# Supplementary material for: Sea ice drift data for Fram Strait derived from a feature-tracking algorithm applied on Sentinel-1 SAR imagery
Source: Data Brief. 2018 Apr 19;18:1410–5. doi: 10.1016/j.dib.2018.04.034 (PMC5999601; doi:10.1016/j.dib.2018.04.034)
Supplement: Supplementary file 2 — Supplementary material [file mmc2.zip › fs_s1a_data/HH_filter200vec/FramStrait_HH_20141108T085050_20141109T173954.dat]

(lp0
S'S1A_EW_GRDM_1SDH_20141108T085050_20141108T085150_003188_003ABE_4DE7.zip'
p1
aS'S1A_EW_GRDM_1SDH_20141109T173954_20141109T174054_003208_003B38_AB1F.zip'
p2
a(cnumpy.core.multiarray
_reconstruct
p3
(cnumpy
ndarray
p4
(I0
tp5
S'b'
p6
tp7
Rp8
(I1
(I3388
tp9
cnumpy
dtype
p10
(S'f8'
p11
I0
I1
tp12
Rp13
(I3
S'<'
p14
NNNI-1
I-1
I0
tp15
bI00
S'^-\x87\xad\t\x013\xc0K\xce|p\xff\xd32\xc0\x95\x0c\x14}1\xf72\xc0\xb3\x82\xff\x9a\xa2|/\xc04\x18\x1a\xb6\xcfu1\xc0=\xcf\x8a\xff5\xd03\xc01\x19\xc0;9\xc53\xc0\x14k\x89G\xb0\xe61\xc0\xbf\xf4\x86\x1dj\xf42\xc0\x87x\xe8u7\xa92\xc0*\x90"\xd8?E2\xc0\'Z\\\xff=\xaa3\xc0\x0e\x90\xb3\n{\xee2\xc0\x12NH\xed^\x074\xc0\x93\xe8/\xf8\xe4\xc13\xc0A\xf9\xff\xd1\x80\xa22\xc0>q2\xce\x9eo.\xc0nV\xd5\xf1M&0\xc0\xfa\x1f$\x1f])3\xc0\x80\x88>\xfd\xa7\x173\xc0\x0bNU\x00#\xf04\xc0)\xea\t\x0f\\03\xc0vax\x92\xc2u2\xc0\xc6\xa3\xd7\x9c\xee\xa62\xc0o\'\x13`5o3\xc0r\xa4\xae\xd0\x11D,\xc0\x9dw\xbddIz2\xc0-1J\x83\x1e\x1c4\xc0.\xc7e\xe19-3\xc0\x16\xee?\x80\xa7\x902\xc0p\xf3M\xb2\xf5\xc42\xc0q\xf3#-w\xb22\xc0\xae\x81(D\xd885\xc0-j\x80\xaf\xcd\xa43\xc0\x1a\x1f\xb8t(\x8b3\xc0o\xdb4q\xb1N-\xc0\x05B\x7f\xf9\xc3\xf53\xc0-g\xc9\x87\xc6\x8d1\xc0(\x83#\x1c\xc9\xfa1\xc0G|\xac\x84t\xdb3\xc0\xb5|\xb7\xcb\xdfC4\xc0\xb6?\x0f\xc2<n/\xc0\x19UQJ\xbc\x882\xc0VF\xbf~\xed\x014\xc0\xf1\xe3\x85\x01\x0cd0\xc0\x14\x02\x90\xea9+3\xc0K\x1c\x8cU\xa8\xd12\xc0E\x8d)\x840\x1d4\xc0\xc0\xe2\x1b\xee\x8a8/\xc0\xd8}\xb9\xc0?&3\xc0\xeb\xc1\x80LH\xf82\xc0\xe8\xb5\xcb0\xf224\xc0\xdb\x9fJ\xe7P\x7f4\xc0\x9c\x13\x9bt\xf1C4\xc0\xad>\xf0\xf4\x93\x164\xc0\xbe\x81\x80\x1c7\xfd3\xc09\x127\xba\x8e\x013\xc0>1N\x8a\xa3\xd32\xc0\xdfe\xc9n\xeaT3\xc0[\n\x81\\H\xf23\xc0\x9d\xc4\x15\xb06\x951\xc0u\x92\xa7g\xce#3\xc0\x17~~\x14q\x010\xc0\xa7l\x11<\xc4\xb33\xc0-\x85 =5\xa63\xc0\x05\x07\xbe\x11\x9c13\xc0\xd0\x05_[\xab\xb52\xc0J\xe8\x19d\xb1?1\xc0\xe4\xeb\xa6\\\xb6\x193\xc0\xd0`;\xba\xb174\xc0pM\xf5$R\xe61\xc0\x13\x92\xc1\xf9\xc7\x824\xc0\xfc\xb5\x1b\xd5sr3\xc0\xb2D>\n\x9c\xda2\xc0\x0f\xfb\xb8>\xe6.4\xc0\xa0\r\xa7*\xe3\xab4\xc0\xec%\xebpH\xad0\xc0\xd9<\x18iPm3\xc0#\x13\xd8\xee"U/\xc0\r\\\xfc#l\xb62\xc0W\x9b5\xf4\x07\xb32\xc0\rhWv\t\x134\xc0\xae\x16\xb1\xadSC3\xc0z\xce\xd68\xe3*3\xc0\xec\x151\xa2\xc1\xdd2\xc05\x9b\r\xb2\x03K5\xc08=\x1d\r\x83z2\xc0\xe9\xa0\xfb\x9a\xe1|2\xc0CT\x16\xae\xba\x7f2\xc0H\xc9\x97\xdc\xf9\xc23\xc08\x8b\x04.\x99\'4\xc0/\xbd?]\x13\x951\xc0\'\xfa\xe6-\x08\xe93\xc0\x07\xebBF\x0e\x054\xc0K\x8f\x81P1\x054\xc0\xc8J\xc9,!Q3\xc0\x0c\xcfp\xfcmc4\xc0\xb27ex\x9e\xf02\xc0\xb5FX\xf7y\x93.\xc0v\x11\x8f\xec\xca=4\xc0\xc1\x7f}\xdbm[0\xc0\x19,\r\x17/7/\xc0%0\xad\x07^W4\xc0bA&\xf9~63\xc0\xb3#n\xdd\xd7Q3\xc0m\x80\xfe\xcfg\xb82\xc0\x94`_\xbd\x99\xcb2\xc0\xe7\xba\xdaQ\x1c\xde2\xc0\x02kz\x01\xaa\x9b4\xc0\xd2\xb8\x82\x16\'\x034\xc0\x1c\xc8[6\xad\x1b3\xc0X\xd8+&\xae\xc93\xc0\x90\xd1\xba+\x90J3\xc0?\xd6\x1cw~\xae2\xc0bn!\xf2\xda\xe02\xc0t\xef\xf3}b\xa22\xc0\xe3&Ez\xb6\xc32\xc0\x0c$f\x80\x97\x07/\xc0\x1d\xdb\xd5\x11\x1d\xe52\xc0\xe2D&\xe2\x15\x04/\xc0O&5Q\xce\xb4.\xc0\x15mg\x18\x94[3\xc0]\xf8\xae\xac\x9d|1\xc0_Zy\x89\xa3\xb41\xc0\xe1\x80\xb0\xe1\x11D/\xc0\\\x95\xfd\x93\xd9@/\xc0\xb5\tN\xb2\xe8\n0\xc0:=\xb6\x96\xed\xec2\xc0\x84\xa3\x86\x17\x19F+\xc0\x9cu\xba\xf1\x93\xd62\xc0b\xdd\x0f^\xd964\xc0\xfe\xf9\xd7\xf2:\x143\xc0P\rW/Lz.\xc0\xef2\x13Gb^2\xc0}]\xfa\xcc\xd9\xf11\xc0\xee\x14`\xf4\xe7\xf33\xc02\x88|zJ\x074\xc0\x0e\x0c\xc2\x066\x125\xc0,\x81\xc4U\xa0J3\xc0\xf6f\xe7\xee\x0f\xc82\xc0\xc4\x0e\xd1=763\xc0T\xe4\xb7\x1e\x1e\xa2.\xc0\x94.l02\xfa3\xc0\xe2\x02\xfe\xff\xfa\x1f3\xc0\xdd\x16s\xce\xc9Z3\xc0\xad]{*Z\xda2\xc0\xfc\xcc(Ja<0\xc0\xe9\x07\x9a@\xdd\xdc2\xc0\x1c\xbdn\xf1v\xe31\xc0F\x93\xf3\xd3\xf1U0\xc0\xa6H\xa2\xa02C3\xc0co\xdc\xbcc?2\xc0C\xc8\x96\xd1\x82\xa13\xc09.\xa9\xde\x83\xed2\xc0\xacB\xf0V\xf3<3\xc0\x97 \xc1M\x8fQ3\xc0\xa4\x87$F7\x9a1\xc0\x96\x0f\xebt\x10\xeb3\xc0\xa3\x8d\xfd\x1aJL/\xc0T"\xe9s:C3\xc0\xae&e\x1f\xda\xbd4\xc0[Y\xddp\xca\'3\xc0\x1a\xb8|\xcf^\x173\xc0\xff\xb3\x9b=q\x964\xc0N\xd8\xe8\x8bge1\xc0\x10\xf0\xcdr\xa7\xf72\xc0C![\xd26\xf72\xc0\x11.\xdd\xd6*\xbb0\xc0R;\x86e\xe5v2\xc0\x14\x05\xad\x96\xa1\x083\xc0G\x8d(\x0b\xd2\x1e3\xc0\xb8T\xc0*\xa9t3\xc0\xf9\x8b\xf2l\x8e\xcc3\xc0Y\xc0+\x9e\xb9\xbd3\xc0?\xaeF\xd25\x992\xc0.\x15\x89\x88O\xd32\xc0\xd6O\xc6\xc4s\xef2\xc0\x90/\xf2aL`3\xc0S\xe6hn\xea\xe52\xc0\xda\xdc\xef\xac\xc5\xb5/\xc0!\xaem6\xd233\xc0\x8fH\x82\xf44\x053\xc0\x13\xefE\xa9\xb9\x1a2\xc0~ND\x8e\xe3\x7f0\xc0\x80\xce\x83W\x9e\xaa2\xc0M\xcfl\x85\xb3<4\xc0\x81\x19\x8d\xb0,\xbe3\xc0\x81\xa4\xdb\x8c\xa9\xf9.\xc0\xf4\x08p2\xef\x0b3\xc0\x9ec\xea\xcc\xe5\xb32\xc0^\xff\xed"@\xef2\xc0V\xf8\xd9\x16z\n3\xc0\x9a\x94w \xeb~4\xc0o\x93\xfb\xcac\xbf/\xc0\x9eKf\xe5\xff\x1e2\xc0\xa6\xb1\xfa \xf1\xb61\xc0@\xa8\xcd6.\x0c3\xc0G\x14\xc9\xfa\x05\xa53\xc0\x87\xe2\xed\xc5\xd224\xc0R\xdb\x86\x9e\x9a\xfd2\xc0!(Z\xcd\xde\x123\xc0P(d\xe2\x9bw3\xc0lMf\xcd1\xfa1\xc0\'\x89\xf0\x12\x10\x9f.\xc0\xf2\xb8\xa9\t^\x073\xc0\xb0\xf7\xd9I\x1d\x12.\xc074^\xb8\xc1(3\xc0\xfd\xe1\x7ftf\xe13\xc0C\xee\x8aq[\xbf3\xc0JS\x80@+\xeb3\xc0>%\x89a\x9a\x054\xc0p\\0\xa3\xe3\x023\xc0\xafO\xb2\xed\xed\x8b*\xc0\xe0LA\xce5\xcc2\xc0\x18\x13\xa8c\xef\xd52\xc0\xa9\x9aX\xe2\xd7#3\xc0\xa3&\xf5+D\x1c-\xc0\xb4\xb6\x85\x8b\xe9M0\xc0s\xb5\x01\xe7\xe6\x152\xc0\r\xd63\xd6\xd493\xc0\xb5\x1dO|4\xf12\xc0\x92$s\x9cr)3\xc0CS%r\x9c\x1b1\xc0\xfc\x9c+\x92S\xde2\xc0\x0fi\xdfl7\x002\xc0\xa5\x00\x84)r\xa54\xc0\xe7\xff-\xd3\xad\x1b0\xc0\xa2\xe6\xe0\xdfg>3\xc0\xb2Q\x08\xc9+}3\xc0\xc9\xc3\x94\x95n\x802\xc0\xd2V_\xc0M\x991\xc0\x8d\xf6\x9c\xef\xad\xf12\xc0N\xd0&y`5/\xc0\x1a\x94|\xbcc\x81/\xc0\xd1\xe8\xa0\x83\xcd\x973\xc0\xd7\x01X\x17\xad\xa52\xc0\xd8\xcd,\xf8\xab\xe6.\xc0.JC{\xd0\xd4.\xc0;\xeaG\x81\xd5\xc23\xc0\xb4Ck\xeaT\x930\xc0.;5\x14\x17\xb5*\xc0@d\x18\x96\xf7\x0c3\xc06\x144\x89\xad\x844\xc0J\x92>D\x9d\xc80\xc0+\x7f\x1cK6\xa74\xc0\x8b\xbaj\xf9:\x14-\xc0\xe3\x9f\x0b<\xd1\xb91\xc0^\t\xe4\xb5z\xc40\xc0\xc1\xb4\xffl\xe6\x823\xc0\x8cn\x8fA\x03C3\xc0\xf6\xf44d\x0f\x1c3\xc0\xd0\xc4\x99u\xda\x8d4\xc0B\xd8\xbe\xf9\xee\x173\xc0\xc9\xbb3\xcc\x13|3\xc0tY\xc7\xc6\xd1\x8f.\xc0\xe2`\xa3\x84\xdd\x8f*\xc0\xf4\x8d\xe4\x8a\x89\xf0,\xc0uB\x16\t\xf1\xe92\xc0\x7f\xa4\xadh\r\xe32\xc0C4w#\x12\xee2\xc0\nh\x16\xb3\x0f\x153\xc0\xce`\xd2\x88\x84\xbb1\xc0\xd2\xbc\x02\x85\x8a\x7f4\xc0m\xca0\xd9,\xad4\xc0\xff|\x9d\xda`\xd12\xc0\xaa\xa9\xd8\xf4\x04\xd92\xc0\xe7\xd3\xdf\xa25!3\xc0s\xbf1\xcf\xa1\xa73\xc0\xc2\x03\x7f\xb5P\xb01\xc0<\x82\xee\x89\x17\xa72\xc0\xa4a\xb2\xab:13\xc0\xdd\xa0\xe6I\xe7\xa32\xc0\x19\x01\x9b\xcd5\x1e2\xc0e\xfc\x9d\n\x8a%4\xc0\xfa\x9d\xef\xc1\xa163\xc0\x87[\x01\xd1\xc6\x1d3\xc0\xb4\xb4/IK:4\xc0\xd8\rP\x92\xff\xf14\xc0\xc8\x11#\x80\xc2\x8f4\xc0\xc6\xff\xf6\x96\xf6\xdf3\xc0\x9fvt\x9e}\xd03\xc0\xdc\xa4>&|=/\xc0xP=Lv\x074\xc0fX\xce\xf6\xd0\xcb4\xc0%\x14\xae\xbc\xd8"3\xc0\xd1\xf0\xce\xeb\xd0\xa9-\xc0\xf6\xa5$\x10\xccP2\xc0\x9b\xfe\xc1\xbc\xbcI2\xc0\x90\x97:\xb7u\x863\xc0\xfd\xa7\xc7\xd1-63\xc0Q}\x90\x18\x85j3\xc0\xa6\x8f\xea\x95\xc7\xde2\xc0\xbf\xedS\x85n\xe02\xc0\xbc\x96\x1d,\x08H3\xc0\x8c\xbf\xbf\x98\xb4\xff2\xc0\x87\x88I)(E3\xc0\x00`H\x91DB3\xc0\xcf\xdb\x00\xc4B\x1e4\xc0\x89\x8aqf\xf3M4\xc0R\xbf^u\\}3\xc0\x94e\xda5\xda\x173\xc0$$\xa6T\xcd!3\xc0\xad\x04@{|\xb1.\xc0,\xd0\xd7^\x98\xfd2\xc0(\x18\x08)\xad\xed2\xc0a\x98\xfa;&\x8a4\xc02N\x9dg\xd1\x1b4\xc0\x13\xea\xdf]\x16X1\xc0\xa6Q\xa9<{\xc7.\xc0]\x1aY\xac@\x8a2\xc0\xce$z\xdbb\xe43\xc0`\xc9y\t\xfc\xba2\xc0q\x8bMj;\x102\xc0\xcer\xe8g$\xfa3\xc0\x95\xa4\x9e\x02fU4\xc0C@\x8b\xf7\xe4\x1c4\xc0\x04O\xe4c%N2\xc0\xab\x18l\x1fn//\xc0\xb4o>qo\xea2\xc0=\x9d\xc6\x0f\x13:2\xc0fe\x19\xc5x\x1b3\xc0\xcb,%\xd0\x00-4\xc0\xa6L\x9c&\xc4\xf92\xc0\x86yi~\x95`4\xc0,\xd8%\xff\xd0\xa6.\xc0\x86\xfa\xc7\x04\x19&4\xc0\x05\x17v\x00\xe6\xce3\xc0\xe8\xcc\xdf\x9d(\x043\xc0\x93\xd9"/\xba\xd62\xc0&\x03\xd0\x06\xf9y1\xc0|p\xa8\x80N\xad0\xc0\xe6oe\x8e5\xe92\xc0US\xd8!\xc6Y2\xc0\xd94\xc3F\x00\x924\xc09\x17\xfc\x1fe43\xc0\xe7\xf9\xf1\x18\x1d\x142\xc0\xd7jL\x9ar\x0e2\xc0\xce\xe3\x87\xa4\xfb\x013\xc0\x9c\xe1\xa1n\xd8r3\xc0\x03Sa\xfd\x1e\x154\xc0MM]\x8d\x85\xdf2\xc0x\x16\x14\xc7\xf3\xe03\xc0\x885/X\xba\xdc2\xc0\xa72[\x8a\x8f?3\xc0X=\x8b\xf6@\xfb2\xc0C\xbb\xd1\x9d\x95\n3\xc0\xc3\x9b4::\xba3\xc0\x0cE\x95+\xb8\x8a2\xc0~\xe081\x1e\xa02\xc0\x86\x0foE-*4\xc0\x1b\x96\x83\x1fA\x9e2\xc0\xe1sR\x06\xba42\xc0\x93P\xe6\xd3Y\x7f2\xc0H\xfd\xb9\xf5G>0\xc0\x84\x87\x13!:\xa72\xc0\xe6G\x7fj\xb3\n0\xc0\xfd\x82\xc7\xfd\x13|0\xc0lv\xb1\x02\xc6\xf63\xc0\xb9m\xc5\xdc\xcb2-\xc09\xd8\x10\xa5Q\x142\xc01\xa1G^e\xf1-\xc0\xb5\x1c\xf3`{\xd52\xc0\xc6Y\xfcc\x1c84\xc0q\x9f\x11t|K0\xc0%\x08\xe4\x80t\x962\xc0\xf6\xea\xa3\xdcA$4\xc0\xb8\xb6d\xf5\xfd\x9e2\xc0\x0c\xb3<\t\xb5\xa7/\xc0*\x01siGX1\xc0\xef\x13z\x8aQ]/\xc0\xb9I~\xa0\x1b=2\xc0\x03\xe5\xa3 0\xde2\xc0\xb2\xd1\xceuRl2\xc0\xa0_Nm\xb5\x073\xc0\x15\xe1\xbd\x10\xc3\xfc3\xc0"S\xc8\xea\xc9\x9d2\xc0\x94\xae4$\x9a\x1b-\xc0#\xd4\x9e\xde\xb5\x0b3\xc0\x98s\x18\x8d\xb9A3\xc0\x15\x01uQ#\xaa3\xc0*A\xb5z\xce]1\xc0\x8b\xc2\xc4\xb8!*3\xc0\xfa:\xf4\'r\xb82\xc0\x94\n\x05\x80\xcc\x083\xc0\xf2\x98;\xd1\xcd\x164\xc0\xdc\x9f\x9e\xda\xfcs0\xc0g\x94\xf42c\xed.\xc0\x81\xbb\x88\xf2\xdd\x082\xc0\xe0,\xbe\xc5@;3\xc00hj\x0e\x19\x012\xc0\xcc\x07=\xaf\xbe#/\xc0>\xb2%a4\x8f2\xc05\xbb\xd3R\xe9\xf04\xc0b\xfc^\x83F_/\xc0\xdb\xe71_\xd3j3\xc0}\xa2Ci\xf1\xe42\xc0\'\x9e\xaed\x18\xa12\xc0J\x19\xb9\x19jb4\xc0\xa9\xe6$\xc9y\xdc2\xc0\xa3\x06\r\xd7\xb9i3\xc0\xfb\xd4\x88\xd4\x06\x8a2\xc0\xc2|0*z\xf62\xc0\xd2\x05\xfc"\xf7I4\xc0\x1f\x1d\t\x1e\xfd\xec2\xc0\xd5"\xf2\xfe\xcbq1\xc0\'\xea\xfb\x9a\x83\xd42\xc0)La\xdeM\x1b5\xc0\x18\xf5\n\x10\t\xc41\xc0T\x0f\xd0\x94\xb0\xda2\xc0\x97\x80\xed#\xd8\n5\xc0n\x15\xd6\x80\xec\x073\xc0\xc4\xee\xf4\xc2\xb3>4\xc0 \xcb\xa7/-\x8e3\xc054f\xce)\x1f3\xc0\xb8\xa6\xc0\xc8WQ4\xc0\x12"\xb0\x9f\x96\xd42\xc0\x85\x12KK\xd0\xf81\xc0\t%\x9eO8\x1c0\xc0[Y\\Ts\x7f/\xc0\x94\x1eNz\xf1\xcd3\xc0\xbc\xe4e\xdd\x0fj3\xc0X_\xbe_7\xe62\xc02\xe0\r\x1d\xdd23\xc0\x1b\xb4\x07J\x17$3\xc0\xc9!\xcf0?\xd32\xc0\xae6\xaf2\xb3\xf94\xc0\'\x93\xe2\xdbBy3\xc0\xabg\xb2\x19\xbb\xb82\xc0\xd4\x9a\x19\xb3\xae\xb02\xc0\xf3\xd2(\x04\xba\xd42\xc0\x86V\x89b\x82\xbc3\xc07k\xffB\t(3\xc0\x9dX+\xef\x17\xce2\xc0P\xb6"\x80\xbd\xfb2\xc0\xa1\x9e\xb0B\x82\r0\xc0\xea\xf8\xb9@\x94(3\xc0\xafj/B\x0f\n0\xc0\x87\xad\x04\xcc\xf5\x013\xc0!\x15\xd67P\xca1\xc06\x80k\x8dA\x113\xc0:\x86\xebC\x7f\xca3\xc05d\x85\x133\n3\xc0\xe7\x9a\'[V34\xc0}y\x81\xa7\xa5B3\xc0>\xff\xe8,\x06\xfa2\xc0\xbe!\'\x0e\x16\x053\xc0QY\xc7\x00n94\xc0mhl\xaa\xd8?3\xc0\xa5SO\xce\xe0\xe51\xc0V\xaag\x16\xaa\x0c3\xc0;\xd6\xd7\x8b\xce\x822\xc08\x7f\xbe\x01-{3\xc0A\xede9\xe9\x802\xc0\xbe|V\xe9V\x0e3\xc0\xc7I\xe6\x87\xd221\xc0\x89n\x0c\xd1\x8f\xc02\xc0\xea\xb2\xd1\xba\xf1K3\xc0|X1%\x02/3\xc0\xad\x18\x9f\xccs\xed3\xc01I\x11\xa7\xf4\x194\xc0>2\xaeN\xfa\xc22\xc0A\xfd}mx[2\xc0\xb3\x99\xc5T\x9f\xe02\xc0|\xac\x88\xbc\n=3\xc0\xd5>\xc1\xdbA\xc82\xc0"\xd7\x9a\xc1\xe0\xff1\xc0R\xc9\x8d\x1d\xe1\xd02\xc0.u*>J\xa03\xc0\xc7\x8f\x86\xb6]D3\xc0\xac\x00\x9c\xf7\xe5\xd12\xc0\xfd0+^\xb9\t2\xc0\x97\xd4+\xbaL\x0c2\xc0\xa9\x13\x13\x86\x97\x8c2\xc0\x1c\xe0^\x9e\x1a\xec3\xc0\xb8\xff\x19O\x9f\x823\xc0\xc0\xd7\x13*rn2\xc0\xb5\\\x9e\xe66\xce2\xc0]]\x83@\xd7\xcb2\xc0#\x00\xa0\xec\x8e\xcb1\xc0\tf#\x9e\xeb\xca2\xc02e3#.\x1d2\xc0\xf5=\x849\xce\x1a2\xc0\x97\x97\x9e\xdc\xb6$3\xc0x\xc0&\xf7\xa2\xbc2\xc0\x8b\xf9\xd6\x9b\x04\xda2\xc0\x93\'\xc2\x97\xbe\'3\xc0\x0c\xdej\xbd\xd0\x1b1\xc0z]z\r\xc8\xfe3\xc0?D\xb5\x9c\xe8U3\xc0\xd0\xe9\xf8F\x91\xdc3\xc0\xc0\xf7\xa9\xbfa#3\xc0\xb29\x95\xde\x81\xcc2\xc0l\xca\x02\xb4\xe3\x1f3\xc0\xf3\xb6\xe0s\x90h3\xc0\x18c\x86\x84\x06\xa02\xc0\xfa\x80\xff\xc8\x80#3\xc0\x8d5q\x89>*3\xc0\\\xf5\xb5&p\xed2\xc0\xd2\x9d\xdd\xf1s\xa43\xc0I\xb6&o\xd2;.\xc0U\x8eL\n\xe3\x0f2\xc0\xc7\xd0\x95{\xae\xf32\xc0\xdb9Y5ec0\xc0\x95\xaf6\xa99y2\xc0\xa7\x86\xce\x019\x042\xc0\xe5#\x06\x02\x92\xfc3\xc0)>\x8cA\xfc\x903\xc0\x1e\xd3\x10P\x96\xfe2\xc0\xbb5\x82|qA2\xc0\xe4\xffFG\x01+3\xc0^_\xac\xe1U\t3\xc0\x996\xd8_\xa2\xcd3\xc0\xda\xb7x\xa7B\xa32\xc06ZPm\xa334\xc0\x04\x07\x1aC\x93\xdf2\xc0\xd3\xa8Y\xfa\xf5\xef1\xc0\xaa\xdc7\xe5\x89\xf61\xc0\x115|kD\x90/\xc0\x9c;\x82\x85\x04\x1c-\xc0ei\xe2\xb2\x12"3\xc0\t;\xb2\x9a\xca\xd62\xc0\xab\x9d\xfb`\xfc\x194\xc0\xf4\xa2\xb5\xa5+|2\xc0OYLhFz2\xc09\x10V\x1eg\x153\xc0\xafH%\xdf\x80\x07/\xc0\x16a\xd2qMI4\xc0\x0elO\x19\xef\xa32\xc0\x93|\xae<\x96\x172\xc0.2\xf9\xd5j\x084\xc0Lo\xdd\xc9\xa0\x1a2\xc0C\xb9\x00\x95\x18\x183\xc0\x83\xfe\xa4\xc8\x8c\xd40\xc0\xa3B\xf3\x1c\xef\x954\xc0\xa2o\xcc\x9d\x1a}2\xc0Z7\xc2\x7f|C/\xc0p\xe3\xcd\x02\xce\xd51\xc0\x18\x81w\xf8\xb7\x074\xc0\xed\xf8\xd5q;\x153\xc0\xc2\r\xf8\xf9%\'3\xc08Y\xe9\x81&\xeb3\xc0\xb9W\xc4\x8a\xad\x074\xc0\xfb\x83\x8d\x13\x86z.\xc0J\xe1T\x83\x99\x0e3\xc0p\x831\xb19\xe43\xc0qA~"\x1eB3\xc0S\xa1\xddH\xbe\xe72\xc01\x19\x96\xc2\xd1\x931\xc0\x10X\xad/C\xe13\xc0\xec\x90>\xdd\xce\xe53\xc0\x0b8,e\xa7\x8d4\xc0w\xf7\\\xa3\x0f\r4\xc0\x84\x1f\x96\xc9V 3\xc0\xc6\x99\xa9h\xac\x054\xc0e\xd1s3\x95\xe71\xc0\x19m\t\x7f0\x1c4\xc0\xafCsz\x86(4\xc0K\xbd\xde\xfb9$4\xc0\xdfYd5e%0\xc0t\xbe\x8f\xda3\xdf2\xc0\x16\xcbE\xd8\x8a\x083\xc0\xd9\xa0\xe8)\xc5-4\xc0C\x17\xd5\xe1P\xeb2\xc0\x17\x83R`-)-\xc0\xbe\x0eM\xee\xa4\xf62\xc0\x16\xb9c\x0c?:4\xc0M\x8eN\x98\x17\x8c-\xc0\x884<\xba\xdeI4\xc02\xf1\x8di\x9474\xc0\xea\x96\x062\x8b\xf62\xc0;\x0b\x9aL\xbb\xe02\xc0\xe5\xd8\xd7bm*4\xc0^\xb0\xf8+\xa164\xc0z`\t\xca\x13\x113\xc0*n\x8a8"<3\xc0\xee\xa6\xdc7\xe8\xa63\xc0\xd65^\xdaF63\xc0\x86\xa9vck$/\xc0\x92\xd3\xd0\xacK)4\xc0$\xcd\xac~\xd7\x8c3\xc0\xa4\x94\xcfXlL3\xc0\xc4p6\x9c\xd4\xd82\xc0\x92\xc2\x95\xa9\x06\xce3\xc0jq\xa1.\xd9q3\xc0\xdb\x92\x8c\x1f\x86{3\xc0\xda\xd1\x89\xb0\xba\x983\xc0\xaa\x88\x05\xcb\xbb\x963\xc0\x05\xc6/\xf50\xb64\xc0\xf1\x86w\xc2\xe0\xcc0\xc0\xac\x1b\x1b\xac\x1b\x084\xc0G\xa4\x897m\x8f.\xc0\xb1\xb0\x9cS!\xcb0\xc0\xd3b\x82\xb7>,3\xc0\xf1\x05\x15&t\xe82\xc0J\xf6\x9a\x128\xc64\xc0\x83YI\x89Y\x9d4\xc0\xfb\xbcW\xd3\xbeY3\xc0\xa2\x04\xadqV\n3\xc04\x1a\xef\xefEa3\xc0\xe7\x13P-e\xb64\xc0a$\x17Pw\xc94\xc0Jk\xa9\x97[W3\xc0\x81~\xdb\xcdo\xfd2\xc0\xe2k\xcc\x1c\x81\x1c4\xc0\x87\\:\xeduJ3\xc0\xe60\x13\x1e\xfe\xaf4\xc0$0\\bU\x9e4\xc0,\xed\xdf\x14\x05C3\xc0\t\x9a\x00\x0c}L3\xc0Y\xb6\xfd9\xde\xdc3\xc0,L\x13\x98\x9a\xa44\xc0*\xdc]\x15\'\xd64\xc0\xe1\x01\x9e\xcb\x15\xbe3\xc0\x99\xe6C\xf9\x8f\xa63\xc0\xfe\xb8w],\xfb3\xc0\xf5b\x7fd\x8f\x154\xc0\xb6J\n\xbbU\xa0.\xc0\xaaA-\xbf\x81\xbd3\xc0-\x8a\xde0z.4\xc0\xf0\xa5\xba\xec\x86%4\xc0\xce\x17\x1d\x8dY34\xc0\x97\xcd[\x00!13\xc0#Zq~P\xae2\xc0\xd3\x1a\x81(\xec[1\xc0^\x18\xa7\xbe\x9d\x952\xc0\x80yc\xa6=P4\xc0QU\x98\xb8 w3\xc0\xe1\xdfZ\xe8\xbd\xec1\xc0\xd7L\xb6\x83\xd3\xd61\xc0\xf53[\xc1f\xd51\xc0C\xc9\xb10\xd1\xd21\xc03\xf7\x9c\n\xa1\xbf2\xc0?=\r\xa2*\xf91\xc0H\x08\x86c\x16\xbb.\xc0\x82\xb6V\xb6\x9f\x1f3\xc0\'\x80\x9f\x0c\x84\x182\xc0\xea\xca\xc0\xe3cM3\xc0\xd7~dv\xe9A3\xc0\xb4\xc1\x17a\x0c\x1a2\xc0\x94<\xf5\x9d\x1e\xa72\xc0|\xa4\xa3!\r\xea3\xc0\xa3<\xc7\xe3N>5\xc0\xf1\x92\x90B\xbc\x104\xc0\x1f\xa9w\x91\xe9\xdf/\xc0f5\xf4\xbdI\xe53\xc0\xcb\xbf\xf0S\xe1\x19-\xc0\xc7\x8f\xb6L4\x083\xc0F\x15/S\xba\x96/\xc0x)\xfb_\xb613\xc0\x9c7\x19aE\x10/\xc0Z4\xf9\xf9)\x082\xc0\xc9\xc7Dr<\x194\xc0\xe7\x80\xa5\xcb\xa4\xbe3\xc0\xe3\x99\xd3\xa6o!3\xc0\x9c\xb8CS\x9f,0\xc0\n\x1c\xdb\\\xcc\xe13\xc0\x9a\xf4\xda\x1f\x9f\xa73\xc0b\xdc8 >\x190\xc0_\x0e\xf9\xe0C73\xc0\x9d\x16\x03\x11A93\xc0b<\xba0\x88\x172\xc0oJ\xfb\xb9\x10\xfe3\xc0"\x94N\x0b(m3\xc0\x84\x13\x08n\x0fY2\xc0(v\x05*\xc3\x193\xc0\xadag\xd6\xc4\xcf2\xc0\xa6\x06\x97\x10D\xb9.\xc0;ml\x92\xd1O3\xc0\xb2\xb4\xdd\xb3\xa1\xc60\xc0UG\xc3\x08\xdbh1\xc0\xfd\n\xb9\x04\x99\xf43\xc0v\xfa\xe3x\xe4\x184\xc0\x01$\x965[\xb83\xc0\x9c\x02Q#o\xb22\xc0\x06\xab\xea\x83\x88\xcc0\xc0\x99\xf2g\\Q~1\xc0w\x1ex\xd8C\xfb2\xc0\x83\n_C\x9f\xc44\xc0pe\xd8/\x16\xff1\xc0Z\x1c\x089\xb4.3\xc0\xda\xcf\xdf\xe2\x96\xc41\xc0&\xea\x9e(\xbb\xad.\xc0\x8aY(@\n\xe9.\xc0\x8b\x12slQ53\xc0%*N2\x1b=1\xc0\x03v\x84\xc3\xb4\xe72\xc0(yK<q\x004\xc0\xe6?\xd9 XZ3\xc0H\x9dn\xc0\xa342\xc0\xddnW\xf9\xc3\x93.\xc0X#\xb7\xab\xd0&4\xc0\x8c\xfd\xf1"D\r3\xc0w\xda\xa7\x9d)\x122\xc0\xdf\x9eg\xe8\x8f\xd23\xc0H\'\xad\x19.\x99.\xc0\xec%\xf3}P\xd62\xc0i\xae\xdc\xce\xab\x143\xc0\x19\x9dO\xebV./\xc0\xec\xbc\xee:_$3\xc0\xe18x\xd4\xa8w3\xc0\xf4ou\x984w3\xc0 \xc2\xbb\x9f\xfdR1\xc0\xe8N=8\xb2\x014\xc0&\xaa\x02,8\x982\xc0\x85j\x0c\xc6\xbe\x1b2\xc00k\xf6\x13U\n2\xc0\x83h\xa3\xbc\x8c\xbc4\xc0u\xc0NYf\xd4.\xc0:\xd2\xc7\x00\xe6\x8d/\xc0\xc4\x08F\xc7\xd5>/\xc0\xc8+Ui\x8270\xc0\xe0y\xe6\xb4=\xa21\xc0\x8eg\x94R\x90\xa52\xc0\xe1FY\x99L\xc30\xc0`\x97\xb3znB3\xc0\xecn\x87\xfdK\xd52\xc0\x15\xa2\xb8\x19\x16\x032\xc0\x9e blu\xd12\xc00\xb6|;\xe2\x9a2\xc0r\xd6\x9f\xe0\xac\x912\xc0{\x9c`\xf7\x01\x152\xc02\xba\x01*[\x0e2\xc0\xd82\xc3\x15w\x063\xc0\x07m\xea\xa0<S2\xc0\xed\x12\xc1y\x01?2\xc0e\x122,\x91\xcd0\xc0\xfdb\xa9\x1cW\xfa2\xc0{\x00\xec\xc7\x19\x0f2\xc0\xa4\xe0\xe1|\xd5\xc53\xc0mv(;\xc7\xac2\xc0\x83\x1dA\x99\xc2\x083\xc0\x0e\x91\xe7\xd3\n\x082\xc0\xec\x03kv\xb4\xc92\xc0\xe8\x9c\xb5\xff\xbb\x851\xc0\xe0@\xb8\xbe\x19\xec3\xc0\xa3\x86\x05\xd3\x19,3\xc0\xd1\xd6\xac\xe9\x0b\xed3\xc0\xff\xef\xaft\xde\x143\xc0\x82ch\xd2\xaf\xcc2\xc0\x08\x9a\xdd\x83\x9f\xaf1\xc0\x0b@\xb5\xec\xd74/\xc0\x1eh+e\xae\x042\xc0\x05i\xd4=I4/\xc0\xd6\xc9\xd7\x8e\xfa\xa2.\xc0\xec\xd6<\n@o1\xc0X\xee\xaf\xc1%\x8f4\xc0_:\xc3%y\xba1\xc0J+\x82\xdbd\x923\xc0\x02S\xdf\xa3\'\xe43\xc0.YbsK\x084\xc0\x06q2\x0cC\xe3.\xc0(\tgL\x8d\x910\xc0\xd2\x14x\xacj\x951\xc0\x08\xd8\xed\xfa\x91\xd12\xc0\x1fEo\x1d\xa5\xc63\xc0\x9et\xd6\xd4&\xb81\xc0\x9d\xc4z\x1fw\xb91\xc0\x10x)v\xc3\xe12\xc0x=Gq$`4\xc0X*\x0b,\xc1\xe32\xc0\xcfWjX\x9a\x08/\xc0\xa5\xf3\x93\x91\xb9\xf93\xc0\x89\xf4\xc6\xcb^\xa02\xc0\xe2b\xc2\xf6\x1b\x052\xc0 \xe2L\x8e\x91\t4\xc0\x97\x13l\xca\x85\xf92\xc0P\xfd\xa9\xfeE\xe02\xc0=aM\xe5%\x04/\xc08\xd3\x14|g\x803\xc0\x19\xa23\x94\xf2d3\xc0\xe1\x89\xc6\x9fy$-\xc0\xfb\xe4\x0bUj\xeb/\xc0{y\xe0\xd1\xa3\xe62\xc0HS\xc3w\xb3\xe31\xc0\x82\xc3\x0e\xaa\xb3\x043\xc0o\'\x93\xa5+\xea1\xc0)p\xc1\x0e\xe6\xeb2\xc0\x05\x87\x9etn42\xc0\x8a}\xe6cN\xdb2\xc0\x05"\xdf\xdaw\xe61\xc0&\xddUZF\xa71\xc0n?2q\xc4\xa44\xc0C\x8e6\xef<\xc53\xc0>\xbe\x1b\xfe\xcb\x993\xc0\xd2\xb7L=\x89T4\xc0O7\xa4\xd1\xe0\xeb2\xc0\xf8\xb8D\xc3\x85\xd62\xc0\xe3\xde\xb0Bi\xfd1\xc0\x17\xeeN2\xd1\x930\xc0\xe8g^$\xb1\x023\xc0\xe3\xb5\xe4t\xcew1\xc0\xdf\x19\x078\x00\xa21\xc0\x91\x14\xeb\x91\xe3\x1c4\xc0\x801\x91\x83Z\x970\xc00\xa6\xd0\xe1{\xd72\xc0\xbf\x01\xc1\x05!\xab1\xc0\xcc"\xdcTK\xc93\xc0\xbbb\xa9\x0b\xbc\xf4.\xc0\xfeFK\x86\xa1\x163\xc0\xe5\x1bb6]\x1b1\xc0u\x15\xd4 \xa4}2\xc0\xa5s)\xed|00\xc0\xf5\x15\x80\x02oN2\xc0\xa0Ed\xc8\xc4\xfd2\xc0\x0f\xe9Fd"K0\xc0\x7f\x18\xf6\x1e\xdb\xb83\xc0_o*:\x85\x81/\xc0\xcdb\xefP\x81\xc6.\xc0\x80\x80z\x90UJ2\xc0Q\xf2OJ\xd7+1\xc04%\x1c\x91K\x86.\xc0R1\xa6\x8d\x02\x97-\xc0:\xb4\xfcH0\xf3/\xc0\xa6\xf2\\y\xa2\xe43\xc0\xe4j}\xe7\x10\xdb2\xc0\xc2\x1dw2\xe4\xc52\xc0\xa9\xaai\xfb.e2\xc0g\xde\xb7 \xa7\xf82\xc0\xfby\xed=S\xc21\xc0\xb3,\xfb\\\x12\xd9-\xc09\xe6d\xe4\xf4\x0b4\xc0\xf4\xa1\x92"\xeeJ1\xc0&\xc1\xd2qY\x112\xc0D\x05\xec[;\xca3\xc0^\x9b\xb84\xc1\x0f/\xc0\xf6\x16\xed\xe2\tK3\xc0w\x87\xdfv\xa5\x192\xc0\xa9 \xc9u\x96,4\xc0x\x04\t\xbcf\x01.\xc0\xd3#\xcd\xbf\xb1a2\xc0U\x81\x9b\x8f\xbd5/\xc0n\xe7\x92\xfc\xb1h/\xc0\x810\x85r\xe32-\xc0z\xb6\xcf\xe8\x99"3\xc0\x9c\xc5\x05\xe30\xb41\xc0\x13gi\xa30\xcb1\xc0G\x7f\x00(e70\xc0\x1bSe\xea \x7f2\xc0\x13\x9b\xb0\xa7f\xb71\xc0\x8a$X\x8ddW2\xc0\xfe\xca/\x131 4\xc0K\x03u4\xa8\x902\xc0\x8f\xa0>p\x08\xfe3\xc0\xd7\xc149\xe6m1\xc0\x9c\x95\x92\xa5\xe3\x04/\xc0\xe7\xd5\xf3;\xf1\x003\xc0\xefD1\x86\xf6\x934\xc0\xf9\x9d/\\\xb0\x8c2\xc0\xb7e\xde\x80q\x8d*\xc0\xebj\x8f\x8ab\xd52\xc0\x86\xca\xf1@\xbf63\xc0\x80\x88q\x93/\x914\xc0\xb7j/\x98-\xdc3\xc0\xfb\x11\xa2xz\x083\xc0y\xfb\x00\xda\xc3\x922\xc0\x10I\xa3\xb4b\x153\xc0O)$ \x11\xc54\xc0\xcb\x94\xbc\xc6\xed\xdb2\xc0^9\xdb[c\xfe2\xc0\xb5\xb2\xb8\xd9*\xed2\xc0^0\x80$\x11\xf20\xc0\xa6{\xdd\xd9\xa2\xfe2\xc0e\x07\xfb]\x1b34\xc0\xd8Yo\xd2\xab\x1e3\xc0\tA\t\xd7@p2\xc0\xc6\xe3@\x0c)\xd70\xc0\x87\xda\xac\x12\xeeS0\xc0\xd3r\x18n\x01\n1\xc0\x1f\xc7\xbd[{\xc62\xc0\\0C6t\xbb2\xc0.l\xe6\x011\xa1.\xc0\xaf\x9a\xb6\xce6u0\xc0TF/rF\xfc3\xc0i8\xe5{lM/\xc0\x81\x86xT\xb4\xa32\xc0\xfe\xe9\x08\xb2\x08\xb93\xc0}\x10\xe7[\x9f\x944\xc0f\xb2\x94\xd4h\x97/\xc0\x82M\xa3\xa0\xd354\xc0\x9e\xe2 \xb6\x00\x0e0\xc0\xb8\xe8u\xb5\xdb\x88/\xc0\xa9\xfeCP}\xe4-\xc0\xb1\x91\xff\xaa\xd2\x062\xc0\xab\xf5\x8a\xa6\xbc}1\xc0?E\xc0\xb6\x18\x0b3\xc0i3\xdfls\xa4*\xc0c\xe8Ln]\x813\xc0\xac\x16\x9ei\x18\x0b2\xc0/\xc9\x97\xa4"Z4\xc0/a\n\xad\x8d\x9e0\xc0\xa1x\x0cV\xb7z/\xc0\xe0\x86r\xc4\x9c#4\xc0\xfe\xef\x97H\xbe\x1a3\xc0*Y\xe3 \x90\x064\xc0\x91s:\x93\x8b\x182\xc0\x01\rv\x90\xc8\xb41\xc0\xfd0+^\xb9\t2\xc0\xb2\xf7+S~\x023\xc0E\xd9\xff\x1eR\x153\xc0Q\xf5m$\xc1\x862\xc0\x8e\xb4\x17\xcd\x88l/\xc0\xfa\xbf]\x1a\xe5\x064\xc0\x89\xbeX\x87\x0f\xc13\xc0\x01\x10\x1d\xa6\x86x4\xc0\xdf\xd4$P\x8f\xe82\xc0\xed\xc1@\xfc\xaa\x982\xc0\xe2\xaft\xb6\x93\xb22\xc0\x98\x9c\x8c\xf4\x16\xe81\xc0\x94k\xed\xd5\xc5W3\xc0\xdf\x9a\x9a6&\x980\xc0v_\x91\xccf13\xc0b\xf3%\xaf1\xad3\xc0\x10=r\xde\x01\xc11\xc0\x98\xeb7\xf9\xa7B3\xc0\xc7\xfcs\xaef\r0\xc0\xf3\'Z\x96O%3\xc0-Z\x84\xdeT\xf31\xc0@E\x8e\x12g\xac2\xc0\xa0\x03\x8d\x95[\xca1\xc0N\xc2b\xdd\xd1\xf51\xc0\xc7\x9e\xe4\x1fp\xb81\xc0w\xc0\xe0\xb5\xa5\xb91\xc0\xff\x84\xab\x8d\xd3u/\xc0\xb9 \x832\xdd"3\xc0+\xa1\xb2\xe5\x80\x892\xc0\xf9\xba\xcc\xa4\x0b\xa2-\xc0K\x12g\x85yT2\xc00\x13\'\x93\xc5\x852\xc0\n3\tK\xf8\xbe0\xc0\xbd\xbb\xdd\xbcT\xa22\xc0\t\x8c\x08t\xf1\r3\xc0\xfa\xdf\xb0\x8aH%3\xc0d\xef\xb3\r5\x0f2\xc0rm\r\xdc\xda\x9c2\xc0-H`\xf0f\xff2\xc0s\xed\x8b\xe7P\xcc0\xc0\x12\xd3\xee\x1f\xd9\xb32\xc0S\xb8"\xd4\xb9\xc50\xc0\xbd<\x82J\xab\x9b.\xc0\xa8\xd1\xfd\x93J\xc00\xc0\xc7\xcdK\xdc\x02"3\xc0\xcbi\xeb\x11_\xd40\xc0t3\xb8\x08@</\xc0\x10\x07O2E\x083\xc0\x95W\x1f\xc9Y\xbe2\xc0Sp\xcd\xd3\x8b\x8d2\xc0\xce\x04;\x04\xe9\x9f.\xc0\xa2\xadA\x81|\xad0\xc0\xeb\x9b\x14\xec\xfa\x1f3\xc0Z}]\xfc\xb6v0\xc0\x86H\x1c\x88\x8bh3\xc0g}P\x10\x9354\xc0\xc7\xbd\x95\x9d2\xd72\xc0\x00QZ\x9c\x05%3\xc0\xa3\xc6`\xec+\xe72\xc0\xa6gT\xd1y\x852\xc0]K\xf4\xb3\x10\xa62\xc0O\xc1\xafl\xb9\x182\xc0=\xa4"D\xf8>5\xc0T]\xf2/\x14(4\xc0\x87\x9d\x98E\xbf\xf61\xc0\x88NCl6<0\xc0\xea,!\xa2\xdf\x153\xc0\xaa\x0cP\xbe\xd6\x893\xc0\xcd\xb4cu\xd2\xa63\xc0\x00\xe795x\xf52\xc0 \x02W\xfa\x00\x142\xc0\n\x19\x97\xfe\n\x172\xc0\x8fC\xe0\xa8*\x193\xc0B\x06\xc1\xe5]\x8a2\xc0\x99!\xceEI\x1c4\xc0\x13\x96.\x86\x93\xed1\xc0%\x08I\x86\x06\t3\xc0R\x00\xe0\x86. 2\xc0\x89\xc4q\x8c\x84\x192\xc0\x86\xe2\xefUC\x934\xc0\x19Q\xe5\xe6\x11&3\xc0\x99|\xfa\xbe\xb1%2\xc0t>9\x83\xe0\xed4\xc0\x0e\xe5\\#>#3\xc0\xc6gd*\xe1\x025\xc0\x878`[\xb334\xc0T/F\xf0\x19\xf80\xc0\xd0$\x12\x8d\xa2\xea3\xc0\xb1\x03j\xf9\xfa\n-\xc0\x94G\x1c\x82\xc6\xd61\xc0E\x10\xdf]j\xe03\xc0\xd8)T\x15\x9c\xf03\xc0\xe3\x973J\x89\x143\xc0\xd84:t$^.\xc0\xdc!\xaedt\xeb3\xc0\xcb\xa7V\xcd\x1632\xc0+<}w\xfb\x161\xc0\xb9\xd9\x99\x0c\xfb\x17-\xc0\'\xdb\xe8\xe6\x86\x98.\xc0\x0e2\x8d\x13\xf2\xfc.\xc0Y\xc0\xca\xaeRN2\xc0WY\xc7V\x8d\xcc3\xc00uh\x86\x1122\xc0\xd6\x1c\xadkr\x0f4\xc0\xe8\xab{\xfc\x9062\xc0\x02\xb4\xe4dc75\xc0\xe8\x03\x13\xfd\x82\x042\xc0\xe3z0F\x85\xdd3\xc0\x06\xffV\x84\x12\xfe1\xc0>g\x96Ek\xe03\xc0\xec\xe3KM7B3\xc0\x8e\xd5\xc1\x1d\xfa\xe33\xc0\xfc\x9az\xc4\xf7\xa03\xc0\xa1)\x98\xbai\xe13\xc0D\xe2s/\x16\xd13\xc0\rU7\xe7\xd8e4\xc0X\xafP~*\xe13\xc0\x07\xb7\xa3\xe3\xd464\xc0X\xd5\x1c~\xaa\x1c1\xc0\x7fLV\xd1o\x914\xc0\xcc\x19[\x95}\xd43\xc0\xd2\x05=\xfd\xf1\x1b1\xc0\xb6.(>\x1c\x163\xc0\x96M\xc2c \r4\xc0\x06\xa2\xfe\x02\xd2\x182\xc0a\xde\x84B\x08"3\xc0(\xacL\x1f$\xe43\xc0\x1b\xa9\x1eJ,\x1d4\xc0\x93\xc4\xce\x81\xed\x044\xc0\x8e\x8f\x17Y\xc4\'3\xc0\xc4\x82\xf4\xb3i\x0f3\xc0\xcf\xcd\xd9\xce\xe3\x1c4\xc0\xde\xe8\xa4\xf2\xfe\x034\xc0\xd4\xa9\xee\xbb\xf7\'4\xc0\x01\xb4\xb3k\xf7\x9f2\xc0\x07\x9e$N\xc9-4\xc0?X\r\xe7W\xc91\xc0\xcc\x94\xf5\xb5\x84\xf52\xc0l\xbf\xb1\xdbs33\xc0X`\xab\x90\xed\x072\xc0\xe1\xb9\xc2C\x1243\xc0n9\x91\\\x80\r3\xc0~\xdc8\xfe\xfa{2\xc0\xf9\xa3jH\th3\xc0\x00\xf9z5 :3\xc0P\xe8\x0f\xd5f"4\xc0\x9f[\x8c\x1f\xder-\xc0\xf3\x19/l\x13\xdc3\xc0&\x11\x9a\xc9v-3\xc0\x12#\xcal\x9c\x1f3\xc0\x08\xe0F\xb8\x1bg3\xc0\xbd\x87\xf8D\xffo1\xc0\xdfcMb\\J0\xc0\x01\xd9\x0f\xfe\xaf\xec2\xc0\xaeIF\x86cT4\xc0NpIn\xda\x0f3\xc0\x04RJ`\xe2\x0b3\xc0]\xe3\xf6I\x06\x053\xc0\x11\x0c\xba\xc1\x0cm3\xc0~Q\xab\xb8,\xb02\xc0\nTaO7"3\xc01\x8da\x03\xf3\xf62\xc0\xd3\xde\xef\xd8f\xf22\xc0\xaa;\xc3D=\xe40\xc0\x17\x0f\x99S\xbf\xae4\xc0|~\x99}\xd1\xfd2\xc05\x17k\xf6\xab\x043\xc0\xbb)\xee\xd9;\x085\xc0\xcb!O\xb1\xafh3\xc0W]\xe0\xae\xbb\xdf2\xc0\x0b\xb7\x90\xf1\xd5\r3\xc0\xe6\x87Z8\xc4^4\xc0\x9c8\xc5=\r=4\xc0\xe5\xf1\xf4\x001w3\xc0\xbe\xc8\x17\xc4\'j1\xc0d\x15ev%\x143\xc0\x82t\xb8o\xee\x013\xc0f\xd2\xef\xf1f\xf52\xc0\x12\xa8^\xacP\xc34\xc0\x8f\xccq\x01\xad\xff2\xc0|\x9d|!\xc614\xc0\xf3f\xa3\x8f\xf0Y4\xc0\xb7u}D\x86\x0f5\xc0\xaf.\x0bx\xc0\xd62\xc0T\xfe4N\xf8Q4\xc04\xc9t\'|\xef4\xc0%\x9a\xcc\xcd\xd1\xd31\xc0\xb5b\'\xe8q\x003\xc0\xf5\xe6x\x1a\xbd\xcd2\xc0\xf6\xebU\r\xde\xd22\xc0\x95x\xa7\xf0qy3\xc0W\xa5Ab\xae\x043\xc0\xc5\xd2\x92\xbd\xa0\xd42\xc0\xb8f\xbe\xc4^\xce2\xc0\x88:tH\xec\xb12\xc0\x0chb9H_2\xc0t4\xf2\x82\xdb\x073\xc0\xd8Cs\x08\xa4\xe42\xc0ti\x88\x1em\xce2\xc0U\xd8\xbc\xf2b~3\xc0 \x94\xbd\x81\x18\xf82\xc0\xa0\xf5.\x91H\x8a4\xc0\xebQn\x82\xf9\xf62\xc0\xf2\x9fR/\xf3\x193\xc0N\'\x0b\xd4223\xc0\x132\xf8:(F3\xc0\x10\xbd+\xc2\xaf\xce3\xc0S\x95 \x0b\xec\xc82\xc0\xc7:e&\x94\x153\xc0G@\xd9\xece\xb64\xc0\x8e\x1c\xe37\xa4X3\xc0h\x01\x9cS\xffH2\xc0d\xee\xec\x0f\xb3\x070\xc0\xe4$\xd5U\xed?3\xc0b1\xf2T\x84\xd62\xc0\xdc\x9f?\xf3\xdf\xd72\xc0V#{\x86\xbf\xe82\xc0\x8e\xc4X\x8e\x03\xc01\xc0\xac\tS\x95\x19\xba3\xc0\xbc\xe0ZD\xae\x99.\xc0\xe9fe\x158m2\xc0<\x89I*1\xc72\xc0\xb5\xe2\xaa\xbb\xed\xc02\xc0\x11h6 \x94_2\xc0\xf6__\xe1\x89\xad0\xc0_\x1b\x07\x0cc\xc02\xc0\x89\xb3,\x18f\xc02\xc0\x86\xe2\xe4\xdbY\xbb4\xc0\xf1\xc1\x97cZ\xb23\xc0k\x9b\xf4r4\x043\xc0\xd3mC\xc2>\xd64\xc0u\xff"\xcf\xc2P2\xc0\xecuK\xc9\x18\xe13\xc0oEt\xa1H\x134\xc09,g`\x88>/\xc0}/a\'$u3\xc0\xa7R\x0b@\x16D3\xc00W\x92\xd7\xb6\xa8-\xc0\\\xb2\x177\xfd\xfd1\xc0\xa9\xe4\xc1\xd2\xdd\x8c4\xc0\x80\x9d\x14\x1dPy3\xc0\x17,\xe0\x86\xfc{1\xc0D\xf1x9H|3\xc0\xe8\xa9V7\xc153\xc0\xd6MAqJ\xd62\xc0U^?,w\x154\xc0p&\xa1\x12\xa2v3\xc0^\xbe:\xe8\x1a\x1f3\xc0\x7f.\x03\xf2h\xde2\xc0\r\x17\xa5A\xf6\xd22\xc0\xd8Q\xac\x85D\xcd2\xc0\x7f-=\xcbz?3\xc0q\x94\x7f\xbf\xcc\xe03\xc0\xbd\x1e\xdes\xd9\xcb1\xc0\xfd\x98OvHo4\xc0N:\xe3\xcb\xfb\x002\xc0\x86\xeb\xda\xcfN\xbd2\xc0\xc6\xba@\xa8\xf9\x1f3\xc0J{d\xb0\xc4\x163\xc0j(\x06\xf8]\xb53\xc0\x12l>\xa64\xda2\xc0\x18\xe2\x17\xb7\xb5\xcf3\xc0"\xc7\'\xee\xd8\xd0.\xc0\xc0\x95{*JL3\xc0&\xf8\x97CZ>3\xc0\x8dHI;8\x084\xc0\x05\xc0\x9f\xb2\xaeG3\xc02\xbc\xac\x87\x8d\xc43\xc0\x1f\xe8\x9d\xbd\xd4\x0c0\xc0b\xc2~\xbdF\x92.\xc0\xa5\x01\x8b\xbfz\x99.\xc0\xa3\xc6\xac\xf3\xc4\x912\xc0guZ7\xdbT/\xc0\xd79\xea"S\xca4\xc0\xf1\x86e\xb0\xd5\xc43\xc0x\xc1\x15\xe15\xcc2\xc0\x84DZQa\xe41\xc0\x9csF\xcf\xc2\xef3\xc0\xaaM\x0b\x05"\xe22\xc0\x8a\x9d9\x91B\xd92\xc0\x86(o\x01[\xb94\xc0\x0f"/k\xbc\xed3\xc0\xd0\xc3\xf6\x94\x14N3\xc0\x98\xc6=f\'\xe53\xc0\xe9\xa0\xa6\xac;H4\xc0\xd6\x10\x08_\xb2\xc03\xc08\xc9_d\x13%/\xc0\xd2\xc9\xd0\xd8!\xe22\xc0\xee|8\t\xaa[2\xc0\xcf*\xb1\x10\xe6\xf84\xc0\x1b}\xb4}\xc6\xfa3\xc08\x82=\ri\xcf2\xc0z\x84\xec`CQ2\xc0|\xc3!\xc4\xfe\x1b3\xc0\rp\xbf\xb3\xef\xa32\xc0\x8f\x83\xfa/\xae\n.\xc0\xda\xc6o\xdbl\xf53\xc0\x9c,\xaa\x96\x8eH2\xc0`y\xf1f\xf9x4\xc0\r\x98\x87\xe9\xd633\xc0\x8cG\xa5+\\\xe41\xc0{j\xb462\xfa3\xc0\xd7&\xab\x94\x0c\\1\xc0\xf7\x9b*@b\xfb1\xc0\xb2\x87_,\xd6*-\xc0\xd0\xcd\x98\xd9\\\x1f3\xc0=\xe9f\xc1\xb9!0\xc0M\xca\x07Wo_-\xc07\xcdJ\xba\x0663\xc0q\t\xa3\xefE\x193\xc0\xd7\xa5\x04\xc7\xb1\xed2\xc0 \xe9\xde\xb6\xc7\xa63\xc0\xba\x15\x89\xb3>\xe5,\xc0\x1bq\xe7m/\xe61\xc0b\xa5\x8eu\x94\r4\xc0\xd6&\xab1\xe1\xeb,\xc0\xa0.\xb5\xd4\xc8d1\xc0@\xeeB~\x99.3\xc0\x06\x93G\x96\xf863\xc0PT\x92\x0c\x83`4\xc0\x9evA\xcb\xc9\x9c4\xc0Z\x16wh\x9b\t0\xc0p\n\x05\xc9\xb9\xd82\xc0t+\x87$7\xfe/\xc0\xd0LA-0#3\xc0\x0c\xe8\x92\t\xbf,3\xc0\xb0\xdb\xf5.\x10>3\xc0Qwc\x10\xb9\xe22\xc0:\xcb~\xf9hG3\xc0;\xefWLz\x043\xc08\xbf\x13\xb6w\xa63\xc0\x12{.\x18\xb6\x8d1\xc0Q\xc1\xbb\xd0\xc7K3\xc0\x9d\x0c@\\\xf9(4\xc0\xaec\xef\xec\xffC3\xc0\xf5=! \x0eW3\xc0\x83\x97\xea\xb9qY3\xc0a\xc1\xbf\xb3\xb3\xbb3\xc0\xb7\xf6\xf7\xe8~J3\xc0\xa1c7\xfc\xf7Y3\xc0\xae\x89\xf6P\x83\xf03\xc0\xaeR\xbf\xf9\x87\xf82\xc0x(\xe8\x95\x94\x983\xc0\xe3\x04\x05\x93\xact3\xc0\x85\xb5\xca_]\x0f3\xc0eY\xcb8\x1e=3\xc0Q\xc6\xe2\xd3\x94w3\xc0-\x8cev\x97\x993\xc0\xb8,\x944\x1454\xc0\xff\x90\x12\x18XN4\xc0\xb2\xc2Q~\xc3\xd32\xc0\x1c\x19JV6\xe92\xc0\x86\xd9,\x8d\xde+3\xc0B!\xab\xe3o\xac3\xc0\x0f\xf2vE\xfc\xde2\xc0\xb3>[`3\xa73\xc0\xefba\xe1\x05\xb61\xc0BgS\x16`50\xc0\xa2$\x18\x7fx\x053\xc0\x92\x9bM\xdd\xcaX2\xc0]\xbf\xa9y;}2\xc0\xd5*\xde\xfb1\xb43\xc0\xcf\xe6@\x84\xb6\xa03\xc0\xc5Y\x83,\xe4\x042\xc0\x15\xb1\xce\xe6\x18\x982\xc0T(\xe0\x82\x99\xf32\xc0.\x9aF\xfa\x99y1\xc0\xd8W|\xa4313\xc0\xcfF\xe0}f53\xc0s\x9d\xa0\x96O(3\xc0\xff\x93\xa4\xf8U\x153\xc0\xa8\xe8\xd5\x80\x17<3\xc0\x84\xfa\xcf\xf4v\xb52\xc0\x0c\x896,G\xee2\xc0\x9f\xbb\x0e\x85\xceu1\xc0Z\'\xe9\xcf\xc3\xad1\xc0\xa2hh\xd4\xadI4\xc0D\xa7\x9d\t\x8a\xec1\xc0L\xd2\xdfyQ~2\xc0b\x9d\x99h\x9a\x100\xc0\xb0\x89\x07\x81\xaeZ/\xc0S\xba\xb4s>03\xc0\r\xdbiY]\xff3\xc0\xbd\xacL\xffq5-\xc0\xf4\xec\xe9\xd2n23\xc0\xf0\xfd\xa29f)4\xc0\xd4\xe0%\xe3\xcc\xf01\xc0a\xcb\x11\x94Z\xa42\xc0fo\xd7k\x92\xd3/\xc0R\x93\x02?\xa4\xc51\xc0\xbf-~\xe3FJ0\xc0\x16\xe0\x83\xa4I\xb0/\xc0\xab\xa5Y\xd3\xcb\x803\xc0\x9cp\xcat\x12f-\xc0\xf7\xdc\xa2j/Z2\xc0\xa0,`\xe1\xf1X2\xc0\x1e\x8f\xfb\xde|\xe12\xc0t8p\x9b\x87\xf83\xc0\xed\xb7\x97\xd4\xc4\xaf/\xc0^\xd6\xa5_Oa2\xc03`\xf8\xd1E\n4\xc0\xbf\xe8\xb8\xe1VD+\xc0\x1b\x1d\x03\x92\x02\x1a4\xc0\xaa\x9b}$\xcdP-\xc0\xdb<\x91=\x1d\xfc2\xc0\xe8\xa4\x1c\x9c\xd5\x154\xc0\xe6Tn??\x992\xc0\xcf\xfe\xfb\xba\xfca/\xc0\xe8\xb6h\x1e\x82\xbc2\xc0\xdaV\x9c\x19\xa343\xc0\x88\x0b%\x0f\x0f\xd63\xc0\x12?Gn\x06\xa3.\xc0\xc1V\xdf\xfbF\x173\xc03\xa4\x1c\n\x04i2\xc0i\xc1\xbdKq`3\xc0\x15lyq\x1be-\xc0C\xa2\xf5\xcd\x00\x9c4\xc0o\x80\x92TY\xaf3\xc0:\xf6\x10$,Z0\xc0A7\n\xa5\xf8M3\xc0\xdd*\xad\xc61\xae4\xc0\x06?\xd8u\xbf\xc41\xc0\xba\x16T\xfa\x1df2\xc0\xc5\x16\xc8\x14\xf7\x172\xc0\xf9\xd2\x08\x9c\xc6)/\xc0M\xf0R\xd6"53\xc0n\xe7\x92\xfc\xb1h/\xc0\xb6|\xc5P\xf4\xcb1\xc0\x0b\x13q\x03Z\xe41\xc0\x90\x82\xed\x07\x02M3\xc0\x95\xb7\xffG\xaa~-\xc0\x15\xd1&\xc0a\xe72\xc0\x11\x05\xdc8Ar3\xc0\xbeJ\xa5cmU4\xc0U\x19\x80I/U2\xc0\xf5\xa68\x1b\x89\xcb3\xc0\xf8\xa1&\x0e\xa8\xcc2\xc0\x83S\xa0N\xfcE3\xc0F*\xf5\xfao\xfb3\xc0\xeb\x17^j\xb2\xa44\xc0u\xd4\x1c9\xe0\xc72\xc0\xee\x8e\xc8\x84]\xdc3\xc0;F\xf2\xe2?\xa92\xc0U\xa8t\x8eO53\xc0\x05T\xaf\xa2\t\xf61\xc0\xdb\xf9\x95\xe5\x01\xd62\xc0^}h\xc7S\xba1\xc0*\x964y{\x900\xc0a\xa0\x863\x9483\xc0\xcb\xec\xac\xac\xde\xc71\xc0\x8f\x86\x9a~\xfe\xc32\xc0\xee\xbe\x92\xe8\x83\x083\xc0\x14\x0f\xc5\xbd\\\x00/\xc0\xd3\x88J\xbe~\xfa2\xc0r)\xbd\xf5\xc3\x174\xc0"h\xb8\xb2\xbf@3\xc0\xb7!@\xcc_w4\xc0\'\xc4\xc8\x1a&\x0c3\xc0;\xd1\xdd\xca\x0282\xc0\xd0\xdb\x17\x92)\xb82\xc0\xf4\xc2\xbe\xad\x96\xda2\xc0>j*\xfd\x05-0\xc0\xf3!\xf5_\xdfa1\xc0l\xad.\x08p\xc73\xc0{\xe2\x1a\xbc\x9d\xfe2\xc0g<O\xb6\xb5^2\xc0\xa8\xc2\x98\xc5bI1\xc0\xd7gIk\x07\xff2\xc0e\x10\xe4\x9d\x11\x992\xc0\x04\x0eR \xd4\xaa4\xc0g$\x03i\xcb\xb1.\xc0\xde\x13\x16_zo2\xc0`\xb4x2\\!3\xc0~<p\xc6\xffq1\xc0e@-\xb9\x93\x941\xc0~\xf60\xa0j$4\xc0\xfe^\xed\xfe\xdbS0\xc0[\xb5Ie\xeb[,\xc0\xa2\x84\x14\x00N\xb41\xc0ZP\xa2\t\xca\xfb2\xc04\x13\xa1\xf8\xae\xac1\xc0\x1dB\x1d\x81,\x902\xc0\xf1;_\xee\xb1\xb51\xc0:\xdb\x8d\xdd\x17\xb51\xc0s\xd2\xa3\x11P@4\xc0\xd0\xc5*a\x83\xf00\xc0\xee\x85\xbf\x00:h2\xc0\x8eA\xf9*\x10\xf51\xc0\x7f\xd0\x85\x8b\xd1e1\xc0\x01,1\x1a\xa9B2\xc0\xe3\x7f\xbeH\xedY4\xc0\xcax\xb4\x80\xd1\x884\xc0\x18\xa1\x0c.\xa7g2\xc0gKq\xfex\x1b1\xc0R\x00\xe5\xecm\t2\xc0\xca\xd2\xb2\xf4\x95\t2\xc0\xf6\xa3d\x10\x03%1\xc0\xfb%\xf6\x0b\r\x912\xc0\xcd\x00=w\x8e\xc6.\xc0yL\x8cT\x8340\xc0\x81[+\x13*\xf52\xc0\xf3\x94\'(\xba\xe9.\xc0mJ\xea<ZE2\xc0YPYBR?3\xc0U\x92wS\x03\xf5.\xc0\xbbb\xc2\xd3V<2\xc0+\x0bs\xcau\x86.\xc0W\x99q\xefAr/\xc0r \xcb\x9c)\xfb3\xc0x\xf8\x84rB\x992\xc0\xb6\x14\x8b\x8c\xe5<2\xc0\x99\xd7\xac7\x8bR1\xc0\x01.\xbd\x17\xa9\x9a4\xc0\x84\x8f\xb8\x91S\xe02\xc0n\xcdX\x1f\xe3\xc52\xc0:#L\xe7\xf5\xe71\xc0\x7f\x00\xf6\xb6Z\x964\xc0\xf3\xfd\x0bTrV2\xc0\xffI6\xe9\x88\x904\xc0\x95\xaa\xe9C"V4\xc0+\x15\x9b\x98\x1c\xa42\xc0\x19\xcd\xcc\xd3\xe970\xc0\x05\xe5>\x96%l/\xc0\xcf\x9fuk\xba+2\xc0n\x7fm\xb1\x01\xa72\xc0\xab\\\'\\:\r2\xc0\xbe\xe9\x08q\x1c\xf42\xc0\x99\xab\x7f\xd8qA2\xc0\xbb\xd0\xf3\xaa\xf3\x9f-\xc0\x92\xa2\xe5\xb2/t2\xc0\xf7\x1f\x91H\xacB2\xc0\xfc\xc6\xb2zg+3\xc0\x0b\xbb\xbbRd\xec2\xc01\x1d\xa7\xf7,>2\xc0o#\xd5\xc0\x8b1/\xc0\x0c\xd0{J\xf2{2\xc0`_\r\xf2B\x13/\xc0\xc6.\xf71M\x940\xc0\x8a\xa9\xecyfn/\xc0\x16t\x1b\xc3F\xe50\xc0\xf6`*\xf3\xdfK2\xc0$>\xfbJl\xb51\xc0\xa8\x8c\x8b\xf7E\xdd3\xc0\xc9\xdd\xec\x8c\x91\x1e1\xc0\x9cb\x06\x14\x89\x124\xc09\xd65\xce\x83i2\xc0\x12\xab.\t\xf7U4\xc0\xf6\x8e0HI\xe91\xc0\x19<f8\r\xf10\xc0\xdfz\x039\x17\xeb0\xc0\xd1\xb5\x0c\xa3\x94j2\xc0\x7fF!\xccAI3\xc0.v\xe5T\xa09/\xc0V\x16\xd3\xaa\xc4\x1a4\xc0T\xc5\xb7\x9a\x95)0\xc0\x93\rI\xee\xe3\xe8,\xc0^\xa5\x982\xe6d3\xc0\xedxq\xd2\xdbj-\xc0G\x9a6\x91\xbd\x143\xc0\x85\x88\x8c\xdb\xd8p-\xc0S\xdd\xf1p\'N-\xc0\n\xbe;Wr\xfc,\xc0\x85\x11\xbf\xf1\x8d\x040\xc0\xd6\xe6\xc6\x8e\xd3J0\xc0g\x90l\xdc\x9a\xda.\xc0G\x00\xe4\x18\xad\xe3.\xc0\xda\xbd0\xdf\xedA/\xc0C\x1bgb\xc5s2\xc0R\t\xf4\xb7%V/\xc0t\xd2\xdb\x85.1/\xc0\x7f\xd4y\xeeD\x101\xc0\x07q\x9d\xac(\xbd1\xc0\xdf\x15\x1f<\xb2Y2\xc0\x81\xa7\x1edsD3\xc0\xa3\x16_\'\xc0\x8d/\xc0Y\x18"9m\x94/\xc0fE\xe2\x94tO0\xc0\x84^\xban}C2\xc0\x85RUx\x12\xac0\xc0k\x1d\x9a\x89\x8ce2\xc0\x02\xaffP\xd1\xd51\xc0\x0f%\xb8\xe6\xb1\xca0\xc0\xd61\x93\'8\x811\xc0d\xcfv\x9b\xd3\xce0\xc0\xbft$2+\x122\xc0h\xf8\x06 x91\xc0S\xfe\xd3\x1a\x88b0\xc0{\xb0\xde}?\xd10\xc0\x17\xa4X0\x8er3\xc0\xe8\xeb~\xdc\x82z3\xc0\xd3\x80\xda>\x10\x941\xc0\xccR\xe2U\xbf\xa61\xc0\xa3k\x1b3\xdb\xbb2\xc0jm\x84\x7f\xf0A0\xc0~\xd0\xf8\xedD\x162\xc0\x97&\x91R\xfb\xdc2\xc0\x16\x81\xa7\xa8M\xd5.\xc0\x95\x8aN\xb9\xaf /\xc0\xc9\xfaLe#\xce.\xc0\xdbJ\x92W\xfb-3\xc0*pO\xa6\x9f=2\xc0I\xb7\x98\xf9\xc3l1\xc0\x0f{\xf3$d\xfd2\xc0d\xb4(_(\x16-\xc00\xef\x95~\x1be-\xc0\xaf\xf6 \x0e#\x8b2\xc0\xd3\xe0\x87\xcf<\xa73\xc0A{\x04[\xc1w2\xc0Q\xe6)\x87\x80\xf42\xc0\xd5\x85l\xc6:V3\xc0o\xabw\xd3\xa2\xa63\xc0\xb5`"\xd0Nt3\xc0\xa4\xbdqY\xf782\xc0\xd4\x7f\xcf\xda\xda\x11/\xc0/R\x15\x87\xca\xa42\xc0\xa4\xf2k1\tl3\xc06\x88\xeb\x96Y\x852\xc0\xf0p\x1ai\xa9e3\xc0\x1c\x15\xd1\xbcCi3\xc07\xf7\xa84\xab\xa20\xc0\xf9\x87\xec\x1a0\x8c.\xc0$\x02\x1ae\xd7q3\xc0B\xfd\x1bXn\xc41\xc0U\x1f\x06\xbfK\xac1\xc0|\xb2\\V\xb9L/\xc0PTmo\xf4Q2\xc0\x05\xc0l`\xf4\x053\xc0\xec<\xb5+i\x812\xc0\xf0\'s)\xf8\x8a2\xc0\xbd*;_\xfbZ2\xc0\x1dl\x0f\xf4]\xa2.\xc0}\xa4\xe8\x0c\xa8\xb81\xc0!\xf0U\xf4\x07\xb51\xc0\xe1A\xb1k2\xc31\xc0\x0f\xa7\xf5\x03\x06\xac2\xc0\xb4\xf2\x88\x97^f1\xc0$\x8d\x1c\xf2N\x0e0\xc0\xf88!\xdfF_/\xc0\x19\xebB\xe4\xa7\x033\xc0!P.\xef\xa0\xc01\xc0Zhv\xdc\xa8\x023\xc0\xa1U{{\x7f\x9f2\xc0\xe2~\x87/7\xf7.\xc0\xf5c\x18\xea\xb0\xe91\xc0\xdes\x92g\x8e\xe72\xc0\x07\x00\x17\xd5\xf4U0\xc0\xe5\xe7N\xf7{=3\xc0\xba\xc0\x84*\x0b\xf92\xc0\x1b\xd5\xc9I4\xf42\xc0\x02uH\xd7\x16\xfa1\xc0\xb5\x06\xa3/\x83\x012\xc0\x1a\xc4\xe4\x89W\xf32\xc0=\xd64g,\x0e2\xc0&\xa8\xa8\xc1I\x192\xc0X\xaa\xe4\xf0\xa6\x003\xc0\xb2\xef\x9bl\xed\x9f-\xc0\xb0\x00\xd3\xba\xcb\x053\xc0\xbc\xb1\xe8\xfc\x9e\xfb2\xc0\x11\x9c\xb0\xa0\xe752\xc0\xa4P\xb6T\xf9\xf01\xc0\xe4_i\xc1\xec\xf61\xc0\x08R\xca\x87\xa4\xdb2\xc0M\x97\x9b8\x15\xea/\xc0\xa6Z~\x98P\x0f3\xc0\x19\x7f\xec#\xde\xf33\xc0=\x1a\xd9,\x11\xe11\xc0N\xfc\xb33\xb0b2\xc0p\xb8\x83\x07\x99T2\xc0a\x9d\xe9\xe6\xb8\x082\xc0B\x0c)1c\xfb2\xc0\x07\x8e\x14\xa3\xf2M0\xc0v\xf3\x8e\xads\x114\xc0a\xb3_37\xf72\xc0\xa2\xf2p\xc6\xe9\xfe2\xc0\x86M\xd7\xb1\xd2\xb55\xc0\xb1\xe7\xfbE|\xeb2\xc0\xad\xa5\x1fO\x1d\xfb2\xc0p\xea\x97\x06\x89"3\xc0\xc6y\xe0\xdd\xf9\xac0\xc0\xa5X\x0b\xe9\xb0\xd72\xc0C}n5\xf2/3\xc0\x13g|\xfb\xca!3\xc0\x97\x04[\xbf\x08,3\xc0\t\xb2\xce\xa9\xb834\xc0\xb1F\x14lU\x192\xc0 \xf8\xcb\xd1M\xf91\xc0\xc9,\xb1\x13\x04\x1d2\xc0\x01\xc0\xde\xbb\xf0<0\xc0y\xefR"\x85\xfb1\xc0\xa3\xceu\x9ea53\xc0V\x89#~\xf5\xa1/\xc0*\xb3\x91^\x97\x132\xc0\xf3\xaa\x1b\x05\x06,4\xc0\xab\x11Q\xcb\xb1\x102\xc0\x1d<\xef*\x98\x073\xc0I\x07(b\xd3\x040\xc0\x94gX\xe8> 3\xc0\x84\x08\x16\x03b\x1c4\xc0\xaa\xde\x1cj\xbb\xff3\xc0\xc1tR\x92=\x1a2\xc0\xafdRi\x84!2\xc0\xa9I\xdc\xecH"3\xc0\xd4\xec\xb9\xf5\xa8#3\xc0\x99u\x1c?\x03\'4\xc0\x8e\xe1\xa2\x00\xaa&2\xc0\x94\x08\xff\x89\x81\x0f3\xc0N\xdc;\xc2\xe4*3\xc0\x86"\xc8U7\xf42\xc0\xa9\xbf\x1e\x92\x88\xe43\xc0\xd4\xa9\xd6\x9c0\xf13\xc0z0\x84\xc8\xf6\xdc3\xc0\xd2\x9f\x81\'\x1f\x103\xc0~\xb3^\x92\xcd\xeb3\xc0\x80H\xcag\xc1)3\xc0w@;\x1f\xad{.\xc0\xf0\xe7uD\x8b\xe13\xc0x\x92\xed\xfe\x11(3\xc0\r\xb4[\x06D\xde3\xc0\x83\xb5ZH\x0c\xe13\xc0l\xa5\xd9\xd2<\x053\xc0\xa9\xaa\x0cI\x17`2\xc0_ozr\xc0\xe03\xc0\x8dyl\xcf\n\xe23\xc0\x92\r\xf8\xfa9\xe50\xc0\x02\xcb\xe8\xd2\x9c\xe53\xc0\x90r2\x19\xb0\xd92\xc0\xb4\xa2\xb6\x1d\x94\xa73\xc0\xd6\x1bU&\x8e\x1d4\xc0t\xec\xde\xaa\xd6"3\xc0\x1e\xed\xa6\xed6\xf31\xc08\xbc\xb4\x87\x83 3\xc06\xc1\xbc\rq84\xc0(\x0c\x1e\x86\x04)4\xc0\xe5)\x83,\xec%4\xc0\xfe\xd9\xf9p=\x9f2\xc0\x97\x1e\xdaD*\x003\xc0\xda\\\xd4\x9ef>3\xc01\xec\xc7\xa4\xf0-4\xc0^\xcf\xd5\xf3\x91l/\xc00\xbf\xc4U\x96\xf52\xc0\xefJ#GWZ4\xc01\xf8\xb0\xd6bs0\xc0A\xb3\xe8\x18AT4\xc0\x03\xf3\xfe\xe0m\x823\xc0z^[,\x0f\x9d4\xc0S\x81l6\x14\x124\xc0\x92o\xd9vZL3\xc0)\x90\x80TI33\xc0\xc6\xa8^\rZ\x153\xc0\xb7\x9f \x87\x8b\xea2\xc0}qY\x98_\xb64\xc0\xa6\xbc\x13\x9c0\xbe4\xc0SkY\xba\xfe\xe82\xc0\xad\x81\x08\xceX\xd82\xc0\xf4\x82\x15de/3\xc0TQ\xcf\x8dF\xe02\xc0\xe4ig\xca\xd9\x961\xc0\x8c\x0f+\x07}\x033\xc0\xf7DV\x80E\xd64\xc0\xfe\xab)\xb7?k3\xc0\x0b\xf5\xae\xa85S3\xc0\xab@\xff\xbe\x9b\x864\xc046\xb8\xe4\xda\x844\xc0B!i\xef\xc6\x8a4\xc0\x84a\x07\xf9\xb2\xe34\xc0m\x1e\x15\x15\xfd\x7f3\xc0d\x83\x89\xe4\xa6c2\xc0\x9deh\xbaJM1\xc0\xdd\xdd\xaf\xfa\x81V2\xc0\xcch\xce,i\xdf3\xc0\xe9Uw\xa1\x9c\x961\xc08\xa3,\xe0\xf0\x193\xc0\'\xe0\xbc5\x04\x1e4\xc0\xea\x18UCD\x173\xc0O\xaf\xe0\x84\xd1\'3\xc0\x7f\xcch\x97\xdf\xe61\xc0\x92\xf5KK\x13v2\xc0\xa0d\x8bgZ\xfe3\xc0\xd5\x17\xcc\xf4\xe8\x163\xc0~\xa5K\xa2\xed\xbf1\xc0\xca\xacF4(\x1b4\xc0\xaf\xe8\r\x1b\x01\xf03\xc0\xc0\xc1\xf8\xfa\x80\xd92\xc0X\xa3V\xd8\x9a\xe53\xc0,q^M\xbf\xe22\xc0\xa3\x01\xb1\xca\xc0>3\xc0\xe7ty\x8fj\xe53\xc01\xe5\xd6nD\x193\xc0\xfd\xa6Gc\xbb\xbe3\xc0_\xc9m\xa9\x92\x1a3\xc0\xd9\x9cy\xb0\xfc\x923\xc0\x10\xee\x11\xdd)\xe12\xc0\xdah;]\xd1\xbf4\xc0\xa6\xcb\xb4x\x1a\x044\xc08O\xa8\xf3\x15y4\xc0H\xae\x9f\x83\xd2\xeb2\xc0?\xc3t8\x0153\xc0T\xaf\xb03W\x1e2\xc0\x81\xe9J\x87\x18 3\xc0 \'\t\x18\x90\x864\xc0\xfck\x15\x86\xc9\x1f2\xc0\x1e\xb8Y\x14\xfc63\xc0?\xa1h\x91\xa7\x0b4\xc0\xc8\x16\xeaj\xd2\xed2\xc0j\xff\xa8S\xb9U4\xc0\x18\xe7\xd2\nG\x003\xc0\x00\x1e_\x14\x1f.3\xc0\xee\x99\x9e_\xbb63\xc0\xcd)\x075\xba\xfb3\xc0\xdf$1\x94\xcb%4\xc0\xd3\xbf\xf7\xf4\xe0<0\xc0\xb4d\xd9\t\x9b\xcd2\xc0s\xd6\x1f\xf8\x9e\xef2\xc0\xc0\xdd\x02R\xba\x194\xc0\xd0\xb8\x89\xd1+\xc60\xc0\xd4/\x7fD\x9cD3\xc0i\xa4\xdc\x03\xa2\xa53\xc0\x0c\r\xcc\x86\x15\xbe3\xc0\xa2\xe3o\x91\x89N3\xc0\x0f\x06Ul\x8fK3\xc0\xf6\xfe\xda\xd8H(4\xc00`\xfa\x16\xde\xba3\xc0\xcdn\xb1I\xc7Y3\xc0\x8f\xacw\x98>S3\xc0g\xa5W\xa2\xce\x172\xc0\x06I\x98V\x88\x983\xc0XH\x8avwS2\xc0\x12\xd1:\x8b\x07\xad3\xc0;\xd7v\xc0|\x8f3\xc0b\x9a\xe8R\r\xa73\xc0Z4\xea[2=2\xc0b\xf1x\x88\xcdA4\xc0\x7fJ\xa7\xd2\xb3\xd62\xc0\xffV\xae\xd1\xc6{3\xc0\x96\x94\xa3\xd2\xec$1\xc0\xba\xbd\x19\x85\xf7\xe82\xc0\xd1\xcdp\xf5\x01\x943\xc0\xa1\x8d\x13\xca\xb8\x963\xc0\xfe\xb4\x19\x9b\xff\x88/\xc0\xaeo\'A/\x110\xc00\xf6\xf4\xcd&\x053\xc0\xd9\x0b\'\x01\xc57/\xc0\xbf \xe2*>\x174\xc0~c\xe7\xf50\xbe0\xc0\x92\xe8Y\x97F\x912\xc0\xe5\x08\xc29\x94\xbe0\xc0\xc0\n\x13\xcf\x9c\xf2.\xc0hM\xdf6\xd6X0\xc0\x9b6\x9b\x8euu1\xc0\xa2\xfc\x02\xa9\xa8h1\xc0Bz\xd4\x0e\xaf\xb02\xc0\xdd\x00\x0c\xdc\x87\\4\xc0\x99!\xa7/\xc8>2\xc0\x11\x07\xca\xf9s!0\xc0$\x8a\xa3\xbb6H2\xc0\xe4N\xed\xde\x83\xf93\xc0o\xad"\xe8\xce\xf93\xc0\x18\x0fT\xac\x0cT2\xc0-z\xcf&\xf3~2\xc0\x17hU\xb8:\x922\xc0?\x08 Q\x96\xec2\xc04\xa3\xb9\x0etK3\xc0/\xab\xf3t|\xbb2\xc0R\x8b\x122\xa9\xb82\xc0\xcc\xfa\x18\xf5\x88\x002\xc0\x8a\x08H\x07\xa5\xcb1\xc0\xa2A=w4d2\xc0X1\x9bn\xdb\xdd3\xc07\r\x89\xea=s3\xc0\xb4\xfe)\x0e\x97{3\xc0j\x1a=\xdd\xbc\xe71\xc0\x8b\xde\xe4\xa5\xc2\x833\xc0\x8c\xa2\xdb\n\x8dD3\xc0x\x9dS2\x9f\xd22\xc06[\x1b\xac&L3\xc0\x0e\r\xd1\xe2"~3\xc0JS\xbf\x05\xb8\x145\xc0\xa5W\xdd\xd2e\xf71\xc0\xb7!;xm\xd72\xc0\xceBF\xed\x9d-3\xc0\xa1@(\x9f\xda\xfc1\xc0y)\x01\xb3=\xfe1\xc0P\xc7R7,\xd12\xc0\xa3\x83"\xe4\x86\x1f3\xc0\x16d\xe3\x8a2\xa32\xc0\r\xa7\xf5i\x99\xd42\xc0\xcb\x8d}@\xd1;3\xc0\xc0\t\xb2\xd5\r\xc42\xc0v\x12W\xdd(z2\xc0\xa5\x9f\x8b\xf5\xeeo2\xc0s0U\x93\x98\xe51\xc0;\x83\xab\x069m2\xc0\xf8\x84\x9a\xd3\xde{3\xc0\x14\xf0\xb62\xf8\xe82\xc0\x0c\xa8\xafI\x8aH2\xc0\xca\x87\xf0\xdb-\xe82\xc0l5\xa2\xecBO3\xc0"\xaf*\xd5s\x083\xc0B\xf1\xb5.\xb2\xcc2\xc0\x14\xb5\xec\xcb\x1b\x023\xc0\\\xf2S\xb7\xc9\xc91\xc0-L\xc3\x01\xaes2\xc0\x1di\x88\xa7\x07\xce2\xc0\x8e\xae\xec\x13\xaa\x023\xc0^\xa1\x1b\xcf\x05)1\xc0*\x9aQ\x1e%\xd21\xc0\x1dD\xf5\x86\x10\xd42\xc0\xcd\x17,}r83\xc0\xd31\xd9\x88\x8c\xc74\xc0@\xa9\x85\x1ab\x085\xc0\xaa\x00\n\x9e\xe4!3\xc0}r\xd56\xf5\xd32\xc0\xf1\xa8+>\xf4\xf12\xc0\xfc\x17\x16\xba\x0e[1\xc0\xd4U\x92\xe5#\xed2\xc0\xed\x10%\x8bj@4\xc0\xde\x02O\xfaZ\xd92\xc0\xb6\xba\xed\xe9\x10\t3\xc0.\xc2\x0b\xd1I\xf72\xc0\x02\x1dVW\x11m3\xc0\x15\xac\xc8\xe9\x0b\xed2\xc0\xf0\xa9sf\xf2\x083\xc0g\x1e\xf4\x0f\x06h3\xc0\xa2=\xf8x\x19\xc93\xc0\x0b\xc9Q+;&3\xc0\xfe\xb3\xff2\xda\xd32\xc0\xd3\xa2"p\x1f"4\xc0\xa0a\xca\x90\xf0\xd73\xc0\x87"+k\xeb\xc53\xc0Q\xdd}\xda\x80\xb94\xc0\xd1\xa6\x93\xcd\xc1\x1d3\xc0\xde\xb1l\xda\xee\xfc2\xc0\x8f\xe7k\xadf\x193\xc0\x0c\x97=\xfa\xf9\xf53\xc00rB\xd0\xfb\x153\xc0\x1d\xd0\x96\x15&\xee2\xc0M#\x0f\xbd\x9a\xcb3\xc0\x07\xfb\x10\x0e@s3\xc0\x19\xd8\xdbh\x08\xed3\xc0[o\xb0\xee\xfb\x173\xc0\xf7\xb1\xfc\xdcy_4\xc0\x1d\xea\xd0\xc5$\xa62\xc0\xbc\x8a: \xfd\x153\xc0\x82\xab\x0f\x98eB3\xc0\tX\x8c=\x82%3\xc0\xb7\xb41\xfc\t\x9b-\xc0Sz9\x95e\xb82\xc0\x0b\\Gf\x89\xaf3\xc0\xda\xd5\x96\xe1K94\xc0\x17\xd5K<\xa7*3\xc0\xcdK\x11<^C3\xc0\xf5\r^\xed\xcd\x822\xc0J\xecU\x99\xb684\xc0\x95\xdf\x8b`\xfa\x053\xc0\t\x00\xbbg\xcd\x7f2\xc0#\xa1\x8by\xf2\x1a3\xc0\xcd\xa4\x0f\x1c1\x1b1\xc0SM\x19\x04\xe1\x882\xc0\xb8y\x17\xd7\x89\x0c3\xc0\x15\xc0\x13\x07\xbd\x1b3\xc0,\x17;\x96\xe0\x8d4\xc0\xd5\t\xb36\x81\x154\xc0\xa9\xf1,}f\xe6.\xc0\xc22\xcf\x17\x08\xff2\xc0\xc1\xf5N\x13\xd4F3\xc0k\x98\x03@\'\xcc3\xc0Xj\xe9\x9a\xf5\xcd3\xc0\xb8\xd2\xada\'\xa82\xc0\x01\x17\xe5\xbd\xd0\x073\xc0[>\xb55663\xc0\xa6x5#\xb4{2\xc0\x17O,\x1d\xca<0\xc0\xb1[\xd8\xdc\xff\x81/\xc05A\xce>(B3\xc0\xc8i\xf9U\x8f\xf61\xc0.\x8f\x9e\x95\xb8\xb41\xc0\xfe\x9a[\xb9\x85\x992\xc04\xbe\x05\xca1\x152\xc0\xe5\xe2>\xfe)\xcb-\xc0O\xaf\x0b\xb8\xbaR3\xc0a7\xd87\\V1\xc0\xb3\xd9\xd3\x91\xfa\xff0\xc0\x10\xf3}\x18F\x932\xc0]\xb4\xadfW\x0c3\xc0\xff}\x9e\x00\xe0o2\xc0 \xcd_\x16\x90V5\xc0:3\x07~\xf3>/\xc0\x10\xe0\xfd\xab\x81\xa62\xc0\x179\xb0\x9a\xb7\xaf/\xc0\x8b<\x1e71t2\xc0\xcbX\xa0\x04\x8f\xcd.\xc0\x05\x8bxB\x06\x183\xc0N\rj\xfb\xbbx0\xc0\xbc\x0b\x91\xe6mW2\xc0_\xb3w\xfa\xfd/3\xc0v\x1c\x03\x87\xde\x96/\xc0\xfcvX3 \x062\xc0t\xd4(\xd72j2\xc0\t\t\x91\xb4\x91C3\xc0\x84\x11>\xc2\xd5#4\xc0V\r`e\xf1\xee1\xc0\x97y\x131\xeb\xca2\xc0\xd2J\xb8\x81X\x1b4\xc0\xd3\x0cTT\xae\x0e2\xc0\xefE\xd9\xeb%\x132\xc0<\t\xc9\xff#22\xc0\xc0\x0b\x01C\'\x153\xc0orc\xeb;\x97-\xc0"6\xb92\x96o1\xc0\xf3\xe1\xe1H.]4\xc0\xd6}p\\\x8a$4\xc0\x9d\x0b\xce\xe1c-0\xc0\x08\x0b\xc5P\x93\x862\xc0\x8a\x0cXT|t2\xc0/\xd0\xef\x01ST0\xc0\x07n\xb7\xcb\x96\x1b1\xc0c\xa2\x03\xf9\xf6\x982\xc0\x16\xe1\xd3 u\xa02\xc0\x80\x9e[\xd8,\xe32\xc0\xa34-\x97\x8f\xfe2\xc0\x8f8\x1b}\x16?3\xc0`\xb0L\x13|o3\xc0/S7\xd9t\xd91\xc0\xe0b\xa4\x8bs\xba1\xc0P\x18\xdf\xb6\xfe<2\xc0\xb7*\xbdw\xb3-4\xc0\xa7\xc1[W\xa3$3\xc0mj\xb8\x93_\xfe2\xc0\x8b_\x96e\xea_0\xc0}\x1a|\xb7\xdf\xa92\xc0\x8c\xdcXW\x94\xc82\xc0\x00\x90[OI\xe91\xc0\'\xc4\xc8\x1a&\x0c3\xc0\xfc\xd5a\xf9\xdd\xef2\xc0pef\xcc@\xc7.\xc0\xcf\xc2\xd3wv[1\xc0|NO\xd47\xc82\xc0u\x06~\xc4/\xeb.\xc0\x87: \xaa~i0\xc0\x93\xc7;\xb5\xd3\xb92\xc0\xc0D\xcb\xa2 \x8f0\xc0nG^\xd1T\x982\xc0\t\xd8DbW\x1d1\xc0\xadA\x9b\xcbs\xed2\xc0\xe8\xc7\x8c\xe3u\xba0\xc0\x8b\xbf\xee\xaaVj1\xc0\xe9=\xcd\t\xfa\x8e2\xc0\x13\x9fm\x8c\xba\xcb1\xc0\x84\xa1\x86V\xfb+2\xc0\xd4l\x15\xd8\x83\t-\xc0.*\xa5\x03\xc4\x184\xc0\x9e\xd9\x8d\x1aT\x002\xc0k\xb2\x99\xa4\xb5\x0e4\xc0;\x93\x84\xecv\xfe1\xc0\x9e\xf4U\x96\x8e\x162\xc0\xf21\x03G]_0\xc0\x19\xa3\xfe\x87\x1a/4\xc0f\xa4\xdc\xee\x08\xa21\xc0\xe7B<\xde=\xc42\xc0\xb1L\xd8\xf8\xb7\xf32\xc0S\xb3\x9av\x87\x1e/\xc0\xec\x06\xe4Y\xd5b1\xc0\xbaE\x8b\xe4]\xc72\xc0\xba\xbc%\xf3\xefY2\xc0Z\xf9\xf8\x0b\xb0\xb41\xc0\xde\x07\x92\xd2\n\xad2\xc0\xe2\x95\xd0\x8d\xc9\x004\xc0\xb6\xb3.\xa1\xc6\xef.\xc0\xa1\x06PJQ\xf22\xc0\xae\xaf\x99\xc3\xf1\xf43\xc0\xe0\x16\x1b]\x88\xb6.\xc0\x99\x08.P\'J2\xc0\x92S\xf7\x01xs1\xc0|\x8f5\xddB^1\xc0d\x94M\x11\xc7[4\xc04D\x0e\x18\nm1\xc0\xd4\x15S\xe26[0\xc0\x11\xa1\x04\xc9$\xa12\xc0\x06\xfb\xd9F<e3\xc0u\x8bQ\x88\x9d\xf82\xc0\x03 \xc1\xf6}\x993\xc0b^\x0e\xd0\xe1\x10-\xc0cq\xc5\xaf\xdd80\xc035\x98\xc2\nu1\xc0v\xf1\xb5\xf7\xa5\x881\xc01\xf4V\xff\xd4\xcf0\xc0\\\x05}\xb4\xc8\xcd0\xc0d\xefsCRP1\xc0\x89\x8e\xb2\xc4&\xe40\xc0O\x97\x88\x05\xff\x183\xc0\xee\x1b\x06\x93"\x801\xc0\x83\xa4\xfd@\x19\x911\xc0`\xf2\xa0\x12\xc9\'3\xc0"o\x97\x1d\x87\x163\xc0z3.b\xe6\xea1\xc0\xaa\xd4G\xd0\x8d\x161\xc0\xfb)z\xea@\x040\xc0\xdbVHlN\x0b0\xc0\x91~d\xb4M\x9b.\xc0\xee\x8f1\xf0\xa2{4\xc0\xa9\xcbE\x06J\xac1\xc0\x83\xcbEM0T2\xc0\x0f\xe0\x07\x8ba\x1f1\xc0\x11j\x94\xb3\x10\xb01\xc0kiz\x9d\x17\x0f3\xc0U\xcc\xaa\x1e\x18S1\xc0\xcd\x96\xa8m\x06\xca1\xc0\t\xa4\x03\x15\xd4\xbe1\xc0J\xd2\xa7%\x9534\xc0\x82w{\xa0&\x963\xc0u\xa7\xe4\x06=\xbb2\xc0#\xd1\x96\x15\x1a\xc80\xc0\xf5\xf1;x\xaa[2\xc0=\xf9\x93?\x82\x1d2\xc0+\xcb\xb7\x0f\x8a\xe82\xc0k\xdb\xbb\xc5\x04C2\xc0\xc6a\xaa%\xc1!4\xc0^g\xc8\xb6\x8a\xee2\xc0\r\xd5\x8e\xd4\x18B2\xc0\xe7l\xe4M\xeb\x85/\xc0\xf9\x90So\x0c\xe12\xc0\xad\x8e3!\x03\x92/\xc0]\xfcQ}\x8f\x052\xc0\x91K\x0e\xcaX\xc8.\xc0r\xcfS?\xb4}2\xc0D\xec\x9c@X\x1d3\xc0C\xaeO\x94\xed\x8e3\xc0}+ui)\x9a3\xc0\x16}%\x14]S3\xc0\xcer\x94\x96\xceK2\xc0(\xa7h\x19\xbee2\xc0\xd6.\xf3\xd9|\xab3\xc0\x03\xc8\x9d\xd7\xae\xfc.\xc0_\x8d)N\xa9\xdd2\xc0k\xad\xa9\xec\xf8\x973\xc0\xc1\xfd\xa3\xe8 \x162\xc0\xa9q\x8cb\xe8\xef2\xc0x-\x02\xdf\xa0m3\xc0\x92\xd6i\x0c\x86\x8f3\xc0XO\xa5\x8b\xfa\xd51\xc0W\x98\xf9\x0c:33\xc0\xf8DFN1\xe92\xc0\xdc6}*^\t-\xc0\xeb\xd4\x88\xe3*31\xc0B\xbf\xd1?U\xee2\xc07\x96\x17\xd0 \x025\xc0<\xdfb\x037b4\xc0\xee\xaa\xbakE\xfc2\xc0\xd2\xf1\x17\x9d\xf6\xc43\xc0\xc6B\x08U\xa1{/\xc0G1n]/R2\xc0>\xab\xcb\xc4\x86N3\xc0\xf5\x9c`\x8b\x8e\xed2\xc0\xd9\x0bu\xd1_\xd32\xc0\x19\x10\x95)h73\xc0\x18yI\x1e\x14\xa91\xc0<\xec\x8e\xa6UD3\xc0\xde\x07\xa4+\xd8\x001\xc0\x12\x85A\xd8\x8e\xf42\xc0=v\x1c\x85;Z1\xc0?C\xbd\x9f\xd5e4\xc0p\xb4l\x99\xdc\xf02\xc08\xf7\x98\xd6\x97\x194\xc0\xc2d3Z\xcbN3\xc0\xf9Mo\'\xa0\xee2\xc0"\xbf\xa8#\xbd\xe32\xc0u\x06\xb7\x05\x8e\xe32\xc0\x80[{\xb5(\x88.\xc0\x9f\xdf(b+\xf42\xc0\xf5\x95\xd6?\x9c,3\xc0Z_R7\xcc\x063\xc0\x1c\xdfz\\\xff<3\xc0\xeb\xd2\xce c\xd92\xc0\x0fec\xdfW"3\xc0\x92\xd4z\xc9\x1c\xf92\xc0\xb0JI\x8f\xeeg/\xc0C\x04\xbc\xdc(G4\xc01S]\xfd*63\xc0)\xaa\x82\xb1\x8e-3\xc0\xad\xbe\xf2\xe9\xc7\xb42\xc0\x16\xd4\xecs\xc8,3\xc0\xdc$\xa3\t\xe8a2\xc0Db\xdfC\x90.3\xc0\x07\xb0\xb4\x03\x1a\xee2\xc0l\x8auW\x84\n3\xc0\xb1*$\xc2\x97\x065\xc03\xbc|\xcb\xcaN3\xc0\xd9\x0by3\x11\x0e4\xc0\x1eS?\xd3\xd2\xea2\xc0m$Yk\xab\xc9.\xc0\xe2<V\x9d\xb7j3\xc0\xb5Z\x19\x9d$C/\xc0\xcd\xf8d\xb3\xbd\xeb2\xc0\xd5\xeb\xa3^\xf2\xd52\xc0\xbb\xdf\x19\xaan\x193\xc0\xa1\xea*\x8cR\xd9.\xc0\xa7n\x17\xd4p\xce.\xc0\x0f\x12\x1d\xea\x8bm2\xc0\xbd\xf8+h\xeb\xc63\xc0\xc67E\x0fK\xd93\xc0\xf1\x97\x9dZ\xde\xf83\xc0\xe0\xd6\xb5t\xb3\x183\xc0\x17(\xf9gt\xe22\xc0\x1d\xc7\x87\xa0\x85\xd32\xc0\x96;\xeeS\x0b=3\xc0\x1amg\x0c\x08D3\xc0\xda\xedE\xc1\xa7\x003\xc0\x05\x19\xb0\xe6\x06\xe82\xc0\xe96\xb8\xe7\xa9\x1c/\xc0\xd0\xc2\x1a\xd1J\xe33\xc0\xa2xc\x9a4\xd82\xc0`\xd8\xed\xc6`\x871\xc0#\x94\x97%\x05\xee3\xc0\x13t\xae%\x1a64\xc0\x9b\xfa\xe5\x05\xe7\xc53\xc0qfZe\xf0S3\xc0"\x0eY\xe0\x0f\x963\xc0\x8f=\xe5\xb7\xd6\xcd2\xc0/\xaa\xf3\x01\xcf\x9f1\xc08\xa8??a\n.\xc0-\x05\xc5\xef:x2\xc0\\\xfc;!\xaa\x901\xc0\xcd\x7fB_\xd9\x0e3\xc0\xfb\x82a1\xba\x053\xc0l\x93<\xeb\xca+-\xc0\xc5}x\xd5\x8e\x0b-\xc0\xa8z=\xb3\x99\xad1\xc0\xf9\x1dk{\x0c\xba0\xc0\'|\x89\x12\x04*3\xc0\xc6:u\xb0\xe6#3\xc0>7;\xeev\xca1\xc0*\xf8\x87\xd4\x83\xa92\xc0\x05\x90\xd8.#\x163\xc0Y\xf8P\x01\xd3\x941\xc0\x8eS5N7\xdc3\xc0\x0f\xd0\xb4\x96\x8cA4\xc0b\n3_\x1774\xc0\x8c\\\x19\x9aK\xe9,\xc0B\x9c\xaf\xb5\xef}3\xc0\xfanS\x1d\x97\xd8/\xc0\xc0\xbd\x97e\x1f\xfd/\xc0]\xf7\x83v\x07\x0e3\xc05\xa0\xeb3\xdd\xe34\xc0m>\x9d\x91d\xe63\xc0g\xe3\xb9m\xd1\xbb4\xc0\xd0\x0fR\x17\xab\xc03\xc0C\x96\x8a\xb0\xe3\xf72\xc0\x0ey\x83\x87\xde\xb44\xc0\x0c{\xd8\x15\x13\xfc/\xc0\x01\x01\x8cp\xe9\x1a1\xc0\x99\x85qY\x81\xdb4\xc0s$\xa2~\x1fk3\xc0]\xc3\x04\xd2\xdb\xb13\xc0\x98\xa5\xcfR\xdc\x961\xc0\x88\xb6\x83$X\x1b4\xc08\xb0\xff\x95<\xed2\xc0W\x85\\\r\xc1\xff2\xc0\x92\xb4Xm\x85\xbd4\xc070\x10\x8c\r03\xc0|\xab\xf0\x9d-\x891\xc0\x15\xd5\x81\xb0|\x024\xc0\xad\xb9\x90\x1eu\x043\xc0\x83y\xc9fe /\xc0^\x1a\xb3\x83\'\xe02\xc0:\xdc\xe8\xf4\xf2\xda2\xc0\xf8\xe2\xf4\xe3\x9f\xbd4\xc0\xb2\xb5d\xdec\x013\xc0 \x8b@)\x82\xee4\xc0\xcf\xb7\x94)\xe7\xd72\xc0O[.\xd8\xd5\xb64\xc0\xe9\xab\xbc\x96%d3\xc0\x04\x95\x13\xc9\xb3\x1a3\xc0]3\x0fN\xd9G2\xc0\xd3/\x8cg\xce\x802\xc0\x9e\xaa\xef\xe1\x1e\xbf3\xc0Ka@X_o3\xc0\xef\xd2\xb5\x10\x8a\xb42\xc0>H3Ci\xe82\xc0\x15\xc8j\xe3\xe8K3\xc0YpC\xd4\x7fy2\xc0\xaf\x87~\xce\xc3\xc61\xc0A\xe9/=\x87^0\xc0Q\x88\x9b(\x1aS0\xc0!\xf8~la\x97-\xc0\xc8\xa5Jt\x9dH3\xc0\x91O (\x02?3\xc0\xf0\xa2\x855\xa5\xdc1\xc0^\xeaU(Z\xb81\xc0F\x7f\xb4\xebAz2\xc0#\xcbT\xba\xcc\xf52\xc0\'O\xd7w+\xd31\xc0\xef\x86\xf8\xf7\xa5R0\xc0\x93\xc2\x7f\xdc\xd0\xdf1\xc0\x0e+\xe3\xe7\xc8\xb51\xc0~Ry3N\xc21\xc0\x97:\xae>hG0\xc0\x08\xff\x05GHQ0\xc0\xbf7x\\\x1a\xc52\xc0\xbc\xc8\xdb\x9e\xb6\x902\xc0\xd3\xfcc\xf4h\xfd1\xc0\xdb,v\xc7\xfan2\xc0\xa5\xff\xcd\xa0\x81\x143\xc0\xc8U\xed\x10\tc3\xc0r\xcbJ\x87\xbb\r0\xc0\t\xef\xc3\x90\xcd\xe01\xc0\xe0\xe6\xd4}\xc1\xc81\xc0\xe9\x92\x07\x7f\x03:0\xc0\xd5\x92A\xb1\xb1b/\xc0!\xe4\x9b\xa7\x8e\xdf1\xc0\xf3\x99B\xee\xd2?4\xc0\x0e\x8e\xed\xf6zX2\xc0\xaei\x80\x1d\x0bI3\xc0oq\t\xf0\xf3\x9e2\xc0\x90"Z\xfb\xad\xc22\xc0[\x9a*\xc4\xa8T3\xc0(\x13\x80q\xdei0\xc0<E\x08\n\xb6\xe72\xc0Bz\xd4\x0e\xaf\xb02\xc0\xf2\xbc?\xfb\xfan3\xc0\x15\xbe~\x9b\xdcX0\xc06:U\xa2\xa6\xba0\xc0*4}Jw84\xc0\xd4!\xfdD\x86>3\xc0\xf6\xda\xa9\xc4\xc4\x153\xc08\x980\xf7\xb4Z4\xc0\x02]~^4\xf42\xc0JK\xcf\x1c-}3\xc0\x89\xeb\\\x1d-\xe03\xc0/\xa4\xd8\x83W\x033\xc0\xb1n.\xcc\xf2 3\xc0\xa3\xe7\xdc\xd2\x14\xe23\xc0\xba\xb8\xca\xbf\xe2\xd42\xc0i\xc0\x19\x1e\x94\xdf3\xc0E\xf8}`y\x002\xc0+\x1f\x06rm#0\xc0\xf6d\xe2\xe9\xb2\xb92\xc0\n\xea\xb4D\x18\x0c2\xc0I\xfe\xaa\xfc\xfa\xde3\xc0\xd6.\x9b\x92\x04&3\xc0\xf3\x95F\x10\xd6\x113\xc0\xb9\xb9nCj\xfd1\xc0sB\xeb\xe4>\xe13\xc0n\x9fms\x91E3\xc0\xcf\xef\x04\x0bQ\r3\xc0_\xeb\xa3\x83\xcb;3\xc0\xb94Nz\x9c\r3\xc0\x8ew\xd5\xb5\x1d>3\xc0@\x8bp\xe8\x96\x0f3\xc0(Z\x11+:\xdc3\xc0\xfd\xc1\xcc\x01\x1e\xef3\xc0\x99\xad\xa0\xa4\xf9\xde3\xc0\x05!\x11\x85\xad\x173\xc0\xdfs\xd7lJ\xf22\xc0 \x96-\x7f\x84\xe33\xc0uf2\xd0\xfa\xe93\xc0\x9c\xcf\xf5\xe6E)3\xc0\xc2\xfc\xa8~\xf4\xd42\xc0\xdf\x1d#V\x1eB3\xc0\xda\xddl\xc78#3\xc0;}\xe6\x1b\xdc53\xc0\x00/;\xdcS\xc91\xc08c\x9dzm"3\xc0I\x1d^KXz.\xc0y\xa8\r\xbb\xb4\x190\xc0^\x0c\xae8^!2\xc0\x8d8\x1a\xc5\xa2\x182\xc0\t,\x9b\xf6M\xfb2\xc0\xea]\xb6\x8e4W.\xc08w\xf8\xad|,3\xc0\x1b5\xbf\x8cD\xb1/\xc0r\xe0l#\xa0\xbb2\xc0\xac7\x83*T\xff2\xc0c\'=\x9aM\x132\xc0_\xbe\xdb\xacx~3\xc0\xad4\x87\xc5S\xed1\xc0L$\x07R\xa7s3\xc0~\xbb\xd3\xe85\xa1/\xc0\xcc4n\x8c\xcc43\xc0\xcb\xbc~vC!2\xc0\x84\xda\xe3\x93\x18>0\xc0\xa7\xe6\xe9\x02\xc1r0\xc0\xfaI\xb1w\xccD3\xc0e\xe8Cj\x8113\xc0\x05P.\x01\x80+3\xc0\x85\xb1!\x05L+3\xc0\x9a:\xf2\xd0\xd0\x1c2\xc0E\x9dZ\xff>\xb51\xc0\x00\xd1\xb1\x17d\xb22\xc0\xe8\x18-\xd4u/3\xc0\x8f\x03\x05X\xf3\xd02\xc0\xb0D\xc4K\xa6!3\xc0+kpz@\xb82\xc0e\xef\x01-\xb0\x0c2\xc0\xd6\xd0m\xd3\x12\x012\xc0\x14\xdc\xbfH9\x1b2\xc0\x1e\x81\xb0\xa1B\xcb2\xc0\xa5\xffZ\x8d\xc2\xfe2\xc0\x06\xfd\xe1\xff\xcd\xe71\xc0\xc56\x9b\x13d\x1a3\xc0*T0@\x10\xd71\xc0\xf5gTk_\t3\xc0\x13e\xb9\xaf\n\xe92\xc0\xf5\xe4~l|!3\xc0\x8f\xa3\xa7*T\x113\xc0\xea\xbe\xa0\x04\xcaa3\xc0*\x94\x8b\x16\x07e2\xc0\nv)A5\x052\xc0\x94\xbe\xbfy\xe9\r0\xc0p\xd0r\xca\x82\xe61\xc0\x95\xd6\xf2\xfaz70\xc0 \xddr6O63\xc0\xbaCD`\xd6\xe03\xc0\xeb\x89\xd7\xd05\x194\xc0\\\xa5\x99\x9d\x9b52\xc0\xbc]\xd8#q\xf3/\xc0JZF\x99\x1f\xfd2\xc0\xfc\x18\x81\x9c!\x8f1\xc0S,D[!a2\xc0\x1fi\x8fV9\xb42\xc0&\x01\x01|\xba\x8b0\xc0[_\x00k\x16U2\xc0D\xa8\xa1\xa4\x01\x982\xc0\x88H\x1dz\xea\x8e2\xc0\x83\xcb^\x0c4G2\xc0\xcf>\xba\x0f{\x1b4\xc0\x98\x7f\xcb\x92V\x891\xc0\xeej\xf4\x19\xe2\x9c0\xc0\x8b<\x82\xec\x92&4\xc0\xfd\xe7`\xd7\x8cn.\xc0\xdc\xcc\xcd\x02\xc8\x0e4\xc02\x0f\x17H0\x152\xc0\xebA\x83D/\xd62\xc0\x85\x96\xd4\xb7\xbd\x1a,\xc0\xb0n\xf8\x9f[-2\xc0?\x9fJ?!Q2\xc0\xa1\xe0\x11 \r(1\xc0<\xbf\xdd\x19\x8e\xb7.\xc0hd\xbdC\x92[4\xc0\x01\xa9\xd148\x0e3\xc0\xb8\x85\x18\x95\xa7\x134\xc0`\xed\x16<\xdb(1\xc0\xc0&\xb4\xabx\xf6.\xc0\xc1\xdfr\x86\x8d\xfd3\xc0-6p\xe48\xd6.\xc0\x81[q\x8a\x93\xcc1\xc0f\x13\xb8\r\x0fs2\xc0\x0c\xe5\xdf\xd3\xec\xc01\xc0\x83\x9a\x1c\xbb\xa3\xa21\xc0Q\xa345\xc3\xb32\xc0\xfe\xde\xa7x\xf5\x050\xc0\x19\x0c(\x07\x91\x1f1\xc0(\xc6\x10\xf50O2\xc0:L\x15y\xe1\xab2\xc0\xda\xd2\x8c\xcf\xaf\x162\xc0\xf8\xff\xfb\xca\xc2\xe23\xc0\xe1{*0\x1d\xb72\xc0\xdc:"7\xc4\xb0.\xc0y\x19RHup2\xc0\xa9\xfe\xe1\xb4\x16$3\xc0\x82\xb4\xa6h8\xa32\xc0\x97\xa2\x9e\rHL2\xc0%\xdcsKz\x9d-\xc0\xef#~k\x18g2\xc0\xb0\x8d\x9f\xfc\x0c\xc12\xc0\xb8\x87\xae\x7f\xd6\xab/\xc0\xf0\x93\xa2\xdb\xea(2\xc0\x07Xo\xb6\x8f72\xc0\xd7\x0f\xa6\xdfIN3\xc0t\xd2\x04\x82\xc2s2\xc0\xf3\x87T\x819O0\xc04,r\x15_\xce3\xc0\xcc\xd1\x8dI<\x852\xc0w\xf2\x88\x0f\xc0\xb60\xc0\x158\xaa<\x9e\x133\xc0\xb4\xfa\xe5^\xc5T2\xc0AX\x0f\x17">3\xc0\xf7\xf2\x9f?\xdfb-\xc0A\x17\xec\xb8%\xf50\xc0\xf0\x97n*\x00\xa52\xc0!\xe2a\xf2\xd0=3\xc0\xeaft_>;2\xc0\xde\xdeSk[W2\xc0@\x82\x8f\xe0[\xee4\xc0\x8a\xbc(\x95<\r3\xc0i\xf0+\xf4G\xff2\xc0\xe4\'\xdax\xf2=3\xc0N\xc6M,H\x8e2\xc0\xa9\x0b?\xbd,\x802\xc0\xda\xd8L\x93\xc4Q3\xc0iMK\xca\xa7D3\xc0U\xb3\x06\x93\x93N3\xc0\xf6\xeb~+\x9a\xfc2\xc0q\xce\x93)\xd5\x163\xc0\n\xdb*l\x8e64\xc02V\xe3\xf9\xe5\xa8+\xc0\xd7iE\xf6G\xfa.\xc0\x89\xd1\xda\x8f\xa8\xc22\xc0 \x05;\x10\x88\x952\xc0\xde\xedI\xdeL\xaa4\xc0E\xf7\x13\x16(\x1d1\xc0`\xc3\xfev\xb5@3\xc0Z\xd4\x1d\xf8_\xef1\xc0O\xef\xf5,vB/\xc04d\xbc\xbd\x07\x100\xc070\x17\xcfB\xec.\xc0i\xd2\xf6\xf7\xf7B/\xc0"@\x8cb\x91\xf22\xc0\r\xcd\x90\x1c\xdf\xd03\xc0\x06\xaf\xbe\xc5}\xaa2\xc0\xd6\x86\n9\\\x1c1\xc0\xa0jdV\x15\xc72\xc0\x0fj\x14\xcc{\xf22\xc0\xe4Q\x17\xee\xc5]2\xc0e\x16\xc2\xe6\xc8\x842\xc0\x15\xe6\xe1\xf8\xb4P2\xc0\xc1r\x90\x98(Z2\xc0\x0c\xf6\xd1G\xef42\xc0\xf7\x0f4w\x1b\x85-\xc0\x8a.\xc7<\xdb\x12/\xc0\x1b\xda\xb7\xc1s\xec2\xc0\x0f\xe7\x9c\x92\xe0\xb01\xc0\x8c\xcfh\x96\xc2\r3\xc0"\xf0\x9b\xdd\xa3\xec2\xc0\xad\x94\xdau\xea\xe53\xc0\xd5\xbb\x94\xd5S7/\xc0\xe2\x19\x8dA\xd6\xf12\xc0\x15\x84-f\xb3\x182\xc0c\x94\x92UT\x1c2\xc0\xf3\x84\x10\xcf=\xe6.\xc0v\xea\x8d\xf6\xa5m.\xc0/~\xbc\xd3\xf012\xc0\xd6\x87\xa2\xa2\xe8\xa5.\xc0\x8b\x97/&\x11L4\xc0AT\x1e\x8c\xa8\t2\xc0\x9d~\xb4_Z\xd33\xc0\xa9\xa5\x8a\x97\x8e\xdb/\xc0\x174J\xca\xa7\x083\xc0\x84\x0bb\x08\xb9S/\xc0\x13\x8fN\xfagr/\xc0:\xef\x04\x0cP2/\xc0\x19znHod2\xc0\xc2|\xb0\x86t\x1c/\xc0\xea\xae\x93\'\xe6#3\xc0\xa64\x18\xb2\x1c\xfd2\xc0\x12\xb4X\xe6d_0\xc0\xba\x9ft\x1e\xac\xa51\xc0H\xd5\xd3\xf3\x9a\xb31\xc04\xd5w~\xe7\x0e3\xc0\xc0\xac\x08\x0e\xa7#3\xc0\x95\x08]\xa2\x02a2\xc0\x7f\x82&\x06i\xb12\xc0\x00v\xb6\xfe@\x8f2\xc0\xd3\x02`>\x90 2\xc05\xf8\x8fYB\x01/\xc0K\x87il\xebY4\xc0\x91\xd0M[\xc2\xfa1\xc0\xae\xc4~\xd8\xf4\x9b2\xc0\x9b\x8f\x06\x9cM\xf72\xc0\xaf!\x91Z\xc5\xa6/\xc0\xb0\xc7\x92\xdd\xb8\xe92\xc0\xcfw\xb2D&03\xc0\x88D~\x11y.1\xc0\xad\xbf\xb3\x0c\xf1\x132\xc0\xef\xde?\x8cko2\xc0\xfd\xce\xb6\xd8\xac&4\xc0\x01\x9co\tiw.\xc0\xca+pz\xe4\x0e3\xc03a\x91\x9de\x084\xc0\x8cA\x96b\x08-3\xc0\xf3\xa5\xf9h\x19\xe11\xc0Y\xe3@5c"3\xc0\x9d\x11\x18\x8e\x82w1\xc0\xe5\x0e\xcd\x82\xcd!3\xc0`\xbaQ$[\xb43\xc0a\xa9d\xc0\xcb\xd83\xc0*>\x1d\x91\x13\x9f1\xc0\x84\xc0k\xcd\x03t2\xc05z\xb5R\x05\x1e3\xc0\x88\x1a\x91?\x95\x063\xc0\xc1\xc7u\xc5\xdb\x172\xc0Y\x06\x89d\xf1%4\xc0\x10\r.f0\x9f3\xc0\xd1\x88\x88bR\xa12\xc0\xa5\xb4\xbfv#B4\xc0\\\x9d\xff*W\xa83\xc0\x96b\xdd4\x08\x1b2\xc0\xb3\xd7\xc5&\x9f$4\xc0\xda\x1c\x16\x02?\x8a2\xc0\xb8dos\x06\x0b2\xc0A(\xb1Q\xbc\xe83\xc0\xbay\xbd\x9e\x1e\x932\xc0\xe4<\xd6X\x9bC4\xc0\x97\xe7\xb5a\x08-4\xc0\xeb\xceT\x19853\xc0c\xab!\xe3{d3\xc0@\xfb\x0eE\x00`3\xc0!\x8d\xbd\xd8\x90\x8a4\xc0\xa5\x17Y\xa8X@4\xc0\x92\x02\xd8\xb0%j3\xc0?Z!\x95\x14\xfd2\xc0\x17*\xff\xe2.!2\xc0\xdf\xdb\x83\xf0`\x8b1\xc0\x98[f,\x98\xbb4\xc0t\'M\xe5=\xd51\xc0\xed\xdf\xc1\x84\xa1*3\xc0\x15\xec9\xa6\x04S4\xc0Dc\xaf\xa0!\xe23\xc0;\xb6T\xfa\xb9\xaa2\xc0\xe0\xbcY\x04\xd9\xbf3\xc0\xe0\x12\xfa\xcfr\xf52\xc0\x8bj\xbd\x0f!\xc43\xc0\x0e\x03"\xdf@73\xc0\xdb\x9d\x01\x06~\xf82\xc0N\xa1yu{\xaf/\xc0\x06\xc6\xafLa\xf32\xc0\\1\xab\xd5\x9aV2\xc0\x86\xc8\x16\xca\xef\\1\xc0b\xa1i\xdc\nG0\xc0T\xf1\xacK4q0\xc0\xcc\x1d\xd5\x99C\xed2\xc0\xc1\x88\xc4% M3\xc0\xf4\xf6\x9f~k\x122\xc0\xb7\x890*9y/\xc0\x108\xd9\x06\x99\xeb3\xc0\xc2\xedMi&\xf61\xc0_\x1f\x94\xdd((3\xc08\xf2?T2\x0c3\xc0"T\xd0T\xcd\x0b0\xc0\xd0\xeb\x8eI!\xe12\xc09#\x91\xae\x08 2\xc0\xee\xe1C\\m,3\xc0\x7f\xb9\x02\x84g\xb12\xc0}\xae\xb5d\xfa;3\xc0z2\xc6\xdc130\xc0\x82? \xabS\x05-\xc0\x1a\xca|o\x9c\xb90\xc0\x12\xc8?\x8f\xf4\x063\xc0S.\x16g;\x8d2\xc0[\xee\x86\x06\x00\x034\xc0\xb1\xb4\xc4/\xad\x0c2\xc0L\x19\\\xc3\xc0\x1a2\xc0\xf9"\xd0\x80\xc7\xf91\xc0\xa3\'\x9b\xfc\xa4\xee2\xc0\xe3\x99$\xbc\xea\xb82\xc0\x93\x9f8\xba\xc2>3\xc0\x13\xf2\xdf\xe0\xf9u-\xc0\xf6\x8a\xab\xe5\x9e:3\xc0X`B\x9e\xa6F3\xc0\x90\x07\x11\xb2h\x072\xc0\x12\xfb\xb0\xcf{\x143\xc0\xaa\x9d>\x03\xb5\xea1\xc0]L4\x85\x06\x0b-\xc0p\xf6\xae[\xcf\xc00\xc0\xf2\xfeo\xc9\x04\xf81\xc0\xad\xb9?2m<3\xc0\xfb\x93z`\xf2\xe71\xc0\r\x1f\xfbE\x99\xca2\xc0*\x1c:\x94\x16o2\xc0+\x9d\xd8\xd6f\xd51\xc0)\xa7\x86\xe8\xa9\xea2\xc0\xd8)5\x97|\xd62\xc0\xb9uH\xab\x8d\xe03\xc0\r?\xc2\x91\xc6_2\xc0mJ\x18\x9dy\xd02\xc0\xf6\x121\xb0I\xe11\xc0\xfbK\xed\x17\xaf\xb62\xc0\xf9\xfc\xf2`\xab\xc13\xc0\x90\xcc\xeb\x97\xc5)3\xc0_XV7<\xcd3\xc0\x9bQ\xe9\xe5G\xd52\xc0u\x04\xc3\xc59&0\xc0I\x1e\xe6S}z3\xc0\xc4|\x91\xf0D\xd22\xc0\x16mmVT\xcb2\xc0\xe8\xef\x85H]}3\xc0Q\x11\xb9A\x01\xe83\xc0\xf1\xc4\x99\xd5\xffY2\xc0\x83V\xf2\xc9\t\x840\xc03\x96\x04\x91\xc8G3\xc0\xb4\xaf\xa7\xbb\x8d 3\xc0IXBM\xe0a2\xc0\x01B\xb4\x82wx2\xc0\x93\xe0\x9f\x83\xa6n2\xc0$\xcf\x0bWO\xc32\xc0\xa5\x0fJ\xe9[\x901\xc0Ex\xe7\xe9\xe8K3\xc0\xec]>X\xd2\xe71\xc0p\x19`\xd2\xef\xe10\xc0Z#\xdbN\x7f83\xc0\xaa \xa6rj\xe13\xc0y\x87\x1c\xe7\xb3l2\xc0^$\xf0\x8b\xcb\xe92\xc0\\\xff\xe2O\xa3\xe22\xc0\x99`m2!21\xc0\xd5;\xa6\xfc\xec\xd62\xc0\x9d\x12R\xb9\xf5\x183\xc0\x1a@\xce\x9f\xf1\xea2\xc0\xc7\x1b,5\xa2\xe92\xc0\x16\x8f<\x13\xa3-3\xc0\x02\x98\xe4Ui\x113\xc0\xc6\xc1\xbd\xcc\xe7\x045\xc0y\xb2\xb7)\x1f\xc80\xc0\x89\xc7h~%\xd02\xc0\xe2(P\xc2\x0c\x123\xc0\x0c(U(`\x801\xc0\xfb<\xd0$B\xfb2\xc0G\xf4\xe2\xe0\xba\xef1\xc03\x86\x82W\xdc\xe83\xc0\xb9\nJ\xe8\xc8\x1e3\xc0\r\xc5\xd8\x18\xdf\xcc2\xc0\x15?\xce\x0e\xbd\xc53\xc0\xf0mz\xe4\x9733\xc0\xb7.\x05\xd0F\xef2\xc0\xaf\xb6\xf4\xb7\x82\x080\xc0U\x93\xb1\xa6\x91H4\xc0C\x9e\x132\xcf\xc94\xc0[\x13\x1a\xe7\xa1\xd52\xc0\xbe\nJ\x15\xf6\xc73\xc0\x86\xd7\xc8C\x03\xf82\xc0\x0fo\x80j{\xd92\xc0\xc4u\xce\xb5\x00\xf42\xc0\x18$\x91@\xb4\x943\xc0y\xe6\x01Z\x13\xcd4\xc0\xae\x97\x93\xe6\x08\xf12\xc0\x94\x1c\x05\xcf\xfaZ4\xc0\x9fX\x9aJ\x92\xd22\xc0\xcd\x8c\xb1\xccjh3\xc0)\xbb\xae\xfbc\xdb2\xc0:\xbeY\x89\x11\xed2\xc0{\xc5\xa3\xfdi\xde3\xc0u\xa0\xbe\xbc5!3\xc0p\x87</\xfb\xd72\xc0.\x04R\xd3\x16$3\xc0\xc9\xdc\xfa\xb2\xb4\xb14\xc0\x98\xa0\xa3\x00r\n3\xc0\xf4\x1bPG\xe1l1\xc08\xf0\xa63\xf9c1\xc0k\xbePU\x10G1\xc0\t\x99\x0e\xad\xe1#3\xc0\x89m\xe2\xc7\x04\x96.\xc0z\xe8\x80\xa8\x87\xce.\xc0\x0eQ;D\x03\x973\xc0\x16\xc09\xa5Z\xb74\xc0$M]\x89\x9e\xb71\xc07\xffCBT\xd24\xc0\xad\\\xf9\x95\x9d"3\xc0\x13\xe9\xd9\xbd\x04V4\xc0\x90_\x0c&\xef\xbb1\xc0\x04\xc6/\xe2w\x182\xc0\x17\xc7\x08\x03\x04\xc2.\xc0L\x89q\xfe\xa7\x082\xc0*5\x14\x07J\x894\xc0\xf3k%RF`0\xc0"da\x8dO%3\xc0z{L\t\xfb\xa22\xc0\x88\xbdB\xf9\xeaV1\xc0\x04\x07a\xbc2\x161\xc0\x96aZ\xf6g\xd92\xc0&H\xae;\x81\x163\xc0\x84+\x89\x89|\x9b0\xc0\xe1l\xc2P\xc0\xb61\xc0KLE\xe0\xe5\x1e1\xc0\xdc\xfa\x1e!\x0fA/\xc0\xf3\xf6\xf2[Jg2\xc0\xe0\x97&\xf0\xe8\x8b0\xc04\x83\x9f>\x03\x92/\xc0\xc3^\xc1J+\xc21\xc0dNjh\xc2\x921\xc0]\xdf0\xae\xd6\xde3\xc0\x01\x0e\x8cY\xf5\xd83\xc0v\\\x8b\x9d\x1e33\xc0\x89\x9b\x1b\xd1\xd6K3\xc0N0E5\x17\x085\xc0\x94[\x93\x88\xa5\xc21\xc0\xee\xbd\x9b|j\x0c0\xc0a\xa1\x12\xcf\xb6\x1e5\xc0\xea$\xf7b\xc3\x151\xc0\x8e\x95e\x16\xb3\xe03\xc0{\xd7N\xd8\xf734\xc0F\x9a\x14\x8a)h/\xc0\xb39\x97\x99[\x034\xc0\xf1\xa4I\x9d\x16%3\xc0\xf3\xde\xe6\xa2\xae\xbf4\xc0H\xe6\xdc]\xf4\xbe3\xc0K\xa2w\xfe\xb2&3\xc0\xe2\xb2\xce0(\xc71\xc0j\xfcv\xaf|\xbc4\xc0\x1f\xfc\xf9&\x14\xbf3\xc0\xf9k\xdb\xc52\xe14\xc0F\x01\x99\xd3c\x053\xc0\x08\x869\xb2\xc0\t5\xc0\x84\x8a?\x85\xf4\t3\xc05\x94\x88\xf0$\r0\xc0\x9e\x9b\xfd\xabu\xb44\xc0\xb2.\xe0\x87\xe2\x191\xc0T\x19\x05\xe2\xd2e0\xc0]\xc7\xe1g8\xbd3\xc0\xf2\x90`\xd6\xfe\x894\xc0\xde\xc2v\xf7\xe9}/\xc0M\x04\x06\x81\x11\x1d1\xc0_\xd6!\xc9I\x941\xc0\x00+\x86\x8a\x02\xa6/\xc0B\xce^\xf8\xaa.3\xc0\x81\x87\xec\x9b\x83\x1a4\xc0=\xc0\xf8\xf2CU5\xc0\xd1\xcd\xb6\xbfVl3\xc0\xb2\xf5\x937Y\xc62\xc0$\xf1\xa6\xfa\xe5\x952\xc0:;\xed\xd7\xdf\xf60\xc0\xbf\x0cv1\xe013\xc0\xca\xa5p\xdf`\x9a3\xc0\x89(_\xb3\xadZ2\xc0\xad@\xefk\x93\x055\xc0\xbf\x12\xa7r\x02\xb71\xc0\xfe[\xd6Xl\x193\xc0 \x04\x9f\t\xd4\x063\xc0&C3\xb6W&3\xc0\x0ew\xf9\xd2\x02\x881\xc004\x13W\xd3d1\xc0\xab\xb8J\xbf*\xf21\xc0y\xf1\xe3a\xbc\x9b1\xc0\x91-\x15[\xd9 3\xc0\xc9=\xe45\xf2\x113\xc0\xca\xe0\xb3\x11\x8d\x022\xc0\x0cP(\x06\xdd\x9a3\xc0a\x08\xe6\x9e\xd1y3\xc0\xa0{w\xc6\xebq2\xc0\xbbh\x95\xbb\xbb[1\xc0\x98@u\x07\xbc\x962\xc0\xf0z8\xb5\x8dm2\xc0\x0e\x82\xa4_\x8fR2\xc0tyO\xab,\xeb4\xc0\xed\xaa3\xef\xfc\x0f/\xc0*\xff\xe4\xa5u63\xc0\xa1~\xd1,\x10t3\xc0r\x7f\x18&\xdb\xce1\xc0\xad5\xa1\xdf\x01\x944\xc0\x91\x19\xab\x9e\xad\x1e0\xc0\xbc\x93\x7f\xb1\xf4\x8f3\xc0e\x89\xa3F5\x062\xc0D(\xe0\xca\xbd\xa30\xc0\x1ex\xf7=\xaex2\xc0\xaa\xc8q\xad>C2\xc0\x06\xc3\x11V+\xce3\xc0f\xee\xab\x13q\x85/\xc0\xe6\xa1N\x82)90\xc0\x1dmb\x10\x93[/\xc0\xa1\xa0ef\xd8{4\xc0:\x03\xf0\xfd\xe4\x90.\xc00\xc7\'\x01\x9el1\xc0}\xf1\x08\x01\x92\xdd2\xc0\x946\xfbN\x0eQ.\xc0\xd1?\xfb \xd9e1\xc0\x03\x9f\x98\xe85C2\xc0N\t*td\xb70\xc0\xcc\xdb)\xb3\xaf\xf03\xc0\xc3S\xc2\xd3\n\x972\xc0\x85\xb4\xca\n\xf1k1\xc0\xd5\xb0\n\x83\xb4P0\xc0W\xdf\x95\xf8\x18\xf22\xc0\xb2\xad\xa2c\xa5\x193\xc0l\x9f}v\xa5.-\xc0U\x10\x80|\xe8i0\xc0\xd9\x90N[\x93w2\xc0\x87FSS\xe6\xaa1\xc0\x1d\xd6\xa7\x89\xce\xf22\xc0\xc5f\xa4\xcf\x11\x1c1\xc0LD\x04\xbcr\xbe0\xc0\x07!Z\x08@"3\xc0d\xc3H\xb7>\x192\xc0M\xe2\x8c\x02"E/\xc0\xdc\xe1I\xc8\xf5\xa0-\xc0\xf0A\x9a\xb8\x99 4\xc0\xfc`q\x89\xdf\x07-\xc0\x8a\x85\x9f\xf5W\xc61\xc0[\xc5\x94\xf7}T2\xc0m\xf8)\x07\x02\xc41\xc0\xc7&\x9d\xa8N\xd6/\xc0\xcc\x97\xd00\x86R2\xc0\xd4kv\x90\\\x00/\xc0+\x7fC\x9b\xc6S-\xc0\x13\x82\x15\x01oQ0\xc01\xe3LH#y-\xc0\xa8\xd6\x80\x19\x8d\xd21\xc0\x1c(\x06\x16\xcb\xfa2\xc0\xa7\x15 \xb6\xb4\xce4\xc0\xd7\xfd\xa1\xca\x82J2\xc0\x98\xf5\x19\x03\r,2\xc0\x08\x1bW\xe2\xdcC2\xc0n\xecT[\xe9\x99-\xc0=\x8b]22\x0f3\xc0\xc3y\x8eC\x82\x133\xc0\xc1\xa07\xef\xb063\xc0\xf8\xfc\x912\x07\r2\xc0\x8a\xca%\xa7\xf4\xdd,\xc0\x98\xeb\x84"?\x93-\xc0d2\xca]\xbd"-\xc0Z\xcfX&sp2\xc0@P3\xd15]0\xc0\xdfQ\x17\xaeT\x083\xc0bAz\xd5\x8b\x132\xc0\x88\x9aXh9\x8f2\xc0\x8ch\x1f\x0co\xd40\xc0p1\xe52T\x193\xc0\x9fOt\xd2<=3\xc05\xf0\x1e\xf6\xd3\xf62\xc0\x1b\xf4\xf1\xb6-\x1f2\xc0\xfbyrS\xd5\x112\xc0\x9e\x03%\xd3\x95\x16/\xc0=\x82E\x10\x81\t3\xc0\xe0\xca\xff\xf0M\xfe.\xc0\x9b\xa5\x96<w\xb70\xc0M^/\x83p\xfe1\xc0\x1f\x1a\x18\xac\xbb\xa80\xc0\xb5\xe5my\xfb\xf2.\xc0\xe6 \x19\xeaf\x032\xc0\xa8T=_\xf3Z-\xc0J\x99\xae2\xf7\xcc1\xc0\x99\xe4\x8f\x0ffz2\xc0=\xd69\xce(\xfa2\xc0\xb4C\xc8\xf7\xeei4\xc0f\xc92#p 3\xc0aY3\xf8\x1b\xb21\xc0\xde\xe4\xb7\x93\r\xa12\xc0ON\x16D:\xaa1\xc0\xe6(\xcd\x9f\x97\xb72\xc0\n\xd4p+XL3\xc0\xd2\x9b\xca#K(2\xc0\xd0\xe7\x15\t\x03\x9a.\xc0\xde\x0c\x91\xca\x8d\xb82\xc0\xf6$_\xe9\x8d\xa41\xc0\xb0\xf6\xd2%K\x062\xc0\xbd\xff+X\xfcY2\xc0\xdf\xecu;\xe9\xc61\xc0\x126\xffs\xeb\x0e-\xc0\xfd\x19\x95\x82\t\t.\xc0\x13\t.\xe7\x7f\x9b1\xc0O\x9f\xdd\xeb\xa6\xe41\xc0\xcf\xf8\x1b\x93U\x113\xc0\x81o\x8b\x07\x8ct2\xc0f\xdf\x91\xce\xbd\xa82\xc0d\xb4\x80\xe3\xd5Y4\xc07\xefP![#1\xc0Qu\xc7V\xf9\'2\xc0~\xb1\xec)\x17</\xc0\xec@\x9b\x88w\x1c1\xc0\xa4\xc4)\xc2\x17\r3\xc0\\\xdf\x0b\xf3\x90r2\xc0\x96y\xd06\x82\x8f2\xc0\x1fAU\xc1<~3\xc0;"@\x02Tw4\xc0\xfbX\x0c\xc6\xa7\x982\xc0\x14\x05\x86"\xd1\xa22\xc0\x00\x88\xc9\xa12K2\xc0L\xed\xe1\xe9\xf9\x7f/\xc0\xee\xe5\x94\xc2\xda\xcd1\xc0\xb5\x8f\xc0\x05\xad42\xc0\xfdb\xd1\xf9\xcc\x170\xc0\xd82\xf1\x11\xfc\x891\xc0\xc9\xd7\xacy\x0e(2\xc0\xcb5/V\x02\x982\xc0\xcf\x14\xe0V\x1aR3\xc0x\xa0.\x91\xe0\x86-\xc0\xe2\xf6\xd3b]\xad.\xc0\xe5_\x18\xea\xe1&3\xc0+\xb6\xb6\xf2\xf6b2\xc0A\x10\xac\x12[#3\xc0\xa3<:\xfa\x1b:4\xc0\xaa\x9f\t\x99\xcd\xb60\xc07Bu\x97\xe5\x1a2\xc0\xb0\xa6\xcd#\x10x/\xc0L\xa9\x04`F11\xc0\x874\x9bb\xe8\x873\xc0=l\xcfh\x18\xd01\xc0WC\xb7\x08\xd8\x163\xc0\x00\x97\xc0.\xda 4\xc0\xd3\x8a\xe0\xb3\xed:4\xc0skE}\xa881\xc0p\xdc(T\xd4\xc43\xc0~8\xf1!\x88\xfe2\xc0\xd1/l\x95y\xbf2\xc0\x06\xfdy7\xd0\x1d1\xc0T\xcf-\x8bKf/\xc0\xa2j\x1d\xde\x1d\xc52\xc0\xb6\xf4\xb2H\xc4*/\xc0J\x0b\xf9\x99SJ2\xc0\xc9\x16\xa8\xb2\x1b\xac1\xc0\x9a\t\xf1\x08up2\xc0\x95B\xff\x05\xee\xff2\xc0\xbf\xbb\xaa\xc4y\x1c1\xc0\xb1a\xc50\xe6)2\xc0\x12\xeaj\xbb}O1\xc0\xda\xb1\xf7:\xa8\xdc2\xc0\xe27\x0c\xaaWD.\xc0\xf3$W.\x9c\xca1\xc0\xc9\xbc\x1d\tq\xc5.\xc0\xdd\xab\xf9G\x17\x8b0\xc0\xf3\xe7;u\xd8O2\xc0\x15w\x03^\xf341\xc0\x8e\xd6\x00c9x1\xc0"\xc0\xa1X\xc6J2\xc0\xfb\x00V\x0f)\xf7/\xc08\x995\xe2\xc9A2\xc0;\xb6\x17\xc7\xec\xb23\xc0r\xa1n.[10\xc0\xfa+S\x8c\x8aM2\xc0\xb0\xd9~\xcb\x95\xb72\xc0I\x94\x13\xf7/<3\xc0\xd9y\x00\x18\xa6"3\xc0x\xed7=5\xeb,\xc0\xd0\xb6\xb1\xf8%\xcd3\xc0ep\xea\x91\x15\x973\xc0UV\xed\xf4\xb4\x19/\xc00\xa0v\x1e\x92J3\xc0os\x15\x07Op/\xc0\x9fW\xfa\x1f\xb6\x180\xc0\xe6Z\x05_?\x003\xc0z\xac\xd8AI\x074\xc0\x1fs\xe8\xf9\xa7\xdc2\xc0\xb7\x8b\xad\xd1\xeb\x123\xc0"0\xaeA\xe6#3\xc0\x12j4\x1b\x17e2\xc0b7\xd7&=\t0\xc0\x19\x84\xb1\x9aW\x1b4\xc0\xfd\x89\xad\xab.\x88-\xc0\xc2\xed\x0fk\x9b\x1a4\xc0\x88\x0c\xc3\xefK@/\xc0V\xe8\xd6\xae|I2\xc0\xabg.\xadV90\xc0\x10\xe4\xb7\x8d\xb6\xc2+\xc0]\x82u\xc7k\x8c2\xc0\x02\x04\x00g\xd4;3\xc0Yf\xb0T\xea\n4\xc0\xbf\x9b\x10\xdf\xd4H3\xc0\xd5\x9f\x02\xfe*f1\xc0t\x16\xe7\xaa\xe5\xfa1\xc0Ls\xdb*\xf1^0\xc0n\xc2:\xdb\xa3B3\xc0$i\xda7I\xfc2\xc0\xb7\xf0\xdat\xbb\xf20\xc0\x87\xef**.=3\xc0\xe0f\xd1\x0b\xea73\xc0VL$\xb4\x85\x11,\xc0\x82\xb02\xb1_S1\xc0T\x82\xb7+\x96\xb6/\xc00\xb2lw\x9cY2\xc0\xd5\xa7\x8a\x10{\x1d3\xc0\x16rD\x92\xf5M4\xc0_\xfe\xd7C\x1d\x133\xc0\x11\x8d\xa3\xa4\x90\xd63\xc0\xdb\rf\x9e\xa3\xb50\xc0B&\xffC=\xb2+\xc0\xae\x03\xa90Y\xf03\xc0\xd9\\Z%j\xd32\xc0\\Q\x14\x823\xc90\xc0\xfe\xdf\xb2\xde\x92l3\xc0w\t\x0f\xd1\xb4\xd6/\xc05\xce\xba\x80\xd7\xa53\xc0\xd6{\x06\xb4\x81\x954\xc0\xaa\xb5\xc4/\xfeB4\xc0XQ\xe7)\xbc\x113\xc0y.\xd2[\xc5\xe8,\xc0Z>a\xd0k\xd80\xc0\xccz\x81\xe7d\xa90\xc0\x88\x10\xdb\xe9\x86\x9d0\xc0\x1a\x93lp\xcb\x952\xc0\xd8Xt\xf76{2\xc0dLO\x92,\xe0,\xc0H1jQ=#-\xc0\x15\xec9\xa6\x04S4\xc0\x87CC\xe3\xa3\x921\xc0y\xba\xf4\tD\x07-\xc0/\xb7\xb1\\\x98\x194\xc0\x0e\x1a<\xe6\x9b\xcd1\xc0\x88d?\xaa\xf2\x08-\xc0m\xf37\xc662-\xc0\xce\x9a\xa6\xad\xcf\x9d4\xc0]\x96\\\xd0\x96\xa80\xc0Eb\xb1\xa1`\x192\xc0iV.\x92\x1a\xea1\xc0a\x1d\xb0\x11aE3\xc0\xe2E\x9d\x0b%\xd13\xc0\x94\xdd4@\xc7\x0f-\xc0~\r\xec\xb4+\x08.\xc0\xe1\xcd\x05Z\xaf\xff2\xc0\xd1\nO\xb1\xe1\xe32\xc0\x89\xc8\xd2\xce\x8e\xfc.\xc0Q-Q\xf9I\xcb3\xc0\xc6F\xfc\xb1\x14d2\xc0\x9a\xe5\xf8\x07n\xc70\xc0\x02T\x1e\x18\xfd\x0e3\xc0\x02Z\xf5\xf0B&3\xc0\x00\x86\xba\x01\x1b!3\xc0\xdf\xf1\xd4\xe1_\x193\xc0\x10\xe5-\xf6\xaa\xa50\xc0e\xdeo~\x9e\x96.\xc0\x9bPh\xc7\xfe\xcf.\xc0\xdc\x8a2\xfb\xdd=/\xc0\x8b\x92k\x84B\x970\xc0\xde\xe5\x13~\x18\x112\xc0\x1a\xe0{5D\xc3.\xc0\xc2\xff"W\xc8\xaa0\xc0F\xeeR\xad\xa9\x8f0\xc0C"s\x8b\xdf\xbe0\xc0\x9a\x00\r\xa0\xea\'2\xc0\xde\xc1(R)\x122\xc0\xdd\xe9\x14\x96\x9d!3\xc0]\xc6/5v.3\xc0\xa8\xb6\x0c\xb3;\xf41\xc0\xa1\x13\xdc\xc8\n&0\xc0\xa8\x90=\x99Y\x1b2\xc0\x93\x8eDi8\n0\xc0\xde\xde8[)U/\xc0m\x8c\x1b-\x1ej/\xc0\x9a\x92\x1a\x0fo\xd40\xc0\xb7\xff;\x03\x14\x88.\xc0\xef\xf0Z\x0bx\x92.\xc0\xf0(\x89\x08\x97m/\xc0\xf5\xed\xbb?\xf7\xee/\xc0\x13K[\xe2\xcb\xd72\xc0\x80\xb0B)T\xdb0\xc0\xb7\xf2EY\xa5\x122\xc0\xa1\xd9\x82\x00p\x050\xc0\x87J\x85)\xfcR2\xc0\xddu\xca&}\xdb0\xc0`\x01%a\xc6*/\xc0\x10\xd5\xa8\xbe"+3\xc0\x1d\xb7\xf3t\xb0\xf62\xc0\x10\x1e\x98\xc7\n+3\xc0\x13&\x96r\xc1y/\xc0\x9f\xf5\x04\xae\xb8\t3\xc0#H@\xc0/53\xc0\xbe,D\x85U\x003\xc0(\x99\xf5\nM\x113\xc0m\x9c\x9a#\x12\x86/\xc03\xeb\x8d\xd8\xfbw/\xc0\\\xcb\x8fE\x9d\xd42\xc0\x7f\\\xd3\x9b\x80\xf70\xc0h\x0f[\xea\x05\xec1\xc0>K\x11\xdd\xb4\xe83\xc0G\'\x89\x96A$4\xc0\x12\xa14\xad\xe2\xbe/\xc0\xfc\x8d\xb8\xd1\xcc\x021\xc0\ry\xa1T\x08\r3\xc0\x90g\x89=N\xf13\xc0%\xa0\x87\xaf\x91\x084\xc0\xc7\x92\xb5\x88*<3\xc0\x18\xbe\xd4G\xc9\xf01\xc0S$\xc4*\xd223\xc0,E?\x7f&21\xc03P\xea\x7f\xd4\xe73\xc0\x02\xbc8XO\xf73\xc0\n\x8e\x83\x9fa\xde3\xc0\xd68H\x07\xac\x1d1\xc0[5t|O\\0\xc0Y\x12\xa8\x1d\xf1\x043\xc0\xf28\x8e=5\'3\xc0b\x15\x1f\xbfi\xdf3\xc02#\x9ee\xce\x952\xc0\x10\nm1\xa3T5\xc0B\x13\xa4{\xc4\'1\xc0tL\xcf\xaaq\xe03\xc0k\xaeK\xd0\x8a\x96/\xc0\xac\x1b+\x17t\xcd1\xc0\x01\xc2\xf8\xe7\xc8\x89/\xc0\xeb\x05\xdf$\xb5\xbd1\xc0\x8a\xe5\xb1\x0b\xf9Q0\xc0\xdf)\xd5\xf6V\x033\xc0\xe6\xd4G\xf8\xa3\xe73\xc0^+\xa2\xed\x88\x0f3\xc0z\x87\x04\x11mO3\xc0i\x91\x1f\xb0\x8e\x034\xc0\x84\xbaQjXD2\xc0oeK\x00\xb6M0\xc0\xb4\xb0\xfb3\xe8\x1b4\xc0Usy\x95X\x022\xc0\x957\xe74\xffj1\xc0\x0e"q\x00\x1d`0\xc0@\x89\x05\xa4\x95\x1d3\xc0\xa2A%(\n\x104\xc0\x12\xa4ZY\x0c"4\xc0\xee\xa76v2\'4\xc0\x9d\xb9sG\x85\x171\xc0QC\x03\x10\xf8\xb50\xc0\xe1z\xeb\xfcP\x0e3\xc0\'J\xbf\x99\xe9;3\xc0\xe6\xc3\x99\x9dw\xf9/\xc0e\xd6\xb04\xfdS4\xc0w\xc5@\xa7Gf1\xc0\xf4\xda\xfc\xf0\xf9\xa6/\xc0\x97i\xfd\xdf8\xe03\xc0\x8f\n\xfc\r9\x0b2\xc0VT\xa9n"\xcc3\xc0\xb0\x0c\xc7\x8e\x15U3\xc0\xa3\xc4\x8c0\x8a\x134\xc0\xad\xe3q*\x9d\xe13\xc0\xdb\xda\x16\x8fJ\x853\xc0/^\x96{\xae\xd61\xc0"\x17\xe0m\xfa!1\xc0h\xd9\xde\x06\\\xf32\xc0;\xe9=*\x11/0\xc0\xb9\xe6\xf2a(P0\xc0\x03\xe8\xe2H\xa6\x923\xc0\xbbX\n(\xcf\xfb1\xc0\x02jJ\x10\xbe\xab/\xc0\xec\xf6M\x88=a0\xc0<\xe8>\x08\xb6o0\xc0nb/\xd6\x11\x1c1\xc0\xb8/\x8d\x8f\xb0Q0\xc0O\xf3\x80O\x1f\x953\xc0I\xe0#`\xc3\x191\xc0Eu\xa4\xe6\xb2\xc14\xc0\x83\xa3\xf3\x19\xb4\x7f0\xc0\xbdx\x8f\x8fD\xb82\xc0[\x05\xdd4i\x0c2\xc0c\xb7\x9b\x07\xd2\x0e3\xc0\xf9\xbc\xcf\xbc\xac\xc51\xc0\xf9\x86\xa0\x0f$|/\xc0\x11\x08!\xfao\x1d,\xc0\xa5j\x04K\xd9d1\xc0\xb5U\x8cjH\x101\xc07(\xa4\x02\xcaV3\xc0n\x17)/&\x862\xc02e4\xc7\x83\xf43\xc0\xe8`\x04\x01H\x140\xc0N\x9d\x90\x84c\xb12\xc0\xa9\x0e;\x9b\x92k1\xc0}\xaaPDC\xcd1\xc0\x8c\xc3\x9d\x9c\x87\x132\xc0\x14t6\x95\xad\xbf2\xc0\x9504\xff\x95W0\xc0\xc4\xb7\xd6\x19\x07\x1e1\xc0\x91\xfe\xe6\xb5a\xc44\xc0h#,\xf1\xc9\xcf1\xc05\xf8\xf7(D\x823\xc0\xa2\xc7`\xd6q\xf13\xc0\xd9I\x0f\xcb\xd1\x054\xc0i\t\xc7\xa8H=3\xc0\xbe\xa9]R\xf121\xc0\xf4\xb4\xe4\x94s\xf1.\xc0\x8e\r\x8a\xdb\x06b2\xc01\xd3J\xc7\xbb:2\xc0\xec&\x13Gw\x1a2\xc0\x15j\t7UL3\xc0\xe175\xa0\xf8E3\xc0\x95\xc6)\xb8}\xdd1\xc0\xcfu\xa0"\xceS3\xc09\x0b\xed\x0e\xc6Y3\xc0}\xf0O\xf3\x04#4\xc0L\xd9K&\xde\x9c3\xc0\xcc\x912(\x1c\x860\xc0\xd7oX\x1a\x9bI3\xc0\x16\xd4\xa4\x84\xd1\x9c2\xc0G\xf4Q8\xc0\x940\xc0\x06\x8cI\xe1\x0e42\xc0UU\x8e6\x08E3\xc0\x1d|y\x87\x86\x852\xc0\x8f\xf4\xf1\x91\x7f#3\xc0\x1b\xed]\xe4\x00\x083\xc0\xb0,Z\xf8\x9970\xc0\xca(\x18_rN3\xc0R?\x03\xa55\xe64\xc0vh\xa4Z0\xec2\xc0\x98\x1c\x00O\x81\x193\xc0pd\xa1~u\xf42\xc05\x90{\xb1\x17=5\xc09z\xf2\xa2\x7fa4\xc0\xaa\x11\x1f\xe1U\xb30\xc0\xce\xd1\x15\x8f\xa0\xee2\xc0$\xec3\xcf<\xe81\xc03\xb6p\x83\xf7\xdc2\xc0\x9e\xf7\xc0\x01WY4\xc0\x9bR\x8e\xd6\xdeJ4\xc0\x8d\xccvqE\xba4\xc0\xfev\xbc\xd7\xe0\xce4\xc0\xb54}\xda\x96\xf42\xc0i\xfd\x87\xdb\xa4\xda2\xc0\x12\xe2\xf3\x10\xcf\x023\xc0\x84\xa2\xd3\xa0\x9e\xf20\xc0\xa4\xae\xd3\xdd.H2\xc0\x9f>\xc1\xff\'\xc94\xc0q\x9f{T\xe5\xdb2\xc0\x0f\x89\x15\x8a /3\xc0\xf6\xabN\xbag\r5\xc0\xdc\x99U\x9f\x06\xd62\xc0\x10\x86\xe1r\xa2\x015\xc0*\xeb\xfd\x04p\x881\xc0\x1b2\xe5\x0b\xae\xe10\xc0r,\x19i\xc0\x034\xc0\x1c\x02\xf8\xe1i\xbf1\xc0x\xea\xa3?A\x1f3\xc0@\x83JA\x93\x901\xc0\xee\xb8\xc5\x16m\x053\xc0\x1c\xbch[\xad\xcc2\xc0\xb4\x99a\xc0\xa4\xfe2\xc0j\xf6zn\xa6\xb33\xc02\xbb\xf2\xa5\xf353\xc0\xb0j\xf86\t\x1c3\xc0\x8f~\xf06\xf0\xc91\xc0O\xbc\xe8\xf3\x9d\xbd3\xc0\xad\x11\xed4]\xe01\xc0\xb7\xd6\xd0\xa3\xf8\xa1/\xc0\xc1\xa8\xe6d\xf9\x143\xc0J\xf5y\xe0\xed\xcd2\xc0\xcf\xb9\xd2`V\x971\xc0\x0ex\xb3\xe5\x01\x013\xc0\xacc\x7f\xaf\x00\x0b3\xc0\xd1C\xf5\x87\x18\xfc2\xc0\x05\xdb \xcd\xb8\xe24\xc0OI\xf2^\xa8\xbe3\xc0\x81\x95"\xb8\xc5\xf92\xc0\xda\x9c\x96h\xa5|2\xc0\xf8\xa1\xcfM\xf3\xf51\xc0\x91\\\xf9\xbb\xc4\'3\xc0pO\r\xf20\xfc2\xc0\xa8\x94!9\x82\xbe3\xc0\x1b\x96)\x8d\xa3\xbf4\xc0\xf2\xc5\x8d\x19n\xaf1\xc0)\x06W\xbd\t\xe91\xc0\xe0K\x9e\xf8\xfb\xaf1\xc09\x9f\xec*\xe2\xd92\xc0P)2\x07\xed\x9b2\xc0\x05\xd3t\x8f\xa5\xc21\xc0"\xf9g\xa5\xcf\xb51\xc0\x15pE\x90\x0c\xee2\xc0B\xd0\n\xf6\xa3\xf41\xc0\xea\xae\xfc\x87\x1d+5\xc0?L\xb4Ar\xe51\xc0\x1a}Q\xfbKm2\xc0#\xe3\xfd<\x9d\x9d0\xc0X\xc7q\x92\xaa\xaf1\xc0]\xa3\xcf#\xc2\xc41\xc0\x88\xf1C>\x84*2\xc0\xc5 e=\x0b\x9d/\xc0Z\xea\xe6\x82\xb1m3\xc0\xba9\xb8\xf8Fl4\xc0:\xaa\xf9\xc7\x7f\x843\xc0\xec\x1d\xc9\xdcU-3\xc0\x05\xc1\xe4\x0bQ\xc22\xc0?\x9d\xc1b\xa2o2\xc0?\xe8\xaa\xcb\x03\xa30\xc0\x01\x97\xe9\xfa\x8c\x992\xc0\xc8\xc535\xe6\xfc2\xc0\xa7\x90\xbc\xb9\xacb2\xc0\xd3k\xa0\xb90\xbd4\xc0\xc9\xd9\x93b`\xd94\xc0\xcc\xff2\xea@\x883\xc0\x1c\xe8\xe4\xcc6\x872\xc0\n\x93\x85\xc4\xebs3\xc0\x00\xe1\x90Z\xa9b2\xc0\x88;\x99\xc6\x98[2\xc0\xa2>\x1f\xed\x18\xa73\xc0\xd0\xb5\xe1\xfd\x06\xaf1\xc0I%\r\xaaq\x0b0\xc0\x1f\xa1\xb4\x07\xb5I4\xc0\x05\x8c//\xafU2\xc0\x16\xa9O\x03)\x105\xc0\xb9,\xb9\xec^\xb41\xc02\x10\t\xd9\xd1v4\xc0\x7f\xd49\xca\x82o4\xc0\x186\x86\xa0\xb7q3\xc0\xe2\xcb\xe7\xf2\xd4H3\xc0\xcf\x1d\x85)\xe9\xcb2\xc0\xf4\x14\x9c0C\xa12\xc0E\x07\x12\xe4\xb0\xd02\xc0\x11Z\xfe\xbd\xf1]3\xc0l\xe9\xb9f\x19\xd32\xc0\xa3i%\xc1\x9by1\xc0\xf1*\xb1$\xa2K3\xc0\xcav\xf9l\xde|3\xc0\xfe\x13_\x9e\xa1\xa22\xc0\xec\xab\x19\xfb\xfe\x982\xc0o\xe5\xd5\xde\xe2\x912\xc0\xda0( \xd6\xf41\xc0\xd1\xa2\xf6\xea\x84"2\xc0\x82\xda\x81A\xe2\xca2\xc0\nL\xa35\x9d\xc93\xc0:\xf9\xf44C~4\xc0\x99\xcb\xfc\n\xb0\xb62\xc0\xc9\x0b\x96\xd2G\xe21\xc0+}\x1cd\xcd\x991\xc0\xe9\xe6\xb1\x18\xad\xcf2\xc0\x06\x90\xb6\xfd>A1\xc0\xf1\xb2A\x16\x1e\xeb1\xc0\x87\xd7;T\xdd\'2\xc0\xc4\xd2V\xce3z2\xc0?\'\nE\xae\xd52\xc0Zw\t\xbe`\x052\xc0\xb1\xd1V\xf9\xc8\x834\xc0\x15%\xfa\xa1\xcc\xe82\xc0J\xe6\x99\x80!\xe91\xc0U\x86\xa1S\xf4\xb72\xc0\xac\xda9\x08\xf4\xea2\xc0\xf9\xcc\xf0\xe5\xf0\t3\xc0\x05\xdd\x97\x1cn\xa54\xc0\xe1\xd3%:\x81\xec1\xc0=N$&\x0e\x1a3\xc0\x98\x7f\x01\x1cv\x163\xc0\xf8\x94(\x8cy\xa12\xc0\xd2u\xb5/\r\xf94\xc0\xa6\x03=\xe1\xa0\xdb3\xc0\x82\x0b\xa1\x08\x11S3\xc0\t\xc4y\xae\x9f\x183\xc0\x19DB\xce\xdf72\xc0\xd4\x8f\xff$5E2\xc0\xb1J\x89C\x15\xa82\xc0\x15\xab$\x08cJ3\xc0*\\\x9f\xfa\xc0@3\xc0,\xbd\x03\x15N\xe32\xc03\x89\xa7\x0e\xae\xef2\xc0\x84\xe2\x95\xcc\xba(3\xc0*\xcb\xbcU\x86\xf92\xc0\xfaOD"l\x8e2\xc0\xe5F\x05\xb9WG3\xc0\xb8\xf6}\x07n\x8e2\xc0(\x03\xa4\x0bF\xcd3\xc0\x07\xb5\x91\x8f\x82Z2\xc0\x9ebu\xbf\xd8_2\xc0k\xfb\xad>3\xe74\xc0\x99\xff\xfb\x13s\xef2\xc0\x8fK\xe1\xd5\xdd\xf62\xc0\xc9\x05\xc8"\xf7&2\xc0\x0fD\x01R\xac\x7f-\xc0P\xc4?{\x1e\x083\xc0\x1b\xd0,\x1fH-3\xc0*"\x8e8\xf4\x1a4\xc0|\x04\x96B8\x122\xc08\xd8\x10\xb7b\x05/\xc0l\xcbR\xc6{\xc63\xc0\x0f\x96\x87,\xf3~2\xc0FK\x08\xc3M)2\xc0\xf0w\x04\x80F\xf42\xc0\x8b\x97\xf1\x9d\x8a\xdb2\xc0\x8fk\xc0C\xd6\xe22\xc0_\xc5\xda\xac\xa4\xec2\xc0\x96\xe0A\xeeFX-\xc0EX\x04\x84C\xed2\xc0\xfc]\x16g\xfb\xf32\xc0\x0b\xad\x98\xba\xac\xa23\xc0\xe6\xe7\xc2\x10\xa6\xff0\xc0`\xa3\xde\xf6:*3\xc0k^\x9cE\x9963\xc0\xaaO_k\xbdy-\xc0]s\xdex\x89Y-\xc0S0\xe7+\x99\x054\xc0\xd8+F\xe1R\xf93\xc0K<\xa3\x07\xa7\xe82\xc0\xcb\x08Jv\xbbC3\xc0;\x87\xbc\x87\xe574\xc0@1l\x01,\x164\xc0\x1c\xc5Ea\xf2]1\xc0\xe6\xc7\xa6\xb0\x10\x132\xc0h\xba\xbfd<\xf72\xc0\x12\xb0\x06\xf7>\x171\xc0(?\xcf\x8e\xc7\xdf2\xc0\xea\xda\x88\xc9\x99\x043\xc0$\xf9\x04\x12\xa5K2\xc0I\xbf\xed\x9b\xa6\xc52\xc0\x8as*\xc8\xafs3\xc0\xd6ak\xd9S\x913\xc0\x88\xfd\xa9\x1e\x10%3\xc0\x8a1\xc3z\xfcq2\xc0\xa7\x91\xd0\x1c\xf9\xd52\xc0\xe7;\xbfp6j1\xc097\xc2\x15De1\xc0WI\x8c\xbbNl2\xc0\xa8)]\x08,\xee2\xc0\x0c\xa8V\x83\x1a\x7f2\xc0\xa7\xdf\xad\x949\xe92\xc0\xa9\x92\xb0q\x92\xb53\xc0%\x03i\xa7;\x982\xc0\xa03}\x86\xe5\xea2\xc0\xc6\x9d\xcdu\x1f\xc22\xc0\x0e\xe5\xbf;rt2\xc0\xc5\xf1\xd4\xc4\xa4\\2\xc0\xef\x13=\xcc\x10\xfa2\xc0\x89\x1e\xfa[;c2\xc0QXF\xdb\xea\x942\xc0\xcd\xe8iA\xbc\x922\xc0\xe7\x18\x7f.\x80`1\xc0$\xa2\x10\x04L\x89.\xc0{\xcd.\xaa\xff\x8f4\xc0\xad\x93\xc1\xc9\xde\xb82\xc0\xa1\xa1\xf6\xba\xe2\x114\xc0\x04\xcb\xad\x1b\xe9\xe50\xc0\x10p\x85\xbc\xd9*3\xc0!%\n_\x1c\xc22\xc0X\xc6v\xc2q\x1a3\xc0\x04%A\xda(~3\xc0R\xb0\xd2\xbe\'\x832\xc0\x0b\x19H\xd3cJ2\xc0\xd3-\xbf\x0e\x03\xa9/\xc0'
p16
tp17
bg3
(g4
(I0
tp18
g6
tp19
Rp20
(I1
(I3388
tp21
g13
I00
S'D#-\xa3\xf3\xc4S@\xf3\xcd~ \xdf{S@\xac\x90\x8e\xa9\xb4|S@/`0\x81Z\xd5S@G\x97Y\x89\xfa\x86S@EA)X\xc6\xa8S@\xc6\x83|x\x86\xa8S@v\x8a\x8a|M\xbeS@7\x86\x92\x95\x95|S@\xe1\xedq\xf7\x9a\x7fS@\xea\x1e\x95\xbe\x0exS@\x8bQ\xccU1\xa5S@o\xaa\xfc\x89a\xbaS@\\3\xfc\xf8\xe6\xb4S@\xbe.1Q\x8d\xa8S@\xd8\xcbL>\x92\xb8S@\x11\xc7\tP\x0e\x9aS@/B\xf5\x08J\xe3S@\x19\xaa\xde@\x1c\xb4S@\xb6Cy\x8bO}S@\xa1\xd8\x9aW\x88\x88S@\xd8{\xd6dV~S@\xe4O\x89]2\x97S@\xad\x84d3\x84\x81S@\x96"\x15\xde\xbd\x93S@\xcc\xfca\xff\x10\xe1S@ \xc9#\x1b\xe3\xd2S@\x81J\xcd\tv\xb5S@E\xc1\xf4\x1cB\xbfS@\xfa\x9e\xf1\xcc\x14\xc2S@\xceh\x890\xe4\x7fS@HJ`\xeb\xdb\x81S@\xda\xb1\x02\xf5\xc6|S@\xc1\xf3\xe7|\x1e\xa5S@\xcc\x10\x1fS\x06\xd9S@/<\xa4\x9dm\xd5S@ \x8f\x88\xbdf\xa6S@n\xd3\xa6\xf9\x80\x97S@86\xd1b5\xadS@61\x83=o\x9cS@]\xf7gr\xc6\xabS@O^\x1c1\xe6\xfdS@\x9b\xa3T\x0eC~S@uG|\x9c\t\xb5S@\xbdb\xd2\n\xd3\xd9S@\xad\xda)m]~S@>\x94\'z\x1f|S@H\xe9,w\xf7\xaaS@\xa7V5[\xa8\xdbS@\x02\xeco\xb2s\xa1S@v\x1e\xed\xa9\x0f|S@(\x81\xd2\x80\x9f\xa7S@\xf3F\xb9\xb3P\xa9S@\x86x\xc2\xf3\xe0\xabS@\xe7\xcb\xb9\xbe\xef\xa6S@\x95=\xd4\xf7\xfa\x90S@\xb9\xef\x7f\xf0`}S@\xfbo_\x889|S@\xa1\x14\x05\x0cr\xa2S@\x1a\x8d\xdd\xf3\xb8yS@\xcd{q\xe8\x9c\x9bS@(m\xf8\x08u\xbfS@\x1a\xaab\xec\xd0\xe2S@r\xf4\x15\xd7\x1abS@\x96\xa2\xf2\xc1C\xdaS@\x91>\xfcV\xa0~S@3\x1a8\x1c@\x82S@<\xfa#\xfa\xefgS@\xcf\xec=\x11\xf3\xa0S@\xbe/`\xaa\xc2\xabS@\x8b\xf8\xa7\xcc#vS@\xc6\x9e2\x92\xde\x9fS@\x01\x84!P\xc0vS@?^L7\x0e{S@\x1a\xb8\xa6\x10\x91\xb5S@`\xfft\xa7\xf2\xb3S@lbz\xcc\xcd\xdbS@M\xcf\xb8lO\xd7S@\xe9J\xc2t@\x9eS@\\\xf4d\xa9\x96{S@\xdfD Q\xb6\xbaS@\xc4\xe7W\xe3\xb1\xafS@\xb4\x06\xaa\xdc\xd3\xa1S@b\xf7\xd8 \x87\xb3S@\xc2\xf2\x7f\x12\x08{S@A\xe4\xfa\x80\xd2fS@i\xe9\xbfb\x96}S@q\xb9 \xe5\xa5}S@\xfe\x9b\xd7\x91\xe5\xbbS@^\xc2\xfd\xfb\xbb\xa4S@N\x13h\xa1\x08\x83S@E\x1a\xb6\x89g\xc6S@\x96\x93\x80\x9e\x14\xa9S@s6_*/\xa6S@\xc9_i\xab\xc9\xaaS@8\x06\xcd\xfc\x0e\x9dS@\x9f\xf9~~\xe1|S@9z:\\%\x97S@&\xe9\x91\x95V\xd7S@\x94\xb2\x04\x82\x19\xacS@\xca\x05\x0b\xb5\xfb\xd9S@\xd0\x12\x0e\xacm\xdbS@\xef\x7f\x93,v\xb4S@\xa0\xc3\xeb\xa7(\xa6S@U\xfe\xdb$\xe9\xa1S@\x9e^\xffS\xcb{S@V\xe2\xc1I\x0f\x83S@\x001\x98\xa9\xadzS@\xb8\xfd\xc4\xdeA\xbdS@\t\xb4Q\x88\xb2\xa8S@\x02\xfb\x97>\x88\xa0S@<\x0eU\xb9e\xa7S@,\x88R\x01\x1c\x9dS@\x91\x88\x9e\x17\xfe\xc1S@y\x87\xd5\xad\x97zS@\xc1\xe5\xd3\x80\xcc\xabS@\x0c\xea\xcd\xe0/\x7fS@\xb0\xd6\xaf8j\xdbS@\xe8\xb2\x06\x80\x99\xbeS@bl\x96\xee^\xdbS@F\xf5\xf1\xe8(\xa5S@\r\xa0\x11\xd7\x8f\x9dS@X\xa9\x81\xb5\x8cxS@\xb5@I\xa3\\\xdaS@G\xbf\x86\xbe\x8c\x9eS@P\xc8\xb7o\x81\x9eS@\xb7\x16\x1e\xdd\x91\xb4S@G;\x06\x90\xe1\xbeS@x\xadkSs\xeeS@\xd5\xde\xcf1 zS@L\x19mT\xdeiS@e\xe7\x98\x01\xaa\xa5S@\x9a\x0e\xfd\xe1\xab\x99S@T\xdb\xd7\x1b\x17\xa5S@\xacA\xae\x9b\xfa\xadS@c\xc6\x1c\xfcH\xa5S@s\xda\x925\xb9\xa5S@}+\xb5-\x95\xabS@\x02\xf5[\x14Q\x9dS@\xd47\x8c/$\x7fS@`\xc2\xa2\x9e\xd9\xa0S@`\\W\x82~\xcbS@\nEA[`\xa5S@`V\xe9\x14\x0b\xa6S@\xd6\x89\xf0\xb8\x9e\xc5S@\xe1\xf9\xc2}\x9c\xbeS@\xdf#\xa0b\xa0\xefS@\x94HG\xec\x13zS@\xda\xbd\xdd\xbc\xd6\xb6S@\xce\xcd\x830\x08\xb3S@=\x9c\xcb\x82>\x9dS@\\\xef\xe4X\xa3\xe5S@\x88\x8dt\x0c%yS@9U\xaa(\xf8\x9eS@\x00\x99\x88\xa6\xda\xc4S@\xf1\x9e\xc5\x13\xf0\xbaS@^\xd6I\x93j\xccS@\xbb\xdc\x97\x12\xf9\xa8S@\xafj8\xd0\xf6\xd5S@)ms\x0cY\x9dS@\xa4\xcd9\xe3\x9b\xafS@&7/M\xf3~S@b\xbb\x99\xcc\xcf\x9fS@{ZS\x9f\xb4\xbdS@\xef\xae\xd8i\x04\x87S@j%\xeevqzS@\xc1US\xe6%\xacS@\xddwb\x18\xba\xd7S@*\xbfhk\x8anS@f\r#d\xd1zS@\xec\x08\x07\xa1\xe2\x9fS@\x9ba\x145(\x83S@sJ\x8c\xc6\xed\xa3S@0x\x08K\xd1\xa6S@\xc4\xd6\xbc\xd4x\xbdS@\x8a\xcc\xea\x9d\xe3|S@E\xf2\xba\x04\xf2\xd1S@\x9e\xf2\'\xb9"\x9eS@\x0eA\xe9\xc8\xb0\xabS@E\x98\xe22\r\xb4S@\xc2%\x00\x87\xda\xa9S@\x87Qv\xc8\x9b\xa3S@\xb6\xd0]N\x12\x7fS@H/\x9deF\x9cS@\xa0\x81G\x06\xe9{S@1h\xaae\xfe\xacS@\x87:&\xbc\xf9\xacS@W\x8cf\xea\x16\xdcS@\xa8dn,/\xb5S@\x9e\xee\xd9S]\x85S@\xb0h\x8c\x9e\x9a\xbfS@NnN\x1f\x10\xa3S@\xb3^2e2\xb1S@\x89Q5\xeac\xb4S@\xe8\x89\xbc\x92g\x99S@o\xcf\x86\xaaH\xc0S@q2\x97\xd34vS@\t2\xd1w\xe4\x9fS@v\x10:\xaf\xc3\x81S@\xa31Lq\xaf\xbcS@TS\x7f5mvS@\x8aRr,)\x86S@y\xc7AO\r\xbdS@5\x89=\x89\x07\xd9S@\x18\xb5C|\x9bpS@\xc7\xbdK\x86Q\xdaS@\x8d\xbe\x04B\xb4lS@a\x94\xc1\x1ad\xb5S@\xbc\xe6\xf8\x0et\xddS@\x90\t)\x9b\xc8\xadS@\xc2i\xd4\xd5_\xaeS@8u\xb0GJ~S@\xbeC\r\x149\xf9S@\xd5\xf9\xea\xba\xea|S@\n\x02\x02\xeeV\xb7S@\x19\x92\xef\x04,\xbeS@_H\x1b\xa0\xa2\xbdS@\x97\xb52\t\xa3\xaaS@j\xdfS\xf1\xb0\xd8S@C<\x93\xc4\x96\x9dS@\x0c\x8bj\x97\xe1\xd1S@$=\x86\x0eM\x7fS@\x8c\xc5\xe8AuiS@\xf7E^\x84\x14yS@J\xd1\xf4\xcc\xfc\xbcS@\xce\x8fF+\xb1\xafS@\xc8\x86\x1dZ\xdb\xf1S@\xf9T\\\xa4\xbf\x9dS@\t\xc2l4\x15\xa9S@Q\xb6\xf7\x10\xcf\x83S@\xdf\xd2\x1f^h\xdaS@r\xaf\xfbi\x8b\xc2S@\xd9\xa7\x8b\x00\xb1\xd7S@\x11[S\x82)\xd7S@,^<\x9a\xd8\xa5S@\xc4\xdb\xb3\xc7\xc1\xc0S@r\xac^h\x0e\xa6S@U\xaa\xd1\xe0\xcf\xa5S@\x97\xeb~u\xf0\xa0S@\xc9\xe1\xbe\xba,\xa6S@\xb8\xbbx\xfe\xc8\xf8S@\x8a\xc0r\x81\xa0\xa6S@\xa4DA75\xb9S@\xb8J\xf2\xeb"\xaaS@2\x99\x00\x16u\xb4S@\xc1\xdf\x7f\xf8\x0f\xbeS@\x8d\x98C\xa1\x07\xc1S@\xbf \xcf\xb0\xcfXS@A\x8d\xe4O\xde|S@\x95\xfa\x06\t\x03\x9eS@\x98\xdf\xbc\xa8nwS@\xee\xb8\x10\x8ct\xb9S@\x94\xb6\'\x81\xfd\x9cS@\x8b?\x93R|\x81S@4\xdf\xa8T\x9f\xd8S@Y\x10."\xeb\xf7S@\rY\xcaB\x91\xd7S@\xa5Q\xd43\'\xbbS@\xba,:\xb2\xfe\xbaS@b\x1a\x0c\xa8D\x7fS@Er\xb4\x0e\xc7\x9eS@xQ6\xb5,\xc1S@\x8c\xe3\x17\x0e3\xb9S@h\xc6\xcd\xf9\x7f\xb5S@Z\xcc*\\N}S@\xcf\xfd(m\'\x82S@h\x14\xc3b\xb7wS@4\xbez\xae\\\x9cS@\xdf\xa3\x13\xb7\x02\xc1S@$\x02\xecsO\x8bS@\x175`\xe7\xbe\x9dS@\xd9\xbfA\xb5\xbf\x8bS@\xdd0\xcb\x9a]\xc6S@\x1f\xe9\xec\xfc\xe6\xb4S@\xeb\x00~\xd5\xec\x9dS@\x8dko\xe2U\x9dS@s\xce\x11p\xd2~S@\xe4X\xa1\xfe^\xa9S@D\n\xad\x0e\xb3\xb9S@f\x03\xd9\xdf\xde\xb5S@f<\xbb\xf5d~S@v8\xb6\xf6\xd6\xb3S@\xe4@Z\xb5\xf4\xadS@n\xee\xdc\xd2\t{S@m\x1d=-\x11xS@l\xf9\x99\xd0\xfa\x00T@+6\xe2\x1d\xd0\xd6S@}7(\xca\xe0zS@\xdf*\xf5\x1d\xbf\xe6S@Z\x90\x0b\xce@\x9fS@K8\x06x\xce{S@s\xc0zc\x1e\x9dS@Rgt\x8e(\x9dS@\xf9-\xdba\x9f\x9fS@\xd5\xf4\xc0a\x88\xd1S@\x99/V\x87\x0e\x84S@!\x87\xcb\x05k\xb2S@Z8\xaa\x01d\xadS@\xff\x11K\x8f\x92\xa5S@QU\xbd*\xc6\x81S@\x89\xaboHa\x9eS@8z\xec\xc4\x9d\x9eS@{#\xc7\xbc\x9c\xc4S@\x9a\xb1\xe0\xfc\xd4\xa6S@\x93\xd9\x10\x03\xc1\xb6S@\xc6\x96\xf0\x00\xdd\xafS@\x16\x05z(\xab\x90S@{\xa0\x8a\xadX\x87S@fS\xfa\x89\x9a\xc6S@\xf6\x00\xed;\xbe\xaeS@t\xd5\xbeW,\xb6S@\xac\xbc\xba12\x84S@\x03\xb8\xe8oh\xb6S@\xf8\xd2\xcc\x02\xbd\xacS@\x84\xa5@\xae%\x81S@\x08\xa7\xc8\xcbD\xa4S@lk\xb4\xca_\xd7S@\x84\xeeB\xb0R\xdaS@\x90\xe8\xe3=\xb6~S@\x83\x986q\x13\xd7S@@\xb1\x81\x90\x8c\xb7S@9\xc5/\xbb\xa2\xbdS@&\xe5\x18\xc1\xde\x95S@\xeb\x10\xcc\xc7\xbe\xbeS@i\x1d vT\xd8S@\xb1\x97S\xaf_\xa4S@\x19\x0e\xc1\xc2\xd2\xa7S@\x91\xa9^21\xb1S@\xd6\xdfI\x81+\xa6S@3P\xba(-\x8aS@)\xcc\xdd\x1c\nYS@n\xfene\x05\xa7S@\xb6\xc1\xcdO\xf2\xd7S@HRc\x84[\xbaS@+8\xfc\xd6r\x80S@U\x7fjX\xc9\xb0S@e\xfd\xc5\xc2V\xbcS@I\xa1\xd9\x93\xfc\xc1S@\'\x01*\x05\xd3\xe5S@,\xc9\xd6\x82\x9b\xbcS@\xc1\x944\xbf\x9e\x9cS@\xe8q\xbd\xa2\x12~S@\xf7\x84r(\x88\xb0S@gQ:1E\xafS@\x85\xb5y\xe0\xdb\xbbS@\xe5\x8f\x180\\\x7fS@\x93\x88\x15W\xc2\xabS@\x8c\x13>;\x94\xc7S@\xf6\xa0\x9a`\xd7\x7fS@\t\xd8\x10\xbcD\xbdS@Cf\x9b\xa2f\x8bS@\xf3\xec\x11\ny\xd7S@\xdfG\x02\x157\xc7S@\xb1GJ!\xa0\xfcS@4Q\xd3Gf\x7fS@\xfd3\x88CC\xf9S@8\r\xc5j\xc0\xb3S@\xd1r\xed/;\xabS@\xaf\x01\x87\x984\xd7S@\xb4\xda\x15\xa2\x7f\x82S@2\xe3\xd5\xa0\x9f\xa9S@\xee\xe5\xd9\xe2E\xd8S@\xd2\xfd\xb7\x93\x0b\xadS@Aa\xae\xe7\xc4\x9aS@\xf9=\xb8gG\xc7S@Hz\x8e\xe9E\x91S@\xae\x07\xa1\x98\xec\xc5S@L\xe5\x1cc9\xd8S@\xf2\x9c\xde\xce\xd3\x86S@\xd8\xefQ\xe1\xe9\xd5S@\xf1\x9b:\xb1\xdc\xc7S@\x9c&\xd3;\\\xa8S@}\xa3\x90\x91F\xc2S@\xfd\xfc1\x15\x0c\x9eS@9\xa1\x02q\xb3\xaaS@:)\xc9\x17X\xb0S@\x7f\xdb\x98t\xdc\xbeS@\x06~\xa2\x05\xbf\xd1S@*cU+l\x8cS@vcn\xb9\x85\xaaS@4$~Y\x86bS@\xd9\x17{\x1b\x0e\xaeS@n\x8aTJf[S@\x0c\xb7$\xd1\x0fkS@^\xd12\xe5\x1b\xaaS@\\g\xd1\xe5\x99ZS@m\xf4\x12\xf3g\xc6S@\x9fH\xeb\x93\x8a\xc6S@\x92p6\x8a\xae\x9fS@\x07-6#\xe8\x80S@\xe21\xcd\xddU\xdaS@\'\x96\xf9\x0f\x95\x85S@}\x8d\x81&\x9b\x7fS@\xef"\xe4\xa1\xba\xb0S@\x84`\xccl2\x82S@\xa8\xf0f8\xbb\xdcS@e\xf0L\xa3\xb1\xd1S@P>\x01\x12\xb8\x83S@\xc9\xda\xe5\xa6\x1ezS@\x04#\xd3\xff\xf2}S@\xc0\xea\x12\r\xa0\xc7S@[\\\xbc\x1dwzS@\x9a\x11\x14\x81\x93\x83S@\\A[*\x1azS@4\x0b\x05\xa8\x1apS@gxW\xbb\xb9zS@\xf4\xf3\xca\x91\xae\x88S@\\\xd5\xb6\x11a\xb2S@\xbd\xb8:a\x11{S@\x12\x97\x8fJ\x8e\x88S@\xff\xc9WyXzS@\xe2\xeb\xa3\xd7\xec\x83S@:<\xad\xf6\xa4[S@x\x86\x10B\xef\x9fS@\x96\x05\x0c\xcb\xba\x84S@\xa5\xed \xf9x{S@\xa6\xe9\xc6X\xe6PS@\xc3\xe6\xe9\x8ar\xd9S@\x8e\x98,\xff%\xd7S@Y\xc1\x81{Z~S@\x12\x1f\xc6d\xdb{S@\xb7\x8e\x9c\x8b\x99|S@i\x8d@*\x93~S@\xe5\xbf>7E~S@4;%\xf1>|S@&\x08\x08\x0b\xdc\xabS@\x87\xa0%M\x9d\x80S@N\x92r\x90\xf2{S@|\xd1\x8a*\xce{S@Rr\x93\x90\xd7|S@\xef\xdc\xacR\xc5\xa4S@f_F\xc7\xfc~S@q\tK\x81\xcc|S@ 9\xc6\xf3\x11~S@i\x80\xb9\xed\xb8\xb4S@\x7f$ wO\x7fS@\xe2\x1a\xf7\x99\x91\xb4S@\x98g\x82]i~S@\x12\x11Vw\x97\xbfS@+\xd1ys\n\x7fS@\x13\xf9\x9a`\xea|S@\x1dY\x90=l\x7fS@\xd8\xfa\xf6\x02\xaa\x86S@\\\xad\x8d>e\xc7S@\xdc\x8d\x0cnD\x7fS@\x8b\x898D\\wS@%\x97\x9c\x0c\xd5~S@!\x14\x1f\x19?\x81S@\xff\x9a\x05n\x90\xbeS@\xcc\xb1M\xf43\xc5S@e\x02B\xaco}S@\rt\xf9\xc4\x9f\x83S@\xcc(\xc7&\x83}S@\xab\xc6aLzvS@\x94T\x02\xdf\xc6iS@9\n\x13s`\x7fS@\xb6\xe9\x96\xf1\xb0\xc5S@\x87\xd6t"\xfc\xc4S@}\x84\x19\xc7\xbe\xa6S@\xcd\x9db\xd2\xbb|S@\xb1\xf4m[\xdf\x7fS@\xa2\x999=E\x88S@\x056l\xa9O\x9fS@\x9fKj\xcd\xdd\xc4S@\x9b\x9av\xaep\x80S@\xdb\xe0b\x18\xf0\xbcS@*\xc0Y\x7f\x07\x81S@H\x9f\x06r\xcexS@\xea\xf0\x82\x1e\x14\x84S@v\x8b\xc1\xf8\xac\x81S@F\x93\xdc\x94\\\xbcS@\x0e\xa8\xd3M\\\xbcS@a\xf5:;\xb4\xd4S@{)\xae\xe0\xc9yS@#\xddOfR\x87S@\xbf.\x9cJ\xda|S@\xc0\x9eP\x01\xf3\x82S@\xbd\xfc\x13z\x13\x83S@e\x9d\xac\xc8\xbd|S@\xd3*\xbf\xf2l\x83S@\xa9\x9f\xa2\xef\x0f\x7fS@\xdf\x98\xb8+\x10\x7fS@\xe9\xec\x10\x03CsS@H\xac\xa5\xee\xef\x83S@Y\xeb\xd6L-\xb8S@\xe4\xa3o\xb01\xc0S@\xb8\xec\x9b-\x84iS@\xda\xfdQ\x9e\x8a\xa5S@\xc7m\x1e\xbb\xe1\xbaS@R<\x9e\x02\xfa\xa6S@\xe4\x9b({z\xbfS@f\xaa\x9eX\xa0\xa0S@ \xf7S\xed\xe2\x87S@IC-\x10w\xd5S@)\x7f\x93#5\x85S@c\xcb\xbdP/\xbeS@G\x160\x88F\xbeS@2v\xfd\x9c\xff\x9eS@6\xef\xca\xf6\xe8\x9fS@\x00\xbd\xd0\xecH\xa3S@\xf2\xd7\xe4Fv\xb6S@\xce\xb3IMr\xd5S@\xb07\xebv\xdc\xd9S@\x1c\xef\xec\x8f\xe7\xd2S@<\xf0\x1e\xea\x9e\xb5S@F\x05C\\\xfc\x90S@v\'\xf0\xa0g\xd9S@e\\\xbc\x02\x1f\xbbS@\xfd\xean\x0f\x96\xb6S@\xe8\xe1\x94\x1b\xc3\xbbS@Ql\xcc"\xef\xbaS@h/t\x9c\xf4\xdcS@\x81q.\xe9\xc0\x8bS@\xd2\xdal6\xe9\xbeS@\x9d\x96\x0fWG\xd8S@\x1a\xbe\x9f[\xb3\xb0S@\xad=\x80H\xcc\xb0S@\xd1\xad\xd7\x08\xa6\x89S@r\x999\x00\xaa\xbdS@\x1d\x9c\x16N\xab\xb7S@\xaa6\xed\x00\\\xb7S@P\x16\x1dT\xd3\xbcS@\xde\xaa|\xe5\xa3}S@\xde,\xf3|\x97}S@\xf3\xc7\xcc\x86\xa0\xdaS@,\xea\x16j\xed\xc4S@;5\xa1w\x8f\xbfS@\x96t\xbd\xe6\xf4\xc1S@f\xd6\xa2C\xaa\xafS@\x10\x92bQ\x18\xbbS@\xdazx,\x9d\xafS@\xaf\xc2\xe4_e\x9fS@\x00In\xee\xc7YS@\xa9pS\x10\xb7\xbdS@\x81\xf7\xa06\x7f\x88S@\\!\xc1j\xdc\x9eS@}\xcf\x1dG\xa0\xacS@\xf2\xf3\x1c\xd2\xee\xa8S@\x80M\x17\xd4\xba\xb3S@\xc2 \xeb\x80\x14\xb4S@h\xfeF\x97}\xb8S@4zKu\x0e\xb9S@\x07\xcc\xc6|\xa4\x99S@\x05\x0ct\xabP\xa3S@m9\x80\xaa0\xb6S@\x0b5\x19\xf0y\xb2S@*\xc2+;\x1a\xbaS@u\xe4\x1a\xa9"\x9aS@\xf5wg\x08s\xb5S@\xb5\x88\xad\xb6]\xb5S@\xc3#\xdc\x8d\xd4\xaeS@\xd0\xf0\x88NP\xb5S@\xe4i^\xde\xc8\xafS@\xb0\xd62\xd8\xe7\xb4S@z\x13kKk\xbdS@\xba}\xa0\xa8\x08\xb5S@.\xa5\x83\x9f.\xb5S@"*\x8f\xc5\xd7\xb4S@rx\xb8!\xf8\xe1S@\x90*\xb8\xc70\xdfS@\x17z\x8e$x\x9eS@\x9b\xa7R\xa3\x9f\xb4S@\x05\x11\xcd_\xb7\x95S@LP/\x03\x98\xd7S@z\x95V4-\x96S@\x034c\\\xbf\xbeS@AU"W_\xd8S@\xff\xa2\x0b\xe7\x14\xabS@\xf3\xad+\xfd\xa0\xbeS@|\xb6\x9e(\'\xacS@\xf12\x84\xccT\xabS@\'$\xd9\xa5H\xbeS@\xeb\xa6\x06\xd1\xe4iS@\xc3,\xa75|\x98S@\x01\x87\xfa_\xa6\x81S@\xb3\xe0u~e\x9cS@\xa5\xa3\xe1\x92N\x9fS@\xbc\x1fm\xd8\x1d\xdcS@\xdc\x9e\x83\x0c#\xbeS@\x9am\x16\xe5\x96\x9cS@\xc5\xecv\xe1^\xabS@!idt\xf4\x9cS@\xb6\xd7\\\x81\xe5\xadS@Q7\xfe\x87\xd5\xe5S@:\xca\x92\xf9\x96\xe6S@\xfdG\xdc\xf0\xe9\x9dS@\x8b]\xb4\x0c\xde\x9dS@\xa27\x92\xc3\xf6\xb1S@wU\xc3\xd7}\xd7S@dC\xe9\xb1\xe8\xadS@$o\x9c\x7f\xa3\xd8S@\xa3\x97\xa5\xaf\xc3\xd7S@\\\xa9\xa7\x92\xd2\x9eS@`\x14\xff,\xfe\xa6S@\xea}.\xc9\xb2\xb1S@X\xe6O\xef\xc1\xb0S@\xce6[\xb2=\x9dS@a5\xdds\xa5\xd9S@\x9e&\xd5l\x9a\x9dS@-\x8a\xda)\xfe\xb0S@\x0f\xa7\x1ciW\xb1S@\xa6\xf9nN~\x9dS@\x99\x11\xf0\x96\xde\xa6S@\x05\xe6\x04\x9fO\xa4S@\xf8\xd4F\x13P\x9dS@@\x02vl\x9c\xb0S@t\x9a\x14t\x8b\xadS@\xc8\xd0{\xe42\x9dS@#\x95\x0e\xf1{\x9dS@\xf0)\x0b\xceg\xabS@\xe9$#\xb6\xb1\xafS@4\xc6\x11\xa3\xc2\xb0S@\x1a\x1d\xb1\xbe\xaf\xa0S@\x9f\x16L\x7f4\xa0S@Z~\xe8\x84\x98\xabS@k\xd7\xb0\xc8\xf0\xabS@\x99\x91!\xecA\xd7S@\xef\xd7\x85a\xe2\xa6S@\xcf~\x08\xa9O\xacS@\xb9\x0f\xcc=d\xa4S@]\xe7\xfbE\r\xacS@\xc5?\xc7\x13\xbc\xa5S@\xdd\xf7\x18v\xf2\xc1S@\xc1+\xafW\x15\x84S@w1#\x86\x8d\x88S@o#=\xefl\xbeS@\xe4\'X\x8d\xe8\x82S@\x94\x01<\xdfj\xbdS@\x0b\xd5v\x97v\xafS@\xc5\xb0\x95\x12D\xd3S@\x1f\xa7\x0c|=\xafS@/@\x97\x0c\x9a\x7fS@\x99un\xeb\x0c\xb0S@\x05*C}G\xd7S@Q\xf4\xda\x14\xa2\xa5S@\xd3B\xa9\\\xaf\xb0S@\xc5\x06\x11N\xcd\x9eS@r\x81\xea<x\x9eS@\xc1\xbf<\xf6\x88\xb0S@+JSD\xef\xd3S@\x1f5h\xa3\xa8\xaaS@\xefqI\xd4q|S@<m\xfcQ\x9b\xaaS@\x11\x81\x99\xb1\xf1\xa1S@\xba\xc1\xce\xfbo\xa6S@\xce\xaf\x9f\xef\xdb\xbeS@\x8b\x8a\x1bsn\xa1S@oo\xaf\x18P\xd7S@"or\xd2e\xcbS@\x7f\x85\xddf\x05\xd7S@\x19\t\x0f\xa4\x03\xd0S@}o\xa3\x15\xfa\x90S@hr,\xcc\x10\xa5S@\xafR4\xb2\x12xS@(\xd7\x0f\x1c{\xd5S@\xdd\xb6_\x99\x7f\xa5S@\x9de\xe2\x8c\x8aaS@q\xa8\xe5\x13\x9b\xdcS@Za\xc9\xda\x89\x9dS@H\xc9\x18\xe8\x95\x9dS@.\xdc\xee\x1c\xb5\xb6S@7p<QF\xb9S@\xcbl\xdb\x04\xbc\xa8S@A\xfb\xac\x7f\xf3\xd7S@\x17N\x9eRW|S@\x1a+\xdc0{zS@\x08\x7fgS&\xd8S@]O\xc4b\xde\xecS@s@3$\xbfXS@N\x18\xb3\x8e\xc0\x86S@\'\x82\xf3\xc0X\xa3S@;\xf3/\xf1Z\x90S@\xd22\xe1>\xd3\xaaS@\xb8?\xad\xb4\xba\xbaS@\x03bY\x0f\xbaXS@\x14\x05\xfd\x14\xee\xdcS@QGd\xc1\xaf\xb3S@4]\xba\xd1\xe5\x9bS@\x14\xf9\xeef\x08\x83S@=C\x8a\xe52\xc7S@\xd2\xe4\xf7^\xc4\xbfS@\xa3ZY\xad\x1d\xa5S@o\xe0\x86\xa6\x92\xc6S@\xb0\x15\x1c6\x1e\xa8S@h\x88\x97\x13)\xdbS@n\xf9C3\x9d\xb2S@g\x9a\xa2\x16\xe1\xacS@;\xd2\x94M\x90\x9dS@\xe43\xe7\xca\xff\xd7S@\x92r\xca|\x1e\xd8S@\xb7O\xfc^\x0e\x83S@w|\xb1Ij\xaeS@\x86^P\xac&\x83S@\x115\x02\x12\xf6\xa8S@_\xea\xdb>\x85\x9aS@)\xb6W\xec0\xa6S@\xc7m\xe3}\xc9\xa7S@\xc6]r\x9dT\xdaS@)\xe1/\xb8\xa3\x7fS@\xc3\x96\x0e\xc8\x11\x86S@Ge\x83>\xeevS@\xbd\x95\xfd\xb6s\xebS@\x82\xb3\xfb@H\xa6S@\xaf\x86\xc36\xa8\x80S@\xda\xf7\xf0^z\xbcS@w\x83u\xd6\xd8\xd7S@\xfc0\xfc|\xac\xb1S@5\xe0u\x08t\xc7S@\xe4\xc5\xdf\xe5t\xd7S@\xf3\x9c0R\xf7\xe0S@ZK\x947\\\xb0S@<v_\x13C\xccS@\x0e\x8aS\x81\x1e\x81S@\xac\xce\xc8\xa5\xe1\xe7S@\x7f:2\xec\xe0\xa1S@F\xd9w\xaa\xb8\x9fS@\xa4\x1d\xfbg\xc4\xbbS@xu5\x86Q}S@\xadKN\x96\x81\xc8S@t!\x99\xe0w\x85S@AH\xa9[\xb6\xd8S@\x0c\x9e+\xd1h\xbcS@9\xcd4\xa0\x9a\xc1S@$\x00\x0c\xe6\xa3\xccS@\x17\xb0\xdfG\xb9\xa3S@!Ti~1\xd7S@\xbf\xcf\xd3\x9b8~S@\x8d4B\xa4\xe3\xd8S@*\x7fD[\x85\xa6S@\x8f\x15\xde\x82\t\xc9S@\xa7q\xd88\x89|S@=KH\xdeT\xb8S@\x14\xd4?\xb0\xa9\x80S@\xd0\xefc\xc7I\xdbS@\xd3\x99\x05\x87\x05\xa7S@|k\xd3?>\xbfS@\xb1\x8bU\xd9m\x9fS@\xda\xa6i1r\xb0S@G\xd6\x1c\x1c\xf3|S@\x015<\xcd\x03\xc1S@\xfa\xfeoPn\xdbS@\xf5\x85L{>\xbbS@\x80\x06\xbc^\xcb\xd7S@\xd03Ud(\xf2S@\x01\xfa\xc2\xddgoS@\xc2\xef\xdd\xaf\x81\xb8S@\x85\x9f^O6\xc1S@s7qe\xe7\x9cS@\xcd^\xc8\x889\xb4S@\xa5\x89(W\x06\xb5S@\xf0e\x7f3\xb9\xdaS@\x02\xe5\xaeS\xf8\xd9S@\x08\t>\xab\xf6\xdaS@\x1e\xb1\xf5d\x18\x83S@\xcf\xda\x12\x80H\xaeS@a2\n\x15\xd8\xbfS@\x93\x1d\x1d#\x10\xc1S@C\x04\xb0\xb94\xa0S@\x8cm\xa3\t\xed|S@\x15\x8f\xf0\xea@\xa0S@\x83\x19\x9e\xe9r\xdbS@\xed\xef5Vm\xa5S@JG\xd2\xd4\xca\xabS@\x91T\xf3\xca\x1f~S@\x8eV\xb2\xc1\x86\xa9S@\xe3\xefL\xe3\xdf\x95S@\r\xc0\xf2\'2\x9dS@\xf6V\x083\x85\xdbS@L\xfe\xea\xdc\xd4\xa2S@^\xecD\xdc)|S@u[\\-X\xd5S@Z\xfdD\xa2u\xdeS@\xee\x10>\x05D\xadS@]}\xa9\x05!\x7fS@\x00\x15\xfep\x93\xa3S@\xf0V\xdf\xb1\x9b}S@\xef\xfeu\x1a\xe6\xbeS@\x9e\x87\r\xe7\xee\xbdS@\xf2\x83\x90\xb8\xa4\xbeS@\xd8\xe1\xad{/vS@\x0cd\xe8Zp\xdaS@\xf5\x9f.\xd1E\xb4S@\xfa5b\xaaR\xa6S@\x87\xc7\x06\xef\xb1\xa1S@\x8a\xe5;\xfb\xf0\xb3S@p\xf1t\x96\xb7\xabS@Q\x0f\xe6\xd8\xe4{S@\xbbY@\xfc\xfb{S@\t~\xae\x12+\xb1S@\xeb\xbe\xde\xea\x10}S@\xa2\x15\xf7\xe7`xS@\xf7n\xf9:\xf1\xd9S@\xb2\x01\xda+r\xa7S@&\x9e\x97&2\xb1S@YT\xd9\xd8\n|S@;Y\xea9\xf7\xd9S@\xe6:\xa5\xd4u\xa7S@m\xe6N\x8e\xf5\xc5S@\x17\xa3]\xedP}S@"=\xbck~hS@\x7f\x9d\xc5Hm\x8dS@J:D\x0cu\x8eS@\x16\xcfUJ(zS@:\xefJ\xc7\xf7\xbbS@-w\x06P\xcd\x9aS@9\x16D\xef(\x86S@2=i\xb3)\xdaS@\xba\x99\x1a\xd3\x91\xc6S@\x0bqv\xe2=xS@\xacIk_R\x9fS@\x18\xef\xe7\xc8 \x9aS@\x8b\x94\xeco\xcf\xaeS@o\x8c\x8fI}\xf4S@\xe3\xa0\xe8\xc21\xa5S@\x81A\x11ky\xc2S@{\xb22\xf6O\xbaS@\xff\x01\xab\x9ey\xe8S@\xb1\xcc\x99\xf3\x9a\xb5S@&R\xe1\x9a\x06\xbeS@\xf6\xef6e=\xe3S@\xbdbP\xf4\xad\xb7S@\x88\x14N\x80}hS@\xfa\rXT!\x82S@\xfb\xe4\x81WP\xa6S@9O\xf6s\x02\xdaS@\xd1M\xe2\xca\xf7\x9bS@q\x81\xcd\xcd\xc2\xb5S@[\x87BC\xa8\xbdS@\xa2\xabSx\xda\xfdS@\x9e\x8ad\xbc\x16|S@\x9c:3\xb5y\xd6S@\xc2\x96\xf8\x04t\xd8S@pCB~\xfa\xd7S@\xe8(\x11<\xbf\xa1S@\xb9\x8a(\xa9\\\xdaS@\x13\xf5 \x01K|S@\xc3\xb26\xdeD\xa6S@\xe8\xdb\x0c\xa1\xe4\xbbS@\xc8\xa7\x1f}\x03\xc1S@$\xbcc\xf1\xdfTS@>\xa9k\xfcm\xbeS@\xe6\xd6\x98i-\xbcS@\xc6R\x82R\x18\xa5S@\x8aT\x00\x1b\xfcmS@F\x1cb\xb3%\xdbS@\x8a\xba\xe3\xe7\xe3\xa6S@X\xa4\xd2 \x1f\xb8S@s#\xf5\xee\xfb\x8eS@\xa5H\xb1\x988\xf9S@\x17\x1b\xeal=\xd8S@\xe2\x87\x9fD\xb7\xa2S@\xfe\x02\xf2j9\xbeS@C\x0e\x9ddf\x9cS@m\xa1\xd2\x04\x17uS@Y\xd3\xf9\x94\xa7\xabS@\xe5\xe7\x17ag\x9eS@h\xea\x1b5\x94\xabS@\x92\xdc\x1b\xcb\xe1\xa6S@L1\xc9\x0f\xef\xa8S@\x18\xe1\xf2G\xc3\xb6S@\x19a\xdc\xc0\xd9\xb7S@\x0f\t\x0f\xa7\r\xaaS@2\x13qA\xfc\xb4S@\x9b\xd4\x9fT\xc4\xc7S@\x9f\xb2\xfe\x1b\x9b\xc5S@\xebC!\x03\xa1[S@k\xd1p\xe2\x9b\x9bS@\x98[!\xa1\xfd\xa3S@[\x94\x08_M\xa7S@#\xcc\xb7\x83\xba\xaeS@E\xb3X4`\xd9S@<\x96^\xc1@\x98S@\xb8yh+\xa0\xa4S@ \xa5\xb2\xa8A\xd9S@\xf2\tB\xc4\xe6\xc7S@\xf4T\x89\x17\x03\xa8S@\xad%\x80\xc75\xbaS@\x15\xaa\xcf\x1c\xf4\xa6S@Q[\xbe\xe3I\xb8S@^\x15\x91\xd2^\xd6S@\xdc\x92\xc2oy\xd8S@\x97~\x0b\xb1\xe7\xa9S@\xdf\xf5\x03YK\x7fS@{p\xf1.\xd6\xccS@\xdaF\ru\xc3\xd1S@?<\xd5d\xce\xf8S@j\xe3\xe8\xc1\x8d\x9dS@\xe3S\x9b@\xf1\xd3S@\xb7\x9e\x0c\x95Q\xabS@\xcb\x87\x97\x86\xceYS@\xf8\x89\xe3N\xa0\xd5S@"deSG\x91S@9`~\xcasrS@\x83zw\xb6\x8c\x9aS@\xdd\xc6\x98i\x90\xbcS@\xb7\xabz;\xa0\xc0S@F\x93\xdc\x94\\\xbcS@p\x93\x06\xc5G\xc2S@7\x17\xe7\x848\xa0S@\x9a\x9c\xe9\x90g\xbeS@A\xfc\xaf\xfa!\xb4S@\xac\x12\xae\x98l\xa2S@\x03h\xd0e\xe7\xa9S@a\x8c\x8a\xa0\x90\xa8S@\xbae\x06:S\xc3S@\x0b\x99g,\xda\xbdS@\xa0\x7f\xc6\x0b;\xc9S@!1\x95EA\xbeS@\x91\xbbWs\xdc\x9dS@\xf4B2?\xe3\xb0S@p\xab\xbf\xcb\x84\xc6S@L`\xbfD\xa7\xa4S@\xb8\xb4\x1b\xafq\xbeS@\xd2\xc8\x8f\x9bk\xc7S@Q\xf7\xe6\x8d\xd4\xb3S@\xeb\xd9\x044\x07\xc0S@\x8d\x84\x85nu\xb8S@\xbf\x0b\x94\xcd\xe4\xc5S@\xd3~;\xeb>\xb7S@\xd6Y\xd2\x0e8\xb8S@\x8d|\x89q\x03\xc1S@%\x85\x89@1\xc1S@\xdd\xd6\xc3\x9fh\xb4S@\x83\x8f\xb1\xf8\x1e\xbeS@\xe5\xe2_)\xa0\xc7S@N\xdb\xc7\xbb\xd9\xafS@~Ss\x91 \xb9S@\xb1Af\xa1\xfc\xc7S@\xb1\xdf\xf6\x14\x82US@\x06\xde\xcf/\r\xcaS@l\xd7\xaf\xdfb\xbcS@\xba\xb0\x98\xe3\x93\xcdS@H\rB\'\x0f\xb6S@\xa4Q\xd6)}\xcbS@\xd7OZ\x1f\x17\xbbS@n\x16\xce\xbf\xa1XS@\xc8\xa9@\xa5\x0c\xcdS@\x8e\x8eb\xf0\xbeXS@q\x11_\x08\x8a\xd8S@^\xfe\x1d\xb7\xbdXS@0\x07\x91KI\xbbS@6\xad\xf7\x9d\xc6YS@\x07\xff\x83S\xea\xbaS@\xce\x86\xde\xed\x1e\xd0S@\x1a\xc4B\x83\x11\xcfS@\xae`+\xd7\xa9\xd4S@\x0ccg\x01]\xd8S@\x9e\xd9e\x90\x89\xaaS@-mG\xd6$mS@w\xbbU|\xa4ZS@\x86\xd4\xd9\x81.\xd5S@\xfa\xd2\xbb\xddQ\xbfS@0t\x9d\x12X\xb7S@\xae\xb5,\xdc\xfb\xb8S@\xd1\xd7\xa5\x94j\xb7S@\x85\xdc\xaao5\xd1S@\xa0V6\x15\x04\xd2S@\x88~\x8d\xdb\xdf\xb1S@\xc94\xdd\x81V|S@{\xd3\x1a\xe5\xb4\xbdS@\x85\xd2*\xcc\xc0\xb0S@#\xfe\xf5\xe2J\xa5S@\x05\x96s\xa6\xc9oS@\n{\xb6y\x11\xd9S@\x18D\xa9\tF\xdaS@I\'\xdc\xf6\x84\xb5S@\x12\x1d"X\x1d\xb0S@\x9c{\xee\x00\x1d\xb0S@=\x1e\x9d]1\xb6S@\xe1\x8f\x9b\xb7\xd0\xd4S@8\x85B\xce\xc2\xbbS@\x85\xceu\x0c\xa6~S@\xdd\x1d8{`\xb5S@{\xc6a{\xcf\xafS@C^\xfa\x1b\x93\xafS@\x02\xd8\x80H\xbb\xbdS@%\xc2\x84\xd3\xf9zS@4\x07\xc4\xf7\x1e\xafS@\xb1i\xae\x8f\xec}S@\x8d8\xe8\x00\x04\xb5S@o\x1e9,\x8d~S@\xc8cK\xfce\xbeS@\x03\x82\xb9(<\xa7S@e\xf7\xa8\xfd3\xb9S@\x1aH\xe6S\xb0\xbdS@\x03Dh\xccU\xd3S@:_H1\x89\xb8S@\xe4f\xcd\x9d\xe4\xb8S@\xceH\xa1\xb6\x9b\xdaS@\xd7Bmr1\x9aS@\xce\xb5\xe4*|\xb8S@V\xce\x9f\x84?\xaeS@\xb6o\x9da6fS@\xb1k\xf31\xdf\xbeS@\xae\x8a\xc2\xbf\x8c\x9aS@A\x7f\xc5\xb3\xb8\xc5S@M&\xa06V\xd7S@\x9a\x80v\x968yS@\xccme\x94q\xd7S@\xcc\xe7\xdc\x94\x06\xb8S@\xad\x0c\xa6\xf0\xc4\xd7S@\x9c*\xef\xce\xdc\x81S@\xa9\x19$\xc2\xc7\xd6S@\xacEOu\xa1\xb6S@\x80\xcbF\xdb\x14\xd7S@\xc9\x17\xf4\xa1S\xb6S@\x97\x1a\xf4Zw\xb2S@\xe7\xfd\x1ah\x1c\xb6S@\xba0}{\x1eyS@A\xbe\x8d&\xe8\xb5S@\xdf\x12|]\x96zS@\x0b\x12\x06\xad\x81\xddS@v\x1a\x89\xa0u\xb5S@\xbc6\x96[2\xb7S@K\x10\t\x14ziS@Up\xfc\xdfk\xb8S@\xa5S/\x00\xed{S@\x1a\xae\x8f\xe4\xd5iS@\xcf6)>awS@P\x8f\xaa\xfc@\xb5S@\x1a\xcc\x85\r\xae\xb0S@rZ\xbb\xe4\xc0wS@\x8c\x9a\x06,3\xb4S@\xfcO\xf9\xafu\xb5S@pg\'7\xda\xb4S@h\xc7\xb0\xc61xS@\xe4 @q\xcewS@\x99\x07\xca0\x03\xb5S@\xc7\xf5-\x1dQ\xb4S@\x81\'\x96\xd0\x1b\xb5S@5\xeb}_\xc8\xabS@\x11pE\x00\xa6\xb4S@\'\xfd\xaa\xd7\xcb\xb2S@8\x88\xef3XxS@\xfe\xa81\xe6\xf8yS@\x08\xbb(\x1a\xc2\xa9S@l\xab\xa0\xe35zS@\xe7e\x06=\x02\xa5S@s\xd1\xf5g\xaf}S@\xed\xcc\xd3z\xb8{S@=\xb8\x84\xfd\x0e\xaeS@:\xdf\xefT\x85\x80S@\xef\xf3\xb9\x05\xba\xe0S@\x8c\xbb\xd7B\xfd~S@\xbe-\x11lo\xb6S@\x96\xf9\x94W\x95\xa5S@\x87\x97\x84np|S@\xf5\xa0`\xa2foS@r\x1fh\xfe\xc7\x9aS@\xfb\xb6\xc4s\xbc\xabS@Ypb\x81\xe0\xb3S@\xad\x7fo\x9aXzS@\xb2_\xe7+RzS@{\xa9\xf03\x85\x99S@v\xeb,\x9eS}S@\xb23\x07\x01\xe4\xc1S@\x82zjo\x8c{S@E7`\xfavzS@)\xe9\xa1\xacYzS@\x9f\x93v\x0e\x05\xd7S@F\xf0\xb3/>\xb5S@\x88^\xd5c\xefzS@\xb5)G\x82A{S@\x81X\x9d\xd9\xbd\x87S@\r\xa8\xc1\xf2\xf5}S@5\x01\xbb\xb6\x8czS@qoNm\xc8{S@\xe2\x18\xcd^\x00\x84S@-\x85b46\x83S@r\x9f\x07Uv\xe6S@\xe4~\xde\xb9\x08PS@\x84(\x01\xec)|S@\xc8\xf8US\xdb{S@R\xef\t\xd4\x8a{S@\xc5\x8c9}\xf3\xb4S@P\xa5\xff\xf0\xf2{S@1\xf0\x87\r\x89\x83S@U\xd5\x85\xee\x8c\x84S@\x84\x17\x06"\xdb\x88S@lv*\xa3]{S@X\xc4\x8c\x93\xa8\x84S@/\x82!\xe2\x7f\x88S@\xd4\x94\xf5L-uS@\xa9\x00\xea\xa7;}S@\x12\xba\xf8=\x08|S@%\x1cE}<|S@\xc6\x16\xf1 \x98\x80S@=\r\xfe\xec\x85\x9dS@\xf5\x880c\xcd|S@\x80\xc4\x94\x08\xb8|S@\xb0\x95\x85\x9b\xff{S@\x1bL\xf7A\x15\xa5S@\xfa\x12NR\x1b\xa9S@\xc9\x17\x81\xfe\xa6}S@\xba\x89\xb9\x04Q}S@\x8c\x14\xd9o\xc0\x81S@\x8d\x99\x06\x14p~S@\xc0\x1bob\x86\xaeS@?\xf7\xd8\x00\x8f~S@D\xd86\xd5;\xa9S@\xafmR\xa5\xcc\xa9S@\xa9=\xc6\x05\xf8\x80S@m\x9b\x7f\xb3\x03\xadS@\xc3\xe0=q\xe0\xa6S@\x11\xac\xc4\xb3\x9c\xa8S@1\xeb\xed\xe6\xf7\xb1S@\x01\xa2\xbc(\xb8\x81S@\x90mk\xad\xe0zS@\xe3\xbf;6~\xd6S@\xc7z*\xc5/\x81S@\xdf\x85\xf5<\x90~S@\xc1\xb7k\x11\x90\xa6S@\x99;\xb4r\xf6\xa6S@\x1f\xb5\xc0J\xcfwS@;\x07\x8a\xe0\xbc\xabS@\x9b\x18\xa6\xe0\xb5\xcbS@\xd8\xa9\xc3\x84\xb5|S@\xb1\xa1\xa9v%\x7fS@\x086\xf5I6\x7fS@l\xce\x0e\xb0\xce|S@\xdep\xa94\xd4\xdbS@\xcf\xf8\xb17\x92\x7fS@?+Bv\xb8\x7fS@\x17\xfc+\x9a\x9c\xb0S@\xbf\x9a\xc1-\xad\xaaS@\x93\x17R2F\xa6S@+\n}\x06\xc0\xb0S@\xe5\xb88<y}S@\x04\xa8F\xe47\xabS@(\xe0\xac\xe8W\xacS@+\x13\x12\x18>\xd6S@d\xe2\x8b\x1e\x15\x85S@\x01\x08v\xde\x1b\x84S@\xf7\xd9z\x13\xdf\xffS@\xe2\xbb\xf7\xa3\xec{S@:\xdc9I\xba\xaeS@\x99 U\xd4\x8d\x85S@d^\xa1\xbe\x8dxS@2\xa0\xc3\x1d\xd9\x85S@U\x1a(\xdd \x84S@#R\x06\xc9\xc2\x81S@N\x10\xcaa\xf3\xabS@\x10\xeb\xac\xdc\'\x86S@\xb9t\xb3?\xf1\xa5S@\xc49Tj\xb5\x82S@\x90\rel\xb8\x82S@m\xb2\xf4]\x06\x83S@\xf5\xe8\xb7\x84\xf5\xa5S@0\xa7\x8fN\x84\xa9S@\x8a\x1f\x86\x1f\xb6|S@\x15\x99\xf4\x84\xa4\x8dS@v\xbb\x0f\x87g~S@\x0c"\xb4k\xf7\x83S@\xf0\x15\x8am\xef\x86S@D7\xb06\xbe\xa3S@\x1e\x19l\xd3\xab\xaaS@\x8fR\xfaS\xe1\x85S@\x1e\x0c\x8bd\xe0\xa7S@Sq/h_\xd8S@rkj\x87\x0e\x89S@\xc5C5\xb8\xb7\x88S@\x02\xe4\xaf\x8f\xee\xa8S@\xfb\xb5\xfd\xd5\x17\x89S@7\xbd(".\xa7S@\xce\xa7\x05\xd4\x02\xddS@\xfb\x05#\xe5\x1c\xd8S@x-\x8d\xa6[\xd8S@I|I\x8fh\x85S@\x91:\xc2\xf3\xcc\xdaS@)Z\x0f\xb8o\x87S@\x032\x85\xd1\x85\xa6S@\x06\xb4r\xb2\xa1\xa0S@\x04\xc4\x9eH\xf0\x81S@U\x87O\x03!\xa7S@\xec\xe8;*G\x89S@\'\xd2qrY\xa0S@\x00\xee\xcd\x02M\xabS@\xddw\x03\xfe\xb6\xa6S@\x9e\x84\xdcz\xe4\xa2S@A$\x14|_\xa6S@\x83\x90\xf4\xfda\xb8S@s*l9e\xa5S@\x1c\xf5\xb8\xb0\x1c\xdcS@\xc0\x0f\x0e\x92\n\xa0S@+\x1d\xe4\xbb9\x88S@$\xb6\x00\xf7\x15\xacS@{\xbd\xea\xa3k\xa6S@\xe0t\xd9\xab\xb3{S@\xa8\x8f9\xbb\xb5\x88S@"x\xcc\xfe\xbf\xa0S@)\x9a\xa7\t\xc2\x8bS@.\xf0\xea3\xe8\xd9S@\xf8Gcij\xa5S@\xdb\x05e\x80\x9c\x89S@\xcc\xfbt\xd5Z\xa8S@\x17\x95\xf5B\xde\xa0S@\xe2\xae\xf1\xa3(\x7fS@\xdc0\x94Z`\xa5S@\xa8\xff\t\xaa\xff\x83S@\x89\xb1\x8f\xbe\x88\xecS@\xa6v\x9e\x96\x9d\xd7S@\xa0\x14\x97w\xf0\x9fS@\xa2\xf0\x90K\xee\xe1S@g"3\x92\xb0\xd8S@\xd7\xa0\x92\xa8-\xa0S@\x8f.=\x87Y\x9fS@x\xc2f\x91<\x9eS@\xe4\x9e\x92\x9a\xddaS@Ld\xefq\xa0\xd7S@\xbc\xb9g\xc60vS@\x1f}\xac\xd1\xb5\xa4S@\x0f-\xb4\xfe\x05\xd8S@\x07\x1e\xb3\xf5\xde\x86S@O\xf47\xf5\x1c\x9fS@\xb4\xc6\x95\x9bO\x9fS@\xf1\xccK\x86\r\xa6S@$\xcei:\x83\x9bS@\xca\x8f\xf7\xdd\x1a\xd4S@a:\xbaI\xea\x9cS@\x1a\xe7\xd5\xe5\xc2\xe2S@1G\x8b\xcc\x9e\x9eS@4H_\xc6\xd8\x9eS@\xe5\x9dC\x8c.\x9fS@\xa2t<\x85|\x9cS@O\xb5.>\xa9\x9eS@\x00\xefuY\xef\x93S@\xcd,W\x167\xa0S@\xac\xab\x993j\x92S@FB\xa1.n\x9dS@\xe9\xdc\\U\x88\xa2S@7\x82q+,\x9dS@\xb8&yRy\x9dS@\x0c\x15\x8b\xb8\x87\x9dS@L\x84\x1f\xd6\xd1\x9fS@1\xe1\xef\x8a\x1a\x9dS@\x91\x96Z\x00R\x9dS@O\xca\x0c\x8a\xbc\xa0S@9U&\x0f\xcd\x95S@\x19\x81\xed"\xe8\x99S@\x05\xb3\xf2\xe9m\x9dS@V\xef\x9b~H\x98S@!\xd9\x1d\xd3\xe5\x9bS@BN\x1a\x86F\x9dS@\x93\xf4\xa4\x01\xd9\x9dS@S\xf83i\xfb\x9eS@\xd6\xbf2\x95\xd8\xb4S@\x02\xa4\x96\x107\x97S@E\xc5\x1e\xc3\xec\x98S@B\xb9\x86j\xf6\x96S@\xb2W\x1a\xfa\x8b\x9dS@\xa7a\xf6\xd3\x8f\x97S@\x18\x814\x17d\x9cS@5\x1d5kO\xdfS@H\x82\x97v:\xb0S@t\x16l\xfc2\xa9S@\x11\x9c\x7fY\xc0\xb9S@\xe7\xc3\xe7\x0fG\xbbS@\xb0P\x1c\x94\xfe\x9aS@\xd4\x0ft\xefD\x9fS@\x1e\x1d\xc7\xfe2\xbbS@\xf5\x88\xc9$\x1a\x92S@\x1b\x99g]\x89\xc2S@\xa4\x04Y\x17"\x8aS@\xe5nw\x02\xc4\x9dS@\x92\xe6\x99q\xf0\x9dS@a\x8e`\x03\xc7\x9dS@\x1c\xdb7\x8e\xc5\x9dS@?\\\xc88\xd5\xc4S@Zq{,\xc4\xbbS@\xff\xec7\x0f\x9d\xa7S@\xe2\xc1b\x15\x9f\x87S@L\x8b\x8bVg\xd7S@x\xca_:\xfc\xa5S@7H\xc8>c\xbdS@\x1a\rvnn\x8dS@Q\x18Ph\x1f\xe2S@\xb3\xcc\xa5\xdf7\xb1S@\x07$\x91@\xf0\xc4S@\x9b\xab\x1aV\xfa\xa4S@\xc0\xf7\xc5|\xfc\xd7S@c\x0e\x95\x1dZ\xcbS@])\x1b6%\xa6S@\xb8\xfe\xa1\xc9L\xecS@b\xcc\x03\xb8\xfd\xc1S@\xb3\xa7%\xf2\x02\x8bS@\xf6\xf0!\xad\xd4\xbcS@\x83\xef\xd1\xf6[\xb3S@\xd4%\xe0\xd7\x9a\xeeS@F\x05\x83\xe1\xd0\xa2S@{a\xa5\xa9\x9e\xd7S@\x12\xa5\x1e\x87\xa5\xc0S@\xd0Z\xb8N\xc4\xc0S@\x00,Sb\xa4\xa6S@$]\xf3s\xc5\x92S@\xf47\xa18\xe7\xeeS@\xb5\xb2h\x86r\xc7S@?\xc2\xc3\x06I\xa7S@\x19\x14\x9a\xfc\x87\xeeS@\xd9\xb7hd\xf8\x90S@3C\x0c\xbbi\xd5S@\xb7\xe9\xd6\xe1v\xaaS@\x84\x07\xa0\xbd\xcc\x90S@\xa1\xb1KW~\xbdS@\xdb\x1a\xe0d\xc6\xa2S@yU\x1a\xd8\x1e\x88S@\x01b\xd9\x15\xd0\xc6S@\r\xda\x87W\xb7\xa9S@\x01\xfe\xe5\x8eR\xd9S@\xabg\x9f\xbf\x1e\xc5S@\xac\xb2\xad\xc9yWS@\xf5">\xa85\xa4S@\x10\xa2\xcd\xaa\xc9\xb1S@s\n\x8dC\x9d\xabS@6Qf\x18\xc5\xa6S@\xf0\xa3z\r\x1c\xd5S@h(\x8d\x07\xe0\x88S@\xc6l\xefa.\xadS@\x00\x0b\xde\xc3\xe0}S@\xde\xce\x1a5\xcc\xd7S@\xe6\xbf\xc0\xc2\\\x94S@\xd4\xe5N\x8bY\xd8S@\xc8RC\x03\x7f\xa7S@\xc2\x96\xf8\x04t\xd8S@\xe9\x10\xb8TC|S@\xec\x83\xee\xfb`|S@\xde\x0e\xc8\xde\x03\xa7S@\xd1"\xed\xc6\xb9\xe1S@x\xbb\x8d\x16\x85\xb2S@ j\xf1\x17\xb1\xa8S@79\xb2\x80H\x8bS@\xd4\x18& V\xbfS@TB\xe2\xd8\\\xaaS@jk\xeb\x14\xa3\x82S@\xe5{&\xa8\x97\xa7S@\x9df\xbdG\xe2\xabS@\xac\xeap\x1a\xaf\xafS@\x85^\xea9n\x80S@T\xc0\x16\x0ch\xabS@\xb0\xe1&X\xbf\xc5S@\x82\t\xfe\xd7\x17\xa8S@\xf0G\x8d\xc7`\xe3S@Vm\xc0\x89%\xa6S@qV\x85\xa2\xf5wS@\xaa\x8bn\x10\xad\xdaS@\xcd\xfa\xb0v\x86\x81S@\x93\xd2\x04\xb6\x04xS@\x9e\x80&M\x05\xbaS@"x\x8fEX\xa9S@$f\xad\x0f\n\xdbS@\xb9\x04\xdd\xeb=\x7fS@m\xa8%\x91|\xbaS@\xde\xf6\xef\xed\xde\x7fS@Qg\xc8\xfeR\xa0S@-\x01\xf5\x13n\xa9S@\t\xaa\x05N\xf1\xe1S@\xa6S3\xdf\xee{S@FF\x80Qi\xa8S@\xbb\x06\xfe!\x84\xd5S@7K\xe9\x95Q\xcfS@\x1f\x16)}@\xaeS@\x87o2i\xbf\xc1S@\xa1\xfd&\xd4L\xc5S@s\xdd\xf7\x90\x82\xceS@\xc6J\x9fW\x03\xaaS@\x95\xfc\x83[\x91\xc6S@%\xb1\xce*5\xb4S@\xec\x86e\xc3\x18\xb2S@\x08\xed\xbf27}S@u\'B\x8c&\xacS@v\xd1\xec.\x0fpS@\xcb\x0c\xe2\x7f\xde\xdaS@\xc3\xb2\xd9\x91\x15\x81S@%9d\xa8\x91\x9bS@ W\x14X\x04\x8cS@JP\t\xbeS\xdaS@\xbdh\xc2\xd9\xb9xS@\xdb]\xe9\xab\xb3\xd9S@\xe8\x10\\N\xa9\xaaS@\x1c\x01\xcd\x83\xc2\xd9S@\x05\x97im\x85\xd9S@\xac\xb8\x95-\xe8\xb4S@+\xdf2\x8d\xaf\xa0S@Df3\xb5\xe9\x90S@\x9d\xa5\xa7\x8de\x81S@\x97\x12\x98\xe4\xb4lS@Ls0\x1aM\xd2S@lC\x10\xf2}\xb6S@\xe3\xeb\xb7S0\xb9S@\x9c\x06>z\x8b\xd2S@\x08\x975\x7fuhS@\xcf5\xd8\xdf\x17\xd0S@\x85{o\xeb\xca\xd7S@\x85fU\xd21hS@ |\x15Q\x11\xc2S@O\xec\xbet\x8b\xc6S@\xad\xf1\xf9\x13*\xa5S@P\x88\xa8\xf4m\xb1S@o\xef\xf9"\x8b\xc6S@J\x14bb\x07\xd8S@\x9b\xbd\xdc\r\xc8\xcdS@\x12\xc3\x91\xae\xec\xc5S@g\xaf\xbc]\x14\xd7S@\xbc\xa5b\xa8$\x9aS@\r\xe9#\xb3\x90\xd9S@\xc2\tg1\r\xb9S@c\xe6\xc5!>pS@C\x14Aje\xc8S@6\x03\xf8_c\x86S@e\xa3\xa0\xe9\xef\xbcS@KZ\x01gH\xd8S@g\xcc0\x98I\xbaS@G\x11\xa6\xaa\xeb\xadS@\x04\x91\nY\xb9\xbdS@\xfeg\xba\x7f\xea\x88S@_G\xfd\xa1/\xbeS@\x92R\xc8\x90(\xbdS@\x0c\xeez\xca\xbf\xd1S@\x99O\xd6\xa2>\xa6S@\xb9\xad\xa1N\xc9\xdaS@\x8f\x13;7.\xd1S@A\x8c\xe9\x1b\xe5\xd3S@$\x82k\x8fT\xd0S@\xa9\xd3\x8e\xb8t\xd5S@k\xed\xa1\xf3\x82\xb6S@J`\xe5\x1c5\xb0S@\xa5W\x07\xba\xff\xcfS@\x03\x02\x961d\xb6S@A\x89\x17\xc8\xb8\xbbS@\xec\x15K\xf8C\x9aS@\xf4\x9b0\xfc\xe2\xcfS@\x0fH"\x9b\xab\xd9S@\x8d\xd8z\xde\x11\xc3S@\xdb\xa5\x0f/\xfa\xd9S@\xa8/Q\xa6\xc4\xdaS@\x7f\x9fm\x96\xf7\xdaS@\xe4)t\xddl\xacS@%\x03%\x061\xb5S@\xbehN\x99}\xbdS@\xe7\x0c\x8f\x99_\xa7S@\xda\xb6\xdd\x8b\xda\x9eS@\xb6m\xc8D*\x91S@\xc4\xb3\x9c@\x02\xbcS@\x1az\x08&\x9f\xbeS@\xb0k\n\x8fc\xd3S@O]8\x98\xc5\xe3S@\x86}\xef\xbd\xf5kS@\xe0m%m`\xd7S@$\xe1\xe1\xf2\x9a\xc6S@\xe6\x8d\xb1YX\xbaS@\xbe/\xf3h\\\xbaS@>l\x1a"\xf1\xe2S@\xd5\x03\xd0\xec\x9c\xd7S@M\xed\x8dW\xa8\xd7S@\xa9\xad\x86\xfa\xc2\xd8S@\x11\x0f\x19\xfeG\xa0S@U\x94\xa3]\xb3\xe0S@\xe25\x15z\xb8\xd6S@\xb2\x95\xaex\x8d\xd5S@\x0f\xf9\xbax\xb4\xd3S@@\xd0\xdf\xccH\xe0S@\xe6\xbd@O\x88\xdaS@!iT\xa4\xa5\xdaS@)\r\xbe\xf2\xa5\xdbS@\xf1\xec\xcbi\x17\xd1S@\x1d\xdd\x1f-\xcd\xdaS@c\xc9\x12\xee\r\xd9S@\x16{\\,\xb8\xe0S@\xa3Kn\xdbV\xe4S@\xa5h\xf2\x05\x8f\xe7S@\xb4\xed\x81\x95~\x9dS@i\xa7\xce\xadw\xd7S@c\xab\xf7U/\xd7S@\xfe\x10\xc3\x83\xa8\xd9S@\xc4\x84)\x89\x1a\xe5S@\x93G\x81%r\xdbS@VI\xc9\xa5\xba\xe7S@S\xf5\x89.\xc1\xe1S@,_\x91~\xbc\xd7S@\xcd\xde\xf2\x88\xdc\xdbS@\x1c\xcc\xbfo3\xd7S@l\x84\xb6\x1c\xb9\xdeS@;\xb1\x91\xe6\xec\xa6S@\x16\x9d\xecUL\xd4S@%X\x8e\xb4\xfc\xd6S@\x8f\xe7\xccS\xd9\xe5S@\x1a\xdd\xb5\x00\x04\xe6S@"\x9d\x82t\xdb\xdaS@X8\x91\xa4c\xdaS@\xea\xe4oB4\xdeS@\xf5\xa7\x03\xcfS\xa6S@\xcc>\x7f,\xd0\xd8S@\xc11y\x86\xe1\xdcS@\x04\xe0\x9a(q\xc7S@Z\xc2\xce\x9f\x94\xd9S@%C\x7f\xbaA\xc7S@\x85G\xfa\x80\xf1\x90S@`\t\x95\xce\x1b\xd7S@k\xacQ\xce\xc3\x86S@\xd1\xa5D\x17\x96\xd9S@\xff\xafL\x9ch\xbdS@k\x14\xfc\xaa\xc9\xb1S@V\xba\xfd"\xd5\xd4S@\x85D.\xbb\xefaS@J\xb2B\xfb\xe0\xd2S@\xc8\xdd\x0f\xb7z\xd5S@,(\x91\x8a\x9b\xd7S@\xae\x88?\x1d0bS@\xb8\xa2u[\xa2\xd7S@\x823\xb1\x8d\xd7\xcfS@\x91\xdd\xdd8\t\xdaS@\x0e\xea\xbba\x04\xd2S@\x9bF\x82\xcbd\xd6S@\xd9\x9bA\x848\xd1S@\xea \x1d\xee\xe6\xd5S@u#e\x0e\\\xd5S@k/\xf19\xdd\xaaS@\xe9\xbd\x8b[\xe1\xf8S@\xb8\x1f\x81=\xf3\xd3S@\xdbI\xab\xd0T\xb2S@\x9fBP7\xb5\xd9S@\xa69?\x977\xd9S@m-g7\xba\x88S@\x9e\xe5.\xf2\xf8\xccS@7\x10\xe1\xdb`\xc8S@\xa6\x0e\xe5\xc6\xca\x90S@j\xeft\x0c\xf8\x87S@\xe9K\xef\xa4D\xd9S@\x08<\x04.+\xc1S@\xac|X\xc0\xa1\xc0S@k:wn\xb3\xc0S@2#\x12\xc7\xde\xc5S@C\xf2\xb3\x97\xf0PS@\xef\x7f\x1fC\xb1\xb4S@\xe4\xb3\xfd\n_\xb1S@=6_&|\xefS@\xf3\xe4N\xe0z\xbeS@\xe0\x1e\xb6\x90H\xbbS@\xc0\xd3\x88j\x03\xc2S@\xf4\x9a"B\xc5\xadS@B}\t\x02e\xbdS@\xb5\x0e\xefeM\xc3S@\xb9\xa7\x9et\x15\xb3S@\xe1\xfb\xcd\xf4\xe0\xc4S@~\x8aG\xa3T\xbbS@\xbe\xd6\xbd6\xf7\xc2S@6\xe3\x82&\xe3\xbcS@\x17\xe1{m\xe2\xbcS@\x8c\xf6vE\x80\xc2S@l24\xaf`\xbcS@\x8bp\xe1C\x8d\xbcS@u\xfd\x15\x95\xe9\xc1S@\x15\xad\n\x0b\xac\xffS@F\x98k{\x95\xc1S@\xd9\xfc\xc3\xc3\x8d\xb3S@Y\x95\x01\x8e\xde\x84S@\xd8b&q\xa0\xb8S@\xb3\xba\x04\x04;\xb8S@\x9b\\`F,\xefS@\xf7V\xe6\x1f1\xdeS@\x96\xc8\xbf+5\xb3S@\x89\x1fS|\\\xb8S@\x8eK\x99!r\xb6S@\x85\xf4\xfe=\xaa\x84S@\xf0\x8d\x80}\x1d\xb9S@\xf7r\x8ep8\xb7S@\x0eY\xd2Q\xd4\xbbS@\x19h\x83\xce\xc0\xaaS@S\xc2\x8e;{\xb8S@\x16.\x9f\xe9\x94\x87S@\xbf\x0b\x11\xda\x1b\xbbS@\xb4\x90z,\xbc\xc9S@\r\xbe\x9b\xa8N\xbaS@Y\x18\xbeI\xb6\xd1S@\xdf\x17S\x1ac\xbbS@H\xab\x14\xb6\x95\xaaS@\x81aJ\xffZ\xb7S@:\x8f\t\xb6J\xb9S@\xef\x19\x1ck\xe1\xb8S@K\xa5\xf9\xa0\x94\xb8S@\x00\xcd\x0e\x9em\xbeS@4aU\xc9\xdf\xb1S@T\x89\xe5\x82\xbd\xb0S@\xe7\xefL\x9e\x83\xb1S@\xad#\xf0\x06H\xa5S@4\xadFD\x86\xb0S@\x0bM\x1d\xd8\xd0\xb7S@?4\xd6r\x05\xa2S@\x9d\x8b\x04\x87\xa8\xb0S@\x8c\xd19\xa4\xf0\xbcS@\x1d>\xf1\xa0h\xb0S@C?\xee\xd8\x9a\xb1S@&\x13\xe8D\x98\xa2S@)*Y\x99\x16\xb6S@\x1f\xe0\x97\r\xb8\xbbS@k~\x0e\xd4\xea\xbaS@5;\xd4\xe6\xa6\xafS@\xfd\x90\x00\xe8\xd3\xafS@\x9f\xe3:0\x83\xb5S@\xa9\xf1}10\xb5S@\xd6\xc5\x7f\xf2\xfa\xbaS@\xd1\xa4r\xf6$\xafS@\xbcM\xb1\xcfm\xceS@V\xf2)\x0f\xd2\xb4S@\x86u\xbd=4\xb3S@zw\xc2<\xa4\xb8S@\x9b\x88\xe8\n\xd5\xb8S@i\x00\x9b/L\xb8S@\x8a\xc3\xb0I~\xb3S@4\x02\xd3\xd2r\xb8S@n\xe9\xfa\xedu\xb3S@O\x11\xb9\xbc\x8b\x99S@\x91&\xe1\x02@\xb7S@\x1e\x16.\xe4\xb5\xb2S@\xaa\xd2\xc2\xae\xa5\xb6S@\x0317\xf8Z\xb6S@\x7f\x0e\xffM\xed\xb0S@^L=x\xa6\x80S@\xf0\x8bU\x8a\xd1\xb5S@,Hs_~\xb5S@\x05\t\xa5\x90\x1a\xd7S@.5\x0f\xc7N\xb5S@ \xa2@^t\x83S@\x90\xe9g\xafq\x9cS@[q\xfc\x98{\xb5S@\xbf\x1f\x97\\\xbe\xafS@\xfaI)6i\xb8S@\xc7,\x0f\xb8>\xafS@V\xf6\xed\x947\xb7S@\xcf\x00O_\x07\xb5S@\x89\x98Q\xd7\xc8\xb4S@>z\'\xf3\xc3\xabS@8#c\x8c\xf5\xadS@\x93(\x18\x0cP\xafS@\xfb}*%\xb2\xb4S@\x15\x0e-\x94\xc4\xfeS@\xc5\xa5\xb2\xb7\x1b\xacS@g\xa8x\x05+\xb4S@\xd7V\xfc\x19\xdd\x9bS@\xf8~%\xff\xdb\xb3S@\x94m\xf8+Z\x86S@\xb0\xf0r\xe5\x1d\xb4S@E\xbf\xfa\xb8\xef\xb5S@f#\x92\xb7G\xabS@h\xd8\xb5S\xcf\xa9S@\xc0A\xa1\x88\xaa\xa8S@\x1f\xa8d\xe4\x91\xa7S@\x1cr\xb4E\xf0\xb1S@\xea\xea\xcb\xe3\xaa\xb1S@\xa0\x168\x8d\xff\xa6S@\xf0xp\xb5\x83\xa6S@\xca\x9fY\xe6L\xb0S@\xd9N\x88\xfa\x1d\x81S@\xd9@\x83W]\x9dS@\x15\x1fqxI\xa6S@V1f\xa6\xc7\xb0S@\xac\xc0\xf8o\x9e\xa8S@\xdegUF\xf9\xa7S@\x16lg\xf1\xcb\xaeS@2Q\x03\x1dh\xaeS@\x97\x9f\xca!\x89\xaeS@\x00\x0ez\x1fG\xb0S@\xac\x9e+\xee\x1e\xa8S@\xf2\xd8r\xbe=}S@\x88\xe0\xeb\xbdN\x9aS@%/V\xa1!\xe7S@\xcfJ\x98\x98\xda\xa9S@\xd6\x02\xc9\xb9\xa4\x9bS@\xe8S\x81\x84.\xafS@\xe2\xbf\xf4I\r\xb5S@\xf5\x0e;)\xcb\xa4S@\xc3_ p\xea\xa4S@\xd9\n\xf3otyS@-\x8f\xbe\xeb\x15}S@\xcf_7+\x94\xa9S@2\x1a\xa3\x12Y\xc1S@7\xe9d\xbd\xb3wS@\xa9\x12\xdb\xb51\xa8S@Rn!k"\xa7S@*a\xad\x8db\xa0S@\xdeB\xc7\x9a\x8b\xa6S@\xeb\x00\x94\xfb(\xa0S@U\x0c\xaa2W\xa2S@\xfc\xec#\xf5/\xa6S@L\xcb\x82oG\xa1S@\xba\xc4Jb\n\xa5S@\xcf\xf5\x06\x92\xc6\xa0S@\xcf\x16\xed\xd0\x80\xa3S@\xaf\x08\x04\xde:\x9fS@v{+\xc1\x10\xaaS@P*\xe6\x9d\xbb\xa5S@\xbb\x936\xb4W\xa8S@-l=\x03\n\x9fS@\xe3{\x17\xec\xc6\xa0S@e\xc9\x9a\xe5\xbf\x99S@\xeb\x7f\x03\x1b\x04\xa0S@\xd9\xfd\xdb\xff\x05\xa8S@\xca\x13\xba!m\x99S@TQ$q3\xa0S@\xae\xa2P\xbd\x1b\xa5S@g\x17[\xc3H\x9eS@\xbcy\xea#=\xa6S@(\x02" \x03\x9eS@\xd7\xc1\xe8\x0f\x1a\x9fS@\xcbM\x88)N\x9fS@U\xa0Jr\x99\xa3S@\xfeq\xcd\x81_\xa4S@\xb0f\xcb~\x97\x9bS@\xcc\x7fkS\xc0\xc0S@\x99\xb5\xbeLt\x9cS@\x15\x17\xef\x1ce\xa3S@\x93w\x8ap\xbaXS@\x9e\xf3\xb6\'\x08\x9eS@b\xda\x1c\xec5\xa0S@\xee\xce\xf0\x0f\x99\xa0S@\xe2r\xd0\t\xe9\x9dS@C\xefq\x05|\x9dS@/\x0f(i\x93\xa2S@\xc7\xbe\x9e\xaf\xd0\x9fS@\x07\xc9\xcd\xc5v\x9dS@<ry\x1a\x0b\x9dS@\xcb\xe6\xb5\x9f\xbb\x94S@\xd5\x9d\xb7\x0b\xde\x9dS@\xf4\x15\xd7\xe9\xa1\xcaS@[\x9f\xc0\xb5\x8b\x9dS@J\xf8!\x92\x97\x9cS@\xa6\x8c\xce\x05\xe0\x9cS@s\xc1\xe8t\x90xS@_ UQb\xa4S@&V\x93I6\x97S@\'\xab\x9f}\'\x9bS@\xeb\x9e\xf7O\xf7\xa0S@\xfd\x95h.\xc3\x96S@X\xd2\xf2o\xae\x99S@\xc7\xac\xbe\xe0c\x99S@\xfe\x14\xee\xee\xac\xd6S@^\xdaO\x188\xf2S@n\x06\x841\x81\x9dS@\xe5\x91\xaf3\xac\xbaS@U(y\x94\x0b\xa4S@.j\xa9\xb4,\x85S@\x1a\xb9\xff\xbe\t\x91S@\t\xb4\xbc\x94SXS@\x87\xb1\x80\x04(\xadS@\x05\x19Q\x88(\xb3S@<C\x95\x99\xa0\x87S@\xb0\xe8\x7f\r\xa8\x86S@\xf2\x14-8\xf6\xc1S@]\xfe|\xa6\x18\x84S@\xae\x861r[\xe5S@\xd7+\xc2\xf9I\xe2S@h\xdc\x0f\xc7\x8e\x89S@sx\xae\xc8\x8b\x93S@\xed\x1d\xaa\xbd\xc1\x92S@\x0e6\xe3\xeaT\x88S@\x88\xcc<\xbb\x84\x88S@\x7f\xb6#\x86k\x85S@{a\xb61S\x9fS@\x1d\xc5\xe2\xdb\xbf\xa1S@A\xbb\xc9(!\x84S@I\xd4C\xfd)\x83S@i\xe5\xd2\xd8\\~S@\x080<\xa3\x9d|S@b\xa7+s\x93\x80S@\xb68\xcc(|\xa5S@3\xcd\xa4\x17W\x86S@\xb0\xf0-\xd4\x8a\x86S@\xa68\xf7]\x88\xd3S@\xf9{\x86\xea4\x86S@\xb1I\x02\x8c\x94\x84S@\x98\xbe\xc6A\xab\x81S@\xc8\xbb\x1f[\xad\x84S@\x86L\xde\x9a\xe4\x85S@h]A\xaa\x97\xacS@\xccV\x99F\xf6{S@\x9b@\xbd0\xb3\x81S@\x85\xcb\x17\x1d_mS@p\xe9\x06\xb8\xec{S@Sw\xa9\xe3\xc7{S@\xf0\xf4\xf1\xdc\xea\x80S@\xa4\xc4\rD\x1amS@\x11\xc8C<\xab\x7fS@UtB\xfb\xe9\x80S@\xd3\rG\x02\x18\xa2S@\xc4\xba;g\xc8\x7fS@\x89\xff5r\xba}S@\xbbr_\x872}S@\xa4\x05\x04|\x0fyS@\x05r\xc5\xe9\x96|S@\xa9\x81+\xfe+\x83S@\xbb\xa9\x0e^u\x7fS@\x99y\xf2\xfa\xeczS@\x1f\xd8pv\xa2~S@\xa8\xb3\x80%\xd6\x80S@\xd7\xf6\xbf}\x13\xa9S@\x85\x8ea\x9b\x0c}S@\xff\x08\x84\xf7c~S@*O\xae\x9e(vS@\xd8]\xe2h\x04\xd0S@OZ\x84\xa6\xb9|S@\x8d\x14\xe9\xd9\x99}S@\x9c\x1c\x0e\x7f\xa3iS@\x18\xf1J\n\x1euS@Syt\x11\xb7{S@\xd6\xf3\xfc\xab\xd0\xa2S@\x95\xa5nBE\x87S@\xfc\xb0UA\xbd\x88S@\x06\x03<.\xc6|S@>t#\xb0\xa3zS@v.u\xa77{S@7\x89\xd1\xd3^pS@,\x17\x1d\x06\xd4zS@\x10s(\xb0\x15\x83S@\xf9\xa8^M=zS@R\xb4\x00X\x15{S@\xf8\xf5\x9cYuzS@\xb0\xd3\xc5\xe8b}S@\x90E\xf5q\x1czS@\xfe8\xdd\xc5]zS@2\x94\xba1v|S@\xcc\x8f\x9a\x15\xfa\xacS@k\xad\xef%\xa7zS@\xe6\xbd\xbe\xfc\xc8\xa0S@t\xd1\x95\x01m\x80S@#,\x107c~S@\x00_}_\x88\xa6S@\xa7<\xd5m.\xb2S@\x82\xbe\xe2\x99\x03yS@\xe6*.\xceKwS@D\x08y6zwS@\xcf\x0b`"\xe5|S@4\x02\xa8bMwS@\xb6\xbb\xfb\xdc\x90\xa7S@\xa5\xb6\xd5\xe0cyS@\x0e\xbfBC\xc7vS@\x0e`\x83\xc2\xc1yS@3/J\xd5\xa8\xa7S@`\x14j\x1a9yS@\xea\x17\xba\x8d\xce\xc6S@\xdfC\xe03\xceoS@\x16\xa63q\xea\xa4S@s\x99\xd5\xcdIpS@\xb2\xacd\xc9\x1f\xb0S@_\x90\xc0\x8d\xef\xc7S@\xcf\xcf\xcaR\xf8\xa7S@\x82\xfc\x8b\xf1d\xacS@\xc0\x92+zb\xa7S@\x17W\x00\x18\xbd\xa5S@\x95\x8e\xc6\xd5(\xc7S@\n\rQ\xed\x7f\xabS@\xca\x11U\\\x90\xa4S@\t\xba)\xf4D\xc7S@\xa79\xc2\xb6%\xa5S@\xb64\\2\xd3\x99S@\xb8?\xae\xee\xa7\xc7S@\x1c9\xcbk\xfc\xa4S@\xf5\xf0\xa7\xd9n\xa5S@\x9b\x8aOj\xc7\xaeS@\xad\xc2Z\x17\xd6\x90S@7\xe5{\x0f\xb7\xacS@\xcb6a\xb0\xa5\xa5S@\xaf\xb6 \xe2\x98\xa7S@\xbc\xd5\xa93d\xaaS@Qk\xd3Bu\x9fS@0xsA\xe0\xd3S@\x08\xb9C\x13\x80\xb2S@\x8d\x9e0\rz\xa7S@\xf5p\xddO\'\xc3S@\x14\xdda\xa2\x9b\xefS@\xff\xa3t\x1b#\xd7S@\xe7\x17Eo\xaa\xafS@\x97(>\xc7c\xe3S@\xcb}\xaa\x91\x93\xdeS@\x81\xa2Q\xee\r\xc2S@8\x8d\xceK\xa8\xe1S@6\xdaK\x96\xc9\xb0S@D\xbd\x91\xe5.\x92S@\xae\xa1\x97-\xb8\x85S@\x0e\x961\x99\xaa\xf6S@d\xcb-q\xd9\x8eS@\xb3\xf4\xc4B5\xa7S@\xaf\xefe\xf9\x8f\xc5S@\xb8)\xad\xb9\x1a\x7fS@\x84H\xb6\xc7"\xd9S@\x94\x8e\xcfCP\xc9S@\xf9\x0c\xd3\xdb\xee\xeeS@\x0c\xc97\x17\xcd\xc2S@\x92\xe8L\x85\x17\xdaS@)[Fs\x1b\xc5S@\xfb\xbe\xde\xb5gYS@#\x18\xfdO\xd9\xe8S@mw\xf9\xce\xee\xc4S@\x81J`H\xe6\xaeS@\xd2{\xd5\xdd2\xbbS@\xa7\\\x9a\x9ax\xbdS@u7#\xd9\r\xa4S@\xb0\x18g[2\x90S@\x80\xea\x06\xdd:\xb7S@w\xb72\xe0\x04\x87S@J\x80\x8f\x9b\xa3|S@\xd6\xf5\xeb+w\xb6S@=\x00\xc31\x16\x82S@0\x15\xf7G\xdb\xe1S@\x1c\x96f\x05\xd7\xbdS@\xfe2\x8e\xd9\x1e\xd7S@\x0b\xf8\xef\x92LoS@\x01EIT\x1a\xb8S@k\x8cl\x16\x1a\x81S@S\xd5\xb7W\x8a\xd5S@\xe4\x87\xe1\xfc\x88\xabS@\xda\x9c\xa5\x9c\x90\xbbS@G\x9f\xd0\xd7\x94\x9bS@\xb8\x97\xc4rrhS@\x98\xc1\xcd\xca\xc0\x80S@+c\xc6v\x99\x7fS@5~\x06\x9e\xae\xa6S@\x15sWe\xcb\xa6S@~\x9f]\x977\xa8S@\xd6\xd7\x80\x91\\\xa8S@\xaa\xbb\x93\x17Y\xebS@D\xf8\xa6\xea\xeawS@\xa1\xa1\x08g\xb7zS@\xe8\r\\/\x88\x86S@\xa1\xeat\tA\x9eS@#\xab\xb1\x98\xc5\xc1S@H+\xc2\x8d\xe8\x8bS@\xda\x8f\x86\x00\xfc\xd4S@\nFB1\xc4|S@\x9c\xff_\x8ec\xd3S@-\x01\xf5\x13n\xa9S@\x10\x98\xe8H\x82\xacS@\x90\xf7\xf1\xc2"\xddS@\r\x9d\x88hT\x96S@\xbc\xf3\x1e\x9bl\x80S@U\xb59\xf5\x80\xacS@\x020\x0cI\xc8\x9bS@S{\x97\x8bT\x80S@\xe7\xd2\x18O\x91\xdaS@9\xa7&\x9f\x1b\x92S@u\xca\xc2TQ\xa0S@\xa1\xdd\x04\xd9\xe6\xc2S@\xa4\xf4L\xa3\xcc\xd7S@d/\xe4\xb4\xcb\x85S@\xf55wx\xe0\x8bS@\x99\xf8\xef\xcdA|S@\xa1p\x8a\xfc>\xd1S@\x84\xdd\x91\x07\xb1\xd8S@\xe1\x06Gfg\xa5S@0\xc9r%\xa3sS@ka}w5\x91S@\t\xff\xa6\xa9\xa1\x82S@\xa6\xb6\xd9\xc7C\x82S@\xa7\xf0^9\x0b\xb0S@4\xb7\xc5;X\xacS@\xdc<\xd3\xfc=\xccS@=(\xb5\xc3\x06\xbaS@#\xc7\xf5I\xe1\xbdS@\x1f\x04\xfdw(\xc3S@\x86\xcbvS qS@\x95\'\xe3Q_\xc3S@\xe2\xffB\xae\xab\xc0S@*\x04m\xd5Y\xdaS@\xcc\xdcG\x01\x01\xacS@\xd2\xa9\xb9;\xc3\xb7S@Vf\x01\xba\xcc\xdaS@\x1f\xde\xb4\x87\x0e\xe6S@\x19\x14\x07\xb1\xad\xb7S@o\xc77\xa4?\xd9S@\xdd\xdc\xe3+\x92\x89S@\xaa\xc8\xe7:`\x87S@\xff\xbb\xb0\x83\x19\x84S@\x1d\xf0\xb4\x8f\xfd\x83S@\xfe.$\xa7\xc5\x86S@\xf3\xafT\xf7\xe3\xd9S@\xde\xcbT\x90*\xd3S@\x89>VB\xfb\xd5S@\xb5\xd9<\x9b\x93\x9fS@\x14\x1b\x14\xfd=\x99S@-\x83x\x9c\x8b\xd6S@\xc7?\xc6\xcd\xc8\xd4S@\xf9\xd3Hk\xa2\x87S@\xff\x1f\x99\x8fK\xdbS@\xe4[A4\x0b\xd7S@\xe0.\x13\x02n\xd7S@\x82\xff\xea\xaf/\x88S@\xed\xd9\xa5\x9c\x18\xd7S@\x89w\xba-|wS@U\x03y\xb6\xda\xdbS@\xd0\xeaO^\xf3\xdaS@\x869[\xb9HxS@%\xc5\x1b\xe3PwS@\xa5+\xb8\x11\xd7\xdeS@T\xd6-\x01\x8biS@Xg\xd0\x8c\xb2\xd3S@\x8f\x17/\xac\x17\xd4S@\xc5\rs\x1dN\xcbS@\x87\xf8P\x9a\xa7\x7fS@\x88\xd9gb\xbe\xd9S@W\x0cU9Q\x88S@\xb2:C%viS@\xae\xfe\xbb2f\xd9S@\xc6\x18\'\xe7\x97vS@\x18\x9d\xd2\x89\xf8\xdcS@\xf9v\x83\xc1\xec\xdfS@x\xb0\x9f}\xab\xdfS@\x19V<\\q\xbeS@ i\x14s`\x99S@u\xf1=\xea9\xdeS@\xb2\xdcF^e\xd2S@\x86J\x89\x05/\x88S@0\xbd6h\x88\xd9S@y3|\xf5\xbb\x96S@S\xcd\x83r\x1c\xe5S@e5\xcbe\x81\x80S@\xafrwd3\x97S@,#+\x8f\xa0\xe5S@_\x0c\x14k\xac\xd6S@\xfd\x1d\xf5?\x84\x97S@\\\x8a\xb9\x98\'\xd7S@\xcd\x1a&O\xd6\xd6S@\xac\xcep\xf3B\xc6S@IO\x9fJ\x81\x88S@\xcb\xb3}c\xfcxS@\xf3\x9c\xf6N\x9d\x9cS@\n\xb6\x94\xa3\xfb\x9cS@\x82\x92\t<\xc6\xecS@G/\xb1\x85[\xd7S@\xed\x0cS\xf0\xf0\xd7S@s;\xf0<\x99\x9dS@\x1e\x02\x02Hf\xc5S@|i\x83\xf8\x10\xdaS@\x18\x82\x04\xca\xe3\x9dS@\xb8XX\x9a\xa7\x94S@}\x14\r\xca\x1f\x9aS@\xed_\xfd\x89o}S@\x8d\xd5\xbcj\x1e\x9eS@!\xbcU\xa2_\xd3S@\x81\xa5]sO\xcbS@\xe4\xe2G\xd1\x9a\x9aS@\x02\x93\x8a\x95\x9f\xbdS@\x877m\x9f\x0chS@]\x1b\xa8\x19\x97zS@1*\x041c\x87S@i\x9e\xef\x9f\xb7\x83S@\xed(\xa5K\x0c{S@\xf2\n\xb0\xd9m\xddS@\x88\x066\xacJ\xd9S@\xc4\xd4Or?\xd5S@zk\xa6\xdd\xdf\x9dS@U.9n\xe4zS@>_y-;zS@"}\xb5\n\xa6\x9dS@~\xc1k#_\xc1S@\x01\xa9h\x97\x0f\x9eS@1\xea\x06\xca\xb3\xccS@\xa3$\xdd\xfeD\x9cS@-;l\xa0kpS@w\x03\xd3\x9f9\x84S@\xdd\x11{\x9e0{S@~\xe8o\xdah\xa3S@\xfd\xef\xfa\xf7\xbb\x9eS@\xb2\xa1\xa0\xbfr\x9cS@\xb1\xac\x94\xa3\xdf\xecS@\xc8/\xb5\xdf\x80\x9cS@\xb7Zby\xa5\xd7S@)\xa2\xb9\xca|{S@r\x04b\xff\xc7\x9eS@\x8a#\xf2\xf2\xe1\x9dS@w~2xF\x9fS@\x19s\x1e\xbe\xe6\x9cS@\x83\xa93i\xc0\x9eS@\x91w\x16\x08\xc5\x9dS@\x8e\x051\xf1\xe9\xdaS@\x1c\xc5\x8a\xa5\t\x84S@F \xfd\xdbS\x9fS@\x99,\x82\xc1\x1f\x9fS@V}\xa8\xda\xfe\xd4S@\xe0\xd3\xf7\x15m\x9fS@O}\xda\x98\x9a|S@\x04p\x93\x8a\xae\x9fS@\xdd\xfehWA\x9eS@\xce\x85\xa4 A\x9fS@\x88\xb3*j\xc0\x88S@\x11\xef9\x9e\x84\xd7S@\xa5[\x1bv\xcc\xa5S@\x1f\xc4\xabu\x08\x9fS@\xb7f\xcf5\x06\xdaS@\xd0to\x18\xe8\xd7S@\xf70\xad\xd5\xa9\xdbS@\x158\xa4G`\x9fS@\xa6\xb6\xd2\xfdy{S@\x02\x8dd\xc5\xc8\xa0S@\x97\xbaG\x90\x8d\xdaS@\x83\x92\x1aWj\xdaS@\xf6!\xb7u\x93\xd1S@b\x0b p\x08\xa5S@\x8cg\xed\xde\x8e\xa5S@\xca\xea\xa2\x81|\xa6S@M\xb6q\x1fM\xa1S@>\xa2`\r\x1e\xa0S@[w\xcd\xb7\xbc{S@\xd5^\x87#_\xa2S@\xbfZ\xa5\xbe\xbf\xa2S@o\xf6\x17\xb8\xfa|S@\xceL\'\x82\\|S@\x16x\xb1!H\xdcS@Y\x84\xd5:\x87\xa6S@\xba>\xbd\xe1L\xa0S@\'\xa2S\xad\xa8\xe8S@g\x9f\xb0\x152\xa7S@s\t*\x8c\x06\xa9S@\xa9\x7f\xac4\x7f\xa6S@\xc1\xa9&\xf1]\x7fS@-4\xcdK\xb8\xa5S@^\x8b\x18N!|S@$GT\xb5\xa8\xcaS@\x04u\xdc5\xe7\xd9S@@Dc\x8d{\x9fS@\xc5\xf2\xf1\xdf9\x92S@\x95J\xc8\xa84\xa3S@\xf8q*\x90\xf6}S@\x8e\xa5\xf4\xfc\x90\xd7S@\'Aq\x82$\xd7S@\xd9\xcf,(\x17\x9bS@\xc1\x9a\xd4\x00\xedXS@\xef\x15\x8b\x7f\x14\x7fS@U\xff\xc45\xc5\xa4S@|\xbb\xfc\x98(vS@\xed\xd6g\xee\x02\xc2S@\x88\x84o\xb4\xdf\xa4S@(\xdea{o\x9bS@\xf6\x90\xb0?\x8d\xa9S@p\xe6\xe8\xb9\xec\xabS@\x01\x94J\x92\xe7\xabS@ "rC#\xd8S@<\xa6\xda\xbe\t\xa8S@B\x81\xcb\x07 \xe2S@LI3d\xca\xe2S@\x81\x1b!\xb3\x08\xa7S@O\xcb(\x83L\xb0S@@\\K\x86\xbc\xaaS@\xf0I\x9a\x81\x8b\xafS@\xb0\xafcI\xfd\xa9S@\xdf\xe5\xc7\xda\x94~S@\x10\xae\xbb\x19\x9b\xafS@\x81\xcd\xefho\xe3S@\x15\xb3\x14T\xd1\x99S@N-\x07d\xc0\xb0S@s\xba\x8aT\xab\xa8S@\xe8;8\x12\xa6bS@*j\xe4)T\x9dS@\xe6\xbd|\xccC\x90S@f\xbc\xff\xe4\xa2~S@D\xaf\xcf\xb9z\xc2S@\xd3@\x00\x97\x87\xb0S@\x86\xbd%\xefg\x80S@CD\xda\x1ej\x9dS@,\x12\xcf\xcf\xbe\xacS@1f/\xbe\x0b\xcdS@\x0c\xe1\x0f\xfb\x0c\xe2S@\xd7 \xfd\x1e\xb3\xa6S@\xb9\x9e]\x84\x93\xa6S@_\xb0j\xc4\xb0\xb1S@\x87.\x83/\xe0\xc1S@\xbe\xa6dTu}S@\xe7B\xa4\x9c\x87~S@\x8c\xfe[N\xf7\xb1S@\xbdB\xf5n\xf5\xaaS@\xdf\x14\x0c\x17A\xa9S@Va\x8e\xcb\x11{S@\x02\x94\x10P]\xc8S@Q\xf2n\x11a\xaaS@\x15\x12=\xa0r\xa8S@y%!\xbb8\xc9S@\xb9\xee\xfd}_\x7fS@\xef\xd7m\x8a@\xabS@\x1b\xe3\x0b\xbd\x8d\xc7S@IZ\x01\x97\x02xS@l\x7f<S\xfc\xafS@\x9e\xfc\x9a\xdc\xe2\x99S@\xf1O\xc6\xc6\xff\xaeS@\xa6E\xd4\xd4\xd0\xabS@\xb4\xeb\xd7=\xb3\xabS@\xa5]\xc5\xf1L\xa3S@\xd7\xb7\xfd\x872\xc1S@\\\xa5\x7fw\xbf\xc5S@\x8e\xe6\x02\xcd\x0f\xabS@\x05\xa2, \x9f\xc1S@h\x8c\xd8\x1d\x88\x9aS@\x00\xfd\xaf3\xe4\xa4S@\xe2\x84\x83\x8b\x98\xc0S@\x80b\xed\xf8\xad\xc0S@J\xd1\xa6*\xc7\x9aS@Z\xb7\xb2+C\x9bS@\xd8\x02E\x9d<\x7fS@C\xc7:\x80o\x85S@rK\xb9@G\xb8S@\xbb\xf9{\xac\'}S@1|b\x85\x84pS@f\x87\x14\x8a\x16\xafS@)6\xb2i\xad\xb4S@\xcaz\x86\xfaS\xc0S@\xb1\x86\xefv\xa5\xbfS@$:0\xda\x9f\x9bS@\x8eD\x8f\xfd\x94\xb1S@2d\x9es\xb2\xb6S@F\x80\xd5O\x16\xb5S@\xb6=\x02\xa5\xff\xa9S@7\xa0OP\xc5\xafS@\x9a\x07\x82Y\xcb\xabS@=h\x94`\xb6\x7fS@\xf2(\xf6N1\xc6S@\xae\x00d\xca\xff\xb3S@~d\xc5\xdaR\xc3S@\xf2\x14-8\xf6\xc1S@\x95\x83\x92e\x9e\x84S@\xf5h\xc5Z\x1f\xb3S@p\xd4\xccC\xc5\xa1S@\x97\x88\xd9\xbc@\xb7S@P\xe0/@\xd9\xc4S@\xbbo\xf2\xf9\n\xb1S@q\x88JAQ\x8aS@/\xd7b6\xf7\xc2S@\x81\xf9\xc2\xe6\x11\x85S@\xe69kR\xd7\xb5S@\x9b\xb6\xeb\xb7\xef\xb0S@%\xbc\x87\'\x00\xa0S@ \xc15o\x18\xb6S@\xd97zH\x07\x81S@[0\xbc\xad[\xb6S@\x92\x12]\xb2\xe0\xbcS@\xf8\x85Z\xcb\x86\xb0S@KN\x8c\xc8s\x80S@O]\xa4if\xbcS@\xa2\x84\xb6\x08\xe0\xb6S@D\xa3\x01\xe8\xb2\xb2S@\x81q\x7fz\xc4\xb2S@e\x9a\xa0\xcd\xd4{S@3l(\x0e\xc6\xb7S@o9\x07\xbf?\x84S@UEr~H\xa0S@\x9c\x0f\x85i-\x88S@)\xb6P\xe6j\xb3S@P\xab>X,\x84S@\x83x\xb5\xbdW\xc1S@T\xdd\xd5\x89L\xb8S@\xfb\x1f8f\xd2\xb8S@\x04G\xa0<w\xb8S@\xb72\xae)k\xc1S@Z\x94\xf1\x1e\x1b\xb3S@;\xcf\xf6\x10\xac\xb8S@MD\x0e\xf8!\xb9S@T\xc2\xbe\x19\xcd\xb4S@\x17\x0f\xc5|\xac\x81S@Z\xe4\x9b\xe0\xf1\xa4S@c\xdd\x0c,2\xb5S@b\xb1\x9b4/\x84S@\xdc)t\xe6\xe4zS@\xd4\xf2\xbbx\x7f\xb5S@\xcf\xaelP\xa3\x99S@\n\xf2\xccw\xc8\xf1S@\xf0\xef@\xc4\xe0\xafS@\xaa~>\xc1\xaa\xafS@D\xaa\r\xf3,\xa0S@\xb3\x9c\xef\xa4\xe3\xa5S@\xb5\xb5\xe5@\xb0\xb6S@N\xbe\xc9\xc7\xc9\xa1S@c\x99\xcd\xa1&\x84S@\x1e=\x0f\xaa/\xb6S@Eo\x19\x8d\x9d\xb0S@\xe2\xcdz\xd0|\x86S@[x\xda"\xc3~S@2\xe7\xea\x17U\x86S@q\x1da\n\x1f\xa2S@\xf2\xdd\xb5\x8b\xd6\xb7S@8\x14\xe6\x13b\xb1S@\xafM\xe5\x82F\xa5S@f\xfc\x90L%ZS@\x9d\xb7}gr\xa2S@\xb8*\x8c\xc4\x9d\xb8S@\x99\xb9\xef\x8bX\xb6S@\x98\xbc\xcc\xe0\x94\xb8S@\xe8\xfe\x7f\xc8>\xb2S@\x13\xd1\xae\x1f\xbf|S@Q-\x99\xfc\xe0\x81S@\xa6D\x1f\xab\x18\x85S@q\xcf\xdf\xe3\xc0\x82S@\x85,\xea!\xe5\xb8S@\xebbf\x195\x83S@\x94\xf2\x13A\xbc\xb5S@!\xe4\xa2\xa8i~S@\x01\x15\xce\xac\x17\x7fS@>(\x18\x9d\x93\x83S@\x92HFe\x16\xbbS@\x0b\xc5Z\xf3\xa4}S@*\xdd\x9b\xc5e\xbbS@\xa7v\xc1zy\xafS@\xf62\xb2\x1f\xe7\xbaS@\xe2Y\xf3\xf0\x1a\x84S@\xe6\xae\xd7qX\xbbS@\x84N0\x9d\xc3\xbaS@\x1f\xf6\x96\x13L\xa4S@96R\xa4\x8f\x80S@\x19\x1fU?2~S@v^S\x1e\xc5\xf5S@\x88@gN\x8a\xd3S@\x1bx\xcen\xe1\xa4S@\x17h\xc7\x95\xda\xa2S@T\xb9\xffy\xca\xa6S@\x7f(7&\xf5\x90S@\x0eRo\x05\xff\xd5S@<p\x81\xb8j\xf4S@\xbc\x8d7\xfa\xe1\xccS@*\x94\xa0L\xa0{S@\xb1=\x9a\xc9(\xd8S@\xf4\xcd\\\xc6\xb9\xbbS@\xf6\xd2n\xec\x97\xdcS@\x80\x9388\x1e\xe7S@\xef\x9bJU\xc8\x80S@+\xf4\x9eS%\xbcS@d\x00\x81F\x01\xd8S@\xb5\xd7K\x07\xb3\xbbS@\x8f\x89&\xf8LyS@\xd9\xb30i(\xb1S@@\xffj\x04\xfd\xbaS@J\x92\x94K\x95\x99S@\xe80\xddIu\xb8S@\xf0\x1f\xaey\xce\xd8S@\x9f\x90\x84\x8f\x1b\xc1S@\xe5\xce8\xc7\x03\xe2S@\xa4\xeaO\x1f0\xd1S@\\\x94E\x96\xe5\xd1S@\xaak%4$\xa5S@\xe6\x9f\no\xcb\xd9S@\x12x;\xef\x1e\xb8S@\xd2\xb7\xaa\xc1f\xbcS@\xf1\x82mtW\xb6S@\xcc\xf45\xbc#\xa1S@-M\xd1\x8d\xb4\xadS@N$\xba\xa1\xcb\xb4S@q\xe5.\x83o\xc7S@kl\x11\x05:\xbeS@\xfb0\xb58\xcc}S@z\xad\xa7\xb1|\xbeS@\x9c\x92\x90\xa8\t\xd7S@\x93\n\xdfm7\xabS@I\xf5\xf0\x9ah\xf2S@\x9e\xe8O\xbd\xca\xa0S@\x9c\x03\x1c\xd1&{S@n\xb43\xa6\xeb\xc5S@\\\xf8\xd9tR\x82S@\x16\xc2\x88>q\xaaS@cq#o9\xaaS@\x92h\xca\xb5@\xdbS@\xfa\x1e!^\xf1\x84S@M\xba\xe3"/~S@\x18\xab*\xd3\x81\xc8S@\xd5\x02\xef\xd8\xb9\xc6S@\x1c\x07\xa8q\x15\xb0S@.\xd7\x06\xe2g\xe7S@F\x0fg\xca\xd8\xd1S@\xc9x\xb9\x9f\xf5\xeeS@\xd4\x81"8DzS@J\x87c\xb4\xa5zS@C\xdc\x9b\x8d\x8f\xaaS@V\xe3\xc4\xfat\x85S@\xeb(f\xc7\x92\xb0S@\xdd\x05\x1bw\x0f\xadS@\xa0\x8f\xe1\xb0.\xd0S@Nc\xcf\x8f\x96\x99S@\x9cu\xd8?\xa9\xa8S@\x8a\x03\x97\xf9\xe4TS@,\xaf\xb3\xb1\xc9\xcdS@u\xb0\xd5[\r\xb1S@\xdd^q#\x93\x9aS@8D\xc3\xcc\xd1\x8cS@\x9b8\xaa\xf6\xd4\xa7S@5dq\xa7\xe8\xa3S@\xdf&\x8d\xa0%{S@g\xaa\xaa\x9f4\xb2S@Bc\x8c\x01V\xa7S@31\x14-\xcb\xa6S@\xef\x00\xab\xffB\xa8S@\xa8\xa8\xa8\xbfP\xcfS@\xb8A\xf4\x07O\x86S@\xd8G\xf7\xcd\xf9\xa7S@sz\xf5|\x90\xa7S@\xfb\x16\xcfe\xd6\x80S@]\xf84,\x91\xd1S@w\xc9[\t\xab\xa7S@\xed\x88H\xf8k\xacS@\xec\x8a\xe2\xafh\xd4S@\xe4\xbd,\xf5\xb2\xc5S@F\x1f\xb0\xc6(\xc2S@i\xf6\r\'\xd6\xceS@mgJ\xd8\xcd\xb3S@\xe6"\x95\x02\x92\x98S@!2\xcb\x95\xfa\xa5S@`\xfdj\xde[\xedS@\x7f4\xaauJ\xbbS@\x98?\x16\xf3\x1e\xe2S@\x99\xe8pA\x91\xadS@\xdb/\x11\x1e\xd8\xaeS@\xfaL\x8fK\xb6\xa3S@U\xc2Eq\xfe\x9eS@\xf46k\xbe\x91\xc2S@\x8c\xe477F\xa0S@:\xe3\x079\xf3\xcfS@I[\x7f0s\xd1S@^\xe1\x13H\x1b\xceS@\xe6\'e\x16\x8f\xc2S@YO\xf9P\xea|S@&\x92\xde\xf2\xe1\xceS@\xa2\xff\xd62\xef\x84S@\x94\xe8\xdb\xc2-\xd8S@\xa9\x92l2/\xb0S@@\x87\xe2\xf1d\xcfS@\x89\x80\x9b4\x9a\xcbS@\xc6:\xb2\xc97\xa2S@\x0c\xcd\x1dd\x1ezS@\x04"\x0f\xf7\x85\x92S@\xf4\x80\x98\xe7\x97\xbaS@\xde\xd8}W\x07\xe6S@\xc9l\xc9[\xa5\xc8S@Go\xde\xe5\x83\xc8S@\xa2}\xc8\x1f\x9b\xdaS@>\x03\x88E\xbe\xd8S@\x13i\xb5w/\xd1S@\x17\xe8`\x96Y\xd9S@\x17\xfb\x0c\xb1\xde\xa6S@(\xa3\x8e\xa4y\xd0S@\x17\x8d(\xdd\xf8{S@\xf4\x95\xe0\x96\x99\xe2S@W\xefO\x8a\x91\x9eS@\xa4\xa4\xb0h\xc5\xdaS@\xac4\xec{F\xdaS@\x9b\xc4\xb0M\xd2\xd7S@\xd4-\x18|\xd6zS@Mrr\xfc\x86\xd9S@\xd9\x1b\x9b\xc1%\x9eS@s$\x7f\xd6\xaf\xd9S@.\x17=\x8b\xdb\x8bS@\xc0\xec \xafX\xdaS@\x08<\xb4\rX\xdaS@\x02\xad\x95\x80s\xceS@?\xbcX\x81\x08|S@\x90\xc1\xbc<\xcf\xc5S@\x97\xa8\x07W\xb2\xbaS@\xbb\xff\xd0\x11\xd9\x8bS@\xb5\x02?I3\x9aS@\x95#\xe5\x83\x0e\xdbS@\xceO\xf4\x98\'\xbdS@\xe1Y`M\xdesS@\x9bR\xf0yW\xc8S@\x91\x18\x1b\xc2M\xd2S@)^=\xc8\x91\xeeS@w\xf8\xbf\x84\x08\xa7S@\x8e\x9b@A\xf4\xc4S@\xc0!0\xee\xe9\x9dS@\x1e\xa2\xe6s\xb3\xe1S@;\x83\x11\x8e\x7f\xc5S@e\x1e\xec\xba\x8f\x86S@\xc9[#ck\x99S@Q\xa8\x19\x90i\xc1S@\xd0n\x92&?\xb5S@\x86O\xb4\x99L\xb0S@9\x94\xb8\xcc\x03\xb7S@\xd0"\xd0\x15\xcc\xafS@\x07(\x05p\xfbOS@\x8cN.\xd5)\xb5S@v\x9b^\x01\xa8\x9bS@r\x98\x1d\xa5\'aS@\xf8\x93\x03U\xaf\xcaS@U&\x91\xc6\x01\xd0S@\xdb0\xba\x05/\xafS@\x11\x9d\xe6\xdec\x96S@\xb8\x16\x0b\xa64\xbcS@&e\x1dY"\xb5S@\xc0\xd0\x92\xe6\xe2\x99S@\xc1\xc2[\xb8\xed\xd1S@\xad\xc5\xc2\x19+eS@K\x89@\x8fWaS@^\xd8k"\xab\xbcS@p1\xb1e\xb9\xb4S@\xea\x1aQAO\xd2S@\xfb\xa1A\xeej\xbcS@\'8K` \xb9S@\x99\x88\x1b"\xc4\xd2S@a\xbe+\xadYfS@/\xaf\x18\xa1\xa7\xb4S@T\x13\xd29`\xb6S@?\xf6\x9a\xb3\x9f\xd7S@\x1a\xb7}\x02\x87\xd7S@\xb9\xa1a\xf7shS@\xd8o\x86\xd0\x13\xb5S@\x14y\xf3\x83\xdf\xd7S@\xe8\x9c\xa4\x9e[\xcfS@1i\x157\x06\xb0S@\xf2\x10\x18\xcb\xb6\xc6S@\xf5\xa5\xd7\x17l\x9cS@n\xc9\xc5/$\xa6S@\xf8\xcd\xe9\xd7c\xb6S@\xb1\x04\xf5\x9e\xa2hS@\xe8\xa72\xf1\xb9\xb8S@n\x8f3Jz\xd5S@\x9f\xe4\xc8[\xa4\xa0S@\xba\x88\x9c\x82l\xb5S@\xd6\xa7"\xdd\xfe\xa0S@\x1a\xabB\x81\xb5\x9dS@\x83\xac\xb7\xa8W\x9cS@\xb8\xe7\xc14\t\xafS@\xbc\xafp\'Y\x9cS@\x02\xe1\t\x15"\xd5S@H\xed\x80\xa2\x1b\x84S@\x08O\xb5\xe1\xcf\x9aS@1$U\xc6\xf0\x9bS@\xec\xb6LVu\x9cS@\xabL\xdd\x9a\xdd\x9eS@\xfe\x80\xe5\xa9\xb3\xb0S@7\xf8\xb9\x99\xd7\xaeS@\xa0\xb2z\xb3\x8d\xb8S@\xc2\x06\xddSL\xb8S@@!\xf0\xe1\xc2\x9eS@0\xd2M\x89b\xb3S@1{\xee\xedL\x8aS@\x18o|\x9dD\x89S@%?R\x08k\xb1S@FR;\xfe_\x9fS@\x13+Hr\xfa\xc1S@uYD\xd1Z\xb4S@\xe9\x81\xc7\xe8\x12\xa5S@\xa8\x1a\xc6H\xa9\xd7S@t\x86\xc6{\xc9\xa1S@\x8b\xf2\xcc\xf7\xd9\xbbS@\xab\x93Cz\x1c\x85S@\xd0]\xccd\xd9\xa4S@\xe4\x0c\xbaF\xdd\xb5S@iT\xc1\xb6\xad\xb1S@M\x83\xa9H\xd1\xbdS@\x95\xd5t\x05k\x9eS@D\x0c\xd1\x83o\x85S@mM\xd1\xbf\xbd\x88S@L\x1a\x96\x96\xde\xd8S@\xcbA(\x9a \x88S@\x87\xfe\xa0\xa8k\x88S@\x89aX\xc8\x9b\xb5S@"\xe3\\\xf3\xad\x86S@\x9bl-\xac\xbc~S@7\xeb\xf3\xcb3\xd7S@E\xebN\x02\xa2\xd2S@\xfc@/\x07\x8a\xecS@e\xe57*\xca\xabS@|\\\x18\x97\xc1}S@&\tL_\x8f\x83S@\xd0\x18\xa6\x07\xb0\xc8S@\xb0\x11\x05\xc1#}S@/\x162\xea\x17\x9fS@l9O\x8c\x99\x83S@dn\x9e\xfd\xcc\xb7S@t\xc5\x1c2W\x80S@\xe5\xdd\x9dE\xef\x82S@\xad\xbc\xc9<\xac|S@\xdc\xd2r\xa5\x07\x82S@u\x94l[\x82\xa4S@\x1b0^r\xfa\xa0S@u\x07r\xa8\xe6\xa4S@v"8\x97\xa3\x81S@\x17&\xd3N\xc8\xa5S@\xcf\xc2-\xe5s\x85S@}\xe1\xd6f-\x81S@1\xbbW\xda\xdf\x80S@-\xf8:q#\x85S@\xa3*\xf1\x92\xd6\xb7S@\xa7\xb5\xa6k\x9b}S@Y\xd3)4\xaf\x99S@\xa2D\xb3;\xc9\xccS@\x8dU\x1c#%\xa1S@\xd8\xc0/\xe0J}S@\xff\x13\x0e\r\xbe}S@\x85\xd6\xcd\x8d;}S@\x9d\x88\xf3\x7fb\x7fS@N{\xc6\xfb\xee\xdaS@[\x9d\xc1\x89@\xabS@+O[\x0exyS@g\x03Q)\x16\xd7S@cAm\x10\x18\xa2S@\x942\xedy\x87\xb5S@\xbc\xb8\xe8u\xaa|S@\x8b)\x94DI\xbaS@r\x03\x9a\x9d/\xa0S@\x96|U\x8d\x1d\xa7S@v\x9c|I\x97~S@\xce\x84\x85m]\xbbS@\xe2\xfc_2\xa4\xa0S@V\x01\xf4\xb3\xac~S@\xd5`\xa1[F\xb9S@\xbc\x1cF\x9d\x10\xbbS@p\xfd}\xe9\x0c\xadS@X-\x04O\xa4\xd7S@\x8b#\xfe\xccA\xa0S@Pb\xea\x93\n\x7fS@ \x7f\x97\xed`\xdcS@}\x16\xf6L\x16~S@\xcb\x1dBZ\xa9\xb8S@\xe1\x1b|\xb5y\xb7S@\x01\xdd\xfa<\xb7~S@\x13\x95\x08\x00G|S@\xbe\x8a\xa0\xae\x83\xa6S@V\xef\xb7\x85Q\xcbS@\xb2v\xdd\n\xc2|S@#\xdb\xe6\xe5!\xd4S@=\x14\xce\xaa\xbf\x84S@s\xe1\xa5\xc4\xbb\x87S@\xcb\xd8-\xeb\x98{S@\xb2\xee\x07\xe9\xd1\xa6S@\xb4N\xda\xb4\x13|S@\xc6\xdfo\x0f\xeczS@\x97\x89,:v{S@h\x01\x0b\x15\xc6\xa5S@\xe9\xcf\xd9\x94\xcb\x86S@_i21B{S@\xab\xa2\x18\x0c\t\x84S@\xc1\x83cn\\zS@u?\x02\xfd\x18~S@\xedcV\x95tzS@\x85\x87\xe6\xc4\xe6zS@\xa6\xe7\x82+\xd8\xb5S@\xb9\x1d\xe9O\x14|S@\x87\xf1d\x9e4\xefS@\xc7<\x13\x10\xc4{S@\xee)\xd2\xa9e\xacS@z\xbf\xaa3\xdezS@\xc9\xc3\x1c\xe6!\xdeS@6\xbdb\x0b\xed\xddS@\x93\'\xb7\xd5@\xddS@\t\x88\x94\xbe\xbbzS@\xee\xe2\xfd\xcc\xa7\xd9S@8C\x9cV_\xdaS@\xf9VViV\xa6S@;\xbb\xe3\xc2\xf4\xb1S@\xe6\xeet\x1c=\xe0S@\xc3Q\x0e4\xdc\xadS@\xf2\xf9\xe9\x00JyS@\xbb\x9f\xd4\x04\xbe\x80S@Q1\xa9@_\xe1S@9\xcb\xb56\xf3\xb3S@E\xf3\x16\x08\xf3\xd9S@\xc8\xa2\x94\xe5\xb2\xb3S@\x11\x1f\x9c\xce\xab\x80S@w3\xd6\xe1\x19\xdaS@&\x06\xc2\xbc\xae\xb2S@\x84n\xb3\xc8\xc9\xc6S@\x1dL\xd1g\x1b\x9dS@K\xe5j\xce\x9eiS@j\xea\xb8\x8b\xa5\xa6S@\xbe\xc2\xa9\xd6/wS@\xab\xcc\x07\xa3\xcb\xdbS@\xb56G0#\xc1S@\xf4\xd4NIxiS@\x08\xb9bL\xd3\x9bS@1\xb0\x9dmK\xa0S@\x99\xa4\xb1\x96\xae\xdbS@`\xdf>\x98\'\xd7S@\xccX\x8cq\xf3\xb7S@\x9a\x89\x91L\x83\x9bS@ht9\x11\x9e\xb6S@\xa5\xc3\xeal\xa0\xa9S@g\xa7\xad\xc7\xd0oS@\xf2\xc5\xff]\x15vS@"|\x13\xcd\xaa\xb2S@\xab\x96\x18+\xc6\xc0S@_\xd9\x0c\xba\x1d\xb4S@\xaa\x85\xcb\xa0\x00\xb1S@\xcaxZXwfS@v\x92sN&\xb6S@\xef\'\x08\x81\xeb\xabS@d\xd1\xc1B\x96\xdaS@\x89\xdc\x1a]\xbe\xacS@\xc7E\xc3\xb3\xe8\xb1S@1\xe8\xf3\xb1Z\xafS@\xb9\x85\x85\x9c\xac\xa9S@\x9dS\xf27\x9a\xc8S@\x19\x91\xe9$\x96\xbfS@\xb4w~\xad\x8c\xb0S@.\xc5y\x9a\xee\xa9S@\xa6\xf3f\xcbs\xb0S@+\x97[\xc3n\xb1S@\x849T\xaf2\xb2S@X\xaf\x94\x88\xde\xa5S@\xb6\x07M\xc2\x87\xb4S@\x9c\xa3\xb0\x98\xbe\xafS@@q\xfc\x9f\xd5\x99S@\xe8\x96\xa4\xf3\x82\xddS@\x7f\xdc\xfaUf\xaaS@l\xf4\xce\xc1\xf6\xb9S@\xf0k\x86\xfd\xab\xd9S@\xac\x12\xae\x7fg\xa5S@\xa55\x93,_\x9dS@\x85N\x8fWD\xb3S@\xd9\xce\x10\xeeA\xb2S@\xb0\x8a\xb2\xc9x\xbaS@,\x10g\x8eD\x7fS@Dj\x8b\r\xad\xa8S@\x9a\tT\x03\xef\xcfS@\xf0\x1a;E\xd8\xceS@4\x05agL\xa7S@\x1b\x15\x7f\xc5\xf7\x98S@\xe1\x8e\x97+\x18\x9dS@J_\x97\xa2E\xceS@`{\xd7\xf57~S@\x96\x84\xb9\xf8\xd8\xbfS@_\xdd\xfe\x1ef|S@\xf9\x13\xfan\xa5\xd2S@\x18\xd5\xf7\xecn\xa7S@\x8d\t7\xdfQ\x9dS@\xc3\x9c\xd3U~\xa4S@\x1f\x8e\xab\xa3<\xaeS@\xfc\xed7\xa8\xfe\xcaS@m\xff,\x98\x86\xb5S@\x86L\xa6\xf7.\xb5S@\xa5,\xfc\xe7\xb2\xbbS@\x12\xecU5F\x99S@W\xb91^\xd7vS@\x19\t5\x02?\xd1S@\x0cOiX\xdf\xa3S@)\x83\xc9l\x1d\x92S@\xc7C\xbet\xa9\xd1S@\x81@\xa9\xea\x13\xb9S@\x8fD4\x0c.\xb2S@\xe2\x92hB\x02\xdaS@\xee\x98Q\xba\xc2\xa5S@\x97\x8c\x0c\r\xb4\xd7S@i\x11\x7f\x07B\xb8S@\x08_U\x0e,hS@\xc1\xbe&\xa4\x92\xf1S@\xfd\x08\xbdW\xecxS@\x8d\xb7C\x9b\x12\xd0S@!W\xb4\xea\xe9\xaaS@\xe0W\xa9K\xf1\xd2S@3\xc0\x9c\xf2\xf3\xe5S@)\x8bEg\xdf\xa8S@\x0c\x0c\x1b\xc3\xbb\xd6S@\xcb\x13a\x9a\x9f\x9bS@\xb5\x0b\xb8bZ\xdbS@(\xd38\x18\xb9\x7fS@,W\xfc\x90\xed\xd8S@\xca\n\x80f\x85\x87S@V5\xe3\xd5\xbe\xa6S@p\x838\x15b\xa5S@\x918\x1d\x95\xf3\x86S@s\x82W\x02.\xe5S@cX/\xfcX\xe8S@\xfd\xc8\xb7\x830}S@\xa8\xe5\x1b\xe0\xa4\xc6S@!7OO\x97\x86S@&\xfct\x01\x99\x9bS@\x94\xfa\\1m\xc2S@.\xde\x15\xd6A\xb6S@%\xf3\xfb\x81\xde\xe8S@ \xd46\xe2#\x9cS@-?\xee\x03\r\xc6S@\xc5\x7f*\x0e>\xc1S@J}\x08\xc3\r\xb3S@\xa7\xbd\xa5\xb1\x8c\xa0S@{D{`2\xdbS@N\'\xd8\xe0\xb5\xb6S@c\xe9\xd6\x16\xa3\xc8S@\x18\x98\xcb\xdd:\xb4S@\xbd\xd8\xae5\xaa\xaeS@\xae1\xa5\xd2\x7f\x80S@[\xe9\x15\xbf\xa5\xbdS@\x1b\x7f\xeb\xf1\xbc\xb2S@\x81\x88\xe6\x9e\xf8\x88S@\x02\x81\x93II\xa4S@f\xf3\xcf\x19$\xe2S@\xa5\x8b*\x81g\x88S@)\xc7\xcc,"\xdbS@\x19>\x86\xb2\xbb\xb1S@\x11W\xb3\x9a\x90\x9aS@\xdc\xf1\xcb\xab\xfb\xb1S@i\xce\x86\x19G\xafS@\xca\x88\xf3L\xfdzS@\xa6hw|S\x86S@\x8b)\x01\x89N\xd7S@f\xf4\xd5\xd1\x9e\xbeS@\xdf\x1d\x8b\x04\xac\xd7S@\x0b\xe0\xf4\xaa\xf7\xaeS@\x83c\xb5\x15\xc2\xbaS@\n\xf5\x95S@|S@`!\xb8{\\\x9fS@\xb9\xdav$\x04\xbeS@ySO\xc6h\xd7S@\xef\xebo\xb8\xfc\xd6S@\xf0\x83\x89\x8dP\xd8S@\xf4\xff\xd7\x96\x8b\x85S@~"-p7wS@a\xe1\x1cu\xa5\x9eS@\xe3\xa6\xeb`d\x82S@\x15\xc2\xfcck\x85S@=\x18G\x17\x0b[S@\x19\xcd\xe5\xbdN\xa9S@\x93G4\x02\xd5\xcdS@\xa0;\x07\xcbZ\xbbS@\xa1\xbd\xaa\x95\x8c\xd9S@\x05\x83y\x16?\xd9S@`dSnV\xdcS@\xcd\x87w\xdaP\x9fS@)\xd0\xc55*\xdcS@\x90pt\x02\xa2\xd7S@!\x86NGy~S@GR\x8d"O\xd2S@s]F\xcc\xb3\xadS@\xb9\xdb\xb3\xca6~S@\x8bsT\x04\x1e\xd8S@F\xa4\x95d\x01\xbdS@Wu\xd81&\x81S@\xcaa\xa6\x8c\x97\x9fS@\xc0\xa7\xf3\x88c\xb8S@:\x06I1h\xbbS@I\x8fb\xb2a\xd9S@\xec\xb7n\x1f\x8b\xc8S@\x03\x15z\xe0\xd8\xd9S@\x18=\x8c\xa2\xe4\x80S@[P\xc9\x95\xf1\xa2S@\xc7\xc9`,\x0c\xa4S@\x11\t\x00\x16f\xcbS@\xa8[\x88\xe0\x87\x80S@\x06n\xda ]\xdaS@\xd5\xf7\xbd\xcf\xec\x9aS@\x11\xe9P\x86\xdd}S@\xab*\x1c7\x14xS@\xce\x16i\x13\x96\xd6S@I\xc3\x03u\xd7\xd9S@\xf0\x9fqP\xb0\xc2S@\x1a3\x0b\xe1v\xebS@\xccI\xf2\xd8\xdc\xb2S@\xf7R!\x19 }S@\x99\x0b\xd4\x8f\x1a\xc9S@\xd7~o\xf2*\xb8S@\xbcV\x8e\x9f\xd7\x88S@A\xa5\xe1\xa7\x9a\x8fS@\xd1\xe3\x87c\x1c\xd9S@!\xb6\x17\x8c\x98\x98S@\'f\xf4\xc4\xc3\xb2S@R\x84\x08\x87\xd9}S@V\xe3\x19l2\x8eS@\xabN\xee\x93\xc6\x84S@\xc2\x04\xdf\x98\n\x8bS@g|Kc\r\xc2S@\xf7\x19ZD\xb9\x7fS@\xfd\xb0\x8dk\xb3\xc6S@\x04D\x80\x8e\x0b\xefS@m\xd15\x03\x9dwS@\xa3\x01\xf0\xdbY\xa4S@3}\x8e\xc7\x00\xf6S@\x9c>\xfeeQyS@\xab\x1c\xa4#T\xdcS@\xdc\x87\xe3\\\xde\x80S@\x0e\r$\xdf\xf0\xa7S@\x82^R\x87\xb4\xb0S@\t\xed\xb4\x9eF\xdbS@\xb0\xcbq\xab\x8d\xbbS@\x07 <S\xddzS@$\xc2T\xf6\xf1\xc4S@\xfd\x98\xee`\x95\xbeS@\'\x81\xce1\xc8\xd2S@e\xccz\x80\x15\x7fS@Q^\xc9*\x1c\x9dS@@\xdf\x84\x01\x02\x9fS@\x98\xb2\xb3\x9b6xS@\xff\xe9\x10\x8d_vS@\xb8J\x11\n\xb6\xa7S@\xb7#\x003\xa8\xbdS@v8\xc1{8\xbeS@\xb3*\xb6\xe0\xf8\x87S@\x05\x8a\xf5\x16\x9b\xb9S@\xd3\x7f\x8eb\xba\xa5S@E\x15\x9a\xcdm\xc2S@U\xc5\\\xca\xe5\x9eS@\x92\x1b\xaa\xf8\xbb\x9cS@\xf0>O\xb9C\xcfS@%\xc3\xbf\xab"\xe2S@@\xba\x94\x81`\xd1S@Z\xf0$\x84\x9f\xc0S@\x8b:]e\x07\x85S@\xaf+\xc7\x15\x9d\xbdS@S\x1aE}|hS@i:\xab\xef\xd3\xbeS@\xfe\xb6\x98\xa0/\x88S@\x10\xaaf\xeaS\xa1S@Q\xbd&\x88F\xd9S@\xf1%\xfc\x88>\xbeS@(\xf8\x10\x8aD\xc6S@\xa8\xfc\xfc\x8dr\x9bS@\xc7\xd0\xc0\x99\xe3\xd1S@4\x06\x1b\xf7\xa4\xd1S@h\x89b\xda\x9d\xddS@\xdb-\xc1B\x01wS@\x03\xdd\x87\x1d\xd5\xf7S@\xab/q\x92\x85\x85S@\x8e\xc3U\x8d\n\x80S@)d\xc9\x01\xc3\xa4S@\xda\x81r\xaf|\xceS@\x18\x05\x08\n\xd4\xa9S@\xba\xff$F\xdc\xc4S@\xd1\xff/\x12$\xa9S@:\x98\xf5\x81@\xd8S@/\xc9\xd7\xd5\r\xadS@GA\xfe\xa2\x0f\x9fS@\xba\x8e\x84N\x9a\xd9S@\xa3D\xcfE \xa7S@\x0eu\x84\x19\x94\xd8S@\xd7}\x01;\xd3\xf1S@\x17\x90\xcb\xdb\xc1\xd2S@-\xf0\xd5\xe4\x9e\x92S@]k\xde\x92\xb6\xccS@e\x19\xbc\x10\xa5\xa8S@\x92\x9e\x93\xc0%\x9eS@S\xde\x13F\x9e\xd6S@\xdfh\xd2\x88\x9f\xa9S@\xa7s\t\x82\xc2\xbbS@\x88\xd8\xf3o\xb9\xb2S@4\xcc\xf4j[\x80S@\xbeC\xbfrN\xbbS@\x806\xaf\xdf\x98\x89S@\xb9\xc6\x92\x1a\x83\xdbS@rp\xf6\x87+\xd6S@=\xd1\x81v\xed\x8bS@^\xa2H:\xe8oS@\x8c\x99ch^\xb9S@\xe2\x87=\xdd\xe8\xa4S@\x86\xb1\xc5\xb8\xc9mS@_\xd6\x98\x8a\xcb\xe2S@\x9c`\xb1@\xb7\x9bS@H\x86\xe03\x1b\x9eS@\xda\xb7\x00\xb0\xe7\xa4S@o0Po\xa4\x9aS@&\xb83xT\xd9S@m_n \x1e\xaeS@_\xb2\xdf\x94\xca\xd0S@ \xf5\xb0|\xcf\x85S@\xf1F\x15\xda\x8e\xd6S@\xb80\xd3=\xe4\xceS@%/\x9fq<\xbcS@km\xa4s\xf7eS@\xa2m\xab\xb2j\xb2S@\x8e\xb2F\x13\xaa`S@\x86q\x19\x0b~\xd2S@\x85B\xb9\xa2\x97\xd6S@\x9f\x8c\x81\x94\xd7bS@"@&\t\x92\xbdS@\xa2\xce\xda\xa3\xcc\xe7S@U\x05\x88\xa5\xde\x8eS@\xf3y+\x16,\xe2S@\xd7I\x0c\x04\x0cbS@\xea\xf7\xc5D\x1bhS@\x0bQPFBfS@^\x0f\x96\xec\x9c\x9dS@\x05d\xe8\x9b*\xd8S@\xd2\xf3`y_\xe7S@\\\xf5@\x94\x1c\xe6S@\x12jmJ\xe1\xabS@\x9ej\xc3\xfa\xfa\xd2S@\xcd\xaey\xcd\xc9\xc2S@\x91\xb0\x18oi\xd7S@\xb7-\x91fK\xd8S@\xb1\x04\xf5\x9e\xa2hS@\xbc+\xdd\t\x8b\xccS@\xf9W\xc2Q\xc4\xd7S@\xc2\xc0\xd2\xbdN\x80S@\x8eE;\xb6\xfe\xbcS@\\\xd5\x89\xf5%\xd7S@4\xe3\xdd\xcb\xb0\xd7S@\xdeqNw`\xb7S@\xb7\x9ff\xc3,\xd2S@}r\xfe\xa7\xda\xbbS@\xac\xeb\xb23\xe5\xebS@\x87\xe8M\xe6\x0b\xcbS@\xc7\xf8H\xc0\xf6hS@\x7f\xac<\xf8\x98\xd6S@\xc9\xeaw\x9a\xd4\xd9S@\xa1\x1e\xd8\x1e~\x9fS@\xb6\xc2\na\xdacS@\xba\xfdw\x96$\xdcS@<\xceK;\xaahS@\xb1\xcc\xb6\x8a\xb9aS@\xc2V\x8c\xf0\xea\xaaS@\x17Ren\xc7\xbaS@ \x0e\xf9\xb8\x9d\xbbS@_\xfc\xeb\xbd\x7f\xbbS@\x96\xdc\xac\xbaR\xbbS@\x1a9i \xd5\xaaS@\n2\xc7i\x95\xd9S@{f\x9b\xc3O\xdaS@\xa1\x80\xc2\xb5\xb1\xdbS@\x97\xfap\x0c\xe0\xabS@sG\xea4\xbf\xb3S@c\xef5\xdd\xfd\xd9S@\xcd\xff\n}\xa6\xaaS@\xf9z\x96;\xfe\xabS@\x8c\xec\x12T\x8a\xaaS@a$\xdc`]\xb3S@c\x1a\xb3p\x19\xb6S@S\x9fX\x05\xe6\xb8S@R*\x9f\xf20\xb9S@\t\xd1\x0c\r\xa7\xb1S@\xb4\x91oP\xc0\xa5S@2\x07I\xe4!\xb2S@\xf4HO9p\xa9S@\xb0\x86\x8d\xff\xb7\xdaS@\xfb\x06\x8c\x0e\xfb\xdaS@\xe5\xff\\\x17\x0b[S@\x9d\x89}V\xa6\xd7S@\x80\x96\xd4M\xc8\xd7S@\x01\xfd\xc4\x9b\x8c\xdaS@\xa4\x0f\x96\x1dj\xa9S@D\x98[\x9f\xe5\xecS@\x04Y\x91\xbe\xc2\xa8S@d/Z\xb8\x86\xb0S@\x9a\xbc\xe0\x8d\xfb\xa2S@\xad\xce\xd1G\t\xb9S@\xc3Ytqs\xa8S@\xd4\xd4\x96\xf5\x13\xd9S@A\x13jX\xa8\xb6S@\xb5\xa1prL\xb5S@\x07\xde\xfc"Y\xb6S@\x0e\x03\xeaq\xc0\xd9S@\x9f\x94\xd6\xadF\xb5S@4\xf3\xda\xd2E\xb6S@\xee\x8f\x961\x85\xbdS@\xbc\x87\xdf\x9a$\xb5S@\xe51\xe37\x9a\x9fS@)\xad\x9a?A\xd9S@\x1a\xc7\xbd\xca"\xbdS@m\xeb\x83\xd6I\xa7S@\x8f\x056\x1aB\xadS@Jw\x88.\x13\xb9S@\x0e==\x1aa\xbaS@\xc1\x9d\xec\xf7\x94\x9fS@~\xb6\x1c\x9c\x1b\xa7S@\x0e\x1f(YZ\xb3S@\xd3Y\xe9O\x80\xb8S@\x13\xb5\xaf+\x03\xb9S@\xc7\x86\xb9BH\xb4S@\x15\x19\x81x\xb6\xb8S@I1\xa5\n8pS@h\xca\xb2U\x10\xa7S@\x94\xf7\x87k\x87\xb7S@\x1f\xe3\xaa\xd6\xde\xb7S@\x7f;\xbbp\x8e\xb6S@+\xcb\x90!r\xa5S@M\x98\x7f\xef\x8a\xafS@\x94&\xea\xd7Q\xb1S@0\xfe\xd83\xf5\xb1S@\x95\x11"\x01\x1f\xb6S@\xdbT^\xe2\xb0\xbdS@\x0b\xab^|:\x7fS@SjQ\xdf\x13\xa5S@\xd3\x8a~\x91\xaf\xb5S@\xb3\x86\xf3\x1d\x1b\xd7S@y\x0f\xf3+\xee\xa8S@\xbf\xb6\xa7\xb3\xc9\xd6S@\xa8\x9dx\x10\t\xb9S@$5L\x90\xe7\xafS@\xebR;\xcc\xe5\xafS@xK\x1b\xe2\xed\xb4S@K\xa5\xef\xb7f\xc1S@\x96\xfbQvX\xb1S@\xf8oR\xc0\xef\xb4S@\x00\x9d\x0b\x05;\xe5S@.#\x9c\x08\x95\xb0S@\x85\xe0{\xfcQ\xb5S@\xe2\x81\xf2\xca\x9d\xbbS@[\xbc\x0c\xfc\x98\xa4S@\xe6\xb7[\x83\xad\xd9S@_o\x89P\x1f\xafS@V\xbeZ\r\x9a\xb4S@\xfd\xdahv\xff\xb4S@yv"c\x1c\xb5S@\xb3\x8a\x03jbfS@pr\x1a6\x98\xdbS@\xaf\x0cH\xdau\xaeS@:\x17\xe9\xfc\x83\xafS@\xe9\xba\xdb\xe3\xea\xd6S@\xbd\xae&\xdb\xa1\xb5S@D3\x94|\xda\xa3S@`Md\xee|\xecS@{\x18\xbf\t\xbbyS@m\x87Rt\x9a\xbcS@\x13\x19\xfd\x86eyS@||c\xe5z\xafS@<-O\xcal{S@wR\xabE9zS@L\x07E9\xf8wS@j\x040\xf63\xa6S@g3\xb4\xea+\xa1S@\xcc\x8d\x07"M\xc2S@\xdb\x82X\xbc\x0b\xb1S@e\xf3\x96\n\x81\x9bS@\xe4\x1d\xed\x8b_yS@\xd3\xd8um\xdb\xbcS@\xddd\xdb?\x03\xafS@\xba\xe8IS\xa5\x9bS@&\xee#8\x08\x9cS@\xe2\xe5\xd0\xb1\x8c\xa0S@w\x1blS\x12\x9bS@\xf7Y\xf8\xaf\xbdyS@\xd8\xc9`E-\xa0S@\xa2\x9a\xab\xce+\xb6S@2X\x80+\xfc\x9bS@\xacw\x07\x1fH\xaaS@\x0e\xd5\xe9\x9a\xb7\xbdS@\x87\x96\x0e\xf3\xb5vS@\x1c\x06\xe0[9\xa4S@\xee\xf89\xcb\xda\xaeS@v\xfaIg\xd9\xe1S@!\x8f\xee\x88\xff\xddS@\xc6XU%N\x9fS@*\xd3\xe5\xb7s\xc5S@\xf5\xaew\xb4w\xa8S@c\x15\xe6\xb2\xf9|S@Z\'\xff&\xc4\xd5S@Z!\x85\n\xe0\xc1S@9\x8c\xee\x91\xff\xddS@\x90\xf0Y\xb6z\xa3S@\xac\x81 \x96\xab\xe1S@H>\xdbC[\xc2S@,?\x08\xc4\xa6\x99S@h\xff\xb8\x85\xe0\x9eS@\xdd.:\x1f\xdd\xb4S@S\xf0\x86\';\xa3S@\xd9\xf9\x9c\x03\xdf\xc6S@*\x95e\x10\xf9}S@7G2\x17\x9d~S@\xde@gZ\xdc\xabS@\xc5\xf7\x1cG\xf2\x9eS@):\x0c\xf0\xa0\xadS@(\x81\x0c<\xcc\xe2S@\xb9\x96|\xbb\xc5\xe1S@7\xf0XA\xd3\xbeS@\x13\xb9a\xd0\xe6\xabS@iu\xb8\xdc\x99\xabS@\x00}ta\xcb\xa2S@\x0bg<^\xc4\xabS@\x06;\xdc\x17p\xc6S@.`3\xc49\x80S@\x18\xee\x95\xc6\x10\xc8S@\x8a\x94\x89s\xa2\x99S@^\xf3\x12s9\xabS@\xc9\xcbq\xfb\xa2\xc2S@*\x8b\x10\x96\xb5\x99S@X\xa5\xc2^O\xa4S@\xad\x8f\xd7a\x97\xc6S@\x83\xda\xb2\xa3h\xc2S@Z\x10Zq\xc6zS@2\xdf|\xcc\x14\xa9S@\xa4\x07\xe2\xae\xbf\xd4S@\xc7\x13\x15\xe1\xb8\xaaS@\x05\x94V\x97 \x86S@\xfa\xf5\x86\xa6(zS@\xb6\x88\xcd\xfa.\xa9S@\xfc4\xc6\x80\x85zS@16\xee\x9b\x89\x88S@\xe1\xe1\x1b\xea\xad\x83S@\xbbF\xea\xd3\xbb\x99S@o\x917x\xd6zS@\x8aV\x17!W\xbfS@\x18E\xdb\xf5\x8bzS@|#\xda9\xf2\x83S@\xff\xc0\xf8\x8b\x9b\x83S@pIe\xe9\xea\xb1S@\xcf\x18}\x9f\xcf\x86S@\xf8\x89\xd9js{S@yj\xa6\x07\xcczS@\xa3P\x0e\xc3\x1d|S@6eA\xd0t\x9aS@\xdf\x15a\xa57\xe0S@Z\xabQ\xe2"\x87S@\xfe~y\x83\xa7\xa6S@\x0f)m\xa1-\xc7S@\x1b|VJ\xee\xb2S@b\x05\xd3t\x9b{S@\xba\x1ca\xd0\x87\xb2S@[\xdc\xf0\xf7e\xdbS@\xe2"G\xa0(\xd7S@\x86T\xf9\x97\xb3\xacS@L\x14\xdb\xf9\xc5\x9eS@\xf6\xca=\x8fQ\xa7S@\x92\xf7.\xe6\xf6\xdaS@"\x04hg\xb9}S@7J\xe3UL|S@>\xb5|t>\xa6S@\xa2z?\xf3o\xaaS@@\x0e\x1a\xec\x18\xc8S@\x00Y\x13\x0c\xc0~S@\x16\xb9+\xb7\rvS@,\x00>\x96[\xaaS@&\xf4\xd7-e\xc0S@.\xd7\xc2*)\xb3S@\xad-\x89\x02\xe2~S@\x03\xf0F>\x1a}S@A%\x9d\x82\xa7\xdaS@\x0f\xb6\x07\x12\xaf\xa5S@\x11.\x12k\xeb\xa5S@`\xc4\xc3\xa6j~S@M\x1fw\x97\x82\xb0S@\x8d2\xfd&\xec\xa9S@\x17]\'\xc7\xaa~S@\x88\xd2\xdd,\x85\xc4S@\xba\x89`\\\'xS@\xed\x9e@\xa8\x8c\xc8S@\x9d\xb4\xb7=\t\x7fS@\x03L\xb0\xf6\x9c\xa9S@\xf3\xb0F\x83M\xafS@\xb3pU\x85(\xc0S@\x08&\xdc\xd7GxS@\xe0\xb3.\xd5[\x9cS@\xb4\xd1\xa1\xba\xa3~S@\xa2\xe9\xa4\x18\xdb\xc5S@\xa9\xb1B+\xc6\xc0S@\xb1\x85\xc4\x85w\xc0S@\xf4\x82X\xbcL\x7fS@\x0c\x01\xcf\xdc\xe5xS@\xcf,\x15\xa5\xfc\xb0S@\xc7{%=\xa7xS@\x11\x10w\r\x80|S@d\xde\xd9Z\xd9\xd2S@\xb6)u\xe4Y\xd9S@B\x0cY\x8c\x19xS@lQ\xcf\xe9&\xdcS@\x0b\xfdm\x88\x85\xb4S@\x02\x96\xc6\xbb8\x83S@\x05f\x95oj\x89S@\x86\xdf\xd0\xeb\xed\x83S@\x17N}\x18\x98\xc9S@\x83&<MH\x7fS@\n\x9d\x1e*.}S@$W[\xb0\xaa\xd2S@\x9d\xdb\xca\xff\x83\xa1S@Z\x99 \x92\xe4\xa3S@\xa1:U\xb6\x00}S@\xb1\x84H\x81\xe2\xadS@%\xaaD\xda}\xaeS@fy\xa0\x1c{\x84S@\x9c\x98Y\xdc\x17~S@l\xd7\xb4-$\x84S@\xf9\x05\xb3\x08P}S@\x1e\x06w\x8b!}S@\xbc\xbfF\x80\x8c\xa7S@Mo\x01W>\x9bS@\x8f\xb7\xd8\xdc>\xf2S@gjF\x82\xae\x89S@\x11\xb5}\xc2q}S@b\x89\xcf\xf64\xafS@\x8d\xdb\x89\xc75\xc1S@\xf2\x86\xa1\x9e\xe0\x8aS@\x88]\xa7\x85\xb5\x8aS@`\xa6\xdb\xc9\xb3\x84S@Yk\xe1\xdc\xe8\xa4S@\xd1O\xc7\xa0\xc2\x80S@\xcb\xa2\xb09\xe7\xc6S@IL\x8ar0\x81S@`\xe9\x00\xe8\xf0\xa4S@\xe5an\x00\x8f\x81S@\x86\xb0\xf6\x9c\x97xS@\x9b\xd9~N\xb2\x84S@\xca\x8c\xe3>\x0c\x86S@\xca=\xa0\xa8e\xc7S@\xc0\x15\xf5(\xde\x80S@\x1e\xd1\x03\x06\xb0\x80S@\xd1\x90n\x1b\x9a\x9bS@C\xdf\xf8\xef~\xd9S@\xab\xc9\x8a\xc7\xd9\xa0S@\x1e\x8c#\x7f\xce\xa6S@\xe6\x1c\xfd\x15\x07\x8dS@\xd5\xcc\x8b\xdc\x14\x82S@\xf2\x165\xf7\x9e|S@{x\xce4\xb4zS@i\x08\x8c\xf8\xdc\x82S@\xb4\xa4\xda<\xb5\x96S@\xc7wQ\x15\x0c\x9bS@\xf5:w\xafN\xd9S@(\xcaa\xdc\x03\x81S@\x9c\x9f\x07\tz\x83S@\xc7#\x10j)~S@\x05\x9c+?\x11\x8eS@*\x88\xbb\x18C\x84S@\xa9\xf9\xf2;\xbc}S@v\xd8o\x142\x83S@D\x05\th\xb1\xa0S@/f&\xc3F\xa1S@\xd1\x8c\xcd\t\x98\x8fS@|L"0\x9a~S@\xdd\x01\x15\x16\x81\xa1S@\xcd\x9b&\x1c\xa0\x86S@*\x16\xd0Bs\xc8S@K\x9a\x91N\xfd\xabS@\xd1\x89Y\xe6\x88\xa5S@\xd1.\xcf\xf3\x92\xccS@\xb0\x8b\xd7r\xb3\xa0S@^\x84\xb24\xd0\xd7S@z\xc7\xb2Q\x1d\xd8S@\xde\x1bD\'\x10\xc9S@\xb0:\xeb\x0b\xf9\x88S@\x85\xe1\xb3\x0b\xbd\x88S@4\x1f\xa1\xe5F\x9fS@\xba=\xd1\xad\x92\x9fS@\x1f8Z\x95\xed\xa0S@\x03\xd3\xe2\xf4\x7f\x9fS@\x1a\nS\xf3\x16\x85S@B|\x9e\xc0\xc6\xccS@\x1c\xa6\x88Bf\x85S@~\xf5I\x1e#\xa4S@\xa2u\xc0\xd3\xaa\xd7S@\x12\xf8\xac\x8b\xc9\xd7S@\xbf\xa5\x82\x1c>\xaaS@\xfaD\x97\xa6U\x9eS@2\xc7]\x10\x83\x9eS@\x90\xe4\xd9\xdf\xd9\x83S@\xf4\xcbF[\x8d\xb0S@\xdf5(\x98\x9d\x9eS@\x94\xf5<i\x7f\x9fS@B\xa2\x84\xdf9\x90S@\xf1\xd8n\x92a\xc6S@JLw\xe5\x16\xc5S@\xbf\x7f\x00;\xe9\xa2S@Fw!\rg\x86S@C\xbcW\xcd8\x84S@S\x7f\x12k\xd5\x9dS@f\x8f[\x87\xee\x9cS@\xf6w\xa6\x8b}\x9cS@S\xe1E\xf1j\x9cS@\x0f\x83\xda\xbb \xb1S@e\xb37\x07v\xd8S@\xfd\xc8l\x1fI\x9cS@\xdd\x92\xff\xcb?\xa0S@\xfa\x11\xbe\xd8\xc4\xccS@\xe4\xa8\xcf\xadE\x9dS@\xb1.\xf0\xbc\x90\x9dS@Am\xc5M\xe9\xb1S@\xb7v\xa0D\xa0\xb1S@\xc9\x7f\xb5Y>\x93S@\xfe\xd6\xa8_\xf5\x92S@\x8fB=@\xa0\x9aS@\xe0\xabP\xc2l\x8fS@a\x8b4\x80 \xa2S@\xadcO7\xb2\x94S@\\\xcc\xf4w\x0e\x84S@\xf20\xc7*\x97\x94S@\x10jS]\r\x9aS@\x1bU:b%\x8dS@\xe7\xc5K)\xb7\x98S@\x14f\xd1a\x9a\x99S@C\xfa\xc6\xceM\xd1S@\xc02\x02\x8d\x0c\xd4S@N\x8eQ\'\xd9\xd7S@\x08\x02\xf9[{\xd8S@\xc04\xab\x08*\xd0S@\x87\xbcc\x01\x05\xd2S@\xe7\xd8$z\xae\x8fS@p\xfa\xbaAj\x86S@6PZ\xf8\xe8\x86S@\xf0\x8d\xaa\xdf\xa3\xccS@o-\x14\x946\x97S@\xbf\x00e\xc6\x14\xd1S@\xaaSC\xfa\xc8\x96S@\xe7\xaa\xe0+\xa2\x9bS@{f\x83D~\xd1S@\x0f\xd8\x8c\x013\x92S@y\xf8w\xd1\xa8\xcfS@>\xcc\xc8\xed\xe9\xcfS@gm\x1f\xf6"\xceS@\xea`-\xb2\xa6\x95S@Do\xee\xfcp\xceS@\xa2\xec\xc9\x84\x18\x92S@\x87\xc7o\xc9\xd3\xcfS@.\x19\xdf\xfe\x04\x9fS@5\x03\xbac\x0e\xccS@\xf6\xb7\xaa2o\xa7S@\xfeBE\x9b\x0e\xc8S@n:\xb8\x13\x18\x9aS@c\x15\xf3\x18\xb0\xe7S@1J\xce\xb6\x1f\xadS@V\xc7t\xd2|\xc1S@\xe7\xcb\xb5+\xee\xcfS@#\xef\x91\xe1\xfc\xa7S@)Z)\x14\xd3\xc4S@Cj\x8dq\xf1vS@eai\x03\xbc\x99S@'
p22
tp23
btp24
a(g3
(g4
(I0
tp25
g6
tp26
Rp27
(I1
(I3388
tp28
g13
I00
S'\xc6\xf4\xe1f\x1e\xf32\xc0\x94\xd4#\x9a\xd4\xd02\xc0\x8e5M-\x0f\xf52\xc0i\xcd\xcf\xcd=f/\xc0\x84I$\x8e\x15n1\xc0o\xe6\x816\x86\xc33\xc0\xb9\xf32\xf7/\xb93\xc0\x9fA\xcf\x0cQ\xd91\xc0\xc6\xf2t\xa5\xeb\xf12\xc0\xb9\xaeT\x10&\xa62\xc0\xf1K\x1b?\xccB2\xc0\xb2K\x8a\x0c\xd3\x9d3\xc0{\x07\rI+\xe22\xc0\x9cfd.\xdf\xfa3\xc0\xc1Gw)r\xb53\xc0x\xe1w\xec\xa8\x952\xc0`+7\xbcR^.\xc0\xc4\x981\x05?\x170\xc0{\x06\xadB\x03\x1c3\xc0H\xe0\x8bu\xdc\x133\xc0VV\xd5\xcb]\xea4\xc0_k\xce\xc3\xf7+3\xc0\xafT\xc9v\x83g2\xc0\xd9\xfa\'\xe1h\xa32\xc0W`2\x03\x8eh3\xc0\xf6R\xa9\x10\x12,,\xc0IH;l\x95m2\xc0mL7V2\r4\xc0\xdf\xc6\x91qG 3\xc0\x9f\x0b\x91}(\x842\xc0\xda**\xfb\xd5\xc02\xc0\xa3\xf1\x0bu\xb4\xae2\xc0\x1c\xf0M\r\x0735\xc0\\\xba\xb4\xbc\xc2\x993\xc0\xe5\x8a\xdd\xe0\xdb|3\xc0\xd5\x87\xc0S19-\xc0\xd6\xbf\xea\xf4\x93\xe93\xc0\xb2S\r\xa7)\x811\xc0\xe1\xc7v\xd6 \xf11\xc0l\x81\xaf\xf6G\xd23\xc0\xdeu\xa4.g64\xc0\xf5p\xacS\x8a@/\xc0\xa2P\xcf%\xde\x842\xc0\x80.\x8a\x1d\xef\xf43\xc0\xcb\xb6\xfbj\xecR0\xc0{?6\x11\xa7\'3\xc0\xdci\xb6\xccb\xce2\xc0 Uje\x82\x0f4\xc0NH6\xc8u /\xc0\xfa\xb7C\xae\xb9\x1c3\xc0~\xf2\xa6\xc4`\xf62\xc0b\x1b\x9b\xec^&4\xc0\x12w\x9b\xd0\xe5p4\xc0\xdeu\xa4.g64\xc0\xa9\x98\xb9P\xa1\n4\xc0\xd5\x84\x8d\xcb\xd2\xf43\xc0G2\x93F\x07\xff2\xc0\x88A\x11\xb9\xee\xcf2\xc0\xe6ei]\x8eJ3\xc0\x10\x94\xc9\xe2\x91\xee3\xc0\xd3\xfb\xc01U\x861\xc0\xa2\xe3O\xdc\xc3\x163\xc0\xbd\xc8\x1c%\xe1\xe3/\xc0\x01\xcezY\x99\xb13\xc0\xf1,\xef\xf2[\x993\xc0\xf2.7Oz-3\xc0\x17\xac*I\x1c\xb22\xc0q\xaa\x1f\xb8\xd0K1\xc0aH\xc6\x96G\x103\xc0o\x89\xad\xce\x1b+4\xc0\x14tN\\\x88\xe41\xc0uz\xa9\xf2Dv4\xc0\x8b>BT\x84o3\xc0\xd1S\'\xb2\xbd\xd72\xc0\x1dd\x88\x81.!4\xc0\xae\x08F\x9d!\x9d4\xc0\x94g\xd6<\xb0\x990\xc0\xb5\xd0\x00a\xa0_3\xc0,\x8e\xe9\xbc\xa7@/\xc0\x8d\xfaL\xe6\xe4\xb32\xc06Il\xd6\x90\xa42\xc0\xdcM\x1dJ\xda\x044\xc0\xe5=\xf6\x16\x03:3\xc0\x9c9\x9d\xb2p\x1d3\xc0p\xb7\xd4\x84\xe6\xda2\xc0XT\x02"\xe3F5\xc0 L\xe8\xb1\xd1w2\xc0`\xbf&\x0c(z2\xc00\xd0I\xb3wr2\xc0M\xb5\x1a\x05\xf4\xb73\xc0\\\xddrw5"4\xc0\xa2J\xc7\xbc,\x891\xc0\xbf\x83!\x92:\xdd3\xc0;\xad?a\x13\xf83\xc0\xdf\x9cF\x81\xfc\xf83\xc0ga\x93\x9d{H3\xc0\xcbJ\xfa\xa3\xc1]4\xc0v\xfbv\x16\xa3\xe92\xc0V\r\xe7\x9eg{.\xc0\xe8\xa4\xd8a)04\xc0\x15\xaf:)BJ0\xc0\xe4\xe2\xe5\x10R /\xc0\xb9w\xf9\xef\xdaH4\xc0L\x18;\xfc\x13,3\xc0\x13\xb8\xc7r\xbdH3\xc0\x83\xbb\x861f\xb52\xc0%\x0cm\xceT\xc82\xc0~\\\xb0V+\xdc2\xc0js1\xf5i\x8d4\xc0v\x7f\xe1\xa8.\xf63\xc0\xb4\xbeCv\x1a\x123\xc0v\x1fD \x8d\xbd3\xc0A\x02\x9e\xd2\xc3B3\xc0s\xb2\xc3\xca\xbd\xa02\xc0\xb11@\xd4(\xde2\xc0\x81\xdb\x99\xa4\xaf\x962\xc0\x16g\x91[\x1b\xc12\xc0\xf8\x19\xf2\r\xf1\xef.\xc0\x07\x0c\x90N\xa8\xd72\xc0\xf8\x19\xf2\r\xf1\xef.\xc0\xb74\x00\x1b\xc4\x86.\xc0\xc6S\xa0\xf1nR3\xc0\x86\xd6i:\xf0y1\xc0\xf6\x1c!d{\x9f1\xc02s`\xebc//\xc02s`\xebc//\xc0\x05\xc8s\x86U\xfa/\xc0\xddnC\xf8P\xdf2\xc0\xe9;6S91+\xc0$v\xca\xf1"\xd42\xc0K"q\xd1\x9954\xc0\x0f\xad~\xac\x14\n3\xc0\x01\xb4\xfb\x0b\xc8g.\xc0 J\x9c?\x94U2\xc0\xa4x\xfeK\xd0\xe61\xc0\x91\xe5u\x84\x15\xe83\xc0v\xca\xbdz3\xfa3\xc0\xd9\xa7\xf7v\x06\x055\xc0\xb9P\x98BHB3\xc0\xda-\x91\xaa\n\xc52\xc0&\xfb\xb4/\x94,3\xc0Z\\\xf0\xf2\x1b\x8a.\xc0\xca\xc2\xf5x\xda\xed3\xc0\x1e4{;s\x153\xc0\xbe\x9be\x83bM3\xc0q\xbfi\xa7\xe7\xcc2\xc0-\x19\x98/\x05(0\xc0,_\xf5v?\xd92\xc0\x94\xbf\xa0\xce\xbc\xd61\xc0\x7f2\xc4\xfb\x19J0\xc0\r\x9a\xefv#:3\xc0\x9c\xb3\xb7\x11Q12\xc0 \x08\x87&\xb0\x9d3\xc0B\xb9i:4\xe52\xc0\xf5\xd9\x83\x0c2.3\xc0`\x07.\xf8\rC3\xc0\xe5\xd0x\xb1\xc1\x8e1\xc0\xbf\x83!\x92:\xdd3\xc0\xde\x80|+p4/\xc0\r\x9a\xefv#:3\xc0I6\x19\xfe;\xb04\xc0\x00\xd2uM\xbe$3\xc0A\xcb3/g\x0e3\xc0\xd9Ebvi\x884\xc0*\tO0\x91^1\xc0\xc2\xf1\x1fN\x88\xf42\xc0~f\x86\x96B\xec2\xc0\xdc\xbe~Z>\xab0\xc0\x86\xd1#\xf2ht2\xc0@\x13\x98\xf3\xa4\x053\xc0\xcb\x881\xcb\xf5\x163\xc0\x7f\xd0\x9e\xd1\xb1o3\xc0\x83\x96\xb4\xd4\x05\xc23\xc0\xe45\x1a0\x14\xb23\xc0\xb9\x07\xde\xc7\xce\x8c2\xc0\x95\xb7\x9f\xdb\xd9\xd02\xc0\xb8Me13\xe32\xc0\xea\x1c\x8f\xb1\xabV3\xc0\xb1;\x88\xdc\xbd\xd92\xc0\xde\xcf\x83\x1f,\x9d/\xc0Up\td\xf5\'3\xc0\x1d\x0f\xd3\xbc\x87\xfb2\xc0\x90\x1d\x89\xd7L\x182\xc0\xbce\xbb\x1a\xd4t0\xc0O\xf8.\xaf\xa4\xa72\xc04\n\x99\x87\xfd.4\xc0\xd8y{\xa9\xff\xb03\xc0\xd817\xd3 \xe2.\xc0\x18\xfaJQ\xf3\xfe2\xc0\x9c\xdd\x00,\xb0\xaf2\xc0q\t~\xbd\x05\xe32\xc0\xae\x0fC\x82\x96\x013\xc0\xa9\x029u\xa3p4\xc0\xad{F\xea*\xa5/\xc0\xdd[\xc8\x9b#\x102\xc0\n\xcbs\x0fC\xaa1\xc02\xb9\xc1L1\t3\xc0\xdc\xed\xd4}\xfb\x9a3\xc0]A\xab1\\,4\xc0t\xec\xdc\x91\x0e\xf12\xc0\x1dH\xa6\x84%\x103\xc0j\x8f)\xd7\x08r3\xc0\x8d\xbc,nN\xee1\xc0\x958&j\xf2\x89.\xc0#\x950n\xea\x063\xc0\xe0\x92\xf2\xd9\xae\xfa-\xc0K\x11\xce\x9a\xd1&3\xc0\x9f\xa9\x90\xc4\xda\xd33\xc0L$QH\x80\xb03\xc0\xd5k\xe4\xc5\x91\xde3\xc0\x9d\x1c\xf3\x8fR\xf73\xc0U\xf81\x10#\xff2\xc0[%\xdd\xcd\x04v*\xc0s\xc7\xf7\xd6\x00\xc92\xc0\xaf]\xfb\xab\x04\xc92\xc0(R\xf1~j\x173\xc0\xcbs\xc6p\x82\r-\xc0\xb3\xf9\x16\xc3\xd9B0\xc0v\x88\xef\x14\xaf\x082\xc0\xfe\x93\xac\xbah13\xc0\xdeaB\xca\xfa\xe42\xc0I\xe8k\xfe\x0c%3\xc0\x9e]\xe7FB+1\xc0\x8d\xf6q\xa2\x1f\xdb2\xc0\x0ep/\x12\xed\xf31\xc0\xfc\x85\x99\xcb9\x984\xc0\x0b\xb5z\xd9\xaa\x070\xc0\xfc\x8d\x81\x03o53\xc0AJW6Fq3\xc0\x87\r^5<}2\xc0\xc4m\xa7\xbd\x0b\x851\xc0\xf2Fr=\xa4\xe32\xc0\x03 r\xa2\t /\xc0\xab\x1a\x12\xa2\xccj/\xc0\xe8\x1f\x16\xe3\xbd\x8c3\xc09\x9f\x189\xf3\x982\xc0\x8f\xd6\x13\xc5\x9d\xb8.\xc0\xacQ\xdd\xea\x13\xa7.\xc0\x19\xc5\x8chy\xb63\xc0\xec\xd2\x9eO\xda\x870\xc0\x92\xc6\xe3\x82\xcc\x9f*\xc0\xf0+\xdf\x10\xbc\x013\xc0\x7f\xe7\xa6*\xafu4\xc0\xec,o\x19\x0b\xbd0\xc0}\xfe\x89S\xa4\x984\xc0k\xc9\\\x10\xab\x05-\xc0\xf1b6\xa2<\xad1\xc0\x9f\xa1t\xdb\xa1\xc20\xc0\xab\x0e\x97\x11\xf7}3\xc0qw\xb1\xa7/:3\xc0\x93\x0f\xc2\x11\x06\x1a3\xc0\xa1\xf6\xd6\x7f\x97\x7f4\xc0\xf9\x1b"S|\x0f3\xc0\x93\xa13\x96\xd6w3\xc0\xac\xcfB\x9a>z.\xc0b\x99Z[\x01{*\xc0\x98\xfaN\xbfM\xdb,\xc0\n\xe8\x18\x17\xbc\xdd2\xc0J\xb3R;\x84\xd62\xc0\xeeV\x19\xcce\xea2\xc0\xaa\xa15%\x87\x0c3\xc0Y\xf6\xc7H\x1e\xb01\xc0L{MP\x1fp4\xc0\x84\x1a\xc1\x1e\x90\x9e4\xc0\r\x00\xdb\xb1]\xce2\xc0\xd7\xa2\x9ah\x86\xd42\xc0\x9c\x04\xaa\x05\xe0\x1d3\xc0`)<\xef7\x9e3\xc0\xc9H\x9e#%\xa41\xc0\x07\xdc\xca\xc0\xb0\xa12\xc0`\x19\x85\xb4b(3\xc0\x9e\x19\x12\x0f\xb5\x9e2\xc0\x0e\xa1\xc6\x7f\x82\x102\xc0^\x8d\xca\xb5\xdc\x164\xc0\x9bU\n-/-3\xc0\x82p\x05\xc7B\x163\xc0)\xc8\t\xa4\xb944\xc0\xb96J\xa7\xef\xe34\xc0G\xdb\x10g\xfd\x804\xc0\x1e\x96\xbc\xa2\x9d\xd23\xc0\xda\x06G\x0f\xa6\xcb3\xc0*\xcf\x1e\xd9y*/\xc0\x91\xdd`q>\xfa3\xc0\xcf\xad\xea\xea\xbd\x965\xc0N6\xdac" 3\xc0M;\x8c\xd3=w-\xc0fc\x1d$\xb8C2\xc0\xbd}\xcf\xd9\xe1F2\xc0\xf3\x9bm\xa4\xd9x3\xc0\xa0\xe0\x80dY-3\xc0\xa6\x8b\xa1\xad]g3\xc0)\xb3\x8e\x866\xd92\xc0)\xb3\x8e\x866\xd92\xc0\xf9\xe4\xe2\xef\xf5?3\xc0\xa0\xdc\xca\xd7\xe3\xf12\xc0\x864s\xa9\xcf@3\xc0\xef9\xcfB763\xc05\xeb%m\x05\x104\xc0L\xb1\x90\x92r@4\xc0\xf6\xa0\xc3\xf02x3\xc0~\x12V\xb2\xff\x0f3\xc0*7\x84\xd2\xdf\x183\xc0\x86\xd1\xfe\xb5U\x9d.\xc0\xcc\x8bF\xe6g\xf42\xc0Aq\xf4G\xc1\xe02\xc0_\x1c\xaa}x|4\xc0L\x86\x97Y-\x144\xc06\xfa\xfe\x86\xf4O1\xc05\xe1p\xa6e\xb0.\xc0\xacp\x04\xafr~2\xc0m\x10?\xa1O\xd73\xc0\x054\xe1ZD\xb72\xc0o;\x91\x81\xf0\x032\xc00\xa6\xddt>\xed3\xc00\xad\xba\xd2rO4\xc0\x9fXm?\xa1\x104\xc0`\xcaA`\xbd@2\xc0\x81\x93.a&\x17/\xc0\xa1\x80\xde\x8a\xd4\xe72\xc0\xd6\xfb\x02u4.2\xc0\xcebe^r\x0e3\xc0\x12\xfa\xd0\x95n\x1f4\xc0\xb8\xe5 =\x10\xf32\xc0\xc9\x9b\xfe\xc0\x0eR4\xc0e\x83^4|\x91.\xc04g\x8f\xact\x184\xc0\xbf\xbf\xfb3\x9d\xc13\xc0t\x83\x86\x1b\xd9\xf72\xc0B\xad\xbb\xa8\xcf\xcc2\xc0\x1e\x06M\x0fgq1\xc0\xb0\xd8\x81\xafu\xab0\xc0\xf8\x824\xe0\xcf\xde2\xc0\x9f\xfca\xed\x05L2\xc0\xb5\xe47\x8b\xa3\x844\xc0\x8b\x14\x88 \x03/3\xc0?\x0f\xad\xe51\t2\xc0oB\x86\xden\x022\xc0%\xda\x0c\xf4z\xf52\xc0e\xb1I\x81pe3\xc0aio`\xe3\x054\xc0\x9en\x1bE\xda\xd72\xc0Os\xcd\xb0+\xdc3\xc0\xaev\x11\xa3\xd2\xcf2\xc0 \x1f+ \x9243\xc0\xa3R\xc7.j\xed2\xc0\xb2\x8c"\x0f\x1e\x073\xc0\x96\x97\x8e0\xfe\xac3\xc0\x84\xcbW\xd1#~2\xc0\x16m\xf5<l\x9b2\xc0u\x8fsU\xc7\x1c4\xc0\x91\x88\xaf\xb4u\x982\xc0\x9a\x1b\x83\xff\xb6\'2\xc0nc\'\xa5\xa7q2\xc0\x18\x83\xf4*\xe1*0\xc0bG\xdb\xca\x17\xa32\xc0\xc80\xd1\xc3\xfe\xec/\xc0T\xa1\'\xae\x01n0\xc0\x12;\xa6\xb64\xeb3\xc0\x0e\xfc\xfa\xed3\x1d-\xc0\x86\xea\xc1\x1a\x8c\x102\xc0\xe7!\xc7i\xc4\xe6-\xc0\xb6T\xf2"\xe0\xc72\xc0k\x14,\x82c*4\xc0=\xd2\xdaN\xca?0\xc0\x18l\xf6_\x9b\x892\xc0\x8b\x17\xb9\xb7\x96\x1c4\xc0Y0\xa5\x14\x80\x912\xc0${KN\xe9\x90/\xc0??g\xa7\xdcO1\xc0\xb7\x90\xb5vhE/\xc0R\x1b?\xa0\x1a/2\xc0U\x00Uc\x88\xd42\xc0M\xbc\xe82\xdf^2\xc0\xc5m\x95%\x07\xff2\xc0\xf1\xd1w\xf5\xa6\xf03\xc0\x85S\x9a\x8c<\x922\xc0+\xe3\x87\x00\xa2\x0b-\xc0M\xeb4I\x17\xff2\xc0Q\xa6o\x9f\xe3;3\xc0Z\xe4Ea4\x9e3\xc0\xf7\x9d\x8c\xc8\xaeb1\xc0\x08\xdah\xe76\x1f3\xc0\xe5\xfa\x10\x1e\xb4\xb52\xc02\xa4\xbf\xd4\xaa\x063\xc0\xf4\xf0\xe6\xb4\x16\n4\xc0\xc8\xf3\xe5\x17tu0\xc0\xe7Z\x11\xa89\xd7.\xc0\xf7\x960\xe9j\xfc1\xc0JW\xbe;E33\xc0@\xce&\xcb\xbf\xfc1\xc0l\xb1/aa\x0c/\xc0\xee\xb7\x05\x83y\x8b2\xc0\xe5bx\xbd,\xea4\xc0\x10\x18\x92T\x9eF/\xc0\xad\xbcM\xd5\xbef3\xc0c\xbf\xc6[P\xd72\xc0\x99K\xd9\xb1D\x932\xc0\x00\xbaw!\']4\xc0\x17\x8e6\xe9\xb6\xd92\xc0\x19\xbc\x96\xf6\xede3\xc0\xc0\x93^i\x8d}2\xc0&\x8e/\\\xe8\xf32\xc0\x17O_"dD4\xc0\xb4 \x98\xd8#\xea2\xc0\x10u\x06\x8a\tp1\xc0FW\xfa\xbb\x03\xd22\xc0m\x1b\xda\xca\x12\x155\xc0\x99\x02c\xae\x12\xb51\xc0Fn|\x01\xfd\xd72\xc0\xb4\x80\xfd\xe9\xcf\x045\xc04L:\x84\xb8\x063\xc0\x1a\x8f\xa0,\xef:4\xc0\xf4\xec\x99+\x89\x8c3\xc0_^+\xf3"\x173\xc0+*<\xb8-L4\xc0t,\x1ba\xd0\xd02\xc0,\x14\x13\x90R\xec1\xc0[\x99\xe3\xc1\x93\x8a1\xc0Yq\x80{\xe2j/\xc0\x9e\r\x97\x00s\xc93\xc0\xfe7D76g3\xc09\xbd\'\x984\xe42\xc0T\x194\x81B03\xc0\xd8b~\xb5\xf1!3\xc0\xa0\xc2\xd5\xf1\x8e\xd02\xc0\xe9\x84\xe6\xcex\xec4\xc0y \xf0P\x1fu3\xc0Ht\xaa\xd4\xd3\xb52\xc0g\xcaM\x0f\xd2\xae2\xc0\x91\xe3jb>\xd22\xc0h^T\xe8D\xb13\xc0\x0b\x87\x8c\xc4\x87%3\xc0\xdd\xed\xaf\xa2.\xcb2\xc0\xe2x\xf3\xbf\xf0\xf82\xc0\x1f\x81\xc9|\xc4\x000\xc0B0\xec\xa8\xfa$3\xc0\x1a\xc1es\x13\xfc/\xc0\xa3uo\xfa\xf0\xff2\xc0\x04\xd4@k\xe2\xbe1\xc0\x1aq\x04&n\r3\xc0\xea\x03\xa8[\x0b.3\xc0\xf2\x80=\x9b1\x073\xc0\xa0BQni.4\xc0\xcf^w\x80\xbe63\xc0\x89\xc1N\xe6\x1b\xf82\xc0\xa6\xe1\xd8\\\xd4\x023\xc0-\xfe1\xac\xa444\xc0\xe79\x0b\xe3>;3\xc0g#\'\x90d\xda1\xc0\xd6\xb4$\x0f\xb7\xfe2\xc0=_v\r\x07\x7f2\xc0\xe7\xb9}d\x13w3\xc0=_v\r\x07\x7f2\xc0R\xebZ\xf6V\r3\xc0\\9\xd6O\xbcA1\xc0\xa1\xbcp\xc3|\xbd2\xc0\xf6\r\x18,\xc5>3\xc0G\x8df\xc2\xa1 3\xc0\x1d\xf3\x06\xe0\xed\xe13\xc0\xdfd\x1a\x8cp\x134\xc0[h\x05\xda\x9d\xc02\xc0\xcb\xb1Z\xa6"W2\xc0{\xde\xea\xe1\xb2\xd82\xc0c\xae\x8e\xee\xac-3\xc06$\x0c\x85\xa8\xc42\xc0\x1dN\x01}8\xf41\xc0r\xa2\xb4Dp\xcd2\xc0E\xe4\xe6L\xa1\x9c3\xc0\x97\x1f:IU@3\xc0\x17\x19\xd8\x17\x15\xcf2\xc0`\xf9\xcdqT\xfe1\xc0]x\xf4*\xf0\x012\xc0\xa3\xa9:\x0f\'\x802\xc0,~0\x9e\x8c\xe83\xc0/T\xa7b\xaf~3\xc0\x95\xff^%pl2\xc0B\x0b\xcb\x9fY\xcb2\xc0\x8c\xc0#"n\xc82\xc0=DxJ\x08\xc91\xc0{n\x17\x11\xd6\xc72\xc0%\x95\x10p\x1a\x1b2\xc0\x90\x1d\x89\xd7L\x182\xc0{\x06\'\x16|#3\xc0\x1f\xddb\x7f\xe5\xb82\xc0\xea\x90\xed\xeaR\xcd2\xc0\xe5JD\x01\xb2\x1c3\xc0\x9e]\xe7FB+1\xc0\xea\xf5B\x19\xf4\xf23\xc0\x97\xce\xae\xfb\xaaG3\xc0\xa28\xb3\x92\x82\xd13\xc0\x94X^Q\x1d\x173\xc06\xeeDP\xca\xc32\xc0\xe1t\xe3\xc5\xb4\x1b3\xc0\x14\xa2\x02<\x80\\3\xc0!#\x86L\xdc\x9b2\xc0\xfd1\x89Z\xda\x173\xc0\x9b+z\xad\x10\x1f3\xc0\xf0 \xa9\xc5\x9f\xe52\xc0\xb1\xe6Ts\x96\x9a3\xc0\x130\xe9~>\x08.\xc0\xb9\xd2\xd7\x87\xf0\x032\xc0\xd3\xdf\xd3\x03L\xe82\xc0o\x08i\xcb\rS0\xc0\xeb"\xed\xa9>m2\xc0+\xcf\xd2\xdbl\xf91\xc0\xac\x10r\x85-\xf43\xc0\x0e`}\xcf\x9d\x833\xc0_?3Se\xf22\xc0\x05g\x00\xda+62\xc0ZS\xa0\xd5\x80 3\xc0\t]\xf8"\xb1\xfc2\xc0\xe2\x9f2J\xc2\xc13\xc0\xf5\x06P\xe2\xca\x9e2\xc0\xc5\xc2Qo\xfd%4\xc0\xcb\xbcCc\t\xd22\xc0\xa8^\\sP\xe61\xc0\xcd(\x17"2\xee1\xc0\x03\xab\'Y\x80\x89/\xc0\xa7\xaf\xd6O\xea\r-\xc0\x16G,\xf5\t\x173\xc0\xaf]\xfb\xab\x04\xc92\xc0\x99\xa4\xa5\xf5\xc7\x0c4\xc0\xf8\xee7\x18\xc1y2\xc0\xd4@o@\xe7w2\xc0\x19\x9f\tl\x8d\x083\xc0\xee\xc2\xe4\x88x\xf2.\xc0h\xec\xfe\x0ea<4\xc0\xfc\xbe\xed\x05\x97\x972\xc0\xfd\x1c\xf2\xa3C\r2\xc0B\xa0\xf1\x85\xfd\xfa3\xc06\xbc\xaf\x11\xe6\x102\xc0Q:<\x81\x95\x0f3\xc0\xfdnV\x10\xdc\xd30\xc04*\'\xd6\xcd\x874\xc0/\xc9J\xfa\xeey2\xc0\xb1\xee\xfe\xf121/\xc0[+\xcb\x91\x08\xc91\xc0\xff"\x80\xd4\x13\xfa3\xc0\xa4\xb7PgC\t3\xc0l\x85\xcd\xe6\xf7\x1b3\xc0\x82\xd22{l\xde3\xc0\x16h\xa1C)\xfa3\xc0\xb8\x95\xfa\xcf+g.\xc0\x01[\xa4\xbb\x99\x053\xc0<\xf5\xd1(\x90\xd73\xc05\xeb\x9aB763\xc0rZ\xe1\xe3\x0c\xdb2\xc0\xbf\xad<\xad\xea\x851\xc0\x95\x81\xadG\xf0\xd33\xc0k\x9c\xc0\xf0\x01\xd83\xc0p\xb7\xb1\x1c+\x804\xc0\xc5)\xba\xff\xb9\xfe3\xc0\xc4\x1c\x11\xc38\x153\xc0\x98W@*\r\xf83\xc0\x7f\xef\x83\xa33\xdc1\xc098\xb0\x83\xfd\x0e4\xc0\x81\xf2R,\xbc\x1a4\xc0\x8f\x05y\xef\x9f\x174\xc0\xf1\xb4U\x94\x06\x140\xc0X\x90C\xd9\xc5\xd12\xc0\x88\xa7&n\\\x013\xc0\xae:\x97\xb4\xbc\x1f4\xc0\xb9\xda\x86w\xc2\xe52\xc0|\xb5\xb7~!\x17-\xc0"\x0e\x91\x14\xd0\xf12\xc0\xfey\xcc\xb6/-4\xc0\xf5\x18A\xa9Ix-\xc0\xef\xf1Gl\xca=4\xc0W\x97~\xe8\x8b)4\xc0e\x88\x1d4$\xeb2\xc0R\x9e\x05\xb3\r\xd42\xc0\x9d\xf1\x1a\x06\x14\x1d4\xc0\xddIq\xfa\xbf54\xc0*_\xad\xed\xa8\n3\xc0[\x02\xf2\xaf\xd773\xc0\xaf+\xf5\xee7\x9e3\xc0\xe7\xae\x07\x16\x81-3\xc0A5N\x11k\x0c/\xc0[\x81\xcb\x85\x86\x1c4\xc0N\x00/\xf2\xcb\x833\xc0<J:N\xa4A3\xc0*\x91\xdd\x8d\xbe\xd12\xc0\xf4O &\xa9\xc23\xc0\xd5\x00\xfa\xcc\x15c3\xc0\xd6\xad\x87\xcb\xf5n3\xc0\x9d\x93:\x93\x8b\x903\xc0\x9d\x93:\x93\x8b\x903\xc0\x04\x14v5\xb8\xa74\xc0h\xbe\xd7MQ\xbd0\xc04\x1a\xb8\xb4~\xfa3\xc00l\xe7\xe0\x17z.\xc0\xf9,\xad\x0by\xbb0\xc0y\x01\x1fx\xf7"3\xc0\xb1u,6\xfb\xdd2\xc0\x9e\xe7\xa1Ha\xb94\xc0$\t\xe0\xfe\xfb\x8f4\xc0\x11\x86B\x03\xa8R3\xc0b\x1b\xe2\xf4\x89\xfd2\xc0\x1b\x93\x97\x08\xe4X3\xc0H\xcb\xbb0\xe1\xa94\xc0\xf6E\xa6\xb9\xc4\xbc4\xc0\xc8Or\x07\xa6N3\xc0\x19T\x9e\xd8V\xf42\xc0\xec\xee\xab\x0e\xcc\x104\xc0\x92\xec\x00+\x8bB3\xc0U(\xaf\x03\x9f\xa14\xc0\x07\x15\x9dj\xf8\x904\xc0\xa6<:\xb6E;3\xc0TB\xab\xc8\xdcE3\xc0\xa5\x82\xf4\xb1i\xd03\xc0\xda\xe5\xd6p\xb9\x974\xc0\xd8\x01\xe3\x00\xb5\xc94\xc09\x16\xf8x^\xb33\xc0\xa7\xbc*\xdfp\x9c3\xc0\xfd\xac\xb8\xd5\xf1\xed3\xc0\xba\xd5R\xa9\x02\t4\xc0\xcbG\xe7\x1b{\x8a.\xc0\xc6\xe5\x16g\xc1\xb13\xc0\x92\xaa\xda\xb3\x9e!4\xc06F\xc8\xc8\xb4\x184\xc0\xe9\xb6\x84\xd7\x9e&4\xc0)\xfb\xd5\xca\xee&3\xc0\x85\xb4L\r\xf6\xa12\xc0\xe4\x05^l\xa7V1\xc0{\xd7\xbfp\xd3\x912\xc0\x19\xcf\xa0\xeb\xd1B4\xc0\xf1\x10\x81\xae\xd5s3\xc0WM\x19\x98\xdc\xe01\xc0\x1a\xc6c\xc4\xa8\xc91\xc0\xcd\xdap\x8dk\xca1\xc0\x9f\xa2~\x1b\x95\xc41\xc0\x82d\x05t|\xbc2\xc0\x17\x13\x7f\xf1\xd2\xed1\xc0\xaaM\x88\xa7k\xa6.\xc0Q!\'\xaa\xb0\x153\xc0[\x9a6\xce\x07\x0e2\xc0N0U\\<E3\xc0xQ\xdc6*:3\xc0!\xe3\xc4\xbf\xa4\x102\xc0\xe1\x9c\x000\x10\x9b2\xc0\xcb\xbcsT{\xdc3\xc0\xc1\xdb\xc3\x97\xe585\xc0\xb1\xf9\x83\x8c\x7f\x034\xc0\x04\xf9\x83\xdc\x94\xd0/\xc08\xda\x9e\xdc\x08\xda3\xc0!O\x8b\xa2\x9b\n-\xc0n\xaf\x05\x91\xb7\xff2\xc0\x07\xa6\xce\xd8\xd9\x7f/\xc0S,\xb3\x82\xf5&3\xc0\xff)M\x8e\xd1\xfc.\xc0\xa6\xb7\x88\xd3\xac\xfb1\xc0A:\x04L\n\x134\xc0\xd7\x95k\x83*\xb33\xc0\xd9\xe6\xf7\x06\xab\x1f3\xc0\x96\xd6\xa7\x88s 0\xc0\x1a\xb6\x95,9\xd63\xc0\xe5\xa2n;A\xa63\xc0R\xe9%\xa2\xd7\n0\xc0[3S\x93\xcc03\xc0[3S\x93\xcc03\xc0\x86\x05\x98a1\r2\xc0kY\x01\xd0v\xf03\xc0\xaa\x024\xbc\xbea3\xc0\x06\xc4\xa8]\xf2L2\xc0\x04\xc0A\x8b\x96\x173\xc0\x8e0\x05\x15\xdb\xcd2\xc0\x0e?\xcb@\xc7\xa6.\xc0y\xd2\xe5\xfd\xd1B3\xc0\xd7\xd8\xc1\xf3(\xc50\xc0!\x82\x0b\x9c\xb9b1\xc0\xfa\xdf\xf8\xd4a\xea3\xc0A\xf6k\xdc\x95\x124\xc0\xa3\xd85\xe5\xfb\xad3\xc06Il\xd6\x90\xa42\xc0Z\x83\xc4)\x1b\xcb0\xc0\xf34)\x033h1\xc0\x91\x964\x94\xf0\xee2\xc0\xb5\xed\xb9br\xb94\xc0\x8a\x06\x8c|Y\xfb1\xc0J\xa0\xe3L"!3\xc0\xb8\x14\xcd/\xa3\xb91\xc0\xfan)\xb2\x8b\x81.\xc0^Y\x98\x80^\xd5.\xc0\x8f\xa39]\xcd*3\xc0#\xcdB\xf07)1\xc04\xd37\xd2\x9c\xdb2\xc0~\xec\x02b\xef\xf23\xc0\xadZV\xaa\x06R3\xc0\x80\xf9\xeb\x9d\xf5\'2\xc0n\x01\xbfL:\x7f.\xc0\xe6\xb5\xa9\x7f "4\xc0\xdd\xf0\x83\x03#\x023\xc0\xd6>\xe1\x195\x0f2\xc0\xea\xdb\xe7\x13\xba\xc63\xc0\x06\xb51\xd4\xae\x87.\xc0/b\x0c\xf3\xa5\xcd2\xc0\xc7C&\x8d\xa8\n3\xc0\xb0>\xe93b\x18/\xc0\\\xb7jl\x18"3\xc0\xc9sqRds3\xc0\xaa\r\x1c\xd6\x90t3\xc0&K\xd8\xf1\x04>1\xc0*\xc0\x9b\xd9U\xf63\xc0\rb\xe3\xbbB\x952\xc0\x82\x10\xc3,\xc5\x0e2\xc0(i \xe3Y\xfe1\xc0-\xc9\xaf3\xb5\xae4\xc0\x87\xb8\x14\x08O\xbd.\xc0u\xd5,\x1a\xc1u/\xc0\x88\xde%z\xdf)/\xc0\xa9i\'\x1c(,0\xc0\xb6\x16\xd3A!\x961\xc0\x08\x87\xa8\xf5\xca\xa22\xc0\xa8\xe8\xb2\x1c\xe1\xad0\xc0m\xef\x94\x9b\x05:3\xc0T\x95\xef\xae\xad\xcd2\xc0\xff\x12\x00\xc0\n\xf71\xc0\xaa\x98m\x9c\xd0\xcd2\xc0\xb2,@1{\x8e2\xc0\xdePr\x90X\x8f2\xc0I\xe9\x19\xd6\x01\t2\xc0]x\xf4*\xf0\x012\xc0\xea\xdc}\xba>\xfa2\xc0\\\xa4\xf2h\xe5F2\xc0\xee\x11\x1b\x04\xce82\xc09\xb3\x96\\\xc6\xbf0\xc0\xe2x\xf3\xbf\xf0\xf82\xc0OS\x8c\xbe\x93\x032\xc0\xc5\xa1\xfamF\xbb3\xc0R\xdc\x88\xd2\x12\x9f2\xc0\xff\x1b\x8c\x99\x81\x073\xc0\xa4j2\xfav\xfc1\xc0\xda\x86\xfc\x06z\xc62\xc0:\xc3>\xdb*q1\xc0\x8d\xdf\x0co\xe6\xdf3\xc0-I\x14\x85t 3\xc0\xcb\xf1\x9bqO\xe33\xc0M\xd9$\xb8_\t3\xc0\xa1\x02\xbb\xbd<\xc92\xc0\xe2[\xcc\x9d\x8e\xa41\xc05\x9db\xb6\xb4\x1f/\xc0\xb6sY\xfb\xf9\xf81\xc0\xb9;\x158\xf6\x1e/\xc0LM\xe2E\xc9\x8d.\xc0\xf7\xc7RW\no1\xc0\xe1\x92\x1a\x9b\xd4\x814\xc0\x16n\x9f\x7f\xc4\xaf1\xc0\x92\xa2\x86N\x0b\x8a3\xc0[\xc4y\x92\x9e\xd73\xc0\x11/\x11$\x9d\xfa3\xc0\xf9\xaa9\xf1\x07\xcf.\xc0\x93\xdf\xe72\x9b\x800\xc0\xf8\xa1U!\x82\x801\xc0%\xa4`\x9a\xac\xcc2\xc0\xd7T\xb6\xf8\xe2\xb93\xc0VN\xd1&!\xad1\xc0m\xc4\xb3\x11\xce\xae1\xc0\x04Kqr+\xda2\xc0\xcbJ\xfa\xa3\xc1]4\xc0\'Q\xd0M\x17\xdb2\xc0\x98DV>`\xf0.\xc0\xf0\x8d\x9f \x04\xee3\xc0\x03\\!:\xde\x952\xc0\xb8\xf8g\xa7\xa0\x022\xc0\ts\xdc\x1f\n\xfd3\xc0\x89\x1bo\x15h\xf32\xc0)\xb3\x8e\x866\xd92\xc0\x98DV>`\xf0.\xc0\xc7\xe5<\x0f\x19x3\xc0\x91\xa7\xbc\x84rb3\xc0r\xe5\xcdj\xd9\x11-\xc0\x0b\x85\x9b>b\xd4/\xc0\x85\xce#\x8b\x86\xdc2\xc0\x03\xbc\xad\xda\xd3\xe21\xc0\xc7\xa6y\xb4\x8a\xfb2\xc0\x8b\xe4t\xb5\x0c\xe81\xc0\xf8JE\xc6k\xdf2\xc0c\x11\xa9\xc8\x18(2\xc0\x96\xc6\\\xbd\xeb\xcd2\xc0\xae@zB\xe6\xe41\xc0\x08\xe3\xb5\x847\x931\xc0|\xcb\xc7\xcfJ\x974\xc0\xa3A\xc9\xa7\xd2\xb83\xc0!HA#,\x8f3\xc0\xfb\x9dh\xf8GG4\xc0F\x94\xf5\x96W\xe12\xc0\x11\xce\xd7\xb6}\xd32\xc0\x18\xd2\x1d\xd9w\xfa1\xc04\x94\xcd\xceZ\x870\xc0\x8d\xf5\x11\xa1c\xff2\xc0\xe4\xf8\xec\xa1\xd7u1\xc0\x1e}\xdcf\xa6\x8d1\xc0S\x95\xf5\xcf\x91\x104\xc0|\xa9\xeb\xe3?\x890\xc0\x11\x02\xc4\xec\xcc\xd52\xc0G\x11/\x1c\xcb\x961\xc0\x053\x1a \x8d\xbd3\xc0<0u\xd3\xa1\xdf.\xc0\xde\xf2\xdfW\x06\x143\xc0=_\xdd\xbe\xa4(1\xc0\x8c?0\x17\x02y2\xc0\tI\xf1\xd1\x9a)0\xc0\x96\xf3\x9b*\x03M2\xc0.\xe1@\xa1&\xf12\xc0\x0b\'\x02\xd9j@0\xc0\xe7V\xc4\x88\xc6\xb33\xc0+\xc8\xe5\x94\xa2k/\xc0\x8c3\xe3{\x85\xae.\xc0E\x9c\x91\x83\x90H2\xc0\xc4\x82\xca\xd6\xe5\x1e1\xc0\x06ja\xdejw.\xc0\xd1\x1e\xcb\xaaV\x8d-\xc06y\x03a\x9d\xca/\xc0E\'\x0e\xe6@\xd93\xc0\xab\xec\xbc\xf5g\xcd2\xc0\xf2\x18\xec\x1e"\xb82\xc0\xd3\x95\t\x85\xe6W2\xc0.\x88\xceG\xc2\xec2\xc0\xb3\xe9\x18\x042\xb71\xc0\x1f\xfd\x10\xc1\xa4\xc5-\xc0n\x9b\x03\x96\x17\xff3\xc0\xbd\x82\xe3\x90\xa8X1\xc0\xec\x00\x0ec\xff\x0c2\xc0\x1f\x89\xf3\x03E\xbd3\xc0\x8f4=\xd7*\xfc.\xc0\x01H\xb9\xa6\x9fC3\xc0&}(\x02t\x112\xc0\xe9\xdaS\x89\x00\x1f4\xc0\xe6\xec\xac\xb06\xd6-\xc0\xdf&\xf49\xb5^2\xc0`\xc9\xdd\r\xda /\xc0X\xdeRk\xc6S/\xc0\xc3\x88\x99\xd9\x7f\x1f-\xc0\xe4\xa6L\xdc$\x193\xc0\xbe\x93ds\xa4\xa01\xc0S\x18\x8e0\xcb\xc91\xc0\xdfL\xf6F\xd1-0\xc0V\xac\xf3O\xbbr2\xc0q\x9e\x8a\xc7\xd7\xad1\xc0\x04x\xee\x9f&U2\xc0\x16\xce\xad5?\x124\xc0}4<k\x90\x832\xc0*3\x10\xf1\x06\xf23\xc0\x92\xd6\xc9\xec\x9fm1\xc0\x14dt\x80O\xef.\xc0\x7fY\x96\xfaY\xf72\xc0$\xba8O?\x974\xc0\x05(8\xf43\x882\xc0\xcf)\xc7\xf7ry*\xc0\xe8\x92I-j\xc82\xc0;\xfb\xa0[\xc6-3\xc0I\x18\xb4\t\xc6\x824\xc0\xfc\xd1\xf2\xbbt\xd23\xc0\xc9<\xae\x0c\xb9\x053\xc0h\x9d\xfa\xb0w\x882\xc0=\x08G\xed\x1d\x0f3\xc0\x89k\t\x88\x18\xb74\xc0\xb8W\xd1C%\xd32\xc0\x8e8O\xb6\xbe\xf42\xc0\xfc \xf4a1\xe12\xc0\x8c\xf1\xe0\xd7\xfc\xe30\xc0\x99\xe4\xbf\xe5\xa0\xf32\xc0\xfa\x8d\x92@\xee&4\xc0\xe5\xab\xbe\x9f\x98\x123\xc0C0Q;\xc1d2\xc0\xaa@V\x8e\xc2\xd50\xc0t\xe1\xeePFJ0\xc0\xafu`\xe2\xb5\xfe0\xc0\xed\xa0\xd6\xf2\x04\xbe2\xc0\x84\x07\xc7\xda\xa9\xb02\xc0\xa9\xd8\x08\x84:\x8b.\xc0\xe9\xc8zm2j0\xc0\x88u\x87\xce\x97\xf13\xc0l\x84\x9f\xf3\x9f9/\xc0z\xb7e\xa4\x8d\x962\xc0T\x00Ty\x06\xad3\xc0\xe1\xa7z\x82\xb4\x864\xc0\x813UP\xfb\x84/\xc0\x9b\xb8\xde\xf3\x9b\'4\xc0dV\x15\xcfb\x010\xc0M\xff\xdb\xa5\xd0s/\xc0\xcf\x84F\n\xde\xd9-\xc0\xbd\x0c\xb0\x93Z\x032\xc0\xa1<#f=r1\xc0M\xeb4I\x17\xff2\xc0\xa0@qQX\x8f*\xc0\x8fwNr1x3\xc0\xf3\xf1\xa4\xe5\x14\xfe1\xc0\x86AD\x83\xa6M4\xc0#\x00\x8b\x1a\xe3\x9d0\xc0H\x0c\x17D\x8bd/\xc0\xd3\xef\x91\xac\xab\x1c4\xc0\x16i\xabH\xdc\x193\xc0\xfc\xcay\xa8V\xfc3\xc0\xca\xd1\x1d\x13N\x0c2\xc0\x0c\xeeTWn\xa81\xc0i\xf9I\xe3?\xfe1\xc0su`\x01@\xf62\xc0B\xbc:v\x01\x0c3\xc0Jo<j_y2\xc0\x87:I\x10\xcfU/\xc0\xba\xe6s\x9aQ\xfb3\xc0Z\xd1\x11U\x04\xb53\xc0\xe4\x89\x01\xe6\x13k4\xc0\x8b_{r7\xdb2\xc0\xba\xda\x97\xd7*\x8c2\xc0\xc6\xf14~\xa8\xa82\xc0e\x11[V\xe1\xdc1\xc0W\xf1\x10D\x01O3\xc0b\xf7T\n\x00\x8c0\xc0\xa3\x0c\xcb\t\\$3\xc0\xc8\t\x93\x8d4\xa03\xc0\xdaQ\xd8\xa83\xb51\xc0\x85\x03L\x86m63\xc0\xab\x0c3-H\x010\xc0\xf8^B4\x82\x193\xc0\x9c9R\xa6f\xe81\xc0\x1b\xf9^\xe7U\xa02\xc0\x90T}\x02\xc5\xbe1\xc05\x8beeo\xea1\xc0\xb9\xd9\x04PN\xae1\xc0\xfaa\xf1\xfcu\xaf1\xc0\x98(\xe0\x89I^/\xc0\xc4\xf9\x19ZW\x173\xc0"\x8aP\xa48}2\xc0\xeb\xd3[$\xa4\x97-\xc0K"\xabf\xc8H2\xc0Pp\xacQ\x92z2\xc0\x9el\xd8O%\x9a0\xc0\x18\xbaQ\x80\xdd\x942\xc0\'\xde\x0e[\xcd\x003\xc0\x94\xbcMQu\x183\xc0\xd5\xd3\xef\x91\xd2\x032\xc0+\xe6j+\xe6\x8f2\xc0\xb4##\xabK\xf22\xc0\xbbJ38\xed\xcb0\xc0\xb6\xd8\x8b`\x04\xa82\xc0\x9eU\x1d\x8e\xca\xc40\xc0(\xb0\x91]w\x87.\xc00\xfc\xf5\x87^\xbf0\xc0\xcbY\x0eM\xff\x153\xc0\xfe\xac2(\xd3\xd30\xc0`kZ~\x0b /\xc0\xf9\xc2\xfe\x85\x00\xfc2\xc0$\xcb\xa0\x04\x13\xb22\xc0\xa3\xa9:\x0f\'\x802\xc0v$\xb1\x98\x9a\x8a.\xc0|?\xd8\xc7\x17\xa10\xc0\x07\xff\x87\x95V\x1e3\xc0\x8dK\xd9a\xeaw0\xc0\r\xab\xf9#A[3\xc0\xb4\x1b\x1a>\x8a\'4\xc0\x94\xbc\xfe]\xdc\xca2\xc0k<\xb6\x14\x81\x193\xc0l\xd4\xdd\x8a(\xda2\xc0\xa8\x86%\x15\x14x2\xc0\x8b\xcb\xd1ly\x992\xc0\xf3O\xed\xe2]\x0e2\xc0\xc1\xdb\xc3\x97\xe585\xc0W\x9d\xb9\xca\x86\x194\xc0\xbe\xef9G\x0e\xee1\xc0[2v\xa6\xe130\xc0e0\x81\x90\xeb\x133\xc0\xdc\xae\xd6\xfcn}3\xc0\xda\xe5\x8d\xbeJ\x9a3\xc0\xa9\xbbr\xbc\xd6\xe82\xc0\'\xa5\xf0[Z\n2\xc0i\x85\xf2\xe5\x97\x0e2\xc0\xef\x90\x1f\x11\xa9\x0c3\xc0\xea\xc19{\x81}2\xc0U\xf8\xa6j\n\x0e4\xc01\x1a\x13g\xbf\xec1\xc0\xb6O\x95\xb5\x01\xfd2\xc0\xdd\xcbp\x1e\xa4\x162\xc0\x9b\x13\xcdM1\x102\xc0\xec"B\x0c\xb5\x844\xc0\xe3g\xf7\xce\xeb"3\xc0\xb6UN\xe8\t\x1c2\xc0\x1fd\xdeUj\xe94\xc0l\xcb\xe4\x1a\xf2\x173\xc0\xcf\xed\x92\xf2v\xfd4\xc0/6;\x1a\x13&4\xc0\xc8\x8a\xc5\xf1\xb0\xea0\xc0\x1b\x95\xf8G[\xdc3\xc0\x8d4\'6\x91\xfb,\xc0m\xb5\x99lI\xca1\xc0\xd3\x12\xb8H\xae\xd33\xc0\xdfU\xdf\xf1\x13\xe33\xc0\xea`\x07E\x02\x083\xc0\xd5\xee\x88\xee\xb8L.\xc0\x82\xd22{l\xde3\xc0j\xc3\xec\xaf\xc3,2\xc0\x01C\xbc\xfd\xce!1\xc06\x8dpt\x9f\x08-\xc0D^\xbb\x89?\x85.\xc0cl\xc5\xa8\xd1\xe5.\xc0\xf5o\xf6[x?2\xc07\xd9@\x7f,\xc73\xc0\xf6\n]\xd1\xbe%2\xc0\xc2\x99\x93}\xad\x014\xc0\xaf\x05A\x06\xb0*2\xc0\xb6ev\xb2\xb4/5\xc0\x04e.\x8dY\xf71\xc0n\xf6\xf0\x87\x11\xd13\xc0\xa4m\xa6>\xc6\xf11\xc0\xee\x87\t\xbb}\xd33\xc05\xeb\x9aB763\xc0\x84\xfb\xc0{\xec\xd53\xc0\x8f|\xdf\nr\x9d3\xc0\x08\x93:\x1fu\xd33\xc0\x0c\xecd"9\xcd3\xc0?\xcc\x94K@X4\xc0\x9d\x02\x9e\x12C\xd53\xc0$\xa9l\x82o)4\xc0Y\xa4\xa2Ej+1\xc0\xc3\x9a\x96f:\x824\xc0M\x83\xb6E\x03\xd03\xc0\x88\xfa\xc5\'\xf9(1\xc0\xed\x99Y\xfa\xb7\x143\xc0M8C\xaen\xff3\xc0\xd2\xecA@\x1a\x0e2\xc0\xb4\x8e\x8e\x80\xbf\x1f3\xc0[\xc4y\x92\x9e\xd73\xc0\xff\x8a\xbf\xd3]\x0f4\xc0|G\x81\x1f\xa9\xf83\xc0\xd3\xac`+"$3\xc0\xaej2~/\r3\xc0\xb6\xb72\xeeJ\x0f4\xc0\xaa!\x98\xff&\xf63\xc0#\tl\xa1\xec\x1a4\xc0\x1f\xee\x0e=\xfa\x952\xc0\xae:\x97\xb4\xbc\x1f4\xc0\xfa\xb73\xdd\xa9\xb91\xc0\x98&(\x7f2\xf32\xc0\xbe[\xc9=a23\xc0\xb0\x9d\xee\x06\x1f\xff1\xc0\r\x11\xf0\x8eP23\xc0\x80*\x7f[\x82\x033\xc0u\xab0\xb6\x14y2\xc0\x8f\xdd\xf8y8d3\xc0C\xf5\xfd\x0c\x0b.3\xc0\xbd8\xa9\xf4)\x1d4\xc0\x89f+\xae\x16]-\xc0\xe4w9\x01Q\xd73\xc0sI\x8a/\xd9#3\xc0\xd0\xa2)\x9e\xfb\x143\xc05\x08\xe0\xb0\x19d3\xc0R;;r\x93n1\xc0\\\xa2\xe0\xcfr@0\xc0\xf1\x1d\xc4k#\xe22\xc0O_jk\xa6F4\xc0^\xa9\xb7\x0f\xaa\r3\xc0\x8b\xc8\x01p*\t3\xc0\xf5\xa7\xbbN\xfc\xfe2\xc0!\xec\x80?\x9ci3\xc0\xabq\x92\xa4\x8a\xa32\xc0\xb4\tA\x04h\x1f3\xc0xR\x00\x81E\xf42\xc0\xc7*\xf2f\xd1\xef2\xc0\xf7\xf7\x8a\x80\xaa\xd50\xc0n\xbf\x18\xc9*\xa24\xc0K\xda\xe1bu\xfb2\xc0\x8aQ\x02\xde%\x023\xc0\x8d\xb0\x8e\xd3d\x015\xc0Y\x0f\xe2\xfb\xaff3\xc0\xbe47\x83\x99\xdc2\xc0\x1a\xa7\xd5\x02!\x0c3\xc0p\xa9m\xae\xf7Y4\xc0\xe0\xfa\xd2i\xe594\xc0\x9b\xa8\x91\x0c`k3\xc0\xa6\x95\x0c\xdb\x8cV1\xc0"\xf9\x97\xfa=\x123\xc0\x17\xb1\xb2Y(\xff2\xc0\x9cg-\x9f;\xf22\xc0<\xfaf\xe6}\xb64\xc0JL,f9\xff2\xc0\x98>)\xd0\x1d+4\xc0z\x19W\xad\xc6S4\xc0pc\x19I\xa2\x085\xc0\xed\xaf>W\xd9\xd32\xc0\x96\x08\xe8E^L4\xc0\xba\xf1$\xa4\xf9\xe84\xc0V\r\xbd\x1c\xfc\xd01\xc0G\x08\xf3\x81-\xfe2\xc0X\x83J\xe8\x95\xca2\xc0\xa0\xc2\xd5\xf1\x8e\xd02\xc0Q\xd649\tu3\xc0\x1f_\xb1\xcf\x92\xfd2\xc0\x1f9\x8a\xf5\xcb\xd22\xc0(M:~v\xcb2\xc0;\xb0\xee!\x81\xaf2\xc0\x93\xd6\x1c\x97\xe3V2\xc0\x038\xb4J6\xfd2\xc0\xe4C\xcd\x83\xc4\xe12\xc0\x1e\x91\xedk@\xcb2\xc0\xf3\xff\x94\x00B|3\xc0\x8b\x80X;\xe2\xf52\xc0\x8a\xce\xc8\xd85}4\xc0\x8b\x80X;\xe2\xf52\xc0\xcb\xf5\xf5=\n\x0f3\xc0H\x94\xe9P\xde\'3\xc0nN\x97\xd3\xd5A3\xc0*o\xa3\xedm\xc23\xc0\xf6\x8d\r\xc8\xe5\xbf2\xc0\xd0d([#\x0b3\xc0\x10\x90\xe4\xb07\xa84\xc0\x96\xe4boSS3\xc0\x10\xff>\xdd\xdeE2\xc0\xa2\xfd\xdfb\'\xf7/\xc0\xa8\xe9/\xc1\x88;3\xc0\xc3b\xcf\xfbu\xd42\xc0?\xc0/0\xef\xce2\xc0O\xf0\x17\xba_\xdf2\xc0\x17\xaaDJ\x8a\xbd1\xc0\x02\xcf\x8d\xed\xba\xae3\xc0\tv\xb8{w\x81.\xc0F\xfcfAJj2\xc0\x9aG}\xf7\xcc\xc32\xc0X\xcd\x9dx"\xbe2\xc0\xfa\xe2(\x05\xa2\\2\xc0\xach\x9eA\xf1\x9a0\xc0\xc2\x900\x18\xd2\xbc2\xc0\xc2\x900\x18\xd2\xbc2\xc0p\x14\xd3\x8b\xca\xad4\xc0V;[\x87\x85\xa63\xc0\xb4\xbccN\x16\xfb2\xc0v\xf9\x9ak\xd5\xc94\xc0\xbc\xb9\xcdN\xbeN2\xc0\xe2j\x84\x94:\xd53\xc0n\xbeq\x84\x82\x064\xc0\x96\xf6]\xca\xd2(/\xc0\xc1^\x04\x11fp3\xc0\x10\x82\xcf\x0f\xbdA3\xc0F\x91OS\x11|-\xc0\xfd\x08\x8fW\xbf\xfa1\xc0w\n\xfb\x9c\x13\x7f4\xc0\xd5\x8e\xdc\xc8\x0cv3\xc0\xd3\xcd&\xf1xy1\xc0\xb0\x17\xf8^\xb8w3\xc0\xee\xbf\x9e\xa7\xc513\xc0W\xb1\xc1m\xc3\xd22\xc0\xe9o]\x0f\xe9\x084\xc0\xdc$\x02F\x1bs3\xc0\xdf\xa1\'Me\x153\xc0\xebQY\xe8\xfb\xda2\xc0ib\xea\xb3\xff\xce2\xc0\x90%y`2\xc92\xc0e}p\x82z53\xc0v\x11\x990\x9c\xd33\xc0\xa4\xb2\xe2\xe1"\xc91\xc0\xd1\xd4\x8c\xe6kg4\xc0\xe7\xf2\x83\xc3\x1e\x002\xc0\xd2=\x95sv\xb92\xc0\n\xac\xc0p\x87\x1c3\xc0\xbd\xa9\xa1\r\xab\r3\xc0\xfc\x12[\xb3\x84\xa93\xc0\x8b\'\x80\x0f"Q2\xc0\xd2\x9b\xdf\x01T\xc43\xc0\x0f]x\x08\xfe\xb8.\xc0\x81\xa4u\xc2\x0fG3\xc0ClC\x91|:3\xc0\xe0\xc9\x80\xe3,\xfb3\xc0\xe3.NX\x99C3\xc0h\x1b\x93\xa4!\xb93\xc0\xae\x1b\x8cUw\xff/\xc0\xe5t\x88\x10\xda\x7f.\xc0\xc1\xf7O$\x1d\x83.\xc0\x9du\xdc\xc2\n\x8e2\xc0\xba\xa1\xfcS\xa2</\xc0\xd1\x04q\xd5o\xc34\xc0\x12\xcaY\xfe\x11\xbb3\xc0\x89Z\xe7\xf4v\xc42\xc0\x11\xd1"\x92\x80\xe11\xc0\xc15\x05\x95\r\xe43\xc0\xa3S\xe1JM\xdd2\xc0\xdcU\xe8\xfd+\xd22\xc0\x859}^Y\xab4\xc0or&\x9c\xf0\xdf3\xc0\r\x7f.\xfe\xddC3\xc0"\xc6\xa3\xd3\x07\xda3\xc0\xdd\xbc\xf0EH:4\xc0\x0c\xd5\xa5<\xf1\xb53\xc0y\x01\x8dB2\x0e/\xc0\x8d@\xffH\xfc\xd92\xc0f\xe0\x8d\xaa\x06X2\xc0\xffTC\x87.\xec4\xc0\x91\xe2\xae\x88H\xee3\xc0h\xda\x0c\xbf\xf7\xcc2\xc0\x991T\x13\xdeL2\xc0e\xfb\x873g\x133\xc0O\xd4\xeb\xa5b\x9f2\xc0\xfdu(\xc5\x10\xf6-\xc0\x94V[xB\xea3\xc0\x1d\x0c\x00O\xc7C2\xc0\x1f6\x8d\x84\xa4k4\xc0\t\'\xccR\x13,3\xc0\x18\x8a\xa5;\xb9\xe21\xc0\xb0\xfd\x8e\xaa\x02\xef3\xc0G\xdf=\x8c\x0bW1\xc0\x13\xc1\x97Z&\xf01\xc0\xabX\xdfF\xab\x17-\xc0\x7f\xb1\x0c\xa5.\x163\xc0\x7f\x18\'\xbd\xf9\x0f0\xc00\xac\x00\x97\x97I-\xc0\xe7\xdf\x05a\x90-3\xc0<\x06*5\xfb\x0f3\xc0\xa5Bw\xba\xae\xe52\xc0\xe4I\xd1\xd01\xa53\xc0\xaf"#2\xd9\xd0,\xc0\xbe\x18S\xef#\xe41\xc0\xd9\xd9\xa6\x85\x1a\x024\xc0B\x15\x06@\x81\xd5,\xc0\xf8\xa6q\xdda^1\xc0\x11\x1d\x94\xbbC%3\xc0?\x80\x1b\x98\x90.3\xc0\xe2\x05\xb23\xbdT4\xc0.\x0c\x9b\x89K\x914\xc0\x93\x94\xf0g\x83\xf7/\xc0\xa6\xedc\x0fE\xd12\xc0\xfe\xeb\xeew\xa1\xe0/\xc0\xbc\x04\xa6\x89\xee\x1a3\xc0V\x176\xcb\xaa#3\xc0\xfe\xfaK\xf7\x8343\xc0~\xdaM\xf6\x81\xdb2\xc0\xd8\xa5bl\\?3\xc0*_\xfa\x14\xfe\xfc2\xc0\x87u\n\xe79\x9c3\xc0\x17\xcdV`\x15\x831\xc0U\xf1\xfb\xcd\xc7E3\xc0\xe6\x12,R\x9b\x1d4\xc0\x16\x95\x8b}\xef;3\xc0\x99\x8a\x16d\xc3O3\xc0^\x02\x88\xd8\x11R3\xc0\x8b\x14M\xb2\xfa\xb03\xc0\xc7]\x8e\xd3lB3\xc0\x9dv\xcf\xb1\xc2R3\xc0\xd1\xc2Jm\xc5\xe53\xc0\xf4\x0ew\x1e\xb7\xf32\xc0\xb5\xb6\xdf\xb7\'\x8f3\xc0\xd4\x96<\xd9\x85l3\xc0\xb6\x0f\xcbYF\x0b3\xc0\x9b\x02\xb4\x88\x8253\xc0\xd4\x13\xde\xbf\x13p3\xc0\xdf\x0e\n\x14+\x903\xc0\x9a\xc1\xb8\x1c(,4\xc0Of\xab2\xcb@4\xc0\xe4\x982\xfcW\xce2\xc0\x93Y\xb8\xc3\xc5\xe32\xc0\x08\xc7#D\x8b$3\xc0-A\xce\x1c\x9f\xa33\xc0\xe3j4}\xcd\xd72\xc0U\xe1,\x02J\x9f3\xc0\x93\xc0\xd7\xf9\'\x9d1\xc0\xf1\xe4$U%*0\xc0\x9eE-\xb9\x87\xfa2\xc0\xff\x04\xe5\xdcWM2\xc0;\x90\x17\x95:p2\xc03\xa3\x99\xf8\x9a\xac3\xc0\x8d\xe2\xb5\xf8s\x983\xc0\xb3\x05\x00\x8dt\xf91\xc0\x1e)\xf8nk\x932\xc0\xdfy\xd43\x00\xe62\xc0\\~\tw\x82q1\xc0\x81E\x9d%\xae\'3\xc0\x03\xf1\x86\xdb\xea,3\xc0\x95\xfe\x96\x00\xd0!3\xc0~L\xc87F\r3\xc0\xbd\x95\xb94\x9e.3\xc0\xac\x05\xef\xa5!\xa82\xc0\x91J\x12\x91\x94\xe22\xc0*Jl,\xdfm1\xc0\x13\xb0\xc5\xe4\xa5\x9d1\xc0\x0e\x1em\xd8\x81=4\xc0\x0bnU\xd9\x92\xe01\xc0\x91\xff\xce\x81\x1cy2\xc05\x8e\xcf1\xdb\x000\xc0\x1f:}\x86\xc7B/\xc0\xe2x\xea\xa0\x17"3\xc0\xb0\xc9\x15\x8d\xd2\xf33\xc0~\xd4h\x8b\xa8 -\xc0\x8a\xfew\x92a\'3\xc0s\x12_\x7fX\x1d4\xc0"\x02\x85\x88f\xe41\xc0W\xf6C\xe8\xb2\x972\xc0;\x8fO\x8aK\xd0/\xc00\xa5\x92\xbb\xd5\xb81\xc0\xdb\x90\xf11C=0\xc0noL\xbd\x0b\x89/\xc0\xf7\xa0Vd\x1cy3\xc0\x14\x88k)\xb8Q-\xc0\x1bv\xeb\x94\x98M2\xc0\x12\xc8\x8d1EL2\xc0\x1dc\xbb\xe6f\xd82\xc0\xfcG\x1b#\xd6\xf03\xc0\x1fO\xbaj^\x85/\xc0\x906\xe0\xd2\xc5P2\xc0\x01x\xc2~z\xff3\xc0dt\x92\xcf\x97/+\xc07\xe3\x06\xe4\x8e\x124\xc0\x1c\x98\x9bv5<-\xc0-5\xc1&\\\xf22\xc0[+t?\xac\x0f4\xc0\xa7\x15\x98<\xb0\x8b2\xc0b\x9c\xadV\x87R/\xc04\xdf\xa4\xa1\xfd\xb82\xc0~\xf0\x9b\xcc\x16(3\xc0\x9e\x8e\xa3\x14\x9c\xca3\xc0\x1c\x9e\x9c-!\x8e.\xc0\x17x\n\x9a\xac\n3\xc0x\x9e\xbf\x90\xc5g2\xc0\xaa\x7fJ\xa8\xa8U3\xc0\xf2J\x7f{\xbfV-\xc0D;\x17\x1e\x84\xd63\xc0\xb1\xea^\x89c\xa43\xc0D\xad\x1e\x99\xf2M0\xc0\xc1\x0f\xd5\x88\xceH3\xc05\x8e\xc6%L\xa14\xc0BR\xfa\x07\xb2\xc21\xc0\xe8\xe9&$lY2\xc0\xdb^\xc6\x92\xec\t2\xc0|\xee-l\xc5\x15/\xc0\x86!\x0ez\xb0*3\xc0\xd2\xdd\xff6\xbbT/\xc0K\\\x0bKm\xc91\xc0#e\xc8z7\xe21\xc0\xed\xbd\xdc\x14\xe9@3\xc0\x1f\xcd\xe1{\xd9h-\xc0\x87\xec\xcfP\xe7\xdb2\xc0\xde\xa4\xd8\xe1\xd1e3\xc0\xa6"R\x02%P4\xc0\xf8\xc9"\xaa\xe0I2\xc0`\xe3*XV\xc03\xc0\xbb\'\xf7U\xc2\xc82\xc0I\x99+\x9d\xb5:3\xc0\x8aI;$\xd5\xed3\xc0\xe9\x1c\x01\xad\x04\x974\xc0/t&\xb2\x0c\xc52\xc0\xa5\x82\xf4\xb1i\xd03\xc0<\xc2\x1d\xb8A\x9d2\xc0\xe8{z\xf4\xfd*3\xc0k\xbd`\xa9\xa9\xe91\xc0\x8d\x18|\r\xe4\xcc2\xc0&wR\x9a\xd3\xb71\xc0\xcf\xbe\x8c}V\x7f0\xc01\xe5\xe5S\r43\xc0)/\xc5%D\xc51\xc0\x0e\x1b\xd2\xc9\x82\xb72\xc0,\x84\xb7\x08E\xfe2\xc0\\V\\\x7f\x93\xee.\xc0*P\xcb\xef\xf0\xf72\xc0\xaf \xd0C]\x0b4\xc0I\xe0\xaf\x07a<3\xc0\x9d$c}\xb4k4\xc0[\xb235\xd2\x013\xc0\xa30\t\xeb\xd7)2\xc0""\x8b\x18\xbf\xb52\xc0\xd5\xf1\xaaz\xd4\xd02\xc0I\xf3\xcb#l!0\xc0\xb5U\xdd\x95\x8bT1\xc0\xd7T\xb6\xf8\xe2\xb93\xc0\xe2\x95\x06"b\xf02\xc0+\xd4\x14c\xb6Q2\xc0\x9b\xe4q\x15H>1\xc0\xa0\xdfh\x17\xb9\xf32\xc0k\x05:\xee\xae\x8c2\xc0\xc2c\xed\xa8I\x9c4\xc0\x7f\xdf\xad\x8e\xd6\xa2.\xc0i\xb0XXqm2\xc0\x01\xfci\xf8\x1a\x163\xc0\x93\xc2p\xf7.o1\xc0\x0c\xfc\x8c\x85\xc0\x7f1\xc0^\xaft\xfbX\x1e4\xc0}\xf8\xa4yQH0\xc0\xe7i\xbb\xa7\x99(-\xc0_\xcc!cv\xa01\xc0\xdc}]\x9aG\xf92\xc0\xbf\xe4\x00\x06\xe4\x991\xc0\xbe\xbe\\\x8f\xf3\x852\xc0\xeay \xad<\xa21\xc0/9\xb51Z\xa21\xc0\xd8\xf8\xacA\xc224\xc0r\xd6\x15\\o\xe30\xc0\xa9@[\x0fKc2\xc0\x06\xf3>tN\xf21\xc0\xe7t\xf9g4f1\xc0\x8d:\xf3L\x0062\xc0 u\xba\xd2\x9bK4\xc0\xdcK\xb8\x12\xd8y4\xc0\x05\xf5\xff\xc4\xd6Z2\xc0dj\xb1\xabN)1\xc0\x88\x83\'\x88\\\xfd1\xc0}\r\x8dH\xb3\xfd1\xc0\xb2\x11\xd8\xac\xc811\xc0\xeald\xea\xf9\x842\xc0\x8c3\xe3{\x85\xae.\xc0\xf2\r\xeb\xfd-+0\xc0\x07\xbb\x8c\x1a\x83\xe82\xc0^Y\x98\x80^\xd5.\xc0\x0e\xe2$qW92\xc0\x8d \x9d4\xa233\xc0\xb3z.A\x1c\xdf.\xc0<\xf2\xaf\xec\xeb.2\xc0\xbc6\x15\x9b:r.\xc0\x16\xf2\xb4\x11\x80^/\xc0\x16\x95\xa1\xe0Q\xec3\xc0\xea~\xaeO\xa7\x982\xc0\x03\x11\x9a\x02;02\xc0[\xeb\xb4\xef\x94L1\xc0\xe54\xeaI\xb9\x8d4\xc0z\x07\x04(\xb1\xd22\xc0\n\xdb\xbeY\xa5\xb82\xc0\x85|\xe9\xc2\xd9\xdb1\xc04*\'\xd6\xcd\x874\xc0\x8d\xceJ\x14\xe7Q2\xc0(2\xce\xed\xfe\x824\xc0L\xdfW\x03\xd8G4\xc0\xdaX\xac\x8c\x05\x972\xc0\xf1uJw\xbb-0\xc0\xd7\x16\xe0\x00"T/\xc0\xb0\xfce\x9eL 2\xc0"\x9c\x0e\xa7I\x9b2\xc0\xef\xfe\xdd\x8b\xa5\x012\xc0\x95_\xb7\x07\xb8\xe82\xc0\x8dO\xdd\x1a}52\xc00B8\x83a\x93-\xc0\x94=\n\xf3og2\xc0\xf1Vp\x1e\x1082\xc0\x7f)#\xd5*\x1f3\xc0\xce!\xf4m\t\xe62\xc0\xc6\x17\xe3\xdc~12\xc0\x1d\x81\tH\x8b\x1e/\xc0\xc4\xfe\xc7\x16\xc4n2\xc0-\x97\xb9\xa8\xa4\xfe.\xc0\xc5\xb59\x93a\x820\xc0\xa3\xf4\xfd\x8d\x92X/\xc0\xf3\xa5\xbe\x83\xcb\xd90\xc0H%\x95\n\xf9A2\xc0zo\xb1\x1e\xcc\xaa1\xc0\xa3\xf3\x7f\x81\x88\xd13\xc0\x12O\x95\x1bp\x0f1\xc0W\x04\x9c5\x9b\x0b4\xc0\xd2\xe9@0\xfd]2\xc02\x96g\x9a>H4\xc01\x87\xcd\xa9\xb6\xdc1\xc0\x9f\xf6\xe4\xd5\x9e\xd20\xc0k^J\xb1\xe4\xf90\xc0p\x8b\xe9\xfcV]2\xc0\x84\xd6\xe7#\xca<3\xc0\xbe/\xe8%\xa2\x1f/\xc0\x18\xb5r\xcc<\x0f4\xc0\'\xb2j\xea\xe2\x160\xc0\xaf"#2\xd9\xd0,\xc0\xe1\xe5\xe8\x88\x00Y3\xc0\xe8j/\xcb[T-\xc0\xe0\xbeJ\xc6\xa3\x0b3\xc0\x88M\xf6\xf5\x99Z-\xc0\xa7\xb4\xa8\xe4~8-\xc07\xac\xf9!~\xe6,\xc0\xc2\xf9\xae\xdf-\xec/\xc0\rH\xd6\x91&20\xc0\xcb\xe8\xde\'G\xc5.\xc0\xa94\x14\xecM\xce.\xc0\xd6\x9fh\xd9\x05*/\xc0\x0b\xca\x97\x84\xb2e2\xc0\xeb\xa9\xe5\xffy=/\xc0]\xc7\xa8\xafu\x1a/\xc0\xe5\xd00Y\xab\xf70\xc0\x16\xe1\x94\x800\xa61\xc0\xa6\x8e\xa6\xdf\xd5L2\xc0#k\xd2i><3\xc0\xd9\xe9\x88\xc9Jt/\xc0\x00\xdb0\x8fS~/\xc0\xa7\x08^\x85G?0\xc0\xbb[2\x8b\x1252\xc0?\x8c^g`\x9a0\xc0\x81\xfd\xf2?\xf1V2\xc0\x00\xe0\x7fh\x10\xbe1\xc0\xff\xab}\x1e\xcc\xba0\xc0\x11\x81i0\x90k1\xc0\x92r\x9f\x80V\xbe0\xc0\xdd\xfeJ\xd6\xf6\x032\xc0\xc7\xd4N\x8c\x16/1\xc0\x17\xebWL\xb1S0\xc0\xe2\x98\x07A\x1b\xc00\xc0\x80;\xcc\xc2\x1cc3\xc0\xef\xea\x8f \xefj3\xc0\xd6\x9d\x10\xc1b}1\xc0\xec\xcb,\xfb\x05\x921\xc0\xb0Z!\x17\xa2\xad2\xc0D\xb7\xe6\x8e980\xc0\xe5)\xce\x1dL\t2\xc0\xa9\x9av\xc8\xe5\xce2\xc0\x1a\xbdN\xf7\x08\xbd.\xc0\x18\xffRl\x1d\x08/\xc0\xcd_\x8c4)\xb6.\xc0\xf8\x9d\x7f\x04Zl3\xc0\xae\xeb\xf20I/2\xc0\x10\xc6\xe8"Ce1\xc0x\xbaq\xee\xb5\xef2\xc0W\xfa\x18\xdf\xb8\x07-\xc0\xaa\xf9\x02\x10\x99U-\xc0~\xb6\x8c\x95\xc8~2\xc0\xc2";r\xf9\xa53\xc0 g\xab#\xcak2\xc0XN\xc5\xef;\xe92\xc0\x01\xbc\xf1\xf3\xe8K3\xc0F\xb0\xc2\xe5\xdf\xa63\xc0x\x83N\xa9\xdaf3\xc0\xca4^wX,2\xc0\x8d1nUB\xfa.\xc0\x98I\xb3Fx\x982\xc0\x13q?\x96R_3\xc0\x01\x01{\xd5\xf4w2\xc0\x96\xa3:\xb7\xb6W3\xc0=*\x17\xfa\xd7Z3\xc0Fi\xdb\x7f\xb2\x970\xc0\x0f\x97\tD\xe7g.\xc0\xe4n\xd5\xa0\xc3e3\xc0Y\xde\xbb\x1d\x0e\xb51\xc0/\x7fN\x80\xe3\x971\xc0\xb3\xc3\x9c"b7/\xc0\xe6\x99\x90\xcf\xdfM2\xc0D\'\xde<\xb4\xf72\xc0ADG\xfa\x83u2\xc0\xab#\x8bH\xcf\x842\xc0\xfe3\xc8\x1a\x86V2\xc0\xa1\xe3\x85\'\xf8\x8c.\xc0\xf5\x0cKC8\xae1\xc0\x01~\xaa\xee\xae\xa81\xc0/\xc3\xbfKA\xb81\xc0\xfe\xe0\xaa\x00\x18\x9f2\xc0\x9f\x1d\xa8\x7f\x15R1\xc0\x97\x1d\xd5\x10\x11\x020\xc0\x96}\xc3\xd5[G/\xc0\x9b\xf4\xa1\x03e\xf62\xc0\x10dw\xafh\xb51\xc0\x8c\xf9.1Q\xf62\xc0A\x0c^\xfc\xed\x922\xc0.la>\x17\xe5.\xc0#o\xf0\xb2\x06\xdc1\xc0\x1d<\x13rY\xda2\xc0\xa3~\x90P-K0\xc0\x9cC*\xd2\xbd.3\xc0\xd1\xd2\x90\xd89\xeb2\xc0\x94Q\x18\xf8c\xe62\xc0\x10\xb1\xce\'\xe2\xee1\xc0\xfe8W\xb8\xc6\xf41\xc0\xa6\xd2\xc8C\xbe\xe52\xc0\x19Z1d6\x002\xc0\xf5iy\x8c\x9c\r2\xc0\x01\xcaY\xfeX\xf32\xc0v\x94\xa6\x14wn-\xc0\x91P(\xd5c\xf92\xc0%\xdb\x80\xdeh\xf02\xc0p@\xeb\xef\r12\xc0\xb6\xdb\xca}\x0c\xe61\xc09\x80\xe7\xf9y\xeb1\xc0\xbdj\xc3\xd4\x84\xcb2\xc0M qo\xdc\xd2/\xc0\xdc\xe5\xb5-\xc4\x023\xc0\x9f\xb2qyz\xe63\xc0\x16\\Ej\xcc\xd61\xc0\x8b\xa6\xd3vd^2\xc0\x0c\xb4&&IH2\xc0;M\xcd\xd4\x15\xfe1\xc0\x93w\xa8.\xca\xee2\xc0`K\xa2\xa3\x0fC0\xc0\xfb\r\x9a6\xc2\x014\xc0\xac\xb4\x04^\xd9\xf22\xc0\x95\x1f\x007-\xf12\xc0\xcc\x88\xe0\xa7\xd3\xaa5\xc0"y\xe1{b\xe02\xc0|9!v\x1f\xee2\xc0\x0f\'@`\xa0\x143\xc0\xddl\xf6*q\xa10\xc0\x1aH\xb9a4\xcb2\xc0\x14\xc8\xb7$\t#3\xc0\xb5=\x81"S\x173\xc0=\xfc\x0f!|\x1f3\xc0\xee\x8e\xf6\x00v&4\xc0\x04M\xc7\xc0\xa6\r2\xc0\xf5\xab8\xe4\xa1\xee1\xc0_dJ#\n\x132\xc0\x80\xc7\xd3h/30\xc0\xfe\x93;"\xbe\xf11\xc0\xb9\x1a\xec\xf1u(3\xc0\xba.\x99\xe0\xdd\x91/\xc0\x19\xfd\xdbR\xc3\x082\xc0\x90\x87\xc1z\xf6\x1d4\xc0z\x88\x9f\xc3\x1b\x062\xc0\xe2\xd0\xb6\x1d\x93\xfa2\xc0\xc0\xa4\xab\xdd\xd4\xf1/\xc0G9\xf3Q?\x143\xc0U\xf8\xa6j\n\x0e4\xc0\xc6R+\'\x9e\xf23\xc09\x87\xb4\xf2g\x0f2\xc0c}\xfe]{\x162\xc0\xafB\xd4\xf0\x9c\x163\xc0\xf6!\x9f\x8d\xf1\x153\xc0G\x01\xa6\xa5`\x184\xc0^-\xb3;&\x1c2\xc0\x8e\xe0hv;\x013\xc0\xd1\x11\xa4P\xd3\x1e3\xc0=fE\xa6\x12\xe72\xc0\x00lu\xf0F\xd63\xc01\xe7\x93%\xd5\xe23\xc0gJ\x92\xbdW\xd03\xc0d\xc2\xba\x7fj\x033\xc0\xee\xda\xa1\t\\\xde3\xc0\xcb\x9b\x9b\xd6@\x1c3\xc04E\xab\\\xc2h.\xc0\r\xd5\x13>$\xd63\xc0\x9dh\xf9\xe0\xbe\x1b3\xc0\x9f\x89;\xa66\xd03\xc0\x96Q\x94\x7f\xdc\xd33\xc0\xd9\xf7#\xbba\xf92\xc0x\xf9\x9a4\n[2\xc0\xfe\x11N\xdcZ\xd23\xc0\xc7}\x08\xad\x88\xd43\xc0\x93\t\xdb\x98\x9a\xd50\xc0\x96Ws{0\xd83\xc0\x12\xddy\xe5[\xd52\xc0n\nI\x8dw\x9e3\xc0\x820\xd3\xd0\x82\x0e4\xc0\xfa\xd3\xe0 \r\x173\xc0\xc6\xec\xdc9\xad\xe71\xc0\xad\x9b3\x07\xc0\x123\xc0\xda\\\xba\x8f\x0c*4\xc0\xbe\xc6\x8eo\xaa\x1b4\xc0\xe1M\x7f\x02\xef\x174\xc0\xc41m\xc9\xc2\x942\xc0k\x00\xa1:n\xf32\xc0\x1c\xc2\xd9JH33\xc0\xe5<\x8a0\xba 4\xc0p\xbfp;\xbd8/\xc0\x8c\x0c\x9a\x87y\xe92\xc0\xbe\xea!,\x98L4\xc0C\xe5\xce\xb3Ii0\xc0\xea\xf5\x1f\xe2\xedE4\xc0\x8aj\x91\xba.{3\xc0\xe2\xf0\xcc\xd8a\x8f4\xc0\xd2P\xb2E\x0b\x054\xc0N\xc5\xeeM\xa4A3\xc0\xa0\x9f\xa5k\xed&3\xc0\x05\xff\xe6\x98\x16\n3\xc0\x91J\x12\x91\x94\xe22\xc0\x8c}\xb2\x1aI\xaa4\xc0\xda\xec\xc5\xf9\x8e\xae4\xc0\xd8\xadfq\xa6\xde2\xc0\xdb\x86v\n}\xce2\xc0\xe1\xc7\xab"\x08#3\xc0\xb4m\xda\xa4\xfd\xdc2\xc0t\xea\xe9Z\x8d\x871\xc0\xfc\x1e%\xbe\x1f\xfa2\xc0\xcf\x89B{C\xc94\xc0\t\xc6d4I_3\xc0\xe1\x91m\x832G3\xc0a9#X)y4\xc0\x88F.x\xe0v4\xc0\xa5j\x16\xe7\xbe|4\xc0&)\xa68j\xd54\xc0\xe0O<\xe9\xa0u3\xc0~\x9a\xe9\xc3ha2\xc0\x84\xa9\xdeS\x84A1\xc0\xaf\xc1N%\x1dI2\xc0+\xe3K\x167\xd33\xc0\x9e\x02\xee\xd6\xa5\x871\xc0\xd6?\x14\x9f\x84\x0e3\xc0c\x0f\xf7\xee\xe9\x0f4\xc0Qw\x93\xfb\x02\x0c3\xc0t\x02\xc2<\x05\x1d3\xc0B\xe9 \x1d\x1d\xe41\xc0\xae\x0c\xb6\xe6\xcdq2\xc0\x0b0\x8f\xfe\xdd\xf23\xc0\x1e-\x0b?\xdb\t3\xc0\x81\x85\xda\xd94\xbd1\xc0\x03\xd7\xb8\xcc\x82\r4\xc0\x16\xdb\x1e\xcfV\xe33\xc0\xaf\xa7(\xf9\x99\xd12\xc0\xed\xebQ\xe6l\xd93\xc0\xed@t\xdf4\xda2\xc0\x83Z\xd9\x07M43\xc0\xafUU\xe7\x0c\xd83\xc0\xf9\xad\xdc\x87C\x0f3\xc0&F\x8a&\xea\xb33\xc0\xff\xeb\t\xef\xfb\x103\xc0_v\xe9\xa17\x883\xc0\xf0\x8e\xe0\xb1N\xd92\xc0\x16\t8~n\xb24\xc0e\x14\x9ay\xf5\xf83\xc0\xdc\xfc\x83J\xcej4\xc0\xbei"eT\xe32\xc0^\x80\xdd\xa8&+3\xc0<1\x83~\xb0\x0f2\xc0\xbb\xc4L\xe4\xc1\x173\xc0I\xa1:\xd5\xd6y4\xc0f\xf2\x13(\xe2\x112\xc0\xe5\x1c\x94lG.3\xc0\x9dZ\xfaL\x05\xfe3\xc0<G]\x0b\x9a\xe62\xc0\xa9Q\x12\xd1\xaaI4\xc0\x99\x9a\x06+j\xf82\xc0\xa3\x0ci\x13T&3\xc0\x0epH\td/3\xc0\x0c\xf8\x9eE\x02\xf03\xc0\x93\x02\x02\xad\xe4\x194\xc0\xa7\xf5\xcayO00\xc0\x0f"\xb6\xefa\xbf2\xc0K\xd4\xca6\x06\xe92\xc0|~\xb0\xd5M\x0f4\xc0J\xb1\xec\x14\x07\xc40\xc0\t\xbf\xd3sR;3\xc0\x0e\x17\x05c\xc5\x9b3\xc0\xd5y\x91%g\xb43\xc0J2\x7f\xb86E3\xc07\x7fab\x9cB3\xc0\xf6d\xff\x0b\x9c\x1d4\xc0^\xd3\x9eYf\xb03\xc0{Cx\x8d\xafP3\xc0}\x80T\x00\xcfI3\xc0\x1dc(\xf8\xd3\t2\xc0T\xc1\xa85\xe6\x8f3\xc0d\xe4\xcd\xf76G2\xc0_\x133\x98\xb9\xa33\xc0\x98t \xe1\xcc\x853\xc0\x14l\xac\x86\x9b\x9d3\xc0\x9e=\x8eX\x16;2\xc0\xa1\x82[b\xf644\xc0\xbf\x8e-\xd2\xf8\xcf2\xc0\x04\xd0;3\x8d*2\xc0O\x7fI\xf2\xaa\x141\xc0\nXR \xa0\xe22\xc0\xdc\xfd\xf3\xfc\xba\x8b3\xc0\x8f(e\x1b\xf0\x8d3\xc0\xe7\xc2\xd9/\xd9q/\xc0\x96\x9a0_\xdc\xfa/\xc0\xe6\xee\xf2\xb6\x8e\xfd2\xc0BO\x00\x82\x83\x1a/\xc0u\x06\x85)d\x0c4\xc0Q\xb3\xef\xaa^\xb80\xc0\x06ec\xec\x03\x8d2\xc0\xcdG\xb3\xe90\xbd0\xc0Qz\xc7%\xc8\xdf.\xc0\xa3~\x90P-K0\xc0X(\x9a\xe3\x8em1\xc0\x00\xb7\xa9\x8e[a1\xc0\xbc\xf1\x00l\'\xa42\xc0U\x11}\xb1\xfdU4\xc0\x86\xae}\xc1\xc712\xc0\xc3\xe7\xfbvO\x0c0\xc0\x93!P\xad\xdbE2\xc0=I\xf0$x\xf23\xc0\x99x\xc7\x9cz\xf03\xc0\xe5\xa7\xf0\x91\xdaP2\xc0\xec\xe7\xf9\x89\nz2\xc0\xa1\x9f#AY\x8d2\xc0\xa9\xb2\xc2AR\xe52\xc0]\xa6\xb7LHA3\xc0\xe0J\x15\xa7\xb1\xb72\xc0\xbb\xd9q)Z\xb52\xc0Ig\x1b\x01Q\xfe1\xc0n\x97\xc6Vk\xc81\xc0\xe5\xf3\xc1x\xd9a2\xc0\x07\x0c ;\x0b\xd13\xc0V\xd1\xf3\xb0xm3\xc0sG!\x80^v3\xc0\xee]y\xbfk\xdb1\xc0G\xf2\x08\x1bW\x7f3\xc0-\xd6\xda\x89\x82@3\xc0y\x82\xf4g*\xcf2\xc0\x96!\xad\xcd\x07H3\xc0\xdcd\\\x93\x85x3\xc0\xba\xd5\xe6\xf3Q\x075\xc0\'\xae\xa8\x03I\xf61\xc0\xc08\xa6\x9f;\xd32\xc0\xe9=\x15\x9eP+3\xc0\xcb\xac\x9aqN\xfa1\xc0\xdb/\xfd\xad\xc9\xfb1\xc0\xf8\x80\xef\xd1\x0b\xce2\xc0"b\xc0w\x01\x1e3\xc0p\xf2\xb5\xb8\xde\x9e2\xc0[BO"t\xd12\xc0\xc6\x1a\xf3b,03\xc06E\xdc\x9b*\xc02\xc0\xe1\xdc\x1e\xf9\x9cw2\xc0\xd00"\xff\xf4l2\xc0\x05\xa9\xab\x00S\xe41\xc0\xd0\x11g\xa1,i2\xc0a*s\x8cwu3\xc0t\xda\xcdB\x15\xe72\xc0\xae\xbcq\x8a\x15F2\xc0L9\x01\x84\x0c\xe52\xc0\xb5\t5\xd6\x85K3\xc0:|k\x84\xf4\xfc2\xc0.\x1f\xa7\x01\xf2\xc72\xc0vQo\xaa4\xff2\xc0l\xbf\xda7\xf0\xc71\xc0\xe4\xb4\x8dl.f2\xc0JT\xbel\xcf\xca2\xc0\xd2\x8f^|w\xff2\xc0\xb9\xe0\xfar\xc661\xc0V\r\xbd\x1c\xfc\xd01\xc0\xc3\xfd\xbf|9\xcf2\xc0\xd5\x12\x80[\xb7-3\xc0J\x1aX\x1dh\xc04\xc0\xf0\xf3}\x85{\x015\xc0\x84XJ6/\x1e3\xc0v\x9ds\x8d\x9b\xd12\xc0\xff\xfdv\xf3\x82\xee2\xc0e\xcb\xed\x9c\xaaY1\xc0o4\xc0\xb5A\xed2\xc0\x90[\xe5\xf1#;4\xc0\xd5.=\x99x\xd62\xc08]\xa7\xb7\xf3\x063\xc0\xac\n\x0e\xba\xd5\xf42\xc0M\xc8-X\x0fj3\xc0\x7f/\xed\x95\xcd\xea2\xc0EI\xabFq\x063\xc0\xc1\xce\x10\xfb\x15d3\xc0\xf33\xb2\x14\xf9\xbd3\xc0\xdd?,:\xc2"3\xc0\x12\nU\xd4i\xcc2\xc0x\x8dk\x9a\xd2\x1c4\xc0Q\xf5\x1f\xebm\xd23\xc0\x13\x8dF\xe7\xb6\xba3\xc0\x1a\xc1y\xe5\x1c\xab4\xc0\x8f$\\R\xbb\x1b3\xc0\xcf \\\xfd\xc8\xfb2\xc0e\xff\xccm\x0b\x183\xc0\x05\xd5\xc6\xfe\xcb\xf13\xc0\xed\x99Y\xfa\xb7\x143\xc0\x91J\x12\x91\x94\xe22\xc07\xd9@\x7f,\xc73\xc0\x93\xb8\xb9\xfajp3\xc0*\xb7<\xa1\xf1\xe83\xc0;%`8m\r3\xc0\xab\x9e\xd5w\x15]4\xc0m4\xc1\xc4\x83\x992\xc06\x0b\xa7\xfc\x94\x133\xc0\x97\xd9\xda\x9dY73\xc0s\x9c\x87x\x8c#3\xc00B8\x83a\x93-\xc0\xf3\x1f\xda\xff\xb3\xac2\xc0\xddP\x87>\xa4\xa53\xc0V\xbd[\xb3\xde+4\xc0\xf0Av\xef! 3\xc0C\xf0\xd9\xeeb83\xc0\xaa;\xea\x11\xbdv2\xc0\x9a\xf98\x95\x10+4\xc03\x96\xba\xe4\xc7\xfb2\xc0D\xf7\xeeK.r2\xc0\x91JE\x90%\x103\xc0\xec\xfb\xb7\x8d\x85\x0e1\xc04\x9b\xc5\xfd\x9a|2\xc0k|\x80O\xb1\x023\xc0\xd0\x17.;g\x113\xc0q\xa2\t\xa2\xae\x7f4\xc0\xb5\\\x98\\\x83\x0e4\xc0.7%Xy\xd4.\xc0\x97\xed\xb4\x01\x12\xf42\xc0\xb5\x8a\x03\xf2\xbb93\xc0OOL\x96\xb9\xbf3\xc0\x943d\x02)\xc23\xc0"\x9c\x0e\xa7I\x9b2\xc0\x89\xcc\xa3\xde\xb7\xfb2\xc0?\xde\xe9y\x86+3\xc0\xe9\n\xf2|`o2\xc0,\xdd\x08"\x89(0\xc0]\x90_\x00yj/\xc0\xb2[\xb41\xcc63\xc0\xc1\xbdy\xbee\xe91\xc0\x02;\x89L\x11\x9b1\xc0a\x1b\x0e\xe8\xf7\x8c2\xc0a\x03m\xc2\xcc\x082\xc0\t,\x0e6t\xbc-\xc0\xc2@\x88x\xc2P3\xc03AP\xee\x95O1\xc0\xd0eg\x90{\xf10\xc0Z\xaaX!\xf6\x8d2\xc0\x1d|\x99i\x93\x033\xc0=\x90!\xd0\x17c2\xc02\x0b\xab\x03hP5\xc0\x84@\xfe6\xaa&/\xc0c\x87\xd8/\xa4\x982\xc0\xb4\x893\xf4f\x83/\xc0\xb3{\xdf\xfe\xc3h2\xc0\x84\x82b\xf9]\xb4.\xc0\x17x\n\x9a\xac\n3\xc0\x91D\xb3|+x0\xc0\x1a&\x90\xb7KG2\xc0\xe1\x90\x07W7!3\xc0\xb9\xdai\xe17~/\xc0\x0b\xb2L?\xd7\xf81\xc0\xc6y"\xdaq[2\xc0\x93bK\xb4293\xc0\x04x1\x9aC\x1b4\xc0\x92\xcc\xc1\r|\xe31\xc0L\xcaXB[\xc62\xc0\x9c\x1e\xec\x881\x154\xc0\xc0"Kd\xc4\x022\xc0\x94\xa0Tv\xcb\r2\xc0\xaa\xa5\xcb\x8a\x14%2\xc0\x96az\xae\xc2\t3\xc0\xb8\xb2v\xb2=\x81-\xc05\xd0\x18wCn1\xc0\xd7\x93!\x8b\x1aO4\xc0\xaf\xde\x15\x87\xea\x1e4\xc0\x89\xc8Z\xd4T 0\xc0\xc1\x06\xe7\x95\x14{2\xc0\xe5\x9e\xe2qxg2\xc0\x83oO2\xbbG0\xc0Oz\xc2\xfd\x8c)1\xc0L\xc8\x9aP\x94\x952\xc0p\xf2\xb5\xb8\xde\x9e2\xc07)\x05u\xf4\xd62\xc0\xe2\xd4\xde\x9f%\xf42\xc0\xe7G\x05\x96\xcd33\xc0\x05\xdc+=<b3\xc0\x9ax^\x92\x12\xca1\xc0S\xbbW\xb2\xb8\xb71\xc0\x90\x07\xc1WI92\xc0\xdeC\xf3\xb5\x8c*4\xc0 \xd7\x80Z5\x1c3\xc0\xe2\x95\x06"b\xf02\xc0\xce\x94o\xbc\xb4X0\xc0%\xfc\x05\x9f\xa4\x9c2\xc0}b6\xffU\xc52\xc0\x91\xfa`\x8f\x17\xdd1\xc0\r\x9aaj\xce\x013\xc0\xe7\xa7\x17\x05=\xe42\xc0xI\x18#\x7f\xb0.\xc0y\xe2\x92qkR1\xc0/t&\xb2\x0c\xc52\xc01\x82\xcc\xe1\x15\xd8.\xc0\n\xf3``\x19^0\xc0\x9dZ\xd8^g\xb62\xc0\x1f\xc2\xefg\x85}0\xc0\xd0\xed\xfa\x08\x81\x932\xc0\xe8\xea\x88\x14\xca\x0f1\xc0u~j\x1ej\xe02\xc0F\x12\xe6\xd2\xa0\xa90\xc0\xe1\xfb\x14\xb5\xc1d1\xc0\xe2\xd6\x9a\xd7\x0c\x892\xc0\x82e\xd0oH\xc91\xc0\xfe_b\xea\xb0!2\xc0S\xc9\'\xaa\x02\xf5,\xc0u>\xcb^\xf9\x0c4\xc0\xe9\x8c]\xc5\'\xfe1\xc0\x96f\xb4\xef\x8c\x074\xc0\x99\xe1\x0b\xe2\xa7\xfb1\xc0+xKd\x1f\x132\xc0\x92`\xe8}\x1bR0\xc0p\xe6\x94\xee\xbc!4\xc0\x8e\xb3\n\xbe\x1f\x941\xc0\xcc\xfa;\xec$\xb72\xc062P\xbf\xd9\xe62\xc0K\x97\x93\xcd\xb2\n/\xc0+\xb9\xdf\n*a1\xc0ZS\xa2E!\xba2\xc0N\xf9\xf1\xcf\x93L2\xc0\ts\xef\x07\xea\x9f1\xc0\x97\x0e\xeb\xd7\x8e\xa12\xc0\xf9\xfc\xe7c\xe9\xf23\xc0\xbaH)aU\xd7.\xc0&"J\xdd\x95\xe42\xc0\xdd\x11\xa7\xb4\x13\xea3\xc0"{|\x8c[\x9c.\xc0\xf5\x02\xdd\xac\xdbE2\xc04\x0eT=\x9ck1\xc0\x88Z\xe5E\xd2X1\xc0\xb1\xa5\x9fd\xd5U4\xc0\x15\xbd_\xd3je1\xc0v(\xd6\xe5ML0\xc0\x84\x0f\xf2|[\x962\xc0\x93\x81\xb66\x8cY3\xc0\xa2S\xb6kx\xf22\xc0\xa8\xca\x18\xb7/\x923\xc0\xfb=\x0f\x96\x1c\xfe,\xc0\xbf\xa6\x1d\x9f\x9100\xc0\xc8\x9cY8\xdem1\xc0\xcc\xdc\x1c=\x1ds1\xc0\xe3=ln}\xc20\xc0_%\xb9%j\xbd0\xc0|\xa6\xe5\xa9\xacJ1\xc0\xb8\x02\xc9\xb5\xc7\xd50\xc0\x1a_0\xfb\xc5\x173\xc0j>l\x85*k1\xc0\xd2\xea\xdb=\x9e}1\xc0\x9d\x16\x9a\x9a,&3\xc0\x11\xb4\xcb\xc9h\x153\xc0\x1e\x91\xe9m \xd51\xc0l\xe1\xe8\x17\x15\'1\xc0\xc2\xf9\xae\xdf-\xec/\xc0\xa5\xd0\xfc\x01\xd2\xf7/\xc0\x9d:\x16\xedX\x87.\xc0W\x85\xc2I\xefy4\xc0Q\x07\xd3\xe9\x92\x971\xc0\xd9\xb81\x9a{P2\xc0\x89\'\'%\x91-1\xc0`\xef\x00\x92n\x9e1\xc0\x03\xc7\xad\x17\x1c\x0f3\xc0\xeaBs\xba>>1\xc0\x8c\xa5t\x98\x9e\xb31\xc0{\xf5\xb7q\x98\xa51\xc0\x88\x9d\xfb\xcci%4\xc0\xdb\x86\x96\x0b\xcc\x8e3\xc09\xff\x17\x9f\x91\xae2\xc0\xb8\x93\xa2X\x1e\xbb0\xc0r\x97\x91C\xbcX2\xc0T\x05\xa6\t\x99\x142\xc0\xd6\x95\x06\x97y\xe32\xc0wQ\xe2\xef\xe052\xc0\xda\xfd\xf5\x1c\xd1\x1c4\xc0\xb4\xbe!\xa4\xff\xe92\xc0s\x0em7\x9842\xc0\x9a\xd7\xac\x91\x94p/\xc0\n\xe1\x82\xa5\xe3\xd92\xc0O\xc6m\x07+\x80/\xc0\xc2\xb9\xcfu\xd4\xf81\xc0F,>%\x13\xb2.\xc0\x05\xfc\x95\x07\xa6y2\xc0\xd0\x82A}\x82\x1f3\xc0\x86\x13\xc9*\xc6\x873\xc0&\xfa^\xec\xc2\x913\xc0\xfb\x89\x87\x8f\x1aF3\xc0\xa1I3{\xa6?2\xc0\'\x95\x1f\xbe#Z2\xc0:\xf5!\x19"\xa43\xc0?\xd2\xf2\xbb\x9d\xea.\xc0\xf0\x9c\xfe0\xbe\xcf2\xc0vJkS\xa4\x903\xc0\x04\t\xeb\xef\x00\n2\xc0\xde\x89\x99\xd9\xe9\xec2\xc0\'\x18\x86d\xd1k3\xc0W\xc9\xf3*h\x863\xc0$9\xaf\xde5\xcb1\xc0k\x8c\xf2\x80\xd3(3\xc0;ZR\xc2\x8f\xe22\xc0z\x13\x8b\x18\x89\xfc,\xc0,\x17bj)?1\xc00\xff\x92\xcc\xd4\xec2\xc0\xba\xde\xb0b\xe7\xfd4\xc0J#\xa8\x05.]4\xc0^+\x92K\x83\xfa2\xc0\x15\x99\xa29Y\xb83\xc0v\xfd&\xb8 i/\xc0\xeeW\xe1\xd2\x84D2\xc0N\x1a\r\xd5iE3\xc0\xd3T\xff:V\xee2\xc0;=cB\\\xd12\xc0\xcf\xe8\x88{\xaf.3\xc0\x9d\xecX#\x98\x9d1\xc0\xd1F\x80|\';3\xc0\xfb+\x80g\x98\xf20\xc0Y\xbb\x9fuO\xee2\xc0e\xcb\xed\x9c\xaaY1\xc0\xa84\xf4y\x91`4\xc0-S\x92\xa5\x0e\xef2\xc0-6_\xf4\xc0\r4\xc01\xd9\xd6T\x89G3\xc0\xff\rE8-\xe92\xc0\xbd\tzr\xb8\xd62\xc0h\x9f\x8a\x8cO\xdd2\xc0\x8b\x9c\xc1\xe5\xcaq.\xc0\xc7\x9bq\xa93\xf22\xc00\xf7\x81\xe2\xfd#3\xc0\x12\xc4\xadH\x1b\x003\xc0\x86\x98\x85g\xb343\xc0Z\x7f7\xd0\x1d\xd22\xc0\x1bz\x9c<\xbb\x1a3\xc0*-\x12\xbe$\xf52\xc0M\x1c\x19\xeckU/\xc0\xd2\xb3@yHA4\xc0\xa7\x08NP\x8f/3\xc0T\xc9D\x124\'3\xc0\xd4?\x91@\xf4\xa82\xc0\xbee\xbc\x9ba%3\xc0\x9d\xeb\x95r@`2\xc0n*\xed<\xe1&3\xc0\xdai\xfekN\xe72\xc0\xbcE9\xed\xb8\x023\xc0\xf0\xf3}\x85{\x015\xc0\tT\xb7c(C3\xc0[\xbd8l\x84\x014\xc0\x19\xee\xcc\xf2L\xe42\xc0m\x9eM\xb1H\xb6.\xc0\xc42[\xd3\xbf_3\xc0D\xcf\xe1\xe44,/\xc0\xff->\x0f-\xe42\xc0\x07uh\x054\xd42\xc0\xe7\xf2N\x0f#\x113\xc0M{\xb2\xc2k\xc7.\xc0\xa5\x8c\xf6\xdb\x03\xbb.\xc0+\x95\xca\xa0\xb9b2\xc0HcQ\x03Q\xbc3\xc0\xf9\xf1\x8b9\x9c\xd13\xc0\xf1\x17\xae\xb6\x03\xec3\xc0\x88\xe2\x84~\xfd\x0f3\xc0\xed\xc1\x84\x0f3\xdb2\xc0\x93~\xd6\x16\xda\xd02\xc0\xbel\x9dk\x0c43\xc0S\xe7\x08\x18\xa0:3\xc0t#\x98\x87\xcd\xfe2\xc0\x9b\'Q6\xbe\xe52\xc0s\xdd\xc1\xda(\x05/\xc0\x9e\xf7\xdc\xdc\xfc\xd93\xc0q\xd91\x08\x14\xd02\xc0\xc8\xad\x08\xa7[o1\xc0\xe7\xdd\xc0I\xa0\xe13\xc0$*\xeaC\x82+4\xc0\x1b,-7$\xbb3\xc0\xdf\xfa\xf8\xe0bQ3\xc0-\x99\x02\xd2a\x8b3\xc0\xf9\xe4\xff\xd7\xff\xca2\xc0\x1f\xa9fM\x0b\x971\xc0\x8c\xdeJ\x1f`\xf7-\xc0tK!\x0c\x88r2\xc0&\xe5\x0c\xe1\x1a\x861\xc0>+\xb8\xb1\xa4\x053\xc0\xa0$\x19u\xe8\x053\xc0\xf9\xe4\x9cr\x9c\x15-\xc0\x1cB\x0f?T\xf9,\xc0\xbdB\xbb`f\x9f1\xc0\xd2x"\xa2\x89\xb90\xc0X\xc0c\x97x&3\xc0\x07F\x93/;\x193\xc0l\xbf\xda7\xf0\xc71\xc0X\xc8\x9d\xcch\x9d2\xc0w\xeb\xff0o\x0c3\xc0\xb3\x16$\x97i\x871\xc0\xd1\x129-\x1a\xd03\xc0R\x9d\xb02Z44\xc01\xaa\x1b\xca\x13)4\xc0\x8ce}\xa3\x99\xd6,\xc0\xd5\xf30f\xa9r3\xc0\xc6\xee\xbc\x02\xa6\xba/\xc0\x8aRE.>\xde/\xc0\x02.\xe9m\xc2\x023\xc0\xc4\x10\xdf\x05\xdf\xd54\xc0\x88\xfa\x07\xf5\x0c\xdc3\xc0\xc3\x8d\x95\xe8[\xad4\xc0$-h\x94q\xb43\xc02.0\xf4\xff\xf62\xc0\xb6\x96\xb5#\x16\xa84\xc0r\x0b\x9c\x00D\xe0/\xc0\xddCA\xe1\x87\x111\xc0\x97\xca\x8b\xf3\t\xcf4\xc0h\x84\x97\xf2p`3\xc0\x82C\xad@\xc4\xb13\xc0\xc2\xaa=i|\x871\xc05\xcf\xaeo\xd0\x134\xc0?\x16\xd4\xdb\x8e\xeb2\xc0\xe6\xa0\xec\xc4E\xf42\xc0\xaa\xcd\x80\x16R\xb04\xc0\x83.\xea\xed\xf3)3\xc0\x1b\x05\xd0\x07I}1\xc0%\xf2\xa7\xdc\xcd\xf63\xc0\xe9\xae\x87GN\xf82\xc0~\x0eG\x8b\x93\t/\xc0\xb1\xd7\xe1~I\xd72\xc0\x18e\x94\x83x\xd02\xc0Q\x94)\xdb\xff\xae4\xc0\xd6\xe6+\xfdh\xf42\xc0\x0f\x1c\x02b\x99\xeb4\xc02J\x04Ec\xd62\xc0\xee\x9dcP\xf6\xa84\xc0[\xa9\x81\xb1\x9eY3\xc07\x83\x80\xea]\x0f3\xc0:\xd15\xcd1F2\xc0DG\x08\xbeSt2\xc0\xbb}?#\xca\xb13\xc0M\x8a\xf1Y?b3\xc0\x85.\xb3^p\xa92\xc0aY\xec\x89\x0f\xe82\xc0\xdf\xc3\xb8,<B3\xc0\xedO\xaf\x94Tn2\xc0tt,l&\xc51\xc0A\xd2\xc6\xb8\x11R0\xc0\x06\xea\x9c?\rK0\xc0#\x12\x8f\xe8\x0e\x8d-\xc0\xcd]\xdc\xc8,A3\xc0\x19\xf2\x80+\xf653\xc0\x9c\xafc=\xf2\xd01\xc0\x07%%\xd9\xcd\xad1\xc0H\xddNA*n2\xc0\xd6\xb8\xea\x89y\xeb2\xc0\xc0a\xef0\x8c\xc81\xc0\xcd\xbb^\x1e\x10I0\xc0\xec\x9e\xdb*L\xd61\xc0\xf9\xa6\xa0\x19\xcf\xa91\xc0\x84O\xadF\xdc\xb81\xc0a\xe87\x1d\x9d>0\xc0\xf2F.\x97CH0\xc0\x94\xa6\xe22\x8d\xc22\xc0]\xf7\xcb\xe8f\x8c2\xc0R\x8d\x7f-7\xf31\xc07Tc;\xccm2\xc03\xd2\x11\xdf\x9c\x133\xc0\xa0\xc3\xefW\xb2Y3\xc0\xa2eD\x06\xa4\x010\xc0\r\xb5&D\x96\xd61\xc0\x10\xdf\x11\x08A\xbd1\xc0\xa2-\xb7\x92\x9810\xc0\x96\xad>\xd8\xb9L/\xc0\x16\\Ej\xcc\xd61\xc0<\x9c\x85\rh24\xc0;\x1f\x14\xe0\xa0R2\xc00@^b3>3\xc00a\x7f\xaf\xa9\x932\xc0W?\xa28\xbe\xc02\xc0j\x9e\xae~+I3\xc0\xecA\xdaE\x0e`0\xc0\xefk?\xa5\xf3\xda2\xc0\xc9\xc7\x1f\xad\x80\xa52\xc0\xe4N\x9d\x88\x88k3\xc0\x1d*V\xa8\xa7K0\xc0\xf3\x9c\x11\x8e\xe2\xaf0\xc0\x1f\xcdW\x8d\x0e*4\xc0R\xb2\xf30\xe513\xc0\x07\xd7?*\x0b\r3\xc0A\xd9`\x7f~S4\xc0\xea\xd0|\x1a\x98\xe72\xc0u\xba\x9d%Ez3\xc0\x97z\x90\x0b\x80\xd23\xc0\xb8]1\xed\x18\xf82\xc0t\xf7\x083Y\x183\xc0\x9e\x95\x1a\xc2)\xd53\xc0\xfe\x01\x03/D\xd22\xc0m<\x96zk\xd33\xc0\x90`MGS\xf61\xc0\xfe\xa5\xb47.\x180\xc0\xa1nkwv\xb72\xc0\xbb\x9eJ9y\xff1\xc0\xdb\xcd\xf9\xd8\x94\xd23\xc0I\x88\xe9\xfa0\x1c3\xc0\xee \x0e\xcaS\x063\xc0G\xe0\r\xdd\xbe\xfb1\xc0p\xb5!\xd4N\xd53\xc0\xef\xf6\x86\x16\x85B3\xc0\x81\x8d\xb1\x04\x92\x053\xc0\xdb\xf5\xd0\xcb\x9d83\xc0\nzoLp\x033\xc0R\xff\xc5\x1cN:3\xc0\x8fu8\xdf\xdb\x023\xc0\x937 \xe7(\xcf3\xc0\x94\xacX\x06\xb0\xe23\xc0\x11h\x1d\x86\xb5\xd23\xc0\xbfQ\xab)\x04\n3\xc05\x16\xd6\xafj\xe82\xc0S_.!c\xd53\xc0T\xd7m\x80\x9f\xdb3\xc0*\x06\x102a\x1d3\xc0\x91\\w\xc2\t\xd22\xc0Jr#\xca\xe873\xc0,%\xa2\x9cA\x163\xc04\x89\xa8\x9c\x8b43\xc0Qp\xdd\x89\xb6\xc61\xc0\xb1Q\xe8G\x0f\x173\xc0\xc7\x1c\xce5\x18k.\xc0\x9bJ\xf4\x05f\x050\xc0\xa8O\xa5\xc3\x7f\x172\xc0l\xe3F)\x02\x0f2\xc0t\xa2\x0e3\x9f\xf42\xc0\xb6\x89{\xea\xd3/.\xc0\x88\x07\xf2qx 3\xc0\x00\xfc\xff\xd9E\xa6/\xc0~\xc0\xc9\xb8\x90\xb82\xc0\xc9r\x91\xae\xb6\xf32\xc0>\t|\x12\xfc\x082\xc0\x0b\xc4\x05Z\xe9z3\xc0\xc6\xff\xee\x12\x86\xea1\xc09\xb6H\x19do3\xc0\xba.\x99\xe0\xdd\x91/\xc0\x83\xc2\x90F*(3\xc0fv\x90\xf3\x0f\x182\xc0\xe4\xaf\x05\x99\x1350\xc0\xa1\xf0\x90\xc5\xc8t0\xc0\xfc\x89\x85\x04\xa3;3\xc0\n\xaf"\xf3~$3\xc0\xe1\x1f\xa5\xf0l!3\xc0\xf0o\xd1\xa9\x13 3\xc0\x9a0t\xc1\x08\x132\xc0\xe5\x02\x0f\xab\xe1\xb11\xc0\xe4\xa3\x8c-\x8f\xaf2\xc0}Tu\x1d\xee,3\xc0Jzq\xae"\xcf2\xc0GN\x0f\xc8\x0f\x183\xc02\x15\xc2\xbe\xcc\xb42\xc0C\x08\xfc\xa3M\x022\xc0\xfc\x92|\x81*\xff1\xc0\xd2\xe8\xc3~\xa9\x192\xc0L\xc4\x04\xe4Z\xc82\xc0\xf0\x1f\x1e\x06`\xf22\xc0\xdf\x84w\t \xe71\xc0\xba>\xc4\xb5\x99\x0f3\xc0\xc4\xde\xe27\x85\xc91\xc0\x9c)\xe8\xa6)\xfc2\xc0\x01\xc0\xa9\x9a\xfc\xe72\xc0\xd6+/\x9a\xb1\x163\xc0\x061\x95\xc4K\x033\xc0\x13\xca\xde?\xf4V3\xc0\xddXC) _2\xc0_\x89"x^\x032\xc0\x83)z\x01(\xf3/\xc0\xcb\xd7\x1d\xa2\xb4\xdb1\xc0\xces\x93A\xcf\'0\xc0\xc6\x92\x91O\xde-3\xc0\t\x04\xc4+\xd2\xd43\xc0$\xd4\xcdB\x1f\x124\xc0\xba\xaet\xdf++2\xc0\xb8;\x8axm\xd5/\xc0\xbds\xda5\x16\xf12\xc0+\x9cI\x10\xa0\x8b1\xc0\xb7\xb2\x18\x1eiU2\xc0vF\x905F\xaa2\xc0\xc65\xfe\xc4\xa6i2\xc0cO\x876^J2\xc0j,-\xfd\xce\x952\xc0%`\x10\x08*\x822\xc0\xb3\xe6\x0b\xdb\xcf82\xc0|\xdcu\x89z\x0f4\xc0\xfaz;SN\x881\xc0\x11%$I\xd6\x8f0\xc0)\x885F\x02\x1a4\xc0\xa1\rMJ._.\xc0\x93h\x13\xdb\x9b\x014\xc0H\xe9\x84(\x17\n2\xc0\xb2x\xab\x95\xc8\xc72\xc0\x1e\x9c\x9c\xa5\x90\x0b,\xc0\x0e\x13\xb0\xfd\xdf!2\xc0@H#\x9dJE2\xc0\x1b\x94<\xd8\xba\x1c1\xc0\xa0\xff\x95\xdb\xe8\xa2.\xc0|\xbd6\tcO4\xc0ZU\xfco/\x013\xc0\x04?\x03i\xaf\x054\xc0\x8d\x15\x19\xdc\xbb\x1c1\xc0\x16\\i\x18a\xe4.\xc0o\xf4\xd4\xef\xbf\xf43\xc0\x0b\x0f#r%\xbe.\xc0\\\xee\x87\xc4\xcd\xc11\xc0\x97\x19X\x1a\xcbp2\xc0\x89\xba\x16C"\xb51\xc0$\x1b\xbb\x84k\x931\xc0\xdf\x85{\xb2\xab\xa82\xc0W9\x86d\x86\xe2/\xc0[e\xd1\xb5\xee\x121\xc0\xdd"\x94\xe0\x05K2\xc0\xad\x1a=\x8c\x98\xa02\xc0\xf4\xad\xc8O\xad\x132\xc0p\xad\xc8\xb0\xe5\xd63\xc0L\x86\xd2\x83s\xae2\xc0z\xd1\xb8\x8b@\x9a.\xc0j\x17\xe6ibm2\xc02\xd4\x12\xd9\x84!3\xc0\xa3\xea.*\x8e\x972\xc0M\xd8\xef\xa3\x93A2\xc0\xe9\xb9b\x15\x8a\x96-\xc0\x95GI\xfdPZ2\xc0\x1ezGB\x0c\xb62\xc0\x0bq\x10Q\xa6\x85/\xc0\x02\x12\xff\xcc\xb5\'2\xc0\x9f\xcd\x05JM52\xc0pK.\xfe4D3\xc0\xcc\xa8\xd5\x90fp2\xc0\xec\xd0\xa5\x13\x97A0\xc0\x9b\xe5\xdbp\xbf\xc23\xc0\xceVF\x16jx2\xc0\x90\x83\xc5\x0b\x11\xad0\xc0\xf1\xb8I\x16\xa5\t3\xc0\xd3\xf5z\xefYR2\xc0$\x96\x0e\xe2p23\xc0\xa8\x15?\xc5bT-\xc0a~fa\xb1\xea0\xc0f<\x8d\x88t\x9f2\xc0\xe2\x16q\n\xc453\xc0\xb6\x8a\x1a\xef\x9b32\xc0\xcdD\x8c\x95\x8eU2\xc0\x1d\xe2z\x0c?\xe14\xc0\xfa\xc5l\xbc1\x053\xc0\x92\x18\x96$M\xf42\xc0JbK\xac\xf033\xc0\xe94Z!\xe8\x812\xc0\xeb,{\xe6r{2\xc0\tR\xea3\xecF3\xc0\xedr\x94\xd7R93\xc0Fc\xf5+\x91J3\xc0\xd4bUY\xd1\xef2\xc0\xb5\x8c\xb6\xf3\xba\x0c3\xc0\xbe\x1dzs\xb8+4\xc0\xf6\xc2\x15\x8a\xc4\x92+\xc0\x93\t\x0e\x18.\xe6.\xc056a\x01\\\xb72\xc0%\x19j\xec4\x8b2\xc0{p\x03\n\x9c\x9b4\xc0\xf7\x12\xba\xff\xc3\x121\xc0\xc6|\xacs\xe143\xc0\xc9`\x12\xdb]\xe41\xc0\xc5\x13\x07&\x0e(/\xc0\xeeE\x87\x8b\xcd\xfd/\xc0\xf1\x11\x0fg\xef\xdd.\xc0Q>\xfc9\xd11/\xc0\x87M\xe5\xb4#\xea2\xc0\xe3I#>c\xc63\xc0Q#\xac[!\x9e2\xc0m)\xc8\x1a\x1e\x101\xc0\x92X\x1an*\xbc2\xc0Y=l)\xef\xe42\xc0o\xdfp\xad\nR2\xc08\x93\x90\xb9Bz2\xc0u\xfd\x8f\x8c\xc5O2\xc0f\x7f\xb9\xf3\x0cN2\xc0\x93\x8e-\xe8O12\xc0\x83\xd9\x7f\xd1\x86n-\xc0\xf0\xd59\x08\xf2\xff.\xc0M\xdcc\x91\xf4\xdf2\xc0\xdc\xa8\xaf\xca\x93\xa51\xc0\x00\xd48\x92O\x053\xc0\x8b\xd0\x95\x9e\x8a\xea2\xc0\x027<C\xcc\xe03\xc0\x9b#\x92\xa7x\x1c/\xc0\xb3\xdb=)\xd0\xe32\xc0AO\xb5D\xc8\x0f2\xc0AO\xb5D\xc8\x0f2\xc0yh\xfe\xaej\xce.\xc0\\i\x1f\xd4\xd8[.\xc0@#\xca~s&2\xc0.\xf0\x85\x10\xfc\x8d.\xc0\x0bvk\xb8\xf4@4\xc0\xeaRTg\xa6\xfd1\xc0\x06\xf0\xce\xe0\x08\xd03\xc0\xa4}U\xfe\xe3\xbe/\xc0#\xae\xc6s\x12\x033\xc0\xd0.\x93\xb6NA/\xc0\xef\xbd\x94.\xf9^/\xc0\x82\x0e\xc4\xdc\xb3\x1d/\xc05\xe7\x1fH\xb5b2\xc0E\xe4*\xd7\x0b\x06/\xc0}Nu\xec\xa9\x1c3\xc0\x85\x119\xa0O\xf02\xc0B\x1eBe\'Y0\xc0\xb1b4\x82t\x931\xc0\x8a\xce\x9c|_\xa11\xc0\xce\xf6L\x18\x11\x013\xc0\x15,\xc4\xe0\x0c"3\xc0V\xcf\x1e\x19\x00T2\xc0\x022\xd60<\xa62\xc0\xda\xc4W\xd4\xd0\x872\xc0\xb1y;i\x88\x112\xc0:\xad\x05\x16\x18\xeb.\xc03\x94J\x0etK4\xc0\x18>\xd8\x0b\xa3\xf91\xc0r\x99\xa21\x96\x8e2\xc0\x87\xbf\x02 \x0f\xeb2\xc0\x91\x81\xc7\x8f\x1a\x7f/\xc0\xfc+C\xd4\xc8\xde2\xc0\xa1;1\xe9x#3\xc0\xd7\x04~\x9d\xf7!1\xc05\xd7w\x99J\x082\xc0\x83f\xc5R\x9ba2\xc0\xc5F\x0b\x8dx!4\xc0E6\xc9\xc0\xabj.\xc0\xd6^\xe1B\xa2\x043\xc0Z\xb0\xb0\xb8;\xfd3\xc0\x85E\xef\x06\x01"3\xc0\xb20}?\xa0\xd51\xc0\xa0\xe7\xb9\xdc\xbc\x173\xc0\xadWA\xc6Pk1\xc0Sm\xb9\xdb4\x183\xc0\xd2\xabHk\xb0\xac3\xc0\xe0\x19\xa1\xbb\x00\xda3\xc0\xce{\xc6\x1d\x10\x951\xc0Qlj\x8c\x1bi2\xc0\xb1\x1b\xd5\xdd\xd0\x143\xc0\xb5\x89\xcc\xb7\x15\x033\xc0\xca\xc9\xa3\xb9R\x0e2\xc0\xe7\x08\xc5\xec\xda\x1b4\xc0\x83\xa5\xa0\r\x0f\x993\xc0\xa3I<\xf5\x8d\x972\xc0\xaa\xd6\x19\xb9BB4\xc0$C\x84\xa2\xd2\xa73\xc0C\xca.\xa6*\x0f2\xc0o\xaa\xdf\xc0\xbb\x1a4\xc0<\xbc\xb4\x9d;\x7f2\xc0\xfcs\xce5\\\x002\xc0z\xdc\xfa\xf7\xeb\xdd3\xc0\xc5\x07-s\xbd\x862\xc0\xa1\x1d\xa9\x8d\x90B4\xc0.\x89\x94W\x03 4\xc0LC\'\x90&/3\xc0\xd3\x18#6\x9bZ3\xc0\xd3\x18#6\x9bZ3\xc0\x1d\xafx\x86r\x8b4\xc0\x8a\xc6\xb4\xe9*44\xc0 _\x80H\x1d`3\xc0n\xa3\xf5\xa77\xf02\xc0\xc8%\xf8\xec \x192\xc0Q\x14\xda\x83=\x821\xc0\x9f/\xa6i\xb7\xb04\xc0\xc0l(\xe9\x17\xcb1\xc0\x92\x88H\xf0l!3\xc0\x04#&\xc0\x12W4\xc0r9\xcc\xa7\x82\xd73\xc0\x85\xb9+\xda\x08\x9f2\xc0\xf1\xda\x1c\x90\\\xb83\xc0?\xa3w\x8d\xfe\xee2\xc0l}BXT\xbb3\xc0\\\x19\x85]U03\xc0F\x17(G/\xf12\xc0\xa2\xb1\xa9Op\x9c/\xc0F\x17(G/\xf12\xc0\xc0\x85\x01x\xd9G2\xc0\x9fc\xe0\xaa\xb6Y1\xc0\x9en\xc6\xca\xc2>0\xc0q\x13\xb9\xe1\xf1f0\xc0\x10\x1fJq\x03\xe82\xc0"\xc6gc5I3\xc0{9\xb3\'\x0c\n2\xc0\x82-^p\xfdf/\xc0\xe0rp\x02\x1a\xe23\xc0\n\xca\x11\xe5\xd9\xeb1\xc0\x1e\xfd\xa0\xb4\x9b 3\xc0\xc0\xbf\xa7\x9e\x93\x023\xc0{\xeb\x7fI[\x060\xc0\xcd+\xa2\xe2`\xde2\xc0\xa2\x02\x02\xa9\x18\x182\xc0\xb5\xdc\x92fc&3\xc0~S\x1c.\xf6\xa62\xc0\xf0xk\x9a\xba23\xc0\xfa!n\xc3)(0\xc0\x1a\xed\x0c\xa9x\xf0,\xc0\x8f\xbc\x13\xf2\xe2\xb00\xc0&\xac\\\xa0H\xfe2\xc0/\x10^\xf7\xe8\x8b2\xc0$U\x96\xe1\xfc\xfb3\xc0-s\xdd\xef\xd3\x032\xc0\xfb\x1d\x9e\x1f\x82\x112\xc0m\xef\x84\xa1\x8c\xf01\xc0\xce\x87y\xde\xf7\xe72\xc0\xe1\xe0\x01\xf33\xb82\xc0#\xf1?\x89\xcd;3\xc0&\xdd|\xdaUd-\xc0?\x91*\xd1\xf283\xc0\x15a2\x9f\xccD3\xc0o\xc7\x83\x00\xc5\xfe1\xc0O\xc8\xd43\xb0\x123\xc0\x8e\xe1ZD*\xea1\xc0J\x03\xdb\xec\xdc\xf8,\xc0\xf0\x8e\xcb\x06@\xb70\xc0\xca\x80\x03\xfb\x81\xeb1\xc0\xcf\x9a\x8c\x8d?53\xc0\xc1o(\xfe\xec\xe51\xc0\xde%\xf5#\xaa\xc92\xc0+6EY\xb6e2\xc01s\xfb\x10\xb0\xd61\xc0\xba\xbevp\x82\xe42\xc0>\xf7U\x8e\x7f\xd52\xc03\xb0\xde\xb5]\xd63\xc0\x7fG\x07\xe6\xf1^2\xc0\xb9\xeb\x1f\x1d\xd0\xcf2\xc0\xdf>6\xde\xca\xde1\xc0\xfc\xc4G}\x94\xb62\xc0\xb3\x08\xe8E`\xb93\xc0\x065`\xc2{!3\xc0\xfcU\x85\xfa\x91\xc43\xc0\xa2\xf3x\xc13\xd32\xc0Uh\xb6)\xb8\x1d0\xc0$\x87\xf7j\xc0v3\xc0y\xd5\x1eep\xd22\xc0\x8cp\xe9\x92\x96\xcc2\xc0\x83\xea\xabM\xc2{3\xc0e!\x18F\xab\xdb3\xc0X?\xae\x88zY2\xc0/\xa2B\xe2\x15z0\xc0\xcf\xdeD\xba\xa9>3\xc0\x12{\x97\x9bD\x183\xc0l\xa5\x9e\x87w`2\xc0&+ @\xbdu2\xc0?+<u#m2\xc0\xff\x11\xee\x01Z\xc32\xc0\xa4\xdc\x85\x0b\x95}1\xc0v9I\x01\xe3A3\xc0\x0c\xa9]\x8e\x86\xe71\xc0\xe9S\x0cy\xc4\xd40\xc0\x7fI\xa7\xe5O23\xc0\xc6\xb3\xe6.,\xd63\xc0\xf3\x13\xbc\x9cyj2\xc08L\xfb\x1d\xc8\xdf2\xc0|&b\xbd\xc2\xdc2\xc0\xb1\xd66\x93\x96&1\xc0\xc0\xcfm\xfd3\xd72\xc0\xbe\x87\xa2\xedj\x0f3\xc0\x92\xdb\x82\xc9\x8f\xe42\xc0F\x86:\x1d\xc5\xea2\xc0\xaf2\xd8\xec\x12%3\xc0P\xbf\xe2/\xf6\x063\xc0\xca\xa7\xef\x9f\x1c\xfa4\xc0\xd9*\x90\xa2\xca\xba0\xc0\x14LT\xaa`\xc92\xc0r\xc5Hi\xd8\x0e3\xc0\x16\x8d\x10T\xd1m1\xc0\x8d#r\x1a\x8c\xfa2\xc0\xf2u:\xa3[\xe71\xc0+H\xb2\xbf\xa4\xdb3\xc0\xdc\x87m-\xa5\x1c3\xc0\xa0\x1a8\xd8S\xcb2\xc0\xd1x9\xe6\xf6\xba3\xc0,\x12\x08\x90\xeb)3\xc0\x06\xac\x9b$M\xf02\xc0\xe5J\xbdwL\xfa/\xc0\xf8\xd8r] G4\xc0<? \xf9Y\xc74\xc0\x98\x12\xd9``\xd32\xc0=w\x9dM\xfc\xbd3\xc0A\xbbO\xbcG\xf62\xc0\x0c\xbb\xf9\x93k\xd82\xc0x\xe7~U\x86\xf32\xc0H\x1a\xaa\xb8\xdb\x8a3\xc0\xa3\x95:n\x15\xc84\xc0\x91W&\xcf\xba\xee2\xc0\xb1\xa5\x9fd\xd5U4\xc0\x8e\xdaM\x18\xd8\xd12\xc0\xd6j\xfb-&g3\xc0\xa1[Y\x98\x8d\xda2\xc04:\x92\x8a\xdd\xed2\xc0\x0c\x88\x8d\xe5\x14\xd43\xc0\xee\x19\r\x19:!3\xc0\x99&\x0e\xc4l\xcb2\xc0\xaf\x06\x94\xc1@#3\xc0\xf9\'\xa9\x08\xcc\xa84\xc01\xde\x01;\x16\x0b3\xc0\xbat\x13^\xa8X1\xc0\xa4\xcf\x83X9N1\xc0\x991.\xa9\x0241\xc0\xb6U+^\x80#3\xc0k\xf5\xa8M\x14\x86.\xc0\xc8"\x85\x1e\xa9\xbf.\xc0\xd2U\x80\xd9\xc4\x8d3\xc0;z}\xbdf\xaa4\xc0L\xdc\x0c\xd5\x8b\xa11\xc0\x16\x0b\xf57B\xc84\xc0aqV\xcd\xe8!3\xc0\x9a\xed\x07\xf5gO4\xc0\x91Q\x83)V\xa61\xc0A\x84I\x8d\xd4\x112\xc0\x9d\x12\xca,}\xb3.\xc0L\x1dh7Q\x022\xc0\x85:\xd2\x91n\x854\xc0\t(Iz\xa5Q0\xc0\xc3\xc67\xe6\x10\x1d3\xc0U\xfa\xa5oX\x982\xc0\xbaR\xd2\xdd\x0bM1\xc0\xe5[?\r\x9c&1\xc0&\x80\xf2\xb3\xa5\xd12\xc0\xdbG*\x1b\xbb\x163\xc0Foc\x8cg\x880\xc0 lF\x12\xe9\xac1\xc0\xc8+@\x0ed.1\xc0\xad%.\xce\x011/\xc0\x00\xb0\xca/\x91b2\xc0\x8a~L\x9fG{0\xc0Ew\xe9\x0b5\x82/\xc0Xj\xb4\x91\x94\xb81\xc0\xce\xf6\x02\xfdV\x851\xc0\xcb\xdad%\x07\xd23\xc0\xfahb\x9a\r\xcf3\xc0\x90A\x98*\x1c53\xc0\x08>6\xc1KK3\xc0\x05f\x1bT\x81\xfe4\xc0\xc5}\x89\x10\xff\xb81\xc0\x10\x13e8!\x020\xc0\xb6#\xb7\x90\x9d\x155\xc0$l2H\xe3"1\xc0\x1d\xb5\xda\x9d*\xd53\xc0\x90Jr\xa7?)4\xc0w;G\x9a-Y/\xc0\xc1\xea\x11\xb3]\xf83\xc0x\xa1g\x1e\x0e\x1f3\xc0\tP\x95\x00\xe9\xb44\xc0J\x06\x18c2\xb53\xc0\xdc\x03\xff\xbc\x90 3\xc0\xbcw\n\x83\x16\xbd1\xc0\x96\xf8jL<\xb24\xc0&$\xcf\x0c+\xb63\xc0\xe4\x87\xb9\xe5\xe3\xd54\xc0\xb1$k\xe7\n\xfd2\xc0\xc9\xdd\xf3\xbf\x06\xf94\xc0\xb3\xfa\xbe\xe3M\x033\xc0%\xd5\xb7\x18\x11\x070\xc0\x95HAP\x82\xa64\xc0\xd9Oa\xed\x10\x131\xc0\xdeV\x1e\xba\x02T0\xc0C\xf6Q[\x10\xb53\xc0C\xe3F\x03\xb9~4\xc0\x94\xc6\xd14\x87h/\xc0\xd0\xcdH\x942\x141\xc0\xfapU\x1f\xcb\x861\xc04\r\xb2|\x18\x96/\xc0\x1cNX\xc7\x97%3\xc0F\xebJ\x93\x10\x0f4\xc0\xab\x92\xb7\x1b\x15P5\xc0\xe2\xec\xee\xab\xc8a3\xc0\x958\xff\x1fO\xba2\xc0A\xa6<1\x93\x8b2\xc0\xb1\xc2\xab\xec\xb9\xeb0\xc0?\xfc\x94\x85l/3\xc0\x88I8\x1b\xf0\x933\xc0\xa0\xa9\n\xb1\xceQ2\xc0\x83\x02\xc8\x86-\x035\xc0\xb5\x9b\x07\xfa\xd9\xad1\xc0!\xc7z\xe8Z\x183\xc0a\x8d1\xa1\xb0\xfd2\xc0\x97\x8e]X\\ 3\xc0D!\xb4Y\xa1|1\xc0\r\x1d\xae\xc0\xd2X1\xc0\xda"n.\xd2\xe91\xc0\x8f\xff\x96\x02\xad\x931\xc0\x8a\xff-\x87\x0c\x173\xc0\xc5\xd8\xf3\tl\t3\xc0\x1b\x96v\xb69\xf71\xc0\x9f\xaa\xda\xfb3\x933\xc0\x93\t\xe7\xa9\xbbx3\xc0\xcc\xb6\xe3\xb9zg2\xc0a\x007\xbaqR1\xc0\xdfW\x14\x03\x13\x942\xc0\xad|a\xc0\xf8c2\xc0\xcdh\x1c\xa0\x85I2\xc0\x97\x17\xad\xe49\xe14\xc00pm\xe4V\xfd.\xc0\xdb\'\xa9\x89s,3\xc0\xa0@\x9f\xb9\x02i3\xc0]\x19h\x1d\xcc\xb01\xc0`\xe5Q%\xe7\x944\xc0\xd2\xc9\x8b\xd0\xcc\n0\xc0\xea\xd4M\x88\x81\x8e3\xc0\xb5\x8f\xcc&O\xfb1\xc0L\x11!\xa2\xc6\x9a0\xc0\t\x1cE\x0f)l2\xc0\xf4\x830M\x9e72\xc0\xff[E\x99\xc1\xc23\xc0\x9ag\x04\xf9\x10t/\xc0\\\x0ef\xe9p20\xc0\x95\xbax\x06\x19I/\xc0a\xe3t\xd3d{4\xc0\x92\xe5\xc3\xd7b\x7f.\xc0\xb5\xec\x07\xc4\xb3e1\xc0\xf9\xc7\x00o\xc7\xd62\xc0\n\xbe\x02v\x04&.\xc0J\x03VBF^1\xc0u\xb7\xe1\x13\x0672\xc0\x8cv\xb6.`\xa30\xc0d\xcf\x88\xe7\x1c\xef3\xc0\xd9\x8f&\xc3\xa7\x8e2\xc0\xd1\xc6\x17\x05Yf1\xc0a\x87\xb0\x9a\xeeG0\xc0\x0eq\xf9\xd1\\\xe72\xc0\xf0\xccw\xcdl\x0e3\xc0\xe5<\xec\xba] -\xc0J\x949\xd0\xc2b0\xc0`_\xc75*k2\xc0\xe7\x9c\x0f\xcf\xd1\x9e1\xc0B\xa0\xb7\xa8j\xe82\xc0\nAA\x9aM\x101\xc0\xc1Rri\x8f\xb20\xc0\x89\xa9\xcb4\xde\x183\xc0\x9d\xc3%\xc9\xe0\x0e2\xc0\xc8Z\x07Ww1/\xc0\x86Y\x05Es\x99-\xc0T\x11\xf61T\x1c4\xc0z\x13\x8b\x18\x89\xfc,\xc0K\xc5\n\xc1~\xba1\xc0\x1dp\xae?\xa3Q2\xc0\xb4B\xc7[Q\xb91\xc0\x98\x07M\xdd\xb8\xba/\xc0\xcc\xd0\xbd\x9f\tP2\xc0?\x94P\x11\xf7\xf0.\xc0\xcb\xb1\xbfRTL-\xc0\x17`Y\xda5I0\xc0~\x06\x1cj(s-\xc0\x8a\xa3]\xef}\xc91\xc0N\xc1TK\x83\xfa2\xc0\x90\xd5\xe89\xf9\xc94\xc0\xc4\xab\xd1q\x19A2\xc0\x15k{\x08\xc8 2\xc0\xcf\xaa\xba\x86x92\xc0\n\xbfR=\xc9\x8f-\xc0<i$\x91\xe0\x043\xc0\x82\x13q=\x8b\x133\xc0\xc8\xa7\xd0\xb5\x94/3\xc0\xd1\xfc\td\xba\x052\xc0\xeb\xde\xf5\x08\x8f\xcd,\xc09\xb6d\xb3.\x81-\xc0D\x10Pl\xa3\x0f-\xc0\x96\xb53\x1c\x01q2\xc0\xa6\xf6$"\xb6b0\xc0\x9a\xd5\xb4LA\x033\xc0p.\x90\xfe7\x122\xc0\x05gu\x19\xbc\x8c2\xc0\xb5\xe7\x060h\xd50\xc0\xe46\xd7\x00\x10\x103\xc0\x1fR\xa7 Z33\xc0g!\xa9H$\xea2\xc0T\x05\xa6\t\x99\x142\xc0\x8d?\xe6we\x072\xc0s\xdd\xc1\xda(\x05/\xc0:\x06\xcct\xef\x033\xc0\xdb<\xec\x8b\x0f\xeb.\xc0\xfe5\xc7V+\xaa0\xc0\xbd\xbdP\x1b\xf6\xfe1\xc0\x0f}\xbb@\x8c\x9f0\xc0\xdd\xd0C/\x18\xe4.\xc0\xdb\x1c\xfe`\x01\x042\xc0\xbd\x8ah\x1d0D-\xc0\xa7&\xb3\x9a \xc21\xc0\xfbp\xa1v\x05x2\xc0\xca\xba1\xa4~\xf22\xc0\xa3\x05\x14\x019\\4\xc0\xd8\xeb\xedG\xca\x153\xc0T[\xc6\xfb7\xa01\xc0\x87OXm\xaa\x962\xc0\x19\n\xb1\xe90\x981\xc0\x14kw\x8d\n\xb62\xc0\x8a\xf6CFID3\xc0\xb4\xca\x86S2 2\xc0{\xab\x9d\xece\x85.\xc0)$M\x8c\x1f\xb82\xc0\xb2\xd8\x8e\xb3?\x931\xc0\'\xe7\x83\x07\x84\xf81\xc0_=\x84&LX2\xc0\xae\xdc\xfe\x80Z\xc51\xc0\x00=8d\xcf\xfb,\xc0\xacs\x08\x10&\xf6-\xc0r\xb5\x82\xec\x1e\x931\xc0]TYm1\xdb1\xc0n\xb9_\xe9\xf5\x053\xc0un\x04\xe3\x11s2\xc0&+V"(\x9f2\xc07\xb62\x15UN4\xc0\xc2TL84\x1e1\xc0\x98\n\x00\xe7\x01 2\xc0\x11\xd8\xc8\x128(/\xc0\xa9\xd3xwL\x141\xc0n\xb9_\xe9\xf5\x053\xc0~\xe4|V\xc8q2\xc0\x86f\xa4\xa4\xc2\x8b2\xc0\x83\xea\xabM\xc2{3\xc0\x91\xa3rX\xb7r4\xc0\x0f&\x13\x0e)\x8e2\xc0\xd1\x9b8\xea\xed\x9f2\xc08S\xee\xac\x92@2\xc0;\xa6\xd1\xca\xd7Y/\xc0\xbd|\x9e\xc0_\xcf1\xc0H\xc8\x0ej\x19,2\xc0\x8f3"\x8a\x99\x070\xc0\x8f\xd6m\xdd\x1d\x891\xc0W(\x01\x04*\x1e2\xc0\x05\x08CD\xa0\x962\xc0S\x8f\xefELI3\xc0n\x14-,^~-\xc0[~\xccF\xc7\x9d.\xc0\x1e_\x9e;*\x1c3\xc0\xc8Uam~b2\xc0n\x12h\xac}\x183\xc0D\x81\x98[534\xc0\x19\x81\xbc\xb3}\xaf0\xc0*\x01\x06\x99\x04\x1a2\xc0\xf6*?\xd5%d/\xc0\xf4\x13\x84\xd6t\'1\xc0+N\xb4\xe8\x18\x883\xc0)!\x8c\x05\x1f\xd01\xc0\x00`\xf9\x08\xc0\r3\xc0\x8a\x94\x15\x7fo\x1b4\xc0\x97\x18\xcf\x90\xd3.4\xc0\xd4\xe9\xef\xd0\xd331\xc0\x96s\xef\x1f\xc3\xb83\xc01\xd8\xff\xd4\x1c\xf72\xc0\x10\xdd\xb6\xd6\xc3\xb42\xc0g\xdbW\xd7\x95\x121\xc0\\\xe1\xe8\xac\xceT/\xc0\r\xb9^\xde\x90\xba2\xc0(\x1aW$\xae\x19/\xc0\xa7\xb5\n4\xa3=2\xc0\x9aQ\xac\x8e\x0f\xaf1\xc0\xc7n\x12cbm2\xc0\xa5_q\xfaZ\xf52\xc0\x12:\xb9Q&+1\xc0\x15k{\x08\xc8 2\xc0\x82l\xc8\x8ffI1\xc0G]\xcas\xf0\xd52\xc0\x84M\xd1\xb2\xa56.\xc0\xfdM\xb4\xb8Z\xc31\xc0L\xf3\xc3\x025\xb5.\xc0\xfe\xb6\x9a\xc93\x840\xc0a\nnj\x18E2\xc0\x9b9\x001\x02,1\xc0\x9f\xb8\xe5\x815^1\xc0\xbb\x02\xb9\xc6\x04L2\xc0\xd45\xde\xee\xb5\xd3/\xc0.Z(M\xaaA2\xc0\x08\x9b+\xeeW\xb33\xc0\x7f\xe8\xf7\xbb\x83(0\xc0\xd3\xbbu\xf6\xb2E2\xc0\xef\'X\x9d\xde\xb02\xc0\xd2\x89-0o23\xc0\xa1\xc6\xef~d\x193\xc0{\xbf\xd1\x968\xda,\xc0\x84\xc87x8\xc23\xc0ih\x10\x05.\x903\xc0\xf3~Z\x90P\x07/\xc0\xb8=\x9d6fA3\xc0~\xc8\xdb\xa4\x8c\\/\xc0\x9bJ\xf4\x05f\x050\xc0"\x02\xb1\xd4\xe5\xf42\xc0V`\x97\xac+\x014\xc0|{\x9d\xe4L\xd22\xc0\xbd\xfc\xccH-\n3\xc0\x92\xebw\xf8\xd9\x1d3\xc0UI\xab&\xe2Y2\xc0\xe8\x8b\xf4\xb4j\x010\xc0[\x7fC?N\x0f4\xc0\xe2\x9a\xed\x0b\x1f\x83-\xc0\xed\xfb\xc6\x8cq\x154\xc0\xe5.\x1e\x03\xa9#/\xc0o=\rj_F2\xc0\x9d\x9d\x87\xce\x04,0\xc0\xeaB\xa2\xd8\xcd\xb8+\xc0\x93\x85\xf7\xd3\xd0\x872\xc0:\nKX\xbb>3\xc0\x92\xa60D\xf6\xff3\xc0\xfd\xcf&\xbcQ@3\xc0\x91\x90\t\xa1\xe3g1\xc0[n\xa0\xd8^\xf11\xc0O\xb1\xd8p\xf1U0\xc0\x88v\x96\xaaP;3\xc0\x8f\x9c\x07H\x80\xf42\xc0\xba\xf9\xdfY\xb1\xea0\xc0+\xb0mB!03\xc08S\xa2pR03\xc0\x95\xacK\x98u\x00,\xc0\xb7><\xf2rO1\xc0L\xe3\x90\xfa\xe4\xa2/\xc0\xff\xf4\xe58ZO2\xc0\t\x060R\x81\x133\xc0&\x86\x07L\xd3N4\xc0\xe0h3J\xc4\n3\xc0Q\xca\xa7\x8b#\xd63\xc0\xb0f\xee\x1f`\xa80\xc0a(\x11\x90\xa1\xa1+\xc0)\xf7\xe8z\x1a\xf43\xc0\x86=4i\xd0\xc72\xc0\xb8F\xa0\xed\xba\xb50\xc0\xba`\x05\xbd\ti3\xc0.?\xad\xa5{\xba/\xc0\x87\x1cx%\x90\xa63\xc0`\xe5Q%\xe7\x944\xc0e\xba\xe0\xc3\xa3D4\xc0&!\x11^\xeb\x113\xc06\x86\xd4Q"\xd9,\xc0\xf0\xfb\x89JD\xc50\xc0:\x02\x82\xfe\x9d\x910\xc0\xd9\xee\xb5GJ\x920\xc0\xf1W\x0e\xff\xf4\x892\xc0\x94.\xd82Xr2\xc0\x0f\xbe\x88\x06\x1d\xcc,\xc0R4\x95\x9d\xb1\x13-\xc0%g\x89*\x04T4\xc0i\xc7\xfa\x8d\x11\x851\xc0\xe2\x9f\r\x97x\xf0,\xc0K\xf4\x02n\t\x164\xc0 c\xfb\xe9\xcb\xc21\xc0\x92\x1ay\x9d\x02\xf5,\xc0\x02.\xe4\xd7\xbd\x1d-\xc0\xba\x8dJ\x189\x924\xc07\xb8\xdc\x1bh\x9f0\xc0P\xb3\xba\xb6\n\x0f2\xc0\x8bx \x83.\xdf1\xc0\xab\x92 \xbdI<3\xc03\x9aR\x8ei\xc93\xc0=!`6\xb9\xfa,\xc0\x88\x06\x85\x84I\xf4-\xc0\x12\xc0\x90\xf3\x08\xfb2\xc0\xbb0\xc3u\xba\xe32\xc0\xf67#\xa3a\xeb.\xc03\x9aR\x8ei\xc93\xc0\x9e\xe5#\xe9gd2\xc0\x0f\x03\xc5\t\xba\xbc0\xc0\x03\x01{\xc7\x1c\x023\xc0gl\xb71w\x163\xc0gl\xb71w\x163\xc0\xbd\xdb\xd5\xae\x81\r3\xc0g\x93\xb9-F\x9b0\xc0;\xfbL\t\x1c\x83.\xc0>\xdc\x9bB%\xbe.\xc0\xc9\x04\xef\x12~*/\xc0\x88\xd1\x00R\x1a\x8c0\xc0\x8fjlA.\t2\xc0\x04\x11\x05\xfc\xcf\xb1.\xc0\xe2\x98\x1d"\xf2\xa20\xc0y\xe9<qi\x840\xc0\x132\xcc\x87\xdb\xb10\xc0vt^X9 2\xc0\x9b>P\x8eD\x0b2\xc0e\xf8\xb7\\2\x183\xc06\xc4o\xd6\xdf$3\xc0%\xbf ]\x0e\xe91\xc0\xca\xcb\xcb\xa0\x96\x1c0\xc0\xe4\x10\xf8\xca\xa0\x142\xc0\xa7\'\x1d\xd2\xa3\x000\xc0\xa8\x13\x1dPnB/\xc0\xc6\xaf\xa7\x13\x10R/\xc0\xe8=\x01\x99\x8b\xd50\xc0\xfbl\xb8\xb4\x14t.\xc0V\x99\xbbNW\x81.\xc0\x8f\xcf\xd1\xa6\xb3[/\xc0p\x98\xcb\xfbA\xdf/\xc0=\x87\xfbzZ\xd12\xc0\x02\x87\xa9\x11\x1b\xd20\xc0\xc1\xfb\xdd\xe6\x83\n2\xc0\xabQ\x18\x87\x19\xf7/\xc0^#\x83\xf8\xfaI2\xc0\xf1\xfd\xd8\x18\x81\xd20\xc0,\x01\xa9\xbf\t\x15/\xc0E;x\xd9\xdc"3\xc0s5\x8d\x84\xfd\xed2\xc0\x00\x17\x8d\xdb\xed"3\xc0\x94\xc6\xd14\x87h/\xc0\xc7*\x1d\x93i\xfe2\xc0\x9av\xf6\x02\x9b/3\xc0\xd4\x9c\xc5dp\xf32\xc0C\xbf\xd2\x03\x9a\x083\xc0n_\xec\r\x12~/\xc0h5DzS_/\xc0\xe9K,\x87\xff\xc72\xc0\x9e\xd0\xc8E\xb3\xec0\xc0\xc9*\xce+\xb8\xe61\xc0%G\x03\xf9\xb4\xdd3\xc0\xce\xd8\x96\x9e\x18\x164\xc0\x1e\x0b\xe8u\xdf\xac/\xc0\xd3\x92R\xca\xee\xf70\xc02P\'\xb3\xd8\x023\xc0@4f\x7fL\xe53\xc0a\x81k\x90-\x004\xc0\t\xe1~\xbf\x8823\xc0\xf3\xd6\xcb\x00j\xe81\xc0\x90\x88\x80\x9c\x10/3\xc0\xdfh\x82\xfb\x18(1\xc0T\xe5\xe9\xa7\x01\xdb3\xc00\xd6\x14\xc1M\xea3\xc0D\x1bH\xa3I\xd33\xc0a\xf9\xacP\xc0\x121\xc0\x8b\xe1+\xdf\x81S0\xc0\xa6\x17\x05\x15\xff\xfb2\xc02\xb4Z\xb9\xbb\x1d3\xc00\xd4\xdf@\xcc\xd53\xc0Vh\xe0\x06\xf7\x882\xc0\xf2\xc5;\x1f\x15P5\xc08\x1d\xbf\x1c\xdf\x1c1\xc0\xd6\xe61\x04\x7f\xd43\xc0\x06\x0e\xa2\x03\xa0\x85/\xc0\x04\xff\x8b*\xf5\xc21\xc0\xe4\xa8\xd1\x0e\xc5s/\xc0\xbf:\n\\\xe0\xae1\xc0\xff\x89\x08\xf4\x99F0\xc0Yh\xb6\xbf\xf3\xf92\xc0>\xbbHp\n\xdc3\xc01\xa5\x84-^\x033\xc0\x80Y\x87\xc9`G3\xc0V\x157&\xd0\xf53\xc0(\xf0\x0e\x1d\x0e72\xc0b\xd2Y:\x02B0\xc0`\xc5\xbd%\x89\r4\xc0\x08\x03\xcf\x9f\x1f\xf81\xc0|_V\xc0\x9c^1\xc0\xe3[\x16\x1e`Q0\xc01\x80\x82;Z\x133\xc0\x88\xad\x150\x88\x044\xc0\xe6\x80\xb8\xb7)\x1a4\xc0\xe6\x80\xb8\xb7)\x1a4\xc0:\xe5}=\x1d$1\xc0\xfd\xc1\x05HE\xa20\xc0O\x05XU\xe5\x053\xc0(\xc1\xaenS13\xc0\x88\xe7)6\xb0\xda/\xc0\xf3\x14&\xc67I4\xc0\r\xce\xf6\x94\x0cX1\xc0\xf8\xce\x89\x04\x9e\x7f/\xc0g\xb3,\xff\x89\xdd3\xc0N\xc5t\x89~\x002\xc0\xd6>]q\x89\xc83\xc0\xf4s\x8eq\x97K3\xc0\rR\x8b(\xb1\x154\xc0\xe5\xcf\x9d\xb6\xb4\xde3\xc0\xbe\x9b{s\x02\x853\xc0\xdf\x9cP\xf0\xe1\xcb1\xc0\xba.\xbc\xc1\xa7\x181\xc0P\x1a=\xb8\x07\xe82\xc0rX%\xb0\xf7"0\xc0\x1b\xc7\xda\x82RF0\xc0gg=,\xb1\x913\xc0d5e%\xec\xf01\xc0\xff\xeb\xbdl\xd1\x98/\xc0\xda\xf44,\x94X0\xc0\x8a`R\xd6\xe3f0\xc0\x8c\x1f\xdb\xd6\x92\x0f1\xc0\x8d\x83\x8c\x12uI0\xc0gg=,\xb1\x913\xc0\x99\xc6\xf9xb\r1\xc0\xe5\x03Qt\xd9\xb24\xc0V5sW6u0\xc0\x84J\x16\xf2\xc5\xaf2\xc0\xba\x0c\xca\xa8\xe1\x042\xc0\x04\x00\xdaW\xb0\x0f3\xc0\xb8\'(\xd7\xc3\xb81\xc0\xc5Z\xd6\xa6Ul/\xc0\nO\x9f\x9f\xa9\r,\xc0\xa4\xcf\x83X9N1\xc0 "\xe3\xcf\xa0\x041\xc0\xd5\x9f.+\x8aL3\xc07\xfd5\x90\x97\x7f2\xc0:+"\xa6\x1d\xef3\xc0J\xe4d8\xad\n0\xc0\xefpd\x98\xeb\xa82\xc0\xb6\xc5\x89\xa3\xb6P1\xc0\xfdQK[\x9a\xc01\xc0\xee\x93_\xb1]\x0b2\xc0\xacE\xe6\x01a\xb42\xc0\x16\x8f+\xb6\xafI0\xc0g\xdbW\xd7\x95\x121\xc0\xde\x95\xf00\xae\xb84\xc0\xf8P\xb3\xc1\xcf\xc41\xc0Hi\xca+\x00v3\xc0\x82\xf7\xa1\xe7!\xef3\xc0B\xf3:\x87\xad\x044\xc0\x87\xbd@\xaf\x0253\xc0\x99t\x8c\x10\x05&1\xc0\xe3\xf4J(\xf5\xe4.\xc0\xc5-\xa1/\xa2U2\xc0\x81+7\x97\xe1,2\xc0@E\x91_\xc7\x0f2\xc0\x8fzW\x8csA3\xc0\xb4Z\x05\x94W;3\xc0\xf2\xca\xaeQ"\xcf1\xc0\x91\xd2\x0b\xab|K3\xc0\xa9W1\x15\xa2Q3\xc0u\xccBX\x16\x1d4\xc0\xc8ds\x8b\x99\x923\xc0\xe6\xe8\x07\xbc\x9ez0\xc0\x97Igex@3\xc0\xc2 *\xfac\x912\xc0\xd8\xcb\xecC\xc2\x8b0\xc0\x07\xfd\xf62\xf7.2\xc0\x9c[=\xb47:3\xc0\x03o{-\x88{2\xc0\x7f\xd92\xcaV!3\xc0h\xe7\xf1\x92\x96\xff2\xc0a}\x17\x1f\xb4/0\xc0\xffm\xbf\xa1eD3\xc0\xf9uZ\\\x9c\xe24\xc0t\x83Zs\x11\xee2\xc0\xf1\x80\xa1"\xa5\x0f3\xc0\x97\x0e\xc8R\xaf\xf22\xc0!\xb9\x9e\xf4\x8865\xc0\x0f\x91#\x88H]4\xc0\x85\x9e\xa3$\x1c\xaa0\xc0\x11\x8f\x0f\x8e\xe1\xed2\xc0 C\xef#\xaf\xde1\xc0w\xf8\x17kR\xdb2\xc0\xd7\xb9\xda\x9e6V4\xc0;\xfd\x87\x81\xc5F4\xc0\x07<\x17\xa7G\xad4\xc0\xe7r\xe4\xc2|\xc74\xc0\x90\x13\xde\xd6\xe5\xf52\xc0m.\xbb;\xdd\xd82\xc0\xeb\\Y\xeej\x013\xc0\xc1\x0b\'\xc5\xc8\xe90\xc0T\xdb%K\x8c<2\xc0\xddb\x94\xcc\xdb\xc24\xc0\xc6\xe3\x91\xae\xc0\xd52\xc0\x88\x18\x9e\xaeY%3\xc0\xe0\x0f\x1b\xd2}\x025\xc0s\xad\xa6\x83\x11\xd52\xc0-F\x87\xfa[\xf44\xc0\xae\\\xeb\xb8\xedq1\xc0\xb5\xb28\x87\xba\xd50\xc0J\x1c\x14\xe0\x92\xf83\xc0\xc7\xe2^\xf7.\xaf1\xc0\x0c4\t_\x0b\x133\xc0\xef\x18S1\x9a{1\xc0\xf6/\x8f\x81\x9c\x053\xc0d\xc1\xac\xf3\x83\xcb2\xc0h\xd7\xd7)7\xf72\xc0x\xad\xc0r\x88\xab3\xc0TW\x8a\xc1\xc3+3\xc0N4\xeb\x06T\x193\xc0\x9a@\x01%=\xcb1\xc0\xac.\x98^\xbc\xb63\xc0\xd2P\x8c\xbb=\xd61\xc0\x94\x98#Z\x08\x8b/\xc0lq\x1am\xbd\x153\xc0<>\x08:0\xcb2\xc07\xf5|\xda\x8a\x821\xc0!\xb5\x00\x94\x8e\xf72\xc0\x1e\xe7\x03D\xb1\x033\xc0\xb1\xf6\xf4w\xb2\xf92\xc04\x9f\xabmH\xd64\xc0`\xa6g"\x91\xb53\xc0\xb1\xf6\xf4w\xb2\xf92\xc0\x91L\xb7\x19Yp2\xc04]\x0b-$\xf51\xc0c\x80\x0f\x9e\xee\x1f3\xc0\x0bJ\xc1\xf0\x82\xf92\xc0\x8b\x7f\xa0\x11\x9f\xb53\xc0\xd9~G\xe3\xd2\xb34\xc0\x95g\xa2iu\xa51\xc0l\xc7\xcaO6\xe81\xc0\xcblY\xbd]\xa01\xc0\x19\x05\xc3J\xbf\xd82\xc0\xd3(\xfa\xcfG\x902\xc0\xb1*\xb8\xe2\x16\xb71\xc0op\x13i\xa7\xab1\xc0\x06k,\xa3\xaa\xed2\xc0\xeb\xe2\x11b\xe4\xf51\xc0*Yz7:"5\xc0u\x0f\x86\x93\xaa\xe51\xc0\xaao\x1c\x90\\k2\xc0\xf4s,\x18\xb5\x920\xc0\x11\x8d\x84\xb2=\x9e1\xc0.\x98\x9a9#\xc41\xc0\xba\x88\x84\x02\x1d\x1c2\xc0\xf4\x8e\x03\xef\xcc\x88/\xc0\xa0\xc9\xeb\n\xe2j3\xc0\xc4g\xbe\xf3Vk4\xc0\xb9\xc4\xe0\x96;\x813\xc0\x8d+3\xe1\xbb#3\xc0\x14\xc1\x81;\t\xc12\xc0D\xffu\t\x8fn2\xc0\xf4s,\x18\xb5\x920\xc0\x14\x9a\x9d\x85h\x942\xc0r\x9a`\xad\xf9\xf32\xc0\x07\x9eB\x81w`2\xc0g\x11D\xd9\x11\xb24\xc0\xcc\xe1*\x95\xb6\xcc4\xc08\xee\x13\x97\xa9\x853\xc0\xe3j. x\x842\xc0\xd9\x0bc\xc4\xd1q3\xc0\x07\x9eB\x81w`2\xc0\x99\x85)\r\x7fY2\xc0\xa9u\xda\xd4\x0b\x9c3\xc0,\x80\\S\x03\xa01\xc0\xba1\x13\xdf\x03\xf0/\xc0q\xee\x9c[\xe1B4\xc0\xb4/a\xd3{S2\xc0\xd1\x87\xf6\t\x13\x035\xc0\x99\x0b\xf5\xd03\xab1\xc0\nI\x80~\xb3r4\xc0\x8aq\x8d\x13&i4\xc0Z\xe8\x7f\xb6/n3\xc0\n\xce\xbe\x92K?3\xc0\xb6\xee\x14\xae:\xcc2\xc0d\xd3\x86\x1d\x14\x952\xc0\x95\xafE\xee\xa0\xcf2\xc0\\Zx\x92dU3\xc0,\xbf$\xfc\x07\xd32\xc0c\xd9K3\xedw1\xc0\x15\x05\x8b\x14JH3\xc0\t&.%\xd2y3\xc0\xef\xc2\xd3\xb1{\x972\xc0V\\\x8a\xf1`\x982\xc0\xfd-y-\xbe\x8c2\xc0\xf7\xd2\x1b\xe23\xe51\xc0z\xbfXe\x1f\x172\xc0\xaf\xd2\xb5\x7f\x8a\xc42\xc0\xbc\xdf\xf4\x95\xd5\xbe3\xc0\x8f\x18\xb2\xfd\xf3x4\xc0\xd1\xd8\xe5v\x94\xb62\xc0\xd5m\xc5\xbd\xc4\xdf1\xc0\xd0\xca\x14Cd\x981\xc0\x0c_!\xa7\xd3\xcd2\xc0\xeba\x8b~r61\xc0U\x8c\x98s9\xde1\xc0z\xbfXe\x1f\x172\xc0\x8f:\xdd\xa9Lw2\xc0-0Y\xc4\x82\xd32\xc0\x88pP0_\x042\xc05S\xe08\x9f\x824\xc0%E0\xd5\x8e\xe82\xc0\xc4\xde\xa5\xfd#\xe61\xc0\x07\xf4\x18v\xf6\xb42\xc0\xd7%\x9d\x93f\xe42\xc0\x1a\xa5\x86$\x95\x023\xc0\x1a\xfa\x05\x7f\xdf\x9b4\xc0#\x00`il\xeb1\xc0\xf7\x83\xb9@\xf5\x0f3\xc0\xa1\x9f\xea]\xad\x133\xc0\x8b\x02\x9fj(\x972\xc0Y\xa44\xd3|\xed4\xc0q\x83D\xcf\xca\xd23\xc0\x04\xa6\xe5zxJ3\xc0U$qI"\x0f3\xc0\xc7\x84\xd8\x00\x00,2\xc0\xc3\xb2\xc2R\x90:2\xc0\xa1w\x17\x07\x17\x9c2\xc0c\x14\xbf\xe7EF3\xc0\xd9\xbc\x1b\xae\xfd=3\xc0?\x95]\x8dh\xdb2\xc0l^\xdb\x0e\xe5\xe92\xc0\\\x983ZJ!3\xc0\xb2~B,w\xf22\xc0\x88(v\xeb\xee\x8b2\xc0\xcf\xdeD\xba\xa9>3\xc0\x84sGN\xcb\x8b2\xc0\x1c\xab\xc0\x87U\xc43\xc0\xf0\xc0\x9el\xf2O2\xc0\xf0\xc0\x9el\xf2O2\xc0(\xfa\x06\x83\xc3\xdd4\xc0i\xd2\xc01\x12\xed2\xc0C4\xf5\x96\xd6\xf12\xc0\xea\xf8\x03<c$2\xc0-p\xeb\x94K{-\xc08\xc4D\xdcA\x053\xc0\x8d.\x97\xef\xdc&3\xc0\x12\t\xa7n\x83\x144\xc04.\n%\xfb\x082\xc0\x9f\xe0NL\'\xf1.\xc0\xdbQ\xcc\xb7\xd5\xba3\xc0G\xb1g\xd9?~2\xc0\x1d\xa2+\x8b\xb7\'2\xc0)\xfe\xd4Y\x08\xf12\xc0\xfc\xc3\xc4\xe0\x84\xd52\xc0\x9b\xf8\xddjx\xdf2\xc0\x10\x1fJq\x03\xe82\xc0\xbfH\xd9\x0f\xb2V-\xc0\xc8\x9a\xd5N\x7f\xe32\xc0\xe7\xcbS\x17\x8e\xf02\xc0\xac\x0c\xf3\x8d\x85\x9a3\xc0\x9f\x8f\xaf\x07\xfe\xf30\xc0\xfa\xfc\xfa\xd5\xa0%3\xc0\x0c\x9a?;-/3\xc0\x9a\xc5\xdf\xaf\x14q-\xc0\xa6\xca\x9c6/T-\xc0\x1f\xb6uu\x80\xfd3\xc0\xe8j\xae\x00\xb5\xf23\xc0\xd4\xe2C1\x12\xe42\xc0\xcaOt\x1f6@3\xc0};p\xff\xc5+4\xc0y"\r\xf9(\x0e4\xc06F\x18\xb2\xbaX1\xc0l\x08\xa2\xbd}\t2\xc0/\x95_In\xf52\xc0\xd6\xb5+4j\x101\xc0o\xd2%\x96Q\xdb2\xc0\r+\x88\xf6\x18\xfe2\xc0\x9df\xc80)>2\xc0\x92#\xda\x1c\xd3\xbb2\xc0\xa7Xk4pg3\xc0\xe1\xd1\xe9\x14\xa8\x883\xc0\xa25/\xcc\xac\x163\xc0\xeb\xc77\x13\xaff2\xc0\xba6\xe4\xdc\xce\xd22\xc0d3{\xf5\xd2c1\xc0\xbf\xab\xf1\xbf\xb8^1\xc0\xa5\xb6\\\xe0\x97b2\xc0H\x92\xb8\xe9!\xe82\xc0\xbb/\x97\x81[p2\xc0\xc4A\xeb\xd9\x1a\xe72\xc0\xb6\xccy\xfd \xad3\xc0\xa8\xed\xbb\xb9\xdb\x8b2\xc0\xe6\xfe\xbf\x9ej\xe62\xc0\x9dCV9\xb7\xb62\xc0;\xd4t\x9a\xebh2\xc0y\x9f\xa3\x13\xfeQ2\xc0\xf8\xa0\xdd\xc2\xd9\xf42\xc0\xea\xc0\x05P\xd0Y2\xc0\xdfW\x14\x03\x13\x942\xc0\xc6\xbd\xd3\x89I\x872\xc0C!S\x03iT1\xc0n\xc5\xb8\x94Ut.\xc0\x99\xae\xc3\xb2\xf8\x854\xc0\xd5\x9d\xbfh\n\xb02\xc0\x1cW\xd0)l\x084\xc0n\xc2\xde\x82\x80\xce0\xc0\xed\xd6?\x92\xdd!3\xc0\xcb\xfd6a\xea\xb52\xc0E\xa3\xed\xf4\xcd\x0e3\xc0\xb0\xf3\'\x0b\x18s3\xc0\x0c\xf2\x87\xad-}2\xc0\xbb\x02\xb9\xc6\x04L2\xc0\xfbw\x0b\x13\xe0\x95/\xc0'
p29
tp30
bg3
(g4
(I0
tp31
g6
tp32
Rp33
(I1
(I3388
tp34
g13
I00
S'\xb6z\xb6|>\xc5S@\xee\x90(\xad\xed{S@D\xb2\xf2\xb9\xf5|S@d\xdcT\x97\x98\xd5S@\x84\xaaa\x14\x16\x87S@oJ\x81\xdc\x11\xa9S@\xb6\xb0\xa4\xf1\xda\xa8S@\xcc\xd3\x13\xed\x89\xbeS@\xdd\x89\x15\x98\xb2|S@,@|o\xbb\x7fS@\xcc\x16\xeb\xc3\x17xS@\xed\xda\x07\x80\x93\xa5S@\xe6\xa5H\xc8\x98\xbaS@Cf@rZ\xb5S@\x92\xc1\x04\x19\xe5\xa8S@f\\\xb4\xe2\xd8\xb8S@Pr0\xaa\x10\x9aS@CV\xb5\x13\x11\xe4S@D\x87\xbe\x97s\xb4S@\x13\x077{q}S@\xb1\xecb\x83\xbb\x88S@\x8acC3}~S@\x93\x18\x01?\x85\x97S@\x9b\x96\xa8#\x9b\x81S@|\\\x95\xf1\xf0\x93S@O)X\x9b@\xe1S@\xcaL\xf7\xc67\xd3S@0\xa4A\xf8\xca\xb5S@\xaf\x9aR\x8c\x90\xbfS@\x91\xe3\x18\xacd\xc2S@T\x82\xa7P\xff\x7fS@S\xcc\xfc<\xff\x81S@\x1e\\\xa9\xa0\xfd|S@z7\x175]\xa5S@\x84i\x9e9`\xd9S@?\x8b\x91V\xa1\xd5S@p\x8f\x0f\xe8\xb9\xa6S@\x981\x93\xbb\xa5\x97S@\x1f\xd7\xb7\x89p\xadS@\x9cv)\xe6\xae\x9cS@\xc4\xaa\xdb\xd4+\xacS@\x10\xa6\xa7\xbe$\xffS@\xddQD\x15d~S@\x8f\xe8\x86\xb9d\xb5S@\x92\x1f\x9e\x83\xb5\xdaS@\x9b\xe4\xc7{q~S@\xdat\xacT2|S@\xa6~f\x84O\xabS@\xcd\xea&\x8a\xec\xdbS@\xab@\x97\x81\xaa\xa1S@H\x8b)\x059|S@\xc98\xec$\xfa\xa7S@\xb5=\xe7j\xb6\xa9S@\xc4\xaa\xdb\xd4+\xacS@i\xf4\xa6\xa3B\xa7S@>\xa5\xe7c-\x91S@\x1c\x1a\xf4C\x81}S@d\xf3\xe8\xd7B|S@\x00h\xd9\xde\xad\xa2S@,*@H\xceyS@\xcd\xdd\x9eO\xc4\x9bS@\xfe\x94\xa7\xba\xc8\xbfS@\x0e\xf1\xcd}w\xe3S@?\xb3\xfb\'!bS@\x16s(\xda\x98\xdaS@\xa4:)\xff\xc2~S@\x86Pw\x8b`\x82S@\xfc\x9d\xa9\xe0^gS@aa\x18\xbd0\xa1S@s*\x800\x16\xacS@\xe1\xb2\xbb\xfe0vS@\xc9\xfd?\xd24\xa0S@\x92\x893\xc7\xe2vS@\x90\xdf\xfb\x92/{S@\x9f\xc0p\xe2\xe0\xb5S@;0\xc3^T\xb4S@\x95x\xb4\xd7\xb3\xdcS@>n\xeag\xa7\xd7S@6\xa7CQC\x9eS@\xfa@%x\xb9{S@`lmM\x07\xbbS@V(\xbbf\x0e\xb0S@\x16\xef\x96\xae\x18\xa2S@\xe6\xd0\xe4y\xd9\xb3S@\xc9\xfa7/\x1b{S@.\xa7:\x83\xeafS@(+R\xce\xae}S@\xe7\xa2\x8ef\xba}S@*\xcd\x95\xd0)\xbcS@1\xc4Uk\xfc\xa4S@\r\x8c\x84\x9b4\x83S@\x91g\xe8\x9e\xb2\xc6S@\x00D\xf1\xd8_\xa9S@\t\x92\xa5\xd5\x85\xa6S@o\xc1\xec@#\xabS@hd\xf7\x1cJ\x9dS@\xaa\xa9\xc6\n\x12}S@\x1f\x07\xcd\xb4R\x97S@M${lx\xd7S@\xe5\xc5Q\xaa{\xacS@(\xe1K\xdc\xd3\xdaS@C,\x8f\xb9\xac\xdbS@\x85\xef/\xdb\xcc\xb4S@\xa3\xc6\x86\x0fk\xa6S@\x1a\xc6\xadF\'\xa2S@\xd0b\x93\xb3\xe4{S@\xb3\xc6->8\x83S@wL1\xce\xd0zS@ TX!\xac\xbdS@Ya\xc0"\x12\xa9S@1\x91\x1b\x0f\xd6\xa0S@\xcb\xcc\x17Q\xb5\xa7S@\xd1;<`S\x9dS@-\x01\x97\x06D\xc2S@\xe0\x92f\xb5\xb6zS@\xe2\x90\xe7D\x10\xacS@G$\xd7xD\x7fS@)k\xc1\x94\xa0\xdbS@S &\x00\xe9\xbeS@)k\xc1\x94\xa0\xdbS@W\x00}L{\xa4S@\x8c\xe3\x1a\xc7\xd2\x9dS@\x99\x878\xfd\x9axS@s5\x10T\xa0\xdbS@\xa0\xdd8\xd1\x8a\x9eS@\xa0\xdd8\xd1\x8a\x9eS@\xa7/\x84\x88\x03\xb5S@\xaf;\xe1)@\xbfS@4m\x1b\xc6\xa6\xeeS@\xc8%i$>zS@Uw\t9\xefiS@\\\xde|\xa8\xf0\xa5S@-A\x8f\xee\xaa\x99S@\xa6\xd2?;f\xa5S@\x12\xae\xb0\x0f<\xaeS@\x99\xab\xfe\x0c\x9e\xa5S@\x95\t.=\x00\xa6S@\x1d\xcf\xc1J\x06\xacS@\x1e\x0fy.~\x9dS@\xbc\xb9\xfc\xc3E\x7fS@\xf9\x96\nk\x13\xa1S@u\xaa\x88\xfc\xd0\xcbS@l\x03\x90\xba\xae\xa5S@s\xe9\xbb\xd6I\xa6S@=U!\xcd\xf7\xc5S@s\xd7m\xd6\xe5\xbeS@V\x10\xbd\xa2\x93\xf0S@\xcf0\xb9\\*zS@\x04\xa1a\x11\x15\xb7S@J>\xe1\xf6\x80\xb3S@\x10\x84\xd2\t|\x9dS@\xc8\x89J3\xeb\xe5S@O5\x96\xafEyS@@iW\xaa:\x9fS@{\xb0+X"\xc5S@\x80O\xa9N#\xbbS@\xf7\xb2N\x84\xbe\xccS@\x00D\xf1\xd8_\xa9S@2>\xba\xb4+\xd6S@\x10\x84\xd2\t|\x9dS@d`\xbd\x1e\x06\xb0S@\xc8\xe4\xd1[\x16\x7fS@\xa6pL\x1c\x19\xa0S@\xf8q\xa2\xf7\x1b\xbeS@B10\x05\x17\x87S@*(\x82\x88\x82zS@\xd2\xe7\xf9\xban\xacS@\xecDto\xaa\xd8S@\xf6L\x83P\x9dnS@\xb9B\xb5h\xe7zS@\xabF\x17j&\xa0S@\xbb\xc0\x99\x14M\x83S@\xffq\xbe\xac7\xa4S@\xfe"Nv(\xa7S@0\x0f|_\xc7\xbdS@&#\x1bg\x03}S@lE\xae`:\xd2S@\xe3e\xde\xbad\x9eS@\x1bJ\xf9\xb4\xfd\xabS@K\x8ah$f\xb4S@\x80\x8euh#\xaaS@(\x05\x086\xe9\xa3S@*]\xf7\xe7\x15\x7fS@\xbd/\x17Uc\x9cS@{\x1fP\xa9\xfa{S@\x07s^\x8dK\xadS@\x0e\xb8L8Q\xadS@\rb\x84\xa2N\xdcS@\xeb\x01\xe5\xf2p\xb5S@G"\xcbj{\x85S@\x84\xc3\x81p\xf0\xbfS@\xc7?iDZ\xa3S@\x1e\x9e\xafx\x9e\xb1S@l\xba\xc1W\xc5\xb4S@\xcb\xc4Z\x8d\xb8\x99S@uU\xf4M\x95\xc0S@\xfd\x1f\x8f\x83AvS@\x96\xfc3\xe60\xa0S@\xa4T\xeea\xe4\x81S@h}^\xd5\xfc\xbcS@e\x8c\xb5\x0b~vS@\xef\xd3xqN\x86S@\x083]\xc8O\xbdS@hL\x9a\x82F\xd9S@E\x10T\xf1\xaapS@\xb2T\x9b\x1e\x8c\xdaS@\xf1-\xd5O\xc8lS@\xe5\x17I9\xc7\xb5S@\xd710\xfe\xc8\xddS@b\x01\x0fO!\xaeS@]>\xe7\x9c\xb8\xaeS@"\x91FV|~S@\x87&\xa5\xf2b\xf9S@L\xa3\x1c\xe5\x00}S@\xc3\x95\x00s\xa6\xb7S@\xeb\xdb\x95[z\xbeS@\xae\'[\xa2\xd5\xbdS@;\xe9~\xf4\x0c\xabS@\x90\x82XO\xf7\xd8S@\xc2\x12\'F\xda\x9dS@:\xb7\xb6B0\xd2S@\xf9\x94\x11<q\x7fS@1v\xa9\xda\xebhS@\x91\xc5\xc8\xf5/yS@R\x03-9=\xbdS@\xd9x\xcf^\r\xb0S@G;\x15\x92\xbc\xf2S@\x96_\x8f3\xf6\x9dS@\x1b\x1f\x8azi\xa9S@\xcaj\xed\x14\xe3\x83S@\xe9\xca\xb1\x9d\x9c\xdbS@yA%\xa2\xc2\xc2S@\xe9\':\x11\xeb\xd7S@\x8eq~\xcbh\xd7S@\x8d\xf8Ab&\xa6S@\x12\xabCw\r\xc1S@\xab\xb619;\xa5S@\x023\xe1\xf0\x01\xa5S@r)MIG\xa1S@Iw<\xbb\x81\xa6S@\x8dB\x0fz\xf4\xf8S@\xd0\x07;\x18\xea\xa6S@\xb3\xb6\x08f\x8c\xb9S@\xb81\x84\x03|\xaaS@\x04y\xbc\xf2\xce\xb4S@\xda\xbe\xc3\xa7A\xbeS@jg\xac\xb4;\xc1S@Pc\xaaK\xd7XS@\xf0\xa1kx\x02}S@|\x9d\xad\x9cB\x9eS@\xdb\x06\x1f3\x96wS@O\xea\x96Y\xc6\xb9S@\xc6yZR:\x9dS@\x07\x13\x02B\xa3\x81S@i\xc6\'\x0e\xdf\xd8S@\xa9F\x94"\x11\xf8S@yJ\xef\xbe\xc4\xd7S@\xd7\xa8\x1a\xdfx\xbbS@\xa0\xcf\x9f\xeeF\xbbS@\xfe5\x15\xc1f\x7fS@\x0b\x16\xf7}\x01\x9fS@Y\xafe\x13m\xc1S@\xbb\x80UR\x87\xb9S@a Y\x85\xdd\xb5S@\xddU\x04\xc0b}S@\xf2q^\xcfK\x82S@\xe9\xe81\x8e\xccwS@t\x19\x90\x15\xa1\x9cS@\x7f\x84\xbd\xc8F\xc1S@\xbfLT\xcfr\x8bS@\xac\x9e\x12\xf8\xf7\x9dS@\xf7"H\xd7\xe1\x8bS@K=\xf2)\xb1\xc6S@\x0f\xdc\xa701\xb5S@\xad\xd9\xf7\x9a)\x9eS@\xc9\xad\xcfp\x87\x9dS@\x8a\xbf^N\xf3~S@\x8d{\xad\x8d\xb8\xa9S@\xbc\x14<D\x1b\xbaS@\x94\xe7#\xb2F\xb6S@\xda\xd98\x1b\x88~S@\xe64\xef\x1b2\xb4S@\xa5\xcf\xf8\xe5H\xaeS@\x00\x95K\xd9\xc0wS@\x86\xbe;\xe5\'xS@\xc8\x8fi\xb7\x1c\x02T@b\xbc\xea8\x18\xd7S@\xddd\xc1\xec\xf9zS@\xaf8\x9c\x82\x12\xe7S@\x07\xea\xf4\x1e\x81\x9fS@\r|\x8f\n\xee{S@\xfcI\xe8<Y\x9dS@\xfcI\xe8<Y\x9dS@\x8f\x93\xbfg\xe1\x9fS@\xf8\xd0\xc6\x90\xd9\xd1S@\x8a\xf1\xbb\xad.\x84S@\xfe\xd4\t\xae\xbf\xb2S@\x04\xc7\x14\xa0\xbf\xadS@w\xd2L\xd7\xe9\xa5S@~\x94\x17i\xe3\x81S@|"\x9a\x96\x9c\x9eS@@22\x86\xcf\x9eS@\x890\x8e\xea\xdf\xc4S@f)\xa5\xe0 \xa7S@u\x01\xefB\x12\xb7S@\x0f\xc7Z\x8d9\xb0S@\x81\x96\xb0\xdc\xe4\x90S@\xfab\x1b\xcbm\x87S@uGs\x0f\xe5\xc6S@c\xae\x8b\x9d\xfd\xaeS@\xee\xc0\xd9\xe4\x86\xb6S@U\xd8\x10\xa5]\x84S@\xb5\x07wL\xb1\xb6S@\xb6\xef\xdd\xf7\x17\xadS@\xb9\x06\xf21T\x81S@<\xe0mv\x9b\xa4S@\xc4k\xae\xae\xab\xd7S@\x9e\x80i\xe2\x8e\xdaS@H\xad\x1cq\xd0~S@ar\xb2\xa1Y\xd7S@:\xce\x96V\xde\xb7S@K\xec\xdb0\xf3\xbdS@$\xff\xa1n\x0f\x96S@\xae\xa8\x94;\x12\xbfS@\xa4\x94\xcd\xe5\x9a\xd8S@\xe7\xcf]\x18\xac\xa4S@\xd0\x94H\xe6 \xa8S@\x18\xc5\xe7\'z\xb1S@ka\xd75]\xa6S@\x10\xb8\xda\xeaS\x8aS@rw\x15\xcc\nYS@\tE\xee\xc1T\xa7S@\x9c\x1c\xd1\x9e?\xd8S@\x0e\xeaO\xbb\xbf\xbaS@n\x1b\xf6\x10\xa4\x80S@\xd8? v\x0b\xb1S@2?,\xd7\xa9\xbcS@.=EaM\xc2S@p\xf5\x9b\xf84\xe6S@Z>lc\xf3\xbcS@\x1e=\xe7t\xdd\x9cS@\xdb?\x9f*4~S@Ur\x92\xe3\xc2\xb0S@#\xba\n\x8b\x94\xafS@lf\nd\x17\xbcS@8\x0e\xba\x8ey\x7fS@\x9cd{M\x10\xacS@;\xc55\xd3\xeb\xc7S@78/X\xf2\x7fS@y\xe9{\xd8\x98\xbdS@\xb8\x13\x1d\xd7\x84\x8bS@\xcd\xfa$\xaf\xcb\xd7S@K\xc7!\xc4\x87\xc7S@\xaeR\x10\x14\x8c\xfdS@\xb0\x8a1\x9a\x7f\x7fS@L\x07\t\x96H\xfaS@\x03\xeaj\xd9@\xb4S@\xdc\xea\x16\x87\x87\xabS@\x80\xc0\xb7D`\xd7S@\xe9\x17\xa5\xbf\x99\x82S@5\xad\xf6\x82\xbb\xa9S@hGzB\x8b\xd8S@=\xae_j[\xadS@F\xf5Vx\xe6\x9aS@\x8b\xb4xW\x90\xc7S@\xa8\xd1\x99\xefu\x91S@\x85-\xef\xc54\xc6S@|\xccF\x8es\xd8S@\x8dy\x8c\xf0\x12\x87S@\xfb\xe0\xac\xed(\xd6S@p\x93N\xa2,\xc8S@\x0b\xb0|U\xa8\xa8S@lQ\xe1\xec\x9b\xc2S@\xb7\x9b\x80AL\x9eS@\xe6\x1a\x16\xdc\x07\xabS@\x96\xec1\x8d\x97\xb0S@f\xd9\x8e\x17\x0c\xbfS@AQg/\x12\xd2S@o\xce\t(\x9a\x8cS@u\x02\xe4s\xdd\xaaS@g\xd3\n\xb1\x02bS@\x80?\xf7\x07T\xaeS@\\Yqba[S@\x9f;MD!kS@\x1f\x9aKIt\xaaS@8h\x1d\xa9nZS@HV2\xa5\xb8\xc6S@\xf0\xa6\xf7\x86\xd2\xc6S@\xd3h\x84\x18\xee\x9fS@\x1ej\xbcq\xfe\x80S@[\x05\x17%\x8f\xdaS@1\'\x00\xc8\xb3\x85S@\x80\x0e\xa0\xcd\xd6\x7fS@\xb0\x00\x1a\xf4\xff\xb0S@\xbe@p\xc6U\x82S@\xc5\xc1\xff\x15\x0b\xddS@\xa0\xbbM&\xfc\xd1S@\xd1\xde\x8b\x87\xe0\x83S@\xbe\x92\xbb\xa4,zS@\xa0\x88\xa0\xcb\x10~S@\t\x95[\xc1\xdc\xc7S@o\x04\xfbI\x81zS@\xd4\xe0-C\xa7\x83S@Z\xb0h\x901zS@\xb7\xe8\x13\x8c\x17pS@\x82\x04\xef\xa4\xbdzS@\xa8[mk\xd7\x88S@\xc0\x9d\xce\xf6\xeb\xb2S@\xdb_\x13\n&{S@\'\xf3\xcc\xbc\xc6\x88S@\x0c{\x1arfzS@H\xd3*_\x07\x84S@\x14\x9f\x8b\xd0\xa5[S@\xef\x18F\x07 \xa0S@\xedS\xcfU\xd4\x84S@\x17;\x9c\xed\x83{S@\xac\xa3\x0f\xd8fPS@kD\xdb\r\xf9\xd8S@\x81\x8b\x08wQ\xd7S@\x97\xf6\x87\x1bl~S@pFn\xbd\xe9{S@\xfe\x11\xe4\xe2\xa3|S@\xb0\xb9A\x9a\xa3~S@\xfa_\xb9\xf9N~S@\x881w\x1cD|S@\x99\xb7\xd0\xa96\xacS@\x95\x05\xd8\xfc\xba\x80S@\xbc\xf0\x96\xaf\x01|S@\x9b\xce\xa2@\xdf{S@\xfc\x87\xa3\x0c\xd8|S@\x8b\xe5\xb7\xf3\x03\xa5S@Q\x82u\x8d\x16\x7fS@\x0f\xb8\x89\xcd\xd5|S@\x01\xa0!|*~S@\x07\xa4\xad\xbf!\xb5S@\x05f\xc6\xbdi\x7fS@\xcc\x93\n\x19\xf2\xb4S@\xd31\xde\x89l~S@\x9c\x06\xb9\xdf\xd1\xbfS@!\xc4G\xa7#\x7fS@\xd9\x12l\xec\xcf\x84S@\x93<\xa4\xb7{\x7fS@ZK\x00f\xce\x86S@\xb24\xd1a\xa5\xc7S@\x82A\xef\xe6]\x7fS@(b\xb9fdwS@\xdc\xfb\xf7\xd3\xeb~S@\xc4\x82~\x11V\x81S@\x91\x01\x86?\xda\xbeS@\xf2\xb5\x02yt\xc5S@\xb1\x91\xbe]\x8e}S@a8(d\xbc\x83S@\xb1\x91\xbe]\x8e}S@\x9e\x92\x8f\x86\x80vS@\xfd\x87L;-iS@\xe4\xda\xad\xaex\x7fS@\x9f=:\x0c\t\xc6S@\x19\xf2\x9c\x06=\xc5S@Y\'\xfd\xb6\xff\xa6S@\xf4m\xdb!\xca|S@\x81\xbd$~\xf3\x7fS@e\xd8\xa5y[\x88S@*KW\xbb\x84\x9fS@\x99n\xf0\x1b \xc5S@A\xa4)<\x88\x80S@`5\xb7x.\xbdS@Jt\xd3{\x1e\x81S@\x88\xb5D|\xd7xS@TE\x16\xc71\x84S@\x9c\xee\xdau\xd2\x81S@\xd1\x1ci\xd6\xa6\xbcS@\xbd\xe4,)\xa2\xbcS@\xc7A(\xb4\xed\xd4S@<\xaa\xad\x9c\xd9yS@\'\xec fx\x87S@A\xbe\x14\x13\xfa|S@F\x98\xd8\x10\xf8\x82S@/\xd8\xd3c*\x83S@Cc\x01q\xc0|S@C\xd4\x13\x82}\x83S@\xc76\xbb\x0c$\x7fS@*]\xf7\xe7\x15\x7fS@\r9\xef\x1eRsS@\xc3X\x05\xf5\x0b\x84S@\xba\x9f\x06\x86z\xb8S@+\x86H\xb7n\xc0S@1v\xa9\xda\xebhS@\x00\x151\xa7\xd3\xa5S@\xfb\x9b\x1a]7\xbbS@|\xec\xf5\x8f7\xa7S@\xd4\xacla\xc1\xbfS@\xebK\xfa\x85\xd2\xa0S@\x84\xb5\x11\xc8\x03\x88S@\x84>\x82\x14\xbd\xd5S@\xa1d"7B\x85S@\x99\x87\xe4\xd7o\xbeS@V\xed\x8f\xa6\x84\xbeS@\xb0w$q5\x9fS@\xaaI\xbd\x18&\xa0S@\xa2~\xed\xe3\xea\xa2S@\xae\xe5$M\xb1\xb6S@\xc6\xfa\xa1\x1b\xbb\xd5S@\r\xd4\xd3\x1f\xad\xdaS@\xcd\xf3\x84(/\xd3S@\x87\xa6YC\xd2\xb5S@\xec~0\xf76\x91S@\x1b\xf2{(\xb3\xd9S@\x08\x94KDV\xbbS@W2\xea\xe8\xdb\xb6S@\x1au^C\x01\xbcS@\xe9\xe7\x0b"9\xbbS@\xe5h~BE\xddS@^\x15j\xab\xde\x8bS@,\xbdjT8\xbfS@4\xb2\xc6\x85\x91\xd8S@2\xed/E\xd8\xb0S@\x12\xc5\xd3f\t\xb1S@\xa1\xdd\xc2R\x88\x89S@o\x85a\xea\xc7\xbdS@M\x8dd\x9d\xe2\xb7S@\xc3\x95\x00s\xa6\xb7S@:q3\x8c\x13\xbdS@`+\x1b\x96\xbf}S@+|\xbc\xa2\xab}S@\xf7,Q\xa8\xe4\xdaS@\xefAv\xf76\xc5S@\xedH\xecF\xde\xbfS@u\xfe\x1c\x859\xc2S@\xaek\x01;\xf8\xafS@\x0b\xafT\\a\xbbS@\xf3#\xc6~\xd3\xafS@ez\x1e\x17\x90\x9fS@\x81\x9bJ\x84\xc7YS@\xd6\x06\xf3\xc1\x17\xbeS@\xa3Q\x11\r\x90\x88S@cf\xa3\x1b\xe0\x9eS@\x8f\x86\xbf\x16D\xadS@1\xed8\xd16\xa9S@\x8e\xf9\xf4\xcf\r\xb4S@\xa35\n,L\xb4S@\x9d@\xce1\xc2\xb8S@\x14\x80\xb8\xa9V\xb9S@\xab\xe7p\x90\x9a\x99S@\xea\xf0>r\x86\xa3S@\xf7\x00\x8cY}\xb6S@\xfe\xf4\xde\xae\xbf\xb2S@_\xa5\x90\xafc\xbaS@\x16\x93@YN\x9aS@\x97\xcc\xd3\n\xc4\xb5S@\x15\x15\xc4\xe1\xaa\xb5S@\xe2\xc1\x98\xc9\x05\xafS@\xea\'\xf3r\x9a\xb5S@\xa1\x0e\xbc\xbc\xfd\xafS@\x8ai\xde\x014\xb5S@\x93\xe9f\x83\xb5\xbdS@\xf4\x1a0\x0cU\xb5S@\xe3\xee\xbc\xba{\xb5S@\xfbr\x7f\x17/\xb5S@\xc2pj7\xb8\xe2S@\xe0\xc6dA}\xdfS@S6iX\xaa\x9eS@B\xa6\xf5M\xfc\xb4S@\xac\xf9\xbc\xf4\xdb\x95S@Th\xa0\x83\xcc\xd7S@\xaf\xc6`\x08\\\x96S@@^\x87\xda\x0b\xbfS@\x05\x7fU\xcb\x88\xd8S@\x90\xf7\x9b\x06`\xabS@<7\xabM\xf2\xbeS@\x06r\x00\xc4U\xacS@\x0e\x85"\xf4\x93\xabS@j\'\x86.\x9f\xbeS@\x14uQ\xd1\xe8iS@\x9b\xae\xab\x80\xab\x98S@\xfe[E\xd7\xbb\x81S@q\xbdf\x16\xa1\x9cS@\xe7\xf6\xb8u\x85\x9fS@mH\x95kM\xdcS@\x02\xac}\x8fr\xbeS@%\xab\x86\x06\xc9\x9cS@D\xab1\xf7\x8b\xabS@\xc6\x8f\x87X%\x9dS@\\\x02\x90\x8b2\xaeS@\xbd^\x07\xc2\'\xe6S@\xedBL\xfd\xe2\xe6S@\t\xed5.\x07\x9eS@\t\xed5.\x07\x9eS@\xf9\x1e\x82\xbeM\xb2S@`@\xad\x82e\xd8S@\xb8\x82\x17\xa7D\xaeS@\x11B\xd6\xdb\xdc\xd8S@\xa5\x99L\x8e\x9d\xd8S@\xad_B\x1f\x08\x9fS@h\x1eE*2\xa7S@\x054\xdcM\x0c\xb2S@4\xfc\x9a\x99#\xb1S@\xed@g\x1c\x7f\x9dS@\xb43<\xf4\xf5\xd9S@\xd2\\\x84z\xc7\x9dS@\x14\x89{RN\xb1S@\xbcs\x06\xdf\xa5\xb1S@D\xd4\xef\x13\xb8\x9dS@\xdcM>Z\x19\xa7S@\xe2I<\r\x95\xa4S@\x91\xa8r\x97t\x9dS@\x96\xf6\xf3\x82\xe2\xb0S@\xc6q\xc0\xa2\xd8\xadS@G\xfb6|R\x9dS@ \x90zh\xaf\x9dS@\xa0\x145Z\xad\xabS@\xba\x9f\xc1\x99\x10\xb0S@+\xd2.\xb5\x11\xb1S@\xacrzv\xf8\xa0S@\xbc"\x80&z\xa0S@nK\xef\x98\xe3\xabS@\n\xd2\x9f\xdc8\xacS@&Mk-s\xd7S@\xd8g\xa7\xd9\x1f\xa7S@_D\xdbO\xad\xacS@\xb5//z\xa2\xa4S@P\x19w\x81m\xacS@\x99\x95\x0f\xb5\xf3\xa5S@\x84.N\x00=\xc2S@\xfd;\x15\xd3\x1e\x84S@\x882\x04%\x99\x88S@\xdc\x12\x15\xe4\xc5\xbeS@ (B\x06"\x83S@\xd2y\x9e\x11\xab\xbdS@\xb6\xf1ro\xdd\xafS@j\xab|\xadz\xd3S@\xb1G&\x96\xd1\xafS@j ;\xcd\x9e\x7fS@\x07A\x93\xe5N\xb0S@@\xaa\x1e\xd9m\xd7S@]\x19*\x98\xce\xa5S@\xf1C\xb9\xd9\xdf\xb0S@\x96\x91\xedv\x11\x9fS@\xab7\x1f\x81\xa7\x9eS@:\xf1\x87\t\xc1\xb0S@^D\xcb\xf77\xd4S@P\xab0\xa4\x01\xabS@N\x06\x03\xbc\x95|S@!K7r\xeb\xaaS@\xc4U\xaf\xc4\x19\xa2S@\x96GL\xbd\xb1\xa6S@\x9f\xc0\x87\xcc\x01\xbfS@\xfb\xd8\xe6\x8c\xae\xa1S@7\x83\x90\xcaz\xd7S@kdF\xce\xa9\xcbS@\xaa\xa7[\xed7\xd7S@AE\xd3\x80I\xd0S@\x96\xfe\xd4\x84,\x91S@p?\xce\xd2W\xa5S@(ym\xa5%xS@\xb1\xa7hL)\xd6S@\x8fW\xd0\x01\xca\xa5S@%\xd0\xd9\xb4\x84aS@Zf\x18?)\xddS@\x8e3N\x92\xc3\x9dS@\x8e3N\x92\xc3\x9dS@C\x86\xc9\x87\xd4\xb6S@4<\xb6\x95\xa2\xb9S@\x14\xc0@\x8f\xf2\xa8S@\x0f\x9d\x01\x100\xd8S@\xaf\xed\x179e|S@B\x97K\x11\x89zS@\x0e\xa2\xb9\x90S\xd8S@3&\xa2\xfd-\xedS@\xfb\x0exM\xcaXS@\xe2\xd1#g\xc7\x86S@\xdf6\x12\x0c\xaa\xa3S@\xac3r\x12\x7f\x90S@4\xb4)\\\x15\xabS@`lmM\x07\xbbS@\xc4%\xe95\xb5XS@\xb0\xed\x9b3\x13\xdeS@k<\xec\xe2\xec\xb3S@\xee\xbf\xe5v2\x9cS@\x00e\x8dP\x1c\x83S@4\xad\xbc\x8ah\xc7S@\xc1_Q\n\xef\xbfS@\n\x80ukg\xa4S@\xebAa\xc1\xd1\xc6S@\x0f\xb2@\xadW\xa8S@\xc9/\xe7r/\xdcS@\xb9\x9d\xab\xea\xd3\xb2S@\xd0\xf2\x16+$\xadS@&\x94z\xad\xd2\x9dS@7<\xb4YM\xd8S@\xd6\x84:aF\xd8S@\x85-\x9e!-\x83S@\xc9\xe0\x0c\xae\xa4\xaeS@x\xf6\n\xb9?\x83S@\x96=\xe6\xf7J\xa9S@\xab.\xf6qy\x9aS@f\x11w%X\xa6S@{\x1e\xdb;\x0e\xa8S@\x99H(\xa7\x81\xdaS@\x88~\xdeN\x9c\x7fS@\xa0\x88\xf7\xefB\x86S@\xab\x925\xb4\x03wS@L=\xaa<E\xecS@\x01\xaa\xe9;\x8e\xa6S@6\x933\xd7\xb7\x80S@\xf7\x109%\xa8\xbcS@\xe3\x05\xa7\xa7\x14\xd8S@\x1aJd\x90\x00\xb2S@\x89U\xddY\xb6\xc7S@\x18\xe5\x17\xdd\xa2\xd7S@\xe7s\xc0W#\xe1S@\r\xff\xb7g\xbb\xb0S@s\xfe\xe1\xc2\x81\xccS@\r\xc4\xd9\x1a0\x81S@`\xa5\xb9\'\xd6\xe8S@P\xf9\xf3Q\x13\xa2S@\xc6W-\xdf\xe7\x9fS@\xe7T\xda\xae\x03\xbcS@\xb3 \xc4\xa4c}S@\x04\xf3\xc7\xfa\xc7\xc8S@4\xaf\xe4\xeb\x90\x85S@\xd2\xea\xd2C\x05\xd9S@\xbd\xe4,)\xa2\xbcS@\xeaP\xc4\xb8\xd7\xc1S@3\x04\xf0\x8f\xe1\xccS@\x90\xc4\xc0h\xd6\xa3S@f\xd2T\xc7\x1a\xd8S@\x01\xa0!|*~S@\xec\xaa\x07\xa9"\xd9S@a\xddi\x12\xb4\xa6S@\x06\xb8\xd3\x97F\xc9S@\xeexI\xed\xad|S@}\xf7J%\x94\xb8S@\xc9\x85}\x19\xbc\x80S@OD\xd6Vm\xdcS@p\xb76\x8aL\xa7S@:\xb2\xf77\x8a\xbfS@V0z\x0b\xb7\x9fS@J#\xb3L\xb4\xb0S@l\x16\x7f\n\x02}S@la\xdb\x9d/\xc1S@\'[\x1a\xf1\xa3\xdbS@\xf3\x1e\xffKk\xbbS@\x17\xd1\xaf\x80\xfa\xd7S@?\xfd\x9avZ\xf2S@\x04\xf9 \xf7poS@>\xa6\x010\xd7\xb8S@p\xed\n\x05o\xc1S@\xff\x7f\xe9#\x11\x9dS@>\xbb\xea\xae}\xb4S@\xe9\xbc\xfd\rT\xb5S@EPS\xb3\xe4\xdaS@\xb5\r\x1a\x12\xd0\xdaS@R\t\xb6\xbc\x1c\xdcS@C\xc8\x10\xfc>\x83S@\xcf\xd2.Q\x8c\xaeS@\xad{\x1f\x17\x15\xc0S@\xcb\x93B\xfeT\xc1S@\x91e\x8a\xb4Y\xa0S@\xaa\xa9\xc6\n\x12}S@1B\xc2\xc7s\xa0S@L\xe4\xeci\x9a\xdbS@\xdb\xa7\xe2\x07\xb3\xa5S@\xcd,\x92\x98\n\xacS@p\xf4\x8f\x981~S@V\xf0\xed!\xc4\xa9S@\xe1\x1d\x88\xb5\x02\x96S@\xfcI\xe8<Y\x9dS@L\xe4\xeci\x9a\xdbS@\xb0s\xd7Z\x1d\xa3S@\x10\x0b\xa9\x00I|S@\x05\xc5\xb2\xa1\x84\xd5S@\x16\xf9\xd4\xd9\xde\xdeS@O{\xa5\xa3\x8b\xadS@wf\r\x005\x7fS@I\xe2\xdb\xd9\xe3\xa3S@vi\x91\x84\xaa}S@E\xae\xf0\x13-\xbfS@\xec\xe7\x95)?\xbeS@A:6\x03\xf5\xbeS@\xaa\x19\x03\xd7;vS@\xb1i\xc4\xce\x9a\xdbS@J\xe9\xea\xe6\x99\xb4S@\xfe\x87\xb0\x96\x93\xa6S@\xe6\xf7c\x12\xed\xa1S@\xda\x995\xbbC\xb4S@\xbco\x1aK\xf2\xabS@<\xba\xf4\xb7\xf1{S@\xa6A\xe3\x15\r|S@\xea\xa1/\x9c\x9e\xb1S@g\x13\x0eD\x12}S@x3f\xb3jxS@\x91\x0b\xe0t+\xdbS@\x02\x1a\x87\xa5\xb7\xa7S@\x08\x98X\x80\xb3\xb1S@\x82\x88O|\x12|S@\x19\xc6\xc9\n*\xdbS@\xb2\xd3\xedQ\xb5\xa7S@5\xc9o\xd5-\xc6S@\xcc\x1b\x86\x1dk}S@\xbc\xaf\xf9\x81\xf1gS@\xcb\xb8\x88;\x97\x8dS@\x8a\xce\xdf/o\x8eS@oqp\x851zS@\xe9$\xb5z;\xbcS@\xad\xf16D\xdb\x9aS@\xfc\x97\xdfgL\x86S@\xd5tE\xd1a\xdaS@\xf3+\xc1)\xd5\xc6S@\xd4\xc9\x19AJxS@\xaa\xdc\xe34\x8e\x9fS@\x03\x86 \x08\n\x9aS@\xcc\x1f\xf5\x83\xec\xaeS@\xa7;R\xa5`\xf5S@\xe5I\x9c\xd9v\xa5S@\x05\xc2WN\xbd\xc2S@f\xfb\xc7b\x92\xbaS@\xf8\xc7\x8e\x83\xbc\xe8S@\xe7A\xdd@\xe5\xb5S@{\xb7\xfa6U\xbeS@6\x06s\x00p\xe3S@\x9a))+\x18\xb8S@\x96\xa9q\x18\xe3gS@\x11M\\~1\x82S@\xd1\xbb\x86\x83\xa7\xa6S@\x811O\x00;\xdaS@1jo\x9b\x1f\x9cS@)\xb6\xc4\\\xff\xb5S@k\xa2\xdd.\xf3\xbdS@]*\xfa\xb3\xda\xfeS@\xec(\x8e\x0c!|S@\x9ci %\xa3\xd6S@\xc2}\xa6\'\x9f\xd8S@E\xcf\xda:$\xd8S@\x84\xed\xd1I\xf0\xa1S@\x0bh(\x02\xa2\xdbS@\x8c\x84D\x96M|S@\x91\x10\x08\xa6\x95\xa6S@\xa5\x0fe\xa9%\xbcS@F\x1c\xb7\xf7:\xc1S@\x9d\x1e:\x0e\xfcTS@_\x0c^\xf3\xb1\xbeS@T\x082\x0fr\xbcS@\xf2G@\x7fY\xa5S@\xe3]*#\xf1mS@q\x9eP\xa8@\xdbS@\xf0G\x18\x03\x07\xa7S@;\xf5+T\x84\xb7S@6\xec\xad\xae#\x8fS@\xfbZb\x02a\xf9S@\xe9\x7f6=\x88\xd8S@\xb2\xb5\x952\xfe\xa2S@V\xdd\xb8\xa2w\xbeS@\xc9d\xee\x1d\xa3\x9cS@\xd6rv\x9d$uS@\rv\x86\x8c\xeb\xabS@|\xe4B\xd0\x94\x9eS@\x97\xd6/\x16\xf0\xabS@e7\xed\xb4\x14\xa7S@WZ\x93g"\xa9S@\xab\x99~\xbf\x07\xb7S@F\xd3x\x19\\\xb8S@f\xa4\x16\x90V\xaaS@1\xcb\xbdcO\xb5S@\x93\xa3\xedo\t\xc8S@\x87\x84\x10\xd6\xe2\xc5S@bmv\x9f\xa0[S@\x0c0^\x84\x9d\x9bS@u\x80\xac\xf3:\xa4S@\xcejEO\x94\xa7S@}\xc6&\xc8\xf0\xaeS@\\\xc8\xcd(\x8b\xd9S@h\x13|\x13Q\x98S@\xe93#8\xec\xa4S@eX\xb0\x9ex\xd9S@o\xbaz\x85+\xc8S@\x96\xb5\x02\xf6L\xa8S@E\x90\xfb~\x8a\xbaS@/l:\xa4\x1f\xa7S@:\x8amR\x8c\xb8S@G\x04\x88x\x01\xd7S@\xba\xdb\xeb\xb1\xad\xd8S@w\x80!\xc5\xfa\xa9S@}S\x1c\xacX\x7fS@\xe7\xf3\xb9\xb0\x01\xcdS@AQg/\x12\xd2S@\xe8\xf2\xd0\xe7\xfd\xf8S@\x97R-\xc3\xc1\x9dS@F\x82\x80\x029\xd4S@\x8c,u\xaf\x94\xabS@\x87uiY\xcbYS@|fb!\xd0\xd5S@y\xed\x06`m\x91S@\x91\'\x17\xea\x82rS@\xf5l\xf1$\xc5\x9aS@\xab\xbe\x0ek\xd2\xbcS@\x85R\xcba\xd8\xc0S@:}1\xdc\x9d\xbcS@\xc7>{\r\x97\xc2S@\x93\xcc\xb6\xccd\xa0S@\xe9\x81\xb3I\xac\xbeS@\xa6\x8d\xe0\xa8[\xb4S@\xf5\xa2V\x9d\xaa\xa2S@\xc9\xb7\x90-@\xaaS@\xab\xf7nQ\xe2\xa8S@g\xca\xfb\x86\x93\xc3S@.\x8b\xcd\t\x1a\xbeS@\x00\xab\xb8\x0bu\xc9S@\xf4\xcel=\x87\xbeS@\xf3)Ss\x05\x9eS@\xbe\xe4y\xe0S\xb1S@\x04\xfc\xc2j\xd0\xc6S@\xe4\xfe\x00@\xd9\xa4S@\xd7\xfc\x0cq\xa8\xbeS@3INh\xaa\xc7S@\xfc\xc0\x03\xd63\xb4S@\xc6L\xc1\x90K\xc0S@\xeb\x0b\x1c\xf9\xad\xb8S@\xea\x88\xea\xa2)\xc6S@\x8c@\xa1\x8f\x89\xb7S@\xbc\xf0\xba\xe2i\xb8S@\xe1\xab\x8aYN\xc1S@\xc8+\xe5\x94m\xc1S@\xb1\xe3E\xff\xb4\xb4S@r"\x7fYi\xbeS@\xc4\x08\x9e\x1a\xe8\xc7S@\x80X\xebY\xf6\xafS@\x85\x9a\xb2[U\xb9S@\x12P\xbd\xdbB\xc8S@\t\x94\xcf\xe0zTS@k\xc1\xddtD\xcaS@\xd5|%\x85\xa0\xbcS@\x9e\xf9\xb1\x91\xd9\xcdS@e#\tQM\xb6S@\xa7\xbeM\x86\xc8\xcbS@\xd2/X\xb0S\xbbS@y!5D\xb3XS@\xab\xe8\xfcs?\xcdS@\x08N\'\x94\xccXS@\xe9\xa5O\xe1\xb6\xd8S@)_K\x83\xc8XS@Y\xd0\xf8\xbf\x8a\xbbS@)\x1eO>\xd4YS@\x83\xa9]\xf1A\xbbS@\x87\xa7M\x90k\xd0S@\x0f\x198\x1dR\xcfS@\xc7A(\xb4\xed\xd4S@~sE\x86\x8a\xd8S@\xf8\x18LT\xe7\xaaS@M\r\xec:;mS@\x83z\xb7$kZS@\x1f\x998a~\xd5S@,\x1c\xf0\xe0\xae\xbfS@72\xd0\xea\xa1\xb7S@\xf1\xd3\x1e\xa3M\xb9S@5\x96\xdc\x99\xa6\xb7S@6\xa9\xe2\x98{\xd1S@W\xb8Q\x1fN\xd2S@\x08\x95\xadz\x15\xb2S@N\x06\x03\xbc\x95|S@\x19\xea\xc7a\xeb\xbdS@\x1d\x81\xcdV\xf7\xb0S@"\x86Y\x91\x92\xa5S@w\xdbv\xf9\xe3oS@\x14\x18\xa3\x9cW\xd9S@\xd2\x9a(\'\x8e\xdaS@\xa65CU\xc0\xb5S@\xcb2\x9c\x90T\xb0S@\xb2\x9f2\xfaN\xb0S@\x16\x0f\xe0}z\xb6S@~i\x8cD"\xd5S@.v\x15\x84\x18\xbcS@\xd1\xfd\xfb\x81\x9c~S@\x1d\xd5\x95^\xa7\xb5S@\x02h<\x95\r\xb0S@\x806\xc7m\xd4\xafS@A\xadL\xed\x17\xbeS@V\x10\x08\x0c\x13{S@io\xd03W\xafS@\x9d\xd4\x9b\xdf\x1a~S@\xd7BwoR\xb5S@n\xfa\x08\x98\xb1~S@\xf3\xbeq\xde\xaa\xbeS@\x10\xcd\xf5]\x91\xa7S@\x94\x83\xa5z\x8b\xb9S@94\x86\x17\xcc\xbdS@\xe0:\xd1\xcc\x84\xd3S@\r0\x98\xce\xda\xb8S@\x13\xb2d\x8c(\xb9S@K\xffP\xe3\xea\xdaS@\xd9\xd5]n#\x9aS@\x9d@\xce1\xc2\xb8S@\x8adv\xc7q\xaeS@\xb1\n\xa5\xb0\xbeeS@\x9e.7\x9b\t\xbfS@[Z:\xd4\x7f\x9aS@\xbe\xcf\xaa\xce\x02\xc6S@\xf2\xc6\xd19\x94\xd7S@\x88F\xac\xd5\x83yS@e\x16g\xa7\xaf\xd7S@\x9a\x87\x86\xedD\xb8S@\xdc\x8a\xb3\xe0\x05\xd8S@\x99$\x05\xdd\x05\x82S@\xf7}!Y\xfa\xd6S@\xcf\xcc\x06\x83\xf8\xb6S@\x8f\xf7N\xbbE\xd7S@\x1c@\xc4\xe2\x9c\xb6S@\xfe\xf4\xde\xae\xbf\xb2S@\xd9\x11\xed\x85g\xb6S@\xe8.\xc0\xc9.yS@\x89L\xd4\x11*\xb6S@\x02T]\x1c\xb5zS@$\xa5\xf3(\xd7\xddS@5\xf6~\x0e\xbf\xb5S@\x015\x0e\xf7\x86\xb7S@\xb5\xf5Eo\xf7hS@\xef7\xd5=\xce\xb8S@\x03\x18\x89\x95\x0f|S@\xbd\x0f/\xaaQiS@\x0e\x9e\xb5OhwS@\x04\xecEt\x8c\xb5S@\xe3\xaf\x1b\xe1\xe8\xb0S@\x92\x8b\xf4\xf2\xcbwS@>\xbb\xea\xae}\xb4S@zmw\xc4\xc2\xb5S@}/J70\xb5S@\xac\xf9\xe5\x0eHxS@\xdc\xf7\x08\x04\xe6wS@\xc4k\x01\xf5O\xb5S@[l\xdcB\xa6\xb4S@\xe5usSg\xb5S@\xe9e\x85\xc8\x06\xacS@B\xa6\xf5M\xfc\xb4S@%\xc45\xdai\xb3S@\xee\xaf\xeaYixS@bq\xf2\xd0\x01zS@Q\x87\xb1V\xf2\xa9S@\t<\x0c\xb8NzS@\x0e\xc4\x91`6\xa5S@\x97\xf0;\x03\xc7}S@.1\xb0h\xca{S@\xac\xe9\x1b\xf2R\xaeS@\x89$\xbd\xb1\xa5\x80S@\xad\x10\x1c\xf0\xe4\xe0S@\xd0n1;\x19\x7fS@s\xfc85\xae\xb6S@kw\x91\x1b\xd6\xa5S@e/\xf8\xb3\x8a|S@/QG\xb0poS@\x13\\\xf0\xe2\xd4\x9aS@\xb2@@\xd6\xf3\xabS@vf_\x0b.\xb4S@A\x8f\xbb"lzS@1\xe9\xe1@czS@\x8c\xf2\xda\x02\xb6\x99S@\r6\xd3\x80r}S@\x16\xb7\x97i*\xc2S@\xf2\x89i\xa2\x9c{S@\x1e\x96t\xa5\x8bzS@7\x08m:\\zS@c\xa7\xa1A\xf8\xd7S@\xfcb\xe0m\x99\xb5S@\xc2l\x15\xb9\x08{S@\xc6\xd40\xcaO{S@w\xe2\xb4\xa2\xeb\x87S@=\t\x00\xcf\x0b~S@\xacG\xdc]\x8czS@\xa6P\x0b\xff\xf3{S@|\xd2\xc7\xa8)\x84S@a?6]Z\x83S@H\x13\xcf\x86\xc7\xe6S@Zu\x07\x8c\x00PS@B\xd1\x19\xe6Q|S@\xc6\xfc\x81\xcb\xe8{S@j\xd6\xd1\x02\xb7{S@\xc7\xf374Q\xb5S@\xca\xae\x8dY\x12|S@\x89!\x00%\xbe\x83S@\xcc\x8f\xee/\xb4\x84S@\xc5\xf8\x86\x16\x17\x89S@\xcd\xba\xa4_p{S@\xac\xe1<\r\xd3\x84S@\x04\x83:\x02\xa8\x88S@`\x98\xdc\x1c\'uS@m\xab\xf1\xb7Y}S@wy\xd6Q\x1e|S@\x881w\x1cD|S@\x7f\xe5\x85\x96\xab\x80S@S\xcb\xce\xa6\xb0\x9dS@\xb3\x9b\xef1\xe1|S@e@\xb7,\xd7|S@M\xfe\xf4\x9f\r|S@\xedj\xc7\xa9X\xa5S@Z\x9c\x99.N\xa9S@\xb0k\r\xda\xc4}S@q\xeaS\xecp}S@g5I)\xe8\x81S@w&\x83l\x9a~S@\x01\xbcO\x8b\xe8\xaeS@w&\x83l\x9a~S@\xd3\xaf\xc3\x16z\xa9S@\x89\x03\xcf\x8a\x13\xaaS@B\xbb\x9a\xe0\x14\x81S@\x90\xca[\xc8J\xadS@\x1f\x03\xd2L\x1d\xa7S@\x99\xb6\xc8e\xe6\xa8S@Q\x10RRG\xb2S@P6\x0b\xc7\xc1\x81S@H\xe1\x07I\xf6zS@\xc4>\xe8\x1f\x1b\xd7S@\x1e\xf0j\x01Q\x81S@t\xb6\xfe\xcb\x9f~S@\x87:\xc4t\xd5\xa6S@\xe2j\xb8\x0f0\xa7S@X\xb4Q+\xdawS@V\xcd%\xed\x0c\xacS@.upA\x05\xccS@fY\xce\xb2\xbb|S@\xbb\xdds\xa6C\x7fS@r\x9eX\xc7A\x7fS@\x03\rh\xef\xeb|S@\x19\xf2]\xc2\xb4\xdcS@\xb4\x86\xe9d\xbc\x7fS@\xb4\x86\xe9d\xbc\x7fS@\xfc\xbe\n@\xee\xb0S@z\xbdrU\xe7\xaaS@\x07W\xd9\x84\x87\xa6S@\xa9\xab\xff\x01!\xb1S@RV\x0c>\x8f}S@\xfdh\x1f#\x8f\xabS@\x80\xa0\xaf\xbb\x98\xacS@\xa2\x8a1>z\xd6S@s\xfdD\x034\x85S@\xbd\xb9\x89\xb8K\x84S@\xcd\x8c\x97\xac\xdd\x00T@ACG\x81\x0e|S@\xf4X\xa4r\x16\xafS@E\xa9]X\xa8\x85S@Y2~\xa5\x99xS@\xce\xb7C6\xfd\x85S@^\xa1@i@\x84S@\xb3\xdad\xe1\xdd\x81S@P\x10g\xb2<\xacS@\x04\x15\x10\x9bA\x86S@\nv=\xe12\xa6S@\xab\x1a\xcb(\xc7\x82S@\xae\xda\xfax\xda\x82S@\xad\xf8\xf5\x82%\x83S@\x1dNxl,\xa6S@\xd58\x17\x1d\xe0\xa9S@\xdaD\xbb\xa7\xbc|S@\x98oe\x03\xd7\x8dS@\xb1A\xc7lp~S@H4\x10\xb6\x0e\x84S@\xc8\xbd\x10N\x06\x87S@\x07\xf69[\xed\xa3S@\xb6X\xce\xcb\xe7\xaaS@5\xe0\x16\xe2\xcdtS@\xa0.\xf1C\'\xa8S@\x07:3_\x8a\xd8S@\xf2\xf4)P*\x89S@T\xa1\x18]\xe2\x88S@r\x81\x8f\x0f3\xa9S@QP\xa1\x9e@\x89S@\xdeeYut\xa7S@\xb9\x18z\xfc\x8a\xddS@\xb6\xfd\xf6\xf7G\xd8S@d5N\x80w\xd8S@[(\xa0\xc5\x7f\x85S@\x16)\'&\x0e\xdbS@\x04\xba\xee\xeb\x9e\x87S@\xff\x920\xc0\xbb\xa6S@\t\xf2w\xeb\xd7\xa0S@*\x80\xe8\x89\xfb\x81S@\xd4\xbe\xf1<r\xa7S@\xd6\xcb\x12\x17k\x89S@z\xc9\xeeK\x97\xa0S@^&\xc1\xd0\xa1\xabS@0]\x85\xe9\x05\xa7S@r\xacNR$\xa3S@\xae\xfaO)\xb8\xa6S@\x1d\xfa\xc6}\xb1\xb8S@(\xe6\xa6\x86\xbc\xa5S@@\x1f\xb3\'I\xdcS@\xfc\xf4\xa0}T\xa0S@?\x07\x06yL\x88S@\xea\x1c\xda%y\xacS@E\xef\xce\xfb\xaa\xa6S@\xccg\xe6\xcb\xc2{S@\x93\xcdDo\xca\x88S@\xd0*\xbd\xaf\xe2\xa0S@\x00\x165\xa2\xd4\x8bS@l\xa5\xbf\xe5 \xdaS@\x18\x145\x80\xa4\xa5S@gg\xa9#\xad\x89S@y\x9f{\xce\xa4\xa8S@\xc4\x90\xee\xc2\x08\xa1S@\x04C@\xca8\x7fS@\xdb\xdf\x8e\xb5\xac\xa5S@\xbd2\xdc\xb48\x84S@\x14\x9e\xe7\xa6\xbe\xecS@\xec\xf9^)\xc5\xd7S@\x9b\xec\x8b\xdd\x12\xa0S@\xc8nW\x81\xbc\xe2S@\x17\x97\xdc\xa2\xe5\xd8S@\xde\x82\xef\xe2f\xa0S@2\xd2K\xa2\x8d\x9fS@\xb4\xaab\tj\x9eS@\xd3 \x83O\xdfaS@\x8e\x06\xac\xb7\xc2\xd7S@\xb9\x98S\x92@vS@\xc1\x10-\xa3\x0c\xa5S@\x9bRDR8\xd8S@0\x9fuH\x10\x87S@X0\xe7\x0eV\x9fS@m\x83$\xc5\x8e\x9fS@vD\xef\x15\\\xa6S@W\xc9\x94`\xd7\x9bS@\xafC\x87>\xd2\xd4S@\xcf\x92\x88\xbf\x1e\x9dS@\xd2\x94\xe4\xb6h\xe3S@\xa2\xd2bm\xd7\x9eS@>\xa8#\x98\x00\x9fS@\xd1L\xf0\xc3i\x9fS@\r\x07\xdd\xb9\xa6\x9cS@\x80\x12\xb1\xd4\xd9\x9eS@\x80\xdf\x9a\x90\xd1\x93S@\xff\xda\xc4F\x88\xa0S@\xfce\'\xa2\x90\x92S@\xb3J\x19_\xa6\x9dS@\x1bg\x89\xcb\xdb\xa2S@\'\xcf^@^\x9dS@!\xbc0,\xa1\x9dS@\xe0W\xac\xed\xb8\x9dS@\x08\xd2\xe9\x02\x18\xa0S@\x94iK\xc5H\x9dS@\x95r\xd4E{\x9dS@\xcc\x8e2Z\x07\xa1S@W`\xb5A\xf7\x95S@@iYq\x1f\x9aS@\xc55\x16\x8b\x98\x9dS@\x9d`Q\x94^\x98S@\xc0>\xc5\x95\x08\x9cS@\x01W9\'\x82\x9dS@\xd4n>\xcd\xfc\x9dS@\xf7;t\x00/\x9fS@\xa5I\x17\xf49\xb5S@\xe7\x7f\x0f\xc6d\x97S@6\xb6I\x18\x1b\x99S@+\n\xb8\xed*\x97S@\x80\xa17\xe4\xba\x9dS@\xa5\xdb\xbb\x9c\xab\x97S@\x88\xd6\xf8\xdb\xa3\x9cS@\xd8\x8fT\xce\x91\xe0S@\x011\x81\xa8\x9a\xb0S@\x16\x9dO4~\xa9S@\xb1A\x0fC\xf8\xb9S@\xdfR~\xd7\x8c\xbbS@!\xcc\x94\xb1B\x9bS@\x18m(\xd5\x80\x9fS@F\xe6@Nx\xbbS@\xb2C\xf9\x005\x92S@\xd2Y\xee\xd0\xcf\xc2S@\xf9k\xf5pK\x8aS@vPr\xb8\x02\x9eS@\x93\xe1\x80]\x1b\x9eS@k\xdd\xbf\r\x01\x9eS@\x05\xeeZ\x03\xfb\x9dS@\xb9\x93\xbbf\x17\xc5S@\x1d\xff\xc0\xa0\xfc\xbbS@\xed\xb7\x05C\xd3\xa7S@\xd6\x8b{\x83\xbb\x87S@\x13Y\xdc\xac\x90\xd8S@c\xf7\x92uD\xa6S@\xe8m\xa0C\xa3\xbdS@\xdaX@n\x93\x8dS@\xc5\xe6\xc3n\xce\xe2S@\xc3\xfd\xd4\xc1\x82\xb1S@o\x07\x17\xd0:\xc5S@\xce\x81RCA\xa5S@\xa1\xad\xdb\x80\x1e\xd8S@5\xa3\x98Z\xa7\xcbS@f\x8a\'\xdex\xa6S@\xa5\x11\xf2!\x8b\xecS@\x8e`\x0c\xbc5\xc2S@\xae\xad\x97<\xec\x8aS@-R\xb0\xd5\x1b\xbdS@)\xec\xda\x8e\xd7\xb3S@=@\xb7\xcem\xefS@\x9b\xe9)C\n\xa3S@\xbai\x08\x88\xbf\xd7S@!\xe2P\x7f\xe8\xc0S@\x88c\xba\xdb\x15\xc1S@B\xe2w1\xe8\xa6S@\xc0\r.\x97\xf0\x92S@\xcb\x00\xddf\xc0\xefS@{\xfd\xbf\xe5\xa1\xc7S@Dh\x87I\x84\xa7S@\x1eQ\xf2\xbf\xac\xeeS@q\x82\xa6|,\x91S@\x83+Z\xb8\x93\xd5S@B\t\x13\x8d\xad\xaaS@\xd0\\\x0b\xc1\x05\x91S@m\xfb1\r\xbe\xbdS@\xb0i\xa4\x07\xe0\xa2S@\xdc?\xbdV;\x88S@4;K\xc2\x06\xc7S@;\x14\'\x82\x05\xaaS@\xeb\x05-\xd1q\xd9S@\n\xa7:\xa2d\xc5S@\xbaQ\x9b\xa1uWS@\xa6\x7f\x86$m\xa4S@\xd7\xfcB2\xf4\xb1S@*A\xda\xf5\xf7\xa6S@ \xb5\xe8\x95\xfd\xa6S@\x91Vu\xb8\xef\xd5S@S\xa8\xdd\xf1\x0b\x89S@\xc2c\xd99m\xadS@\xfbO\xcf\x93\xec}S@Z\xec\x88\xd5F\xd8S@\x1a\xc9\xac\x17\x97\x94S@J\xe9\x85\xd2\x88\xd8S@L+|\x13\xb3\xa7S@7x\x11\xab\x96\xd8S@\x7fWP\x8cI|S@\xa8\x83E\xabm|S@\xc7\xc1\xff{=\xa7S@\x99\xf6\xf6\xb5\xef\xe1S@\xab\xf4H\xb0\xdb\xb2S@s%\x8c\x06\xf6\xa8S@\x1c\x95\xfc\x16o\x8bS@*\xdd(m\x96\xbfS@\x19U\xf9\xcc\xa5\xaaS@|\x814\x16\xc9\x82S@\xd7\xcf\x1a/\xd6\xa7S@}\xd7\x03\xb2:\xacS@\xdd\\(\xed\x11\xb0S@BQ\xdfc\x7f\x80S@\xa0\x145Z\xad\xabS@~\x1d\xabf\x02\xc6S@\x7f\xa6\xbe\xde\\\xa8S@\xf1d\x10O\x9e\xe3S@;\x96A\xb7I\xa6S@\x86rHr\xfdwS@\xb8\x85)nn\xdbS@o\xa0\x90\xf8\xba\x81S@\x98"\xc4\xba\x1bxS@\xec\xeb\x07EM\xbaS@\xbc\xc1\x82\xec\x93\xa9S@\xae:c\x1a6\xdbS@[\x90\xbd\xe8K\x7fS@\x88\xb2\x1a\xcb\xf5\xbaS@\xa4\xc4tz\x06\x80S@\x81\xb1f;\x94\xa0S@\x10\xf9\xe1m\xa4\xa9S@\x17w\x0cA5\xe2S@\xe8\xc2\xec\xaf\xf8{S@\xf83^W\xa5\xa8S@\x91\x92\xd7\x8b\'\xd6S@\x0b[\x0cg\x0b\xd0S@\xcf\xd2.Q\x8c\xaeS@\x0b\x0c\x1f\x04\x12\xc2S@)q\xc0<\x8b\xc5S@(A\xcc\xf2U\xcfS@N\xc7\xa5)Y\xaaS@\x86\x95\xbc\xc4\xd2\xc6S@\xb8\xda\xe8Z\x9d\xb4S@\xb3F!\xd2=\xb2S@\xc6+\x1b\xae?}S@g\xe3\x7f_o\xacS@@\xf0\xb0\x87\x16pS@\xd6R\xff\x97\x1d\xdcS@1c\x07\xde7\x81S@*F\xa4\xd8\x9b\x9bS@6\x87\x1a\xd5\xb6\x86S@u\x02qq\x96\xdbS@\x99\x93\x9fU\xc7xS@\xa0"\xb9\xb5\xea\xdaS@,\x94\x14\xac\xea\xaaS@a\xed\x11\xce\xf6\xdaS@\xc2!\x8b\xa2\xd0\xdaS@\x8e\x14\xe7\x7fX\xb5S@D(hK\xcf\xa0S@\x99\x1a\xda\xba\r\x91S@\x98\xbe\xd5w\x81\x81S@\xe6\xc6\xb9\xb5\xb2lS@\t\xb7\xb7\xe8\x8b\xd2S@\x9b\xb0\xc1\x19\xd7\xb6S@\xd0\x0c\xa9\xf5v\xb9S@\xc1f\x90\x96\xc8\xd2S@\x15,\xccI\xeagS@\\`&\xd3L\xd0S@\xe7\x8a\xad-\x18\xd8S@\xf4\'6B\xa3gS@\xf9\xadRvU\xc2S@\xf3+\xc1)\xd5\xc6S@\x8c\x93\xfbkd\xa5S@\xb6\xd2\xe9>\xac\xb1S@\xebAa\xc1\xd1\xc6S@\x9bj\xcf\xea9\xd8S@\xbd\x15\x14\xb0\r\xceS@S\'\x19\xe3%\xc6S@\x15\x81\x07\xd0W\xd7S@+\xc7\x93C0\x9aS@A6N\xd6\xa6\xd9S@\x12\x8e\xe0rO\xb9S@\x16\xec\xd0\xd5IpS@\xd1\xceb\x1a\xb7\xc8S@\xe9aD\xbar\x86S@E;%2X\xbdS@\xe3\xa9\x9a\x85\x87\xd8S@\xb7O\xa0\x8c\x92\xbaS@z\x90\xd1nm\xaeS@\xd6\x06\xf3\xc1\x17\xbeS@w\x9f>\x18\n\x89S@\xf0\xc3q\x18\x83\xbeS@\xde1i6y\xbdS@]\xdd\xf6\x1f\x10\xd2S@\x8c*x\x01\x93\xa6S@\x8f\xed^T\xfa\xdaS@)\xbel,w\xd1S@>\xb2\tf0\xd4S@\x169\x02\x90\x93\xd0S@\xf4\xae\xb9\x0c\xbf\xd5S@\xdb9P\x16\xd0\xb6S@~\x19\x83\x7f?\xb0S@P\xa6HPK\xd0S@)f\xdat\x9b\xb6S@\xa2\x0f\xce\xad\xff\xbbS@\xe5c\xde\xd5v\x9aS@\x9d\xa6\xc2\xd75\xd0S@\x91\xa0P)\xe5\xd9S@\xd3u6\xffX\xc3S@\xee\x89k\xf81\xdaS@=\xc6\x86\xf3\x96\xdbS@2\x91\xa7\x8b9\xdbS@\xdc\t\x06:\xd4\xacS@\xff\x086yl\xb5S@\x036\xddG\xb5\xbdS@\xdd\x12S\xb6\xad\xa7S@i07A\'\x9fS@D\xea?AZ\x91S@_\x9e^\x8cT\xbcS@\x90\xaa\xee\x91\xf7\xbeS@v;\x14\xc7\xa4\xd3S@j\xdd\xd0\x08\xdb\xe4S@\x99\x83|\xdd\x9dkS@\x0f\x9c\x83\xaa\xa1\xd7S@\x0e\x08\xaf\xa9\xec\xc6S@\x9f\xcc\xf8\xf6\xae\xbaS@\x90M\x9b\x90\xb3\xbaS@R\x98\x01\xf8\xb0\xe3S@\x8e\x06\xac\xb7\xc2\xd7S@\xd9\xe4\xcf\xd6\xe1\xd7S@\xf28\xd9z\xfc\xd8S@\xd8u\xd1\xdfj\xa0S@=\xceBJ\xee\xe0S@\xec\xb5\xffM\xea\xd6S@\x17\xd0\x98F\xc3\xd5S@\xbc]\xe1\xbbj\xd4S@\x8b\xde\xc7\xc1\xe8\xe0S@\xe40\r~\xc6\xdaS@\xd1\xf6\xb76\xdd\xdaS@E%l\x90\xd2\xdbS@\xa5\xb2\x180V\xd1S@LAdl\x08\xdbS@xu*\xbbH\xd9S@J\xfe\xe4\xf8\xc2\xe1S@z\x8a\x0fH[\xe5S@fBO\'\xbd\xe7S@\x8d\x86a\xf9\xb7\x9dS@\x14+\x91\r\xa7\xd7S@]&k$b\xd7S@\xd3Rw\x9ac\xdaS@\xe6\xba\x96\xdbg\xe5S@D]k7;\xdcS@\x02\xc2KF\xf8\xe7S@S\x7f\xd5V\xee\xe2S@\x87i\xbc\xd8\x90\xd8S@\x17\xadW\x91\x0e\xddS@\xc9\x9d\xd2=%\xd8S@L\xd1:\x01\x03\xdfS@._z\xdeL\xa7S@\xf2\x02\xdc\xa2\x1c\xd5S@S_:o\xef\xd7S@`\x1e\xc3\xa0 \xe6S@zh\xcc\x0cP\xe6S@\xe0U\x9f\n*\xdcS@\x98[\xeb8\x90\xdbS@Hp\x94\xca\x84\xdeS@\xa1\xf7\xd9\x10\x96\xa6S@\xcfY\xff#\x12\xd9S@\x92\x0c\x97U)\xddS@\xee9\x9bV\xbb\xc7S@\xf9\xd7qt\xb7\xd9S@w\x9c\xd7\xc5\x89\xc7S@8f\xcb\xfe9\x8fS@0\x86T%a\xd7S@f\xf3b\x19\xeb\x86S@\xac\x1f&M\xdd\xd9S@nr_\xf1\x8d\xbdS@\x96gj\xf6\xe0\xb1S@D8~\xbb"\xd5S@\nV\x88\x83\xfcaS@\xd8\x17r\xcd\x10\xd3S@v\xed\x0c$\xbc\xd5S@4%9d\xe8\xd7S@<\x84\x10\xca3bS@5Z\xa7\xa5\xed\xd7S@\xa7J^\xb1\x19\xd0S@\x8aM\xabm1\xdaS@\xf58\xfc\x9bD\xd2S@\xb8]<\xfc\xaa\xd6S@c\x87"\x80x\xd1S@M\xecO\xd8\x1f\xd6S@h\xa8\xdcO\xb2\xd5S@\x03\x00\x94\xaf4\xabS@\xf515\xad\xad\xf9S@\xcb\xcdU\xe32\xd4S@\x06S*\xca\xe5\xb2S@\xda\x97\x14\x94\x00\xdbS@a\x81\x9b\xb8q\xd9S@\xd7\xeb\xbe+\xd7\x88S@:\xc1\xa0f8\xcdS@\x80\x8c;p\xa7\xc8S@\xda\x1c{d\xda\x90S@@a\xcc\x18\x19\x88S@\xb8R\xe3\xf4{\xd9S@\x18\xa3\xc3\xecl\xc1S@\x87\xabU\xfd\xd6\xc0S@\xde;\xce\x9d\xf1\xc0S@\x9c?Q\x96!\xc6S@\xe2e\x1f^\xffPS@@\x92 )!\xb5S@\xa8\x9a\xfc\x1a\xa7\xb1S@\x1f\x1c\x05\xd4\xc8\xefS@\xeb\xa4\x18X\xb6\xbeS@ \t68\x84\xbbS@K_\xc3(Q\xc2S@\x16{\x83u\xde\xadS@E\x1d\xd2\xdd\x9a\xbdS@\x8e"\x13+\x8d\xc3S@0\x91\x06\'\x8a\xb3S@\xef\xbf\x8c|\x1a\xc5S@RK\xfe2\x81\xbbS@\x1b\x07\xfb+G\xc3S@\xe4\x9e\xa5C\x1a\xbdS@h\xbflP&\xbdS@\xfc\x14E\xec\xd8\xc2S@\xb0\x9f\xb9\xdb\xa1\xbcS@\xd6H\xd80\xbe\xbcS@\t\x91\xd7S.\xc2S@\x14\x8f\x1c\xe2\xa6\x00T@h`a\\\xdd\xc1S@.\xeb\xe3b\xe5\xb3S@\x92\x1f\x1f\x97\x01\x85S@\xd2\xa0\t\xff\xe0\xb8S@ j\x93b~\xb8S@[\xa1\x93\xb9r\xefS@x*\x8cH\xbc\xdeS@\xa2\x99Ky\x8e\xb3S@\x08\xf6\xd8\x87\xce\xb8S@/\xc1\xaf\xe9\xa2\xb6S@\xa6\xc0\xa7}\xcb\x84S@\xa6S\x888X\xb9S@uE\x947v\xb7S@\xba\xe9\xd8\xe9\x0b\xbcS@N\xe2\xfb\x07\x12\xabS@rKM\xfd\xc6\xb8S@}|$\xd1\xbc\x87S@\xf7Y\xf2\x19^\xbbS@\x06\xce<\x82\x17\xcaS@\x16R\x00\x87\x98\xbaS@\x96J \x04\xfa\xd1S@9k\xa8O\x9e\xbbS@Z\xda\xa5(\xe9\xaaS@\xbf\xe0v\xe3\xb2\xb7S@ad\xa0R\x96\xb9S@\x9d[dM%\xb9S@\xa1\x16\xe8\xc5\xdd\xb8S@U\x97\x04\xb3\xbb\xbeS@$\xbe\x9f\x0c\x12\xb2S@\xe5\xectZ\xff\xb0S@\x01\xd4o\x05\xaf\xb1S@\xd0\xcf\xd2\xe1\x8e\xa5S@\xc9\xe9\x90:\xc0\xb0S@\x9c\x85\x1b\xee\x1e\xb8S@\xcd\xefc\xd7J\xa2S@zB\x03\x01\xf1\xb0S@\xb5\xdb\xb3\x1a:\xbdS@R\x97n\xae\xa5\xb0S@\xfd\x9cn\xbf\xf6\xb1S@\xd3\xf9\xcbI\xaf\xa2S@d\xe7\xef:s\xb6S@.v\x15\x84\x18\xbcS@d|\xf9N6\xbbS@7\x8a-\x16\xe8\xafS@\xb3I-\xd7\x19\xb0S@:\xd9\xb4\x16\xc5\xb5S@ L\xc4\x87\x84\xb5S@%\x95ucJ\xbbS@\rR\x1aXZ\xafS@\xed\xc8!\x05\xb3\xceS@\x8d\xcf+\x8b!\xb5S@%_uN}\xb3S@c\x19}X\x04\xb9S@\x07|Z\x10*\xb9S@\x96\x9c{\xd7\x9e\xb8S@C\xbe\x0b\x1d\xcf\xb3S@\xeb=\xbf\x8f\xbb\xb8S@\xc1\xe0p1\xc3\xb3S@\xbe2\x8c\x8d\x8c\x99S@"G\xce\xe5\x8b\xb7S@\xdbn\\{\xf8\xb2S@R\x1f@\x9f\x01\xb7S@\\cO\x1b\xa6\xb6S@\xc3Os2G\xb1S@\xcd26\x96\x9b\x80S@\x05\xf3Pa%\xb6S@\xdb\x94m\xe6\xd2\xb5S@\xa9 `\x82\x07\xd8S@d_\x87I\xa5\xb5S@\x02\xe8)\xe5\x8e\x83S@\xda#\xc3A\xa5\x9cS@\xd3\x13=D\xc4\xb5S@d\xd7\xba\x98\xf4\xafS@\xb5j\xb7\x89\xaa\xb8S@\xf6#\x13\x8en\xafS@5\xec\xf5\xf9\x86\xb7S@B]\x88\x10r\xb5S@\x8e\xd6\xb4\x19\x16\xb5S@?fH\x05\x0e\xacS@YM\xe9\xd14\xaeS@)\x02\xb0\x0f\xa5\xafS@\xe3nD,\r\xb5S@a\xb4\xdb!\xf4\xffS@p\xd8\xd2\x9fc\xacS@\xf5\xb3\x8d\xbb\x83\xb4S@\x84\x16\xc2\xeb\xee\x9bS@<\x99\xf5L:\xb4S@{\xc8\x1eW\xa2\x86S@\x81\xda\xc2\xb3h\xb4S@)g\x88mD\xb6S@f\x85\x07\xf8\x8b\xabS@)\x12\x8c\n\n\xaaS@\xe1>\xbb\xbe\xd9\xa8S@\xed\xb7\x05C\xd3\xa7S@\x95&Q\x9dE\xb2S@N\xd9\xd2\xba\xfb\xb1S@\xd6UMs4\xa7S@\x05\n\xee\xf1\xc8\xa6S@\xa1\xff\x83\xd5\x90\xb0S@\x04_xh9\x81S@6\xc2l\x15\x98\x9dS@\x9f\xa7qd\x8d\xa6S@yE1\x0c8\xb1S@\xb2Civ\xdd\xa8S@\x13p\xf9B1\xa8S@z\x0b\xa0\x1b)\xafS@\x87\xd8U\x05\xc4\xaeS@\xf4\x8au\xf6\xfa\xaeS@\xff\x8e5\x96\xa3\xb0S@\xab\xf4\xc7\x01j\xa8S@!\x89\xdezV}S@\x01F\xcf\r\x81\x9aS@^\xc6\xeb\xd8_\xe7S@\x86\xb6\x16~+\xaaS@\xda\xd5\xae\xe1\xd3\x9bS@@\xca5\x8c\x83\xafS@\x08D\xf3J_\xb5S@\x16ed\xbd\r\xa5S@\x89\x9e\x9b\x94.\xa5S@\x87Li\x1ayyS@\x9f\x17?\x83\x1c}S@?\xc7\x91\x1b\xee\xa9S@\x8e\x9a\xa5\x82\xaa\xc1S@\xf6n\x03t\xd8wS@=\x9f\xcd\x96u\xa8S@\xc4f\x8f\x14o\xa7S@d+._\x8f\xa0S@\xe4G\x01\x81\xc7\xa6S@\x81\x889\xc0Z\xa0S@)\x935}\x90\xa2S@c\x94\xe7\x18t\xa6S@\xcc\xb7\xed\xb8\x94\xa1S@\xa42\x9c\xf8F\xa5S@\xdf}\xa1\xdf\x00\xa1S@\x1b\xc3\x8d\x1b\xd6\xa3S@\xa8\xaf\x81\xee{\x9fS@+\xd0(\x9ff\xaaS@\x8f&\nf\xff\xa5S@\xfb\x15J\\\xa6\xa8S@\xee\x93\x9au>\x9fS@l\xd1\xf7:\xff\xa0S@\x9a\x10\xf7\x04\x06\x9aS@\xc0\x8a\x19\xe26\xa0S@\x8e\x14\x1bC\\\xa8S@\x9a\x94\xecR\xb0\x99S@x\xae\xadsb\xa0S@\xdf]\xb2\xdek\xa5S@/R/\x9ds\x9eS@\xc5v\x9e\xf4\x97\xa6S@\xdb\xb9\x07\xb8\x1c\x9eS@*_HES\x9fS@\xd9_ u\x8d\x9fS@\xba\x1f\x10\n\xca\xa3S@Y\xa8\xbc\x8f\xa2\xa4S@\xe7\x7f\xb7\xfa\xab\x9bS@X\xed\xf12\x0c\xc1S@\xae\xe9\x85\xc5\x9b\x9cS@\xf6\xef\xdep\xba\xa3S@c\x87<\x8a\xcdXS@\x08k5I0\x9eS@\x9cS\xe8\xd4{\xa0S@\t\xcb\xe5\xd2\xdc\xa0S@@\xe8,U \x9eS@\x04\xe0?\x19\xa7\x9dS@~7\x03\x15\xd4\xa2S@h^\xcd0\x10\xa0S@\xec,n\xad\xaa\x9dS@<\xa147L\x9dS@\xc4&\xab\xa3\xee\x94S@?k\xa0{\x15\x9eS@?\x03\xb7\xd3\xe9\xcaS@]\xb5;\xbb\xc5\x9dS@\x81\xc9\xff\xd8\xce\x9cS@\xd39k\xab\x1d\x9dS@^-\x90#\x97xS@\xc91\x8fU\xad\xa4S@\x19\x15\xff\x85N\x97S@\x800\x9a\xcc\xb5\xa4S@:Y\x14\xc5N\xa1S@\x01rp=\xf6\x96S@zS\xbc\xfb\xe0\x99S@y\xc3\xdf\xfc\x8d\x99S@\x9a$|2\xe5\xd6S@\x81\x05\xe1\x81\x1b\xf3S@\x01\x91\xa8_\xb8\x9dS@\xa2\x08\xc9p\xf3\xbaS@\xc4\x85^\x89W\xa4S@\x17vmKA\x85S@B^\xc1u0\x91S@\x9d\x9b\xb6\'ZXS@\x08\xc7]\xbbP\xadS@0\x91\x06\'\x8a\xb3S@\nm\xa4\x17\xb2\x87S@\xe6t\x8a\t\xa8\x86S@\xa4\xc7^B2\xc2S@\xc5\xe7y\x81H\x84S@\xc2)!\xba\xa6\xe5S@-\x85"\xf6\x05\xe3S@\x89\x15F\xe6\xa7\x89S@\xa1\x84\x16\xc4\xc8\x93S@\xe1\x17\x18\'\x06\x93S@\xe0R\xe0\xbai\x88S@4\x84\xb0\xb2\xa8\x88S@\x03\xd4,!\x84\x85S@f\xf2\x82\xc1v\x9fS@\t\x10\x08)\x12\xa2S@`\xcc\xcc\x904\x84S@nNrb1\x83S@~\xaeiul~S@\xf8\xbf\n\x12\x9f|S@K\xc2)i\x9e\x80S@nF\n0\xba\xa5S@\x14E\xcf\xceq\x86S@I\x88\xff\xbd\xaa\x86S@\xcb\xdbk\xb8\xdc\xd3S@\x86\xdeg9Y\x86S@\xc6\x81~\x1a\xb7\x84S@\xf5e\xc3\x84\xbf\x81S@\xd5\xa7\xb81\xcb\x84S@W]\x0c\xd0\xfb\x85S@*\xc0\x08\x96\xe9\xacS@\x12*\xb4:\xf5{S@\x95\x05QC\xd3\x81S@\xc6\\\x0e\xa4jmS@\\V\x0f\xad\t|S@9\x9b\x12\x14\xd3{S@SE:\xd0\x0f\x81S@\xec\x91\x16\x9f9mS@\xe2\xbe\x87\xc6\xbc\x7fS@03\x04\xe5\x10\x81S@\xd5\xd4\xd3sN\xa2S@\xb2\xb8\xb8\xf6\xe3\x7fS@\x88\x9dX\xe6\xc4}S@\xec\x0c\xf7\xf0Q}S@\x92\x13j\x0c\x1dyS@\xe6m\xc4\x8f\xb3|S@\x1b\x81\x18:G\x83S@\xccl\r\xb1\x8a\x7fS@\x1e\x9dp\x87\xfczS@/!\x0em\xae~S@\xb5\xb7\xc3\x81\xf0\x80S@\x15\x11\xa6\\W\xa9S@&Y\x81U2}S@C&M\xbe|~S@\xaeT\x86P"vS@\x84\xc0\x842C\xd0S@&\r\xae\x82\xc4|S@EIM\x12\x96}S@\xcd\xbdn\x94\x0fiS@`\x98\xdc\x1c\'uS@a\x1f\xd2\x83\xc3{S@\xe6\x1a\x07\xed\xfd\xa2S@\x17\xb1Q\xfam\x87S@\x8d\xd9\x9f-\xf3\x88S@\x8f^\xca\x8c\xe5|S@\x85\x19\xcc\xa5\xb8zS@f={\x08U{S@Y\xe5\xd9\x15ipS@f\xfbD\x9b\x01{S@\xde5WaF\x83S@ \xc4\xb0\xa8TzS@0\xa4\n\x06\x12{S@\x9d\xa7\xc3\xce\x8bzS@\x13F<4w}S@\xe45 \xa2,zS@\xbaO\x82\xfctzS@\xa2\xa1<\xc7\xa1|S@\x1f\xee\x9f\xc1K\xadS@s\xeaxR\xcfzS@\x9f\xc9\x82\x84\xf3\xa0S@]@\xb3%\xa4\x80S@\xf0\x0b>z\x84~S@\x98\xd6\xa7(\xba\xa6S@\xf3\x96l\xda\x85\xb2S@\xfd\xee\xc3\xcb\x1byS@f\x8c\xde\xf1jwS@\xdf\xb2\xc7I\x97wS@\xf8]\xd9\xbc\xfd|S@\x0e\x9e\xb5OhwS@\xed\xb7\x05C\xd3\xa7S@\x88F\xac\xd5\x83yS@\xca|*\xdd\xd5vS@\xf1\xcd\xb0!\xe3yS@\xf2Y\xe6\xc2\xe0\xa7S@\xc7[e\xf5QyS@\xb7x*.\x0e\xc7S@\x08\x15\xf4\t\xeaoS@-\xda\xf2\xa1,\xa5S@\xe9\x94\x1a\x9cepS@~\x19\x83\x7f?\xb0S@K\xe0\xbc\xf59\xc8S@\xa5\xebvY;\xa8S@=\xda\x9e\xdd\xc0\xacS@\xcc(q\x18\x9c\xa7S@\xce\x9fT<\x0b\xa6S@\x17\x86\x87=y\xc7S@\x8d\xf3q\x04\xc8\xabS@\xf9%\x18\x17\xd1\xa4S@\x08\xda\xad\x16\x93\xc7S@\x8d\xeb\xa5\xdbO\xa5S@-\xd8\xaft\xf9\x99S@\x8dGV>\xe0\xc7S@z\x18\x92\xf2/\xa5S@(\x8b\x18\xa2\xa3\xa5S@\xc9\x83\xa4k\x16\xafS@=\x93\x8f\x17\x15\x91S@pTJp\xd2\xacS@SN+\xab\xe4\xa5S@)\x97\x91\xd1\xe3\xa7S@\x9fY\x95\xce\xbc\xaaS@\xe6\xf1rO\xb6\x9fS@>\xb2\tf0\xd4S@fNkG\xd4\xb2S@\xa1\x84\xb7\xc3\xb1\xa7S@\xb2O\x9a\xde`\xc3S@I\x8d@\xa6{\xf0S@\x12-<\x01P\xd7S@\x12E\xab$\x02\xb0S@\x02\xe3\xc4\xb6\x9f\xe3S@TyG\xca\xc6\xdfS@m\xa8[\xecE\xc2S@4y\xa7)\xf1\xe1S@G\x04\xad\x98\xe2\xb0S@\x91V\xbd\tU\x92S@aW\x1b.\xbf\x85S@\x89\xff55\r\xf7S@j\xdd\xb7\x9f\x07\x8fS@a\xdd+\xb5\x93\xa7S@Q\x96\xa7c\xde\xc5S@T@\\\x8c7\x7fS@\xabC8\x9bW\xd9S@P\x84\x89\xd9\x8f\xc9S@\xd5\xdf\x8a\xb8\xc8\xefS@\xcfI\n\x02\x15\xc3S@d\x07\xbd\xbf=\xdaS@\n\xa7:\xa2d\xc5S@\x14a\xd3OvYS@\xb0@G\xc9\x17\xe9S@\x15\xff0%<\xc5S@\x94|>\xd6/\xafS@<U\x9c\x03x\xbbS@\x1a\xe3\x0c\xa9\xca\xbdS@\x85\xa6\x894<\xa4S@_s|\xcaE\x90S@z[\xf3\xf3n\xb7S@\xff\xdd\x8e\xd3$\x87S@\xc8\xd8\xc6\x9b\xc2|S@\x84#n\x06\xbd\xb6S@\x93u\x908!\x82S@\x15\x84c\xca\x1d\xe2S@v\xb9\xab\x840\xbeS@G\xc7\x8c\xd4I\xd7S@\xd3{#OgoS@\xd8{.\x89l\xb8S@lw3\xe37\x81S@S\xcb:k4\xd6S@\xb1&S\xd5\xc2\xabS@w\xa5\'\x12\xd6\xbbS@\xe8\'\xceX\x9b\x9bS@\x95e\x94D\xe1gS@\x82(h\t\xc5\x80S@\xe2\xbe\x87\xc6\xbc\x7fS@\xb8\xc5\xd5\xf6\xf0\xa6S@\xfb\xba\xec2\r\xa7S@\xe70\x9a\xd9c\xa8S@Q\xdci^\x9d\xa8S@{T\xc4\xf9\xee\xebS@\x08\x0e^Q\xfawS@\x8a\xccfB\xdbzS@\xe3\xebXY\xb6\x86S@k;\x8f\x87h\x9eS@\x0b\x0c\x1f\x04\x12\xc2S@\x8b\x87(\xd6\xf1\x8bS@\xfe_\xf7\xb3H\xd5S@\xd5%{\xa7\xe7|S@\xff\x99\xc6}\xa6\xd3S@Uy\xa2#\xac\xa9S@\x01X\xd9\xa6\xc7\xacS@\xf4\x00\x8f\xcec\xddS@\xcd\x03\xda"\x83\x96S@BQ\xdfc\x7f\x80S@\x8an\xa2\xc4\x9c\xacS@\xfe5\x15*\xd3\x9bS@\x87\xe1x\x95}\x80S@rL\x01!p\xdbS@w\xdc\xd3zG\x92S@\x80\xd6\xfeg\x89\xa0S@7R_U<\xc3S@A\xf52\xac\xbb\xd8S@\xaa\xe9\xff$\xdf\x85S@\x11\xbcV`\x08\x8cS@}\xa7%\xc4U|S@7\xf5\xe3\xd5z\xd1S@\xddA\xd9\xcc\xcf\xd8S@\x98\xeb\xef\xde\xad\xa5S@LC\xad\xe7\xb1sS@ug\xb1\x14q\x91S@\x15`\x02e\xbe\x82S@\x94)\xa8)[\x82S@\xa0\xce\x90Y\x80\xb0S@\xe4\x93\xa8\xdf\xa4\xacS@\xd3p\xb19\x83\xccS@v"1\x9fK\xbaS@\xb8\xbd\x89\x800\xbeS@\x9en}\xaaW\xc3S@5\xdf\xb2\xef;qS@\xea\xf7\xc6<\xa8\xc3S@\xb0\xe2\x07\xdc\xf5\xc0S@f,@\xdc\xa0\xdbS@\xd7\xbbK~J\xacS@\x9f\xb4+\x8f\x0e\xb8S@"\xfbB\xeb\xf3\xdaS@L`_\\K\xe6S@;\xee\xdf*\x17\xb8S@\xce\x07\xad\x8d\x83\xd9S@\xf2q\x1b\xe7\xa7\x89S@\xf0\xa3F\\c\x87S@l,f\':\x84S@Rwb$)\x84S@\xaaUZ\xa9\xe5\x86S@\xed?\x9d\x81\x9f\xdaS@\x94\x92\xc2\x9f\\\xd3S@@\x13\xd1\xb90\xd6S@\x0f\xfe~\x07\xaf\x9fS@\xdbU\xf1\xb9i\x99S@gK\xfbR\x99\xd6S@\x08R\x0b\x00k\xd5S@+\x81S6\xa7\x87S@v\x9b\xce\x82d\xdcS@\xde\xc8z\xc2\xde\xd7S@\x1f\x92]KI\xd8S@\xaaT\xb5\x02B\x88S@\x03\x9eK!\x02\xd8S@\xd4\xe0\xe8\x10\x99wS@\x91W\x00\'\xfa\xdcS@G\xf80Q\x12\xdcS@!\xd0\x1d\xc8MxS@\xb1:\xe1\x08VwS@\x915\xd4A\xdd\xdfS@D\xc8$\xcc\x0ciS@\xbc]\xe1\xbbj\xd4S@\x17\xb3u\xfd\xc5\xd4S@Ea\xe4k\x9e\xcbS@\xa1\xca\x99G\xd4\x7fS@G]\xab>\x02\xdbS@\x1fA\xb2FU\x88S@H\xde\xd0\xef\xe4hS@\x8b\xa6]\xcc\x8c\xdaS@\x1fm\xa9F\xa3vS@M\x1dV\x175\xdeS@A\xed\x84\xb0\xdf\xe0S@\xc7\x96\xe7^\xd8\xe0S@\x10$\xd9V\xb4\xbeS@\x83X\x85S\x7f\x99S@\xb7\x81+\xc0r\xdeS@4\xfa\x89,:\xd3S@\xd4x?\xc5X\x88S@!\xd1\x00\xcd\xb9\xd9S@j\xfe \xf6\xf0\x96S@0\x02\x9f\x05_\xe5S@n\xe2\xf3\xb0\x91\x80S@6R\x96\xf2l\x97S@\xfa%\x7f\xad\xed\xe5S@;\xec\xf1L\xe8\xd6S@\xe9\xed\xdd\x86\xb5\x97S@\x8a\x05VoG\xd7S@\xa1\xc7\xe5\xf9\x11\xd7S@\xfc\xba\xb2^o\xc6S@\x00\xb1#y\x9d\x88S@"\no\x94\x1eyS@r?\x93\x8a\xcb\x9cS@F25\xb01\x9dS@\xd7\xab\xd07\x1d\xedS@\xe7\x94\x11\x00\x94\xd7S@x.\xea\xbb-\xd8S@\xe65<\xf0\xd0\x9dS@\x19H\xb1~\xae\xc5S@|\xb5l\xe3P\xdaS@\'\x1dq\xce\xf9\x9dS@\xf8+\xad\xf8\xdf\x94S@\x83P[S?\x9aS@\xb6%*\x9b\x82}S@\'\xa6\xb4\x8a:\x9eS@Fcdc\x96\xd3S@7\x18\r\xae\x9c\xcbS@JT|6\xb6\x9aS@H/\x9b\xc4\xbe\xbdS@\x8b`\x86\x99\x84gS@(\x98\xe9\xa8\x9fzS@\r\x14\x1f\xbe\x9b\x87S@\xb80Nu\xdb\x83S@\x9f9\x98;\x07{S@\rXq\xb0\xd2\xddS@\xf8\xee\xd0\xc9y\xd9S@\xe2\x81\x80vY\xd5S@\x95\x11\xaa\xff\xfe\x9dS@6\x94\xb0\xc4\x03{S@\xf9c\x18\xc4>zS@\xdel\xd6k\xcc\x9dS@\xa8O$\x0f\x85\xc1S@\xf2V\x95\x14?\x9eS@,\xa0\x8f\xa8\x8c\xcdS@\xab\xab\xd1\x92v\x9cS@Y\xe5\xd9\x15ipS@\x897\xb2Lk\x84S@>\x12\xef\x7fQ{S@\x1b\x1c\xad\xd8\x9a\xa3S@J\xbe?A\xe9\x9eS@%h\x89C\x96\x9cS@:\x96,1\x0b\xedS@\xbe\xa7k\x92\xa8\x9cS@&W\xa2i\xda\xd7S@=\xdc\xc2\x01\xab{S@\xd8\xcdc\xbe\xea\x9eS@\xe3e\x95[\xf6\x9dS@\x10\xf6\xd6\xb0^\x9fS@\xdbC\xd2\xcf\x08\x9dS@R?\x1e\xcf\xd1\x9eS@\xfc\x15\x80\xc3\xe7\x9dS@\x11\x93uj\x1e\xdbS@\xc5s%^)\x84S@ns}\xaa~\x9fS@\x89\xe6*\xafD\x9fS@t\xa7\xc3H1\xd5S@\x9bc$\xf0\x86\x9fS@\xd87\xa3\x01\xa3|S@\xc8}\x13\x85\xeb\x9fS@t:\xb8\xd9s\x9eS@\x01j\x95Sf\x9fS@\x8d\xd9\x9f-\xf3\x88S@_\x1d\xfa\xaf\xc3\xd7S@\xf4L\xd1\xaa\x12\xa6S@25\xdd4F\x9fS@\xda\xf2\x16.9\xdaS@\x1c\x7f\xe0\x8a\x16\xd8S@\xbf\x1eE\xbe\xd1\xdbS@\x0e\xccT\xca}\x9fS@\xf0\xe1\xf4\xb7u{S@\x07%|[\xfb\xa0S@\xe5\xf8\x1d\xa9\xaf\xdaS@Q\xcd\x14\x95}\xdaS@\xa5\x88\xc1\xa4\xd3\xd1S@f\xc5\xc3\xceM\xa5S@E\xd4\xcb\xd0\xbf\xa5S@^\x80\xe8\x15\xb7\xa6S@\x190\xed\xab\x8b\xa1S@\xdc\xde\xba=Y\xa0S@\xad\xc1\xb5/\xc2{S@u\xae\xb0\xbb\x7f\xa2S@\xd0\x162\xe3\xfb\xa2S@\xc0V\x16\xfb\x10}S@\x90}\x8f\xdd\x84|S@&\x94\x08\xbcd\xdcS@\xb2\xbd\xe9^\xd6\xa6S@\xa1\xd5\xf4\xda\x81\xa0S@\xfe\xb5\xf0\xcf\x8a\xe9S@AN\xd1\x7fg\xa7S@xN\x9c\xac>\xa9S@\xea\x07\x80\x13\xbc\xa6S@\x01\xb1\xe8\x00{\x7fS@\xbb\r\xa2=\xf7\xa5S@\x93V*$:|S@\xcf\xf3\xc44\x8a\xcaS@\x1dD\xc8\xcf\x04\xdaS@\x15\xedG\x1c\xa0\x9fS@03\xd5\x03l\x92S@t\xd4\xfe\xf0f\xa3S@"\x88:K\xda}S@-\x10\xe6\x7f\xba\xd7S@\xd0\x9e\x0f ]\xd7S@g\xc9n\xefD\x9bS@\xcd\xe0"4\xe1XS@\xe7\x88\xcf\xa0\x1a\x7fS@\xaaS{\x88\x13\xa5S@\xaeT\x86P"vS@\x7f\xde(^B\xc2S@\xdc\x0b5\xb9\x0f\xa5S@\x0e\xa4\xdc\x88\x9a\x9bS@\x0f\xa4*a\xc7\xa9S@\xce\xa6\xba\xa0E\xacS@\x8d`B>:\xacS@\xd4G\xbb\xb10\xd8S@1.\xa3\xf2I\xa8S@`QBm\xb2\xe2S@\xd4]\xa1\x15g\xe3S@7\xa2\x98\xb08\xa7S@\x98\xfd0\x8f\xae\xb0S@\xb67G\xfc\xfe\xaaS@\xf5\xf8\xc7Z\xf7\xafS@\x02\xc3\x15\xa3=\xaaS@RK\x94\x97\xa8~S@g\xc4r\xbe\xe1\xafS@\xf2\xce\x808\x02\xe4S@P\xec\xc8\xc7\xec\x99S@\xe0\x9c\xa1\xa0\x12\xb1S@\xb5\xdfbR\xd6\xa8S@\xc5,\xab{\x9fbS@9\x02\x8a\xe3\x81\x9dS@}\xb0\xb9\x92g\x90S@\xdd3\x0bo\xbb~S@;\x01\xe6\x81\xbf\xc2S@\x88\xac\xb5\xb5\xde\xb0S@\xf4\x81\x8f\t|\x80S@\xdc\xdf\xe0\xcd\x86\x9dS@\xb8\xa9\xbf\xa3\t\xadS@5I0\x11>\xcdS@E\xeb]B+\xe2S@H9\xbc\xb1\xdc\xa6S@]\x9fP4\xcf\xa6S@\xb0\x0cn\x87\xfd\xb1S@\xcem\x89n\x1a\xc2S@\xd8\xf4\x81\xd6\x9e}S@\xba\xad\xa5\xdd\x9e~S@%T%8@\xb2S@\xdb{>\x14B\xabS@b$\x133~\xa9S@\x1a\xcaV~\t{S@>\x05q\x01\x9c\xc8S@\x92\xebS\x01\xa1\xaaS@\x14\xadF\x1f\x94\xa8S@\xff%Mbt\xc9S@\xf5\xd7\x88\xadv\x7fS@\xc0A\x88-\x7f\xabS@\x82YF\xb3\xc8\xc7S@O)\xdf4\x1dxS@ma\x8dgr\xb0S@\xc6\x1aS#\xe1\x99S@^\xcd`T\x08\xafS@\xa8\xda\x8e\x12\x0f\xacS@c\x8f&8\x01\xacS@\x8c\'\xca\x90\xc9\xa3S@\xd9\xbf\x02\xafa\xc1S@\xd3\x02\xc1c\xfa\xc5S@\xd0\xb6r\x90E\xabS@Z/\xfc)\xcc\xc1S@\xca\xed\x1b\xb8\x87\x9aS@ye\xc4\xef\\\xa5S@\xb9\xe0\x1d2\xba\xc0S@\x84\xa1GB\xee\xc0S@\x10\xfe\x83)\xc1\x9aS@i\xc8\x04\x1a-\x9bS@\xc7,\xec\xc7T\x7fS@ad e|\x85S@\x9d\x842T\x8d\xb8S@^[\xaa\x84C}S@O\xc0\x83*\x81pS@<\x0e\xae+Q\xafS@\xe6]\xe3\xa4\x08\xb5S@\xbdv\x87>\x9a\xc0S@\x84z{\xdf\xc6\xbfS@\xc62\xbfj\xa9\x9bS@\xfa\xd0\xbed\xe0\xb1S@/\xc1\xaf\xe9\xa2\xb6S@S\xbe\x0cWi\xb5S@:\xbbH=,\xaaS@\xde\x8awZ\xfe\xafS@_>$;\xf9\xabS@|\x842\x02\xce\x7fS@4\x18u\xb2z\xc6S@v\xfd\x84]s\xb4S@\x8b\xbf\x8f\xac\x89\xc3S@\x14\xdf\x01\n/\xc2S@w\xd5\xdd\x1a\xbc\x84S@\xc6y\xfd&\x83\xb3S@\xea\xd9P\xcc\xdc\xa1S@\xc5*\x02)\x90\xb7S@\x8e1\x0c\xac\x15\xc5S@\xa860\xd4\'\xb1S@\xdf\x93\xb2\x1a\x85\x8aS@\x02P)+@\xc3S@\xabe>\x818\x85S@L\xf3P\xe2\x1f\xb6S@xM\x94\x118\xb1S@\xb6\xa1\x1e\x14*\xa0S@\xf3!bAb\xb6S@\xf4\xab\xa4\xd8\x14\x81S@\xca\xb7\x8c;\xa4\xb6S@\xbd\x1b`z\x0b\xbdS@w\xcb\xc1;\xcf\xb0S@kw\xc7?\x92\x80S@\x05qq\x82\xa1\xbcS@\xab=\xa3m3\xb7S@\xf4\x87R:\xf1\xb2S@n\x86\xa2~\xeb\xb2S@\xa9Rk\x80\xe5{S@\xc3\x87\xd3\x11\x1b\xb8S@<T\xc1 E\x84S@\xfc\x87\x8c%g\xa0S@\xce\x07K\x86H\x88S@\x06\xbfE\xb4\xbc\xb3S@\x92\x9a\xaaLC\x84S@\xfc\xef\xf9\x12\x8f\xc1S@E\xbc\x01\xb8\x93\xb8S@N\x04\xb3\x90/\xb9S@\xa1io\x16\xb5\xb8S@\xc3$\xea\xdf\x9b\xc1S@Z\x12\x01\x9ag\xb3S@\x0b(8k\xf7\xb8S@*\xe0\xcd\x14[\xb9S@\x9c\xb5\x07\xca\x0e\xb5S@\x0b\x08\xce\xe4\xba\x81S@\xe1\xa4\xc7W2\xa5S@z\xads_p\xb5S@\x9e\x10\x87\x0eM\x84S@k@\xa0\xb3\xd6zS@\xeb\xe7\x11\xd8\xbd\xb5S@\xff\xb5\xccp\x86\x99S@7t{\x9a\xb7\xf2S@\x1f\xa1\x05~\x18\xb0S@\xa3\x116\xc9\xdc\xafS@V\xf6\x01\xc2a\xa0S@\xe0&\xe8\x05X\xa5S@O\x0fi\x15\xea\xb6S@\x80=\x9e\xec\xf0\xa1S@\xe6\x1e,\xa4\x13\x84S@\xa2\x7f\xe7\x06Z\xb6S@\xfa\x84\xc3\x12\xd9\xb0S@\xffT\xd0\xea\x9a\x86S@\x17\xa3\xb1m\xc2~S@\xf8\xf7E\xb1w\x86S@\xcd\xefc\xd7J\xa2S@\x12\xe0\xe3\xb3 \xb8S@\xa6\x17U\x0c\x92\xb1S@\x01>\x13&\x89\xa5S@\x8dUP\xeb\xfeYS@\x93\x88G(\xa3\xa2S@L\xad\x1eG\xdb\xb8S@\x81Z\x96\r\x92\xb6S@m\x8d =\xda\xb8S@"\x85&km\xb2S@~z\xc6C\xd3|S@\xf4\xdbQ\xef\xf1\x81S@\xf6\xd3\x8c\xdd>\x85S@\x14\xc7w \xfb\x82S@J\xcfJ|%\xb9S@\x96\xe2]\xe34\x83S@\xfc\xa3\xa6\xec\xfc\xb5S@\x9d\xf47\x1f^~S@X\xdf\xd2\x17\x1c\x7fS@\x81\x9c\xab\xfb\x93\x83S@`\x984\xe6M\xbbS@o\x9a/\xf1\xab}S@\x8em?\x94\x97\xbbS@\xe8 ^\x91\xef\xafS@w\xdd8u/\xbbS@\xad\x1bb{?\x84S@m\x98UR\xa4\xbbS@\x1d\xcb4=\x05\xbbS@\x82Kt\x17r\xa4S@\xa9\r\x03J\x9d\x80S@\x0f\xdc"\xd7(~S@\xe4\xfe\xfa%\xaf\xf6S@\xf5\n\x86~\xa9\xd3S@\xd4\xe8\x14\xdf/\xa5S@$\xe4sh\xf8\xa2S@\xbf\x81\xb1\t\xf7\xa6S@e\x05\xd8\t\x19\x91S@Y\xf9\xdb!6\xd6S@\xba\x1c\xbc\x83J\xf5S@=\xddG\x17\xfa\xccS@\x13vU\xb8\x9d{S@\xba;g\xf0b\xd8S@W\xb1\x91\x91\xfe\xbbS@\xadP\x93\xd0\xf9\xd9S@\xcfR\xdf1b\xe7S@\xb4\xd1\xc1\xf6\xde\x80S@\xa0\xcb\xc0\xe0^\xbcS@bY\xe9YA\xd8S@k\xbf\xfd\xf6\xfd\xbbS@E\xa6\x07\xcf\\yS@\xe1G>\x8c\x90\xb1S@CO\xc4\x1cN\xbbS@l\xeeF\x03\x8b\x99S@5e\xf1O\xc3\xb8S@H\x98\xa0S\t\xd9S@\x9a0\x19\xach\xc1S@0r.\xbd\x19\xe2S@>\xe9\xe3=l\xd1S@\x8a\x1a\xc1\x1f\n\xd2S@i\xc9|\x1bb\xa5S@\x82m\xbf\x96\xe2\xd9S@\xeb\xeb\xee\x84a\xb8S@\x95H5S\x91\xbcS@\xa0\x8c\xa4\x9e\x9c\xb6S@\xb7r\x8e&{\xa1S@\xaar\xc6\xf8\xd2\xadS@\xe0,\xc9\xfb/\xb5S@D\xe0\xceO\xab\xc7S@1\xc2\x91Hh\xbeS@\x01l\x17\xa9\xd4}S@7\xec\x8b\xd8\xae\xbeS@[J\x08L\x08\xd8S@\xceA\x02\x12|\xabS@A\xfc\xcf\x0bL\xf3S@\xef\xe8e\x98\x10\xa1S@\xedg\x96\xb4!{S@\xa9\x06o\x16"\xc6S@\xad\xb4\xdd\xbcW\x82S@\xf7xb\xe1\xb0\xaaS@?s\'\xc7~\xaaS@\xed0A\xf7j\xdbS@C\xa9\xee\x87\xf6\x84S@I\xea\xf3\r:~S@\x7f\xdf\xc4e\xc9\xc8S@_\x07&:\xdb\xc6S@\xd2\xd4W\xd5.\xb0S@\xe2\x08f\x9e\x94\xe7S@1\xc0\xe6\xc6\x06\xd2S@VGh\xe2\xc7\xefS@Bi#\xddJzS@\xb5\xe8\x1b\x99\xb4zS@\x0f\xc2r0\xce\xaaS@G<\'\xb1\x87\x85S@Q\xfb\x11\xc4\xff\xb0S@k\x87I\xc4;\xadS@\x85\x80\x03|e\xd0S@\x1a\x84\xca`\xb9\x99S@W\xf2\x1f\x05\xe1\xa8S@\x1b\x97\xfaS\xecTS@\xe4-\xf3R\x12\xceS@0g/M\x07\xb1S@5C\x8b\xac\xae\x9aS@Gb\x05\xa4\t\x8dS@\x0e\xcbqn%\xa8S@$R\x1eR\x13\xa4S@)\xc8\x91=1{S@\x8f\x0c\xf54\x92\xb2S@R\xba\xce\x1f|\xa7S@I\xce*\xb1\x07\xa7S@\xdb\x08}\x97g\xa8S@\xf4\xb0\x02\xc3\x8c\xcfS@3\x7fU\xba\x8a\x86S@\x8f\xedN\xcb)\xa8S@\x07\xebl\x9b\xd8\xa7S@\xa4\x8a\x1e\'\xf2\x80S@\x11\xd4\x9c\xcc\xeb\xd1S@\xb2\xe6\x01L\xd7\xa7S@\xcb\xf6\x0c\xf7\xb3\xacS@\xa3\xfbM\xf6\x90\xd4S@\x0e\xc19\xb3\xee\xc5S@xy@\xd2k\xc2S@\x9b\\\xd3\xf9!\xcfS@\x8c\xc5\x97M\x1b\xb4S@\xaaDx\xb2\xa1\x98S@\xf7w\xa2R<\xa6S@\xaf\xc3\xb7\x99\x9e\xedS@_\xd0;m\x9d\xbbS@\xadc\xccF\xe5\xe2S@T\xfa<B\xae\xadS@\xf7\x98\x11\xcb\x05\xafS@\x931Fw\xd8\xa3S@7M\xc3\xb2:\x9fS@a3\xdd\xb6\xc6\xc2S@\x80{\xae\x8e~\xa0S@\xc5\xd3\xddR/\xd0S@\x929\x01\xb1\x85\xd1S@\x8d?\xf1\xac\\\xceS@\x98\xbc\xb67\xba\xc2S@eb1\xd2\n}S@\x80\xf4\xd10\x16\xcfS@\xc6G\x8c\x17\t\x85S@\xbe\x83\x06\x7fD\xd8S@\x1e\x8f\xeds[\xb0S@\x1au\xd8\xe1\xb5\xcfS@I\xbf\xee"\xd1\xcbS@TR\xd8\x0fr\xa2S@\xd1\n\x8b-%zS@\x88\xe1kh\xaf\x92S@23\xa6\x9a\xe5\xbaS@\xb5p\x1d\xf5A\xe6S@\xfe\xed\xf7T\xcb\xc8S@\xfe\xed\xf7T\xcb\xc8S@\xdc\xacJ\x17\xd4\xdaS@\xf6\nQ\xd9\xe2\xd8S@Y\xeb^5n\xd1S@\x1d(\x93\x1eu\xd9S@\x91}\xd7b\x15\xa7S@\xb9\x03\xed\n\xb7\xd0S@\xe9\xbe\x93\xe6\x17|S@H\x05\xfay-\xe3S@\x9b\xb6\x1b\x8a\xbf\x9eS@\x90e\xef+\xff\xdaS@\x8fQ\x90\x81g\xdaS@\x1e\xa7&\x9f\x01\xd8S@\xde\x01\xc3 \xdezS@\x82\xca\x82#\xaf\xd9S@\x16_\x85\xf8W\x9eS@\xeb&\x85&\xec\xd9S@\xdf\xb5\x0c\xd6\xea\x8bS@\xcc\xe7!(\x84\xdbS@\x87\xf0z\x9d\x8b\xdbS@z\'\xc5\xa7\xc1\xceS@\x07@\x03]\x10|S@.\x00\x9dp\x06\xc6S@\xab\xc5\x1b\x9e\xe9\xbaS@\xfb`\xab`\x02\x8cS@\x8b\x02\x8crl\x9aS@\x83\xfa\xe0\xf1.\xdbS@1\x9f\xf85u\xbdS@hS~\xe8\xdbsS@Cn8P\x8f\xc8S@\xed\xb5\x91\xa6\x8f\xd2S@\xaa\xcc1\xcal\xefS@\x94y\xc948\xa7S@\x90\xdc\xb8}3\xc5S@\xba\x84\xc9H\xfd\x9dS@\xcfn\xe9X\xec\xe1S@\xef\xe1\xa2\xa7\xd4\xc5S@\x8c\x02\t\xff\x9f\x86S@m\xdfCCr\x99S@\x02\xdaH\x8b\xa5\xc1S@\x0cd\xc5\xd4t\xb5S@\xc9w\xdf\xed\x82\xb0S@\xf5\x00\\\xa76\xb7S@9\x1f\xc0l\xfb\xafS@\xc2\xa7\x97z\xf5OS@3|Z4_\xb5S@T\xbdy_\xdb\x9bS@\x85\xf0 &\x19aS@\xb8\xf0\xb8\xbd\x84\xcaS@\xb8\x0b\xf64C\xd0S@\xed\xbdOzh\xafS@p\x90\xf2>~\x96S@\xd8\xbdp\x80s\xbcS@I-\x18\xab[\xb5S@\x95\xe2)\x85\x04\x9aS@\xbb\xe1\xadc/\xd2S@nzt\xfa#eS@\xe6T\x8b\x9dJaS@\t\x82\x05\x90\xd0\xbcS@/\x12e\x0c\xff\xb4S@r\xcbE!v\xd2S@%\x15J\xef\xa1\xbcS@\xcbq\x8btR\xb9S@c\x82\xb3\xb3\xef\xd2S@\x1b\xcfN\xb2ofS@\xf8\xfcX3\xff\xb4S@b G\x81\xa2\xb6S@\x8f\x1d\x9fH\xdc\xd7S@\x8f\x1d\x9fH\xdc\xd7S@\t\xfb\x18\xb6VhS@\x12\xc9\xde\\i\xb5S@\xe43\xcal\x1f\xd8S@\xb8\xbf\xbc\x01\xb6\xcfS@\x94\x0c\x10\x98:\xb0S@\xfc\x1c\x98\x93\x9b\xc6S@\xccf\xc9d\xa6\x9cS@\x96^\xebo\x87\xa6S@\x9e\xeb?\x0f\x92\xb6S@\xfa\xb0i\x81\x9chS@i\xb5\x99f\xf5\xb8S@\xeb\x9d\xa2\xe4\x99\xd5S@0\xdf1R\xdf\xa0S@\x03.\x9d\xe2\xb0\xb5S@\x9f`\xfb\xe1/\xa1S@j\xf3\x0f"\xe3\x9dS@\xb2\x83\x14Gu\x9cS@OE\x13DQ\xafS@\xb2\x83\x14Gu\x9cS@\xca\x10\x89\x02R\xd5S@CK\xa1\x94$\x84S@\x8e\xbc\x04\xb9\xc5\x9aS@\x14%\'\xfa\x0b\x9cS@\x168\x0e\xff\x8c\x9cS@\xe0#\xb5\xd1\xf4\x9eS@\xf4\xcc"\xf4\xd2\xb0S@d\xdb\xc7"\x1c\xafS@\xa4q\xa3$\xb4\xb8S@\x19\xc9V\xcb\x80\xb8S@\xe4\x94\xc2\xc6\xe9\x9eS@=\xbb8l\xb1\xb3S@\x82{:YE\x8aS@-^\x0f\xdd_\x89S@k\xf2\xeb\xf9\x86\xb1S@\x18\xa7\xc6\xad\x8b\x9fS@\xd8M\xce\xb4\x1b\xc2S@j\xc7i\xd6\x9e\xb4S@\x9b-\x87\xf8-\xa5S@\xfbH\xa4\xc6\xd5\xd7S@\xf4B\xf5\x02\xe2\xa1S@R\x11\xfb\x91\x03\xbcS@\xb6&\xd7\xfb\x1c\x85S@\xcd\xfa\x94\x8d\x05\xa5S@\xe3\x119e\x0f\xb6S@\x1b\x8a\\>\xee\xb1S@W\xaa\xfe\xcd\xff\xbdS@\xd7U\xe9\xbfz\x9eS@\x90\x81\x9b8o\x85S@\'\x8a\x9e#\xd9\x88S@\xa1\xd2\xdfV\x05\xd9S@\xed\xf6\xd1cF\x88S@9\xd50\'~\x88S@\xae\\Nv\xca\xb5S@\x96\x95\xf9\x1e\xc9\x86S@\xd3\x7f\xc1\x88\xcf~S@\x84\xd5\xac{c\xd7S@~\xcc\xe0\x98\x85\xd3S@Hw\xbc;\xc1\xecS@m\x9c\x13\x91\x10\xacS@\r\xfe\xdd\xad\xc3}S@?-\xbb\x9f\x96\x83S@Du1\xa0\xee\xc8S@\xe9}\xdaZ\x1c}S@\xaa\x1c!{4\x9fS@\xbb\xe4\x8a\x19\x8d\x83S@h\xd7\xae\x8d\x14\xb8S@\xd61!\xe9Q\x80S@\xeb\xbc\xd6\xd7\xeb\x82S@\x13!\x11\x13\xa9|S@vF"\xa2\x01\x82S@\xca~\x9e\xbb\xba\xa4S@c\x01:\x9b5\xa1S@\'\xe8Q\xb1\x19\xa5S@\xc7\xdfx\xf9\xad\x81S@\x95\xc9]\xd8\x06\xa6S@\xcf\x9c\x19E\xad\x85S@\xd1,\xe3B\x0e\x81S@o\xbcE\xd1\xf1\x80S@\xed\xba\xedA)\x85S@:\xc0<\xfe\x14\xb8S@2e\xad\x11\x82}S@\xb4\x8f\xa8#\x9e\x99S@\xd5\xa8\x19\x9a\xf7\xccS@\xde\x7f\xe4\x9dM\xa1S@zQ\x81?5}S@\x04tjg\xb5}S@\xbd\xa6\xe5\xafG}S@7RQ\x1f`\x7fS@\x92\x85\xe0O\x1d\xdcS@\x16\x8d\xa7P\x81\xabS@W\xebh\xb2\x83yS@\xf1j;v\x17\xd8S@\x9eu\x14\x0e8\xa2S@\r\x10\xd2i\xc1\xb5S@\xf2 \x12v\xb4|S@@\xf2\xc7\xed\x88\xbaS@\x7f;%5J\xa0S@>\x7f\xd4v\x87\xa7S@ns\xba\x1f\x9f~S@\xf5\x8dE&\x9e\xbbS@\xd1#6\xbd\xdf\xa0S@j\x07\x88\r\xa5~S@a\xd1\xf1d\x92\xb9S@\x82\xcd\xc4\xb3L\xbbS@\xe2\x13\x86\xaar\xadS@\xa5\xba\x99M|\xd8S@\xb48\xce\x16^\xa0S@\xf3\x03\x05\xbe&\x7fS@\x9eMd\xa4\x93\xddS@m\xf2mE?~S@\xea\xff\x9dg\xdb\xb8S@\x0c\xd3\x04\xe2\xd2\xb7S@\'\xab\xe0B\xcd~S@\xbc\x91\xfc\x088|S@p;\x1f\xb7\xc2\xa6S@\x1d\x109T\x96\xcbS@\x1e?\xc9\x0b\x93|S@xfT\xdd\xcf\xd4S@s\x07\xaaW\xc4\x84S@\xce\xd8\x95\xba\xca\x87S@\x82a\xef\x89\x80{S@)A\xd0\x12\x13\xa7S@/Tfo*|S@\xe1XW7\xfdzS@\x1f\x82\x89t\x97{S@\x12\xe7\x15\x08\x00\xa6S@%q\xbe;\xdb\x86S@*\xf7\xa1\x9fS{S@Rwb$)\x84S@\x12m\xf7"AzS@f\x06\x89\xc30~S@\x9f\xcfZ\xb2kzS@\xcf\xf9\x99X\xf6zS@9>m\x99\x10\xb6S@\x8e\r\xbd=\x1b|S@k\xc5.<_\xefS@\x82\x94\x85\xfc\xcb{S@b\xbb]v\xa5\xacS@\xb1\x97\x96u\xfezS@\xcc\x85\x05\xe18\xdfS@\xdd+\xd0\xef\x1a\xdfS@\x0c\x13\x15P_\xdeS@P\xca57\xc2zS@l\x83\x18\xb9\xb7\xd9S@\xd1\x90\xfa\x10\x8d\xdaS@c\xdam1\x93\xa6S@b\xf8\xd0ZX\xb2S@]\'\x89\xd2t\xe1S@+\xf9\x85\x8d2\xaeS@\x82_Se@yS@q\xa5=\x18\xd0\x80S@\x98\xebW\xad\x7f\xe2S@\xc3t\xec\xbe7\xb4S@oW%\x9a*\xdaS@\xbe.\x1e\xa1\xed\xb3S@I\xfdU\xf2\xcd\x80S@\x14}\x9b\xc4\xcf\xdaS@\x87D\xees\xf1\xb2S@\xcaP\n\xdc\n\xc7S@\xd5Z\x85\xd0,\x9dS@\xfff\xc8I\niS@:3\xa1\x84\xd8\xa6S@0\xc2c^7wS@V\x8ee\x83\xa0\xdcS@C\x19\x127a\xc1S@\x87\xc3$t\xdahS@a\xd06 \xc6\x9bS@\x07\xbc7\xda\\\xa0S@\x1e\xca\xca\xd2a\xdcS@\x19\x01e\xc7W\xd7S@1\x89\x7f\x1cc\xb8S@v{\xa2\x96\xa6\x9bS@\xb7\x15\xa9\t\xe4\xb6S@*T$\x13\xe4\xa9S@\xab\xb6\xb5\xee\xb8oS@\x030\x0c\x15\x1fvS@{\x18\x1bb\xef\xb2S@8\x1d\xe2\xc4\xfd\xc0S@\xcf>\xad\xbb\x85\xb4S@z\xcd\xa1\xe7>\xb1S@\xbb\xac;S\xd4eS@\x0f$sHm\xb6S@_:b\x9e3\xacS@+\xa8\xa1\xcb\xba\xdaS@Ag;V\x05\xadS@\x96\x8a\xe9\xe7\x1f\xb2S@\xfbL \x01\x9a\xafS@\xc4\xaf<\xa2\xe0\xa9S@C\x0e\x7f&\xd8\xc8S@6I\xe2`\xc2\xbfS@\xa9<\xa3\xeb\xd7\xb0S@\t\x1f\xfe\xe3=\xaaS@\x13=\xc5\x96\xb9\xb0S@Q\xcau\x8b\x82\xb1S@\x0fr\x89\xe1\xba\xb2S@\r\xfdz\x0e.\xa6S@\xfd\xb2\xbdL\xec\xb4S@cGj6[\xb0S@\xb5\x14\xb2j\xe9\x99S@O\x0b\x0e\x18G\xdeS@\xca=\x99!\xa8\xaaS@\xaaf195\xbaS@\xdb\xbf"\xfe\xe8\xd9S@\x8a\xb7\x0b\xa9\xa7\xa5S@*\x1bj\xe8\x85\x9dS@n\x0fr>\xa3\xb3S@\x95\xe8<2|\xb2S@\x88\xd5\xc2+\xba\xbaS@\xb4S;\xebU\x7fS@Y<a\x0b\xef\xa8S@i\xb1X\xc3D\xd0S@y\xa5\x0c\xe9\x1f\xcfS@2z\x00\x03\xad\xa7S@\x8a\xe0\x0fz$\x99S@\x1e;Tx?\x9dS@\xca+\x834y\xceS@\x05\x1f\xf6\x89N~S@\x1e4h\xf7\x16\xc0S@>\x19\xba\x0fv|S@}\xba\xca\x90\xdf\xd2S@\x15\xb0d\x17\xac\xa7S@\xdb\xab\xbe\xc3\x7f\x9dS@\x8e\xfb\xb0O\xe6\xa4S@uc"H]\xaeS@\x8c\xdd\xe2\xa7\xed\xcaS@\xdd\x91{\xe2\xc8\xb5S@\xb8\xc2o\xe7u\xb5S@B\xeb\xefg\xf1\xbbS@P\\_?c\x99S@u\xfb\xfd\xa1\xe1vS@=\x01\xdacr\xd1S@\xe5`\x02k\'\xa4S@\x11/JQ@\x92S@\xca\xe4\xe9\xf0\xe7\xd1S@\xac}\xc6`X\xb9S@\xf6\xc2\xc50\x87\xb2S@\xa7\x94\xc81\x19\xdaS@\xb0F\xadZ\xf7\xa5S@|\x91o7\xec\xd7S@\x0b\xf2\x0cL7\xbcS@k\xb7\x12l\x13hS@y\xcc\x8aVs\xf2S@\x18\xe6\x83)\xf2xS@\x00\xf5\'TW\xd0S@6\xf5\xeb\xab.\xabS@\xe4_\x10}B\xd3S@"\xa3\xe8\xdb9\xe6S@D\x9f\x16A(\xa9S@\xefJxu\xda\xd6S@8\x07\xe7(\xaa\x9bS@\x0e@r`\xa1\xdbS@\x87\xbf\xaa\xb2\xc4\x7fS@<\xd3g\x82\x08\xd9S@\xd9&R\xf7\x8b\x87S@zC\xf0L\xda\xa6S@\xa6\x83|3\xfc\xa4S@6\x0b\xe7\x16\xf5\x86S@J\xd09\xe6X\xe5S@A\xd2\xbfK+\xe9S@\x12\x99\xa9\xb0\x1d}S@$\xdb\xf9\xee\xdf\xc6S@\xaf\xa0\xbd\x06\xc5\x86S@m\xfe\x14\xe2\x94\x9bS@2Q\xc77\xb3\xc2S@xV\x8a\x1a\x80\xb6S@\xb7\x98\xd8n\x1a\xe9S@\x1cs\xea\x10#\x9cS@37\xd6\xebA\xc6S@\xc8\x97\xf7\x8c\x8e\xc1S@\\\xda\xfe\x9ag\xb3S@\r\xaa\xd4{\xce\xa0S@\xb5\xd0F\xbf\xeb\xdbS@\xf1\x94\x8a \x07\xb7S@/GA\xef\xca\xc8S@\xaa\xef#\xc3\x8b\xb4S@1\x96\x8d\x88\xb4\xaeS@\xa1V\xcf\x89\x9a\x80S@H/\x9b\xc4\xbe\xbdS@\xd3\x81\xd8\x03]\xb3S@\'\x95\xe6i\xf7\x88S@\xe3\x98\x1e\xb4\xc4\xa4S@*\x03\\\xe8\xcc\xe2S@xU\xff\xba<\x88S@\xc8Z\x90&6\xdbS@u#\xe3\'\xcf\xb1S@FEKG\x8c\x9aS@@\x16\xd2z\x0e\xb2S@\x04K\xd8\xe8\x98\xafS@i\xccm<\x07{S@#\n8:\x8b\x86S@\xc2\xd0\xa8\xcf\xa1\xd7S@\xa2{\xff/\xf9\xbeS@[\xf8\x0e\x98\xcb\xd7S@\xbd\x19i)\x0c\xafS@\xcd\xad\xdbG\x17\xbbS@\xa0\x046^2|S@m\xaa\'\x8cs\x9fS@\xa0\xfa\xc2\x01L\xbeS@\xe6\xa7n\x11\xa7\xd7S@\xc6\xa3\xc7c\xf9\xd6S@\x99\xb3^\xf9k\xd8S@\xa29\xe3\xb9\xa4\x85S@\xd5W\xa0q8vS@s\xabh\xec\xb8\x9eS@j\x8a\x94eP\x82S@7_\x0cOz\x85S@\x8f\xa6\'\x8c\xe3ZS@\xbeM\xc4\xf6y\xa9S@C\x9a\x9b\x87\x12\xceS@\xdb\xad\xaa_\x94\xbbS@!\xd1\x00\xcd\xb9\xd9S@\x9e\xbc\xfb\x08\x7f\xd9S@&\x94\x08\xbcd\xdcS@\xcf\xe5\xa2[Y\x9fS@n\x19ifc\xdcS@\x9b\xd2\xf8wp\xd8S@\x01\xf3\xd4\xbco~S@\x8cE\x07\xae\xfd\xd2S@?\x80\xbea\xce\xadS@[\xa0\xdf\xcc/~S@\x9b-\x97\x88\x12\xd8S@t\xa8\x90J<\xbdS@,\xe2"\xf5=\x81S@\xf5\xf3S\xea\xa3\x9fS@m\xcb\x944\xb7\xb8S@"!\x8f$\xba\xbbS@B\xa5\xb8\xc6\xa3\xdaS@\xd1QU\x19\xbe\xc8S@E\xb7\x80\xc3\xee\xdaS@M\x81\xf3\x13\xdd\x80S@U\xc7Lu\x12\xa3S@?\x85\xb5*|\xa4S@\xa1J\xb0z\xa8\xcbS@\x8b)\xbf\x0b\x8e\x80S@\xa3\xa0/\xa8\x8a\xdbS@\xfa\xfb,\xf3+\x9bS@.B2\xdf\xeb}S@u0\xeb\xa1\x0bxS@\xe5\xadr\xa0\x9e\xd6S@I\xec\x86\xfd\x0c\xdaS@\x87\xe5S\xca\xd2\xc2S@va|\xec\xb0\xebS@{zm\xaa\xf8\xb2S@#\x0ew0"}S@q\xf2\xf04R\xc9S@\xd0A\x84%h\xb8S@pq|\xfc\xd0\x88S@.o\xa3\xdd\xc7\x8fS@\xae%\xee&2\xd9S@\xb9\x82\x18T\x9e\x98S@{zm\xaa\xf8\xb2S@\x97\xf9\x06j\xce}S@\xbd#\xebvY\x8eS@\xed\xba\xedA)\x85S@*t\xc4\xba\x16\x8bS@V\x12\xfd-H\xc2S@\xad\x19\x82D\xbe\x7fS@\x04\xbeS\xdb\x11\xc7S@\x046\x0f\xcf\xce\xefS@s\xe8\x08L\x8cwS@\xc5\x92\x11\x1d\xb2\xa4S@\xf7g\xe9\x92\xe2\xf6S@\xf8]\x13J]yS@\xb7\x8bx\xb2R\xdcS@\x95@\xedC\xdf\x80S@\x0e$\x11&<\xa8S@\x02\xce\x95\xb2\xd4\xb0S@T\x85jH]\xdbS@\x91%\x19\x1a\xd6\xbbS@\xc7\xe5\x8d\xd2\xfazS@\xe6\x93\xce\x8b,\xc5S@\x1b\x9cpj\xe9\xbeS@\x11\xf0$H\x8d\xd3S@\xca\x0b\x12\xfa\x0e\x7fS@\xcfP\x85\x80\x1e\x9dS@\xb1\xbf1\x97\'\x9fS@\xe90\xa3\x03KxS@G\xe4m$AvS@\xba`\xd0\x0c\xdc\xa7S@lE\x98\xe5\xed\xbdS@\xbd+\xab\xa6\x7f\xbeS@2\xddkw\xf0\x87S@\xd69\x1a)\xd3\xb9S@\xa2\x14\x05\xda\xf4\xa5S@\x89U\xccu\xb1\xc2S@$ig\x15\xfc\x9eS@\xec\x12Q5\xc7\x9cS@\x1cu\xb8\xb2~\xcfS@\xf9\t|rO\xe2S@\xa5\xa8\x13\xbe\x96\xd1S@\xf3^\x15M+\xbcS@\x0f>\xec\x88\xf6\x84S@\xc69\xd9\xa5\xc2\xbdS@\t\xfbVc\xeagS@\xa2{\xff/\xf9\xbeS@\x9f2h\xe53\x88S@d3\xf3\xeez\xa1S@\xc9\xc2\x94=u\xd9S@e\x96\x9b\xbfz\xbeS@\x82\x13W\x9dw\xc6S@g\x02_\xf1i\x9bS@\xd2\x83\xce\xa8\x10\xd2S@\xc1\x0f\xbb\xf9\x88\xd2S@ThO\xd2\xc7\xdeS@\x98\x1b\xf3\x18\xf3vS@FmW\xb2\xcd\xf8S@;\x8eS\x93\x83\x85S@6:\xc0\xf7\x1a\x80S@\x1b\xef\xfa\xc6\xeb\xa4S@\xcb\xa7\x0f\x00\x9c\xceS@\xec\x97\x00\t\xed\xa9S@\xc0`s\xfe\x17\xc5S@u)\x86\xfda\xa9S@\xf1^\xda\xbeg\xd8S@\xca:)\x9fO\xadS@G\xdbC\x9cG\x9fS@\xf4M\xdc]\xc1\xd9S@\x98\x14\xe4\xeed\xa7S@e@\xfcE\xd3\xd8S@7t{\x9a\xb7\xf2S@\xfa3\xc6\x02\xd0\xd2S@rR-9\xb9\x92S@\xde,\x96\xd8\x0b\xcdS@r\x9e&L\xd8\xa8S@\xa2\xb6C\x18V\x9eS@\xc5\x82\x84N\xd8\xd6S@9OZ\x1f\xe1\xa9S@s\xda\xf4\x91\x04\xbcS@\xc1\xeb\xb2\xa3\xc5\xb2S@\x13\x9b\xff$e\x80S@\x96\x99O\x8e\xa8\xbbS@\x91\'\xc5E\x9f\x89S@T\x1d9[K\xdcS@\x89\xe3\xda{D\xd6S@x\xbe\x80a\x02\x8cS@R\xf34\xf3\xbaoS@R]\xa7\x83\x89\xb9S@\xafE\xf9\xdf\x19\xa5S@[a,\x08\xb2mS@\xa4\x8d\xcf\x06\x1c\xe3S@\x92}\x13\xa2\xc8\x9bS@\xc6\x96R\x94C\x9eS@W\x8f\x9az\x1e\xa5S@c\xf7\x85\xad\xae\x9aS@\xbb\xb6\x13\xb3\x94\xd9S@\xf5\r\xab\xec=\xaeS@\xc0\xf7\x932\xf4\xd0S@a\xabL8\xc7\x85S@\xe4C\x94\xbc\xc7\xd6S@\x93\xc0\xdd\x81\t\xcfS@:\xe4_\x18\x8d\xbcS@\xb4\xf1#\xd0\xf7eS@>\xc8R^e\xb2S@\x1f\xee\xe2\xba\xa1`S@j\xf2\x0c\xfd0\xd3S@/\x1b\xc0\x11\xca\xd6S@\x9c\x85\xaa@\xefbS@\xdc\xf0|v\xcd\xbdS@J\xe0`\x98\xa9\xe8S@\x8cF\xa1\xfeS\x8fS@\x99\x89\xb4K\xba\xe2S@\x01\xdb<\x17\xecaS@k\xb7\x12l\x13hS@z>\xfbeZfS@\xb1<wl\xda\x9dS@@\xcb\xe7;W\xd8S@7\x136\x8f5\xe8S@O\x15\x92\x1c\xf3\xe6S@][\x98#8\xacS@\xdf\x03`\xaf%\xd3S@Z\x94\x84\x8b\xf4\xc2S@\xb9\x8e_\x0c\x91\xd7S@\xf3?I\xfdh\xd8S@\xfak\xf9Q\x97hS@\xfb\x8b3\xa8\xae\xccS@\xa9<\x99\xc7\xd5\xd7S@\xb9\x18\x10\x1eu\x80S@w\xc9"\x0c2\xbdS@L\xfe\xc8SY\xd7S@1l\n\xc5\xdf\xd7S@I}\xc9\xa1\xb1\xb7S@\xa5K\xd1\x14\xeb\xd2S@5\xdc\x10\x05\xfa\xbbS@@#F\x93$\xecS@\\S\xce`+\xcbS@\x11,B\x89%hS@-J\x8c\x1e\x8e\xd6S@\t>\xd3\x90\xf1\xd9S@y=\xbb\xff\xa3\x9fS@\xd4G\x8a\x88\xd5cS@~\x98\xe3\x1cI\xdcS@\x11,B\x89%hS@\n\xe1\x8f\xab\xe0aS@\xe97\xd6\xd4)\xabS@U\xe9,\xed\x13\xbbS@\xabR\x99\x12\x88\xbbS@\xabR\x99\x12\x88\xbbS@\xeaM\x96\xbe\x95\xbbS@\xef\x91\xa3\x0e\x1f\xabS@\xc1cQ\xab\xab\xd9S@\x05\xee\x97-w\xdaS@\x1ai\x9e\x01\xd8\xdbS@\xfbo\x0b\x0b3\xacS@\x1a\xdf\x82\xfe\x00\xb4S@D\xad\xf8\xda!\xdaS@\x0b\xa6v6\xf5\xaaS@be\xf8\xbd\\\xacS@\xddK\xc9&\xf1\xaaS@\x1e\xb5\xae\x7f|\xb3S@\x18\'\xec1@\xb6S@\x10\xb2}v-\xb9S@\xa9\xe9;\xd5\x7f\xb9S@\xb7\xfdm\xaa\xd1\xb1S@\x02\x9d\x1e5\xf3\xa5S@\xf7N\x8f\xa47\xb2S@\x89\xe1^h\xd8\xa9S@\x10\x87\x13\xfd\x04\xdbS@\xd5\xcb\xd0\xde+\xdbS@+G5\'\xf6ZS@\xd4\xf4\xffM\xb8\xd7S@\x07u\x06\xee\xbe\xd7S@\xf1\xb0\xd7\x81\xa1\xdaS@u\xf4s\x87\x98\xa9S@\xc2x+\xeb\xc3\xecS@:\xb7\x9f\xd4\t\xa9S@\xcd\xb2\xbc4\xc3\xb0S@g\xdd\xa97\x07\xa3S@q\\\xb4\xabH\xb9S@\xa5I\x90\x13\xba\xa8S@k\xaam\xc53\xd9S@\xcc\x13\xf0\xb5\xc4\xb6S@=\xba\x10\xd9\x88\xb5S@\x1fI\xf3Ju\xb6S@\xdb\xbf"\xfe\xe8\xd9S@\xfe#\xccY\x9d\xb5S@\x9f4I?x\xb6S@]\xaa\xf14\xba\xbdS@=\xa2B~`\xb5S@e7\xa8\xfc\xa0\x9fS@\xa6.\xc3\xeee\xd9S@\xb0\xdc.\xe3.\xbdS@\xb4\xab\xde\xb9\x8d\xa7S@\x9d(\xac\xe5p\xadS@\x0f\x1c\x15\'M\xb9S@?E\x17\x10\xbd\xbaS@&#\xcf\x87\x97\x9fS@\x0e\xa4\xc9\x06v\xa7S@\xe6\xda7\xc2\x81\xb3S@,4B\xd2\xce\xb8S@\x84UQ\xd0\x8e\xb9S@\x9c\xc3\xb0>\x8c\xb4S@\x9b\xc8c\xf1\xdb\xb8S@\xe4\x02\tMDpS@\x00\xc00\x81x\xa7S@\xdf\xa4\x180\xd0\xb7S@\xf6b\x89\xcc\x10\xb8S@\xe1\xe7\x97\xc3\xc1\xb6S@\xe4~\xeeM\xa9\xa5S@g\xee\x93\xc1\xf4\xafS@\x97i/?\x82\xb1S@\x8e\x08U\xb6\x1a\xb2S@9X7\xc2b\xb6S@b\x0eay\xd8\xbdS@\x83\xde\xfa\xebU\x7fS@Zv\xc1op\xa5S@\x01\xa7\xb2\x88\xf3\xb5S@\xfcuh;<\xd7S@~F%\xd6[\xa9S@!u\x01\xc3\xf4\xd6S@\x8e\x01\x91\xaf\\\xb9S@\\_\xf8\x959\xb0S@\x951\xf8\xc8R\xb0S@\x7f\xfcS\xcf%\xb5S@\xe3{\xcc\x85\x85\xc1S@:c\xaf@\x95\xb1S@uO?}?\xb5S@\xbb^r\xb2K\xe5S@0\xfa\xa5\xce\xc5\xb0S@k$i\xe0\xa7\xb5S@\x0f\x81RL\xdf\xbbS@@\x1eX\xc6\x0c\xa5S@%M\xbe\xa0}\xdaS@\x15%\x8e\xbdj\xafS@I\x10\x92?\xc9\xb4S@\xdc\xf2\x89\xf9X\xb5S@\xdc\xf2\x89\xf9X\xb5S@>\xf1$\xc4\xb2eS@\x9a\xcbo\xa1~\xdcS@\x0ex%\x8f\xa7\xaeS@\xcc\xe8QN\xa2\xafS@\x95@\xb2\xc6Q\xd7S@3\xfc3R\xe8\xb5S@$\xca\xaamH\xa4S@\x08\xb9 {*\xedS@\x03\x82\x95\xcc\xd6yS@\xdd \xf2\xc6\xc1\xbcS@\xbb\xbc#"uyS@{\xa2 K\xc8\xafS@\x8f\x95\xcf\xe9x{S@u\xea$\x93FzS@\x08\xf7`U\x1dxS@(\x9c\xde\xe5\x8f\xa6S@~\xe0\xe5\x95n\xa1S@\x9cw\xcb\xa0\x9b\xc2S@\xc4\x90\x02Nj\xb1S@\xf2\xe2\xaf\xd9\x90\x9bS@\x18R\xed9~yS@}\xcd\xa4\xa5\x19\xbdS@|w\x04{G\xafS@\xecD\x9aX\xa0\x9bS@8\xbe\xd8\x0e\xec\x9bS@\x9f\x9a\xa3\xb2\xb8\xa0S@_\x10D\xe9+\x9bS@\x18R\xed9~yS@\xfa1\x9bVw\xa0S@BqRg\x91\xb6S@>\xa2\xe3\x997\x9cS@\xff\xa4\x02\x9e\\\xaaS@\x80\xefx\xfb\xee\xbdS@x\x96>\x16\xa6vS@\x05\x14m^\xb4\xa4S@\x84\xd0Zy!\xafS@\xdas\xa1\xd2\xfa\xe1S@\xdd+\xd0\xef\x1a\xdfS@\xfcF\xc1\xf1q\x9fS@\xa8\x1f\x06M\x8c\xc5S@OC\x84^i\xa8S@M\xd2\xa0\x92E}S@\x10_\x8eUM\xd6S@\x1fhX\xda\t\xc2S@\xa3\xa1e{\x14\xdfS@1\x9c)\xcf8\xa4S@\x0f\xfe\x85\xcd\xa0\xe1S@\xf1j1Z\x8c\xc2S@\x83\xbf\x94W\xd5\x99S@$ig\x15\xfc\x9eS@\xbb\xfc\xf2}S\xb5S@v\x06H!\xab\xa3S@\xa8\xf0q"\x10\xc7S@\xad\xa4\xf7\x8e\'~S@\xa6)O{\xa0~S@%\xael\xcc%\xacS@L\x0b\xa9G)\x9fS@\x8bA\xe0)\xcc\xadS@A\x07\x01\xfe,\xe3S@adP\xc9\xfe\xe1S@s"\xde\x8b\x04\xbfS@GP\x9f\xdd(\xacS@"\x1b\x1c\x8b\xd7\xabS@<q\xde\xe7 \xa3S@Fq\x08c\xeb\xabS@A=}\x94\xaa\xc6S@cE\xc7\x7fE\x80S@\t\x1cN\xadA\xc8S@ \xf2\xb4\x84\xae\x99S@X \x08\x04i\xabS@7~\x83\xe6\xdf\xc2S@J\xc3\xd8}\x9c\x99S@A\x8a\x1fns\xa4S@=%nG\xe5\xc6S@/\xb6X\xc6\x98\xc2S@U\xa9S\xf4\xd6zS@^\x00<\xbag\xa9S@\x08\xc8}Dn\xd5S@ \xac\x1e9\xda\xaaS@\x94z\xd7\xaeE\x86S@c\xe7\xfa\xa4IzS@\xff$\xf6\x81|\xa9S@\xfb1\r\xd0zzS@\xe8$~\x00\xb7\x88S@\x1bs\x11\x8c\xe2\x83S@D\x93\x7fo\xb4\x99S@0\x9a\x84\x0f\xe9zS@\x82\xf1A |\xbfS@6\xc2]\xe8szS@T\xdck\x8d\x12\x84S@\xbeU<\x1b\xb3\x83S@\xe7\x9f\xaf\x1d+\xb2S@\x9b?\x06\xa4\xd8\x86S@\xa3VX\xe4z{S@\xe8\x12\x92\xd4\xd2zS@{\xf3\x1a\x98\x1d|S@\xac\xe5\xd7w\x93\x9aS@\x87\x80\xbd\x98\x98\xe0S@{\xa4\x8e\xdbH\x87S@U\xe0w\xf2\xd9\xa6S@f\x08\xdf\x83_\xc7S@\x80\xd8\xa5\xfbM\xb3S@\x0b\xd1\x93\xe8\xb0{S@\x12\xe3\xc9\x12\xe1\xb2S@\xb4Mo\xf9m\xdcS@\xbc\x870\x9f\x05\xd8S@\xd7\xe5M\x92\xd5\xacS@%q\xa8c\x1f\x9fS@N0g\x9a\x8d\xa7S@\x89\xcc*H\x14\xdcS@\xd5T\xa7Q\xdd}S@KD\x98i=|S@\x82\x01n\xfe\x84\xa6S@\xdaRn\xb5\xae\xaaS@\xa6(\xebp\xff\xc7S@\x10\x07w\xca\xc1~S@\xf1\\\xd8\xfa\xf6uS@\xb8Z\x16o\x90\xaaS@\x88\xe2\x1f\xab\x95\xc0S@\x97\xd7"\xf6R\xb3S@c|<\xab\x00\x7fS@T\xc9\x1f\x85,}S@\x19e(\xdd\xc8\xdbS@\xd1\x04\xcd\xfa\xe4\xa5S@\x8f\xbf\xed\xd98\xa6S@\xd3G(\x83y~S@(Y\xe6\xa9\xa9\xb0S@\xbe\xdep\x8a \xaaS@\xd3G(\x83y~S@\xdf\xba\xb6\xab\xaf\xc4S@\x91\x13g\x89)xS@$\x0f\xc2\xf2\xba\xc8S@}\x7f?\xf2\x18\x7fS@\xaf\xf4\x0c\xbb\xd0\xa9S@s\xa6\xef\xa1\x7f\xafS@\x9be)rl\xc0S@\\HW\xd3RxS@\x9aqi\x8ch\x9cS@\xf4\x95\xa6\x8d\xaf~S@jI\xe7\x0c\xf8\xc5S@ W\xf5\xd5\xf4\xc0S@\x9f=Q(\xbf\xc0S@\xbd\xf32Ie\x7fS@#\xc8\xf4\xfe\xe8xS@n\xb2o\x9c<\xb1S@\x11o\x95\x11\xb1xS@I\xec[\\z|S@br\xce\x01\xa0\xd3S@\x7f\x95\xcc\xcc\x9a\xdaS@^\n\xfd4 xS@\xe0>\xaeLd\xdcS@\x1f\xd0\x97\xaf\xb2\xb4S@\xa3\xe2\xe8\x000\x83S@\xc1\x93\'A\x9d\x89S@Y\xa3s/\x03\x84S@\x19E\xba*j\xc9S@\x03\xd1ppG\x7fS@dqr\x06+}S@br\xce\x01\xa0\xd3S@\xcc\xe54\xa0\x9f\xa1S@>Ynb;\xa4S@\x83j\xa9?5}S@.")9"\xaeS@\xe0d?0\xde\xaeS@k-kr\xe8\x84S@\xce\x00\xf6\xdf\x02~S@E\nkV@\x84S@\x83j\xa9?5}S@\x9f/px\x12}S@\xfa\xd0\x8e\x83\xcd\xa7S@\x06\xbe\xe39Y\x9bS@Y\xdb\x9f7l\xf3S@\xebB\x07\x82\r\x8aS@\xacV\x9e\xa9_}S@\x90\x1dzq\x85\xafS@\xb9\x9e\xc1\xa9]\xc1S@h$\x18 \xfc\x8aS@\x0f\xc8\xb6s\xec\x8aS@\xe8\x0c\xe01\xcf\x84S@\x80}?\x9c\x19\xa5S@F\x90}\xc8\xd9\x80S@\x84\xf90\xf6\x16\xc7S@\x84\xfec\x8e:\x81S@\xfe\x1fL&/\xa5S@?\x9e\x12Q\x9b\x81S@\xea^=\x19\x94xS@\x08\xb8m\xa8\xd7\x84S@\xd2:\x05\xd6_\x86S@\xca\'\xe2g\xa6\xc7S@\xde\xce\x07\xe2\xe7\x80S@\x9cuz\xd6\x93\x80S@G\x85t\xf3\xbe\x9bS@z<\x98\x8f\x98\xd9S@\xe4/\xe2\xde\xf1\xa0S@\xc9\xd6\xff:\xf3\xa6S@U\x92\x81\xef*\x8dS@\x81\xd5J\xa2\x01\x82S@V\xc7m\x95\xa9|S@\xef\xa8\x1e\x83\xb4zS@\x93e\xd6\x7f\xf8\x82S@S\tE\xad\xbc\x96S@?\x14\xf2\x9fK\x9bS@z<\x98\x8f\x98\xd9S@\xc8yB\x1f\x1b\x81S@\xb4\xf7\xd8\xc3\x99\x83S@\xb8\x0f\xb6\x9b:~S@\'\xc2\xc4a*\x8eS@/t:\x99O\x84S@\n\x9al\xd2\xbb}S@\t\t\x1c! \x83S@\x1f\xc2#\xfe\xcc\xa0S@\xbfo\xef\x11w\xa1S@/b\xe8Q\x89\x8fS@\x90Kz\xa3\xad~S@]B\xf7>\x9b\xa1S@\xbb\xb73a\xc9\x86S@\x05=2\x02\x94\xc8S@\'\xcbavN\xacS@Ed9.\xd6\xa5S@\xc0\x1b\x99R\xda\xccS@\x19\xe5\xf0\xb4\xda\xa0S@\xca|\xf26\x15\xd8S@\xf9p\xc9\x08;\xd8S@\x93\xe0\xe7\xadc\xc9S@\x8by\xcf:\x13\x89S@\xb8\xdc\xc9\xa8\xd1\x88S@\x1a0\xcfyy\x9fS@\x11\xbd\xc5u\xbe\x9fS@\xb1\x0b\xd450\xa1S@\xd6\x04\nB\xb1\x9fS@\xb5\x92\xee\xb4\x0f\x85S@\xd5\xa8\x19\x9a\xf7\xccS@\xc2X\xa1a_\x85S@R\r8\\T\xa4S@\xc7\xfc\xa6%\x14\xd8S@\xc7\xfc\xa6%\x14\xd8S@\xae\xd1\x9aP\x83\xaaS@\xc7\x0f\\\x16o\x9eS@\x12\xcd\x07\xb3\xa0\x9eS@O(\xb0\x01\xe5\x83S@\x91y\xe0\xdc\xc2\xb0S@\xce\x81\x8e\xe5\xc6\x9eS@\x96\x8a\xe4A\xd1\x9fS@\xf5V;\x82h\x90S@\x00\x0cV\x83\x80\xc6S@\xbd\xaf\x0e\xf8V\xc5S@\xfe\x8e\x1c\xdc\x02\xa3S@a\xc5\xf57y\x86S@\x1dfy:F\x84S@\x9a\xc4\xb37\xe0\x9dS@#D\x04\xdf\xfe\x9cS@\xc3\xd9\x8d.\x9a\x9cS@\x168\x0e\xff\x8c\x9cS@\xb2\xd3k(\x1d\xb1S@5Pb\x86\xb5\xd8S@W\x82u\xc0\x7f\x9cS@\x15\x93w\xbe\x8c\xa0S@\xb5X\xe6Q\x93\xcdS@s\xdb7\xf9_\x9dS@(\x87\xfa\xc4\xc2\x9dS@o)}>\r\xb2S@Y\x08\xf0\xd8\xbb\xb1S@\xcb\xd5/2V\x93S@%-\xce.%\x93S@B^\xaf\x97\xcb\x9aS@{\xd1\xb9vk\x8fS@>i>\xc7^\xa2S@\xc9\xf6\xa0\xcc\xc7\x94S@g\xdd\x1f\xf4#\x84S@1\xb0|\xd5\xc7\x94S@\xe9\x15p\x1b\x11\x9aS@\x0f\xba\\\xcb\x1b\x8dS@b\xf6\xf0\x16\xd9\x98S@\xf1\xd9\x16\xc4\xb3\x99S@\\h\'\xb1l\xd1S@l\xf19\xf33\xd4S@\x05\xb7\x7f:\x16\xd8S@\x0b\x96p\x8c\xba\xd8S@H\x9e\xda\x84V\xd0S@\xa1\xba9\xdf:\xd2S@4\xc6\xc7\xb3\xcd\x8fS@\xfeg\xe6\x04y\x86S@I\xb4\xd6l\xe5\x86S@\x8b\xb6(\xe9\xa6\xccS@\xd0\xc6\xb1\xc5M\x97S@\xe6\x04\x9d\xe0@\xd1S@\xcf\xcb\x06\xb1\xdd\x96S@\x08w\xeb\x10\xbe\x9bS@\xfe\xe08\xbe\xb9\xd1S@k[\xb9/A\x92S@Xx\xa8\x98\xdc\xcfS@K\xb3.\xa60\xd0S@\x1e\x89V\xc3\x8b\xceS@\xb4&\xac\x8a\xc2\x95S@|\x0c\x1b\x83\xae\xceS@\x11/JQ@\x92S@\x9c\x08@O\xfc\xcfS@n\xc0\xdf\xd1W\x9fS@\xfe\xd0\xfd\x8a1\xccS@;\xbd\x81\xda\xca\xa7S@\xbd\xa8\x01>-\xc8S@\x81I\xe8|9\x9aS@\xb8\x83\x85f{\xe8S@\xd9\xf7O!`\xadS@\xdd\x80M\xc2\xbe\xc1S@c&\x86\xe04\xd0S@C\x07=\x96U\xa8S@\x1e5\xbe\x98\x03\xc5S@\x98\x1b\xf3\x18\xf3vS@\xe5\xd4G\x80\xd1\x99S@'
p35
tp36
btp37
a.
