# Supplementary material for: Sea ice drift data for Fram Strait derived from a feature-tracking algorithm applied on Sentinel-1 SAR imagery
Source: Data Brief. 2018 Apr 19;18:1410–5. doi: 10.1016/j.dib.2018.04.034 (PMC5999601; doi:10.1016/j.dib.2018.04.034)
Supplement: Supplementary file 2 — Supplementary material [file mmc2.zip › fs_s1a_data/HH_filter200vec/FramStrait_HH_20141108T085050_20141110T083427.dat]

(lp0
S'S1A_EW_GRDM_1SDH_20141108T085050_20141108T085150_003188_003ABE_4DE7.zip'
p1
aS'S1A_EW_GRDM_1SDH_20141110T083427_20141110T083527_003217_003B6C_1AB0.zip'
p2
a(cnumpy.core.multiarray
_reconstruct
p3
(cnumpy
ndarray
p4
(I0
tp5
S'b'
p6
tp7
Rp8
(I1
(I19369
tp9
cnumpy
dtype
p10
(S'f8'
p11
I0
I1
tp12
Rp13
(I3
S'<'
p14
NNNI-1
I-1
I0
tp15
bI00
S'|\xd9\xc1\xf8\x02,3\xc0\x7f\xae\xdb4u\xc23\xc0\n$\x1a\xaf\xcd\xde5\xc0\x87\xd1\x95\x84643\xc0\xb5\x9aX\xf2\x94\x1b3\xc0\xfe\xafZ&\x10*7\xc0U5xuH\x063\xc0A\xb7\xd7\xab_+3\xc0s.S\x06r=3\xc0\xd0SH\xa7SO4\xc0\x83\x1dAv-\x9e2\xc0C\x1e\x8c\xacMG1\xc0\xa2\x8dT\xe2\x8d\x1a5\xc0\xd4)\x8aH\xfb\x7f4\xc0y\xd7\xf9\x81\x82x4\xc0\xa0\xdc\xdd\x04\xe1e5\xc0\xe8\xef!\x97\xd5?2\xc09R\xaa\x03a\x9d2\xc06\xcd\x0ek\xa8R6\xc0<\x87\xea\x1f\xc0\xd32\xc0\x1a\xado\xc0\xb4\xe03\xc0\xef\xce\x00J\xa5U6\xc0\x1e\x8f(\x98\xdf[4\xc0\xbf\xe8n\x03k\\2\xc0B}w\xdc\xc6S5\xc0\xc9\xdeZ\x97\x80\xbc2\xc0\xd2\x81\r.\xc9,5\xc0\xe7\xfa\x936%\xd41\xc07a\xc9\xe5,\xe46\xc0\xdc*\x1e\xfao\xd02\xc0\xc2\x89)\x84p\xa47\xc05\x8e\xb0\xa0\x1b%3\xc0\xb5\xbc\xc6\xf0\xb9\xfb6\xc0\x97\xbb\xa9\x8e9\xb72\xc0\x9c\x10`t\xd1#4\xc03UE\xb5\x1e.4\xc0U\xde\x90N\x83\xf74\xc0i\xd9\xeb\xea\x85\xef3\xc01\x19\xc0;9\xc53\xc0\x07\xe0:\x0b\x9f\xbd3\xc0b:3\xf6\xe793\xc0\xa5\x15\xf3\xaci43\xc0\xf3\x1b\xe4\xde\x11\xd23\xc0\xe8\x99Q4G\x912\xc0~l \xed\xe1!4\xc0\xba\xd9\x10d\x10N2\xc0v%\xa6P3\x9c1\xc0\x9dL\xea|\xc3\xe03\xc0\x14k\x89G\xb0\xe61\xc0H\xb0e4\x1a*/\xc0\xbe\xa9(\xb9\x0e"3\xc0:\x9d\xe5\xe1\x9a\xdc4\xc0b.\xec\x06F\xac3\xc02^jm@T3\xc0<\xb4\xe0\x1bt\xbb4\xc0\x15\x94\xf2\xfb\xf1)2\xc0=\xad$r\x02\x943\xc0\x03I5\x16\x13\xa1.\xc0\x80\x1f\xdag9\xe61\xc0\xf0\xe3\xde\xec\xe0\xb34\xc0(XRV0 5\xc0\xdc\xe6\xe9\xdf\xdf\x1c3\xc0&e&|\x82K5\xc0\x17nY\xb4\x14\x0f5\xc0c\xa8J\x87\xec\xd26\xc0\xf2\xfa\xbag\xc6q4\xc0t\xe6\x85 \xc4G3\xc0\x13\x14)\xa3\xb1\xb73\xc0\x9a\xbe\x9b\x99\xa1\xcc3\xc0\xde\xd2\x01\x8e\x86\xd23\xc0\xd3\x16\xea\x86\x10\xe53\xc07\x96\x16\x1f\x98\xe73\xc0\xc7\xc8H\xdd\xb2\xea6\xc0`/\x91]=\xdf2\xc0\xe9\x0f\x06\x1bZ\x0e3\xc01:T*\xf9\x836\xc0,L\xd7\x00\xd4j7\xc04\x8bM\\\xe9r3\xc0~Jpi\x07\x9e4\xc0j\xb6\xf1\xa8\xb4\xbc3\xc0\x10\xdb\xb19\xc4Q4\xc0\x81\x12I\xd1Fm3\xc0m\xa6s\xff\xe0;3\xc0\x1a\xf3\xfbZ\xb6P0\xc0\xa4\'\xda;T!3\xc0Nx\xe1S\xe4\x064\xc0\x8b\xb7\xac\xebue2\xc0\x94I\xf6\xf0Z\xb51\xc0\x10\xc7\x0f<\xaaZ4\xc0d;I\xf4\xca^3\xc0\xed\xa3\x8d\x17\x11(3\xc0\x1a\x19\xc6\xcf\xcc\xd23\xc0|\xe9YH`A2\xc0\x9dl\xfez\x84S3\xc0\xdf\xb5\x8b\xc8fN3\xc0D5\x02Ta"3\xc0H\xa7\xcb\xd2\xdf\x994\xc0]\x9b\xac%\x8c{3\xc0\xbd\n\xda\xc4Y"3\xc0cm\x1cc\xd9\xd44\xc0\xfb\xa6\x99k\x8dd2\xc0\x1eDI\xf9\x8f\xd95\xc0\xd8=cP794\xc0<\xf4\r=\xb9G4\xc0\xfc\xea\xbd\x95\xf6t2\xc0\x18\x7f\x90\xdbd\xfb1\xc0\xe2\x8f\x11pM\xa22\xc0\xc6\xcd\xbc\xf5\x1e=/\xc0\x05BY\x81Y\xe81\xc0\x0e\x04n\x93w\xb44\xc0\xd9\xc5\xbe\xf5\x05\xd75\xc0\x9c\x943\x0f\x84Q4\xc0\xd1\x08J\xc6?\xb55\xc0\xea\xdf@\x191;5\xc0\xe5F\xe8\xb7\xa2\xf83\xc0JB\xab\xa4\xbf[3\xc0\x8ekK\xf2\x17=3\xc0PQ\x87\x8d\xd7\xf42\xc0\xd9\xcd$\xf4{\xcc3\xc0\xfa\x1f$\x1f])3\xc0\xd0\xfe\xfc\xc3K\xa45\xc0[,x\xa8\x08\xef3\xc0\x18\xdd\xd2\xde\x12R4\xc0m\xa8?k\xfd/3\xc0\xe97)\xf8\x92\x083\xc0\xbf\xbb\x1dDS~3\xc0\x06y\xf3\xf7\xb3K3\xc0\xdc\xd8\xfb\x7f\xc4\xbf3\xc0\x82d\xc1\xdcw\x0f5\xc0o\xfdI\xac\xb1\x084\xc0\xae\x1eJP~\xd84\xc0\xc2\x95\xe8\x81\xb7\xa83\xc093)F\x95a3\xc0n\x90\x88M\x8f\x9d3\xc0\x9e\xc7\xd194\xe76\xc0\xc7\t\x0e\x01\xefs+\xc0L\xb8t`*\xec2\xc0\n\x04\xd4y4\x0f2\xc0x\xac|\xb6\\G2\xc0\xa1\xf5D\\\xaa\x7f4\xc0D\xe9W\x93:&3\xc0\xf4\x83\n\xc7\x04\xbe3\xc0zd\x8c>M\t5\xc0_jzS\x07~4\xc0=\x86\xab\xb0\xcc\xc03\xc0\xfe\x18t9-\xf52\xc0\x0c\xe3\xfb\xa6\xbe\x1c4\xc0\x8a\x93\xf3\xb3\x1ey3\xc0}\x90Q\x9b)\x163\xc0\xa3l\x0fT0\x103\xc0\xf2\x0bA,2\x003\xc0\xe6\xa4\xbb\xac\xfcG3\xc0\xc0\xd1\x12t\x82F3\xc01\xb2\x80\x1aO\xdf6\xc0\x94\xdc\x9by6U0\xc0^\xa3\xfd\x98_"5\xc0\x7f\x95\xf6\x1fX=4\xc0\xb5\xb2\xc7\xd9dO4\xc0!\xe2\xf0{,w2\xc0\xab\x1a\xe5`-e4\xc0\xa7d+\xd0\xc713\xc0%\x85\xb61\x00\xad3\xc00|c\xe5fL3\xc0\x87H.\xb2\x04\xd02\xc0\xfdG\xc3\xe7\xbck3\xc0\x9dw\xbddIz2\xc0\xe6\x1biJ\xa9\x9e2\xc0\neY\x1bq\xe55\xc0\xf0W\xd8\x87\xef\x024\xc0O\x96\xb0\xc6\x95-6\xc0<\xb8y\xc3\x8dU3\xc0\x8e\xd3\xb6\xfe\xb6t3\xc0\x15\xbd\xa8P\xcaj2\xc0Mb\x18\xee\xb4\x1e4\xc0\xa4I\x80\xe4\x1e\x812\xc0-1J\x83\x1e\x1c4\xc0\xfd\xe6\x00u\x04\xd93\xc0\x9e/\r1\xc2V0\xc0\xa5\xd5\xf4\xdf[\xcb4\xc0\xa65eEBc0\xc00\\\x9am\x80\xf24\xc0\x9dDo\x08\xcd/3\xc0\xa6!\xc8\xd1{\xd94\xc0f\xc5\t[\xcf\xc54\xc0\x07\xe9\xab$\xe4\x153\xc0v\x909\xcd\xf7\xce2\xc0\xd0^\xb4\xdb\x13\x994\xc0\xcb\xf6V\xcc\xbcF3\xc0\xc2\x87\x96\x94\x81-3\xc0/e)>\xcat4\xc0\'B\xea\x95\xb5\x054\xc0n\xe1\xdfZk\t4\xc0\xd9\x01\xe4\xed\xc8:3\xc0G\xa5\xb0\xe4\xe8\x9b4\xc0k_\x16\x8c\xb0\xcd3\xc0\xef}\xb1\x9a\xf4\xe43\xc0\t<\xf9\xa4\x9a\xf13\xc0p\xf3M\xb2\xf5\xc42\xc0w_;\x03\xb0!3\xc0=\xda\x91\x1e\xf5\x1f3\xc0\xfdnN\xc5\xe8\xa43\xc0\xeb\r\xff\x88\x82\xa77\xc0\xfe\x15\xf1\xa9\x06\xfa3\xc0\xd4\xdfJ\x9d\xe4\x916\xc0\xee\x12\xf3\x99\\\xf52\xc0\xc3\xdeS\x072\xf75\xc0\x1a\x9e\xab\x0e\xb3&4\xc0\xef\xac\xb6\x8eS\xf84\xc0\xae\x81(D\xd885\xc0\xfe\xd8L>y\xd63\xc0\x11\xd4\xccW.Q4\xc0\x89d\xb2I\\\xd52\xc0\\\x8fv|v\xea1\xc0\xdd\x85\xf3\xb4\xda\x942\xc0j\xd9\xcb#H03\xc0\xeb\x85\r\xa88R2\xc0\xb9i\xc2\x0f\x18\xcb3\xc0J$\xcb\xafsC4\xc0f\x9a\xb4Y\xf9\x153\xc0\xaeD\x1e\x91\xbb\x8e3\xc0\xd2~j\xe4\t\xf91\xc0"\xcd;\xf8\x07\xd71\xc0rw\xcc\x83\x1f\xfe3\xc0\xcb<o\xfe\xe9q3\xc0Q\xfe\xf5\x13\xb9}5\xc0\x1a\x1f\xb8t(\x8b3\xc0\xee\xeaW\x1f\xb9"4\xc0\x8543 h\xbc3\xc0\xa6\x12$1\xbd\x082\xc0HbO\xa0X\xe56\xc0\\$\x0b\xc2\x9f\x185\xc0\x916p5\xb7\x8d5\xc0\x19\x9dJ`\xde`4\xc0r\xacT\xe7En4\xc0\xb1\xf9\xd4\xe1\xdc\xb63\xc0\xb0U@\xf6$\xc73\xc0\x8f\xff<\xbe\xb0/4\xc0\xd9\xcdRB1v4\xc0\x060\xab\xc2M\xab3\xc0\xed\x88\x80\x96Qo3\xc0L\'\xae\xb88\xfc3\xc0\n\xe6$\x85\x0eu3\xc0\xce\xa5\xe2\xe3\xea\xe24\xc0\xc2\x86\xd92kB4\xc0\xf2D\x83\xb2\x1f*5\xc0\x02 \xf8\xca\xa8\xab4\xc05D\x82nfZ4\xc0\xfa\xe9\x9c\x96\xe5\xe03\xc0j\xa84\x8c<\xe42\xc0\xc8\xa2\x9f\xacu\x008\xc0u\xffF\x87\x15\xc53\xc0la8\xea\x96\xc02\xc0\xa5\x1d_~5Y3\xc0\xbe\xb5\xfa\xdcb\x073\xc0\x05\xad\x97}\x93\xc74\xc0\x19\xe0\x84??\xb53\xc0b\xd6\x81W\xa7m3\xc0\xa6\xca2^\x81\xae3\xc0\x0cT\xeby2\x92+\xc0\x05B\x7f\xf9\xc3\xf53\xc0\xb7x\xeb\x1a\x85\x914\xc0\xe2Z\xe3\xfd\xbe\x125\xc0\xb2\r\x82\x97|\xb55\xc0R\x93\xc3d@A1\xc0\xc8\t]\xc8\xb0\x8a4\xc0\x18\x1a\xadc([3\xc0S\x07\xea\x8dr\xa13\xc0\xdb\xf3w\xc3\xc8\x814\xc0\x8c\x08-\xf9\xedf2\xc0\xca/g\x15\x8d\xc86\xc0!|\x15\xcc\xcd\x9b4\xc0\x0c\xce\xeeH\xc0\xdc4\xc0\x1e\x9b~\xa5~\xd72\xc0\x0f\xce\xbfF<\xcb3\xc0y\xc6\x0b\xc9\xfe\x8e5\xc0\xcdH\'\x96\x86\xc56\xc0\xdf\x13`\x03\x93\xbe3\xc00\xc5\x1e\xef-\x9a5\xc0\x82\xd4.\xa3f\x873\xc0\xa6|5\xf6\xd9D5\xc0G|\xac\x84t\xdb3\xc0/R\xe8oj/6\xc0\r\x04\x84\x12\x8c\xb43\xc0\xd4\x0b\x08\x8f\x88#4\xc0\xf1\xccd\x94\x10\x895\xc0m\x86\x87ao]3\xc0=\xc5\xbaO\xee\xd13\xc0\x8a\xf61\x13\x0eD3\xc0E\xbc\x02\xaa\x02\x115\xc0\xa7\xfb\xf7\xb6\r\xa94\xc0\xa7\xd8_\xab\x87\xb83\xc0 \x07\x89\x8b*\x8c3\xc0>\xa2H\t\xc7\x823\xc0\xde\x05E2=I3\xc0hI\x97Z&e3\xc0-K\xe9\x80\xc0E3\xc0\xc2\xf02\x1cd\x1c3\xc0\xcf`\xf0z&/7\xc0E\xdf\xb2\x83w}4\xc0\xdc-\xdc\x87\n\xf61\xc0\x19UQJ\xbc\x882\xc0\xe5\x85\x83\xa1\xe4\xf13\xc0\xb2\x9e\xfc\x95\xaf{6\xc0l\x96\xa1\xd5+\xbd3\xc0_\xbf\xb8\xc2\xe9\x932\xc0\x95\xd2,\xf3\xfe73\xc0\xe2\x07\xc2/\xa8\x0e3\xc0+\xf9D\xaa\xb0\x143\xc0-\x0f\xff\xe1\x18>5\xc0\x0e\n\xabZp\x1c7\xc0\n\x1d\xae\x91\xd0\xad6\xc0\xe8\xf2D\x82g\xbe6\xc0y\x10\xfd\xc1\x85\x157\xc0U\x7f\x18\x8b^\xd73\xc0\x99\x015\xad\xba\xee3\xc0eY\xe5\x9e\xd5\x0b4\xc0f\xc3\xb0\x81/\x9d4\xc0|\x86Kk)\x9f3\xc0\x89\x1b\xc4\'\x88p3\xc0\xb0\xde\x7fV\x86\x0f3\xc0\x85\x90\x1a#j\x865\xc0\xfc\\\x91\xc6\xd7\x157\xc0\xef\xf2\xd4\x8d\xbd\x903\xc0\twt\x83Z\x044\xc0?x\xcbz \xff7\xc0\xb4il\x8a\x12\xe57\xc0\xa81k\x8f\x93\xce2\xc0\x82~\xeb#0X4\xc0\x1c\x16\xce\x08\xfe97\xc0K\xf1^pN_2\xc0K\x1c\x8cU\xa8\xd12\xc0pU\xb5\x1e\x8aC0\xc0\x9cu\xf30\xfc\xbe3\xc0\xa7\x1b\xcb\xf3\xbf\xf73\xc0q\xf5\x02\xe7\x1aJ3\xc0\xd7e\x18\xaa\xe4&6\xc0L\xbf\xb9t\x12\x174\xc0\x11\xf7\xdfy\xa9\xdb.\xc0\xb5\x1cR\xf7\xdd64\xc0P\x1a]\x05,V4\xc0\x81T\xc8\x18\xdbl2\xc0\xc0\xe2\x1b\xee\x8a8/\xc0\xfd\xed\xe1c\x1d\xae4\xc0\x1b(\xf2\x94\xb2\\2\xc0F9m\xba\xe5!6\xc0\xff)Q\x8f\x0e\x8f1\xc0\x0e2\x9aq\x81\x956\xc0M\xc1\xeb\r.L3\xc0\t\'\xf7\xfcj\xa72\xc0\xeb\xc1\x80LH\xf82\xc0\xe2\x0c\xcbyKj8\xc0@\x17\x87\xae\xb9V3\xc0\xcb\xbeF\xbe\x95x4\xc0\x1d\x90\xb8S\x07m3\xc0\xcc\xec\n\xfa\xdb?3\xc0\xa3\x01yt\xbb\xa52\xc02\'\x1e\xb5\x0e\xf03\xc0x\x01%\x01\x83e3\xc0\x9a\xb4\x9f\xbb\x9b94\xc0T\xdbf_\x0783\xc0\xfbRd%\xf2\x953\xc0x\xb5\xce\x12\xbcl6\xc0\xa0\x82\xb4\x88\xf2\x975\xc0\xde\xba\xe6u[\xda3\xc0\x12|mt\xb5\xe73\xc0\x9c3\xd6\x08u,3\xc0\x1c\x9fZ:\x9013\xc0\xfdB\x1d\xe1\x07\xcb5\xc0\xa3;.&\x90i1\xc07\x91\xbe\xe8*\xa53\xc0\xf4\xf1\x03"V\x8c2\xc0\xe7\x8e\x00\x14\xbc\x802\xc0\x1d\xb6\x0fOL\xe46\xc0eg\x97\x02\xb7y5\xc0\t\xea\xfe\xed=j3\xc0\xd4\x9a\xe6\xa3\xba~7\xc0\xb8\'*\x91\xde\xf93\xc0]\xc4\x94\xa7d$3\xc00\x05\xc7\x99Yw2\xc0\x81\x93\x991\xb8y2\xc0G\xb4\xbe\\!/0\xc0\xc2\xda\xea\x95\x1d\xbe4\xc0\x85\xee\x8e\xa7X75\xc0\xbe\x81\x80\x1c7\xfd3\xc0W#m\xfd1\xf93\xc09\x127\xba\x8e\x013\xc0\x1f\xb9\xa5[\xffz1\xc0+.\x00\x1fy\x076\xc0>1N\x8a\xa3\xd32\xc0\rC;\x1e&C4\xc0\x12(\xa9\xf4\r\x823\xc0\x82\x8aa(M(3\xc0\x17\xbb! \xd4\x9f4\xc0\x8ck\xa87E\xce4\xc0\xcf\xa8\xe2\xfe\xd9\xe84\xc0D\x94\x94\x8c}\xb34\xc0y\xc7\xd3/\xa4]4\xc0=\xa2=\xa6\xa2\x973\xc06\x15^\xfb\xe943\xc0\xd6\x9b\xfd\xf6Vj3\xc0N)\xa3\xf6\xc4c3\xc0\x90\x1e%[\xd8\xc04\xc0u\x1bF\xa0B=3\xc0\xc6\xb7%,c\xa93\xc0M?\xda\xf1\xcd\x1d5\xc0\xc5\xb8\x99f\x9b-5\xc06l\x02\xdd\xc6X1\xc00R\x90\x82\x87\xb13\xc0\x0f\x92\x96D:\'3\xc0\x14\xa0(b\xdaH4\xc0\x0b\xfc\x9a]/\xcf2\xc0x0\x7f\x8b\xd8r3\xc0\r\xc4\xf5r\xccv3\xc0go4\xea\xb976\xc0\x8aMh\x1a\xa8\x166\xc0B\x89\xb07\xef\xa5+\xc0S"0H\x1f\xde2\xc0\xb8\xbe\xa7/\x97a7\xc0\x1bxJ\xa7\xc4\xf21\xc0+\xc9cSL\xa6/\xc0\xfb%\xc9=\xc9K3\xc0 1<\xcc\xfc\xe72\xc0\xe3\x9e\xb7\xbe\xf5\x1c3\xc0\xe1\'*\x95s13\xc0xx\x97f?N4\xc0\xc3B\x1c\xfc\x83R3\xc0\x1b\xbc\xab\xc9\xf7v4\xc0\xc5rz\xa6<M3\xc0$\xdc\x8d\xe0o\xa55\xc0c\x90\xfb\x8ez\xe42\xc0\xf6\x92\x88[\xffi3\xc0\xe2:\xe5R\x90\xcc2\xc0\x07\xdeq\x16\x0bP4\xc0nt\x16\xb8\xd5i2\xc0\x9e\xe6\x13Y5U3\xc0P\xff~\x9b@l8\xc0B\x1d\x89\xf6\xb8"7\xc0{\xdb\xb12\xf2\xef3\xc0&\xc0\xf4\x95\x8c\x974\xc0<\x89\xb9\xf4^33\xc0\xd0\x05_[\xab\xb52\xc08\xbc\x0b\xc6A\xb14\xc0\xa8o\xae\x92y\x104\xc0.\xae\xad\xe7\xff24\xc0J\xe8\x19d\xb1?1\xc0\xb57\x8489]4\xc0v\xd5g\x13\xd6k4\xc0\x05\xfd\x05?A\xad4\xc0\x86\x02I\x80\x9cV5\xc0|\xcbb\xfd ^3\xc0e\xe4l\xe0ux3\xc0\xce\xed\xd9w\xcf\xca6\xc0e4W\x90\xf7\x038\xc0\xac\x80\xa7\x07F\x9d4\xc0v\xe7\xb5\x89\xab\x144\xc0RHx\x07\x86f4\xc0%}\xa1$\x9a\x0e4\xc0\\\xf0 \x16?%3\xc0\xf0[\xa8\xab\x13\xe54\xc0\x0b^\x9d\x1a>I3\xc0@\xd2\xbew{\xa33\xc0\x8a!\x97\xef\x03\x0e3\xc0X*\xcd\r\xfc\xe35\xc0\x02\x89\x9b\x8d\xdf\xa63\xc0OZ\xfb\xa52\xe02\xc0\x0f\xfb\xb8>\xe6.4\xc0\xa0\r\xa7*\xe3\xab4\xc0\xec%\xebpH\xad0\xc0\xdf\x05\xee\xbf= 3\xc0Q\xb2\x05\x12\xccN3\xc0|\xf2\x9b\xbd E4\xc0v\x15\xa1\xdc~d4\xc0\x9e\xa2\'\x1a\xf6\xee2\xc0\x84BA\xc2T\x1f6\xc0\xc7px\xd1|v3\xc0"\xd6\xacm8\x0e4\xc0{\xc4\xefrP$2\xc0\xc0\xb2\xb1\x04\x05\xec3\xc0\xf5d#=:"7\xc0\x15jv-*m2\xc0\xbf\x01\x9b\xed\xe7<7\xc0[\xd5\x0b\x17\x8e\x155\xc0/\xec\xde\x1d4\x8f6\xc0\xdc\x1d(\x14(\xe23\xc0\\{\xdc\xbe\x98w3\xc0&\x99\x1cD\x1e\xc74\xc0\x0f\x0b2\x85\xe3T3\xc0\x9b\xc7\xe1\x1dp\xb03\xc0+G\x17\x84\xad\x893\xc0\xdfH)\x83\xf8.3\xc0\x18\x10\n=\xaf\x8d3\xc0\xebw\xa7J\xa9\xb03\xc0\xb2\x85Hc\xdf\x7f3\xc0\x93\xd6\x9eY\xdb\xf13\xc0\x12i\x1e;\xad\xb64\xc0lz\x14\x89?\xe62\xc0\xe5\x9d\xd8\xde\xf3\xa84\xc0\x9f\xf2!\x9b\x90\xc02\xc0f\xaa\t\xbf\xe8\xb04\xc0y\xa6%\xed\xe0\xcb1\xc0g\x86;\xf1\xc4\xce2\xc0\xa0\r\xeaS\x15\x164\xc0\xb9\x96\xf7\xc9\xd8*3\xc0y\xbc\x11\xa8\xc8b5\xc0\xcc\xd4\x14!\xf5\xd75\xc0P\xe5\xf4(\xa2u5\xc06\\\x11/Up3\xc0\xba\x1b\xadh\n\xa34\xc0\x86\xa4\xe5\xb4\xce\xcd6\xc0\x08\xbfkf\x7fZ4\xc0\xae\x16\xb1\xadSC3\xc0n\xc8\x1d\xd9\x9d95\xc0T\x0bf-\xb1x5\xc0J\x94\xe1P\xd1\xbc3\xc0\x9b@\x94M\x95\x024\xc0\xcf\xb1\x93\xb1w\x134\xc0\x94!8Y~`4\xc0edG\xd7w\x166\xc0\x84vQq<\xd46\xc0\xb1\xa13\x06\xc3x1\xc0q\xa6\xb9\x9a\xee\xa67\xc0\xceJ\xbf\x1d\x90\r4\xc0\xe6"{#cr2\xc0\x1e/I?\x9b<3\xc0\xe4\x1d\xc9\xc9\xeb\xc32\xc0\xa6EZ\x1b\xbb\x9a3\xc0z\xce\xd68\xe3*3\xc0\xec\x151\xa2\xc1\xdd2\xc0\xe0|#\xb7\xab\xf42\xc0\xbd\xe7\x15i\xac\x186\xc0\xe8\xe9\x15\x91jC7\xc09\x95\xd1q\xb5\xc44\xc0\xee`\x91h\x90\xbd7\xc0\x854\x1f\x19\x14\x897\xc0"0*[\xcf\x955\xc0*N\x82)\xf3\xfa3\xc0\x1f\xba\x97\x8dR43\xc0\x00"\x11c@`7\xc0\xd4\x07\xc2\xcd\xb9\x894\xc00l\x7f\x05Y\t7\xc0:\x12\x96\x84p$5\xc0\x0fg\x17O\x15-4\xc0\xc2\x0f\x82\xd0\x89\x842\xc08=\x1d\r\x83z2\xc0\xb4J\xb6\x93\x1d\xe13\xc0,t}\xecX\x884\xc0\xe9\xa0\xfb\x9a\xe1|2\xc0\xab\x16DI\xfe\xe06\xc0\xba\xd9.G\xad\x8f1\xc0\xf1\xc3\xd2\x005\x0f6\xc0\xa7\xda\x99\xa8w\xfe3\xc0-?\xd2\xb8y&3\xc0\xf9i\x99\x02_\x063\xc0\xc6=\x0b\x06\x9c\x8c5\xc0\xb7\x7f^B\xf6\x874\xc0\xef\xf1\x02\x1b\x01\xa23\xc0\x01\xd6\x84VO\x1a3\xc0F+\xaf\x0cW\xda3\xc0GJ\x00>\x93\xac3\xc0H\xc9\x97\xdc\xf9\xc23\xc0N\xd2l\xdc\x89*4\xc0\xf7\xb6\xff\x9d\xea\x8f1\xc0\xf7i~X3_4\xc0\xb0\'\xee=\x1d\x125\xc0_\xa1N\t\x9c\xb72\xc0A\xc5\xc6U\xfa\xdd4\xc0\xeb\xe6Q|\xef\xee5\xc0\xebR6;\x15\xf71\xc0\xfcYt\xb6v\x074\xc0x2A\xbf\x95\xa44\xc0\xd7\xe7Ia\xeb\x1c6\xc0m\n:%e\x156\xc0\xef\x8b\x99\x8a\x07D3\xc0\x9ak\xf4H\xe5r3\xc0^\xe1\x90[OG6\xc0nh&DmW5\xc0\xb7\rb\x91;\x113\xc0\x00\xe8\xeb\xb6vZ2\xc0!\xe8ad\xf2\xe42\xc0Y\xa9\xdd2W03\xc0\xce*@X\xd9\x1a5\xc0u\xab)\xcf\x14`2\xc0\xda\xa9\xd3\x1dk\xfa3\xc0P\xd0@;>#5\xc0\xa67\x04\x08\xa4\xc34\xc0M\x83\x1e\xa6O\x013\xc0\xb1\xf0\x01\xf7\xfc\xe03\xc0b\x9ea\x99\xf1I3\xc0\x85\xc8)\xcf\xfd>2\xc0\xec\xfaUy-\xde3\xc0n\xdaI[\x1b\x0e4\xc0L\x9b\x120\xdf\xed4\xc0\x16\xa5\xf8\xa1\x0c^4\xc0\xe4\xa1\xa7)\x85z3\xc0\xbf#6\x91\x1c\x144\xc0\xab\xd9\xea\xb2XJ/\xc0p+\xd6`N\x806\xc0P\x1b\'\xe8R\xb83\xc0\xb74\xd4\x0f\xe3e2\xc0@a\xb3\x8d\x1d\xb43\xc0n\xbd\x05t\xf8\xf43\xc0RLw\x18\xf132\xc0!\r%p\x88N5\xc0\xc0\xd9A\x9c]\xad4\xc0\x8d\xbf\xbbZz\xa44\xc0\xef\xbfdv*n3\xc0 \xe7\x8e\xcfs\xd52\xc0\xa06\x1d\xfe\xcb95\xc0\xc8J\xc9,!Q3\xc0\xd4o\xfe`\xc1a3\xc01Z\xf19\xe8\x133\xc0\xef$\xe3=RA5\xc0\x8a\x80\x0f\xef3\xe23\xc0\xb27ex\x9e\xf02\xc0I\xff\xceTk\xd24\xc03\xd5\xc0[\xa0\x0c2\xc0\xb9Tq\xbd\xac\xd24\xc0\x8c<\r\xfb5a3\xc0f\x08\x06\xf4`\xa73\xc0v\x11\x8f\xec\xca=4\xc0bO\xbel\x18&5\xc0Dy{\xb6\xe2\xed3\xc0\xd2\xa6\x91\xf9\x91\x173\xc0\x12L7\x88\x03\xe02\xc0\x84F\xf3\xe2Q\xd02\xc0\x89\xc7\x07Y\xe8{6\xc0\x11\x15\xb8\xabb\xc43\xc0\xe2z\xc3\xcd\xf1Y4\xc0g2\x11q\x0c\xe23\xc08\xbf\xaf\x05\x99x4\xc0\xac\x8c\x9bY\x1e\x8d2\xc0\xec4\x7f\xf1\x9db4\xc0\xe64\x17X\x97u7\xc0\tR\xeb\x91:\x005\xc0\xff\x1a\x14+\x8d:3\xc0\xf5\xfct\x95e/5\xc0f\xdd\x8a\x06\x14\xbf5\xc0dD\x81\x9e\xf1\x1f4\xc0\xd7\xbf\xd5\xca\xeb\xb74\xc0\x01\xeaV\x0f\xdaY3\xc0\x12\x0e\xeb\x1a\x80Y4\xc0Q\x16\x98:\x0b23\xc0\xceK\x0bv\x92\xc33\xc0\x106\xb0\xe7\xb7\xfa.\xc0\x96\x03=L\xeaP3\xc0\xfa\x88\x8e\x918\x073\xc0\xe5wFI\x94w7\xc04\xaaMj\xf6?4\xc0\x91\xd7y}n\x1f4\xc0fyQ\xffE\xb44\xc0\x0e\xdd\xde\x9d,\x1b3\xc0\xb7\x8bg\x13\xa4W2\xc0\x16\xdb\xd4\xff\xcdr8\xc0\x1f\x92UW\x1fU6\xc0x\xcd}/\x17a4\xc0\x8aySH\x06\xe31\xc0.~L\xb1\x7fD4\xc0\xc1`\xc3 \x13\x196\xc0F\x9d\xec\xe2\x8c\xdc3\xc0\x93^\xca\x022?3\xc0\xbbY\xcb\xa8\x0e\xaa2\xc0+\xb9=\xb4\xf0e1\xc0\x05\x1b\x83\x02\xd7q2\xc0\xe4"\xd8\xee\x11^5\xc0Iw\x86o\x95\xe02\xc0d\xd2E,R83\xc0\xb5\xb7\x89b4\xdf4\xc0\xf4\x8e\xb5\xbb\xb4Y5\xc0\xd7:m\xc3\xc6s3\xc0\x19e\xcb\xc1\xaf\xf47\xc0\xa6\x85\x19\xa4\xa8&4\xc0\xc2\xc3,\xa4\xa2\xca3\xc0\xd6,O\xdd\x08 6\xc0eLG7\x84\x064\xc0e\xd0\x18\xbf\xe1\x961\xc0\xa2D<X\xa5\xa03\xc0\x10\x98\xc5\x1c\x99\x813\xc0\x9e\x12\xbd\x011\xcf5\xc08\xf5v\x0fjy3\xc0-\x0fHO\x9c"2\xc0\xb3#n\xdd\xd7Q3\xc0\xb6d\x07\xe3\xc9\x023\xc0\x80\x93\x13!R\xf42\xc0o@6\x8a)\xd92\xc0m\x80\xfe\xcfg\xb82\xc0\t\x111\xdb_\xd42\xc0\xfe7\x86Xx\xfa5\xc0"\xa8\x86\xb7\xedS3\xc0Zh\xa4\xa7\xf113\xc0=\xf0\xb8y5N3\xc0\xb8\xf9\x14\x11\xaa85\xc0>\x0b\xc8@\x1b\x9c4\xc0&\x1b\r\x8dd^2\xc03\xe3\x9e\xffQ\x014\xc0>\xd6\xb3\x805\x8b2\xc0\xfa\xdd\xb9\x90\xe1\xc83\xc0\xe7\xba\xdaQ\x1c\xde2\xc0\xd8G\x10\x08\'\xef1\xc0gT\xaa\x9eT\xbd4\xc0\xb1\xce\xfaA\xdbz3\xc0N\xccJ\'C\x1f4\xc0\xe0\x06\'-$63\xc0\x17p{\'EL0\xc0s\xaeM\xad\xf7\x8c4\xc0\xeb\x01-\xb2\xb8\xf72\xc0\xac\xac|\xf3\xe2\x855\xc0\x80\x1dr4\xa6\x8d1\xc0\xd4\x99\xac<\x01\x136\xc0l\xbb\xb4%\xc1\x866\xc0\xa8=\x19,r\x816\xc0a\xd6 \x17]53\xc0\xd9}mF[\xc71\xc0\xae\xab\xd0\x8f\xf3\x996\xc0\xa5\xb1\xe9\xc4@\x895\xc0\x96\xba?\x07kh3\xc0\xd4\xd6\x8d\x18\xae\xb95\xc0\xe3\x832\x98_\xfb2\xc0\xd5\xea\x8a\x8d\xfc\xfc2\xc0S\xb4^^\xf9\xac4\xc0,\x81N\xd9\x15/3\xc0\x95~\x18Y P4\xc0@\xa2\x17\xa3\xd2\xf17\xc0\x8ei\x008V\xa83\xc0\x93!\x81\xe7\x97\x0f7\xc0\x02#;\xb7{\r4\xc0Yn\xcd\x0b\xec\xfc7\xc03\x8f\x803\xd7\x184\xc0 \xfb\xd7n\x13:5\xc0\x10f\xd6mV!2\xc0R\xd5\x8c{sN6\xc0\xbf\x17B*4E4\xc0\xf7\xd4\x1e^\xa0\xbf3\xc0\xd2\xb8\x82\x16\'\x034\xc07\x9dm\x06\xact2\xc0\xf7\t\xae\x94D\x0e6\xc0\xfc\xf8jM\x02\xd53\xc0\x9b\x7f\xf8\x16>\x8f4\xc0X\xd8+&\xae\xc93\xc0\xe9\x05\x90\x1d\xccL3\xc0Y?\x05\xe2v\xa21\xc0D\x9fw!X\xcd2\xc04\x17\xe8[\x82<3\xc0\xcfA\x87\x15n-3\xc0^\xa2\xd5\x9bXM3\xc0\x84\x11\xed \xd4W3\xc0\x90\xd1\xba+\x90J3\xc0\xa7\xe3)\x15yN3\xc0?\xd6\x1cw~\xae2\xc0{\x19o\xf1+\xee3\xc0%=Jj\x13\xae3\xc0\x04\x80\x99?*\x1d2\xc0\xe1t\xf6h*\x085\xc0R\x0e\xa4(Bg4\xc0x{\x06>\x0c44\xc0\x0e\xe9\xc5[\xff\x004\xc0B\xab\xcf\xca\x04\x1d5\xc0\xa2\x03\xb6e\xda\r5\xc0f\xb2\x80\x9f=\xf23\xc0\xcf\x802\x13"\xb63\xc0\xb6@\xb1AK\x0e3\xc05C\xbc4[\x9e2\xc0\x80\\g\xaf}\xb93\xc0\x98\xfd9\xb2\xa4\xb44\xc0bn!\xf2\xda\xe02\xc0\x0b\x17\xd3\xd8\xfd\x053\xc0\xe3&Ez\xb6\xc32\xc0\x00\xd4\x00%<\xfe5\xc0\x8a\x8c\xedmW\x8c4\xc0\xcd|\x90 \xe3z4\xc0\xf5\xec\xf7X\xa7\r3\xc0F\x9f\x05\x84\x0e74\xc0\xcc\xa9)\xf3d\xae3\xc0\xebrd\xf1\xc0j4\xc0zE\xb5]y\xd16\xc0\x91IF\x0b\x8c\xd43\xc0\x0c$f\x80\x97\x07/\xc0\xd4\xc78\xff\xf1?8\xc0\xbd\xbc\xe2\x1b\xdc\xe43\xc0\xecV\xef\x85\xed\xba5\xc0 AW\x89\x9f\x0c3\xc0&\x9a\xf6-0P0\xc0i\xa2\xf9\xa9\xf9\xae3\xc0\xe7\x0cC\x98k\x064\xc0\xabN\x0bX\x12Z4\xc0\xe6\x8c\xa2\xf9\x1e\x145\xc0\xc0\x07*}\xb8\xdb2\xc0\xf6\x84\xd5\t%\x874\xc0"6\xeeY(\xe73\xc0\xd9\x12\xf3\x82Q\xfc4\xc0A\xed\x83=\xcb\xf84\xc0R\xcbS\xc2T\xb07\xc0\xe5\xf9\xd2\x80J\xf64\xc0\x15mg\x18\x94[3\xc0\xaf\x19\x94\xb3\xdf\t8\xc0\xd6\xd30\xca\xc7\xc72\xc0\xf0P\x1a\x95\xab\x912\xc0q\x84\xca\xb4\xe885\xc0\x98\xef\xbf(\xd4\xec1\xc0!>\x05\xd6\x0c\x893\xc0=\xd1\x94\xcb\x16\xf33\xc0\xcf/Ht\xac\xf50\xc0\xa6\xec\x02\x9aW\x057\xc0\x99\x90\x01\xdc\x0f\xea2\xc0\x908\xd1\xa9(G5\xc0t\x80\xde\xd1]\xe72\xc0V%D\x1f<\x163\xc0\x8e\xdb\x1e\x1d\x1e-3\xc0\xd7\xd6\xb4\x84O\x073\xc0\x93\xafc\xec;\x016\xc0\xc6\x8c\xca\x8d\xa2\x053\xc0\xc0\x01\xaf\xdd\x03\xa43\xc0\x81\xf7\xd5\xb8\x11\x0e3\xc0\x8fJM+\x8b\xeb2\xc0xK\xa0\x1dT\x1a4\xc0\xbc\x9b,S6)3\xc0\x10P\xbd\xa9\xfa 3\xc0\xe7\x0c\x9a\x10\xf3i3\xc0\xb0\xcc\xdcZd\x043\xc0_Zy\x89\xa3\xb41\xc0\xe2\x9crbQ\xda4\xc0\x95d\xc9\xdb\x14\x182\xc0\xe9\xb0U\x18s>4\xc0\x9dCT\xf1\xcd&2\xc0\xa3+1\xc3\x8d\x0c7\xc0\xfc-\xd6\xe3\xcaM4\xc0\xef\xc9Q\xc6o\x1b4\xc01\xe8\x00\xde\xd375\xc0\xcc}\x7f9\x1bo3\xc0\x82\xece\xc0\\A4\xc0\xf2\xb2\xc9\xa8\xb9\x161\xc0\xf1Xg\'\xe9\xde6\xc0\xd7\xf0\xcc\xff0\x1e3\xc0\xa04?\x9c\xd4=4\xc0lC\xba\xd4\x82\x193\xc0\xd2F\x95\xaa\xd7\x913\xc0<\x94\xac\xfc\xa0j3\xc0\xc2\x81\xe2fw83\xc0\x05\x91\x9e\xfe#(3\xc0\xe4\xd9\xe5]\xf1\x0e4\xc0P\xd3\xb8?:\x184\xc0\xaf\x82\xf2.\x87b2\xc0!\xa67\x88v\x812\xc0\x15\xac\x12,\xa1\xad5\xc0:=\xb6\x96\xed\xec2\xc0/\x84\x82J9h5\xc0\x1e`\xeb\x80r\x1a6\xc0\x0fN\xa1C\xf8\r6\xc0\'\x86\x11\x0bq\x170\xc0\x8f\xae\xf1\xc9q\x073\xc0\xce\xc7\xc7M\x82\xa24\xc0a\x96\xd5\x84x\xfc3\xc0e\xdc\x19\xb0\x14L5\xc0\xbd\xbdp\x01\xb9&3\xc0O\xc9\r\xbf\xda\xd64\xc0S\xea84\xf2\x9e3\xc0\xbc\xc2\xd8\xfb?;5\xc0\x9cu\xba\xf1\x93\xd62\xc0\xb7B\xed\x9ca\x8c3\xc0$\xe0-\x19\x89\xab1\xc0\x16\xbd.\xc55d4\xc0b\xdd\x0f^\xd964\xc0\xbb8\x7f\x08Xn3\xc0^A\xbc\xde&\xac3\xc0\x02\xac\xf2\x1d\xe5\x033\xc0F\x05k\xa5z\xe23\xc0\x12\xa9w\x06\xb3\x93.\xc0\x8d\xaa\xedT\xd9\xf82\xc0\xcd\x9f\xd4\xc9f\x865\xc0\x0c\x80\x0e\xbe\xecB3\xc0\xfb\xe9R\x7f\x00`6\xc0\xf01\xe5\xbb\xdf;4\xc0\xef2\x13Gb^2\xc0c\xe6=j\xd495\xc0\xdc\xd9\xfd\xad\'\xba4\xc0u3!\xc9\xf8H6\xc0q\x92\xf3h?\xd23\xc0\\\x80\x18\x0e\xa5\x184\xc0Cf\x19\xe1\xb2\\5\xc0>v\xc0\x90\x12\xa13\xc0\'!\x97=#\xfa1\xc0\x0e\x0c\xc2\x066\x125\xc0,\x81\xc4U\xa0J3\xc0\x92\x18\x9e\xd9\x07\r6\xc0f\xc3V\xeb\x03k2\xc0q/\xe4\xacFe2\xc0.}":\x9f\xe82\xc0\x82\'\xb1\xa3\'*4\xc0y{~\xea\x96]3\xc0\x8exID\xde\x110\xc0&+\x89\xd1\x1e)3\xc0R\x8f\x14S9\x103\xc0\x04\x92\xee\x80\xe6b5\xc0\xd5KH\xd78\xe41\xc0\xc7J\x82\xc8RS5\xc0\xa9\x07\xd3\xcd\xa3\xe11\xc0\xe5\xaa\xb6_h\x822\xc0~\xd5\xcel\x8e\x883\xc0\xadph}\xd5\x8a2\xc0\xc4\x0e\xd1=763\xc0:f\x13by"3\xc06\xd1\xb9\xb3\xc3+3\xc0\xfe\x8a\x0b=sb4\xc0\x80\x95\xd0\x9e\x13]7\xc0}\x11\xe4\xa7b\x0f0\xc0\n\xbaQ\xaa\xd7,3\xc0\xe6\x175y\xd4(3\xc0\x14}EN\xcd\xd42\xc0\xe8s\xcd\xf1\x86\xd83\xc0\x94.l02\xfa3\xc0{7\x95#A\x003\xc0\xa8\xb8\xd0\xfaB.1\xc0\tC\xd2\x91\x94Z2\xc0&\xeb>\x87\xcfX5\xc0F\xbcf\xc6<\x832\xc0\x8d\xcf\xa1\x11\x9a\x1b4\xc0\x8b\xf8\x02Al\'4\xc0>\x16M4\xfe\xf02\xc0\xb6I\xdc2l\xfe2\xc0~U\x8fn\x9d\x9e3\xc0\x85n!\xbe\xd6\x1c4\xc0\xa7\x80/\xcd\x9a%5\xc0\x94z?\x02?\t5\xc0z\x051TX\x983\xc0\xe2\x02\xfe\xff\xfa\x1f3\xc0\x15\xcb\xf7^\x83p3\xc0\xaa\x1d\x86#\x90\x953\xc0-\xf3u\xaa\xe2[2\xc0\x84\xdf6\xd2\x17\r2\xc0j\x9b\xfe\x9f\xca\x192\xc0\xdd\x16s\xce\xc9Z3\xc0\xc4\'\x19\x96x\x0c2\xc0\xb3\xf8-\xba2\xed3\xc0\x1cW\xd8gu?4\xc0V0x\x81U\xc33\xc0s\x82\xf5-\xc9\xa43\xc0\xfc\xcc(Ja<0\xc0\x1d\xef\x04\xb2\x05\xe21\xc0\n\xfa\xf4\xbb^\x1d6\xc0\xd1\x04\xdcIh*4\xc0\x8fG\x9e\xb0\x18\xb94\xc0\x80\xad@\xcc\xdd<6\xc0"\x81\x9fn\xa3!3\xc0\x8cn\x869 \x170\xc0\xf7(\xa9\x12\xddH5\xc0\xcb\x91RJ\x1355\xc0\xa4\xce\xc6\x99\xaa\x005\xc0\xf8\xa9\xadQ!13\xc0\x95?\xd4JF\x921\xc0\xc0\r\x0c\xb0\xf1\x9f2\xc0\xe9\x07\x9a@\xdd\xdc2\xc0\x1c\xbdn\xf1v\xe31\xc0X\xf8\x92|/\xef7\xc0F\xad$\xael\xd63\xc0\x02\xcc\xb0r\x81\xee1\xc0\xed*\x83\xfb.w3\xc0|n\x17Xh\x1b6\xc0\x8f\x0e\xbea\xc7\x116\xc0\xb5\xf8\x92\xbd\xc4\xf22\xc0\xec#\x90W\xe0\x984\xc0\x19hv\xe2)V4\xc0\xfc0\xe3g\xba\xf0.\xc0\xbc\xbdw\tp\xfe1\xc0\x95|\x18\xe46B4\xc0> \'\x13\x8c\x073\xc0l\x11\xc3\xba\xcb~2\xc0\r\xb9\xfb\xed\x9c23\xc0\x11\x02\xec\x92\xa1\xcb2\xc0TN\xe68%M3\xc00\x93\x14\xfd\xffO2\xc0\xa9\n\x8b\xa1u:3\xc0\x9f\x1d\x18\xb4\x08\xad4\xc0^\xa5\xd3I\xca\x832\xc0\x80\x8e\x1f\x05\xf3E4\xc0\xcf\xec\xba\xc55\x0e5\xc08O\xcfM\xc4\xf41\xc0\x91H\x9f\x843c4\xc0E\xbb\x15^6Y3\xc0\xdd\x02\x99w\xc6T4\xc0\xef\x07=6\xa084\xc0k\x06vn\xb6\x8d3\xc04\xcc\xc4.\xef!3\xc0\xa0\xa1\xce7$\xf03\xc0\xac\x8e\xca\x95\x97\xe33\xc0\xe5\xc6\xb1\x1f\x84\xa94\xc0\x19\n\xe9\x03\xc6\xb60\xc0\xb3\x13\x9bn\x96\x002\xc0\x0b\xa7\x89\xf3\xd7\xfa2\xc0\xd3O\x00#\xf3x3\xc0\xa6\x83N\x80\x85\xff3\xc0\x7f\x82#\xfd4\xdb3\xc0t\xe6\xb8*\xb3)3\xc0?uFhP\xbe5\xc0\x0c\x01\xd3]\xc0\xee0\xc0\x03\xb4@h\xc8\x145\xc0\xe5\xe2\xd7\x133;3\xc0\xacB\xf0V\xf3<3\xc0\x14\x98g\xc4\x82.3\xc0\x84I`\xaf\xa5j7\xc0 \xf2\x9c\x16Z\x044\xc0\x83qk\xaf\x9a;3\xc0\xee"\xa7\xe5\xb6\xad3\xc0wk\x068\x92\x072\xc0\xa8\\\xc8\xdd\xc2\xf37\xc0\xe3\x8ak\xc2\nD5\xc0\xa4\x87$F7\x9a1\xc0\x0f\xabB\x9bg\xb37\xc0\xe3 u`\x03\x063\xc0\x96\x0f\xebt\x10\xeb3\xc0\xd9J9\x15\xd1\xba2\xc0\xa8\x93\x13#\x0f\xbe5\xc0\xb2\xe7\xb3\xa2#\x842\xc0\x00\x1d\x9a\x0bJ\x933\xc0\x9f(\xbb\xbd\xdd\xbb3\xc0\xba\xba\xf6-R%3\xc04\x8a\xba\x91Y\x034\xc0\xcb\xc1\x08\x84\x1bH5\xc0\x8c:\x915|G3\xc0C#\xedS\xf0\x102\xc0\xabP\x19=\xb4\x816\xc0\x1a\xd2N\xc6\xfbJ4\xc0+WB5\xd6/2\xc0\x14\x02uJ\x93\x1d4\xc0d\xc7\x86\xa5i\xa13\xc0v\xa1/\xff\xa9\xff3\xc0\x10<\x81\xe7\x83}3\xc0\xaaJ\xf6\xec\n\\3\xc0\x8eg\xactdJ1\xc0\xc3\xb5g\x1dc#3\xc0\x1a\xeaq\x9f0\xb20\xc0a\xf6\x8bN\x10R4\xc0S\xd9\xf0^\xd2?3\xc08fY\xdb\xf1\xa52\xc0\xcaYe\x84 !6\xc0T"\xe9s:C3\xc0\xc1)\xc0\xc0\xfe\xb03\xc0\xb7\xe8\xe0M\x82{6\xc0\x89\xf1,\xa8=\x904\xc0\x06\xdc\x11\xf1\x0c_2\xc0u$\xc9\xf9>$3\xc0\xd5M\xb3\xc3{\x108\xc0\xa6m\x01o:\xef2\xc0\xa8\xa9\x9a\xb5%*3\xc0\xae&e\x1f\xda\xbd4\xc0Bs\x12q+\x0b4\xc0\x8c\x07J\xabG\xab4\xc0t\x07:\xdb\xd4*3\xc020\x8aY\xa3\xae4\xc0^>( \x17\xf72\xc0\x02\x10/\x0e\x1dT3\xc0\xcbC\xd5\xaaY\xce3\xc00OrL\xed}3\xc0\x9eW`\xa0\xb1<4\xc0y\xab\xd5\xdf\xf1\xde3\xc0\xf4\xe6\xc6\x0f\x95,3\xc0[Y\xddp\xca\'3\xc0`\t\xf8&\x05\x0b3\xc0 a\xea98 7\xc0o`O[\xfeL8\xc0\xc2\xe2z\xcahl2\xc0\'\x11\xd7\xbf\x83\xa23\xc0\xb1\xb2lL\xa4\xa64\xc0\t\x08\x0f\x87\x89\xc05\xc0\xf2\xfb\xb5Z\xd9a1\xc0\x19\xc0\x9aU\xaf~2\xc0\xec\\\x13U\xda\x9e6\xc0\xca\x0f\xa5\x13\x87\x1b2\xc0- \xf2\x89\xda\x122\xc0\xff\xb3\x9b=q\x964\xc0^c\xba\xf4\xd4[3\xc0i\x86\xd9\xfc\xd3\xcf3\xc0\xb7\x1c\xec\xc6\x95\xaf1\xc0\x93\xe0#p\x01[7\xc0\x10\xf0\xcdr\xa7\xf72\xc0\xb8\x01k\x95\xd9M3\xc0\xf1p\xbe\xe5\xf2l3\xc0\x1e\x14x5\xd6\xd03\xc0\xe0\x80\xefD?:4\xc0\xbb\xb1\xb2\x10-\x923\xc0.H\x99\x81\xd5\x154\xc0\xd2$k\x11\xff\x134\xc0u&\x99\x96\x13\xf92\xc0\xf1\x8eLF-\x893\xc0\x1f\xc3\xfd\xc9\xca=5\xc0\xad\xf9\xe7\x7f<\x125\xc0\xcbyO\xf1T\xbf3\xc0\xc0C\xa5+\xb4}2\xc0\xf0\xae\x8c\x83[\x0e6\xc0)E^\xb3\xc3\xce0\xc0\xb1\xdf\xa3\xb3OL4\xc0\xf3m>\x88\x04K5\xc0\'\x85\xba\xe0\xb9\xf12\xc0\rH*\x86)\x133\xc0\x14\x05\xad\x96\xa1\x083\xc0\xa0\xdfK\x17\xbf\x0f3\xc0z\xb8\xb2C\xad#5\xc0J\x10\xb2k\x19k3\xc0\x9f\x83I-P33\xc0e\xc9\x04\xd3}t3\xc0m\x90<S?}3\xc0\x83\xdc\x89\x1f\xeci4\xc0\x979\x88J4\xb64\xc0\xcd\xbc\x15\xcf\xadb3\xc0Z:\x86\xd9\'\x864\xc0\xc5\x98~\xe3\xa6\xc92\xc0\xdb\x15/+\xb9)2\xc0Rk\x95C\xe8\xb82\xc0\x13\x96\x7f\xa49\'3\xc0\x8e\xdd\xa3\xca\x08g4\xc0\xc8\x0e\x026o\x194\xc0\\\x94\xd1\xd5\x9b\x0c5\xc0\xb1\xc4h5K\xbb3\xc0)4\x9fo\x81\xe61\xc0\x1e\xd9^\x08~P6\xc0\xc2\xd7\xf1A\x9883\xc0\xfd%c\xb7\x8c\x913\xc0\xac\xfd\xf5\x0f\xc2n3\xc0\xf9\x99D\x80L\xd03\xc0\xb3\x7fX\x18\xf9,3\xc0\x8cS\xe8\x99\x7f\x075\xc0WR&\xd5\x1183\xc0P\xe6\xc1\xc4\xb6\n2\xc0(\n\xcb1\x10(3\xc0?\xaeF\xd25\x992\xc0.\x15\x89\x88O\xd32\xc0~{Kh\x90\xce2\xc0@\xb5\xcc7V\xd12\xc0V`\x9e\xeb\\\x9f7\xc0\xa3v\xa6jc\xc60\xc0\xdf\xe7x\x13$\xcd3\xc0*Q\x8c(\xf0\\4\xc0\xc9\x91Cb\xc9{3\xc0\xc4r\xf2\xb3\x1e\'3\xc0\x8cn\x98\xeajB5\xc0\x14c\x87!\xef\x973\xc0@\x92H9@\\1\xc0\x85\x1bI\xb1\x15"7\xc0k\x01YB\xd1^5\xc0\xe7\x13\xa2\xae\xe6\x136\xc0Nc\x8c\xf0R]3\xc0\xc5\xce\x9c\xc51\xe93\xc0\xc4=\x9e]\xea\x116\xc0\x0b\x1ax\x88\xdd\x973\xc0\x18\x90\xa3p\x19M3\xc05\xa9\x07Q\x04\xcc3\xc0\xec\xdd\x88\xee\x1d\xe13\xc0\xf2\xa7z\xbb\xbb\xed3\xc0\xba\t\x81\xcfKf4\xc06\x01\x81"E\x954\xc0\x98Jk(\x9f`4\xc0\xab\xbf\x80\x17+\xca7\xc0ddJz\xe5{2\xc05,\x04\xf1\xb7\x193\xc0!\xaem6\xd233\xc0\x8fH\x82\xf44\x053\xc0\x86\xec\xe20\x13\xbc3\xc0\x9e\xd1\xadZbp4\xc0eOb\xf4\x93\xc02\xc0!\xfc<\xae\xd9\x8b1\xc0%\x17L~\xe9E4\xc0\xe59\xfaZ\xba\x913\xc0*v\x88\xa2\xdd\xec3\xc0\x8c\x16\n\xa5b\x925\xc0\xf0}\x1b\t\xc8\x114\xc0\x13\xefE\xa9\xb9\x1a2\xc06H\xd0\x82\xac&3\xc0q\xdf\x8b\xd3\xd6q3\xc0\x03\xe8$\xe5\xb2\xb70\xc0\n\x0e\xb8\xf8%!3\xc0uU\x14R\x91\x157\xc0\x05\xa03>xN3\xc0\x18\xb0\xb9\x1f<\x8f3\xc0ai\xab\x0ecU3\xc0da\x8eM\x13\x81+\xc0\xa2U\xfa\x88\xda92\xc0\x1a\xb9_c\x91\xc93\xc0w\x03k\xfa\x1dQ4\xc0\x0fu\x08\xcf`\x173\xc0\xa3h4%\xf5\x125\xc0\xaaoW\n\x03L6\xc0\xde)i\xef\xe8\xe63\xc0c\xafZ\x97\x1eK4\xc0\xff\xe4$2\xe972\xc0]\xb3\xe4d\xa4\xe02\xc0\xf2\x11\xc8\xc6\xda25\xc0\x80\xce\x83W\x9e\xaa2\xc0\nOP\xbe\tn4\xc0\xab\xc1~;\xdc\xe51\xc0\x95C\x81%L\x102\xc0\xc0\x1e\xde\xc6\xb4\x102\xc0)\x13\xa7\xa3|c3\xc0\x15\x08e\xfbk\xee4\xc0\xda%2\xfd\x9d\x833\xc0PI\xd8Z\xcd\xef4\xc0\xd0.\x17\x80x63\xc0\xc8\xfe\x17w\xc6S1\xc0Z\xec.\xa6\xd1;3\xc0\xc1\xa5\xa5Q\xdb!4\xc0#-\x00L\xba\xeb3\xc0\xb49C\xcb\xa9\x115\xc0\x07>[\xd4\xa0\xaf7\xc0D\xc3\xf4\xf0\xb6F4\xc0\x9f!\xb0l\x0e}3\xc0\x88\x80\x8f\xdc\xb8\x1a4\xc0\xfa\x1d\xc5\xbe\n{3\xc0{\x802%fY2\xc0\xc8\x87$\xde\xc3&2\xc0\x93\xe5\xc0M; 7\xc0\xc97`av\xac4\xc0\x05\x04\x04\xfaS\x884\xc0\xef\\\xf5.\x80\x103\xc0\x1e\xee!;\xc9n2\xc0K\x94\xe2t\xf6\xef5\xc0\xb2\x95_\xd5\xb1"3\xc0m\xa6\x08~\x0b\x023\xc0Y\xae\x17\xbd\xb8O3\xc0\xc7\xf84\xaa\xb2f2\xc0\x02ki\xd9>\x935\xc0a\xee#\n%\xe20\xc0N\xf5<\xf9\x87\x073\xc0\x87kS!6\xc02\xc0L\xa0\x18\xaf\xc6\xc83\xc0\x163#j\xce90\xc0\x18\x8bS\xc2\xcf\x195\xc0\xb2\xbf\x93\xab\x1d?6\xc0^\xff\xed"@\xef2\xc0V\xf8\xd9\x16z\n3\xc0,~\xb0\xfc\xcc\xaf4\xc0w\x1e\x0c\xd5\x04?3\xc0\xe0\x19\xeb\x94Q\xe82\xc0Q\x85\xf8\xaa&\xa64\xc0X(\xa4\x1e\xac\x153\xc0\x9e\x81\xa6\xf3\x1a\x974\xc0\xb7V\x9d$N\xbc1\xc0e:a=ed3\xc0\x82C\xb6\x93d\xd12\xc0I{\x90\xb3\t\x974\xc0\xd7g\xeei\xd5\xcc7\xc0\xca\x15\xe2\xc1|\r2\xc0R\x1e\xbf\xcc\xfa\x1d4\xc0\xa6\xb1\xfa \xf1\xb61\xc0@\xa8\xcd6.\x0c3\xc0\xd8<\x8e\x96\xca-3\xc0C\xda+\xf6_?5\xc0\xe4\xbf\xe6$\xf7y3\xc0\x82\xd5\xa7\x0c\x1e\xfa2\xc0G\x14\xc9\xfa\x05\xa53\xc0:\xa0=w}P4\xc0\x88UJ\xbf\xfdP3\xc0\x01\x80mg}\xb42\xc0%\xdd\xffS\xb1\xf73\xc0+\np\xb8\xbcM2\xc0\xb3\x14\xb0\xcd\xab\x105\xc0\x08\x93\xc0\x17\x86\xe33\xc0\x9d.J"\xdb\xa94\xc0\xec\xc3Y\x08\x15V-\xc0O\xfcZ\xe0\x8f\x150\xc0\xeb\xcc\xfeL\xe2\xac4\xc0\\\xf5\x87\xa0"*7\xc0\xad\xfc\x92\xec202\xc0;i<J\x0cU3\xc0\n\x80q\xe8\xe6\xbb3\xc0?n\x87)\xc9z6\xc0E\x0f\x80cz\xfd2\xc0\xc4\xbe\xb3\x81\xd4f3\xc0f~\xa9\xb1\x19T5\xc0\x16\xb1b`\r\xbf6\xc0\xfb\xbf\xf48\xad\x144\xc0\xc8\xaf\x00\xed\x10\xcc2\xc0P(d\xe2\x9bw3\xc0lMf\xcd1\xfa1\xc0\xd6\x92\x10\xceT94\xc0\xd8\xed\xc9RKP5\xc0XU\xea\xcf\xa3\xe13\xc0\xc5\xda#\xb3\x1d\x025\xc0\x96\x87\x92\xd9W\x9c3\xc0G+},\x17D3\xc0\xe9\x1b\xda\xd7\x1323\xc09;\xe3\x84\\\x113\xc0J\x11\x13\xf6d\x042\xc0\x08f\xce\xa9\xed54\xc0\x03\xa9L1\nn4\xc0Mme\xde\x18|4\xc0\xa2\x16v\x05\xa0K5\xc0z\xed\xc7\x00(\xa24\xc0D\x07*\xc2\x88\xf83\xc0\x1f\xaa\x04\x82\x8df4\xc0W9P\x98\x14\xc93\xc0\xd0\x1f\xb2"\xab\xe64\xc03\t\x12\xa0\xa2\xe04\xc0`\xb9\xf1d)\x113\xc0\x9a\xf6\xca\xa7\xdc\x917\xc0\xf0\xab\x16]\xc4\xca3\xc0H\x10\xa3\xcb\x9c"7\xc0\xdaW\x01\xfe\x06%3\xc0\x82YYs\xa5\xc82\xc0#\xf0\x1d\xba\xc6\xe53\xc0i\xca\xd7I\xbe\r4\xc0\x0b\xad\xd4\xa3SE.\xc0\xf9\x9d\xaf\xd37\x974\xc0\x17VD\xf69A3\xc0\xe9\x89\xb0 \x89\xbe3\xc0\t\x06\x13u\xb8\xef2\xc0 \xdb\xfb\xfb\xdae3\xc0\xdb\x18\x8d|}\xff6\xc0\x12\xd4\xb7\x1f\x01 3\xc0\x10\xd6%\xc3\xf0=3\xc0Y\n\xe7\x03W\xa37\xc05y\x88\x9f\xef\x823\xc0\x9f\xab\xfd\xf2\x8b\xea3\xc0\xe1\x1f\x9bi\xfb\xcb3\xc0\x93\xab\xd2\xac\xf6\x1f6\xc0\x1d{I\x8a\xe6}5\xc0\xec\x1f\xbe\x8d\xedw3\xc0\xad\xeb\xd0\x1c\x93"3\xc0>\x1d6\x87Y-3\xc0\x1c/\xe8\x8c{\x183\xc0dt\xee43-1\xc0Q\xb0\xc5\xf5#\x7f1\xc0\xe4\xa5.\xdd\xed\xe61\xc0X\x81\x92\x05\xc8\xc92\xc0\xc2j\xa0\x00\xa5\xff2\xc0\x08\xb7\xba\x06\xad\x1f4\xc0\xde\xd7\xb2\x11\x90\xa54\xc0\x9ea\x93\xc9cH3\xc0\xedi\x81\xcd\xad\x124\xc0\x9d86\x0f&\xb63\xc0V\xfd\xb2]\x17b2\xc0\x02w\xd0\xd0Yi3\xc0;\x80\x06\xafAT1\xc0K\xb1pE\x8c\xf97\xc0\xa7\xa6;\xac\x19V1\xc0\xccE\xe1\x9f.s1\xc0\x90$\xbcM\x92\xcc3\xc0+\xb6\xfd\xef\xa7%8\xc0\xa9\x13\xca\xe6o\xeb3\xc0\xdc7\xcb\xc1\xa1\xb03\xc0R\xf0\xc8<ya4\xc0X\xf7\xd4\xb96\x014\xc0\xd3\x9f:"\x02Q4\xc0<!\x8b&\x9c.3\xc0%\xee\xe4zE@7\xc0\xb5-\x99\x15\xcay3\xc0\x1d\xdf\xd87*\x172\xc0\r\xe9K\x18\x17\x804\xc0\x9da\x87\x8f\xd1\x853\xc0\x12<\xff\xd7{\xfe3\xc0\xacdVZ\x8dt4\xc0\xafO\xb2\xed\xed\x8b*\xc0\x0c\xb5\x9d\xf8\xbe\xcb0\xc0\x9a<J\x02\x10J4\xc0\x8a\x94\xa0\x16\xc9\x962\xc0\xe0LA\xce5\xcc2\xc0~;?\x02\x9c\x014\xc0I\x003\x8b\xcel1\xc0\xe6\x10\xa0\x84M|3\xc0\xdb;\xb2u;\xa83\xc0\xf6\xa8\xe1R\xa553\xc0{\x7f\x16\xee?\xf82\xc0(p\x80\x7f\xcc\xae4\xc0\xbd\xfam\xdcM^4\xc0\xc7M<\xc7\xa3\x9f4\xc0N\x151\x93"A5\xc09\xc8\x89i%\xed3\xc0\xfb\x85\xee\xc5$\\5\xc0\xa8j0hfy4\xc0\xf6Yk\x95\x06\xba2\xc0:\xfe\xb2W\x16*3\xc0\x1c\xdf\xa6\x10\x9193\xc0\x95>\x11\xdd\xf1\x854\xc0i:i\xd8lz2\xc03\xc7\x8f\x83\xce\xf72\xc0\xa3&\xf5+D\x1c-\xc0\xbb\xa3Qa`\x13/\xc0\xa82\x19\x92\xc3\xa64\xc0\xdb\xea\xc0\x9dM\x933\xc0\xcb\xf4\nO\xc3\x9e7\xc0\xf5\xc8u\x1a\xec\x084\xc0\xc9\xc2.m\xd7\x055\xc0D@\xe3\x07\x95\xf53\xc0l\xf9\x83zj\x004\xc0\x82\x8cQ\xb9~\xd83\xc0\x1d%\xa1C\xa7\xac4\xc0\x8b4\x88!p&3\xc0\xba\x92\xcb\x13\xfaK2\xc0\xa6O\xc2\x04D\x192\xc0\x9b,\xd1]\x83$7\xc0i\x96r\xb9\xc863\xc0a\xff\xed\xc6\xcf\x037\xc0\x90\x9dct\xb2\xd43\xc01\x0cG\xf9\x81\x007\xc0\xb9\xcaa\x0c\x9a\xc62\xc0E\xa1?i\xbf=4\xc0D\x07\xa91\xd0F3\xc0\x00\xd7}*\x86\xd50\xc0\xae|\x83\xd7c#2\xc0P\x93\xd6\x8f\x95g3\xc0~\x01]\xdf\xe6\xbb4\xc0\xa1F\xb1km\xf63\xc0=\x899\xb0\x91\x9b7\xc0\xcc\x0e\xd8\xe6VN3\xc0\xa99:!\xa3_2\xc0\xb6"kE\xdd\xd64\xc0\xdc\xcb\x82,7v4\xc0L\x9ewi\x8394\xc0P\x96\xe2\xa5:\n4\xc0s\xb5\x01\xe7\xe6\x152\xc0[\xc6\x0b\x9e\x1e 3\xc0Z5u\xce\x17\x153\xc0\xcd\xbc\xd5/\x8d\xda0\xc0\x92$s\x9cr)3\xc0\x1f\x7fYOiN4\xc05\x04^\xd3\x1e\xea2\xc0\x90\x15\xe0M\xe2 3\xc0\x16\x82\xb9\x8c\x97c4\xc0D\xed\\\x15=\x115\xc0\xbcP4y\xc7%8\xc0\x1c\xc7\xab.\xbb%3\xc0\xe8x\xc2<\xb0x3\xc0\x10\xb0<\x88j\xcb2\xc0\x1a\x1bt\x8eY\xcd3\xc0\x83\xeb\xbd\x83\x8b\'4\xc0n<\xcf\xb1\xdf\xcf3\xc0.\xf0\xd2\xe3\xd9\x134\xc0\xfe\x96\x90W\x9876\xc0v\xb1\xe0\xf4\x0b|5\xc0R\xc4\xd0W\x81\xc84\xc0\x89|?]\x81\x904\xc0\xa37\xc0\xa1i$4\xc0\xba\xf8\x91\x95p\xdc1\xc0\x8aU\x8f\xc1>\xe44\xc0\x8f\xf2m\x00\xb042\xc0\x0fi\xdfl7\x002\xc0\xea\xb5F\x90\xe7\x941\xc0.Kx\x8b\xfa\xed1\xc0\xa8\xa9x\x01-@3\xc0O\xd9\r\xf0\xd496\xc0\x81\x97\x06\x8f8\xa73\xc0\xb5\x11\xd8\xdc\x00n4\xc0\xa8V\xa6`\xa133\xc0/v\xe9\xde\x0144\xc0\xe0p$C\xdd\xc33\xc0\x91\xb0\x99\xb0{\x1a3\xc0\xa7)(\xcd\xdf\x1e3\xc0\xbf\xac\x99W<&7\xc0\x06&\xc5r\'\x1f2\xc0`\xc1<\xddB*3\xc0\xe4LH\xb7y\x104\xc0\xb7\xb9\xbd)R\x803\xc0$\x89\xf0\x8dS\xf83\xc0r x\xb3K\xc34\xc0F\xce.n\x92\x007\xc0\xf6\xe7\xff5\x8a75\xc0F\x92\xe9!u\x9f3\xc0}\x0f\x04\xf5\x18\x0c4\xc0\\\x7f\x9d2\xe3m3\xc0\xf6\xf0\xb3ON\x187\xc0\xa1o\x9d1\xd9\xd70\xc0z\xae\x99\x02\xf9\x887\xc0P\x1a\xbc\xf7\xf7\xa36\xc0\x89\xd2\x06\x10\xd2\xc94\xc0\xc5\xb79a\x1a\x877\xc03\xbfP\x95\x1a\x1f4\xc0\x99gP\xf4\xb6\x183\xc0\xc6\x83T\xc6\x16\xa34\xc0!\xeb\xff\x13\x8a 3\xc0Y\xa4@.\xb5\x964\xc0\xceO\xe0\xc6\x86\x803\xc0\x95;\xa5x\xd9\xfb.\xc0\xd6\xeeHN\xb4\x814\xc0\xab\xafh\xefCF7\xc0]D\x0c\xa8S\x0f4\xc0\x8a\\\xa1\t*\xe42\xc0\xc9:\xf4\xdaS\xbb3\xc0 1\xbe\x91R\xb80\xc0{\xa5^3\xbe/3\xc0\xdbT\xb3\xbf\xa0\x850\xc0\xd1\xe8\xa0\x83\xcd\x973\xc0\xf6\x01\x19\x01z\xe41\xc0]\nU\xecq\xb80\xc0\x8a4\x8a\xd7\xf7\xa33\xc0[\xcc3\x98\xec\xa83\xc0\xf4\xea(\xfb\xf7\xfa2\xc0\xfe\x9c\xc4\xc9\x08_2\xc0\x99\xe4kW5\xb11\xc0lv\xa3\x1f\xa4~4\xc0\xe4\xe4\xe4\xc6\xe7\xc0*\xc0\xf9Hr9`f2\xc0\xe3\x9fz\xef#\xdf1\xc0\x87:*\x18\xe1e7\xc0\x11\x86*\xa2y\xff3\xc0\xff\xc7m\xbbj\xf74\xc0\xa3\xe1\x05\xba\xe4\x0b8\xc0#\x06\x9a\x96?\x164\xc0\xcfl\x8d\xbf>\x1c3\xc0\x04\xe7hWh\x1f3\xc0\x87\xe4\xb6\xa5~\xc02\xc0&\xed\xdd\xb1\xc5\x854\xc0p\xe8?j\xc3\xe51\xc0\xb5\xde\x8b5y\xf16\xc0\xb8\xe3\x1fb\xbc\x822\xc0\xa1\xa0\x12\xb9\xc5\xd30\xc0\xa2w\x9fY(:6\xc0p\xbf\x12{Jn4\xc0&\xaa\xc9\x82\x95\x05/\xc0\xe0e\xf5)\x0f\xef5\xc0\xed\xad\xed\x93w74\xc0\x87\xac7\x86\xc3\xc72\xc0L\xf4l\xd2\x9f~4\xc0l\x15\xb7\x028=5\xc0Z_\xd9\xd4\x81\xc92\xc0R\x03\x01\x83\xda\xc4.\xc0\xba\x16\xad\x02h\xfb2\xc0\x86\x14:\xbe\xd0\x153\xc05\xa9w\xd4\x7f\r4\xc0F\x05G\xf4\xb1\xb24\xc0\xe1\xac\xb4\xef.\x995\xc0\x88\xdd\xb3RO\xe45\xc0\xc8R.\x18m\xb82\xc0-\x8f\x1e\xb2\x8b~4\xc0l\xaa\xad0\x1e\x994\xc0\xbeA\xf9\xe9r\xdc3\xc0S\x82b\xb1\x9771\xc0\x985\xa0\xe6\xd3\xbe6\xc0B\x02\x81\xaan\x847\xc0\xf8\xe0\xae\x8dK\xb63\xc0W\xa7\xe2\xfe\xafT4\xc0)gq\xb2\x87\xd71\xc0\xb7=\xe1j\xb1[4\xc0\xcc[\xfd\x1c8\x0f8\xc0ozIe\x10\x893\xc0\x80\x12p\xaf\xa013\xc0Z\x13T\xb9\xbb\x007\xc0\xe6aO\xe1`\xb20\xc0^\x86_\xc0\x98\xda3\xc0j_\xc9\x1f`\xe42\xc0\xe6\xdeW\x992\xe32\xc0\xab\xab\xa2k\xdd\r4\xc0\xc5\xf3\x92\x82s"4\xc0\xfb\xe8\xe2\xf2\x1a\xcd/\xc0\x802Z\xf8*\xc10\xc0/a8O\xf8\x7f4\xc0\xd9O1B\xf3\x1c4\xc0*\x0b\xd7n\xf5\xe92\xc0\x0b\x83\xb0\x8e\xb7\xc53\xc06\xda\x86R3\xae6\xc0Lu\xbd\x02}$3\xc0\xd5\xd6e\x18\xf3v4\xc0+\x7f\x1cK6\xa74\xc0!\xa2\xf7&\x86c3\xc0\xef\xd8\xaa\x95\xb3\x853\xc0\xa4\xb0\xb0i\xa9\x8b6\xc0dY\x13\xa3\xd7\x1b4\xc0u7\xac5"\xe92\xc0f\xb9\xfb\x92\xf8X5\xc0O\x1b\xab\xcfV76\xc0ekp\x1e\x8ew+\xc0Gm\xc8\xf4j\xc84\xc0\xed\xeeB\x0f)62\xc0BQ\x15d`\xd33\xc0@\xcboj(\xff2\xc0r\xda\xaa\xdc\xed\xbf4\xc0\xbf(\xb7\xb6\x11J4\xc0\xca@F#\x14\xbb3\xc0GS\xa5a\x15`1\xc0\xe3\x9f\x0b<\xd1\xb91\xc0\xef"3w\x97a4\xc0\xb37\x13h\xf3\x024\xc0\x9b\x05\xdb\xe53\xf73\xc0\xe9&\xef\x17\x93\xea2\xc0\x02Q\xc9?\x0f\xc32\xc0\x80\x0b\x9c\xea+(7\xc0\x8dCU\xb2C\xe41\xc0#\x02\x1f\xf0\xa7#7\xc0^\t\xe4\xb5z\xc40\xc0\xa7\x0e\xeeIr\xee3\xc0\x82 \xbc\xa1\xb2\xaf0\xc0\x1e\x10\xd0\x82\x8b\x128\xc0\x15AVaJ\t4\xc0\x07\xf5\x1d\xbf\xcb\xd33\xc0\xb8<\xf6E5{4\xc0\xc1\xb4\xffl\xe6\x823\xc0\x91\tj\xc5\xe0)3\xc0\xf2c\xaee2?2\xc0\x02=\xe9\xa0\x85\x134\xc0%\xc1\xd8\x05/B1\xc0\x8cn\x8fA\x03C3\xc0\x8f|\xd3\x84\xfb\xb47\xc0B\xd8\xbe\xf9\xee\x173\xc0\x83\t\xf6\xf2T\x924\xc05\xb6XUH\x873\xc0\x06\xcf\x87\xc7\xc6\x844\xc0\xc9\xbb3\xcc\x13|3\xc0\n\xf5B\x8b,\xe61\xc0m\x81>H\xb8\xb60\xc0\xeb\xd3b\xd18\x114\xc0\rY\xcen\x90x4\xc0>\x83\xbd\xa5_z6\xc0\xa5\x86\x16\x85\x9e\xf04\xc0\x9c\xab\\\x9fDM3\xc0\x1d\xb3A\xbb\xd7:4\xc0`\xf2>\xb2\x08%4\xc0\xdfD\x12fa\xb36\xc0_\x14\x0f0\xd1)3\xc0-S\x97\x0b\xf3\xf03\xc0\xef\xbc\xfc\xf11P4\xc0uB\x16\t\xf1\xe92\xc0\xef\xae\x85\xfb\xef\xe03\xc0\xf4\xd84\xc4B\x9c1\xc0\xb3\x85\x1c\xa8(\xe34\xc0\xf5\xa0\xd9\xc2\xa2\xbc0\xc0z>S\xe0 %3\xc0\xc0f\xe0j\xb8\xde2\xc0\x03\x0c\x059\x13#7\xc0\xedn\x16\xb8\xb8\x0c3\xc0\xc7\xd7\xf8\x9bv\x8c/\xc0\xd9\x99\xef\xcfid4\xc0\x00\t|y\xbb\xb14\xc0C4w#\x12\xee2\xc0\n\xae\xa6\xb3\x84\x944\xc0\xc7_\x16\x9a\xec\x07/\xc0\xb2B(%\x07\xbb3\xc0\nh\x16\xb3\x0f\x153\xc0&\x1ch\xaa\x05\x833\xc0O-\xbc\x131\xf94\xc0B\x1d8\x93\xe1\x004\xc0d\xa1VT\x9a\xf51\xc0\xd2\xbc\x02\x85\x8a\x7f4\xc0m\xca0\xd9,\xad4\xc0N\xf9\x8e\xb6\xb2\xf13\xc0\xda!\xb3H\x9237\xc0\\\xb2U\x0f\x8c\xca2\xc0\x8f>S\xf4\xf8\x172\xc0\x94\xf0?\xfa\x00p3\xc0\xd4\xdf\x03\x15oI3\xc0\x94\x8aT(\x8c?1\xc0\x84\x1e\x1e\x93\x86\xfe2\xc0\x8e\x80hb+\xd06\xc0\xa8\xf4\xc8\x03G\xdd3\xc0\xcbN\xe6I$\x9e3\xc0\x00\x19cWO\x135\xc0\x10J\xa1\xaeG\x063\xc0M\x97\x8eP\xb9\x182\xc0\xaa\xa9\xd8\xf4\x04\xd92\xc0O\xe2\x7fdH\xc62\xc0 \xe3\x91\x15f\x864\xc0X\xf5(T\xea:2\xc0\xdf\xd5\xb0:\x01\xb33\xc0\xa7\xa8\xc4\xe2/\x962\xc0\x1e\x0f\x14V\xa9a1\xc0\x1cm\xed\x1c4\xd34\xc0\xb9\xeb\xf1\x9c\xf0\xcc3\xc0\xe7\xd3\xdf\xa25!3\xc0\x9b\xb1\x80\xe6\xec\x973\xc0\xf0W\xd4"\xa8\x813\xc0\xe4\xb2\xcd\xfb\x05O3\xc0\x0f\nx\xc9\xad\x1a3\xc0h\x04gx\xb9g3\xc0^\xcek\x9c\x88\x844\xc0xN\x1f\xe3\\\x8f5\xc0\xbb\xb2\xe8\x06h\x8a3\xc0\x05\xec/\xfd\xb5\x1d2\xc0\xdd$~?\xe2\xde3\xc0AS\xce|B(4\xc0s\xbf1\xcf\xa1\xa73\xc0\xa5\xa7`w\x0f\x046\xc0\xd2i\x90\x9f\xb7)3\xc0\xfd\x9a\xaa\x13\xec\x973\xc0*C|\x02Q\xcf3\xc0d\xde\x8f\x0e\x83\xae4\xc0*C\xe7pc\xbb3\xc0E\x14d+\xd5k3\xc0\x03\xb1\xb9!S\xfe2\xc0\xf0\'\xd1\x8d%\xd41\xc0\x01\x06V\x9c\xf9\x9c/\xc0\x90\xf5\xec\x96\xce%3\xc0\x8f\xc9\x83Z\xbe\xf25\xc0\x98\x10\x17)\x13F3\xc0\xdf\xd95 \x1b\xb92\xc0i\xcd\xdb\xdf\xb6\xd86\xc0\x1d\xd6[\xaaM\xc00\xc0&sr\xfd\xa1\x0c4\xc0\xa4\xd0\xf2gH\xa17\xc0\x9f\x0f\x80\xdf\x05\x124\xc0B\x7f`\xcd\xad-6\xc0KV \xfb\xe0\xe83\xc0F6\x86*\xc8f3\xc0\xe5\xf1+c\xc0\x132\xc0_\xc5\xf2}\x9c\x1a-\xc0M\xd3\xd8\x80E\xa93\xc0n\xd2\x00\xc8\x86\xf35\xc0w\x10\xdd\xd3o\n2\xc0Q\xa9\xa1\x0c\x99\x9c2\xc0\xa7*\xa7\xa8\xbb\x055\xc0\xa3\x83\xb5\x04\xfbs3\xc0u\x1e:\xa8\xd1$4\xc0BN\'\xa9Bf1\xc0;@4\xd7\x8d\xb43\xc0s.\x16\x0b\x9aR7\xc0I\xba\xce{\xd0\xdb3\xc0\\\xb9\x87v\xca\xe42\xc0\x85a\x9dJ\x1cn3\xc0YMIP\xcb\xdf1\xc0\xd8\xfc\x9e\xbb\xd1\xe21\xc0A\xc0\xcc\x0c\xe5\xba4\xc0I\xd8\xff\xf3_\xcb4\xc0\x06D\x11=\x10t4\xc0\xeav\x913\x0e\xa95\xc0e\x05$\xb7o\xf13\xc0\xdd\xa0\xe6I\xe7\xa32\xc0\xe2\xdd|\xaa\xb5\x9c2\xc0e%8\xae\xeb\xbe1\xc0\x88\xa8\x85\x99\x1bc3\xc0\x94\xff.\xb3\xe5\xff2\xc0)\x92\n\xbb\x12@3\xc03\xc4\xce\r]03\xc0\xea\x90\xd7\xab\n{3\xc0*\xa3\nBM/4\xc0\xbd\xd6^\xfbmg2\xc0\x89\xf1\xa5=\xd377\xc0W\x14\xabcTG6\xc0\xedaV\xa1\\\x116\xc0;+<x\xd5 8\xc0F\x01\x08[\xd004\xc0\x9cQ\xa9hx]3\xc0E\xac\x89Z]i5\xc0\x0e\xcd\xb5tl\x1b4\xc0A\xd3\xdf\xadc\xaf3\xc0\xb0\xcc\x10\xb0c14\xc0\\\x08\x12\xe2\xc964\xc0P\x05\x82\x9d\xecl4\xc0\x0c^9\xad\xc0\x174\xc0\x12kk9\xc0\x893\xc0\xcb\x83vX$\xf23\xc0\x9f\xf7@\x0e\xd6<4\xc0\nix\x8c[&4\xc0\xc5~s\x87\x8874\xc0\x95\xa9\x05V\x07\xe63\xc0\xd3k\xa6\xbbp+3\xc0\x18Y\xae\x86\x12-3\xc0\xf4\x198\xc9A+5\xc0\x03d\xddiW73\xc07n1B\x01\xf84\xc08\x8bITI\x8c4\xc0\xb4\xb4/IK:4\xc05\xcf\xb8\xec\xdb23\xc0L\xa0\xda\xdc\xf2\xd56\xc0b\xb8\x10\xab=\xef2\xc0\xef{\x81\x00\x88%4\xc0\x9fvt\x9e}\xd03\xc0\xca\xfbw\xe7Q&3\xc0n\x00sn\xac\x806\xc0\xb3\xad\xeb\x9a\x8c\x9d1\xc0\x89}\xb7,\x81*-\xc0F.\xb3\xf8\x92\xd44\xc0.M}f\x1a\xf45\xc0\x9a\x83;\x94\xba\x7f3\xc0k\x16\'\x96\x9c\xa02\xc0\xc7\t\'\xc8\xe9(5\xc0\xea\xb2\xbb)4\x965\xc0i\xf3\xe3\xfc\xd5\x847\xc0.;.X"/3\xc0%\x14\xae\xbc\xd8"3\xc0b\xfc(\x96\xa2\xd62\xc0\x14Hw `\x944\xc0\xc5S\xe1\x14\r\xf13\xc0\xf3\x1e\x1f\xe5\x9dW2\xc0\xd5\xc6\x17\xeb\xd4\x972\xc0-<HGLp4\xc0>\xeb\xe6S\x87\xe32\xc0\xba2\x05\xcaXS8\xc0\xa7\xc0t\xa9S\x884\xc0\xa0+\x1c\xfe\xd5l2\xc0\xa8\x0c\x1f\xf3\x07?3\xc0\xec4\x16\xaa\xf4y3\xc0w\x86\r\xb3\x16\xbb5\xc0\xd9\x88\xc8Rq\x903\xc0\xcb\xbbR*\xcd\x170\xc0\xa1?\t\x19\xee\xae4\xc0\x9bt\xf3\xa4\xac\xa83\xc03f\xff\x15\xa0\x852\xc0\xdcS<\xf9?u3\xc0\x93\xfb\x84\x81\x87.3\xc0-X\xc4;\xa1x3\xc0\xf2dE\x1fyz3\xc0\xbf<\xe8W\xed\xb37\xc0,\xab\xfd\x9c\x97\xe53\xc0S\xf5\xbbMh\x1c4\xc0~S\x06\xde\x0b\xc43\xc0\xfd\xa7\xc7\xd1-63\xc0\x8b\xa4}\x13\xf0!6\xc0T4\x81\x9d2\x9f7\xc0\xdf\x82j\x9aN\x881\xc0\x14\x11\x01;\xba\x963\xc0\x95\xa1\xbe\x9ck\x033\xc0\xea\xfcq*\xe0\x1b4\xc0\xa5\x91\xc6\x94y\xd74\xc0B\x8b\x04f\x86\x9d4\xc0\xa83^%\xc2?7\xc0W\xe5\xdc\xd9n\xdc3\xc0\x9e\xea\x13&JG4\xc0w\x98VT\xe8N2\xc0\xbdf\xf6\xb5\x98\r3\xc0>J\x90\xb8Zf4\xc05\xa6+D7\x123\xc0\x12\x88\x897\xc6k3\xc00aqFY\x923\xc0G\x8cE\xd9y\xdb2\xc0\xa6\x8f\xea\x95\xc7\xde2\xc0\xbf\xedS\x85n\xe02\xc0\xb8\xbcc\xd3W\xb97\xc0Z\xe1\xc8\x15\x94\xcc2\xc0>\x84\xf0\xb7c\x124\xc0\xeeD&\xc7\xb6\xce3\xc0\xbc\x96\x1d,\x08H3\xc0\x9b\x84\xc2D\xe4h1\xc0\x8c\xbf\xbf\x98\xb4\xff2\xc0\x12\x96\xcd\xb0`\x075\xc0cY/\x14/l3\xc0Y\\\x16E\xc8V4\xc0\xcb\xe7\xfc\xbe\x16\xff4\xc0lk<\xe3\xb1\xbb4\xc0L\xa0hj\xf5C3\xc0\xb8\xb7\xeb\x04Hu3\xc0E\xdd\xe3\x1b\xb5\x863\xc0h\xb4\xf5\xee\xd293\xc0~\xa5\x1f\xe0IV7\xc0\xcf\x0c\x15$\x7f\xce1\xc0\xc6\xc9*\x0f>03\xc0oL\xa8\xf7\x02\xb20\xc0\xeb\x13/\xc9)\xd62\xc0=\x9e\x1c\x19\xae\x9c2\xc0\xa6\xcf\xd4\xae\xd1\xfc3\xc0\x0b\xd2\xf0\xcd6\xd82\xc0Q\xed\x0f\xfe\xd3\x172\xc0\x0c2\xf9\x93\x10/3\xc0_~\xf7\xb6 \x0c8\xc0F\xed\xdeAJ\x122\xc0@\x03\xbc\xb8\xc3\xb02\xc0\xe9\x8e\xa7\xaa\x93\xf12\xc0\xa7FM\x9b\xceN7\xc0t(\x8av\xcf\x1b6\xc0=\xee\xe9\x85f\x045\xc0\x08\xa1e\xe5\x0592\xc0\x00u\x9aOg\xd92\xc0\xd7];\xf3A\x003\xc0\xeaX#\xdb\xe9\x812\xc0,\xb2<\xdc\xe5\xc32\xc0\x83C\x95*Qm3\xc0z\x95:^\x1b\t4\xc0\x8eA\xb4\x87\xa5\n7\xc0\xc4*&\x07\xc9\x8d3\xc0\x04P\xeb\xd5\x01<4\xc0\x07H|?{J3\xc0\x81)\xa0q\x02\xe12\xc0R\xbf^u\\}3\xc0\x0b:\xfb\xc2^ 2\xc0\xbb\xd8(\xd2z\x1c6\xc0V*m\xfc\x7f?4\xc0\xb8\x1c(iX\xae3\xc0\xac\\\xc0\xac\xd3u/\xc0ASUM3\xe40\xc0\x0c%\xc7\x87\xfa}3\xc0\x9e\x1e*b\xa1\x1e7\xc0\xfc\xa3/gb\xb77\xc0\x10\x14n\xef}\xd06\xc0$$\xa6T\xcd!3\xc0\x1bAX\xd7Qd4\xc0,\xf60u\x04\x9e4\xc0dO\xe4\xd4\xec\xbd3\xc0"\xe8NW\x19\xb84\xc0~I\xa7\xa1i=4\xc0\r\xea\xec\x88y[3\xc0\xb6\xf1b2\xd1\x0c4\xc0\xb0\xe9\xe3_\xc9\x0f4\xc0=\x87{.\x1cf3\xc0\x00\xea\x83\x1bG\xf45\xc0\xd4\xf8\xb3J,\x885\xc0\xae@\xb8\x8e\xda 3\xc0:E\x1az\xebg1\xc0\xc9\xc0`\xddo\\4\xc0"a.j\xd4q2\xc0\xb5_rU\xb8\xc07\xc0\xed)W\xd9\xa3|3\xc0\x97\xb7_u\x9f)3\xc0\x97#/1$-4\xc0\x8ea\xccL\xc4d5\xc0_\xfd\xc9\xeb\x9d\x9c4\xc0\x1c\xe5^Iy\xc94\xc0k)\xef\x7f\xa7\x1e3\xc0\x0b@\n\xcf\x08_3\xc0\xb8\x17\xe5\x9e2\t6\xc0\x02+\xf6\xed\xc0\xfd2\xc0\xbb`\x03$\xb1$3\xc08.?TU\xc53\xc0\xfa\xa4]\xaa3\x0e3\xc0/\xbc\xcd\x98\xee\x143\xc0\xef\x0f\x14\x01\xb6\x130\xc0=\\\xb0\'\x08I3\xc0\x0f\xac\xe8n\x83^3\xc0\x12\xef\xee\xd4\xef\xf34\xc0\xaa\xbf:\x9d\xaa\xfd4\xc0\x14\x83:4\xfd\xfa4\xc0&)0\xb9\x03\xf23\xc0\xd4}\xcd\xbdB\xf94\xc0\t\xcbC\xdc\xf1\xe14\xc0\x9b\xec\xda\x11*+5\xc00#\xaf\x96\xb3u5\xc0\xf5d\xfbRv\x983\xc0\x8fQ\x89\x17\x8a\xfb1\xc07TB\x9d\x0bk3\xc0\x8b6\nSk\'2\xc0d\xa8\x1f\xb9\xafT1\xc0\xef\x11H\xf5l>3\xc0\xe0li\x1dE\xb72\xc0\x92\x83b\x95\xee!2\xc0\xb8\xd5\x00O\xb2T8\xc0L\xee\xe3\x11\x93\xe31\xc02N\x9dg\xd1\x1b4\xc0!\x05\x06C\xe9\xde7\xc0\xeaOn\xb8\xf6;2\xc0\xb2=\xdd\x9a\x88\x192\xc0\x87\xabF~\xb9\xfb1\xc0\xce$z\xdbb\xe43\xc0C\xa6\x00vn\xd04\xc0\xa6\xa4\xe3\xec\x87\xfc3\xc0\xbf7\x96\x04_\x894\xc0\xc4\xcav\xb9\x94\xbc2\xc0\x07\xb5]\x06\x04\x9d4\xc0q\x8bMj;\x102\xc0\xeb\xc9\xd1\xd3Lh2\xc0\xd6\x1f\xd2v\xaa\n6\xc0\x1d\x8cY\x1e\x99\x125\xc0\x87\x08\xacZ\x0f;4\xc0\xb0J\xf3\xc9Bf2\xc0d\x01\xcf\xe8\x0f/3\xc0\xf0|\x1eS5C4\xc0\xcer\xe8g$\xfa3\xc0\xb2\x07\xbd\x19\xf0\x194\xc0\xa1\x9b9v\xe7;7\xc0\xc8\xd5(d\xc523\xc0\x1c\x94]z\x9a\x932\xc0\xd5\x14sR\xf6\x0c3\xc0\x95\xa4\x9e\x02fU4\xc0;\xf4(7\n\x7f3\xc0C@\x8b\xf7\xe4\x1c4\xc0\xad\x8e$\xdc\xb1\xab3\xc0\xc2"\xef*\x88)4\xc0g\xad|?<\xf53\xc0:3\x13_\xcc\xb74\xc0\xae\xd9\xf2\xe8\x08x4\xc03\xfa\xc3\xaf\x1f$/\xc0\x07\x96R\x83\xf6\x065\xc0]\xdd\xbbaf\x1c3\xc0\x91\x15\x86\x86\xc9-6\xc0\xe0\xe8\x01r\xf5\xe13\xc0\xa9z\xc7}F\xaa5\xc0C;\xc3\x8a\x9a\xe94\xc0Vw\xf8_\xf5\x852\xc0H\xa1\x94\x8f\xe6A5\xc0\x9e\xdb\n\xb0\x13!3\xc0%x6#\x99\x933\xc0\x7f\x10\x85a\x08\x863\xc0\xe0bgFj\xec.\xc0q\xac\x98\x8f\xa0\xbc4\xc0\xe3I\xc1=\xb9,5\xc0b\x9c\rF5\xea2\xc0\xee\xd9"s\x02P7\xc0\xb8\xf2\xe1$\xfd\xc75\xc0\xa3\t&\xd8k\x025\xc0Y\xd4@>nP4\xc06\xaa\xed\x02\xdf\xd83\xc0\xed\xf4d\xa0\xfc\xd63\xc0\x9a\x93\xf5\xbd^Z5\xc0\xc6|\xaeG\xb3\xcf4\xc0\x93\xf7q\xc2\xa5\xa35\xc0%\xc2=\xbf\xb7\xa63\xc0\xb4o>qo\xea2\xc0\x91\xb5\xae\x95/\x194\xc0\x80\xf0x\xe7\x13\xf72\xc0<h\xe5c\xf4\xa64\xc0\x8f&]\xd1/34\xc0AY\xe4]\x8a\xa22\xc02\x94A\x1a?!7\xc0X\xea\xb2\xd5\xef\xc46\xc0\x1b\xfc~R\x98\xa72\xc0!\xa5\x80r;\x921\xc0H6\xd1\xdf\xa0u4\xc0=\x9d\xc6\x0f\x13:2\xc0\xbfa\xee\r\x15\x922\xc0TN\xa0\x12r\xfe2\xc0\xa6L\x9c&\xc4\xf92\xc0\x1c}\x99e\xb983\xc0\x86yi~\x95`4\xc0\xbd1\x0c\x13\x07t3\xc0Q\xa6\xa6r\xc7n3\xc0x\x85*,\x91i3\xc01\xc5B\x99\xad\t5\xc0M;\x85\xf87\xad3\xc0\x8c%\xc5~n\xd13\xc0\x86\xfa\xc7\x04\x19&4\xc0\x05\x17v\x00\xe6\xce3\xc0\xcc\xc4\xa8x\xbc[2\xc0W\xe4\x0c\x16\n\xec2\xc0o\x06HGr\xfe.\xc0\xd3\xc3\x1a\xaemk4\xc0\xf4\xd0\x08|\xf124\xc0<5c\xff\xd4\xc9.\xc0Y\xa6\xcbI\x81\xb62\xc0\xc6G\xf0A\xef\xd93\xc0\x84]U\'f\xff2\xc0\xa7\xd9\xb2\xe1@\xde2\xc0vw\xd1`\x7fw5\xc03\x85\xde\x1b$90\xc0\x01c\xc5.\x92 7\xc0\xe4\x860.\x99%3\xc0\x0e\xb9\x11-\x1b\xd50\xc0\xe6oe\x8e5\xe92\xc0\x81=\x0b\xfb\xba@3\xc0\x7f\x10g\xa9\x83\xdc3\xc0Z\x03@\xf1\xb1\x0e3\xc0\xfcAd\xed\xa7\xfe.\xc0\xcdsA*2\xf81\xc0q9G\x85s\x9b3\xc0\'J\xdb\xce\x87\x8e2\xc0t#\x1e\x8e*\xe11\xc0w\xb4f\xa3\xa3\xd03\xc00\xba\xd2B\x03m1\xc0\x95?tf#\x046\xc0US\xd8!\xc6Y2\xc0\x81NO\x1c\x9c\x065\xc0\xf2\xdc\xcf\xed\xce\x126\xc0N\xe1\x9b\xe4\x84\xf91\xc0\x1e\x7f\xe8:\x1c]7\xc0N\xecl\x17\x95\x151\xc0\x1eL\x0f9G\x943\xc0\xbb\xde\xc8\x80\x12\x824\xc0\x8a\x97:\xf2\xb4(4\xc0\xf0\xaa\xf2\xdfw\xdb3\xc0+\xc2e\x97\x9eH3\xc0\x1f\xceL\xdbL\xef5\xc0S>\xf7\tO\x043\xc0\xb9I\xcb\xb6\xa2\x992\xc09\x17\xfc\x1fe43\xc0\x96Y\x15\x88,\xe23\xc0\x0cU\x0c\x92\xd9\xec3\xc0;c\x18\x9bO03\xc0\x1bc\xcc3i\xa25\xc0\xe7\x8b\x07\xe0&\x854\xc0e\xbd\xe4\x80\xc6P1\xc0K\xf8~q\x19v3\xc0\xac\x18\xe8\xf5\x94#3\xc0%\xa1\xf5\x8c\xf6\t3\xc0@\x84N\x84\xbf44\xc0\xd8\xce\xb5\xbe#%/\xc0\xb3\xf0\xcb\xe9\x94\xa74\xc0g\x03\x11\x89\x8e\xe74\xc0\xf0$}z3 5\xc0\xe2,e?\xf3\xcd0\xc0v \xf1d\xb3\x84-\xc0r\xcd\x8e\xe8Q\x863\xc0\xe8\xbf|Cv\x036\xc0\xed;\xd6\xa3\x81\xeb4\xc0\x1bdp[\xae\xf82\xc0\x9d1\xff\xe8\xe6[7\xc0\x9c\xe1\xa1n\xd8r3\xc0:+f\xc86\x1c4\xc0\xa1p\xabw\xa9R2\xc0\xe4ZK\x12X\x032\xc08\xa0\x1c,\x8c\xe23\xc0~\x8be\\\xae93\xc0x\x16\x14\xc7\xf3\xe03\xc0\x82\xfe?\xb2\\\x995\xc0\x885/X\xba\xdc2\xc0K\xf6\x91\xe8\xad\xf31\xc0\xad\xc1\xe5\xbaW*3\xc0\xe4\x92.\xb5`\x844\xc0\xfa\r\xfe\xbc\xd3\x184\xc0)\xb4\x81hF\x193\xc0\xd7\xa8.\x87:\xdc2\xc0\x04B\x82\xa8\xef\xb23\xc0\xe4f\xb0\x94\xf526\xc0_:\xd6(\x1e\xe32\xc0}\x17\xc4\x0bN\xf32\xc0w\xf7\x96\x1c\xf347\xc0\xa6\xe0T\x13\xe8?3\xc0o:NY\xe2%4\xc0\x9e\xf8\x03U\x06\xc83\xc0\rI\xe4\xabg\xc92\xc0k\xf3\xfd\xc5\x8e\x88/\xc0\x05\x15\xbc\xa2\x15\x9a4\xc0\x00\xef\xdc\xe18\xeb5\xc0|I\xcc\x0b\x86\xe34\xc0\xf4i:\x05ei5\xc0\xe5p\x01\xa7\xb0\xfa2\xc0\x1b\xd0\x17\x96\xd1\x103\xc0\xb2\xa8\xa1i\xd7l5\xc0\xb5\x93\x1e\x8a\xe2C4\xc0\xaf\xda\x86YbS4\xc0\xc3\x9b4::\xba3\xc0\xb6\xe0\x861\x18a4\xc0\xc7f\x1b\xa0JL0\xc0\xaf\xcf\x19\x96\xe864\xc0\x13\xa1\x84\xaf\xe7c4\xc0\xd1\xfc\xbe\x11R\x9e4\xc0\x94\xad\xe3\xfc\x0ef7\xc0\x80\x1b7\xf4Z94\xc0\x97\xd8\xd0\xb9\xcb\xc64\xc0\xdc\x97y\xc3\x1b\xb34\xc0\xbb\xee\xda\xfe;\xce1\xc0\xf5;\x1c\x9f\xd1\xbe3\xc0\xfa\x9ai\xec\xc9e4\xc0\x9b?c\xcb1K8\xc0\xd8\x14\xe9QV\x905\xc0\x9f\xd5\xad\xf5\xf334\xc0\xb8\xca!\xb4\xbfU3\xc0\x86t\n\xca\t\x0f6\xc09\xf2\x99\xf9\xe7A4\xc0Q\xb9\x04\x84\xf2\x9d2\xc0\xc5\x14\x02a\x9d\xfb3\xc0\xc8<\x8ao\xf7\x951\xc0\x98%g@\x96\xb03\xc0\xdbP\xd3\x0blE5\xc0\x10\xc8A\x01\xca\xdf3\xc0\xed\x02q\xf6n\x852\xc0\xe2\xff\x0fV\x9e;5\xc0)\xf0.T\\\xd12\xc0M\xfe\xda\xe5K\xbb0\xc0\xe6\x1fz\xbb&\xb00\xc0<\x00\xb9\xd2\x03{5\xc0\x06\xf3\x0e\x9c}\xf55\xc0\xfe\xb3\xe1\xed@\xaa4\xc0\xa1\xb5aK\xe1\xf92\xc0-J\xf8\xcc\x1b\x813\xc0\n{\xe8\xccy}6\xc0\xedB\x1flH43\xc0\x86\x0foE-*4\xc0\x04lCNx\xab3\xc0\xe1sR\x06\xba42\xc0\x84\xf2\xab\x88\x1a\xfb1\xc0Z\x9f\x85\x9d]:3\xc0=\x9c\xefv\x1bR4\xc0\x01\xce\xc3w\xc2\xa26\xc0\xc5\x88\x98\xa1\xdc\xde3\xc0\xb3\xf5s+E_3\xc0\xcdM\xc8,\x13j3\xc0z\xaa#\xa62+3\xc0\xa8\'\xe5\xd3\xdf\xc72\xc0K\xcd\x83\x10<\xe72\xc07\xe4\xc7\xb2`\x9d4\xc0\x93P\xe6\xd3Y\x7f2\xc0\xfd\x8c9D\x01\x113\xc0W\x8b\x0c\xc7\x14\xce4\xc0\xcb\xe1\xf6j\x07&3\xc0\xd7\x05\xf2+\x03\x8a2\xc0y\xe2+\xd6\x0f\x124\xc0F\x94\xadI]\xb53\xc0-\xf5J\xa3\x08(5\xc0\xc1i\x0fs\xa3\x115\xc0H\xfd\xb9\xf5G>0\xc0\x0eq\xc9\xe43\x983\xc0\x18\x96\x95e\xe3\x114\xc0h\xde\x8c\x8b\xa3\x7f2\xc0=\x0c\xd6\xb3s\x0b3\xc0\xfav\xbcb\xa5\x153\xc0\x18z\xd4J+Z4\xc0\xc9@k\x0b\xb9\x004\xc0w\x9a]\xd6\xeb\xb70\xc0\x82\x1c\x1a\x04V\x884\xc0%u)\x99\xf3:3\xc0\x19fp\xaf\xa4x5\xc0\x13\x1a5\x1a\xc0&4\xc0\xcd\xf4\x12\x1at}-\xc0\xd1\x08\xf2qxC6\xc0t\x03qb\xc0I3\xc0\x12\x15)z\xf0\xe43\xc0\x91\xf4e\x92f=5\xc0\n\xa3\x19\xfd\x00n8\xc0z\x19\xf6W!X2\xc0\xce;A$O\xdb3\xc0\x86\xf9\x86r/\xe45\xc0A\xad+\x92kT4\xc0J\xf1X;Wu4\xc0\xe3\x965\x0c\xab\x972\xc0\xc1\xd7\xd4\xf0P\\4\xc0\xfb\x87\x89t"\x1f2\xc0\x10Fr\xcd#\x844\xc0\xba\xdck\x8e=\x836\xc0K9K\xbcg\x8d-\xc0\xf7&d8xV3\xc0\x89,#5&\xf53\xc0G\xed\xbf\x9a \xa25\xc0\xa5P0Mm\x0f6\xc0K\xf4i\xb1|\xac3\xc0\x12\xd0\x99\x958\x0e1\xc0,\xb35,yD2\xc0x\x05\xb7\xc3\xfc^7\xc094P\\`\x9f2\xc0\x14\x98\x8c)\xf3\xe96\xc0\x12\x0f\x91\x91\xaaC4\xc0lv\xb1\x02\xc6\xf63\xc0\xb6\x81#\xa0x\xf91\xc0B\xd9\xe8gj"3\xc0\xc1\x1d\xc6\xc0\x9cE5\xc0\x8e\x01\xc9\xf6\xb8*7\xc0\xdeqrzD\xdc/\xc0\xd85E\xd9\xe7\xa04\xc0\x91\xdco;\xa2u3\xc0\xcb\x01\xb8\xb0\x16\xdc2\xc0\x84\x1eM\x8f\xc4\x042\xc0\x95W\xa8\xbc\xaa\xdf2\xc0\xcb\xb5M`f\x175\xc0fe\x0e\xd5\xeaR3\xc0\xb7*UCb"4\xc0G\x8b|\xde\x07\x9a4\xc0\x85\xfc-,\x08\x163\xc0\x84I\xa3\x8efK4\xc0\xb0w\'\x8c\xb6S4\xc0\x83\xe9\x0c\x97\xd0\xea1\xc09\xd8\x10\xa5Q\x142\xc0F1\x8d\xeae\x113\xc0]\x173\xe4D-8\xc0;<N\xc30\x857\xc0\xc0\x1b\xebOK43\xc06n\x9e\t\x8f\xb5+\xc0\x06\xd9\xbe\x1e\xaa\xe83\xc0\x95!\xb3\x8c\xdb\xf72\xc05\x87\xd0FM\xdc3\xc0\xab\x87(\x9cZ\xff1\xc0O4)\x08\x9e\x013\xc0\xf4Tk\xac\x95\xf64\xc0e\xe4M\xf9\x17\xf04\xc0\x0fLv=gv6\xc0G\xa3\xf5\x98ze+\xc0\xdf\x8e\xcf\\p\x133\xc0\xe3\xa5\x06\xb1\x04\xdd3\xc08\xb7(\xc5\xfb=4\xc0\x10\x9f\x10\x95.\x845\xc0\x81d6\xd0`h7\xc0?\xe8\x91\x0e\x80u4\xc0\xeeA\xc3x&V4\xc0\x1d\xa1.\x88\xeb<5\xc0\xe2%2GU\xc85\xc0\xc6Y\xfcc\x1c84\xc0q\xeb\xdc\x1d\xdb<7\xc0\xb0\xad\x00\xf8\x00\x086\xc0\xe3\x94\xfagwk2\xc0\xa0\x01\x06\xfb\x95\xaf5\xc0-C\xfd\x88\x8b\x864\xc0\xe5\xba\xe1\x04E\xa8.\xc0iv\x8a\x86\x86\x97-\xc0\xbf_\xdf-\x02v3\xc0\xb7\x82A\xfd\x0c\x844\xc0P\xcah\xba\xac\xc70\xc0n\xc2C \xaf\xfa4\xc0\xf3\xdb\x10\xbdO66\xc0\xf0^\xe8\x94$[3\xc0\x00\x95\x8c\x01\x82\x0e5\xc0\xf9\xae\x8f\x1d\x1dS4\xc0\xcc\xd6Gp\xca\xc14\xc0\x00d\xc1\x92\xe1w4\xc0\xc6Nb;\xf5\x8f3\xc0\x1d\xfb!]\xd6A5\xc0\x0c\x18q\xde\xc8\x873\xc0\x1a\xee\x91\xa2\xd2\x177\xc0^*`\xee\x80d4\xc0k\xee9VU\x043\xc0\xf6\xea\xa3\xdcA$4\xc0\x1a\x19>\x00\xbc\r3\xc0|\x80\xc6\x8a\xa4\x035\xc0N*\x1b\x97\xba42\xc0\x06\x1b\xc8\xc7O\xd65\xc0\x06u\x90U6:4\xc0\xb3z\xd3\x8d\xf9g5\xc0\xa9\xc0\x0fOf,5\xc0\xd2\xb2\'\x07\xc3\x912\xc0\x08\x18\t\x03\x13\xeb4\xc0P\xe1 )U:4\xc0\xderD,\x9bM3\xc0[\xd2\x19\x85v\xbb3\xc02\xd0VO\xad97\xc0\xd5\xa5\xc4\x1c\xffg3\xc0\xbb\xda\xa2\xe14@4\xc0S\xc0iN4\xb45\xc0\xfb\x8e\xcc\xae[\x8b2\xc0\xb9\xcd\x08m\xfd\'4\xc0X\x1do\\\x9an-\xc0\xc5bz\xfb$\xce2\xc0\xb8\xef\xa7\xac4\x197\xc0\x83\x98\xde\x18\xaaR3\xc0\x0c\xb3<\t\xb5\xa7/\xc0\xc6\xb4\xfc\xfa\xb4J3\xc0V\xafW$\xebI6\xc0\x106E\no\x84*\xc0\xe1\xba\x01\xba\xc3\xe93\xc0D\xf4\x12\x96r\x872\xc0\xb5;#l\x95\x1f3\xc0\x1b5CS\x8904\xc0@\xa9\x15\x931\x8f7\xc0\x98\xa3c\x9c\xd5\x175\xc0\x86"\x14xf\xce4\xc0\xd3\x12\x12\xd54\xab0\xc0&r\xfb\xb4\x86&2\xc0\x13\xdd\xd4a\xba43\xc0\x93\xb9f|\xfa32\xc0\x19\xf6<`]\x036\xc0B\xa38\xc9X\xa75\xc0\xef\x13z\x8aQ]/\xc05tD_\xaf\x8f4\xc03E\xc2\x92\xe7\xa12\xc0\x95\xfdG\xeb:V5\xc0\x19\x952\x05\x1dJ2\xc0\xd7k\xb2gL\xad3\xc0\xdaJ\xcb+\x1bA4\xc0\xb9\x82\xf5>O\xeb3\xc08\x0f\x0f\xd1\xd6j4\xc0\xbaG\x87\\\x98\xc73\xc0\x03:T0\xb7d4\xc0\xb9\xa9\x16$\x8f\xd25\xc0\x8f\xf8\x12\x88\xf6!4\xc0f\xad3Qr\x8c5\xc0R\x06X\xe8\xb6\x1c3\xc0\xb4\x00\xff\xa2\xcc\xce5\xc0\xbb\x92&\r\x8d\x885\xc0\xbbO[\x18\xde\xd12\xc07\t\xd80J\x903\xc0\xb9I~\xa0\x1b=2\xc0%\xaa\x80\xd5\xd6\xd95\xc0\x10pM\xd5p\xde3\xc0V,\xba*;}1\xc0\xc8|\x88-=\x863\xc0\xf0\x02u\xc0#V7\xc0\xce\x0fFvh\x954\xc0\xb3\xfa\x1c\xb1\xecw3\xc0F\xb8\xbd\x1c\\\xe60\xc0;\x10\x86\x1d\xb9s+\xc0*\xf2\xc6\xd2\x1f<5\xc0\xf0c\x06\xdb\x14E2\xc0.%G\xec\xb6\x874\xc0\x80\x1e\xe84\x02K7\xc0\x7f?]\xf3\x15\xa45\xc0N\'q\xb4r`4\xc0\xadsX\x86\x17\x1e3\xc0\xa07\xaa\x05\xc0\xb34\xc0\xdd\x9apN\x80\xfd5\xc0f\r\x15\x8b\x9f\xb95\xc0\xbcW\x1dH\x1f\x087\xc0\xda\x9a\x80"Z\xaa6\xc0\x89\xc1Y<\x8d\xd34\xc0\x0c\xf1\x06>v\xd83\xc0\ne#\x1f5\x084\xc09+\xc5;2\xb54\xc0\xb5\x1fq\xd7S\xe82\xc0i\xc0\x08\xc4(W6\xc0\xf9\x8b\x1a\xc5+ 3\xc0\xda\xea\x1e>\x1b\xa93\xc0\x8f\xc2\xaa\xe4\xb5\xae6\xc0\x12\x02\xf8\x0f\xbaq7\xc0u)\xb9\xdb\x8dZ2\xc0A\x15$$\xdeZ6\xc0\xab\xf5p\xf5\xbbO0\xc0a\x13\xc7{\x07\x123\xc0uti\xe4\x82+1\xc0aT\xc58\x86b4\xc0\x92\xddU\n\x13P3\xc0\x9c\xad\x0bA\xfaV1\xc0\xa0_Nm\xb5\x073\xc0\xb4\x91\x19V\xdb\xaa7\xc0H>8\x1d\xe8/3\xc0\xbf\xe7j \xc2\x086\xc0\xd0\xaa\x87\x1e\xd4\xc33\xc0\x83P\x9b\xefC\x9c3\xc0\x15\xe1\xbd\x10\xc3\xfc3\xc0\'\xfcb\x063O2\xc0\xc9\x90\xc2\x8f\x12*4\xc0\r\x95\xbc\xeeH\xba3\xc0\xc5\xa1\xe7\\Q\x864\xc0\xed\x16\xa0\xe8K\xd75\xc0zj\xf9:\x1ee3\xc0\x9e\xf8\xbd\x81\x94\xd44\xc0C\xf4/bI\x135\xc0\xbc+\\\xd1\xb2\xc1+\xc0\x18$\x85\xe8\xb9\x924\xc0\xaa@\x87\xc1\xc4\xca4\xc0\x89\xdcl`j\xe43\xc0\xf5&\xe9\xd7\t\xaa6\xc0\x99\x7f\xba\x97\x052+\xc0j\xf3\x905V\x004\xc0\xdb\xcf\xb9\xbeSt7\xc0\xd5\x9dz1\xc0\x1a3\xc0\xe5\xa3\x1car\x133\xc0\t57\xc6\xffQ3\xc0\x1ap\xb1\x03\xf4\xbd5\xc0\xc3\x13\xd2\xabQ\x123\xc0V\xfe#YJ\xe02\xc0.\xa5\x1f\xef&\x924\xc0\xf6o\xf3\x02\'\xeb3\xc0a\x905\x15\xd0x2\xc0\xd8\xaat\xe5\xed\x183\xc0A\xa5\xe2\xb2U.3\xc0*\xc9\x8e\xbe \xbc3\xc0\xd6\x19\xcc\x82\xdc\xb62\xc0\xfe\x136z)U0\xc0\x11D\xc2~\xfe\xe03\xc0n\x05\x91\xc2\xa6\x903\xc0\xf0\xc2\xea\x164\x1e7\xc0\x91G\n\xef5\xc70\xc05\xf3R>\xe0\xc14\xc0\xf2\x1f\x94\xdev\xaf4\xc0\xb1\x94\x93\x15\xe3\xaa3\xc0\xca\xa3`\xeb\xac\x8d3\xc0\'\x04\xc3\xea\x9a\xda2\xc08\xc5#cm\xbc2\xc0\x90.\xc9\xa0\x14+3\xc0z\xd8ahQ\x804\xc0\xba\x03\x07\xb9*\xa23\xc0\x94\xae4$\x9a\x1b-\xc0\x98\'\xde|\xa8\xfb3\xc055;\x06\x9d\xf54\xc0\xcaV!p\x03\xa77\xc0\x7f\xe1\x1c\xf5\xb3\xd13\xc0\xb9\nG?\xb6\x114\xc0\x1b\xbf\x07u\xcf\xea2\xc0%\xcd\x829\xf5\xa23\xc0\xe0\rI\xb67\x8f3\xc0xt\xef\xe6\xf3\x165\xc0\xee\xa1<\xb9Dl3\xc0\xb4\t\xf1\xb8\xc9\x171\xc0Z\x18z4\ti2\xc0\x80\xedZk\x0ex2\xc0\x0f3\xa4\xc5\xe8\xc35\xc0\xf9\x1d\xd5\x1f\tO3\xc0\x8a\xe4\xec\xef\xe7\x1f5\xc0\x87j\x7f\x93\x1a\t5\xc0\x16E\xb9\x08/54\xc0|j\xf7[\x89\x7f-\xc0\r#\x13\x81\x9a\xcf2\xc0\x0f9RF\x95\xd64\xc0\x01M1\xfe\xac\xed4\xc0\xd3\x93\xe3\xbe\x89\x874\xc0@`jb)\xf05\xc0\xcc\xa7\r[\x93\xcc4\xc0\x8c\xc7\xc9r"\x925\xc0\x1at\xe7)\xfd)4\xc0\xad\x87\xceQ\xbb\xf7.\xc0N\xc3]F\x9ar2\xc0\t\xef\x051\xb9u4\xc0\xe9q9\x9d.Y3\xc0(\xa9_z\xc7\x005\xc0s\xac\xe4\x16\n\x0f2\xc0\x9c\x87\xdc\xcb]+2\xc0\xce\xc7\xf4^-/4\xc0sM*\x86\xfb\xd16\xc0r\x9fv\xd1\x0b\x8c0\xc0\xe0\x96\xb5\xbd\'\n/\xc0\x8b"t\xc5\xf6`2\xc0\n\xc7\xea,\xd8\xc50\xc0{\xe0:7\xe6w4\xc0W\n\xf5\xd5\x0e?4\xc0>\x1c\x96\xbd\xd375\xc0d\x04\xc9\xb3H12\xc0\x9b\xfeI\xdd\xaaR2\xc0\x04\xda\x00o\x88\x973\xc0\xa5\x07\xa7z\xef\xc24\xc0\xab\xe1\x131\xdd\xed4\xc0\xcd\x01~\x81\xe5x1\xc0\xfaS\x9e\xa3\x8e\xd14\xc0\x1cQ\xe2\x94\xe8\x012\xc0\x809{\xfe\x7f\x016\xc0.g\xbeq\xd0\xe71\xc0\xe8\x0eI\x0e\x81!2\xc0\xc2~8\xb8713\xc0\x7f\x92\x1eE\xaf\xc42\xc0\xb59\xf2\xf3\xa9b3\xc0\x8d\x08\xcd0\xae\x114\xc0J\xa7\xb0O\xbb\xda5\xc0\xe3\xf3\x85\xf2\xb7\x1c2\xc0\xee\xf5\x18!x66\xc0\xa68\xbe\x85\xbb`6\xc0?\x9c\xa0\xc1\xf0\x1d4\xc0\x08\x9d\x07\xf6\x82\xfc7\xc0\xbf\xb5\x10\x84\xba{3\xc0C\xc5(\xa4\x05(5\xc0\xae\xa4a+O\xf62\xc0\x97\x12\xc3\xbd\xef\x9b3\xc0\x0e$\x80\x90\x8b\\1\xc0\xa7\x0f\x87D\x1f=3\xc0\xe5y\xa4I\x06\xde5\xc0\xac\xc8V\xe6\xa7\xac6\xc0o\xae\xbf\xd0\x11\x84.\xc0b\xb8\xb4O\x95[4\xc0\x8a\x9b\x97\xe14\xf74\xc0\xa0\xc5\xf00\x01\x123\xc0\x8f\xc81t\xf7*1\xc0<\xb0\xe6\x1bw64\xc0\x87\x85O\x1d\x1e\x0f7\xc0\x95R5\x13zE4\xc0\xe9\xbf3&\x14S5\xc0l\x89]k\x04s3\xc0\xd98\x83\x04<%4\xc0\xc4A\xac&c\xa67\xc07\x96\xd20\xafG5\xc0\x90e1\xdb_\x813\xc0_\x00\xbdl\x04g1\xc0\x0b\x83\x1c\xf0PT5\xc0\x97\xafq\x9f\x97\xd21\xc0\xa0\xf45\xd9K\xf61\xc0\x94\n\x05\x80\xcc\x083\xc0b\xbc~\xed-\x112\xc0\x92\r\x16X\xef\xe92\xc0\x9d+\xb9\xbe\xb784\xc0\xa3\xa8\x80~\xaf\xf82\xc0\xac\x9f\x83\xa0B\x9b3\xc0\xae\xbf\xbbn\x9bZ3\xc0\xbe|s\xe5\x8d{4\xc0\x81\xbb\x88\xf2\xdd\x082\xc0\xd9L\xfe*|\x9b3\xc0\xe0,\xbe\xc5@;3\xc0\x05\x17\x9bb\xc3n4\xc0\xf6\xa6\x9b\x12\x96\x922\xc0\x15 \x1eq\x95\xac3\xc0\x12\xb1\x8a\xe3\xe2e3\xc0\xdb\xcb\x84\xe3T\xa44\xc0\x0f\xd9\xaaN\xf8\xb47\xc0\xf1\xc9\xab\x00_u3\xc0\xfa\xb3\tY\xcb\xe11\xc0\xcc\x07=\xaf\xbe#/\xc0\x93\x0f\xd8o\xdf\x953\xc0\x1bv\x8dlm 3\xc0{\xa3\x8bI%\xe83\xc0>\xb2%a4\x8f2\xc0\xc0\xe1\xeeo?\xf57\xc0U\xfe\xf2s"\x983\xc0#g9+\xe8~4\xc02\xd6\x19\x1f\xd833\xc0\x88$\x9d\xf9\xdc\xa73\xc0\xf7\x947\xf9\xef\xc04\xc0N\xa5\xa0BB 4\xc0)\x8e\xf2\x92n\xb56\xc0\xf9\x0f\xbc)$\x9c3\xc0\xb0^\xf3\x05\xaf\xee5\xc0\xdd\'\xb7\\E\xc44\xc0\xd0S\x16\xda\x02!2\xc0\xb3\xdd\xe5\x1d\x83\x195\xc0\xee\xed\x10\x04\xb1\xc32\xc0P\xf6\x89\xb0\xc3P3\xc0e)\x0b\x84\xac\xc74\xc0{=\xf9$q\x933\xc0z\x83\x95\xe0\xa2\xac5\xc0\xaf\xd8\x02[\xaby+\xc0`,1 \x1et-\xc0\x9cd\xffTC\x1a4\xc0\xfc\x82\xf7\x9az\xa13\xc0R\xad\x9b2_\x015\xc0?\xab\xd3\xf0\xd4\x8d/\xc0\x04s_\xf8^\x982\xc0\xa1m\x1a!<\r2\xc0mQ\xd6\xc1T\xf43\xc0\x7f\x8df\xbc\xfd\xff3\xc0\xa9Ce\xb4o\x153\xc0\xbd\xbdRk\x8bp3\xc0L\x01\xe9\xa9.\t4\xc0I\xe1\xff\xd6\xde;4\xc0\xef\xc5\xcf%\x99:2\xc0\x1b\xc4\xc6\x172\xc63\xc0\xd3\x15\xad\xb2\x91H8\xc0\x10\xbaz\x19\xdc55\xc0\x0f\xf7\xf9\xb75\xeb1\xc0E\x9e\xf3j\x90\xcd2\xc0\x0c\xd2Ge\x8a\xb85\xc0Xr?\x10\x1c\x1b3\xc0\xfc\xde\xa0\xe7\xd2:4\xc0\xed\xc65\xe7\x8d\xff2\xc0+,\xc3\x14F\xa06\xc0\xfb\xd4\xfd\xdc5\xab2\xc0\xe7\xb5eM\xad\xb44\xc0OQ\x8f\x1d\xc9\xf31\xc0s\x072\x996\xcf2\xc0\x80\xd6\x1bs\xd3\xb6/\xc0\xa2\xc0wY\xc6\x904\xc00\xed\xc6-_Z6\xc0\xbb\xa1s\x9f@\xfa3\xc0\xb7}\x87\xf6*\xfd2\xc0\x94hy\xb1Vp3\xc0J\x19\xb9\x19jb4\xc0\xa9\xe6$\xc9y\xdc2\xc0\x9c\x93\xd6\x80\\\xf02\xc0A\\\xd6\xee\xa6v5\xc0\xdc\xe02|\xee\xd42\xc0\xdcd\xb0Bbb3\xc0\xa3\x06\r\xd7\xb9i3\xc0\xde\x12\xa9\xa3H\xd42\xc06\x14\xb5\xf9;\t5\xc0\x97\xec3m\xfb64\xc0\x02\x9b\xb8\x11;\x063\xc0\xa7\xd5E\xc6AO4\xc0}u@y\x9bk4\xc0f]\xf7\x1bMl5\xc0\xc2|0*z\xf62\xc0zcuJhl3\xc0E\xcd\xff\xee\xdf\xd63\xc0`\x00S\xb1\xdfl4\xc0\x06,\x96\xcd*\xae2\xc0\x8f\xc1\x0f\xddQ^4\xc0\xa9\xa4|R\xf4\x083\xc0:yS\x08\x1eS3\xc0\xd9\xeb)\x91\x84F5\xc0\xd5"\xc38\x8f}3\xc0f\xc0\xca=.93\xc0\xd5"\xf2\xfe\xcbq1\xc0\xd3\xf1\xef\x1c\x9aq3\xc0\'\xea\xfb\x9a\x83\xd42\xc0\xec\xc0\x90\x9b\xa3\x143\xc0\xe6d\x93\xa8\xdb\x845\xc0\xed\x9bc\xda\xc1\xf42\xc0\xe6\x1d\x1b\xfd@\xc52\xc0\x9d\xdc\xe1\x06\xa9y3\xc0\x9a\xc6\x01i\x01 3\xc0\xa2\xf7\x93\x18^E5\xc0\r\xaf\xc1\xc4D\xfe2\xc0\x91\x8c\xc8<\xb6w3\xc0S\xe9+\x1f\x9814\xc0n\x15\xd6\x80\xec\x073\xc0\xe7I"\xe2\xdc#3\xc0\x1a\xc4U\xe5\x12\xf92\xc0\x07\xde\xcbU\xa423\xc0\x98\xf2\x8f\x93\x00\x0f3\xc0\xf0\r\xcehkg3\xc054f\xce)\x1f3\xc0>\x86\xb8\xc5\x8a\x8b1\xc0\x12\xe1Q\x15\x03\xf94\xc0\xc7g\xb3\x146\x0c3\xc0\x1fI\xd1\x8f\x99F4\xc0\xed\xb0\xbaNk\xd72\xc0{K\x97W\x1a\x163\xc0#5\x96t\xa1\xc64\xc0\xb8\xa6\xc0\xc8WQ4\xc0\x0c\x08!\xc0\xa5\x8d7\xc0\xc2<.G\x95b3\xc0q\xef\xa6\x9d\x99\x0b3\xc0\xce\x00\x82\x12/&3\xc0$`\x1fD\xc9S2\xc0\x0e\xf0"\xec\xe5\xe41\xc0@}\xee\x01\xf0\xee4\xc0-\x88\x82\xcc\xb4\xcb4\xc09\x919\x7f9)4\xc0\xf7#\x13\xe8FV3\xc0\x0e}\x81\xb0\xb3\xe25\xc0\x04\x7f\xbe\xd9\xd0\xf14\xc0\xabI\xb9a_H3\xc0\xbez|\x8a\xa2W5\xc0\xd1\x96\x94.\xd8\x1f2\xc0A\x07\x0f\xb6\xea\xea2\xc0`\xb7\xd8\x12)\xec1\xc0\\\x1aV5\xc3\xea3\xc05k-\x97Z\xff2\xc0\x05d\x14\xb4\xe2\xcf2\xc0\x93r\'\xc6\x94"4\xc0\r)6\x045H4\xc0r\xf7\x97\x19\xe8\xe73\xc0\xe5\xae=^\x92\x1f3\xc0=\xb6\xeb\x1d\x1a\xdb2\xc0\xd3\xb26n\x1cm3\xc0\xdf8F\x9ee;3\xc0^\xba\xcd\x7f-+3\xc0\x7f8\x02\xf7\x84\x024\xc0\xf4 1\xf2eY4\xc0\xbe\xb3;\x0e\x0c\xd91\xc0\xa0\xbb\xb1\xcb\xe1\xe04\xc0\xd7\x11)\x1e\x18>3\xc0\xa8\xc1\xf7\xb7\xe7P3\xc0\xc5-\xb6\\\x8b\xcd2\xc0\xbf\xc4\x81\xc4\xfa\xe07\xc0l2Q,\x0fp3\xc0&u$\xd1bZ4\xc0\xbd\xed\xf4\xce4\x903\xc0\x01\x89\x8e\xf2\xb8e3\xc0\xc9!\xcf0?\xd32\xc0\xae6\xaf2\xb3\xf94\xc0q\xeeb\xe3\xf9\xb14\xc0\xe9nq\xadU\x013\xc0\x9cv\x0c1\xfe\xb03\xc0YL\xeay\xb3\xae3\xc0N-\xc4\xa1SO4\xc0_\x98\xcfE\x06_3\xc06u\xb9\x921\xa51\xc0\'\x93\xe2\xdbBy3\xc0\xa3\xd9t\x97\xbb\xf72\xc0\x0bq\xb8\nN\xc03\xc0w\xeb\xc2P|\xdf2\xc0\xae\x10N3AX5\xc0\xb7-u\rZ 3\xc0\x91\xcaIz\x88\xb75\xc0\xabg\xb2\x19\xbb\xb82\xc0\xee\xbc\x03\xfb\xcb23\xc0\xd4\x9a\x19\xb3\xae\xb02\xc0m\x01Fm\xc3\xa92\xc0\x94Z"\x1f\xbb{5\xc0\xda8\x9c\x0c\x04\x813\xc0\t~\xcd  \xbd5\xc0\x9c\x8d\xadRBl2\xc0.,j\x1a9\x053\xc0\x8f\xfd\x8cJF\x9d4\xc0\xf3\xd2(\x04\xba\xd42\xc0\xbdW\x91\x02:\x8b1\xc0\x86V\x89b\x82\xbc3\xc0\x89\x9f#F2\x903\xc0}"\xa5\xbd\xd4P4\xc0\x9dX+\xef\x17\xce2\xc0f\xe2\xdd\xc2VK4\xc0mD\x8a\xba\x10T3\xc0\xb4v\xbe\xcb\x16#3\xc0F\xa3\xf0a\xda\r4\xc0\x9c\xb7\x8d~V{3\xc0\x1d5C\xbd\x8b\x877\xc0P\xb6"\x80\xbd\xfb2\xc0\xe0\xc8\xb3p\xb1\x044\xc0\xdekp\x1a\x1b\x8d1\xc0`M\xbe>BP3\xc0\x865l18?3\xc0k\xb3kS3\xa0/\xc0\x97\xd6_kU[5\xc0\xa1\x9e\xb0B\x82\r0\xc0\xea\xf8\xb9@\x94(3\xc0\x87\xad\x04\xcc\xf5\x013\xc0\xc5P\xd2\xd7\xea{3\xc0\xc8\xac*V\xfc\xe32\xc0\x9d\xc4\x1b/\xaa\x8c3\xc0\x14\xf6\\\xfc\x1f\xc64\xc0F>\xa7\xe5\xed\x1e7\xc0\x8a[\xc6-\xc7;3\xc0<\x9d:\x18353\xc0:\x86\xebC\x7f\xca3\xc0\xf4\xb7\xcd\x84\xc1$3\xc0\xeb\x152W\x7f|3\xc0?\rEy\xb6H3\xc0w\xe7\x0f+v"3\xc0l\x8aAwkz3\xc0g9\x0c\xd6r\xee7\xc0\xc2\x00_c\x12\xf72\xc0\xeeOu\xca\xa0\xe31\xc0\xb5\x05{\x1f\xf4\xfc2\xc0\xab\xe0\xe4h63-\xc0@\xe4?\x07QN4\xc0RzG\xda\xea\xe62\xc0\xdc80v\xe0e4\xc0\xd2\xb1\x00b6@5\xc05d\x85\x133\n3\xc0p\x026\xbe\x8a)3\xc0\x17\x15&\x86\x87a3\xc0\xe7\x9a\'[V34\xc0\x183\x8f|\x15\xee2\xc0\x8c\xc9[t0L3\xc0\xec\xa9\xb6i\x11<5\xc0r\x92\x19\x10\xc1V3\xc0\xfe\t\x97T\xce\xe92\xc0*A\xd5\x0e\x13\x903\xc0\x85\xa5f\xfb\xe0@5\xc0kx6S\xf453\xc0\x08\xd9\xe9\xcc$\xb93\xc0>\xff\xe8,\x06\xfa2\xc05\xc9\xb7\x11\xd4\xbc3\xc0\xf6=\xf5\x0e\x14\x884\xc0d\xc2\xe9\x05\n\x144\xc0\t\x87\x00\x18\xc8W3\xc0\xa6\x16A\x88Y+3\xc0W\xad<\xa3\n$5\xc0QY\xc7\x00n94\xc020@\xeeN43\xc0<C\xc39]32\xc0<\xefy\x15\xdb\xf72\xc0\xe4\xb9#J\x1d\x1b4\xc0mhl\xaa\xd8?3\xc0\xae\xef=k6B5\xc0\xcb\x02\x1d\xebN=0\xc0\x10\xf7\xadZ#)2\xc0[yyi\xa0u3\xc0\xb0\x02\xb6<Rj1\xc0[\xe8\xc8\x19h\x883\xc0v\xc0\xbbg\x14\x034\xc0w\xa2\xeb\xe2\xf9\xc23\xc0\xec\xfa\xad\xf0\x07_4\xc0D\xad\xa2\xbd\x0e43\xc0\xdd\xb7\x94\xf4\x16w0\xc0\x98\x1c\xbaX\xe8:3\xc0\xf6\xa0\xa0\r\xff\x1b4\xc0\xbe_/\x1e\xc3\x075\xc0\xa5SO\xce\xe0\xe51\xc0[\r\xf0e{\xe82\xc0-/_\x97\x12m5\xc0K\xd0\xd7\xc6\x8d\x184\xc0\xea\xaat\xc8Lx2\xc0\xd9?42\xa8\xac4\xc0:j\xc0ofN4\xc0\xb3H\xb6>\x84{3\xc0V\xaag\x16\xaa\x0c3\xc0\xaa[\x8f>\xf9p3\xc0\x89\xfb\x11\xb1\x08x3\xc0Js\xe5r|\x1a4\xc0\xdc\x93\xe1*f\xe51\xc0Q\xeb\x0e~\xf2\xe60\xc0\xefg\xd9\xfd+04\xc0\x83\xa4\xd3\xf8\xfa\xf32\xc0\xf2\xd1\x17\t\xc2\x1d3\xc0\xf6H\xb8f o3\xc0\\\xba\x01\xce\x1f\x862\xc0\xe75\xa8\xd7\xab\xf83\xc0\x15\xa2w\x99\xc5\xc52\xc0A\xede9\xe9\x802\xc0\xdf\xcfreq]3\xc0f\x91f\xbd\x99\xf82\xc07\x89\x94o\x84\x951\xc0\xe4[\xddEvT3\xc0\xd9\xdd\x17\x1bp/5\xc0\xfd\x87\'\xad\x87N5\xc0\xbe|V\xe9V\x0e3\xc03J\x80;\x0fe4\xc0a\xc7\x00 \xaa\x875\xc0\xd5\xdd\xca\xb1\xabK2\xc0_\xb2\xd8{\t 5\xc0|X1%\x02/3\xc0\xa7\x9a\x15S\x88<7\xc0\xeb\x7f\x83\xdf\xf2\x055\xc0\xefz\xcb&\x83\xac2\xc0\xd1\x97\xe2\t\x1a\xf92\xc0\xad\x18\x9f\xccs\xed3\xc0\x92md5\xde\x7f3\xc0M\xfcy\xd8\xaeZ2\xc0\xde\x86\x0bR\xf8c4\xc01I\x11\xa7\xf4\x194\xc0\xc4\xa3\\d\x87\xd52\xc0\x82\xf16\x13\xf9\x882\xc0\x95\xef\xaaF\x1f\xe81\xc0=\x11U\x94\xe7[2\xc0\xd5\xac\x03\x9e\x13q4\xc0K\x9b{$\x13\xf81\xc0\xfb\xd3\xb9x+\x942\xc0>2\xaeN\xfa\xc22\xc0\x88/\xbc\x04\x1fg4\xc0\xe8\xa8&\x9f\xea>1\xc0\x17d3\x9aC\xfe1\xc0\xe0\x11\x0b\xe0\x18\xd13\xc0\xcco\x0c3K\x072\xc0L\xf9@`c\x1c3\xc0%\xd3t\x8b\xda\xdc1\xc0|\xac\x88\xbc\n=3\xc0x\\{O\x00\xec3\xc0S\xc6*\x9bRR4\xc0\xb9\xef \xfc4+4\xc0\xd5>\xc1\xdbA\xc82\xc0\x81\x97\x80g@\x924\xc0\xf9R \x7f]\x086\xc0,P\xac\xf4\xfdQ2\xc0\xc9\x8e\xc9\x14%\xf81\xc01\x19/\xc0s\x8a4\xc0\x11\x031\xa7\x8c\xa42\xc0\xde\n\xa8\xa3\x06\xb92\xc0)h\x000\xca\xe31\xc0"\xd7\x9a\xc1\xe0\xff1\xc0\n\xda\x96\xe97l4\xc0\xea\x86\x1f\xab_?4\xc0R\xc9\x8d\x1d\xe1\xd02\xc0\x0b\xba!\x89\rg5\xc0\t\x80s\xb6\x97q3\xc0\x7f\xb7\xf3(\xa4Y4\xc0\xc7\x8f\x86\xb6]D3\xc0\xf0\xbf@\xc4*\xe73\xc0\x9ayTO\xff\xff3\xc0L\x05\xe9\xc65\x8e2\xc05D\x8d\xefA\xa83\xc0\xbf\x13\x120\xeb\xcc3\xc0\x1d\x1c\x83J\x06g4\xc0\x1d@\x8a_~t4\xc0\xc6\x86\xd4\x9bHG3\xc0\x8a\xf4\xae\x00\xff85\xc0\xc0\xef\x92\xf1$\xfa4\xc0z\xb9H\xa8\x9e\x7f6\xc0\xa9~\xb6\xf9\x1a\xbc1\xc0\xdc\x0f\x90bA\x9b6\xc0\x0e\xb1\n@$\xf84\xc0\xf8\x1f\x11\xd4\xa2\x8d1\xc0\x99o\xf04\xa7\xf64\xc0\xec6\xee\xb2\xb2\xf95\xc0\x08\x86X\x00ny3\xc0\xbfC\x0c\xf7\x81\xc93\xc0o\x84E$"\x1c3\xc0\x99\x1a\xb8\xbf\xb9\x7f3\xc0\xce\xe4v\xba\x91\xf61\xc0T\x80\r_}\r4\xc0\xa0\xc8\x82f\xcb\xb45\xc0\x00\xc8\xd8}\x9153\xc0\xac\x00\x9c\xf7\xe5\xd12\xc02;\x82%\xf6\x073\xc0\xd6\xa2\xee\xe8\x0c\\4\xc0\x82\x08\x92\x06q{3\xc0\xdf\xbc\xc6H\x1a\xc32\xc0\xea\x95]i\xd6\x947\xc0$\xf2\xe4\xd3\xc5\xe03\xc0\xed\x01\x81\x06\\\x1b3\xc00a\xfd\xf5\x06D3\xc0?\xbc\x85@\x8a\xc42\xc0\xb0\\cmBj7\xc0#\x0cG\x8f\xb9C3\xc0\xba\xa0\xd2\xb06\xcd3\xc0\x1b\xb1\x82\x11\xca^2\xc0R\x8f>#\x1c\x863\xc0\x9d\xb5\x96\x83\x89W7\xc0\xa9\x13\x13\x86\x97\x8c2\xc0\xf1\x12-\x91\x18\x033\xc09m\x8f\x18\x0285\xc0A0t\x19\xa1\xd82\xc0\x1c\xe0^\x9e\x1a\xec3\xc0\xb6\xf6D\xdc\x00\xc53\xc01\x01\x1f\x05\xedr3\xc0b\xed5Bg\x813\xc0\xfe.\x0c\xbf\xdb\x173\xc0\x0eqd\x19l\x1b4\xc0\x14B@1\n\xd93\xc0\xce\xad\xa5\xa0\xff\xa37\xc0\x1b\x94,\xcb\xd133\xc0\xa1\xf1{\n)?7\xc0\x7f\xc8\xf2\xd7\x05r3\xc0\xaa\xc2\x90!\xc0\xb62\xc0?3%~\xfb\xa67\xc0\xc9tp\xbc\xfd\x9e7\xc00\xa01_x<4\xc0\x08\xcf&\x16\xaf\x1a5\xc0y/F\x11905\xc0N\xe0\x1c\x0c\x89\xa62\xc0\x8f\xbau\xa6|~4\xc0A0o\xd9|\xd22\xc0\x8a\xe6s\xbak&4\xc0\x80\xab\xa2\xe5\x1d\xc14\xc0\x86he\x1doT6\xc0\t\xd24\xcf\xf4L3\xc0c\n6\xc4\x8e\x843\xc0\xc0\xd7\x13*rn2\xc0\xb5\\\x9e\xe66\xce2\xc0\xa5\xe1\x83\n\xa4v6\xc0\x8e\xaa\x9b\xdd\':5\xc0\xc7\xc5\x8b%\x15\xf42\xc0]]\x83@\xd7\xcb2\xc0\x1b\xec\xf2\x11\xeb;3\xc0J\x85V\xd4K\x0e5\xc0\xd2\x82\x8dpc\x173\xc0\x08sR\x89?.3\xc0\xb0?\xdb\x87\xd3:5\xc0\x8c]\xf1\xdcM\x934\xc0#\x00\xa0\xec\x8e\xcb1\xc0c\r\xdcoq\x005\xc0\x9e:\x1c\xb8]\xb03\xc0\xd3\x80\x08\x94V-3\xc06M\x10\xb2\xb0\xf22\xc0\\\xca\xf7\x04\xceG3\xc0\xf1\xfb\xca\xa0Z\xda4\xc0\xe2/\xc7\xc2\x9al3\xc0\xc6.\xd7\xd7^\xd72\xc0\tf#\x9e\xeb\xca2\xc0/\xe24\x7fXX2\xc0v\xc7\xe9\x92N\x863\xc0XFE\x91\x9fs3\xc0\xa5r#\x80\xba`2\xc0\xf5\xbc\x7f\xe1\xa6\x1b3\xc0\x16\xd2\xc4\x91\x87n4\xc0\xbf\x96\xa5\xfb\x00\xac+\xc0\x89\xdac9\xb5?5\xc0\xe2i*\xea\xcbV-\xc0+H_O\xb073\xc0\x16\xc6\x07\xe2T\x9e7\xc0\xcf\x8e"ph\x085\xc0hFoKl-3\xc0\x081\x85q\xd3"3\xc0\xad\xa88\x03n\xcb2\xc0\x1fN2u\xd4\x814\xc0<\xc1\xac\xf5\xb9\xe71\xc0\xfdm\x94rr\x027\xc0\xfc\xf3J\x18\xae\x1a3\xc0\xaa\xf3\xf2/p,4\xc0<\x8e\x8c%\xe5\xa74\xc0\x0e\x94\xc9\xd6\xfa\xdc2\xc0v\x12\xaa\xc3\x13<5\xc0T\xa6\x1d\xec\xd5\xfb2\xc0q\x04\xec\x8dg\xf52\xc0S\xbb\x1d\xfe\xb6y4\xc0\x97\x97\x9e\xdc\xb6$3\xc0\xa1\xe7\x80G\x8094\xc0\xf7:\xf2\x13/)3\xc0\xb7x\x01I\xa8\x932\xc0x\xc0&\xf7\xa2\xbc2\xc00\xaeS\xde\x12\x957\xc0\xc4%\xe6*x\xb66\xc0>\xa3\x14\x87\xfc\x025\xc0\xed\xa2t\xe0\xc9\x896\xc05\xa1\xfe\x1fa\x103\xc0uW\xe6\xa1\x91\xb23\xc0\xeaP\xabm\xfb\x91+\xc0\xca\x8c\xedzY\x025\xc0\x94rZ\x11k]3\xc0\x14\xaau\xf3#\xa21\xc0\xba\xf4\xa8\xa2w\xbd6\xc0\x08u\x81h\xdd\xad3\xc0\x9e\xfd\x9cD\xbe3/\xc0\xfe\x00\x87L\xb5\x125\xc0\xeb`Q,V\xb53\xc0\x94^uz\x1du4\xc0\x804\x07D\xc2/7\xc0\xd5\xfd\xb1"\xd3G3\xc0\xa5\x9511\xba\x123\xc0\xcag\x8e!,\xe24\xc0\xa9\xd6\xa9\x0fc\xb92\xc0.\xce\x9d6\x90<5\xc0\x1dK\xc8\xa5\xb645\xc0\xdd\xc6\xa7\xc3\x93$3\xc0|g\x8e\xf7\xed\x015\xc0z\x99X\x10\xe6\xf04\xc0\xa6\xd1\xc6\xa2\xe0\x065\xc09\x19\x81\x8b\xf2\xa57\xc0\xb0x\xf8\xd1\xcey3\xc0z]z\r\xc8\xfe3\xc0\xdd\x8d\x9a+\x1d\x1a4\xc0\x19)\x91\xf2\x07\xa21\xc0\xb3\xf6\xe2\xdbw14\xc0\xee\xd2[\xf7\xcd\xc13\xc0_l\x06j\x9b\\3\xc0\x9a\x06\x17\x12q\x1d7\xc0\x95Y\xad\x95l\xd43\xc0\xc7\x00\xc7Fh\x146\xc0\xd0\xe9\xf8F\x91\xdc3\xc0X\xfa\xaf\xf7dY7\xc0\xc0\xf7\xa9\xbfa#3\xc0\xa8\x89[`_\x0f3\xc0l\xca\x02\xb4\xe3\x1f3\xc0\xe6k)\xc8\xe4\xb82\xc0\xee\xa7\xf2\xb0\xfb\xc23\xc0\x1dEh~-+3\xc0\xc3}\x17w\xefV4\xc0\xd3\x1a\xd0\x957\xd53\xc0\x85\xc9]\xb0 \xf61\xc0B2\x9c\x19\r(2\xc0d\xd4\xff\xf3\xcbc3\xc0\x18c\x86\x84\x06\xa02\xc0\x01c\x80\xf0\x17V5\xc0\n\x01b\xe6\x0ff3\xc0\xc4\x14\xa2\xe2:J4\xc0\xf0\x08\xc0No]4\xc0\x05R\x07W\xdf\x9c4\xc0o\xbf\xc8\xd1\x91^3\xc0\x83\xb9C\x1b\xaa\x037\xc0\xe3\xda\xcf{P\xd63\xc0:\xf6\x0c7(\xa76\xc0G\xd1\x15\xb7`?4\xc0\x07r\xd2%\xce\x153\xc0\xcc]%\xf19\x023\xc0\xdf\xd1\xcf\xa1\xb3l3\xc0\x90qH,\xcd\x9a4\xc0?"\xb2\xd2\xd1\xb36\xc0s\xe2nh\x98\xef1\xc0\xfe\x12J\xd8\xdc\xe21\xc0j\x88>\t\xf2b4\xc0eI\x9e\xb4\xb1S3\xc0l\xccd\x95\xfa\xa77\xc0\x8d5q\x89>*3\xc0\xaf\xa8\x15\x04\x87z6\xc0\xe5M\xe0E\x01\xf14\xc0\x18\x8bs\xfc\xe7.3\xc0\x11Be{V\x942\xc0=\x8e\xb7\xaa\x1f\x1c3\xc0-\x8cDL\xbf\x1b2\xc0\xfe\xce&\x9d\x82R4\xc0R\x10\xbd\xb0sE4\xc0-\xe7\xe1*\n[2\xc0X^\x9e\x89\xd3\xa02\xc0\\\xf5\xb5&p\xed2\xc0\xd2\x9d\xdd\xf1s\xa43\xc0\xa6hp\xb0\xd1\xaf4\xc0\x00\xfc\x90,\x82J3\xc0\x99\xc0\x07\x82\xf8\x862\xc0\xad\xfe\xc1\x89\xc1a5\xc0b\xd0\xf3\xd1\xa6|4\xc0\xa8\x9b\x06v\x9a^2\xc0\xa3D\xfa\xa2\x1ar3\xc0K\xb2\xa7\xa7\\\x0e5\xc0lXt\x95\x88H6\xc0\xd23@\x06\'\xf14\xc0\x1az\xdb\xbe\xddA1\xc0\xe7r\x17\xef\xc7\xf10\xc0\xb3_K\xbe\x13$3\xc0a\xb2/lW\r3\xc0\xfe\xf7\xe4W\xa8\x844\xc0U\x8eL\n\xe3\x0f2\xc0_\x94\xd5\xa2\xa8\xe12\xc0\xdcja\xa3\x98x4\xc0\xce\xd4eA[\xb24\xc0\x8ez\xed\xa7\xc1\x154\xc0\x80\x0e6s\xf2p7\xc0\x07Q\x7f>\xfaR3\xc0)kF\x01\x0e\x8f5\xc0x}\te:\xae4\xc0\xa7y\xb2^j\xc02\xc0\x0e\xebng\x85\xd92\xc0U\x86\x08#\x02\xa13\xc0\x12\xe8\xccs\xe6\x0e2\xc0\xb2\x90\xa5p\xff$3\xc0\xd49\'\xdb/\xa93\xc0~A\xeba%03\xc0\xa6\xb9O\x1b\x06\xad3\xc0\xef)\xa1\x94\xda\xfb2\xc0\x08\x92\xa5^\xc0\x912\xc0\x83\xb7\x9f\xac\x90\xa03\xc0\xa7\x86\xce\x019\x042\xc0wQ\x13\tN\xf42\xc0\xa7\xa5\x19\xaex\x086\xc0\x17?\x0fi2\x135\xc0\xc5\xf2D\x18\x7f\xab3\xc0\x1cxDf\xec\x8a3\xc0z\x1e,\xddg\xe02\xc0\x1dm\x05\xe9\xc8\xb95\xc0\x9f7\x8d_\x9e63\xc0\x87\x84\x82%\n\x150\xc0\xda\xbd\x8b\xeb[\xa53\xc0)>\x8cA\xfc\x903\xc0\x18k\xa4\xa2(\xfd3\xc0\x1e\xd3\x10P\x96\xfe2\xc0Wp%\xde\x97./\xc0\xc6\xfbK[\x9cb3\xc0\xc9=4\x89\x8eL3\xc0u?\xacl\x91e2\xc0\xfd\xab\x08\x95\xbev3\xc0m\xa8G\xb6\x8b17\xc0\xe4\xffFG\x01+3\xc0A\x80V\'\xdd\x0c6\xc0^_\xac\xe1U\t3\xc0\xb7\x959\x91f\xa63\xc0M\x82\xc0\x17wj3\xc0\xd9\xd1\xbe\xb6\x9a!3\xc0E\xe8\x93\xad\xd8S5\xc0T\xf8\xde.\x1c\x0e6\xc0\xbb\xcep+h\x0e3\xc0#\xda\x9a\x91\x16s3\xc0V^D\xcdN\x1c6\xc0o\xac3w\x04\x955\xc0\xdf\xbcN\x08vH5\xc0\xd1Sv\xab3\x043\xc01\xa3\x19(0-6\xc0\xa1\xb6c?\xda\xe33\xc0\x8c\x98\xbe\x05\x0e\xaa2\xc0:Z\x06\xfa\xc5\xdd3\xc0s\xd5\xcbF\xbe\x1d3\xc0\x0e\x9a\xd7\xfe\x1e03\xc0i\x94U8\x99\xca3\xc0\xa8A2\x82\x9a\xb74\xc0\x0b\xebV\xc7\\\xd46\xc0@V9k{\xad4\xc0K\x16\xc0z\x10\x025\xc0}\xd2U\x9bne3\xc0@\xca\xe2tq]4\xc0\x18\x10z%\x92\x883\xc0\x8f=\x1d\xbcL\x1a2\xc0:\x99\xe7@\xaf\xa63\xc0\xf9\xea\x84\x8a\xbe\xda3\xc0J\x16\xe4\x8c\x12(2\xc0W\xa8\xe2k\xc5P3\xc0\x07>z\x19q\xf34\xc0z\xc3K\xc7C\xbe4\xc0\xe2\xaf\x92\xf9\xe0\x861\xc0r\xf7\xe1jW\x967\xc0\x0e\xdb\xeb\x87cs5\xc0\nJ\xbc\xd0\xaf\x8d3\xc0\xa6U\xde"\x8354\xc0\xf3\x83\xb8\xe7V\xa02\xc0\xc9>\x9f\xdc\x82a3\xc0\x99~q\x0e}X7\xc0\xe3\xdf\xffy{\x8a2\xc0\x01*\x88\x8d\xb4e3\xc0s5-\x9f7\xe13\xc0\xab\xbcv\x14\x90\xd02\xc0X\x07O\xf8\xdd.3\xc0\xe5\xf38\x00\xe5\xc42\xc0\xd8\x81Q\xe7>\x007\xc0I\xb1{\xc4\xcd\x194\xc0\xd8\x99~\x11\x10\x874\xc0*\xed\x8f\xc1\x11&3\xc0GR\xa9\x9a_ 3\xc0%\xfdY\xfa\\G5\xc0\xda\xb7x\xa7B\xa32\xc06ZPm\xa334\xc0h\x04\xe9/\xb0\xe72\xc0\x04\x07\x1aC\x93\xdf2\xc0\xb5\xea&u\xf6$3\xc0\x92\\\x9c\xb4x\xe53\xc0\x13\xb8;j\xa0 6\xc0>\xd9\x1d\'\xc8\x9e3\xc0\x95G\x94\xc3\xf6h3\xc0\xf5\x95\xcc\xf4\xef\x857\xc02d\x0c\x86\x8dk4\xc0"\x8a\xfc\r\r\x184\xc0\xa4h\xc9\xb9\x08\xc20\xc0a\xe9jD\xa6\x13.\xc0t\n%(\xfc\xff3\xc0\xfd\x90\xd4\x01\x9a\xfd1\xc0\x0c\xba\x82\xe7\x0c\xe84\xc0!$k\xcb0\x17-\xc0\xd3\xa8Y\xfa\xf5\xef1\xc0\xba\xf7\x8d\x00\xe7\x193\xc0\xac\x14j\x07\x1f\x125\xc0\xaa\xdc7\xe5\x89\xf61\xc0\x9c;\x82\x85\x04\x1c-\xc0L!Rv}:5\xc0S<\x12\xa2\xde\xe04\xc0ei\xe2\xb2\x12"3\xc0\xc5[\x0b\x87\xb483\xc0\xf7\x16\x10b\xfb=3\xc0M1\xdbj!\xfa1\xc0\xb5)-6\x97!2\xc0\xb9s\xe6\x04\x8533\xc0\x06(\x02L;\xd64\xc0\x8d\x9ei\xd0\x0c\t-\xc0\xab\x9d\xfb`\xfc\x194\xc0.O\xfd\x1a\x91\xe83\xc0\x0b\xdeoW\n63\xc0\xb8\x83}\x86o\x132\xc0\xff\xc5\xb7G\xf6\xd20\xc0Q\xd4\xad\xf6\xca\xc76\xc0!\x96p7\x8cp3\xc0OYLhFz2\xc09\x10V\x1eg\x153\xc0\xfc\xfb\xea\xb8\x1b\xf32\xc0\x02\xb5i\x1f\xf3\x0f5\xc0\xafH%\xdf\x80\x07/\xc0\x8d\xcbSU\xa6#2\xc0r&\xd4m\xab=3\xc0\x89\xf8q\x90m03\xc0\x9dK\x1ec\x06\xc37\xc0\xe5F\x96\x10kZ3\xc0\x1d\x84.\xc8\x1f\xc32\xc0\xb9\xeb\x06=OD3\xc0\x1c/\xf4i\xd7#3\xc0\x86\xce\xc5\x0cX\xcb4\xc0\x95\x9e\x9ej\x00\x142\xc0\x06\xa0Yi\x81M3\xc0\x88J\x1bA|\x193\xc0\xe8\x9e\xe1\x00\xecU4\xc0\xbc\x15\xd5R\x0e\x182\xc0\xec2\xa0k\x80\xc64\xc0F\xb7\x0bL\x16\x1f3\xc0/#\x98\x7f\xa4\x1e2\xc0\x93\xf4\xe4\x0ef\x1c4\xc0\xa1.\x9e\x10$X5\xc0\xbc\\{\x89\xcb\xa73\xc0\x0elO\x19\xef\xa32\xc0\xd1)ff1\x0f0\xc0:\xbd&C\x96\x182\xc0\xe3o\xeeq\xfb\xce0\xc0\x89C\xeb l\x083\xc0\x93|\xae<\x96\x172\xc0.2\xf9\xd5j\x084\xc0\x8a\xf6\xd9<\xa1\x193\xc0\x11j\x96\xbb|13\xc0A\x02\x83\xf1\x03D3\xc0\xf6\x95\x17;\xbbV4\xc0\xea\xc3\x15\xda9\xfe5\xc0k[\xde\x9e9\x163\xc0\xb5\xd9kh\x80\\5\xc0\xb4D83<L4\xc0C\xb9\x00\x95\x18\x183\xc0\xd3\xd8\x05\xae\x80\xfe3\xc0\xec\xacN\x83\xde%2\xc0\x8f\xe3\x15\\\x85(5\xc0\xc9\x8d\x05=h\xf24\xc0\x9bXPj\xaea4\xc0\x8e\x1a\ni\xdd\xa64\xc0\x10\x10\xaekE\xba0\xc0\xa3B\xf3\x1c\xef\x954\xc0\x1a#+\x9e\x9f\xe03\xc0\xf8%_\x91z#3\xc0\xa2o\xcc\x9d\x1a}2\xc0\xf6\x0c\xd70jP4\xc0<\xea*\xa4\xd4\xe7-\xc0Y\xf2\x8a\xa0\x1f<6\xc0\xb2\x11\xed\xd5\xe7\xf53\xc0\xf6\x03\xd8N:\xc31\xc0\x15V\xa5\x0fx\xfa4\xc0u\xa3\xcd\xab\xd9\'7\xc0\xa6\x19\x9dW`\xd23\xc0\xc0G\xd5\xe7\xed\xbc0\xc0YA*:\rJ2\xc0\xa1L{?\r\x073\xc0ej#e\xcb%2\xc0\xc4Z\x99\xa8\xdd#3\xc0\x93xr\xe1R-6\xc0\xe9\xe5\xdb\x18\n96\xc0\x9c\xf6\xf8vpK7\xc0\xa1:\xabZ\xc3D8\xc0*\xe3&\xf5h\xb90\xc0\x1a\xf9\x85\xcfE"2\xc0\xaf\x9f\x1ec>T2\xc0f\xf0\xa5Fu\xb60\xc0\x8c\x9f\x94\xd4$G8\xc0\xfe\xf0\xe2y\x95_4\xc0\xda\x82d\x06>\xee7\xc0p\xe3\xcd\x02\xce\xd51\xc0\xcf\x18\x01$n\xaf0\xc0mIuY\xc9P2\xc0\xf5*I\xaa\x18\xe43\xc0\xf1m4\xe8m\xe03\xc0\x05\xf5\xda\xe2\x85\xf13\xc0|l\xff\x8a@\x064\xc0\xed\xf8\xd5q;\x153\xc0L\xc6w_\x95\x0f3\xc0\xc2\r\xf8\xf9%\'3\xc08Y\xe9\x81&\xeb3\xc0gt\x9e\x7f\xdc\xf21\xc0\xb9W\xc4\x8a\xad\x074\xc0&\x86\xe9\xf8^73\xc0\x88\x91\xc2\x80\x95\xc82\xc0z\xe0\xf7w\x8662\xc0\xbfE\xcc;\'\xe03\xc0b{\x0b\xb8&\x8e2\xc0\tj\xa2B\x98\xc93\xc0\xeb\x8b\xaf\x0ce\xa34\xc0\x0f\xdd1\xcf3\x9b3\xc0\x13\xbe\x12\xa5\xb5\xd40\xc0\xe0^\x8fJ\xd9\xa93\xc0i\xa4:\x14\xaf\x1d6\xc0Gwl\xd6\x7f\xd24\xc0;!\x12C\n*3\xc0w\xab\xa2\xcb4c5\xc0"jm\x8e\x11\xfe1\xc0\xd0vQ\xc0\xcd\xfb3\xc0T=b\xc1Ns4\xc0\x1f\x82\xaa \xd3;4\xc0\xe3\xa7:\x81X\x1d6\xc0\x01\xf6\x16\xf1BN3\xc0{-\xac\xc7\xf5\xe93\xc0S\x99\xee\xf8\x1a\x884\xc0j*\xea\xe6\x80\x864\xc0\x83\x00\xfew\xfb\xde3\xc0f1\x1f\xf5\x8e\x068\xc0>Xi\x0c5T4\xc0$6\xa1\x10\x1b\xc42\xc0\xf7\xc1!\x8f\xe7E3\xc0J\xe1T\x83\x99\x0e3\xc0=\xdf\x97\xde\xc4\xe02\xc0\xc6\xb0\xca\xc9S\xdd3\xc0hVo\xa8\xdd\xf11\xc0A\xea(\xd5X23\xc0\xcfuC\xc9\xa0;2\xc0\xce\x9fC<B}3\xc0\xf0\xce+v\xb5\xe03\xc0+\xbf\x83j\x1e\xa07\xc0\x8e\x05\xc94hz4\xc0\x0cdv\x8d\xcb\xb33\xc0%l\x01Zp\xff2\xc0\x83\xe65=\x7f&3\xc0qA~"\x1eB3\xc0\n\xd4&\xf3\xe1\x1c3\xc0\xd6\x02K/\xff\xcf5\xc0Y0\x88\x84\xaew4\xc0\x1b\x0f\xf3"r\xbb4\xc07Ql\x03\t\xb66\xc0\xd1HH\xa6\xa2\x8f5\xc0\xba\x91\x0f\x14\x17\x8c5\xc0\xae\xd9\xe8\xd5\xdf\xf67\xc0\xf5w3\x98\xee\xe63\xc0\xec\x90>\xdd\xce\xe53\xc0E\xb4\xc6\xed\xfa\xfe7\xc0_\xdeg\xdf\xb2\xa13\xc0\x19t\x92\xce\x9e\x834\xc0\xf2\xa1\xe3\xec\xab\xa83\xc0X\xca*o\x01\xc03\xc0\xd3\xe5\xdby\x9d\n0\xc0\x80\xd8_\x18~\r4\xc0\x1b\x91\xdd\x98\x1f\x174\xc0|\xc8\xc8\x89eG3\xc0\xfd\xf9\xadz(\t4\xc0B\x9a\x90\xe0\x18\xa05\xc03;\x8aJv\xba3\xc0\xc7\xa9\xeeA[\x864\xc0#\x1aC\x17\xc1\xe82\xc0\'\xe9\xb5pJe7\xc0\xeb\xcf\xb3\xe0U\x173\xc0\x06O}\x8cU\xfc7\xc0\x0b8,e\xa7\x8d4\xc0\x14}\xddbs\xd24\xc0\xbb~q-p\xcf4\xc0\xd3\x166W\xa2\xf14\xc0\xff/v,\xfaH4\xc0`\xccPt\x8673\xc0)\xd40w\xfa\xde4\xc0Z\x9b\xe3\xbd\x18\x1d5\xc0\x84\x1f\x96\xc9V 3\xc0\x00\xc1\x89\xb8G\x1a3\xc0\x0c!\xfcT\xfb\x1c4\xc04+\xdcc\xd9c2\xc0%\xe7\x8b\xc2\xb0\x8b0\xc0\x9eC\x96v\xfb\xa14\xc0\xc6\x99\xa9h\xac\x054\xc0e\xd1s3\x95\xe71\xc0k\x8f\x8e\xb2f\xf20\xc0N\xd4y\x83!\xa94\xc0\xbb\xd3\xf3aty2\xc0_\xf2\x05\x91m\xcb4\xc0zL\xa4CW\xc84\xc0>\xe6\x14E\xe6.4\xc0\x19*B<\xf0\x034\xc0\xb8m\xdfzi\x064\xc0L\x9b\xed\xf8?;4\xc0\xf2e1MvT3\xc0Z@AY\x14\xf22\xc0;\x82ZaO\x034\xc0\xafCsz\x86(4\xc0\xdc<\x00\x1e\xbe\xa63\xc0\x91>\xf2`\x1e\x151\xc0K\xbd\xde\xfb9$4\xc0)o\x10\xb5\xf2>4\xc0b\xed\xca\xde\xe8\x1c4\xc0\xe5C$\xca5*3\xc0(\xa9\x03\xa3\xd5O2\xc0\xce\xd6\x8aLX\x824\xc0\xe5\xcd\x80\xe2\x05\xf33\xc0;P\x87\x98kb2\xc0\x1c\x07\xaa\xbf\r\xce3\xc0_^\xd1\x9c`t3\xc0K\xf4\xe6G\xae\x8d7\xc0\x16\xcbE\xd8\x8a\x083\xc0\xf7=\x94^\xb9\x1e2\xc0\xde\x05\xcb\xf9\xc9\xa54\xc04\x7f;Y\xd4\xce2\xc0\x98\xaf\xfe\xad\x93\x923\xc0\\V"\x15B\n3\xc0&\xec\x91\xd3\xb3\xa74\xc0\xd9\xa0\xe8)\xc5-4\xc0\xb7Z\x83\xab\xf7~2\xc0\xc5l\xb9\xd5\x1d\x973\xc0\xf8\x8e\xf1$|\xc61\xc0Qh\xd7\xb0&\xcb3\xc0\xe6\xaa!\xe3LK4\xc0\xbe\x0eM\xee\xa4\xf62\xc0o\x13\x81\xc7]C7\xc0k\xd9\xee[\x1f&4\xc06\xb7S\xec\xe8\r3\xc0\x9f\xc8J3{\x167\xc0\x86w\xa8\xcf\x83E3\xc0\xdd|a\xfebw6\xc0\xe2\x85r\xb3\xbb\xf6.\xc0p0\xcc|<\x143\xc0\x00\xdf\xdd-O 3\xc0\xc9\xd0!z\xe8b3\xc0M\x8eN\x98\x17\x8c-\xc0@\x02\x99\xe6\xf6\xed2\xc0\x884<\xba\xdeI4\xc0\x1e\xf3B\xa2\xc114\xc0\xbe\x89?\xbd\xe5\x164\xc0\x07\xf4\x82\xb0\xd7\xa52\xc02\xf1\x8di\x9474\xc0\xa6\xb4s\xa5-\x894\xc0\xea\x96\x062\x8b\xf62\xc0\xeb&\xd8/\xdd\xed5\xc0\xfb\x04?\x1b\x13\xe82\xc0;\x0b\x9aL\xbb\xe02\xc07\x92\x88\x16z\xee2\xc0\xb0\xb3\xf3\x18\xf3\xb33\xc0\x05\xbb\xcd<\xc6`4\xc0\xc6g\x8c\x8dJ\r3\xc0f\xfb[\x08\x96P5\xc0\xfc\x95\xbb\x16\x8c03\xc0\\.+\x1c%\xe82\xc0\x17\xe6\xe5\xab\xef\x053\xc0\xd0\x96ok\xe0\xf13\xc0\xdeI\xcd1\x1b-3\xc0,\x94\x9b\xcf\xcb\xf43\xc0:\x0e\xe1\r\xa6\x131\xc0\xb9\x87\xa57\xf4\xf04\xc0\xad\xf6\x13\x83F\xe22\xc0\x8cV\x87\xa6e\xfc,\xc0\x1f\x05\x07\x93f|4\xc0z`\t\xca\x13\x113\xc0\x80M\x83\x92\xd2-3\xc0\xed\xeb0\x80\x87\x0b7\xc0\xaf%\xa7\xd6\x0e\xbe3\xc0\xb4V\xc6\xbe\xf1\xa64\xc0\x14\xd8\x12\x16\xf2\xc14\xc0\\\xea\x18/\xed\xab2\xc0\x94\xe9\xc4\x0e\x85\x8f2\xc0*n\x8a8"<3\xc0\x9e\x8c\\\xf5Y\x963\xc0r\xac\xdd\x921\x0f4\xc0\x8c\xc6J\xaf\x81\r3\xc0\xee\xa6\xdc7\xe8\xa63\xc0\xe8\x8f\xb7m\x02;3\xc0\x9e\x87\x11\xfe\x18A3\xc0\xbau\xc7\\\x92\xfb2\xc0\xd65^\xdaF63\xc0\xf7\xe4\xe7\xb2\xe2[2\xc0\x07\x8b\x03\xc1\x14*4\xc0\xe0Zz^314\xc0\xcf\xb6\x16w\x00\xd61\xc0\x86\xa9vck$/\xc0\xab\x96\x11\x8e\xfaB2\xc0_\x00>\x9cZ\xa04\xc0,\x94\xb65|K2\xc0\xe2\xc8^\xafCW4\xc0X\xdf3X\x8dN3\xc0od\x8f\xe4\x89\xbd3\xc0~L\xd5\xe9\xa7\x953\xc0\xf3\'\x99\xde/f4\xc0\x81Wit\x13\r4\xc0$\n;R\xa0\xcd3\xc0\xda\x95\xc09\x06\xb24\xc0\x0e\xe6\xf2\x97\xcf\x043\xc0\xe9\xd9\x1fm\xcb\x123\xc0y\x8a<\x0b\xb3\xd64\xc0\x93\xa6X`6\xf53\xc0\x95\x83\xcdW\x9d\x003\xc0\n\xd0X\xab\xf2\xec5\xc0$\xcd\xac~\xd7\x8c3\xc0\r\x13!\x83\xcfc3\xc0\xcf\x1e\xd2f\x90\x892\xc0Y\xba\x97\x9b\x98)/\xc0\xa4\x94\xcfXlL3\xc0\xfd`\xf6\xeeh\x7f5\xc0\xcc\xef\x9dj\xf0\xd9.\xc0\x9b\xdc]\x88\r\x964\xc0k\xe3\xedU\xe7~4\xc0n\x06\xd4\xed$\xa74\xc08P\x15\x18(?5\xc0\x1d\x0b\xd5\x86`\xab3\xc0\xc4p6\x9c\xd4\xd82\xc0\xfd\xe2GJ\xe6\xad3\xc0jq\xa1.\xd9q3\xc0\xea\xce\xbf\xf0\x89\t4\xc0\xb4\x99\xc4\x0f\xc5\x177\xc0\x03WPD\xd5/2\xc0!\x96&+\xf9\x992\xc0\xeb\x85\xca\x1b!\x802\xc0UN\x13\xect\x063\xc0\xb7\x89\x0c\xba\xf2Z2\xc0\r"U\xc1c\x935\xc0\xbc5\xab\xb2\xab\xcb5\xc0\xf5\x9d\x1d\xfb8\x833\xc0\x12\xe8r\xbb\x9cP3\xc0:\x1c\x98\xbb+\xe54\xc0\xc2\xb3\xbd\xf5\xdde2\xc0\x81bO\x8b\xd163\xc0\xa7Z6\xa8\xe0\xdb4\xc0\xa0\xc9,`\xebe3\xc0\x80\x11,)Mo3\xc0\xf2K\xbb\\\xb6\x8b3\xc0\xcc\x93\xce\x80\xe0d3\xc0\x99f\x85\x90\xd5\x1b4\xc0\xdb\x92\x8c\x1f\x86{3\xc0\xb6aW\xa64x3\xc0\xc9z\x8f\xe3\x18H3\xc0<7\x7f\xb6v\x175\xc0\xddMq\xef\x8f\xc93\xc0y\x15@o\x7f\x0f4\xc0\xa3J\x1f\xa04\x9a4\xc0\xb5\xeaJj]\xb62\xc0\xc4\xbe\x81\x90\x94F4\xc0\xb5\x9aq\xe0\x07\xfc2\xc0Y\xafk\xba++6\xc0\xf4\x88-\xb2\xce!3\xc0\xac\x1b\x1b\xac\x1b\x084\xc0=]\x06\x92\x98\x853\xc0\xfd\x10\x88O\xec\xe14\xc0%\xee]\x9d\xfd\x194\xc0\x9dR\xe3S\x00\xc01\xc0\x8e\xd0!b\xb3\x961\xc0\xc9\xa8\xe5Ooz3\xc0\xa92.\x1e9<4\xc0\x8f\x8c\xa7Q\xb5\xd26\xc0\x82\xca\x12}\xbcS3\xc0Q \xae\xceS\xba3\xc0J\xf6\x9a\x128\xc64\xc0\x1cn\xf6-Pu5\xc0\xf5m\x9aYTP3\xc0\x83YI\x89Y\x9d4\xc0\x07\x9bB%Q94\xc0\xf6\x89f\x0bR\xcc4\xc0\xa7\x0f\x9a\xfd\x08)5\xc0\xbe`\x05\x0c\x97\x994\xc0\xebt\xb7VJ\xce2\xc0\xbf\t\xa5\xda124\xc0\xd9\xc8\xa58\x0bB4\xc0\xe7\x13P-e\xb64\xc0\x0b3\xa9\x062<5\xc0W\xb5\x9b\x12\xe8I3\xc0\xa7P4\nP\x123\xc0O\x9d\x9c\xd4\x90 7\xc0\r\xa4\xdf\xd5\x8b\xfa2\xc0\xba)\x9e\xfd\x8d\xda3\xc0\x82^\xb4X\x8a\x814\xc0\x88\xcb\xa0d\xff\x086\xc0\xcb\xb6/(\x1a\xb13\xc0a$\x17Pw\xc94\xc0c\xfa|\xe4Co3\xc0Jk\xa9\x97[W3\xc0\xb5035\x7f[4\xc0\xe2k\xcc\x1c\x81\x1c4\xc0\x8d>\xce;\xbc\x954\xc0\xbd\xf6\xf9;=\xa03\xc0\x87\\:\xeduJ3\xc0\xb2\x83l\x06\xd6\x894\xc0\xe60\x13\x1e\xfe\xaf4\xc0$0\\bU\x9e4\xc0Xb\x18\x1e\x9f\xe24\xc0\xdd\x82\x13\x1e (4\xc0,\xed\xdf\x14\x05C3\xc0\xd3^g\x1f2\x1d4\xc0\tq\x80M\xcc\xa73\xc0\xdeWZ=\\\x1d6\xc0\xf8x\xf0a>;3\xc0\t\x9a\x00\x0c}L3\xc02\xb0|`\t\xaa3\xc0\x94\xb4\n#\xae\xba4\xc0"\x07<\xb4w\x9d2\xc0i\x98\x17\xa0\xd1\xe05\xc0n\xe8\xf6a\xfe\x854\xc0\x03\x0ev\xe7\xbf\xb14\xc0\xbf\xd1\x16\xf7\xf3c3\xc0H\x8c\x1b\x02\xb1o3\xc0IJ\xf7\xd4\x84\x161\xc0Y\xb6\xfd9\xde\xdc3\xc0}\xa7YW\x17y3\xc0`\xbb[\x83Y$3\xc0|wam?26\xc0\x15\tM\x15\xd4 /\xc0,L\x13\x98\x9a\xa44\xc0*\xdc]\x15\'\xd64\xc0\x1eR\x02\x80\xd3O0\xc0=,>L\xa4L3\xc0\xe4\xfeS\xe1&\x994\xc0Zu\x0e\xce\xab\xb44\xc0\x99\xe6C\xf9\x8f\xa63\xc0\xaac\x17\xb2i35\xc0\xc7\x90\x1fB4?4\xc0\x17\xc0c\xca\x1d\xe42\xc0v$\x1a\xde?\xfb2\xc04\xe1\x8dy\x96u5\xc0i\x95uT|n2\xc0\xfe\xb8w],\xfb3\xc0\xd5t5C\x8c;4\xc0\xf0\x7fZ\xeeFC3\xc0\x1b\x9f\xa85t\xd03\xc0_ {Ui}3\xc0S\xe0"AC\x1a3\xc0x~s]2\x0e8\xc0\x8e\x99\xd2.\xf6$4\xc0@\x1bo#\xb9\xb54\xc0z5y\x8c\xc4\x883\xc0\xf3\xf1\xe4F\xbe\xcc3\xc0k\xc2\xdd\x1f\xcc\x854\xc0\xf5b\x7fd\x8f\x154\xc0\x03N\xa5\xa1\xde\xbd4\xc0\\\xc1\xbd\x97\xc3\xd13\xc0\x9f\x17W"r\xb22\xc0\x8b\xbf\xacb5\xee3\xc0\x9e\xd5\xd5\x18\xd2F4\xc0F\xe7n\x99+\x104\xc0\xb6J\n\xbbU\xa0.\xc0(o}\xa0\xc4\xd53\xc0+\xa4\xc9\x1dD\xf23\xc0\xf0\xa5\xba\xec\x86%4\xc0\xda\xdf\xedo\xe8\xe03\xc0\x9d%3Od\xe34\xc0\xc1d3\xc0\xd5?4\xc0\x8b\xedb1$\x9d4\xc0\xc9Z\xf0\xbe\x9c\x912\xc0e\x19\x0bI\xb7\x1e3\xc0]W\xfdO\x03\xdb/\xc0\x08#s\xfb\x07\x194\xc0\x1f^5\xa7\xff\x1c5\xc0p\xf6\x059\xae\xff3\xc0\xfc\x06y+?\xc43\xc0&L\xd8\x98\xe5\x9d4\xc0x=\x94\xef\n\x972\xc0\xd6\xf6x\xb2\xa7\xbb3\xc0\xc4&\xaf\xc0<43\xc0\xfe\xbd\x9a\x04T\xf23\xc0f\xd6#\xafj\xf73\xc0\xcd\x1d\x9e\xf6*\x0b4\xc0\x01\x92e>\xeb%4\xc0{\x97g?Bm6\xc0\xe6%\xb0YB%5\xc0\x0e\x0e\xd9:*\xb91\xc0\x19F\x19Ci\xec4\xc09\xfa}\xde\xc9\x807\xc0.N@\xb3K\n6\xc0\x9e\xf9X\x9f\xb1\xb62\xc0\x88\x90W\xe3ZJ8\xc0!\xf7iR\xd0T1\xc0\x11\x04\xa4\x83\xc4\xd23\xc0\xef\xab\xc1\x0b?\x114\xc0\x04\x8bW\x89\x01\xe92\xc0\x06\xb2^\xdaQ\xed3\xc0 \x95\xf9\x9a{\x085\xc0\xca\xfbSmC\xa72\xc0\x80yc\xa6=P4\xc0\x83\xdb\xcb4\xb1}3\xc0\'W\x83\x90\xfe_4\xc0\x83\xe1\xf7lK\xe92\xc0\xaa2\xb7p&y3\xc0\xba\xeb\xbc\x93\xa1\t3\xc0\xe77\xa9\xef\x0fA3\xc0\xdd\r\x14\xb7540\xc0\x9f7`z\xe4V7\xc0b\x1a\xc6-\xc4\xd7/\xc0\xc6y97\xc3\xa5/\xc0\x07\xf8*b\xd4\x0e8\xc0\t\xab\xa9@\xd0C3\xc0\xe1!\x04\xca\xd6\xf83\xc0e\xbf\xbf\xe9\xdf\xfa3\xc0\x8c\x18j\xca?\xa05\xc0ue\x99\x7fo\x9c2\xc0\x04\\ \xc1\x01k3\xc0\x00\xefN\xcc\x8dY0\xc0\x86\xc9\xf1\x17\xfd\x810\xc0\xd0\xf63#<\x8a4\xc0 c\xec\xaa\x04\xb73\xc0\xc3_;\x84~\x862\xc0\xfb\xa2\x84\x84\xfe\x8b2\xc0\xc7o\x10Q\xe6u3\xc0\xb0\xabW\xd3\x8a\x054\xc0\xbd\x9f3j\xe4i4\xc0\\\xfa\xcd\x8b\x19\xbb6\xc0:\xe0!\xea\x7f\x0b4\xc0^\xe6j+w\r6\xc0;\x06\xf4{\x9fX4\xc0\xb9\xa9\x97\x0f\xe3\xbf3\xc0\'\x9aoq\xf1\xc43\xc0\xa3\xdb\x80\xecV\x932\xc0\xd7K\x1eel\x183\xc0\xcb\x84E\xf3+\xb66\xc0L\xc7\xe6o\xb6q7\xc0 \xf9\xca\xdbEN4\xc0=\xb6\xf0\x10\x95$3\xc0\x95\n\xab\xffe\x9f2\xc0\x11\xb5Q<\x0c\x862\xc0\x08\xc3\xbb\xdb \x823\xc0[\xda\x99N>*4\xc0\xe1\xdfZ\xe8\xbd\xec1\xc0+{\x94[\xd8\xd54\xc0T:o\x12"?6\xc0]h\x01pg\'4\xc0\xb0\xa0\xb6d\xd4\x195\xc0\xef\xae\xfb\x0b\xfcD8\xc0S6QLp\xe04\xc0\xbd\x18\xa7\x83m\xdc4\xc0\xaa2\xef\xfd\xe7\xc82\xc0\xb8\\\x1f=\xf4Q3\xc0_\xeb"ZQz2\xc0\xab1n3\x05\x9f2\xc0\xf53[\xc1f\xd51\xc02 \x97\xbe`\xbb3\xc0|\x8c\xe78\xf2\xd73\xc0\n\xd08D\x7fm3\xc0-p\xc0I`\x803\xc0\xddz\xe1\xeb\xbd\x9b4\xc0\xd7\x80U\xe3}\x9e3\xc0\x14GW\r\x1e\xa24\xc0\x00s\xd6\xf5!\xe22\xc0w\xdeK\x00r\x943\xc0\xca_\xbd\x91\x98\xde3\xc0\x1av#\x04\x1c\x034\xc0s"n\xef\xfb\x047\xc0\xdc\x1eA\xe0\x84\r3\xc02\x8f\xb5JE\xad6\xc0gr\xc1T\xb7.6\xc0\xfc\x84\x11\x1f}\xdd5\xc0\xd5Yl\xa3\xbf;4\xc0\xd8\xa9\x13a+\xe42\xc0\xd4~|K\x84"5\xc0\x1a\xb8H\x1a&\xe75\xc0\x11\x07\xc1ue\xc24\xc0M\xd0Q\xba\xf9*4\xc0\x95\xb3-[A\xe74\xc0\xfb@\xdf\xf1\x01m4\xc0N\xf6\xab\xd1\x13*4\xc0\xb5J,\xbf\xb9\x8a4\xc0D\x93X\xd8$\xb23\xc0\xae\\\xbb\xaeP:7\xc0n\x82\xc7\xd6\xc8\t/\xc0H\xc0\x80{\xcc\xb42\xc0\xeb\x9c\xb4\xbaX(6\xc0\x9bk\xda\x16\xbd\xca2\xc03\xf7\x9c\n\xa1\xbf2\xc0?=\r\xa2*\xf91\xc0A"\xc2\xeb\xfa\x054\xc04\xa9U3\xfd%4\xc0\xdd\x8e\x18\xf6z>3\xc0H\x08\x86c\x16\xbb.\xc0\xd7\xc4\xf6\xdf\x93B3\xc0\x0c\x11\xd4"Y\xe34\xc0mj\xef\xd1\x91\x9a4\xc0\xb8\xbf\xc42\x7f\xe56\xc09\xf21\xd9\xa6\x852\xc0J4\x9al\n\x7f3\xc0\x1d\x1d\x94k6\x174\xc0\x06\x7fkl\x81\x065\xc0R\x92\x8e\x04\xe8{3\xc0\xc0\x12\xa2\x9b\x91\xdd3\xc0\xfe\xa7TlH\xc32\xc0\n\xf1 \xc5\'\x193\xc0\xa8\xd0\xfcoA\x018\xc0O\xe4{r#\x953\xc0V\x07\x1c\x1f1\xfa1\xc0\'\x80\x9f\x0c\x84\x182\xc0\xc9\xfbeX\x10\t3\xc0\x07\xa2J\x1d\x0694\xc0\x96x\xbez\x82\xf72\xc0\x1b\xa0K/A#3\xc0M\x99Z\x89\xe2\x827\xc0\xc4\xc1Ht\x12+6\xc0\xd0zf\x962\xf91\xc0V\xd4\xc3\x03\x9f 2\xc0\x1f\xc4\xe5\x8eO85\xc0\xc4\xf8\x1cg\xad(4\xc0\x1d(\xdf\x0b\xae\xb93\xc0\x87/\xdb\x12 \x842\xc0\xa6\xae\x8c9-m3\xc0c]\x8c\xa1\xa4\xf53\xc0&\x0c\xc3\x81\x1f%4\xc0\xc6S$Q*\xf43\xc0\xb4\xc1\x17a\x0c\x1a2\xc0\x94\xd4\xf2\x16\x1d\xe83\xc0]%\x87\xb0H\x004\xc0\x04\xb9\xdd\x01\xbb\xec2\xc05\x0b\x04\xa5\x89\x962\xc0$\x13\xd7\x1e\xe7\xd65\xc0\xb1\xa0\xd9)\xc6\xc44\xc0\xe2\xf4\x81\x1d\x1894\xc0\xa54\x07\xfa\xd9\xd50\xc0\xf1\xd4\x8dv\x17\xb73\xc0s\x8c\xaf\x86\xf5|3\xc0_Z\xa7\xb9\xe6w2\xc0\xf0\x97^\x9b\xb9\xff,\xc0\x8b\tZ\xc5E{3\xc0\x9c\x1c\xca\xc4:92\xc0\x94<\xf5\x9d\x1e\xa72\xc0\xa2\xc2]\xc2\xdc\x144\xc0\xae\xca\xa72\x8f03\xc0|\xa4\xa3!\r\xea3\xc0\xb1u\x95SN\xbc3\xc0\x16-\x8e\x8d\x00\xbb2\xc0Y\x81\x11c\x1a+2\xc0Hk\x87\xaf\xeb\xad6\xc0\xa64\xccf/s4\xc0\x9c\x87\x0b\xd0\xcae4\xc0\xfb f\xdb\xd1\xe56\xc0\x04f\xc5\xffX\xcc6\xc0\x001F=\xb1;7\xc0\x80\x02\x1eEUn5\xc0v\xf1\xe9+\xa3\xba3\xc0\x9b\x12\xefli\xf12\xc0M\xc1\xbb\xd24\x1d4\xc02\xf5Hp\x85\x8a4\xc0\xd6\xc6\xb4\x9fz 2\xc0\x12Dv\xf36\x004\xc0\x88\xebms\',2\xc0\x0c\xb0\xcb\xdc\xe3E4\xc0\x17\xa2\xbc\xb7#\x8c3\xc0\x89\xd4W\xc7I(0\xc0\x93%\xd8\x85\x06\xea2\xc0\x1a"\xa4\x01\xa8\xbc.\xc0\xcc\xc4w\xff\xae\x073\xc0(\xee\xdb\xf0\x91\xf03\xc0t \x0b\xc8\x96\x7f5\xc0\x89)\xe6\xb9j\xc44\xc0\x94{ts\xae74\xc01\x9d\xa3\xa5\x18@8\xc0\xa0\x93^\xcf\x88\x172\xc0\xda\xe5\xfb\xc8\x02\xe43\xc0/F\xf6\xa8\x93s3\xc01\xc5l\x02\xbc\xfa5\xc0f5\xf4\xbdI\xe53\xc0\xdc\xb8\x04J\x99q2\xc0\x1eG\x84\x10\x88e7\xc0Zh\xcdF\xdf\xba3\xc0o\x95h\x9c\xaa\x9c3\xc0\xcb\xbf\xf0S\xe1\x19-\xc0\xc7\x8f\xb6L4\x083\xc0\xeb3xk\xb9$3\xc0\xeb\x10w\xfd:\x073\xc0\xab\xdd+\xd8\xf7,3\xc0\xef\xb6\x94\x04\xd9\xa63\xc0\x10}C/>\x7f4\xc0\xaa\x9fyFz.3\xc0\xc7\xe4\xa8\xf5\n\x953\xc0\xb7w\xcfvsN3\xc0\xfc\xbd\x11y~\xd01\xc0\x10\x18Od\xbe\xe04\xc0\xd9\x9bm\xab\x0e\xa1/\xc0F\x15/S\xba\x96/\xc0[\x7f\xb8\x93+\xe16\xc0\xe7v\xbb\x167\x1b4\xc0\xaaZ\x08\x9f\xd6\xdc2\xc0V\xbc\xe5\xacw72\xc04%\xdf\xc1\x03H+\xc0\xe1\xd3`\xbe\xef\x113\xc0\x84>\x0c<\x96\xc52\xc0\xca\x82\xae\xb3|\x8b4\xc0z\xe6{q\xcc\x834\xc0W\x00\xeb\xaf\xff\x884\xc0lx\x88\\\xa2\xc53\xc0\xeb*\x0f\xe9mf1\xc0\x19\xf8\xc9\xbb\xcfS4\xc0\xc4\xfc\xea\x99\xba\x116\xc0\xed\x92\xc2v\xd1\x125\xc0\xc9\xc7Dr<\x194\xc0\x97\xd9W.\xb8\x992\xc0\x16L\xbf[\xbdD4\xc0\x07\xdd\x17\xb8\x1c\'3\xc0\xe3\x99\xd3\xa6o!3\xc0\x03\x88\xadLi\n3\xc0a\xef_\x17\x07"3\xc0R\xcf\xd1B*\xfb2\xc0\xee9\xb7=\xff\xe46\xc0]\xe2\xbc\xb1\x8b^3\xc0l\x90\xae\x84\xbd\xf12\xc0Ns\xef\xcct\xae3\xc0\x8a\xf7\xec\x83w\t7\xc0#e\xb8\xda \xe06\xc0&\xce\x15\x99\x1f"3\xc0d\xd6\xc6\xc7yr2\xc0\xca\xd2\x03(\xce\xcc7\xc0@Y\xab\n\xff\x101\xc0\xc18\xcb|\xe6\xaf3\xc0\xd4\x0f\xbd\xe1\xf6#2\xc0m\xb6\x02\x18w\xc80\xc0[\x9b.]1A4\xc0Wd\xfcf7\xd82\xc0\n\x1c\xdb\\\xcc\xe13\xc0sv\xb3V\x8d\xe03\xc0\x8aR\xf4N\x8f\xc17\xc0\xd4\xb2R\xa7^\xc24\xc0\x9fd\xc3EkW4\xc0\xb3\xcf\xbd\xa3\x8e\xa63\xc0H\xfd\xb9o\x9a\xda2\xc01\x9f\nZ\x80-6\xc0\xc4\xcd\xf0\xe2\xbe\x946\xc0B\x8bm\x1d\x82Q4\xc0g\x99\x01\x7f\x8e\x124\xc0\xa9\xce\x9d;\x02K4\xc0\xf4\xd9\xb9u\xfb{4\xc0\xe8cr\xc0)\x8a4\xc0\x1c\x80!\xcc\xab\x9b1\xc0\xa2\xa1p\xb1\x1f\x8a4\xc0wO\xb1F\x92\x0e3\xc0\x9cjp\xfa\xabY5\xc0\xeel\xb3\xe5H\x032\xc0\xa9\x850\xf4\x98\x9d3\xc0\x06\xbf\x93* \xba2\xc0k\x15\xeex\xb7\xf94\xc0\xbb\xbbL4\x80\xcc4\xc0\x88Z"\x8d\xb0I4\xc0\xc7\x9f!\x92\x12\xc12\xc0D\x90\xd2\xc83\x982\xc0\xc5\xf5\x1b\xa9\xf1\xa93\xc0\xc9\x82:\xbd\xce23\xc0\x9b\x07\xf1\x0b\xb7\xbd1\xc0\x80lx\\\x9e\xbf3\xc0\xbf\'\x88m\xaa\xaa2\xc0g\x16W\xb0\x16\xb63\xc0$0s\x80O(5\xc0\xe9\x87e`\xfc%3\xc0\xcf\xec\x8b\x85\xfa\x186\xc0\x9d\x16\x03\x11A93\xc0{\xbe\xc4/\x97;2\xc0\xee\xb5\xea\xe5\xe514\xc0\n8\xe5\x08\x01-3\xc0\xcf\xc2\x87r\xc6\xbc3\xc0\xb9mE\x82Rf3\xc0\t\xcf\x13\xb9\xac\xbf4\xc0b<\xba0\x88\x172\xc0\xc00\x88\xb9\x13h4\xc0\xf1L8\xef\xd7\xf67\xc0 C\xb3V\x01\xc60\xc0\xa0\xe1\xea=\xe9"3\xc0\x1b\x08\x1bQ\xcb\xe21\xc0]\x12\x83\x9dH\xe14\xc0\xca\xe8\xbb\xdb\xa3\x966\xc0\xc1I/P\x86\x1b4\xc0!N\xe3\x978\x073\xc0\xf3\x9blV\xcc64\xc0\x95%2 \xf5\x1b4\xc0\x1b\x00W\x8c\x12\x0c4\xc0\\)9y\xb3\xc01\xc0>\xc2D-{\x114\xc0\xbf\x15\xa5b\xfd\xab3\xc0`\x0f\x82Q\xdaZ2\xc0"\x94N\x0b(m3\xc0\x83\xe30B;\'4\xc0;\x8c\x94\x9f0\xdc3\xc0\t=\x16\xc9X\x1b6\xc0\xf0@\xca\xe2N\x043\xc0\xa2{\x85\xd7h+3\xc0\xac\xbel\xa5\xb3\xab7\xc0\xdd\'\xffW:\xf12\xc0g\x11\xc8\xfe8\xfb1\xc0\xe7\xd2g\xd1ae1\xc0b\x01\x10\x8d\xfb&3\xc0w*\'\xf2\xc2w5\xc00.\x89(,%6\xc0\xad\xe7\xd5\x05lC/\xc0\x84\x13\x08n\x0fY2\xc0%j\x9f\x93\r\n3\xc0[M\xab\xbd\x14R6\xc0\x04\xbf\x90\xb6\xd5\x946\xc0Dmr\xb6\xe3s7\xc0\xd7\x99\x8a\x89\x11_1\xc0\xd7]\x02\xb83O7\xc0+\xec\xf7G\x81\x8e4\xc0\xednx\'\x1b\xfa5\xc0\xf8\xa1\xc0\xa7j\x165\xc0\x85\xef\xd6H\xe3.2\xc0d,\xaa\xdd\xd0\xbe3\xc0\x9f{K\x03w\x1f4\xc0\x15A\xa6\xb9\xbb\xb93\xc0\xa1Ki2\xfep5\xc0\xd9\xc7\x86\x1e\x9fX4\xc0\x0bN\xf1\xe3\xb2\xf84\xc0\xe6u\xbc\xe5\xb8$7\xc0\xee\xb8\x8b"&\xc45\xc0(v\x05*\xc3\x193\xc0\'<\xad\xca\xc1\x154\xc09\x9a\xe0\xc8\xdb\xdd3\xc0\xbe\x16v\xaa\x89 6\xc0\xadag\xd6\xc4\xcf2\xc0\x80\xbd\xd0\xbb\xdd\x066\xc0@\xc7\x08\x82\xc6\xad3\xc0\xe3"cq[_5\xc0\x04\xbcU\xb4\x19I3\xc0\xd4\n}\x00\xa2\xa83\xc0\xa4\x80,n\xb6\xe03\xc0\x87d\xe5[X\x0b4\xc0,\x83r\xcd\xef\x9b5\xc0\x18\xaa_\xda\x8f:3\xc0\xfd\xa3C\xa6d\x8d.\xc0F\xdb\xa8\x13\xba\xb53\xc0\xdc\x0c\xef~rL3\xc0\x03Qu\xf1\x0774\xc0t3o^j\xa53\xc0\xad \xe4M\xf1L,\xc0\xb2\xb4\xdd\xb3\xa1\xc60\xc0\x97L$c\xcd\x806\xc0W\xffY\xe9\xc0\xdc6\xc0T\xd3f\xe12\x1b4\xc0[\xbf_\xe5u)7\xc0\x9fY\xeaf.\xd02\xc0\xee\xc1dqw\x873\xc0\x99\xd8+CU\xfd5\xc0\x16\xf8\xc7\xcd\xe0\x944\xc01\x03\x8c\xa7\xaf\x063\xc0\x16\xc4!\xa1\xc9\x914\xc0\xfb-\x14\xbc\x19\xcf.\xc0)\xe3\x8f\x11H\xba7\xc0\xc8\x82\xf3\x01[\x9e/\xc0\xa1\xa7\x12\xd0\x9b\xe87\xc0\x99:(+\x1b\x145\xc0\x1a\x1a\x1cl\xba66\xc0\xb4\xcd\x00\x84\xbf 4\xc0v\xfa\xe3x\xe4\x184\xc0\xe91\'\x93\xe9w3\xc0\xa9iZ\xab\xa8J4\xc0N\xbb\xce\xc1@\'4\xc0S\xf7kk\xc7t3\xc0%PIX\xea)3\xc0\xa2"\xa3Hq;6\xc0w\x1ex\xd8C\xfb2\xc0pe\xd8/\x16\xff1\xc0\x1eQ\xec\xa1J\x034\xc0|\x05\xa4`\xcb\xb23\xc0\xea\x98{\x0b\xfa\xe23\xc0\x91V\xdf\xf1/23\xc0\x18\x85Q\x89D\xd42\xc0\xba\x124\x02\x10\xf13\xc0\xb37cS\xb1\x933\xc0\xe3C\xb4Nxr3\xc0\x0b\r\x12r\xc0l2\xc0\xa9\x1c\xf3\xcaT%4\xc0Z\x1c\x089\xb4.3\xc0Kyc+\xd8&2\xc0\xe4\x022\x9a\x0592\xc0\x90\xf5\x9c\xc4\x96+3\xc0\xc6F`\x16\xc693\xc0\xe5)!\x1b\xa3\xac4\xc0\xdc=\xe0\xa8D\xce1\xc0\xb9\xef\xc1\xb4\x04A5\xc0\xf0{6d\xf8\n5\xc0\x1c\t\xea\xae\x14=4\xc04_\x8f\x17t\xfa2\xc0`\xbd\x18*\x02\x8c4\xc0\xc7\xfd\xae\xda\xe003\xc0/\xdc\xee\x08\x07,5\xc0\x01\xd9\x83v,\t3\xc0\xfd\xbcI\x1e\x9b\x9f7\xc0\x15\xb2\xc8\xc4e\x075\xc0\xe7\r\xc7\\393\xc0\x9d~\xcd\x0cb\x104\xc0\xd5\x11o\x12\x1c25\xc0l[\x0ci\xce\xa16\xc0|\xd6\x8aN\x9b\x944\xc0\xbb\xa1\xe6\xd8\xebI4\xc0\xb5C$~\xac\x914\xc0\x8e&3\x14\xc4\x983\xc0w\xb5z\xaa\xcd\xc03\xc0\xd3\nPz\xdf\xfa3\xc0\xe0\xb3\xa4\xcd\xd9\xb13\xc0\xe0\x91\n\x1a\xa2\xaa2\xc0\x96$\x16\x04c\x992\xc08.U\x86!\xcf6\xc0`b@\xf9\xa7\xd34\xc0E\xa0}\xceqV3\xc0\xf1\xab\x1c\x83\xa5&5\xc0x\xcb80\x15\xa53\xc0\x02\x0b.>\x07\x196\xc0\xf8S\xe6\xb4{\x1a4\xc0\x90\xb1H\xe51\xfc3\xc0jw-e\xa7@0\xc0\xd7\xed \x10\xbc\xba3\xc0K\x918\x80\x1c@2\xc0\x14\xc2V\xa10R5\xc0OZK\xf2\xda\xd75\xc0\x03v\x84\xc3\xb4\xe72\xc0\xa7\x18\xfa\xf3\xe9y3\xc0b\x05d\x9e7\x0b6\xc0P\xb4i\xf4\xa9\xdd3\xc0\x96`\x03\x06\xebs4\xc0\x93\x83T\xfb\x87\xf84\xc0Y[y3%\x914\xc0k\xa1t$\x03\x163\xc0\xb5\xb3\x8b\xc6\xff\x193\xc0I\x00\x19>\xf2\xc05\xc0\xf9\xde\xa7R\x87\xf82\xc0\x9e\x05\x8f\xfe\x8d 4\xc0\x1b\xec\xd8\x98+\xb23\xc0\xe6?\xd9 XZ3\xc0r\x08\xc3B\xfb&5\xc0VQ\x1ea0\x993\xc0\xd5\x868\xd3la1\xc0^\xb7\x9b\xa4H\x064\xc0\xe7+\x10\xa1A\xd13\xc0b\xce\x04\x97\xe6\x0b4\xc0*\x97q\xbfT\xff4\xc0n\rfk\xa9\xfe1\xc0\xd1 \x9b\x01u!3\xc0?x\xd3\xa2\xde%5\xc0\xf1\xa1w\xef\x01\xa94\xc0\xbf\xf2:\xa8\xcc*5\xc0\xc2J\x1e8\x02\xd81\xc0\x19\xe8\xcb,2-6\xc0D\xa4\x10\x19\x10\x1b4\xc0\x1d,{\x9f\xf2\'3\xc0~Xx\x01x_4\xc0\x9fZ\xbdv\xed94\xc0\n\xd6\xc0\x15\x17\xf72\xc0?\xd2\x99|\xab\xb43\xc0Qe\xc7\x89+X2\xc0W\xaa\xf7\xd5\xd8\xd50\xc0\xdf\xf4uw\x1b=3\xc0D\x14\x9eA\xf9"6\xc0\x15*\x92f&@3\xc0\xa3/\xf6\xbdX\xf21\xc0>\xc4\xaf\xdbR\x953\xc0+\xf0x\xa8d\xab4\xc0eX\xb7\x0ew\x1e5\xc0\x83Q\x02T\xed84\xc0\xec%\xf3}P\xd62\xc0^^\xf3\xc6\x9b\x026\xc0c\xe53\xfb\xf2G4\xc0e\xad\xf6\xa9\xa4\xf93\xc0\xa0\xe6\x04\xe7\r<7\xc0cl\xf8[\xcf\xb63\xc0\xaa\xc2\x99\x152\xfb5\xc0\xa9\xf2\x04\xc3\xb0\x9b5\xc0\xcf\xcf(=\xbel4\xc0\xb0q\xd0\xdbig3\xc0\xf2B\x16\t(W3\xc0\x96\\\x0f\xd8\xaeT4\xc0\xc4\x93\xb0\xb6f\xdd2\xc0\xb5\x9a\x0e\xaf\x80\xe23\xc0\xaaf\xcb\xab\xc5\x991\xc0b\xa9j\x80=\xef3\xc0\xc6\x1e\xaej#\x9e5\xc0=\xca\n\x15\x8d_3\xc0T\x9foS\xf2\x195\xc0\xde\xe8,\x0e\xb5\xc46\xc0\x8e\x93\xef\\\x11\xce4\xc0\xcd\x01\x15Z]\xb12\xc0}\x9cD\x05{\x073\xc0i\xae\xdc\xce\xab\x143\xc0\x95\xd9\xae\xc9\x99\xb86\xc0G_\xbf~\xa8\x146\xc0\xc8-\xef)\xfa\xa44\xc0\x1b\xc2\xc5\xbaw\xed4\xc0\x1c\xe6;D%\xdc3\xc0v\x11\x93|\x06U0\xc0@\x1a\x82\x9c3T/\xc0(\x95\xb6\xb0yV4\xc0\xa2Q\xce\xder\x133\xc0\xb8\xd7zb\t\x843\xc0R\x1e,3uE4\xc0\xf8m4\x91\xf6\x855\xc0\x93\xf9\x8e\xc7\xea\x156\xc0\xb6\xf3\x90\xf0!\xde1\xc0Aa\x83h\xdde4\xc0\xa1^\x05\xce\xcf\xe13\xc0\xe6\x04\x8c\xf0#m3\xc0\xda\xf0\xc0h\xe8\xfc4\xc0\xa3\xfe\x15\xaeU\x025\xc0\x9a\xb2\x16\xf1\x90\xbe3\xc0F\xfd\xebO\xa5\xe67\xc0\xb1\xd4\\j:\x086\xc0\x06\x8dXRmh4\xc0FB&\'S\xec7\xc0\xd5\xbcE\xa3\x88\xdc4\xc0\xa5\xa8|\x8b\xafB0\xc0Q\xa0\xd3q\xaf\x0c3\xc0^\x12VCi$3\xc0\xd1\xa6\x8c\xe6\x87\xce.\xc0\xf4ou\x984w3\xc0\x8e\xb4\xbbD\x81\x046\xc0\x01d\xd2\x18\xf9\x9c1\xc0goj\xe2\xccu4\xc0/\xf6j\xe7i(3\xc0~\xcaM\xd8\xbbv3\xc0\xe4\xa8m+\x94c6\xc0\xf2\x95\xe5l>\xf14\xc0\x85j\x0c\xc6\xbe\x1b2\xc0\xfe\x13\x95I\xf2\xd85\xc0\xf6\xb8?\x0fj\x912\xc0\xef\xc64\x0ea\xe63\xc0\xf8\xdd\x850\xe1\x035\xc0\x88rhLS\xb86\xc0\x83h\xa3\xbc\x8c\xbc4\xc0T\x84\xd8\x03\x1dL5\xc0t\x80\xec3\x08\x0e6\xc0k\xbdX\xde\x96i3\xc0:\xd2\xc7\x00\xe6\x8d/\xc0b\x04[\x02_\\4\xc0\x18\x1f\x98Q9\r2\xc0\xd2\xb2J/\x91+4\xc0\x8a\xa2+\x11\xad\x9e3\xc0\xd0S=\xce\xde\x976\xc0I.\xe4-\xaa\xae-\xc0\t(\xba8\x82\x196\xc0N?\xc0$\xec}3\xc0;1*K\x88\xf73\xc0\nwZ\xe9\x87x5\xc0b\xe6X\xf6\xb2\xe44\xc0\x82\x1b\xb1\xaf\xf2c,\xc0%\xe9\xe9\xf5NU3\xc0\xe0y\xe6\xb4=\xa21\xc01\x85x\xb1\xa7\x8b3\xc0\x1fl\xbfT\xfa\x877\xc0\xc3\x8e/\x98B\x813\xc0\xcf\x96\x84?;\xa62\xc0\x9fo\x11\x1e_\x0f4\xc0\xb7\xe0\xe4\xbc\xbc\x038\xc0\xd2\xe1u\x95y\x103\xc0\x1b\xa3\xd3\x1d\x8002\xc0"\x8dB\xb6>\x175\xc0\r6[\xa5g\xf65\xc0T\xea\x11U^@5\xc0\xc6\xe3\t\xdbV\r3\xc0J\nU\xf2\xd8\x1e4\xc0Q&8\xa8\x0c\xe24\xc02W!\xa7*\x904\xc0\xc3\xb5\xc0\\zW3\xc0g\x0e\x07\xac\x8d\xff2\xc0\xeeK}\xaf\x11\x044\xc0\x98\xad\x9d\xa3\xca`4\xc0\x18tb\xe8\xa3\x904\xc0\xc1\x81c\x9fEA7\xc0\x15\xa2\xb8\x19\x16\x032\xc0\xa8\x8a\x9e\xfe\xac\x8d2\xc0\xf7\xde<V\xef\xc81\xc0\xa3Mb4P\xc53\xc0g\xdc\xb5\x8dl\x1e3\xc0]\x90TV\xe7;4\xc0\x1f\x89l+\x1dp4\xc0\xcf\x8f\x95\x97\x8d74\xc0ra,4\xa5{3\xc0\xdb\xf1\x94\x98\x12\xb82\xc0jc\xb6\x07EM3\xc0B\xe4I1\xa2\x8f2\xc0,&[\x9d\xd1Y3\xc0\xd3\xbe y\xd0\xc94\xc0\xb7{\x06\x80\xadA7\xc0\x19\xf4v\xd9\xd7,4\xc0V\x12z\xf6\xea\xf72\xc0\xcaV\xdf=\x7fb5\xc0\xae\x81\x08\xb0\xd9Y4\xc0;\xb3\xed\x8f\xa3\xfa6\xc0\xef\x02\xbb-\t\xae1\xc0md\x04S\xba=3\xc0\xb2\xf3t\x1d\xd9$3\xc0%\xd9x.\x98E2\xc0\xea*\xe3-\xacO8\xc0\x18\xe47\xff\xad\x8f4\xc0<\xd5\x8am6\x145\xc0\xa4\xe9\x93\'0\xe82\xc0Z\xebZ\xb6\xc4N3\xc0\xe4K2\xddTs5\xc01\xb1\xa1\xbc\xff\xfb2\xc0\xa1\xb9?X]\xb84\xc0\x1d\xfe\x9ep@\x9f2\xc0\xfaU\r6\xdfx3\xc0\xf1\xed#er@5\xc0{\x9c`\xf7\x01\x152\xc0]\xbf\xb2\x00\x89\x9d.\xc0\xa0l\x9d\x89\xd3\xff2\xc01\x8a\x90\x85\xde\xe45\xc0\xfb\xd9\xde\xb2\x1al3\xc0\xd90N&\x01\x153\xc0<\x88\xb2j\xfe\x963\xc0\x03F\xc7\xd5d^5\xc00&\xe7\xcc\xcd03\xc0V\xd9\xf3\xe9\xa5\xeb5\xc0\xf8\xe6X\xe0\x88\xe64\xc0\xebFg\xc5\xf9i3\xc0\xa8W]\xbc\x92\xaf3\xc02\xba\x01*[\x0e2\xc0\x06\xd4\xff\xf3}\x825\xc0\xd82\xc3\x15w\x063\xc0.L\x86\x16\x05\'5\xc06!\xeeP\xbbk5\xc0\x04\x0c\x9d\x97\xb8\n3\xc0\x84\xcc\xb8W\xe5\xe03\xc0B\x8a\x9f\x05\x12\xf53\xc0\x12\xfe\xa6k\xc5\x8f7\xc0~\xf1x.\xf273\xc0(v\xe5\x99\xbf\xeb3\xc0\xc0\xac#\x07P\r4\xc0\xbc\xcb\x18\xf4\xeb\xea1\xc0\x1c")$x\xdf3\xc0\xe7de\xe3\xa2\x92.\xc0\xb8\xfe\xd0\xf8U\xe54\xc0\x05\xbe\x8f=\x1fn3\xc0Z\xb7d\xe9\xc4\x1b2\xc0r\xa8~`/\xc25\xc0f"\xe9p\xec44\xc0\xfdb\xa9\x1cW\xfa2\xc0\x99k7\xac\xf7\xa97\xc0\x96\x88\xed\xd2m\xc64\xc0\x03\xfec\x15c\x043\xc0\xb9Zt=\xe7\x915\xc0\x8c\xc5\xb6b\xb4S5\xc0}\xe1\x94\xfc\xfc)3\xc0\x1a\xb4\xa2\x1b[\xb03\xc0L\xc2\xa7z`\xf73\xc0x?0\xefR\x073\xc0{\x00\xec\xc7\x19\x0f2\xc0\x9a\x14J\x1e\x87\xd02\xc0L\x9f\xdc#\xec\x0e5\xc0\'\x15\x90\x06\x15\x893\xc0iZ\xa7\xe2\xa2|4\xc0\x98\xe4S\x1c2g3\xc0\xa4\xdd\xf1p\x96\x0b6\xc0\xc9\x00\x18\xab\xc7%3\xc0hd\x1c\x88\x98\x913\xc0\xc3\xa1\x81\xa1\x90\xec7\xc0\xc5\xf0\xd8\xbb\xd9\x107\xc0\x8d\xfa\xc3 \xfeX5\xc0\xd5f\x92\xff\x93\x886\xc0\x14.\xcc\xdc\xdf\xcd2\xc0F\xea\xe2\xd1\xe4!5\xc0\xf6\xf8\xe5\x19u\xc71\xc0\xda\xae\x9dR8\x0e0\xc0\xdcU\xc7\r\xff#5\xc0\xcal6\xfb\xf2b4\xc0+N\xc7\x89\x05a,\xc0MS\x1c`Y\xfc4\xc0\xdd\xd2r3\xcb~4\xc0\x97\xacD?\xab\xde4\xc0\x81\r\xe6\x01\x9f}5\xc0Ao\xe4\x1b\x07\x194\xc0\xc8N\xda\x05\xb0\x8d3\xc0\x97P\xa1D\x03\x8a4\xc0mv(;\xc7\xac2\xc0\x83\x1dA\x99\xc2\x083\xc0cu\xa9\x99\xd8\x831\xc0>\xfe\xb4R\xe2o4\xc0S\xa7\xf3\x80/\xca2\xc0y\xa5\x1fN!\xa92\xc0\x0e\x91\xe7\xd3\n\x082\xc0::\xeb\xe6\xd3b3\xc0\xec\x03kv\xb4\xc92\xc0$=\x14Fi\x157\xc0+k\x0e1\x12\xa34\xc0\xb0\x17\x81]\xaf 3\xc0\x1bC\xa1\x04%\xe45\xc0\xe8\x9c\xb5\xff\xbb\x851\xc0=f\xc4e\xbcE3\xc0u\x18\x9eZ|q5\xc0\xee\x01V\xf2\xe7G8\xc0i\xe4\x9fH\x18\x8d3\xc0\xb8\x902\x83\xd9\x124\xc0\xfcE\xd6\xf9\x1c64\xc0\x96\x9eN\x12\xcei4\xc0i\x80\n\xc1\x87\xd13\xc0\x11\xdf\xd9\x8d\xd2J3\xc0\xbf\xc5\x91T(R5\xc0\xden\x88\x1a\'\xf03\xc0\r\x16D\xb8\xddL4\xc0$\x91\xbf-\x05\x1d3\xc0\xe0@\xb8\xbe\x19\xec3\xc0\xd5{h\xe4\x93\\3\xc0[\xf9%"\x04\x153\xc0\xa2T;\x9f\xea\x164\xc0\x892\x87%\x1e\x977\xc0\xa4\xe6\x96>fP3\xc0{\xae\x89\xdd>\x114\xc0I\x88g\xc68\x034\xc0\x901e:\x8a\xfb3\xc0\xf8\xdb\x10;\xfc\xb27\xc0\xd1\xd6\xac\xe9\x0b\xed3\xc0\xd7\x8e\x17\\\x0e\x1d3\xc03"TTq\xac2\xc0\xff\xef\xaft\xde\x143\xc0\xf2\xb3\xbc\x1b6\x885\xc0L\xb6\xc8\x9c;\xcd2\xc0\xd7\xed`ck\xc83\xc0\xd9\x9f\xc4\x19\xc8o2\xc0\x9c\rcA\x94\xb03\xc01\xbe\x19\xaa)*5\xc0\xacu\x04+\xfb(4\xc0h\xfb\x87O\xe9 6\xc0R\xe2\xe1i\xcb\xc57\xc0\xf2F\x1f\xb8\xd104\xc00z|5\x1083\xc0\xf9\x9bLI$\x0f4\xc0\x0e\xaf\x8a\xfelC4\xc0\x1e\xdez,\xcer4\xc0z\x06}uE|2\xc0\xb0\x0b\x9c\xe1\xbcp3\xc0B\x05\x95\x1f;)2\xc0\x9c\\\r\x8b\xd9i3\xc0\xa93iWc\xe6,\xc0\x15\xec\xa0\x00?\xa93\xc0\xc2!|\xde4\xf91\xc0&\xea)\xc05%4\xc0:\xde\x1f(6\x903\xc0\xe64\xc6\x9d\x85\x0f5\xc0\xdc\x93?\xf7\xbf*3\xc02xk\xfdwL3\xc0\xb7k\xd3\x8b!\xbf3\xc0\xba\x7f\xbe\xddv\x834\xc0\xa8>(x\x11Q1\xc0~\xedg}\x10#4\xc0\xb4\xe6\xf9\xe7\xcd\x114\xc0 \x8c\\^\x19\x052\xc0\x05i\xd4=I4/\xc0\\Nq\xfbh\xc82\xc0\xfb\xedHF\xc9\xb94\xc0h\xee\xab\x1c\xe1\x1e8\xc0$\x80\x91)Y\xb52\xc0\xec\xd6<\n@o1\xc0\x0c\xd1\'o|\x1f3\xc0{wV\xa2\x7f93\xc0_\x8c\xefy\xd5\\4\xc0\x0f\x16\x82&(\x173\xc0\xed\xeb*Bi\xe35\xc0k\xfc8fY\xe92\xc0\x19\xa1\xff\xff\x16:3\xc0\xbb`\xfa\xf0\xffX4\xc0_:\xc3%y\xba1\xc0\x88\r\x08B\x14\x172\xc0"\xd9$\xc9\xfcQ3\xc0\x86\xd5\xfc\x9eFv3\xc0\xfaT\x90\xfeP\xc55\xc0\x1b\x9a\x1f\xd8\x9f\x844\xc0;\x1bLC\x9d\xd54\xc0N"}\xd7\xe6a4\xc0\x9b_\xc1%\xaa04\xc0&\x16\xce\xf0\xba\xbe5\xc0(%\xc2\xbf\x92:2\xc0\xbeZV\x82"p4\xc0\xfa\xb0la\x96a3\xc0_}e\xd6I\x183\xc0\xfeTs\xd2\x82e4\xc0\x19\xce\xf3r\x02\xfa1\xc07r\x08\xf9G^7\xc0\xc1\xd3\xe8\x8e753\xc0\x1a\xb2\xee\x10\xa2]4\xc0\xdd<\x1d\xdb\xbe\x062\xc0\xba\x92\xa7N`I1\xc0C\xe0H\xbc\x9f\xde3\xc0\x1b\xc0\xb72u\xd51\xc0\xff\xa9@\xdc\xe0=3\xc0\xa4s\xadC^\xdd4\xc0j\x0b(\xdb\xe1!7\xc0\x0b\xb7\xf8a\xf5\xab4\xc0Y\n\xe1\xee}"7\xc0\x1e\t+\x88\xe0\xf73\xc0\x85\xe8\xf6\x1f\xfb"7\xc0QA\x0e\x84P"4\xc0@\x90c\x08\xec\x085\xc0\xda\xeaU\xa1B\\4\xc0\r\xf2\xae\x82\xe1\xae5\xc0\x056l\x14\xf3M-\xc00R\xa5t\x8d\xe13\xc0\xb7\xfd2S\xdc\xfd2\xc0\xb1\xed\xda#\x06\x193\xc0\xe6\xc3\xc0$?A4\xc0\x82W\xd3\xe6\x92\xef5\xc0\x19\xa9\x00\x1c\xfb\x987\xc0{\xb6\x82\xd7_\xcc/\xc0J+\x82\xdbd\x923\xc0V\xdf}\xd9\x8d\xb73\xc0\xbcs\xbf@o\xa22\xc0.YbsK\x084\xc0\xed\x1a\xe4\x9e\xe4[4\xc0\xbc\x8b\xa4_\x05i5\xc0\xc3r\xb8]RP2\xc0\xb7\xfc(K"d1\xc0W\x0cI\x82E\x97+\xc0@\xeb)HI\x9e+\xc0\x98\xd1\xee\xc6\xf2t3\xc0\x1b\xdd\x8f\x9d\'\x1e3\xc0\xbc\x9b\x9d\x15\x81\xdc4\xc0\x8bT\xba\xe6\x99\x9d3\xc0/\xff\x00\xc4\x1c\x814\xc0\r\xca\xb3\xa6\x89\xdf2\xc0U~\x00\xe2Hw4\xc0\xc1j\x973H?3\xc0\xc4S\x9c\xbb}\x0f0\xc0\xd2\x14x\xacj\x951\xc0\xa4\x9e\x0f`\xcdK2\xc0\xb4\xa9m\x97B\x8d4\xc0\xfd\xa2\xb0\xcf\xd3(2\xc0dy\x95\xb4Z\x0c4\xc0\xc2\xd7\x82\x0f\xcbF7\xc0H3\xd7\xa5\xe3\xe82\xc0\xed_\xb2\x87\x1b\xcc2\xc0\xc3\xd0\xea\xb8\xc0\t3\xc0\xae\x80l\x17\x8e\xe72\xc0\x86\xc0\x15\t\x8d\x115\xc0s\xc5\x95\xcf 4/\xc0\x08\xd8\xed\xfa\x91\xd12\xc0d3\xe8?[\xc05\xc0\xec\xf8\x7f\x0bD\xca3\xc0D\x10\xadn\x0c\xe53\xc0\x07\xe2\xa3\x97&\xd72\xc0!\xc4\xe3kH\xf82\xc0\x9d\xb7H\xde\xc7\r7\xc0\xc4\xd8\xb8Y\x80\xcb3\xc0*\xceP\xb32\xec3\xc0\xb1]\x11KR\xb72\xc0\x9et\xd6\xd4&\xb81\xc0\xa8\xe9\xb9)+\x898\xc0u\x08\x98Z\x7f\x822\xc0\xda\x01\x88\xd8\x84\x943\xc0B\x87\xa6\xcauZ3\xc0\xcd\x8d\x86BF\x994\xc0\x10x)v\xc3\xe12\xc0\x80\xff\x1a\xa8\xe0\x963\xc0T\xe8\xa6SNr4\xc0\xeb\xc5c\xa0\xe8#4\xc0\x1c(\xa6vT04\xc0\xc2h&\x91\xc9%4\xc0\xc4\xe7\xb7\xee\xe6\xb82\xc0 \x18\x94\xcd\xc8\x9a3\xc0h\xd5\xb7\xe2u\xd91\xc0\xec\xf1\r\x11/\xab3\xc0`M\x01\xba\x9b\x874\xc0;gr~L\x913\xc0\xe6\xa8\x8a\x98u<4\xc05\xbb(\x0b5B.\xc0\x95Y+\xa5O\xd74\xc0\xfe\xcb\x85L>\xd92\xc0:\x0b\x94\x98\x8b\xe62\xc0h\xe9\xdf\xf8\x80\xfc3\xc03\xf1c\xa79U3\xc0\xcfWjX\x9a\x08/\xc0\xcc:\xbba\xf3\xa14\xc0\x16\xf1\xcbqF\x80/\xc0\xabf\xf5BIP4\xc0\xc3\x7f\xde\xe0\x0e\xb22\xc0\xa0\x86\x08\x96\x94\x9d7\xc0\xbd\xc6_\xc4\xeb\xef7\xc0\xd1\x9f\x9a\xdam\xde5\xc0\xd00f7\xc9\x164\xc0g\x04\x10YG]4\xc0\x15/\x18\x95\xe1\x931\xc0y|\x8d\xf26\xee6\xc0\'JN\xcdM\xa93\xc0*\xf5p\xa4\xc3\x033\xc0\x98\x12T\x0b\x03\xf14\xc00\xf6\xc2>S!3\xc0$\xb1\xd6]\x06\x114\xc09\x0c\xad\xaa\xdb\xea4\xc0\x9f\x90\xfc\x05\xe6\xee1\xc0a\x8d\x99\x84\x9c\x845\xc0ve\x05\xf2\xdc\xf42\xc0\x89\xf4\xc6\xcb^\xa02\xc0\x90\x0cPeC\xef2\xc0(\xc2I#\xbc\x1e7\xc0\xe2b\xc2\xf6\x1b\x052\xc0\x9b\x16\x1b\x0cS(3\xc0\xe5\xa9\xaeh\xa3\xac4\xc0 \xe2L\x8e\x91\t4\xc0AD\xe1\xe0\xb375\xc0\xc7)\xe0\x01\xe4V5\xc0h{Y\x1d\xd8W4\xc0\xe1\x89\xc6\x9fy$-\xc0\x9e\x05\x8f\xcf\xe0\x043\xc0\x1e\x17\xcc\xed\xe5B3\xc0\x08\xc4#\xcb\xe2.4\xc0\xe5\xde\x05\xdd\x9fS6\xc0\x98\x84Mk\'\xb24\xc0\x9e\xf9j>\xad\xb33\xc0"\x08=\xab\xd7<0\xc0\xe5\x99\x1f\xe1\xcd\x1f5\xc0{y\xe0\xd1\xa3\xe62\xc0.\xc4\xfa\xe3\xd9=4\xc0+\xe3x[e\xdc2\xc0\xaaf\xfea}V5\xc0i,xE\x9e\xcb3\xc0\xb3\x06#\x7f\x00C3\xc0\r\x80\x19\x9f{\xd42\xc0.Y\x01\xeb+\xee1\xc0\x99\xbaq\xca690\xc0\xc2\xb4\xc1\x02-\xb43\xc0\xaf\xee\xcc\x0c\x05O8\xc0\x9b1\xce\xa0 \t4\xc0d\xf8\xfe\xa0,\x886\xc0qJBZ\xa7\xe53\xc0@\xd8Y/\xbf\x0b3\xc0IV\x06\xa8\xdc\x043\xc0k\xb5|\xfa\x80\x813\xc0d\xf9=\xfa\xba81\xc0\xf7\xe3v\x0b*\xee3\xc0s\xd2\xa3\x11P@4\xc0\xd9*s\x9f\x05\n7\xc05\xcf\x01\x07\xe7z3\xc0\xb4Q"c\r\xfb1\xc0HS\xc3w\xb3\xe31\xc0Tl\x96m\r\xe22\xc0\x1e\x1b<4y\x8b2\xc0(\xfd\xa9zG\xaa3\xc0\xc4\xcb\x12"\xafy3\xc0\x89\xeb;Y\xbba0\xc0\x90\xa5|\xcb\xbe\xd95\xc0\x9a|\xc2\xd4\xd4\xa14\xc0!+K\xdc\x03\xa74\xc0\x83\xdb\xb4c\xb713\xc0\xf6\x86\x8d\x8a7\x156\xc0v\x93\'\xbc2\xfd2\xc0\xfb\x14GvM)3\xc0S\xa3\x9d\x07\'\xab4\xc0\xb3\x92\x06`\x81\xaa4\xc0\xe5\x1bZ\xa1\xab\xdf2\xc0\x07\xfa\xf5ou,3\xc0\x88\xd3\x0f\xf7\xff\xac0\xc0)p\xc1\x0e\xe6\xeb2\xc0\xbd\x93\xdcgHJ0\xc0\xf4&\'\xb2\x80:5\xc0(\x0b[\x9ef\x0e7\xc0\x94\n\xf0\xaaC\xfd1\xc0a\xce32\xa2\x974\xc0\xea\x8e\x08\xfe\xeb\x8f4\xc0\xd2\x94B\xe4\xed\xce4\xc0>\x90\x0b\xd9\x91+4\xc0\xba\x8eu\xe1#\xaf4\xc0\xe4Mq%\x84H6\xc0\xee\xcc9\xec`\x9c1\xc0"3\xbc\xe1\x81\xe51\xc0\x85\xa9\xd3}\xc3\x0f3\xc0\xba X\xe2\x00\xcc7\xc0Q\x85\x8bKe\xf51\xc0#\xd5\x08\xd1\x89\xb55\xc0\xb2\xbaEi\xfd^2\xc0u\xc2\xaa\xd2P*3\xc0\xf53\xf3\xe4\xdd\x127\xc02h\x8e+u\xf64\xc0H\xb9pZ\xe0\xce3\xc0\x8a}\xe6cN\xdb2\xc0\xc9\xbawd\x0b\xd54\xc0\xe5\x8a\x8d1\xd6|6\xc0\xd9\xd2P\xda*B5\xc0\xc9PKe\xcbK/\xc0Q5\xc5\xb2\x8c\xb71\xc0\xf0\x1c\xfa\x90d\x054\xc0H\xd33\xb3:/5\xc0\x9e\\@\xd8%33\xc0\xaa\x04\xf1\xda\x11\xfb4\xc0\x82,~>-\xf23\xc0\x13_\x1b\xe9l\x9f2\xc0b\x1aS+I\x176\xc0\x99\xd6\x1e]z\xba2\xc0\xb0\xdaf\xa1\x8a\x9f1\xc0P\xae\x04q\x1c!3\xc00\x1b\x97`h\t2\xc0\xae\xda(\xa7`\x014\xc0\x00\x8f\xee(\xf4.3\xc0[\xba\x17d\x18#6\xc0\\\x1a\xef\xe0\xf8\xcb6\xc0\xcd\x04\x89f\xff\x8d4\xc0\xc3!\x15\xf9\x82\x05/\xc0,\x87E\xbb\xe7u5\xc0\x054\x88>JN1\xc0M\xbbk>\x95\xee4\xc0\x9ep\xdcf\x07)7\xc0\xdc\xde\x98\xf1\xa093\xc0\xd4\xdf\xda\x0bA33\xc0\r\x08\x9eR\xdc54\xc0Ya\xc6e\xb6O4\xc0\xf4\x1a\x05\x8ce\x106\xc0\xa7l\x04|\xe9\xfd2\xc0U\x14C\x85\xe5t4\xc0&\xddUZF\xa71\xc0\xe0\x9c)o\x92`6\xc0\xcc_\xc6g\xf1\t4\xc03\xb2\x87\x1fj\xd06\xc03\xb4\xe1g\xe4\xc45\xc0n?2q\xc4\xa44\xc0\xa8g\xe0\x99\x01>3\xc0|\xe0\xa0\xd5\xd1q8\xc0\x82\xe8\x8c\x88\xde\xd02\xc0l\xf4$+W\x014\xc0\xec6o\xef8\xf03\xc0x\x85\x01\xf3\x0e\xf23\xc05\xc9ss\xdd\xdf2\xc0&\xba\xd8\xb2\xba\xd01\xc0Z\xe4\xc1\xab\x04\x065\xc0\x8fz\xe8\xdeu37\xc0\xef\x00mu\xff%3\xc0O\xf6\x9bg/,3\xc0$t\xc9Y]\xe24\xc0v\x85\x92\xa7\x1163\xc0\xd8\x94{\xad\xb9$3\xc0\x11]5\x87\xed\x1c2\xc0s\xfd\x91\xb4t\xa41\xc0\x89\x95c\xcd\x07\x0b5\xc0\x8f\xc5\xc4K\xc8B5\xc0C\x8e6\xef<\xc53\xc0\x82\xea\xc2\x84\xa0\xdd6\xc09\xfc\xf5\x0b|\xbc5\xc0\\\x92\x94\x81\xf2\xa14\xc0\xbd\x0c\x97Fy\x853\xc0G\x1f\xd1,\xb0\x07.\xc0\xc7f\xdf1c84\xc0B\xc8\xb9\xc5\xd4\x143\xc0\x04mP\x83\xf8q4\xc0\x90j\xd2\xc9o\xd83\xc0\xa2\xe1\x89U\xd8\xe62\xc0\xb0\x15\xf1\xf92\x193\xc0\xb8\x8c\x1f\x9a\xd2\x173\xc0:`\xb0\xe0\r\x0b5\xc0Ls9\xf3C\x9b4\xc0\xd6O1A\xd0\xa33\xc0\xd2\xb7L=\x89T4\xc0\xdb\x89Ol~`4\xc0\xda\x01\x90\x84\xbd\xb55\xc0\x17,\xe0\x86\xfc{1\xc0\xee>\x8bO525\xc0\xa7\xfb\x84\xd3\xd3\xfe2\xc0\x08\xbdR\xed\xbf\xeb3\xc09]\xaci\xec\xef3\xc0\x18\x00\x11\x82\xa0)3\xc0\xf8\xb8D\xc3\x85\xd62\xc0\xe8\'w\x84#v5\xc0\x83" \x83\xdb$3\xc0ljTE\xa3\xbd3\xc0g_\xd2\x1f\x00/1\xc0\x93\xf7\x1b\x0b\x0ft4\xc0,\xa9Z\xd1\x1c\xa35\xc0\xbc\xb2~\xb0M\xb83\xc0\x1bX\xce\xc2\xef<2\xc0\x0c\xce\xd2\xc2yN6\xc0Ni\'\x89\xd1\xe63\xc0\xe3\xde\xb0Bi\xfd1\xc09\xc31\xe7\xf5\xd72\xc0\xa8\xb3\xca\xa6\x87\x982\xc0\x00\xf7\x92\xdbC\xae4\xc0\xac.5\xd3j\xfb.\xc01\x10\x1a*\xcd\x1a3\xc0IC\xa9"\xc8\xfa1\xc0\xb5\xce\xe8\xed\xf2Z5\xc0\xd0X\x1d\x99J\xbf4\xc0\xe8g^$\xb1\x023\xc0\xc4\xc6\xad\xc6.\xdd1\xc0\x17I\xa6\xcd\xc1t4\xc0\x81\x8c3$\xc8\xe92\xc0\xe8Yr\xb7\xd1\xd03\xc0\x83\x0bRB!\xeb2\xc0\xb6G\x1e\x84\x18\xa03\xc0\xd6\xc2\xfc\x07\x92\xff2\xc0\xe3\xb5\xe4t\xcew1\xc0k\x1a\xc2@\xefV4\xc0\xdf\x19\x078\x00\xa21\xc0\x13B\x97x#!7\xc0\xf2\x9aF{\xd6g4\xc0n\xc8\r:B\xa43\xc0\x0f\xd3#!$\xea3\xc0\xdd)\xed\x01\xb4\xc82\xc0Q*\xb4\x07\xa3A2\xc0\xe6\xa2\xb1\x8d\xaf\xb44\xc0\x91\x14\xeb\x91\xe3\x1c4\xc0;n\xd8\xdc\xaf\x9b4\xc0\xb7\xa0;27\xea3\xc0\x18\x1c\xe2V\x8b|4\xc0\xfa\xb3\x9b,OS0\xc0,\xc3Gk\x9b\xf10\xc0`\x1eq\xa0\x9f03\xc0\xbd\xae\x92\x95\x1f\xa53\xc0\x0et\x80-\xe8A5\xc0A\xb0\x80\xe2\xc9_4\xc00\xa6\xd0\xe1{\xd72\xc0\xbf\x01\xc1\x05!\xab1\xc0\x93\xbbU\x1f<\xcd1\xc0\x15xe\x96\xb7]3\xc0\xca\xb2\x19*\xd923\xc0/\xa1\xf5\xa1*p4\xc0r7\xf7\xf1hV1\xc0zD\xeb-\x9e?7\xc0w\xf8ka\xb9\x7f2\xc0\x15\xe1\x19 x\x964\xc0j\xbecS,[7\xc0\xc0\x95~\xae\xdb35\xc0\xee\xdf\xe1H*\xb03\xc0`\x13#q\xe5<5\xc0\x11\xfd\xa8\x03\xbe&3\xc0\xa3\xe8 \xd9\xf8\xd92\xc0\x01\x8b\xc0\x12\x9d\x066\xc0q\x85F\xe91\xb06\xc0\xe5\x00\x80\xb7\xec|6\xc0\xfeFK\x86\xa1\x163\xc0v\xca\x96\xe1I 3\xc0\r\xc6\x9br\r\xe3,\xc0P\x8e\x7f\xd8\xe2g1\xc0u\x15\xd4 \xa4}2\xc0\x90A\xf3m\xca\x932\xc0x6\xf4\xef\x14\x8c3\xc07e$\xfb\xe2\x904\xc0\xcay\x84\xa1\xc8\x985\xc0\xc4\x89\xb1\xdd\xc0\x8e3\xc0\xd6\r\xbf+-\xad3\xc0\xaa\x98\x81\xd9\xe6\x866\xc0\xbb\xd2\xb5\xc8\xf0:3\xc0;D\xa5}\xbco5\xc0X\xf1;r\xa6\x8e4\xc0\xfeL\x00i\xfa\x874\xc0Z\x11b\xedL\x004\xc0n!\xe2\xc8%\xa16\xc0\'U\x91p\xba\x1c2\xc0\xf7\xdc\x8d5\rO3\xc0\x804\xc0\xa2\xf6\x062\xc0\x12\xb9q\x19\xb0\x8d3\xc0e\xfb\'\xfc\xb3\xe53\xc0\x9a]\xce\xf7\x06\xe52\xc0^[?\xb7\x80]4\xc0\xe3\xb0m\x8d\x07s4\xc0\x9c\xc0P\xb9)\xc70\xc0\xde\x1a1\xd1\xdc\xfb4\xc0$-\xbd\x82\x17\x934\xc0\x08E\xc0\x11\xd0\xb04\xc0\xf5\x15\x80\x02oN2\xc0;\xb2\x8b\xd2\xc7E2\xc0L\xd5{9\x14\xcf2\xc0\x8f\x9aN9\x0bk4\xc0\xe3\x8d~\xed|\xbf3\xc0tE\xa0\xef\x06+5\xc0$\x95\xe6\x1b\xecd4\xc0-\xdfK\xb8>\xcd1\xc0\xd20s\xe9\x1dj3\xc0\xf5\xc0~\xa4\x8b\xf42\xc0\x0eK\x8b\xb3\xe3k2\xc0\xea&\x02\xb0$\xe63\xc0Z\xb6\xdd\xa3>%4\xc0\xaf\x8eW\xe7?\xdc2\xc0\x97+\xf9\xffV\xb13\xc0\xd0\xf1\x99\x95\xeen6\xc0\xd1\xa7\xf9Dy\xce6\xc0A\xc5\x8e\x0e\xfd\x033\xc0\x84\xee\xac(AW3\xc0\xd7\x12\xf4\xa1\x8d\r4\xc0\xec\x1d\x81\x95\xb0\xd16\xc0\xda{\xcbz\x95\x065\xc0\x03\xddmk\xa9q3\xc0\xbc&c;0\xd93\xc0\xdc*\xd5\x81\x9b$4\xc0t\t*\x96\xf6\xfd2\xc0\xd6\x93D\x1e\x7f\x8a4\xc0\x19\x8e\x80Tm\xf64\xc0\xba\xc5\x10\x97\xe0\xfb6\xc08\xdd\xb2\xaf!y5\xc0`H4\x04\x1aD4\xc0\x81\xec\xa6\xd8\x9c\xc96\xc0\xae\xf3\xc1X\xb7i/\xc0\x7f\x18\xf6\x1e\xdb\xb83\xc0\xd9\xe3\xb54\x0b\xb51\xc0\xff\xfa\xd7\xbf\x8c\x174\xc0\xc3R\xf4\n\x07\xf91\xc0\x90\x02\xad\x96\r\x1e4\xc0\xcf\xfc\xe7\xee\xe8\xf44\xc0\xb0\xecr\x88\x92\x8b4\xc0\xe4\xc2\xe5\xa6\x89X3\xc0n\xab\x0f\xc9&-3\xc0\x90\xf0\x96\x1b\x89\xea1\xc0A{\x96k\\\xd95\xc0\x85\xf8\xb9\xf6+\xc25\xc0\x16t{Z2\xe64\xc06\x0b+\xc5\xc5\x0b6\xc0\x03\x1bpd\x13\xe34\xc0\xb4\xc8U\xcc\xf2<4\xc0\xbfS\x17H\xce:4\xc0\xce\xf8\xb9\xe8\x88\x985\xc0\x14>\x8d\x01{\xa24\xc0\xb9\xf0\xe9x\xd062\xc0^\xf3\xcdF\xf0N4\xc0\xa6\xf2\\y\xa2\xe43\xc0\xb4\xcfr\r\xcf\xd24\xc0\xda$Q\x19\xbb~3\xc0\xfb\xd0\xa3\xfeL)7\xc0\xcc\xbc\xf9J\x88\x814\xc06\xa2n\x1b\x13\xf14\xc0\xc2\x1dw2\xe4\xc52\xc0(\x91lE\x8d\xdc6\xc0l\xa30J\xe7\x913\xc0\x06\xdeP\xc2\xef\xe31\xc0\xc3OL\xc9D`3\xc0g\xde\xb7 \xa7\xf82\xc0jJE\xdd+w3\xc0\xfaW\xf0?\x08O5\xc0\xca\x82\x11\x08\xf3\x824\xc0\xf9L\xa3=H\xf53\xc0\x0b\xd2Y\xcf\xaf\x9c4\xc0I\xb3\x84tg\xd51\xc0\xf66\x8c\xed\x80n8\xc0\x85?\xf2\xb1\x85\xb61\xc0\xbd\xf5K\xf1\xa6\x8b3\xc0\xa5\x13\xdc\x99\x8e\x1c5\xc0\xa4\xc3\xabA\xc5\x122\xc0\x1c\xbb<,WS1\xc0#\xcbo\xdf\xce\xdf1\xc0\xd4\xcdQp\x19a4\xc0UkN7\xc9\x1a4\xc0\xe0E\xcb\x9d5\x8a4\xc0:YJ\xe2\x94#2\xc09\xab;:_;2\xc0\x88L\xdeL\xa8v2\xc0\xd3JZ^\xd0\x188\xc0\x95!6\xec\xbbg3\xc0~\xe9,\xbf\xe5\xaf2\xc0i\x1bV\xac\xe6o3\xc0\x1e4"\xc5.\xd06\xc0\xb3,\xfb\\\x12\xd9-\xc0\xc3\x02\xf0\xfc\x1e\x1e7\xc0\xc4\r\x16*x\xc13\xc0\x83\xd60\xd7\xc2X5\xc0`}\x8d~\x03l4\xc0q\x9c\t\x86\xcdT3\xc09\xe6d\xe4\xf4\x0b4\xc0\xff\xe3\tAY^3\xc0\xaf\x83c7\xa9z3\xc0<\x044\x1c\xfc\x8b4\xc0\x13\xb8q5\x10\\7\xc0n\xc0\xfe\x82p\xbd3\xc0\xf2\x86\xb8\x12\x86\x033\xc0g\xd8K\xb53\x073\xc0\xf9;=\xfc\xe2\xc82\xc0\xd3\xde\xb5\xd3\xe3\xc43\xc0p\xf1g\xbdV\x963\xc0\x14\xb9\xba\xbd\r\x146\xc0\nf\x89\xd0/t2\xc0\xda\x0bA\xad \x0e5\xc0\x8fD\xd4\xa7\x04\xff5\xc05Mf\xa56\xf35\xc0\x17qE\x0e\x9b\xa34\xc0\x9b.\xa8W\xc4\x843\xc0\xd1\xf3\xdf\x16\x1f\xa76\xc0\x11qu\xf0\xf9\x083\xc0\x08\xdc\'<zn3\xc0\x89\xec\xa4\x1c3\xcc6\xc0YU\x8a,\x18\x933\xc0\xc7\xbbb\xeco#4\xc0\xe2\xda\xc6\xe4\xda\xb33\xc0\xe3}\x1a\\\xb3t5\xc0\xdc\xb2\xfea#\x064\xc0\xff\x82\x10n\xec!3\xc0\x0eP#\x9d\xcd\x084\xc09\x86\xd7\xcf\x8b\x163\xc0\xdd\xca[\xbd\xa8\xcf2\xc0$\xfeq\xf6\x0c\t0\xc0\xdb\x8f\xb19\x12\xfa5\xc0(\xa5F\xff+\x826\xc0&\xc1\xd2qY\x112\xc0k(4\xea\xc5\xd45\xc0\xfbUD\x0f\x07\xb62\xc0\xc7\x08}\xe6n\x8a2\xc0D\x05\xec[;\xca3\xc0\xd2R?\xcd"\xb35\xc0\xcaIx\xf4b]/\xc0\x9d5W\xa2O\xde6\xc0\xc9\xc21\xef\x93\\5\xc0\xb8\x9a\x0e<*\x1d5\xc0\xeb\x17s@\xf1\xb47\xc0\x13v\xefzO#3\xc0/A\xe9\x8f\xf2\xe85\xc0\xbe(\x18\t+\x186\xc02\xb3\x11pz<7\xc0/~\x97\x7f\x19\x187\xc0\xadum\x14\x0bm2\xc0\x02\xa7gC\x02\x8f2\xc0\x9c\xa5\xd4\x1b\x88\xdc2\xc0\xa8t\xd4*a\xb95\xc0\xd0\x83\xab\xed\x01,4\xc0:\x80`\x83\x93H2\xc0uuS\x1d\xea\xbc5\xc0\xce\xe3E\x1d\xbb\xfa2\xc07\x06t\x15\xa6h2\xc0a\xf6T\xbc\x94{4\xc0B*6+\xde\x0b4\xc0\xff\x07\xef\x8d\xbe\xdf1\xc0\n"\xa7\xc4D\xf42\xc0\xbfB\x16\x93a\xa94\xc0(\xd9\xb5\xbf\x06%5\xc0\xa5{\xae\xf0\x81&2\xc0\xc3/\x91\xc3b\x1a3\xc0\x9c \xc5\xc6a\xeb5\xc0\xa3\x80t\xcdR\x113\xc0\x0c<\xdc\x14\x02\x0f6\xc0\xd6~\xf4\xa9\xbf\x080\xc0\xe8\x04\xc2\x82\xc7\xf24\xc0\xec\xd18\xe0\x0f76\xc0b\x9cB\x02F\xee2\xc0\xc3\xed\xa2\x02\xc2\xfa3\xc0\x83\xcd\xc6.\n\xef2\xc0\xe1\xbbPQ\x1c\x0c8\xc02\xf6P\x90(\xa43\xc0\xa9\xd3\xa69\xf4g3\xc0b\x8b%\xc4ob3\xc0x\x19\x9bh\x1e\x806\xc0,\xc1\xe4\x95\x07\x1d2\xc0\x81\xd6\xc3\xc9\xed\xa25\xc0p\x03\xef\x94@\xa53\xc0\x87\t\xfa\xaf\xc6\x894\xc0\xcc\xcd\xf9\xa67\xc55\xc0\x9f\xac\xacX\xf8\xad6\xc0\xad\xc0*H\xf303\xc0\xc1\x80FG9&4\xc0\xf5\x99n=\xd6}6\xc0\xa6q\n&\xcd\x974\xc02\xcbU\xae\x8372\xc0j\xc9\x03\x1cSh5\xc0\xd3#\xcd\xbf\xb1a2\xc0\x86\xe5\x826s*4\xc0.\xfc\xfa zC5\xc0\xfc\xbe\x00\xd3\xe4\x018\xc0\xe3^4\xbb\x8c\xc63\xc0.\xee\x99\xd3\x80\xe04\xc0\xb4\xecJJ\xc0\xf11\xc0n\xe7\x92\xfc\xb1h/\xc0\x1c\xe0\xcc4\xa356\xc0\x810\x85r\xe32-\xc0h\xa9a\x92y\xa83\xc0^)`\xc7\x15\xda3\xc0\xec\xfb\xa0\x9e\xa1u7\xc0!\xd2\xce\xb8\xec\xbd3\xc0\xbc\xa6\xaa\x95\x9e\xe06\xc0AY\xb0\t\xb9\xfd3\xc0\x84\xd80\xe7b\x995\xc0ufW\xa2\xa3>4\xc0t\xa3e\x1c7I4\xc0\x81!\x06\x00\x82\x113\xc0 \x88=\xb3\x9eq4\xc0\xe8$\xeb2Om3\xc0z\xffl\x8c\xe1\xc73\xc0\x8f\x10#Q\xd9\x0e1\xc0\x1f^\xcf\x9cF\xbf/\xc0d\xa6\x0f_yL3\xc0\xbe\xb9\x9c{\x9a\x964\xc0\xebkE5\xe4]2\xc0\xc91\x80\x96\x94\x114\xc0\xe2\x1c\x91W\x85\x9b4\xc0\xbb\xacv\x1e\xf5\xf53\xc0\xe6\x1a\x19\x7fU\x9a3\xc0t\xe3\xed9F\x0f3\xc0\x9d\n\xe3\x90\x8f?3\xc0\x02\x07G8U\x844\xc0\xa4\xb2#\xf9V\x0c4\xc0\xc4\x08m\x04\x17_4\xc0\xc6~\x90\x04^\x161\xc0q\xa7X|v\x803\xc0\x13gi\xa30\xcb1\xc0o&:\xdc\xdd\x945\xc0e\x0e13\xaf\xd02\xc0\x15y\xa27Y\x0b8\xc0\xc9\xad?\x9d\x88\xc26\xc0+\xb5;r\x82\xc33\xc0\x04\xf1v\xda\xcfs3\xc0n\xacG\xf5-O4\xc0\x13\x9b\xb0\xa7f\xb71\xc0\xa9U\xe43\x9b\x8c5\xc0]\xc1\xc6\xf0/\xf75\xc0\x94\xf5\x12\ri\xb34\xc0\xf3D\xde\xdd\xc4>5\xc0\xea\x7f\xb5S\xa1\x113\xc0\x9a!\x1c;\xbe\x154\xc0)\xccH\xee\x8a\x006\xc0+r\xa5 \xbc\x082\xc0d/\x92\x8aAQ4\xc0-z\n\x96\xebA3\xc0\xee\x14,\xaf\xed\xee6\xc0v\xb5/a\x0f\xd94\xc0\xb9g\xd9L\x8e\xef5\xc0u\xa4\xe8\x88T\xcc2\xc02?\x97c\xb9(5\xc0`\xa8\x07\x92\xea\x124\xc0\xc6\x03%*\xef\xae7\xc0\xa0\x18\xf0E\r.3\xc0\xd9RFP9\x1c3\xc0`\r\x0e\xb5A\xf24\xc0x\xf3qn\xaa-2\xc0\xa8]\xcc\xa9\x92\x063\xc0\xf0\x8f\xb6\xe8\x90\x904\xc0\xbc\x18\xb7\xbd\x9f\xc62\xc0\xd3&\x07\xc2\x14n2\xc0hU\x05\x0e\x9b\xd25\xc0\x9c\x95\x92\xa5\xe3\x04/\xc0\x1e\xcf\xe5\x9b\x0fR4\xc0\x98\nFE\xda>8\xc0I\x93\xa4\xc6\xd165\xc0_\xbd$\xfa\xfdv2\xc00M\xf9\xc6\xdd\xf72\xc0Zf\xe5\x06z\x814\xc0\x042F \xa4\xe71\xc0\xf3)\xb7\x9fM\xf27\xc0+\xd43$\x01\xbb4\xc05?H\x9a&\xa84\xc0\xdb+\x99tE\xa22\xc0d\x18\x91\xf9\xd3\x113\xc0\xa0d\xe0B\x18\xa41\xc0\xfcC\xe0\x8dKH-\xc0\x9e\x19-\\\xae%5\xc0\xfd+\x85\x8d\xf5\x8a0\xc0\x98|[F\xeb\xab4\xc0\xb7e\xde\x80q\x8d*\xc0\xb4\x7fxu\xd7\xcc4\xc0T\xd8&\x12\x8a77\xc0\x1eZ\x1e&\x9b\xed4\xc0*K\xc7\xb0\x94\x904\xc0\xa0k!|\x9ek4\xc0\n\tE\xe3lD3\xc0\x0f\xcc\xc4\x8f\xac\xfb0\xc0|\xd3\x97\xa5\xc0\xfe0\xc0\x99j\xf5 "\x8d3\xc0\xfcOt\xc8\xba\x1e8\xc0\xa8<\xc36\xe2\x104\xc0^\x06\xab\x93:\xdd5\xc0\x8e\x1f\xe0B^\xbd1\xc0\x01\xdd0\xea\xe1\xa91\xc0D^\x98\x9d\x05\x0e2\xc0\x15"\xec\xf9\xb0\x9f3\xc0\xf4\xce5\xff\x1c\xff3\xc0\xae\xb0t\xa8D\xe82\xc0\x14\xd5\xde\x7f\n\x1d4\xc0TQucE\x960\xc0\x9e\xe4\x94\xc6n\xb83\xc0H\xa7\xb7\xacX\x034\xc0\xf2\xf7\xa0V\xddd5\xc0\x80\x88q\x93/\x914\xc0\xfd\xe4\x06sfW5\xc0\x12\x1eoc\x94!7\xc0\xb7j/\x98-\xdc3\xc0\xb4\xd9\xad\xf6\xfe\xa35\xc0\xbe\x9f6\xfe\xd1\xd51\xc0\r\xa4\x88\xd9\xa7\x1d3\xc0\xa05#1\x8c\x083\xc0\x18\xdfn\x90\xae|4\xc0\xfd?\x1eZ\x9b\x0b4\xc0\xb8\xd1\xc0\xb5\xe5\x144\xc0|,/\xa6\xd8Z3\xc0y\x85F\x9bdq2\xc0\x12\xba\x1d\x86\x1bm3\xc0\xa1\xc2w}\x07\xca5\xc0\xa7\xb8(^P\xbe*\xc0\x84$\xbdGgR1\xc0P\xae\x0c\x12\x98[5\xc0\x1b\x96+k\xb7\xed2\xc0\x98\x9b\xb4\xda\xfd\x864\xc0\x11y\xe4h:\r3\xc0SOF\x8f\xec@0\xc0\x8e\xf1\x96\x0c\xf7(4\xc0\xa1X\xb6\x0cp\x983\xc0\x86=\xbf\x9c\x96\xec5\xc0@2\xd8\xd1sH7\xc0O)$ \x11\xc54\xc0\xae^\x82^\x84\x064\xc0\x14\xd8c\x1a\x1cx8\xc0\x85 s\n}\x982\xc0\xb3\x16\x0cD~\xc91\xc0\xcd"\xec~l{3\xc0\xb5\xb2\xb8\xd9*\xed2\xc0\\\x85\x8e\x9c\xd6\xef1\xc0t\xce\x97\xdd\x18\xf63\xc0\x15R\x11\x81\x9eb0\xc0\xe0\x7f\x1b\x94\xdf\x8d4\xc0\xa4\r\r\xe9\xfc_2\xc0\x9e\x85B\xba\xe1c5\xc0\xa6{\xdd\xd9\xa2\xfe2\xc0\x92\x9cg\xbdAd7\xc0\x0c\xeb9\xb1u=4\xc0\x1b\x95\xf1H\xdb\xcb3\xc0\x93\xf7|\xfb\xe3\x105\xc0\x82FX\xde\xf2\xba,\xc0\xfd\x0c\x8e\xf8\x07#3\xc0\xd5K\x7f\x9e\xae27\xc0\xbcCSb\xb8\xe93\xc0)\xb7\xc8`5\x854\xc0\x8a\xcb\xa5\xb3\xe3\xe12\xc0\x1f\xa7B,^]2\xc0\xf8\xa2\xf14\x8dA4\xc0\x7f:\xbc\xee\x0e\x9e3\xc0=X\xeb\x88\xe5&7\xc0\xecC\x82\x94q\xb44\xc0[E\xabW+m5\xc0r)\x9e\xc7l;2\xc0\x8e\xaaQL;\x084\xc0\xd2v\x8d\xa6\xca&3\xc0B.\\1\x9a\x963\xc0\xd8Yo\xd2\xab\x1e3\xc0#\x8ap\x88v\x821\xc0St>z\x86\x1c3\xc0m\xdd}h\xb0]4\xc0\xa5$o\x86\xc7\xf22\xc0\x1aE\t!\xb3\x9f4\xc0\xf7``8\x9d\xf54\xc0\xb7\x95G\xa4\xeb\x0e7\xc0c\x0f\x9f\x1a\xdd]2\xc0+\xf3{0\x96\xc97\xc0\xdf0\x8b6\x87\x9d4\xc0\tA\t\xd7@p2\xc0\x14\xfa\xdc\x96\x89\x156\xc0\x95\xb9\x8aaDh1\xc0\x8aH\x87\xd5\xe0\x842\xc0\xfb\xf5\x12x\x95\xc33\xc0\x87\xda\xac\x12\xeeS0\xc0\xf8J\xf3\xc3\xb5Y4\xc0\xc6\x98e\x1e\x9cS4\xc0z\xab\xb2\xbd:\r7\xc0\xedb\x81\x19L:3\xc0w;\xf7M=\xb23\xc0"45&\xf8Y2\xc0\xb8\xb6\xdb\xb3\xe4=2\xc0\x1e"\xef\'-\x1f3\xc0\x17`D9\x9b}3\xc0A\x9b\x9eJ\xd1z4\xc0\xaf\x9a\xb6\xce6u0\xc0\x9c\xb8\t\x83t#2\xc0U\x92\x949\x92\x1c7\xc0\xce\xe6\xa6\xc9&\xce3\xc0$\x05hs\xf6\x8c4\xc0\xaf\xf1u\x13\xff\xc26\xc0~K\x196\x0fY4\xc0\xa1u!\x01\xecD2\xc0M\xbcE\xcb\xb5\xc53\xc0\xa2\x1an\xc8<\xa62\xc0\x81\x86xT\xb4\xa32\xc0>\xe9s\xc9\xbdt2\xc0\x03\xce\xc2\xf0$\xdb2\xc0:&\nR\xbb\x933\xc0eb\xca\x17\xaf\x004\xc0\x87]\xc26\x90u3\xc0\xd4\xf3\xc2ejT6\xc0\xa6-\xb9\x96If5\xc0\xb1s]\xa3)\x003\xc0\t\x02\x02Tmn.\xc0+\x81\xef\xeca\xbd7\xc0~\x8e\xc37\xa763\xc0\xbaK\xe1\xd4\xc7\xbf4\xc0DC\x94u\xcc16\xc0U\t\x1b\xf0J\x1d3\xc0\xe9\xbe\xb6\x88{!6\xc0\xb6\xa0\xf23pi6\xc0\xd4\xc1b\x0c`\x084\xc0\x14\xcc\x98-\x8e\x0b2\xc0\xe5\xf5\xa5\xb0\xc8\xdd3\xc0\xdb\xcfQ\xf7_\xad/\xc0\x13\'\xcf@\xcb\x0b6\xc0\xae?\x8ctg@1\xc0_&\x13\x98C<3\xc0\xf79\xde\xd6 \xf54\xc0^\xdb\xdc,N(3\xc0\xc1v/\xf60i5\xc0]\xfeBL\x10h3\xc0^\x91\r\xbd\xee\n5\xc0\xf1\x96\xbd\x02\xb8\xce3\xc0\xbb-\x02y\xeb~4\xc0#\x1b-b\x0b\xf1,\xc0\xc6\xea|\x8f\xfc\x143\xc0\xb4,\xab\xc8\xad\x955\xc0\xa5[pX\xc3\xf54\xc0K\xb1kq\xe8#4\xc0m\xf2*#\xda\xd03\xc0\xb4\xa9\xeen\xc965\xc0\xda$e\x17_\n7\xc0\xa8\xaa\xb6\xa8B,8\xc0\xb0\x06\x0e\x8b\xfe\xe21\xc0\xae\x10\x99\x1a\x96\x085\xc0*\x129\xc5\xc5\x9d0\xc0x,\xa6\x1d\x8a\xb01\xc0e\xff\xf9\xcc7\xd65\xc0\x84\xe5\xcd)\x84r3\xc0\xccy\xa6D\x7f\x0f4\xc0Z\x8f`a\x1d\xa63\xc0\n\xa0\xe4\x83\xbdi4\xc0\x000\xf1(\xb5\xfa7\xc0\x93\xa4b|\x80^2\xc0S\xf9*\x8a\xf5\xf51\xc0X\xe2g\x1b\xf6_3\xc0}\x10\xe7[\x9f\x944\xc0/,\\\x12\xa1\xe03\xc0\xb5`\xe78\xb7B5\xc0\x907(\x86\xe3\xed3\xc0\xda\xad\x0c\x970X3\xc0?z\xaa\x8d\x98"7\xc0\xada\x14\x93\xbb\xe14\xc0\xcf]\xcc\x8b\x9f\x833\xc0\xb4\x1e\xa0\xae\x94\x1f5\xc0\xa0\xe2\x82\xe0n\x904\xc0t{\xf7K\xc2`3\xc0\xea\xd9\xbb\xc2\xb4z6\xc0\xf4\xc2V\xed\x04\x8c3\xc0\xfd`\x06B X7\xc0o\x7f\xfe\xa9\xd1[3\xc0v\xe4\xfb\xb8\xcb\x984\xc0\xd4n\x8dR\x7f\xe32\xc0k\xd8\xce\r\xd8\x113\xc0\xa9\xfeCP}\xe4-\xc0\x80 pd\xe616\xc0\xf7\xc8\xad\rXn3\xc0\x8d~\xaeg\xc8a4\xc0{\x18cNe\x8c5\xc03\xec\xb2\x17A53\xc0e\x03\x18r@^5\xc0z\xd6.\xd5\xc0M3\xc0\nM\x11\xdd\xef\x013\xc0\x95\xba\x01<\xf4\x124\xc0\x14\xa9=J\xa2\xe81\xc0\xe6t\x81W\x9dm3\xc0\xb1\x91\xff\xaa\xd2\x062\xc0\xf9\x7f\x92\xc0\xdc\x062\xc0\x9b\x96\x7f\xec\nQ2\xc0\xca\xb3nW%\x154\xc0j\x18\xb2\xd7\xa0\x8e3\xc0\x17*\x80g\x8c\x813\xc0\xca\xc8{\xae\xb9\xe67\xc0\xdeJ\xf3\x94\xcd\x1a7\xc0\x11\xc8&Lh.3\xc0\xfe\xcd\x17)\xb5#3\xc0\xbc\x1b:\xe2\x04\x8f7\xc0\x03\x0f\x88\x93VW7\xc0fi\x06\x1df\x1f4\xc0\xe7N\xae\x93\\q3\xc0AH\x04Z\xbcl-\xc0\x1fy\xd1E\x97U4\xc0SKa\xde\xc2\x8a6\xc0/\x1d1\xcbZ:5\xc0\x81#\x04r\xfc\x9f3\xc0\x89@\xbfqo\xcf.\xc0\x8b~>\xfb\'I3\xc0\xdf\xc2J\xed$\xbe2\xc0 \xaa\xa9\xa7\xd2c3\xc0\x13\x88\xd18\xff\xd57\xc0\xb7\x14\x18\xc9\xcc\x9a4\xc0\xe5%\x84\xca\x1d\xcf3\xc0/J\x82\x87.\x1a4\xc0\x0f\x8dx4\x1c\x1b7\xc0\x93\xb6\xb2\xef#\xfb7\xc0MD\xd5\x1c\xb2 -\xc0\xb1\x88P\x9c\xafq3\xc0U_\x07\xb6\x16\xae3\xc0\xd2F\xc9\n\xe4e4\xc0\xfe\xc3\xe4\x952\x192\xc0\xb4J\xf2\xfb\xfa\xe84\xc0\xd8\x95v\xa6\x8b\xaa0\xc0e\x1b\x02\xbc\xed\x0c6\xc0hE\xc8\x08@\xcf4\xc0F\x1f\xf4\xe9{\x802\xc0\x10\x0c\x052$\x045\xc0\x16\xa9\xb2\xec\xc0\xf56\xc0\x82\xebq\x8a\xbd\x877\xc00zy+\x1c 6\xc0yf\n\xaa*z3\xc0\x9e\x12[\x815J4\xc0\x97\x13\xd9\x13\xd7\xb5/\xc0\xfa\xc6\x16\x95\xbd=+\xc0`c\xf7\xa5\x84\x9d/\xc0?\xaaH*#q3\xc0\x19S\xd3\xcb\x8c\x8f5\xc0\xb7w\xb0Gy\xce4\xc0\x0c\xfe\xc9\xb0y\xf51\xc0\xbc\x1f\xe1^\xdf\x187\xc0\xfc\x8d\xed\xa4\xb5\x080\xc06r\x880\x13\t3\xc0E\xf81\'\xa1s7\xc0\x9e-\xe8\xdb\xe1B4\xc0/\xc9\x97\xa4"Z4\xc0\x15;^\x18\xeb\x197\xc0\x9b{6\x0bJs8\xc0\xe3\xc9\xf0\x01\xb1\xe34\xc0\xd1\xc4+6DM2\xc0\xf5p\xc9\'\x90O4\xc0\x03\x82\xd2\xed\x1fU2\xc0\x94\x90\x04\xc3\xf6\xba-\xc0\x02\x0cY\xe7\x9e 2\xc0\xf8\xcd\x82\xbds\xf71\xc0\x1fg\x8c\xe52)5\xc0\x16@t\x84\xa5\x9b3\xc0\x91\xae\xc7\x9f\x85%6\xc0\xa3\xd3H\x06)\xcd2\xc0\x9f\xca\xfa\xe7\x80F6\xc0\x8a\x10\xe27.@3\xc0\\&C\xe5=]/\xc0\xc3\xb6\x8b\xc5\x8bY7\xc0\x03\xeb,\xf3\xef\xa74\xc0\xdb\x89\xf5a\\\xfc2\xc0DefT\xc7\xc22\xc0l\xfd\x8dq\xd2\xb63\xc0;r\xa4\x14\xbd\xe84\xc0\x96\x96\x9f\xe6{r3\xc08\xb5\x07\xb1\xcd\xb72\xc0>1\xbc\x95\x11\xf13\xc0\xa1\xa5j\xb7@d4\xc0\xae\xec\x9c\xdb@y4\xc0\x7f\xe8\xab\xbd\xbb\xc33\xc0T\\\xb9\t\xd3\xb75\xc0C\x17\xe2s\xa2T4\xc0\x04\x82\xa5\x04\xd8\x8e2\xc04\xba\x158\x17F3\xc0\xb3\x16\x8av\x8e)6\xc0\x8c\xd1i\x98\xf2\xab2\xc0\x8a\xaf\xa7\x8d\xd7\xed3\xc0\xccnX\xe7L\xa17\xc0\x8c\'T\x13D\x996\xc0\xe5`\xa4q\x02x3\xc0\x9f2\x83g\xa3G5\xc0\x88\x10\xf3\x10\xc0\\5\xc0\xe7&;\x0eA\xea4\xc0\xe0\x86r\xc4\x9c#4\xc0\xe9\xa6\x04\x1d\xc3\x8f4\xc0\xcd\xdd\xabS\xd1\x1a2\xc0\x14L\x93w\xab\xac4\xc0\xfa3M\x12_\xa13\xc0^\xeeo\xd5xi2\xc0\xe7\xc8\xaak\xe3\xef5\xc0%\x05\'\x06d\xec5\xc0\x00\x967\x0f)\x1c4\xc0\xfe\xef\x97H\xbe\x1a3\xc0\x0b\x86\xe1\x83\xbba1\xc0\xd1d*\nu04\xc0$"F\xb6v,2\xc0;\x0ev5\xb0\t2\xc0i\xe2\x1c\xca\x17s3\xc0\xc47\xeb0\x86r5\xc0\xe4\xd41ou\x8d3\xc0*Y\xe3 \x90\x064\xc0\tkI\xcb\xd8v7\xc0f\x1a\xec=\xaf\x064\xc0\x0f>\xc3\x17,\x0f3\xc0\x8a\r\xb4g\x1a\xd23\xc0\x91s:\x93\x8b\x182\xc0\xcb\x8f\xdd$\x1a\x0e6\xc03\xdci\xab\x92\xd32\xc0\xee5\xe7\x97\xd0\x0c2\xc0\x1e\x88\xca\xe1zW7\xc0)l/\x9a\x06\xae7\xc0\x01\rv\x90\xc8\xb41\xc0\xbe\xd0\xa1\x9d-\xfb5\xc0\xfd0+^\xb9\t2\xc0\xb2\xf7+S~\x023\xc0\x8c3\xfb_\x92\xf35\xc0\xfa\xbf]\x1a\xe5\x064\xc0\x06\xbe\x1c\x01\xeb\x10-\xc0\xdcK1%\x05\x94-\xc09nTi_\x1d4\xc0\x9e\xef\x1b4mj6\xc0\xcd\xdb\xdaa%\x954\xc0/\x94q^\x03\x7f4\xc0C|\x8f\x0e\xc8\xff1\xc0\x92\xe4>\x97\x0b\x10.\xc0@cJ\x13K\xe67\xc0\x1f>7s\x98\xf91\xc04\xa0O\xd4x\xe61\xc0\x01\x10\x1d\xa6\x86x4\xc0.~\xbe\xd1\xb6\x0c2\xc0\xcbx\x18\x140\xfa1\xc08\x04V7\xf0W3\xc0\xe9\x0c\x15\xd6\xf6\xf42\xc0\xddZ6\xa3\xa905\xc0X\x11\xb3\x10<\xf73\xc0\x95k\xd3+\xc8\x823\xc0\x9bO\x0ep~\x934\xc0\x80\xc3\xa8\x05\xae.5\xc0\x11\xdf*\x98]\x946\xc0\xda\xaf\x00\x0bs\xd51\xc0\x90\xbf\xf5`\x9a\xe71\xc0\xc8\x19O\x96*P4\xc0\x8c\xf2\xd3\xd8\xa0\xcf3\xc0\x87\x14\xfa\xadq\xe91\xc0\x82\xfa&\xe7\xfb\xdb3\xc0\xb6^\xcb\x93\xf4N7\xc0\xaf `7\x92\xa63\xc0\xe7\x10\xcc\x93\xcaJ3\xc0\x06\xa1"Y\xc9A3\xc0\xe6\x1f\xf7\x94\xe7p4\xc0\x01]\x17\xa3\r\xde3\xc0\xb5h\xe7Pk$3\xc0\xff<\x87jL/3\xc0\xe7b#\x85\xe0\x924\xc0/\x89\x1f\xe2J\xb03\xc0\x15\xa94\x8b\x99\\3\xc07\xcb\xd5E\x03U3\xc05\xc1k9\x8c\xe43\xc0\x91\x9dE.1\x853\xc0^\xd0\xef\xb5\'-6\xc0\xed\xc1@\xfc\xaa\x982\xc0sm[\xab\xd9\x853\xc0\x9fT\x90~)i5\xc0\xe5m\x04\x84R33\xc04[SD\xcaU3\xc0\xa1A\x03<\xc8\x033\xc0\xd8\x1f3\xfa.\x9c3\xc0\x98\x9c\x8c\xf4\x16\xe81\xc0\x9b\xf3qn\x17\xdd2\xc0\x15\xfbJ}\x8f\xee2\xc0\x94k\xed\xd5\xc5W3\xc0\xd6\x10\xaezX\x013\xc0\xe7\xc3\x1c3=$6\xc0\x8f\x7f+6\x81~3\xc0\xf2~xBFw0\xc0\x07\x8ae`\xe9\xf83\xc0M\x03\xff\xcd\x14\xe45\xc0v_\x91\xccf13\xc0i0\xfb\xae\x9c-3\xc0k\xc24\x8e\x08\x146\xc0l\x925#o\xc33\xc0\x85J\x8e\xef\x9b\x145\xc0\xc7=\xa9B\x81B2\xc0\x15\xed\xdc\xef#\xbd3\xc0~f\x81\xf0P\xb93\xc0s9\xb2\x8ce\x813\xc0\x15\xf5\x97\x07k\xb20\xc0\x10=r\xde\x01\xc11\xc0\xb4\x8c\xfe\xbb\xc9\xdc2\xc0\x98\xeb7\xf9\xa7B3\xc07\x9b b\xed\x1f6\xc00\xa8E\xe8\xfaO3\xc0\xcc\xd0\xd2\x0b.L3\xc01\x98@\xbc\x9bH3\xc0\x01\x826\xd5\x04p6\xc0e\xda\x84w\xe8y3\xc0,\x92\xbe,\xc9U6\xc0H\x83^dt\xb9+\xc0\xc0vW\xbc\xfab3\xc0\n\xa4\xff\xd0\x86\xe31\xc0\x99\xa2\xdf\x9e\x96\xee4\xc0\n[\xccS\x81\\4\xc0\xf8\xbd\x1b\x12\x92p4\xc0\xf3\'Z\x96O%3\xc0\x14P\xf5P\x81y3\xc0\xfaT=I\xff43\xc0v\x8a>\xc6\xf3\xb03\xc0\xdb{\x9eK^z5\xc0g(\x91\x89\x9d\xef1\xc0p8Z\xa9=83\xc0\x0c\xfbXw[\x8c3\xc0\xf0\xb5\xe9\xcd\n\xea6\xc0r*\xda\xa2q#3\xc03\x99=2\xf7\xe01\xc0U\xf0O\x04K\xe51\xc0\xf9Q\xa6f?T3\xc0\xfd\x08\x1c\xed\x1e\xc35\xc0\xfe\xe9?;i\xf52\xc0\xf5EW\x9baJ4\xc0k\xee\x01\xbfY\xd13\xc0-Z\x84\xdeT\xf31\xc0P\xe5j\x06\xa3(3\xc0\x98f\xeb\x81{\xb73\xc0t\xd4a\xd0\xc6*3\xc0Z\xd5R\xc2\xf3\xc25\xc0s\x1f\xef\x15\x18\xb75\xc0\xad\\\xa7?\xe0#3\xc0O\'\x05\x93\xd2\xe51\xc0A\xb7B\x82Bj4\xc0X\x96\xbbm\x04)7\xc0\x10F\xec\x988\xc11\xc0N\xc2b\xdd\xd1\xf51\xc0\xdd\xd3\x81\xb6rq3\xc0\xc6\xce\xf9\x1dlc6\xc0}\n\x90q\xc9P3\xc03L\xb1)\x1d\xe97\xc0G\xf2\xd9\xb4]17\xc0\xf5\xb5a\xd0\\\x183\xc0\nHo\xcd\xac\xd13\xc0\x84\xdes\xb9\xde47\xc0\'\x91V\x04\'\xa36\xc0\x06\xf8$\x07Z\xd91\xc0`\x7f\x12\x11Y&7\xc0\xe3\x88\xce\x1aAm4\xc0\x16\x14\xaf\x9f\x1c\xe51\xc0-\xcd\xbf\x1b\xb6<2\xc0Us\xd3\xf0P)7\xc0\x08\xdeI\xb8\x12\xab5\xc0\x8d\xc8?W\x88\x864\xc0\xc7\x9e\xe4\x1fp\xb81\xc0j8@M(\xa05\xc0w\xc0\xe0\xb5\xa5\xb91\xc0\xc7d\x0c[\x1e\x117\xc0\xd7\x1c\x82N\x88v2\xc0\xb1jD\x0b\xa3J3\xc0\xa1\xdf\xb1\x04\x0e\xa35\xc0\x105\xf7U\xd8\x862\xc0\xb5\xcc\xfd\xe4:\r3\xc0\x1bO,6\xc8\x823\xc0\x81ZV\xc5=\xa55\xc0\x8ad\xaa\x91\x93g3\xc0\xe3p3{6\x8f4\xc0\xf4\xf2F\xa1m\x994\xc0{)\xadV\xc1\xef4\xc0+\x98\xaa\xf1Z\xe21\xc0\xc4\xdahn\xa8\xbc3\xc0\xb8\x04\x0f\xf4\xc0\x95-\xc0\x0e[\xfd \xf973\xc0\xbb\x10\x1f\x00\x95\xd63\xc0\xd7\xa4\x99k\x1435\xc0\xe4m\rn\xc0\x8c5\xc0\xfb f\xdb\xd1\xe56\xc0\ti\x93\xbfS04\xc0\xc2\xf8\x00\x84\xd9\x0e3\xc0\xb6\x1bD\xca\x0b\x123\xc0\xee\x8e\x97\xf8\xcf\x82-\xc02\xb6\x1c\xee\xf3*3\xc0B\xbd\xf6\xf6]\x7f5\xc0\xa3m$\xd3\xe3\x96+\xc0i\xc4\xdb\xa9\xa1\x143\xc0\xed\x1d\xddM\xcc84\xc0ue\x99\x7fo\x9c2\xc0\xb2LTE\xb2\xeb7\xc0\xfa \xd5E\xc0>4\xc0Q\r]\xcc\xb3\xf51\xc00\x13\'\x93\xc5\x852\xc0\xbb\xad "X\x1f2\xc0\xdb\xb8\x006s\xac+\xc0\x1e\x16\x9a\x0fW\x135\xc0\x9bu\xddL\xbd\x072\xc0t\xb9\xac\tQ@4\xc0\x1e\xf1\x88T\xfa\x165\xc0\xb7\xbf\x0b|a\xf13\xc07\xc1\x8dC(\x8d7\xc0.1j\xfeF&4\xc0\xd5\x1d@\x17\xda\x806\xc0\xb1\xe4|\xc7\x8a%4\xc06\xdd\xafT\xb6\xfd7\xc0/\xe0\x90\xc4%(5\xc0,\x87E\xbb\xe7u5\xc0\xd4lSp\xa3)4\xc0\x08\xb4*X\xc9\x0b7\xc0\x165c\xb7\xbe/1\xc0\xee>\x8bO525\xc0$j\xa6\x85\xf2\r7\xc0\xb1LO\xfd<p5\xc0\xd1\xf6A\xf5\x98f2\xc0*,\x9a\x14\xf8\xfe7\xc0\x85ks\x85]+3\xc0\\\x99\xe5\xfc\xc7\x807\xc0\xf9\xbcj\xb9\x1c\x1c5\xc0\x0f\x98n?\x19\xee7\xc0\xe9\xe5%HE75\xc0Dl\xd7\xf1\xf9+4\xc0\xa8{\x89\x813\x073\xc0N \xed\xe4+H6\xc0\x93j\xb1P\xd8\x8f3\xc0\xbd\xbb\xdd\xbcT\xa22\xc0\x1b\x15\xe3G\xa9+4\xc0\xfa\xea%d\xfcN5\xc0\xd6\x0f\x12\xa4L\xf76\xc0\xf1\xa6\xa2E\x8bP3\xc0\xa3\xee\xe0s\xefp5\xc0JM*7I*3\xc0\x15e\x89\xb5n73\xc08K\xa4n\xdb\x9e7\xc0\xab\xb6\xf3\x0b\xe4\x8c3\xc0\xbf$\xfa\xfe\xc6P5\xc0\xea;5]i\xa75\xc0\t\x8c\x08t\xf1\r3\xc0\xf5I/\xbbyZ5\xc0]\xfa\xa5\xb3EB3\xc0\xd4Y\xa2\xf5\xdcc5\xc0\xfa\xdf\xb0\x8aH%3\xc0\xd0\xba\xadl*\xfd2\xc0\xacM\'\xaa\xa1\xdb2\xc0\x86\x1b\x1b\xe3\xd4\xe12\xc0\x89e\xd3,\x0c\x947\xc0\xc9\xa1\x9d\xbc\xb9\x184\xc0\x8d#\xe93\xb9\xb13\xc0\xa2\xd8\xaf\xdf\x1e\x063\xc0\xa7B\xd6\x96\x9b\xc15\xc0A\xa4\x19\x86\x84\xd82\xc0V\x15@A\xd4\xf67\xc0\xeb=j\xe0\t63\xc0\x08\xbc\xf8d\xed03\xc0\x88\xb1\x81\x1f\x03J5\xc0\xc6#\xfa\xae\x18&3\xc0(Q\xb7i\xe8c,\xc0\x12\x06}\xdaM^5\xc0\xe9\xa2M\xc6\tP5\xc0\x897\xe6\x81\xde+3\xc0d\xef\xb3\r5\x0f2\xc0\xc9\x9e\xe8W\x02\xe32\xc0\xd9;9\x0f\t\xce0\xc0\x8bY\xbf\x84\xd4\xf34\xc0d\xa5\\\x19\xb4:3\xc0.\\\xcaUT\x063\xc07\xda\t\x96\xd6\x0f2\xc06\x10\xf3L\x9cE/\xc08]\xe6\xad\x18D5\xc0\t\xbe\xdc\x92\x8b{3\xc0\xe8\x01\x9b\xc6\x1d$5\xc0\xe4}\'\xe1;63\xc0}\xdfx\x10P\x133\xc0\xc6\xbf\xc6,\xc0n3\xc0T\x8aa:\'\x913\xc0B\x94\xb4\xd2(j5\xc0-H`\xf0f\xff2\xc0\x05\'\xdez\xfft5\xc0\xd5\x1e\x13\xbf\xd7e5\xc0\t\xc8b\x17l\xf22\xc0\xbb\x82\xbd\xd1\xacw5\xc0s\xed\x8b\xe7P\xcc0\xc0F\xe0\x1e\xcf@\x103\xc0\x1d\x1bS\x9d\xd2\xb55\xc0\xc4\xf9\xd8%1E8\xc0W\x8d\xbeay36\xc0\xb6\xd3\xbb^\x12L7\xc0\xb7\xb6H\xb7\xb1\xa15\xc0\xe3\xb5\x9f\xe0\xf9)5\xc0S\xb8"\xd4\xb9\xc50\xc0%\x9c\xb6\x8a(\xc64\xc02]=H\x18\xec2\xc0\x0c\x14G\x87\xdaf6\xc0"\xfbt87\t3\xc0Z\x82\xb2\xa0{\x9f5\xc0\xa8\xd1\xfd\x93J\xc00\xc0>\xc9\xf7\xb1\xb4z5\xc0\xa5t\xfe!\xaaV3\xc00Y\\\xda\xaf\x136\xc0\xc7\xcdK\xdc\x02"3\xc0H\xfb\x93E.(5\xc0\xb0\xec\xa8\x1e,G2\xc0g\xc2\xb1\xc5[\xdf2\xc0\xcbi\xeb\x11_\xd40\xc0\xc2\xdd\x0f\xf5\xb8\x006\xc0\xf7\r/\x19\xad\xfc2\xc0\xdaI"\xac\x03\x957\xc0\xe4\xca\xd6)7\x0c6\xc0\xd1u\xd1M\xe7\\4\xc0Kd\x80U\xa1\xa43\xc0+a&N\xec\x863\xc0\x16\xb4;:\xa6\xd51\xc0\xefW\x7fu\xe8\x7f6\xc0\x99\x991T\xa1\xa37\xc0\xa8x\x99\x9d\xef\xa35\xc0e\x14D\n\xac\xcc2\xc0T\x18\xdf\x03\xb5\x1e5\xc0\xc9tp\xbc\xfd\x9e7\xc0\x95W\x1f\xc9Y\xbe2\xc0!tX\x01\xcb\xaa7\xc0o\x8c\xa8\xcb\xa1\xd20\xc0\xe8G\x0cM\x80\x996\xc0\x91\xe1+B\x9f 5\xc0\xcaQ\xf0X\x02[7\xc0<\xde\x9fR\x1eT3\xc0\xd8\xd3{\xd6OY2\xc0\x98\x1f\x1e\x07\x8f\xc23\xc0\xd4\xf5\xf7\xa3\xd4\x903\xc0\x12\xecz\x83\x08F5\xc0u\xab|\x921f3\xc0\x9eq\x96\x8c]\xad4\xc0c\xba\xac\x9f\x83\xce4\xc0\xa3\xa4!\xa9\x7fs3\xc0\xff~8i\xc1k3\xc09)\xe0\xec~\xec.\xc0e\xa0\x90ZS@6\xc0\x0c\xe9V\xcf\x98\xd50\xc0\xb4\xa2.Q\xb3\'3\xc0\x19\xc7x\x86k\x9e7\xc0\xc9!\x12\x9f\x02\x1b2\xc0\x94+\xc3%\xfa\xb74\xc0\x14\xc7\xce\x08\xd8\xeb4\xc0\xb0\x94&~\x8f\xe64\xc02\x05\x85\xe6^\x815\xc0\xf27\xf8W4O2\xc0\xa2\xeaH(\xfd\xf42\xc01\xd1\xc9\xd6\xbe\x957\xc0\n9\x0b\x9a\x96\x823\xc0Et\x81c[Q3\xc0\x95\xeb\x01\xda\xda95\xc0jI\xfd\xad\x9a\x896\xc0\x00D\x84\xeb\xae\x114\xc02$\x86\x1eD\x8a0\xc0D\x81\xf6\xe9\xa8\\3\xc0\x8f\x81eb\xd4\xa11\xc0\xc8\xc4.\xd3\xdc\xc61\xc0M\x1es"\xe6M3\xc0\x11\x91\xdd\x93y\x9c7\xc0m\x89\x90\x07\xe8\xac5\xc0\xdbm\xe5\xa7\xadT3\xc0\xc8\xafH\x91\x1aE4\xc0\xa0Q\xb4E\x7f&5\xc0\x9c\xd7iy!X4\xc0\x86H\x1c\x88\x8bh3\xc0k\xa0\xff\x03\xea\\3\xc0\xc4k\xfd\x0e\x17\x912\xc0g}P\x10\x9354\xc0o^{g\x97j4\xc0\xd1M\x87\xa9\xb7\x165\xc0$\xdf\xf8#4\x9c1\xc09n\x16\x86\xe7i3\xc0\x99;\xa6\x9epc3\xc0\x9c\x0c\x1d\xae{(2\xc0\xa0)gn\x87^4\xc0\xb4I\x8d\xd9D\x884\xc0\x9f\xc6\xd1"\xe5$3\xc0`\xdav\xe6\x89\xd62\xc0\'\x06\xe7\x17=m3\xc0\x8b\xf0\xb0\xdaR\xb11\xc0\xd7_w\xfd\x91c3\xc0\x00QZ\x9c\x05%3\xc0o\xf8\xed\xff\x83\xb37\xc07\xb7O\x15\x03l3\xc0Rs7\x9b\xc1\xf11\xc0\xb2R\x9c\xe7\xfdo3\xc0\xedU\xfb\x94|k3\xc01\xd6\xf9\x08n\x8e4\xc0\xee\x8d<\xaf\xfed3\xc0P\x15\xfeJhb3\xc0\xf8<\xf7\xa7\x98\xa07\xc0\xaf\xe8\xf0\xca\x08g4\xc0\x1c\x10\xfe\xfb\x8at3\xc0\x9b\xa0~\xa44_3\xc0\x92\x18`\xf2\xaf\xf03\xc0\xdd!i.J\xa33\xc02\xea~.rj3\xc07P)A\x12d3\xc0\x89!\xca\xdc\xdf\x164\xc0\x17\x07\xbb\xc3\xf6\xd75\xc0,\xd9\n(\xad+3\xc0\xf4c\xabc(84\xc0\xdca\xe4Rt>4\xc0\xa7\xa3\x90\xb5A\x812\xc0zg9\x92\x9ab3\xc0\x02\x91w\xed\xaf 3\xc0B4l\x0b:13\xc0\xfb.D\xe5\x9a\\6\xc0\x04\xc1\x0bE[73\xc0KZ|\x92\x1c\xa73\xc0\xc4\xca\xaa,\xd4l3\xc0`%7\x8fT\x1c3\xc0\xff~8**\x8b5\xc0\x03E>\x97\xea\x824\xc0\x97A9oKg1\xc0\xa9U\x15i\xad\xce3\xc0Y\n\xde4(\xb62\xc0O\xc1\xafl\xb9\x182\xc0\xd0\x0ebL\x94\xe74\xc0xP0\xce\x16\x982\xc0\xa9R\xe5EFX2\xc0\xbeX_\x04G}4\xc0R\xafS\x98\xcb\xfc1\xc0&F\x87\x00}\x8a4\xc0NGEC&\'3\xc0k\xa6\x01\x90\xb603\xc0U.\xb2\xf2\xe7\xa16\xc0\x08\x81d\x07\xb0"3\xc0T]\xf2/\x14(4\xc0\xd2\x89\x8dz +3\xc0\x87\x9d\x98E\xbf\xf61\xc0S\xd3\x96t\xeec2\xc0\xe3\xa6\xea\x05)j3\xc0\x14d\xec\xe1\xecs3\xc0n\x83\x8d\x96\xb6\x0f4\xc0:\xa7\x03\xd8\x0e95\xc0\xadq\'\xbeR#3\xc0\x9d\x11-\xe5A\xff1\xc0F\x95Q-d\x93.\xc0\x8a\xf1\xc1\xa4\xb9\x7f4\xc0:a\xd0X\xc7E6\xc0r\x92\x07~\xd744\xc0\x1d\xa1\x9b \xcb\xf52\xc0\xea,!\xa2\xdf\x153\xc0\\w\xb0py\x00/\xc0\x0f\xdf\xf6\x962\x914\xc0\xb7\x03\xec_t\xa66\xc0w\x9f\xb8\xd7\t\xfb1\xc0\x1a\x92i\xa1k33\xc0\xcd\xce\xcb\xa1\xe1]4\xc0x\x1eO\x91\x14S3\xc0\x07b\x98\x80J!2\xc0\x18\xb1\x00H\xa6W3\xc0\xca-\x81\x92\x16\xe61\xc0 \xa7)\x16\xf5M3\xc0]VCQ\xc2\x042\xc0H)\x8c\x10?)2\xc0\xa2\x1d\xab\x92\xa2\xa93\xc0l\xe54\x9f=A3\xc0[\x96U\x81\x9fw2\xc0\x1a\xb5\xfe\xf4\xa1\xa2/\xc0\xdd\x10Z\xa9\x90$3\xc0\xd2R\x1b\x114\xa13\xc0j\xcdgyC*6\xc0\t1\xcdwV\x132\xc0{[\xc5W\x91l4\xc0wSz\xbd\xb6\xab3\xc0\xaa\x0cP\xbe\xd6\x893\xc0\x8d\xf8\x96~B\xd04\xc0s\xd44\xacK\x013\xc0\xf05\xdc\t\xac*4\xc0U\x03~\x8c\xc3\xbc3\xc0\x16\xec\xd3V<\xb63\xc0\xfc\xfb\xea\xb8\x1b\xf32\xc0{Xn\x99\x17\xa34\xc0\xa9K\xa3: \xa24\xc0F\xe9\xbd\xfb\xd4\xcd5\xc0\xa9\xaa\xca\xd4R\x102\xc0\xfc\xed\x8ev\xc0#2\xc0\xd6\xefr\xcfD\xa93\xc0\xeb\x91\x96\xa1=j4\xc0\r\xed]\xa8\x0e 6\xc0\xcbaQ\xdd1\x076\xc0Wz\x11;\xad\xfb2\xc0;\xf0\x8c\xcd\xe7C3\xc0\xc2u\xf7\xaf\xad\xdb6\xc0E`\xeb\x05r\x192\xc0\xcd\xb4cu\xd2\xa63\xc0\xc9Qc\x9d\xdc\x065\xc0\xa6\x95k\xec2\xb12\xc06\xa9\xf9\x9fP\t6\xc0G\x8c\xfd\xd0\nJ3\xc0\x03\xf7\xc6/\'w3\xc0\xac\x88t\xd6\xc7;3\xc0\x00\xe795x\xf52\xc0\x87\x04\xac7\xcd.3\xc0\xde\xc2#g\x9e\x0e6\xc0\xffn\xb6\xe8\x13\x046\xc0 \x02W\xfa\x00\x142\xc0\xc0\xa0q\xc9\x15+3\xc0+\x85\x04\xdd|\x051\xc0\x00\x90\x02R\xa7z3\xc0\n\x19\x97\xfe\n\x172\xc0\x8fC\xe0\xa8*\x193\xc0\xfc\xf6\xc4\xbdJ\x086\xc0\x048\'\x1f@\xf61\xc0\x84\\\xf9~\x01M3\xc0${\x19M9\xc43\xc0:\xdf\x00c\xf2\x1e2\xc0\xd4^\x7f\xcf\xd2$3\xc0\x13\x96.\x86\x93\xed1\xc0\x9f\x8b\x97\xa9\xa1\x0e0\xc0?\xec\x98\x05@\x1f3\xc0\xf9\xddh\xa7\xaa+6\xc0\xaaO\xc5D\x85\xbc2\xc0%\x08I\x86\x06\t3\xc0R\x00\xe0\x86. 2\xc0:\x9by\x91\xa6;6\xc0\x90\x0b@e\x1313\xc0\x89+\x0e\xe5&A2\xc0G\x1b(\xb4\xaab5\xc0\x89\xc4q\x8c\x84\x192\xc0\x93\xf4\xbd-2D3\xc0\xe9\xcb\x1cP\xd4\xf95\xc0\x05\xc1\x8d\xe9\xd0\xbc0\xc0\x91B\xeb\xd6\xe7L4\xc0\xf5\x12\xf4\x1e\x8396\xc01\x10Y\x8e[;4\xc0\xa0\xfe7Y_#3\xc0\xb2\xdbS\xd6\x98_4\xc0\xf4\x94\xb6\xb7\xf3\x133\xc0\\"\xcfn9\xba2\xc0\xb9*\x8d\xf18:4\xc0\xe1\xc6\x0b$\xfd/2\xc0\xc6\x9c\x90\xe9\xf5\xcb3\xc0\xe7?\xed\xf5L&4\xc0qG\x94?\xad\xbd6\xc0CcNi;\xd40\xc0<W\xc8\x8a\x99\xaa3\xc0\x99|\xfa\xbe\xb1%2\xc0\xeeB\xf0\xae\x0c\x086\xc0T\x9a?\x82\xc0\xcc3\xc02\x9a\xa1\xdc\x87\xc42\xc0\xb9\xc2I\xb4\x91\x1e6\xc0\x05!\xe5\xc0\xc1\x025\xc0t>9\x83\xe0\xed4\xc0F\xc2\x07\xa4@\xba2\xc0\x0e\xe5\\#>#3\xc0\xf6\xdbL\xb8\xf2\xc63\xc0uX\xfc\x82\xc0\xa23\xc0\xb3\'\xf5\xa9\xe7)6\xc0\xd9\xbf\x98`\xa3U0\xc0\x16\xdd\xf3\x08Z\'3\xc0\xbc\xcf\xdea\x18%3\xc0\x0c\x07\xbe\x12\xae"2\xc0\x08\xf9\xc3\n\xe5N4\xc0U\x0f\x04\xa5\x95\xbe3\xc0\xca\xe2\xb7\xc2\xb0"2\xc0\xe5\xe6\x19\x18\xdf\xc02\xc0\xd0$\x12\x8d\xa2\xea3\xc0\x0b)\x85\x16\xf436\xc0\x1b6kK\x95\x0b4\xc0\xeb\x0f\x96{u\x804\xc0?\x8d\x93\xcbl\x1b6\xc0s\xa2\xb6O\xa9K6\xc0\x1fH\xdc)U}3\xc0\xc0\xb2\xcb+\xce\x123\xc0\xb1\x03j\xf9\xfa\n-\xc0\xc9\x19\x07i\x84\xce0\xc0mIuY\xc9P2\xc0\xd4{q\x86=93\xc0\xe8X\xad\xbb\x1eO6\xc0\xcf\xfc \x08\x92\xe33\xc0\x873\xae\xbfZ\xa03\xc0\xad}h\xed\xaa-3\xc0\xa2\xd3\xb2T193\xc0t\x9d~\xdbU\xcf0\xc0E\x10\xdf]j\xe03\xc0\x06\x12\xfa\x1c\xce 6\xc0\x8a\xd4O\xef\x96\xbf4\xc0W{\x86\xcf"\xb20\xc0K\x88\xc1\xbb\xf0<3\xc0>p\t\x88\xb6\xb30\xc0#\xb0"p0\x02-\xc0h\xdfV\xecE\x0f3\xc0\xdc!\xaedt\xeb3\xc0\xbc\x80I\x9bK;3\xc0\xcb\xa7V\xcd\x1632\xc0\x16\xc0Z\x0e\xb1G2\xc0\xe3\x17\x11\x88\x14\x1e4\xc0\xf0;\xe4mt\x074\xc0\xfd\xd7\x9f\x07\n\xfb3\xc0\nJ\x85&Lb3\xc0zzk1\xdeP2\xc0Qg>\xb1\xba62\xc0Y\xe5\xc9k\xbf\xe03\xc0\xb9\xd9\x99\x0c\xfb\x17-\xc0*\x85j\xcd\xb4/7\xc0\x13^\xd2\xe4V\x157\xc0\xd9\x83Ta\xb2<3\xc0\x1a\xbb\xcc7\xc6\xed3\xc0\x80d\x19\xc5m(4\xc0\xb3Xs\xff\xcb\x833\xc0\x18\xf4\xd8\xec\xbd\x181\xc0B\xba\x00\n$\xdf5\xc0\xb5\x00v\xc1\x0b\xe83\xc0\x98\x9f+\xedg\xe23\xc0*g\x917\xea\x7f3\xc0j0\xb0\\\x82)3\xc0\x95M\x9d\x1c\xd3\x8e3\xc0\x95$r5[\x133\xc0nw(\x0b\xe1J0\xc0\xe4<\x98u\xce\x0e4\xc0\xf6V\xbb\xcc\x93s3\xc0\xf7w\x1b\xb9\x04S5\xc0>f&\x91TN3\xc0\xfc\x95\xa7\xdb\x9b\xf7.\xc0\xc0\x88\xc6\xdb\x0b\xed3\xc0\xfd\xa8T\x9c\x93w3\xc0\x8b\xe8\'\xfa}\x164\xc0\x8b\xc7\x87F\xc7>5\xc0tXZX\xdeN3\xc0\xe0x\x86\x16\x88\xe93\xc07F\nk\xf5G3\xc0WY\xc7V\x8d\xcc3\xc00uh\x86\x1122\xc0\xda\xfb\x81\x01\xab\x002\xc0\xa5\xa6\xac\xe7\xec\xc9.\xc0\xa1\nhj\xb5y6\xc0\x02\xb4\xe4dc75\xc0\xceH#K\x90y4\xc02\xbd\x85\xc3\xc9\xc93\xc0\xe8\x03\x13\xfd\x82\x042\xc0l\x14\x1d(h\x1c2\xc0U\xac1\x95\x1f\xf85\xc0\xe3z0F\x85\xdd3\xc0\xa3\xa1\xeb\xb1\xa342\xc0\r\xe1\xf8\xb4p\xf23\xc0\xc5tD\xdb\xe6\x8c1\xc0\xa2\x82\x831B\x940\xc0\xde\xde\xc4\x16\nu4\xc0l\xb3j\xa4/g4\xc0\x11Xv\xc4"\xcc3\xc0\xc0\xcd\xc6}\xaf\x083\xc0\r\xa2\xcbWH02\xc0.\xb1{\xe9\xe8\xe53\xc0>\xed\xdd\x94\x13f5\xc0\xabU\x1ed\xdb\xe03\xc0/\xb9\xcf\xc2\x9555\xc0\x1d\x83\xc4\xbdk\xba3\xc0\xf4\xa6<\xa8`\xcd3\xc04^g\x80\xfb%3\xc0\xec\xe3KM7B3\xc0\x8e\xd5\xc1\x1d\xfa\xe33\xc0\xab\xc9\xd8\xba\xb115\xc0\x02\xb4o\xf9V\x924\xc0\xc2\xad\xcd\x14C\xb73\xc0\x0e\xf1\r\xaf/\x8e4\xc0QMI\x9d\xbc\x923\xc0\x14%:b\xb7Q4\xc0\xdc\x90a\xc3\xbd-/\xc0D\xc3\x9c\xe9\xc1\t4\xc0\xd2R6\x03\x1b\xde3\xc0D\xe2s/\x16\xd13\xc0\x17\x9e\x1d\x0b\xafy3\xc0}Q\xb7\x9d\xadf4\xc07_;[d/2\xc0\xdd\x0e\x10\xb7\xc3\xee3\xc0*J\xa8\x82@y1\xc0\x1b\xd1\xf7.\x85\x163\xc0\xcc\xa3\xa3\x03JG5\xc0\xd8\xdb\xc3C\x85\x194\xc0\xdf+r\xe4yD3\xc0X\xafP~*\xe13\xc0\xe9\xd9}#\x92\x083\xc0\t3!7\x8e\x7f3\xc0\xf0\xaf\x94\xf3.\x0b3\xc0w\xf4\x9f\x9bm\xc93\xc0\x07\xb7\xa3\xe3\xd464\xc0YLv\x17IG2\xc0\xf7\x9a\xf5\xb2\x03O3\xc0\x9fF&\x1c\xffw2\xc0@\xc7\xd5\xba\xa4d4\xc0\xe8E\xb7\xb7\x1c\xf92\xc01\x1b\xb0\x88a\xe53\xc0Z\xbd\x1b\xfd\x8b\x143\xc0JK\xffmE_5\xc0h\xc1\xcd\xd2V\xbb6\xc0s\xe8D]\xa6\xd26\xc0(\x1a\xb4]\xfd\xeb3\xc0\x95C"\x14:\x112\xc0\x91;\t\xf4\xa0\xf93\xc0\xefv\xb7#I\xfa2\xc0\x95*\x05\x9eR\x163\xc0\xbc\xca\x07\x97Z,3\xc0\xd7\x17\xe8\xdd%\xed5\xc0\x18s\x04Ed\xf22\xc0\x1e\x06\xff\xab\xcd\x057\xc0\x7fLV\xd1o\x914\xc0\x11\x99\xafxH\xed1\xc0v\xb9!\r\xb5b2\xc0\xa8&\xbe\xbf}S3\xc0\xcc\x19[\x95}\xd43\xc0t\x1e\x97"\xb5\x8a3\xc0\x96M\xc2c \r4\xc0\xa2\xb3n\xf8<n2\xc0U\x94E\x93P\xf53\xc0a\xde\x84B\x08"3\xc0\xbaDe!bH2\xc0(\xacL\x1f$\xe43\xc0\x80\x8a!f5\x9a3\xc0\\\x9b\xbfc !3\xc0\xb6W\xd2\x0f\x01L2\xc0\xa64\xccf/s4\xc0n\xd1w\x12\r74\xc0r\rk\xb2\xef\xf13\xc0\r2\x83T`62\xc0\xc5\x15Q@\xd7\x894\xc0\x8e\x8f\x17Y\xc4\'3\xc0\xa8\x1fb\x88W\xdd3\xc0N.\xe8\x03\x9f*3\xc0\xad\xe9u\x84\xfa\x842\xc0*A\xd5\x0e\x13\x903\xc0\xcf\xcd\xd9\xce\xe3\x1c4\xc0\xd74\x840\xb9\xdc2\xc0\xee A\xc6\xc7\x1f3\xc0\xeb\x0f\xc0\xb7\xf6(3\xc0O\x18\xd7W\n\xff3\xc0\xde\xe8\xa4\xf2\xfe\x034\xc0\xf3\x90`\x89\x1c\x144\xc0n\xdd\xab\xc3\xe7>4\xc0Hq\xcb]k\xa14\xc0\xcf`;\x8f\xfc\xa64\xc0h\xf7\x1d\xcbS\x901\xc0\xc8\xa0.\xf4\xcbu6\xc0\x89R2\xb2\xd3C7\xc0\x96Q\x1f\x9b\x13\x894\xc0\xc3\x99S<\xb8$4\xc0\xa1|\x17\xec\x8ac2\xc0\xa7\xf8\xd0\xca\x14D7\xc0\x10\xfd\xa2\xc5e\xdb2\xc0\xc88\x18P]\xa94\xc0\x01\xb4\xb3k\xf7\x9f2\xc0_\x1f\x16X\x8534\xc0\xb7\x0e#\xcaP\xff2\xc0\xf7X^\xad>D4\xc0B\xbbD\xe6\xe6V4\xc0\xac\xb6\xb9^[\xad0\xc0\x17\xf2\x15g\xe2\xf13\xc0\x14AX\xfd\x9e\x024\xc0\xd4\xbam@\xb5\xfb3\xc0\xfd\xf17\x11\x8a\x054\xc0\xfb&\xd2\x16\'\xd12\xc0\xb5<R\xc3\xb7\x013\xc0\x81\xeet}O\xaf3\xc0\xc1hDlU\x1e3\xc0\x07\x9e$N\xc9-4\xc0\x93\xf0/)D\xfc2\xc0\x8dJ\xa1\xc4\xa953\xc0\xe4U\x92\x89v#3\xc0[m\x0b\xf5w\x02-\xc0\x8f\xc8\xa0g\x11b3\xc0v\x9b\xef\x1e\xbaP4\xc0\xe4r-c\xba\x8e5\xc0JA\x1b\xee\xee\xc81\xc0\t\x93\xe2D\xd6:3\xc0\xcc\x94\xf5\xb5\x84\xf52\xc0\xa7\x85\xd8\xf4\xc7\x973\xc0t\x1f\xf0w\x12\xf42\xc0\x8b\xa5E2\xbfR4\xc0l\xbf\xb1\xdbs33\xc0\xd9\xc0\xbcX}\xf97\xc0\xb2A]Vm\x7f4\xc0\x17\xa2j\xd9\x82\xa91\xc0\xea\xf1T 3\xa93\xc0\xe1\xb9\xc2C\x1243\xc0\x9eE\xae \'J3\xc0\x99\x9c\x05\xd1\xa1<3\xc0~\xdc8\xfe\xfa{2\xc0\xa1Q\xfdKx\x01/\xc0\t.N\xe9\x14\x812\xc0-\xe7\x86hF\xd73\xc0\xbf4\x157\xf2\xa0.\xc0\xd6\rCn\x8c\x00/\xc0\xbd\xd3\xc4X7\x1a2\xc05kVt\x8eL4\xc0\xfeiO^\x1ac3\xc0\xabYh\xd2\xd6\x833\xc05\x814\xcc\x86\x942\xc0\x01\xa4\xcfB\xbb\x863\xc0\x00\xf9z5 :3\xc0\xd7\x1d\x13\xe0\x1d\xab3\xc0][X\xd8\x1c54\xc0\x9b\xa6#,-\x067\xc0P\xe8\x0f\xd5f"4\xc0\xccs<\xc0\nc3\xc0\x9a\xd9\xf3G\x90&3\xc0\x7f=\x19\x08/@3\xc0\x13\xfak\xbc\x9d}3\xc0\xffit\x16\xce\x854\xc0\x9d\xf3.O>\xe92\xc0\xe8?\x04\xb7\x1c\x873\xc0\x8aM\xe3\x02\xc3\x937\xc0\x08\xe0F\xb8\x1bg3\xc0]\xf9Lt\xdf94\xc0\x9f\xdcL\r\xac@6\xc0Y\xcd\x01:o\xf62\xc0k\xade\xa6\xed\x1c3\xc0\xba\xf0w-\x19\x163\xc0\xbd\x87\xf8D\xffo1\xc0\xba\xf8\xe1w=\xe72\xc0\xdfcMb\\J0\xc0\xce5\xfdqK\x913\xc0g`\x94\x1b\xeax3\xc0\xaeIF\x86cT4\xc0]\x14\xa5\xaei\xf24\xc0>C\xbcL\x15[2\xc0\xae\x9b\xc7\xac&r3\xc0\xbf&\x96\x06\xe9\x863\xc0\xc1\x1cC\t\x94\x983\xc0\x18\xc0*\xdf\xf1\x163\xc0\xa3@Bb\x86\xe02\xc0YE\xae\x86\xaa]8\xc0^a&\xf2D\x951\xc0\xc1\x02\\\xc8\xc947\xc0f\xe7\x07\x9cA{3\xc0u\xed\xbf\xc9Ca4\xc0X\x86\xb9\xb8263\xc0U\x08r\xe5\xcb\x0f3\xc0\xeaK\xa4!\xb6"3\xc0\xbez\x08\xb3^w3\xc0\xb7\xd2\xdfgtt5\xc06T\xd9\xc9\x9a\x8a4\xc0\n#\x88;)U3\xc0\xb7\xad\xaeB\x96q3\xc0\xc8\xcf\xb5\x9d\xa4}3\xc0\xa1\x81\x07#\xbf&3\xc0@4\xd9$\xb3\xec2\xc0\x11\x0c\xba\xc1\x0cm3\xc01\x8da\x03\xf3\xf62\xc0\xd3\xde\xef\xd8f\xf22\xc0\xaa;\xc3D=\xe40\xc0\x82U\xcc\x83=\xa6/\xc0\x17\x0f\x99S\xbf\xae4\xc0B\x987\xde\xf0j2\xc0\x81\x9e\xe0\xfc\x18~3\xc0\xed\x06\xfd\xe7\xf6p3\xc0\xabm\xf1wu\xf04\xc0\xd2\xc7\x8c\x99\x06p3\xc0&k\x88\xeb\xa1\x1c5\xc0\xa2\x06\x9c\xfd\xd9\xdc2\xc0\xa6\xfcV*\x9c\xef2\xc0\xccL\xfb\xed?\x834\xc0\xf1\xb6{\xbb\xcdu3\xc05\x17k\xf6\xab\x043\xc0\xa6\xc4\x91\xf4\xb3\xfc2\xc0\xf4\xa5\xd3\xa0\xe6\xd82\xc0m\x86V\x8a~\xd52\xc0f\xff:K\xf9\x063\xc0{\x9djD\x12\xef2\xc0\xbb)\xee\xd9;\x085\xc0i\xfd\x9e])74\xc0\xcb!O\xb1\xafh3\xc0W]\xe0\xae\xbb\xdf2\xc0"(\xf6\xd9`\x1a3\xc0\x0b\xb7\x90\xf1\xd5\r3\xc0\xd8\\\x9fT\xcd\xf62\xc0\xe6\x87Z8\xc4^4\xc0\xe5\xf1\xf4\x001w3\xc0S\xf8\xe7\x97Li3\xc0\x83\xc8\x9b=*\x014\xc0d\x15ev%\x143\xc0\x033O&\xdc\xcf2\xc0\xbe\x7fW\xc1-!8\xc0\xe9\x96\xec\xd4Mo3\xc0\x86-\x90w\xf1\x1a4\xc0\x1eNUm\x0c\x982\xc0\x06L\x05\x85o\x1b5\xc0\xad$\xfaq[E4\xc0\x03\xd4N\xfd\xbdf4\xc0\x80\xde\x98\x03\x12Q4\xc0\x82t\xb8o\xee\x013\xc0f\xd2\xef\xf1f\xf52\xc0V!\xd0GW\x843\xc0\xa2T\x04\xb0T\x9c2\xc0\x84\xbb\xde\x06\x18\xa64\xc0\xd7\x91]\xd6\x89\xcd0\xc02>{\xc4\xc1 3\xc0\x12\xa8^\xacP\xc34\xc0\x8f\xccq\x01\xad\xff2\xc0\xe4w\xe9\xb9@\xdb2\xc0\x7f\xf1\xa8#K\xab5\xc0\x99\xaaW\x84\xf7X4\xc0\x90\xbe\xfeo"_4\xc0\xeap\x0f\xc3\xb7?4\xc0\xf3f\xa3\x8f\xf0Y4\xc0\xd5\xb0\x91\x0c\xca@3\xc0\xb3\xf1\xa7\xbc\xe2\\2\xc0\xdf\xa5\xe3nI;3\xc0\xc2"\xd4\xde\x19#3\xc0\xd1\xb7;A\xe2\xf82\xc0\xb7u}D\x86\x0f5\xc0\xde\xca\xae\x9e\x8c23\xc0O\xb6\xe3FV\xc74\xc0p(\xaf\xaa\xa5\xb70\xc0\xaa&4\x82\xe5\xdc4\xc0\xd32\xa0g\xdeF4\xc0b\xc4\x8a\xceM\x9e2\xc0T\xfe4N\xf8Q4\xc0z\x172\x18M"4\xc0\x94J\x83{i<3\xc03\x84\xb18\xbd/3\xc0\xc4y\x13\xceM\xd04\xc0\x801\xe7^\x9c\x803\xc0\xf6\x88\xce\xfd\x1du3\xc0\\o\xbc\x7f\xe3e3\xc0\x17\x04?\n\xb8\xa42\xc0=\x1f\xa1\xcf\xf8)4\xc0\xb4\x8c\xc6-i}3\xc0\x961&\x1ev{3\xc0\xd4\xc7\x11\x88\x1b\xb73\xc0x\xa1`r\x15\xd52\xc0\'\x14o8\xadY4\xc0\x8c8\x14\xd9/\x1d6\xc0*n7)\xd4P3\xc0\xe4\xdb\xc2\x1bK\xeb2\xc0\xa1`\xb2\xa25u3\xc0%\x9a\xcc\xcd\xd1\xd31\xc0\x01@xj\'B0\xc0\x87\x8d2\xb8\xfb\x7f4\xc04\x81X\x11\x9dl3\xc0\xc8j\xe4\xcb\xafv3\xc0X\xcf\xd7\xa3n<3\xc0a\xba\x1e!\xa8Q3\xc0\x1a\x1f\x89\x13\xbay2\xc0\xe4\xfd.a\xb2\xb82\xc0Y\xab\xf8\xc6\xe9\xe72\xc0\xd0\x8e\xe3\x14\xb4p3\xc0\xb5b\'\xe8q\x003\xc0\x93\xe2\x87\xe8fd3\xc0\xd9\xbe\x0c\xac\xe9\xe71\xc0\xbdmw\xde\xc4\xb52\xc0\xf5\xe6x\x1a\xbd\xcd2\xc0\xd1\xfe\xea\x88\xd5[4\xc0G\xc9y<\x9c\x013\xc0\xf6\xebU\r\xde\xd22\xc0m\x07x\xa9\xc2\x114\xc0\xeb\n\x82\xb85M3\xc0/A\xaayN\xb52\xc0\x16\xddte\xf2\xc03\xc0\x95x\xa7\xf0qy3\xc0\xc7\xca\x86\xfd\xd254\xc0W\xa5Ab\xae\x043\xc0[\x15\x9b0\xa5>0\xc0v\x9f\xc7\xf3\x99F7\xc0\x90\x0f\x81\x0f\x8f\x177\xc0\xc5\xd2\x92\xbd\xa0\xd42\xc0\xb8f\xbe\xc4^\xce2\xc0N`\x06\xd0%\xc33\xc0pUc\x90\x1c%6\xc0!\x9f\x0bD\x1c\xab2\xc0\xb6\xe84s\xe2\xc81\xc0\xeb\x14\xa1x\xeb\xc23\xc0\x02\xfe\x11\xd5\x9f\'5\xc0\x0chb9H_2\xc0\x99\xf57\xb3\xcd\x8a4\xc0\xac\xca\x91\x80(b4\xc0\xb1:J\x97\x1e\xcc2\xc0\x05\x19\xa8t:\xc22\xc0\x92p\xea\xf8a>3\xc0\xd8Cs\x08\xa4\xe42\xc0\xbf?\xb5\xad\x82\x0e7\xc0\x8c\x16\xfc\xc9D\xd12\xc0\xf1\x91\xa2\x85\x89L3\xc0\xdb_\x98\x8d\xe1\x8c3\xc0U\xd8\xbc\xf2b~3\xc0 \x94\xbd\x81\x18\xf82\xc0\xa0\xf5.\x91H\x8a4\xc0\xebQn\x82\xf9\xf62\xc0\xe5\xe1\xf3j2\x1f4\xc0\xf2\x9fR/\xf3\x193\xc0N\'\x0b\xd4223\xc0t\xa4]\xbc\xaeN3\xc0\xe1\x9e"\x8e\x1a\x873\xc0Xh\x19\xcfo\xe62\xc0L;\xc6|\xaae4\xc0\x0f\x1d\xe8g>t3\xc0`\x92+\xf4^\xe26\xc0R\xfb\x12\xe5\xea>5\xc0~\xb1"\xeb\xf2A5\xc0\xd7\xcdM3//3\xc0d\x07\x8cN\t\xe72\xc0{\xc2\x1d\xa7\xf2p3\xc0\xa2.\x17\x97R\xe11\xc05\x11v\x1a\xe7\xe92\xc0S\x95 \x0b\xec\xc82\xc02t\x1cY\xc8\xf02\xc0G@\xd9\xece\xb64\xc0:\xaaU\x9a\xacq7\xc0RG\x9d\xaa\xca_6\xc0\xe4$\xd5U\xed?3\xc0[\x15o\xb9S\xe24\xc0\xb7[Y\x8f\xeb\xb94\xc0\x11\x7f\x19\xac&\xdd3\xc0T\xfd0\xe8\x05\xc43\xc0\x02\xb4+n-\x1f7\xc0\x8e3M\xa7B~2\xc06\xbf2<\r\xa54\xc0v\xa0\xbfZ\xdb\xe82\xc0\x84`\xf0\x9ca\x843\xc0\xdc\x9f?\xf3\xdf\xd72\xc0V#{\x86\xbf\xe82\xc0\'\xe1\x18s\xa2\xbf3\xc0\x8e\xc4X\x8e\x03\xc01\xc0\x93\x0b\x925^+3\xc0\xc2dj\xf8\x19\x8b4\xc0X\xf7\xcc\x81h{3\xc0\xbc\xe0ZD\xae\x99.\xc0p.%c[\x114\xc0\xfdY>\xda\x88\xa54\xc0\npA.\n\xef6\xc0;7\xef\xcd\xc4\x143\xc0\xd8\xdd\xef\x82\x84\x1e6\xc0\x10\xcbpC6\x064\xc0\xc8\xe6\x89\xe7\x10q3\xc0\x91\xb0\xc5\x17\x9a\xe51\xc0(=\xb382\xa54\xc0\x11\xc5\xab\xdf\x12\x894\xc0v\x16|`(\x994\xc0a\x80\xb3\x01t\xaf4\xc0j\x98\x08\xe6t\x863\xc0E\xa3f\x80\x9eF5\xc0\xb4\xd2}A\xc8\xf32\xc0\xf6/\xf1;\xc9\xce2\xc0\xd6\xd9\x15\x16<\x085\xc0&wPz\xf1\x183\xc0\x04\xfd:[\xc4\xb64\xc0h #V\xa6\xa33\xc0\xa12Vn\xf0\x904\xc0}\xa4\xe9\x04\xee\xc94\xc0\xe0\xc7;,\x9f\x005\xc0!A\xeeR\xab\x812\xc0yTA\x99\x95d7\xc0\xb5\xe2\xaa\xbb\xed\xc02\xc0\xbd\xb2\xff\x92r\x103\xc0\xec\xde\xf8\x89\x1e\x105\xc0\xecB"*\x93B2\xc0\xf1\x97Z4\x9a\xbe4\xc0\xd5\x10\x0b\x95\xb8\xe53\xc0&\x96\xf4k\x05\x156\xc0\xa5\x10%\x05\xc4\xaf4\xc0\xc5P[\xab\xf8\x025\xc0\xd0l_.\\J5\xc0\x026\xde\xba\x17\x954\xc0\xcb\xa0\xa5\xc2Y\x827\xc0\xc5_\xc2)B\x075\xc0\xaa&:\xa1\xb3s3\xc0\xcc\x02\xed\xe7\xd3\xc32\xc0\xbd<\xbcg!\x034\xc0*2x\x0es\xaf3\xc0\xabo\x0b\x81\xd4\t4\xc0\x86\xe2\xe4\xdbY\xbb4\xc0\x89\x92\x0e\xe5\xd2\xa07\xc0\xf1\xc1\x97cZ\xb23\xc0\x9b\xb4\xcah\x8967\xc0\xca\xc5\xb7\xd1\xc4D5\xc0?\x083\x8fS\x124\xc0f\x05\xc3\xcf\xdb\x944\xc0/\xe2U{\xf1\xbe4\xc0\xcf\xbf\xe6\x03\xec54\xc0H\xdd\xbe\xac\xdf\xb14\xc0]\x81\xc3pO\xb83\xc0k\x9b\xf4r4\x043\xc0Hbva\xaf\xc91\xc0\x16W\xeeb\x91\x844\xc0\xd3mC\xc2>\xd64\xc0\xcc\xbcP\xd0$R3\xc0u\xff"\xcf\xc2P2\xc0\xecuK\xc9\x18\xe13\xc0\xfe\x1a2dR\xbb3\xc0Y\x80\xde\x91O\xa32\xc0%.\xb4\xf9\xb2}3\xc0oEt\xa1H\x134\xc0<\x9am\x0f\x01\xe54\xc0\xf09\x8epl44\xc0I\xff\xc0\xe6\x9c\xc92\xc0\xdc\xcba\x94\xb8k4\xc0\xae\xcaP\x02\x10\xd12\xc0}/a\'$u3\xc0\xcfk\xd4N\x1dq3\xc0\x82\xbd\xb7\xe7\x92\xde3\xc0h|N2\xcf\x864\xc0X\xd58\xdb\xc2\xba2\xc0TB\xbe\x8e\xd4l5\xc0\xf6\x92\xcd\xaaD\xfb3\xc0\xefJ\x9a\xa4\x94{3\xc0\xa7R\x0b@\x16D3\xc0&\xffU\xdc\xc7\xca3\xc0\\\xb2\x177\xfd\xfd1\xc0\xa9\xe4\xc1\xd2\xdd\x8c4\xc0\x17,\xe0\x86\xfc{1\xc0wK725\xb64\xc0olWMeQ2\xc0\x91W\xf8E\xf6\xaf2\xc0\xe8\xa9V7\xc153\xc0\xd6MAqJ\xd62\xc0\xb4\xabF\x01[E3\xc0U^?,w\x154\xc0\x97n\x90am\xbf4\xc0\xba\x1d\xb2\x02b\\7\xc0b\xc1\xef"Q\xdc4\xc0@\xe8\xa7\xde2\x7f1\xc0\x86\xabtr\xbew3\xc0\x13\x8c\xe9\xe8[\x145\xc0\xac\xbbz>3\xd92\xc0\xf3\x81\x98F\xc7\x1c4\xc0|\xe1C\xc0\xf7\xba3\xc0\xe5\x846\xc3:\xe34\xc0p&\xa1\x12\xa2v3\xc0O\x13\xcc\xc25\xde3\xc0X2G\xbaH\\7\xc0\x81\xa8\x14\x18l\'5\xc0\xa8f\x95!v.4\xc0\x9f"\xac\'\xeb\x863\xc0F\xdb\xae\xdb\xf1/7\xc0\x95\x04\x82\x1d\x1e\x813\xc0\xce\xbd\xfb\x15\xfdS3\xc0\x8b@/\xb9\xfe\x923\xc0\xd1]\xc7B\x17\xd63\xc0\xc4\xe26(\xd2O4\xc0\xd1\x89\xd7\xdf\xa5r3\xc0b6r\xc2\x85\x037\xc0\xd7\xb8\x02$^{3\xc0\xdeCu\x1a@\xe93\xc0\xc0*\xff\x97\xb1Y2\xc0\xfbe\xa4\x82\x92\x13/\xc0\xc5\x1bd\x0b\x9f33\xc0\x7f.\x03\xf2h\xde2\xc0C-\xaf\x04\xe8\xbd3\xc0)\x12P\r\x87\xe13\xc0\xe0}"(\xdcI4\xc0\x0eZ>\xec\xb1r3\xc0\x14\xcc\xbeR\xd8\xb62\xc0\xadkAw\xce\xc02\xc0\xf3!\xa4TF}4\xc0o\xe7\x81~\x8b\x123\xc0\xff\xd4\xae\xe0\xde\xa63\xc0\xb2\xc2\x1a\xd5\xa8 3\xc0*aLT_\xf43\xc0\x93\x7f9\xb1\x0f\n/\xc0\x1fr\xcc\x98R\xed3\xc0\xce\xe9\xb0U\x97\xa04\xc0\xd8\x9e\x97\xa8Z\xb44\xc0\xe2N\x8c7C"3\xc0s\xdd\xfa\x88m\x175\xc0\xefYx\n?\x843\xc0%\xe0?\xde\x05\xb82\xc0s\xb1z\x9f\xcau7\xc0\xd2x)\xcb\x81s4\xc0\xe9\xc7\xa9xG\xd12\xc0\x80\x07&\x9d\x94\xc32\xc0k3\xe2>\xc5:5\xc0\xbb[F\xb7J\x11/\xc0\xcar\xaa\x945\x993\xc0\xd8Q\xac\x85D\xcd2\xc0\xabR\xe0\x1c\x18\x9c4\xc0&\xb9\xad\x9a\xa9\xf12\xc0A\xd1,\x18X\x972\xc0\xe7\x89\xb6?\xfa$3\xc0\xd2\xa0v\xdc\xb1:3\xc0)\xd4\xa3d\x96\xa14\xc0\x07B\xec\x90t\xc94\xc0\xf3\xec}\xde\x8bd2\xc0bt\xabD\x03\x052\xc0\x12 \xe6\xfa\x9e13\xc0\xb7\xbb\x9b\xe3\x9c\xf23\xc0\x9e\x84\xadf\x7f\xf73\xc0 (\r\xc1+B4\xc0y\xff\x0b\xe8\xbb\xc72\xc0\xa4\x81\xc7\xac\xb2\x9f2\xc0\xb9\x96\xb4\xaf>\x1d5\xc0K\xcb\xdey\x8b&5\xc0\xe5\xabm\xf3;\xe63\xc0\xf18\xda\xb7\n\xea2\xc0\xdcloV/\x963\xc0\xaa5\x86\x82\x97\xa73\xc0\xc5\xdd\xffG4\xf93\xc01f\x90\x82\xf2q7\xc0\xa8!\xa5\xd2\x9f\x832\xc0\xc1\x0f8\xd6\xb6;5\xc0\xc5q\x96x\x86-3\xc0E\x86\x87E\xbf\'3\xc0x\xb0\xcf\x18\xee\xea1\xc0\xcf\x8a\xf2\xcf\x03\xcb2\xc0\xc3\xca`x=>5\xc0\x16,E\x1f/23\xc0\xfd\x98OvHo4\xc07\xcd\xd7~4\x82/\xc0\xa5\xc4z\xceH)5\xc0(W\xdd\xd1\x92?5\xc0\x0c\x17\xbe\x99@r2\xc0\x8a%)J\x11W-\xc0rr,30.3\xc0\xf0)+\xc7\xa0"3\xc0 E\xf04\xfd\xc33\xc0i\x83\x00\x8b1\xcc2\xc0\xf4\xa6\r\xf2\xe4\xe61\xc0\xad\xe1\t\x92\xc0\x017\xc0\xe0K\x1ct\xda\x183\xc0\x01\x1cFp\x17\xac4\xc05\xd3m\xba]\x867\xc0%\x1c\xd5\xd5N\xa84\xc0\x8d\xe2\xd4\x93\x97j2\xc0%\xdczM\x07\x802\xc0x\x82\x95x\xc6\xbb3\xc0\xd9\xff\xc4v_\x882\xc0E\x16\xcb\x96zx4\xc0\xe6.\xd5\xc0\xa9)3\xc0rz~:\xe1\x9a3\xc0\x9d\x82\x17\x1b\xd3\x8d7\xc0\x86\xeb\xda\xcfN\xbd2\xc0r&\x98K\x15\x1c6\xc0(!]\x9a\x87+1\xc0\x94\xe9\xc4\x0e\x85\x8f2\xc0\xe2\t\xdc*\xba\xcb7\xc0\xc1\xcbl<\x90=4\xc0\xa8bJ@t\x165\xc0Nco|\x05H2\xc0\xab\xceR\xc6\xdbb2\xc0=O?1,j1\xc0\xe8\xf9\n\xba\x19!3\xc0\xae\x9e\x85\'\x04\xc03\xc09\x95\xa6\x15\xc0;5\xc0mj-;\xa344\xc0\xcb\xec\x9e\x84\xc3\xfc2\xc0\xc3\xce\xa6\xbe\x0eJ4\xc0\x00\xf3\x08R\x89z3\xc0!^\xdd\x8d\xa1\xb53\xc0^@\xb6\xca\xdf\x133\xc0\xb4S\x05\xcb*\xc91\xc0+M\x87\xb0\xa3\xcb3\xc0H\x0c\xd5\xce\xe9H6\xc0Z\xdeJ\xcdqG3\xc0\x81c\xc7\xeb\x9c\xf53\xc0/l(\x13\xd5J6\xc0\xe9|\xf8\xd7\xe5\x1d4\xc08\x86\xa7\x18\xa1\x9f.\xc0#hKf\xd1\x044\xc0J{d\xb0\xc4\x163\xc0\t\xeb\xf6\xde\xcc>3\xc0?=\xb9\xa8\x07\x993\xc0\xd6\x03\xb7v&\x914\xc0j(\x06\xf8]\xb53\xc0K\xa9\xab\x1f\xf7\xd24\xc0\xbe\xc6\xa4\x0e\xae\x061\xc0\xa6\xb1L\xe4\x15A/\xc0\x05\xf7\x88j\xa7\xce3\xc0\xb4\xbf\xf1\x97>U4\xc0\xdb\xd7\x8bF\xab{4\xc0\x90@\x04?\x15\xb32\xc0 Z\x89\xbc\x1d\x1a7\xc0\x05\xc0\x9f\xb2\xaeG3\xc0D\xc7C)p\x0f3\xc0\xdb\x87!k\xd8\xd73\xc0\x9f\x0fN\x80@x2\xc0\xb5\x1a\x135\xb7\x1b6\xc0\xb7\t\x87\xa3m\xd9/\xc0\x96k\x0fn\x8b\x9f2\xc0HRLK;\xa53\xc0\r=O\xe8c\xd32\xc0\xd9\x9a\t\xc0-\x824\xc06"\x11r\xff=2\xc0\x83 \x08\xb6\xa5%5\xc0\xa9\x92\xd1ZT\x983\xc0\xa3\xc6\xac\xf3\xc4\x912\xc0\xa3\x03\xa5Wr\x82/\xc042(\x9dz\xca3\xc0\x94\xf7\xcc\x9e\xa9\xa63\xc0\xdcM\xe4\x8a\np/\xc0\xe2i~\x86\x91\xe43\xc0\'(\xb8w\x1f\xb0/\xc0\x8au\x80\x95h]4\xc0m%$W\x94\x050\xc0\xcd\xc5iv~\x973\xc0\x86\xe7$\xca\x8c\xc53\xc0p\r\x9f\xebV\x142\xc0\xa2\x92\xd4F\xad:6\xc0\xd79\xea"S\xca4\xc0L\xdf\x1a\xdd\xee#7\xc07 \x87^^\x814\xc0\xf1\x86e\xb0\xd5\xc43\xc0Q;\xa6\xdb\xa2\xfa6\xc0\xb8V(u5e7\xc0x\xc1\x15\xe15\xcc2\xc0\x96\xb6\x11[\xa9H4\xc0\xd0\xce\xc6\x18\x81\r3\xc0N}R\x06\x1am2\xc0b\xffYr\xd5\x036\xc0\x0f\xcfM\x96T\xea3\xc0\xb6\xd5\x10\xcb\xa1"5\xc0\xd2\xbf4\xfd\xe3\x083\xc0Z8\x04Q\x0eR/\xc0oR{\x12L\xcc5\xc0\x9csF\xcf\xc2\xef3\xc0\x9d\x95\x89\xc0\x9aB/\xc0\x9a\x06\xc9\x17\x93\x1b4\xc01\xceZ\x1c\xab}2\xc0J\xd7"\xa73A0\xc0\xaaM\x0b\x05"\xe22\xc0\xc2T\xff\xdcfa3\xc01\xae+\xb5\xe1\x0f4\xc0\xe8\xa9t\x0e\xc0\xf74\xc0\xe10K\x0c\xb5\xcf2\xc0\x8a\x9d9\x91B\xd92\xc0\x9eD\xfa)\x01\xfc4\xc0F\xa4t-&d3\xc0\xbf\xc3\x18\x8f!\xf55\xc0NT\xb6\x1b\x19\x973\xc0\x86(o\x01[\xb94\xc0\xd5\xd3\x82\x93^\xd94\xc0:\xed\xb8"\x8b\xda.\xc0\x9e\xee\xd0\xc6\xf8y1\xc0\x0f"/k\xbc\xed3\xc0\xad\x87\xe8n\x02N4\xc0u/Y\xfa\xe0)/\xc0\xc1\xee,\x9c,\xfb2\xc0\xa2z\xd4nO 5\xc0_\xbd\x9fp\x8c\xea2\xc0\x98\xc6=f\'\xe53\xc0p\'\x85^l 4\xc0\x12&V\xd4\xe0T1\xc0[\x91\t\x96\x94\xbf3\xc0\xc4~\xd2\x88\x1d%5\xc0\xf9uw\xea.\xd25\xc00\xdai\x97\xe7\xb03\xc02\x11W4\x14[7\xc0\xb4G\xd3Z\xc7$4\xc0\xe9\xa0\xa6\xac;H4\xc0\xd6\x10\x08_\xb2\xc03\xc0\x99.\x1a\xeaA~2\xc0,\x1d\x80\xaa\x1e\x056\xc0\xdf\xc4[Q\x9bu2\xc0O\x93T\xf1\x03!4\xc0\xe9\xaf\xd5\x08\x84\xf24\xc0\xcb6\xf9\xf8\xae\xb54\xc0s\xdd\x96\x0c\x81P1\xc0mHGC>\xe34\xc08\xc9_d\x13%/\xc0\xef\xf6\xc3\x87\t\x8e4\xc0\xdf}}/\x9d\xd22\xc0Y2\x1d\xaf\x94\x0f3\xc0D\x18\xd1)b13\xc0\xee|8\t\xaa[2\xc0\xb8\xb4W\xce\x81\xf04\xc0^\x82\xb0x\xef\xf14\xc0(\xc3\xb2\'\xc1\xd47\xc0\xcf*\xb1\x10\xe6\xf84\xc0m\xdbOr\x01\x195\xc0W\xc3\xc7)\x89x3\xc0\xa0\x80o21$4\xc0\x8f\t\xcfT\x16d3\xc0\xc5\xbf\xa5\xc4\xc9\xd83\xc0\x1b}\xb4}\xc6\xfa3\xc0{\x1d\xf5\x80\n\x05/\xc0E0\xadcz\xd44\xc0\xff\x13v.\xb5\xd36\xc0\x13\xe8\x08\x1b\xb2%3\xc0g\xdb\xc7\xa9zf3\xc0\xb1\xeb41\xeaw2\xc0\x99q\x88\xcf^Q8\xc0\xf5\xeb\xd4U\xb8\xf44\xc0\xdf\xf6\xe9\x02:\xda3\xc03d\xe6\xdb\xf5\x1d4\xc0nU\xdf\x02\xb8\xe11\xc0hH\xfb\xc1O\xf94\xc08\x82=\ri\xcf2\xc0)\x8a=]G\xfe.\xc0\xeeP\xbc\xcc\x17\x103\xc0KX[\x08\xb8?4\xc0\xee\x04\x0cz\xf2]4\xc0= <\xa3\xc3\x0e5\xc0\xf7\xd4\xae\x8d\xca\xe31\xc0}\x9eq\xb4\xfaa2\xc0P\x94\xbf<A\xf43\xc0\x05\x9fe\x89\x07\xf76\xc0R*a\xd6\xb0\xe13\xc0\xc3%\xf2\xe1u\xbe3\xc0;\xa7N\xbb\xc7\x8b2\xc0\x17\xe5\xc3;\xb7\xb93\xc0}N\xd9M\t\xe34\xc0\xc3\xe7\xad\xb4u\xaa4\xc0\x0f\xe1\x12]3\x045\xc0\xd6\xa7`\xad/\xfe4\xc0|\xc3!\xc4\xfe\x1b3\xc0\xc7\xc7\xe9\x93\xb2s7\xc0E\x9aUG\xb6\x022\xc0~\xce\xaf\xd85\x082\xc0:\n|(G\xee3\xc0f}t\xdbE`4\xc0\xf8\x7fX\x1b\xd0\xe02\xc0:\x8e\xceF\xea\xf83\xc0\xed\x99O\x10\xb034\xc06\xa1\t\xd3\x03\xa12\xc0<\xb5\xc7\x18\xcc\xe24\xc0*\x93\xcdi2\x126\xc0\xd6\xad\xb2\x94\xefl2\xc0\xafV\xa1\xa2e\xdc4\xc0\x19\xa7\xc6|\xf5\xa73\xc0\x1a^\x83\xd0\x89\x1c3\xc0/\xc2\x9bK\xb0\xf94\xc0\xaf\x12\xce\x14\x86\x08.\xc0\xb5\xbe\xf8(x@3\xc0\t[lLP05\xc0\xc1^ByR\xf33\xc0\xe2`m*\xec.3\xc02\x98\xd2\xae$\xe62\xc0\rp\xbf\xb3\xef\xa32\xc0\xdd2\xb0\x97\x89\xda4\xc00\xd0\xe1\x8a\xac)3\xc0\xf9\\ae\x8c\xe60\xc0(\x83Z\xb2\'\x8c-\xc0\xda\xc6o\xdbl\xf53\xc0\x07~\xcd%n\x174\xc0[\x94I\xd0\xa3\x0c4\xc0\xc3\xc1\x95\x16x\xe24\xc0Y\nD\xf4`^4\xc0\xcf\x17\x9d\xb5\x92:3\xc0\xfda\x8b\x84\xdd\x174\xc0\x88TK\xf0\xc4\x054\xc0\xd9\xeb\x19\xedX\x144\xc0\x8cG\xa5+\\\xe41\xc0xAc\x8c\x12\x135\xc0\x91\xeb=\x0f\x8b[4\xc0\xab\xe8\xeb\x93\xc4\x034\xc0{j\xb462\xfa3\xc0\xad\x89L-\x0e\xec2\xc0\xfe\x95>\xb9\xca22\xc0l\xc3\xcb \xf6\x0f2\xc0L\xa1>\xeb\xf6i4\xc0\x1fk:\xb0\xcem3\xc0fe\x8fF\x1f\xed3\xc0\xf0)o\xc7\xb9s4\xc0\x06^\xf3\xd8#p4\xc0\x91\x97Qy7 2\xc0\x02\xd3\x0c\xbeI\x823\xc0\xf7\x9b*@b\xfb1\xc0\x13\xbc\x9e\xf9\x16>3\xc0\xae\x88os<\xa04\xc0Ba\'L^\xdd4\xc0\xf5w\xb2\xd2]\x194\xc06c\xd7\x1a\x08\x194\xc0|\xad\xa8I\xe4\x886\xc0\x1a\xfb?\xdf(\xe93\xc0\x97\x81\x89_\xbb\xb07\xc0jAJ\x9f:\xbc4\xc0\xb2\x87_,\xd6*-\xc0v\xacD\xe2\x0505\xc0\x0b\xa3\x18\xcag\xf71\xc0\xd0\xcd\x98\xd9\\\x1f3\xc0\xd4\x18bk\xec.3\xc0\x15Y\xcdz9t5\xc0\x94\x9fR4\xd4M4\xc0\x1d\xf64\xd6A\xb93\xc0|\x07s\x17\xfc\x854\xc0\xa7\xccq\xfe\x19\xcf3\xc0\x18q\x19@n\x884\xc0K\xc5\x8c6\xf5r4\xc0\xe3\x997\xc3\xeb\x8f5\xc0\xd1\xc8\xa5\xd3Q\xf43\xc0\xa3(\x95h\xce\xeb2\xc0\x91\xb6\x93T\x9d\xf53\xc0-\xf8\xddo\xf8\xeb3\xc0\xf7\xedJ\xb4d\xee3\xc0\xff\xfb\x1e\xadh@4\xc0o_\xbd\xaf\xa4\xe84\xc0\x16(\xdf\xf8\x1c\x0b5\xc0]\x1c\xdc8\x82\x125\xc0\x95\x84\x87\x1a\x87\x8e6\xc0\x9a\xe6;\xdd\x96\x105\xc0`n\xf8\xd97\x114\xc0\xb8\x00\x8f\x15~Z4\xc0S$\xe2Ec\x073\xc07\xcdJ\xba\x0663\xc0Gs\xe00\x9c?3\xc0\xf7\xe7W\x08\xf5p4\xc0\x85\xe0\x11\xe3M\xcd3\xc0\xa0I8\xa7F\x852\xc0q\t\xa3\xefE\x193\xc0\x93\x9e\x0c\x99\x11\xbf3\xc0\x1d\xf0\t\xee\x83\x163\xc0\xe3P\xd3\xf0\xff\x123\xc0\xff\xfd\x1f;P\xc24\xc07\xeb$\x18\xe6\x875\xc0\xd7\xa5\x04\xc7\xb1\xed2\xc0\xaf]\xa9<\xe1\x1e-\xc0*(f3o\xdb3\xc0;\x9c\xa4I\xa8F4\xc0\x86\x98p\xec\xce\xc84\xc0 \xe9\xde\xb6\xc7\xa63\xc0\x86\xc5\xf2\x03\x9a\xcf3\xc0\xd3\xa0J\xaf\xdfU3\xc0w\x11\xa0f\x86\x1c4\xc0\xc4\xa4\xc2\xd5@n3\xc0\xddo.W8{3\xc0o\xfd\x80\xdfV\xf53\xc0{\xf7\xfdl\x18D5\xc0\xf5\x89\xf2\xaee\xe13\xc0Te\x8b\xa6L\xee3\xc0\xca\xd52\x08\xdbU4\xc0\xe1 i\xaa\x1c}3\xc0au\x103pm6\xc0P\xd4\x10%EU1\xc0\x1f\x8b\xbeI\x83\xd24\xc0\xb0%\xcc6\xabQ6\xc0;\xe5\xaf\x05\xf3\x187\xc0\xde(\xf1k[\x055\xc0\x7f\xc4\x16\x89yO4\xc0M\xfb\xb5t\xa7%3\xc0\x80!\xc9I\xe1!5\xc0@\xeeB~\x99.3\xc0x\xa8\x9eF\xb0\x8d2\xc0mcL\x0f_\x0b5\xc0\x96H\xb1\xeeb\xa43\xc0\x9evA\xcb\xc9\x9c4\xc0\x03 q\x90\xf8\x9a3\xc0\x03C?Ef\xdb2\xc0p\n\x05\xc9\xb9\xd82\xc0\xb5JAJ\x8d\x0b3\xc0g;\x85\xbf\xde\xea3\xc0\xbc~\x95G\xaf\xc96\xc0th\xcd%d\xbd4\xc0AyT\xef]\xb35\xc0\r\x7f\x0c\n!x.\xc0\xd0LA-0#3\xc0\x0c\xe8\x92\t\xbf,3\xc0\t\x17\x01\xec\th3\xc0\x00\xb1\x154\x1c\xfb4\xc0\xf2\xd8\xbas\xf0\x975\xc0B\xb5\t\xfbK\xa14\xc0\x84\xf2\t\x0e\xd8W5\xc0.\x03\xd8\x88c(4\xc0)Hx5\x00m3\xc0?\x86\t\xc1S\xaa2\xc0\xb8\x85*JB33\xc0\x16\xbb\xc9\xce\x88k3\xc0\x1c\x10\xd5HO%4\xc0\x0e9\xf5\xddA\x175\xc0Q\xb3v\xa0K\x955\xc0\xf4+k\x85B\xef/\xc0M\x1f3\xc7\x85\xb74\xc0\xa96[\xbb\xf1\xd23\xc0o\x0c\x12y\xd7\xfb/\xc0\xbf\x8a\xc2\x16\x1ai4\xc0\xfa\xdb\x01\xe7\xbe\xea4\xc0\x82|A\xd0s\x884\xc0C\xb6~\xd5\xc2\xf44\xc0Qwc\x10\xb9\xe22\xc0I7\xdb\xd9\x1b\xaa2\xc0\x9e\xa2\xaa\x01\xec\xe44\xc0\x8dl#M%\xb03\xc0;\xb1\x8f\x10\xfe\x983\xc0\x84u\xb8\xca@\\3\xc0\x9fd;\xf7P\x063\xc08h\xb3\xd8t\x193\xc0oI\xd9-\x97 3\xc0:\xcb~\xf9hG3\xc0\x18a6 \x96N3\xc0\x0c\xc6H\xb9\xd9@4\xc0\xe9\x13-`\x00\xb04\xc0\xc8\xbc\xe0\xcd\xb0\xa23\xc0\xde\x8b]\xd5\x8a\xfc2\xc0N0 (b\x033\xc0^\xec\xbe&T\xf02\xc0\xc2\x84\x84@Nh3\xc0qu\xaa\x00\x96\x1d4\xc0\xbf}NM\x8a?4\xc0\xd8\xf0\xc1?\x1a\xad4\xc0\x1f\xd3\xda@\xd9\xd77\xc0\xe9 \xbc\x95\xa1\x043\xc0H\x19\x90\xc9,\xfa7\xc0\xc2/=\xda\x18:3\xc0\xd5!\xd6\x01\xd8;3\xc0\\ \xad\xb8\x84\x1f3\xc0S\xc9\x13\x1awt2\xc0\x8c\xee\xa5\xb4\xe3\xe44\xc0\x91\xc6m\x91?x4\xc0m\xce!\x8e\x8cm5\xc0\xc6tI\x17C\x1e-\xc0;\xefWLz\x043\xc0\xc8\xe9\xc2\\\x07\xf52\xc0\xffP7\xad@\t3\xc0\xa8\xff\xae\xb6]\xd84\xc0\x0c`xAm\x9a6\xc0\xe4\x14\x02\x93\x88\x043\xc0\xca\xed\x17% \x193\xc0\xb8W\xfb\xecCD3\xc0\x1e`\x14$$\x806\xc0\xb7f\xed\xb2&77\xc0\xea\xc4\xb0\xe0\xf1\xfa2\xc0m\xc1v\xa4[\xc07\xc0\xfa\\b\xf6\x0c)7\xc08\xbf\x13\xb6w\xa63\xc0\xe8\xe9\x19-\xf425\xc0\xe1i\x06\x8b\xd7\x1f7\xc0\xbe\x9b\xba\xd6\xd3\x9f3\xc0\x05P\x11$\xa5\xe53\xc0N\x8d\x1d}\xdbN7\xc0\xf0\x97\xb0\xfcCY7\xc0\xae:\x81J\xe4\x874\xc0\x07\xea\xed)1\x1c3\xc0\xad\t\xd1\xc5\x04\xbf3\xc0\xe7\xd4<\x9e\xa5\x8e6\xc0\x88&\xb0Y\x85/4\xc0\xe1O\xe8W\x91\xa83\xc0X\xc9#\n?\xa33\xc0\xfeQ\xcd\x08:\x1c3\xc0\xd9\xef\x9f\xc3A\xd53\xc0\x9b\\\x16\xea^\xb03\xc0\x0e\xb8\x1a/\x1aY4\xc0\x91\t\x19\xad\xab\\5\xc0\x94\xfa\x81\xa4\t\xc53\xc0\xeb\x7f\xcb\xae\x15\xec3\xc0A8~\xc6M\xa03\xc0\xec\x83\xa3\tw\x103\xc0\xde\x82\x7fa\x18?4\xc0\x88\xf1"Y{43\xc0\xe3vF\xd8\xf9\xa12\xc0\xcbs\xe2n\xda\xfc3\xc0\x12{.\x18\xb6\x8d1\xc0\xb16\xb5W\xe4C3\xc0Q\xc1\xbb\xd0\xc7K3\xc07\x17\xc9(\xb8\x085\xc0\x9d\x0c@\\\xf9(4\xc0s\xd5\xe6\x94\xe8<4\xc0\x0c\'&$\xf8\xb63\xc0\x04\x1e\xbe\x8a\x8aJ3\xc0\xf8\xaf\xc3\xa6\x9c\x1c3\xc0\x9d]T\x17\x94\xc87\xc0\xde\x9a\x1d^d)3\xc0\xfay\x18\x8c4\xc27\xc0\xf5=! \x0eW3\xc09i75\xf6n3\xc0a\xc1\xbf\xb3\xb3\xbb3\xc0Q\xa8\xfd\x10f}7\xc0wD\x98KFS4\xc0\xbf,\xff?\xbd\xfa2\xc0\xea\xda\x8c\xefU!3\xc0\xf9FN\x85\x9c04\xc0\x192\xe5{0\xfd2\xc0B\x8e|]\xae\xa33\xc0@\xf1\x80\x10\x98R7\xc0*c=\xe0\xeb%3\xc0\xa1c7\xfc\xf7Y3\xc0\x95\xf1\xb9\xe6Lw4\xc0\xb97\xa1\xc1\xeaE4\xc0E\xe3\x1d\x84)\x9d3\xc0\xe8S\xde\x9b\xfdP3\xc0d\xcb=\xffvl3\xc0\xae\x89\xf6P\x83\xf03\xc0\xbcB\x97\xc18b4\xc0>\xb6\xa2\x7fK\x156\xc0\xe6P|\x17\x83\xb35\xc09\xeb\x94}\xb3\xa93\xc0\xc1\x8b\xbeJ2\xf33\xc0\xaeR\xbf\xf9\x87\xf82\xc0R\x17\xda3\x19+5\xc0\x81\xc4\xb6\x98w\x9b3\xc0\x8f\x1a\x95\x16fi3\xc0"\xc6\x9c\xa5\x86\x9e6\xc0\xfdM\x854#_4\xc0:\x12\xa7*\x91\x923\xc0`lIM&\xef3\xc00U\xd7\xbe@\n3\xc06\x9d\xd4}\xe4\x073\xc0\x07\xf8\xdc \x8713\xc0x(\xe8\x95\x94\x983\xc0\xa5p\xa0\xcf\x93\xfd3\xc0\xa4F\xee\x0c\x81\xf73\xc0R\x13oF\x8f\x034\xc0G\x17\x88\x87\xe613\xc0\xf8\xad\xd7\x95\xae`4\xc0\xa9\xff4_\x95\x175\xc0\xe8\xe2\x0c\xe6\xd4\xf62\xc0\xf6\xe7#s\xbc\xee2\xc0\xa4V\xacL\x0c\xad3\xc0\x85\xb5\xca_]\x0f3\xc0\x049I{\xd7\xa04\xc0\x89\x9b\x0c\xae\xa0<4\xc0\xd9c\x82b\x82\x8d4\xc0\xb7?\xd2\x11\xa6\xb55\xc0\xfe\xc0\xf8_\x03\x153\xc0A24\xb7\xfc\x8d4\xc0eY\xcb8\x1e=3\xc0\xcb\xe5\xc9&434\xc0\xd9\xd56\xe8+\x814\xc0\xa5\x1f\xbd\xec\x17o5\xc0p\x9a\x86%\xd5[4\xc0\x9f\x18 ?\xfbq4\xc0-\x8cev\x97\x993\xc0Ur\xb1%iP4\xc0\xee\x0f`Gp\xe92\xc0\xf1\x0f[7:\xe64\xc0\x8b\x0f,\x1a\xc7\x913\xc0\xbfi\xa3k\x86\xb43\xc0\xdaO\x19\xe9Wl1\xc0\x15d\xaa\x8b\x9643\xc0\xb2\xe1\x8d|\x8fe3\xc0sm\xc1\x0e\x0813\xc0\xeb29@k\t6\xc0\x9a\xd8\xcd\x92a\x1b5\xc0\xf6\x80\xe6U\xe0\xe44\xc0\x96\xff\x8e\x9a\xa4\xa83\xc0T\xe0\xb4\xc2\xd5|6\xc0jN\n\xfa\xe6,3\xc0\xbf\xd9|\xad\x04e4\xc0\xb8,\x944\x1454\xc0\x9fd\x14\xdf\xb3Z6\xc03\xe7\xf9\xe6\x96\xde6\xc0\xfdT,p9\xe93\xc0\xe2Sq?\xd5\xec3\xc0\x95\xfe\xc7o\xe2\x196\xc0\x8b\x8c\xc2\xca\xaez3\xc0i\x06\\\xb5\x8c\xd15\xc0\xbcGh\x98\x82W6\xc0\xed\xbe\xa6\xcf\x05$6\xc0\x91(\xa0\x8eR\xeb2\xc0\xc5Qg8\x14\x923\xc0u\xd7\xf9\xcb\xe0\xe12\xc0\xfe\xad\x8f-\xb3\xad3\xc0\x92\xd7\xb9\xe04\n4\xc0\xff\x90\x12\x18XN4\xc0\xd1\xa5=\xde\xc3\x113\xc0j\x05J\x81%\xd83\xc0\xde\x98\xf3;5$3\xc0fY\xfb\x84[\xf82\xc0\xebY\xf8\x1f\x83\xd16\xc0\xd5l\xa0o?\x913\xc0qP\x02\x85M\xd72\xc0\x0c\xfc&6\xea\xa83\xc0\xee\x00\xf0\xc6\x0b\xa11\xc0\x86\xd9,\x8d\xde+3\xc0B!\xab\xe3o\xac3\xc0b\xfe\xcc\xacOy4\xc0x\x0bPl9\x954\xc0>\xdbO_\xe5\xe85\xc0\xc8zrw\xfb\x945\xc0\xe1\xeb\x8a\x95\xad\x923\xc0\x80\xe4a\xd2\xff+4\xc0J\x8ex\x9b\xe4\xfe2\xc0\xb3>[`3\xa73\xc0n\xecuk\xbc\xec2\xc0\x0c\xe2\x14\xa4n\xf22\xc0fM+l\x1ct3\xc0)\xd0B\x04\x90\x023\xc0\xc9\xbdscu\xf82\xc0R\xc7\x98\x93\x10\x0b6\xc0\x8f\xd3IKM\x7f4\xc0\x03!I\xddm\x9c3\xc0\xb2\xa17R`\x116\xc0`\xb6\xa5-\x06\x963\xc0\x98\xfd:\xf95\x8d3\xc0\xd5k\x08w\xf6\x013\xc0\'{\x88\xeeH03\xc0\x08:\xcf\xbd\xd6}4\xc0\xc2\x89\xe8n3\r6\xc0\x18\x86\xdb^\x04\xa74\xc0\xf1$\x1f\x95\xb9\x803\xc0\x7f\xe9\xab\xba\x97\xb24\xc0SSS\x00g\xf62\xc0:g7}#\xcc-\xc0\x97\xbc\xa9,\xb7\xaa1\xc0\xdf=\x89\xa8kp4\xc0\t\xf6\xb6,+r4\xc0P\x87\x1892$4\xc0\xda\xba\xaar\x98\xf34\xc0\xa2$\x18\x7fx\x053\xc0\x0b+\x0b\x12\'\xf02\xc0#s\x85YW\xeb3\xc0\xb2\xaa\xc3\xfa:x3\xc0\x96\xd7.@\xc8\xe26\xc0\x19!\xbfP\x93D3\xc0\xc8\x95\xce\xf8p\x903\xc0\x16\r\xbdz~\xe64\xc0\xc1c>\x89\x1f 5\xc0\xae\x9e[0\xdb\xf00\xc0\xc3H\xca\xd9\xeb\x183\xc0^\t\x1ey\xa6\x1b3\xc0\x184\x90\x94\xff\xe25\xc0I\x9b+x9\x1e6\xc0\x97\x08hV\xf2!4\xc0!F\xf7\x92\xe3\xff/\xc0\x08\xab\x94\xfb\xa0\x1c2\xc0\x83\xa0\x93\x04\x82\xaa3\xc0z\xa8\xb7\xeb\xc7L3\xc0\xddr\xd0\xcdH\xa03\xc0\x10+\x83:<\xe6.\xc0\xf2Q\xff1F\xa35\xc0\xafO6\xcf\x9f\xe06\xc0\x85\xdd\xbc;\xc364\xc0\xc9\xfa$Y\x1bG7\xc0SL6/9\xeb3\xc0b\xc0T\xa6\xe3\xcd2\xc0\xbd\t\xdbD\xd1\xb03\xc0\xcesk\x97c\x8c6\xc0\xe8L\xd1]\xa5x4\xc0\x1at\x15\xc1`\xc24\xc0~\xda\x18W\x13\xff5\xc0\x08\xb3\xfe\x06\xfa\x015\xc0*.\x07ee\x065\xc0\x1cC\xca\xde\x96N5\xc0\'_6\x18\x87W.\xc0\t\xf7\xcc\x01Y\xf53\xc0}\x05\xcd`\x0b\xef4\xc0\x18\xc8$Q\x0c\t1\xc0\xee\xde\x00\x90a\xe44\xc0X\xf9L\xe1\x1473\xc0\xaak\xa7\x9cr\x013\xc0\\\x94h\xa8\xd7\x113\xc0}.H\xc0\xaf[2\xc0\x0c1\x9c\x03Z\xbc3\xc0~\tJ\x86\xd2\xb7/\xc0$O\xbc\x0c6\x924\xc0\xdf\xaa\xe7;\xca\xeb4\xc0Rg4\x02\x1d\xb90\xc0d\x8a\xe9/\xfb>3\xc0\xd6c\xd6\xc2\x11\xc23\xc0|\xa9\xcch\xac\xfb6\xc0\xe9\x8ehD#[4\xc0\xb1K\xe1\xde\x0f\x895\xc0\xa3\xe9\xdf"p\xb71\xc0\xbc\xe5\xe1\xf7\x12\x9a-\xc0v\xa0\x12\x97\xc9\xac3\xc0\xd3\xf0z;\x8eQ2\xc0\nsD7\xff77\xc0\xbf\xf5\xe3*\xd2l4\xc0\xfb\xfb%`,\xdf6\xc01\xa4\x9a\xcd@b+\xc0y\xeb\xdcq\xaf77\xc0)W.\x8e\x81<0\xc07\n}\x06\xd3\xdd5\xc0\n\xbe\x9e\\\xc3\xed5\xc0\x87\xce\xb0\xeaP\x113\xc0\t3\xe2\x96\x8a%5\xc0\xe5\x10\xcc\xf9\xd9+5\xc0\xb6\x0e\xc3\xff\xd643\xc0\xcf\xe6@\x84\xb6\xa03\xc0\x9ea[\xc9E\x043\xc0B\x8d\x1a1`-5\xc0Y9\x1aYY_4\xc0\xb2\xf5U\x92Q>+\xc0\x95\x11\x08\x84\xa3\xd81\xc0\x8a\x8a\xc8\xeb\x9d(3\xc0\xc5Y\x83,\xe4\x042\xc04\xeaAzOn5\xc0;\xdf(A(\x183\xc0\xdb\xb2\n\n\x94\xaa4\xc0\x85\x1dv\xacE\xbb3\xc0\xdcG\x16\x10\x12\xf62\xc0\xf0(\xfa\xbb\x1aU3\xc0\xbe\xc8m\x1d(\xcc4\xc0\x15\xb1\xce\xe6\x18\x982\xc0\xe3\x1f\xb3b\xa3\xd61\xc0\xef\xf2\'\xa8\x8e\x0e4\xc0x\x97\x14\xc4\x19\x0f1\xc0\xc9Y\x8e\xbe\x8a$3\xc0h3\xab\xe5}\xe96\xc0S\xc7\x03\x13\xe2\xbb-\xc0\x1c\xdf\x90M\xf2\xfb6\xc0\xc4\x8fU\xb4\xae\x053\xc0\xe4\xfeS\xe1&\x994\xc0\xc7M\x9e\xfc\xa6\xb54\xc0\xbb\x0f\xba\xd7e\x045\xc0c\x85\x02\xd8.\x177\xc0\xdb\xca`\x0fCt2\xc0}\xfc2\x8d]Q3\xc0f\x99\x14\xce\x82\x834\xc0UQ\xd0\xcc\xa1n4\xc0\xbf5Z\xa1\xa0\xbc3\xc04\\\xc1\x00\xfa\x894\xc0[;\x1a\x85\xb7\xce2\xc0\x03\x17\x8f\xafA\x883\xc0\xdd0\x15F\xe0\x915\xc0\x1b\xe5h!L64\xc0\xd8W|\xa4313\xc0} X\x87r\xa84\xc0\x9esQ5bY3\xc0gsz\xca\xef\xa95\xc0G\x90\xf8\x9d\x9a\x9c4\xc0\x8c\xbf\xa2\x00 \xc51\xc0}\xa1\x1f\xef*\xd14\xc0\xd5\xf0\x11[\x17\xc75\xc0\xb6 \xc4\xd8*\x1a3\xc0h\xe6\x1a\xd5\x8e\x9a6\xc0t\xaaH4U\xfd2\xc0\x02\xf4y\xc4\xe693\xc0\xc2D\xb3L~66\xc0\xa8(ZM=\xf63\xc0\x82\x03M[\r@5\xc0\x07\xcf\xf0\xe7\xc3\xe75\xc0\xdc\xa6\x19\x8b\x12\x904\xc0\xc0}\x91\xa4\x1e\xba5\xc0\xf3N\xab\xd7\xf473\xc0\xff\x93\xa4\xf8U\x153\xc0`.\xa3N(h4\xc0?\x951Q\xdb\x9e3\xc0cI\x8c\xae\x91\x080\xc0(\x16\x0b<\x86\xee2\xc0\xc8\xf3d\xfb\x86\x964\xc0z\xebH\xadD$3\xc0]\xfa\xe0`[\xb12\xc0\x05\x03\xf5\n@\xff4\xc0\x88\x90uOm\xa52\xc0\x80\xcbD\x03\x00~4\xc0\x1a\x90\xff[\xcf\xb86\xc0\xf1\x06\xcdn3f5\xc0\xe2L(wO\x8a4\xc0R\x84\xc6\xc2_\xe12\xc0s\x15\xf6\x88\xa4\x9f7\xc0\x80C\xe7\xc1\xcc\x153\xc0\x87\xbf\x9f\xc8\xa8\x88.\xc0y\x95\xf6y\xda\xe22\xc0\xa2\\$\xc0^\xdc4\xc0\xd1\xf5ASC\x1e5\xc0n\xdam?\x9a<5\xc0\'\xba\x83h\xe138\xc0\xa8\xe8\xd5\x80\x17<3\xc0\xf7\xe8\x82^\x0eK1\xc0\x0c\xda\xf5&\x8c\xdc1\xc0\x82\xa9\xf8\xf9\xee\xfe4\xc0b\xd3.c\xeaV1\xc0\xb8\xdd\xbe\x9b\xdc\xb34\xc0\x8e\xa5a\xc1\xfa\x894\xc0\x8cs\x90\x85c\xa97\xc0I\x13\xd6\xae\x9454\xc0\xac\xb2\xc556\x921\xc0\x0f\xf3\xd4;\x08\xec1\xc0\xeb\x8c\x037.\xb06\xc0k\x069\xf5~b7\xc0ne\xa3\xcb@,5\xc0\xd2k}\xc3Oi4\xc0\xc4\x98@\xefet3\xc0\x85\x8b\xa5;\xbf\xac4\xc0:i\xe7\xa3C\xde/\xc0r\xed\xcbe\x8b\xed,\xc0\x00\xaa\xf2\x08\xd2E3\xc0\xec G\x06\xbe.6\xc0\x9f\xc1\x1d\xd2#\x156\xc0A\xd9B\xfdL*4\xc0@`V\\\x00+2\xc0\xa7\x12H\x89\xf1\xd82\xc0\t\xee\xf5?[\xa61\xc0\xf9(E\xf4,/3\xc0N\xd9}Nj\x8a3\xc0\x9f\xae\xab\x04\x08\t3\xc0{Y\xd6W\x8aC6\xc0\xe3\xef\x9dO\x8e\x187\xc0\x10\x847\xbd\x15\x1d4\xc0Iz\xc6\x10F\xca4\xc0K|\xc49\xdf\t5\xc0&\x1d1\xff{\xee6\xc0\xa2hh\xd4\xadI4\xc0\xf8\n\xd3\xc4\x93\x083\xc0r\x80xU\x8c\x1f4\xc0_\x9f\xea\xde\xb9\xd34\xc0\xb4\'(\x90g\xfc0\xc0\x98Z\xe2\xdbu74\xc0\x89\xe5Bs\xff 4\xc0\xa1\x16\xe7\x138A5\xc0/<\xa7\xb5k%/\xc0L\xd2\xdfyQ~2\xc0b IM\x98|4\xc0Ra\xbb\x06#\xa74\xc0\x05oe=\xa9,3\xc0\\\xe3Qs\x97K3\xc0r\xbb\x1d\xc6\xd3\x814\xc0\x911\x8e\xfey(0\xc0\x8e\xf3HQg\x9a7\xc0\xaa\x98\xd7K\xf0\xba3\xc0\xeb`FIQ\xa33\xc0\xce\xf1S\x83*H2\xc0\xfa\x0e\x17S\x85t1\xc0\xb81H\xb5\xdb\x823\xc0\xddr\xc9\xf2\xab\x004\xc0g\xc4p\xbd\xb2#6\xc0\xf2|Mdr\xe1.\xc0\xb8\xbd3c616\xc0Q\x0b\xde\xd1Zm-\xc0p\x86\x90\xed\xa3N4\xc0\x14\x8al\xcdg81\xc0\xec\xcem\x90j\x191\xc0\r\xdbiY]\xff3\xc0-T\x1c\x9d\'\x113\xc0l\xc5\x8b\xb6y\xfa5\xc0\xd1\xfd!B\x80\xa35\xc0\xcd\xd7j\xa5\x8a\xb82\xc0\x13\xae\xc1\xac\n\'2\xc0*\x98\xfc\xf6\xc8\xf32\xc0_y\xe5hb\x8e3\xc0\xa6%\xa5\x95\x8f\x954\xc0\xf0\xdf\xc1@F\xe55\xc0dB\xa7T\xad\xcb-\xc0\xbc\xbd\xa9\xf3Y\x9a4\xc0\x86h\xec\xc9\t.6\xc0Y[\xd8\x99\r\xfc4\xc0\xe7U\x00\xa1f\xc27\xc0\xe0\xe3\xf6\xbc\x91\x154\xc0\xc2u\xd1\xaf\xb5\x885\xc0\xa4\xfeI!t\xee5\xc0\xd0X\x022\x7f 6\xc0\x996u\xc7\xbc@8\xc0#\x00\xc0\x99\xcc\x994\xc0d\xd7\xad\x9c1v4\xc0R\x93\x02?\xa4\xc51\xc0\x87\xd0\x8b\x9b&92\xc0\xbc|=\n\xbea3\xc0\xb8\x93\xb2\x11+43\xc0.\xb3CJ5J4\xc0D\x01\xa1\x1a\x97%5\xc0l\xe6\xe7\xed\xdf{3\xc0\xd6\xb9\xbcA\x81\xb91\xc0\x87sFF\xbb\x9e4\xc0bt\xe6\xa4\x90\xd94\xc0\x9c\xeb\x9dX^K5\xc0:A\x8d\xc1\x8c\xef5\xc0js\r\x0b\xcd\xe73\xc0\xd6m\xb5\xa9\xf1\xdb2\xc0\xe6\xa8\xd0\xf2S-4\xc0\xc4\xba*\xba\xa9\xfc5\xc0()\xa0jf63\xc0\xb12\xd2\x9f\x16l3\xc0\xab\xa5Y\xd3\xcb\x803\xc0\x02\xf90B\xa5\x804\xc0l\x03\xa5\x06\x94\xf94\xc0\x97\xf6\xdd\xd9\xbe\xd34\xc0\x80`r\xf2\x86\xe43\xc07\\\xde\x14QX3\xc0\x9cp\xcat\x12f-\xc0t!\xc1X\'\x994\xc0\xc4\x7f\xde\xf9\xb9(3\xc0:\xc2\xd8\xb7\xf5\xff0\xc0q\x83z\x88E\xb51\xc0\x99\x9a\xcd\xd16\x0e5\xc0.\x12J\xd3DG-\xc0W@DD\xff\x1e4\xc0\xd4\x08\xdc{\xa8u5\xc0e%q3\xc3\xaf1\xc0(\x1df\xb6\xef\xaa6\xc0u\x1acWl\x924\xc03\x8e\xe2\xeb\xc5\xaf3\xc0l\x98\xc3\xa9\xcdJ-\xc0\x13\xb3\xb0r\xd0\x801\xc0\xeb\x10d\xb7r\x963\xc0\xa0,`\xe1\xf1X2\xc0\xb3v\x80\x96\x1f\xc32\xc0nS\x93o6\xbc3\xc0&\xfb\xf3\x94:\x007\xc0\x9c\xed\x84\x11\x90K3\xc0Zyg\xcee\xf85\xc0\xa7c\xdc\xb9=\xc62\xc0\x8d\xa8\xd0\xc8876\xc0\xfdQ\xc2\xc5?\x153\xc0\xa8\xb6T\xc3$[2\xc0t8p\x9b\x87\xf83\xc0\xef\x18v\xbf\x05\xda6\xc0\x12@\xeaL\x82\xf85\xc0\xed\xb7\x97\xd4\xc4\xaf/\xc0\xd8\x8b\xacKM24\xc0\x9e\xd9\x80b\x14\x052\xc0\x05=\x1e\x8f;s3\xc0\x1a:\xb7\xc9\xe1\x808\xc0\x06\xc4\xfag\xb4\x982\xc0B\xc9\xa7\x87!!3\xc0\xdb\xde\x94\xb3o{6\xc0M\x0e\x9e\rs\xe20\xc0\xf2\xceO\xe3]\xd93\xc0\x00\xfd\xa2\xd5\xb555\xc0\xf3\xf1\xf8\x8d\xcb\xb44\xc0v,\x9b}I\r3\xc0\xb2\x1d\x90\xad\xd9>3\xc0\xc4\x15\x00}\x04\xfd4\xc0=(Z\xffo\n5\xc0\xceO\xa9\xdbb\x9e2\xc0\xf9:\xe1\xd1Ve4\xc0b\x9c=\xde\xe8\xde4\xc0\xae\xeb:1\x8da2\xc0\xd3\xe0(\xb7\xb8\x0c4\xc05MF_\xcd\x024\xc0&\x901S\x1f\x053\xc0[\xe6\x9a\x1a\x06+7\xc0L\xb0\xf7@\xd0\x904\xc0x\x1eK)\x08\x173\xc0f\xd3\xd6\xb5W\xe66\xc0\x13\x01\xfc\xa1\xbd\x104\xc0\xbb#)\x10s\x1f4\xc0\x1dv\xdfr\xcf<-\xc0\xb1\xf6\x9c=?\x7f3\xc0\xa5[\xf1\xf03~4\xc0\xed\xc9\x1c\xf6\xda\xa23\xc0@W@.W\x07/\xc0\xb5M\xe2\x8d(@7\xc0\xb4C\x8c\xf3\xbe\xd56\xc0\xd3:\x9d\xf0hl5\xc0\xe5\xfe^\xb7\xaa\x8c2\xc0\x9e\xb1\xcd\t\xcdv4\xc0\xa5U\xd5\x91\xe5=4\xc0\x8a\xa2\x7ff\xc7J3\xc04KA\x92n\x1b2\xc0\xa1\xc1\x19|h77\xc08&Oz/\xe61\xc0\x14}\xb9\xd0\x9fM6\xc08DPp\n\x9d5\xc0\xaa\xb1D\x1d\xab\xf84\xc0KS\x0b\xa1\x07\xe81\xc0ho\xcbru_4\xc0\xcf5\x01\x87\xcb\'5\xc0\xd6@\xa2\xb0\x91=5\xc0\x91\x94\xb9\xe52\xe66\xc0h\xcf6-\xdc;7\xc0\\\xb4\x96\xb8;$5\xc0/\xf0\xeb\xeb\xb6R3\xc0\x1b\x1d\x03\x92\x02\x1a4\xc0\xaa\x9b}$\xcdP-\xc0\xc6\x9b%\xb7WX6\xc0\xdb<\x91=\x1d\xfc2\xc0\xe8\xa4\x1c\x9c\xd5\x154\xc0h\\ 1\x91\xc45\xc09|\x99\x17\x8a\x904\xc0\xad\xb8\xc6}\xd7Z3\xc0\xd0\x9fF!a\xfa3\xc0_2\xf6\xc8v73\xc0R\xde\xea\xcf(\xc15\xc0u\x10\xf2\xf3\xe7\xd66\xc0f\xcb\x1e\x8d\xb5.4\xc0\x9f\xa68R\xc4\xed5\xc0\xc5\x8e\xe4U\x9e=2\xc0\xe8\xb6h\x1e\x82\xbc2\xc0\xdc\xa6\xa8H\x83\xc82\xc0\x07\x0e\t.%\x954\xc0\xdaV\x9c\x19\xa343\xc0R\xa6\xa1X\x1cu5\xc0&\xfb\x1b\xe1\xefo5\xc0\xd4~\xca\x1b\xc5\xa94\xc0\xc2\xba\xea\xa2\n\xdd3\xc0j\x1e\x03y\xf9!4\xc0CC\x891\x96l3\xc0\xb7\xe2\x07\x191v2\xc0\xa3\x8d\xd2\x11n\x1f4\xc0|\x10\xea\xb2\xdb\xf62\xc0\xa8\x8ck\xcd\xdf\x0e6\xc0G\xe5s\x95\x1ds3\xc0j\xdc\x95x\x0e,3\xc0\xc4\x0b\x80\xb7\x94\xfe1\xc0\xb0_\xb2\xe0\x14\xfc2\xc0\xb6\xec.\t\xbb\x163\xc0\xe6S\xe9w\x8b\xa84\xc0i\xc1\xbdKq`3\xc0\xc6N\x8d\xf3/\x153\xc0\xee1\xf8\xb0v\x024\xc0G\xff6l4H7\xc0\xf7\x12\xbdB\xfe\x84/\xc0\xf4\x1a\x96z|?1\xc0\xdfc\xf1h\xe6z6\xc0\x18\xae\x89\xd5\x96p/\xc0\x80\xa9\x9c\x12j\xbc3\xc0\x98\xc5\xef8\x02\x034\xc0\xdfJg\xd3\xae\xfc3\xc0\xd7\x16D\x81\xed\xf20\xc0\x0e\x80\xa2\x189\xca2\xc0\xd7#\xc6$S\x045\xc0\x17\x9eI\xf75\xa13\xc0\x17\xec\xd6\xd6\xb5\x876\xc0\xfd\x95\xab\xc8\xba\x1c3\xc0\xb5\x0f\x06+L\'7\xc0lae+\xc9N3\xc0\x03\xc3\x1f\xbe\x19\x162\xc0\x82&$$\xa5N2\xc0\xf8\xba\xe8\xe5\xec\xdc4\xc0F\x80\\\xaa{Q7\xc0\x86\xe9\xa9ca=4\xc0\x1d\xd1\xc3\x1cN\x886\xc0\xc0\x9f\x00gyU3\xc0\xb0\x1c\xfd\x12o\xb47\xc0\xce\x9a\xa3\xa4\xf8\xeb4\xc0\xdd\x8f\xd9\xad\x14\xd73\xc0\xe1\x1a=\x9a\x18\xe22\xc0\xed\x95q\xb7y\xda2\xc0\xd6\xb0\xca+\xc9(2\xc0\x0b\x93%)U\xcd3\xc0{\x8b\x9a>\xec\x116\xc0\x10\x8a\x1c3n\x906\xc0Ge?[\x18\xd52\xc0\xa4\\\x02\xacC\x0c3\xc0\xb6\x87\x823=\xe73\xc0o\x80\x92TY\xaf3\xc0\xafd\xb2&\x88\x162\xc0\xdb\xceN\x8a\x9eB3\xc0\xaeL`\x1f\x87\xf14\xc0\x958\xefv\xdaa2\xc0\xb1%\xd8\xc5\xd5\x1e3\xc0A7\n\xa5\xf8M3\xc0U\x03\xcf\xdc\xa3\x027\xc0\xac\x1b\x15R!\x986\xc0GP\x07\xe5\xd7\xad2\xc0\xdaK\x87UR[2\xc0\x91Y\x0c\x87&(4\xc0,\xf2$\xefk%4\xc0\xe6\xf3&\xf1=95\xc0\x87=\x7f/\x18\x8d7\xc0\x94s9\x86\xf142\xc0\x05\xf0\x1aM\xc057\xc0\xed1\x95\xccj\x0b6\xc0\xdb<\xe8yA\xd27\xc0\xf9\xb0@\x96L#/\xc0\xe6IM\x88X\x1f2\xc0=\x88t\x00\xa9t7\xc0\xcd\x19\x1b\xf1\x94_5\xc0\xd8\xb8\xd3\xeal\xc74\xc0\x80#\x00*/\x104\xc0\xdd*\xad\xc61\xae4\xc0\x89\xe2\xd5\x1dQ\xce4\xc0\xd0\x92\xb2\xc0\x81\xbb.\xc0o \xf0\xc0a\x1f5\xc01%?6\x81G6\xc0\xa5D>\xafd36\xc0\xb3\xdd\xf5g-\x86/\xc0jN\xe7\x1a\x19\x844\xc0E\x85\xbc\xda\xaa#4\xc03\x01\xbd\x91\xd5\xe52\xc0\x9aw\xd6\x1a\xa0\xf6.\xc0[\xd4-E\xd2|4\xc0\xfe<#kQ\xe56\xc0`\xfb\x80f\x89H3\xc0\x11\xb0\x1eju\xc02\xc0\xefO\x83\xa2\xce\x9e3\xc0bBa\ne\xb43\xc0k\x1b*\x89+,4\xc0\x03\xa8\x91k\xbe;5\xc0\x88dE\xf6\x07\xdb4\xc0\xa8S\xec\xc0h\xba7\xc0,\xc4K\xa0\xecL3\xc0\xc3\xc2\x0c\x11.k3\xc0\xcf".\xc2\xfd\x0e4\xc0M\xf0R\xd6"53\xc0\xb1\x0e\x01o\x19t4\xc0\xaaB\xb4\xa5\xef\x817\xc0I\xb3\x84tg\xd51\xc0\x93\x1c;\xdb\xba\xca1\xc0\xe2\xfdP\xa3$i3\xc0\x19\x087\xbdj\x8e5\xc0\xd6cN\x92\x9c\xea6\xc0\n\x00\xfe2&U7\xc0\x9f|\x93DU>2\xc0[\xb2\x16\xcaq96\xc0\x9e8\xc3\x17y\x974\xc0\xe76\xb9o8\xab4\xc0\xdbzqF\x88h3\xc0gu{\n=\xcf1\xc0&\x15C\x04\x03\xb46\xc0n\xe7\x92\xfc\xb1h/\xc0HC\xa8@,\xe74\xc0\x0b\xd6tU^y3\xc0#cd\xc7\x96\xb14\xc0/G\x06+u\xa83\xc0\xd8V]m\xf2\xf62\xc0\x07tKcf\x033\xc0\xef\xe0\xeb\xd4\x1c\xb81\xc0U\n\xef\x97!-5\xc0\x19E\xa2v\x8fu/\xc0"\x7fm\x1f\x1a\x0f1\xc02%\x7f\xb6\x9c\xff1\xc0!\xb8q\x0ek\x027\xc0\xa5\xa4\x11\x91nR3\xc0\xb6|\xc5P\xf4\xcb1\xc0=\xfefnM82\xc0K\xa4\n\xa3\xee\x984\xc0N\x90\xf9m\xa2\xcf3\xc0a\xf6T\xbc\x94{4\xc0\xeai\x15\xa3\'\xf12\xc0X\x87n"\x1c\xa82\xc0\xe2\x04\x86\x15\xc2\x837\xc0p\x15!\xfa>\xa62\xc0\x0b\x13q\x03Z\xe41\xc0\xb0P\xed\xfb\x8b\xb94\xc0\x1d\xa5\xb9\n\x8c\xc73\xc0\x87\x01#Y\t\x8c3\xc0-\xcc\xaf3V\xac2\xc09.R\x88&\xab0\xc0\x15\xd1&\xc0a\xe72\xc0\x04\xff\xdf\xc4\xda\x034\xc0_k\x93\xa3\x8fM3\xc0\xd2g4\xcd\xa4l6\xc0q\x07#\xb1D\xcd2\xc0\xe4\xf3[k|\xc02\xc0\x0f\xfc\xc6\x97YZ2\xc0\xcfx\xa8j\xcc\xb93\xc0\x1e\xc0Y\xc2u\xa34\xc0[o\xc5\x11\xd1\xf82\xc0\x9cW\xbd+\xcb\xd32\xc0\x8f\x909\x05\xf2s5\xc0\x91\x82\xd9\x91\x88\xc42\xc0\x17o\xa2\x16\x82T6\xc0\x02\x0fX9\xa5\xfe2\xc0s<\x9f\x00#\xe04\xc0\xf5\xa68\x1b\x89\xcb3\xc0\x9d`\xc5\xd1\x93\xbc1\xc0\x84 \xaf\xa1\xc2\xad4\xc0\xfevi\xc9^"3\xc0\xb7\xf3\xbag\xa7\x9b5\xc0\xf8\xa1&\x0e\xa8\xcc2\xc0\x1e\x07\x1a\xc6\x03\xfe1\xc0\x1f\xc7\xe7\xe3\xfa;5\xc0\xee]u\xa3\xd5b2\xc0#\x9e\x85.\xcc\xc32\xc0\xb75\x16\x94\x06\x04.\xc0H\xae\x0f\x8c\x98\xb92\xc0\x8d\x8c=\xceT\x82/\xc0\xaf}\x134\x0201\xc0\x86x\x8a\x1d\xab[3\xc0%h\xf2\xdb\xa0\xd52\xc0Cp\x02v\xe3\xa17\xc0F*\xf5\xfao\xfb3\xc0\xd8\x98t\xc5\xec\xe25\xc0\x0e?\xe7O\xd3\xa63\xc0\xa0\xeb\xd3\xcd\x96K5\xc0\xeb\x17^j\xb2\xa44\xc0\xce\xf8Ia\xf2\xb64\xc0u\xd4\x1c9\xe0\xc72\xc0E\x92\xd4\xe7\xbbb5\xc0\xee\x8e\xc8\x84]\xdc3\xc0#\x8d\x94nA\x1a4\xc0aK\xfc\'t\xe43\xc0\xd5\xfa\x07k\xb4\x864\xc0\x977\xd4\x19\xc3\xec5\xc0\x99\xca\xdd\x01s73\xc0\xbc\x8d\xc59\xa0?7\xc0\xfcr[\x8e(\xa43\xc0\nE\xeb\xd8(\n/\xc0\xf5\x0b$\x8a\x16U3\xc0\xed\xdf\xbd\xdc364\xc0\xbdM\x91\xb8\xa5q4\xc0\x93\x0c\x83\xa5t\xa95\xc0\xfd2\x8di\x95(3\xc0\xac\x82\xcd\xf4?n3\xc0;5\xf3Y\xcf\x944\xc0C\xe8\x1c\xb4\xc3V7\xc0\xef\xde\x0fB|\xba1\xc0\xe0j\xac\x81\x8dB4\xc0I\x07g\x15\xcf\x144\xc0\x13\xbd\xde\xe3\xdf\xac3\xc0\xb9}q+\x98,5\xc0\x15\x80\x9aO\xbcu2\xc0/\x0e\x1a=\x8387\xc0\xdb\xf9\x95\xe5\x01\xd62\xc0`\x90\xad*\x00\xeb2\xc0\xc01\xb9\xe7\xd9r3\xc0\xda\xa5\xb4\x11\x91\x8f3\xc0,5j\xfe\x19y2\xc0\xca\xcb8\x9c\xe413\xc0\xdez\x0e\xda\x80J6\xc0B\xa4nC\x14 5\xc0U}\x91\x82\xab\xcc4\xc0\x96^\x15\xe7\xc1^5\xc0a\xa0\x863\x9483\xc0T\xe4a\x94\xfd\x9c4\xc0\xbfr~@L\x014\xc0&\x18\x8b\x17\xa6\x935\xc0\xc3@\x8a\xa8\x9f\x842\xc0?e\xb05<\xc92\xc0-H,3\xf2\n4\xc0\x7f1\xceYC\xe42\xc0\x9b|\'\xae\xb8r2\xc0\xe1\xd1\xb1\xbc\xd4(3\xc0\xf8\xac\xd6|\x82\x024\xc0\xf0\xd4\xda\x9f\x8d\xf61\xc04M\xbc#\xd7A5\xc0\xb25d\xcf\xda\x8b/\xc0\xe5"\x1d\x07>\xf64\xc0\x91\xbe\xc0\xe9\x1c"5\xc0\xc5\xd6\xc0\x1dSq3\xc0m\xf2\xc9\x10\xc3\x077\xc0(\xb5\xcf)\xda\xa84\xc0\xd4\x0b\xe9\xc0\xdd\x9c3\xc0\xd0\xe9\x97\xb0\xd2\x964\xc0.n\xf3\xd2\x89{2\xc0)F\x85\xce\xbbk1\xc01\xd4\xd6\\\xff\xa42\xc0\x9d\xc9\xc0\xfa\x9f\xcd1\xc0\x14\x0f\xc5\xbd\\\x00/\xc0Y\xad\xed\xc7\xb8W2\xc0\xd3\x88J\xbe~\xfa2\xc0$\x02\n\x8c\xec\xa41\xc0\xb2j\xc0\xda\x91U1\xc0\xe7$\x1cIY\x1d5\xc0\x9d-y\'8\xe54\xc0\xde\x8fE\xc1\x87\xeb3\xc0\xb76K\xa9\xcd\x085\xc0NS\xadP\xc6_7\xc0f\xcf9\xb0{\x163\xc0Yi\xb6\xa4\x81\xe04\xc02\xaa\xd7\t\xbf\xa91\xc0X\x16\xc0j\x9b\x956\xc0P)[s\xff\x083\xc0:\xe0!\xea\x7f\x0b4\xc0\xad\xa6\x91\xdf\xe5H3\xc0\xe9\x05\x8c\x11\xb8N2\xc0;;\xb6QA\x943\xc0\xcd\xb0\xbb\xdf\x99\x1e4\xc0O\x1des\xac\xaa5\xc0\xf0&\xb8\xee\x04\xce6\xc0\x06\x18\xe1\x15M\x943\xc0p\xef\xfbE\xb7\xea4\xc0O\x0c\x15Yn\xd32\xc0\xa5\x8at0t\x152\xc0H\x12K\xc6\xee\x973\xc0\xbaV?\xd1gS5\xc0\x947\x0f\xb8e\xe31\xc0{\x8f\xb1\xcf\n\xfb3\xc0V[@\xf2\x8c\xe92\xc0\xd7\x00\xc8Y \xc82\xc0\'\xe2\xbd\xef7\x803\xc0\xb7!@\xcc_w4\xc0\x8e=\x91\xe2\xea\xcd3\xc0O\x8c\x88\x16\x06R5\xc0k_\x84\x9f\x12\xc32\xc00x\xda\n\x9d\x1b4\xc0\xecP\x9fq\xd9\xa84\xc0C\xac\x1a\xb4\x1842\xc0;\xd1\xdd\xca\x0282\xc0\xd0\xdb\x17\x92)\xb82\xc0\xf4\xc2\xbe\xad\x96\xda2\xc0\x9aSzp\xd9\x0e8\xc0\x85\x8cR\x84\x8bO3\xc0[\x8c\xac\xb6\x87w4\xc0\x9f\xfa\xdc^D\xa62\xc0\x12\x17\xd7\\\x07\xc36\xc0b==\xa4\x9c\xcc2\xc0\x7fp\xaf\xfe\x84m3\xc0n\xbcf\x89m84\xc0\xad\xe97\x01\xd8x1\xc0\xc2qM\x01\x14w4\xc0\x87\xf4aV\x8d\x863\xc0a\xc0X\x91\xab\xc45\xc0\x83\xf8A\x8e\xca86\xc0\x022D\xb3{\xfd3\xc0uA\xa1lY\x961\xc0=(\\n\x0b\xa44\xc0\xc7\xf6\xd5\x89$]7\xc0{\xe2\x1a\xbc\x9d\xfe2\xc0/\xe4t\x0e\x1c~1\xc03kL\xfe\x8d\xb55\xc0^N~\x05O\xb16\xc0g<O\xb6\xb5^2\xc0/\xe5PceU0\xc0#\xfcc\x06\xeft4\xc0\xd7gIk\x07\xff2\xc0\xab\x9d\xe5\x9f\x0b\x8c6\xc0?;\x98\x9bz\xee5\xc0\xb4dE\x97\xd6\xe72\xc0\xf9\x1d\x1a\xa5\xcd\x036\xc0\x13\xb7\xa9\x0c\x1e 3\xc05\x08\xe5OT\xfb5\xc08\xa5\xf2\xe9\xde\x813\xc0\xa7\x86\xdcB=\x008\xc0\xfe\xc0e\xa2V\xe16\xc0A\x0f\xa7\xe2\xa9J3\xc0\x9d\xb9\xb3\xff[\xe02\xc0\xb5#\xed>h\xc45\xc0\xde\x13\x16_zo2\xc0\x9b\xa1\xd2\x0c\xfe\x022\xc0\x92\xb2VXa\x175\xc0\xfe\x820x\xba\x103\xc0{\xf4y\x8a\n\xa01\xc0\x06\x07\x80\'>C2\xc0\x18V\x0e\xc6*\xd73\xc0\xe0\x15\xe0\xfc3^2\xc0.\x0b\x9b\x8d+\xf43\xc0E`\x8d\xa6d#5\xc0\\\x8bl\xff};7\xc0\xe7kn\xa4\xd8d1\xc0\x16\x8b\xac"\xd6>4\xc0\x8d@*\x00\xd5I4\xc0\x10\x07\xb6\x94th3\xc0u\xbe:\xe2"X5\xc0"g\xee\x91#\xbc7\xc0E\xe6\xfd\x9c\x1b\xf87\xc0P\xb0\xa2\xc5\x87l3\xc0\xd1=\xe7U;90\xc0g,D\xeeFB2\xc0\xc9\xdb9\xc5w-3\xc0\x03:QvB\xee5\xc0df?2\x94\x8c4\xc0/u\x91,x\xba2\xc0\xe9\x8f+\xe7\xfe14\xc0\xf6:\x17b\x94\xe92\xc0\x033\xdc\xd3R\x131\xc0e@-\xb9\x93\x941\xc0}\x98\xdb,\xc3\xd85\xc0\xdc\x81\x05O\xd7\xf77\xc0J\xb5\n )\x1c3\xc05F\x89;\x05t3\xc04\xa4\x83>m\xa55\xc0\x15\x04H\x87\xe3\xb84\xc0\xdd\x17x+7\\1\xc03\xfeB)y\x124\xc0\x9f\xe7:\x9bp\x0c7\xc0\xa9]\xcaR\x8b\x9f4\xc0\x9c\xb4&\xd3\xb0\x192\xc0\xad\xc9\xf8`tP6\xc0>\xd4x\x81\xb9\xa35\xc0\xae\xbccrL\x057\xc0\x01\xb1\xc6\x9f\x95\xa54\xc0\xa5O(C\x1b(5\xc0\x02\xb9\x15\'\\\xd93\xc0\x04\xef\x8c\xd1Y\xec5\xc0\x82\xa2\x00<\rg1\xc0\xbb\xa4_f\xef\xf81\xc0ZdjC\x8c\x036\xc0l\xff\x9b\xb4|\x1a1\xc0\xc7\x81\xd1)\x9e~/\xc0\xb9\xad\t\xca\xa7\xea4\xc0\xe0\xa8P@\xbf\xa61\xc0\xb7\xc6\x1cg,\x8c4\xc0.\xcc\xc6z\xb0\x183\xc0\xd5\rk\x9aO\xe23\xc0\xfe^\xed\xfe\xdbS0\xc0\xfcH+\x14-\xd43\xc0?,\xdb\x80\x13\xf12\xc0\xee\xa1=\x81eR4\xc0(I=\xe7!\xc61\xc0\x8a2m\xdc+\x0c0\xc0\x15\xa2\n*\x9d\xda6\xc0\x04\xf3\xe8N\xb5e3\xc0Q2\x14\xcaIG3\xc0\x7fb$\xa0\xd6\'3\xc0\xce\xe3})<z3\xc0\x12\xdd\xde\x9d\x05\xe31\xc0\xe7\xcf3R)\xf63\xc0\xf1;_\xee\xb1\xb51\xc0n\xa8\x14\xdb\x1f\x931\xc0\xcd\x8b\x9e\xb13\xb36\xc01\xf7\xf5\xe7\xa6_4\xc0\xdff\x91\n\xd9f4\xc0Q\xf1\xbc\x901.4\xc0\x9ch\xfd\x05\xe9\xcb4\xc0s\xd2\xa3\x11P@4\xc0\xf9P\xcf\xec\x0c\xee5\xc0\x84\xc0\xee\xe1\x8a\xc93\xc0M\x1a\x89\xd6\xc0>3\xc09;\x15\xb0\x8d\xa84\xc0h\xdf|\x7fS\x1e4\xc0\xc3cD\x81:\xa82\xc0yn\xbf\x1e\xed\x1e2\xc0U5Q}\x13\x974\xc0\xae\xe2|\x85\xb4\x8d4\xc0\xfb0=E\xc4`4\xc05T\x9a\x84`\xae4\xc01\x03\xbdk\xbe\xc35\xc0{"\xdeT\xc2\xdf6\xc0\xd2$\xd0\xf3\x1f\xca3\xc0\xdb\x8dV\xefQ\xcb5\xc0/?\xe2>V\xd45\xc0\xd7\xca\x1e\x17\xbd\xbe5\xc0\xd5G\xc0\x8c\xad\x196\xc0\xf9\xd1\xed\x97\rE5\xc0\x8eA\xf9*\x10\xf51\xc0\x88\nl=E\xde4\xc0\xca\xca\xd7\xd7\x1e\xb55\xc0\xd2\x81]\xc1\x10\x1a2\xc0\x08\x10\x15\x9a\xef\xf46\xc0X\x9c\'\x82\x1d\x982\xc0(\x92\x17\x94x\xf60\xc0\xbbE\x93\x900\x976\xc0\t\x86\xa4\xf1\xdev.\xc0\x044<I\xbd\x9a4\xc04t\xfc\xa9\xd2\xa84\xc0\xd5\xb3\x95\x84\x14\xa02\xc0\x8f\xcd\xfd\x95\xb9?1\xc0\xbc\x94\xde\x1c\x93]3\xc0\x7f\xd0\x85\x8b\xd1e1\xc0\xd1\x02\x8b\xe0\xf6\xba6\xc0\xb0\xf1\x9d\xbb\xdd\xde2\xc0\xbd\xb5\xd6\xd3\xb8\x904\xc00x\x9b\x94M\xf03\xc0`\x03\x82{\xc0\xe60\xc0\x01,1\x1a\xa9B2\xc0\x155\x84\n\xcd\xac4\xc0~;\xe5\xd4}\xce3\xc0\xe3\x7f\xbeH\xedY4\xc0x:)\x89R\xb27\xc0\x05k2V\xff`1\xc0(l\xa1\xad\xec\x912\xc0k@\x1e\xcd\x85\x1c4\xc0\xdfL\x12""\xde5\xc0\x9b\xd3\'\x97\xd6\xa85\xc0#:\xf3#\xfe\xdc2\xc0J{M\x9e\x00n/\xc0\xbd\x13\x93|J\xb32\xc0\x97,\xa8\xf8\xaeF3\xc0\xa5\xbab\xac\xe1\xac2\xc0u?ML^\xed1\xc0B8 \xc6<\x9b-\xc0\'v=m2\xd4/\xc0\xde\x91\x9c,$\xc21\xc0\x18\xa2\xa6e\xee\xc72\xc0v{\x04\x07\xbb^2\xc0\xe0"\x85@\xe9e3\xc0\x04(\x89\xee\xc6B2\xc0k\xcd\x00g\x8c\t2\xc04\x08w6\xca\x854\xc0\xe4\x1e9\xc9\x8d.5\xc0^,\xd9\xc3\xe1\xa23\xc0\xbc\x87^\x1d\x85\xdf2\xc0\x8a\xf4\xcbc\xe276\xc0"\\>0\xbcE6\xc0#\x07f"\xc7\xc26\xc0\xcf\x1e\xbb%\x1b\xff6\xc0\xb2<\xfb]\xe5h2\xc0+\x0e\x867\x1e\xcd4\xc0b\x18\xa1?c\x1e7\xc07\xfe5\x01\xe8\xf22\xc0\xd2\xa4\x8c9\xaf"3\xc0\xa6\xf4\xdbQ\xee\\4\xc0+\x1ex\xd8F 3\xc0\xc9\x88C\x98\xa2\xaa6\xc0\x19W\xb56_\xa52\xc0\x899o\xe0\xea;4\xc0s\xd8\xacM\x9b92\xc0\xbb\x84\xb6kG84\xc0\xb8\x99*\xc6\xd5\xae3\xc0\n\xcd\x8dI\xc9\xfe6\xc0\x14\xda\xf7\x199\xb04\xc0\x87\xbf\x83\xc9\xacN2\xc0\xf6\x8d\xe5\xd9["2\xc0n\xeb\xe8\xd2\xdc\x135\xc0\x96\xa5\xca\x11\xe1R7\xc0\x96\x9a\xae\x0f\xc9\xce-\xc0\xe5\x88\xc9\xa8\xf9\xc73\xc0\x89l\xee&\xe3\xbb,\xc0u\x02G\xea\xefb4\xc0<y\x12\xe1NF4\xc0\xca\xd2\xb2\xf4\x95\t2\xc0\xa3\xa1ZR\x18\x80,\xc0\x1fA\xfbDH\xff2\xc0\xba\xf3\xea\x04\xf3\xf42\xc0\xf3\x85\xf60q\x1b3\xc0m\xb4\n|T_2\xc0\xe1\x98C\xaa\xc1\xf33\xc0o##T#\x8a4\xc0\xcb\xfc\xf6\x00\x8e\xbd4\xc0f\xf3\x91M\xafY3\xc0h\xb9P=\xaeU5\xc0\xd9\xc2]\x8c\xc9e3\xc0\xc67E\xcd\xe5\xa24\xc0<X\xfa4r[4\xc0 \x8c2\xef\xdcx4\xc0\xf6\xb99\x0f5\xce2\xc0G\xfc/\x84z|5\xc0j\x91\x9b\xef\xb8~6\xc0\xd8\xf8\xaa\xc9\x89z4\xc0\x00\x0b6\xdf\xba\x004\xc0\xcd\x00X\xc76w3\xc0\xfa\xe1\x0c\x93\xdc\xd43\xc0\x10\xa7\xa6\x06\xdc\x124\xc0\xeeG\xb6D\xa1;2\xc0K\x84>J\xdeF2\xc0\xfd\x11\x8f,y\x0e2\xc0\nx@\xc6\x9ds2\xc0\xba\xe9\xfb\xb9E\xf22\xc0\xa8\xd18\x01\x92\x1e7\xc0yL\x8cT\x8340\xc0\x7f\x07\x12B@-4\xc0\x81[+\x13*\xf52\xc0\x04\xb5\x99\xf4\x11\xfe3\xc0S\xc7\xe6\xf3\x0b\'3\xc0mJ\xea<ZE2\xc0\xb9R;+\xebb4\xc0\xd3\x15\xe9L\x9b\xa16\xc0\x96\xdf\x1dH\x8fD3\xc0\xbeh\xb0\x9eH\xe95\xc0%\r\x03e\xb5\x125\xc0YPYBR?3\xc0\xe8\xf1\xe3@\xcd\xb3.\xc0Fd\x95\xe4\x91]-\xc0o\xe3\x03$\x16\x852\xc0:\xa6\xe2X\xceG4\xc0\xb5\xdfCcGZ5\xc0\xcb\x1c\xd6\x06^\xfc3\xc0pI\x87\x89\xa9P3\xc0\xbbb\xc2\xd3V<2\xc0\xd0-\x9f\xce\xc1\xdc2\xc0\xf8)]\x0f\x97\xe1,\xc0nn\x94EE[/\xc0\xcc\x9ed\x92Zf6\xc0\x80Q\xcd6\xc9\x0f2\xc0\x9dr\x17\x1c\x9a\xf63\xc0v\xd0\xfa\x8b\xa1#3\xc0s\xfaQ`?>1\xc0\xb5|\x1f\xbai\x837\xc0C\xca\x90\xac\xe8\xe22\xc0\xae\x08\xdf1qO3\xc0\x92\xf0>\x85\xfd/3\xc0A\x94\x03\x95\x97\xd43\xc0\x1d\x9a)a\xa5\x163\xc0t\xc2\xd0\xfd\x91\xd22\xc0b\t\xc2"v\xd23\xc09XO\xa5\xf4\xcf2\xc0L\xdb\x1b\x9b\xb765\xc0d\xd2`Ua//\xc0"\xd2i\xe3\x9a\x9c6\xc0r \xcb\x9c)\xfb3\xc0,\xb1r\xd3U\xf42\xc0\xa8\xdd\xc9\x06\x07\xd76\xc0\xb6\x14\x8b\x8c\xe5<2\xc0\x02\x1a\x81\'\xed\xfb3\xc0\xe4\xc7\xfa\xf2\xbc\xfb1\xc0\x84kV)R\xf55\xc0\xc9_\xb5\xece\xb34\xc0O\xdd\t\x9e\xa7J5\xc0\xf4\'\xac\x01\xfe\xfe2\xc0=e\x90\\f[5\xc0\xbc*\xa4\x7fZ\xfc2\xc0\xdd\xd2\xa1\xc9A\xf61\xc0J\x8a\xa7L\xc4\x9c5\xc0\xa1\\\x9d\x8e\xcd\x117\xc0\x01.\xbd\x17\xa9\x9a4\xc0\x9c$\xd5-\x96\x054\xc0\x94"\xd2\xf4\x08\x8b3\xc0\x96\x05\xdd\xce\xad\xfd2\xc0!\x90\xfa\n\x1d\xdf7\xc0\xb3\x1f\x00t\x80L3\xc0\xdb\xf2<\xc5\x07J1\xc0 \xdc\xd0\xf0\x81X3\xc0\xf9\x8b\x16\xbd;\x8a5\xc0\xba\xe6\xcf\xc2\xef42\xc0x\xd7p`\x95\x0b3\xc0\x84\x8f\xb8\x91S\xe02\xc0^{\xf2\xb1\xda\xe11\xc0\x90yR@\xae\x1d2\xc0;\x92\xd2\xa1\xc4f4\xc0F\xc6u\xa9a\xe92\xc0\x81\x11%@r\x1b5\xc0\x8c\xed\\\xd1n!2\xc0x\xb6\x14\x95O,5\xc0$|W+B\xa86\xc0+ \x14pc\xeb2\xc0\x15\x8bu\x88403\xc0f$\xaa\x0e\xdeN2\xc0n\xcdX\x1f\xe3\xc52\xc0\xe0\xe7\xf1\xf8\x86\x1d-\xc0\xcb3J\xa1\xdcN2\xc0n}*i&\xc04\xc0y\xdb\xf4\xfd=Q5\xc0\xc2\x13%\xa7\x83\x823\xc0\xba\xc51\xb3TE3\xc0\x97"\xeec\xb7D4\xc0\x1f\xde\x80\xcd\x85\x1d5\xc0p\xba\xc1\xe5\xfd\xf94\xc0\x87\x94\xe1\xe3\xc7\x944\xc0&\x01)\xda\xd7D4\xc0\x9fl[4a\xae2\xc00\xc8\xf0m\xaai5\xc0+\xd7pn\x07\xf82\xc0$EI\x00\xe2\x102\xc0l$G\xf5n{6\xc0\xe5\xde\xe1\x93B\xd26\xc0\x9c&\xa14sW5\xc0\x89\xc1\x06\xe5(d4\xc0\x82\xa2\xb3\xd3\xb572\xc0\xca\xc5#-\x11\xac3\xc0S\xb1A[(\x881\xc0\xb7\';\xe4\t\x8c1\xc0t\x05e\x93Pv4\xc0\xe7\x9b`\x8e\xa9Y2\xc0&\x97\xdf\xd9\x97\x1b6\xc0\xcf\xb9a)D\xb62\xc0\xfd\xd79\xfc\xd9&2\xc0\xae\xbcn\xb7)\xf92\xc0\x9b\x16\xde\x9c\x9780\xc0\t\xb6rl*D4\xc0\x0e\xbb\xd6\x18\xda\xa34\xc0\xb7\x03\x89\xa6\xd8\xd22\xc0/\x1c\xa5\xd1#\x1d3\xc0\xa8\xf0\xb3pp\x9e3\xc0\xac\x01\xa6K:L2\xc0\x8dB\xad\xdf\xc856\xc0\xe3\xb4\xb7\xc5\xc4=3\xc0\xfd\x90t\xbd\xed\x075\xc0\xe3\xa7\x82\xf7\x15\xd14\xc0\x0f\x8d\xc6\xd3\xf9:6\xc0Eo\xf1\xa8\xba\x852\xc0\xac?\x10\xa1\xe5:/\xc0k\x86H\x95`\xe6-\xc0\xdb.d\x08\x8e\'2\xc0\xcf\x9fuk\xba+2\xc0\xed\x95+\x93\x12\xf06\xc0\xc2\xa3L@O\x07/\xc0s\xae\xb2\x1f\xa1\x984\xc0\xab\\\'\\:\r2\xc0\xb8\xa5\x97\xc7C\x1d3\xc0\x99\xab\x7f\xd8qA2\xc0\x17@M\xac\xcc\xdb-\xc0vu2\xab\xdc\x982\xc0\xb4\xa2\x85\xcd\xa9M5\xc0\xbb\xd0\xf3\xaa\xf3\x9f-\xc0\x92\xa2\xe5\xb2/t2\xc0\xaf\r\xa0\xb7\x9d@4\xc0\x97xFs \x162\xc0\xbf\xeeC\x0e\xbd\xbc2\xc01j\x8c(\x1d*5\xc0\x1a\x0b\x83\xc85\xa72\xc0)\xa5\xa5\xbe\x0f\x956\xc0\x16\xca\x982\x9b\x8c5\xc0\xef\xf9\xdf\t\xe8I2\xc0\x0c\x89\x8d\xff"\xaa4\xc0\xea\xdc:<U\x9d4\xc0\x80yc\xa6=P4\xc0\xfc>\xca\x9d\x85\xe74\xc0%"F\xbf\xc1\x025\xc0<\x9a\xc3\xcb\xea\x8b3\xc0-\xf5\x84\xfd\x08\xe5,\xc0zA)\xf1\xb403\xc0\xb4\xae7\xd7\x8c\xcf2\xc0{T\xaa\x1b\x01\xa24\xc0\xd2\x06ER7!4\xc00F\x97\x02\xc1\xcd7\xc0;\x9a\xbf\xc1\xe5\x134\xc0on|C]\x964\xc0\xe0\\\r\x1b\x15\x143\xc0\x19(\xad\xb0h;7\xc0\x9evMQ\xd073\xc0\xae~\tj\xb2Y2\xc0\xa8.\xad\xad\x96\x821\xc0\xeaf5\xa0dR2\xc0\xcd\xab\xd94\x0c\x174\xc0,\x83r\xcd\xef\x9b5\xc0&\x86\xef_,\xb72\xc0\xd2\xa3\xa0v\xdai3\xc0\xfc\xc0\x97\xa3&,4\xc0\xa4d\xe1\x87\xbf\x1b2\xc0\x8dU-\xa1L\xe87\xc0\xc6\x84S\xa6\x9b\xca2\xc0\x94\xe6\t\xabX\xe82\xc0\xcdu\x08:k\x904\xc0L\xc1b\xcfo\xfc6\xc0\xd6p\xd0@;I3\xc0\x13b\xe5e/\xaf7\xc0p\xaf\xe48\xd2\xcc4\xc0\xaf\x05?\x01/\x933\xc0\xb7\xf4\xab!J\xb74\xc0\x0c\xd0{J\xf2{2\xc0[M\xec\x9fB\xf15\xc0\xc5)\xca\xadXS1\xc0:\x1f\xac\x9b\xc8T4\xc0\xe3\x0c\xca{\xde\x1f4\xc0\xfdD\xf1\x94\x9b95\xc0\xfa\x17\xe7C?\xe55\xc08<\xa5\xfd\n\xdf5\xc08\x1a\xf8Pa\xc14\xc0<_Bo\'\xf04\xc0\x1a\xac\xed\x87\x97\x104\xc0^o]1~~6\xc0\xd9\n\xc4\xef\x9d\xbd7\xc0\x02l\xe5\xb0m34\xc0\xedm\x81:\xc1\xb22\xc0\xf8\x1d\xf6O\x1f\xb1-\xc0B\x08K7\x95r2\xc0\xea\x1e\x18/\x0f\xa77\xc0V\x933\nK86\xc0\xd6\x08&k\'\xee2\xc0\xf7F\x89\xa0f\x8f2\xc0N\xbf\xf9zv\xbf3\xc0\x93W\xa3\x08x%2\xc0\x07\xfb\x8b\xc5\xbb\xb35\xc0f\x9d\x93\xc8\x83\xc62\xc0=#\xf1L\xd1H6\xc0\x96np`q\xb33\xc0;3\x96\xa3I93\xc0{"&\x1a\x81\xd62\xc0\xf2\x01\xc3}\x18M4\xc0\xb4a0X\xc7"5\xc0zy\xc2\x93W\xa21\xc0\xbbLN\xc92l3\xc0\xe2z/\xfc\x0e\x077\xc0O\x8d\x0cZ\x83\x0c7\xc0?h\x04\x14\xaa\x133\xc0AJ\x89\xbc\xa5;3\xc0\x11f\xbe\x9b\xe0y3\xc0m~j[R\xef2\xc0A\xd1yg%m2\xc0\xc5\x03\xfa\xe1\xe8\x7f5\xc0\xf4\xa8]*\x0bZ4\xc0\x02\xf6F\x92\x8c\x1b2\xc0\xa4\xed97#B/\xc0\xc7|}w\xacp2\xc0\x0bV\xc7$\xb3~6\xc0\xe3t\x03\xe0\x9bV2\xc0Ex\xfb\xdc*I4\xc0\xd8\x04\xdb\x9b$\xe34\xc0n\xddp^\xe5X2\xc0\xd8\x9b+\x05\xcd\x8e2\xc0a\x80\xc3\xa0(/2\xc0\xb9\x12\xf0\xc8\xcbK6\xc0\xbas\x99\x8a?\xf54\xc0\xb8Q\x13\x01\x9ea4\xc0>\x92\xa0+_\xb06\xc0\xdc\xba$\x9c\x91\xcf6\xc0\xa8\x8csjS\x007\xc0\x90\xa3\xf5v\x17A2\xc0E\x17hE\xc4]4\xc08\x8cZ-!\xc24\xc0k\n\x08Hoc3\xc0\x8a\xa9\xecyfn/\xc0F\xe4\x06O8\xcd2\xc0\xb0\x85\xdb\x81R\xb74\xc0\\l\xc3\xad3\xd34\xc0\x05Bgp\xf4\xc24\xc0\x02}s\x92\xe394\xc0.\xc9\xf8&\x0507\xc0\xedc\xc7\x0f\x8c\xb12\xc0\xacQ\x9e;=I4\xc08\x8d\xac\xc0A\x0f6\xc0\x0bq\xfe:7\x0b0\xc0\x82\x15Ui\x00$3\xc0\x84\xf4\xbeP;e7\xc0\xb5\xc3\xd5!7\x100\xc0\x06\x8d\xbe\xf4Hn7\xc0:\xbb\xa8\xd4\xf7<4\xc0\xf6`*\xf3\xdfK2\xc07\x8f\xdfE\xf4\x875\xc0\xd0u\xb1\x87:B6\xc0\r=\xcc\xd7\xde`5\xc0z\n\xe6\x02)95\xc0\x0e[\xb4l\xdes3\xc0\xc7]8\x8a\x06\x945\xc0gf\x85c\xdc`3\xc0\x8b\x17i\x89\xe2\x106\xc0<3\xc6\xbd#\xd33\xc0L\xcbz\x86>Q4\xc0\xd7\x9d\x8cT\xed\xe25\xc0FIG\x06\xdb|6\xc0\xe8E6\x85\x05\xf83\xc0\xc3Xn\xbb6\xa02\xc0"\x15\xd1u&U3\xc0\xbe\x8d\n\x9c\xa7!3\xc0\xa8\x8c\x8b\xf7E\xdd3\xc0&g\x96\xa9\xd7\xe62\xc0\x9cb\x06\x14\x89\x124\xc0\x1fg\x01J\xd0\xfb4\xc0\xa5\xbe\x1b\xef\xde\x1a7\xc03O\xd5\xa7,\xa93\xc0\xd9K\xc0\xea\xf8o2\xc0\xe8L%\x1ca\xbc1\xc0\x0eZ\x904\xe8\xca3\xc0\xbb\xef4\xf5\xfeq6\xc0b\xb1HR\x8aJ5\xc0\x0eW\xad\xa6z\t4\xc0\x96`\x02\xd2\x05\xe05\xc0\xb953F\x1f\xf71\xc0\xcd\xa5]\xca\xe4\xf02\xc0\xdf\x95\xff\xaa\xff\x984\xc0\xc4\x88\x83ix\\7\xc0\x7f\x96\xe1J\x9b_3\xc0]5\x15\xd5\x98H8\xc0\x0c\xeb\x8a\xe05\xc65\xc0\x01[\x1c7p\xb35\xc0p\x91\x1aT\xce#5\xc0\x8f\xfc8\xb1\xa1E6\xc0\xfd\xb4\x8e\xc0[\xf82\xc0\x89#\x04\xb7\x8e&0\xc0\xbd\x95\x82\xe0O\xfb.\xc0\xbd\xdb\xf5_\xe168\xc0\xe0\xd6\xd6\xb5\xf8\xf10\xc0\xb4\xc3\xcf\xe5\xc1E3\xc0\xd3\xd9\xa3\x07D\xb12\xc0\xb5\t#\xe3x\x901\xc0\xbd-\x9b\x91[\xe11\xc0\x1d\x08q\xd6`N2\xc0s\xdfN\x11\t\xf81\xc0\xcc\x9b \xd5$I4\xc0\xbb\x95\x13=a\xcd3\xc0\xbf\xcf\xfd\x13%\xdc3\xc0\xeeEX\xa3\xf352\xc0\x08\xbd\x05\xb5\x12\xad5\xc0\xe5\x95/P\x01\xdf3\xc0\x02\xe0\xc8\xc0\xe6\x7f3\xc0\xf8\x9cF?p94\xc0\xa6\xb6ip\x16\xb24\xc0\xe3P\x9e,\x14V5\xc0\x065E\xd5\x8c\xa94\xc0&\x9a\xb60\xa9\xdf1\xc0\xae\xb7\xda?\xcb\xca1\xc0\x9c\xbe\xb2\xc1\xfc\xdc3\xc0\xd1\xb5\x0c\xa3\x94j2\xc0\x8fV*\x9f\xb8M2\xc0\x95\xda\xd9\xef&13\xc0\xfcs\xcbf\xb2\x944\xc0h\xf1\x82\xb5\n\xef5\xc0\xfc\x84\xde\x8c\\\x033\xc0S+4M\xed\xbf1\xc0U\xb2\xd9\xaa"\xee2\xc0\xdb\xd7\xe5\xd1\x17\xbd5\xc0\x01\rn\xe40\xca2\xc0;\xeb\x84p;\xde0\xc0b\xd0\xaaF\x12\xe75\xc0\x86[\xa8&v]4\xc0`\xb4\x98\xa8\xdd61\xc0\xe6\xa3\xdb\xf7-x3\xc0v\xf6\x8d\x89\x85?2\xc0\x92\x18\xe62A\x0f4\xc0`\x0c\xc3\x84H\xa74\xc0[b\x06T\xb8X1\xc0Lh\x83\x8a\xbd\xf75\xc0U{b\x9e166\xc06X\xd6I\x8a\xac4\xc0\x97v4@j\xbd6\xc0\xc2!r\x05\xd3\xd37\xc0\xe0\x07\xc4c\xf1\xf07\xc0\xa3\xf2\xd0W\xba*7\xc0\x99(\xe6z[ 7\xc0\x075\xa017\xeb6\xc0z\x08\xb0\x89~\xe51\xc0\x9a~]\x84\x92;3\xc0~\xb4"\xc8V\xfb7\xc0\xefZq\x94(^5\xc0]\x00{\x9d\x04\xc53\xc0#\x04\xf2\xe8[\xaf3\xc0Wq\xbb<\x07E+\xc0\x95s\xd0i!37\xc0$\xca\x00\x8d\x13\xa53\xc0\xf1\xbb\xb7\x0cyA+\xc0\xedFr\xe8\xa9\xb76\xc0+\xdfg\xe9\xf5F3\xc0oP]7\xd5o4\xc03P\xc2\xc6\xd7o1\xc0Z\xc8\xca,\xea\x1c3\xc04\xd7\xe3a\xc4g3\xc0e\x0f6C\x96\x7f7\xc0\xae\x97R\x908\x803\xc0\xa3\x13\xba^,S7\xc0\x1bxc\xd2\x8d\xb75\xc0\xd7\x11R\xc0\x94C4\xc0\x80"_\xd8\xa2\xeb,\xc0re\x15\xec\xf6\x8b1\xc0\xbf\xb0\xa9\xd9\xbc\x1c4\xc0\x0ev\xd5*\xecl6\xc0\xa1\xa7Q\x96\x0fg7\xc0\x95a\x95\x92\x13\xa06\xc0\x02\xbc\xf9\xf8\xa2\xb33\xc0\xdfbY\x15\x87\xd03\xc0\x93\rI\xee\xe3\xe8,\xc04\xbd\x12O\x9e$-\xc0^\xa5\x982\xe6d3\xc0U\xbcE\xec\xe3\xcd3\xc0rM9"\xd0V4\xc0\xcd\x1e\xaaij^-\xc0\xa2Yv\xd8\xdcB3\xc0\xedxq\xd2\xdbj-\xc0\x15\t\x16\xaf3<2\xc0rJ"\x88KV3\xc0k\xa5T\xef\xba\x8c6\xc0,\x98p\x11\xd2\x8e6\xc0i\x10a\xcd\x05W4\xc0\x17\xc9\xea\xeah\xce3\xc0\xed\x92\xf9\xafD(-\xc0\x1aOBV\x8a\xf71\xc0\xb7\xb8\xa9/#\x0f-\xc0\xc8\x1b{\xd1\x8aP5\xc0\x1cZj\xf7\x83\xfb1\xc02/\xb9\xd6\x11\x896\xc0\xc9\x9c\xa0\xff\x18%4\xc0\x8d\xce\xc1.||6\xc0Y\xe3\x7f\x88\xe8\xae3\xc0\xf7d\xe4ex\n.\xc0\x1f\xfb\xcc1\xb5\x985\xc0\xfd\x81\xe5\x1d=\xbf5\xc0\xdf-\xf2\xb9r\xf33\xc0\xfc\xb9\xae\xb00\x923\xc0\xab\x84\x14R\xe7\xa5/\xc0\x9a\x0cp\xda\xb5\xe34\xc0b#\xfa+G\xee3\xc0\x85\x88\x8c\xdb\xd8p-\xc0\xee\xcf\x83\x83\xd7r5\xc0R\xb2\xd1m\xb7\xf76\xc0S\xdd\xf1p\'N-\xc0\x1eQ\xa3Ds\xf53\xc0I\xf1 Jxv3\xc0\n\xbe;Wr\xfc,\xc0R\xf9\x00\xae\x97\xfb1\xc0\xaa\x9d\x11X\x00|5\xc0\xc0\xde_\x99\xc9\xa43\xc0m\xf4Y7\xd917\xc0\xc16\x96\xb6\xe0\x04/\xc0\x84\xc8e\xc8?\r6\xc0%\xa6\x8e\xdd\x06\xa97\xc0)NT\xff\xde\x8d3\xc0\xf6\'6!\xbf\xed5\xc0T\xcdJ-\xf9\x126\xc0\xbe\x9b\xaf6\x1d\r6\xc0\xe9\'~\xb2\xbe\x864\xc0\xf09\xa9Lu\xef4\xc0e\x94\x95A\x12\x8b5\xc0g\x90l\xdc\x9a\xda.\xc0G\x00\xe4\x18\xad\xe3.\xc0\xee-\xe2\x13\xfd\x015\xc0\xe2dahC\xbe5\xc0\xda\xbd0\xdf\xedA/\xc0\xbe\xac\x07\x86@\xe85\xc0L\x80\x80\xefg\xab4\xc0-\xdd\xd1IpQ/\xc0q\xe4\x7fd\xd0\xcd5\xc0\xd2+[\xe3VQ2\xc0t\x97\x1e\xfe\xb2\x814\xc0\xa7+kd~\x833\xc0\xed\x91\xc0\xd5\x87{3\xc0\xbaw<\xa7\x8f\x853\xc0C\x1bgb\xc5s2\xc0\x19\xa0C\xd7+\x1a6\xc0R\t\xf4\xb7%V/\xc0s=\xdd\xa6\t~3\xc0\x84\x12\xd3\xf0\xce\x967\xc0\xe7\xafQs\x15\xdb3\xc0A\xce\xf7;N\x156\xc0\x1a\xdfY\xb9+w1\xc0\xb0\x12j\x14(\x027\xc0"\xec\xb0A4X7\xc0\x05\x90o\x86.l3\xc0\\b\xe7\xd5\xb8\xdf3\xc0~\xf1\xe8>\xab|4\xc0]\xd7\xa9\xad\xd7v-\xc0Wv\xf1u\xe6y4\xc0)\x9c\xe0S\xb7\xcd3\xc0e\xe0=\xdf\x8aX3\xc0m\xdc\x07\xa8\x88\xe42\xc0\xba-u\xc4i\xef3\xc0\x97\xc7\x8f\xc12&5\xc0k\x169\x80\xbe\xee3\xc0\x19\x7f\xccX$\x915\xc0\xa3D\nV7~4\xc0Ck\x0c\x93\x00`4\xc0n\x18C\xab\x0b\xbc3\xc0\xe3~\xc6\x96&C3\xc0\n,\xb8Z\xd1\x82/\xc0Y\xa7T\'\\<3\xc0\xbdgA\xe7n\x185\xc07\xb9*_\x1d\x80/\xc0\x01\xd1/J\xe4\x8d4\xc0/r\\\xe0\x04\x984\xc0\xa4\xab\x99\xdf\xe5\xb03\xc0\x1c9-d\x963/\xc0\x0f\\;H\x12\x8e4\xc0<\xc7\xf5\xf9\xb9\xe34\xc0\xean\xd8\x87\x8f$3\xc0\xbd\xc3\xac\x1e\xac13\xc0\xd4\x8c\xccl\x9eu4\xc0\xfa\xee00\xd1w4\xc0X\xabl\xeb\xc0Z3\xc0\xdf\x15\x1f<\xb2Y2\xc0\x81\xa7\x1edsD3\xc0\xde\x03\x96\xaaP\r5\xc0\xeb\x8d\xaa\x87k\xc36\xc0Q-\xe4\xbf\x99\xa23\xc0~\x9b\xca\x88\xd2\xb45\xc0\xe4Y\xe6E}\xe82\xc0#R/\x94u\xe72\xc0/\xcfY\xa5+\x1c5\xc0;\x06\xbe\xaf2\xa21\xc0\xa3\x16_\'\xc0\x8d/\xc0\xc9nv\x06\x80\xc32\xc0.\x9b\xdeF\xb906\xc0[)\x85\xe9\xad 3\xc0\x85/\xc3\x1bt21\xc0dl\xcdB\xc5\xa14\xc0Y\x18"9m\x94/\xc0\x14\x8e\xc8~_:4\xc0\x7f\x7f\x17\xa7\xd3\x035\xc0G\xb4\x1e\xa8\xabx5\xc0\x12\x87oE\xfc=4\xc0\xb8\x16\xa0~\xaf\x133\xc0$Q)\x92xJ4\xc0u\x17\x82\xca6\x873\xc0\x84^\xban}C2\xc0O\xee3\xb3\xa9\x0f3\xc0\xb0\x13\xb1T%\xdd7\xc04#\xb6\x18\\\r5\xc0\x0b\xcc:T\x96\xbe2\xc0\xe9Y\xb4\x86\xdf\x1f4\xc0\x9a\xa9f\x19J\xe65\xc0/\xf1\x9cPG\x943\xc0\x9b\xe55A\xf5\x053\xc0\x9e\x8bJ5\xd7^6\xc0\xbe7,\x82\xe4\x1b5\xc0\xa9\x17~\xd5\x06\x1a3\xc0]\xec*6\xb4x3\xc0\xb9\x1bs\xb2\xf7@6\xc0\xee\xdd\xfb\xe1\xef\xdc4\xc0\x03[\xbau\x1d84\xc0\xc4}\x10h\xd662\xc0{{\x04\x80:\xad4\xc0ZR\xd6\xc6\xc1\xe33\xc0,\xe0\xe9XI\x044\xc0\x01]\x9d\xe8\xdb\x964\xc0\x12e\x83\xaa\xc8\'3\xc0G;\xcd\xde\xddr3\xc0\xf4ytf\xbc\x1b6\xc0\x8f\xbd\xd3Q\xad:6\xc0\xf3\xd4\x80\x94\x0e\x0b4\xc0\xd2C\xa2\xe9\xe2\xb63\xc0\x833\xc0\x8c\xbe\xd02\xc0p\xaer\xe9\xb3\xb42\xc0V\x83\x8b\x89\xbc\xf95\xc0\xad\x99\xc1E\xd8\xb90\xc0 x\xfbn"\x168\xc0\x0f%\xb8\xe6\xb1\xca0\xc0\xd61\x93\'8\x811\xc0\xe0\x10(m\x14\x9b3\xc0\x07\xbb/\xb8\x1d\xd12\xc0>f\xacd\xb9o3\xc0\xca\xdd>\x89^\xef6\xc0d\xcfv\x9b\xd3\xce0\xc0o\xef`\xe5\x98w3\xc0q#\xa5"\xbc\xf4.\xc0$c\x9e\xebf\x993\xc0\x13\xd6\x17Oq\xd43\xc0[\x84\xc1b\xa9\xf72\xc0{\xb0\xde}?\xd10\xc0h,\xb8\x832Y5\xc0\x17\xa4X0\x8er3\xc0\x03\xb8\xdc\x84Y\xfd4\xc0\xe8\xeb~\xdc\x82z3\xc09\x0e\x0c\x0e\x1023\xc0P\xdfU\xb9F\xe92\xc0\xd3\x80\xda>\x10\x941\xc0\xb3\xd73w\xe6w3\xc0\xd2\xb4W7\x1e:4\xc0Fyg\xb7\x0875\xc0\x81\x04yE\x8f?4\xc0?\xeb\xfczH\x037\xc0\xccR\xe2U\xbf\xa61\xc0\x04\x821\xa2I\x067\xc0q;\xe1\x1c\xc4\xb52\xc0\xc1\xa3\xfd\xe8\x1a\xaf2\xc0\xe0=T\x80\xc3\x882\xc0\xb0\xc6ADoq4\xc0\xc8!p\xfeMW1\xc0\x87\x1e\xcc\x98Dt3\xc0\xcf\xe5\xeb\x05\xa6Y2\xc0\xbe/\x077\xeb\xba6\xc0\xb3h\x19\x8f\xb2\xfc4\xc0fb\xf6\x17\xa4\xb14\xc0\xbfo\x94F\x8a}3\xc0Cl\x92\xf33W1\xc0MoOt\xb3\xe13\xc0\xfc\x8f\xcd\xf6:b7\xc0\xa2\xdc7\xa9\xf1\xbb1\xc0|g"\xb8M\xeb1\xc04\xef\x93\xcfTp3\xc0"\x19\x1c\x84\x18\x1d6\xc0y\x19<\xbb2D5\xc0\xeax\xbfqg\xb50\xc0\xfb\xcfP\x0bD\xa86\xc0\xa8\x1e\x07\\\x0f\xaa4\xc0LH<pb\x122\xc0\xd0\x90#\xfb\xb4P1\xc0\xe8\xd1\xf7Y\xc7l4\xc0\x89\x1f}\x9ao=4\xc0=1hz\xe9[4\xc0Kl{~\x1b\x014\xc0~\xd0\xf8\xedD\x162\xc0cw_\xafE\xc1.\xc0v\r\xe3c\xb0M4\xc0P{\xd7\x17\xeeU3\xc0\x97&\x91R\xfb\xdc2\xc08\xbcdK\xe1\xc42\xc0\xb5\xfd\x83\x10O\xf63\xc0\xc7\xb5\xce\x95\xb3\x962\xc0\x8a\xd0\xfc\xa7t\x864\xc0\xd5\x07\xe2\xed\xf6R4\xc0FC\xc3\xb2\x84N4\xc0Q\r\xccO\xf8\t2\xc0\x96vQ\xccS\x9d4\xc0J"\x0b\xcedr4\xc0\x95\x8aN\xb9\xaf /\xc0\xc9\xfaLe#\xce.\xc0\xfa\xfe\xdbd9g3\xc0\x11\xa9\xfc\xf9$,3\xc0\x0c8\x94\x10\xf4\x1b4\xc0\xb7\'\xa2z\x17u5\xc0\x8bsk\xc4\x03&4\xc0\xd8\x9e\xe2\x8e\xb1\x9b6\xc0\xaf\xcb\xda\xfbJ37\xc0\x174\x16\xc8\xb3"4\xc0H\x1e\x0c\xeb\x14Z4\xc0W\xb9\x15#\xd3\xc8.\xc0\x91\xfe"\xda\xa7V3\xc0P;\xcb\x84\xeb\x083\xc0\xfc\xfa\x05\xe3\xb1s4\xc0\xdc"\xa5\\\x07\xb32\xc0\x12#_\x1aP!2\xc0\xbe\x9f\xaa\xcb%r4\xc0\xa7\xc6\xf4\xb6:=4\xc0\xd1\xc8Q%\t\xd92\xc0j\x83\x07M^r3\xc0}\xa6\xe5\xd4DL2\xc0I\xb7\x98\xf9\xc3l1\xc0\xac\x02W!\x80\xf46\xc0x\xc3#2\xc4\xbc.\xc05MJ\x0ez32\xc0\xe5)\xa0r\x06\x1b5\xc0\xbf\xceJ\xc8\x0f\x104\xc0<\xbb\nB\xb5\x03-\xc0\xff\xden[\x95\x1b4\xc0\x8d&=\xac\xc8\xf47\xc0\x84\xf6\x97\xef\xfd\x083\xc0X\x88=DI\x035\xc0\x8f\xb4nW\xbc\x1b4\xc0\x0c}\xc5,\xbc:3\xc0~\xeej\xa9\xed\xc27\xc03\xc4\x19\xb6X\xc54\xc0)\x81\xe7EV\r4\xc0\x7f!\xe4\x93\xe6\n-\xc0\x12\xb8lS\xcb\xd21\xc0\x8d\xf6\x93\xe6\x9b}3\xc0\xd7wyV\xbd\xc23\xc0\x0f{\xf3$d\xfd2\xc04*\xc6 \xf2\xe60\xc0\xdf\x99\xfa\xee\xbb\xed4\xc0J\x14\xdcg\xe9!3\xc0\xb0\x06iH-\xc03\xc0a\x0b\xb7`\x0703\xc0&k\xc0\xe70\xaf2\xc0\xb9\xaa\xd4\xc1\xf654\xc0\x9f\xd9y\xd5G\xfc4\xc0A\x98\x0c\xfc\xf7\x064\xc0\xb5\xccq~\xaa\xb01\xc0u\xc5\x84\xa2@O2\xc0.\xf2#\x85\xc3(4\xc0_\xbat\xbb\xea90\xc0\x0f\x15\x0b\x9e\xba\xb41\xc0\xe0\xa9\x92\xc55$2\xc0B\xdb\xcefE\xe93\xc0\x9d\x96\xf2\xdb/\xab2\xc0\xc5|\x87\x07`\x002\xc0\x03\xba\xc5\x1c\x93\x1c4\xc0<\x9cv\x9e#;3\xc07\xe3\x12(\x10\xbf6\xc0d{T\x8e\xdf;3\xc0\xbe\xae\x1d\x1e^\xd64\xc0Ea\xc3\x80\xd9\x021\xc0\xed\xdd\xdf\xb9QO4\xc0\',\x01\x0e\x96\xd93\xc0NI{U?\xc12\xc0\xaf\xf6 \x0e#\x8b2\xc0\x14\xb6\x06\xe6\xa8\x822\xc02\xca\x12\x83c\xea7\xc05\x88\xbb|\xc7v3\xc0\xce\x03\xfcS\x84\xe31\xc0E\xd8\x1e\x15o\x146\xc0\xdb\x00\x163\xb1\xc32\xc0 \xd3 \xeeM\x166\xc0\xe5\xa0\xfb\xac\xbe*3\xc0\xa2qQ\xe4\x87>4\xc0\xcdLD\x83\xc5\xda3\xc0\xe8\xa7\xf2_\xad\xe21\xc0\xbf\x1c\xc1\x9aJE7\xc0:\x99*\xdb\xcd\xec6\xc0\x01{\xaf\x1ew\x972\xc0o\xc7\xb1\xebA\x156\xc0\xd3\xe0\x87\xcf<\xa73\xc0\xa0\xb4ip\xd5\xa73\xc0p\xdb6\xac\x89,3\xc0\xf6\xcd0\xd2\xbe\xbb.\xc0\xa6\xd0\xb2p\xe9\xcf3\xc0\x81\xaf\xe5=\xc6D6\xc0N#\x86\x12\t\xaa3\xc0\xf5P\x17\xb4\x16-6\xc0 \\\x7fN\x85=3\xc0\x13y\xae\t\xbb\xb53\xc07I_\xff\x11c2\xc0\x98E[2z\x923\xc0\xd6\xaeL\x94S\x196\xc0%\xc3rx\xa3\xf83\xc0\xcb\xbc7)\xeb[4\xc0-\xd1\x93c\x83\x136\xc09\xc7\xed\xf0=*6\xc0I\x8eqX$V1\xc0\xca\xe3c\x8f\x1d 3\xc0\xa3H;\xff\x07Z4\xc0A{\x04[\xc1w2\xc0\xad\xf9\x83\xacP\xa43\xc0\x15\xab0\x85\x92\xaa3\xc0.EG*\x19\xc75\xc0X\x10\xe2\xeb\xb5M3\xc0\xd5\x85l\xc6:V3\xc0\xf3\x91j\xa3\x19\xef4\xc0&\x9c\xcfI\x1a\x1d4\xc0-\x89(Jr\x984\xc0c3\x02\xdcx\xa86\xc0\xfa(g\xcfVG6\xc0o\xabw\xd3\xa2\xa63\xc0l\x0c2\xf5\x1b+4\xc0\x8bQP\xe2\x04\x070\xc0\'\xffRlU\xad4\xc0\xb5`"\xd0Nt3\xc0\x84\xbf\xb4\xc5\xf3\xe24\xc0\xcd\xdc\x92\xf7mT1\xc0\xf8\xdf~6,Q1\xc0UUI\xa7z\x1b4\xc0\x9d\xdd\x9aO\xbc\x834\xc0_a\xc35x\xa62\xc0\x8cAp\xe8pl3\xc0 \x8c=^\xaf\xa16\xc0t9d(\x06\xe42\xc0\xc8G\x98\x00\x1fv4\xc0i;H\xc3\xf9\xd03\xc0\x1aBbu)\xd53\xc0\x04\t"\xed\xc7\xb52\xc0\xd0\x03\x0e5\xc7\xee2\xc0\x0e[\x07\xd4-\xd03\xc0\x05:\xc3B?\xbc4\xc0\xceEr\x9b\xb3\xfb4\xc0\xd4\x7f\xcf\xda\xda\x11/\xc0/R\x15\x87\xca\xa42\xc0\xa4\xf2k1\tl3\xc0\x14\xb3\x8c|\xf0\x923\xc0\xf1\xcc\xfeK\x1422\xc0\x00\xcc\xa22\xb5\xd25\xc06\x88\xeb\x96Y\x852\xc0\xec2\r\x02\xd2A4\xc0AX\xff\xc2\x02\xa86\xc0^2\xc1\xd7\xb6^3\xc0\xf0p\x1ai\xa9e3\xc0\x8c.|\xe4\xce\\7\xc0\xf5\xeb9\xb7\xe2\xff2\xc0\x7f\x1e\x97v\x1d\x0c6\xc0\xaeT\xd5\xb6\xd8\xed4\xc0\x92\xc6\xaf\x8dA\x114\xc0\xe9\x0c\x87\x13@\xb82\xc0\xfd7@\x04\xb3\xc57\xc0\x8aO\x15\x1a\xfar4\xc0\xbb\xb9\xdd\x12#c3\xc0\x1c\x15\xd1\xbcCi3\xc0\xe5\xa2:\x93\xcd\xa01\xc0\xc8\xc7\xfc)\xe5E4\xc0!\x037\x96\x17\xb57\xc0\x9f\x08\xeb\x07\x8d\xc21\xc0\x80\x89\xae\x06\xb3\x0b7\xc0\xd1\xf8\xdf\x04\xd7C4\xc0a\xec\xe0\x15\xefl2\xc00\x9b\xe7\x10\x14\t7\xc0\x88\xf7\x06\xec{\xd53\xc0&\x9a\x05p1\x9d7\xc0"r\x9f\x16\x16\xa77\xc0.\x08\x8a$\xd3b3\xc0\x911\xa1\x87\xdd,4\xc0\xc5\xedx\t\\\xb52\xc0Ed<\x8d\xc4e3\xc0\xc8XW\xf6\xb6L4\xc0\x9bM\xae\xb4IJ4\xc0J@\xefd \x967\xc0\xc4\x04\xaa\xae\xea94\xc0\xfd\xb0\xa7\'t#5\xc0\xe1\x1c\xb5\xce\x86[1\xc02\n\xe6\xe8\xe5\x9f7\xc0$\x02\x1ae\xd7q3\xc0X.&\xb1\xec\x913\xc0\xc1\xc5\x1d\xad\xf9\xe73\xc0\xa5\xf6#Q?\x8d3\xc09\xdb%\x1c\x95n3\xc0\xeei\'\xa3\x8cx3\xc0\xc3\xbb%\x85\x8eV3\xc0F4\xe4E\xae<4\xc0U\x1f\x06\xbfK\xac1\xc0\x03\x19\x97\x89\xc5\x996\xc0ni\x80S\xc4\xde4\xc0P\xe0f(\xff\xbe2\xc0\x98\xe4ZhR[3\xc0\x04S#\x8e=\xa47\xc0\x82n\xb0\xf6\xdd\x9e4\xc0\xb0\xf8+FM\x9e7\xc0>\x99\x90{\x02\xfd3\xc0\xff\x9d\xef\xf0lP3\xc0W\xf7\xe3\xe6\xb6j7\xc0\xee/\x19\x8cY\x957\xc0n\xce\x1eg\x07Z/\xc0$7\xce\x0c\xd8\xd91\xc0w0\xa8T\xd7\x063\xc0w\x84\x99\xb2\xb8\xf14\xc0\x96YKF\xeaw6\xc07t3u;r4\xc0\x9b\xdbV3;\x86/\xc0\xe8\xb3\xa0<\xdb\xfa4\xc0\x1f\xe1\xa6K\x1aw7\xc0O\xc7I^\xf1w3\xc0\x8a\xc1\xa3\xc1\xa7\xb12\xc0\xa0L\x0f\xc5\xbcl3\xc0`\x7f=\xc0\xc9\x8c2\xc0\n\x97\xad\xff\xac*3\xc0\x00b\xb2\xa3\xf9{2\xc0\xf4,\xebn\xf1G5\xc0\x87c\x13\xbf\x13\x1c4\xc0\xc3B\x0c\'JD7\xc0\xab\xd8f\xec\xdc\xa14\xc0IS\x87\xe3J\xd30\xc0\xfb\x8aU\x89I\x004\xc0\xe6`\xd5\xfd\x1a\x951\xc0\x9c\x19\xeeO\x17\xa23\xc0YK\xa3M\x84\xbe4\xc0\x91\xbb\x13\\4\x9a2\xc0Y\xaeiQ?>5\xc0\xbd\x07C\t\xc4\x1b3\xc0\x0b5c\xa6\xcf\x044\xc0\xd8}4\xbe7D5\xc0y\x94\x00\xd9\x12\x0f3\xc0f\xe8\xcc\x82\xe2W7\xc0\x1e\xc9\x9aF\x8f|3\xc0\xa2\x8e6LS:3\xc0\xab\xb2\xde(\xe1g1\xc0kn\x85\x130\xf30\xc0\xd7\x01\x07\xefT\xa23\xc0\xf9\xb9L~\xc2p/\xc0\xeay\xf2\xa1\x06\x9a7\xc0\x1c\xc1\x86\xbb\r\x924\xc0\xdd"%\x8a\xdb*3\xc0\xde\xbc8-<\x8a4\xc0"\xff{\xe3\xfe&3\xc0\x8cQ\'\xce\xe5I5\xc0\xd15\xd1\x025\x82/\xc0\xf5\xd4?\xab\xe7\t5\xc05\xd1*s\xed03\xc0\x1e\x97\xdb\x83\xafO3\xc0f\xf8^\xb2\xdb\xb23\xc0\xdbw\x97\xc2X\x8f6\xc0Tf[x\x86=2\xc0\x05\xc0l`\xf4\x053\xc0K\xca\xd8D\xea\x843\xc0\xb6/\xdbJ\xacS5\xc0<\xe2\x9c\xf5\xdc\xbd7\xc0\xd2\xaf\xad\x9fH%3\xc0\xa0\xf3\x94\x08\xb7\xfe4\xc0B\xb7%(\xdd\xe93\xc0\x16\xbb\xebZ}\xa33\xc0}ri[\xcf<5\xc0?\x0c\xe6\xea\xfa<7\xc0\x15\x98\x9e\x84\xeb\x8c3\xc0\x1e\x1a\xf9X\xb9\x9d7\xc0\x91\x96\x86\xe8h\x1a3\xc0\xde\x03s\x01\x1f73\xc0P\xbeVPI+3\xc0@\x8a\x1bp\x11P3\xc0\xe1\xb9T\xe5=\xa63\xc0^\x97\x96\xad\xf6K5\xc0.\x1d\x82\xd7s\x993\xc0\xd8\xb0\xa7$\xdds2\xc0\x03\xe0M f\xde5\xc0\xbd"\r\\N\xf04\xc0E\xe2\x05\xec\xc9\x827\xc0hb2\xd7\x01n5\xc0\xf8\xc0\xcc\x9aI\x103\xc0\xa0t\x08\xfd\x14\x0f7\xc0j\xe1.\x99\xcb\xf84\xc0\xec<\xb5+i\x812\xc0\xbc\xe7\xc9\xferI3\xc0\xd9\xe7\xcf/\xdd\x946\xc0K\x80\xd0\xe5\xbe\x8d7\xc0o\x95\x1f\xf9W.4\xc0\xf0\'s)\xf8\x8a2\xc0\xf7\x923\xe4T\x027\xc03\xc7)\x95^\x852\xc0\x12\xe1\xefo\x9dA7\xc0\x00\'\xf7\xa4\xe3d5\xc0\x97\x07\x9f\xe2`\xaa4\xc0\'X\xc3\x98a\x805\xc0\x1a]\xc2\xdd\x1e\x061\xc0Rk\xa4\xa4O\x183\xc0B0\x00\xda\x1c\x0f3\xc0E\xd8<q\x07\x057\xc0\xc4i\xf4\xc0\x18\x044\xc0\xbb\xb4\x18%\xd6\x943\xc0\x11\xf8qvUQ3\xc0\xef\xb6\xf2\xdf\x90\xd0-\xc0\xfb\x11\xdb\x1a*\xfc4\xc0\x1dl\x0f\xf4]\xa2.\xc0\x9c\x0b7\x83\xb7\xc33\xc0\x81\xf2 g\xa5\xaa2\xc0@\xbc\x87m\x83X5\xc0\xcb\xc4\x1e<\x0cO8\xc0Y\xb2\x1b\x932L8\xc0\xd7\x8d\xe0\xa8\x0fh3\xc0PY\xba\xe4\xf7\t3\xc0`\xed\\J\x88&3\xc0\xa3ny\xe1\xbbr4\xc0\x96\x9cHYG\x117\xc0}\xa4\xe8\x0c\xa8\xb81\xc0\xce\x91\xc5\xc3\xf2\xa05\xc0\x83\xfc\x0b9\xad#7\xc0\x8d\xfek\xcb\xd5\xe61\xc0\x17\x81\x13\x95\x80\x1e7\xc0>"\x03\x0fj57\xc0\xf2\x9e\x99\xe1\xc0V6\xc0\xc5\n\xa8fz\xd91\xc0= \x86\xb6k\x1b3\xc0\xf14F`\xb6P3\xc0\xae\xea\x90\t\x1d\x193\xc0\\\xeb\xfc\xf3j*7\xc0\xe3\x9b\xbb\nL\x907\xc0y\xe5q\x9d\x96\xb61\xc0\x0e\x87c\xd5\xc6\xab5\xc07\xa9\x8f{r\xaf/\xc0\xfe1\xd7o2\xe61\xc0\x0f\xa7\xf5\x03\x06\xac2\xc0 \xcez\xe0\x0cy3\xc0\xb08\xca\x17\xb4\xb55\xc0\xb8\x90\x03\x02\xa9)3\xc0\xbe\xb5\xf8\\\x9b\xc45\xc0\x1cqT]G\xa03\xc0\xb9i\xa6\xac\xbb\xe71\xc0\x88p\xc2z\x80\x1a7\xc0\x88\xcdz\x00\xa4,3\xc0\x14i\xf8\x9a\x93\xfd2\xc0<\x9fQ\n\x95q4\xc0%\xc6\xb1\xdbX\x877\xc0Y\xb1\xe7\xbb\x92Y4\xc0\x81\xa0\xc6x\x89\xe51\xc0\xc0\x9b\x7f\x93\xddo5\xc0\xe4\x0c\x89m\xddT3\xc0>\xf1\xf9\xc0\xd4\xe11\xc0\x0b\xbc\x9f\xa6\x9d83\xc0\xdc,\xbc\x9f\\\xc91\xc0\xd0\x8d\xc8\xfb\xbfz3\xc0\xe0\'\x84k\xbb@1\xc0\xd7=\x7f\x84Au4\xc0\'\xbd%\xdd%\xe41\xc0\x99\xa8\x0b\x1e\xe6\xe71\xc0K\x14\x8a\x1fgQ3\xc0\x19\xebB\xe4\xa7\x033\xc0\x8dd\x19\x1d\xad\xe73\xc0\x99\xb2\x8fl\xeeB3\xc0\xe5N\xedS\x91M3\xc0!P.\xef\xa0\xc01\xc0\x0f\xaf\xbd\xc8\xf1w7\xc0\xe4P\xc4_\xde\xed5\xc0.\x84N\xc5hb5\xc0\xb0\xc6\xcb\xd3?\x813\xc0\xd9\xf2l\xc9\xa0\xa93\xc0\xdf\xcd\x97\x15\xc4V0\xc0\xf2\xbd\x8bR\xa2Q2\xc0\xc8\x92\xbd\x93\xa8\xb93\xc0\nv\xbb\x96\xb1\xeb1\xc0\xab\xd9\xef\xc9H\xc42\xc0t\xfcl^\x8803\xc0_\xb7\xf5\x94:.3\xc0\x01\xdd\xd6\xf9\x19t3\xc0\xe3=\xe0\xd6\xe8\xc15\xc0\xa6\x05\\\xf4\x7f\xf23\xc0\x82^b\xfc\x8e\xe61\xc0~\x0e\xa9c\x8f53\xc0\xed\xb2\xe0\x06Q84\xc0\x91 \xf4 V\xe71\xc0\xa7\xb07\x8c\x1b\x035\xc0U\xb4 \xf6\xeb\x023\xc0]\xc0\xd9\x00/\x9c3\xc0\x85\x10\xee\x82\x7f\x0e2\xc0\xb1\xd0\xad\xecq\x843\xc0\xcb\xfd\xe7\xa3\x83\x924\xc0\x96\x151\xff\x8b\xb03\xc0d\xa5]\xcc\x10\x1e3\xc0\xa1U{{\x7f\x9f2\xc0\xd0\xa1\xa6V\xfdU3\xc0\xe2~\x87/7\xf7.\xc0Q^++\x08L3\xc0\x82@\xa1\xc76\xa73\xc0\xbe\xe4\x06\x11\xe4\xfa5\xc0\xf5c\x18\xea\xb0\xe91\xc0\x86\xe6\xd5~u\xc02\xc0\xdes\x92g\x8e\xe72\xc0\xa9\x01Fz\n\xdf5\xc0\xc1\xaf\xed\xe4\x05K4\xc0\x88>\x04\xa7\xf9\xfc1\xc09c\x93\x0b\xf0\x962\xc0\xe7G\x15\xaa\xc7\x874\xc0\xac\x11\x07|G\xf91\xc0\x14\xa7\x8aZ\xe2}5\xc0\xd9\x01_\xcb\xafN4\xc0\xc7\xa4\xbe\xb3\'\x833\xc0\x1d/\xb1\x07R[7\xc0\x1b\xd5\xc9I4\xf42\xc0\xbdX"\xf0\xe8Z3\xc0\xf7w]\xc9\x11\xfa1\xc0E\xf1\x9fRuY4\xc0\x02uH\xd7\x16\xfa1\xc0\xb5\x06\xa3/\x83\x012\xc0\x1a\xc4\xe4\x89W\xf32\xc0\x08d\x81y\xd0\x052\xc0b\x10i\x877S/\xc0\xe9me\xb9%\x833\xc0\xe7Ds\xaf\x1c\x046\xc0\x9fZ\xd2\x17\x12\xac/\xc04\xcd\xbcL:\xfc5\xc0\xb7c\x19\x15\x8d\r6\xc0\x98y\xcc\xe52\xfe2\xc0=\xd64g,\x0e2\xc0&\xa8\xa8\xc1I\x192\xc0X\xaa\xe4\xf0\xa6\x003\xc0`E\xc7!F\xc92\xc07\xf2[\xe5\x83\xcb3\xc0\x0e\xe6\x140F\x1c2\xc0Y\x94Qo\xe7\xa74\xc0\xb0\x00\xd3\xba\xcb\x053\xc0\xe0\x00]\x8d[94\xc0]\x895\x98\x7f\x862\xc0\xf0\xa8r\xe9V\x061\xc0\xe8N\x08\x8f,\xcd0\xc0WQ\xcc\x13Nd7\xc0\x08\x1d\xb8\x03\xf6\xa34\xc0\x8a\xe8\xd4u9\xe95\xc0\x0fn\xba\xads44\xc0o\tEJ\t\xbe3\xc0^\xee\xf9wu\x117\xc0\x9aq\x95\xee\xc2\x083\xc0\xba\xae\xdd\x7f\xf4\x983\xc0\x90m\x8f\x14:\x973\xc0\x1eT\xa9\x9f\x19\n4\xc0\xc0v\x9dA\xc7\xc33\xc0\x8d\x06\x7fQ\xe76/\xc0\x00\x8d\xe7\xeaP77\xc0\xcd\xbd\xb4P\xbf\x035\xc0\x0e\'6\x0e\xb0J5\xc0qI\x9c\x94u54\xc0s\x82D5\xf2\x0b4\xc0\xd7\x82)\xc2\x8c[3\xc04\x18AO,&3\xc0\x17e6\xf2]n3\xc0\x18\xfc7\x1f\xa884\xc0\x08\x81\xc1\\c\x9a.\xc0\xa4P\xb6T\xf9\xf01\xc0\xcf\xaaT\xef\x08\xf83\xc00#wU+\x864\xc0Hd\xedq\x9b\xe43\xc0~\x92\xf4\x90Y\xfa2\xc0"\xf3\tUI+3\xc0U\xde\x88\xd7\x08\r3\xc0\x87\xc9H\x05\xe7w3\xc0\xab\xe72X\x8e%3\xc0uK\xeb\x82\x81$3\xc02O\x8b7-]5\xc0*K \xfd\x02,5\xc0\xe4_i\xc1\xec\xf61\xc0\xd5\xa5\xa2\xd8\xd7f7\xc0,\xc4\x06.\xfcV6\xc0A~\xf5\xc77\xef6\xc0\xe4\x04\xc3\x13M\xc94\xc0-.\x18\xee~\xaa6\xc0\x03@\x93K3@4\xc0\x91\x9e\x0c\xe21\xed3\xc0\x08Lo\x8c0\x045\xc0%\xdd\x85\xddV~3\xc0\x9b\xc4\x15\xfeWy7\xc0\xb2&\xdc\n\xabu7\xc0\xa6Z~\x98P\x0f3\xc0a\x11Z&+*3\xc0\'K\xda\xb7s\xb62\xc0z\x0f\xb6\x0c\xf0\xab3\xc0\x8d\xfe\x8eV\xbf\xc54\xc0\x19\x7f\xec#\xde\xf33\xc0\x86K\x1c0 \x8b6\xc0\xa4\xbe\xc2ZX#3\xc0\x19C\x9d\\\x0b]6\xc0=\x1a\xd9,\x11\xe11\xc0\x02\x82\x98\xbf\x8d+3\xc0p\xb8\x83\x07\x99T2\xc0NR\xab\xb2\xc5\xa54\xc0\xde\xea\xb6H\xdc%6\xc0\xd9\xecbl\x17\x923\xc0a\x9d\xe9\xe6\xb8\x082\xc0\xa2\xf0\xc8\xeb#\x152\xc0\xd5%\xb1\x06y\x124\xc0]g\xb4\x04\xb1\x005\xc04\xa7\xebUC\'5\xc0\xba\x98\xc9\x9e\x91\xa54\xc0\x88d\x8b\x0b\xda\xc44\xc0\xd1\x89*Z\x02b2\xc0\xca\x95"\xc5\x00\xea3\xc0\xdaS\xdc:\xab_2\xc0\xe8\x964\xdb\xa7\xb04\xc0Qd\xd2\xb9\x1a,3\xc0BPT\x95\td5\xc0\x0f@h\x1d\xf7\x053\xc0\xe9 ]\xbf\xdd75\xc0\xa0yO;7H6\xc08\x92\xb2\xa9,\x973\xc0t\nr~\xd2\x982\xc0\xf6Oi\xe3\xbf\r3\xc0\xc9a\xbcla\xf41\xc0|\xcf\x896\xb2\x876\xc0\xe5[\xa4\xbd\xf9\xa54\xc0\x1a\xe5o\xbb\xfa\xc33\xc0\xa92\x83\x1b\xaf\xc42\xc0\xc9\x8dZ\x12t<3\xc0s\xb7\x19\xca\x03p5\xc0cl\x94\xdc+\xc74\xc0\xc4\x86\x1a>\x0e\x0e3\xc0\xde1\xb7\xe0\x8f\x167\xc0\xd5<\xd0\xfe#\xd92\xc0B\x0c)1c\xfb2\xc0\x81\xe7\x02\x8f9e8\xc0aS?\x9ay\xe44\xc0I\xde\x05\x11\xec\x102\xc0\x7fBV->\xe42\xc0\xdd\xc2\xd9\x83\x9e43\xc0\t\x7fN\x1e\xa8<4\xc0t\xd4\x00\xad%\x003\xc0.a\x94gx\x0f2\xc0/\xeb\xbf&G\r2\xc0v\xf3\x8e\xads\x114\xc0\x18*k\xbf/\xe54\xc0\x10I\x8a\xeb\x07\x891\xc0#P\xd0\xecD24\xc0,\x9c\x80\xa3$\x164\xc0\x85\xa7\xa7\xc0n\xf32\xc0a\xb3_37\xf72\xc0:\xaaQK\xad\x964\xc0w\xf8|\x94\x94\xee2\xc0\xa2\xf2p\xc6\xe9\xfe2\xc0v\xdb\x80\xc1#;5\xc0\xe5\xd7\x8c\x0b{L3\xc0\x86M\xd7\xb1\xd2\xb55\xc0\x05\n\xb6\xd6\x16r3\xc0Q\x92\xc5uR\xa25\xc0\xca\xa3\x9c\xf6\xb0\x0b2\xc0\xb1\xe7\xfbE|\xeb2\xc0\x95\xe6\xdb\x01\xfc\t5\xc0\xad\xa5\x1fO\x1d\xfb2\xc0\xab\xf32\xd5\x00\x9f5\xc0cE\xc9\xe7G\xa55\xc0I\xd0+J\xec\x1a5\xc0\xeal6\'\xc5\xe36\xc0\xf2\xcb\xe3\x13d\xb52\xc0NHp\x10\xc1\x116\xc0\xe3\x94H7\x18\xbf3\xc0/\x0b\xef\x9fY\xf44\xc0L\n\x0c\xdd\xce\x123\xc0o\xcf7\xdb)\x0c5\xc0\x9e\xdd\xe1K\x1c\xe06\xc0\x1am`\xd3\x85\x863\xc0\x7f5\r\x11\xddO3\xc0\xf5/Aq\xb1k6\xc0\xbeT/\xe7qR5\xc0U4:s\xce\xe36\xc0\xab\xba)dI34\xc0z.\xcd\xd9%\xa64\xc0&\x93m\xe7\x0b\xfa3\xc0\xe1O\xa0\xea\xfeT3\xc0zL_M&\n5\xc0\x1f5I\x03\xf754\xc0\xb1\xb9F\xfafF5\xc0\xc69\xda2_\x133\xc0x[m4\xd9\xad4\xc0lS\xe6=\x0c03\xc0\xd9#\xa7RF\x0b2\xc0\xd4\xc6\x15\xbe\xa4\x1a2\xc0V\xf0E?_\xb84\xc0\xc6y\xe0\xdd\xf9\xac0\xc0\x82\x93b\xf1\x10\xda2\xc0\xa2X+\xc5t\x0e7\xc0\xf2\x01\xc0N\xb7\xe02\xc0;\xc1\xd4%\xbfQ3\xc0\xe8\xfb\x05\r1:5\xc0d!\xf3\xe0\xde\xc62\xc0\xd0\x19\x0c$\xab\xb16\xc0#\xd8\x08I\xd4_3\xc0\xa8\xf9=k\x81\xd22\xc0\xc5\xfa\x17\xc7\x8d=5\xc0\xa9\xb5Vg\x93\x912\xc0\x9b\xb5BN\nj4\xc0\x8eR\x86\xff\xa593\xc0\xc9/Y\x1cD\xfe2\xc0\x13g|\xfb\xca!3\xc0F7\xb1\xf3S\x0b4\xc08k\xa1jbF5\xc0\x08\x0c\xea\x87 \xd46\xc0\xf3zxf\xd2\xc33\xc0\xaa\xb0\xb7L\xe3"3\xc0p\xde\x14\x0e\rU3\xc0\xd2?\xaa\x13\x8d\x106\xc0\x97\x04[\xbf\x08,3\xc0\x05T\x85\xbe@84\xc0\x91S\x87\x8dZ\x062\xc0[H\xfaC513\xc0\xd5\x85\xb5\x9c\xeb\x187\xc0\xb1F\x14lU\x192\xc0y{\xd9\xa9\xba\x0f3\xc0\xa0\x0fV\x95\xc3\n2\xc0%\xc2\xb7\x88\x0f\x1a3\xc0\x8a\x07\xd88qG7\xc0\x81\xc2\xf0\xaaQ\x197\xc0$\xb0$\x1d\xcb(4\xc0\xc1\xe7f\xe6\xea\xe74\xc0 \xf8\xcb\xd1M\xf91\xc0\xc7;\xe0\xf2h\xfe1\xc0\xc9,\xb1\x13\x04\x1d2\xc0\xd4i,\xae\x01\xdc2\xc0Q@\x8c\xe98^4\xc0y\xefR"\x85\xfb1\xc0\xcfuCd\xe0"2\xc0\xa99IKu\x0b6\xc0V\x89#~\xf5\xa1/\xc0\xbb\x9d\xe9\xa7\n\x9e3\xc0[\xe68\n\xbf\xf51\xc0*\xb3\x91^\x97\x132\xc0\xafQ\x81\x18\x94\xf52\xc0\x0b\x10\xb3L\xdbC7\xc0\xf3\xaa\x1b\x05\x06,4\xc0_Q\x89\x84\xe6"2\xc0lf\x08\x1e\xf6\xf71\xc0\xab\x11Q\xcb\xb1\x102\xc0\t#o\xb9\x00\x893\xc0\xd9,\xb6g\xcb\xb42\xc0~#\xc2 HC3\xc0\x8a\n\xd9p\x98\x075\xc0\x88\xb1\xe0\xd0t\xf52\xc0\x12\xd2\x8f\x98\xd7L3\xc0\xf4\x0c\xd4,\x1c\x1d2\xc02MN<\xea,3\xc0\x82\xe1(\xf6\xeb\xf23\xc0\x9c\x8dKMAW4\xc0jT\xb8\x1d \xfd1\xc04\x8e#\x12\xf9#3\xc0\xa9\xcf\xfev\x8833\xc0s,IwP\x1f2\xc0\x94gX\xe8> 3\xc0\xc1tR\x92=\x1a2\xc0\xafdRi\x84!2\xc0\xdd=\x1e\xd2113\xc0\\0\x85\xbe<\xb53\xc0\xd2\xd1\xe8\xfdSB0\xc0\xf9"\xad\xc4,E3\xc0\t\t\x96ROL4\xc0\xee>\x89\xa0 \xa83\xc0Hc\xd0MH|3\xc0\xa9I\xdc\xecH"3\xc0]\x97\xc7D\xd3E3\xc0\x0c\xaf\x91d\xc5o5\xc0\xec\xf0\x0f\x9f\xe4\r3\xc0\x17O(\xf6\xa6.2\xc0\xa2\xab\xae\xc5f\x1e2\xc0\xef\x98\x9f\xb9\x99\x9e2\xc0\xd4\xec\xb9\xf5\xa8#3\xc0\x99u\x1c?\x03\'4\xc0\x06\xc4c\xd6d/2\xc0\xdfq\x0f\xdfBL5\xc0z\x90\x05\xaf\xf4\x9a4\xc0\xa3\x15\xb1\x98\xc7#2\xc0\x8c>:\t\xaf+4\xc0(1=\x85W\x1a2\xc0\xed\xb6znj\xea4\xc0N\xdc;\xc2\xe4*3\xc0\xb5sA\x95\xb7\xea3\xc0D\xa2\xf4\xe7\x9f93\xc0v\x08\xe0r\x99\x033\xc0\x12\x81\r\xc27N0\xc0\x86"\xc8U7\xf42\xc0\x99\xe0\x07\xeb\x0c\xe03\xc0\xa9\xbf\x1e\x92\x88\xe43\xc0\x0b\xd9{0G:3\xc0\xd4\xa9\xd6\x9c0\xf13\xc0?7\xcb\xc9K\xe96\xc0z0\x84\xc8\xf6\xdc3\xc0Tj\xfa\xee\tg4\xc0\xd2\x9f\x81\'\x1f\x103\xc0[\x97\x9c\xbd_\xdc6\xc0~\xb3^\x92\xcd\xeb3\xc0\xf3\xe4\x8aW\xea\x084\xc0\xec\xa8\xa1\xab\xc0\xdf3\xc0\x82p\xa0\x97s)0\xc0\xe7]\xee\xc0\x0f=3\xc0\x85"\xd04\xdd]5\xc0\xc0I\xb1\xaaV\x052\xc0\xc8T\xc7\xfb\x89\xe23\xc0\x80H\xcag\xc1)3\xc0Y\x8c\xe4\x91b\x824\xc0l"\xa4l\xb4\x8c7\xc0\xa1t\xed&\xd9M3\xc0\xf0\xe7uD\x8b\xe13\xc0#\xf3\xfem\x92\x7f2\xc0\xfc\x88\xd8\xf9\xdc\t5\xc0Y$\xf3y~N3\xc0aW\x13\x12\xd3\\3\xc0\x8e\x88\xf7\xb2aR2\xc0\xb9\x97\x9f49\x9d2\xc0x\x92\xed\xfe\x11(3\xc0\\f\xc28\x1e\x863\xc0T\xdf\xa0\x93\x12G6\xc0\x98\xd4/\x04u\xe12\xc0\xe6\x9c\x80\x99\x14t3\xc0\xc0\x7f\'?B@3\xc0^\x87}\x93\x81?2\xc0\xc0i\xcdF\x0fZ3\xc0o4\x93\xee\xda\x033\xc0K,\x98\xb0\xf1\x934\xc0\x0e\x8b[UG,3\xc0\xa9\xca\x8e\x18\x86I4\xc0\xd7\xe5\xf6O\x17C3\xc0zu\xe1""\xe33\xc0:K\x9d\xd5C\xdc4\xc05|o\x05v\x8e4\xc0l\xa5\xd9\xd2<\x053\xc0\xb4\x89\x19\x10r\x7f3\xc07P\x11{VG6\xc08\xc6\xdc\x1a\xcfz2\xc0p/\x9fn\x83i2\xc0\x13\x8e\xf2\x1b3\xf21\xc0\x93\xd5\xa6\xf2\xc5\x163\xc0*IZo\xbf\x894\xc0\x9d\x91\x83c\x18E3\xc0\x8dyl\xcf\n\xe23\xc0AP\xbeHq\x04/\xc0\xb9\xa2\xe6\x1b]!7\xc0\xf5\x07\'F@80\xc0\x02\xcb\xe8\xd2\x9c\xe53\xc0\xe7\x8c1(\xac73\xc0nXX)K\x173\xc00\x07\x831S-3\xc0k\x86\xb8>=71\xc0$#g\n\xd3\x914\xc0\xb5\x92\xf0AQ\x835\xc0\xa8ANC\xc1R3\xc0\xb7\x100\x88\nX4\xc0=\xd1X\xdf@t6\xc0\xf3\x8c\xc0v&57\xc0\xbfOv\x01nJ2\xc0U\xa1\xa6\x81\xd2\x9e2\xc0}\xc9]\x8ez\x0c4\xc04\xa9\x98s\xfcH2\xc0\xd6\x1bU&\x8e\x1d4\xc0\x17\x87\x0bq/_6\xc0\x08\xac*\x1bK\xb22\xc0t\xec\xde\xaa\xd6"3\xc0\x0e\x0f\xe2F\xe2K2\xc0\x1e\x1a\xea\xf9@\x974\xc0\x1e\xed\xa6\xed6\xf31\xc0\xc4PNn\'\xe15\xc0\xfa\x12g\xea\x1b\x914\xc0\xf4\xa34\x02\xe4K2\xc08\xbc\xb4\x87\x83 3\xc0^\xad\xea\x9b\xea\x034\xc0\x1b\x0cp\xc0\xa4\'4\xc0\xc3f\x97\xf1cu4\xc0\x95=!\x8as54\xc0\x96\xdce\x91\xe8\x1b1\xc06\xc1\xbc\rq84\xc0(\x0c\x1e\x86\x04)4\xc0X\x8c\x7f*\x8f\xe92\xc0\xe5)\x83,\xec%4\xc0\x9bh\x07\x92\x80\xa94\xc0+~A\xc3\x85\x962\xc0\xfe\xd9\xf9p=\x9f2\xc09\xeb\xbeRDV4\xc0\x15$a\xc95\x9f4\xc0<\x10F\xe9\xaeQ2\xc0\x97\x1e\xdaD*\x003\xc0\xdc\xea38]\x1e4\xc0\x0c\x9c\xb1\x18\x04W4\xc0\xda\\\xd4\x9ef>3\xc01\xec\xc7\xa4\xf0-4\xc0,GUn\xd5\xe52\xc0\xcd$Kb\xf4\x903\xc0\x04\x1e\x05\xb4\x80\xb16\xc0\xa3\xa2\x07\xc5\xae\x023\xc0Q\xbfz\xec\xc2\x953\xc0X/\x0ev\x81\xd62\xc0"c\x84\xb4\xd4\xa24\xc0q\x82\xae%\xa6S4\xc0\xe2\xd5f\xa1#\xd81\xc0;\xac\xd3c\xf9F3\xc0\xf3*C\xf2\xb103\xc0k\x18jc\xd0\x183\xc0\x14\xdb|zc\xb22\xc0\rsC\xab*_3\xc0\xf5H\x95\xde\xf8\xda2\xc0R\x83\x01\xaf*%3\xc0;^\xaf;\xd9\x9b1\xc0b2\x0c\xd9\xe6\xe41\xc0 de\xc2^:3\xc0\xf8\xeetr\xe9d3\xc0\xbd\x855u\xef@3\xc0\xdd\xdc\x91\x0cMT2\xc0x$\xad\xc3\xab^3\xc00\xbf\xc4U\x96\xf52\xc0\xefJ#GWZ4\xc0\xe2\xe98N`G/\xc0?\xbe\xc6\x87hA3\xc0R\x89Q\xca"\xfe7\xc0\x03\x0f\x98\xbc\xb9\xe72\xc03\xde\x05\xd6\xe2\xa91\xc0"\xe9\x8c\x8b?]2\xc0-\xd6\xae\xd2\xe8[3\xc05\xb3\x18\xaeFy3\xc0A\xb3\xe8\x18AT4\xc0\xf3(\xadT\x15[2\xc0<\xe2\x99F\xfdy5\xc0L\xf7\xf1wN\xe06\xc0\xc4k\xde\x9fp\x053\xc0b\x107\xe9=\x8c3\xc0\x04\xe8\xbc\xad\xf9\xf32\xc0\xd7\xa8\xbd+KR0\xc0\x14\xc5\xb8v\x82\xc91\xc0_\xa9[EZ\x1f2\xc0\xea\xe2\xc6\xd4\xe8\xae4\xc0\xf27\xa1{o 3\xc0\x94"m7\xf3\x895\xc0\xa8\x13\xb0\x9f\xa5\x8e5\xc0#\xba\xc7G\xe7\xf32\xc0I\xd0\xd8O\xcb\x843\xc0\'O\xfa\xa1\xcfa3\xc0\x03\xf3\xfe\xe0m\x823\xc0P\xe9L7\xd5\x106\xc0\x8fP,}4Q4\xc0\x8d\xc3\x85;\x04\x0c/\xc0\xff\xae"\x11\xed\xc34\xc0\xf6\xea\xa4U\xf4\xfd3\xc0\x0eeT\xc4\xaf^2\xc0=oj\x13\xebF3\xc0_o\x9a\xcaO@3\xc0\x08\xb2\x96\x16+b7\xc0\xfe\xab\xaa\x83+;3\xc0W<\xb4\xb8\xba\xdf2\xc0S\x81l6\x14\x124\xc0\xb49\xce^}v5\xc0\x85\xb2\xa5\x8eQ\xc25\xc0XH\x0b\xd7p?3\xc0\xc3<\x1b\x06\x1a\xd04\xc0Z\xb8\xd0\xc0\xae\xe24\xc0\xe9\x0f\x8d\xeb8\xa53\xc0*S\xf3\'\x9d\x038\xc0\xd6\xc8\x84\xcbp\x063\xc0\x1a0^\x84|\xa52\xc0^N\xac|zv6\xc0\x01\xe4vz\x16D7\xc0\x1b\xd8[R\xe8\x897\xc0\x16\x82\x8aN\xccc3\xc0\xed\xb6\xef\x87\x9d\n4\xc0K\x1b\x1d\xfc\x14\\4\xc0\xd1R\x81\x92\x9d\x911\xc00V\xa2\x02\xfd\xfa4\xc0\x92o\xd9vZL3\xc0\x88\xcc\xb9\xdb\xdd\xdf4\xc0XWH\x85\xde\xf84\xc0r\xaa\xb7>@\xb27\xc0,\x15\xf97`f2\xc0\xc00!\x99\n74\xc0\xc2\xc6\xc4v\xed\xee3\xc0{\x8f\xf9\x8a \xd43\xc0\xe0W\x8d\xf2\xa4\xff7\xc0\x7f\xb0\x10\x00\xaf^2\xc0\xe9\xb8#tPb4\xc02\xde{\xf6XU3\xc0\x0b\xfbpa\xb6c2\xc02\xb9n\xff\x04\x8c3\xc0\xf0\xf5o\x14 \x8d3\xc0\x89\x83B\xdf\xcf\x7f3\xc0\xc1k\x9cW\x8d\x1a3\xc0)\x90\x80TI33\xc0)sr"\x9e\xe04\xc0\xcb\x95\xc0U\x14\xf75\xc0Z\xa4\xa5\xcch>2\xc0\xbc\x08\xbe\xc6\xf1f4\xc0X\xc1\xb6.N\xbd4\xc0\xd8zE(\xd0\xee7\xc0c\xea&%\x85\xaf6\xc0\xe8\xf3.\x84\xa7z3\xc0\x12s\xe6H\xa9\xdc3\xc0\x18!\xdb8n\xc54\xc0j\x0f\xb2\tJv3\xc0\xc6\xa8^\rZ\x153\xc0\xd8\xab\x98\xc7[\x005\xc0\xb7\x9f \x87\x8b\xea2\xc0}qY\x98_\xb64\xc0\xaf\x11\x9d\xa96\xae6\xc0\xcai\x8b\xd1\xbb\xd82\xc0\xc6\x83\xfb:/\xc02\xc0\t\x92\xe2\xbb\x8e\xbe3\xc0Aj\xde2\x14\x084\xc0&*\x13\xb6C\xca4\xc0\x83\xf0\xe7\'o\xdf.\xc0!I(\x0c\xd1\xdf4\xc05\x06\xdc\xb0\x10u2\xc0SkY\xba\xfe\xe82\xc0\xad\x81\x08\xceX\xd82\xc0^\x18"B\x03\x842\xc0\xf4\x82\x15de/3\xc0/\xca\xe1\xa6\xdc\x894\xc0\xa2<\xf2\xb7a\x994\xc0\xbb4\xa8\x8a-\xce2\xc0m\x96\x19\xde\xcf\t5\xc0\xdfON)\xf7\xb64\xc0\x95+\x17\xacP\xca4\xc0\xa8\x03\xfa4\xf1\x964\xc0u\xf5\\V\xb6\xae4\xc0\x95`\xac\xdb\xba\xf44\xc0TQ\xcf\x8dF\xe02\xc0\xfaM\xf3h\x7f&3\xc0X\x10\'HB\x8a4\xc0QTE\x91\xd9b2\xc0~\x08X\x90FW6\xc0\x06ww\xcf{\x082\xc0\xf7jS\xa0L)5\xc0\x16l\xcf\x81\xba\xb24\xc08\xb9fs\x80#3\xc0\xc8v\x10\x9f\xdcq4\xc0\x8c\x0f+\x07}\x033\xc0\xa2\xe8\x18\x0fc\xb93\xc0\xf7DV\x80E\xd64\xc0\xcd1\x1f\xa8\xaa\x173\xc0\xb0dB\xaaf>0\xc0j\x86\xc6\xd8m\xb93\xc0\x0b\xf5\xae\xa85S3\xc0<\x9am\x0f\x01\xe54\xc0\x07!\xa6A\xc2x5\xc0\xf5\xfe\xc2\xb6)q5\xc0\xab@\xff\xbe\x9b\x864\xc0z\xb5\xe1\xab\xbeq4\xc0K\xd9\xe5e\x9a\x994\xc07\x95\xfa-\x19r6\xc0\xbb\x1ej\xda\xda\xfb3\xc0\x00\x83\xce\t\x8d\xf52\xc0\xc2\'\x00vV\xe02\xc0\x1d\x16\xc7:4\x873\xc0\x9dr\xfbq\x97\xb64\xc0\x84\xd7\x85\x05q\xb02\xc046\xb8\xe4\xda\x844\xc0B!i\xef\xc6\x8a4\xc0b\x8a\x94\x8b+\xc04\xc0\xb2\xea\xc4b)#3\xc0(\x8dju8\x145\xc0 \xc0I\xb5\x8a\xa75\xc0\x84a\x07\xf9\xb2\xe34\xc0\xd3P\xcb"*v5\xc0\xbd\xf3\x8f9\xe0N3\xc0T]\xf0HD\xe93\xc0\xe8\xff\x84\xd6/\x102\xc0\xb2\xc9\xe0\x8ax\x1f3\xc0m\x1e\x15\x15\xfd\x7f3\xc0\xd6\x9f;Z\xdb\xc83\xc0\x0f\xe4e\x99n\xf33\xc06(\x05I^%4\xc0\xd3\x11\x976Et5\xc0\xc3\x17\xd6\x86R>4\xc0\xf8\x8fB-x\xed3\xc0\xc9\n\xb05\xcf,5\xc0\xea\x0f\xfb\x12\x81\xe63\xc0o\xc0oq\xc0\x8c4\xc0$\xfa\x12\xbc.\xb54\xc0\x18"\xa7@\xf284\xc0\x03\xa3_E9\x972\xc0\xdcg\xb44\xd4\x9f2\xc0\xa18\xe5i\x1823\xc0\'&\xa3\xff!C4\xc0\xe8\x08\x95Q\xd0\x9f2\xc0\xa9\xca\r\xa3\x8e02\xc0;=\x95W7\'3\xc0\x142H)\x13\xdd3\xc0J\x1e\x8a#\x8b,5\xc0\x19\x1b\x98C\x94\xf93\xc0\x9f\xf6\xc4\xd8\\\x102\xc0J\x99\xf3p\xdc\x864\xc0#\xdf\xc6h;\'5\xc0RN\xaa\xa5F90\xc0\xf6v\x0b\xdcP\xc13\xc0\'\xe0\xbc5\x04\x1e4\xc0\xf3\xf4\x8e&\x94\x842\xc0\xea\x18UCD\x173\xc0\xb74YF\xf4,3\xc0\n\x9e\x1470\x0e7\xc0\xc3\xf4\xf4\x14C%2\xc0Q>W\xe2K./\xc0\xf3M\xe47\r\x9f4\xc0m\xd4$\x89\x86\xd34\xc0\xbf\x05\xfc&@\x1d6\xc0\xab\x05_o\x8b\xf77\xc0\xad|\xa2\xc0i\xf22\xc0\xa2\xa2\x19\xe52\x8c5\xc0O\xaf\xe0\x84\xd1\'3\xc0\x16{\xe7IE\x802\xc0\xc7\xbd\xa5H6m2\xc0\xe1\\\xa2j\xb2\x0f5\xc0\x93 Q\x18*\x145\xc0\x91*\xc8\xe0&>4\xc0\x8fq\xa5X\x94\xc93\xc0\x9e=\xa1R}(5\xc0\xacG]\\\x8bk2\xc0\x92\xf5KK\x13v2\xc0\x96\x0c7\x90G\x8f2\xc0SI\xd8E\xbe\\3\xc0\xbb7\x8a\x02\xf0V5\xc0\xd9\xe2\xb6\xff\x01\xbb3\xc0\x0e\xd4|\xddE\xce3\xc0\xa4A\xb5@\xbe85\xc0]\n\xf0\xfd6s4\xc0V\x0b\xf01l\r2\xc0\xf0\xb4\xc1?\xf5\xd24\xc0\xdb\x14\x8dJ3F5\xc08bM\xc3\x96\xfd7\xc0\xedo\xe9\xb0\x14\xe43\xc08\x1e#\xa6\xcd\xd24\xc0\x89\x9c\x8ff+\xdf3\xc0\xf0\xff\xd68\x1e\x8f2\xc0\xecqL\xeen\xe24\xc0-B\x1fz\x01\x0f3\xc0\xf35\xaa\xadx_4\xc015\xa9\x99g\xa33\xc0\xc7\xad\xeb\xdf\xd8U4\xc0n\x1e\x8e@j/5\xc0H\n\xfe\xb4Z85\xc0\xe0\x12z`m!8\xc0.\x01\xaf\x0c^\x9b3\xc0\xe0\x16\xd4\xac\xdd.4\xc0\x9b\x9d\x16\x972\xf57\xc0\xd1\x1e\xc0\x17!\xaf5\xc0\xa2\x156A%\xa24\xc0\xd7\xbd[?\xb5\xb15\xc0\xba\xc4_hk\xc36\xc0\xae\x0cd\xe1\x87\xa73\xc0\xc7@\xe8\xe7v\xca3\xc0\x0c%\x89\xcd\xf6\x8c4\xc0\xe8\x9c{\xd3\xc7\x963\xc0\x99\xb7\nve\xe53\xc0\xd6\xdb^[# 7\xc0MHqJ\xec\xdd2\xc0[\\\xfc,\xa5{6\xc04\xbb\x13N\xa9\xe87\xc0\xca\xacF4(\x1b4\xc0\xaf\xe8\r\x1b\x01\xf03\xc0\x0e\x82\xcb\xc2\x9f\x015\xc0\x97\xb4\xf2\x83Jb5\xc0\x0f\xab\x8c_\xc2-3\xc0\xc0\xc1\xf8\xfa\x80\xd92\xc0\x11ldH\xb5\x104\xc0\xba\x0c\xb5M\x05\x111\xc0\x02\x1b~\xa5\x90\x065\xc0X\xa3V\xd8\x9a\xe53\xc0"\xf0W\xcc\xe4\xec3\xc0\x18\x1bjUQ\xd94\xc0\xbc\xd8\x1d\xe6r 5\xc0\x08\x02E\x8d\xae\xea2\xc0/\x1c\x95\xae\xe1C3\xc0?\x1e3}\xc2\n4\xc0\xee\xd7>\x8b\xae\x195\xc0\x15\xac\xd0\xa3\xbf\xfc5\xc0\xf0jL\xb7=\xb44\xc0.\xd6\xd9\xcb\xba$5\xc00\x07/\x89qK0\xc0,q^M\xbf\xe22\xc0\xa3\x01\xb1\xca\xc0>3\xc0\xb3s\xc5\x88\xd0\x823\xc0f:\x9c\xcbAb0\xc0M\x0b\xed9\xa4\x103\xc0t5\x7f;t>4\xc0\xfd\xa6Gc\xbb\xbe3\xc0\xbb\x7f\xd5\x19g\xfa3\xc0\xb1Fl\x05\xeaX2\xc0\xb9<\x8d:}k1\xc0\xd5\xa4[\xbd\x14\xd54\xc0\xf6\xb8\x01\x89\xa6\x1a5\xc0\xe8k\x18\x8d\xac\x8d3\xc0\x8d\x8a!\xf2*&3\xc0\x01\xadv \xc9\x1e4\xc0--\n\xdfnZ5\xc0\x8b`\xa4LbN6\xc0\xc0\xaa\xa0\xdf\x8e\x103\xc0\xf7\xb3$\x81L*4\xc0\x8a|D_\xbay2\xc0\xfb0j`\xf7\xc43\xc0\x10\x84\x12\xf1)\xfe4\xc0_\xc9m\xa9\x92\x1a3\xc0(\x00\x15\xce\x0e\xf52\xc0\xd4d\x9dbU\x186\xc0\xd9\x9cy\xb0\xfc\x923\xc0\x10\xee\x11\xdd)\xe12\xc0\xa0\xeeI\xa4u\x821\xc0J\xde\xff\x82\x91\x922\xc0\xeeb\xa9\xef\xb5;0\xc0\xdah;]\xd1\xbf4\xc0\xb8\xb8\x95\xfd\t\x145\xc0\xf8\x9fto405\xc0\xa5\xcdz\x1eV\x198\xc0MV\x0c\xaa\xd5C2\xc0\xe5vy\x174$4\xc0bf\xd3\x93]\xe72\xc03T\xa1\x08\xb7\xfa2\xc0\x0fx\x01\x9d\x07\xdb4\xc0\xa6\xcb\xb4x\x1a\x044\xc0G\xbfCO\x12\xe34\xc0\x01si\x17\x0e94\xc0-2\x97\x07\xa6%5\xc0\xab\nOJF\x164\xc0\x8b_"_\x86\x145\xc0H\xae\x9f\x83\xd2\xeb2\xc0]\x93\xe7F\x84\x085\xc0\x12\'\xc2T\xf4X5\xc0\xa7?\x83\xea\x0fU2\xc0T\xaf\xb03W\x1e2\xc0\x1c\x98I\xab\'/3\xc0NV\x8c\xad793\xc0f\xf47"\xc3L4\xc0\xc5\xbc\x1e\xe9\xa1}3\xc0\xb5\x86\xe2\xe1\xfc\xf92\xc0\xd6\xee\xef\'z\xe43\xc0"\x94\x9c\x82\xbe\xeb3\xc0\x16_&\xdf%\xb40\xc0\x0f6Yrq\x8a/\xc0 \'\t\x18\x90\x864\xc0\xb5N{\xea\xea>3\xc0\xa0 P\xd8;\x105\xc0\xf0\xb6\x8cd<\x903\xc0\x04\xf3W\xc7a\x133\xc0\xffo\x9e\xd5y\xb70\xc0v\xc0\xb1m\x00\xfa2\xc0\xc8\x16\xeaj\xd2\xed2\xc0 \x88\x04\xc5\xc9\x183\xc0!\xf0%\xb4\x88\xc24\xc0X\xb2\x9c\x9c\xce\xda3\xc0\xa0+\xbeg\xb1F3\xc0\x013s\xa5\xaej3\xc0\xd3\xa7\xe5\x84Y\xcd4\xc0h\xf2Bz\xdc\xaf3\xc0eD\xd9\r\xf1\x083\xc0\xe6\x1e\xc4\x87A\x0e4\xc0\xae\x89\x0cn1D4\xc0j\xff\xa8S\xb9U4\xc0\xdc\x9c\xfe\rh\xcf4\xc0\xb5\x14\x13\x07\x91\n4\xc09\xb9\xf0;NO6\xc0\x884q|A&3\xc0\x18\xe7\xd2\nG\x003\xc0\x00\x1e_\x14\x1f.3\xc0\xee\x99\x9e_\xbb63\xc0\xa1x\xb5\x15\x9e\x0b5\xc0,\xc8\xa8\x9f%\xab4\xc0\xc1\xaewR\xf3\xfb2\xc0FVw\xfew\x1c6\xc0\x19\xda\xa8B\x9a"3\xc0=\x97l~\x95\x194\xc0s\x7f}\xfcT-3\xc0\xcd)\x075\xba\xfb3\xc0\xf0\x01\xf7\x0e\x8e\xfd5\xc0Q\x0f\x1dVV\xa35\xc0\x13\x9cPm\x1256\xc0k-?\xa8~\x8b3\xc0\xbc\xfc\xd2>w\x0b4\xc0\x98\x0f<\x0c{\t3\xc0z\xfcq\x82~l3\xc0\xdf$1\x94\xcb%4\xc0\xc2j\x04\x95o\xd43\xc0>\xfa\xef\xf0\x18\xc82\xc0\xb1`\xff\xba\xc6\xc22\xc0\x00\x9aA\xc4`\xd43\xc0\x8f\xf2\xc6\'\x08\xa16\xc0\xe6\x04\x8e\x1c\x93F8\xc0\'s\xea(\xd8\xe22\xc0\x91*\x91\x0b\xa8\xec4\xc0\x01\x1c\xab\xa4\xf0\x923\xc0\xa2\xf9KJ.*5\xc0\xbcG/yE\x983\xc0\xfb\xb8\xbe\xee\xf9\x1e4\xc0\xa5\xf9\xc5\x85\xcb$4\xc0J\xcdB7b\r3\xc0\x96D\xd4\xed\xa3G3\xc0\xb5vi\x08\xd1N3\xc0\xf9^\rE(\xe93\xc0W\xb9\xc51\x80\xb82\xc0\xb4d\xd9\t\x9b\xcd2\xc0s\xd6\x1f\xf8\x9e\xef2\xc0\xd0\xb8\x89\xd1+\xc60\xc0\xb0\xa6.\xd0:\xa43\xc0FK\x0c\xf5\x1cM7\xc0i\x06IDO\xf03\xc0Z\xbc\xd8!\xab\x166\xc0\xb6\xb8\xc5\xc7\xcc\xa83\xc0\x8c\x9b\xb1\xd9B\xf52\xc0K\x8e\x0c\xcc#\xc13\xc0\xe5\xe4\x96\t\x97\x1c5\xc0\xdb\x90Z\xc3<\xfa2\xc0\xd4/\x7fD\x9cD3\xc0\xf2\x0cx\x87\xab\x0b4\xc0\xf8s5\x06~\r3\xc0\xfa\xc6\'\xc0\xb2\x903\xc0i\xa4\xdc\x03\xa2\xa53\xc06\n\x9cK\x0e\xc13\xc0i\xa5Nz0\x024\xc0\x81\x89\xd5\x84\x1345\xc0h\xf8uSd\xd50\xc0\x0c\r\xcc\x86\x15\xbe3\xc0\xdah{\xfb\xe9\xd61\xc0t\xa8f\xdf\x02%3\xc0\xa2\xe3o\x91\x89N3\xc0\x0f\xb6\xc8\xf2\xe2\xe53\xc0\xb9\xbe\xd0\x901Y4\xc0~\xd9xp\xafd3\xc0\xdcw0\xcdj75\xc0\x1a\xa0\x9d\xf05_5\xc0b\xbf\xfb\x13\xf3\xd60\xc0\x0f\x06Ul\x8fK3\xc0\xf1eon)\xe43\xc0-\x01\xd0\x8aHX4\xc0\xaf&\xc9\xf3L=4\xc0\xc2_\xd3\xc8B\x084\xc0\xa8i\t@\xf2\x1c4\xc0\x988\xe7\xea\x06\xfa2\xc0\xf1\xfef\x7fD\x123\xc0\xcdn\xb1I\xc7Y3\xc0j\x93wh^\xb43\xc0\x8eb\x8c[Ko3\xc0,\xa5S\r\x88\xa84\xc0\xaa\xf6\xc7\x81\xaf\xf63\xc0\xf7@\xc1\xc7\xd5\xc63\xc0\x86\xfe\xdb\xac\x15\x981\xc0\n\x87\xea\x9c:\x156\xc0\x8f\xacw\x98>S3\xc0\xadf8\r\x0cm3\xc0\xc3\xa0\xdfk\x98 4\xc0\xedH\xbb\x0c\x08\xb60\xc0\xba\xf8\xc28p(5\xc0\xd1\xee\xed\x85\xd6\x884\xc0B\xfcJl\x9406\xc0\x87Zz\xbd\xa3\xcd2\xc0\xe7\xb4\x83\x93\xbd\x024\xc0\nL\xa5\xeb\xd0\xbc0\xc0\xb9\x93\x97\xbb_84\xc03\x85f\x15\x9f_4\xc0\xf1>7a\xfe\x175\xc0\x86\x1c67\x0e\x903\xc0\xd3U\xa5\xb5O\x1c6\xc0\xac\x0b\xae\xae\xa2\xfa5\xc0V\x92*\xe0-\x066\xc0/\x18\x05\xa4\xe5v3\xc0\x90\xa4\xf5u\n=3\xc0\xc1\x1ct\xf4{\x043\xc0\xa62\xe7(Q\xf12\xc0\xac\xfa\x19\xf7\x04\x146\xc0!\xb5\xa6\x18\xfa\xae0\xc0:w\x8b\xfby\x185\xc0\x0e\xe6\xd9\x91\xaa\xe84\xc0\xd53\xee\xb4\xda\xa34\xc0\x06I\x98V\x88\x983\xc0\x13O\'q\x81q4\xc0\x95\xb3CN\xc7\x195\xc0\xcd\xff\xea\xa6\x88\x033\xc0\xbd\xc5\xb9\xce\x00g3\xc0\xfb\xf5\xbes\x98\x903\xc0\x08R$8\x0b\xe74\xc0\xd7\x87\x8f4km3\xc0YU\x97\\w^4\xc0\x10\x10\xear\xd6\x040\xc0\xbc\x08\xd1\xa6@\x016\xc0\x8f\xde\x06u\xb3\xfa2\xc0\x12\xca)\xe7\xe6\xeb3\xc0\x19\xc95\x11\xa4(5\xc0r\xb1e8a74\xc0\x92\x02zM\xe4\x0e0\xc0|P\x88\xc7?\x8e4\xc0qY\x1fE\xd1\n4\xc0\xec>\xfe\xee\x95\xd40\xc0\n\x82\xdb\x8f\x02\x880\xc0<\x17#\tT\xe92\xc0\x12\xd1:\x8b\x07\xad3\xc0\x93xR\xe9\xefx4\xc0\xe8\x91b\x00\x9882\xc0\x17\xdd\xfe\x1e\x9f\xeb3\xc0\x01{\xa7\x8f\xc1S3\xc0\xdc\xeb\x84d\xa6>5\xc0;\xd7v\xc0|\x8f3\xc0\x05\xf5\xc5n2\xd25\xc0\xa41+\xe9\x0c\x113\xc0\xba\x80\xdb\xfa\xeez3\xc0\xbd\x00\x04\xe8![2\xc0\xaaK!\xfe\xb4}4\xc0-\xb3\x9f\xdb\xe1t3\xc0b\x9a\xe8R\r\xa73\xc0\xf2\xe3\xc7\xed\x04\n3\xc0\xb2\x12B\xaa)\xe54\xc0RKe \x0b\xc21\xc0\tj6?m\xbf2\xc0\xb05\x9d\xddrd7\xc0\x14\x15\xd7\x06\xd1\xf82\xc0}_\xd3C\xea\x134\xc0\xaa\xef~\xc3\x11#3\xc0\x967\xc2=s+4\xc0\xef\xf5\x83\xb97\xa44\xc0\x84\xa6\x13\xd8\xe4\'2\xc0\x9f.\x9b\xae<\xe36\xc0XD\xb9\xea9\xdf2\xc0\xf0~\xd7\xea\x99\x186\xc0,\xe6Y_x\xd53\xc0b\xf1x\x88\xcdA4\xc0\x97e\xf3\xc0\xb1\n6\xc0;T_\x90i\xd26\xc0\x7fJ\xa7\xd2\xb3\xd62\xc0\x90lQ\x05\x7f\xb12\xc0\xd0\x8c~\x9c\x17\xd82\xc0\xb5\xc3\xdet;\x123\xc0\xcf]$\xe0\xd6x2\xc056\x95_zF4\xc0\x14\xb7\xf9\x99\xa4\xdd6\xc0L\x10\x83\x8c\xc0\xd22\xc0p\x0b\xbc\xb0\'-3\xc0ss8\xea)\\3\xc0\x84t\xc30 !6\xc0\x92+/\xb4\xa8\x005\xc0\xbe\x05\xa5d\xa1\xa83\xc0,\xd52\t\xc7\xb43\xc0\xaa\x1f\x16z\xf1\xc55\xc0\xf0\x80\x00\x99\xd9\t4\xc0\x8b\xce\xe5\xb4\x86\x1a3\xc0\xba\xbd\x19\x85\xf7\xe82\xc0E\xc3\xdd\x14K\x942\xc0a\xbd\xd2\xaf\x9a\xdb2\xc0\xbb\x9a\xc6\xadM\x814\xc0\xbf[\x95\x07d|/\xc0\xe0\xb1\xb4\x80\xa18/\xc02\xd7V.yM5\xc0\x86\xbc.\x13g\xf63\xc0\xcd\x14\xe9\xea\x95\xcc4\xc0\x8fK\xec!TI3\xc0m\x19\x95bK\xa24\xc0\x91q\x06J\xc713\xc0\xf6\x7f\xa3\x08\xbb\xfc3\xc0;<$\x81\x0b\x993\xc0\x92n\xe8\xf9\x05\n3\xc0\xd1\xcdp\xf5\x01\x943\xc0\xd0\xc5.\xf4k\xae4\xc0\xff/\xff\x95X/2\xc0\x19\xaf;\xe6vC3\xc0\xc2gt\xf3\xbf]6\xc0\x92\n\x98/;\xf62\xc0\xb6~+j\r\xaa3\xc0\xa1\x8d\x13\xca\xb8\x963\xc0\xa7\x16[\xec\xe5E4\xc0\xf6\xaf4\x05\xe7\xfd2\xc0O="\x13B\xa43\xc0\xc5&Z\x8e)\x914\xc0\x92\xd9F\xbe\x9c\x9b3\xc0\xe8pF`6\x1b4\xc0\xdf\xc3B\xdc\x9b\x02/\xc0\xfe\xb4\x19\x9b\xff\x88/\xc06\x04\xca\xb7\x08)3\xc0\x96\x18\xd2\xbd1\xfe5\xc0z\x0e\xe6\x18\xad\xf82\xc0\xab\xc5P\xa83E4\xc0L\xbd\xaf\x97\xfc\xd94\xc0\x8a\xc6\x9b\xdfM\x19-\xc0Y\x17\xda!\x1bP2\xc0\xeb\x91\xe5=P-2\xc0\x9b\xb8\x18\xc3\xf2\x173\xc0?\xcd\n^\xe4C3\xc00\xf6\xf4\xcd&\x053\xc0S\x08\xb2t\x95n5\xc0\x8c\xab\x8f \xcc\xa05\xc0\xb1\xbe\xb1Y\xceJ2\xc0\x04\xca\xac\x97\xd2l3\xc0p\xfd}\xa7\x07\xa13\xc0\xc9&\xba2#k4\xc0\xcb\x90\x06}\x95\xa14\xc0B\xbb:\r\xe7\x146\xc0\x8f\x8d\x95\xae\xb2\x1e6\xc0\xf2"+\x18\xf0\xd65\xc0\x87z\x06l\xdc\x864\xc0`65\xb2\x8d\x0f2\xc0\x02H\x0e"\x12\x1c3\xc0\xdb\xb6\xb4\xcf\x04]3\xc0\xcf\x14\xed\x93\x9a\x9e1\xc0v3\xef\x10]@2\xc0\xbf \xe2*>\x174\xc0C\xbfP\xc6\x14\xc53\xc0\n\x05\x82\xa5\x8d\x153\xc0\x9co$Z\x88\x1a3\xc0\x11(\x1bI=\xa24\xc0;\r\x13i\x9c\xc44\xc0\xee\xa8\xf1\x9c\xdb\x105\xc0\x89C\xb0\xf4\xfd\x053\xc01*\xcd\x9a\x05l1\xc0\x98\x93\xd6\xc5Rv4\xc0\x86\xf8\x05\xcd\xb0\x1e3\xc0\x94\xf3eJ>\xc15\xc0m\'\xd6\x19\xa1r3\xc0l\xa3@\xfc\xb8\xc96\xc0Y\x04\xefZ|\x153\xc0\xab\xfa#ok\x804\xc0\xe2\xc8\x07L\xc8\t4\xc0\x07"\xcc\xe8\xd2n5\xc0\xe2e\xd7}De1\xc0=D\xba\xb2\xdd\xa13\xc0\xc9\xb2(W\x8b\x875\xc0\x91j+\x8e\xf1\x1e4\xc0F\xbfv\x7f\xc1\xf15\xc0(\x90x\xd1u\xa64\xc0B\x91\xd4\x08y\x824\xc0\xdc\xff\xa6;%\xe34\xc0\xc0\x9cV\xd6s\x884\xc0\x81Y\x1bG\x95g3\xc0\x07B\xec\x90t\xc94\xc0<Z\t$V\x834\xc0\x88\x15\xbf\xd9\x00\xa64\xc0S\xcfY\xa6\xfc\xd44\xc0\xc0\n\x13\xcf\x9c\xf2.\xc0\t\xe7m*\xd9\xa94\xc0\xb5jJd\xda_1\xc0\x0f\x9b1\xd1\x95\x1e5\xc0"\xae\xec\xe4\xa4\xff4\xc0?\xb3\x00\xe3\xbel4\xc0\x1a\x8b\xb6\xfeB`4\xc0\xab\xcd\xc4\x96\xc5Z7\xc0\xa9\xb8:\xaf\x92\xd75\xc0\t<\x1a^\xccc4\xc0\x94\xb8a\x98\x00\x9c4\xc0\x93\xbd\xfc\x10\x1d\x914\xc0 v\x14X\x02\x112\xc0\xff\xe2\x928\xfd\xa83\xc0\x16#K\xe6\x83\xa94\xc01\xc5g\xe5J\x924\xc0T/\xdd\x81v\x175\xc0\xdc\xf8\x04\x8e\x17#5\xc0\x98\xa4R\x9f\xed\x9f4\xc0tk\xe2\xd3\xd9h4\xc0\xd8\xc6\xf8\x04k\x133\xc0\x1eTE\xcb\x19#4\xc0M\xa6\x899\xb7\x005\xc0Cx\xa5\xf3\xbc\xa85\xc0\x00\xcb\xa7{e\xb66\xc0\x9a\x97\xd1\x94nN4\xc0\xe6\xdb\xc0\xf0oC6\xc0\xe6\xc3\xec\xdav\x8e3\xc0C\x8c\x15\xf7\xf9\xa05\xc0\x86[cO\x94\xfd2\xc0\x00d\xc0x\x1a\r4\xc0\xb5\x95\x1d\xde\xc415\xc0"{?\xb3?v5\xc0=\xdc\x00\x9c\xd7\x086\xc0\xb5\xc4d\x9c\xed\xef6\xc0A\x94\x0e\xbc\xeet3\xc0\x93i\xb4\xb0\xa5|3\xc0\xdd\x00\x0c\xdc\x87\\4\xc0\x06\x14\x84\x7f!X4\xc0\xc9w\x1ej\xc8@5\xc0\x99!\xa7/\xc8>2\xc0x\x8e\x89\xff\x90\x865\xc0R]X\xe8~\x913\xc0)\xaf\xc0\xd3\x96\xca3\xc0\xac&\xb8t\xbc\x9d3\xc0\xf6\t\x10\xd7\xbd\x143\xc0dK{>K\xb13\xc0t\xec\x04\xc7\xa4\x193\xc0=*\xf5%+C5\xc0\xdeE\x9d\xe3\xf7\x852\xc08\xa7M2\xeac4\xc0\x991S\xa9\xc3}4\xc0\xfbC\x02O\x19\xb45\xc0\xb1\xb9\t<\x0e\xcc4\xc0i\xbd\xfe\xc4o\xfd5\xc0\x9b$\\?\x1d23\xc0\xc4\x8a\xf0\xc8D\xe14\xc0)4\x92K\xad-6\xc0\x12\x15 \xc7\xc3\x0b7\xc0\x91<\x9d\x14\xbfs4\xc0\x80\xc8\x9bQ\x16G3\xc0\xfdq.O^\xaf5\xc0hRFf\x88!7\xc0\xfc:\xd6|\xb8I3\xc0\xe3\\#\xe1\x05\xe04\xc0\xe3|(\xadl\t5\xc0L\xe6\x95\x19=P4\xc0W\xfb\xf384_4\xc0\xc9\x84)\x0f\xd6\xfe4\xc0Q\xb9\xef:\xf5\x075\xc0Km)\x9f#\xf81\xc0\xec\xc0\x11!\xc2\xcd3\xc0\xa99\xa2\xe2A{5\xc0T\x83P{\x1b\x07/\xc0G \x98\xac\x19\x1b4\xc0\xb2\xab{@R\xa02\xc0\xe4N\xed\xde\x83\xf93\xc0\x7f\xb1\x03\xff\x97a4\xc0\x0c#\x12\x04?q3\xc0\xc4r\x93\xb8\xb652\xc0\xe7\x85\xe9\xbb\xda/2\xc0\xbd[.\x15\x7f\xff4\xc0\xe1\xf8\xc3^\xdc\x0f5\xc0\xd2\xa4\xc4\xa58\xdb6\xc0nq1c\xe9o7\xc0\x17u&\n\xdbD6\xc0\t\xcb\xa1\xca\x07x2\xc0X<\t\x1b\xd1f3\xc0o\xad"\xe8\xce\xf93\xc0\x18\x0fT\xac\x0cT2\xc0\xba\xe1<\x1d\xbf\xf14\xc0\xb09F\xbf\xfex3\xc0m`\xdb\xe8aK4\xc0\x91M\x90\x15+\xca3\xc0\x88\xb5J\x8c[\\2\xc0W\xfb\xcb\xb9\xe5q3\xc0\x9d\x07\xfc\xday~5\xc0\xa9\xdeZ<{\xd92\xc0U!\xe8\n\x07\xad3\xc0\xaaE$B\xa7\xbf3\xc0\x98\xa2\x82[\xf8\xbd3\xc0S\x96\xd4\xbe\xa1s7\xc0\x0c\xbe\xde]\xb6T5\xc0\x89\x17GH\xef)7\xc0-z\xcf&\xf3~2\xc0\xb0f\n*\x07\xb45\xc0\xe4\xc5K\xe3\x97^2\xc0B\x99:\x95%37\xc0\xd9\xb2\x008\xc0\xbf5\xc0\xa1\x03?\x1c#\'4\xc0\x8f\'\x96\x11\x1cD.\xc0\xb6Fe\xb5\xc5\xc33\xc0,h\xf7\xfe\xdf\x893\xc0\xeb\x7fU\x83VV0\xc0\xbe\xb9]\xb3\xdd\xfb2\xc0v\xf5\xf9\x16\x1797\xc0\xa1\t\x94{\x07A5\xc0\x94\x9f\xb9\x83\x9cT3\xc0\xb7\xc7((\x93\xbe3\xc0\xdeKz\xd9Z<7\xc0#09\xfb\x1b\x004\xc0P\xae\x89\x16s\xf65\xc01\xde\x08\x9eHK6\xc0h\xf6\xaaj\x19\t3\xc0\x7fN!\xf5V\x184\xc0+\xf8\xd1\x0en:5\xc0\'^\xb9_\x07\xf94\xc0/U\xb0\xed\x04\xe22\xc0\x973\xd8Z\xe9\xb33\xc0\xdb\xe5\xf1\t\xe4\x083\xc0\xba\xed\x16\xa91\x1c4\xc0\xc0\xe3\xa3\x1ee\xdf4\xc0\xdf\xa4\x0c\xbd}\xe41\xc0\xecC\xb3\x8e\xc9\x053\xc0\xe0\xde\x8c*\x1f\x903\xc0\xbd\x1eK\x14\x80\x036\xc0\x94\x0f-\xa2\xab$7\xc0\xfb\xdfq\xdb9\xab3\xc0\x994\xa6\x92\xec\x803\xc0N\xe6\x92\xfeu,5\xc0u\xcc\x01<S\xfe2\xc0\xfds\xca\x19\x85-3\xc0\xa6ew\xce\x9252\xc0\xb7\xc2B\xe2V\xc11\xc0\xefcf"u\x1b6\xc0\xdf.\x17v\xba\x003\xc0\xe5w@\x89!\x8b4\xc0T"\xcdL~\xe50\xc0\xba?\x15\x0e\xbf\xfd2\xc0O[d7\x80\xf35\xc0\x95oz_\xd1\xf34\xc0\x13\xeaj\xcf\x10\xcf2\xc0]\xe9\x19\xee\xfe\x086\xc0\xd3\x9d\xea\x08K*3\xc07\xb0\xf1\xd5\xc9(5\xc0\x10\x92\xaf\xd2\xf6\x085\xc0rm\xb2\xbf\x9bI3\xc0\xa1L\xe1\x00\xca\x936\xc0y\xabE\xb3\xed\x976\xc0Ld\xcer\xa9\x1c3\xc0\xbcM\n\xf6o\x0f0\xc0\x02h\x0b\x98\x8f>3\xc0\xb3\x81\xe0\xc9\x88z3\xc0\xfe\xb8\xd09\xed\xfd4\xc0r\xdcg\xcfBH3\xc0\x13}:m=K6\xc0=L\x81\xd1*\xc91\xc0X\x8cR\x1a{G6\xc0\xd2\xf9\xe4\xd7A26\xc0\xbe\xc4K\xa6\xd9\x1f3\xc0\xe0E\xaa\x94\xe3\xa24\xc0\xc6\x98\xef\xafM\xbf4\xc0\x9b`\xdc\x05\x9b{3\xc0\xdel\x94\xd3\xd9\xbc2\xc07\xf5\xc4\xc2NL3\xc0\xa8\x1b\xe9> *3\xc0\x1aP)I\x96x4\xc0\xd9\xab\x012\xe8\xcb2\xc0SXU\xea\xad\x027\xc0\x02\xf1bJ\xe7\xe23\xc0\x04S \xe3\xe1.3\xc0\xb1\xfe\x1d\x82\x19t4\xc0\xa2\x02\x16\x01~F3\xc0R\x8b\x122\xa9\xb82\xc0\x07D\x14%\x16o4\xc0\xc6\xbbM\x1b\x0133\xc0\xfb\xc2\x87\x82K\xfc5\xc0\xff\xec\x03w\x19\n3\xc0dj\xc6j\xd0\xea1\xc03u6\xc7z&3\xc0\xf4\xb6\xeb\xe3\xcc.3\xc0g\x9c}@\x03\xcf1\xc0\x98\x0cIST\xd82\xc0\xa0Ms\'\t\x062\xc0\xa2A=w4d2\xc0\xe5\xe1\x84\xf9\x8c\xd52\xc0X1\x9bn\xdb\xdd3\xc0\xf6D`\x04\x80\xc93\xc0]d\x1am\xcc:5\xc0\xba3\xff\x1e\x83J1\xc0>t\xc3M)\x834\xc0\xfe/\xa8\x8e\xd9b2\xc0\xf9\xd3}H\x13\xd22\xc0\x1b\xc5)\x0e\x7f\xef3\xc0\xb9+\xa0\xd3\xebt4\xc0\xfda\x93\r \x843\xc0\x10\xf66$\xc4K3\xc0\x88\x8eqS\xbc\xd22\xc0ye\xab\xd1\x12 3\xc0\xfe\x12<\xdaI\x124\xc0\xf5\x98\xde\xad\xb7\xdd2\xc0?\xec/.b33\xc0\xb4\xfe)\x0e\x97{3\xc0\xd8\x0f\x8eH\xba\x863\xc0\xb3wU\x8cn\x803\xc0j\x1a=\xdd\xbc\xe71\xc05Np\xe6\x07(5\xc0\xe5\xae\xceS\x00\xff2\xc0\xf6\xedk\xf5\x8a\xd92\xc0\xb18\xff\xbdLw3\xc0\xa3\x13_\xd6t\xff3\xc0\x8b\xde\xe4\xa5\xc2\x833\xc0\x8c\xa2\xdb\n\x8dD3\xc0h\xfb\x07\x9a\x0f\x1a2\xc0x\x9dS2\x9f\xd22\xc0<\xe1\xe7L\xfc53\xc0\x0e\r\xd1\xe2"~3\xc0\x8f\xb4\x08E\x9e\xec7\xc0t~\x1e\xc1\x8eN3\xc0\\\x9d\x88\xa3s\x1d5\xc0\x8cE\x80\x05\xb0\xee6\xc0JS\xbf\x05\xb8\x145\xc0\xa5W\xdd\xd2e\xf71\xc0\xb7!;xm\xd72\xc0\x8b\xb1\xadcYf4\xc0l\x10\xad\xc2\x83z1\xc0\xf1\xab\x8b E\x893\xc0\xceBF\xed\x9d-3\xc0\xa1@(\x9f\xda\xfc1\xc0\xfe\x9fq\x96\x92z3\xc0-\xb0^\x8c"C5\xc0vH\x08]L\xeb2\xc0\x83 h\x86\x1256\xc0\xc2\x07S\x06xd5\xc0\xdb\xd1\xf5\x82\xbe\x182\xc0\xe5\xbaW-\xad\xcb2\xc0P\xc7R7,\xd12\xc0S\x13\xe4/8m4\xc0\x16d\xe3\x8a2\xa32\xc0\r\xa7\xf5i\x99\xd42\xc0\xc3\x00\xf5\xb7\x90~3\xc0\xb8-\xe8\x0e\xf5o3\xc0~\x96\xb4 3\\4\xc0\x15\x15\xa0\xb6l\x0e2\xc0I\x8b\x97\x0f}K5\xc0Y\xd8F\xa6\x82z3\xc0\xc0\t\xb2\xd5\r\xc42\xc0S\x86\xe1\xf7\x9dt3\xc0\xf3_)\x91Y\n5\xc0\xd6*1{\x85J5\xc0 \xc9O\x14\xbc\xbe6\xc0\xeaq\x0f*\xb6\x883\xc0\x8e5\xea\x81\xb1M4\xc0:\x939*\xf6g5\xc0v\x12W\xdd(z2\xc0\xb2K@\x95Yv5\xc0\xa5\x9f\x8b\xf5\xeeo2\xc0\xfcC\xb8u\xa3\xc22\xc0\xcb<f\xc8\x0e\xc62\xc0\xbf\xe64`r\x862\xc0)J\x1c__}3\xc0\xc8\n\x15K\xae`3\xc0\x1c.\xe9Y\x9c87\xc0\xa5\xaa\x0e\xcd\x01\xf42\xc0#\xa6\xee7[\x863\xc0\x9e\x80\x95\xd1A/3\xc0s0U\x93\x98\xe51\xc0\xc1\xdc\xa2\xe4C"3\xc0\x85e\x1c;\xd8p3\xc0\x1f\xfb\xf4e\xd3\xa13\xc0\xf8\x84\x9a\xd3\xde{3\xc0\x05K\xaco\xd2\x8d7\xc0\xc7\xa6\xd9\xb3\xefv3\xc0\xef\x06\x9e\xab\x8f\x873\xc0\xf4;\xa06\xafB5\xc0*\x03\xbb\x1d\xdey3\xc0\x0c\xa8\xafI\x8aH2\xc0L R\xd7!\xf12\xc0Sp\x90\xb3\xde\xce1\xc0\xaa\x8e\x92i~W2\xc0\x03\x017\x92\xc8\xac3\xc0s\x89\xda\xc1MH3\xc0\x89\xb6\x10\x17k\xfd1\xc0\xca\x87\xf0\xdb-\xe82\xc0\x13\x8c\xc6\x9c/B5\xc0X\xb8\x06\xadV\xee2\xc0\x12\xa4\x8a7\x1133\xc0\xfd?\x1c\xb4,k6\xc0\xad\xc1i\x08\rg4\xc0$\xad\x11yz^5\xc0\x14x[\xf2\xa2&3\xc0l5\xa2\xecBO3\xc01\xb7\nE\xac\x027\xc0\xe9\xeb\x8f\xdc\x8f\xf82\xc0\x8f_\xadM\x84$3\xc0\x16}!"3\xca6\xc0\x97\x00\x14vI\xdf5\xc0\x91.u\x1d\xe1\x873\xc0\xb8\x14\xe1\xdc\xb2\xf54\xc0&\x1a%\ru\x973\xc0B\xf1\xb5.\xb2\xcc2\xc0\x8b\x12\xdeOS\xe52\xc0\x14\xb5\xec\xcb\x1b\x023\xc0\xd5\xd9jT1\'3\xc0\xe3\xaa\x8dE\x81\x7f4\xc0\\\xf2S\xb7\xc9\xc91\xc0t^\xde3\x98\xfc2\xc0\x0e7\x1f\x88\x9e|3\xc0\x0f\x02\xe6 \x81\xf61\xc0\xd64\xe6\x8a\xc5\xb42\xc0\x1di\x88\xa7\x07\xce2\xc0\xd4\x85\x1f\xae"\x063\xc0_*\xa9\xb7\x05\xb22\xc0\xfb\xe7\xebx\x01J5\xc0\xba\xc9\xc9\x11D\xc03\xc0\xfb\xd6YHU\xba7\xc0/?\xd8\xb6\xd634\xc0\x1eS\xea\xf5\xa8\x194\xc0\xa7\x8e\x1dL\xbd\xb42\xc0\x8e\xae\xec\x13\xaa\x023\xc0B\x98wR\xf7x3\xc0\x9f\xeb\xc2/\x91\xe91\xc09h\xf2\xac\xf6\xcd2\xc0\x02j\xe6\xc3Jq3\xc0\x8d\x8e\xffj\xb3*2\xc0@\xb2\x08\xad<\x013\xc0\xda\xe1i\x19BR3\xc04\xa4\x14\xe7\xe7\xe72\xc0?\xa8\xe5\x124<3\xc0\x02*L\xe7\x8b\x867\xc0\x1dD\xf5\x86\x10\xd42\xc0I\xd080J\xeb2\xc0\xeeo4\t\x86)4\xc0\xe5;\x1b#\x9bw1\xc0U\xa0\x90\xdd\xe7\xb55\xc0\xc5e"\x1d\x8ct3\xc0\xec\xb6\x7f\xb9\xad\xcc4\xc04Y\xc3\xec\xe6\xd04\xc0\x94\x9d\xad\xe0=\x803\xc0\x18d\xe5\x10\xc2\xd62\xc0\x90d\x1f\xdfQ 4\xc0\'\xcez\t\x8bR4\xc0L\x0c\x1d\xfd\xe5c2\xc0\x8e\x9e\x07\x9f!33\xc0\x8d\xcb\xb1\x93\x85\xa03\xc0\xa0\xa8\xdf\xcd\x03H4\xc0\xd31\xd9\x88\x8c\xc74\xc0\xc2\xech\xc2\xbaR5\xc0@\xa9\x85\x1ab\x085\xc0\x01wom\xe3\xf82\xc0D\xa5v\xa5d\xa77\xc0\x8c\x08\xa7\xec\xa8/5\xc0\x7fBw\xc2\x10Z4\xc0O\xaeW\xf0\xc5\xee.\xc05\x84[\xd6.@4\xc0M\xf8E\xd6(G4\xc0\x0b\xc92\xf0\t\x013\xc0\xaa\x00\n\x9e\xe4!3\xc0\t\xa0\xd2\t\xbf\xc53\xc0Hbn\x14h\xf52\xc0\xe6$\xe2\xd8H\x1a5\xc0}r\xd56\xf5\xd32\xc0\x93=\x9eM\xc3\x1b4\xc0\xc4!p:\xb474\xc0\xa4>\x1c\x91\xe7\xd12\xc0\x8e\x84\xe4\xbb\xd4\x143\xc0\xf1\xa8+>\xf4\xf12\xc0\xb5\xcf\xf8\xf9W\x1c3\xc0\xf4\xe8\xc3\xc3\xf3f4\xc0j\xb1)\xab\x13\xcf3\xc0,\xee6G\x0e\xe45\xc0\x0c+Cq\xa6\x823\xc0S0*=\x01\x9c5\xc0\xfc\x17\x16\xba\x0e[1\xc0\xbb\xbc\xd7]\x98\xd42\xc0t\x8f\x08\xd4\x7f\xdf2\xc0\xd4U\x92\xe5#\xed2\xc0\xbb\xe4\xf2\x1ds94\xc0\xd0R\xff\x8b\xe3\x085\xc0\xde\x02O\xfaZ\xd92\xc0\xbc\xb8\x12R\xc2\x073\xc0\xaf\x89\xadd\xcd\xcf4\xc0f\x05\x82\xa4s\xc97\xc0\xbe\xe4\xbb\x1d\xc9#3\xc0D\xae]\xad$v3\xc0\xf5\xb4\xab\x07\x84\xf02\xc0h!\x19\xaa*\xfe2\xc0\xf9C\xf8\xb4\xbb\xdc2\xc03\x94B\xbfvw3\xc0)\x8e\x90o\xa5?5\xc0z\xda\xab\x8b\xedE5\xc0x\x8b\xfb\x082\xf32\xc0\x02\x1dVW\x11m3\xc0"\xf4}:\xadp3\xc0\xca\xcec,Ek3\xc0\x15\xac\xc8\xe9\x0b\xed2\xc0\xc3n\x915\xdaq3\xc0\xc3\x8e\xf9\xda\xe3~3\xc0\r\xc5\x01]\x9bW3\xc0[L\x05\xddI\xc73\xc0#\xa7\x15\x1d\x9a\xe04\xc0\xf0\xa9sf\xf2\x083\xc0\x9c\xd4\x8e\x92\xa6z3\xc0\x0c;\x99\xc6\x83J5\xc0\xdd\xfd\xcb\x93\x97/1\xc0\x8b7\xb4\xaf\x0f]6\xc0D\x9d\x8bo\xb3\x1c3\xc0g\x1e\xf4\x0f\x06h3\xc0V\xf4\xc0K\x9b\xe54\xc0JO\x0c\x8b\x02-3\xc0\x0b\xc9Q+;&3\xc0\xff;\x1c\x11\xc1K5\xc0\xe1\xe4\x05\xd4Q\xdc3\xc0\xfe\xb3\xff2\xda\xd32\xc0;j\x89\x88P\x133\xc0O>\xe1\x8c}i3\xc0\x13\x0e)\xfc\x8e]3\xc0\xf9y\x8ey{\x893\xc0"\x81\x0c\x08\x1d\xd13\xc0\xb1HW\xf2\x17@3\xc0\xa0a\xca\x90\xf0\xd73\xc0\xde\xcc\x01\xdbP=3\xc0Uo\xd9\xef8\xaf3\xc0\x16z\xd8\xe7h43\xc0\x97\xe5q%\x92a3\xc0kT\xc6\xc2\xa5\xa93\xc0.Ao\x99\x1bS2\xc0f\xf1%_K\xc92\xc0\x87"+k\xeb\xc53\xc0\'\xd3\xf0\xdf\xabj3\xc0\xf2i}\xba\x7f:3\xc0\x08jX\xf7C\xac3\xc0\x87\xb1%\x8f\xd5P4\xc0\xa09\x07\xc1gg4\xc0uD\xb6\x8d\x7f\'4\xc04\x00\xdb\xf4=\xd13\xc0\xfdC\xfa\x8a@\x1b3\xc0\xb0:X}\x93$3\xc0\xca\xc0\x86\xc4\xb6\x014\xc0.\x19\xed\xc8\xc6\xf13\xc0h\xd38\xd2\xd4\xfc3\xc0\x84\x12\x08\xf6\x04!4\xc0\x17\xe1\xf4I\x12a3\xc0{\xc9\xb6N\x1do4\xc0O#\x8aY\xe2\x195\xc0\x0c\t|\x0e\xf3l2\xc0\x88\xba8\x18<\xf35\xc0\xa7\x1f\xe4\x88\x8av6\xc0\x8c\x9e\xd4\x84\x89`1\xc0\x07 \xe9\xafN\x0f3\xc0\x10P5\x02g\x903\xc0\x88\xfc\xfb\xceBa3\xc0\x04&edZ\xba1\xc0\xb2\xbe\xb1p\xa7\xf23\xc0\x937\xefv\x91\xbd2\xc0\x02\xf7\x85B\xd2\xb44\xc0\xf9w\xd0\xf3\xc674\xc0\xbdL\x9e\x0b\xb7\x894\xc0\x08R\x044X\x1f2\xc0\x91\x99\xc3\xd8O\xc52\xc0\nN\x05\xae\xe1\x993\xc0)\xd0s\x99K\xcd3\xc0C\xc6\x97\xbe\x92\xde5\xc0\x0c\x97=\xfa\xf9\xf53\xc0\xf2U/\x93d\x8b3\xc0\x1d\xd0\x96\x15&\xee2\xc0\x16\xfb5 \xd4\xd43\xc0bMt\x98\xdb#5\xc0\x0e \xb2Z\xd4\x1a2\xc028K\xfd\xb7\x113\xc0`oxE\x0f\xfa2\xc082\xc4\xcb\xdb\xf93\xc0\r\x00\xf0U\x80<4\xc0\x1f\xd5\x07\xbaW\xf92\xc0\xd2=6\xda\xff\xcf4\xc0\x15\xb8\x8d\x13\x88e4\xc0\xa1\xf9\xcb\xe4\xfe03\xc0R\xe3r\xf1E\x183\xc0\xad\xdf\x8d\xc5\xfbH5\xc0\xbb\xf4\x98\xec\xcfV4\xc0\xc4\xca\xaa,\xd4l3\xc0\x912\xf8\xabUg4\xc0K)\xd0\x91\xea\xe85\xc0\xe2\x8b\xaf\xe5),7\xc0P\n\xb0~\x8b\xd13\xc0\xe3B\xeeL\x03E3\xc0)b\xd3\xaeqR4\xc0g\xabG\xe3 \x924\xc0\'\x1c\xc5\xe6@15\xc0F\'\xe1\xa4\xdfz4\xc0\xd7\x7f\xae\xd2\t\x135\xc0\xc7(c\x90g\x7f6\xc0\x01F\x97\x06\x8f\xec5\xc05\x85%\xe3\xb9r4\xc0V\xef \xaa\x0b\x104\xc0sh\xce\x1a\x92X3\xc0\xabI\xa6\xb5\x0f]5\xc0m\xbc\x13\x1f\xac\xdc4\xc0\xabZ\x84\xa32\x116\xc0Qf\x9bt\x1d\xe53\xc0\xb8jn\x8b\xed\x8a4\xc0\x94\xd8ZhOY4\xc0\xa7\xbc.HW\x0b3\xc0\x90jF\xbejg4\xc0\xc1\x1c\x16=Eu4\xc0\xc8\x00M]\x15y2\xc0\xc4\xb9\xf7\x93\x80\xad4\xc0\x14\xaf\xd5\xf0\xc6\xf23\xc03\xe2\xc3S\xd4\x1e4\xc0\x8d\x0c\xd2_\xb2\xf85\xc0]|Ib\x1aQ6\xc0A\\\xdf?wo4\xc0\xc9\x8c\x8d"\x11t3\xc0M#\x0f\xbd\x9a\xcb3\xc0y\x1c\xe5\xfd>85\xc0qq\xb01^i5\xc0vSdb|\xc54\xc0\xb4\xde\x1b\xd3\xd5\xe03\xc0g/\x10\xdbc\xd44\xc0\xc6\x8a\xed\xc1\xe6\xcc3\xc0\xe0N\xc1\x16\x0bc4\xc0\xa3\xfc\xee\xbc\xda\xf73\xc0\x80\xd7\xeb\x91S95\xc0\t\x87\x0b)U@5\xc0\x07\xfb\x10\x0e@s3\xc0\x19\xd8\xdbh\x08\xed3\xc0\xad\xae\xce)K\r4\xc0P\xa9\xf4\x95\\#3\xc0\xb4&1\xf2\xc4>5\xc0\xfc\x92\x9f}\xa4(4\xc0\xd3P\x08\x90\xca$4\xc0\xc18\xec\x18sE5\xc0\x89\xe0\xb61\x87\x157\xc0 \x93\xfc\xbfj/7\xc0\xd7\xd7\xd2\x0e\xcb*3\xc0\xb0\xc6\xe4\xb49\xa43\xc0xq\xe7\xd6N]3\xc0\xad\xa9\x0b\xa4\xc9\xf93\xc03\xdd\x8a\xc8a34\xc0@\x82\xf6z\x13\x874\xc0\xf47\xc2\xadK;3\xc0\xef\x061!\xd9\xf04\xc0\xbf\xf8>\x14Z.3\xc0\xc9l\xc9]\x8e:3\xc0^p\xeb\xb8 \x153\xc0`U\xd9V\xe2\xaa5\xc0\x9cf*\x0c\xca53\xc0[\xc0\xdc\x98\xa7\xe14\xc0x\xbd\xe0\xb5\x12\xf24\xc0+m\x14\x14TR1\xc0\x8b\x92h\n\xcd\x054\xc0\t\xe0:\x13k\x894\xc0G\xd7\xbe\xc3\xcaa7\xc0\xe1\x90\x86\x0f\x02z4\xc0\xa2c\xfb \x1d&3\xc0\x02\xbd\xb1R\x02P4\xc0\x86\x9e$\xcbQ\x035\xc0\xfd\xact^/\x086\xc0\xd1\xcb\x03dr\x8f7\xc0a\xf2\xfb{3\xbd6\xc0S\x02\x7f\xc7n#3\xc0[o\xb0\xee\xfb\x173\xc0Axg\xa8b_4\xc0\xe5\xf4\x91\xee\r\x075\xc0+Qr\x11\xef#5\xc0\x0f\x9a*\xcb4:5\xc0\x9cX\x97Uk\x052\xc08\xbb\xdfo\x80\x847\xc0b\xe1\x86\xa2\xf5\x0e5\xc0\xf7\xb1\xfc\xdcy_4\xc0\x89\xbe\xfd\x85\x81\x147\xc0\x82A\xb7\x8d\xdf\x163\xc0t\x1bD\x12\xf3\xf10\xc0\xbc\x8a: \xfd\x153\xc0\x82\xab\x0f\x98eB3\xc0i\xec\x90\x0eB\x953\xc0ld\x92\xc0u\x153\xc0\x12H\x06w\xb0\x103\xc099t\x17;$3\xc0\x88nv\xa5=A3\xc0\xb5O\xf5;W~3\xc0!,\xaa\xd8K\x967\xc0\x11\xf7\x9a\xcb\xbc\xe13\xc0c*\x98\x10\xbc\x068\xc036W<W\x044\xc0l?\x1e\xdbh\x1f4\xc0\xcc\xe6\xb5\'\x84\xbe4\xc0\x07\x18H\x90\x18\x063\xc0e\x9a\xff\xde\x84\x063\xc0B\x9d-2|\xb74\xc0T\xd7\xce+\xfa\x075\xc0\x87\xbd\xeb\xb9s\xa52\xc0\x85\xe3~\x13\x0fA3\xc0\x82\xfc\xd6\xeb\xed>4\xc0\x7f\xbd%\xf5\x12\x0b4\xc0\xe9\xc5A\xc4[\xc03\xc0BL\x1aG\x82\xba3\xc0\xb7\xb41\xfc\t\x9b-\xc0\xb5\x1c\xc4\xf9}\xf76\xc0\xe1\xf1)\xf7<\xb23\xc0\xf5\xb8\xb834\xdc3\xc0c\xfc\xf8D\xb6\xa12\xc0\x7f \xf1_\t\xbb4\xc0f\xb3\xe7\x018\xd13\xc0\x8d\rdl\xcc\x134\xc0\xe8q?\x8b\xb4\xf07\xc0\xf1V\r\xe7\x82\xaf3\xc0\x10.\xc7Z4)5\xc0,7J\xb3\xd3c5\xc0^\x87SQ\x14\xec4\xc0<U \xc7\xf9g6\xc0}\x9d\xb5y\x84\xe33\xc0~c\x02\x87@\'3\xc0\xa5K\xa8obh3\xc0\xef\x0f(\xc5\xdf\'3\xc0/\x15"\x02h\xd66\xc0J\xecU\x99\xb684\xc0\xe3\xca8\xe2\xb6\xbb4\xc0\xaf\xe1\xdf\x8f\xaf\xe03\xc0\xad\xe1\xf9\xd4^W7\xc0\xf9\x82>\xce\x1b\xe46\xc0\xb5\xd7\x91\xf3\xca\x1d3\xc0V\xdc\x0e;vd4\xc0\x8c\xc39Q<\t3\xc0\xd1Y\x8e\x84#F5\xc0\xfd&w\xcf\xc3\xba3\xc0\\C\x8b\'eZ7\xc0\x1e\xc9\t\xe0%\xdb3\xc0\xe1uV"(S2\xc0\x02Q\xd6\xa5\x11\xdc4\xc0\x84\xfa\x08\x87\x94@3\xc0o\xf1vS3\x943\xc0)\xe9W\xba\x9d!5\xc0\x9fe\xd4W\xb6\x806\xc0\x93\x89\x13\xbc\xbe>3\xc0\x84#|\xd7\xa6\x164\xc0\xb8y\x17\xd7\x89\x0c3\xc0!\x00\x10\x98J\xdf3\xc0\xf2\x13\x90\xd5\xea\xc12\xc0\xac\xc9\x99S9\xe23\xc0}{r\r\x84\xfe1\xc0\x00\xdb\xe7\x1c\xff\xee4\xc0;\x12\xe3\x17]\xce3\xc0\x80\x88;0\xbf\xa72\xc0\xf4T$(W\x824\xc0\xb3\xa9\xe5Y_\x053\xc0[\xc3l\xf5\x9c\xd36\xc0\xd5\t\xb36\x81\x154\xc0:|\xce!\xc0\xdb2\xc0\xd3\xbc\xec\x10U\x893\xc05\x8c\x9bW\xebq3\xc0?\xdc\xdf\xd8\xba\xcd3\xc0\xbag\xfdr\x1c\xa56\xc0+\xc5\xa6\xfaf\xa4-\xc0\xe5\xaf\x18\xfc\xdf\x9e3\xc0\xc8S\x0b \xecJ3\xc0\xc9\xcc\x1cq\xad\xc42\xc0\xf6\xa0b\xe4\x00\xbf7\xc0\xc8\x9b\x01{\x1687\xc0R\xab=\x96\x07\x15/\xc0a#\xdf\xacsh6\xc0\xc9\xd1\xf0\xf7y\xbd7\xc0\xdfo\xa9\xdd\xf3\xb36\xc0\xd1\t\xa1\x8e\xf1[4\xc0\xf3\x83\x9b\x8e\x9bA3\xc0\xea\x1dA\x1b\xbc\xca-\xc0\xb9\x94,\x1b\xab\xd44\xc0b\x9eF\xb7s\xc82\xc0\x12M>\xc4-\xe2,\xc0\xe39\xfc\xcd\xf5\x173\xc0J^\xd3\xaa\x0783\xc0\x91_\x0bZ\xdez3\xc0k\x98\x03@\'\xcc3\xc0\xf0\x86U\xfc\xd3z5\xc0\x1f\x8aRw\xc2r1\xc0\x1a=Y\x92J\x813\xc0\x03\x88\xf6\x89\xddI2\xc0\x90\xf5\x8f!\x8b\xc12\xc0\t\x83\xd4\xd0\xa1\x192\xc0\x0b[\x04\x97A(3\xc0Xj\xe9\x9a\xf5\xcd3\xc0G\xca.\xe1\xa6\x116\xc0\xf3\x07\xdb\xdf h5\xc0\xcf%0\xdb\xc5O2\xc0C7\xb7\xab5\xb12\xc0\t\xf4\xaaQ6\x823\xc0$\xe8\x00"\nS7\xc0T\xbe\x83@u\x9d4\xc0\x01\x17\xe5\xbd\xd0\x073\xc0S{\xe7\xc5\xb9g4\xc0\xfa\xd6\xb4\x0e\x99\xe66\xc0^i\x0cb\xd7\x893\xc0\xb0\xa8\xc9\xd7S\xd82\xc0,\x0bc\xa8,\xf10\xc0\x1d\xe0\xd0\xfc\x11\xc92\xc0\xcc\xbb`\xf5\x8b\xf85\xc0H\xc9l\x92yp.\xc0\x8b\xd6\x0f\xb7\xa8\x955\xc0)\xbd.\xb7\xa593\xc0Z\x9a\xde!n\xce6\xc0\xdd\xd1W[\x12#6\xc0\x8b\x872\xa7\x1a}6\xc0\xa0V\xc2\xc2Y\x835\xc0\x8b\x7f\xc9\x86\xc2\x9f3\xc0\x89\x91\\#\xcf\xb43\xc0\xc1\xf5\xc7j]\xdd3\xc0\x0e\xb5S+Uy4\xc0\xd6\xa1<\x8cDG7\xc0\xed<\xcf%\xcd.6\xc0<\x0b\xee\xb56s4\xc0\xa6x5#\xb4{2\xc0\x8f\xc8\xec\tDw7\xc0\xdb\x1a\xf9s:\xd64\xc0\xbd\xd1\xc1Z\x19\x8d3\xc0\xa6\xa6\xc0d\x88\x0f7\xc0\x0bhW~?\x933\xc0q\xdb~$\xf1\x1d3\xc0\xb1[\xd8\xdc\xff\x81/\xc0{\xcc\xc2\xcd\x19\xb84\xc0\xe8SX@\xd1\x0f3\xc0\xbd\x94Y\xaf!\xd55\xc0\xcd\x03\x8a\xdcAz7\xc0\x15\x9c\xea\x88\xd2\xe54\xc0\xcfZ\xac]\x0b,4\xc0ph\xde\xd9\xfdZ2\xc0\xe5\x16\xce\xe3\x0b$1\xc0\xbb\x0c~\xf4\x0co6\xc0b\x04\xa8\x83\xa0\xcd6\xc0\x7f\xd0\xb3dj\xb17\xc0\x81\x9b\x0c\x9af\xdb6\xc0\x0bF\x9e\x8b@\x8b4\xc0\x9c\x04\x8b\xb5\xbb\x902\xc0_\xd1K\xaf\xbc\xc64\xc0T\x9a\x8dQ\xf0]0\xc0C\x14\x82\xd3n\x1d1\xc0\x01\x82h+\x82J7\xc0d\xc6H:]\xb54\xc0e-\x8c\x05[\x925\xc01PxQ\xef\xf83\xc0V\xf9\xb4v\xbc\xb25\xc0>\xb1\x82\x1fK\xa52\xc0\xd5ekB.$3\xc0\xfb\xab\xf1%\xd1\x191\xc0\xc6\x0c\xc06\xa2\xf44\xc0\x18\xa8\x1bdC\x0c4\xc0<hF,\x1d\x1c5\xc0\xad\xea\xd1\xec\x89\xcd7\xc03\n\xd3E\xc2(0\xc0\xa6J\x99+\xefB3\xc0\xbfI\xfd\xb7\xe2\xf43\xc0\xdf\x00\x8d\xb4\x8aH4\xc0\xe5\xe2>\xfe)\xcb-\xc0F\xe0\xf4\xd5\xd8V4\xc0\xe2Kt\x93l\x834\xc0a\tu\xc4\xde;4\xc08\xdf$Fj\\3\xc0*mz\x08Y\x087\xc0\x97<\xd3\xab\x01\xfa7\xc0\xc0BG\xab\x00\x1c4\xc0\xd5\xbc0w\x1e^5\xc0\xa9\xae\xc2\xa1\xaa\xe16\xc0\xe6\xfd\xd6\xacv&0\xc0\xb1\x82\xd5\xa7\x16\x1a4\xc0\x1aT\x9c\xaf\x80\x1b2\xc0\xc6v\xc0\xf5A\xfa3\xc0\xb6\xdcu\xb75\xfd5\xc0$\xe5T\xfb\xa713\xc0\xdb\xf8\x89\xff\x90\x113\xc0a\x8e\x1c\x1a\xc8\xc46\xc0O\xaf\x0b\xb8\xbaR3\xc0{\xbcK\x9fA\xb66\xc0E\xaf\x02\xb4i\xf92\xc0\xff)\x8a\xcf\xc7\xf72\xc0\\~\xff\'\x90\x8e7\xc0\xf38h"\x8a\x0c6\xc0C"\xd2\x9c\\\xe96\xc08f\xee?U\xde2\xc0\x9e\xc8PZ\x7f\xba6\xc03\xe4\x83S!\xb46\xc0\xfa\x01\x1f|\xe7H7\xc0?\x10\x04\xc3\xfbr3\xc0\xc9g\x85K"\x9a4\xc0h\xe7\x868q\t5\xc0@~\xec\x07.!6\xc0\x11i\x10Cg\xdc0\xc0\xf6?\xe0\xecE\xce6\xc0\xc8\xb7\xf2\xb7\x12I1\xc0"\xe7\x9e\x98Q\xf95\xc0\xb0\x9b\xc9\xe3\xc4L1\xc0\xb3\xd9\xd3\x91\xfa\xff0\xc0h\x85O\x90\xe3\x1d4\xc0\x0e\x05\x16\xfcet3\xc0\x1f\r4 \xe8r0\xc0\xab\xb5\xb9\x1f\xb9;6\xc0]\xb4\xadfW\x0c3\xc0\x05\x16\x7f\xf8\xc6#3\xc0\x03\xbe\xce\xf7\'/2\xc0\xe4pX\x84\xbe+/\xc0\x0c\x0e`a\xa0|.\xc0}\x07\xb4\xbd\x04\xde5\xc0:k-\xa4\x0f\x942\xc0\xff}\x9e\x00\xe0o2\xc0\xca\xd83\xcfS\xae6\xc0\xb0\xa5\x15b\xe7\xb84\xc0ub=\x16\x9e\n7\xc0\x0c[j\xa5Ge0\xc0 \xcd_\x16\x90V5\xc0\xc9\x0e\xb8\xf2G\x813\xc0\xd5T\xac\x93\xddL2\xc0\xac\xb7\x15G\x08\xf81\xc0\xb8\x16y\x83\xbei6\xc0},\xaf ,j4\xc0\xe7\xe9\xa6\xf6E\xd72\xc0\x894\xb0\xe3\x04\xcb6\xc0 \x15\tn\x84\x162\xc0\x88\xc0dq\xe3\xfc6\xc0`\xf6\x89\x1e\x99\xd06\xc0p9\xe3\xff\x89\xc72\xc0\xcd\xe7Z\xac\xdc\\4\xc0:b\xed\x1eh65\xc0t~!\x04\'\x133\xc0ex1\xe3\xf9\xc32\xc0r\xc6[v\x1a\xc07\xc0%\x14\xb7\xdb\x8c\xeb4\xc0\xa4\x1bzN\xd6\x166\xc0Y\x19\xe5\x17\xed\xd51\xc0\xc7\xa9\x01=\xd7\xf97\xc0\x13\xf1D\xc8\x0b\x8d7\xc0\x7f\x9a\x967\xd5\xef2\xc0\xdc[\xee\xdbi\xcb2\xc0N\xa7e\xc7\xa0G2\xc0t&oN\'\xda3\xc0\xbd1{7\x89\xce6\xc0:Q\x1e\x14u\x025\xc0^\x9a\xa8\xe4\x01\x1f2\xc0\x009\x04G\x13\xf14\xc0yO\xcf\xcf\xe1-4\xc0\xb4\xf1\x85\xdfo^-\xc0\xa9\x02\x18\xb0\xe0\xe84\xc0x\xa4\x17\xd1`:5\xc0j\xa4G\x89\xeeQ2\xc0|\xac\x07\x9fE\xe14\xc05tWMq03\xc0\x8a\x17:\xe5\xc8J2\xc0\x10\xe0\xfd\xab\x81\xa62\xc0\xdcAQ\xeb\x8b\xad6\xc0\xccG\xf7}a?5\xc0\xe9\xe7\x18G\x88\xde3\xc0tD\xa1\xd2\xa5m2\xc0S\xe7\x7f\xbc\xaaJ5\xc0jX\xee?\x87\xab7\xc0\x08\xd4\xb7\xcc;\x894\xc0\xbbg"\x81\xd5\xe46\xc0\x87,y\xa4R\x895\xc0\xea\xc1\x8e\xbbU\x832\xc0\xb1@\x99\xbbQ=4\xc0\r\xe1]\xee\x95\xec6\xc0$/\x8f\xafJ\xcf7\xc0\xa7S\x85\x10\xf1\xf47\xc0k>\x86jb\xf40\xc0\xaa\xe5iQ\x12\x8f7\xc0:\\\xfc\x1e4a5\xc0z,&\xe4j\x7f3\xc0\'o\x0cn\x86\x0b7\xc0\xc4\x05\xa6+\x07n5\xc0EW\x11;\xd3\x8a7\xc0\x05\x8bxB\x06\x183\xc0\xc9\x99Z\xbf\xf6)3\xc0_\xb3w\xfa\xfd/3\xc0\xdcl;\x95G\xef-\xc0l4E|\xfb76\xc0\xa8\xa4a\xb3\xe6\xdd1\xc0\x92\x9d\xbclB\xd82\xc0\xdfN\xc17\x0c\xf12\xc0,dj\x1c\xd0\xf60\xc0\xe2"\xb8\xae=\x196\xc0P\xcdXn\xbe\xcd2\xc0#\xabv\x96)\xff6\xc0_\xb073\x17\x883\xc0\xe3 \xa9\x157\xd42\xc0\x0e\xc8\xffH\xf4!2\xc0E\xb6tf\xad\x883\xc0\xfcvX3 \x062\xc0\xc9\x8f\xbe[\xd8v4\xc0t\xd4(\xd72j2\xc0\x1agx\x98\xec\x904\xc0\x113?B\x1a\x925\xc0\x00\x0e\x934\x99\xb24\xc0\xa3\xe9g$\x13N4\xc0D$\x94Z\x10\x8b4\xc05\xbc\xe8\xbf R9\xc0\x8a~\xd8)\xf5\xdc2\xc0\x94\xe5\xfce\xef\xb34\xc025\xed\x94;\xf12\xc0\x99P"\xb8\x83q4\xc0\x88\xb8AS\xd2\x823\xc0\x10\xf1B ^\xf56\xc0q5\xbe\xb1^\xb84\xc0\xbf\xabHU\x9f\xb44\xc0h\x95<\xf5\x07l5\xc0X\xe66\xb5\xe9\xde2\xc0`\xf6\xb2\xe8\xe7\xf02\xc0\x1e\xf29sd-4\xc0V\r`e\xf1\xee1\xc0>3\nM\xd9\xe26\xc0d\xdb\xd9\xe1}86\xc0\xa8 \x9c)\xca\xaf2\xc0:\xfe.E\x0b\x852\xc0\x99_s"Ax2\xc0\xb65*f)D2\xc0\xf0\xf8\xd9A\xda|7\xc0f&/\x01\xc2\x9f1\xc0\xc8G0\x05\xe5+5\xc0\xff\x0c\x07\x03\xe9z2\xc07\x0c"\xea/\xf1/\xc0\xdfL\xf7\xe4\xbad2\xc0(#QF\x95&6\xc0W\xb1#c\xf9\xc64\xc0\xd3\x0cTT\xae\x0e2\xc0W\xd2\xa4\xdc\xf0\x994\xc0\xefE\xd9\xeb%\x132\xc0\xb5\x86\t\x8b\xa9\x993\xc0.X$\x1d\\\xa65\xc0\x8c4\x87\x95\xc1\xc52\xc0\x0c\x81\xd3\x84\xde\xb64\xc0q\x80J\xfb\xc9\x975\xc0\x92E\x15B:\x163\xc0;Rq\x9d\xbed2\xc0\x89\x7f7\xdd\x9e\xa61\xc0\xf2\xb5\xa0GU\x862\xc0\x05\xc0\xedHy\xe82\xc0ZA\xf9(W\x0e3\xc01@\x10\xdc\xacc4\xc0\x1f\xe5\xd1\xa30!2\xc0\xc6\x16\xc4L\xccO4\xc0\x1d#\x12\xcb\x14\xa24\xc0|p\xa6\xa8\xdb%5\xc0\xd2I\xf8\xdc\x17t4\xc0f\x80A\xbe\x80_/\xc0\xfe$\x1f5\xa2\xff5\xc0<%\x10\xf3\xf5\xf62\xc0\x0b\xe6y\xf2@R4\xc0j\xdb\x01\x90\xb5\x035\xc0\x17S}\x89\xe9\xb72\xc0L\xc6}\xe5+\x914\xc0\xae\x1c\xfb\x83Z\x14/\xc0\x7f\x8f\xd6^\xfd\x083\xc0\xb7\xf5\x11\x94f\xe57\xc0\xca\xf5\x1a\xed\xd854\xc0I>\x08\x15\x02\x904\xc0\x9d\x175\xe5\x01\xea5\xc0j\xfe\xc7g\xd4e1\xc0\xf8\xc7\xd6\xc4;\x05/\xc0\xc0\x0b\x01C\'\x153\xc0\xfc\xc89S\xa4\xaf3\xc0\xf5t\x8c\x9f\xecW4\xc02\x95\xa2E\xad03\xc0\x1a+\x10\xf1x\xc56\xc0M\xa0\x12\xd9R\xe7-\xc0\xb8\xc9MA\xa7\xee5\xc0u*\x83\xdag\x803\xc0\xc3\xe55\x90l\xd36\xc0\x99\xb7\xfez\x94,4\xc0orc\xeb;\x97-\xc0\xab\x16\x94\x89\xa7\xff4\xc0\xfb\x0b\n\x97\t\xec3\xc0t&\xa1\xf8\xe9y6\xc0\xf9\x1c\x04\x0c\rb4\xc0\xeb\x14\\k\xf1\xf34\xc0\x8e4zY\x0c\xe73\xc0t4#M\xd8$3\xc0\'b\x83\xda\xe7\x961\xc0\xfc\xbd9M>\x914\xc0\xae\x99S5\\\xf94\xc0\x92\xd7\x02\x976\x826\xc02\xb2A\xc3\xeeX2\xc0\x97\xef\xaf\x96\x7f\xdf2\xc0\x85\x95\x18\x08\x99N6\xc0t#\x07/$|3\xc0h\xf73\xec\x8d+4\xc0\x7f\xd8\x1a&\x8eY1\xc0\xb3\xe6\x9f\xe1p;7\xc0\xdc\x95s\xc1\x85\xd84\xc0\xcf\x19\xd7/S\xf93\xc0\xb9\xea_\x92e\xd41\xc0\x84#\xcb\x06\xe4\xdf6\xc0\x0e\x1b\xbf%A\x921\xc0U\x1b[\xca\xd4)5\xc0"6\xb92\x96o1\xc0\x92 \x03\xb4.\xa24\xc0V\x15]\x9cz\x002\xc0\x14\xe6\xf5\x0b\x03!3\xc0\xf3\xe1\xe1H.]4\xc0\x91w&\xba\xedF-\xc0<\x0b\x84[\xf1C/\xc0\xd6}p\\\x8a$4\xc0\xb4\xebe@\x1d+7\xc0\xff\x02\xb0T\xe9e3\xc0\x07\xb7\x98}\xfe\x844\xc0\xe8`\x9a\xf0P\x932\xc0\xbe\xb2\x9b\xe5(<5\xc0~mz\x9c\x8465\xc0\xfdqI1.\xad4\xc0O\x9c\xadn\x8am4\xc0\x9eP\xc6\xfe_\xfe7\xc0SFf!\x0c96\xc0\xa3^\x0c\xfe\x0f_5\xc0\x84\x94\xfd\xc8\x80\xf24\xc0/\xd0\xef\x01ST0\xc0\x8d:\xd8.\xfa\xac4\xc0\x9fORN\xbd\xa45\xc0[BI\xab{\xe35\xc0\x96\x08H\xb9\xe6\xdc5\xc0\xab&Ep\'\xb24\xc0\x85\xe9\xcb\xb4$B2\xc0c\xa2\x03\xf9\xf6\x982\xc0sP\xcb\x0b\xba\xa45\xc0b,\xd0\xdf\xcc\xf23\xc0\x95\x05\xc5\xf4\'(4\xc0 !hM\xef\xcd2\xc0W\xb8?\xe60f4\xc0\xb9\x17g\xc5\xc5\x0e2\xc05?\x18\xdf\xa1\x030\xc0\x1cD\xaek\x07\xcf5\xc0\xc32\x8c\xc9$\xc66\xc0\x16\x97\xbb7\xd9\xa33\xc0\xc4\x113\xd2\xe5\xf36\xc0\xb6\xd7R\xbde\xbb6\xc0ZD\xda\x99ZA/\xc0\x8f({\xdfY\x8f2\xc0\x9d\xa6\xce\xcf\xb7\x124\xc0\x8a\t\x08\xb3\xd8\xc82\xc0\xdb\x1f\x131\xf5\xa33\xc06\x1c\xf2\xf3F:5\xc0\xe1IR\t\xc7[4\xc0\xa2\x86\xdf\x12\x01\x185\xc0\x1b\xc3\x00\xfbU#3\xc0\xbc\xba*#\xfd\x1c5\xc0\x195\xda@\xa4\xac2\xc0\xda\xc0\xb9/\xb4\x1d2\xc0\xcd|>\xd5xN2\xc0\x9b\xb4E1G\x0f8\xc0q\x01\x01Z\x81\xd55\xc0S\n%\xe4\xaa\x1a7\xc0Mq\xb6I+:1\xc0\x16\xe1\xd3 u\xa02\xc0\x0c\xb6\x924\xd5\xe26\xc0\x8b-\x85\x99\xa4B2\xc0K\x908V\x1e\xe02\xc0\x7f=\tI\x08u3\xc0\x14n\xd4\x8a^\x1a4\xc0\xa9\xe1\x1f@\xf7t4\xc0T\xe2?\xddS\xdd3\xc0\xbaJ\xab\xf6\x9ac2\xc0\x87\xa9\x82|Um2\xc0C\x9e\x928\xae\xef5\xc0\xdc\xe6\xfd\x8e$\xc13\xc0[9\x0c\x04\xf8}3\xc0B\x92ythL3\xc0\nQ\xdc0\xf4\x033\xc0Y\x17PwX\xef4\xc0\xcd\xb8\xf3}x\xba/\xc0)F+\xfem\x837\xc0\x9a\xd2Q\xd4\xd5\xbd3\xc0\xe3+\x95?\\\x183\xc0=\x82\xda\x1b\xee\x8a4\xc0q\x0b\xe4\xbd\x03\xb02\xc0\xae\xc1t2\xf0\x8d4\xc0d;#\xfc\xc2\x854\xc0\r\xcb\xe9j<N2\xc0\x0fK7"Js5\xc0 \xee\x1bI\x95\xbe7\xc0\xa8\xa4\x144\x15v-\xc0!\x1f\x98i\x1dd3\xc07\xddH\x08\xaa)2\xc0T\xb8\t\x9c\x17\xe35\xc0\xab\xc2\xe2h\xeb\xc74\xc0\xf0\xee\x8be\xc2\xb92\xc0Ms\xb7\x18\x85\xfa6\xc0\xd3\x9e\x90\x99\xde\x803\xc0W\xa0\xcbv\xa7\xce2\xc0[=\x061\x15{2\xc0\xa2~\xa0\xb0\x1f\xe75\xc0\xd2\x15\xbdsrG2\xc0\xec\x15\x06\tz=1\xc0\x8c\xa2\x84\xfa\xf5\xaf4\xc0\xf8\x12\xf3\x02\x05\x93/\xc0?Y\x83u\xde\xe17\xc0\xab\xf1\x92r\xf6-4\xc0\xca\xcd\xefM\x00\xe5.\xc0\r\xb4\x82\xa9Xz1\xc0\xd4c\x00\xf4\xb8Z5\xc0\xf4e\x18\xcd\x1bh2\xc0\xb3-\xcfS\xd6\xcf3\xc0\x19\xc5\xa9\x0b\x92>1\xc0\xa4O3\xf3=\x823\xc0p\xea\xf1\x15,\'6\xc0\x9a|\xaahL34\xc0\xbe\x83\x9e\xb8V\xd61\xc0\xc9n}\x93l\xe01\xc0^j\x9a\x03\xf8\x8e3\xc0\x12\xe7\xb72\x9cJ7\xc0-\xe6c\xe4\x8b\xd02\xc0\x0e\x8a\xc1\x16\xe1-3\xc0\xfa\xc2\xb6\x93\x8a\x8a1\xc0S\xb3{\x8f\x05@4\xc0\xf9g8\x00\x8e\x8a4\xc0mj\xb8\x93_\xfe2\xc0\xed*i\x84\x85\x074\xc0b\xd5wQ\x1c\xa02\xc0\xc7\xfd}\xce\t\x014\xc0\xfaH\xcc<\xa7n4\xc0\xdb\x9f\x82\x84\xedg3\xc0\xae\x19\xf9\xfe\xee^6\xc0\x11\x9a\xd5\xad\x12\xf73\xc0}\x1a|\xb7\xdf\xa92\xc0p\xde\x1e\xb5^\xd42\xc0;\xa0\xf9\x815)3\xc0\x0f\x8cX\x010\x914\xc0[u!\xbb3\x895\xc0\x9cc\xbag]n3\xc0\xd7\x1bo2uT5\xc0\x8c\xdcXW\x94\xc82\xc0\x01K\xce\xd2)\xe82\xc0ctw\x89\xffh5\xc0B-"\x9e\xd7\xf65\xc0\x1aw\x1a|Mb2\xc0\x15Z\xbf;\xae+5\xc0?\x1c\x1fY\x1a\xed5\xc0\x01\x0b\'\xa9\xb3\xd23\xc0\xa9v\xd7\xc9\xe7d4\xc0\xbc\xeb4\x8dg\xce0\xc0\xc7y2#\xfe$7\xc00\xca"\xa9\xb7\xb62\xc0[9\xd6\xca\xa0q4\xc0\x8e=\xf4\xd2\x07z6\xc0\x1d\x9d\xb0\xd9\xc8a2\xc0\xa2\x17V\x16$\xd23\xc0O\xfc\xae\x14\xc1\xf13\xc0-\xb17\x90\xb9\xca3\xc0S4"\xd4\xd0\xbc3\xc0oC\xadDew3\xc0j\x13\x1c\xa3\xffH6\xc0\xc3p\xb7I\x95\'4\xc0S\x0c~9\xe2\x863\xc0\x93\xc7;\xb5\xd3\xb92\xc03\x8e\xcd\xe3\x81h4\xc0:\xab"\xee\xfa\xd21\xc0y\x03&\xc6\xb5~4\xc0\xa9\x10\x0b\xe8|\xd62\xc0pk\xdd\x0e\xe5\xbb1\xc0\n\xd3\xe0#/\xd05\xc0\xe8\xdf\xe6\xa6\x0c\x174\xc0|l\xbc\x18\xf4I3\xc0\xa2$\xe6\x19Y\xae4\xc0\x1d\n\xff\xf1e\x925\xc0\xa8\xe9\x8d\x84\xa9\x844\xc0\xda\xb3\x1d4\xf7\x9b4\xc0\xe8\x1b\xf6#\xdc\xa55\xc0\xb3=v\xc0_\x072\xc0e\x87\xfa\xff"S3\xc0\xe6\xac\xe3\x03)44\xc0\xa6\xf2\xe5K\x8c\x194\xc0_F\\\xc6=\xd34\xc0\xfd\x9cy;\x8b\xcc2\xc0\x85\xceg-u\x822\xc0\xcd"W\x96\xaf\xde4\xc0Y\xed\'\x8e\x8a\xc61\xc0\x80\x1b7\xaf\xb8,5\xc0O\x1d\xe6\xf20\xc42\xc0SnO!\x13\xec3\xc0\xdc$s\x0b\x98\x0e4\xc06\xb5I\xad\xc2\xfc2\xc0\xa4\xa7,\xc9\xd2\x8a4\xc0\xbcef\xefb\xa84\xc0\x90\xa9\xdb\xe5\xe4\xb64\xc0p2$\x04\x16q2\xc0o\xc89\x81t\xf15\xc0Q\x8f\x06\xac\xc5\xaa6\xc0\xa1\x0bRs,\xdf6\xc0zf\xfc\x9dn\t5\xc0\xb9Z\xa7\x89\xb0\xf51\xc0\xd7\x1e\xb0td\x862\xc0\x83@\xc5\xcf\x85\xba2\xc0\x13\x9fm\x8c\xba\xcb1\xc0i\xf3\x94\xe8\xe354\xc0C\xc6Z\x94\x85\x034\xc0Ko\xe1Ry\n5\xc0\x84\xa1\x86V\xfb+2\xc0\xb18\xe0m\xe4\xae3\xc0\xf8\x17\xdc\x1a \xa32\xc0\xcc\xcf\xdd$\x1aX2\xc0\x82_Z\xa1\x00\x9a7\xc0\xf0\x03\xf4\x8e\x93\xac3\xc0\xb5\xad\xf44\xa5\xc41\xc0\xf7\xd3\xd2\x94J-5\xc0:x>\xeb>\x065\xc0\x90\xc8\xfe\xbd\xfa\xd9,\xc0a\xc0\xd0cOk4\xc0\xd4l\x15\xd8\x83\t-\xc0[v\xe1`aM/\xc0.*\xa5\x03\xc4\x184\xc0\xd1*\xbdV\xc5\xe74\xc0\xdd<\x13O\xd7\xa64\xc0\x9e\xd9\x8d\x1aT\x002\xc0G\xb1.\x0fT\xf01\xc0\xf1t\xa5\xe5\xf0`5\xc0\xbe\x16\xf4\x0e\xadh1\xc0\xea6\xd0\xf1n\x8d2\xc0jo\xb6\x88\x1a\t/\xc0\x8ewwy\xe2\xef4\xc0\xd4\xe15\x9c\x85\xc41\xc0$\xdcc.\xf7\x1f5\xc0\x1e\xee\xfc\xe4\x85"4\xc0\xf6\x17qQ\x0c"2\xc0\xd3\x0fM\xbb\x9d#2\xc0\xf1I\xb3\x9fN86\xc0\x17\xbb\xe8\x83\xf9\x1a7\xc0\xeb\xf9tz\xb1\xa02\xc0\xed\x052\xbc\xa6\xfb6\xc0H\x98\x11\x7fO\xd93\xc0\x86\xda\x85\xe6\xb6\xc54\xc0}=\x927\xeb\x044\xc0\x13\x16PF\x05\t4\xc0iy\x16\xb9\xd8\x036\xc0\xbeE\xc4\x93\x84\xa3/\xc0\x89\x94#L\x10\x9b3\xc0\x19\xa3\xfe\x87\x1a/4\xc0\x98\xfa<Y\xfab5\xc0Z\xf3\xc4\x7f&34\xc0\xbb \x99,\xe116\xc0\xd4\x07 \x1cgW5\xc0T\xbaS\xed\xba43\xc0w\xfa\x04L|\xe67\xc0gi\xcc\xe9P\x1f1\xc0\xac\x15\rS6\x193\xc0Z4w&\x84\r3\xc0\x10\x1a\xcb\xb2\x86m1\xc0\xd5\xe1\x8a\x87h\x115\xc0\xac\xdb\x98&\x9f\xf52\xc0\xe4j\x13\xd3\xa1N6\xc0\xa3\xef\xfd/\xd6\x007\xc0YzU\xec;\x9f,\xc0{\x16\x9d\xb9\x8a,4\xc0\x05\xc7\xd2\xc1\x17@7\xc0\x81\xde\xd6\xd0\xdb\x186\xc0t\xab|>\x18V2\xc0h\x87-"y\xf04\xc0+4<\xc0)Q5\xc0f\xa4\xdc\xee\x08\xa21\xc0\x0e\xb9\x13\x1a\xbb\n2\xc0\xb8\xb7\xb2\xeb\xa6v2\xc0\xc2\xf5\x82s\x17|2\xc0\xe3\xa7K\xeat14\xc0\'\x17\xeaY\xcc@7\xc0\xb6\xc5\xc8:8B4\xc0\xd3\x0c\x159\x00\x062\xc0\x1d\xa6\xe5\xed3)3\xc0\x9b\x95\x7fib\xc14\xc0;X\x01\xad\xcfe6\xc0\x1aZ8\xea*\xa96\xc0R\x9c\x80G_!5\xc0\xa8\x91\x1b\x99\x06l3\xc0\x8eb2l\xbe\x992\xc0\xdb\xb4\x96z:\x017\xc0\xb1L\xd8\xf8\xb7\xf32\xc0\xf4\xd1 w\xad\xde3\xc0\xe5\x13 \xd5\xb7\xf03\xc0\x8a\xe2q\x9c\x00\x1c5\xc0\xc1\xec0\xb5\xbeP4\xc0N;\xd75\xd4s3\xc0ClT\\\x04j3\xc0\xbb|\xd9Wx\xba4\xc0Wy\x970r\x923\xc0\xb0\xec~\xa1\x13V7\xc0i[\xc4\xd3\xbcq5\xc0\x16\xf8\xc1]J82\xc0\x0fj\xbc\x9c\xa8\x1a3\xc0,U),)K3\xc0uFQ$\xe533\xc0\xef\xc7Q\x98\x1d?4\xc0\n.G\xb4\xef\x080\xc0\xdb<G[\x08\x043\xc0g\xccO0\xd4\x845\xc0\xf5t\xae\tvc2\xc0\xf8sm\x8f\x83E3\xc0g\x88\x7f\x15%t2\xc0\xcb\xcdwXq\xdc3\xc0\xec\x06\xe4Y\xd5b1\xc0\xf4\xf1\xad\xa0*=5\xc0\xee~z\xd5\x7f\x037\xc0yT\xb1mE\xc33\xc0,\x15\xfa\xb46\\1\xc0\xa2\x89X\xaf\xe2\x103\xc0\xe9\x01\xb4n\xff94\xc0\x8d\xcf\x96R\x0e\x036\xc0O\x02:\xf2Y\xdf6\xc0\x96\x1f\x1c-\xaf}3\xc0\x05\xf1\xb8\x8d\xb9\x982\xc0\x8d\xa0\xe1\x17\xd8\xc65\xc0)\xc9\x83\x82\\\x9a6\xc07O\x87)\x05U6\xc0\x9c.Xs\xbfz1\xc0\x86\xde]\xe15\xab7\xc0\xe6T\x94\xefY\x073\xc0\xbc\x0cg$6\xe74\xc0\x13kX\xad\xd3\xe92\xc0m\xc3\x01RH+2\xc09\x04\xf8\xb60\xba3\xc0p;%\x13\x8b\xaa.\xc0}\xa1&\xa01,2\xc0\t\x8a\x9e\x18}j4\xc0\xf1\xe9h\x9bg\x7f1\xc0\xaa\xe7u\xf3\xd816\xc0\x85\x8c3\xa0#\xc15\xc0nk\x8be\xff=7\xc0xO\xe7u\x11\xba-\xc0\xca!\xa3\xcap\x1f4\xc0\x01\n\xb3\xec\x12\x902\xc0\x0c\xbd)@\x9cB2\xc0\x8c\xdf\x8f\x15K\x048\xc0V\xbc\x94\xce\x0c\xbc6\xc0\r\x82\xa2\xbc\x8b|4\xc0\xfe\x1bV\xfa\xe3\xff1\xc0\xd9\x93\xfa\xb9\x04\\4\xc0\xa6-\ta\xd5/7\xc0\x84\xcb\x8aT\x9d\x104\xc0\xa39\x9f>\xbd\x823\xc0\x1e\x87S\xf8\xa0\x8e2\xc0\xae\xaf\x99\xc3\xf1\xf43\xc0\xe0\x16\x1b]\x88\xb6.\xc0\x1d 7\x18{\xa03\xc0%|\x14?\x19\xa26\xc0>\x02\x83\xdd~\x823\xc0ry\xfeK{\xaa1\xc06\xf9X\xef\xd6\xf12\xc0\xd41;W\x1c\xbd4\xc0$RH\xde\xd9\x904\xc0\xb4I\xb6\x8a.\xfb4\xc0\x98h\xa6\x14\xa9r4\xc0\x1f\xb8\x8a5\x10\xfe4\xc0i\xc0\xf9\xe4\xf2S2\xc0\x0b\xaa\xffw\xab\xbc4\xc0Vi\x08\xc7\x81\r3\xc0\xed\x91\x89\\\xa7\xbc2\xc0\xf0\xff\xaa\x17\xaeM3\xc0\xe1\xde{4\x04\n4\xc0Pld\xb1\xd6!3\xc0\'6\xa1\x12\x0fF3\xc03\xd22:,<3\xc0\x7f\x84D\\\xdav4\xc0\x95U\x92\x12~\x885\xc0G\x03 \x8c<\x183\xc0.\xb8?\x04W\xfa2\xc0\x11!vF\xdc\xf63\xc0\xab:\xacS\x06\xfe7\xc0\xe2\xbei\xb1;G3\xc0\x83\xda\x15\x9b%V6\xc0\xec9\xeb\x93\xfd 7\xc0}\x01$\xa5\x9fr4\xc0\xdb\xce3p384\xc0\xfcj\'\xf7\rd4\xc0\x16\x99?\x9f?\xfa4\xc0jWo\xc0\xfb\x1b4\xc0\xf0,\xf3\'w;3\xc0\xaa\x9c\xf1\xe3\xfb\xf83\xc0Oz\x08\x93\x98\xdf4\xc0\xa5F\xb5\xdb#d3\xc0\xf5\xa5\x8a\x8e\xe9 3\xc0\xa5\x81\xda\xd5\xc8}3\xc0\xe0\xae\x0bq\x17\x883\xc0\x9a]\xbb\xdf \x8e5\xc0\xcd\xfe\xec\x13N\x834\xc0\x93\xc2\x95Y\x85\n3\xc05\xed\xc00\x19{1\xc0.v\x135\xcb\xc54\xc0<\x8d\x02\xca\xa2m7\xc0s\x87Uq\x0eC2\xc0\xa2(=\x94\xd6\xd04\xc0\xaf9p\x84\x8fM4\xc0\xc8\xb3jGu\xaf4\xc0\x8eo\x85*\xcf\xf06\xc0\xa196Z\xf2\xe62\xc0\x9d\xdf\x02X\xc5|4\xc0\xec\x148lu\x0e2\xc0Kvi>\x11\x0f5\xc0sTB"\xe8N0\xc0}\xa2\xc4\x08\x99f3\xc0\x1e\xae\xa1\xe1\xb6\x153\xc0QD\xdbB\xa7\x103\xc0\xbbj\xffN\x1a\x032\xc0\xc4\xbf\xdb\x94Y\x1f4\xc0\xa6\xcd\x05\x93-C3\xc0\x08L\xa2\x11T#4\xc0@-}\xba\xaf\x9a3\xc0\xde\xd1\xc7r\xa0\x025\xc0H\x197\xc8\xffw5\xc0\xffE\r\x92nn3\xc0\xa3\x9c\x9c/Gm5\xc0\x8b\x9b\xd6\x88\xd8\xd42\xc0\xda!\xfa\x97\x15X4\xc0\x0e<oeG[4\xc0\xab\x0b\x9b\xfc\xecj3\xc0\xc3\x85_i\xa7?5\xc0\x0b"\xa8\x97\'\xef6\xc0\xa5\xa8\'\x84\x15\x086\xc0\xab\xa4\xc3\x90\x15v5\xc0\xad\xf6\xff\xc7\t67\xc0w\xb3\xc4\x12\'05\xc0\xa1\xfd\x99YG\xf92\xc0\x15\x90\x81\xa3\xb5\xf22\xc0\x06\xfb\xd9F<e3\xc00\xa0=8\x87\x073\xc0\x8b\xc4\xcb|d71\xc0\x95\xdb^\xf9\xd5\x7f5\xc0p\xde\xfe\xc1\xd7S2\xc0\xd89\x06\x9d\xb8;5\xc0\xb8I_\xf4\xdb.7\xc0u\x8bQ\x88\x9d\xf82\xc0\x1b\xb4W\xb5)\xee4\xc0[\xf0q\xd8\xb9\xe15\xc0e\xb7IW[\x0f4\xc05\xf8\x82\x98\xf5\x184\xc0Y.\x9c\x80\xc1\xd22\xc0"\xb1;Y\x81\n4\xc0\r\x0f\xa0\x95\xa4}3\xc0\x11\xb7\xc5\x17\xec\xa83\xc0\x03 \xc1\xf6}\x993\xc0\xb5\xd2\xcf\xf4\x1335\xc0=\t\x89\xd5Y*5\xc0Y\xa1\xaf\xbeB&3\xc0\xc2\xee\x15\xeb\x85\x005\xc0\xae\x93\x00\xacn\xe64\xc0b^\x0e\xd0\xe1\x10-\xc0A\xee3s[B7\xc0\x1ew \xe5\r?7\xc0\x10\xe9\xbd\xd8\x00\x922\xc07\x9b.$\x17\x8b2\xc0\xecK\xd6J\xe2\x028\xc0\xef\xe2\xf2\xd3\xc370\xc0\x1fG#~DJ4\xc0\xd4q\xb5O\xe1!7\xc0\xf4\xfbZ(\xcd"5\xc0\xe1\xc8\x0f\xed\x03\xea6\xc0)i>\x93Ph2\xc0\xafc\x05\xec>\x1e4\xc057\x99X~l3\xc0~\xee\x96)x\x7f3\xc0\x14\x08\x94\xb9\x19\xb44\xc0\x1e\xf4\x06\x87\xd6\xc76\xc0U\xe8\xed>\xb8e2\xc0\x85\x0e;CL\xa73\xc0\xc4}?\x0bV\x9a6\xc0\xd1\xfcPa\x8c\x9a3\xc0\xcf8\xf2\xd5@\xde,\xc0\x8b7\xbc,\x0e\x975\xc0\xe0a[\xbf\xe5&5\xc0P\x90Yl\x03\xcb3\xc0\xfb\x1c\x1f \xba\xb54\xc0\xbb!\x17\x03\x0c\x9c2\xc0a1\xd5T\x01\xf74\xc0\xc9v\xf6\x19\xa9\x817\xc0\xe6\x9f\xf2\xd1\xa9\xfd7\xc0$\xad\xaf\xeb\x1fy5\xc0D\xc5obL\xfb7\xc0\x07F\x00\xc9S&5\xc0\x81\x7f,`\x94\x0e7\xc0\x96\xc84is\xe87\xc0\xc6\xb0R\x8c\xe6\xfd2\xc0\xa7\xa9\xfa+\xa7\xff7\xc0|{\xf5\x18\xe1j3\xc0v\xf1\xb5\xf7\xa5\x881\xc0\xe6A`4\x1cT4\xc01\xf4V\xff\xd4\xcf0\xc0j\xf2\xb7\xfa\x9b\xa64\xc0ku\xcf\x87\xf0\x834\xc0\xbd3\xe9K4\x891\xc0\xdc\xbb"\x7fv\x893\xc0\xdeE\xf7`Wv3\xc0\x90\x0c\xf2!\xa7\xfb0\xc0m\x971o\x9d\x864\xc0\xa7\x0f!\xf6\xb4o3\xc0/N\xf7\xc9\xae\xf47\xc0p\xb4\x1b\xc5\xd9\x992\xc0\xb8r;\xfbLq3\xc0\x83\xf7\xcd&\xf0x3\xc0\\\x05}\xb4\xc8\xcd0\xc0\xc8\xde\xda\x9b\xe0\xf47\xc0\x9c{=\xb1~\xe00\xc0 \x92D\xb9\x0c\x945\xc0\x89\x8e\xb2\xc4&\xe40\xc0\xc6\x8c:o\xfc64\xc0\x06\xfc\x92\x85k\t5\xc03g\xecK\r\xcd2\xc0O\x97\x88\x05\xff\x183\xc0\xa4\xefJG0\xee6\xc0\xc0\xb1\xfb\xbc\x82\x9a3\xc0\x90\n2\xed\x97 3\xc0\xbc#\xb0x\xb7\xfe2\xc0\xb68\xd9\x81\x9f\x1f6\xc0\xa5\xbd\x1a4\xd8\x8d3\xc0`"\x0c\x95K\xf53\xc0\xb3k^)\x1c\x855\xc0\xee\x1b\x06\x93"\x801\xc0\x83\xa4\xfd@\x19\x911\xc0\xfa\xd5\x98o\x98\xa43\xc0\x86\t\r\x04S-4\xc0o\xea,u\t$3\xc0\x07\x92v\x98\xc6\x143\xc0\xc8\x98\xd2\xff\xebc6\xc0_\x83^;\x87\xc86\xc0\xc1\xbc"\xfb\x0b\xc90\xc0D\xb3U\xb6\xee\x811\xc0\x98@\xc3\xbc\x91\x892\xc0`\xf2\xa0\x12\xc9\'3\xc0c\xf7\x99{\xceu3\xc0"o\x97\x1d\x87\x163\xc0}5\\\x01fa1\xc0\x8e@+\x1f\xf2\x931\xc011\xe3&\xe7u4\xc0\xc4AL\x88\xcb\xf14\xc0W\xde\x03\x7f\x92\x053\xc0\xf2i\xea`\x03\x822\xc0\x1c!6\xbfB*3\xc0\x8b\x0e)\xcf\xd0\xfa5\xc0\x03W\x84=\x19\xe04\xc0\xdd\xe4[\xf0\xf1\xaf3\xc0/\x07\xc5\x92\xbcI5\xc0#\xb3\xef\x96\xaef3\xc0^#\xe1\xc1W\xd84\xc0\x9a\x1f9A\x9e\x9e4\xc0\xaa\xd4G\xd0\x8d\x161\xc0\xb0/Y\xbf,\x045\xc0\x89\xbe\xdc\xdd\x17\xc74\xc0\xc340\xd0zn4\xc0\x12T|\x03\xcd\xf12\xc0\x87\x15\xa6\xe2\x16\xaa3\xc0\x92F\xbe\xf4tq3\xc0b\xc9\x16\xd7\x06W0\xc0cr\xb1D\xe7\xb03\xc0\xca\xae\xd0Ib64\xc0(\x88\xac&W:3\xc0\xc6\xb5\'\xd9\x17\xa16\xc0@=g\x9c0@0\xc0\xc2<IK\xee\x1a3\xc0\xa9\xcbE\x06J\xac1\xc0\xc2T"\xce\x1c\xf92\xc0\x99\xe2\x97\x8c-\xf93\xc0\xa6\xdf:\xa7\xb5e2\xc0\x98\xd0\xaa8\x7f92\xc0\xb5\xb3c\xaa\xc4\x9e2\xc0\xa5\x8f\xa0u\x83\x1e7\xc0)\xe3pj\x11M4\xc0\x91\x86D\x05\xe5\xa03\xc0kiz\x9d\x17\x0f3\xc0\xf4Ne\xc2\x02\xdc2\xc0I\xb0\xf1\xe8>\x143\xc0\x03\xbf3\x9e\xe1\xd25\xc0\r\x8d8\xea~\x9e4\xc0y_y\xac\x81\x183\xc0j\xcc\xb8\xbf\xb5.4\xc0\x9b\xfa\xe0\x85\x93\x192\xc0\x9d\x1e\xd3\x81i*2\xc0\x9eV\x00#\'W3\xc0\xfe\xd3\x99\x9a5B3\xc0Y\xdaF\xc3q\xd46\xc0\xe9\xae3!v\xd84\xc0\x85P)\xf8\x14\xf92\xc0\xbc\xb0^\xb5\x96\xf23\xc0\x19}\xdb^\xc9\x843\xc0\x14\xee6Q\xb7\x054\xc0\x00\x0f]\xc6\xbc\x004\xc0TQ\x15\x98\xc2\xfb3\xc0E$\xbe\xcc\xc8\xf63\xc0\x0c/R\xba$\x956\xc0\x03>s}\xd4@6\xc0\x9cnr\x1eyS0\xc0#\xb8b\xbe\xa4\xb43\xc0%\xd1,JOx3\xc0 ^\xd9\'\x89d1\xc0\xbe\xdet\x156\xf73\xc0\xd3\x15.\xef%X4\xc0\x8a\xe2\xfb\x87y\xfd2\xc0@l\xeeR\x05\xf87\xc0J\xd2\xa7%\x9534\xc0\x94Z\x8b\xc0=\r4\xc0\x82w{\xa0&\x963\xc0V5}\xef\x17#3\xc0\x00jmt\x1b\xfe4\xc0\xd3\xe3\xd2\xfb\td4\xc0.8\xef\n\xe2\xa82\xc0\xe6\xc8\xd0od\xb72\xc0o\xbc\xc9d\x0et1\xc0"\x9f\xe7%\xa2\xab3\xc0u\xa7\xe4\x06=\xbb2\xc0~\x81!\x84?\xb45\xc0$\x8bl\xfc\xfai1\xc0\x99i\xe8\xc0\x85\x943\xc0%{\x83\x01\xedP4\xc0\xe8\x86Z%H\xa71\xc0\xe2\x0eaAe\xe36\xc0\xedZ]7\xf9\xa93\xc0\x17`a\xf1\xe1\x934\xc0\xa50<\x17h\x8c5\xc0\xee\xe7\xb0\x91\t\x983\xc0q\x0b\xa1,\xec\x063\xc0.\xe4\xa8\x19y\xa84\xc0\xa3\xb9}\xc5\\43\xc0=Yjx\xa403\xc0\x13g\xf7?L\xff2\xc0\xc4"a\xe8^\xeb3\xc0\x92\xea-!t\xa24\xc0K\xdc\xeaH\xbcG5\xc0H\xc43\x87LG7\xc0\x1dqJ\xc0\xd4\x024\xc0\xaf\xe1\x18w6\x085\xc0B\xaf-\xc9\r\xaa3\xc0\xa8\xdc\xbf\xedL\xa75\xc0\xcb\x1f\x037{q3\xc0:\xfe\x90 \x1e\x167\xc0\xff\x1d@\xf1O\x882\xc0\xc2\xa0\x8f\xd7_\xcc3\xc0N.\xb5\xd3\x8d\xae6\xc0\xce\xa9\xf8\x14#\xf53\xc06\xfa\x1f\x08\x0f\xbf2\xc0\x87\xba\xeb\x17 v3\xc0<\x1f,\xeeh43\xc0&\xbe~\x11\t+3\xc00\x1f\xb4.\x9aM5\xc0\x81\xe1k\x80Y~5\xc0\xf3T!6\xb4U4\xc0z\x9d/.\xa3\xcf2\xc0u\x88\xffY.<4\xc0\xe9w{#^\x105\xc0\x8am\xb7\x07G\xfd3\xc0O\xe8l\xb0E\xd16\xc0K?\x92\x87\x91t2\xc0=\xf9\x93?\x82\x1d2\xc0\xffTr\xc5\xfdq1\xc0m5\x97\x81\xc2G5\xc0\r!\x9f\x93Q\x132\xc0\xca\xd3\x1d\xb1sC2\xc0\x8f/\xa2\x13\x1ag4\xc0\xea\xaf\xdc\xe7\xad\xd73\xc0\x04\xa7\xa1F\x0b^3\xc0\x19u\x95b\xd7C5\xc0F\xde\x00\x83Zg6\xc0\xebC\\Y\x11\xf77\xc0+\xcb\xb7\x0f\x8a\xe82\xc0l\x88\xd5\x90\xf5\xc03\xc0E\xdd\x02\x8e@R4\xc0\x1cn\x11\x14\x16\xd76\xc0@\xf2\xa05\xed\xd13\xc0k\xdb\xbb\xc5\x04C2\xc0\x0eL\x9a\x152\x893\xc0\xc7a#\x9f\xe1\xb43\xc0\xba\xf6\x94\xd6\xec03\xc0\xd3b\x81\x940\xbf2\xc0\x12\x023\\\xca@3\xc0+\xa4\xa1\xdb\x06\xa83\xc0\x96^,\x940\\3\xc0\xd0o\xf3\x12\x19i3\xc0\t"\x84\x96\xaa\xe91\xc0\xe3\x8d\xbe\xfd\xa2x4\xc0\x87\x0c\xba\xa1\t\x174\xc0^g\xc8\xb6\x8a\xee2\xc0\xe1\xa2\x8f[\xe3\xe95\xc0\xddSo\xb2\xc754\xc0M\x18k\x8a"\xe96\xc0\x13\xb3\xdd\xeaZ\x173\xc0N\xd4[9!e7\xc0\r\xd5\x8e\xd4\x18B2\xc0$_\xa6\xdd\xfbq4\xc0\xfa\x05:\xe5l\xea5\xc0;\x0b5\xe0;\xa23\xc0\xdc\x94%\x04\x85\xd82\xc0\xb5\xe2\xd7^\x8e*7\xc0 H\xae\x9doo4\xc0\x82U\x05\xfeX\xe26\xc0\xa02\x9f|NE5\xc0\xe3\xf7\'T[\xd26\xc0\xf9\x90So\x0c\xe12\xc0\'\x1c\xc5\xe6@15\xc0\x0c;\x99\xc6\x83J5\xc0j\xcdK4\xcb}5\xc0\xd4\x93q\xed\xa3/7\xc0\xed\xd9u\xc4(*4\xc0\x179-C\xc5Z3\xc0\xe1`4\n\xd5%3\xc0\xf5\x19L\xae\x98T6\xc0\xa1r\xdd\xc9N06\xc0\xdd\x19\xd6_\x15\x974\xc0b_\xd4NU\x814\xc0\xb7\xe9\'\x81\xc8f3\xc0a]\xe9*V\x843\xc0\x85\x8a\x93\xec\x1d\xf82\xc0t\xaa;\x8b\xd5\x1c3\xc0Tf\x8aj~\xc12\xc0G\x02\xd4(\x9c\x1c5\xc0\xed\xa54)\xff\xbd4\xc0\xc8,GNf\xb34\xc0V=K\xa8\xfb\xbf3\xc0\xd9\xf9E%\xa706\xc0\xcbR\x847\xa7\xfd7\xc0\x93\x16\xe4\xe1\x0e\xe44\xc0*\xa5\xa5\xec3}4\xc0e\xfd[\x87\xe9\x103\xc0\x9b\x1b\x06L\xaep4\xc0}\x99%MTq4\xc0C\xaeO\x94\xed\x8e3\xc0!\x1b\r\x85K\x085\xc0V\t\x88\xa5wz2\xc00\x00\xffQ\x0153\xc0\x0e\xc58\x1c0\xe14\xc0\tyo\xa4\xfd&5\xc0\xfe\x7fe\x91\xc7@5\xc0}+ui)\x9a3\xc0;3\x00P\xd6y3\xc0\xe8\x0c\xfb1h\x083\xc0\x16}%\x14]S3\xc0\x97m#\x9f%\x153\xc0\xe6T\xf2mAI7\xc0\x1b\x8a\xe6?\x81\xea3\xc0p\x9f*\xbe@q3\xc0\xbfk\xfeh\x9a\xea2\xc0\x02\xfc\xe0\x8e<\x944\xc0\xd6.\xf3\xd9|\xab3\xc0\x90\x84>wON8\xc0\x8b\xafL(nN5\xc0%\x81<;\xa9\xdf4\xc0\xcf\xc4\xaeq*v4\xc0\xf2\xffB\xd8\xf1\x8f4\xc0\xc2f\xb2\xd2\xd0\t4\xc09\xe5\xc8a\\\x1e4\xc0\'1\x016\xed(7\xc0U\x1a2\x83mx4\xc0\x08\x93\xc1\xe0Z\x885\xc0#\xf9\x8d\x86\xd7\x044\xc0s[\xfa\x14\xd3\xfa2\xc0\xd3\x8f\x92[\xa9\xd13\xc03T\x1f\xf0\x8b\x144\xc0\x0cM\xa2\x97\x1324\xc0\x03\xc8\x9d\xd7\xae\xfc.\xc0\xd5\r\x930\xa8\\5\xc0O\x86U\xea&\x9b5\xc0_\x8d)N\xa9\xdd2\xc0\xf5\x9c\xb8\xf8\xf4\x0b-\xc0\xd1%R\x14\xb6\x9c3\xc0w=\xadSQ:4\xc0\n\x97\xf0@\xbem3\xc0@\x9e\xdf\xbb%e3\xc0\xa2\xa44\xb6l27\xc0\x1d-\x10\x06\xd8\x158\xc0\x12\x18\xe9\xa7\x84\x195\xc0k\xad\xa9\xec\xf8\x973\xc0\xc7\xff\x82\xd7\x90\xe43\xc0Pe;\xb5d\xe74\xc0[P\x02\xe3\xba\x147\xc0o\xc7\xefz$x3\xc0l\xf4\x1b>\xba=3\xc0\xf8$N\xb4\xec~3\xc0y\x80(\x9e\x97\xc62\xc0\x85\x1e>\x1a\x1ca7\xc0\x18\xb3g\xf5/\x04-\xc0`\xe7\x8asa\x0b/\xc0\xac\xe1\x9b}b\xf25\xc0Jf\xfd\xac\xe5\xc82\xc0\xa3\x84\xb4}\x87w3\xc0x-\x02\xdf\xa0m3\xc0\x85\x80\x1bn\x9aE4\xc0c\xccDF5%3\xc0X8\xdf\xc0Yk3\xc0\x19\x8c\x067W\x0f1\xc0\xc3\xa7m\xb7a\x0f4\xc0N\xa6"\xe4\xca{5\xc0\x9e\x99~\x97$\x1f4\xc0\xe5z\x8c\xc3\x1b\xb24\xc0^\x90?\xa5\x0fw4\xc0XO\xa5\x8b\xfa\xd51\xc0\x13\x8a\x85\xd4\xa5\xdf5\xc00x\x88u\xc3D5\xc0$r\x07\x84\x83\x083\xc08s\xb1\xc4\xfe\xd92\xc0R%\xa9-\x10\xed6\xc0\x83\x826\xd7\x85R3\xc0\x1c\xa0{\xa6-\xe92\xc0y\x07cY\xec>5\xc0\xe35i\xeb\xc8\x064\xc0\xa6\xccg#\x80k3\xc0\xd3\x16\xc9\x96\x9dd3\xc0\xbfn\xbe\xc3d\x813\xc0\x1d\x98\x92\x13\xe5s5\xc0\x90^/\x8b\xcc\x9a4\xc0\xf2\x12\xf3M\'04\xc0\x9e\xc1\x95 O\xaa4\xc0\xdf\x9c$\xb53~3\xc0\xf0?\xfa\xdd s3\xc0\x80\x88\xf1$\x05o3\xc0`\x89\xb7\t?a3\xc0\xc3\x98 J\xd2\xe23\xc0\xa7\xc5\x1f\xc4\xa4X3\xc0a]E\xd4\x12\x9f4\xc0\xa1cZ|O\xf33\xc0\xdc\x95\t\xb9P)4\xc0\xb9\xa3n\xcdp\xb83\xc0\x80\x9cy\xe0\x97\x973\xc0{\x928\x01\xa0F3\xc0T=\xe4w\xffh5\xc0\xa2\x85\x93m\xa5\x0b5\xc0\xfd\xfa\xf6l\xf0\xf85\xc0\xf9\x11S\x1dg\xab3\xc05lg\x8d[y4\xc0B\xbf\xd1?U\xee2\xc0\x05<s!\xb4\'4\xc0\xdb\x87\xaaUM\xe03\xc0\x11\xe1-\x1f\x88\xbd3\xc0!f[\x8f\xb9\x8a1\xc0\xdd\xed\xd5\xe6\x02v3\xc0\xc6\x93\x84\x1dP\x18-\xc0\xee\xaa\xbakE\xfc2\xc0\r\xf1\\\xe6\xecG3\xc0\xd2@JS\\"3\xc0\xe6\x92_\x14b\xda3\xc0SRA\xd9\x1cc3\xc0f$\xf5\x0c\xeew7\xc0\xc6B\x08U\xa1{/\xc0\x1e\xf4\xa0\xbe\xd6K3\xc0G1n]/R2\xc0>\xab\xcb\xc4\x86N3\xc0\xe4\xe5\x92\xe6\xf1\x063\xc0\xeb\x05\xda .\x043\xc0\xd6Q\xfd*\x16\xd92\xc0\x08\xdd\x7f\xdc586\xc0\xd4y\xc6cz$4\xc0<\xe1\xd1<\xb6W2\xc0\xca\xbd\x1ei\x81\x1d4\xc0\t\xc5\'Z\xf1\x034\xc0\xecA\x1f\x80\x14\xae5\xc0\xdeT\xc5\xc6\xb485\xc0\xa2\xec\xd8\xef\xa4f7\xc0\xc7\x07\x92\x17b\x075\xc0\x12b\xc9J\x8184\xc0\xf5\x9c`\x8b\x8e\xed2\xc0\xd4\x10i\xb2\xc3\x014\xc0\x1a\x90\x90\x1b\xf7\xc43\xc0\xaf\xb5i\xa8\xc3\xbf3\xc0\xd9\x0bu\xd1_\xd32\xc0\xfd,d\x1dA\xcb3\xc0\x19\x10\x95)h73\xc0\xbb\xd5\x13\xb3\xa9)3\xc0\x95\x051U\xc8\n3\xc0\xe3\xbe\xe3\xc7\xb5\x1f4\xc0\xe0\x8a\xe9\xbdaP3\xc08\xfa\x026\x83\xd72\xc0oH\x8c\xf5\xbe<4\xc0\xd00\x88\x9b\xb9i3\xc0\xa4\x80Ua\xd9\x084\xc0\xfb\x1a\x8bh|\xd43\xc0\x12\x85A\xd8\x8e\xf42\xc0=v\x1c\x85;Z1\xc0\xe2\x99E}B\xd36\xc066\x8c\xc6\xffr3\xc0\xc4\x93=\x1d*\xee3\xc0\xd7[)\xe1\xa4\xba6\xc0#sJ,\xf8f4\xc0?C\xbd\x9f\xd5e4\xc0\xb7\x91_-\xce`4\xc0\xc5\xfa\xff\xc4\x95(/\xc0Wau?(\x8d7\xc0\x95?\x8fc\xfe\xed3\xc0\xe4\x1f\xbby)\t3\xc0tG\xc2\xad\x85\x1b3\xc0p\xb4l\x99\xdc\xf02\xc0\n\xfeEi\xb1x3\xc08\xf7\x98\xd6\x97\x194\xc0!+\x96N\x8d\x7f7\xc0\xb8\x8aB\xff\xa5\x953\xc0UG\xd2\xa6H\x0e4\xc0t\x0eT\x05\x9aB5\xc0\xf9Mo\'\xa0\xee2\xc0"\xbf\xa8#\xbd\xe32\xc0\xcc\x9e\x02\xf54q0\xc0\xc7 ?\xd3\x13G3\xc09\xad>\x13:\xf12\xc0g\xfee\n1$4\xc0\xd7u\x94+\xd5\xed5\xc0z\x1e{\xc2\xe4\xe35\xc0V\xdc\xb8^&\x143\xc0&|)\xc5\xf3\xd02\xc0\x1bA\xae\xf5\x91\x963\xc0%\xa4\x9e\xf8\x10\t3\xc0\xec]\x94\xd2`\x913\xc0u\x06\xb7\x05\x8e\xe32\xc0\xec+\'\x84\xf0+2\xc0\xd0L\xdf\xaa\x96\xec4\xc0\x9f\xb7?\xfc\x14\x82-\xc0\xe6\xcb\x15~\x14D5\xc0\x1f\xe2\x03\xb3\xcd\x134\xc0\xc8\xeas\xe8\xb8\xdf3\xc0\x14\x8c\x15\xc1\xd235\xc0\xa7\xd5\x81Fj"4\xc0;\xef\x85\x8fA\x175\xc0E\x93F\xe4\xceG4\xc0\x89\xb6\x83\xa9V\x1c4\xc0\xc2\xd2\xc1\x013&4\xc0=\x8d\xf9\xe7WV7\xc0\x9f\xdf(b+\xf42\xc0Y\x89\xecN\xa0d5\xc0\xaa\x95x\x1f\x99\xdb2\xc0\x98\xa1\x13\xc0\xb2\x814\xc0\x1a\xd9\xbbc\x8a\x017\xc0\xed\xae\x8e\'\xca\xa92\xc0J^\xaf&\xa5\xf35\xc0\xbd\xb9\xf1IF\xa25\xc0;V^\x9cT&4\xc0\x85\xb6Xm\xb3\xfa3\xc0\xf6\x83\x8f*7\xf73\xc0\xf5\x95\xd6?\x9c,3\xc0)\xa0\x8f\xf2\x97\xb15\xc0\xbc\xbb\xc2\x9e\xb8\x852\xc0\xcft\xa29\x15/2\xc0\xaaX\x99\x8b\xe367\xc0\xdb\x07T\tK\x194\xc0\x1c\xdfz\\\xff<3\xc0;\xcf=\xec\x03Z7\xc0\xc1\'\xe9\xa1*\x156\xc0\xeb\xd2\xce c\xd92\xc0\xa7G 5\xcd\xd36\xc0$\xdc\t\xb6\xb7]4\xc0\xe1\xafCH\x0f\xdb3\xc0\x1aK\xe4wA\x0b5\xc0\xc5\x8b)\xb1w\xf24\xc0=A<\xf8/q1\xc0\x0fec\xdfW"3\xc0\x92\xd4z\xc9\x1c\xf92\xc0\xe1X]\x04\x0f\x92.\xc0\xe6t\x99\xa6l\x801\xc0\xe6\x1f\xdf\x7f\x9a)7\xc0-\x1cO\xbf\xc9>4\xc01S]\xfd*63\xc0&\x7f\xaf\xef\x06\x047\xc0\xad\xbe\xf2\xe9\xc7\xb42\xc0\xa6"\x00\xc0\xf7a1\xc0%~\x85\' \x983\xc0 \x9a\xcd,CT4\xc0\xdc\xae\xcc\xfb\xc8\x9a5\xc0\x16\xd4\xecs\xc8,3\xc0\x97\xe7\x1e.Y\xfe2\xc0n\x1ao\x8e9\x194\xc0\xc0YDk\x9fp4\xc0\x910?\xc3j\x814\xc0\xd6\xadl\x11F+6\xc0\x150xq\x1cj4\xc0\xde~\x96\xce&\xf92\xc0\xcdU\x01\xaf\xb1a2\xc0\x07+\xda.\xf9\x883\xc0\xeaH\xde>g34\xc0\xdc\xec+\xa6+\xc53\xc0\xdc$\xa3\t\xe8a2\xc0\xf66\x90\x81\xfaD3\xc0Db\xdfC\x90.3\xc0x\x8a{\x14\x87\xcb2\xc0o\x19 \xb2M32\xc0\x95\xbfK\x9e<\xad6\xc0\xb6\xdc=\x81Pl1\xc0\x84\xf3<\xc6\xb8\xc83\xc0\x07\xb0\xb4\x03\x1a\xee2\xc0y\x90\x85F\xc8\xb83\xc0\x1b\xc1f\xcb\x96\xfc3\xc0\x1e\xb5l\xa5\x9e\x116\xc0N9\xa2b6\x8c7\xc0l\xcc\xef\x9f\xd7&4\xc0:5l\x1f\xba%2\xc0\xe0l\x07\xebh63\xc0\xc7Q\xda\x1c\xab\x9c4\xc0a\x9d\x92\x865\xe61\xc0\xb3\x1b\xac\x9a\xce\x0f5\xc0$\x0c<~\xf9\xf52\xc0j@\x1b20Q4\xc0\n:\xd0\xe8b\t4\xc0\x80\x853\xc4\x0bX4\xc0\x04LBl\x85\x974\xc0\xd0\xd6,$|c1\xc02\xb7.\xfe\x0f&3\xc0l\x8auW\x84\n3\xc0I\xa4\x9d?b\x8d5\xc0\x89\xa31W\xab.7\xc0\xba\xb5\x9f\x1b\xadx2\xc0\x9ff>`\x1f\x854\xc07\xf2[\xe5\x83\xcb3\xc0\x02\x88\x85\'\xe4\xea3\xc09[\xf2,\xea\xe33\xc0(\xb0\x84\xa8\x00\xa43\xc0\x19{\x94F\xa2\xa93\xc0\xab\x12\xfc\xe3Zh4\xc0R\xc8\x98\xf88\xe74\xc0\x1b\xb6\xe4\x17\xbd.3\xc0\x96\xc0l\xcetx5\xc0\xb4T_\x1d\xb2\xf62\xc0\xe5\xf6\xbb\xd4[\xc15\xc03\xbc|\xcb\xcaN3\xc0\xfd\xca\xfe\xdf\x1cR/\xc0\xb2\xc2$\x12>R4\xc0\xc2\x84\x1b\xae\x05 4\xc0\xc0#\xc8\x80\xa0\x174\xc0\x07\x12TMfT6\xc0\xdc\xff\xd5N\xbb23\xc0\xfa\xff\xb0\xc0\xf887\xc0\xe0W\x14W\xf0\x062\xc0\x1eS?\xd3\xd2\xea2\xc0\n\x98\x01\xdc\x05\xb46\xc0\xb4\xa1\x1c\nT;3\xc0O\x81\xf4d`46\xc0\x89\x16k\x18\x80o5\xc0\xa02L}\xf7\x135\xc0\x9e\xe2\xf6+\xf0[3\xc0\xc7\x0e&\x05\xc3\x024\xc0m$Yk\xab\xc9.\xc0\x1f P\xd2\xc0\xf73\xc0K\xfe\rm\xa7"4\xc0\xfa\x84\xc3\nL*5\xc0\x84\xc4\xc8\xab\xf5$5\xc0\rG\xae\xf9-\xdc4\xc0Z<\xd8\x942G2\xc0\xb5Z\x19\x9d$C/\xc0\xde\xea\x1b\x0f\x9d#3\xc0\x83-\x97\x1aU\xf92\xc0\xcbP@aj\xb83\xc0\xcd\xf8d\xb3\xbd\xeb2\xc0\x7f"\xfe=5\xed2\xc0@%\xaa\xe2\x8b\x7f3\xc0j\xa4~xi\xb75\xc0\xd5\xeb\xa3^\xf2\xd52\xc0R\x9f\xb9t\xd8{4\xc0\xa2\xdd\xa9d\x11.5\xc0\xb9\x05\xa7JE\xbe4\xc0S\xef\x9e#\x90\x944\xc0\xbf\xe3*\x16O\xe22\xc0\xb9\xf3\xea\xceF}2\xc0\xc5\x91\xab\xe2\xc6Z7\xc0\xcbf\xf6`$G4\xc0\xef\xbe3\xaa\xf6T3\xc0\x89\xa8\x04\xbd\xe6\xee0\xc0\xcc\x06\xe8\x12\xea!5\xc0\xd0fC\x07P\xaf6\xc0\xa4\x9b\xdc\xe8\x9e\xd04\xc0\xfc\xf0\xa3\x80\x8d\xcb4\xc0\xd7c\x1f\xe4_\xc40\xc0\xbb\xdf\x19\xaan\x193\xc0\xa1\xea*\x8cR\xd9.\xc0RT\xc0\x8e\xd7O1\xc0u\xeeW\xa3*\xe72\xc0\xd4\xb6\x88\xa7\xef\x033\xc0!\xa5\xcf\xd8F\xee7\xc0?\xd7*)Kl3\xc0\xb0ly|\xcc\x9e3\xc0\x19\xb9((y\xfd4\xc0\x0c2\xc6p@\x0e3\xc0\xcfmb\x85e 6\xc0\xf8XudD\x9f6\xc0\xee(\xa6\x8du\x941\xc0\xc5\xa6\xe5\x9d5\xb75\xc0\xb5\xe7\xb0I\xa6\xae5\xc0\xbeT\\\x85\xff\xfd3\xc0\xf4\x86\xc1\x1es\xee6\xc09i\x04\xaf\xed\xd44\xc0\xb5\x1f\xed\xe9d)4\xc0\xb3\x13\xd8\xc6|\xc03\xc0\x85\xd5}\x9d\xfe\x135\xc0\xe1\x01\x95\xed\x02\xd72\xc0\xab*\xa5\xeb\xe7\xa06\xc0\xf4\xe7\xa1w\x07t3\xc0\xfa1\xf2\x15\xf3@2\xc0\x94\xadml\x89\xf84\xc0\xe2\xde\xdc\x98\xff\xc02\xc0]\xa0CF\x1f.2\xc0N\xb0n\x8a0\xb95\xc0\xd1[\x998\x13\x103\xc0Cd\xf0T\xd384\xc0\xbf7#P\xbb\xa80\xc0\xac\xd5,\xae\x94\n3\xc0\xdb\xd2M2_\xa54\xc0\x1d\xc7\x87\xa0\x85\xd32\xc0\xed>\'J\x16g5\xc0\x83w\xf9\x8f\x8f~3\xc0\x96;\xeeS\x0b=3\xc0b\x06\xd5\x0c\x1e\xff5\xc0\x9b\x07.\xd2n$5\xc0TW@\x16\xc4\xb24\xc0\xa1J\x80$M\xc63\xc0\xd7\\p\xdd\xfcS3\xc0\xb5\n\xab.c\x083\xc04q\x00\xc9}\xa25\xc0i= \t\xf5\x185\xc0\x08\x94\xe6o\x0f\x894\xc0\x1e\xf9\x10u\x83w3\xc0\x1amg\x0c\x08D3\xc0\x15B#W\x1cg6\xc0\xda\xedE\xc1\xa7\x003\xc0\xff(9\x18\x9c\x8f4\xc0X\n<~*\xd84\xc0\xd0\xc2\x1a\xd1J\xe33\xc0n\xe4U!\x98L4\xc0*\xa9\xaet\xf6\xfa1\xc0\xa6\xc3HQ\x02\x104\xc0\xf0\xc2\xa6\xe1p:3\xc0}\xdb/\xe4\x1e;3\xc0^>B\x04\xdf\x975\xc0\xbb)\x01\xc5\xcc`5\xc0\xb4\xc8\\\x16p\x005\xc0\xfa\\\xd5MH,3\xc0b\xcdR\x0c\x1e\xff.\xc0#\x94\x97%\x05\xee3\xc0&\xcfAd\xc8]3\xc0\xa1\x9c*9\x82a3\xc0#\xf8\xe1l\xc0\xcd7\xc0\xf4 Lk,\xcb3\xc0\x9dbB\x19\x92Q3\xc0x\xe6)h\x98\xff4\xc0U\x99\xa7\xd9\xd9p3\xc0xP\xf8~7\x154\xc0\x9b\xfa\xe5\x05\xe7\xc53\xc0s\x94\x9e\xd0\xc3\x957\xc0\xb62^\xc7$\xd32\xc0\x13a\xc7b\x1f\xc47\xc0\xfd\t\x01\x1d7x3\xc0:\xbd\xffZ\xe2\xff2\xc0A\x91]f\xfe\x123\xc0\xcb9\x8e\x1c\xad\xe43\xc0\xc8\xfa\xf9^&U3\xc0\xf8W\x02\xd4\xee\xc63\xc0"\x0eY\xe0\x0f\x963\xc0\t8<\xbe4b3\xc0\x83\\\xd4\x9c\x0f\x1c4\xc05\xe3\xa2U\x96\xdb3\xc0E\x11\x16|n\x0c3\xc0\xa7\x82\xcbz\x1f23\xc0\x8f=\xe5\xb7\xd6\xcd2\xc0\xa9\x00\xcbC\xcc(5\xc0\xdc2\xca*\xd5\x9e1\xc0"\x17\xbb\xc7x\xc42\xc0>C\xe6\x1d\xb9\xac3\xc0\xc3&1\xf2\xfb\xbb2\xc0R\x12\x0eyZ\xa35\xc0E\xda{\x06\x9d\xf84\xc0\x84\xb4\x0b\xe3\xca#3\xc0\xf7p\x80\xa8,\xaf5\xc0j\xbf\x98\xdd\xd2\x8b4\xc0/\xaa\xf3\x01\xcf\x9f1\xc0\xe2\x10\x18\xa3\x8253\xc0\xe4\xc8\xd9\xd1\x12\xad4\xc08\xa8??a\n.\xc0\xb6\x83\xdfd\x1aw7\xc0\x8c,[\xff\xa5\x9a3\xc0\x1a\xf9\x81\xd5J\xc11\xc0-\x05\xc5\xef:x2\xc0\xbb\xba\xc3\xc9275\xc0Y-\x17RB.5\xc0\xa5U.\xe4\x8d\xa67\xc0\xe5;\xc36\x8c\xa23\xc0\xe9\n!\x01~\xac7\xc0E\x18\xb4\xb6[\xe43\xc0\xcd\x7fB_\xd9\x0e3\xc0!2\xaf\xaf\x02\xbf3\xc0D\xd1\'\x9e`\x052\xc0\xa0\x81\x9a\t\xb2\xb93\xc0\x88\x91\x08\x80s\xe63\xc0\xd6\xcfDAue3\xc0\xbfL\xbe\xb8Z\xce3\xc0\\\x0b\xa4J\xa6\xdc3\xc0\xe3\xc5|K\xb2\xdd5\xc0m\xa2\x95\xe2pr6\xc0"\x9a{$\x1378\xc0\x9a\xda\xb8o\xa175\xc0\xb4\x89\x02\x9e\xef\xd14\xc0O\xcc(\xb6\x99\xcc4\xc0o\x14w6\xd7\xb22\xc0s`\r\xdcd\x957\xc0\xbcw\r5\x9c\x926\xc0\xd7D\xb7\x81c\x886\xc0r\x0b!\xab+\x194\xc0pf\xba\r\x08r3\xc0v\xca@\x15AI5\xc0 MTs\xf1\xcb4\xc0\xfb\x82a1\xba\x053\xc0l\x93<\xeb\xca+-\xc0\xc5}x\xd5\x8e\x0b-\xc0\xd7\xea\x06\x86\x9d\x9d7\xc0\xc8\xe7\xf0\xbfd\'5\xc0;\xe8X\x13\x04\xf81\xc0"\xdb\x12\xaaD|6\xc0\x99|+\x9a4q3\xc0\xcf%\x19\t(\xd13\xc0\t\x96\x8b\xd7\x08\xd03\xc0(\x017^H\xe22\xc0\xc7\x8d\xc7Qr\xcf4\xc0\xd8\xb8\xd7\x88\x11\xcd2\xc0\x8d\xa2\xdb\x1b\xd5\xa57\xc0\x8f9j\xa1m\x8f2\xc0\xd9\x1e\xa0\x89>\x8d6\xc0\xe6\x8e`\x8a)\xbc4\xc0\x84#|\xd7\xa6\x164\xc0I U \xc0\x034\xc0\xbai\xc9\xb6w\xc22\xc0,:\xd1\x84\x82\xcc3\xc0\xa6~,\xc6\x08\x803\xc0cu\xba\xf7\xaax3\xc0\xc6:u\xb0\xe6#3\xc0\x85\xa2[)\x88&3\xc02(\x96\x02g\xcd4\xc0\xe4F\r\xec]\xb33\xc0\xdc\xdfRYn\x9f3\xc0\x0fK[GG\x821\xc0\xf2\x86\xaa\xa7\xba\xfc2\xc0.\xd2\xb0\xb4<\x976\xc0\xeb\x04<\xb0vB5\xc0G(\x11o\x97\'5\xc0>7;\xeev\xca1\xc0F\x0c\xe1\x0c\x9a\x8e2\xc0\xf5\xab\xbf4\x93\x822\xc09\xba2\x99_B4\xc0\xf0&\x9bF\x80\xd23\xc0\xa0\xc3\x86\xba\xa1X4\xc0\x1a\x10B\xa1\x9a\xcc3\xc0X]\xc69x\xc22\xc0\x8eH\xe59\x1f\x9e7\xc0\xeda,\x05\x11\xa27\xc0\xa7\xa5\xce\xb39\\4\xc0\xa1\xd2\x03g\xbc\x1e-\xc0\x90\xa8\xc0\xf8\x15_5\xc0\xfc\xcc\xd9\xe2\xd0C4\xc0U\x93i\xcd\xc4\xcf3\xc0\x98\xa2\x05\xd4>X3\xc0%\xd0\xba\xa4b+5\xc0\xa7\xe8\xc8{0\x903\xc0\x8eS5N7\xdc3\xc0\xe16\xe3=\xb3\x013\xc07\xf0(\xbc\xa5&3\xc0\xe0\xec\x02\xcb\x1e\x8f7\xc0\xee/\x19\x8cY\x957\xc0\x0f\xd0\xb4\x96\x8cA4\xc0\x99\xf1|\x88:03\xc0\xa1\xf0CNQ\xd25\xc0ErYi+\x073\xc0\x8c\xdb\\\xceS\xa63\xc0\xfe!D\r\x1d\x9e2\xc0\xd5)\xa6s\x8e\x0f5\xc0fPg\x90\xabp3\xc0ln\xf4\xf5\x0f 5\xc0*\xc8\xf8\x04U[3\xc0&G\'\'\xe6\xf34\xc0\xe3\xd8x\xbd\x88w6\xc0\x8c\\\x19\x9aK\xe9,\xc0}\xd1\x1fd\xf0\xb54\xc0n\x0b\xdf\x1bK\xf33\xc0\x83\x04y/\xe2\xbe2\xc0\x8a-)b\x94\xcf2\xc0\xd7\x949+2\xed3\xc0I\x86\xb4\x1a1v7\xc0\xe2k\x86\xf6Z\x926\xc0 M\xa9\x17)\xfa2\xc0\x91\x94\xbe,\xe1s5\xc0\xf1PhR\x82\x854\xc0B\x9c\xaf\xb5\xef}3\xc0\xb9X~\r\x9ay3\xc0\x92\xf5\xa8?\x19j5\xc0\xc9\xd6A\x90\x97\xf23\xc0\x17_O\x97\xa2\xbf3\xc0/\xaf\xb5\xbc\xb5\x1f3\xc0HO\xae\x8a\xc4R4\xc0\xab\xc9z\x86\xb7w5\xc0z\xcc\xa8_\x10\xb66\xc0\xb0\xad\x03\xc8\xfb\xc04\xc0v\xbf\x08\xb2\x95~3\xc0!Z\x04\xb8\xd6\t5\xc0\xa4\x897\xbc\x01M3\xc0#\xc4\x03\xfc\xef\xf05\xc0\xed\xbcA\xf7\xe9)3\xc05\xa0\xeb3\xdd\xe34\xc0\xden\x8d\xff\xa4\xd1.\xc0m>\x9d\x91d\xe63\xc0\xc2\x10\x14>|\xfd5\xc0\xc2q\xd4\xbal\x1a4\xc0\xb5\xd4\x1d\x10\x8c65\xc0\xdd\xece\x0f\xc2b2\xc0o\x84\x17\xe0\x89e3\xc0g\xe3\xb9m\xd1\xbb4\xc0\xb9o\x96\x92\xaa\x844\xc0\xbdi^H9\xb31\xc0\n]\x05\xa3\xc1H3\xc0C\x96\x8a\xb0\xe3\xf72\xc0=\xad|DCB7\xc0\xb8\nz\x1e\x9e~4\xc0\x11\x81\x8d\xf4\xc2\xdb2\xc0`\x85\x1cr%\x025\xc07\xa6QSM\n3\xc0M\xa47\x1d:\xe04\xc0\x0ey\x83\x87\xde\xb44\xc0K\xcc\x06\x18)\x8a4\xc0L\xc2P\x11\x92\xf92\xc0a\xe4\xa29~,3\xc0d\xb7\xef?8w3\xc0\xd8\x00\xfcbz]5\xc0\xd8@\xef(X\xe13\xc0\x7f2\xfa\x83\x92\x1e3\xc0\xc2)X\xd7\xf1T4\xc08p\xb2\x96\xe6\xba6\xc0\xea=\xe7I;\x966\xc0X\x85\xaa\x88\x808/\xc0\x99\x85qY\x81\xdb4\xc0\xf2\x99\xec\xa8\xf6\x854\xc0\xad\x95\rz^G3\xc0\xabi\xd1\xab/\xa92\xc0 #\xfa\xa0?]5\xc0_C\xb8\x97\x96X3\xc0s$\xa2~\x1fk3\xc0)s;\n\xa6\x1b6\xc0\xac\xfb\x94L\x8c\xd44\xc0\xecG.\xa3J\xdc3\xc0\x85\x028o\x0b:3\xc09D2\xc0PD5\xc0\x07N\xe0%\xb5\x833\xc0{\xbc\xb0\xda/\x145\xc0\'\xba\xf0O\n\x1a4\xc0\xe3\x8d<jN\x071\xc0\x9a2K1\x16\x193\xc0\xf1j*.\xe4C4\xc0\xfb5E\xb7S\xd30\xc0\xf6\x11\xe5\r\xeb43\xc0\x92\xb4Xm\x85\xbd4\xc0\xa045[p\\4\xc0\x15\xf7\x02\xb1\xf4\xae6\xc0=\xcf\x1f=\x1e\x997\xc0\xebD\xb8\x7f\t/3\xc0S\xc0\xb9P\x12(3\xc0r*\xcfb\xd6\x7f7\xc0\x9b\xb8\xf3;\xc4d4\xc0\xc3\xca\x82\x0c\x19C5\xc0h\tU^\x99\xc63\xc070\x10\x8c\r03\xc0\xb5\xb7\xe85\xe5\xfc2\xc0zhT\x1f\x0f\x065\xc0H\xbfA\xccJ.2\xc0\xfe\x83\xb2L|\'3\xc0\x15\x95\xdf\x0c*+3\xc0\x15\xd5\x81\xb0|\x024\xc0B}a\xe0 63\xc0\xd3\xf6\x93*\xdd\x944\xc0\xad\xb9\x90\x1eu\x043\xc0\xc9EZ\x82\x13\x015\xc0\x01\xb3\x07\xa06\x974\xc00~\xb1\x95\xd5\x957\xc0\xe9\xc7\xeev,V3\xc0\xd4\xdf\xa8wM\xb2+\xc0\xa5\xba\xdc\xddY\xb34\xc06\xe7\xfa\x10+97\xc0\xa4\xa6i\xbbk$7\xc0\xcc\xa9\xeaZLB3\xc0\xefI\xaf\x08\xe5\xcd2\xc0\xd6\xc4h\xd8\xf1\xa24\xc0!&\xdb\x0c\x1f\xfd1\xc0\xddt\x0e\x97\xa5\x113\xc0N\xa2\x94\xfa$\xf14\xc0.\xe8\x19\xcb\xec\x893\xc0\x81Q`\x92\xc1\x882\xc0]\xeci\x00u\x1f7\xc0\x1e\x8dR-\xe6\xd24\xc0S\xf5\x90\x02\xe204\xc0:\xdc\xe8\xf4\xf2\xda2\xc01\xb3\x84Ln%3\xc0\xa5}TEk\x083\xc0\xf2\x89\x02\x15\xbeO3\xc0\x19Xg\xa8\xa2\x897\xc0t\xdc\xfb\x1di\xe14\xc0\x0b\xe2\xbe\xfat\xd84\xc0\xf8\xe2\xf4\xe3\x9f\xbd4\xc0\xb2\xb5d\xdec\x013\xc0vo\xc8/GX5\xc0\x10\x12\xc8,\x9e_4\xc0\n\xcd\xb0t\xff\x9d7\xc0\x04\xaf\x1a\x87 \xbf3\xc0\x1f\t\xf75\x06b5\xc0\x90\x81\x8c\x83\x1a]5\xc0\x9a\x03z\x11\x8d-2\xc0-\xc2\x1d\xb2\xb1\x8a3\xc04\xa7z\x8d\xb4\x165\xc0\x11V\'\x95\x89\xc84\xc0\xc3\x86\x8e9\x0c\xee3\xc0\xa6\x0b\xb88\xea)3\xc0\x90R\xef\x9d\x96\xf02\xc0`Tk7d\xaa4\xc0\xaaZ\x84o\x12"3\xc0O[.\xd8\xd5\xb64\xc0[\xfd\xdb\xfb\x15S5\xc0\xbd\xc2O\x93.\x8e3\xc0\xff19\xd2^\x1a3\xc0\xb3F\xe3\x11\xca\xab3\xc0\xf1\xfc\xb4T\xbf97\xc0\x8e6\xfe&\xa2o2\xc0\xec\x86\xda\xbe\xacm4\xc0]CQsh 3\xc0\xb8\xd1\xdc\xfc\xa527\xc04\x11\x8e\xc5\xf1y3\xc0;\x0c\x15\x85\xd1\x9d4\xc0%\xb2\xbaN\xfb\xe24\xc0\xe3\xb6\x9dc\xf4\x8d5\xc0\xd7]\xbf\xf1\x06\x827\xc0%\x95\x15\x93%\x1e4\xc0\xec\xf19YF\xbd7\xc0\xf2\tk#_\xeb5\xc0z\xed-\xc3\x9c\x023\xc0P\x08\xf8\xe7\xdc\n6\xc0Z\xd0(u\xe9\x116\xc0\xf3\xc5\x05\xa67`5\xc0[V\xad#u\x850\xc0\xe9\xab\xbc\x96%d3\xc0\x8b.\x93i%33\xc0\x04\x95\x13\xc9\xb3\x1a3\xc0Q\xc2\xa9\xd9\xdd\x044\xc0\xd0\xf9\xde\xc5\x82m5\xc0l\xc7\xdcyt\xc17\xc0\'\xca\xcf\x1f\x8b~7\xc0?\xecd\xaa9\xb54\xc0f\xbb\xed\x9fe\r7\xc0\xa5\n\x8c\xec\x19,3\xc0\x14\xef\xcfK\xe1\x9d1\xc0\xb45\xbbq.\x964\xc0\xb5\xfdQ1M\x9c5\xc0\xf08\x1c\xe9\xda\xfd5\xc0\xcc\n\xb0\xd6e\x153\xc0\xb7\x19\x8c\xaa\xa1\x933\xc0\x16\xf5\x95f a2\xc0\xe1\xe9\x12\x97\xc9\x022\xc0\xd3/\x8cg\xce\x802\xc0\xa3\nV\xcbI\x0b4\xc0\xe6\xb9\xae(dx5\xc0\x93\xe8\xdbF\xcb\x026\xc0\xa3-\xc3\x89\xc5A5\xc0\x97\x00(\x03\n\x894\xc0\x99\xb5\xce\xc2\xfa#3\xc0\xa1[jV\xadH3\xc0M\xa5\xc4\xe7\xf4_3\xc0\x07\xa1\x8d\xdds\x863\xc0\x8a+\xb4\xf7\xa9#7\xc0N\xe7\xde\xca\x8dV7\xc0\x9e\xaa\xef\xe1\x1e\xbf3\xc0\xbd\xbdXkfq/\xc0eg\xdf\x93\xa4\x930\xc0Ka@X_o3\xc0\xef\xd2\xb5\x10\x8a\xb42\xc0\xdd\x7f\xbc\xbe\xb5@7\xc0\xdf\xed?\xce\x0b\x823\xc0\xbf\xa2\xe6UI\xa33\xc0\xf8S1\xfcFp5\xc0>H3Ci\xe82\xc0\xff\x01p&\x85\xbf1\xc0\x15\xc8j\xe3\xe8K3\xc01\xf4\x1a\xdbfO2\xc0\xc1y\x10\xff\xc3\x9e6\xc0~Q\x04\xfc\x81y5\xc0\xaa\xc9"\x1b\xd9\x053\xc0\x1d(J\xefVW3\xc0\x12#\x98Q\x12p/\xc0\xca\x87\xcb\xcdMU7\xc0\xa33\xa5\xe9\xc7b3\xc0\xdd\xa8gj\x83\x165\xc0_&\xef9\xd6B4\xc0B\xfd\x86\x827A5\xc0\xe2\xa8.n\x9a\x863\xc0\xf5#\xc6\xd9\x84\x9f4\xc0\x082\xaf\xef\x8eh3\xc0!\xf8~la\x97-\xc0\r\x8e\xe8,")2\xc0Cn\x05\x86  5\xc0N\x9d\x9a\x89\x85\x930\xc0\xb3\xc50\xc5?M5\xc04\x8a\x13\x0c\xc1\xea1\xc08\xce<\x85k\x174\xc0\xc8\xa5Jt\x9dH3\xc0\xe0\xbe\x87\xa8\xe1\xb76\xc0f\xa8;\x1b,\xce4\xc0\x91O (\x02?3\xc0\x8f<\x9eI {2\xc0-\xc2#\x10te2\xc0\xf4>\xda>\x16i6\xc0\x90\xca\xef\x1fYV7\xc0\xe7k8\x0f\xf7\xe32\xc0\xe8\xca\x84Xj\x0e2\xc0~m\x10|\x18_4\xc0{Z\x8f\xd3\x11\xa32\xc0Nk\xc9f]\x0f4\xc0\xa7\x13\x9f\xcd V5\xc0\xb5\x92(\xeemZ7\xc0\xba\xe7\x9e\xd1\x8al2\xc0\xe2\xfa\xd1\xca\x82\x806\xc0@kU|;>3\xc0F\xfaK\x92\xad]2\xc0*3\x12\x8c+\x876\xc0,\xfa\x13;I54\xc0\xe6\xee.\xf7v\xe51\xc0\x15\x92tyiQ5\xc0\xb2P\x90\xeaZY4\xc0\xee(\xb6\x8a\xa2x6\xc0\xaf\xc6z\x03\xf5\xc34\xc0\x94\x9bER&\x852\xc0\x0f{g\xb7}\x9c4\xc0Y!\x95b\xd0\\2\xc0z\x118\x0b.p3\xc0\xe4d\xab\xfd-\x142\xc0\xba;\x85Zlr4\xc0\xb8\x15\xe0\x87\x05o1\xc0\x9b\x0e\xbc(G36\xc0\x9f@i\xbd\xc2 6\xc0\x8f\xf4\xd5\xd1l\x0c3\xc0{\xdd\xd0y\xfbk2\xc0\xec\x85\xcb\x88\xf7\x156\xc0e\x19"p~S5\xc0\xe8\x13y17\x117\xc0^\xeaU(Z\xb81\xc0\xd4\xectj\xaf\x0e6\xc0\xd8\xbd\x93(Q\x1a5\xc0\x96\xb3\xbcZ\xeb\xe14\xc0\x1d\xdcG\t\xdf\xa32\xc0\xaf^\x03h\xaf|3\xc0\x93Xm\xf6f+6\xc0.\x97\xf6S\xe6\xef2\xc0\xb7\x83 S\x1d\x026\xc0\'O\xd7w+\xd31\xc0\xc4\xeb"}\x7f\x1f2\xc0\x8cY\\!6\x1d7\xc0\x85z\x8dS\xa9\\3\xc0\x1c\xba\xb0\xf5\x8aZ7\xc0=Ef\'\x83t3\xc0\xef\x86\xf8\xf7\xa5R0\xc0\x93\xc2\x7f\xdc\xd0\xdf1\xc0Z\xb9D\xee/\xa23\xc0.Q\x05\x12y\xd91\xc0\xf2\t{\x0e\x89\x0b6\xc0`u>\x17\x82\x8c3\xc0\x94l\xe1\xc9RG3\xc0\x03\x07\x9d\xcb|Q4\xc0\x8f\xb6\xb8HUU4\xc0\x9d\x89e#B\x136\xc0\x9b\xc0\xf2\xed\xcd(7\xc0\xb9?\xb2\xc0f\x066\xc0\x97:\xae>hG0\xc0\x08\xff\x05GHQ0\xc0SA\x01\x7f\n\xe61\xc0\xbf7x\\\x1a\xc52\xc0\xb018S:\x0c6\xc0\xbc\xc8\xdb\x9e\xb6\x902\xc0._\xb7kU(3\xc0?S\xdepG\xf42\xc0\xea\xdc~7Q\x824\xc0}>\x18\xb9X\xb45\xc0\x8b\x18e\x8f\xcaX4\xc0>6\xc9\xb7\xa084\xc0\x02\xecr\x06\x86\xc35\xc0\xcb\xa5\xfa,\xfa\xe61\xc0C,A\xdb\x12|2\xc0\xdb,v\xc7\xfan2\xc0\xbd\x91\xb1\xb3)N6\xc0\xdeg\x15L\xaa@3\xc0\x05\xc7\xdff\xef\x8b3\xc0\xbd\xbc\xa7H\r\x7f3\xc0~\x92\x12\xf1\xc9^4\xc0\x87x\xe5\xd1\xe4\x933\xc0 \xaaK\xc2\xf0\x8d3\xc0\xdcz\x8aD.16\xc0JIq\xb7\xb0\xb33\xc0\xff\x01\x0b\xa0Ui3\xc0\xcf\xa4\xca\x05*\xe65\xc0\x8d\xba\x1f\x96W\xe41\xc0=w\xa7/\xb4#3\xc0N\\\'9w94\xc0U\xe2]C\x9c\x8e7\xc0}\xa9\x8f\xf1\x9c\x973\xc0M\x7f`\xc6F\'3\xc0\xc0L\xceH\xe0J5\xc0\xd1\xf17\xa7\x1273\xc0D;\xb0\xc3ET7\xc0\xe0\xe6\xd4}\xc1\xc81\xc0\xe09eQ\xa263\xc0\xf8[Y\x19j\xa02\xc0\x1c\x03E\xd7{\x196\xc0\xfc\x0b"\x16eR4\xc0\x12\xf2\x9a\xa3\xd2#3\xc0\xd1#L\x03\xa5\x136\xc0\xfc\xbc\x8c\x05\xc6\x8c4\xc0C\xf5&\x84\x1dd3\xc0\xe7\t\xd4\xc4\x8d\xe31\xc0\xe1\x84!\xa7\xfa\x8b2\xc0\xd2"\xe9d\x86g3\xc0h!Z\xde\xd2l3\xc0X+B&\x82\x171\xc0?eBv\xf2\x8b0\xc03\xa7@\x0bT\xa44\xc0\x88O"\xab\xf0-4\xc0*\xa2\x96~\xbd\x0b6\xc0h\xd2\'\xb9\xcb\xdb3\xc0\xe7o\xac\xd0&@3\xc0\x03\xa3\xbd\xec2\xfd2\xc0\xb5\xce\xde\x9d\x9e\xb43\xc0(e.\xf7\xc1\x085\xc0\xa1\x1a\x06(\xe164\xc0\xbdy\x17\xfd\xceP3\xc0\xbfh\xfc\xdb\x89Q2\xc0\xe3\xf3p\xa1\xabS4\xc0\xc2t\xe1?\xee&4\xc0\xaei\x80\x1d\x0bI3\xc0oq\t\xf0\xf3\x9e2\xc0\x19\xea\xbe9\x9e\xd93\xc0\xc6\x00\xcf\x02-X3\xc0\x99\x82e_DA3\xc0=z\xd0\xc2\x18\xa94\xc0\xac\xa1\xf2\xdc\x95M4\xc0\x0b\xca\xf3\xd8A^6\xc0\x7f>\x85!\tC4\xc0t\xe4\x89e\xe143\xc0\x90"Z\xfb\xad\xc22\xc0\x0eY\xd6\xbb\xe0a2\xc0\xb8\x8aLT:r4\xc0?\xd2(\xc2\x16\x813\xc0\xa8\x80\xc4LP[3\xc0\x95\xfe\x02\x9f@\xb53\xc0\xbc\x14\xc5;\xec\xb83\xc0\xf0\x97 Y\x8dj2\xc0\xf6\xdb\xfbb\xcc\xea1\xc0P\xaerfg83\xc0K\x1b\x9c\x0e \xc13\xc0"\xf7w\'\x02\x163\xc0\xa4\xdd\xd6\xe1\xc7/3\xc0\x1fW\x9b\x84\x91$3\xc0M\xd9\xb44\x04-3\xc0\xb3\xe4\xb3\x07\x95J2\xc0\xbf\xa8/\xab5<0\xc0\xf2WTr\xb7\x055\xc0\x85\xf15\xf4\x85\x054\xc00\xfa~\xfetW3\xc0E/ZrR\xe71\xc07\xa2/d\xb0\xfd2\xc0M\xe5\xc2r\x11\x033\xc0\x80\xda\xd4\xb4zu4\xc0m]\xfdK3\xb75\xc0\x95\x05\xca\x9d\xdfS3\xc02\xffp\x04\x03\x0b4\xc0|\xdd\xd2\x92N\xae3\xc0\xed\x0e\x99\xf2J\x833\xc0\xf5\xf8\x11_\xf8G2\xc0\x9b\x03`a\xe2\x9c3\xc0\xa17\xa9\x00\xc2\xca5\xc0\x81\x06\xd5\x0e\x13[3\xc0\x86\xf0\xb2\xbc\x13\xaf3\xc0[\x9a*\xc4\xa8T3\xc0\x8d/\xc3\xfeuQ3\xc0\x84\xaf\xe6\xb4\x9d"4\xc0\xd5\xd24h\xbe\x8d0\xc0\xc0xr\x7f\xd7\xe14\xc0^\xdf\xba\x99m\xdb3\xc0p\xce\x1d\x05\\\x1e6\xc0\xdb\xa1\xff[\xe8"3\xc0\n\xd6\xab8\x91\x133\xc0B-&\xe9\xff\x823\xc0)\xec\xa7L\xb5\xa53\xc0\xcf\x83\xac\x95>\xe91\xc0<E\x08\n\xb6\xe72\xc0Fl\xf9.t,3\xc0\xb3E\xe3\xba\x8a\x153\xc0\xdbp\x15A\xa6a3\xc0{\xaf6=fK3\xc0\x95&\xe09\x9eI3\xc0\xe6\xfa\x9c\x9e\xf473\xc0\xdb!\xde\xfc\xcdC6\xc0\x13\x06\x18[2\xec3\xc0\x88\xd0cz \x894\xc0]\xca\x93\x92\xed\xfb1\xc0\x0c\x9f\x8fA\xa1\xa55\xc0Bz\xd4\x0e\xaf\xb02\xc0\xf9g"&U\xe94\xc0\x17H\x04\x0f\xdc\xc33\xc0\xf2\xbc?\xfb\xfan3\xc0*T\x8f,-\xe53\xc0\x8b(\xa0*,\xfa1\xc0\x04]\xe8\x13\xa4\xd33\xc0\xa9\xa2\x0e\xf2\x1e\xad6\xc0\x94\x80\t\xbf\x89\\4\xc0*4}Jw84\xc0\xbc_\x94_\x06J6\xc0~\x07\xc0\xee[\xda2\xc0\x190\xe1\xc6\xef\'5\xc0\x17\xaf+\x9b\xb9\xe13\xc0\x8a*\x94(%W3\xc0\xeb)\xcd\xd37G3\xc0\xf6\xda\xa9\xc4\xc4\x153\xc0\xcbp_r\x96*3\xc0\xbe\xb7\xe0\xb4\xd4X3\xc0H\x80\xcerMm4\xc08\x980\xf7\xb4Z4\xc0\x02]~^4\xf42\xc0JK\xcf\x1c-}3\xc09\xc9\rvp&4\xc0\xac\x1ct\xb1k\x033\xc0y\x90\xc3\xf2Z\x086\xc0\x89\xeb\\\x1d-\xe03\xc0I\x95dc\xc5\x804\xc0\x8fyf\xb1\x82Q2\xc0\xb30En\xf6\x123\xc0\xe5\xc6\xd22n\xf13\xc0\xea\xe2\xa5T\xe0\x1d4\xc0\x13\x1c\xd6\xab\xc6\xb0/\xc0\xbec\xfc\xac\x84\x8e4\xc0\xe4\x965\x84\x1cz4\xc0\xa3\xe7\xdc\xd2\x14\xe23\xc0\xc8q\xaa\r\xc5%3\xc0O]\xf8)\x89\xa82\xc0/\xbb\xf6L>\xfa1\xc0mk\x88\nmG4\xc0\xf5\xb1\xc1\xb2K\xad0\xc0\x93=J\xfe\xfb+3\xc0\xe3\xc8\xaa\xf8\x1b\x944\xc0R\xec\x9d$Y>2\xc0}\x83\x98\x0bp\xe64\xc0\x9a\xa8\xc5X+)5\xc0\xe9\x98\x10\x99jL4\xc0\x1b\xbb\xdfa\x1ew3\xc0\xaae_\xefW01\xc0\xba\xb8\xca\xbf\xe2\xd42\xc0\x87\x86H\xea\xad\x8f4\xc0\xc67P8a\x847\xc0i\xfb\x01\x0e\xf0\xcf2\xc0i\xc0\x19\x1e\x94\xdf3\xc0E\xf8}`y\x002\xc0\xa9ZI+\xa5\xc35\xc0\x11y2\xdc>?3\xc0^@\n]\xa7>3\xc0\xce\xc8\xfe\x97\xca\x166\xc0n\xd2\xe7tZ\xe54\xc0\x15\x7f\x00q+\xf32\xc0\x1b\x8eE\xa7\xc5|2\xc0s\xca$o\xf6\x1c3\xc0\x8eY\xd4\xf4\xf6\xed0\xc0\x7f7\x7f!6%4\xc0O\xd8\x05\xf8\x12\xdd3\xc0\x8dg5Y\xda\x8e3\xc0\xf6d\xe2\xe9\xb2\xb92\xc0O\x9c\x08\xe9\xba\x1c4\xc0#P\x04\x13R\xd64\xc0\xc4\xa2\xa50\xf1\xd82\xc0\x12\x81`Eg\xef4\xc0?Pm\x94p$3\xc0\xe6\x8aP\'h\xbf5\xc0\x99\x91]\xe99\x133\xc0\n\xea\xb4D\x18\x0c2\xc0I\xfe\xaa\xfc\xfa\xde3\xc0\xfdZ\xb9\xbf/\xcd2\xc0\xd6.\x9b\x92\x04&3\xc0\x95\xfcP\xeb~\x8a4\xc0\xdf\xf5*\xc6\xaf\x976\xc0\xed\x98#\xfc5\x1b2\xc0\xc7\xbeA\x1eo\xe05\xc0\xc3\x8f\xc5m\xd6\xe93\xc0\x87z:\x99w\xe43\xc0\x81\x97\xc9\xc1X\x0f3\xc0\xffj)Y\x15 3\xc0!7S\xd0*23\xc0_L \xf5\xb7\xc3.\xc0|j\xe4I\x14y4\xc0\x1d\xa7\x8cz\xb1\x1f3\xc0\x17\xed\xdf\x90\x1dM3\xc0\xe5\xa2j\xd9\xd4\xa73\xc0\x12\x04\x088\xfb\x0f5\xc0\xc6\xe6DZP\x056\xc0\xbb\xe7\x81\xd2\x90\x196\xc0\xf3\x95F\x10\xd6\x113\xc0u\x90/I\xa6{3\xc0Jh\xca\xd6\x02\x043\xc0>\xa04Q\x9a\x1a5\xc0R\x1eIv\xe1\x153\xc0\x14\xb1;\xc6-\xad3\xc0\xbfr)(\xb9\x072\xc0a\x01r\n\x01\xb14\xc0\xaf\x999\xc7\xb8\x047\xc0\x12(\xd5\x18?\x0b5\xc0\x05}\xbd\x06 \xf43\xc0\x0fO\x01\xf7\x14\x1b6\xc0\x82\x8dA\x1eZ\x045\xc0\x14e\x16i^=3\xc0\xcf\xef\x04\x0bQ\r3\xc0\xef\x19\xb0\xbd\xbc\xde3\xc0Sq\xfe\x90)G3\xc0\x06\xb2TX3\x862\xc0\xd6Y D\xb142\xc0\xe4\x87\x1a\xa8\xbd\x173\xc0_\xeb\xa3\x83\xcb;3\xc0\x1e\x1b\xb3\xad\x81!3\xc0\xe3\x96\xab\xa7\xfcx3\xc0g\xaf\xda5\x0c+3\xc0w\x04Z\xefg\xeb3\xc0\xb7\xd6\x96\xb6\x8b\xcf3\xc0\xf0\x83=\xce\xc2\x8c4\xc0\x01\xec7\xc6\x8e\xfc4\xc0\x8ew\xd5\xb5\x1d>3\xc0(Z\x11+:\xdc3\xc0\xa4m\x0e\xfe\x14\xb82\xc0\x13_\xd7\xb9+\xe31\xc0/zP\xae\xbb\x192\xc0\xfd\xc1\xcc\x01\x1e\xef3\xc0\xd4L\xf2\xac\xaa\n1\xc0\x05!\x11\x85\xad\x173\xc0\x06\x12\xad\xed\xdaZ3\xc0\xdfs\xd7lJ\xf22\xc0\xd7\x10\xfb\xcd:J3\xc0\x97\xeaE\xe0\xd1\x843\xc0 \x96-\x7f\x84\xe33\xc0 \xd4a\xd8\x88\xda3\xc0 =\xd5\xa8m\x166\xc0?\x8e\xe8w\x1f\xfa1\xc0\x00\xbdM+/%3\xc0\xb9\xef\x0e\xe54\xe11\xc0\xf8&\x99\xe3\x9dk3\xc0\xaf60\xbd \xeb4\xc0k\xcfX\x0e\x8116\xc0\x10A\xf9\xcc\x14Z5\xc0\x91\xb1z\r\x81\xf54\xc0K]T\x00\x1bz1\xc0\xe1n_{9$6\xc0\xe3\xddq\x12g\x1b5\xc0\x89O.\xd7\xa8\x1a3\xc0uf2\xd0\xfa\xe93\xc0\x9c\xcf\xf5\xe6E)3\xc0l\r<5\xbe\xdf2\xc0@?\x08mA\x014\xc0\xe7\x87\xe7\x96;\xd73\xc0\xcb\xd0|\xa0\xfbM4\xc0\x1fk\xf35\xd7\xa54\xc0\xe2\x1a\xa0Bc\x853\xc0\xc2\xfc\xa8~\xf4\xd42\xc0\xfd\xbalk\x11$2\xc0R3\xc2H\x9fJ3\xc0~nsE\xb4J6\xc0\x07&\xa2z\xa3N3\xc0\xa3q\xb6AV`3\xc0\xb48bX\xa4\x1c6\xc07\xc7Q>3\x186\xc0<o\xbfL\xd2a3\xc0\x98QGly62\xc0Q\xd5\xd5\x8cL\xc91\xc0-M\xb2\xc0Z\xeb2\xc0\xce\x84\x1c \xa6r7\xc0\x1c\x9dB;\xed\xff3\xc0\xa7\x12\x8f\xbfd\xd34\xc0\xb0\x05\xddwu}3\xc0_\x12(\xd2\xa5-2\xc0\xef\n.b\xc6x3\xc0\xe2\x8d\xaf\xe6xK3\xc0\x19\xf2C\x1c\xdc\x012\xc0\xdf\x1d#V\x1eB3\xc0\xda\xddl\xc78#3\xc0\x06:\xc8$\xf5\x143\xc0\xb4\xdf\xe4>h\xce4\xc0;}\xe6\x1b\xdc53\xc0\xbfn\xa3\xa5.\x0b5\xc0\x0b\x95\xcf\xbb\x8e\xfc4\xc0~\x13y\xa88\x890\xc0\x99\xeeb\rb/2\xc0\x14\x19\xf6\xda\xe6\xb31\xc0b\x81:\x7f1F6\xc0\x85\xf6\xc7\xc1\xc9\x082\xc0!\xb0\x10\xc0\'O3\xc0Ye>\x11\xf2z3\xc0tc\xa9\xb1\xeas5\xc08c\x9dzm"3\xc0\xb6\xa9\x92\xecu\x123\xc0\x9bZ\x92\xc4\xbaw4\xc0!\xecd\x92\xc3\x863\xc0\x0e\xa0\xddE\x00\xc21\xc0\x16\x82\xb1\xad\xa1\x924\xc0\xe7@{\xd0BD3\xc0\xbc\xb6\xf0\xcd\xee\xab2\xc044\x06\xbf\x1f\x030\xc0x\x00z\x8c806\xc0\xb9\x1fb"\x0e\x055\xc0>\xb5\x86\nS\\3\xc0\xbfc#\xcbj\x080\xc0P\x9b\x8f\xd6\xc4$2\xc0\x9b\xab\xa0\xaaR43\xc0DXIM\xfd.3\xc0J\x1e;\xd7\xb4\t3\xc0^\x0c\xae8^!2\xc0\x8d8\x1a\xc5\xa2\x182\xc05qz\xb3\x95\x044\xc0\x99J`\xec\x96\xfb4\xc0@\xfaZ-\xda\xe42\xc0\xe2\xd9Br\x95%3\xc0\xa9\x1fE\xe5\xca,3\xc0$r\xaa=\x1c\x844\xc0\x9d\xe6\x98\x80\x87K3\xc0\x07^\xc5\xb1`%5\xc08AT\x9a@L2\xc0\x97\xe7\xeaf\xbd\xf21\xc0\t,\x9b\xf6M\xfb2\xc0\xb7\x90\xd2\xe9\xf9\xf34\xc0\x16L`\x7fl\x0e0\xc0\xa9\x17Aq\xda*3\xc0\x83;G\xeea.3\xc0\xe4\x01H\xa4\x89@3\xc0]qtK\xf5\xd92\xc0K$H\x17\xf4 3\xc0\x10L\xb0R\xc1H2\xc0\xd4\xbf$\x17\xe93-\xc0Uc\x1d\x82b\x894\xc0\xf7\xa3Ky\x88\x954\xc0\xfb\xb7Oh\xf3x4\xc0G\x82+\x9e\x08\xf41\xc08w\xf8\xad|,3\xc0\x12\x13Xz\x95#3\xc0\xa3j4\xaf\xd9C4\xc0\xb0\x8dy_\xb7l5\xc0\xb5\xe1\xe0\xda\xadK3\xc0\x0e\xd6\xa7\x9b\x16\x152\xc0q\x9f\x96`J\x075\xc0\x16\xce@\x1d8\xf71\xc0G\xc0s\x8e9u3\xc0w\x9a)/\x1a\xc52\xc0\xd4\xc3\xdd\x04\x01G2\xc0\x94s\xb5\xae\xd7B3\xc0\x1b5\xbf\x8cD\xb1/\xc0h\xe9yNuI3\xc0\x967\xbe\x8dg\x0c4\xc04>ti\xfb\x8f4\xc0\x0c1\xfe]nk3\xc0\x19\x8c\x12\x00\xb1\x102\xc0\x91\xaaLp?\xf81\xc0T\x8b\xf7A\x9a\r4\xc0r\xe0l#\xa0\xbb2\xc0\x92\xc5v\xca\xcb\xa54\xc0\xc5\xc2\xc7\x15u\xf62\xc0l[\x88\xef\n#2\xc0c\'=\x9aM\x132\xc0\xa5\xef\x0f^\xc5\x0b5\xc0\xe2\xe7\xae\x84\x04\x023\xc0_\xbe\xdb\xacx~3\xc0\xf4\x06\x87\xc7y\xf61\xc0\x81]\x0f\xa2p\x954\xc0\xa0\t?,+\xe40\xc0\xd4f\xd8\xfd:;3\xc0\xad4\x87\xc5S\xed1\xc0\xd5N;P\x1e\x994\xc0&\xaf\xd8t\x17\x035\xc0\x9e\x1d\xf2\xdf\xa4\xf52\xc0\x87GTK\x88-6\xc0L$\x07R\xa7s3\xc0\r\xa6\x9c\xa4X\xa92\xc0\xcc4n\x8c\xcc43\xc0\xab\xc2\xbf\x90?\x9f4\xc0\xcb\xbc~vC!2\xc0rlp\xf4\x13\x843\xc0 n\xfd\xf6\x8b;6\xc0\x0b\xd3V%r*3\xc0d\xae\x9c\x8f\xfc)2\xc0Mq\xe0\xc3\xa8\xfb1\xc0\xc4\xb6\x9a\x0e\xdb[4\xc0\x10\xa8\x80\x08S"3\xc0\x889\xb6I\xf3\xe72\xc0\xd2t\x88u\x19\x9f4\xc0\x98Z\x9a\xdd\xc7J6\xc0\xe9\x1f*\xddDS2\xc0\x10\xa6=3>+3\xc0\xe7\x99Bda\xfd1\xc0\xa9U*\xe6\xe2\xf91\xc0\xec\n\xe2\xd1\xe5\x863\xc0\xc3\xd7\xb1`lo4\xc0T\x1a\xd0\x08J\xf20\xc0?\x08\xd1s\xc0\x054\xc0K\xc6\x10HK\xfb5\xc0]vCg\xce\x1c6\xc0|^\x1b\x0f\xba\x1a6\xc0#=\t\xed\x05\t2\xc0\x18.\xfa\x90\x99[5\xc0\xcd|/{*\x883\xc0\xf5\xbfW\xdf\xce*3\xc0\x80\x06}jC\'5\xc0{\x12\xe9\xe4\xf1r4\xc0\xb0\x1a\xd0%\xb7\xa74\xc0O\x9b\xebi\x98\x0f3\xc0E\xd9\xb0\x0ev\x182\xc0\xf0\xf6\x08\xbcH52\xc0~_\x18\x93\xe3M3\xc0\xd2\xa5\'\x9aa\xe24\xc0\xdb\xfcD\xb7!\xba2\xc0\x9dV\xd7f\xf2$4\xc03\x11\xc7\x8eO-6\xc0\x88]u\xe3@d5\xc0q\x14\x82F\xcdU3\xc0U\x8f\xfdil\x8a6\xc0e\xe8Cj\x8113\xc0m\x03[\xf8SG6\xc0\x05P.\x01\x80+3\xc0T\x19\xe7\xfa\xcb!5\xc0\x11\xc7\x18<574\xc05\xc4\xc8(B\xbf0\xc0\x85\xb1!\x05L+3\xc0\xf4\xd7g\x0b\xdb\x8c2\xc0\x9a:\xf2\xd0\xd0\x1c2\xc0\xca\x0b\xcb\x9a\xe8|4\xc0\x8e\xcbk.\xcd06\xc0\x86b\x17/W\xb84\xc0E\x9dZ\xff>\xb51\xc0\xb6>\xb8\xe5L56\xc0|\x9f.\t<}4\xc0\x9a\x8f\xffn\xd1,3\xc0a\xce\xe5fa\xd04\xc0Ij\x98\xa6.\x1e5\xc0\x9a\x01!$\xbcf4\xc0\x03S+\xb4\xf5\x862\xc0\xe8\x18-\xd4u/3\xc0\x8f\x03\x05X\xf3\xd02\xc0\xb8\x15#OC{3\xc0I\x13L\xe5+o4\xc0\xb0D\xc4K\xa6!3\xc0\xb1\xb5\x96\xfe\xab\xdf2\xc0\xff\x9b)\xaeC\xfc2\xc0:\x95Y(\xd8U3\xc0\xa3h\xff\xf9\x85D5\xc0\xf7l\xfa\x1d\xfe\xe21\xc0L\x9a\x86\xaa\xc793\xc0\x9b\x90\x96\x9b\x10/3\xc0_P\x1d\xa4>#3\xc00\xa2\x0c&\xe6.3\xc0\xac/2\xc6\x9b16\xc0B\x03H\x7f\xb3\x833\xc0\xed=\xbb\xc2\xf3J3\xc0\xbf\xbd\xa1\xa20\x102\xc0\xa3,\x90\xba\xbb\x083\xc0t$ir\x7f{3\xc0`\xbb\x86\xe1*V1\xc0i\x8a\x1fH\xa9 6\xc0\x95\x9a\xd55V\xb74\xc0+kpz@\xb82\xc0e\xef\x01-\xb0\x0c2\xc0&\xaff\x98\n@4\xc0\xf1]xe\x12\x1a3\xc0kR\x84\x8e\x03\x192\xc0\xd3\xb3\xfbuCo4\xc0L\xac\xaaB\xcas4\xc0\x0e\x1d\x95\x19[\x854\xc0\x8f)3B2I2\xc0S\xa9\xb5\xf4\xa8p4\xc0GBB\x8fL\x082\xc0\r\xb5\x95F\x89\x013\xc0\xd0\xd9\xb7\x96\xf2\xec2\xc0F\x18\x999\x90M3\xc0\x1f\x88\x9bos\xb14\xc0\x04\x8217\xb4~3\xc0,3a\xd0!\xaf7\xc0\x16;\x14\x99{\xb97\xc0\x91\xd8(\xb1\x97\x813\xc0\xd6\xd0m\xd3\x12\x012\xc0\x14\xdc\xbfH9\x1b2\xc0&\xf4\x82j\x1aT1\xc0[\x9fN#\x82\x1e5\xc0\x1e\x81\xb0\xa1B\xcb2\xc0\x13\x04_\xfd\xa134\xc0\x96.\x01\xcc\x8303\xc0\x92\x03\xe9\xa0eP3\xc0\xa5\xffZ\x8d\xc2\xfe2\xc0<\xa5\x98\x01\xc8\xe13\xc0\x82\xa8\xf8\x8c\xbe\xe74\xc0I\t\x18Y\x0b\xb10\xc0z\xcf\x84\x16X)2\xc0<\xb2h\xf9\xc4>5\xc0t\x1dH$\x8bb5\xc0\xf2fj\x8b\x06\x834\xc0c\xe9\x9ax@\xb35\xc0\'\x18\xd4\x11\xd8\x1b6\xc0S\x1cn\xf6OC5\xc0\xd0aJ\xdc\x1d\xd30\xc0p\x8d\xef\x18P\xd30\xc0\x9b\\[\x831\xf53\xc0%\xb5\xc0,i\t3\xc0\xba\x8bC\xe8\x01$3\xc0\x91\xcb\x1e\x87\xef\xeb2\xc0\xc56\x9b\x13d\x1a3\xc0\xebW\x9ei\x02\xee4\xc0t=*%r\xb54\xc02\x10\xbb\xf0>\n2\xc0a\x9f\xcb\x85\xee\x844\xc0\xf5gTk_\t3\xc0\x9c\xdc\xfe:\x0cH3\xc0\x13e\xb9\xaf\n\xe92\xc0c(\'\xea\xcc.3\xc0\xba\x04\xaa=R\xe82\xc0\xf5\xe4~l|!3\xc0\x1b&\\\xb8\xa9\xb62\xc0&\x86\x8e\t$.3\xc0(wH\\\xc1M4\xc0\xcd\x1f\x15P\xcc84\xc0\xaf\x82\x10\xca!;5\xc0\xd1W\xddL\xcc\xd62\xc0\x19\xc3\x84\x04\xa7\xd21\xc0\xd0`\x93\x92\xa2\x146\xc0\x8f\xa3\xa7*T\x113\xc0\xea\xbe\xa0\x04\xcaa3\xc0*\x94\x8b\x16\x07e2\xc0\nv)A5\x052\xc0:?\x9eh\xb7-3\xc0\x04\xbc\xb8D\xc7\xc40\xc0\xc1\xb9\xd8\xaf$\xf22\xc0\xceXMy\x1b\xa12\xc0\xa8\xf2X\xa9\xbcZ4\xc0g&\xba\x94 K5\xc0\xd6\xeci\xda_T5\xc0Y\xf6\x055*\x1f6\xc0\xc8\xfe\xdb\xcb\xbac4\xc0D\xb9\xbd\xa3\x06\xc24\xc0{\xfa\xbf,\xdc\xc9-\xc0\xf9(y\x97\xaf\xc32\xc0\x95\xb8\xa6\x99P/6\xc0l\xae\x05\x8b\xd6\xf34\xc0\xa8+I\x1d\x8bu/\xc0\x98\xa8\x16\xcc\xe1\x953\xc0\xa6\xce\xb5<{+5\xc0\xde\n\x14:.a4\xc0p\xd0r\xca\x82\xe61\xc0i\xf2P\x89)\n4\xc0j\xfb\xa7\x05|\xff2\xc0\xf0\x97\x9c\xcd\xebE5\xc0\xefx\x81\x07\x1a\x194\xc0\xbbj \xc0\x8bd4\xc0\xb0\xba\xb4\xbd\xba\x8d7\xc0[\xc9E\xe9\xf2\xcd7\xc0@B&^\xee<3\xc0\x03\xe2*\xb1\xc8\'3\xc07_\xc3\xb4\xcb\x9a5\xc0\x82\xd0\xac4\xe7\xd23\xc0\xa7v\xc5\xb7:\xc33\xc0\x14\x1c\x1f e\xf13\xc0\x87\x10Z\xe2\xc812\xc0%\xbemk\xa7\xb54\xc0\xd5\xcbqrY@3\xc0\x7fr%>\xf9\x174\xc0Cc\xb65\x82M3\xc0\x8c+=\xf8\xe8w/\xc0\r\xc8\x95\xa7j+2\xc0U\xf6\x06H\xd3\x042\xc0\xdc\xd9\xea\xd5A\xd41\xc0\xeb\x89\xd7\xd05\x194\xc0-i\x03\x8b}\x9c4\xc0>p/Q\xdan3\xc0R\x10\xdc\xa8\xe5\xec2\xc0C\xa5D\\\x9d\x974\xc0U\x93\xc5\xdf;\xfd3\xc0\xfc<\x00\x85\xea\x144\xc0\xbc]\xd8#q\xf3/\xc0T\xd8\xb4\x90\xf6\xaf3\xc0\x1fF\x01g\xbb:5\xc0\x83\x93\xfa\x7f\xba\x844\xc0\x1a\x9d\xd0\xeeC\x055\xc0\x13C\xd4R\xc9\xad4\xc0\xacWs.\xa5\xe14\xc0\x9c\xc6\x97\x9cM\xbc6\xc0\xc6nL\xe4\x10\xd83\xc0B|~;\xdd\t3\xc0\x0b\x88u#3t5\xc0\xe9xH\x86T\'3\xc0I\x94^\xd6\xe0\xdd4\xc0\xea\xab\x8cW\x8c\x996\xc0g_\xcf\x8a2^3\xc0U\x07\xd4Q\xea\x9e1\xc0R<\xb1\xc1-62\xc0Gr\x86\x8ci\xcd3\xc0\xac\x85\x92\'wK1\xc0\x8a\x06\xfd\x97\x98\xf94\xc0\xcb\x12\x1aN\xb7\xf72\xc0\x07\xcb\\_\xd5\xa57\xc0\xb9j\xe3@l\x971\xc00Y\xdc;\x0f74\xc0t-\x8c\xb0\xe7\xc07\xc0\x80\x1f\xafE-\xd26\xc0\x15@]\xc52H2\xc0\xcb\xd9\xccK\xed\x813\xc0 oh\x11\xa4\x7f2\xc0h\xc3F\xfd\x80S3\xc0q\xe3\xc9\xf7\'\xdd2\xc0\x1f\xa8R\xd8\x1943\xc0\xfc\x18\x81\x9c!\x8f1\xc0\xb1\xc7\x92\'*P3\xc0\xc5\xf3\x01-z!2\xc0\r\xaf\xcf\xb7\x1502\xc0`\x80\\<\xc5\xe72\xc0\xb9BX\x83@\xa66\xc0\x03]5\xad\xce>/\xc0!Q\xaf\xf0\xed"3\xc0\xf1\x8c\xa5Z\xb2H5\xc0l\x00\xb2\x11\x08$1\xc0\x1f\xa4\x9d\xae`\x053\xc0O\xb6a\x020\x052\xc0\xf7\x12\xa4\xbf;\x176\xc0a,0o\xbbG3\xc0q\xda\xf9\x14.\xc46\xc0\x99\xfbK\x89N\xd23\xc0\xe9\x18\xbc<\xfc\x864\xc0\xc0\x06@\x16\xb675\xc0\x07\xbf\xb8B\t~6\xc0\xd6\x9fTc\x8d\x017\xc0\x87E\n\xefU\xeb4\xc0\xae\x9a\x1c\x93\x07\x9b2\xc0\xc5\xc4\x80\x0b\x01=3\xc0\xee\x13\x94\x1f\xb2O6\xc0\x0c\x85\xc0\xb3\xab_2\xc0\xc6\xa8\x84O\xdc55\xc0t\xc4/A>l2\xc0\\\t\x0c"@\xcd0\xc0\xe5\xb6G\xfb\x96\xed3\xc0\x01\x98h\xfa=\xe81\xc0\x8e\xfd\xd0\x03B)4\xc0\x80\n\xf2\x8f\x87\x1a5\xc0\xb0\xa5r\x9a\x05\x0e1\xc0\xa5\x80Z\xf1\xfa\xa54\xc0\x97cU\x1bW\xf32\xc0n\xee\x1eT\xaf\xd35\xc0\xf1\x03\xf2\x04\x1133\xc0\x12R)5\x91\x1d3\xc0l\xe1$\xf7\xee\xea6\xc0S,D[!a2\xc0\xce\xab\xbc\xc1\xe9\xe12\xc0\x1fi\x8fV9\xb42\xc0hk\xac\xef\x18\x953\xc0\x91\xd6t\xf5rd7\xc0\xa3\x1c>\xf0\xfcy6\xc0\xb0C\x05\xce\xaf23\xc0\xf5X\xddV\xf1\xb91\xc0!\x14e\xf6\x9c\xf1/\xc0\x1aO\x80\xf6j\x042\xc0[_\x00k\x16U2\xc0\xdc\xe2\xd3\xf4F.2\xc0\xa1\xa8\x00\xe4e\n6\xc02\xe8\x84\xd9\x9d?1\xc0\xb2\xa2qy\xda\x085\xc0D\xa8\xa1\xa4\x01\x982\xc0c\\zam~4\xc0tV\x16\xdeT\xf73\xc0G\'\x85\x0b\xe9\x015\xc0u\x89\x95\xe7g\x085\xc0\xf2~\x0ca v-\xc0V\xb9S\x05M,4\xc0R\x17\x9c\xb4gy4\xc0F|\xa7\xe5\x89\xf14\xc0z-E\xaaN\xa32\xc0\xb5\x864\xac\xf1}2\xc0[{\xb7\xb2\xf2\xe70\xc0\xb1,\x98\xd5\x90\xfc2\xc0\xb1f\xde\xa6[\xd74\xc0`/\xf25"\xff2\xc0O\x17j\xda\xfcG7\xc0\x8e,\xd5\x80\xcf\xc46\xc0\xae\xfd~\xd9\x7f;5\xc0\xeb\xd3\x14\x98\x12`6\xc0\xeb\x9b\x80\xa2\x85G6\xc0\xce\xe2\xea\x94\x13)5\xc0\x9b\x0bO[\x0b\xa24\xc0\x92\x03\xdfm\xef\x183\xc0W\xb4!V\xb145\xc0]\xe5\xcd\xbed/5\xc0\x7f\xbd\xd3\x9e\xdfh4\xc0lU\xaf+\x0f\xd32\xc0N/\xe0ixU4\xc0\xa9\x0c\x08\x8fD\xc43\xc0\xc8\x10\xbe\xcfa\x134\xc0\xba+\xd8\xc0\xb5,5\xc0{\xacwV)\x8b3\xc0\x9ak\xef\xb5+\xc94\xc0$\xe7\xc7\xdc:\x9f4\xc0\xef\xab\xc0\x83V\xe86\xc0N\x96\xc6\x16\xe3\xb46\xc08d\xc6\xe2Za4\xc0Z6\xeb\xe8\xe8z4\xc0\xcf>\xba\x0f{\x1b4\xc09\xfb\t\x17\x10\x887\xc0\xd1\x1cp\xd8f\x862\xc0p\xe7\xbdl3\xf64\xc0\xf0\xfc\xb8\xec\xa7B2\xc0\x9b\x19\xe8\xa6u\xa54\xc0i\xe9\xe5W}\xe82\xc0\x02i}\xf8\x99;5\xc0\xcc\t\xa2\xb7\xd4^4\xc0G\\\xc6\x0f1\x1e5\xc0\xd08TF\xdfX2\xc0y\xb9j\xd6\x08\xfa2\xc0\xbe\x94\xd9\x91\xc1\xdc7\xc08\xdbc\xa7\xf0\x197\xc0>\x028=}\x1f5\xc0\xd6h\x9b\xc4U\xa03\xc0\xd6\x18\xc0\xfd\xfb\x853\xc0\x06>\xa9a3\xbc7\xc0\x8b<\x82\xec\x92&4\xc0\x11]\x11\xec\xa0\x13-\xc0u\x18~8\x10\xbf6\xc0*\x91\xed\xd7O\xfe7\xc05\xf1\xf8\xca\xbe\xed6\xc0YYh\xe1\x95B6\xc0$\xca.\x0cM\x823\xc0\xbe\x13_\x9bFF3\xc0\xb2\xa1\xfbN\xc2_5\xc0\x08TW>\xc833\xc0\x16\x8e\xa2\x92\xef\xae1\xc0\xd1TO\xd5z76\xc0\t6\xbfR/\x9b+\xc0\xba=*\xe2\x88\x102\xc0\x0br\xcc\x0f\x1a$4\xc0\xae\xbe\x15\x87\xa3\x995\xc0\xafMOn\xdch4\xc01\x03\xa5q\xf7\xc83\xc0\xda\xca\\\xf2\xc3\x053\xc0G\x99<\xc1#\x883\xc0$uDx\xf7N5\xc0A\xa9\xbd\xa0\xdf>4\xc0\xbf\xd8\x82\xc6\xc9)2\xc0V\xff)\xdf\x1c(/\xc0O}^\xc4\x15\x813\xc0\xc6\x89\xd0\xc1\xcaW4\xc0V\x16\x8a8\xf8\x052\xc0\xd7\xae\xba\xc2\xebX3\xc0\xf2\x08\x05]\xf1\x0c4\xc0\xf7\xc0\x7f\x83\x17\xef1\xc0\xa0\xc6\xa5v\xb7_3\xc0\x02\xb1+\xf7\xf5;1\xc0\xbfM=\xb3kC5\xc0\x89\x88L\xbd\xcf\xb25\xc0\xdd\x8dui \x935\xc0\t\xc4\xa2\x81\xab\x106\xc0F\xc2\xaeN\xbc\xf14\xc0\xa2w\xe4m_\xc44\xc0Vu%\xff\x18\xaa4\xc0sB#\xa2A\x032\xc0\x1cm\xe7s\xce\x823\xc0XP:\xe0\xd0\x9e2\xc0\x9d\x14D\x9cK\xfb5\xc0\x95\xa6d\xe1,\xd50\xc0p1x\xa1\xb3\x827\xc0_7\xe8\x1b3\xdf2\xc0X$\x94\x1f\xbd\xa46\xc0\n\x18\xb6}\x8b\xf04\xc0\xee\xd3C+@\xc93\xc0\xebA\x83D/\xd62\xc0\xfd\x1a\x07[_\x033\xc0\xd7\x8f}\x87e\x014\xc0n`8\xe1\xf0\\5\xc0H)s\x8b\x90\xfb5\xc0::\xc9\xd5I)5\xc0C\n\x86\xb8\xbf!6\xc0\x86\xf0\x19\xd2\xb7\x066\xc0\xb72\x0c\xa3\xce)4\xc0\xb7~s\xec)\xe12\xc0\xad\xeaZ\x8fc\x824\xc0r\x85\xce\xb6\x9b\x103\xc0\x12\x00\x07\xa2\x9e\x9e3\xc0\x15\x89D-\x9a\x024\xc0\x10\x05|\xd2\xf6D7\xc0\x92\xdf\xf2c\xc3\x024\xc0h\xe5)\x98\xd7\x9b5\xc0\xe5\x86\x052\xeft4\xc0a\xbe\xca\xad\x13H7\xc0\xb0n\xf8\x9f[-2\xc0\xee\xb1\xa8C1\x183\xc0\xc0\xb0\x92\xd2LX3\xc0\x86T\x80\xf8\xd6O2\xc0\x90\r\x06Ls\x1f6\xc0\x87/\xdck\xc6\xb25\xc0\x87\xc1Z>E\xe63\xc0/\xa9\xa4\xc2\xfd\xca2\xc0l\xe9\xa6\x00\'#7\xc0\xc1)\xa5\xa4>Q1\xc0%\xe6\xe2`6z2\xc0o\xb9\xd0g\x9d\x851\xc0\x9e\xf8\xa4A>\x826\xc0\xe2\xa3\x8bPv\xdf5\xc0\x07\x07\x10\x8c\xac\xbf1\xc0\xd4w\xa4\x17\xe6\x863\xc0L\x9c\x98\xc7*\x033\xc0\xd4\x04\xf9\xca\r\xf92\xc0AB/\x99\x9e\xb02\xc0\x8e\xe6\x1c\x99m\xc64\xc0N\x1f\xd4\xe1\x00\xad3\xc0F\xbf]a\xad\xb45\xc0<\xbf\xdd\x19\x8e\xb7.\xc0\xea\xea\x0f3,\xb44\xc0*\xce\xc8[\xd4D6\xc0hd\xbdC\x92[4\xc0z\xba\x1a3\xca\x864\xc0\xc6Z\x16\xce\x93\xe24\xc0\xca4%\xaf\x97J5\xc0\x93\x056K\xc1\x8d4\xc0X\x8c\x04\x86\xf3,5\xc0\x01\xa9\xd148\x0e3\xc0\xa0(\x91\xb2\x90\xd82\xc0>\x83\x91\xa7\xe044\xc0O\xf1N\xf9\xc8j4\xc0,\xaf{\xa5P\xbf2\xc0\xe36\x14\xcb\xa475\xc0\x84P \xe1\x7f\xdf4\xc0\x92_\xb2\x06\xec\xd04\xc01\xf7\x00\xc0~\x196\xc0e\xd3V\x97\xc5z2\xc0U\x10\xb9\xa7]\xdb6\xc0\xcb\xc4\xda\xd6\x08^4\xc0\x1ap\xf1\x02]\xef-\xc0\xac\x1f\xc8\xcd\x95\xc91\xc0\t\x7f\x01\r\xa0O2\xc06\x94\xd0\xc2W\xf82\xc0\xc0&\xb4\xabx\xf6.\xc0G\xb0B\xd6K\x0b4\xc0\x8e\x19sUX\x0f4\xc01\x91 -\n\xfa1\xc0\x15\xd4\x11\xb1\xa4"3\xc0\xeaD\'\xf5\x94\x883\xc0>K+\xbd\xe9d3\xc0\xe2\xb6\x0eZh\xa13\xc0\xec\x82\xb6\xcbp\x183\xc0\xf8\xfa\xe4\x9b \xdb3\xc0I\x1d\x90rT\x834\xc0@\xf7$\xb8\xda\x924\xc0\xb2c\xa6i\xf4\x132\xc0\x19\xa51\xd1G\x1d3\xc08B\xd5K\xe7\x135\xc0*\x99\xbe&Wo7\xc0i\xb3[\xe0\xb7\x124\xc0\xb7G^\x96CX5\xc0!\xe0?\x18\x06\xe65\xc0\n\xfa\x076\x9e\x147\xc0K\x13J\xc1\xc5\x915\xc0\x87\x0e\xbe\xd20\xc64\xc0\x04\xf7\x00\xa5\x01\xe76\xc0\x1e#\r\xdf\xf7*5\xc0\x903\x06\x0e\xd0\x150\xc0E\xce _\xf3P4\xc0\x81[q\x8a\x93\xcc1\xc0-V~\x04T-5\xc0|\xc9\x9d\x96V\xbc4\xc0\x8b\xc9\x15\xf2\xedn6\xc0\x15\x0b\xe8\x95\xf4?7\xc0f\x13\xb8\r\x0fs2\xc08\xf2\xf8\xb2\xf9r3\xc0\xf5\x91ju\xbc\x874\xc0\xea\xa8n\x13\xa6\'6\xc0uV\x18SX\xbc1\xc0E\xf7\x8f\xb0\x92\xef2\xc0\xde\x9aLC\x9a\\3\xc0\x11s\xb4UX\xfc3\xc0H\xa0\xa0Q\xa1-7\xc0\x9e\x1f\x83]&\xde2\xc0\x01\xf8\xd2M\xec(4\xc0\xe7\xd9aM\x1280\xc0\x85|\x8f\xb9\xff\x023\xc0\xf0\xae\xde1\x0c\xd42\xc0"\xec\x81\x9dD\xa04\xc0R\x9eF\xb0\xe5Z3\xc0=\xb8\x8as6\x816\xc0)@\xb86\x92*4\xc0\x08\xdb\xe5\';@3\xc0\xdfF\x03\xad !4\xc0k\xf5\xa0$d17\xc0\x9d\x1e\xe5r\xff/3\xc0\xcevV\xfe\x90\x7f6\xc0\xf6\xdd\rt\xdc\x874\xc0+\xf6\x85\x0b\xa1/3\xc0\x16?\xc4\x17\x0b$4\xc0)\xe3\x07\xfb\x8d\x883\xc02\x91\\\xa5f>3\xc0\xee\x91\xdf\xd4\x1b 0\xc0\x86\x1e\x13\xf0\xb1\x084\xc0\x8c-\xa9\xbd\xc022\xc0\xeb\xa0\xa1wC\xcf2\xc0L\xee\x8dR\x90\xe85\xc0\xa3\xee\x02X$\xe22\xc0\t\xd67\x18X\r6\xc0\xfcH\x7f\xad\x87m2\xc0SGT\xb88v5\xc0/\n3+?(0\xc0\x99\xe2\xa1hnB2\xc0Q\xa345\xc3\xb32\xc0\x1b\xee\xac\xc8(\xd87\xc0\x94\x07\xda\xb0u?1\xc0Sy\xa5~\xe5\x8d2\xc0\x05eI\x0e\xcaT5\xc0`v\x013&\xd02\xc0\xab\x0e^\x1e\x8c+4\xc0\x86\x83,\xe6m_0\xc0(\xc6\x10\xf50O2\xc0\xe1x\x1fE\xa4;2\xc0*\xa3\x9aU\xac\xea2\xc07\xbe%\xb4;Q7\xc0\x18\xb3\xa7\xb2\xb4\x1e3\xc0P\xba\xd8x\x0b\x854\xc0\xa1t\xf2\xb3\x16\x842\xc0\xe8*iY\xc0\xff2\xc0\x8ae\x1b\x90\x15\x153\xc0\x91\xe2G\xa6\x12\xd13\xc0\x96B\xc3\xf4T\xaa5\xc0-e\x08\x89~\xaa3\xc0\xda\xd2\x8c\xcf\xaf\x162\xc0\xbb\xfe\xb7>\xa2U3\xc0\xf7\x0f\x8dM\x9b\x882\xc0\xb8\xe0{\xa0\xc1[3\xc0\x81\x01\xaf:\x07\xd63\xc0A\xa6\xa2$\xe3$5\xc0JN\xad\xd6\x1b\x9c7\xc0\x97S\xbfP\x1d\xe02\xc0s\x8d\x07d\x91\xb42\xc0?\xd3\xd4\xcb\xc3i3\xc0}^\xe1\x1e\x94m2\xc0\xcd\x01\xf6\xa8\xf5u2\xc0\x91!\xf8a\x99+7\xc0\xe1\xf2$\xf0 \x924\xc0\x1f\x84\xd6\x99I\xc14\xc0\t\xb1\xa4r\x8d\x813\xc0\x988\xd0\xb5\xcfO3\xc0\xd7\xd2fLx\xcf4\xc0h\xfa\xed\x87\xd8\xff6\xc0aS\xe8\xe3\xdf\xef6\xc0qH{\xbc\x8c\xf82\xc0S\xd8\xe2\x12V\xdb3\xc0\xcf\xe4!\x1eS\x037\xc0\xee\x932\xbaN\xeb.\xc0\xe5\xef\x91I\xed\xa06\xc0u\xb01\xe4\xed91\xc0|\xca\xcd\x87\xd7\x1f3\xc0\x1d\xa3\x18\x9bs\x815\xc0\x00_\xcb\x86\x0e=7\xc0i9a\xd0\xcf\xa96\xc0\x9dgF\x86R\x9c6\xc0\xfb\xb7\x84M2q-\xc0K\x07\xa10sq3\xc04!\xb3\xf1r$4\xc0r5\x8b\xfd\x91\xa53\xc0>\x83I\xd9\xcaP7\xc0\xa3\xb9*\xefaK4\xc0CE\xf5r;\xb35\xc0\xc2\xdb\xb6{[\x0b5\xc0\xd8\x9b\x1a\x8b\xdbo5\xc0\x7f\xb5\xdcN\xe4\x903\xc0\xe1{*0\x1d\xb72\xc0\x10R?\xeb\x0f\xf52\xc0\x01\x0f\x01\xd8\x1b\xbe3\xc0\xf4\xac\x9aHx\xae3\xc0\xf5\x9eU\x85\x9d\xfa4\xc0\xc65\xcd\x8a\xfd!2\xc0\xc9\x01\xfa\xa2el3\xc0\xc7\xab\x8c\'\x11\xe23\xc0?\xd7\xe2\xe4.{6\xc0\x9a\x80l\x01\x1d\x923\xc0\xcc\xc2$I\xc6\x8f4\xc0\xfb\xab\x88\x85%\x894\xc0y \xbf\xd2\xbdV0\xc0\xab{\\\xf9Y\x8d7\xc0wj\x80\xf9"<5\xc0u\x8d\xa6p\xc8\xb91\xc0\xab\x1c\xca\xbc:\n2\xc0[\xa5&^\xec\'6\xc0\r\x8fS\xa5!r4\xc0\xefb\xd1;l\x074\xc0\xc9\xe2\'@\x05\xaf6\xc0\x98\xdd\xd9jc\x862\xc0\xf3\x05&\xc0\x87\xd30\xc0\x9d\xd4N\xd8\xbe\x975\xc0a\x85CI\xf5\xb72\xc0\xfa\xcd\xd2\x06\x04\x182\xc0\x14\x1b_\xfd\x0b\xa43\xc0\xde\xce\xdee?:7\xc0\xc7\xd7\xc4\x98X\xcf2\xc0\x81M\xa0\x80\x96\x144\xc04\xc2\xc6\xfbu#3\xc0y\xe0i\xf4\xe214\xc0\xc4\xb7\x8a\x04\x1a\xb22\xc0|\xd5\xbd\x8a\xc8\x933\xc0<\xb9\x00o\xbf\xc74\xc0\x96\xe5\x82\x91:\xac5\xc0\x06\xc2\xd8\x99\x9063\xc0\x07(\x0ck\xa6\xb54\xc0\xff\xee\xe8\xca\xa1d6\xc0:\rp\x96\x97!2\xc0&\xf1\x9f\x02\xabU5\xc0$\x9c[\xe22@7\xc0\xe6(\xd5\xec\xf1\x972\xc0\xa9\xfe\xe1\xb4\x16$3\xc0\xc9\x0b\xa4u\xef\xeb0\xc0\x7f\x17ts\x07b4\xc0#\x05O\xe3\xff\x89/\xc0\xa4w/\xf0\xd6\xc42\xc0ZS\x0eZ*\x945\xc0\x8f\xf1K\xc3\xf571\xc0\x82\xb4\xa6h8\xa32\xc0\x1c\xe5\x1e$\n\xa63\xc0\xc4.3\r)t3\xc0\xaa\x9e\x15\x11<N3\xc0\xddc[\xa9a\x1b4\xc0&\x97]D\xcc@7\xc0\xd8d\xa8\x0fA\xb32\xc0]\xfd\xa7\x81\xac\xb14\xc0t\x98{>+T5\xc0}\x1756\x87^0\xc0\x80\xa7\xbf:\xc3\xdb2\xc0\x8b\xf8\xeb\x04\xc0v4\xc0e\xc5H\x11\xad\x943\xc06\xcf\x95\x00\xafD5\xc0b\xd5\xccDW\xf40\xc0%\xdcsKz\x9d-\xc0\xba\xc3\x0b\x18\xe9\xf63\xc0\r\xda\xe7R\xef^4\xc0\x92|8\x9e,\xdd3\xc09\xd2\xea\xb6\x05\xa73\xc0\xad\xdaJ\x18E\xb73\xc0w@\xf67PB4\xc0f\x8c\xad~n\xcf5\xc0\xc2\xf1\x8en\xfb\xa05\xc0g\xe2\xf0\xd5=\xdd6\xc0\x96sO\xe3\xa7\xd75\xc0f\xa5.\xd38,4\xc0\x12\xf5\x8cG\x90f7\xc0J\x9c\xe7M\xc0B6\xc0\xfc[\x03\xa1\x12\xfe0\xc0\xa1\xcb5\x8b\tJ3\xc0\xffeqU\xf2\xe75\xc0L\xb1\xaf\x1b\xb8\x1d7\xc0\xd32\x1a4\xdba4\xc0\xb8\x87\xae\x7f\xd6\xab/\xc0\x85\x19\x94\xfe\r\xa62\xc0\xf0\x93\xa2\xdb\xea(2\xc0\xb4@q\xdf\xa6\x894\xc0\x07Xo\xb6\x8f72\xc0\x11(lo\xba}5\xc0\x00\xd3L\x91\x1a\xd44\xc0q\xa2\x0e\x19\xe6\x153\xc0\x92\xff\x8a~\x98\x894\xc0\xd7\x0f\xa6\xdfIN3\xc0\xafR\x8b\xf7As*\xc0\xb0\xc9#<N\xe26\xc04\xe74\xb9"\xfc3\xc0#\x8a\x07\xe5\x95\xa8/\xc0\xac\xaa\xd3\x87Ul2\xc0\x17\xec7\x85\x83\xa03\xc0\xf5\xf5\xdf\xe6|94\xc0\x05?I\x82\x94N3\xc0\xe8c\xf4\xffb\\4\xc0\xf7=Oh\x87\x843\xc0\xd9\x97\xb9\x01\x9dP5\xc0\xa9\x88\x15\x18\x82\xd96\xc0\xf3\x8b\xf3\xd0V.5\xc0\x03\xbb\xd5\x92\xe5\xa33\xc0\x158\xaa<\x9e\x133\xc0<\xbb\xab\xd5\x06a2\xc0\xaa\xa9j\xa5~\xff4\xc0\x81}\x8c\xa23[5\xc0\x8e\x95\xb5\x826\xb76\xc0\xc7;\xff\xaf\xf3@4\xc09[X\xff*N4\xc0]\xfb2H\xac>4\xc0\x9b\xecV\xb1r^4\xc0d\x05\xe9\xed\x8dl4\xc0\xbcd\x96\r\xb8\xa02\xc0\xfb_\xa1\xd2\xa0u4\xc0b\x92x\x00\x01,6\xc0k\xf7\xde+\xadV2\xc03$x\x80K\xe03\xc0\xe9\x90jjY\x9f6\xc0AX\x0f\x17">3\xc0\x03Xzd\xc8%3\xc0\xa1\xf3\x88\xf5BP5\xc0nJW\xeb\xd2$4\xc0m\x0f\xf2\x1c\xeaw2\xc0,Js\xb8\xef|3\xc0(\xfafc\xfb\xe0.\xc0L\xa2\x80Z\x0b\xea6\xc0=~\xb7\xed\xaf\xe75\xc0\xc6\x91e\xd6`\xf2.\xc0\x8e\xa8R[Gv4\xc0\xec\xed\xce\x81v\xf43\xc0\x16\xc2p@\x15\xeb4\xc0\x9e\x98F\x93F\x966\xc0/\x8a\xa2\x12<\x113\xc0\xabB\x19\xcc\xd3=2\xc0\xde\xdeSk[W2\xc0\x95\x0e_\xb4\x92\x994\xc0\xae\xd3\x0f\xc2U\xaa3\xc0F`\xaf\xd7\xb1\xfd1\xc0\x02}\toq\xd35\xc0@\x82\x8f\xe0[\xee4\xc0,\xba\xbb\xda\xed\xfd1\xc0K\'\xd2<\xb7\x1e7\xc0\x8a\xbc(\x95<\r3\xc0\xf2\xdb\xf6\x8f\x8cU5\xc0\x93\x10-\x1a\xc6F4\xc0\x01\r;\xffL\x923\xc0f\x13\xce\xabS\xd12\xc0\x94\x96\xfe\xfe\xa8\x893\xc0\xea\xee;)\x89\xf34\xc0\xd7\x04\x8d-\x84\xda6\xc0&\x93\xed\xef\xb7\x823\xc0i\xf0+\xf4G\xff2\xc0\xcf\xeb\xd4wwX-\xc0&\x92@\xc8`V1\xc0\xfc/\xbd\xe5\xfe_1\xc0\xbe7\xb4\x82\xb4 0\xc0}\xca\xf1\x7f\xdfN8\xc02\xcb\xcd\x83\xd9\xf87\xc0\xb55\xec\x86I$7\xc0\x08\x85\x18\xd4\xd5\xd72\xc0\xf7\xfa\xcc\x97\xd7\x005\xc0\x839\xaa\xc9\xbdc3\xc0\xaf\xcd{\xad\xb1\xc4+\xc0\xdd\x89\xaa\x95\xf4@4\xc0[\xd1\x8e\xb65Q2\xc0\xbe|\xe6\xb9z\xe42\xc0\xda\xd8L\x93\xc4Q3\xc0mP\xd6\x0b\xc3\xa44\xc0iMK\xca\xa7D3\xc0t\x99\xd8z\x0e\xdb3\xc0\xc8$\xce\x16\xa2\x134\xc0&a\xf2\xea\x9d\xe46\xc0\xd2s9\x9b\x84\xc94\xc0\xac\xae\xbbU\xe8,3\xc0\x07\xc9 vAc2\xc0\x90>\xa5\xfa\xf3:/\xc0\xfa\xc28:\xb0\xef2\xc08\x05\x97\x1d@70\xc0\xc9\x9c0/*\xdd6\xc0\x82\xeed\xdb\xdew3\xc0\x7fF\xd0B5d1\xc0q\xce\x93)\xd5\x163\xc0v\x0e\xd5%\xd7\x163\xc0\xf1\x8d\x8b\x8em\x8c5\xc0\xd5\xcb\x8c\x8c\xb1\x813\xc0W8\x9fr\xe9\x062\xc0W\xc6\xd2\x11Pu2\xc0{`\x9dt\xdcx3\xc0\r\xdaFQtw4\xc0\xd2Zb\r\xee\xc97\xc0#\xa1\x18\x86{\x966\xc0\n\xdb*l\x8e64\xc0!E\x87@\x9bD3\xc0\xd7{W\x83\xcd\x904\xc0\x1ae\xc0\xf9\xac85\xc02V\xe3\xf9\xe5\xa8+\xc0\x86\x07!\xd7\xa1+7\xc0\x87\x18\xf1Q\xbd\x822\xc0\xb8kQ\xf7K\xb47\xc0\xe37\x8dr\x8b$6\xc0\x06\xb8\xfa9\xf1#4\xc0\xc1\xac\x86\xe1.\xa16\xc05S+R\xff 0\xc0\xbeSe\xae\xad\x8c0\xc0&)\xdf\x80Y\xfa6\xc0\xf6n\x93xK\xad3\xc0I\xc1\xdd\xae\xddy1\xc0\x9e\x8d\xb7]\x07\xa92\xc0\xf0\xbeE\x9ft\x943\xc0\xc2\xf7\x94\xb6\x03\xda5\xc0\xdb`\x93\xbcM\xb02\xc0\xb2M\xae\xbck\x057\xc0\xf0\xa1\xd4{\xe4,7\xc0\x0c\x00\xec+\t\x0b4\xc0{\xb8\xab\xd2\xccB2\xc0\xdf\x9c\xe6Y\xbe\xa62\xc0:T\x92Ex\x1b5\xc0\xde\xedI\xdeL\xaa4\xc0\x0e6\xae\x9b#\xd15\xc0\xe4C\x80q\xe6\x983\xc0[?\xc3\x8f W0\xc0\xc3c\xee\x07\x86\x9f6\xc0\x14\xbb\x89|3m6\xc0\x93v\xb5\xea\x87\xf41\xc0\xf4\x12(\xb4\x04(4\xc0\xe9:\xb7\x9a\xc1\x8e2\xc0\x07\xd1yJ.m2\xc0!w{\x12\x13\xa92\xc0\x80\xb8\x13qA\xdd1\xc0Q$\x07\x138\x0f5\xc0\xf6i \xbc\xc6\xd22\xc0Z\xd4\x1d\xf8_\xef1\xc0\xc6\xcf\xa6\xb2\x83R-\xc0\x9d<\xe7pj\x144\xc0P\x84\x99\x17{R3\xc0`t\xee\x80\xa1m2\xc0\x1c\xa7Q\xd32G5\xc0s\x94mj\x1f\xa25\xc0\x9dr\xe9W\x9a\x9c4\xc0\xcaV\xc2\x83\xfa\xfb1\xc07\xa5f\r\xd2N4\xc0R\xa8\x89\x99>\x873\xc0\xd7H8\x19\x7f)3\xc0\x88\x83KV&\xf93\xc0*\xd5~z\x96\'5\xc0\xe9\x19>\x1c\xd8[2\xc0w\xb4\x99\xed\xc5\xbd2\xc0\xa2H-\x02F\xbf5\xc0A\xcaw\xdb\xc7\r2\xc0s3\x1f\xb4\x13F6\xc0\x9cu5\x89\xfe\xdd4\xc0\xf0\x06\xab\x91bE3\xc0\xf1\x11\x8e4\xed\x8d5\xc0\xec\x0f\x1e\xa4\'\x8f1\xc0\xcf\x1f?\xa3N\x902\xc0"@\x8cb\x91\xf22\xc0H\xbe0\xd6\xc0\xd15\xc0@pd\xa4\xf2\xf35\xc0#\x99\xdb5\x8854\xc0\xa18\xe8.\xc3\xe84\xc0\xfbo<\x17\xcbo6\xc0K\x134/\xecu6\xc0e\xdb\xdb\x99\xda\x006\xc0\x11l\x1a.4t2\xc0\x06\xaf\xbe\xc5}\xaa2\xc0\xaf\xac\xdfz\xc6>3\xc0p\x11\xd1\xe8#\xdd2\xc0>\x85\xd2v\xe5\xee5\xc0\x8d\xdb\x97\x99G\xb60\xc0\xa7X\xf61\xbd\xdb2\xc0_E\x83Y\x07\x804\xc0\xb7\xce\xe2\xfb$\xeb1\xc0\x14\x9b\x95\xd6\x06\x9d2\xc0h\xda\xa1\xad\x0b\x117\xc0y\x95H\xd5\xc9\xed2\xc0p\xa8\xc9\xe0\xd9\xed1\xc0\xe5nk\x94\xaa\xa54\xc0\xa3\xc81\xd3\xa193\xc0S\x88E\x94\x1b 5\xc0SX\xaf\xf4R=6\xc0?\x05K\xdd(-8\xc0h\x9b\xe6\x11\x02\x1b2\xc0\x0fj\x14\xcc{\xf22\xc0i\x13\x98\xca\xd4\x891\xc0\xe4Q\x17\xee\xc5]2\xc0?HG)h\xb07\xc0\x16\xa8\xc9\xd6\xceX4\xc0\x89I\x99K\x89\xc62\xc0^U\x8b\xd0\xcb_6\xc0\x92\xc55\xaf\xfaK8\xc08z@\xa3\xe0\xc41\xc0\xc4o\xc2\xf8\xff\\-\xc0\xeeB\xff\xbc\xaf\xdd4\xc0`\x0b\x02_\x92.5\xc0\x15\xe6\xe1\xf8\xb4P2\xc0n\xba,~4\x063\xc0\xd2B?2\xd5I3\xc0\x07\xaa\xe7\xe8\xe2I4\xc0e[\xa9\xdd\xbaO6\xc0\xc1r\x90\x98(Z2\xc0V\xa2-k}\xaf4\xc0Z\xab\xd56\xe7\xb42\xc0\xa4\x11\x16\x9b\x98]4\xc0\xdb$\x05\xfd)\xf34\xc01O=\xd5Cy3\xc0y2\xe0\x15p\xde4\xc08\x97\xd5kxk2\xc0\xa8\xf6l`\xaf\xc95\xc0?\x84W.(\xda6\xc0\x93T+\x9d\x18\xe82\xc0K\x04<\x04\xf1\xba6\xc0h\xf24\x1a\xcd\xcc5\xc0\x97\xb8\x96\xa5@\x964\xc0\xa6$\x13\x94\xbd\x0b6\xc0\x02\xb7A8\x1eJ5\xc0l^\xbaV\xb2+3\xc0\xb7\xf4^\x10\xf6\xf13\xc0\xea?\xbd\x1d\xdeC4\xc0\x15\xde?0\x9e\xc05\xc0\xf5\x98\xf2\xd6R\x1d7\xc0\x8fF\x84\x96q\x943\xc0O\x04\x02\n=\xef2\xc0a\xe0\x13\x996\xc12\xc043Es!\x123\xc0\x90u\xd1\xe8(\x9e4\xc0\x0f\xe7\x9c\x92\xe0\xb01\xc0!J\xbe\xe1a\x833\xc0\xaa\r\xe3\xb4\x92\x984\xc0X\xe9\x97\xc2op7\xc0Z\xd3x5\xd4d6\xc0\xba+}\x1c\xbah4\xc0"\xf0\x9b\xdd\xa3\xec2\xc0\xe8\x9cOM9x1\xc0{G\x92\x00\x96\xe36\xc0\xdb\xde\\,V\x892\xc0\x86\xa0\x06\xf2\xe2>2\xc0`5\xaf\xe0\t\x943\xc0\xd18K\xe3\x93\xf15\xc0\xbal\x07\xa6\xd3L3\xc0\x87\x80\xe0\xae\x19\x8f3\xc0\xf2\xda\xf0\xef\xc8\xb56\xc0a\xb3\xf3T\x82\xc92\xc0m:<\xfb\x0e\x0b-\xc0\xe7\xba\x15#l\xd03\xc0+\x1c\x1a%\x97\xc53\xc0\x83\x98\xcd\x92\x81\x10.\xc0^\xf4\xaaP\xec22\xc03\x9d\x17\x9e\xb4e4\xc0:\x05\x8e\xd2\xe7|3\xc0\xe0\xb0\x927.b2\xc0Y*\xf9c\x1f\x933\xc0\xcf\xe5\xf2|\xab\x9e4\xc0o\x9f\xd4v\x84\n3\xc0.9\x92\x90\x18k5\xc0\xa6\x8f9\'|\xba4\xc0\x92\x1b\xe2\xd4\x99;2\xc0\xcb\xb4\xf6\x16\x9f\xfc5\xc0D\xd7I\xe1\xb9\x96-\xc0\xcf\xbd\xc6\x17|\xc66\xc0u\xff\xe0\x1d\xe9\x162\xc0W\x1b~\xd4\x0f\x13.\xc0\xe0O8\xe1Z\xa01\xc0dsw\xb5\x8b\x964\xc0\x89\xcd!)\xd6N6\xc0\x15\x84-f\xb3\x182\xc0G>\xbc\xa0\x95\x1d2\xc0\xddP\x84\x17\x9a\xdb3\xc0tq\x00Q\xc9\xec2\xc0s\x04\xd9\x05\xc8q3\xc0c\x94\x92UT\x1c2\xc07l\xab\x05=\xd62\xc0e\x93\n\x9eJ&2\xc0\x02\xabr\x7f\x8e\xed1\xc0\xfe\x08\x0e#M\xee4\xc0\x96\x12)\xcav\xc21\xc0\x0c\x98\xf7\x87\x9324\xc0\xa2\x9a\x8a\x84\xbb\xe12\xc0\x87\xaf\x1c!\x1a_4\xc0"+?\xcf\xeeA/\xc0\xcb\x00\xba\x9e\x80\xc64\xc0:_\x8d\xa2\x7f\xad5\xc0h\x96RQ\xc2\xa15\xc0c\x8c\xb0M\x96\x901\xc0\x7f\x8f7\x02\'\xc75\xc0\xa3\xa1\x15\xb9\xfa\x8d5\xc0\x94L$Zz(1\xc0U\xa2,\x06P\xff2\xc0\r<\xa3h\x1b\xd83\xc0\n&\xef\xbeFq4\xc0\x14P=L\xbe\xf73\xc0\n\xa2_\xb3b;3\xc0"\xeb\x9f\xa8iC3\xc0B4l\x85\x94`0\xc0\xd0\x90fk\x08^4\xc0i\x02/\xc6m\x933\xc0\xf3\x84\x10\xcf=\xe6.\xc0\x84\xb1#\xea>\r6\xc0\xeaCa\x95Q\xa72\xc0s\x84+5\r\xaf4\xc0\\\x9b\xf14\xee\x112\xc0\x85\xa8n\xda=\x946\xc0\xf8\xc3\x0b;\x85w4\xc0{\x1b2/\xc6I2\xc0\xddb\x89\xf9\x8d\x9c6\xc0\x17b\xa9N\xd1\xcc2\xc0\xed+\x83]s\xbd5\xc0\'\xc2a\xa6\xc8\x1e1\xc0\x95>Hh\xba\xbe2\xc0\xfbjv\xfa)W4\xc0\xffM[\xe5\xfes5\xc0\x9cN\xad\xd4{17\xc0\xa3\xed\x8d\xdfm\xc82\xc0\xb7[\x18\xd8\xd4\xe04\xc0\x80v/\\4r2\xc0\xdd\x9dI\x9e\xc0\x1e5\xc0v\x8e.\xd8p\xf87\xc0\xa5;\x16L$\xdb6\xc0>\x9bU\xe6u\xfe4\xc0\nxk\x0c\x1d\x144\xc0z\xd3\x0f\x9b\xb2\x1e3\xc0+-E\x9d\t\xec3\xc0\x0c\xaa$Q\xa813\xc0\xdb\x1f\xba\xfb\xef\x077\xc0\xe0\\\x90\xf1A\xf55\xc0,\xec].\xd1\xfd3\xc01Dy\x0f{(4\xc0\xef38Ed\xcd6\xc01][\xca.\x184\xc0\x91\x0e7\x8fV\xd16\xc0\x9b\xe0\xb0\xe5\xe9h5\xc0\xddd\xf9p\xb8\xd26\xc0\xcfd\xf98|\x114\xc0\x81\xb9\x1c\xe7\xb5\xc14\xc0\x1bu\xf2\xebK\xe96\xc0~R\x03\x7f2\'3\xc0\xa3Y^\x94\xd6]/\xc0\xcf\x8d\xf6\x00\x93\xb67\xc0\x11\xd1\xe3S*c3\xc0\x9d~\xb4_Z\xd33\xc0EG=\xc2\xcb\xa95\xc09bX\x12\xf6\x904\xc0\xc1!z\xfet\xe75\xc0\x7f\x9a{\xce@\x163\xc0\xad\xb2\xce<\xc3\x8a5\xc0\x82z\xcaf0\xe07\xc0\x05\xebS"\x9d\n5\xc0\x02\xad\xa7\x18\x8b|3\xc0\x174J\xca\xa7\x083\xc0Y\x132p\xd5M3\xc0J\xfc\x01\xe6\xec\xd83\xc0\x10\xf0\xec\x179\xf93\xc0\x81NG-\xa2\x823\xc0\xb71\xad\xf8"\x912\xc0vN6OB\x033\xc0\x98g\xb6*I\xae2\xc0\xd0<0f\xe8K6\xc0&\x17{\x15\xb9\'3\xc0\x9d!\xd2Z\xb6\xad2\xc0\xb4\x82\xd6R\n\xae3\xc0\xc0\x97>&\xfes3\xc0\xaf\xa0[\xfd[\xae3\xc0\xd9Zg\xae\x07\xc33\xc0\xd6\x90P\xc2\xdd\xa53\xc0\x14\xdap\x94mX4\xc0\xab\x9dnC\x99\x894\xc0\xa1Oln\xf7+7\xc0y\x80\xcd\x10\x8d\x832\xc0-+\x1a\xbb\xa1\xb36\xc0J"\'\xa1\xc5n3\xc0:\xef\x04\x0cP2/\xc0\xabA\xef\\\xac\x982\xc0\xf0\xa5\xf9\xc4\xc572\xc0\x82\xad\xce}\\f2\xc0l\x8f\x15\x0f=\t4\xc0\x19\xb7\xda\xa9\xe9\xca7\xc0s\x81\x87\x07\xd6\x076\xc0\xe1.\x7fs\x81k3\xc0\xc1RS\xfb\x05\xb36\xc0\xe3$S\xe6Wa4\xc0\xb4\xb8-c\x02\\5\xc0[F|\x93\xf2\xe33\xc0\x93<\xd4D\x8b9.\xc0\xc2|\xb0\x86t\x1c/\xc0\xfdi\xc3&a\x1a5\xc0\x83t\x12p`\xcc4\xc0B\x02`\x98\x88D1\xc0\xea\xae\x93\'\xe6#3\xc0\xa64\x18\xb2\x1c\xfd2\xc083\x9e\xa8\xc7\xa74\xc0\xf5"\xe5\xb4\x81\xe02\xc0\x0ey\x95\xd8\xbe\xaa5\xc0d~\x9a\xfe\xa1|3\xc0\xba\x9ft\x1e\xac\xa51\xc0\xa1\xe8(\xf1\x8d\x017\xc0\x99_s"Ax2\xc0m\xc7\xddD\xf3\x8c2\xc0\x98\x95\n\xc9\xdfB5\xc0{F\x15\x96n\x074\xc0\xf3t\x17N0m3\xc0\x90\xcb\x186\x15\xbc5\xc0\\\x7f\xc5},\xc04\xc0c\xc0\x02h\x81t6\xc0\x1c\xa7\xb4\xd1\xe9\xf37\xc0IB\xdd\xe1\x8d\xf36\xc0\xfaL\x94\x00@\xb85\xc0\xa9\x9dN\x0c\xc5\xcb6\xc0\xfe\xf0\xf7<\xae\x8c6\xc0\xba\x89O\x8b\x00m4\xc0\xc2\xb4\xf8]\xc0>/\xc0\x83\xe8\x83\xae\x1b\xa83\xc0\xd6)vp\xe7l5\xc0\n\xc0\x06#\x01*7\xc01@\x83e\xb093\xc0\x14\xcd\x8a \xa9\xf65\xc0\xc7\xef\xdc~\x16\xc42\xc08X\x04\xa3\xf4\xb83\xc0\x13P^\x9d\xb4\xce4\xc0K%\xcc\xb4l\xdf5\xc0c@w\xac\x17\xf73\xc0mig"\x02_6\xc0\x9f[a@<\xdf5\xc0g\xcdeE\xe5\xfa2\xc0A\x1f\xaa\xd6\xbd\xeb3\xc0\xb6:\x91\xea)\xab3\xc07`\x93"\x84\xf12\xc0\xc0\xac\x08\x0e\xa7#3\xc01\x8e{0\xc7\x88*\xc0\xe2\xcd\xcaT\x01"3\xc0J\xed\x9a\xc4\xaee1\xc0\x88\xedW0\xa2\x887\xc0\xc2\xa6Y\xeaN\\2\xc0a\x9c\xf0\xfa\xed\xfc6\xc0\x8a\xeeW-\xf9\\5\xc0MEK|\xabm6\xc0\x8f\x91\x87%\xc3\xd53\xc0\xe3[\x92\xc9\x8f\xdb5\xc08\xfctL\n\x893\xc0\xb6\xce@\xfcL\x932\xc05\xf8\x8fYB\x01/\xc0\x83\x17\xc1\xf4\xfc\xea6\xc0}\xa0\x15z\xf8/4\xc0\x8cC\x8c5\x06\x123\xc0\xf95\x98\xe4\xf9\xad2\xc0S\xfe\xa9\x18\xcb^6\xc0K\x87il\xebY4\xc0\xb6T\xe4\x88\xa2K7\xc0o\x19?\xfa1\x9d6\xc0\x9aQ\xa4N\x9eW2\xc0\x184\x81\xcd\x1d]1\xc0\xae\xc4~\xd8\xf4\x9b2\xc0+\xe8\x13\x7f*f4\xc0K\xb2\xd8\x13+\xc94\xc0\x1aS\x86$\xf9\x7f2\xc0\xe9S\xc5\xb9\xb3\xe24\xc0\x1b#\xdd\x81ih/\xc0\x05\x9b\xfc\'D\x1d5\xc0f\xd5\xa9\xa2\xc0\\2\xc0uY\x96c\x06\x175\xc0\x02\xb4\x9f[\xd9\xa15\xc05\x17\xdf\x0b\xbaH2\xc0q\xad\x82\x9c\xcan7\xc0Y\x9b\xe0+0\x9f3\xc0TO]\x16J\x0b2\xc0C\x16\xd3\xdb\xf4v6\xc0\x0ee\x10\xb5\xe2"5\xc0Bc\xedK\x9e\xe11\xc0\xce\x91\x01\xe4\xc2\xba4\xc0\xb0\xc7\x92\xdd\xb8\xe92\xc0\xcfw\xb2D&03\xc0Ls`\xd3\xbcF4\xc0^\r\xdc9d\xda2\xc0\xa1\x81\x1f\xe9\x95\x066\xc0\xcaN\xf7\xa1\x82\xdf5\xc0V\xa2\x7f;\x1e;5\xc0\x9bM.u\'\x163\xc0\xc1ba\xf3C\x195\xc0\x11\xd0\x18\xb39/5\xc0\xad\xbf\xb3\x0c\xf1\x132\xc0\xeb,\x0f\xce\xc0c5\xc0\x8c\xbd\r\xd6\x8b\x8e2\xc0]oR\x9c#\xce3\xc0ls-\xc6p=2\xc0V\xafr\xcfx23\xc0\x93T\x91\xccs\xb13\xc0\xa2\xf7\x96\xe4M83\xc0\x12@\x94\x19\xad\x173\xc0\x82\x9cC@\xaa}5\xc0*\x88\x9c\x8e%\xae4\xc0\x9b\xd13\x99=\x855\xc0B\xef\xdc\xfa\xc4\xfd6\xc0\xb67\x85\x06x\xd26\xc0\x8f\x9bg\x1d\xcb\x127\xc0W\x8e\xc4\x87V\x14-\xc0d\x1f\xf2\xee\xe0\xd93\xc0r3p#\x99\x997\xc0%cg\xf9\xcb\xe3-\xc06\xe5\xffx\xcc\xc02\xc0\xb4\xd1\xe0\xafg\\4\xc0\xc3\x83\xd4\x8ae.4\xc0\xb3\xd2\xe6\xf4M\x986\xc0V\xc3\x02\xaf\x9d\xe45\xc0g\xb2\xb6\xe6\xbb\n4\xc0\xd5\xcf\x0c=\xbe\xf61\xc0\x15\xa2y0\xf3,6\xc0\x1b){\xda\xf0\xea6\xc0\x97\x82\xa4l\xd2\xd06\xc0\'\x03\xe1\x04\xeb\xcb5\xc0\xfd\xce\xb6\xd8\xac&4\xc0/\x91\xe1\x0eY\x0b0\xc0n`.q\xf4\xc25\xc0\xca+pz\xe4\x0e3\xc0.\x90\x01A\x81}3\xc03a\x91\x9de\x084\xc0\x8cA\x96b\x08-3\xc0\xaf\x997\x18yd7\xc0\xe1\xf0\xbbD\x03\xeb4\xc0\xd4\x14\xd6]U\x050\xc0Y\xe3@5c"3\xc0\x9f\xfe\xc5\x80\xa7[3\xc0\xed3\xa71j\x103\xc0l/:\xf2\x81\x964\xc04\xc4d{\x9fz6\xc0\xfc\xd9\n\xd6\x8e\xed4\xc0~\xbb\x1f\xd3\xb6\xf12\xc04{\xaa%\xf0m3\xc0\xbb\xfd\xdf\xbc6\xa02\xc0\xf6\x88\x1c;\xa7\xd36\xc0\xfe\xbbM\x19\xec\x803\xc0\x8a\xf3,\x85\x9417\xc0\x1d\xc2g\xc1\xdb(4\xc0\xed,\xe9b\xf083\xc0\xce\x03\xda\xe6\xc8o4\xc0\xea\x129\x12\xc4\x9e6\xc0\x91\x8a\xad\xb7q%2\xc0\xbb\xb5\xf8\xd5\x1e|4\xc0)\xc0\xa5\xa6\xe5\x8c3\xc0\x86gV~\xebw3\xc0\x1e\xeb\xac6.\x113\xc0\x1a\xadXb\x90\x9b7\xc0\x0e\xc5W\x87s\x947\xc0\xeaO\x13\x0f\r\xe04\xc0\xe9\xb53\x80\xf1\x046\xc0\xa5Li-WJ5\xc0\xe5\x0e\xcd\x82\xcd!3\xc0\x9b\x06\xf3\x02\x9d\xe76\xc0N\x83\xda\x1d^#2\xc0,v\xd9\xd9\xc4,2\xc0\x8ad\xa1r:\x063\xc0=.\xf3\xb4FK2\xc08K\n\xc7\x94\xe92\xc0\x17[\x04\xf9\xc5\xe05\xc0\xf7\xbb0\x99\x84\xe94\xc0\xcag\x7f\xb4\x04\xa63\xc0\xf8r\xcc\xabyg3\xc0\x7f\x1cUp\x1d74\xc06\'\x85\xf7TU4\xc0\xd2Q0\x00)\xa54\xc0m1\xb4\xd69\xea3\xc0\xe5\xc3l\xed\xf9!5\xc0k\xe2\xafB\xe3v3\xc0\xbc\xc5\x9fT\x03\xb02\xc0Z\xa7\x0e\x84\xc3\xac0\xc0h\x8a\xa3\xe4\x8d\x9d7\xc0p}\x07\xc7n\\3\xc0\xdf\xda\xcf\x92g\xe02\xc0\xb9\x89\x99\xccx\xfd4\xc0\x12#!\xfe\xe4\x806\xc0}/^\xfe\x1c:6\xc0G\xfb\x00{\x17\x9d7\xc0`\xbaQ$[\xb43\xc0 Ro\xf1\xb7\x883\xc0}\x07\x82\xe26\xa57\xc0\xd3\x82\xd5(;\xea2\xc0\xa8c\x0c\xe5\xbe\xc01\xc0v\xde\xb9,\x0c\xa97\xc0\x9b\xc8fH,\x9d7\xc0\xaa\xc9\xff\xaa\xb2X7\xc0\x85\x13%\xaa\xc0\x0b3\xc0<S\xd1\x8e\xb6]3\xc0\xb2\x1a\x1f[\x97w7\xc0\x01\x9c\xd8\x0f4v4\xc0*>\x1d\x91\x13\x9f1\xc0\xb45@\x82I\xe36\xc0EbJ\xd5\xd4\x1a6\xc0\x02\xc5\xb9\xe2\x96l2\xc0t7\t0\xc1,2\xc0\x99\x04\x85\x12\xb5\x1e6\xc0<\xeetPc\xe93\xc0\x81\x02A\xd2\xc1f3\xc0\xa1/\xb5\xa4\x0c\xb16\xc0"C;\xec{|7\xc0*JH&T\xf52\xc0\x12u\xae\xe0\xd6\x8f3\xc0\x00\rx\x08\xe9\x9c4\xc0\x84\xc0k\xcd\x03t2\xc0\xdb\x86\x19&n<0\xc05z\xb5R\x05\x1e3\xc03\xe4w\xb0\xd7\xa04\xc0\x96V\x96V$\x0c5\xc0\x9d[i\xce\x14#7\xc0\x0b&-0\xa2\xa56\xc0/\x19\xbc\xf1\xb3\x9b6\xc0\x10\xa1^\x9b\x8416\xc06\xc2M\x13\xbe\xd46\xc0C\xed()\x18@6\xc0K\x8e\xb8$A\x9b5\xc0\xf0\x12\xeb\xb1\xc9j3\xc0F*w\xe0x\xff2\xc0\xc9\xc7\xbfSz03\xc0\x13\xaf\x90\xaa\xc9u3\xc0jhkJ\x8c\x832\xc0\x88\x1a\x91?\x95\x063\xc0\xc1\xc7u\xc5\xdb\x172\xc0,\xf3\xba\xb5\x0bg3\xc0Y\x06\x89d\xf1%4\xc0\x10\r.f0\x9f3\xc0qa\xb2\x9cO-3\xc0\xc2y\xb56o\xab3\xc0\xe6\x1e\x0c\x1dS"3\xc0\xb3:\xc1:=\x0c4\xc0\xbd{\xabo\xda\x185\xc0\xee\xa1\x14\xccGp4\xc0z\xc0ya\x83i7\xc0\xd2o\x9c\xfdH\xa66\xc0\xe3\x86\xc7\xad\x90a3\xc0T\xfdFgh07\xc0\x08T\xff\x05\x04\x947\xc0\x13\x1bf\x1ao\xf23\xc0w\nMm\xa5\x984\xc0\xfd\xdb\xbdX`\x952\xc0\xfb\xc3\xac\xd2\xb5\xeb.\xc0\x8b\xdf\xb5\rg\x894\xc0\xa7\x9f\x0c\x86\xd8 6\xc0\\\x99\x96\xe1J\xb53\xc0*$\x1c2\xc0?3\xc0\xef3\x12\x89\x13D3\xc0\x88\xcd\xbe_@\x122\xc0\xbd\x14B\x1a\xafV7\xc0Rw\xe7\t\x05\x006\xc0L\x08\xba\x92\xf8\xa64\xc0e\x8bW5\xbb\x9a2\xc0\xb5\x985\x16B"2\xc0\xc0\xe4\xa3\xa3L;4\xc0\xe7\x08\xb89\xc6\xce3\xc0b\xbc\x9f\xa4U\xf93\xc0\x96b\xdd4\x08\x1b2\xc0\x14C\x012\x99t3\xc0\xef\x1e\xb6\xd7a\x826\xc0\x19\xf9\xde\xf2\x97\x183\xc0B\xfe\xdc\x07[\xc63\xc0\x10\xe0\xa74\xb7Z6\xc0\xe2!\x0f(T\x8f3\xc0\'\xeeJ\xa0,\x853\xc0Q3\x81\xf3\x19\x155\xc0T\x13\xa0"h|4\xc0\x8a\x90\xe5&\xb0\x9c2\xc0\xb3\xd7\xc5&\x9f$4\xc0\xd3\x06\xdf}\xcbT3\xc0\x0ba\x94\xd3\xb6\xc34\xc0z\xc8Nn\r\x934\xc0\xed\xa8\x95\xea_^5\xc0\xd5z\xee\xcc<\x9c6\xc0\xe3O\xef\xe9z\xb12\xc0\xc4n\x82\xe5G\x186\xc0\x18\xe3S]2\x1f6\xc0q\x99\x08\xd6\xde*3\xc0\x08\xd6\x06\xc6\xcat7\xc0\xf2\xfe\x90\x13w\x193\xc0l9\x8eZ\x1fQ3\xc0\xe0\xe9\x023\x0c\x1e4\xc0\xed\xa1\x02n\xdc 6\xc0Uj\x7f\xfe\x8d=3\xc0\xb8dos\x06\x0b2\xc0E:D&`i3\xc0A(\xb1Q\xbc\xe83\xc0m\xb2\xe7K\xc1\x8c3\xc0\xe5\\no\xa1j3\xc0"\xc9\r\xbc\xd2\'6\xc0\xa3\xd3\xb4\'\x17$6\xc0\x93\xf5\x87\xb7\xde\xe63\xc0eC\xd6\x18\xafQ3\xc0\xe0E\xe2\x98\x11\x053\xc0\xd0p\xe2\x05\xf6\x816\xc0\x82\xe4\xf5\x06\xd6\x843\xc0\xba\xca"\x94\xfa\x964\xc0\xd3\'~\xb3D\x926\xc0\xa1\x07\xd4E\xb8\x0b6\xc0\xe8L\xf9\xd10\x903\xc0\x9e\xdan)\x1f16\xc0\xd9\xf9&\xb10\x0e3\xc0\x08N\x88T\xacJ3\xc01fI9 \xb15\xc0\x85\xa98\x18Ug3\xc0\x86\xc7\x0c)A\n2\xc0\xfe\xb1\xefOP\x173\xc0\xb8\xdd-\xd4|!3\xc0\x97\xe7\xb5a\x08-4\xc0\xeb\xceT\x19853\xc0\xf6\xf4z{A77\xc0@\x7f\x03\x84\xc274\xc0\x9b\xceZ\x94g\x1e3\xc0z\xf9\x17\x93\xce\xd47\xc0@\xfb\x0eE\x00`3\xc0\xe6\x19\xf9`#x3\xc0\xcd\xc4\x07-\x92\xa54\xc0\xfdn\xa2\xed\xc2\x172\xc0G\xeeLE)+6\xc0\x94{\xd8h\xc0x2\xc0\x10\r\xb8Q\xe3\x032\xc0\xb7\xddr\xaa\xbap1\xc0\x92\x02\xd8\xb0%j3\xc0\xce\x9d/\x83\xca\xbf2\xc0\x9ed\xc9\xa7\x04\xa76\xc0&\x0e\x17C_\t2\xc0}\xa9\xfe\xe6\xb9\xfe2\xc0\x85\xaf\xe4]\x0c,6\xc0)\xa4\x88\x0e\xb5\xa43\xc0\xe2\xc0q\x1b\x1fM3\xc0\x1fZg\xb8i\x153\xc0om\xf8K-\x9c4\xc02"5.2{3\xc0@<X\xc0\x13\'4\xc0\xbbsnl\xd7\xe72\xc0\xdcR\xd3Z\xc5h4\xc0\xfa\x19\xf7\x7f\xb7Y3\xc0\x03q7\x11\xadn3\xc0\x1a\x8c\x1d\x93\x03\x074\xc0\xef\x9e\xc6\x02\xbc\x196\xc0\x02\xfc\xf4\x87\x85!5\xc0\'\xe5\xc4qLl4\xc0\x86\xc5\x93\x1d\x05Z3\xc07|\xccn9\x874\xc0\xd1C\xab\xc3A\x7f4\xc0\xb8\xce\xd2u\x19\xa73\xc0\xea\xf1\xffP\xa5\xbd4\xc0?Z!\x95\x14\xfd2\xc0r9\xd0J\x04\x8f3\xc0\x17*\xff\xe2.!2\xc0s\xed\x02\x12\x1bF4\xc0\x0cv\xb0R\x98\x107\xc0\x87X\x9f0Ja3\xc0\xdf\xdb\xda\xf6M$5\xc0x\xe2*e\x14\xb83\xc0"\x9f\x92\x95\xc6\x883\xc0D@\x0f_\xe5\xd22\xc0\x97\x85H\xc0\xc3<4\xc0\xb6\xed\x02*\xa5\x9f4\xc0M:G:\xf5,7\xc0\'\xf7\x1d\xbb\'#6\xc0\xcf\xbef\xc2-p3\xc0\xdd\xbc\xc36u\xb13\xc0<\xc8\xa7\x94\xe5b6\xc0\x1d\xa2m9\x8e\x9f3\xc0G\xf0\x8e[\'\xc52\xc0\x9d\xa2\xf5\x89Ys3\xc0\xed\xdf\xc1\x84\xa1*3\xc0\'e\x06+}C3\xc0l\xda\xc4#\x96\xd73\xc0?\xc32\x0e\xdfG3\xc0\xd9Z9\xab\x19"3\xc0\x15\xec9\xa6\x04S4\xc0\x92\xa5p\x8d\xbe\'4\xc0\xed\xf0&?\xd3\x066\xc0\x91\x02\xb9q\x9a23\xc0^W\xe2[\xfa\xef3\xc0\xe8y\xd9lk`5\xc0\xacX\\\xa2R\xa63\xc0~\xc8"\x17\x08\x1b4\xc0\xf49L\xdd\xdbD6\xc0\xca\x13\xe3\xa8\xa0\x0e5\xc0\xa8\xf3\r\xdc\x08E4\xc0\xa9\x95\x95\xeb\xb3\xd42\xc0\xdb\xd3\xaf\xa0\xbe,6\xc0\xb1\xa8\r\xa7\xe6\x8a3\xc0\xee\xf0\xc8a\x15V4\xc0\xf2\x82\x1d\xa3i"5\xc02\x92\xd4\t\xdc\x7f4\xc0%\xc4\x9d.\x12\x9d4\xc0\xdaA\xae\xbaX\xb12\xc0\x1f<\x03\r:\xcb3\xc0\x7f\xf2\x7f\x0b\x9f\x156\xc0\xf2\xe4\x02\x8c\x95\x063\xc0q\x9bf\x9c\xec25\xc0\xcf!\x80\xadx\xff2\xc0;\xb6T\xfa\xb9\xaa2\xc0O\x0b\xf0\xe6\xde\x8d2\xc0\xe0\xbcY\x04\xd9\xbf3\xc0\x12\xdf\x18\x07\xd3u5\xc0\xb3\xa9_\xdc\x17>3\xc0>v<?|\x076\xc0\x8a\xae\xbfA\xe9\xee4\xc0\x9a\xb3\x08\xc8\x08\xdb2\xc0\x82ow\x9a\xbd93\xc0\xa2ba\x91\xe9@4\xc0\xe8b\xc6\xae\xdf\x1a2\xc0a\xc8\x8d\xc5\xb9\x084\xc0G\xfd\x9dc\xff>5\xc0\x87\xdc\x84YSA7\xc0\xeb\x82sd\xf0$3\xc0F\xa2\xf1T\xc9\xee6\xc0\xaf\x99\x0e\xc9-25\xc0\x8bj\xbd\x0f!\xc43\xc0q\x1f\x13\x85\x92\x163\xc0\x0e\x03"\xdf@73\xc0|\xc9\'\x82\xdb\t6\xc0\xd0\xf5\xa6\xa4\xf0\t3\xc0ra\\6M,3\xc0\xd8\xa0^\xbd^\x016\xc0\xefg\xa5\x9b\xfd_3\xc0\x01\xb0=w\x8d\xdd5\xc0k\x1aam\x90&3\xc0\xc1ig9\x82\x8c3\xc0\xbcyY\xcd\x01\x881\xc0eV\xdc\x9du\x0f3\xc0\x9c\x1bG\xf5\xe7\x7f4\xc0MO\xf4\xd1\x1984\xc0m\xa7\xe1t\x95\xcc3\xc0c\xe4[e\xc3C3\xc0\xbe\xdc\xd8"Z\xa54\xc0\xa1{B8\xd8\t4\xc0\xdb\x9d\x01\x06~\xf82\xc0+k\x035B?3\xc08\xcd\x1a\x0ee\xed2\xc0N\xa1yu{\xaf/\xc0$\xd5(\xef\x05{2\xc09\x93\xbe\x9c\xfe\x064\xc0W\xa2u&\xb1.4\xc0\xfbL\x80\xe7\'\xe51\xc0\xbe9\xa9\xdceH3\xc0&\xfc\xca\x05\xbaI3\xc0\r\xbeQs\xe664\xc0U-\xca\x08\x90\x142\xc0\xfd\xc7\xb6\x9b\xab\x993\xc0ch\n#\xd8E4\xc0\xf3\x84\n\xe7\xf1\xfa1\xc0\xd4H2\xd7\x9a\xe11\xc0\xd3\x87\xa8"\x81\xd43\xc0g\xe8\x02\x88\x11+3\xc0\x8ak\x072\xd8Q4\xc0\xd2\xb6o\xc6s\xf54\xc08\xf5\xb5\n\x89K2\xc0\x12\xde\xf4\xebK\xcd5\xc0f[\xb9j>\x194\xc0\xa2\x18\xfd\xe8\xf0\x053\xc0\r\xd1\xb6\xfc^\x832\xc0\xa0\xaf\rg\xc5o4\xc0\xb1\x95r\x14~!7\xc0G\xd0X\x85\xae\x116\xc0v\xc7\x9b\xe6\xcd\x8f5\xc0\x96\xae\xe1b\xb7D6\xc0\xbbXJ\xaa\x08Y5\xc0\xe2\xf6\xe1\x99\x99Q4\xc0H\xa3D\x9dHh4\xc0j\xefr\xf9\xdf\x174\xc0\xbcK\xae\xd4\xaf84\xc0\x85\xc5\xa1\xf4\xe5\xb15\xc0\xcc\x1d\xd5\x99C\xed2\xc0\xd3tL\x0end3\xc0\x97\xf3\xda\xae5\xfb4\xc0+\x07E\xc3$\x9b4\xc0\xfa\x99\x0e\x0f0\x874\xc0N\xeaM\xb4"O4\xc0\xa4\xf8\xcb\x8f4\x812\xc0\xb1\xa1<.I\xff1\xc0\n5\r\xceBA3\xc0T\xedO\xfc\xec?3\xc0\xc1\x88\xc4% M3\xc0\x02\xe1fT\xa2>4\xc0,\xf4\xf2\xad\xb5R2\xc0\x1aV\x01K\x01\xd43\xc0M\x90\xe3\xcb\xecF3\xc0\xff\x7f\xac\x89\xba\\6\xc0\x96\xad\\\xbd:\xa91\xc0\xef\x9bX$\xfd\\2\xc0\xef\xc5\x17\xdeF71\xc0S\xc6\xad\x96}\xae5\xc0\x1a \xb4`]|3\xc0\x80\xa3\x15\x9c\xa5D5\xc0\xc0\xed\x9e\xdf\x97$4\xc0\x01,\xa8\xcc\x1eZ4\xc0m\x170\x83\'{/\xc0\x92\xc6\x10oeO2\xc0\x95pR\x9d\x15\xc35\xc0\xcf\xba\xf2\xd5\xe1\xeb4\xc0\x1e~/\x02\x1d\xc52\xc0\xd4=\xcb/\xe3m5\xc0\\n\x7fp+"2\xc0\x96\x03eW\xdf\x1b2\xc0{\xa4(\xc1j\xaf6\xc0\x01:\xd5\x0e\xc782\xc0\xb0}\xbdL\x08\xe22\xc09|\x8a|\xe7\x803\xc0\xe15\xb0\xdf\xb5G3\xc0\xc6\xf22{\xabd3\xc0\xf3\x15M\xb5dW3\xc0T\x9b\xb4\x03r\x070\xc0\xd2;\xcf\xdb5\xd33\xc0\xca/\x17\xf1\xc063\xc0\x8b\xde\xdf\xb9;-3\xc0\xc9\xf1\xc2V\x94\xfa4\xc0\xcc\xf4\x8e\x84\x14\x8b3\xc0\xf4\xf6\x9f~k\x122\xc0n\xb9\xb9\x84,\xf71\xc0\xb6T\x8dt\x9bl3\xc0\xf6\xe9\xe5XDf2\xc0\x10\xe7\x82\x93\x96\x165\xc0+\xb8\x8d\xea\x8b}5\xc0V\xde\xe3+(\x987\xc0k+I\xa6hr2\xc0?\x91l\x0eb]3\xc0$\x10\xc51\xdc\x980\xc0z^\x82\xb3F\xea5\xc0\x1e\xd2\x8f\xff\xcf\xf51\xc0Y0|\xfc\xcb*3\xc0\rM\x10I\x95\xa25\xc0\xbc,\xe4\x13\xa0G5\xc0\xe7\xbaj\xf6\xd5\xb65\xc0i\xb7\x81\x1a\xc6\xa6/\xc0\x83\x83\xa4N\x00\xa14\xc0\xafk\xf4\x08_ 7\xc0DS\x98\xd2T\x184\xc0\xfc\xbf\tN\xc3{5\xc0K\x01\xdd\xbd\nD3\xc0\xa8\xe2\x9f\xf4\xc1#3\xc0P\x0f\x92\xe7\xaf43\xc0\x108\xd9\x06\x99\xeb3\xc0\x12t\xc2\x84@\xd13\xc0sY\xdeh+12\xc0Q\xda[t+h3\xc0\x01\x14G\xbb:\x177\xc0\xf8a\xb9#eD7\xc0\x06L\xe0\xfd\x85D2\xc0\xc2\xedMi&\xf61\xc0\xa5\x14\xc1g\xbe\x953\xc0\x06\x1c|\xae\x87Z3\xc0O\x85\xc1\x16\xa7\xf25\xc0P\x97\x87\xff\x1593\xc0+_\x1a\xa1\x08&4\xc0\x14>\xa5%\r\xfa3\xc08\xf2?T2\x0c3\xc0\xa8\x14\xa7hx\xe65\xc0\xb7\xb2W\xfdZ\'3\xc0s\xb5Q"\x7f\x025\xc0\xa2\xa8J\xa5\xe7\xf03\xc0#\xed\xd6\x89R33\xc0n\x00\xc2\xe7v"3\xc0\x01\x8c\xbb\x8e\xe1L5\xc0\xe3S\xed\xdd\xe5\xb15\xc0\x02+\xa1\x99e:7\xc0\xda[%L!\t5\xc0K\xed\xe9n\x94\x1a4\xc0)\x81h\x85\x9ca2\xc0\xeb\xfb\x93\xf7\xbe\x947\xc0\'\xcb\xf9\x07,\xc02\xc0rm\x14\x89J+3\xc0\x1b\xb8\xc0\x8e\xe3\xfa1\xc0i\xb4\xc1r\xa7,3\xc0\xb6\xbd\xe9\xae\xf7 3\xc0a)\xf5\xe1B\xde2\xc0\xadH\xaf\xab\xde\r4\xc0D\x08\xe9P\xa672\xc0\x13\xa9]\xbd\x03\xfb5\xc0a\x06X\x87\x95\xa90\xc0T\xf1\x93\xb8l\xb30\xc0}\xaao\x14\xb9\x131\xc0\xbc\x03\t\xf7R\xa43\xc0\xdc(\x95\x1bvi4\xc0\x05\xa5k\xd5\'\xba2\xc0\x01\xc0\x14\x80v\xe93\xc0\x8c\x7f\xce0\xfd?3\xc0\xf0+\xd9k\xbc\xf62\xc0h\x13\xa3\x99\x0fX3\xc0F\xd3\xe3\xdcQ\xf32\xc0\xae\x87\x84\xf1\xfa\xcf3\xc0\xcdD\xe2\x14\n\xe4,\xc0\x07\x10h\xf9Mj/\xc0=\xa7U \xfeV5\xc0\x7f3K\x9e\xaf\x006\xc0\xb1 \xfd\x06\xbc\xe52\xc0_`C\x93\x9233\xc0Q\xf7\x98\xb0x\x134\xc0\\d8]\xab\xd05\xc0\xa8\xc0qE\xfe\x084\xc0{\xbfW\x99\x0e\xf43\xc0\x9f\x9f\xa5N\xaaP3\xc09#\x91\xae\x08 2\xc0N\xec\xd4\xab+42\xc0\n\xb3\x9eK\xcc87\xc0\xee\xe1C\\m,3\xc0\xa3\xb11\xdf\x16\xcb3\xc0QJ\x1e \xf3[2\xc0\x0b\xfaT\xf7\x18"3\xc0\x91\xa5\xf9\xe5\x8032\xc0\x7f\xb9\x02\x84g\xb12\xc0cgd\x078\xb83\xc0\x83\x17\x81\xab\xc8\xcb2\xc0X\x0c1[\x10%3\xc0}\x99[N\xae\xf92\xc0#\x82\xff3\x0c\x036\xc0\xac)\x95\x0b\xa8$7\xc0\x86;8F\xcc\x8a3\xc0}\xae\xb5d\xfa;3\xc0\x85w\x90\x88\xb9\x813\xc0\xe8o\xcc\x81\x9eS4\xc0\xaf\x9d\x8a?B\xd33\xc0\xf7\xe9\x0c\x00\xa1*7\xc0\xe3&t\xd1\x05\xfe2\xc0\x06o\x9d\xbf\x01E3\xc0)\xbbh\x97\xa1\x9d7\xc0\xa9\xe0\xc8J$\x0c0\xc0\x82? \xabS\x05-\xc07\x83\x072\x0ed-\xc0\x8b{\xfaG\x8d\x8d0\xc0\xde\xe5\xfa\x1a\x89\x965\xc0\xe8M\xb2\xeb\x93\x008\xc0Q\xb0\x11?`\xe74\xc0\x1a\xca|o\x9c\xb90\xc0 :\xdf\xe2H\x823\xc0\t\xb4\xff\x9c\xf2\x112\xc0\x1a\x98kh<\xfa1\xc0\xcbqg\xd4\xc1\xe83\xc0\x12\xc8?\x8f\xf4\x063\xc0\x9a]7\x8a\x9f\x983\xc0S.\x16g;\x8d2\xc0\x80\xdc\xacMG\xb93\xc0s\x81;\x02D\xd93\xc0\xac{\xc7\xd4\xcfG6\xc0[\xee\x86\x06\x00\x034\xc0\x82]\x9ej\x92\x023\xc0\xdd\x0bI\xcd\xe863\xc0\xb1\xb4\xc4/\xad\x0c2\xc04B\r\xcf\x1e\xd73\xc0L\x19\\\xc3\xc0\x1a2\xc0\x91\xdee2\xeb\x116\xc0\x9b\x85\xea\xea/T3\xc0\xf9"\xd0\x80\xc7\xf91\xc0#\xc3{\xa7\xf2\xf82\xc0\x8b,\x9e\x1a\x8e\n3\xc0\xa3\'\x9b\xfc\xa4\xee2\xc0\xf4\xf9\x0fs\xac\x8a3\xc0\xe3\x99$\xbc\xea\xb82\xc0\x93\x9f8\xba\xc2>3\xc0\x14\x161\x7f?\x8b0\xc0\xc0\x1a\':Id2\xc0\x13\xf2\xdf\xe0\xf9u-\xc0@\xe3\xf9K\xe5\x075\xc0\x0c\x19\xa4\x94=(3\xc0\xb7v\xb5\xef\xf8\xee7\xc0\xf6\x8a\xab\xe5\x9e:3\xc0X`B\x9e\xa6F3\xc0\xcf\x9f\x95\t\xe3z3\xc0\xd7\xa3\xf6k\xcdL3\xc0#\x87\xc5\xaf\x0f_2\xc0\xcbF\xe5\t\xb2\xd92\xc0jw%\xf8\x9e\x8b6\xc0\x04~\x13\x99\x81<3\xc0=\xee\x9c\x80\xce\x153\xc0\x8f\xc1\x179g\r5\xc08\x0c=\xc8V\x074\xc0\x87\xe6\xb6\xc7\xdc\x843\xc05r\xf6\xfc\x01\xea3\xc0?\xcbC\xf7W\xf47\xc0UbrU\xd7.6\xc0\x84E5a\xe8\xf23\xc0`\xa2R\\x\x161\xc0[\te\x14\xc0\xe23\xc09$@%E\x0f/\xc0\xe4\xee\xe0\xff\xe8\xd23\xc0S}P\x00+T6\xc05\xb59%s\x1f3\xc0MQ\x11\xea.b4\xc0\xaa\x9d>\x03\xb5\xea1\xc0\x90y\xa9-\x12M6\xc0\xe1\x00\xd0NU)3\xc0\xa11\xe8\x10\xb3t3\xc0]L4\x85\x06\x0b-\xc0\x1azT\xd9ps4\xc0eJ\xfao\x14e3\xc0\xe5\xe8\x04\x15\xf0)2\xc0\xb2\xb7`\xe6\xa2L4\xc0\x9bL\x85\x84M\x174\xc0\xd3]Bo\x9a\xc53\xc0\xf5`\xdf2\xf6\x982\xc0\xd2\xfd\x86\xe1E\x183\xc0\xdd`>\x15/23\xc0#K\xeb\x8d\x89/3\xc0\x13q\xf8\x12\xc7*3\xc0]\xc5\xb0\xd5\x16n4\xc0\x16\xecFD\x85\x844\xc0\\L\xb7\xec+=5\xc0)\xa0\xc9\xfb=\xbe3\xc0\xad\xb9?2m<3\xc0\xe7\xe5;\x8bh\xe82\xc0\xce\xc5\xee\x98.03\xc0*\x1c:\x94\x16o2\xc0\x03*\xf5\x93\x85\x926\xc0\xfb\x18Su>d2\xc0+\x9d\xd8\xd6f\xd51\xc0\xe3\x94\xf9\xbb=\t3\xc0\x8cW\xe5\xb3\xd4\x0b4\xc0)\xa7\x86\xe8\xa9\xea2\xc0\xa7\xa2\xd3C\x02\'3\xc0\x97_\x9e\x1e\x86R5\xc0\xc2\xbbLTR38\xc0t\x1a\xd2q\x0fJ3\xc0\xd8)5\x97|\xd62\xc0I\xaa=OT\xf02\xc0\xcc\x0b\xf4\x84\x96\xf22\xc0pR\x9eA3\x827\xc0\xe7s\x07\x8e\xce\xd93\xc0E\xb3=\xe9\\\x004\xc0\x1e\xe6\xa1\xff\xb9b2\xc0b\xb5[/:*3\xc0\xf8\xd7\xab\x96\xb6\x1a2\xc0\r?\xc2\x91\xc6_2\xc0\x9a\xaa~0gY7\xc07\x98\x80\x1b\xb1s4\xc0mJ\x18\x9dy\xd02\xc0\xf7\xe3\xe7\x9e\x9e04\xc0\x1f\xcc\xc5\xe9\xc6\x144\xc0\x14( \xfa\'\xfd7\xc0Q\rW\x92\xf7a0\xc0M\xad\xae\xf1\xf0J3\xc0\xdf\xa4\xe8\xa4\x04\x833\xc0\xa5\xcaH\x83\x9b\r3\xc0\xfbK\xed\x17\xaf\xb62\xc0\x1a\xd3\xc7{\x08\xdb4\xc07\x0c\xbaq\x98[4\xc0\x83d\xf4A\xef\xba2\xc0\xbe\x91x\x1bxT3\xc0b\xd9@(\xfd|7\xc0M,\x01\x1f\x9c\xee3\xc0|\xd8\x8c\xdc\xdas3\xc0\xa3\xef\x10\x18;H6\xc0\x99\x8e\xfa\xd7\x02\x143\xc0-\xf1\xe1\xbbL\xdd2\xc0P$d|\xd4|3\xc0C*\xce\x84\x0fb5\xc0\xe8\xbf\xe5#z-3\xc0>!P\xf62-5\xc0\x16\x90\\jM\xd92\xc0\x85/\xa0\xe1kk4\xc0\x90\xcc\xeb\x97\xc5)3\xc0\x9a\x81A>\x03\x835\xc0\r\xa1\x85DRZ4\xc0\x03\xe0\xc5\xe7\xb843\xc0\x03\x9b\x15@\xabJ3\xc0\x1b\xd0\xc7\xf7\xa8|3\xc0K\x9a\xef\xe8\xa6\xec3\xc0\x05\xa5iM9\xc71\xc0\xd0\x1a\xe07\xa5E3\xc0\xae\xa2bf \xee4\xc0;B~\x04\x05\xf71\xc0\x9bQ\xe9\xe5G\xd52\xc0\r\x8dl\x06 .3\xc0\xd5\x16&\x0c\x91T3\xc0]yT\x8d"\xee2\xc0Z2\x0e\xea\xa2<3\xc0G\x1e\x89C\xecf6\xc0;\xe8\x88v)\xa64\xc0\xadd\xdf\x15F\xb03\xc0\xf0\xfb.\xe4\xb4~7\xc0\xe0\xc9\xb0\xb5\x95C3\xc04Ff\xf4\x0e\xe33\xc0Z\x17\xabXu\x044\xc0\xf4\xbe\xcceV\xe32\xc0\xc4|\x91\xf0D\xd22\xc0\xf15\xb19\x12\xb15\xc0\xe9T\xda\x16\xcbK4\xc0\xe6\xbe\xbf\xf5\xcfq5\xc0\x9e\xe0q%]y3\xc0j\x1b\x93\xab\xd4\xf02\xc0\xbdK\x07\xf1,m4\xc0,%x\xd2\x8d\xfe3\xc0\x07\xc2I\xf3Sn3\xc0m\xa5\xa2\x87\xd9[4\xc0\xd0>\xa1\x9eF\x193\xc0pv\xc0\xee+\xf33\xc0\xf1\xc4\x99\xd5\xffY2\xc0\x0cy(\xa3>\x7f3\xc0\xd2\xd4\xa3\xaf2X3\xc0\xcd\xda\xcd\xc1\x83V3\xc08\x1b\xcfg\xb4(3\xc0\xa1w\x16J e5\xc0\xedF\xc9\xa4\na3\xc0\xc9\x91\x0f\x1f\x07t4\xc0k\rE\x96\x1d\x897\xc0-\xf3>\xe44&7\xc0\xf5\tBg\x92=3\xc0\x83V\xf2\xc9\t\x840\xc0\x98\xe9\x82\xcb/\x930\xc0\xb0\x14\xa1\xce\xdaO3\xc0z\x03\xa0p\xb8B5\xc0\xa1\xf2\xbaR\xed\r3\xc0\xa6\x90\xa0(\xbe\xa24\xc0IXBM\xe0a2\xc0\x0b\n\x81\xacZ\xc22\xc0\x82\xec2w\xbc\xfb2\xc0\x8e\x16\xbbj\xc656\xc0\x01B\xb4\x82wx2\xc0\x9f\xf8:\x972\x882\xc0\x93\xe0\x9f\x83\xa6n2\xc0$\xcf\x0bWO\xc32\xc0\xea?\xdd\x80m:7\xc0\xa5\x0fJ\xe9[\x901\xc0\xccX\x94`\xbc\xc13\xc0\x1e\x80o\xcdG\x832\xc0\xcc\x10nme\x175\xc0;%@\xbd^n4\xc0\xfa\xdc\xdfX\x86\xf94\xc06\xb9Mx\xaf\x014\xc0\xec]>X\xd2\xe71\xc0D\xd1\xe6\xb1]C5\xc0\x11\x8a?\xe9\xce\x9b3\xc0p\x19`\xd2\xef\xe10\xc0a\xf6\xe9_q\xf63\xc0\xe3:2\xceVO3\xc0Z#\xdbN\x7f83\xc0\'\xd6\xf4\xb6\xc3t5\xc0\x0f\xa7O\xde\xe3n3\xc0\xb9dT\x98l57\xc0\xc98\xa3\xe0|v3\xc0\xa3\x02\x8c*\x1dS1\xc0\xaa \xa6rj\xe13\xc0\xa7\xda\x04\x0c\xfc\xe31\xc0\x1a\xee\'\xce\xd6\xa70\xc0\x94\xdd\tU\xbc{3\xc0\xaf\xf9\x04\x19\xeae5\xc0\xb3\xb4tk\xe8\xab4\xc0\x16\x1a\xb3,\xc6^4\xc0^$\xf0\x8b\xcb\xe92\xc0K\xe3\xc3*\xf2@7\xc06\xd8Uv\xc4\xe93\xc0\xaeG\x96\x8c7\xbe1\xc0\x81\x17]\x18\xc2\xe72\xc0\xb2\x93\xa0x\xac\x843\xc0L\xa3\xfc\xe7\xb0?5\xc0*\xeb\xfd\x04p\x881\xc0\xc2G\x0c\xaa\x00\x813\xc0\xed){U\xa1\xef2\xc0\xb9"]8\xa0v3\xc0\x85!\xc1\x01\nB5\xc0\xab\x19\xdcv\x9c\x147\xc0\xe2\xb9"\xb5\xce\x863\xc0{k\xf2\xda\xbev3\xc0\xd5;\xa6\xfc\xec\xd62\xc0X\x96\x1a%/x6\xc0\x15v\xff\x95\xe3\x175\xc0\x9d\x12R\xb9\xf5\x183\xc0\xf7 F\x1b\x07\xe91\xc0\xef\x15b\x1e\xd3@3\xc0\xe1\xe0\xa4]h\xb90\xc0\xd2\'e{\xf0\x023\xc0BY\xe4a\xdb`3\xc0W:\xfa\xe9\xe4\x073\xc0\xa8\x18\\\\\xf1\xd64\xc0\xbc\x14W,y\x7f3\xc0\xe7+\x04\x81\x1e@5\xc0j\x1e\xd9\x10\xa1\xff1\xc0\x9d\x9a\x10xo\xe61\xc0b\x08A\x16\xd4\xe33\xc0\xecO\xcd\xb35\x148\xc0\xa0\x1a4,\xf3d2\xc0<\xf5\x8c\x01\x0e\x038\xc0\xdd\xa1|\xcd\xed<5\xc0\x11\xa8\xf0\xfa\xb9K3\xc0\x0bC\x89\x0e7f4\xc0Dq\x1fs\x81\x801\xc0@S\xa7\xda\xc7\xfa7\xc0\x16\x8f<\x13\xa3-3\xc0\xa1\xf5^&\xca 3\xc0\xc6\xc1\xbd\xcc\xe7\x045\xc0\xe10\x01&\x13\xb64\xc0,\xad\xc7\xd4\xb6w5\xc0\xe2%\x06G\x16\x114\xc0\xc3\xfa~\xacd\xf82\xc0\xc57[\x0cP}3\xc0y\xb2\xb7)\x1f\xc80\xc0U\xf2\xf2\xfe{U7\xc0\r\x05\xf7\xbef\xd82\xc0\xdd\xcd:\xf2\x15q4\xc0\xf9\xd91\x16x\xb32\xc0\xe2(P\xc2\x0c\x123\xc0x\x82o\x1c\xfb\xe92\xc0\xe1\x18\xfaQ\xf0\xcd2\xc0\xe4\x8d\x9d\xff\x06\xed3\xc0U\xe8\xb6Y\xf8\\5\xc0\xa9O\x00\r\xfa\n5\xc04\xfa7|\x1e\x173\xc0\xdd\xc1f\x82\xd5\x833\xc0\x10l{\x9c\x11\x960\xc0\x0c(U(`\x801\xc0\x9f\xb2\'\n\x85\xaa2\xc0G\xf4\xe2\xe0\xba\xef1\xc0\xf4\xad\xee\x93\x19~3\xc0*\xed\x8az a2\xc0\xa9T\x97c\xca\x825\xc03\x86\x82W\xdc\xe83\xc0\x04\xee\x81cx\xb44\xc0\xe9\xc2|\x9c\xebN3\xc0\xbc\xd0C \x86\x9b2\xc0\r\x1d\xcb=\xb9\x965\xc0c,}\xb1\xc9(5\xc0\x18\xf4|\xf7\xe9H5\xc0\xe2\xfe\x1cFF\xd92\xc0\xd5\xa6 \x19P\xb42\xc0Y\xdd\xc9\x022\xaf4\xc0\xe9\xe26U\x0c\x053\xc0\xb9\x91\x00\xd1q\x812\xc0\x82\x00[\x9d\x80\xec3\xc0\xeb\x81\xbbK\xd894\xc0\xffY#j\x12\xe66\xc0\r\xc5\xd8\x18\xdf\xcc2\xc05\xb5\x0c\x08Y74\xc0\x15?\xce\x0e\xbd\xc53\xc0\xe2\xdb\x99\xa1{/3\xc0\xf0mz\xe4\x9733\xc0\xb6\xe6\x02e\xaf\xa15\xc0\nx\xf3\x9dj\x0e5\xc0\xe2\xbf%=\x1em3\xc0\x08`<Q\x1f\x0b5\xc0\xcan%\xa9\xb0<5\xc0.\x83\xd2+\xd8q3\xc0\xa5\xb6\x9d\x86U\xd11\xc0\x19F\xbf\x1e5\xce-\xc0\xb2;Y|n-3\xc0\x93\xea(:\xcfk3\xc0>W\xfb\x12})4\xc0j\x82P\xca\xe8\xbc3\xc0w\x85\x1a \xd7q3\xc0\'\xa42(\x99.1\xc0C\x9e\x132\xcf\xc94\xc0\x8e \x0e \xe1d3\xc0_\xe6\x11S\xe4\xcf4\xc0\xcc\x06\xf8\xbaU(2\xc0\xedX,|Z\xae5\xc0\xa8\xeb\xd4A\x92\xb65\xc0[\x13\x1a\xe7\xa1\xd52\xc0o\x8d]\x99]\xe52\xc0\xb1\xa4\xcd0\xf7\xfe2\xc0\x7f\xd8\xcbu\xd6\xb84\xc0\xd9J\xa9\xcf\xdd]5\xc0\x05\xa9\xe3\xe2\x0c\xf82\xc0A-8\xeeE13\xc0\xf5X\xf8~\xe2\xdd4\xc0\xbe\nJ\x15\xf6\xc73\xc0\x1eNK\xd1\xfd\xba5\xc0o\xd8\xf4O\xd0b1\xc0Y\xe0\xcd^|j1\xc0F\x0c\'\xd4(\x194\xc0\xffyh\xd2w\xa35\xc0\x0fg\xfd\xfd\xb6!4\xc0\x86\xd7\xc8C\x03\xf82\xc0\x9e\x97\xdbb\x15\xa82\xc0Q \xa2\xebj\xc94\xc0\xbf\xc89\xef,E4\xc0~Or\xb5N]4\xc0\xc5D\xb4\xefj\xe33\xc0\x8a\x17\xa7\x8cV84\xc0EOv\xdaD\xad3\xc0A7[M\xfb#4\xc0\x0fo\x80j{\xd92\xc0\x1c?\xc1\xc2\x08G4\xc0\xb3i\xd8\'_\xe43\xc0\xde\x8e\x16\x16yk2\xc0\xc4u\xce\xb5\x00\xf42\xc0\x18$\x91@\xb4\x943\xc0y\xe6\x01Z\x13\xcd4\xc0}\xc8\x03$\xa745\xc0\xbf%\x93\x04|\x113\xc0\xae\x97\x93\xe6\x08\xf12\xc0\x9c\x9d(\x14\x85m7\xc0\x94\x1c\x05\xcf\xfaZ4\xc0\x9fX\x9aJ\x92\xd22\xc0\xcd\x8c\xb1\xccjh3\xc0MjKr\xc4;4\xc0\xc3\xf5\xa5\x90!E6\xc0:\xbeY\x89\x11\xed2\xc0\x16)\xa9@\xaf84\xc0\t\xb9\xe6;\xc6\x193\xc0{\xc5\xa3\xfdi\xde3\xc0\xabm\xff\xef\x99\x073\xc0I\xbc\x18\xd1\x89\x0b3\xc0u\xa0\xbe\xbc5!3\xc0S1\n\x0feQ5\xc0\xe7\xe360\xf2W3\xc0\xb2C\x91{\xc7a4\xc0.+\x8f\x8cj\xac5\xc0\xe3k]$\x83\xfd3\xc0\x16\xc5\xcd\xf5\xc895\xc0p\x87</\xfb\xd72\xc0\xca\xfa\xad\xe5.Z5\xc0\xd3\xcdR\xf2\xed\xf12\xc0\xdd&uF">5\xc0\x81\x8a\xe5\xa5\x9b\x982\xc0.\x04R\xd3\x16$3\xc0\xdcl}\xe9&^3\xc0\xa60\xda\x9a$E5\xc0\xd6\x02\xf3\xf2\x0cv3\xc0\x15\xc4\t\x88\x86^1\xc0}\x1c\x1d\x94\xd4z3\xc0\xb6Sd/\t$5\xc0\x18\x84\x91P\xec\xb83\xc0\xd0\x00Z\xa7\xe5*4\xc0\xab\t\x03\x03u\xe34\xc0\x89\x94\xbd\x91\xcdQ5\xc0\xa2\x06;\xe5\xbd\x9d2\xc0T\xc9\xb3\x92\x8d\xe72\xc0=0\xcb\xe5f\n3\xc0\xb9IO\x01\xf2\xaf5\xc0>\x00\x05z\t%3\xc0X4[\xd4\xd9y3\xc0\xba\xa2\x8c e;5\xc0\xfb8\xe8\x86v?5\xc0\xc1G\xe3\xde\x1f\x183\xc0T\xad\xd7\x83_\xde4\xc0V\x1d\xec\x02\xdc-5\xc0OTRn|\xb33\xc0\xf4\x1bPG\xe1l1\xc0\xc1\\\x85\x06\xe6\xe04\xc0\x90\xf7M\xc1\r/4\xc0*\xb1\xca\x83\xa8\xad4\xc0k\xbePU\x10G1\xc0\xf6\'\xeb\x86\xea\x803\xc0\xd0\xdc\xfca\xc2\x123\xc0G6\xd7\xf8\x17\x813\xc01\x17\x02P\xbb\xde2\xc0ND\xd2\x10\xf2\x1f3\xc0\t\x99\x0e\xad\xe1#3\xc0\x9e(\xcb*\xf1f3\xc0a\xcaaO\x8eK5\xc0\xcc\x84K&=34\xc0\x89m\xe2\xc7\x04\x96.\xc0\x0eQ;D\x03\x973\xc0\xef\x91\xf6\xf3PL3\xc0\x06\xd3\x1a\xf6\x9d\x194\xc0\xf1:\x13\xa4\xeab3\xc0<\xa8\xee\xee\xc3\x114\xc0\xf7\xd5\x03\x92\x10\x853\xc0\x9e\x02*[\xfb\xa12\xc0\x16\xc09\xa5Z\xb74\xc0\x14\xd0\x8e\xb9`\xc64\xc0\x928\xe1*x\xaf2\xc0\xef\xd0\x95*\x7f55\xc0\x963\xf9Oj+4\xc0\xeb{\x99\xb4R>3\xc0E$\x8d\xfa\xa945\xc0\x8f\x93Y\xcd\x96\xa74\xc0@\x9aiE\x85\xe91\xc0\xc0\xe7"\xa1\x91S5\xc0\x1c?\xecu5\\6\xc0\\\x15\x15Nh33\xc0\xca\xb5\xeb\xad\xf3\xa33\xc0\x94A^W\xf565\xc0\x82o\xf2Z\xba\xda3\xc07\xffCBT\xd24\xc0\xad\\\xf9\x95\x9d"3\xc0\x13\xe9\xd9\xbd\x04V4\xc0T\x95X\x93W01\xc0\x05\x1c\xb8\xb5pI5\xc0[\x17\xe4\x15\x1e\xfb3\xc072JO\xc113\xc0\xaeG\xacV\xb7\x007\xc0=\xe2\xd1\xed@\x142\xc0e\xebO\xefAV5\xc0\x17\xc7\x08\x03\x04\xc2.\xc0\x1b\xc2>\xea\xa8m5\xc0\x92\x1f\x9d`~\x155\xc0H\xc93\x94\xe2\xed3\xc0Ek\xe3p\xbe\r5\xc0\x7f\xca{\x06\xf2.1\xc0\x8b\x96wkN)3\xc0\x91\xdbo\x8b\xc6\xa07\xc0\xf9u\x11\xd2]95\xc0\x82\x1fDUd\xbc4\xc0\'\xd2?\xb1\xfd\xb44\xc0L\x89q\xfe\xa7\x082\xc0e%\x16\xa6\xae\xc04\xc0\xcf5\x84\x8e\xe4\xe04\xc0\xd1\xc7\x12\xcc\x02\xff4\xc0n\xc2\xed\xac\xedO/\xc0*5\x14\x07J\x894\xc0\x98\x9f=\x89\xf6!4\xc0"da\x8dO%3\xc0R\t\x0f\xa7x\xf53\xc0\xa8\x9c\x92\xa6\x87\x893\xc0\x04W\x06\xff_\x8d2\xc01\xb8\xebt\xa1\x103\xc0\x96aZ\xf6g\xd92\xc0\xfd\xae\x93Rq\x175\xc0&H\xae;\x81\x163\xc0\x14r\x04q~$1\xc0P\xaa\xefQL\xf22\xc0qC>gD\xf83\xc0\xd6\xdb\xdd\x06\xa1\x0e3\xc0=\x1fC:\xe4\x0f5\xc0(\xf5q\xfe\xf6@2\xc0>\xa3\x92\x03U\xba4\xc0\xa4\x8e\x93\xa1\x1f\xf82\xc0\xbc\xaa\xac\xae\xb9\x982\xc0q\xca_\x82a\x872\xc0\xdbS\xcb\xd6\x86c4\xc0\xee$\xa4&\x8f"3\xc0\n\x8d\xfe\xf2\xe5\xc64\xc0@\x91\xa1O\xa0G5\xc0\x9b\xa6\xea\x86\x83\xde4\xc0\xbf\xf1\xf5\xdcLk3\xc0\x1a\xae\x07\xc4y,3\xc0\x12;\x18\xeb\xbf\'5\xc0)\x9e\xbe\x17m@3\xc0V\xb2\xed\x05\xdf~4\xc0c\xc3\x82\x96\xf9\x1b7\xc0\xd9\xf1L\x9cHf4\xc04\x83\x9f>\x03\x92/\xc03\xdc\xe9\xd9j62\xc0v\xde\xdbiAQ4\xc0\x0f\x7fTm\x87\x1c5\xc0a\xd6(\xb1 a/\xc0~\x88\xb8\xc13\x917\xc0\xe8x\x92\xf9L"3\xc0\x14C\x14\x84\x00-7\xc0\x16\x17\xc0\xf2\xe0\xc63\xc0\xfaK\x1f\xc9\x9e\x173\xc0\xfe\x16\xd8\x9e\x11J5\xc0h`\x02@q\xeb5\xc0\x82aVoq)3\xc0V\x94\x9bj\xdcp4\xc0\x87N\xca=\xb4`3\xc0\xc2I#8\xe2\xd03\xc0\x87DAIL\xf56\xc0-\xc8j?\xd9W4\xc0\xae\x12\xb8o\xde\'3\xc0\x82\xf7I\x06!\x153\xc0l\xf4\x1cb\xf5\x9e2\xc0\x8f[\xa69\x80i3\xc00\xc8\xf7\x9c\xe834\xc0s\xa5\x06:e55\xc0\x15)"\xb3$\xf25\xc0\xec<\xcf;\xc2\xb33\xc0\xe2*\x85\xf9\xd6\x1b3\xc0\xa1\xec\xd5\x02\x9bu4\xc0]\xdf0\xae\xd6\xde3\xc0\xb9\xd32\xdb\xbe27\xc0-\xed\x05\x8e\x84@4\xc0\x01\x0e\x8cY\xf5\xd83\xc0\xc7\xa3$@$s3\xc0WN19\xc8\xcb3\xc0\x84\xa7\xbd!\xa2i/\xc0v\\\x8b\x9d\x1e33\xc0?*C\'_\xef3\xc0\x12\xa0\x82\xaa\x1d\xd91\xc0)\xb4L\xf9\xf7\xf75\xc0\x12\xd4AE\x9c\x8b4\xc0+\x0f\xd6D\xc9w4\xc0\xb5\xca\xe3\x0bz\xe03\xc0\xf6\x0c\xbel\xa2\x015\xc0N0E5\x17\x085\xc04\xb6\rb\x1b\x832\xc0\xeb0\xdb\xf1aj2\xc01&)\xdb\x1c\x934\xc0\xe7c\xbd\x14\xdb\xb36\xc0\x15\xe0\x03\xd4\x01t3\xc0\xb8\xc6\x90W4\xee3\xc0\x1ek\x90\xf4\xa4#3\xc0\x15\xb5\xb1B\xdd95\xc0K>\x88\x9a\'T3\xc0\xa4S\x0eq<!7\xc0\xb8\\\x9c\x8a\xcf@5\xc0\xcc\xf1\x06\n\xf5"4\xc0\x1e\xc1\n\xe2\xf6(7\xc0\x16\xdbdl\xee\x177\xc0\x0c\x8f\x8a.\x06y4\xc0Il&\x02J13\xc0\xdfnQ\xdb\x89\x975\xc0Z\x9dPY\xbe\xb54\xc0\xd8>k\x1d\xc0"3\xc0\x8e\x95e\x16\xb3\xe03\xc0\x99\xf0\xeb\xa7\x8f\xc03\xc0MO\x8c\xefv\x157\xc0{\xd7N\xd8\xf734\xc0\x19\x01\xf1}#_3\xc0w\xf3\x98c\x83\xf43\xc0C\x82\xc4*\x98f4\xc0=}|_\xed\x1d3\xc0:\xca,\xf6\xaa\xc02\xc0V\x96Dz\x0b:3\xc0\x06R\xb8\x1c\xce\xf63\xc0\xfc\xe5\xad.\xecI3\xc08\xf2\x8a \xa1\x932\xc0\xb39\x97\x99[\x034\xc0&\xb2E\xf0\x83\x804\xc0*$W\xfc\xff\x127\xc0\xe2\x1f!\xe4\xfc/7\xc0\xf2\xb1\xf0\xd6P+2\xc0\xcc\xa2\xeb\x04\x89\x017\xc0\x81\x92\xc15\xef:3\xc0\x12}S\xd8\x08\xbe2\xc0H*K\xf5D~2\xc0\xde\xfb\xe6\xe7)u5\xc0\x01\xcd\x9f\xa8\'\xef3\xc0\xdb~;\x1f\xcd"3\xc0\xf1\xa4I\x9d\x16%3\xc0\xf9\x890M\x1f\xdf3\xc0\x10\xae\x81\xb9\x0563\xc0\x04KX\xa2\xf6\xe41\xc0a\x1b\xc3;{z4\xc0a\xab*\xbf\xc9\x8d5\xc0\xf3\xde\xe6\xa2\xae\xbf4\xc0\xd2,\xa0\xccr\xef3\xc0\'\x9b\xf8\xfdn\xbc6\xc02\xb3u\xf5G\xe62\xc0\xd7\x00\x05N\xe9\xcf3\xc0L\x1c\x93\x02\x01\xc34\xc0,\xd0\xa8\xcbUR4\xc0\xe16\xef\x97\xec\xe54\xc0K\xa2w\xfe\xb2&3\xc0p\x93{\xfc\x9d\xb25\xc0\nm/\x19\x1e\x844\xc0L~\xdb\xd3\xe2\x025\xc0\xe2\xb2\xce0(\xc71\xc0j\xfcv\xaf|\xbc4\xc0\x1f\xfc\xf9&\x14\xbf3\xc0D9\xc6p\x93\xb76\xc0U\xd4NN\x91\x125\xc0\xf9k\xdb\xc52\xe14\xc0F\x01\x99\xd3c\x053\xc0$\xe5\xe7\xd9I\x123\xc0\xee\x9cj\x9c]\xcb2\xc0\x08\x869\xb2\xc0\t5\xc0\xaaE\x1f\xa0`q0\xc0)\xd5:r\xe3r4\xc0\xf9\x9c\x9a\xe0\xd9R2\xc0\\\xbbB\x92b\x9a2\xc0\xe0\xfdo\xa5\xf4[4\xc0\xd3\x17\xed`\x16\xe61\xc0HO\xcb\xfc\xc8\xe22\xc0-\xaf\xe0g\x9a\x1a5\xc0\xf9\x0cw\x86-:3\xc0A\x1f\x1e\xeb\x93\x884\xc0z\xf9\xfaJ\xf3`5\xc0\x9cO\xacC\xaa\x105\xc0\x8am\xc8\xb9\xf5\xdf3\xc0\xdaf\xc2\x8f\xd2\xec3\xc0\x15$`\xb4O\x135\xc0\xb8\x946\xe4\t\xda4\xc0]\xc7\xe1g8\xbd3\xc0\xf2\x90`\xd6\xfe\x894\xc0\x13\x1eGu5\x0b3\xc0\xde\xc2v\xf7\xe9}/\xc0\xa5+y\xe9\xf2\n5\xc0\x98WkT|\x133\xc0\xc9r\x02\x02\xba\x003\xc0\x1e\x93\xf1\x8a\xb247\xc0\xa0\x1b-5bS3\xc0@\x0e15\xfa\xd54\xc0p8\x9e\x08m*3\xc0`l\xbe\xe4L_4\xc0\xb8N:\xaa\xa9\x906\xc0rO\xdc\xfb\x13\x814\xc0\x0e\x9b2\xfb\xfe\xdc3\xc0\x99\xfd\x06\xb3<\xd53\xc0\xfbv\x92\x91?\x9f6\xc0\xb8&bX\xb1\x1a5\xc0e\xacw\xf4\x14\x996\xc0\x11\xc8Ih\xcf\xc02\xc0(\x7f\x0c/@?3\xc0\x81\x87\xec\x9b\x83\x1a4\xc0w@\xfa\xa1/\x134\xc0\xd9\x1f\xd3\xb1H\xeb5\xc0=\xc0\xf8\xf2CU5\xc0w\x019\x82U\xd62\xc0ZD\xd8Q\xa6\xd73\xc0\xa8\x91\x14\x17\xd8\x993\xc0\xb2\xf5\x937Y\xc62\xc0\xa0\x154\xfa\xf0\xce3\xc0\x8e\xfa\xbdi$\x873\xc0.\xa2\xec \xd753\xc0%\x9c\x84\xd4{N3\xc0O\xcd\xdcm252\xc0\xda\x15\xd9F\xe0\x8b7\xc0\xf3Sn\xaft\xba5\xc0\xb2g\x10\xb7\xd6D6\xc0pw\x1e\xdc\xe2#4\xc0\xc4=B\xa7+\xe64\xc0\xf8\x98\xf9\x03\xcbt3\xc0\xe2\x8f\x19D!N0\xc0\x0f\xc5\xb4\xb4MW3\xc0\x85\x16a\xa2\xb3(5\xc0\xa0q\xa2\xf9>\x982\xc0KSa\xb6;\xbf5\xc0\x90\x03~\xf1\x1c`7\xc0\xda\x8a\xc2OP\x847\xc02\xee?t\xbd+4\xc0\x04\xd0r\xab\xca\xdf5\xc0\xfb8\xce\xa0w36\xc0\xf6c\x16\xcb\x0c\n3\xc0\xe7\x88]\xf8\xac\x183\xc0]\x81\xfd\x18\x10>7\xc0\xa4\x97\xfa\xfe\x07\x862\xc0\x81\x1e\x0fuL\xcf6\xc0\x107\x9b\xbaP\x144\xc0\x14*E\x08\n\xbb2\xc0\xbd\xdc\x02\xe4\x85H4\xc0g\xa3h\xa1\xa9\xf12\xc0^Q|\x01=;3\xc0&\x95\xaa7\x1a73\xc0\xff\xa2`\xba\xd1r2\xc0\x8e\x8c9\x07\xdf\xcb5\xc0\x89(_\xb3\xadZ2\xc0\xe4+\xa0\xed\xa5r4\xc0\xad@\xefk\x93\x055\xc0\xf5\xe8\x99\x12\x8bk4\xc0\xaa\x9b\xb3f\x9d\x9d4\xc0%V\x86\x84!X3\xc0)#\x93\xecZ]0\xc0\xfe\x0e\xa2\x9b\xed\xae6\xc0\xdb\x9e\'\x05\xc0@3\xc0g\x96\x8b\xb0\xde\x896\xc0f\xa0_\x99oP2\xc0\xf6X\x170\x1fr6\xc0\x06\xd8\x94\x84+B4\xc0\xc1\xa4\xf3\xd6s\xb12\xc0\xd6-\xfe\xc7\xc8\xee4\xc0\xb2s\x05\xe9\xfc\xda6\xc0\xed\\\r\x94\x1e\'3\xc0\xde-\xfaE\x17\xdd4\xc0BH\xf9\xd0\xb8\xbf4\xc0\xcd4S\x1b\x86\xc35\xc0\x00U\x95\x00v\x8d4\xc0\x8d\xb0\x1c\x8d\xa1\x912\xc0[\xc1\xef\xbf\x03\xac3\xc0\xb5\x11\\\x05\xda\x8e4\xc0\x9bz\xb3\x84s\xa73\xc0\xb8\xa4\xc0\x99^\xaf6\xc0(F{\xb1\xb3]3\xc0\x07P\xa1\x9e\xed\xe24\xc0\xc3\xf9\x0es\xd5\xec4\xc0\xad \xad\xc1\xf365\xc0E\xc5\xd5*\x86A3\xc0\xa8e\xa7\x0e\xf4 4\xc0\xfa\x81>\x9f,\x8c2\xc0\xd9\xa5\xcf\xb7a\xe24\xc0\x98\xa6\x11\xebo\xeb6\xc0\xc3^\xdce\xa6\x063\xc0m\x11\xe6\xeac$5\xc07\x97\xb71\x97\xdb3\xc0\x88)\r\x84\xc4\x185\xc0\xe4\xc8!\x80Sf5\xc0HSk9q\x9d5\xc0\xdd\xa7\x16\xd0A\x053\xc0\x02\x12p\xfc\xa5\x0b4\xc0\t\xa5\xd9\x1e\xfcB5\xc0Ba}\xdax\x8e4\xc0\x85N\xdbR\x1e\xe24\xc0\xad\xaf\tY\x95e4\xc09:\xc6\'\x81\xfa5\xc0\x01\xf0\x88(mT1\xc0}\xfd\xea\xa4L\x024\xc0\xa6\xd6\xb3\xea\x7f\x933\xc0\x02\xc1\xa1\x1fYL5\xc0\xdd5?\xdb\xb5\x077\xc0^}r\xbfpT2\xc0oF\xe2\xb7\xdb\xe01\xc0\r\xd7\xb7_3\x8d3\xc0\x9a\xd7\xdb*\xe0\x873\xc00\x90\x11Q~l5\xc0\xdaGM\xb1\xeb\xa64\xc0\x91-\x15[\xd9 3\xc0\xc9=\xe45\xf2\x113\xc0\xdel\x9b\xb6G\x957\xc0\xe4\x9d\x1f"]\x1b4\xc0-\x96\xf0L\xc187\xc0\x927\xf2gL\x0c3\xc0\xb8\xd3\x8f\xefbe3\xc0\xde FS\xb6\xaa3\xc0\xb00\xc5G\x8873\xc0\ty\x01D\x00k2\xc0< ~+\xb5\xcb3\xc0\xbbN!|\xb1t4\xc0\x0bVUa,\x1a5\xc0\xdc\xda\xfa\xae\x0e\x1b3\xc0\x8d\xc5\xbb\xc7\x9b\x053\xc0\xeeu/\xe7\xf1/1\xc0\xb5\xb0\x93\xebb 4\xc0\xacZ\xd4<s\x982\xc0\xf7\xef\xae\x02O[3\xc0K\xeb~\xc6\n~5\xc0\xf4U\xd92\x1d\x817\xc0+\x96\xa0\xc2\xbcC4\xc0cV\xce\xba\xefP4\xc0\x16\xf3\x91\xee\xd7\xd53\xc0\x01\x8b8\x05iz6\xc0\xdd\xb1p\xf5>;4\xc0\xd9\x9fcXe\'4\xc0\x9ft8\xe2zx3\xc0)(\x83\x19\x8ez4\xc0\xbe\xe7\x85\xd7\xfb\x874\xc0\x96\x83\xf1\x7f-A4\xc0,\x82\xed\xba\xfb\x8e4\xc0\x11\x004\t\xa2\xd31\xc0\x03\xdb7\x16\xe4\xe54\xc0\xad\xd0\xef<\xb9\xef4\xc0\x9f0i\xc3t\xd46\xc0@[\x8d2213\xc01^7L\xa0\xb76\xc0a\x08\xe6\x9e\xd1y3\xc0\xca\xf2|rWN2\xc0&K\x06\x9d\x1794\xc0\xcd^V\xf7"\x8f2\xc0B}d*J\xe06\xc0\xc8F\x08\x9a\xeb\xf22\xc0\xac1\xbf\x8b\xc0U5\xc0q\xb6\xcf\x8e\xfa\x034\xc0\xebh\xa3\x90Z\xdf5\xc0\xa09;\xff[\xaa6\xc0\x93\xfa\x18\xb9\x01\xf13\xc0q\xf2J\x07\xb7\xa03\xc0\x9c\tZ\xe8HB/\xc0\xba(\x8cF\x0bV5\xc0\xd0#o\xda\x86\xd93\xc0\xc0\xb4\x97\xecA\x954\xc0\x98@u\x07\xbc\x962\xc0\xaft\xa3f{[5\xc0\xd4\xc7\xc2\x89[\x9e6\xc0\x1bLZI}\x8e3\xc04\xe0LP\xca56\xc07\x87yGL\xae5\xc0\x167\xe6\x88qI2\xc0~f~X\xa0l5\xc0\xf2?\x1c%\x94h5\xc0\x8fS\x16\xb0\xcb\x0f7\xc0\xfb\xf2\xdf\x046\x057\xc0\x13b\x1b\xb2\x04\x0f5\xc0n@"E\xcd\xa93\xc0\'\xb3_(\x8c+4\xc0\x1a\x03t\xba\rP2\xc0\xa3\x88j\xaf\xb8)3\xc0\xbf\x8e/\xafeB4\xc0x\x00\xfch\xda\x926\xc0\x8f\x97\xde4\xdd\x133\xc0\xe0\xf3\xc6\x116/6\xc0\xb6"%\x90\xd3\xf44\xc0\xb3\x8d\xb4\x19\xaf\\5\xc04Ye\xd3*!2\xc0\xe9\xb9_\xa2\xf6\x162\xc0\x11\xd8\x0f0\xbe\x873\xc0\xd0\xb2\x17\xd1\x04\x1e4\xc0\t\x18\xba\x0c\xb7\xe96\xc0\xea\xf1%\xaar\xaa4\xc0\xb5\x1fb\xaeR\xd64\xc0\x96i(\x19\xcd\x105\xc0,\x08\xae\x90\x1d\xcc2\xc0c\xf7\x05\xe17\xfe3\xc0\x9f\xe237/u3\xc0\xea\x8av\xee\x04\xbf7\xc0U\x9eL\xd4k27\xc0pmQ<\xc6\xae3\xc0O\xbehA\xe7\x96.\xc0\x8f\xee\xf4\x17I\xda-\xc0\xa1~\xd1,\x10t3\xc0X\x93\xab\xa7\xdb\x0b5\xc0\xdd\x0e\xcd\xf5\xa8\xe24\xc0\x96iZ\xca*\x885\xc0\x00\xf5\x00.>\xc20\xc0\xd6\xabIy\xe9\xd41\xc0\xe3\xe5q\x97t\x8f5\xc0G\x83\xd7\x9bv\x904\xc0\xca_g3;N7\xc0I\xab\xd9\x9e\xa2Y3\xc0\xd7\xf9\x15\xc7\t\xfb5\xc0X\xf7D\xf63b2\xc0\x92rir\xe5\x1a7\xc0M\xb2\x14\x12?M6\xc0\xab;@\xda2\xc72\xc0\xd8\xadp\xc3\xf5\x073\xc0\xaf\xaa\xfc\x89\t\x9d4\xc0\x84\xba\xe0"\x97\x163\xc0\x1dH#\xa6\x8f\xd04\xc0\x12]\xefR\xc3\x936\xc0XJ\xf3j\x17\x835\xc0\xfe\x8b\xf1\xd1\x8414\xc0\x14L\xc5:y\x126\xc0\xed\xfe\x9dz\xcf(3\xc0\xafr\xe5/t\x8e4\xc0\x90\x01gA_\xe55\xc0\x97\x99\'\xdcrY3\xc0\xea\xd1W\\;\x994\xc0\x98\xf1\x1e\x81\x17\x904\xc0=\xb1\xeb\x1e\x10\xf94\xc0\x99\xa3d/\x96\xb63\xc0\xbc\x93\x7f\xb1\xf4\x8f3\xc0\x86\xc5\xa7\x19XS4\xc0\xcb\xfb\xba\x8d\xe2,7\xc0$i\x893(\xbc2\xc0.\xbe\xfb7\xa2\x903\xc0$5!\x9f\x84\xb83\xc0\xe5\xe7\x04\xec\xba\xc12\xc0e\x89\xa3F5\x062\xc0\xf35\xcb\xe5\xebr4\xc0@\x8a\x9dgO>3\xc0\xc8\x1a<\xa92\xc63\xc0gn\x7fF\x9d\xa37\xc0k\xd7\xa4\xda4s1\xc0"\xeb\x91\xca7\xa36\xc0\xd7L\xa7\xee\'\xf04\xc0\xdc0\xf1\x12+\x1f2\xc0\x82r\xb3\x9a\x00\x8d5\xc0o\xbf\xd5\xf0\x94\xd83\xc0\x98\xa8\xde\x87\xd9\xf32\xc0\xaa\xc8q\xad>C2\xc0\x90P\x1d\x08\xce\x172\xc0$\x7fU\xe2\xfa+3\xc0KD\xc7]\x01<3\xc0\xa8\xa4\xb4\t\xc8R7\xc0\x91:\xad\xf8\xe0\x0f3\xc0\x06\xc3\x11V+\xce3\xc0\x80\x86\xe4t\xbd\xb64\xc0\xcf\xf2\x9ev\xf7\x8c7\xc0\x81w\xc5\x89\xa4\xd64\xc0e\x9b\xe5\xdc\xcb\xb06\xc0\xa3\xba\x07\xc7k96\xc0>(Z\xe2\xcc\xe12\xc0ca\x7f\x04\x8f\xb9/\xc0\x86\x94\xddB\xa1S3\xc0\xb3d\t1,\x9d5\xc0\xddN\x0f\xc2r\x803\xc0+\x02p\xa1\xaa\x136\xc0\x9f\xdf\xb9\xa9q\xa44\xc0\xc9\x848O[@3\xc0\x1b\xb69\x19h\xb44\xc0\xad\x8eR\xe4\xf7\xe14\xc0\xa9\x99\'vSG6\xc0pC\xdb\xc7\xc5\xc53\xc0V \xcb\xa8\xa4\xd95\xc0\x00?9H&\x003\xc0-\xb2E\xc43\x074\xc0x\x1f;\xd4N\xb94\xc0\xa1\xa0ef\xd8{4\xc0:\x03\xf0\xfd\xe4\x90.\xc0\x82J\xdf\xadx\xa27\xc0\xb9\xa6\xf7\xc8<\xf53\xc0c\xb3\xf8?\xc9\xb23\xc0\x05\x1e\xfd\x04\xe8-2\xc0\xa6T[H>+3\xc0}\xf1\x08\x01\x92\xdd2\xc0\x16#RYo\x172\xc0\xba\x19xo\x02#5\xc0So\x9c\x11^04\xc0A\xb8\x15\xc6\xcaJ8\xc0y\xea\xec\xa8\x9b\xb42\xc0#\x04\x1c\xb7Ou3\xc0\xa5r\xe6"\xb2\x0b3\xc0\xe4\x89\xacqn{2\xc0\xaa\x95\xacb%\xa4.\xc0\xffV\xb2\xd86\xe57\xc0beW\xe9\x02\xda2\xc0"\xb0`e(r5\xc0\xf2\x96U%k\xa82\xc0\xb3W\x83Oe\xad6\xc0j9\xda\x00tb3\xc0\x1b\x03\xae`\x0c\xa74\xc0\xaa\x9e\x9a\xd78\xef4\xc0\xa4\xae\xe8\x0bv[3\xc0\xc9\xa6M\x10B\\1\xc0\xd3\xfb\xc1\x0eiv2\xc0\xbb\xf5\xe8Z\xd7\x044\xc0s\xe4\xa6\xb0\\*5\xc0\xab\x8e8\xe0\x0c\x085\xc0\x83\xe6\x07G\x82R5\xc0\xb0\xb1\xf9\xcd\n\xd45\xc0K\x0cio\x95G4\xc0\xb2sy\xab\xbe\xba5\xc0\xfe\x8c-Q\x07\xdf5\xc0\x03\x9f\x98\xe85C2\xc0s\xfc*\x80i\xa37\xc0N\t*td\xb70\xc0\x9b\xbd9\xb3\xd1\x8d3\xc0\x13\xe3\xaa\xbe\xc5\xec4\xc0E\x9b&\xdaV\xd85\xc0\x8d\x14p\x00\x9a\x1b4\xc0\xda\x1c\'!\x1e^/\xc0\xd3a\\\x94\xfb\x174\xc0)\xbe\x11^\xa7\xa03\xc0\x8d\x07\r-t\x923\xc0\x06\x1ey>\xb3\xa04\xc0\x8b\xb3n\x1c\xae 3\xc0M\xd7\xccq\xf6\xd22\xc0\xa3\xe6\xe6\x1a\x85\x073\xc0g\xe7G6\xcf\x037\xc0\xb7QR\xd4\xc2u4\xc0\xd5\xb0\n\x83\xb4P0\xc0\xa4\x94\x89\x93c$5\xc0W\xdf\x95\xf8\x18\xf22\xc0\xe8\xeb\xdc\x1b\xd5:0\xc0\xc6@\x7f\xcb\xbca1\xc0Q&<\xdc!&3\xc0\xb1l|\xc3\x84\xfd2\xc0\xc9\x0b\x0c\xc6\xca\xc82\xc0\xe2\x84\x0fo\xd1)3\xc0\x88?/\xc3\x8f\xbc2\xc02\xf5\x98\xc8\xd7,3\xc0\xd9\xac\x19\x91\xa2\xc05\xc0\xe3\t[\x0b\xdd\xc94\xc0\xa1\r;C\xde&5\xc0\xb8\xf3\x1aX0\xd84\xc0\xc6\xcdU\x8d\x98\xbf3\xc0\xec#U\x9f\xbcP1\xc0\x91s\xfc~\xc3A5\xc06\x92\x96\x9d\xf2\xa43\xc0\x82k\xb38\x9b\xe55\xc0\x0cm\x7f\tl\xfb.\xc0q\xb7b\rQ\x915\xc0\x8e\xf8t\xdfs\x020\xc0\xc7\xc9\xc7V\x06\n3\xc0$\x8f\x08\xe2t\x8a2\xc0\xc4O\np\x88\x1f6\xc0\xb5r\xfbd\xe6#2\xc0\xe4\x8f\x7f^\x06\xdc2\xc0\xb0<\xc9,\x98\xd93\xc0s+\xafi\xf4\x1e3\xc0V\x13\x8b\xa2\xd8\xd42\xc0\x00\x90.k\x18\xa14\xc0\xb8K\xdeO\xba\xd72\xc0j\xc0\x95\xb0\xae\xc74\xc0\x7f\x9eU1\x84F6\xc0]\x9e=[\x1aG2\xc0\xbb\xc2f\xff"\xf73\xc0\xbf\xf5Y~\x0f\xe03\xc0\x88\xb0"}g\x8a6\xc0\xcaH<\xb4\xdb\xd55\xc0\x15cn\x9b*^5\xc0\xfc#0G\x01\xf01\xc0k2\x93\xbaf\xea4\xc0\xcf\xf1\xac\xc1\x01E4\xc0N\xba\x8a<\x15\xb5/\xc0\xf1\x8c\x0b\x9crN3\xc0\xa8\x9b\x95v\x84}4\xc0\x8b\xc5\xc20A\xb15\xc0\xf4\xd9\xfb!\x0b\x9d4\xc0\xca\x8f\xa0QN\xf60\xc0P\xe1WJ\x15.6\xc0T\xd7\r\xd4jt4\xc0\xdd\xd3\x0c[\xbf\x084\xc0t9s\xd0\xc9\xf84\xc0\xacS)g\xc383\xc0\xd2\xc0\x81\xbcj\xfc6\xc0\xdd4\x80\xb5\xb2\xad3\xc0\xf9\x92\xe8\xd2"\x134\xc0g\xd4\x83}\xbaG1\xc04\xd3\xa6C\x0565\xc0\x17\xc5\x07\xb4\xd2?3\xc0\xecT_TU\x075\xc0\xa9S\x82\xb3\x1f!4\xc0\xd1\xde\xaf\x0f\'\x1b4\xc0b\xec\x9e\t\xd6V4\xc0#\xb6SBk\xbb5\xc0~\x1f\xff h?2\xc0\xc1>\xdc)h\x822\xc0w\xf5\r\xa8&70\xc0\xed\xabK\xc9\x87\xa32\xc0`\xd96\xf4\x90\xb36\xc0\xf2\x04\x16\xa8\xed\x075\xc0L2\xe6\x0c\xa4T5\xc0\xf5\xad\x84s\xe5\xe93\xc0d\xc3H\xb7>\x192\xc04\x87\xa0\xab\xae"2\xc0\x8e\xee\xa1ZoQ4\xc0\t\xd5\xbd\x03+13\xc0\x17\xcf\x7f\xb9\xcc]4\xc0\x08c7]\x80A4\xc0\xe4\xb3\x9e\xe8Q\xb12\xc0lMZ\x05\x03\xec4\xc0\xb9\xde\xf84\xa8\x154\xc06vt\xad\xf5\xad3\xc0\xb8*ZF \x9f5\xc0\xdc\xe1I\xc8\xf5\xa0-\xc0\xcb^m\xd6|01\xc0\xa6\xbf|\xfa381\xc0~^\x00\x18rP4\xc0\x15y\xc8\xbe\xfb\xdf6\xc0\x1a\xce\x08W8r7\xc0\xba\xb2\xe4\xb0\xc0\x050\xc0Y+T\x0b\x86\x0e3\xc0&\xe3;s3\xbd5\xc0\xd2\x9f\xc2\x88Z\x893\xc0\xc6\xad\x9d\xad\x97\x995\xc0\x1e\x13\x87\x10\x87\x193\xc0*#\x8d\xd9Vp7\xc0-b\x87n\x97j-\xc0\x01\'=\xb6\xae\xf06\xc0\x17\xffi\xbd\x8bB3\xc02z\x0e;_U5\xc0IpJ\xfe1\xf40\xc0\xcc)\x05\xd5P\xb21\xc0\x950\xa4\xe6ev7\xc0\xbf\xe2\xf2\xf0\x0092\xc0\xba8\xbd\x08\xa9\xbf6\xc0S\xc4\xf0}\xd7\x9e2\xc0N\xad\x7f\xd3\xea\x193\xc0WY\x98l\xc0\xfc2\xc0O\xd4[\x85\xfbk4\xc0\xce\xea\x8b\xe4\xc5M4\xc0\x03\x0ea\x07\xf2S4\xc0\xd1\x9f\x85[\x1a\xa61\xc0,\xe3\xbe\x17\xbc\x963\xc0\xca\xf0\xfe\x81z\xae6\xc0\xa8X\x90\xd0\x8a\xfd4\xc0\xb8R+\xda{\x803\xc0I^\xf8CA\x867\xc0Ie\xc8\xbe\x9ca3\xc0\xa2m\n\xb6\x98^3\xc0\x9e\xa9Vr\xed\x9e5\xc0\xd2\x10\x91XM\xd83\xc0i\xca\x87\xb0E\xbf7\xc0xK\xd7\x97\x93\xa33\xc0\xfe\xb9{\x80;\xed3\xc0\xe3\xb8\xed\xd3*w5\xc0\xa96\x9b\x8f\xac\xd45\xc0\x7f[\x98\x92FU3\xc0\x15\x91lWi{5\xc0"u\x17\x12\xf3{7\xc0\xb50\xe9\xd5L\x180\xc0{or\x07\x1f\xc04\xc0\x948h\x17\xf0\xe73\xc0\x8b\x99\xf5\xbaI\xf83\xc0\x81\xdb\x1ets\xee4\xc0H\xc0\xfa\xd6OX3\xc0\xf0\x92\x16*\x06\x004\xc0z\xb3k\xb9~\xff4\xc0\xb3\xa3N\x1a[\xe06\xc0\xcc\x97\xd00\x86R2\xc0\xf9\xc2j^:85\xc0\xa1\xb4c*D\xb02\xc0\xecB\x88GHt6\xc0\xa7Q\xf9\x93\x1771\xc0\x9dNa\xbfft2\xc0K]ftn\x073\xc0\xe7NQ\xe0\x87\xc96\xc0\xc9\x9bpJ\x93\xde6\xc0\xfd\xd8\xb0\x80\x7f[2\xc0R\xd6\xb7\x04\xcc\xb66\xc0\xa1&U\xef\xba\x863\xc0\x12\x9aR\xc0Fw5\xc0\x8e\x8b&\x89\xc0\x084\xc0\xbf\x11<\xe0\xdd\x803\xc0G\xe7\n\xee\x99/3\xc0g\xc3u\xbb\x17\xdc4\xc0\xd11\xa9}F\xfb.\xc0\xd7\nk3\xa0n-\xc0M\x11&1\x84d5\xc0\x0f\x00\x0f\xb8b)5\xc0\x19\x16\xec\xc9\xb5F3\xc0\xe7\x86t\x88\xbdS/\xc0\xee\x7f\xcc\x96\xc2\xa15\xc0-\xd0\x16)L^-\xc0`\x014%{U6\xc04]\xe4\xc4`n5\xc07\x10\xc4\xb5 a3\xc0\x8e\xc2@G\xf8\x0c6\xc0+-0D\xa7w5\xc0s\xb1\xfe0\x1d\xf26\xc0a\xd1\\\xa6U\x9c2\xc0\x05>\x05!\xce\x1e2\xc0\xf3\xd9\x12V\xf3\xcb4\xc01\xe3LH#y-\xc0#\xdc\x9b\x03\x8f\x073\xc0\xfd\x19\x7f\x96\xfbM6\xc0\xaf~^\x8ePz2\xc0\x1d\x97\xf7L\xb5\x824\xc0\xbc\x0b\x1d\x18WR1\xc0\x96\x1bn;\xe4\x0b7\xc0\x1c(\x06\x16\xcb\xfa2\xc0;\xbba\x06\x08J3\xc0@\xd81T\xa4\x1b2\xc0\x95X\x8e\xec\xbc\xe34\xc0*\x87\x89]\xcbh4\xc0r\xa2\xaeI\xb8\x7f5\xc0\xa7\x15 \xb6\xb4\xce4\xc0\xea\xd2\xa5\xbai\xb63\xc0\t\xc3\xe1\xb4\xbb\xc91\xc0\xd7\xfd\xa1\xca\x82J2\xc0\xca\xd0\xfb\x16\xa6R7\xc0\xb3t\x1c\x80\x87c2\xc0\xfe\xa2\x9b\x9c%\xeb5\xc0\x93*\xbbf\x1a\x043\xc0\xed\xd0\xf6\xccd!6\xc0\xc6 \xb0\\Z\xe40\xc0\xea\x9f\xcd_h\xf24\xc0\x8e\xbd\x17%\x1d\x903\xc0\x1ev\x7fU\x14\xdd4\xc0Q\x94{*\xdd\x973\xc0\xb3\x89}\x0e\xf3^4\xc0\x9d\xbdO\x84n\xb65\xc0\'\x1a \x86\xde\xb35\xc0\x05\xc0p`\xe5\x0e4\xc0\xd4\x8d\xd1~\xee\x0e0\xc0a\x96c(J\x955\xc0\x11\xdai;\xd1\xcf6\xc0n\xecT[\xe9\x99-\xc0\x00\xa4\x1f\x8b\x13\x165\xc0\xf6\xd4\xc4\xd3\x00\x8c7\xc0=\x8b]22\x0f3\xc0\x1cB\xa8\x02\x9c\xee0\xc0+\xf7\x1d\xa9\x9a\x0e3\xc0q\xd8\x94\xeeF\x004\xc0\xc6\xcb\x8e\xd3O\xac3\xc0\xde\x8fs\xed&\xfd1\xc0\xc1\xa07\xef\xb063\xc0\xf0\x95r\x10\xff,3\xc0\\\r-K*44\xc0P\x95c\x07\xfcD2\xc0x8\x84\x9f\xf3M3\xc0\x7f\xde\x95\xadh\x903\xc0\xf3c\xef\x8b\xbd\xb13\xc0\xc4_\x94\xf1g\x135\xc0\x97\xabm\x1c\x13+4\xc05\x07\xf7\x9e\x1714\xc0\xe4-\xa1e\xd7F2\xc0\x8a\xdfn\x02\xf3B2\xc0\x81l\x93\xaeUp1\xc0Ky\\#\xf6\xdd4\xc0W\xa1\xd2o\xc4R7\xc0\xd6Y\xb2:&\xf91\xc0\x8a\xca%\xa7\xf4\xdd,\xc0\x98\xeb\x84"?\x93-\xc0d2\xca]\xbd"-\xc0\xb1\xa7\xf8f\x88e2\xc0=\x908#\x14\x1e3\xc0Z\xcfX&sp2\xc0\n%M>h82\xc0-\xfb\xc1d\x99\x903\xc0a\xb7^p\x80a3\xc0\xe3d\'\x12\xbb\x002\xc0L+\x84\x8b\xadt3\xc0\xca\xf4\n\xd0Yl3\xc0\x85\xed\xe8\xc6y\x165\xc0\xdfQ\x17\xaeT\x083\xc0\xa3\x19\x98\x1d</5\xc0\x19kV)\x8ae6\xc0\xd6\xcff\t\xe2\x7f3\xc0_\xf9\x81\x00\x1c\x0e6\xc0\xb5\xd0\xc8r\x1a"5\xc0\x952\xf0\x18\\\xc24\xc0j\x0b\xe0\xf76\xd56\xc0l \xc9t\x97a2\xc0:\'\xb8\xe0r\x933\xc0\xa14\xef\xaf\xaf\x905\xc0bAz\xd5\x8b\x132\xc0\x80\xeb]B0\x865\xc0\x88\x9aXh9\x8f2\xc0\x0e@\xc0\xbb\xd5\xb04\xc0u\x833pkc3\xc0\xba\xc7\xea\xa8\xbf\x166\xc0\x02\xdc\xe2\x13\xaa\xdd5\xc0e\xc3(/\x19\xc76\xc0(\x1e|\x9b\xb3r3\xc0\x89\x8d:\xfa\x85I5\xc0-d\x89\rb\xb16\xc0p1\xe52T\x193\xc0\x12\xb8\xd4\xe2) 5\xc0l\x08\xbd\x1f\x18\x038\xc0\xbe\xf7G8\xb9\x1f3\xc0\xf7\x9c\xb6\xaf\x96\x083\xc0\x1f\xa0\xbd\x83\x93\xe61\xc05\xf0\x1e\xf6\xd3\xf62\xc0\x90ERH=\x842\xc0\xbfe\xa4(tE5\xc0\xcd\x82\x14\xdcc\x115\xc0^\x15\x11\xc2\xa8\xb43\xc0\xa2\xb0&\xfa\x8bt6\xc0\x1b\xf4\xf1\xb6-\x1f2\xc0\x9c3H\xee\n88\xc0\xf1\x87*\xa3\x10\x160\xc0,\xca\xc4\xec\xbe\xd82\xc0\xb1J\xb6\xbdU,2\xc0\xbd<c\xbay\xc22\xc0\x9f\xd6\xd3\x1aG\x8d2\xc0\x9e\x03%\xd3\x95\x16/\xc0\xae[\\\x89\x03\r5\xc0I7\xe3\xcd\xc2]4\xc0sa}\x0e7I6\xc0r^c\xb1\xb7\x19-\xc0P\x8c\xb1\xf6\xf3a7\xc0\x955\x9d\x06\xaeR6\xc0\x14CS\xd2\x85}3\xc0\x8eg\xa8h\xe6E6\xc0=\x82E\x10\x81\t3\xc0v\x87M\xe8D\x186\xc0b~\x10\x10M\xe34\xc0\xd0\x06\xf2\xdc\xaf\xdc6\xc0=\xba\x99\xcc\xab\xf35\xc0\xbe\x87\xd9\x02\x85H3\xc0w\xc0i<R73\xc0\xbb*X\xc9"|3\xc0\x9do(|\x02\x964\xc0\x11\xe3\x82\xae\xcd\xba2\xc0\x0c\x99]\x066\xe54\xc0\xfdA\xcb\'1]6\xc03\xadj2\xbb\xf15\xc0\xe0\x10\x1fj\xa355\xc0\xcc\xfb\x8fNMJ6\xc0\xfbN$Q\xf3\xca2\xc0i\x1a\xe64s\x7f.\xc0\xec\nL\x87\xb4\x9d3\xc0|\xbf\xafZ\x9db3\xc0\xe4}w\xed!-5\xc0\x89K+M\xce35\xc0\xbb\xe1`\xa9\xa5Z5\xc0d\xf0\\\xba[s3\xc0[\xb8\xbd\xd92%2\xc0u\xe5\x06*\xe2\xd96\xc0\xe0\xca\xff\xf0M\xfe.\xc0\xfc\xb4\x998~\x912\xc01z\xcd\xe0\tk4\xc0\x7f\x7f\x00;Z\xc81\xc0P\x0f\xff\xee\xd8\x8d0\xc0\xfd\xb8\xa5mYG5\xc0\xc5\xa7*\xa5A\x185\xc0M^/\x83p\xfe1\xc0B\xb2\xe1o\xf9\xf33\xc0e;\x18\x10X\xd15\xc0\xb5\xe5my\xfb\xf2.\xc0\xe6\xc3\xeb\xf3\xa2g5\xc0g\x8a=\x06j\xed5\xc0a\x17\xdc\xcd\x98\xff5\xc0\xdfr\xfb\xafu}7\xc0\xca\x95_1\xa1\x956\xc04\xf4\x92\xaaA\x003\xc0\xe6 \x19\xeaf\x032\xc0\x01\xfd\xe2\xf6\x88\x8b5\xc0\x99\xe4\x8f\x0ffz2\xc0on\xfaH\x87\xfd3\xc0\xd0O\x19`w[3\xc0\'W\x11w\x1d(2\xc0\x9a\xb3\x82\xd5d\xc33\xc0gyz\xbc@\x876\xc0=\xd69\xce(\xfa2\xc0:\xc2J\xdf\xf1G5\xc0\xbdZ\xb9\x08D\xee2\xc0\xb4C\xc8\xf7\xeei4\xc0\x86\xc7\xcb\x1a\xf372\xc0I\x8f\xc5\xc2\x04\x1f3\xc0f\xc92#p 3\xc0\x1c\xf5\xc1\xd9ix1\xc0\t\xa1\xea\x82\x8c\xd25\xc0\xa2Fz\xfa\xba;4\xc0y\xe0\xdf\x87T84\xc0)\xc2K\x99v#5\xc0\xbd\xfe\xc8f\xd1\xa33\xc0\xf7\x82Tsm$7\xc0<\x9fbv\xe113\xc0\xd6eD\x9a\x96\x0f4\xc0\xde\xe4\xb7\x93\r\xa12\xc0}b\x9a\x0f\xb7]5\xc0r\xeb\xb1\xbcc\x176\xc0~xJ?qs4\xc0\x85\xda#\x93j\xfb2\xc0%^\x146w\xbe4\xc0\xcd\x14G\'<\x086\xc0$4\xb8\x03\xaeH6\xc0`\x1f\x1c\x14\xe4\xef2\xc0\xdb\x1f3\xfd\xe6\xf36\xc0\xd1\'\x9bh\xc5\xd00\xc0\xc4xI\x8f\xfb\xfa5\xc0\x13\xfb\x83\x0cP\xc91\xc0\xf5\x99\xa2\ne\xf07\xc0\xca`YK\x00\xf05\xc0z}\xcb"zm3\xc0\xa7-\xa7GpQ6\xc0\xe6(\xcd\x9f\x97\xb72\xc0\n\xd4p+XL3\xc0\xb7\xc8~\xde\x9f\n4\xc0\x7f\'\xc5\xba\xf4\xce4\xc0\xc6\x0b3\x8d\x9d\x042\xc0\x88D\xff\xd9\x91\x033\xc0\xe8f\xbe\xd7\xeaj4\xc0\xca\xd6X\x80\xe3\'2\xc0fXv\xe7\xeec5\xc0\xde\x0c\x91\xca\x8d\xb82\xc0\xf6$_\xe9\x8d\xa41\xc0\xc9&\x1ff\xba\xb24\xc0M\x8c\xd62nu4\xc0\xb0\xf6\xd2%K\x062\xc0\xb2l\xd1\xf6\xca\x073\xc0\xdd\xae\xa3s\x96\x8c5\xc0\x8c\t=8\xd4\x91-\xc0\xbd\xff+X\xfcY2\xc0\x8b\xd9\x9cS~]2\xc0\xa8\xd1\xab\xdf\xad\xbe4\xc0\xc9\xa6\x9c\xc4@h1\xc0\xee\x9ff!\xe6,7\xc0<x\x90}\x9f-2\xc0UR94T\xfc2\xc0\xa3\x9e\xb5\x08\xd6A7\xc0\x7fx\xe3\xec\x97"6\xc0\xfc1\xbeV\\K6\xc0\x1d\xd4\x1d\xe5\xab[6\xc0\x8dJ\xc3\xf2\xcb\x923\xc0\x9aA%\x9f\x03\xfc6\xc0\xda\xbf\x92\x97\xb9\xb42\xc0\xa5vB#0\xe04\xc0\x07\xf8\xebp\x8b\xf77\xc0\x02\xf3c\xa0\xcd92\xc0\x126\xffs\xeb\x0e-\xc0\xfd\x19\x95\x82\t\t.\xc0D\xeb\x9dY\xbc\x122\xc0?U+ui\xae3\xc0\xa2\xf7/\xf2J\xb72\xc0\xe2U\xd4\xe5!-3\xc0\xa1\x04\xaf\x9a\xad\x193\xc0\n`m\xa4\xfb\xcd3\xc0\xd5\xe2\xf4i\x06\xf13\xc0`\r\xde*CL4\xc0\xf5\xb7\xc6:\xd0\xf31\xc0\xcf\xf8\x1b\x93U\x113\xc0\xaa\xabL\xc0\x05u3\xc0"\x03\xea\'X47\xc0\xdc1\xc0\x9bU\xbd2\xc0sz\xcc\x17\xe6\x024\xc0\ne4I\xc6I7\xc0RI\xa6p\xc2\xed2\xc0\xb1\xd9)\xb1s\xda0\xc0|\xc8y\x02\x07P4\xc0\xe0qKV\xfd\xab3\xc0y]\xf6\x14%T7\xc0,\xfa\x9f\xf0\xa2\x156\xc0\x81o\x8b\x07\x8ct2\xc0f\xdf\x91\xce\xbd\xa82\xc0\xcf\x8a\xbe\xce\x8f0*\xc0\x03\x1a\xa9\x1cF\xaf1\xc0\xed\x92\x9e\xb4\xd1\xea5\xc0\x0f\xcb\x9f_\xf7r3\xc0\x9b\x8c\xe9\x86\xa2w7\xc0\xaf\x07\xae\xb0\x9dq3\xc0\x8e\x1c\x167Z:3\xc0\xd2\xa7\xabkN\x974\xc0\xb1\x06\xa1@\x11\xc02\xc0\x19\xc1Y\xac\xa7\x012\xc0\xaa\x9e\xedvH\x8d3\xc0\x8b\x9b\xec\xe1\xd0\xeb2\xc0\xe5\xb9\xcfp|\'4\xc0d\xb4\x80\xe3\xd5Y4\xc0m\xc32\x9e\xeb\xdb6\xc0\x8b\xa1\x8b!\xa4\x0b6\xc03\x1dL,\xce\xd32\xc0\r\x13#/<56\xc0\x1e\xa2\xae\xcer\xfe2\xc0\xc6\xf5\xe0T3\xdd3\xc0%\x12\xf48\x17\x083\xc0Qu\xc7V\xf9\'2\xc0 \xb0\x04\x88gu6\xc03\xf1\xc9)\x05\xd22\xc0c\x01\x8f\xc4\xe5\x9e4\xc0\xf5{\xefeq\xed7\xc0\xac\xea\xeb\xb7\xb3\xa62\xc0\xbbpPM\xe7\xa01\xc0~\xb1\xec)\x17</\xc0\x02\xd1\x1d\xb0\xe4\x944\xc0F\xfc\x8e\xa8\x1c<4\xc0v\x11J8E\xb91\xc0\xc7\r\x87\x9c\x10n7\xc0q{3D\xa5?2\xc0+\xbbAhG\xcf2\xc0\xa4\xc4)\xc2\x17\r3\xc0\xa8\xf7\x99\x1a\xf3\x1d2\xc0>\x94\xaf\xc5Y\x052\xc0\xec\x8b\xc7\xb1\xfc{3\xc0w\xdf\x8d\xd9\xbf\xe13\xc0\xee\x11\xfb\xc6\t(3\xc0H\xa5?N\x96\xd56\xc0<U\xec4_I7\xc0\xee(\xde*s\xf74\xc0\xab\xa6\x98\xde)r3\xc0\xd8m\xd2x\xb2\x023\xc0\\\xdf\x0b\xf3\x90r2\xc0\x96y\xd06\x82\x8f2\xc0\xf6\xab8\x1c\x9ee6\xc0\xc8~\x8c\x85\xe1v6\xc0\xfe]`m\xcc-7\xc0\xbb4\xb3p\xf1\x1d2\xc0\xa6\x06\xd0\xe4\xaaa5\xc0\x8b\x1fI\x85~J5\xc0\x009\xef\n\x08\x935\xc0\x16X\xb1\x07\x88\x0e3\xc0\xc1\x83\x05\x96\xfcB2\xc0\x1fAU\xc1<~3\xc0\xbe-,\x90\xdc\x9d6\xc0h\x91Z2\x81\x9e4\xc0\xce\xabMe0\x8c4\xc0\xed\x16\x0c\xe5\xaf\xf44\xc0%&#\xc2\xb7\x1e4\xc0\xef&\xc5\xe2?-6\xc0\xb5\xd6\xb2\x88]X4\xc0\x9e-m\xa6)\xb57\xc0\x0c\xa5\x16\xee\xd0\x803\xc0OA\xaf\xea\xfat7\xc0\xf8\x9c\xa4\xdf\x17\xa0/\xc0;"@\x02Tw4\xc0Jv\x84\xe6\x11\xbc4\xc0k\x02\x14\xeb`\xa42\xc0\xfbX\x0c\xc6\xa7\x982\xc0\x14\x05\x86"\xd1\xa22\xc0w\x99\xe4\xd2bh3\xc0\xf1\x11\xb0\x7fG\x1e7\xc05+M\xe3\xbdW2\xc0\xe5\xa2\xd2\x1e.O2\xc0\x00\x88\xc9\xa12K2\xc0\xe0K\xf1\xd5\xe2\xa04\xc0D\x87F\x87\xca\x077\xc0\xdc\xae\x11\x9c\xc7\x974\xc0M\xf3\xa3X0\xc53\xc0I\xba\xa61\xc2S3\xc0B-\xa7\xd2\xd6b5\xc0kp\xa3\x15\x9b\xd86\xc09\x99\xf2\x91.l5\xc0J \xf4\x1cI\xae3\xc0\xe4\xf5$\x9b\x83\xa03\xc0g\xa0m\xc1\xdc*5\xc0\x84\xce\x8b\xe2\xab\x965\xc0\xb5\xa4\x97g\r43\xc0\x989hn\xdc\x1f8\xc0\xce\x83\xc1u\xc0\x923\xc0\x91/\xcd\xcc\x89\xe77\xc0\xee\x00\x84B\xb4\x0f3\xc0q\xf2F\xd9\xf203\xc0\x93\x1a\x07\'\xad[4\xc0<\x0c\xd1m\xba\x9b3\xc0\x1dD\xe4y\x0bY1\xc0\xc4\xa4\x19I164\xc0\x81\xb7\xd91T\xec6\xc0\xb5*.\xbf\x1122\xc0\x07Jt\xcfY\x1b6\xc0[l\xb8N\x08?1\xc0\xf9"u\x16\xe6c5\xc0\xc6Y\\\x9e\t\x9d2\xc0 \xe5\x12\xa8/h5\xc0x\x85\x11\x0b\xcd%4\xc09\xabq\xb65V1\xc0>s\xe5N\xe9\xde4\xc0\x93\x05\x01\x9d\xe6\x051\xc0\t\x19k\xba\xf8\xe42\xc0\\e\xce\x97\xa2H2\xc0\xde)\xb0\x9f\xf9\x033\xc0\x9a*\xb0\xc0@\x944\xc0\xf9\x16;!\x8b\xc83\xc0\xfcL=\xbd\xcdS/\xc0\xa7\xccLY\xdd\x9a5\xc0G\xc5\x9a\xff/\x933\xc0\xf8\x83\\|+$2\xc0\xc9\xd7\xacy\x0e(2\xc0\xeb\xab\x07\xb3\xe3\x1d3\xc0a\xffnK\xe9\xe36\xc0\x0b;"\xcc?d3\xc0q)\xc2\x8eh04\xc0\xb2\xbb|;\x10w3\xc0\xcb5/V\x02\x982\xc0\x92\x06}x/\x0f3\xc0{#\x00\x00\xaa@6\xc0R\xa2l\x9bH\xe55\xc0\xd1g\xd6\x00\xb4\xed4\xc06\xe6\xe1\x0f\x9e\xa97\xc0\xb8\xbd\xb2\xdbD65\xc0\x83\x17\x8f+\x9cS5\xc0w#\x0bC\xba\xf61\xc0\x0fo}\x16\x87,2\xc0\xfa\xbfs\xe0"\x8d2\xc0\xfc1\x1a\x0f\xe5e2\xc0\xe0r\x06\xcc\xb1\xa33\xc0 \x82\xaa\xe0Av4\xc0\x82:\xcb\x1e\xab_2\xc0x\xa0.\x91\xe0\x86-\xc0\xbe\xc7\xefi\xf1a7\xc0B\x92\xf6\x01\xc6)2\xc0\x00\xed\x84p/\x8e4\xc0\xe5_\x18\xea\xe1&3\xc0ij\x00\x10:\xc71\xc0i>\xb6vT\x874\xc0\x0fP\xeeB\x86!6\xc0m\xe9l+\xe0z4\xc05:\x99\xf7x-2\xc06\xedNq\xbe~6\xc0m\n\x08j\xd3\xdd5\xc0\xfc\xee\xe1\xbb\x01\xa64\xc0\xa4d\xa8\x89\xd2\x944\xc0A\x10\xac\x12[#3\xc0\x90&\x89TGv3\xc0\xb6\xd4\xc0\x88R\xd26\xc0\x13\xdfkuVa4\xc0\xa3<:\xfa\x1b:4\xc0\xfa\x1e\xfc\xc7\xb8\xce4\xc0\xa4jn\xde\xa6\xe53\xc0\x8e\xc3a.\xeai3\xc0\xe4\xedg\xf4MC8\xc0\xaf\xf9\xb2\xc2\x18\xf43\xc07Bu\x97\xe5\x1a2\xc0,\\KSw\xfe1\xc0E\x9bD\r\x8095\xc0\xe4\x17\xfc\x90\x11=6\xc0\xfe\xd8\x8f\x18<\xfe2\xc0\xf4\xae\x86b{E3\xc0\x8f\x17\xa0 \x8d\x832\xc0WC\xb7\x08\xd8\x163\xc0\xf5,\xce\x1f\xa9\xd56\xc0\\\x19\x18\x1fM23\xc0\xf7\xbaFL\x1e\x8a2\xc0\xe9\xbbl\x88\'%4\xc0\xe4 \xc7~\xd9N3\xc0;\xaf\xc9W\xcc\x843\xc0\xce\x85\x089\x7f\xd93\xc0elp\xd7\x06\xe35\xc0\x8b\xf9 wa\x874\xc0\xb0\xd9\xd5y\xbd\r3\xc0\xd3l\xf0\xf9{\xa53\xc0\xab0c\xa2\xb9\x903\xc0\x0ce;\t(\xce5\xc04\x06\xacK(\r5\xc0\x84\xddj`\xd0\xac2\xc0\xfc\xdd\xd8+w\x854\xc0\x82\xc1\xb2\xe56\xfa5\xc0\x144@\xa6\xd6}3\xc0\x98\xa9\xef[s\xf32\xc0\x95r\xeeQ\xd5\x884\xc0\xc2,w\x15\xf9\xdf4\xc06\xb6\xfc\xbeR\xe75\xc0k\xc8\x9cZ\xb7K4\xc0m\x1d\x80\x1f\xa6\xac3\xc0\xaa\xdc\x84\x05pc2\xc0\x8d\x1a\xa9n\n\x122\xc0\x86]+\x9e\x11_3\xc0h\xd7g\xf0\xbb\x814\xc0\xc3\xc7\xd6\x19_f2\xc0\xf6\x1a\xc5\x1c\x7f\x1e5\xc0)\xc0\xd9\xd1C\xae/\xc0\xa0\xdd\xb2\x1a\xc0+5\xc0&G%Y\x08A4\xc0Q\x8c\x10\x82\xac\xf44\xc0y5\x9b\xb3U\xee6\xc0\x00\x97\xc0.\xda 4\xc0K.cN\xe5\x976\xc0\x8ca\x18\xb8\x12s5\xc0\xd3\x8a\xe0\xb3\xed:4\xc0\x81 0O\x9fc4\xc0A\xca\x85\xa0\xebx3\xc0\x98a\x81\xce\x83R7\xc0\xe1-J\x83\x97\xda2\xc0s2\xff-S\x867\xc0\x92\x1f\xa3\x88\x07\x994\xc0\x8cP\xc2\r\xb0\x032\xc0pa<\xbbB\xe61\xc0\xb1y\x94p\x10\xf94\xc0\xed\x1e\x17\xf6\xd8]2\xc0b\x06\xbb`\xfdK6\xc0\xffPQ\x17e\xab3\xc0\xf29\xa4T\x88\x8c4\xc0\xb7V\xa5r.04\xc04\xfe\xfa\xcf\xfc\x9f6\xc0\xc9\xa3\x80\xec\x96P6\xc0\xe1p\xeb\x91\xe5\x0f3\xc0\xbeo\xb3\xd4-?6\xc0\\\xc3\x16H\xab\xd14\xc0\xbc\xde~\x0c\x04q4\xc0\x12G6:>r3\xc0 \xeed\xc5<\xa23\xc0\x95u}\x18z\xee4\xc0~8\xf1!\x88\xfe2\xc0s\xb2\xe5\'%E6\xc0\x19\xe1O\xd94d4\xc0Id\xddq\xc4\xad3\xc0\xd1nf\xc0h\xe81\xc05:\x03H\xa9o2\xc0\xd1/l\x95y\xbf2\xc0\x88u\xeaYU\x845\xc0xO\xec*\xa1\xa62\xc0\x04*q\xe2G;3\xc0\xadl\x0bz\xa3\xf75\xc0\x81\xcf\x0b\xbd\x0e\x8d6\xc0\xa7"g{*V0\xc0\xe9\x80!\x1a\x84\x986\xc0\xf3\xd0y\xd2Nw3\xc0\xf6+(|\xad\xc23\xc0\xc7\xads\x94\xb9\x9a3\xc0B\x8f\xfa\xd2\xaf\xc04\xc0\xd1\xaa\xac]\x8e\xde6\xc0\xb5\xac{\xa1\x01M6\xc0\x9f\x00\x8atU\xfb5\xc0\t\xfew\x1a^(4\xc0e\xbd]\x16@\xb85\xc0e~\xdazc[7\xc06k{b\x97\xe36\xc0\xa4&\t )\x076\xc0\x0f!\x82\t\xe7T3\xc0\xb3\xccRby\xd93\xc0\xfbtT\x99\x81N6\xc0\x1c\xa5\xda\xe5\xbfV4\xc0\x88\xdd\xa2-\xcc\xaf7\xc05\x96\x88\x11\x17\xf41\xc0RT\x82\xaf\xa8\xcf4\xc0\xcf\x82<U$\xc35\xc0F\xf97_R\xef7\xc0\x9d\x07\x9b\xf9/B6\xc0\xd6\xe6"<N\x1f2\xc0\x9c\xb3#t\xfds5\xc0\xadY\xa3\xeb\xe3\xf72\xc0\xb4\xaa\x86&\xbc&3\xc0\x7f\x1f\xcf\x99}i3\xc0J\x0b\xf9\x99SJ2\xc0U\xb8\xefPhg3\xc0\xa3\x01t\xc7\xc8\xf72\xc0\xae\x94\x98\xe4J.5\xc0\xc3${\x9ec\x125\xc0\xdeO\x93((\xcd5\xc0x\x8d\x7f\x9e\xda46\xc0\xfe\xe3*vv\x994\xc0\xba\x17\x92s\xabW3\xc0}\xa2\x8f3J\xf02\xc0\x98\xbc\xfab1\xea6\xc0\rK\xc3U\xd7=7\xc08\x14\xebXt\x141\xc0\x12s%\xccr\x8d2\xc0\xcc!\xa4\xb6\x04/4\xc0G\xf2\xb7\xd9#g2\xc0\x10ii\xd2zD5\xc0\xf1iI\x87J\'2\xc06\x80\xc5\x0e\xbf\xc62\xc0\x80\xf7\x94.?\xd92\xc0\x05A\xb5-&\xd94\xc0\xffh\xf9\xc5Tc3\xc0\xed\x8f\xbc\x0f\xcb\x006\xc0Ax+\xd9K\xee.\xc0\xb5\x9fH\xa99A7\xc0\x99\\N\x92\x06\x1f1\xc0\xea\xe6l\x0ce\xb2,\xc0\x93\xc4\xfc)\x00d3\xc0\xf7\xd4\xf9\x94\x9486\xc0jH<\x82\x9b\x124\xc0\x95B\xff\x05\xee\xff2\xc0\xb0\xb4d\xef\xed\xfd2\xc0\'\x8c\x0em%\xd7.\xc0\xb3\x08=h\x7f\xd13\xc0\x8e[C\t\xc7`3\xc0<\x8d\x9e\'<\x113\xc0\x8b:\xe6TVy2\xc0%\xc2\x97#!\x872\xc0\xd9\xdcm\x1e\xda\xd96\xc0\n/#\x1aF\xcc0\xc0\xda\x97\x07\xb5\xa2\xc70\xc0\xd1\xd1\xab\xa5\xac>5\xc0>\xa5;\x10\xe0\xd64\xc0\xed&xc\x00\x886\xc0\x83\x0c\xad3a54\xc0FO\x1b0\xe1\xd83\xc0\xe27\x0c\xaaWD.\xc0\xc8#[\xca\x90\xd25\xc0y1\x99E\xef.3\xc0\xd8\x88k\xef\x87e1\xc0\x97\xcd\xf7\xc37\x194\xc0A;\xe9D"\x063\xc0\xf2\x1c.\xa6\x1e\xe74\xc0DM\xc4h\x1a)2\xc0\x82\x8e^v2!2\xc0\x19\x96_\x18.\xc46\xc0\xe4\xff\x1e\xb3\x8f\x897\xc0\xfb\xd7\xdaL\x15\xb66\xc0\x98\x07\x99\xca~y2\xc0\'n\x8f\x94\x08|5\xc0b+\x0c\xfc\x8d\x946\xc07zko\xe7\x963\xc0\xf3$W.\x9c\xca1\xc0,\xed\x82\xd7\x9aD3\xc0]\xfd\x92\x83\x8d\xc36\xc0Dd\xdbm\xb8i3\xc0\xf2E\xf0ip+2\xc0\x84}e\xd0a\x95/\xc0\'\x12f\xaa\x1c\xc66\xc0F\xcf\x19\xb9\xd2\xfc4\xc0~\xfd\x143\xb5S4\xc0,G\x03y\xc9Y5\xc0\xd1*\xf6\x15>\xf64\xc0A\xe4\x02\xf2Gq3\xc0\xa5\xcab\x94\xa7\x8b4\xc0\xbay$GI\x195\xc0\xf3\xe7;u\xd8O2\xc0m}\xb2J\xe0\xc13\xc0\xff*\xde\xae\t\xb84\xc0\x8d<m\x15j.6\xc0{\xb5\xad\x14\xb0\xa70\xc0\x90\xab\x82\xc3o\x872\xc0\x96dh\x1c^\xdb3\xc0Z\x9f\xec.MI4\xc0|\x82\xd7\xe5\xba\r6\xc0A\x8bT\x1f\xd0\x973\xc0\xd3\xdc\xfd\xc7\x0b\x113\xc0"\xc0\xa1X\xc6J2\xc0s7\xc0\xa5\x8d]2\xc0j\x87\x0f\x10>\xcd0\xc0\xc6\xb1\x07&\x8bx6\xc0L\xa9\xee\xa7=.7\xc0m\xf6\xb3\x85Q\n3\xc0\x19\x81\x14\xe8!\xe72\xc0m\xc5D\xb8\x04\x983\xc0\xe8K\xd6\x96\x8e\x953\xc0\xe8\xb5!\n\x88#5\xc0B\x8ce\x9c\x16 3\xc0$\xa5\xbd\xeac\x8d5\xc0\xc1$~bG\xf1.\xc0H\x8d\xb1V"\x8c5\xc0\x9f-\xa9RK?3\xc0\xe1\x93\x0c\xb30\x823\xc0\xb2/\x91G\xaf\x893\xc0\x8f\xf0\\w\x88/7\xc0\x03\xb9G\xfa2d5\xc0\xc5\x91\\W\x89.4\xc0\xfc\x1fy\x96k\x153\xc0\xf6\x8c\xca\x83\xfc`3\xc0\xf3\xc0.\xd8\xb7b4\xc0}\x967\xa3\x88\xb91\xc0\xe2\xd5\xd0k\xb3\xce5\xc0\xeb\xf9s\xf2\x9e\xa13\xc0\xc1\x06Gx\xf1\xda4\xc0,k\x04\xe5wy2\xc0\xb0\xd9~\xcb\x95\xb72\xc0 a\xe9\xbfSD3\xc0%\xc3\xc7P\xd6\xa81\xc0,\xa8e\xe0.\x8b4\xc0g\xe4\xa7\r\xda\xf95\xc0l\xe1v\x8b\xdfA5\xc0\xba\x0b\xeew0&4\xc0\xf6\xbf\x81\xf0a\xed-\xc0\x91\x9en\xc3\xeb\xec1\xc0\xc9\x18\xd6\xddI\\2\xc0m-\x87c\xcd\xb72\xc0\xeaE\x9a\xacd\xb25\xc0\xb8\x1d\x7fp\x97_6\xc0;\x03\xb4\x99\xb7@3\xc0\xe6\xec \xdb\x0177\xc0gO\x08j\xc1\xfe2\xc0\xf7\x7f\xd3\'a\x813\xc0|\xd5\x1d\x96\xbaR-\xc0[\xdd~^4\xa42\xc0\'\x9f\\\xdd\xf5\xf55\xc0\x9b\xe2D\x8dE_5\xc0\xbc\xd3\xd9D\xbf37\xc0P\\\x8e\x87\xe1#6\xc0\n\xb1\x8c\xbb\x8c\xaa4\xc0\xf7\xf4\x07\x90\x00\xb50\xc0\xf3\xafQ.\xca\xb35\xc0\x9e\x0f\xb2T\x0f\x03-\xc0\x16\xba\x01\xc5?g4\xc0\x9b\x98\xfe\xdd\xb776\xc0k\xbf>y\x88l6\xc02\xc2\xc6,\x97s2\xc0\x12]\xe9\xe7 n5\xc0P\xb4\xa5\xad\xb5\'4\xc0\x00\xcd\x93\x7f\x05l4\xc0\xe3\x0b\xb7\xa3nf6\xc0\x81\xc0\xa4\x8b\x10\x013\xc0\x07\n+\xea\xaa\xa84\xc0\x8f{#\xc9 \x0e1\xc0\xf8\xc5Va\xe5t2\xc0TEc\x02\xe6\xd04\xc0\x96\xa9*(\xc4\x105\xc0\x00=\xd0q_}2\xc0D\xd6\xcaC\xb1\x15-\xc0ep\xea\x91\x15\x973\xc0UV\xed\xf4\xb4\x19/\xc0\xab\xe2\xa9o\t\xf53\xc0\x93\x83\x99\x8f\xb0%3\xc0?Q\xf5\x8e\x08\xdc0\xc00\xcc\xfc\xc5\x14\x95-\xc0K\x1f\x07\xb6\x92\xaa2\xc0\xfc\xaa\xc6\xdb2\x006\xc0wC\xb0\xd2\xa6\x193\xc0os\x15\x07Op/\xc0\x02.3\xf5T\xe42\xc0w\xd8\xfd\xeeM\xb14\xc0AE+\xddd45\xc0\xaf$\xc1\xfak64\xc0\xe6Z\x05_?\x003\xc0\x06GX\xa9^\xbd6\xc0\xad9\x9c\xf6P42\xc0"0\xfd\rYb5\xc0\xac\xcb\xbe\x1c>j7\xc0\rM\x85\xa5\xf0#4\xc0z\xac\xd8AI\x074\xc0\xf4\x83\x04\xf1\xbbE7\xc0\x05?!\'\xf9\xd94\xc0\xdd\xb5\xaf\xba\xc6\x813\xc0\xdfld \r\x0f2\xc0x\xd5~!\xa7\x043\xc0\x05\xc7\xa0\xba*o6\xc0\xf9\x1e@\xfc=\x196\xc0\x98W\xf8\x85:i3\xc0x\'\xa3XXi7\xc0\xfe\x97(\rBr3\xc0\xe4(\xe3SD\x134\xc0\x15\xf5\'\x91\xb3\x843\xc0,\x00\xe5\xd4\xb6L3\xc0\xb7\x8b\xad\xd1\xeb\x123\xc0T\x90\x8d\x97B\n4\xc0\xa2P\x8f\xb6\xe2U6\xc0\xab\xf5R$\x87\xf50\xc0\xad\x9c\xcc\xb5T\x1d3\xc0\x7fh\x8dCll2\xc0\xf6\xb9|\xf9\xa5\x0b6\xc0.\xde\x01\xb5H\xf12\xc0\x86\xf6U<\xb6\x975\xc0jk\xa2T%\xa54\xc04_$I8\xd16\xc0\x8b8\xd9Q\xd3\xca6\xc0\xe60\xc8f\xc9Z3\xc0\xcd{m\xcb"\xd65\xc0[\x80\xc8\x96\x9b@5\xc0"0\xaeA\xe6#3\xc0\x96\xd9\x81g\xd8^4\xc0\xc2\xdb\\\xef\x06\xb36\xc0\x151\xe58qi5\xc0\xe0E\xc8\n\xf2\x113\xc0^U\xb1\xc2\x02\xd86\xc0\x8e.\x9eD\xf5f5\xc0\xdd2\t\xfd\xf1\xec1\xc0Y\x7f\x85\xf5\xa0\xad1\xc0\xef\xcc->\x11,6\xc0\x12j4\x1b\x17e2\xc0\x07?\xbdB9\xb22\xc0\xea\xbb{\x11+\xea2\xc0\x19\x84\xb1\x9aW\x1b4\xc0St\x16_|d4\xc0T\xd8\xf1{\xfc\x1c6\xc01\xfd?\xef-C4\xc0\xfd\x89\xad\xab.\x88-\xc0~\x14\x05\x17\x9aP4\xc0ulg\xc0$\x107\xc0@+\x13\xa2\x11\xe71\xc0V\x94A\xd7\xffG2\xc0\x00\x9d\x9f-Z_4\xc0\xc8\xc20\xb8\xeb63\xc0\x8b\x01\xcd\xf0\xc4P5\xc0\xc2\xed\x0fk\x9b\x1a4\xc0\x16\xbfT|W\x005\xc0\xcf\xb7\xcf\x14_\xb55\xc0\xde~\xe1\x90\xedU4\xc0\xb5\xaf\x85\x01y(3\xc0\xf8\xe0O\x99\xe0\x133\xc0!>Z\x16Ka3\xc0\xd9T\x19\xd8\x99\xa94\xc0L\rk\xfc #3\xc0\x93\x17\xb3\xdb\xb4\x923\xc0\xa0_\xedn\x16\xce4\xc0\xf7\x1auC\x1c\xc75\xc0\xcf\xce\'Zi\xdd3\xc0\x15TD\xdb\n\xe24\xc0.\xd6R\xf9\x10a3\xc0v\x17\x9f\xd3\xdb&7\xc0\xc4\xefb\xcd\xcb?7\xc0\xa9\xfe\x1cn\xd5\xf13\xc0\xe2\xd8\x0f\r\x9cS3\xc0\x96g\xb4\xc1\xa0\t4\xc0p\x8e\xe9-\xcc\x803\xc0\x8b\x90S\xbf\xd8\x024\xc0\xad\x94\xdd\xc8\x0743\xc0Q.\x9e\xf5\xb8n5\xc0\r\xce\xbf\xd2\x8bd1\xc0\xb3.\xd7\xf0\nU7\xc0\xc6H \xf1O\xf97\xc0\x83,\xf6\xf7\xb2\xae4\xc0\xc6\xbd\x97\xe6\xa4a4\xc0\x10\xe4\xb7\x8d\xb6\xc2+\xc0\x1b\xf4,-\xdd\xd84\xc0\x02\x04\x00g\xd4;3\xc0>\xe2\xad\xb3ak3\xc0i\x15k\x91\xaeR4\xc0\xf4\xa8\x1d\x05\xeb\xfd6\xc0\xc1]\x97\x82\x18\xdf5\xc0\x1a\xa2\xce<\xd0\x883\xc0Yf\xb0T\xea\n4\xc0\xa8\xa28x\xd3\xdd6\xc0h\x8a\xe2h\xbd\xf63\xc0\x15`\nAR\x7f3\xc0\x90}\x16nEG1\xc0N\xad}<\xc17.\xc0\x86\xf1\xf8\xaa\xc5E4\xc0\xec\xea\xfc\x12*\r6\xc0\xac\xdbj\xbf\x0b94\xc0\xb2\xa53\xe1l\x8a2\xc0\xb9\x16\xfb\x19(B2\xc0\xf4<?Q\xf1L2\xc0\xbf\x9b\x10\xdf\xd4H3\xc0\x12\xdc\xa8\r\x91f2\xc0\xa1\x91e#\xdbc7\xc0\xd1P\x9dSE\x894\xc0\x00\x87\xdap\x88d6\xc0\xd5\x9f\x02\xfe*f1\xc0\xd38\t\xb8?\xfb3\xc0F\xb0\x97\xd3i\'6\xc0\xc3\xb1k\x06\xf1\xed2\xc0\xab.O=\xf8O/\xc0\xaf\xd1@\xc2\xcbA6\xc0\xaa\xd7\xf6\x1e\xd9\xbb4\xc0\xac\xa3\xa5Bt\x016\xc0},\xfd\xd7\x92\xf33\xc0jE\x97\xe0*62\xc0\xe15\t\xe9\x9b\xd23\xc0\x16\xaf\x93"\xd6K6\xc0t\xf7\xfd\x1c \xd64\xc0\\\xdd\xac\xa5\x1cU7\xc0g\xd2\x88}\x8c\x996\xc0\xadYS\xca\xc5!7\xc0\x0e\xf1!\xbd\x8a\t4\xc0m\xd5\x81|\x15\xcc5\xc0\xf6\x966\xf9\xaf\x927\xc0\xb6)L\x01W\xc23\xc0\xc5\xe8$\x07W\xbe5\xc0\x93\x9blz\x88\xb32\xc0#{R\xb0\xe5\xf63\xc0\x8e+W\xab\x9d\xf63\xc0\x03\xe3\x1f\x12\x0c\xc74\xc0\x83\x9d\xc2\xbd\xfa^6\xc0\xe8\xbcF\x1a~\x8e4\xc0\xf8\xe0H\xb2P\x991\xc0\x9e\xaeQ\xc4\xe0\x843\xc0\xe5\xbcD`2O6\xc0\xb9`1\x00w\xa25\xc0\x8f\xca9\xe6e\x053\xc0U\xf9[\x18\xf4`4\xc0\xb0}\xe8)\'\x146\xc0\x9aOI5\x96\xf94\xc0\xc6(\xaa\xdf\x07\xcd6\xc0n\xc2:\xdb\xa3B3\xc0$i\xda7I\xfc2\xc0c\xe0 \xa3\xbf>4\xc0,|.S\x8c\x1b7\xc0u\x927#p-3\xc0o\x8d\x9c\xc0\x84|5\xc0\x16\xdc\xfd\xb2S\xa24\xc0\xf5j\x1dM\xcdH7\xc0\x94\x12\xdfO[=3\xc0\xc65\xb7\x9c\xab\xd47\xc0]\xe6\x98\x19\xd3\xda4\xc0*\xb8\xa8b\x97\xb96\xc0\xa5A\xc2i\x1a\xae4\xc0\xae\xb3i\xe2\x00\x967\xc0\x1b\xe8\x1c=c\x8d5\xc0\xdd\xd5\xe5\x86\x14\x115\xc0\x8e\xcf\x8dv\xbb+7\xc0\n\xc5\xf3N\x91s4\xc0YYx\x93y\x1d,\xc0$\x8bp\xbd>\x874\xc0xH\x9f\x1b\x8cO3\xc0\x11@x\xb2 R2\xc0\xdd\xd5\xedp\xd9\xba4\xc0\xa1\x98O\x98\xfe\xba.\xc0u\xb6\x85\xd3\xa7@3\xc0GS\x18\xcc/i6\xc0\x87\xef**.=3\xc0\xfc\xb0{`\xe3\xd32\xc0b\x16"aV\xbb1\xc0\xa7\x7f9\xcd"\xf82\xc01B\x8b\xea\x9c%4\xc0!\xb63vt\x134\xc0\x99\rg\xbf0\x9c4\xc0\x15\xf4\xf8\xc3/ 3\xc0,\x92\xe7!J\x984\xc0f\xa4\x1d\xaa\xd3\x8b2\xc0\x15.\x98k\r<4\xc0\xe0f\xd1\x0b\xea73\xc0g\xb8\x19\xfc\xa8.5\xc0\x81\x95\xc8>\x9c[5\xc0\xd3\xf3\xc5\xdbG\x806\xc0\xd9\xa4\xbb[\xdb\xc47\xc0\xee\x17#\xc9\x1f\xea2\xc0A\xc4\xc0\xa1\xc2\\4\xc0M\x93\xee\x98\x99G6\xc0\x85\x8b\xd6\x0ej/5\xc0\xb7op\xba\x99\xeb2\xc0\xe9#\x03[\x8eO4\xc0-\xfa\xcc/\xd9\x80-\xc0\xf2\x8f\xcb\xa0[^5\xc0\x050]\xdc\x8e\xb00\xc0o\x88\x9c\xbe\xab\xe04\xc0p`j\x15s$4\xc0 xAf:\x8c5\xc0\xb6{\'/\xf4\xc33\xc0S\x9b\xa5@\x80\x803\xc0\x8b\xe5m\xe9W\xd96\xc0\xf7\xe2\xd3\xf2D\xb76\xc0\x80\xf6v\x06\xaa\xaa3\xc0~a7\x1d\xd4\x994\xc0\xef\x98J\xd9y\xdc3\xc0\xb0\xa1\xb5\xe9\xd492\xc0\xf4\x069\xf2\xa3\xed4\xc0\xb5mb\x0b\x9fl3\xc0W\x1a\x85\xea\x97;5\xc0\xb1ar7l~3\xc0\x94=\x9fI9O6\xc0S\x18\xf3\xeep\xa24\xc0\x8f\x15\xa25\x91\xba4\xc0\x18X\xdc#Q\xc22\xc0\xf6\xae\xaa\xf2\xc4\xce3\xc0\x8e\x93\xce\xcc\x81W2\xc06\x14\xdc\x1ct\x127\xc0r\xccF\xe8fs4\xc0 )\x04c\x05\x1a4\xc05\xe6"\x15((2\xc0\xcdk\x17 \xcf\x937\xc0[Pv\x1f#\xb65\xc0\xee\xa0\x9f\x80\xc3\xec4\xc0\xbf/\x84\xab\xb4\x0e7\xc00\xb2lw\x9cY2\xc0\xda\xae\xccWQd3\xc0\xc0\xa3?@>\xd6/\xc0\xf3`\xd7S\x9c\x1f3\xc0N\x9d<\xb2\xb4\xb15\xc0\xee\xfd} \xcdC7\xc0\x993\xb6\xf9\x07!3\xc0?[\xb2L\xe6\x853\xc0\xa2\xc6\x9d\xbd\x92\xb97\xc0B.jW\x08\xbe7\xc0\xd5\xa7\x8a\x10{\x1d3\xc05\xc8\xa0\x0f\xa0\xc24\xc0\xe1\xf7\x1d\xd8-g2\xc0\x99\x98\xcb\x022:5\xc0B\x89e\x87tx2\xc0\x13~\xa6\x0e}\x1c5\xc0\xef&~\xbe\xec\xc81\xc0\x8d\xf3k\x01~E7\xc0\x99f\x00T\x8bb5\xc0\xfe\x14\xe4\xaey\xbd2\xc0\xb8\xd0\x0e(u\xb43\xc0\xd5\xd6=y2h4\xc0\xbe\x0b\x08\x94\x1d\xd62\xc0\xa1\xb65\xff\xf0\xa41\xc0\x074\x90\xf3\x12(3\xc0\x1b\xc3\x8a;\xdcJ4\xc0J\xccJ\xa4 \x8a3\xc0iP`\xe5\x08*4\xc0\x8f@\x1c\xb3\x10\x984\xc0s\xad\xc2\x8b\xce\xa37\xc0\xec:\x18\x01\xfcD3\xc0\x9d)\xf1\xb7\xc723\xc0oW\xc9\xff\xa3\xc26\xc0\x07\xc7\xa1\x112\x8e5\xc0\x89\xc1\x04;?_3\xc0B&\xffC=\xb2+\xc0\xab\xf7\xb5\xad\x0e?4\xc0\xe3\xda,\xdd\x88/3\xc0&)p\x89\xf2\xa76\xc0\xe2\xbe*\x1aM\xf67\xc0\x95\xa1\xb8\xbd\x1e#2\xc0\xb0\xda\x96\xe1\xf8\x163\xc0\xd9\\Z%j\xd32\xc0\xfe\xdf\xb2\xde\x92l3\xc0KLNs\x88\x035\xc0\xe1.g\xec\x1d\xcf6\xc0\xdb(\xde:^u5\xc0\xfaXmv\x00_5\xc06\x92\x90\x96O\x9d6\xc0\x83\x02\xec\x0e\xef\xe91\xc0\xf7\x15n\xe0\xd553\xc0\xee\xd0P\x03\xec\xc72\xc0\xb8\x84R\x86\x01U5\xc0\xce@\xd1c\x1f\x143\xc0Rp\xd6\xd3V\xec4\xc0K=\x0c\x04\x8c\xc86\xc0>\x82\xcc\xc0\x83\xc55\xc0 ?m\xd8\xeb]4\xc0\x84\xb6\x05\x0e\xed\x8f4\xc0\xa2\xa3\xd2\xe0\x9bs6\xc0\x9c\x99H\x0b\xca\xc32\xc0/n\xe6-\xd7f5\xc0\x1e#x\xb6\xaat3\xc0\xaf,\x03S\xf5\xc91\xc0\xa3&v\x9aw\xc33\xc0\x8db\xf9\xb9\xfb\xe93\xc0\xac\xe4\x18r\x0b\x114\xc0\xc0\xdc\x0e\xd1\x1e\x826\xc0y.\xd2[\xc5\xe8,\xc0"\xcc\xd9\x12\xa3\x003\xc0\xf8\x8a\t\xf4)\xf44\xc0\xccz\x81\xe7d\xa90\xc01FN\xac\xd9/5\xc0s\xb2\xe6\xfe\xacY4\xc0!X\x92\x19\x86\xba4\xc0l2.\xac\x0eK3\xc00\xe2\x1b\xa7--6\xc0-<\xbfO\xda!7\xc0|\xc9\xd9\x85\xdd\x196\xc0\xb9}\xe7}b\xa44\xc0F{l%\xdc\xf01\xc0\xe9C\xc9\xfc\xc1\x995\xc0>\xb1\xca\xa9.Z3\xc0)\x1bv\xa6\r\xbd4\xc0\x1b\xa5\xdff\xa0\x9e4\xc0)\xc6*4Vj3\xc0)\x8a\x12\xa7\xfa\xd62\xc0\xdb\xf4%ga\xc53\xc0\x87i\x94\xaa\xb4\xd03\xc0\xcfT\xc0\xa3\xb6/7\xc0\xd2RP\x08\xa7&5\xc0\xe8\x94@\x10\x1aF4\xc0l\xc5\xcb)\xf7\x803\xc0\r\xba\x9fb\x05 2\xc0dLO\x92,\xe0,\xc0H1jQ=#-\xc0\xc9fJ\xdb,K8\xc0r\x8e\xe5{\xee\xcf1\xc0c\x9fL?\xe5R5\xc0\xe0\xcf\x83\xcc\x9ej5\xc0\x87\x0f\x988D\x115\xc0\x15\xec9\xa6\x04S4\xc0kC\x8d\xc4O\xaf3\xc0O9wPPo2\xc0i7\xff\xa5\xcfK3\xc0y\xba\xf4\tD\x07-\xc0jM55\x95\x804\xc0\x1c\xee\xb4c\xa808\xc0/\xb7\xb1\\\x98\x194\xc0GO#\xae\xa3\xd43\xc0\xd9\xd9\x16p8\x994\xc0Iq\x13\xba2o3\xc0\x8cK\t\xea\xe7\x893\xc0S\xd1`\xc7|\xc05\xc0\x8b\xbau\xb5\xe8\x084\xc0\n\xfe\x1fP5\r3\xc0\xa4H"\xd2-}7\xc0\x17\x93b\x9eP\r3\xc0\xdf\xa6\xe4\x05\xa8s6\xc0\xac%\x90\xa6\x08\x028\xc0N\x804f\x98\'5\xc0,\x14\xcb\xa3q\x0e4\xc0\xa1\xa4"\xea\xb8;-\xc0OP\xa4\xa02\x016\xc0\xa9\x9fS&a\xdd5\xc0\x8b\xbc\x0e`\x19p3\xc0\x04\x9c$\xe8~\x984\xc0@\x0b\x15z@\n4\xc0!b\x06\xe6\x8a\x003\xc0\x85B\xeaAg\x8c6\xc0\xaa\xb5\x06\xf88\xd36\xc0fLU\xe5J98\xc0a\xc11\x8d\xea\xd85\xc0\xbeKW\xc1\x99w-\xc0\xd1\x0e\xc0\x06\xcb\xb25\xc0\xe13\xe1\xc2\x0f\x9e5\xc0\x9fN\x98\x80\x08\xd04\xc0\x03\xdf7y\xb034\xc0Q&O\xea\x0c\x812\xc0\x19\xc3\x80t\x8f\x972\xc0\xf8\xe2\xaf\xbd\x94\x0c3\xc0\xbe\x92\xe6+eM0\xc0\r\xd1>\xe6G\x884\xc0\xb9\xa8\xdd\xb9\xff\x043\xc0T\xf8fz[;4\xc0-P\xf09\x97\\3\xc0\x1f\xcaTW\x16w5\xc0\x88d?\xaa\xf2\x08-\xc0K_\xddy\x87\xc33\xc0\x17\xba\x1c7>\x112\xc0FY\xf5\xcc3W5\xc0\xafM\xc3\x00/\xc72\xc0\xa86\xdc\xa9\xca\xf71\xc0fX\xe0\x81@\\3\xc0\x16ZK\xc6\xf2\xa01\xc0\xa2aV\xa6\x0113\xc0\xef\n\x1b\x15\xfd9.\xc0p\xf3\x14&?\xba4\xc0\xa2\x85\xe7k\xbd<4\xc0\xd5<\x13\xc97\xbb2\xc0\xeef\xc8\xd1\x80\x123\xc0\xce\x9a\xa6\xad\xcf\x9d4\xc0\x1e f\xaf\x94r5\xc0r\x8aP\xc09\xa64\xc0\xc0O\x933\x8f\xaa3\xc0\xf1\xd4\xe8GVV4\xc0}\x06\x05\xfb6B4\xc0\xcdM<\xbf\x8358\xc0\x13]\x1e\x0c\xf5\xa43\xc0\x93\x81G!093\xc0\xf5\xbe\xb0\xc1\xa3v3\xc0\xa93\xee\xea\xce\x996\xc0k\xd1x\x1d\xf5\xe06\xc0u\xb7@^&\xa16\xc0\xc5\xe8\x05w;\xcc5\xc0Ju\x08\xc6*c3\xc0\xda\xcaa\xa7\xf6\xb93\xc0\xff\xb3-\x12\x16\xff3\xc0\xd7\x83\xb5\xab\xcb\xcb5\xc0\x1fz\x8fxc:7\xc0\xd5>\xd1\xc2\x92\xa64\xc0\xc0\xd9K\xda\x18\x9d2\xc0g\xcc\xc7<\xbc\xc06\xc0>\x92\xd2\x90f\xb86\xc0a\x1d\xb0\x11aE3\xc0/O\xe6\xc2L\x0b3\xc0\xf1+\x10a\'\x9e6\xc0\x1c\x8c\xa6+5\xc73\xc0B\xee\xd4\xa0\x13\xcc4\xc0\x9d\xfd\x80\xc3_\xdf3\xc0v\xb85?\x87\x086\xc0\x94\xdd4@\xc7\x0f-\xc0->\xdb\x06\x86v3\xc0vx\xd5\x07\xc6\r2\xc0\x9dZ\x08?\x92N7\xc0Q\x17\xd5\xf1\x14\xf03\xc0\xde\xe8c\xa5\x8fn7\xc0\x92\xa3\xd80\x05\x8b7\xc0\xf6o\x0fS}v3\xc0AL\xa1@\xce\xaa3\xc0\x08\xbdy\x82X\xd95\xc0\xbe\xb1\n\xa6\xaeL4\xc0^\xa5\xa6\xc0?\x064\xc0A`]\xbdUt7\xc0\xc7\xde\xb9k\xd4\xbf2\xc0\x1ak\x9d\xeee\x8d6\xc0W1\xfdEu\x1d2\xc0\xe1\xcd\x05Z\xaf\xff2\xc0_\xaa\x9avbe5\xc0\xfc\xedD\xb0\xd0\xf03\xc08\x0c\xa9\xeb\x16\x887\xc0\x93\xcfS\xc0\xd5\x107\xc0\xb3Z\xac\xd9k\xcf5\xc0\xf8\x02\x14]\x8c\xd13\xc0]5\xac\xc6\x9au3\xc0\xd1\nO\xb1\xe1\xe32\xc0\xdc\x9e\x12\xa7\xe6\x0e5\xc0\xe4\x03\xb4(Xp5\xc0T2\x084\xffT6\xc0\xcd\xe6\xb06\xfe\n5\xc0\x89\xc8\xd2\xce\x8e\xfc.\xc0\x84j\x97\x7f@\xff7\xc0\x93\x07\xba\xf0/#3\xc0tl\x0f\xf2\xd0\xb03\xc0?F\xa3\xcc\xb9;3\xc0\x00\x15\x95U\x17\xa84\xc06\x08\x93)\xcf\xdf4\xc0\xe4)u\x8b\xaa\xd95\xc0V\xeb}\x03\xc2\x955\xc0\xef\x9a<\x13\x9d\xd95\xc0\xd6kp\x12q\x186\xc0b/\xae\xd4\x97\x113\xc0}\xfer},\xee5\xc0\xf5\x9ey\x96\x13{6\xc0\xd9e\x82\xd1\xb7\x1e4\xc0=\xb1\xa1\x17\xe9\x126\xc0\\\xcbBJ\xe8\x9c6\xc0\xa6\x82l\x87\x06\xf07\xc0\xa1\xc0\xa6#\xd2@6\xc0\xc5\x08C\x8as\x14/\xc00\x83\xed\xb6\xbc\xa63\xc0\xbcC\xab\x8a^\xe22\xc0\xaa\xe0`@\xb9T6\xc0]\x13\x9f\xf3\xb3a3\xc0kR%\x1c1U6\xc0\x0eu\xae\x14\x97\xec3\xc0\x00\xaa\x85\xd8\xca"3\xc0\xff\xbd#\xcb!45\xc0_\x97\x05\xd3\x9e\xa76\xc0\xbd\x0e\x90c#i6\xc0\x1c\x15\xa0o!d4\xc0C\xf5\xe9$\xe8\'6\xc0\xc5\x1a\xb3\xcdk\xec5\xc0\x1e!\x890\x95.5\xc0\\F\xfe?\xe4i2\xc0R[\xd5<\xe6\xba4\xc0\xe6\xecM\x08vR2\xc0j\xfe\xcd\xd7\x0c\xa55\xc0=\xc4\x8f\xeb\xc8v6\xc0\xbb\xa3\'\xee &3\xc0-\xba\xc0\x0e\xf5\xc06\xc0C\xcd\x80c\x89s6\xc0\x9a\xc9;@DS4\xc0\xbf\x98\xd7\xf4\xa3\x8d4\xc0K\xc3\xb3\x05\xe9Z4\xc0\x88\xf5\xd8>\xf3\x96-\xc0\x9a\xf4G\x0c\xc3\xb81\xc0\x95\xdaa\xf6\xf0\x133\xc0E0K\x12w\x8a5\xc0\xa0\x90Ox\x7f\xad4\xc0\xa6\xda\xbbD\x97\xfa7\xc0\xbfuFp\xcc]6\xc0&l\xcc\xb3*56\xc0\x00\xe3\xf2\xfd\x87\xa67\xc0n\xe3P\xde523\xc0E\xc5\xb7,\xe1\'2\xc0\x1e\xa3\x8ez\xab\x993\xc05q\x90\x98ri4\xc0\xe7\xdd\xd2\xd8q<2\xc0j\x02\xb4h\x0e\xd72\xc0\xea\x92\x98\x99\xbc\xd92\xc0\xc8\x05f\x99^\xbb7\xc0\xa41M/\xe0\x993\xc0m\rU;6\xf24\xc0\x8e\xd0E\xe8\xba\xd74\xc0\x10\xf2\xd8\xd7\x89\xae4\xc0\x12B\xf1\xf7\x1f\x9e2\xc0`\x9c\x11\xa0s\xad3\xc0\xff\xdby\x12h\x134\xc019\xf7g\xd7\x185\xc0|6=\x05\xb7J5\xc0\xad\xa1\x1a\x93\x9194\xc0\x19\n\x8d\xfb\xdf\xc62\xc0\xa9\r]9n\xc42\xc0\xdd\x90AU\xbc\x075\xc0\x02Z\xf5\xf0B&3\xc0\xdf\xf1\xd4\xe1_\x193\xc0i,\xe9\xd6{\xd22\xc0/&-\x85\x11\xeb2\xc0^\x0e\xa8:\xea\xa04\xc0\xb9%a\xe8\xd116\xc0\x98\xb1~\xa0\xf6\xe54\xc0\x04\\\xcb9<\x082\xc0\xdaE\xfc\xf8!/4\xc0\xf6+(|\xad\xc23\xc0u\\\xb4\x13v\xb85\xc0\xb9}\xd77\x8d\xb44\xc0e\xdeo~\x9e\x96.\xc0\x9bPh\xc7\xfe\xcf.\xc0\x04\x8dC\xd9\xec/4\xc0\xdc\x8a2\xfb\xdd=/\xc0\xa3\xf2ZxDJ7\xc0\xfa\xea\xd4p\x0cB4\xc0\xf2\x04\xb3pi\xa55\xc0\xde\xe5\x13~\x18\x112\xc0\xbc!\x97\xd7\xaa*6\xc0.S\xe4\xe65\x1b2\xc0z\xec\xde\t\x1e25\xc0q\x07\xb4\xdb7\x165\xc0\x1d\x11\xe7\xf7\xdb\xb25\xc0\x1a\xe0{5D\xc3.\xc0d\xde\x19v\x1e44\xc0\xe8\xc0\xe3\x18B\x883\xc0\xf0\xa1)\x93\xf5s4\xc0\xf7z-e\xab+2\xc0Z\x9d\xedU\xdb\x043\xc0d\xfc\x9a\xee\xb4\xed2\xc0\xd4\xc3\n\xea<\xd62\xc0\x84\xab\xdb\x94\x07\xc92\xc0D\x01\xd5\x92\n:4\xc0\xac~\xc19x54\xc0\xe3\x7f\\\xf4\x13\xf04\xc0Pn\xa3\x9d\xe4\xad3\xc0,\xc5\r\xa14k7\xc0^Q\xc7\xbaX\x136\xc0\x8aTY\xc8\x17d5\xc0\x0e\xf5\x9a\xa3%\xd96\xc0Gj\xa5\x91\xdb\xdd2\xc0\xdds\x92ozQ3\xc0\x88\xbe\x19\xdf\xcb[3\xc0\xecg\x88C\x81\xa35\xc0{u\x07\x85y\xa94\xc0,Q\x0f\x80C85\xc0c!\x8eQ.N/\xc0\xc1\xc5\xfb\xf9\x9dj3\xc0\x9a\x00\r\xa0\xea\'2\xc0z\x942\x98s\xb35\xc0P\x9a\x03\x96\xa2\xa4.\xc0`^\xf4\xca\x97\x073\xc0zl\xf8zVc7\xc0Zn\xca\xcc\x90\xf52\xc0$0\xfa8\xb8)5\xc0\xbd\xe9\xbaq]\xa23\xc0\x94\x1e\x1eC\xfcQ4\xc0\xde\xc1(R)\x122\xc0\x00\x0c*o-\xdb2\xc0\x92\x93s\xb3\x8273\xc0)\x06\xf4\x16AQ3\xc0\xcaQ\x9c\xe4V.4\xc0\x06\x16S\xe1\xdfD5\xc0K\x10U\x11j\xed5\xc0\x9c\xd5\xd10\xef\'2\xc0\xaah\xbd\xa5\x10)7\xc0\xdd\xe9\x14\x96\x9d!3\xc0]\xc6/5v.3\xc0O\xd2\xbd\x04s\xe72\xc0\xe1\xd47\x00*\xdd2\xc0$q\xa5k\xb3\x816\xc0\xa0\x14\\\x8a\'s3\xc0\xa7\xb7\xa1\xf5B.2\xc0|,\xaf?\x91N3\xc0t4\x812\xd6\xe34\xc0\x9e/\xae\xad\xafi4\xc0\xe5p\xe3\xb8\x1a\x895\xc0\x11\xe6\x91\xe4\xcf\xcc4\xc0\x1d\xb3\x89[\x01\x082\xc0\xa9\xfbt\x16r~4\xc0@q\xc7\x93].3\xc0\xc7\xb8}x\x83\xef6\xc0\xdcW3rUd7\xc0\xc7\r>w\xfa\x0c7\xc0\xe8\xd4\xa7`,$2\xc0\xd4>[\xbb\\\\4\xc0{\xff\xc8O\xc6\xbb6\xc0\x19\xd8\xf4\xeb\x99N4\xc0\xc9k\xa8\x80,m5\xc0Z\xf7\x96\xe9\xbf\'5\xc0\xa9\xad[\xa8\xf5X/\xc0\x9aA\x14\xaf\xa2\x1f5\xc0\x98+\xba\xd7)\x11/\xc0\xf3\xec*\xca8\x876\xc0\xa2\xd9\xfb\xd8\xbe\x126\xc0|\xc9\'\x82\xdb\t6\xc0\xde\xde8[)U/\xc0m\x8c\x1b-\x1ej/\xc0[\x11mQ\x81/3\xc0\x9a\x92\x1a\x0fo\xd40\xc0\xeb.;\xe2#P7\xc0\xcfU\xdcJ\xd9g7\xc0\x1f\x1b5bsn4\xc0.zJ\xfe\xe8>7\xc0\x17\xcb\x8e\x16B\x9b3\xc0\xa6\xb6\xcc\x8a!\x8a3\xc0CL\x92\xa8_\x1b2\xc0\xf7\xcdn\x1b];4\xc0r!X\xef\xc8\xe71\xc0)\x05\xef\xe5\x1447\xc0\xd0\xd1*\x8e\xd5q/\xc0\xbe \x04?^]6\xc0\xedP\xb7H{\x107\xc0a\xfb\x92\x7f\x18S7\xc0\x94\xd0ea\xa9\xfa1\xc0\xf2\x1blY{Z4\xc0\xbbE2\xc24\xe84\xc0\x94l\x94\x1dv 2\xc0:\x84\xa1\x90\xad53\xc0\xb3\xaa\x1c\xa7`=3\xc0\x85\x8c\xec\x05\x1a27\xc0\x82\x82\x0ep\xa6\xd13\xc0\xf6\xf6]\xd2$\x7f4\xc0\xddvpi\x0b\xd56\xc0\xc0o1\t\xe0J7\xc0\xf0(\x89\x08\x97m/\xc0\x8e\x9a\xa5\x8a\x05\x0e3\xc085\xbdR\x8dF6\xc0!\xa6\xa6\t\xe965\xc0\x0fc\xf1\xa7cF6\xc0\x1dF\xf5\x9a\xd4-4\xc0\x14\xfaW\xbb\xeb\xdb4\xc0\x9d\x1ei\x83\xe5T7\xc0Y:\xab\xc3O\x896\xc0h\xd8o\xea\xb1U6\xc0\x9a\xf5\xaa\x1a\x17\xa20\xc0\xc4RZ\x8ed\xc73\xc0\xbb\x96\x99\xfd\xee\xb73\xc0\xc5\x8f\x82\xe2$\xf82\xc0\xc8\xa5:h\xb8\xa2.\xc0K\xcb\xf1\x01\xc456\xc0\xe6o\x1d0\x86\xef4\xc0r\xef\xd61\x8a\x832\xc0h\xbf\x98\xbf\xb9\x806\xc0g\xe8\x8a\xa2\xea+6\xc0P:\xf3\xab\xbe\xd34\xc0\xb9\xe4|\xdf\x8f$5\xc0\xba\x91\xef\xf8\xe1/6\xc0<#\xbc\x94\xe3\x076\xc0\\\xcd\x0c\xaa\xe1\xa74\xc0\x94*\xfa\x85u@6\xc0\xb2\xa5\x11S\xbd\x064\xc0l\r\xed\xd3:\xef4\xc0\xb48\x00\xf0\x8d\xed4\xc0\xef\x02\xc0\xd6\xf1\x065\xc0jy\xe1+|&3\xc0]\xffu\xca\xf1\xda2\xc0yn\x14\'\xc5\xe22\xc0\x87J\x85)\xfcR2\xc0j(\xfa\x15\x9d\x062\xc0\xf7t:)3v5\xc0t\xae+\x96\xb4\xeb3\xc0sFI\xb5\xbf}3\xc0\x80\x80a\x05\xf2\xd12\xc0\xfc\xfd\xb0C\xffA4\xc0\x16\x02\xeb\'q\x0e4\xc0~\x07}n<\xf63\xc0`\x01%a\xc6*/\xc0|\x95f\xee\xc1\x8f3\xc0\x10\xd5\xa8\xbe"+3\xc018\x02,\xadY3\xc0\xd9SZR\xe5I3\xc0\x9f\xc6\x1a\xbe\xff\xc07\xc0\x1e\xaa\x1dk\xa1\xaf7\xc0\xdb\xd63\xb9\xf3\x1a4\xc0\xa4\xfc\xb6\xd3\x87\x114\xc0\xc2X`/.\x873\xc0\xbc`\x04\x86,\x020\xc0\x1d\xb7\xf3t\xb0\xf62\xc0\xa0_\xc7\xf9g\xb14\xc0A\x1e~\r\x10\xf36\xc0\xaf\x10\x1c\x98+\x055\xc0\xdb\xe9+1v\x8d7\xc0\xea\xfa">\xf0\xa70\xc0\xf6\xa1ck\x02\x8c3\xc0\x1e\x91U\xc3\xc4\xa04\xc0n\x13\xb8]\xc6\xdb3\xc0\xf4\x8b\xfc\xab\xc3i3\xc0\r\x1f\xf3}\xb9\x802\xc0\xb8URi]#3\xc0\x10\x1e\x98\xc7\n+3\xc0[\xd1\x06H\xea\x937\xc0\xa1\xd75\x8a\xe7\xf34\xc0M\x98W\xd3\xc1\x172\xc0\t4\xc7I\xd1!2\xc0\xf5\xf0\xd0Y`\xc62\xc0\xa5q\xcf9\x98\x9d4\xc0\x9f\xf5\x04\xae\xb8\t3\xc0#H@\xc0/53\xc0\x05+p\x9d\x9f\xc23\xc0\xf6B7\x18\x8f\x924\xc0\xd93I>"\xfe4\xc0\xbe,D\x85U\x003\xc0\xcak\xd9^\xca\xe75\xc0\xdce\xeaN\xb6Q2\xc0\xe9F\\\xd7\xc8E3\xc0}\xff]\xaeu(3\xc0\xed\xf7\xbawJ\xe1/\xc0(\x99\xf5\nM\x113\xc0\xa2\x1cG[\xafl5\xc0\xd0\x95\x1d\xa1\xab*2\xc0\x0f\xdf@\x816\xaf0\xc0\xef\xbf\xf3\x89V\x0c5\xc0e\xaf\xca_\xae\x1e5\xc0hF\x1e\x9a\x9f\x904\xc0a&K\xb3\x1f\xb20\xc0\x88~[Q\xac63\xc03\xeb\x8d\xd8\xfbw/\xc0m\x06|]I\xaf7\xc0\xe6\xe7\xc6\t\x14[7\xc0\xc0\xaal\xca\xa0\x945\xc0 \xb6v\xd6\xbc\xba7\xc0\x9d\t\x9b\x05\xf3\x134\xc0\xe5m\xca\x0f\xf0\x7f3\xc0%\x9c\x84\xd4{N3\xc0\xd3\xaaE\xfd\x8fK2\xc0\xc6\x15\xc9F\xe3@6\xc0\x86\xad\x8c\x08\xf8K5\xc0\xf5t\xc5\xdf\xab93\xc0\xe0\xe9M\x11\xd4\x8f4\xc0\'\\\xfc\xcc\xf0\xa74\xc0\xf9@Z\xd7w\t4\xc0\xdf]=\x88j$2\xc0\x85\xd1\xa8\xb0\xcd\xf12\xc0b\x9cFS\xde}3\xc0\x11\x1d\xea\xb0\xd7l3\xc0>K\x11\xdd\xb4\xe83\xc0I\x82\x9e\xb2\xcb\x833\xc0\xd8G\xc7e\xe2\x194\xc0G\'\x89\x96A$4\xc0\xe7\xc5K\x93\x17;6\xc0nU\xa9I\x05\x024\xc0\x97\xc2\x81\xc9(\x864\xc0\xd6O\xaa\xe2\x0f,7\xc0q\xe9\xb4\xbf2\x016\xc0\xb0Y\xc6\xad\\*5\xc0E\x01M[\x95N3\xc0 zR7\xb343\xc0\xe0,\x94~\x81X3\xc0\xca\x8c\x97T\xf5~3\xc0\x1a}f\xe5u53\xc0B(\xe3\xc6\x90#3\xc0H\xe8\x05\xe2\x9b\n5\xc0(\x1e|\x9b\xb3r3\xc0\xc0\xd7\xd5\x17\xbe\xf91\xc0\xd0\xb8$\xbd\xbd\xff3\xc0\x05{I\xb5xi3\xc0\xach\xca\x9e `3\xc0;\x93\x0e\xd9 D3\xc0,I\x0e\x03Cw3\xc0\xe4\xb7O&\xd3\xdc3\xc0\n0cV\xa604\xc0\x18y\x8c\x8b\xc2Q4\xc0\t\xcbE\xc8)82\xc0p\x02+\x0f}F3\xc0\x86\xec\x15T\x11\x0f5\xc0\xabx\x88\xd6(N3\xc0\ry\xa1T\x08\r3\xc0\x90g\x89=N\xf13\xc02\xf58\x9c\xe233\xc0%\xa0\x87\xaf\x91\x084\xc0\x10\x94\x82H\xa9\xfd1\xc0f\xe2i\xd4\xc7\xae4\xc0YPD\x0c\x9a\x8a4\xc0\xca\x91\xe2\x90J22\xc0\xc7\x92\xb5\x88*<3\xc0_\xe8\xd0\xcb\x8cd3\xc0\x18\xbe\xd4G\xc9\xf01\xc0x\xa8\xcd\xfa\xa4#3\xc0\xa1+2\x84\xd2\xc22\xc0\xee\xde\x847]\xf43\xc0d\x9eA\xa4~Z4\xc0\x18\xf8\xbd\x82\xa4\xe13\xc0\xe5I\xd7\xc5\xbe$4\xc0\xcb)]\x80\x04\xf03\xc05\xb8m\xaf\x8a\x804\xc0S$\xc4*\xd223\xc0Q\x11\xb9A\x01\xe83\xc0\x0f\x15\xdb\xa8\x97x4\xc0\xb3\x8d\x04?\xb5C4\xc0\xb0<\xdb\xa4\xb6\x164\xc0h\x97\xbe5\xecI3\xc0\xd3\xa7\x05\xd4\xdf\x0c3\xc01\xb3\xbd\xf3\x9c\xe52\xc0\xd2}s\xe0\x9b\xf64\xc0\x1e^\x9f\xabm92\xc0+:u\x9f\xa5\x086\xc0Z)D\xf0\xc2\xfd1\xc0\x16\x03\x0b\x10\xca\x153\xc0\x12\x10Q2\xfb\xdc6\xc0\x01\xa9\xd1=\r\xab3\xc0\x8a\r\xa9\x0f\xb2\x1a3\xc0\'\xa3\x1b\xd9\x1bR3\xc0\xef\xe1\x06\xc3\xb3\x164\xc0\xe7q\x851*\n3\xc0*\xb8\xd9yHK3\xc03P\xea\x7f\xd4\xe73\xc0\x02\xbc8XO\xf73\xc0-\x8c\x1c\x0b\xc6\x017\xc0n\xc6f\xb9#[4\xc0\xa6\x00\xab=\xb5\x143\xc0\xbc^\xb2+T,6\xc09\x9dgkQm7\xc0\x03)%\x07\x04i4\xc0\xdeEUh\xc0\x065\xc0\xdb\xc2\x9b\x0c\x18U3\xc0\x8eb\xbb\xf0\x8f=3\xc0\xc9\xe8\x18\x83Z*3\xc0\xa13{\x91\x17\x824\xc0\x1d_\x12_\x80\xe23\xc0\x17\xc8\xae\x80\xd4\xe06\xc0\xeb^\xc6w\x89\xf84\xc0N,\x84}\xa4\xa04\xc0\xf8\xac\x89\xf2Ym6\xc0@\xec\xedfr&3\xc0\xb6\x9e\x10\xee\xc7F1\xc0\n\xc3vn\xc2\xd82\xc0\xdco]b\xc4\x823\xc0\x97\xbe{XQ\xa71\xc0Q\xd8\x80\xefK"3\xc01\xb4\x88\xacp\x103\xc08&6\xf9\xd4y2\xc0\x07\xdb-\x94\xba.6\xc0p\xf9\xa5\x8a\xceY4\xc0\x99\xb4\x1b\xa4\xa3s4\xc0A\x1f\xdc\x02\xe7\x8f4\xc0\x82^vg&\x173\xc0\x173\x92\x1d\xdd\xfa1\xc0\n\x8e\x83\x9fa\xde3\xc0\xd2U\xc5_\x8c\x077\xc0\xce\xba\x829\xd9_4\xc0n\xda\x94M\xb4=3\xc0\xcb\x0f\xdb\xdf\xf4\x8c4\xc0\'\xc3\xae\xc0\xff\n5\xc0\xaae\x88\xc9%\xd32\xc0\xf3\x0f\x93\xdf\xc3\x124\xc0B\xd5\xf7\xc7\xafX3\xc0Y\x12\xa8\x1d\xf1\x043\xc0$\xa3\x83\xd5\xf1X3\xc0v)\xf0!)\xf16\xc0b\x15\x1f\xbfi\xdf3\xc0\xc8\xe5q\xe3>I4\xc0q\xd9\x00\xd2\xd9\xcc2\xc0\xdd\x83$\xe9\'\xff1\xc0@\xfa\x1d^T\x023\xc0\x10\nm1\xa3T5\xc0\xb42\xdbw\xbb\x113\xc09\x01B\xedu\xf11\xc0\x0e\x8a\xde\x891 3\xc0\xa6\r\xb0\x01~d5\xc0\x95\xdd)\r\xaf\xf62\xc0\xe5r\x1e\x1d\xaa81\xc0\xa88\xeb,,V3\xc0<yG\x7f\x8f\x045\xc0\xcf\x83\xe6\xa8\xe4k4\xc0\xc6%\xbf\xb7\xf3\xd26\xc0\x08M\xd0\xa5\xd7\x8e4\xc0\xe9{\x10\x9c\x8eE3\xc0\xe4Dbi\xf0\xbc2\xc0n\x06\xe7\x1e\xc5Y4\xc0>\xe5\x08\x12|\xc81\xc0\x12\xf6\x01\x01\x1b\x837\xc0\x80~t\x08Na5\xc0/\x11\x0egzf4\xc0\xb7\xc2\xfc>\xd6\n7\xc0\x9e\xb2{\xbc\xa6\x055\xc0\x11\xa0\x03:\xfc\xee2\xc0-\x83f\xbc\x1a\xea4\xc0\xcf\xd6\x82ae\x9d4\xc0\x10k&\xb0\xb1\x872\xc0\xcc\xa9 \xbcv\xc12\xc0\x1e\x96q\xf9\xcf\x175\xc0\xbdB\xd6\x9d\x04d5\xc0 a\x13\x12\x17\xbe3\xc0\x0c\xf8\xab\xed\xdb\x115\xc0o\x9a\x0c\xc5p\xe83\xc0Q\x80P_\x13\xb96\xc0\xee\xd8\xcd\xa8o)3\xc0\x13\xabp\x11\x0e#3\xc0\xbc\x11Ypf\x025\xc0>\xfcQ>$\xbf4\xc0m\xdf>\xcf\x11a4\xc0\xc5bt\x06\xd0\xcb3\xc0\xe4\xcajM)\x0c6\xc0\xd5\xb5\xe6[\x01C2\xc0v\xceS\x98\xe5G3\xc0\xdf\x02\x92\x0b#\x085\xc0\xdd\xe1\xd0i|\xd03\xc0f\xe8f\xb2\x83%3\xc0cgd\x078\xb83\xc0\xe6\xd4G\xf8\xa3\xe73\xc0\x10\xae}\x04R24\xc0\x82<\x90\x03\xee\x193\xc0^+\xa2\xed\x88\x0f3\xc0z\x87\x04\x11mO3\xc0\xfb~\x1e\t\xd1F7\xc0\x85\xb3\xfbo|\xb75\xc0s\x1d6:\xba\x8e4\xc0\x00\xa2,yr\x862\xc0=\xb7\xcb\x1e\x17\x034\xc0\x1c\x19\x1e\xfe\x0b\xad3\xc0V\x1b\x15\x13.@7\xc0\x9c}\x00\n\xfaH2\xc0\xff\xe8\xef\x9a\xbf+3\xc0\xd1:\x87\xec\x81\x977\xc0\xae\x07y\x90\xc0\x157\xc0\xb9\xef\xbe\x1d\x82\x074\xc0\x0e\xaa\xa6\xb2,\xfa0\xc0\xe2FS\x92N\x132\xc0^?\x92\xf8\xe0\x044\xc0/\xb5U\xd1_\xca3\xc0\xd7\xf6\xbf3\xa0U3\xc0\xf7\xdb\xa0\xa3\xf2#1\xc0i\x91\x1f\xb0\x8e\x034\xc0\x05\xd9PWL\x814\xc0]&8\x80k\x104\xc0\x1d~\x02\xaf\xcb\x193\xc0Y\xa0\xba\xfbU\\3\xc0w\xbcGv=73\xc0\xb4\xb0\xfb3\xe8\x1b4\xc0k\xf2\xacE\x9c\xd87\xc0\xe9\x9e9\'G,3\xc0\x90\xea\xfd\xa0\x8f\x195\xc0\xb3\x1b&\xad<J2\xc0AR\x0f\xbf\xc1\x8e4\xc0Usy\x95X\x022\xc0\xdb\xc5\x19{S/7\xc0\xc4gI\xa4\n$1\xc0t\xec\xe3\xc4\x8e"4\xc0\x07\xa4\xefRZ\xe06\xc0\x04P?\xff\x10\x182\xc0{\x8e\xfei\x0687\xc0\xdb\xb5\x8b\'4\xd24\xc0\xa2A%(\n\x104\xc0\x12\xa4ZY\x0c"4\xc0\xee\xa76v2\'4\xc0-O\x05x8S4\xc0\xa8)\xf0M\xf0%4\xc0\xcc\xbe\xe3\xf2-!4\xc0\xc5\xc72\xe2h\xf63\xc0Xk\x04\x12\xeb\xbf3\xc0\x95\xb4Ul\xa793\xc0\x80R\x8b\xab\xfeM2\xc0\x8f\x11"\xaf*Y3\xc0]\xbd\xa1;\xed\x006\xc0\xaa \xeb\xe3`#7\xc0\xdbX/2\x8d\xdf4\xc0\x02\n\xaa\xf9D&5\xc0\xff\x8c\n\x04Vz3\xc0\xe5?\x0c\xfa\xa8\xb13\xc0-s\xfb\x8dc\x9a2\xc0\'\xce\x8c?\xf1\x935\xc0\xd6L\x83M\x86C3\xc0_Gw\x86}01\xc0\xde?\xeb\x9c\xf1\x9e4\xc0\'\xc5\xfc\xd4\xe5\xce2\xc0g\x0c\xb24\xc8B5\xc0\x9f<|.r\x084\xc0\xd2\x18\xfaE\x9e\xa65\xc0j<\x95\xf3\x9a\x1a2\xc0\xaa\xee\xe3\x87\xed\x8e5\xc0:[f\xe4+>0\xc0\xeeHPg\x9c%4\xc0\'\x8c\x16\xf1\xa5\xf84\xc0e\xd6\xb04\xfdS4\xc0} \x80\x7f\xf8\xca3\xc0Mn\xfbg\x94\x024\xc0\x9a\xa3\xa1\xcd\x93\xef3\xc0\x9a\xea\x9e\xcc\xbc\x063\xc0%\xec\x14_\xe7+3\xc0\xfa\x1e\x8bq`/3\xc0WD\xe0\xa7>c2\xc0\xca\x90\\\x9f\x96t3\xc0\xc8\xd1\xb8}\x95L3\xc0;\xca\x8a\x0e\x7f\xb12\xc0\x97i\xfd\xdf8\xe03\xc0\x8f\n\xfc\r9\x0b2\xc0\xf6\x0cfd\x06\xe22\xc0\x95\xbb\xc5\xda\xa9m5\xc0\xe6\x00\xc7`\xb8\xef3\xc0VT\xa9n"\xcc3\xc0\x86\xc7_P-\x1e4\xc0y\xaa\xd3\xbe\x9a\x8c4\xc0 \x92"\x18\x18\xa94\xc0;%\x9c\xd9_^5\xc0, \xf5\x83\xc227\xc0e$\xc9Pq\x164\xc0Y\xc2\x1f\xf1\xc3\xe54\xc0\xe2Dj\x8ah"4\xc0\x85\x9c\n\xf4\xf4\xd46\xc0\xb0\x0c\xc7\x8e\x15U3\xc0\xaa=\x9e\xa6\xe8B4\xc0\x9c\xf5(\x9d\xf5\\5\xc0\xef\x17\x94J*21\xc0\x16\xfd\xe5\xd4\xd9w4\xc0\xa3\xc4\x8c0\x8a\x134\xc0\xad\xe3q*\x9d\xe13\xc0/^\x96{\xae\xd61\xc0xq\xba\xa5\x83\xa51\xc0?\x7f|II[4\xc0\xbb#%N\xa2W4\xc0\'I\xf8|\xe2\xcf3\xc0\x1d\xbf^#\x95\xad5\xc0\xc6f\x96\xcc\xe4\x8d5\xc0?\xc8\xe0\x01\xfdw5\xc0\xe0\xea\xccVfi5\xc0\x8eq\xafCKH3\xc0\x8d\x9d\x06q\xdcp4\xc0o\'z\'\x06\x9d3\xc0\x90L\xcf\xe5 \xb22\xc0\xf8\xce\x1f~\xa0o5\xc0< \x9e\xdfxc5\xc0V7^x\xe6\xb55\xc0\xac]\xf0\x04"D3\xc0\x0e\xd1\xea\xbb\xe8>3\xc0\x93\x96^\xd0\xca\xd86\xc0\x9bP\x8b\r\\\x003\xc0\xd5 \xc3Ph\x8c5\xc0\xa8\x075Q\\\x0c4\xc0X\xef\xec!\xf0\x1f4\xc0`x\x12o=\x904\xc0h\xd9\xde\x06\\\xf32\xc0E\x9da\xbfT04\xc0\xb0\xa4\x00\xc18"3\xc0O\xdb+\xe0-\x903\xc0\\\xa7\xde\xe2\xf8\t3\xc0)\xbb\x9d\x96\xc001\xc0\x0c\x1d~\xba\x02:1\xc0\xb9\xe6\xf2a(P0\xc0\x82\x80<pF?3\xc0y\x18\x9f\x8c|\xe65\xc0\xa7\xce\xb4T\xaag4\xc0\xb2\xd4@\xb4\x81"7\xc02\x1bnHTI5\xc0\x01\n\xc3\xc0a\x973\xc0\xfb\x85\xe8\x1a\xfd74\xc01\x9c\x12\xa2\xc2\x9f2\xc0\xb9\xd1V\x7f\xfe\x1a5\xc0\x02jJ\x10\xbe\xab/\xc0ZK/A\x01V0\xc0Z\xa0\xb9\xf9q(3\xc0\x13\xcd\xde;\xf0c7\xc0\xb8/\x8d\x8f\xb0Q0\xc0>.N\xf1\xf5a4\xc0\x80\xec\x8f\x03\x80Q4\xc0O\xf3\x80O\x1f\x953\xc0\x95Sl\xc4\xc5d4\xc0/:u\xa6\xfdI5\xc0$\xd2_W\xd7%7\xc0\x07\x18a\x88\xbc#7\xc0\xb0$1\xf5\xe8\xf02\xc08\x95#$\xfd\\2\xc0TH\xa3\xd6\xd5\xf02\xc0S\x05\\\xb6\x0c-7\xc0\xfe\x91\xda\xb5\xeb{3\xc0Eu\xa4\xe6\xb2\xc14\xc0\x8d\x14\x08\xb9x\xc94\xc0\x9c\xd3\x0e\xb5\xa4\xff3\xc0\x89\x0bx\x90ng1\xc0\x83\xa3\xf3\x19\xb4\x7f0\xc0\xfaQdyT\xdc5\xc0i\xcc\x04[\xd8\xe72\xc0\xbc\xe1\xe8`\xc0\xae2\xc0\x0b%\xec+J\x873\xc0\x11\x05\xf3H\x1d\xd35\xc0qP\xd69F07\xc0M\x96\xb6\xfc\xefu2\xc0\xe6QLN\xbf\x113\xc0\xe3\xdc\x1a\xdb\xd8}4\xc0\xe6=q\xc7@\xfa3\xc0\xd5\xba~\xa4\x1771\xc0F\x01u\x0b\xf1j3\xc0\xd18\x9c\x0e\tj3\xc0\xcf\xe2zJ\x84\xf12\xc0\xab4\xbfm\x90\x1d2\xc0F \x8e1\x9b\x0f1\xc0\x11\x08!\xfao\x1d,\xc0u[Q\x83\x95\xdd3\xc07(\xa4\x02\xcaV3\xc0n\x17)/&\x862\xc0\\\xf9J\x08s\xf42\xc0\x11j\xbe\xe1/\xe54\xc0\xdc%\xa3\xd0\x91\xda5\xc0\x01U\x8a\xb8_\x8b4\xc0\x91\xe6v\x8c.\xf91\xc0N\x9d\x90\x84c\xb12\xc0\xfee=\x12\x99O5\xc0\xdd\x15&zH64\xc0\x9bw\xc2\x02\xbe[2\xc0\xaa\xf4\x9c\x87\x87B3\xc0r\xc0\x9d#\xa2\x983\xc0\x1d\x9d=\x16\x8d_0\xc0\xbf[\xd7\x01\x9b\xaa5\xc0e\xa8\xe2j\xbdB6\xc0\x16\x1c\x8b\x86\x07n6\xc0(\x8b\xe2\xf3nL3\xc0\xc8O\xd8>\xcf\x903\xc0\x11M\x83\xa5\x08\x163\xc0\x8a\x0b\x9a\x1c\x98G1\xc0\xfd\x94\xdeM\xc2Q4\xc0\x10\xeb\x8c\xc0^\x034\xc0\xf1Y\x00#\xd1|7\xc0i\x8c:9\xe1,4\xc0>\x0c|\xea\'\xf13\xc0\x14t6\x95\xad\xbf2\xc0\xf5\xbb]\xf9\x11*3\xc0\x9504\xff\x95W0\xc0\xd8\xa3\x97\xc3%\xf91\xc0\x91\xfe\xe6\xb5a\xc44\xc0\x99{\xce\xd7\xb5O4\xc0/\xe9\xbc\x1e\xce\xed4\xc0\x8f7:\xa0O^1\xc0Y\xa9G\xc2\xed\xf43\xc0\x87\x05/\xb0\xbe;5\xc0\xb1\x85\xe2\xc3\x1fu5\xc0\x88\n\x93\xaa\n\x9b1\xc01\xfb\x9d)i\x891\xc0\xad\x8bI}\x88\x175\xc0\xbb\xba\x8c\xfc\xa4\x115\xc0t\x89\x1f\xd9y_2\xc0\xd6\x91\xd9d/\x9b4\xc0\rgY\xe2\xf6\xb35\xc0\xbcs\xa9\x8a\xd9\xff3\xc0\xde,\xf3\xe5\x15W5\xc0\xd6\xe2;\xce\xd5\xe65\xc0\xa9\xd0E\\\xf2\xbe5\xc0~\xd9\x98\xb4\x02_0\xc0\xd9I\x0f\xcb\xd1\x054\xc0\x0b\xf7}$C\xfc3\xc0i\t\xc7\xa8H=3\xc0o\xef\x8bf\x07\xcd4\xc0O\x8a"\x8a0#3\xc0\x18n\x81j\xb1\xeb3\xc01\xd3J\xc7\xbb:2\xc0\xd1\xb1\x8d\xc2\xb1e2\xc0^\r[\xc5\x07W3\xc0\xec&\x13Gw\x1a2\xc0\x15j\t7UL3\xc0\x851\xeb\x99\xe755\xc0`\xd2\x87 \x9d\xac3\xc0\xe175\xa0\xf8E3\xc052\xcd\xe6z\xa53\xc0C\x02\xd97\xb4#5\xc0E\xa5z!-46\xc0\x8eQF\xa2\x11\x8b4\xc0\xd9\xf6\xd2\x1d\xf6x7\xc0\x98\x0e\xa6i\xf1U5\xc0\x8fK0\x06\xa0N5\xc0\xcfu\xa0"\xceS3\xc0\x02\xdc\xb8\x06\x85\xb13\xc07\xbf\xb5I\xfb43\xc0\xbb!\x7f\xd8\x08Z4\xc0\xbd\xff%\xfb*_4\xc0@\xbe+P\xeb\xad3\xc05\xc8\xa1G\x1c\xaf3\xc09\x0b\xed\x0e\xc6Y3\xc0\x1b\xb7,\x90\x90^5\xc0\x14\x0c<\xb0\x16\xe14\xc0{uUJ\xa5a3\xc0}\xf0O\xf3\x04#4\xc0\xb1\x83^\xc7\x1a\xd43\xc0\x81\x9b0\x8c\xa0_3\xc0!\xdb,1GS3\xc0\xcc\x912(\x1c\x860\xc0\xd7oX\x1a\x9bI3\xc0\xb4_9\x81.\x893\xc0S\xa5\x9d\xd2\x97\xc25\xc0\xf4_\xf7\x15\x17\xb52\xc0K\xd0\x15\xa5h\x0c3\xc0EA\xc2s\xb8?3\xc0\xcfvM\xe0;\x8b5\xc0\x9f\x92\xb8\xa0\xa3\xe55\xc0z"c\x86jg2\xc0\x02\xb7\x0c!x^2\xc0\xe0\x08\x05j\\\xe81\xc0\xfe~<Oa\xb85\xc0\xd7\x8dv:X\xb56\xc0\xb2\xbc\x83\xf4&*2\xc0\xf3\x9f\xd5\x8f\xe9f3\xc0\x1cw\x07\xbe;x1\xc0Cp\xb9\x04O\x0f3\xc0\x1d|y\x87\x86\x852\xc0\x8f\xf4\xf1\x91\x7f#3\xc0\xf0e\x87\x8c\x8c\x7f3\xc0=\x9d\xb8-JU5\xc0\xd1\xf5c@\x07\x131\xc0\x95{\x98\x10\x7f\x833\xc0[\xc9r\xe7\xe6\x183\xc0\xdd\xb2A\xbc\xff70\xc0\x85eT\xdclt3\xc0\xce\x99\x96F\xf6\x195\xc0\xc0\x1d2\xbf\x0c@5\xc0\xaf\x9b\xe3]\xdax3\xc0\xa3\xad\xb4\xe1\xf2\x0b3\xc0\x03\x89B@\xe5\xb16\xc0\x1b\xed]\xe4\x00\x083\xc0\xca(\x18_rN3\xc0\x0cma\x0e\xa2c4\xc0yq\x85cFa3\xc0`/\x18\xc8\xbaz4\xc0/\xff\xd8\xd7\xc8#7\xc0\xeb\xbc\x89\xb7\x02\xbd3\xc0\xf8\xf0\xf4W\xf8\x823\xc0R?\x03\xa55\xe64\xc0Xs\xab\x19\xf3x3\xc0\xf7ZG|F:2\xc0\xb0\xf2\x84l\x03f2\xc0\xe2\x81QN\r\x8f5\xc0\x85b\x01\x01\xf1~3\xc0\x9e\x12\x07\xf4\xfd\x065\xc0\xbc\x86fF\xf4a2\xc0\x00\xed\xa6B\xd6c3\xc0vh\xa4Z0\xec2\xc0\xa3$\xdb\xae\xa0\x7f3\xc0\xe4\xac\xa2\xc3\xbe\x893\xc0\xd99\xdejV\x913\xc0\xcf\xca6\xd1N\xda4\xc0\x98\x1c\x00O\x81\x193\xc0\nRt\x05\x8ao3\xc0\xb0\x93\xa67s\x053\xc0\x1b\xb78t*\xb80\xc0pd\xa1~u\xf42\xc0\x1d\x0f\x9b\x1c\xa3\x0b3\xc05\x90{\xb1\x17=5\xc0\x1ec\xb1O\xe7\x035\xc09z\xf2\xa2\x7fa4\xc0O\x9d\xb1\xde\xc4\x871\xc0i\xfb\x17|7\xb32\xc0\xe28\xbe\x82\x84\xb92\xc0\x19\xb7A*b\x073\xc0\x18\xb0%\x87\x94\xfb2\xc0XQ\xf8f\xe1\xfc6\xc0\xaa\x11\x1f\xe1U\xb30\xc0\x0b\xe0\xf7\x10\xfa|3\xc0\xab\x04\x80AQZ0\xc0\xfej\xbd\xfc\x9a\xb23\xc0d=\xd4\xc3P\xde4\xc0\xe7 \x10\xcc\xbc\xcf4\xc0@9H\xce\xf7\xb53\xc0\xa2\x9c\xd6\x8a\xa3\xe24\xc0=\x7f]\xc7|\xfe5\xc0\xce\xd1\x15\x8f\xa0\xee2\xc0Yk\xdf\x19\x1f;4\xc0.\xa9\x9efX\x1a5\xc0\xebZ\xc50\x1f\xc80\xc0\xe0\x11\x19\xbf\x97h3\xc0\x973sS@\x133\xc0$\xec3\xcf<\xe81\xc0~\xd9\x9fT\x9bo2\xc0\xf2-.\xa7\xc1Z1\xc0.\x1d$\xed\xae\xbf4\xc0\xe3\xf4\xed\x08\xf3\x8c2\xc0x\xb7\x81t%W2\xc0,\xa3\x85\x04\x0c\xdc4\xc0\xa4|\xe45\x83\xc52\xc0\x9e\xf7\xc0\x01WY4\xc0\x9bR\x8e\xd6\xdeJ4\xc0%\x98\'{\xb3\xb33\xc0\x9d\xc9K\x06b\xd22\xc0\x18\x02\xdb\xa3\xb1\xd65\xc0\x8d\xccvqE\xba4\xc0\r\x15\x1a\xfd\xbe\xc55\xc0\xf7\xf2\xff3\x00\x833\xc0\x8d?\xf9\xa4(:3\xc0\r\xab\x99\xa6=55\xc0\xfev\xbc\xd7\xe0\xce4\xc0\xde\xce\x16l\x03\x1c4\xc0\xb54}\xda\x96\xf42\xc0i\xfd\x87\xdb\xa4\xda2\xc0\xe4\xaa\x88\xbb\xda\x0f8\xc0\xb5\x98\x15\xbc\x83\xbe3\xc0\xcdA\x8f]\x9c 5\xc0\xbaNn\x16\x12v4\xc0t\xb1\n}\x83$4\xc0N;R\x83\x0627\xc0\x17\xe7NBmp1\xc0\xb7\x8f\x9e\x89\xb6\x8a3\xc0o\x9dli}~2\xc0\xcd\xe4\x882\x94\xfb4\xc06\xf9\x87+a 6\xc0\x08\x0bO74\xb65\xc0\\\x8d\xc9b\xf6\x823\xc0.\x8a\xd59\xe9\xb87\xc0\x87\xf9\xcb\x9a(\xbf4\xc0\xf4/h\xac\xa1\xf07\xc0Di@\xa4\xa7\xe04\xc0\x1e3M`\xdf\xc25\xc0\xdc\x8d\xca\xfd\xa1\xff4\xc0\xa1D\x90\x193\x058\xc0\xa4\xae\xd3\xdd.H2\xc0\xbf\xde\xba
[truncated: 1,219,960 more chars]
