# Supplementary material for: Sea ice drift data for Fram Strait derived from a feature-tracking algorithm applied on Sentinel-1 SAR imagery
Source: Data Brief. 2018 Apr 19;18:1410–5. doi: 10.1016/j.dib.2018.04.034 (PMC5999601; doi:10.1016/j.dib.2018.04.034)
Supplement: Supplementary file 2 — Supplementary material [file mmc2.zip › fs_s1a_data/HH_filter200vec/FramStrait_HH_20141109T075239_20141111T073704.dat]

(lp0
S'S1A_EW_GRDM_1SDH_20141109T075239_20141109T075339_003202_003B10_7658.zip'
p1
aS'S1A_EW_GRDM_1SDH_20141111T073704_20141111T073804_003231_003BB0_EE9E.zip'
p2
a(cnumpy.core.multiarray
_reconstruct
p3
(cnumpy
ndarray
p4
(I0
tp5
S'b'
p6
tp7
Rp8
(I1
(I316
tp9
cnumpy
dtype
p10
(S'f8'
p11
I0
I1
tp12
Rp13
(I3
S'<'
p14
NNNI-1
I-1
I0
tp15
bI00
S'\xb1\r\xd9%\x97X\x07\xc0\xf5\xd1\xe1o\xc2f\xf3\xbf\xea\xb1\xcd\x8e\xc3\x85\x16\xc0\xddu\xcd\xbf\x8f"\x01\xc0$\xc4\xa6\x9b\xa5b\x12\xc0\x99\xf2\xc8ha\x92\xf3\xbf\xda\xccVC"\xaa\x04\xc00\xac\xf4\xcb q\xfd\xbf\xd3\x1dJ\x0f?/\xf9\xbfA\xf7\xaec\xd7\x13\x1d\xc0Ei\xe4\xdf\xc5\x93\xf1\xbf\xc1\xfeM\xa2\x18<\x16\xc0\xc6\xb4[}s\x1d\x04\xc0\x95\xef\x9b\xb6\xcb\xfb\x02\xc0\x13\xd7b\'\xf5!\xff\xbf\x9b\xb6\x9d6]\xc4\x07\xc0\xf3=\x02\xac\xf1\xfb\xf2\xbf\xf6\x0e\xac\xef_\xff\x14\xc0Sp\xc3u\xd7j\xf7\xbf\x0b\xd3+\x85\xee\xe4\n\xc0\x8b\xea\x8a\xaf\xf9\xa0\xee\xbf\x01\x053\xce\xc8\x16\x13\xc0w\xdf\xe7\x8b\x96\xab\n\xc0\xf3&@\xf7fw\x00\xc0\xc0\xa3\x03q\x90\xe2\x18\xc0\xff\xdc\x99\xc1m\x9e\x14\xc0\x1c8\xd9\xc6\xb8C\x17\xc0 \xa7\x12\xc5\xac\x96\x16\xc0\x0cD\x8a_\xc3\'\x0b\xc0\x82j\x85\x9eH\x92\t\xc0L\xdb\x1e\x02\x11R\x12\xc0\x0e\xe5\xbft\x8d\xe3\x1c\xc0d\xa3\xb4\xd1\xba\xe0\x10\xc0=\x14\x9c:\xb4\xd1\x11\xc0\xbd\x15-\xb0q\xf4\x16\xc0\xac\x0f\xc8D\xba\x0c\x1d\xc0\xdb7\x01\xda\xe7\x82\x13\xc0\x9b\x9c"!D&\xfe\xbfZ\xdb\x14,m\xba\x0f\xc0\x1e\xe2\xff@\xa2g\x1d\xc0g\xcbb@\xa9\x81\x12\xc0\xdf\xf2i\x0f\xb7\xcd\x1a\xc0\xc8\xad*n\xb9\xcc\x19\xc0\xd0,\xe7[\x18r\x04\xc0\xee\x9b\x1d\x9c|a\r\xc0\x1f\xbe\xc9eP\t\x17\xc0\xf4\x9d=S\xf0\xde\xf7\xbf\x18\x8b\x82^\xdc}\x00\xc0\r\xa3(UPG\x16\xc0(\x9e\xc8\xc1o{\xf3\xbf\xbe[U\xb1\xd5\x88\x10\xc0\xa8EP\xdb\xca%\x12\xc0\x1b[\xd3\xcb\xa4h\x1a\xc0?\xda`gq\x14\x1e\xc0\xab\xdb\xf7\x91\x8by\xff\xbf\xebW\xeb\xf2\x10\xa5\x14\xc0\xb4\xdb7c\xcb\xc9\xff\xbf\x1d.+\xe8vj\xf5\xbf\x02%\x96\x04\x13\xf5\xfd\xbf\xa5\xfa\xe6aO\x95\xee\xbf3\xef\xf3!$y\xfe\xbf\xac\xbd\xa3h\x88q\x17\xc0T\x06\xd5!\x9b\x1e\xff\xbf\xfb\xc6\xc2\xb4@?\x19\xc0\xd6\xfb\xc0!\xb7\xf4\x03\xc0\xb5\x9f=\xf5{T\x0b\xc0\x8e\xd9\xe4:4\xda\x01\xc0C2\x06\x17\x90\x8a\xf3\xbf\x99\xca\xf4\xd8\x07\xee\x15\xc0!E\xd319\xfe\xfc\xbfQ\x1f\xec\x87\xb3Rx?@\x85L\x8e\xa0;\xef\xbf\x99\x84\x1f\xaa,\xb5\x06\xc0\xd0\xd4\x91\xe5\x06\'\xfb\xbf0\xc0\x01\xe98\xe2\x08\xc0\xd1\xc3w@\xa3\xfd\x12\xc0TD\x98\xcf\x91\xfd\x0c\xc09\x83\x15=\x9b\x87\x1b\xc0\x89;{\t~\x8e\x13\xc0\x1a\xa2\xa3\x85u\x9e\n\xc0)\\\xf7\xd6|j\x1d\xc0ZD,y\xe7\\\r\xc0\xea2\x02\rF9\xf3\xbf\xa6\xac\x01{\xb5>\x1b\xc0\xc1\xb8\x18P\xac\xca\x13\xc0o\x00\xf0\x85\xc9\x82\x14\xc0\x01Spy\xc5\xa7\xf2\xbf\xd2\xc2\xf3{\xeb(\x1d\xc0\xad\xb4n\x1f\xff\xf0\x0c\xc0\x91\x1b;\xc2\x1d\xce\x00\xc0\xad\xab\xca\xe1ic\x1e\xc0@\xc3\xb4\xecZ\xd8\x11\xc0C\xf5+\x95\x90h\xed\xbf*\xe8\x90R\xedi\x1a\xc0\x86\x90\xb3V\'\xa9\x11\xc04|Hm\xe5\xbc\x05\xc0\xef"\x93o\xb2\xdd\x19\xc0\xb1a\xd9\nR\x01\x1c\xc0.H\xae\x07\xd9\x15\xf9\xbf+\x9c\x1fc\x9f\x89\xf7\xbfq\xd1\xcb\xe3\xe5 \xfe\xbfN\x8bz\x93L\x8c\x11\xc0\x1d+7\x08y\xad\xf7\xbf\'\xdfR\xc4\xf8\x05\xf8\xbf~v\xdb\x0b\xe1/\x12\xc0\xc9{hF\x9b\x03\x01\xc0x\t\xdbsWZ\x04\xc0H\x14EB\x86\xae\x04\xc0o\x18\xaf\x92\xb5a\xf5\xbfu{\xdc/\xa7\xe9\xfe\xbf\xd0\x81|\x03S\xf9\x01\xc0e}\xcf\x83(\xd0\xfa\xbf\xc3\xfc\xe2\xb6\xb1A\x17\xc0\x1f\xc6\xca\xbccB\xfb\xbf\xf7M\xb7\xad%\x06\x14\xc0\xccL\xf5+\xbb\xfe\xff\xbf\x85%\xc6\xbc\x07\x8f\xf3\xbf&wF1\xa1b\x19\xc0\xa4\xc5\xe2\xb4\xd5\xd0\xff\xbfs\xc8Z\x83\xdd\xca\xf2\xbf\xc9q^bl\x0f\x1a\xc0\xec\xa6Oc\xd2\x90\x08\xc0G\xee\xd7\xb6\xe8\xf0\x1b\xc0]X\'?\xad\xcf\xee\xbfu\xe8\xa1k\xf1\xb5\xff\xbfy\xbcw\x99\xc4D\xf5\xbf\xd0\x02\xea\xe2\x15`\xe1\xbf\n\x19\x86J\x10\xad\xf5\xbf\x00\xa8N\xc7]\xe1\xd3\xbf\xfd\xc6\x96H}\xea\xdf\xbf\x1dZK\xe9\x16?\x05\xc0\x08;P\xc9h\xd1\x03\xc0\x05\t\x89Q*\x81\r\xc0#\xc4Y\x1cG\xab\x11\xc0\x07\xee\xbe*`\x00\x19\xc0E\xabf\xe8\x7f.\xe3\xbf\x9e\xd6\xab\x1f\x95\x12\xf3\xbfh*\xc6\xd7gO\x1b\xc0\x88\xeb\x13\xa2\x01\xb2\xf7\xbf\xfek\x9b#1 \x13\xc0\xe6\xb2\xf4\x06\xee\xb6\x12\xc0G\x18\xf1\xd8\x8b^\x07\xc0\x80\x1cGzP\xce\r\xc0\xe8\xe8\x92F\xe9?\x1b\xc0\x1f\xfc\xcf"Hx\xc9?\x9c\t\xd4\xdde\xb8\x13\xc0\xe6\xd8\x03\x1e@\xa0\xf7\xbf\xd0>\xc5\xa9k?\x0b\xc0\xc5\x81\xf7\xaf\xcc\x83\xfd\xbf\xa9-\xb3q+\xd7\x01\xc0\xd6\xd0\x0b\xe4\x9f\xb7\xfb\xbfia6\x81x\x12\x14\xc0\xed\x0c\x0f\xa3\x1bY\x12\xc0+\x8d\xca\xf5\t \xf8\xbf\x04\xce[O\x97?\xf5\xbf\xdbF\xd9\xa0\x86\x0b\x1e\xc0E\xa8\xa3\xbb\x9fH\x17\xc0\xc4\x82~\xad\xd9\x93\xe0\xbf\xb6\xe5\'\x08\xb9g\x1a\xc0\xfc\x05#u"V\x04\xc0H\x14EB\x86\xae\x04\xc0z3ig\x0f\xe1\x15\xc0I\xad\xbe\xb2z7\xfd\xbf\x89\x0c\xf9\x9a/\xce\xf7\xbfo\xc1\xf9\x138U\x12\xc0x\\\xe2Q~\xe7\x1a\xc0\xfb/\xbe\x01\xc5\xf3\xf8\xbf:\x02\x86\xb6v\x0f\x14\xc0\x9f\x93\xe4 q\xe8\t\xc0\x91Q$\x1d&\t\x14\xc0\xe3\xed zi\x11\x1d\xc03\x9b\xea2\xc6%\x1c\xc057\x13Ks\x82\x19\xc0\x9dH\xd4a\x0cV\x03\xc0\xa4\xf5A\xfb\xb1\xc9\x03\xc0\x06\xe1\x90\x0f\x0e\xe8\xf5\xbf\x0bz\\=\xc7\x11r\xbf@Y\xe2*\xee*\xfd\xbf+D\x93\xf8\xdb:\xf5\xbf\xe9\x13f\t*e\x19\xc0N\xf0\x8c\xffd9\x19\xc0}np\xa1\x18\xfc\xf6\xbf@tH\xd5\t\xb9\x19\xc0w\xacPn\xf1\xd2\x07\xc0\xb8\xd6O\xbf\x15B\x03\xc0Oa\x10\xda\xa26\t\xc0p\xbcfR\xd5\xfc\x08\xc0\xbb\xed6\x1d\xaa\x1c\x12\xc0L\n)\x83\xb0r\xff\xbf\xedeg\xbc\x98\x13\x14\xc0H\xcd}K\xad\x92\x0f\xc0=\xa5P\x07Dk\xf1\xbf\x7f\xae\xa3\tGb\x08\xc0e\'\xfd\xad\xe5\xc7\xdd\xbf\x9a\xe5\x1d\xfa\n\xe1\x07\xc0\xfc\x08\x1d\x04\xd0L\x14\xc0\xac\xcd\xb6\x86\xaa\xb0\xff\xbf\x13\xa3u\x8b\xb9\x0c\x1b\xc0}\xf3\xb9\x04\xc8\xd9\x19\xc0R)\xf1\xf9 \x97\xf1\xbf\xf8\xa6.!\xbf\x1c\x1e\xc0`\xd0\x0e\x12$z \xc0\x07\xd4\xea\xbb3\xcc\xf4\xbf\xb4\xb8\xf1\x8e\x0c\xf3\x0e\xc0zZ\xed\xbf\x05g\x16\xc0E\xdf\xad\xcf\x91u\xff\xbf7]N\x1e\xf7\xdd\x1f\xc0\x99\x16\xa7\xc6\xdb\xcb\xf7\xbf\xc8\xc0\xdb\xbc\xe2\xe7\x00\xc0\xbe\xb7\x93Q\xf7\x0c\xf7\xbfx\x07\x1c?\x02\xcf\xfe\xbf\xc5nI\xb9\x94\xb7\x13\xc0D#A\x17\x98\xca\x08\xc0\xec.\x96\t\xcar\x1c\xc0\xb1y\x9a\xd4\x1c\xe0\x19\xc0\xd3\x02Z\xbe\xf5\x05\xf9\xbf\x12\xd8\xf19U\xd7\x01\xc08U\xe2\xe8Y\xc5\xff\xbf\x03H5\xd2\x14|\x1b\xc0e>\x1e}\x13Oy\xbf2~\x94\xa7\xe5\x16\xf9\xbf^\xa4o\xed\xd0p\x0e\xc0g\xf1\xb7+\xc2]\xd1\xbf\x1b\xf1\xacn\x08E\x15\xc08\xf0\xd5\xcc\xd4\x8f\x05\xc0Pt<=\x14\xe5\x11\xc0\x02;~\xd52\xa2\x14\xc0\xf5\xe2\xc7f\xe1\x86\x03\xc00\xe8i\xffE\xc7\x00\xc0;\x0f\xf2p\x99r\x02\xc0\xc4\x0f\x12\xe2\x15y\x17\xc0\xccST\xcf;\x16\xf8\xbf`\xb9\x1e\x1a\x0b,\x06\xc0\x1eB\x1ckM\x03\x19\xc0H\xfd-\'\x08\\\xfb\xbf>e\x97\x08\x83\xea\xf0\xbf)\xb7/XL5\x18\xc0\x1cVu\xfa\x19\xbf\x07\xc0\xd8\x04G\xdd\x07t\x17\xc0`\x9a\\\xc8if\xf3\xbf\xfe\x98\xfa\x1d6\xb1\x19\xc0UQ:5\\\xbf\xff\xbf\xc2\xa2\xa7p\xec\x12\x14\xc0\xb3G\x9cU0l\x04\xc0\xf9\xba)G!{\x05\xc00R)\x8a\x1a\x95\x1a\xc0\xbd.u0\xc1a\x1c\xc0m4%\xe6\x17a\xe2\xbf\x9cN\x1aV\x9e\xc4\x1a\xc0\x9a\xc4T\xf0\xc1\xac\xf1\xbf\xf5\x87e\xd3\x08\xda\x1b\xc0@-[Z\x81\xa4\x01\xc0\x8f\\i!D\x16\xf2\xbf\x97\xba\x87H\xaf\x8a\x07\xc0\xdd2\xc64\xb8+\x15\xc0z\xa5\x1cc9\xbd\x00\xc0\x91\x05\xac\xa2r\x8c\x08\xc0\xe2\xde\x8a\xa9\x97M\x14\xc0\xea=\x1f%\xa4.\x19\xc0\x85\x01\xe6\xa0W@\xfe\xbf\xb9C\xbf\xab/\xe4\xfa\xbff\xe9\xbf\x03\xdf[\x16\xc0\x89\x04\x8d\x0e\x18\xaa\x1c\xc0iC\x9dD`H\xfe\xbfC\xc7GHfZ\t\xc0j\xb5\xc8\x01\xdeb\xf9\xbf\xaf@\xc50~\n\x14\xc0\xc0((\xca\x8a\x87\x05\xc0+\t6\xb5\r8\x15\xc0-\xcc\x01\xad\xe5,\xff\xbf\x96\xda\xe6\xcd\xe2\xc2\r\xc0T\x1a\xbc\x05\xe6\xc7\x01\xc0\x19\xef\x99.K6\x1a\xc0OH5\xe8\t\x87\x17\xc0\x9fC\x82\xd3?i\x10\xc06\xa7l\xf0\x8a\xa8\x04\xc0\xd9\xb3\x14\xf8]\xb4\x13\xc0\xcaM\x8c\xc2\xd4G\xfc\xbf\xb5J[K\xa8\xb0\xfe\xbf4hF\xc7\xc5 \x03\xc0\x19SN\x83\x92\xe7\xff\xbf%>\xca\xc8\xe0u\xf7\xbf\xde\x7fX\xbd\xd1\x08\xf7\xbf\xe9\xcc/b\xd1]\x04\xc0R\xc9 \xc7\xa4\x18\xf6\xbf&\xc7\xe3g\xf3\n\x15\xc0\x89\xcc\xd2!l_\x12\xc0i\xb5\xac\xe9\x0c\x81\xf7\xbf\xce\x16\xa3\x15\xee\x92\x19\xc0\x8a\xc5I60 \xf7\xbf\xa1B\x81\x01\xd0\x83\x17\xc0\xf5\xf3\xa6\xad\xce\x06\x19\xc0\xd4\xc9\x06\xd2\x07\x1f\x1b\xc0\xea\x04\xecD\xf2\xf4\x02\xc0Q;\xa5@?k\xf3\xbf(\xdc\xe9\xf4\xb4\xb5\xf1\xbf\xbd\x8fX\x16\xab\xcf\x1a\xc0\x94\x88\xbe\xc4\xe0\x87\x05\xc05\xfa\xe6v\xdbh\x14\xc0@B\xd4h\x9a\x81\x15\xc0 \x1d\x9c\xcf\xa9\x1c\x14\xc0\xda\xe2O\x15\x9d\\\x19\xc0w\xf3+\x12\xfd\xc3\x13\xc0\x1c\n\'\x93\xf4\xaf\x15\xc0\xa33\x19V-_\x1c\xc0_Jr\x8e\xa3\x9a\x1a\xc0\x17\x82\x96} \xe6\x1b\xc0N0V\xb1\xeb@\xfe\xbf\xb9}]>\x03\xbb\xff\xbf\x06\xdb\xa0\xb3\xc1\xaa\x00\xc0=\xb9\x14\xfa\xf09\x15\xc0\n\x97k\xcc\xab\xfe\x14\xc0h>\x9e9\x1d\x1e\xf7\xbf\x9bg,\xbd_w\xc2\xbf\x94L^F0\xc6\x01\xc0\x7fj\x97\xb4\x15\x94W\xbf'
p16
tp17
bg3
(g4
(I0
tp18
g6
tp19
Rp20
(I1
(I316
tp21
g13
I00
S'm\xe4\x0f7\xc4\x1aT@\x8a\x83\x0bkA\x18T@\xe5\xa6\x0e\xcc\x1e\xfdS@\xfd\xba\xd8k\xfc\xf2S@\x82/\x8eO\x91\xfbS@9\xeb(\xc14\x02T@\x08~W\x1d\xa0\xeeS@p\x9dYA`\xe4S@\x86qvO\x9a\xecS@S@\n#}(T@\xa4\xa9\x9b\xf6U\xf8S@\x80\xdd\x88\x84\xff\xfeS@\xf2g\xb0\xca\xca\xe5S@\x84J6)\xd5\xfdS@\xcd\x87\x1d\xe9\x7f\xedS@\xe69\x83\x12\xc5\xf1S@\x0fp\x19X\xee\xe9S@\x88\xe0Uo\x00\x01T@<z7\xd7\x03\x18T@B\x1eTU<\x16T@?\x17nC\xcf\x15T@\xf5}\xbe6\x9c\'T@\xf1\xe51\xdcQ\xe7S@C\x02\xbf\x024\xfeS@\x03\x02\x83\x9c\xd1\tT@\xf9\xd4J\xcf\x18\x15T@\xa0\xb4\x9c\xe54\x0bT@\x933\xd4\xdc\xf8\x12T@\xb3\\t\xf1\x0b\x16T@\x7f#\xb5\x7f\xa5\xe9S@\x87:\x82\t \xfdS@\xf9&\x95\x85>\x1cT@\xad\xb6\xa2\x13&\tT@\xce\xf0c\x95K%T@\xcd \xbe\x9e\xba\x0cT@R\xb5\xbb\xadN\x15T@\x9aWb\xf6\xdf&T@8\xf1\x18\xea\xd7\xedS@F\xb8\xe2\xf8\x10\x07T@&O\x19\r\x14,T@\x03\xe4H\xa9\xf0\x13T@e\xbb^\xafX\x19T@\n8\x04=-.T@\xd1\x85&!d\xeeS@\xe3\x1dj=\xee%T@\xc4\xc6\xf1\x97:\xffS@3\xdc\xdbS\xad\x00T@\x02\x82H\'\xf6\x1cT@!a\xe4\x8f\xf3\xfeS@\x86\x85\xc0w\x03\x02T@\xbe\xea\x16\x9c\xda\xf3S@\x8eW5\xd5)\x18T@\xc8\xa4\xad\x8e|!T@h\xda;\x91@&T@\x9aC!:\x96\xedS@\x8d\x9b\x18\xbf\x1c+T@\xc4\xd3\x0c`\xfe\x1dT@\x98\xc2\xa0\xc12\x1aT@Pb\xb7\x8d:\x1dT@\xee\xec|\x1d\xe0\x15T@\x06\xc3\x9dY^\xdfS@_FF\xed\xde)T@^\x03-\xee\x0f\rT@\x07\x0f\x19\xe3?\x19T@\x9d\xb8I\x1d\xc0\xf4S@\xcf\xe0\xb9\xcc\x11\x16T@\xf2kP\xcb%\xf4S@\x91\x87\xaa\x8c\xb2\x18T@\x1e+\x06\xfbz\x10T@]\xe6\xc3\x99$\x1dT@\x16\xc0\x82\xba\xe4\x04T@\xbd\x1d\xeb\xfc9\xecS@q\xb5\xc8m\xd2 T@\xe7\xef\\\x15B\xf6S@\x07CJ4\x98\x01T@\xfbwZ\xca "T@^/\xc9\xcf\xe1\x1bT@\xcd\xa0\x8cI\xa4\x15T@\xfci\xe0\xb2\xbb\x16T@\x16\\Ss\xfa T@\x90\x0b\xf3\xf2\x10,T@\xb5\x8a\x8b\xd5\x8b\x1cT@\x9c\nau\x11\tT@#\x8bR\x18\xcf+T@j\xf0\xa5\xfaJ\x1fT@0Z6\xeb\xa8\x15T@/\xf7\xa7\xe2\x02\x00T@\xa4\x88\xa9d\xd2\'T@=\x1a\x96s\xba\x1eT@UF\xe4\x86\xbe\x17T@\xb1\xab\xfa<\x1d&T@\xd6\xe0\x9d\x98:%T@\xff6\xb1\x8b\x9c\xebS@NS\x82\xb6t!T@_\xaf\x1f\xb9\xe1\x16T@\x8d_\x0c\xfaC\xf9S@\xa8\n\x11\xa2x T@I\xab\xf2^\x1f\x10T@\x8a\xb4\x19\\\x9b\xecS@_\xd5|BS\xebS@\xb4\x07v\x1e\xd9\xedS@\x1a\x1br\x0f\xa6\xfbS@\xcc\x89\x81\xc1\xe5\x01T@9\xea]\xec\xf7\x18T@\x05k!\x18Z\xfaS@\ra\xb8|\xee\x00T@\xc0\xc0\xca\xc4\x18\xeeS@zz\xa4\xbfV\xeeS@\xe1\x88\x1b\xe0%\x1aT@\x82\xb1\xae\xe4\xfe\x1cT@C\x84K5\x95\xf3S@\x98\x19Av\xa2\xe8S@\xda\xb2\'\x90%\xf5S@\x80cm\xc8\x81\xffS@\xcd\xdd\xcd\xbe\xcf\x1dT@\xa4b\xd4)~\x00T@\x8d\xbb\n-\xa7\x18T@\xd9\x8f\x9dUR*T@\xb6\x7f\x89<:\xf0S@\xbf\x94\xd2*v\xfeS@\x84\t\xed\xaf\xf1"T@\xab\xcbr\\\xa2\xf3S@\x94\xcb4\xf7=)T@\xf7\xe8\x11Oq\xf6S@v\x8e\xab\x01\xe2\xe0S@\x0b{Y&\xc2\xe9S@\xbe\xef\xae\xf9Y\xf2S@\xb8\xfb\x97\xa3,\xf7S@Q\xb4US\x8d\xe8S@\xf2\x99~\xdb\xaf\xf0S@[\xc5\xde_{\x18T@\x7f\x1d\xa0\xf8\xdc\xf4S@xt\x1e\x8e\x19\xf0S@\xf8\x86S2T\xfaS@n\\\xdeld"T@\xa3K\xd6\x9a\x1a\xeeS@\xa8\xe9\xeb6\xe4\xe9S@A\x9fS+r+T@~\xdc\x9a{\xc3\x00T@\xc6\x86\xdb\x16k\'T@`\x04\t(\x18\'T@y$I\xd2\xaf\x1aT@a\x92\xfbr\x02\xfcS@\xe9?\x96i\xd0+T@\xcf\x966\xd1\x00\xf1S@\xa8\xaa.\xce\x92\x1fT@\xd9\xd7\x02\xe7_\xebS@\x10!\xcb\xcb\x03\x16T@m\x8d\xcb\x07\xe7\xecS@\x1d-\xaf.\x07\xf4S@\xc3\x00\xe3A-\x1cT@<"\xf8\xa5\x00\x1dT@\xcc\xaf\xfc\x03\xed\xfbS@\xcac\xa8\x10\x10\xe1S@5>]G%\x1aT@\xe8\xea\xd0\rZ&T@\xa4\xe6\x80\x9d\x92\x1eT@\x9c)(\xfet\xf0S@\x0e\xe0\xbe\xa6y!T@\xe1\x82\xfa\xaa\x15\xeeS@zz\xa4\xbfV\xeeS@\xca\x9b2\xf6\xf0\x10T@c\x8bP\xcej\xe7S@\x11E\x90I\x9f\x00T@\xfb\'2\xc1\x19\x11T@9\x02\x8b\xfe\x15+T@\x1b\x91X\xd4\x9d\xecS@\xe1\xc2\xb4\xa5\x93\x1eT@}[-\x06\xaf T@\xe5bp5f\x1dT@\xdd\x88\xda\xd8\'(T@\x19~\xe5\x18\x9d\x15T@\x0e\xb6/\x90\x0f\x14T@n5\xf7S\xd5\xe4S@\x86LC\xa0\xea\xf4S@\tc-\xfe\xc4\xf5S@$\xfb\xd4\xe8F\x03T@r\x87\xfa\xf7i\xf2S@z7\xa7\xee\xd8\xf0S@T\x91\xd6\xa0\\*T@E\x9c\xbdE\xe0!T@\xb3I\xfc\xd7\xff\x0cT@\xdf\xd1\xea\xa5\x86 T@R*R\xe5r\xe8S@\xbc\xf6\xb7\xd1\x8a\xe8S@c\xb1\x9d|\xca"T@u\x9ci\xea\x88"T@v\x03\x95$)&T@\xb6i\xa4\xaee\xe7S@\x1d*\xb9\xe9\xe6\x1cT@\x94\xe4\xb4\x14\xa4\x16T@\xfaO\x87\xa8z\xf8S@\x10U\x87\xcb\x16\xf4S@b\xc0(\xd1\xf8\xe5S@\xad\xc3k\xe1\xeb\xe8S@,\x0fM{\xc0\x1cT@h\xef\xf8qE\xe7S@0\x9e\xa8(6+T@\x9a{\x83\t#"T@\x81\xc8\x1d\xaa\xa7\xf8S@\xd6\x1f\x1cc7&T@\xa5\x94\xcf~\x17\x1cT@\xc5K\xe3C\x14\xe0S@\xeb\x80\xc5KR\x08T@\x965\x1f\x8d\x94\x11T@\xacf\x83\xd0\xd5\xf9S@\xbe\x87\xaa\xe9\xd4\x17T@q\xc6\xf2\xbe\x99\x00T@\x1eo\x90^m\xf2S@\x8a8,z[\x1bT@6J\x06\xf7\x01\x1dT@\x9d\xbe\'er\x1aT@j\x1b\x96\x10\xd6"T@H<\x1e\xa3t\x11T@\x02\x13\\\xadk#T@\xbde_\xcd\x96\xecS@\xec\xbeo\x04\xfe\xf3S@\x7f\x0f\x0b\xf3\x14\xe1S@*\xcc\xbb\xf7\x19\'T@YdR\x80N\x03T@U\x06\xe3\xe0L\xebS@\x0c<ID&\xf1S@\x9e\xf8\xcd\x87\xeb\xe9S@\xb4%\xe9\xd4\xa6)T@\x0e\x8f\x0c\x81\x94\x18T@\xe9\xe2\xe9y\\%T@\x9a8b\x81\x83%T@\xa1\xecW\x905\xf6S@\xb15\xbf"\xfb\xe7S@\xfe\xb8c\x8e!\xe9S@V\xf3\x15\x7f\xe7)T@\x88^u5\x0c\xe1S@\xffE\x82d`\xeaS@\xb7\x15\xe8\xfd\xc1\x13T@\xe6\xf8\x86\x17i\xffS@\xbf9\xfbD\xfa\xf7S@b\x9d/\xb3\xc5\x13T@#\xf0\xeb\x11\x80\xe8S@sQ\xd5\x14|\x1eT@\x8bN\xfaj\xe0\xf7S@uAL]U"T@\x1a\xd9\xdb\xa1P\xe7S@]\xe8|Y\xf6\x1cT@\'\x95\xdf$\xc5\xeeS@\xa5f;\x14\xc0\x12T@\xf7^\xd8>Q\x1cT@b\xf5+\xa5\x96\x11T@n-]\xd8T\xeeS@E\x944!B\x16T@\xfa\xff\nW\xaa\xf8S@w\x10p\xa4!)T@\x18\xe0^\xaf\xa0\xf3S@\xaf\x0c\xeb|\xe6\xf7S@\x80\x8fE\x84\xe4\x1aT@"\xcc\x04\xbd\xd3\xfeS@\xf0\x89\x02\x18\xfd\xedS@T\xab\xa6\xf3\xd6\xf3S@q\x99\xae\x02\xbc\x1cT@1\xd22C\x8a(T@\n\xea\xdc$\xf3\xedS@\x02\xe5\x97#\xb2\xffS@\xa8\xdc\x1d\xf9\x15\x1fT@lw\x8cm\xa8\x15T@\x84\xd7\xe0\xee\xe0\xeeS@\x123^#\x0b"T@%\x01\xdd\x8d\xab\xedS@\x11\x00\x86\x1a\x86\x1bT@\x9ai\x1es\x9f\x18T@\x12C\xd4\xfc@)T@L\x8e\\q\x92\xf1S@\xd4:\x13\xe2"\xfcS@;{\xb9\xbc\xfd\xf3S@\xe41b\xf1\xb6.T@\xe0\xd9\xb7\xd4\x87\rT@\x18\x8d\xc6)|"T@Cp\xdd\xe0\xa5\xeaS@\xe5\xd9\x16Ey\x1aT@\xb5\x0bw\xa26\x0bT@\xa9\xc6\x829\x13\x1dT@\x9e\xb4\xbd\xd8\x98\xe8S@\x9c0\xd1\xd8K\xe7S@\x1c\xa9v\xe1Y\xe7S@\xae\xa2\xfb\xd2W\xe7S@\xf5\x1d\xde:\xad\xeeS@\x07v&\x88\xdf\xe8S@\xf7#j\tF\xffS@\xbc\xf1\xfb\x01\xcf\xfbS@$\xa0\x00\xa5P\xebS@rp\\+\xa2\rT@\xff\x82\x86)\xa2\xfdS@\xa1\xf9\xf0\x86p\rT@\x17\xfaB\x8e]\x11T@\tD\xc5\x9f\xdb\x14T@\xf34\x12G_\xfeS@\xcde \x06\xce\xf7S@\xb3\xa1\xa8\xc0\x92\xf8S@%\x8c\x14W\xeb\x19T@\rc\x95<z\x08T@\x91\xd6qF\xa6\x15T@\xf5\rz>\xef(T@\x92\x18<?\xe8\x1cT@\xb3\xc9\xb3\xac\x86%T@"\xd4\x9b\xbe\x88\x1fT@\x9a\x8db\x17\x97$T@\x04\xb8\x05\x1bz\x11T@\xfe\xd1^\xdb=\x1cT@\xcafI\xdd\x88\x0eT@}\x83\xd6\xf1\xe5\xedS@C\xf8\xb9\x10\xc1\xf1S@\x82\xcfb\n\xd3\xf2S@\xdb\x13\xc2>6)T@\xde\xf6\xdd\x85\x91\'T@}43i\xf4\xe8S@\xaa\xacN\\\x8a\xfdS@\x16Bj\xc8\xf5\xf3S@3G\xda-Z\x03T@'
p22
tp23
btp24
a(g3
(g4
(I0
tp25
g6
tp26
Rp27
(I1
(I316
tp28
g13
I00
S'\xa9\xdf\xaf8"f\x03\xc0\x7f\xc0\xe7\nwk\xe8\xbfJ\x84\xfa5\ri\x15\xc0\x8d\x1fc\x0e\r\xc1\xfe\xbf\xba\xea\xc2\x8b\x15Z\x11\xc0\xb6\xf2\xa7\xf4eX\xee\xbf4\x10\x0c\xf9\xc3\x13\x03\xc0\x89\xa7~L\xc7;\xfb\xbfu\xa1\xd9\x1a%\x19\xf6\xbf\xb2\x96\xbd\xb2\xe6~\x1a\xc0\x1a\xec~\x94O\xd3\xeb\xbf\xa5\x99\x9f\xb8\x7f \x15\xc0\xca\x9a%\x89\xa6\xda\x02\xc0\x95\x7flZC\xc5\x00\xc0\xb6\xdf\x06\x16\xcb3\xfc\xbf\xa7{XJ\x95\xfe\x05\xc0\x0fk!\\\xff0\xf0\xbf\xf4v\x88\x08m\xe0\x13\xc0Q\xdf\xaf\xf7\xe0:\xf0\xbf\xf0#\x10\xf5e\x13\x07\xc0\xb9\xa9{%\xc7\x04\xe1\xbf\xc2\xd7\xe2\xae|\xba\x10\xc0(\x06n\r\xc5G\t\xc0\xa0\x15\'\x9ex\x8f\xfc\xbf{0\xe6\xe0\xa3F\x17\xc0/U\xc7\x16:\x8f\x12\xc0\xdaI\xb9ge}\x15\xc0\xb5\th^\xe2\x8a\x14\xc03y\xdc}\x00O\x07\xc0\xe7\x8c\x91\x9d\xd6\x0f\x08\xc0\x84g\xed0WK\x11\xc0D\xac)E\x12\x86\x1a\xc0\x99@p\xa1\xa9A\x0f\xc08\x98\xd0z\xbb$\x0f\xc0\xe9<\xfd\xab ,\x15\xc0e\x81\xb7%@\xd1\x1a\xc0>\xd0\xf5hM$\x11\xc0\xc5;\\\x810#\xfb\xbfm1\xb7=\x8c`\r\xc0\xaf-4=;\xc2\x1a\xc0R\xfc\xe1h\xb9\x83\x10\xc0\xae\xa3\x88\xe1\xb0\x8c\x18\xc0*\x01\xf4\xd3\xbc1\x17\xc03i\x95\x11\xce\xe7\x02\xc0\x9d"<#\xac\xef\x08\xc0\xd9\xfc\xa9\x9e`\xe5\x15\xc0S\xa8\x8fV\x03\x94\xf3\xbf\xde?\xc7!RF\xf9\xbfe\x95\'Rm-\x15\xc0=(\xe7|\x14F\xee\xbf\\=Z@c?\x0f\xc0\xbe\x07\x10k\x18\x18\x10\xc0\x1c8\xf4\xf0M\xff\x17\xc04\xe3b!K\x86\x1b\xc0~F\xf6\x9f3\x83\xfc\xbfz\x9a\r`//\x12\xc0\x81q\x9b\x9f\x08\x17\xf8\xbf!8\x82\xbc\xc5T\xec\xbf\x81\xdch\x87NN\xf6\xbf\xa2\xef\x0c\\\x01\x08\xe1\xbf\xb5\xccj\x92\x19\xa8\xfc\xbf\xc0\x01\xcb\x16\xba\xf8\x14\xc0J\xb6PF3\xc0\xf9\xbf\xf4\xd6f\xc1g\x0b\x17\xc0Y+\xce;\x1f"\x02\xc0-\x85\xd5 \x8ft\x07\xc0m0ez:\x07\x00\xc0\xa8\x87\xaa\t\xed\xd4\xe8\xbf\x97\xf7Y n\xf3\x13\xc04\xbbK\xd3\xc9Q\xf5\xbf\xe5\xa2\xa2\x11MX\xd1?\x12\'\x87\xbe,\x9f\xe9\xbf\xa2O\xce{Z\x98\x02\xc0\xb5+\xc9\x19\'S\xf7\xbf\x81\x86\xf3\xb7\xe1\x94\x06\xc0\x86qi\xdf\x0b\xba\x10\xc0\xfa,s\xf7u\xe3\x08\xc0\x99\x04E5)Y\x19\xc0\xcc\xa1x?*~\x11\xc0+\x95n\x9e\x1ai\x06\xc0\xf5\x18c\x15\x9c\xc6\x1a\xc0\x97"\x1e\xfd\xe4B\t\xc0\x95\xd2\xf6\x84\xf3\xb2\xec\xbf\xc9NL\xf66\xa3\x18\xc0\xed\xc0e\x08 \x92\x11\xc0\x9b\xd1\xd0qnr\x12\xc0\x10j\x1f\x11\x03\xe2\xec\xbfp\xbb\xe9\x87\xf9\x92\x1a\xc0\xfeb\xe0"d\xb4\x08\xc0\n\xaa\xbb\x84G\x1f\xfa\xbf\x9d?\xec\xbdG\xcc\x1b\xc01L^\x10\x16\x1e\x0f\xc0*\xb6\xfeQ_\xdd\xe7\xbf5\xf0\x83\xe8\xe5\x01\x18\xc0*\xf1\x9e\xbc\x8d@\x0f\xc0\x85\x95\xbe\x12\x9f\xbd\x03\xc0\xa8Q\x13\xbb\xdey\x17\xc0*Yd\xc2\xf7\xe5\x19\xc0\xb42\x01\x8fb\x0b\xf6\xbf+\xaa\xb3\xd9\xf8\x88\xf4\xbf\xc8\xaa\xf1\xae\xe2"\xfb\xbf\xe9F\xa7b\xd4\x8f\x10\xc0N\xbe\x8f\r\xfcC\xf3\xbf/d\x9e\xbaY\xd2\xf0\xbf0\xa9|\xf1v.\x11\xc0\xb7\xbc\x06\xd8\xa4v\xfd\xbf\xae\x06\xf8\x1a\xf1\xdc\x02\xc0\xfaGZ\x18--\x03\xc0\x13@\xc1\xce\xebD\xec\xbf\xf10Yc\xff!\xf7\xbf\xd9\xe2\x7fF\x8c5\x00\xc0N\xc5\xda^\x8a\x06\xf8\xbf\xea\x93\xa7\\yf\x16\xc0\x9f\x80\x02^\x06\xf7\xf6\xbf`\xc56XZ\xcf\x11\xc0\x1a\xd6\xe2=|e\xfb\xbfz\xe8LNY\xca\xe8\xbf\xec\xf3\xc7\xcb\xa5\xdd\x16\xc0\xf2\x10E\xce\x14\x99\xfc\xbf{Z\rJ\x89s\xed\xbf\xb4\x9e\xe6,*\xa0\x17\xc0\x1f\xb2\xf4\x1f}\xbc\x06\xc0\xcc\xc2V\xb0\xbcZ\x19\xc0\x88\xbc\xe5k1\xc7\xe7\xbfW\x8e\x82\x9e\x17\xc4\xfd\xbf\xaf\xf1\xe3\x88\xc6\x7f\xf2\xbfK\xe9\xdc\xb5[\xa4\xd6\xbf\xadk\xfb X\x13\xf2\xbf\x93\xdd\xf94\x1f\xf5\xc1\xbf\xbc\xda8\xf5\x10\x99\xd3\xbf\xb1\xab\x11s\xcc^\x01\xc0\xe2\xa8\xc4\xf3T\x08\x02\xc0_\xca\x14\x04\xf5\xd3\x0b\xc0\r6?\xfa\xa0\xa9\x10\xc0+O\x1a/\x10\x9d\x16\xc0\xf7\x8a\xa7\x94\x96\x11\xdb\xbf\x8e\xc9\xca9)4\xf0\xbf\x85\x14\xdd\x1dt\xab\x18\xc0!\xa8\x80\x9c\x1bq\xf3\xbf{\xc0\x94\xa7N\xc0\x10\xc0\xff\n\xfe\x02\xa5Z\x10\xc0\xf1\x8c\x9cw\xd3a\x03\xc0@\xd8\xefo\n\xe6\x0b\xc0\x01\xbac\x8dg\x9e\x18\xc0\xdd\x1f\x0es\x0fx\xd7?]\x01\x12G\xb8v\x11\xc0\xe5\xca\xc0\x91X\xa4\xf4\xbf\xa6\x8d~4wj\x07\xc0\xd5M\x83\xd9Y\x98\xfa\xbfN\xa8\x0e\x97\x85\x00\x00\xc0\x00\xee\xd4\x14\x9e\x0c\xf4\xbfVM\no+\xd2\x11\xc0\xd7\xcf\xae\xd7\xd9K\x11\xc0&\xc1\x0e;\xe0\xe3\xf5\xbf\xd2\xf3\x113l\xf0\xeb\xbf\x1d\xf0\xc5Jds\x1b\xc0w6\x89\xab\x9b\xfb\x14\xc0$D\x88\xb2\xd38\xd5\xbfq\xe3\xf8\x03r\xfb\x17\xc0\xe53_o\x87\xbe\x02\xc0\xacmT\x0f\x0e\x12\x03\xc0\x7fI\x9a\xc9\xea\xe7\x13\xc0\xf5\x17\x95MHd\xfa\xbf!\xa8\x80\x9c\x1bq\xf3\xbf\xbee\x9e\xd5\xa0`\x10\xc0:\x9a\xb97*I\x18\xc0\xcd\xa0\xd6>>\xdb\xf5\xbf\xce\x91\xa3;#\xdf\x11\xc0)\xf0R\xbbH\xb1\x05\xc0\rS\x02\'H\xd2\x11\xc0=\xf4>\xddfq\x1a\xc0\xafw\xb8g\xb2\xed\x19\xc0\x92\x91d=\xcb`\x17\xc04\xac\x88\x12\xde\x18\x02\xc0\x03\xff\x0b\x0f\x9f\xf3\x01\xc0^*\xb3\xcd\xb9Z\xf2\xbf\x93D{C*\x03\xd0?\xd3\xba\xbcAl\xd3\xf9\xbf\x96\x85NbE\xd2\xf1\xbf\xb3\xf6\x1dP\n\xd9\x16\xc09\xf9\xc7M\x13\xd0\x16\xc0\xd6\xd8\xd9\'w\xb5\xf1\xbf6\xd4mz\xbaN\x17\xc0\xc9\xd1\xfd\t\xefR\x06\xc0G\x94\x8cu\xdf\xef\x01\xc0\xc1\x0e\xb9A\x0b\xe8\x04\xc0\xd6n6+i\xbd\x04\xc0\xdd\xfe\xa6S3\xa3\x0f\xc0\xc7\xdc\xdc\xb3\xe7\xe7\xfc\xbf\xe3\x8b\xc0`\xfe\xdc\x11\xc0\x87"*\xe6+\x83\x0b\xc0\xf0.9\x8cn=\xeb\xbf\x99E{p\xa8\x94\x06\xc0\xb3\xa5\xf5`X\xc8\xd1\xbf\x037p\xd4"f\x06\xc0\xac>\'iF\x17\x12\xc0\x0b\'\x1b_\x8f?\xfd\xbf\xf8\x03\xa2\xb78k\x18\xc0\x83\xb1\n\xc1)l\x17\xc0\x07\xd9\x93\x90V\xf5\xeb\xbf1\x93\x16aE\x85\x1b\xc0t=\x91\xc0\x81}\x1e\xc0|\xae\x87X\xee\xcb\xf2\xbf\x95\xa0\xafF\x07\x89\x0c\xc0\xab\xbb\x17Q\x00j\x14\xc0\xbe\x0e\xabK\xefg\xfb\xbfX\x0c\xa1Zc\x8b\x1d\xc0!\xa8\x80\x9c\x1bq\xf3\xbf\x80\xe1\xb7\xafqI\xfe\xbf`Q\xd0\x809N\xef\xbf\xda\x95TA\x9c\x0f\xf7\xbf\xbb\x87V\xb4\xe3\x8f\x11\xc0\x11\x8f\xc5\xbeO\x7f\x04\xc0\x85\xae\x1b-\x07I\x1a\xc0\x9c\xa6 \xbe\x15q\x17\xc0\xcd\xa0\xd6>>\xdb\xf5\xbf_"\xd6\xb7\x15\x03\x00\xc0lK\xaf\x12\xa7\xa1\xfd\xbf]\x97\x98n\xf8\xee\x18\xc0\xc8\xf5u>\xfc@\xd0?Q\xc2\xf8\xaa\xb0\xfa\xf5\xbf\xdaUJc>\xbd\x0c\xc0\xc9\xaf\x1cf#\x97\xba\xbf\xebN5\xf0\x93\xcf\x12\xc0\xfe\xf0\x0f\x99\x05\xb2\x01\xc0\x00\xf2`\r\x874\x0f\xc0\xf0  \\\xa9M\x12\xc0\xc4\x01\xf1*h\x9d\x01\xc0;\x1b\xe6%\xc3\x06\xff\xbf\xc9\x1b\x8a\x1e\xfd\r\x01\xc0\x7f\xc5\xec\xc7E\xfd\x14\xc0\xd2\x17\xb6\xbeo\xed\xf5\xbf\xfdQ\x04\xc7\t\xb3\x04\xc0&^\xf6\x12\xc7\xe6\x16\xc0\x9f\xbc\xf3\x9eo\xf2\xf6\xbf\xdck"8\xcdf\xea\xbf\xf3B\x86\xed\xc3!\x16\xc0\x80\xc5\xc1\x13\x8bb\x06\xc0\xa6W+\xde\x9e!\x15\xc0\xe8\xf1_>\x18\x86\xef\xbf\x1a\xc9\xf8L*B\x17\xc0\xaaq\xa4U%]\xfd\xbfC\xa9(\xaf\x00\xde\x11\xc0\x96\x95MY\xdf\xc5\x02\xc0\xdeKO|7\xe3\x01\xc0\xf8\x19\x15\xb9\x96?\x18\xc0\x8b7\xf5d\x87:\x1a\xc0\xd2\xa4x\x13\xc3\xa7\xd9\xbfg[\xf1\x16!\x96\x18\xc0<\x91[\xa2\xf3\x00\xec\xbf\x04\x14\x8d\x80xK\x19\xc0\xc4d\xaa\xb13\xb3\xff\xbf\xfdq\xaf\xa6\xa5\xd1\xec\xbfJ.\x9co\xcc\x99\x03\xc0\x9d\x9b>\xd9\xc8\x15\x14\xc0r6&\xcaxS\xfe\xbf\xebn\x82\xbb\xd5\xbb\x06\xc0\xa1,q\xc7\xf4\x15\x12\xc0x@\x83Et\xa4\x16\xc0\xb0P#\x04mN\xfb\xbf5.\xdex6\x92\xf6\xbfv\xe2*\xcd3\x11\x14\xc0\x0e\xe2\x9f\xd9Qo\x1a\xc0_d+O\x9c6\xfb\xbf \x99\x88\xd3\xa6!\x05\xc0\xb6P+F\x0fO\xf6\xbfw\xf2)\xf1\x9a\xd1\x11\xc0$\x0e\xf9\x7f\xc3\xae\x01\xc0\xb0\x0f\xf0e\xe5\xce\x12\xc0\xbd\x1d\xf2\xec\x80\xc4\xfb\xbf(o?i\xfd\xe7\x0b\xc0K\x02G\xefQ\x00\x00\xc0\xdf~JO\x81\x9a\x17\xc06T]\x94\xe8\xaf\x15\xc0\xd4\xa9\xb6\xb5\x9cn\x0c\xc0J\xa6%\xcd\x9f,\x03\xc0\x1c\x8cU\xff\x89\x93\x11\xc0\x8e8\xdd\xe6H\x03\xf7\xbf\x08\x95\x84N\xb1\x13\xf7\xbf;\xc6U\xd0\xd0\xc2\x01\xc0\x16\x98\x88\xd8\xd3D\xfd\xbf\xcd`D\x88\xe9\xd4\xf4\xbf\xe2IE\xabrj\xf4\xbf\x12xJD\x8b\xc9\x02\xc0\xf3\xdaG3>M\xf3\xbfy\xbf\xac\xe2\xd3\xeb\x13\xc0\xd9\xdd9Q\rS\x11\xc0\xa4\x1f\xf42\xb5|\xf4\xbf\x7f\xeb\xf2\xb2\xac\x94\x17\xc0\xd7\xf8\xa2\xa0A\xf7\xf2\xbfiC]~\x9f\xb2\x15\xc0(=X{\xb8\xf8\x16\xc0\xde`N\x10v\xf6\x18\xc0\\\x0fz\x8bJ\xca\x00\xc0\xc9\xe7*x\xf4\x86\xef\xbf\xa2!\xdc54\xf9\xeb\xbf\xcf\xfc\xcc\n\xc9\x90\x18\xc0T\x18L\xd9\xf5\xed\x02\xc0~\xebwX\xf5_\x12\xc0Rgh\xa9_\x10\x13\xc0`&\xd0<\xcb\xdc\x11\xc0  \x82*\x0e\xdd\x16\xc0\r\x17\xa4\xc7\xdc\x81\x11\xc0s\x1e\xfa\x03\xd5U\x13\xc0\xe83\x98o\xceC\x1a\xc06\x84m\xc8\xa9E\x18\xc0|\x97Q\xb3\xb0\xd5\x19\xc0\xa7\x1f~\x1f\xa9S\xfb\xbf*\x10\xc7m\xe4E\xfc\xbfG{\',\x00\xf3\xfd\xbf\xf9f1"V\xd8\x12\xc0\xe8\x9a\x06\xde\xed\x99\x12\xc0\xe5\xdbU\x0b\xfed\xf4\xbf\x95\xf1\x85\xfe\x18\x19\xb4?8\xda\x84:\xf1\xf5\xff\xbf\x0b\xa4\xcfzx\xdf\xcf?'
p29
tp30
bg3
(g4
(I0
tp31
g6
tp32
Rp33
(I1
(I316
tp34
g13
I00
S'\x15\xd1\x17\xf7\xb6\x0bT@R0\xb5+\xa5\x08T@Dd\xd8\x82\xde\xeeS@\xb4\xc0Je\xc3\xe3S@t\x11\xff\x11.\xedS@\xa6Q\x11\xa47\xf2S@DT\xc4\xc1\xa3\xdfS@O)\xf2F\x08\xd5S@A\xa9ZQ\xe7\xdcS@W\xa9\xea%u\x1bT@]\xba\xeb\x13T\xe8S@CZ\x93\x0e\xbe\xf0S@a,\xd4\xf8\xc9\xd6S@\xbc[\xbeJ~\xeeS@2\x1b\xb7\x1f(\xdeS@\xb3K8\xb0\xfc\xe2S@\xfau\xd2\xf5\n\xdaS@\x93\xcf\xabh\xb6\xf2S@\xc3\x8eai\x97\x08T@]4\x10\xd3O\x07T@~\xd5\xbd9\xf8\x05T@\x8e\xe0\x98\xb3S\x19T@\xce\x14\xbcD\xe1\xd8S@\x1a\'F\xf9\xb1\xeeS@~\xb2p\xe4\xa2\xfbS@\x94e\xd4\x95\xfb\x06T@\x12;A\xbfW\xfdS@X\xf0\xe4\x16\x0f\x05T@\x8f:Z %\x07T@i\x0f\x9d\x87\xfe\xdaS@9\xa0\x16\xa3\xb5\xeeS@|\xc8\xe1\xd21\x0fT@P3Pl+\xfaS@\x07\x1c\x8f\xf9\xdd\x16T@OW\x80\x8f\xd4\xfeS@\x11Pn\x8bA\x08T@\x03\xeb\x0bq\xa8\x18T@bl0\xef\x7f\xdeS@\xc1\xf5\xc6&\xe6\xf7S@\xa2T*\x0c\x0c\x1fT@D\xe0\xc0\xbc\x93\x05T@\xd9\x01kU\x11\x0cT@M\xef\'\x80\xb4 T@\xce\xb3\x83\x8cc\xdfS@Y\x18\xdeS \x17T@\x19\x17\x8a\xbc\xff\xf0S@P\xca\xd6\x96\xd3\xf0S@U&\x94c\xb3\rT@t\xb2\xef\xe8\xa5\xf0S@\x81\x14M\xdb\x02\xf2S@\x93\xe3\x99uJ\xe5S@>\xf2\'\xbd\xc8\tT@\x80Y\x08\x0b\x15\x14T@\x029\x9b\xc4Z\x19T@\x976\x81OG\xdeS@\x83j\xe7,\x06\x1dT@\x9c\xe7\x0co\xae\x0eT@\x1f$\xd2\xae\xad\nT@\xce\x9bo\xf0\xe3\rT@:j\xd6_\xfb\x05T@a\x94\xc7\xe5\x19\xd0S@Z\x9cu\x15*\x1cT@z\xdc<TP\xfdS@tC?\xd8\xc2\x0bT@;L\xa9\xc8\xa4\xe5S@\x9d\xb0\x8c\xbe5\x07T@y\x1b\xb7\xa2\xe9\xe4S@ \xb5\xf7S\x14\tT@\x1b\xf7(\x0cz\x02T@\xcf\x9e\x1d\x1d\xc5\rT@\xe8\xdd!X\x16\xf4S@\xcfP\x13s%\xdcS@\xb0v[\\\xbf\x11T@5^)\x1b\x9a\xe6S@\x16\xad\x13\x96\xc1\xf2S@\x9d\xe9\xde\x9b\xdb\x13T@\xbc\xb95\xd8\t\rT@\xe7>tgm\x08T@\x80\xcf{\\~\x08T@\xf9Jb\xfa\x04\x12T@\x94\xe62\x0f\r\x1fT@A\xab#\xd6\xca\rT@\xa3Ru\xfb\xef\xf8S@Gz\xe5\xab\x9c\x1eT@>kM\x03 \x11T@\xfe\xb5\x8d\x99\x9b\x07T@\xfe\xe6A\xd3\x0c\xf0S@\xf0\xda\xc8L\xc7\x1aT@3\x06\xafd\xef\x0fT@\xe2_rr\x8e\x08T@\x93\x84R\xcd:\x19T@\xd2\xad\x8cv\xdd\x16T@-\xe2\xb6\xf9\x7f\xdbS@:Se\x95\x1a\x14T@b\xcc\xfa\xc7}\x08T@*]\xa4\xd0;\xeaS@\xc5\x05\x1f\xc7\x04\x13T@\x9bkaO\xfe\x02T@\xdf\x80g\xca\xef\xdcS@{1\x86\x92\x8c\xdbS@S\xbe\xa7\x94y\xdeS@\x06\xa4\x1bM&\xedS@3\xfc\x06\x9a\x12\xf2S@\xa0(W\t{\tT@\xdfq\x06\x8f\xea\xebS@\x08\xe7|pt\xf1S@M\xab\x84o\x1e\xdfS@\xfb\xd5\x96\x13d\xdfS@2 >\x9c\x9e\nT@\x8f\x16\x0c\x83\xb7\rT@\xc7\xfc\xd5\x83n\xe4S@#\x04\xff\xf6\x1d\xd9S@!\xba\xc47\x87\xe7S@\xab\xb1`\x8c\xd1\xefS@\t\xcb\x9c\r\xa9\x0fT@\x1e[\xd8\xd4\x04\xf1S@\x0e\xfc\x8b\x13\x1c\tT@~\xa0\xef\x02\xd8\x1cT@.\x8fw?\xee\xe0S@\x8f\xed\xb0\xc1\x85\xeeS@\xf5\xa2z\xea\x92\x15T@\xdf\x0ew\xf0\xe3\xe4S@f\xef-\xbd\t\x1cT@,\xb9K\xcfj\xe6S@\xfc\x04\r\xa6\xa4\xd1S@j\x94\xb1\xe0\xe7\xd9S@\x13\x12\xec\x1b\x11\xe2S@6\xab\xdeHO\xe7S@\xe7\xa2\xd9*\n\xd8S@$\xbe\xa2\xf3Q\xe0S@y\x95\xb4Hj\tT@@$w\x9a\xcf\xe5S@\xc8>\x1f\x93x\xe1S@\xca\xa4\xf5D\xe6\xebS@\xc5\xdb3\x86\xef\x14T@i\xe69U\xee\xddS@\x17Cb\xba\xef\xd9S@\xc0[A\xe27\x1eT@\xda\xcaeD\xd2\xf0S@\xf0d\xc7\x003\x19T@\xf37`R\xdd\x18T@\x8btAV\x99\x0bT@\xdd\xe6\x18\xf9P\xedS@<d\xb0\x1f\x98\x1eT@o5f)[\xe0S@\xc3"\xcd\xedZ\x11T@\x1f\xd4\x9b\x87\x99\xdbS@\x0c\x9a\xe7\xb6)\x07T@s\x9a\x93\xa0}\xddS@F\xb6\xa2\x06\xc8\xe4S@\xe2b\xad\xd0\xc7\x0cT@\xc4\xd3a\x1e\xe6\x0eT@_"W\xb9\x8d\xedS@~=\xd3zn\xd1S@G\xe2[\x8d\x9c\nT@l\x07\xc9Ar\x19T@.B\xd3/\xe6\x10T@!\x95\xc5\x8cH\xe0S@\x94\xf7\x88\xd0"\x14T@\xcd\x8b\xc8G\x16\xdfS@\x1d\xa3c\xc8a\xdfS@1\xdaia\n\x03T@0JDM\x0e\xd8S@\xda\xcaeD\xd2\xf0S@K?"\xb8\xc0\x02T@t\xcd\x1f\xf3\xc4\x1dT@\xa1d,{\xe3\xdcS@\xa7\x81\xe4\xad\x7f\x10T@\xb6\xa2\x9dX\xbc\x11T@\xf9T\xe41T\x0fT@\xbe\xa6\x8c\xda"\x1bT@UT9Br\x08T@\x1d\x88\xe2D\x9d\x06T@\x0f*\x16\x84\xd4\xd5S@\xba\xac\x80\xe9\xd8\xe5S@\x80\x0ed\'\xee\xe5S@9c\x8fs\xa0\xf2S@\xdee:\x0f\xf5\xe2S@V\x1d\x06\xeb\x02\xe1S@\xb7A\xbf\xb0\xe5\x1cT@\xee\x02e\xdeo\x14T@\xaa\x0e-\xa4\xf7\xfcS@\xee\xc3Lb\'\x13T@\xf3{\x96\xed\xae\xd9S@\xdb=:\x96\x82\xd9S@7\x871\xe6\xce\x13T@\xe2:\xab\x98\x9b\x13T@+y\x9e3\xcb\x17T@\x8f\xd1\xf8:/\xd8S@\xca\xcf<\xd2\xd2\x0eT@s6\x95\x91\x0c\x08T@K\xaf\xc2i{\xe8S@\xcaM\xffeY\xe5S@\xaeLgPV\xd5S@\xf5\xec\x8d%&\xdaS@\r\xcbo\xb0\x8c\x0eT@\x86\xd5D!\x16\xd8S@\x87I\xeb\xa7\xe9\x1dT@\xb7\x98\xd8(\xcc\x14T@\xb0\xfce:\x9a\xe8S@\x00\xa5\'fd\x19T@\'\xd1zL\xbf\x0fT@\x1f\xeb\x17\xc7V\xd0S@\rI\xcf_\'\xf9S@\x0bH\x83W\xa0\x03T@\xd7J\xf83]\xeaS@\xcb\x14\x1f\x94\'\x0bT@\xda\xcaeD\xd2\xf0S@r\x85\x9d\x19-\xe3S@5\x0c\x13\xf0\xef\x0bT@k\x95\x0c\x9f\xb5\rT@ww\x03\xeb;\x0cT@\x89\x08\xc6\xd6\xe2\x13T@\xb5^\xd1\xe9o\x04T@?\xf2\x9ds\n\x16T@\xa1d,{\xe3\xdcS@Vd\xd5\xaa\xc9\xe4S@\xce]\xd2\xb1\xe2\xd1S@\xaa\xc6U\x07\xd2\x19T@\xef\xf6\xb1\xf4\x91\xf2S@c\xd1e\xce\x96\xdbS@\xbf\xc0\xa8D\x84\xe2S@N\x8c*\x07`\xd9S@L}6\xf3\xa6\x1bT@\xeb~\x98\x15\x8d\tT@~<\xe0\xe5\xf0\x16T@\xa1\xa5\x96\xe3\x86\x17T@\\\x1e/\xea\x11\xe7S@\xf7\x02\x8a\xa3\xe1\xd8S@;\xc3\x94\x9b\x18\xdaS@\x03\x90\xc8#6\x1cT@\x0b\xec\xe5\xb1h\xd1S@Y\xa7,\xfc\xb1\xdbS@\x0f\x9bq\x86/\x06T@]\x00\x0c\x0e\xca\xefS@\x04V\x88\x98\xea\xe7S@\xf5\xa6.\x8a\x19\x06T@\xb7\x0f\xf5t\xc3\xd9S@-.>\x19\xa2\x10T@\xe8<\x8cb\x02\xe8S@\x9c\xda2O\xd7\x14T@\x9c\xe0\xf4\x13\x15\xd8S@\xaa\xb6`+\xd9\x0eT@x\xfb\x92\x99\xa7\xdfS@\x19NC\xb5\x7f\x03T@3\x0c\xb3\x19\xd5\x0eT@\x94\xda\xbaEl\x04T@\x9bC\xbf\xc2\x0e\xdeS@h\xcc+\x1f\xed\x08T@Y-\xbcK\x91\xe8S@\xcd\xf3/\xa5\xee\x1bT@Nqz-y\xe4S@&$\x8e~\xf0\xe7S@nG\x06\xb6\xcf\x0bT@\x02ri\xcb~\xf0S@\xb9Paf\x98\xdeS@\x8eHYy\x06\xe5S@}o\xea\xd7\x95\x0eT@\x05\xa6dZ\xfa\x1aT@\x10/\xac\xb4~\xdeS@VS\xd7\xbb\xf6\xefS@b(\x0ft%\x11T@B\xf5\x0cZ\xa5\x08T@\xe1\x9a\xff?z\xdfS@\x8aSN\x0c\x1a\x13T@\x87\x81"\x18\xfc\xddS@\xf7P\xc4\xf9O\rT@\xa8\xb5\xaf#\x8b\tT@D$~h2\x1bT@\xa5\x18\xb8\xd40\xe2S@)\x9d\xea\x95\x85\xedS@5/\xff\xab\xd2\xe4S@L\xb7\xeb_K!T@\xa1\x9f\xd9\xff\x9e\xffS@p\xcb\xa95\xd6\x13T@tv\xbe\xef\xc0\xdbS@*\xce\xc9\xfa/\x0cT@\xc1\x81d\xa2c\xfbS@\xe3\x92\xd1\x14\xc7\rT@\xfdS\xffx\x8f\xd9S@\x15\x98\xe2\x80 \xd8S@\xe8y\xa9[\x98\xd7S@~\x93_o\x9b\xd7S@P\xd0<\xef\xa9\xdfS@\xac\xfb\x85\xbc\x0f\xd9S@\xa1\x05\xbf\x0b\x02\xf1S@\xc2\xe4\xb7^b\xedS@\x95F\x07\xea\xbf\xdbS@L\x0e*x\x10\x00T@\x12\xd9\xb0\xfc\xd9\xedS@\xf4\x16\xa0\x85\x9b\xffS@\xee,\x91_\xdc\x03T@\xfd\xfc\x7f\xd1\x9b\x07T@$\x8dC\xaa\n\xefS@\x18e<\x91\x0f\xe8S@\x00\xb2\xfcx\x89\xe8S@\x85@[\xc2\xa5\x0cT@\x87F\x9em\xd4\xf8S@\x15\xe5\xc1\xd9\x7f\x07T@5\xb6R4\xe4\x1aT@\xe2{\xa3\x8d\xd1\x0eT@\x82a\xcbq\x0e\x18T@\x96\xb2\xd83C\x11T@\xb2\xcd\xe2\xbf\xba\x16T@\x86\xd1\x9b\x81{\x04T@\xc7mX\t\xdb\x0eT@Vnc\x08H\x01T@\xfc\x01#\xd7\xa0\xdeS@\xc3\x1b\x17]n\xe2S@\x80\x04%\xa6\xbb\xe3S@\xc0\xb8\niB\x1bT@a\x83\xd7\x05\x87\x19T@Z\xeaR+G\xd9S@`(I*\x04\xedS@\x0f\x05\xde\xb5\xd5\xe4S@\x05\xa8\xfc\xe8\x8c\xf2S@'
p35
tp36
btp37
a.
