# Supplementary material for: Sea ice drift data for Fram Strait derived from a feature-tracking algorithm applied on Sentinel-1 SAR imagery
Source: Data Brief. 2018 Apr 19;18:1410–5. doi: 10.1016/j.dib.2018.04.034 (PMC5999601; doi:10.1016/j.dib.2018.04.034)
Supplement: Supplementary file 2 — Supplementary material [file mmc2.zip › fs_s1a_data/HH_filter200vec/FramStrait_HH_20141109T075339_20141109T173954.dat]

(lp0
S'S1A_EW_GRDM_1SDH_20141109T075339_20141109T075439_003202_003B10_185B.zip'
p1
aS'S1A_EW_GRDM_1SDH_20141109T173954_20141109T174054_003208_003B38_AB1F.zip'
p2
a(cnumpy.core.multiarray
_reconstruct
p3
(cnumpy
ndarray
p4
(I0
tp5
S'b'
p6
tp7
Rp8
(I1
(I1839
tp9
cnumpy
dtype
p10
(S'f8'
p11
I0
I1
tp12
Rp13
(I3
S'<'
p14
NNNI-1
I-1
I0
tp15
bI00
S'M\x8ewV\xe7\xf2+\xc0\x1a\xc1\x9d|\xc8\xa40\xc0FR\xc8%\n\xc90\xc0\xec\xa0\x91\x01M\t)\xc0\xe1\x17\x1d\xe9\x98\xaf)\xc0\x1f\x93\xf8\xc2\xae\xce1\xc0\xa0n\xe4fxS1\xc0^\xe6,\xc1\x93\x890\xc0\xa8\x1d\x8e\x0c`r)\xc0\x91\x00kk@$%\xc0\x83(\x82\xad\xc7\x8a&\xc0\xaf\x9d\x8b}\x11(%\xc0=;\xdaw\xd10*\xc0\x05\xc4+ba\x98$\xc0\xc5|\xa1(s\x1d*\xc0fs\x8bo4\xac$\xc0\xdbuqx^\xae"\xc0 f\xc2(\r\xf0#\xc0g\t\xb0)\x1c\xa2\'\xc0\x0e\xc7\x17(4F\'\xc0\xed|ekHa&\xc0\xac\r\xeb\xe1]V/\xc0!\x12&\x1b\xdc\xb7%\xc0I\xfb.\x91\xf6\xa0$\xc0\xbf1\xb1\xd7\x9b!2\xc0\xd1\x06\xf7t@\x8a"\xc0\x86e\x14\x93\x03\x92)\xc0^\xd6T;)f.\xc0\xe7\xfb\x81\x87\x1c\xa2\x1b\xc0\xb4\x92\x10y\x9b\x10&\xc04\xb7/\x0f\'v(\xc0\x0c\xe7\x07\xa7U\xf6)\xc0\x94\xdf\xc6\xe1\xec\xa9(\xc0\xbb\x1c?\xa3\xf9\x930\xc0\xe6\x0c\x9e\xe5\x1dD1\xc0;\x16c\xd7k""\xc0\xd3d\x0f/\xa5n1\xc0\xb39\x1fNN\xec)\xc0\xe5\x02r\x826\x08/\xc0Npa\x93{\xa0(\xc0Y\x97$O\x9dd0\xc0]\x17\xcb,\x94\x84!\xc0\x8a\x9e\x99\x7f\xb8\xcb/\xc0\xdcu\xbb\xd1F\xe2)\xc0\xe0\x07\xaaa\xc4H0\xc0ZO\\\xea\xdb\x97$\xc09\x05\xca\xa5\xc1x$\xc0\xe6I\xddrC< \xc0G\x0f\xeceO\xb8)\xc0zw\xdfn\x88\xea\'\xc05xG\xce\xa9\'2\xc0\x94\xa8\x83#\xea\x150\xc0O\xb2\xcd|\xf1\x15*\xc0\xb1\xbeT\xbc\xfay-\xc0=\x18&\xb4\xe1t&\xc00\t0\x01\xd560\xc0\xf5o\xf9!\xdf\xf6(\xc0Y\x1f,>\xe5\xe5*\xc0\xb2\x19(ux\xae1\xc0QO\x00\x06\xa6*%\xc0\xde\xf1\xb4\x89\x84\xec\'\xc0\x02-\\\xf4\x06\xde&\xc0\xe9\xe0\x80\x9eF=(\xc0\xd8b\xb1\x82\xa6\xc9#\xc0<\xc4\x0b\xb8\x8a\x8c \xc08\xd9\xb9N\x13\x92&\xc0-\x9b\x8a\x9fY\xc3/\xc0\xf6\xa1\x15\xc2\xcc\xad(\xc0\x9e\xe7\xd0\x0eB!)\xc0\x05\x92\xb2\xb2\xbb\xa2&\xc0k"\xc1K\t\x97/\xc0 F\xfe\x12\xb4\xbe0\xc0\x15\x97\xc5H\x17\x97.\xc0ZR\x83\xdd \xc6%\xc0^H\n\xc6S\xd2.\xc0]\xea\xba\x1fAS1\xc0\x96\x8e \xcf\xb5!0\xc0\xcaL8@\xb7\x8f/\xc0\xef\x88\xf08,\x9d.\xc0\'\x14R_hr1\xc0\x9ci\xc9N\x93\xc6#\xc0\xc9\xa7Y\xca\xb1$2\xc0\xf1x\n\xa9f\xd6 \xc0\x9axe\xa4\xe7\xf6(\xc0\xdf:C\x8c=\x980\xc0@\xe8\x96\x7fRH(\xc0\xbb\xfa!\x9d*l#\xc0\x8f&v\x85@"$\xc0\xe8\x9f1!\t\xdb&\xc0\x83?~\x96\xd7\xb5&\xc0\xa7\xbf_\x9ey\xcf1\xc0\xa4\xa9\x1b\xf3]\x00,\xc0b(\r\x15\xd0\x1a)\xc0_\x07\x7f\x077I)\xc0\xa9dR\xba\xd0W&\xc06\x0c}\xd7\x82\x9f.\xc0?\x9e+\xa2P\\0\xc0cy\xc4\xfc\xed\xc8&\xc0\xc2 |k]E)\xc0\xb5Nu_;\xce,\xc0\xf2\xcf\xad\xf4\xcc\xf30\xc0\'5\xf1\xedAP)\xc0\xda\x82\xe2O\xcf\xdf"\xc0\xc5?o\xdb\xdb\x17+\xc0\x84N\n\x8b\xafa\'\xc0\xf5\x05)\xd0\xfb\xdb1\xc0\xd2l \xe3x\xfa#\xc0+\xadUh\x0e!)\xc0\x147m\xd1\x87\xdb \xc02F\xeb9\xe2(2\xc0d \x0b\xde\r\xdb#\xc0\xfea\x86\xa38Z!\xc04e\xf3\xc6\x9f\xad+\xc0;\x81\x10\x1f\x8a_"\xc0 ]\xdf\xf5\x0b\xd8#\xc0\x83\xce\xf1e\xfb\xa7(\xc0\xc7\x17\xb7ihT1\xc0\x08s\x909\x08\xe7#\xc0\x84H\xa4!\x0b\x9d.\xc0\x88\\\x89\x89_\xc9&\xc0\xf4\x9cLC\xe8\x8c\'\xc0\x17\x15j\xe7\x93\xa1.\xc0\x94j\xd3\x9a`\xce0\xc0\xee\xf8\x14\x989@\'\xc0|\xc5\xc8\xca$\xf6$\xc0\x82\xe7\x96\x98\xf1\x80$\xc0\x92vc\x96\x11\xee.\xc0\xf3h\x9bi\xf3\x00-\xc0\xe1\x81\xcf\xf4\xd7\xeb&\xc02\xc8]\xf7)\xe2#\xc0l\xb3\x97\xdfg\x05.\xc0_\xae\xf8\x10\nX0\xc0\x11\x92\xd1\x18\x9e\x95\'\xc0+3e\x07\xb3R%\xc0\xbfi\xef\xb9\x82*$\xc0\xa8^\xb1\x97\x96\xd6&\xc0\xcb\x81y}u5$\xc0ob\r\xcb\xc9\xf4,\xc0\x91\xb3\x92\xa4\x91\x9b\'\xc0\x06\xdb\\C\xd1q1\xc0s7\xb9\rjm#\xc0oSC\xe7\x12\xea(\xc0d\xf4\xbf#\xc0\xaf\x1b\xc0m\x92OQ`\xa5!\xc0+@s\xb0\xe0\xbd"\xc0\n\x1e\x98\r\x83T&\xc0\xa0"G\x08u\x861\xc0\xcbG\x8d\x18\xe1\x85-\xc0\x03\x99\x9apC\x12 \xc0\x0f<\xe2e\xc1Z/\xc00(-\x8b\x93X1\xc0\xfe?\xdd\x95\xc7\xff/\xc0\x7f\xa0\xb9\xafh\xf4!\xc0\x16r\xc5|XU%\xc0\x9d\xb0{\x9c\x84k$\xc0\xf6TK\x16r\xb31\xc0\xdc\x8c\x7f\xe7\xa2\r*\xc0\xfe\xb8\x14\xf6\xe0\'(\xc0b\'\xd5\xc0\xd6\xb9)\xc0\x160\xae\xe9\xca\xc9#\xc0\xf2D*\xe2\x16\xb5$\xc0\x16\xcePfE\xbe \xc0K\xfe\xbeYw\xac$\xc0\x04\xcft\xc6vE"\xc0wo1\xaf\xd4\x15%\xc0g]\xbf\xeeWF!\xc0\xc7\xd9\xb0\xe7wh0\xc01-\x85\x8bH\xbc)\xc0\x12\x87\xab\xc6\x06\xa2)\xc0\x07\x19\x80\\$\xaf(\xc0\xe2U\x81`\xfen1\xc0\x83g\x18k\x9da-\xc0_\xd4T\xbalo-\xc0)\xbd^\x0e\x11\x01*\xc0h\xaa\x1c#\x08\xdb,\xc0\x07,\xffd?\xe4&\xc0\x99<\x9f\xc1U\xb0)\xc0\xad\xd6k\x92\xe2\xcd"\xc0\xc7\xf7Y\xe4!V\'\xc0\xcf\xc4\xba@L\xe4)\xc0\xff\x9fE\r\xaf|\'\xc0\xa9\xd1\xbe\xac\xc8D*\xc0\xb1T\xcfX\x8b\xb2)\xc0\xe7i\r\xa1-\xc7&\xc0Plb=\x1f@*\xc0\xc2wR8%\xb6\'\xc0^)\xfdN=\xc2)\xc0\xbe\xd4\x8e\xb8&\r \xc0 \xa2\x08\x9c\n\x08)\xc0\xd6\x80\xc1\x9c\x05\xb9)\xc0t)\xd4\xccdW$\xc03x_(\xa0\xbe%\xc0\x18\x8f\xec\xccI\xad#\xc0,\x99:\x04\x90q&\xc0\xbc3\x01\x07\xfa\xea)\xc0\xce\xcf\xe9\x0b\xaba0\xc0\x9c\xff\xcc\xab\xfb\xaf/\xc0=\x8a\x9b\xf9@\xd50\xc0\xdc[X4\xaa\xb8"\xc0\xf1Y\xc7\xea)1\'\xc0\xac\xfc\x89_"\xac1\xc0\xc89\xb9\x8a\xc4\xf3+\xc0/\x80\r\x97\xfa\xb7.\xc0.\x94;:\xbf\xb4&\xc0\x07\xfeA4\xeb\x8a%\xc0\xa5.\xf5\xef\xe0\x11\'\xc0$PL\x1b\xe8\xe8$\xc0\xedQ\xec^\x9c\xe2)\xc0\x9f\x85]\x00\xce\x04/\xc0\x84b\xdf\xf13o\'\xc0X\xa3"\xf7:\xa6&\xc0\x15\xabzY[\xf9!\xc0\xd2\xecv\x91\x81\x1c$\xc0\x89\xc3\xf3\x9c\x7f\x90.\xc0;\x1e\xd9\'\xb6\x90&\xc0\r\xefl\xf1o\xaf0\xc0hK\xd6\x8fo\x95&\xc0\x95\xcfP\xd1v\t*\xc0w\xbe)\xfc\xc4\xbc/\xc0\xbf\x8d\x0e\xd1p@&\xc0\xb68_\x83\xeb\x100\xc0\x18\xac\x85=\x96"2\xc0\x93\xdc\xc9\xdc\xb2\xa9)\xc0\x0b\x89g\xb9\x00\x901\xc0\xb5w\x14\xe6\x98\xa2$\xc0\xd4\xe29)V}0\xc0\xf9\x0es\xf7c+!\xc0\xa6\x8b\xdc\x84B\x16(\xc0\xeckX.G\xbc&\xc0Q+\r#X\xaf1\xc0\xb2+`Y^)*\xc0\xbbY\x17\xa6\xdc\x961\xc0\x1a\x10\xb1\xfd\xb4\x97+\xc07\x0f\x90\x9df80\xc0@\xf2\xf7,\xeb\x1d*\xc0\x94NY\xa3\xb7m%\xc0\xe1C\xb1\x83\xda,0\xc0}R\x96\x9c\xb5\t0\xc0\xb2b \nR0&\xc0`\x062#\x88\'0\xc0\xf1\xe8\x0bD\x9d4!\xc0)8\x83S\xb2@!\xc0\xc08__[\x8e-\xc0\xd3\xa1)\xca\x9f\n*\xc0e\xa4]\x98t\xed(\xc0,\x97\xf07`\x87-\xc0x\x99GR\x9f~+\xc0\xe25gF\x94u0\xc0\xbdp\xee\xa2f\t)\xc0\x08\xa13\xc4\xe6\xc70\xc0\x8ej\x03\x0e&\x080\xc0m\xb8\xd57\xf4\x85-\xc04\x96?\xfa\xcb\x020\xc0\x06\xa8\xde(-,0\xc0._\xb4\xb9i\xc9&\xc0\xa1\xde\xf1\xd4\x81\x1c0\xc0\x18.|\x13\xb6\xdd\'\xc0\xd5}\x92Q4!0\xc0\xa6.\x7f2\x94\xf0/\xc0\x88\xac\xbb\xc7</2\xc0\xb1L\xf3\x9f4\x87%\xc0\xf1\x92\xb1\xf0\xad\xc30\xc0x7}Q\x80\xab&\xc0\x19\xddc\x1d\x19/0\xc0e\xcf3\x13\x19:(\xc0\xc8\xd2w\xe3\xbe~)\xc0\xebm\xe5p\xbbx0\xc0y\xc76[y\x97(\xc0\xae\xf9\x9f\x1d\xc3\xc6)\xc0\xd9\xd2\xdd61\x05#\xc0,v\xee7v[0\xc0D\xbc\xc2-\xa68*\xc0B7cV\xad\r$\xc0%G\nZ\xdew*\xc0\xf3\xd5Z3\xf9\xde/\xc0\x04\x19\xf8\x1c%!)\xc0\xf5\x96\xa3(U\x99-\xc0\xe5\x1e\xa3S\xc5\xcd\'\xc0s\xdf\xc1\xcd\xaa\xaa.\xc0\xfey\xe5\x8c\xf8m/\xc0p\x99\x169\x9a\x0f-\xc0\x02rl\xdc\x8c#2\xc0+\xd6Tn\x81\xe50\xc0\x17\xca\xae%\t\xdd#\xc0;\x90\x92\xfa\xbeI(\xc0\\h\xf1\xe9\x1d\x92,\xc0g\x12u\x1e\x99\xf9"\xc0\xb2\x19v\x0b3\x88\'\xc0\xd6\xa3G\t\x02\xf1$\xc0\x8bKJZ\xf4\xe7#\xc0\xf2)\x86\xd0\xd1\xc1$\xc0\xe5/\x9d\x1d\xd7\xb7 \xc0W\xae\x07>na1\xc0\x9e,_;e\x18\'\xc0\xb7Rp\xb4\xeb\x1b%\xc0\xeag\xb7\x1d>\xf4,\xc0?\xc6\xea\x95\x93H)\xc0@\xb2\x9fx5r,\xc0\xd5\x87\xe7t\xce\x960\xc0n}\xcc\xa0\xf9\xef"\xc0\xeb1:\xf9\xf9\xf3(\xc0\x97\xcc\x88\x19\xf8O+\xc0\xec\xc5\xd6\xe4\x14\xd1!\xc0\x0f\x85X\xf2%\xa5$\xc0\xb4\xcb\x06\xe1`R\'\xc0)\xd5>\x89\xb2\xe0)\xc01\xd6\x0c\x9fm\x10(\xc0\xfe\xa6r\xd5X\x120\xc0MV\x03\xb5\xfd.!\xc0\xa1"\x1f\xa8\n\xee"\xc0\xcer\xa1M\x8b\xe2%\xc0El\xfe5\x8a\xba)\xc0"\xf7\xdbJ\x85\r.\xc0\x82\x8e\xe7\x1e^Z!\xc0\xb5\xc9S\xa5\xccp$\xc0\xbe\x9e*\xf6o\xdc)\xc0HU.2\xf3Q*\xc0\xe3\xdb\xbb\xbf\x9d\xb9%\xc0\xc2^\xa7\xcf\xd28(\xc0\x84\xe7\x9b\x15\xeb\xc8!\xc0\xf8\x8d\x1c.nP#\xc0ff!?\x1c\xa5(\xc0\x97\xda\x1fO8\x0c%\xc0\x98\xe72\xffG\x9f\'\xc0\xf84\x9d\x9d=y1\xc0\xbaj\x0f\xe0JD1\xc0\xcd\xf1\x07zYl1\xc0\xf9\xe2kF\xe1X)\xc0\xa8\x16\x92\xca_\xf5#\xc0\xdd\xfd\xe9\xdanN0\xc0\xb4\x82\x8b\xdd\xcc\x8b!\xc0K[\xcb\xd7\xe4\xbb\'\xc0\xf8\xaa\xb4lg+2\xc0>\x9b\xa5\x94\x05\xbe$\xc0\\\xfd\xae\xcfSG&\xc0k\xd1\xd2U\x03/\x1c\xc0\x8d\x81\x7f\xab\xa0,%\xc0\xd1P\xc8\x12\x8b\xef$\xc0o\xc9y\x15\x8c\xc2%\xc0\xf3\x1b9\xe3W\xc9)\xc0_\x03\x90\xb2\x9b90\xc0g6Qz\x9a8%\xc0\x0b\xdd\x96\xddE:&\xc0\xec\x04\xbf\x19[\x04&\xc0\xdf\xd1\xbf\xc3\x0b\xca\'\xc0ME\xf4)\xf5\xd5%\xc0\xb4C\x97\x0c\\5&\xc0I\x8ei\xd1\x87]&\xc0\xa0\xbb\xe3\xdb\xd6\xf30\xc0\xc3\xbc\xb3\x9a\x8a\x9e)\xc0{kE\x8dIr-\xc0|\xab88\x1a\x98\'\xc0hS\xd5QVS1\xc0\xdf\xa9\xcd\xc5\xce\xa8$\xc0\x0btQ\x07\x9b\x8f&\xc0\xff\xea\xbcc\x1c\xd1/\xc0\x05\xab\xa6\x85(\xce+\xc0\x885q\xa4\x8d\x9e)\xc0G\xff\xe6\x00\x04\xd8&\xc0\xf6\x8b\xbcv\xe8.)\xc0\xaf\xfd#\xab\x82\x831\xc0\r\xd0\xea\xf8\x1df1\xc0P\xaaLC\x948%\xc0\xbb\xed\x98\x81\xf1f!\xc0\xb7\x9f\xeaR!7)\xc0\x0c\x13\x15\x0b\x95f1\xc0\xb6Chm\x89\x91\'\xc0\xf5\x98\x8dW\xe4L0\xc0\xce\x8c\xedi\xfb\xc7\'\xc0RW\xcb*\x11a%\xc0\'\xe6c\x07%m \xc0K\x1b(\xbcI\xc00\xc0\xaf\x86\xf0\xa4:\xa0\'\xc0y\x02u\x1ak\xd2.\xc0\x8c{W\x7f\xbf\xcc0\xc0_[\x8f\xa5\xed\x010\xc0\xa5\xc0A\x9a\xfd[%\xc0\xfc\x07\xcf\x9d1c0\xc0\xe6D\x81\x0f\xabk1\xc0\x1aiL\x8e\x1fM,\xc0\xd6\x06\xc4e\xd7-/\xc0}\xf6L\x9f+\xf5\'\xc0\xa4\x16Z\x9bC1%\xc0\xe8\x97&\xb1\xb1a\'\xc0\xf5M\x16\x04\x1e\xc21\xc0\xacpFR\x84\'(\xc0\x7f\xb6W\x00@\x8e\'\xc0\x96\xf5\xa5\xb9~\xa8(\xc0\x83`r\x8cIR"\xc0\xa9\x1c\xac\x90\xe91+\xc0\xc12\x99\x11\x01\x98\x1a\xc0\x087f\xea(\x1b \xc0\xc5\xff\xf4\x93[\xd0\'\xc0M\xe6\xbcKb\x01&\xc0\xcc\x91\xee-O\xa0!\xc0=\xab\xa2\xa9\x8c\x15/\xc0\nN\xfb\xb6\xb5$(\xc0 D\x88\xef\x00Y\'\xc0-\xdb\xed\xf4\xa7\xac$\xc0\x94\x88X\xd4\x05\x16 \xc0\x02\xac\xf8\xfa\xffT1\xc0\xf9\x925\x85\xc0\x84)\xc0\x1f}\xbf\x0e1\x81&\xc0\xf6Z\xb1\xc0\x9b\xf30\xc09vE\x106\xc4,\xc0\xeb5\x91q\xde"-\xc02\xd2\xa8 /w%\xc0{\xdc\x95m\x9d\xd4$\xc0\x87\x0c\x96\xc7\xe9\xa4&\xc0\x0frLR\xdaf#\xc0GZ\x15\xda\xbbb"\xc0h\x02\xc3ZB\xac"\xc0\x04G\xb0\x1d\x8e\xa6.\xc0J\xe4L\xef08-\xc0Q6\x89\xe5\xbf30\xc0\xafg\xcd76\xa0/\xc08\xd9o{\'\xb1+\xc0\xd7#\x02\xbdri0\xc0\xb0\xe1F\x8f!\xbb1\xc0\xfdN\xd8\xe2\x02N(\xc0+cyQ\x9f[1\xc0\x97\x91R+I\xc40\xc0\x9c\x1a\xba\x8b)\r1\xc0[M\x16\x18(Q/\xc0w\x0fI\x97\x9b\x97(\xc0"_\xf1\xd9\x19Z1\xc06\xb6a\xf6S\n1\xc0\xc4#\xf7\x06\xd0\x8a"\xc0\xc8)R\xd9/e0\xc0\x83\xb6\x046\xddt)\xc0\xed~j\xb9\xafc$\xc0\xbfs\x0c\x0eCc1\xc0\'\xa5"h\xe4v1\xc0\x00\n\x81\x99t\x08(\xc0\xf0@ \xf0\x11%)\xc0/P\x91=$l/\xc0\xbc\xd5\xf6(\x98\xd2,\xc0\xc8I\x03\x07\x97\x0e)\xc0\x1a\xf5\xe3\xe7\x065+\xc0|"\xa2:<\x1c%\xc0\x83\xb8e]L\xd5\'\xc0\x06\xcfR\xc9w")\xc0\xe1\xc8\xc8\xf1\xa0\xa3$\xc0\xd3\x95\xc9\xdd\xbc\x07%\xc06\xdf\xdf\xe3nq\'\xc0\x9b\xbdN?\x04P)\xc0\xb0\xeeS\x97U\xba)\xc0\xea\x82Z\x0f\xf4\xd5&\xc0\xdci\xc85\xe1\x00+\xc0A\xd4$\xa4mA)\xc0"\xad\x9b4"\x1b(\xc0\xbb\xa4\xae9*\x04+\xc0T\xa4~\xc1py0\xc0_ \xa3\xca\x18\x90&\xc0\xa5\xa7\x98{\xde\x85\'\xc0\x19P\xf3\x1b\xdaQ&\xc0s\xa7L0\xa0</\xc0\xfe\xb4\x90h\x95\xfa,\xc0\xa9\xc0\xf7@:\r/\xc0\x160l.\xff\x92\'\xc0\xc7\x06\xf5\xec\xb1v(\xc0\xc4\xbf\xf1\x99x\x841\xc0Kmsu\xb7\xc2-\xc0S(h\xe2\xbd\xc9\'\xc0\x19\x834R\xc4j%\xc0*\x15\xe0\xe1\x88\x960\xc0A\x17Y\xd4\x98\xf5+\xc0C\x94\x80|\x08\xee\x1e\xc0\x04\x11\x0c\xd9\x14\xa6,\xc0n\xa9\x1a\xfd\xed\xb6.\xc0\x994\x86\xce\x91\\,\xc0R\xdfk\x83{~1\xc0\xeeL\xcc\xdf\xad\xbb&\xc0\x11\xeeX\xcd\ro1\xc0\xac\xc9\xd7\x03\xe070\xc0\x82\xa8\xb0s]o-\xc0\x89\x90T\xaf\xa6\xe6\'\xc0\xd0\xd7\xee\xdf0\xb50\xc0\xc2\xc2\x88T"$$\xc04+\n\x1f\x87"!\xc0D\xdd\xb1\xf8\xe7\xda&\xc06<\xf6ZD\xa5\x1b\xc0$[\x1a\xef38!\xc0s\xc0\xe5\x98m\xea-\xc0\x0bc\xd9\x97\xc8\x1b0\xc03Q\x7fLYQ"\xc0\x10\x92;\x8f?\x0e0\xc0\xb9\xb8\xc3\x97R\xa2\'\xc0v\xbc(\x100\xf0.\xc0\x98F\xeaF:\x080\xc0\x0c\x84\xa2\xb8\x8c\xc6$\xc0\x02X\xf2\xe5\xebk0\xc0\x19J\xc8\xd1\x0c\xa9 \xc0\x15$5\xb6\xc4+0\xc0\x88\xcdWL={!\xc0\x8b\xfdR\x82\x88\x95&\xc0L\x08\xa86\xc9>"\xc0\xd4w\xe6\x0c(\x02,\xc0\x16\xac~\\\xd4`0\xc0\x13C\x8fO\xf26\'\xc0\xe1\x86K\xaf\x0el\'\xc0\xf5\xac\xc4\x89\xedl\'\xc0\x8b6\x1a\xf60\xa2$\xc0!\xcf\x7f\xf3\x08!)\xc0\xf3\xeb\x98\xc96\xa0$\xc0\x19\x11\xcb#\xfd\xcc\x1b\xc0\x19\xc9\nj\xb3E(\xc0\xfa\xc5*\xdd8\x1f)\xc0\x96\x15\xe3k;R0\xc0z\xfc\xd5 \x96,)\xc0DJ\xda0z\xf9+\xc0\xe0\x05\x83\xe5c\xda0\xc0\x8c\xca\xa67_\x98\'\xc0\xf2\xf2\xdfc\xd4\x0b)\xc0Uf\x1d3{\xbd1\xc0\xa2\xc8\xa2\xa9Y\x940\xc0\xe4= F\x8b\xec(\xc0\xad9\xa3\xe5\xf5\xdc%\xc0Y\xc9\x03L\x13\xa4$\xc0\xc0Z\xbc\x12\xbd\xe1)\xc05\xf4\x90We\xde&\xc0\xc5d\xf5\x18-\x840\xc0\xd7\x82\xc0Xn\xdb,\xc0yEF\x89;\xe2#\xc0\xc4\x8c\x9f\xf5+\xcd \xc0\x19\xddc\x1d\x19/0\xc0O\xe4\x1f\xe1\x92\xd30\xc0=\xd1[\x90\x9f\xc9&\xc0n\xec\xed8\xf5\xea)\xc0v\xb0\xe8\xcf\xf6H)\xc0\x9b/C\xd8\x10\xd7)\xc0\x95&`\xcan\xe6)\xc0\x85H j\xaf\r*\xc0I\x7f9\xfc\xf0\x81)\xc0\xc3\xc5\xa7(\xa1g/\xc0\xaa\xa9C\x83\xc7\xc9&\xc0*{\xd6@\x8d\x970\xc0Q\xc64yR\xa0)\xc0{\xc8l\xe3\xe4\xb9)\xc0\xf7\xd4\x96\x16\xa620\xc0\x06*\xa4\x15l\x80)\xc0\xa3^\xad\x15t\x88&\xc0 \'\x7f\xe2\xcf\xf1*\xc0\x98\xd7W\xc8\x06.-\xc0\x89\x12\xcc;sx\'\xc0\x02H\x8c\xbb\x10**\xc0\xf5b\xee\\c\x91/\xc0\xe8"wI:\x850\xc0k\x00]\xb3\x8bJ)\xc0\xc4\t\x8dPu\x7f)\xc0RM%\x14V\xa0!\xc0\xf5\xddC\x19p\x9b-\xc0\xbf\x89W]\x10Z!\xc0\nF\xa1;\x8f~$\xc0\x17O\xea\xad\xb1\xec(\xc0\xbd\x9b{\xb4<}0\xc0O\xb1\x8e\xb4\x81\x15#\xc0\x01x\xb5w\xcbF0\xc0\xbf\xbf\xa4\xeb\xd9\x02-\xc0&\x92\xa0\x0f3\x170\xc0\x8cx\xdduzQ/\xc0\x8d\xa1)\x89\x9d\xbc$\xc0\x93|\x03R\x91\xdf\'\xc0[\xc6\xc9Y"\xf0$\xc0\xc0O\xda\x84\xf0P1\xc0\x88XO\x12<\x83+\xc0\x0c\x1aR\x15(~\'\xc0\xfei\r\xbe6\')\xc0\x91\xca_\x9f\xc1\xa5*\xc0\x1b^\x0bG\xd1\x12)\xc0\xd73[\x91\xc34%\xc0\x8d\xb4{\x86\xcd=\'\xc0\x01t\x06\xdb\x86j!\xc04<\x18\xcc\x90\xf2(\xc0\x1df\xfen\xf2\xe5#\xc0S\xf0\x9b\xce\x8a5$\xc0E\xa6Gc }\'\xc0\xf1(\xda\xfe/#)\xc0;1\xd7`b\xf7(\xc0\x8e\x0eY\xb69\x861\xc0\xd2\xe5\xa1t\xd0\x85"\xc0\xe2S\xfe67\xfd0\xc0>\xa2\x8c\x17\nG)\xc0\xa8`rG8\xf30\xc0&\xf2\xd3\xfdb\x9b#\xc0\xed\x88/!\xfb\xb9%\xc0\x12\xa8\xfa\xd9\x8fv,\xc0?\x8f\xa0\xf8\x8a\\&\xc0\xd9@}DH\xdd(\xc0\x1f\x98\n\xd4\x17Y)\xc0-\x81\xcf\xfbW\xaf/\xc0Af\x85\x85\xd9\xaf*\xc0\xbb\xaa\x00\x977\xc6\'\xc0\x11z\x02f\xfb\x0f\'\xc0\xf0\xc6Lg\xab$\'\xc0\xad\x84\x92g\xeds!\xc0\r\xca9\xd0gJ0\xc0\xaa\xb1\xbf\xf3Ex&\xc0\xbe\x86\x13HZb1\xc0\xee\x02X\xabS;%\xc0\xd5q\x93\xcd0v\'\xc0T\x8a\xfb^\x1a\xd8\'\xc0\xac\xb4\x1f\x96T\x92"\xc0\xbb\xde\xa6\xbb\xf9^0\xc0\xcb\x95J\xb1\xca\x831\xc0\xb3\xa9q\xc8\xc0\xb71\xc0\xe0/\xed\x1b\xf7\xa2(\xc0\xaa\x97\xc6}\xfb\x08&\xc0\xa3\xe3W\xbdo\x9f)\xc0#\xd5\xebZ\xbei!\xc0/\x99E|Cw0\xc0?%\x15\xec\x93\xf3"\xc0\x93\x90Z\xc5\xe9N%\xc0l\xa7\x88\xa9\xb1\xc2,\xc0\xe1"_\xbe\x9aw\x1f\xc0\x90/\xf8\x0e\r\x18\'\xc0\x8a\xad]\xee b"\xc0>\x12b\x92Q\x19"\xc0.\xec\x89_\xb2\xe7,\xc0\x99\xfd\xdfLg<,\xc0\x03"\xdd\xd1\xd0\xe8%\xc0i\x96\xe3iu\xfd*\xc0\xba\xa22\x853p1\xc0\xd2\xeb\xd1\xa7\x8a\x9a1\xc0\x87\xf6\x9d\n\xd8+&\xc0\x89\x8f\xfes\xb4S \xc0\xdf;u\xbc_\x15)\xc0\xda\x83\xac~\x1b\xe4-\xc0\x8c\xc0\xe3\x1b\xec\xd2$\xc0\x9d\xd2\xc3\xc3I\xac$\xc0\xeb\xda^1\xc1\xf4#\xc0\xb4\xe1\xa7\xfa\x15\x0c-\xc0+.\xf6w\xbe\x861\xc0\x86+PA\xd3\xcd0\xc0\xe8c|l\xa65&\xc0\xca\x04\xf3{\xc9\xdd#\xc0\xc6\x0c^\x96d\x97&\xc0WH\x1b\xf0[\x14,\xc0\xf3\x802\xd2\x99E\x1e\xc0\x1e\nG\x90\x9b\x81%\xc0\x1b9+0\xf31%\xc0c\xff0w\x90Y0\xc0\x03\xa6\xbb\x06\xd7\x14-\xc0\xd9zI(\xfd^*\xc0\xe6\xc6\x98I\xdd\xc2\x1d\xc0\xae`WGI=)\xc00\n\xa0b\xda\xb4&\xc0\xe2\x85\xe4*e\xf6!\xc0\xc5\x00\xb4\xce\xbe\xa5(\xc0\x01\xa9\xe1B\xb1[(\xc0\x1d>d\\%\xb70\xc0\x12\x7f\x95\xd8\x10o\x1e\xc0\xea\xef-\x151O%\xc0\xc4o !\x87\xf9\x1a\xc0\x18k\x0e\x02\xfc\xbf&\xc0\x93M\x7f\x90Z\xcb&\xc0\xd4<\x7fS)\xf5,\xc0\t\xff\xf7\xcfo\xdf+\xc0\x17"A\x8b\xf8\xbe \xc0\x94\xd3\xee\xbb\xff\xee"\xc0\xd0\x878\xd2y\x99#\xc0\xf0!W_\xcd\xe30\xc0k\x0c\xe5\x82\xbdi&\xc0\xbd\xc8\xef]\xe4\xa7-\xc0\xb8\x99\xdb\xad\x16\x7f\x1b\xc0\xde\xf2\x12\x8d+\x17/\xc0\xd1\xe8\xee\xa6\x14$2\xc0[C\xdd\xa7G\x1f+\xc06\x8er\xe2mX0\xc0]\xb3\xa7\xd0\xf3\x97\x1b\xc0\x85\xe3c\xc7\xeb\xe1\x1b\xc0K\x997b\x0e|$\xc0\t.Gw2\x04%\xc0\x83\xfd1\x8d\xad\x9e(\xc0\x19~C[|-2\xc0\xb9\xdf\xfe.6\x81$\xc0\xd8\xfb\x0b\\\xe6\x13\'\xc0$\xbb\xcb{\xc8h1\xc0\x8c\x98~><\xe5.\xc0\xd0\x06C\x8a1\xde-\xc0\xf7\x88\t\xf8{\xd4\x1f\xc0\x8c\x9f\xfc\\\xb8\xce*\xc0\x93\xe3\x18\x02\xb3\xc70\xc0\xcfW\xb8x\xa0\x1c \xc0\xa7\xe5\x99\xf4\x17\x90-\xc0*+1\x8c\xae\x07%\xc0\xd7>\x96\x07\xcc\x081\xc0,G\x82\xa8,\xcc\'\xc0\x14\xa8d\xebo}%\xc0\xb3\xe7\x90$\xec\xdb/\xc0\xb9T\xb1^\x039#\xc06\x999\x13D7(\xc0\xa7\xe5e\xe6\xc4\t0\xc0\xfc\x7f\xfbn\x19\xcc0\xc0?\xa7\x8d\x04\xac\xb5$\xc0n4\xa1\xcc\x98\xd7(\xc0\x10\xef\xb30\xa5\x86.\xc0\x983\xdd\xb0k\xd7,\xc0\xe8\xcc\x81\xd1v\xcf \xc0\x8a\x00\x17\xf0\x8d\xc1"\xc04\\\xec\x92\x08\xb61\xc0|*i\x9f\xeeV,\xc0T\x0bO"m`1\xc0o\xc5\xe3\xf5\xeb\x000\xc0\xa9\x92R\xaf\xe3P0\xc0\xb9\x87\x96\xa2\xbf\x801\xc0j\xddH\x8dH\x851\xc0I\xc3\xf7\xb6\ny0\xc05\x93\xef\xab&\xcc)\xc0A\x9f\xb9y\x10}1\xc0\x85\xc2]\xb3\xf7^0\xc0\x10\xd2\r&\xf5\xec!\xc0\x18:WX\xa9\xbe\'\xc0<d\xc9\x9c\xd6R!\xc0\xcaE~O\xff\xad\'\xc0\x8f\x05\x15N\x8c\xd01\xc0\xe3\x0c\xb1G\x14\xd71\xc0\x0e\x962\xbf,\x12.\xc0\xef\xf6\xabD\xd5\x83*\xc0\x84\x0f)\x9e\xd8\xa9*\xc0\xf9\xc2\xd0\xb0:")\xc0gC\xa3P\x06h1\xc0\x1f\x80\xdb\xf4\x19X/\xc0/\xac7|W\x830\xc0I\xd4\x05D"%)\xc0$\x88\xfbsF;)\xc0\x85\xe0\xcd\xbfR%2\xc0\xac0\xd3\xe5\xb3\x0b$\xc0P\xa1\xbf\xbb\xe8\x12/\xc0-\xfd\x8d\xad\xc4\xed0\xc0k\xbc\x8d\x02P\r)\xc0\x16}$\xbb\xca\x01)\xc0mZ\t"\x17\x1d+\xc0\xc4\xfe\xda.]\xca0\xc0\x96\x1cd\xa0\xf0#2\xc0\xff\xff8\xb4\x80&2\xc0\xdch\xb2\xb1\x819!\xc0%-\xcc<\xe7\x8b)\xc0\x813\x17\xb8\x0e;%\xc0\xc6\xeaC\x0b\xf3]\x1e\xc0\xf9\xc1y\xda\x92\x931\xc0\x1fE\x0b\xf3f\x971\xc0\xa7az\x96\x8b\xf3,\xc0\x9b\xa3\x85(\x86\xe8&\xc0\xd9pk\xbd\xe4\xcf,\xc0Hk\xc0\x80\x9f\x80&\xc0c\x7f\xf3$\xc6\x871\xc0\xebPQ^\x8c\x8d1\xc0\x91\xc3f\xb0H\x0f%\xc02\xb7\xbb\xa0\x16\x8c"\xc07\xe4\'k*F+\xc0\xbaS\xd4XJl-\xc0\xec\x08BV\xaf\r-\xc0\x06\xfaj\x9c\x05\xfb \xc0\xdb\xaclZn2\'\xc0R\x04d\xb3\x96%!\xc0\xd4\xe4\xe4\xfcdr\'\xc0A\xe4U\xd7O\xe2&\xc0\xee\x96\x82\x9cZ\xe0*\xc0\x12\xa45J\xfbd0\xc0\x00g\xfd\xa7\xabk(\xc0\xcc\x8fOj\xa4\xc4&\xc0rn\xa5\x04\xfb\\+\xc0\x18;W\xb8\xd1.0\xc0s\xda\xcb\xda\xce\xe5(\xc0\xad\xdc\xbd\xa2\xbb?&\xc0W\x90Z&\xb3\xc3"\xc0\xd7v\x7f\xa6;\x89&\xc0w\x88\x0c\x82\x84\x18+\xc0w\xec\x89Ej2\'\xc09\xd9\x90\xfe\x9fg0\xc0\x129\x93\xbb\xda\xc10\xc0n\xdd\x07\x1f\xe3\xbb0\xc0\x07\x9dtL\x8aa0\xc0\xeeE\xd0\x0f\x01e0\xc0<\xa1\xeb\xe0\x81\xfe\'\xc0T3s\x1f\xa9\xb1&\xc0Sk\xa3\xb8\x02\xa7&\xc0.~\x8c\xc3NZ0\xc0`\x9c\xe2_l_0\xc0s\xafW\xcc\xc9\xab\'\xc0\x92X\'<P\xfa0\xc0\xde9\xf9\x05\x03~!\xc0j\xd9;]&\x1e0\xc0\x1d\x98|\x9d`Z0\xc03;%\xc2\xc4\xae!\xc0n\xcbe\x1d\x87\xa8!\xc0Zl[\x86\x11\xa2\'\xc0[[\xe8\n\xd2\xa9$\xc08&(%9b!\xc0\x95=%\x95\x0f\xae)\xc0\x1b\xa3\x9f\xb0_\x9e)\xc0\xf2bq\'1q1\xc0\xefI\xe5\x80\xe0\xdc\'\xc0\xcf\x9c\xd9\xeb_\x82%\xc0Y69\x8d\xe1,%\xc0#$\x05\x94\xa8\x92\'\xc0\xb0z|7>\x96 \xc0\x83C!\xdd\x9c\x15(\xc0\xd2.\xe1\xe1&\x0c1\xc0Y\xf3\xa4T\xde\xd6)\xc0czWx\x02;1\xc0\xf4\x98\x96\xaa\xfb]-\xc0T\xbc\xe9\x12/\x9f$\xc0U\xd3+[\xa2\xb0)\xc0\xa8\x0b\x9f\xd3\xd2\x0c*\xc0\x88\xa5\x0b\x1a\xbb\xb9)\xc0\x08<\xbf\xb2\x19\x9f)\xc0\x9d\x95\x9e\xe0\xe5C*\xc0R\x85\x17\x95\xb8\xf1/\xc0\'\xeay\xc8\'\x04*\xc0\xe8Q\xa4\xfd\xd6\xa1&\xc0\x1fX[\xbc\xbb"*\xc0\xbb;CO:j%\xc0s\xec\xbb\xb8\x0b\xf9,\xc0\xe6\xc7%\x98\x03\xd9)\xc0\x91\xce \x92e)*\xc0bP\x8ak7|/\xc0T$\x81\xf6]A1\xc0\xb5\x8f\'z1&0\xc0\xb9\xfb1}\x98\x9c%\xc0\xd6v\xebl\xc000\xc0\xbfk\xcdW\xf8c0\xc0\x06\xb1??\xa4\xa1/\xc0\xa2\x01\x86\x83B\xa3&\xc0\x1c$\xc7Z<\x130\xc0,\xc6>\x0e`\x160\xc0\'\x00\xde47\x060\xc06\x8f\x06\x7f\xe2\x020\xc0qBc\x0fc$0\xc05\xde\xfc\xdd-\xb3\x18\xc0\xa5s{Y\xaf"1\xc0\x1a\xb7\x1fg6\xd5"\xc0V\xdb\x05!\x0c{0\xc0\x05\xdf\xe1\xdc\xa2\\$\xc0\x01\x9c89\r\xe3#\xc0\xab\x95\xc4\x0b\xc8\x0f#\xc02\xb5\xc5b+\x08#\xc05\x03;4\xaaH0\xc0\xfc]g\xab\x05y)\xc0\xe4\xd9\xae\x8cv^0\xc0k\x93\r\xca|\x9f$\xc0B^\x14\xd0&\xc8"\xc0x\xda\xe5b\x19\x06+\xc0\xce\x92\xb5\x88\x08(-\xc0\xfc\x82\xffK\x97d-\xc0\xfbF\xfe\xbe,\xc3%\xc0\xb7\xf86kQ\x1a/\xc0\x17\t}N\xc7G)\xc0\xe9c/\xfb\xde\xd5-\xc0_\xb2l\xaf\xf5\xbc\x18\xc08\xf0\x98\x19\xc6\x8b$\xc0\xf5tH\xc1\xaf\x9b\x1b\xc045\x9e\xa3\xc6?\x1c\xc0T\xf8\x0cU\xf4Z1\xc0\x1c\xa9#\xa4\xb8\xb0+\xc0\xf5\xdf!\xaex\xbf/\xc0gRt\xbf\xe8\x97\'\xc0F\xcbVH\x02\x95/\xc0\xa4\xcfzS:\xc9$\xc0\x01\xd2\xc6\x1d\x0f#)\xc0\x1f\xf9\x99\x19\x8bE(\xc0(9-\t\xbc\xad/\xc0\xf1\x89\xb6dOA0\xc0\xbdq\xc0\xfa\xe4d0\xc0.\xcc\x9b\x081\xbc*\xc0\x95\xbf\xff\xa4\xce\x1e1\xc0\xac\x86\x96\x80Pw \xc0\xdc\r\x17\xc9f\x01)\xc0\x85Ij\xd1\xc6\xc21\xc0DK\x86\xf2\xae\xd4(\xc0\xac&\xf2\xb0f\xc4*\xc0\xb7}\x18&`d$\xc0"\xb4h\x84,\x121\xc0A/"E\'%%\xc0\x15G\x9b\x80\xc4/)\xc0\xed\xf7O\x00\xc6\x821\xc0}L\x94\xc7\xf1\xf4(\xc0\x16\x10\xeb-\xcdX)\xc0\x84\xb8\x96\x08\x10\x96(\xc0\x9b\xc3\x98\xc4A\xd3.\xc0\xb2\x0bJ\xde\x08\xfa0\xc0\xba\xbe\xd6\x0e\x8d\xcf%\xc0\x9d\xfb\xbbX\x00\x880\xc0\x0fD\x96A\x9a\xd4%\xc0\xbb\xcf\xb9\x85\xe2\x17 \xc0_]\xf03\xbd6)\xc0\x91\\\x9a~\x99\xc8#\xc0G\n\xe5oT\xed.\xc0\rn\rC\x06r\'\xc0\x85\xd3FY\xd25\'\xc0S:\xed\xd3\xad\x8c0\xc0J\xc0\ns\xa4\xe3#\xc03\xcc\x8c\x1a\xf6R\x1c\xc0\x92_\x01\xce\x80N\'\xc0\xa2\xfd}Q$\x1a&\xc0G\xb3\x94{\xf1\x0f-\xc0,\xdbf\xc5\x89\x9c(\xc0\xf1\x0c\xf2`\xbc\x85&\xc0\x02Z\x8c\xf7\xf4/0\xc0FZR\x15\xc7S1\xc0\r\x87^H\x95k0\xc0\x1f`k \x11R1\xc0\x06\'\xdb\xbeV\xfe/\xc042\xa4{"\xa3(\xc0\x92\xa7\x12R\x84\xfd-\xc0\xfb>\xcd\xcc\n\xba0\xc0]\xc5\xe3\x03\x04A)\xc0\x9d\x89\r\'m!\'\xc0\xddMo\x1d\x9cA+\xc0\x95\xbfw@\xf7\xdc#\xc07f\xc2\xa3\xd2\xf1*\xc0\x87\x91ZW\xea\xce.\xc0\x84\xfe\x10\xba\x06\xb3/\xc0c~n\x14\x99\x89/\xc0\xe8\x96\xbf)\xdd\xa2-\xc0\x9f6%\xff\x1f\xc1*\xc0\xbcl\xad\xa2d\xab*\xc0\xb8\xf8\x81\x0e~\xe5.\xc0\xf0\xa2\xc1\xebm\x83&\xc0\xe6H\xf7&!\x06)\xc0\xd0\xa7b\x9e\xe1\xbe\x1f\xc0\t\xd3\xef\x0c3$,\xc0\x1e\xeafC3T0\xc0\x9f&*\xbb\x96{$\xc0\xd2\xd598\xc6\x0f-\xc0\x04>\xb9N\xa6\xc1"\xc0\xf0\x0cio\xecu"\xc0\x9e\x12p\x00\xcc\x90&\xc0\x0f\x1b\xad"W\xd9%\xc0\x0b\x8fY\x132\x85)\xc0\xa6kzf\x80\xa1$\xc0>\x00\\\xc8\xfe\xa6/\xc0\xa9l\x9f/\xdf5\'\xc0\x8e\xe5\xab\xb11\x02+\xc0\x05R\x12\x85#\xce#\xc0UK\'\xe5\x8d\xa90\xc0sl\xf0\x10\xb8\x90.\xc0\x04\xbc\xb8y\xeep%\xc0\xb2\x8e\x89\xcc\xe9g0\xc0\xdc/\x9f\xc1\xaf\xe20\xc0\x84\nl\xab2\xef#\xc0z"\x1b\xaat\xcd\x1b\xc00\xff>\xd6\x980\'\xc0\xc1\x0c\x17\x87&\xb9&\xc0\xa8\xf2\x93\x90\xfd+/\xc0\xdfR\x85\xa8\x818/\xc0\xd9\x8d\xa4V\xb7\xc1,\xc0\x89/\x8eFd\xb5$\xc0\xaa\xb7l\xcfr\x9a&\xc0\xaf\x9e\xc5\xb3\xdf*0\xc0\xda@Vs\xb9\xa7(\xc0\xb7jJ\x82\x10\xa8)\xc0)\xca\xdd);p \xc0\xe4\x0e\x93\x06O\x99\'\xc0a\xc8\nu\x95\x05-\xc0\x93\x9c\xaf\x02\xf2\xc01\xc0A\x14\xba\x99\x88\xa6&\xc0\xda~\xe2\xd2\xc5r#\xc0\xa42\xa9\x18\xc9\\$\xc0\x12\x02\xd6\xa8\xb31)\xc0\xad\xb5\xf7[\x0b+%\xc0\xd7\x1e9\x81\xcb\'-\xc0C[\xb5w\x1d\xbe0\xc0\x95\xc9\xa6\x90\xafs1\xc0\x15\xf8&\x85m\x89-\xc0J\x9b\xdc\xc2\x18 2\xc0]\x9f\xdcF\x87\xcb \xc0\x07\xb7\x03\xc5B\xcf$\xc0\xb5\x1b\x80\xe7Z\x89-\xc0=\xd1\xdb\xb0\x88\x13\'\xc0\xdc\xf7\xb4\x1b\xb1\x84\'\xc0#\x89\xaf\xb2\x92X0\xc0\x0b\x9cr\xa8t\x19!\xc0\x8c|.jp\x1e+\xc0-\x80\xf5\t\x12\xfa)\xc0\xd7\xb9q`\xf9\xb0&\xc0<\x15N\x86A\xca.\xc0Z>\x99\xc7\xe6\x82-\xc0\xb4\x8f\x0c\xd6P\x8f-\xc0cZ\x06\xd3\xc8\xa1(\xc0\x81\x94\xcc\x13@\x0e.\xc0u\xef\xcb\xc3\xb0a0\xc0\xb9W\xbe\xc3\xea8!\xc0&\x9b\xd8\xfeh\xc0$\xc0\xc8\xf1\x1c\x00\x979$\xc0\xc7hcX9\xdb"\xc0\xcf\xf5\xa4T\xd6\xf7 \xc0\x81\xfa\xe7+\xd5\x92+\xc0)\r\xc4C\x1e\xe6.\xc0\x86\x02 q\xfc\x811\xc0P\xe0\xce\x8e\xb1X+\xc0\r\xa1\x17\x80Q\x131\xc0\xbd\xfe\xf7\x0e\\\x1d+\xc0\x16"\xfa\xd6\xc1\xcb)\xc0@\xbd,\x1f\xff\xef.\xc0\x8fm\xa2u>\xb7$\xc0<\xcf\xdb\xcc\xf7\xef(\xc0m\x04\xe3 \xbe[+\xc0J.\xfd\x1d\x8fg0\xc0\x9dM\xd8\xd6\xd2#0\xc0\x97r\xe8\xe2\x85\xaf+\xc0p\xe4\xea\x0bE\xe4+\xc0\x1do\xa9\'\xeb"2\xc0\xe3\x13u|&A1\xc0\xc1\x98-\x1b\xebF0\xc0\xd3\x0bmy\xd4\xdf$\xc01\x8f\xc0\x18\xb7\x941\xc0\xb7Q%\xa0\x7f\x0e(\xc0\xfe\x04\x17\x8f(\x0f*\xc0.d\x82\xb5\xa6B1\xc0\xd6\x16\xbf\x952\x7f/\xc0\x84\xdd<\x82vQ-\xc0\xa8e\xee\x88Z#,\xc0\xa3\xbbZ\t\xb6\x1d%\xc0\xe42\x1e\xab%\x99(\xc0\xb0/*s\xf201\xc0\x04\x0f\xef\xb1\x08\xb2)\xc0\xc7\xb0 tbV/\xc0\x81V\x7f\x95\xeb\x01*\xc0\xd3k;\x89l(*\xc0B\xf0\xd8\xc9\xba\x18\x1c\xc0Esd\xd4\xac=*\xc0~\xc0\x91H\x15\xc2)\xc0@<7\xb9\xea[/\xc0<\xc6\x1a@\xcb\xf00\xc0-L#\xdf3\x98-\xc0\x00\xa3\x97\x01v%%\xc0\xc9\x9f\xb7P*\x0e#\xc0\xb9M\xa9\x8d\xf6}1\xc0\xed"\xec\xba\xc5\xca-\xc0Hu\xb9o<!*\xc0\xce\x0c\xd4s\x85)*\xc0\xf90O\xec\xd5\x86)\xc0\x19c\xd1\xda\x19\x060\xc0O\x1d\x9b\xd3\xa3\xa3(\xc0\x8c\xb2q\xe9\xa0\xa3/\xc0p?\x9c`\x13\x94(\xc0\xe8\x03\x12\xbeQb0\xc03\x82\xde\xbe\xee#*\xc0\x1f\xf4\x17\x1f0~)\xc0d\x06\x0c\xa4\xe1\x8c)\xc0s#\x17\xfeCp*\xc0\xbe.\nG\xe8\xef/\xc0\'Y\xc7\x85\x0c\x19*\xc0yl|\x9dy\x030\xc0j\xaf\xfd\xe8\xfd4+\xc0\x9f\x15\xbem\xadr)\xc0=\x83!\x13@V\'\xc0&\xa8A\x14\x11F0\xc0\xddE\x17\xa5;5)\xc0[\xb3\xdd\xd6\xa8@*\xc0\x84B\xd0\xd5C\x180\xc0C\xac\x81wj\x01*\xc0\xd9\x84p\xf7\xa8\xfc \xc0k\xcd\x97\xc3y$*\xc0H\x0c\x9ad\x14\xba%\xc0\xd4\x8b\xae\xb4-\xb4+\xc0\xd7\xff\x10\x13I\xeb*\xc0<XPo\xf0\x081\xc0^+\xb9 M\xb2)\xc0\x92\xc7\xa8\x0c\xd4R\'\xc0[\xf9\xd4\xcb\xd0\xbb0\xc0PLg\xb6\x0cw-\xc0!)XM\xe1\x8f1\xc0\xc8H\xe0\xa5T\xdc)\xc0 [&-\xd6\xa1(\xc0\x85\x88\x0f\xa7i_-\xc0\x99\x87\xc1Jc\x141\xc0L:-\x17&l0\xc0\x06\x1e\x17\xe2V\x0f.\xc0\xcc\xcd\xa7/\xd3^0\xc0\x89\x81F\xe2\x80Y-\xc0SL?\xda\xd4\x9e$\xc0\xaf\x0eL\xe9\x88\xc3&\xc0O\xb4\x0fp\xfe 2\xc0\xdf\xb9pm\'\x9b(\xc0\x82\xe9"h\xe5\xd9#\xc0\x90\xc1\x1f\xd3\xadH0\xc0\xda\x85\xa4\x1ay\x941\xc08"|\xeem\xcf \xc0\xff\x8ep\x1d\xcb}#\xc0\xcd\xc5?P\'\xdc(\xc0\xc8#U\x87\xe6\x97-\xc0\x12\x8fg\x9a7\x80-\xc0\xe0\xb5I0\xaf2-\xc0\xe2\x04X<\xf3^0\xc0\x95\x7f\x95\xac\xc3+1\xc0\x9b\x7fP5\x08t0\xc0#\xecY2g\x1e(\xc0\xc7D>2p\\1\xc0f\xee\xa2\\4\x9c\x1a\xc0^\x90\xc0\xc8\x80N+\xc0\xa9\xc5a\x8e\xb4\x141\xc0\xac"\r\x912\x9d$\xc0t\xcb\xd8N\xa6u\'\xc0\xc7lnZ\x12\x9b(\xc0\x98\x05\xaa\xc0\xf1R+\xc0\xedge\xf1\xa9\xbd)\xc0\xa4V\xe3\xa1\xf9\xba!\xc0\xa5a\xcb\xdca\xb6!\xc0E0\xc6\xa1\x80\x0e\x19\xc0\x16\xadG\xfe\xc5\x1b\x19\xc04\xb2f\x15O\x05.\xc0\xf4\xa3\xe4*\x97\xcb!\xc0\xf8F-4UI0\xc01\xfb\x1e\x95\x1c\xa1&\xc0:v"\xc4e\x1e1\xc0\xb2\x08\xa5\xc2`c$\xc0\x07\xa8$\xe5 r$\xc0+\x9d\xfe,v\x98$\xc0\xc0\x03\x828\xf4\xc9)\xc0\xd7\xe0dK\x810-\xc0\xc7S>,\x7fo%\xc0\xef\x05\x1dR\xd541\xc0;\x14\x1d\xedV\xc00\xc0\xb8\x85\x1fh\xceu\x1f\xc0\xfb\xeb/\x9a\xc8\x900\xc0r\x82x\xf4\xaf81\xc0\xab\x04\xf5\xec\x02\xe2 \xc0\xb4B\xa8\x8c$\x8b\x1b\xc0\xac\xd0q\xd3\x8f\x11&\xc0^\x91\x8c\x85\xbc\xe6$\xc0\xaf\xb2\xb5\xc9Vb-\xc0\xea\xa59\xb5_\x9e)\xc0\xcf\xc0\xd1\xf4If0\xc0\x02\x9c\xda?\xff\x01+\xc0\xa1\x11\xc9\xcf\xde\x0f%\xc0\x87\x18\xa4\xbb\x05~\'\xc0T0\rh\xa9\xe2&\xc0\xba=oq#a/\xc0d\x1e?#\xf0P%\xc0\xe1C\x08\xfd\xd4\xfd*\xc02\xdax\xdb>U)\xc0\xac2\x7f\xe3\xd7\x0f-\xc0poFF\x0b\xb2/\xc0\x91\xa1\x17M\xbf}&\xc0\xec\xcc\x91c\x11\xc7\x1b\xc0\xa5\x19\xc2C\xfb\x980\xc0\x1b\xf7\xf4A\x1bP%\xc0=\x9bO\x1b\xddX/\xc0\xb1P0\xac\xf0\x83*\xc0\x0fu\xfa\xef\xdfq1\xc0g\xd2\x7fp6\xb5\x1b\xc0\x1f\xd0\xc2\x98\xde\xc6\x1b\xc0\xba\nilxD%\xc0\x88\xae*\xc5>\x830\xc0cSJ\xe6\xd9\xbf\'\xc0\xc1\x1bn\xcc\x8f\xaf%\xc0\xf0\x84\x8f;\x1e\xdf\'\xc0_\xc9\xf3\xac.5\'\xc0\x0f\x11\xfak\xc8\x83%\xc0$\xc3\xcd\xc6\x02\x120\xc0\xc5\xdb9\x8b\x1e~\x1e\xc0u\xa9\xd0\x89\xb0J)\xc0%\xa2\x7fVa\xe4(\xc0r\x8e\x05\xac*\xf5,\xc0L\xa5$\x9c\xf16\'\xc0y\x9a\x8aY\xc2\x07.\xc0\xadg\'\xe1\x9b\xb60\xc0\x05\x87\xcd\xb7[\xca0\xc0X\x16=\xc9\xb9F\'\xc0]\xebT\x9e2{0\xc0=\xf8Z\x1a\x06\x10-\xc03\x03\x07\xaa\xed\xed*\xc0\x89\xd0b\x8d\xb8z$\xc0iP`\xa3O\xe5#\xc0\x8d\xec\xacQ>\x8e.\xc0\xc8\xf3\xdcj.i0\xc0\x88j\xc4\x9b\x12e\'\xc0\xab=2\xd3\xc7V0\xc0b\x7f%\x96\xb0c0\xc0\xcbj\x980\x84H)\xc0\xf6\xb2\xf1^w\xe5(\xc0\xbfH\xe0Q\xf0\xa5$\xc0h\x96J\xc8\x10\xbc/\xc06e\xbaC]\x17&\xc0\xca\xa6\x17\x08\xb6\xc6\'\xc0]u\x7f\xac\x82{$\xc0\xc5\xefUi\xbd!)\xc0\x0c\xe0\xc4\xb5\xd3g1\xc0\xa94\x8c4\xfaP)\xc0\t\x1f\x86\xbfJ\x18,\xc0\xa3\xae\x86\x87\xa3m(\xc0\x02\x19\xcd\x9dI\x83+\xc0\xe5\x01\x8fKM\xbb&\xc0\x13\x05T-e\xb7&\xc0\xd5\x07\xe1f\xb5;\'\xc0\x97r\xc9\xc7\xe5D \xc0\x1d\xad\xec\x9a\xd5L%\xc0\x06N\xfb\xe4\xd1\x16)\xc0\xcc?\x9e+730\xc0~\xdf(B\x84\xd3&\xc0\x83\xcb\xdai\tf\'\xc0#\xc2J\x1a\xee\x1a)\xc03Z\xb3y\x9f\xb0$\xc0\x98\xcaB\x8b\x95\xec0\xc0-|:t\xd1\n)\xc0 \xfbi\x8cO7*\xc0\xe4\x15(\xeao\x81&\xc01\x8a\xab3\xd1\xec#\xc0vSM\tr\x19%\xc0\x1d\xea\x87Z5\xa6+\xc0|\xa3\xbe\x93\xe7m)\xc0\xeb\x19\xfe\xd8\xb0\xa8$\xc0\x11U\xb5IvZ1\xc0}\x88A\xab\xf1\x0e%\xc0\xf57\x83\xd4+-0\xc0\xf0\xe1\xa9\xccl\xed0\xc0i\x0b\xd1q\xc4\x071\xc03\xd4\x8d\x9a|.%\xc0C\xbd\x82\xfa\xdfZ1\xc0\xd4\xd7 \xe6\x8eu!\xc0\x92%\x9f\xc3G\x0b-\xc0\xcd\x13\xbe\xffr\x9d!\xc0\xd5\xddQ\xb6\xe41,\xc0Ty\xffg\x07\xd71\xc0\xbd\x00\x10\x03\x95\xa7&\xc0\xb6\xb1\xf9\xd9\xaa\xff+\xc0IH\xf1\x04\xb1\xda$\xc0\x0c\x03\x85\xd5\xb7\xdb,\xc0\xddK\xf9\xd7%\xab!\xc0;\x88N\x8b\xd5\xe9&\xc0\xa5c\xab\xeb\xe2Z"\xc0\x0c\x0c(\x13\xc0\xcc0\xc0\xdc\xfd\xd1\xe86c0\xc0\xb0+\xf69\x9a\xbb1\xc0\x83\xdb\xc8J\x81\xc2"\xc0\x10V\xdc\x9d\x1d\x82 \xc0s\xf6\xee-!\xc4$\xc0%6\x1dB\x9f*"\xc0\x8cq\xdd\xa8\xa2p0\xc0\xd7\x17\xb9;\x04D+\xc01\x8a\xac2\xebK0\xc0y\x98\xdcp\xed\xb8\'\xc0\xa0\xab\x94H4\x0e)\xc0\x9f\xcc0\xbf1\x0b.\xc0F\x06\xea\\\xafc1\xc0\x05\xc9\x18z\xaa\xa8\'\xc0{\xe9^g\\\x071\xc0^s\x100\xd7\xb9&\xc0R\xd0?\xba\xf5\xe11\xc0R\n)b\xb8\xa0%\xc0.\x85(\x89K\xeb(\xc0XF\x90\xe4Z\x8b1\xc0Rb\xc7l\xde\x89"\xc0\xa4\x11\x13j\x88\xa2,\xc0v\x87\x08\xa7\xe4\x08\'\xc0\x0c\x11\\\xa4\xfey+\xc0\xf4.\xc2\xf2\xd9\x96+\xc0uT\xd2\xed\x8e\x19/\xc0n\xf3\x8a\xf2b\xe6(\xc0\n\x8f0\x9d\xec40\xc0\x8a\x83\x06\xa80^&\xc0\x90\xa3\xd5\xc2\xd1\x06+\xc0\xcf\xb8Y\xe9\xe4\xeb&\xc0\xc9\x9a^\xe4\x80\xa2\'\xc0\x9aG\x10OI\xd2.\xc0\x94[\x84:\x0b\xaa0\xc0\x83\x96G\x94\xd2\x92.\xc0M) \x83\xd5\x0e\'\xc0*\x11\x13\x94[{-\xc0q\x14\xdc9\xd7\xc7+\xc0h\xc1lm\xce\x1a/\xc0+\xf0\xd7\xde\xear\'\xc04jsw\xba\xcd0\xc0\x95\x9c|=\xf9\xd1"\xc0\xd6\xdf\x0e5\x9eO.\xc0{\x1a\xbe\x9d\xf5\x12#\xc01(\x7f\xebnM+\xc0d\xce\xd1\x0e\xb8\xdb$\xc09f\xfc\xda>\xd1$\xc0\x07\xcd\xd5\x80~H#\xc0\x0bC\x16\x83\xdd\x81-\xc0\x9d\xc2\x03\xd0|x\x1f\xc0\xe0\x14K\xd59H\x1f\xc0\xdd~5\x9f\xb7\xf9(\xc0\xca\x19\x00\xd8\x06\x8f-\xc0\x80\xc7Zkqc%\xc0\xd7$\xd2\xc7\xa2\x1a%\xc0\xd3\x19c\xfa$\x1b%\xc073`U\xf4\xbe0\xc0\xf7\x1a\xf0\x0e%-&\xc0\xed\x1d\x1f\xf1^Q1\xc0\xf2\xd0I\xd9W?+\xc0\x1e_9\xa6\xa9\xb3.\xc0\x93\x14\x18R\xb2+/\xc0B\xf3A_K\xce#\xc0\xb4V\x9e\x93Us+\xc0iu!\x1dX\xd9&\xc0%/\xbc2\xcad+\xc0\x9f(\xe9<\xc9\x1a#\xc0g\x90\x15f\x12\xbd\'\xc0\'\x84\xd3\xb4(\xc9#\xc0y\xb0\x13|\xb5N-\xc0\xd5Q\x84\x80ig0\xc0\xed\x8be\xe10\xd2+\xc0\xbe\x94iL\x8e\x7f0\xc0u\xe9\xbf\xac\xad\x93\'\xc0~v\\y\x96\xeb*\xc07\x93\x8d\x99\xec\x0e*\xc0:\x1c\x08\x96\x08{0\xc0\x9bPk#,\x90/\xc0\xdci,\xc3\xaaT1\xc0\x06)\xf4\xf4\xde\x8e&\xc0\x15\x06\xd6*\xdc;0\xc0\xcaZ\xb4\xb4\xbes+\xc0\xdeb\xd6\xf3\x8bm1\xc0\xc1j\x93\x9fq30\xc0\x03MR[\xe2\x8e#\xc0\xb6\xefv5\xd3\x030\xc0D\x0eH!{\x9c\x1b\xc0I\xac+\\\x81\xe1,\xc0\x94\xdb\x8d|T\xc00\xc0\xf5c\xf0\xd5KC.\xc0\xac\x0b\x89\x83\xe9d$\xc0\xc6\x03=`G\xf70\xc0\xe07\x19\xc4\n\x15 \xc0L\x90\xe2\xb3\xd0b#\xc0\xff\xa0-\xaf\xcav%\xc0\x07Ql\xa1\xeb\x9f(\xc0\xa6\xf1\\\xd6=u-\xc0Yg\x90\xd7\xd1]-\xc0\xc9\xda\x97\x93{g0\xc0\xde;\x86\x151\x8b-\xc0\xffQ\xfb\xf3\xc1\x98-\xc0\xdcE\x16r%E.\xc0s\xc0\xe7St\x12+\xc0~-}PK5-\xc0\xdb\xcd\xab\xa6\x8a\x98(\xc0\x88s\x8cu?\x91(\xc0_!9=a\xdb,\xc0\x02d\xa5\x16\xaah1\xc0\xbaHxJ\xe8W+\xc0x\x84\xac\xfbS\x17"\xc0\x1a\xc6\x0fw9$)\xc05PS[\xfcB)\xc0\xa1\x08\xcf\x0b\x9d\xf9-\xc0\x923T\xdcB~-\xc0\x9c-\xde\x7f\xc2\xd4"\xc0\x8a\xbf=/\xd3\x0f-\xc0H?\xc2\x13}\xc2%\xc0f\xcb\xde\x9fK:.\xc0\x00W\xdeLx7\'\xc0\xc6\x11\xe3\xea\x95I)\xc0\xf3\xe4\xf7sG\xf2*\xc0q\xef\xb1\x99>\x15)\xc0\xa8;\xc5\x0e\n\x1a/\xc0\x7f\x03Z\x1b}\x90.\xc0\xadpSn\x8b\xfb,\xc0\x9c\xc8\xcb\xc1h\xb9"\xc0\x91\x19[c\xd7\x840\xc0\t\xd2\xbb\x95\xa9^-\xc0\x97]\xb0 6\r-\xc0\xf0\xae\xb8\xc9)\xaa\x1b\xc0\xadF(fN\r0\xc0Z\x12V\x8c\xa4t"\xc0-\xd2+4K}&\xc0\xb3\x99\x81\xe1\xcd\x9b(\xc0\xce\x96{\xd1\x8e\x171\xc04F\xa2\xc6\x8b\x93.\xc0K\x1f\x11_&4,\xc0\x0c48\xf6\xb3\xf60\xc0x\xbf\xa0\xd4)\xb1%\xc0\xa5\xa88h\x08>!\xc0U\x00}[A\x8d1\xc0/d\xfa\xc2\xab\x88.\xc0\xb3\xe1\x86\xbb\x0c\x910\xc0-6\xeb\xda\xbd\xc7)\xc0d\xc4^\x7f\x97\xaf)\xc0D\x89\xd5\x97b\x881\xc0y\xd5\xf5^\xcb\xa2.\xc0\xfdK\x8b\xe9\xbf\xa9+\xc0\x11y5\xbdG\x98\x18\xc0\x9a\xb1\xa3t\xee\r*\xc02~h\xea\xfd\x96/\xc0|"O\xb5A<(\xc0\x00J/5\x06\xe7 \xc0\xeb\x1f\xe5\n\xc5m1\xc0\xfaX\x1a\xf2\xdb[0\xc0\x15W\x97-\x11\xbc0\xc09\xcc\xac\xad\xd4\xbc)\xc0%)\xbc^\x86\x9d$\xc0\xe498g\xb1\xc90\xc0M\xca6\xd6\xf1\xc3.\xc0\x83p\xf2\xac\xd0b0\xc0#\xd7Z)\x87\xc2)\xc04\xc0\xf4\xdd\xa3\x9e)\xc0\xbc\xa4\xc6\x9e\x81\xb9/\xc0`\x10\x1f`\x84^0\xc0\x1e3g\xb7[\x93)\xc0z\xc5\x81\xad\xda\x01*\xc0\xcbC\xd0G\xcae0\xc0h\x1a\xac\xaa,\x10!\xc0\xecLHYj \'\xc0\x10B2\xed\'\xea$\xc0\x82\xd2\xcf\x80\x02}0\xc0\x8d\x07L\x85_\xb00\xc0\xb9\xee\x81\xc0\xb3\xe4*\xc0S`*W/\xaf)\xc0\x1d\xc3]\x16|p1\xc0\x01\x97\x9c\xcc\xba\xf2$\xc0\xbc&\r\x0b\x03\xc1!\xc0X\xfe8\xdf\xee\xe0,\xc0e\xf2\x17j\x1f\xa3,\xc0\x04\xc7\xfd!+j0\xc0\x12R\xd7+C\x11(\xc0\xab\xaa\xe3D8\xf8$\xc0\x0c\x92\xb5F\x9f\xca0\xc0*\xd6y\xfb\x7f\x00(\xc0\xa0\x87\xda\x94\x05J.\xc0\x17Z\xb6\x1f\xc1\x1f.\xc0\x9b\x9dKV\xc2\xca \xc0\x0fZ\xcfZ\xdf\x051\xc0\xc74u\xe8\t>0\xc0\xf0\xda\x9f\xd7\x82j1\xc0!%\xe8\xae\xda\x15.\xc0=\x12\x15j\x0e\x020\xc0\xa6{Q\xd8\x08\xc6,\xc0\xf9T\xb4\xe0\x0c\x881\xc0r\x90*7O}1\xc0\xe9\xd2(\xd6\x91o1\xc0\x85\xd38\xc3\x9d$*\xc0\x96R \xd6\xa6\xb5\x1b\xc0\x96\xc5\xfc+\xef\x1f0\xc0\xf0.\x05r\xe0\\/\xc0\xa3EX\x96$\x140\xc03\xb2\x02\xc8W\xba&\xc0\xe0\xa3O\rb\xae\x1b\xc0\x10SF\xc9\xe6\xcb+\xc0\x1eE\x00\xd2\xf3s)\xc0/\x91\x1b=\xdb\x1a0\xc0\x8f\xf1\\!8\x851\xc0\xf4\x90:[\xc5Z/\xc0|\x02d\txw1\xc0\xa8\x8cbghO+\xc0X\xcb\xdc\xdb\xc9\xc9(\xc0\xccQ\xac;\xf0\x1f$\xc0\xb3\x94V\x82\xf5\xf0/\xc0\r\xff7\xfd\x01\xed0\xc0\xc4\x9f5M\xa9\xe3"\xc0fC\xcc\xce\x00\xd3&\xc0\xd0\xafV\x8e\xb3\xb4+\xc0\x1f\x98\x7f\x99PO&\xc0\xde\x8e|\xa8\xc5\x81\'\xc0\xa5Hu\x9a{y1\xc0\xb8\xd2@*E\xed*\xc0\xa9\x00+\xcd\x89\x8e(\xc0\xb1\xa2\xa3-\xb1\xb1)\xc0\x83\xe9\x9d\xfd7@+\xc0\xcd\x17\xd0JU\xe20\xc0\x19L!\x03\xd4n0\xc0\xbe\xa2\x9e\r\x877)\xc0\xcd\x04H\xd2\xd2\x1e-\xc0b\xc3}\x93Aj0\xc0\xa4d\x10\x98\xc0\x0f0\xc0\xc4J|2\x05\x8d0\xc0k\x1c\xfe\x12>C1\xc0P\xbd\xb6\x0c\x89k.\xc0Ax\x98\r\xc9\xff0\xc0!\xec\xa0S\x85y)\xc0\x199\xd5\xaag\x140\xc0\xa9\xc0x\x84\x16_0\xc0\x00\xcf\x7f\xad\xcd(1\xc0\xe4K\xf3\xacw\x1a)\xc0\xa1:\x18%\xafP"\xc0u%gC\x19d0\xc0\xdd\xa8\xd5A\xbf\x94/\xc0\xbf\x01\xbd\xc7a\xdd\x1d\xc0\x16.\xa4\xedy\xab&\xc0\x89\x03\x8c\x1dsJ%\xc0\x16<\x0eE\x86\x8c0\xc0\xb0\x7f\x18\xd8\xe7V+\xc0\x1eBN\xa1T\x890\xc0\xb5\x13\xe2\nuu\'\xc0\x1fZ\x10 \x05\xc31\xc0\xa0I\xad0\xaev0\xc0\xc6\x18\x0cu\x1e\x16)\xc0\xf7\'8D\xe7\x1f)\xc0^\x8dG\xd2\xcdh1\xc0\xfcS\xd7]\xbc\xd8$\xc0\xef\xd6P*\xd6\x8b%\xc09l\x17]\xc4\xfd%\xc0ww\xea1\xbb1\'\xc0"P\xab$\x16:)\xc0\x10\xd3\xe3\x1d\xe2\x05&\xc0\x1f\xb7\xf5R\x11\xb8!\xc0cv<\xe6|A1\xc0\xd3!ZAJ\xc01\xc0:\xc9\x03\xfa\xe9\'0\xc0\'<\xbb\x03b\x08)\xc0\xfd\x82\xa9\xb7\xe4\xb91\xc0Wb\xc1\x02Ls/\xc04V\x8b\xcee;)\xc0\x94\xad\xd1)\xfd>%\xc0Oya\xb6 \xcc"\xc0\xd1L1`\x9c\xe4(\xc0\xc0\xc3\xf6\xd3\xc2\xd9,\xc0\xf4<\xca\t\x84")\xc0X\xf2\x02\x88\x0f\x8a)\xc0\x84\xcf\n4\xbb]0\xc0\xd6\xee\x80\x12\xfa~)\xc0\xb3T\x17J\xb6"2\xc0+\xf7JmQ\xf5"\xc0\x9a"\x11`\xb0\x95(\xc0QG\xceEU\xeb/\xc0\x0f\x12\xc2\\\xf2#1\xc0\x92\xa8\xf3\xd3\xcb\x11\'\xc0\x13W\x19\x06\x95(1\xc0\'\x13\xe6\xca\x84\x82#\xc0\xd2wZ\xb6[W\'\xc0KM\x0e|`u0\xc0\x87P\x01\xca\x87^%\xc0\x80\x8b\x9a\xc1\xdc$2\xc0v\xbc\xde\'\xcb\xeb\'\xc0^\xae\xa1\xcfh\x1a-\xc0\xf5\xbf\xe6I\x83\x1e-\xc0\xa9\xc8\xac\xf3\xae\xaa$\xc0P\x1c\x05\\\xac<1\xc0.x\xe4\xa7n\xb80\xc0\x04\x83\x89B\xdd\t\'\xc0Q\n\x8f\xa7&\xc41\xc08k\xb2J\x10\xd2#\xc0\x978G|\xd9\x17-\xc0a\x07\xf8\x17\xfc\x8a0\xc0\xe5\xac\xa4\xe4\x84]\'\xc0\xb8\xbe/:X\xb1$\xc0\x0b\xceL\xef>8\'\xc0d\xd4v\xdd\xf3\xf0-\xc00OZH\xab\xe5(\xc0\xb2@\xde\xa2\x06\x1d\'\xc0m\r\x02\x17]\xdd"\xc0M\xe2\xbec\xb6\x991\xc0p\xfc\xc6\xbb\x0b\x061\xc0.\xfa\xb5\xf7\xd0\xf3/\xc0\x14\xe7=\xdav\xbc"\xc0\xf1\xd5/~\x92\xbc%\xc0\'&\x130B\x81.\xc0\xd0\x1c\xe3b\x88X0\xc0\xf6g>\xbaVs$\xc0|fF\x83\x8a\xf0/\xc0\xa5\x10\x19\x12Ym/\xc0R\x92\xed\x1e\xb1E\'\xc0b\x155\xc0\xc7\xba%\xc0@\x02\xaf\xe9\x9a\',\xc0sW\xb4f\xfa\x0e#\xc0\x91\xbe\x1dWED0\xc0\xe8\x9e\xd9^h.%\xc0c\x9eZC\xb7\xde\'\xc0\xcf\nH\xb0\x9b\x1d%\xc0DFR\xe6J\x9d.\xc0\xff\xc9Xd\x8ck/\xc0xB\x9dJwF%\xc0\xbdE\xda\x0b\x80\x1c-\xc0n\xf9\xec\x91j3-\xc0y\xd9\xc8&\'%,\xc029\xe2\x177O,\xc0\\\rE\xcc\x16\x180\xc0\x93t\xcc\xd8[\x87.\xc0\x1a<(? [!\xc0&\xb3\xfd\xf4\xf4+\'\xc0@\xcfy\x1b~\x99%\xc0WZVF\xb5\x96#\xc0\x9c\xe64\xfe\xc9`.\xc0k\xd1\x86\xb2\x95l"\xc03\xea\xfeI\x1bu(\xc0\xa0v\x19K\xb3\xc2\'\xc0Vf?\x94\x7f\xdf&\xc0)\xb67\xbc\xce\x97-\xc0\xb5\xc2;1gP-\xc0U\x17j\xd2A\x8b0\xc0o\x85V\\,\x89-\xc0\x81\x80o\xfcjd/\xc0!\x91\x83\xe7\x83?)\xc0\x08KZ+\xcb\xa90\xc0\xd9\x9f\xady[X)\xc0\xc2\x16\xeb\xa2\xfc\x91-\xc0\\\xa2H\x03\xf0`0\xc0.AJ\xc9T\xd7\x1b\xc0ReXI\xe5A)\xc0\x0cA\x85\xcd\x89(+\xc0V\xd2\x89\xde\xf2\xd9$\xc0z\xc1\xa4=\xd4i0\xc0\x1cl\xa3\xa3\n=+\xc0H\x96\xa2\xf9!\xf7(\xc0&\x8d\x9d7u8/\xc0\x82\xf7\xb1\xe5\xf3\xe01\xc0\x05(\x0bL\x87\xcf(\xc0\x82\xe5]F\xd0\x84\x18\xc0n*z;f\xca,\xc0F2\xf99K\x95)\xc0s\x97\x11\xbf\xf9\x17-\xc0I@X\xc4\x96\xdb)\xc0\xa2u\xe4*\x9eB1\xc0l\x14F>\x99\t0\xc0UrN-d\x1a-\xc0\x03\xf39%\xe4\x9e.\xc0\xf1\x04\xc3.r\x9a0\xc0vWF\x1e\xb5<\'\xc0\xd0\xf0;\xfa\xe5\x93.\xc0w\xc3\x0c\xcc\xdf\xaa)\xc0&U\xdaq\x8f\xf20\xc0&\xb7\xf1\x00\xa2\x17-\xc0\xc0\xd7>\xf9\xe240\xc0\tq\xf1PP\x90(\xc0\xb4`\xa1\xdbbK0\xc0bY#\xc1}\x9e(\xc0"\xbd\x17-~B!\xc0\xaf\xb7\x9c\xdd\x84\x84-\xc0,\xeceBw\x971\xc0M\xf2#`\x9b\\1\xc0*\x1c\xd9\x07\xa1\xa1)\xc0&\xa4\xc2\x83>\xd1(\xc06\x11\xf9\t7\xad0\xc0\x14\x1d\xb3\xe6\x9d}1\xc0\xcbw\xef\xd1Za1\xc0\xfd\xb3\xf3\xc4~t0\xc0\x04\xcb`\x08\xbf}-\xc0\xear\xea\x7f.w1\xc0_\x8f+\x1cmY(\xc0\x0f+\x96\xcas`0\xc0X[\x7f\xa0\xbd\')\xc0\xdbB\x97\xfdQ<&\xc0S\xd7\x042T`-\xc0\x8e\xb1\x89[\xbc\x8f0\xc0\xf5\x83}i\xd4\xab1\xc0X\x05\xfb\x86\x80\xfd)\xc03\x8e\t\xe0\xd6\x10*\xc0\x9d\xf8\x03\x11\xc2\x87-\xc0\xdf\xb8\x8a\xc3\xda%*\xc0u\xc0\xc3\xfd\xc4E*\xc0X_\xce\x916\x9f)\xc0\xe1f\xd5.\xb7\xfe)\xc0!\xa2\x102R\x96)\xc02\xed\xc5\x82\x85+#\xc0V\x01E\xb4\xbb\x82 \xc0\x08\xd7<\xbe\xbe\x0e0\xc0\xfe\xba\x9d^\xe4z0\xc0\x1dB\x1f\xff\nY0\xc0\x99\xf2\xc6!o(*\xc0\x19\x87U#\x12})\xc0\xc30\xb7\xaa\xf2a-\xc0\xc8{\x16h\xa0\xfa(\xc0r\x0b\xae\xa3\xde\x0b)\xc0+\xdb\t\xf8\xaey/\xc0\xdd\x02\x9e\xdb\xb6\xed#\xc0\x84\r\x88\x8f\x8f$2\xc0\xed]\xe5k\xf9b1\xc0\xd2\x89\xcc\x04l\xbc0\xc0j\x8ax`\xc7F)\xc0\x97\xc0\xa7\r<K \xc0\xa9\x07\x1c\x1c\xfbb"\xc0t0\x8e\xe6\t\xac1\xc0\xefG%\xda\x07\x991\xc0I\x1e\x99\x93\x03C)\xc0C\xb43\x05\xb1\xf8*\xc0\xb4\xa9o\x07\x1fF0\xc0=\x82\xacHS\xe9-\xc0\x8c\x83\xfeB}\r#\xc0RJ\x0b\xe6!R+\xc0\x97P\x99gDs)\xc0\xe4\xc2\xa3rC^\x1f\xc0\xeboO\x9b\x18\xf60\xc0\xb8\'\x8e\x01\xc4\xdb\'\xc0(;Q\xefO\x92)\xc0\xb99\x14\x92\x8c\xc7*\xc0ts\x14r2\xd5-\xc0R~\t\x8d\x95\xe3\'\xc0\xbb\xe3:\x87lY&\xc0\xe1F\x1fIn\r!\xc0\xb8\xc6|\xb6\xc7\xae!\xc0\x1f\xb1\xbc\xc2\xa3\x061\xc0B\xd8\x05\x9f\xfde1\xc0\x8b\xccx%\x91\xba0\xc0\xaed\x97_\xbb\xaa\x1b\xc0jd\xe5\x0b\xe3\xaf\x18\xc0\xc5\xfb\x9d\x8b\x19\x0c*\xc0,\xefwF(\xcf"\xc0\x16\xf2\x18\x98\x10\xf4*\xc0r\x08J>\xc8\xd0"\xc0\x9eC\t\xb2P\x9a\x1b\xc0\xff\x8c&\x9dY\xe9*\xc0"\x7fW\xe0\x15\x17*\xc0q\xb5p\xdd\xe4c0\xc0\xf7M\xe6h)\x9e(\xc0\xb4\xeb\xe3\xe5V\xff/\xc0x\xfdT\xf9\x94!*\xc0\x94\xa1,\xc5\x9d\x06-\xc0b\xf0\x9eu\xae\xa6\x1b\xc0o0\x9b\xd2\xbaV0\xc0\xb41\xf2\xf1J\xc0/\xc0.T\xe0\x9fa\x19\'\xc0\xf4\x1d\xdd\xae\xd8\x16)\xc04\xdc]\x08S>1\xc0w\xaa\xdb\xf1l\xb2/\xc0&q\xfc\xa2\t\x05&\xc0\xcf$n\xe8q\xcb%\xc0p_\xd1\x98\\\xc90\xc0d\x81\x9df$\'0\xc0\xecRyp\xf5\xff%\xc0vc,S\x8d\x8b%\xc0j\xaf\x19\xee<f%\xc0N\x95\xbd\xf5$_/\xc0\x08Ql\xd7HD1\xc0\x13\xd7\xa2\xa9\xe61+\xc0\x81\xa7\x02\xc9\xaa\xf5/\xc0O\xfe\x858\xa1r/\xc0\xa9\xf1\x01":\x1a0\xc0\xe4\xd7XI\x14\xdf,\xc0l\xee\x98\xa7\xf9 0\xc0S\x1aR2v\xc8#\xc0\xa1\xd8\x87HY(%\xc0x\xecLe<\xb4#\xc0LZ1F\x82m!\xc0\xc9a\x0b\x8e\xbd#-\xc0J\xfb\xc0\x10"\xa1(\xc0=\xe0~w\x10\xac#\xc0\xf5\xcc`U\xe3\x1b0\xc0\xa3\xed\xefi\x99\xeb/\xc0\xdf\xa6\xb0\xe6\xad\x931\xc0\x0c\xfdG(`p!\xc0\xe3:\x12\xb1\x96\xc2)\xc0\xa3\xa9\x14r\x0f\xbd%\xc0N\xceOg\xe3 0\xc0\x0c\xa1\xa5\x13r\x97(\xc0<o\x0e\x10\x91\x981\xc0\x0bUd\xe4\x98D0\xc0\xfc\riOq\\1\xc0S\x8e\xb5\x8ctD-\xc0\x84\xc9\x14"\xb6%-\xc0\x13\x86\xfc\x93\x16\x81$\xc0\xe4\xc4\xec\xb1a\xb2$\xc0\xf1r\x8c\xc9\xd8D)\xc0\x97\xaf\x1d\x94\x1e\x900\xc0\xc1\x90_\xe2\x1f\x921\xc0h\x8b#;\xb8:!\xc0\xed\x9fy\x90[\xa2(\xc0\xabXO\xc4\xca\x921\xc0a\x05g\r\x08\xd5$\xc0e\x8dBk\xca\xaa+\xc0\xdc>\x17\r\xb69\'\xc0\x0ff\xc0\xfbO\xe3 \xc0T\xd6Nu\xab2(\xc0\xe60\x04\x88uh*\xc0\xbfB3\xd1/\x0c-\xc0P\x02f\xde\x8e\x93+\xc0L\xcf\x89\xd0\x8e\x90-\xc0 4;\xb1M5*\xc0\xfa\x04\x8cR\xbdw0\xc0\xd9\'\xb0\xafj\xd4&\xc0\xda\xcc\xf8ZS\xca*\xc0\r\x01\n\x1d\xaav0\xc0b)\xcd\xd4\xd5N+\xc0<\xda\xfe\x94\xd2\xb7$\xc0\x08R@9_\xb3+\xc0[\x8d\x83&\xb9E+\xc0\x90jZ\xea/u\'\xc0\xe0\x8dw\xa0\xb2s0\xc0l\xa5m\xb5)b0\xc0\xf1Y\x8e\xd7U\x8a\'\xc0\xa9La\xfbK\x96#\xc0O\xbb\xee\xd8Z\xe2 \xc0\xf4\xe3\xd4[\xf1]0\xc0\xfb\xbc\xe0\x1czm1\xc0\xe4m\xc9\xf4ia1\xc0\xdc\x04\x19:hn0\xc0I\x9b\x06,\xa7\xa7%\xc0\x94\x0eT\xa6\xb4\xe00\xc0lc\xa1G\x14\xf90\xc0gU2\x16^\xba0\xc0B\xf1\x8f\xd7\xb0^0\xc0\x05\xb6k\xc0\xde\xee,\xc0\xdd-}`IP+\xc0T\xd7L\xb6\x92\xd6$\xc0<"\xfc;\xa4]"\xc0\x1ci\x8f\x91 90\xc0>\xc5\xc3\x17\x84\xed0\xc0\xd5\x85\x8bh\xce\x14\x1f\xc0\x00r\xc5i\xc9\xf4)\xc0\xde\x05\x8f\x0e\x97w%\xc0\xab1\xc2\xa4\xea\x8d*\xc0y\x98\xfd5\x03\xed/\xc0\x89\xdf\xf1\xc5\xa8e0\xc0\x08 \xc4OZ\x89(\xc0\xb4o\xd0E\t\xc30\xc05\xe5\xd4\xa3\xbf\xcc0\xc0~M\x98\x1f\xdf\x02/\xc0k\xab\xf8\xb8\xb3\xaf%\xc0KK\x96\xa5\xe7\x1a,\xc0\xc6\xa6\x87Y\xc8\xc90\xc0\x85\xc7\x945v\x8e0\xc0\xe4*\xa5K[_1\xc0\x94\x9e\xbe\xaan\xed"\xc0\xc4\xc2S\xd0qe1\xc0\xa5\xe5\xab<\xc4K)\xc0\xc1\x98\x12$\xc8<)\xc0\x18\x99\xfb\x82\x7f:(\xc0N\xd9ae\x01u(\xc0\x7fU\x9fd\x80P0\xc0\xe5\xa8\xf1?\x80]\'\xc0\xc3\xa6\x102\xf9\x190\xc0 M\x8c\xf8-T0\xc0\xc78c\xb93*,\xc0\xb7\xa3e\xb4\xf8\xca&\xc0\xd0q\xb0VZd1\xc0\xd0c\xf3%\x96\xc8*\xc0+qp\x91s3$\xc0KqQ7\xc3\xa5.\xc0\r+\xc3\xea\xbe\xbb#\xc0\x889\x97kx\xfc.\xc0\xc1\x14\xd9\x1bu\x10%\xc0\x86\x8e\x8c\xb6\x95\x81-\xc0\x8c\xfc\xf2B\xae,+\xc0\xef\x9d\xedk\x81\xb6"\xc0\xbf\xe4\x1b\xaa\x0c\x1b-\xc0\xbfX]\xa8]\xb8.\xc0\xf7nc\xa4\x85\x16.\xc0\x91\x03)\x95b\x9c/\xc0\x02\xd2M\xfc.\x8c&\xc0??\x9c\x9bra1\xc0\xe5\xec5^\xacP-\xc0\xa0\x965*\xa6\x15%\xc0\xbeJ\xef\xe3\x03\xa4,\xc0\xc8\xc4\x1d\r\x07\x1f#\xc0\x8b\xef\x7f\xf0\xc9}"\xc0\xa4p\xa6\xa6\x92\x91!\xc0;\x045\x84\x8c\xfa(\xc0Um7\xaf\xa9J1\xc0\xbc\x853#o\x98-\xc0\xf7f\xfa\x86\xe5\x13/\xc0%\tf_\x86/\'\xc0-\x1dssjA+\xc0\xe7\'\xfd\x00\'2+\xc0\xfde}\x9f\xb6x%\xc0\xbeP\xe0O\xb0=)\xc0\xc7@\xcc+\x979,\xc0\x12bTC@0 \xc0\x9ae\xa8\xbc\xa5_%\xc0\x07\x86\xe56qs"\xc0'
p16
tp17
bg3
(g4
(I0
tp18
g6
tp19
Rp20
(I1
(I1839
tp21
g13
I00
S'\xbc\x92\'a\x10VS@U\xeb[\xea\x9f8S@\xe0\t\x91\x0c\'CS@\xec\x84\x14\xb0\x15MS@o\xf7|\xb9K\xbeS@\x9e\x02\xb2\x02<BS@\xad9\x9f{\x10gS@*L\xa2\xd8\xf6cS@\x08U\x9a5\xd2[S@\x16;\x0f\xd2\xa7]S@\xf0\x13\x86\xc2\xf30S@\x16Y\x8bKjsS@\x9e7@!CUS@\xa0\x90\x89\x8c\x0ekS@jn0\x10\x13\xa9S@vL\x0e\x9f\x9fBS@\xf0\'\xad\x8d\xbb\x93S@\x19Dw\xccq:S@\xbe\x07v\xe55IS@\x16>\x1d\xed\x93PS@`\x03p\xd6\xd27S@\xe7\x81\x7f\x95\xad\xb0S@\xa7I~\xabvHS@\xc7V\x07\x05\xd9MS@\xa5R4\x1e\x08IS@;A\xb9qN/S@\xc2\xbf\xa4\xe0\x86\xa8S@\x88~\x8b\xa7\xf0\x99S@J\xa5\x1e\n\xa8{S@\xb9O\xcc\x13\x9a>S@\xed\x14\xb7Z\xc1?S@\x86)R\xf7\xd6\xa9S@J\xddtMI\xe6S@\x95\x7f\x1e2b9S@\\z\x074\x19iS@r\xf9:}\x1fnS@g\x05\x13\xa7W@S@m>\x1d\xfa\xdb\xa9S@\xb7k\xb78o\xdbS@\xfc\xfd\xf7_\x82WS@\xf8Y\xac\xf7\xa0XS@1\xdc\xa5;6:S@n\xe9\xd8\xbe\x8aNS@\x85D\xa9\xf7\xe0\xa9S@F\xfd\x93\x02\xa8TS@\x89p\xcc\xac\xb5BS@u\xbe\x84\x9cvrS@g\x96pz\xc0\xe1S@\x06F\xc8\xca\xcb\xa9S@\xa9\xfc\xf7\xa9\x94fS@\\\x9a^c\x96HS@y\xc3\xaed\xc1xS@\xd90\xd1#[\xa9S@a\x82\x9c\xef3\xb1S@\xf6\x9a\xa3nyAS@"\xed\x91\xab\x10eS@7\xeb\xab"`\xb6S@\x85\xc9\xfbO\x8b\xceS@\x08\xed\xea\x96\x16DS@x\xa4\x80/\x18sS@\xeb?\xfb\xc6d7S@\xc9.U\xaa\x93;S@,\xa8\xbe\x0cdqS@\x8e\x93d\xee\x1dLS@1\xc7\x8a6\x90@S@)\xa5\x97\xeb\xae\xb0S@\xd9\x8c{\xb4\xd1\xa0S@\xe9b\xc0L\xc6\xadS@E\xc0\x89\x90\x18zS@\x8e\x14\xd5\xb4\x91/S@\xe1a\xeb\x81\xe8tS@-\x9e\xed\x932CS@#\xaf\x18I6\xd8S@\xcf\x02\xceb\xebNS@*\xb7\xcf\xebn\xd8S@G\xcf+lPQS@\x17\x95=\x1c\xaefS@\t9\xb7\x14\xc4\x9fS@\x1b\xc8\x13\x89W\xd7S@\xd7p\xcb\x7f\x17pS@2]V \xcbJS@\xe3\xd6f\x1e;FS@\x85\xd7\xe7\xe5\xedaS@dG\xd4\x88\x85\xb6S@p\x122E\xbb9S@\xfd\xc0\x8b&\xf0[S@\xf2\xc7\x8b\xf9dbS@v\x9b\x07Q\x8f=S@\xc3\x97\x18\xa4\x1a\x80S@o5\xa2\xb0!AS@\\9\x0e\x88r?S@\xed\x81tH\xd5\xddS@\xbd\x07\xda7)\xb8S@%\x1b\xde\xd6h[S@\xb3\xd2\x88\xd0\xe5kS@\xdd\x9d\x91}\x13\xd9S@\x88F\\\x91_ZS@\xe1o\xf4\x81M<S@)\x89\xe9_szS@\xc1\x0fR\xc8EcS@\xfd\x81Tq\x15BS@\xf3\xb2\x8c\xc0L\xb4S@\x86S\xdc](\x8dS@\x9dj$\x82\xd2\xd7S@\xdf\xe7@r\xc5\x82S@\xde\x1c\xd5\xa1\xa8?S@\x9a\xc5\x9bY\xc3lS@\xa2\x80\x1c\xa4\x8b\xedS@\xa6\xc9\xf5\xa2\xc7\xb0S@\xf5gi\x91<FS@\xf2]\x88\x83~ZS@\xa7\xcc\x8a\xcerZS@v\x89j\xee\xba\xe3S@\xe2K\xcfvqbS@\t\xd5O\x92mkS@\x90K\xbdI\x9c`S@\xb7\xd7\x11\x1a\xaaPS@\xce\xb6;\x1a"KS@/\x0e\xa5M\x95\xd8S@\xa2(\xccl\x94kS@yQ\x19\xf4gwS@&\xf9uQ_\xd8S@\xdb@9=wCS@\xe2\xa0\xdb\x08|JS@\xb8\xfa@~(mS@\xc8u}\xd6O\x93S@\xdbe\xf8\x8bu\xc6S@\x96\xe1\xf23\x8b\x87S@h^|\x84}KS@\x83\x94\xb5q\xf8wS@^\xe6\x90R\xa6;S@z\xd3\x8d\xbc\xf5hS@\x9f\x11\xd3\x05\xfehS@M|\x08\x81!hS@\x9b\xc5f3\xdfiS@0\xc66\x81\xecKS@\xaf\xda\xdf=\xafMS@\x93:\xcc:$\xd8S@\x01!2\x1a\xcf;S@\x03\x87eWZ:S@\x1f\xeaC\x01otS@G\x1e[D\x10(S@\xa6\x10\xcc\xad\xef{S@\x19W\xf3\xactLS@\xd8\x08#\xb8\x1c:S@\x80\x8e\xe1E\x072S@\xab\xb6\xef4\xf6;S@X%\xd34\xda\xb0S@\xf2\x8e\xa9\xf7\x03\xdeS@;b\xc1A\xf3\xb2S@R6D\x8b\xe9OS@\xe5Cw\x8d\x03fS@U\x0e \xe7~\xd4S@C\x18\xbf\xab$iS@\xe1\xb4\xcfQ#\x84S@\xe9D\xf72\x1bDS@\x80"\xb5\xb0\x10QS@\x14\xa79\x14=NS@\x94u\xf9\xd2\x9cES@\xd8\x19\xc4\x00\xd6\x87S@\x17\xb5\xd6\x877mS@\x084\xfe/\xc8KS@\xa15g\xc0\xaehS@\xed\x00\xe4\xf4A\x86S@Y\x0e,\xe4H{S@\x05\xd1\xcc\xce\xcfuS@\xc7G4\xac\xe1.S@\xcdk\xd1\xba/\xa9S@\x85\xc2mM\n\xa9S@\x1d\xf48?e=S@\x9d\x00\x92\xf6B@S@\xb7\xa0\xd7:\xb6\xd8S@\xd9\xd8\'\xed\xcc\xd8S@\xd5\xbcq\x94\x00LS@\xd7S~\x16q\x96S@R0\xc5%<[S@p\xc9\xfexb\xa9S@b\x82uJ\x1d\x93S@\x82\x03jLXES@DB*s\xe7\xa9S@=\xe7k\xe9\x98ES@\xb8\xf4\x84b\x10\xaaS@8B\xb2\x98\x93\xa9S@\xc21\x1f\xd9*<S@\xa66\xd7\xf4\x99bS@P\xd1\xe3\xda\xbbIS@/m\x8c\x9f\xd0\xa9S@\x83\x9cG\xdc\xf0YS@\tt\xd3@\x1aMS@\x97\x9345\xcd\xa9S@\x84\xd5\xc0\xd3\x82\x83S@\x89\xd2j\x05\xc8GS@\xd3Pm\n\ncS@\x85\x81?eM8S@z\x8b\x8f\xbbz\xaaS@\xe0{\x81TCXS@\xff\xba\xfd\x1cn\x9aS@mVB\xf4\xccYS@\xfdMX\x07/\xdfS@\xc4\xeavv\xea\xcbS@\x13\xb7$R\xf2=S@\xb9\xaa\x07\xad\x14VS@h=\x1b\x08P\xd9S@R\xa52KB\\S@\xa4\xff\xa4\xf9\x8eGS@\xd1\xe0a\xf3\xa3KS@\xba\xbd\xd7n\x03\x8fS@+\x83\x1c\x96\xc3\xaaS@-N\xb4\x8f\xbd\x9eS@\x10\xd0N\xb1j\xd6S@G)\x88/\x03KS@\xed"\n_\xec\xe1S@\x7fn\xf2\xe9EtS@{\x851\x0e\xab\xd8S@\xdeHZQ7KS@v\xc1\xd2\x90^9S@\x00r\xbb\xceHAS@\xe8\x89:\xa73\xa9S@\x1a\tM\xdb\xc1\xa0S@\x16\x9f\x98\xaeNfS@\xb8\x9a\x87\xd1\xb4xS@\x84\x0c\x19z\xf1IS@a\x1c\xc0u>HS@l\xf3\x8f\x02\xfdIS@x\x84\xc9\xc8\x19HS@\x89\x1b\xea\xf7\x9c7S@@\xc8\x8f\xe5McS@\x8a\x19J\n\xcc\xa9S@\xbd*_(\xd6/S@*\x1e\xce\xab\x14DS@*\xf3\xaf\xcbE\xa9S@*\x99\xdd\xd9\xed:S@\x8e\xf8\xd5l\x06pS@{\xf0@\x9b|\xb0S@\xe3d\x88\x80\x11\xa9S@X\xda\xea\xb0,\x84S@\xafj\xd0\x02\xe5cS@\xb5\xe6\xbd+\xe1\xb4S@\xe3\\wMJNS@\xb6\xd6o\xf4UdS@Uc0.NdS@\xe6\x80s\x10\xaddS@s\x8a\xd5o\xaf\xb2S@@\x0f`\xce\xbe\xa8S@\x0bM\x91\xc4\x8dhS@\x0e\x16\xa3\xa7=\xafS@\x92\xa2S\x9a\x95\xd7S@,\xa5\xf7\x18\xcafS@N\xc7\x04\x02J\xaaS@\x9a\xf5r\x9b/hS@\xd4\xc5\x12\x97\x8eeS@\x9d\xad\n\x01\xcd\xb2S@9\x02\xec_\xffeS@2k\x82\x9d\xa2fS@|YK\x0e|<S@\x82y\xaf\x95\x96fS@:\xee,F\xc2AS@\xc6\xfb\xde\x13\xb6fS@\xe2\x7f1u1fS@\x14\xcd:\x9f\xddFS@\xcco\xeeg\x85GS@\x01/l\x98\xbbUS@\x1b\xb4h+esS@\xd0\xfe?\xc5xQS@\x08n$CWBS@\xb4\xaa\xa5\x9bl\xa7S@R@\xe9\x91\x01iS@\xe2%@\xa5\x1f\xe7S@\x04\xf5\xa9;_[S@\x90\tjy\x94WS@\xc3\x0f9\xaaYiS@B\x1fe\x1a\xb5\\S@\x95\xc4\xf6n\xe5nS@\xcb\x9c\xd7\x06\xfafS@\x93\\\xe4d\xd2hS@r0zT\x13zS@"\xb0\xb02\xe7\xaeS@W\xbf\xc2\x7f\xa8\xb9S@Q\xfb\xcd(]\xcdS@t\x1b\x90\xce\xaa\x86S@\x14X}\xbf\x1cdS@3\x19(\x947IS@\xebS\x1b\xf1\xe2mS@&B\xc1\x95Q\x98S@B\xebw\x9e\xd8ZS@P\xa1\x8dc\xb4cS@UI/\x80RvS@\xd6\xda*\xb5D\xc8S@\x15ocC\xd3ZS@i]\xa4Q\'OS@\\\xb0S\x80\xb3YS@\xc4\x9e5\x94\xed\x97S@\xb5\xe6\xc6+\xf6LS@\x11Z\x8f_E~S@i\xf5\xf1\xcf\x9b\x86S@\xa6B\x87g\x1e\xd8S@\x1d8\xda\xe0n[S@=e^\x1a\xd4\xe6S@\t\x94K\xce\x06TS@\xb9f\xacUz\x91S@\x9f\x0f\x8e\xdfO\xeeS@\x9e\xaa\x96H=\xd5S@{\xea\x0f-6\xccS@\xf9\xb5\xa7\xe0}[S@\xaf++\xf8\xc3\xd9S@\xf5\xe6\xf0\xe1\x93eS@!\xc4\xa6\x06@6S@l\xbcj\x029hS@\xf0\xf1\xf9\t\x10rS@@\xfb\x06\xcd\xa9\xdbS@\xbb\x9b\x80\x1e\xd9>S@\x07\x9a\x01\x17oKS@h\x99\x08T\x05\xa9S@\x8b\x87TbYSS@\xab\x90\xe9\x18\x02NS@W@\xd0\x15\xfaZS@\x84\x94\x14-\xd8<S@4\xe1\x14\x06\x941S@\xfa\x8b\x9eArBS@\xc6\xd9\x11\x88\xfc\xd1S@\xa9\xcf/\x80\xa7dS@7x\x15\x11\x0bWS@\xc0p\x12\xd7\x04+S@h_\xab\x06WFS@\x02\xe9RZMNS@\xd2\xf8\xae\xeeajS@2\xa4\xa3\xdf\xf0?S@{.\x06O%yS@\xeb\xaex%elS@\x16\x92\x0fV\xd9\x99S@\x06f\x96O\x066S@W\xb8"\x80f\xabS@\x82\x0b\xc48KHS@_\x8a"\x9b\xb6XS@<\x10\x19\x1e\x01bS@\x1e#Z>\xe0|S@\xb4z\x15c\x9aMS@l\x8f\'/ |S@\x19\x1e\x13g\xecNS@\xff\xeb\xb1M\xc6FS@M;\xd6mj\xa5S@\x9f\xdf\x1fd\xd92S@\xdaB\xc1\x80vqS@\x8c\xd5\xc4\xe9\xd3=S@\xd8\xcf\xb6\xde\xa0HS@\x82\xeb\x1d\xba\xb1)S@(\xb2\xa8[\x9d3S@\x08d ?\xb71S@\xba\xb5\x8e\xe3\x1cBS@\xf3:\x89H\x05IS@\x00\x93\x86\x92O\xd5S@\xf5\x0b?mcDS@\x92\xe2\xed\x90UQS@x\x1af\xe4\x87US@`\xc5\x8a\x99\xa11S@\xa5%\x14\xcdRxS@q\x15"\x99\x9f\xd6S@\x1c\x16\x92\x94\x1eUS@\xddZ\x89\x8fbNS@\x0b.x\xf1%\xb4S@R\xd8\'\xa8\x02;S@5U`aI?S@\x9f\xb2(\xc9\xbezS@aw\xab.>5S@\xac\xbf 0\x08GS@\xd2J\xc2\xcd-?S@\xd6\x84\xc1($iS@\xd9\xcb\xd0\x15B\x9bS@\xae\n\x83\xad\x01\\S@s\xcf]\x86\xbd\x7fS@\xa9\xec\x80<\x9c\x98S@\xb3\xf2\xfe\x98|XS@>\xf5Y\xc2\xdciS@\x9a\x8f\xeb\xb0\x1c1S@8\xce\xd5\xbc\xb6XS@N%\x98\xba\xec\xb3S@\xaa\xb8@\xb9\x17HS@\x9e\x13r\x17\xc5\x9bS@q\x0b\xbc\xd6\x00PS@\xda}\xc6\xa2\xdc\xd2S@\xaf;\xbf\xf9\xf4\x9eS@\xc1sKBf2S@\xe3%\'\x85\xf1dS@T,\x0b}\xefqS@\\\x00\xd7\xa6\x1d@S@y\xfd?\x8e\xaa}S@\xb0\x9e\xbd\xcc<IS@l\x96\x87\xf2\xdb`S@\x88;\x13\xab\x02\xccS@\xbc6M\xe62\xe7S@\xb9\xd6\x1b^\xaf\x8bS@\x7f{\x82>\x1aHS@\xc9\xf9\x9a<\x1a>S@\x96\xbf\xe1\xa4\xc6gS@S\x1d\x14&\x934S@\x93\x18\x03z\xff\xd9S@\xb0\xcaG)\xfd\xa6S@L \xbf\xcf^\x83S@\xa7\xaa\x8e\x90$BS@\xdc\xbc\x7f-\xd8dS@V\xf1\x91\x11\xf5PS@\xe1\x1e\xb3\xe4\xab\x9eS@J\xdbPS\x1doS@\x10\xe6$1\xf0AS@F\x9f\x83\x9d\x84\xc0S@\xcaa\x15\x8f+\xd9S@\x19\xc9\x80\xe6LGS@r\x12\xef\xbf\x9dUS@f\xccJ\x02\xd0GS@\t\x1f\xb7\x95\xb9\xdfS@\xd2a\xb2\xc5\x0f\xaaS@\x94\x01\x84:\xea~S@\xda\xc5\x82\xf4Q\xd9S@y\xa4\x1d\xc5\n\xd8S@b[\x92\x9d\x84dS@\xe0\x97\x86\xd2\x82\xaeS@m^\x8b\xdf\xf5dS@\xabk\xe6\x94\xd0SS@d\xfe\x1b{\x1a@S@b\xcc\x97\xe1\x98(S@\xed\x16\x80\xb0epS@(\xa4\x8d\\\xb9VS@\xd4\x90\xa3\x886cS@\x9f\xc7\x88\x13\xe4\xb0S@r\x04\x13K\xb9_S@\x7f\xdf7\xde\x87>S@u\x18,\x1f\xc1ZS@y+\xb69{\xc9S@\xbd\xe5\x8ev\xb7TS@\xeb\x10{?\xc1\x9eS@\xc64\xa8q\xa1\x93S@M_\xb3\xcf3?S@\xf3\xf1\xbdNR<S@\xd8\x96\xea>\x18BS@\xba\x8ey%\x8f`S@\x13%\x12\x08\xc2\x86S@2\xc1\thw?S@\x9e&CI\xf5zS@\xebm\xffj\x1fqS@H\xf4\xdf!\xf6qS@\x87\x8f\xf7\x81\x8f3S@\x93\x10aC\x01zS@U\xf33\xbc\xe5GS@\xea4\x12\x1f\xe8qS@\rLOO\x832S@\xbf\x04x6.zS@Av`?\xf6ES@\xa04\xca\xa5\xd30S@\x87g\xfc\x9f\xe3\xc7S@T\xb6\x8b\x98\xcbxS@sL\xc7U\xfdAS@Y\xd5\x8fl\xa2\xc7S@ku\xd0\xce\xa06S@\xb7\x05\xf9\xc22KS@]\xf6\x9f\x06\x1f\xc8S@\xb8L\x9auh1S@E\xb6\x9bX7\xd6S@d\t\x85}\x9d\\S@\xb3\xcfS\x19\x82\xd7S@\\#\xd9>\x995S@N\xcf\xe9O$3S@\xae\xc2\xca0\xf5;S@\xc8\x1a\x92\x82`\xc7S@\xd96\x8d\xb1\x1b%S@\xba\xc6\xd3\xb2?xS@^\x8c=O\xbb9S@\xca\xdd\xb9\xca\xfdUS@\xfffC%\x8e\x89S@\xf8\x8d\xf6\xc9\x06\xc4S@\x97\xb2\xf5PQ\xd9S@\xf5\xe1\x90\xc4\xcd\xd5S@_\xca\x87\xfd\xab;S@\x19\xb3\xc0<[IS@<#_Fc@S@\x95\xcf\xa8\x89\xb6dS@9:\xf4\x9a\xd8\xd8S@6c\\\xcd\x1d=S@\xef\x9bm\x8dPsS@kr^!\x9axS@\xac\xe7Y\xb2f\xe6S@\xb6\xdc\xdc\xd5\x18\x80S@\xb8\xd2\xec\x9a5|S@\x87\xf9\xab{\x13rS@4\x87\xa1\x8fN\x8fS@\x08z\x99\xa9`hS@\xdf\xdd~\xab\x019S@\xa6y\x08\xc1oeS@\x1b\xaf\n<\x04JS@\xc96\xb9\xe3;\xadS@\x7f^\xb3}\xa0eS@\xf4\xfa\xf5\xd5\x9aeS@\x87\xb7y\xab\x14gS@I\x1e\xa4\x8d\xce\xf0S@=7%\xe5\xacfS@m\x9aP\x80\\\xc7S@}\xf2\xc3nyAS@\xc5!]\x1d\x15\xcaS@s\xed\x18J\xdb\xddS@\xf0:\xf1#\x96TS@\xe1\x9a/\x92P>S@n\x95\xd9|R\xd6S@&\xd9*-x\xd6S@\xe5\xc1RE\xdfMS@\x11.\x8e\xc9q\xedS@\xab;{\\5NS@4\x87-\xa2\x0e\x94S@p\x8c\xcf\x985cS@\xc2\xf5\xf9>\x92\xedS@\xcf\xb6\xb4\x1e\x04ZS@&\xa7o\xc7\xc3\\S@r\xab\xb4\xb8\x1epS@\x9e\x85\xe5;\xb3AS@se\x01{\xfcaS@J\x06\x02\x8adiS@\x801\r,\xf9>S@_\x87\xed%\xf90S@\x06\xda\x00\xb8\x8ehS@bZ\x89\xbd\x16^S@I\'\xe5tj\x8aS@)\x8dy\xec\xb8\xaaS@\x86\x00L\xe2v;S@\x80zI&\x990S@\xe2\xf5o}\xefcS@\x0f\x94\xf0fq<S@\x95Q\x00\xe2\xf8\xeeS@\xd0\xfe?\xc5xQS@b\xf908\xfaZS@\x85|v\xae\x88<S@p\xb1\x03\xc2q\xaaS@\x82P\xda\xbcx[S@\xf1s\xd0>\xcd\xa9S@\x18Pu\xac\xeb\xa9S@S\xd7lB\'\xaaS@\x93\x1a\xe6\'\x0b\\S@\xb1G\x82U\xb7\xb3S@f\xd9Y\xadR<S@\xf5]\xc8\xd7G5S@\x19\xd1>\xe6\x06\xa9S@\xcb<\xfd\xe19\xa9S@\xa5\xdf\xcda?QS@l\x91c\xa6+\\S@\x8a"S\x7f\xe7BS@\xe7\xef\x10V\x10kS@\x12\x8a\x1f@\x18dS@\x01^\x14\xf9\x18ES@\xb64\xde5A\xa9S@\xf6\xb2\xd71\xa3\x9fS@\x15\xfc( \nvS@\x84u\x03\x12\xfa[S@\xd4\xb0\xfc\x05q\xa7S@"\xa1\xd2\xdf\x11LS@\xb9AA\n\xe2\xaeS@/\xf6\xad\xae^SS@\x92\xfe>\xbbO\x93S@\xee\xdb\x1a\x9e|AS@0\x15\xc6\x85\x9evS@/h\x822\x90XS@\xd8p\xbd\xea\x90\xb3S@\xac\xa3\x81\xa5w\x87S@\xd5s(\xc1leS@6\xf5\x9f\xd2_\xb1S@k\xc0\x98\xc8z,S@\xd8\xce\x9c\xcd\xc6AS@\xd5\xeep\xa8\x00US@\x8a\x8b#\xfa\x15QS@(\xba\x8fI\xefdS@wV\x98\x90\xa5ES@+\xe5\xaa\xde\x9fyS@9\xbb\x1e5\xe2\xf8S@>\x03\xe4\x9efhS@a\xa1\x11KqyS@=\xec+W\xdf\xdfS@\xe6\x14*\\\xf3:S@\x8e\x80\x82NM\xeeS@\x16\xdc\x1c\x07%OS@\xa7\xc7\xed\x8e\xa5oS@\x0fu\xbe\xa7\x8e2S@\x02\xb4\xb1LOyS@\x83\xfeA\x97\x9d\xeeS@\x0e\xbc\xb3@d<S@\xc7\xf7\xee\xc4\x93lS@0\xcfR\n\xa1kS@V\xdc\xc8\xa9\xfbxS@\x87\x9c\x14\x9c\x1dBS@\xea\x92\xa83\xd4oS@Is8O\x9a\x86S@\x08\xf8}\xd33\xe7S@\x1dh\xa9\xbc\xba1S@\x85{\x9e \x8f$S@\x8b\xf0\x10\x9e\xa30S@\xc5oT\x00orS@\x01O\x84\xb0=\xcfS@\x0e@\x94\x04gLS@8\xb1\x12V\xa8KS@\xc9aO\x01\x84\x88S@\x98\xe1?\xf3\xc3HS@\x1f\xf0\xdd\xa3j6S@\x8cwi\x1d\xe7IS@\xa1\xfcw\xbd\xf2:S@\xd4\xd6\x18,\x9d*S@o\xdaoOyqS@+4\xf0\xc5\xfb)S@\x83{\x02\xe9tdS@\x06\xf4o\x9a\x8dVS@Obw\xcb\xfd:S@\xf9\x01\xa2\x02U@S@\x0c\x19\x14\xf1\x11=S@\xbe2\xed\x00cGS@\xef\xe7P\x9c\x14US@\xb1e\xa7+\xa7:S@\xf3i\x8d\xe8@SS@Y\x9a\x9c\x82\x82uS@\xe8\x96\x84<\xa3iS@\x9c\xb5*\x0f|\xc0S@n\xed\xbc\x00.VS@\x13\xe1:U&\x80S@\xa3\xd3YZ\xccaS@\xcb\x15\xe0;\x13]S@\xa4\xc4wT\xa7\x9fS@\x87f\xe0\xe7\xe0jS@\x9c\xc4C\xb2\x9aLS@\x01\x86\x9dz]\xd7S@\xadZH\xa1\xdbOS@\xa4a?\x1f\x92;S@\rQ\xd0s\x01]S@\xca/\x18\x81\xbcrS@P\xc6+\xf6\xe1\xb4S@\xba9\x8d><\xabS@T\x91\x00z#2S@\xc28\x82\x96#BS@\x1dHR\xca\x8e4S@\xe4\x83\x0b\xbb\xbb\xbdS@P\xac\x9f\x07\xfd;S@\xeb\'@\xa4\xb4XS@\xc7\x04\xc2h\x03_S@KjtiWJS@\xd1\x91\xdf\x1c\xa8GS@R\xb7,\xd2\xc6\xcfS@]\xa9\xda\xaeuoS@Y9\x0b\x80\xb5MS@_\xd2+o\x05eS@a\xb3`\xd3\xb0\x8bS@\x00\x1d\x80C\xbb\xd0S@*\x15v\xe9dSS@\xb7\xdc\xc2\xccojS@\xa4d>6WHS@j>\xa4\xe3\x1fqS@\xe3\x9b\xcf\xeb\xa2\x8dS@\x0c\x1b\x1e\x8a\x0fWS@\tw\xe1-\x8f\xdcS@\xf7\xf9HE\xb3\xa1S@\x149\x8cn\xe5\xcdS@\\\xa8/Te*S@\xc1\x1e\xb1\x0c\x86\x8bS@>\xa4\x86\xf6%US@\x86\xa1\xe4\xc9AUS@\xe5\xcbN\xf0\x1f\xd8S@V\xdcqu\xdaVS@\xdf~:9\xffVS@f@\x97\x0f=qS@\xcdkfQl\x9eS@_\xce\xc6\n\xe5YS@\x16\xc1S\xb37pS@`}>\xb5[JS@\xbb\x83\xd6\xf9\xae\x92S@u\xeduD^\xa5S@\xbf\x0c\xbe\xc2\x93FS@\xb25\x08}\x8a\xcfS@\xfc\x83\xfb\xd3\x02iS@\xcd\xb1\xab\x87\x06\xa8S@\x0c5\x04\xc1\x9b\x94S@[\xd2\x07\xf2\xc5HS@\n\xc7O)Y\x91S@\xa1\xb5\xe7ByXS@Kz\xb1\xf3ZFS@\x0b\x15\x9bk0kS@\x99\xb0\x9b\r\x82\xcbS@\x93@8;\x85SS@\xac\'\xe7m\xb3\xdaS@n\x90\xf7\x99C\xabS@YL\xf3o\x1e\xe0S@r\x15jv\xe0\xf8S@I\xcfig$XS@p\x84U@euS@.\x10\xb0<\xd9\xd8S@\xb1^\xa2\\\xd1:S@*\xb6p\xe0\xb4ZS@lI[\xb2Y\xb9S@\nh\x9a\x1fr?S@t\x96\\\x99\x8a\xb1S@\xc0\x98syYeS@M\xfd\xad\xb1\x88qS@m\xdb+\x08\xab\x82S@\xae\x17e\x7f\x06oS@\x80\xe2\xd9;\x93DS@\x9d\x18\xf6\xe1\xfdhS@\xda\x98di\x92\x9aS@\x00\xe3\xb5\xa2r\x96S@}b!\xd4\xbdaS@\xea\xe9\xaf\x9dd\x93S@\x95\xb4W3H@S@W?\xd3R}\xe5S@\xa1\x1f\xfd\x04\xf3:S@%<\x84a\xbe\x7fS@\xcc\x91\xf0\x9f>ZS@Z\x84\x91H$;S@s:\xc3\xfd\x1a<S@rjC\xf6\x010S@\xc0wx\xc1a\xa9S@\xc2\xbe\x9e\x96\xaa;S@}V\x01\xd048S@\xd5\xd8\xa4\x99\xa0fS@\xbd\x1cK\xfbY%S@]\xf8hc>eS@\xde\xbc\x8f\x8e\xc7%S@)A\xde\xdc{?S@\xc1\x83\x1f\xc2\xa6?S@\x88\x0b\xa0>\xab5S@\xe6\xc1gj\xe1\xf8S@R\xceo\x0e"\xf9S@t\x8f\xad6MyS@H.\xfa{9@S@\xcd\xf5\xbf*A}S@*N\xb2{\x920S@\xa8\r\x9b)\x94yS@V\xbf\xdd\x05[zS@\x90\xc9\xc7\xc0\xfaES@K\xf0T\x1e\xd9nS@\xa7\xda4q\x9c\x86S@\xb1\x1d/\x15\x93BS@\x92(*\xaf\xf9zS@h"{\x96\xe0zS@\xb0\x10\xa5\x01\x11\xefS@\x1e\xcc`OPCS@\xa2H\xb4\xa2\x16HS@\xa1\ng\x96\x87HS@"[\xebEj\xd7S@R\xb2?\xfdW4S@\xbe\x99\xc6\xcb\x98*S@Tn\x0f\xef\x93\xcfS@\\fG\x88\x13JS@\xa7\xab\xbdg5JS@]\xca\xc2\xaag?S@/%\xa9>\xc2wS@\xc3\x87\x85\xadq?S@QvX\xa8\x1d1S@\xd5\xf9\x85\x83+:S@g\xb4\xa6s*:S@\xa1\xaa\xc1.\xfa0S@4\xd5a\xf2J\xc9S@=\\D\x13\xb0\xd5S@=G=\x9f\xda\xd8S@U`\xd6\x89?\xd7S@IPy\xf0/\xbeS@\xec/p\xd3\xdc\xcbS@\x16\x0b\xae\xdc\xfc\xbdS@c\xbf-\xfa\xa7\xc8S@\x92\xd2QI\xc9;S@\xda\xc4\x8d\xdex\xceS@{\xf5Z\xacJQS@\xe0\x1e\x02\xe9\x15@S@-\xcf(\x0bB<S@\xedg\x8a\xdc\x98\xcdS@\x80\xd9\xa5,mQS@T\xa67\x1e\xd1AS@\x8c\x98\xaf*hfS@=\x8f\x1a\xa5\xec1S@B\xa7s<<\xc3S@\x00\xfd\x85[\xc8\xcbS@}\x91\xa3\xb5p>S@`>\xb3\xa0\xe2SS@v\xd5nu\xa2US@\xda\x04\xb2\x8d\xa2US@\xccOc\xa1\x8aTS@\xc7\xb6\xe2Z\xc1TS@\xfd2\x86\x073CS@\x87\x97i7WAS@Xc\xe1[<AS@1\xfb\xdceSWS@\x82\xc2\xba\xcd#XS@,\xa9\xde=\xae\xb9S@\x05\x089\xd0\x94[S@&`n\x0b\xc65S@?y ,\x9eXS@\xebC\xdd\xd4uZS@k\xf8\xff2\x0f8S@?\xba\x98A\x138S@b\xc4\xa0\x0cDIS@\xb11F\xb4\xbdBS@<\x12\xdbRvrS@w\xb8\xa3\xee\x19\xafS@\xc6u\xbe\x1dz\xaeS@4\xf1\xd99\x9fcS@\xbd\x12l\xe9\x8bMS@\x16\xeb\x81\xd7\xdbGS@;*k^\xfeFS@G\x1e\xac\xa9/MS@|\xaa\xf9\x15\xcfpS@\xc2\x01\x15\xe6\xc2\xa9S@\xbd7\xa3\xa06cS@z\xb3\x15q{\xacS@\xca\\4\x95\x90dS@\xfb.*-\xfa\xb0S@y\xd1\xae\x02\xdaGS@\xf4\xb3[jk\xa9S@\xb6\xb57\xfc!\xaaS@\x9a\xbf$"=\xa9S@\xc5#Y\x90\xf2\xa8S@\x9b\xd3qu\r\xaaS@D\x9e\x97\x19\xe7\xb3S@\x04\xf1\xb3t:\xa9S@B\x1f\x92\xd3`\x81S@zNi^6\xa9S@\x11\xe7\xe7\xb6\xdbJS@:\xc2P\xee\x9d\\S@\x81\xa7H\x9c\xf3US@\x93\x88\xdd\x18m\xa8S@\xe7\x94\x8c\xfa\xac\xb1S@\xee\x18\x7f\xde\x84gS@O\xc0\'\xa7\xb5cS@\x1a\xee\xd7\x13\xd0LS@\x95\x1c\xb37ZdS@\x96f\x1c\xb2\xdbvS@\xc8\xcae\xad\x88\xaeS@\xbd-\x0c\xa2\xc0PS@?7\x92\r\x18eS@\x0f]\xc3\xbebeS@EXZ-\x92eS@\x87,E\xd6\xefeS@\xb8\xf5F\x85\x92fS@\xe6\x8b\xfe\xc6\x18\x80S@u\x19\xb7\xc4=jS@\xf9q{\xfco\x91S@\xcf{\xf1\x0e\x97vS@}_3\xf2\xfc\x94S@\xd3\ty\x1fdZS@.\xd0\xe6\x8fQ\x91S@T\x0b\x1e\xc1(\x91S@\x96\xa1\xee\xa7\xe6gS@\xff\xeeZm*\x9fS@\x06+\x96\xberhS@`C\x86\xce/NS@\xc0A\x83\xaeSIS@H\xd6\xaaJ\'^S@\x0bp\xb2\x0b\x90cS@\xacx#\xbc2dS@\xfa8\x17\xe7jSS@\xb1\xc5YA|\xa5S@\xcc3\x03\x97\xfe[S@\xd3\x98p\x92\xa5eS@w/\xf1\xc6\xa2yS@\x84/\x10\xaa<QS@f\xa3,\xf22|S@\xed\x8a\x8b\x1c\t}S@\x1d5{\x08`pS@e\xd8\xd3\xaa\xffdS@==\xcc\x92\xdf\xa0S@\xb2\xe9\xb9c\xfbaS@\xf47\xcd0\x9b\x9fS@U\x9db-\xcbUS@\xce\x9e\xf62\x8e`S@\xc46\xf1\xd58cS@\xd8\x85\xcf\x17}\x9aS@u\xbds\x8d\xb7\x9aS@d\xaf\xbdm\x16\x9bS@A\xf2\xf4\xcc+\xf9S@\x8c+O\x9ec?S@-\xf1BS\xc0\xe2S@\x05\x05]s\xe6-S@3\xbdR\x92\xf9>S@\xbeP\xe7W\xa6yS@\x07\xe8\x8e\xdfp\xceS@\x05\t\xb2\xc5\xdb\x85S@;R;&&\x88S@\xac&,\xf6\thS@\xaf\xbcy&2\xefS@k+\xdeE\x01;S@\xf1\x95Q\xbb\x9c\xeeS@\x84\x9d\x7f\x1c\xaa0S@\x9aA\xdfX\xb9_S@:\xb5\xa4%)\x9dS@\xf9\xe6~\xd8\x18TS@G+\xf5\n\xf5\x8bS@#\x8c\xd5F\xce0S@\xa0\x8a/\x91\x8e)S@\x9b*\x96\xdd\xc2\x7fS@FH^\x19\x9e\xe6S@\x1e\xcdy\xef\xfaoS@\xb2\x80\xa6\xe5\x88\xa3S@D\xa2#,\x812S@^\xc4\x12\x10\xeb\xdbS@D\xf4\xa03\xd6uS@?\xda\x0b\xdf)OS@\xd8\t\x7f@\x0e}S@ \x81EQ\xbf\xd9S@\x92\xf3}k\xc7\x82S@\xcd\x0b\x1do\xf5bS@4s6\xb4pXS@5A\xff\x1a\x9d6S@\xc5\xa3@ \xa4gS@\xae\xdc\xa0\x15\xf2PS@\xa8I\xaf\xb2wQS@\x95\xb0\xabUUQS@ \xf9\x04?afS@A\xdf^J&WS@4f\xd8s\xf3\xa8S@P\xdf\xce\xbc\xad3S@T%\x1f\x06f\xa0S@p\x9d\xbb \x8f\xcbS@\x96k)9\x8f\xeeS@\x11\x9b\x84:JJS@\x05\xdd\xe8?vKS@\xd7\x8cd\xf1n\xd8S@\xd0\x99\xc8!\x9b\x9aS@\\7\xd6\xb7\xf7\xadS@\x13\xf2/|QJS@\xd7\xf7\xfc\xb3\x80\xcfS@\xe8v\xfd\xd2C\xcfS@L\xc1\x1eK\xa5\xadS@\xb9\x94\x99\xb9\xf3\x81S@\xdcZ\xffO_\xa3S@\xb2\xcb\'\xa8\x9a_S@\x10\xec9\xcaL\xd0S@\x7fM\xef#bQS@\xcc\xbcqe\xf0|S@9\xcd\x8dD\xb6\xd0S@\x85e \xf3\x122S@ 6\xd7\xfc\xdc\x8bS@m\xec\xc7l\xf5\xc2S@&s\xb3\xf5\xd1LS@\x9e\x7f\xebv\xd2\xa7S@ce\xbb\xd8!HS@\xaf\xf0U\x9cA\xb4S@\x9f\xd9\xa5\x1e\x16@S@\xd3\xf7B\x8b\xc9\xc7S@!\x02A\xb4\xd6\xb8S@M\x96\x19\xd4^VS@\xd6\xa2\xab&@\xcbS@@\x90ErWGS@\xaf\xa8\xd9\xdf\xedWS@=\xef\xdd\xab\xddYS@e\xc0\xce\xe5.yS@m\xb4n\xb8W\xa0S@\xb8To\xd0k~S@\x1bTKOQIS@\xe0\x18\xf1\xe1\xd0\xbaS@\x1d\xd48\xbb9\xbbS@\xde2J-l\xc0S@\x07m\xaf\xb9uCS@\xae\xfa&\x15+HS@\xa2\x15\x94\xa7&\xb1S@\x98\x03y\xeb\xc4IS@Bp\xb3^\x00\xb4S@\x9d_\xd6\xa7\x83\xe2S@\x9e]\xa4\xfb\xe4`S@wmI\x80:\xbeS@uL0\x1d\x19@S@\xca\xb1m\x00\xb1GS@\x05g\xa9\xe5\xd1ES@\xdd\xeb\x83w\x99wS@Yo9\xbeP]S@!\xca\x17\xe0\x13YS@\x15\x0ct\xe4\xbd(S@\x06,t\xacaXS@e\xcb\xd1O.=S@\xd1\xda\x82\xc2/\xb2S@\x83\xd00u\x05IS@\xb3*\xc1\x7f\xd4>S@Dg\xdcw\xa4rS@4\xf3\xa5\xefq\xb0S@\xbb\x81=\x83\x88\xcbS@\r3k\x1dLaS@w\\\xbbx\x9f\x8bS@\x0376gSuS@;,\xe7h>\xd0S@\xcc\xaa\x1f\x003pS@\x8e\x0c\xbe<g<S@\xe3\xa4\x17\x13\x0e\xdaS@e\x04\\\xc0+\xd8S@\xbb\x01\xe6\x9f\xe9\xd8S@\x80\xfa\xcd}\x0b=S@q\x9a\x86\xf0\xd2eS@\xc4E\x1b\xe0XWS@ \x90\xb9\xc1\xe3CS@\xc9\xe0_\xc17VS@\x19\x8f\x95\xe9\x8buS@\xd2\x7f\x13\x02:rS@\x80\xad\x01O\xde\xd5S@\xfc\xaa[\xb5\x9d\xe2S@\x034uW\xa6\xadS@R~\x8a\xc3A;S@\xfdE\x99T\x84\xd0S@\x97 \x1c.\xf4?S@<R\x02\xfe\x19\xefS@O\x84\x19\xfc\xc2\xa3S@\xd1$Q\xaa\x1e\xadS@D~f\xad\x9ciS@6P\xc93\xef\xa3S@\x97\xaa\x80r\xa3\xcdS@\xefP\x92\xd2\xf0WS@\x8e\x88\x0bD\xc2cS@\xe7r\x93\xc2\xb8\xccS@\xda\xf4Q\xc7\xed\\S@f|\x1f\xcd\tJS@\xd6\x04\xf0\xf2\x7fgS@y7\xdeyL6S@\x8e\xb1\x15\xb3\xf33S@+\xf8\x08"\xeb:S@\xe1u\xfa\xb3\xf20S@JJ\x02l6\xa9S@\rm1/\x96iS@\x1f\xc2\xc8\x13\xb6\xb1S@\xcc\xb1\xa7\xc1\xf9<S@HI\xc8\x93O\xd0S@\xd8\n\x97\xbe\xc4hS@4\x10\xbb\xd5\x1b\xe7S@f\x95\xf8\x07uiS@*h&\xd1\xe4\xa8S@\xb7*01\xbf\xb1S@O\xc9\x07\xfc\x9c\xa9S@\x8e7\xf6\x9e\x80\xa8S@\xbe"\xf9\xf0;\x84S@I;\xc5>\x10WS@\x99\xd1_I8\xa9S@\x85\x96T\xf8\xfa\xb1S@S\xb4T2\x1fZS@\xcc\n\x93\xea\xfc\xaeS@\xd2\xc9\\^\xba*S@\xf9\xd4\xfcWV\x91S@\xdd\x8fN\x1a\xcb;S@\xde\x16YW\xec\xb0S@\xcc+\x08\xa7\xbf\xa8S@\xc3]\x9b\xceQ\xaaS@\xbfw\xb5\x0c\xda\xa7S@\x1f\x90.\xcf\xb7eS@\xe3\x89\xfd\x18a\xe6S@~\xc2\xb4BQ\xb4S@\x8d\x8c\xb2/\xbc@S@N\x95h\xc6\x80TS@\xe5\xe9\x08\xdd+\xa9S@\x8cl6"\x95\xa7S@\xc5A"\xa1\xb2\xa7S@9\xfb\xfe\xef\xda\xa9S@\xb9?g\xff\x9deS@\xf1\x15\xc0\xa1c\xa9S@\xaf}\x85\x0e\xe1eS@{P\xb4\xeb\xaa\xceS@\x12\x91\xa6l\xd4\x9eS@,\x87W\xff4OS@\xa8\xaa\x8c\xb9\xcbTS@\xfc\x19\xb5^\xb9\xe6S@%L\xc7C\x18\xaaS@|b\xe4g\xddfS@E\x86\x89\x8b\xea\xaaS@#\xf1\x18\xae\x02\xdfS@\xca\x9b\xe8t\x14\xaaS@-m\xc4A\xc5\xa0S@@\xbd7\xf7Z\xcbS@\xfa<d\x07s\xceS@\xb6\xe4\x10\xc6\xbdZS@\xc3\xbb\x82\xe8\x7f\xa9S@U\xa2\xb4\xcfzOS@\xbc\x08d\x84\xa6US@w\xf94w\xd8\xb1S@\'\x08&\xb2\xe9IS@\xbc\xe3\xb5\x1dT\xaaS@/\x1ad\x87AWS@\x82\x88\xea*\x16\xb1S@\x18=\xb0\x11\xfeZS@\xd5\x0b\xaf2\xf0fS@\x9f\x9fmY\xf5\xa5S@\x91$K\xb9<8S@Q\xe8\xbb\xbe>\xb1S@\x14\xe71=\xdfMS@\x0f\xb2\xb4\xf2\xffRS@\x9c\x8f?\x9a:IS@c\xcf\xaf\x99\xcdWS@/\xac;m\xa1KS@\xc4\x1c\x84\xd1\xd5gS@aq5\\\x12JS@\x9a\x83b\xea\xd3aS@\xd6\x9d\x90\xea\x88\x9eS@!$RZ\xba\xa9S@I/\x9a\x84\xdd\xb2S@\xe9\xce+\xba\xcd\xb2S@\xcaIg_\xec>S@\x95im\x8c\x89hS@\xa9\xc8\x11\xe3ciS@\xc2\x8a\x17\xb1\x1aYS@\x1a\xf7)"\x9d\xa9S@\xb0/\xbc\x9b\xfbkS@\xed\x87\xaa\xfd@}S@\x9c\xc8\x90a\xa5\xd0S@\xd94\xc80\x04\x88S@\x05\xbb\x8e\x19DNS@\xb8SuH!ES@\x83\xb4;\xfbhXS@h\x12Wd`\xc9S@\x9cS\xf9\x94\xcaZS@Q"\xb8\xc1\xca5S@v:\xaet\xfb\x88S@<f\x02\x12nzS@6\xfc\xf7\xe4\x81zS@\xf8\xae\xe2\x8d\xf8\xa8S@2\xf1 \xc6t\xd3S@\x06\xa9{\xfa<US@P\x80t\xb8\xc6/S@\xac3\xcd\x95j?S@\x10\xa9\x96\x80\x11FS@\xbeW%\x04SFS@\x83\x17\xcc\x93\xb8FS@\x03\xd6\xf2ZM[S@+\xce\xe2s\xf8\xe8S@\x94\xf9\x9dp\x9bHS@5\x08ei0dS@Y\xa9u\x17\xffVS@\xa3x\xfe\xb4\x97JS@\x91\xb3:~\x01jS@\x0c/\xdb\x04$dS@\x04\xfe\n\xd4\xdf\xcfS@nq\x1bOL|S@\xa9a)\xc2\xd1pS@+\xac\x17\xb8\x08\x8fS@\x9f\x89\xc7{\xd0\xd4S@\xdc/d\x1dz\xaeS@?P\x07\x86dQS@\x84=Ut\xcd\xc7S@+&\xb5\xa7\x111S@\xa3\x08K\xff\x9dES@\xe9\xa6\xb7]\xf6KS@\x03($\x91W^S@\xcbX\x19\x8d\xe3GS@q6;\xf6x\xc7S@\xe9\x83.\xa4\xacxS@\xb0\x19^H\x06cS@\x1d\xce\x85\xecX\x7fS@kd&\xb7\xdf6S@\x14/\xf2\xf0\xb0{S@\xefcb\xd0\xacTS@\xa3\x96\xfc\xf0\xacGS@\x9cd\xad\x9b\x83gS@\x15:\xa67\xfb\xf8S@\xf0\xbd\xb9&CSS@}\xf3\x12D\xd9\x93S@\xf4Mx\xcd\x0c\x94S@\xd9\xa0\xf4\x87tGS@\x9er\x08o\x167S@Z\x86\xd3\xafe%S@=\xbc^\x93nHS@*M\xb8\xf4\xdaMS@zU\x08\xd9\xdc\xdbS@w\x19\x84\xd6\xe3GS@\xa9<;\xdc@iS@\x83\xbcC6\xeb~S@\xcdA\xbc\x82\x7f[S@\xbb\x0fxg\xc9AS@\xe5\xea\x8d\x16k?S@\x944\xae\x9e\x90\xcaS@\xb3\x9e\x8b(\xa0eS@r\x81H\xdf\x19CS@\x0b\xcc3%aCS@2\x8f\x9e\x9e\xcdKS@\x1dAk#\x8fvS@)\xb8\x81a\x06dS@\x8d\xa5\xf5n\x11kS@\t\xe7\xd3\x89FPS@\xd0\xe9\x03\xdf\\ZS@\xc9Y/\x9aL\xd8S@\xd6\x06\xa7\xe8\xceSS@>\x11\x8a\xf7\xe2ES@\xb539{\xb9\xa2S@\xd9\xfd/\x02\x1bVS@\xa0\x1a\x04\xf2\xfb[S@\x06\xfb]dCOS@xN+ap\x8aS@w\xb2[W\xe2\xa0S@\xe2\x82\x1d\xaf\x8bHS@\xc97\xcf1NLS@c\xc2\x1e1}PS@\\h\x83\t\x0ezS@\x8dTw6\x86SS@-\x80LN\x8ezS@\xfd\t\xc1\xde\x16\xe2S@\x98\xea\xcb\xfd\x11@S@r\x95\x01\n\xf8\x8cS@^\xdf \xabVIS@\xc8\xa7\x113B\\S@\x08Y\xdbwB\xb0S@\xder=\xe5"\x8cS@n\xed\xc1\x87\xd1qS@\xc1\xee\xed*\x84\x7fS@\xa7"`\xa3zYS@\x0e\xa7\xd8s\xd4<S@\xd5\xd6\x86n\x19FS@`\xaf,\xe7\xe7zS@z*.\x0bFCS@\xd5\x17\xbe\x1b\x14YS@\xceL\xc0\x8f\xf8zS@\xfe>\xf1\xfe`\xd2S@\x87kH011S@U\x8fX\xdbHnS@\x9a\xe5\x1f\xbb\xf0qS@Tz;\x06s\xd4S@\x8a\x95.\xdcM{S@\xf6\xf4\xb6\xd9\xc7BS@"\xb4\xb9\xd2{pS@`\x8f_\x86%rS@\xbf\xc92}\x16dS@\xaf\x12\x03\x11\x96BS@\xc01\x9c\xa8\xf3BS@\x11\xf9\xef\x05\x98-S@\x84\xae[m\x01PS@\xdb\xabb\xack\xc7S@,\\{\xb3\xc0\xbdS@Rh\x9a\xdb\xf6iS@=\x7fJ2\x14kS@\xddK,\x8e\xbb?S@\xfd\x97\xb4\xbe0AS@\xee\x03j\\\xe1BS@\x1fM\xeb\xd3\xa2TS@\x8b\x9dJ[k\xd7S@C\xe3\x0b\xf4\x96\xdaS@\xff\x81\x14\xf7\xcdwS@\\P\x89\x02;\xabS@]\xde\xa0\x89g3S@\x00\x14\xff\xd1\xac\x9bS@ \xf56y\x0f@S@\x84\x0cKA\xac\xc7S@\x872K\xf5\xdc\xacS@KE\xf1\xb2K\x85S@\xb38\xb7T\x96lS@\xcc+\xb9*\xc8VS@\xc5\x1eV\xa9\x12\xd6S@\xc8P~\x89}\x9aS@F\xda\xffZ\xaf\xb9S@{w}fQiS@1\xc1\x01\x1e\xf6\xd9S@\x8c\x10V\x0c\x15?S@7\xcda\xd0\xa7\xb9S@\xadX\xfam\xa6BS@\x01\x10\xb5\x8b*AS@\rx\x0c\xbe\xdb@S@k\xf66\xeb1MS@D7\x06\x81\xcfhS@/{=\xa2\x00MS@x\xd0 K\x80\xc8S@\x9f\x07\x8dn\x03\xc4S@\xe3\xad\x82m\xa0FS@\x9d7\x16!\x8b\xd7S@p\x8f9\x04\xa4\xd7S@ G[\xaa\x81OS@p\xd2\xd3\r\xc8\xbeS@v2\xcb\xc4\x84\xb0S@.6\x120\xc11S@\xcc\xa3r\xce\x87\xc2S@\x04\xfb\xbe\x80\xa2[S@\xaa\xff\xf2\xbd\xec}S@\xc1\x9b\x94t|\xc7S@\xea\x0f\xc2\xc4dVS@\xa3(\xe7\xff\xe3sS@\xc7\x9a\xd9YBsS@X0\xd7j,\xb2S@\x1a&\xe5\x9c\xfaVS@\xdby6\x01k\xabS@\xdf\xceY\xbbz2S@\x85\xb3\xf0W\xc2XS@?k\xec\x8f\xfecS@B;\xe9\x00%\x9fS@\xc1\xdbn\xc5\x98XS@\xc8\x1fQ\xd5\t\xd3S@! N\x13\xc6YS@\xdb\x04f\xf8\x86pS@\xf7\x00\x04R\xea\xe2S@\x04\rU\x872\xd8S@\xb5\xa4~\x0b\x0f{S@*Sb\x16\xb9\xc3S@\xc7\x99\xeb\x07\x1d\xa4S@\xb0\xe3\x9b\xac\xe0\xd8S@\xd4\xc02\x89\xb7\x83S@0\xc3\xd1B\xcbsS@L\x03\xc9\xc3\xe4jS@#\xa0=wuXS@\xd7!2kx\xe5S@\x1253a[QS@\xad\xbc\xbd\x84\xbd\xd8S@\x9a \xc1\xec\x07\x9fS@\xbb/\x12\xf4\xc7\xbaS@\x9c&\xdc\xfdkOS@\xd3\xb1\xbd\x0bf\xd6S@HKS\x82kNS@\xc8\x06n\x9e\xe6\xd0S@\x98\x1bO\xe0\xdf\xb9S@\xaa\x96\xef\x15zjS@\x96\xda\x91\\\xfcoS@\xd6y\x12g\xc6\xd6S@\x1c{}(\x01\x9cS@\xbe|S\x14\xc3dS@\xb8\xb8k\xe2\xa8\xa5S@B\xbb\xc2\\\x95\xb7S@)@\xa2\xd3}\xceS@\xf1\xde\xc3\x1a;\xa9S@\xcb\x88\xc1\xec\xdb1S@\'\xdb\x02\xb4\xaa\xa1S@\x12d\x0b\x16\xceOS@^\xecQ\x14\x00\xb8S@M?\xdcFh\xa5S@mD9\x16\xce\xcfS@\x83\x0cm\xed\x01NS@\x1e\x8b\\\xc1\xd64S@*\xac\xa6\xfa\xbfKS@\xa0\x8b;\n\x97\xb4S@A\xa3}\xfc4|S@\xc7\x9f:]\xb4\x9fS@\x14x\x89\xa4\x1eCS@\xa2\x83\x8a\xbe\x9b5S@\x02\xabt\xc59hS@\x98\xae\x92\xda)AS@J\xc3\x06Q\xd9\x7fS@\xe52r\xd5\xb1\xdfS@y\x9d\xec\x0e\xc3dS@\x86\xe1D\x16\xbb\xa9S@\x95\xa1\xc6h\xe8\xb2S@\xc2\xedA\xe8\xc3\xd4S@\xa0\xa9TrJQS@@\xd0\xdb\x04\xb3\xb2S@\x87\xa0C\xa3\xca\xb2S@K>Ti\xc8\xb4S@\x17\xe5\xb06\xc1ES@\x8dY\xda\x8e\xf2\xb2S@\x83fD\xdc/\xa9S@E\xdfu\x01\x19\xaaS@j\xaeM)\xfecS@\xc5fp\xf0~SS@\x9bw\xa3\xe30\xeeS@\x0bH\xb0\xbeW\xacS@}\xac\xd8\xc3\x0e\xaaS@\xcaRY\xa6\x13\\S@\x000\xad\xa14JS@\x17\xa7\x914"\xb2S@8)\x87\xaas1S@\x00\x99\xea\x17\x0bdS@c\xdcd\xd8VSS@\xee\x92\xe2\x07\x82rS@f\xd6\xb0P\x87\xcaS@\x9e\xabW[\x87[S@E:R:t\xcaS@!\x87WIy\xedS@\x13\xd4\xcc\xad\x87OS@Q\xa7\x18\xf0@\xd8S@\x01\xf3\x9eY\xad\xd5S@\xc3^\x1f\xbc\xe2\x8aS@x\x01\xbdM?SS@\x81"\xaf\xd8\x14\xb1S@hH\xca\\\x10cS@n\xccI"\xcc}S@\xa7+\xf9~~hS@n\x01\xff\xf2o\xdaS@\xaeV\xfe\xfe\xe86S@\xe0\x88`&\x0c\xe7S@\x95\\pS\xd9US@\xe41\x17\xf2\xdd\xd8S@\'\xa0T\xa5\x13kS@\xcf\xe0Gt\x86US@HL\xd7\\%hS@\xdb^m\x19k\xd7S@\xda\x1b\n\xbf\xfd9S@\x05\xb7\xc8-\xeb\xd8S@%lT<\xf3iS@\xb3\x08\x97\x94M[S@\xa3\xc8\xce[u\xa9S@h\x7f\xfaj):S@\xd4C\xdcNQ\xd9S@|\xb0\x9b\xa7_\xd4S@\x8a\xe5#4\xa7yS@<\xb8\x92K\x11\xaaS@J\n\x7f\x19\xb1\x9fS@eM,\xfaA\xa6S@R\xc4\xae\xe7\x08\xbeS@\x07\x18\x1e\x9a\xe6OS@\xb3\x88i%\xdc\x8bS@\xf7\xb7ms\xacUS@\xad\xbb\x8a\xde\x01FS@\xf9\x12\xdf\xec/NS@\xadI5\x9e\xfaUS@\x06\xf2\xda\x1c\xff\xd9S@B\xe8\xb7\xb1\x8cTS@C\xacMi\x1f\xa9S@/\x15\xfc\xf1\x84\xaeS@\xd2]\x82\xa6\x8f\x9fS@r\xc5\xff\x16\x8dhS@=\x8e\xbad\xa2\xa8S@\xe3\xb3\t\xf8}\xa9S@\x1a\x94\x1e9\xd4TS@\x04\xd9\x83\xdb#\xd5S@\xd6\'\xaf\x0ct6S@\x9a)\xb2\xb4\xa6:S@d\xc7\xf1?i|S@\xef\x8b\x8c\xb0WVS@\xe9\xef\xcb\xc9\xb7\xcaS@m\xfe\xa4L!\xafS@\x86{\xc6\xd9\xe6:S@\xda\xe9}u%0S@\xe4J\xf1\xaa\xb6jS@\xc5\xa2\r\xe8i\xd7S@\xd2S+\xdd\x01\xd7S@\xc1\x9e\xcf\xc0\xb8US@t\x16\x18[GCS@\x17\xae\xb2k\x03sS@\xa5\xce[3-WS@\xf6C\xce\xec=CS@nT\xf2nn2S@\x07\xcc\xe6 \x172S@Hy\x9cE\xd4gS@\x9bj\x92bUXS@\x93\xc13\xe4\x047S@\xf6\xb7\xb8\'\xbbMS@\xb6\xd5\xb9\xea?2S@\x0c\xf8\x1e\x9cPfS@v\xf7\xde\xaah\xc0S@gb\xde\x19\xc4MS@\xe7@-\xd6\xc8;S@Bm@9\x99;S@\xbd\xa2\xaf\x93\xac\xa8S@\xea\x8a^\xc1\xc9\x93S@\x84\xdd\x902\x7ffS@Ma*y\xf7\xb1S@\x94\x12Mx6fS@\xd2N\xfa\xb2\x11AS@\xb1\xa9G\x14\x00\x94S@\xa0\x98\xb0\x0b\x86\xd6S@r\t\x86-\xf0\xa6S@e[\x00\'0fS@mB|"]<S@Rh\xc70\xb7\xb1S@\xb7\xd0\x05\xa2-<S@\xd1\xa0\xe0\xa4\xca\xd5S@\xcaw+r\x97\xb8S@]\xd2E<\xc4VS@%?\xc7\xc0\x95eS@\xec\x96\xf7\x83\x10YS@>\xe1\xfa\xae\'\x8dS@k\xf3\xcb\xdd\xff\x7fS@\xe8j\x18\xb4\xb9\xd6S@EA\xc1pk1S@\xb7w\xf2\xe2\xff\xceS@\xc3R\xd2\x9b\xad<S@\xc5\xfb?\xa3~<S@6\xf8\xce\x06Q\xaeS@\xe0\xf4\x81\xfa-IS@\x0f\xa6\xd2\xa9*\xd6S@{9b.\x83YS@\xa6|!}\xecWS@H\x91\xd8\xa22HS@\xf3\x11\xc3\xf2|\xd9S@\x18P\xe3}\xfaWS@5f\x11\xa9QeS@\x17\x1f\x88>\xb99S@\xa2\xf92\xd7tiS@\xa0\x8f>\xa4~4S@!\x1c2A%ZS@\x07Np\xd5"\xa6S@+\x11-\xfcCeS@\x8e\xc9\xb9+\x0fXS@\x92\xa4\\L\xffhS@82\x07\xb9\xe1zS@\x96\xd8\xe9u\xab\xa9S@\x1e\x88Y\xf7]XS@yD\x18)\x1b\x7fS@$\x85\x15\xc1\xa2wS@\xafBuZ\xdd\x80S@\x00\xbc_\xbf\xb6qS@\xfc\x00\xac\xb1gYS@\x87\xa2\x95F\xaf\xcdS@\xd0%[\x1cE{S@\xab\x9fYc\x16ES@\x9f\xf9$Y\xf5>S@P\xd9\xd1\'uYS@\xe2u\xb0\x92\x18\xb8S@o]#a\x14zS@\xa4\x84!\x1d&uS@\xd79o\xcc,\xcbS@`\x8a\xf7+\xc8LS@\xf3\x85\x8eI\xcaMS@\x03\tiO\xfa\xdbS@\xd4\x07V0\xd1yS@\x08\x8d\x85\x99\x80MS@\x0bj\xac\x96\x9b\xcfS@\xc7\xa5\x0b\xe5lgS@\x98\xa3\xfb@\x1a@S@\xef\x93(\xe6\x84cS@e\xbc\xb4\x8cM\xa3S@\xe2\xe2?\xe0"@S@"\x14\xa9\xa5\x05\xafS@\x1d\xda\xbd\xfaWyS@\x1dj\x14\xc2\x8b*S@F\xc5w\xcc\xb7\xc7S@\xbfIJ;\xba\xbeS@\x98pi \x8d\x96S@(\xf7/\xd0\xc4xS@\xdc\xf2\x0b\xf5\xa4yS@\x02\x19g\x8c\xf2uS@\x81\x85\x9e\x1cnyS@\xd6\xa3\xbd\x04\'IS@\xb8\xad\xc9\x93\xcc\x8fS@<:\xcb\x1f\xc1_S@\x9d!C\xab\x13[S@\x97j\xb7\x0f\xbeeS@\x96\t\xd4\x08DsS@\x19\xd0\xc7@\xafeS@m_\x94oOES@HO\x8cD-OS@\x0f\x8d\x83E%vS@\xb24\x88Kc\xabS@\xa6E\x06\xa2\x1eHS@M\x12*\x13\x1f\xc6S@T\x1b&YuVS@\xe8J\xd6C\xc4[S@\xa2\x85\x00\\\xbdBS@D\xb9\xf6=\x97eS@\xbbe\xc6\x19\x02CS@WX\xa8&>\\S@~\xb3\x06\xd3(BS@\xc2\xe9W\xf6\xfdgS@-\x15\xc6\x0e\xbd\xbdS@#BX.\xd7uS@84\xa0A7\xd7S@\xc4\xe8\xd6=T\x81S@\xd4lD\x86E\xb0S@\x9a@y\x98\xd8\xa9S@W\x11T\x95\xd7hS@\xdb\xdbu\xd8]\x87S@#,\xf0wn\x90S@\xdc\x05\xe6\xc4NBS@\x98\x0c\xfd\x8c\x8dBS@o\rXI\xc1]S@Y\xfc\xedZ\xaa~S@C\x11\xde\x19`GS@\xcf\x10\xeb\x16\x94\xc8S@\x0f(\xd4\x98\xb2\x9bS@\x8b\xef\xe7\xea;FS@\xb1\xa4\xce\xa4\x16^S@\x84\x0f7\x10\x86\x98S@L6\xc2>\xb6KS@\xed3\xe98\xd9GS@a\xe83iR\xdeS@\xa2\xe3H\x8aH\x91S@\x9df\xd4&\x9c\x9aS@\xbf\xa9+x\xecFS@\x10\r\x1e/\xc5MS@\xd5\xae\x990\xe0FS@\xdasHw_\xcbS@\xd6b\x90\x91Q^S@\x88\xbd\xe3\xf7iGS@\x91Ad\n\xef\xbcS@\xa4M\xd5\xcf\x16\xbdS@\x93\n\xe8\x97M\xd0S@\x0e\x81\x00\xf9\x0ckS@\xdep\xf1\xa9\xc4\x8eS@\x19\xdb`\xb9\xb8\xd7S@6\xc7\xbe,\xddHS@[\xbc\xb7\xd7u*S@\x10\xdb\xa0\x02\x8dgS@\x1e\x9b[\x88w\x7fS@,a\xbb\xebu\x96S@ \xdc\xcaW8aS@\xb1\xa7\xed9\xd9\xdcS@{\xa1\xe8\xe6\x81jS@\x8e\x0bg\xe7UlS@[3[c*\xd7S@\xe6@Y\xd8\xb4\xd6S@\xe3S\x81\xe5*TS@\x8ey\xbf\x82\xc6\xb0S@\xec\xd3-\xe5\x9b\xb2S@:\xdcrr\x18NS@9\x9f{\xd2^VS@\x8f\x89\xe2\xa22NS@\xb2F\xcc\x98\xea\xd8S@\x1a\x14\x8f\x92b\x8aS@S\x05\xf4GHmS@\xa1:\xc7j\xafGS@\x04\xbd}\xa7\x87\x8dS@@\xdbo\xb7\x9fiS@\xeb\x9f\xc3\x1dnyS@<\xe7\x9b\xd2\xc8\xd8S@\xbb\x86:\x01\x9e\xa4S@Jb\xc8\xday\xbbS@5\xeb\x87>\xc4@S@i\xc0\x8e\x97\xd8\xa2S@\x14\x8d\x1f\x12\x15lS@\xd6Aj\x8fK\xc0S@S\xe2g%}LS@+H\x8d\xa0\xcf\xbdS@\n\x8d\n\x9e\xceKS@V\xa1?\x06>eS@\xff\xf3.\xfea|S@\xd0\xeajO\x1c\xbdS@\x13P\x9ep\xa6\xd9S@\x0f\x059\xd0O5S@\x12\xf6\xa5E<\xb0S@n\xef\xaf\x05\x03\xd9S@\xc4\xe5\xfdIL\xb3S@\xc2/#:\xd0@S@\xa2\x18S\xbeO\xd5S@\x8d#\xa5\xbb=5S@\xaeY\xd1\xa6T\xaeS@\\\xc6\x9b(J6S@@\xfd\xa3)\'\xaeS@\nN\xbb\xab \xdbS@<\xe6\xb7Z\x0f\xabS@\xcbs\x87\x08\xb0;S@\x83\x83\xde&\xe4:S@\xc6l\x01:\x97\xaeS@\xf76\t\xc8\xac\xbeS@\xb9G:\xec\xdb8S@\x83-\x8a$\xe8;S@\x05{\x85\x03\x86;S@\xa3\xebI\xc3-8S@\x14\xb75\x88-\xb2S@/\n`\xc9><S@\x8d\xact\x91\xcc\xa8S@\x8c\xd6\xbb\x8f\xbd8S@\xef\xd5\x1dL\x03\xaaS@\xe5\xed8\x1d=\xbaS@\x9b\xdcP\xa6\xb0\xb1S@\xf2O\xe2\xa0\xdb9S@\xfe\xd1\xf5t\xf1=S@5\xfd\xd66\xaa\xaaS@k\xe5\xf8+\x86\xaaS@\xef:\xffB\xd0\xb0S@D.eQ@\xaaS@I\xa8]\xd4~\xaaS@\x7f|\xac\x91\xeb\xa8S@A\xe7\xea/\xa9\xa9S@qf\xe5\xb0\xb4\xa8S@\xce\x91\xd9\xafA\xb4S@\x169\x95]\xc9\xadS@\xcf*`\x89F\xb4S@2\xd61\xa6I\xa2S@9g\xd6\xd9W:S@L_\x89\xe9\xad\xa8S@\xa4\xdb\x11\xe7\x0e\xa7S@[\xfdei\x8b\xadS@\xb9\x07\xf6\x92\x92\xa4S@]s\xa3\x1bB\xa3S@\xb8\xa6\xe6\xd1\xf7\xaeS@\xbd~\xa8\x9e\x98\x97S@t\x8c\x12f1CS@&\xc3)\xc0\xef@S@8U\xa3V?VS@\x9e\xb8j\xf3g\xa1S@\xfb\xc2oz\xdc\x8bS@\x9e\x0f\xc4\xd2#\x91S@\xdb\xe5\xfc\x02\x9fBS@\xb2\x11v\x96^BS@n\rc,\\\xa0S@x\xa0\xc2)\xb0\xc7S@"\xe0;\xb3\xbePS@dZ\xdc\x95P\xa8S@>\x86x\x81Q\x91S@\xcf\xac\x882\xc1\xc8S@\x8e\x14\xf0\xcf\xdb\x9eS@\x91\xef\xeaQ\x92\xafS@\xb0\x94\xa3\xa1%AS@\n>\xcd\xeam\xc2S@\xfcQV@<\x9eS@\xd8\xe5\x90\xb33\xc8S@e\xaaJl\x07\xa6S@\xa1/\xf8p\xdc\xceS@\xf6\x063\x9bl1S@\x98\xa4\x04\x89\x85\xd7S@\x7f\xc2\xec|"\x8aS@\x89\x1c\xaa\x87\x83BS@;\xdb\x9a*\xc9GS@\xf2\n\xe5\xa9KDS@*\xb3i\xb0\xf3}S@\x02\x97\x03?iyS@)\xf9\xca*n\x9bS@ZX\xcc\xab\xdc\x90S@\x1c\x98\x90\x05e\xcaS@O*\xe8C\xe7\x89S@\x9d\xa0\x8a\x1c\x0b|S@|:\x8a@\xc0\xcaS@R\xb70\xf4\x1f\xa9S@\x10\x878\x85\x139S@\xb6\x92*\x15\xca\xa9S@\xde:\x9cA\x01\xa3S@\x13V\x92\xbf-\xcaS@P\'\xe6GD\xbeS@@\xa0\x92\x02\x19\xa0S@7\x85h7\xb0\xa2S@\xbe\n\xebL\xe3\xa0S@\xb9\xd9\xb3\xd9\xf6\xc4S@\xe7\x9a\x93\xd6o\xedS@\x98[Z\xb5\x9ceS@I\xcd\xa7\xd0\x83\x9fS@n\xbd\x90L\x91MS@Z\x12\x86*%MS@q\xd5\xa36\xeeDS@\x8bt5N dS@%\r\xf6}\xf5MS@\xc17\x1f\xbb\xcdLS@,\xed@\xc1rHS@s\x0e\x84l\xaf\x9cS@\x10\x00]\\\x84iS@\x10Fr\xf6\x93\xceS@B\xc6\x9d^\xa4eS@|\x02ESc\x9bS@\xe8\xc0\xb9\x0f:fS@\x1e\x9c\xeaj\xa9\x96S@\xc6\'\xa9\xc1vfS@\x08\xcd\x12\xc9\xb2JS@G\xffi\xcb\xc9FS@\xf8\x87Rf\xa2JS@\x87|Gk`<S@=\xfa\xec\x9e\x95\x96S@$N\x1e\xed@WS@\x84\xf6@]\xd8JS@\xce\xf4\xa1\x8e\xf6fS@l\xe25\xf3%^S@\xc5\xcef\xbe\x17JS@\x99\xf86}\xcf;S@\xc7M\x08\xaf\xd8ZS@\xaf\xb2\x06\xa3gGS@\xed\xc9\xc9\xaev\x9aS@ \xe8\x14\x81zXS@\x05\xea\xd7D\xb9JS@P\xc5\x9dI\xa3\x9aS@\x07\x9f\xc2\x89\x82mS@\xdf\xbf@I\xd4cS@\xbdn\xc9\xfd\xbbcS@\xee\'\x1b\xf8)PS@\x94\r\xd2Xc\x81S@\x82\x0e\x18\xa6\x11\\S@+\x90\xf7\xa8\x9a\x99S@fw\xd5\x88\xa1KS@\xad\xef\xa0\xc8|\xd7S@\x9c\xfa\xc5\xb5^\xe6S@DX\x11\x99\x10LS@\xcf\r\x0e\x08\x90TS@t9\xe8\xe2s\xd4S@\xbe\xf9#\xd4\x13\xccS@\x92\xbc\xa0\x1e\xf3\xbdS@\xed\xfb\xa4\xe7\x84\xe3S@\xb6\xbb\x9a8\xfeeS@(6\xa4\x0e>\xd7S@\t\xaa\x83\x163jS@\xc5\xb8\xfb\x9b\x86\xd8S@\xc1z.\xa2\x0e\xf5S@\x0e\xc5\x99\xf6kZS@\xb1\x9fs\x9e\xf6\x7fS@\x89\xc26\x03\xa0\xd4S@4d\xa9f\x8dYS@\x07B\x1a\xeb\xd5\xd5S@\xa1w\x86\xefr/S@\xdc\xb0\xbf\x1d\xab\xd6S@\xbb\x9d\x84\x88\x0f\xd6S@t\x85V\xf9\x1bES@\xc5z\xe6p\x15YS@S\x00t?iXS@]\xea\xc1\xa1z\xcfS@\xd6l\xbd\xb9\x18\xc7S@\xb0H\xf5A\xdd\xecS@i\xde\x84\x9b5XS@\xe1\xa0\xb4\xc1\xf7OS@5\x07\xf5\xf9\xceOS@\xe3\x06\xc8I\x03XS@\xf6\xf3D\xe2\xfeaS@\x1f\xb5r\xcc\x95YS@\x1d+\'\xdf\xe9YS@\xbb\xf7h\xe7\xebXS@\xfb\xd2\xd6\xe9\x81WS@\xc4iB\xf1\x8b\x87S@]Y\xca,\x94oS@\xb9\xcald.\xcbS@&%\x98E\xa2ZS@l\x1f\xf5\x89\x8a\x8dS@\xa5p\x9e5\x0cYS@\x16\x92\x91\xe6\x19gS@\x08.W\xe5b?S@\x10P\xb1\t\xc5dS@\x1bwT\xb7\xf7\xf8S@at\xe8\x00sTS@\x08\xf1X\xc7\tVS@p\xa3o\n\x0c\xddS@v\x92\x10\x96\x0cWS@=E\x15\x91.WS@\xc4\x862k\xed\x87S@T\xe0H+AhS@Y.\xf5\xb0\xfe\xe1S@\xba/ge%VS@I\xb7#\xef\nUS@\xf3\xaa45/SS@\xb6-f\x9etkS@\xc0\x15\x9dN\x8cSS@B\x02{M\xf1yS@x e/ayS@q\x1e\xff\x9c\x9cqS@\xe6\xd6\xe0.Y?S@\x04\x8ap\x8b\xe3RS@#\x18\x0c\xdeI\xd7S@kS,\x12N\x82S@\xe6xM\xf1\xa7RS@\xbbPp\xf0\\\xdeS@g\xc4\x11j\xf8;S@f\xcc\x12m#OS@\xc1\xa2u\xa6\xa1\xd6S@\x9e&\xd5n\xf7hS@\xb7\x16\xca\xf5\xfe\xccS@r\x03\xdaf\xc4gS@C\xf4\xb4\x8f\x04\xaaS@\x1e\xda\x1b_\xf5iS@\xb6\xc4\n\x92\xb6\xd6S@_1\xa9\x03y\xc6S@Q\x02]\x89\x95\xcaS@\x1d>\xeei\x15\xe4S@s\xe4\x1e\xe1\xb5\xa4S@\xa9\xf68\xb9\xe8\xa8S@\xa3\x9b\xbb\xa1\xb7SS@\xdd\x00\xe1\x937KS@\xf7\x1c\x11\xc2\x92mS@\x13\xff\xbc.\xaf\xd6S@e\xadM\x05\xba|S@\x9f\xa6\x01\xcd\x97\xdfS@\xea\xc6\x9c4fhS@\x1b\\\x03\x16\x8beS@\x8c\x0f\x02\xde/\xaeS@\xf6\xc2d\xdd"\xa4S@\x96\xc20\xd6gIS@\xeb?\xa0\x12\xdc\xd6S@\xa7\x8d.Ku\xa9S@\x80\x18\xc0@\xfe\xd9S@\xb8\xbb\x0f=\xc4\xd8S@\x1f/m\xcds\xd0S@\xcf4\x06\x9d<NS@!A\x89\x14-NS@\x0b{2^/VS@i&\x85\xa4\x17uS@\xfa!\rUr\xabS@J\x89aO\x89\xc5S@'
p22
tp23
btp24
a(g3
(g4
(I0
tp25
g6
tp26
Rp27
(I1
(I1839
tp28
g13
I00
S'\x0c\x086\xde\xfb\xfd+\xc0\xa8/\x8c\xeeh\xa60\xc0\xee\xf4\x12\xf4\xd8\xc80\xc0\x05~\xb5\x7fP\x1f)\xc0\x1a\xb9\x08\x7f\r\xa3)\xc0\xbaHjZ\xc9\xcc1\xc0\xe5\x08{\x9cTQ1\xc0\xa9\xa1O\x97\xfd\x860\xc0\x85\x90\xca\xd9\xaex)\xc0\x7f\xc4\x12\x1ef.%\xc0\x92\x95\xcd\xf1\xa7\x9e&\xc0s\x0e\xbaG\x08&%\xc0[?\xa9U7=*\xc0\xb3\xc4D\x10\x1a\x9c$\xc0\x03\x94\xd8>p\x0c*\xc0\x1a\xa0I\x03\xd3\xc9$\xc0\x1co\xf5\xfc\xec\xd3"\xc0\xd3\xf2s~\xa0\xfe#\xc0\xe2\x90\x16\x0c\x1a\xbc\'\xc0W\x9b\x9eZ^Z\'\xc0\x08\xca\xc7\xab|o&\xc0;r\x1e\x80KF/\xc0\xedT\xc7d\xe1\xd3%\xc0\xf0@\n\xc1A\xb9$\xc0\x9c\x87%`\x81\x1f2\xc0\xa1\x8f\xff\xf4\xac\xa1"\xc0\xbf\xa5\x8f\xd3a\x86)\xc0`+7\xbcR^.\xc0[\x05\xfc\x8e\x9c\xa2\x1b\xc0\x92\xe5Ex\xa93&\xc0\xdcPS\x10\xd2\x96(\xc0\x90\xf3yw\x01\xe5)\xc0\xd9\x06\x02T\xec\x95(\xc0\xe6\xbc\xcd\xd4e\x940\xc0\xfeCW\x19\xe1A1\xc0\xe6c%\x91:,"\xc0\x97?vb\xbcn1\xc0\xf19\xd2\xd4]\xda)\xc0\xf8\x19\xf2\r\xf1\xef.\xc0\x99G\x01\x95\xfc\xac(\xc0F`\x8f\xf3\xb2c0\xc0\x9ft\xe3\xe5\xe5x!\xc0\x83\xc1;\x11\xb1\xc8/\xc0\x91a\xbd_\xf9\xd0)\xc0\x86-=\x12]G0\xc0\x13r\rO\xba\xb7$\xc0l\x92vC}v$\xc0\x0eN\xd9\xd1.\x1c \xc0N\x0c;\x83\xac\xa7)\xc0+\x00JW.\xe9\'\xc0\xef\x16\xa4\xdf\x8c%2\xc0D\x993\x06D\x140\xc0_\x1a,\xad\xce\x03*\xc0\xb5R\xbd^dl-\xc0x\xf3T\rt\x94&\xc0\x1f\xc7f{[40\xc0Cc|\x05\x84\xf9(\xc0\x01\xcd\x86\xd99\xd2*\xc0\x9f\x90\x14~\xf8\xac1\xc0\xa4`\x86yV(%\xc0E\xc5\x8f\xf9\xd2\xfa\'\xc0S\x9f\xf2\xc4\x16\x02\'\xc0M\x1dL\xf2\xdb8(\xc0\x15/\x90_\xb2\xe3#\xc0\x84\xda,\xde\x00~ \xc0D\xd7\x80]\xd9\xa6&\xc0\x85\x99\x0b\x8cp\xb8/\xc0Q\xb5\n\x87\xbc\x9c(\xc0\xf8Og\x1a7\x12)\xc0\xc4\xec{\x03\x13\xb7&\xc0vB\x7f+\x0f\x8c/\xc0@\xf1W\xdf9\xbe0\xc0s*\xcc\xb5\x1f\x81.\xc0\xce\x8e\x8d4\'\xdf%\xc0\xb4\xb2\x85\'[\xbb.\xc0r\xbb\x86L`Q1\xc0\x89E!\x03* 0\xc0\xacw\x1c\xb9\x16\x85/\xc0\xb8h[\x13\xe3\x84.\xc0\xe8\xe31`Dp1\xc0\x80\xa5\xb1\xb9\xf8\xe0#\xc0\xcb.\xea\xb2q"2\xc0\xde\x17U\xe8h\xee \xc0!\xaa\xb2\x0c\x91\xf9(\xc0\xdb\xd1\xf7\x19\xd7\x980\xc0D\xfa\xe4\x07hQ(\xc0\xa2\x9e\xfc\x1e\x15w#\xc0\x1d\x01\x7f\x95\xdb,$\xc0=\x19YC\xe7\x10\'\xc0\x8b\x11\x8c\xa7t\xd7&\xc0\x8e\x02c\xef\xfe\xcd1\xc0\xa9\x1d\xfe`\xc3\xeb+\xc0\xe8\x15\xc2\xaeW\x11)\xc0\xaf\xdb*~\x11P)\xc0Z\x9a<\xfc\xb5W&\xc0\x958&j\xf2\x89.\xc0\x9c= b1Z0\xc0|z{\xdc\xd5\xeb&\xc0\xb9\xe9\xc56\xea8)\xc0\\\xfe\xeb}1\xcd,\xc0Ot\xb3\xc6\xde\xf30\xc0\xaa{|\xfe"L)\xc0\x1f3\xdf\xfc.\r#\xc0\xc0\xc2\x0f\xcd\x93\x02+\xc0`\xb4\x14R\xbc\x95\'\xc0H\xc6\xb2t\x02\xdb1\xc0\x04\xe2\x9e\xad\x94\xfc#\xc0\x1c\xa3\xc8B\xc0\t)\xc0\xc6\x9fv\x95\x06\xe6 \xc0E\x91\x99\x9ax&2\xc0\xc3@\x8f6\xbb\xec#\xc02@\xe6X)g!\xc0\xdf\x81o\xdd\xff\x99+\xc0%\x82\x85bQu"\xc0\xd9^\x8c\x11\x12\xdd#\xc0\xfcV\xb1|\x97\xa8(\xc0y\xf1\xcd\xd1CS1\xc0\x18\x1f\xab\xf0\xba\x00$\xc0\x1c\xe3\xcb\xef\x13\x86.\xc0\x9a\xbd\xd7p\x1f\xcb&\xc0\xe3\xacL\xe7\xad\x84\'\xc0\xee\x98\x19{\x97\x88.\xc0\xf5\xc1\x00d\xf8\xcc0\xc0\xb0\x84\xd5\x8a\xd7X\'\xc0+g\t\x0e\x83\xf7$\xc0~\x85\x1b\xe5o\xa5$\xc0\xe7Z\x11\xa89\xd7.\xc0g\x86\x9fN\xce\x14-\xc0\xc5\xd7\x1b_:\x04\'\xc0\xff\x11\x86\x16\xa2\xdd#\xc0\xeaj\x02\xeb\xcb\x1a.\xc0X\xddL\xcd\xfbU0\xc0\x16\tM\xbe\xcc\x97\'\xc0m \xed@FW%\xc0h\xcfTq\xb80$\xc0\x0b\x91uP\x95\xee&\xc0\xff\xef\xcf\xe5\x1bL$\xc0\xe0\xbdm\xa9x\xde,\xc07\xf3\xc8^\xfe\xbd\'\xc0Ot\xb3\xc6\xde\xf30\xc0\xc8\xeb\xb7\xbd\x8bk#\xc0\x7f[&\xa9\xe1\x01)\xc0\x96\x03\xaf\x12,\xaf\x1b\xc0y[\xad\x84\xfe\xc0!\xc0\xc6{\xe8\x9bN\xc0"\xc0\xbc\x86\x01\x1a\xb4g&\xc0\xd7+t\x87\x02\x861\xc0\xbe\xe6\x11\x91{y-\xc0\xe6\xcac}\xfc\xeb\x1f\xc0\xe1%M\x8a\x10J/\xc03n\xd5\x8f\xf9U1\xc0x\xe53\x05.\x000\xc0\x05\xf0\xbb\x9fY\xe8!\xc0gm \x80\xc6X%\xc0l`\xf3\x9b]\x9f$\xc0\xb2W\xca"\x1e\xb21\xc0\xe4\xa4\x04\xf7.\x1f*\xc0\xc0\x15\x12\xe2\xd5<(\xc0\xb7\xd4\xc2\xed\xcc\xd3)\xc0\xc5\xb3.Ej\xfb#\xc0\xcf\x8a\xf5\xe4\xf9\xb6$\xc0\xd1\x1a\xc5\xb0\xf0\xdc \xc0\xa7\x8f\xaa\xe5%\xb3$\xc0c\x15\xa5>\xd8{"\xc0\xfc\xbb\x05UJ\r%\xc0Bc\x077)F!\xc0\xc6\xabj*"i0\xc0\xe4\x07\xb6O\xc5\xaf)\xc0\xdf\x1a\x19\x93\xb1\x92)\xc0F\xac5\xe4\x80\xd2(\xc0\x98\xa3\x1c\x85\xb2n1\xc0a\x13\xfb\xbe\xb3H-\xc0o\x05\xa4+\x96Y-\xc0r\x80o=G\x17*\xc0\x87\xc5\x07\xea\xf0\xcf,\xc0\xf0\x0cs\x84\xaa\xf1&\xc07\x99\xbd\xa7\xc9\xa1)\xc0\xe7o*7\xbf\xf4"\xc0\xff\x11\xe3\x12\xcar\'\xc0\xf1(\x16\xfd\x14\xd5)\xc0\xb0\xccTt\x90\x9b\'\xc0\x1f\xf3^\xaf\x8a2*\xc03]_\xcb\xa7\xa2)\xc0\xbb\xd0\xba\xd0\x1a\xec&\xc0wH\xdf\xea\x1b>*\xc0\xbf\xd1f\x86\xc3\xcf\'\xc0\\D_\xe6\xa4\xb1)\xc0\xfd\x00\x08\x03\xd7\x13 \xc0?V\xc3S\xac )\xc0\x02\x0f\xfb|z\xa8)\xc0\xa1`\xba\x16\xa5\x8d$\xc0!\x16\xb8\xcaJ\xdc%\xc0\x91J\xaa\xa8\x85\xb6#\xc0W\xb2h\x91T\x83&\xc0\x9f\x9cs^\x19\xd9)\xc0y\rY[3`0\xc0\xc7p\xe1\x9f\xdb\xa6/\xc0\xfdnV\x10\xdc\xd30\xc0\x92-\x1b\xf9\xba\x97"\xc0\x9e\xd4I\x7f*"\'\xc0\x96\x05\x1b\xa1\x17\xac1\xc0\x9c\xa1\xcd\x8dz\xfd+\xc0\xcd_Q#\x00\xa1.\xc0\xe7S\xe5\x84\xc0\xc0&\xc0P\xf0\x04\xea\xe0\xa5%\xc0h\'=\x90/,\'\xc0\xb1\x9eO\x8aM\x13%\xc0\xb1\xb4(^\xaa\xd3)\xc0\x84\xbe\x83\xa6e\xfa.\xc0\xd05\x87\xfb\xe3Z\'\xc0\x97P\x88\x904\xc0&\xc06\xda\x17V\xbb\xdc!\xc05o1\xf0\x1e\x1c$\xc00l\xe7\xe0\x17z.\xc04\xf8<\x08\xba\xa9&\xc0\xde\x04\x0c\xad\x07\xb00\xc0Q\xe9\x11\x06\xe1\xb4&\xc0W<\xe5\xf8L\xf9)\xc0\xa5T^\xf0\xdd\xb0/\xc0\x803\'\xb6\x16@&\xc0\x94,\x93]\x96\x0e0\xc02-w\x8c\xa4 2\xc0\x83q\x9e.\x12\xc5)\xc0a\x06`\x115\x8e1\xc0lY\x1a4\x01\xc0$\xc0\xbd\x91\xfea\xf6}0\xc0\xa0?\x9a]\xc0?!\xc0K\x15\xefD\xbc-(\xc0?\x89<9(\xd0&\xc0\x92#\x1f\xca!\xad1\xc0\xf3\xff\xb9\xcc\x05\x17*\xc0r\xa7NSg\x961\xc0Xq\xeby\xf9\x93+\xc0\x0e\x18\xc5\xff\x13/0\xc0\xee\xbf\x80\xdb\x9c\x0b*\xc0aYc\x905\xa1%\xc0\x7f\\\xab\xa3"+0\xc0\x1f\x81\xc9|\xc4\x000\xc0\x82k\xff\x9e`G&\xc0%\xa7\xc9\xa97&0\xc0\xf8\x0bCC\xeeI!\xc0L&\xdd\xb5\xd7V!\xc0\x03\x8e\xdb\x1b\t~-\xc0\x92\xaay\xec\xb5\xfb)\xc0\xedsMNI\xee(\xc0\x97\xfbI1\xa1{-\xc00\xc0\x01\xa8\xcdh+\xc0\xb7\xb4\xd4\xa7<s0\xc0\xbb\x97\xed1\xfb\xfa(\xc0mZa\x1f>\xc50\xc0^4\x8c\xcd"\x070\xc0\xc0\xc7\x950\x84x-\xc0\x13\x7f\xb2\xe5?\x010\xc0\x08g\x10\xe9\x1a)0\xc0"\xcfl\x02\xd1\xec&\xc02\x1a\xfcV\x89\x190\xc0G\x89y\xd2\x9c\xfd\'\xc0\x17G\xb9\xcd\xf6\x1e0\xc0\xb2\xb0\xda\x98\r\xeb/\xc0\xab\xba\xa0\x97K-2\xc0P\xf0\x04\xea\xe0\xa5%\xc0\xd9\xd0`\x0f\x8e\xc10\xc0\x01\x15\xd21\xff\xa7&\xc0\x1c;e\n\x92-0\xc0kg~\t\xd4W(\xc0S\xf78\xddd|)\xc0lPb\xa2\x01v0\xc0\xf5\x7f\x07x\xca\x84(\xc0\xc8\x85H\x99\x88\xcc)\xc0\xec\x00\x92\xe2\x12\x14#\xc0E~H\xd3\xebX0\xc0\xe7\xd1\xdf\x0co;*\xc0\x7f\n<\x97\xf0\x0c$\xc0\xf6\xef\xf4\xc5Dz*\xc0\xe5&\xf3@\x01\xd9/\xc0\xdb\xb3>\xfc\xd8\x14)\xc0\xd1\x1e\xcb\xaaV\x8d-\xc0!\xab\x89!Q\xc8\'\xc0\x89\xdf\x9b\x15\xdc\x94.\xc0\xd7@C{\x9e}/\xc0\x10fc\x19l\x11-\xc0\xb8\xa2\x97*\x12 2\xc0\x06\xe6\xe5W:\xe30\xc0\xda\xfe\xd9\xb3\xeb\xff#\xc0\xb8\xb2\x92\xfa\xd2S(\xc0\xab\x95=A\xba\x90,\xc0\xe5\xbcH\x16a\xf7"\xc0\xc7\x7fd\x027y\'\xc0\xe5E\xa0\xe4\x8f\x02%\xc0#>\x87|1\x00$\xc07\xb2\xb8\x84\xc4\xd1$\xc0~\xf3\x18\x94*\xd4 \xc0\xee-\xce\x9c\x83_1\xc0\x95m;\xdf_S\'\xc0=\x0bA#\x87M%\xc0\xa6~\xde\xb0\x84\xdf,\xc0rWp XP)\xc0\x92\x16\xa2~\x9a[,\xc0n\xf88V\x1f\x940\xc0\xdcG\xdc>,\x1a#\xc0vV \xbd\xd8\xdf(\xc0\x96\\\xe4\xcc\xc1:+\xc0\xa7\xeaqW\xc5\xc6!\xc0*\xe5\x073&\xb5$\xc0\x985\x0e\x0f\x8fA\'\xc0g\xeb\xec\xe6}\xde)\xc0\x9d\xbb/E\xbb"(\xc0lvR\xa60\x100\xc0\x9f\x9ez\xbe\x165!\xc0\xae+\x059\x1c\xd6"\xc0#\x0e\xaf\x10\x18\x05&\xc0\xb8{\xdb\xd6-\xd3)\xc0.\x8b\xcf\x80\x0c\x03.\xc0\xe8\x1c\xc2{\x9cm!\xc0\x9e\xa1\xca\x92R\x8a$\xc0\xda{@ \x1e\xe3)\xc0\xc4\x1e\xc0\xaf\x8et*\xc0\x8ca?k\xc9\xcc%\xc0kg~\t\xd4W(\xc0\xe7i\xe8\x89\x81\xbc!\xc0:(\xba,\x8fY#\xc0\xfb>\x0cn\xfd\xb2(\xc0n@\\\x85\xc8%%\xc0{}\xdd.\x1b\xbc\'\xc0\x1bE\xfd\xa5@w1\xc0&\x95\x16\x17\xd9B1\xc0\x04s\x84\xa5\xe1k1\xc0\x86\x9b\xdb\xd1\xa2M)\xc0\xc8\xbd\xa9nq\xf9#\xc0\xb0H~\xf0\xd4I0\xc0w\xb2\xa6"\xa3k!\xc0*sp\x17O\xd9\'\xc0\xc3:\x99\x8a@)2\xc0\xb8\xb6\x91\x03z\xcf$\xc0\xa6\x16-\t\xa4K&\xc0\xf4n\x9b(\x15+\x1c\xc0\x83\x0ec\x02!D%\xc0IE!8%\xe6$\xc0\xcd`\xb8\x7f\x83\xda%\xc0DLL\xf5\xdd\xe5)\xc0*\xb1z\xec\xb530\xc0Ux\x9a\x92%M%\xc0\xe7\xb3B\xb9\x9a7&\xc0\xd8=\xbby\x19(&\xc0O\xc7\xef\x03?\xe5\'\xc0\x92\x97>\x1c<\xf0%\xc0x\x07\xb5\x9enF&\xc0\xb8\x91\xfdV\xc2p&\xc0w%\xca\xc5\x96\xf30\xc0H\xee\x88\x8a\'\xb9)\xc0\x1b6\xca\xcf\xd4Z-\xc0Y\x91qu\xed\xb5\'\xc0m"(G\xb4Q1\xc0\x91\x8cEu\x83\xbb$\xc0\x9b\xd1r\x0c$\xa3&\xc0\xac\xb4k+4\xcd/\xc0\x1bB\x80\xe9\xc8\xb5+\xc0\xa9\xca\xe06z\xac)\xc0I)\xd9@#\xef&\xc0x\xda\x95\xcf\xf4,)\xc0/\xc1=\x88\xa9\x831\xc0TY>k\xdae1\xc0\xa2Q\xa6\x8a\xa81%\xc0*$>\xec\xb4H!\xc0X\xd8\x9a\xd8!S)\xc0TY>k\xdae1\xc0=5\x84E\xa5\x95\'\xc0!#\xb9\xf5 G0\xc0\xda\x8a\xa7\xe3\xff\xd0\'\xc0<G\x91\xa0\x92W%\xc0\\\xb1\xf1\xee\xee\x89 \xc0\x85\xd6(\xe9\xa8\xbe0\xc0\t\xb3@\xbd%\xa2\'\xc0\xbc\xc6J\xff\xd6\xd7.\xc0Z\x83\xc4)\x1b\xcb0\xc0\xbc\xaa\xe9\x16\x86\xf9/\xc0=<\xe5X?z%\xc0(P\\x\x8a]0\xc0\xe1\xd4++\xddh1\xc0\xbaf\xc4\xb4x8,\xc0\xaf\x87\xa4\xdf\xe6 /\xc0\x999}\x07\x8a\x08(\xc0\x84\x86|\xcb\x1e6%\xc0\x11\xca\xadu\x9e_\'\xc0\x87\x18t\xd3\xeb\xc11\xc05\xd6X\x99\x8f](\xc0\xc91\xe2a\xd2\xaa\'\xc0\xe3C\x9df\xb5\xaa(\xc0V\xf7\xac\x9a\x95H"\xc0\xd1\'\x18\xd2[\x1b+\xc0\x9a\xb6\xa5\x85\xcf\x90\x1a\xc06\xa4\xe6\xd4\x1bA \xc0q\xc9\x7fK\x94\xf1\'\xc0W\xef\xddXL\x00&\xc0\x948\xd4\xdc\xc8\x80!\xc0\x8f4=\xd7*\xfc.\xc0\x1f\xbe(\x14U+(\xc0\th!}\xb2\x8c\'\xc0\x08\xe6{\x83|\xcb$\xc0\x17\x8b\x82\x88\x98+ \xc0\xe0\x0f\xa5\x83\xedQ1\xc0\xc4z*\x80\xef\x9c)\xc0\x11\xd8%\xdc\xaf\x81&\xc0\xd3\x8fHg\xb1\xf30\xc0\xd3\xa4\xaf\x16\xf0\xb2,\xc0\xc3\x0fY\x07\x0c\r-\xc0Z\xf7A<V\x94%\xc0\xb9\x95\xed\xe4\x9b\xe8$\xc0\xf04\xd9\x07\x8e\xc2&\xc0\xea\xd2-1\xe2E#\xc0\xec(\xb5\ti{"\xc0%\xb9\x1fk,\xa3"\xc0\xc7&\xc9?\xc1\x8e.\xc0w\x9d\xf3\xbeA!-\xc0\x12j"z\x8720\xc0\xb0\xdd\x93\xf9\xfa\x94/\xc0\xff&\xff7\x88\xb2+\xc0\x16\x99\x9b\xdd\xeag0\xc0$\x91?\x93y\xb91\xc0\x05\x03]\xf2.g(\xc0\xc5E@Q\xe3Y1\xc0q\xdb\xf3\xa1\x88\xc20\xc02\xe3\xaf\x84\x1a\x0b1\xc0C`m\x1d^C/\xc0\xe4\x10o\x93\xb2\x9a(\xc0\xba=\x18\xcfnX1\xc0x\xa3J\x1bc\x061\xc0\x07L\x1dVa\x84"\xc0\xa2\x01\xbe\xcb\xfde0\xc0\x87m\x8cL\x9f\x8b)\xc0\xc1\x01\x0e\xc0S\x8a$\xc0\xd9\xee\xe0\x8dzb1\xc0\r\xd5\x98\xe2Ew1\xc0\x04\xc6\xfck(((\xc0\xad`\xb2\x832&)\xc0\x06$#u|{/\xc0h\x81Y[^\xef,\xc0\x00G\xb4\x974\x02)\xc0R,4\x8e,,+\xc0\x19\x8a&\x7fk\x1b%\xc0\xd0\xc3\x0fqC\xe8\'\xc0\xa3\xb9~.s\x17)\xc0\xdc\x975\x8b\x06\xc0$\xc0\xa7\xb9/"\xf0\n%\xc0\xda\xc4y\xdc\x02\x83\'\xc0C\xcd{\xa51E)\xc0\x02X\x1a\x97\xe4\xd5)\xc0\x13\x02\xdb\xec!\xea&\xc0\x9d$\x08\x1a\x1e\xf3*\xc0\x97\xb9\x8bA:5)\xc0)\xb7\x94\xa5~;(\xc0\x9d$\x08\x1a\x1e\xf3*\xc0\x8eT\x87fgz0\xc0\xb5\x8d\x0e\xe4\xee\xa8&\xc0T>F\xa2\x0cz\'\xc0\x88s\xc5\xa2Td&\xc0k\xce\xcb\xd4\xe1"/\xc0\x07\x08\xf5\x0f\xfd\xfb,\xc0\xf3\x8f\xda\x04H\xf4.\xc0\xe7\x1b\xb5\x91S\xa5\'\xc0\xd2\xef\xc2\x1e\x19\x8a(\xc0\x9a\x18\xd9(\x93\x851\xc0D\xc7\xb4<\xd1\xa7-\xc0fa\r\x1b\xc7\xe4\'\xc0RWf\xc3\x1ce%\xc0\x9f\xb6\xf1\xa3W\x970\xc0\xb8\xd2i\x87\xde\xfe+\xc0\xf8\x94 \xc8\xc1\xf6\x1e\xc0bw#\x9dL\x91,\xc0\xf2*\xbeN]\xa1.\xc0M0\r\xac\xe2G,\xc0~\xa6\x01\xb3\xf0}1\xc0\xd3\x8f\xe0\x15w\xd6&\xc0S\x8b\xee\xb7Bn1\xc0\x8a\xe1\x99)\xa650\xc0\xe8IM\xfasW-\xc0`\x1c&\x93\xb1\x08(\xc0\xbey\xb4\xf3G\xb40\xc0\x97 Mx9 $\xc0\xb5;\x81\x0c;\x07!\xc0\xae\xff\xd8\x1f*\x11\'\xc0\xdf\xee\'|c\xa1\x1b\xc0k\x96\x1c\xf7q?!\xc0\x95\\\xb6\xc0\xa8\xec-\xc0\xeb\xbc\x8c\xd6\xd2\x170\xc0\x12\x00\xb0\xcd7B"\xc0~\xb2\xeekJ\r0\xc0\x9dG<\xd1b\xbd\'\xc0U}\xf9\xd8\x91\xe3.\xc0~-\xc1\x02\x83\x060\xc0k\r\xec\x00\xce\xc9$\xc0NY>\x16Di0\xc0\xf1\xb64\xd9\xf0| \xc0o\xb7\x9c/f)0\xc0{!\xd3\xaf\x86s!\xc0\xa3\xc9X}\xd4\xb6&\xc0\xb0\x9d\xc3\x88\r5"\xc0}\x96A \x15\xec+\xc0p[\xbf;\xad^0\xc0/\x183\xb3\xf1Y\'\xc0\xd05\x87\xfb\xe3Z\'\xc0\xb4\x82\xd0\xceU[\'\xc0\\\x87)|\x94\xba$\xc0\xa5C:\xb7@\x0b)\xc0Eb\xf91\xce\xb6$\xc0\x17\xa0\xf3\x1a\n\xe9\x1b\xc0\xfc,x\x87(H(\xc0\xa5C:\xb7@\x0b)\xc0\xe9\xc1K\xad\xf2O0\xc0\xa8\x12\x05\xa2\xcb4)\xc0\x0b\xb4M>N\xf2+\xc0C+7\x91\x1c\xdb0\xc0\x1d\x8c\xd2\xe4\x06\x9c\'\xc0\xe3\x02t\xcd_\r)\xc0\xe8\x8a\'D\xb8\xbc1\xc0\xba\x9b\x82\xb43\x950\xc0\x8d\xf6Eyl\xee(\xc0,\xb7dm\xf9\xe7%\xc0\xfa\xf2\xce\xe64\xd3$\xc0\xb1\xb4(^\xaa\xd3)\xc0\xd8\x95\n\x902\x01\'\xc02J\xc2\x90\xdc\x840\xc0\x8dx\xb4\xd9\x0c\xd9,\xc0\x192\x8c1\x87\xee#\xc0,\xffD\x1b\x90\xa8 \xc0\xe9\x99\r+\x8b-0\xc0\x16\x05s\xa7;\xd10\xc0\x10\x8at\xad\xf1\xec&\xc0St\x93\xc0W\xd9)\xc0\xca\x88\'H\xbaQ)\xc0$`\x91\xa8\x86\xc9)\xc0\x10\xe9\xfb,Q\xd6)\xc0\xef\xb2\xbe\xa7/\xfa)\xc0\x19\xb1\x9f\x81\x02\x87)\xc0\xcd?}\xb3\xe1T/\xc0^\xd2\xdc\xd6\xda\xec&\xc0\xea\x87D)1\x990\xc0\xdf\x1a\x19\x93\xb1\x92)\xc0!\x11\x1e9;\xac)\xc0\\\x926\xbd\xe6/0\xc0\x19\xb1\x9f\x81\x02\x87)\xc0\x98$\x828\xa8\xa8&\xc0\xf2\xdb\x11\x18\xec\xed*\xc0\xfd\xa7[\x95v,-\xc0)\xa2`\xc7\xc1\x94\'\xc0\x87\x9f\xe6\xab\xd2\x18*\xc0h#\xf3]i\x86/\xc0e\xdc\nW\xca\x830\xc04C\xc2\xb1\xa1S)\xc0W\xaf7\x9eA})\xc0\x87\x95\x1cB\x84\xbc!\xc0:\xc8\xecP-\x8d-\xc0l\xd4-\xd4\xf5l!\xc0\x9e&j\xb4\x0f\xa8$\xc0\xd0\xc2\xde<\x10\x0b)\xc0 \xb8\xdf\x11\xd0z0\xc0iZ\xba7\x10"#\xc0\xdb\x90\xf11C=0\xc0W\x88if\x99\x13-\xc0i\\L\tm\x140\xc0\x1f:}\x86\xc7B/\xc0\x85\xca\x06t\x96\xd9$\xc0\xb8\x1b\xac\xb9\xda\xfe\'\xc0F<\x98+\x06\x03%\xc0\x1d\xb7=T\xdfM1\xc04\xe8J\xe7#\x83+\xc0r/0i1\x9b\'\xc0Iv\xfa\x9f3\x1a)\xc0\xa0@qQX\x8f*\xc0\xa7\x8b\x8d=G\x18)\xc0\x7f}5\xda\xc8.%\xc0\x05\xda\xb6\xf6\xe0(\'\xc0\x92,\xe4\xb4\x88^!\xc0vV \xbd\xd8\xdf(\xc0\x9b\xc6\xbe\xda\xec\xfe#\xc0+6\xae\x90\xc88$\xc07O\xbd/j\x8f\'\xc04:L\x8a\x16\x19)\xc0!\xe5\xcdY\xca\xe2(\xc0Q\x81F\xfdY\x861\xc0\x81\x05M<r\x92"\xc0k^J\xb1\xe4\xf90\xc0\xe5\xdf\xd3\x91\x92<)\xc0\xc6v\x15\xffy\xf20\xc0\xb0\x8fW<X\x9b#\xc0\xa80\xa1\x04\xdd\xea%\xc0\xcb,b\xf1\xc1],\xc0\xac\xb5;\xae|q&\xc0tC\x97\xac#\xf7(\xc0\xe4\xc7\xf2_\xb7j)\xc0Z*\xf1\x95\xeb\xa0/\xc0\xc8\x8f\xc2\xb0\xd7\x9b*\xc0\xf3\x10\xd2.3\xe0\'\xc0k\xad\xa2\x1e\x02+\'\xc03\xac\xe2\xe6\xeaT\'\xc0k\x94\xfb-o\x97!\xc0.\xe7n7\rK0\xc0\x02>\x93\xd7\xce\x93&\xc0Y\x88x\xaf\xa5a1\xc0m\x8e,\x1d\x8eU%\xc0s/\x80C#s\'\xc0\xbd\xb2\x13\xe5\x90\xef\'\xc0C\x87\x07\xa7 \xa6"\xc0\xdf\'\xd3S\xe4\\0\xc0\x19kY\t\r\x831\xc0K\xb6\x0b\x99/\xb61\xc0\xaai\xab\xc5*\xc7(\xc0\xba\xba\xacM\x10$&\xc0\x9e\xaa\xcb\xa0\xb7\xac)\xc0*\xa6\xe4\xc3\xea[!\xc0T\xd7\xa5\xf4\x8cu0\xc0\xf1q\x1a\xab\xd7\xf0"\xc0\xa2\x84\x97\x1cQR%\xc0\xdc\xbc\xeb\xff*\xb1,\xc0\xb8\xb1\xc2\xda+\x9b\x1f\xc0\xfe\x1dh7{M\'\xc0b\x1d\xdcfgy"\xc0qrr\x98\xe7+"\xc0:\xcb\xaa\xf6\x1e\xe0,\xc0\x9cO\xe09\x8f8,\xc0\xf1\xb2\x85Z(\x02&\xc0\xa8\x1e\x16wr\xe8*\xc0\x1e\x88pDAn1\xc0`\x14N\xf9\xa8\x991\xc0S\x1b\xf2k\x1f7&\xc0\xd4f2\xa6\xa5Z \xc0\xc1N\x84\xb4%\x13)\xc0\xbd\xd8NiY\xda-\xc0\xf6q\xd6\xaaa\xe9$\xc0\x8fz\x94\xbd\xda\xcc$\xc0,\x94`\xfb\x99\x07$\xc0\x8d4\'6\x91\xfb,\xc0\x9a\x18\xd9(\x93\x851\xc0\xbbJ38\xed\xcb0\xc0{\xc72{B?&\xc0\xd7Vt\x92\xe8\xf7#\xc0\x0cv\x8fFJ\xb4&\xc0\x05\x19\xd9o\xb8\xfd+\xc0+\x8f\x8e\x81\xda[\x1e\xc0\x83P\x1bA\r\x9b%\xc0c\x18\xe6\x8e\xcf4%\xc0m\xe5\x16\xab\x88W0\xc03DsF\xfa\xff,\xc0\x95\xd4\xcaM\xdfn*\xc0\xac\x8e\xab\xf4j\xe9\x1d\xc0KP\xe1\x89\x1fX)\xc0\x98\xb8\t\xb3\xc6\xb3&\xc0\xab2ND\x13\x0e"\xc0\x9b\xc1\x05kz\xb2(\xc0\x88\x05\xb2\x073G(\xc0Q \x85\xe6\xec\xae0\xc0V\xeb\xbc\\`W\x1e\xc0\xf4v\xb1`\x87j%\xc0i\xfe\x844\xa7\xeb\x1a\xc0tls\x8e\xbd\xd2&\xc0\xef\xf6Y#\xf8\xde&\xc0>\x8e`2\x9d\xdf,\xc0\xd1\xd3\x99\xd6\x7f\xe8+\xc0\xa9N\x12\xce4\xcc \xc0\xb1\x07\x06\xc2\xe0\xee"\xc03\xdfd=\xfc\xb5#\xc0?\xea\xe4\xedg\xe10\xc0\xb8yK-\xebe&\xc0>\x83\x0b\'8\xac-\xc0+C\x1e)\xc0\x9d\x1b\xc0\x98\xde\xb6\xfc6\t/\xc0d_o\x847"2\xc0:>Bu\xde\n+\xc0\xc8\xbdZ\xd3\xe8U0\xc0\x02d\x06\x96\x9d\xbc\x1b\xc0\xcay\n\xe5\xf0\x03\x1c\xc0\x9bFTAp\x9a$\xc0\xae\xd9\xba\xb1C,%\xc0\'\xf7\x15\xf8\xfc\xaa(\xc0=*\xcf\xc0\xda+2\xc0f\xa5\xef\xc5-\x86$\xc06\xcc!\xd6\xc9\x06\'\xc0\xe1\x19-\xf7Ph1\xc0~\xd6\xeb\xae^\xcf.\xc0\x92\xbe+\x1ef\xd3-\xc0N\x0e%\xd2\xee\x9e\x1f\xc0\xa2\xd5\x03\xf7M\xb9*\xc0\x7f\xdd\xb1T\xd6\xc50\xc0\x7fb\xac\xff\xdc\x1f \xc0\x01\xc8\xba:!z-\xc0\x15\x11\x04\xff\xb0\x18%\xc0{y\xd8\xb8\xf1\x051\xc08\xf3\x0b\x80\xe9\xc7\'\xc0N\x1c\t\xdb\x1d\x9f%\xc0&\x8e\xb4\x91\xdf\xcd/\xc08\x97\x07C\xbe@#\xc0\xec\x8f9\xdfK3(\xc0\x08\xa2\x17\xb0e\x0c0\xc0\x84\x95E\xbd\xb8\xc90\xc0\x1e\xcf*\x14J\xd4$\xc0)\x91\'\xacC\xd8(\xc0O1D\xfb\x1b\x83.\xc0\xbb\xbaD\xc4\x1b\xd2,\xc0\x8d:RW\xd8\xe8 \xc0\xafQB\x04\xf9\xe9"\xc0K\xb6\x0b\x99/\xb61\xc0\x9f\x01\xfe\x96\x98?,\xc0Y\x88x\xaf\xa5a1\xc0\xd1?\x0c\t\x1a\x030\xc0\x14\xfbH\x00QO0\xc0\xa6\xa2\n\x17\x82\x811\xc0}\xa5\xd6\x14\x81\x861\xc0\xed$7\xe8\x18z0\xc0^\x16R{+\xbd)\xc0\x9b\x0c\x1fn\t~1\xc0\xa8\xc8\xaf\xd6\xd1`0\xc0\x9a\xe6\xe3d&\x01"\xc0\xcb_6\xda\x07\xdc\'\xc0)\x91hYJg!\xc0\x1e\xf8l\x9e\xa4\xc7\'\xc0\xe7\xcd\xa6\xe89\xcf1\xc0\x01\xea\xcd\xf0\x95\xd61\xc0\xc3\xf4\xc1]F\x13.\xc0\x16C\n\x9f\x91q*\xc0\xa4\xd0\xe7\x99\xe7\x92*\xc0,\xab\x11Z\x9d\x18)\xc0<\x9c;\x97\x82g1\xc0\xbf\xe9\x93s-[/\xc0\x9bg\xb8n\xf0\x840\xc0\xb3\xf2\x0c\x0c\xe8\x18)\xc0\x96\x15\x9f"\xfb-)\xc0\xec[\x9f\xa9\x17%2\xc0\xdd<\x15\x1e6\x0b$\xc0\xcb\xa2A4J\'/\xc0\xb3\n|5\x1d\xef0\xc0\x15\x81)\xa8\x8d\x02)\xc0\xd0\xc1\xd4G\xed\xf7(\xc0\xf5\x17\xc5[\xb7\x08+\xc0gFw\xcd\x17\xcb0\xc0\xceh}\xc0Y"2\xc0\x8dv\x04\xb0\x02&2\xc0!\xaa\xc2\xe7l)!\xc0\xb3\x0e\xcc9\x90\x9c)\xc0\x85.\xf4&GV%\xc0\xa5\x81M\xf7\x1dI\x1e\xc0\x87\xf2\xb2~\x81\x921\xc0{@nC0\x961\xc0V\xd0$\xa3\x9b\x0f-\xc0\xafu\x93\x8b\x8b\xe3&\xc0Y1\x98\x01\x93\xee,\xc0\xc7\xbcfc\x98\x98&\xc0\x06oG?\x03\x891\xc0SB\x1f\x83C\x8f1\xc0$;\x8b\xe8\xcc\'%\xc0\x16{\xc7\t\xb4\x8d"\xc0ly\xc1Vw3+\xc0\xe8j/\xcb[T-\xc0\xa4\x03\xc1\x7f\x12\xf4,\xc0\xd4V2\xee\x98\x01!\xc0\xb5\xbc\xff\xb8E&\'\xc0>\xab+u\x9a,!\xc0Kh]\x10\xedd\'\xc0\x00T\xe4"\x84\x07\'\xc0\xae\x11u\xc6\x83\xce*\xc0Ch\xf7h\x86d0\xc0\xc9I]v\xf0\x8d(\xc0\xcf\x9f\xdd|\x98\xe9&\xc0+\xcb-D`F+\xc0JK\xe5wT.0\xc0\xac\x87\x0b[\xdf\x06)\xc0\x97\xe5\xa8\xbf\xc4B&\xc0\xda!Z\xf9\x0f\xd4"\xc0`\xf4\xa3\x92\xe2~&\xc0\x8b#\x16r8\n+\xc0\x15\xc3\xff\x82\xf8W\'\xc0P\x06\xaa\x85Hg0\xc0\x13z"\xad%\xc10\xc0u\xb81\xfff\xbb0\xc0\xad\xc29\xc0}a0\xc0\xf4\xfa\xfe\xab"e0\xc0hd\xea\x98\xa6\x1f(\xc0\x98\x11\xbd\xa0\xf0\xd3&\xc0\xc7\xb0u\x8c\x15\xca&\xc0\x99z\x0b\xab\r[0\xc0\xd0k\xa4R=^0\xc0\x92I\xb9]\xcb\xa9\'\xc0/T\xe2\x93O\xf80\xc0\x92\xc5]?E_!\xc0+wj\xe5\x8b\x1e0\xc0\\\x90\xd5{WX0\xc0\xc8\xf4\x87\x8a\xb6\x87!\xc0\xc8\xf4\x87\x8a\xb6\x87!\xc0\xb4\x84J\x96-\xbf\'\xc0\xa4_r4\x19\xc8$\xc0\x10\xb2\xdb\xe4!g!\xc0\xe9\x12\x08\xd8\xba\x9e)\xc0\x15\x7fG7\xeb\x8e)\xc0C+e?\xe9n1\xc0@\x15!\x9a\xed\xf5\'\xc0\x9a\xcf6\x1e\xe3\xa2%\xc0\xe8\x05+\x90\x9fJ%\xc0.\xdd\xefU?\xaa\'\xc0\xe0lUm\x91\x9e \xc0\xf3\x12\x93\xa2\x9a,(\xc0\x12\x84}\x98\x05\n1\xc0s}\x85\xd1\xbd\xc5)\xc0\xc7\xdaNq\xbf81\xc0\xb9T\xe2\xd0ST-\xc0U\x8d\xf6\xb2`\xbe$\xc0\x18\xe3\xe9\xc8\xc9\xa2)\xc0\x1b\x03$M\xed\xfc)\xc0\xeb\xf6F\xba\xbc\xa9)\xc0&\x8c_\xc5\x88\x95)\xc0\x8c\xf3\xd22\xd02*\xc0\xf0\x95;\xf6\xec\xe2/\xc0:\x95\x14\xa0\x94\xf8)\xc0\xfcRl]\xfb\xd7&\xc0\xbe/um\x94\x15*\xc0%I\xfcN\xe3\x85%\xc0\xb9\xf9\xa6\xe5\x15\xfb,\xc0\x1f\xcd\x0e\xca\x17\xea)\xc0\'D\x00w\x80\x1b*\xc0M\xb4\x8co\xc4m/\xc0Wa\xfa/]@1\xc0iW\x02\x0f\xc3$0\xc0\xcbwE4q\xb6%\xc0F\xb3\xcfV"00\xc0AO\x86\x93\xaeb0\xc0!\xe8)\xfc\x93\x95/\xc0\xe8Nv)\x9a\xb6&\xc0\x97s\xa1\xa2Z\x120\xc0\x19o\xefY\xf9\x130\xc0\xddo\x9d\xfe9\x050\xc0\xf9\xe8\x96\xea\xfc\x000\xc0\xb4g\xbd\xbb-"0\xc0\xa1\xcf\xe8\xd9(\xae\x18\xc0\x07\xfd3\xfe\x10 1\xc0\xb2\xb8\xdc$b\x03#\xc0\x13\x86\x83\xac:y0\xc0\xa2\xa1\xe5z:\x82$\xc05\xa6\x0bY\x02\xf7#\xc0)\x8c\xd3\xd0\xc8:#\xc0\x99+\x99d\x125#\xc0\xed\x98\xb3\xf1\xa1G0\xc0\xcc\x9f\xe4)[\x90)\xc0\x1f\xf3:(\t]0\xc0\x0cL\xads\x0c\xb6$\xc0\xf4\xa4\x05\xc8U\xe9"\xc0Mc\x1a\xeb:\x0b+\xc0\xf1\xb0\x0f2\xd7$-\xc0\xa9\xb1\xf8\xdc\xf3d-\xc0p\xa8\x15\xa1\x87\xd6%\xc0b\x0c\xb2\xa8D\x11/\xc0u\xeci\xf4lR)\xc0Z\xe8\'\xc7@\xd5-\xc0\xedI\xf0\xf1\x0c\xcd\x18\xc0\x82\xad2r\xff\xa2$\xc0\x93\x80\x02\xa2\x0e\x9c\x1b\xc0\x1e=W60;\x1c\xc0e\xcb\xed\x9c\xaaY1\xc0\xb3E\x1a\xa5h\xb1+\xc0\x95\xae$\xb9r\xb6/\xc0\xf1W\x01\xe6\xde\x99\'\xc0&\x1f\xa2v\xd7\x8a/\xc0\xe1\xd7\x08&\x8a\xdb$\xc0\xcbT\xdf\xfc\xa1#)\xc0\xf9r\xea\x99\'F(\xc0@Y{\xc5r\xa3/\xc0=\xef|\x8d\x84?0\xc0,\xb4\x03\x1e3`0\xc0\x8bwMK\xfc\xaa*\xc0\xb7jo\x9eV 1\xc0|\xd8G\xa5\x18V \xc0u9\xf1\t6\x16)\xc0\xd5\x94EHH\xc21\xc0\x96\x9e`e\xae\xc6(\xc0\xb3\xefa\xae\xa8\xb3*\xc0Xir\x1e\xf5\x99$\xc0{\xf67\xae\xab\x121\xc0\xa7\xc5\xd94\xf9,%\xc0\xa1ba-\xc9\x1d)\xc0\xb7\xe8\x1e\xb9y\x831\xc0\xaa\xa4\xdb\xd9\x9c\xe1(\xc0\x9b\x9e25\xebj)\xc0\xa1\x9a\x1aW\xcc\x99(\xc0\x973\x95\x94~\xcb.\xc0n\x88\xa2\xb5w\xf90\xc0\xd3\x00\x1a\x02\x87\xfd%\xc0\x0f \x88\xe6\xc8\x890\xc0$f\x04\x12\xc8\xef%\xc0\xb0@mQ\x83\x14 \xc0\x1e\x81\x1d\xfe\xc1\x1f)\xc0\xa9\xbb)\xbb\'\xca#\xc0u}\xb1\xde\x84\xe5.\xc0\n\x934pK\x83\'\xc0D>\xd0\x8a"$\'\xc0\x9b\xfc\x19\xda\x81\x8b0\xc0jWz\x1d\xe6\xfb#\xc0\xef\r\xe0z4N\x1c\xc0y\xc8iF{>\'\xc0\xc2\xc9\x8fJ(O&\xc0z\x057!\x94\x10-\xc0W\xc1V\xeav\xa9(\xc0\xd4E\xb5\xb7\xde\x96&\xc0k\xa8|Lv.0\xc0\x9f\x1d\xa8\x7f\x15R1\xc0F\xcaoT\xa1i0\xc0\xd0\xc8\xeb%\x8fP1\xc0\x9d: -\xde\xfb/\xc0\xda\xb2!\xd0\xd9\xb0(\xc0{\xa1-\xf2;\xf3-\xc0($\xc0\xd0\xc7\xbb0\xc0s`}\xb2\xfbS)\xc0\x95\xe6\xf5ni\x13\'\xc0V\xf4\xcd\xa3\x05-+\xc0\x8anz\x9c\xaa\xf8#\xc0\x8b\xd5\xc1<~\x08+\xc0\xce\x88\xf4\xfb%\xb8.\xc0\xa6\xa7\xc8+\xf9\xa9/\xc0\xf8\x01\xdc\xde\x04~/\xc0Gj\x87M\x10\xad-\xc0\xdd\xe3\xd8\xf4z\xaf*\xc0\xc8\x8f\xc2\xb0\xd7\x9b*\xc0\xaf\x86\x9d\xa1\x89\xdb.\xc0xb\xeb[2\xbb&\xc0\xf0\xcdU\xe14\x16)\xc0\x91\xcc\xd2\xdb$\xf3\x1f\xc0c\xaa\xbcJz\x0e,\xc0\x96\xb9\x12\x13&S0\xc0k\x7fK\xa9\xb6t$\xc03DsF\xfa\xff,\xc0\xda!Z\xf9\x0f\xd4"\xc0\x95\x9f\x060\xac\xa2"\xc0\x96}\xf5\xf7j\x85&\xc0n\xdfp\x9b9\xf2%\xc0\x98r\x93\x1a\x1b\x80)\xc0\x88\xf7\xcc\xfcZ\xbe$\xc09\x0b\xef\x1a\x91\x94/\xc0Uvo$@W\'\xc0\xda\x93\x9c\xb8\x9b\xee*\xc0\xa1\xf5\xc7j\xb9\xd8#\xc0h\x0f\xc7\xc0\x80\xaa0\xc0\x05\xb0A\x1eJ}.\xc0\x1a\xa4\x9a\\\x18\x8e%\xc0\x88z\xa2/+h0\xc0\xb6\x87y-N\xe10\xc0\r\x8c\xdc\x1f^\xeb#\xc0Bd3sZ\xfb\x1b\xc0R\x19\xda\xf3\x0bj\'\xc0\xa7\x9dz\x05@\xd5&\xc0BO\x00\x82\x83\x1a/\xc0\xc5\x13\x07&\x0e(/\xc0\xbd\x0c\x94@-\xb3,\xc0\xebw2\x93_\xd5$\xc0\x8d\xc79\xca\xa1\xb7&\xc0\x06\x00\xe5\xba\xf7\x1f0\xc06\x13\xb0i-\xc2(\xc0."\xdf\xca\xfc\xa0)\xc06\x045\xfeNO \xc0\x8e\x9b\xe8\x1cG\x9f\'\xc0\x98C\x1eJ\xfd\xf3,\xc0\x1c\xde\x0b\xd9;\xc21\xc0t\xc3\xae?\xf5\xc3&\xc0\x1e+\xbc\x84\x98\x91#\xc0\xfa#/w\x07X$\xc0\x97\xcb\x82V\xb08)\xc0\x9cp\xc2eO<%\xc0\x97\xdb\xce\x0f\xb39-\xc0\xcdG\xb3\xe90\xbd0\xc0\xa2\xf6\xfd\xd0Ht1\xc0\x1a\x8aN/\xa2r-\xc0L\xc2y\xee\n 2\xc0\x1cLv\xaa\'\xc0 \xc0\x17U8 \xaf\xce$\xc0\x8e\x9f\xbe\xc7_|-\xc0E\x18\x8d^\xcb\x08\'\xc0m",\xa7/\x89\'\xc03\x1d\xe8\x0byU0\xc0IIy|\x05\x1a!\xc07U;\x9bL\t+\xc0\xb6\x15\x16R!\xf6)\xc07\x87\x00(\x7f\xd3&\xc0\x84\x82b\xf9]\xb4.\xc0\xc6\xb8N\xf8\x02n-\xc0<\xbd\xcb\xbe\xc4z-\xc0\xae\x0e\x94:1\xc6(\xc0\xca3\xca\xf8 \x0b.\xc0\xa9\xe1\x92L\xf4`0\xc0+\x8e\x19\xee\xcee!\xc0\xdc?\x1c2\xf1\xd6$\xc0\xcbe\xfeF%9$\xc0\xfb\x9e7\xf0W\xdb"\xc0k\x9arb\xba\xe9 \xc0\xab\xb7eE\xb1}+\xc0\xf1\x11\x0fg\xef\xdd.\xc0\xe6\x9c\x05\xb4\xa4\x821\xc0\xdd\xea\xd8q\x04C+\xc0\xea\xb3W5\xf4\x141\xc0\x17\x91\xca\x16\xcd\x07+\xc0\xa2\x90\x8d\x871\xde)\xc0\x12j\x0b\xac\x06\xe3.\xc0\xd4\xe1##h\xbe$\xc0\x0c\x1f:E\xd8\x01)\xc0\x80KB\xb4|I+\xc0\x88z\xa2/+h0\xc0q\x19\xe0\xf2.%0\xc0j*\xbd\xd5\x92\x9f+\xc0\xff\xef\xaa\xb2\xf3\xe7+\xc0\xff:njJ"2\xc0,\x17bj)?1\xc0\x05\x10+W\xffH0\xc0!\xa60\x83"\xf4$\xc0\x02\x1c\xdew\x12\x971\xc0\x92\xd5\x8a\x93\x1b\x1f(\xc0\x91\xc7Q\xd4b\x02*\xc0\xde\'\x99W\x18A1\xc0\xa4\xb2\xeaOUo/\xc0_\xf7\x9a\x0e>m-\xc0\xfd1\xe7\x9f\xbf\x0f,\xc0\x13\x14\x82\x00\xc9%%\xc0\xd1\x9c\',\x8b\x8a(\xc0\x8e\x83\x02\xf7\xa8/1\xc0y\xe5\xb7\x10D\xaa)\xc0\xd1\xfc.G\x8fJ/\xc0@L\xf9\x9a.\xef)\xc0(\xec\xa6\x17\xdb\x1d*\xc0\x8e\x02\xcf\xe4\x08\r\x1c\xc0\xe4\x1dD\xb1xJ*\xc0\x9b"\x84\xa4\x97\xbb)\xc0\x85\rf\x1d\x06Q/\xc0\xee\xcf)q\x1a\xf10\xc0#\x12\x8f\xe8\x0e\x8d-\xc0vKo\x1d\xb2C%\xc0\xa4h\xb9\xb9\xd4:#\xc0M\x9eW+\xc8}1\xc0\xc2\xf0kc1\xbf-\xc0\xd8\xe68\x0f\xf1\x11*\xc0\x13\x8b\x99\xef\x99\x15*\xc0\x0e\xc6\';H\x81)\xc0\xc0\xb2\xa8\xceS\x050\xc0\x90\xfeM\xab\xbb\x90(\xc0\xf8\x84\xa1\xe1\xe9\x98/\xc0k\xf0ff\xda\xb3(\xc04`\xdc\xb7\xe7a0\xc0\xad\xd8Q\xea\x80\x13*\xc0_\xc61;.|)\xc0\x7f\xc0\xea\xde*\x8c)\xc0\xb9\xc4\xaa\xc8\xcbe*\xc0\xc1vp\x11\x99\xef/\xc0T\x94G\x8c\xe8\t*\xc0x\xb5;\xd8=\x000\xc0[\xdd\x8f\x91\x83%+\xc0\x89\x1f\x86\xd7\xe3\x90)\xc0\x17\x1d<p\x0cq\'\xc0\xcb\x95I\x85\xfeD0\xc0\xf2\x8a\xbd{\x1a%)\xc0\xb5\xab\x96N\xfa3*\xc0"\x18\'w\xfb\x170\xc0\x7f\xf5\xc3\xe8\xd6\xed)\xc0\x93\xf4$\xff_\xe3 \xc0\x13\x8b\x99\xef\x99\x15*\xc0\x91\xf6\xde\xa6\x00\xe2%\xc0\xfd\xb5b:\xc2\xa2+\xc0\x9dp\x8d\xc2\x8e\xd9*\xc0\x9a\xe0\x84\x111\x081\xc0\x06.\xe7I\xc8\xa5)\xc0\x19Ze\x10\x07n\'\xc05\xc1S\xb7H\xbb0\xc0\x0f\xad\xdb"\xdfo-\xc0\xee{g\xdc\x1e\x8f1\xc0 \xb3P\xf4N\xcf)\xc0\xf3\xd2U3\xad\xb2(\xc0\xa8\x15?\xc5bT-\xc0\x9c\x81\xbfQ~\x111\xc0\x0c\xc1L\xe3\xbej0\xc0A]\x8e\xa3\xe4\x07.\xc0\xb8\xa4f\xb01`0\xc0\xa8\x15?\xc5bT-\xc0\xe3!E\xd2N\xb9$\xc0.\xaf\xdf\x80\x9f\xdb&\xc0y\t\x93\x8a\x0f!2\xc05\x90\xf2\xac\x86\xac(\xc0<\xd9jR=\xf8#\xc0\xbc\x03\xd8\xf9NE0\xc0\xc1l\xff\x8c\xa9\x931\xc0\xd6\x9b\xf8\xb2+\xe9 \xc0\xc8\x19\xc1\x86\xd1\x99#\xc0\xaa\xb0\xb8P\x08\xd9(\xc0k\x14\x0bf\x9c\x8d-\xc0\xbb[D3\xa8x-\xc0\xe1\x84\xc6\x15\xc7O-\xc0\x02\xf9\\q\x8c]0\xc0\x1019+O)1\xc0CKH\xd0\x88t0\xc0\xb2g\xad\xea\x03.(\xc0\x0c|\xd9\xe1\xf8]1\xc0\xd3\xc4`\xb8K\x9a\x1a\xc07\xce\xf8\xa6^;+\xc0{\xf67\xae\xab\x121\xc0\x0e\x87\xc6f#\xb7$\xc0\xc3O\x8a\x97\xbe\x93\'\xc0\xd7\xc5+A\xa0\xa9(\xc0\x05@ai\xb0D+\xc0\xbd\x85JD\x04\xc9)\xc0D\x8d\xbcL\xc0\x9e!\xc0\xe7cs\x9f\x96\xe7!\xc0\xaf\xd4\xb2\xcfh\x1f\x19\xc0\xaf\xd4\xb2\xcfh\x1f\x19\xc0\x8f\x01\xb8\xca\x82\xfd-\xc0H\xf3\xce\x87\xa4\xbd!\xc0\xca!\x07\xabtH0\xc0)L\xb8\xd2k\xb9&\xc0\x1a\x91\xfdj\xe9\x1f1\xc0e\xe8\\?\xfd\x84$\xc0\x12\x1d\x90\xc2\xed\x92$\xc0\x9an\xafp~\xb7$\xc0\x7fr@\x12*\xd2)\xc0%\x88\x16x\xbf\x1f-\xc0\xf7\xedD\x06_\x8e%\xc0\xa4\x9bF\x0fj41\xc0\xc2\xb5\xbe\x8b\xe4\xbe0\xc0me]2,\xbd\x1f\xc0J[x\xf3\xa7\x8e0\xc0\x90E\xa5\x0ca81\xc0\xf6!\xefT\xb3\xd5 \xc0\x9f\x90\xe0\xfe\x94\x8e\x1b\xc0\xef\xc4\x07[\xd1\x13&\xc0P\xb9\x15nX\x14%\xc0oe\x04\xcf\xe3J-\xc0\x15\x7fG7\xeb\x8e)\xc0ZLX\x19\xf0d0\xc04\x95\x14\xfb(\xee*\xc0V\xc4\xd0\xe4\x16\'%\xc0y\xba\xdd&\x89\x99\'\xc0\xd4\xd3\xfb!}\xfe&\xc0\x94wc^\xcdd/\xc0\xca\xf7a\xbb\x1dr%\xc0(\x82W3"\xea*\xc0\x8b#\xe3\xdb>J)\xc07\xfa\x84\x18I\x0e-\xc0v\xd5"j\x90\xba/\xc0pY\xe3\xbc\xd0\x91&\xc06\x89\xba\xff\xec\xd4\x1b\xc0<\x1c\xf7q\xef\x990\xc0\xca\xf7a\xbb\x1dr%\xc0\x81-\x10\xe2\xd7S/\xc0\x94U\xa2\n\xc1q*\xc0\x13\x08\xf4\xdd\xb2o1\xc0IHa\x00\xed\xdb\x1b\xc0.!\x86u\xf0\xe6\x1b\xc0H\xec\xfc\xa6.f%\xc0L\x82m|\x81\x840\xc0!Dk\xa2\xd8\xdb\'\xc0\xfe\xe6@K$\xcf%\xc0\x1d\x9e\x9fR4\xf9\'\xc0\xe1\xb9\xbb!s%\'\xc0&\x1e\x94N\xa3\xa1%\xc0\x92\xb4\x8b\xf2s\x0f0\xc0\x80\xf9\x97\xe4\xc6{\x1e\xc0\xf5iW5\xa0R)\xc09r\x8d#\x9d\x05)\xc0\xfdz\x1f.o\x12-\xc0\x9eSL\xa1\xf0(\'\xc0\x04\xd5p]Q\x0b.\xc0K\xd4\xb7\x05A\xb80\xc0Z\xe2\t\xbe\xfa\xca0\xc09\x19\x0c\xd2\x19_\'\xc0\xda\xde\x81M$y0\xc0#4\tCR\x10-\xc0\x11\x85\xf8\xac\xb1\xed*\xc0\xe4\x03L,B\x94$\xc0H\xe31\x99\xc6\xf9#\xc06\x0c]\xed,{.\xc0\xef\xd0\xdf\x1e\xf6g0\xc0\x1d\xdf^\x8e<\x84\'\xc0\xee \xc0D\x9bP0\xc0\xb48@\x06\x1eb0\xc0%\xb0\xec\xe9\xe0Q)\xc0\r\x05f"\xe4\xfc(\xc0\xe9\xdfG\xed-\xd7$\xc0\x1e\xa8N\xa5\xca\xb6/\xc0\xe6\xa0\x00X\xcf3&\xc0\xfa\x90\xa2\x8a\xca\xde\'\xc0\x9c\xec\xde@A\x94$\xc0\xda\xf8\xe2\xe8\x87\x16)\xc0m+X\x1a\xd3g1\xc0}\x1a\x8e\xbf\x9eH)\xc0\x1e\x9c\x9c\xa5\x90\x0b,\xc0L\xea\xea\x05\xaa\x8e(\xc0\xc3L\xe8\x8fp\x9e+\xc03\xf7\x15\x16\x90\xd5&\xc0\xeb\xe6\xe7\xee\x8b\xc3&\xc0\xe4u\x81F\x06Q\'\xc0DD\xe1\x83\xd8\\ \xc0\x14.\xd4\xdeYL%\xc0p\xaf\x9a\xbb?L)\xc0\xda\xd1\xb9\\830\xc04H\xe2\x1dC\xf9&\xc0\xbb/C\x01X\x83\'\xc0\xa3<\xc6\x93~\x0f)\xc0\xe1\x94\xd4\xd7\xe8\xd2$\xc0\xda`\xc9T\xb8\xea0\xc0(\x15D\xf2\xd4\x01)\xc0\x177X\xc0\x02)*\xc0\xc7\x81\xd3%I\x99&\xc0\x1a\x96m\xb2T\xf2#\xc0\xb2\xee\xcb!S\x19%\xc0\xf6\xc2\x15\x8a\xc4\x92+\xc0\x0b^\xc5\xacie)\xc0D\xb7\x9c\xabk\xca$\xc0e\xcb\xed\x9c\xaaY1\xc0BR\xe5\xd8\x15\x0f%\xc0>\xa4\x8e*\x01,0\xc0\xee\xff\xe9\x1at\xee0\xc0x\xafk\n4\x071\xc0\x12\x871\xad\xdcH%\xc0\xfd#\xed\xba\xbdX1\xc0\x1f)\xf5\xc2\xcdo!\xc0z\x13\x8b\x18\x89\xfc,\xc0\xb98\x94&\x95\xab!\xc0\xfa\x94|\xcb\xc7.,\xc0\xa8\xd6{tF\xd71\xc0oP%08\xca&\xc0\t\n\xb2\xd8\x1b\x1a,\xc0f3\x0f\x00R\xf1$\xc0\xb1@Q\xbe\r\xcc,\xc0\xc0\xd6P\rG\x95!\xc0v\t\xe9\x14\x01\xe6&\xc0\xf8\x1c\xd9\xea>x"\xc0,\x8b\xf1\x92S\xce0\xc0\xb2\xc8\x03\xc6\x9a]0\xc0\xe0\x9b\x08\xa8`\xba1\xc0\xdc\xd6\xb1W\x19\xc3"\xc0\xfe\xdb\x80\x8cX\x92 \xc0F\x05\xad.7\xf9$\xc0e5\x97\xe6\x0e:"\xc0GA`\xa5}o0\xc0\x95)\xd6\xb2\xb4.+\xc0\xcd\xbb^\x1e\x10I0\xc0\x00\x08\xfa7\x92\xb9\'\xc0D\xcbj=~\x0f)\xc0\x8c\xdeJ\x1f`\xf7-\xc0)|\x80a#e1\xc0{W5l\x9e\xaf\'\xc0\x1e.\xc6\xd9\x01\x061\xc0A\xbe\xcd,p\xdc&\xc0\xf1\xe8\x86\xb9J\xe11\xc0_\xa3]\xe2\x15\xbb%\xc0\xe7\xac\x00\xf3\xc7\xef(\xc0\xf6\xc4E\x9f\xac\x8c1\xc0`O\x99 \xb7\x88"\xc0\xe7vq\xc5\xd9\x91,\xc0\xa2\xa9v-\xcc$\'\xc0}\x04\xb729e+\xc0CJ\x0b1*\x83+\xc0\xe2\xc2.!\x02\x1a/\xc0o\xdb\x94g\xf3\xdb(\xc0\x15\xc21\xac\x1e.0\xc0\xfa\xd0/^\x84q&\xc0\x8fk\xe4H\x0f\xf8*\xc0\x85\x14@0\x01\xff&\xc0\\`F\x8e6\xdd\'\xc0\x0b\x0f#r%\xbe.\xc0\xa1\xd8\xca\xb9x\xa90\xc0\x89\xc4V\xc0\xbd\x8f.\xc0D\x1a\xf4\xc8\xd7\x0f\'\xc0\x1a\x8aN/\xa2r-\xc0;\xfd\xd8v\\\xd8+\xc0\x98\x90\x8a\ny\x12/\xc0\x1f\xb6\xc3\xe3\xb9\x85\'\xc0\x94=\xd5\x01\x7f\xcc0\xc0\x97\xb3[\xc6\xad\xe6"\xc0\xa7\xb8A\xa0hI.\xc0!\xed\x8a\x87\xf1##\xc0(\xce\xbc\xe7\xf9:+\xc0\x839\xd8}\xbb\xef$\xc0\xcf\xfb\xc6:\xf2\xd2$\xc0-U{`\xe3##\xc0\x83\xd9\x7f\xd1\x86n-\xc0\x14\xdd\xb7\x9b\x89\x81\x1f\xc0\x1c\xba\x88\x1daI\x1f\xc0\x8a\x0f,\r7\t)\xc0\xc4"\xe2\xad\xc5z-\xc0\xc9\xb8e\x8c\x8e\x97%\xc0\xa6\xde\xea\xa8\x10\x1e%\xc0\xbb\x02L\xdfG#%\xc0\xcdG\xb3\xe90\xbd0\xc0&\xc4r{\xa2\xf8%\xc0\xe0f\x83\x81\xf6P1\xc0E\x10\xd2\x11\xa8-+\xc0\xcd\x9a\x9e\xf5b\xae.\xc0\x9b#\x92\xa7x\x1c/\xc0\xbb\x98\x96M)\xe9#\xc0\x96;\xf8T\xc8a+\xc0\xa4Tl\x92M\xf5&\xc0\xb2=Gy\x92U+\xc0p\xde\xd4q\xab)#\xc0\x1a\x80d:y\xbf\'\xc0\xf1\x9f\xa7\xc4\x91\xcd#\xc0D}\x0b&>8-\xc0J\x949\xd0\xc2b0\xc0w\x01`\x97\x0b\xd8+\xc0\xb2 .\xa8\xa9{0\xc0\xdf\xa4,\x90/\x8f\'\xc0\x7f\'\x8e\x82\x1f\xdc*\xc0\xdb\x11\xf7Y\xd0\x01*\xc0\'\x0f\xfb\xc2\x97|0\xc0#!\x9e\x9dI\x86/\xc0\x1ad&\xbd)T1\xc0E\xf5)\xe0 \x98&\xc0\x10m\xb0\x8f\x1580\xc0\t\xd2\xee\x8dpb+\xc0*\x95\xf2\x96\x81k1\xc0\xb0S\xebw.40\xc0w\x97\x17\xc8\xa4\xad#\xc0%\xd5\xb7\x18\x11\x070\xc0\x90\x0e\xc8\x8em\xa5\x1b\xc0\x9a\xcd\xdd\xbd8\xdd,\xc0Ua\x19\xb4_\xbf0\xc0F!B\xe7\xedE.\xc0\xf5\x7fh\xd8\xefo$\xc03\xa7\x0fCf\xf80\xc0\xd4\xf7\xa6\xb1>\x15 \xc0c\xa3\x936\xfaD#\xc0\xd9vA\xea\xf4}%\xc0\r\x15hQ\xbe\xa9(\xc0>X\x9ed\x05v-\xc0\x02\x04_\x13\x05K-\xc0\xd5\x85\x089\x85f0\xc0\xe2\x9a\xed\x0b\x1f\x83-\xc0\xb0\xb5\x08S\x82\x8d-\xc0E\xfb\xfc\xf9[5.\xc0\x10\xb5A\xd4\x94-+\xc0\xed\xfc\xed\x114,-\xc01\xab\xf4/\x83\xa4(\xc0F4\x83\xfc\xbe\x99(\xc0\xe5\xf39\r\xbd\xdc,\xc0\x81d\x93\x80\x8af1\xc0\xec\xd2\xfa\xe9BF+\xc0\x92\xd6\x00\xf6\xdf4"\xc0\xa3f\xc7\xa6\xe9\x1a)\xc0\xaf\xcd\x0f\xd4\xe8O)\xc0\xe7&4\x88I\xfe-\xc0\x9a\xc5\xdf\xaf\x14q-\xc0\xb6\xd0Dy\xd3\xe9"\xc0\t\x9c\x07\xe8\xed\x0f-\xc0\xfe\x93\xbfm\xaa\xd9%\xc0\x16\x9d\x83\xc3\xd60.\xc0\x1a\xa9A\xfb+(\'\xc0:ZO\xbe3R)\xc0\xa3M0\\\xb0\xdf*\xc0\xc4\xa6!J\xfd\x06)\xc0\xe2\xc2.!\x02\x1a/\xc0~_\xc0g\x95z.\xc0\xec\x84U\tY\xed,\xc07L\xcf\x87\xd0\xee"\xc0\xaa\xb5?\x81R\x820\xc0\xc3\x0e\xc8\xe8}U-\xc0\xdaC\x1c\x85\x11\x0f-\xc0\xaa_\x8f\xe7\x81\xb1\x1b\xc0\xaa\xe2\x17\xeb\x13\x0c0\xc0\xb2E+\xe5\\a"\xc0u\x158S\x07\x92&\xc0\x10U\xd2\\\xe5\x8c(\xc0n#d\xcc\xbe\x151\xc0\x92\xe5\xc3\xd7b\x7f.\xc0J<\x99d\x8f1,\xc0\x0e\xa9\x16n%\xf70\xc0P]\x88\xcf\x02\xb7%\xc0\x19\\\xd8R~-!\xc0\xc9j\xe1\xb7B\x8e1\xc0\x92\xe5\xc3\xd7b\x7f.\xc0h}\t+k\x8f0\xc0\x9dQi}\xc8\xd4)\xc0;\x8c_\x1e\x1d\xa4)\xc0\x80\xfcl\xd8\x98\x8a1\xc0\xf3\x90)\xde\xfd\x91.\xc0\x83]y\x1c\x82\x96+\xc01<\x13\xb4\xdc\xab\x18\xc0$F\xa0\xe2\x11\xfe)\xc0\x9b\x129\x82\xd7\x93/\xc0z\xd9\x1b\xd1\x96O(\xc0C\xf8j)\xce\xef \xc0\xadWA\xc6Pk1\xc0\xfc\xe1de\x1b[0\xc0[,\x13\xfc.\xbb0\xc0f\x83\xb5\x08\xac\xd8)\xc0\x94\x1d]\x80\xbf\xb9$\xc0\xe3\xf3\x16\x94\xed\xc70\xc0\x9d\x12\xca,}\xb3.\xc0\x18&*o\x8ab0\xc0\xd1\xd6\x14\x8eI\xbe)\xc0\x1d\xec\xa8\xe3\xab\x94)\xc0\xb6\x8bu"\xe9\xae/\xc0p\xf6\xf5z\xd6]0\xc0\x11\x9d\xf6F\x84\x96)\xc0,W\x8b\x8a\xbc\xf4)\xc0{\xb5 \xc5\x0be0\xc0`o\xf5o\xc4\x0b!\xc05mZU\xb92\'\xc0\xdd/\xac\xc2\xbf\xfb$\xc0N6\x8b\xde\xd2{0\xc0\x90\xda-\xb1e\xb00\xc0\xb4G\x8e\x85Y\xd2*\xc0\x8dR\xb85\xfd\x9d)\xc0\x16\xb3\x81t\x18o1\xc0\x84s2\x92 \x0b%\xc0\xe4\x92\xff\xe8c\xd0!\xc0\xeb\xde\xf5\x08\x8f\xcd,\xc0\x9a\xb6\t\x8f\x06\x91,\xc0\xfa\xbe]\xe9\xd5i0\xc0\x86\x06X-]1(\xc0\r\xa8\xae\x0c\x86\xf9$\xc0@^\xfc\x1b\xd4\xcb0\xc0\xf8\xe0\xaehv$(\xc0RS"\xae\xebO.\xc0\xa3CKD^\'.\xc0\xa3\x96W\x9a1\xe1 \xc0\xaa\xd7\x12o-\x041\xc0\xcd\xd5<j:>0\xc0\xdbK\x06\xe1\xebh1\xc0L$\xe2*\xba\x1a.\xc03\xb2\xbf\xbfH\xfe/\xc0T\xbf\xe9\x08N\xb7,\xc0\xdd\xcc\x9ef\x7f\x861\xc0\xd7a\x03\xa9\xc8~1\xc0\xc6\xc0\xd8\r\xc2m1\xc0\x1d\x93\xa3_\x13\x1a*\xc0\x10\x1e\xde>V\xd8\x1b\xc0\x89\xa9\xc8\x08\x8d\x1e0\xc0\x89%u\xd6{T/\xc0\x8edo\x1aM\x130\xc0\x10\x97\xd1\x92\x19\xde&\xc0\x10\x1e\xde>V\xd8\x1b\xc0\xd7IS\x99r\xb9+\xc0\x8f\xdb*T-t)\xc0}d\xd8"\x05\x1a0\xc0\xfa\x89\x14\'\xa2\x851\xc0\x96\xad>\xd8\xb9L/\xc0\x1at\x80\x7f\x1by1\xc0K\x0c.H\xf6?+\xc0r\xb4^\xc0\x7f\xc5(\xc0DY\xf9\xdet4$\xc0\xec\xb3\xa9\x98R\xf2/\xc0D4\x18\xf2S\xeb0\xc0\x12\x08\x81zy\x12#\xc0\xa5\xfdM\x0f\xe9\x10\'\xc0\xa0\xc7\x7f\xf4T\xa2+\xc0\xc7\x1f\x9ad\x9eg&\xc0s\x16^A\xc1s\'\xc0\x05\xe6z\xd2\x9ay1\xc0\xc51\xba\\s\x13+\xc0\xff\x1a-^\xf8\x80(\xc0\xedf\x8e\xd5\xf5\xc9)\xc0+\x0fZA0/+\xc0U\x05\x87\x8b\xba\xe00\xc0\xd7j\xf3:]n0\xc0\xa4\xc8%\x07\x8cS)\xc0\x89\xbb\xe7\xec\xc2\n-\xc0\xb8b?m\xb0i0\xc0\xb1\xd9\xf0uY\x100\xc0\x9c:G\x07\xea\x900\xc0\xf2\xdf\xe3\x15\x18B1\xc0\xc3,\x9dMZs.\xc0\xb7\xebiTW\xff0\xc0\x97\xb0:\xe1\xd5x)\xc0\xb1\xd9\xf0uY\x100\xc0R\x9b\xa9B\x82\\0\xc0\xe5[?\r\x9c&1\xc0:\xd8\x18\x98\x1b\x10)\xc0\xd5\x05\x00\x12\xb0i"\xc0m\xaeiA\xb7c0\xc0L\xc4\xe4\xba\xf0\x9c/\xc0sPA}\xc4\xee\x1d\xc02\x9b\xbcZ\x04\xe9&\xc0\x84\x9c\xdf\xb9TJ%\xc07\x12[\xee7\x8c0\xc0\xf7bSy\xffF+\xc0uI/\xbf\xba\x870\xc0\xcb\x15\xf9\x13\xb8\x96\'\xc0+[|\xebA\xc41\xc0RU\x16\xb9gv0\xc0\x04\xc8%o\xe9\x12)\xc0\xa1\x89\x89\x96v\x17)\xc0\xa1j`\xb4\xe0f1\xc0A\x8cIk\xd0\xcd$\xc0U>\xa4\xce\xd3\xa5%\xc0\x99\x0eYR\xd7\x17&\xc0W\x81J\xf5\xde#\'\xc0\xc5{e\xf9\x030)\xc0[rr\x051"&\xc0\xc4\x9dJ\xa6\xa3\xac!\xc0\xd5\xae\xad\x9au?1\xc0\xce:\x9a\x06 \xbe1\xc0\xd3\x00l\x95\xf5&0\xc0b+Un\x06\x1a)\xc0\xc4\xf1\xae\xcep\xba1\xc0\x82-^p\xfdf/\xc0\xc4\x99Z\x82\xac3)\xc0\xbf$\x99\xd9hZ%\xc0\x94&9\x17&\xc8"\xc0\xab\xa7/L\xf3\xdd(\xc07\x83\x9e\xcf\xac\xd2,\xc0\x13\xeb\x9c3\xb4\x14)\xc0(\xdb2"\xb1\x82)\xc0E;\x05\xc6@[0\xc0p\x83<\x8a\xf7u)\xc0\xab\xdd\x04\xbc\xa5!2\xc0/w\xf1\x1a\x90\x1f#\xc0E\xbaGO\x8d\x9c(\xc0\x05\xe62\x17\xb7\xea/\xc0$l2H\xe3"1\xc0T3\xe8\xbe?\x0e\'\xc0,\xb4T\x9a\xc3&1\xc0\x92\xa1\x16\xd8\x0c\xa5#\xc0\xa3P\x11\xb7\xfcm\'\xc0\x83\xe7v\x03=u0\xc0\x03nH\x9b+\x84%\xc0\xf7\xc1U\x86\xe4#2\xc0ik\x1e\xae\xf6\xdf\'\xc0\xc8\xe6\x19\xb2A"-\xc0\xbf\xf9a\x0b6!-\xc0\xa94\xc6$|\xcb$\xc0[3\xf3\xc7\xce<1\xc0\xe2\x88\x86\xbe\xf8\xb80\xc0\x06\xf8N\xa3\x85\x17\'\xc0n\xce\x94\x8fp\xc41\xc0\xe0\xd5 i5\xdd#\xc0\xac\xa6\xf2\xb6%\x0c-\xc0\xe0\xde\x18\x87\xfc\x890\xc0\x1aoh\xca\x84Q\'\xc0[\xdeqE6\xa8$\xc0\xfe\xbf\x9e\xe0\xfdR\'\xc0q\x12`Xm\xe9-\xc0L\xb6\xc5LM\xe8(\xc0\xce\'z`\x11O\'\xc0\x80\x9b/"\xd4\t#\xc0\x87A\x89ID\x9a1\xc0\x8e\xb8\xe53\x9f\x071\xc01\x80O\xc8-\xf2/\xc0\xe2\xd0e&\xd8\xb6"\xc0\xea\xff\xe8\xb2M\xdd%\xc0:\xe3\xd4\x9c\x8cn.\xc0O\xb1\xd8p\xf1U0\xc0\xf8;ki\xab\x94$\xc0.s\x88\xfa\xcc\xed/\xc0\xaf\x1f\x88V\xf4d/\xc0\xf2\x17\xe8\xcd\xce`\'\xc0h\xb9\xe9.\xde\xda%\xc0qHR\xd5U\x15,\xc0\x90\xa3:\x0596#\xc0\x9en\xc6\xca\xc2>0\xc0\xaf&\xcc\x11\x86M%\xc0,\xd1\x9em\x07\xfa\'\xc0\xb1\x02H\x0e\xb5<%\xc0{\xab\x9d\xece\x85.\xc0\xacw\x01\xee\xa9a/\xc0\x16\xe3\x11P\xe1d%\xc0d\x90\x8e\xf2L\x11-\xc0\xe7\x81W\xf5@#-\xc0J\x92\x03\r$\x12,\xc0".\xc1\x06\x04K,\xc0Q:~|\x7f\x170\xc0\xb2h\xbe\x06\xcau.\xc0\xa0a\xcf\xd5\n\x83!\xc0\xd6/\'\x85\xf8F\'\xc0B\xd1a\x94s\xa0%\xc0\xb2\xffV\x15$\x8e#\xc0pGs\x0c\xd3Y.\xc0\x88f`\xf2g\x7f"\xc0D\x9f\xa8\xfc\x11g(\xc0\x89\x7f>\xe7\x0b\xc1\'\xc0\x83\xf6=\x12\xf9\xe2&\xc0[\xc4\x19.\xc0\x83-\xc0\x03\xcd3\x88\x87B-\xc0S\x14\x1b\x99\xc6\x8b0\xc0n\x14-,^~-\xc0\xc2I\xc7IgW/\xc0g\xf7\xbe\xbd\xa9X)\xc0`\'\xe0\xda\xd2\xa90\xc0\xb4\xf3==0t)\xc0X\x9f\x8d{\x12\x7f-\xc0a\x1a\x12\x8f\xad^0\xc0\x93*\x0e\xf9\xb4\xfb\x1b\xc0D{\xfd\x8f\xb7Z)\xc0\xe3\x97\xb7\xf4\xf8?+\xc0\xaf\xbfJ\xc5\x18\xe2$\xc0%h\x11\xacgi0\xc0E,\xb5z\x9f++\xc0\xce\x82Y\x0fS\x06)\xc0\xe5.\x1e\x03\xa9#/\xc0I\x97\xabD\x14\xe11\xc0l\xf9/\x7f\xec\xe0(\xc0\x1a\\:\xd7W\xdd\x1a\xc0\xcb\xb5\xafY\x91\xbb,\xc0\x87\x12\xc1/\xa8\xb1)\xc0\nr\xe2uA\t-\xc0\x92\xc1O(%\xf4)\xc0\x13\x07\xf1\xef\xbe>1\xc0\xd1N\xea\xbb\xe9\x060\xc0d\x90\x8e\xf2L\x11-\xc0;\xfbL\t\x1c\x83.\xc0\xbf\x9b$\xbf}\x9b0\xc08\xaf,\xee\x85Q\'\xc02X\x8bY\x98\x7f.\xc0\xe1\xcbB \xf0\xa6)\xc0\x8a\xf3\xec\xc6.\xf30\xc0\xf6f\xcc\xe4\x9a\x01-\xc0Ab\xbaq\xf640\xc0\xc9\x08W\x00\r\x85(\xc0\xda\xaf\xb58\x08M0\xc0\x0c\x9e\x8b\xac\x18\x93(\xc0\x14\x1b\x170\xb50!\xc0\xf16\x9a@\xec|-\xc0N\x9cp\x94\xd1\x991\xc0\x91\xdeD\xb8\xbf^1\xc0\xbews\xf4\x8c\x95)\xc0\xfd9\xec\xe3\x8c\xcc(\xc0\xb6Ju\xa2\xc4\xb00\xc0A\xa3\xf3j\x95~1\xc0Y\x06\x8e\xb4\xbed1\xc0\xa5{\xdd\xae\xcbv0\xc0\x9a\xc5\xdf\xaf\x14q-\xc0\xb7\xd9CX\xf9x1\xc0V,\xca\xd9\xe5m(\xc0\x8b\x16\x18\xf7\xe3b0\xc0^\x1f\xc0\xcc\x0c\x19)\xc0vZ\xcc\xb165&\xc0\xa6\xca\x9c6/T-\xc0Ex\xad\x87\x91\x910\xc0h@\x8f\x1f\xf0\xab1\xc0\x1bl\xbc1\xd7\xf1)\xc0\xbc\xca\r\xfd\x8e\x01*\xc0-p\xeb\x94K{-\xc0\xd6\xd1iR\x81\x16*\xc0\xbd\xfaI\xd8N6*\xc0\xd8%\xdf\xae"\xa3)\xc0\xc4\xef|a|\xf4)\xc0\x84\x80\xefp\xe7\x8d)\xc0\nP\xf0[tF#\xc0\xefl\xa3|\x1d\x95 \xc0\xce\xbb\x08\xf1W\x010\xc0\x88\x07]\x07pv0\xc0\x84D\xacB\xfaY0\xc0{\x8f\x0e\xcf\xb5\x18*\xc0\x8f\xdb*T-t)\xc0\x82\xdcrd\xd3Z-\xc0\xce\x82Y\x0fS\x06)\xc0\xb3\xe3\xa3\xf2z!)\xc0\xc5Z\xd6\xa6Ul/\xc0x\xe7\x9b\xe0\xcc\x10$\xc0\xdfS\xd0\x02z)2\xc0#\xcb8\xa5\x8ee1\xc0\x98\x8a\xa0\xe1\xcb\xbb0\xc0\xf6\xdevVn])\xc0K\x0e\x90\xa5\xf0d \xc0\xb4\xe3"\xc02\x8a"\xc0\xaez\xed\xd3\x11\xa91\xc0\xf3\xe4I\x0e\xee\x991\xc0\x98=\\vHY)\xc0\x84YF\xdaW\xe9*\xc0\x81%\xb4\xc1^C0\xc0J\x1f.p\xa6\xe0-\xc0\xd7}C\xb1+5#\xc0\x83\x0f\x80\x15\x00B+\xc0)\xe7E\x18\xba\x8f)\xc0U\xc5\xd5\x8b\xd9s\x1f\xc0@\x19\xfb\x12#\xf60\xc0\x9f\xcf\xda\xd7[\xd2\'\xc0w\x87j\x96\x04\xab)\xc0\x8c\x10\x17\x1bD\xba*\xc0\x92]\xcc,\x88\xcd-\xc0p\xea\xa7A\xf9\xd3\'\xc0\xf9\xf4\xdd+\x1eh&\xc0njd\x84X\xfc \xc0kb\xcb\xf6\xdc\xd1!\xc0p/\xc9Vm\x061\xc0p%kr\x08e1\xc0t\x8cHI\xbd\xbb0\xc0\x84\xa5\x9f8\xb9\xaa\x1b\xc0\xd77C\xbd0\xc7\x18\xc0\xb5\x8f\x93\x9a\xbe-*\xc0\xef\xddV\xb6\xea\xfb"\xc0\x8e\xb3\xdc\xcd\xb6\xde*\xc0\x8a\xdaCT\xf9\x03#\xc04\xdf\xdas\xd5\xa8\x1b\xc0*,\xe5\x0f,\xd4*\xc08\x1dk\xe3\xe6\n*\xc0m4\xc8>\xa3b0\xc0]\x10\xe3\xa1D\xa8(\xc0\xabQ\x18\x87\x19\xf7/\xc0-d\x0bF>\x11*\xc0\xc8\x18\xe3\xd5\xe9\xf5,\xc08\x0e\x8f\xacm\xcc\x1b\xc0I\x92\x84\x07\xd8P0\xc0\xa0l\xd6\xfb\xbf\xb7/\xc0\xef\xa4\xb3\x8c\xc4\x10\'\xc0\x1bu\xe7\xecR\x04)\xc0h\xda\xdb\xef=<1\xc0\x1e\x0b\xe8u\xdf\xac/\xc0\xbf\x81\xf5|\xaa"&\xc0\xb6\xb7\xee\xaf\xce\xe3%\xc0\xdb\xc1\xcd\x0cU\xc80\xc0\xea\\\x1a\xb3\x1b&0\xc0\x03\x96\xca\xce\xdf\x17&\xc0\xbc\x1e#d\xa1\xa6%\xc0\xfd*\x18\xe0\xfd\x7f%\xc0\xc9\x8b\xa4\x96MU/\xc0HX\xb0\xd67D1\xc0e\xb1\xe6\xc5s\'+\xc0\x8a\xb5l\xd0\xc3\xf4/\xc0_M\x1e\xf4\x04h/\xc0\xe9\x17\x86J\x11\x1b0\xc0\x01\xa1\x02_\xd2\xd6,\xc0\xd3\x95@%\x81 0\xc0..\xe1\xe9\xa7\xe4#\xc0\x84\xa8\xc1\xb1\xd0G%\xc0\x1e\xaf\xf6\x1a\x12\xd5#\xc0\xff\xb3\xdao\xd2b!\xc0(&$\x7f6\x1b-\xc0Q\xfe\xc1\x86\xe2\xb0(\xc0\x17\xff\xd5d\x81\xc8#\xc0\xbc\xdbT\xb3\'\x180\xc0\x14\xdf\xe0\xb2Z\xec/\xc0N:\xb6,)\x951\xc0W(\xfd\xc5\x05h!\xc0\xc8\x88\xf5\xd4%\xd0)\xc06\x1d\xd9\xe9|\xdb%\xc0\xc6\xec\x05\x9a\xf3\x1c0\xc0\x85T\r\xc7\x9f\xa6(\xc0\x91\x97\xdb\xdaQ\x9a1\xc0|\xfe\x11\x87yG0\xc0\xeb\x8ag\x95\xdd`1\xc0\xde\xbdR9F@-\xc0\xd4\x96\x04#\xae\'-\xc0\xf0\x17^\xc4R\x99$\xc01\xc0M\x91{\xa8$\xc0\xb6\xd5k\xecXJ)\xc0\xd8\xcb\xecC\xc2\x8b0\xc0\x7f\xc5\x8c\xa6=\x931\xc0\x13\xe15\x81\xc9,!\xc0\x8f\xb4N\x02N\x91(\xc0~\x9f\xeb\x0f\x1a\x941\xc0\x03N\xf3h\xbb\xe9$\xc0\xabO>\x08H\x96+\xc0\xf5\xda+\xaf!,\'\xc0\xc18\xb3\xd7=\xef \xc0\x7f\x1f~%R$(\xc0\xa0\xa4\xd9\x8c\x1af*\xc0\x92\x1ay\x9d\x02\xf5,\xc0%Ay\xab*\x8e+\xc0\xdd\xdb\xfd@\x1f\x81-\xc0\xb5\xca\xb9\x97\x87 *\xc0\xd5\xab\xa0fFx0\xc0v\xa6e!\x81\x0f\'\xc0\xba\x15<\xe9\x1f\xb6*\xc0\xd0\xe3\x13\xf7\xc4w0\xc08\r\x1dbm@+\xc0@y`Q&\xd2$\xc0a(\x11\x90\xa1\xa1+\xc0\x89\x92\xbc=\xda1+\xc0\x1c%s\xed\xe6\x94\'\xc0r\xd1\x95\xa4\xb0s0\xc0m/2\xc0`c0\xc0E\x83\x82\xd6Ly\'\xc05qy7$\x9c#\xc0\xb4\xaa/r\x9a\xbe \xc0rm\xc2\xc8\x07]0\xc0!\xa2\n}\x11l1\xc0g\xffH\xd1,b1\xc0\x0b\xaa\xbfY\xdbm0\xc0\xbb\xd4\x03\xefI\xb0%\xc0\xd5\xf32\xe0\x94\xdf0\xc0\xb6\xa3\xc4\t3\xf80\xc0\x1e[Q1\xa6\xb80\xc0\xeb\xb6H\x0eJ[0\xc0\x17\x1b\xef\x85\x14\t-\xc0n\x0b(\x08+M+\xc0\xfe~<{>\xcf$\xc0"\x1b\r\xf1Pt"\xc0\xe4\xf0\x8e\xb0\x0f70\xc08\x1c\xa8\xeaL\xec0\xc0\xa1\xea,W\x8dA\x1f\xc0M\xbd\xbcw=\x1b*\xc0\xd9vA\xea\xf4}%\xc0\xa7\x0b\x15N\xady*\xc01\xc2B/\xd8\xe9/\xc0ro qKc0\xc0\xbcd\xe9\xf9\xb4t(\xc0Hu~\x96\xb0\xc00\xc0\x8a\xae\x1bb\xef\xcc0\xc0#&\xe4\xb1K\x17/\xc0\xac\x8c\xa5\x99\xbe\xb3%\xc0\nO\x9f\x9f\xa9\r,\xc0b\xf3N\xa8\xfe\xc60\xc0h<\xeb\xdc\x82\x8c0\xc0\xc8\xf4\x10eqa1\xc0\x16\xfd<J \xfd"\xc0\xa5\xc9\xdc\x83^c1\xc0zi\xf7\x94cD)\xc0\xb3\x0cL\x8f\x851)\xc0\xc1\xad\xdb\x10\x869(\xc01\x10\xd3\xf5\xb2\x97(\xc0\x92\xa2{\xc5\x9aN0\xc0\x1aoh\xca\x84Q\'\xc0)\x9ff\xe8\xaf\x180\xc0F\x87P\x81wT0\xc0\n\xd1m?\xca\x19,\xc0\xbd"3e\x9d\xee&\xc0\xe5\x9b\xc6T\xc3c1\xc0\r\x80\x91c\xe5\xb4*\xc0\x81\xc9]\x07\xb8?$\xc0\xf7F\xda\xb5g\x8e.\xc0F,<f{\xc0#\xc0\x01e\x1b\xeb\xac\xf6.\xc0\x05\x94\xb0\xdd"\x18%\xc0#\xd9\x83\xed\x8do-\xc05\xfe\xdc\xb5g\x1d+\xc0\x9cv\xc1\xbeS\xb5"\xc0w;\x97\x18\xdb\x04-\xc0\x02$<\xbe\x11\xac.\xc0\xb6\x8c({\xda\r.\xc0\xe4\xe3\xe5\xab\xdc\xa3/\xc0/q\x84\xa3\x07\xa8&\xc0\xeb\x8ag\x95\xdd`1\xc0\xc4\x7fWT\x809-\xc0!V\xa5\x1c/\x0f%\xc0&\x917\'\x96\x90,\xc0\xef\x88i?}*#\xc08\xb5J\xe6\xbd\x92"\xc0\xdd\xc8\x0b\x8e\xc0\xa7!\xc0C\x1e\xf7@Q\x0b)\xc04\'\x1f\xbd~H1\xc09\xb6d\xb3.\x81-\xc0b\xf1\xbb\x991\n/\xc0[+\xe3f\xf3%\'\xc02\xb1\x90\xdeb0+\xc0\x13F\x98,\xac\x1e+\xc0\x95\xa1~8H\x94%\xc0\x0f\xb5&d\xddX)\xc0\xf8B\xf7m\xf6D,\xc0\x07\xd6C\x84\x1e7 \xc0\xef\x87i\x86\x89\x7f%\xc0\xf2\x93!\xe2\xbcu"\xc0'
p29
tp30
bg3
(g4
(I0
tp31
g6
tp32
Rp33
(I1
(I1839
tp34
g13
I00
S'\x0c0\x8b8\xf1TS@\xd1\xb9P!\x9a8S@\x15\x9br\xdb3CS@\x83\x90T{CKS@*\x88\xf0\xb3e\xbeS@\x87\x8e]\x1aFBS@\x14\xff\xc9\x86"gS@2W[\xcb\xf7cS@ky\xe5\xe28ZS@\xa0j\x1c\xa5A[S@\xb1\xbc@Z\xc4.S@\xbe\xd4\xe5\x84TqS@C\xd38\x1b\xd9SS@\xc4\xfa\x84\xc9\xdfhS@\xf4U~nl\xa9S@gR!\x08\'@S@\x94<\x80?\xfe\x90S@\xce_\x94\x9e\xdb7S@\xaf\x14\xd1\xf6-GS@\xc9_\x9d\x93sNS@w\\\x91\x17\x975S@q\x96\xcd3\xda\xb0S@\x98\x8d\x9d\xa9)FS@M\xc0\xe1\x02fKS@c\x90\xc7\x15\x11IS@\xd8\xfc\x18\xe2\n,S@C\xb0\xc9s\x98\xa8S@Pr0\xaa\x10\x9aS@ON\xcb\xb8\xb3wS@)\x12\xac\xd2_<S@\x96\xfc\x1cX\xe2=S@\xb57\xa0\xe8\x1e\xaaS@\x97H\x1d\x1eq\xe6S@\xd1:;w[9S@\x02\tZ\x921iS@^@+\xd2\xd1jS@t-\x88\xd8W@S@\xccIUK\x11\xaaS@)k\xc1\x94\xa0\xdbS@\xcb\x7f\xb3\x88\xcfUS@\xe0/\x03\xcc\xabXS@\xae\xa2q=\r6S@\xe6*\x1a\xc1\x9bNS@\xac\x937\x0e\x1a\xaaS@\xde\xb1\x8f7\xbaTS@\x1d\xb7\x0c\xd97@S@\xcc\xd6L%HpS@\xbd\xb7\xd4t<\xdeS@G\x82!\xb2\xf9\xa9S@\xb0a;f\xc8dS@\x86a\xc6\xda\xb3HS@*\x879[\x94xS@e\xb3?\x12\xa6\xa9S@f\xda\x83\x92Q\xb1S@\xe6\xa0\xebtF?S@\x0b\xd9\xfe\xed!eS@\x04c\xf0p\xd9\xb6S@u\tH<\xb8\xceS@\xf4\x1d`\x01 DS@%\n\xed8\x11qS@\xc6]H\xebY5S@j\xb0iLx9S@\xd0R\x7f\x8c\xa9oS@\xbc\xce\x04\x01{IS@\xb3\xfe,\xed_<S@\xbc\xf2\xd7\x05\xa0\xaeS@\x7fiy\x1d\xfe\xa0S@k&t\xb1\xeb\xadS@B\x1dK\xc7\x9axS@y\x1b\xa5\xd9f-S@\x19\x98\xb9\xc7\x9dtS@m\xaf\xad\x1d6CS@H\xb6\xe7Dh\xd8S@\xd7X.b\x9aLS@\xc9\xfc\xeb\x1f\xaa\xd8S@pu{yiQS@&\xa0*&\xa9fS@\x80)\xc8\xa9\xea\x9fS@H\xa4\x84\xa6\x85\xd7S@\xd44\\\xbf\x18pS@@\x03\xc2\x8c1HS@\xe8\t\xc9\x8dBFS@\x98Od\x9bt^S@\x17\xbf\xef\x0c\xff\xb6S@\xc0\xa5\xf9[\xb49S@\xf8-\xec\xd8\x17ZS@[\xb1\x00]\xb0_S@Q\xf1v?\xfe:S@\xdb\xc5\xefU\x1b~S@[K\xfc\xb0\xfa>S@c\xff\x1e\xee\x84?S@\xa1l\x00\xfe\n\xdeS@\x8a\\\x8bqD\xb8S@\xd0\'\x87V\xd5YS@l\xe8\xa6p\xf1iS@hL\x9a\x82F\xd9S@\x9d\xb5)\xedwZS@\xca\xc0-\xee,:S@\x05\x9f#\xe7\xfaxS@z\x17\x18\xaagbS@\x94\x0e\xe7\x11\x14BS@\xae\xbb\xa6_x\xb4S@y\xa4B\xa6l\x8aS@\xb5e\x87\xd0\xfb\xd7S@\xdb\x144U\xcc\x80S@\xa8\xc5\x1an\xb1?S@5\xd3eqtjS@>\x16\xfa_\xc4\xedS@i\xa9\x91\xcc\x81\xadS@\xf4D\xed\nOFS@\xf4\x06\xe7X\xddWS@*\x8f\x96A\x1dWS@\x98uW!\xe4\xe3S@\xb5\x94o\xcd;_S@B:\x8cS\x11iS@~-<P\xea^S@\xa8\x8ccN\xc0PS@;\xe3\xf9a\x8cHS@\xec&4\xb1\xcf\xd8S@\x96\t\xc0\xbe\xa4iS@W_t\x86\xa1uS@\x00\xe0\xad}\x96\xd8S@U\x8d%\xfc\x81CS@\xf5\xe6\xccRnHS@+r\x91\xe6\x0fkS@\x99\xc0\xc5\x8f\xf3\x90S@HV2\xa5\xb8\xc6S@+\xc7w\xa06\x87S@\x80P\xe8\xe4UIS@H\xf0o\x88\xb6uS@\x8f!\x829\xc4:S@\xeb\xb1\xe8\x10\xeahS@$\x08\x91\xc6<gS@\xe2\x00\xd7\xc5\x00fS@\x87Y\xaf!\x98gS@$\xc2\xfd\xa2\xd5IS@w5\xe0\xfe$KS@\xd0\x15&4V\xd8S@^\x12\xdbn\xd79S@\x94\x0e\xe7\x11\x14BS@\x99\x98\x9a\xdf\x15rS@\xd6qY\xf7!&S@,F\tc\xfewS@\xdd_\x97\xfb\nIS@\xb0~\xfe\x9a\xd06S@\x94\xa9\xdb\x93\xd6/S@_\x97Bm\xf3;S@Z\xee\x88(\xfe\xb0S@"\x02T\x8a\x81\xdaS@\x82\xa4]! \xb3S@D\x12\xa4\xa9\xf7OS@\xf8\xeb\x97T\xedeS@LR\xba\x1dp\xd1S@\xf8\xee\xda\xb9\x0fgS@\xfcA\xf7\x15\xaa\x81S@\xa2\xc2vC\x18DS@#\xd4ww\x8cOS@\xb0\xcf#X^LS@\'f^p\xe5CS@Ct\xa9\x90D\x85S@\xa5K\x04~\x13kS@\x13C\x9f]\x14HS@\x96#{\xcd}fS@\xe0u6\x04$\x83S@f\xb9\xb0O9yS@\x85W\xc5\xafwrS@^\xffl\xec\xdc.S@\n\x19>\xf9J\xa9S@Dn!\xd9\x13\xa9S@\x9ehf\xaa\x86;S@\xcb]u\xfcJ@S@\xb1\xad#\xb1\xe7\xd8S@7\xba\x9f\xd8\xfd\xd8S@\xeeC\x1b\x95kJS@6\x12\x9a>\x8f\x96S@\xb8\x18O#0YS@\x86TQ\xd1y\xa9S@\x02)\x11\x00h\x90S@\xa1\x17JMCCS@\x07\xf2\xb5\xc1\x15\xaaS@\x9b3\\\x10\x84CS@\xe63J\xbeP\xaaS@\xe1\x82&_\xb4\xa9S@\x94\x80\xe2\xab\x15:S@\xe8\x90\x92\x85#aS@\x0e\x8e:\xd2\xb9GS@\x9b\x82\xb0.\xed\xa9S@/\xf7f\x13\xe4US@Y\xd3+\x87BKS@\xc1\xcb\x94\xd4\xf2\xa9S@cs\xb7\xd1\n\x81S@\xdf=\xfb\xc1fES@\xe5\xf71\xc0\\`S@\xdb\x8a\x06_\x186S@\xf9A\xbb\'\xb3\xaaS@\xa1\xadQ\xf0FXS@\xa26\x91\xa6\x91\x9aS@\x81\x9bJ\x84\xc7YS@(\x0f\xd0\xb7\x8f\xdcS@\x81\\\xf5\xbf\xfa\xcbS@qP\x8f)\xe8=S@\xb8F\xba%\xf5TS@\xc2\x04\xae\x04v\xd9S@:A#\x8c-ZS@\xe6\x1eN\x013ES@\x18\x7f0\xcf\x88IS@\xd6\x90\'\xee\xa7\x8cS@|\x98U\x11\xfc\xaaS@\xa6\xcb\xb2\x94\xb7\x9eS@j\x8d\xa2L\x8b\xd6S@%{D\xf0\xcaHS@\xd7\x8ao\xb9\xcf\xdeS@+\x02\x0cW\x14rS@\x11B\xd6\xdb\xdc\xd8S@\x8b\xec7\x13\x01IS@\x1f\xfe\xe2SL9S@\x07\x19|\x80\x06?S@S\x8b#jw\xa9S@\xfdX\xb6\xc5\xde\xa0S@\x13\xfc\x8bE%dS@\x91\x1dL\xdb\x88xS@\xf2k\x02\x0f\xfcIS@\xd51\xab\x00\x83FS@\x03\x15\xdf\xcb\nJS@\xf3G\xe7\x01\x96ES@\x81\xb6\x0c\xe4\x9d7S@\x0c*\xd1\x84\xe0_S@I\x12\xde\x82X\xa8S@@A6\x84\x96-S@\xcd\xf8\xa1\xaf\x19DS@\xc6\x8aPA\x8e\xa9S@0\x08\xc5K\xe6:S@\xdcZ\x99\xed\xe5nS@\x12\x06#\xed\xca\xb0S@X"\x85\xcck\xa9S@\xa4y\x12{\xd9\x81S@ci5n\xdbcS@\x07\xa4\xad\xbf!\xb5S@\xf9\x99\xb6\xfa\x08LS@C\x1c\xb7\xb36dS@\xf2\\dw\xd6`S@q\t6\xecAaS@-w\x83\x11\xc9\xb2S@4\x1d\xb2\xb7\xf8\xa8S@lr\x7f8\xeafS@\r\x16\xeb\xc7U\xafS@\xe8a&N\xb8\xd7S@w?\x83"\xcefS@\xdf\x13\xeaCh\xaaS@\xbf0\x91 ,hS@\xf2\xfc}\x82yeS@\x11\xa3q\x00\xe6\xb2S@A\x1a\xb5 \xdaeS@\xb5\xb0\x97)\xa3fS@\xf5\x17F)P:S@\x9c<ce\x82fS@\xa5\x80\xa4\x9f\xc8?S@\x9a\xec\xaa\xa9\xa0fS@\xcd_(\'\x0ffS@\xcb\xee\'\xe7\xeeFS@\xe6\x1eN\x013ES@\x9c{:F\xc3US@\xc9\xf2\x80\x01xqS@|Oe\xd2\x81QS@\xf5\x96\xf8\x19|@S@\x10\x1fK4S\xa7S@\t\xbd"\xd0\riS@\xd1\x14\xbc8;\xe7S@\xaap\x86\xbe\xc8YS@T\xcc=\xcb\xa3TS@\xac\x05\xd9\x8ePiS@\x89\x1d\xcb\x8b9[S@\xe0\xfa`G\x8flS@7\xf2\xcf\x93\x96eS@OA\xc0\x93\xb0hS@\x13$\x9du\x94xS@\xcc\x1f\xf5\x83\xec\xaeS@nU>\xaf\x87\xb9S@#\xf2\xdbC\xa0\xcdS@\xaa\xa5\x9b\xd0t\x86S@\xfbR\xf1\x1fDcS@\xe8*&e"IS@0\x9e\xfd\xb3\xefmS@\xb8\x91\x16\xb6\xc6\x95S@y\\\x93m\tYS@\x03\xe5\x01\x86\xb7bS@a\x7f(\xdf\xddsS@\x80\xae\x02)]\xc8S@\x17@\xf3\x9dTXS@~\xf9\x7fnwLS@\xa1\x02\x8cX=WS@h\x97\\k:\x94S@|z\xb4\xe6\x06MS@F\x8b\xf8eF|S@\x17\xae\xf7)>\x84S@\xb2]\xa2,L\xd8S@\xce0\xb1z\xc5YS@#p\xea\xc6\xfa\xe6S@\xa4^\xa35\rTS@\x8b\xfc\x88\xd7\xba\x8eS@\xa3C1\xb6t\xeeS@\x1e\xa2n\x05T\xd5S@\x00@\x7f\x1f\x0c\xc9S@\x9cp\x00\xca\xf2XS@\xac\xfd\xa1\x93\xe6\xd9S@\x04L\xe3\x05\x0cdS@\xc6\x83\x0bG"4S@\x95\xa5\xd8\x95\x1ehS@\xeb&\xe6m\xaenS@6\xb3\x96\xf0\xee\xd8S@#\x1c\xa4\xef\x93<S@\x08\x14^i\xc0IS@\xd5\x96\xef\xcd\x17\xa9S@\xf9y\xffr\xccOS@#\x9e\xe5\x18oKS@Q#\x15^aYS@\xb3\xb5\xda/;;S@@\x07\xe8KD/S@\xf5\x96\xf8\x19|@S@kz\x1fw\xe0\xceS@\x00\xe5\xe2\xa0\xf2aS@\xf83wyGUS@\xf4f\x06T\x95(S@\xcb>\x97\xbaBDS@%\xd2\x8f<UNS@s\xb8\xec\x0c`jS@\xab\xf88W\xef?S@\xfbrn\xc3\xb0wS@\xb9s\x06b\x0bjS@\x9f\xfe\xd6\xb2\xfc\x99S@)%\xf9mE1S@5H\xc6`\xc4\xa9S@\x0eva\xa0FHS@T^\xcf\x80&VS@o\xc6P2\xe1_S@\xe0\x83U\xbd\xeexS@1\x8c`#=KS@\xc5)#\x8b\x04zS@\x1f\xa9\xbc=\x91LS@\x87\xa9\xc1\xed\x0bES@\x97R\tI\x8d\xa5S@\xe1\xf9 ;x0S@\x0c\x11!\xc0xoS@1\x9d\x93Y\x8b;S@\x82\xc0\xea\xce\xa1FS@i\x83\x88\xe7[\'S@\xb2\xba\xeaad1S@\xfe!;\xf7t/S@{\xdd\xbd\xa6\x10BS@\x8a/\x86\x94XGS@\x03\x9boZt\xd5S@\xe9\xf0\x1c\xdfPBS@1Z*\xe8\\QS@\x8aJ8[\x0eSS@\x9d\x86HZp/S@\xab\xc1\xa1n\x17xS@\xdajF\xd4\xd0\xd6S@54I\'\x85SS@\x9c6r\xe7+LS@\xe4\xebP\rj\xb4S@_\x869\xa1\xf4:S@>Gi\xf1*?S@tW\x14`\xa0xS@`\xbctqg0S@?\xcf\'\xa0=ES@>Gi\xf1*?S@Ot\xe8aDgS@\xab4\x9a+a\x9bS@\xb2\x06\\\xc5*ZS@\x1a\xcb\xd9\xd2\x9e}S@\x15b_\x86\xdd\x94S@KW\xb6\xb9eXS@\x97\xd5G\xeb\x17hS@\xba\xff\xef\xa9q0S@\xc4%\xe95\xb5XS@gk]\x99/\xb4S@8dq=\xb7ES@\xe0\x14\xb6\xda\xed\x9bS@\xbd\x87\xb7\xe6\x0bPS@}\x1f2\xdc\xfd\xd2S@\xae\x16\xf94\x0b\x9fS@8\xe0\xd45R0S@\xc5\xb6\x1a\x1f\xa1bS@\xb2\x7fqr\x0epS@\x0b\xc7e\x89\x1c@S@J^9`\xd0{S@S\x92\xbb\x00$GS@\xfb4\x94\x90\x1c_S@\x13\xac$U\xfa\xc8S@\xa7\xbfr\xa1Q\xe7S@\x88\x9a\x13\xb9\x88\x87S@\xe7T#w\x15DS@\xb3\xda\x0c\xcf\x10<S@\xf6xQ\x9c\xa6eS@\xa9\xa1\x01>\xd2/S@\x811O\x00;\xdaS@\xa9\x83\xaag\xfa\xa5S@\xd4_\xed`h\x81S@\xccT\xf0\x0c\xa4?S@\xd3\x8b\x1f\xe4+aS@\xa1[~9\xfdPS@O\x8f@\xeeg\x9eS@\xcc\xf7\x91\xf7,mS@q#\xa5\xa3\xf0AS@\xd7\x11\x1ba\xa8\xc0S@)\xde\xaauR\xd9S@o\xa6\x84>\xf3DS@\x1fI\xf1j SS@:\xe5z\xcb\xa7ES@v(4\x8c\x03\xdeS@\x02HAo.\xa7S@\x0c\xb4\x95\xe2w|S@\xc1v}gs\xd9S@\xeeE\x1b\xc1>\xd8S@d\xef9\x89pdS@C\x98\xec\xa7\xa6\xaeS@1z\xac\xd6\xcbcS@~\x8a\x15\xb9\xedSS@\x16\xe9\xc28\x0c@S@(\xef\xac\xfb\x8b&S@\x13-T\xf1`pS@|ES{\xbaVS@\xe4\x12\\\x145cS@\x87\x94\xee\x98\xff\xb0S@8\x01\x93.\xf1]S@K\x896\xef}>S@\x15\x16$\x0c\xceZS@\xd8\r]d\x86\xc6S@\xd0\x1fw\xfd\xd9TS@\x01\x99V\xa2\x80\x9eS@*\xe8\xf0|&\x91S@\xa1.Z~\x1e?S@\xb0II59<S@\xb6\x07Jc\x15@S@\x83\xbd}}\xca^S@\x85\x06u\x9cw\x86S@ew\x97\xedR>S@\xa7\xbc\x8d\x90dyS@\x81\xd4\xb3o\xd3oS@\xb8\x11\xcd\x18\xd9oS@l\xb4\xcb\x00|1S@\x87~\xd9\xe3ixS@\xe14K(WES@\xbeu7.\xc7oS@>\x15\xbc\x06_0S@\xbe\xd9S8\x9fxS@\xce\x9b\xed\xc9EDS@\x1d\xa2c\xbf\x8e.S@<\xf0\xcb\x16\xe5\xc7S@\xd6\xc4D6HwS@\xd7\xb3\x9c\x9a\x08@S@<\xf0\xcb\x16\xe5\xc7S@\xc4\xf0\xc0#\x956S@\xff\xc95\xef\xf0HS@N\xec\ns4\xc8S@,Y\xe7c\'/S@/^\xf67Q\xd6S@b\x1c\xa0r\xb8[S@\x02\xcag\x19\xb2\xd7S@F\xf9[qm3S@\xa8\x98\xe3\x9a\x1f1S@\x10^Mc\xed;S@Tq\xc3\x05t\xc7S@s%c\x84\xfd"S@\x7f\xbeQ\xa6(vS@\xf3\x02V\xae\xab9S@\xf0\xe5-\xfe\xdeTS@Hz3\x80\xc5\x85S@\x0b\x84\x85+\'\xc4S@sa-L{\xd9S@G\x92\xb1|\xf9\xd5S@\x1f*~\xb6\x9b;S@]tI\xfb+GS@TE3\xb5J@S@=\xf6\x9c\xbb\xa8dS@\xcf\x84\x9a\xa9\xfc\xd8S@t2\x02\xa7\x14;S@\x8dk\xfevAsS@c&\x03DHvS@\x97s\xdb\xfd\x03\xe3S@\xad\xbf18\x0c~S@\x0cz[vNxS@\xd50\x85U\x9anS@;\x13\xeat8\x8fS@\xdc&\xb6\xadBhS@\xd4\xf8G\xce\xe64S@\xb9[\x8e\x12LeS@\xa9p\r\x7f\xedGS@x%\xe8\xc9U\xadS@\xefW\xb8\xd9seS@\xd7\xa9\x07-+cS@\xb6\x9d\xb4\x95\tgS@\x0fF`{~\xedS@\xd6\xc5\x14R\x9efS@\xb8_\xdd\xc8\'\xc4S@\x81\xb2\x81\xea7?S@\xe6y\x0f\x10\xee\xc6S@\x16\x13\xf1\xad\x02\xdeS@\xbf\x19s]\x96TS@b\xf8[\xc9)<S@j\x8d\xa2L\x8b\xd6S@\xef%Ai\x93\xd6S@\x92\x14\xab{jKS@\xa0\xbe\xe5\xbf\x9f\xedS@2\x8d\x00\xcc\xbaKS@\x89\xe6=\x17\xe0\x8fS@C\xe1\xd7TlaS@\xa0\xbe\xe5\xbf\x9f\xedS@\xabG\xb7\x83\x0cZS@\xd6\xee\x15\xb1\x18[S@`\\\xbf\xa1\xf6nS@g\x03\x86N\xa9AS@\xec\xbf\x90\x8f\x00`S@\xc5\xf7Qf\xb1gS@\xb3\x85\x94\x83\x00?S@\x98"z\xfe\xed0S@*\x16#\xe9\xecfS@\xb7Q\xdeB\xe3[S@\xeb\xc8t\x89\xf7\x87S@|\x98U\x11\xfc\xaaS@\x97\xa3f\xddY9S@\x1d\x8e\xe7(v0S@\xd670w\x13cS@\xba!={\xc39S@\'{le\x97\xebS@j\x16\x9dkrQS@\x14C\x00=\xf1ZS@\xda\xd3\xe3\xdbR:S@\xb4\xc1;}\xa6\xaaS@2\xcev\xf4\xbeYS@\xc0\xc1>v\xf0\xa9S@\x88\xe4\xa0\xdc\t\xaaS@\xfc\x8b\xf1\xa0[\xaaS@F`\xfd\xcc\x7fZS@\x91\xa2\x9c\xe8\xee\xb3S@\xc6W\xdd\xda\x1c:S@<\xde]g\'5S@Dn!\xd9\x13\xa9S@\x15\xa0\xab\xe6F\xa9S@\x19\xe3n\xc0>QS@F`\xfd\xcc\x7fZS@\x8e\xac\xac\x87\xb1@S@3\xc7\xaa\\\xceiS@.^fD1cS@F\x17\xb7 \x04CS@\xdc\xa6\xa0\x10\x84\xa9S@mkz\xd1\xba\x9fS@\x11\x14d)\xfbuS@\xe9\xc5\x15\xb8KZS@\x02\xedBSZ\xa7S@-\r\xda(\xa6HS@\xba]p\xd9\xe9\xaeS@\x11\xb3\x13\xbd\xd0OS@\x84&\x1e\xb8\xe9\x90S@\x9f\x9a\xed\x90\xa7?S@\xb6\xef\xf11\x8dvS@_m\xb3r\xa3US@)\xec\xda\x8e\xd7\xb3S@-0a\xcf$\x87S@\'\x92w\x15ZeS@\xc3\xfd\xd4\xc1\x82\xb1S@\x94\xb8t\xa6\x08*S@*\x12\x8c\x82\xc8?S@\xbd\xda\x1d\x00|RS@tcCo\x07QS@\xa3a\xac\x98\xc8cS@[c\xb0\xfc\x84CS@^^\x90y\x08xS@\xe8\xf2\xd0\xe7\xfd\xf8S@e\xd4|\x82\xbcfS@\xe7\xfaw\xd9QwS@5\x8a\xc3\xab\xf3\xdfS@\x7fO\xd9\x01\xbd6S@\xa3C1\xb6t\xeeS@\x01\xba\xdf5\x80LS@l\t\xaa\x1aYmS@WC$\xadc0S@K\xcf\xe9\x82\xc2wS@\x0f<\xd2\x08\xa5\xeeS@5\\\x84\xa3Y<S@\x15\x14=.fiS@\x99\x83|\xdd\x9dkS@\xe0\xd4\xe9\xfalwS@\xf5Z\x0e\x1d\x08BS@\xde\x10\x17\xdfcmS@\xfb`\xc4\x95P\x84S@\xa3u\xf3\x90Z\xe7S@U\xee\x1a*s/S@\x14\x81Z9\x8f"S@\xbe\xf5\xf8\xb6\xba.S@\xb1\xbe\xcb;\x10rS@j"\xdd\xa2Z\xcfS@\xe8\xa2\xaf\xc8kJS@\'x\xc7\x99yIS@\xc3\x05\xb1\xc7f\x86S@5\xec3\x8f!ES@\x9a\xf2\t\xd5]6S@\xf0[q\xbd\xa8GS@\xbf*z\xf4\xef:S@\xc3\xd6\xa4\xeb<(S@\xb2\x00\x93\xd7\xa1oS@\x18\x96\n\xbf\xd7\'S@n\x0eO\xdd=aS@\xd7\xab\xb3~\x87VS@\xfe~\xaf\x89\xf5:S@q\x853\xf5G@S@\xf2\xa9\xef\xff9;S@\x0fC&~\x1cES@\x89\xab\xfe\x7f\x81SS@\xe9\xeePp{6S@rFs\xfa)SS@\xe5\xf2\xae]\x15sS@*\x07\xa9\xd6tgS@\x14\x9blf\xa3\xc0S@C@p\xd4\x11RS@x\xee\xd4\x16&~S@\xed[n\xb8\x8a^S@\xb7j\x19\x13\xd0YS@\x14\x10\xf2\x8c\xa5\x9fS@3\xcc\xfa\xf3\xcaiS@FO"\xfbGJS@n\xceq\xact\xd7S@QMS\x82\xd9OS@\x14\x0c\x05\xbb\x8d;S@_9\xfe\xc7\xd2ZS@\x12\xdc\x1d\x07#oS@s\xc7\xcc\xd9N\xb5S@]\xca\x84\xc2Z\xabS@\'\xc8\x10a\xb6/S@\x8c\xbbe\xe5\x9d?S@\xe3\xd8j\x99\r2S@94\x86\x17\xcc\xbdS@\x10^Mc\xed;S@y!5D\xb3XS@\x12\x02\x96C\xca\\S@U\x07\xcd\t\x99GS@\xad\x84\x1c\x10sES@Yh\xc2\x0e\xeb\xcfS@\x04\x15\xe47\xa8kS@[>\xc2\x82KKS@TLG\x05\xaabS@MW\x926\xc4\x8bS@_\x18\xdeK\xe4\xd0S@=u\xa4\x94\xf6QS@\xd9\xe0\x00\xfd\x8dfS@u\x1cq\xbb\x8dFS@\x18\xc7-\x84=oS@\xb5\xb2\xe9AL\x8aS@\xb3\x89\xf9\xb9EUS@\x9b\xbc\x9a^\x9d\xdcS@\x13\x0c@\xe5\xd9\xa1S@\xc7`r\xc2*\xcaS@\xdc/\xde\x0b\xf8\'S@x\xe2\xe2\xe0a\x87S@\xe5\xd3\x1d;\xeaRS@\xd1\x17BI\x15SS@\x92g\xd9\xd8E\xd8S@"\x12X\xb3\xaeUS@\xe8\x0bZ\x04;SS@lHV\x13\xa5nS@\x87\x01\xf7!\xce\x9bS@]\xbb\xcf\x11\xdeYS@PR\x8d\'>nS@\xb8\x95\xe8\x1d\xdbIS@\\Q\xcet\x8a\x8eS@F[\x97\xa3o\xa5S@6jR\x9e\x91FS@M$\x04\x1d\x9f\xcfS@}zSJ\xf2hS@\xcc\xfb[\x91\xe5\xa3S@N^\x1e\xe0g\x90S@\x96<\xae\x94*FS@="\x0f\xaa\x13\x8fS@\x12\x01\x80s\xb1VS@Ve\xd5\xcePFS@\x8e!\\^\xfehS@[\xeb\x91\xc5\x80\xcbS@\xb5!\xe7\x04pSS@\x0c\x97,\xa9\xda\xdaS@2\xfe\xfaaG\xabS@}vH8\x8a\xdcS@\xc0\x1e\xb1\xe4\x0b\xf9S@\xb9i\xedE\x1dXS@5b\xa5\n\xc7qS@\xa9\xa6w"\x08\xd9S@\x1b\x81\xc4\x96x8S@6Z1\xce\xd0ZS@\xc3\xa9\xf7Q\x13\xb9S@@\xd15y!=S@\xa4\x0b\x94P\xc4\xb1S@+\x00\xf5\xb7\x99bS@r:_\xfd\xc9oS@\xed\xacW\x8a\xa5\x82S@\xdb_>\t\x15oS@\x1b+\xa3\x1d\x1aBS@Gw\x1d\xe1CgS@\xa7\x03\xed9\x94\x9aS@\xe9\x00>\r\x8e\x96S@b*\xb0\t3^S@\xf8\xe0s\x1d\xa4\x90S@q\x853\xf5G@S@\xbfx\xf9\x9b\xa4\xe5S@\xbf*z\xf4\xef:S@qpW\x98\x81\x7fS@\xbcv\xfd\xa8DZS@Myet\x16;S@\xc4\x91|%\x1c<S@\xf0\xbbj\x9e\xe5/S@\x9a\xcfw\x81\x82\xa9S@hF^\xda\x9e;S@to\x86<+8S@\xdd`\xdb\x8eVcS@\xa7Q_\xb08#S@p\xc9]\x9d\xcbaS@\xf9\xef\xf18\xaf#S@\xafe\x15\x8ds?S@u$\xd6\xba\xca?S@Xz]B\x8a4S@E\x01\xc9R\x16\xf9S@\xe2j\x86??\xf9S@\x00\xe9\xcd\xa6\xc3wS@\xb4\xa3\x99G/@S@.s\x1b\xb4\xd9|S@*\xda%\xea\x800S@lO\xe2S\x04xS@^\xe3\xcd*\xd7xS@\xc8\x13\x1e\xf5\x00FS@\xc3W\x0c)\x91lS@\x16u\xd5\xe2H\x86S@\x92_\x17\xf9\x86BS@\xeb\x07o\xfejyS@B-0\xdbXyS@\xd83\x1c\xd1C\xefS@>\xa4v\xc5?CS@,g\x00x\x1fHS@qQg\xa5\x8fHS@Y\xd1\xa7\xba\x1b\xd4S@\x08\x1e\xa1\x04t2S@\xe9\x17\xf9\x917(S@\x04\xb61D\xdf\xcbS@r-\xdfY\x10JS@\xf3!"\x06SJS@z\x9e\xc4tG>S@8Y\x8b\xb7\xe2uS@{5\xda\xd3M>S@E\xe6\xd3\xb3\x03/S@`QEx\x18:S@\xc0G\xc7=\x1c:S@\xfc\xfa#s\x8e.S@\xf5\xd3\x82\xd1G\xc6S@\x11\xa3Di\xd1\xd5S@\xf28\xd9z\xfc\xd8S@\xa6W\x9a\xffq\xd7S@^\x12\x84|\xdc\xbaS@\xac\xca\x92\xe6\x03\xccS@\x81(\\\x14\xbd\xbaS@\xa9"\xb3\x03\xbd\xc8S@\x12\xee\xd8\xfa\xa09S@\x81\xc4\xb2\xc5\xa9\xceS@\xdeZ\x1esYQS@\r\x07\x81~0>S@\xd8\xba\x91s\x16:S@\xac{/p\xcb\xcdS@\xfe\xa8\xd7\xe9iQS@\xce\x0e\xdc\x1e\xde?S@x\xe1\\[PdS@oM\x9e\xe9\xe4.S@\xfc\xbf)>\xc9\xc1S@#\xb4} \xdb\xcbS@\xc5Ec\xe7R<S@\x16Q\x8c\x1d\xeaSS@\x88\x18L\xea\xb4US@:Q\x1f\xf4\x94US@\xc1R<+\x94TS@\x0c\x0b\xf6\xba\xd7TS@b\xa7\xee\xb1>AS@\xe4\xdb3\xb5\x1f?S@}\xb3\x16z\x0c?S@I\xc0\xf0\x9f\\WS@xR\x91\xb1)XS@\x9aM\x0b3h\xb9S@).\xb6\xda\xac[S@\xf8Aw\xf0\x101S@\xbaX\xf5\x1c\xb3XS@\x17\x0f\x87\xe6gZS@p\xe6`CP3S@p\xe6`CP3S@\xbd\xf1\'\xa6IGS@\x051n\xd6F@S@\\jE\xda\x1aoS@z\xafrxO\xafS@\xf0\xb2)\xf2\xae\xaeS@\xf5;\xec1\xa3cS@\x05\x0b\xb3J\x83KS@\xf8i{irES@\xd8\x14\xb86\x91DS@\'\x8cK1\x0eKS@\xb4\xdeX\xf7JmS@\xe5\xa8\\\'S\xa8S@3\x12M\xb6,cS@\xean\t\x0f\xc1\xacS@X8}\xf6\xb0dS@^6\xdf\x81\x1d\xb1S@\xedV%\xc1SES@\n.N\xc9\x92\xa9S@\x9f\x90W\xe9c\xaaS@\xc0\x0e1uW\xa9S@\x84!\xff\xbe\xec\xa8S@\xb3\xa2\xd2\x94U\xaaS@\xe9\xc5,\x93)\xb4S@qg\xa1\x00s\xa9S@\xc9M\xb02H\x7fS@N\xb1%\xf5|\xa9S@\x96\xcf\xa8\x9d~HS@X\xdfv\xf1\xba[S@\x1d\x93\x1drtTS@\x00\xd4\xcd\xe0\xb5\xa8S@En\xa1\x86\xdf\xb1S@~\xb3\xa1\xae\x81gS@\xae\xe6l\t\xaacS@#\x8e}L\x7fJS@\xe1\x83|\xb7FdS@}\xbfU;\xcfvS@CX\x16:\xb0\xaeS@\xd0\x81\x91Q\x8dNS@\xd9\xaf\x9db\xf6dS@\xf6D\xfb\xbd\\eS@\xacn\t\x92\x86eS@k\xc0V!\xcceS@\x9e\xf3\xfe\xab\x85fS@;\x82\xee\xa7\xd1{S@\xf6\xb27\x0c9jS@R\xce\xdf\xe0\x8f\x8eS@\xb9\x14+\xfb\x8evS@e\xce3\xd6\x91\x92S@\xa7Z\x96,\xb2WS@gE)3\xb0\x8eS@Ao\x8aQ{\x8eS@G`\xe5A\xc2gS@\x1d\xbe\xe8\xd0\xd7\x9eS@\x10\xe5m\xe7fhS@w\xaf\x99V\xb5KS@Q\xffA\xdc8FS@<VF\x1c\xd1\\S@\xa2\x99\x86b\xb6bS@\x98\xa9\x82\x05hcS@EAr\x9f\tQS@\x9e|YB\x9d\xa5S@@\xeb\xd4fRZS@\x1eo{\xe5\xf5dS@B\x80t\x85guS@\x1c\xe6g\x96\xa6NS@\x9e@\x91\xee=xS@\x96W\x8f\x0f\x1cyS@Y\xe5\xd9\x15ipS@\xb2\x9a\xbb{\xddcS@9\xccMa\xf4\xa0S@x\xee\x14{\xfe_S@\x1e\x13\x91\x91\xc1\x9fS@\xf5W\xcb\x95]SS@5Ofo\xdf^S@-H\xef\x92maS@}uI \x8a\x9aS@\rz4\x8c\xd2\x9aS@\xbf\x86\xd6TA\x9bS@\xf1\xfc\xbe_O\xf9S@\x1a\xd1\x8b\xcdX?S@\xbd\xf3\xe5\x86G\xdfS@\xaa\xcb\x97\x02\xff+S@\x9b\xacu{\xfd>S@\x91=\xbc\xef\x1axS@\x85?\xb8\x8f\x8d\xceS@\xbb\x1b\x0b\xa5t\x83S@\xa7\x93\x8b#\x11\x88S@\xac\xfe\xbd3\xeaeS@?\xb5\x9dPI\xefS@\x9b|\xa6\xb8\xf2:S@y\xa2P\xb4\x91\xeeS@7A=\xc2\xc8.S@n\x01\xa4I\xfe]S@#9\xe0\xd27\x9dS@i}\x9dT\x12TS@ue\xda}\xd7\x89S@\xc3\n\xf3\xc0\xbb0S@x\x90\xfd\xf9A\'S@\x1fn\xcbM:|S@2\x92\xd7P\xcc\xe6S@a\xf3Q\xb5\xb0mS@\x1d\xb8\xe3Q\x8b\xa3S@\nl\x97\xaeZ0S@\x12\xe7\xcb\xf8\n\xdcS@#\x88Q\'\xcauS@jm\xab\xc3\x7fLS@\xd6>\xb7\xc6 yS@+V\xa6\xa9\xd1\xd9S@\x8c\xab\x81\t\xa3\x80S@\xef\xc2B\xf51bS@\x84\x83\xc5\x9d\xb1VS@z\xfbHi]4S@\xd2\xb8\xb5\x96\xa3gS@\xe2e\x1f^\xffPS@\xc1-c\x0egQS@\x031Y\x98cQS@\x1b\x13\xf7r7fS@}\xc1vRXUS@\xabB\xa5\xe5\x17\xa9S@\xaa\x90\xbc\xb5\x9b3S@\x96U^M\x10\xa0S@I<\x89;\xa8\xcbS@\xc4_7\xd2\xb5\xeeS@F\xd2l\xc4\x93GS@\xa6S\xa9\xa9\x0cJS@\\\rW\x15\x90\xd8S@\x8e(\xfcd\xbb\x9aS@@D\xdb\xb3\n\xaeS@pu\xca?\xd4IS@\x95GX\x8b\xb2\xcfS@j"\xdd\xa2Z\xcfS@\xb7\xc9\xa6j\xb4\xadS@\xce\xfd\x99[\xc9\x7fS@\xe9"m\x05\xe8\xa2S@/\x99\xb3\x85\xf2[S@\xael\xed\xdde\xd0S@\x90\xb8>\x8dSQS@\xcf^\xcd\xdb\xb3zS@_\x18\xdeK\xe4\xd0S@oM\x9e\xe9\xe4.S@O\xce\xa3e\xad\x88S@\xf5h\x85\x86{\xc1S@\xbc\xe9\x80\xb5tJS@i\x16\xf2\x8b\xd6\xa7S@X?af\x94ES@\x8b\x8b\xc5\xad\x85\xb4S@V\x84\xcfP\xf1=S@\xea\x14\'\xed\xfb\xc7S@\xdf\x95\x9e#+\xb6S@N\xf2\xbb\xd6mVS@\xcb\xca\xd0xt\xcbS@|\x9f\xee}\xf6DS@\r\xd0\xa3\xde\xfaWS@\x1d6\x87\xf0\xdaYS@\xb0\x97I\xa1\xe1vS@\xbc\x10\x92}:\x9cS@\x05\xb7\x19fx|S@\x96\xf7\x87\xb3\'GS@\xa2\x08\xc9p\xf3\xbaS@_\xd0;m\x9d\xbbS@[p\xb4\xa6\x93\xc0S@\xf9\xbal\x0b\xea@S@\xad\xed$\x06\xffES@\xd4\xf5\x90\xd0w\xb1S@\xc0:\x10\x99\xe3GS@\xc8~J\x0b\x0e\xb4S@/R>\xa7\xfd\xdeS@E\xa1h\x11\xed^S@\x07\x99\xa8WW\xbeS@\x034G/%@S@\xac\xb2[\x83\x8aES@\xc8\x17\x88H\xf0BS@t\x987yguS@.u\xdd\xf8\xae[S@\'\xc0\xc6K\xa2VS@\xf2:M H\'S@\x9d\x9b\xb6\'ZXS@\x9eUz\xbe\x1c=S@`\xa8\x1a\x8d/\xb2S@<\xf1\xe2\x8b)IS@<D\xbd\x83\x86:S@\x88\x8dW\xd3\x8dpS@W\x1e4\x8e\x8e\xb0S@\xaf/^\xe8\xa7\xcbS@\x0b\xaeC\x03c_S@\xa6y\xf2\xe8\xc0\x8bS@\xc0Srl\xd9qS@\xbah\xb3\x03`\xd0S@z\xd2UE\xa7nS@\xf4\x9bXO7:S@d\x07\xbd\xbf=\xdaS@\x0f\x87\xf2\xe8R\xd8S@\xb4\xda\xc2\xac\x11\xd9S@\x8c\xfc\xfe\xb4&;S@\x1dj??\'eS@\xa3\xb8\xad;OWS@\xe3Wu<B@S@\xbfo\x9a\x0b\xbeSS@\x9c\x03\xf3\xc2OsS@j\x04\xf8\x94\xb4oS@4~\xf3\xcar\xd2S@\xe1B\xb9 \xc4\xe2S@T\xfa<B\xae\xadS@\xc4\x86\x8au\x13;S@0\x10\xe3\xc9\xa4\xd0S@\x89\xe5D\\\xe6?S@F`KaA\xefS@\xa7\xe4\x96\xdb\xad\xa3S@"\xbbi\xa26\xadS@F\xa9\xe2\x80QgS@\x7f[\xf6\x17J\xa3S@\x89\xd7K\\\xb7\xcdS@\r\xd0\xa3\xde\xfaWS@\xa9\xa2\xd2\x11\xa3cS@\x83\xceC\xaa\xdb\xccS@}\x89\x17O\xd0[S@=\xd1\xa6T\xfeIS@\x8b`\x86\x99\x84gS@\x81\xff\x04v\x1b6S@\xd5\x16\xd4\x17\x8c1S@\xab\xf4bN\xdd:S@\x87\xfe\xf8\x1b\xc6.S@2\xb8\xb5\x1dc\xa9S@\xc5\xaa\xb9\xb0\x96iS@\xa2j]\x07\xd7\xb1S@z\xc7\x01\\\xbf;S@\xc7V?\xfbb\xd0S@Y\n\x86\x0f\xa2fS@I\xa8@,5\xe7S@9-\x98}_iS@\xef\xfb\xd3\x06\xf2\xa8S@,\x1a\xfd\xf9\xe5\xb1S@\xed\x83\xfe]\xc3\xa9S@\xdc\x91@c\xbb\xa8S@R\xe0[03\x80S@\xf5W\x92:\x95US@C`\nmM\xa9S@\'\xb7\xc7\xa6\n\xb2S@GdZ4\x12ZS@^\xcd`T\x08\xafS@\x92\x16\xb2\xf2N(S@\xa6\xbcEH\xa3\x8eS@i\xed1\x8b\xa0;S@\xc6\xb5\xdev\xed\xb0S@\x9a\xf0\x0b\x1c\x0b\xa9S@NMkKq\xaaS@\x8d\xf6\x7f\xd1\xc6\xa7S@\x1b\xb3\xb5#keS@\xfbNl\xeer\xe6S@\xf7\xd5@\x8aq\xb4S@9\x14\xa4\x03\xd9>S@\x13\x15\x1c(\x8dTS@\xb1\x9f`Cp\xa9S@9<\t\xd5i\xa7S@Z\x92\xae\'\xae\xa7S@m0?q\x07\xaaS@\xac\xe4Y\xdaieS@z7\xe7n\xa0\xa9S@\xff\x1bU\x9c\xbeeS@J\x06\x07K\xbf\xceS@+\xc3\xc0Xr\x9eS@\xe4F\xb3r\x07MS@2\xba\xf1g\xb6TS@s\xc1\x02\x80\xce\xe6S@\x82$\xed\xceE\xaaS@\xa4Eh\x15\xc6fS@\x88eF\xa3\x1a\xabS@\xb2\x9f\x82\xbb\xb8\xdbS@NMkKq\xaaS@b\xbf\xf3\x8fw\x9eS@\xe1\x9e\xb3td\xcbS@\rN\xad\xc8\x95\xceS@\x17\xfe R\xc7ZS@&\xb7\x15\xee~\xa9S@\xb4\x95#\xfb\\MS@\x98\xed\x8e/\x91US@\x81=\x1fb\x01\xb2S@\x87\n\xb1\x8d\xf4IS@M\x89YW\x84\xaaS@\xd5%\x96\x1eXUS@0g/M\x07\xb1S@\xe4av\xa1\xf9ZS@\xc7\xcc\xcfM\xf6fS@1\x08\xcb\x1b\xf3\xa5S@C\x9aI\xb4*8S@0g/M\x07\xb1S@E\xf1>\x8aSKS@\xcd]\xf2P\xc7PS@\xac\x17\xb9\xd8+IS@\x81\xdd\xf8`\x04VS@Zc\xcc\x8f\xfdHS@6\x98w{\xd4gS@t/\xcdV\rJS@\xa9;\xfb\xe7:^S@W\xfe+\x8d\xd7\x9bS@\xbc<\xd8k\xc2\xa9S@9\x87\xcdq\xdb\xb2S@\x98\x18\x9b!\xda\xb2S@@y\xb3X\xd2=S@\x0b\xee%\xd5lhS@@\tD[PiS@[~\x89\xec\rYS@\xb3\xd9:gG\xa8S@\x1a\xd1\xf8\xd6\x11lS@\x86\x8b\x93\x9d\x17yS@V\xf9\x9b\xc9\xb5\xd0S@\xa7\x93\x8b#\x11\x88S@\xb7Mr\xc8\xbfKS@\x13\xdc\xdd\xeb\x05CS@\xef\x8b\x08\x80\xa8VS@f\x981ps\xc9S@X\xc3.r?YS@\t\xbc\xfc\xb9\x1e1S@ZV\x9c]\x82\x85S@a\x90\xb0\xa8NvS@a\x90\xb0\xa8NvS@d\xcf4\t\xf5\xa8S@oc\'w_\xd0S@\xa0Q\xce\xf8\'US@\xb2\xfd;\xfd\x8a-S@\x93\xc6\xf4!i?S@^G\xff\xce\x84CS@\x8f\x9e\x87K\xccCS@\xca\xaf\x07y-DS@\x9d\xd7^H\xabYS@T+\xb9@\x11\xe9S@\xae\xc2\x8d\x95FFS@\xe4\xcf\x1f\xc1-dS@\xe38\xe5\x04\xf5VS@\xc2\xb7\t\x8daFS@\x92\xb0\xf8\xbf\xe9iS@\x1aH\xdcD0dS@\x9f@\xde\xb9k\xccS@\x91\xb8N\xd8QxS@\x17\xb3\x9c\xdd\xc4nS@\x96\x0b5\xfb\xa7\x8cS@\x13\xa6\x9c\x88\xdf\xd4S@\xf0\xb2)\xf2\xae\xaeS@U\nEnRQS@\xb2\xc2\xc2/\xf4\xc7S@\xd9\xf0\xea\xb9\xa5.S@bk\xf2\xe5yCS@\xdb0\xfe\xc8\xbeIS@+\x00f\xc4\x18^S@\x8d\x85"\xc5kES@\xe0\x9f\xbe\x82\xae\xc7S@M\xd1\x96r\x1fwS@\x8e/\x9a\t6bS@\xe8\xb3\xab\xb9\x07\x7fS@\x9d\x12\xcc9\xa24S@\x14\xcd\xa9\x93\xb0wS@YJ\xc5-yTS@\x8d\x85"\xc5kES@\x06\x0f\x0f\x12)gS@\x8d\xf3\x87=\r\xf9S@K\x87\x18\xbe>SS@\xa1\xe4\xf2l\xac\x8fS@\x04\x9f\xc0\xe3\xd5\x8fS@s,q,\x06ES@\xcb\xf3\xa8\xf0\xf26S@\te\xe6\xd04#S@\xb6\xc4\xd3&\xfcES@\\\xcf\xc7\r\xb8KS@X\x17aw\xfb\xdbS@g\x1f\x82\xfb}ES@"Br\x05\x11iS@\xb9\xcf\x1f\xe7\x1c{S@3\xb0{\xe2\xceYS@\xf6\x01>\x05\xdd?S@F\x12\xa2\xbfC>S@\x9d7\xeb\x90\xa9\xcaS@qz\x92\xb0\xdfdS@\x11\xe1)\xa0\xf5BS@i\xccc\xfc;CS@\x8a\x8f\x1e\x93\xa3IS@\xbdY\x95\x08\x82vS@\xc2\x17\x92T\x1fcS@-\xb9_\x02\xb9iS@\x92\xb2\x08\xca\xabMS@\x0f\x00;#\xacWS@\x9fg\x00Uc\xd8S@\x1cs\x9a{\xe1SS@\x9b\xae\x80\xda\xc8CS@\rY\xba\xa8\xdb\xa2S@\x8bh\xe0\xf5\x04VS@\x1d_\x10\xc8SZS@j\xb2\xfc#uMS@\xd9T4\xfb\xf4\x87S@\x19f/\x02\xef\xa0S@\xb7d\x00\xc1DFS@\xa0\xfe\xf7\xfe=JS@\x1aOQ?\xf9MS@D\x12+\xa3rxS@ \x84\x8c\'qSS@\r\xc4\xd6\x9d\xffxS@0r.\xbd\x19\xe2S@2_\x15\xfe2>S@\xde\x00N\xe1\x9b\x8cS@F\xaf\x13\x9b\x15GS@+[\xc1\x99#ZS@\x8a\x1d\x994K\xaeS@n\xb9P\xc9g\x88S@\xffE\xe51\xb0oS@\xf2>\xb2\xec\xf8}S@G\x9c\x8c\xb2pYS@W\xd4s\xeb\xa5:S@.u\xc23\xffCS@\x02u\x85\xb4TyS@\xfe\x04\xabk\xb3@S@\x0bf\xb9P\x10YS@{\n\x9bouyS@\x1a\xf16\xc8V\xd2S@\xd4;\xa7P\xf9.S@\x98\xb1\x0e\xb0\xf3kS@\xdf7\xbd/\xd2oS@\xa3\xfbM\xf6\x90\xd4S@\xea\xf6;"\xf4yS@z\xe0\xf7\xc8E@S@Y\xe5\xd9\x15ipS@\x16\xcbVz\xe8oS@J\x8e\xce\x16\x01dS@\x0e\xe8\xd5\xb7\x8fBS@WF\xc1\xad\xe4BS@\x1a\xf9\x9a\xcc1+S@}y\xbb\x15\x00PS@4\xb0g\x14\'\xc4S@H/\x9b\xc4\xbe\xbdS@h\xeb\xd1|\x9bfS@F\xf2\xe9W\rjS@i\x18[a\xaf?S@\x06rTx\xf6>S@\xcb\x1aP\xa7\x89AS@\r\x00Y\xd0\x18RS@\xb9\xfe]\x1f\x90\xd7S@8L\x19<g\xd7S@\xce\xfe\xb4y\xd4uS@znz\xd6j\xa8S@?\x8c\x87\nL3S@E.q\xfe\xc3\x9bS@\xa1\x12\xda/\x03@S@\t\xd2\xe7\xb1\xba\xc4S@)Xv\xad\x81\xa9S@K\xf6\x93\x85\xf1\x82S@\xf9\xd2\xbd_JiS@q<\xcc\xe2\xc0VS@bF\x92t@\xd6S@\xca\xed\x1b\xb8\x87\x9aS@5&\x1bee\xb9S@\x84e\xdc\xd4\xa7gS@\x1dD\xc8\xcf\x04\xdaS@#^\x81\r\xeb>S@\x97pa[F\xb9S@\xb7\x850\xfb\x7fBS@J\xd6\xca\xe0\xfd>S@\xddq\xa1\xc8\xb3@S@\x98v\xb4t\xd3JS@\xaaPa\x95>gS@\x01 \xe3\x00\xe3LS@\x11\xab6\xf7n\xc5S@\x9cv\x0c\xb0\x18\xc4S@3:X\x16\x80DS@\xed\xb2\xd5\xfb\xba\xd7S@\x01\xb8\xe6W\xad\xd7S@G\xf0\xc9\xb6yOS@\xa5\x0emq\xcf\xbeS@\xb8:\xc9\x8d\xab\xb0S@\x83\xac\xb3\xfau/S@)\xa1%\xe8\x89\xc2S@U\x82\xbb\x10\x97YS@\xea~\x06\xe6\x0b|S@D\xe0\xceO\xab\xc7S@<\xf7~2kVS@\x86\x8c*\x94\\sS@c\xb8\x1e\xedeqS@`\xa8\x1a\x8d/\xb2S@\t\x9d\xa2\x11\xc8US@\xb5m\xe5l|\xabS@\x11\xe30%P0S@\xde\x12\xe8<\xa2XS@\xf3q\xce\x11\xb2`S@vy#\xe2*\x9fS@\x16\xe5\xc3M\x8eUS@\xae\xbb\x1c~,\xd3S@I+!S(WS@\xb1\x12l\xf5LnS@\xe9\xe0\xd3\xdb\x06\xe1S@\xbe\x83\x06\x7fD\xd8S@@X\x0e\xf9OwS@%*W\\\xfe\xbfS@\xe6]\x82\xcd\x87\xa3S@\xdfO\x8b\xa1\xfb\xd8S@\xb2\x9f\x14Ql\x81S@\x9cx\xffZ\xccqS@m\xdcUN\xachS@\x9d\x9b\xb6\'ZXS@\xc3K1\x96J\xe6S@\xe3UQ~\\QS@=\xd3s\xca\xec\xd8S@\xf6\x06\x8f\xb5\x13\x9fS@23\xa6\x9a\xe5\xbaS@L\xe4a\xf8\xa4LS@\x0f\xcapOm\xd6S@1\xb0\x13[+LS@\x00\x0e1\xc1\xfe\xd0S@\x81\xb1\x82;\x1c\xb7S@9r\xbc\xe7\xaehS@\xcf\xccd\x87\xa9mS@\x17\xc5\xd9|\xe6\xd6S@\x1cs\xea\x10#\x9cS@\xdc\xc7e!\x94cS@2,\xb5\xf7\xec\xa5S@\xfc`\x0eR3\xb7S@\x04\n\xe2]\x95\xceS@\xb4\x1d\x0b\x8d\x93\xa9S@\xdc\xbd"\x96\xc41S@\xe9{kf\xc0\xa1S@\xb9]\x8a\x1e\xe7OS@\xa2D\x7f\xea\x16\xb6S@\x11.\xf9\x15\x99\xa5S@p;\xa8\xbf\xe0\xcfS@z\xe1F0\x0bNS@\xa6]\xe0\xe1\xd44S@\xf9d\xbc\x1f\xfeHS@\xfd\xb2\xbdL\xec\xb4S@\xd8P!2/xS@\xea\xa4\x86?\xa8\x9fS@l\x9c\xa6\x1d\xf9BS@O\':\x81|4S@\xb6\x1e\x07\xa2\x02fS@\xf1"\xe6l+AS@\x94\xb5((\'|S@\x80\x9eh\xb2\x01\xdeS@\x046m\xefxbS@X\\\xaf\xa3+\xa9S@\xeb^\x0f\xed\xe5\xb2S@\xb6,1\x87\t\xd5S@6n\x16\xbbHQS@\xc1\xeb\xb2\xa3\xc5\xb2S@\xe9\xab\t\xcd\xcb\xb2S@x\xeb\xa5\xc4\xe5\xb4S@\xfd\xc0w^QDS@W\x1bN8\xfc\xb2S@\xea\x90\xf2\x0fo\xa8S@ya\x056n\xa9S@\xfa\'\x93g\x12cS@\xa3&\x14;\x84SS@\xc7\xa4\xee\xc8?\xeeS@\x80\xe8F\xbeB\xa9S@\xb2\xc2a\\D\xaaS@\xd0\xa9\xc0\xbfXZS@\x1a\xfc~\x1a\xf4IS@o)}>\r\xb2S@&\xad\xabhw.S@\xd4\xfe\x03\xb7%cS@o\x8c[\xa7\x06QS@\x97G\xe3,\xdeqS@\x9c\xb6\x0b\x1d\xab\xcaS@\xd7\xe4x2\xd5YS@_\x9am\xd9_\xcaS@\x1a\x02\xa9m\x9c\xedS@G\xf0\xc9\xb6yOS@\xa8\xcaj\xact\xd8S@c\x89\xdbx\xc2\xd5S@\x17\xa6\x1b\xfc\xba\x87S@l\xc6Q\xadeSS@sO\xcd\xc3\x19\xb1S@dzfF)bS@\xfc~\xb9\xd7\xcdyS@\xc1\xa4\xf3\xd8hhS@\x0f$4y\x83\xd7S@\xb4\xbe\xb1\xe6\xa64S@H\xc31\xe6 \xe7S@\xee\'\r"\xe6US@<\xd3g\x82\x08\xd9S@\xdcr\xf8\xd5\x15jS@)\x92\x82\x98\x81US@\x00\x9c\xb4Z\xdaeS@A\xb6F\x85(\xd4S@\xdc\xc5~\xb2\x07:S@<\xd3g\x82\x08\xd9S@^\'\x17^\xf5iS@8N\xba\x95\xa4YS@\xe4\xd7\xdf,\x8d\xa9S@8C\xdb\x14 :S@i\xcd\x9b\x83{\xd9S@\x02G\xf7\xdex\xd4S@n\xd6(9tuS@\xe1z\n\x95X\xaaS@t\xd8\x92\xbb\xc0\x9fS@\xc3\'\xd85\x10\xa5S@O\x03hm\xaf\xbaS@\xc2\xa7\x97z\xf5OS@3\xf1\xd3\xb4\xcf\x8bS@P\x9e\x978\xb2US@\xd7\xf9\xb4\xd0NDS@%\xad/\xde\x9aKS@\x8e\xa44\xce%VS@oW%\x9a*\xdaS@J\xeb\xf1G\x89TS@\n\x8bS\xc4Q\xa9S@\xe3(U\x13\xb6\xaeS@$\x9f\x92~\x98\x9fS@\x8bn\xf1\xe1uhS@\xc7\xdb\xbc\xc0\xef\xa8S@R3\xb2s\xb1\xa9S@\x1a\x8c=\xf9\xdaTS@,;\xca\xb4\x83\xd1S@>\xc4\xa4nO4S@%\xee\'d:8S@\x12#\xa6\xd4u|S@\xc7\x97\x15\x17VVS@\x9e\xedj\xdc\xdb\xcaS@\x04\xb8\xbaU]\xafS@\xbb\xa3\xd9\x8a\xd6:S@V+\x17v\xa7-S@\xeev\xc13agS@\xe6\xa7n\x11\xa7\xd7S@J\xef{\xf63\xd7S@|8\xe4a\xc0US@\xe4]\x93n6AS@\x14e\xe9/\xd1pS@\x0b?Nx1WS@\xf1\x14\xb3\xbf7AS@\xf0Fk\xf3\\1S@\x18KO\xb9\xf60S@\xfe\x13H\x12PdS@\x00H\xc6\xc2qXS@\x92K\x90\xb9\xfb6S@f\x820\n\xbaMS@\xafHp\xad\xfc0S@\xbc7\x9b\x1e;fS@\xd23>\xd9\x98\xc0S@>8\xf3\x95\xbeMS@\xbbu\xdc\x1d\xb5;S@\xf91\x8b\x90\x82;S@\xb9\xdf\x99B\xde\xa8S@?$\xe5\x80\xb9\x8fS@\xbe\xb2sfdfS@\xd9!\x95f\x0c\xb2S@+D\x82\x9b%fS@5^\x83\xfd\xe4>S@?$\xe5\x80\xb9\x8fS@\x8a\xb4p\xab\xa1\xd6S@])\xcf\x9d\xe9\xa6S@eP\xf0Z\x1efS@\x07\xedb\xa7K<S@\xfa\xd0\xbed\xe0\xb1S@\x99\x9b\xbe\xff\x1b<S@*!\xc6\xbc\xf5\xd5S@3\x8c\xdf\x86\xb0\xb8S@\xe7\x98\x195&TS@\x0cyD\xb7|eS@@~\'\\\x17YS@n\x1b\xc5\x10W\x8aS@<\xc46\x04\xe9}S@4\xdf\xe3\x1e\xd5\xd6S@\x0fr\x0e\x146/S@\xbax\xe6\x8b\xcf\xceS@\xe651\xf0\xbb<S@N\x00\x9fU\xf2:S@\xc9.\x94\x96g\xaeS@\x8e\x18\xf3\x00jGS@\xc8\xd6\xff&:\xd6S@\xf2\xacV\x93yYS@\x1a\xb7d\x13\x0bXS@?\xa84\xc6gFS@\xee\x94\x10\x07\xb4\xd9S@\x06j\xf9-\x07XS@\x91\xb4,05eS@\xaa\x01\x02\xb7\xbd9S@\xf3H\xa6\xb0\x85iS@<\xf3Ows3S@\x14h\xdc~ ZS@\xbb^7E\xfd\xa5S@\x91\xb4,05eS@\xea\xec\xf9\x92\x16XS@\xfff\xc8I\niS@\xdf6\xd7\x8cCyS@\xeas\x93\x84\xb9\xa6S@,<\xcf\x1clXS@A\xcc6\x97\xcf~S@Y\x88\x8d\x91\xb1sS@\x05_\x82g\xbf~S@\xc7\xe6x\x1e\xa5oS@\xe8+\xd6\x18aYS@d\xad3n\xc7\xcdS@N\x83o\x8dN{S@]\xc6\x9fO\xf9BS@P\xadX\xc1\xe1>S@\xb7|\x96\xd7\x9eYS@Y\x7f\xef\x9d\'\xb8S@F\xee=\xa1uxS@\xbaR\xe75YuS@\x12\x07\x0f\xf1p\xc9S@FtF\xecTJS@\xa8\x18%ZyKS@C\xb6\x93\x14\x0e\xdcS@\x19\xef\x84\x8e:xS@\x8b\xa2\xeb\xc8AKS@G\x93\xe7\xa5g\xccS@XOH\x9a\x8dgS@\x0b\xdf\xcce\x10@S@\xbf\x02\x8d\x94mcS@&O\xc6\xbe\xcf\xa2S@\xdb\x17\x1f\xee(@S@d\xdb\xc7"\x1c\xafS@`\xd1\x90\x90\xd3wS@Mf\xb6\xb1,(S@\xcd\x16\xe7\xeb\xbb\xc4S@\x81\xb1\x9b\x92\xd5\xbeS@jX\xa6q\x95\x96S@j\x98twBwS@\x9aw\xa2\xef.xS@\xda/\xfc\xc6\xe2uS@\x0c?\x87\x94\xefwS@\x1d\x07\x11\xcb=IS@\xe9\xa4G\n\x01\x8dS@K>\x8b(\x0e^S@qF\xa7\xd5\xfcZS@\xbb\xac;S\xd4eS@{\xf2\xb6ddqS@\xec\xe3\x9ej\xbceS@O\xcb4c\x8cBS@C\x12\xf7\x81\x04MS@\xae\xca\xcb2-vS@\xa1\xb6\xb0\xbc\x05\xa9S@\xa9\'\x90E(HS@t]\xf4\xa2*\xc6S@\xe1\xa9\xb4\x91\xc1US@\xee\xbcl\x1b\xffZS@\xa6\x83\xa5\xaaM@S@\x9bd+\xa7\x95eS@\xc6\xc8\xcbK\x01CS@<^\x9b\xb2\'ZS@\x0e \x8b?3BS@\xa6VZ\xb9UeS@\x04\xd0\xc9\x87\xd3\xbdS@$y\x1a\xfc\xd3uS@\xd3\xd6X\xfaU\xd7S@\x0fu\x8cw(\x7fS@\xb2\xa2\x13\xddA\xaeS@s%\xe7\x95\xf1\xa9S@G\xa0K\xd8!gS@<\x80\x07kf\x85S@Lz\xd5\x07\x88\x8dS@\x94\xc0\x9e\x19EBS@7p\xd1\xb1\x90BS@\xc6\xdb\x9b\xa8\xb0]S@\x89\x1cc\xd1D|S@\xa3~\x86\x8e\xf6DS@\xc0\xdc\xa3J\xc3\xc8S@\x92}\x13\xa2\xc8\x9bS@\xd4y\xb9\xa8\xb3CS@Q\xce\x9f\x01\xfe]S@8\x07\x11\x80\x9a\x98S@\xe8\x94\xe7.\x9aIS@=\xfa5\xc5xES@\x98E\x91\x06v\xdeS@\x07\x93oQ\x83\x8eS@\x8e\xbc\x04\xb9\xc5\x9aS@\xa2\x9d\xbe\xc0uDS@_\x9a=\x91\xabKS@\xb6mo\xd5}DS@\xa1J\xb0z\xa8\xcbS@\xa1\xa8\xa95\x17^S@\x1e\x82\xb8\xad\xf9DS@\xa0\xdbN\x95;\xbdS@\xe5\x0c\x92\x866\xbdS@@M\tYm\xd0S@\xcfP=\xe6\xf1iS@d\xf0\xe2_\xcc\x8eS@\x82;\xe5\xd3\xe0\xd7S@\x0e\x19\xcaa6ES@\xb2\x06\x84\tB(S@\xfbE\xdd\xc3qeS@\x13\xe2AD\x19}S@{\x94\xe6\x1f\x80\x96S@\x02n\xb8`\xd3]S@\x8d.(U\xf3\xdcS@\x11\xdb\x8ec\xb0hS@\x85&YjZjS@>N\x1a\xd8\x1f\xd7S@\xe5\xb5*\x8a\xb9\xd6S@x\x11;\xd5NTS@\x02\xce\x95\xb2\xd4\xb0S@9j\xcf\xeb\xb4\xb2S@\xfb\\\x8e_`LS@{$\x8c;^VS@\xb8\xdf\xd5\xdcwLS@\x8f\x08\xc1\xcf\x06\xd9S@\xd8>\xd1"y\x8aS@\x95UE\xfe.iS@>;>\xc3\xf6ES@\x8a\xcc\xbc/\'\x8dS@\x0c\x1cM\x04ugS@|\xe0-\xbaXyS@\xae\x12\x1d~\xf6\xd8S@\xba\x04\x1e\xc1\x0f\xa4S@\x96\x99O\x8e\xa8\xbbS@\x89\xd7[\x80\xd0@S@\xda\x1b\xd860\xa2S@\x8f*\x08\x95\x8eeS@\xef\x14\xf0\xbch\xc0S@\x03e\xac\x9a\xb0JS@\xaa\x82<&\xe7\xbdS@~\xff\xb2\xc1(JS@&\x14\x18\x145eS@$\x80e\xfe5|S@\xa0\xdbN\x95;\xbdS@\xc1cQ\xab\xab\xd9S@\xa72\xd3\xc4R5S@?WT\x848\xaeS@v\x89w \x1b\xd9S@\xe2\xaa\x04yA\xb3S@\xa3\x15\xabq\xaa@S@\x9b\xbf\xc1 t\xd5S@\x17;\xf94\xfd4S@\xc2\xceM\xaeE\xaeS@\x7f\xf2y\xf6\x0f6S@8\xf2\x93{\x01\xaeS@p&\x03\xa6\xe1\xd7S@\xa7\x89J\xee\x14\xabS@\xf0\x96d\xab};S@?\xc5\x1b\x81\xb9:S@\x8d\xf4\xdc\x1a\xb4\xaeS@%\'\xe7\xa1\xa9\xbeS@\xc9\xa0C!\xbe8S@\xd8\xee>\xf9\xbc;S@,\xf7\xcb\xd2|;S@~\xe3\xe0\xdc\x0f8S@o)}>\r\xb2S@\xd7\x16\x92K\t<S@\x7f\xd0\xa9ep\xa7S@\xf6\x15\n$\x8e8S@\x04\x12\xb3&\x10\xaaS@\xac\xbcR\xa7\x85\xb8S@Y\x08\xf0\xd8\xbb\xb1S@F\x00 y\xd39S@\x8a/-\x18\xc7=S@I\x88\x85o\xcc\xaaS@\x93\xc4#\x90\xa8\xaaS@\x91y\xe0\xdc\xc2\xb0S@lo\xba\xa7x\xaaS@\x0fr\x85\xdb\xa0\xaaS@EZ=\x12\xff\xa8S@\x8c\xfe\x7f\x96\xbe\xa9S@\x1b\xebS?\xbe\xa8S@\xe0n\xa1\xacU\xb1S@\xc9\x19>HD\xaaS@\xf2d\xef\xea\\\xb4S@\x14\x10I\xd8b\xa2S@\xfe\xc1\xf2\xee#:S@\xcc\xb6\x05\x89\xfa\xa8S@])\xcf\x9d\xe9\xa6S@\x89\x8fv\xc2\x7f\xadS@\xba\x04\x1e\xc1\x0f\xa4S@\xbdim\xd9\xa5\xa2S@\x84\xd0Zy!\xafS@\xef$\xbc\xb1\xf4\x94S@\x0c\xca@<eCS@\x0f\xe3pt\xaa@S@"\xc6\x8f\xa1\x1cVS@\x86\xbf\xc3\x87\x16\xa1S@\x93a\x05Z\xf7\x87S@U\x14\x8bi\xb5\x8dS@\xcaQ`\x10sBS@W \x87A:BS@\x97\xea\x07\xf9\xf2\x9fS@\x8a\x9d\xdf\x86\xb5\xc7S@\x91zY\x90\xcfPS@\x1e\xf4,8P\xa8S@\xe2J\xc6\xc3l\x8eS@\xec\x81S\r\xb4\xc8S@t\x91\x17\xc0n\x9eS@\x9c\xab\xef\x16\xdf\xabS@@\xb4 v\x0cAS@\xb7\xfa\x83\xc9z\xc2S@\xd6t\x9c\x89\xe4\x9dS@l\xc2\x987D\xc8S@Z\x99o\xeb\xf6\xa5S@\xee/fl\xe0\xceS@\x14\xe4\xdd\x9a./S@[\xba\xe3A6\xd4S@WGNMu\x86S@/\xca\x07\xddwBS@1\xd0\x11!\xb6GS@\xa6\xd0\xe5\xa2-DS@\x0fD\x02\xe7\xebyS@\x11\xa1Gj\x15uS@\x89u\xcd\x0e;\x9bS@Oz\xbb\xa5\xda\x8dS@\xc9T\xbc$O\xcaS@1\x04\x11\xac\x03\x87S@\xdc\\\xdf\x01\x14xS@\x9c\r\x0f\xd1\xd7\xcaS@%\x9fO\xe9?\xa9S@\x08?\x19j\xdd8S@I\xb7kd"\xa9S@g\xdd\xa97\x07\xa3S@k\xeaH5)\xcaS@\xb8$\xf9~;\xbeS@zm\xdc\xc3\xcc\x9bS@U\xbb\x9b\xf4\xe2\xa2S@\xab\xe5\xd0l\xfb\xa0S@\r\x85\xb0D\xc2\xc4S@\x85\xcb\xd7\x88\x82\xedS@W\xd4T\xa7\x92eS@&#\xcf\x87\x97\x9fS@}\xf9\xb3\xc1\'KS@[\x85\x9dg\xb6JS@\x80\xcc\x0bh\xc7DS@\xdc\xf5\xd7\x95\xf3cS@d\xbb\xbf\xf3\x8bKS@\xbb\xe7~\xb3eJS@8^\xb0\x14\xf1ES@\xcc\xd2\x0e{\xbf\x9cS@\x9b\xae\xc9\x17\x7fiS@\xaam?\x8b\xb1\xceS@\x01\x1b\xd8\xb1heS@+-\x94\xdfY\x9bS@ \xc6=\xdc\x04fS@#r-\xb4\xaa\x96S@\x9dN\xc7\xe8XfS@2r\xfc;\xddGS@\xbb\x94\x16\xeeDDS@\xe7L \xca\xdaGS@,\xdb\xaf5\x108S@\xa7\xcc\xde\x8b\x95\x96S@\xcf\x16\x9f\x81ZUS@\x8dQ\xea\xc7\x1bHS@\xfa\xf9\xd7\xa9\xb0fS@uSoe\xf5]S@\x9f\xc0)b\x01JS@\xe1\xe0\xd4\xaa\x967S@\x0cJ\x9f\xdb%YS@X8\xd8\xa0\xf4DS@\x15z\x93y}\x9aS@\x89\\KV\xa1VS@F\xbb\x1e\xa6\xa3JS@X\xda7\xb5\xa2\x9aS@\x949 \xbc\x88mS@u\xb8\xd0\xee\x06cS@\xa7\x8a\xe9\xd4\xd7bS@\xd2#\x17\xa8\x89MS@,\xbd\xdd\x15.\x7fS@$\rv\xe8SZS@J\xc3\xd8}\x9c\x99S@\n\x10\x02\x90nKS@[\xdd\t\xcb/\xd4S@\xf6Xrm\x82\xe6S@G\xcc\xf3\x7f\xdeKS@L\x945\x1a\x0fRS@\x97C\xe8\xfc\x85\xd4S@\xa0\x8c\x85\x04\xf9\xcbS@(G\xcb\xc0\x8b\xbaS@\xd1\x0e"\x08\x8f\xe3S@\x8b\xb5I\t\x81dS@L\xfe\xc8SY\xd7S@p\xf7ah\xebhS@\xfc\x98\xe7gv\xd8S@\xe3\xb0\x15\x16\x18\xf5S@tS\xd9\x08OZS@\x00]]\xb9\xdf}S@\x8fw\xd5\x8b\xae\xd4S@\xeb\xe0i\x14\x90YS@\xbea1\x85\xdb\xd5S@4\xa73\x1b\x0b-S@/\x1b\xc0\x11\xca\xd6S@W4kg!\xd6S@9\x05R\x92\xf7BS@\x1d\x9f\xb6\xac\rYS@k\xd2\xa2<aXS@\xd3\xedz\x8er\xcfS@x\xf8\x7fXQ\xc4S@\xe4C\x12\x93v\xe9S@\xc6\x9do\xa2\xecWS@\x18\xd35\xa3\xf0OS@\xcazk\xde\xbaOS@v\xa7v\xc3\xfaWS@v\xb67U\xb9_S@\xf4\xba~\xaf\x80YS@\xc5/\x1b\x8b\xd1YS@\xbd\xcfs1\xc5XS@\xdd\x14V\x18\\WS@"\x15?\xc1D\x87S@\x8a\xbf\x83\xbeSnS@\xdcJKeO\xc9S@\x7fb\xd2\x92fWS@\xd8\xf5\xdd\xfc\x8e\x8dS@\x01.z\xd3\nYS@/\xb2\xc1\x0ePcS@-\x05\xcf\xe3\xa0=S@\x046m\xefxbS@\x1e%\xa0\x91\xf0\xf8S@\xc8\xf0\xc7(STS@\xd1\x93\xd7,\xf5US@\xb7\xd5\xe3"\x16\xddS@\x15BQ\xa6\x0eWS@\x02\x02a\x967WS@\x03E\xb2\x94\x9f\x87S@\xc3\x90\x02V\xf4eS@\xdas\xa1\xd2\xfa\xe1S@\xb0i(\x1b%VS@\'&)\x17\xf9TS@\x1a\x14\x0e\xd8\xf4RS@H\xca\x04\xa0/hS@<3\x95\xf4\x84SS@\xa3\x04a\xe2mxS@\xb8\x7fq\x08\xdfwS@4z\x97&\xc2oS@j\xc0\xab\xcdR=S@v\x8b\xd2M\xf7RS@\xd3\xd6X\xfaU\xd7S@*\xcfw\xd9M\x82S@i\x7f\x0f\xcc\xacRS@\x9e\x8a\x07\xc3x\xdeS@\x95\xef~\xf5\xbb9S@\xde\x195\x18\xedNS@y\xfb\x93\x86\x9b\xd6S@\xd7\xd5[\xbd\x89fS@hS\xaf\x9e*\xcdS@\x1eF\x82\xbc#eS@@\x1eM\xb8\x05\xaaS@\x8f\xa6Ff\xbegS@\xf0\xd19.\xb0\xd6S@\xcc>\xb9\xa1\xa9\xc6S@\'Q; \xab\xc7S@\x80\xc1\x1d\xd0\xf9\xe3S@\xa6\x82\xeba\xa2\xa4S@\x88x\x90Z\xe9\xa8S@6\xec,\x8d\xa1SS@\x82\xe2O\x10\xe4HS@\x949 \xbc\x88mS@(\xe3tw\xe1\xd6S@\xae(\xf6n\x8ezS@\xeaY\x9f1\xce\xdfS@bu\xf3\xbb\x81eS@\xde\xb5C\xe8BbS@\x8d\xd3\x99\xd8\x18\xabS@\x84\x94\x0c\xc7\x93\xa3S@\xaeUv_2IS@\xc6\xa3\xc7c\xf9\xd6S@-\x83\xea\xfa_\xa9S@\xa5z\xd3E\x00\xdaS@XR\xef\x96\xcc\xd8S@\x10F\xcci\x8a\xd0S@\xf4\x075 \xe0KS@n\xce\xc0DSLS@\xb8\xc9\xc7\xf5)US@\x86\xf5,\xbfbqS@U\x03&X\xf6\xa8S@\xdb\xac\x9d>7\xc2S@'
p35
tp36
btp37
a.
