# Supplementary material for: Sea ice drift data for Fram Strait derived from a feature-tracking algorithm applied on Sentinel-1 SAR imagery
Source: Data Brief. 2018 Apr 19;18:1410–5. doi: 10.1016/j.dib.2018.04.034 (PMC5999601; doi:10.1016/j.dib.2018.04.034)
Supplement: Supplementary file 2 — Supplementary material [file mmc2.zip › fs_s1a_data/HH_filter200vec/FramStrait_HH_20141109T075339_20141110T083427.dat]

(lp0
S'S1A_EW_GRDM_1SDH_20141109T075339_20141109T075439_003202_003B10_185B.zip'
p1
aS'S1A_EW_GRDM_1SDH_20141110T083427_20141110T083527_003217_003B6C_1AB0.zip'
p2
a(cnumpy.core.multiarray
_reconstruct
p3
(cnumpy
ndarray
p4
(I0
tp5
S'b'
p6
tp7
Rp8
(I1
(I270
tp9
cnumpy
dtype
p10
(S'f8'
p11
I0
I1
tp12
Rp13
(I3
S'<'
p14
NNNI-1
I-1
I0
tp15
bI00
S'\x12=\xbf\xe8\x1d\x87-\xc0\xbe\x8a3,iA+\xc0\xae\xcc\xa2<C_-\xc0\\\x11&\\\x9bn-\xc0%\xb9@\xd1t\xa6*\xc0\x07;\xd7LZ\x12.\xc0\'\x14R_hr1\xc0\xfd\x98\xf7\x1d\xf0\x8f.\xc06\x0c}\xd7\x82\x9f.\xc0I\xea\x06\xdf $-\xc0\xe8\x14\x958\x8a\xe6.\xc0{*\xbc\xe3\xcf~.\xc00\xfb\x83_\xcam-\xc0\xa4\xe5\x83T\xc3\xab-\xc0\xab(\xa7I\\\x86-\xc0\xbf\xd9\x90\xe7_Q/\xc0Bno\x9b\x96\x91-\xc0ob\r\xcb\xc9\xf4,\xc0\xd9Fp\x8a\x9d\xb7.\xc0\x06n%\xbd\x0b7/\xc0:-\xea\x08Y\x14/\xc0\x8aT)^\xcf\xbd.\xc0\x83g\x18k\x9da-\xc0_\xd4T\xbalo-\xc0\xa3\xc1:\xd1\x8e6/\xc0=\x8a\x9b\xf9@\xd50\xc0\xbb\x13!\x91\x00\n/\xc0Ty}\x04t\x98.\xc0\x9f\xd2"\xc7\xd0\x0b/\xc0\xba\'\x99R\xb4\x7f-\xc0e\xa4]\x98t\xed(\xc0Hb\x13\x8e\xcb\x11/\xc0F\xf8\\\xde-O1\xc0t_#\x06\xce\xe2/\xc0\xe4\xba\xce\xd0\xec$1\xc0\xeag\xb7\x1d>\xf4,\xc0\xff\xc4\xeeJ\xfam.\xc0F\x93\x1f\x9a\xber1\xc0n0I>\x82\xf5.\xc0B\x1b\xaa\xb8\xa8\xdd\'\xc0\x90U\xfa\x03\xbe30\xc0\xac\x17\x947\xba\xa3.\xc0\xc2+\xe0\'t\xe7-\xc0\xfb\xdc U#L0\xc0I\t\xf6Vr\xc8\x19\xc0_[\x8f\xa5\xed\x010\xc0\xf0\'\x94\t\x1a\x1e-\xc0\xa0\xbb\xea\xd8/\xd60\xc0\xac\'/[\xdd\xba0\xc0EXL\xb3\x0e\x890\xc0J\xe4L\xef08-\xc0\xafg\xcd76\xa0/\xc0\xfaS4\x05(=1\xc0KF\xaa\x96\xe4K1\xc0UC\x9d\x8f\'\x97.\xc04\xaf\x05\xac r1\xc0\x82\xa8\xb0s]o-\xc0\xb8\xcc\xd4\xa4m\x15/\xc0\xca\xfaJ3O\xbb0\xc0\x07{y|t\xbc/\xc0>\x90Ge\xdc\x8d-\xc0?\x8d\x99\xfb\x18\x86 \xc0,\xd9\xe8E\xc3\x80-\xc0~\xd1\xc7`\xdc\xe4&\xc0\xf8\xdf*\xea\x1a\xd50\xc0S\r\x8c\xafx\xc3/\xc0\xab\xd5^w8B/\xc0O\xe4\x1f\xe1\x92\xd30\xc0\x05\xb34]\x0e^-\xc0\xf88\xf3\xe2\x06l1\xc0\xc3\xc5\xa7(\xa1g/\xc0\xf7\xd4\x96\x16\xa620\xc0k\x00]\xb3\x8bJ)\xc0\xf5\xddC\x19p\x9b-\xc0\xbd\x9b{\xb4<}0\xc0SsT\x0c\\s.\xc0Q\x86p0X\xe9,\xc0\xb9\x05/\xfa\xa55-\xc0\xaaX\x90\xfa\xb6\xa9-\xc03\xabY\xbc]\x03/\xc0\x8e\xceu\x92\xe7\x0f/\xc0\x0b\x19\x9f\xdc\xcc\x120\xc0\xb4\xe1\xa7\xfa\x15\x0c-\xc0Ao\x95`\xde\x8e-\xc0\x9b\xba\x9b\x11/|.\xc0t\xdb\x13)\x1e\xd3*\xc0\xd4<\x7fS)\xf5,\xc0\n\xc4\n\x8bM\x93-\xc0"c8\x0cWD1\xc0\xb2N_\x13\xcd\x82.\xc0\t\xd6t%x!,\xc0\xd0\x06C\x8a1\xde-\xc0\xe6\xec_\xea\x8cr1\xc0\x88\x9c\x05\xfc:d1\xc0\xef\xf6\xabD\xd5\x83*\xc0\x84\x0f)\x9e\xd8\xa9*\xc0P\xa1\xbf\xbb\xe8\x12/\xc0\xab\xb8\xc0\xfd \x1f-\xc0\xbft6L\x08_-\xc0\xbaS\xd4XJl-\xc0\x86\xf67\\j\xfa,\xc0=\xa2\xea(\xf300\xc0W\x86B\x9b\xf0\xa9.\xc0\xce\xe8Nbw~.\xc0~\xf4Q~(\xd40\xc01\xbe;\x96)s1\xc0czWx\x02;1\xc0\xd3\xb6w\xe0\xf4j-\xc0\xf4\x98\x96\xaa\xfb]-\xc0\xe9\xdd\x93"Uf/\xc0\xbfk\xcdW\xf8c0\xc0c\xee\xa8M\xd9\xad/\xc0\xf5\xdf!\xaex\xbf/\xc0\x93\x88\x9a\xc9@X1\xc0\x93\x85\xba\xb3\xc0a0\xc00I\x00\x06vL0\xc0\t\x1a\x12o\xec\xfd/\xc0\xc1\xa1\x9a&\xf3\x7f+\xc0\xe8\xb7\xd9\xa3E\x88.\xc0\x87\x91ZW\xea\xce.\xc0\x1e\x9d\xc9\x18H\xa4-\xc0\xb7\xed\xfe\x95\x1721\xc0z\x1b\x13\x9c\x8d\x9e-\xc0\t\xd3\xef\x0c3$,\xc0>\x00\\\xc8\xfe\xa6/\xc0?\xbb\xea\xbe\xa4\xab/\xc0\x7f\xda\x85\x0e\x0cw-\xc0,\xe0\xc5\xec\xe0|-\xc0vl\xd9\xd1\x11w-\xc0\x08\xd0\x08\xaa\xc6\x14-\xc0\x04\x12\xc5^\xa2H/\xc0\xba\x8d`\xa2\xd1\xe40\xc0\x1f\x87\xbe\xe0\xde\xd30\xc0\xd9\x8d\xa4V\xb7\xc1,\xc0\x93\xbdUBQK1\xc0\x13\x13n3L\xe3-\xc0ZL%\xbe\x94 -\xc0\xea\x02\x1bnr\xa6-\xc0i+^zS\xa4-\xc0\xd8\x190\xc5\xde\xf3.\xc0\xa8e\xee\x88Z#,\xc0\xc7\xb0 tbV/\xc0\x10\xfc\xdd\x17\xa2Z-\xc0@<7\xb9\xea[/\xc0-L#\xdf3\x98-\xc0\xed"\xec\xba\xc5\xca-\xc0\xe4\x942|3)0\xc0\x8c\xb2q\xe9\xa0\xa3/\xc0\xe7|H\xe1gz+\xc0X\x81~\xd81e/\xc0PLg\xb6\x0cw-\xc0\x85\x88\x0f\xa7i_-\xc0\x89\x81F\xe2\x80Y-\xc0\x12\x8fg\x9a7\x80-\xc0\x8c\xf88g*\x17-\xc0\xb3\x97!\xfb\x08\x1c/\xc0\xec\xda\x8b[$\x130\xc0\xb1P0\xac\xf0\x83*\xc0\xf6@m\x85\x86\xd30\xc0\xf6]\xedN\xe1\x84 \xc0\xc5sDa\x8f\xad/\xc0\xab=2\xd3\xc7V0\xc0}\xcc\x8bM8\x9e/\xc0\xf45\x177\xbdr1\xc0\xb2\xf1\xb5\xff\xc6\x94.\xc0\x12e\x10\xe6GY1\xc0\xd3lX\xa4\x10\x7f/\xc0\x1d\xea\x87Z5\xa6+\xc0\x11U\xb5IvZ1\xc0\x8fG\x81\xcb\xe6v.\xc01\x80XqU}0\xc0\x8cl\xc0\xbe\xf2\xc8+\xc0\x02\xf8\xddc=&,\xc0\x0c\x03\x85\xd5\xb7\xdb,\xc0\x14&R\xcf\x86l1\xc0\xbc\x08\xae\xf6\xc4\x01/\xc0\xcf\xd3s1\xbfL0\xc01\x8a\xac2\xebK0\xc0\x9f\xcc0\xbf1\x0b.\xc0\xa4\x11\x13j\x88\xa2,\xc0\xb9\x91g\xe5\x87|0\xc0p\x18}\x92\x19\xf8/\xc0k\x9c\xbef\'\x81-\xc0[\x08b\xdbw\x9e-\xc0\xae\x82TV\xa0U.\xc0\x1fk\xa0{0\x8f.\xc0\xca\x87\xa7\x13/\x1b,\xc0\xbb\x10\xd4\x91\x01\x07-\xc0\xc9c\x14\x1e&Q/\xc0\x1f\x8a\x93@\xe4\x9d-\xc0\x7f\x03Z\x1b}\x90.\xc0\xadpSn\x8b\xfb,\xc0\t\xd2\xbb\x95\xa9^-\xc0\xb4\x012\x03\x01w.\xc0;\xb2T\xeb\x1a\x93/\xc0\x9e\x90,c\x98\xc8/\xc0\x12\xbb\xb1\x92\x15\xff.\xc04F\xa2\xc6\x8b\x93.\xc0\xfdK\x8b\xe9\xbf\xa9+\xc0X\xfe8\xdf\xee\xe0,\xc0\x7fI\x1dd\xefP/\xc00&\x88;\xaa\xc6+\xc0P\xb5\xf8>\x87\x11/\xc0\xd6_\xe9\xb2\x85\x05.\xc0\xf0.\x05r\xe0\\/\xc0-\xfe\xf4t\xaaX/\xc0\xd0\xafV\x8e\xb3\xb4+\xc0\xcd\x17\xd0JU\xe20\xc0O\x83\xa8\xc5\x82\xda,\xc0\xcc\x0b_=\x84:/\xc0\x93\xe0\xda\x92(\xb5-\xc0\x8b\x86\xc6\n\x01V/\xc02\xe1xs\xb2\x9f\x1c\xc0\xb4\xbe\xdb\x17w\x8b*\xc0\x05\xa2\xb5f\x9c\x8f/\xc0+jI\xb1\xd6n.\xc0\xc0\xc3\xf6\xd3\xc2\xd9,\xc0P\x1c\x05\\\xac<1\xc0\x978G|\xd9\x17-\xc0\'&\x130B\x81.\xc0G\xe5\xb9\xd3\xdeK0\xc0@\x02\xaf\xe9\x9a\',\xc0y\xd9\xc8&\'%,\xc0\x93t\xcc\xd8[\x87.\xc0\xe69\xd2`C\xaf.\xc0*\x1d\xa5\x91P\xfb.\xc0aYU20`1\xc0o\x85V\\,\x89-\xc0\x0c\xe3\x8e[\x80\x0e/\xc0\xcd\x03Drz>-\xc0D\x14\x1a?\xf91-\xc0\x03\xf39%\xe4\x9e.\xc0\xd0\xf0;\xfa\xe5\x93.\xc0\xf0\\\xbf\xf5\xbc\xb0-\xc094\xd6\x1eP\xc0-\xc0S\n\x80H\xf2\xcb-\xc0c@L\xde\x1aQ/\xc0\x99K\x93\xc7I\xc0-\xc0\xa70y\x96\x0cH1\xc0S\xd7\x042T`-\xc0\x16\x82\x15\x93j{-\xc0\xa0Z\xee\xdc)t.\xc0\x9d\xf8\x03\x11\xc2\x87-\xc0\x807\xf2\xde38-\xc0\x9c\x8bjSy\x96.\xc04\xdc]\x08S>1\xc0\xa5\\\xd9h\xb1X+\xc0\x84\x1c\xb3\xadF\xbe,\xc03\x8e;rk|1\xc0\xe4L\x02\xd0$\x170\xc0\x0bUd\xe4\x98D0\xc0p\x91\xf5{\x97\x0c0\xc0\x96p\x82\xe9\t0-\xc0Gu\xff\r=\\1\xc0\x1d9A\xb6\xed\\1\xc0\x13WGj\x13\xb20\xc0\xc5\xdb\xda\xba\xcf\xad0\xc0e\x8dBk\xca\xaa+\xc0L\xcf\x89\xd0\x8e\x90-\xc0\\\xa4\xadi\xe0\xd60\xc0\x19\xc8\x13%\x87\x01-\xc0\xf4\xe3\xd4[\xf1]0\xc0\xab1\xc2\xa4\xea\x8d*\xc0\xdf\xb70\x02A(/\xc0\xc78c\xb93*,\xc0~\xdes x_1\xc0\xb2\x87\xc0rO\x98-\xc0\x0c\xe3\x8e[\x80\x0e/\xc0\x86\x8e\x8c\xb6\x95\x81-\xc0U\xbb\x19\xb7i\xb0.\xc0'
p16
tp17
bg3
(g4
(I0
tp18
g6
tp19
Rp20
(I1
(I270
tp21
g13
I00
S'\xc3\xa4\x9e\xbe:\xafS@L5\x0b1\x87\xd3S@\xfe\x0f!-\xbc\xd8S@\xd9s\x0cf\xd5\xd8S@\xc7\xac0\xf3\xde\xf8S@(M \xaaY\xdaS@\xd7p\xcb\x7f\x17pS@\x14\x10\x0bG\xa5\xd8S@\xdd\x9d\x91}\x13\xd9S@\x95Y\xe10+\xd9S@&)\xb7\xa8\x19\xb1S@\x84W\x0f\x90\x0f\xcbS@\x04\xb2\x9c\'\x87\xd6S@\x01~\xf8\xeb\x8b\xabS@Y\xef\xe5\xd1\xcc\xafS@S\xbe&-\'\xd6S@\xc35\x10J\xce\xd6S@\x93:\xcc:$\xd8S@\xeez\xe6!\xe2\xc7S@\xd3Mlg\x88\xb3S@?@h \xa4\xd6S@\xf4|\xe6\x12\x8b\xd7S@\xb7\xa0\xd7:\xb6\xd8S@\xd9\xd8\'\xed\xcc\xd8S@\x05\xb7\xe4f\xd3\xb3S@mVB\xf4\xccYS@\x82|\xebI\x05\xc5S@\xd3\xf0/\x8c3\xd8S@\xe8\xa0\x183\xdc\xc4S@\xdf\xf9\xa9\xf7\x1f\xb2S@\x0bM\x91\xc4\x8dhS@\t\x03\x7f\xbe\x1c\xd7S@wJ\x8bnFgS@\x12\x82"\r\x14iS@\'=\\\x99XvS@\xa6B\x87g\x1e\xd8S@\x8f\x90\xd4\xfa\xa0\xcaS@Z.\xbe\x93\x18pS@\xfa\xf4.\t\xfb\xc5S@\xbc\x84\x16\xff\xcduS@\xcc\x86\xb5\xaf\xff\xa4S@\n_\xb97=\xd7S@\x8b2\xf7\xa3Y\xabS@"\r\xf7w\xf6\x9aS@y\xe4\xcc\xa6\x97\xebS@N%\x98\xba\xec\xb3S@\x83\x8f5\x8f8\xb4S@=\xad\xe3)\xbaZS@\x9f.\xf7\xeb\xfbXS@.S\x90\x19\xb8vS@y\xa4\x1d\xc5\n\xd8S@\xe0\x97\x86\xd2\x82\xaeS@\xdf\x01\xf9\xb5\x97dS@y\xcb\x9a\x10\xbarS@\x9b\xf7\x94L:\xd8S@Za\x89\xf9UbS@9:\xf4\x9a\xd8\xd8S@\xf5S\xa7\x8e\x7f\xa3S@O\xe7[\xd8\xeeXS@\xf3z\x8ef\xbe\xa0S@\xe0\x8f\xb3\\\xba\xb2S@\xa5\xe3\x19\x8d\x8b\xccS@^\xea5\xb6\'\xb2S@\xbak\x1d\x9b\xbd;S@\xa0\xe216\xd5YS@\x10\xdc\x84\xad\xdb\xa0S@W\x18\xc7AM\xb4S@b\xf908\xfaZS@\x1d\xd4\x00\xec\x04\xb1S@\'R\xafh\xed\\S@\xb1G\x82U\xb7\xb3S@\xa5\xdf\xcda?QS@\x84u\x03\x12\xfa[S@\xb9AA\n\xe2\xaeS@0\x15\xc6\x85\x9evS@\x892\xf2\x81i\xc9S@\xf8L\xc3\xe1\x1d\xd8S@#\xfa\xed\xe0\x05\xb3S@\xc2\xc1\x9a\xf4\xf0\xabS@\xed\xcf{\xf7o\xc5S@\xec\x8b\x14|\x12\xc4S@\xba\x87+\xc9(\xa6S@\xe4\x83\x0b\xbb\xbb\xbdS@,\xac\x1f\x81t\xb0S@,\xa1S!(\xcaS@I\\\xaeH\xdd\xf2S@\xe5\xcbN\xf0\x1f\xd8S@\x1f\xc0\xa1X\xde\xd6S@\xec\xd7\xbc\x89\xf5dS@\x7f \'\xfd\x17\xcbS@~V\xc2\xd5\x86\xe1S@n\x90\xf7\x99C\xabS@\xedG\x99\x9c#pS@L\xab\xef\xb5\xb8qS@\xe6\xc1gj\xe1\xf8S@R\xceo\x0e"\xf9S@\xa7\xda4q\x9c\x86S@_\x08\x19/n\xe8S@#O\x8d\xd3\xc4\xd8S@=G=\x9f\xda\xd8S@\xachlE\xa1\xd5S@U\x8c\x9b\xbeJQS@\x96\x80\x9f\x12O\xcdS@k\x00V\x88\xe7\xc8S@\xad&\xf6L\x11[S@\xae\xce\x8b\xd7\x7fbS@\xca\\4\x95\x90dS@j\xbf\xd7\xa5P\xb1S@\xfb.*-\xfa\xb0S@_\xf7\x01-\xae\xb3S@\x96f\x1c\xb2\xdbvS@\xd7\xdc\xb3\xc9\xe9\xa1S@==\xcc\x92\xdf\xa0S@Q+\'\xb6[tS@\xe4\x8ac\xb8\xb4\x9bS@Mp\x80\xaar\x9aS@y7\x17\xa8\xf7\xb4S@\xeb\xf3\xc6f\xc0\xd6S@$\x8b\x8c&\xfd\xd8S@\xd7\x8cd\xf1n\xd8S@tyxN}\xabS@\x91&zF1TS@)\x12\xd8vG\xacS@\x10\xec9\xcaL\xd0S@\xaf\xf0U\x9cA\xb4S@\x8aK\x80Vs\xb4S@\xbe\xc0\xe7\xbe\xba\xb1S@\x0c^H\xd9\x19\xb2S@\x8f\xea\xc2\xf6\xe3\xb2S@_m\x0f\xdcu\xb3S@\xd1\x95}\x94\x9d\xb7S@\x9e\x87X\xbcfYS@CG\xbcn\xd4YS@\xde2J-l\xc0S@jW\x14\xa3\xa9fS@\rp\x96\xe6A\xabS@\x0cS\xf3\xc81\xd9S@\r\x9f=p\x00\xacS@S\xaa\xdc\xa4/\xacS@*\x18\xa2\x80j\xb0S@HI\xc8\x93O\xd0S@\xb7*01\xbf\xb1S@(P\xef\x1d\x10\xafS@\x85\x96T\xf8\xfa\xb1S@\xcc\n\x93\xea\xfc\xaeS@\xde\x16YW\xec\xb0S@\xdaHN\xf3\xf0\x7fS@~\xc2\xb4BQ\xb4S@#\xc4Z&\x8d\xcfS@\xe9\xfe\xa2\xfb\xb8\xb3S@w\xf94w\xd8\xb1S@\x82\x88\xea*\x16\xb1S@Q\xe8\xbb\xbe>\xb1S@\xe9\xce+\xba\xcd\xb2S@\x12_\x9c\x92\xc6\xb3S@I\xaf\x98p\x15\xa5S@\x02~\xd1[GhS@\x15:\xa67\xfb\xf8S@\x1e\xa6\x01x\x02[S@}R}v\x9f\xccS@\x04\xd6\x8a\xdc\xe0\xa1S@\xb539{\xb9\xa2S@0D0d\x1d\x94S@o\xb6\x85\xd9\x86bS@S\xfa\xa7\xbf\xd5\xd8S@\x16\xcfqggtS@\x92\xab\xd1\xb22\x9fS@Tz;\x06s\xd4S@"\xb4\xb9\xd2{pS@"G\x96\xe0\xfa\xc9S@\xfe\xc80\xcfkQS@Ffl\x91\x15\xd6S@^\r/\xfeJ\xdeS@\x8b\x9dJ[k\xd7S@}\xa7\xdd\xf3\xcaqS@\x1f\xde\x01\xd1\x81\xc5S@\x0b\x9c\x10\xf0\x17\x9bS@\xc8P~\x89}\x9aS@1\xc1\x01\x1e\xf6\xd9S@\x9f\x07\x8dn\x03\xc4S@aE\xbfE6QS@\xef\xe6\x98\x9c\x03\x81S@\x9c\x91]\x023\xd7S@u\xd7\xd2JX\xacS@A\x88\x88u\xc6\xd4S@(\xe2\xe2\x9a\x97\xccS@\x13"\x9d\x99z\xdeS@Tb\xbc\x8d\xa9\xd7S@\x8f.\xb5t\xd2\xb0S@\xb4\xfb\xe1XY\xb2S@Q\xa7\x18\xf0@\xd8S@\x01\xf3\x9eY\xad\xd5S@\x81"\xaf\xd8\x14\xb1S@\xf6 \n\x0ew\xc9S@\x0c\xf4\x94\xa3\x91\xb4S@#\xe5/6_\xa0S@5\xe0\xf0Ys\xc5S@\xe41\x17\xf2\xdd\xd8S@|\xb0\x9b\xa7_\xd4S@\xc5\xa2\r\xe8i\xd7S@p\xc6\x96\xaeS}S@\xad\x83\x0c\xee \xd6S@u\xc2\xe2oB\xc4S@\x97`\xf6Q\x01\xdaS@Ma*y\xf7\xb1S@\x89V\x9f\xe7v\xb1S@\xe8j\x18\xb4\xb9\xd6S@{9b.\x83YS@\xfc\xc8\xd1`\xf3\xbfS@\xec\xf0q\x1c\xad\xb0S@\x85\x9a\xedaZ\xb8S@\x9d\xe8\x85\xc9`\xb0S@\xa4\x01X,\x1b\xdfS@\xe3\x8fD\xcd\xd4\xf8S@T\xc2\x12\xb8\x15\xafS@0q\xab\\\x9a\xcaS@\x98pi \x8d\x96S@D\xb9\xf6=\x97eS@-\x15\xc6\x0e\xbd\xbdS@\xcf\x10\xeb\x16\x94\xc8S@+\xd2\xa2\tk\x9bS@a\xe83iR\xdeS@\x93\n\xe8\x97M\xd0S@\x19\xdb`\xb9\xb8\xd7S@\x92|;\xe3\xd0\xaeS@\xd7\xdd\xad\x8b\xc8\xc5S@\x90(\xeb4\xc7lS@\x8ey\xbf\x82\xc6\xb0S@)\x94\x1d\xb2E\xb0S@\xf2\x86\xae\xec\x13\xc0S@\xf6z\xb5\x8a \xbdS@\x13P\x9ep\xa6\xd9S@n\xef\xaf\x05\x03\xd9S@\xcct\xa2\x1ce\xb8S@\xf0\xa7@\xea\x11\xb8S@\xe0scM\x93\xb7S@\xc4\xab\x02w\x8f\xb0S@\x8d\xe0\xf4:\xcf\xc6S@\x8b|\x8cM\xd9iS@\x9b\xdcP\xa6\xb0\xb1S@\xdci\x96\x19\xe0\xb1S@\xf9\x1c,s\xf8\xc9S@\xef:\xffB\xd0\xb0S@\xfau\xf2\xaa\x1f\xb0S@\xb6\x87\x0fj\xbe\xd7S@\x98[Z\xb5\x9ceS@\x8e\xe1e\xc8j\xceS@\xca2R\x05\x91\x96S@m\x02)\xf5ncS@Jg\xb5\'whS@P\xc5\x9dI\xa3\x9aS@\xbc\xdf\t\xd8uhS@\x19\xcd\xdc\xc7S\xd5S@f;\xb9\x82{pS@aIL\x89\xeapS@/\xf3\xc0\xc4\xee\\S@%\xed\x90v\xbb\\S@t9\xe8\xe2s\xd4S@\xc5\xb8\xfb\x9b\x86\xd8S@\xf5h\xb8Z([S@\x11\xac\xc9\t\x9b\xd8S@i\xde\x84\x9b5XS@\x1bwT\xb7\xf7\xf8S@]}\xb2\r\x0b\x88S@\xbbPp\xf0\\\xdeS@\xae\x9d\x06\x02\xd7lS@\x08\xb4\x85\xe8S\xa7S@)\x94\x1d\xb2E\xb0S@\xb6\xc4\n\x92\xb6\xd6S@)\xef\xba\xbb\xcc\xaeS@'
p22
tp23
btp24
a(g3
(g4
(I0
tp25
g6
tp26
Rp27
(I1
(I270
tp28
g13
I00
S'\x0evt\x1d\xe6\x85-\xc0\x9f\xcd\n\x18DA+\xc0Y\xb4k\xf8-\\-\xc0\xfb\xc6\xfe{\xf8n-\xc0\xbbx\xb5\xbei\xa6*\xc0XC|=\xd2\x11.\xc0k\xed\x04\xf4\xccq1\xc0\xa6N~\xce\x99\x8e.\xc0\x902S%\t\x9f.\xc08Y\xed\x1fB"-\xc0\x96\x00\xec\xa1[\xe5.\xc0N\x81\x06\xe9\x13\x82.\xc0\xd0MR\x1d\xe3m-\xc0\x87\x01\xff\xf6\xea\xab-\xc0\x03/\x8b\xff\x18\x86-\xc0\x04\x1b{\xd5+Q/\xc0\x02nS\x80\xe0\x8f-\xc0I\xa9\xe4\xe9r\xf3,\xc0b\xba\xe8\x0fI\xb7.\xc0\xe6\xed\xae\xb9\xb44/\xc0\x1e(Z\xbfM\x14/\xc0d}Q\xb2\xe8\xbc.\xc0l\xa2\xc9Q\xd7^-\xc0Z\xedY$\xfbn-\xc0\x1b\xd0\x97\x9f"3/\xc0h\xe8{\xac\xc1\xd50\xc0o\xb4\xfe\xc3K\x06/\xc0\xd1\xe4\xa5\xd6n\x96.\xc0y\xa5\t\x01D\n/\xc0\xce\xbaB;\xb5}-\xc0a\x1d\xab\xe5\xf0\xe2(\xc0Rk\x93 W\x0f/\xc0\x12\xac\xa1\xe6>L1\xc0\x84\x8aNT\x8a\xd3/\xc0\xc9\xc9\x1b\xd2\x9dv/\xc0w\xa7\xc7Zq\xf3,\xc0h\xae\xf4\xb3Bn.\xc0JC\xf5\xd5\'q1\xc0\xc0@S\xdfh\xf3.\xc0\xcc\xb1;\xb3\x18\xc4\'\xc0\xb7s\x13\x95\xb4/0\xc0\x8f\x03+d4\x9f.\xc0\x92&\xfbv\xd5\xe3-\xc0\xecqiB\x8fI0\xc0\x98\x88>6\x10?\x19\xc0\xaa#\xda\xe5\xf0\xfc/\xc0\x1a\xf3nXI\x1b-\xc0T\xefO\xb0\xf8\xd50\xc07W\x85\x95\x14\xb90\xc0\x98cK\x9ae\x860\xc0.\xb6\xeav\xaa3-\xc0>uR\xfc\x9a\xa1/\xc0\xbf\x9dV1\xbc:1\xc0u|\x9d~\x94I1\xc0\x05\xe2\xc6\xe7\xed\x94.\xc0\xba\x90\x87\xc4\xc3o1\xc0U\xcf\xc3\xd7\xe6j-\xc0q\xc3\xcd\x17&\x12/\xc0i\x91\xf9\x93%\xb90\xc0\x89\xbd[@\x9f\xb7/\xc0\xf7\x818\xda\xeb\x89-\xc0$\'\x1a\xd3\xcam \xc0#\x89\xde\x96M|-\xc0p\xce\x05\x060\x0c\'\xc0\xadz\xb5\xc6j\xd40\xc0~\xe1;X\xdb\xbe/\xc0eNnK\xe1=/\xc0\xd5w\x85&\x90\xd20\xc0\xf8c\x18\xe7o]-\xc0\x8d\xc5\x03\x9e\xb2i1\xc0\xe4s-\xdd\xe6a/\xc0\x97\'\x85\xb5\xca,0\xc0\x18T\xcb\'QE)\xc0\xb3L\x19s\xf8\x96-\xc0\xe9u\x0eb\xa2y0\xc0\x8e\xc7/(\xbdr.\xc0\xc3\x9d(\xffn\xe7,\xc0.iz\xc8c3-\xc0\xae\xa0\xdc\x8c\x88\xa5-\xc0B\xeb#\x08\x91\xff.\xc0#V\xd4ND\r/\xc0,\xee\xa9\xcb6\x110\xc0\xe6\x92^\x0b\xc5\x08-\xc0\\_\x02\xc5\t\x89-\xc0\xda\x06P*-|.\xc0p\x10\x05\x9aA\xd1*\xc0\xbf[\x0c/\x05\xf3,\xc0\x86\xbe\x95\x9fz\x90-\xc0\xa8\x9b\x04E A1\xc0\xa9\xb2\xcc.t\x7f.\xc0\xcd\xcdc\xd9\x9c\x1d,\xc0cq\xf9\xff\\\xda-\xc0\x86\xf8\x87e\x95p1\xc0\x7f\xef\xd4\x0e\xc6d1\xc0\xebU~\x18$\x88*\xc0x\'\xb1At\xa8*\xc0\x1fy]x\x16)/\xc0\xb2\xe3\xd2\xd0\xef -\xc0\x99LO\xc1G]-\xc0\x16\xfe\xc7\xa6\x9di-\xc0\xcb\x94s\xc8\x87\xfc,\xc0\x0f\x9e\x00\x06\x8f,0\xc0)\x1a\x106\x9a\xa9.\xc0\x98J@\xdd\xf2\x7f.\xc0]\x1d\x8aC\xc0\xd30\xc0\xe3`\t\xad\'q1\xc0\xa2\x86Y\xc0(:1\xc0\x1d\xea\xf1\x95gk-\xc0\x03;\x8d\xef,^-\xc0\x7fsR\xd6\x06f/\xc0e\xc7\xc5\xa2Rb0\xc0\xce\x85\xc6\xb4\x03\xad/\xc0Ja\x97\x88\xab\xbc/\xc0>\xf2\x9c4\x82X1\xc0)\xe2\xd7\xe8\xd7^0\xc0\xcbA\xdd`\xd5J0\xc0\xf8\xa88\xe7\x9c\xfe/\xc0t#JR\x89\x80+\xc0\x12\xea+p\x14\x8c.\xc0k\xdf\x9b\xbfj\xcc.\xc0z\x02\x8c\x9dQ\xa6-\xc0\xd1"\x97\xa7901\xc0{\xda\xaa\x83\xf1\x9d-\xc0v\xc5n\xd4\xe6&,\xc0"`\xc0\xb3\xcd\xa2/\xc0>\xa0\xb0oV\xaa/\xc0t\xbc\xbf\xc0\xd6u-\xc0\xfe\xc6\x11CXz-\xc0<S\xe4g\xacw-\xc0\xbf\x98!\x0e\xd3\x12-\xc0\r\xe7\xfc\xaa\xcdF/\xc0E\xb6\xf8\xb42\xe40\xc0\xd7K\xd4\x92,\xd40\xc0 o\x0c\rh\xc4,\xc0\x94\x85\x00{\xacH1\xc0\x83\x8c\xe3z\x85\xe4-\xc0\xe4z$}D$-\xc0\xe6\xc6\xf88\xa9\xa5-\xc0\xe6\xc6\xf88\xa9\xa5-\xc0\xa2BAzs\xf2.\xc0\xbdd\xcc\xe4u$,\xc0\xf2\xd3\x1d\xa2\xdfU/\xc0u\xe2z\x1d\x04Z-\xc0\xeba\\\xfc1]/\xc0\xa2z8T+\x97-\xc0\xf9\xbc\x0cjF\xc7-\xc0\xacK\xa5FR+0\xc0\xd2\xdc\x8d\xe9\xc8\xa0/\xc0\x81\xad\xbe\x90fz+\xc0\xb3\x04#\xd5\x8ab/\xc0A\xb1\x1b\x0b=u-\xc0\x8d_V\xfb)^-\xc0\x0c%i\x86\xbfS-\xc0\xee\xbbM\x0e$\x80-\xc0\rW\xb8Q:\x15-\xc0\x17%\xb1.\xbf\x1a/\xc0\xce\xbf\xb5\xdbc\r0\xc0\xbe\x88\xcf\x98\xe5\x85*\xc0\x8bN93\x19\xd30\xc0\xf1\x19\x8cA\xd0j \xc0\xcbyfg\x8a\xab/\xc0mE\xa6-bU0\xc0\x02\xe2\x8f\xb4\xc8\x99/\xc0\xb1E15\x9cq1\xc0\x08]\xdc\xca4\x91.\xc0rc\x12\xa4\xdeW1\xc0\x90\xda/\xa8ew/\xc0LjU=X\xa5+\xc0\x92W@\x87\xfdX1\xc0M\xf2\x8b\x92\x9ey.\xc0\\\x96\xdf\x93\x80x0\xc0\xf0\x01\xa7\x99d\xc4+\xc0@\tf\x83*(,\xc0\x98;%\xa6{\xdb,\xc0T\xe0!\x89\xf1k1\xc0\x91\xdb\xdd\xe7%\xfd.\xc0\x03\x89\xa4\x12\xa6J0\xc0]\xb4\xb1\xdc\xb4I0\xc0\x930m\xa0\xd3\x08.\xc0\xed\xcd\xd9-:\x9f,\xc0\\\x96\xdf\x93\x80x0\xc0\xce\xdd\xfc\x10\xce\xfb/\xc0\xf0\xca\x83\xc1\xc9\x81-\xc0\xa3\ne[W\x9b-\xc0\xbb:j\xfdUV.\xc0cSJ\x14\xcc\x92.\xc0\x96)\x94h\xf5\x1c,\xc0u\xf2w\x9d\x1d\x06-\xc0Q^\xdc\xa4\xf3L/\xc0\x9f\xd0\x15\xb4k\x9c-\xc0\xe0\x8d\xcaA\x9a\x8f.\xc0\x0c\xfe\xfe&\xd0\xfe,\xc0!\t\xaeP\xde^-\xc0\xf9\xeb\xf1o\xb2s.\xc0\xd0\x17\x0f\xa7=\x92/\xc0\x9f\x8d\x12\xb6\xb3\xc6/\xc0\xeb+\xc0\xa2;\xfd.\xc0\xf1\xa1o]\x8e\x94.\xc0/\xf8Sp \xaa+\xc0\xed\x14\xd2\x01\x16\xde,\xc0\xdc\xe3\xb6\xd4\xedT/\xc0A\xa0\xe3\xf4\x9a\xc6+\xc0\xe0B?\xa5\x8e\x11/\xc0H\xb9\\Mn\x0b.\xc0\xfa\xd7\xa33\xc6\\/\xc0\x17\xdf\x99\xa1\xfcU/\xc0u\n\x99\xbf\xc9\xb4+\xc0|A\x1e\xb2\xc0\xe00\xc0\xe9\r\xf6\xb2\x8c\xd3,\xc0\xba\xb7}\x9c\xb07/\xc0J\x94&\xde~\xb8-\xc0Z\x17\x08\xe8\xedV/\xc0\xc2\xd5\xa1\xb98A\x1c\xc0\xd6\xd6d_1\x88*\xc0L\xa8\xc8%E\x8c/\xc0\xb3\xf8\xe6.\x8ft.\xc0$\xf4)\xa7M\xd9,\xc0,\xf0\x01.\xf7<1\xc0s\xdf0\x9f_\x16-\xc0\x81\xc5C\xef&\x82.\xc0\x8f\x86\xbep\x14I0\xc0\xf7\xf6\xe2\xb2h*,\xc0;\x93\x8f\xfd\x87!,\xc0\x9e\x8d\xd6SM\x88.\xc0|j\xa4\xa0\xbd\xaf.\xc0D\x96\xea\n\x1c\xf9.\xc0n\xd5\xb0\xad\na1\xc0\xd1F\xe8\x96\xd0\x88-\xc0\xc7\xd8Z65\r/\xc0d\xd3\x9422=-\xc0\xaa\xb5\xe3\x0b\xfc1-\xc0\x12\x1b\xf9b\xed\x9c.\xc0y\x06\xdc\x18\x93\x91.\xc0]&x\xa3\x06\xb0-\xc0\x8c\xa9\xe3*\x9e\xbc-\xc0A`\xfb\x9f\xae\xcb-\xc0\xd3P\x82.\xb1L/\xc0\xc7q\xa1\xd2\xc4\xc6-\xc0Y\xe3IT\xf8E1\xc03\xa7-m\xb2^-\xc0\xc5\xc7F\xd2\x8bz-\xc0\xdbl\x8d\xba\xb3w.\xc0\xf3\xa7\xab$8\x84-\xc0\xdc\xd2z\x8a\xdc:-\xc0\xfdo\xfcl\xd8\x95.\xc0\x93\xb9\xd5^g<1\xc0\xb1\xa0\x11V\xb9V+\xc0b\x17\xcc\xfdH\xbd,\xc0.\x9fzXrz1\xc0fAv\xed\xa5\x110\xc0\xd4^5EsH0\xc0\x81\xb7\xb9\xd4.\x060\xc0\\i\xfb\x93#--\xc0\x90m\x0cF\xd0Y1\xc0\x90m\x0cF\xd0Y1\xc0k\xbb\nA\'\xaf0\xc0k\xbb\nA\'\xaf0\xc0U\x03\xa3\xf1\x08\xa7+\xc0\xbf\xcd\xbf-\xc8\x8b-\xc0\x90\xe7c\xb7Q\xd40\xc0\xf3\xec\x1be\xc6\x0b-\xc0\xe4z\x88\xb5\xd6Z0\xc0$d\xd2L\xa0\x89*\xc0DG\x1d\x07\t1/\xc0\x1bac|\x10),\xc0n\xd5\xb0\xad\na1\xc0\x93\x8fh\xb8\xb2\x99-\xc0\xde\xab\xb0\\\xb5\n/\xc08\x19\r\xab\xdf\x82-\xc0\xc0\x95)\x11\xe5\xae.\xc0'
p29
tp30
bg3
(g4
(I0
tp31
g6
tp32
Rp33
(I1
(I270
tp34
g13
I00
S'H\xbbJ\x13E\xafS@\xd5\xe1\x92@\x88\xd3S@\xe5f6]\xc0\xd8S@:\x17=\xc5\xcd\xd8S@R\xbd;g\xd8\xf8S@\x8e\xceW\xd2R\xdaS@L\xc2\x1a\xd4\x12pS@\xa6\x86xY\xa4\xd8S@\xda\xcb\xba\xf0\x05\xd9S@\xbd\xb0E\xb01\xd9S@,\xa8\x08\xf1\x1a\xb1S@\xf47\xb2\x05 \xcbS@\xd3#\x03\xab\x86\xd6S@8t\xad\xe0\x89\xabS@\x9b,\xf2\xb3\xc9\xafS@\xeb\xb8e\xdd)\xd6S@\xa1 f7\xcc\xd6S@dU^\xaf(\xd8S@\xdfd>L\xea\xc7S@\xf9f\xa4b\x96\xb3S@\x00\n)Q\xb1\xd6S@\x9d4f\xee\x8c\xd7S@\xac\xba\x92h\xb5\xd8S@d\xb0:\x12\xd3\xd8S@.X\xa3#\xe3\xb3S@E\x1e1\x07\xccYS@\xd6\x14te\x15\xc5S@8y.\xb16\xd8S@\x88\x03\xaf\xa0\xe1\xc4S@\xa5.\x92\xbc\'\xb2S@M\xc8\x0c\x03\x1deS@\xbf/\xd8\x86\x0c\xd7S@\xe0=\x8e:bgS@\xc5J5\x8eshS@\xbe\xa5o\xadHuS@Oq"b#\xd8S@\xe7:\n\xda\xab\xcaS@g\xd0\x854!pS@<\x96\x9fD\x0b\xc6S@/w\x08\x91\x19rS@\xa6C\xd7M\t\xa5S@5&\xd08C\xd7S@\x01l\xdd\x86N\xabS@\xe8~\t\xb5\xd9\x9aS@2A\x83\xabu\xe3S@\xf9\x99\xd4\xf5\n\xb4S@\x10\xf0\xa760\xb4S@\xd5\x1e\x11\xdb\xb7ZS@\x14\xd055\xfbXS@\x8f\xc6S\x17\x95vS@\xaa\xc0t\t\xfc\xd7S@J6\xcfK\x91\xaeS@\xc4:.I\xaadS@\x9f\xea\xfc$\xbarS@_I\x1c\xb55\xd8S@\xeaw\xd5~ebS@\xd8\x11\xd1\x12\xd1\xd8S@\'\x1c\x14\x00\x81\xa3S@\xf7\xd9\x04<\xf2XS@\x9f\xe9\xaf,\xc1\xa0S@\x85\x8dX\x0e\xbb\xb2S@7\xf1\tX$\xc5S@\xa7\xde\xd3c3\xb2S@\t\x9d\xb7#\x807S@^\xda\x08d\xd3YS@V\xd2\xdbE\xd6\xa0S@0Q\x14(s\xb4S@"\xf0\x9d\xe5\x06[S@\xd5$\x9b\xd7\x05\xb1S@1\xb6%G\x01]S@dz1\x13\xd2\xb3S@\xf1\xa4\xdcCJQS@c\x04T8~XS@v\xcd\xbf\x95\xdf\xaeS@6y\xd2.wvS@\x96\xcfw\xa2p\xc9S@\x8a\r\xb5\x85\x1a\xd8S@v\xa5#\xbd\xfb\xb2S@\x8cG\xcd\xf6\xff\xabS@\xe8\xe1\xcb\xc2s\xc5S@\xd4\x81o\xc2 \xc4S@\xf3\x05TD:\xa6S@FM\xfap\xb7\xbdS@\xe8\x97\xc0!~\xb0S@\x90)bq5\xcaS@\t\xdc\x81h\xd4\xf2S@\xd0\xd94\x85(\xd8S@\x11,\xca\x9c\xdb\xd6S@|\x93\x94~\x08eS@\x90\x00C\x93!\xcbS@\xe2\xaf\xa8\x16\x8a\xe1S@\x1b\x00\x0e[H\xabS@t\xb9\xee\xdf\x1dpS@\x960\xcf\xec\xb2qS@\x80\xd1t"\xed\xf8S@\xa7(n\xd7\x1a\xf9S@;\x13J\x00\x06\x86S@\x1c|Z\xc9}\xe8S@\xcd5S\x0b\xdc\xd8S@\xe6Q\xe9>\xd1\xd8S@\xd7\xe5]\x11\xa6\xd5S@\x01\x82I7AQS@\xc2S^\x95h\xcdS@\x04\xf5\x9e\x08\xf7\xc8S@]\x95\xc5\xf5\x02[S@W\x99G\xcd\x96bS@n\xb8"\x1b\xa3dS@!j\xa4PJ\xb1S@\xef\x80\xd5\xdb\x0b\xb1S@/\xe0\x04\xff\xca\xb3S@Hr$\xd1\xadvS@\x85\xcf\x81\x8e\xf5\xa1S@\x06\x9am \xcc\xa0S@_R\xf2\xdedtS@\xa2\xda\xea\xcf\xad\x9bS@\xdf\xa2\xd1\xb4o\x9aS@?\x19ny\n\xb5S@\xd7#\xd6\xbd\xcc\xd6S@\xe6\xd0n\xbd\xf4\xd8S@\xe8\x14\x04\xe1g\xd8S@\x1e\xd6FI\x90\xabS@,\x00:\x9aETS@\x95\x9d\xc56[\xacS@9d\x9c\xc7H\xd0S@\xf16vja\xb4S@\x19\xa8Oe\x8d\xb4S@\xfe\xacw\xa0\xdb\xb1S@+\xe9W\x8a-\xb2S@\xc5\x97]\x1a\xdc\xb2S@\xc3R\xa6\xad\x8d\xb3S@\xa9\xacj[\xb0\xb7S@\x82u\xf5\x9fbYS@X\xebGb\xcaYS@3q?\xc9v\xc0S@C\xa5U|\xd0fS@O\xd2\xbd\xf2O\xabS@\xe3\x8f\xfd\xaf5\xd9S@9~\xa5\x96\x12\xacS@9~\xa5\x96\x12\xacS@\x10\xce|\xe3p\xb0S@\xab\xefA\xf3S\xd0S@\xe1V\xaa\xfb\xc5\xb1S@\x86q\xaa\x16\t\xafS@\x08e(M\x11\xb2S@\xeb\x01\xb3\xde\x00\xafS@\x82Q\x15\xfe\xf3\xb0S@\xc2\xba\x90\x91\x81\x7fS@\xa4\xe1W?i\xb4S@\xd1t\x1b\x1f\x8c\xcfS@\xe7\x19\x9c%\xd3\xb3S@\x01\xf5\x93\xb4\xd0\xb1S@`\xbd\x98\xb0\x02\xb1S@:Vq\x0bQ\xb1S@^\xea\x18I\xcc\xb2S@\x06\xbd\x99\xbf\xcb\xb3S@`\t\xe8D\x1a\xa5S@KT\rS\xc7gS@\xe5Bv$\xe2\xf8S@"\x17\xf5p\x03[S@ ZA\xfe?\xc5S@\xaa\xf58\xe9\xdf\xa1S@z7\\\x98\xa1\xa2S@\xb1\xc8\xf6\x17\x17\x94S@\x14_\xa9\xef\xa6bS@\x05\xcf\xe4\xf2\xd0\xd8S@\xad\x19E\x97ntS@H\xa6\xf3\xe22\x9fS@}C\xa3"Z\xd4S@[O\x0e\xddwpS@S\x01\xb3\xd0\x19\xcaS@\xc9\xd8A\x8dfQS@C\x86~}\x1b\xd6S@\x9c\xfb!kT\xdeS@?\xb4M)p\xd7S@HW\x10L\xbdqS@\xd9.\xa3\xd3|\xc5S@}\xb7x\x90\x14\x9bS@4m\xc66r\x9aS@\xcd/\xff\x04\xe6\xd9S@w\x1b\xc7Z\x00\xc4S@\xc9\xd8A\x8dfQS@\xcc\xf6>/\x8d\x80S@\xca\xfc\xf1\xd3$\xd7S@\xf0]J\x15a\xacS@\x06W\x99T\xc7\xd4S@3?P\xac\xd2\xccS@0:\xf14v\xdeS@\xde\r\xf6\x9c\xba\xd7S@\x13TH0\xee\xb0S@\xc1\xad\x82\xee`\xb2S@\'*t\x86D\xd8S@2<\xb5\xab\xab\xd5S@R;e\xcc\x04\xb1S@l.\x02\xf4\x80\xc9S@\xa7=I\x9d\xa1\xb4S@\xf61\xb7>\\\xa0S@\xe1\xa95\xce\x92\xc5S@\xff\xedA\xb5\xd4\xd8S@\xdeMk\xb5b\xd4S@9\x82\x8d\x13}\xd7S@\x1f\xf9\xf2\xae\x97|S@\xde\xec]\xf8!\xd6S@\xef\xb41~D\xc4S@\xcb\xaf\x96\xc9\xe7\xd9S@To\x83\xcb\xff\xb1S@\x90f$\x8b\x8a\xb1S@\xc7d\xab\x0b\xb4\xd6S@5\x16\x8b\xff\x86YS@\xb9O\xfe5\xdf\xbfS@\x9e\x8fV\x01\xb1\xb0S@Z\x97\xf5JX\xb8S@\x03;\x9c\xdbg\xb0S@u\xcdJ\xfa-\xd7S@\xfc\xb0\xcb\xba\xf3\xf8S@\xc3\xf8*\xbf8\xafS@\xe8\x9eQ\xb9\x93\xcaS@\x9e\xbf\x87_\xb7\x96S@\\\xa4L\xbd\xb1eS@\xd8t\x80\x89\xca\xbdS@\xb3,`\x82\x8e\xc8S@OYx\xe4y\x9bS@\x00F\xe8\xd9Z\xdeS@\x98\xea\x9cZV\xd0S@\x12\xb1\xe02\x8d\xd7S@\xb9\xac\xf99\xe5\xaeS@$\xd1yx\xc8\xc5S@U\x9c\x92w\xb4lS@>m\xc7-\xbd\xb0S@m/\xf6Z6\xb0S@\x9c\xd4\xb0\xc5\x02\xc0S@\x15\xef\xbf\xa8\x1b\xbdS@.};\x06\xb6\xd9S@J\t\xe57\xfa\xd8S@\x8e\x97\xc9\xbcf\xb8S@C\xd4\x8d\xac\x15\xb8S@\xf5T~\x85\xa4\xb7S@s27;\xac\xb0S@\x1d\xa0\xf6\xe9\xcd\xc6S@I\x9a\xfe\xcf\x03jS@o[\xf4\xf1\xc2\xb1S@\x0f\x1b\xe2\xcb\xee\xb1S@v\x92[\xed&\xcaS@\xf29cK\xd0\xb0S@(\x0b\r\xa9\x1b\xb0S@)F\xc2\x97\xcc\xd7S@=N\x0b\xd9\xb4eS@\xc4\xbcE-S\xceS@y\xc0\xf9\x92\xa7\x96S@s\x8ez\xff\x83cS@\x15\xdcnq\x00hS@\x07\xac\xf3\x7f\x8c\x9aS@\x05\x1b\x9f\xca\x06hS@\xb2\x03R\xab<\xd5S@\x19\xf1\xd0D\x85pS@\x19\xf1\xd0D\x85pS@bG"2\xe4\\S@bG"2\xe4\\S@`\r\x077`\xd4S@\x0f\xcd\xb0\r\x97\xd8S@M&\xb1\x1d\r[S@7}|H\xb7\xd8S@p\xde\x8b\xd8\x16XS@\x89\xd4\xeb\xe6\xe3\xf8S@F\x8a\xafd\xa6\x87S@\xa5}v\x96]\xdeS@U\x9c\x92w\xb4lS@O\x1a\xa7\x89\x84\xa7S@1l\x0c-<\xb0S@p8\x8e(\xcd\xd6S@z\xf68\xc0\xe2\xaeS@'
p35
tp36
btp37
a.
