# Supplementary material for: Sea ice drift data for Fram Strait derived from a feature-tracking algorithm applied on Sentinel-1 SAR imagery
Source: Data Brief. 2018 Apr 19;18:1410–5. doi: 10.1016/j.dib.2018.04.034 (PMC5999601; doi:10.1016/j.dib.2018.04.034)
Supplement: Supplementary file 2 — Supplementary material [file mmc2.zip › fs_s1a_data/HH_filter200vec/FramStrait_HH_20141109T075339_20141111T073704.dat]

(lp0
S'S1A_EW_GRDM_1SDH_20141109T075339_20141109T075439_003202_003B10_185B.zip'
p1
aS'S1A_EW_GRDM_1SDH_20141111T073704_20141111T073804_003231_003BB0_EE9E.zip'
p2
a(cnumpy.core.multiarray
_reconstruct
p3
(cnumpy
ndarray
p4
(I0
tp5
S'b'
p6
tp7
Rp8
(I1
(I1159
tp9
cnumpy
dtype
p10
(S'f8'
p11
I0
I1
tp12
Rp13
(I3
S'<'
p14
NNNI-1
I-1
I0
tp15
bI00
S'\x11)Xt\xe3( \xc0\x1a\x18\xbd\xdbp\xc0$\xc0\x82\xad\x10K\xf7\xc6 \xc0\x1d\x14\x94\x90?\x83(\xc0L\x1fn\x05.\xe8\x1b\xc0A\xdc\xc9\xbe-+ \xc0;H\xf2PU\xbe\x1b\xc0\xe7\xfb\x81\x87\x1c\xa2\x1b\xc0\x8f\xfdr\xe4\xa6\x01&\xc0O\xc5\xcdh\xe6\x9f!\xc0\xe9\xc1\xbb\x80G+\x1e\xc0za)2\xc5\xab#\xc0\xa6\xa2\xee\xa8\xd3\xcd$\xc0\xd4\x15?9\xd0|$\xc0\x8c\xb8\xf2\xd4\x92\xbe%\xc0O\n\xec\xb3\xa4M\x11\xc0\x93E\xb3\rWd)\xc0\xd8`*\xc2\xc6\x8d\x18\xc0\xd7\x96R\x19\x85\xcb\x19\xc0\x95v\x1d\xb1\xde\xf4)\xc0\x1f\x06\xcf\x9a\x90-&\xc0\xbe-\xb8V\x17U(\xc0.b\x88\x1a\xf4\xa4\x1b\xc0\xbc\x16\x8b\x1c\x01\xb2)\xc0a\x07\xa93\xed\x89\x1f\xc0\x1f\x85\x95\xc9cg!\xc0\xd9N\x1a\xd5u\xbc"\xc0\xff\x95\x7f\xb4\xfd\xfe\x1b\xc0\x15\xa5\xd4\xa6N\xd3#\xc0\xec\xa0\x11\xea\xfd\x02*\xc0\xfd\x93KC\x9a\xc3"\xc0MW?~\xda\xcc!\xc08\xef\x9c\x1c\xe2X#\xc0\x0f\xd0\xd6\x0e\xbd\x9c&\xc0\x05\xc9:\xbb(\xa1\x1b\xc0\x94\tn\x92\xa5\x17!\xc0\xe3\x9b\xa4\xbb\xa9\xd8&\xc0\\A\x15\x8f;~\x0b\xc0\x8b\xb9\xff,\x04\xec\'\xc05D+\xe2_\xd7%\xc0&\xd9\xb0\xd4#\x16!\xc0\x84\xdagTS\t\x1f\xc0#8\xf9\xa7\xd7V\'\xc0\x99\xb8\xc1\xd5\x04\x1c \xc0\x93\xe6\x1b\x88{\x93\x00\xc0\xeed\x83~\xcad\x0b\xc0Xy\x99x\x98\x80$\xc0\xc0\xd3\xb2\x87KF\x1b\xc0\x98\xda\xfe|\x89\x88\x1f\xc0\xfea\x86\xa38Z!\xc0\xf5S!\xe4\xd3d \xc0Y\xa5B\x8e\x82\xa8\'\xc0>\x88\x84\xba \x1d\x1c\xc0\xbf\xcf\xd3\x9d\x0c\xac\'\xc0\xd3\t\xe9D\xd9n%\xc0\xa7\xb3qqj\xee"\xc0!l\xe1\x0e\x9a\x82\x1c\xc0\xde\xaf`\xbc;8&\xc0\xa5\rl\xba\x08\xc0*\xc0\x84N\x95\x83\xfb\x91)\xc0\xeb~~\x14\r\x05"\xc0\xd9G\xe1\xfc\x01\xd7(\xc0"\x7f\x91\xaf\xe9\xb6#\xc0Wk\xe4\xad6S)\xc0\x1a\t\xb4\xed\xea\x07(\xc0\x05gp\xbd\xa5\xcd*\xc0\xa1\xfc=C\xb5\x8d\x1b\xc0\x87\xff\xff\x9c,\xdf\x18\xc0\x0e\x87\n\xb6\xf8\x11\'\xc0<d!L;\x01$\xc0\xa6\x19\xd0\xc7\xa3\xe9\xfc\xbfx\xcc\':\x15|%\xc0\x9c\xcaAF\xbfs(\xc0)c\xd2$\xec\xd0&\xc0:\x19\xb9\xc2(E#\xc05\xc9\x7f\xfc4\xd4&\xc0\xd7t+\xf6\x8d\xe6&\xc0\xf4\x82\xc8Z\xf6&(\xc0\x95\xb4d\x83$\xa7!\xc0Z.\xe5P\x10f\'\xc0\xc2\x04s\x82\xa1\x8e\x1b\xc0\xf7\xa8\x95\xad\xd7\x96\x03\xc0]z2Y\xe9\x04$\xc0I]\xdel\x07\xde\x1d\xc0\xa1\xe5\x9aU\xebs#\xc0y7;\x91\xaf4$\xc0K!\x08x\x8a"#\xc0}\x1b\xf9\xddV\x00$\xc0s7\xb9\rjm#\xc0\x8e\x1b#\xef&\xa1!\xc00#c\xbaR\xa5!\xc0\xb2\x96\x1b\x07\x0b\xa8\x1b\xc0YC\x1e\x8e\x9d\x03&\xc0\xe4\xdd\xa0 \xda\xa9\x1c\xc0\x9c]\x83-\xa7\x07 \xc0y\xd0\xbb\xfc\xcb\x97\'\xc0\x834\x02\xf3F\xc3#\xc01]\x19("\xb1*\xc0C7\xa9\xc8\xeb\x8a(\xc0\xa7\\xi\xea|\'\xc0.O\xc4\xfb\xael$\xc0\xa4\xfc\xf7v\x01\xdb\x1e\xc0ohD\xa0\x8f\x9c"\xc0\x7f\x1c\xde\ns?!\xc0E\xd2\x92\xe2\xccy&\xc0\x19_B\xe4\xfc_(\xc0\xae\xb1\xfe>&\xe7"\xc0\x0e\xdeK\xa4Yn\x1f\xc0\xeb\xc0\x1f#=\xf1(\xc0\xc0#\x88e\xf4\xc5*\xc0\xc9\x98\xb3\xa4Q5\x1c\xc0\xfa\xd0i\x97\xeaZ\'\xc0m\xfa\xe0k$\x83#\xc0\xd3=\xc1\xbcs\xb9\x1b\xc0\x08\xfd\xc7\x14N\xd1!\xc0\xe6\xcd|\x98\xbd\x02\x1d\xc0\xb0\x03Wl\xca3+\xc0\xa6\xfc(\x17\xc8&*\xc0\x83Hn\x833\x14\'\xc0l\xa7\x0c\xac\x89\x15\x1c\xc0[b\xdb\xc5\x80\xa4)\xc0fH\x85 \xfdu"\xc0\xfaF\x9e\xc82\xa7 \xc0\xda\xb4B)\x15\xff\x1e\xc0\x89\xab\x15\xe3\x85<\x10\xc0\xca\xf0+\xbahq)\xc0\'\t\x11\xe2\x1d~$\xc0\xdaT\x18\xf1\x8d\xe0\x07\xc0\x0c\xac\xd0;\xc5.\x1b\xc0Jg\xed\xca=z#\xc0\xe1W\xd2\xa1\xbb\x19\x1f\xc0"\xb1n\xfc\xe3\xbb\x12\xc0~?Dc\xad\xb0)\xc0\xd2\xecv\x91\x81\x1c$\xc0\xda\xc6\xf4~\xc4\x06(\xc0\xcd!\xab\xe6\xf7\xbe"\xc0\xa8\xd1"\xcc\x03\xa9 \xc0u\xc5\x1c\xcaz\xe0$\xc0.p\x9b\x81%+"\xc0\xba7 .\xa4\xb4\x1e\xc0\xb4\x01\'\x81\x8d\x11!\xc0\xbc\xea\xb5\xbe\\\x1b\x02\xc0\xec\x0fN\xee\xdf\x8d!\xc0\xf8\x17m2v\xf9\x01\xc0\xf1\xe8\x0bD\x9d4!\xc0\xb9S\x9aZ\x92\xe1%\xc0\x0fB:\xca^\x9b&\xc0\x08\r\xcf\x88~5\x15\xc0U\xf0\x82\xf8.\xff\x18\xc0s\xba\xcfh\x10b!\xc0e\xb7\xfe=\xd6\x00\x01\xc0\xbd,J\'O4\x1d\xc03a\x00x\xbd3\x1e\xc0\xd6\xa3G\t\x02\xf1$\xc0f\xc8\xf8\xb8\xefq!\xc0\xbci"=\xbb\xa6 \xc0oX\x1c\xcb\xce\x8a\x14\xc0\xd8\xb7\xb1)(\xf3\x1e\xc0\x8e\xfb\xe03\xec0%\xc0\xd3\xbb\x14\x915\x15\'\xc0\x0b\xd0G\xa2\xb1\xfd\'\xc0 \xe8\x0b\xa9\xb8\x9b\x1f\xc0\x8as\xe4F-\xc5#\xc0o\xaa\xbf\xce\xc9\xbc\x14\xc0\xc5\xf6\xbd^Z\xf1\x01\xc0"\xfd\x87\xfbP,\x10\xc0\xce\xc4\x08\xe3\xec\xbb\x11\xc0\xe2\xfbw\x9f\xc7\xdc$\xc0\xe7Kx,\xd4\xca#\xc0\r7\xc3\xeb\xdc\x04\x12\xc0\x82\xa0k_\x9e\x8d"\xc0\xaa\x7f\xa7l\xf8k\xfd\xbf\xf8\xa4\xe9\xec6l$\xc0\xf4\x93\x8d-\x05\xd7%\xc0\x0b\xc6\xa1\xdf\xf6\xad\x1c\xc0T\xa1\x18\xde\x86\xfc%\xc0\x00\xd4\x1aH\xcf\xe1#\xc0\xd3\xfc5Hvj\x00\xc0\xaa_\x14\'\xdae&\xc0\t\x87#\xe4HZ!\xc0>_\x999T\x8a\x1b\xc0\xeb\x06X\x9e}.\x19\xc0yi\xa0S\x02\x90%\xc0\xfa\x84\xca&\xb4N\x10\xc0\xf3\xc9\x96\xbb\x16\x1b\x1c\xc0\xbe\x12{\x07XW&\xc0\xe9\xf8\xfcE\xb6\xda\xff\xbf\x91\xf9\xae\xc9S\x94)\xc0TX\x13(\x9b\xa4\x1b\xc03\xcc\xc3I\x08\x97\x1b\xc0/\t\xff\xb5\x9d\xfe!\xc0\x03\xa1\xd4\x82,\x9c\x1b\xc0\x11pM\x16\xdf\xb2)\xc0J\xe4\x11)\x01\xfa&\xc0\x1f\x1d\x8f\xfa9\xaf\x0e\xc0&\xb0\xd2H\x0f\xac$\xc0\xc1LN\x11\xe9\x91\x1b\xc0*Y,\xaagk\x11\xc0\xb0#?\xc9\xbf\xa5\x1b\xc0J\xaeQ\x8aje\'\xc0\xabY\xe9S\xf2\x03\x1c\xc0\xe5\xceS\x98\x13Z%\xc0\x11l\xed\'\xe3"\'\xc0\xb3\xab\x94\x9f!K%\xc0\x87\x91\x94n\x95\xba\x15\xc0\xfd\xf0Lc\x85\x98\x12\xc0\x99\xb2lX\xbd\x14\x1d\xc0\xd8\x91 !\x0cu(\xc0\xa8\xec\x0c\xfa\xacw$\xc0#"o\xe6N?\x14\xc0C:M\xf7\x85B(\xc0\x1c9f\x07\xf2\x03\x12\xc0\x7f\x90,\x92\x08\xac\x0c\xc0\nI\xec9\xb6\xb1)\xc0\xe2S_\xdb\xac*%\xc0@\xe22XQo(\xc0\x95\xb1\xe4\xe5F\xcc\x1b\xc0\xecL\xf4\xb64\x87\x1f\xc0\x019\x06\x8a\x9ei$\xc0\xaa\x1a}\x06V\xec&\xc0P\xaaLC\x948%\xc0\xbf\xfa\xa0E\xe5\x19&\xc0\xb3\x98\xbf\xcf\x86\xe6\x11\xc0\xd2{\xa8\x1bP\xa8\x1c\xc0\xad\x15\xb2\xf4\x04T \xc0\xca\x1d\xa0\x9a\x92\xe6\x1f\xc0WL\xc3\x957\x00\x14\xc0\x9c/\x86s\xc1\xa0&\xc0\x8fbd6\xa2\xb8%\xc0\x8b5W8%h%\xc0\x8d[\xce\r\\\xe6 \xc0<".\xc7Ad\x12\xc0l\x85@\xf7\xe2\xd3&\xc0\xbe?\xd0\xe4\xa2b!\xc0\xdc9\\\xb7\x1be \xc0X=e\x19E\xce)\xc0T\x15\x04\xc6\xe6\x86\x06\xc0\xa4\x16Z\x9bC1%\xc0\x98\xe3\xe9fS\t(\xc0$"\x07G\xfe1\xff\xbfL\xd1\xca\x93\r\x83\'\xc0\x08\xfe\x14W>\xcd)\xc0\xc8\x80R\xde\xa6\x83\'\xc0\x0b\xe3P+\xe4\r \xc0\xd6z\x93mE\xa6\x11\xc0E\x99\xc3\xd9\x8e\x14(\xc0ch\xfa\x8e\xf1\xb4\'\xc0\x94\x88X\xd4\x05\x16 \xc0\xbeS\xbf\xae\xee\xb2\'\xc0\x8e~\xc6:\xcc\xec\x16\xc0\xc5\x89+\xae\xef\xe8$\xc0\x9f\x04\x99#\x92\x00$\xc0\xb5\x96\x92\xf1\xe9T\x11\xc0 \xcd\xdc\xd5 ,\x1d\xc0\xfb\x00\xb3+4\xdc*\xc0n~9\xe9\xd3J%\xc0!J\xfd\xb8%\xcb%\xc0o`\x12IC,\x02\xc0\\\xda[\x86\x9dV\x16\xc0\xa1\xaeY\xb1\xab\xa7\x08\xc0!\xce\xd9\xd7w5\x1b\xc0\xd1\xf1M\x9e\x07\xf0)\xc0\x131\xf5S\xc0])\xc0\xac\xc0\x82\x84\xec\xb9\x1e\xc0\xb1\xc5\xf1\xc6\xbd\xdf\x1d\xc0\xf0"I\x8d\xac\xbb*\xc0\x1b\xc2\x93\xf3\xee\xf3\x10\xc0b@\x9c\xe8\x1a\xf9\x17\xc0\x07\xa2\x08[\x82v\x01\xc0\r\x8c\x93\xe3x\xb0\x1e\xc0\x9f\xed\xf4%\x8f\xb3\x18\xc0w\x0fI\x97\x9b\x97(\xc0z\xd6\xd9&p\xcd$\xc0;\xa6\x9b\xeb\xf6\xd4\x0b\xc0-\x03\x7f\xa1\xed\xb8!\xc0\xddH\xa9\xa55\xd6\x1c\xc07$ \xff\r\xe0\x10\xc0\xd3\x1b\x10\x8bQl$\xc0jN\xea\xb9`+"\xc0\x87\xd8\xa7)\xce9\x00\xc0$\xe6\x85\xaaj\xa5(\xc0\xa53(\xfa\x95\xf1 \xc0\'\xe3\x89\xf9\xba\xb0%\xc0\xf8\xea\x90\x82\x93\xb8\x1c\xc0v\xc4\x11\xe7\x084\x1c\xc0k]F\x1f\xde\xbe\x1d\xc0\x9d,cC\xff\x80\x01\xc0`\xf5\xd0\xf1N\r \xc0\x9c]\xf1\xa1\xd3\x00$\xc0\xcd)\xe17T\xcb\x1e\xc0-\xdd\xb7\x19\x84\x0c+\xc0?\x7f\xc5\xee\x85\x0f%\xc0\x80\x91\x1c\x03\xf5A&\xc0\xc1\xb7\xdfD\xf7\xdf\x1c\xc0\xb5po\xbb\xa1\xed%\xc0}\x10\xf0\xaf\xb4\xc6\x07\xc0B\xe6\xe9)\t\xd6$\xc0\xdb\x1c\x97k\r\xe0$\xc0\xbeh\x0bV\xa3\xbb \xc0\x03\xd1\xdc\xf6\x92\x95 \xc0\x9b\xce\xed\xe6C\xdf(\xc0n\xb0c\xdf\x9ct\x00\xc0\xf5;Rl\x86\x98\x1b\xc0\xc5HEH\x02\xd1\x01\xc0\xc2\xfd\x9f^lu\x1c\xc0\x0f\xa14\xc4\x12\xce\x18\xc0_\xd8\xd6\x93<\xc0"\xc0 \'\x7f\xe2\xcf\xf1*\xc0\xc7CI\x95\xee\xe5&\xc0Z\xb5\xe3^n%\x01\xc0\x8a\xdc\xabB\x17c"\xc0 \xa0\xe5\xde\x1b\x87$\xc0[\xc6\xc9Y"\xf0$\xc0\x14(j,a\xe2&\xc0\x16\xcc\xa2\xb8\x96\xec\x14\xc0G%\xc9\x1f\xdf9)\xc0\x99R"\x15(\x15\x1f\xc0+3%)\x91E)\xc0\x94\xe7\x98\x9a\xa0\xa2(\xc0\x86\x8bZ[\xe2\xee$\xc0^\x96\xeb\x8b\x04\x07$\xc0\x1df\xfen\xf2\xe5#\xc0S\xf0\x9b\xce\x8a5$\xc01\xbdk\x9a9\xbe!\xc0S\xc6\xb8\'\\u\'\xc0\x1a\x12X_\x14\x15\x1c\xc0}\x9f\xa5\xa8\xab\xa7#\xc0\x843\xae\xe8\x92\xff$\xc0\xb3\x93\xb9\x13Z\xf5$\xc0tPc\x97\xa0]%\xc0\xd9\xe2\xbb\xbd\xff\xcc#\xc0\xd2\xe5\xa1t\xd0\x85"\xc0\xef\xa2 iq7$\xc0\x1a\xf9\x8b\x997\xcb#\xc0>\xa2\x8c\x17\nG)\xc0\xbdG\xb6\xb15Z)\xc0]\x82\x02$&\x15%\xc0}\x96hs7U$\xc0\xd0\x940u\xe0\xf8&\xc0s\xbc)Y\xc9\xff%\xc0e\xe78,\xba\xb9\x1b\xc0\xf4\xa5\x05\x11\xc3V\x10\xc0cEi\xfe\xa0\xb7\x16\xc0k\x86\x92\x04\xe18"\xc0\xd97I\x19\x10\')\xc0<\x1a \x0f\xdbY \xc0U\xec3f\xe9^\x04\xc0\xcd\x08\x95Qv\xa4(\xc0\xf6`\x10H8\xf7 \xc0_\xed\x80\xfa\xb9\x8b\x0b\xc0$\xf0\x9e\x95t\x8c)\xc0\xe5K\xb6/\xd6?*\xc0\xbaTH\x14M\xb7$\xc0\x92\xf0\xeeU\x86s\x1b\xc0\x980\x1c\xa9c\xad#\xc0\x00\n\xeezE3\x1f\xc0\x13\x94\xfc\t\x8c\\$\xc0w^!E\xbd\xa0\'\xc0\x81\xf6\x88\x9d\x0c\xfc\x07\xc0\x84M\xf7T\xdfJ\x10\xc0\xe0u\x06H\x1eY!\xc0\x12f\x02\x98\xea\xf7\x1b\xc0\xff\x99\x03\x85\xcf?\x1c\xc0PL\x96T\xd7\t(\xc0\x8a\xad]\xee b"\xc0m\xb0\xd2\xaf\x99^\x10\xc0*\xed\'.\x8c\'\x15\xc0\xfekF\x1b4C\x1c\xc0\xd1\xf1\x11siM&\xc0\xd9\x1c\xc86{\xba\x12\xc0Q\xf9@9\xfa\xb3\x1c\xc0u\xe7?\xbeP\xb4(\xc0@t\xe2\xc7\xc5\xb7\x1b\xc0\x1c\xa4\x86\xc1\x9f;\x1d\xc0\xfa\xe1`\xef\xd2\xb7\x1c\xc0\x86\x82\xb2\x1f\x05\xe1\x18\xc0\xd4\xdc\n&\xbe\xcc"\xc0\xa7}\x82\x13Z:\x1c\xc0\xdcT\xc5\x95\xdc\xb3\x17\xc0P\xc7\x87D\xe1;&\xc0_Y\nE\xadi$\xc0\x00I!\xa1\x82T#\xc0C\x98\xf4X\xe2p+\xc0\x8eUp\x05\x1fo\x07\xc0\xadh\x90gdl\x1f\xc0\xfe!\xd0^Q\xd0\x1b\xc0\xb47\x10\xe2\xe3+\x10\xc0\xf7\x8e\xcb\x1d\xd8\xa8 \xc0\xc4NQ\x89\x9a\xc3\'\xc0\xcc\xdb\xd1*r\xe7 \xc0#\x19\xee\xf2 S\x10\xc0.hR\xfc]/ \xc0\xc0\xa1A\xf08\xa0\x1b\xc0\x1e\xcc\x0en\x1d\xea%\xc0\x80\x16\xd8\xda\\P\x06\xc0Q\xcb\xa5\xcf\xd9\x7f"\xc0sV\x04\xfaPS\x1c\xc0 \xfe\x1a\xc6h\xf8\x1f\xc0\x9d\x86\x80\xd0\xf6\x9b\x12\xc0q\xde8T?\x05"\xc0?H\x065n\'&\xc0\xc7K\xd0\xd1\xc2\xbf\x14\xc0q\x8c\xb2x\xe2\xee(\xc0L\x81\xa7\xcb"\x13*\xc0\x86-Fw;t\x07\xc0a*\xe3\xf9\xe6\xba\x1b\xc0\x02:.\n\\s#\xc0\xb3G/\xe8\xb18\x1d\xc0)\x12v\xec\xe5\xb6%\xc0\x1f\xce\x81\x8f\xf7d\x11\xc0\x84\xce\xa2!\xd7#\x10\xc0\x0c\xbf\xa8\x15\x98\xd7%\xc08\xb8\xc1\xa9Jk$\xc0(\xb6\x1e\x06\xa9\x9a&\xc0\xa7\x04H(w\xfe%\xc0\xc9P\x1c\xfcKq\x1e\xc0C\x82\xa7\xa69z&\xc0\x99\xb8\xe7E\xec\xe6$\xc0\xb7\xd8\xc1(\xfa\xce$\xc0\xec(\xf6\xec10$\xc0\x93}x\xb4\xce\xdc\x1b\xc0\xc3\x938j\x03@!\xc0P\x8d\xf8\x8d3(\x1d\xc0\xaa\xeft\x8b\xb8[\'\xc0\xae\'\x99"\x06\xc1\x1b\xc0P\xed\xfd\xbb\x01\x83\x12\xc0\x93q\xa0\x85!y#\xc0\xf7\x88\t\xf8{\xd4\x1f\xc0\xad\x8a\x8b\x85\x8d\xee$\xc0\xac\t\xe8\x1d\xb3;$\xc0\xd1\xf0T \x9f\xbd\x18\xc0\x05\xb2V\xe2m\xee%\xc09\x9fj\xb5\xbc\xa6)\xc0\x8b%n\xde\x14\x16\'\xc0R\t\xab\xa8\xb9O)\xc0\x02\x91\xa9b"\xb3)\xc0~H\x94\xa5\xa6* \xc0\xc4\xa9\xde7\x1fn\'\xc0\xb2d\xf4:\x02L\x1e\xc0D\x88\xc4\x7fw\xf1\x01\xc0mVg\xdd\x7fq"\xc0\xaap\xbe\xa7\xea\x1f\x1c\xc0\xfezfz\xff\xf9!\xc0\xf0">\x98\xdd\xd1\x1f\xc0V\xb4\xbbZl\x03\x18\xc0\x17\x90\xa5\xcb\x10\x8c&\xc0\xfc\xd9$y\xb3\r\x1d\xc0\x132a\xca\xa9\x88&\xc0\xe0\x99\x99z$:&\xc0v\xde\x031d\xcf\x1c\xc0\xef\xb4\xf8\x90\xe8$%\xc0b\x8f#\xb6Z\xdb(\xc0\x9c\xcclt\xd3P(\xc0W\xef`Fe_)\xc0+\x00\xa8O\xf6\xb3\x18\xc0\xe6\xb7\xc6\xce\xad\x1e%\xc0)Wn5\xf2\xf7!\xc0\xce\x7fqJ\xb1\x08\x1d\xc0\x1d\xce\xf6\x98\x11\xea\x11\xc0\xed\xb3_G\xbc\xc3!\xc0\x90}\xfc\xc7Oa\x00\xc0$\xfb\xf4]P*\x15\xc0\xe1\x07\xeb\xb6\xb8\xa8\x1c\xc0\xa0\n\xe8\x05!\xa8\x1e\xc0\xcb\xa3&\xcb\xf1y\x01\xc0k!\x8a\x9a\xb2\xd0\x1e\xc0!\xd9K\x94`I\'\xc0\xdd\x96V\x13O\x85!\xc0a\x84\x0f\xd4D\xf4\x1d\xc0\x9b\xa3\x85(\x86\xe8&\xc0\xecE\xbbb\xaf\xc1!\xc0\x82\x03\xa8\rZ\'%\xc0\xc9\xf6\xc8\xd3\x1as!\xc0P\xc3\x96\x97$l$\xc0V>\x0b?\xe8,!\xc0P\xbc=y\x9fi%\xc0M\xf0\xdfU\xbc\xa7\x1f\xc0`J{\xf9,\x02%\xc0x\x1d\xbfQ\xc6\xe8$\xc0\x08D\x00\xb9k)%\xc0\xe6\xc7\xafo\x08.%\xc0\xa2L\x1dj\xac \x1f\xc0x\xdbI\xeba\x18%\xc0}\xc7\x1fsP\r\x1f\xc0g\xac8/\x81l!\xc0\xad\xdc\xbd\xa2\xbb?&\xc0\xf0\xee\xdd\xde\xd5\xb1\x06\xc0\xb1\xb5\x00?\xa0l%\xc0&\xb9\xed\xc2\x1a\x1f\x00\xc0\x15N\x7f\xf1\x83\x15%\xc0\x00M\x0e\xa4\x84\xb8 \xc0 \xba#\xc6\x18\xbb\x1b\xc0Y\xb5\xbb`.\xf4#\xc0\xcd\xa0\xee\xdf\x0fo \xc0\xe4\xec>\xbb+\xde(\xc0\x11q\x95gk\xe9(\xc0\x0f\x18\x08\x1d\x89O\x1b\xc0$\xf3\xa5\xd1X]\x18\xc0\xb51\xa1Ua\x10)\xc0_\xb2l\xaf\xf5\xbc\x18\xc045\x9e\xa3\xc6?\x1c\xc0X\xfd\xb6N\xca\xb1\x1b\xc0\xd0[_Z\x84\xd2\x1b\xc0X@uw\xd4n\x1c\xc0\xa4\xcfzS:\xc9$\xc0pLR\xa4f\xb8!\xc0\xc5\xfa#\xe4\xf5\xb4\x0b\xc0\xfbZ\x0c\x02!\x95\x0b\xc0*\xdb\x8b\x84\x83\x17\x01\xc0 +G\xbf\x1f\xdf\x07\xc0\xc5\xc5\\\xb3\x1e\r \xc0\'u\x1b\xf3/\xe2&\xc0R\xd8\x14\xc8\xa3~&\xc0\xc6\'\x983\x84E\x04\xc0\xd5\xc2E\x1d8\x07\'\xc0\xe1U\x8cy\xd5\xb5\x16\xc0;\x93\x1c\xa4\x89\xe0\x10\xc0}\xe7-L\xef\x11\x00\xc0\x0f\xd8\xc7\xf0\xbcY)\xc0]\xb4u\x02\xa5\x13\x1f\xc0\x17\x83,$\x0b6 \xc0\x8d\xcd\x99\x0f\xe49%\xc0\xe6j\xfa;K\xd4\x1e\xc0x\xdc\xb1\xb8\xd6\xd1\x1d\xc0]$]X=\xe7%\xc0\x92R+\x8eL\xa5\x05\xc0^ $\x8b7\xdd\x1c\xc0\xbcq\x96*\xb4X)\xc0\x9fin\x0e)\xdf\x1b\xc0\x190\xc1=Co)\xc0uA\xe2;\x8fC)\xc0\xbc\x925\xce=\x8d$\xc0\x1f\x06\x9e\xcc.\xee\x11\xc00\xa0f\x96\xee\xb2(\xc0+\xa5A\x97\x80\x92\x11\xc0$~\x15M\xc8\xcb!\xc0\x1b\xc3\x96Vd`\x0b\xc0\xd6\xa8\xbe\xb5\xb9~%\xc0&\x1b\x82\xe6\xbc\xa5\x1e\xc0\xf6\xf7&\x8f\xb3%\'\xc0\xcf\x14}8\'\xbc\x11\xc0\xcd\xac\xf5\n\\.\x1e\xc03\xcc\x8c\x1a\xf6R\x1c\xc0o\n*h\xcf(\x10\xc0\xdb/z8\xda\xb2"\xc0\xd2\xed\x02/\x92n\x1b\xc0\xb0l\x9e\xb2\x9e\xea\'\xc0\xdb2\x9f\x86/\xe0\x1f\xc0\xb2\x83\x9b\xe4\x93\xd4(\xc0\xf0\x04\x86\xc5\xbb\x07 \xc0\xd8\xbfdp\xcf>\x10\xc0\x1fJ\xb0\xc3,\xa2(\xc0%\xf9\t\x908\xc3(\xc0\x9e\xb6\xb4\x12\xc5\xd0\x1d\xc0\x18\xd9\xaf\xe6}\xb3\x00\xc0\x9dp1E\xb8=\x00\xc0U\xdf(\x072\xf2\x1e\xc0\xf2\x80\xfd\x9ct\x0f)\xc0T\xe3\x9c}\xae\xb8\x1b\xc0\xd6:\xbdD\x8f\xcc\x06\xc0|E\x8d\xd9S\x03#\xc0Yo\x8eq\xfe\xa0"\xc0\xb6\x11[{\xffd\x19\xc0\x8f\x87c\x8bI2\xff\xbfCt\xb4@\xf5;&\xc0\x9f&*\xbb\x96{$\xc0\xdf|\\\x94m.\x01\xc0(}A6{\xe3\x17\xc0\x97\xd6A\xa7\xa5\xff\x13\xc0\xb9\x0c\xc9\xbf\x0e\xe8\x1e\xc0G\x11N8=\'\x1c\xc0 K\xfb9\x0f\x1b+\xc0\xe8\x02\xc8\xfdt\xbb%\xc0\xc5u\x9c\x0f\x0b+)\xc0-jy\x0cW\xba\xfc\xbf\xee\x86E\x13}\xfb(\xc0\'nKKM*\x0e\xc0\xdbI\x0eT\xfe\xd1(\xc0\xd0\xf4\x83"\xd4\xf9\x00\xc0_@.\xd2\x0c\xf7\'\xc0\xd4\xe7\x04f\xca\x13%\xc0%\x9e/\x18%\xee$\xc0G\xb8\x07\xf1\xa6\xbd(\xc0\xd5I\x96\x80\xe9\xcf\x11\xc0)-J\xe7L\x1a)\xc0L^|9\x13\xb3$\xc0m\x12\x121\xb5U\x10\xc0\x84\nl\xab2\xef#\xc0BY\x14\xd4\xbf\xe9(\xc08r\x93jX\xda \xc0\xf0\x06U\xa3O\xdd\x13\xc0\x8d\xd5\xccs\x80\xd4\x13\xc0\xeee\xbeq\xdb\x94\x00\xc0\rg\xa3d\xe9\xb0&\xc0`\xcd\xa8\xfb\x03\xcf\x06\xc0\x91U\x12)\x90h\x18\xc0\x9c\xa2YO\xcf"(\xc0R0C\xa3\xc8\xb2\x1c\xc0=\xa2\x8c|\x83\xf3\x16\xc0\xa1\x8e\x1b\xa3\xf8\xfe \xc0*\x8f\xf1:\xd7*\x1f\xc0\xa9h\x13\x94\xd8X*\xc0\xa2\x0e\x0f\xbb\x1f\x02\x16\xc0\x88`\xa9SF\xf3*\xc0\xd3\x9e\x03B\xa6C\x1e\xc0\xa1\xf8\xe4\xc2\x0f\xf7*\xc0\xc2E\x96<\xfc\x86\x1d\xc0\xef\x9c\xd6\xd4\x8a\x8f\x1e\xc0X\xf61\x19\xd0l(\xc0Ei{#x!\x1d\xc0\xc5\xdb \xbc\xf3\xd0*\xc0\x05\xa4\xc1,o6\x10\xc0F\x1f|\x9b\tg$\xc0%\xf9\xf2\x18\x0b-\x10\xc0\x87\xa2|\xc8\xb1+$\xc0.\xbf\xc6]Op&\xc0\xa6\xf0\x88-\xa0\xde\x1f\xc0\x1b\x8c\x02O\x9a\xf7#\xc0\x1b\xa8\x9e\x95x\xb7!\xc0)\xcc\xf5P\x06d\'\xc0\xcfm\xa1QM##\xc0M\xa5\x00\xc5\xb5g(\xc0\x18\xd3\xe8J\xe1I+\xc0\xd4\x17\xa5\x18\xd8Q$\xc0\xc5.\x85\xf8w\r%\xc0\xa3\x10!v;}\x19\xc0\x81\x08\x86f\xc9\x9f\'\xc0\x0b\x9cr\xa8t\x19!\xc0?\xccwt\x1cR!\xc0\x8a AOR\n\x1b\xc0\x88\xaa\xf5u\x9c\xe3*\xc0\xecIF\xe5\xacM\x1a\xc0b\x03\xf0*\xd9\xa3&\xc0\xdfPx\xd4\xebi$\xc0g\xf9\x19\x1a\x03\xf6\'\xc0-\xe91YG\xb6\x1a\xc0f\x1c\t\x0e\x7f9 \xc0\x9b2\x0b\xd50\x82\'\xc0\xec\xeb[\r>\x00(\xc0i\xbc\x03K\x8a\xa8 \xc0w\x81\x1dS\xcfw%\xc0\xb3\x16{\xdd\x11\xac\x05\xc0\xbaL\x8e\xf1\xb8\x1a%\xc0{0*c\x1a8\x11\xc0c\xad\xe6&\x08\x80(\xc0\xaa\xc9\xad\x84\xe0?%\xc0>\x19RK\n\xf0\x1f\xc0o1\xf8\xaeq\xae*\xc0\xc8\xf1\x1c\x00\x979$\xc0\xfd\x92\xf5\xafn\xa1\t\xc0\xf3qsr\x9f.&\xc0\x18\x8d7Z\x18\xd3\x11\xc07|\xa5\xc0\n\xac$\xc0\x94\x1d\xc9s\x816(\xc0\x9a\x1d\xb2$\xfc\x1c\x06\xc0\xf9\xc6\x85\x98\xfc\xb8*\xc0\x8eSh\x9a\xdb\x1e%\xc0\x91f\xd8RT\x13%\xc0\xef\xf1\xecc\xa3~\'\xc0\xca\xee]\xa3*\xec\x1d\xc0\xb7\x12\xdf\xda5\n\'\xc0\xfd\xaek\xee\nZ\'\xc0\xa5\xde@M*\xd0\x1e\xc0F\xe0\x0c\xef\x91\xda \xc0\xaa\x14\xc6\xfdzq\x01\xc04}}\xde\xf9m!\xc0\x18=\x1c\xad\xf6\xfd\x1e\xc0\xb0;\x9a6\x18\\\x1a\xc0Q\xf9`%\xba\xc6\'\xc0\x0e\xf5b\x0b\x05#\x16\xc0\xfc/K\x03\xb0Y\x1c\xc0\xd5\x08\xeb\x9cR[\x18\xc0\xe4YI\xc1hl(\xc0I;\x0f\x18\xc5\xb4\x1c\xc0\xe6\xdb\xd8\x9a{o(\xc0\x18#dE\x9b\x7f\x11\xc0\xd0\x97\xfd\xf3\xe1q(\xc0\x16\xadG\xfe\xc5\x1b\x19\xc0\x19\xa5t\xe0\xd6\xfd%\xc0\x98M\xf6\xe0\x17w\x1b\xc0\xdc\xa0\x1f\xa9L;\x16\xc0\xa6\x15\x11]%\xda\x10\xc0~!\xee\xdd\x9e\xe1\x11\xc0\x08\x9b\x19\xda\xa5\x80\x1f\xc0\xd7\xaeX\xb84\xe1 \xc0\x10\x8e\xda\xb5\xb5\xdf\x1c\xc0\xb3\xc1>l\xb4\x84$\xc0\xc0\x0b\xee\x8a\x91G)\xc0\xfc7H\'\xd2\x9b \xc0\xb7\x8dN\x15b1\x1b\xc0\xa6\xbeDE\x86\x12\x1c\xc0\xe2\xaa\xdc\x93\xb2\xe5$\xc0\xd1\x95\x80\x00\xb0W\x11\xc0>\xb3\xe5\x8bO\xf0\x11\xc0F\x10 v\xfdA\x16\xc0\xf9*/\x91\xe2\xb3\x1c\xc0\xae\xde\xa6\xd3\xdeA\x1c\xc0?)6\xb3\t\xc9\x1d\xc0\xf5B\xfbH\xee\x99\x00\xc0a)\xd4\xf2Z\xf5\x00\xc0v\xed\xd4\xcf\x19\xab\x1c\xc0\x8f\x8fb\x14\xa9\x9c\x07\xc0\xec\xcc\x91c\x11\xc7\x1b\xc0\x9e\xfeGDh3\x08\xc0\x12\x9a\x9d!4\xc4!\xc0i\x88\x89\x0c\xbb\x8d\x07\xc0\xd1\xda^\xe3\xffD%\xc0\xaf\xc5Ht\xe6\x1f)\xc0\x9a\x98U\x81\r/\x00\xc0+y\xe4"|V)\xc0Y $&\x9a| \xc0\xb1\xb3\x97\x83+\x8f\x1b\xc0t#H\x1f\x1f\x85\x1e\xc0O\'$\x95\xed?\x11\xc0$a\xd5\xe4\xbdS\'\xc0\x0f\xffO\xc5a\n+\xc0\x15\xb9\x9f \xaf\xb0\x10\xc0\x9b\x12\xe7\xea\xc2X\x16\xc0d\x9d\x8ew\xb5C\x1b\xc0\xd0r\xa8},t%\xc0\x8f\xd28\x82\xcd{$\xc0>\xb7\xf9\xe6i\xc6*\xc0\xdf\x8dDR\xc2\x12)\xc0Y2\x85\xea\x00A&\xc0\x9c\x9f\x1c\xa8\x81\x98\x1e\xc0\xaeCt\x11\x05\xbe\x1d\xc0\xf6\xdf0S\'6\x16\xc0\xfc<\xe2\xa4\x12p\x00\xc0\xfeqQ\xdf\x03s \xc0!\xba\x958G\x83!\xc0\x1f\xc7\x05\xcd"\x1c\x19\xc0\xcc\\\x88H.d!\xc0|8\xf4\x92Y\x06$\xc0V\xa9\xdc\x06\xdc_\x15\xc0\x8d\xde8I\x15\xc2\x11\xc0\x82\xc6\x86\x0cu\xd6\x1d\xc0H1\xf1\x9bO\x07%\xc0\xd4\xd8\x87\x9c\rW\x10\xc0K\x97\x84\xd4x\xd7\x1d\xc0\xf2j\xeb\x07@\xaf&\xc0}\x88A\xab\xf1\x0e%\xc0\xdf\x8b?\x16n\xd8\x18\xc0\xe6s\xbb\xf7\xf1\x96)\xc0\xb0\xb5T\rFg\x18\xc0=\x04\xdd\x00\x0b&$\xc0=Qu\xf1\x02\xda\x13\xc0(FK?q\xe9 \xc0\x9f\xf3\xf5\xf1k\xbe%\xc0n\tH\xce{$\x02\xc0\xdf\xb9\xd3\xe0\x1bL\x1e\xc0\x08HB\x00H\xfd(\xc0\xa4OHs\xe6(%\xc0\x8b\x16\xce\xdf\xac\x81"\xc0\xb9\xb6\x016\x9c\xbb%\xc0W\xbb\xd5B\xa1R\x10\xc0\xd5\x8d\x90\x83\x00X\x10\xc0-v\xe48,E\x1d\xc0B5E\xdf*#(\xc0.\x12\xf4\xd6\x92s\x11\xc0\xbc\xaa\xd26\x9c\xf0\x1f\xc0h?\xfeh\x9c\xbc"\xc0\x97D\x11ZK*)\xc0z\n\xb1\xcfZ\xea\x1f\xc0\xee\x1e\xd4\x98\x8fZ\x0f\xc0\x9dD\x95\xad\xcd\x1b)\xc0\xdf\xe7\xdb\x05\xdb[%\xc04j\xe3\x0b0\xad \xc0\xb9\xc7\x13\xce\xd9_#\xc0-\xd9W\xab\xd9\xb3$\xc0L\xe6D\xb7\xdc\xc7 \xc0\xa1\x9bY\x1a\x8b\xa7\x1d\xc0\xdc\xac\x8bG\xeb\xde(\xc0\xdf\xf5\xac\xcc\x7f\xed$\xc0D\xdc\x9e\xdf(\xdb\x1c\xc0p\x08\x8d\xf3l\xf7 \xc0\x8a\xf0\xfc\x86\xa0!\x1f\xc0\x8at6\xeb\xa8\xd3(\xc0\xd6\xbd\r\x85\x99\x9c\xfd\xbf\xe8\xa2)\xb9\x13\x1d\x1e\xc0\x8e\xa54\xfa\x07\xa2\t\xc0\x98G\xf3c\xe8] \xc05?p\x88\xf8\t!\xc0\x966\xc5\xbf\x00\x83&\xc0IN"\xb3\x03E$\xc0X`Gi\xe1\xc2\x1a\xc0\xf0G(\x1d\xa0\x06 \xc0\xa06\xf5\x9c\x8a\xaf\x16\xc0\xc2I\x87J\x8e\xfd\x18\xc0\xfb\xedO\xa3\xa5\xd6&\xc0<\xd4\x88\x9dx\x14\'\xc0v\xd3\x13\xa6Q[!\xc027\xd6\x08\x01e)\xc0\xf4\xef\x7f\xbdH\xf5\x10\xc0\xcc\xd22\x0f\xf4\xd5\x17\xc0\xffB\x9c\xa2mK\'\xc09\xa0W\xc7\xa9\xe0$\xc0\t\xad\xd6\xa1>\xdc\x10\xc0#>\xe2/\xc8\xbc\x12\xc0J,\xed\x81E{\x19\xc0W\xd0\x86\xc3X\x9a\x1b\xc0\x8f\xf8\xcf\x03\x08\xd9$\xc0\xe2\xa5\x125\xa2\r%\xc0l\n\nZ\x15\x92(\xc0\x92=)I\xf6\xd2\x06\xc0\xbcUYv\xff9\x1f\xc0\x01\xd6\xd2a2\xf3\x1b\xc0\x9d\xc2\x03\xd0|x\x1f\xc0\xe0\x14K\xd59H\x1f\xc0hk\xaf\xbf\xbb\xd1*\xc0\xc8\xf6\xc9.\x10_\x1e\xc0\x81\x15}\x11z\xef$\xc0\x12\xe2v\xea\xe9\x03&\xc0\xea\xbd\x80\xf5.$&\xc0\x03uE\xc3\xbf\xa6&\xc0\xa4\xef\x07\xbf\x1ca)\xc0\xeb\x053\xf4\x84\x04!\xc0`\xe7+\x03\x9e\x87\x1a\xc0\x14\xc9@\x9a\xbd\xc8*\xc0\xd7$\xd2\xc7\xa2\x1a%\xc0\xe95y\xd4\xc67)\xc0\xbb\x0b1}U\x15\x1d\xc0\x1bJ\xfcFD\x15%\xc0\xa1\x03\xf2a~\xa3\x1b\xc0\x14_\x85t\xd4\x11\x1f\xc0\xda-\xee\xc3\x01g!\xc0\xb4\xc6<\xfel\x00(\xc0L\x87\xfd\xfe\xcc\x1f\x11\xc0[\x1dI\x16\xc1\x1f\x1c\xc0EM\xde\x80\xc93\'\xc03V)l\x16\x0b\x00\xc0\xb5m\x8c\x82S\xf2#\xc0\x97:\x00V\r2\x16\xc0\xcd\xb8\x9d\x9bs\x92\x1e\xc0\x94\x87\xa8J\xe0\xda&\xc0\xbe\xbfLO@i\x1a\xc0I@k\x0c;|\'\xc0\xd07\xe2\xf9\xbf\xd9&\xc0\x8d\x1fEy5^(\xc0\xfe\xecBF\\\x8b\x1e\xc0\xd8H\xcf\x80\xeb\x9d\x02\xc0J\xd1\xd4E\x0be)\xc0\'\x84\xd3\xb4(\xc9#\xc0x\x0eF\xea\xcc7&\xc0C,\xd3+\xa6\xfe\x1b\xc0\xa6U?v\xadG+\xc0v\xc3%k\xe7\xb5 \xc0"c^\xfe\x19\x88&\xc0\x0e\xba\x0e\x8bK\xb4$\xc0\x9a\'sg\x9f\xbc\x18\xc0L\xc6\x0c\xb5\xbd\xc9\x1b\xc0\x83L^.T\xd8(\xc0Uj\xf1k\xa3V\x1c\xc0d\xbc\xed\x86*\xae\x1b\xc0j\xa0bg\xfb\xe2\x0b\xc0\xc4\x14{\xacR\x16!\xc0DK\x918\xf1\x95\n\xc0\xf1{\x8b\xe60N\x0e\xc0\xfd\'\xc8\xac\x9aP\x1c\xc0\x82\xe3\xd8\xb0\xe8\xf9(\xc0\x10\xeb\xc2\xdcZX\x12\xc0}\x9d\x99i\x92N\x00\xc0D\x0eH!{\x9c\x1b\xc0\x8d\x98h\x19<\x8a\x1e\xc07~\xd1@\x1b\xe8 \xc0S\xa0C\xbd<5\x1b\xc0\xac\x0b\x89\x83\xe9d$\xc0\xff\xa0-\xaf\xcav%\xc0\xb1\x1c\x97\xf7\xf6\xd2\x1e\xc0}\x96k2b\xb6\x19\xc0O\x10Mu\xa9\xdf\x12\xc0\xf6f)W\xcd\x12\x1f\xc0\xa7\x07r\xae\xa6i%\xc0\xb8\x02\x1f\xba\xb7\xb1\x10\xc0\xcc\xee\x10\x17~#\x1f\xc0\xbfA^ms\xd4\x1c\xc0\xd5\xc9\x00\x94\x8d\xad\x06\xc0?\xe8#}\xde\xb9!\xc0\xe5`\xa7\xd8\xb5g\x1c\xc0\xf0\xae\xb8\xc9)\xaa\x1b\xc0\x16\xa7\xa2>W\x1c\x1f\xc0\xe7\x8a$\x07\xd9\xb6\x1c\xc0\x8a?\xf3/\xb8\xeb$\xc0 \x95\xe7\xd8\x01\x90(\xc0\x00J/5\x06\xe7 \xc0\xe6\xf38\x93\xee\x13\x19\xc0\x01O\xf1\xde\xba\xd0\x1b\xc0S\x14\xf3\x94)\x9c)\xc0SrMw\xe3o)\xc0d\xd1\xfcC\xced$\xc0>\xa5\xf6_\x9c\xca$\xc0\xae\xaa\x03\xd662\x1e\xc0sBg\xbe\xday\x13\xc0qYq=\xcb\x95%\xc0\x94\xe1a\xac\xb8b+\xc0\xab\xaa\xe3D8\xf8$\xc0j\x05\xb1\xe4\n\xb9!\xc0\x0e\xd0m2\x19n$\xc0\x87\xfd\xda\xban*%\xc0O\xe5\xc7\x89\xd6\xad\x1a\xc0\x9afq\xbd\x96\xd3 \xc0\xffC\x16\\\xbbt\x1f\xc0\xffd\xa6p})\x11\xc0%\x16\x92\xc6\xcb\x85\x03\xc0\xb5`m\x01\xbcW\x18\xc0_n\xf5\x80+j)\xc0\x17\xeek4\xc7\x8a*\xc0\x04\x89#\x9d\x18\xcb\x1c\xc0.n\xfcYf\x06\x1b\xc0\xf8\xc1\x1fi\xf2\x18%\xc0\xa2\xa8\'\xe4~\xd6&\xc0\xc6\xb6\x0cv\x9b\xd7\x1d\xc0U\x0eg\xd9\x81\x99 \xc0J\x86xpu\xe1\x1c\xc0b!O^|{ \xc0\x15T\xdb_\x13\xdd\x10\xc0l$0]\x8f\x82!\xc0L\x03<\x0fH#)\xc0e\xd0kI]\x1d%\xc0\xf9x\x1f\x9a\x12T\x11\xc0\\wV[A\x1f\x11\xc0\x8f\x00\xd8\x11\x99\x0b\'\xc0\xbf\x01\xbd\xc7a\xdd\x1d\xc0&\r\xac;V>\x11\xc0\xb5\x13\xe9LR\xdd\x13\xc0\x187\xa04\xd5\x9f\x06\xc0\x8b\xc6q\xdaP\xd2&\xc0R+\x8flN\xd9&\xc0\xc4T\x16\xceUI\x07\xc0\xf7\x0b\xc9\xdf\xef\xec\x13\xc0\xee\x03\x84P\x98\x85\x00\xc0\xcfkVJ\xfd;\x10\xc0e\xe9d\x80\xff\xee*\xc0\xd5\xe6:\xdeG/\x00\xc0\xfa\xb5\xf9\x0c\xc8\xf8\x00\xc0gh[\x03\x98p\x00\xc0\xffN\xb3DDZ\x1b\xc0\xed\xb7K\xd7k\xe5&\xc0Du\x9d\x98\x1bE\x11\xc0Z\xd0xg\xa6\xbc!\xc0\x10\x93\xa1\xfd\xdfz\x11\xc0\xb7\xe6\xb5:\xeb\xde(\xc0*6\xcd\xc88\xeb\x1f\xc0g\x97\x02\xf5=\x7f\x1c\xc0\x08\x8e;y\x9e>\x16\xc0#\xed\xc8\x9bB\xb9\x16\xc0\xf6AI\xb3_>\x0f\xc0\xab\xea\xf7\xda\xf1U)\xc0F\x9b\xd2\xa1\xe0\xfc\x1d\xc0+\xf7JmQ\xf5"\xc0czG\xd8H\xb1\x11\xc0\xba?\xa9\xc5\x82\xb0\x19\xc0\x9e?W\xe5\xb5!%\xc0[-\t)\xb4s$\xc0\x80\xef\x120\xabX\x00\xc01\xe9\xfba\xe5\xd1\x1c\xc0\'r\xa6:\x8bX\x17\xc0\xe7\xb8\x9e\xcc\x8c\xad&\xc0\x9b\xda\x0e\xfc\\\x04&\xc0eOt\xc0m\xba$\xc0[\xca\xe5z?\x90\x1b\xc0\x886u\x0b`u\x1d\xc0\xfd\xb5\xa5\xe6\xef\xf4 \xc0sf\xb5\xaf4Z\x10\xc0\x15F2Z\x1b2!\xc0\'\xac\x00\x0e3\x0e)\xc0\xb2@\xde\xa2\x06\x1d\'\xc0\xe7c?\xf73\xd1 \xc02b\xa8x2\xad\x18\xc0\x00p\xd8\x884`!\xc0\x15r~\xd5_\xf5\x14\xc0|Y\x9e1y\xbe\x1f\xc0\x8d\x04\xc8>\x10\xd0(\xc0\x95\x88\x7flb\xe4$\xc0\xf5,\n\xa9\xdf\x93\x1b\xc0\x82uM\x08\xa8B\x1a\xc0\x96>\xdad\xc2N\x11\xc0\xfb\xd7p\x19\xe9Z%\xc0\xf5\xa5\xc0\xcb(\xdc!\xc0\xd3\n\x9eI\'}\x1e\xc0\xf7\xc1\xd3\xfb\'c\x1e\xc0~\xb4\x9a&\x0c\xdc$\xc0\x95(\x02\x14\xca\xd6\x1c\xc0\xdb\xf4\xb7K\x8b\x11#\xc0\xee\xc6\x193\x84n\x1e\xc0\xbc}io\xc3J%\xc0M\x17\x9c\xa0L\t\x14\xc0p\xa3v\xee\r\x8f%\xc0\x95\n\xf1\x8a\x85\xfe\'\xc0\xbe\xe3\xcd\'S\xea\xf9\xbf\xd4Py\x95_\x17%\xc0\xba6\x15\t(\x00\x00\xc0lM\xf1*XW\x16\xc0\x9b\xb7\xd6i\x1d\xc1\x14\xc0K9\x04j\xb2(\x06\xc0_\x18h\xe6\x8e\x14)\xc0\x94T\x9fi\xa9\xdc$\xc0\xc1\x81\xb5M\xfca \xc0Cr\xe4\x0f\xf8\n(\xc0\x08\x91\xe4G\xc4\')\xc0\xbc\xca\x90ib\x16%\xc0\xef\xe1\xa9\xcf`\x18#\xc0l\x01\xf4\x9c=\xc2\x11\xc0\ns9\xbf\xce\xa4\x1b\xc0_u8\x84w\x0b\x11\xc0\xf8\xc3\xdd\xa5\x81"\x14\xc0\xc5\r\x11\xe3\xf0A\x1e\xc0\xbdHI\xfc\x01\x97\x1a\xc0\xc0\xc5\xcc{\xae\xa6\x1a\xc0\xdbr\x17\x8d\xdf\x0f*\xc0.AJ\xc9T\xd7\x1b\xc06X\xb4YJ\xee\x11\xc0\x1d\x00\xd1s!\xb5$\xc0~]x\xbb\xb2\xfc\x1e\xc0\xdfa6\xaf&\x18\x1e\xc0&K] 5\xc1\x1c\xc0k\xf7\xab/\xfe\xaa \xc0\x1b\xd3\'_\xc1\x1f\x1c\xc0\xfb}\xe3=@T\x1c\xc0\xd6s \xf4N>\x17\xc0\x93\xa4\x10\xf0tT\x17\xc0\xe5\x92\xc4\x8e(Y\x11\xc0\x19\x95\x01\xc8\xc9`\x16\xc0\x0bYf\xab\x8b!)\xc0B\x9f\x05\xc6\xdf\xb5\x1b\xc0\x1c\xa6Ft\x99p\'\xc0\xc0\xf5\x82%KX!\xc0id9\xe75&\x1f\xc0\xd0\x130\xdb\x16\xaa\x0f\xc0\x11Z\x10\xcd@\xd9$\xc0j{-\n\xe4f$\xc0\x00\xf4R.Zr!\xc0\xdd\x19Kb0\xe8\x13\xc0/\xfb\xd5\x01\xcd\xfe\x1b\xc0\xfd\xf4b\xe1\xdf\xf2\x0b\xc03r\xef,o\n\x1b\xc0\xcdO\x068Z\x86\x11\xc0\xf7*\xa2\xe4-j!\xc0\x88\tu\xebj\x84\x17\xc0\xa4,9?\x11\xdc\x19\xc0\n\xcb\x87tZ\xe0\x10\xc0ch\x8d\x07:\x8e\x00\xc0\xf3g\x8bo\x83D\x16\xc0\xcb\xe4\x0e`n\x1c)\xc0\xc4\r\x1b\xeb\xa5\x93\x16\xc0\xf5\x1a}-M\xea\x17\xc0\x0f\xf2\x8d\xe6\xb6\x97\x1a\xc0]c\xe7Sn\x08\x10\xc0T%Y\'w3\x10\xc0Z\xaf\xe9g[\xac\x18\xc0\x90\x18\xddpa\x15\x19\xc0\xaed\x97_\xbb\xaa\x1b\xc0\xe7]\x87\xcc\xf7]\x1c\xc0jd\xe5\x0b\xe3\xaf\x18\xc0FA~,o\x86\xfc\xbf\xfb"\xebJ\xc8\xe3(\xc0 AV\xe7\xcd\xcf\t\xc0b(\x06S\x7f\xaf\x0f\xc0\xb4\xb1\xeb+@@\x1d\xc0\xab\xa3K\x92~\x9d\x15\xc0\xb6\x18\xb3(H\xee\x0e\xc0\x1d\xf0u\x8b\xbbZ\x12\xc0\xdb1\x8b\x8e\x02\xc1 \xc0\xb1N\xa1x\x049\x0f\xc0\xdc\xd2m\xdb\xadk!\xc0\x1c\x958\xa61\xe0\x11\xc0\xe6l\'\xad\xf4\xea\x1d\xc0\x15_ov@\xf2 \xc0\xbc\xbb/wQS\'\xc0|\x99Dc\xfb\x9f(\xc0)\xa4\x8e(\xc3=\'\xc02\x81g\x8384!\xc0\x1b\xfa2+\xdd\xfe#\xc0|`{&#\xe1$\xc0\xf0\x9d\'B\xa7\xe6\x13\xc0+\x13\n\xab\x03\x0f)\xc0\xc4\xcb\xfdl^\x07\x19\xc0\xf0g\xe0\x008Z\x11\xc0\xefC\x97\xeee%\x11\xc0\x05\x06\x83U9\xcc\x1e\xc0k\xe1\xec\xfdd&)\xc0in\xa5R\x8e\xa2*\xc0\xd5\x85\x8bh\xce\x14\x1f\xc0/5\x93\xc9\xd2 \x1f\xc0\xe9K\x06\x10\x95@\x11\xc0\xfe\xd6\x08;\xd9 \x11\xc0\xa0\xa9zkn\x86%\xc0\xde\x05\x8f\x0e\x97w%\xc0\x89\x9b\xaa\xe9\xb6\xfe$\xc0\x854\xc5\x8e\xfa\x10\x07\xc0\xf9\x18yd\xcd\xb5%\xc0\x89\x10\x06W\x08\xd8\x14\xc0\xfa\x83\x17\x0bi\x87"\xc0\xc8\xa2\xc9\x05\xb2\xd7\x1c\xc0k\x08\x89\'+\xb4\x1c\xc0\xce\xa3%\xa3\xcd^\x1c\xc0k\x03\x10)\xbe\x0e%\xc0\xd8dj\x83\xf4\x80!\xc0\x1eoAA\x9d\xfa\x00\xc0\xb6L\xe5\xea\x14\x0c\'\xc0\x8dG\x9d\x19\xf0\xe3&\xc0^\xa7\x1b\xe6\x1aR\x00\xc0\xff\xcc~\x1e3=\x11\xc0\xcf\xe2\'F\xe9y!\xc0p\x94\\\xbb\xa1\x1f%\xc0\x92\x1c\xd1E4\xbf\x19\xc0\xc4\x83\xa6\xb6\x9a\xa5\x16\xc0\x9d\xe1c\xdfbm\x11\xc0hr|\x86pd\x10\xc0T~r\x0c\xd5\xcd \xc0\xa7\xa7\xd9\xe1z\xf7\x17\xc06\x7f \xbf\x15(\x10\xc0U\x1eY\xce\xb9\x91\x16\xc0\xd2`w\x02>\xa8\x07\xc0d/\xcaH_[$\xc0u3\xec\x95~\x89\x10\xc0#?\x12\xff\t\x1d%\xc0\xaaH\xb50\x17\xdf$\xc0B\xffW\xdc\xa8b\'\xc0\x83\x86\x89\x03\x92\xb4\x16\xc0\x92Y\x12iUw\x13\xc0z\xfe\xfe\xb3:U\x10\xc0\x10?\xcc\xb1\x9b\x85\x12\xc0$e\x9d\x1e\x801*\xc0\x94\xecg\xc7\x06%\x1f\xc0\x1d\xa5\xe9(\x9c1#\xc0\xda\xb2e7\xc4\xfe(\xc0\xf6\xdb@Y\x8d\x15!\xc0\x8e\xc8\xb4\x8b\xf7\xd1*\xc0\xb8I\x00\x11-A\x1c\xc0\x8b\xef\x7f\xf0\xc9}"\xc0\xfbM\x8a\xa5\x91\xf1\x1d\xc0\xd6\xf9\x90,M\x1f\'\xc0\x08\x9e\x17\rx\xc0&\xc0}\xe8\xedJ\x0bt$\xc0\xd2\xf97\xdb$\x9d\x16\xc0!\xa2\xb1=\xe7\xce%\xc0\xfd\xc1\x18m\xadj"\xc07\xfc\xf8\xa7\xafp\x1f\xc0\x96\xf2\xa8J\xac{\x14\xc0\xe7{\xf2\x83\x03\xd4%\xc0+\xa3n\xe7z\x92#\xc0\x12rC-\x133(\xc0\xe1\x01\xda{\xaaY\x10\xc0cp\xfa\xd5hl\'\xc0\xdf/\xc7\xf2\xd5T!\xc0\x00g\x88\x04\x9en\x1e\xc0\x9d\x13\xe9\xdc\xab!%\xc0\x14\x90\x18\xdd9\x07"\xc0_\x14\xa6vx*)\xc0>\x88@\xfb\xe6 %\xc0.\xc3\xb8\xa4\xdeR\x12\xc0h\xb6\xc1g\x00\xe1\x1c\xc0]\x065\xdd\x9d\x84&\xc0"\x0f\xee\xac\rI)\xc0\x91\xb3)\xeb\xfb\x97%\xc0!\xa4\xaa\x85a\xdd&\xc03\xb2\xc7z\xd8\x00&\xc0\xec\xddlp.9\x10\xc0\x93\xa5\xee\x925 $\xc0'
p16
tp17
bg3
(g4
(I0
tp18
g6
tp19
Rp20
(I1
(I1159
tp21
g13
I00
S'\x8e\x89\nQ\xc9cS@\xf5\xd1\x01T/VS@\xe2\xa2l\xf4\xedgS@\x9d0]\n\x96WS@+\xde"\x95\xecXS@\xd3g\xf1t\xb7dS@hv\xf3\x01\x9d{S@J\xa5\x1e\n\xa8{S@\xea|\xf3k\xd6gS@G\xe0{T\x18LS@\xbe\x99J\xf0KMS@F\xb8O,\x0bcS@\x04E\x9cp\x99eS@\xbc\xbf\xd9\xf8}sS@G\xdb\xef@\xae\xa0S@{M\x13\xe4\xd2\xceS@a\xb5h\x0cb\x7fS@\r:\x9f\x02\xceyS@\xafh\xc2\rBWS@\xc9*\xd4\xe6\xf0\x81S@9\xa9y\x7f2\\S@O\n\xf8\x84_\x87S@8\xed\x985\x92{S@\x0b\x82x8PtS@\x99\x9f\xad%\xb3\xdeS@\xf3C\xdb\x80hrS@\xf7\xd9}\x1a\xfe\xc7S@_\xd2H\xc2\xfahS@\x139\xb7\xfb\x9d`S@f_1\x14\x8bqS@\xbf\xaf\xa1\x06\xcf\xc7S@\x89\xfb\xc1\xa90LS@Z\xd2\'\x9f\x8cPS@B\x1fM\x97\xc9\x87S@\n\xe8\x91@\x85\x94S@\x95\xbd\xfe\xa6\xebYS@\x19\xc1\xc4\x971mS@\x1e\x9foC\x01\xdfS@\xe1\xb39\x0f\xf0\x87S@\xaa\x0b\x87\x8c\xecqS@\x12\x99bo3sS@\xb6W\xe4\xe9\xccuS@ri<\x8b\xc5jS@a\xcdt\xea\xad\xc0S@\xc4\x13\'\x90\x9e\xc7S@\x0f*1>1\xdfS@C%\xfcQQkS@)\xd8\x0fl\xff{S@\xba\x17\x03P[aS@\xa7\xcc\x8a\xcerZS@G_\xa15\xa2\xccS@\xae\x1bw\xf4\xa1jS@:s\xf8:\xe8|S@w\xc0e+\xeeiS@\xa9\xe8\xf1\xcd\x7f\x8eS@\xf3\xc6Kn)RS@\xf6\x8d\x07\xc18\x9dS@\xabo\xc0\x8fkgS@\x9f\xa7U<tvS@\xe5\xf0.\x14\xf2sS@\xa5*F*\x17zS@+m\xf8l\x01hS@#\xf9<\xa31\x8eS@\xf466\xa6\x1cwS@\x8c<\x1fu\xd5kS@Z7NT\x12hS@{\x9f\x1e\xb6\x82nS@\x07\xbdq\xbaA~S@\'\xbf\x99\x9b\xde\x81S@\xa7\xef\xc1\x9d\xd2OS@\x89\'K\x1d\x0c\xcfS@a\xdd\x16U\xea\x8eS@F\xa4\xc3\xadLhS@,\xcf\x123C]S@\xdeb\x1dt\xabuS@>\x92\x10\x8e\x12tS@\xf8\x80\xdf\x8ervS@\xb2\x86t\xd2\xa6}S@\xde\x80\xf6\xff\x91zS@\x97\xf8\x1d\x0b2US@#\x9a\x07\xb4\xfadS@\x82jy\xe8&\xdbS@RD@\x1abeS@\x13e\xc8 ;hS@\xa6\xf4\xdb\xea\x00\x81S@\xcc\xa9\x9f\x88<\x86S@XB\n\xd8\xf9OS@B\xde\xd5Y.\x86S@\x1f\xeaC\x01otS@\xff\xb9\x9e\n\xd1oS@\x12\x06\x8d\x8fPaS@\n\x99\xbb\xa0\xc7hS@L~Zl\x9d]S@\x0c\xfa\xf7\xab\x11\xddS@\x1b\x0c\xc4\x18^\xdeS@[H\xd1\xf3M\x90S@z\\\xef\xe3.cS@\x8d\xfe\x97\x92\x8euS@"$\xa5~\x0b\x91S@\x183\xcb\x99\x8eZS@\r\xdd\x95\xbc\xff\x90S@\xacO\xb3\xbfi\xd7S@\xe4\xd8\xd6\xd6"bS@7\x9bD\xe4\xc9tS@\xb9\xcc\xec\xaf\xe4aS@KR\x92\x1f\xa9\x85S@\x94KLq\x89QS@\xed\xa3E\xc2\xfdWS@\xbc\x9f5\xc8\x8dWS@\x80\xc4C\x1c]aS@\xf1\x85\x19\xa9r}S@C\xa4\x85\xc5\xdb\x82S@\xac\x93hj"iS@\xd6\x0f\xc0\xb7\xb6}S@\x94\xfb\x8c|u\x90S@\xbf4]@KOS@\x1d\xef\xd2\x0b\xc7`S@\x83=\xdf\x0e\x88pS@\xd7\xdd1\xea{VS@\xa3:\x0b\x80fhS@2\xbe\xfcH\\wS@\xbe4c4SQS@GDu9\xd1\xbfS@\xb4T0\x14\x1fYS@\x08\x81\x98\x8d\xc7\xceS@\xb54u7NgS@\xbe\xf1\x038\x81sS@.\x10\xd2U\x16\xc9S@\x8eBV\x0f[\xeaS@R=\xb1,\xb7vS@kW\x9cf>gS@\xe6F4|R\xe5S@>\xbckn\x06wS@\x7fn\xf2\xe9EtS@Tn~\x9d\x9d}S@\x83\xc9\x04HD~S@\xb1\xf68.\x95aS@3\xc3\x1b\x07\xb4_S@\xd4\xb1J\xc8\x8elS@pn\xcd\xef\xf2HS@\x9d\xc8\xac\xcfCcS@\'\x0f\\)\xb9\xcdS@\x80\xfa \x1a32S@Hu\xff\xd5\xbe\xcdS@Uc0.NdS@\x8b\x02N4\xaeaS@\xf5\xca\x14\xbbvSS@\xdf\x03V&_dS@6\xdf \xf6y|S@\x96\xc4\x8a\xf8=rS@cF*\xb0\xe7\xd1S@4\xdeq\xaf\xc7KS@a\xd2wa\x12JS@\x15ocC\xd3ZS@d\xfag\xfcqQS@i\x0c\x86x\x94NS@t\xc3\xddb\xc9\xdbS@\x81{-e\xe2\xd9S@\n`GYXuS@\xc2c\x14v\x92VS@\x9d\xa3\r\xd0qZS@\xde\x84\xaa\x99\x11eS@#\xa6i\xb3SvS@\xefD,}\xfd\xdbS@3u\xc3\x84\xb5\xdaS@"\xc7W#\xb3\xdaS@\xd8\xcee\xfc\x05\xd8S@ w\xd9\xe2\xbcoS@\'2+G\x04pS@\xbf\x90\xe9\xf8\x9c\xe7S@y\xd3\xf0\x1f\xcdlS@7;\x88ey\xd0S@\xea\x08\xb6CvnS@\x92\xd5\x7fA\xf3qS@\x08aEn\x04oS@\xcfC\x98\xcc\xe8\x88S@8\xfe1\x8b*yS@2=\x82\x10\x96\xc7S@\xc7?d\x14\xfdrS@x\xd7\xf5\n\x14\xccS@\xdc%K\xd7\x10eS@Z\xd7Iz$\xe2S@\xa5\x9eJ\xe5/vS@8|\x10\xb4\xa4\xdaS@;\xdb\xc8V\x9d}S@t\xecCQ\xdc\x92S@\x82\xb8O\xef\xc0\xd1S@2|\x1a\xf7\xa6XS@2\x08>\xe6V|S@q\xe8D\xc6\xc4\xa9S@)\xf8\xa59\xf1zS@\\\xff\xc1aX\x83S@\x1a~QM\xb1\x84S@S\xd4]0wsS@\xbe^\xcdU\x0c\xddS@T\x15\xce4\xd7mS@\xf9\x97\xec\x83prS@\xba\xc7\xedQ\x99\xdbS@\xc7*\xf1\xbc\x9d{S@@\x98\xb9%\x9eoS@\xc9Z\xb9\xfc-YS@\xf6\xdcs3\xa3\x83S@D\xa3J\xff\x8asS@\xd6\'\xd7&\x08\xf3S@\xbc\xe5\xe1\xac\xa6\xdcS@I\x98\x1e\x1dE\xd6S@>\xedvc\x80\xd8S@]q\x1e\xa2OhS@t\x8f\x83J\xdalS@\xc4\xac\r;\xdc\xdcS@9J\xf2\x99\xbd\x94S@\xec_\xa8b \xe1S@F\x80\xd4\x9f\x86\xb2S@N2\x90\x9cN\x87S@\x14\x90rM\nkS@_\xa5R\xaf\x95_S@\x15iC=\\mS@$Rt)\xba\xdeS@fu\xb1;\xe1\x85S@\xf2\xbfRG\xcelS@\x9f\xb2(\xc9\xbezS@\x08\xfe\x86\x0e\x19pS@G\x92\x9b!\xf9\xbeS@s\xf7\x11^\x87\xdfS@z\xc1\xe4?\xc7\x8bS@\xff\x1c\x9a\xa8/\xc1S@\x07P\xad\x12\xc1\xddS@\x0e}\xdfH\xebfS@{Y\x98\x0c"\x8dS@\x08\xf8\xe6\xe5\xf0mS@v"\xc7-\x82pS@-\xdf\xfa\xdd\x8e\x96S@[\x00\x1c\x99,qS@\xbe\x86\xadR\xb1\xbaS@\xeb\xda\xfe\x90\xaa\xccS@\x1e%3\xb4\xc3mS@\xa5\x0b\xad?\xac\xd9S@\xe3%\'\x85\xf1dS@$\x85\x0c\xb0\xddkS@\xb4Yb\xf0G\xdaS@\n~\xfc\xf3\xf2jS@y^\xb5\xcb4wS@\x019\xf0o\x12kS@6\xc5So\x94pS@\x1c.\xc0\xbcZ\xdcS@\xebA3g=sS@m\xf0\x9c\x07\xfdkS@\xdc\xbc\x7f-\xd8dS@M\xbe\xe2\x89\xd9mS@\xe7\xfd\xb7\x11\xa9\xd6S@\x19|\xe0\xabYkS@?\x1a\xc1A\x14vS@5\x15H\xaaa\xd2S@\xabOcM\x1axS@\xbbH\x1a\x97\xcbsS@\xa7\x90\xac\xaf\x0flS@\x9a\xf5\xee\xb1ImS@\xafR\xec\x13\xd2\xb7S@\xba6\xc0\xa9|\xd6S@Ig\x0e\x03\x03\xd8S@\xc7\xd4\xdc\x01&\xe6S@\xdd\xa9\xf2e\x8arS@\xed\x0c\x00\x11\xc7\x8fS@\n\xbd=\x139GS@\xe6\xbe\xe3\xcb\x12vS@+\x00\x98\x9d*oS@\x1fS.\x17s\xc5S@\x9b\xe1O\'z\xddS@\xda;z\xf1\xe9\xbdS@(wv\x19\xf9HS@\x8aP\xf6Q\xd8yS@r\x04\x13K\xb9_S@\x16a]i\x1aeS@\x92\xccT\xe3\xfe\xdeS@c\xf4q\xd4\x90MS@{\xf9,]\x14\xddS@1\xf8\xad\xd6]\xcdS@\xdb\xed\xdb\x00.rS@.0\xcfv\x92lS@\xad\x8f|\xfe\xec\xd1S@\xf7\xceu\xea\xb0`S@W\xdaU\xeaPbS@b\x01&@DnS@\xa6\xaa\xe1\xe3\xe4\xdeS@\x8f@\xc4L\xe8\xdeS@\\\x82\xe5_9XS@\xfa9\xd1\x99\xcb\xbdS@]@\xd18\xeeYS@\x8a\x95\x83\xb5\x01\x8cS@\xf0\x7fiK\xcdJS@\xbe\x1d\xab\xe1\xe8qS@\xeeu/\x07\xe7cS@_\x1a\'l[fS@\xdf?\xe8 \xa6pS@J\xfd\xde\xdf\x10dS@\xbf}Y5\xb4\xcbS@.J\xda\xdd\xb4_S@U\x07\x01\x0f\xbc_S@C\\\xb9\x19nTS@\x8d\xc3\xc3\x8b\x7fSS@\x80q\x8b\xea^hS@\xe0\x9a^;\x91\xc7S@\xf0\xbb\x84Am\x94S@|\xf2\xa9\xe3\xb8\xcdS@*\xe4%\xbb\x14yS@/\xc4\x9d\xdc0qS@C\x9c)\xa5M~S@\xe7\xef\x10V\x10kS@c\x1b\n\xd9^\\S@\xcc{\xde,T\xc4S@f\x80\x96-\xe3\x82S@\x86\xc4`\xa0rPS@\xd5\xeep\xa8\x00US@x\x97\x11\n\x16tS@r(\x7f\xcc,\xdbS@\xfc\xc0\xcb\xe4chS@v\xcc\xe9|\xeb\xdcS@\n\xad\xe6g\xa2`S@\xee\x1c8X\x86WS@`\xcbP-U|S@Z\xdfG\xbe\x9dnS@\x16\xdc\x1c\x07%OS@\xa7\xc7\xed\x8e\xa5oS@\x85iX\xa8kjS@\x93N(R@\x8cS@p<\xe5\xfaVyS@\xfe\xeb\xeb\xa5ISS@\xd6_7\xd2\x1crS@p\xd5-#\x0f\x86S@0a\x0e\xd5\xd3`S@G\xf2\xb9?\xe5oS@\xc7\xf7\xee\xc4\x93lS@\xd2\xec\xba$\x05qS@\xceP\x92D\x05pS@V\xdc\xc8\xa9\xfbxS@(\xcfC2%yS@[\xef&N\xddhS@c]4p\xbdqS@!\xec\x9e\xb5\x95sS@\xcd.83nSS@\x82+\xb8j\x98{S@v\xbdc\x88\x12\xdeS@$\xc4\xceBO\xd6S@`\x02i\x9c?fS@\x9aL\x1et\xa0YS@\tb\xa4h^KS@\x11\xa8z\xd8h\xd7S@\xde\x02=\xe3\x03kS@9@\xfdSqTS@\xcfCd\x1f\x89\xdfS@z\xe3{mIcS@\xe5\xcd\x1c\xf06wS@\x06v\xc4c\x83\xb3S@\xc7K\xfb",\x95S@\xae\x08\xf2y\xca~S@lP^\xf2S\xe2S@*\xcd\xf6w\xa7wS@q\x19\xe9\xf5\xe3iS@\x9dYk\x03{\xc8S@\x1d\x1c\xa9\xce\xbb\xdaS@\xf4\xc5\x97\x9e\x7fZS@\xe5\xcf N\n}S@J\xdb_%I\xcfS@\xff\xcc&\xe0\xe4kS@\xa3\xd3YZ\xccaS@K\xb9d\xad0\xdeS@\nx\xfb\xbe\x82\xd7S@\x93\xf4\xf29\x19}S@\x8a\x07N\x04f]S@\x1c\x91\x83\xc8@\xe5S@\xa9n\xa4e/TS@\x125\x94 o^S@\x06=\x90\x07tkS@({#\xf8K\xe9S@\xf2\x12?w\xc6\xe0S@\xe3\x91\xdc\xddb|S@\xb5\xe12\xb1\x1bMS@\x0f\x04\xb3\xb1\xfd\xe6S@\xed\xc7\xa59\xa6\xdeS@\x93n\xce\xea\xffgS@\xcf\x9bY\x1c^rS@Jx04WwS@\xe4\xfc\x80\xab>iS@\x07\x9a\x184\x82\xc8S@u\xb9\xed\xe5wmS@\xb0< \xdbXmS@\x04NU\xb4\xb5\xdaS@2\xd0\x94\xc5\xeb\xbfS@R~\x1d;\x7fdS@\xf4\x8a\xb3\xfe~pS@\xacSlz<\xb8S@\xdcW\xeeg\xf8KS@zGT\t\xfd\xdeS@NJ\xf2\xb8\xcb\x8aS@\x84\xc2`h\x06\xd6S@-\xbf\x11\x07\xd4bS@\x94\xa7\xc9\x9dsxS@\xe8\x83\xd1h\xa2RS@\xa6K?\xefI\xd6S@1=\x83\xc9\x1czS@\x1dw\x11\x9ecfS@W\t<\x16\xf8\xdbS@[\x1fe/\xf2gS@/\xb6\xcf\xd1\xf0nS@+\x91\xa6>=\xd8S@\xeb\x13x\xbd\xc0dS@P\xbd#z\xf7WS@;\x98\x0f\x91\xc5GS@\x89\xdft\xf8\x17\x8dS@\xe9C\x88\x18\xa0\xdbS@\xab\xceO\xb4\x82\xcaS@Q4\x14\xd0\trS@\xe8\xd2\x1d\xfcvnS@\x02W\x16\xe7\x7fsS@4\xb6\x8aD\xe8qS@\xe1\xcd\xde\xdb\xba~S@\x93\xa7\x06t\\qS@\xaa\xfbI\xdc\x19oS@\xdaB,\xf6\xb9nS@`\xf3\x0c\x06\xe7^S@\xa5\xc0\x1f\xf5\xf8XS@!\xd9okrrS@9#\xd7\x01P\xe1S@\xed\xbc\xb8\xba\xbb\xc6S@\xa5\x9e\xd3\x90gwS@}\xc6\x9ao\xe1\xe6S@\x14\xc0p\xe6\x9fCS@YL\xf3o\x1e\xe0S@a B~\xd6VS@\x8d\x05\x83\xc9\x9fuS@c\xed\x10M \xd9S@\xac\x7fp\xa6rkS@\xc6]\x06]+_S@\xb0\xc8\x06\x9b\x9aVS@\xf3\xfb=\xfda\x89S@\x8c\xdbt\xe2\xab\x84S@w\x96B\x80\xc3_S@\xde\x0c\x8d\x02\x9f_S@\xbf\x94\xa2\xc2\xb8\xbcS@\xa1\xd0\xf4&\xaf\xdaS@\x87\x85\xf8\x01\xef{S@\xfc;6G\x01{S@\xb9\x8e\xc8>\x99\xc8S@\xdb5\xf9\x89\xeazS@\x05\xf6\xf36\x97\xddS@\xe0xW#\xcfqS@\x89K}\xcb\xfePS@u%"\x00\x12qS@\x8c\x1d+\x02\xe1kS@\xf6\xf9\xfa\x84\xc5\xddS@\x11k6\x87\x98jS@y@\x1f\x06\xb0hS@G\xb5S]\xc2qS@\x0f\xde\x15\x02\xbaxS@\'\xda\xd4\x9aQyS@\xbc\x8d\xaaj\xbehS@\xbb\xf0\x83Q\xbefS@F\x15,v\t]S@\x92\xa9VB\xe4\xd7S@\xab\xda\xefP\x9ffS@@/\xad\x058\xc7S@\x04pdZ\x99\xd7S@fd\x08\xb1t\xdfS@k\x87\xed\xd4=\xdeS@\n\x9e@\x8d\xd1\xbdS@\xce<HE\x03\xdaS@\xb5">\x04\xc3kS@D\xd0V\xb3vhS@\xb5,uC\xc1\xd3S@/%\xa9>\xc2wS@$\x9b\xa9\xc7\xd4jS@&\x18\xc5\xe9\xa8sS@>\x05\xe7\x10\xa5\xceS@\x11A\xbd51rS@\x06\x8b\xa8\xbfrZS@U\xb25\xd6Y\xd3S@\\ZP\xcbW\xc4S@\xbb\x991y\x7ftS@\xc9\x04\r\x0bAtS@_\xcbW\r!uS@\xccx\x8a#BuS@\'G)\xc0\x8cfS@B\x11\x13e\xe7cS@\xf3K,\xbf\xf6fS@\xab\x7f{\x01\xc8\xbaS@\x8c\x98\xaf*hfS@\xe87`\xb6\xa6\xd5S@E\xfe\x8e\x1c\'xS@ k\xbf\x13\x92\xd1S@n4\xc5\xc1\xccyS@*\xffR/eTS@\xfb\xd2\x9dr\xea\x93S@\x89\x15\xff\x8d\x0fyS@\xd1\xd7:\x14\rSS@\xc3\x14@\xa0uhS@9\xe7\xad\xe4\x8ehS@\xa7K\xe7j\xd9\x80S@\xd9\x02\xeb\xf6{zS@a\xf7L*@[S@w/\xf1\xc6\xa2yS@\xed\x8a\x8b\x1c\t}S@X\xcd\xeb0\x89{S@\x15\x97\x1d\xb6\x8b{S@!$-\xc5\x03yS@U\x9db-\xcbUS@\xcd\xb4f\xf7\x87MS@\x12\x90\xa4.\xc5\xdeS@\xc0v\xec\xce|\xdfS@\xb7\xfey?\x83\xc4S@\x0c\xef\'\xd30\xc9S@\xbc\xb2\xf5b\xf1YS@L\xd6\xa4\x0e$tS@\xcei\xbc\x91\xeaoS@c\x96W\x1e8\xc5S@\x8b\xc9\x80z\xce\x88S@\x14\x96\xf9\x1c\xc5\xd6S@\xfb\xf76\x1eS\xcdS@$\xfd\x83\xc1\x80\xbfS@\xd9\xd6\xc2\xf0.yS@\x0f\xfd\xea]\xed\xdcS@B\xf6\xa4\xb9.\xdeS@\x9e\xbc%\x9d\xc2lS@\xca1\xcf\x06(\xdbS@\x15\xa9T\x034xS@E#\xed+\xba\x8aS@\xc3]\x9a\xbbp\xcdS@h\x9aL$\xa2pS@\x8cw#\r\xc1xS@1\x9f\x95\xe3AmS@\xe13\x99\xc2#aS@wrHC\xac`S@\x0e)+\x8a\xc2TS@\xbbJ\xaeGt\xe4S@h\x9d5(a^S@\x1c\xce;\xc9\xde\xe3S@\x10,\xa140LS@n\xf4~\xf6[\xd6S@\xd2\xb6E\xa2\xcfUS@\x19^3\x81\xe6\x7fS@\xdbzwm\xfenS@\x89PO\x10C\xd8S@\xb8\xaci\x8b\xf4IS@\xd8\t\x7f@\x0e}S@\xbf\x96\x00\x8c\xc0\xdaS@\x93\x08\x0fD\xaczS@\xae?YW\x93YS@p\xec\x04\x16\xbc\x9aS@r\x18\x99\x16\xb6\xc2S@\xdcPqv\xdcXS@\xd1\x8f\x92\x04\x98\xc2S@\xcd\x08\xed\xea\x7f\xdbS@^#c}zWS@\x01"v#\x86WS@a$Z\x16 oS@\x18\x04>B\xa8\xc7S@\x17\x88\xe4\x8b\x1b\xc7S@\xf8\xcd\xfe=\xe9\xd9S@s\xc2,\xe9\x12[S@\x89\xc6:_ukS@Q\xaa\xadKW\xd9S@9\x00\xfe.\xcd\x94S@\xdb\xc4\x88\xb1s\xc8S@\xd4\x9e=\xc4\x8b\xaeS@\xaa\xa7`\x03\xb5\xd3S@\xda\xe4l\xe1\x03aS@\xcc\xbcqe\xf0|S@\x80 \x97s!\xd1S@JJN\x12W\xddS@\xc6\x12\x02\x0bR\xe5S@\x90\xd8}\xf9\x89gS@&&\xcaa\xa0OS@\xc7kv\xe0\xa4lS@\xf1\xcf\x82E``S@\x06\xa4F\xb7\x8ahS@\xf5m\xb0\xfa\x16\xd1S@Q\x80\x94\xb5v\x80S@\'\xd8\x9e\xa8\xf2\xddS@\xf0\x9e\x10\x13/hS@\xea\x18)\xe6\xe0\xd1S@\xe8\x16I\xc6\xbb~S@\xdd-;\xc9\x88rS@]\xe8\x03\xb3\'|S@\'\xe4\xc9\x0b\xc8\x80S@\x03.\xd2@\xba\xbeS@a{]u\xabjS@\x06rn\x9ar\xb3S@) 7l\t\xdeS@e\xc0\xce\xe5.yS@\xbe\xe7\xf8I~yS@\xfe\x8d\xa4E\xdcaS@\xdc\xe3\x0f\x1bu\x92S@\xe4\x1f\x0c[#\x92S@\x15W{qz\xd2S@\xac\x8a\x97\xd1\xb5\xb1S@\x96\xbd\x12N\xf5\xdcS@5\xa1\xd2\xe2\x81\xe9S@\xedo\xa1]\xfagS@\xf5\xa7\x8c\x1f\xcf\xe0S@.\x15N\x12\xff\xd9S@\x95*|\xed\x96fS@\x9b\x17@OQ\xe2S@\xac\x16}RvlS@(\xdb\x129[\xd6S@\xfd\xe7-\x84\x96pS@a\xc0\xd7*\xc3\xdfS@V\xc1\xe8\x91{wS@\x0cMQ\xa6\xf2hS@g\xa5Q\xee.lS@]U\x9d\xefJnS@\xf2\x98:\x02?\xe9S@\xc3\x81s4\xb7nS@0\x9fbZ\xaf\xddS@t]?;wnS@\xea\xe2\x98(\x8b\xddS@TV=J_zS@\x05\x1e\xa9\xed\xb1YS@\xc5b\x1f\xcb\x8c\xd9S@\xc6[Mk\xfekS@U\xfd*\x07bcS@:\x9b\x94x(kS@>)r\x85\x89xS@\x19)\xe6\xc0\x92\x98S@=\xb8\xf3\xfb\xb8_S@\xd7u\xb8\xa8p\xb3S@,\xba\xdbe\xc5iS@\xb6\x86\xfdk\x93gS@j\xa9\x06\x94\xeciS@\x0376gSuS@\xbe39=\xe0\xbaS@\x8e\x889\x88\xd0lS@\xc3\xb8\xe1\x80\xediS@\xc4\x93\xa3d\xe8zS@\x06j\xe8\x85\xc8cS@7V\xa4\xca"\x96S@6*5\xa5\xf4pS@{R\x86w\xa2\xadS@\x00q\xbf\x82\x8d\x80S@\xcf\x0c+f\x02kS@\x80\x13\xd9u_\x97S@\xa4e\x83W\xe7\xbfS@\xd8\xe7\xdc\xcd\xf6\x91S@\x83\x13\xe9\xc1\xe2\xd2S@%\xfe/O\xe1sS@\x82\xab\xe4g\x0e\xddS@ow\xdf\x04\x85XS@\x1e\x87&A\xa9tS@R\xa9r\x06M\xdeS@\x99k\xb4J\xe3uS@\x19\x8f\x95\xe9\x8buS@\xb5M!\xfd\xdb\xdfS@z\xc9\xc9\x10RnS@\xf9d\x94\x1ao\xc9S@\x18\xa2\xee}\x15fS@%R\xf7K\x8bqS@\x1ct\x94$\xdd\xddS@\x9d\xffm\xfe\x97vS@\xfe\x83wZ\x9fjS@F\x11\xf5D\xddyS@\x9c\xfe\x07\x10\x83pS@_y\xa4\xb2\xbb\xd3S@\x8a\xad\x1e\xa8\x85mS@x\x81\x8dq\xfepS@\x89\xbd&\x10\x07\xdaS@\xd3u\x8bu\xd8aS@\x8a&\x1a\xb1\xd8\xbdS@L~UB\xf3\xbaS@S\xb0\xcds\xd3LS@\xc5\xde\x80\x14\x8f\xd8S@^\x12\xdb\xc2\xcb\x98S@\x9d\xe2\xca\x96\xb9vS@G\xfaa\xb8\xdeSS@\xd1\xa95\xf8\x8azS@\xa2\x10\xb0\x8bynS@N\xa3W\xf0\x17TS@\x0e1\xe4,\xb0\x98S@]c\xae\x18E\xbcS@\x1b\xba\xef\x81\x81\x98S@6\xfc\xf7\xe4\x81zS@\xca\xe4\xe8Z\xachS@Q\xf6Y\xbc\xc8YS@\x1f\xffK.\xcfuS@\xc7\xb9\xcex\xd7\xcdS@$\x81\xad)u\xe4S@\x15\xb98\x16g\xafS@\x12E3b-\xd0S@\x03\xbf\xdc\xeb\x03\xdeS@\x0f?\x97\xe4\x02yS@\x7f\xe5\x84Tb\x86S@\x9c\xd7g\xf6HqS@\x11M\xdb\xe1\xe4{S@\x1a\x8d\rA{}S@\xa7EstU\\S@c\xf8\x87\xed\xd4\xcfS@,A ,\x1c\xe4S@\x03\x9e\xd0>\xc3\xd6S@RH\xf8\xe5\xf3\xdeS@DY\xd7(\x03}S@\xc1.\xd3\xfa\xa7lS@\xa1\xac\xe0\xa0L\xc2S@Bi\t\x13\xb2\xc2S@\x92o$\xb6n\xdfS@\xc0q\xafX@\xc8S@\x14/\xf2\xf0\xb0{S@NI}\xcc\xcf\xc8S@\xd0\x7f4nUfS@Q\xa9\x17Pl\xc8S@\n\x93\xad\x04\xadwS@wKY\xa5\xc2\x86S@\x97\x19\xff\x1f~\xc3S@\x8f\xb8\x0e\x820yS@\xb2,\x80\xfa\xc7\x9bS@\x16z\x9e\n{\x94S@\xf9\xd1\xb7\xa8\xeaTS@\x1e\xe8\xdaM_\xd2S@N\x07T\xdaQ\x83S@\xf0\x9a\x9bo\xeeqS@\xc6c\x93\xa5Q\xd2S@8\xe6\xe5\xe6\xbf\xe8S@2\'<K\xf5\x95S@q\x8d\xf9v\xe6dS@\x0e\'\xf5\x8b\xec|S@W:}\xa1\x19vS@\x9cGs\xb6\xb9yS@\x81j\x1f\xf2sfS@\xcf\xdb\x83\x03\x82\xc6S@j\xd2\x1e\xf3)XS@W1\x10v\xb8\xdaS@\xf3Z\xda\x04\xa1\xc7S@\x83 \x0e\xaf\xdb\xdaS@aYT\xe2C\xcbS@\xe8\xc9\xb7~QYS@p\xe7d\x87\xb2uS@zE\xbb\x14\xa4nS@\x81\xdc\x89{\xe1\xdcS@\xe3\xb9[\x83\x02\xd8S@58\xaf=$xS@\xcac3T\xdeqS@\xdb\xf7m\x92\x86\xdfS@T^\xbc\xb9\x9fwS@^\xf8\x90\xec\xba\xb1S@`\x8f_\x86%rS@y\xb6\x9dK\x8a\xbbS@\xc6\xa1!\xad1uS@\xbf\x9f\xb9>\x80\xe9S@i5\xfdV\xa5\xfbS@\r\xd7\x15C\x82\x92S@\x9e\x0e[\n\x8e\xbeS@\xab\xc4\xc0I3`S@r\xe7\x0c\x81\x8f\xcdS@\xb0\x9d\xfb\x91\xd8JS@\xda \xc6\xff\xf4gS@[z\xd4\x04QsS@n\x9b\xaf\xe0\xa9lS@\t\x86n|\xe9tS@\x10\x15H\xe8\x1b\xdeS@Cjo\xef\xa3\xd9S@z\x9c\xd9\xcf\xa2\xd5S@@F\xd1{\x0chS@\x8b\xa1\x1etl\xdbS@Y\xa9\xc5;\x9cRS@Y%VL\xb5~S@\x8a\xbc>[\x8dhS@\xe3\x0e\xa1\xe7I\xc1S@\x0e[H\xeb\x8a\xd9S@\xa4%\x8b-\xa6jS@3 qrB\x84S@\xeb\x1e\x11\x9a\x06TS@\x08\xf0\x17Y\x98RS@\xa5\n\xc6\x11}\xb3S@\x93\x87\x9b\xad}SS@\x1c\xc7!\xfe=\xedS@B@\x95\xd3\x99hS@|\xdcnLHtS@\xb8\xf2\xb3\x1a\xa8pS@\x93\x8c\x9e\xf1\xcfSS@W\xa5\x95f\xa4fS@\x92\xafb\x15\xe8hS@\xf1\xdb\x9e+\xda\xceS@\xabfHbB\xdbS@\xa1\x9a\xfeT\x80\xdfS@W*\x0e\xb2\xd2RS@\xb8ag\x9a}KS@\xe6 \xd2\x88)qS@\xe3\x85\xa9\xf7\xfe\xa0S@\xea\x9a\xae\xfd,\xd9S@\xcf\x90\xef\xc4t\xdfS@T\xf6\x1drG\xd6S@\x92\xe9\x95\xb0\x8c|S@n%;\xa0\x92]S@\xbe\xb7Ph\xf2\x81S@\xf1\xaf\x8d\x15\xdbyS@\xf7\x88\xe8?NYS@\xbe\rr\xd9t\xd0S@\xad\xe5U\xf4\xb6\x8eS@\xe3\xa8\xf64\xa0\xcaS@Fwt\xd2#oS@\xe1$|L7\xb5S@\x15\xbb\xf9Kq\xe7S@|@\xc5t\xa2gS@\xd9\n\xbb\xb9\xf8\xd1S@\x0e\x00\xd4\xab\xa2iS@JW?\x7f\xf1iS@^e\r\xeb\xb8xS@\x0e\xcd\xc3\'\xe1\xdcS@r<\xdd\x1c\xd3\xd7S@d\rIhIlS@\xb5\xa4~\x0b\x0f{S@*Sb\x16\xb9\xc3S@5\xd9:l\xc1nS@AS6Bs\xd8S@\x90\xca\xd8\xb4\x1c\x86S@\xa4R\x7f\xac\x8bdS@?O!\xc6\xbamS@\xbb\xb4K\xb6t\xb1S@3\x9a\x8eKx\x8fS@\xc9\xb9\x86\x16\xebzS@\x91\xad\xf5M\xfa{S@\xfb\xbc\x97\xf3\xe1nS@0\xc3\xd1B\xcbsS@\xbc\x0e\x91\xca]hS@\xa9/Y]\xcb\xd2S@\x97\x9cW\x81utS@\xce|\xd7\xc5>nS@7\xb9\x19\x9f\xef\xdcS@\x1e\x13\tj\x80NS@\x8a(Xru\x97S@\xd3\xb1\xc8fW\xceS@\xd1\x90\xa9\x81\x11mS@\xb53d\x14\x1bnS@\xbe\xaf\xde\xe0q\xbfS@\x93L9\xc2\xceeS@\xcc\xf6\xbas\x12vS@\xda-\xf4\xc2\xc2\x7fS@\xcb\xd4\xee#\x8c_S@2z=\xd9\xa6\x88S@?\xcf\x8a\x8a\xb7kS@\xd0\xf6\xd5\x99-mS@l\xdc\xee\x02\xd4dS@\x99\x1e\xc9R\xcceS@\x11\x1bmz\xa4\xd6S@\xd5\xc2\x14 ,jS@\x96\xda\x91\\\xfcoS@:F\xe2\xd4\xf9kS@\x10o\xb5\xe7\n\xa1S@\xf9-3*\xc1_S@\xa52\x83\x9aW\xc0S@Y\x84\x10&ydS@\x19\xd0;\xba\xae\x86S@9\xd2\x06\xdd\xf0\xa8S@\xc2\xc3\xab\xcd\xb4{S@}L6\xecp\x96S@\x14{F\x02\xa0|S@/\x12\x8e/\xad{S@p\xeb\x1c\x05\xe2\xdeS@\xdc\xbb0e\xf2SS@\xdez\x82\xc7\x9d\xdfS@p\xecVbo\xdeS@\x88g7L\x18}S@\xee\xe5Vo\xedgS@X\x8a$\xa8\x80\xe6S@\xf8H:\x8c\x12\xc4S@A\xa3}\xfc4|S@\xda\x04\x196\xf2TS@\xce\xfe\xc7\x18oSS@\x9c.\'\xb8\xdf{S@\x02\xabt\xc59hS@y\x9d\xec\x0e\xc3dS@Z\xf9\x06EogS@\xa8.B\xec\xcd\xb0S@\x13\x81\xd6\x14\xf2\xe5S@\xea%MJ*gS@>\xbb\xa4\'%xS@;\xa0 \xaf\xc5\xc5S@\xb9`&\xb8\xa1fS@\x9fB.\xfa\xe6SS@}\xce\xdc\xdcA\xdaS@\xa0=\x0cN\x07MS@\xb5o\xf4r\xf1xS@n\xccI"\xcc}S@\x07\xddG\xdd\x8aWS@A\x18#\xce\xfaSS@hw4\xac>tS@\xc5iV\x7f\xa7XS@R\xc4\xae\xe7\x08\xbeS@\xa3\xec\xaf\xfe\x80zS@\xb0\x19\xbc\x17\xa5~S@\xde\xc9\xc7Z\x14\x84S@\xec)\xd6J\xceYS@K\xd7\x87\x97+\xb0S@\xd2\xdb\x96\xf8\xa9US@\x0cb+,aJS@\x99\xd2\x02\xd7\x9e\xa1S@\xf3\xd0\xfd \x7fhS@\xa5`\xe6e\xd4]S@\x17\xae\xb2k\x03sS@\xd29\xe8\x95dMS@\xb2\xf2\xfb}\xe2\xafS@\x0f\x86F?_sS@#\xfd\xeb\xd5\xa0}S@\xed\xa2c\xf7\x8cgS@\x83\x19z\xd0\xa0JS@\xaf\xe6\xe5\xd4N\xbcS@]\x9d\x13B\xdc\xd4S@M\x97ezjzS@\xa6,\x85\x1a{\x85S@a0\x94\x87\x0fpS@\xb3Ugi\x0f\xddS@\x8a\xa6\x97\x07u\x93S@\xb2w{\xfb\xf9qS@Y\xc9:/x]S@]\xd2\xd0&\x1bxS@\xc0\x81\xeb\x19\xc8pS@\xfa\x12![\xeb\xddS@]9I\xc2\xbf\x9bS@\xd2+\x01\xb5\xdb\xcdS@\xf3\xa9\xd63ohS@\xbe\x86\x8d\xee\x86`S@\x15?\xe8\xe8\xaehS@\x8d@\x9e\xc8\xe9\xceS@\xa8W\xf9\xd3\x9d\xceS@\xd6\xf8\x10JymS@$\x85\x15\xc1\xa2wS@r\x0e\xfe\x1f-\xcfS@bK\x91\xf0v\x92S@\x87{\xdf\xa5\xaa\xd5S@\xa8+\xdd\x8a\xa9cS@\xbb\x83@g@]S@\x0cz\x16.\x00\xc8S@E\x0b@\xc2\x0b\x92S@\xb2\x1c\x9dnu\xc3S@\x0b\xc8d\xcd\xdc\xdbS@\x0c\xd1\x97\xf5\xf9jS@0\x96j\x1es\xc3S@\xb1\xda\x05\x16\x9b\xc4S@\x8e\xd7\x9c\xe2-\xc4S@&yU\x88\xc0\x80S@\xa1\'\x8dH4tS@?\x87\xc2.l\xd2S@M7\xb1N\xb0fS@K&\xac\xed}\xd3S@P c[\xa9hS@q]\x04MP\xc1S@\x96\'\xc7\x05\xdemS@P\xa1\x91\x03\xd4\xdaS@m?,\xb4\x97\xdbS@F\xd2`\x1d\x92\xd9S@\xda\xba\xa0\xc6<\x8fS@\xca\x0b\xf4\x90c\xecS@\xb8\xad\xc9\x93\xcc\x8fS@~\xeb.s\x13\xd5S@\xea\x7f\x8eU\xafWS@\xb3\x84\xef\xe8\xb0jS@\rW\xbe\x16\rmS@^Q\xc0w\x1e\xc7S@\xb4\x9f\xfbfT\\S@\x06\xb3k\xfb\xc1\xe3S@\xafL\xea\xe1\xac\xb1S@N^x\x80\x1amS@t\x8f\xa7\'\xeeiS@\xea\x1el\xa1\xceYS@\x8f\xeb\xddW\xc1YS@\xc1>GM\xecbS@\xaa5\x93\xa0\x96\xd9S@G\x93\xd0U\xe5LS@\n\xd1\x92U2iS@\xdb\xdbu\xd8]\x87S@\x1b9\x95\xf3\xa8aS@\xfe\xe5\xfc\xd4\xfd\x7fS@\xb0H?\xa9\xbdyS@\t\xef{\xbeK\xddS@\x0b\xd36{\xb6\xc4S@\x0e\xcf\x11\x18\xc6hS@\xd9\x01\xc3\x1aR\\S@Y\xef\xed\x8e\x00\xd2S@\xfe\xa3\xf1\x8d\xddzS@\xccjR\x9b\xca\xe3S@\'\x963nE\x84S@\x15\xf0\xe8g`\xc9S@\x80\x84\x94\xafB\xd8S@\\\x8a\xf8\xeeb\xd8S@\xe5&\xcee\xb5tS@\xa4P\x83=\x9a\xd6S@?(\x03@\xcd\xcaS@\x8a\xba\xf9\xb8Q\xd3S@{\xd1\x08\x16\xaflS@\xbf\xdd\xbd\xb6\x88\xdbS@\xb6\xcbjj\xe5\x83S@\x85\xc4e+l\x97S@m\x11I\xdf\x02\xc7S@\x1e\xc25\xf1jtS@\x97p\xf46\x12\xc9S@\x13j \xe0\xc8\xe8S@\tb\xfe\xd0\xdf\xdbS@\x98\x10\xc1\x8cI\xceS@\xad\xf1vt\xe9_S@\x0c\xa0z\xfd\xd7\x90S@dxk(\x9a\xddS@\xf75?\xd1\x13\x9aS@\xfbu.\xd1\xd7gS@F\x1a]\xbc\xcfyS@\x0e\x11\x9dW\x13\x80S@\xad4X\xd4\xda\xe1S@fZx\xb5@nS@\x7f\x10\xe1\xdb\x8c\xdeS@\x95\xe8\xda\xb6\xe6\xc1S@F\xf3O\x12]MS@D\xca6y\xbbpS@^\x8b\x17\x11\xd7}S@\xf5\x7f\xe7\x01foS@S\x05\xf4GHmS@ \xfbn\xb8\xab\xbcS@\x90\xb33|u\xb3S@\x82\xf6\xde\x90\xd1LS@4\xf1\x99\xac\xe6\xdeS@\x9d\xd0CS\xb9}S@y\xba\xa1{\x12\xc0S@j.E\x81\x11mS@\xbc\x8cya\x00\xe2S@\x0eaW%\xd5\xd6S@\x07ns!\xd2\xd6S@tKq\t\xd7\xcfS@\xf4\x7fc\x02\xf2\xd6S@\x98\xb7R}\xd0\x86S@\x8f\xc2\xa9\x01skS@\xd4G\xc5\x84vuS@\xd0\xad\x07\x80\x04}S@\x91!;Ci\xe3S@h\xfa\xcc\xe5(\xdbS@\xf6\xcd\xfb\x01!\x86S@\xcd\xe5"\x10*\xb0S@\xd1\xe4\xf0\x89\xa6\xcbS@0\x18\x1e\xb5\x1e\x92S@\x9c\xddH\x8cu|S@g\x0buO6\xdfS@0*xBt\x93S@\xcbM\xeb\xecR\xe3S@\xf1\xcc\xf12\xa3OS@\x9a~(\x87B\xdeS@\xa4=\xffr\x94\xa4S@\x95QH5w\xcdS@\x11)\xa1\xa8u\xc3S@\xa2\xfcz-_\xddS@\x12\x8d\xcfn\xf0\x7fS@\xba\xa8\xaa\xb5\x19yS@\xe0\xac\xa6t${S@\xc7\xcc\xf1\x0c\xb6pS@\xc8\x86\xc9\xb0\x9a\xdcS@8\xb4\x9e\xf5\xd7\xdcS@0\xbd0\xdd\xd8yS@\xafl\xae-vzS@*\xb3i\xb0\xf3}S@\xa8\'5\xf8\xb0|S@\x02\x97\x03?iyS@\x8aW\xe7\x8d\xe5\xd0S@\x9e\xd0\x80+p\x96S@\xba\xf0\x14\x90\x1f\xd7S@\x9e\xe0D\x88@\xdbS@\xddY\xaaV\xb6\xd5S@\n|\xf8&]\xa7S@\xa0FN\x8c\xc8\xd9S@F\x05K\x9f\xf9\xc8S@\xa6n\xd5\x03\x87}S@W\xd3\x84\xab\x87\xd9S@F\xf0L\xa3\xec\xbaS@\x82C8\x1b \xdcS@~!\x82\xf1\xd5\xd3S@7=\xff;\xcb\xbdS@f0\xa8\no\x83S@\xf7@\x84\xfb\xdd`S@\xdc\xcacu\xf3\x82S@\x84\xfa\xfa\xcc\x08rS@\xc3\xf0\xf4\x12)yS@\xc4\xfeQ\xba\\\\S@!\x80\x9b\xc4\x0b\xaeS@Vks\xc8FiS@\xd2*\x9a\xbc\xee\xb5S@\x16\xcc\xe6\t\xec\xceS@\x8d^`\x19\xa0\xceS@\x86\x9a\x04\xe6KgS@b\x08\xa3C\x96\x7fS@\xd0\xbcl\x90\xbcnS@\x16\x92\x91\xe6\x19gS@\xd7\xc3\x80\x92\xb7fS@\xf6K\xa14\xdb\xcfS@\xfd1\xc6\x9f\xad\xcfS@J\xe9\x1d\xb7xdS@\x10P\xb1\t\xc5dS@\xae\xe7\xd7\x12gtS@\xbbW \x19\xa6\xc7S@\xa2\xd7\tH\x8duS@\xfe\xf4\xe3\xe3N\xdbS@\x8fk\x1f\xe7\xc8lS@o\x00\x95\xc6\xf8SS@\x7f\x8b1\x92\x10TS@\x93F;\x8a\x03TS@\xdb\xe4\x05\xeb\x0crS@AW\x10\xae\x8ahS@\xa5\xd3\xa4\xd8\x95\xc4S@\x0b\xba\x0ck\x93mS@\x0c\x18E\xd2btS@:\xe5c\xcb\x0b\xc7S@B_\xf8\x96t\xd2S@\xab\xa4\x97\xed\xd3\xcaS@{p\xe3\xc7\xd7jS@v\xbc|B\x92WS@+/\x0c\x97\x97\xdbS@\x8c\xc9l\x9c/\xd3S@b\xefEx\xa0\xd2S@wO\xe8\xa1\xd2aS@Pb_K\xc3zS@{\xdd\x9d\xc7<\xdbS@4\xcd\x9f\x8a\x13\xdeS@C\x05E(\xed\xd1S@j\xc7\xf5\xbcM\xb3S@\x94\x8d\x82a\xae\xd2S@X\xd0s\x0c\xcfsS@-\xf1QN\xb0tS@\xc4\xed\xbb\xfa\xb9wS@\xda\xec,5%yS@\x93\x95<\x7f\x94\xa1S@NQ\xddv1\xc6S@zr\x18\x9e_\xc5S@\x00\xe5}\x82\x8c]S@g\x08\x16\xd5\xf8\xdcS@\x0e\xe1qzcvS@\x91OsR\xf8gS@\xc5W05\xf0SS@7\x13I~\xd6nS@\xfa\x13\x1b\x85;SS@\x1b\\\x03\x16\x8beS@\xe2\x11\xf7\xd4\xb7\xdfS@M\x061\xee0nS@\xc6Oa?TsS@\x10\xab[\x00\xednS@:\x02\x95\x9f{\xdaS@o~h\x93onS@\xd7Z\xf1\x15\xfa\xc7S@\xea\x01\x9c\xdc\x06\xddS@\xdc\x90.J\xaa\xdaS@\xce\xb5\x19}\x92gS@\x9a\xb7k\xe3\x7f\x7fS@\xa0\xdd\xed.\x96\x88S@E\xd5\x9b\x96"\xdeS@\x86I\xc6\xa6HmS@a\xf1K\xf3\xffOS@\xd6\xe3\x0f\xba]\xd8S@\x99\x8cM\xe9\x1ceS@\xa5\xd1\xbe\xbb\xc9eS@\xb4\x9acC\xeagS@\r!\x9f\r\x0b\xa6S@\xc5/,(\xd3\xddS@\xa4\xbc\x82\xe6/OS@\xf5\x9bB\xb2UgS@y\xdd\x13\xd7\x8f\x86S@v0\x9di\xb6uS@\x00\xaf:\x91\xf6vS@B(\xcaM\x9edS@\x7f\xe8\xa8\x8a\xa5\xddS@\xa2\xae\xe1\x1c\xd3vS@'
p22
tp23
btp24
a(g3
(g4
(I0
tp25
g6
tp26
Rp27
(I1
(I1159
tp28
g13
I00
S'\x8a\x00N\xd6\xedz \xc0\x9d\xc6\x0c\xd9\x14\x05%\xc0>\xd1[\xfe\x01\x0b!\xc0\xa9\xc6\x18(\n\xba(\xc0\xbbx\x9eG\xcd\x85\x1c\xc0\x0f\xc4\x88a+x \xc0\x9d\xf4J\xb5\xde\x12\x1c\xc0\x19\xd3D\x9c\x96\xfa\x1b\xc0[8~^Q!&\xc0\xdb\xfc\xe8\\\xc9\xf5!\xc0\xc6\x0b|\x16\xcc\xe5\x1e\xc0\xf5b\x92\xc9\xd6\xe4#\xc0"MT\x14\xc6\xf1$\xc0\x95\x9eQ\x05{\x92$\xc0\x16\x90\xaa\xbd\xc30&\xc0vZ\xfc\xbc\x96\n\x11\xc0\x8c\x95\xe1\x874\x13*\xc0j\xc7\xbf\x8e\x82\xf2\x18\xc0\x89&\xce_\xa6u\x1a\xc0(\x1d3\xfd\x10\x9b*\xc0qf\xcb\x1cn[&\xc0\xdcJ[b\xc3\xf2(\xc0\x19\xd3D\x9c\x96\xfa\x1b\xc0#=\x0eaj\x99)\xc0\xe7\x1e\x90\xff\x16+\x1f\xc0\xc2\xf2\x8b\xb7@\x95!\xc0\x93D\xfe\xc9.\xca"\xc0\xc2\x819\xd6J\x96\x1c\xc0\xd6\x0e\xf4\xe3\xc5\x10$\xc0\xdf]\x98\xeb\x1e\xf3)\xc0\xa9]U\x82\x0f\xd3"\xc0\xac\x88)&\xe2""\xc0,\xc52\xdb\xb8\xa8#\xc0\x1f\xa5U\xfb\xe5<\'\xc0\x06\xd6\xb97%\xef\x1b\xc0:\x89\x96T\xe4`!\xc0\xa9\xbe\xca\xa6)\xf0&\xc0\x1b\xf2r\xd8\xeet\n\xc0Q;\xf4\xd7\xe0\x88(\xc0\x88\xf2\xbe\xe58\xeb%\xc0t\xb7p\x0c E!\xc0\xc9F\xcd\xd8\xd8f\x1f\xc0N\xca\xf3\x94\xf7p\'\xc0\n\xef\xaf\xcc\xcb? \xc0\x0f\x887\xc9qi\x00\xc0Y_R`\xf9V\n\xc0\x12\xf1\xff\x1bS\xa5$\xc0\xa2~I6\x91\x99\x1b\xc0\xda\xab\xc1X\x03\x19 \xc0\x07\xa8\x94\xc9V\xa3!\xc0)\xad\x00\x85ge \xc0\x7f\\\x85#_\xc2\'\xc0\x05\xa3~mVi\x1c\xc0\x7f!\xe1\'\xaf\xc5\'\xc0\xad\xbe\xaf\xa2\xc9\x03&\xc0\x87\x13\xbd\xda\xdd=#\xc0\xfa\xc8\xb5~4\xf0\x1c\xc0\t36;`V&\xc0\x87\xcc\x9e\xd1\xce\x9f*\xc0l\x7f\x86q\xb8{)\xc0Ln\xd7\x81=#"\xc0\xd0z\xc0\xf8\xac\xf1(\xc0\xeffB\x1aS@$\xc0 ~y\xc2&7)\xc0\x99\x82\xe8\xb0\x80\x1f(\xc0}^\xd4\x83\x84\xd3*\xc0\xe2\x96\xb2\xac\xdb\x11\x1c\xc0\xbb$\xaf\xe801\x19\xc0\xd9\x8a\x9c\x1d\xe0\xc1\'\xc0P\xba\xa6R\x86Q$\xc0\xcb\xe2\xfc\x8e\xcaI\xfc\xbf\xf3\xfaVd\x12\x11&\xc0XM\xee\x90\x98\x8f(\xc0\x11T\x8a]\x01\xfb&\xc0y\x90!\x95\x1e\\#\xc0=S\xaa\x17\x02\xe1&\xc06\xa2t\xebt\xf3&\xc0{\xd8\x8f\r\x02\xdc(\xc0\xab\xc8\x05G\xbc\xc5!\xc0\x13\xd5*.\xa6\xa5\'\xc0\xd0N\x19\xdc\xdc6\x1c\xc0\xe2\x9f+\x97\x99\xc4\x02\xc0\xc2]\xa4\x04\xfe8$\xc0\xe26KU\xaau\x1e\xc0[\x85\xe5`\x13y#\xc0\x92\xa6\xc7\xf4B\xcd$\xc0 n\x8d<\'v#\xc0\xcd\xfc\xab,\x1c\x98$\xc0\xb9\x8c\xed\xf6\x05\x85#\xc0\xb8i\xdb\xe8C\xd3!\xc0\x13\xe0z\xcd\x89\xf1!\xc0\x95\xab\xc0t_F\x1c\xc0\x10\x1e9F\x0f.&\xc0it\x1b\xbb\xc9W\x1c\xc0\r\x14G(\x8c\xaf\x1f\xc0\x0c\xaa\xd6\x86\xac (\xc0\xe1\x19\xfee\x88\xfc#\xc0\x1d\x84\xe6d\xd5\x90*\xc0\xf9\x1c\xa6l\xfa\x0f)\xc0\xf8\x88*\xafK\xb3\'\xc0\xbf\xb3\x89\xe0\xd9\xef$\xc03\xf7\x7f\xaf=\xac\x1e\xc0\xbbJ\x89\xfa\x81\xe5"\xc0/b\xff\xe1\xc9h!\xc0\x8e\xfb\xa2\x98\x91\x9f&\xc0\xcf8|\xff&\x01)\xc0\x95\xa2\x9d\xbb\xa67#\xc0f\x0e\xbe3i\x01 \xc0\x8f-\xf9i\xeb&)\xc0\xab!E\x9e\xc7\xd6*\xc0\xad\x16\x0e\x85c~\x1c\xc0$\x1a\\5\xdf\x07(\xc0\x85\xbf@)\x95\xb3#\xc0\xdf4I4\x06\x03\x1c\xc0\n\x81@\xd2\xdcR"\xc0h\xf1\x94\x94\x08\xbd\x1d\xc0l\x13\xd2 sC+\xc0;S\x06\x89p\x16*\xc0P\x92=\xe7}S\'\xc0q\xc3\x84\xea\xd4\xb1\x1c\xc0|K9\xdd\xfc\x83)\xc0>\xcf\xd0\n\xf2\xc9"\xc0\xf6\x8a\x88E\xe9\xcb \xc0\xf9\xbd\x85\xa0\x03\x96\x1f\xc0(\xee\xd3\xd3Y\x07\x10\xc0\x1c\xca\xf9X\x12\x8a)\xc0\x1c\xe8$|\x9d\x92$\xc0\xc2\xf9\xc5\xed\x08\x86\x07\xc0~~Q;\t\xa5\x1a\xc0\xf73\x8c\x10R\x8f#\xc0&\xbd\x85\x85c\xaf\x1f\xc0\xee\xf1\xdd\x11J\x06\x12\xc0\xe8\x0bit\x03\x91)\xc0\xcc\xb7\xc8q\xb02$\xc05<\x9a]\xeb\xbd(\xc0O\xe6\xf9\xbc\x87\xcc"\xc0\xe5_@\xb7\xf2\xf9 \xc0\x92\xbaC\xe87\x1c%\xc0\xcf\xef\xbc\xb0\x00b"\xc0\xa8\xd4\xa1\xa4\xbbz\x1f\xc0\xc8hc\xfc\xf3^!\xc0\xdd\x9a\xfe\xc9\xcf\xc1\x01\xc0%-\xfb\xd4\xcc\xff \xc0\x84\xc7\xc1\x0f\x8b\x98\x01\xc0\xdb\xab\xcf\n\x1d\x7f!\xc0>\xa1\xa3]\x8c\x08&\xc0\xc9\xfa4\xddV\xe0&\xc0#Dl\x82\xf7\xaa\x15\xc0\x80\xc6\xc0\xf7\x07Y\x19\xc0m\x9d\x91\xb8\xc0\x90!\xc0\x9d\x06\xa9\xdf\xcb\x81\x00\xc0\x99\x10\xd8>\xf5\xf7\x1d\xc0\xd2\x19\xbbc\xc4\xf7\x1e\xc0nO\xae\xa2\xaf3%\xc0\xd7\xea9\xdd\xfa\xc0!\xc0M\xf1\xa9\x9eT\xfb \xc0t\x91k\xafI\r\x14\xc0=\xba\x83\x88P\xb8\x1e\xc09\xb7\xc2\x17\xbaB%\xc0\xb4\x94\xf7wXS\'\xc0\xa0\xf4L\x18\xd41(\xc0q\x05\x93\x93\xdb\x1a \xc0\xb7\xd9\x94\xd3d\xda#\xc0\xee\xd1&h@9\x14\xc0\x13\x1d:\x1d\xfc\x1a\x01\xc0\x03\xca%R\x17W\x0f\xc066\x1e\x88\x12?\x11\xc0\x07\x1f\xaf\x9c\x8a\xf8$\xc0\xef\x07zG\xaa\xea#\xc0\xaeW\xa8\xb0\xefM\x11\xc0M\xd3\x9fS\xdc\xc3"\xc0\xf8\x91\x87\xfdf\xae\xfc\xbf\xee\xe2\xdc\x83\x8d\x8b$\xc03\xb1\x81\x04\xb4\xeb%\xc0\xe4\xd6\x16\xaf^.\x1d\xc0\xa4\xb8\xa4\xb7E\x9d&\xc0\xe6&\xd3\xe7\xcb\xf1#\xc0\x8e@Om\xa9N\x00\xc0\xe1~"\xd4!x&\xc0\x11\\\xc7A\x89\\!\xc0X\x17\xb0S\x971\x1c\xc0\xa0\xce\xa1\x1d"\x95\x18\xc0q\xc8\xc4\xc7\xf5\x9d%\xc0F<\xa3K\x14\x96\x0f\xc0\xb1\xab\xcd\xcf\xc3c\x1c\xc0\x16\x08a\xcaP\xde&\xc0\xd9\xc6\xa5\\T\xfd\xfe\xbf\x96\x14\xa6Oa\xc6)\xc0\xfa\x06\x04\x00d\xf7\x1b\xc0\xf0\xfa\x1e\xe6\x81\xe0\x1b\xc0\xa6S\x11\xd77\x1c"\xc0\xb4m\xd7S[\xd2\x1b\xc0\x08\x15 u[T*\xc0/m\x8dZP\x07\'\xc0\xfd\xe26\xb09\xa5\r\xc0\xbc\xf6\x15\x1a\x18\xcd$\xc0\x90\xb4\xbc\x11~\t\x1c\xc0\xef4f\x98R\xda\x10\xc0\x87\x1dC\xeb~\xfc\x1b\xc0\x04\x85t7\xf6w\'\xc0k*\rE\n\x9f\x1c\xc0\x9bC\x86\xc8Z\xef%\xc0\t.#\x8b\xce0\'\xc0\xcc\xfc\xd1\x92\x15\x01"\xc0?\xabN}*+\x15\xc0\xaa\x7f\xb8\x05/:\x12\xc0\\\x0b\xac\xb4m\xd0\x1c\xc0\x8c\xcb\xc9a\xe9\x8f(\xc05\x01sE\x17\x9b$\xc0\xba\x07\x15\xd0u\xbb\x13\xc0\x19\x1e\xe5\xa9\xb4\xbf(\xc0Sg\x03\xc6\x92_\x11\xc0\xf7;\x10a\xd9\r\r\xc0\x83>=\xe2aM*\xc0\xe4\xa3\x02e\xa2M%\xc0Ae\xea\x08W\x91(\xc0=w@\x8eiZ\x1c\xc0\xcbk\x9b@U(\x1f\xc0\xd2\x98{r\xd2\x00%\xc01\x1fz\xdft\x05\'\xc0\xf4\xe6k\x17\xd3D%\xc0\xb9G\x8e\x1dH.&\xc0\x0f\xe1\xcc\xe34\xda\x11\xc0\x00m\xec1DR\x1c\xc0\xdb\xf6\x9e\xca2\x94 \xc0uu\xa9@\x9a\x15 \xc0\x8az/[\x07{\x13\xc0\x9e4(/\xaf\xbe&\xc0\x8c\xfc\xc9\xd5\x83P&\xc0j\xf2\x80\xae\xcd\x85%\xc0\xb07\xda\xc1\xc4\x1a!\xc0u)3\x99\x17r\x12\xc0\x97u\x10\xa0\xca\xe7&\xc0tBM\xf1%\x9a!\xc0)\xad\x00\x85ge \xc0\xec\r\xe2f{\xcb)\xc0N\xfd\x97\x9c\x95\xa7\x05\xc0\x17\xa9m\xebKW%\xc0\xbdD@A\xfa (\xc0\x7f\xc9\xb8C\xf5\xaa\xfd\xbf|\x8b;\xc9\x99\x9d\'\xc06\xady\x15\xbc\xac)\xc0\x8e\xf3\xba\xf6\x01\x9c\'\xc0[\xe7\x18\xf6@E \xc0\xea\xd8\xfe\x9b\x05\x19\x11\xc0\xce\xff/\x11\xe1"(\xc0\x1c\xe3i?\x10\xcc\'\xc0\t\xff>6\x85b \xc0\x8bY[\n\xef\xc7\'\xc0fP\xf7:{w\x16\xc0*\xcf\x19J\xdf\r%\xc0\xcf\xbf\x1c\x15\x8a\x14$\xc0\xdbv\xf2\x9e\xc4\x05\x11\xc0\xe5k/\xc3z\x89\x1d\xc0\xfc\x97\xc9af\xc0*\xc0\xa5w1,\xfbj%\xc0\xd4{\x91\x9c\xef\xe8%\xc0<$w\xeb\xd1\x8c\x02\xc0fP\x85\xee\xb2\xdf\x15\xc0\xa4\xc3\xb9L\xe4\xd5\x07\xc0\x87J\xad;S\xb1\x1a\xc0\xcfCHG\xc2\xdf)\xc0\x97JY<\'\xe3)\xc0\njO\xect\x83\x1f\xc0\x8f7\x18\xd9\x03D\x1e\xc0\xe6(b\x92\xb8\xab*\xc0\xd3"\xeb^\x9d\xd6\x10\xc0\x17\xdag\xf5\xe6e\x17\xc0;]og\xd2\xa6\x01\xc0\\#\r)\x12u\x1f\xc0P\x85\xed/\x05\x1a\x19\xc0\xf1u\xb6J\xc6\xba(\xc0++\x18\x7f\xf5\xf5$\xc0;\xe9h*@\xca\n\xc0\r\xd0\x15h\xdb\x0b"\xc0J&\xd2G7\x87\x1c\xc0\x91\x85\xb6\xb9"\xaa\x10\xc0\xe4g\xa1G$\x87$\xc0#i\'H9a"\xc0\x84Is\xaa3\x82\xff\xbfb\x04\xf6\xdde\xc4(\xc0\x1brH\xda\xe2?!\xc0\x81\xcc\x00S\xe0\xce%\xc01KE\x0e\xbcd\x1c\xc0\xb5R\xba\x9c{\xe1\x1b\xc0/7\xddr\xa0V\x1e\xc0L\x7f\xfa\x8c\xb7\xaf\x01\xc0\x16\xa3.\xc4\xb1Q \xc0\x98x\xd7\xe2?\x8e$\xc09\x14\xe2\x04\xec\x8c\x1f\xc0B\x84\xf3O&\xf8*\xc0\xbb(\xbc\xd4\x0c8%\xc0O>\xd4\xef\x90c&\xc0o\x98\xfb\xd2\xa7Z\x1d\xc0\xdc\xbb\xeby\xb0\x11&\xc0\xf6\x14\tc\x06d\x07\xc0k\xd0\xe9\xb4w\x15%\xc0/k\x95\xeb\xc8\x1a%\xc0Ft3\x9eO\x07!\xc0r)\x85Z\xb2\xe7 \xc0\x7f2c\xf7A\xfa(\xc0V\x81n\xb4jO\x00\xc0\xd4\x9f<\x1bp\xe4\x1b\xc0!&h\xe0\x15u\x01\xc0G\xf8\xa6H\x06\xcf\x1c\xc0\xd0\xe1\x1e\x8d\x0bV\x19\xc0cu\xba\xad\xa7\xcc"\xc0\x9a)Yc\xf2\xef*\xc0v\xb8\x03a\x04\x11\'\xc0\xd5\xea\xae\x97\r&\x01\xc0T\xdf\x06\x03\xe5l"\xc0\x07DV\xc6\xd3\xd6$\xc0\x1eS_\xa3\xd56%\xc0\xf8y\xdfV^\xf2&\xc0\xed\xea\xdb\x0c\x84l\x14\xc0\xd8IQ\x8alT)\xc0\xa3\xce\xa1\xaf]\xc3\x1e\xc0\xc7U\x85D\xe3^)\xc0\xab\xae\xfb<w\xd9(\xc0K\x85\xf7Ix\xf7$\xc0\xca\xc8A4=($\xc0\x00\xdcx4\xff6$\xc0\x1c:H\xc8\xa7S$\xc0G\xc3k\x87\x84\xfb!\xc0dR\x1f\xfe\\\x0b(\xc0\xa20\xf4\x95Zp\x1c\xc0\xde\xfbg\xf2\x08\xf5#\xc0\x92\xb4&R\'\x18%\xc0\'=\x03\xda\x1a\x89%\xc0)\xd8z-x\x87%\xc0\x13\xf1\x05\xe1\xfc\xeb#\xc0\xd6{H\x94\x0c\xbc"\xc0\xad\x05\xe2\xef\xb2S$\xc0o\xc8m\xe0\x8e\xea#\xc0{\x15\xee\x1c\t\')\xc0\xd0-5\xbdj:)\xc0h\x0e!l\x1b@%\xc0\xd8\x03\t\xfe\x8eq$\xc0\xe7\xa5G\x8cF\x07\'\xc0\x18\xf2i\xc4\xa2D&\xc0\xd5\x811#k\t\x1c\xc0r\xf7\xd1\xd5{\x8a\x0f\xc0\x95Z\xe3\xd1\xa7C\x16\xc0\xdf:\xbd%\xc9|"\xc0|Km\xcf\xe3X)\xc0V\x99\xd8\x8b\xb1\xb6 \xc0\x8a\x03hd\xd1\xa2\x03\xc0Q6;\xc9\xc4\xbb(\xc0\xfb4\xd5g\x0bB!\xc0\xf6\x9fG\xab|\x84\n\xc0(\xad=\xacL\x98)\xc0K\x83LH\x12\x1e*\xc0\x84w\x13\xff\xbc\x00%\xc0\x81_\x1a\x9d\xd5\xc2\x1b\xc0J^h9t\xb8#\xc0\x19S\x1a\xdf\xf8\xbb\x1e\xc0Qm\xe0\xbc\x07m$\xc0\xe64\x02QM\xbd\'\xc0\xe9\xaf\xa3O\xc2\xae\x07\xc0r8m\x95\x98\x92\x0f\xc0\xf0\x98\xbf\x0f\xc9\xa3!\xc0\x99\x93\xc1^\'F\x1c\xc0Q\xea;K\x12\xe9\x1b\xc0\xb1\xcaa\xa2z"(\xc0r\xf3e\xe7\xfa\xac"\xc0\x03R\\\xd6\'\x9b\x0f\xc0\t/ \x8f\x0b\xba\x14\xc0\xb3\xaef\x1b\xc8\x8e\x1c\xc0\xe1&\x18H\xa9x&\xc0q\x0e\x84%\xd7\t\x12\xc0\x8e\\\xb3u\xd9Y\x1d\xc0lR\xa1/\xd2\xd3(\xc0\x98\xc6\xa5:\xc4O\x1c\xc0\x83\x8d\x85$\x92\xaf\x1c\xc0\x12\xb7R\x9c\x02]\x1c\xc0%\xe4\x9b[\x07>\x19\xc0\xf0h\xc1\xf7o\x1f#\xc0\x804\xf7\x0e+\xb7\x1b\xc0]\xad\x8dhT\x1e\x17\xc0c\x03\x08\x10 Z&\xc0\t\x9d\x94H\xa8\x82$\xc0>\xfb\x0e\xcc[i#\xc0kG\x84\xcd\xa7q+\xc0\xa4\xf8?\xe2\xc9)\x07\xc0BL51\xea\xf2\x1f\xc0*\xf1E\x12\xd2]\x1c\xc0\x03\xb0mCTJ\x0f\xc0\xbb\x7f16\xe5\xcc \xc0\xbf\x1c{\xd1\xc7\xe1\'\xc0\xe6oQt\xb5\x1c!\xc0\xa6U}\xd7\xf7`\x10\xc0\x1f\xd1_\x90\xad\x8a \xc0\x913 \x01CL\x1b\xc0\xbb:\xa1v\'\x89&\xc0\xa9\xcb.\x108\x94\x05\xc0\xb9\xf7Z%\xed\xc9"\xc0W\x94\x9e<\xd8\xae\x1c\xc0\xb9\x00w\xef\xfbL \xc0\\\xef}\x81\x87>\x12\xc0\x14gL\xd8\xbe$"\xc0\xc04\xe8\t\x1eJ&\xc0\xe4\xf8To\xb9<\x14\xc0;5\x15\x8b\x97\x08)\xc0\xb7\xa8\x03\'\xcd\x07*\xc0}\xa6\x9c\xb1\x8a\x9f\x06\xc0 \x16J \xf0a\x1c\xc0\xc1\x8d\xb9\x16\xf8\xbb#\xc0\x91\x0b2\x92\xfd\x04\x1e\xc0\xcf.\xb8\xfb\xf8P&\xc0\x99\xa1\x06\xc0\x83\xda\x10\xc0r\xe6\xbd\xdb(\xf7\x0f\xc0\xa7b\xab\xa7"\xeb%\xc0\xb6\x19\xbf#\xfa\x8b$\xc0V\xf6\xd2\x9d\x94\xa9&\xc0\xad#\xd545\x12&\xc0=u\xa9\x18f\xae\x1e\xc0\x9azA^x\x8f&\xc0\xec\xa8\xa5~\'\x05%\xc0\x82\xcbr\xcf\xeb\xed$\xc0wTE\xc7\xc0o$\xc0\xe6\x84\xf3\x99\x90|\x1c\xc0\x1cgp\xa7im!\xc0qg|\x05\x01\xc5\x1c\xc0\x9d9\xce\xc2\x94\\\'\xc0\x90\x9fI\xfa\x85&\x1c\xc0\xe7M\xeac\xca\xc9\x11\xc0)\xe1\xb1\xdc\r\x83"\xc0m\xd6\xb6(\rq\x1f\xc0\xc3\x92Am\x1d1%\xc0\xb1p\xaa\x84\x82Q$\xc0\xa0Z\xa6\x9fy@\x18\xc0\x94\xe8%{\x91\x0f&\xc0\xe6\x04\xd7\xaa\x96\xc1)\xc0B:\xf0\n\xe2T\'\xc0\xe5\x0e\xaa:\xb7\xe6)\xc0\xed\x90|\x89]U*\xc0\xaf\xb1Z\x0c\x95\x81 \xc0\x98)\xe3\xdc*\x96\'\xc0q\xb4\x19\x16O^\x1e\xc0\x13\x1d:\x1d\xfc\x1a\x01\xc0\x80\x94\xb4\xeb\xa4\x83"\xc0%\x8a4\x19\xf3o\x1c\xc0\x03\xfb\xaf\xc1\x12\x08"\xc0v\x7fI\x17C\r \xc0m\xd6\xbdQ\x18t\x17\xc0\xcb\xa1\x13\x0b8\x9f&\xc0\xf3<Xc\x88\xbe\x1d\xc0L\x8e1\x1c\xa5\x9b&\xc0\xa9\t\xf7A\xccX&\xc0\xf4\x18\\d[}\x1c\xc0\x1b:\t\xd8\xc0F%\xc0,{1\x86\xac\xf4(\xc0\x96O\xbams\\(\xc0\xc0-\xdfto;)\xc0\x94m\x02\x88\xbc\x1c\x19\xc0\xa5\xf9\xad\x0c\rE%\xc0\x17\xe4\xaf\x99b9"\xc0F\xccE\xbb"\x96\x1d\xc0\x89T\x10e\xc6d\x11\xc0\xf0\xfcF\xcf\x88\x06"\xc0\xfdd\xe6\xa9:F\x00\xc0w\x81w\x00k\xb8\x14\xc03\x9c_\x17\xf6T\x1c\xc0\t\xe3\x06)\xc8N\x1e\xc0/\x12h\xb3\xc8\xa9\x01\xc0\xf8-^`\xae\x95\x1e\xc0\x0c\x9a\xf9PCa\'\xc0\xdb\xf7EmW\xc7!\xc0\x0e\xbf\x82\x94\x04\xd1\x1d\xc0U\xd6QFa\xf2&\xc0k\x80\x98&\xf6\xfd!\xc0\x10J{\\\xdb9%\xc0\xa7\xe9\xc2\x05bk!\xc0y\x8e?p\xc5\x84$\xc0\x86\x12Jg\xbav!\xc0\x82*-\x987\xa2%\xc0\x93\x1cm%P\xd4\x1f\xc0/\x90\x96\x9d\x7f\x14%\xc0\xb1\xd2\x96JO\xff$\xc0Er4\x93\x11<%\xc0^\xe5\xdd!\xf6@%\xc0\x83J\x0e\xa4\xc0\xbc\x1f\xc0\xbb5\xc5\x89\xec?%\xc0\x9c\xbd$\x81\xfe\xa9\x1f\xc0d\x8d\xa8n\xf6\xa4!\xc0\xa5\x8b|`)a&\xc0\xb3\\\x07\xa8E\xf4\x05\xc0\x01d\xca\x16hx%\xc0\x8d\xb0\'NyK\xff\xbf\x14\xc7\xc8n\xaa"%\xc0vVf/\xa8\x05!\xc0c\x9c\x96\x10H\n\x1c\xc0\xf1M\xc1[\xeb\x05$\xc0O%l\xed*\xc0 \xc0NB:\xf0p\xf6(\xc0\xa4\xbaJ\xfd\xa8\x04)\xc0\x07w\xe75\xc3\x91\x1b\xc0\xae4\x1971\xbf\x18\xc0);K>RA)\xc0\xdc\xbc\x033B\'\x19\xc0\x13\xf6\xd4\x12\x14\x8b\x1c\xc0t6p\x1f\xe3\x08\x1c\xc0\xf7\x1abS\x1a)\x1c\xc0H\xf9\x15M\xcc\xc7\x1c\xc0\x88\xfc\xf1\xef\x04\x0f%\xc09\x04\xbe\xe3%\x0c"\xc0\xc1\x89\xa0\xeej\xa5\n\xc0?5$\xcf\x94\x8e\n\xc0\x1dj\x05p\x90\x1a\x01\xc0\x01)?-U\x88\x07\xc0kjz\x0e\xdbQ \xc0t\x1bO\xec\xb6\xef&\xc0\x03\x91\xa2q\x98\x94&\xc0\xfb\x1f\xf5\xc2\xf1#\x04\xc0y\xfc\xd4\x15\xd5\xa4\'\xc0\x8f?@\x8a.;\x16\xc0\xef\xb7/\xcf\x00\xa5\x10\xc0\x89\xbfz\xd1\xc7,\x00\xc0$\x88\x1d\xb5\x047)\xc0\xd7|\x83\xa1\x94\xc1\x1e\xc0\xb5\xa3\x87|\x99\x05 \xc0\xca\xcf\xaaL\xd3Y%\xc0\xa3_Z\xac\xad\x8e\x1e\xc0<M.\xe3\'+\x1e\xc0\xefo[\x924\x86&\xc0\x1e)\x18\x97\x985\x05\xc0f\x900\xa0\x9dV\x1d\xc0\xc0-\xdfto;)\xc0\xf38[(\x84g\x1c\xc0\x99\xab\r\xba_\x85)\xc0\xcaU\xff\xe1![)\xc0\x90\'{\xb6\x8b\xd5$\xc0K\xc5B\x13\x1e@\x11\xc0\rd\xeb\x8a\x08\xd1(\xc0\xe6\x0c\xad\x1cM\xe8\x10\xc0\x07V&\xe11!"\xc01\xee\xeb\xacF\x9b\n\xc0\x006\x9c+\xd4\xc2%\xc0}\x85\xd8\xed\x18\xdc\x1e\xc0\x04YO&\xfa8\'\xc0\x05\x1ex\xf6\x87<\x11\xc0\xeb\x15\xaf\xfd\xbc\xed\x1e\xc0\x8d\x90\x81\xe6c\x98\x1c\xc0\x03\xb0mCTJ\x0f\xc0\xe4\x88KH\xc1\xc6"\xc0\x874\xcd+\x0f\r\x1c\xc0\xa2 \x94k:V(\xc0\xc0\xa8A\x9be\t \xc0\xdc\x84O\x8c\x1b\x07)\xc0_\xa3A\xaeP" \xc0\x9c\xe9\x9eB\x8ds\x0f\xc0\xab\x95\x9e\x1c\xfb\xd5(\xc0\xaa@o\n\x86\xf9(\xc0LG\x1d\xf6\x96L\x1e\xc0\xf8\xd8-\xf8\x94\x84\x00\xc07\xd2P\xc26"\x00\xc0cgy\x01\xe6\xb5\x1e\xc0!\xd6\xfb\xcf\xf3?)\xc0[t,u\xbeL\x1c\xc0T?8P\x01\xf0\x05\xc04\xe8\x97D\x91\x81#\xc0\x81\xbcW|\xc8\xab"\xc0:\x0c\xc4\xd8Xh\x19\xc0@.\xcf\xf7\xb6"\xfe\xbft\x96\x83\x85\xabb&\xc0{\xd5]C\x03\x88$\xc0\xe7\x1a\x0f\x96\x8d\xbd\x00\xc02\x84\xadjbQ\x17\xc0=l\xff?\x8eI\x13\xc0p\xec\xf9\xdbx}\x1f\xc04\xc2\xefc\xe5\xe1\x1c\xc0\x05\xeb\x89~\xab\x11+\xc0N\xb6\xf5bP\xe5%\xc06aC\x9a\xe8A)\xc0\xb0\xbe&\xce\xa6\xfe\xfb\xbf\xc6\xad\xa7\x00\xaa\xab)\xc0\x83\xa9\x0cr\xe4\x1f\r\xc0)\x0cm&C\xed(\xc0\x80C\xb0\xe3\xe4\x7f\x00\xc0\xe9\xdd\xca\x97\xab\xad(\xc0\xc6\xec\xb1UG\'%\xc0\x1c\xa7\x98"~\xf6$\xc0M\x04\\\xdf\x19k)\xc0<\x9av<\x91\xc8\x11\xc0\xd311\x0ex0)\xc0\x93\xc7\xee\xa5\x01\xfe$\xc0\xef\xfdL\xc8\xea\x85\x0f\xc0NA\xcetu\xfe#\xc0\xb6%\xe5\x82\x06\xcc(\xc0\xcb\x80\xbc\x83\x1a*!\xc0X\xaf]\xdd\x8b\xed\x13\xc0\xeb[\xf2\x96\xbb\xe7\x13\xc0mc\x91/V\x11\x00\xc0\xe7\x90\x12\x1b\x07\xf9&\xc0\x83\x10\r\t\xec\xd2\x05\xc0\tN\xee\xc7\x98\xab\x17\xc0\x8e\xd7\xfa\tY>(\xc0\x8e\xf7e\x85\x1dQ\x1c\xc0\x13\xe0\xba\xb1Lr\x16\xc0M\x1f*i\x94C!\xc02\xa0F\xa7A\xbb\x1e\xc0\x9c\xd3\x8c\xa6NT*\xc0\xddA\x80\x80\xb2\x8d\x15\xc0`(\xe6uE\xe0*\xc0u\x83\xdb6\x17\xe4\x1d\xc0;DM\xc6\xcf\xd3*\xc0*\xcd\x8fX\x8c\x17\x1e\xc0\x9cCqA2\x16\x1f\xc0\xb5\xc2S\xa3\x1d\x83(\xc0\x10(\x99\xf7z\x97\x1c\xc0,\nN[\x80\xc3*\xc0\xc1\x81\xef,\xe9`\x0f\xc0\xe7j\x9b)\xd5\x87$\xc0\xc1\x81\xef,\xe9`\x0f\xc0\xe0n[\x8a\xb5:$\xc0\x1dV\xfa\xfe\x1e\xab&\xc0\xa7p\xbed\x99\x9f\x1f\xc0-Fj\xfcr\x1a$\xc0\xc2\xd2\x18\xdb\x7f\x02"\xc0#\xcc\x9a\x94x\x80\'\xc0\x10\xbeG\x1b\xf55#\xc0\x9b\xf5\xb7\xcb\x84\xda(\xc0\xa2\xf4\x92\xcc\xc5Y+\xc0R\x95\xf0\x94\xbe\x9e$\xc0ul,\xea\x1a3%\xc0}\xf9\xa1v\x81\xe5\x19\xc0$\xae\x8e\xf4\x9b\xb9\'\xc0"\xf2.\xc0XB!\xc0\x83q*\xbe\x1f\x85!\xc0\xb1\x80\x02\xbb\xed\x9d\x1b\xc0Z\x08Yg\xfd\xe1*\xc0?(\x88>\x9d\xaa\x1a\xc0~ug\xc3\x1d\xc6&\xc0q\xf9\x8d\x85\x90\xed$\xc0\x95\xfb;*\xc1\x05(\xc0kT\xf4\xa7a\xc5\x1a\xc0O\xf2\x11\xaf\x90P \xc0\xb2\x11x\x88F\x9a\'\xc0nR\\\xf9\xcew(\xc0\x19\xc6\x92"\xfb\xca \xc0\x87\x97\xdaE\xc4\x00&\xc0\xc4f\xee&n\x0f\x05\xc0\xb5Z<\x94\xf7-%\xc0\xa6n\xc7x\xee\xaa\x10\xc0nP:2\xdf\xb4(\xc0\xc3\xd3\xe3\n\x02Q%\xc0!}!\xfd/\x90\x1f\xc0\x14b\xec\xeb\x84\x8d*\xc0\xf2\xbe3\xd6\xbeM$\xc0\x1a\xccDRP\x83\x08\xc0\xd7# NoG&\xc0/\xfb\xca\xd1\x90\xa4\x11\xc02Lo\xa4\xb8\xd4$\xc0\x0e@<n\xe6E(\xc0\xe4?\x13\xf1\xb6%\x05\xc0O\x18\x16b\xfb\x9b*\xc0\xad\x83.\xe9FE%\xc0Y\x8f\xce+\xd4!%\xc0kLw\xeb\x92\x8f\'\xc0\xfb\xdaf{\x9a\xcd\x1d\xc0\xaa\xa4\xa9%R\x1f\'\xc0\x942\x96\x84>i\'\xc0\x7f\x19X\xce^\x91\x1e\xc0\xcb\x80\xbc\x83\x1a*!\xc0m\xf1\x90\x01G\xa5\x01\xc0\x06\x859A\x91\xa4!\xc0\xde\x12\x17\x1b\xeb\xb0\x1f\xc0=\x1f\x04\xf4\xa8\xe5\x19\xc0\x89\xb49v\x87;(\xc0@\xc6h\x08\xa9\xa1\x16\xc0\xae\xd2vV\x8e\x04\x1d\xc0/\rx\xbc\x9c\xbf\x18\xc0\xb5\xc2S\xa3\x1d\x83(\xc0\x9c\xf4\xbf\x1e\xbbZ\x1d\xc0R\x16\'h[\xe4(\xc0\x88\t\x8a"*\x7f\x11\xc0R\x16\'h[\xe4(\xc0\x0e\xd0\xd1\xc6\x19y\x19\xc0\xa1\xa2\x88\xde\xc7\x1a&\xc06\x1e6\xfd\xcc\x12\x1c\xc0\xe8[\x8a\x11\xd6\xbd\x16\xc0\x93\xcb\x19\xbc\xa6\xa7\x10\xc0\x8fC@\xc4+)\x11\xc0F\x11\x18\xf3\x17\xda\x1f\xc0\xf4\xbd\x11?\x99\xd4 \xc0\xeau\x9a\x13\x0c\x8d\x1c\xc0\xb3z\xa6\x0f\xf5\x8f$\xc0p\x84\xb1\xbf/\xe4)\xc0u\xdc\xab\xea8\xd0 \xc0\xb8O\xb0#0}\x1b\xc0\t\xb1\xa1\x8e\xec_\x1c\xc0N\x93d\xa2d"%\xc0\xc2CM\x9a\xf9\x15\x11\xc0{\xfdr\x02\xbdA\x11\xc0\xea\xbf\xc0he\xcd\x15\xc0\x07\x89\x08<\xe8_\x1c\xc0\xaa\xc39\xf7\x8b\x89\x1c\xc0\xa0e\xa7\x9e\xc6R\x1e\xc0\x0f\x07\xf5\x07f\xa9\x00\xc0\x86\xa6\xc9\xb9\xb5\x00\x01\xc03\x9c_\x17\xf6T\x1c\xc0\x92\xba\xefy=I\x07\xc0\xa0U\x05\x13\xa0\x1e\x1c\xc0\xf7\x93g\xee#\xeb\x07\xc0\xf2\xaa\x9dnT\x07"\xc0\xa5\xf9i\xda\x9b<\x07\xc0Q\xe8\x87~\xfdS%\xc0\xff\xef\x13L\xf5\xbe)\xc0\xd0\x91K\x95\x022\x00\xc0\xf4\xc8-#\xdb5)\xc0\xb8\xec\x99\xc3\x86\xdd \xc0\xebW\xaa\xc8\xdb\xdf\x1b\xc0\xcf\x87\x121\xbb-\x1f\xc0RJ\xdf\xd9\x03\xf7\x10\xc0wK>5\xfe\xfe\'\xc0\x12O:\xd1\r\xf8*\xc0\xcd\x00\x18\xb5Ei\x10\xc0\x8c\x04\xec2\xfa\x90\x15\xc0\x8b\xeb\xc6Hv\x92\x1b\xc0\xb9O\xe9\x10\x0b\x9a%\xc0\xa30\n\xbd\x92\x89$\xc0>\xb7\xeb\xea(\xa7*\xc0\xaf\xb8\xbd\x81\xa1\xf7(\xc0\x8e\x0b\xa04\x91a&\xc0*\xb0=\x8e\xad\xb6\x1e\xc0XA\x8dV\x1fZ\x1e\xc0:n\x804\xb4\xaf\x15\xc05ASu>E\x00\xc07\x1b$\xaf.J \xc0W\xe4\xf6sz\x86!\xc0(\xb8\'Lm\xc1\x19\xc0\x8f$\xdf\xe7\x14\x8e!\xc0.\x12\x1a\xdf\xd4&$\xc0u\xa6\n.m\xd9\x14\xc0ZQ[\xf0\x97<\x11\xc0\x92ye\xa1\xd60\x1e\xc0\xa5\xb6\x00>\xfe\x1b%\xc0\xd3\xc1O\xfe\xd2\x87\x0f\xc0<\xbe\xf9O\xd85\x1e\xc0\x8f\x07\xc9\t\xe7\xf7&\xc0U\xcc@Q\xac(%\xc0!\xcaB$"\xbc\x18\xc0\xa4\xa7\xbaqM\x7f)\xc0\x9f\x11\x1ck\xfc\xa3\x17\xc0\x03\xbf\x17d\xb1\xa7%\xc0>\x99^\xbcy\xeb\x13\xc0B\x1c\xd5\xa0O\x15!\xc0k\x07>\xefa\xe9%\xc0\xba\x19\xd9\xbcg\xc3\x01\xc0<\xb9\xb6\x03-\x0b\x1f\xc0\x93W\';M\x15)\xc0A]\x14\x8d\xf4?%\xc0\xe6\x8b\xdd\x90R\xb9"\xc0\xe3\xc9\x89\x90\x9f\xcc%\xc0Z\xe1\xa4II\x84\x0f\xc0\xcb\xff^\x18W\xb3\x0f\xc0\xdf\xf3\x97\x89\xfd\x0e\x1d\xc0\xe4 \xd4\x03]=(\xc0`Mg\xf5\xc5\xec\x10\xc0?\x1f\xdb>\xe4F \xc0\x81\xd2\x8e\xdd\xd2\xca"\xc0\xdfG\xe1\xd8\x99A)\xc0\x8e\x9c\xba\x8e\xdc\x15 \xc0\xb4\x08\xc8\xe1\xe6a\x0e\xc0\xf1\xa6\xff\x06\xe41)\xc0\x1a\xea\xb30\xcb\xf3%\xc0y\x99t\x03]\xf9 \xc0\xd7\xe7\x10\xc0X\xae#\xc0\x93\xc7\xee\xa5\x01\xfe$\xc0\xdbw\x8a\xc1\x82\x15!\xc0\xf0:\xc0+17\x1d\xc0uLR=m\xf6(\xc0@\xa1+B\x92\xfe$\xc0.\xe9\xb0\xeb\xfeS\x1d\xc0\xc6\xde\xd5\xe3\x08C!\xc0\xb7I\x89j\xa7\xb8\x1f\xc0\xc1\xd8S\xab\x17\xec(\xc0\x8d\xed\x85\xf0P\xee\xfc\xbf\xe3\xecW\x18\x01\xdf\x1d\xc0 \x00c\xd4\xc4z\x08\xc0\xa8\x8b\x05\x8d\xb0\xae \xc0\x88KH\xd6\x88c!\xc0\xd5\xda\x7fTl\x98&\xc0\xff\x0e\xbd\x08\x11\xae$\xc0\xec<p\xf0@M\x1a\xc0lHD\x14m\xa4\x1f\xc0\x01\xbcI,o=\x16\xc0I\x1d\xa12RV\x19\xc0\xc8]\x03\xaa\x80\x01\'\xc09\xc9Q_\xea\xc2\'\xc0\x10\xc4\xfc{\xbay!\xc0P-\xff\x07\xaa\x99)\xc0\xe7\\\x8c<\xea\xb4\x10\xc0\xb9\x94\xcet*\xe3\x17\xc0I\x07\xce\x9d`K\'\xc0\xc0\xf0-\xb2T\xff$\xc0\x8f\xffF\xd4&\xf4\x10\xc0\xf1\xea\xf9\x8d8\x04\x12\xc0\xe5T$\x13\x01\xe4\x19\xc0\x92\x85\x07r3>\x1b\xc0:H+e\xbb\x00%\xc0\xc2W\xdb%x4%\xc0\xa8M^\xb6{r(\xc0&\x95r\xf1i\xe3\x05\xc0\xda~\xa2\x07C\x03\x1f\xc0s0\xa0\xafV\x7f\x1c\xc0\x11?\x17\xc6\x06\xc2\x1f\xc070\x00\xc2\x93z\x1f\xc0h@\xe0r\xa7\xc4*\xc0n\xea_-\x9a0\x1e\xc0\xc5\xc8\x01\xbe\'\x83%\xc0\xf3\xe7\r\xc4\x88&&\xc06\x0c\x18\xe7\xeb>&\xc0\x85\xd1\xd5E\xb8\xee&\xc0\xb6\xcf\xba\xa2#\xe9)\xc0\xd1>E\xa5\x80"!\xc0\xa3uy//\xde\x1a\xc0\x93F\x85(\x9f\xb8*\xc0\x8a\xca\x99n\xb4.%\xc0T\x8a\x0f2\xdcQ)\xc0\x07\xa3X\x13-\xe4\x1c\xc01\x9fn\x18\xb8(%\xc0-\r\x96X\r.\x1c\xc0\xb8\xb6\x88\x12N\xc6\x1e\xc0\xff\x9c36\xfc\xb8!\xc0\x9f\xdb\x9cl\x99y(\xc0_t7\xe7.\xde\x10\xc0\x12\xb62\xaf\xe6\xac\x1c\xc0J\xe7\xd7\xa0\xfbH\'\xc0v5\xd2\x1945\x00\xc0K\x86\xe7\xd3\xdc&$\xc0\x03F\xe0\x8c(\xb6\x16\xc0\x1c\xa8\x01__\xcb\x1e\xc0\xe2\xa0Y\x91\x11\x04\'\xc0%0\xc7\xfdC\x81\x1a\xc0\xcfx\xad*\x10\x97\'\xc0\xf6\xa4\x9e\x98m\xf0&\xc0\x8a\x97\xed\xb6\xa8x(\xc0uY\x00R1\'\x1f\xc0\xfe\xa6\x8a\x82\x81\xee\x01\xc0G~W\x85Pw)\xc0\xf3Q \x1b>\xe9#\xc0\x9d7\\\x1eqV&\xc0\xe6\xe5w\x96\xaa[\x1c\xc02PE~p[+\xc0]3\xd0h\x01\xd9 \xc0\xcd\xd9\xe2\xef\x80\xa7&\xc0\xea\xd7U6\xf0H%\xc0\xd4\xae\xf11X\xd7\x18\xc0\x1fT\x17\x06] \x1c\xc0}\x93\xf9\x06<N)\xc0#\x0f\xb5\x97\xea\x9e\x1c\xc0\xba\xb5\x99\x1b\xfd\xfc\x1b\xc0\x95\xfe\xfe\x8c\x95\xc4\n\xc0\x99Q\x10\xaf\xc0`!\xc0L\xef\xa6\xa6\xfb\x84\t\xc0\xfd\x81\xf5\xdc\x14K\r\xc0\xb93+\x14`\x9e\x1c\xc0c\xa5\xeb\x16\xed\x0c)\xc0\xe4#r\xa5?\xa1\x11\xc0\xfe\xf3\xfa\x93uR\x00\xc0\xe2J%5m\xee\x1b\xc0\xd9m\xd7\xde\n+\x1f\xc0\xae~<\x03\xbf2!\xc09\x15\xf4\x1c\xff\x81\x1b\xc0\xfc-K%@\x8f$\xc0u\xb9C4\xcf\x9a%\xc0N<1~\x86d\x1f\xc0/\xa5\xd0\xaew\xbb\x19\xc0\x95\xb2R\xf3\x85+\x12\xc0/\xb4\'\x98"\xa7\x1f\xc0J\xf8\xbb\x92\xd2v%\xc0\xf13\xe6\xd9\'\x94\x10\xc0H]\xb1(\xfb\xb9\x1f\xc0\xd6B\xcc\xd4\xa0|\x1d\xc0\\\xa7j\xef\xab\xd0\x05\xc0d|pX\xa7\x10"\xc0oi\xc31\x81\xbf\x1c\xc0\n\xa0=CK\xf9\x1b\xc0\xfb3\xee;\x9d\xb0\x1f\xc0\xb1\x00>j\xe5_\x1d\xc0q\xb2I"f\x01%\xc0\xea\xcb*\x87)\xc6(\xc0\xe0\xac\x8944\x0f!\xc0\xc5\xf7{\xda\x92r\x19\xc0\xf7\x0e\t\x8c\x91\x1b\x1c\xc0_d\x80\x1e\xcc=*\xc0\x96N\x0f\r*\xa0)\xc0\x0b\x82\x88\xaa\x9b\xbb$\xc0\xa4?;\xea\x15\x12%\xc0\xcfT1\xe4\x15\xf6\x1e\xc0Z\xb2\xf7c\xec\xc2\x13\xc0m\x8bm\xdf\xb3\xb8%\xc0\x03\xa4\x90c&x+\xc0\x01G\xcec\x9d\x0e%\xc0T\xfc\xc3"\x85\x0f"\xc0\xdd\xceQ\x98\xeb\xc3$\xc0\xc9\xe1\xadM\x04=%\xc0\xb0\xa0+\xac\xeb\xfb\x1a\xc0\xd8("\x00\x1b\x14!\xc0B{Mh&\x15 \xc0\x80j;\xd0,)\x11\xc0hk\xcasj\xe2\x02\xc0Z\xbe3\xfdG\xbf\x18\xc0eN\x14\xa5\xf2\x08*\xc0\x95z\x8d\xf5\xedx*\xc0\xaec^\xbe\x00{\x1c\xc0\xc3\xaa\x17\x7f\xb7]\x1b\xc0\xdbV\'AO0%\xc0X\xaa\r\xba\xb7\x00\'\xc0\xe2r\xbd\x87\xb81\x1e\xc0)\xeaV[e\xcc \xc0\xb5\x9c\xc2\xa8k\x89\x1c\xc0\xef\x14\xc4\x16g\xdb \xc0"\xbe)\xa2\x86\xa0\x10\xc0\xbdc\xde\xd1/\xc4!\xc0\xcfa\xf1\xfaN<)\xc0\xc1u\xd6\xe0\xa0D%\xc0x\x96\xc1\x1b\x9c\x1c\x11\xc0Cd\xade\xf8\xe1\x10\xc0j\xcc\xda\xbf\xff \'\xc0Lw*\xcf\xe74\x1e\xc0\x8d\xa35.\x0f\xf7\x10\xc0xe-\x17N\xec\x13\xc0\xce\xca\x1b\xc4{\xe5\x05\xc0\xa8\x90\x0f\x1f(\xf2&\xc0\xd3\xb0\xe9\xc9\xee\x02\'\xc0=\x03\xaajw\x0b\x07\xc0\x94k\x85\xe5U\xfe\x13\xc0\xe6\x12c\xde\x9f\x7f\x00\xc0\xc7\x8c\x07\x04\xfco\x0f\xc0\xb44\xaf*\t\xeb*\xc0\xc1\x99\x00-@+\x00\xc0\xa6:\x9f\xe4$\xe4\x00\xc0\xd3\x06J\x16\xe6P\x00\xc0\xcd3\xf6\x12\xbf\x91\x1b\xc0]\xf4\x86\xd3\x0b\xf3&\xc0\x17W\x1a\x0b\xe4\xf1\x10\xc0\x9d\xc9\xbb\xe3\x87\xfb!\xc0\xa3a\xaf\xb5W%\x11\xc0\xb0\xf9\x83\xe1K\xf9(\xc0<A4\xb7U\x1b \xc0\xad\xc4B\xe1\xe9\x07\x1d\xc0\xd5\xa6\x95=y\xb8\x15\xc0S\x98#8\x993\x16\xc04\x87\x85\xfe*F\x0e\xc0\xe2\xc5\x8c\xf8\xb5\xde)\xc0\xd7\xa2\xa4\x84\xf3\x95\x1d\xc0\x8b\xdf\xa4\xea\xa1\x80#\xc0\x80\xbc\x92N\xb2Z\x11\xc0v\xc3\xd5\xd6\x9aT\x1a\xc0\x9d`\xac\xb1\nF%\xc0ti\xb3\x1e\xb0\x8f$\xc0\x8a\xefK\xd3\xaf0\x00\xc0f\xbec\x80\x0fZ\x1d\xc0\x0b\x10\tXo\xaa\x16\xc0=\xbf\xeah\x98\xf4&\xc0\x94\xe5 \xec\xf9#&\xc0\x0env2x\xe0$\xc0\x8f\xe3!\x1c\x8b(\x1c\xc06\xcfkL\x18\n\x1e\xc0\xfb\x8f6\xed\x00F!\xc0V\x0e~v\xa1\xaf\x0f\xc0k\x12m\x99n\x8a!\xc0m"\xe7QT\')\xc0\x04\xd5u\xe9T\xbd\'\xc0\xf81\xc3\xe1\xce !\xc0\xbd\x19v\x9aN\xf7\x18\xc0#\ra\xd54\x7f!\xc0\x9e(\xc4\xc5-r\x14\xc0\x06\xa3v\xc8\xbf\xe5\x1f\xc0\xb2\xbf\x99\xca\xce\xe6(\xc0A\xe5\xa1\xd01$%\xc0C\x14\\\x9f\x088\x1b\xc0i \x03v"\xa2\x1a\xc0F00n\x15\xa6\x10\xc0\x92l\x04\x1d0\xf1%\xc0\x92`\x87\xde\xe8\xe9!\xc0\xd6\xab\x1d\x04RH\x1e\xc0^\x8b\xf9\xc0\x97/\x1e\xc0\xd0/\xd9\xd5<\xf0$\xc0:\xad\xc7"\xab\xa7\x1c\xc0V\x1c$\xcaL1#\xc0\x93\xb0z\xf62N\x1e\xc0\xf6Y\xca;2e%\xc0\xcb\xd6[\x17B\x8f\x13\xc0\x7fxZ\xa1\xc6*&\xc0\x0cf#G\xf7w(\xc0\x0c\x9eh\xb8i\x10\xfa\xbf\xb0\x87l\xa0\xa2\'%\xc0\x80\xfej\x7f\x8c\xbe\xff\xbfk.\xc1\x97\x8d\x97\x15\xc0\xacwvG\xa2C\x14\xc0\xc9\xb4\xe3*4\xb7\x05\xc0\xd0\xa6\x89\xf72/)\xc0\xb1\x86\xf0O\xcfp%\xc0\xb3\x18\xd4q\xd13 \xc0M\x89\xfc7Dx(\xc0I\xfc\xae\xef.A)\xc0\xd5\xa2C\x1b\xeb!%\xc0\xa8\x05\x9b\xdb\xd0\x1c#\xc0\x9aJ8%\x93#\x11\xc04\x89\xf8\xb9\xc4+\x1c\xc0\x93k\x81\xf1\x13i\x10\xc0q\x03E\x90\xd2\xf9\x13\xc0\xc1\xd4l\xf8\x1d\xfb\x1e\xc0\xb2{BYl\x18\x1b\xc0\x93\xd0\x0fT\x04\xf6\x1a\xc0\xee\xd3\xef\\\xa4\x01*\xc05\x0e\x8d\xf5H`\x1c\xc0\x8a@\xcd`@\xe1\x11\xc0t|\xd7A]\xfd$\xc0\xe6jT)\x90\xb2\x1f\xc0,\xe4\x96@\xff\xbe\x1d\xc0\x17\xde\xf2\xfc\xa1\n\x1d\xc0?\xbf\xcfs9\xcb \xc0&\x06\xc6,\xa9\xa0\x1c\xc0\xa1A\xc7\xdf\xdf\xeb\x1b\xc0\x0b\xc3]A,\xe1\x16\xc0\x0b\xc3]A,\xe1\x16\xc0\x18\x99\xd3,\x18\x15\x11\xc0h\xf9`\xf3\x1c\xf6\x15\xc0\xaf\xbd\x1cY\x8d\xbd)\xc0\x10\xca\xd1\xf1\x89@\x1c\xc0h?\xfa\xe2Px\'\xc0A\xecxH\xcbs!\xc0\xfb3\xd0|e\xa9\x1e\xc0bo\x1b\xa3\xb5\xb2\x0e\xc0\xca\x84\x02\xcebl%\xc0b`\x8c2v\xba$\xc0\xc4i\nw@r!\xc0\xfe\xcbw\x1aV\xfe\x13\xc0?v\x00dPV\x1c\xc0.\'\xd5\x08\xf6\xea\n\xc0\xf6\xe0d\x94\xdcb\x1b\xc0\xe7\xc0\x93\xb7\x0e\xe1\x10\xc0G+m\x9a!\xbe!\xc0dn{F\x0b\xfc\x16\xc0\x0bk\xdf\xda$\n\x1a\xc0\xda\x133\xa15\xa7\x10\xc0\xbac\xd7\xb2.\x81\x00\xc0\xd90\xb3]I\xa9\x15\xc0 \x80\xf9@\x0c\xc9)\xc0\xe40\xa4\xac\n\x01\x17\xc0\x92`^>\xa0M\x18\xc0V\x930\x9d\xc8\x1c\x1b\xc0\xa9\x1e\xdfMy\x05\x0f\xc0C\xb8\xc6OY\\\x0f\xc0\xa8\x97&\x9ea\x11\x19\xc0\xe4\xb9\x81]2x\x19\xc0\x02\x87\xd6\x83 \xf8\x1b\xc0\xe8\xd5K]\xd8\xa7\x1c\xc0z\xd1\xc1\xa5\xcb\x1f\x19\xc0\xcb\n\xde7\x0f\xb5\xfb\xbf\xe5\x1a1\xec}[)\xc0[\xefZ\x85\xb5&\t\xc0v:_&\xc2\xa8\x0e\xc0\xea\x96\x14\xd1\x0f\x0c\x1d\xc0\x13Pw$X\xcf\x15\xc0\r/\xc7L\xbc\xf0\r\xc0\x84\xec\x9d\xdb\x892\x12\xc0\xaf\x04\xdb]\x92\xdc \xc0\xb1\x17\x14\x1e\xe26\x0e\xc0E2OT\x8f\xa1!\xc0\x9c{\x93)\xb9J\x11\xc0\xf2`\xd6\x01E\xc9\x1d\xc0\xb9>\xd1\xad\x13\x1d!\xc0\xa1\x96\x04]\x8c\xff\'\xc0G\xa8a\x99c\xbf(\xc0x\x0b\xb7\x95\x90\xeb\'\xc05]\xeb\x93\x1eb!\xc0\xd2L*\x01\xd2\x0e$\xc0\xcbJc\xea\x90$%\xc0P\xbf\xa1\xa8>\x07\x14\xc0\xe3\x03\x93\xa7\xc3\')\xc0\xf0\xc5_\x16\xe7\xf3\x18\xc0\xaaX\xf3E\x0e\x1e\x11\xc0y\xc7\x96\xe8\x04\xde\x10\xc0\xc0.\xf5\xedok\x1f\xc0\x8c\xa4\x0b\xc5\xe1\xd1)\xc0\x19\x19\x18\xe5i\x97*\xc0\x9e\x88\'\xe7\xd0\xb1\x1f\xc07\xbc%yY\xb8\x1f\xc0\x8eASZ\xb1\x0e\x11\xc0XqU\xf0\xe9\xd4\x10\xc0?\x98V9\x9e\xa9%\xc0\x15e\x98u\x96\xa0%\xc0\xa5\xb2\xfc )\x13%\xc0I\x04\xb8>n\xce\x06\xc0\xffw/{:\xc5%\xc0\xdc\xd7\x10w\xecX\x14\xc0\xf1~8~\xfd\xba"\xc0K\x11\xef\x06\xd3\x7f\x1d\xc0)\x9b\xe8\xf4X]\x1d\xc0\x14\x8f\x93\xd3e\x0c\x1d\xc0\xaa \xce\xf1-#%\xc0B\xb6\x8b\xe6\xc7\xc1!\xc0\xd3\xc1\x91\xe4\xd0\xf7\x00\xc0\xfb\xba\xd5o[$\'\xc0\xaa\x08hKy\xf4&\xc0\xc8\xba\x19p\x9f<\x00\xc0\x1e\rIi\xdc\xf5\x10\xc05>\xfb/x\x80!\xc0\xb5\'\x9e\x8e%F%\xc0\xd4~f1\xb4f\x1a\xc0\x9f&C\x10\n\x1f\x16\xc0\xcf\xd2\xfdW\xb8\x15\x11\xc0\xc6Kp\xa3\xd7\x11\x10\xc0D\t*\x9b\xa6"!\xc0U\xf3\x93\x01\x8cX\x18\xc0\xcfv\t\xb3RR\x0f\xc0f\xadUn\xb5\xff\x15\xc0\xdc\xfap\xb44\x01\x07\xc0\xa6p\xf2\x80\xbc\xa6$\xc0T\xffi\xb1\xb3<\x10\xc0\xfb\x84\xfeS\t3%\xc0\xe5\xf2\xe1\xc93\xf1$\xc0\xac&{\xc2el\'\xc0r\xb0<\x80\x98!\x17\xc0\xf4\x0e\xe7jA\xc4\x13\xc0\xf8q\x8e\xec\x13B\x10\xc0h\xd5\x7f\xb4@L\x12\xc0r\xab\xa0R\x1cL*\xc0\xf4\xcc\xc0\xd3Q\xca\x1e\xc0C\x82\xb5\xf0oI#\xc00\xff\x06\x16P\x14)\xc0\xbbq\xc1\xcbh^!\xc00\\4wh\xc5*\xc0-\xf3\xfc\x1a\x88\xee\x1c\xc0\x83O\x17\x9fR\xc3"\xc0O\xac\x97P\x07\x8c\x1d\xc0\xb9U\xcd\xf5\xad2\'\xc0\xbe8\x8b#\xab\xce&\xc0\x8b\r3~\xe8\x91$\xc0pj\xc6Z\x83\x1f\x16\xc0\x7f\x00\xb4\xd8\'\xed%\xc0D\x82v\x9f\xc5|"\xc0\x9f{\x8fZe\x18\x1f\xc0\xbc\x8e\x13\xb0\xdf\xfa\x13\xc0\xc6\xff1F^\xf0%\xc0\xb0P"\x07J\x9d#\xc0\x0f\xb0\xc9\x97\xe8\xce(\xc0#\xb1^\x15_\x81\x0f\xc0\xf1zP\x03\x00\x85\'\xc0\x7f!\xee5\x08\xaa!\xc0\x8f\xbfC\t\x7f4\x1e\xc0kd?\x84\xa0J%\xc0\xa9\x0b\xb8\xdccM"\xc0\xcdA#\xa7\x07C)\xc0\xf0\x9d\x10\x8d`\x97%\xc0\xee\x93\x8e\xbf-\xc0\x11\xc0\xc2\xed\xe7=\xfc\x9b\x1d\xc0z\x96m\xbc\xe2\x9e&\xc0M\x83\xa4s\x0b\xe7)\xc0\x00\xeb\x1eZ\xa0\xa9%\xc0\x08\xfdk\xd1{\xe4&\xc0Y\rl\xac\xed$&\xc04!\xc3\xfc\xffZ\x0f\xc0"\'L#x3$\xc0'
p29
tp30
bg3
(g4
(I0
tp31
g6
tp32
Rp33
(I1
(I1159
tp34
g13
I00
S'1\xca\xd9Q\x1eYS@\x0b&\xb0\xe8"MS@\x9e\xa6\x9c\xdfy]S@\x92\x94\xd3S\xa2OS@\x98\xa1\xa3\xf6\xd0MS@\x94l\x0c\xf3\x11ZS@\xe7\x92\xc9\x0b\x1apS@\x82\x18\x7f\xaf\x13pS@9\x81\x06\xfe\x99_S@\xf2\xfd\xdd\xf32BS@<CQ\xbb\x81BS@;\xae\xa0\xc7\xf5YS@\xe98\x7f\x01\x07]S@.A\xca\x0c,kS@\x933q\xa7\x11\x98S@J\x81\x06\x9b\x0e\xc1S@Q\xd4\xba\xa9exS@Z@\x11\xd7\xb3mS@I\xbckw\xccKS@>\x0e\xbd/={S@\x14\x07\xa7\xf9\xfdSS@\xf3\xb3\\\x02\xe9\x7fS@\x82\x18\x7f\xaf\x13pS@E\x14\xf6I\xdfmS@\xa2J\x97\x9c9\xd2S@\xec\xed$\xee\x1ehS@\x97\x1d\x08\x7f\x87\xbdS@\x8f\xd6\xde\'\x89]S@\x96\x16\x10O\x90WS@oY\x0b\x9eEkS@R1\x8c\xc4M\xbdS@\x1a\xfe]\xf8NBS@\xbf\t\xe96\x16GS@\xf7G,\xe1\x97\x7fS@\x9d\x10W\x12B\x88S@c\xb5w\xf2\x9eOS@`\xd0\xfeGfeS@C\xdb\xb91\x9b\xd0S@\x9d\xdf\xc0\x8fO\x80S@gl\xa6\xec\xdaiS@\x04\xee\x84\x97\xcbhS@\xd6w\xf8\x07\xdfjS@\xd9\x00&^\x1fcS@i\x8a\x9e%\xac\xb4S@\x89\xff\xb1\xf1~\xb8S@r\x970\xe6\xc8\xd0S@\xdd\xd5\xf9\xae\xc9bS@ \xfd\xaa\xe1hpS@\xdes\xc7y\x91VS@r{\x91\xc95PS@\xf7\xefm\x17\x8a\xc0S@S\x1d@\xdf\x14cS@\xd2\xe8I\x90mqS@\xcc\xc2\xd1[cbS@\xe2\xafg\xcf\xc5\x85S@1-\xefv\x81HS@\xa0\xf7\xc9\xccs\x91S@\x1d\xe9\xc3V;_S@\x06\x80\xc7\xe0tpS@z\xe5\xf6\x8apmS@D\x89\xbd\xd3\x05pS@\x0b\\\xe11\xc1`S@\x8e\xf0\x16\xb5%\x85S@%\xd3\x86`\x8epS@\xa7w3\xc3[dS@\x88\x83\xd3\xda,bS@a\xa5_!\x01cS@-[&#5rS@y\x84\xbe\xef\xddyS@}\xf7\xe7\xc2\x8fFS@\xbb\xb7\xfa\x94\xcb\xbfS@Y%`E@\x86S@M/"D\xf0`S@\xcb\x84\xa9\xfe0US@\rb\xd5z\x0fmS@"r$:HlS@z\x8d\xbdO\xaanS@\x00_\xe6g$vS@\xb3\x80R\x17hpS@\xe8\xd3|*\xc8LS@\x8c\xe9/\xc0\xc8YS@q\xaa\x16!?\xccS@\x02\xf9-/a\\S@\xc3E\x13\xa1%]S@\xe1\x02\x848ixS@\xc5F\x006e}S@\x85\xec\x07i^FS@\xed414<}S@\x8e\x02\x8c\x8f\xd7kS@\x18\x1b\xd3\xca\xa2eS@D\xba71+WS@\xb4-\xf7aM]S@Vz\x84\xfa_US@.\x9f\xba\x8f\x10\xd0S@;\x0c\xff\x1e\xf4\xd1S@\x8a^\x9f1\x89\x88S@\xa9\xb8\x8ey3ZS@\xb1\x0b\x1e[\x8eoS@\xd31\xa9\xf9\xa9\x89S@\x1dD`\x8fIRS@`A\xf6n$\x88S@\x16t\xa3\x01\xcf\xcaS@\xc9\xdc\xe2\x19HXS@\x81\xd6/\xdevjS@\xb9]\nh\xc8YS@\xeb$\x15$>~S@f\xac,\xab\xd2GS@\xb9\xd8\xa6\x1fsMS@O1\x97\xb0\xbaOS@\xd1u|[\xe4ZS@t\x82*O\x04rS@\x1c\xf3\xe10\x03{S@\xb8\x00\xa2\xef!`S@?x\x80\x11;rS@\x90\x90\xc5\x0c\x0b\x86S@\x82\x16\x91\x14jDS@6\xdc\xd3\x94\xbbZS@\xd5\x8a\x18\x1cPjS@\xf1Lv^\xfeMS@\xee\xd2\\\x12\x07]S@\xa8\xc2\x1f\x14\xebpS@\xbbU\x19uvGS@\x00zf\x19+\xb4S@\x0f\xb6R\xe7uNS@\xba\\oh\xdd\xc0S@\xa0\x84\xb9\x83*`S@P\x05\x9e@1kS@\x0cn^\xd3\x84\xbaS@\x91\x8e\xd9\xb1\x16\xddS@\x00\xdc\xe6\xf7 nS@$\xbb\xef\xc3j\\S@\xe4\x7f\x9a\x04\x80\xd7S@\xe8\xa7e\'\x98pS@\xd5\x8c\x9c\x8e\xe3kS@\x13^\xbft\x0evS@\xe7\xbet\xbe\x8fuS@%[|\xe5\x1fWS@\xa4\x0ee\xec\xd1VS@\xa7o%>\x97bS@\xb0j\x05\xb9D>S@\xc9M0D\xf4XS@\xa3\x19\xce\x00\xb4\xbeS@\x10Y\xc6v\xd4JS@X\xa8M`\xb7\xbeS@\xe4\xd7C\xdd\xfeYS@_\xb9n\x92uYS@T\xed\x93\xa3\xeaJS@\x99Fd\xa8\xf8XS@\xf9\t\xf7\'tpS@!\x89\xd9;\xedgS@\xa3K\xb1\x98\xdb\xc2S@:(a\x13\xe1@S@N9\xf7\xe5g?S@\xed\xd4j\r\tRS@\xf9*X\xb7zGS@\xcf\x1c\xa3\xa1YDS@M\xbdV\xa5q\xceS@\xde\xda\xe9\xf9R\xcdS@\xd8T\xcae.mS@E:U\'\x14NS@c\xf3\x07\x00fRS@\xe8O\x15kEZS@V\x97 q\xccmS@\xf5\x8d[!\xa4\xceS@\xbb\xf7#\xd6\xa7\xcbS@\xc7\x18\xd7\xe9\x9b\xccS@\x01\xe3L\x1c\x18\xcaS@\xb3\xa1\x19\x98[gS@O@\t\x14agS@\x0c\xbd.-\xb6\xd9S@Q\x04\xe2\x9c\x00cS@\xd6\xdb}\x084\xc1S@=\x1f\xfe(\xfdeS@.9p-\x03jS@\xaf\xcdP\xfe\xafcS@`K\xf0\xbak\x80S@\xd2,\xac\xe7\xb4pS@w\xa3\xd4\x98y\xb8S@\x0f*|\xaf\x1bkS@\xf3e\xe5^\x8f\xc0S@{\x1f|~\xe0YS@\x9f;t\xefA\xd5S@\xd0\x9f\x0b\x9d\x19nS@\xbd|\xb1\x17\x94\xccS@\xf5\x0eM:0rS@\xba\xffV\xe0\x94\x8aS@~/\xc6M\xa9\xc2S@\xee\t\x12&\x0bQS@[\x13\xbc\xb3\xccpS@\xc5\xf8\\\xb9\xdc\x9dS@\x93\xdbIj\xeapS@D\xfb\x18\x94\xc4wS@\xe0\xec\x82q\xdd}S@\xb9OYd\xbekS@\xb3\xc2\xd1j\xe1\xceS@\x87\xae^\xd3ueS@u\\\x9f\xfb\xe8fS@\xbd\xf8\\\\\xad\xcdS@\x9a0\xb5\x84\x1dpS@\xd7e\xe3p\xfagS@-\x10\x9c\x1d\x11NS@\xe6\xb6\xc6\xdc%{S@\xcd\'\xe2Q\xdekS@\x9e\xa8\'D\xa3\xe3S@K\xb7\x08\x92k\xcfS@\x12\x10\xe8\xf7\x9e\xc8S@\x88\xbe\xfa(\x82\xcbS@\xbbj\x80\x97\xfa`S@\x05_\x14\x15`dS@\x08\xcb\xeb"c\xcfS@ \x0f\xe1IE\x8dS@\x1aq\x82\x8aD\xd3S@(\xa9oQ\x85\xa4S@\xb4Y8X\x7f\x80S@\xd3ac\xcb\xd0bS@~\xb3!f\xd4WS@\x1b\xa1\x96\r\xddaS@r\x93\xa3^C\xd2S@\x81V\xf6\x0f#}S@K\xb5\x1a\x18\x02eS@\xa3g.\x90\x90rS@\x1eeup%hS@\x01\xcb\xa8vZ\xb1S@d\x97\xec\xfeu\xd2S@\xb1\xdf@\xe9\xb7\x80S@%$\xe6k\x1b\xb5S@*\x84\xaa\xa8h\xd0S@\x0b\x03L2\xdb^S@\xf1H,\xe9\x88\x84S@\x08\r\xa4*\xbaeS@L\x86)d\x17fS@>\xfd\xc7\xb3\x1e\x89S@\xa4\x06J\xfdciS@\xe0\xf1\x18\xca\x82\xafS@\xf7\xefm\x17\x8a\xc0S@E\xa1\xeb\x9eUgS@\xd8c\xb9\xae\xff\xcaS@\x94u\xdf\xee\x89\\S@"\xaa>JcdS@\x96F\x13\x0f\x11\xcbS@\x1d\x8d2\x8fXcS@\x1d\x89\xa2\xf7\xd4pS@\x8e$c\xb6\x81cS@q\x91P\xea\xe8eS@\x00\x8d\xf6\\\x82\xceS@\xe3\xce\xec\x82\xcakS@L\xbe;\xe0kdS@ro+~(ZS@\x15\x00\xaf\x88WfS@,\x8b\x1f\xe4\xa2\xc9S@\xad\xc2N!\x04cS@\xeeO\xae\xdb\x9emS@T\x86\xf9J\x97\xc4S@\x14\x1e\xef\xba\xe2lS@\xe3\x8c/\x0f\xfamS@{5\x13Y\xd9cS@:}\xb7_5eS@\x80\xd4I\xb4\xe3\xa8S@\xc8\x83@\x17b\xc9S@\xe92\x0fJ~\xc9S@\xbc\x9b\x03\x12\xe6\xd8S@\xd7\xf1}\x1aBlS@\x85\x8b\xd4\xa9\xc7\x88S@\xd8N*\xde\x8b<S@\xcfI\xc1e\xeajS@g=l\x01.iS@V\xc1\x94\x1d\xb6\xb7S@\xc1\xb6\xe7-{\xd0S@^\xc1\xbd,\xec\xaeS@\xeb\x99\x93\xc9:>S@\x9c\x0c\xaf\xcc\xc9mS@\xfb\xb7;\xf6\xe3WS@=\xe7\x05z\x9c\\S@^\xc0\xf3o\x90\xd0S@\x86\nk\x95\x8eCS@\x95\xfa\x12\xa8\x13\xd0S@+`\x98M\x86\xbfS@-5&F\x9fiS@:\xc5Z\x90\x95bS@\x13\x124\xb4\xc6\xc2S@N\xdd\x06\xc9\xfcXS@\xc0\x12\xf5\xbd\xd3WS@LNz\x86\x1bfS@@\x89\xf7x\xd7\xd1S@\x82h$\xe0\xce\xd1S@\xad\x02\x83]PMS@F\xf8$\xdd\xcc\xaeS@\xcc\x07m\xcamOS@\xf4\x85 {\x00\x83S@\xf19\xcbb\x1b@S@\xc6\x1c\xb3I\x1blS@\xb7\xeb.\x10e[S@\xa1l\xc6\xda*^S@\xaf\xb2j\xdaHeS@\x9d\xbdI\x95\xd2[S@I\xf1\xd9\x8b\x0f\xbdS@\xd8\xe1\xde\x19\xd3VS@\xfb/{\x13\xccVS@\xd8\xb1\xb0\x1d JS@\xee\x90\xd8\xbf4IS@]\x8c\x83G\x1daS@\x0eB\xad\xfdv\xb8S@gM\x89\xae3\x88S@\x08\x10\x9b\x87\xbb\xbeS@\xd68N\x8e\x9dmS@\x91\x9f\x1dl\x1deS@\xe1r\xe7\x06\x8duS@\x10\xad>\x1dLeS@\xef:\x90\xfd4TS@?r\xea\xdc;\xb5S@\x90_p\xbc\x13zS@\xbc\x92&NUGS@\xc5\x16\x17\x8a\xdaKS@;\x167\x1fTlS@)\xb9\xb7\xc7\xe1\xcdS@\x15f\xa97-aS@CM\x1c\x17]\xd0S@{:\x83\\\x05YS@mR/\x19\x97OS@\xacA\xe6\xbf tS@u\x12/W\xe3eS@\xa0 ]\xcb\xe1ES@\x9e\xc8\xf8\xc1\x10gS@\xbdG\x06\xb4R`S@O\xe1\xf4\xf4o\x84S@\xb7\x14\x1b\xef\xcfmS@\xcf\xad&[\xedIS@\xf44\xe0\xf0\xc5iS@-\xa3\x18\xdfP}S@\xd7\xa5>\xc4hXS@\xef\xd2\xbaw%gS@\xae\xb3\x0cb\xb7bS@l\x1f\xe9~thS@\x1aq\xd0&FgS@itP\x10lrS@\x86\xa3\xdb\xc7\x8crS@q\x87\xd9\x16\x96`S@\xf6d\xee\xbe>iS@\xc5\xe7\x0f\x16\xcakS@\xccN2\xb7\xa5JS@\x86\xafF\xd1\x17pS@TX@\x9d\x02\xd0S@r(\xe0\xdd1\xc9S@>\x83{\xbd?\\S@pD\xdd\\\xd9QS@\x16\x97\xb9$\xf4@S@l\x11,K\x94\xc8S@\xe2n\x90\x04\xb5cS@\xa5\x06.\x17<JS@,\r\x89\xeb0\xd1S@\xd5?\xffH\xbd[S@\xee\xdd?\xd6\x03qS@<\'\x95\xf22\xaaS@\x9d\x02h\x16\xd4\x88S@\xa8\x9d\xadE?vS@\xc4BT\xe0\xcf\xd5S@\xe4_\x9e\x10@oS@.l\x8diFbS@3\xbbU\xf6\xd5\xb9S@JT\xb9\xf9\x91\xccS@\xed*\x91\xc89PS@V~|K\x94qS@\xfd\xbbU\xef\xbc\xc2S@\rSm,]dS@\xa4\x81)U\xd6WS@\xa4z\xc5#\x1f\xd0S@H-\xach:\xcaS@\x12\xe3a\xff\xa1qS@\x8a\xa6{\xbc4US@wN\x14%\x84\xd7S@\xf2\xd3S\xc1!IS@[!\xaf\xee\x8dVS@\xf7E\xb7\xc9\xfe_S@P\xfcr\x96H\xdcS@l\xa6e\xc3\xb6\xd3S@\xd9b.\xadOpS@!]\xc3\x19sCS@\x9e<+L\xd2\xd9S@21G\x9d\x9e\xd1S@s\\\r\xf7\xd2_S@\x0c\xff\xbd\xa0\xcbiS@G>\x13\xaa\xccnS@}\xa0\x1fW\xb8cS@\xb4\xb7\xa0\xaa\xdb\xb9S@+\x17\xa8\x8c\x9dbS@IG8\x1b\xd5aS@)-\xfd\x0f\xa1\xccS@XeX\xf3E\xb4S@\xfe\xa3\xa9\xe7\xc0\\S@\xe0a2\xc1\tfS@>\x1b\x19hX\xaaS@Ap\x90\xb1\x87AS@\xadW\xfe\xd1\xc4\xd1S@[PP\xd12\x82S@\x1d\xe3\x13\x83L\xc7S@\xdc\x90\xab\xa0\xd9XS@\xa2`b\xab\nmS@\x9cl\xbd\xbf"HS@\xb0R\xd8\xe1\xb0\xc8S@bF\x18\x00\x0epS@NY\xe7\x1a/^S@\xcf\x9c\xc9\xdc\x98\xceS@\xc9)H\xc5\xa9`S@\x18\x08*_\x98hS@\xc0n@\xd0\xa5\xc9S@K\x9c\xc6\xe0\x90YS@qn]6wNS@\xe5XFU\xe0<S@\xb2\x94\xa1\xf6}\x84S@\x98\xfc\x7fb\xa4\xcdS@\xc0\xb5\x15\xc5\x97\xbcS@\x08\xa9"1\xfciS@\xa8K\x0cH\xe9eS@p\xdb\t\x16\xaakS@\x01L<3\xeeiS@x\x1a(\r\xafsS@\x00a;\xf7xiS@4\xfeW\xf4\xc8fS@\xdb\xb5\x8d\xf3SfS@\xe44/\xa5\xe8US@(.4"\xddMS@\xd2\xab\xb3.#hS@\xdc\x85\x0b\xc5D\xd4S@zA"\xf6\xc1\xc6S@\x03y%\xcd\xd6kS@{\xf3V\xe6\x04\xd9S@\xdf\xca\xe3\xa2\xffDS@\x86\x03  \xb3\xd3S@\xe0\xdb\x91\xc4\xd1MS@`\xcb\xcd\xc1LmS@\xdf\xda\xde)A\xccS@\x8d8\x8e\xf3WcS@\xa9\xa9\x9e\x1c\xc5WS@9\xdc3\x13\x17NS@\x93S\x90\x08`\x82S@\xedZ\xf4\x8e\xcd}S@\xe2\xbb\xce0\x12US@\xaf\x81<l\xaaWS@%\xc3\x80O\xd2\xb0S@\xbb\xf7#\xd6\xa7\xcbS@4V\xfa\xa5\x12sS@m\xa9\xf9\x9d~oS@\x9c\xb5W\xda\x83\xbdS@V\xdd\xfa\x9e)pS@%\xe1\xf5\x03\xa3\xd0S@\xc3\xe5\xcc\xc5\xeeiS@tJ\x11\xdc\x05FS@\xfe\x89j\x13IiS@\xe9ob\xec\xe3cS@\xa1\xc2\xde\x02\xd0\xd0S@\xe4\x19\x1e$4bS@&\x9e\xb3\x14saS@\xb2\x15\xcd\x0bGjS@\xba\xcb\xbb6\x1erS@]"An;mS@\xf4\x8f\xacu\\`S@\xbd\x94\x8b\xd7\x9c\\S@*\x1b\xbb&\xfbQS@\x19\xcciN\xfd\xc9S@\xc4jUh\x83\\S@\xcdL\xd0v\x1a\xb8S@\xa3z\xb5+G\xcaS@\xfa_\xd4\xe3^\xd2S@\x1f\xc9\xa8\xf9\x94\xd1S@|F\xef\xc3\xc8\xaeS@#\xe2"\xe2c\xcdS@,WKX#dS@\x03C\xcb\xc6<^S@>\xf71E\xe0\xc6S@t{$\x1f\xffoS@\x99\xc4pE\xa3`S@\xe9\xb3\xde\xa8jkS@b\x05\xb4l/\xc3S@\x16<\xfb\x88\x9aiS@\xbe\x89\x8e\xcd)PS@OxF#F\xcdS@\x00\x8c\x0c\xf2\x10\xb8S@\x17\n\xe8\xafKlS@"\x9e\x9f\x93\xf7kS@\xbd7\xbf\x07\xeelS@\xe0\x13\x8b\xd1\x0cmS@\xf8\xb2\xe6\n\xc0[S@\x0b\x7fV j[S@|\xf2\xa9\x96A\\S@2\xb4>\x9e\x98\xafS@\n\xc8\xa3e4^S@5\x88\x00\xca\x04\xc7S@\x99\xce{$\xf6oS@\xddW\xb9me\xc2S@\xd7\xb9\xf5\t\x8fqS@\xd1\x98\xb2A.JS@ >\xa4e\xbc\x87S@\x88\xc9\xcfb\x87pS@I\xc2%a\xb4HS@9\xd6\xb9\xb72aS@\xe2\x0e\xfb\x84KaS@\xd9\xdcw<,uS@\x999\xe3:PnS@\x85\xdfe@cSS@\x07_\x19"\x8amS@\xb45\x18\xbe\x92qS@\xe2\xd0*\xad\x08pS@\xb6\xba\xfc\xa4\x03pS@Pj\x1c8\x9cmS@\x91\xb5\x13\xfd\xb6LS@6`~\x12\x88CS@\xec\xf8\x9f\xe0[\xd0S@\x92-\xda\xd5\x15\xd1S@\x814\xdf,l\xb5S@\x80Cl\n\x9c\xbaS@\xaa?\xbf\xc0_OS@\xc4\xf9\x94JVlS@y\xc7\xd0h\x08hS@z\xd1,\xa0X\xb6S@\xc5~\xfa\xc6\xc6\x80S@\x12\xb0\x16H\xaf\xc9S@\xcf\xd0\x04\x00\x80\xbfS@\x98\xb5\xe4\xfcL\xb0S@Z\xf2\x8e\x15\x95rS@\'H(\xb8W\xd0S@\x87y\x17\x9b\xdc\xd1S@\x99\x89\x11\xbfmdS@\x1fb0\x99\xa0\xceS@\x88BF\x0e\nmS@E\xe5\xdf|-\x82S@z\xda\x066\xab\xbeS@\x8aQ\x98\xa6GeS@\xba\xcb\xbb6\x1erS@\r4\xc0~\xc7aS@\xd7\xd1;i\x9cYS@\xe7A\xd9\xcf\xfeXS@&\x86\xf1p\xabKS@or\xbb\xbc\x94\xd6S@\xc9\x89\xdb\xe5zVS@\x01\xcd\x8a\x08\xeb\xd5S@\xa8E\xbe\xb94BS@\xecB\x98\xca\xe7\xc7S@Y\x0f\x97\xfa\xe3LS@e\xb6\xbbX\xdctS@w\xf2\xdb$=gS@y[\xfc\x95Q\xcaS@U\x9d\xe7\x17\x1b?S@;\xe5U\xc5\x8cqS@)-\xfd\x0f\xa1\xccS@\xa2\x14\x05v\xe7qS@\xb5h\xc95LNS@\xee\x8a\xda\\\x19\x93S@tg\x85\xde\x8b\xb6S@\x92f]\x19\x02QS@\xdet\xc5\xd4}\xb6S@\xa4\xe2\xcbl\x81\xcdS@DP\xfe\xda\x97OS@)\xb3\xead\x98OS@\xc9\xdc\xa8\x0b\xf6cS@\xec\x891,\x9f\xb8S@\x8e{4\xbc\x01\xb8S@{k\xa8_C\xcdS@z\x1a\xa7\xb16SS@5\xbd\xf8\xd9\xf3_S@\x06\x1c;\xb3\xac\xcaS@B\xdc\xaa\xedr\x8bS@p\xe7\xa6U\xda\xbdS@\'W\x82\x05\xde\xa1S@\x9d\xa0\x93i\x8d\xc4S@\xd6\x12oZ\xbeXS@py\x01\x13\x8atS@\xf2\xabd>+\xc2S@DO>%\\\xd0S@\xa8\xefH\xe0\xbc\xd7S@\x895_S\x8f\\S@4@e=\x8aDS@j\xfc\x00[\xdcfS@\x18\xf6\xc2\x06\nXS@\x9eHIa7aS@\x88\xe8(\xad\xcc\xc1S@vw\xde\x05ByS@\xe8M\x01\xa9\xb8\xcfS@\xad\xac\xa0o\xe3`S@Q+\xaa\xf3\xcb\xc2S@I\xbd\xb5w/wS@@\xba\xd5\xefFjS@\x02\xad>\x86\xe2sS@wC_\xc6\x7fyS@\xeb\x89\xa8\xd6\x04\xb1S@9\x0bB\x0fgcS@e\x0e\x83\x9c1\xaaS@\x87\xc3\x1ay\xf8\xcfS@\x8f$\xe0\x16\xa3pS@\xc3\x0c\x0e\x0c\xc7rS@o\x0fdTeWS@\xd4\xef\x1d\t\\\x85S@\xe7\xb3\x08X\xe6\x84S@\xb0d\x83\xaeK\xc3S@\x9a\x19\xd5\xafe\xa9S@y\xbco\x8cD\xceS@d\xc4\x88\xff*\xdcS@\x9d\xb9\xc9\xb2\x80`S@}d5n\xb5\xd3S@\xb3\x9by\xfb\xea\xccS@\x11w<\x86*\\S@(\xd2\xd8\x92\xcb\xd5S@o\xf3\xfc8PfS@f\x12\xc7{B\xc9S@L\x97N\x8b\xbajS@\xedu\xf3Z\x05\xd3S@o\xcd\t$\x9dqS@g\xb5\x08\xee\xc8]S@\x01G\xeev)aS@\x1a\xf3\x03\x9d\xeafS@\'\xa1\xd5\tF\xdcS@D{*\xb4\xd3hS@<;m`s\xcfS@\x0f\xab\x07G\xf6eS@<;m`s\xcfS@V\xd6\xba,\xf1qS@0_\xa4(\x00QS@5d\xb42\x13\xcdS@\xaei\xf3hXcS@\xfe\xaeF14YS@\xb7\x96\xb3\xd1scS@\xd9\x8e.t\xe0oS@\xf6\xaf\xc4j&\x91S@\xfc\xce\x17\x18\xb9YS@\x01\xf8a\x14\x06\xaaS@i\xf8eFxaS@\xc7\xb5\xad\x85u\\S@\xe6\x01\xfeBJbS@\xeb\x88\xb6\xfb\xe0jS@\xd4h\x8b\xd9\xaf\xafS@K\xa0\x8f\x88(aS@;\x1d\x91a\x05dS@\x03\xdb\xcb\xf2%oS@\x01\x98s\x85\xb9[S@\xbb\xb0\xd4\xe8\xec\x8cS@\x86\xd3z)niS@F\xd9e@\n\xa1S@CI\x0f\r\xc2uS@F\xbe\xc0_NcS@\x7f\xf4A\xbc\xc6\x8fS@\xb0B\x04\xca3\xb4S@Jv\x88*D\x89S@\x15x\x93\x17*\xc4S@\xf9\xa6\xad\x96\xa8kS@5\xca\xfc\xd5\xfc\xceS@\xa3i\x95\xad\x98PS@:*7\x7fllS@6"\xd2\xaa\xe5\xd1S@\xbe\xfce\xf2\xdcoS@\x84e\rT,mS@T\xaa <_\xd1S@\x86:0\xc3MfS@a\xe2\xb6\x10\xb7\xbbS@\xee%\xea\xdd|]S@\x9f:\x83\x86#jS@Z\xa8\xd8\x08\x17\xcfS@\xe3\xed#{\xa4pS@\x05-P\x89WbS@\xbe[o\xb2\xa2qS@\xa8\x0f_[\xddhS@\x7f\x9f\x98k\xe5\xc6S@\xfd\xd3\x92\xca\xc7eS@A<C\xcbbiS@0\xfc\xef\xd4p\xcdS@o\x0fdTeWS@\xffo\xcb\xa3\xce\xaeS@l\x06Vk\xa0\xafS@]\xde~a\x1aBS@\xe2V\xe7`\xc0\xcbS@\x13\xa5\x83/\x08\x91S@"\xc9m%EjS@_\xaa>\xdc\xc9HS@\x90|\x0baLnS@\x1a\xf3\x03\x9d\xeafS@p\xa0V\xde\x1aIS@\x94\x8eTb!\x91S@$^\xab\xcf\x9b\xaeS@\x94\x8eTb!\x91S@-o\xe3\xaf{nS@r\xe3a5\x8f`S@\x96*\x84\x07\x8cNS@K\xc6\x1f\xb9GiS@H\xb3\xc4\x87\x03\xc0S@**\x14\xc1y\xd6S@OM\xde\x04\xf9\xa3S@;\xc3j\x84G\xc4S@\x1f\r\x86\x9e\xf8\xd0S@\xbeD\xb0\xc2\x9epS@\xf7[[\xc9T\x7fS@k\x17\xbb\xe8\xb4fS@\xf1J\x02\xc1:pS@\xd9\x982o\x00rS@\xa5\xb9\xc2\xb4~SS@%\xed\x85:\x18\xc2S@?jE0G\xd6S@\xa2\x9d2:\xb2\xc9S@\x8a\x90\xa7-\xe8\xd1S@\x92.\xf7E\x95qS@7\xa5\x8a\x87{aS@\xae\xb9M\xaf/\xb3S@\xb1O\x84\xcf\xa1\xb3S@\xfa_\xd4\xe3^\xd2S@$\xe8\xac&\xa5\xb9S@\x06\xb6\xbaV+pS@\xf8\xde\xdc\xf5D\xbaS@\x9bx\xde-/\\S@U\xdd{s\xd2\xb9S@<\xef\x19\xe6koS@/\xact\xdd\xaf\x7fS@\xe9!\x810W\xb4S@g\xf6.\x1e\x93rS@\x11\x95/\xee\xbb\x90S@\xb9\x8f\xc8\x83#\x88S@\xbf\x15{\xc6\x1dJS@\xcb\xa3L\x91\x89\xc4S@5\x85\x1b?w{S@ \xb6\x9e"\x1blS@>\xb7D\x9ea\xc4S@Fe\x1c\x80e\xdbS@\x95Q\xf7s\x85\x89S@s\x05\x15]i\\S@t\xf5\x8dg\x91tS@b=\xc3\x8b8pS@P\x84\x9bi\x11sS@P8\x03j9^S@\xe8)?\x14\xf5\xb9S@\xd3\n\x0eZbMS@Q\x9c\xda\xc0\x91\xcdS@t\x1a\xe1A\x81\xb8S@\xd9"\xe2\xd9\x9d\xceS@"\xe5\xc4(\xc9\xbfS@\xee\xa2?>\xbfMS@L\xd5\x1b#`kS@\xfbNM\x14\xffeS@\x0c\xff\x9b\x00\x9a\xcfS@l\x80f~%\xcaS@\x9e\x99:\xac\x03mS@n\xaf;\xca\x9biS@t\x9b\xa0<\x7f\xd1S@\xceK\xe2p\x87lS@%\x84p{p\xa9S@C\xb7j3\xceiS@\xee\x0f\x9c8\xcc\xaeS@7D\xaet\xb7nS@r\xdcO\xa48\xdcS@\xb4pI\x0b\xdb\xeeS@\xb9\x0c#%L\x85S@\x95\x93\xfe\xfc\x0c\xb3S@\xcej\x11\x01\xf0WS@n\xdc\xc8\x84\x93\xbeS@\x97\xc2 %\x18@S@B\xf7\x95\n\xaf`S@\xaa\x97\x9c\xa6\x14kS@\xe9\xeb \xb6\xb8bS@\xec\x0b\xb9\xc4\xd6lS@~-@2\t\xd0S@H8\x9e\xd4\x94\xcbS@.!n{\xc4\xc8S@\xb0\xaa\xdb\xb3z`S@\xe2i\xb6\x10\x80\xcdS@\xe1\x83>2\x1cHS@PW_\x0e\x0evS@\xf5\xb2\xb7\xf9`aS@(\xf4\xa3C.\xb5S@\x04\xb6\xf16f\xcbS@\x8e\x1f\xcc\xefqcS@\x0c\xa6k\xd4\xc2{S@\x85\xfe\x8b\xb4\xbfIS@\x06H\xe7\x19\x0eIS@e\x0e\x83\x9c1\xaaS@\xabQ\xf6\xf11IS@`\xf7\xaf\xb8\t\xe0S@D\xed\xf6\x8dCaS@\xc7\xb7\xb0a\xfakS@L\x94-\xdeHeS@\xd9\x97_<\x9bIS@\xcaP\xb2\xe3\xd0[S@\xa1}\xa8\xaf\x96aS@yGSb\x9a\xbfS@\x00\xa3\'\xf2\x8f\xceS@\x1a\x86\xd0\xb6\x00\xd1S@\x9d6\xc8\xc8uHS@u\xcd\x86\x84OAS@\xc7e\xbf)EiS@\xce\x01\xbc\xff\xae\x97S@iX\xe3=\x97\xccS@?\xa6F\x10\'\xd3S@m\xe4\xbe\x1e*\xc9S@&\xb9\xf9s\x91pS@!i\xfb\xd8\x92US@\x91\x96u\x9e\xf7yS@\\\xf6\xe1\xed\x89oS@\xa4\xde\x83B\x97QS@\x1b\x8f\x0b3\xab\xc2S@:\xa4lc\\\x82S@\x16|=\x02\xa1\xcaS@\xba\x84+\xec\xcafS@d\xcfA\x12e\xa7S@`\xf5\xdeH\xa5\xd9S@\x8dn\xd8\xfew\\S@\xdd4\xae8r\xc5S@\xa8\x16\xb9B6aS@\xe1\x9d@}\x83aS@}\x86FM\x0frS@\xe9]\xd6R4\xceS@\xe7tX\x90A\xcbS@\x15\x93wX\xd2`S@-\x18\xa6\xf9<pS@\\\\s\xb4g\xb7S@Xq@\x91\xd5hS@WL\xc3\xc2\xbe\xcbS@\x0cG\xdaXm}S@\x9bg\xc8\x180\\S@M\xd6\x9bs\xd3eS@E\xfb{^.\xa9S@\xef6z\xa9k\x88S@l\xddX\xc3\x82pS@\x8dm.\x931pS@\xd2}hs\xf4hS@B0F\xc5\xa5kS@"\x8b\xc471aS@@\xad\xf3\x00\xdb\xc5S@\x98HdW3lS@9\xa3\xec\x08\xc8bS@\xb4 \x1a\xba`\xd0S@\xc5*\xccngDS@(Ea\x8e\xda\x8fS@\xd7\xeawr\xb0\xc0S@\xc7\xfb\x05\x1c\xa6aS@\xd7\xed\xd2\xc3`fS@\xaa\xa9!WW\xb0S@\x16\xf9h\xee\xaf\\S@\x9b\xe7j\xd7\x8ciS@\xa4 d\xe5\xd1tS@\xa0\xa3\x07\xeczWS@\x1a\xe3\xbbp\xd5|S@eR\xe0U\x0fdS@\xe7],hWeS@z\x15\xb2\xbfT]S@\x00\xd6\x90\n\xd8ZS@.\xb6s\xe3\xa1\xc7S@V\x8d\xa6\xce\x05cS@\x81\xbe\xf665gS@O\xee\xcdW\xe9cS@/I\xaf\x1a\x1d\x95S@\xd4}\xeb\x05\xabYS@l\x0f\xaev\xcc\xb4S@\xc6\xa8\xb8\xe4[\\S@w\xa2\xb9\x0c\xe5}S@yi\xf2\r3\x9cS@o]9\xd97pS@|i 17\x8fS@\xfa\\\xe5xKqS@\x8b\r\x8d\xea,pS@Z\xb0;\x11\x99\xd0S@(\xbcfM\xd5IS@\x91\x8bn22\xd1S@\xe1\xf1\x80V(\xd0S@\'\xd1\x83\xb5\xa8qS@O)\\\xbe\xb9`S@\xa1\\_L\xb3\xd8S@e,\x8d\xe1\xf8\xb4S@;Z\x8b$\xb8pS@\xb4\x99W\xbb9JS@\xb7\xf6\x91\x00(IS@\x00\x8dMpUpS@\xe8\xcc\xff\x12\xc8_S@k^z.z\\S@T\xb0\x0c\xaag\\S@:R\xa1]H\xa4S@\xe9By\x9d\x16\xd8S@d\xb60\n9\\S@\xb4\x08\xf3\x02\x10pS@\xe3h\xf6f\xdf\xb7S@R\xf0so\xd2[S@\xe7\xc3o@\x06IS@\x8f\xb5\x80\x91\x94\xcbS@Q\xe7\xe4\x0b+CS@\x91\xd2$\x17\xa8mS@Y\xd2\xdb[\\rS@f\x8b\xdc}\xecLS@\xf4\xe8rE!IS@\x81\x1b\xcaA\x0flS@\x80+q+\xd1PS@d\xa1\xeb\x93\x94\xb2S@\xf4\xb9\t\xd0\x8dnS@o\xb6\xef\xc1!sS@\xa3{\xa537}S@\x8b\xf6C$5RS@\xb3\xf9sS\xcc\xa6S@\x88\x9a\x8b5\xacLS@!\x10\xb3\x93\xba?S@<z\x03\x95\x1d\x94S@5\xb5G{K`S@T\xb8t\xa0\xe7WS@\xb12\xd5\xe6\xd7jS@\xd4\xe4ha\xa4CS@M\xf2\\\x7f\x7f\xa6S@u\xf2\xb7\x06\x14kS@\xcf\xbe.N\xe8qS@I\x18M\xf2\']S@\xea\xad\xfb6\x19@S@\xe7\xd1V9\x85\xaeS@W\xf02\x8c\x03\xc6S@\x11\x81KvknS@\xbbR\xa8\xd3\x89~S@l\xa7\xa6\xd7\x1ajS@\x14\x9dd\x14\x11\xd0S@}H\xe1\x19\x0f\x87S@U\xcb\xff\xb6\xc8iS@\x07=0\x17\x82US@\xc6\x1e&\xe6\tmS@\xab?\xfb\x81YfS@\xf0w\t\x19\xfa\xd0S@Av\xf4\xf3\xc6\x90S@,\xa1\xaef\x05\xc0S@\xc3/B\xeaS^S@ X\xa0\xdd\xdeXS@"\x0c\xae\x1e{`S@\xfa\xe7>B<\xc1S@\x80\xf0\xeb\xe7\xd4\xc0S@\xa1\x1b\x87\r\xd5eS@)\x1d&\xbf\x90lS@\xf04\x18\xf9m\xc1S@\xb7\x99\x1a\x80R\x85S@njk/\xfb\xc6S@]\xbb)\x0e\xb8[S@\x13\x99ECIUS@\x1f\x89_\x0bg\xb9S@[\xe6\x07|\n\x85S@\xca\xca%%\\\xb4S@\xe0\xab\xde\xf7\xce\xcdS@\x99\xbc\xc8\xbd)eS@\x9e\x084\xb8b\xb4S@\x06\x02\xc5\xf8\x83\xb5S@Y\xe3\xc7H\xfe\xb4S@qVN\xd2.uS@\x1c\x84}\xa0\x87lS@\xb4C\xbe+\xa3\xc4S@\xc9]\x9e\x84\xa0\\S@\xe9\xbf\xe4\x05\xe0\xc5S@\xae9n\xf7kaS@\xdd4\xa5\xbcC\xb5S@_\x81\x1a\xac\xa0bS@\xedM\x04 \x91\xcdS@\xbd\xe7\xc6x\x99\xceS@\x80\xddI(e\xcbS@\xebxj\xfeP\x88S@\xf8\x80\xbb\x03+\xdfS@\x94\xf7i\xa1~\x86S@\xe7\xf7\xc0_^\xc7S@B$\xbf[FLS@P\xc3\x0f_hbS@\xd2\xcaW\x85\x95dS@\x08\x00\xa8\x93\xf1\xb7S@-\x01}\x17KQS@E\x9c\x1aA\x9e\xd6S@U\xd6I\x98\x98\xa9S@\xda#\xc9\xe0*eS@7\xcc\x97\x95\x9eaS@\xfd\x8cnC\xd6NS@\xaazj\xc1\xd5NS@\xdeD\xf4-\xa0XS@\xc3P\x1d\x83\xa2\xcbS@\xa9\xbd/\x80\xefBS@N>\xa2\x08\x17bS@/\xd9\xc3Ho\x7fS@\x15h\xae\xabSWS@V\x91JJ\xfbsS@\xa6\xa3\xb4N\xa5oS@\xef\x97v\x061\xd0S@\xbb/+}\x94\xb8S@"\xb8\xad`\x88aS@\xa7\x14\xe7v\x87SS@\xd2(`L{\xc5S@\xf0\xfd6\xf2&oS@\x0c\x9f\xc5\t\xcf\xd5S@PJ\xb6\xe2\xb8{S@2\xb6\xdd\xd9A\xbeS@k*DO\x93\xcbS@R\x85e\x8e\xb8\xcbS@(\xadl;hlS@~\xc8\xf5w\xab\xc9S@i\xca\xe9\xf7e\xc0S@6G\x1cc\xbd\xc6S@?%\x9bPqdS@}\x85\x1f4/\xceS@\xae/\xa0Fl{S@q\xc8\xaf\xe7\xdc\x8fS@X\xb7\xab\xe8\xa7\xb7S@\xd4,\xb3n;lS@\xe2\x9fOt\xe0\xb9S@\x1a0%Ew\xdbS@\xc8\x9e\x1eum\xceS@ \xfc\xd4\x95\x91\xbfS@\xed_\xde\xdelXS@}^zj\xee\x87S@a\xe1\xa0\xa8n\xd1S@\x98\x82\xc6F\x97\x92S@7\xea\xa3m\xb9`S@\x90\x0f(0\xb2qS@\x96\xa49S\x84wS@\xcd\x89\xbfC\x07\xd4S@\xf9<\x03\xb3\xcfbS@WcQ,\x8d\xd0S@\xea\xdb\x1f1\x93\xb4S@\x8d\xed\xf8K\xaeBS@\xbe\xa0n\x93\x0ceS@[\xde(\xec\x1frS@PeM\x168iS@e\xab\xa13\xd6aS@\x07H\xc16\x0b\xafS@X\\\xaa\xc2?\xaaS@\xed\xdal]6BS@\xa0\x19d\x0f\x15\xd2S@\xb2/\xcf\xe7frS@D7yAY\xb4S@\x86\xc7\xd1C\xc6aS@#_{\x8a\xda\xd4S@|d\x8c$\xd2\xc9S@|d\x8c$\xd2\xc9S@HA\xff\xd9\x11\xc2S@\x8bH\\\x07\xc6\xc9S@\xe0\xa7\x9a\xee\xd5\x7fS@K\xc3Q\xfd\xf8_S@\xb9DX\xf8\xd5mS@\xea\x9a\x1f\x00\xd1rS@\xc3\xc4U\r\xe1\xd6S@h\x1b\x90\x93&\xcdS@\x80\xcby\xa8\x7f}S@\x95\xa9\xe9_\xd0\xa6S@v=\xcc\xce\x1c\xc0S@\xcb\x01L|\n\x85S@\x87\xc7|\x17\xefpS@\xab5+#\xe4\xd0S@\xe3b"M\x02\x87S@\x85\x9a-\x00V\xd5S@y\xa2Y\x98\x94ES@\x8f\xea\x80\xa8V\xd1S@<\xc7\xbe\xfd\x1b\x98S@\x0f\xb9W\x93\x94\xbfS@\xf0\x1c\xb3\xbdV\xb4S@\xe2\x88\'K)\xd0S@L\xc9t\xe6\xe2xS@\x1f\xf7\xdes\xb4lS@\xb8\xff[=\xf2nS@(:\x84`\x05eS@\xc8I\x8dc\x9e\xceS@\xb7\xa0\x86"\xd3\xceS@\xcb\xae\xc6\x0c\xd6mS@#\x95u\x9b{nS@\xc0 \xa4~grS@Fn6;*qS@\xc5Ap\xe7PmS@n\xef\xe5\xfch\xc1S@\xd7>\x7f5.\x8fS@-\x88w|\xb8\xc8S@\xa9\x9f\xd7Z\r\xcdS@\xbfH\x1d2\xd5\xc8S@}$`]+\x9aS@\xe6\xf7j\xc7\xb6\xcbS@\x1c)\xef%\x80\xbbS@\xe2\x7f\xc8_\x01sS@\x14w\xa1\xedn\xcbS@#\xf0\x87\x1d\xd2\xafS@\xea\xc3\x1f\\9\xceS@b\xb7\xe0\xc5\xf6\xc6S@(\x0c\xb7\xefF\xb2S@f\xb0\x1f\x83\x8f{S@\x0c\x82\xd1\xa5\x1fYS@\xa7+\xe2\xd0\xdazS@\xebo\xf6o\xa6gS@;\xb8s^\xc0pS@OY \x88iSS@\xd0\xbb\x10\xb0\x96\xa0S@D\xeb\x90`\xf3aS@\x9a\n\x0c\x0eA\xa9S@\xb6\xe1\x8aJ1\xc1S@\xd8\x14\xe1-\xe3\xc0S@2\x85T\x89i\\S@\x92\x95Kd\x84xS@\xc5.w\x90\xc3hS@.M\xd2^&\\S@\xcf\x95V8\xe3[S@eU\xaf\xb2\x03\xc2S@\x04\n\xdbx\xe3\xc1S@\xec\xe0\xb9\x8e\x10\\S@\xe0\xdc>\rm\\S@\xab\xe1\x91\xcd%lS@\x19yQP\x0b\xb9S@\xa7mA-~mS@N{a)\xc8\xcdS@\xdf\xe1\x16X\xe2bS@\xb0\x12Dm\xf7HS@\xa5"\xbe\xd8\x17IS@\xfaH\xd4m\xfeHS@\x1e\xb1\xfd\xfc\xaeiS@\x8d\x84)\x9aN^S@\xf8\'\xf3\xa0j\xb5S@R|\x0b\xdb\xc2eS@\xb2\xc4UZ\x90lS@\xae\xe1\xf4J\xf3\xb7S@Yg\xd5\xe4\x94\xc4S@M\xfc\xb7\xd2~\xbfS@6\x076\xf7zbS@\xe1\xe6\x93\xb1\x1eLS@\x0c\x87\x9a\xdbu\xceS@C<\xd3jz\xc5S@\xf9U\xe0u\xb0\xc4S@\xdc\x0fb\x05?WS@\x8dn\x1e|\x8enS@L\x0e\x9d#(\xcdS@\x90>6\x9c\xfb\xd0S@iL\x81}m\xc3S@Yx\x1b\xf6\xf9\xa9S@\xb2\x83 \xf8\xe4\xc4S@5\xabj,\xackS@\x05\x95Y\x97QlS@\xeaw\xe5\x14\xfdoS@a\xfa\x99?\xb8lS@\xac\xc9C\x92\x12\x94S@\x07\xdcY\xaa^\xb8S@\xf4VoY\xc0\xb7S@\x17\xcbY\xf9iVS@\xeahK\x08n\xd0S@2aC<\xbdmS@\x06l\xb1S\xae`S@\x9fy \xe9\xcfIS@\xa2u\x07\xe9\xe9hS@\xd5\x1e\xdd>\x1dHS@\xe9\x0eu]\xb7[S@$s\x93\x7f\xd4\xd2S@X\xe6\x9b\xa0ofS@\x19\xcaW\x87\x93kS@I\xbc\xc6\xa0ffS@\x93Uc\xd2G\xcdS@\x07\x83\x00\xd60fS@l!F9,\xbdS@\x08R\x03f\xbb\xd0S@z\xadJ\x106\xcdS@\xb2\xae\xf2\xb9T_S@A\x15?\x90\xecvS@RjcZ\xed\x80S@\xca"\xd6\x9e\x1b\xd0S@\x91/L\xd2\x98eS@\xcb\xc9Ij\xfbES@\xd6\xec9\xb9\xc3\xcbS@\x00!\xdd\xa2\x9f\\S@J`\x1e\x87\xe0[S@\x7f\x91\xe9\x8c\xb6`S@\xf6\x13\\\x9f\t\x9dS@\xc1\xff~\xa3\xf5\xcfS@\xd5&@r\x1dDS@\x7fi`\xbf4_S@\xef2{\xa0u\x7fS@:6\x9a\xcb\x92mS@\xb3\x8f\x12d*oS@q<\xc7\x86I\\S@\x89\x02\x1c\xa0\x91\xcfS@\xe48\xe0\xf7qnS@'
p35
tp36
btp37
a.
