# Supplementary material for: Sea ice drift data for Fram Strait derived from a feature-tracking algorithm applied on Sentinel-1 SAR imagery
Source: Data Brief. 2018 Apr 19;18:1410–5. doi: 10.1016/j.dib.2018.04.034 (PMC5999601; doi:10.1016/j.dib.2018.04.034)
Supplement: Supplementary file 2 — Supplementary material [file mmc2.zip › fs_s1a_data/HH_filter200vec/FramStrait_HH_20141109T173954_20141110T083427.dat]

(lp0
S'S1A_EW_GRDM_1SDH_20141109T173954_20141109T174054_003208_003B38_AB1F.zip'
p1
aS'S1A_EW_GRDM_1SDH_20141110T083427_20141110T083527_003217_003B6C_1AB0.zip'
p2
a(cnumpy.core.multiarray
_reconstruct
p3
(cnumpy
ndarray
p4
(I0
tp5
S'b'
p6
tp7
Rp8
(I1
(I4106
tp9
cnumpy
dtype
p10
(S'f8'
p11
I0
I1
tp12
Rp13
(I3
S'<'
p14
NNNI-1
I-1
I0
tp15
bI00
S'nc\'\xa5\xa7q2\xc0\xa6\x835F\x94Z4\xc07\x84`\xdf\xeb\xe83\xc0\xd0h<\xb3\xb3\x903\xc0\xe3\xc4&\xf4\xe4\xee3\xc0@\x13\x98\xf3\xa4\x053\xc0\x04\xce\xd3\xa5\xfe\t3\xc0\x07\x80a<\x18.4\xc0\x12;\xa6\xb64\xeb3\xc0\x9c5\xd7\x06\xcf\xc63\xc0\\\xc6&2qP3\xc0\xac\xd4\t\xef\x16\x194\xc0p\x14\x1b\xbaC\x042\xc0n\x8c|4N\xe81\xc0JW\xbe;E33\xc0a\x17\xa7\xf4_S2\xc0\x11\xde\xcb\xa6\xe8f3\xc0\x18\xf3\xe8f\x87n2\xc0\xd4\x82\xb9\xb0m\xbc3\xc0o\xe6\x816\x86\xc33\xc0}@\x9f\xb8\xeb\'3\xc0\x83\x047/\x84\xf82\xc0\xe8\xc2&b\n\xea3\xc0\x95\x8e4\xcd\x0b\xf23\xc0P\x83=\x8b\xe0\xa70\xc0iv\\\xe1\x86\xb72\xc0\xf3\xc0G#\xeb\xdf2\xc0%\xf6N\x15\xf3\x1e4\xc0KwF\x88>\xa53\xc0\xdc\xcb\xba\x05C\xc03\xc0]\rC@%\xa72\xc05\xda?#\xac\xfe1\xc0\x1e\x96\xbc\xa2\x9d\xd23\xc0S\xbd>@|\x173\xc0\xe2\x1d\xfaDn94\xc0\xbd92o\x87J2\xc0\xfb\xcf\xc8=^\xb73\xc0\xd5\x9d\xa2\xa6C\x112\xc0"\x93e\x17\x18b.\xc0\x1e\x86\x00\xa8\x84#4\xc0\xb0\xa7\x85\xe7\xd5^/\xc0\xaf\xba\xd2\xa3\xae\xc23\xc0\x91\xe5u\x84\x15\xe83\xc0\x1c+\xc8\x81\xea\xd33\xc0R\xe4R\xaa>|-\xc0 \xd8\xbe\xb0\xa6\xb33\xc0\xef\x02\x8f\xbb<\xc04\xc0D\x80\x1d\xf4\xd0>4\xc0Moet\x04\xa93\xc0Aq\xf4G\xc1\xe02\xc0\xeb\xefq\xa6k63\xc0\x96p"`\xbe\n4\xc0\xb5\xd0\x00a\xa0_3\xc0`K\x9c\re/5\xc0yt\xd5\x1f\xfb\x0c2\xc0\xc7q\x15\x1c\n05\xc0\xc3i\xa81.\xda2\xc0\xec\xf4q\xa4G\xab3\xc0\xed7\x9d\x1b\x90\xd92\xc0z;\xcb\xcbm\xda1\xc0\xd2\xe7\xeb0t\xb93\xc0\x8d\xbc,nN\xee1\xc0W\xc8\xac\xcaB\xbe3\xc0~h\xd7\xb6\x97\xb21\xc0a\xd2\x91\xb9\xba>0\xc0\xfa\xa4\x13\xd5\xb2\xcc2\xc0\xac\x99\xfa\xfd=L/\xc0NH6\xc8u /\xc0\x85\xffN\xa7\x9c\x162\xc0\xb1\x82G\xb5\xd2\xeb1\xc0J\x85\x93K\xea\xad1\xc05\xea\xb7\xf7\xca\xec1\xc0\xb7p\xa2$\xdcS4\xc0|\xe0\xd9\x8e\xfc\x82/\xc0;\xbc\xc3\xcd\xed20\xc0\xca\xc2\xf5x\xda\xed3\xc0\xc5\xf8"Vc\x003\xc0\x88\xc6B..]3\xc0u\xc58\x12\xae\xea1\xc09\xa5\x17\xd3u\xd40\xc0\xe4\xe2\xe5\x10R /\xc0\x9e]]\xa8\x04\xfa1\xc0\x1c\xf0M\r\x0735\xc0\xb8\xe5 =\x10\xf32\xc0\x91\xfet\xc4\x7f\x102\xc0\xa3$i\xf3\x1f\x1a4\xc0\xcebe^r\x0e3\xc0\xea\xac\x9bG\xfa\xd91\xc0\xa3\xa3z\x17\x84\xfc2\xc02\xf6\xe4\x11$13\xc0Up\td\xf5\'3\xc0\xa1\xd3\xace\x9d\xbe1\xc0\xe2ZK\xc8M>3\xc0\xf8\xdep:\xd3\xf0*\xc0x{\xb5\n\xa8^2\xc0\xbc\xc8;;\x0c^3\xc0\xb8\xaf!\xe2\xb9\xd23\xc0c?H\xeb\x81H0\xc0;s\x94 \r<3\xc0\n\xcbs\x0fC\xaa1\xc0\x07\xdc\xca\xc0\xb0\xa12\xc0\x01e\xcc\xe9(U3\xc0#m$\x9e\xb0)4\xc0\xf8\x19\xf2\r\xf1\xef.\xc0\xcd\xf8\xef\xe4c$4\xc0\x1c\x04\xd2Uz\x1e4\xc0\xab\xcaE\x9f!\x834\xc0\x9c9\x9d\xb2p\x1d3\xc0k\x14,\x82c*4\xc0ks\x824\r\xc60\xc0\x9f\xa1t\xdb\xa1\xc20\xc0\x9b\xb0\x98\x85L\xae0\xc0\xf6\x04\xc15R\x842\xc0\xbe\x83\x1c\x1et\xd32\xc00P\x938l\x01$\xc0\xb8\xa6C\x82\xc0x3\xc0I\x1b\x13\x86G\x93/\xc0\xbef\x12\x9f\x0e\x1a3\xc0\xa7\xae\xa1\x81`\x154\xc0\x83R]\xe1\x08\xaf2\xc0M\xa3w\x15\xaa\x083\xc0z\xde\x88\x7f\x94\xda3\xc0\xa1[\x85\x9f\x97\x8d.\xc0\xda\xad\x94\xeb[\x134\xc0\x15[\x93D+\xa84\xc0\xde\xf7\x9eI\x14Y3\xc0\xf4i\x92\x8e\x19\xa64\xc0\x9b\x1c|\x17\xff\xcf3\xc0\xbe\x9f#\xa4\xed@1\xc0\x16\xc4\xe1\x8fi\x080\xc0\x93x3P\x9f=3\xc0\xafS\xc6\xde\xfa<3\xc0\xf6\xa0\xc3\xf02x3\xc0\xa8E\x90\x18f(+\xc0\n\xe8\x18\x17\xbc\xdd2\xc0\xca\xc7\xed\xe7[\x023\xc0+\x0bk\x92\xe0\xe71\xc0\x9f\xa9\x90\xc4\xda\xd33\xc0mv\xc8;>V2\xc0l\xb1/aa\x0c/\xc0\x86p\xe0\xec\xc7\xa14\xc05\x81.9\'\x0f3\xc0Z\xac]\xdb\n\xb82\xc0\x91$\xca\xc3P\xfb2\xc0\xb9\x07\xde\xc7\xce\x8c2\xc0\x9c\x7fb\xb2S\xb33\xc0\xe0s\xad\xf5\xf1\x9b2\xc0\x9cfd.\xdf\xfa3\xc0\xb0\xe5>\x12\rk3\xc0\x054\xe1ZD\xb72\xc0\x00\xbb\x9fEED3\xc0Y\xbeb6\x80i3\xc0\xf4\xa7O\x92\xce\x882\xc0\x89\xe1\xae\\\xe9c-\xc0\x81\xdb\x99\xa4\xaf\x962\xc0Y\xb9\xfd)\xbe\x9e2\xc0m\x10?\xa1O\xd73\xc0\xd8\x97\xc8\x00\xaf\x842\xc0\x83\xdc\xbbt\x97\xcf2\xc0\xbc\xac\x8b[T(3\xc0\xf9W2\xac9\x8c2\xc0Sw\x8a\x9f\xb1\xcf3\xc0M\xbb#\x04O=4\xc0,,?\xf9\xf4m3\xc0\xd2_\xe2\x8c7+3\xc0\xb2K\x8a\x0c\xd3\x9d3\xc0\xbe\x9be\x83bM3\xc0Q\xd0F\xaf\x15\x9f3\xc0\x12r\xd8-;p-\xc0\xfch\xb3\x03\xb9\xd02\xc0\x17\xac*I\x1c\xb22\xc0\xec\xc3\x9d-0*3\xc0)\xca\x88\xae\xc0\x0f4\xc0I\xe8k\xfe\x0c%3\xc0\x94w\xfem\x02\xdd/\xc00\xe8\x92\xff\xed\x872\xc0\'\xca\r\x1e\xab\xb42\xc0\xd1\xc9\xe0o\xf5\x824\xc0/\xb9 \x9d\x10\x0b3\xc03\xff\r\x92\x1d\xb53\xc0\x18\x829U\xd5\xeb3\xc0F\xa9b\xf1\x08\xf02\xc0"\x11\x89\xc0\x18\xe93\xc0\xc0HTC\x1d\xbf2\xc0\xf4\x9e\xf6\x9c\xc9T4\xc0t|3\xc2m\xc42\xc0\'A\x90pC\xc52\xc0\x99H\xd5kc\x1d3\xc0\\\xba\xb4\xbc\xc2\x993\xc0\x04pd\xe3\xf233\xc0\xb6r\x86\x93\xb6`2\xc0\xcb5\xfa\xe2\xc7!3\xc0.7\xec`\xc9\xc32\xc0om\xe8\xdfB\xb82\xc0\xe5\x8a\xdd\xe0\xdb|3\xc0 :\xa8\xb5{\x8e/\xc0\xa6\x9c\xb5\x9f\xb5\xa2/\xc0J\xcfB\xbf\x02\xea2\xc0\xf0\x80\xf8&\xb4\xf82\xc0\xb79\xe9\x81\xa2\x842\xc0\xddS\xeey\xf4\x004\xc0U\xf81\x10#\xff2\xc0\xd7\x9c@\x91[O4\xc0\xda**\xfb\xd5\xc02\xc0\xcc\x8c\xe4\xd7D\x1d3\xc0V\x0e\x11\x87C\xe12\xc0\x06\xd2\xe4u?\xcb2\xc0\xa1\x80\xde\x8a\xd4\xe72\xc0\xaf\xdb*~\x11P)\xc0\xbc*\xce\x90#h/\xc0\xd9Ebvi\x884\xc0\xe0k\xde\xe9\xdc\xf52\xc0\x8f\xff\xc0L\xf3:4\xc0iJ\xb9\xa6\xd8\x1b3\xc0\xae\x02\x8aNxo/\xc0\x87\xe4@~4\xd62\xc0G2\x93F\x07\xff2\xc0\xbb\xf2\xe6X\n\xf43\xc0\xdd\xabF\xe1y\xfd2\xc0\x1c\xc2\x1fb\xe2\xcc1\xc0\xd9\xc5\'\xbbu\x973\xc0\xc6\xb2Am\xf1\x053\xc0\xea\xe1,\x85\xa7@2\xc0,T\x88$\x84Z2\xc0:\xffg\xe7\x89\xa62\xc0\x18\x83\xf4*\xe1*0\xc0\x00\xdd\xc3\xfc3\x8b)\xc0\x9e}\xd6\xc8\x12\x91)\xc0";amC\x0b3\xc0b\xec\x940\xbe\xdd2\xc0)\xb3\x8e\x866\xd92\xc0\x95\xb7\x9f\xdb\xd9\xd02\xc0&\x1a\x84\xd2{\x891\xc0\x8d\xb4LL\xa1\xf92\xc0s\xc7\xf7\xd6\x00\xc92\xc0m\xb5\x08\x9c\xe0\xe72\xc0\xceV\x81\x87j\xcb2\xc0\xd0\xa5\x7f\xd3\x11\xbd1\xc0\xe5/\x04\x16P~1\xc0\xf2\x0f*9Y_.\xc0\x86\x01\xab\xbc|X4\xc0\xech1\xc0Z\xf82\xc0\x867\xb7\xcaa\xeb2\xc0\xd5\x9f\x9c\x07.}-\xc0`\xbf&\x0c(z2\xc0\xb9\r\xef\xe3\x82\xd42\xc0 L\xe8\xb1\xd1w2\xc0.z\x97{LA4\xc0p\xb7\xd4\x84\xe6\xda2\xc0\x84\x01\xc4\xd6*\x810\xc0\xddnC\xf8P\xdf2\xc0\x12$\x85\xf5\x04\x821\xc0\xd7\xd45za\x9e0\xc0\x83\xbb\x861f\xb52\xc0>\xb3\xd9\x88\xe7\'4\xc0~\\\xb0V+\xdc2\xc0\xb11@\xd4(\xde2\xc0O\xf8.\xaf\xa4\xa72\xc0F\xf2\xa9\xbd\xdcq3\xc0\x1e\xb3U\xdf\xa5\xe92\xc0\'\xc0Wh\xc3\t3\xc0\x97D$"zD4\xc0,_\xf5v?\xd92\xc0$x\x1bK\x03O2\xc0N6\xdac" 3\xc0\x84\x10\x963\xcc\x912\xc0\x92\xbd\x062\xda\x1b3\xc0\xe8P\x8b1jH2\xc0\x9f\xfca\xed\x05L2\xc0V\x98Q\x86\xbc\x082\xc0|0\xad\xe1q\x023\xc0\x7f\x8b\xa4\x9a\x98\x183\xc0bz(T\xd8\x084\xc0\xc3C7\x82A\x113\xc0\xf7L\xb8\x0b\xa8\x023\xc0\xa1\xdb\xff\xf7P\xf93\xc0q\t~\xbd\x05\xe32\xc0$,S#\xb3\xc72\xc08\x0e\xb5g#\xaa2\xc0P\xc9\x13\x93\xc9=1\xc0\xf1W\x05\xbaR\xdb2\xc0B\xb9i:4\xe52\xc0\x07\xc4\xbb\xfa\x04\xc92\xc0&p\xec\x129m3\xc0\x7f\x8eCc\x1c\x023\xc0\xc4\xe0\x07\xdd\xb1u/\xc0\xef\xb5\xf7\x17Q\xce2\xc0\xbcji\xcd\xf9X2\xc0v\xa5\x07\x86\x02!3\xc0\x17\x99\xa1\x891\xed2\xc0\xd2\xbc\xac\xf1\xc4j2\xc0A\x02\x9e\xd2\xc3B3\xc0:\xcbY\xd4\xe6\xe93\xc0T\x9e9\xf3\xb6\x922\xc0ga\x93\x9d{H3\xc02\x0b\xa3\x03\xfaZ3\xc0+\xcf\xb9\x0b\xc0\xe91\xc0w\xa4u\x94\xb6\xc81\xc0\xbex\xd77\x03\x042\xc0 \xa2!\xac\xe4\xd8$\xc0*7\x84\xd2\xdf\x183\xc0\xabA#\xaf,Q/\xc0\xe7?p\xd7m%3\xc0\x05\xde\xb9D\x1b\xa7(\xc0d\xa5w\x15_\x14/\xc0\x8a|x\xf4\x14D3\xc0qw\xb1\xa7/:3\xc0\xb7\xa2\xc7p\xd4#+\xc0\x94\xbf\xa0\xce\xbc\xd61\xc0^@b\xd6>=2\xc0\xa6\xad\xf7C\n\xab3\xc0\xb2\xc2ZX\x85\xeb,\xc0\xc6S\xa0\xf1nR3\xc0h\xdb\xa3\xd5\xc0!3\xc0\xd9\x06\x02T\xec\x95(\xc03\xac\x8a\x9e\xe4\x0f3\xc0\x0b\xab\xb6<\x0c\xf63\xc0Nn5Q[\x15-\xc0\xe2;\xc9\x0f\x00q3\xc0\x14OE+\x1cl/\xc0\x84LlrT?3\xc0\xe0\xbdm\xa9x\xde,\xc0\xcc\x8bF\xe6g\xf42\xc0\x9a\x1b\x83\xff\xb6\'2\xc0\x1e4{;s\x153\xc0\x958&j\xf2\x89.\xc0\xcd2)7G\'3\xc0fc\x1d$\xb8C2\xc0LzC\x1b\x0c\xe41\xc0;\xb2:\x88t\xf13\xc0W\xe9\xc9\x0b\x94O2\xc0`)<\xef7\x9e3\xc0\x83\x11\xe6\x93r\x8f1\xc0\x1b<\x8b}~r2\xc0F8\\\xa1\xf83/\xc0\xcb\x881\xcb\xf5\x163\xc0\x9c\x87:\xf4\xcd\xfe2\xc0\xf39(\x0e\xd5l2\xc0\x8d\n\xf4\xde\r\x133\xc06I>+`\x8f*\xc0 J\x9c?\x94U2\xc0\xb5\xf2\x18z\xe4\xe43\xc0\xf9\xe4\xe2\xef\xf5?3\xc0;\x06\xc7\xbb\xcd\xe51\xc0Ibr91\xd92\xc0X\xba\xfd\x83\x06\xc61\xc0l\x81\xaf\xf6G\xd23\xc0\x94g\xd6<\xb0\x990\xc0R\x90\x8c%:63\xc0<\x06\xb2Qg\x814\xc0&\xfb\xb4/\x94,3\xc0[%\xdd\xcd\x04v*\xc0\xfb\xdc\xc2\xca/q/\xc0\xd8l2c+\xe32\xc0\xbds\xc5"\x7f\x113\xc0\x7f\xe7\xa6*\xafu4\xc0\xa6\x862V\xd4d2\xc0@\xb1\xc3M\xfc\xd92\xc0\xa0\xdc\xca\xd7\xe3\xf12\xc0>\xc5i\xf1\xe9\x7f1\xc0/\xc30\xbf\xcd\x8f3\xc0Sv\xab\x97\xa0\x154\xc0\xf1\xc7R\x9d\xf0\x134\xc0\xeb\xbe\xfa\xd8\xfc\xfd2\xc0\xcbs\xc6p\x82\r-\xc0\xc6\xbd\xaa\xc7\xdf\xc50\xc0\xe5\xd0x\xb1\xc1\x8e1\xc0\xe5=\xf6\x16\x03:3\xc0I\xc1\x89\xf1d\xc30\xc0\xf1(\xc77\x8a\xfc.\xc0\xdf\x9cF\x81\xfc\xf83\xc0\x06\xed\xb4\xe5\xbe\x043\xc0\x1d\x0f\xd3\xbc\x87\xfb2\xc0\x13\xb8\xc7r\xbdH3\xc0\xab\xf0V\x86L!3\xc0v\x0c\xcb\xae\x19\x911\xc0\x05\xc8s\x86U\xfa/\xc0R\x1b?\xa0\x1a/2\xc0P\x81\x9f\x8c\xfbY1\xc0o;\x91\x81\xf0\x032\xc0\x81\xa4\x8c\xae\x98\x8d3\xc0\xe8\xe31`Dp1\xc0\x0b\x95<\x0e\xf9)*\xc0\x12.)I\x98_1\xc0\xc6eDct\xcd2\xc0\x0e\xba\xbe\x1c\xcc\xc32\xc0\x9fr\xe9`\xf2\xa63\xc0n\xd8\t`U\xa51\xc0Lk\x99\r\xd0d0\xc0\x12\xb8{`\x88N4\xc0%G\xb1\xe9\x0f\x00,\xc0\xf1\xd1w\xf5\xa6\xf03\xc0\xa0\x11\x8a\x8e\x81\xb03\xc0\xe1vH\xbc\xe8\xdd3\xc0\xf6\x1c!d{\x9f1\xc0&r0O\x90\x96-\xc0}\x13\xff\xff\r\xe03\xc0jKV,k\xfc1\xc0v\xca\xbdz3\xfa3\xc0\x13\xc1\x18t{y3\xc0\x04\nI\xe1D\'0\xc0\x8c\xcc\xe6\x00S\xd60\xc0w\xcap\x03\xd7\xa62\xc0C2gcf\xf9.\xc0{\x06\xadB\x03\x1c3\xc0\xdc\xed\xd4}\xfb\x9a3\xc0\x9fXm?\xa1\x104\xc0DA\x7f?\x03\xd90\xc0\xb2x\xe1\xf9\xfcF2\xc0j\x8f)\xd7\x08r3\xc0\x06\xbeZZ\x9cc/\xc0\x92\xee\x07\x84\xde\xa41\xc0\xc5\'\x1d7\x8e\xb52\xc0+\xe9\xe8\xbd\x12K2\xc0\xec\x92_J\xc8\x7f/\xc0Q\x99\xb0t\x1az2\xc0\x93\xa13\x96\xd6w3\xc0\xcf\x17\x0b\x00\xd6\xd73\xc0\x03\x18BKk\x96*\xc0 \xb6f\xe5U\x1c4\xc0,o\x848\x16\x9c/\xc0\xe8\xa4\xd8a)04\xc0uz\xa9\xf2Dv4\xc0\xab\x0e\x97\x11\xf7}3\xc0&WK\x87\xb1\xb0-\xc0T\x194\x81B03\xc0\x1ff\x17\x8b\xb0\xf52\xc0I5\xfe\xae\x90\x0c2\xc00\xa6\xddt>\xed3\xc02Rx\xc0d\xf41\xc0\xd14\xba\xa3H\x053\xc0\xcd<<\t\xcd\x7f2\xc0T\x0f\xb7\xd0\xe4!4\xc0\x84\x1a\xc1\x1e\x90\x9e4\xc0k}\x94\x92,\x8d.\xc0\xaa\xa15%\x87\x0c3\xc0!|\xbe\x9d\xb0\x852\xc0\x85\xfa\xc1\x85\x00\x832\xc0\x86\xb0\xbf\xf9B\xa2/\xc0q\xfaqcB\x033\xc0\x01CCe\x97\xb3(\xc0\xca \x8d\x19\x16Q/\xc0\x06\xce]@\xffu*\xc0L\x11\x95"*\x984\xc0\xc8\xde*x\x05F4\xc0\x11&\x01+`\xf12\xc0\xcb\xcdw\x98\xe8k2\xc0\xee|\xd9\xde\xc0.4\xc0\xc1\\\xc1\xcf\x91\x1a4\xc0G\t\xd6\x96U\xd40\xc0\xc1\'1\x17\x19\x012\xc0e?J\xbb\x8a\x073\xc0\xbd\x0b+\xdes\xdc1\xc0q\xaa\x1f\xb8\xd0K1\xc0L{MP\x1fp4\xc0]\xb1\xa7\xa5.\xf23\xc0\xba.\x06\x83\xfd\x143\xc0\x9d\xa4\xcb\xf4\xfd\x1a0\xc0\xbcl9\xb8\x80\xec1\xc0}\xfe\x89S\xa4\x984\xc0\xdci\xb6\xccb\xce2\xc0\xf6\x08\xbc\xd4\xbf\x932\xc0\xad6\xda\x0c\xfcj2\xc0\xed\xf9\xac/\x8e\x854\xc0\xa5%Ci\xa5\x163\xc0\xbd\xbe\xf5\x8d\x8e\x801\xc0\x87\xbb\xdbQHs0\xc0\xd9\xf4S\x97a\xf93\xc0+pM(\x82\x19/\xc0\xb9\xf32\xf7/\xb93\xc0\x14\xbb\x80\x1f\x8f\x851\xc0\xe6ei]\x8eJ3\xc0U\x813\xb3LT2\xc0\x1e1\xdb\x1f@\xe53\xc0Os\xcd\xb0+\xdc3\xc0{E:?3\x11/\xc0`\xbd\xfa\xcb\\\n2\xc0\xa8K\xdd\xf9\xf8B/\xc0\xd817\xd3 \xe2.\xc0-\x19\x98/\x05(0\xc0\xf3P\xa63\xe8^2\xc0\xb9P\x98BHB3\xc0\xf0+\xdf\x10\xbc\x013\xc0\xa3Y\xc3tUH-\xc0\t\x83\xe4\xa0\xa3\x951\xc0\x05\xe8mK\xdb\xfc3\xc0rQ\x92|\xc1\x9d4\xc0\xf8\xa5+\xef\xa0\x133\xc0\xfe\xb6\xde\xf1]\xa1/\xc0\x9d\x1c\xf3\x8fR\xf73\xc0\xf7\xcb\x16\xb3\xe2\xd72\xc0?zL\xc8\xd7&4\xc0\xe5\xbfp\xc1]}2\xc0I=\xd5\x1b\xf2\xe30\xc0\xd6\xbf\xea\xf4\x93\xe93\xc0B\x17yq\xb3\xa90\xc0\x9a\xa5\xd9\x11H\x992\xc0\xea\x90|_\xc7M4\xc0\xc2\x1ab]\xc1\xce1\xc01\xaa\xa6\xdc\xca\xfa.\xc0\xb7Ox-\xd4\xae/\xc00^gxp{0\xc0\xa9\x029u\xa3p4\xc0\x98\x8a\xde\xf38\x1b/\xc0\x94\xd3\x9b\x92\xd913\xc0\xf6\x8c\x9d\xd8\xee\xfd2\xc0\x97\n\xeeD\xfc\xc20\xc0\x04\xe6!\x9e\xb8\x193\xc0e\xc0\x16\xd0\xdd\x132\xc0\xc6Ek\x91,\xb92\xc0\x99\xe4\xbf\xe5\xa0\xf32\xc0VN\xd1&!\xad1\xc0\xc3\x0fY\x07\x0c\r-\xc0\xd4\x0b2\\\x02\t2\xc0\xc7\xf0\xe7\x87\xbe\xad1\xc0\xb9\xf7\xefI\xe5\x1e3\xc0\xfe\x94sT\xa28/\xc0\x04pd\xe3\xf233\xc02(H\x11Oo4\xc0\xd2\xf6\xbcHh\xd5,\xc0*\x11\xe5&\xc7)0\xc0\xe4\xf8\xec\xa1\xd7u1\xc0\x11\x02\xc4\xec\xcc\xd52\xc0\xb9N)\x02\x08\r3\xc0\xa1\xbcp\xc3|\xbd2\xc0\xcc\xf0\xd1\x93\xc5\x9c4\xc0\xbeV\x88\xc5z\xdd3\xc0#\x06\xfa\x84\x8a\xeb3\xc0\xac\xb1\x9f\x0f\x0053\xc0jv\x8dy+\xdc3\xc04\xf4w\x92\x7f\xfd3\xc0/_\xa3\x89\xe3\xaa0\xc01`\xcd\xd5\x1bq2\xc0\xd4@o@\xe7w2\xc0M\x15h\x9aP$/\xc0\xe3\xebZh\x17%3\xc0}T"\x8e\x17\xe41\xc0{1M\xc4\x05Z1\xc0\xd4#\xd7\x9c\xe1\xf21\xc0\x9d\xc0&\xf8\x93\xbb1\xc0=x\x8c\xeb\x0f\xe4.\xc0-\xe1\x94\xff\xfc\xe71\xc0\x06\x1aW\xc5E\xbc3\xc0\x88y\x98n\x84`0\xc0xbav\x87\xf92\xc0\x16i\xabH\xdc\x193\xc0\nR\xc9@\x8e\xe01\xc0\xa4t\xa1\xf9\xc7j4\xc0\x1c\x17\x16A\x93 -\xc0\xdc\x18\x9b\xb1\xa4\xa6(\xc0\xa1\x02\xbb\xbd<\xc92\xc0S\x18\x8e0\xcb\xc91\xc0\xe3.\xba\xa8[q/\xc0\x01\xb3}\xa4\x08#3\xc0CS\xcf,\xd3\xcb1\xc0\xd8\x13\xa2\x853\xe21\xc0\x91\x1e\x8f2\xd5\xfa/\xc0\xce\xf9\xc83\xf4\xbe1\xc08\xda\x9e\xdc\x08\xda3\xc0X\xe9\xf4wp\x9e-\xc0R\xdc\x88\xd2\x12\x9f2\xc0\x81\xf2R,\xbc\x1a4\xc0\xd2\xd4kf\xdfY2\xc0\xe1\x89\xa7\xdfy\xf81\xc0\xdd\xafM}f\xdc2\xc0\x19\xcf\xa0\xeb\xd1B4\xc0ON6+\xfa\xe51\xc0\x88\xa7&n\\\x013\xc0u\xd5,\x1a\xc1u/\xc0\xd9:[\xe0\xe5\xa93\xc0B\x0b\xcb\x9fY\xcb2\xc0%d)y\x85\xaa2\xc0<\xa0Fl\xac\xc2-\xc0\xa6\xe1\xd8\\\xd4\x023\xc0z\xb7e\xa4\x8d\x962\xc0\x93\xd0\xd5\xffU\xec-\xc0;\x0c\x7f\xcd6\x8a.\xc0\xd9\xe6\xf7\x06\xab\x1f3\xc0\xdf&\xf49\xb5^2\xc0\x03\xbc\xad\xda\xd3\xe21\xc0\xcd\xa8VG\xd3\xed1\xc0\xc8Or\x07\xa6N3\xc0\xbd\x0c\xb0\x93Z\x032\xc0FW\xfa\xbb\x03\xd22\xc0p\xfeNY\x9214\xc0\xf4>\x02?\xd8p3\xc0\xf6\xc93k\x11\xb42\xc05\xb3=\x96?\xde2\xc0\xf9aE\x9fZ\xdc2\xc0g\xcaM\x0f\xd2\xae2\xc0\xaa\r\x1c\xd6\x90t3\xc0GD\x99\xe8\xd4\xda2\xc0Ht\xaa\xd4\xd3\xb52\xc0&\x8e/\\\xe8\xf32\xc0\xbds\xd0\x9b\xbc\xed2\xc0K\xf9un\x9b\xe32\xc0\xf7\x8c\x96\xcf\x87\xb02\xc0=_v\r\x07\x7f2\xc0\xa7\xa1\xa1CJ\x832\xc0\xf6(\x8f\xf7z\xcc2\xc04L:\x84\xb8\x063\xc0\xcf\x84F\n\xde\xd9-\xc0\x02[w\xdf?\xc01\xc0R\xd9=\xb8~\xca2\xc0\x11\xce\xd7\xb6}\xd32\xc0\xa0+\xc1\xd8\xa9\xe52\xc0Y\xd7\xf2\xa7\xb5\x120\xc0\xdd\xed\xaf\xa2.\xcb2\xc0\x0f\x85\x87\xa3f23\xc0\x16-\x19{\x92\x033\xc0\x8b\xf8\x8an&\xf92\xc0\x91\xe3jb>\xd22\xc06\x8c\xa7\xa9\xbd$2\xc09\xbd\'\x984\xe42\xc0\xf7nH\x84\xf5\xf02\xc0\xaa\x98m\x9c\xd0\xcd2\xc0^\x19,M\xf983\xc0\xec\x00\x0ec\xff\x0c2\xc0\xeb\x053\xbf\xa1\xb31\xc0\x8a\x1f\x1d2\x86\xde2\xc0\x8e5M-\x0f\xf52\xc0\xff\x1b\x8c\x99\x81\x073\xc0\x04\xc0A\x8b\x96\x173\xc0\x8e\x9d\xfb\x11k\xfd2\xc0\xdc\xa6qD7}0\xc0z\xf7l\xb6.\xe0.\xc03\x80(\xbe\xc9\xfe2\xc0D?k\xcc\xc8,2\xc0\xa4\xf5\xa4\xbb\xb5\xc32\xc0f\x9b\x9d\x7f\xf1\xa92\xc0\x8a>4\xe0/n2\xc0\xda\x80\x00G\xb7\xfe4\xc0Y?\x17-\xd8\x8b4\xc0\x9b\x13\x9b\x0cR\xfe4\xc0\xaao\xafw\xd0\x133\xc0\x84\xdf\x1f\xac\xbd\xe72\xc0l\x16\x84{\x8e\xea2\xc0[h\x05\xda\x9d\xc02\xc0\xa3uo\xfa\xf0\xff2\xc06T\xb9\xed\xf8\xb62\xc0\x91\xa7\xbc\x84rb3\xc0\x01\xe3\xcc\x8b\x81\xb32\xc0\x89\xc1N\xe6\x1b\xf82\xc0\xd6\xad\x87\xcb\xf5n3\xc0\x9b`\xd1\xd1Y\xdc3\xc0\x9a$Z\xd47\x8e1\xc0\x0c,\x98\xbc\xc1\x153\xc0\xd4\x0f\x8a\xba\xef\x123\xc0w\x97U\x06vF/\xc0B0\xec\xa8\xfa$3\xc0\xa9\xd0\xcbGT\xb42\xc0\x17\x19\xd8\x17\x15\xcf2\xc0\x19\xbc\x96\xf6\xede3\xc0N\xaa\xec\x16g\n3\xc0B\xa2\xc1\xd7\x8a!3\xc0\x08Q\x92Kb#3\xc0\'\x02y\xbf0\xae3\xc0\xa8\xf8\x8d\x82\xba\xf11\xc04\xde\xbbyg\xa02\xc0Q\xb8hL\x91\xc82\xc0\x86D\xac\xc2<I3\xc0\x8d\x80\xd3\xb2\x86\xf33\xc0\xe7y\xe0Qw<3\xc0\xe2\xe7\x8e\x97\xb9\xce2\xc0\x8c\xc0#"n\xc82\xc0\xf1hI[z44\xc0w\xed\x0c\x92\xafT+\xc0{n\x17\x11\xd6\xc72\xc0<\xf4\xd2p\xb1%0\xc0\x1f\xddb\x7f\xe5\xb82\xc0\x1e4\xd1Rj;-\xc0X\xf2q+zh3\xc0BF$\xd1:\xa52\xc0\xbc<\x0f\x04\xfe\xd52\xc0!#\x86L\xdc\x9b2\xc0\xdePr\x90X\x8f2\xc0\xacY&k\xeb\x982\xc04\xd37\xd2\x9c\xdb2\xc0\xe5JD\x01\xb2\x1c3\xc0\xc3\x88\x99\xd9\x7f\x1f-\xc0\x19\x9f\tl\x8d\x083\xc0\xc3\x9a\xc8\xc3m\xb52\xc0m\x83FLUz2\xc0\xb2\xc2\xd4\xdd\xf5e2\xc0\xd5 r\xe0\\\x1a3\xc0K\x99$\xf3\xa8\xd63\xc0\x8fF\x84\xc3e{4\xc0/\xdc/$\xa7\xf4+\xc0\xd1A\x9c\x12\x9762\xc0\xbb\xd8\xeb\x14lT2\xc0\xba\xe5$\x13z\xea1\xc0\x1duG\x82\xf7Q2\xc0`\xc2b\xad\xc0x3\xc0\xfa\xc6g\xa5\xcdA,\xc0@d\xben\xca\xd40\xc0\x1d\xe3\xbc*\xd2\xaa0\xc0mZa\x1f>\xc50\xc0\x97\x1f:IU@3\xc0E\xd1\x1e\xbf\x00\xc10\xc0\x98D\xf5h\xc2k3\xc0\xe7\x13\xb9\x15`B1\xc0\xa6T\xc8\xbe\xb4u3\xc0"\xf6\x00\x04\x05\x163\xc0\xd7\xf7\xf5TQ\x012\xc0-YT.g81\xc0\x0c%\x06%\xa144\xc0\xe7\xb9}d\x13w3\xc0\xeel\xf9\x87H\xa5/\xc0\xdb\xbf\x8d2\xb4;1\xc0-\xfe1\xac\xa444\xc0\xf3\x01\xa2\xa9\xef\xee2\xc0\xbd\xe2K>\xc1\xcf2\xc0\xd1!5\x9dF\x8f1\xc0A5N\x11k\x0c/\xc0\x190\x88\xaf]m3\xc0\x9f_r|Mz2\xc0\x91\\\xc6\xe4\xff\xc61\xc0\xe4\x81\xd7\xf2\xd4\x832\xc0\xa68\xdac\x89\xc2/\xc0\xcck\xe0\xaa\xd4\x12,\xc0!\xfa\x99\x95f/3\xc0)\x82\x89w\xd1v3\xc0#\xa9\xdfL \xdc2\xc0Mkz\x11`u3\xc0\x14dt\x80O\xef.\xc00-wEa\xf41\xc05\xe9\xdb\xec\x9f=3\xc0)+\x15\xe9\x98\x0e/\xc0\xfe\x1c!+so/\xc0:`\xc7\xb4\x91n3\xc0\xf5\x06P\xe2\xca\x9e2\xc0-o\x98\xcc]}3\xc04*\'\xd6\xcd\x874\xc0\xab\xf9\x94\x19\x87l2\xc08\xdd\xfeI\xebR4\xc0Uw\xff\x16\x83\x824\xc0\xc7\xbd\xa5y,\x88/\xc0r\xe7\x8a\xa5\xdd\xe54\xc0_z\xeb\xe83\x812\xc0c\xae\x8e\xee\xac-3\xc0\x07\xa6\xce\xd8\xd9\x7f/\xc0\xc5\xc2Qo\xfd%4\xc0\xfey\xcc\xb6/-4\xc0Yq\x80{\xe2j/\xc0\xb9;\x158\xf6\x1e/\xc0%\x12\x9cT\x01f2\xc0\x8f\x8b\xf0\x1a>r2\xc0\xbb\xa2\x89\xcc\xc7\xe94\xc0\x872^\x8e\xae34\xc0\xca\xbe\xf9\x80\xbcy2\xc0\xfey\xcf\x12\xa9\x892\xc0\xa6\x83\xad\x96\xc8;4\xc0\xdfjI\xe5\x0e\x8e1\xc0\xe1\x9c\x000\x10\x9b2\xc0\x80\x1c\x04S\x0e.4\xc0\xb6\x16\xd3A!\x961\xc0\xa3\xa9:\x0f\'\x802\xc0\x1a\x8f\xa0,\xef:4\xc0\x99\xa4\xa5\xf5\xc7\x0c4\xc02B\x0e\xecTX2\xc0.~\x1fe\x8aK4\xc0gv\x14n\xc3\xdc2\xc0\n\x0c\x0c(\x1f\r0\xc0-\x17CM\xa1\x0e2\xc0o\x05\xa4+\x96Y-\xc0C0Q;\xc1d2\xc0\x00\xbaw!\']4\xc0a\x13\xfb\xbe\xb3H-\xc0t\x9f1\x85\xaa\x81/\xc0\xa5\xd0o\x91O\x81/\xc0\x80\x92\n\x94\x86H2\xc0\xea\xdc}\xba>\xfa2\xc0\xa2\x99)_\x1fR2\xc0\xe7\x9d\xaf\xd9Y\xd40\xc0\xe8rk\xffc\x112\xc05\x80|\xfa\xdaO2\xc0\xa6~\xde\xb0\x84\xdf,\xc0k\xc4j\xb0\x15:4\xc0\xfa\xab\xe9\x142o2\xc09\x13\xb6\x10\xbd\'2\xc0\x1b\x18\x97\x1f\n\xe92\xc0v;\\\xf6\xdb\xe22\xc0\x9b+z\xad\x10\x1f3\xc0\x16h\xa1C)\xfa3\xc0u\xde\xb41A\xfa2\xc0\'\t\xcc\xbdS>2\xc0n\x93u\xa9:Q2\xc0\x8cj\xf7\xa1\xd5\xd02\xc0\xbew\xd3F\xafP&\xc0\xed\xc6\x13\xe7\x9b\xe43\xc0\xf8JE\xc6k\xdf2\xc0|\xcb\xc7\xcfJ\x974\xc0P>\x92wv{2\xc0\xa0R\xea\xe3f\x8a1\xc0\x99\x0f\x91*@\xd63\xc0\x82\xd22{l\xde3\xc0\xc3;#U,\xd33\xc0\x96\xc6\\\xbd\xeb\xcd2\xc0y\x99=Q\xc2q2\xc0OS\x8c\xbe\x93\x032\xc0\x08\xe3\xb5\x847\x931\xc0\x9e\xe7\xa1Ha\xb94\xc0\xd8\x01\xe3\x00\xb5\xc94\xc0\xad\xe1\xbdF\xc9\x153\xc0\xfb\x9dh\xf8GG4\xc0\x9d\n!\x9c"=4\xc0\x8f\x05y\xef\x9f\x174\xc0\x93\x8eC\x97\xf0.+\xc0\xae:\x97\xb4\xbc\x1f4\xc0(!?\x11\xf0\xe81\xc0\xb4\xec\xfd\xd9\x00\xd43\xc0\xc5)\xba\xff\xb9\xfe3\xc0<\xf5\xd1(\x90\xd73\xc0\x06\xc4\xa8]\xf2L2\xc0\xff\xa0\xd9e\xf6\x06+\xc0\x11/\x11$\x9d\xfa3\xc0\xd2K\xebPG\x064\xc0NewvR\t4\xc0\t]\xf8"\xb1\xfc2\xc0\x19^\xf6\xe8O\x8c2\xc0U(\xaf\x03\x9f\xa14\xc0\x95\x81\xadG\xf0\xd33\xc0k\x9c\xc0\xf0\x01\xd83\xc0f\xbb\xc5\xce\xc7\x120\xc0\x82\xbf\xd5\x87\xbb^2\xc0\xbd\x90\x940B*+\xc0\x01\xe6~2\xf9"3\xc0\x1a\xc2Fn\xa7\x06&\xc0\x05G\xfb\r\x12\x103\xc0\x18\xc3\xb7\x9b\x7f3.\xc0_9-\xca\xc0\xa82\xc0=\xe6\xf1k\xbc\x1a3\xc0\xfe\x8eCu\x1c\x113\xc0\x16n\x9f\x7f\xc4\xaf1\xc0$\xfc\xd6\x8f\xac\x884\xc0\xda\xe5\xd6p\xb9\x974\xc0OL\xc2\xf8\xdff.\xc0m\xc4\xb3\x11\xce\xae1\xc0\xf2\x18\xec\x1e"\xb82\xc0\xbd\xc1\xe5+\xa2\x9a/\xc0\xd9\xa7\xf7v\x06\x055\xc0\xc1$\xc2\xb5$\xeb%\xc0\xbd\xe572S\x0e3\xc0p\xb7\xb1\x1c+\x804\xc0p\xcau?\xb5\xba2\xc0\xddU\xd3AJ\x042\xc0\x9e\x86Mi:=0\xc0\x8fC\xa9\xeb1b.\xc0k\xa6\n\xec\x8832\xc0\xe6Y\xe8(\x9c\x0c2\xc0#\t\x88W\xf5\xed1\xc0\x97\xfdk\x92Lv.\xc0\xf8\xcd\x81\x8b\xcd\x143\xc0]x\xf4*\xf0\x012\xc0=plr#\x0c3\xc0\x1e\xd96k\xfe\x0c2\xc0)[XDX\xeb2\xc0\xf8i\x87\xe1\x97\x13,\xc0\xfc \xf4a1\xe12\xc0\xe0\xdc\xa2\xd4\x82\xf02\xc0\x0c5R\n|\xe92\xc0\xff\x12\x00\xc0\n\xf71\xc0\x1d\x0f\xea[\xca\x1d3\xc0\x89\x1bo\x15h\xf32\xc0_0F\xb3\x16\xfc2\xc0.\x88\xceG\xc2\xec2\xc0"\x0e\x91\x14\xd0\xf12\xc0X\x8c`\x18\xc7\xfe2\xc0\xf7\x94\x98\xd3.\xb52\xc0m\xd7\xd8\xc4NT-\xc0\x82\xd5h\x8e\x03\x87.\xc0\xf2\x81\xc1H\xa6\x1d3\xc04\x1a\xb8\xb4~\xfa3\xc0\xb0\x8eg\xf0\xd1<3\xc0\xac\x10r\x85-\xf43\xc0\xd1\x1e\xcb\xaaV\x8d-\xc0\x91\x964\x94\xf0\xee2\xc0\x97\xfbI1\xa1{-\xc0@\xf0;7\x1f\xc03\xc0\x17#~\xe3\xa8m+\xc0\xf2X\xaa\xd90\x0f4\xc0Wa\x03)1\xb23\xc0:\xd6\xb4\x85\x0f$3\xc0A:\x04L\n\x134\xc0\x94F\x9eGdq4\xc0\xf3[\xb1"\x98|-\xc0]"^\x9f\xac\xc03\xc01\x06f9!{-\xc0\xd3\xef\x91\xac\xab\x1c4\xc0\xee\xc2\xe4\x88x\xf2.\xc0n%p\xea\x01\\3\xc0\xcb\xbcCc\t\xd22\xc0\xfdW0\x87m\xe93\xc0\xfd\xac\xb8\xd5\xf1\xed3\xc0\x86\x9as\x07\x1aV3\xc0\xb9\xd2\xd7\x87\xf0\x032\xc0M\xd9$\xb8_\t3\xc0\xa5\x82\xf4\xb1i\xd03\xc0\xfd/d\x97\x02\x044\xc0;\xf0\xf3D\xb1\xda2\xc0\xd7+\xf6\xba\x85U3\xc0:\xfb\xb5\xfe\xe8\xd61\xc0\xcb\xbcsT{\xdc3\xc0J\xb8\x83\xc1\x8c\xaf/\xc0\xb6l\xf5\xca\xdb\x133\xc0\ts\xdc\x1f\n\xfd3\xc0\x0e\x92\xb1\x00`b/\xc0\xbc(V\xbe\x0f\xd43\xc0\x8f\x84\xd33\x18p/\xc0\x94P\xd3\x9d:\x0f3\xc0\xb43\x83\xaf\x0b]2\xc0n\xa1\x8b>\xec\xcc1\xc03\xcb \x10\x7f\xdc2\xc0\xe7\x1b/\x10\xd0<4\xc0@.\x0b\x17\x95\xdc1\xc0w\xfa\n\xef\xeb\xd42\xc0\x8c\xf5\x8f\xde\x9c\xd31\xc0b\x1a\np\xdf\xb53\xc0\x0b\x98*\xa5\xf5A#\xc0\x1bb\xf5\xa1\x95\x163\xc0\xfd\x8e\xe3\x07L\x112\xc0\x85\xce#\x8b\x86\xdc2\xc0*\xc0\x9b\xd9U\xf63\xc0T\x00Ty\x06\xad3\xc0\x1d\xf3\x06\xe0\xed\xe13\xc00\xac0\xbbw\xfd2\xc0\xa28\xb3\x92\x82\xd13\xc0\xbas\xa2\x8c=\x0b4\xc0\xf5\x84\x92\xfa\x0e\xe52\xc0\xda\xd2\x184\xbf\x822\xc0\xcf)\xc7\xf7ry*\xc0e\x88\x1d4$\xeb2\xc0\xdaO\xc6\x07\xde;3\xc0\xd5\xb1w\x8d\x97\xd83\xc0\xfdnV\x10\xdc\xd30\xc0\xc2\x9b\r\xf0\xc2\xda2\xc0|,\xefZK\xcd2\xc0\xf0 \xa9\xc5\x9f\xe52\xc06F\xc8\xc8\xb4\x184\xc0\xa6<:\xb6E;3\xc0\x8d\x0f\xfd\xb4\x02"3\xc0\xb72\xfb\x9b\x0e\xea3\xc01Bg\x88\xe7\x082\xc0[\x9a6\xce\x07\x0e2\xc0\x83R\x02S(@3\xc0[3S\x93\xcc03\xc0\x1aJ\xd7\x87c\xd1/\xc02y\xed\xe5\xca\xb02\xc0\x80\xcfh*\xb4[3\xc0\xbc\xd7\xe8\xa6g\x1c3\xc0\xef\x03P\x9c\x17I2\xc0\x1a\xb6\x95,9\xd63\xc0e\xb6\xec\xaf\x0b\x152\xc0\xf9\xd8\x02\xf0J\xcc3\xc0\xb9\x9e\xdc\xcc\xbb\xcb1\xc0TB\xab\xc8\xdcE3\xc0E\'\x0e\xe6@\xd93\xc0s\x8e\x99)x\x0b2\xc0\x11\x86B\x03\xa8R3\xc0\x90+S\x90\xa9\xd22\xc0\xe2\xcf\x87\xc1\xad\x1c3\xc0 \x8e\x16|}\xf11\xc0\xbc\x87\xadf5\x0f2\xc0\x86h\xbd/\xe093\xc0.\xe7\x9cW\xa2\xb11\xc0\xadZV\xaa\x06R3\xc0\xa8^\\sP\xe61\xc0\x0b\x15\x02D\xe28/\xc0N\x00/\xf2\xcb\x833\xc0Y\x9c\x8f\xbe\x1d?3\xc0\xb8\xc0<tn\xde2\xc0b\x1b\xe2\xf4\x89\xfd2\xc0\xdd\xe2\xb2\r\xbf&3\xc0\xea\xd6\xf1\xe4\x1e\xd52\xc0\x92\xa2\x86N\x0b\x8a3\xc0\x11(\x9fn\xf3=3\xc0U\x98\xaa\xc1\x99\xcd2\xc0\xaf+\xf5\xee7\x9e3\xc0\xe7\xae\x07\x16\x81-3\xc0<l\xc0\xd7\xd2\x8c2\xc0_^+\xf3"\x173\xc0\xde\xb9\xbe\x96q\xce2\xc0\x9eE-\xb9\x87\xfa2\xc0h^T\xe8D\xb13\xc0b\xdeP0i13\xc0A\x95\xf0V\xcf93\xc0\xd3L\xcaVA\xf42\xc0\x12x\x1c\x8c;\x0b3\xc0A\xb1^\xecP\xc30\xc0\xd5\xf5\x16\x8c~\xae2\xc0\x96\x13\xc1\xb7\x86\xc72\xc0\xd7\xd8\xc1\xf3(\xc50\xc0C\xda\xec\x9b\x05\xa03\xc0\xc99\x97\x84823\xc0\x96\x90\xbd5\x05\xc91\xc0\xbe(/\xcf\xe2\x89/\xc0\x88\x98T\x97\x17\xc21\xc0+\x12\x9b?\xad\xad1\xc0\x0e`}\xcf\x9d\x833\xc0\x8b\x98\x91\xfeM\xbf0\xc0\xd8\xaa+Hw(/\xc0\x9d\x93:\x93\x8b\x903\xc0R\x7f\xbb\x12\x8a-3\xc0|\x7f^\xf3A\xa23\xc0\xfc\xd1\xf2\xbbt\xd23\xc0E\x80\x02\xbfr\x87-\xc0|\x9c\xf44\xeb?3\xc0 \x12=\xeev\xe91\xc0\x88g\xa7\xb0I73\xc0\x19\xb8\xe5\xceU03\xc0\xd3\xa4\xaf\x16\xf0\xb2,\xc0Q\xc0\xcb\xeb.43\xc0m\xc3\xc1\xea\xe4O2\xc0%[7\xde\xea}3\xc0v\xfdE\xc7\xca\x183\xc0\x87A\x9b\x028}3\xc0%\xe0\x0b{\x07\xa8,\xc0\x19T\x9e\xd8V\xf42\xc0\xe6h\xec%#M3\xc0!O\x8b\xa2\x9b\n-\xc0V`O\xd3\xf3\xc01\xc0T\xa8\x01\x14\x1b73\xc0<\x89A\x9c\xa5\xc71\xc0U\x8e\xd3/n.4\xc0\x01[\xa4\xbb\x99\x053\xc0q@\x96\xcftp-\xc0\x85\xaan,Tg-\xc01\x83\r\xb8D\xc02\xc0\xd8\xe5Pi\xaf53\xc0\xa7\xbc*\xdfp\x9c3\xc0\\~\xc7S\x03I3\xc0\xa7\xaf\xd6O\xea\r-\xc0\xc4[`\xbe\xe3\xc02\xc0\x16\x99\xa7Z\x03\x8e3\xc0\x90\x07<\xa7\x88\xfc,\xc0-%\xa5\xc3\x82\xc12\xc0/b\x0c\xf3\xa5\xcd2\xc0\x9d\xba\xa9\\\xeb\xb33\xc0$\x81\x91.\x1df3\xc0.aS\xb2\xe3\x854\xc0lK#S\xf2\xf92\xc0\x84\xa3\x83I\x9fj/\xc0\x92\xf0=\x06h\xd23\xc0\x16\t\x82\x88\xe2a0\xc0\xb1\xe6Ts\x96\x9a3\xc0\xf9I\x1d\xc2*%3\xc0\xe7\xdaE{\x16\xfc-\xc0\xd6\xb4$\x0f\xb7\xfe2\xc0t\xe1\xeePFJ0\xc0\xaaM\x88\xa7k\xa6.\xc0\x05\xe4\'8\x89\xb03\xc0\\w\x90G\xcd?2\xc0\xda\xad\xe4q\xdd\xa62\xc0\xb6)6\x0e\xcd\x1c4\xc0<&\xda\x87\xed_4\xc0\x86AD\x83\xa6M4\xc0R\x14\xa7@\x8c\xb0/\xc0\x114\xbd\xd5\xc271\xc08\x0b\xd0\xbc\x8024\xc0$\t\xe0\xfe\xfb\x8f4\xc0\xf2\x80=\x9b1\x073\xc0\x82d\x05t|\xbc2\xc0\xce0\xf7\x81\xd1\xd80\xc0|;rQi\xb7/\xc0.\xfe\xa0\xf8\xa6y0\xc0T\xb5\x93\x9b\xd8\x014\xc0y\x9f\xb5\xfe\x98\x9c2\xc0\x91\x8aihl\xca.\xc0S\x95\xf5\xcf\x91\x104\xc0Lr\xa4\xb3\xcdu*\xc0\xb9\x8c}\x18@Z2\xc0\x1e}\xdcf\xa6\x8d1\xc0tJg9\xf5\x1c3\xc0\xcb\xfd\x8eM9\x1d.\xc0\xde\xbf\x05i\xaa\xf42\xc0\xf7\x84c\xf8\xa6\x173\xc0\xba\xe2jF\x1f\x003\xc0\x8b\xcaN\x7faw2\xc0\xe7\ri**\x1b3\xc0[5\xa2\xed\x10\xe73\xc0b\t\xach*\xb23\xc0wf\xc9J\r\x072\xc0(\xed\x03\xe1\xa4k2\xc0t%iv2\r2\xc0\xe4\xb4\xa6)s\x054\xc0\xaf\x02\xd2rW\xc92\xc0z\xbd\xaaP\xf7\xf12\xc0\x98\xcb+\x83\x03c2\xc0n\x9b\x03\x96\x17\xff3\xc0\xe6\xec\xac\xb06\xd6-\xc0\xcb\xf1\x9bqO\xe33\xc0_?3Se\xf22\xc0f\xcad\xe7i\xde1\xc0T\xbf\xda`\xe7U2\xc0EU\xa8\xefE\xd43\xc0q\x9e\x8a\xc7\xd7\xad1\xc0\xfc\xcay\xa8V\xfc3\xc0\xb1\x1c\xdd\x7f\x83\xd82\xc0\x0bOh+\x82\x862\xc0\n\x15g\xcdgO2\xc0\x0e\xd9\xb2\xacS\x113\xc0[\x01C\xf3\xb7&3\xc0R\x8e\x02,i\xe2.\xc00\xd6\x0c\xaa(\xe00\xc0\xcd*\xd8C@\xea1\xc0\x92\xec\x00+\x8bB3\xc0\xce\x04\xec\x92\x9f33\xc0\x07\x15\x9dj\xf8\x904\xc0\x8b\xe4t\xb5\x0c\xe81\xc0\xe9\xcf\x88\x90\x15y1\xc0\xf9\xd1\x13\x94d`1\xc04\xdf\xa4\xa1\xfd\xb82\xc0\x941\xc8\x14\x1101\xc0>\x8e`2\x9d\xdf,\xc0&j\xf0lH\xae3\xc0\x81\xb4~k\xd3\xcb2\xc0\x88<\x92-<\r/\xc0\xcbb\xc8r\x96\xf4,\xc0\xd3%9\x91q+,\xc0\x07\xbb\x8c\x1a\x83\xe82\xc0\x1c>d\xd5q\xd53\xc0\xec5"#\xdd`/\xc09]*\xe3\xaf\x98/\xc0;\rY\x86d\xf8/\xc0\x8b\xfc+j}y/\xc0\xa4OU\xd3!\xd11\xc0gu=\x9d\x04\x89+\xc0S@\xb7\xf3\x82\xd22\xc09\x1b\xb3\x11\x03\xeb2\xc0\x87\xaa\x05K\xc1\xca/\xc0{\xa7\xf7\xa6\xc1\xe6-\xc0\xd3\xac`+"$3\xc00\xa5\x92\xbb\xd5\xb81\xc0\x1f\x9e\xf4\x8dR\xa53\xc0\xe6\x12,R\x9b\x1d4\xc0|G\x81\x1f\xa9\xf83\xc08\x1c+\\\x8b\xfe2\xc0\x81:s\xde\xc4l3\xc0\x90\x1d\x19\xea%~3\xc0\xd3\x1b\xa8\xe0Jd3\xc0\xc5d]8\xc4\xe81\xc0\xb1"]\xf1%\x033\xc0/t&\xb2\x0c\xc52\xc0\xc9F\xc1\xe9\xd7\xf2*\xc0\x13\xc1\x97Z&\xf01\xc0\xda\xccf%7a2\xc0m-\x80\x8f\x80r,\xc0\x02 \xbf\xeaa\x9c*\xc0\x9a<\x069\xdf~/\xc0\xda\x9d\xd8J\x13\xc4/\xc0KP\xb4\x03\xf2K4\xc0\x85\xa4B\xf5\xafz+\xc0\x14\x88k)\xb8Q-\xc0?\xc0/0\xef\xce2\xc0~L\xc87F\r3\xc0\x7f\xd7\x8f\xce\xa1\x07.\xc0\teL\x19{L2\xc0ip\xde\x89\rk,\xc0\xea\x9f\xd8\x19|\xe91\xc0S\xadTZ=4.\xc0or&\x9c\xf0\xdf3\xc0p\xde\x1f\xe8\x1ee.\xc0\xe3tIY\x0f9/\xc0\xe2!\n1ec.\xc0\xaa\x14\xa3Hm42\xc0\xaf%S\x13\x04k2\xc0RW?\xd6\x8c32\xc0\xb9\x98\xab\x7f\xdc\xe11\xc0\x07\xe8\xca\t\xa3o3\xc0\xd0\xf6%\x822\'*\xc0Z\x80\x1a\xabh\xde3\xc0\xcaj\xc6\xcf\x01\x12*\xc0q4\x939?\xf42\xc0\x89f+\xae\x16]-\xc0LM\xe2E\xc9\x8d.\xc0\xd3\xff\x17L\xf6\x8c+\xc0\xc8\x1byac\xba1\xc0\xd13Pd\xeeH4\xc0\x15d2\xfc\xf6\xd6/\xc06\'\xb1V\xe4\xbf2\xc0\xc6\x9c\x0cw\xbe\xe0.\xc0\xda\xe5\x8d\xbeJ\x9a3\xc0\x023\xcd\xe8\xdb\xf92\xc0n\xb8t\xec&\\/\xc0"\xc6\xa3\xd3\x07\xda3\xc0\xa30\t\xeb\xd7)2\xc0\xa0\xb8\x92\x03\xc0\r-\xc0\xe1Pp\x16t62\xc0\xf3\x90c\xa5\xbd\xef2\xc0\xb0Z!\x17\xa2\xad2\xc0\t\x0b4<\x00\xaf2\xc0\xaf\xba\x87\xb4\x8be/\xc0\xdc\xae\xd6\xfcn}3\xc0\x0f{\x17\xba%\xbf1\xc0\xd7\x16\xe0\x00"T/\xc0\xcdT\xf0\x13\xb7\xb11\xc0\r\xb01\\\xd8\xda1\xc0V\x93\xa4\xde\xdf\xc22\xc0\x01\xb4\xf7\xb0\x9f\xd73\xc0\x8a\xce\xc8\xd85}4\xc0\x16F\xd8\xe8,\xd31\xc0U\x00\x15\xb2\x80\x0f3\xc0\xd3\xf9\x1a@\xa7-3\xc0\x04\xf2\xe1\xdd\xb5\n4\xc0GP\x81\x06\xe0\x17-\xc0\xd8\xf8\xacA\xc224\xc0\xa081\x8e\x0c\xe40\xc0\n.B\x10u\xdc2\xc0\xd99\xb8U>a/\xc0^r\x9fA\xb4\xdc2\xc0;\xa6K\xae\xe4\xb72\xc0!k\xfa"u\xdb2\xc0\xf7\xfd\xda\xdb\xea\x102\xc0J\xb8\x83\xc1\x8c\xaf/\xc0\x06\x06\x8dHf<2\xc0\xaa0\x95\xb2\xdd[3\xc0\x86\x9as\x07\x1aV3\xc0\xe2j\x84\x94:\xd53\xc0\x00\x9e,\xa5z$4\xc0\x9aJ\xde\xdflP3\xc0LD6\x85\xc6\x8f2\xc0p\xbb\xf0\xd4:\xd5.\xc0\x91O\xb5\x8c\xb7\x812\xc0\xcb\xf5\xf5=\n\x0f3\xc0\x19\xa3cfw\xeb2\xc0\xec*D\xeaf63\xc0W\xf1\x10D\x01O3\xc0\xba\xe6s\x9aQ\xfb3\xc0$\x03\x00\x08v,4\xc0\xaa0\xe4v\x11\x8e3\xc0\xbdL\xc5\xa7F<3\xc0\x8aI;$\xd5\xed3\xc0\xb7\x0c\x1a,\xecU3\xc0\x14-\xb7\x11\xc5\x123\xc0\xea\x83\x7f\x99\xe2.+\xc0,\x0c\xd72!\xe41\xc0\x05\xa5\xbc\xa9\x0c\xe0/\xc0\x0e\xe2$qW92\xc0\xd7T\xb6\xf8\xe2\xb93\xc0\xfb+\xbdQE@3\xc0t\xd5\xb6=\xb3>2\xc0c\x80\x80\x03\xe3\xd3/\xc0\xf5o\xf6[x?2\xc0]AIG\x12\x0f/\xc0\\\x926\xbd\xe6/0\xc0\xfe\xeb\xeew\xa1\xe0/\xc0\xbf\xe4\x00\x06\xe4\x991\xc0\xb9\x82j\x90&\x971\xc0\xa5\x83cXh\x020\xc0\xf6\n]\xd1\xbe%2\xc0pM\xb3\xf5\x99C2\xc0\xdaQ\xd8\xa83\xb51\xc0\xdar\xfc\xef.\xbe2\xc0!o\x86\xd7\xa8\x0f2\xc0}\r\x8dH\xb3\xfd1\xc0\xea\xc19{\x81}2\xc0\xa3\xa9:\x0f\'\x802\xc0\x0c\xeeTWn\xa81\xc05Ir\r\x0702\xc0\x1aA\x03<-\xe72\xc0\xe4Ij*8\xe03\xc0\xbb\xb8\x1eL\x14\x064\xc0\x90\x860\xd6\xda\xf91\xc03\xd3\xeb\x80u93\xc0\x04e.\x8dY\xf71\xc0\x17\xcdV`\x15\x831\xc0^\xaft\xfbX\x1e4\xc0\x93\x9de\x04D\x952\xc0\xd3\x12\xb8H\xae\xd33\xc0\x90\xca\xf5aQ\x132\xc0\xb55\xd1a\xe9k2\xc0&\x8767ig-\xc0\x06\xf3>tN\xf21\xc0\x8b\xc8\x01p*\t3\xc0xR\x00\x81E\xf42\xc0\xd0\x9aJ\xb5\xf5\x0f3\xc0""\x8b\x18\xbf\xb52\xc0\xc7*\xf2f\xd1\xef2\xc0;T\xdf\xcd)s2\xc0\xd6O\xec\xd8\xdfz2\xc0\xa9\xbbr\xbc\xd6\xe82\xc0\xa8\x03d\xbe+O2\xc0\xf6\xc7\x0e%\x8bb2\xc0\x156\x10\xb04;2\xc0\x06\xa7}\x13\x88o2\xc0\xd1\xe9\x8f\x9fM\xe72\xc01\xfd\x8fL)w.\xc0\x03\x11\x9a\x02;02\xc0\x94\xbcMQu\x183\xc0Pp\xacQ\x92z2\xc0\xf8p\xbe\x05\xb8\x02)\xc0\xbd\x95\xb94\x9e.3\xc0\x89wdJ\x13e2\xc0U\xf1\xfb\xcd\xc7E3\xc0)\x15o\x1ct\x083\xc0\x16\xf2\xb4\x11\x80^/\xc0$\xcb\xa0\x04\x13\xb22\xc0=R\xb4`\xb3\xba3\xc0\xbfS\xe8`\xeb\xdb1\xc0\xddA\xd8$"03\xc0\xe1\x8dT\xd0\x89%/\xc0\x14u\xf5<\xb5\xcc2\xc0\xec\xe0x\xc5\xff\xba-\xc0\x94=\n\xf3og2\xc0\x9c\xa0f\xaf*\x100\xc0\x9am\xb7D\x9fl0\xc0\xb0\xfce\x9eL 2\xc0\xf7\xf7\x8a\x80\xaa\xd50\xc01\x87\xcd\xa9\xb6\xdc1\xc0\xce\xed\res\xaa0\xc0\xea\xd2\x95\x1b\x12s2\xc0\xd6\x8a42 \xc10\xc0\xf6\xa1O\xfe\x9f\x0c0\xc0\xeb\xbc\x8c\xd6\xd2\x170\xc0\xb0\xb0;\x89r\x832\xc0\x9eU\x1d\x8e\xca\xc40\xc0\xd7m\r\x93\xf6\x962\xc0m\\\xdf\xce\x18\xfd1\xc0\xef\xfe\xdd\x8b\xa5\x012\xc0u\x04p\x1e\xd3\n2\xc0r*\x1c\xb4T;1\xc0\x1e\xf7t5}81\xc0\x98\xc9\x93:\xc7\x9c2\xc0\xae\x9b\x13`\xb3T.\xc0j\x1d\xe2\xf1\xef\xea.\xc0\x19\xbe\x1e\xf8\x10\x03/\xc0\x1d\xdc\xb1\xc2Y\x8f1\xc0\xd11v\xebLP2\xc0\xcb\t\xbff\x93Q3\xc04C\xc2\xb1\xa1S)\xc0`kZ~\x0b /\xc0\xc6\xf0\xd7b\xa363\xc0\x1d\x069\xae\x89a2\xc0\x85\x03L\x86m63\xc0\xf4\xbe\x86\x9d\x8c\x80/\xc0\\V\\\x7f\x93\xee.\xc0\xe7t\xf9g4f1\xc0r\xb6\x82>/\xc03\xc0\xa0\xdfh\x17\xb9\xf32\xc0ZC7\xfav]/\xc0\x1fO\xbaj^\x85/\xc0~\xf0\x9b\xcc\x16(3\xc0R;;r\x93n1\xc0\x18\xbaQ\x80\xdd\x942\xc0c\xa0T\xc2\x7f\xfd3\xc0\xc5E@Q\xe3Y1\xc0\xe3\xce\xee\x17\xddo1\xc09\xd5S2\xc0\xc6.\xc0\xd0\xfc\x8ca\x0b%0\xc0A\xd7\x95\x10\xe4_1\xc0\xe4I\xd1\xd01\xa53\xc0 \xb8\xdf\x11\xd0z0\xc0\xb0\xc9\x15\x8d\xd2\xf33\xc0\xe5s\x9cYt\x0f2\xc0\\\xef\xb2\x12K\x8d/\xc0\x8d\x9f\x9b\xeb%>3\xc0D\xad\x1e\x99\xf2M0\xc0\xb0\xfd\x8e\xaa\x02\xef3\xc0\xec"B\x0c\xb5\x844\xc0\xe35*\x16\nV2\xc0\xcf\xec\xed\xbaF\x9f2\xc0\xf5[\x025\xaa\xda3\xc0\xd2\xdd\xff6\xbbT/\xc04\x9b\x01\x0e\x8f<3\xc0\xb4\x1b\x1a>\x8a\'4\xc0\xefzP\xf1\xce\x070\xc0\x84g\x06\xa0\xa0\x023\xc0;\x1b\xf0\xa2}}/\xc0\xdc\x97;\xd3\x15\xcd/\xc0\xea`\xbe\x8c1i/\xc0\x81\xf9L=V/4\xc0\x89\xcb\xe7\\\xc7t2\xc0\x0f]x\x08\xfe\xb8.\xc0\xba<>\xc9=v1\xc0\xd3\xcd&\xf1xy1\xc0(\xb0\x91]w\x87.\xc0\x17\xaaDJ\x8a\xbd1\xc0\xc0g\xb4\xed\xcd\x922\xc0VR\'\xea\x92\xd33\xc0)/\xc5%D\xc51\xc0\xc71\xe3\x91z\xbe3\xc0J\xfd\xc0\xaf\xb3\x133\xc0W\x9d\xb9\xca\x86\x194\xc0DS\xfd~3\xe41\xc0e;\x0e\xe6\x1d64\xc0\x97\xd9;\xac\xe0\xb53\xc0/\xba~\x9c\x06\xe41\xc0\xc15\x05\x95\r\xe43\xc0\x88m\x0b\xe2\x9f\xea1\xc0\xd5\xfb\xdd\x1e\x95\xd51\xc0\xa3\xf3\x7f\x81\x88\xd13\xc0V\x81a\xf4&v/\xc0P\x18Xj\xa5:2\xc0\xd8\x8cJC\x15\xdd3\xc0\xfat[D\x9c\x042\xc0N\x02;v\t$3\xc02\xe2\x9e\x01U\xea2\xc0\x96\xcbb\xfbv;3\xc0K\\\x0bKm\xc91\xc0~q\xa9\x19q\x1d4\xc0`@\x15\x12\xb7\'2\xc0\xa4\xb2\xe2\xe1"\xc91\xc0\x0c*\x84\xbb|\xcc1\xc0\xb3\x06,jH,3\xc0\x12\xe0\xfe\x92\xf832\xc0\x94V[xB\xea3\xc0\x1e\xad\x86\x9css/\xc0\xd9\xd9\xa6\x85\x1a\x024\xc0\xa1\x97\xb9\xa4\xdb\t2\xc0#;\xa0\xaa\xb4v3\xc0\x12\xcaY\xfe\x11\xbb3\xc0\xce\xd1\xd2\x07\xe0i2\xc0sSr_\xc2\xe72\xc0\xe7\x98j\x0e\xc4\xda3\xc0v\r\x1dT\\b3\xc0\xce\x94\x88\xf6\xb9\xe12\xc0\x8dH\xe7\xa7|\xcc3\xc0\xa75\xa6~J\x152\xc0i\x85\xf2\xe5\x97\x0e2\xc0\xbe\xef9G\x0e\xee1\xc0\'\xa5\xf0[Z\n2\xc0\xdd\xcbp\x1e\xa4\x162\xc0\x7f\xb0\x19b2\n3\xc0\xf2F\xf6(*\x042\xc0-5\xc1&\\\xf22\xc0t\xb3\xef\x07\xe9\xfb2\xc0\xc3\x9a\x96f:\x824\xc08F\x96,b\x184\xc0\xff4\xe3\x83(\x0f4\xc0\x0c\xd5\xa5<\xf1\xb53\xc0\xc2\x84U\xa9\xa8\x032\xc0\xb6UN\xe8\t\x1c2\xc0+\x8f\x8c\xfcy&3\xc0\xe7\xf2\x83\xc3\x1e\x002\xc0\x18\x8a\xa5;\xb9\xe21\xc0ea\xb9\x9a\x9e\x193\xc06G?p\xac\xe21\xc0F\xfcfAJj2\xc0t\xeb9\x8ck\xd22\xc0\xf9\x13\xb2\x07\x04\xdb2\xc0\xd5vN\xbf]\xeb2\xc0\xbe47\x83\x99\xdc2\xc0\xa9\xacXA\x94\xb32\xc0\xef\xecp\x17\xdc\xf03\xc0\x1a\xc6c\xc4\xa8\xc91\xc0:6\xaf\xb4\x97\xee2\xc0\xe5\xff$\x1e!\xb12\xc0\x0c\xa2\x91\x8e\xfdo2\xc0\xed\xaf>W\xd9\xd32\xc0\xbb\x01\xe7\xaeh\x7f2\xc0u\xab0\xb6\x14y2\xc0\xe8M\x06<)*/\xc0h\xda\x0c\xbf\xf7\xcc2\xc0\xa5\x91R\x92r\xee3\xc0\xa7\'C\xe7\xa2/3\xc0\x19\x0f\xb43\x1f\xf23\xc0\x8e\x1e\x9c`8\n3\xc0\x11\xd1"\x92\x80\xe11\xc0\x90+ \xbf\xa1\x0e3\xc0\xf6 \xda\xbem\x1d2\xc0h\xe9`\xad\xbb\x063\xc0\x9cg-\x9f;\xf22\xc0|L\xfeR\xac\xc42\xc0w\x85\xb55\x03\xfd2\xc0(M:~v\xcb2\xc0\xe4\x89\x01\xe6\x13k4\xc0\x1f9\x8a\xf5\xcb\xd22\xc0\x00\x10\xa7L\x86&-\xc0\xe7\xd0\xd9w\xd7\xe32\xc0\x1e\x91\xedk@\xcb2\xc0\xca\x9a\x02\x98\xdb\x053\xc0\xdfX1\xaa0\r2\xc0\xdc\xbc\xeb\xff*\xb1,\xc0\xd5\xf1\xaaz\xd4\xd02\xc09\x7f3\xca\xf0\xcd2\xc0\xff\xc9\x97l\xd7\x8e3\xc0\xf7\xc5#@\xca\x163\xc0#[`\xa3\xc7\x183\xc0\x94X^Q\x1d\x173\xc0\xe4C\xcd\x83\xc4\xe12\xc0\xfam\xabd\xf9\xa32\xc0G\x08\xf3\x81-\xfe2\xc0\x87\xec\xcfP\xe7\xdb2\xc0-e8b\x92\xa8,\xc06\x8dpt\x9f\x08-\xc0X\xcd\x9dx"\xbe2\xc0\xdf\xa1\'Me\x153\xc05\x8beeo\xea1\xc0\x9aG}\xf7\xcc\xc32\xc0\xaa\x7fJ\xa8\xa8U3\xc0u\x9c\xe7eo\xa5,\xc0O\xf0\x17\xba_\xdf2\xc0\xb4\xbccN\x16\xfb2\xc0zZ\x15\xb0.\xfc2\xc0\xaa0\xce\t\xeb\xe92\xc0\x07a\xac\x05\xf8\xfe2\xc0J\x8cS\xa1\xe2e3\xc0\xa0s\x99\xc3\xdc\xb62\xc0W\xf6C\xe8\xb2\x972\xc0#\xaf\xa7\x85\x0e_3\xc0\x9c9R\xa6f\xe81\xc0\x8e\x82\xbf2U\x932\xc02\xec@\x14c\xa22\xc0\xf6\x8d\r\xc8\xe5\xbf2\xc0C#yG\xdb\r-\xc0\xc9\xe0k\xec`\x1c3\xc0n\xbf\x18\xc9*\xa24\xc0\x8d4\'6\x91\xfb,\xc0\t\x11\xd55\xc5\xe92\xc0[MTp\x91\x0e3\xc0\x8d\x18|\r\xe4\xcc2\xc0\x16\x91\xf4x~\xce2\xc0\x19+\xf4\xeaz\xd22\xc0H]\xd9\xefZ\x9b2\xc0\xdb\x17\x8f\x06s8/\xc0%\x8e\x15D\xe2\x803\xc0u\xefLt8\x0f-\xc0\x81\x82H.x\xfa3\xc0\x0b\xba0\x07\xf3\xe03\xc0\x87u\n\xe79\x9c3\xc0\x7f\x88\x16\xae_\xcf2\xc07\xf0\xb9\x12\xf6\x0b3\xc0W\xb1\xc1m\xc3\xd22\xc0,2\xeer\xc9\xfa2\xc0\x96=\xc7>\xa9\xd42\xc0\xb0z\x01i\xa9\xb42\xc0\xc4\xf9\x19ZW\x173\xc0ib\xea\xb3\xff\xce2\xc0\x98\xfb\xf9\x1c\xa5.3\xc0q&\xd4\xdd\r\x013\xc0\x8d\xe2\xb5\xf8s\x983\xc0\x90%y`2\xc92\xc0\xebQY\xe8\xfb\xda2\xc0\xd2=\x95sv\xb92\xc0v4\x90\xb9.\\4\xc0\xf0\x02\x03KZj3\xc0\x9du\xdc\xc2\n\x8e2\xc0\x18\xf2aU\x87K3\xc0]\x00{\xd4n/3\xc0\xa1!\xb2\xe0\xae\xdc3\xc0\xa8\t`/\xcc\xde2\xc0\xd4.\x0b/\x08\x8d/\xc0\x0e\xd6\xdb|_\xb02\xc0-A\xce\x1c\x9f\xa33\xc0\x96\xe4boSS3\xc0\x05\x00\xba-B\xe93\xc0\xcd\x8cC\xcf\xcc\xc81\xc0\x8a\xf4\xd9\x02\x1c|2\xc0\xe7\xdf\x05a\x90-3\xc0\x84H\xad\x98\x15\xe5,\xc0\x94dM\x86\xda%3\xc0f\xe0\x8d\xaa\x06X2\xc0_k\x8c\x950\x8a1\xc0i\xb5\x94\xb3%\xd63\xc0\x93\xd6\x1c\x97\xe3V2\xc0e\xfb\x873g\x133\xc0\xcd?}\xb3\xe1T/\xc0\x12\xb4\x01\xcb\xbe\xce2\xc0+\xc5F\x06\x8113\xc0FaU\x18\xf0\xcd2\xc0\xee\xbf\x9e\xa7\xc513\xc0U\xe1,\x02J\x9f3\xc0\xd3\xb7\xa6y6\xd52\xc0\xd8\xa5bl\\?3\xc0\x11\x1d\x94\xbbC%3\xc0V\x04\xd1o\xa4\x033\xc0\xc8`eQ\xe0\x843\xc0\'\x9e\xf4\x94\xf1v3\xc0\x0cp\xe5\xf4g\x8b3\xc0V\x176\xcb\xaa#3\xc0%\x8c\x16o\xf3G3\xc0\x99\x8a\x16d\xc3O3\xc0\xdcU\xe8\xfd+\xd22\xc0\xefl=4E\x004\xc0\x13\xf5\x96S\x1d\xaf4\xc0\xbc\x04\xa6\x89\xee\x1a3\xc0\x89Z\xe7\xf4v\xc42\xc0\x8d@\xffH\xfc\xd92\xc0\x12\xc8\x8d1EL2\xc0`\xba\xfa{Dq4\xc0\x816\xc4\x07[<3\xc0\xf7\xc9\xb3\xa7\x8d03\xc0 yf\x06yI3\xc0~%\x91W\xe3\x034\xc0H\x12\xa4\xd0\x9b\x1c3\xc0J\xdc\xe2\xd3\xfal3\xc0\x16\x95\x8b}\xef;3\xc0\x8c\xdbt9S\xd92\xc0\xc3\xc8\x0bV\x8f\xf32\xc0\'\xde\x0e[\xcd\x003\xc0\xe0L\x0f;\x88y3\xc0]\xcc\xdf\x18\xa1 4\xc0\xc5\x93\xdf\x0fJ\xa12\xc0\xdc$\x02F\x1bs3\xc0\xa5Bw\xba\xae\xe52\xc0w$\xaaAu\x063\xc0\x1f_\xb1\xcf\x92\xfd2\xc0\xb5\xb6\xdf\xb7\'\x8f3\xc0v\xf9\x9ak\xd5\xc94\xc0:\xf7c\xe2\xad\x7f3\xc0=6\xc4\xf1\rw3\xc0#\tl\xa1\xec\x1a4\xc0\xcbY\x0eM\xff\x153\xc0\x99W:\r(\x8b3\xc0Pp\xcc\x80/\xfd2\xc0\xfb@,\xf8\\\xd64\xc0\x98\xe6F\x13\n\xd41\xc0\x91\xff\xce\x81\x1cy2\xc0\xae:\x97\xb4\xbc\x1f4\xc0\xb6\xb72\xeeJ\x0f4\xc0\xb0\xdd\x93\xf9\xfa\x94/\xc0\xb2\x1d\x8d\xa8\x7f\xeb4\xc0\x9ePI\xfc[\xc81\xc0sv06\xca\xed2\xc0\xdf\n \x96h%2\xc0\x80~\x17\x11Yz1\xc0M8C\xaen\xff3\xc0(\xaf\xc8\xce\xed\x824\xc0>\xcd\x11\x05\xa9\xa94\xc0\x99\xe6\xfe\xde(44\xc0\xe3.NX\x99C3\xc0\xba\xda\x97\xd7*\x8c2\xc0\xa8-\x19\xac\xf6\xce1\xc0~\xdaM\xf6\x81\xdb2\xc0\xb3\x05\x00\x8dt\xf91\xc0\x11\xd6\xbdI\x97;4\xc0\xac\xe9\xe1\x87\x1am/\xc0\xb6O\x95\xb5\x01\xfd2\xc0p\x14\xd3\x8b\xca\xad4\xc0:G\x99N\xb1\xe82\xc0\x08\x93:\x1fu\xd33\xc0\xec\xdfT\x19\x92\xfb2\xc0\xb4##\xabK\xf22\xc0l\xcb\xe4\x1a\xf2\x173\xc0\xcd\xde\xa9|-y0\xc0B\x8e\xb5\xd5\xfeA4\xc0\x0b0k^\xda\xea2\xc0\xa0r\x03f\x88\x82/\xc0\xba\xa5|\xcb\x93_2\xc0U}\xf9\xd8\x91\xe3.\xc0\x96\x08\xe8E^L4\xc0\xfcG\x1b#\xd6\xf03\xc0\x97\x02\xc1iE~-\xc0z\x19W\xad\xc6S4\xc0\xaa!\x98\xff&\xf63\xc0\xb6\x0f\xcbYF\x0b3\xc0W\x04\x9c5\x9b\x0b4\xc07\xe3\x06\xe4\x8e\x124\xc0i\xf9I\xe3?\xfe1\xc0G\x97\xd4\x8f\x90\xcc4\xc00\xbf\x15\x18\x04{-\xc0:\xc8\xecP-\x8d-\xc0_\x88\x99\xd1\xbb\x052\xc0\x985+\x1d\xc7\x96/\xc0\xfaa\xf1\xfcu\xaf1\xc0k<\xb6\x14\x81\x193\xc0j\xf5w\x0bw\xfb.\xc0\x1e)\xf8nk\x932\xc0\xc7\xcf\xd3\xb0\xe5\x0e2\xc0\xc2\xc5\xd3\x0e\xe8\x103\xc0\xca\xd1\x1d\x13N\x0c2\xc0\xb0I-\xc9\xaf\xf62\xc0\xe0\x96\xbbU\xc7\x911\xc0[2v\xa6\xe130\xc0B\x81`\xfd_\xe81\xc0^\t\x9f\x11\x7f\x1f3\xc0\xf8qV\xca\xd7\xfd4\xc0\xd9+\xe6\xa9\xca\xd91\xc0\xdf\x18z\xfe~w2\xc0\x0e\x1b\xd2\xc9\x82\xb72\xc0\xd1\x04q\xd5o\xc34\xc0\xffTC\x87.\xec4\xc0xqU;\xb5\x043\xc0-\x02\x8c-\x11\\3\xc0"\x8ay\xe2\x9f\x102\xc0\xb6q\xa8&\xb1j0\xc0\x1b\xdc\xb1Tp\xd33\xc0:~SH\xa1\xd03\xc0\x0e\xfd\x01D\x1f\x84/\xc0\t\xc6\x9bs\xf8\x96-\xc0\xf2\r\xeb\xfd-+0\xc0\xeay \xad<\xa21\xc0/9\xb51Z\xa21\xc0\xeb\xd3[$\xa4\x97-\xc0\x82\xa1(\x0c2\x894\xc0pc\x19I\xa2\x085\xc0\xde+\x01V\xec\r2\xc0\xddH8V\x85}-\xc0\xde\xd2x\xd9\xb3\xe12\xc0\xc4&M,\xa052\xc0\x08Y$\x8b\xec\xd83\xc0\xb0\x7f\x97\x95d\x182\xc0\\\xa2\xe0\xcfr@0\xc0\xcb\xceM\xb7\x03\x8f.\xc0\xb0\x9a\x13R\xc1c2\xc0l< \xbc\xc9$2\xc0\xce<$\xbd7R3\xc0\xa3S\xe1JM\xdd2\xc0A\xa5\xbc\x04\x0002\xc0)r\x8d\xe0\xe6\xf12\xc0\x91\xf5s\x0f\x13B4\xc0\x06\r\xa4G\xb5*4\xc0\xe1\x84\xdbF\x12\x022\xc0<\x06*5\xfb\x0f3\xc0\xab@\x80\xd8\xbaP3\xc01\x1a\x13g\xbf\xec1\xc0\xdd\xb4\xafe\x16\xd7,\xc0\xb1\xea^\x89c\xa43\xc0\xbd\xa9\xa1\r\xab\r3\xc09\\\x7f8iI3\xc0S\x7f\xf2\x8c\'\xe2+\xc0\xdd\x94\'\x8d/\x914\xc0*P\xcb\xef\xf0\xf72\xc0\xf0\xde\xb0\xa7\xdcR4\xc0c\t\xa4\x12R\xd1+\xc0H\xb5?o\x1e|0\xc0\x15\xf9sC\x1d/4\xc0\r\xf3\x93i\xd9\xc7/\xc0\xce%"!\x88\x00/\xc0\xb1\x9d\xdf\xf9\xeaj2\xc0\x7f\xb1\x0c\xa5.\x163\xc0\x859}^Y\xab4\xc0\xb4\xad\xcd\x8a\x89W2\xc0\xefM=d\xc0h0\xc0~\xdc\x86\x8aG_2\xc0\xdc(\xb3\xc0!\xdf2\xc0\n\x81\x87,3\x033\xc0\x06\xc5:\xba`\xfe2\xc0BR\xfa\x07\xb2\xc21\xc0\x8d:\xf3L\x0062\xc0#e\xc8z7\xe21\xc0\xe5\x04\x82\x8d\x17\xda2\xc0\xcbm\xa1t+\xd90\xc0\x8e\xdc\x0f\x9aO\xa33\xc0\xe5\xd0\x9f\x07\\\xc23\xc0\x8b\x14M\xb2\xfa\xb03\xc0\x8f\x7f\x93=\x99$/\xc0\xf5\x08C\xd9\xe1A/\xc0\x88\xee\x05\x19\xff\xfc3\xc0|\x1fs\xa9%\xf23\xc05m??|\xc50\xc0f9\x1a\xd4\xdf\xfc3\xc03&\x0b\x85\x8463\xc0\tf2\x1cMW3\xc0\xeb~\x80$:\xe2.\xc0\xb2\x0f\x89\xb0N\xf20\xc0\xa0\xf9~#\xf9\x024\xc0\x80%\xf5Q\x85\xba3\xc0zh\xd4\x9c\xb9!4\xc0\\sf\xca\xa4\x85/\xc0(2\xce\xed\xfe\x824\xc0+P\xd2*\xcb\xd43\xc0\xd6\x95\x88d\x05Z2\xc0\x98\xeb\xa2\xc7F\x982\xc0\xbc\xf8o\x8a=<2\xc0\x0e\x1em\xd8\x81=4\xc0\xe8\xe5\xc4l\x81g1\xc0\xbc\xb9\xcdN\xbeN2\xc0\xfe\x90\xb1\x9bq\x0c3\xc0\x1e\xd7\r\t\xa8\'.\xc0SR9\xf4v\xd72\xc0\x01[\xa4\xbb\x99\x053\xc0*\xa4\xab\x95&\xa8.\xc0\x1c\x98\x9bv5<-\xc0\xc8\xa8\xe5(\x07\x1f4\xc0\'\xa3q~\x11\x080\xc0\tv\xb8{w\x81.\xc0"\xd9\x0c1\x95\xfb1\xc0\xe4w9\x01Q\xd73\xc0\xef\x90\x1f\x11\xa9\x0c3\xc0\x94\xa0Tv\xcb\r2\xc0\x14t\x80vu\xf23\xc0\x9fH\xeav\xd5\xc83\xc0\xad\xe1\xe1\xe2\nD3\xc0\x04M\xc7\xc0\xa6\r2\xc0\x9d\xb3\xf3\xd7E\xcb2\xc0\x9e\xd2l\xbe\xebh,\xc0\xfbM\xb5Z\x8d\x0b3\xc0.\x1f\xa7\x01\xf2\xc72\xc0+xKd\x1f\x132\xc0_dJ#\n\x132\xc0\xcd\xed\xf8\x07\x80q,\xc0JT\xbel\xcf\xca2\xc0\x92\xdd\x01\x89\x90?3\xc0\x17\x0b#|\xb8\xc33\xc0\xb5\r\xf6\xf8\x01\xad2\xc0\xf5\x0f\x15\xf6\x96\x173\xc0s\xb1\xa8\x00q\xfb2\xc0\xca\x02\xca\xa92N2\xc0\xc1\xc6\x0e\xe5X\xca2\xc0N\xc5\xeeM\xa4A3\xc0Xt\x19\x91A\xfe2\xc0EI\xabFq\x063\xc0U\xc4\x89\xa4\xd1}3\xc0o4\xc0\xb5A\xed2\xc0\xb1W\xdb\x04j73\xc0\xed\xebQ\xe6l\xd93\xc0\xe1\xdc\x1e\xf9\x9cw2\xc0\xa5C2=b\xd32\xc0e\x14\x9ay\xf5\xf83\xc0\xc7W\t\x95\xdf\x98.\xc0\xb3a\x83\x02\xec\xb12\xc0p\xf2\xb5\xb8\xde\x9e2\xc0\x01B\x99\x98]\xed2\xc0\x07\xac\xc7\x83@\xd82\xc0\x17\x91\x085%\xf02\xc0\x84XJ6/\x1e3\xc0\x8c\x0c\x9a\x87y\xe92\xc0\x97O\xa9\xe2\xa2\x9b4\xc0\xa9!\xb4\x92\x84\x963\xc0\xd5.=\x99x\xd62\xc0T\xc5b4\x1d\xc32\xc0\x97\xbd\xf5\xb0\x8f\xda2\xc0k\x00\xa1:n\xf32\xc07\x7fab\x9cB3\xc0\xd0\x11g\xa1,i2\xc0:#\x01\x1c~\x053\xc0p\x0bN\xfb\x01_2\xc0L\xc8\x9aP\x94\x952\xc06E\xdc\x9b*\xc02\xc0Ig\x1b\x01Q\xfe1\xc0>\xc1\xa2\xc0\xb401\xc0vQo\xaa4\xff2\xc0\x93\x02\x02\xad\xe4\x194\xc0\x8a\xad\x91:\xfd\xa8-\xc07\xd9@\x7f,\xc73\xc0\x9dZ\xd8^g\xb62\xc0\x83\x92I=b@4\xc0h\xec\x99\x82\xff\xed2\xc0+4>\xbdv\xe22\xc0\x19\xfd\xdbR\xc3\x082\xc0\xf5\x92[\x97\x81\xe51\xc0\xe0O<\xe9\xa0u3\xc0\xd0\x1a\x1al\x9e\xe51\xc0\x13\x8dF\xe7\xb6\xba3\xc0\xbd`E\xdf\xd1w3\xc0\x07\x98\xa1\x8e\xc6,3\xc0\xa2i\xce\x9e[q3\xc0\xa0\x9f\xa5k\xed&3\xc0|\xe5\xfa\xcb\xb5\xce-\xc0\xe9\xbe\x0bs-\xc01\xc0\xf8\x80\xef\xd1\x0b\xce2\xc0*\xb7<\xa1\xf1\xe83\xc0z\x88\x9f\xc3\x1b\x062\xc0\xcc\x1a\xef\x8b\xdc\x142\xc0[BO"t\xd12\xc0\x93\x96l*\xa042\xc0\xcb\xac\x9aqN\xfa1\xc0\'\xae\xa8\x03I\xf61\xc0\xd6\xb8\xea\x89y\xeb2\xc0\xf5\xab8\xe4\xa1\xee1\xc0\xa0\x85[\xd7(\x0c2\xc0c}\xfe]{\x162\xc0=\x053\x1dJ\'2\xc0\xcbDzBs]/\xc0M\xc8-X\x0fj3\xc0\xea\xa1\xc0m\x17\x1d#\xc0\xb2\x89\x93\xb0\x99\x0f2\xc0\x9bi\xdbx?\xae3\xc0$\xd2\xa8\xb7\x99\xd32\xc0\x95\xa0\xd4On\x0c4\xc0@\xb0\x87P\xec\xcc2\xc0y\x82\xf4g*\xcf2\xc09\x87\xb4\xf2g\x0f2\xc0\x96\xccy\xf6f\n3\xc0\x8b\x9a\xc2\x1b?\xf22\xc0\xb5\x1d\x85OP\xeb1\xc0\xdf\xc0\xcb\xa3\xbbt/\xc0\xc08\xa6\x9f;\xd32\xc0\x1c\xc2\xd9JH33\xc0\xc4\x7f,\x96f\xe41\xc0\x81\x89\x7f>\x03\xa3/\xc0\xf5\xd8\xb1K1\xc81\xc0\xa7\xfc5\xe6\xdbA2\xc0\xe8/e\x84r\x14/\xc0\xafB\xd4\xf0\x9c\x163\xc03\xb8\xec\x88J\x84/\xc0\xbb\xd9q)Z\xb52\xc0B\xe9 \x1d\x1d\xe41\xc0\xe1\xc7\xab"\x08#3\xc0\xce\x01\\\x0f\x90\xf42\xc0JQ\xc6\x10T\xc92\xc0\x05\xa9\xab\x00S\xe41\xc0\xf9b\xd5\xf4\xd6\xc91\xc0\x8dC\xba,\xa4-3\xc0\xcb\xa2A4J\'/\xc0\xea\xde\x9e\x0e\xfdp/\xc0\x8c\xdf\xc00W1/\xc0\xed,+`2\xc92\xc0\xe1\x91m\x832G3\xc0\x07H\xc1\x89\xc6O-\xc0\xbe\x0cP<H\xd12\xc0\xa9\xb5\x13+y\\2\xc0\xf2\x05\x06Q\x1b\xc51\xc09\x80\xe7\xf9y\xeb1\xc0\xa1\x9f#AY\x8d2\xc0G$\x0frg:3\xc0\x81\x85\xda\xd94\xbd1\xc0\xc6\xec\xdc9\xad\xe71\xc0&F\x8a&\xea\xb33\xc0\x0c\xf8\x9eE\x02\xf03\xc0r\xc1\x99u+43\xc0Y\xa0\x9bX\xe2\xac-\xc0\xb6\xdb\xca}\x0c\xe61\xc0k\xec\xce>\xf2\xe71\xc0\xc41m\xc9\xc2\x942\xc0\x1f\xe2*z\xba\xed3\xc0/\xd1\x14\xd9\xe8\xdb-\xc0\xe2A\x913\xd7\xa72\xc0\xe9=\x15\x9eP+3\xc0\t \xca6\xee\xb72\xc0R\xd9\xe1\xdd\x08\x1f3\xc0=fE\xa6\x12\xe72\xc0+\x91)M\xa9\x013\xc0\xc2:l\x1b\x8bS3\xc0\xff\xfdv\xf3\x82\xee2\xc0\xe5\xa7\xf0\x91\xdaP2\xc0q\xae\x98\xa4yX2\xc0\xe9\x8c]\xc5\'\xfe1\xc0\xa0\xf7\xc5\xb2\xa6)4\xc0\x07C-W>V.\xc0\x84\xea]P\xf762\xc0\x9dh\xf9\xe0\xbe\x1b3\xc0\xdc\xe5\xb5-\xc4\x023\xc0\xbd+8\xd05f.\xc0\x1e\xfd\x87\x16X\xbf3\xc0\x8f\n\xab\x93\x89\xc81\xc0\xc2\xe9\xc1\x15\x9c\xeb1\xc0\x86\xae}\xc1\xc712\xc0\xbb[2\x8b\x1252\xc0d\xc2\xba\x7fj\x033\xc0\x93!P\xad\xdbE2\xc0C\xbc\xfc\x1e1\xfa3\xc0\xae\x0c\xb6\xe6\xcdq2\xc0\xf0Av\xef! 3\xc0\n\xe4\xd6\x0c\xfb\x040\xc0\xcb\x9b\x9b\xd6@\x1c3\xc0?\x82\x9b\x1d\xbd93\xc0*3\x1c:\xf6A3\xc0\xc3\x01\xc5\xcd1\xfd2\xc0\x08\x1b\xfc\xc9\x95|/\xc0-\xd6\xda\x89\x82@3\xc0\xe1c\x00\r.\xc3.\xc0\xa1\xb2\x1e,.^/\xc05L1\x93\xea\x1e2\xc0?[\xd4\x1fc\xeb2\xc0\xe5\xa25\xd0I\x9a3\xc0\xa8\xa9\xfbq\xbe\xfd2\xc0\xfc\x8c1\x85\xc6\x083\xc0\xa4\xd0\xe7\x99\xe7\x92*\xc06h\x85\xc9\x06--\xc0\x8d\xffG\x1d1\x8f*\xc0\xd1\x11\xa4P\xd3\x1e3\xc0\xf6P)!\xb8U4\xc0\x16C\n\x9f\x91q*\xc0p"\x8f1to4\xc0AO\x86\x93\xaeb0\xc093\x12\x90/\xb4/\xc0\xa0\xdc`\x0f\xfe\x1c3\xc0\xaddm\xf3\xa5\xf1*\xc0\x82\xb8\xb2\x12\xfdj3\xc0\xac\xb4\x04^\xd9\xf22\xc0\n\x9fWX\x01\x1d3\xc0\x08\xf3\xb2HC\x962\xc0FP\x9e\x01\xfcl3\xc0_\x91\xf3\xde\xff\xd5,\xc0\x19Z1d6\x002\xc0>\xc45\x0b\xb4-3\xc0x\x8dk\x9a\xd2\x1c4\xc0G9\xf3Q?\x143\xc0\xcc\xed\xa8\xe1h\x0e2\xc0\x10\xb1\xce\'\xe2\xee1\xc0#o\xf0\xb2\x06\xdc1\xc0\xe3\xb5\xe3d\x9ex3\xc0\xfa|"\x0f\xb8\x163\xc0\xfe8W\xb8\xc6\xf41\xc0\x87\xb1m>\xd8\x144\xc0\xb5\xaf\xc66\xd7\xb71\xc0B\x98\x05x\xb0\x0c2\xc0\xb5\x8c"\x13e\xee1\xc0\xaf\xde\x15\x87\xea\x1e4\xc0\x16\xe6\xb2V*\xc21\xc0$Fi\x97"\x1b3\xc0W\xfdnx\xc4\xa5,\xc0@W\x13>\xe8\xd91\xc0J\xdd\x9a\xca\xa8@3\xc0\x85\xb7\n\xf7\xf1\xf72\xc02C\xc5\xfbP_1\xc0h%3\xe8\x95\xf62\xc0x\x83N\xa9\xdaf3\xc0\xd8\xadfq\xa6\xde2\xc0\xfc\x1e%\xbe\x1f\xfa2\xc0c\x1e\x9a\x96\x81\xb82\xc0\x01\xbc\xf1\xf3\xe8K3\xc0\xb9\x1a\xec\xf1u(3\xc0Kc\'\xf25\x023\xc0W\xfa\x18\xdf\xb8\x07-\xc0\x8f]\xfc\xe7\xe1C3\xc0c\x8a3\nHQ2\xc0\x13q?\x96R_3\xc0u\xa1@a\xd4:3\xc0=\xfc\x0f!|\x1f3\xc0t\x02\xc2<\x05\x1d3\xc0\xdf):Z\xbf\xf94\xc0\xc5\xc3*\x0fO10\xc0\xb5=\x81"S\x173\xc0\xf6\xafx\x88G\xa0/\xc0\xe8\x99\x839r\xbe2\xc0\xaa\x18r\xfe\xc4\x183\xc0"y\xe1{b\xe02\xc0\xf5\x0cKC8\xae1\xc0r\xf47Ct 4\xc0\xd2\x1c\x99\xfb\x86~3\xc0=\xef|\x8d\x84?0\xc0\xa0`\x97$\xaa\xe01\xc0\xc6y"\xdaq[2\xc0\x96\xa3:\xb7\xb6W3\xc0\xc2\x86\xea\xa4R\x7f.\xc0\x19\xca\x7ff\x93Q3\xc0\xdb\x86v\n}\xce2\xc0\xa0o\x82\x1e\x9634\xc0\xdb\xc0\xbeO,v1\xc0=*\x17\xfa\xd7Z3\xc0\xff\x92\x00L\x93:5\xc0\xfc\xab\x9aH\x1f|1\xc0*O\xb0\x17\xc8\r4\xc0\xa7\xd4\xb6\xfeTc2\xc0\x83oO2\xbbG0\xc0\xc7}\x08\xad\x88\xd43\xc0\x8f\xed\x04\x1dw(-\xc0\x95\x1f\x007-\xf12\xc0\xe2(\x004\xed\xcb2\xc0\\}\xb1+\xc8\xac/\xc0^\x91s\x91\xde94\xc0\xa9\xd7\xac\x10Y\xb04\xc0\xef%4u\r\xb82\xc0\xc1\xd8\xc0aP\xd53\xc0p\xe5\xb4SI\x8c2\xc0\x88\xc3v\x15\x99\xfd3\xc0\xfe\x03\xd0\x10y\xc32\xc0\x92\x1b\x19\x8f\xed\xe92\xc0\x93w\xa8.\xca\xee2\xc0c\x0f\xf7\xee\xe9\x0f4\xc04#p\xd10\xf62\xc0\xe2\x11G\xd4*\r-\xc0\xe5<\x8a0\xba 4\xc0[\x8cJ\x08\x95\x134\xc0&)\xa68j\xd54\xc0\xea\xf5\x1f\xe2\xedE4\xc0\xf7\x8e\xcb\xf0\xff<3\xc0\x0f\'@`\xa0\x143\xc0U\x11}\xb1\xfdU4\xc0\xaexU3\xacG4\xc0\xbe\xc6\x8eo\xaa\x1b4\xc0\x820\xd3\xd0\x82\x0e4\xc0XN\xc5\xef;\xe92\xc0\xcf\x89B{C\xc94\xc0d\xe8\xf4\xe2\xef\xaf/\xc0\xda\xec\xc5\xf9\x8e\xae4\xc0\x8c}\xb2\x1aI\xaa4\xc0\x1b\x1a\x99d\xdb\xd74\xc0a"\x95<\xb0\xff2\xc0\x0e\x17\x05c\xc5\x9b3\xc0\xb8\x93\xb5{\x9f91\xc0\xab#\x8bH\xcf\x842\xc0\x1e\n7\xd0=\r4\xc0\x04\x98\x0c4s\xd53\xc0\xfcC\xbf\xcb-n1\xc0@\x10X]c\xbd4\xc0\x07\xd7Ls\x02c2\xc0\x83Z\xd9\x07M43\xc0\x95\xae$\xb9r\xb6/\xc0\xd6\x9d\x10\xc1b}1\xc0\xb9\x0bN\xe7\x05\x052\xc0\xec\xcb,\xfb\x05\x921\xc0\x1dc(\xf8\xd3\t2\xc0\tQD\xa1!>+\xc0Q\xa5\xf5\xd8\x1c\xd4/\xc0\xfa\xd0\x94\xdc\xa4(2\xc0\xe7\r\x9bB=\x9d2\xc0\n\x9f\xab\xbdt\xe93\xc0L\xed\x8a\xe2\x1c\x0f0\xc0/\x7fN\x80\xe3\x971\xc07\xac\xf9!~\xe6,\xc0\xcc\x91\xb3\xf3\xe233\xc0\xc9}`p\xa1\x7f0\xc0s\xf0\xae#\x97\x160\xc0\x8c\x8b%\xbf\xf0\xe82\xc0DE\xeb"x\x0c0\xc0\xbb\xb7~4\xb8\x100\xc0#\xdew\xfe\xe2\xd5/\xc0\xf0\x1d\x0c\xeb\xebk0\xc0\xb4\x03ccx\x8b/\xc0\x05Iy|\x1115\xc0\xc0\xa4\xab\xdd\xd4\xf1/\xc0\xa4m\xa6>\xc6\xf11\xc0\x03!3\x03\xe1n2\xc0\x0f"\xb6\xefa\xbf2\xc0\x90\x9a\xd3\x96y\xc3,\xc0xi\xd9\xed\xf5\x942\xc0\xa4\xcb\xf1\xef\x89z.\xc0A\x0c^\xfc\xed\x922\xc0\xa7\xb4\xa8\xe4~8-\xc0\x18\xa1\xed\xc5h\x9d2\xc0\xbc\xf1\x00l\'\xa42\xc0\xe9\n\xf2|`o2\xc0\xd2\x13}cu 3\xc0+\xf4\x86\xb4\x1a%2\xc0iW\x02\x0f\xc3$0\xc0\xf8m\x13\x8f\'{3\xc03\x8f\xbb\x01.\xd5,\xc0)Js\xbet\x9f2\xc0IY\xf0\x8b\xf7\x12/\xc0J\x1aX\x1dh\xc04\xc0\x98I\xb3Fx\x982\xc0\xdfFX\x8c{P0\xc0\xff\xeb\t\xef\xfb\x103\xc0 g\xab#\xcak2\xc0\x0f\xed\xb8\xf2\x1d\xff2\xc0n\xb8\x1c\x10!93\xc0\x0f}=\xe8\x9aY/\xc0\x05\xd5\xc6\xfe\xcb\xf13\xc0\xb6FD.\xe3\x95/\xc0\x17x\n\x9a\xac\n3\xc0\x9b\'\xceDOZ2\xc0\xce!1\x01\xc563\xc0G\x01\xa6\xa5`\x184\xc0\x01\xcaY\xfeX\xf32\xc0\x1d|\x99i\x93\x033\xc0h\xe3\x15\x99W00\xc0\x89\xcc\xa3\xde\xb7\xfb2\xc0\xdc\xfa\xaa\xb0\x03\x122\xc0=\x12\xb9\xea\xa5\xe52\xc0\xa6\xd2\xc8C\xbe\xe52\xc0\xf2\x88\x8e{\xb6|-\xc0=\x90!\xd0\x17c2\xc0\x87\xc4\x870)\x0e4\xc0\xf7\xeb\xbc\xdf\x9a\xca2\xc0\x81\xcb\xcb<\xa6\x163\xc0\x94Q\x18\xf8c\xe62\xc0\x1d<\x13rY\xda2\xc0\xdd\x04{\xe4\xcbo2\xc0Nx.6?k2\xc0\x0epH\td/3\xc0\xbfq\xf3\x92\xa7G3\xc0\xf4\xbe|h\xe9+0\xc0\xe3\xf8\x9c\xd9\xadr2\xc0\t\xfb\xe9\xd5\x94\xfb4\xc0\x072X2a\x005\xc0\xfc\xd6^G\xcf$3\xc0<\x7f\x828\xef?3\xc0\xf3\x85\xa2\x8d\xb0\xec4\xc08\x98\xc7\x9f~\x005\xc0\x08\x01S\xb4M\xe94\xc0{\xe5;CZ\xe81\xc0%\xdc\x186\x0b\xe41\xc0\xd5\xd0\xf02\x93\x1d3\xc0h\x17\xa0\x13\x97\xcc0\xc0\xf6.\xdb85(2\xc0\xa3\x0ci\x13T&3\xc0\xd0@\xe3\xf5e\x1a4\xc0J\xb1\xec\x14\x07\xc40\xc0oC\xf7\xa35\xb80\xc0\x98t \xe1\xcc\x853\xc0\xd6\xc0&\xabu+3\xc0\xee\xb7 \x88b\x124\xc0\x8e\xa7\x84\xb7\xfb"3\xc0A\x05@.K\x163\xc0ADG\xfa\x83u2\xc0\xff\xe1\x81\x04\xfaO2\xc0\x81\xc9x\xec}e2\xc0\xf0\xf3}\x85{\x015\xc0\xa6g\xe5U\xe7\xea2\xc0\x1dZ*\xe2\x89\xcf2\xc0\nXR \xa0\xe22\xc0\t\xbf\xd3sR;3\xc0\xe1\x90\x07W7!3\xc0\x00\xdb0\x8fS~/\xc0\xff\xab}\x1e\xcc\xba0\xc0\xe8c{\x0e\xdcR3\xc0\xe9}/\xce\xc8\x003\xc0\xaf\xa7(\xf9\x99\xd12\xc0\xed@t\xdf4\xda2\xc0+c\xa1\x91\xfe\xf32\xc0\xd9\xe9\x88\xc9Jt/\xc09\xebs8B\x023\xc0\x151\xf7\xebyd/\xc0\x92r\x9f\x80V\xbe0\xc0#i\x9f\x11\xaa\x9d1\xc0\xe2\x98\x07A\x1b\xc00\xc0K\xd4\xca6\x06\xe92\xc0\xc3\xe8BY*f3\xc0\x18]5X\x86\xd12\xc0zT\x9fG\xa3\xec2\xc0\x8b\x1e=\x9dM82\xc0\xe8t\n\x98C\x932\xc0#k\xd2i><3\xc0\xd9\xed\x87\x03#P4\xc0 \xd7\x80Z5\x1c3\xc0}\x80T\x00\xcfI3\xc0\xf7\x9euD\xb1b2\xc0\xe9\xc9\xdb\xec\xe0^(\xc00\x19\xf9?V\x012\xc0iBB\xfd\x84\x9f2\xc0\x83i\x1a\x07\xc0\xd21\xc0\xcc\xae\x92\x1e.\x8c-\xc0\xdb\x9b\xbc\xd9G\x83-\xc0\xf5[u-\x11\x053\xc0\x8d1nUB\xfa.\xc0\x81\xa3\x17\xbe1\xfc1\xc0\xb5\\\x98\\\x83\x0e4\xc0\xd9\x7f\xc9\xaa\x8f\x074\xc0\xcb\xe8\xde\'G\xc5.\xc0\xa94\x14\xecM\xce.\xc0\xf0\x8e\xe0\xb1N\xd92\xc0\xbei"eT\xe32\xc0\xb6r\xac\xb5\xac\x124\xc0\xdb\x8f\xef\xe3\x9b\x072\xc0\x05\xb1\xbdS\x96\xd51\xc0Y\x85<\r\t<3\xc0\xe6\xd0\x1b\xdb\xf453\xc0+\xea\x0f\xe0y(2\xc0\xed\xd2y-x9/\xc0\xab\xfe\xd8K\\\x033\xc0H\xe3\x0f\xed`\x882\xc0\xaa\xd3\x96\x04\xb8\xea.\xc0\xd6\x9fh\xd9\x05*/\xc0\xd0\x1c\x0b\xcf\xa9F3\xc0\x99x\xc7\x9cz\xf03\xc0\x84\xafqX\xde\x184\xc0\x0c\xff\'\xaa\xfd\xf42\xc0\xa5z\xafF>z2\xc0\xce\x8fL\x05\xa9\xeb2\xc0\x96t\xc1\xba4J-\xc0U\x81\xc8Y\xdc\xa6-\xc0\t,\x0e6t\xbc-\xc0u>\xcb^\xf9\x0c4\xc0}b6\xffU\xc52\xc0\xa1\x82[b\xf644\xc0\'\xef\xe4\x8d\xe3\xb6-\xc0(Q\x11\xf4\x99_2\xc00B8\x83a\x93-\xc0a+\x99\xb4\xa8\x1d2\xc0\xe1\xe5\xe8\x88\x00Y3\xc0\x8b\x1e:\xbd\xf9p/\xc0\xaeV\xa5\x11\x19p2\xc0\xe9\xc5G\xcff\x82/\xc0\x86v\xfb\xe7\x92\x8e1\xc0\xd00"\xff\xf4l2\xc0v\x9ds\x8d\x9b\xd12\xc0\xdc\xfd\xf3\xfc\xba\x8b3\xc0\xd7a)\xb3\xb1\xce.\xc0\xd0eg\x90{\xf10\xc0\xd7\x9d\x90`\xcd\xc23\xc0|\xa2\xe6<\xd0@2\xc0\x88G\xc2\xf3\xba$3\xc0\xf1\xbf\x19\x08\x16\x844\xc0k\xfa_\xaa\x9d_-\xc0\x18\xffRl\x1d\x08/\xc0c\x87\xd8/\xa4\x982\xc0\xe9}_|\xad\x8e-\xc0\x10*Z\xf9\xa8}/\xc0\xeb;\xc0\xd6A\x90/\xc0\x12:YO\x96\xce1\xc0\x91\xf4\xd7\xad\x8e 3\xc0\xd7\x1a=\xb3\x8eQ4\xc0\xc1\xce\x10\xfb\x15d3\xc0\r3\x0c\x80\t\xe53\xc0\x00\x82?\x9f\xef\x9f1\xc0\xf3\x1f\xda\xff\xb3\xac2\xc0\x01\x82\xf2|\x94&4\xc0F\x12\xe6\xd2\xa0\xa90\xc0\xae\x11u\xc6\x83\xce*\xc0\x0e\x1a^\xc2u\xa31\xc0\xb0\xc4V\xed\xdf\xc6/\xc0Q\xb3\xdf\x0f\x97\x123\xc0]\x90_\x00yj/\xc0A\xa49VS\x9c+\xc0\xee\x8e\xf6\x00v&4\xc0\xfe_b\xea\xb0!2\xc0\xce\x88\xf4\xfb%\xb8.\xc0\xf0\x1cW|\xf3\xd53\xc0\xea\x8a\x05V\xe8\x982\xc0\x1d\xb2f\xb84L2\xc0\xf3\x11\xbdu\x9c\xb4-\xc0\x10\xa1#\x12\xf2\xbf*\xc0\xe0\x9b\x99F\xec\xf22\xc0D\'\xde<\xb4\xf72\xc0\xb1\x0b\xa2~[Q2\xc0\x16#V\x87r\xc51\xc0\x85\xf3$|?\xfe3\xc0\x86Y\xb9\x99\xc2\xde2\xc0\xb6\xb5\xe7\xaf\xb9q1\xc0\xe4`>\x1a\\\xd52\xc0P\x9cBzI\x811\xc0d\xe4\xcd\xf76G2\xc0\x0b\xca\x97\x84\xb2e2\xc06\xb1\x0f\xa2\x1et3\xc0h\xb1A\xeaI\xd41\xc0@[\x9dc\xdd\x9b2\xc0)2\xc6\x05\xc1s.\xc0\xa6\x8e\xa6\xdf\xd5L2\xc0\xb8\xfd2\xbd\xbc-/\xc0\xb7\x8ea\xf8R\xb2.\xc0\xaa\xe7\xa9\xe8&\xdd.\xc0\xb20\x1c\xa18C/\xc0\x9a\xf98\x95\x10+4\xc0\xfe3\xc8\x1a\x86V2\xc0U\xde\xe7\n0\xd52\xc0S\x91\xf7\x01\x89\x0f4\xc0\x17\xa7\xccs1\r3\xc0yc&\x97C\xfc3\xc0,\xdd\x08"\x89(0\xc0\xcd_\x8c4)\xb6.\xc0S\xc9\'\xaa\x02\xf5,\xc05\x0f\xd5\x9e\x07o1\xc0\xec\xe7\xf9\x89\nz2\xc0\x93\x89\x19\xdf\xccf+\xc0c\xd6\xf6d\x0403\xc0\x07;\xcd\xe7\xfcf2\xc0h,\x07\xd9=\xeb/\xc0\xb4\x893\xf4f\x83/\xc0\x18b\xdc$\t\xf80\xc0\xf0\x02V\x822\xb82\xc0\x0b\xb2L?\xd7\xf81\xc0<\xfaf\xe6}\xb64\xc0}\xcb#\xa8\xb34-\xc0_v\xe9\xa17\x883\xc0\x19\x88\xfa\x9f\x94\xf42\xc0\x83\xd3\xf5\xec\xcf\xb81\xc0\x13\x86\x83\xac:y0\xc0^\xd3\x9eYf\xb03\xc0)C\xf4\xfb\x1b\x911\xc0\x0fIQ\x84)\x043\xc0\x99\x9f33@7/\xc0\xb8f\xf1q\xd3\r2\xc05\xd0\x18wCn1\xc0\xfb\r\x9a6\xc2\x014\xc0\x8d\x19\xb5\xea:\x7f/\xc0\x9d\xc5\x8a\xf3D\x1d,\xc0\xa9\x9av\xc8\xe5\xce2\xc0\x10dw\xafh\xb51\xc0\x96az\xae\xc2\t3\xc0&k\xfeN\x94\xfd1\xc0\x15\x04\x9f\xb0\x85~/\xc0\x88F.x\xe0v4\xc0\x95$\x92\xb8\x8b\x983\xc0\x98u\x1b\xd7\x84p2\xc0!\x05\xfcp\x88U3\xc0\x14\x91\x1e\xb5V\xa2,\xc0\xd7\xbb\xf5\x9d\x0c\x892\xc0\x98b/;C\x9f2\xc0\x14l\xac\x86\x9b\x9d3\xc0X\xfc9\xfd%\x1e3\xc0&\xe7\xe1`Q\x8e3\xc0}\x9a"K\xc2\x004\xc0n*\x11\xb1\x85\xdd3\xc0C\\\x10|\x04\xfc2\xc0\x7fK\xc9mO\x074\xc0\x91i\xac\x01\x83\xf12\xc0\xa4\xfc\x83\xe9#34\xc0\xbb\x83B\x1d\x1eH3\xc0\xbe\xea!,\x98L4\xc0\x96\x10\x03\xa5o\xd23\xc0f\xe2k\x8aVG0\xc0\xf8\x9f\x1ag\xa8f0\xc0\x03\xd3n\xa9\x85T2\xc0\x96Ws{0\xd83\xc0\xd5y\x91%g\xb43\xc0\x18UUni\xa72\xc0\xf3B\x1f\xa2N\xfc2\xc0YSw\xbd\xa7C3\xc04\x9a\x19\xb8\x87S0\xc0\xa7\x8b\x1d\x04\x1354\xc0\xe1\xfb\x14\xb5\xc1d1\xc0\x9b\x94\x98\xcb,y3\xc0\x18\xf9\xe8\xea6\xe13\xc0\x8f(e\x1b\xf0\x8d3\xc0\x02d\xf3\xfb\'.+\xc0\x14\xa0@\xb2\xe4]2\xc0\xfep\xe7\xa9`%2\xc0\xd2P\xb2E\x0b\x054\xc0\xa6T\x07m\xafl/\xc0\x1e |\x86\x9a\xe10\xc0\x11\x81i0\x90k1\xc0\xe0\xfeIV\x89\xd5*\xc0\xfc\x07\xa0^\x1964\xc0\xf6\x81q\x0e\x02 2\xc0\xb4m\xda\xa4\xfd\xdc2\xc0\x93\x9e\x87Oi\xd92\xc0\x81NT\x18\x99G4\xc0\xdd\x11\xa7\xb4\x13\xea3\xc0C\x81\xc3(P\x0b4\xc0Cu\xcc~\'\xa6-\xc0\x03\xd7\xb8\xcc\x82\r4\xc0\xc2l`\x05\xd7\xbe/\xc0\xd1\xcd\xf9\r\x0b[1\xc0\xacJK\xe1\xe9D4\xc0\x81[g>|\x984\xc0\xce4\x91\xf8\x0c\xd5-\xc0\x14{\xfdk\'\xaa4\xc0\xf9T\x84\xce`\xfd3\xc05\xd7w\x99J\x082\xc0\x06ec\xec\x03\x8d2\xc0\xfc\x1b\xe3\x9b\xf9.2\xc07X\xee\xd5\xbf\xb04\xc0D\xfeD\xcff\xca3\xc0<\' \xe9\xc6c2\xc0<\xdbr:\\%3\xc0D\x9b\xe3\xfd\'x3\xc0\xd7\x93!\x8b\x1aO4\xc0\xc3\x8d\x95\xe8[\xad4\xc0+X\xc4Q\x1e\x884\xc0\x8f\xdd\x1c\xba\xb463\xc07\x0f\xc7]7<3\xc0\xe3=ln}\xc20\xc0\x85~\x1c\x89\x11-2\xc0v\xfd&\xb8 i/\xc0\xdd\x85\xaa\xaa\xe1\xd5/\xc0\xfb\x89\x87\x8f\x1aF3\xc0\x1b\xf7U\xc16\xeb,\xc0\x97\xca\x8b\xf3\t\xcf4\xc0\x1f\xb6\x8f5\xa5\xee2\xc0m<\x96zk\xd33\xc0k\xbb\xe0\xb4\xd2\xa64\xc0\x83\xc2\x90F*(3\xc0\xe1\x1f\xa5\xf0l!3\xc0\xbb\x9eJ9y\xff1\xc0O\xe8\xf9|\xad43\xc062\x160}\xe71\xc0O\x13\xa6C*\xde2\xc0Q\xf9\x1c\x15 23\xc0cn\\\xc6\x16\xfe1\xc0\xc1eS\x18\xec\x0f2\xc0\tT\xb7c(C3\xc0\xb9Dv\xd20\x022\xc0\xb9O\x0b\xe7\xe153\xc0>\t|\x12\xfc\x082\xc0k\xd6.\xd9\xe1\x0c2\xc0\xa8O\xa5\xc3\x7f\x172\xc0\xc5\'\x1d\xe9\xf5\xf52\xc0x\xb2Q\x7f\x0b\x8b2\xc0\xa5\x19[s\xf0\x88/\xc0\xad\x84l\x87\xa0\x84/\xc0\xb3\x9d\x8f\x0b\xac43\xc0\x88\xe2\x84~\xfd\x0f3\xc0\x191w\n/!3\xc0\x1b\xed\x07G\xa403\xc0M\xd2xk\x18\xb30\xc01\xd9\xd6T\x89G3\xc0\xbee\xbc\x9ba%3\xc0\xa3V\xa6\x1aX,3\xc00\xf7\x81\xe2\xfd#3\xc0q\xd91\x08\x14\xd02\xc0\xcf\xe8\x88{\xaf.3\xc0X\xf1\xcd\x9fC=3\xc0S\xafP\xdb\xf4\xcd2\xc0\x90\xf5B\x17\xea\xda2\xc0\xdai\xfekN\xe72\xc0*-\x12\xbe$\xf52\xc0\x9c\xafc=\xf2\xd01\xc0\x99(\x06da\xca1\xc0\xf9\r\xe7{D\x0b3\xc0\x8a\x05\x07u\x9b\x153\xc0D6\xa1\xf5N\xe72\xc0fC\xb4\xd9u\x005\xc0y}X\x01\xf322\xc0\x93\xd2\xebi\xba\x062\xc0\xa84\xf4y\x91`4\xc0\xf2]W$\x7fF3\xc0s\xb9\xa9J\x89\x103\xc0\xe0v\xe9\x92]v3\xc0>\xfb\xe1\x86\xaf\x153\xc0\x11=\xb4\x88GC3\xc0R\xff\xc5\x1cN:3\xc0\xef\x1e\xd5\x8c\xd6\xaf2\xc0Jzq\xae"\xcf2\xc0\x83.\xea\xed\xf3)3\xc0l\xe1\xe8\x17\x15\'1\xc0\x19\x01[\xd6[L0\xc0\'\x18\x86d\xd1k3\xc0\xa8`\'\x11.&3\xc0aY\xec\x89\x0f\xe82\xc02.0\xf4\xff\xf62\xc0\x94\xa6\xe22\x8d\xc22\xc0\xddXC) _2\xc0a\xc8\x7fTC\xcc2\xc0m\x92Z\xce\xc8\t3\xc0\xf8\x86\x96\x82s\xe72\xc0b*\xab8N\x1e3\xc0\x93~\xd6\x16\xda\xd02\xc0\xd3T\xff:V\xee2\xc0\x07uh\x054\xd42\xc00\xff\x92\xcc\xd4\xec2\xc0\xb0[\xe4\xf3g\xd82\xc0q\x19\xe0\xf2.%0\xc0;=cB\\\xd12\xc0\x9f\xcd\x05JM52\xc0s\xf0\xae#\x97\x160\xc0b49\x8csr/\xc0&s\xb5\xd6Wn/\xc0\xc7Y6O\xd2{/\xc0\xb9\x0f8\x99\x07\xe12\xc0\x94\xfd\xec\xac`\x143\xc0tt,l&\xc51\xc02\x97\xe3[_\x8d-\xc0l\x8e~x\xd7\xbe2\xc0e\xcb\xed\x9c\xaaY1\xc0\xde\xacf \x05\x1f3\xc0\xbd\tzr\xb8\xd62\xc0\xe4\xa3\x8c-\x8f\xaf2\xc0"\xda\xe2\xd6i\xbb0\xc0\xd2\xc6\xf2\xe3\x0e\x972\xc0\xeb\xf4+\xa7\xf7\xb1-\xc0\xe3(:\x8e\xbdr2\xc0\x01\x01{\xd5\xf4w2\xc0\x08\xe6\x90P\xa0"2\xc0\x18\x82Lmm\x18/\xc0\xdc4\x8fp\xae\x0e2\xc0\xcbOY\x18\x17\x9e/\xc0\xe4\xea\x1d\x91_\x112\xc0\x02\xe1\x06I\xe5\xcf1\xc0\xd1\x129-\x1a\xd03\xc0\xa8(\x06\xb7\xd3\x1f2\xc0\xcd\x1f/\xfe\xd5\xfc2\xc0\xe5\x02\x0f\xab\xe1\xb11\xc0\x02\x12\xff\xcc\xb5\'2\xc0~\x9d\x8cS\x14v.\xc0^k\xbb$\xc6\xec-\xc0\xaa\xe2\x17\xeb\x13\x0c0\xc0\xae\x08$\xeeu\xcc2\xc07SH\xa0\xf8\xfb2\xc0\xbel\x9dk\x0c43\xc0\xac\xf1\xd4!~c2\xc0\x99\x10\xea\xae1[2\xc0?Y\x86\xc2\xf2s/\xc0:\xd15\xcd1F2\xc05\xd7!\xf5\x9e\x073\xc0_\xae\x8d\x9c@\xf82\xc0[/\xbay\x17\xce2\xc0\tV\xd2\xc5wX2\xc0\x03\xc7\xad\x17\x1c\x0f3\xc0z\r\xa3z@d2\xc0(\x03\xd2\\\x14x3\xc0\xffi\x99K\xf5\x85-\xc0i\x9a\x12\x91\xecd2\xc0\x11\xb4\xcb\xc9h\x153\xc0\xc6\xff\xee\x12\x86\xea1\xc0\x03>\x87\xc0\xdf\xc8/\xc0\xfc\x92|\x81*\xff1\xc0\xa0)\xfd.*\x163\xc0c\xad\x7f\r4E0\xc0\xf0,\xcf\xc3\x83b/\xc0\x1a_0\xfb\xc5\x173\xc0\xa3\xea.*\x8e\x972\xc0+\xc9Q\xe8\xa1.3\xc0\x9d\xeb\x95r@`2\xc0\x02\xa0\xb7\x84\xe8W2\xc0_\xd5X\xeb\xcdj2\xc0$\xd4\xcdB\x1f\x124\xc0\x8a\xfc\xa80\xb4j2\xc0\xc3*\xf0\xf7\x96a2\xc0\xd2\xe8\xc3~\xa9\x192\xc0}U<8\xba\x98-\xc0\x8b\xd0\x95\x9e\x8a\xea2\xc07Tc;\xccm2\xc0\x17^\x8e\xf09w3\xc0\xbf\xb79V\x9f\x811\xc0l\xbf\xda7\xf0\xc71\xc0\xe9\x05\xbc)`.1\xc0|\xff$\xf5Y\xce3\xc0V\xae\x85(\xbd81\xc0\x8b\x87\x8e\xd9\x94\xf93\xc0\xb2MzY\r\xf11\xc0\xba\x8a8s\xcd\xf82\xc0^+\x92K\x83\xfa2\xc0-S\x92\xa5\x0e\xef2\xc0*\x1cF\x92\xe6\x053\xc0\xd2R\xcc|\xb0\x063\xc03\xd3\xf9\xcf\xf6\x842\xc0\xc7\x9bq\xa93\xf22\xc0s\x0em7\x9842\xc0%\x89\xb3\xb6"\xf62\xc0\xea\xd4M\x88\x81\x8e3\xc0\xc4\xe4V\x9a\x08\xa22\xc0\x87\xbc,\x17\xda\xcc2\xc0e\xb5\x8cZ(\x85/\xc0\xc2\xb9\xcfu\xd4\xf81\xc0\x14\xe5\xf84\xc5\x1d3\xc0h\x1eN\x9dX\xf21\xc0\xa3\x8c\xf0\x92G}2\xc0i\xff\x85\xbd\xc9c0\xc0\xa0$\x19u\xe8\x053\xc0\xc4\x01\x8aDj\xfa2\xc0~\x0eG\x8b\x93\t/\xc0\xec\xb2"\xeb\'m2\xc0\x97z\xdaDm\xb3$\xc0a8\xd9\xf8\\\xfe2\xc0\x04B\xff\x94XU2\xc0$\x96\x0e\xe2p23\xc0\nwz$\x80\xef2\xc0\x1dq3\xd6\xa5d3\xc0h\x0c\x91\xae\x9fq2\xc0\x99\xc8\xa2U\xb5\x050\xc0\xcb\xd7\x1d\xa2\xb4\xdb1\xc0\x8aZ\xdc\x17\xfa\x103\xc0\xc9`\x12\xdb]\xe41\xc0\xe9\xae\x87GN\xf82\xc0\x07\xe7e\x8b\x9a\xcc2\xc0<\x19q\xcb\x1ag2\xc0\xbds\xda5\x16\xf12\xc0_%\xb9%j\xbd0\xc05\xdb\xbd\xb5K\xe03\xc0\x15\xad}\x7f\x03\xb41\xc0\x91\\w\xc2\t\xd22\xc0C\x0f\xf9p\x9c_2\xc0\x81t\x8f\xbf:\x921\xc0s\xdd\xc1\xda(\x05/\xc0a\xb4O\x8bO9/\xc0\xc4\xcc"g\x15\xe7.\xc0D\xcf\xe1\xe44,/\xc0\xa6["{5 3\xc0\xad\xb6\x94\xc3\t\x9c2\xc0\xd0.\x93\xb6NA/\xc0O\x1c\x8c\x88F*3\xc02\x15\xc2\xbe\xcc\xb42\xc0\x06\xf0\xce\xe0\x08\xd03\xc0\xe0\xff\x1a\xa6\xb7\xeb1\xc0:\xad\x05\x16\x18\xeb.\xc0Q\x07\xd3\xe9\x92\x971\xc0QM\xad\x0bLf2\xc0M{\xb2\xc2k\xc7.\xc0\x17\xf1\x97\xb2\x81\x8a/\xc0~\xc0\xc9\xb8\x90\xb82\xc0\xe4C;\x9c}\xfb.\xc0Lc\xae\xc1\xa0?0\xc0\xbc\xf8VH^\x874\xc0E\xe4*\xd7\x0b\x06/\xc0]\xf7\xcb\xe8f\x8c2\xc0m\x9eM\xb1H\xb6.\xc0\x93\x99\xc9\\\xe2\xd6\'\xc0H\xe9\x84(\x17\n2\xc0\xb1b4\x82t\x931\xc0\'\x96\xc1;T\x841\xc0"{\xff\xdd\x0e\x013\xc0\x92\x83\x81\x1aR\xed3\xc0!2\xda\x0c\xbd\xfa2\xc0\xa1;1\xe9x#3\xc0O\xc6m\x07+\x80/\xc0(-\xbb\xd5t\xa4/\xc0\xcc\xdc\x1c=\x1ds1\xc0DG\x08\xbeSt2\xc0\x9a\xd7\xac\x91\x94p/\xc0\xe9\xfb\xb5c0\xb72\xc0\x8c\xdeJ\x1f`\xf7-\xc0\x95\xda\xfbp\x07\x174\xc0\x9c\x1e\xec\x881\x154\xc0\x89,.Z\x94v2\xc04:^\r9\x1b4\xc0AO\xb5D\xc8\x0f2\xc0l_^*\x92i2\xc0\xefk?\xa5\xf3\xda2\xc0\x94\xfe\x1awa\x812\xc0|\xdcu\x89z\x0f4\xc0\xa0W\xf0\x02+\x80-\xc0\xfb+\x80g\x98\xf20\xc0\x9cP\x03\r\xd1\xe62\xc0U\xbbG>\x0f^2\xc0\xd6\xe6+\xfdh\xf42\xc0\xbfQ\xab)\x04\n3\xc0F\xe1\xd7\x89\xb2\xa82\xc0\xff\xd5\xdf\x07\x02\x054\xc05\xaa\x04Z\xe8\xf23\xc0\x04\xfc\xebm\xf3\x952\xc04\x89\xa8\x9c\x8b43\xc0\x8ce}\xa3\x99\xd6,\xc0\xa6\xaaf\x8d~\xee,\xc0\xc9\xc7\x1f\xad\x80\xa52\xc0\xb2x\xab\x95\xc8\xc72\xc0\x1cB\x0f?T\xf9,\xc0n\x9b\xbe\x81d>-\xc04\x82\xe8\xa2k\xda1\xc0{\x1e\x8d\x15\xa4\x922\xc0\xea\xad\xa7\xf2|\x8b2\xc0\x8d\x91\xac\xc9\x1dj3\xc0\xfb=\x0f\x96\x1c\xfe,\xc0\x8a\xe2\xfeH\xc7+0\xc0\xab6\xbf\x97\xce\xd32\xc0%\xc7|Rv\xa3(\xc0\x94\xacX\x06\xb0\xe23\xc0}Tu\x1d\xee,3\xc0b\xc8\xcf\xf8\xc0\xde2\xc0\x12\xd1\xd0L^\xe74\xc0S_.!c\xd53\xc0\xf2C\xdf\x07\xd7\xcd2\xc09\xc4 \x0c3\xdc2\xc0F\xa4\x9agTo2\xc0:\x9e\xd6\x15\xaf\xf22\xc0\x937 \xe7(\xcf3\xc0 \x84\xfc\xb1\xe5k2\xc0\xa7S\x9d\xdb\xac\xb72\xc0\x89_\r\xe5t^1\xc0\n5i\x15W\xdc3\xc0\xce\x1d\x16\x98\x0cu0\xc0\r\xd5\x13>$\xd63\xc0$\x8f\x9b\xf7\xb4\xd84\xc0\xee\x9dcP\xf6\xa84\xc0Q\x94)\xdb\xff\xae4\xc0\xd6+/\x9a\xb1\x163\xc0T&\xb3\xe7\xed\xc84\xc0\x12\xbbH+\x7f\x1b4\xc0\xc4\x10\xdf\x05\xdf\xd54\xc0(\x04\xf1\xa5\x9b\xf62\xc0\xba>\xc4\xb5\x99\x0f3\xc0\xc9/\xe0\x07\x9bD4\xc0\xe4N\x9d\x88\x88k3\xc0\xc05\x9cV\xcf\x184\xc0\x8f\xa9\xa0\x14a\xcf2\xc0B\xba\x1d0\xb7\xfc3\xc0R5rJ(\x8c2\xc0\x9e\x95\x1a\xc2)\xd53\xc0\xaa\xcd\x80\x16R\xb04\xc0\x97z\x90\x0b\x80\xd23\xc0\xdd=F]\x1d\xd53\xc0\xc9Q\x83HOl3\xc0\xb1\xc0\xce\xd7\x99"3\xc0\xb6\x96\xb5#\x16\xa84\xc0e\xd2e\xd4\x84\xf74\xc0vF\x905F\xaa2\xc0\x07%%\xd9\xcd\xad1\xc0O\xfa\x0bY\x05\xb14\xc0\nv\x91\x85\x1a\x032\xc0\x16@\x12\x03\xe9}4\xc0!\x95_\xdf\x8d\xef(\xc0\x0f\xad\x83(\xd4\x9c2\xc0\x19r#\xe0qE0\xc0\x88\x07\xf2qx 3\xc0\\\xee\x87\xc4\xcd\xc11\xc0\x90`MGS\xf61\xc0\xcdd\xc9\x02=\xdc1\xc0\x8e3\x05\xaa\xb5\x0e2\xc0\xb1Q\xe8G\x0f\x173\xc0\xc9r\x91\xae\xb6\xf32\xc0,%\xa2\x9cA\x163\xc0v\xbdA\xa5\x00\xf81\xc0\xea\x9eB\x1f\xf7f+\xc0?\x82h\x81\x8e\xf83\xc0\xcd\xbb^\x1e\x10I0\xc0\nzoLp\x033\xc0I\x88\xe9\xfa0\x1c3\xc0w3\xd9\x01\xc3\x844\xc01\xaa\x1b\xca\x13)4\xc0\xee \x0e\xcaS\x063\xc05\x16\xd6\xafj\xe82\xc0x\xa1g\x1e\x0e\x1f3\xc0\xf2F.\x97CH0\xc0\x93\t\x0e\x18.\xe6.\xc0\xc8\x0ceq\xb0#4\xc0\x95^\x028\xbbG0\xc0\xca\nO3n72\xc0$<5\xaaL\x045\xc0\xba\xd1\x8fV\xc4\xfd1\xc0\x07\xd7?*\x0b\r3\xc00@^b3>3\xc0\x03]-o&U0\xc0\xafy*W7Z3\xc0cO\x876^J2\xc0\x84\xe9\x8a\xf4 \xdc2\xc0\xae\xce\x80b4W2\xc0\xb8]1\xed\x18\xf82\xc0\x9bJ\xf4\x05f\x050\xc0\x88\xfa\x07\xf5\x0c\xdc3\xc0\xc61Ed\x17\xd8/\xc0\x0f\xca\xd9jOh/\xc0\x89\xd4\x96\xa3\xc7\x133\xc0\xfe1b#\xe5\xb1/\xc0\xde\'\x99W\x18A1\xc0z=\xdc\x91BK4\xc0\xbb}?#\xca\xb13\xc0\x86Y\xce\x1e\xcb\x842\xc0\xc5F\x0b\x8dx!4\xc0I\x00\x98\xa6B\xcb2\xc0\xdf\xc3\xb8,<B3\xc0\x9a0t\xc1\x08\x132\xc0\xf0\xba\x04,\x95\xc23\xc0\xe7\xdd\xc0I\xa0\xe13\xc0\xc6\x9f\x92I\r\x0e2\xc0\x148_\x19\xe5^3\xc0pK.\xfe4D3\xc0\x01\xd8Ge\xdeO5\xc0\xc3\x9ep}\xbe\x122\xc0fv\x90\xf3\x0f\x182\xc0\x9e\xf7\xdc\xdc\xfc\xd93\xc0\x00\xfc\xff\xd9E\xa6/\xc0\x1b,-7$\xbb3\xc0\xe4\xc0Pi\xca\x004\xc0`A\x8c\xfe\xdb\xa95\xc0\xd5\xf30f\xa9r3\xc0v]\x84\x88;\'3\xc0M\x8a\xf1Y?b3\xc0\xdep\xa2S\xd0\x0c4\xc0\xe7vq\xc5\xd9\x91,\xc0\x80\xbad\x0ea{3\xc0\xaf\x0fu`\x80,.\xc0T\xa8\x80\x80\xc1\xd32\xc0-6_\xf4\xc0\r4\xc0Ae\xd7\xd6s\xe91\xc0\tR\xea3\xecF3\xc00a\x7f\xaf\xa9\x932\xc0a\xf9J\xe8\\\xfd2\xc0-\x99\x02\xd2a\x8b3\xc0\xedr\x94\xd7R93\xc0\xf1\xb8I\x16\xa5\t3\xc0\xe1\xcb\x93\xbd@A3\xc0L\x86\xd2\x83s\xae2\xc0\x01\xc51sX\xa92\xc0i\xd5\xd2sw\xb02\xc0\xb5\x8c\xb6\xf3\xba\x0c3\xc0?D]\x85_62\xc0\xc7i-\xfe{)0\xc0\xd3\xd0\xb4~_\x9c3\xc0\x9b\x14"\xf4\xe5\xb03\xc0fBqX\x19,-\xc0y3"\xf8\xb5$0\xc0\x97"\x1c\x93\xd7\x823\xc0\x81\xe3nO\xbe\x1d-\xc0\xfc\xd3\xe3kW\xdf2\xc0\x03\xf6\x8eB\x89\xc33\xc0p\xb4\xd2}p\x08-\xc0G\x04\xce}\xf3\n3\xc0a\xec^\n\x8a@3\xc0\xfc+C\xd4\xc8\xde2\xc0\xaa\xa7xH\xbd\xf92\xc0xK\xdd\x08\x1e\xeb1\xc0\x88\x13F\xbd\x84\x023\xc0\x18e\x94\x83x\xd02\xc0>\x1f6\x9c\x96\x103\xc0\xd2}l\x90\xd2\xf52\xc0\x1akMFd\n-\xc0w\xeb\xff0o\x0c3\xc0\x03\x18\xa1l\xf5\t-\xc0\xd4\xda}\xe3.\xf62\xc0\x93>T(\xf1C3\xc0\r\x11\x8di+\x0e-\xc0\x1f\xc9G\xa4\x93G3\xc0\xf8\xb4AU\x9f\x9b3\xc0-\x8fR\xf1\xb6B3\xc0#\xbe\x15\xcd\x9f13\xc0\x87M\xe5\xb4#\xea2\xc0\xecW\x11\xb8r33\xc0\x8c\xc6\xee.)#3\xc0]Z\xf5@G\x0f3\xc0\xc2\xaa=i|\x871\xc0\xf8\x84\xa1\xe1\xe9\x98/\xc0@\xddv\x89\x1d\xc62\xc0\x00\xd2\x1a=\xd2\x0e2\xc0\xca\x93x\x80i\xe41\xc0:\xf5!\x19"\xa43\xc0*.Xi\xd6\xc11\xc0#I\x03\xff\xef\xff2\xc0\xe7\xf2N\x0f#\x113\xc0 \x8b\xdd\x03U.3\xc0\x9c\x17\x1d?\x9f\xa4/\xc0[\x99+\xd9\x14Z/\xc0n*\xed<\xe1&3\xc0\xde}\x8e\x92\xd7\xf22\xc0&\xfa^\xec\xc2\x913\xc0\xd6\x95\x06\x97y\xe32\xc0\xa7\x08NP\x8f/3\xc0\x86\x98\x85g\xb343\xc0\x81\x8d\xb1\x04\x92\x053\xc0\xb8DP\xeb\xbe\x023\xc0\x9c\xb7\xde\xac\x83\xd52\xc0\n\xe1\x82\xa5\xe3\xd92\xc0\x86\x13\xc9*\xc6\x873\xc0\xb4\xbe!\xa4\xff\xe92\xc0x\x1cA\xe5\x1a\xf2*\xc0N\x1a\r\xd5iE3\xc0rq\xcf;\xd3\x993\xc0\xed\xc1\x84\x0f3\xdb2\xc0\xbcE9\xed\xb8\x023\xc0\x1bz\x9c<\xbb\x1a3\xc05\xcf\xaeo\xd0\x134\xc0\xa2S\xb6kx\xf22\xc0\x94U\xa2\n\xc1q*\xc0\xb6\x8a\x1a\xef\x9b32\xc0#\x12\x8f\xe8\x0e\x8d-\xc0\x85\rf\x1d\x06Q/\xc0\xe0f\xef\x06\x0b82\xc0}Nu\xec\xa9\x1c3\xc0\xd1\xfc.G\x8fJ/\xc0@\xc9.\x1f\xc6l4\xc0\xff->\x0f-\xe42\xc0#\xae\xc6s\x12\x033\xc0o\xd9\xc4\x89\x14%2\xc0\x19\xee\xcc\xf2L\xe42\xc0\xa6\x16\x87):\x91*\xc0\xec\x9e\xdb*L\xd61\xc0\xdc-\xdf\x1d1\xda2\xc0\x0bq\x10Q\xa6\x85/\xc0\xef\xf3\x1b\xcb\xea\xe52\xc0\x18}BGN^/\xc0\xd6[\x16\xddo\x1f4\xc0]7\x81\xd6\xfa\xc6-\xc0\x8d\x1e\x18~\xe7\xb9-\xc0\xa8\x15?\xc5bT-\xc0\x08\xa7\x8eW\x8de/\xc0<\x940D\x01\xd1-\xc0\x9b\xfe\xe4Gi\xc31\xc0\xff\rE8-\xe92\xc0w\xa0~\x99\x7fJ-\xc0\xc2\xf0kc1\xbf-\xc0}|\xdf\x8b\x1e/3\xc0\x027<C\xcc\xe03\xc0\r\x15^\x0f\x8f\x98.\xc0\x94B\x8ay|\xfb3\xc03\xaf5q\xe0w4\xc0\x10\xdf\x11\x08A\xbd1\xc0\x7f/\xf4;t\x9f0\xc0"!\x9bJ\xdb\x1e4\xc0\x9c)\xe8\xa6)\xfc2\xc0IY\x89\xb3N\x1f3\xc0\x98ao\xb3\xb6 4\xc0\x9b\xe5\xdbp\xbf\xc23\xc0\xdb\xcd\xf9\xd8\x94\xd23\xc0ZU\xfco/\x013\xc0\x04?\x03i\xaf\x054\xc0\xfbLV\x93}\xdb3\xc0\r\xb8B\xdc\xe5\x174\xc0Q}\x9c\xcc\x9f\xe72\xc0\xc6\xfdG\xa5\xc5}0\xc0\x9eTG \x9a\xcb3\xc0\x97\xf8|\x8d\t!-\xc0\x97\x19X\x1a\xcbp2\xc0\x85+M\xa9z12\xc0\xfe?[\xc9R\xe53\xc0\x839*\xfa\x88\x1a4\xc0\x85\x119\xa0O\xf02\xc0\\i\x1f\xd4\xd8[.\xc0{\xe2d\xff\xf9\xbd1\xc0EFP)\xae\xc93\xc0\xe6\xd0\xa7\x89\x8e\xac2\xc0\xe2\xb9\xcbe 53\xc0gzbUga2\xc0\xb7TBYFm4\xc0\xa3Mv{\xa9\xad3\xc0!\xce\x9f\xad8\x1e2\xc0\xcfN"\xbfv\xe91\xc0\xec\xc3\xe1\xf3\xd9\x044\xc0\x9ax^\x92\x12\xca1\xc0W`\xc9\x14\x1b6.\xc0\xdbb\x08\xbf\xd3*3\xc0\xfe\x01\x03/D\xd22\xc0V\xf5\x00Q\x9ff2\xc0*\x06\x102a\x1d3\xc0\x97\x08\x07\xbdL\x862\xc0\xeau\xfc\\\xd2\x034\xc0\xbc\x89d\xea\x08Z2\xc0Jr#\xca\xe873\xc0P\r\x89\xdcp\xc13\xc0j,-\xfd\xce\x952\xc0s\x8f\x8d\xf2L\x1e3\xc0(x75\x1e\xb43\xc0\x02\x13\xf3\xc0R\x88*\xc0\x0b\x0f#r%\xbe.\xc0l\xe3\xf6\xc4l`/\xc0<\xc0\xe5\x8ciu/\xc0E\x9e+\xe3 32\xc0\x9c\xe6\xd3<\xea\xfa1\xc04.\xad\xdd\xedM4\xc0X\'\x1bR\x99x4\xc0@\xed\x87Gc\x993\xc0\x95GI\xfdPZ2\xc0vJkS\xa4\x903\xc0\xac`!r\xf5\xb82\xc0s\x9f$Q\x8c[2\xc0\xbf\x1d\x06\x8fY\xdb-\xc0\xbb[D3\xa8x-\xc0\xa3\x037B\xf0\xf10\xc0\x82\x0e\xc4\xdc\xb3\x1d/\xc0\x99\x93\xac\xb6m\xae3\xc0\xb5\x9e\xack\xd8_2\xc0u\xfd\x8f\x8c\xc5O2\xc0h\x9f\x8a\x8cO\xdd2\xc0\n\xa28\xa1{W2\xc0%\xd8\x98\x88\xf6\xf12\xc0\xd0\xd7\x1e\xd4\x8a54\xc0[\x1a^ *~-\xc0f\xd5\x95\x0b\xd6\xc22\xc0\x02\x14}&\xd9B/\xc0\xa32_\xe3b\xc53\xc0\xd1f\xce\x9c\xe2T2\xc0"\xc2`\t\x18\xfa2\xc0\xf1\x92\xa9\\\xcb\x020\xc0\xc0\xeb5\xf47o2\xc0\xe9\xb9b\x15\x8a\x96-\xc0\xdb\x86\x96\x0b\xcc\x8e3\xc0<F\x9eU\xec\x9c1\xc0\x08o\x15\xf6\t\x022\xc05\xd5$\x03\xca\xf5.\xc0\x0e\x13\xb0\xfd\xdf!2\xc0\xc7\x0f\xa0<\xb7`/\xc0\xabv\xc0\x07\xa1\x1b2\xc0\xe2\x0b\xf2\xcc\xcf\x153\xc0\xeb\x109\xa1\x17\x123\xc0y\xd4\xb6\xca\xfd\xfe3\xc0\x817$%\xb0\x7f1\xc0\x9et\xe4ba\x062\xc0\xaf0\x0b\x9c\rG/\xc0@\xb0*\xd2B\xe22\xc0\x9d\x88\xb2\x92\xb7W2\xc0k\x8f\xae\xd8\xd3{2\xc0\xaf\x07\xcd\xd1\xf3d2\xc0\xb7w\x88\xe2FQ3\xc0\xf2\x7f\xf7q+p3\xc0i\xec)\x14\xfd\xd9.\xc0\xfb\x03\x16\x05\xe5\xe61\xc0z\xb5\xa2:(\x9c2\xc0\\G\x9a\xef\xdc;2\xc0\xfd1\xe7\x9f\xbf\x0f,\xc0X=8*wd2\xc0\x0b\xca\x8e\xef\xf0i/\xc07\x10\xed\xd3\xcf\xd73\xc0\x13\xca\xde?\xf4V3\xc0\n\x93j\x94\xff:2\xc0f\x7f\xb9\xf3\x0cN2\xc0\xcb\x8a\xac\x17YP-\xc0\xb9\x85\x81\x9c@\x992\xc0\xed\xdb8\x8e\x88\x152\xc08_Ltlj1\xc0\x95.\xf6\xf0Ev-\xc0)\x885F\x02\x1a4\xc0k\x12\x93\xaf\xfb.2\xc0\xf9\xe4\x9cr\x9c\x15-\xc0|\xbd6\tcO4\xc0W.\xfbL\xa2\xc94\xc0t\xa2\x0e3\x9f\xf42\xc0\xa0\xff\x95\xdb\xe8\xa2.\xc0\x9b\x85D\\\xd4\xde-\xc0\x1f\xcdW\x8d\x0e*4\xc0\xb7\xb2\x18\x1eiU2\xc0r\x99\xa21\x96\x8e2\xc0C\x81\xe7\x02\xbe\xbb2\xc0\xf5?\xda\xdd\xd7$2\xc0\x88\xb4\x06O\x99\x802\xc0\xcf\x06\xa4aF\xad2\xc0j`\x85]\x03\xe72\xc0\xc6\x92\x91O\xde-3\xc0\x05ot\\\xa4\xdc.\xc0\x8b\xc3\r\xde\x08\xcf1\xc0\xcdD\x8c\x95\x8eU2\xc0=\xb0\x98s\x16\xb81\xc0\x92)\xe9!\x18\xc03\xc0\x03&f\xa2\xc0\x8c1\xc0\x88\x9d\xfb\xcci%4\xc0\x90\t \xc5\x19N2\xc0\xbb\x8b\x11\xd5\x86\x90/\xc07`B\xce?\x01/\xc0>+\xb8\xb1\xa4\x053\xc0v\xe0\xd1bJ22\xc0\x96\xb3\x99@3\x8d3\xc03\x94J\x0etK4\xc0<\xf0Y\xc5Ks0\xc0\x03.\xb6\x12\xc293\xc0%d\xad\x17\x8f~-\xc0M\xb5.\xb0dk3\xc0]TYm1\xdb1\xc0\x89\xdc\x9b\xc4\x08g/\xc0\xfb\x84%\x87\x89\x932\xc0DBF\xb4\x03D4\xc0%v\xda\xf41\x06(\xc0LC\'\x90&/3\xc0C\xca.\xa6*\x0f2\xc0<? \xf9Y\xc74\xc0\xeb\t|T\x94\xce-\xc0\x8a\xff-\x87\x0c\x173\xc0\x94VZ\x1b(K3\xc0\x122!5\x12K3\xc0\x0c\x94\xb1J\x84\xc82\xc0"\xbe@\x7f\x14\xf6/\xc0\x9aX\x00\x0b\x07\xf4*\xc0b.\xb6\x0e\xfa\xa7/\xc0\xd5\x94g\x0c\x81\xa7.\xc0\xf1v\xab~K\x87/\xc0\x00`\xf9\x08\xc0\r3\xc0\xb8;\x8axm\xd5/\xc0\xa5\x07V\xf3\xfaB+\xc0&$\xcf\x0c+\xb63\xc08S\xa2pR03\xc0\xb1$k\xe7\n\xfd2\xc0\xaa\x93\xd9Ny\xb0-\xc0z\x8an\xae\n\x811\xc0\xdc\x00\xf4\xff\x93\xaf4\xc0\x95\xacK\x98u\x00,\xc0F\xc9{\xcb\xd9\r2\xc0\xe8\x1b\x1dI6\xb11\xc0<i$\x91\xe0\x043\xc0V\xb02\x97`\xd80\xc0]gk\xc9\xe9\xe51\xc0@>\xa1\xb9\xa6-3\xc0\x19\x86H8Y<.\xc0\xf4\x830M\x9e72\xc0\x99\xd6q/n\xbf3\xc0\xa2\xedEx!\xb33\xc0\xc2\xac(S\xd9+0\xc0\xde\xa3=D\xfd\xe31\xc0\x9c>\xe2{\xb562\xc0\xf6@Q/\x89\xd73\xc0H[Q\xcc\xb8\xb73\xc0\xe4\xda\x94\xcc\xd5\xd62\xc0\\T\xf1\xa8x\x19*\xc0t\xd5\x83+\xac\xa12\xc0\xf5\x0e4\x89\x8a\xf21\xc0k\xf5\xa8M\x14\x86.\xc0\xc6k\x80I\x1e7/\xc0\xe2L\x115r\xfc1\xc0\xc3\xb5\xd2iK\xf12\xc0\xbe\xe94\x9c\x0e\x1b2\xc0#\xa6\x11\xf0\xf2\xcf1\xc0v\x13B\xc4\xda.2\xc0\xdc\x1f\xcawXt*\xc0\x16\x8d\x10T\xd1m1\xc0\xa93\xcfw\x0c\xde2\xc0\'\xe7\x83\x07\x84\xf81\xc0\xdeN\x9e\xd9\x10*3\xc0:B\xef\xebI\x82/\xc0E7\xbbW\xfc\xee1\xc0\xbfO\x8e\x9ea\r3\xc0\xa0\x1bd\xd6\x1e-3\xc0#\xb6\xa25\xb6\xe32\xc0\xf7\x1c\xdd\xe9!\xe33\xc0\xe8\x882\x9f?\x153\xc0 _\x80H\x1d`3\xc0\xa0@\x9f\xb9\x02i3\xc0\n\xbfR=\xc9\x8f-\xc0\x0b\x8a\x085\xf4\xd0-\xc0n\x14-,^~-\xc0\xa5\x1a\xde\x86\x08\xb41\xc0\x86Y\x05Es\x99-\xc0d\xc1\x81\xf7\xda\xa91\xc0RY\x9b\x97\x19\xfd3\xc0\xdd\xd0C/\x18\xe4.\xc0\t\xdbDz@\xdc2\xc0\xafl\xd1\xac\xb6V-\xc0,y\xde`\xe5w/\xc0\xb5\x89\xcc\xb7\x15\x033\xc0\x91\xbd\xe1_U\xf32\xc0Fv\xd3\xe0\x8cl/\xc0o\xb0ej\x92\xbc-\xc0tB \x1a\xa3\xe42\xc0#\xbc\xb24q\x133\xc0~\x06\x1cj(s-\xc0\xd1\xe0dJ,\xa9/\xc08\xbb\xd2\x99\xea\xe52\xc0s\x02u\x88\xfb\x8b.\xc01:\xb4!*\xe82\xc0hY\xdbUU\xef2\xc0[F.z\xba\xfe4\xc0\xe2\x9a\xed\x0b\x1f\x83-\xc0$\x19=\xbc\xf8\x0e4\xc0\xbb\x8d\x95\x86\t\xde1\xc0E\x86<2#\xa01\xc0\x10\x1fJq\x03\xe82\xc0\xfc\xc3\xc4\xe0\x84\xd52\xc0\xa4\xcf\x83X9N1\xc0F\x17(G/\xf12\xc0\x9bm\xf6\xca\xe0\xc91\xc02\xf2\xf9t\xcc\x8d/\xc0z\x925\xb2\xa1\xe34\xc0T\x05\xa6\t\x99\x142\xc0\xa3\x95:n\x15\xc84\xc0\xa2\xb1\xa9Op\x9c/\xc0Y\x94\xa3\x13\x16:2\xc0\xa4\xdc\x85\x0b\x95}1\xc0\xb2\xd8\x8e\xb3?\x931\xc0\xc4\xab\xd1q\x19A2\xc0\xbd4\xa0>u\xf42\xc0\x90@\xd1#\x87\x1a0\xc0\x83\xa5\xa0\r\x0f\x993\xc0\x14\xb51\xa0\xe0\xd5.\xc0\xce\x87y\xde\xf7\xe72\xc0\x01\n\x8a\x01\xf8\xb5.\xc0V\xc2@2\xbc\xf2/\xc0d\x01;\xd6w\x822\xc0\xba\xbevp\x82\xe42\xc0q\x07\xda\x86C\xdc2\xc0\x97\x90\xff\x9fc\xa8/\xc0\x9a\xd5\xb4LA\x033\xc0\xcf\xe3\xac\x83R\x872\xc0\xf9\x1c\x94\xbd{\x193\xc0\\\x19\x85]U03\xc0L\x03K\xaa\xda\x072\xc0\xc9\xfaq7y\x943\xc0\xca\xba1\xa4~\xf22\xc0\xb5\xddWJy\xfa1\xc0:\x06\xcct\xef\x033\xc0|&b\xbd\xc2\xdc2\xc0\x8f`n\xdd\x8b\x173\xc0\xb6\x8bu"\xe9\xae/\xc0\x92\xdb\x82\xc9\x8f\xe42\xc0q\x13\xb9\xe1\xf1f0\xc0\x9f\xbe\x8b\x1c<v3\xc0\xb5\xdc\x92fc&3\xc0\xc8\xa7\xd0\xb5\x94/3\xc0\xf9\x9d\xedsZ61\xc0"\xc6gc5I3\xc0\xc4\x00\xa2\x139\'3\xc0c\r#\xea6\x073\xc0a\x87\xb0\x9a\xeeG0\xc0\xd9\x18\x0b\xcd g2\xc0\x8d\x83\x8c\x12uI0\xc0^y\x8e\x99\xbc\xc21\xc0\x14\xf5\x98\xdbn>3\xc0/\xa2B\xe2\x15z0\xc0\x9f\x1c \x83\x1f\xb72\xc0\x17`Y\xda5I0\xc0\xc4 \t\x81\x88K.\xc0\xa2)\x9e\xfa\xba)3\xc0\x065`\xc2{!3\xc0\r\xb9^\xde\x90\xba2\xc0\x15a2\x9f\xccD3\xc0\xcf/\\\x05\xe043\xc0\xdfx\xdb\x15\xdfE3\xc0\x81HlB\x81\xdb1\xc0\xa7\xb5\n4\xa3=2\xc0\xfa\xf6\xbb.\xd8\x862\xc0#h~\x1c\xfd#3\xc0Qlj\x8c\x1bi2\xc0\x87\x94\xceS\x10\xf32\xc0\x7fI\xa7\xe5O23\xc0\xc2\xc8\xd1\xb2J\xa61\xc0\xe9S\x0cy\xc4\xd40\xc0\xd9*\x90\xa2\xca\xba0\xc0\xd6\x97{2\xcf\x831\xc0\xa2\x81E\x9e\xf7\x9a3\xc0T\x11\xf61T\x1c4\xc0X\x89\xcd\xeb\x13(4\xc0\x14\x13Td\xfdl3\xc0\x90\xe7\x80\xa2\'\xc30\xc0\x0c\x00)\x16`\xa21\xc0\x02\xddf\x85m\x903\xc0\xed\xfb\xc6\x8cq\x154\xc0O\xc8\xd43\xb0\x123\xc0\x8a\xf6CFID3\xc0d\x88\xf09\x19\xba3\xc0\x06\xa5Eqp\xb31\xc0\x8f\x9c\x07H\x80\xf42\xc03\xf1\x8aA\xfe\xb82\xc0\xd0>\xde\x9d\x81G3\xc0\xac\xc2\x189\xae*-\xc0V\x16f\xbbj\xfe1\xc0\xf1\xda\x1c\x90\\\xb83\xc0R\xcd\x9f\x1fGj3\xc0\xb5\x8f\xcc&O\xfb1\xc01\xd8\xff\xd4\x1c\xf72\xc0&\x80\xf2\xb3\xa5\xd12\xc0I\xd2xF\xd7\xbf2\xc0B\xf3:\x87\xad\x044\xc0W\xae\xfe\x85Z\x8e1\xc0\xb3\xfa\xbe\xe3M\x033\xc0\x02\xe9\x0c#5=/\xc0\xd1\xb1\x92\xbf\x89\xca1\xc0\xeeU\x01\\{-/\xc0^\xf8\xd2\xd2\x07\xf43\xc0\xfd\xcf&\xbcQ@3\xc0\xdc\x03\xff\xbc\x90 3\xc0\x97K\xa6\x8bv\xf42\xc0\xe1\xe0\x01\xf33\xb82\xc0e\xb2\xc65\x89+3\xc0d\xcf\x88\xe7\x1c\xef3\xc0<\x9a\xb6\xff&Z4\xc0\x11Pg\x13\n\x16-\xc0n8x\xbd\xda/(\xc0\xabp\xc4a\x96\x192\xc0>\xf7U\x8e\x7f\xd52\xc0\xaa\xef\x84\xc2\xb4\xb82\xc0\x96g\x9f\x1aQ\xec\'\xc0O!L\xa0Ce2\xc0c\x81\\\xcf`Q3\xc0\xfa%\x82I\x0bh/\xc0f}W\xd1\xa7a2\xc0\xd6j\xfb-&g3\xc0\xaf\x94\x90|s\xae2\xc0\xa2\xf3x\xc13\xd32\xc0\xbd\xfc\xccH-\n3\xc0n\xfdn>\xeb.2\xc0y\xd5\x1eep\xd22\xc0\xf3~Z\x90P\x07/\xc0~\xc8\xdb\xa4\x8c\\/\xc0?\xe7=\xf6S\x0f3\xc0&+V"(\x9f2\xc0\x11\xd8\xc8\x128(/\xc0\x8cp\xe9\x92\x96\xcc2\xc0H\x1a\xaa\xb8\xdb\x8a3\xc0\x9d\x12\xca,}\xb3.\xc0\xb8g\xe2\xf2\x90\xdc3\xc0\xfb\xa7\x0f\xad\xc963\xc0\x180y\xf0\x97\x003\xc0\xca\xdfl\x8a\xa2\x932\xc0\x14kw\x8d\n\xb62\xc0)$M\x8c\x1f\xb82\xc0\x80`\xfd\x03\x9a\xe72\xc0\xca\xd4M\x17\x13\x9d\'\xc0\xd0\xc9}}i\x973\xc0\x05\x08CD\xa0\x962\xc0T\xbe:\xa5\x82\x003\xc0\xe3x\xff\xf1k\x053\xc0L\x06\x17\xa9\xdc\xae3\xc0\xff\x11\xee\x01Z\xc32\xc0\x85\xa4n\xdd{\x973\xc0\x1d\xc9\x1ca\x96\xa6\'\xc0Ew\xe9\x0b5\x82/\xc0\xc0\xcfm\xfd3\xd72\xc0\xf3\x90)\xde\xfd\x91.\xc0\xc2D=a\xab\x923\xc0n\x12h\xac}\x183\xc0,\x0b+\xcaU\x1b3\xc0\x82\x13q=\x8b\x133\xc0+6EY\xb6e2\xc0p.\x90\xfe7\x122\xc0D:\x0csT\xfd1\xc0\x7fG\x07\xe6\xf1^2\xc0n6\xf3Yu\x0f2\xc0\xbd\x94:\x01\xf4}3\xc0\xc8%\xf8\xec \x192\xc0\xebh\x81\x8f\x97\xe82\xc0x\xe7~U\x86\xf32\xc0\xdc>\x11\xd2,^.\xc0U\x05\x87\x8b\xba\xe00\xc0$U\x96\xe1\xfc\xfb3\xc0\xc5$\xf77~s3\xc0{9\xb3\'\x0c\n2\xc0\xd1x9\xe6\xf6\xba3\xc0\xa0\x1a8\xd8S\xcb2\xc0\x91W&\xcf\xba\xee2\xc0N\xc1TK\x83\xfa2\xc0~_\xc0g\x95z.\xc04:\x92\x8a\xdd\xed2\xc0&+ @\xbdu2\xc0\xe5\xb4\x88f\x04j3\xc0\x82l\x82\xee\xd4\xf32\xc0ju\xc7\xc3+\x112\xc0aqV\xcd\xe8!3\xc0\xd0\x82\xc5\xb2\xe5r3\xc0\x93\t\xe7\xa9\xbbx3\xc0=w\x9dM\xfc\xbd3\xc0\xc0S\xc4z\xab,2\xc00\xaa\xea\xea(H2\xc0?+<u#m2\xc0un\x04\xe3\x11s2\xc0X?\xae\x88zY2\xc0\xb2h\xbe\x06\xcau.\xc0l\xa5\x9e\x87w`2\xc0\xa2\x02\x02\xa9\x18\x182\xc0\x8e\xdaM\x18\xd8\xd12\xc01\xd9\x8co\xa8Z2\xc0\xf3\x13\xbc\x9cyj2\xc0\xcd\xde&\x0f\x01\x014\xc0\xcc\xd6\x80\x03\xb7`2\xc0\xfb\x1d\x9e\x1f\x82\x112\xc0r\xb0\x8b\xa2\xb6\x0c2\xc0\x1a>\x90H6\x0e2\xc0\xea\xb3\xda\xf6\x17\x1d2\xc0\x9d\xc3%\xc9\xe0\x0e2\xc0\xdb\x1c\xfe`\x01\x042\xc0\xdbG*\x1b\xbb\x163\xc0\xf3\xda\xc1$,h2\xc0\x9e\x01\x8b\x00\xce\xdd3\xc0)\xe3z\x17\x1c\x0f3\xc08S\xee\xac\x92@2\xc0,\xc2\xd9=\xa02#\xc0&\xdd|\xdaUd-\xc0\x1cX\xaedX\xf52\xc0\x92Q\x90\xff\xdd\x81-\xc0\x07u\xe5\x0f\x1eG2\xc0iU\x9b\x92\xde\xf52\xc0c\xec@\x90\xdeX2\xc0\xbb\x13\x1b`\x9ba2\xc0\xff[E\x99\xc1\xc23\xc0\xa0QC~^\xda2\xc0\x0eq\xf9\xd1\\\xe72\xc0\x81\x0b\x80;~o3\xc0L\x1dh7Q\x022\xc01s\xfb\x10\xb0\xd61\xc0\xd6^\xe1B\xa2\x043\xc0_\xd7m?\xa3\xf91\xc0\xb3L\x8d\xa9%j2\xc0?\x9f\x14N\xc1\xa92\xc0\xfb\xc9\x7f\xfeK*2\xc0m\xa6\x83K\x93\x162\xc0A\x84I\x8d\xd4\x112\xc0\xc3\xd2\xba\x8e\\\xca1\xc0\xfahb\x9a\r\xcf3\xc0\xb3\x1d\xd5\xe9\x1f$3\xc0C\xf6Q[\x10\xb53\xc0F\xebJ\x93\x10\x0f4\xc0{\xbf\xd1\x968\xda,\xc0\xf9\xba_\x97\x1d\x9e2\xc0\xdd\xd7\xf5Js\x9f/\xc0u\xa2\xd3O\x15\x873\xc0\xda<"\xacp53\xc0\xba\x0eBI\xae\xc21\xc0S\xff\xe579s-\xc0\x1a\xed\x0c\xa9x\xf0,\xc0\xa8\xe2\xd0N\x81\x0f3\xc0\x0c\xa9]\x8e\x86\xe71\xc0~S\x1c.\xf6\xa62\xc0-s\xdd\xef\xd3\x032\xc0nW\xb6F\xac\xf81\xc0J\x03\xdb\xec\xdc\xf8,\xc0Y\x1b\x90\xcf\xd2\x981\xc0\xa0\xe7\xb9\xdc\xbc\x173\xc0\xafz\x16\xaa\xc6\x052\xc0\xeb\xde\xf5\x08\x8f\xcd,\xc0\xbf\x0c\xcc\xca\x18\xea1\xc0\x0f&\x13\x0e)\x8e2\xc0\x9d\xd9\x9b\x15\x0e6/\xc0\xbd\xcf\x15\xbf\x03\r3\xc0b&7\xae\xe9\xf72\xc0\x00=8d\xcf\xfb,\xc0@\xcaA\x02\xd2\x0b3\xc0\xd4\x04\x13\xb5e?3\xc0\xd4\x19+f\x12\x0b5\xc0z\xdc\xfa\xf7\xeb\xdd3\xc0J\x97y\xb2\xac\xe94\xc0\x1f*\xcfm$\xa93\xc0y\x8em\xce|\xe52\xc0\n\xca\x11\xe5\xd9\xeb1\xc0\xec\x84U\tY\xed,\xc0\x16\xff\xfd\xb3T\xcc2\xc0\xcc\xb4:(j\xdb2\xc0\xf2u:\xa3[\xe71\xc0\xf1\xc5i\xac\x8a~0\xc0~\x83\x8fs-\xd23\xc0\xa5_q\xfaZ\xf52\xc0&+\xb8")\xb40\xc0n\xb9_\xe9\xf5\x053\xc0x\xae\xbc\x13\xad\xee2\xc0A\xc5\xf7\xa6Xk2\xc0\xd3\x0b\xe9?\x84\x110\xc0\xab+>{\x86\xfb/\xc0\xc3\xc67\xe6\x10\x1d3\xc0\xc0\xbf\xa7\x9e\x93\x023\xc0!4c\xe4a\xf83\xc0;z}\xbdf\xaa4\xc0\x1e_\x9e;*\x1c3\xc0G\x9d\xe8\xa5\xba\xb34\xc0\tA\xb5]353\xc0:\xe3\xd4\x9c\x8cn.\xc0\xd8\xeb\xedG\xca\x153\xc0\xa0\xc7\x7f\xf4T\xa2+\xc0\xe4\x87\xb9\xe5\xe3\xd54\xc0D5\xfa$\x15c0\xc0\xbe\x87\xa2\xedj\x0f3\xc0j\x94\xb7\xfe<\\0\xc0\xcb\xdad%\x07\xd23\xc0.\x89\x94W\x03 4\xc0\xeaB\xa2\xd8\xcd\xb8+\xc0o\xaa\xdf\xc0\xbb\x1a4\xc0\xa6\xf6$"\xb6b0\xc0=\xf2t\xcei^.\xc0.h\xb6\xfb#\xb24\xc0Z\xb0\xb0\xb8;\xfd3\xc0\xac\xef8B\xab\xd40\xc0l\x86K\xa9\x1e\xbd0\xc0\x13\xfcy\xb3\x08\xf82\xc0l/\xe3q\xc8\xfd2\xc0\xc5\xd8\xf3\tl\t3\xc0\x0c\x88\x8d\xe5\x14\xd43\xc0\x00J\xdb\xd0\x84-3\xc0Sm\xb9\xdb4\x183\xc0\xc6\xb3\xe6.,\xd63\xc0\x91\x90\t\xa1\xe3g1\xc0\x83\x8d\xe8\x86\x07\xf42\xc0%w\xafO\xb0\\.\xc0\xaf2\xd8\xec\x12%3\xc0\xfcs\xce5\\\x002\xc0\xa7E\xc9\x96\x0e\xf01\xc0\xa9\x9d\x8f\xd2\x91\xdc1\xc0\x07\xd2\x9f\xf0O\xd71\xc0\x92\x88H\xf0l!3\xc0\xfdM\xb4\xb8Z\xc31\xc0\x14\xa2;\xcd\xb7\xef1\xc0\x83]y\x1c\x82\x96+\xc0N\xcdK\x05\x1c\x112\xc0gqdi\xe9\x1f3\xc0\xe5[?\r\x9c&1\xc0m\xef\x84\xa1\x8c\xf01\xc0\x16\x0b\xf57B\xc84\xc0\xba\x0c\xca\xa8\xe1\x042\xc0i\xce4p\x91)3\xc0Y@\xf8PU63\xc0\xbcw\n\x83\x16\xbd1\xc0sL\xd3\x85D\xb24\xc0\xc5-\xa1/\xa2U2\xc0ah\xaa\x07\x9f\x1f0\xc0#o7\xebd\xd12\xc02\xc8\nC\x11x4\xc0\xfff\xa5\xbe@\x1f0\xc0a\nnj\x18E2\xc0.U\xd0\x0ft}/\xc0\xa2\x92a\xd6\xe1(1\xc0\xfb\xefc2\x18_/\xc0z\xcb\xb7\xfe\xa9\xa5/\xc0\xcbf\x9bm\x95\x1f4\xc0\xc9\x99;\xae\x02\'0\xc0\x81q\xa42\xa4\x0f2\xc0\xae\xe8\xad)\x16T1\xc0+\xb0mB!03\xc0\xce)\xb0\x8b3\x0c.\xc0\x19D*..\\2\xc0[3\xf3\xc7\xce<1\xc0\xf0xk\x9a\xba23\xc0r)\x1c\x93OA2\xc0W(\x01\x04*\x1e2\xc0\x13\x17\x0f~\x99\xd73\xc0>X\x9ed\x05v-\xc0\xa4\xc4C!s|0\xc0\x86qH-c\xd01\xc0\xb65\x18\xdcR\x7f-\xc0\xbd\xbdP\x1b\xf6\xfe1\xc0\x96\xb53\x1c\x01q2\xc05+,\xf4.&/\xc0\xa1\xe9\x1e\x15s\xd4/\xc0:}\xb0G\xb4\x004\xc0\xc1\xea\x11\xb3]\xf83\xc0>v\x817\x1b\xda2\xc0}\x07\xe4b\xa4*3\xc0(_\x95C1t0\xc0\t\xd2\xee\x8dpb+\xc0\xa0\xa9\n\xb1\xceQ2\xc0B\xeau\x91\x9eQ3\xc0wx8q\xc1M2\xc0\x0b\x8a\xfa\x881\x154\xc0I\tm\xf0\xa5\x0c,\xc0\x10\xb7\xaf\x95\x9aZ2\xc0\x86nAn\x9b\xfa3\xc0\xfd\x94\x16(\x99F2\xc0\xeb\x8c]\x8a\xca]2\xc0s\xce\x0cq\x9a\x133\xc0\x958\xff\x1fO\xba2\xc0\x19p\xf0\xbat\x084\xc0\xd1\x9b8\xea\xed\x9f2\xc0m\t\x16\xfb\xd8z2\xc0$\xb6\x01!\x96S2\xc0\x92\xa60D\xf6\xff3\xc0\xd3S\xdf4T\x1c2\xc0~\xe4|V\xc8q2\xc0L\x9e\t\xb7\x7f02\xc0\x82\xae=\x1b\xc4!4\xc0w\x08\xb4\x069\x1b4\xc0k\n\x8c\xc2^P4\xc0t]\x84\xe7\xbc\xca3\xc0[\x7fC?N\x0f4\xc0\xedwn\xa0\x82Q2\xc0<\x1e@\xc4\xe0\xcd0\xc07\xb62\x15UN4\xc0l\xd5\xdb\x94$\xf41\xc0=\x16f\xa0\x14\xc42\xc0D\x10Pl\xa3\x0f-\xc0yn\x9b\xc5\xb3&-\xc0Of\xad\xb3U\x8b1\xc0\xe7\x9f\x02,\xc7\x033\xc0\xa3\x05\x14\x019\\4\xc0\xcf*q\x1f\x90B/\xc0\x1e\xe6\xb5Rj\xae3\xc0HQ\x87^\xc6d/\xc0\xcd+\xa2\xe2`\xde2\xc0\x87\xaeFw\xbc\xfa2\xc0ub\xc7\xaa\xbe+4\xc0\x98\n\x00\xe7\x01 2\xc0\x85d]\xbe\t\x89/\xc0\x1b\xa2\xbc^\xf4\x014\xc0\r\x84h;\xbd\xbc/\xc0\xe4W\x84\xd3I\x8b/\xc0:\xb29\xfb\xe2\xaf/\xc04l\xf9.\xcc\xba-\xc0+\xb8\xec\xfb\xac:2\xc0\x00\xfeWRfP/\xc0\xe46\xd7\x00\x10\x103\xc0\x1cT\x97\xecU\xc93\xc0\xfbp\xa1v\x05x2\xc0\x87\x14\x15\x11\xee\x8c2\xc0\xbb\xf4\x18\x83\xa3Y1\xc0gu\xcbqTT/\xc0\x97\x18\xcf\x90\xd3.4\xc0*\x01\x06\x99\x04\x1a2\xc07J"\x17\xa3\xc2/\xc0\xf4W\x05\x07\xdc\x02/\xc0`\x19[\x19\xe6\x1d2\xc0d\x90K\xf3\xd8T2\xc0J\x92\x03\r$\x12,\xc0\xc5\x07-s\xbd\x862\xc0p\xdf\x85\x9b-\xc23\xc0#\x00`il\xeb1\xc0\xd1k.Xc\xe52\xc0\xe3Rw\xfa3\xbb2\xc0\x88pP0_\x042\xc0\xe7\x81\x80F4a2\xc0\xc4\xde\xa5\xfd#\xe61\xc0\xda{\xba0pS2\xc0\xaao\x1c\x90\\k2\xc0\x99\x85)\r\x7fY2\xc0\x9f\xe0NL\'\xf1.\xc0\xd5m\xc5\xbd\xc4\xdf1\xc0\x07\x9eB\x81w`2\xc0\xec\x0fW#XY2\xc0\xcc\xd9\x07\x9d\x0e\x182\xc0m.\xbb;\xdd\xd82\xc0\xd6\x86\xdc\xee\x18\xb32\xc07\xe1\xb7\x13\x82r3\xc0\x97\x0e\xc8R\xaf\xf22\xc0y\xed\x1a\xfa~\x1f2\xc0\x11\x8f\x0f\x8e\xe1\xed2\xc0\x15\xf9a(\x9e\x83/\xc0s\xad\xa6\x83\x11\xd52\xc0g\xfeSv\xd4\xf01\xc0\xbb\x0bx\x01I"/\xc0\xd2E\x84\xaa\x061/\xc0d\xc1\xac\xf3\x83\xcb2\xc0\x89\xd1\x9f?\xc7\xc41\xc0QZ\x16.\xde\x163\xc0\x90\x13\xde\xd6\xe5\xf52\xc0\x85Pp\x82f\xe61\xc0\x0ed\x99\x88\xe994\xc0<>\x08:0\xcb2\xc0XK_0>\x083\xc0u\x0f\x86\x93\xaa\xe51\xc0\x066?\x88\xcfD/\xc0\x97\x8c\xaf\xdf\xc1u/\xc0\x90\x88\x80\x9c\x10/3\xc0\x81F\x058\x0f`2\xc0.\x98\x9a9#\xc41\xc0\x19\x05\xc3J\xbf\xd82\xc0c\xd9K3\xedw1\xc0\xba\x84\xce\x1e+\x0f4\xc0\xe6\xbe\x84\xe8\x8b\xbe2\xc0\x9e\xc4\xc0\r\xda*3\xc0\x9a@\x01%=\xcb1\xc0\xb1\xf6\xf4w\xb2\xf92\xc0\xee\x11+\xf8\x96\x1f2\xc0\x7f\xb68vq 4\xc0p\x05\r\xc5O\xd01\xc0\xd6>]q\x89\xc83\xc0\x83\xf1|\xb6.\xb72\xc0\xdb\x9dpy\x14b/\xc0\x06k,\xa3\xaa\xed2\xc0I\x8c\x99\x12\xaf\xb42\xc0\x1d\xa2+\x8b\xb7\'2\xc0N4\xeb\x06T\x193\xc05\x9a\x1b\xeb\xff\xf82\xc0g\xb3,\xff\x89\xdd3\xc0lq\x1am\xbd\x153\xc0\xe5\xcf\x9d\xb6\xb4\xde3\xc0\x95\xafE\xee\xa0\xcf2\xc0\xd1\xd8\xe5v\x94\xb62\xc0,\xbf$\xfc\x07\xd32\xc0CJ)\xad"h3\xc0}\xb1\xca\xcc\xaab2\xc0\xf9\'\xa9\x08\xcc\xa84\xc0\x0c_!\xa7\xd3\xcd2\xc0_a\xf0\xc6\xf9u.\xc0x\xd4b\x1a\xec`2\xc0`x\xca\x03\xdf\xd2.\xc0\x88(v\xeb\xee\x8b2\xc0;;\xbb\xa6\xf4\xce3\xc0-0Y\xc4\x82\xd32\xc0\rR\x8b(\xb1\x154\xc0:+"\xa6\x1d\xef3\xc0%E0\xd5\x8e\xe82\xc0<\xc6k\xc4{]0\xc0\xed\xd6?\x92\xdd!3\xc0\x873\rn\x89X2\xc0\xa0\xc9\xeb\n\xe2j3\xc0n6q\xa3)k-\xc0\x15\x05\x8b\x14JH3\xc0\xb9\xc4\xe0\x96;\x813\xc0\xa1\x9f\xea]\xad\x133\xc0\x9bs:Q2\xc22\xc0\xd6pQ\x08\x19)3\xc0>!\x17\x8e[\xff1\xc0\xbc4\xb6D\x94\x872\xc0<\x93ft\xa4&1\xc0\t&.%\xd2y3\xc0\xe3\x0f\x0c\xe6u\x952\xc0ROi\x88\x8f\xe31\xc0\xa6\xbe\xa5\xde\x04\x872\xc0{\xdcu\xe2\xe3>0\xc0\xe6\xe8\x07\xbc\x9ez0\xc0\x1a.\x98JO{1\xc0\'aa\x7f<\xdd.\xc0\x05b\xcd\xd8\x8e10\xc0\x1b\xc7\xda\x82RF0\xc0[Y0\x08\xea\xf9*\xc0\x9av\xf6\x02\x9b/3\xc0\x85\x9e\xa3$\x1c\xaa0\xc0R \xca)\xb9\xbd0\xc0\xc9\xee\x1d8l\xd70\xc08V5\xb3\xe9\x005\xc0Z\x9d\xf4\xaaN\xd50\xc0\xd8\x96\x0c;\xb3?4\xc0\xbd1M\x02\xc3\\3\xc0SY\x12\xf5\x19B4\xc0\xf4xJ\'%Y3\xc0\xd7\xb9\xda\x9e6V4\xc0\x1e\x0b\xe8u\xdf\xac/\xc0\x8c\xd2\xcc\xa2\x96\xd3.\xc0\r\xf0\xb4\xac\x16\x0f0\xc0g\xd4\xcb\x9b\xdf\xa4/\xc0.\xe0;\xe8\xf6\xad/\xc0\x0f\x8eWo\xd0\x953\xc0\xef\xc2\xd3\xb1{\x972\xc0AI\xc9\x9d\n\xd41\xc0\xcaOt\x1f6@3\xc0\xe6\xfe\xbf\x9ej\xe62\xc0\xba`\x05\xbd\ti3\xc0HmuHg\x91.\xc0q\xee\x9c[\xe1B4\xc0!*\xaf\'w\x1d-\xc0\xe7r\xe4\xc2|\xc74\xc0\xa9,\x19\x19\xb3\xd92\xc0\xf9uZ\\\x9c\xe24\xc0\x8f|\xe7.\xb7\x003\xc01\xa5\x84-^\x033\xc0xR\xd3\xb8\xe7\x01-\xc0\x8aq\x8d\x13&i4\xc0\xce\xd8\x96\x9e\x18\x164\xc0\xba\x8dJ\x189\x924\xc0"8\x15\xec]/-\xc0\nI\x80~\xb3r4\xc0\x13\xe9\xffA\xb5\x9d.\xc0\x05\xe0N\xa3g\x0e4\xc0\xe8=\x01\x99\x8b\xd50\xc0\x8c2\xfa\x00n\xea4\xc0\xa8\xf8\xfd\xd1\xc3\xe82\xc0\x1b\x1e0\x80ge4\xc0\xf8\xa0\xdd\xc2\xd9\xf42\xc0\xcb\xfd6a\xea\xb52\xc0\xf7r\xeb\xf1\xf3\x8d/\xc0[k\x85\xb3d\xd00\xc0\xdd\x7f\x9b\'bo4\xc0\xc9\x06\xc2\x06\x82\xac-\xc0\x8f\x18\xb2\xfd\xf3x4\xc0H\x92\xb8\xe9!\xe82\xc0VQ\xbf\x9c\x0b\xdd2\xc0\xa4\x86E\xf1\x84\x8c2\xc0-F\x87\xfa[\xf44\xc0\xbbB}\x00\xd9/-\xc0o\xd2%\x96Q\xdb2\xc0\x01\r# o 2\xc0\x96\x81\xc1\x91*\x073\xc0\xfb\x12?C \xcf2\xc0-p\xeb\x94K{-\xc0\xbfH\xd9\x0f\xb2V-\xc08\xba\x84B\xdcT1\xc0\xe8j\xae\x00\xb5\xf23\xc0M\x00ey\x1d$3\xc0\xf3\x14&\xc67I4\xc0\x1f\xb6uu\x80\xfd3\xc0\r+\x88\xf6\x18\xfe2\xc0\xa6\xca\x9c6/T-\xc0/\x95_In\xf52\xc0h\x0f@\x0e\xb7\xbe-\xc0\xd4\xe2C1\x12\xe42\xc0A\xcf:5g,0\xc0\xf5\x16\xe5\x01w\xcb2\xc0T\xe5\xe9\xa7\x01\xdb3\xc0\xcc\x10dV\xd6\xec1\xc0\x9c\xcf1\xd7\xb9\x95/\xc0\xc5Z\xd6\xa6Ul/\xc01\xc2B/\xd8\xe9/\xc0b\x17\xe8G\x16\x053\xc0\xa9W1\x15\xa2Q3\xc0C\xb2\xdfZ\x98;.\xc0`\xc5\xbd%\x89\r4\xc0\xbd\xdb\xd5\xae\x81\r3\xc0)\xfe\xd4Y\x08\xf12\xc0\x90\x80\xd1\x94\xfb\xe62\xc0\x97\x1f/].\x073\xc0\xf9=\x05d\x9en2\xc0`\x83\x84\xb7\xaf\xbd.\xc0\xdb\xf5\x16\xfd\xc9\x832\xc0\xa8\xed\xdc\xd6v\x1b3\xc0\xccR\xdb\xda\xc1\xe71\xc0\x14\x9a\x9d\x85h\x942\xc0:u\x9d^\xb1\x933\xc0Y\xd9\xe1z\xc5\x033\xc0\x11t\x9e\xfb/\xdc2\xc0\xdf\x9cP\xf0\xe1\xcb1\xc0\xaf\xd2\xb5\x7f\x8a\xc42\xc0\x8f\xcf\xd1\xa6\xb3[/\xc0%g\x89*\x04T4\xc0N ^M\x9cR.\xc0]\xa8\xc5\xa8\x8c$3\xc0\xae\xef\xfe\xf9\xd7\xb93\xc0\xa8\x13\x1dPnB/\xc0h\xa2\xcb\xd9%\x89/\xc0\xbb\x8cv8\x87\x153\xc0\xcc\xe1*\x95\xb6\xcc4\xc0\xedv\x9c\xf9\x8d\xc03\xc0y\x820)\xb0\xc41\xc06L\xf5\xdc\x06*3\xc0\xd5,\x02&\xb5\x183\xc0\\\x983ZJ!3\xc0\xf7\x83\xb9@\xf5\x0f3\xc0h\xbd8\xcaU\xa84\xc0]\t&\xa8\xce\x15*\xc0\xb7\x12\x12\x0f\x1c\xf71\xc0^\x95%\x9dc\xe51\xc0d\x90\x8e\xf2L\x11-\xc0\xe7\x81W\xf5@#-\xc0D\xffu\t\x8fn2\xc0!\xb5\x00\x94\x8e\xf72\xc0\xc6\xe3\x91\xae\xc0\xd52\xc0O\x80\xe3\xe4\xa7K2\xc0\xbeD\xe1\xbc\x9cF2\xc0\xa5\xce\xc5\x8b4\x112\xc0\x1e\xe7\x03D\xb1\x033\xc0\x94\xe3\xb8\xcf(Y2\xc0\x9a-\xe0\xd0\xfaD2\xc0xE\xf8\xa0\xfc\xa4,\xc0T\xdb%K\x8c<2\xc0\xb6\xd2\x0f[\xb6\xf52\xc0(RA\xc4?\xde4\xc0\xba\x18\r\x05F\xc92\xc0\xc8^{\x88a\x1f3\xc0J\x03\x97\x04\x10\x8a3\xc0\xa9\xf9\x0fV)\xaa2\xc0_\xc0\xe2\x8f\xd7\x8e3\xc0\xa2\x9bh\x81\x0f\'3\xc0\x04\xbf\xd6\xcc\xff\xe71\xc0\xbc\xdf\xf4\x95\xd5\xbe3\xc0Q\xdfe\xd1\x11\x192\xc0\x844Nul\x962\xc0\xffm\xbf\xa1eD3\xc0\xe6\x010\xa0=n,\xc0+\xef\x9e\x0cJE3\xc0\x87\xbd@\xaf\x0253\xc0\x8f\xacc\x01\xbd\x012\xc0\x93xk\xc1\x9d\xed2\xc0\x8b\x7f\xa0\x11\x9f\xb53\xc0\xac.\x98^\xbc\xb63\xc0\xf5\xb1\xefA\x19"2\xc0\x80Y\x87\xc9`G3\xc0\x1f\x15c\tu53\xc0\x8c\x83*\xcc\x8d\xfc1\xc0\xc2\xd9n\xfa\x9e\x022\xc0\x9b>P\x8eD\x0b2\xc0(\xc1\xaenS13\xc0mV\xb6*\xc2=3\xc0\x8d\xbc\x9e\xa8\x7f$3\xc0\xbf\x94\xec;3b3\xc0t\xbb\xf3\xf5\x18\xdc2\xc0\x81+7\x97\xe1,2\xc09<\xb9\xd2\xfa\xee1\xc0\xf3\xd6\xcb\x00j\xe81\xc0\x03\x07\xe9X(\x953\xc0\xa7\x0b\x15N\xady*\xc0\xa6\x17\x05\x15\xff\xfb2\xc02P\'\xb3\xd8\x023\xc0\xb4/a\xd3{S2\xc0\x93}-\xdd\x8aW3\xc0\xc4\xa5\xf8\xc1\x98\xfe2\xc0t\xb41\xe0:^.\xc0k@\xc2\xb5\xb2&3\xc0C\xbf\xd2\x03\x9a\x083\xc0\x8f[\x0ba\xeb\xfa1\xc0!+Z\x8e\x80a.\xc0Yh\xb6\xbf\xf3\xf92\xc0&lu:\x7f\xd93\xc0S\xfa\xc4$W\x1a3\xc0\x08\x03\xcf\x9f\x1f\xf81\xc0(\xfa\x06\x83\xc3\xdd4\xc0P\xb3\xba\xb6\n\x0f2\xc0n\xb1\xa8\x15\x91\x173\xc0\xbc6\xdbHF\x082\xc0\x1d\xf6T[\x1d\xf61\xc0\xf7\xd2\x1b\xe23\xe51\xc0\xa72\x7f\x97Q\xef1\xc0\xf8\xce\x89\x04\x9e\x7f/\xc0C@}\xdb\x1d\xef1\xc0\xc3&%\xd4\xb2\xdc1\xc0\xd4\x10\xc5Cb|4\xc0x\xad\xc0r\x88\xab3\xc0\xdcP\xfc\xc1\xe9\x042\xc0H\x8aB\x0f\x87K2\xc0g\x11D\xd9\x11\xb24\xc0`\xa6g"\x91\xb53\xc0\xb9\xdb\x81\x9f^\xc74\xc0\xc1.\x1e\x03\xa1>3\xc0<\x96\x9fB\xa8\'3\xc0\xabO>\x08H\x96+\xc0e\xf8\xb7\\2\x183\xc0\x95\x1e\x80_x\xb92\xc0\xd2P\x8c\xbb=\xd61\xc0\xd9~G\xe3\xd2\xb34\xc0>\xbbHp\n\xdc3\xc06\xc4o\xd6\xdf$3\xc0\xd6\xe61\x04\x7f\xd43\xc0\x14\xe6\xcb\xb4A\x192\xc00\xd4\xdf@\xcc\xd53\xc0\xf2\xf46\xb8\x04\xbc2\xc0\xb4Z\x05\x94W;3\xc0D\x1bH\xa3I\xd33\xc04\x9f\xabmH\xd64\xc0\xda}\x14"\xe902\xc0\x07<\x17\xa7G\xad4\xc0g\x18+\x94\x10\x015\xc0>h\x9d>\xbcS2\xc0\x1e\x89n%r\x050\xc0\xba\xb4\xe2\x1c+\xf22\xc0\xd0\xc9}}i\x973\xc0O3\x95\xcf(\xd23\xc0\xd4\x9c\xc5dp\xf32\xc0\x88\x13cA\x85\x0f0\xc0\xf1j\x191\xc0\x1b5\xc0\xb5\xa37\xdb\r\xdc2\xc0\x80\x81/\xc10\xe8,\xc0qc\x82w\xb7\xe02\xc0\xeb\xc77\x13\xaff2\xc0%G\x03\xf9\xb4\xdd3\xc0-6\xaa\xdc_\x851\xc0:\xe8}XL\xa01\xc0\x0f\xbe\x88\x06\x1d\xcc,\xc0\x92\x1ay\x9d\x02\xf5,\xc0\xefpd\x98\xeb\xa82\xc0O\x00\xae\xe8j\xbc3\xc0#\xd9\x83\xed\x8do-\xc0\xe2\x9f\r\x97x\xf0,\xc0\xfe\'\x1d\x14\x8b\xdc1\xc0)\xdd\xb4\x8f\x0e\x9d2\xc06\x86\xd4Q"\xd9,\xc0\xc1\xb2\xe8\x80\x16\x1c3\xc0\xacE\xe6\x01a\xb42\xc0\xe5\x03Qt\xd9\xb24\xc0\xa7Xk4pg3\xc0R4\x95\x9d\xb1\x13-\xc0\xd5m\x88\x87\xc5\xa92\xc0P\x1a=\xb8\x07\xe82\xc0\xa6\xfa\xc9bSO-\xc0\x0bJ\xc1\xf0\x82\xf92\xc0:\x02\x82\xfe\x9d\x910\xc0\xb7\x85\x99\x82MN2\xc0(\xab\xbd\xf5I\x0e2\xc0\xf0\x18R#\xd5y.\xc08DL\xb5\x0c\x840\xc0\n\xd1m?\xca\x19,\xc0;\xfbL\t\x1c\x83.\xc0\x8b\x02\x9fj(\x972\xc0,\x01\xa9\xbf\t\x15/\xc0\x04\x11\x05\xfc\xcf\xb1.\xc0\x82\xf9\x7f\xda?>3\xc0\xa1w\x17\x07\x17\x9c2\xc0>\xdc\x9bB%\xbe.\xc0L\xf5\xf8L\xef\xb23\xc0h5DzS_/\xc0x\x95\xe3\xf7\x86\xf71\xc0O;\x8bh4\xf21\xc0\xac\x86Y\xd62\x962\xc0\x85$cK\x1eV2\xc0\nO\x9f\x9f\xa9\r,\xc0\x95}\xb7!;-(\xc0TW\x8a\xc1\xc3+3\xc0\xa5\x92(\x90\x04i3\xc0\xa5\xb6\\\xe0\x97b2\xc0\x12\t\xa7n\x83\x144\xc0c\x80\x0f\x9e\xee\x1f3\xc0\x13\xea\x953\x10E4\xc0\xc6\xaf\xa7\x13\x10R/\xc0\xf67#\xa3a\xeb.\xc0\xc9\x04\xef\x12~*/\xc0\xc9\xc0\x85\xa4\\=/\xc0Mf\xb5L\x97\x15)\xc0/\xd31DBj3\xc0F\xdd\xdf\xbc\x86<3\xc0\x86\xca\xfd3{\xb11\xc0\xb0\r-\x8d?q/\xc0atY#`\xa21\xc0\xb5\xb28\x87\xba\xd50\xc0e\xf4\xfe\x86\x9c\xa41\xc0\xb6\xee\x14\xae:\xcc2\xc0\xe7>\xf9U\xd3c/\xc0\x08/\x95\x83\xaaW3\xc0\x0c]\xb2\xe9\x1ag2\xc0\x9dCV9\xb7\xb62\xc0\xcf\xdeD\xba\xa9>3\xc0\x04\xa6\xe5zxJ3\xc0d\xa6\xa6\x8d|F2\xc0;\xf7\x0c\x86p$1\xc0\'U\xf1\x933\x14/\xc07\x97\xa5v\x17\xa9/\xc0\xa2!\x90\xe3W\xee1\xc0\xd1\xa6\xb1\xe7N\xf02\xc0\xa0\xcb\xc2\x84S\xc72\xc0\xc8\x9a\xd5N\x7f\xe32\xc0]IF\xa2\xdf\xfb2\xc0\x8d\xd8W7\x0fH2\xc0\xd4\xb7\xac\xf3d\xf71\xc0\x9e\xb81\x90]\x852\xc0\x8e\x9c7?\x10\x193\xc0\xebm\xc6\x05\xd9\x022\xc0\x92#\xda\x1c\xd3\xbb2\xc0h\xd7\xd7)7\xf72\xc0!py\xeb\xea\xd7.\xc0\x11[\xbf\xfeH@2\xc0\xb7E\xfb\xdcT\x1a0\xc07W(e\x00\x88.\xc0\xcf\xbb\x07\xd9\xdd\xfb,\xc0\xa0\xb7\x9a\x08o\x0b2\xc0\xef\x18S1\x9a{1\xc0\xae\\\xeb\xb8\xedq1\xc0g\x98{\xb4.]1\xc0\xb6\xc5\x89\xa3\xb6P1\xc0\nr\xe2uA\t-\xc0p\x01\x06\x9a0\xfb3\xc0K\xf4\x02n\t\x164\xc0\x00N]\x1d\xa2\x08-\xc0\x03-iaP\xd62\xc0\xfeC2\xe7(.3\xc0\x1e\xa43\xbbf*3\xc0\xd9\x0bc\xc4\xd1q3\xc0Z\xe4\xca\x95^-0\xc0C\xfe\xd1H\x0f\xb3-\xc0\xf19%\x7fY\xda3\xc0\x1a\xa5\x86$\x95\x023\xc0\xbat\x13^\xa8X1\xc0F\xd2\x93kf\x053\xc0\xa5\x95\x07\xa0951\xc0\x89BI\xfb452\xc0q\xa5\x8f\xf6?\\,\xc0P\x83\xb5=\xf3\xc23\xc0\x10\x1fJq\x03\xe82\xc0\xd7%\x9d\x93f\xe42\xc0\xa9\xcfp\x92\xf643\xc08\xc4D\xdcA\x053\xc0$\x04\xc8\xef\xa4k2\xc0\xb2~B,w\xf22\xc0l^\xdb\x0e\xe5\xe92\xc0;\x1bS\x11\x1c!0\xc0\xe2\x9e\xdeXy#/\xc0\xadA*\x7f`\x8b/\xc0\xe8Az\xea_^/\xc0\xab\x92 \xbdI<3\xc0\xf4s\x8eq\x97K3\xc0\xd9\xae\x9du\x0f42\xc0\xfd-y-\xbe\x8c2\xc0Wp#\x9a\'\xa10\xc0\xb7\x1dy\n\xcd\x16/\xc0\x98\xce\xd0NN\xad2\xc0\xe6\x19an\xec\xab.\xc0h\xda\xdb\xef=<1\xc0\xba6\xe4\xdc\xce\xd22\xc0\xa8\x0cB\x933\xae3\xc0\xc0\r\x88\x10\xcc\xd83\xc05\x91\x8dFfL4\xc0V\\\x8a\xf1`\x982\xc0\xc2\xf4\x95\xd6\x8dS2\xc0\xde\x9c^4\x02d.\xc02X\x8bY\x98\x7f.\xc0\xd4\xb1.^\xc4\x1a2\xc0\xe3\x88\xd7jkN-\xc0\xe5\xc0\xeb\x8e\x01[.\xc0\x1cW\xd0)l\x084\xc0\x9df\xc80)>2\xc0\x8fn\x1d\xdc\x0c\xe81\xc0s5\x8d\x84\xfd\xed2\xc0}V\xe5\xbc\xec\x87-\xc0}\x94P"\xc2\x840\xc0\xba\x88\x84\x02\x1d\x1c2\xc0\xf1\x1f\xd7\x82\xea\x180\xc0\xe0_\xe3\xea\x9bs1\xc0\xcb\xee)@\':0\xc0\x18n\xf9\xea\x8c\xfc1\xc0t\xf1t\xc7\x91\xf93\xc0\x12\xc0\x90\xf3\x08\xfb2\xc0\xbb0\xc3u\xba\xe32\xc0\x1b^\x84\\\x8f\x802\xc0\xf0\x91\xdaaw\xcb2\xc09[\x89\xe4|\xfe1\xc0Y\xfd\xed\n\x1em3\xc0\xfc\xbf\x1d[\xd3j2\xc0\x85\xfb\xe7 \xab\xb81\xc0BQ>V(]4\xc0\xda\x90\xe9\x0e\xb2\xa33\xc0\xf1\x85\xd9\xef\xde\x043\xc0\x93\xe3\xc83T\xf22\xc0\x16\xb3\x1d\xaeXD-\xc0a\x81k\x90-\x004\xc0\xddT\xb5\xf2x<2\xc0\x14\xe5\xe0\xe3gw.\xc0\xe8k\xdc%\xbaS/\xc0\x8f:\xdd\xa9Lw2\xc0\xf1\x80\xa1"\xa5\x0f3\xc0*\x0b\xde\xd0=\xcf0\xc0\xdd\xcf\x1d\x12\xcf\\-\xc0\r\xb2%\xad\xd8`/\xc0\xac\x0c\xf3\x8d\x85\x9a3\xc0i\xb1\xf6p\xa1\x0c3\xc0\xa4\xadJ\x14\xa6@2\xc0+\x08\tp\xb6*2\xc05{\xbb=n\xba/\xc0R&lu\x94\x8d3\xc00\x8bT\x8c\x99d/\xc0AW\xff\xdd\xfdn0\xc0\xbb\x02\xb9\xc6\x04L2\xc00\xd6\x14\xc1M\xea3\xc0'
p16
tp17
bg3
(g4
(I0
tp18
g6
tp19
Rp20
(I1
(I4106
tp21
g13
I00
S'K\xc7!\xc4\x87\xc7S@>}\x96\x9a\x1f\x84S@\xff\x97\x9f\n\xc6\xa8S@&\xde\xac\xb42\x9fS@-\xfc\x11\xf7C\xbbS@\xb9B\xb5h\xe7zS@e\xdfI\xd8\xbdzS@.cH\x87\xd0\x86S@\xdc\xea\x16\x87\x87\xabS@\xfa=\xde\x1dM\xa9S@\xde\xe2\xa5\x12\xb2\xeaS@:\xeeh\xabi\xa8S@\xbc\x9ay\xeb\xd9\xbdS@%\xc8~+\xd8{S@\xd3h\x84\x18\xee\x9fS@\x94v\xc7\x19\xc3\xceS@n\xde{,\x8f\xa2S@<\xe4\x15\xf6\x84\xc4S@\xb7O\x04\xb7K\xa9S@oJ\x81\xdc\x11\xa9S@\xbe\x90-N\x91\xa0S@\x12\x9e\x9b\x16\xd4\xaeS@1O\x0f\x81\xfb\x9bS@\x02\xad\xdeN\xdc\xa8S@\xe3\xac7ID\xd7S@\xb2\xb2\xed\x91\x98\xbaS@\x8c\xe7\xe0\x1a\x90\xa7S@1\x8f\x04\x19~\xa6S@\xf5>5\xae\x0e\xabS@`1\xb2\xd8\xbb\xa8S@\x87\x1ao\xe8?|S@m\xcb\xc9L\x97\xd0S@\x94\xe7#\xb2F\xb6S@R\x04S\x10j\xb9S@\x13\xfbF\xce/\xa7S@\xe2\xc0\x90#\xda\xceS@\x94\xb5\xeeI\xbb\xa9S@\xd5Z\xbf\x95\x80\xb2S@\xbc\xfd\xe6\xa5\x11\xf5S@\xa6\xfe\x9a-\xf2\xbeS@\x05\xaf\xdb\x10\x98\xaeS@j\x9e\x11\xf0\xed\xa4S@\x99\xab\xfe\x0c\x9e\xa5S@\xb2\xde\xd9\xdb\x9b\xb6S@\xf7q7?\xde\xafS@\x9f\xfbJ\x0c\x89\xa7S@\x15\x8c\xaa\x9b\x7f\x87S@$4\xaaR5\xa7S@)\xf1\x19\xdb\xe9\xaaS@u\x01\xefB\x12\xb7S@\x9ePU\xeaV\xdfS@\n\x0b\xaa"\xcc\xa5S@>n\xeag\xa7\xd7S@6p5\x84\x1b\x82S@\x9b9\x06\xb59\xbcS@\xdb\xbeC\xe1\xc5\x81S@\xe4NH\xf8\xaf\xb7S@\xb4\xb6\x84\xc9\xf2\xa7S@\xf3xS\x9b^\xdaS@\x80\xb0\xef\x1d\x8b\xbdS@\x0f\xd6\x805\x7f\xa7S@\x083]\xc8O\xbdS@\x19\xc3\xc3)\xdc\x8fS@)\xd4\x8b\xcc\xb3\xe1S@\xd3\xaent\x89\xc6S@\xc0\x1d\xd8\xac\x90\xb8S@\xb4AG\x98s\xeaS@\xcd\xea&\x8a\xec\xdbS@\xd6\x05\x15\xc0\x0c\xb1S@P\x05\x9f\x93\xd3\xbdS@\xca)\x8a{\xe6\xe1S@c~\x00\x06\xe3\xb1S@\x0f$\xbd\xc9?\x84S@\xd5DY\x9c\xc9\x9fS@\x1e7\xd6\x15\x94\xa5S@l\x03\x90\xba\xae\xa5S@a(\x01\xf7\xef\xb7S@\xc2\x84\xbb\x08\xe6\x89S@yFa\xb9B\xbeS@K\xed3\x04\xc9YS@C,\x8f\xb9\xac\xdbS@.\xb2D\x9eF\xb5S@\x1e\\\xa9\xa0\xfd|S@$\xff\xa1n\x0f\x96S@V\x86\xe0:\xd4\xb0S@=*\x1f\xf6k\xa4S@:\xce\x96V\xde\xb7S@>\xa6\x88\xb8\xd4\xbeS@?\x8b\x9e\xc0\x15\xb5S@\x852\x86\xb9\x05\xaaS@\x80\x8euh#\xaaS@Z\x00\xa1\xfc\xd5\xbfS@\xc2\x0b\xbb\xd9\xa3\xd9S@\x11\x16KF\xef\xc7S@\xe7\x7f\xb8Og\xbcS@\xe6#3[#\xd6S@\x15\x1fR,O\xaaS@\xc2`v\xa4\xcd\x99S@-\xda\x1c\xeb\xbd\xd9S@uU\xf4M\x95\xc0S@\xbfLT\xcfr\x8bS@;*X\xa1!\xd6S@\x92\xc47\x175\xa8S@)k\xc1\x94\xa0\xdbS@\xd8X\x8bH)\x81S@0\x9d\xa4\xd5C\x81S@<+\xe3\r\xf4\xafS@\xe6\xd0\xe4y\xd9\xb3S@=\xae_j[\xadS@&\x88O8\xcfXS@Pc\xaaK\xd7XS@\x1a\x03IvGYS@P\x02\xd4\xd5z\xbcS@\x80\xcfw`\x99\xd8S@\xfeo\xfa6`\xd5S@+\x81\x1e\x1d\xa4\x83S@\x98D\xa3\x9ek\xcbS@7\x1a\x11\xbdZ\xb9S@H?T\x0e\x05\x91S@\xf5\xedD\x1e(\xb6S@Y|L\x0b\x14\xb4S@\xea\x93\xd5/\xe3\xb4S@z\xef\xa5\x0fn\xc8S@\xad\n=u:\x91S@c\x86\xb0C\xdc\xafS@\xf2\x05-?\x9e\x83S@\xea@\x19\t\xf7\xafS@eJ\xc3M\x1b\x93S@\x8d>\x7f\x8d\xfadS@\xcc\xf2\xd4\xba\xdf\xfdS@\xee\x9e\x91j\xf3\xc6S@y\xbd\x0c;\xb1\xb2S@~\x94\x17i\xe3\x81S@a\xf7i*`\xd6S@\xd7\xa8\x1a\xdfx\xbbS@\xa0\x97\x0f\xb3\xf7\xb3S@\x02\xd0"\xf6N\xb0S@\xe5\x17I9\xc7\xb5S@6\x8ba\x9e\x14\x88S@[\x05\x17%\x8f\xdaS@\x80_^\x1d\xdc\xb0S@\x8e%\x00\xb7\xc9\x98S@\xf7\xa9\xc6?n\x85S@\xba\x08\x06EA\xbbS@0\x0f|_\xc7\xbdS@a\x19\xe3!\\\xa5S@\x06\xbf\x1c\n?\x85S@Cf@rZ\xb5S@@t\xde\x0e\x0b\x80S@U\xd8\x10\xa5]\x84S@\x1e\xd5\xea\x9a\xd3\x80S@\x12\xaa\xbe\n\xe0\x7fS@\xf21\xd4H \xbeS@\x8eF\xdd\xd6pcS@\xe2\x90\xe7D\x10\xacS@\x89\x8ar"\xd3\xabS@\xee\xc0\xd9\xe4\x86\xb6S@\x9e\xb8\xc6\xdc\xe3\x9cS@^+\x0b\x1b\xd5\x82S@\x8d\xa3\xc8\x1b\x8d\x80S@\xce\xe5\x11\xe7&\xacS@\xa7\xc5\'\xc7\x05\xb7S@\xed\x9cM\xe4g\xb4S@\xc39\n\xfd\xe5\xe6S@\x92\xa2;\xef\x02\x80S@\xed\xda\x07\x80\x93\xa5S@=U!\xcd\xf7\xc5S@\xfc.\x83J~\xa5S@\xbd\x10B\x157\xfaS@\x0e\x84\x0b\xcc\xdf\x81S@\x86Pw\x8b`\x82S@K\xd4\xab\x1c]\x7fS@\x82\xd5\xba\xb3\xd5\xb5S@\xf9\x94\x11<q\x7fS@\x88\xd3\xb8\x1c\x04\xf7S@\xa6\xed\xa7\x8b\x01\x83S@\x89z\x91\x95\xe6\x81S@\x0bj\xfe.\x81\xbeS@\x88\xfc\xf8\x03\xea\xa8S@v\xe53\xc3\xcb\xa4S@\x88\xf2\x89o\xd3yS@\xf2\xa1\x94bC\x80S@\xc5\x00\x1b\x95\xd8yS@\x15u\x97Co\x81S@\xbfh\x00\x7fA\xabS@\xf0I\x90\xd6\xf0\x80S@\xf3\xa3\xf6\x10\xd1\x80S@\xf0\xa7]\xb0\x99~S@z7\x175]\xa5S@\x1b\x13\xb6\x87\xf9}S@\x11\x1fi\x88\xd1\x9eS@\\\x86\xe5WU~S@U9\xa7&\x8b\x80S@\xf7\xab\xb9f\xc7\x80S@\x84i\x9e9`\xd9S@\xd0\x05^\xe6\xac\xd8S@\x13\x089s{\xd8S@\xcf\x95.La\x7fS@\xce\x1f\x19b\xf5~S@\x86\x9b\x14\x8b3\xb6S@\x89\xd9\xe6O\xa3\xa9S@"\x91FV|~S@x\xf51(<\xabS@T\x82\xa7P\xff\x7fS@\xc3\xfd\xdf\xe6\x83}S@l\xc8\xa3e\x98\xa9S@\xff\xdf\xe6\xde\x87\x7fS@H\xad\x1cq\xd0~S@\xd0\'\x87V\xd5YS@\xabW*\xa8\xf0\xd8S@\xf8q\xa2\xf7\x1b\xbeS@\xeb\xecFe\x0e\xa9S@\x91\n<C\xb1\xabS@\xba\xddt\xfa\xed|S@\x8b\t\xfe\xf7_\xaeS@\x9cG\xaa\xa8\x95~S@\x1c\x1a\xf4C\x81}S@\xbc\xec<l\x02\xaaS@\xbf\x85v\xcfp}S@\xc8p\xc93(\xa3S@\x1e\x7f\xdc\xb2\x04yS@]\xac3)\xa8|S@M\x95\x7fY\xc1\xd2S@\xee\xd5\xec\x0c\x0b\xa0S@\xb5\x04\x10+\xaa\xaaS@\xaeR\x10\x14\x8c\xfdS@\x1cF\xe28#ZS@Y/\xee\x9c-ZS@A\x95VE\xd9{S@\n\x9e\xe8\x04\xab\xbeS@\xfcI\xe8<Y\x9dS@&#\x1bg\x03}S@\x1e\x15\xdc\x95H\xc6S@:\xb6\x84t\xd4{S@L\xa3\x1c\xe5\x00}S@\x1cK\xd4\xd7\x9a\xb3S@P\x04\xf8\xf1\xd6|S@m\xc9;S;\xa4S@\xa2\x08H\x92\xac\xc6S@\xd5\x9e`K\x8b\xf4S@ \xd8\x88 \x16\xb6S@\xf3o\xce\xb9\xd3zS@\xf6\xc5\x05\x13\x00{S@>\x82\xac\n\xeb\x00T@\xe7\xa2\x8ef\xba}S@8\x8f\xa2Vy{S@(+R\xce\xae}S@\'n\xd0\x887\xbfS@\xc9\xfa7/\x1b{S@\x84\xaf\xb5\xda\xe5\xc0S@\xaf;\xe1)@\xbfS@\x8e\xcd\x04\xae\xf3\xc6S@]\xa5*\xd4\t\xabS@\xd0b\x93\xb3\xe4{S@A\x16\xae\x1f\x8a\xb7S@wL1\xce\xd0zS@\xe0\x92f\xb5\xb6zS@{\x1fP\xa9\xfa{S@\xbb\x84\x08*\xd3vS@\xac\xf2\x12\xa5DzS@\x0e>\xe7SC\x9dS@\xe2\x969\r\xfc\xaaS@\xcf0\xb9\\*zS@\xf9g\xca\x12\x8e}S@\x86\xbe;\xe5\'xS@M\x98\xb3\xad\x06\xc9S@\xc3>\x97(\x1cxS@\xa1^\xeehS\xd8S@\x9c\x1c\xd1\x9e?\xd8S@\xc1K\xe5\xc3\x02\xe2S@\xb7\x80.6\x02\x9eS@\x99|7vg\xceS@h\x9c\xd6AO\xacS@\x8e\r\x91\xf9\xc0\x9dS@:\x1a\x94puwS@\xa2@\xd0\x8cf\xb9S@\x84\xc3\x81p\xf0\xbfS@\xed;\x8e\x01\x00\xdeS@\x8b\xd0\x17\xd0\x8ayS@{\xcc\x95\xd8\xd2jS@\xa0p\xf6\xdc\\\x9fS@@iW\xaa:\x9fS@?f\xdeF\xe7\x9fS@\x95g&3\x06\x9cS@K\x0e\xa1\x10\xa3\x9eS@\xe5\xf2\xab%\xa8\xd7S@\xa8\xa7\xc9\x88\xee\x9fS@6\xdb\x11\x0c\xcb\xd2S@\xb2g\xf3V\x0b\x9eS@N\x04\xc6\x8a\x95\xcfS@\xf9$f8\x93yS@\xd1;<`S\x9dS@\xd9\xa3p\xff\xdc\xacS@k\x1b\xb7\x85\x9a\xa1S@hd\xf7\x1cJ\x9dS@\x9d\xf1\xecZ\xe3\x9cS@T\xefq^\xc2\xadS@\x9e\xb9Ug\xc2|S@\xf5\xf4\xe4\x81\x06\xb6S@y\xe9/\x18p\xf6S@@22\x86\xcf\x9eS@\xd6\xc0\x02\xe1L\xb2S@S\xaa+=MsS@i)\xb6\xeb\xd0\x98S@\xc9\xdb\xd0\x99:\xd8S@\xdf\xdbf\xd0\x04\x9eS@|\x9d\xad\x9cB\x9eS@\r\xf3\x0e\xf0\xde\x92S@\x04\xa1a\x11\x15\xb7S@\x8d:\x8ec\x8a\xd7S@h\xaa_z0\xaeS@i\xe0\xf3\xae\xf8\xd7S@\x8c\xe3\x1a\xc7\xd2\x9dS@\xcedrg\x02\x9fS@\x97H\x1d\x1eq\xe6S@4\xb3g\xc4\x98\x9fS@\xce~\x0e\x86\xe4\xa0S@x\xcb\xb8\x80\xcb\xd7S@\'\xcc\xd08|\xafS@t\x07ke\xce\x86S@\x16\x9f\xa2\xd8\x99\x9eS@\xd0\x15&4V\xd8S@f)\xa5\xe0 \xa7S@\xcd\xfa$\xaf\xcb\xd7S@s\xe9\xbb\xd6I\xa6S@hL\x9a\x82F\xd9S@K&\xc6\x94d\x9fS@b\xbc\xea8\x18\xd7S@\x8e9\xb7q yS@\xf1\x9b\x8714\xbbS@\xb6Yt\xaa\xd8\xc4S@t\x19\x90\x15\xa1\x9cS@u\xb3\x1a\x80\x98\xcdS@\xde\x95\xbcH\xb1\xc8S@h\x86\xbe\xd8\x0c\x86S@\xabF\x17j&\xa0S@:\xcc\xd6Nq\xc5S@u\xc1b\xe3\xa9\xc8S@\xd2_UV\xe3oS@\xa9Dap\t\xf9S@\xa6\xd2?;f\xa5S@d\x89\x11J\xb2\xa0S@\x8f\x93\xbfg\xe1\x9fS@t\xfe\xc8\xac\x01vS@YP:$\r\xa7S@$\x86`\xff\xfc\xa8S@\x9cv)\xe6\xae\x9cS@\x95x\xb4\xd7\xb3\xdcS@5h\x0fG\x95\xa0S@\x90\xe1E5\xd7\xb8S@\xf9\x96\nk\x13\xa1S@\x87&\xa5\xf2b\xf9S@uZ%\x1e\xb1\xb4S@6\x1d\xd8\xf7\xec\xc2S@\x8b\xf5\xeb\x06\xfd\xa1S@\xb3\xb6\x08f\x8c\xb9S@\xd7;6K\xea\xc5S@\x95\x9c\xfa\x12\x81\xb1S@\xf8\xd0\xc6\x90\xd9\xd1S@\x0c\xd2\xf9\xbb5\xcdS@x\x01y\x91m\x9fS@\x83\xa8\x9e\xd34\xbcS@\x90\xdd\xe3\xf1Y\xbcS@\xa5@\xd14.\xa3S@\xae\'[\xa2\xd5\xbdS@;\xddS9\x8cxS@\xf7\xb2N\x84\xbe\xccS@\x16\xef\x96\xae\x18\xa2S@1\xe7+\xd0?xS@\xee\xf0eJ@\xd7S@o\xc1\xec@#\xabS@\xfe\xbe\xf1E\x96\xa3S@(\x05\x086\xe9\xa3S@\x1a\xc6\xadF\'\xa2S@\x05p\x87\xcd(\xa3S@\xe8>\xef\xb6\x8a\xccS@\xa7/\x84\x88\x03\xb5S@p\x93N\xa2,\xc8S@I\xfd\xa7\\`pS@\xb5\x07wL\xb1\xb6S@\x88\x00\xaaZ\n\xa1S@\xd44\\\xbf\x18pS@\x8f0\xefw\t\xfdS@\xbf\xcf\xbf\x9c\xb3pS@\tq^\xe3\xfc\xa5S@4\xfa?\x86D\xa6S@\x11\xdd\xba\x1dPbS@\xb7\xbf\x06\xc5\xdb\xcbS@|W\xcaP\xd0vS@\x9a\x12\xe6b\xb5\xa6S@B\x16\xccXv\xc7S@\xe6\x1a\x16\xdc\x07\xabS@\x9e\xc6|7\xb4\xa8S@\x8a\xee\x83\xcdS\xa7S@s5\x10T\xa0\xdbS@<\x0bx\x15]\xafS@\xb7]\xc0D\xce\xa6S@\xfa\x08\xcd\xa1\xb1\xbcS@\x95\t.=\x00\xa6S@\x94h!\xcdB\xa2S@\x97M\x13)\x04\xa5S@\x07\x10\x17\xcb\x0e\xd8S@c\xb9\x91+\x85\x8eS@\x05!p\xfaH\xc4S@D\x87\xbe\x97s\xb4S@\x96\xfc3\xe60\xa0S@<\xe0mv\x9b\xa4S@\xbd!u\x8a7YS@\xea\x1e\xeb\xc0!\xafS@\xef\xd3xqN\x86S@\x07\x98O\xfd|\xdaS@\xcc\x96\xb2\x04w\xc1S@\x9d\x01a^\xbe\x88S@}y\xf3v\x19\xc7S@\x84\xdc\x1d\n\xed\xfcS@+\x84\x83\x7f\x08\x88S@\x07\x13\x02B\xa3\x81S@u`3}\x19\x7fS@\xcb\x10\xd4gN\xf7S@2\x1eU\xa1\xbf\xa2S@\x8c\xeb$\x11\xa4\xccS@\xe5\xc5Q\xaa{\xacS@\xc9\xfd?\xd24\xa0S@\xf0\xa1kx\x02}S@#h\xcb\xf8\xb4\xb1S@\xb0\xb9A\x9a\xa3~S@\xbcY\xb6\\\x84~S@\xfc\xb9\xd8MA\x82S@\xb6\xef\xdd\xf7\x17\xadS@oCH\xb9\xd7\xbdS@\x8cl\xb1\x98\xdbwS@\x93\xc5>cE\xc9S@hNP\xf6f\xbfS@a Y\x85\xdd\xb5S@\x19<\x9dh<\x8bS@\x0b\x16\xf7}\x01\x9fS@\xc1\x19\x02b\xd9\xd4S@\x8b\xc5DZ\xe8\xd4S@\x97#D\x8bxtS@\x00\x03Y\'\x8a\x9fS@\x181z\xbeu\x98S@|\x1f\x10\xbd\xcd\xb2S@\x0cn\x9end\xefS@q\x85\xf93\x11\xb8S@\x1e\xa5\xdb]\x89\xbdS@0\xef@\x88\xcaqS@\x06\x14nc\xc9\xc8S@\x97\xfe\xbc\xf9\x0b\x9fS@\x95\x1b{\xc8\xdf\xb6S@\xd4X\xc0\x05j\xcdS@B\xdb\xa9U,\x84S@#\xdf\x07\xd3s\xa1S@\x9f\x7f~<6\xa3S@\xfc\x9d\xa9\xe0^gS@\xbb\x80UR\x87\xb9S@O\xf2\x9a\xa3-\xb7S@\t\xfa\xa7\xa7\xb5\xacS@\xecn\x96/\xfe\xfeS@~|\xe2\xbb\xbb\xebS@\x04y\xbc\xf2\xce\xb4S@\xdat\xacT2|S@\x04I\x80u\x00\xd3S@#\xe9>\xe3\xe8\xc8S@x\xfa7\xaa\x8b\xbeS@[C\xb6=\x8d\xbbS@ZU0\x82)\xdcS@U\xfa)\xb4?{S@U)J\xda8\xacS@\x9db\x00\xbc#\xdcS@\xb6\xb0\xa4\xf1\xda\xa8S@\xd4\xbf\xbed\x1b\x8cS@\x00h\xd9\xde\xad\xa2S@\xec\xa7\x1eK\xaa\xeaS@\x00\xa9V \x9e\xb5S@\xdb?\x9f*4~S@2d^\xb8\xea\xdbS@4\x9d\x02~d\xb8S@\xe7u/K\xfc\xd6S@\rb\x84\xa2N\xdcS@V\x10\xbd\xa2\x93\xf0S@=\xd3\xc4T\xfexS@\x1e\x0fy.~\x9dS@\xd0\x07;\x18\xea\xa6S@\xe6^\xccb~zS@\x9ax\x12h3\xc2S@\xb7)\x92\x11\x97\x7fS@8$Sl\xc8\x9bS@\xc6$\xaf\xda\x1d\xc8S@\t\x15\x12\xdc\xb5\xe8S@]>\xe7\x9c\xb8\xaeS@\x9c\x97\xfe\xf6\x02\x98S@\x82(;n\x8e\xb8S@$\xc6l7v\xd0S@\xca\xa3\xaf\xee\x9f\xefS@p\x8f\x0f\xe8\xb9\xa6S@\xfdH\xbb\xfa:\xd7S@P\xa3\xfcBW\xc6S@}K-\xce\xe6\xabS@ZX\xfa\xed\xe8\xa2S@\x8d\x0c[\x8b\xa3\xe3S@\xf6\xb5\xe66\xe4\xa0S@@\x97\xf7\xe5\xea\xfcS@\x1e\x9e\xafx\x9e\xb1S@\xaa\xfa\xb1}7\xd9S@?%\xf4\x7f\x88\xaaS@\xd9\x83_EZ\xa1S@\xc6\tp\xd5DxS@\x85-\x91\xf9\x13\xc6S@\x82>^\xd1\xe1\xafS@\xd6l\x91\x86@\x88S@f\xa4\x16\x90V\xaaS@\xad{\x1f\x17\x15\xc0S@)\xde\xaauR\xd9S@"\'\x8esAsS@\xc4O,\n\xab|S@\xb3P1\x857mS@\xceUDb\xdd\xafS@\x1b\x13\xb6\x87\xf9}S@\x9e\xa8\xcf\xc8\xc7\xddS@/\xb5\x80\xacz\xd6S@$M{\xf1\x86\xfdS@x3f\xb3jxS@\x82\x88O|\x12|S@&ag\x9e\xecnS@\xe4\xda\xad\xaex\x7fS@\x11>g\x94F\xb4S@\x0cN\xab[|\x9fS@@\xaa\xc2\xd0\xd1\x9bS@l\x0b\x1b\xe6C\xa1S@\xcc\xbf\x80\xaf\xe4\xa0S@LX\x84`\xd1\xaaS@(\xf7\x001\x11\xd9S@\xd7y\xbd\xfc,\xc1S@+|\xbc\xa2\xab}S@\xff\x0bl\xd6\xe5\xdbS@\xd7\xd5\xdaO\xcf\xc6S@>(\xbcw\x03\x9cS@\xc4\x820mPpS@\x8a\x94\xff\xfe\xe8xS@\x8b\r\xe2W?zS@\xac\xcf\xbd\x03K\xd8S@\xf0\x9a\x02|D\x7fS@N\x83\x83\xb8<\xa9S@\x81\x14\x8d\xdf\xed\xeaS@7z8#C\xb1S@\x91\'\x17\xea\x82rS@Cs\xd1,\x86zS@7\xdb\x93r\xe7\xa8S@g\xd8n\x96\x90\xd9S@{\x81ut\xcf\x98S@l\x16\x7f\n\x02}S@\x8c\x84D\x96M|S@\xe1a\xe0\xb9\xdf\x9eS@\x88gr-\x98pS@\xb1E1\xc0\xce|S@\xedZ\xa5\x10t|S@Yk\xb6N\xdd\xfbS@F!\x12#\xbb}S@\x96GL\xbd\xb1\xa6S@{\xac\xa9s\xb7\xafS@\x06\xb8\xd3\x97F\xc9S@\xe3\xee\xbc\xba{\xb5S@;{\x1ciF\x7fS@\xe5\x1e\xc6N9\xd7S@\xb2\xec\x95\xc7\xcb\xadS@\xdc\x12\x15\xe4\xc5\xbeS@\xb7o\xdcQ\xf6}S@S6iX\xaa\x9eS@\x18\xe5\x17\xdd\xa2\xd7S@Q\x8d\xec \xd5\x9fS@F\x98\xd8\x10\xf8\x82S@\x83o\x14I\x90yS@\x7fl+\xff\x90\x8fS@(b\xb9fdwS@o\xbaz\x85+\xc8S@\xfeay\x88B\x8fS@+\xbf\xcfd1\xd9S@(ym\xa5%xS@\xec(\x8e\x0c!|S@wf\r\x005\x7fS@\xfd\\\x9e\x00\x01\x7fS@D\xd4\xef\x13\xb8\x9dS@}S\x1c\xacX\x7fS@\x82\x04\xef\xa4\xbdzS@\x19RekA\xa2S@=\'\x7f\x9a\xdcvS@a\xb9H\xc8\xad{S@W\x0ed1\xaezS@2\x0f$o\xbazS@\x9b\xce\xa2@\xdf{S@\xab\x925\xb4\x03wS@\x08Q>\xb0\x13{S@\xbc\xf0\x96\xaf\x01|S@o\x04\xfbI\x81zS@E\xb2\xf91\xb9zS@\x85\x95u\xe7\xf4\xbeS@\x96\x14\xf8/S|S@\xb1\x91\xbe]\x8e}S@\x1f?\x9d0\x83}S@\xa9\x911u\xcf{S@\x0c{\x1arfzS@w\x80!\xc5\xfa\xa9S@Q\x92\x88\xbc]\xd7S@\xd6\xe8*\xba\x1b|S@<\xba\xf4\xb7\xf1{S@\xbb6\xef\x1d\xe6\xa5S@Y\x83j9*\xf1S@\x0f\xb8\x89\xcd\xd5|S@\xbd\xb7W\xb6WzS@w5\x10?\x99{S@A\xd08\xde\xdc{S@\xfc\x87\xa3\x0c\xd8|S@\xe4\xff\xbc\xa9O\x81S@\xfe\x11\xe4\xe2\xa3|S@\xd7\xf1\xcc-\x81|S@\xb3 \xc4\xa4c}S@\x80\xbf]fV\xa4S@\x11M\\~1\x82S@\xa0\xb8\xc3\xf0\x9c\xd2S@\x13/\xda\xe2\xda\xa8S@D\xb2\xf2\xb9\xf5|S@\xeexI\xed\xad|S@\xaf\xed\x179e|S@\xb7@\x88\xa2^}S@\'\xdd\xbd\xde\xe6zS@\x18\xc1\x95\x94Z\xf0S@Nray\x85}S@\x1a\x82\xaaZ2\xc6S@\xe21\x8f\x0eA\x7fS@\x0f\xc9\x95\\\xe5\x7fS@\x83\xe6\xc3\xa6\x81\xc4S@(\'u\xf2\x81~S@\xa1\xd5\xe7\xa5\xdd\xb0S@\x84\xccZL\xb5~S@\x05\xe7\x13\x91\x9a\xa5S@;\x9fT\xf6\xd8~S@V\xfeC\x9d\xe6~S@\x81\xbd$~\xf3\x7fS@\xd31\xde\x89l~S@\xed\x9f\x8eqp\x80S@\x10\x0b\xa9\x00I|S@d\xb2\x9b\xce\xd5\x80S@\x82A\xef\xe6]\x7fS@\xedBL\xfd\xe2\xe6S@!\xe4\xba\xd3\xcbyS@[\x87H\xae\xd5\xf0S@\xfa\xbe\x8a\x86\xd5\xa1S@g\xd4\x04\xec\xbe\x7fS@Y\xbe2J"\xeaS@\x05f\xc6\xbdi\x7fS@\xed\xc9l\x08]\x82S@\x9c\xee\xdau\xd2\x81S@\xa0\x88\xa0\xcb\x10~S@7\xdd3\xee\xadzS@d\x19(~\xef\x7fS@\x9e\xc2\xb38#\x80S@\xfe\xf5z\x11\x86\xa7S@\xe6\xa1\xb8\xa2\xd9\xbdS@\x03V\xb7\x87\x96\xadS@\xb9\tmN\xca\x82S@u\xef\xcb/$\xa2S@\xf7\x08\xc5\xf2?\xa5S@X\xfb|x\x0f\x80S@}%\xfe\xb1\xd2\x82S@/\xd8\xd3c*\x83S@\xd3\xc9\x82\x16\x14\xaaS@\x0b\xf5\xe0\xbc\x11\xd1S@C\xd4\x13\x82}\x83S@\x85\x0f\x08\x17T\xf0S@\xc3X\x05\xf5\x0b\x84S@y\x17\x8eq\x8f\xd5S@\x1aU1\xc9\xde\x7fS@\xc1\x9az+\xa2\xaaS@?\xb2\xd9\x19\xc2\x83S@\xa1d"7B\x85S@4\xaf\xe4\xeb\x90\x85S@2\xfc\x07it\x85S@\xb9\x9d\xab\xea\xd3\xb2S@+\x86H\xb7n\xc0S@E\xcf\xda:$\xd8S@\xf7,Q\xa8\xe4\xdaS@\xae\xb3\xed}\x9e\x85S@\x9a\x85i\x1fh\xd2S@\xe7.{\x98\xd9\xd2S@\xa7\x87ND]\xceS@\x9d\xb0\xbc\xe3\xb3~S@o\xb6\xaeo\xc0\xdeS@\x8bS\xa1\x1a\xe9\xe6S@6\xa9\x00\xa9\x07\xd2S@\xe4Q\x96\x81\xfa\x88S@\x10\x9e\xdbX\xf5\xecS@\xd0\xfax\x7f\x19\x89S@\xcfT\x88p\xe2\x81S@\x88_\xc7IL\xe5S@|Y\xe3\xc0\xfc\xd7S@|\xe1\xe8\xd3\xa4\xd8S@\xbf0\x91 ,hS@TE\x16\xc71\x84S@\x8b\x06\x92i\xf5\xd7S@\x84\xe4\xdc\xfc&\x83S@Y\x9e\x84\xa5\xfedS@\xbf\xaf\xc8\x9eU\x83S@\xa6\xaf[\xd0\x01\x86S@&t\x9a\x82\x98\xd0S@\xbc\xb0Q\x04\xbfdS@8>\xb8\xc5\xcb~S@a8(d\xbc\x83S@e1f\xa5\x8f\xf6S@g\xcb-\xde\x9adS@\xdc\xfb\xf7\xd3\xeb~S@\x00^\xf7\xbd\x8a\x87S@Z\x189of\xcbS@\xa2\x16_\xe66\xd2S@mH\x95kM\xdcS@\x7f\xf0\xa7\x1d\x1b\x85S@\x8a\tAe\xb3\xd3S@l\xde\x96Q\x84\xecS@\xd1\xbb\x98\xd0\xf9\xcbS@\x96\x96\x07\x0e\xd0\xf5S@D\xee\xd4\xa41\xe2S@\x15{\xefa\xd0\xc7S@1\x9dL\xf1\x9c\x85S@~z\xd8:\x7f\x89S@\xcd(\x10S\xb6\x85S@q\x9eP\xa8@\xdbS@\xe6\x83\xceP\xf1\xd6S@\xf5S2\x1c\xee\xc6S@\xa6\x9b\xdf\xcf\x89\xdaS@\xd6\xdd\xcbRq\xd9S@\n\x1fd/\xa2\x86S@^\x15j\xab\xde\x8bS@\xb4\x92\xd2\x88\x91\x86S@\xd6\x06\xf3\xc1\x17\xbeS@\xbb\xe3\xb0y\x85\x8dS@ba\x819\x12\xbfS@\x80\xdd\xa9r\xb8\xbdS@\x1c\x126?\xf1\xd7S@\x98\xba\xf8\xd5\xab}S@\x0f\xfe\xe6\xb4B\xc9S@\x99n\xf0\x1b \xc5S@7\x83\x90\xcaz\xd7S@,\xbdjT8\xbfS@@^\x87\xda\x0b\xbfS@\x81\x8b\x08wQ\xd7S@\x17\xd1\xaf\x80\xfa\xd7S@\xb0\x8a\x86G\x1f\xc9S@v%\xce\xd3\xaa\xc8S@\x17\x1f\x16\xd8\x11~S@\xf3\x90\xda\x02\x07\x83S@\xaf\xa0\xe2HA\xc8S@\xa1\xa7T\xb7\xa7\xc7S@\xbbz\xe3\xbd@\x83S@\x99\xba\x93\x13\xbd\xccS@^D\xcb\xf77\xd4S@U<2\x89\xad\x83S@s\xfe\xe1\xc2\x81\xccS@\xc7A(\xb4\xed\xd4S@H\xd3*_\x07\x84S@:q3\x8c\x13\xbdS@\x14\xed\xa4i\xfd\xe7S@\xce\x11\x86>\xc7\x83S@\xefD\xbd\xb4\xa0\xc3S@\xbe5\xfc\xabnhS@T\xd7\xc7rV\xe9S@7\xba\x9f\xd8\xfd\xd8S@\x87\x84\x10\xd6\xe2\xc5S@\xd1\xde\x8b\x87\xe0\x83S@\xb1\xad#\xb1\xe7\xd8S@\xb9V\x85\x17\xbb\x9fS@r\xc4\xf9\xf4\xda\x9fS@U\xe9Gp\x04\xc6S@\xeaP\xc4\xb8\xd7\xc1S@\x92\xdac8\x8f\xc5S@\x94~\xbb\x16|\xcdS@\xc8\x8f\xf9?\xac\xc6S@wT\xdb8\xcf\xc4S@\xb2]\xa2,L\xd8S@\xca\xaf\xea#\xb9\xb8S@\x0e\x0c\x12<P\xc3S@\xb3\x82\xc8\x13\xc1\xd7S@\xc7\x12E\n\x02\xc0S@u\xa9\xa5\xd6\xe6\xbfS@V\xed\x8f\xa6\x84\xbeS@\x14\x80\xb8\xa9V\xb9S@\xd0\x0c\xf2\xdeM\xbfS@\x11\xfbVv\x84\xd7S@+l\x9cS\x08\xe7S@\x93Ca\xf0\xa1\xbfS@\xd6\xa5\n\x11\x02\xe4S@\xce\xab_\xe9\x1b\xb9S@E\xae\xf0\x13-\xbfS@J\xe9\xea\xe6\x99\xb4S@\xf1 \xff\xc70\xc1S@\x85\xe1\xfc\xd6U\xc6S@\xfbR\xd5\x87\xf4\xb8S@\x9d@\xce1\xc2\xb8S@\xde\xcev\x83\xe7\xb8S@A:6\x03\xf5\xbeS@\xbd\xd4\xa5b\xda\xc0S@\xec\xaa\x07\xa9"\xd9S@\xb1i\xc4\xce\x9a\xdbS@\x054\xdcM\x0c\xb2S@+\xd2.\xb5\x11\xb1S@_=sY\x92\xbbS@\xda\x995\xbbC\xb4S@\x83\xae\xf4\xa3c\xb4S@\xfbr\x7f\x17/\xb5S@\x1dO\xa2\xa0\xdb\xeeS@B\xa6\xf5M\xfc\xb4S@\xfe\xbd%\xd7e\xe8S@f\xbf\'O\xa3\xb6S@\xea\'\xf3r\x9a\xb5S@\xf7\x00\x8cY}\xb6S@\x0f\x9d\x01\x100\xd8S@W+\x8d+N\xefS@\xe9\xbc\xfd\rT\xb5S@\xee\xef\xe3[\xfb\xb4S@\xf6\x01\xe3\\\xe8\xb4S@\xe9\xe7\x0b"9\xbbS@\\\xac5r\xba\xbdS@\x96\xf6\xf3\x82\xe2\xb0S@\x97\xcc\xd3\n\xc4\xb5S@\x15\x15\xc4\xe1\xaa\xb5S@\x02\xda\xb8\xc0\x02\xe4S@\x05\x01\xbe\x90B\xbeS@\xac\xad\xf1\x14\\\xd6S@\x91h\x06S\x97\xb9S@\xba\x1fC2\x96\xe0S@\x9e\xe1\x84jZ\xd4S@\xb1j\x8a\'\x9c\xf5S@>\xc3\xe6\x01\xf9\xbbS@\xd3X2,=\xd4S@s\xf8c*t\xd4S@p\xed\n\x05o\xc1S@4E%Qq\xb0S@\xba\x9f\xc1\x99\x10\xb0S@\x8a\xf45_\t\xf5S@\xcb\x93B\xfeT\xc1S@f\xfb\xc7b\x92\xbaS@f\xd4)\xdaR\xcaS@\x1d\xcf\xc1J\x06\xacS@\xc0Z\x9dT\xfb\xdeS@\xa2\xff\x90\xbb\x06\xb8S@\xe2\xc1\x98\xc9\x05\xafS@|\xf3\xf3\xe7\x96\x95S@\x80\x8f!L\xcf\xbdS@\xdc\xe5$\xdc\xf5\xc6S@\x12\nY\x9ez\xf4S@\x10\x17\x83\xc4\x90\xe5S@kP\x03\xd6\xd3\xbcS@T\xd9\xad\xbeQ\xbdS@F\x01\xb2\xded\xcbS@R\x87\xb4\xf2\x82\xb6S@\xbd\xe4,)\xa2\xbcS@3\xf3\xdf \x87\xb6S@d\xa0\xa0d4\xbcS@\xfcb\x90\xa0*\xb7S@\xcd4 \ng\xd0S@\xab\x99~\xbf\x07\xb7S@\x99\xd4j\x04\xf5\x95S@\xc3NL1\x97\xb6S@\xe7T\xda\xae\x03\xbcS@\xbc\x12D\x7f\x1f\xb5S@\xe1\x1d\x88\xb5\x02\x96S@\xd8\xe0V\xac\xa9\xb5S@\xe7A\xdd@\xe5\xb5S@\xaf\xc6`\x08\\\x96S@\xfb\x9b\xc8\x9c*\xb5S@=\x89\xcc\x92@\xb6S@\xf7\xc5\xe2!\xd1\xaeS@\xe4\x9fO\xc5@\xf3S@\x11-\x1a,\xb3\xb3S@\xb8\x82\x17\xa7D\xaeS@\xbc1\xc8\x9a\xa7\xb2S@\xec~0\xf76\x91S@\xcc\x1f\xf5\x83\xec\xaeS@k<\xec\xe2\xec\xb3S@\r\x16\xeb\xc7U\xafS@\xbaQ\xd68\x92\xaeS@\xbbU\xff\xb4\xa7\xceS@\xbb\xdc\xa0\xb8\x05\x91S@@\x97\r\x8cd\x93S@\xdd\xbf\x88\xb9\xed\xdeS@\x96\xfe\xd4\x84,\x91S@\x0c\xfb\xf9\xde\xad\xa9S@O\'\x82b\xdd\xafS@\xa0\x15y\x18\xdf\xadS@ C[\x00=\xb0S@y\xed\x06`m\x91S@\xefAv\xf76\xc5S@\xe5~\x11\x80p\xd5S@4\xb2\xc6\x85\x91\xd8S@\x96\xa3\x8d\x08\x10\xacS@nK\xef\x98\xe3\xabS@\x10-:6\xc2\xd5S@\xae\xe5$M\xb1\xb6S@J#\xb3L\xb4\xb0S@\xa0\x145Z\xad\xabS@^\xcf)\x19X\xaaS@\xa62l\x03m\xb1S@\x16\xb0\x15\xf5\x14\xd6S@\x1e[\x19\x18\x14\xb7S@P\xab0\xa4\x01\xabS@\xd6`\x16y\x7f\xe8S@U\xaa(\xd8\x96\xafS@V\xf0\xed!\xc4\xa9S@\xb7\xc8]L\x97\xefS@\x88.\xec\xc7F\xaaS@\xe6\x08{\x9fV\xaeS@h~1;\x16\xdeS@\x91TC\x85\x9a\x9fS@4\xdff\x81\x1d\xa3S@\x81\x9f\xcb\xcaS\xd9S@\x11\xc2\x1d#L\xa6S@3;\xc0\xf5?\xa3S@\xb2\xbbj\xbe\xb6\xaeS@\xfd?\x96E\xe2\xa3S@\xf7\x98\xee\x1d\xd5\xa8S@\'\x0eN\xc4=\xd9S@g\xa3pW|\xacS@m\xa7t\xe8u\xb2S@O{\xa5\xa3\x8b\xadS@\x01\xaa\xe9;\x8e\xa6S@\x96\xb5\x02\xf6L\xa8S@Y\'\xfd\xb6\xff\xa6S@\x95\xb4\x0b{\xb4\x9dS@|\xec\xf5\x8f7\xa7S@s\xdcJ\xf7\xc8\xa5S@-7\\\x90z\x9eS@p2\x89\x10 \xa1S@\xfbZb\x02a\xf9S@\x06r\x00\xc4U\xacS@\xd2\x1e\x02\xf2j\xaaS@\x06\x97h\xe9j\xa6S@\x81\x9bJ\x84\xc7YS@^\xf59aX\x9fS@\xd6Q\x81\xab\xba\x9fS@\xb0w$q5\x9fS@\xb5//z\xa2\xa4S@G\xfb6|R\x9dS@\x1a"\x94\xd2\xff\x9dS@\xe5k00\xac\xa5S@:D\x07g\xfd\xb0S@\xf1C\xb9\xd9\xdf\xb0S@p\xcen\xc5S\x9dS@\x8e3N\x92\xc3\x9dS@\xbc\xca\xd7)]\xedS@\xafs\x01\xaa\xf5\xacS@5\x82\x08\xc0\xe6\x9cS@\x1f\x9a\xf1\x1cr\x9eS@p=oA:\xafS@\x8fW\xd0\x01\xca\xa5S@\xec\xc3\xc5-I\xb0S@\xe3\xf1\xb5\xda\xe8\xa5S@No\x1a\xd1t\xa6S@ \x90zh\xaf\x9dS@\xe5I\x9c\xd9v\xa5S@\xf5\x8b/EQ\xb0S@\xed@g\x1c\x7f\x9dS@\x84\x036x\x97\xa0S@\xeb\xe2\xa0\xaa\xdf\x9eS@w\x9f\xae\x9d\xb7\xb0S@\x94g\xc4y\x0c\xb0S@\xf9\xdb\xed\xf19\x9eS@\x85\xe8\xd0|\xd8\xe0S@&\x94z\xad\xd2\x9dS@2\xed/E\xd8\xb0S@XZT\xedG\xebS@%\xab\x86\x06\xc9\x9cS@\xde~\x03\x9e\x88\x9eS@0I\x0f\xad\xd6\xaaS@\xb43<\xf4\xf5\xd9S@{[\xf9\tP\x9fS@`\x04\xb0af\xa1S@\xff\x7f\xe9#\x11\x9dS@\n\x95\xeaZ\xef\x9eS@\x14\xcbE\x1c\xa4\xa1S@q\xbdf\x16\xa1\x9cS@\xe7\xf6\xb8u\x85\x9fS@\xba\xad\x97\xb7 \xacS@\xef\x18F\x07 \xa0S@\xd7\xf3s]\xde\xa1S@\x16\x9dO4~\xa9S@\x8b\xe5\xb7\xf3\x03\xa5S@\x1e\xcb\xe9\xfa\x8c\x9fS@\x99\xe4o\x9fh\x9fS@\xb6r\x7f\xc3\x16\xa1S@\xb1\x13,\xff\xe8\xa8S@\xbe\x11\xb6\xae\xd5XS@=\xd9\x13Y\x86\xdeS@\x88\xa7^\xb4\xfb\xddS@\xfb\x0exM\xcaXS@]2\xbaY\x15\x9dS@\xa2+\xc9^\xe7\x9fS@\x89\x1e\xdc\\\xe7\xafS@\xcf\x01}\x80r\xb3S@:\xdf\x9a\xd3\xb2\xa8S@^\x075\xe1\xcc\xe3S@\x1b\xf2{(\xb3\xd9S@\x01\xb3|\x88\xbfXS@\x04\x1f\xf2"\x89\xbbS@\t\xed5.\x07\x9eS@%\xc0n\xc2s\xa0S@\x01\xd6\x8b\xc7\xb6\x9dS@\xc9d\xee\x1d\xa3\x9cS@\xd2\x18pA\x19dS@\xcd\xe0H\xe8\x87\xa6S@\xc8\x19\xa3\xedp\xaeS@\x98\x16\xf6\xa3\x96\xa0S@\x86\xf2J\xd1\xc1\xa0S@\xd7\x11\x1ba\xa8\xc0S@\xa7U`91\xa6S@\xcey4\xab\x7f\xabS@\xf8\x8c\xb9\x14l\x9fS@S\x83\x13\x13\x8a\xa6S@\x91\x12\xbf\xd9X\xd9S@\x95w\xd4$\x1a\xc0S@\xdcM>Z\x19\xa7S@_\x1e#*\x1d\xa1S@\x9f\xc0\x87\xcc\x01\xbfS@J\xe31\x17\xcb\xe2S@Z\xc2\xfd\xae0\xa5S@G\xadY?\xaa\xadS@P\xc0g`\x03\x9fS@\xea\xf0>r\x86\xa3S@\xa9\xc4\x00\x15rcS@Z%f\x88lcS@e\xdaI\xbb\'\xa7S@\xf9\xe9\x05\x0f\xed\xa2S@\xbc"\x80&z\xa0S@\xa2u\x1a\xe5\xa4\xa2S@o\x85a\xea\xc7\xbdS@EcMy\xf4\xa6S@L\xf2\x14\x12\x05\xa1S@P))\xa9\xc3\xbdS@\x1b\xc1\xc25\xc1\xa6S@f\x11w%X\xa6S@\xbe\xe8!\r\xc5\xa0S@\n\xd64\xe6~\xa2S@4\xdc;6\x84\xbeS@h1x\x88q\xd1S@\xac\x9c\xcc\xe9\xe2\xd8S@\x1dN`\x04\xa3\xa0S@`\n\xfe\x1c\xb2gS@\xaaI\xbd\x18&\xa0S@\xe0\x96\\\xe22\xdaS@\x80!\x94*\x81\xdaS@\xf2\xb5\x02yt\xc5S@\x0c0^\x84\x9d\x9bS@@\xaa\x1e\xd9m\xd7S@\xaf\xc0`\r\t\xa4S@\x90D\xc2\x14\xb1\xd2S@\x91\xeb/,u\x8eS@\xeb&9t\x07\xa3S@\xc7\x14\xaa\xf6x\x97S@\x8c,u\xaf\x94\xabS@\x81\xb2\xe9\xba \x7fS@\x13\xed\x08\x04\x8d\xedS@\x06 \xd9\x07\x1c\xa3S@4\xfc\x9a\x99#\xb1S@\x93<\xa4\xb7{\x7fS@j ;\xcd\x9e\x7fS@79\xa1\xb5+YS@$nkb\x8b\xedS@L\x92H "eS@\x1fb/\xce\x94\xa5S@2Uh\x84G\x81S@\x95&\xa4\xef\xbe\xe5S@\x02\x1a\x87\xa5\xb7\xa7S@\x9a\xf2\xd6\xe9\xa4\xf9S@\x14<\xe1,U\xd8S@\x91\x0b\xe0t+\xdbS@\xf3?\xd0\x9e\x80}S@\xdc\x14\x9c\x00\x10\xf7S@z\xd4\x96\x11\xe0\xbeS@\x00\xad\xda#%|S@S\x19vY\xcc}S@\xc4M`\x10\t\xc1S@M\xd5B\xe4\xbc\xa5S@;\x81\xe7\xf3<\xb8S@|\xa2l{\x10\xa0S@\x14\x10\\3b\x83S@=B\xf1\xbe\x9e\xc0S@\x05\xb9Fa-\xd9S@4\xeb=\x9e@\xb6S@Rw)\xc9Y\xe0S@\x8c\xa0\xd8\xeb@\xb1S@d]\xfd\x02m\xe9S@\x9a))+\x18\xb8S@]*\xfa\xb3\xda\xfeS@V0z\x0b\xb7\x9fS@\x08\x94KDV\xbbS@\x19\xc4\xe32\x9d\xe5S@\xc3\x05d[e\xbeS@\xf1\xdd)]t\x80S@F\x1c\xb7\xf7:\xc1S@\xf5l\xf1$\xc5\x9aS@:<\x83\xc1\x95\x98S@N\xdb7\xd0h\x8bS@\xdf\xacY>\x8e}S@1p\xda\x04\xb2\xa9S@Z\x98oO\x07xS@\x8c\xd4\x1aFF\xdcS@\xdd\xba\xf0\x19\x10\xe5S@?\xe5,\x84B\xbeS@\x91\xa8r\x97t\x9dS@\x0b\xf0\x88\x99\x87\x81S@\xc6q\xc0\xa2\xd8\xadS@vi\x91\x84\xaa}S@\xe0G\x837e\xd1S@[\xa8W\xc1\xaa\x9aS@\xdc?\xbdV;\x88S@\x10TvKS\xf8S@\x92g\xd9\xd8E\xd8S@\xf0<\xd5\xaf\x16\xabS@\xb2\xd6v\xf5^\xa0S@\xc8\x80?\xb3}\xdaS@\x1b\xa5~$\x83\xd7S@[\x1f\xebZ8\xe1S@\xb6\xd2\xe9>\xac\xb1S@\x02\xbb\x18\x15\xfd\xb7S@+\x85U4\x82\xefS@.i\xb22E\xcaS@\xb0\xd5\xc9\xbc\xd9\xfbS@\xa9#]\x9d\xec\xfcS@\x7f\x00C\x95\x9b\xd6S@\xfc\xe7\xe3\x90\xa0\x04T@\x16\xc5\xe5\xf07\x97S@xf\xa3\xa1\x97\xb6S@\x16\xb33\xfc\xc2\xf5S@f?v\xc7\xce\xfeS@\xac\xf9\xe5\x0eHxS@-R\xb0\xd5\x1b\xbdS@\x11Vu\x91\xe9\x9dS@\x1bg\x89\xcb\xdb\xa2S@}/J70\xb5S@JN\x84)P\xa1S@\xd1c\xf6TM\xe6S@\xc2\x0f\xf4\x90swS@\xde\xfc\xbe\xca\x1d\xe6S@\x17\xad\x11(\xa2~S@?\'\xe7\xc2\x80\xb3S@BQ\xdfc\x7f\x80S@\xe4\xff\xf4\xa1\xb4\x01T@\x14\x9e\xe7\xa6\xbe\xecS@Uj\x18\x17K\x80S@\xcd$\x1a\x94\x97\xfdS@X\xa9o\xfe.\x01T@0\x89\xcbua\xf6S@\xe0\x8b\x90\x1f\xc0\xf5S@\x19EJ\x11\xc0\xddS@(h_\x11\xbc\xe2S@\xbai\x08\x88\xbf\xd7S@\x87:\xc4t\xd5\xa6S@\x05\xeeZ\x03\xfb\x9dS@\xa3\xda\xe1$\xc7\xf7S@Nn\xff-\xac\xe7S@\x81\xe3}mJ\xc6S@\xdc\xf5\xa3\x1af\xe8S@\x8a\xc4\x19l\x97\xf5S@0]\x85\xe9\x05\xa7S@\r\xd8t\x8d\x16\xf5S@J\xd7H\xda\xcc\xafS@\xdf\xbal\xd3t\xf4S@3\xdaY>\xdfzS@,T{Mc\xc6S@O\xc0Vf\x8a\xe5S@\x1f6X\xcd(\xe7S@.\x88\x14L \xa8S@\x15\xe3Y\xf2\x00\xfdS@\xf2\x08\xbdFs\xb5S@_\xb0k\xef\xe2\xfcS@6F\x0cC\x8b\xe0S@\xad\x10\x1c\xf0\xe4\xe0S@?\xfd\x9avZ\xf2S@Z\xd6\xa4\xe5\xae\xd6S@%i{\xca?\xd5S@\x1e}2\xb5\xc3\x84S@\xf6(\xf5\xe0\xb8\xf5S@\xd5\x14(\xa6\x01\xc1S@C\xc3t\x81b\xf0S@\xd2\x9a(\'\x8e\xdaS@\xff\x91"l4\xc0S@\xbcI\xad\xf6\xe6\xeeS@\xae\xfaO)\xb8\xa6S@\x17w\x0cA5\xe2S@\xd2\xbd\xec\x11]\xd9S@0\xe7\xb1\x9c$\xe6S@\x8f\xaa\xa4jk\xe0S@Hp\x94\xca\x84\xdeS@WP\xf1YW\xdeS@Bd\xf2\xc1\x01\xd9S@\x14\x18\xa3\x9cW\xd9S@\xac\x06\xc2\x1e\xe1\xe2S@\x8f\xed^T\xfa\xdaS@\xa1\xbb\x00s\xe1\xe0S@Z\x87G(\xcb\xbeS@\xfb\x83Jx\x0c\xa9S@&=\x8e]H\x9cS@\x01\xbcO\x8b\xe8\xaeS@\x84v\x99o]\xe1S@ -\x10?\x93\xa1S@\x8d\xad_\x8a\xa3\xd9S@\x9e\xf4/\xa8\xf7\xabS@2\x18OX\xf5\xbcS@\x8e\x14\xe7\x7fX\xb5S@\xea\t$\xd4\xe7\xf4S@\x12\xc6\x8dg\xa6\xbeS@\xa8\x05\xe7s\xf2\xe9S@h\xa3j\xf3X\xd9S@}\xadQ:\xc0\x80S@\xc0\x0c\x98\xff9\xd9S@\x14\xbe\xa9\xc5\x9d\x82S@\xd6`\x16y\x7f\xe8S@F\x89\x97\xae\xfe\xdbS@\xa4\x12\x03\t\xb4\xd5S@\x10-:6\xc2\xd5S@\xfdh\x1f#\x8f\xabS@\x82\xe2\x080\xc0\xa9S@sa{i7\xd5S@\xc6\xa9\x8c\xad\xad\xc8S@\x99;r\xf9\xa1\xf0S@\xd3n@AI\xc9S@\xd3\xaf\xc3\x16z\xa9S@\x93~\xed\x0e\x1a\xb7S@UF\xc2\xe9)\xa8S@\xf3)Ss\x05\x9eS@\xf5\xa2V\x9d\xaa\xa2S@\x92\r\xdc*\xa2\xacS@\x1d\x10\x98\x9eJ\x9dS@\xb6\x7f:\xe6j\xa0S@}\xd7\x03\xb2:\xacS@\x8b\xa5\xf0\xa4=\xa5S@\xbd\xe1E\x99\x17\xa2S@\x88=\x12\xa4\xd2\xeeS@lAn\xa9\xf6\x9bS@\x81\x02\x81\xcf\x10\xe4S@\x9bj\xcf\xea9\xd8S@\xcf\xd2.Q\x8c\xaeS@sI\x01\x13\xf6\xa1S@`\x96 \x14\xd1\xd7S@\xd7\xf5\x11\x11\xbf\xe3S@\xf2\xc6\xd19\x94\xd7S@\x0f\xd1\x1d\xdfC\xe2S@\x19\xe3n\xc0>QS@\xd2\x94\xe4\xb6h\xe3S@\xa0"\xb9\xb5\xea\xdaS@{\x8b2\xc3\x1e\xdbS@HOm\xd5\xa1\xe2S@e\x16g\xa7\xaf\xd7S@)\x98%H\x0c\xd7S@\xd7\xfc\x0cq\xa8\xbeS@\x03\xbeMm\xd0\xb8S@\x81\xbe\xc4\x0ba\xbcS@\xe7\x8a\xad-\x18\xd8S@~i\x8cD"\xd5S@\xc7A(\xb4\xed\xd4S@\x85R\xcba\xd8\xc0S@(\xc9>2\x82\xd6S@cFG} \xb7S@\x02a\x12\x85.\xb5S@\xb0\xa9\x17\x01\x03\xb5S@\x87u\x1ar\x12\xd7S@+\xb4\xf7\x16P\x88S@\xf7}!Y\xfa\xd6S@\xfce\'\xa2\x90\x92S@1c\x07\xde7\x81S@\xc1\xe5\xa0\xf9H\xd3S@\r0\x98\xce\xda\xb8S@oM\xb5\x18i\x82S@h\x7f\x90\xe6\x13\xd3S@Y\xe7\xf9\x93\xc8cS@\x98\xbe\xd5w\x81\x81S@1\xe9\xe1@czS@\x1e\x96t\xa5\x8bzS@\xd4\x9a\xe9\xe4\'\xcfS@\xe8\xc2\xec\xaf\xf8{S@7\x08m:\\zS@\x81B/\x83\x1b}S@\xff\x0e\x9d\xf3a\xd2S@\xa65CU\xc0\xb5S@\x81)\xd7\x07/\xd3S@\xf7\xaf{P\xb0\xc5S@)\xef\x8c\x91\xdazS@Bu\xdc\xe6\x10\xc6S@\xe18\x84\xf2x\xcfS@\xd8\xf3\x073\xc9\xd7S@\xd1\xceb\x1a\xb7\xc8S@\x9e\xf9\xb1\x91\xd9\xcdS@\x12P\xbd\xdbB\xc8S@f\x8b\x0f\x99z\xedS@\xb9\x93\xbbf\x17\xc5S@\xac\xdc\xf0MN\xd1S@\xb3J\x19_\xa6\x9dS@\xban?Q\x0c\xb4S@A6N\xd6\xa6\xd9S@\x0f\x198\x1dR\xcfS@a\x96\xc5\xea\x0e\x9bS@\x06\x04\xc8\x8c\xe1\xd3S@\xac\x1b0D\xcf\xc7S@M\xb8<\xa7\xd9\xdbS@=n\xd5\x00\x06\xcbS@\xfa\xe8\x07IY\xe2S@P\xa6HPK\xd0S@B\t\x89\xef$hS@\x9b0y\t\xa5eS@)\xbel,w\xd1S@c\xa7\xa1A\xf8\xd7S@v;\x14\xc7\xa4\xd3S@\xcf\x8e\x18\x07\xb0\xd8S@\xba\xb2\x06\xe6K\xd1S@\xa0\xee\xaf\xad\xf1\xd7S@Yb\xa5\xef^hS@\xdc&\xb6\xadBhS@4\xa3}\x90\xad\xd1S@\x08N\'\x94\xccXS@\xfa9RT6\xd2S@\xf7\xa6\xf6W\xbf\xd0S@\x169\x02\x90\x93\xd0S@\x9a\x9e\xe9\xc9\x15\xd0S@\x06\xbby.\x9ddS@\x8b\xb4\x1c\x9f\xc1dS@\xc5\x84\x8a(D\xd5S@\xf4L\xd1SK\xdeS@2|C\xbc\x99\xc5S@/)|\xc5\x88\xdcS@\x17(\x01w\x1d\xd2S@\x89\xf1\x8dG}\xabS@\xc9\x12\xd8q\x15\xd6S@\xe9\xc5\x15\xb8KZS@\x83\xa9]\xf1A\xbbS@\xe6\x15\x85\x83\xbc\xd9S@q\x15\xb3&o\xccS@3INh\xaa\xc7S@\x9f\xd3$B\r\xedS@\xae:c\x1a6\xdbS@\xe6\xc6\xb9\xb5\xb2lS@V\xb6\x8e\x13\x1c\xa5S@N\xc7\xa5)Y\xaaS@\x02\x02\xff\xbdR\xefS@\xcb\x00\xddf\xc0\xefS@4;K\xc2\x06\xc7S@/QG\xb0poS@k\xc1\xddtD\xcaS@o\x06%\xf8\xca\xaaS@\x13-T\xf1`pS@\x81\x08\x11V\x12pS@\x0b\xa6m\xe6\xb7\xdaS@\x7fa,\x03Q\xf0S@&u\xbdA\x9apS@\xd3 \x83O\xdfaS@\xb6\xef\xf11\x8dvS@\xce\x81RCA\xa5S@\xf1\xe0rO\xbb\xb0S@\xb46\xaa\xe6\xa0\xd8S@\x8b\x8a\xa1\x00\x00\xc6S@\x91Vu\xb8\xef\xd5S@\xdb\xdf\x8e\xb5\xac\xa5S@A\xadL\xed\x17\xbeS@\xe3\x92C\xb0\x07\xe7S@\x9f\xf0G\xc1K\xc9S@\xb1\xfep\x93z\xa6S@7x\x11\xab\x96\xd8S@}\x1bg\x08\xb3\xaaS@,\x1c\xf0\xe0\xae\xbfS@r7\x95\x03K}S@\x12\x7f\xd8\xbb>\xc6S@Oh:\xe1g\xd7S@RR8\xf3\xb6\xf9S@-[~lO\xd7S@\xc8\xc4\x07\xca\x84\xbeS@\x17\xec\x9ax\x9c\xc8S@\x07:3_\x8a\xd8S@;h\xfd\xfcaxS@Y2~\xa5\x99xS@\xe9\xa5O\xe1\xb6\xd8S@X\xb4Q+\xdawS@\xa1E\xa5x\xe3rS@\xcc\xeaC\x12-\xaaS@\x98"\xc4\xba\x1bxS@z\x0e\xccF\x11\xabS@\\^\xce\tx\xafS@\x19\xea\xc7a\xeb\xbdS@Lv}\x97!yS@l\x11\x13@\xe6iS@,b\xf6\xb2\xce\xa8S@\x89\xd3\x08NnyS@\xd4\xbe\xf1<r\xa7S@H6\xf3\xc9\xb6yS@^\xabu\xeb\xf5\xb6S@\xdd\x12S\xb6\xad\xa7S@\xc2\xba\xb9v-\x87S@-\x07|U\x92xS@\x13\x84\xf3\xdb\xfd\xaaS@o\xac`3\x10\xb6S@\xc7TT7[sS@&_a\xa5Z\xacS@\xbfL\xaaim\xaaS@\x7fWP\x8cI|S@\x01\xfc\xa2\x0c\xd1\xa4S@\r\xda\xc3\x88^zS@\xdaD\xbb\xa7\xbc|S@-\xb5*\xd3\xcd|S@"e}E\x1dtS@\'\xce\xa9=\xa9zS@\x18\x145\x80\xa4\xa5S@C.a\x81t\x89S@\xc1\x10-\xa3\x0c\xa5S@\xe7\x82\xb5w\xee\xb0S@E\x04X$g\xa8S@\xff\x920\xc0\xbb\xa6S@\x86\xf1O\x16\x1e\xc6S@I\x99}\x9aJ\xc3S@\xb51\xf7h\xe0\xa5S@\xeb\x1es\xc4\x98\xa8S@\x0b\x9456\x97\xabS@\x83\xfa8\x05\xee\xa5S@\xd5\xe6@+;\xb0S@\xb2\x9f2\xfaN\xb0S@\x1d\x81\xcdV\xf7\xb0S@\xcb2\x9c\x90T\xb0S@\x02h<\x95\r\xb0S@=\xab\x11\xff\xa8\xb0S@Q)\xdb\xb9\xa9\xb6S@B\t\x13\x8d\xad\xaaS@/g7\xad^wS@\xef7\xd5=\xce\xb8S@\xae\x15$\tR\xbbS@ysL\xf5w\xbbS@(\xe6\xa6\x86\xbc\xa5S@H4R\xaa4~S@io\xd03W\xafS@X\xb2t)$\xa9S@\xb1A\xc7lp~S@\x04C@\xca8\x7fS@V\x88%\x9b\x94wS@9e}\x8d0\xb0S@fY\xce\xb2\xbb|S@\x04\xec\xff\x11V\xb2S@\xc7\xb16K7zS@\x95\x97\xb3\xcb,zS@\xacG\xdc]\x8czS@\xcb\xba\xbcn\xba{S@\x84\x9d\xd59\xa1\xabS@\xb6\xf1ro\xdd\xafS@\xd0\x1fpx\xb0zS@\xff\xb6\xaeR<|S@\xef\xc6$}\xda}S@\xcd\xba\xa4_p{S@\xcb\xef>\xf3\x8b}S@\x97\xf0;\x03\xc7}S@\xb4\x97\xdb\xd7\x84\xbbS@\xccg\xe6\xcb\xc2{S@$\t\x92\xd4\xd6\xabS@\xfaW\xa3eH\xa7S@\x7f\xd9\xcc\xaf1\xbbS@\t\xe46\xc1\xa8zS@*\x80\xe8\x89\xfb\x81S@|\x11(f\xd9\xa7S@G\x81\x85\xe0\xaf\x80S@\x9dk(\xcf\x0b{S@j\xd6\xd1\x02\xb7{S@\xa7\x1bR\xab\xdc|S@\xc3U\x067\x84{S@e@\xb7,\xd7|S@\xab\xf7nQ\xe2\xa8S@\xb3\x9b\xef1\xe1|S@y\xa0;n\xd5\xbfS@l\x012\x85\x99|S@q\xeaS\xecp}S@\xee\x12\xbb\x98\x89\xa7S@\xcf\xd9-N0\x82S@\x14\x9blf\xa3\xc0S@\xf83^W\xa5\xa8S@\xc12\xf5\xbe}\xa8S@\x8e\xcd"\xd3\xf6xS@\x0f&\x9bM4|S@4l\xdf\x80\x90\xa6S@\xd4\xacla\xc1\xbfS@\xb0k\r\xda\xc4}S@\xe0\xef\xf8Mv\x7fS@m\xab\xf1\xb7Y}S@\xab\xf4H\xb0\xdb\xb2S@\xb4\x06"\xc0\x12\xc0S@\x9e.7\x9b\t\xbfS@r\x9eX\xc7A\x7fS@\nv=\xe12\xa6S@\xbc\xf0\xba\xe2i\xb8S@\xbb\xdds\xa6C\x7fS@\xa6\x7f\x86$m\xa4S@0\xba\xc00\xac\xbfS@\xe2j\xb8\x0f0\xa7S@\x07W\xd9\x84\x87\xa6S@\xcb 7\xac^~S@|S\xfbz\xd4~S@\xe9\x96\xfc\xe7\x85~S@`\x92\xbe\xe0\xf8{S@r\xa2\x0b\xa9z\x80S@\x8e`\x0c\xbc5\xc2S@\xaa\x9d13L|S@\xeb\x0b\x1c\xf9\xad\xb8S@N\xd8|\xe3;\xc2S@\x03\x85<9\xe5\xc1S@\x1f\x03\xd2L\x1d\xa7S@\xef\x9c\xc6Z\xd7\xbdS@:z\xe4s\xac~S@\xfcb\xe0m\x99\xb5S@94\x86\x17\xcc\xbdS@\xfe\xc5X\x98\xfa\xbfS@\x7f\x84\xcc\x8ex\x7fS@;\x96A\xb7I\xa6S@\xd3\xfb)\x91\x14\x81S@\x9c\xcb\xfe#\x0e\x81S@\xd9|\xbb\x97l\x82S@q\xe1\xd4\x9d\xd5\xb7S@&\x0cx\xa0\xc5|S@\xd3\x89\xa5\xc5\xf7\xbcS@\xc3\xc6i\xf4W\xb9S@\x92p\xeb\xedizS@\xff\xda\xc4F\x88\xa0S@#\x1c!m\xcd\x81S@\xd5g\xd0\x7f\x8d\xb2S@\xb3\xdad\xe1\xdd\x81S@\xd8\xaf\xa3\x8d)\x81S@`:6\xea\x03\xc0S@ \x1f\xa2\xc25\x83S@r"\x7fYi\xbeS@\xae\xda\xfax\xda\x82S@\x9a}"\x12\x86\x80S@B\xab\xee\x080\xa3S@\x18m(\xd5\x80\x9fS@\xad\xf8\xf5\x82%\x83S@\xab\x1a\xcb(\xc7\x82S@H4\x10\xb6\x0e\x84S@HK9qPyS@l\xc8\x10\xc5\xf8\x7fS@[(\xa0\xc5\x7f\x85S@t\xa3\x92\xd0\xe8\x80S@\xe1\xe7\x1bnf\xa1S@p(\xc9x!\x9dS@\x8e\x15|\xb90\xbfS@\x86\xa17\x9d\x86\xb4S@\x17\xf4\x9a\xa7e\x85S@\x80\xa17\xe4\xba\x9dS@P6\x0b\xc7\xc1\x81S@\x9b\x14EX\xfd\x9bS@\x94\x80\nh\xbe\xa8S@S\xc4\xe1r \xc1S@\xde\x82\xef\xe2f\xa0S@h\xb2m\x81\xdc\xd5S@~j*\xa0\x83\xa0S@?\x07\x06yL\x88S@\x08\x05B\xffV\xc6S@\t\x1f\xca\xf8\xf1\xb8S@\xedj\xc7\xa9X\xa5S@\xd0*\xbd\xaf\xe2\xa0S@\x91\xa2\x9c\xe8\xee\xb3S@-~A\x88\xf6\xbeS@\x80\x88\xf0\x94\x8f\x9fS@\x8e\xe4\xf0i\xbb\xa1S@^\xa1@i@\x84S@\x88\xd6\xf8\xdb\xa3\x9cS@*\xeeO\xfdh\xa1S@\x80\x12\xb1\xd4\xd9\x9eS@X0\xe7\x0eV\x9fS@A\x1cg\xfb\xdc\xb3S@#\x82\xe2a\xc5\x9cS@\xd5\x0f*\xb5P\x83S@\x97\xb3\xd2\xdf\x88\x9cS@>\xa8#\x98\x00\x9fS@\x17izd\x0b\x9eS@!\xbc0,\xa1\x9dS@z\xc9\xeeK\x97\xa0S@\x9a!\xb5u\x1a\xb7S@\x9e=\x99\xdb\xc8\xb2S@\xa2\xd2bm\xd7\x9eS@\t\xf2w\xeb\xd7\xa0S@\xfc\xf4\xa0}T\xa0S@\x88c\xba\xdb\x15\xc1S@`vE\xcd\xba}S@%\xa7\xad\x17\xbb\x9dS@\xdd\x90\xb5\x8c\xde\x9dS@\x13\x94\xbe\xdaB\x9dS@S\xe5\xf5(\xb7\xb6S@\x98\x9b\x05|\xcc\xb3S@\xf7\xe3R\x04$\x85S@\'\xcf^@^\x9dS@\xfb\xce\xc85t\x9fS@0\xa3\'\x06\xd3\x9eS@\xd5|%\x85\xa0\xbcS@\x1e\x0cQ\xfcD\x85S@\x1a\xa1\xa7\x01O\x81S@!\x14p\xb3i\x8bS@\x04\x15\x10\x9bA\x86S@\xb4\xaab\tj\x9eS@@\xc5v\x88\x9d\xb4S@S\xcb\xce\xa6\xb0\x9dS@@iYq\x1f\x9aS@\xa9\xab\xff\x01!\xb1S@\x9b\xde\x88\x81b\x86S@K^b\xef\xad\x86S@\xe5usSg\xb5S@Y\xd0\xf8\xbf\x8a\xbbS@/\xd9\xa7$\xd9\x99S@p\xfc\xbc\x0e\x0e\xb5S@\xd6\xf93\xae\x95\xb0S@\xbbk\x90\x80\xd9\xa3S@\xdaX@n\x93\x8dS@B\xa6\xf5M\xfc\xb4S@\xc4k\x01\xf5O\xb5S@C\x98\xec\xa7\xa6\xaeS@\xf5=\x17\xc5\x97}S@\xff\x12)P\xac\xa3S@Db5h\x19\xbcS@\x1a/}B\x8b\xc0S@\xe3 \xc1\xf0\x03\x94S@\x04\xecEt\x8c\xb5S@\x03\xaaQ\x9a\xe1\x80S@_r\xcb\xdaB\xb1S@\xcc\x9e\x92l\r\x83S@QP\xa1\x9e@\x89S@.\x8b\xcd\t\x1a\xbeS@\x850\xef\x0c\xef\xa2S@\r\x07\xdd\xb9\xa6\x9cS@F\xe6@Nx\xbbS@\xa96i\x9d;\x83S@\xf6w\xb2"U\xaeS@\x1d\xd5\x95^\xa7\xb5S@\xfc\xbe\n@\xee\xb0S@\x92\xa8\xf8M3\xb6S@\x89L\xd4\x11*\xb6S@k\xc5a\xe8/\xbbS@\xd2/X\xb0S\xbbS@\xd7BwoR\xb5S@=c\x1bK\x0e\xa9S@\x17\xda\xd5\xaa1\x84S@\x13\xe9\t\xf22\x9aS@\xbe+\xed\xb3\xd7\x9fS@\xd5_\x88j7\xbeS@x%\xe8\xc9U\xadS@\xac\xe1<\r\xd3\x84S@\xc0\r.\x97\xf0\x92S@\x18\xea\xd58\x91\xb0S@\xcc\x8f\xee/\xb4\x84S@[l\xdcB\xa6\xb4S@\x9d`Q\x94^\x98S@D\xea?AZ\x91S@q\x82\xa6|,\x91S@:}1\xdc\x9d\xbcS@c\x82\xa8\x8f\xf1\xaeS@\xaa}l\xb3;\xafS@\xba]p\xd9\xe9\xaeS@M\x88r*\xc3\x94S@\xa1\t\t\xce_\xcbS@\xc8+\xe5\x94m\xc1S@\xf1\xd3\x1e\xa3M\xb9S@\xf3\xee\x07;\xb2\xa3S@\xb2C\xf9\x005\x92S@2OD\xfd\x9d\xbcS@\x1a\xbf\x7f"\xd9\x95S@\xab\xbe\x0ek\xd2\xbcS@\x99M\xda\xa6\xd1\x95S@\x9e\x8bz\x8c\xcd\x99S@"\x86Y\x91\x92\xa5S@!;\x92\xb2\xca\x9bS@\x85A\x9ep\x01\xb7S@\xb4\x19\x7f\xba\x8f\x87S@g\xf6\xba\xb2\x85\xbeS@d\xd7>\x80\xd4\xbbS@\xec\xeb\x07EM\xbaS@\x04\xba\xee\xeb\x9e\x87S@\xea\x1c\xda%y\xacS@\xd89d\xbc\x0f\x94S@\x19\xa6\xebI\x14\x91S@\x08\x80\x96@\xad\x99S@fC5\xb5Y\xe5S@l\xc3S\xd0\x9c\x9cS@\xbcP\xf6x(\x9cS@\x9f\xf4P\xce\xc4\xe9S@Y,pW\xf9\xf9S@\x8c\x93\xfbkd\xa5S@a\xed\x11\xce\xf6\xdaS@\xc2!\x8b\xa2\xd0\xdaS@\x80X\xebY\xf6\xafS@\xb4\xfd\xe2\r~\xb0S@\xc5\xf8\x86\x16\x17\x89S@\xbcs\xf8D2\xbcS@\xb7\xb1\n\xaf$\xb0S@C\xb7\x9b\xe5\x07\xb7S@W\xfbn\xdf4\x85S@\x83\xdd}h\xa8\xb5S@\xa0\xc2\xcf\xd2\x03\xe3S@\x13\\\xf0\xe2\xd4\x9aS@\xb2BR;\\\xc8S@\xe4\xa5\xc2\xc5x\xe9S@2\x19\x82t\xb5kS@X\x95\xad\x82\x00\x9cS@\xd6\xcb\x12\x17k\x89S@\x06\x1d.\x06\x1d\x8bS@\x95\xe22c\xf8\xbcS@E\xc52\x1b\r|S@+Zi\xfb3\xadS@\x85\xa3\xbb\xfeW\xdcS@2\xd2K\xa2\x8d\x9fS@\x13\xbaI\x99w\x83S@\xd1\xfd\xfb\x81\x9c~S@n\x8c\xe0\xed|\xd6S@ \xb5\xe8\x95\xfd\xa6S@\x07\xf69[\xed\xa3S@\xd29\xe5k\xa2\xa2S@\xb0m\x8a&E\xe7S@\xe8*\xfe\xd1\x05\xb6S@[\x90\xbd\xe8K\x7fS@\xe2\xc2+H<\xbfS@\xfc\x93\xdb\n3\xe7S@=\x02\n&\xe7\xfcS@\xc3\xd5\n\x91\x08\x9fS@\x01\xc2\x93\xb3c\xf8S@\xfa\xcf\x95\xeb\n\xeaS@\xc7\x0fQ\xbf\x9f\xc0S@\x9b\xec\x8b\xdd\x12\xa0S@^&\xc1\xd0\xa1\xabS@t\xe5\xf0\xae\x15~S@\x9b\xffN\xb3QfS@Y\xe0\xd6p\x1d|S@Q\xeb*\x9f\xd5\xaaS@\xa4\x8eTXhwS@\xe4XAb\x9d\xa1S@\xfbO\xcf\x93\xec}S@\t\xb7\xb7\xe8\x8b\xd2S@\xa8\x83E\xabm|S@\xa9\xa9\x86Bj\xb1S@\x0b\xb9\x84\xca/YS@\x05\xcf\xccq\t\xa9S@bz\x81:1\xaeS@\x08\xd2\xe9\x02\x18\xa0S@\xd7J\xabk[\xbbS@\x85\x0f7SF\x85S@\x1f\x93\xa8u\xc7\xa8S@\x10F&\xa8\xf2\xa9S@\x0eMa\xe9\x17hS@\xed\xec\xabNb\xacS@\x85q\xf3\xf3-\xa5S@\xd1\xdbqv\xc2\xa4S@\x8e\x90&\xa2C\xdcS@\xf35\x1f\'\t\xf7S@\xd3I\x01\x18\xb0\xb8S@\xec\\\xad\xb4\x85\xa6S@S\x13y\x7f!\xa3S@\xd5[\x1c\xf24\x00T@\xf0\xc3q\x18\x83\xbeS@\xbc)\x8d9\x06\xa6S@\xc9<\x1dO\xf2\xe6S@\x16\xa8\xa5\x8d\x86\xc9S@\x87\x8e\xfc\xbd.\xcbS@c\xf7\x92uD\xa6S@\x16\x19\xfd\xf4\x00\xdeS@RV\x0c>\x8f}S@\xd3\xd2\xb1\xf8[\xc7S@\xcex\x9e\xec\x99\xd9S@\xff/\xcf\xc1{\xa6S@\xea\xf0>r\x86\xa3S@\xc9\x89\x9b\xdc\xc2\xd7S@\x83+Z\xb8\x93\xd5S@|\x98q\x00\xa1{S@M\x08\xd4\xc9\xcd\xfdS@.upA\x05\xccS@\x12$\xc6\xdd\x15\xe5S@\xd0n1;\x19\x7fS@\x16\x0f\xe0}z\xb6S@\x93u\x908!\x82S@\xd4\x16\xe1\xfd\x9b\xa6S@s\xc3\xf0Y\xa3\xa7S@\xdcl$\xf0\xdc\xaaS@$\xbe\x9f\x0c\x12\xb2S@\x1a\xc8\xd7\x8ca}S@c.2\x1d\'\xc6S@4}\xa6w\x94{S@&Y\x81U2}S@\x94)\xa8)[\x82S@\x01\xd4o\x05\xaf\xb1S@\x8f\x80\xc3\x13?\xc6S@&\r\xae\x82\xc4|S@\xc4\x87\xae\xd4<\xedS@\x1f]b\x976\xa8S@\xd6E\xffH\xdf\xaeS@\x17\xf2`G+|S@hD\xb5\x1a\x18{S@\xf2\xdb\xdf1$\xb1S@\xa3\xfaKy\'|S@f\x85\x07\xf8\x8b\xabS@jy\xb5\x84\x14}S@\xbaO\x82\xfctzS@\x96#\x1b\x97bwS@f\xfbD\x9b\x01{S@\xfe\xdc*W\xf8\xabS@\xe4G\x01\x81\xc7\xa6S@\x88\x9dX\xe6\xc4}S@h\xd3\x19\xffz{S@\x8f&\nf\xff\xa5S@\xeb\xf59\xfa\x1f\x90S@\xb7\xe3\xc9\x0e;|S@\xe2\xbe\x87\xc6\xbc\x7fS@\x7f\xdb\x1aZ\xa5zS@\xbdm\xba\xff\x16{S@\x15\xd4\xc6\x8dezS@\x8f^\xca\x8c\xe5|S@p\xd8\xd2\x9fc\xacS@\na"\xab-\xb4S@\xf5\x9cL^\xe3yS@ \xc4\xb0\xa8TzS@?\xf6\xe9\nH\x7fS@\xdbF\xfd;:zS@YM\xe9\xd14\xaeS@\x04\xe0?\x19\xa7\x9dS@\xe6m\xc4\x8f\xb3|S@cJ7\x90\xe1}S@\xe6\x85\x92h\xaf|S@\x82(h\t\xc5\x80S@\xb2\xb8\xb8\xf6\xe3\x7fS@~\xaeiul~S@!AM0\xdc\xb8S@C&M\xbe|~S@Y\xa8\xbc\x8f\xa2\xa4S@>\x02 t\xfb\xffS@\x88F\xac\xd5\x83yS@\x87\xe1x\x95}\x80S@\xe2\xc0\xef\x0f\x19\xa7S@\xd8}\xffo0\x7fS@\x03\xcby\xe6\x04\xacS@zB\x03\x01\xf1\xb0S@\x8d\xfb\'\xc3\xde}S@\xab\xf4\xc7\x01j\xa8S@\xebV\xff\xb2\xb0}S@\x98\xd6\xa7(\xba\xa6S@\x95\x94\x15uE\xa8S@\xee\xac4\x15Q~S@\x01\xcf\xd1\x9fV\xa8S@)\x12\x8c\n\n\xaaS@\xd308V\xf0\xfdS@\xa7k\x87\xec\xca}S@SE:\xd0\x0f\x81S@\xf1\xcd\xb0!\xe3yS@R\x97n\xae\xa5\xb0S@\xc7\x0c\xc7\x8aP\xb0S@03\x04\xe5\x10\x81S@\xd9\xcayK\xb4zS@\\V\x0f\xad\t|S@\x12*\xb4:\xf5{S@\xd0\xb6r\x90E\xabS@\xe5\xectZ\xff\xb0S@p\xc77yU\xb0S@\xb3I-\xd7\x19\xb0S@\xb3\xf5\xf3\x0bRzS@P|\xb8T\xa9\x88S@\x13F<4w}S@\x1d\xf2\xa9(C\xdcS@\xa4\xfcF\xec\xd9\xc8S@\xc8%k\xef\x0f\xacS@\x88;\xcf\xf9\x90\xabS@G\xde\xb2\xfe\xfa\xa3S@,\x85\x16B\x92zS@\xf5e\xc3\x84\xbf\x81S@7\x8a-\x16\xe8\xafS@/Y\x91\xa1n\xb0S@\xbb\x99\xb8o\xaa\xaaS@xk|\xe7\xd7\xecS@[\x9b]a1\x87S@\x95\x05QC\xd3\x81S@)\x02\xb0\x0f\xa5\xafS@\x95\xbaL#\x8b\xecS@,k/\xaf\x83\xf6S@A],.\xdbzS@\xa7\xa1\xebYi\xb5S@\x98d\xa1\xbe\x9d\x87S@:\xd9\xb4\x16\xc5\xb5S@\x91\xbd\xba\x9d\x88\xf6S@nNrb1\x83S@\x87Li\x1ayyS@\xa1\xff\x83\xd5\x90\xb0S@\x89e0\xe3W\xaaS@\xc3\r`F\xc9\x82S@\x92\x13j\x0c\x1dyS@\xe9\xfb\xd6\xb9\x06\xecS@\xed\xd6\xb6\xd6q\x80S@\x16u\xd5\xe2H\x86S@l\xaf\n\x0f~\x85S@\tP\x12\xad>\xf6S@\xa2}\xcb\x83%\x83S@\x13p\xf9B1\xa8S@\x8b\xb6\x97IL\xfaS@\xcb%\x9f\'{\x83S@`\x0bxE\xf1\xe7S@\xfbX6\x9b/xS@ j\x93b~\xb8S@\x03\xd4,!\x84\x85S@\xa9Q\xf9\x0fI\x81S@\xf6n\x03t\xd8wS@\xb5j\xb7\x89\xaa\xb8S@\xa42\x9c\xf8F\xa5S@\xba\x1f\x10\n\xca\xa3S@\x0f\xd4\xe4b\xb6\x81S@X^.Z\x8d\xf8S@\xd2\xa0\t\xff\xe0\xb8S@\x89\x02\xcf\x19GvS@?fH\x05\x0e\xacS@Ov\xf4\'\x19}S@\xb6\xd6b\xce\xb6\xf7S@/\xf7a\xccn\xabS@\xc6\\\x0e\xa4jmS@\xba\xbf\x83\xee[\x85S@)\xb0>\xb8p\xa8S@%_uN}\xb3S@\xc8%u\x80(\xa3S@\x89\x8e\xb4\xaa\xcf\x81S@f={\x08U{S@\xe0R\xe0\xbai\x88S@M}\xfeFQ\x88S@LC\xad\xe7\xb1sS@b\x8fx[-\xacS@\x11\x83\xbbHC\xf5S@\xaa\xb8\xb2l)\xe6S@\xdbn\\{\xf8\xb2S@\xa2\x99Ky\x8e\xb3S@\x8d\xd3\x9e\xdf\xdc\xf4S@\xcaZ[/\\\xddS@SY\x8e\x9c\xe7\xafS@\xb9=\xc0\x1d\x1b\xe7S@\xc2)!\xba\xa6\xe5S@\xe6\xba\x96\xdbg\xe5S@C\xbe\x0b\x1d\xcf\xb3S@\x89\x15F\xe6\xa7\x89S@\xe2\xe11\xcdbeS@\x9f\x17?\x83\x1c}S@\xcc(q\x18\x9c\xa7S@9\x84\xb9nH}S@\xc1\xe0p1\xc3\xb3S@@O\xdfPY\x84S@\xce\x98b\xecQ\x84S@xa|d\x06\xb5S@\xc3\xba\x0f\xd5i\xefS@\xc6\x81~\x1a\xb7\x84S@\x16h\x95\xa6\xd6\xf0S@\x88\xd7\x15\xa1n\xefS@eV\xa9\xa47\xe3S@<\xde.\xd0\xcb\xb5S@0<\x19u\x9d\xdaS@\xf3A\x8e\xf9\xa2\xb5S@\xe2\x7f\xd7\xeew\xb5S@\xe2j\x86??\xf9S@$\xcd\x10i\x87\xbfS@#l0{\x05\xf9S@\x8d\xcf+\x8b!\xb5S@Sl^\xe69~S@E\x01\xc9R\x16\xf9S@\x8f\x9b\x97\xce\xb7}S@}\xbfU;\xcfvS@\xde\x9dOim\xedS@\xbe\x18\xc0\xae\xb3\xa6S@*F)\xe8\x0fKS@%\xc5:w\xb6\x84S@}|$\xd1\xbc\x87S@\x8a\x01\xc5\xf9\xf3\x86S@\x96G\xdc\xcf\x0c\xd2S@\x9d\x94\xfdT\x1c\x85S@Zi\xd8\xf1\xa0\xd7S@\xb0\x9f\xb9\xdb\xa1\xbcS@\x9b\xcc\xea]\x08\xa6S@]@\xb3%\xa4\x80S@d\xe7\xef:s\xb6S@\x86\xeb\x8e"h\xbcS@\xe4\x9e\xa5C\x1a\xbdS@E\x1d\xd2\xdd\x9a\xbdS@\xff$\xe3JC\x85S@\xe4+\xef\xc3g\xa6S@h\xbflP&\xbdS@N\xed\x8bvd\xa5S@\x9b\x88\x80\xfa\xe1\xe2S@\x03\xc7\x1fx\xcc\xbcS@P\xb5\x92D3\xadS@lw3\xe37\x81S@\x8f\xd3\x92\xe3\x85\xbeS@f\x88\xb4\xef\x1e\xa6S@\xfds\xc2d\xed\xbfS@f\xae\xc8\xd2\x88\xbeS@ddG\x05\n\xa5S@\xd0\x8b`%\x84\xa1S@\xefB\xe5\x12\x7flS@\x18[Ac5\xa5S@5Z\xa7\xa5\xed\xd7S@\xd6UMs4\xa7S@\x9f\xa7qd\x8d\xa6S@\xe2Wb\xc2\x9e\xbaS@4%9d\xe8\xd7S@\x9c\x85\x1b\xee\x1e\xb8S@\xc0\xdc\x1ey\x17\xa6S@nr_\xf1\x8d\xbdS@\xb7\x1e\x81\xdcd\x88S@\x9c\xb4\x87\xd4\x0f\xaaS@\xb8]<\xfc\xaa\xd6S@8\x90\xe9\xfa\xe3\x88S@\xa1\x16\xe8\xc5\xdd\xb8S@\x89\x9e\x9b\x94.\xa5S@G;q\x11Z\xadS@lTE\xc6\\\xe7S@\x9d[dM%\xb9S@0\x99u\x18\x04\xe9S@\xd3p\xf7vW\xa7S@Pq/fJ\xb9S@\x16R\x00\x87\x98\xbaS@\x18\xa3\xc3\xecl\xc1S@\xe9A\xa8D*\x83S@\x1e\x8f\xa9j[\x87S@\rz4\x8c\xd2\x9aS@&T\xedq\xec|S@\x1a\xe3\x0c\xa9\xca\xbdS@M\xecO\xd8\x1f\xd6S@M\x98\xe0t\xeb\xd8S@\xdf\xf0\x80s\x15\xd6S@\x05\n\xee\xf1\xc8\xa6S@\xcb\x0b\x01\xbb\x05\x83S@\x81q\xd1y\x17\xe0S@h\xa8\xdcO\xb2\xd5S@\xf4:/\xab+|S@\xcf\xb4_rj\x94S@*\xad#\xec\xaa\xa4S@\xe3\xbc\xb4m2yS@\xe8\'\xceX\x9b\x9bS@\xdb\x94m\xe6\xd2\xb5S@\x0e\xb7\xfcF)\xbdS@\xf7Y\xf2\x19^\xbbS@\xf1"K\x8eO\xa6S@&\xad\x80\xa9X\xccS@\x8b\x06\xe0"\x08\x84S@\x1b\xa6\x85\x15\xf1\xb0S@\xe4\xcd\x85\xb9\xf8\xd7S@\x91\\\x03 o\xb6S@Q\x88:$\x1d\xbeS@\xd9Q\xb2[\x8c\xb5S@\xf2\xe80r\'\xa6S@?m[\x92|\xabS@\xba\xe9\xd8\xe9\x0b\xbcS@\x08D\xf3J_\xb5S@\x1e\xae\xeb\xe9\r\xbcS@BC>\xb4\xfc\xbcS@\xe3nD,\r\xb5S@#\x15on_\xb5S@\xff\x8e5\x96\xa3\xb0S@<\x99\xf5L:\xb4S@1\xe5\xc1Vc\x88S@9k\xa8O\x9e\xbbS@\xc5\xe7y\x81H\x84S@\xf4\xf5.\xa5\xc0\x84S@B]\x88\x10r\xb5S@\xd3\x13=D\xc4\xb5S@v\xed\x0c$\xbc\xd5S@yE1\x0c8\xb1S@\xa8\x8eo\x9b\xb7\x9fS@N\xd9\xd2\xba\xfb\xb1S@\x95&Q\x9dE\xb2S@w\xfc\x90N6\xb1S@\xfc\x03\x1dL\xa3\xbcS@\x9cS\xe8\xd4{\xa0S@\xa6\xa0\x17\x1a)\xdeS@\xda\x1c{d\xda\x90S@{\xb1\x08\x1d\x1c\xbbS@FT&c\x0c\xb8S@\x9f\xb8\x12\x84\xbb\x97S@b\xb0\xb6\x18\x84\xb2S@\xe2>D\xc1\xd0\xc0S@)\x935}\x90\xa2S@9\xccMa\xf4\xa0S@\xe0U\x9f\n*\xdcS@\xa6\x08Ro\xc7\x94S@\x98[\xeb8\x90\xdbS@\xc4&\xab\xa3\xee\x94S@;f\xb8p$\xeeS@E^q;\xc2\xe3S@A\xd6\xec\x88:\xd8S@\x0c\r\xbd\x02\xb7\xd5S@T^\xedD\xe4\xa0S@\xa8\x01C\xe7$iS@\xda\x97\x14\x94\x00\xdbS@\x17\xd0\x98F\xc3\xd5S@z\xcfX\xc0\xf2\xa1S@\x10\xf3&f\xeeeS@\xb8\x99\x18-FhS@\x9c\xa4\xa1\xea\xc3\xbeS@\x00\x8eI\x08khS@ \xcc\x18n%hS@\xf7\xa0\x81A\xa8hS@]\xcc\x15\xb3\xb0eS@\x1a-\x1ej\x0c\xb5S@*\xed\xc99F\x82S@\xd3\xf9\xcbI\xaf\xa2S@\x8f\xf7N\xbbE\xd7S@\xfd\x95H\xb8\xc4\xc2S@X\xed\xf12\x0c\xc1S@\xe2\x92\x1bU\x9f\xd7S@\t*\xf0\xfbh\xd3S@\x95\x89\xcb\x83\x03\xd8S@K_\xc3(Q\xc2S@\xec\xb5\xffM\xea\xd6S@\xf5\xbc|]B\xc2S@\xa4\xc7^B2\xc2S@\xb2O\x9a\xde`\xc3S@\xa3>\xf2\x8b*\xa1S@\x18y-b\xaf\xd7S@\xae\xe6l\t\xaacS@\xe3)\xca\x85\xc1\xa6S@oA\xcb\xbb<\xd8S@3\x0e\x1b\xd5\xd5\xc2S@m\xc1]\xb2E\xe2S@\x17\xb1Q\xfam\x87S@\xf58\xfc\x9bD\xd2S@\xd2X\x97\xdb\xd7\xa2S@\xdf}\xa1\xdf\x00\xa1S@\xd8\x17r\xcd\x10\xd3S@O\xb8\xff\x12X\xa1S@}O!O\xda\x9fS@\xab\xdelu\xe6\xb3S@\xf8]\xd9\xbc\xfd|S@\x00\x12\xf6\xc6J\xb3S@\n\xa7:\xa2d\xc5S@\xc2\x1eA\x16\xd3\xd2S@\xb3\x8c6\xd7#\xa8S@%\x95ucJ\xbbS@\t\x91\xd7S.\xc2S@a\xdd+\xb5\x93\xa7S@\x08\xb6\xc0\xf5\x98\xe4S@fNkG\xd4\xb2S@\xc4\x1c\xbf\x13\xb4\x99S@\xfd_\xc9\x99~\xcfS@\xfc\x14E\xec\xd8\xc2S@\xb7\x11&\xee\x88\xd8S@Q\x96\xa7c\xde\xc5S@\x04\xa9\x1c\xef\x13\xbcS@\xbe,:\x16\xa4\xc3S@\x01\x9c\xfb\x10\n\xceS@\x1b\x07\xfb+G\xc3S@\x8e"\x13+\x8d\xc3S@O@\xd1\xd4\x07\xc6S@:B\xfd\xa8!\xc6S@\xd9_ u\x8d\x9fS@Jv\xf9D\xf6\x9eS@,^\x81\x1a\xc9\xb0S@\xd1\x96\xb3\xdeQ\xd1S@ >T.\xa7\x87S@\xaf\xf9\x965\x9d\x87S@z\xb5R{\x8a\x9fS@\xb6\x19\x9b\xb6\xe1\x9eS@r\x1b\xc1mk\x88S@\xc2\xa9\xcf\xa4\xf9\x87S@\xd6\xf6\x0e\x1a\x9a\x88S@t\x1f.b\xd2\x9bS@^\xb7\xbe\xd8\xeb\x9bS@\x83\xfa\xe6\xe4\x89\x94S@\xfbO\xa4*\xafXS@\x18`\xbe\xba"\xd2S@*_HES\x9fS@R\x8eJ\x87\xf1\xbdS@c\x87<\x8a\xcdXS@\x0b[\xa0a\xe9XS@\x81\xc9\xff\xd8\xce\x9cS@>\xbe\x80\xb4\xee\x9eS@\x9fP\xd5O\xc4\xbeS@\xdfi\xe2\x94\xf5\x9eS@\xf8[\x83\xd7n\x95S@\x80\x8c;p\xa7\xc8S@\x9di"\xd0z\xd0S@>\xc2\xb9\xb8\x18\xc9S@\x8d\xd9\x9f-\xf3\x88S@\x96xX\xe4,\xc3S@\xa0\xfcb\xc5U\x97S@\x01rp=\xf6\x96S@\x08k5I0\x9eS@\x15\xff0%<\xc5S@]&k$b\xd7S@\x87i\xbc\xd8\x90\xd8S@\xf9\x98\xaa\x1e\x86\x9dS@\x1d\xa61i\x10\xc6S@d+._\x8f\xa0S@\x81\x889\xc0Z\xa0S@\xfe\x15\xc8\x80\xbc\x9fS@\x14+\x91\r\xa7\xd7S@j\xdb\xf4x5\xc6S@&\xca\xa2\xc2\x19\xafS@\xc9\x9d\xd2=%\xd8S@\xd1\xf8DMT\xa4S@S_:o\xef\xd7S@\xae\xe9\x85\xc5\x9b\x9cS@\x06\xfb#\xfa\xc7\x9cS@\xf1\x97\xd1\x92\x15\x9dS@|\x19s\x9en\x9cS@\xb2<\x8a]\xe5\xa3S@9\x9d\xf7\x7f\xc5\xa1S@\x8d\x86a\xf9\xb7\x9dS@\x83\x05\xae4\xce\xbeS@k;\x8f\x87h\x9eS@<\xa147L\x9dS@|\xf3\x87xl\xa0S@\xfa*=.\xf1\xebS@\xd8\xc9A\xe2\xab\xd0S@\xa9\x08\xde\xf3Q\xc9S@.YN\xb1\xd5\xa3S@\xde\x13\x1b-\x1c\xafS@\xdcQ\x0f\x9a\xd1\xb2S@v%\xbf\xf8\xd2\x9cS@\x8aM\xabm1\xdaS@\xdb\xaa\x95\xfdV\xd0S@=\x93\x8f\x17\x15\x91S@\x91\xb8\x0f\xd6B\x91S@\xe40\r~\xc6\xdaS@\xd1\xf6\xb76\xdd\xdaS@\xa8\xaf\x81\xee{\x9fS@\xee\x93\x9au>\x9fS@GC;\xdf\'\x91S@\xeb\xe9\xe6\x8e\xb5\xcdS@\xc0\xa3\xa4\x88\\\xa5S@\xfc\xb8(\x19\xf1\xc6S@y\x89\xa9\x11\x15\x9cS@\xa9?\xa4\xb9\xc4\xceS@\x168\xbd\xb5\xd9\xdbS@\xb8\xad\xeb\xc0f\x9dS@\xc1\xf4\xa6p#\xa1S@ \xc9\xfaD4\xdbS@E%l\x90\xd2\xdbS@b6\x1c?\x1b\x97S@\xe1\x17\x18\'\x06\x93S@\xa7\x86M_+\x92S@\x08\xdfZF\xed\x9dS@\xea\x08\x1b\x83\x1d\xa1S@\xfcGT_9\x9aS@\xd17\xb6\xd5\xd0\xb1S@\xff\xfd\xb0\xf6\xd5\xb0S@G\x04\xad\x98\xe2\xb0S@\x98\xeb\xef\xde\xad\xa5S@\xd5%{\xa7\xe7|S@\xc91\x8fU\xad\xa4S@\x0f\x19\xb7w\x13\xb0S@\xd9\xb9\xed\x80=\xccS@~\x19\x83\x7f?\xb0S@\t\x9e\xc5r\xae\x80S@\xd9\xe4\xcf\xd6\xe1\xd7S@k]\x9d\xf9S\xfeS@3\xeb\xf2\x9b\xdd}S@\x19\xb6/\xb8\xff\xfdS@\xab\xab\xed\xa0!\xd2S@\xec\x0c\xf7\xf0Q}S@\x85\x19\xcc\xa5\xb8zS@zS\xbc\xfb\xe0\x99S@Y\n\x9f\'2\xddS@\x89\xff55\r\xf7S@yc\xbatg\xa9S@Z\xbe\xf4\xab\xc5\xceS@8?\xfb\xac\xd9\xc6S@P\xb7/\xafp\xbeS@jfgA\xfd\xb2S@\xf9\xd7qt\xb7\xd9S@P\x84\x89\xd9\x8f\xc9S@\xf3\xd9\xda\xa3\xe1\xb2S@\x8e\x8f\xe7\x15\x10\xaeS@\x1e\xc2\xd96\xe1|S@@\xd4\xca\x04\xf5\xa2S@\x89|\x0c\xe4D~S@\x7f\\\x1c\xf2\x06\xa7S@\xa2\xa1<\xc7\xa1|S@\xb4\xa4\xf6\x97\x97\xa5S@z\x82\x01\x9d0\xa4S@K\xe0\xbc\xf59\xc8S@\x8b\x04\xa5WE\xbfS@A\xf52\xac\xbb\xd8S@\x81\xc4\xb2\xc5\xa9\xceS@\xba\xd6\xbc\x13\xe5\xd3S@\x85\xbf\xdd\x12q\xf8S@r6\x8b\x87\xb2\x7fS@\x12-<\x01P\xd7S@\xe0\xb4\x0c\xb5\xe0\xd6S@U\x97\x04\xb3\xbb\xbeS@7\xf5\xe3\xd5z\xd1S@\\\rW\x15\x90\xd8S@q\xf87\x9b\x8a\xabS@\xf2\xc9\xe6\xe3\xae\x92S@\xff2[<\x14xS@^\xb93:\xe1\xe2S@\xd7\x99\x11\xcf\x91\x01T@\x82\x06\x87\x0ec\xa0S@:\xc1\xa0f8\xcdS@\x12\xdb+\x95\x90\xc8S@\x8ax\x19@\x8e\xecS@\x017n\xd6p\xbeS@"l\x08\xac\xdb\xaaS@"X\xa0u\x04\xcdS@U\xeej\xae\\\xa1S@\xa7\x00\xae\x9c\x83\xccS@?\x03\xb7\xd3\xe9\xcaS@\xa5\xb2\x180V\xd1S@\xf2\x84\xe5\x13"\x83S@\xf5\x82\x88;\xa4wS@D\xd8\xb4\xa7?\x85S@\xb0i\xeaW\xe6\xf6S@fBO\'\xbd\xe7S@\x00\x1c&\xddn\x85S@V\xf6s/s\xc6S@\xcf!\xe6\xd15\xc6S@\x00\xcdr D\xf4S@\x8d\xf3q\x04\xc8\xabS@@a\xcc\x18\x19\x88S@\xd3\xc0`@\x06\xaeS@\x9d\xfb5\'\x81\xbbS@L\xab\x8dd\xca\xbbS@\x1e\x94\xfc@\xac\xa2S@I\x8d@\xa6{\xf0S@w\x9c\xd7\xc5\x89\xc7S@\xddA\xd9\xcc\xcf\xd8S@\x8c\xb5\x85l\xa2\xdcS@4\x84\xb0\xb2\xa8\x88S@\x9c\xc2d\xfa\xa5\xcfS@\x1e\'\x17\x9d:\xa7S@\xa2\x03\xeb@\x86\xd3S@dj\x9c\x0e\x03}S@\xd5\xdf\x8a\xb8\xc8\xefS@F\x9596C\xcdS@\xf0e\x0f\xec4\x88S@<U\x9c\x03x\xbbS@\xc7\xf374Q\xb5S@\xeb\n\x1a\x06\xb1\xd6S@\x1b\xc3\x8d\x1b\xd6\xa3S@\x9c7\xb3\xb1\xec\xbfS@\x9d3\xd8}#\xbdS@\xb9\x14+\xfb\x8evS@h^\xcd0\x10\xa0S@\xfa\\\x01f\xc2\x99S@jU\x16\x1ey\xa2S@}\x8e\x82\x9d$\xeeS@@\x84\xf6\x7f\'\xbcS@\xd3{#OgoS@rKM\xfd\xc6\xb8S@4\xd2\xa1\xad\x0c\xedS@\xca\xb1\xef]}\x01T@\x92\x0c\x97U)\xddS@\xeb\xa4\x18X\xb6\xbeS@v\xb9\xab\x840\xbeS@\x13C\x93\x10\x15\xd8S@_\xc5\x1f\x94v\xd9S@\x87\xd8U\x05\xc4\xaeS@8\x82\x9bf\x93\x9fS@\xef\x8d\xa8rt\xbbS@\x9cK\x03\xbfq\xa4S@_\xc4\x1b\x84\xb3\xbfS@0#g\x96C\x92S@\xa0\xe6\xa04\xd9\x8bS@\xd39k\xab\x1d\x9dS@\xe5\x8b\xa36&\xa0S@Pqg\xd1\x8b\xa0S@bB?m\x17\xb7S@\x94\xe2\x89\x99\xc3\xb7S@\xb8\xa02\xcc\x85\x96S@\x1c\xaaG\x8c\xa9\xb6S@\x18\xb1\xc6\xb4\r\xbdS@>\x9a\x80Xi\xb5S@lv\xe9\x00\x9f\xa2S@\xf5\xb3\x8d\xbb\x83\xb4S@N\x06S\xec8\xb7S@\x82^\xa9nZ\x9bS@=]\xeb\x88\x1f\xe5S@7\xdb%\xa9\xe5\xbfS@d_\x87I\xa5\xb5S@\t\xcb\xe5\xd2\xdc\xa0S@\x1e\x82Yk\xf7\xbcS@!)\xe6*3\xbbS@\x19\xf1\xf5]\x16\xa3S@\xd1\x88 G\xca\x9bS@S9p\x121\xb4S@\xaa\xe9\xff$\xdf\x85S@\x85u\xeeE;\xa2S@\xbe\xfe\xe5L\xb1\x92S@y\xc3\xdf\xfc\x8d\x99S@>\xa2c\x9d\xff\xd7S@\x01\\\xfc\xc8-|S@\x0f\x82w&\xde\x83S@)g\x88mD\xb6S@-"g\xcb\xad\xd8S@5\xad\xf8I\xd2\xf4S@\x17\xadW\x91\x0e\xddS@\xb2\x1c\x19\x1a\x1c\xd6S@\xfe8\x8aE\xce\xbeS@\xd7c\x17Z\xe6\xa4S@\x04_xh9\x81S@\xe1?L\xe8O\xb1S@n\xa1\xd5\xbfz\xbdS@;\xee\xdf*\x17\xb8S@M(9\x10\x07\xacS@\xe7\xb9@\xe6\x03\xb1S@=\x9f\xcd\x96u\xa8S@\x10\x965\xc3\x96\xedS@(\xe2N\xb5\xca\xebS@;\x0b|\xaf\x0e\xb6S@\xe1\xeeH\x8a^\xafS@zzx\xd2\xaf\xaaS@\x06,\x9e\x95\xa9\xabS@\x06|\n5\x10\xb9S@\xcfn\xe9X\xec\xe1S@B^\xc1u0\x91S@\xca9\x06\xf3\x17\x8bS@\x91\xea\xe8\xcf\xb7\x9cS@\x86\xc2\x13[\xe1\xa6S@\xf9\r7\xeb\xcd\xc7S@\xe3W\x80\x1fSxS@\x01H\xe2=\x10\xa3S@\xd8{.\x89l\xb8S@\xf5\xf8\xc7Z\xf7\xafS@.\xbd\x9c\xa2]hS@\xd7\x1f\x9a\x1e\xfa\xa5S@\xbdx\xac\x98\xc6\x97S@\xde\xc8z\xc2\xde\xd7S@\xe3\xb2IM\xc3\xd7S@\xf8\xee\xd0\xc9y\xd9S@\xda\x84W\xa1\xb0\xe3S@\xd7\xab\xd07\x1d\xedS@ZSi\xd1\xbc\xd5S@\xe0\x9c\xa1\xa0\x12\xb1S@\xf83\xed3\x08\xbcS@\xca\xb7\x8c;\xa4\xb6S@\xe8\x8e5\xc47\xb1S@\x12\xe0\xe3\xb3 \xb8S@\x81Z\x96\r\x92\xb6S@\x05qq\x82\xa1\xbcS@\x8f\xed=2\x02\xb3S@\xa1P\xd7\xf1\xea\xb8S@\t\xc0\x13\xa8\xc9\xb2S@\xb4z5\xf0\xa2\xafS@)Ixy\xc3\xb5S@Y\xbb\x7fb2\xb4S@_\x1d\xfa\xaf\xc3\xd7S@LN\x85\x0b\xde\xb3S@B\xe5o\xa38\xacS@\xfa\x84\xc3\x12\xd9\xb0S@\x15V\xff\xd5U\xb0S@\x1f\xa1\x05~\x18\xb0S@\xae\x16\xe4\xd4j\xaaS@\x14{8\xcc\xf5\xabS@\n\xe6\x86\x9a\x05\xb5S@f\xb8\x0f\xa8\xc0\xb4S@\xc0\x8eG\x172\xa1S@\x190\xed\xab\x8b\xa1S@\x15|(|!\xa1S@\xadg\x81\xb3\xc1\xa0S@\xfb\x15\x16\x8c\xb4yS@J\xbe?A\xe9\x9eS@\x9bc$\xf0\x86\x9fS@\x9c\xb4\x94\xbe$\x9fS@\xd8\xcdc\xbe\xea\x9eS@\xa1\xd5\xf4\xda\x81\xa0S@\xdel\xd6k\xcc\x9dS@*c`\xf4U\x9dS@(\x1b\xb9\x19\xcf\x9fS@\xf8\x8d\xa6bd\x9fS@t:\xb8\xd9s\x9eS@\xfc\x15\x80\xc3\xe7\x9dS@\x8c\'\xca\x90\xc9\xa3S@Ht\x13(\x83\xa3S@E\xae\xce\xb6T\x98S@^\xca\xd5ke\x95S@\x87\x13\xd8\xe3\xc6\x95S@\xae\xe9\xfe\xe9\xdd\x87S@\x06.\xcd\xd8\x89\xe5S@\x08\xdfv3\xbd\x94S@\x897\xb2Lk\x84S@\x07\xa5\x16\xe6\x1d\x89S@\x89(gi\xd1\x86S@\x9fJ\xddF\xb4\x83S@\x94\xebBx\x0b\x86S@\xa6yS\xce\x92\x84S@\x92\x9a\xaaLC\x84S@|\x15\x87\xdc\\\x85S@\x14\xc7w \xfb\x82S@\xf4\x81\x8f\t|\x80S@D\xc8$\xcc\x0ciS@\xcb\x12\xac\x197ZS@\xb6%*\x9b\x82}S@\x0e\xd5m\xdd.\x7fS@\xf5\xd7\x88\xadv\x7fS@RK\x94\x97\xa8~S@\xc7,\xec\xc7T\x7fS@\xa9\r\x03J\x9d\x80S@\xa8\xe8xVD}S@\xb4\xfc\x04b\x9b{S@\xb4\x97\x11\xecB|S@\xf7\xa07&\xc3zS@\xad\xc1\xb5/\xc2{S@6\x94\xb0\xc4\x03{S@\xf0\xe1\xf4\xb7u{S@(\x98\xe9\xa8\x9fzS@#y\x01H\x08{S@\xa9\xa2\xd2\x11\xa3cS@\xf9c\x18\xc4>zS@\xb5\xe8\x1b\x99\xb4zS@\xb8\x99\x18-FhS@\x0f\xa0\xc4\x8fu\x85S@\xfc!\x99A\xe1\xfcS@\xd1\xf39\x126\xafS@\x91\xe6]\xbf\x87\xa0S@\xee\x19\xc4\x84/\xc9S@O)\xdf4\x1dxS@Y\x0e\x88\xbb\xc6\xfdS@[\xf2\x80V\xf6\xb8S@Y\xe5\xd9\x15ipS@\xf6~]\xbe\xff\x9cS@:\x96,1\x0b\xedS@\xf4\xdbQ\xef\xf1\x81S@\x91\x11\x94M\xcfgS@\xcan\x85\x17\xa0\xc7S@\x81-\xe1PZ\x00T@<H\x15E$}S@c\x87"\x80x\xd1S@\x9f\xb4f\xc4\xff\xa4S@\x98\xe37\xdf\x92\x87S@\x96\xa7J\xe6\xf2\xe1S@.,$Is\x86S@,\x84\xeel\x8fyS@v(\xc4\xbf]vS@\x0f\xa4*a\xc7\xa9S@\x08\xfee\x96\xd8yS@\xe9m\xb6\x08"\xbcS@~z\xc6C\xd3|S@Bi#\xddJzS@e\x801\xe1\xed\xf4S@\\\x9a\xe6\x1e\xebPS@\xc1\xa4\xf3\xd8hhS@\x8dm\xd9\x93^\xa6S@XDb\x86\xf4\xa3S@u\xae\xb0\xbb\x7f\xa2S@\xa1a\x01\xbd#yS@\xc3\xd6\xfa\x01\x8fyS@\x82\xcf\xeen\xd4\x89S@\x1a\xcaV~\t{S@\xf99\x9bwQ\xa1S@\x82\xa8@\x1ey\xa1S@\xe9Yl\x89\xfb\xa0S@\xf3\xbb \\\x93}S@\x1fm\xa9F\xa3vS@\x80\x0e\xc6\x08\x0b{S@\'\xeag\x06\xf1vS@e\x18!(&\xfeS@\x80\xb1v\xcbX{S@\xb1:\xe1\x08VwS@\x17\xa3\xb1m\xc2~S@*\xef\xafkl\xf8S@\x9d\xf47\x1f^~S@>\xd0\xda8z\xdaS@c\xbf\xb5,`\xc6S@\xe9\xd1\xb9\t`\xefS@\xd4\xe0\xe8\x10\x99wS@\x7f\xdf\xc4e\xc9\xc8S@\xa1;$%\x95\xb6S@\xd87\xa3\x01\xa3|S@\x14\x1b+B\x0e}S@~\xaa``\xb2|S@e\x05\xd8\t\x19\x91S@\x98\x8f"\xb2\xe9|S@k0j\x90>}S@X\xdf\xd2\x17\x1c\x7fS@\x8d)+S\xb6\xaeS@\xd1\n\x8b-%zS@^[\xaa\x84C}S@\xd9P>\xd9l\xa7S@I\x10\x91\xcbx\xccS@\xaeT\x86P"vS@\xdeT%d6\xdeS@-\xbe\x96\x16\x84~S@\xcc\x96Y\xb7\x1b\xdeS@;\x88\x9e\x92\x92~S@v\xa0\x9d\x13^\x81S@\xf2\x8b?\xaa\x89\xc2S@\x9f9\x98;\x07{S@>\x12\xef\x7fQ{S@I\xa0\x1e\x05H\xbbS@\xb3U\x85\x92\n{S@"\xd5\xddBK~S@=\xdc\xc2\x01\xab{S@\xfa%\x7f\xad\xed\xe5S@\xf7L\xe1\xe1\x1a|S@\x18\xe6\x83)\xf2xS@[N`\xd2\xd5\xc1S@]\xf36\xacC\xbfS@\x9c.\xca\x82\'\x9fS@\xa1\xc7\xe5\xf9\x11\xd7S@\xb2\xd0\x1d\xd5\xec|S@\xde\x90N\xf6\x19\xd7S@\xf4\x7f?\xf0\x03\xd4S@3\xcf\x1b\xcb\xc8vS@"\x88:K\xda}S@a\xf4{\xa6$~S@E\xeb]B+\xe2S@\x9e\xcc\x9b\xd2\x16\xd3S@\xcd\x16\x8f\xae#\xf7S@=v^\x82\x94~S@\x17F;\xae\xf7\xd2S@\xe4-\xf3R\x12\xceS@\xbb\x9d\xdcV+\x7fS@\xa6\xf2\x13\x80\x82|S@)\xd5\x0e%J\xd1S@\xd8\xdd v\xfb\xf6S@\xf5\n\x86~\xa9\xd3S@\xed\x8f6E\xcb\xccS@\xaf\xc3\xb7\x99\x9e\xedS@5I0\x11>\xcdS@\x8f#\xe3\xbe\xe6\x80S@#\xa25\x0b>\xd0S@=\xddG\x17\xfa\xccS@\x1f\x92]KI\xd8S@\xfc\xf0\xdd/^zS@\x06\xca!\x81\x98\xd2S@\x0b\x08\xce\xe4\xba\x81S@/s\xe2?\x8d\x84S@\xc2\x05J\xa5Z\xd2S@&\x94\x08\xbcd\xdcS@\xc1\xc5\xa7\xc9\xcc\xdbS@\xd5\xe9\xb1\x88w\xdcS@\xbf\x1eE\xbe\xd1\xdbS@\xeaE=A\xcf\xc8S@\xcb\x92\x1c\xffB\xd5S@\x90e\xef+\xff\xdaS@\xa1\xee\x9an\x0b\xc8S@\x96\xe2]\xe34\x83S@\xe9\xbe\x93\xe6\x17|S@cs\xcf\xb7\xba\xecS@\x83\xfa\xe0\xf1.\xdbS@G]\xab>\x02\xdbS@$\xea\xdci\xfd\x85S@\xe5\xf8\x1d\xa9\xaf\xdaS@\xbd\xc4\xc0\x90\xd8\xd8S@\xe6\x1e,\xa4\x13\x84S@W\xdc\x18O\x18\xdaS@\xaa\\\x8b\xa6\x91YS@P\x10fb\r\xbeS@\x82\xca\x82#\xaf\xd9S@ad e|\x85S@\xda\xf2\x16.9\xdaS@\xff+}4\xe5\xe8S@H\x98\xa0S\t\xd9S@\xcc\xe7!(\x84\xdbS@\x1c\xfbc\xf9\xd3\xdbS@\x1b\t\nV3\xc6S@\xeaw\x1d\r\x0e}S@\xa9\xc3\x9c\xb6<\xc6S@\x90\xdc\xb8}3\xc5S@\x8a\x05VoG\xd7S@\xe73\x10sw\xf6S@v\x9b\xce\x82d\xdcS@>\x05q\x01\x9c\xc8S@;\xec\xf1L\xe8\xd6S@\xf8\x1f\x16\x97\x80\x85S@\x1dD\xc8\xcf\x04\xdaS@`\xfdS\xd2/\xbeS@\xc8\xd8\xc6\x9b\xc2|S@!\x84\xda\xaf~\xc7S@P\xb7\x82\x9b\xe5\xbcS@\xfe\xed\xf7T\xcb\xc8S@\xbe\x8e\x18\xb6/\xc6S@\x8b\xbf\x8f\xac\x89\xc3S@*\xc9\x17?;\xc5S@k\xbf\xfd\xf6\xfd\xbbS@:\xe0\xfeO\x85\xd8S@,\xa0\x8f\xa8\x8c\xcdS@\x81\xd6\xa1\xde\xbb\xc2S@\xfe\x8dbG\xb2\xc5S@\xcem\x89n\x1a\xc2S@\xc3$\xea\xdf\x9b\xc1S@E$\x86Od\xc3S@\x8a\xbfGo\xb4~S@\xfd\xdb\xfcP+\xbbS@\xa2\xbd\xc7W#\x88S@\x9e\x10\x87\x0eM\x84S@\xd4G\xbb\xb10\xd8S@\x10\x92\xdb0\xc5\xd7S@\x14\xdf\x01\n/\xc2S@\x9a0\x19\xach\xc1S@\xd0\x9e\x0f ]\xd7S@\x03\x84\xf2\xd3\xbd\xd6S@\xec\xc7\xb4\xf3\xb4\xebS@)\xa2\xed\xb8I\xc2S@\xeaM\xd6;<\xc2S@]\xf3\xf6XC\x83S@gK\xfbR\x99\xd6S@m\x0e\x7fm\xd5US@\x80\xd7\x97\xe8\xf5\xbfS@\x17\xbe\xaf\xc1\x04\xaaS@N\x04\xb3\x90/\xb9S@\xf6\xd3\x8c\xdd>\x85S@E\x02\x02\xd3\x11\xbfS@f\x8bPY\x86\xb2S@\x0b(8k\xf7\xb8S@\xa9\x8f\xec\xdd\xeb\xbeS@\xc2\x88+\xf5\x97\xbeS@\x89\xf9\x1d\xc6\xf2\xc0S@\xf7\x1ap\xed\xc1\xbdS@E\xbc\x01\xb8\x93\xb8S@\xb4_/d\x99\xc0S@1\xae\xf5\xb5|\x88S@p\x0c\x83V\xb6\xdeS@=\x87\x8e}\xb8\xb7S@\n0\x82\x91%SS@"G\xce\xe5\x8b\xb7S@\x92C\xc6\x7f\'\xb1S@%T%8@\xb2S@\xb0\x0cn\x87\xfd\xb1S@m\x98UR\xa4\xbbS@\x8f\xd9\x9a[\x1e\xb1S@\xe1\xf2\xc0\xd5R\xb5S@\x98\xfd0\x8f\xae\xb0S@\xc9\xa8\x82h+\xbcS@\x8em?\x94\x97\xbbS@\x0f\x01\xf5\xcb4\xb4S@w\xd5\xdd\x1a\xbc\x84S@`Y\xe1\x9e\x10\xb5S@\xc1P\x90\x86\xa4\xbcS@\xe7\x12\x98\xa3\x88\xb5S@\x81\x9c\xc3>\x10\xbeS@\xf3!bAb\xb6S@\x88\xac\xb5\xb5\xde\xb0S@L\xf3P\xe2\x1f\xb6S@|y\xbe\xe7\xbc\xb5S@\xa0\x04S\xc1\t\x85S@\xd2x\xe93\x8b\xb9S@g\xc4r\xbe\xe1\xafS@\xbe\x98\xee\xfb\xdc\xadS@W\xb1\x91\x91\xfe\xbbS@\xd9\xbf\x02\xafa\xc1S@\xcc\xe5;\x7f\x06\xaeS@\x1d|\xb0%\xee\xbdS@\x04\xbf\x82\xc0\xfc\xaeS@\t\x9a\x98\xad\xf0fS@\xe7_)\x1cd\x8bS@tj\x8b\xce\xe4\xc6S@O\x0fi\x15\xea\xb6S@1\xc2\x91Hh\xbeS@\xbd\x1b`z\x0b\xbdS@\xc6\x8b\xd4\x11\x83\xbdS@\xb3\x97\x1cpf\xbcS@\xeb\xe7\x11\xd8\xbd\xb5S@\xa2\x7f\xe7\x06Z\xb6S@z\xads_p\xb5S@\xa3\x88\xdfH\xd7\xbbS@\xd0b\xe6\xdb\x9c\xcfS@\x80AB$\x13\xaeS@\xca\xed\x1b\xb8\x87\x9aS@\x06\xbfE\xb4\xbc\xb3S@\xf4\x87R:\xf1\xb2S@\xd2\x94OC\xbc\x80S@\x8d`B>:\xacS@n\x86\xa2~\xeb\xb2S@Z\x12\x01\x9ag\xb3S@\x96\x8a\xe9\xe7\x1f\xb2S@i\xc8\x04\x1a-\x9bS@\x0e\xc19\xb3\xee\xc5S@[l\x91\xdf\x12\x84S@\xfd\xdd}Y\x9b\x9bS@\xf3\xcdH\x91\x9a\xb6S@\xcd1\x98\x0cA~S@6k\x9b\xdd\\\xb7S@\xa860\xd4\'\xb1S@\xde\x8awZ\xfe\xafS@\x0e\xd6\x88\xe3\xbc\x9bS@\xda8\xd0|S\xafS@\xcfR\xdf1b\xe7S@\xe5d\xc9?L\xd9S@?\xac\xbb\xb3\xed\xb4S@xM\x94\x118\xb1S@7t{\x9a\xb7\xf2S@\xb67G\xfc\xfe\xaaS@S\xf7\xbcA\xed|S@\xbe\xd5\x94\x9c\xea\xe9S@sI\xfd\xc2c\xafS@Q!\x16\x8c\xa0\x9fS@\xc5\xaa\xb9\xb0\x96iS@x\xc4A\x8a\n\xa7S@\x92\xebS\x01\xa1\xaaS@\x9a\xad\xe6\x9b\xe3\x90S@\x8c\x02\t\xff\x9f\x86S@e\xd5\xd4\xbfO\xefS@\xc0A\x88-\x7f\xabS@"\x85&km\xb2S@6R\xbdX+\xa8S@AN\xd1\x7fg\xa7S@\xd3C\xdbV\x1d\xb2S@\x1f\x01\xec4\x92\xd7S@\x0f\xc2r0\xce\xaaS@\x8a"\x8b_;\x7fS@\xf1\xf3n\xba\xb0\xb1S@\xa6\x17U\x0c\x92\xb1S@\xb2\xbd\xe9^\xd6\xa6S@\x80=\x9e\xec\xf0\xa1S@\xea\x07\x80\x13\xbc\xa6S@\xec\xc6\x08\xe6\xe6\xa4S@\xf63\t\xb7\x01\xcaS@1.\xa3\xf2I\xa8S@\x8e\xbf#\x06\xff\xa9S@\x14\xadF\x1f\x94\xa8S@\xb5e\xf2\xacb\xa4S@\x9cv\x0c\xb0\x18\xc4S@\xe6\n\xdf\xb8\xdc\xa7S@-\xce\xa1.\xfe\xf5S@y\xaa\xe6z\x8b\xabS@\x1b\x1c\xad\xd8\x9a\xa3S@ho\xbb\xcb\x1e\xe8S@\x8f\xedN\xcb)\xa8S@_>$;\xf9\xabS@EQ^\x98b\xa9S@\xbb\r\xa2=\xf7\xa5S@\x07\xebl\x9b\xd8\xa7S@W\xf2\x1f\x05\xe1\xa8S@\xfa6_VU\xa7S@?s\'\xc7~\xaaS@n\x05\xc0\xa3f\xaaS@{\xff\x92R\x05\xaaS@\xb2\xe6\x01L\xd7\xa7S@\x9a\xf3L}\x1a\xe6S@\x08s\x07\xdc`\xf0S@\x926\x9d\x08=\xdeS@|\xb7\x84\xb4\xc6\xddS@\xb5NK\x01x\xbfS@\x90\x1eA\xfe\\\xf0S@O\x15v\xd6^\xd8S@Vr\x054\x16\xbfS@\xab\x7f\xa3\xcc\xbd\xa7S@\xfb\xf8=\xc2#\xddS@q!\xdeS\x14\xbfS@Hb\xc3\x9fF\xa6S@k\xc3\x80\x05\xfd\xa4S@\x94y\xc948\xa7S@t\xd8\xe2\xe3x\xa6S@x\xdd\x02:"\xe7S@\x89\xe92s\x0c\xa6S@]\x9fP4\xcf\xa6S@\x1f\xdb\x0e\x94H\xa5S@\x11\x0f\x03\xd9\xd0\xa5S@\xe3\xb8\xa3q\xd2\xbdS@\xdc\x0b5\xb9\x0f\xa5S@\x99}e-\x84\xbdS@T\xf9J#*\xa5S@\x03,l\x96\x14\xa3S@\xcf\xa0\xca\xe4\xf5\xbcS@4\xces\x08\x90\xa2S@BE\x8e^\x81\xa0S@\xbe\x83+D\t\xa2S@\xa94\x03P<\xa2S@\x931Fw\xd8\xa3S@#\n\xad\r\xfa\xa1S@q\xa8K^C\xa2S@\x90\xce\x03\x96C\x94S@9\x02\x8a\xe3\x81\x9dS@\xf7\xd5@\x8aq\xb4S@\x9d\x7f\x14\t\xd5\xddS@\xd9\x87\x92\xe5\xbb\xe1S@r^\xa2}\xce\x9bS@\xe65<\xf0\xd0\x9dS@\xc7\xe6\x14j\xcb\xa8S@*L\x97Qe\xa1S@\x07%|[\xfb\xa0S@d\x87s\xa5F\xa0S@\xedG}\x075\xedS@~B{ \xee\xb3S@\xc8}\x13\x85\xeb\x9fS@\x99^\xa3qZ\x96S@F25\xb01\x9dS@j\xfe \xf6\xf0\x96S@ns}\xaa~\x9fS@\x10\xf6\xd6\xb0^\x9fS@\xfc\x87\x8c%g\xa0S@I\xe0\xba\\\x80\x96S@>\xf1v,W\xa1S@\xe9\xed\xdd\x86\xb5\x97S@r?\x93\x8a\xcb\x9cS@6R\x96\xf2l\x97S@o\xcfe\x7f\x01KS@\x95\x11\xaa\xff\xfe\x9dS@L\xc2\x0e\x17\xcf\x9bS@\xdc\xde\xba=Y\xa0S@\x01j\x95Sf\x9fS@R?\x1e\xcf\xd1\x9eS@}\xb0\xb9\x92g\x90S@\x0f\xfe~\x07\xaf\x9fS@\x8d\xf3\x87=\r\xf9S@$R\x1eR\x13\xa4S@^\xcd`T\x08\xafS@\'\xb7\xc7\xa6\n\xb2S@\xab\xcb\xe7\xd3\xdd\xa3S@\x16_\x85\xf8W\x9eS@,\x1a\xfd\xf9\xe5\xb1S@kL\xef\xefj\x8eS@\x0e\xccT\xca}\x9fS@\x9b\xb6\x1b\x8a\xbf\x9eS@I\xfb\x0b\xcc\x1d\xe2S@25\xdd4F\x9fS@\x1e<\x95T\x01\xf9S@ye\xc4\xef\\\xa5S@K\x03E\'\xe1\x98S@VGh\xe2\xc7\xefS@\xf2\xa122\x06\x99S@\xc7\x9e\xb6\xe0\xe4\xeeS@\xdb\x89\xae\x93g\x91S@\x1fa\xb9\xdc\xd0\xafS@\x1f\xa8\xed\xf6\x0b\xb0S@0g/M\x07\xb1S@=\x9f\x8b\xdd\x1f\xafS@-\x12\xf1\xe6\xec\xafS@\xc21$\xa8\xab\xa3S@%h\x89C\x96\x9cS@\xc5|\xbfx\xbe\xb1S@\xc6\xb5\xdev\xed\xb0S@0)\xefc\x10\x99S@\x88\xe1kh\xaf\x92S@\xb7[$\x94\r\xeaS@)\xb6\xeb+<\xb9S@\xc5\x14\x13=?\xafS@\x84z{\xdf\xc6\xbfS@\xb7\xd7\xa6Q#\xc0S@\x8bI\xf0\xcc=\xbdS@w\xdd8u/\xbbS@\xf5{K4x\xa8S@8\xd9\xc9\xcd\xfa\xb4S@k\x87I\xc4;\xadS@\xab=\xa3m3\xb7S@\x95H5S\x91\xbcS@\xa0\x8c\xa4\x9e\x9c\xb6S@@\x9aD\x91\x10\xb8S@\x90\xad\xd7\xe7#\x92S@h7\x1c^K\xbfS@\x91(>\x8e\x00\xe6S@Y\\K\xa6J\xabS@L}\x1f=$\xd8S@\x01l\x17\xa9\xd4}S@1\xdcOM\x93mS@\xc8\x8a\xa9\xc6\x95\xa5S@G&\x81\xda\xe2\xbdS@\xeb&\x85&\xec\xd9S@\xf6\nQ\xd9\xe2\xd8S@\xcdEfy\x01\xa4S@\xb7\xea\xab\x82\xea\xa6S@I)\xa8>6\xc8S@\x08\xaeE\xc3\xb4\x81S@V\xb4`B\xe5\x85S@B\xacg\xd5\xda\xdeS@\x82Pi\xb8\xc5\xa5S@)XZ\xf4\xdd\xd7S@E\xb3"[gxS@E\xcd\x12\xd3c\x97S@{T\xc4\xf9\xee\xebS@\xe9\n\xe6\x9f~\xf5S@ \xe0\xfaP\xa8\xa7S@\xf4\xab\xa4\xd8\x14\x81S@y\xcf\xbb\x08Q\xd1S@\x9c\xb5\x07\xca\x0e\xb5S@\x88u6d\xfc\xcfS@p}\x9f\x8c\n\xadS@6"\x89y\xc2\xd2S@\xe1\xa4\xc7W2\xa5S@ip\xd4\xb5\xca\x9bS@\xb4\xd1\xc1\xf6\xde\x80S@\x8dj\x1f\xb2 \xa0S@\x9c\xfbM\xa2\xde\xa0S@\xc6\xebX\xafv\xf8S@D\xe0\xceO\xab\xc7S@\x94\xc2\xe3\xcbS\x80S@S\xef\x0bdE\xfeS@}[c\xc5\xae\xa5S@\xa5\x92^Vu\xbbS@\xc9\x84\xacw\xc9\x80S@\xa3\xd0\xdb\xb6\xaf\xaeS@\x8c\xd8SE\x97\x9fS@\xe2\x08f\x9e\x94\xe7S@\'\x1dq\xce\xf9\x9dS@N\x1b\x92\x8e\x97\xbaS@2{P\xd62\xc3S@h\x0bj\x9bC\xabS@\x98\x18\x9b!\xda\xb2S@\xb970\x1e\xf0\xf6S@\x1e\xa7&\x9f\x01\xd8S@\x94\x0c L\n\xa0S@\xf5P\xd0R\xb8\x85S@eb1\xd2\n}S@\xbe\xa7k\x92\xa8\x9cS@AD\xb4\x86\xeb}S@\x0c?\xc2|\x06\xbdS@\xcd\xcbn\xa5\xf6\xbeS@o)t\xd9#\xabS@l\xd0\xfa\xed\x17\xa8S@\xd1\x91\x87\'\x9f\xb0S@J\xad\xff2\xcb\x9fS@\xe4\xac\xe5T\x05\xd2S@\xb8\x812r9\x7fS@U\xb3N/\xbe\xeaS@\x9d*\xd1Qf\xc3S@\xd2\xd4W\xd5.\xb0S@\x83X\x85S\x7f\x99S@\x12\x99\x16=~\xa5S@\x84\xc5$\x1d\xb4\x81S@\'M\xf9\x89\x89\xdcS@>\xe9\xe3=l\xd1S@WN\x19\xe9\x88\xf0S@\xbdY>\x86\xa4\xc8S@?\xd3/\xafr\xacS@\x1cJ\xc6\x87\x7f\xbcS@\xd1\x84\xd2\xe0p\xbeS@\xf3\r>f\xd1\xdbS@\x99Zh[\\zS@\x1f\xae\x89\x03\x91\xdbS@\x10Z\xbd\xe0B\xd1S@\xda]\xb8\x99\x16\x7fS@\x97R7\xe8@\xcaS@\xf6\x96n\xd7a\x85S@PM\x18L\x9d\xc6S@\xdd\x07S\xd1\x06\xa8S@\xf9Q\xd9\x92\xac\xecS@\xd2\x9f\xbf\xe9\x8e\xebS@\xf6\x10f\xb04\x85S@\xbf\xc9\x1cn;\xcbS@\xc7V?\xfbb\xd0S@\xbb\x8e\x9em\xb4\xe9S@,6\xdflH\xd7S@y\x04e\xda\x9f\xa4S@\x82Kt\x17r\xa4S@0nJ\x0fk\xb1S@\x80\xf4\xd10\x16\xcfS@b\xb1_\x9ai\xafS@\xcc;\xff\xd5c\x82S@\xa1q\xec\x9dU|S@\xc9\xdc8\xf9\xd5\xddS@\xa0\x1d\xaa\xb3\xd5\xe2S@CO\xc4\x1cN\xbbS@\xd9\xcd\x83F\xae\xdfS@-\x10\xe6\x7f\xba\xd7S@\xeb\xeb\xee\x84a\xb8S@\xd1\x82)e\x82\x86S@V\xf6\x01\xc2a\xa0S@\x82m\xbf\x96\xe2\xd9S@8\xb2\xc1\xc3\xb0\xd2S@\xc5*\x02)\x90\xb7S@\xba;g\xf0b\xd8S@Cn8P\x8f\xc8S@\xb2]\x81\x97\xc2\xbfS@\xd1\xffI^\xd8\x83S@\xb7\x02\xc2\xb2\xef~S@\x87;\x01\x8fG\xa8S@\xfapg\xdd!\xbeS@$\xe4sh\xf8\xa2S@u\xba\x18K\xb0\xe2S@\x81~@\x9e\x16\xa3S@)\xc8\x91=1{S@t\xcf\xb4\xda+\xa1S@8\xc2SR\xd6\xadS@\r\x84\xe5\x94\xc2\xdbS@\x10$\xd9V\xb4\xbeS@\xab\xc7]Y\x11xS@\x9a\xe5|n^\xefS@lU\xd7\x81\x08\xeaS@t\xd4\xfe\xf0f\xa3S@\xe6\x9aUS\xa3\xa4S@\xf3k\xc0\xd5\x9c\xa8S@1\x9f\xf85u\xbdS@\x97\x1f#\x91\x86\xfaS@x\xf9\xa9\xa6\x1c\xc7S@\xe6U\x05X\xca\x00T@)\xe7\xf5\x1eH\xabS@va|\xec\xb0\xebS@*\xef<\x03\x08\xfcS@\x10z]\tJ\xc2S@\x86\xb5Qo\xb8\x83S@(\\\xa8\xd6\x99\xeaS@b G\x81\xa2\xb6S@\t\x82\x05\x90\xd0\xbcS@\xce\xd8\x95\xba\xca\x87S@\xd2\xe0\x11J\xc3\xfcS@\xdd\x91{\xe2\xc8\xb5S@w\xf6\x88}t\xc6S@\x82\x14\xb0\x9b\xf3\xd7S@c`s6X\xa8S@;N\xcb\x9e\xbd\xf6S@\xbb\xe9\xc5U\xfcJS@\x8e\x91\xab\x92t\xf6S@\xaf\xcd5X\xa2\xf8S@f\xa4p\xc2\x80\xf6S@\xba`\xd0\x0c\xdc\xa7S@\xba\x1c\xbc\x83J\xf5S@\xa7\x0e\xde\xbe\xc4\xc8S@\t\x1f\xfe\xe3=\xaaS@\xf5\r\xab\xec=\xaeS@Q\xcau\x8b\x82\xb1S@\x04R\x0f\xfc\x8f\xf8S@\x94\x1e\xbf\xbb<\x93S@\xbb\xbf\x83\nX\xacS@\xc0\xf7\x932\xf4\xd0S@\x90T\x84\xd99\xbdS@\xfe8\xff\xd2\xe3\xbfS@\xcd\xad\xdbG\x17\xbbS@\xa8\xd8\xc9\xea:gS@\xdc\xb2\x1e{\x0b\xe8S@2\rE\x98=\x9fS@\xea\xaa\x1c${\xf5S@"\xa3\xe8\xdb9\xe6S@H\\E\xb7\xb4\xddS@\xb3\xfc@\xd6\xda\xddS@\x9d\xb0\x05\x8cU\xf0S@#\xe1\xe7\x96\x93\xe7S@\xb8\xfb\xf9\xf2\xdc\xe5S@-\xd2Q\x807\xb9S@\xb7\x81\xb0\xca<\xbaS@h(\x8e\x9a\xff\xbfS@\xe8Xn{k\xfdS@O\x01$\xe8\xd7\xc1S@\xf3\xe1+\xd4B\xe6S@l\x83\x18\xb9\xb7\xd9S@\x00\x19\xff\xefm\xd9S@F\xcc09\n\xe5S@&S\xd8\xb92\xdfS@\xc1W\x13\xc5!\xe3S@\xfa\x0e\x7f5\x17\xd6S@\x05\xd5\x93\xc3\x14\xe2S@I\x11\x14S\'\xf9S@\x9eMd\xa4\x93\xddS@\xa9\x92\xc5\xbf\x15\xd9S@\xfa\xfb,\xf3+\x9bS@\xcb\x12\xcd\x10\xe6\xdbS@\xc0\xebc\xf40\xedS@\x0f}\xea\x00)\xebS@\xfbk<O\xbc\xdaS@UO^(D\x97S@\\\x0c\xb5a\x0e\x99S@\xdfl\xfdQ\xb6\x92S@h/\xb4\xfcn\xdaS@\xe43\xcal\x1f\xd8S@|\x91o7\xec\xd7S@\xbd\x19i)\x0c\xafS@-\xa3\x85\x8f\x07\xb0S@\x02\xce\x95\xb2\xd4\xb0S@\xc6\x9dd\xb1\xd2\xe0S@1\x96\x8d\x88\xb4\xaeS@QtP\xd4\xe7\xe0S@u7s\xd3X\x93S@?\x80\xbea\xce\xadS@\xb1\x89\xf6\xd8\xb1\x97S@guZf\xd5\xb1S@\xb8jf\xfb\xea\xe9S@p\x90\xf2>~\x96S@\xd8\x98\xfbr8\x9aS@-\xc9\x0e\xe9\xe5\xe9S@\xd2W\x7fJ\xf9\xb0S@\x90\xf6q2\xfa\x96S@\xb3\x19k\xe6\xd5\x95S@@\x16\xd2z\x0e\xb2S@\xee\x02\xa6\x12\xb6\xe8S@\xbe\xd7\x85\xb6\xc8\xd8S@\x9b\x13\xc8\x85\xd4\xeaS@\xa8\xbd\xe3\x12\xbc\x95S@\xa9\x87\xa1un\x95S@\x98\xa5\x05\x9f\x9b\x87S@\xc1\xeb\xb2\xa3\xc5\xb2S@)q\xc8.\xb5\x94S@N-\xce4F\x9bS@\x0e\xb0\xe1cp\x9cS@\x168\x0e\xff\x8c\x9cS@#D\x04\xdf\xfe\x9cS@\xdd+\xd0\xef\x1a\xdfS@\xb2\x83\x14Gu\x9cS@\xa2\x03J\xa7\x80\xa3S@\xebw\x84+\xb7\xaeS@\xa5\xf2+&`\x86S@!\xd1\x00\xcd\xb9\xd9S@%q\xbe;\xdb\x86S@OE\x13DQ\xafS@\xa5\xfd\xa5\xb0J\xd8S@\x92\x85\xe0O\x1d\xdcS@\xa3\xa0/\xa8\x8a\xdbS@\xc2\xd0\xa8\xcf\xa1\xd7S@\xebM\xf2\xff\xeb\x9dS@\xfd\'\x035\xa4\xe2S@\x95\xe2)\x85\x04\x9aS@\xd9\x90\xc5J\xcd\xe5S@\xd7U\xe9\xbfz\x9eS@\xb9mfi\xd8\xe5S@G\xfd8\xa1\x85\xa2S@\xdd\xa6\xd3z3\xd5S@\xaa\x1c!{4\x9fS@\xbc\x874\x14g\x9fS@\xa1\x900J\xeb\xa1S@s\xabh\xec\xb8\x9eS@&hG\xf4\xac\xa1S@\xf8]\xde<\x9c\xd1S@j\xf3\x0f"\xe3\x9dS@\xc0\x9b\xbb\xa9\xd1\x94S@\xb7\xfe\x9f\xec\xae\x9bS@\xf5\xf3S\xea\xa3\x9fS@BgsY\x19\xd7S@\xcf\xe5\xa2[Y\x9fS@\x7f;%5J\xa0S@\x88\xc3\xfa\xa8^\xd0S@$\x9f\x92~\x98\x9fS@\xd1#6\xbd\xdf\xa0S@\x14%\'\xfa\x0b\x9cS@\x86~Nv\x91\x89S@\x18\xa7\xc6\xad\x8b\x9fS@m\xaa\'\x8cs\x9fS@L\xcc\xb0,\xd7\x96S@\xe0#\xb5\xd1\xf4\x9eS@\xf3n\xcce\xe9\x9fS@T\xa9\x98C\xd0\xa0S@m\xfe\x14\xe2\x94\x9bS@$\xe5\xc0d8\xd2S@_\x10D\xe9+\x9bS@-\xa3\xed\xce\xc0\xa8S@\x87\x98.\xb0\x0c\xcdS@\xb4\x8f\xa8#\x9e\x99S@\xb9\xa1\xb1\x80\xf4\xcfS@FEKG\x8c\x9aS@\xfdz,\x18\x7f\xa0S@<\xcc\xa4\x8b\x02\xa1S@c\x01:\x9b5\xa1S@\x1cu\xb8\xb2~\xcfS@9\xd50\'~\x88S@K\xf9\x15Y \xa1S@Zg\xb8 \x14\x88S@ \xf9\xa9\x01\xb0\xd3S@\xa5\xa8\x13\xbe\x96\xd1S@\xcc\xad\x17\xca\xfe\xcfS@}\xeb\n\xbdN\xa2S@\xb8\x0b\xf64C\xd0S@\xdb\xcd\x80\x0b\x15\xcdS@\x9eu\x14\x0e8\xa2S@\n\xa2\x82\x00\x0c\xd4S@\xf1j;v\x17\xd8S@\xa5\xba\x99M|\xd8S@\x1c\xde6\x15c\xd4S@\xf0\x96Pso\xa0S@\xa1V\xcf\x89\x9a\x80S@\xdbk\xb6\x15K\x80S@\x03\x19><\xe4\x84S@9\xa6\x18\xd8\xf0\xd7S@X\xaam:^\xd3S@\r\xd9\xa05v\xc8S@\x13\x9b\xff$e\x80S@\x96\x95\xf9\x1e\xc9\x86S@U\xc7Lu\x12\xa3S@\x15\x94\xfd\x85d\x82S@\xe9\xd0\xe4\x04\xa1\xd2S@W\x8f\x9az\x1e\xa5S@\xe9\xf5\xf1^\x7f\x88S@\xad6{\x84\xcf\x84S@\x03\x14\x86\x01+\xbdS@\xe8K\xcc\xfd\xa7\xd0S@0\xdf1R\xdf\xa0S@%\xcd\x94\xcfG\x83S@\x00\xf5\'TW\xd0S@\xa2\x14\x05\xda\xf4\xa5S@:3\xa1\x84\xd8\xa6S@\xc1\xe0\x10\xf4d\xa7S@\xa6)O{\xa0~S@\xed\xcd1\xb8#\xd2S@\r\xfdz\x0e.\xa6S@6\xb9f\x02\xde\xdbS@\x95\xb7uai\xadS@\xe3\x9d\xd7\xf6\xe3\xdbS@\x95\xe7\x9dYj~S@\xafE\xf9\xdf\x19\xa5S@C\x0e\x7f&\xd8\xc8S@bC\xd61\x0c\xa7S@\x90\x81\x9b8o\x85S@\x9e_F\x86\x14\xc8S@\x12\x99\xa9\xb0\x1d}S@Rfd\xbaDzS@G\xf2\x93\xf9w\xbfS@\xcd\x1d\x8e\x16)\xeaS@K9O1$\x88S@\xbb\xe4\x8a\x19\x8d\x83S@\r\xf1\xa52#\x84S@=\x97\x8c\xddO\xeaS@\x07-\x1e\xd5j\x85S@35G\x15\x86\x7fS@\xbdj\x81\x1aw\xd9S@Z\xaf~\x9b\xbc\x84S@f\x06\x89\xc30~S@\xe5\xe2%\xc8~\xaaS@\xc7\xdfx\xf9\xad\x81S@r\x9e&L\xd8\xa8S@\xe0y\xc5\x8e\x0b\xccS@\xd1,\xe3B\x0e\x81S@\xf4M\xdc]\xc1\xd9S@e@\xfcE\xd3\xd8S@\xde\x11]\xd1\xd9\xa8S@q\xf2\xf04R\xc9S@\xae%\xee&2\xd9S@o\xbcE\xd1\xf1\x80S@\x12\xe7\x15\x08\x00\xa6S@oW%\x9a*\xdaS@\\\x88?\xb7\xd6yS@z+\x82%*\xa8S@\xd1\xed?\\u\xa9S@\xcf5cT\x04\xacS@M\x81\xf3\x13\xdd\x80S@\x8b)\xbf\x0b\x8e\x80S@\x9d\xf7;.^\x7fS@BM\x0bC\xf8\xe8S@ g\xb8\x1c\xbezS@\x95@\xedC\xdf\x80S@\xfa\xe3N\x01<\xc6S@\xd1\xfd\x15\xf3\xd7}S@\x02\x0c\xf5\xb1\xc3\xa5S@7RQ\x1f`\x7fS@sr:\xb7\xf6yS@C4x\x8f\x88\xe8S@\x19\x01e\xc7W\xd7S@ns\xba\x1f\x9f~S@i\xcd\x9b\x83{\xd9S@\xe2ub\x13qyS@\xe6\x93\xce\x8b,\xc5S@Q\xb4\x1d\xa6A|S@\xa0\x046^2|S@Du1\xa0\xee\xc8S@j\x8a\x94eP\x82S@6\xc9\xa0x\xb0\x82S@\xd61!\xe9Q\x80S@E\x9d\xd4U\xff\x81S@\xb4\x0c\x8a=\xdd\xa7S@\x94\x0c\x10\x98:\xb0S@\xed\xaf\x8c\x0cA|S@\x1f\x82\x89t\x97{S@\x9bn\xee\xdd\xf7\xd8S@\xf2\xacV\x93yYS@\xcd\xfa\x94\x8d\x05\xa5S@\xdb#vS`\xa8S@\xf4\xcc"\xf4\xd2\xb0S@p;\x1f\xb7\xc2\xa6S@\xbc\x91\xfc\x088|S@*\xf7\xa1\x9fS{S@i\xccm<\x07{S@\xa8\xcaj\xact\xd8S@\xcf\xf9\x99X\xf6zS@\x04tjg\xb5}S@Hd\x98\'\xfe\xa8S@\xdf#\x0c\xbe\x8dzS@{\x8cU\xc2\x0b\xb1S@\x82_Se@yS@\xc9\xc5\xe1\x82\x08wS@u\xfb\xfd\xa1\xe1vS@)A\xd0\x12\x13\xa7S@w\xb2\x8a\x13\xfd~S@S>\x10\x12\x0e\xb0S@\xbd\xa6\xe5\xafG}S@#\x0ew0"}S@2e\xad\x11\x82}S@\x82;\xe5\xd3\xe0\xd7S@zQ\x81?5}S@k\xf2\xeb\xf9\x86\xb1S@\x12m\xf7"AzS@kh\x0fE\x18}S@\xf2 \x12v\xb4|S@\xbc\xf6\xb0h\x10\xa6S@\n\xbc\x8e|\xb0|S@\x1b\x8a\\>\xee\xb1S@\x85\x15s\xe5[~S@,\x8b\x0b\xdc!\xb2S@\xa8\x8bB\\\x9c\xc8S@/GA\xef\xca\xc8S@[\xa0\xdf\xcc/~S@0\xc2c^7wS@\xcd\x1c_\x1dZ{S@\xb3\xb2\xef\xf2\xb6\xa7S@\x16\xf0~G\xa3vS@\x04\xbeS\xdb\x11\xc7S@\xfd\xa4>Y\x93\xd9S@\xa1\xd2\xdfV\x05\xd9S@Q\xfd:3\xc4\xc2S@\xc2!\x1e\x10]\x8fS@\xad*\x81u${S@\xf6\xf7N[\xc4vS@:\xc1\x7f#\x06\xc6S@\xe5\xab\xfb\xa8\xd4\xc5S@D\x9f\x16A(\xa9S@{\x9e\x97\xd2\xfe\xc2S@2Q\xc77\xb3\xc2S@o\x02\xca\xdep\xabS@\xbe.\x1e\xa1\xed\xb3S@\xe9}\xdaZ\x1c}S@\x02\xdaH\x8b\xa5\xc1S@\xa4$\xf3>\xe2{S@.\xb0\x9f\xc7\x1fyS@y\xff\xb7\x12t\xc3S@\xa8\xf7SyPzS@G\x06\x83k\x96\xc6S@\xc3t\xec\xbe7\xb4S@\x98\xb7x\xb8\x83|S@*T$\x13\xe4\xa9S@\x01\xbay\xaacsS@\xca=\x99!\xa8\xaaS@\x88\xd5\xc2+\xba\xbaS@\xf1^\xda\xbeg\xd8S@\x02\xe2@\xb9\xd1\xc2S@\x0er\x1c\x85o\x86S@?=\x94\x9e\x8c\xacS@\xb4\xb9\xed\xa5\x81\xaeS@fH@x\xc9zS@\xb0Dx_\xc7\xd6S@\xfbH\xa4\xc6\xd5\xd7S@\xb8\xb6ez\xa9\xafS@W\xebh\xb2\x83yS@\xd8M\xce\xb4\x1b\xc2S@\xe3\x119e\x0f\xb6S@n\x05\xd7\x96uxS@\x84\xd5\xac{c\xd7S@p\xd6\x1b\xd6\xa4zS@9\x1f\xc0l\xfb\xafS@\xdd\xcd)}E\xb6S@\xe6\xa7n\x11\xa7\xd7S@7w#PnxS@V\x12\xfd-H\xc2S@*d\xb8 \xd1\x85S@\x1f\xc4;\xcb\xbf\xb0S@1o9\xa9>\xb1S@\xe5\xadr\xa0\x9e\xd6S@\xca\xef\xed\xb6)\xb1S@hb\xa5\x8d\x12\xb0S@\xc5\x82|\x93\xfc\xb1S@\xcbq\x8btR\xb9S@$\x03UB\x93\xb2S@\x8e\xb2\x8b\xee-\xaeS@\x08\xe9v\xc3\xd4\xb2S@\x19\xc9V\xcb\x80\xb8S@c\x89\xdbx\xc2\xd5S@Q\xcc\x85N6\xbfS@\\\xc0F8\xde\xbeS@\xea\xff\x9dg\xdb\xb8S@\x17<]\xa3\xeeeS@R\n\xc4\xd7\xb2\xb8S@\xc69\xd9\xa5\xc2\xbdS@\x06Gh?\xc9yS@{zm\xaa\xf8\xb2S@ ]\x84\xfe\x83\xb3S@kN\xfb\xff\xa1\xc0S@?h\x9c\x11\x15iS@x\xc2hS\x04}S@\x87D\xees\xf1\xb2S@=\xbb8l\xb1\xb3S@\xa3\x8dq\xb6\x0e\xaeS@b\xf8\xd0ZX\xb2S@\x91%\x19\x1a\xd6\xbbS@\x0b\xfa\x1b\xe3\xfa\xb1S@[C\xf4\x87\x04\xb3S@\xc0\xdc\xa3J\xc3\xc8S@"!\x8f$\xba\xbbS@4\xdf\xe3\x1e\xd5\xd6S@\x13=\xc5\x96\xb9\xb0S@\xd3\xea\xdc\xa9\xd7vS@\xf5\x8dE&\x9e\xbbS@\xa5[\xae3\xdfvS@\xb7\x15\xa9\t\xe4\xb6S@\xf8\xfcX3\xff\xb4S@\x89\xe3\xda{D\xd6S@/\x12e\x0c\xff\xb4S@\xd5W\xa0q8vS@B\x9b\xbe\xc2\xa9\xc9S@\x9dB6\x12\x95\xaaS@\x0cd\xc5\xd4t\xb5S@ \xae\xb6\x9a\x10gS@\xb6\xc8\x0e\xfe\xdfgS@\x9ep)Cc\xbbS@\x02\xa7\xf0\x86\x9a\xb5S@\xb8\xc2o\xe7u\xb5S@9>m\x99\x10\xb6S@\x06\x9a<\xaa\xe3\xb9S@3|Z4_\xb5S@\r\x10\xd2i\xc1\xb5S@[a,\x08\xb2mS@\xc9\xcb\xeb\x06y\xb6S@\xc9\xa7\xd1\xaf\xcc\xcaS@a\xd1\xf1d\x92\xb9S@%\x15J\xef\xa1\xbcS@\x1d\xe4\xea\x84\x1e\xbdS@4\xf2\xd3\x10\x8c\xbdS@\xce\x17\x933\x96\xc0S@\x9e\xeb?\x0f\x92\xb6S@e\x96\x9b\xbfz\xbeS@\x92\xb4\xc3\xbe\xa2\xbdS@\x02G\xf7\xdex\xd4S@\xbb\x98C\xfc\xef\xbeS@\xa0A\x99\xc5\xca\xb8S@\xfff\xc8I\niS@W\xaa\xfe\xcd\xff\xbdS@+\xf9\x85\x8d2\xaeS@\x80\xefx\xfb\xee\xbdS@\xf9\xe2\xceB.\xb8S@\xab\x0b\x8e\xbd\xe1\xb7S@6I\xe2`\xc2\xbfS@\x02\xa0\xe3A\x1a\xaeS@A\x07\x01\xfe,\xe3S@\xc4EWuo\xeeS@\xc5\xfa\xb5\xcf\xa8\xe0S@\\;\x7f\xafN\xafS@\xacgSJ\xb1\xeeS@\xd2\x83\xce\xa8\x10\xd2S@\xec$3\xac\xbb\xeeS@8\x1cDR\xb4\xe9S@\xa6^\xe1\x08\xe3\xeeS@\xf0\x80\xeaX\x1e\xe9S@r\x854qO\xbdS@|7l\xf8L\xf1S@L0\xb7/\n\xbcS@\xa8I\x94[!\xecS@\xbb\xb6\x13\xb3\x94\xd9S@\x853\x94\xd7\xc3\xf7S@h\xa5b`\xa0\xe7S@\x9bd+\xa7\x95eS@j\xc7i\xd6\x9e\xb4S@!\xa3$\xf9q\xb5S@\xb7\x8bx\xb2R\xdcS@\x05\xce\x01a\xba\x95S@\xeb^\x0f\xed\xe5\xb2S@\xad]\xfa\x02\xf0\xa9S@\xd4\x96\x11\x9b\x19\xa3S@Q>\xd7\xa9\x1b\xabS@\x01\xf3\xd4\xbco~S@\xa29\xe3\xb9\xa4\x85S@:o\x8aU2\xe1S@K\xfd\xa0.\xf2|S@\xb2D\xfc\x8bU\xadS@Ag;V\x05\xadS@h\'\xfd5\xb8\xa4S@j9\xc6HN\xa3S@\'\xbd@{\xcf\xe5S@p;\xa8\xbf\xe0\xcfS@\xca+\x834y\xceS@"\xf6\xc11\xbb\xb2S@=r\xf6\xe5\xcd\x88S@\xda\x8f\x9c\x9c\xc2|S@r+.\x9d\x1c\xe2S@\xf6O\xaf\t\xf5\x86S@\x98f\xd3$G\xb9S@\xa4\xa5g\xbc\x85\x85S@\x10\xf7\x16$\x93\x84S@\x15\xacD\xe4\xac\x7fS@i\xb1X\xc3D\xd0S@\x812D.\xac\xa3S@\xad\x19\x82D\xbe\x7fS@x\xbd\xdf\xa4`\x7fS@\xeb\x8c\x9e,U\xc3S@R]\xa7\x83\x89\xb9S@V\x1a_\x1a\'\x80S@\x97\xf9\x06j\xce}S@\xc7P\x84\xae&\x7fS@\xd3\xaa\xabY\x84\xbdS@7n\x81\x9c\xe5\xbcS@\x8f\xa0\xbe\xcd\x18\xb8S@L/\xca\x8cJ\xabS@s\xda\xf4\x91\x04\xbcS@,C\xe8c\x8c\xc5S@\xd0&?l\x9a]S@\xd0A\x84%h\xb8S@)\xfe\x8cR\x97yS@b\x013\xa4\xd5\xc1S@\x99\xb3^\xf9k\xd8S@&\x96\x7f\xe36\xd8S@\x08\xd8a(\xf3\xc8S@\xf5\xbb\xa9\xb3\x82\xc0S@m\xcb\x944\xb7\xb8S@\xbc\n\xec\x8f\x9a\xb0S@\x15\xc76m\x15\xa0S@+0\x08\xa3\xb4\xf0S@-^\x0f\xdd_\x89S@.w\xe1\xee\x13\xb2S@!\xac\x03\xcd\x17\x87S@.o\xa3\xdd\xc7\x8fS@\xdb)\xc5b\xc5\xdfS@\xceQ-\x1d\xb6\xb8S@\xc40\xd9F\xc4\xf5S@a\xd6\xdf[\xfb\xedS@\xb6\xfa\x93\x95\xc4\xeeS@\xc4q\x83\xd4#\xd4S@\x08\xd0\xab\x0bb\xb1S@\x1f\xbd\x98\x05"\xf4S@\xbeM\xc4\xf6y\xa9S@\xd5\x93\x19\xb0\xec\xa6S@,\xe2"\xf5=\x81S@\xc8^\xd98\x99\x80S@\xc78a\x1atpS@YaZ\xb9X\xf4S@\xbd+\xab\xa6\x7f\xbeS@\xca\x0b\x12\xfa\x0e\x7fS@\xe4\xe0h\x05\x19\xeaS@d8]Q\x1f\xeaS@o\xd6\xa9Z4\x84S@L)\x86\x9f\xc5\xc7S@@M\tYm\xd0S@c\x82\xb3\xb3\xef\xd2S@\xf0\x9d\x8b_\xd4\xadS@\x90Kz\xa3\xad~S@z\xf8\xab\xf6h\x8aS@hi?rQ\xc1S@\xb8\x0f\xb6\x9b:~S@m\xbbJ\xbe\xa7\xd2S@\n\x9al\xd2\xbb}S@\xeeP\xe3\xcd\x11{S@I\xec[\\z|S@\x9f/px\x12}S@\xbd\xaf\x0e\xf8V\xc5S@V\xc7m\x95\xa9|S@\x83j\xa9?5}S@\xbfj\xff\x1fb}S@\xb6+\x08\xc5\x87zS@\xe8\x12\x92\xd4\xd2zS@\x01\xe9\'\xb8\xc5{S@)\x9a&\x1a\x0bwS@\xfb1\r\xd0zzS@\x9d\x7f\xb1\x1d\xbcyS@0\x9a\x84\x0f\xe9zS@N\xc1\xb1}6\x87S@\x0b\xd1\x93\xe8\xb0{S@\xe6\x7f<\x06N\x81S@b_\xe6\xe8\xf4\x87S@\xfb\xaf\x02\x96\xcc\x87S@KD\x98i=|S@\x8b\xeb\xef/\xddzS@l\xdb6|\xa4zS@\xa3VX\xe4z{S@\xf6T\x07\x8bpyS@\x9b<\xc7\xdd\xc6iS@T\xc9\x1f\x85,}S@\xe4\xc5\xcff\x0b\x81S@\x11o\x95\x11\xb1xS@h\xb50\xa2\xc8\x85S@\xcfrO\xa4A\x85S@\xe4\x02\tMDpS@\x9e\xd3\xa7Dr\x80S@^\n\xfd4 xS@\xf4\x95\xa6\x8d\xaf~S@\xea^=\x19\x94xS@bx%M\xa9gS@\xbb\xe6\xf7L\xa6\x7fS@\xc4\xf2\x98-GmS@\xf1\\\xd8\xfa\xf6uS@\xd3G(\x83y~S@\xfb\x90\xc0\xa7\x02\x84S@\x0e\x9b!\xcb\t\xb5S@\x8d\xe5_\xba:uS@\xbb\xbc#"uyS@\xab\x00\x15&s\x80S@-\x91u\x0e@\xfcS@\xbd\xf32Ie\x7fS@\x99=\x1b\xfc\xd1\x80S@\x1dfy:F\x84S@\x10\x07w\xca\xc1~S@xHtC\xc2\xc1S@\x03\x82\x95\xcc\xd6yS@c|<\xab\x00\x7fS@u\xea$\x93FzS@\x84\xfec\x8e:\x81S@\x81\xd5J\xa2\x01\x82S@?\x9e\x12Q\x9b\x81S@h}\x15\xa8#~S@d@\xcf\xbc\xaf\x84S@b\xbb]v\xa5\xacS@\x93e\xd6\x7f\xf8\x82S@h\x89\xb3\x92\xe3\x7fS@\x8a\xef\xe2\x08\xce\x85S@\x1cP-\x10.\xfcS@\xb5\x92\xee\xb4\x0f\x85S@_\x9e\xc6e\xf5\xa0S@\xb4\xf7\xd8\xc3\x99\x83S@\x8f\x95\xcf\xe9x{S@M\xd2\xa0\x92E}S@/t:\x99O\x84S@\x04S\xe5\r\xcbvS@\xd9\xf7O!`\xadS@\x9b\xeb\xa8w\xa2|S@\xa3\xe2\xe8\x000\x83S@\x18\x7f\xaa\xd7\xd0{S@\x08\xb8m\xa8\xd7\x84S@Y\xa3s/\x03\x84S@\xbb\xb73a\xc9\x86S@\x0b\x89\xc1z\xcf\x88S@\xa9f8\xf8\x8e\x86S@\xef\xeava^\xe7S@l z\x8b\x17\x8cS@\xa8\xa1\x9d\x16\xfdhS@\xd2:\x05\xd6_\x86S@\xbbVu\xae\xb0\xc9S@\xacC\x10\xa4\x93\xedS@Ac{\x11V\x8dS@\x8d\xa1\xf8B\xab\x9aS@ \xf2\xb4\x84\xae\x99S@M\x17%\x08\x1b\x94S@\xa2\xdaE\xf2\xa3\xfbS@\xdd\xc1o\xd1\x8e\x9bS@\xf2\xe2\xaf\xd9\x90\x9bS@x\x8ba\xe4z\x01T@\x9f4I?x\xb6S@D\x93\x7fo\xb4\x99S@\xd6\xac\xa2\xde\xd5gS@\xbf\xc7\x14;:gS@\x0ei"\xc2\x86~S@\xf2\x02\x18H\xf9fS@\xd6\xf2\xa6\xf5\xe2\x83S@\x9b\x81\xb5\x0b\xe7\x89S@\xdaq\x92\xba"\x84S@\'\xb5\xcc\x12&\x8aS@T\xdck\x8d\x12\x84S@&#\xcf\x87\x97\x9fS@\xb3\xdf\xdf\xab8\xe6S@\xb8"5\x0c\x03iS@d/.\xa4h\xf6S@\x87\xad\x7f\x04\xd6\xa1S@\x19\xf3\xf8\xd9\xde\x8bS@\xca\'\xe2g\xa6\xc7S@\xc1J\x88\x97^\xecS@{\xd1\xb9vk\x8fS@k[\xb9/A\x92S@\x8cF\xa1\xfeS\x8fS@\x14\x99\xb4lc\xd9S@\xebB\x07\x82\r\x8aS@6C[\xba\\\xd9S@\x9b?\x06\xa4\xd8\x86S@\x00\xaa\xcbh\x16\xc3S@\x94z\xd7\xaeE\x86S@\xe5\xfda\xf5\xe3\xc1S@\xe3{\xcc\x85\x85\xc1S@`\xda\xe5\xe3\xdd\xd8S@\x0f\xc8\xb6s\xec\x8aS@?E\x17\x10\xbd\xbaS@I}\xc9\xa1\xb1\xb7S@\xdd\x90\x92@)\xd8S@h$\x18 \xfc\x8aS@^\x07\xef\xd1\xb8\xd9S@\xe9A\xc7\x12\x9d\xbaS@+G5\'\xf6ZS@\x88\x07\xbbs\x93\x88S@K8\xda\xea\xbe\x95S@4\xa1$\x99\x85iS@\xb4&\xac\x8a\xc2\x95S@\xdd\x80M\xc2\xbe\xc1S@q\r\xce"\x0e\xd8S@S\xc9\x06S\xa7XS@ZK\x1d<\x1b\x8dS@z\x1c[\xd1\xbf\xadS@U\x92\x81\xef*\x8dS@\xd0\xc6\xb1\xc5M\x97S@\x1a7\xfa\x15\xba\x97S@\xfd\x832 \x10\xc2S@\x12\xe3\xc9\x12\xe1\xb2S@\x13<\xb4\x9e%\xb0S@b\xf6\xf0\x16\xd9\x98S@E\xb0^\x14,zS@\xd3\xd5[\xa1f\x98S@|\x02\xc5\x91,\xbfS@\x91y\xe0\xdc\xc2\xb0S@\xb2\xd3k(\x1d\xb1S@V~{\x04\n\xecS@%-\xce.%\x93S@!\x8b\x15K\xf0\xc6S@3\xfc3R\xe8\xb5S@\xcb\xd5/2V\x93S@\xf1\xd9\x16\xc4\xb3\x99S@Y\x08\xf0\xd8\xbb\xb1S@\xe9\x15p\x1b\x11\x9aS@\xed\xcdd\x81\xda\xb0S@B^\xaf\x97\xcb\x9aS@v\xdd\x0c\x06\xe5US@A<s\x08}\xbeS@\xdf\xa4\x180\xd0\xb7S@\xaa\xfc\'\x1e\x83\xe8S@D\xd0O\xb9\xb5\xaeS@\x84\xd0Zy!\xafS@\xc8\xf0\xc7(STS@\x06A\xdd;\xc6\x9cS@A=}\x94\xaa\xc6S@\x06\xb7\xa5\n\x0f\xf6S@k$i\xe0\xa7\xb5S@\xeaM\x96\xbe\x95\xbbS@\x9a\xc4\xb37\xe0\x9dS@\xedK%\x13m\x9eS@\xcd\xa0\x87\xd3D\xbbS@3\x80{\xbco\xa1S@\x13\x00\x92l\xcf\xceS@\x06\x9af[\xf6\xbdS@*RW^=\x9eS@1A\x89\xcb\x01\xe8S@\xcc\xe54\xa0\x9f\xa1S@{\xcfbi\x99\x9bS@w\x99o\x9dF\x9fS@\x1ey\x82\xfd9\xa0S@(\x9c\xde\xe5\x8f\xa6S@\xe4/\xe2\xde\xf1\xa0S@\xf1\xb0\xd7\x81\xa1\xdaS@\xfak\xf9Q\x97hS@B?\x8aY\x1c\xf5S@\x9b\x17\x84\x7f\x90\x9fS@.va\xcf\xa6\xddS@\x10\x87\x13\xfd\x04\xdbS@{\xa7\xa9\x84\\\xf6S@\xa2\x9e\x82\x92\xedpS@\xe0d?0\xde\xaeS@z\x16\'MX\xddS@\x9e\xde\xa0\xa3\xdc\xa8S@K|\xc6\x8e\xd2\xa0S@\xa7\'\xbd\xb9=\xa1S@\xb1\x0b\xd450\xa1S@]B\xf7>\x9b\xa1S@4\x82,\x8a\x01\xafS@\xc5\xe8\xaeKf\xfdS@\x82\xbe\x12\ty\xaaS@\xd6\xc6\xf5\xa2\xdf\xaaS@\xa0\xdbN\x95;\xbdS@\xe5\x0c\x92\x866\xbdS@dqr\x06+}S@\xd1\x04\xcd\xfa\xe4\xa5S@U\xe0w\xf2\xd9\xa6S@bCN\xd1\x12\xaaS@\xf1\x08\x11\x810\xaaS@\xbbX\x013]\x82S@\x8f\xbf\xed\xd98\xa6S@m\xf2\xa8\xfb8\xaaS@>\xd7\x10\xd3\xaf\xaaS@,6\xce\x1a\xba\xbfS@\x87\x80\xbd\x98\x98\xe0S@\xede\x9d\x97\x04\xa7S@\xe0\xa1\xd7`\xc1\xabS@\x13\x83\x1c\xdf%\xa9S@\xd7\x0c\x00\'\x91\xa7S@\x1f\x93\x97\x8d\xea\xa5S@,\x0b\xeblj\xabS@\xd9\x05\xd8ik\xa6S@\xf5A\xd6\xda\xf8\xb4S@\xfc\x07\x10\x91Z\xebS@\xc9\xd6\xff:\xf3\xa6S@\x90v\xa00Z\xb1S@z\x11\xb5\xce0\x88S@ \xac\x1e9\xda\xaaS@*\xb0\t3*\xc6S@iy \x10\x04\x88S@%\xael\xcc%\xacS@\x83g\x1ab\xdd\xb3S@|\x9a5\x9b\xca\xdeS@\xaf\xf4\x0c\xbb\xd0\xa9S@\xb8Z\x16o\x90\xaaS@1!\xe4\xbf\\\xb4S@:c\xaf@\x95\xb1S@\x8d=\x18]t\xaeS@\x104<w\xa9\xb5S@1\xdf$4\xfc\xb5S@\x18\'\xec1@\xb6S@\xcc\xe8QN\xa2\xafS@1\xb4Z\xf6\xf4\xafS@\xac\xff\xa20\x8e\xb0S@\x926\xddX\x8d\xafS@\x1c\xa5\xbeQ\xb7\xb2S@adP\xc9\xfe\xe1S@CW\xa8\xa3\x8f\xb8S@\x9b\xc8c\xf1\xdb\xb8S@\xef\x97\xa6s\xdeyS@\x1e%\xa0\x91\xf0\xf8S@\x97i/?\x82\xb1S@\xe6\xda7\xc2\x81\xb3S@\xacV\x9e\xa9_}S@Kn\xb8\xf0\x8d\x92S@\x05\x8e\xd1d\xfe\xb4S@+\xee:\x17\x97\xc9S@>\xedi\xb7\xff\xdbS@=\xa2B~`\xb5S@4i\xe7D\x81\xbbS@\x8bF"\x13(\xcaS@\x951\xf8\xc8R\xb0S@\xbd\xcd\x80\x86\xf4\xaaS@}\xe0\xcd>E\xb5S@\x0f\x81RL\xdf\xbbS@\xae\xd1\x9aP\x83\xaaS@5\xdc\x10\x05\xfa\xbbS@z\x0c`\xdaB\xb6S@\xcc\xa1\x94\xc4\x95\xbcS@\x0eR"a\xfc\xbcS@G\x85t\xf3\xbe\x9bS@\x82\x92\xb1\xf6\x97\xbdS@\x08\xb9 {*\xedS@{WbI\xe7\xbdS@\xabw6\xd4\x9c\xbeS@v\x9e\x8cU\x04\xafS@\xdaRn\xb5\xae\xaaS@1}(\xc4\xe1\xbdS@t\x94\x89\x01\x7fzS@.")9"\xaeS@\xbe\xdep\x8a \xaaS@\xf3\xd8b8\x10\xaeS@6\x05\xf7P\xa9\xb7S@?&D\x1d3\xb8S@\x97C\xe8\xfc\x85\xd4S@\x10\xb2}v-\xb9S@@i@[~\xcfS@\x88\xe2\x1f\xab\x95\xc0S@s\xa6\xef\xa1\x7f\xafS@\x7f\xfcS\xcf%\xb5S@\xa9\xe9;\xd5\x7f\xb9S@\x01\xa7\xb2\x88\xf3\xb5S@\xd0:?\xa0\xb9\xb2S@9X7\xc2b\xb6S@\xd5\xd0t\x8e\xbe\xcfS@"\x1b\x1c\x8b\xd7\xabS@\xe1\xe7\x97\xc3\xc1\xb6S@(Y\xe6\xa9\xa9\xb0S@\xa1\x06\xbb\x91\xc5\xdfS@\xe7\x9f\xaf\x1d+\xb2S@\xf7|\\1\xc0\x88S@\x81\x1f\xfd\x8brzS@\x12]<#\xac\xeaS@\x14*\xebMq\x96S@ g\xb8\x1c\xbezS@\xd6\xfe\xd9\xf5}\xb8S@]\xaa\xf14\xba\xbdS@W\xa5\x9eOU\xeaS@\xa4\xab\x8bl\xee\xb0S@%\xc1G\x0c\xe1\xbeS@\xe3r\xeb\xab\xd4\xd5S@\xc9\xd4\x15\xe1\x13\xd9S@\xa1\xba9\xdf:\xd2S@\x0f\x1c\x15\'M\xb9S@kC\x94Q\x0c\xc7S@\xb0\xd8\xdb\x8a*\xe2S@\xb9\x8e_\x0c\x91\xd7S@L\xfe\xc8SY\xd7S@\x1fhX\xda\t\xc2S@\xd8{\x8c\xf1\xb2\xa6S@\xf0\xd19.\xb0\xd6S@\xa9<\x99\xc7\xd5\xd7S@\xec\xbf1\x01\xcb\xb1S@\xbe\xcc%)\xc4\xc2S@@\xcb\xe7;W\xd8S@0\x99\x8a\xc6.\xc0S@\xf1j1Z\x8c\xc2S@BqRg\x91\xb6S@\x05\xb7\x7f:\x16\xd8S@\xf3?I\xfdh\xd8S@\x93\x86\x9a\xdef\xc3S@\x9cw\xcb\xa0\x9b\xc2S@\n"G\xd0\xe9\xd8S@}\x7f?\xf2\x18\x7fS@O\x15\x92\x1c\xf3\xe6S@U\xafi\xe6\xc3\xaeS@\xb9\xd5:\x9e\xad\xc8S@\xf1\xe9\x0f\xb9i\xd8S@\x85\xf3\x14\x17\xe9\xe6S@\x9e\x8a\x07\xc3x\xdeS@\xc1cQ\xab\xab\xd9S@\x05=2\x02\x94\xc8S@k\xaam\xc53\xd9S@D\xad\xf8\xda!\xdaS@%<o\xfb\xb8\xc5S@\x93\xe0\xe7\xadc\xc9S@\x05\xee\x97-w\xdaS@\xe1[|\xba\x11\xa5S@\xa6.\xc3\xeee\xd9S@\xba=Y\x815\xceS@\xc3h\xb2\xb9R\xceS@\xcd\xed\xec\xba\x92\xabS@\x87\x187S\x1d\xe3S@\xdas\xa1\xd2\xfa\xe1S@\xc2\x89\x8b\x1b\x0f\xeaS@\xa6(\xebp\xff\xc7S@aLx\xb2\xbe\xc6S@\x8b\xb6(\xe9\xa6\xccS@\xf5V;\x82h\x90S@$\x0f\xc2\xf2\xba\xc8S@\xc8\xbd\xa2O\xd6\x7fS@\xd5\xcb\xd0\xde+\xdbS@~\x98\xe3\x1cI\xdcS@\x1ai\x9e\x01\xd8\xdbS@\xc7\xbdJ\xdd\xd0\xdbS@:\xe61\xfc\xc3\xf7S@"\xd8u`\xcc\xc7S@:\xb7>\xe6O\xc9S@\xb2\xd4S\x16\x98\xd2S@\xf0\xc6`\xc9\xda\xe9S@\x04Y\xc8;^\xd3S@\xbc\x870\x9f\x05\xd8S@u\x04\xb1\x0f\xee\xd3S@F\x90}\xc8\xd9\x80S@t)s\xdb\xb6\xf0S@sO!\x1a\xef\xcbS@o\x16;DM\xd1S@Xx\xa8\x98\xdc\xcfS@\xd5\xa8\x19\x9a\xf7\xccS@\xc0\x1b\x99R\xda\xccS@\xc5\x9f\x0f\x18<{S@p$xI\xd1\xe9S@\xd2\xd9F\xcd/\xe2S@t@\xd1K\x96\xe8S@\x11\x97\xae\xf5D\xadS@\xaf\x9e}\xe4\n\xd1S@\xc2\xf7,\x1eE\xa8S@5Pb\x86\xb5\xd8S@l\xe3\xe8\x89\x06\xa7S@\xf7C\x18aW\xd5S@\xb0\xba\x81\xfe\x0f\xd7S@\x10\x92\xda\x8a\xa0\xd4S@\x9bEy[\x84\xd1S@\xb13\xa1_\xe3\xd7S@l\xf19\xf33\xd4S@\x82\x01n\xfe\x84\xa6S@<X\xf8\xbf\xbb\xe5S@\xbc!\x90 \x7f\xd7S@<\x8a\xf6\xc1\x9e\xe2S@\xf2\x94h\xa1\xca\xeaS@=\xef\x9ao\x9f\xbeS@EK\x97\x82\x14\xd9S@\x89\xcc*H\x14\xdcS@\xb4Mo\xf9m\xdcS@\xfa\xaf5\xcb\xac\xdeS@\xa3\xa1e{\x14\xdfS@\xaa\x82<&\xe7\xbdS@\x06K[\x11v\x92S@\xb9\x18\x10\x1eu\x80S@7\xdc6qv\xbdS@\x0e\xc1\xbb\xeb\xe9\xa5S@\x1c\xf1\xf8n1\x85S@\xa6\xa0\x7f\xbe\x0f\x86S@E\nkV@\x84S@\xb5\x96%\x99\x8e\xe2S@\xfc*w\xd7C\xb1S@\xac\x84\x17\x9b\x02\x95S@\xbfo\xef\x11w\xa1S@\xcc\x85\x05\xe18\xdfS@{\x81j\xb0\xc7\xa0S@\xe2z<\xa0E\xdeS@\x19\x084 \x19\xe6S@>\xfb\xf2\x08\xb6\x01T@\xf3\x9cl\xa0\xd1\x9bS@\x168\x0e\xff\x8c\x9cS@\x1f\xc2#\xfe\xcc\xa0S@I3\xf4\x97d\x9eS@\xce\x81\x8e\xe5\xc6\x9eS@`\xdfg\x85\xb2\x85S@\xd6\x04\nB\xb1\x9fS@\x11\xbd\xc5u\xbe\x9fS@f\xc56\x83[\xeeS@\x88\xf9\x83\xa0\x1a\xf0S@\x80\xa9\x89l\xce\xedS@\x18\x06x\xe1\xf7\xeeS@\\S\xce`+\xcbS@{\xa2 K\xc8\xafS@\xa24\x14Z\xb6\xa5S@\x9cuz\xd6\x93\x80S@\xcc\xe9\xf9!\xfe\x98S@\x8c\x8e\xce\xfba\xdaS@\xe5\x98d\xe9W\xdeS@\x16!\xc1r\xc8\xcdS@W\xd4T\xa7\x92eS@4\xc6\xc7\xb3\xcd\x8fS@\xd7y\n\xb3\xaf\xa9S@\xe6C\xe3\xb2\xc6\xa6S@+\xc3\xaa\x05S\xb8S@\xde\xce\x07\xe2\xe7\x80S@\xdcU\x9c\xdd\xdc\xe2S@9\x17\xb3\xa7\\\xd9S@v\x89w \x1b\xd9S@\xae;1\xb5#\x80S@\x13FM\x03h\xafS@$~\xdf-\xd9\xd8S@\x81I\xe8|9\x9aS@\\h\'\xb1l\xd1S@|\xeb\xd8iJ\x80S@=\xba\x10\xd9\x88\xb5S@\xf5\xeb4\x1dE\xfdS@\x18c\xb7B=\xe5S@\xe0>\xaeLd\xdcS@\x8f\xa24\x16\x1d\xf2S@\x11;,\x93\x8bbS@\xeazU\\\x86\x9bS@\x9b\'\xb8\xd8W\xb7S@\xe5\x13\xd9\xe2\x01\xb8S@y=\xbb\xff\xa3\x9fS@\xd4G\x8a\x88\xd5cS@\x84\xd9\x8b\xa0\xe0~S@7\xb1\xd3!M\xe0S@\xa3\xbaX_\xa4sS@&d\xbau\xb4\xa7S@*\x92\x8e\xd8\xf2\x84S@z\xe4Xn\xcawS@:\xae\x935\x01\xb9S@/\xe9\x02\x07\n\x82S@\x82\xe7\xa4\x8eh\xc0S@\x90R\x8a\x93\xfb\xbcS@\xe7.M\xe8D\xd8S@\x84UQ\xd0\x8e\xb9S@2\x84\x84\x12\x03\xdcS@T\x7fFw0\xccS@q\xaf8\xdf\x8f\xf0S@\xc8yB\x1f\x1b\x81S@\xff$\xf6\x81|\xa9S@\xd2G\xef\x8f\x8b]S@[\xf1\x1c\xae\xb5\xd6S@\xa4\xfbS\xae\xa3\xf1S@\x15\x93w\xbe\x8c\xa0S@\xb6\x17B\xc8\xa7\xb0S@J\x04-t\xd1\xebS@\xbe\xa7".\xfc~S@\x05\xce\xb3H\xc3\xf5S@M\xce\x90\xb8)\x9fS@\xb2\xd8|\xbf\x85\xe9S@\xa3\xcc$(\xc0|S@\x98\x1b\xf3\x18\xf3vS@\xf6b\x89\xcc\x10\xb8S@'
p22
tp23
btp24
a(g3
(g4
(I0
tp25
g6
tp26
Rp27
(I1
(I4106
tp28
g13
I00
S'KqrtP\x7f2\xc0\xc2\x12-B\xba_4\xc0\x04R"\xc1\xcf\xf53\xc0!.\x9a\xfe\x10\x993\xc0\x02\xe71\x11\x96\xfd3\xc0$rh\x19\xe0\x083\xc0\x185\xe6I&\x0c3\xc0\x0by\xec\x1e\xdb44\xc0\x8e\xf9\x87\x8a\xa7\xf63\xc0aB\xa8\xd7\x97\xd23\xc0T_\x8e\x06\x00d2\xc0\x9c\x0b\t\xab\xd6&4\xc0r\xfeI$C\x0f2\xc0\x1b\x8dM\xa1\xfa\xea1\xc0\x9f3\x08\x93;;3\xc0\xd5\xae\xa6S\x9f_2\xc0\xbd\x98\x19Q\x93p3\xc0\x9aC\xd0n\xf9z2\xc0\x06y\x0e[\x14\xc93\xc0\xd8\x0783\xc8\xcf3\xc0\x10|\xfd\x12\'13\xc0\x90\xc8\xe3\xb8\xef\x033\xc0\x91\xa4T2"\xf53\xc0G\xf3\x80\xffP\xfe3\xc0\x18\n]\xd3\xef\xb50\xc0\xc1\xc4L\xf6\xe7\xc52\xc0\x06\x0bB\xa8\xa8\xea2\xc0\xbc\xc2\xbc2\xdc+4\xc0j\x7f=u\x89\xb13\xc0\xe2\xa7\xc7\xf4\xe8\xcc3\xc0\x1e\x1f\xec"\x81\xaa2\xc0\x99}\x9b\xdb\xdb\n2\xc0\x179\x9fZ\xe0\xe03\xc0\xc1\xb28q\x82%3\xc0\x82\xb4\xc1\xd3\x95G4\xc0o\x9f\x81\x7f\xc2W2\xc0\xf9\xc3C\xf3O\xc43\xc0\xfep\xbe6:\x1c2\xc0\xefH|\x01\x95z.\xc0\x92\xcc\xa43\x8504\xc0\xfe\xa4\x9b\xf7\xdfi/\xc0\x8f5wC\xec\xce3\xc0wp\x03\x01\x81\xf43\xc0\\\x8c\xd7\x8e\x7f\xe13\xc0\x03/\x8b\xff\x18\x86-\xc0~\x00\x9dn+\xc03\xc0\x93\x1a\x15\xd6S\xc74\xc0\xacAz\x1c\x98L4\xc0\x05\xe2\xc3\xb6\xd7\xb53\xc0\xbf\x1e=v@\xed2\xc0\x1dq\x9bNOE3\xc0\x8bke\xa9\xb6\x164\xc0#V\xd5\xb0,l3\xc0dY\x8b\x92i75\xc0\xf0\x13\x9e\xa1\xf0\x192\xc0\xc0\x07\xce\x05b85\xc0\x86t\xbe#\x0b\xe72\xc0H\xae\xb1\x0c\xed\xb63\xc0#\xdaY\xa18\xe72\xc0\x99\x84B-B\xe71\xc0\xb7\xef\x9cx\x84\xc53\xc0\xc7\x8e\x08\xb5\xc3\xfa1\xc00k\xf4t%\xc53\xc0@\x137\xb5j\xc01\xc0<\'\xe4\x9eXJ0\xc0<\xf9O\xa7\xe9\xd92\xc0\xddP\xae\x89mc/\xc0G\x92Hso7/\xc0\xd0\nI=\x90 2\xc0#7\xe5\x99p\xf81\xc0\x9a\tNK1\xbc1\xc0&\xdb\xf46\xae\xf61\xc0\xfb\x15J\x19|Y4\xc0\x1ch\xeaTT\x89/\xc0-\x8d\xf6{\x8970\xc0u^\xe8\xf4\x92\xfa3\xc0u\x1d\xd5\xe8\xed\r3\xc0\x18Q\xab\x15<c3\xc0\xf0\x16\xe7\x91\xdb\xf61\xc0G\xcdf\xa9\x90\xd60\xc0\xf6\x9f\x14\x83:6/\xc0\xa3h\xef\xca\xa6\x052\xc0$\xfa\xe0#895\xc0\x10\xd4\x0c\xdd\xb1\xf92\xc0\xc5p\xb1\x1a\xb5\x1b2\xc0%\xb8:\x81\x93&4\xc0#Xr\xe0\xe4\x1b3\xc0Q\xe0\xabDe\xe61\xc0%\xb8=M\xf9\x083\xc0w\x90i\x04q=3\xc0\x83\xe0\x08\xf4\x8e33\xc0\x1e4\x80\xe6\xd1\xca1\xc0\x80\x04;&\x12J3\xc0\xb8\x9fS\x13\r\x03+\xc0\n\x0c\rX\x7fj2\xc0\xb0\xd4\x16N@l3\xc0\x08`\xe7\x0b\xa8\xde3\xc0\x0eE\xda\xa7\x9bK0\xc0\x80\x04;&\x12J3\xc0\x1f\xb3d,\xa0\xb61\xc0\xfa5\x01[\xe5\xa62\xc0\x17\xca\xe5\x88\xd6b3\xc0N\xb9\x81\xb8\xe064\xc0\xe0\xd1(_q\x08/\xc0ae\x99\x8d%)4\xc0I\xaf\xf7\xf6n#4\xc03^\xee\x17\xe5\x914\xc0U{\xdc\xf1\x14+3\xc0\xe0(x\x8a\xdd74\xc0\xea7\xd4\x80\x84\xc70\xc0h\xdc\xe9\xce\x84\xc40\xc0c\x8e\xfaH\xa9\xaf0\xc0N\xb5\xb8h\x8c\x902\xc0\xcd\x1c,;\xff\xdf2\xc0\xc7\x96Q\x1a!\x19$\xc0p\x99\x02\xc1\xe7}3\xc0\xa7\xee\x8eGQ\xab/\xc0\x17\xfa\x98\xc9\x19\'3\xc0t\x8ap\x9b\xa5\x1c4\xc04\xd5T\x0e\xc9\xbc2\xc0\xe1\x1a\xcf\xccH\x153\xc0\xcf\xc9\xd2\xf0\xd9\xe73\xc0\x9e\xc0B\x0f\x1e\xa6.\xc0\xec\x9a<O1\x1a4\xc0\xdf\x7fS\xd6\xeb\xb54\xc0\xf4,\xc6V\x94]3\xc0R\xe2g\xfc\xda\xb24\xc0\x99"\xde\xa7\xd1\xd73\xc0}\x99\xde\x81#B1\xc0\xdc\x03\x87\xd5b\x150\xc0\x85\xce\xb7r\x8aJ3\xc0xNO_\xdeH3\xc0\xf0\xa7\x1bIF|3\xc0\xd8\x8eu2\xd0<+\xc0\xb0.^\xa6p\xea2\xc0\x95\xb7\x81\xf2 \x0f3\xc0\x0f\xab\x07\xd0\xa3\xf31\xc0DQ}@\xba\xe03\xc0Q_\xa9BYZ2\xc0\xa6G\x04\x10\xd6$/\xc0v\x12w\xebT\xaf4\xc0\x86\x1a\xb6\xae0\x163\xc0{\x91\xdb\nQ\xbc2\xc0_W\x01!w\x083\xc0,\xffn\x8bp\x992\xc0\x19\x1a\xae]\xa7\xbe3\xc0\x96i/\xa0\x14\xa02\xc0\x1cs\xca\xb4\xa4\t4\xc0\x92\xa0LwPo3\xc0\x11\x024\x0f*\xbb2\xc0!#\x15e\x90I3\xc0<\xceq\x1cTm3\xc0\x9e\xda)\xd1H\x952\xc0\x1dD\x9b\n[[-\xc0i\xb5\xaa\x1ae\xa22\xc0\xd0\x95\r\xba\x13\xaa2\xc0\xb7\xd1u\xc7J\xe43\xc0dmw\xe9\xad\x8a2\xc0\xf5\xee\x8d\xe3\xa1\xd32\xc0g\xceNN\xa1-3\xc0\xc9\x8eYm=\x972\xc0\x83\x9cb\xa55\xdd3\xc0\xa4urNxK4\xc0\xd3\xc1\xfc|\xd0{3\xc0\xb6\xb0\xbc\xcf\x9b/3\xc0\x1a#}3\xd8\xa93\xc0K\xa5.b\xa8Z3\xc0\x88{\x0e}\xda\xaa3\xc0l\xbb\xa7\xdd\xc6\x88-\xc0\xd4\x8c\x86\n\x95\xd42\xc0\xc3\xc4\xc8\xf7\xe2\xb52\xc0\x869\xacE\xd0-3\xc0. \xee\xa4\xec\x1d4\xc0\xa2\xa7\xbcj\x0e)3\xc0\x90[a\xf5$\xf6/\xc0\xcb\xa1\xaa\x90j\x8b2\xc0Dk+B\x9c\xb72\xc0\xd2\xdeC}7\x914\xc0E\xd7\xec3\xe3\x153\xc0\x84F\x92\xa2\x13\xc03\xc0\xba\x8a\x9c\xa0\xc2\xef3\xc0\x92\x8f\x98\xea\xcf\xf42\xc0]\x93\x84\r\xdb\xeb3\xc0\n,\xd09\xb1\xc32\xc0\x0e\x87\x1c1\xe5`4\xc05\x9e\xb8\xe4\x88\xc82\xc0\xba\xae\xb8\xde\xdf\xc92\xc0\xbaG^~A 3\xc0\xae\x1cO<"\xa53\xc0X*1\xf3\xd373\xc0\xf8x^\xee\xefg2\xc0\xaf\x8a\x1av\xa8$3\xc0fG\xdaH\x9a\xc72\xc0Y\x04\xa4\x9e=\xbb2\xc0\xe9T\xd7\xb6\xe6\x8a3\xc0\x17\x86\xe3\xaf\xf0\xa6/\xc0\x88T#}|\xb9/\xc0\xf3\x95\x9b\xc4-\xed2\xc0\xb5.WR\xd4\xfa2\xc0\xdc\xe5\r^E\x8f2\xc0\x94&\x92\xeb+\x0e4\xc0\xdd9Lhh\x023\xc0\xca-\xea2\x10]4\xc0\x00\xa7\x95\x88\x95\xc32\xc0\x99\x01\x07\xa5\x97 3\xc0q\xee\xb1:\xa0\xec2\xc0&7\xa5\r\xd0\xce2\xc0\xb0*(\\\xc6\xea2\xc0\xc1<\xa5o8D)\xc0\xf9\x8e\xbf\xf9\xd9\x80/\xc06\xeahs\xac\x964\xc0\x05\x0c\xb0,\xc0\x003\xc0n.\x7fr\xe9H4\xc0\xe7\xea\xe2ps 3\xc0\xe1\xe1\xc4Q\xfc|/\xc0\xe6xX \xca\xd72\xc0\xa7\xe9\xad\x9dU\x013\xc0\x97B\xbf7@\x004\xc0\xa94\'\x85\x8b\xff2\xc03+M\xd5\x8e\xd31\xc0C\x01\xbe\x03\xce\x9a3\xc0\xa1F\x1dy\xc1\x083\xc0\x1a\x90~\xa1\xffL2\xc0\xbfat8\x86b2\xc0pY\xa1\xbf\xaa\xb02\xc0\xaa\x1e\xc6\xa1\x8270\xc0\xa5\x8e9\x87\x00\x81)\xc0\x9av\xc7\xe3u\x85)\xc0a\xa8\xba\xa33\x0e3\xc0\xda\xe0p\x7f\r\xeb2\xc0z\xf1\xd3\x159\xe02\xc0`\xed{~\xe7\xd32\xc04\xbe\xa2j\xe2\x951\xc0\x87Z5\xab\x12\xfc2\xc0Y\xcd\xe5_\x0c\xcc2\xc0\x93\xc2\x1b\xa8<\xf42\xc0$\xe1\xe3\xa5\x87\xce2\xc0jc&/E\xc41\xc0\x84\xba(\x91\t\x8b1\xc0h\xd1Th1x.\xc0\xdat5G\xb1f4\xc0\x84f\x8e\x03X\xfb2\xc0z\xaaG\x01\xca\xed2\xc0\xf8\xa8\x14%6\x92-\xc0_Ub\xd2\x86}2\xc0`\xd6\xe8\x816\xd72\xc0\xa9\xb6\xcae\x15{2\xc0f\xe5<\x15\xc9N4\xc0>x\x8d\xdc\x99\xde2\xc0ZmD\xd9\xe6\x8b0\xc0\xae"\xa1\x8c\x92\xeb2\xc0\xed\x0f\x81R\xf9\x8d1\xc0\xc6a\xf6\rM\xa50\xc0d"k\x04\x9e\xb82\xc0\xa4"\xf0N354\xc0\xb3\x8cw6{\xde2\xc0\xc8\xa2\xd3 \xf5\xdf2\xc0\xa3\xf8\xff\xe3\xbc\xa92\xc0\xb0>\x9c\x11\xc7s3\xc0\xb5\xc5\xfc(\xb9\xec2\xc0\xca\x96\t\xd3^\x123\xc0&\x90-\xca\xadQ4\xc03\x84\xb0q\xc4\xdc2\xc0M\x1c\xf9\x810R2\xc0\x84z\x87\x05\x97"3\xc0\xe8#\xf3\xe9\t\x9e2\xc0/\x87\xa3$\xb0\x1e3\xc0Bm\x03DYU2\xc0\x0f*\xde\x94\xa1Y2\xc0mr\xcfD\xf4\x152\xc0\xfd\xfcuG2\n3\xc0\x88Y+p%%3\xc0p\xbf\xf60\x07\x164\xc0\xbd5\xa4\x9d\x10\x1b3\xc0\x0b\xcf\xe8\xe8i\x043\xc0\xb5(\x0cT\x84\x074\xc0\x82\xf8\xcd\xe6\xd7\xef2\xc0\xbd\x9b\xd2\xb9\x82\xd52\xc0\xa8`\xd6\x12\xa5\xac2\xc0\x10-\x8eI@=1\xc0\x9dm\x89\xc4\xc3\xe12\xc0\x83rOW\x10\xed2\xc0\x9c|f}\xa2\xd12\xc0\xebF)\xae\xa6u3\xc0\xd9\x1aj\xd5\x1e\t3\xc0\x112um\xac\x8c/\xc0^Pry\xbe\xd52\xc0\x97\xad\xd7e\xf5e2\xc0\'\x15k\x1c\x93)3\xc0\xf0\x96}j\xa5\xfa2\xc0\x1f\xf7{\x02\x9fl2\xc0F\xa9b\x05\xfeJ3\xc0;V\xf8\xd2?\xf73\xc0\xc4\xd1\x13\xd7\x83\x992\xc0\xfa\xcb\xc9vRR3\xc0\xc3\x96\x1b\x81\xb5d3\xc0h\x14\x18\xf7\x19\xf41\xc0\xe2\xf1\x8fkQ\xcb1\xc0\xaf\xabC\xfc\x9c\x0f2\xc0\xe4{\xdd\x99\xaf\xd7$\xc0n1\xb0\x8d\xb9!3\xc0\xb3\xd0\xe9;0`/\xc0CI\x1d\xa1\xcc\'3\xc0.\xc4\xf6\x9d\x05\xc5(\xc0\x10\x12\xf4a\x10,/\xc0\x95\xbc\xf6\xf1\xc2M3\xc0\xd0A\x16\xe0\x04C3\xc0Q\x96\xddd\x06++\xc0\xbd\xf8\x1ff\x11\xe31\xc0\x9e\x13\xec\xc0\x9eJ2\xc0\xd6Q\xc5\x91\xfb\xb73\xc0\xdf\xa6\xcc\xb6\x9e\x01-\xc0#\x12\x84\x12\xb9Z3\xc0#\xba\x8d,\xc9*3\xc0\xf4~\x19k\xe3\xa8(\xc0\xe1\xe9\xfc\xf0Q\x183\xc0\xff\xa0\xb2\x82\xd4\x004\xc0Kbp\x93\x9b*-\xc0.\xddB?W|3\xc0\x85\xad\x08\x11\xafn/\xc0\xd2\xf0\xfb"\x04I3\xc0I\xa9\xe4\xe9r\xf3,\xc0\xf7\xb7\t\xb4?\xff2\xc0\x9c\xf6\xd9\x18\xba42\xc0\xd6\t\xa4\x1e\x12 3\xc0\x902S%\t\x9f.\xc0W6\xd4vC03\xc0\xa2C\xf4\xfe@P2\xc0\xcd\x180Z\xc1\xe61\xc0\xdd\xc6\xd9\x00)\xff3\xc0z%\x7fx\x07]2\xc0\xbf\x8c*`\xf6\xa63\xc0\x86\x0e\xab<)\x9b1\xc0\xe2,O!O\x7f2\xc0\xd0I\x81\xc4D5/\xc0lb\xbdt\xd9\x1f3\xc0\xf6\xad\xa3*z\r3\xc0\t\xf3\xabO\x0fz2\xc0v \xaeU\xf4\x143\xc0\xbbx\xb5\xbei\xa6*\xc0\xf9\x18`Ur^2\xc0\x8b\x10\x10/y\xef3\xc0\xed\nwX\xe4G3\xc0\x80DT\xac\xf3\xe71\xc0\x1e\xf2\x00\x81\xf3\xe32\xc0\xb1q\x01\xea;\xce1\xc0\x0bEp\xcf\xc9\xdb3\xc0\xa7l\xb5?i\xa70\xc0\xc7\xa3\xb1Qe@3\xc0\\)A#\xd8\x8f4\xc0\xbay\xf8\x95z63\xc02\xb2\xc9\xe5\xda\x8d*\xc0e$}d\x18\x82/\xc0Y\xc2G\xf6\x94\xf12\xc0\xa2~\xf4\x9ee\x1b3\xc0\xf7\xdet\x821\x844\xc0\xc8\xb9\xa2\x19\x9fr2\xc0IX\x810\xfc\xe62\xc0\x8a\xaa\xa7\x19\xa3\xff2\xc0p\x06\x8a\x1dM\x8b1\xc0%2\xf7?q\x993\xc0\xff}\xd23\x99#4\xc0\xf2\xf1\xbcc\x95"4\xc0am5\xccI\x073\xc0\xf9\xf6\\~\xd9\x1c-\xc0$\x11\x84\x1c\xd8\xc50\xc0\x81\x1b\xef$~\x9a1\xc0D\xc2j,cC3\xc0\xf3\xab\xfc\xd2I\xc30\xc0J\x1c\xcdD\xcb\x13/\xc0M\xaa\xfc\xae\xd0\x054\xc0\x07\xadJ+\xac\x0e3\xc0\x1f#\xd9v4\x053\xc0\rvTt\xa3Q3\xc0\xdb<\xba\xd1a+3\xc0\xfc5\xe8\xcfQ\x9d1\xc0\x04i\xabz\xc6\x040\xc0+&\x9f\x1by<2\xc0\xc2\xc9G\x94\xe6[1\xc0\xcc\xcc<\x94\xb9\x0f2\xc0\xfb\r\x0eV\xa1\x963\xc0k\xed\x04\xf4\xccq1\xc0\xf9\x97\x11\xe1gA*\xc0B\xd8o\xe0\xdc`1\xc0\x81f-Pm\xd72\xc0\xe3\xa4\x9aw\x0b\xcd2\xc0\'8k\xb6\xf3\xa73\xc0\xed\x18\xc5\xdb\x1a\xb11\xc0\xe9E\\\xeb\x91b0\xc0I\xafS\xb2E\\4\xc08\xe9\xe3\x7f}\x11,\xc0w\xc2rG\xbe\xfc3\xc0\x18\xe3\xd4\xb6\xfa\xbc3\xc0\\\x18\xb51\xcd\xea3\xc0\xee\\\xc5T\x86\xae1\xc0&\xdc\x1f\xd7\x92\xa2-\xc0\x11\x06\xae)e\xec3\xc08^\xf5G\x86\x082\xc0\xd4\x03\x9d\x05\xcb\x054\xc0\x03\xd4\xc7\xbaB\x833\xc0?\xda\xbf\xf2Y,0\xc0Q\'\x92\xb4\xc9\xe30\xc0\x13\xea\x0f\xec\x0c\xac2\xc0\x8e-\xed\xcbM\r/\xc0\xf7`\x13\x97,)3\xc0[/\xe6\xeb\x8b\xa53\xc0\x07\xea\x8d\x06\x03\x1d4\xc0\x1a\xf5k\x01N\xda0\xc0\xa9O\xd3\xa2\x13S2\xc0\x07\xf3\x19`\xdfv3\xc0\xfe\xd0\x92\x91Y}/\xc0\x10\x0b\xb1V\x1b\xb21\xc0sO\x80\x0bO\xba2\xc01\xc8\x02*LW2\xc0\xfe\xe7\xab\x9dN\x9a/\xc0\x95\xe3xB0\x7f2\xc0_ %$\xc1{3\xc0\xf9\x83\xc25I\xdc3\xc0\x8c\xe9\xa5\xba\xdb\xac*\xc0vF\xd9\x9d\xe2\'4\xc0f\xd2n\x08\n\xb3/\xc0\xc6\x90\xb8\xc7\xee=4\xc0\xb0H@\xb5\x93\x824\xc0\xe9\x13\x9c\xfc\xbc\x823\xc0\x8e,\xd0\xb5\xe8\xbc-\xc0\xd5M\xa8\x18f33\xc0\x1cy\x0c7<\xf92\xc0\xa4\xe0A_\xb6\x102\xc0\xcd|\xe6\xbe\xf5\xfa3\xc0Ah\xbf\x94\xc0\xff1\xc0\xfd*\xb9\xfa\xca\x073\xc0\x17\xd8\xb8\x9c\xf9\x8c2\xc0\xcbA\xfb\x9e\x8204\xc0\x96\xc5\x8dT\x8c\xac4\xc0\xb2\xc6\x96\xbf\x11\x90.\xc02\xa0\x95\\?\x153\xc0\xa5\x15\x94\xed\x0e\x932\xc0~\x17\xd9\x19y\x902\xc0\xec\x8e\xd5\x93)\x92/\xc0\xd4\xff\xac\xfe,\x0c3\xc0\x9f\rv\x1b\r\xd0(\xc0\x88\x05\x9c\x0e\xd1_/\xc0\x04?\xff\xf6\xb2\x8c*\xc09\x9e\xfbG\x9d\xa64\xc0Q\xab,\xdf~U4\xc0\xc4+\x03\x89!\xf32\xc0k4qb\xday2\xc0\xa5\xce\xe2\xce\n:4\xc0%\xcb\x8a4\x18)4\xc0\xec\xd9\x89wd\xe10\xc0zx\x88\x10\xd8\x032\xc0=\x94\xaa\xa8\xef\x103\xc0$\xab7k\xdb\xe31\xc0\xfc\xc2\xb5 ZL1\xc0\xd6\xb8\x0f\xc8c\x7f4\xc0E\x81#e\x93\x004\xc0i\xc5\xc1+8!3\xc0n\x835\xaaG(0\xc0B\x97\x08\x0ef\xf91\xc0\xa2\\\xf8\xd12\xa74\xc0\x8e\x8cL\xb0\x8f\xd12\xc0\xef\x03\x98\x0e\xf8\x9f2\xc0\xc7\xe9r\x1c6x2\xc0\xcb\xda\xee\xdd\x04\x934\xc0\x9a\xb6l\xa8\x0e"3\xc0\xbe4\xe2\xb8\\\x8f1\xc0$\x08\x10\xb8\tr0\xc0\x80;\x1f\xf0\xaf\x064\xc0>\xa9\x00$_1/\xc0\x07S\xf3\x1f\x03\xc63\xc0\xd6\x14\xc1\xe5G\x871\xc0\x96\xfa6S\xbcS3\xc0V\x18p\xe4\xbcb2\xc0-\x8fP/\xa3\xf23\xc0\x99:\x13\x04\x85\xe13\xc0\xa9\xf94\xf1\xfb)/\xc0\xa3\xb8 B\xe0\x152\xc0\xe2\xc1.\xe5\xccZ/\xc0W\xe3qD\xfd\xf8.\xc0s6\xe9\xe6\x7f40\xc0\x02\xf5\xd4\xda9a2\xc06!l\x86\xd4J3\xc0M\xcc?\xd1\xdd\x0b3\xc0%sG)\xe3B-\xc0W\'\x18\x16\xe3\xa01\xc0\x19vy\x86 \x024\xc0>)\xc0r\xda\xa94\xc0pBW\x1a\x8b 3\xc0\x9c\xa6M\x9d\x1a\xb8/\xc0O@\xb0\x00o\x054\xc0x\xc1r\xf2D\xde2\xc0\xf6;)\x06\xba44\xc0\xb4\xf4\xbf\xec\x19\x8a2\xc0\x01\x07N\xe8]\xf00\xc0\xdb\x92F\x90\xdf\xf53\xc0\x18\n]\xd3\xef\xb50\xc0%z\xfe~\xd9\xa62\xc0\x16m\x10\xf2\x18[4\xc0\x90/\xe0\x18\x02\xd51\xc0+\xb9SKj\x10/\xc0\xfe$\x16\xd6\x04\xb7/\xc0U\xcc]*\x08\x880\xc0\x897\xe6\x96)\x7f4\xc0\xee\x03\x9f\xea\xcd2/\xc0\xde\xa8\xec\x90\x86;3\xc0\x1aM\x08\xaf3\x063\xc04_FoT\xc20\xc0nO\x0b\x8a\xab&3\xc0q\xb7D\x81\xcd\x1d2\xc0\xc9\xe4\x04\xd7\xcc\xbd2\xc0\x8c\x80y\xf5I\xfe2\xc0\x08 \xb5\xaf+\xb81\xc0_5k\x7f\xce -\xc0\xecP\xc4\xf3\x12\n2\xc0\x91U@\xa0\xca\xaf1\xc0\xa3\xe03\xfa\xa3 3\xc0\xc53\xe0\xa2aF/\xc0\xd3\xd5{Y\xdc73\xc0\x80P\xfd\xccU~4\xc0\xa7c\xdd\xe7Y\xea,\xc0\xf0*\x03\x85\xf860\xc0]\x99p\xe6\tu1\xc0\xa0\xdcV\xca\x9d\xd72\xc0\xbd\xf3\x8a\x97\x9e\x0e3\xc04\x1d\x83Q\xf3\xbf2\xc0w\xfb\'\x11v\xab4\xc0]x\x07{\x11\xe93\xc0\xbc\xa8\x80\xd8\xbc\xf43\xc0\xaa\x81#u\xd7=3\xc0\xe6\xa1\xa0\xb7+\xe73\xc0U\xcd\xb1\xa3\xe6\n4\xc0X\xdb\xd5\xbf\xc7\xb70\xc0\xed<\xad\x82\xcb|2\xc0\xa4\xf7&\xd0|z2\xc0\x98H\xa9b&:/\xc0s\x95\x9a\x0c\xe603\xc0n*\xd5T\xa5\xe71\xc0)[b\x97\xfcZ1\xc0\xca\xa4\xd3\xf2\xad\xf61\xc0\x981\x8a\xa1Y\xbc1\xc0\xe6\xf660\xfc\xf9.\xc0\x1b\xfbL\xd6*\xea1\xc0\xe3\x96\x1a\x94<\xc83\xc0w\xdd\xab\xa8?k0\xc0\x8e\xf1kV\xd9\x043\xc0le\xbfE\xf3\x1a3\xc0l3\xa6\nh\xe21\xc0\xa3\xbf5\x912x4\xc0\xfe\x8c\xa0K\\6-\xc0zr\x81\x93\xfa\xc3(\xc0\x9f\xba\xed\x07\xb7\xcb2\xc0\xe2\xc4p\xe3\xdb\xca1\xc0\xa1\x16\x02\xf3\x8av/\xc0\xf0O\r\xbb\xb7$3\xc0y*"\x1e\xc5\xcd1\xc0y\xc3\xa3&\x1c\xe41\xc0\x8aF\xf0/r\t0\xc0\x04\x11\x12A\x89\xc11\xc0\xdeP\xbf\xe0v\xe53\xc0(46=>\xa6-\xc0r\xb7\xa7\x16G\xac2\xc0\x11[g@\x0c)4\xc0y\xd9-\xe0Y\\2\xc0\x1f\r\xa8\xd6\xc9\x062\xc0\x9c\xbb\xc5\\\xce\xe72\xc0EOr\xf9\x1dO4\xc0*\x82:\xf8\xc2\xe71\xc0\x0f\xeb\xd1v\xbe\x083\xc0N\xb5\xe9\x19\t\x8d/\xc0l\xd9]s\xf7\xb33\xc0\x8c\x82J\xc4\xa3\xcd2\xc0\\\x15\x81\x80\xc2\xac2\xc0\x08Lz\x80\xf2\xc3-\xc0\x84\x95y,\xac\x043\xc0\xa0\xad\xaa\'\x10\xa32\xc0s\x08\x89h\x84\xed-\xc0\x05\xdb6\x08\xc7\x9f.\xc0\x08}\xe4\xb8\x11"3\xc0\x1d\xa6Hq0a2\xc0\x1bwk\xf2\xdf\xe41\xc0\xfc\xff\xc2\x1e\x90\xf01\xc05_Z}gW3\xc0c"\x9a\x82R\x052\xc0\xf2\x8b|\xed\xb0\xd32\xc0\x12\xe6\xa5\x1f\x96;4\xc0X\x19K\xe1\xe8s3\xc0\xfa\x11\xf2<[\xb62\xc03\xf3\xafhj\xe02\xc0\x1d\xba\x12\x15?\xde2\xc0?y\x9b!r\xb02\xc0cg\xb4\x90\tw3\xc0\x8c\x81\xbf\xa3;\xdd2\xc0\r\xe4\xa9\x02B\xb82\xc0zO\xb8\x94\xee\xf62\xc01\x83\xf0q\x11\xf02\xc0\x95\\3\\\xd4\xef2\xc0\xc4\xd2\xe8\xc8\xe5\xb32\xc0\xcd\x1at\xd0\xfe\x802\xc0m\xc0&q$\x852\xc0\xe2+\x03\xa1\x04\xd02\xc0\x80\x1d\x7fv\xbe\x083\xc0\x15\x03\xbb\xd7\'\xe3-\xc0\x98\xf6\x8bX+\xce1\xc0To\xd9>\x9f\xcd2\xc0\x96\x85\xeb\x98u\xd62\xc0d\xe1V\x91\x1a\xef2\xc0 \x0c\x13/0\x1d0\xc0\xa4l\xfe\x9fP\xcd2\xc0\x93\xa3k\xbb\x9043\xc0\x9b\xf7\x8b\x1dO\x063\xc0\x01\xf4\xf2>\xb6\xfb2\xc0\xb5P\x86\x83\xf6\xd42\xc01\x06]\xbf\xaa\'2\xc02\xff\xd8\x90\xa6\xe62\xc0\xd3\x94T\t\xd3\xf22\xc0s\x01\xd8t\xf7\xd02\xc0\x9bf\\\xd8zC3\xc0a\xedX\nn\x102\xc0v\xcb\x95\x16<\xc01\xc0\xa0\x0f7\xbc\xb7\xe82\xc0\xfd\xbeSB\xb1\xf72\xc0V\x15\xfc\x88\xc9\x083\xc0\x95\x92\xfe#t\x1a3\xc0\xbat\x9e\'\xe7\xff2\xc0\x86\xda\x85i!|0\xc0\x87\xa3\x8f\xad\x05\xf7.\xc0g\xdem\xec\x11\x013\xc0\x03\xc9\xe8\xf3Z82\xc0t\x99a\xf6H\xc62\xc0G\xfd\xac\x98\xfa\xac2\xc0Ai\x80y\xb0z2\xc0\xbfv\xd7\xe7\xd3\x015\xc0\x89\xa9u\x84\xf2\x994\xc0\xc7\x88\xd87\xba\x025\xc0,\xca2\x15\xa6\x1c3\xc0\xa3i\xeaP\xf2\xe92\xc0R\xfc\x7f\xf3\xc7\xec2\xc0cx\xc6\xc0\x06\xc32\xc0\x15\\5_\x91\x023\xc0\xd3\x86"\x85I\xb92\xc0\x8b9\xdaa\x8ee3\xc0\x8e\xfa}\xe4r\xb72\xc0\xe6\x1a$\xde\xd3\xfa2\xc0\xdf\x87\xa1!\x80|3\xc0w{8^b\xe03\xc0[\xf8\x14\xa7M\x9b1\xc0x\xc6?\xc5\xe5\x1e3\xc0\x1c\x7f"\x8e\xfa\x153\xc0}\xd2\xc6\x95\xe1]/\xc0\x00\xc8\x91\x91\x1a(3\xc0w_7A+\xb92\xc0m\xf8t\xc6\x8b\xd22\xc0\xe5\x14\xaf4\xfdh3\xc0MU>\xbdq\x0c3\xc09\x1a\xff\xba"%3\xc0\xe4\xd8NWP&3\xc0\x8fj\xe30\xe2\xb83\xc0\x8f\xa2\xcd\x9e\xaa\xfd1\xc04>\x02\xd6(\xab2\xc0j\x01\xa9\xceJ\xcc2\xc0&(\xcb\xa4(Q3\xc0\x88\t\x8b\x11\xb7\xfe3\xc0`\xeaa\x87\xed?3\xc0\x10&\xd7\x19\x9c\xd22\xc07;\x8d}n\xcc2\xc0\xb1k)\xf9jA4\xc0\x8f\'\xf4\xc5\xf6g+\xc0\xef!\xfb(\x00\xcb2\xc0m\xb1?\x83\xa520\xc0\xf2u\xbf\x9bt\xbd2\xc0\xabYO`mN-\xc0\xa9\xe1\x94\x18ql3\xc0\xf7R\x92\x0e\xc5\xb02\xc0\xd6y\x05\xb1\xd1\xd82\xc0\x15\xce\xb2\xc0\x1c\x9f2\xc0\x86\x96)Z\x8b\x932\xc0\xae5\x1bL\xe4\x9d2\xc0S}=6\xea\xe62\xc0R0\x13\xd9y(3\xc0.\xb6\xeav\xaa3-\xc0\xa4\xde\x07\x00\xdc\x153\xc0m\xd5l!r\xb92\xc0\x1c\xb7n>x\x872\xc0\\\x92<\xc0(q2\xc0\x1b\x91#\xbe\x9a&3\xc0\xf8\xc9\xb8yJ\xdb3\xc0\x1b\'i\xa9\xe7\x894\xc0\xf1\xea\x94\x17\x96\t,\xc0O\x9d6\x13"B2\xc0\x02<\x04\x84\xd3W2\xc0\x86\xf5\xe1R\xce\xf71\xc0\x87--U\x98U2\xc0[\xbb;\xeb\xc4|3\xc0\xc5\xbb\x16f\x07V,\xc0&^1\xbc\x8f\xe10\xc0\xfd\xd97\x15j\xb70\xc0\x83oF\x86\xcd\xc40\xc0C\xe4e\x82\xbaC3\xc0v\x0csr\'\xcd0\xc0\xcd\x9bx\xd5\x02q3\xc0\xfe%\xa2HPB1\xc0\x0cv\xd7\x9fQz3\xc0\xc1\xd7X\x9ew\x1a3\xc0\xd3\x00\x90\x19\xae\x0e2\xc0\xd0\x9b\xbeS\xed81\xc0\xe0=\n\xeb\xf494\xc0(%\xff\x9d\x8dz3\xc0\xaa\x91K&\xfd\xbd/\xc0\x82\xa9y\x7f\x86;1\xc0\xe0=\n\xeb\xf494\xc0\xdfc>\xc8\x05\xf42\xc0\x17\xb9i\xf1\x1e\xdd2\xc0a\xcb\xc3\x81p\x9b1\xc0\xb5\xf7 4\x0c%/\xc0\xd9\xa8\x90\xca\xf5p3\xc0\x07i\x18\x0bf\x862\xc0\x05\xb9\x1d\x17\x08\xd11\xc0`&\xb1\xce\x10\x902\xc0\x8aS@\xae\'\xdc/\xc05L\\\x03$),\xc0l\t\r\x86-;3\xc0S\xb1\x0f\xefO{3\xc0t>\xb2\xf6P\xe12\xc0\x04\x85\xd4\x1d\x87z3\xc0[\xe7\x8f\xe9\xb6\x05/\xc0\x83X\xae\xc7t\x002\xc0\xfa~?\xa7+I3\xc0G\xbf&\xc0\x17#/\xc0@\xe4=\xc4\xab\x84/\xc01:s\x9f\xdcq3\xc0\x10\xca\xdc\xbb\xa6\xa32\xc08$a\x05\xc3\x803\xc0>\x10"\x0e\x9f\x954\xc0\x10W\xd3\x8c9q2\xc0\x98\x88\x85\xb2g`4\xc0{\xe3X@s\x904\xc0#\xf1\x8bAc\x9c/\xc0k\xcf\tv\x8d\xe94\xc0\xaa<MO2\x8d2\xc0f;\xe53o<3\xc0V,\\\xf0\x91\x97/\xc0aT\x0c\xc3p34\xc0c\x04K\x9d\xde:4\xc0\xe0[$\xf9\xe0\x81/\xc0\xdf\x9e\x8c\xebl3/\xc0\x10N5\x12Ws2\xc0\x940\xcc\x86>\x802\xc0e\xb9\xcb;Q\xee4\xc0[\x0f\xfby\xb7:4\xc0jd\x1b~\xf3\x852\xc0a\xcaR|\x9d\x962\xc0\xb5I\xec\x1a\x8d@4\xc0>n\'\x82\xb8\x991\xc0\xefN\x0f\xda:\xa72\xc0P\xe0T\xbem24\xc0\xbb\xd6o \xe7\xa11\xc0\xa5[\x00\xa4\xa2\x8c2\xc0C\x1fl\x9d\xff?4\xc0\xb2\xe7\xa5\x9f\xc4\x194\xc0v`7\xe2\xbcd2\xc0\xf9\xb7\xaf\xed[O4\xc0\xbf\x1d\xc4\xc1\xd6\xe82\xc0\xbfM\xc6\x10k\t0\xc0\x9d&\xa1F\xf4\x1a2\xc0Z\xedY$\xfbn-\xc0\xa2\xd0\xec\xccZq2\xc0W\x08\xdd\xfc0b4\xc0l\xa2\xc9Q\xd7^-\xc0\xa1\x86B\xaa3\x89/\xc0\x1ch\xeaTT\x89/\xc0\x08\xceu\x9e\xc4T2\xc0k\xbb\x91\xf77\x073\xc0\xe8`@\xf3&^2\xc0\xcd\xf7q\xe4\xdf\xe00\xc0.[\xee\x9cG\x1c2\xc02\x82\xbb\xe0b\\2\xc0w\xa7\xc7Zq\xf3,\xc0kjG7 I4\xc0R\xf8\x88\xaa\xe7z2\xc0=\x1a\x86Yx32\xc0*\x168gb\xf52\xc0\xc6<\x876\xf3\xee2\xc0\x15\xfcv\xe1\xa5)3\xc0\xb5(\x0cT\x84\x074\xc0\x89\x91\xf0\x84A\x053\xc0\xd8sp\x02EK2\xc0M\xdc\x0b\x0f\xa4]2\xc02\x19a\xf7^\xdd2\xc0F \xd02+O&\xc0\xa8\xfb#L\x91\xf13\xc0\x8a+s\xdc\x1b\xeb2\xc0\xf7(\x0eGr\xa44\xc0\r\x89\x8f\xac0\x882\xc0U\xdf(?L\x951\xc0IT\xa5\xa9\xac\xe33\xc0\x1d]N\x1b\x0f\xeb3\xc0\x96\xb6\'Kx\xe03\xc0\x8d\xb5\xd05B\xdb2\xc0\x0b\xeb-\xb7I}2\xc0\\b\xbd.\xf8\x0f2\xc00&\x89g\xe5\xa01\xc0\xd7\xf5\r\x8e\xf5\xc54\xc0\xda\xd6\xbe\xd7\x9f\xd64\xc0Dj\xcf\x13s"3\xc0S\x93t\x8fxT4\xc0\x8e\r\xa9]\xf6I4\xc0G\xde^\xe2D$4\xc0+\xe9\xb2\xa7dC+\xc01\x05\xad\x1dx-4\xc0\x07\xe6\xf7l\x05\xf71\xc0%\xe0\xa2\xd4x\xe13\xc0\x08\x95\x93\x84\xee\x0c4\xc0\xf1"+1\xc7\xe33\xc01Je\xd2\xc5Y2\xc0UTL\xbf)\x19+\xc0y[0\x8ak\x084\xc0\xbc\xf0&_p\x124\xc0\x85\x10\x94\x06\xd7\x164\xc0$\x90~\xe8~\t3\xc0\xaf\x02\x84m\x95\x982\xc0(\x16\xa2\xb4\x01\xaf4\xc0H=\x06ac\xe03\xc0\xef!\xa0vE\xe63\xc0\xe9K\x93\xd3S 0\xc0\x0b]\x0f\xd3Wk2\xc0%7\xa3\xc0\xf4>+\xc0\xf5UI\xaf\xe9.3\xc0\xfd\xb4\xbe?_\x16&\xc0p\x10\xff\xee\xee\x1c3\xc0E2\xb5\xd4\'K.\xc0\xec\x89)\xd4\xa7\xb52\xc02\xd1\xac\x8e\xdc&3\xc0\x1b\xc6)\xbc)\x1d3\xc09\xfa!\x18\xea\xb91\xc0a/\xd7\x8f\x9a\x964\xc0\xb7\n\xfb\x92\xd7\xa44\xc0\xc5\xa1{\xfc\xe8{.\xc09\xfa!\x18\xea\xb91\xc0gWXh\x8e\xc52\xc0\x0b\xc3\xcd\xd5L\xb1/\xc0\x1d\xf0\xd9\xdb\xa6\x125\xc0\x84b\xd8.*\xfd%\xc0\x8d\xe3\xf7\x04\x16\x1b3\xc0\x14\x9a\x7f@\xe3\x8d4\xc0\x88\x97\x97|\xef\xc12\xc0\xecJ\xdf\x85\xa9\x0f2\xc0\xc174!\x17I0\xc0\xd4i\x99\x8f\xf9w.\xc0\xfbK\xb2\xb5T?2\xc0\x90\x9cWi\xaa\x172\xc0\x0c\x17w\xf1[\xf91\xc0\xab7C\xfe-\x8d.\xc0uI\x9e\xfc\x10\x1f3\xc0?\x8a^F\x1d\x0e2\xc0\xb3\xfe\xf1%\x90\x193\xc0\x89\xb0k\xef\xce\x192\xc0~C\xc1\xa0>\xf72\xc0#\xecP5\xeb\',\xc0\xe1\xeba\xcaI\xed2\xc0\xcd\x8b)`\xd7\xf72\xc0\x05\xda\xc8\xe3D\xf62\xc0G\x81\xd2ab\x022\xc0\r\xe3T\x99\x03*3\xc0\x1a\x98\x08\xcdi\xf82\xc0\xd9\x02_\xda2\x083\xc0\x84O\x85\xeb\xc0\xf82\xc0|\xa9\xd3\x9d\x90\xf62\xc0\xe4\x8b\x95\x8a^\x0b3\xc0\x88v;\xbf\xed\xc12\xc0\xb4\xba\xd4\xcf\x1e_-\xc0\xa8\xe7\x86T\xa2\x9b.\xc05[\xfc\x8c\xbe)3\xc0w\xdd\x02\xa2\x9a\x064\xc0xNO_\xdeH3\xc0i\x1c\x84\xef\x8a\xfa3\xc00\'\x18&\xc3\x96-\xc0\xacfC\x92\x8a\xfb2\xc0\x00/\x07\xb2\xb7\x84-\xc0\xa0\xaci,~\xcc3\xc0[I\xc8\r\t\x82+\xc0\xea\x1a\xc1cy\x154\xc0x\x03\xc6Nj\xba3\xc0\xf8\x8fgY\x8513\xc0\xfcE\x1d\xc2\xc0\x184\xc0\xff\xb8ZK\r\x7f4\xc0\xe9j&\xc5\xf2\x85-\xc0\x9a\xdd\xc5\xda\x8d\xcd3\xc0)\xbf\xca\x8b\x0e\x84-\xc0Q\x12\x08\xb5\xe6#4\xc0o\xb4\xfe\xc3K\x06/\xc0\x7f\x157\xc86h3\xc0\xb6\x158\x82z\xdf2\xc0\xa3\xbe\xfdv\xa6\xf63\xc0\t$\x03P\xc1\xfa3\xc0\xf6\xf8\x1d\x1a\xc6c3\xc0\xe0\xda\xc2E\xb5\x0f2\xc0ETWF\x9c\x143\xc0\x04A\xb8(\xaa\xdc3\xc0\x9f\x87\x97\xb5b\x114\xc0\x1c\xe9SU\x84\xe52\xc0\xd3\\4\xaa\x94b3\xc0P\x02\x00\xe12\xe21\xc0\xba\xe1\xd0Ld\xe93\xc0\xc3-\t\xbdW\xc6/\xc0u\x91/"?\x1e3\xc0?2y\x9bM\t4\xc0\\%\xae+\x0fz/\xc0\xe6\x10_\xe6\xd7\xe03\xc0\x9ex`\x8dv{/\xc0\x18\xc3:\x90]\x1c3\xc0\xa9\xd5q\x0c\xa2c2\xc03+M\xd5\x8e\xd31\xc0pxM\xee\xec\xe92\xc04O\x88s\xfaH4\xc0\xf1Z\x08\xbb4\xe31\xc0LF\xd7\xa0\xa2\xe02\xc0 +\xd6\xb7\xeb\xda1\xc0\xfe\xca~9\x7f\xc13\xc0\xc6\x88\xd4\xd6!M#\xc0\x9a\x8b\xf8\xa9\xb1 3\xc0\x1d\xf9\xaeY\xb4\x1b2\xc0\xa6\xd6\x14$\xc7\xe62\xc0<\xcf\xdd\xe36\x024\xc0i\xd0\xbe\xc6\xcd\xb73\xc0\xc8}\x1d\x90\xa4\xed3\xc0u\xef\xa4\x06D\x043\xc0\xf7\x10\x1c\xe4}\xdc3\xc0\xe6\xc4\x1aJB\x164\xc0\xa6\xc6\xb3\xa5\xaa\xec2\xc0n\xfe\x91\xac"\x882\xc0\xe9\\\x9bXg\x8b*\xc0\x04II\xc1!\xf72\xc0\x97jf\xff\xf9F3\xc0D\xb6\xe0\xfbV\xe43\xc0h\xe8{\xac\xc1\xd50\xc0\x9dm\x89\xc4\xc3\xe12\xc0\xd9\xeb\t\xecZ\xd42\xc0\x8c\x90\xbd\xfc\xd2\xec2\xc0\x8a\x15\x01\xc7\xfd%4\xc0\x1c\xa0L\xa3\x86C3\xc0\xeb\x8d\xb4\x19\xed(3\xc0\x88&\x87\x9b\x88\xf53\xc02[\x01\\#\x132\xc0"\x07L\x94\x10\x192\xc0}\xfeM\xe4\xd7H3\xc0\x99\xc5\x139N93\xc0hy\xe5r\xe9\xe8/\xc0\xea\xf0\xd9\xc4\xea\xba2\xc0\xb6z\x91C9d3\xc0\xf8tz\x94\xa0$3\xc0\xa9O\xd3\xa2\x13S2\xc0\x89&R\xbb\xb1\xe13\xc0\xf2\'J\x8eO\x1e2\xc0\xaay\t=_\xd73\xc0\xbc\xe3*j+\xd31\xc0Fp\xb6\xb1\xf5L3\xc0\xca\xf9\xb1\x9a\x17\xe43\xc0\xd4\xc7\x0e\xcf7\x142\xc0\xc6\xd8\x00?\rZ3\xc0\xd2\xd32A4\xd92\xc0a\xf2\xe0\xf7\xd5$3\xc0\x81p\x14i\xde\xfa1\xc0:\x18\'f\xed\x182\xc0\xb6@\x83H\x8bB3\xc0\xb7\xb9~,\xd0\xbe1\xc0n\xbf\xf0\t{Z3\xc0_+\x7fhr\xef1\xc0\xec\x04\xe5\xca\xc3M/\xc0\xfb\x19]\x04\xbd\x8d3\xc0/\x84\xfa\xd7\x80H3\xc0 \x8a\x0b\xef\x03\xe92\xc0\x7f\xf6\x9c\x81\xe1\n3\xc0\xe8\xb1\x96O\x13.3\xc0-\xe2?\xb1\xd7\xdc2\xc0Pn\x13\\\xb0\x923\xc0\xa7\xad!\xcd\xadF3\xc0\x9b,CZg\xd52\xc0\'\x9dc\x85\xa8\xa63\xc0\xcb\x15+\x18J63\xc0\xf9\xc1\x05\rZ\x982\xc0\x04\x7f\x96\xd6\x81\x1f3\xc0\x89\x9f\xaa\xbe\xc3\xd42\xc0\xd1*\x15\xfbb\x053\xc0:\xfa\x1b\xf8\xae\xbc3\xc0\xb9\x0b\xab\xe7^93\xc0u\x9e/N\x8c@3\xc0\t.y\xa6\xbf\xfc2\xc0\x8b~\xccH\x9c\x153\xc0\x93u\xd8d\xa2\xc50\xc0\x0f(\xa5\xef\x93\xbb2\xc0J;\xcc\xf1\x04\xd42\xc0\x93u\xd8d\xa2\xc50\xc0RuB\x92\x97\xa83\xc0\x07\xc7\x1a1\x00:3\xc0m\x14\x87*\xce\xd11\xc0g\x89t\xfeT\x97/\xc0\xd7 \x8d\xfdq\xc91\xc0\x7f\x1a$\x05\xa9\xba1\xc0\x13O-\xd9\x13\x913\xc0\xc0Y`?\x9c\xc00\xc0|i\xf3\x8e\xba;/\xc0\xa8\xe7\x11\x90k\x9a3\xc0\x84\x14\x1f\x19\xe953\xc0Js\xc3\xb7\xc1\xaa3\xc0\xe8\xa5\x03\x03\x9e\xdb3\xc0n{\xb0\xa9\x9fz-\xc0\xc2\xf8\xe0EFK3\xc0t\xbf\x14\xceV\xf31\xc0\xb2!\xe9\x84\x93?3\xc0\xfe\xd6\xef;c83\xc0\x0fk\x12\x95\xcb\xc1,\xc0r\xebu\x1f\xa7?3\xc0cw\xe5\x80gX2\xc0\x99\x83\xa0\xf9\x87\x863\xc0\x85\x18CC\xb3#3\xc0\x15\xfbNE\xfc\x8a3\xc0\x00\x99=\x18d\xb8,\xc0{\xcc\xb5\x94\x97\xfe2\xc0&V\xfc>\xd8V3\xc0\xb1\x14D]d\x19-\xc0\xc8\xa3\x10!\x8d\xcd1\xc0f\x8c$\x18vA3\xc0^\x1a?\xd2z\xd01\xc0S0Ju\x8b94\xc0V\x96\x0f;\xc7\r3\xc0\xceq\x85\xc2\x86d-\xc01\xe8Z\xebpZ-\xc0\xe8\x90K\xc0\x14\xc92\xc0\xd5\x98\xb1\xed\t>3\xc0LO+\xcd\xbc\xa63\xc0j\x96\x9f1\rS3\xc0z\x82\x02b0\x1d-\xc0\x8a\x8d\xea\xe5\xc2\xca2\xc0I\xb2\xd6%d\x963\xc0L\xb0T\x89\x9f\n-\xc0\xa4\xc9\xbcD_\xca2\xc0\x99N};9\xd62\xc0\x9f|\xc6\xe2<\xbe3\xc0QA\xff"\xafo3\xc0\xcb\xda\xee\xdd\x04\x934\xc0\xa8\x8d\xd5\x8a\x84\x063\xc0f\x86\x13\x02\xb8\x81/\xc0y\xe3\xb8\xcc\xd6\xdc3\xc0\xe7\x19\xf9\xb4\x96b0\xc0\xfaZ\xc5\xf7\x9e\xa43\xc0\x86G\xb3\x0f533\xc0\x9aH\xf6\xec\xf0\x10.\xc0\xcf\xd1p\x13x\x0c3\xc0\x87J\xad\xf2\xfbK0\xc0WVp9\xf0\xb9.\xc0\x0c\x19\x14\xbb\xd9\xbb3\xc0ug\xd6\xfa\\L2\xc0\xdd\xeeM\x927\xab2\xc0\xc0\xf7\xfe\xd6\xab\'4\xc0\xf3o\xbcuSi4\xc0\x82d\x0efE[4\xc0\x9eNf\x8e\x93\xac/\xc0\x02\x97a@\xd3C1\xc0Z7\xe1\x8b]=4\xc0\x03[\x1e9\x04\x9d4\xc0ij\xc6\x85-\n3\xc0\x96\x98\x8e\xe8R\xbf2\xc0\x1b\x81GA\xc0\xda0\xc0*\xb8\x19l\x7f\xcd/\xc0S\x94\xf8u\xf7y0\xc0a\x0e\xfc\x9d\xed\r4\xc0\xd2D\x81}K\x9f2\xc0|\xb5w\x0c+\xe0.\xc0\x15\x9a\x1f\xd6Y\x1c4\xc0\xdf\xe9\xf4\xa2\x82\x8d*\xc0\\~2\xc2\xdaf2\xc0s\xa4g\xaa\xfa\x9b1\xc0\xa1\xc5\x85\x99\xe7\x1f3\xc0\xfe\xb8[\xbb\xd83.\xc0/\xa1G\x7fe\x013\xc0\xac\xa1R\xa6w\x1a3\xc0\xc3\xdd\x01S\xd2\x023\xc0T7\xb8\x14X\x842\xc0U\xdbe\xa1N$3\xc0\xd0\x15C\xa29\xf43\xc0\xc0\xd8P\x0cr\xbc3\xc0.<G\x93\xab\t2\xc0\xfe\xd4\xe0\xe1\x9au2\xc0o\xdaC\x8a\xa1\x182\xc0+\xe6p\xef\x89\x134\xc0\x98S\x98TX\xd72\xc0l]cr\xb3\xfd2\xc0\x9d\x9eP\x8a=p2\xc0\x8c\xce\xcbq\x94\x0c4\xc0\xf1>(Y\x07\xef-\xc0T\xeb\'\x91\xcc\xec3\xc0*\xcc\xd8Jz\xff2\xc0Bg\x97\xfb\x98\xea1\xc0\x89\xb3\x9f\xf2\x1fb2\xc0\xbb\x9a\xcd\x89\r\xdb3\xc0~\xce\t\xbc$\xb91\xc0U\xe1-J\x03\x074\xc04\x89\xad\x88\t\xdf2\xc0\xd2\xa5\xee\x85V\x8b2\xc0\xde\x16\xbclrR2\xc0 \x92~.p\x1b3\xc0\xd2\x90v\xe0{)3\xc0\\:\x0f\x98\xd1\xf8.\xc0q\xc1\xccUg\xed0\xc0\x871\x88\x02u\xf61\xc0\xe8\xef\'\xa9\x1aK3\xc0\xaa6O3\xd583\xc0\x9f\xf5\xe6df\x9e4\xc0\xeb\x90\x81\xfa@\xea1\xc0W\xec\x96\x87A\x861\xc0\xef7\xbf\xdd\xd5c1\xc0s\xa3Gc\x90\xbc2\xc0\x91\x07E[\xe5;1\xc0\xbf[\x0c/\x05\xf3,\xc0_\xcb$9\xf1\xb93\xc0\xac0\x8b#\x89\xd12\xc0G\xbf&\xc0\x17#/\xc0i\xf0\xc36\xe7\t-\xc0Q\x84\xd5e\x13B,\xc0\x8f\x8c\x01\x1fM\xf32\xc0\xfc\t\x89\xa2\xf4\xe13\xc0\xb8\xfa\x18V\xfav/\xc0~\x03$\xdd\xd7\xb0/\xc0K[\x0fc\xdd\t0\xc0\x02\x9c\xb4\x84\x96\x94/\xc0\x07\x10\xd7\xd5H\xdd1\xc0\xab\x95\rs\xf6\x9b+\xc0\xf3T\xea\xa1\x9a\xd72\xc07\xef\x15[o\xf52\xc0O_\xd3\xe1\xdc\xe2/\xc0\xecd~\xd4\x0b\x00.\xc0\xc7S\xa6z\x0e\'3\xc0:\xd6\x8fR\x93\xc41\xc0\xf2\xb0\xa9\x90J\xad3\xc0\x87\xdf\xd1\xc7\xb1(4\xc0\xe5\xcc\x12_\xa5\x064\xc0\xec\xbd\xbaG\x06\x073\xc0f\x02\xb6\xf2\xd3z3\xc0\xc1\x06RnX\x7f3\xc0\xa4m\xcb+\xccq3\xc0\xea[\xe5\xb8\xc2\xea1\xc0\x9fn\x85\xf3\xd2\x0e3\xc0v\xba\x14a;\xc72\xc02?\x14G\xaa\x01+\xc01n\xd8\xc28\xfb1\xc0\xf8=\xd9\xbeqc2\xc0\xe7\xcc\xe2\x14\xb4\x83,\xc0Wv\xd1\xfd.\xb1*\xc0\xf9<j\xef0\x97/\xc0\x8aS@\xae\'\xdc/\xc0\xa0\xbfl4\x85Y4\xc0\x006_\xf8\xf1\x91+\xc0\x8ez\x02\x95\xc1g-\xc0?\x88<:\xa0\xd82\xc0\xbd\x1c\xff\x00#\x153\xc0\x10\x89m\xe1\xdb\x1f.\xc03o\'b\'Z2\xc0Z\x10\xd0u\xeb\x7f,\xc0&Z\'\xaa0\xf71\xc0w\xe7\x0bl\xa1K.\xc0\x91\xae\xcax\xc5\xed3\xc0TD\xd3\xdb\xdc|.\xc0r\n\xae9\x99F/\xc0_;\x1f\x17\x91y.\xc0\x83B\x01\xd3h62\xc0\x03\x15\xd6\xe0vw2\xc0\x86\x19\x13u\x17?2\xc0\x9d\\\xea\x9f\xfd\xef1\xc0\x82\x85\xa9qx{3\xc0\xdaJ5\xd8[;*\xc0\xd6\x1fe \\\xed3\xc0!\x87: \x9b\'*\xc0|\xd0\xca\x06\xf8\x013\xc0U\xc2\xa6\'eq-\xc0\x7f,\x86\xcc\xd7\xa4.\xc0.\x9c\xb0\x17\xe5\x9f+\xc0G\'\xcd\xba\xf4\xc61\xc0E\x1c0\xaa`N4\xc0\xca7\xea\x13\xcc\xee/\xc0[\x9aGh=\xcc2\xc0\x95D\xb6 \xd7\xf6.\xc0j\xd91\x8a~\xa73\xc0OU4WH\x073\xc0\xfej\x7f\xe2\tr/\xc0\xa5]\xf1G\xba\xe43\xc0Q\xbb\xb8\xe1\xc172\xc0\xf5\x11\xdb\xce\xfa"-\xc0X\xffzq\xdeC2\xc0u\xa8t\x0f\x1b\xfd2\xc0[!\x17\x08\xab\xbb2\xc0 IC&\xc0\xbc2\xc0\x8e\xdef-\xe1{/\xc0%\xde+Q\x1f\x8b3\xc0\xd6m,!\xea\xcc1\xc0X\r\xb0\x06\xbdi/\xc0\x92\x83%\xfe\x1a\xbf1\xc00\x04xw\xc7\xe51\xc0X\xbb\x90\xb1\xb6\xcd2\xc0ak\xa7\xf7w\xe13\xc0\xa6\xa7\x8b\xe5\xc8\x8a4\xc0\x1b?\xe1\xdeg\xe01\xc0\xaa\x04Q\x8c\x8e\x183\xc0\x13?X\xf4D:3\xc0c\xbd$\x96\x16\x194\xc0\xf40N\x9f\xb9(-\xc0\xa9\x13c\x8c\x80@4\xc0\xa9\x97\x9f\n\xb9\xf10\xc0#.\xa3\xcb\xb5\xe92\xc0\x13~\xd1\x1ar{/\xc0O\xaau\x99G\xe82\xc0\x7f\xfaK\x7f\xe6\xba2\xc0O\xaau\x99G\xe82\xc0\xfbE\xa31\x05\x142\xc0\x7f\xd0\xa9\xc0\xee\xc5/\xc0>-:T\x92H2\xc0J|\xa8sTi3\xc0\xf6\xf8\x1d\x1a\xc6c3\xc0\xbfC\xe7\x1b\x15\xe23\xc0=\xad\xc5\xd9\xfb14\xc0m\xeb\xc2%\x1f]3\xc0 \xcbN\xfa\xbd\x9a2\xc0O\xd6\xcd]!\xeb.\xc0\x06\n\x8d\xa8\x1b\x8d2\xc0\xfeu^7\xf6\x1a3\xc0f\xf1\x1f\xa3\xf2\xf62\xc0y\xd3C\xed,A3\xc0\x93\xd7\x85\xe2DW3\xc0\xc3WxGB\x064\xc0,\xe7L\x8d\xe594\xc0\x9a\x1f\xa5\nP\x973\xc0;\xf6p5\xf1E3\xc0\xe6\x14=\xceV\xfc3\xc0?\xe6=\x14K^3\xc0s\xf5\xe2=\x88\x1a3\xc0\xbc\xcb\x8c\xeb\xbbB+\xc0+\xe4\xf8\x04\x83\xe81\xc0\xfcV\xe5\xd56\xf9/\xc012 \xedgE2\xc0\xce\xaci\xcb\x88\xc63\xc0\x11nd\xd3\xfcH3\xc0P\xd9YL\x1cK2\xc0\x88i\xce\x06i\xea/\xc0)\x0ev=\xa5J2\xc0\xbb\xba\x10o\xbe)/\xc0\x97\'\x85\xb5\xca,0\xc0\xa5\x82\xd5\xe3U\xf8/\xc00+\xed\x14d\xa71\xc0.\xe0\x0cP_\xa41\xc0l\xbc&\xb5\xd9\r0\xc0\xb1\xad\x16!\xd512\xc08\t\xb44WP2\xc0)4\xb7\xf9\xc4\xbf1\xc0h\x84T\x90M\xca2\xc0\x9e\xc0\xb0p\x84\x1b2\xc0\x96\x0c\xd0\xd5\xc5\t2\xc0\xd1zg\\\xbc\x892\xc0\xbdWI\x1d\x7f\x8c2\xc0\xe1\r\xf9\x1b\xf4\xb21\xc0\xde\xfa\xe5\x8ex;2\xc0\xd5\xd6\xd6\xe0\x9f\xf22\xc0\xa8v3\x1c\x8c\xed3\xc0P\x87\x9a@\xc4\x134\xc0s\xf5\xef8\xd1\x052\xc0\xf8\xc3\xf8\x92f<3\xc0\xe9\x8fX\xae\xb9\x032\xc0\x83\x1acvC\x851\xc0m[\xcb\xcc\xa6$4\xc0\x91Y\xd2>\xd5\xa02\xc0\x9b\x13\xce \xe9\xdf3\xc0\x19\xa2<\x08\x82\x162\xc0\t\x1a7u\x94w2\xc0J \xbf\xf2\xacZ-\xc0Y5fc\xbe\xf31\xc0\x87\xd5\xdf\x11:\x0c3\xc0;\x82\xe2G\xda\xf62\xc0\x0b\x99w\x11i\x1c3\xc0\xa3Z\n\x07\xd8\xb82\xc0\xd0\x13\xe1\x9e*\xf22\xc0k\xa7Fr\x83u2\xc0\xcc\xea\\\x9b\xb5\x882\xc0\x16r\xb8\xa9\xb1\xf42\xc0H\xe4\\1\xfbZ2\xc0\xf4\xecW\xbb\x01o2\xc0\x89\xca#g\xb6=2\xc0\x7f\x837\xf2,|2\xc0\xfbt4B\xd8\xf22\xc0XG%\x94`\x8b.\xc0A\xb0\xb3\xa4n=2\xc0\xee\x83\xe6n\xba$3\xc0\xda/\xccd{\x862\xc0\xb9\xee\x86\xf5\x83\x18)\xc0mTE>\x0b=3\xc0\xfc\x15\xc0\x03\xdcr2\xc0c\x03\xb6\x02mL3\xc0\xd6\x8d\xcc\xef\xa6\x143\xc0j\x0c\xdat\xc2s/\xc0\x12\x86N\xd3\x02\xbf2\xc0\xaf\x9cQ\x8cV\xc33\xc0\x84\xdf\xb16\'\xe81\xc0}\x91Zw\xbe;3\xc0+@u\xc0g8/\xc0\x8a\x13\xcc\xe3\xaf\xd82\xc05Wub\xb7\xd2-\xc0\xda2\x9d\xf0\\t2\xc0h\xfbR\x01&\x0e0\xc0\xe5N\x7f\xa6\x83l0\xc0\xd9`\xe4\xa6\xe2,2\xc0\x80p7\xa9\x1f\xe10\xc0\x94\n\xd5"]\xea1\xc0\xd3\xbd\x1b\xb1\x05\xb80\xc0\xaaDw\xa5\x12\x802\xc0v\x0csr\'\xcd0\xc0`\x86\xf8B\xc5\x080\xc0K\x10\x88\x9d\xdf\x140\xc0\ts\\\x18\x1c\x902\xc0\x1eK\x88\x81\xff\xc40\xc0\xc8\x99=\xf8\xe7\xa42\xc0S\t\x14\xcc\xb4\x082\xc0\xbc\xa4\xcb\x82G\x0e2\xc0\xf7v\x85\xaf\xac\x172\xc0\xbf\x9dV1\xbc:1\xc0\xd1\x00o\xfa\x9c81\xc0\xdf\xe4\xfc\xca\x0c\xa82\xc0\x98e\xf8x\xceg.\xc0B\xeb#\x08\x91\xff.\xc0\x9ej\xc5\x9a\x8e\x17/\xc0\x9c5\xbf\xa1\x18\x9b1\xc0D[$t\xd2Y2\xc0]\x9f"\xc1\x81^3\xc0\x18T\xcb\'QE)\xc0[\xb9\xa3\xc392/\xc0\x9b^\xf7\xe7LB3\xc0\x10\\\xfe\xb4;n2\xc0\x04\xdcWS\x04C3\xc0\xca\xcb\x12\xa0(\x96/\xc0P\xab&d\xb8\x02/\xc0\xe9\xd0\x9d\xd2\x1af1\xc0\x1bj\xb9p<\xca3\xc0\xc5\x90Oi\xd4\xfe2\xc0\x8b\xadY\xbd\x14t/\xc0\xb4.q\x93\x91\x9c/\xc0rm\x0f\xdf\xa543\xc0\xebK\xfe\x99]o1\xc0\x97f\x01\x91\xd8\xa12\xc0\xd2\xbb\n )\x0b4\xc0\x9a\x1by\x7f\x0e[1\xc0\x86\xf8\x87e\x95p1\xc0\x14s\x90I\xc9\xdc.\xc0\xb5Im\xd0\xdd10\xc0\xfdG\x8faka1\xc0\xe1\xe2\xe4\xca\xad\xa63\xc0\xe9u\x0eb\xa2y0\xc0L\xcb`uc\xff3\xc0\x1f\xcb\x8c\x07}\x192\xc0\x18W\x16A\xac\xa4/\xc0~\x9e6\xf5$K3\xc0\x86\x0b.|\xb7[0\xc0`\xec}\xbd\x8c\xf93\xc0\xfc\xf6\x95\x83z\x914\xc0H\xb2h+\xfdb2\xc0?o}|$\xac2\xc0\xeb\xdc\xad\xde*\xe63\xc0\xfb5\xf6\x99\xd6f/\xc0\xb7X\x17"\xd5F3\xc0\xdf\xf0\x90\xcd\xe344\xc0OW!kV\x070\xc0K\xc6\xf2\xa9o\x0f3\xc0\xca\xf2\xe8\xc2L\x96/\xc0irP\x99W\xe2/\xc0\x928O\xd9y\x81/\xc0\xd3P\xed\x90\xa7=4\xc0\x8d\xa37\xf9v\x812\xc0\x9f\xa1S\xaa\x12\xcb.\xc0:k\t\x87rv1\xc0=\xdc\x81\xc9\x10z1\xc0\xba\xb7|Oe\x9a.\xc0\xe2\xa8\x17\x9eY\xbf1\xc0qX\xa3d\n\x942\xc0\xae\xe3([\xb8\xdd3\xc0]\x14,\xf0\x9e\xc71\xc0H\x13O1\xef\xc83\xc0u\x91/"?\x1e3\xc0\xa7\xbb\xa8NU\'4\xc0\xc1\x8f\x92R\xf3\xe41\xc0\xa3\xb7\x89\xc6774\xc0-\xe01\x8b\xa8\xc13\xc0G\x13\xc7\xd2I\xe51\xc02rI\x9c \xef3\xc0\x08\x80\x1a\x8c\x18\xed1\xc0\xd7\xa4\\[\xb9\xdf1\xc0BF\xea\xc0\x84\xdd3\xc0+\x97\xf2]&v/\xc0\x8dEz\xe2\x94<2\xc0\xbc\x1b\'Zl\xe93\xc0lXlU\x12\x0f2\xc0\xd8\xb3u\xeb\xd5%3\xc0EDd^\xc1\xf62\xc0s\xd8\xc4\xcaOF3\xc0\xc3\xef\x96\x98\r\xcb1\xc0\xc0\x98\x12\xab-)4\xc0Y\x84\xdfK8)2\xc0\xcf\xa5$>\xe2\xca1\xc0_\x93\xda\x05\x0c\xcf1\xc0\xca\xa0\x99\xa2\xb9-3\xc0\xfd\xdd\x05\x9e\x8c52\xc0\xa0\x1e*\xf2\xd8\xf43\xc0\x95_\x81M\x00o/\xc0-\x9b\xde\xac\xb5\x0c4\xc0o\xf7\xb0\xc3\x1a\x132\xc0_3\xd5\x89\x7f\x813\xc0\x0e\xed\xa5\xd2\xe7\xc43\xc0>R\xb9\r\xf0u2\xc0\xce\xf7\x0eh/\xf42\xc0\xec\x95Q\xc5A\xe63\xc04\x93\x06\x18\to3\xc0\x06\x04\x8a\xdb\x04\xed2\xc0)\xbd\xb2\xffT\xd83\xc0\xcfs\xe5\xc6\xef\x1e2\xc0\xa9\x8f\xa30[\x182\xc0\x85\xae\xees\x19\xf71\xc0\x98\x9f\x91)\x8d\x132\xc0\xa3i\xfd9\x82 2\xc0ETWF\x9c\x143\xc0\xe4R\xdcu\xe2\x0f2\xc0\xd8A\xa5\'R\xfc2\xc0:\x9a\xdd\xfdv\xfd2\xc0\xa8\x8aW\x07\xcc\x8f4\xc0\xd1\xcf\xfc\xfaG\'4\xc0\x05\x08\xf5\xf1\xd3\x1b4\xc0XU\xe6\xc01\xc13\xc0V\xe6\xbf\x87\xf0\x042\xc0\x19\xe7\x9f0D&2\xc0\xce\x06\xda.\xc403\xc0\x12t{\x10\xf4\x022\xc0\xf3\xa2W#\x19\xe51\xc0\xaa\xea\x94\xd6\xd9\x1b3\xc0\xcf1\xd6\xe1\xd7\xec1\xc0\x97\xf1\xb92ol2\xc0\xa0\xb9\xf0\xa7\xcd\xdd2\xc0-\xaf\x94\xd7Z\xdc2\xc0DPrd\x17\xec2\xc0\xcfL\xfe\xfb \xdf2\xc0\xf0\x97\xbc\x98\x99\xb52\xc02\x98\xbf\xdb%\xfe3\xc0\xef[\xb6\xfdu\xd21\xc0r\x96\x98\x8d\xc9\xef2\xc0\xa7\xb8Y\xb5\xeb\xb22\xc0\x02h{x\x7fr2\xc0\xc2\xc0%\xce\xb7\xd62\xc0uH\xc6\x1ao\x812\xc0\xa7+\n\xaa{{2\xc0\xdb\x95\xf9\xa8]</\xc0\xdb0\x13i:\xcf2\xc0q\x16\xe7\x0c\xf7\xfa3\xc0\x83\xfb-w\xa893\xc0+1/\xb0\xd4\xfe3\xc0Q\xe3;\xa0&\r3\xc0-)K\xf2W\xe41\xc0K\x88\xd4\xb8\x8d\x193\xc0\x93G\xf2\xc0\x10!2\xc0\xf1\x83\xcd\x1c\xa9\x083\xc0\xfbq\xf6\xa2\x1a\xf52\xc0\x82_\xa4\x1c?\xc82\xc0\x8b\xb9E\x808\xff2\xc0C\x85\xb1\xee\xe6\xcd2\xc0\xffS\xaf\x9d\xbfx4\xc0\xe1C`\x85@\xd42\xc0H\xeaZ \xfd5-\xc02\xff\xd8\x90\xa6\xe62\xc0\xa7\xb3\xdf\xbb\x10\xce2\xc01? \xa8\x96\x103\xc0\x068\x93!s\x0f2\xc0\x9d\x03\x0b\xee\xdc\xc3,\xc0\xe0\xeb\xe0\x01\xb9\xd92\xc0P\x9a\x05\t\xfd\xd52\xc0\x81\x82\xefD\xdd\x923\xc0\x9d\x11>\xda\xc1\x193\xc0Y\x06\xae_\xbf"3\xc0\xbe\x17\rh\x96#3\xc0\xf6x)w\xb3\xe32\xc0n\xeb\xd3\xa3N\xa62\xc0rx\xea\xa9\xba\x003\xc0\xb1}\x01\xeb\xe1\xe72\xc0d\x05v\xa7\x99\xb8,\xc0\'\xbc\xde(0\x19-\xc0\'\x80+\xe8\x80\xc12\xc0j^\x97eC\x1f3\xc0\xe18w\xe4\t\xf61\xc0(\xf3\xce\xd6\xff\xc52\xc0|\x94\xba7\xf5_3\xc0D\xe6\xde\x85\xd0\xb4,\xc0m\x16\xdc\xffE\xe82\xc0\xe6\xadm:\xa9\x043\xc0\xb5%$\xf1\xfd\xfe2\xc0\xa3i\xeaP\xf2\xe92\xc0^F\x83\x16Y\x013\xc0\xf4E6\xbc\x90h3\xc0\x17%Z\x0e\xfe\xb92\xc0\xa2&~r\x9d\xa32\xc0g\xe8\xe9*\xb2b3\xc0\xbdK\xc2\xa2,\xf31\xc0\xf6\xb5,C\xfd\x9f2\xc0\xbe(\x13\x98\x88\xaf2\xc0&\xf3\x93R\xeb\xc82\xc0\x98O\xa0\xc9W\x1b-\xc0g\xbd\x96\xa9\xc8\x1f3\xc0b\x1a\xc1\xc7O\xaf4\xc0\xe6\x92^\x0b\xc5\x08-\xc0*\x168gb\xf52\xc0\x15\xcf\xb2V\xfd\x123\xc02\xecr*\xad\xd62\xc0wghX\x1a\xd12\xc0\xb8\x02\x04\x05\xa5\xd42\xc0H\x88\xa8*f\x9e2\xc0\xef\x0b1\xabTG/\xc0E\xad\xdfc)\x843\xc0W\x19\xd9\xb8\x93\x1d-\xc0\x9ci\xa9\x11\xdd\x074\xc0q\xec\xac\xb6\xa9\xe43\xc0\x15S\x19\x99b\xa53\xc0\xc4-_90\xd22\xc0\xee\x0c\xa0>\xaa\x173\xc0Q\x12\xcc\xcd\xbb\xd52\xc0\x1d\xdd\x10\']\xfd2\xc0\x8f\x87\x1cM\xa0\xdf2\xc0K\xc7\x92\x94 \xb82\xc0\xef\xff\x88n~"3\xc0\x80\x88\xfb\xec\x0b\xd22\xc0\xe7 y\xaa\xd333\xc02\xb0\xb3\x9e\xf2\t3\xc0q\x1b\x1f\xf5E\xa13\xc0e\xf9"\x19\xc8\xcc2\xc0\xdb\xda\xfe\\q\xdd2\xc0\x14Q\x15\xf9B\xbc2\xc0\xcej\x07\xb3}_4\xc0\x84\xa5z\x8a\xfdm3\xc0\x8a)\x18<\x1d\x922\xc0\xe8\xa5\x93\x86UN3\xc0\xa5\xf7\xda\xa7\xf863\xc0z\t^\x1e\x1d\xe63\xc0n\x87\xb1\xac<\xeb2\xc0\x85\x06\xc3\xfe\xd0\x9a/\xc0(\xd6\xe4Cn\xb42\xc0\xf7\xea\xb6\xc7\xc8\xab3\xc0\x8d>(\x8b\x1fW3\xc0\x0e\x0e:L\x0e\xf23\xc0f{o\x00\xcc\xd01\xc0\xc1\xb5d\x85g\x882\xc0\xcb\xd3\xafXg63\xc0\xb1b_\x8c\x15\xf8,\xc0W\x84#\x85\xc2.3\xc0{S*\xd9l]2\xc0,Mn`\xe6\x941\xc0U\xa4\xd5\xf9C\xe33\xc0Y\xcd:\xb3\xda^2\xc0\xac\xb6  F\x1b3\xc0\xe4s-\xdd\xe6a/\xc0\x91\xcc\x88\xa2M\xdb2\xc0\x0f?Se\x1593\xc0\x02.\t\xf3[\xd52\xc0\x0b\x05\xac\xe9:53\xc0P:X\xbe-\xa63\xc0\t\xf4s\xcf\x8d\xdc2\xc0?\xcb\xf7\x83\xd7F3\xc08\xc7\x01[\xfe-3\xc0\xd0\x8eK\x0fU\x0f3\xc0\x83\xab$\x91h\x8d3\xc0\x95<8\x14\x82{3\xc0nZ\xee\xc5\xbc\x943\xc0\x16\xc2\xf7>\x08+3\xc0\xf0*\xe9\xaf\xe8N3\xc06R\x81\x94\xbaW3\xc0\x99\xb0\x8a\x02\'\xda2\xc0\xa0A\x80\x01\xad\r4\xc0\xe72\xa97M\xbc4\xc0\xf3\xf2!w\xa5#3\xc0\x1f\x18^cN\xcc2\xc0)Z\x1e\xc7\x91\xe12\xc0\xc9d\x00N\xf5X2\xc0\x89\xfb\xf2\xfb\xddu4\xc0s\xb2\x91\x1b\x95C3\xc0;\xd5\xfdO\n83\xc0d\x8f\xd8\xf0KR3\xc0\xd8\xfcy\xaa\xde\x114\xc0\xbf\x99\xfa\xf9)*3\xc0u\xd8\xc6^\xe9q3\xc0\xf8\xb2\x8a\xa4\x13C3\xc0e\xe2\x9b\x1f\xaa\xdf2\xc0\xa4c\xed\xc1\xc6\xfb2\xc0\xfd~\xbe\x96e\r3\xc0g\xe0q\xfc\x1a\x7f3\xc0m[\xcb\xcc\xa6$4\xc0\x93J^5\x00\xa62\xc0\x0eT=\xb5=w3\xc0Fz\x9f\xe6\xca\xec2\xc09K\x80\xaf]\x113\xc0\xa9\xc8\x90\xcc\xac\x043\xc0%\xe13H\x08\x983\xc0\xe6\xbc\xd4\xb6\x9a\xd64\xc0o\x1f\xf8\xab\xa6\x833\xc0\xdf8B\xc3\xdaz3\xc0f\xcf\x04\x8b\x9d(4\xc0\xd9\xbf\xde]\xda!3\xc0`\x93U>\xdc\x923\xc0\xb8,\xe2]\x82\t3\xc0\x19\x8d\x81?-\xe44\xc0i\x9e\x8b6^\xda1\xc0\x7f\xa7\xcc \xef}2\xc0k\xc3\x19\xcd\xda,4\xc033\xff\x91\x03\x1d4\xc0>uR\xfc\x9a\xa1/\xc0\xa2\xd8\t\x03\xc1\xee4\xc0?\x0b"\t\xcb\xce1\xc0\xa5\x84\x8c\xed\x90\xfa2\xc0%\xd9\x85\x9b*22\xc0\xfeT\xb1\x8e\xea|1\xc0\x00\xf2\xd5\xd1\xd9\x0c4\xc0"N\xbe\xd7\x9d\x884\xc0\xc3\x1f\xff\xd6(\xb74\xc0SD\x10:084\xc0\xf6Y%\xf5\xa7G3\xc0I\x7f\x8a\x92X\x992\xc0n\xd8\x86q\x8a\xd41\xc0\x91\xc2\xba\xeeZ\xe22\xc0i\x11\xa7aW\x062\xc0\xb5I\xec\x1a\x8d@4\xc0;\x9f\x13\xe8zz/\xc0\xd6\xd8\xab\xa0\xbf\x083\xc0\x1e\xd5O\xdc\x83\xbc4\xc0\xef\xad\xd6\x9f\xaa\xf32\xc0\t\xd1\x9d\x0c#\xe03\xc0\xa0oe\xef\x06\t3\xc05n\xdb\xa0\xcb\xfe2\xc0\x7f\xe4\xdaiB#3\xc0\x9a\x01y\x0b\x14~0\xc0"\x87\xf2G\xf9G4\xc0\xe6\xb5 \xfeA\xf02\xc0\x08*\x17G\xf9\x86/\xc0]\x85j?\x9bk2\xc0Q\xdb\xd4\xcej\xec.\xc0b\xd6\xd0\x87\x84Q4\xc0\x12\xa7a\x84\xe1\xf73\xc0\\_\x02\xc5\t\x89-\xc0\xc8D\xcdP\xc5Y4\xc0\xe4%&9\xaa\x034\xc0\xf8\x9eY\xfb\x1f\x0f3\xc0er%X\x91\x114\xc0\xfcE\x1d\xc2\xc0\x184\xc0KB\xa1u?\t2\xc0\xc2\xfbI\xfeF\xdb4\xc0\x1d\xed)[\xb2\x83-\xc0\xb3L\x19s\xf8\x96-\xc0B\xaf\xceob\t2\xc0Y\xe7\x02\xb98\xad/\xc0\x94\xa7\xc5\xcd^\xb91\xc0\xcc\xa5\x06&\x0e$3\xc0-\x18W5\xec\x03/\xc0 \x96\x03F\xf3\x982\xc0\xc9\xa1\x8e\x8f1\x1b2\xc0\x99\xaa\xb0\x1e\x86\x153\xc0\xf1\x06\x15\x06\xca\x172\xc0\xdbC\xa1\';\xfc2\xc0D\x9cz\xcbP\x941\xc0\x8a\x1d\xe6\x9b\x1370\xc0\x02\x8ci\x87\xca\xeb1\xc0\x16\x1e\x83\xe4\x95+3\xc0\x99S\x95\xaf\xcf\x045\xc0P\xae^I\xa8\xe61\xc0\xe4\x92\xca\x85\xe7\x832\xc0\xa4n\xcc\xd8\r\xc42\xc0\xb7 e\tj\xc94\xc0\xbf\xf71\x19\xd4\xf84\xc0\x93\x9b\x8a\x05\x86\n3\xc0\x0f\xf0\x86^\x88a3\xc0\xf1\xc6^\xbd\xde\x152\xc0\xefD\x86^\xc5v0\xc0h|\xd0\x85\'\xdc3\xc0\x00\x19a[\x13\xda3\xc0\x94\x11f\xc4\xf6\x99/\xc0e\x9e\x16\x1e8\xac-\xc0\xd4\xb8\xcdC8/0\xc0\x0b\x00+\xe4&\xaf1\xc0\x0b\x00+\xe4&\xaf1\xc0\xb2\x84\x83\xf3\x8a\xa3-\xc0\xbcK\x83\xfc-\x964\xc0\xc5\xbe\xfa\xfbZ\x0f5\xc0\'o\xdam\x91\x1a2\xc0\x83\x01\xfb\xab\t\x84-\xc0\xb2\x13]\x9f\x8a\xed2\xc02*\xf0\x82#92\xc0P\xf9Q{\xd0\xe53\xc0)5\xffS\xc3&2\xc0\xd6\x1av\xaf\xdeB0\xc0\xb6\xef\xff\x19\x92\xa6.\xc0\x9d\x9eP\x8a=p2\xc0\xe8\xc7\x15\xd8\xb0$2\xc0\x96M\xeb\xacNZ3\xc0\xc5\xb4\x86\xc6\xff\xe02\xc0E,7\x83\xe432\xc01\x9e\n\xcd?\xfd2\xc0\x8e\x9a\xc0\xf3\x90F4\xc0N\x14\xca\xb9\x9c84\xc0\xb0`I\x1aH\x0e2\xc0\xa2H\xe7\x01R\x183\xc0\'0\xd5\x15\x1aT3\xc0\xa3uG\xe7\x18\xee1\xc0\xcd\xa9L\xf2\x81\xe9,\xc04\x07\x7f\x1d\x11\xaf3\xc0\xd6M\xeb\xd5O\x173\xc0\xe1\xd5\xc9\xef\xeeQ3\xc0\x07y\xf6p\xae\xf3+\xc0SW\x16\xc3\x0c\x9f4\xc0\xa6\x118^%\xfb2\xc0\x9d\xb2\x14\n\xaf_4\xc0NP\x18y\x8b\xe6+\xc0\x9f\xb16j\x06\x870\xc0\x06\x9b\x9a\xe8S84\xc0\xa7\xae\x9b\xac\x86\xdd/\xc0Q"l\x89R\x17/\xc0e\xee\xba\x8c\xb6v2\xc0\x16\x1d\xb078\x1f3\xc0\xcb\xaa\x9b\x1ds\xb84\xc0`\xdd.\x80+Z2\xc0\x0b\xdfR\r\xbcj0\xc0\xb0g\xe5\xe7\xd4`2\xc01\r\x80\xb7N\xe92\xc0\rn\x90\xf2\xf0\x043\xc0\\\xbdv\x8c\x01\x083\xc0\xa7\x9bGq\xde\xc41\xc0xM\xb4=\x80A2\xc0\x1f\xb2\xc5`1\xe41\xc0?\xd1\r\xa9n\xe52\xc0\x07$(\x04\x85\xda0\xc0\x1d\xb2\xe02C\xae3\xc0^\xc9>g\xba\xcd3\xc0U\xc8f\xd2=\xbb3\xc0[\xb9\xa3\xc392/\xc0"4\xc0\x98h?/\xc0W\xedz\xdb{\t4\xc0N\x99\x100Z\xfe3\xc05R-\x05\x18\xc50\xc0t\x1d\xfc\xe4\xe7\t4\xc0\xd4f\x9a\xf7B@3\xc0\x9cLf\x94\xb9a3\xc0\xac\xce\x10\x92\xc4\xfa.\xc0Ng]\x10\xfb\xfe0\xc0\xeb\xb8\x86\xd8\x12\x114\xc0\x12\xa3\x02\xc5\x1a\xc53\xc0\x95w6\x1d\t-4\xc0\x7f95v`\x9c/\xc0\xadot\x8b(\x924\xc0\xeb\xb5\xde\xf6\x92\xde3\xc0^"\xde\x14ue2\xc0\xf2\x8b\xaf\xdf\x97\xa52\xc0\xe6O\x16\xafDH2\xc0\x82s\xdc\xa9\x07I4\xc0nBcS\x06u1\xc0o\xb1\xc4/\x18Q2\xc0\xda\x11\xd0\x80Q\x183\xc0\x1f\xa7\xf4o"=.\xc0\xe7N\xdb\x83\x1f\xde2\xc0\xe63\xc5d&\x0e3\xc0\x81y\x94a"\xbc.\xc0}\x9ap]\xb1O-\xc0\xdf\x19z\xd9*#4\xc0c5/\x1b\x04\x150\xc0\x93t>t\x92\x97.\xc0\xf6\xee/u&\t2\xc0.\xcc\xc85\xfb\xdb3\xc0vO\x8a&\x85\x193\xc0\x1a\x16\xfa\xb2\xec\x102\xc0\xbdo\x95%\x07\xfe3\xc0\xcbQ\xd1\x80\xe9\xd33\xc0\x86f\xe5\xd5\x17P3\xc0\x03\xca\xccK\x88\x182\xc0\xd7i!\x10\x89\xce2\xc0\x85\x99\\\xde\x97y,\xc0\xed\x1d\x11"\xda\x0c3\xc00\xdd\xa3\xa0u\xcb2\xc0\xf2\xdcHq\xf9\x152\xc0\xf5Q\x9d\xf10\x1d2\xc0\x9f\xdb@\xf7\xec\x82,\xc0w\x9d\xe8:\xee\xcc2\xc0\xbb\\\x19X\x1bO3\xc0\xc5\\\x99L\xdc\xcf3\xc0\xae\xc5\xb9]\xf5\xb82\xc0r\x98\x13\xec=\x193\xc0\xa5_8\x13\x18\xfd2\xc0\xe2-\x16abW2\xc0DB\x85\xb6$\xce2\xc031\x9e2?L3\xc0\x0f\x9dz`\n\x003\xc0\x16\xa6\xe7\xaaj\x083\xc0\xc1\x06RnX\x7f3\xc0\xae\x85\x12Ot\xee2\xc0\x0c/\xfc\xad\xf5?3\xc0-W\xd9z\xff\xe43\xc0\x0f\xc5\xb0\xad\x03{2\xc0\x91\x00WA!\xd62\xc0\xa4\xab\xfb\xac\x9c\x024\xc0\xfa\xd8\x81\x12z\x9a.\xc0-\xf57\x8el\xb42\xc0\xe4m\x1f\xc2\xf5\xa12\xc0\xf2\x81\x8f\x0f+\xf02\xc0\xf7\x17\x16\x9e\xfa\xda2\xc0\x8c\x9d\xdfvI\xf32\xc0\\/\xc8B\xf7!3\xc0\xda\xd4\xef\xc13\xf42\xc06\x91\xddc\xf4\xa94\xc0\xbddX\xa8\x98\x983\xc0?\xb4\xa2\x89\x1c\xd92\xc0\x92>\xc0\xe7T\xc62\xc0z\x0e\\X~\xdc2\xc0g\x9c\x99\x86e\x013\xc0\x9a$\x98BLK3\xc0\x97\xf1\xb92ol2\xc0\xafb\x95$2\x063\xc0\xc3\x92\xfe\xfcgb2\xc0\x1c\x03\xb5\x91\xce\x972\xc0Q\xa9Z#\x1e\xc32\xc0\x9c\x19\xa8\xfc/\x022\xc05\xf0\xf7\x8eB91\xc0U\xef\x83\xf81\x023\xc07\xc8O\x1bI%4\xc0\x199\xa2U\xec\xc0-\xc0\xec\x87Jg\x7f\xc93\xc0j\x93\x92\x04\xa9\xb92\xc0:\xeb\xadm\xfeL4\xc0\x17\x87,M4\xef2\xc0\x8c\x81tef\xec2\xc0\x91\xb3\xcc\x0e\x11\x142\xc0\x98\xf1\x93\xc7\x87\xe71\xc0\xae\x01\xc9\x99\xa6\x803\xc0\x11Y\xb25S\xe71\xc0N{\xe5\x81\x8a\xc63\xc0x\xda\x03\n\xd3\x843\xc0ev\xb8+\xca/3\xc0\x0b\xdaKP\r}3\xc0u\x1b\xab}\xc013\xc0\xd9\xa2g\xeb\xc8\xe9-\xc0MU\x03dM\xc31\xc0K\xc7\x08~%\xd12\xc0\xb4\xb0\'\xe2\x97\xed3\xc0\x85k\x04\xc3\xd1\x102\xc0\xd72\xf5\xe3^\x1d2\xc0)\xbd\x9e\xca\x8e\xd42\xc0\x08\x9b\xe9\x1d\x9652\xc0D\x7fB\xe3=\xfd1\xc0\xf7\xf6\x06\xd9r\xf81\xc0 \x96\xb6.\x0c\xf62\xc0\xe6\x9dh\xb0\x99\xf71\xc0\xff\xfe\xea\xc3\xf9\x162\xc0`\xf2\xf6`\xc2 2\xc0T\xc0$\x82\x96)2\xc0\xc3\x99=CT^/\xc0d\xaf\xfeW\nl3\xc0\xca$v\xf2\x91"#\xc0E\x08\xabq\x18\x1a2\xc0=\x91\xaeSO\xba3\xc0\x9d1\x19\x92\x9a\xde2\xc0\x98\x18}\xe9\'\x194\xc0\n\xca\x91*\xa0\xd02\xc0\xe26\x80F0\xd22\xc0\xd5\xc7O^@\x192\xc07\xd4\xefL\xde\x153\xc0\x0b:W\xd3^\xfc2\xc0>a\x85\x94w\xf81\xc0\x7f\x08s\xd1\x8ft/\xc0\xd4\x832F\x06\xd52\xc0\x8aq\xcf\\c>3\xc0\x10%\x1cI\x01\xf01\xc0\xc0\xe2\xb2\x86\xac\xbc/\xc0/\xb7Cy\xf0\xc81\xc0\xb2\xbb\x848\x1fL2\xc0\x05\xd9\xbb\xbed\x15/\xc0\xf3\x99\xac\x07/"3\xc0\x88\x89x\x17\xee\x9a/\xc0\x17\x1b\x1f\xbf\x12\xb82\xc0\xe4\x9a\xbc\x8d\xd1\xe51\xc0\x11\x1c8\x8f\xee/3\xc0\xec\x0buva\xff2\xc0\x1a\x9cB\x07\x14\xcc2\xc0\xc7\xbd\xca\x026\xe61\xc0\xb2r\x13n$\xd81\xc0\x00\xa6p\xdc\xbe13\xc0\x1fy]x\x16)/\xc0^\xaf\xa4]8t/\xc0\xad\xb5\x93q\xbaL/\xc0\xf5-\xa9,\x99\xcc2\xc0l\xf3\xddTxS3\xc04\xf1\xb8\xa6\x9df-\xc0\xb4\xaaa`b\xd52\xc0\xe4\xe3\xa59\x08j2\xc0\xe4j\xb46\xff\xc51\xc0mv\xd4\xad\x95\xf61\xc0\x01?\xfc\xb4\xb7\x8f2\xc0h\xcf\xd8w`?3\xc0\x00\x07\xd4;s\xbf1\xc0k\xb3\xbb\xb9%\xf31\xc0\xe2e"\xb9B\xbd3\xc0\x17\xbc\xbf\xcba\xfb3\xc0\x072\xb1w\x8e83\xc0\x1d\xcf\xabO\x12\xc5-\xc05A\x9e\r:\xf11\xc0\xfb<\\h\xb8\xe91\xc0\xf5r_\x12q\x9f2\xc0\x0f\xed\xb26m\xf13\xc0\xd2\x1d\xfd?\xb5\xf9-\xc0$\xf3@P\xa7\xb32\xc0\x8d\xfe\x1a3q-3\xc0\x86\xceFa\xfc\xb92\xc0\x8do\xc2\xf5\xe8)3\xc0\xc2\x97\x9by\xa5\xf32\xc0\x90\xc1\xb0\x93{\x0b3\xc0\x87\xec\x9e\x9d\x8cW3\xc0\xe8\r\xd5\xdc\xcb\xf12\xc0\x1eY9\xa6lS2\xc0\x1dl\xcc\x14V\\2\xc0&^\x88y\xcb\xff1\xc0\x00\x87w6\xb474\xc0$\xb9\xcb\x1c\x07o.\xc0\xb7>\xc2\x94|C2\xc0\x9a\x8cOZ\xf2&3\xc0H \xf2f\x95\x0f3\xc0\xb4\xf9\xa5I\xc4~.\xc0\xa0#\xdc\x8fO\xcc3\xc0\xe7j|\xb0\x7f\xd21\xc0\xc7\xc7vS\xe4\xf71\xc0\xe0\xe3\x9c\xa1\xb5>2\xc0\x93\x85u\xfd\xf6C2\xc0Cl\xbc\x18H\x0f3\xc04\xc3\xb5\x8f\xe3I2\xc0\xac\xbdR\xba\x10\xfb3\xc0U\xa8.x\xact2\xc0\x13\xc2\xc7\xab\xcb\'3\xc0r3\x0e\x85\xe9\x040\xc0\t\xe6\xa7\x98\xb5)3\xc0z\xb2#uh=3\xc0N\xc5\xba\x16AD3\xc0/\xa9\xec\xb8\x98\x083\xc0Lq\x1d0\xa2\x95/\xc0v(\x13\xce\xd4D3\xc0\xcb8l\xa0\\\xdc.\xc0\x8d\xac\xa7fzw/\xc0H\x7f\xb3\xd6\x11,2\xc0\x83\t\xbc\xbc\x03\xf62\xc0\x06a#\xffs\xa73\xc0\x8aB\xfd\xab\xe6\x083\xc0\xa8\xd2\x03\xf3\xaf\x153\xc0x\'\xb1At\xa8*\xc0\xf6\xaf\x8e\x9d\x12>-\xc0\x8aez\xc0Q\xa5*\xc0Nw\xa5\x1e\xaf*3\xc0\x9b\rR1\x99W4\xc0\xebU~\x18$\x88*\xc0\x1b\xbf\xb3[du4\xc0e\xc7\xc5\xa2Rb0\xc0y\x11\xd9\xb1\xcc\xcd/\xc0\x191fCH&3\xc0)\xb6\x05\xfdg\xe9*\xc0M\xc6aW\x13o3\xc0\x96\xea\xa2\xc4\xab\xf62\xc0<\xdeY\xc1\x18!3\xc0\xe7\xa0\xfc\x05Z\xa42\xc0\xd0r\x0b\xfd\xaaq3\xc0&q\xb4\x84&\xec,\xc0-USMo\x0c2\xc0\x93V\x0e\xe2\xf193\xc0\xdb\xb0\x9cn\x10#4\xc0\xdd9\xbe\xc7` 3\xc0\x1d6\x08~7\x1b2\xc0\xfcc\xcd\xc4\xcb\xf91\xc0\xae\x1e\xa7\x07N\xe91\xc0(\xaeP\xff\xad{3\xc0\\2\x91\xf5\xb5\x1f3\xc0\xd9\xc9\xd3\x17\x8d\x002\xc0\xfd\xedN5\x19!4\xc0\x91\xe4\xd6\xaf\xce\xc41\xc0\xaer\xb0\xfc\xa8\x182\xc0\x85\xe5\xde\xe6\xcf\xf71\xc0\xb0~\x9d\x8f\xf5$4\xc0\x1a\xc9\xd2\x9b\xf7\xcb1\xc0!\x0b\r\xaa\xf8%3\xc0A\xf2\xfc\xb5L\xbc,\xc0$\xd2}\xc6%\xe61\xc0\xc4\xbe\x91\xd1FJ3\xc0\xa9\xdf\x9a\x05\xd9\x003\xc0\x9ez\x11\xf3E_1\xc0M\xb2\xec\x03m\x003\xc0\xe9\xce\xfe-\x90s3\xc0\xeb\x85\xe6J\x11\xe92\xc0\x12\xf8\x1b\xb9y\x023\xc0\xbc\x0b\x0ey%\xc52\xc0\x91\xc1`\xaf\xc6V3\xc0z\xac!\x84\xb133\xc0\xff:\xa1t\x89\n3\xc0\xd0`\r\xe3\xb5\x17-\xc0N\xb4\'\xf3\x0fH3\xc0\x83\x90~\x19AY2\xc0%*\xfbXFl3\xc0\xd2\xdd\xc8^.?3\xc0\xfc\xc7\x04I\x17,3\xc0x\xa3\xcd\xd6q\'3\xc0\xa4\xd7\xa5\xf1\x03\x075\xc0\xdc\xdb:$?=0\xc0\xaa\x8de\x86\xec"3\xc0Q\xd2\xe1l\xc4\xba/\xc0\x14\x88\xc9CN\xc72\xc0\x0e\xc8\xf6\xcb<#3\xc0\x95m\x89\xaff\xec2\xc0\xe3\xeb}G\xb6\xb81\xc0\x81\xac`\t\xef%4\xc0\xee\x1a\xbee\x99\x833\xc0\xb8i\x0fE8C0\xc0\x91\xe8\xec\xe3M\xe21\xc0T\x1bdG\xc7h2\xc0\x1f\xc9\xa0\xa6+e3\xc0j\x95\xbcm(\x92.\xc0\x81\xc6\xa0\x01&^3\xc0a\xb5E\xd4\xc7\xd72\xc0\x8a\x9d\xd0\x19P84\xc0\x16\xfaA}\xef\x831\xc0@\x0eG\xbb\x89i3\xc0\x95\xe0\x9cx\x1d?5\xc0\xaf\xbe\x9c\x84\xcf~1\xc0\xa1v\x8f\xd8\xba\x1b4\xc0\xc3\xc9\xc7\xe5\xefe2\xc0]\xd7h\xc9\x90K0\xc0"\x86\x99.\xc6\xe13\xc0\x83\x80_\xb0\xe35-\xc0\nh\x11\xaf\xcb\xfe2\xc0g\xf1\x9b\xf3S\xd62\xc0\xd0#`\xc7\xbb\xc5/\xc0\\O\x11]Q@4\xc0\xae\xbf8\xfc\x07\xbc4\xc0\x04\xacXz\xaf\xc42\xc0?E\x84 5\xe33\xc0\xaf\x86\x9a\xf8\xb4\x992\xc0\xe4\x149\xfe\x05\x0c4\xc0\xa1\x8a\xb6ae\xcd2\xc0\x0c\xa3\xd2\xa0<\xf42\xc0u\'\x08XU\xfc2\xc0\xc1[_[\xb9\x1c4\xc0\xbedy\t\x18\x033\xc0P\xfe=L\x92\x1f-\xc0\xe8)\x1e\x0f\x9f-4\xc0N"|\xba^ 4\xc0Fg\xcfC\xd4\xe34\xc0\xa6\xab\x7f\x94\x00S4\xc0\xda\xa7w\xf2O>3\xc0\x15\xee-\xf9\x1b"3\xc0\x9dcJ\xe5\xcb[4\xc0\xdd\xe6u\x87\xd9L4\xc0f\xcf\x04\x8b\x9d(4\xc0%o}O\xe3\x1c4\xc0\x8e H\xef1\xf62\xc0\xd4\x11\x9a\x14\xa1\xd54\xc0j\x16s\x8f,\xb4/\xc0\x06l\x1b\x06c\xbc4\xc0^\x10\xb5[\x13\xb74\xc0\x92\x01\x13\xb6\x14\xe54\xc0\x1d\xdd\xdc\xa3\xef\x0c3\xc0\x97\xb4\x19\x14\x08\xa63\xc0Nd\x9c\t0E1\xc0~\xfb8 "\x8a2\xc0j\x9d\xc6N\xa1\x1a4\xc0e%\xc5\xac\xc8\xe23\xc0\x80\xaf\x0c\x80\x81q1\xc0\x89`!b\x96\xca4\xc0\x93F<\x1efm2\xc0\r\x9c\xb9\',<3\xc0Ja\x97\x88\xab\xbc/\xc0\xcd\xf4W;j\x8d1\xc0\n\x06K\xbd\xdf\x072\xc0:x\xd8\xd4[\x9f1\xc0\x1e\xc4\xd0\xe5\xa8\r2\xc0?s\xad\x8e\x13R+\xc0\x88i\xce\x06i\xea/\xc0\rh\xe0\x14c52\xc0\x16\x9e\xe4\x1a\xa9\xaa2\xc0\xa5\xda\x1er\xde\xf43\xc0\xd9\xd1[\xc1U\x080\xc0\xc5\xa8t\xa1^\xa61\xc0\xcb\x94s\xc8\x87\xfc,\xc0A^KN\xf4:3\xc0\x1c\xa5\x05\xf5\xbd\x7f0\xc0f\xb2\x94\xc0\x18\x140\xc0\x1f\xccY{\xd6\xf52\xc0\x8a\xfdA\xed\xe3\x080\xc0\t\xef\x82m\xb7\x0e0\xc0\xb6M\x1f\x11k\xcf/\xc0\xb7\xdcE\xb0\x04m0\xc0\x19>\xc6/\x15\x9c/\xc0\xda%|<\xbe85\xc0\x08\xb5l:\xc5\xfa/\xc0\x01]\xce\xfb\xb0\xfe1\xc0B\xdfr\r\xf5z2\xc0\xb8\x06\xe4w\t\xcc2\xc0@US{\xa5\xd9,\xc0\x15\xaeW\x89g\xa02\xc0?\xc4\xc8\x04=\x8e.\xc0Y\xeen|\xa0\x9f2\xc0\x08\xdf\x83\x97\x03P-\xc0\xc6\x1b\xd8\xa1)\xaa2\xc0\xd9\xf9\xbb\xcd\xaf\xb02\xc0\x9e`#^({2\xc0hD\xa2\xca%)3\xc0OQ\x83;Q22\xc0\x1b\xc2}jX 0\xc0\xb0g%1z\x853\xc0\n\xd3\x06{\xc8\xea,\xc0\x8a0\x13(\x08\xab2\xc0\x9b\x84\xbdM\xbb*/\xc0\xb4B\x05C\'\xc64\xc0u\xba\xb5\x06\x02\xa42\xc0\xd4QogrS0\xc0\xb4\x12Z\x919\x1b3\xc0\x81\xc6\xbf\x8a\x1bx2\xc0\xe1\x9b\xec\x05{\x063\xc0>\x023\x91\xe4?3\xc0\x7fsR\xd6\x06f/\xc0\xb1\xad\x7f\x98\\\xf53\xc0\xec%\xa2\xcfX\xa4/\xc0\xa8I\x10+\x16\x173\xc0\xf6\xa9\x07\x1e\xb5f2\xc0\xf3\x8aI!\xa1@3\xc0&\x1e\xb8;i&4\xc0\xb8\xa8\xb4\xc1\xf4\x003\xc0f\xae\x15\xf0\xfe\x0e3\xc0\x16\xeb&OS=0\xc0\\\x92\x86\x95\x15\x073\xc0\xf1\xc6^\xbd\xde\x152\xc0KdP#D\xf32\xc0\xce*EU\x00\xf32\xc0\xb9\x18\xeeQ\xa2\x94-\xc0\x0f\xb1\xeb\x011o2\xc0\x0f\xa5\x0e|W\x1b4\xc0\x13\xd3nc\x98\xd82\xc0X\xa3E\xe8\xcb#3\xc0\xa71\x9c.\x8c\xf42\xc0\x11\x00\x18\x1d\x0e\xe92\xc0\x92\xecYy\x9c{2\xc0\x06/\xfbj;w2\xc0\x94\\\xb77 63\xc0\xecy\x9e&UN3\xc0\xb97\xdd\xc2\xc8,0\xc0m\x8bu\xc3\xa5\x802\xc0\xe2\x1b<"\x08\x015\xc0\x99S\x95\xaf\xcf\x045\xc0\x8f\xc9\x1c\xda\xf6,3\xc0\xadsK\xa0\xf0F3\xc0RuE\x08\xfc\xf14\xc0>bY\x19\xc0\x075\xc0\xc1\xce\xbd\x8a\xf1\xee4\xc0\xc2\xb9\x87S\x85\xec1\xc0\x7f\x8f\xe0x]\xe81\xc0\x87\xfc\xab6\x8c#3\xc0ldX?\xe4\xcc0\xc0\x1d\x93a`\xcc32\xc0lL1\x99\xbb.3\xc0R\xbcE\nw\'4\xc0\xabNu\xb9t\xc40\xc0\xb3uA\x85)\xb80\xc0\x94\x01D\xf6\x83\x8d3\xc0#\xdb|\x93\xbe33\xc0\xb9\x9f\x07\xc4- 4\xc0f\x15\x08*\x11,3\xc0\xfc\xf4\xe2\xb21\x1c3\xc0\x92\x92t2\x08\x822\xc0\x89\xe7\x88r\x05]2\xc0\x95t\xfc\x9b\x01r2\xc0\xb3\x1b\xed\xb0\xbe\x075\xc0b\xaf\x7f\xc0\xe4\xf82\xc01]K\xee\x84\xd42\xc0\x1a\x8d\x89\xc8\x06\xe92\xc0!rDh\xa8C3\xc0\xe2wCi\xab/3\xc0_|\xd9\xacN\x98/\xc0_\xfe\xf3$\x05\xc70\xc0[\x1d\x150rY3\xc0\xd9\xdbO\x81\xb4\x0e3\xc0\xa7!8\xd8\x81\xd92\xc0\xd6\xcf\xb8qh\xe22\xc0\x85%\x93\x86\xe2\xfb2\xc0\xae\xcb\xbb\x01#\x89/\xc0\xd9\xdbO\x81\xb4\x0e3\xc0\x81{J\x1e*n/\xc0\x07\xbf&]5\xcb0\xc0p\xb5\x08,\x97\xa41\xc0\xffOn\xffL\xcd0\xc0\xde\xe0\x1c`\x12\xef2\xc0D\xbc\xe3\xb5\xffm3\xc0\xae\xd2\xab\xdbj\xda2\xc0se\x9d\x02\xcb\xf32\xc0 \xf2\x7f\x02/?2\xc0\xeb\xc8\xbd_<\x9a2\xc0\x1e\xff"\x129D3\xc0X\x0b\x80So^4\xc0\xcbj\xeeb\xca#3\xc0\xfem\x95\xf6;S3\xc0,\x1c`\x84\xa4i2\xc0\xb8\x89\x85\xb1\x9eo(\xc0\xc3C O\x9a\r2\xc0\xee\x1f\x85\xdd\xe1\xab2\xc0U\xb9;<-\xd91\xc0\xa6So$2\x99-\xc0\xb1\x81,!\x1f\x8c-\xc0?\xc8x&e\r3\xc0C\xfa[L\xf9\x0e/\xc0\r\x9d.\x1a\xa1\x082\xc0\x8b\xfbrqb\x154\xc0l\x90\x90J\xc7\x0e4\xc0fho\x86\x8a\xdc.\xc0z\xb1vZ\xef\xe5.\xc0\x03\x13\xe1\xea\xff\xe02\xc0\xee\xfbt3\\\xeb2\xc0\xe2\xe5O\xd8\xc2\x194\xc0\x07@\xd1\x13F\x132\xc0\x1c\xfc\xd4\xb7\xe6\xdd1\xc0\xb4\xad\xa2\xf9aI3\xc0\xfd{\x12\x8f~<3\xc0n\x08\xc7\xab\xfc42\xc0\xa6?\xe6YaP/\xc0\xf2\x10\x8c\xffQ\x0b3\xc0\xa8\xcd\xc0[\x1b\x8f2\xc0\xfe\xc8\xd7\x92\xa9\x00/\xc0\xa2cY\x0c~E/\xc0\xe0/z\x11\x87K3\xc0\xfb|\x03\xf5\x07\xf83\xc0\xe3b\x8a\xfc\xdf\x1f4\xc0\x9f\xbd\x89R}\xfa2\xc0\x17\xd4\x8e\x95\xca~2\xc0\xa5gQ\xaf\xfd\xf02\xc0\x95\x85\xb4\x9e\x1bW-\xc0\x87\x15\xb3\xa3T\xb1-\xc0\xd5\xc0\xb8@9\xc7-\xc0\xc8>`t@\x184\xc0\x99A\xfa\xa1b\xc82\xc0\x87\xab\x96\r\xaa@4\xc0\xd1M\xc83q\xc2-\xc0YUn\xd3\xffm2\xc0\xc5\x9eA\x80#\x9b-\xc0\xda\x1fAG\xdb 2\xc0\xfa\x0e \x93@c3\xc0\xa9\xa1\xe6\x87\xb4\x8f/\xc0\x9c\xb7\x1b\x99\xa1s2\xc0"\xc2T-\xf8\x9d/\xc0nY\x99h\xa5\x9a1\xc0\xd7Y<\xe6\x85o2\xc0\xaeM\xc7&D\xd42\xc0t\xca\xd1\xf1\x8a\x933\xc0\xa5\xb4PT\xba\xe3.\xc0\xa1>\x1a?O\xfe0\xc0~\xf0\xc2\xf2\xae\xce3\xc0\xcbt$\x94LM2\xc0|\xcc\xf5\n\n13\xc0eQ\xc6y\xad\x924\xc0\x1dJ\xe9\x1f\xfak-\xc0\xf2A\xc2\xf0\x7f\x1f/\xc0\x81}\xc1]8\xa62\xc0\xcb\x1a\xc5XR\x99-\xc04\x11\x88\xd9\xb9\x88/\xc0\xbe\x1751L\x91/\xc0\xd5\xbd\xaf$\x81\xd41\xc0\xfa\x04\xa5\t\xc0$3\xc0\x98s\x98z\\]4\xc0G\xb8G\\\xbfg3\xc0g-z\x7f2\xf13\xc0,F\\\xceS\xa71\xc0\x11\xa9AQ\x7f\xb82\xc0\n!\xc5\xf8\r44\xc0\x14##\xf0\xe9\xb60\xc0\x15\xe8H\xfaC\xde*\xc0\xda?\x1e\xcf3\xaf1\xc0\xfe\x0e\xb7p\xec\xdf/\xc0\xcb\xda\x9ea\x1c\x153\xc0\xb0\x1c)7\xfe\x80/\xc0\xf4*5\xe1I\xb0+\xc0\x8eg\xc4\x89%84\xc0$\xda\xe8PC.2\xc0k\xdf\x9b\xbfj\xcc.\xc0\x08}\x87\xa9\xbd\xe23\xc0\x07\x08v\xddo\x992\xc0\xb8M\x89\x7f\x81M2\xc0\x8e\xad\xdbh\x8b\xcc-\xc0\n\xaa\xda^\x0c\xd4*\xc0\xedu^\x98\x14\xfa2\xc0\x13\xbfo\xf1\x84\x053\xc0\xbf\xeawm\x07_2\xc0V\x96\xd3>\x02\xd11\xc0X\xc6\x18\x98\xb1\n4\xc0\x12\xa2\xc5\x9f\'\xe92\xc0$.!\xb0\xa8|1\xc0\xa3r\xf3\xb4\x1b\xdc2\xc0\x9a\xbc@\xd8\xae\x8a1\xc0\xc2\x04\n\xeb\x89S2\xc0(\xb7{\xce\x03s2\xc0\x0e\xa3\xf8\xbd\x12x3\xc0{\xd1\xd5o\xe3\xd61\xc0\xae\x19\xd8\xaas\x9f2\xc0\x1a\x98\xbd\x10\x83\x8a.\xc0\xd5<\xe5\x19\x04Z2\xc0\xfb;\xdd\x84w,/\xc0\xa9W\xfb\xf0}\xc7.\xc0\xaaUaQh\xf4.\xc0\xb6\xcc\x8a(\xe2X/\xc0\xab*\xcb\xa1\x0b94\xc0\x84\x9d\xe7x\xacZ2\xc0\xba4\x9a\xd5%\xe12\xc0\x0bU\\\xf1W\x1c4\xc0\xb6\xd4sG\x84\x193\xc0\x00~,\xa2\x02\x064\xc0\xec\xd8\xa9|\xdc50\xc09\n\xe2d\xf3\xcc.\xc0\x9fjuU\xe9\x0c-\xc0\x07J\x86\xc5\t}1\xc0\xed\xc8\xc6\x0c\x18~2\xc0b\xdc\xafl/y+\xc0\\E]\x9f\x01:3\xc0\xfa\x94Zs\xdet2\xc0\n\xbd\xa4\xf4\xaf\xe8/\xc0\x86\xa5\xc2\xb0^\x99/\xc0Jf\x87\xf3\xd6\x041\xc0hS\x19Bo\xbc2\xc0\xb8\xb7\x90\xf5\xbd\x052\xc0\x11z\xd2\xe96\xc44\xc0RT\x19\x07>H-\xc0m\xea\xebd\x08\x933\xc0o\xaeu5\x90\x013\xc0p\x96\x15\xc6\x98\xc31\xc0\x97\xede\x8a\xd7w0\xc0}PYd\x8f\xbb3\xc0\x10\x11 \x1b\x02\x951\xc0\x13<\x7f\x0c\xdf\r3\xc0\x98\xad?\xb2\xc6M/\xc0m\x85(q0\x192\xc0e\xee\x0bOVo1\xc0\xef\xdf\x12\x88\x8f\x104\xc0\xb3;\x95\x88\xa9\x95/\xc0\xd2\xab\xd2\xf7\x826,\xc0KJG*\x99\xdc2\xc0\x93kp\x08m\xc01\xc0\xf1\x9c\x16d\x97\x153\xc0\x9a\xbd\x82o\xed\t2\xc0^\xff\x0e(>\x96/\xc0\x96\xabb7Z\x854\xc00:\x8b\xa7l\xa13\xc0\xa4\xb6\xd2tv~2\xc0\xfdVf\xfb\xa9_3\xc0\x888|\xd5\x14\xb2,\xc0\x82x\xc8\xa6\x9a\x8d2\xc0d\xbd9\x00\x85\xa22\xc0\xefk\x91oO\xa63\xc03\xa09\x82\xc3&3\xc0\x9c\x89\xfeV\xd6\x973\xc0\xc9ov\xff\xc2\x0e4\xc0\xfa,\xe3)b\xe93\xc0\x9f\xb9\xc3rm\x003\xc0Q\x932V\xe9\x154\xc0\x80\xeejb\xdd\xfd2\xc0s\xa6\xcc\xf2q?4\xc0\xf5\xe8\x00\xae\xf2P3\xc0]\x0f\xc2Y\r[4\xc0g\x10\xe2o\xdd\xde3\xc0\x81\x07\x19\xa28I0\xc0(\xdb\xb2\xfayv0\xc05^\xf4X\x89a2\xc0\x98{\x01\x95\x02\xe63\xc0&\x93\xf8b\xf5\xbe3\xc0\xc8c\xa4\xc3z\xb62\xc0\n\xd3\xe3\xc8\xec\x083\xc0\xfa"\xb4\xfd\xd3L3\xc0\xdf4\xb6\xe3PV0\xc0\xc4C\xa6\x15\xf5A4\xc0\xd6\xfa\x91\xb2\xfee1\xc0\xa7\x0f\xfb\xfft\x823\xc0~\xf9\x02o\x86\xe83\xc0\x9b\xd8\xf6\xd9D\x953\xc0\xaf\xed\xab\xc4%D+\xc0\xa5\xf3\\g\xb5a2\xc0\xb3\xa1\xebd\xaa\'2\xc0\xa4i\x00\x9d\x19\x124\xc0)&\xed<:\x84/\xc0\x05\xa3o\xd0\xd2\xee0\xc0\xe4\x00\xa0\x98\x9fy1\xc0M\xc5\xa8\x1d\x00\xea*\xc0~>\xcf\'\xa4B4\xc0\xc5\xb7&W\xff&2\xc0B:g\xb2x\xe02\xc0\xb5m\xfd;\xca\xe52\xc0\x1d\xd6\xa0q\x03W4\xc0)b\xb8\xd4s\xf53\xc0\xd8\x95\xf2{\x14\x184\xc0\x87\x15\xb3\xa3T\xb1-\xc0!\x9c\xdd\x9b\x83\x194\xc0\xfa\x1d\xd1\xe5~\xd7/\xc0\x90\x1e\x95\x00\xf3f1\xc0\xab\xd8u\xed\x85P4\xc0\x90v\xa3\x8b\xba\xa64\xc0\xa6\xa9\xc8.\xd7\xdf-\xc0\xe1\t\xaa\xd7\x05\xb94\xc0\xbf\xcc_\xfb\x8e\n4\xc02U\x82\x8b\xcd\x142\xc0\xb6\xe6uY\x9b\x912\xc0\xde9\x9e\xfe\x8d32\xc0\xd2\xdc\x86\xa5 \xbd4\xc0\x90\xe8\\\xfc\x1c\xd63\xc0\xb3\x07\xc2\x15\x9cq2\xc0L\x12^\xc41\'3\xc0:P\xb6\xa5\x16\x813\xc0\xbePsB\xd6]4\xc0\xfbu\xe0X\xb3\xba4\xc0\x9c\xde~\x8e\xdb\x874\xc0\xe3\xcc\xf0\xfe\x9f@3\xc0=^\xc2\xf0\xec>3\xc0Z\xd3\xcd\xea\xe1\xcc0\xc0\x9e\x88\xaa_\xe162\xc0\x04\xd5;$4}/\xc0\x88i\xce\x06i\xea/\xc0O\x86\t\x1d\xb5S3\xc0\xf0H\xb4;:\xfc,\xc0=\x82\xda\xc7]\xdb4\xc0u\'\x08XU\xfc2\xc0\x98\x8b\x9d\xfe|\xdf3\xc0o\xb7\x88\xac\x9a\xb54\xc0\xcfOl\xce\xd623\xc0,zD\xc7\x85,3\xc0v\xe9\xe5\xe8\xbf\n2\xc0y\xe3\xc7(3>3\xc0P\xe7\x9b!:\xf11\xc0\x8d\x85h\xa0B\xe82\xc0_\xd2l6\x84<3\xc0>L\xf5\xac\x9e\x072\xc0\x0b\xa8;\x88\xb4\x192\xc0v\x83\x85\xc0\xa7O3\xc0\xfb\xf6\x96\xbdf\t2\xc0\xc8a\x98\x8c\xc2=3\xc0\x99\x86\xe2\xd1\xb5\x112\xc0\xb9\xd9\x88\xc5?\x162\xc0\x8d\xf4\xd8\xfd;!2\xc0\xa7\xf5/\n\x05\xff2\xc0\xeb_d\xe8\xa5\x952\xc0m\xb9\xdb\x9c\xcf\x96/\xc0\xe9])Po\x8f/\xc0\x88zz\x88\xd2<3\xc0\xa1N\xf6m}\x173\xc0\x06*\xae\xdc\x9e)3\xc0\x9e\xb1\xbby\x8983\xc0;\xdcl\xd3S\xb30\xc0\xce\xc5\xb96sN3\xc0\xae\x97\xd6g$-3\xc0\x08\x97\xdd\xc9943\xc0M\xc0G\xcf\x10,3\xc0\x19\x07\xe0\r3\xd72\xc03V\x95*\x0473\xc0X\x95\xe4\xd5\xcbD3\xc0\x98\x0b\x9a\xd0^\xd32\xc0\x05\xb5\xb5\x01\xd0\xdf2\xc0C~\xfaCl\xee2\xc0uP\xd7I\x02\xf82\xc0\x18\x94\x96\xbb\x11\xd71\xc0\xad\x8f\t\xd5\xbf\xd01\xc0\xf0\xed\x95\xb5I\x0b3\xc0&A3\x82~\x1b3\xc0\xb4U\xd0\x19\xdd\xeb2\xc0A\x86\x81\xdc-\x055\xc0\x1aq\xc9\xed\xa1;2\xc0)\xdbu\xb9W\n2\xc0\x03e\xeb]=d4\xc0\xca\xa7e\x9b\x9bJ3\xc0\xa5&\x84\x9c\x96\x133\xc0{@\x98\x0b\x08{3\xc0Y3\xb6\x95\x15\x183\xc0o\xf2 Z\x00E3\xc0\xb74FEi;3\xc0u\x88\x7f\x8f\xf4\xb22\xc0g\x08\xd0.\xd2\xd12\xc0q"\x8e\xfa\xca.3\xc0G\x82}{\x14&1\xc0K\\\xe3XsL0\xc0a\xeaYf\x9bl3\xc0\xf22\x81\xba\xb0(3\xc0Z\x8aL0\x0b\xe82\xc0\xf8\x9a\x9c\x8aj\xf72\xc0\x15h\xb7\xfaZ\xc52\xc0\n\xa3\xda\x98bd2\xc0\x9d\\\x81G \xcd2\xc0\xfc\x88\x8d\xf3\xf2\x073\xc0(f\x0e\xa0\x11\xea2\xc0\xd6\x82`\x9aV\x1f3\xc0\x9dl\x11s\x1a\xd32\xc098K\xe4\x9c\xee2\xc0\x87>X\xf9\xdb\xd62\xc0\x04xtg\xfb\xee2\xc0u\xea\xceFM\xda2\xc0Yi\xde\xac\x06\x1f0\xc0\x96\x8e\x01\xd5\xa0\xd22\xc0Vg{\xe5N62\xc0\xea\xb6\x93\x9f\xd8\x130\xc0\x17\xd5d9\xd8r/\xc0\xbc\xac\xf8\x8e\xbf\x82/\xc0 \xc1>\x1e/\x8b/\xc0!\x9c\x14\xff\x89\xe72\xc0\x05\xc8H>U\x1e3\xc0\x92\xbc\r\xa0|\xc41\xc0le\x12\xc97\xa2-\xc0\x146\xa3\t\xc8\xc82\xc0\x92W@\x87\xfdX1\xc0V\xabY\xa8\xe6#3\xc0,\x1aXV\xb3\xe32\xc0\xf4\xd3\x98 \xdf\xb22\xc0\xc3}:\xff\x9e\xb90\xc0\x19h\xcc\x9b-\xa22\xc0bFm\n\xb0\xbd-\xc0N\x06\xa0\xa0Ft2\xc0]\x90\x046\x8a\x842\xc0\xc5\xb7&W\xff&2\xc0\xb6\x9bZ\x9aU\x14/\xc0\xdc\x8dw\xc6z\x192\xc0\xc6Q\xac\xe9\xe7\xa1/\xc0\xd0\ta\x06\xdc\x112\xc0Q\xc9\xeb\x1ey\xcf1\xc00x<\xae\x1e\xdb3\xc0\xfc\xb6\x86\t\xf1 2\xc0@\xea\x9c\x97\x0e\t3\xc0:\xe6\x9e\xed^\xb31\xc0T\xc0$\x82\x96)2\xc0r\xdb\x8b\x9e\x89\x8f.\xc0\xfb\x98<\xc3\x85\xe2-\xc0\xbf\xc3\xb4\xa7&\x070\xc0\xc7\xe9\xe1`\xf7\xd52\xc0\xb87\xb596\x043\xc0C(C\xd2\x86<3\xc0\xacgY$ld2\xc07\x03\xca\xd1\xdc\\2\xc0\xf8\x82\xdf\x1fes/\xc0\xd5U\xef\xdd\xcfG2\xc0\xd5\xd2\xedNP\x0f3\xc0\xcc8\xe0D\x15\x013\xc0\x15\x08Dx\xd4\xd12\xc0\r\x0c\x8aF\xb0Z2\xc0\xda\xb9\xfdf\\\x0e3\xc0fz0\x0b\xeef2\xc0{\xfeSN\xb0x3\xc0\x85M\xa5T\x91\x9e-\xc0q\xbdcW\xe4h2\xc0\x8e\xf7=\xe4\r\x163\xc0`\xb3n\xd0\x86\xec1\xc0\x0fD\xa3Xg\xdd/\xc0\x97\xad\x04\xf1\xb4\x002\xc0!\xaa\x84H\xb5 3\xc0\xf7\n6\xd9uO0\xc0J\xdd\xa2y\xa2w/\xc0\xc2\x92\x96\xb4\x0f\x183\xc0\xb4\xf1\xdf\x00K\xa12\xc0\xbe\xb9\x9e\xa3\x9343\xc0\x03\x82\xfa5\xbaa2\xc0\xb4\x85\xa7r\xd6Z2\xc0\xd9\xc4\xd7\x8e\x8fk2\xc0\xcdl$s\xf4\x184\xc0\xe2\xf8F\xad\xd3l2\xc0\xa6G\xf2\x1d\x95a2\xc0\x11\xf1d\x9a\xf8\x1a2\xc0\x9ek\x17\x94\x86\xa1-\xc0r\xba\xd2\xc1\xa9\xeb2\xc0*\x1f\xcc\xdf\xcbn2\xc0\x01\\\xf49\x98\x813\xc0\xd3;\x14\x921\x8a1\xc0\xbay#`\xd0\xc81\xc0\xadB\xbb\xa4\x0b;1\xc0\xea\xc5\xcc\xec\xe7\xd03\xc0Nd\x9c\t0E1\xc0\x9b\x91\xf2\xf5\xb9\xfb3\xc0v\xb3y\xd4\xe6\xf21\xc0!\x01\xc9\xc9\xcb\x053\xc0*\xb4\x90\x19\xcd\xfb2\xc0\xa2g\xa00\x9e\xf02\xc0\xb0u_\x9aj\x103\xc0_\xfe\xf2\xd3\xfd\x083\xc0\xdc\xf1\xe4\xed\x00\x882\xc0\x92\x06X\xb1\xa0\xf32\xc07zv@\xad@2\xc0*9\xb8;\xcc\xf82\xc0wm\x14\xc0\xba\x913\xc0Q\x17\xd8"+\xaf2\xc0\x90\xec0$!\xda2\xc0\xf5\xdab~\xd4\x89/\xc0k\x99j%\xb9\x032\xc0\x9cp\x0e2\xf3 3\xc0\xeb)D\x7fR\xfe1\xc0\xe4T\xb1l\x8d\x8a2\xc0bO\x9bC\xe5_0\xc0\x8b\x01\xbb\xcc\x10\x053\xc0}\'\x8b\x1a\x8a\xfb2\xc0\xa5l\xdb\x9e\xed /\xc0\x02\x8c\xcf-\x95v2\xc0>iJ\xb6\x0c\xaf$\xc00\x9c\xf8vC\x003\xc0\xdc\x90\xeb\xbaGd2\xc0v\\\xbf\x88E=3\xc0\x17\x87,M4\xef2\xc0\xffi\xce^\xc8f3\xc0\x8e\xc6\xf7\x14\xa1\x7f2\xc0\xa3\xffP\\b\x110\xc0\xcf{A\xb0\xf3\xe51\xc0\xaaQK`\xe9\x1b3\xc0h\xb7\xbdb\x88\xee1\xc0L\xaa\x01\xe7"\x043\xc0tBoLP\xce2\xc0\x1c\xfft\xd5\xe5r2\xc0)(\xfe12\xfc2\xc0\x81V\x14\xa7\x88\xc90\xc0K\x1b[\xfa\xbb\xe33\xc0\x04$\xbf\x12\xc0\xbe1\xc0MD\xd2eZ\xd42\xc0=\x1c\x81@Ea2\xc0\x161\xed=\'\x9e1\xc0\x95\x0c\xbfB\x9b\x18/\xc0\xf6\xbae\xe1\xe8M/\xc0Kf\xc0\x8e\xeb\xfa.\xc0\xffOk1\xd8@/\xc0Z\xdd\xfd\xff\xb2\'3\xc0d\x9ae\xffH\xa82\xc05\xe4:xlT/\xc0\xa9zT\x0c\xc543\xc0\xafs`\xe9\x1a\xb72\xc0d\x19\xbc\xdd(\xd33\xc0\xabxR\xde\xe4\xf71\xc0Z\xc2z\x99\xd6\x02/\xc0\x1c\xe37\x9d\x1a\xa51\xc0\x9c\xaf\x1fdbg2\xc0\xf5y7\x96@\xdb.\xc0\xb5h4\xda\xae\x9f/\xc0Y\x0c\x0e\x8b\xbe\xbb2\xc0\x13\xff\xa5}\xb9\x0c/\xc0\xf1\xce\x19T\xdc:0\xc0\xb5B\x8b\xa8b\x944\xc0\t7\x88S\t\x1d/\xc0\xe1\x96\xd1$L\x8f2\xc0\xb0\xb6\x81\x85\x08\xca.\xc0\xaf\xc6T\xd8\x18\xe7\'\xc0T\xa9g,\n\x172\xc0\xaa\xae\xbf\xa6P\x9e1\xc0\xbc-7\x96\xc5\x8e1\xc0\x05\xe7&\x8a6\x0c3\xc02\xb3\x1e\xe2\xdb\xf03\xc0\xe0\x8c\xac\xa8\x1b\x053\xc0e\x9c\x9f\xdc\x8b.3\xc0*l]Q@\x96/\xc0E\x03i\xf6\x80\xb9/\xc03\x91\xde\xcc\xc4\x7f1\xc0T\x85\x85\xf3I\x802\xc0w\xbc%3\xfe\x86/\xc0*u\xdb\x98}\xba2\xc0\x930m\xa0\xd3\x08.\xc0\x88Dp\xb3\x0b!4\xc0\x95\xca\x1ez&\x1a4\xc01\x95)Ev\x802\xc0\xb6e7\x14Q(4\xc0\x826\x8dY\x1f\x1a2\xc0\xc8\xaa\x82$\x1du2\xc0\xe9}:\xe6\xff\xe72\xc0\xf2\xd5\xeb\xddN\x8b2\xc0Pcl\xc1\xa5\x1a4\xc0\xe1&\xedF\xf4\x94-\xc0\xf0\xf3\x07r\x04\xfd0\xc0Ax\x98;0\xf32\xc0\x84\x10@\xac\xb3j2\xc0\xb1\xe7(\x91\x95\x003\xc07\xd2E9e\x153\xc0\xf3\xad2PU\xb52\xc0\xbc\xfc-\x0f\xf9\x054\xc0B\xdc\x8e\x1c\x14\xff3\xc0\x90\xfe@\xef\xba\x992\xc0\x06\xb1\xde#\xe843\xc0J\xdd$\x1a\x9f\xe8,\xc0\xe6\xef\xf8\x9f?\x04-\xc0v\xfc|\x99\x9e\xb02\xc0\xa9\xbf\xbbfA\xd32\xc0\xc7\x86\x0f\x83\xa4\t-\xc0\xacF\x16\x96\xaeO-\xc0y\xb5~\xcaK\xe81\xc0\x14O\xbe\xc2\xc1\x9e2\xc0\x05\x1e\xad\xcd\xad\x972\xc0\xee\xab~V\xafn3\xc0\xf7\xff\x187\xf5\x0e-\xc0o\x16\xdc\xe9\xc2\'0\xc0u\xf7\xa88e\xda2\xc0\xc7\xbe;\x1eW\xb1(\xc0\x004vDP\xef3\xc08\x98\x96\x98\xbc.3\xc07\xc6Z{\x80\xe82\xc0\x95\xee\xf7[\x1b\xf24\xc0\x08\xb1-\xf8b\xe23\xc0\xd3\xf5ZY\xf5\xd82\xc0\xb9M\xf4\xc4\x84\xe82\xc0\xa7\xbb\xdf\xb8\xc8y2\xc0m\x05/\xabZ\xfe2\xc0\xe3$\xb3+ \xdd3\xc0\xe4\xfb\x9e\xf3\xa9t2\xc0\xd6QQ3h\xbb2\xc0?\xc7\xe6\xf4jj1\xc0\x99_\xcca\x94\xe83\xc0\xa6\xc9\xecP\x97s0\xc0f<,(\r\xe33\xc0\x86++W\x8d\xe44\xc0\x18\xbb&!\xb5\xb64\xc0\xb9(\xb5T>\xbb4\xc0\xee\xc6\x10\x8d\x01!3\xc0C\x81X\xa4\xd8\xd34\xc0a\xd2\xfc[\xe3(4\xc0\xc8\x80u\xf9a\xe24\xc0\xe5\xcbAl\xc9\x023\xc0\xe98.\xab\x01\x1a3\xc0\x93N\xbd\x14\xefP4\xc0H\xc9\xdc\xc9\xcbn3\xc0\x06\x9c\x8d\x97\xc2$4\xc0\x1b\xeaD*%\xdd2\xc0 \x01\x03!B\n4\xc0\xec\x9d\xb5\xb5\x16\x962\xc0\x8e\xb8\xd2\xf8\xe5\xe03\xc0x\x7f\xab\xb3N\xbb4\xc0\x14G\x04\xa3U\xdf3\xc0;\xd8Q\x8dP\xe03\xc0\x8a\xa6c\xc1\xdep3\xc0\xf1{\xe3\xd0%.3\xc0J\xfd\x8f\xb0\xdb\xb34\xc0#"ot(\x025\xc0s\x10\xa3\xdc\xb9\xb52\xc0\xfd\xd0Fz}\xb81\xc0\xb3\x80$\x1a\xa3\xbd4\xc04\xd7v\x19L\r2\xc0\xb2,\x86\xacI\x894\xc0D\x8a^(j\xe0(\xc0\x1e\\\xdb\xec\x8c\x9e2\xc0Q\xaa[\x87\xc6\x1a0\xc0|`\xb0\x0b,,3\xc0\x1a\xc9\xd2\x9b\xf7\xcb1\xc0U\xa0\xea\x82\xa1\x002\xc0\xe0pz\x96W\xe71\xc0\x9d\x9cB\xc3\x96\x192\xc0H\x1d\x1e\x0e?"3\xc0?\xc0\xc2\x91\x0c\xfe2\xc0\x16,\xdf\x08T#3\xc0\xc0\t3\t\x8a\x022\xc0\x81\xad\xbe\x90fz+\xc0\xcf\xf4\xea\xea\xfb\x024\xc0]\xb4\xb1\xdc\xb4I0\xc0Cl\xbc\x18H\x0f3\xc0\xf5\x15 \x14(&3\xc05\xca\xc6\xe9\xb6\x894\xc0Y\xcd\xce_\x8544\xc0E\x14\xbap\t\x113\xc0\x02\xb3Z\xd6\x11\xf22\xc0b\xc2\x03\xcb\xda&3\xc0\'\xf1duZI0\xc0\xe1X\xdf\xfc\xeb\xf9.\xc0\xd5\x1e-}\xf0(4\xc0y\xa2"\xf1oJ0\xc0\xf54\xc6gBB2\xc0\t\xaaw\xce\xab\x065\xc0\xfa[R.\xe4\x082\xc0$\x8e\x90/\xd6\x163\xc0!DZ\x81\xc9G3\xc0\xc6\xec2HGW0\xc0\x1f\xd8\x83\xf0\x8ab3\xc00\xea\\\x11"U2\xc0\xd4\x9b\x9b\x83\xb9\xe72\xc0/\x84\xb1>%b2\xc0\xf7u\x003\x95\x033\xc0J\xbe\xee\xff\xdd\x0f0\xc0\x04\x01\x10\xda\xf4\xe63\xc0\xc7(\x9d\x1bK\xd5/\xc0\x9a2\xad\x0e\x9c}/\xc0\xb9n9\xfe%\x1f3\xc0\xdd"\xc1(\x8e\xb1/\xc0\xc5.R:Z@1\xc0\xcf\x19R\xbeEU4\xc0A\xa5\x9c\xd9\xaa\xbb3\xc0\xd7\x96\x16\xd4o\x892\xc0\xb4\x8b\xe8\xacK&4\xc0\xfbx\x82$\xd9\xd72\xc0\xf1*\x830\x0bK3\xc0\xad\xf7\xabx\xae\x1a2\xc0*~L\xfc~\xce3\xc0FiF\xad"\xed3\xc0m\x16\xb3\xd2\x94\x182\xc0w(n\x89>k3\xc0^\xe4!\xeb;N3\xc0\xcb\x9dY_\xdcT5\xc0\xe8O$\xde\x9b\x1b2\xc0\x06`\x8aL}!2\xc0a\x96\x92\x8cJ\xe33\xc0\xcbyfg\x8a\xab/\xc0\x05\xa0\x18\xa0\x86\xc53\xc0\xa4L\xd6\xe3A\r4\xc0\x9eEo\xf6\xf6\xb25\xc0\x0b\xdaKP\r}3\xc0\x1d\x1c\xceh\x0813\xc0\xb5I\xff\xa2\x04n3\xc0\xd4\xa0\xea\x9fo\x174\xc0\xed\xcd\xd9-:\x9f,\xc0m\xf7\x14\xf0\xac\x863\xc0\x1a\xf9\x16\xffb?.\xc0\xf3KT\xc9.\xde2\xc0\xd7\xb4C\xf2\x9f\x184\xc0;\xa7\xbb\x0f\x85\xf51\xc0\xb1X\x98\xc1UR3\xc0\x13\r\xd1c\x93\x9d2\xc0\t\r\xb8A\xf4\x063\xc0\xd87\xdf\xd2j\x953\xc0\xd5\xbd\xe1,\xe1B3\xc0\x12\x17\xd0\xc1,\x133\xc02\x1e\xb3vrK3\xc0\xda5\x9d\xcd\x05\xb72\xc0\x8a\x1c\xe3\xcd\xe7\xb02\xc0\xd1\xacW\xb2\xe1\xb82\xc0\'\xa5X\xa2\xc3\x163\xc0\xa0\xc1;\xbd*B2\xc0\xf4\xab@\xb3[50\xc0\xffg6!\xa5\xa63\xc0\xc0\xccLO\xee\xbc3\xc0R\x15\x90^\xfc;-\xc0\x03\xd6\xdc\xf9\x9d.0\xc04Yw\xf3h\x8c3\xc0\xec \xf7\x01\xfc)-\xc0W^j\x9b\x15\xec2\xc0\xa68\xab\xe4J\xcf3\xc0\xf9\xa6\x0c\x86\x1f\x18-\xc0<\xc9\x08\xf3\xe6\x143\xc0(Y\xfa\x838J3\xc0\x91NB\xa3\x88\xe82\xc0\x12\xb3\x07|H\x013\xc05oa\x9f\x00\xf71\xc0\xe1\xc4\x83,=\n3\xc0\x8fEv\xf2n\xd82\xc0\x88\xf6\xe8&\x8d\x183\xc0S1\x13"\xb9\xfd2\xc0\xb4\xed\x0b_\x96\x19-\xc0*I\x7f\xc6\xe7\x133\xc0\xd0`\r\xe3\xb5\x17-\xc0\xccL\xa5\x90u\xfe2\xc0Y\xdcCa)K3\xc0dv>\xf8\x1b\x1b-\xc0\x0eCD\xfa.Q3\xc0\xbc\xb2\x98\xacl\xa33\xc0\x86b3+\x18K3\xc0M\xdb\xa5RN93\xc0\x1a\x1c\x11\x06\x04\xf22\xc07O\x0f\xe7\xb8:3\xc0\xa1\xe1g1\x00*3\xc0R\xda\xc8B\x0e\x143\xc0`\x9d\xe4\x02k\x891\xc0\xd2\xdc\x8d\xe9\xc8\xa0/\xc0g\xd2\n\x95%\xd02\xc0\xf73c{\x16\x1b2\xc0\xa2_\xd4\xdf\xe7\xe71\xc0npH:s\xab3\xc0+\xa5\xb9\r\xa2\xc81\xc0\x19\x7f\xc0\xb7\xd7\x073\xc0\xe5\n\xd3\x18\xfb\x193\xc0~@<\xbaS53\xc0\xca8p\xc11\xbd/\xc0\xb3\x04#\xd5\x8ab/\xc0\xb0\xa2\x1f\xb2\x91.3\xc0\xdce\x92\x9dG\xf52\xc0;\x91\xc6\xe1\x00\x9a3\xc0I\xaf\xe9\xe3\x9d\xe82\xc0Z\xce5\xa6\xa753\xc0\xf9\x97\x9dHd<3\xc0J\x87\xaa\x97k\x0b3\xc0ak\xd6\xb22\x083\xc0\x83:\xdc\x96\xc1\xdb2\xc0\xcc)+\x02{\xe02\xc0w\x15VHI\x8e3\xc0b\x011=\x7f\xed2\xc0\xfaf6\xe6\x18\xeb*\xc0\xa5p\xael\xaeM3\xc0w\xfd7\xff8\xa13\xc0\xbfR\x92\x9c\xef\xe22\xc0-\xf8\xca\x0c0\x073\xc0\xdeR\x0e\xc8~"3\xc0v\xc5\\Ma\x184\xc0\x9f\xe5\xd3\xc8\xc2\xfa2\xc0\xbe\x88\xcf\x98\xe5\x85*\xc0\xae\xe2)\xa3\x8c:2\xc0\xa2z8T+\x97-\xc0\xeba\\\xfc1]/\xc0Q|\xcb\xbc\xcd=2\xc0\'\xaf\x8ebC$3\xc0\xf2\xd3\x1d\xa2\xdfU/\xc0w\xea;MMs4\xc0\x06vp\xec\xde\xeb2\xc0m\xf8`Q\xa0\x083\xc0d\xfb<\x9ed02\xc0\x1a\x9d\xa1q\xc2\xe92\xc0Dw\x01\x0e\x0e\xa3*\xc0\xf9s\xe8\xfcw\xdc1\xc0\xecm\xca\x81n\xe12\xc0\xe2\x18\x93K\xd2\x98/\xc0\x14\xda}|5\xea2\xc0\x00{\x06_\x18q/\xc0\xddp\x85fv#4\xc0$Y\x14\x95\xcd\xcd-\xc0:D\xa7x\x0e\xc5-\xc0\x8d_V\xfb)^-\xc0,\x049\xe2\xc2p/\xc0\xf4\x94\xdf\xc6\x11\xda-\xc0\x8a\xc4\x95\xd1/\xc91\xc0\xa6\xcei\x88\xe5\xee2\xc0\xe2zVRhW-\xc0\xf9\xbc\x0cjF\xc7-\xc0!\xf6v\xe2\\33\xc0\xf6\x8e\xc6\xea\x8e\xe73\xc0i\xa5=\xb2\xf0\xa8.\xc0ZU\xf7\xd5\xc0\x054\xc0\xef\x85a\xd5l\x854\xc0\x1b\xc7\ndg\xc81\xc0\x90<\x1e\x92\xc0\xa90\xc0\xcb\xf9\xe0\xbd~,4\xc0{\xd5K?\x0c\t3\xc0/\x84\x96\xad\x12)3\xc0MW\x1c\x83\x81-4\xc0I\x0f\x82_\x00\xce3\xc0\x8cB4\xd4\xef\xde3\xc0\xf3\xaf\x9d\xbca\x0c3\xc0\xdf4+l\xfe\x114\xc0}\x85\xe7\xa0\xe5\xe63\xc0E\xaa\xe8\x055\x1f4\xc0\x15\xa7e\xb13\xf62\xc0\xd6\xf1_\x90I\x820\xc0\xaf\x8d|\xfa8\xd73\xc0#\xab\xdeSz4-\xc0\xf78\xb6\xf1\xb9s2\xc0\x7f\xeb\xc3\xc8m22\xc0t\xa87\xa6\x8d\xf03\xc0R\xbcE\nw\'4\xc0-\xa5\x0f\xd4\x80\xfc2\xc0\x80\x15~\xc9)l.\xc0\xd1O6\x0b\xe1\xc11\xc0Q\xf7\xeb\x12\x9d\xd43\xc0\xaf\xb5@\x99\xdf\xb72\xc0?\xb4\x1c\xe9\x0293\xc0\x807\x8d\x1c\xfab2\xc0u\xadO\xfb={4\xc0}\xf0\x19\xd8\x85\xb93\xc0\xe7/f\xf3\xa9-2\xc0\xa9\r\xb0\xdc+\xea1\xc0"\x12\xbc\xa9\xe0\x0b4\xc0)\xc3Y\x1d.\xd61\xc0\xbc\xcbWukN.\xc0\x87\xaep\xa0\xe343\xc0\xfa\xa5\n\xc7i\xd32\xc0\x98=,T\xf0q2\xc0\x9d\xe1\xe37\xe4)3\xc0\x9f\xea\xcf\xc6\x8e\x932\xc0f\xe5\x98\x84\xbf\x104\xc0H\x9ej\x91eg2\xc0a`\xec\xef\xef@3\xc0\xa8e\x9a\xd1d\xc83\xc0\xb3o:\x12\xca\x972\xc0\xdb\xe5\xa9H\xa2$3\xc0\xc8^m\x02\x14\xbd3\xc0\xac9\xf8\xbe\xad\x97*\xc05;$\xc6(\xd0.\xc0ZG\xe6\x9d\x91X/\xc0\xcb\xf2go\xaf\x8e/\xc0\xfa\x03\xb4G\x1f;2\xc0\xf2\xe1Y>\x9d\x052\xc07\x19\x84c\xcfP4\xc0T\xd2\x19A)\x854\xc0|\x1f\x9a~\x12\xa03\xc0I\x8aT \xbdf2\xc0\x89q\x95\x93P\x973\xc0\xf7\x92\xe8\xea}\xc32\xc0\x84\x02\xda\xc9\xbff2\xc0\xb8\x00\xa0=\xf0\xe3-\xc0\xee\xbbM\x0e$\x80-\xc0@\x12{\x9a\xf8\xfe0\xc0}\x8b\xfe\xf0a1/\xc0x\x04@\x858\xb73\xc0\x807\x8d\x1c\xfab2\xc0U\x8b\n\x00\x00Q2\xc0\x80\xcd\x0e\x1d\xb3\xe52\xc0\xa4\xde\x0b\x81\x8eY2\xc0\xfc\xe4yE$\xfc2\xc0\x0by\xcd\xdb\xa2>4\xc0\x18C!\x04\xf4\x85-\xc0%\x8do\xed\xc3\xcb2\xc0Q\x15\x84&\xb0N/\xc0\x8b\xdcI\x07.\xcd3\xc0\xae\x9f\xd8\x13\xcc^2\xc0\xca\x86\xcaGt\xfb2\xc0\x99Y\xe1\x0ck\x0c0\xc0\xb4we9\xd5z2\xc0\xd4\xa9\x01\xcf\x1f\x9b-\xc0n\xce1\x814\x953\xc0\xa4\x11O\x8e\xce\xa21\xc0e\xc8\x83\xf6\xd0\x032\xc0#\xbe\x84.\xff\x07/\xc0\x17\x0f\x8a2\x06/2\xc0\x14z4\xdcxu/\xc0{\xfd8\xc1\x90&2\xc0\xb7\x92\xfb\xdcr\x1f3\xc0\x96;\x9et\x17\x1e3\xc04\xbc\xd4\xab\xd1\t4\xc0\xbc-7\x96\xc5\x8e1\xc0\xa8\x85\xb1\xcef\x072\xc0\xea\xf5\x03\xfcx\\/\xc0s\x8bk\xc6\x1c\xf02\xc0\x00 }\xdd=Z2\xc0\xae\xe2\xcb\x0c\xa8\x852\xc0\xbf\x8b\x7f\xba\x86f2\xc05\xe2\x12\xf8\xb0\\3\xc0\xed1\xb0\x07zz3\xc0\x89\x0e\xae{\xa3\xea.\xc0\xe7d\x9e\xf5)\xf31\xc0\x87W\xa3\x18\xc4\x9e2\xc0C\xa2\xda\x1b\\G2\xc0\xbdd\xcc\xe4u$,\xc0Nu\x14\x86\xd9o2\xc0NFa\xc3\x08\x80/\xc0\xbf|\x83\x0cj\xe33\xc0\xd5\x19o>\xaf`3\xc0\x90Y\x93\xf0\x9dB2\xc0y6v=UY2\xc0\x16u\xed\n\xa5V-\xc0\xff\x85#\x05\x92\x9b2\xc0\xc8\x0c\xcfW\x97\x172\xc0\x98\xb2\x03\xef\x84u1\xc0<\x93/\xc7\xe2\x87-\xc0\xd4\xa8\xce-\x87&4\xc0\xc8<\xbf\xbf\x81;2\xc0\xa4\x8d\x9d\x94>)-\xc0\xaa8\xe4\xdc\xe7Z4\xc0W\x12F\xba\xd1\xce4\xc0\xa6Z\x0f\x12\xcc\xfb2\xc0d\xa7O\xa8K\xb5.\xc0!\xcb\xb0\xd15\xf3-\xc0\xce\xf4\x00QT74\xc0\x06\xc4\x19h\x95`2\xc0%\xd5\x89\x9b\x90\x9a2\xc0\r*\'\x1a\xbf\xc62\xc0\x08\x80;\xfc\x93&2\xc0\xc1\xb4\xb8\xe7\x1b\x822\xc0\xdc*\xc1\xc88\xb62\xc0\x1d\x8e\xc6\xb0\x84\xf22\xc0x\xed\x91E373\xc0\xeb`q\xc4#\xf1.\xc0@G\x7fB\xc2\xd31\xc0c\x1d\x12\xe1\xf6U2\xc0\xe6\x1a6\xf8\xc6\xbc1\xc0\x08\xc4lx\x80\xca3\xc0"E\xd1\x13\xdd\x981\xc0R\xbd\xf47G24\xc0\xdfx\xfb\xc8\xc8N2\xc0\xf3\xaaQ\xfe\xca\xa1/\xc0g\x82\x90PB\x17/\xc0\x9b\x9e\xa4F\x91\x0e3\xc0\x15vb\xe1\xe072\xc0\xe1=\x98\xdb\xa9\x973\xc0X-[\xc9\xa6Y4\xc0\xbc\xe0\xc0\x81\x1a}0\xc0\xf4\xcf\xca\xf3\xf0F3\xc0MO\x18J\xbf\x8c-\xc0\xa3/\xc18\x8fz3\xc0y\xb5~\xcaK\xe81\xc0\xb8\xaf\xd4\xd8\x07\x7f/\xc0R\xac\x05$\x9b\x9e2\xc0\xf6\n\xff\xa8\xf7I4\xc0,H\x8cKT\x13(\xc0\x0b\x993\xd3\xf553\xc0pK\xba\xfe\xdc\x1a2\xc0\'\x98G\x06\xed\xca4\xc0k\x91\xf4\xbd\xd3\xe7-\xc0\x97,P\xcb\x9c"3\xc0\xd9\x0b\xc0SAU3\xc0\x97\xf7\x97~\xe5V3\xc0\xa1=\xc4\xa0i\xd02\xc0\xda\xf6\xb0\xd8\xbe\x030\xc0\xfaf6\xe6\x18\xeb*\xc0\xda\xd2\xb1rN\xbf/\xc0\xc7\xe5\xb5m\xb0\xbf.\xc0\x14\xbcD\xdf}\x9c/\xc0&\r\xf3m{\x173\xc0\xfc\x11\x02\xf7\x91\xe9/\xc0\xbf\xe7\xc9\xdb!Q+\xc0\xd7\x17Z,N\xc03\xc04~\xc70d93\xc0\x16$\x188@\x053\xc0\x13\r\x06\xbe)\xc6-\xc0t8%\xdeq\x841\xc0\xb5\x7f\xd5\xed\xfa\xbb4\xc0\x99Z\xb8\x90\xed\x0f,\xc0_?\xd9\xa2M\x1a2\xc0\x89lI\x91\r\xb71\xc0\xde\xd1\x9a\xa0[\x133\xc0\x1c\xcaF~0\xd40\xc0\xa8\x9e\x8fW\xf5\xf31\xc0\xd9\x8e\xc1\x8cp43\xc0\xb0\xeal\xf0\x80Q.\xc0$\x94U\xa4\x0cD2\xc0_\xad\x02\xee\x93\xc93\xc0R\x81IVt\xbe3\xc0\xfc\xfd\x1d~\x0760\xc0\x9c\xeb\xb7\xd0\xde\xef1\xc0I\xb2\xd8\xe7\xa2C2\xc0\t\x8d\x96\xdf5\xe43\xc0\xa9\x99(H2\xc53\xc0\xc4\xf7\x18\x9d4\xdf2\xc0\xaaL&\xfa\xb2$*\xc0?2HE+\xaf2\xc0tF\x8cx\x8c\xfd1\xc0\x00\xea>B\xc1\x99.\xc0\x93\xae\xc7\xeepT/\xc0\r\xd0U\x08\x9e\t2\xc0L\xa0\x917\xca\xfe2\xc0\x02\xb8b\xab\xf6*2\xc0\x06Hj\xf8\xf5\xd91\xc0\xc4\x8d\xf1\x0c4:2\xc0\xd6\xd6d_1\x88*\xc0jE{\xea\xd4x1\xc0\xe3\x89\x99\xcd\xb8\xea2\xc0\xf4A\x1c\x9b\t\xfc1\xc0\xb8{\xc5~\x0e23\xc0\xe0.f\xda{\x98/\xc0\xc2t\xf3\x97\xf4\xfa1\xc0*\x89\x12\xcdV\x1a3\xc0\xbe\xff\t\x94//3\xc0@\xfb\xf04\xd8\xea2\xc0\x16\xac\x04K\x19\xe83\xc0\xb7\xd4R\xa2\xa0"3\xc0\'8\xac\xe2Ej3\xc0\xb1\xf2\xd2\xe9\x00s3\xc0n\x13w%\x06\x9b-\xc0\x1dvr\x89b\xd8-\xc0\xd1F\xe8\x96\xd0\x88-\xc0\xfd\xe9>j\xc8\xbf1\xc0^\xdc\xda\x93<\xa3-\xc0\x82U\x04\x97\xdc\xb71\xc0l\x93|\xd8\xda\x064\xc0\x03\x9c\xa5|\xb4\xed.\xc0\x9aLr\x99\xac\xe12\xc0t\xbc\x91\xc6 _-\xc0\x041\x9d\xa6\x02\x8b/\xc0+\n\x02\xeez\x083\xc0\xf5RV\x01\xdd\xf72\xc0\xc6:\x8a9\x9f\x7f/\xc0x\xf62\x07\xfb\xc7-\xc0\xfc\x04\x9a\xa6\x95\xea2\xc0\xe7\x11\x8d\xc0\xa2\x173\xc0s\x8fs\xb8\x90z-\xc03r\xc9\\\xfd\xbf/\xc0\xf0\x18\xa7a\xca\xef2\xc0;\xbe\xe7\x15\xb8\x9e.\xc0h\xe3\xee\x88\xc7\xec2\xc0\xd03\xb2\xc8k\xf12\xc0\xb0\x9a3`_\x055\xc0\xeb\xa9Q\xd3\xb1\x8b-\xc0\x0f(\\\xb5\xfd\x154\xc0\r\x18O\xc7a\xe01\xc0\x92\x14x\xb4E\xa31\xc01]a\xc8f\xee2\xc0) \xf9\x04\xb3\xdb2\xc0v\xfd\x13\x18?Y1\xc0\xa1\x0c\xa7\x15Q\xf72\xc0\xce\xa0\x19\xff\xa2\xcf1\xc0}\xb49\x1fh\x9c/\xc0\xd8L\x9a\x92\xd6\xe74\xc0}>!\x1d\x01\x1d2\xc0w\xff\xd6\x8dL\xd04\xc0?mJ\xf1\xb9\xa9/\xc0\xfe\xde\xfe\xd2\xbdF2\xc0\x88I\xdb{x\x8d1\xc0\x1c3\xa8\xa8\xc9\x9f1\xc0\x99y\x97\x10\x11K2\xc0\x80\x1c=m\xc8\xf92\xc0-\xffmU\x17%0\xc0X\xb2/fR\xa13\xc0\xaeM%\x1eW\xeb.\xc0\xcdB7\xcaG\xee2\xc0N\xbe\x13\x84`\xc9.\xc0\xb2\xf9\xe0\x7f_\xf6/\xc0U\xf0\xe4u\x1b\x8e2\xc0[\x9auuf\xea2\xc0\xf1N\x05\xd6r\xe12\xc0\xc4\xab\xb2\xc9\xaa\xaf/\xc0\xd3a\x8d z\t3\xc0\xc2\xd3\xa0\t.\x8d2\xc0\x17\x90\xdeL\x1a%3\xc0Q\xb1\x87]883\xc0T\xa5\xebpG\x0c2\xc0\x87\xb2\xc3\xc1\x17\x9c3\xc0\x16\x9bL\xb2\x8c\xfa2\xc0\xbe\xb4\xd26\xa5\x062\xc0\xad\xc4\xf1W\x96\x0b3\xc0\xf0-c\t\xce\xe12\xc0\x97j\x13d\x01%3\xc0x\xc7\\\x1dD\xb3/\xc0\xb8\x0ce\xb6\xfe\xeb2\xc0\x01f\x81;\xcai0\xc0\xc7gg\xf16{3\xc0#\xa6\xbf\xaf\xc9,3\xc0\xd3\xa3\x0f\xb3\xd973\xc0\xa4\xc7|\x10]71\xc0h\xb2\xf9)\xceN3\xc0!\x15\xabeY/3\xc0\x9a\x91,=\xf7\x0e3\xc0\xa7\x81\xbd\xf6\xdfI0\xc0\x186\xa1\xf2\x99r2\xc0\x03\x89\xa4\x12\xa6J0\xc0\xbf\xf2\x86\xfc\xcc\xc91\xc0\x19\x1bV+\x8fH3\xc0Z\xda\xc6%\x98}0\xc0\x01pw\x90N\xc12\xc0\xcc{\xfe\x1d?K0\xc0uO\xddp\xa0R.\xc0gl\xb2\xdf633\xc05ol+C*3\xc0x\xae\xd3\x0f\x85\xc42\xc0\x94"3*~G3\xc0\x03\xe9D\x88\t=3\xc0\xfe\x05\xeb\xf6\xb7H3\xc0\xf13\x01Q?\xe71\xc0:\xc8}\x87\xadI2\xc0\xc6u~\x9b>\x942\xc0\xebB\xbc\xb1#+3\xc0\xca\x13\x8c\t\xcat2\xc0\x83\xba\xa3z$\xff2\xc0\xd0\x97\xffH\x84:3\xc0h\x87JZ\x82\xb21\xc0\xb5\xca@hh\xe00\xc0/\xa4]\x888\xc60\xc0\xa0\n/^\xea\x901\xc0\x85(\xbc:\xd7\xa53\xc09J\x9e\x86E#4\xc0z\xa4b\x05\x94,4\xc0\xaf\xbe\x03\xe4\x16p3\xc0\xa4\xec\n\xd9\x84\xce0\xc0\x83R\x90kJ\xad1\xc0Q\xd4,\xdd\x88\x993\xc0\x82\xc9/f\x0c\x1b4\xc0b_\x03\x9f\xef\x133\xc0-Oy\xf6\x83L3\xc0\x0f@r\xc8\x9a\xbe3\xc0@|\x7f\x95\r\xbe1\xc0\x06\xfc\x8f\x0f-\xfe2\xc0\x19XL\xb1\xb7\xbc2\xc0\xadQV\xc1\x83K3\xc0\xd8z\xc5\xc2\xd4/-\xc0!\xef\xae\xd8N\x082\xc0<=\xa2\x08Y\xc03\xc0m\x0c5\xc0\xc1n3\xc02\x02\xe5\xf3\xef\x072\xc0Vo\xe3\xffo\xff2\xc0\xd7/\x12|q\xda2\xc0\x182\xfe\x92\xc0\xc82\xc0\xde\xf1\xfe\xc54\x054\xc0y\x07\xd0\xaa\xde\x981\xc0oD36P\x0c3\xc0\x94\x87\x89\xd4\xaeR/\xc0\xd4\x06WQ\x85\xd31\xc0\xd2\x8fI?\xe5@/\xc0\'\n\xe7}f\xf73\xc0\x94,#\xbc\xa5I3\xc0\x91\x99\x9d\x1e\x9f\'3\xc0\x83\xfad\x00\x1d\xfe2\xc0\xf0\xba\xc2=N\xba2\xc0\xa9\xaa\x81m\x8553\xc0\x88&\xea\xc1h\xf13\xc0\xd2\xa2\xe3TI^4\xc0=\xacR\xdc\x84!-\xc0\x90/\xb8NVA(\xc0P\x0c\xf4K\xc2\x1d2\xc0W\x94\xc7.V\xd72\xc0\xee\xd3().\xbc2\xc0\xb3f\xe1<\xf3\xfe\'\xc0\xbe+5e\xc8f2\xc0\x82$\x1c\x9b\x97U3\xc0\\\xf3j\xdaMz/\xc0\xbb\xe2\x00o\xe7d2\xc0*9\xaa6\x1ci3\xc0\xea\xc0\x0f\xe6x\xb82\xc0;\x87\xa9\xba\x86\xd52\xc09\xdc\n/\xe6\x143\xc0\xeb\xc010\xb1:2\xc0\'\x1dJ\x13\xc6\xd42\xc0\x18\xa6S\xe0!\x1d/\xc0\xf0\xfd\xe2\xf3\xa6p/\xc0/\xee\x92\xa85\x193\xc0%Q\xf2\xbf\xf9\xa82\xc0\xb9\xc1#\xe8\x02@/\xc0I\x19\x8e\x9d|\xcf2\xc0\x90\xa4\x1df\xfb\x933\xc0\xcf\xc4\xb2\xef\xe2\xc8.\xc0\x03D\xb2+\xab\xe13\xc0$@\x064\x8aB3\xc0%\xe8\xf4%A\t3\xc0\xcd\xe0\xb13\x94\x9c2\xc0\x84{\x95#\xc3\xb72\xc0\xfd\xd6\x15\xdfD\xba2\xc0\xae\xad\xe2\x9f\xd3\xe92\xc0\xbb2k\xca\xc0\xac\'\xc0j\x1e\xc4i\xdb\x9a3\xc0z\xcfk|\x16\x992\xc0\xec\xe3r~\x10\x0c3\xc0\xfd[\xaa\x88F\x053\xc0!\xa7\xea )\xba3\xc0/\x8d\x93\xb0q\xc32\xc0g\xa0\x9a\t\x1e\x993\xc0U~w:\x17\xb4\'\xc0;\x93\x0e\x97\x83\x94/\xc0\xbb\x8e\x02\x93\xfe\xd92\xc0\'\xc57\xc2\xc4\xa6.\xc0/~\xa0M\x9f\x943\xc0\xbd\xa4h\x04=$3\xc0`\x86\xf0?\x90\x1c3\xc0W"\xe2=x\x163\xc0\xfb\xad\x84c\xc8o2\xc0a\xc0\x98\xd4\x8f\x132\xc0&\x84\xc6\x0cU\x012\xc0&Hq\xac\xfb_2\xc03\xe7<\\7\x112\xc0NQ*f\xa9\x883\xc0\x92\x9c\xeai\xda"2\xc0|\xed\xfdeT\xe92\xc0se\x1b\xce\xf9\xf32\xc0\xa5\xb1[D\xban.\xc0|A\x1e\xb2\xc0\xe00\xc0\xffQ\x05=s\x054\xc0\xaeB\xf9]F\x7f3\xc0\x15`q+\xda\x132\xc0\xbdRAN>\xc73\xc0U\xae\xba[\xb0\xcd2\xc0\x16i\xb5[\x91\xf12\xc0]\xff\x8c\xa0#\xfc2\xc0\xe0\x8d\xcaA\x9a\x8f.\xc0\xb91\xb6g)\xef2\xc0\x9e\x19\xc9\xe6&y2\xc0\xffT\xf4\xb6\xdfu3\xc0;\x85\xb6\xd2y\xf42\xc0\x9c<\xd0\x8bX\x1a2\xc0\x1b\xd7\xaa\x0e\x96#3\xc0\xaf\xdb9J\x0ct3\xc0\x18\xf4\xcck\xb1y3\xc0\x8e\x98\x90K\x0f\xc93\xc0\x02&\xcb\xd1\xfd02\xc0>\x88\x8a\xe9~N2\xc0\xfe\xbb\xddG\xb5p2\xc0j{\x1a\x9djt2\xc0I\x8e\x97\xfar[2\xc0\x9e\x8d\xd6SM\x88.\xc0\xceR\x06N\xe0b2\xc03t\xd8}\x8c!2\xc0\x1b\xb5\xe8\xe5\xd3\xd22\xc0\xe8X,\xfd\xf5[2\xc0M\xbd+n\xfbk2\xc0.\xcd\xa8\xb0\xa3\x0c4\xc0I\x12]\x984b2\xc0\xcb\x96\xc1\xce}\x1a2\xc0\x16 \xe6:\xba\r2\xc0c:]\xbb\xac\x182\xc0\xfbP\xa2\x04\x95)2\xc0\xe0\xed>\xdf\xa6\x1a2\xc0\x92\xd9C\xde\xa3\x052\xc0\xd2\xfc\x18\x01\x8c\x173\xc0\x02;6nKj2\xc0\xb5\x16U`{\xe93\xc0\x16\xee\x13\xd2\xe7\x0f3\xc0\x17\x7ffh2L2\xc0F\xd5]\x04v3#\xc03\x89M\x83\xe1w-\xc0}\x8d\xd0\x81\xb4\x013\xc0\x93\x9a;\xfe\x9a\x87-\xc0;FX\xb2\xa5H2\xc0\xba\xca\x86\xe8\xa7\xf52\xc0>qU\xd5qb2\xc0\xc9\x16)\x13\xe8k2\xc0\x8bI.K\x02\xd03\xc0\xa2Y\xba\xfd\x00\xe62\xc0>\xc95\xb6i\xf32\xc0\xf2\xf1D\xaf\x8az3\xc0\xcb\xab\xc2[]\x0b2\xc0\xc1\x08\x02i5\xd71\xc0gs\x01\xa5\xdb\x103\xc0\xcf\xe8\xd6  \xf91\xc0+\xe2\x9a\x83Mk2\xc07\x8c\x9d\xcb%\xb62\xc0\xe1N}r\x1d,2\xc0\xe5sVWZ$2\xc0\xd6\xc8\xab\n\x95\x1a2\xc0}\x85\xe6Y\x8b\xca1\xc0\xa1\x82\x84\xcc\xd7\xdb3\xc0\x9d\x9d\x19=<&3\xc0,4\x08\xb9\x1e\xbf3\xc0\xb8\xc9\xbe\x0b\xee\x1b4\xc0\xba\x9e\xff\xff\x97\xeb,\xc0\xa4\x8f]{(\xaa2\xc0\xde\xe2\xaf9\x13\xa0/\xc0\xb2?%\xf0\xd8\x8c3\xc0\xefq\xb8!\x16B3\xc0\\\xf1rn\xf9\xc71\xc0\xce\xd2MGj\x86-\xc0_nYb\x19\x06-\xc0\x1b\xbf\x7f.\x05\x1b3\xc0\xd0\xd7)\xf0\x85\xe71\xc0/Edu\xd0\xb12\xc0\xe4Dg\x19>\r2\xc0\xf6k\xc12\xf7\xfa1\xc0~7\xb5\x9eb\n-\xc0\xbfb\xcb\x88\x9e\x9a1\xc0\x82/\xd4\xab*$3\xc0\xe4Dg\x19>\r2\xc0\xed\x14\xd2\x01\x16\xde,\xc0\xdc~\xcd\x178\xeb1\xc0\x1c* \x13?\x992\xc0\xbf\x15T\xbf\xac5/\xc0\xe0zO[\xaf\x163\xc0X\xe5d\xffT\x013\xc0z\xf3\xaf\x9c\x94\x0e-\xc0\xa4\xe3\xe82b\x153\xc0\x1c\x0b\x02\x18*I3\xc07\x1b\x15\x8c4\x135\xc0W\xef\xde#\x03\xea3\xc0\x95\xee\xf7[\x1b\xf24\xc0E\xa7\xf3j7\xb33\xc0\xe1\x98\xfci$\xf12\xc0_\x05\x85\n\xf3\xf51\xc0\x0c\xfe\xfe&\xd0\xfe,\xc0\x90\xec0$!\xda2\xc0\x8c\xe9\x15gA\xe52\xc0}\xe1oxC\xf21\xc05\xdd\xb2\x1d<\x7f0\xc0\xf1\xf2\xadK\xbe\xde3\xc0\'\x03\xac\xafv\xff2\xc0;\xdcl\xd3S\xb30\xc0\xdd<d\x84\t\x113\xc0Yh\x80\xc1\x8d\xf82\xc0\xe5\xd5T\x9dKv2\xc0]\x12\x1a>A\x0c0\xc0\xcf\xdb>\x08\xdf\xf4/\xc0\x8b\x9f\xa3\x15\x02&3\xc0D(\xb4@\xfb\r3\xc0\xa9nL/\xa0\x034\xc0^\xac~\x8d\x9d\xb74\xc0\x88_\xc0Z\xf5%3\xc0\xb9(\xb5T>\xbb4\xc0\'c\x07\xae\xcd?3\xc0\x81\xc5C\xef&\x82.\xc0\x00\x83k)i"3\xc0u\n\x99\xbf\xc9\xb4+\xc03\x95\xda\xb5\x95\xe34\xc0\xeb>\xc7k\x84a0\xc0&\xf2\x15%\xe4\x1a3\xc0\x83\x1c\xb5\x81\xc4Y0\xc0\xb99\xc9\xdc\x8c\xdf3\xc0\x91r\xcfxj-4\xc0A\xa0\xe3\xf4\x9a\xc6+\xc0\xcaI\x9d^\xf6%4\xc0\xc2qa?0a0\xc0\xf9\xeb\xf1o\xb2s.\xc0\x16#\xa7\xfa\x05\xbe4\xc0/U\xd8\xd1i\x0b4\xc0\xc7\x8c\xef\xce\x06\xd50\xc0"6e\xea\xbe\xbd0\xc0\xc7\xd5\x16q\xe4\x033\xc0\x1f\xccT\x7f\xec\n3\xc0\xfe\x99\x08S!\x143\xc0\x9e\xba\x1f\x1d6\xe03\xc0\xc8\x19\n.\xb593\xc0\xb8\xa8\x0c\xaf\t#3\xc0\xaa\xd1\xb6D\xbf\xe23\xc0\x1e\x03\xfd\xce\xc8h1\xc0&\xe1\xd2=d\x003\xc0\xb3\xf8\xe6.\x8ft.\xc0\x92\\d\x19\x8b/3\xc0\x1aM?\xb9\xbc\x0c2\xc0^SL\x1a\xfe\xf91\xc0?\x88\xe3\x00\x80\xe81\xc0B@\x0f\xcd\xa8\xe01\xc0]\xbb=\x98l+3\xc0%\x17\xa3:\xb6\xcb1\xc0\x87\x0b\xe2\xdc\xc3\xf91\xc0/\xf8Sp \xaa+\xc0\x06I\xd2-\xd6\x1c2\xc0G\xb7\xcf\xe8\x18+3\xc0G\x82}{\x14&1\xc0,\xc54XQ\xfc1\xc0\xef\xaa\xff\xa2\x06\xd44\xc0t\xbd\xcc)q\x0f2\xc0\xd2\xdb\xa6\xec\x9f53\xc0f%l\x08\x85=3\xc0\x12\xd6\xbc\xb2\xd4\xc51\xc0\xc1\x828n\x10\xbd4\xc0\xdd\x15\xc7J\x87c2\xc00\x03L\xea\x17*0\xc0\xd8}\xf7\xd4\x9e\xdf2\xc0\t\xd40=\x9d\x854\xc0\xc36\xf2\xcaN*0\xc0\xe5\xf9T\x1d\xf4O2\xc0\x18\xdb\xd2\x04\xf6\x95/\xc0\xc7\xa4|\xcbl31\xc0\xe0\xf3\x0e\x08\xe6s/\xc0\xca\x19\xb5\xa5\x18\xbc/\xc0.\xe3\xf6\x9d\xfb+4\xc0->PI(10\xc0\xf5\xb5w\xf1\xdc\x182\xc0\x9f\x85D\x13\xdca1\xc0t\x7f\x9d\xb9\xef;3\xc0\x0c%\x1fjm .\xc0\x03*\x1a\x99\x85g2\xc0,\xf0\x01.\xf7<1\xc0J\x8f\xe7\xbe(>3\xc0`\xbc;V\x83M2\xc0\xd1\xc7\x12\xd2\x80)2\xc0!\xc9\xf4g\xa0\xdf3\xc0=\x91\xb4[\x17\x7f-\xc0\xb2\\k"\xba\x7f0\xc0e\xd6\xf9@w\xd41\xc0)\xdb\x87\xdf\xa6\x86-\xc0\xe3\xb6c\x0b\xe7\x012\xc0\x90z\xfch\xddq2\xc0\xee\x8fN\xba\x7f7/\xc0?\x08{\x13]\xd1/\xc0\xf4y\xf7\x86\xa0\x0b4\xc0e-sv\x90\x044\xc0\x8d\x0eG$\x9d\xe32\xc0#\x9b\xf9\xce\xd953\xc0\xd6\xf1_\x90I\x820\xc0\'\xfbD\x9c\x92x+\xc0\xf2k\x80\x85\t]2\xc0\xa0\xba\xc0i\x7fV3\xc0t\x92\x9c\xb4cP2\xc0\x95\xca\x1ez&\x1a4\xc0\xf6\x9a\x17\x85?\x1f,\xc0,\xbd\xce\xa9\xbe]2\xc0\xc2\xca\xf09\xa2\x064\xc0\x88\x9b\x85\x03*K2\xc0\x95\xdeO\x05\xaba2\xc0\x1b\x97\x1a\xc6\xb6\x163\xc0\xda;\xdc\xd95\xc72\xc0q\xdb\x07\xe2\x1a\x134\xc0>u\xb1\xe9P\xa22\xc0m\xe7\xa3\xb2o~2\xc0\xa4Y\xe1+p_2\xc0\x80\xb3\xda\x8br\x0c4\xc0\x9cE4\x9b\xa1\x1e2\xc0\xad\x04\xc2ajs2\xc0\x02&\xcb\xd1\xfd02\xc0.\xe3\xf6\x9d\xfb+4\xc0\x05\x9dk\x903)4\xc0\x91\xb4<E\x08`4\xc0\x1a \x07i\x80\xd73\xc0X\xf1(\x17j\x1c4\xc0\x9bAc\r\x81^2\xc0\xea\xd2T\xfc\n\xcf0\xc0\x9eA+\x8e\'\\4\xc0\x17\xcb0\x1em\xf41\xc0\xc5\x19\xea*L\xcf2\xc0\x84\x8b\x12\xad8#-\xc0\xaf\x81\xcdxV9-\xc0\xa1o\xdb\xf7\x16\x961\xc0t\xc6h\xdc\xef\x0f3\xc0m\x11\x9b\x81\xb3k4\xc0Q\x15\x84&\xb0N/\xc0!?U\xa4\xcb\xb93\xc0\xc5;\xd1\x1bOv/\xc0\xf7~\xce\xc0\xdf\xe32\xc0r\xe1\x04\x9c\xcf\x043\xc0\x9d\x80\xa00\x9a14\xc0r\\\xb0^-"2\xc0\x8e\x82&\x1d\xa4\xa1/\xc0M\xb1F\x99\xe7\r4\xc0t-|j.\xd3/\xc0\x81c\x11\x86\xdb\xa2/\xc0\xe0Vo\x044\xc4/\xc0\x13k\x0b\x81\x1c\xd0-\xc0F:Q(\x10D2\xc0@F\xff\xd3ih/\xc0?\x0edp\x13\x1a3\xc0\xe5GN\xb72\xd43\xc0\xcb\x9a\xc9\x9f\xeay2\xc0J60\xf3\xbf\x8f2\xc0(N\x01G\xf0Y1\xc0\xf1\x18\xe9"\xc2h/\xc0=o\xd2\xeer<4\xc09\xe5\xaeA_\x1d2\xc0\xb1A\xac\xd9\xf7\xd8/\xc0\xb0\xe8.\xb8\x1b\x19/\xc0kCl\x0c\x89"2\xc0?\xa1M\x1c\x92]2\xc0;\x93\x8f\xfd\x87!,\xc0Z\xe1@V~\x922\xc0\x1f)p\x91\x97\xcb3\xc0\x8b\xe7\xee\x8b\'\xed1\xc0OW\xd9\x90\xa4\xe82\xc0\xaf\xc4\xf3/.\xc82\xc0>W2\xb6[\x052\xc0D\xfa\x9d\xc5\xe2o2\xc0?P\xe6\xb3<\xe71\xc09\xff\xb7\x1c\x16T2\xc0\x9b\x1b\xe2\xe5\xf5o2\xc0\xf6\xfe\x85\x0cR[2\xc0\r\xbe=\xc6)\x05/\xc0Sd\x0c%V\xe11\xc0\xb5/\xca\x12\x9bb2\xc0C\x8d\xdb~\xb8[2\xc0\xa0\x99\x86\x00\xca\x192\xc0\xbf\xd2\xf7i\x1c\xdb2\xc0\xdd\x15\xa9\x9at\xb42\xc07qv\xc6\xcfs3\xc0\x03u$]}\xf32\xc0\x80\xe0ff\xef 2\xc0+\xaeF:\x19\xee2\xc0\x91\xca\xd1\tu\x7f/\xc0i\x94\x1a\xd5\x97\xd72\xc0R\x17\xf7\xfdv\xf21\xc0\xa8\x99\x03\xfd\xcf"/\xc0DG\x1d\x07\t1/\xc0\x1cN\xb9W\xc3\xcd2\xc0T{#A\xcd\xc71\xc0\x9b\xd3\xe0\xc1\x02\x183\xc0?\x88*\x03\xdd\xf42\xc0\x8c\xc6"U\x90\xea1\xc0\xcc~<\x19\xef94\xc0|N\xce\xc6\x18\xcf2\xc0\xda\x8d\xbd\xbc\xfd\x073\xc0\x90\xcd=\xa3\x0b\xe51\xc0\x8a\x1c=w\xc9D/\xc0\xa8\x9c\x86\xef\xa6x/\xc0\xdar \x96\x7f33\xc0&\xa1\x98\xed.b2\xc0g\x08fF\xc1\xc41\xc0\xf5\xf4!\xab\xa5\xd92\xc0\xedd\xa0\xcf\xc8w1\xc0\xad\x07\xba\x97\xc8\n4\xc0\xfc\xc6\x13\xa4\x04\xc12\xc0\xf7,\x8d\r\xd6-3\xc0DW\x8b|\x05\xcd1\xc0o\x04\x97Rv\xfa2\xc0h>")\x12#2\xc01\x8a\xcd\xf9\xb0,4\xc0\t\xf9\xc7\xcf\xd2\xd11\xc0)]\xb6\xb6r\xcc3\xc0N;\x06#\x02\xba2\xc0\xc9\xc2\x13\x14\x9d|/\xc0$\x8d5m\xa5\xed2\xc0#H\x1d\xbb\x00\xb82\xc0\xa3<\x98Lq+2\xc0\xd9zfK2\x1d3\xc0\t\xdb\xebr\xf7\x013\xc0\xa8\x9b\xff|\xf9\xdf3\xc0\xc1\xcb\x03\xe3U\x163\xc0uN\x04$\x05\xe23\xc0S\xf3\xa4\x04z\xd12\xc0\xfdnx\xb3P\xb72\xc0^\xe0\xbbk`\xd42\xc0\x1d\x06\xefh\x08i3\xc0\xb8j\x06\xef\x90a2\xc0B$\xb2o\x93\xb64\xc0h\x16\x1e\x1bG\xd02\xc0\xd3\xaf\xccyOm.\xc0Z\xda=\x03\xaff2\xc0w\x8c\xbc\x94`\xea.\xc0\xb8qjhX\x8e2\xc0\x1e#f\xc3Z\xd73\xc0\x9c\x0f[\xd6\x17\xd62\xc0\x8cnN^\x86\x134\xc0\xdc\x98\xbf\x19P\xf23\xc0\xa2L\x1d\r8\xe92\xc0\x99\x9c\xec/\xbcY0\xc0\x1a\xa8\x1a\xa2?,3\xc0\xf9\xdcw\x9e\x85Z2\xc0\xe7(f\xda@o3\xc0\x94\x988|\x15f-\xc0L\x06\\\x18\xd5L3\xc0o\x981"\x82\x833\xc0\xa5G\xf1\x02~\x163\xc0\x1b\x9e\x1e\x9d\x99\xc42\xc0i\x137+\xc2+3\xc0}\xc2D\xc4\xd3\t2\xc0\xb2\xafW\t\x02\x8c2\xc0\x01\x0c\t\xd5\x1f&1\xc0\xb1\x926\xbe\xc7~3\xc0p#\xa71\xb8\xa12\xc0c\x19\xce,\x98\xef1\xc0\x1c\x10b\xfa\x92\x8b2\xc0V#\xc6\x842A0\xc0\xb3\x8f\x8f\x0f\x81|0\xc0_\xaaP\xacj}1\xc0\x8b\xef\xcd\xd5\xaf\xf7.\xc0l\x8d\xc0\xba\x9800\xc0\x8f\x86\xbep\x14I0\xc0\xb3}\x8e#7\r+\xc0\x87\xa3\xb9\xeb\x8e43\xc0Y\x1fp:7\xac0\xc0&qc\x92\xb0\xbc0\xc0\x1c\xcaF~0\xd40\xc0X\xbf\x85\x08\x99\x035\xc0\x1c\xcaF~0\xd40\xc0\xc9\xf6\xf3\x93\x16H4\xc0\xc1\xd9\xaa\xe7Xb3\xc0U-\xd9\'5F4\xc0d\xa0\xf5s``3\xc0j\xa4\x1f}eZ4\xc0\xf2\x94\xe2\x8bq\xad/\xc0\x16\xc0(\x18\x1f\xea.\xc0\xee^\xa5l\xbb\x070\xc0\x0c\xb7,L\x14\xba/\xc0\xf0]\\\xb3r\xb2/\xc0\xf4\x17\xdc\xce<\x983\xc0\xdb2E\x8e\x95\xa32\xc0\xbaDD(\r\xe01\xc0d\xe6\xdf,7E3\xc0\x07nP\x84q\xec2\xc0\x1fl\xfeA\xb3m3\xc0zH\'\xc5\x97\xa4.\xc0p\xf7\xc5a7J4\xc0\x8e?\xbfh\x0c,-\xc0A\x8f\x9c\x8d7\xce4\xc0\xc8v\xbb\x85\x17\xe62\xc0\x9c5l.\xa1\xe84\xc0\xff\xef\x9f\x98\x11\x0b3\xc0\xcf\xb1\xd8\xe4\xf2\x103\xc0\xf3\xec\x1be\xc6\x0b-\xc0\x9f\x06\x94<\xdfm4\xc0\xe7\x88Sts%4\xc0\nW8LQ\xa04\xc0^d\x10\x10\x00A-\xc0\xd6a\xa8\x84\xe5w4\xc0DOZ\xb9\xad\xaf.\xc0\xf4_\xe1&\xc4\x194\xc0\x90\xe7c\xb7Q\xd40\xc0\x00\xca\xcc\xee\xd1\xef4\xc0\xe3\x01\x0b\x96\xb0\xec2\xc0\x8c\xfeY\x10Nd4\xc0\xb4(\xa1\x88\xc7\xf72\xc0\x19\x19\xb2\x80D\xc22\xc0I\xd3\xabv\\\xa3/\xc0\\\x88[\x0bv\xd00\xc0\x975\xbb\xe6\xd2s4\xc0\xb4\x88\xed\xb2[\xb0-\xc0:~\x16\x86?}4\xc0m\xcf\x8f\x97\x14\xee2\xc0\x9c\x1d\x83\xc6l\xe22\xc0\xf2n\x06\x04\x87\x992\xc0\xbc\xd6\xcd\x8a2\x015\xc0\xdc\xd2z\x8a\xdc:-\xc0\x99\xe8\xc1\xd9I\xdf2\xc0\x12g\xbc\x0fJ 2\xc0\x97\xf1\x9e7\xdd\x0b3\xc0p\xd1\xbb\x1c\xd1\xd72\xc0\xf3\xa7\xab$8\x84-\xc0\x9a\x85\xf3\xc5\x01\\-\xc0d\x9e\xa4M0a1\xc0\x13\xa4\xbe\x0f\xbb\xf73\xc0\x88\x96!\xc9O/3\xc0<\x07\x81^xS4\xc0\x15\xe8\xa4\x1d]\x044\xc0\x981\x0b\xd67\x043\xc03\xa7-m\xb2^-\xc0J\xf6)\x11\x8f\xf92\xc0\xf3c\x8a\xe9\xe0\xc5-\xc0\x15\x95\x13\n\xcc\xea2\xc0LT\xc9G2(0\xc0\'i\x9d\xb7\xdb\xd72\xc0C\xc3\xa4\x08\xba\xea3\xc0`!\x9eA\xcf\xf91\xc0$\xee\x1c\x86\xb5\x9d/\xc0\xa8\xcaw\x9b\xdcp/\xc0\x93Z\x9e\xae\xfe\xe0/\xc0\xb0\xcb>-6\n3\xc0!\xcbH\x8f\x92\\3\xc0\x9dH\x99eOO.\xc0y|\xf1u\x15\x1c4\xc0r\xc3\x9d\x81\xd4\x193\xc0\x11\xf3[-\xc4\xf42\xc0\xbf\xe1\xcc\xf8\x1b\xee2\xc0Y\xcdh\x9b\xec\x123\xc0z\xc5^\xd4~s2\xc0T\x86d]\xfe\xd4.\xc0-\x90\\\x99\x98\x912\xc0\x18\xee\x1a\xd1\xa5"3\xc0\rU\xc6C\xe5\xf41\xc0\x98w\xb9:j\x9b2\xc0\t\xa9"\xbf\x1b\x9d3\xc0\xb1f3\xc4\xa0\t3\xc0\xe2\xb2f\xfd:\xe22\xc0y\xbc^\xa1V\xd01\xc0\x8a\xfc\xd7\xda\xa0\xca2\xc0\xbe>\x87/\xb4k/\xc00\x89\x05\x00]R4\xc09\xc8.\xf7Cj.\xc0\x94\xc9f\xb0\\,3\xc0y\xf7\\\xf3 \xc53\xc0\xd6W\x1fUJY/\xc0A/\nf\x9f\x9b/\xc0\xf9\xe7\xbe\xcc+\x153\xc0\xad\x17\x92\x04\x1e\xdc4\xc0m\xa3y\x00\xf1\xcd3\xc0\xea\xaf\x06\xb7\xca\xcc1\xc0\xb1X\x95\xe4\x8d33\xc0\xc8H\xca\x82\xa5!3\xc0\x0c\x93;\xe1\xcf(3\xc0\x02\x8d\xff\xbcm\x183\xc0\xe2l\xdcU\xa8\xb74\xc0\xaaL&\xfa\xb2$*\xc0\x07x\xeevK\xfd1\xc0\xc9f*.\x14\xec1\xc0\x1b\x9b7\x89z\x1d-\xc0\xaa\xb5\xe3\x0b\xfc1-\xc0[\x17\xba\xbcXn2\xc0\x02\x062L-\xff2\xc0\x98S\xbc\x19\x9f\xdd2\xc0\x8bI\xeeM[O2\xc0\x8bI\xeeM[O2\xc0\x01\xfd\x9eg{\x112\xc0\xe3\xae\xf1\xe9\r\x0c3\xc0\x80\xc0UU\xf7`2\xc0c\xf1\xaa\xa9$L2\xc0\xde6\xb3\xb3\x08\xb2,\xc0\x00\x1a\xaa)\xc3E2\xc0\x0f\xbb\x95\xd6\xa8\xff2\xc0{\xd5\x03\xbeB\xea4\xc0\x91"\x9d\xf2\x9c\xd32\xc0\x06}\x01\x85g\'3\xc0\x07d(\x84\x92\x933\xc0gL\xc8\xadP\xb52\xc0J\x84W\xbeO\x993\xc0<\xa7\xe3\xa8w43\xc0\x12\xa5\x18\x03\\\xf41\xc0\x0biz{\xec\xc93\xc0\xe1\xe9F\x91\x82 2\xc0\r\x0e3\x9c\x0e\x9b2\xc0\xdfx.\x98\xe9N3\xc0\x99w(*\x04\x7f,\xc0Ai^3yH3\xc0)\xaa\x84\xea\xd2<3\xc0\xf5m\xf5%\x95\t2\xc0\xfe\xbf_\xe0g\xfa2\xc0j\x1eo\x80\xa5\xbd3\xc0\x9f\x0e\x14\x83\xd1\xbd3\xc0\xfeM\x9eN\xb2-2\xc0fn \xc0\x87P3\xc0\x91\xf2\xa7_\x91?3\xc0\x87\x1f\x8e\xc3\xdc\x062\xc0\xab\xe0\x1d\xd9\x9b\r2\xc0\x9cw\xbb;\\\x142\xc0oN\x17\xc6y;3\xc0\xe0\xf0G\xa1\xe5D3\xc0\xc1\xf70\xb3\xf1-3\xc0\x83\xe4A\x94\xeai3\xc0\x13\x94$\xa2l\xea2\xc0\x92\\\x1e\xf0\xbf:2\xc0\xce\xb0\x8f\xdb4\xfa1\xc0|\xc1\xcdT\xa4\xf11\xc0A\x17\x86Y\x03\x973\xc0$d\xd2L\xa0\x89*\xc0G\xc2\xf3\xe4\xa3\x043\xc0\xd1\xcf\xf6\xdf\x04\r3\xc0\xd7e\xb1%\xd9U2\xc0\xaaG\xcb\xb6\\S3\xc0\x97\x86Twe\n3\xc0\x08\x1bj\x1b4w.\xc0\xe0V\xefb\xe313\xc0\x1b\x96\xc7\xe6\xdd\x133\xc0\xfb\xd7\x97\xb3\xdc\x052\xc0\xdbl\x8d\xba\xb3w.\xc0\x04\x80\xdf\x06-\x053\xc0^g\xcd\xd4\xe8\xe73\xc0Q\xf9\xc7Z\xc1%3\xc0\x8c\x9a\xd3v\x8a\x022\xc04\n\xda\xaaf\xe74\xc0\xf5\xb5w\xf1\xdc\x182\xc0\xc7\x90\xf0O\xb0#3\xc0d\xda\x92\xf4T\x142\xc0p\x8e\x0b\xe8\x0e\x002\xc0\x14\x9bY5\xf6\xe71\xc0k\x8c\x8f\x9c\x81\xfa1\xc0\xe6R1\xcdi\x99/\xc0D\xc9#k\xd0\xf91\xc0V=\x89\xf9\xab\xe71\xc0\xfeE\x9e\'J\x8b4\xc0\xae\x03*\xa9\x98\xb63\xc0~L\xc5\xf1\x02\r2\xc0w\xf2@\\\xbaV2\xc0\xfc\x15\xc0\x85u\xbd4\xc0<\xd2;c\xd6\xc03\xc0;\xc2D\x18\xc9\xd24\xc0\x9c\xe6\x10\xfc\xbdI3\xc0RC\xdf\xb2\x9a33\xc0U\x03\xa3\xf1\x08\xa7+\xc0\xe0"\x16-7"3\xc0x\xae\xd3\x0f\x85\xc42\xc0l\xba\x1e\xe1\xb9\xdf1\xc0\xabK\x1bEM\xbf4\xc0\xe8\xbf\xf5\x06e\xe83\xc0p\x99>\xcff.3\xc0\xfd\xc5#7T\xe33\xc0M\xd6\x1dt\xa2"2\xc0\xb4\xd8U5E\xdf3\xc0s\xda\xeal\xf2\xc32\xc0\xf9\xc7\xcdV\xb7G3\xc0\xb7\xb4N\x90\xdf\xde3\xc0\x87\xd5@K\x10\xe34\xc0|\xfa\xe4bo<2\xc0\x1a\x8ab\xe1\x19\xba4\xc0\x19\xe8A9L\x075\xc0w\xf2@\\\xbaV2\xc0\xed\xca\xc6\xa6\xa4\x0f0\xc0uJ\x91\x886\xf52\xc0j\x1e\xc4i\xdb\x9a3\xc0\xf1\xf2\xadK\xbe\xde3\xc0Eo``j\x013\xc0\xee\xbf\xa2A\x8f\x1b0\xc0}\xdb\x1c\xf2\x16"5\xc08]2\xf1l\xe92\xc0\xe3\xf4i\xc1\xcd\x02-\xc0\x07\xcdD\x92}\xed2\xc0\x19N$\xe0\x1fr2\xc0j|\xf4\x98.\xea3\xc0\xabF\xfb\xd6\xf5\x8f1\xc0\x11X\xb5\x98\xf1\xad1\xc0o\x04\x17\\j\xe3,\xc0za\xafO\xa3\x08-\xc0\x91\xb8\xe2U?\xb32\xc0\xad)N:\xbe\xc63\xc08\x19\r\xab\xdf\x82-\xc0u\xf2w\x9d\x1d\x06-\xc0jQw|5\xe71\xc0\x7f\xf9\xe0\x82\x0f\xaa2\xc0\xd6v\x07\xa0H\xee,\xc0\x17\x89\xe5\xb5\xbd%3\xc0\xab\xc5\xd1\xeb4\xc22\xc0k\x16+ma\xc14\xc0\x02C1\x8e\xbfs3\xc0\xd8\x8b\x9f\x0b\xfb -\xc0qM\x85\x84.\xb42\xc0\xcd\x11\x12\x07n\xf22\xc0}\x8d\xcdq\xebc-\xc0\xb4L\x9eNa\xfc2\xc0\xbf\xd3\n6\xe1\x9f0\xc0\xa5\xbep\xf2\x8dX2\xc0\xbabg\x88,\x1b2\xc0\xef\xdd \xac\x04\x91.\xc0\xc2\xc5\x9e\xba\x80\x8f0\xc0\x1bac|\x10),\xc0\x12\x1b\xf9b\xed\x9c.\xc0/Oh+5\xa02\xc0\x9d\xc8>\xb1\x8b,/\xc0\xaeE1\x82T\xbd.\xc0\x9c\xcaj\xa97K3\xc0\xf4\xcc\xf1\xe7\xb5\xa72\xc0\xc5V4\xc7f\xd0.\xc0\xa7\xe3\xdd\xdf\r\xbc3\xc0\xc7\xc9\x19\xcb\x04u/\xc0V\x9d\x9d\xa8\xf4\x002\xc0V\x9d\x9d\xa8\xf4\x002\xc0\xa5\x88M\xa4\xf8\x9e2\xc0\xdd\x15\xc7J\x87c2\xc0\xe8\x8c\xfa\xbdX\x1e,\xc0\x82\xafu0<B(\xc0\xa9\xaa\x81m\x8553\xc0I\xd0\xa7\x7f\x04q3\xc0\x9bZ\xa0\xb9%m2\xc0\x84\xfa\xb7\xf5\x8b\x1a4\xc0\xc0\x1bncp(3\xc0\x063q\t\x8aN4\xc0ac\xe6^\tg/\xc0v\x1d^\xbeo\x02/\xc01\xac\x81\x00\xa1?/\xc0\x82\t\xed.\x8cO/\xc0\xb9 \xd0\x18\x97$)\xc0\x07(\xf2s\x18v3\xc0\xb3\x99V\x1dNG3\xc0\xac\r~\xbd>\xbe1\xc0\xc2\xda\x7f\x87\x89\x84/\xc0\xd2\xf4\xe6P\x01\xae1\xc0\xa5\xe8\xbb\x1f\x84\xe10\xc0WHA\x9f\x8b\xb11\xc0B\xf4\xf2!\x94\xcf2\xc0\x89\xf4\xf3\xc1\xbew/\xc0+\x0b\xaa\x1f\xc8b3\xc0\xbe\r+Z\xc3q2\xc0s\xda\xeal\xf2\xc32\xc0\x90:w4yJ3\xc03Bkt\xdcU3\xc0t\x15\x01\xc9_H2\xc0^\xe0Z\xccI21\xc0\xc7S\x05|`)/\xc0\xce:\xb2Z\xfe\xbe/\xc0o\x1aZ\xce\x83\xf51\xc0W\xbaB\xb6|\xf92\xc0\xd2\x9c\x8a:\x19\xd12\xc0\x89f\xcb\x13\n\xee2\xc0\xa7\x95\xc4\x14\xda\x053\xc0\x82\x08\xdaR\x8bU2\xc0\xc1\x0e\xaa\xd0\xb0\x052\xc0\xc1\xd3+\xac\xa0\x912\xc0\xd6\x87\xca\xcd\xbd$3\xc0\x17G\xc6f\xaf\r2\xc0\xae;\xb6\xc3\xa3\xc82\xc0r\xd6\x9e<9\x013\xc0\x83\x8c\x0f\x9b^\xec.\xc0\xf6\x87\xec\x8e\xafK2\xc0\xc1_\x8a8\xc2%0\xc0\xab\x1d\xe6|\xb1\x9f.\xc0\x1e\x01\x17!\xaa\x06-\xc0T\xa9g,\n\x172\xc0_\x0c\x06\xeb\xd9\x8a1\xc0\xc1\x99/*\xa2\x801\xc0\\\xc1\x13\xee\x88l1\xc0\xcb&$P\x8c[1\xc0\xaa\xa8\xb7#\xf7\x15-\xc0\x96b\x1en\x11\x004\xc0>\x10\xb2\nC\x1a4\xc0\xb8sj2j\x18-\xc0\x87\xce\xa8\'\xb8\xde2\xc0\xa4e\x88\xf7\xb503\xc0\xad\xf0\xbb\xf4A,3\xc0\xec\xaf%fDs3\xc0\xb0\xfa\x14\xbb\x0660\xc0\x11\xcfN\x88h\xb9-\xc0\xe3\xed4\x18\x94\xe03\xc0m\x9flg\xa0\x0b3\xc0\xdfj\xa8\x91ie1\xc0\xade:\x97,\r3\xc0\x14\xdf\xb7H$A1\xc0\x9bs\xa3V!A2\xc0\xae\xf3\xf5\xae\xc2o,\xc0@\x83\x8d%\xe0\xca3\xc0j\xf7Lf\xbe\xee2\xc0\x8dz$\xd8\xef\xec2\xc0\xdb_G\x191>3\xc0\xd1?\xe6\xe2\xa5\t3\xc0\x8c\x03\x84\x8c\xa3m2\xc0\x16\xd4\xb8\xdeO\xfb2\xc0\x87<Ve\xa0\xf22\xc0\x8f\xf4\x14EH+0\xc0m<\x9a\xeb\xf01/\xc0\x0f\xe7\xe6\xaa\xdb\xa2/\xc02\x90,\x16\xacr/\xc0\x0b\x8a!>\xebE3\xc0H~\xe6DuR3\xc0\xffi\xad,\xed92\xc0\x11\x85J\xe2P\x8f2\xc0\xe8)\xa6\x03!\xa30\xc0m\xaf\xa0u\x87(/\xc0\x08/\xf7\x1eB\xba2\xc0\x81\xd9\x0e\xe4\xab\xc1.\xc0\x93\xb9\xd5^g<1\xc0\x01g\xd8\xd0!\xd52\xc0\xd7\xc5\xb9\x86\xd8\xb53\xc0\xeb[V\xdf\xa6\xe33\xc09\x0c\xf8\xb3}[4\xc0\x1bR\xe5\x1a\x86\x9a2\xc0\xdd\x15\xc7J\x87c2\xc0w\xb4"B*w.\xc0y\x06\xdc\x18\x93\x91.\xc0\\1\t*\x1e\x1e2\xc0\x05\xb9%[\xddS-\xc0\x10l\xc5\x1a\xafn.\xc0t\xb6\xa9\xf3\x18\x134\xc0\xf5\xf3\x05\xdaQJ2\xc0~l\x10|\x16\xea1\xc0BY\x1a\xa9\x8e\xf92\xc0\xaf\xbe\x8e\xfc\xab\xa4-\xc02T\x99\x9fD\x930\xc0B\xf9\xce\xf9\xc5)2\xc0&;\xce\xc5c#0\xc041\x1c:7v1\xc0\x12;j\xb3\xd6<0\xc09\xabG\x9d\xda\x072\xc04y\xf0\xe5I\x054\xc0`\xcb\xdbG\xeb\xff2\xc0\xc4\xe3q\xd0c\xe42\xc0\x07\xf4\xf2>u\x832\xc0\x92\xed{)\x07\xda2\xc0\x12,\xa0\xe7\xed\xff1\xc0\xaa\x99\xc4\x84\xddt3\xc0\xbc.)\xd9Co2\xc0\xa0\xee4\xf46\xbd1\xc0\xf3\xe48B*l4\xc0w1\x102.\xa73\xc0\x19\x18xos\x113\xc0\x07\x94\x07\x88\xc1\xfe2\xc03\x9f\x81\x06\xeaX-\xc0\xdae\x7f\xed\'\x0c4\xc0\xd6\xe2\xf0\xf2\xaeJ2\xc0?\xf5zX\x13\x89.\xc0c\x8fA\xb7\xeef/\xc0\xb5D\x88#\x94y2\xc0\xf7%F4\x8b\x1b3\xc0\x08\xda\xc6{m\xcf0\xc0F20\xf5\xdfj-\xc0\xed\xc1;\xef\xfex/\xc0\xdf\x8d\xf7\xf2\x8e\xa33\xc07\x9a\xd8\x19\xdb\x143\xc0f\xcekQ\xa2J2\xc0\xac\xcf\xd3h\xab/2\xc0\xe7\xdb\x9c\xe2d\xd2/\xc0w\x07\xceZ\x9c\x983\xc0\x95\x90\xf1\x0b\x03|/\xc0z\xa9\xf3\x87\x05n0\xc0\x9e#\x98\x86\x95M2\xc0\xc6:\xec"\xfa\xf53\xc0'
p29
tp30
bg3
(g4
(I0
tp31
g6
tp32
Rp33
(I1
(I4106
tp34
g13
I00
S'\xc1`\xa3lP\xc7S@\xf7\t \x93\x03\x84S@9v\xa0\x7f\x87\xa8S@\xc2\xad\xa5C\xfe\x9eS@OR\xcbc\xfd\xbaS@\xae \x85\xe1\xd5zS@J\xf0\x82U\xa7zS@\xa5O\x0f\xbb\xa7\x86S@\xb4Gk\xe2D\xabS@Z\x93\x82\xf5\xf6\xa8S@\xb5j6\xe9\xc2\xe8S@#9\xca\xeb\x18\xa8S@\x99h^\xdb\x94\xbdS@\x10\x99\xd6{\xc3{S@\xbd\xeb\xeei\xc4\x9fS@\xed\xac\xf2\xb6\x83\xceS@1\xff\x1b\xddJ\xa2S@\x9b\x90\xfe\nH\xc4S@\xf5\xd6\xa2\xf5\x08\xa9S@ ;\x90$\xd0\xa8S@\x15\xe4\x0b\xeaj\xa0S@Jh\x9a\x15\x8b\xaeS@\x81`\x98\xfe\xae\x9bS@\x19E\xf0u\x96\xa8S@`X!E\x01\xd7S@\xef\xb6\x06Tl\xbaS@B\xfe\x0cD^\xa7S@\xcbN\x1b\xabB\xa6S@`\xc3\xb7\x02\xc7\xaaS@O\xdd\x0e\x8ci\xa8S@\xa2O\xdaq)|S@f\x9a\xce|N\xd0S@M\xb5O\xe8\xf6\xb5S@\x03h\xe6\xa4%\xb9S@\x18[\x1a\xce\xea\xa6S@z\xd8/\xda\x90\xceS@\x03\xbf\xb7kd\xa9S@\xfb;)+?\xb2S@^\xe8\x9a\xc1\xdb\xf4S@t\ne\xf0\xaa\xbeS@~\xb2t\xce\x80\xaeS@g\xf6\xeaR\xae\xa4S@\xf4d\x1b\xa3U\xa5S@z)\x9d\xe4E\xb6S@\x9b,\xf2\xb3\xc9\xafS@\x12V\xf92;\xa7S@\x7f\xfc\x17\xddg\x87S@\xee\xf5\x14\xed\xe8\xa6S@c6`!\x9c\xaaS@\xdeS`\xdd\xc8\xb6S@\xc1\xe0\xfe\xd0\x04\xdfS@\xf74\x18 \x86\xa5S@\t\xff\xb4\x8d]\xd7S@\x05\x1bM\x98\xe5\x81S@\xe1\xbc\xb3\\\xfc\xbbS@,(\xfb\x9b\x9e\x81S@\xbb\xf1<\x06j\xb7S@\x9d\xed@,\xa7\xa7S@Q\xef4\x93\x0e\xdaS@\xb1\xed\x80\xaeJ\xbdS@?>\x9d\xc9.\xa7S@}\x85\x84u\x13\xbdS@\xe2\t\xde\xe0\xa6\x8fS@\xb9Z\xb5\xa6\x81\xe1S@b\xc8\x97`Q\xc6S@\x10\xe4L\xbaB\xb8S@\xe89;\x017\xeaS@\x80\xf2\x0f]\xb7\xdbS@ +\xba"\xc7\xb0S@T\xb8\x9a\x12\x95\xbdS@\xd4\xac\xcbW\xba\xe1S@N\x13\x89R\xbe\xb1S@\xf8\xae\x04\x99\x17\x84S@\t\xbd\x93\t\xbc\x9fS@\xa0GG\xd2l\xa5S@\x7f\x18\x80\x91r\xa5S@\xf0\xae\xe0\xda\xa7\xb7S@Mf\xffu\xcb\x89S@g\x89\xab\xbf\x00\xbeS@\x9d]r\xfd\xc3YS@\xf78\x8a\xb4r\xdbS@K\xb1q\xf9\x01\xb5S@\x07>\x8c\x00\xdd|S@\xfb\xf5\x1a.\xe5\x95S@\xd9\n\xcd[\xa1\xb0S@-\xc4\x87\xcd\x15\xa4S@\xd9q\xf0D\x92\xb7S@\xc4Da\xb0\x94\xbeS@m\x1a\xbc`\xc5\xb4S@O)\xe6\x0c\xc5\xa9S@\xa8\x8d)\xf3\xe0\xa9S@\x1eB\x92A\x97\xbfS@\xd2\xed\xe8Pd\xd9S@K\xa4rP\xc4\xc7S@1\x9es\x0b\x1c\xbcS@s\x9b\xb3\x15\xd4\xd5S@\xfb\xb8\xf5\x7f\xfb\xa9S@\x17\xc9\x9c\x94\xa4\x99S@\xd2\xed\xe8Pd\xd9S@/7WTX\xc0S@\xcb\x07\x01\x92\\\x8bS@v\x10\xcdf\xcf\xd5S@s\x122D\xf2\xa7S@\x15g>\xc3l\xdbS@~`\xe4\xd9\xfa\x80S@V\xa2\xf4\xce\x1d\x81S@\x14\x15l$\x90\xafS@\'\x80\x1e\x8f\x93\xb3S@\x81\x03\xd9\x8f\x0e\xadS@\xea4)\x91\xcaXS@\xedW\x8f\r\xd2XS@3T\xa9G;YS@\xdb\xad0\xe5>\xbcS@\xe7ZbBH\xd8S@\xa68\x88\x8eg\xd2S@\xfa%\x9b\xda\x81\x83S@\x8a\xb2u\xab9\xcbS@q|`\xd2\x13\xb9S@5\xa2)\xeb\xd6\x90S@o\xae7\x95\xda\xb5S@\xba\xe2\xad\x82\xc2\xb3S@\x9d >f\x8e\xb4S@\xd8\nc;=\xc8S@0A\x9cX\n\x91S@.\x99\xab^\x8f\xafS@Y\x17\x8c$\x81\x83S@V\xc69\xf9\xb3\xafS@!r\xf7\x0e\xf1\x92S@j/\xb2\x00\x00eS@\x91\x10\xae/\xc6\xfdS@\xe2\xd7\x11\x86\x9e\xc6S@h@V\xf5e\xb2S@+d3\xec\xd4\x81S@\xe5`CG/\xd6S@\x15\xae[#8\xbbS@\x7f\x90\x19{\xa4\xb3S@\x95\x9b\xa3\xf8\x12\xb0S@\xb4\x9f)gw\xb5S@\xea\x84\xe3\xa7\x02\x88S@\x96\xb6\xdb9X\xdaS@\'\x12B\xb5\x93\xb0S@\xa4\xc5`\xe4\x9b\x98S@=P\xe1\xf7X\x85S@\xbb\x92T\xb9\xf0\xbaS@\xbeO\x857\x84\xbdS@/\x10\xd0t\x1e\xa5S@\x05\xbe-\x10)\x85S@"\xe56\xa6\x05\xb5S@\x97\xdf\xb1\xdf\x06\x80S@\xef\xb9\x8e\xc2E\x84S@\xc6L\xc7\xab\xc1\x80S@\xa3\xab\x14\x98\xc9\x7fS@\xc2"\x1e\xef\xe2\xbdS@\xa0\xc2\x17\r1bS@\t \xbeL\xcb\xabS@\xd2p&o\x98\xabS@\xfch?\xe2,\xb6S@F\x1b%q\xc2\x9cS@h\x80\xef\xa3\xba\x82S@\x93\x0c\xb6\xaao\x80S@|\xfe\xd3\x97\xec\xabS@]k\xc3\xb1\xb0\xb6S@\xaf\na\xda\x14\xb4S@s\x81\x9f\xbb\x9d\xe6S@\x1d\xca\xe9\x84\xed\x7fS@\x02W.\x17_\xa5S@\xd8\xd1\x96\xeb\xab\xc5S@D5\xe7\xd8=\xa5S@\x1b\x8e>9\x00\xfaS@`\xdbu\x92\xbf\x81S@\x98\xfb\xb5\xa0B\x82S@\xed\xbc\xc0\xd2J\x7fS@\xfa\x175r\x89\xb5S@\xa6\x10MiK\x7fS@\x7f\xb2\x11\xce\xd9\xf6S@\x17.\x93r\xec\x82S@\xcc\xf2A\xac\xcb\x81S@[\xfb\r31\xbeS@WvM\\\xb5\xa8S@\x04\xf3\xf1\xe5\x8c\xa4S@\xc7\xeczF\xc0yS@\xba\xde\t\x93*\x80S@>\x9bE\xcf\xc5yS@\xc0P\xab\xccX\x81S@\x1d+\x10<\xef\xaaS@\n\x15o\xe6\xd8\x80S@z\x88P\xce\xac\x80S@\x84\xe6\xa9\xb3\x95~S@3\xfe\xc4n\x15\xa5S@a\xfa\xa5\xd7\xd9}S@<\xc2\xf8\xb9\xb5\x9eS@\x1b7\x13\x87A~S@c\xcaq?z\x80S@\xbe5iP\xb8\x80S@\x01\xe8%8\x0c\xd9S@\x12\xc9\xa3"r\xd8S@\xbdH&vH\xd8S@\x8e\x1d\xc5\xf1N\x7fS@\x8d\x13\xce7\xe4~S@\xcb\x87\x08\xba\xeb\xb5S@V\xfeT%`\xa9S@\r\x17t\x11f~S@\xba.\x03$\xea\xaaS@\x92\xab\xe8\xa6\xe4\x7fS@\x90\xa7\x83ll}S@\xbd\x8d\x1b\\Z\xa9S@\x9a\x9d\x9cLm\x7fS@\xa4\'7/\xc2~S@\xcf\xe99\x9a\x01XS@1\xc0w\x9c\xb5\xd8S@\x8f\xd0\xab\xb0\xbe\xbdS@\x19=\x01\xc8\xd8\xa8S@2=>\x06W\xabS@\xbf\xd4\x03P\xd2|S@)\xd9\xa0\xe6A\xaeS@\xd7\xb0\x02t\x83~S@\xad\xc8\x84Xm}S@\xf42-0\xc3\xa9S@\xed*\x9aDJ}S@-\x85s\xb0\xfe\xa2S@qG,\xf3\xf0xS@\xfbnt\xe4\x94|S@\xfb\x83\x9e0w\xd2S@HbxY\xda\x9fS@\x7f 6\xebl\xaaS@M\x95\x8e\xfd^\xfdS@m\xe58bMXS@\x00\x1a\xad\xcb]XS@b\x1d\xec\xc9\xbe{S@$=\xebH_\xbeS@5#8<-\x9dS@l\x18\x86t\xee|S@9\xe0\xcf\x8c\x08\xc6S@#\xfa\x01\xce\xc4{S@\xb2\xdf!\x9b\xf7|S@\xbej=\xe0S\xb3S@\xb4\x8f\x7f\xda\xc4|S@ 9\xc0<\x16\xa4S@C\x94Y\xeck\xc6S@\xc6\x7f\x8eiR\xf4S@UT!\x14\xcd\xb5S@\xd9\x86\xa1\x05\xc1zS@s\x88\xd0\xdd\xebzS@\x8dPP.\xe1\x00T@\x98.\xdb\x80\xaa}S@\x1f:\x1dOf{S@\x17\x03\x008\x9d}S@u\xcbE&\xdb\xbeS@km&\xd6\r{S@\xfe\xee~}\xad\xc0S@\x85\x07\xd31\xee\xbeS@\xc2!\x98v\xae\xc6S@\xcciV\xaa\xd6\xaaS@\xe5$\x8d\xe9\xce{S@T\xb8\xc7}=\xb7S@\x0f\xa2\xa8\x8d\xb3zS@\xcfN\x93\xda\xa1zS@"\xff\xb5-\xe5{S@\x9a\xfa\xb8\xba\xc0vS@\nk\x82\xf52zS@\x95\xe0b}\x12\x9dS@It\xd1Z\xb5\xaaS@o\x98\x9c\xae\x10zS@dFQ\xa8~}S@\x9a\x05\x96\x9b\x12xS@\x8c+\xc5\xd4\xbe\xc8S@M\x10\xf4q\x17xS@\x88\x16XN\x13\xd8S@\xf6\xa6@\x8b\xf4\xd7S@\xcb\x03K\xae\xb4\xe1S@\xd8\xf0\x13\xf1\xe0\x9dS@k\xa0\x8e\x0c$\xceS@6\x8f\xe3\x95\xfe\xabS@\x9f\x8e\xad\xb0\x97\x9dS@\x17\x04\x8b:XwS@n\x93}\x10\x12\xb9S@\xa6Q\x93\xb6\xa8\xbfS@\xab\xbd\xf4\xcb\xb8\xddS@\xd8\x81\xb3\xa7syS@S3\xfa=\xc4jS@\xce\x86\x1b\x7f4\x9fS@\xa9\x9e\x87\x92\x07\x9fS@I0+\xdc\xbb\x9fS@\xac\xafEO\xd3\x9bS@95\x99k|\x9eS@\x8dw\xd1\xa6t\xd7S@\x9a:\x801\xb7\x9fS@\x86\x97\xfe\xf4\x88\xd2S@p\xa6\x88\xa3\xe0\x9dS@\x9f]a\x1dN\xcfS@\xc7\xcc\xb2\xcf\x8ayS@uT\xdb\xd5"\x9dS@\x1e\x00=\x03\x9e\xacS@\xb7\xaa\xc4\xaad\xa1S@\x81o\xbek\x14\x9dS@\xfc\xf5E\x92\xbd\x9cS@\x93\xbf\xc4?\x85\xadS@\x971\xe6\x8e\xbb|S@\x8f\xa0zP\xc2\xb5S@\xad\x8b\xac\xd2\xa7\xf5S@-\xe7;\xea\x9e\x9eS@+\x8f\xc8@.\xb2S@\xab\xd7\xba\xa3IsS@zau\xe2\x92\x96S@\x8f\x8fT\xca\x04\xd8S@\x18`\x9e\x9c\xc9\x9dS@$\x05\xf1\xbe\x06\x9eS@g\xc3?5\xa9\x92S@\xbc\xeec]\xe0\xb6S@\x95A-{9\xd7S@\xd7\x19\x9d\x9a\xec\xadS@_Hv\xf3\xcc\xd7S@\xfe\xa2%3\xa4\x9dS@\xed\x9d\x8c \xd9\x9eS@a\xc6zpG\xe6S@{0\x84\xefn\x9fS@3RhZ\x9c\xa0S@\xc1\x87F\x02\xa3\xd7S@Dy\x8b\xd1=\xafS@\xb5;\xd3?\x90\x86S@306id\x9eS@dU^\xaf(\xd8S@R\xba\x06\x16\xec\xa6S@/b\xf0\xb8\x83\xd7S@>/O\x9f\x10\xa6S@\xda\xcb\xba\xf0\x05\xd9S@\xc6\xf4T\x95\'\x9fS@\xe7{\xf6f\xd4\xd6S@/\xec&\xe8\x19yS@\x00G+M\xeb\xbaS@\xc3\xa8\xe6\x9f\x9b\xc4S@0\xff\xf6\x94m\x9cS@\x16\xa2\xd3\xc4U\xcdS@\x99_x\xf4i\xc8S@\xc2\xfb?C\xb9\x85S@K\x80\xfe\xd3\xfa\x9fS@\x1b\x04"\xfb1\xc5S@d\x02\xb1\x08j\xc8S@|\xda\xb0\x83\xd8oS@R\xbd;g\xd8\xf8S@\x13T[\xf4.\xa5S@\xea\x9c\xae\x14o\xa0S@\xeaV\xf2=\xaa\x9fS@\xcc\xd9\x9c\xc2\x00vS@\xf8\xabyh\xd6\xa6S@v\x0e\x13\xc7\xd2\xa8S@J\xf7=lq\x9cS@\xe4\x06\xbb\xf4\x81\xdcS@A\xf5N\xa6]\xa0S@\xcc/\xad\x03\x80\xb8S@\x1f\nR\xc3\xde\xa0S@\xe7\x9cO\x982\xf9S@rr\xf6\xb4\x8d\xb4S@\xc1s\x8e\xad\xae\xc2S@W<\xccy\xc9\xa1S@|>\xad\x80;\xb9S@+bBA\x9f\xc5S@\xaa\xbcm\':\xb1S@C2 Z\x96\xd1S@\x18\xc8\xe6\xef\xf8\xccS@\xef\x87-\xfb2\x9fS@\xad\xee\xfeJ\xde\xbbS@\xf4`\x1c\xa0\xff\xbbS@,\xaaky\xf0\xa2S@\xf1r\x8f0\xaf\xbdS@\x91\x8e\x837sxS@\x9a\xd4\x87iw\xccS@O\xcd\x08;\xde\xa1S@\x041\x19\xfa/xS@\x99\x12e\x91\x0b\xd7S@7\x13\xa1\xf4\xda\xaaS@\xb3h\xa7\x11b\xa3S@e\x15~U\xb2\xa3S@jwx\xe6\xf1\xa1S@\xaf\xc1pj\xe5\xa2S@\xf2\x04\x80?E\xccS@\x93\xdd@\x17\xe0\xb4S@t\xb0\xd9(\xe3\xc7S@0\x1f<sUpS@\xe5[\x92\xc9v\xb6S@K\xc4a\xa2\xd5\xa0S@L\xc2\x1a\xd4\x12pS@g\xfb\xd1\xb6\xe1\xfcS@\x80+uB\xa6pS@\x92\x08\n\xe8\xca\xa5S@d\x03{i\x16\xa6S@{D\xd7\xdfCbS@[\xadm`\x9a\xcbS@\xf4\xb1\xdd\x92\xa2vS@\xf6\x15\n\xbdg\xa6S@\x10\xf7s\xbaO\xc7S@\xf4\xc5\x94\xd4\xbc\xaaS@Z\x9a\x8cci\xa8S@t\x13\xf3\xb0\xfc\xa6S@}\xd4\xe9\x8ec\xdbS@\xe0\x7f\n\xacK\xafS@O)\x9fo\x85\xa6S@\xdd\xe9R\xd8q\xbcS@\xda\xefXm\xcb\xa5S@\xbbm\xf5\xde\r\xa2S@\xfd\xec\xca\xa3\xde\xa4S@\x1ce\x06/\xc6\xd7S@ss<\x11_\x8eS@\xb6\xdd`z\x18\xc4S@9>s\x010\xb4S@\x1e\xa7|]\xed\x9fS@\xe7\xdc\xf1\xdcM\xa4S@\xa6u\xd6\xb61YS@%\x17\xb37\x02\xafS@\xca\xeeD14\x86S@\xe0\x01\xf844\xdaS@\xe1j\xf8\xf25\xc1S@E\xe1@\xbf\xa8\x88S@\x1d\xfb\x8e\xac\xd9\xc6S@gH}\x1e\xcb\xfcS@\x82W\x90$\xfb\x87S@44\xa4\xc6\x85\x81S@X\xc3\xdb\x8f\xf9~S@\rT0\xb2%\xf7S@I\x97\xca\x01z\xa2S@\xdb\xb1\xe3I{\xccS@\x0f\xea\x99\x07!\xacS@(\xb3\xaax\xf1\x9fS@>\xf2\xff\x0e\xef|S@K\xb4B\x80\x8f\xb1S@\xdcG4\xf7\x8e~S@"\xba\xf3\xd3[~S@t\xa5\xe6\xab8\x82S@\xfa|\x0b\xda\xc8\xacS@\xa3\xfa\x9e\x8d\x93\xbdS@\x89\x12\x85\xd6\xc3wS@Agp\xcd\x05\xc9S@[[\xd6\x14\x10\xbfS@9\x19\x96\n\x81\xb5S@ur\x86\xae\xe0\x8aS@i\x9ck\x11\xd3\x9eS@S^\x8da\x93\xd4S@\x7f\xd6\xe5\xab\xa0\xd4S@~\xf8\xb7\xcf\xebsS@\xcf]\r$X\x9fS@\xa8\xec;(?\x96S@\x14\xaf\xba\x11\xa3\xb2S@3\xa5t\xa0<\xefS@\x82\x88\xbf\xd9\xc3\xb7S@qM\x8en2\xbdS@\x87\xb0eq\xbbqS@}\xfdgm\x8f\xc8S@\x15yf\xad\xc1\x9eS@]i2\x11\x94\xb6S@q\xa4<\xec@\xcdS@\xf1u\xda\n\x07\x84S@\xfa(#\xb5;\xa1S@\xfb\xd2\xac\xc2\x14\xa3S@>\x1f\xd9\xa4jgS@\xb5\x02\x12\x882\xb9S@)\xc5P[\xd6\xb6S@\x82\x08^Qj\xacS@\x93\x91\x99H\xda\xfeS@"\xd6\xe9\x99r\xebS@q\xb9\xa2cy\xb4S@\xa7\xcb\x91\xc2!|S@N5\x1a\xdf\xb7\xd2S@\x8c\xc5\x0c\x0b\xa1\xc8S@P\xc2*69\xbeS@\xbd\x01\xdc\x92R\xbbS@\xff\xb6\xf7p\xf2\xdbS@2%1\x1e\x14{S@n\x11\xf04\xe9\xabS@dF\xdfl\xe8\xdbS@\xedU \x01\x88\xa8S@F\xf0\x81\x95\xe5\x8bS@p\x90\xfa\xf3n\xa2S@\'Z\xbb\xfeP\xeaS@\xda\x1c\xd2y?\xb5S@SHs\x97"~S@\xe8;\xc4U\xba\xdbS@\xa0P\xaei$\xb8S@\xc1\xe9\xb1\xbd\xc6\xd6S@\xde\xcf\x02e\x14\xdcS@\x05\xf5\x0b\x1eP\xf0S@D\xcb\x7f?\xf2xS@\xaf\x1b\xbeDH\x9dS@N\xaeA\x1b\xb8\xa6S@\xa5M\t.\xe7yS@\xb3\xd1\xadX\xf9\xc1S@\xeb\'\x1b,y\x7fS@:k\xec-\x87\x9bS@\xc67\x8c\xac\xc9\xc7S@{\xe6\xce\xd7z\xe8S@\xcf1\xd7\x9fi\xaeS@\xbb\xac\x84\xf2\xf8\x97S@\xd4V\xdaV8\xb8S@Or\x9a\x9e6\xd0S@\xea\xf4\xd1\x7fk\xefS@\xef\xe7\xee,s\xa6S@`X!E\x01\xd7S@\xc9\xb2\xfbr\x1d\xc6S@\x98\xa0\n\x0f\x92\xabS@\xe8@\x06\xdc\xd2\xa2S@\xc8\x92\xb5\xc7n\xe3S@\xdeL\x02k\xbf\xa0S@%\x08\xe0\xfb\xb0\xfcS@\x98\x9e\x99\x91@\xb1S@\x96-\x18\xe6\x14\xd9S@\x04\xa6_\xbeB\xaaS@\x148\x1bM6\xa1S@^\x02\xadH*xS@Bl\x90\x1e\xd2\xc5S@\xb6\xd6\xdaJ\xb0\xafS@\xf0c\xd8\xda0\x88S@\xa6\xb2\xb0\x80\x18\xaaS@\x1f\xbd/\xdd\xdc\xbfS@\x80\x011\x04#\xd9S@T<I6OsS@iw\xc4\xed\xb0|S@\xf6\xa8\x89\x1eFmS@\x8b\xa4\xa4\xda\xbd\xafS@\xb6\xed1\x1f\xdf}S@f\t\x0eRz\xddS@\xb0\xca\xbf\x86M\xd6S@\x9a*\r\xb5f\xfdS@"p\x9diixS@$\x91\x10\xfa\x0e|S@U\xcd\xf9\xc4\xeenS@1)\x1e!h\x7fS@\xcc\xa7q\xc0\xfc\xb3S@N9\x90\xe9O\x9fS@\xcc\x8cEP\x9b\x9bS@\xeej\xbf\x9e&\xa1S@\xb5\x99F\x04\xa5\xa0S@\x98\xa6\xac"\x95\xaaS@]=\xf0\xb8\xe2\xd8S@e\xad\xd8\x19\xf2\xc0S@\xf8\xe0`?\xa4}S@\x9f\x86t\x0f\xbc\xdbS@\xda\x01t\xe9\x8b\xc6S@ ^\xe5\t\xf2\x9bS@\xfd\x10\xc1yZpS@\xcc\xc3\xaa\xc7\xddxS@\x93\x15X\xe5MzS@\x02M\x91N\x1c\xd8S@\x0c\x05y\xfd=\x7fS@\xc2\xc5\xc8N\xfd\xa8S@\x04\xc7M\xab\xb2\xeaS@m\xe9\x05\'\x0b\xb1S@.\xf9\xaaZ}rS@!`\'\xa6\x89zS@x\xff\xf3\xb5\x99\xa8S@d\xfb\x91\x03`\xd9S@H_\xb5\x83\x9f\x96S@\x1eQY\xa1\x02}S@\x9e\xb8a\xb2Q|S@W\x11i)\xc8\x9eS@\x04e\'\xae\x98pS@/\x9a-\x83\xce|S@\x87\x0b\xf1\x1ds|S@\xf9\xa3G?\xc8\xfbS@7QW\x8a\xbf}S@\xbeVT\x0bq\xa6S@\x08N\xd5\x9d\x98\xafS@\xdbPl"\x0b\xc9S@=DW\x149\xb5S@Z~\xc3\xdfI\x7fS@\x8a\xd5\xd5!\x07\xd7S@t#\xcbO\x9c\xadS@\xec\x88D\x1e\x7f\xbeS@a\xe0\xf4\t\xfb}S@+y\\.\x82\x9eS@x\xe0m\xa0u\xd7S@\xe0k\xff\xb8\x9d\x9fS@\xd1\xbclS\xef\x82S@\xc3N&\xcb\x88yS@^K`\x96u\x8fS@\xb0*\xed*\\wS@\xd6\xd0lH\xe9\xc7S@_\xd99-)\x8fS@\x87\x82+8\r\xd9S@\x0f\x04\xc6\x81\x17xS@\xb0C\x19\x14\x14|S@\xda/`\xf1/\x7fS@\xef5z\xc8\x04\x7fS@+YF~\x89\x9dS@\x8d\x8d\x98\xc3I\x7fS@!\x8ei\xc2\xa7zS@\xad\xf5R\xea\xfa\xa1S@\xe9c\x81\x11\xc9vS@O3\xf3\x14\xa9{S@@O\x84.\x9fzS@\xdc\xa3m\xa8\xc1zS@\xf4\xea\xf8\x1d\xd6{S@\x8f\xe6\x04\x0e\xf8vS@\x11\xabW\x10\t{S@o\xbc\xdc@\x00|S@GR\x93\xfa}zS@[cG\x1e\xa6zS@\xc8\xae+O\xa4\xbeS@\x08#h\rE|S@\x94\r\xe1\xfe\x89}S@@\xa9#Mr}S@\x08\x87\xd2\x1e\xb8{S@`\x01R\x11bzS@\x0b\xc1\x88f\xf0\xa9S@\xaf\x0b\x86\xff&\xd7S@\x980f\x7f\x07|S@\xb4y\x81\x08\xea{S@!\x12\xb9{\xba\xa5S@\x87m\x078\x02\xf1S@\x9eY\xad\xb5\xcd|S@\x19\xe2/rEzS@\xc5O`r\x97{S@\x83\xc3\x1b\x8e\xca{S@\x1cd\n\xf1\xd7|S@\x90\xa5\x01\xebK\x81S@\xa9\xad\x82\xd3\x9c|S@\xd1\xf0\xaa\x91\x81|S@B\xacXA\\}S@\xce\xce\x85\xf2#\xa4S@\xfb\x01\x97b/\x82S@Z\x88<Kl\xd2S@\xd4\xe07\x14\x99\xa8S@1\xcf*A\xe8|S@\x0f%\x86,\x9a|S@\xee{hF^|S@\x92\x80{HQ}S@\x1d\xffp\xcf\xddzS@vn\xa8\x171\xf0S@\x13j\x97,v}S@\x97\xba\x94\x99\xfe\xc5S@"\x1e\xbf\xc6-\x7fS@\x15\xbb\xe8W\xca\x7fS@0\x15\xcc\x15D\xc4S@\r\xdc\x8c\x9ad~S@Vf\x0eH\x8b\xb0S@\xd4\xb6\xd9M\x96~S@\xa0\xafM\x9bk\xa5S@\x01\x9a\x1da\xd7~S@\x94\x927\x04\xd4~S@W\xc7b:\xe4\x7fS@\xe7G\xcc\xb4s~S@i\x18X\xa5h\x80S@5\xd4\xc9\x1e,|S@\xab\xb8\x92x\xca\x80S@(\xc7\x88\xabO\x7fS@\x9b\x8d\x00K\xa3\xe6S@\xf0\x7f\x9d\xb0\xc0yS@\xc4}\xf1\x96\x97\xf0S@\x8d\xcc\xf6%\xb2\xa1S@\xf0\xd6j\xad\xa1\x7fS@\x1e\x93W\x85\xe4\xe9S@\xd9\x1c\xd2KX\x7fS@\x14\x0b0)T\x82S@=\x90RM\xb7\x81S@BA\xaa\xda\xf9}S@q\xc1\x8d\xc7\xa3zS@\x91\xe4g\t\xe2\x7fS@C\x0b#\xe2\x06\x80S@\xc3\x18\x8d\xe2E\xa7S@\xd8\xe0\x00 \xa0\xbdS@A$\xd6\x8dS\xadS@\xeb\r\xaf\xaf\xaa\x82S@\x7f\x94\x01\x9f\xf4\xa1S@\x912\x01j\x02\xa5S@ \x9bH\xb0\xf3\x7fS@?\xd2q\xe3\xbc\x82S@\xad\xc9\xec\x03\x17\x83S@\x84~\xce\xfd\xdb\xa9S@\xf1\xb9v|\xf7\xd0S@g\xfb+\xa2k\x83S@\xcd3\x8d\xe4\x17\xf0S@_\xdd\xdb\xd1\xfa\x83S@\x18\xb5H\xa7o\xd5S@\x06\x8b\x97\x8c\xc7\x7fS@\x00\xa7\xda\xfeo\xaaS@\xe8\xd7\x9a\xf1\xb4\x83S@\x7f\x91R\xd75\x85S@\xf4\xafy|\x82\x85S@\x80m\x81|]\x85S@\x9b\xbe\x15m\x9f\xb2S@\xa8\xb6*k.\xc0S@\xaa\xc0t\t\xfc\xd7S@\xc2h\x96\xc1\xa5\xdaS@N\x98"\xa6\x84\x85S@%\x9b=\xb6.\xd2S@c%j\x84\x8b\xd2S@\xe6\x0bz\x1d\x1e\xceS@\xe5\x1aY\xfb\x98~S@@0C\xf4o\xdeS@-\xb8~\x96\xc8\xe6S@\xe8$\xe7\xde\xd0\xd1S@\xf6i\xc9t\xf3\x88S@2\x13\x89}\xb3\xecS@\x8b\xdcv\xb1\x15\x89S@\xab\x95\xf0w\xd7\x81S@\xd3!LS%\xe5S@\xe9\x80\x03\xbc\xc7\xd7S@b5\xf4}\x83\xd8S@/\n\xb4S+hS@#\xc0O%\x19\x84S@%C%O\xbc\xd7S@b~tT\x19\x83S@\xd8\xfd2<\x06eS@\x0f~z\xe89\x83S@\xc5*3\xdb\xe4\x85S@\x1b\xa3n9a\xd0S@%\xf6\xa67\xcedS@\xec3$S\xca~S@\x96\x8a\x03*\xa6\x83S@\x1fg|\xdel\xf6S@\x88\xa6Qm\x9fdS@\xec3$S\xca~S@\xf0\x07\r/r\x87S@\xb9\x13|6\'\xcbS@\xa7X\r\xf9\xf2\xd1S@\xb1\x00$\' \xdcS@\x86\xb4$\xdd\x11\x85S@\x9a\n\xa69{\xd3S@&O\xfcxI\xecS@`1(\xc3\xbf\xcbS@\x81\x00Q?\xa0\xf5S@d\xd8t\x80\xfa\xe1S@\xb1:6\x1f\x92\xc7S@\x89\xbew\x1f\x84\x85S@\x9f\xde)\xdbf\x89S@ \x8a9\xb0\x9e\x85S@\x8c\xa1\xd9\xf7\x0e\xdbS@Y3B%\xba\xd6S@=>\xc4G\xa2\xc6S@\xf6\x03\x176c\xdaS@\xcaR\xa9\xd6T\xd9S@\xbd\x16yJv\x86S@\x9a\x04>\x96\xcb\x8bS@\x9d\xa5\xa3\rv\x86S@;Z\xc3\x9f\xc6\xbdS@~\xbe\xc8\xa0t\x8dS@\x0f/\xfd\xd7\xcc\xbeS@\xdd\x00N\xc8T\xbdS@&\xc7LJ\xbe\xd7S@\xb9\x85\x82 \x86}S@\x18S\xbd2\xff\xc8S@\x17D\xb3S\xd9\xc4S@/\x7f\x13HS\xd7S@\xc3\x94\x83\xb2\xe5\xbeS@{q\to\xbb\xbeS@=My\xd5\x18\xd7S@\x941(,\xbd\xd7S@W\x0c\xc20\xed\xc8S@\xf8;\xab\x9ds\xc8S@\xf2d\xce\xe8\xf7}S@\xe7n\xf1\xdc\xe7\x82S@\x82V2|\x14\xc8S@_E\xd5\x04h\xc7S@\xc5\xa4>X2\x83S@7\xd5\xb8?{\xccS@\x07\x00\xdc\x87\xf8\xd3S@K(\xb3\xd2\x93\x83S@\xb4\xfa\x8f\xb8G\xccS@9\x1e\x8a\x1e\xad\xd4S@CO\x0e#\xe6\x83S@\x94R\xda\t\xd7\xbcS@\xdd\xde\x10\x8e\xb9\xe7S@dv\xdf\x00\xa9\x83S@\xb7\x08\x80\x19[\xc3S@\x9b\xc8\xd8\xa8\x0fhS@\x88d\xf2\xe2\x04\xe9S@d\xb0:\x12\xd3\xd8S@\xd9\x91\x81\xdc\xa5\xc5S@\xf6q\x1d\x8b\xb9\x83S@\xac\xba\x92h\xb5\xd8S@\x12+F8\x9c\x9fS@\t\xbd\x93\t\xbc\x9fS@\x8f.H\xb5\xc2\xc5S@6;\x17\xf9\xa6\xc1S@\x1c\xaa\xc2sf\xc5S@|\xfe@hC\xcdS@7\x7fw?y\xc6S@\xbf\xadg\xe5\x95\xc4S@Oq"b#\xd8S@C\x86E\xe7g\xb8S@\xc7TH\xe4\x11\xc3S@?\xc5\xec\xcc\x82\xd7S@^v\xbdh\xc3\xbfS@NT\xfeg\xa4\xbfS@B\xc2hy;\xbeS@n\x93}\x10\x12\xb9S@\x9e\x16?\x85\x0b\xbfS@5\x04\xaf\xf6K\xd7S@v\xd3\x0c\xa9\xc1\xe6S@\xe4\x84t\xcc^\xbfS@\x1dx\xd8\x1dA\xe4S@\x05\x1cxw\xe9\xb8S@\xc2\xfc^f\xe9\xbeS@L\x958+G\xb4S@\xc1\xb4\x88\xa4\xec\xc0S@\xc8\xf1\xc3J\r\xc6S@y\xccn\x06\xa9\xb8S@\xf2\xef\x88?\x7f\xb8S@\xd4\x8a\xd1!\x9a\xb8S@\xc0}\xbfW\xbb\xbeS@\xb5w\x95X\x98\xc0S@\xd8\xb4\x99\xc7\xe2\xd8S@\x16\xc6\xff\xb6h\xdbS@\x0fDK\xb2\xbb\xb1S@okE\xc7\xc8\xb0S@L\x84N\x8eY\xbbS@j6\xfdO\xfc\xb3S@\xfe\n\xdb\x0e\x18\xb4S@\xab0,L\xe6\xb4S@%B\xc1\x82\xb9\xeeS@\xf9:\xd6c\xa6\xb4S@\x17\xcb\xa3.-\xe8S@\xfb\rw`M\xb6S@\x89-\x07\xf4?\xb5S@\xec>\xa3\xb39\xb6S@P\xa4H\xe6\xfc\xd7S@AMH\x7f \xefS@{>\x17\xa4\x0c\xb5S@\xf2^\xc2G\xb2\xb4S@\x061\t\x10\x99\xb4S@o\xf9\x8e\x99\xf0\xbaS@@\xa9\xaf\x1f\x85\xbdS@\xc7\xe9\xda\xd9\x9e\xb0S@\x8d)\xea~\x82\xb5S@\xac\xdam\x1aa\xb5S@!;\x0f\xe3\xd4\xe3S@\xd6\xc2\x1c\x17\x07\xbeS@\x99jS\xfa*\xd6S@\xea\xed\x8f\xa7_\xb9S@\xfc"7C}\xe0S@P\xb6\x10\n\x17\xd4S@||y\']\xf5S@\x19\xcb\x12\x05\xae\xbbS@\xef\x88\x87\x8b\xf8\xd3S@\x91{\xf1\xa96\xd4S@;fV\xbb9\xc1S@\xf4\xcd\xc6b0\xb0S@\x0b\x910;\xbb\xafS@dB\x89\xde\xe1\xf4S@;fV\xbb9\xc1S@2\xd2\xd4\xd4]\xbaS@\xbfEJ\' \xcaS@/9D\xce\x9f\xabS@\xfb\x83\x96\xc8\xf7\xdeS@0\xbd2\xce\xbe\xb7S@c\x0b{\xa0\xca\xaeS@)\xef\t\\{\x95S@\xff\'\xa5*\x8f\xbdS@,.\x84\x9b\xd4\xc6S@r\xc0\x12\xf9I\xf4S@\xb1R\xb9\x8bM\xe5S@_\xc2*\x1d\xa2\xbcS@\xfa\xde\xcdS\x1e\xbdS@;1\x8f\x132\xcbS@72\xf6\xfe4\xb6S@\xac\xe5H\xdcq\xbcS@K\xbd\xa34H\xb6S@\xcb\x84\x8b\xfd\xf3\xbbS@\xa0\xee\x86\xb3\xe2\xb6S@\xb3\x99\xb5\x94A\xd0S@\x17B\xa3a\xc1\xb6S@\xc6F\x17\x97\xee\x95S@\xd8\xe1\xee\xfbN\xb6S@\xf1\x8f\x1f\x82\xca\xbbS@s\xec4U\xdc\xb4S@x}\x10\r\xdc\x95S@D\x08$\x01j\xb5S@\xd2\x1fLm\xa8\xb5S@^\xa1/\xf1=\x96S@!\x93\xd9^\xe0\xb4S@\xf2G\xdcQ\xec\xb5S@\x8c\xba\x08v\xc3\xaeS@W\xda\xd3\xbb\x1e\xf3S@2\xf1\xfb\x82\x8a\xb3S@\xe1y\xe2\xec\xf2\xadS@h@V\xf5e\xb2S@(\tS\xce\x11\x91S@Q:<\xcb\xdb\xaeS@\xc3u\x93P\xad\xb3S@\x15\x80\x1d-D\xafS@g\xd9P\x18N\xaeS@B\xa0b\xc2\x86\xceS@!\x94I\x04\xdf\x90S@(0\xa8Q=\x93S@U\xb3{\xd3\xa8\xdeS@\x98\x87tv\r\x91S@p\xb1\x81Ho\xa9S@\xf3F\x7fu\xd6\xafS@0\xed\xb5"\x8d\xadS@t\x88>\xdc/\xb0S@\x01\xc6o\xceC\x91S@\xd6\x14te\x15\xc5S@\xaeg\xdd.$\xd5S@\x8f\r\xc0\xf2J\xd8S@\'\x0b>T\xd0\xabS@/A9\xa2\x97\xabS@AV\xd2\x01\x8d\xd5S@L\xcdb\x8c\x83\xb6S@\x0b\xe0O\xcfr\xb0S@3n\xc7\xbfs\xabS@\xf4$[i\x0c\xaaS@\x1du\x16\xaf(\xb1S@M\xf3y\xc5\xd0\xd5S@\xd4p`\xe8\xed\xb6S@\xe2\xe6\xe9\x8f\xbc\xaaS@\xb9\x80\xf1WT\xe8S@n0\xa5\xfeA\xafS@|\xbcW\x13\x8b\xa9S@\x13\xc7\xb5\x17b\xefS@\xf4\xa5\xc5\xbf\xfb\xa9S@\xfe\x08\x9e$@\xaeS@\xe3\xc7n\x93\xce\xddS@\xa7\xcdgJ\x86\x9fS@-\x85s\xb0\xfe\xa2S@K\x91\xa6+\x05\xd9S@\xff\xfa\xa5\xf8\x05\xa6S@\x06\x94?}(\xa3S@\x06F\x06T}\xaeS@[B\x7f\r\xb6\xa3S@\xde\xe6\xec\x13\xa0\xa8S@c$9\x9b\x1e\xd6S@\xea\xb6\xa0wA\xacS@\xf5\x7fx|<\xb2S@\xfby\xd8\x8eJ\xadS@V\xdb\x1fXC\xa6S@\xa9\x90\x16\xdb\x06\xa8S@\x82tv\xbb\xc5\xa6S@\x9997\xfd\x94\x9dS@\x87\xdb\x84\xe5\xfc\xa6S@\x96\xa5\x94o\x81\xa5S@\x12\xfd?\x11P\x9eS@/\x9b\xd1\x0f\x02\xa1S@mvv\xf58\xf9S@]\xbbG\xe7+\xacS@C\x8b,q.\xaaS@"+Q\x8b\x1f\xa6S@E\x1e1\x07\xccYS@\xce\x86\x1b\x7f4\x9fS@/nJn\x91\x9fS@\x1f\x18\xb1\xe9\x08\x9fS@\xd6\x07\x06\x08_\xa4S@\x98\x0f\xb2\xa05\x9dS@\xb5en|\xe2\x9dS@\x93\xc5\x84\xd6n\xa5S@\x8dI\x0e\xb1\xcc\xb0S@W\xb1\tz\xad\xb0S@\xc4\xd4\xdaL"\x9dS@`j(\x85\x9b\x9dS@\xa0<\x0e\x1a$\xedS@\x93\x00=Z\xbc\xacS@c\x87\xa2\xc6\xa6\x9cS@7O\xabeG\x9eS@%\x17\xb37\x02\xafS@\x0c\x94\xfb\xda\x89\xa5S@\x89i1i\x0f\xb0S@\xc4\x08\xf4\x8d\xa4\xa5S@\xb5\x88\x88\x16T\xa6S@\xbeU\x9dT\x83\x9dS@\xdc\xda\xbf\xf79\xa5S@\x15\x98\x8e.\x19\xb0S@s\xe0x\x81Y\x9dS@\xea\x88;\x94q\xa0S@ \x8fc\xa2\xb3\x9eS@\x13\xea\xaf\xd5}\xb0S@\x8a\xf7l\xe4\xd4\xafS@[@\x009\x16\x9eS@\xbd\x0f\xc7\xc3\xae\xe0S@\xf0K\xf8\xcc\x98\x9dS@\x10\xa4>\xca\xae\xb0S@1oJ"\x13\xebS@\x15\xa7\x0cu\x9e\x9cS@WF\xde\xd9a\x9eS@\x02\xf2;\xd5\xa3\xaaS@\x8cY7\xac\xac\xd9S@\x02\xed\xb0}.\x9fS@N\xeb\xdb\xd0,\xa1S@?\x9c\x9d\xa8\xe4\x9cS@\xdfi"\xd7\xc3\x9eS@\xda-\xe7\xd6\x81\xa1S@\x1dx\x7f,q\x9cS@\x84\xe0(\x91W\x9fS@j~\x03\xa6\xef\xabS@\xdc\xe6\xf0\x1b\xf9\x9fS@w{\xcf\xfa\xbb\xa1S@/d\xffS7\xa9S@\x99\x9c\xb6\xbb\xc8\xa4S@\x1a\x17\xd4\xf4f\x9fS@X[)C>\x9fS@\xe3\x17\xd6\x0e\xe8\xa0S@\xd4F\xc3n\xb1\xa8S@<I\x95\xee\xcbXS@a>\xeaE8\xdeS@\xd8_\x1a\'\xa5\xddS@<I\x95\xee\xcbXS@\xc1\xde>\xb8\xf4\x9cS@\x1f\xc4\xc6\xea\xc5\x9fS@n\x01\x95\x12\xb8\xafS@-[\x87\x12Y\xb3S@m\x1e{\x96\x9a\xa8S@6\x8cS\x9f\x8e\xe3S@\xd9\xa9\xfe\xffn\xd9S@r-3k\xbcXS@\xebu9<j\xbbS@\xad\x04@`\xe0\x9dS@\x1b\xa9\xc7\x8aJ\xa0S@@\xe4\xa4\xe3\x97\x9dS@\x8e\xa9\xb0\x96p\x9cS@\x94\xad\x12\x95\xeebS@_\xb6(cR\xa6S@\xa6\x1e\x1f\x8d:\xaeS@\xe4\x0f\xe0jk\xa0S@\xdc\xb8\x1b\x1c\x94\xa0S@~\x1d\x19#\x84\xc0S@r\x1a\xbc~\xfa\xa5S@\xee\xf1\x88\x92S\xabS@&?_X9\x9fS@\xc6X\xbf\xaaU\xa6S@4-\x90\xbf\x16\xd9S@\xc7<\xaa\x02\xf9\xbfS@\x1f\xb8\xed\xe9\xed\xa6S@\x97W\x1bC\xee\xa0S@3\x1d\n\xe9\xdc\xbeS@ \x82\xa8\xd5\xa5\xe2S@\xe5\x00zf\xff\xa4S@\xff\xb7|Wu\xadS@\x84eA\xf9\xcb\x9eS@:-K@e\xa3S@\x81\x95}/EbS@yUfI3bS@\xa2\xa0\'\xbf\x04\xa7S@\ro^r\xb8\xa2S@\xdak\x7f\x00B\xa0S@c:\x01Ox\xa2S@&\x92\x88\xe7\xaa\xbdS@\xb9Vh\xd5\xcf\xa6S@W\xc8\x0f\x02\xd7\xa0S@$\xf3ui\xb3\xbdS@e\xc3\x96{\x90\xa6S@\xd7m\xfer#\xa6S@\x1a/\x0b\xe8\x95\xa0S@U\xe7\xe3\x1dN\xa2S@P\xc2*69\xbeS@t\x93/\xd9,\xd1S@9_\x83\x1a\xb0\xd8S@\xfe&\t3s\xa0S@\xa7\x0cv\n\x88gS@\xf7\xda\xc8b\xeb\x9fS@_z\xf2C\xeb\xd9S@D\xac\xb4DX\xdaS@\x8c%\xadb7\xc5S@9K\x98A\x84\x9bS@\xec"{\xfc=\xd7S@\x07\x19\xfc\xce\xd0\xa3S@\xa7\x1f\xa2~\x83\xd2S@*T\x00\xaeZ\x8eS@hkCd\xbd\xa2S@w\xa7{}B\x97S@.\xff?+V\xabS@z\xe9N\xae\xb9~S@\x00\x143\x83a\xedS@B\x9c\xba\xff\xd7\xa2S@\x17\xc5s\x9f\xc6\xb0S@6\xe8\xbcrc\x7fS@\x01\xffjH\xa2\x7fS@\x01.\xba@/YS@\xc8\x9c\x1d\xcbJ\xedS@\xef\xa9\x0f\x0e(eS@;\x19]\xf1Y\xa5S@#20\x16?\x81S@\x80\xd0\x89\xc2\x86\xe5S@\x15"\x9e\xbd\x84\xa7S@gdA\xed~\xf9S@\xfc\x8f\x1e\x8c\x1c\xd8S@C\xcdz\xd9\xf3\xdaS@\xab\xba\x16vp}S@Lj\x95g\xd8\xf6S@\xe3\x1c\xbc \x9d\xbeS@\xa2\xf4\x07\xa6\x11|S@\xb5\x86\x01\x83\xad}S@l\xe5(f\xca\xc0S@\x7f\xd2\xd0^\x82\xa5S@_\xa7\xb4>\xf3\xb7S@o\x08\xbd}\xe5\x9fS@\xaa\xc4\xc5\xb7N\x83S@6\x7f\xc6\xc6S\xc0S@\xf7.\xe3\xd2\xed\xd8S@\xe7\x04\x96~\xf6\xb5S@\xfa\xe3\x03\xa2\x18\xe0S@\x9f\x7fW\xa8\x06\xb1S@b\xd4\x91$4\xe9S@\x97\xa0q\xda\xcb\xb7S@iL\x89.\xd0\xfeS@\x83\x83\xc6 q\x9fS@,\xb7p\xfe\x1b\xbbS@\x92L\xea\xe8[\xe5S@\xdf\xf9\xe9\xda\x16\xbeS@6\x98t(R\x80S@\'\x9e\x17q\x07\xc1S@\x11\x93\xd2\x8c\x95\x9aS@:0*\xacw\x98S@\xa5X\xfb\rZ\x8bS@/v\xf8\xa2\x82}S@#\'\xe6\xb5v\xa9S@GU]\x83\x01xS@\xd1\x16\xf9\x8c\x16\xdcS@\xc0:\x0b"\xe0\xe4S@\xd1\xe6\rn\x06\xbeS@\xd8oS/L\x9dS@\x0e\xe3s\xac{\x81S@<\x07\x94\xfd\x8b\xadS@\xb3H\xa8\x19\xac}S@\xfd\xd7\xf1 ,\xd1S@N\xe9\x946|\x9aS@{_\xd0\x893\x88S@\xff\x19-\xad\x1f\xf8S@\xd0\xd94\x85(\xd8S@V4\xcd\x93\xe3\xaaS@\xe6\xfb\xceR>\xa0S@\xf6\x03\x176c\xdaS@\xc4\xda\xadh_\xd7S@\xfe\x03\x8b5\r\xe1S@\xd9Nl\xbco\xb1S@9\xb1\xfc\xe5\xc2\xb7S@\xd5\xc9\x17\xa0f\xefS@,\xab\x17\xa1\x18\xcaS@x\xa1\xe3\xda\xbd\xfbS@\xc70\xd3s\xe8\xfcS@}\xf4\x81\xbdd\xd6S@\xee\x99\xd4Z\xa9\x04T@\x8a\xe78\xad\'\x97S@\xb6uPD\\\xb6S@\xcc}\xe4\x90\x9e\xf5S@9\xaa!r\xcd\xfeS@t\xc4\xd2cDxS@(\x9do\xaa\xf2\xbcS@\x00\x93\x93\xe8\xc8\x9dS@\xcdxP\xb8\x9a\xa2S@S\xa6M!\xef\xb4S@L\xb2\tp:\xa1S@J%\xa0\xf6\x18\xe6S@\x1c\xe8\x0c@iwS@\xc0\x87C\xd0\xde\xe5S@\xcd\xbb\xcb\xd3\xaf~S@\xfb\x14\x95\x87A\xb3S@1\xeb:\xee~\x80S@\x81#l\xa0\x95\x01T@\'\x9c\xbb\x9a\x9e\xecS@\x84O\x02WE\x80S@\x16>\xe4Nq\xfdS@\\\xea\x1f6\x15\x01T@D\x04\xa0\x11B\xf6S@\x81\x00Q?\xa0\xf5S@\xb0\x99\xb9\n\x90\xddS@\xc86\xb9\xcb\x95\xe2S@\x99\x8e\x96s\x98\xd7S@\x82\xce\xda"\xa4\xa6S@\x04\x9cj\xc7\xd7\x9dS@\x08\x07\xe2M\x99\xf7S@\xda#\xb5\xc9o\xe7S@\xbbg\xd7?/\xc6S@FxD87\xe8S@a\xe2\xd2\xb3d\xf5S@\r\xe2\x98c\xc9\xa6S@`\x10N\xf4\xf0\xf4S@\xaf\xcd\xf0\x9f\xc1\xafS@{\x87DOQ\xf4S@\xe8\x88\xd9\xb4\xe4zS@7\x93\xce\x9e\x13\xc6S@\xb6\xda\xa0\xc9[\xe5S@\x82\xa9\xc6h\xed\xe6S@\x8e\t4+\xda\xa7S@\xc5\xfb\xd6\xe0\xe5\xfcS@I\xa1o\x030\xb5S@)\xc3\xd6E\xb7\xfcS@\xfe\xb4LBU\xe0S@j\t\x84\xfb\xbe\xe0S@\xa6\xda\x11\t\x1c\xf2S@\x9e\xfa\x12\xd6\x8f\xd6S@4\x07\xa4\xdb\x18\xd5S@G\t\xf2\xb5\xac\x84S@\x87*\xb3\xa7\x84\xf5S@ \r\xd1\xa7\xda\xc0S@5\xa5\xb2\x08:\xf0S@\xd7n\x81\x07P\xdaS@O)\xbd\x0c\x07\xc0S@}&d\x97\xb0\xeeS@\x88"e\xb5y\xa6S@B\x1cUS\xfb\xe1S@2*\xb1\xd75\xd9S@B\xcd%\xd3\xe0\xe5S@\xd0\xa2\xc8\xba,\xe0S@\xf0\xc8\xea\xa05\xdeS@\xcb\xc6#\xe4\x15\xdeS@\xc8\x81\xc0\x91\xd2\xd8S@\xb1i\xb2h\x1a\xd9S@\x16\xba\x05\xf0\xa8\xe2S@\xdb\xb2\xc4_\xd6\xdaS@W9\xc4\x85\xbc\xe0S@\xbd\xb9Wr\x9f\xbeS@*mS:\xdf\xa8S@\x8a4\xac\\"\x9cS@y\xd265\xa1\xaeS@\x1d\xcf\xd8Q8\xe1S@\xb0z\xcbF[\xa1S@,\xd4p\x91c\xd9S@\xb4[\xef\x0f\xcb\xabS@\xd6^\xe9w\xe5\xbcS@\xf0\x12\xc0\xd3\xfa\xb4S@\xfc\xa2%n\xb1\xf4S@\x15j\xad\x0be\xbeS@\xf4\xe7\xed\x9b\xca\xe9S@\xe4\xf6\xdb\xe5\x0f\xd9S@\xa9qC\xb9\xab\x80S@\xe4\xf6\xdb\xe5\x0f\xd9S@\xb7Z*\xe3\x9f\x82S@\x1e\x1b\xbb\x88Y\xe8S@\xbd\xe4\xad\xb2\xbc\xdbS@\xec\xf4Qeo\xd5S@AV\xd2\x01\x8d\xd5S@:_\xadmG\xabS@\x00p\xa3\x88x\xa9S@c4\xb7\xa2\xf1\xd4S@\xcd\x98%3y\xc8S@\xa53\xdb\x84y\xf0S@\x14\x00\xfe\xd6\x01\xc9S@\xc1\xfd\x12\xda=\xa9S@\xc7\xe1\xd9P\xe4\xb6S@\x83\xe4\x98\x9e\xf4\xa7S@\x81\x95\xff\xae\xea\x9dS@\xd2&\'\xacv\xa2S@\x99\xd2MMd\xacS@\xae\t\x0b(&\x9dS@M\xddM\xe7M\xa0S@\xb7\xe1\x94a\xfa\xabS@D~h\xdb\x00\xa5S@\xca\x1c\xc2p\xd3\xa1S@\xcb\x80nq\xb4\xeeS@B}\xcde\xed\x9bS@\x17\xf1\x9f\xb8\xe2\xe3S@\x851\x1a\\\x13\xd8S@S&\xa8\x19D\xaeS@\xeb\xf9.\xc7\xb9\xa1S@2^P \x9b\xd7S@\x82s\xaa-\x9a\xe3S@ \x90\xd5\x1eO\xd7S@\xa2\xe2\xbf^\x1c\xe2S@\xf1\xa4\xdcCJQS@[L\x1aBJ\xe3S@\xdf\x89-"\xc9\xdaS@\xcc\xa6\xe1\xe3\xf1\xdaS@\x16u\xff\x82z\xe2S@h\xde\xa4\xfe}\xd7S@\xfc\x05\xa9\xdd\xd6\xd6S@\x152\x9c\x7f\x84\xbeS@D\t\x9at\x8d\xb8S@\x12\xeeC.7\xbcS@\x0c\x96\xf1\x7f\xd1\xd7S@\xf4R\xd2\xb5\xdc\xd4S@=M\xc6\xbb\xb8\xd4S@d\xad\xc8\xed\xa6\xc0S@K\xfb\\H;\xd6S@,\x1b\xb4\x96\xe1\xb6S@\xe7VN\x1f\xfa\xb4S@x\xda}\x81\xbe\xb4S@\x03\x05F\x88\xe0\xd6S@\x13h2:K\x88S@%\x88\x03\xe2\xc3\xd6S@\xb5\xed\t\xc2j\x92S@b\xd43\xb6:\x81S@\xcb\x9aX\xf0\x15\xd3S@\xf5\xf1+}\x94\xb8S@\x8c\xb0\x03\xdeP\x82S@\xa2Q\x9b\x9e\xe4\xd2S@k\x1b\xde\xbb\x96bS@?\xd7\xda4~\x81S@\x0e\x9e`\x19_zS@\xa8IC\xa1\x80zS@A\x12\x8ay\xf8\xceS@\xa6\x94Fi\x03|S@\x90\x08\x98\x9bgzS@]\x12\x08J\x1d}S@\x87\xa3\x05]C\xd2S@\x18\xf8\xe9r\x8e\xb5S@FdvG\x01\xd3S@\xf6o\x9d\xa2{\xc5S@0A.|\xd5zS@t\xb8\x82\xe3\xe0\xc5S@\xc2\xe8\xb5\xb96\xcfS@=\x80\xbf/\x97\xd7S@\xc0\x17\xb3\xb8l\xc8S@"\xfb9,\x9e\xcdS@\x13\x89[\xa3\x04\xc8S@\x98Y"\xabY\xedS@\x0f\xcf*]\xe5\xc4S@\xf6\x97\x130&\xd1S@V\x0f\xb1\x9b}\x9dS@I3\xe6-\xcc\xb3S@\xe4\xa4U\xb9\x8b\xd9S@\xbe\x95\xe4\xe9\x0b\xcfS@\xba\x10N?\xf2\x9aS@\xcd\x93\xa2m\xa3\xd3S@\xcc\xf1S\xd5\x97\xc7S@\xe8\xce\xe1[\xb7\xdbS@/\xef\x15\x9e\xc8\xcaS@\x96\x13K\xd7=\xe2S@\xcc\xf9\x04\xfe\x18\xd0S@\xca,VB\xbfgS@\xf4\xe0\xb3\xd8\x8deS@PV\xce\xccD\xd1S@\xb4\x04*~\xc5\xd7S@\xd16*Hd\xd3S@_p\xaf-z\xd8S@*x\x1cv\t\xd1S@%C%O\xbc\xd7S@\x01\x0e\x89\xbe\x0ehS@\x05\x97sg\xe9gS@\xa6gZ\x00{\xd1S@\xae\xfc\x06\x1d\xcbXS@\x98\xac^C\x15\xd2S@\xa59=\x8b\x81\xd0S@\xe0\x89\xc1ke\xd0S@\xb2z+\xa4\xda\xcfS@\xc4:.I\xaadS@\xfe0>\xfe\xc2dS@. *\x80\x16\xd5S@`a\'\xce%\xdeS@\xe8\xe1\xcb\xc2s\xc5S@\xe9\x81\xd6\x86f\xdcS@\xde(\xd9*\xee\xd1S@\x84\xcd\x12\xacT\xabS@\xda\x19}\x85\xd0\xd5S@c\x04T8~XS@\xb4\x92\x16\xb5,\xbbS@}\xcd\x8b*\x88\xd9S@\x13\xf7\xd1\xf7<\xccS@\xd3.\xab\x9ep\xc7S@p\xc7\x85h\xed\xecS@\xe6\x1b\xeck\x13\xdbS@y\xd7\xa8v\xbelS@\xf5\x8c\xb0\x86\xe8\xa4S@\x87\xd0\x1aA\x1e\xaaS@3c\xd3\x809\xefS@\xd5\xd7{t\xa2\xefS@\xd7\xaf\xc8\x81\xd1\xc6S@\x93\xcaK\xe9noS@O\xb5\xc9\x1a\x1e\xcaS@A\x04\xf2p\x9c\xaaS@Xi\x0e\x8cmpS@t\xb9\xee\xdf\x1dpS@$\xf5:\x8a\x99\xdaS@A\xb0=\r\x17\xf0S@\xdb\xd2Q[\xa5pS@s\xc0z\x94\xefaS@6y\xd2.wvS@\xd5\x82\xda\xb4\x0b\xa5S@\xc1\xf3\xed\xa5\x8a\xb0S@\xfe\xbc.\x14\x84\xd8S@\xb2\xe2\xf1D\xba\xc5S@\xd4\xffG\x9f\xde\xd5S@\xffs\x96\xb7o\xa5S@p\x87@\x97\xde\xbdS@\xd0\xb6;F\xce\xe6S@\xed\xea\xc1\xc0\x16\xc9S@%\x7f\x1a\xc6I\xa6S@\xb7g\xc58t\xd8S@\xee\x0e_M\x80\xaaS@\xfd\xdfY\x99_\xbfS@y\xf3\xc3\x97\x18}S@}\x8d\tc\x0f\xc6S@S/\xf8!V\xd7S@\xfa\xcb\xfc\xfc\xa4\xf9S@\xfd\xdd\x00\x05\x1e\xd7S@)1\xfav?\xbeS@\x02\xe8iBm\xc8S@\xec-\x14\xe1X\xd8S@\x0f$Y0hxS@\xdcq\xf9C\xa2xS@\x9f.\xbfG\x90\xd8S@%.\x15\x19\xdawS@\x9d\xa0&\xaf\xeerS@\x12\x8c\xb4\x1e\xfc\xa9S@\x82\x97\xb94.xS@\xc8\xb5\x03\xc9\xcf\xaaS@n0\xa5\xfeA\xafS@Do\xb6\xd0\xb5\xbdS@[\xc2\xb61\x1eyS@!\xf8\xaax\xe6iS@\xf5\x13\xa0\xc1\x9a\xa8S@\xba89ijyS@\xb8\xcb|,+\xa7S@@2S\x04\xceyS@\xe0\x94\xe3K\xc2\xb6S@08\x81Zi\xa7S@%\xb4F\xa2\x13\x87S@\x077\xa0\xd4\x90xS@\xd2\xb4H\x94\xb3\xaaS@\xa40\xa4\x18\xe6\xb5S@~\x14\xd3\xa8lsS@\x02\x051*0\xacS@\x08\x81\xb7[4\xaaS@\x8a\x88=\xcaR|S@[\xf7\xc2\xb1\x9b\xa4S@Tt.\x80QzS@J\xd9x\xc8\xae|S@\x8f\xbaq\xc9\xd8|S@\x11\x84\xb5\xff)tS@\xd6\xf2\xb0Z\xa8zS@\x9e\x1f"\xd4}\xa5S@\xde\x17\x9asZ\x89S@c@\xb5E\xcb\xa4S@<\xc8\xa9Y\xc6\xb0S@\x04\xb81q.\xa8S@\xc9\xc9\xa3\xbf\x85\xa6S@n\xee3J\xe7\xc5S@Z \x1c\xc5\n\xc3S@\xb8\x02<\n\xb8\xa5S@\xde\'l/r\xa8S@\xa6&<\xa9l\xabS@\xae?\x0b4\xac\xa5S@\xd7\x84q\xa0\x12\xb0S@\xd7\x80\xc8N(\xb0S@W\xbbC\n\xca\xb0S@\xd7\x94\r\x984\xb0S@\x97\xa9\x803\xe3\xafS@\x0b\xe0O\xcfr\xb0S@\xe0N\x01H~\xb6S@\x99\x8d\xe3\xb8m\xaaS@\xcc\xa2\x86OTwS@\xcb\xcb\xeaW\x84\xb8S@I\xb66m\x13\xbbS@\x16\xc2\xcc2:\xbbS@\x8b{y&\x86\xa5S@\xea\xd6\xa5\x1f+~S@\xdd\xc1\xd2K5\xafS@\x05\x07\x926\xee\xa8S@\xfb\x18\x0cPj~S@\x14\x86\xfcb7\x7fS@\x19\x00\xech\x9awS@\xab=Z2\xee\xafS@\xe7\xdf\xfaC\xb4|S@>\x9ex\x91\x19\xb2S@\xd2\xaa\xa4\x91<zS@1u\xbaC"zS@\xc6#\xff6\x95zS@\xfb\xe0R\x89\xba{S@\xbd\x17\xcb\x9e^\xabS@\xddM\x05\xac\xc1\xafS@\\\xf7\x0e\x0e\xb7zS@R^\xf7\xc8?|S@\xc5\x17\x85P\xd8}S@\xf7r\xa9vp{S@m\xcc\xc3!\x83}S@\x8e.\xe5<\xbf}S@\xe0m+/o\xbbS@\xa7\xd1\x06@\xc3{S@\xae\xf7\xc5\x9f\x98\xabS@\xd1\x87\xa4\x05\x18\xa7S@\x92\xb6-\r\xfe\xbaS@}\xd6\xccA\x9bzS@\xb8\xf3\xea~\x07\x82S@|\xd0P`\xb1\xa7S@}\xd1u\xef\xa8\x80S@\xaa>\xdbP\x04{S@\xfd\xb4\xc8&\x9e{S@\x91w\xa0k\xd7|S@\xf0\x89"R\x8a{S@\x01\xa4\x81\xdb\xd0|S@K\x19\x12J\x9f\xa8S@g\xf5fn\xe0|S@\x11EV\x92\xb9\xbfS@\xa9\xad\x82\xd3\x9c|S@\x1e$\xf8\xddR}S@\x17u\x15\x18`\xa7S@\x8b\xe1\\\xfb)\x82S@TZ\xdf\x90}\xc0S@D/U\xd6u\xa8S@\x1f\xefZ\x18c\xa8S@Z\x90++\xedxS@\xd4t\xbd\x81)|S@u!L0]\xa6S@X\x0b\n&{\xbfS@\xde\x1d$\x0e\xb4}S@\xa7s\xec\'r\x7fS@\xc6z,tL}S@1\xfd\xf3B\xa7\xb2S@\x80\xe56\xcf\xfc\xbfS@2\x87\xf3z\xdf\xbeS@2\xbb\xa0\x8aK\x7fS@\x17yU\xc6\x14\xa6S@\x7f\x9f}\x9aJ\xb8S@A\xd6&\xb4>\x7fS@\xf3&\x11N?\xa4S@\xf0\x01\xb3:\x92\xbfS@\x15\x0f\xf7"\x05\xa7S@\x87\xc7\x9axZ\xa6S@\xb5G\xac\xf8i~S@\x01\x9a\x1da\xd7~S@\x07\xe2\xd1sv~S@\xbd\x8d\x18\x85\xfb{S@Q\x03\x1f\x80o\x80S@u\xf9k\xbd\xf3\xc1S@_U\xea\xc38|S@\xde\xe1\x91\x82s\xb8S@\x7f\x10\x12\xe4\x06\xc2S@\xb0\xa6Q~\x9a\xc1S@{\xd7\xf3\xb8\xfa\xa6S@\xb5\xbc0N\xb5\xbdS@\xe7\xc9\xf4G\x96~S@yb5\xdfN\xb5S@FM\xfap\xb7\xbdS@^v\xbdh\xc3\xbfS@\xb5HS\xcb\x8b\x7fS@X\xc4\xf2\xdd+\xa6S@\x82\xea!Y\xfd\x80S@\xd0:\xef3\x10\x81S@\xd29n\xc8a\x82S@`1\xf4g\xb9\xb7S@\x9bu\xcfD\xd4|S@\xe75\xa1\x82\xd7\xbcS@y\x98\xab\xb3\x16\xb9S@\xca\xb3\xe4\xeaezS@z}\xd1\x9aG\xa0S@\xc7\x83\xff\x8b\xbb\x81S@\x85\x8320Y\xb2S@XRye\xce\x81S@->bQ\x1d\x81S@\x1e;\xe8\xb2\xc8\xbfS@\x94bM\xd4"\x83S@\xca\x19\xe0\x9d+\xbeS@7\xf8\xf9i\xcf\x82S@\x11\xfc\xb6eo\x80S@u\xff\xbaf\x02\xa3S@Y\xbec\xcdW\x9fS@\x86\xcc\x95\x19"\x83S@\x1b\xf95 \xc2\x82S@o\x93\xd3\xd7\x03\x84S@\xc3\xe2U)?yS@\x1d\xd4\xd0Y\xf7\x7fS@\x01\xa3\x82\x11\x84\x85S@\xc7\xf8}@\xe7\x80S@@V\xdda5\xa1S@g\xe8\xe2\xf3\x01\x9dS@z\xc4\x08\x15\xed\xbeS@\xcd\x8c\x860t\xb4S@\x9b\x99:\xad]\x85S@\x95\x18\x93\xeb\x9c\x9dS@h\x86\xe6A\xba\x81S@\xd7\xd9\xb2H\xce\x9bS@\xf0/\x99\\\x9f\xa8S@\xfe\x0f\xb6\xb1\xed\xc0S@\xfd\xca!\xf1I\xa0S@\x1d@\x96a\xc6\xd5S@\x82\xf1\x81\xe1Z\xa0S@E6)\\O\x88S@\x1e\xc3Ns\x11\xc6S@\x0e\x94\xbbV\xb6\xb8S@\xf4\x7f\xf6M\'\xa5S@I\xb7\x0c\xdd\xd5\xa0S@dz1\x13\xd2\xb3S@Z&\x96]\xb2\xbeS@;#L\x95h\x9fS@\xda\x1d\xce\xd2\x8a\xa1S@\xe1\x13\x99\xf42\x84S@\xacO\xee \x81\x9cS@\xbf\xde\xd5k.\xa1S@x6\xa4\x88\xbe\x9eS@Y\x18\x8c$1\x9fS@\xd1\x80\x9a}\x8d\xb3S@\x00\xb4\xd2\xc6\x99\x9cS@\x18>\xba\x04@\x83S@\xa7\xbe\xfcLb\x9cS@&\xbcH\xd4\xd8\x9eS@\xed\xe3\xa6\xc2\xe5\x9dS@u\xe4\x89\xdf~\x9dS@k\x1c\xba\x1dj\xa0S@\xfbP\x1a\xac\xd7\xb6S@u\x7fn4j\xb2S@\x8527\xca\xb3\x9eS@es\x13\x11\xb7\xa0S@\xd5\x9cu\xb33\xa0S@\xd7\x18\x94\x18\xe1\xc0S@@,\x8aJ\xab}S@\xe7\x8a\xae\x87\x88\x9dS@?U\xd5\xf9\xbc\x9dS@eprh\x1a\x9dS@\xa3\xd4\xb5\xa0}\xb6S@\x84\x06\x14A}\xb3S@\x02a[\xa1\x10\x85S@\xba\x86\xcf\x8f<\x9dS@GLD\x86_\x9fS@\xb8I~(\xb5\x9eS@\x9c\x19\\\x8ai\xbcS@\xb4~\x87\xe4+\x85S@b\xd43\xb6:\x81S@kx-Di\x8bS@\xec+\x87\xe6,\x86S@\xb2*\x01pD\x9eS@e"\x93wa\xb4S@\x96\xb1 \x0f\x97\x9dS@H\xdf\x84c\xf1\x99S@\xb4\xeb\xa9\xc2\xd1\xb0S@q\xee\x0f\x01Z\x86S@\x19\xe6\x99$\x9b\x86S@n\xc3bn"\xb5S@~pr\xce\\\xbbS@\x13\x15\xa1,\xb3\x99S@\x00\x10\x15\x1d\xce\xb4S@\xa8\xd5\xfc\x07Y\xb0S@\x88\x05\xe5|\xbf\xa3S@\x91\x0eN\x8fw\x8dS@<\xfe\xbc\xbe\xb2\xb4S@\x89\x1f\x93\xba\r\xb5S@J6\xcfK\x91\xaeS@,\xd2\x1b\xfb\x8c}S@\x0fz\x9e\x9a\x94\xa3S@\xe9|\x12\x92\xda\xbbS@E\x10\xc8\x98W\xc0S@\\\x11\xb9\xc2\xe8\x93S@IoQ\x9eB\xb5S@\xd7\x8a\x8e\xd1\xbb\x80S@\n\x90X\x18\xfa\xb0S@\xcc)W\xfb\x08\x83S@kA\xe8\xa0*\x89S@\xef\xdaT\xd9\xde\xbdS@d\x04i\x0c\xe7\xa2S@b(\xd7\xc4\x8c\x9cS@\x0c\xe36\x088\xbbS@\xc5\xa4>X2\x83S@\\.\xc5\xbeF\xaeS@GN/\xbfo\xb5S@\xf1\xa26C\xa5\xb0S@\x13(\xab\xc7\xfa\xb5S@t\xf3\xa7\xee\xf1\xb5S@w\xfb\xa2\x84\xf7\xbaS@b\xc6s\xe0!\xbbS@o\xb1,[\x17\xb5S@\xe4\xf7\xc0r\xee\xa8S@t\xe5>y\r\x84S@\xc9F\xa5&\x18\x9aS@\xa4\xfd\xe3\xb3\xc1\x9fS@\x02|N+\xff\xbdS@\x8f\xeays3\xadS@\xe1\x8e\x93d\xce\x84S@A\xadS\xd6\xd9\x92S@\xe8\x97\xc0!~\xb0S@\x81Sr\xb5\x9b\x84S@\x94r\x90\x95a\xb4S@\xe9\xcb\xaaDV\x98S@\x07\xcf\xc0\xafE\x91S@\x98\x87tv\r\x91S@o\x9b4\xd3n\xbcS@\r\xe78\x19\xa2\xaeS@`\xb8\xdb\xf2=\xafS@v\xcd\xbf\x95\xdf\xaeS@\xc6\x87b\x9e\xb8\x94S@r%p\xbf;\xcbS@\x0f\x12\xc0\x7fI\xc1S@\x9aY\x1b\x15\x1c\xb9S@\xe1\xab{\xa6\xa2\xa3S@p\xa9C\xf4"\x92S@\xeb"\xeb\x05m\xbcS@\x1e\xebU\x03\xbc\x95S@x\x87\xc4\xd1\xa5\xbcS@\xdc\xaa\xd9y\xbb\x95S@\xba\xca\x96S\xb7\x99S@\x8b\x85\x88\'u\xa5S@\x9cr\xef\xbf\xb4\x9bS@\xee\x1a\xd6\x10\xbe\xb6S@\xdd\xffs\x9ae\x87S@19\x90\xd3Y\xbeS@\\\xad\xceO\xa8\xbbS@\x1c\x8e\x05\xa7\x03\xbaS@\x86\x00\x9ay\x80\x87S@\xba62\xc1,\xacS@\xd5"\xb9\x82\x01\x94S@\xf9!\x89\xcd\xff\x90S@\xb8\xb7f\x01\xa1\x99S@\xd26\x9a\xc8\x1b\xe5S@\xea\xe3\xab>v\x9cS@L\xbd\x99q\xfe\x9bS@a\xf8y\xdc\x96\xe9S@\x1cTY4\xe0\xf9S@+\x95]\x1b[\xa5S@x\xed\x86/\xca\xdaS@x\xed\x86/\xca\xdaS@:Z_;\xe9\xafS@\xb55\xddu.\xb0S@&\xdf\x06?\x02\x89S@\x05z\xb0\xe8\xfa\xbbS@\x8a\xac\xf4 #\xb0S@#cm\xbf\xc8\xb6S@\x02L\xd5y:\x85S@\xfc2j\x19h\xb5S@\x9a\xc5S\x1b\xd2\xe2S@Ao\xf6/\xb6\x9aS@\xd3\xb3`\xee<\xc8S@b\xd4\x91$4\xe9S@\xa4\t\xf3[\xcdkS@@!M\xaf\xe5\x9bS@Z`\x14\x1fb\x89S@\xabXC\xb6\x0c\x8bS@w\x0b\xc8\xf3\xc0\xbcS@\xfbJy\r\xf2{S@~\xb4\xb4\x1d\xf0\xacS@?YO_)\xdcS@SGH\xd4i\x9fS@\xc2\x88\xa0\x87c\x83S@\x96\xbbnL\x9d~S@F\xcc\x87\xccW\xd6S@P\x17\xc04\xc1\xa6S@\xc8\x86dM\xd8\xa3S@V\xeb\xe8\x8bf\xa2S@c\xbe[v)\xe7S@\x96S^\x8a\xbb\xb5S@U\xe4K\x13E\x7fS@\x89\xbe\xf4%\xfd\xbeS@\xdf8\xccz\n\xe7S@4\x98H\x03\xc7\xfcS@-\xc2\xbec\xd5\x9eS@Ug\xf2#G\xf8S@TG\xb9V\xf0\xe9S@\xc1\x1e\x84b_\xc0S@\x04\x0f\xe1\xba\xfa\x9fS@\xb6N\x8a9e\xabS@,\x88\xc7\x0e\xfa}S@-\xb7D\xf7>fS@\xea\xe1\xeaI\x18|S@P\xbf-9\xa2\xaaS@\x85\x17\xab\xe2iwS@5q_\x89v\xa1S@\x8c\xf0\xb0.\xee}S@k\xca\xc4\x88<\xd2S@\x0f\xd2$}p|S@\xbfh\xc7T+\xb1S@\xa0T\x8fu=YS@\xd6\x98\x91;\xe2\xa8S@\x04\xfa\x0cL\xe6\xadS@$\xe7\xe1|\xd6\x9fS@\xb4\x92\x16\xb5,\xbbS@\x07\t]E\xf2\x84S@b\x0e\xa8\x8c\x95\xa8S@V<kz\xa9\xa9S@\x08\xf9d70hS@M\x0f\xa2\xbd\x15\xacS@\xc4{_\x96\xff\xa4S@Ca*Y\x91\xa4S@qE\xcb\xaf\x18\xdcS@\xbcy6\x92\xd5\xf6S@Fd\x14\x88x\xb8S@\\\xbb?\xd8O\xa6S@\xc0\xbb\xb8;\xf8\xa2S@#K\x17\xc2[\x00T@\xaa\x1dNH*\xbeS@\x05\xc1\x04\x1b\xca\xa5S@\x7f5\xe2\xeb\xb4\xe6S@\xcdk\xf0@S\xc9S@\xba\xab\xd1\r\x03\xcbS@E\x8dTI\x0c\xa6S@\x02\x881\x88\xdf\xddS@?\xec#\xd3\x90}S@\x04\xd7=\x05(\xc7S@72a\xe3g\xd9S@?&\xa4XQ\xa6S@Y{\xef\xfb`\xa3S@,\xcb\x03\x16\x86\xd7S@\x1d/9\x95f\xd5S@\xb5\xe9\xf1\xec\x8c{S@\xb0"\xcdT\xb7\xfdS@\x08\xd3\xd2\x06\xe2\xcbS@\xae8\x9eN\xde\xe4S@\x0b\xd9H\x86\x16\x7fS@C\xd8s\xe0A\xb6S@sV(\xfb&\x82S@\x95\\G\x17k\xa6S@\x8b\xb9\x98\x98n\xa7S@\xef\xbduB\x9b\xaaS@\x07\x99\x86L\xe5\xb1S@\xb44\x84bU}S@\n_\xb7\xae\x08\xc6S@\xc07\x1d~\x9b{S@O\xb50\xa0\x18}S@\xcb\xd2\x8d\rY\x82S@\x07\xe7D.\x8e\xb1S@h\xc7\xa1\xdf(\xc6S@\x8a\xb6\xcc\xd1\xb1|S@_\xe8\xe48\xf5\xecS@$?\x1f\xc1\xf4\xa7S@`\xcd\x05\x9d\xaa\xaeS@>I\xc4h\x1f|S@R\xc6\xf5\x83\x1b{S@\xe7^~\xe4\xff\xb0S@\xaa2:[\x1d|S@\xf2\xf1{\x93N\xabS@\x92\x0b\x7f\x88\x11}S@\xc6\x06E\xb8zzS@\x1c\xe8\x0c@iwS@"\xe8\x0b\x8a\xe3zS@\xe7&\x1b\xa0\xc2\xabS@\x0cV\x1eD\x8d\xa6S@\x13\xc1\xcf\xae\xbc}S@\x1c\xd7\xbb\xfa\x80{S@\xc3\x8eO\x9c\xd1\xa5S@|\xb8G\xf7\x07\x90S@KSs2D|S@n\x19\xa8\xb4\xaf\x7fS@(T\x19W\xaazS@\xbd\x87\x03/\x16{S@k\xc1\xe3\xa5xzS@\x97\xf4G\x1a\xe8|S@\xd6\xb4\x1e#\x1c\xacS@\x1d\xd2c\xec\xef\xb3S@\xa1\xd5\xb8\x08\xe7yS@\xb4 v\xfbDzS@"\xb2\xbd\xc8<\x7fS@x\x05\xaa\x00AzS@\x07\x9c6\x96\xea\xadS@\x13\xa0\xe3\xa9\x86\x9dS@\xe7\xdf\xfaC\xb4|S@N9\x19\x18\xf9}S@|\xa0\xa9B\xb1|S@\xe4OJ\x87\xc5\x80S@Y\x14\x86\xb8\xdc\x7fS@\xac\xddE0q~S@<\xd4C\x0f\xc0\xb8S@\x0ei\xaa\x9f~~S@\x87 ~uh\xa4S@\x9b.\x86\xe3\x00\x00T@\xc6\xb1\x0e\x1dmyS@\xd7\xc6{hq\x80S@\x8f0&\xac\xd8\xa6S@\xf0\xc9\x10/B\x7fS@\x90\x01^:\xc9\xabS@3\xac\xca\xe4\xc3\xb0S@\x8d\xf1"\xa5\xdc}S@\xaa&\xd1\xfb-\xa8S@\xb5\t\xdb\xeb\xae}S@\xee-\x84\xf9~\xa6S@~\xe74K\x16\xa8S@\xf9\xfd\xf5\xdfO~S@p?]}\x1c\xa8S@\xc9m\x90f\xda\xa9S@\xce\xe3\xf4p\xe1\xfdS@^ 86\xda}S@\xd9z\x01\xf4\x04\x81S@\xef\xc5\xbc\xbd\xcdyS@\xb1\xd2b\xc4\x86\xb0S@\xba&\x82\xad\x15\xb0S@g\xfa\xcd\xfb\x00\x81S@N\x82\xea\xf7\xafzS@\x9e3\xc1N\xfc{S@V\x8a{\xd2\xf7{S@Z\x02\x82l\x06\xabS@\xa0>z\xa0\xcc\xb0S@T\xb7\xbeh7\xb0S@#Q\x18}\xe4\xafS@\xdc\x0f\xcd>WzS@\xfc7\xbf?\x85\x88S@\xf5\x9fm<y}S@\xa4\xea\x9f\xcf\x1a\xd9S@@\x83\xe7\x92\xb9\xc8S@\x9c\x0fu\xbc\xd6\xabS@\x0b\xf2\xb4VX\xabS@\x13\xb6\x86\x88\xc1\xa3S@v\xf7\xf9\x10\x86zS@\xe6XE\x8c\xbb\x81S@\xa0f\xa9\xe2\xbd\xafS@s\xacp\xbe;\xb0S@\xde\x18\x9dQu\xaaS@\xa3\xe6\x03 \xa4\xecS@\xfc\xe3i!\x1a\x87S@#X\x9b\xa0\xca\x81S@F\xa4\xb4\xc7m\xafS@7\x16s\xf6O\xecS@\x07\xea\xcc\xfcR\xf6S@\xa6\xdcE\x13\xedzS@g\x13a\xd1,\xb5S@\xc9e\xe8\x81K\x87S@j\xa32\x91\x84\xb5S@\xd2\xef\x9cqm\xf6S@\r\xd8\\\x9c-\x83S@~\xb6q>byS@TQJ\xa9[\xb0S@4\xa5\xdd\xf5\x15\xaaS@6p|\xc2\xba\x82S@\x9e\x97X\x92!yS@ \x0e\x97\r\xc9\xebS@i\x18\xb9\xdck\x80S@;\x13J\x00\x06\x86S@\xd1V\x95\xe63\x85S@?~Dn\x1e\xf6S@\x19\x95v\x0e\x16\x83S@M\xae\x9dm\x01\xa8S@\x90\x9a\x1e\xf1 \xfaS@~)\xa3\xf4p\x83S@\xed\xa1\xcf\xe3\xb5\xe7S@\xc1vB\x08?xS@\xc2?\xf4\xccT\xb8S@F\x9c\xd3]]\x85S@\x81/@s7\x81S@p1J\xf0\xd6wS@\xd1O\xd7\xe2\x85\xb8S@\xc9\xeft\x19\t\xa5S@\xaem\x94P\xa1\xa3S@\x06yKS\xae\x81S@$cD\xea[\xf8S@\x84\xd9q\xbb\xbe\xb8S@^\xc1%b?vS@U\xf4\xc7a\xd5\xabS@I\xe8~\xa8\r}S@jx\x8f\x99e\xf7S@C=!\xf8G\xabS@0\n?MqmS@\xe3\x7f\xed\x86w\x85S@\x99\x069$=\xa8S@\x88>\xfa\xbb@\xb3S@&\x83\xfa\x0e\xff\xa2S@Y\xab\x9d\x1d\xb5\x81S@3\xb5\xc7\xd8M{S@\xc7\'NYX\x88S@\xb6\xc55\xcaE\x88S@\xd8\xba\x9e\xf1\xafsS@m\xf5\xe8\xbe\xec\xabS@t\xdf\xcc\x80\x10\xf5S@\x11\x97\xe1\xb7\xe2\xe5S@\x18[9\xbb\xc4\xb2S@$\x91\x93<E\xb3S@i6\x92\x06\xb2\xf4S@\xc4c\xbf\xb5\x0b\xddS@\xc6\xfe/I\xc9\xafS@\xcd\xb2\x00\xfb\xed\xe6S@\xf4\xc6\xad\xae]\xe5S@Z;\xb1\xf83\xe5S@\xbe#\xb7\xe4\x85\xb3S@x\xe1\xc79\x88\x89S@\x1a\xc8\xf3ABeS@`pP\x03\x15}S@^\x03\x1aVl\xa7S@:9\xa1\x07\x06}S@t\xf3%c\x82\xb3S@ =\xddbG\x84S@\xf4\xf0\x97\xca>\x84S@\xf5|t\xfb\xc5\xb4S@\xcb\xe5z\xd5=\xefS@\xe0\xd7k\xff\x99\x84S@\xfb\x9b\xda\x1f\x9e\xf0S@\xe2rgg`\xefS@}\x96\x84\xbf\x08\xe3S@\xc0\xa7>\xe1\x89\xb5S@_w\x91\xccZ\xdaS@\xb9\xa1\xeb\xc9a\xb5S@\xe9\x96e\xcd\x1b\xb5S@\xa7(n\xd7\x1a\xf9S@9\x15\x93\x05c\xbfS@\x84\xf1\xa4\xe6\xe3\xf8S@F\xfe\xe9\x87\xe7\xb4S@\xac\xbf\x14:2~S@\x80\xd1t"\xed\xf8S@j\x0b\'\xf3\xa8}S@Hr$\xd1\xadvS@~\xcbQ\x8fA\xedS@c\xa8\xe3n\x88\xa6S@%\xde.\xcdqIS@n>7\xa0\xad\x84S@l\xaa\x04\x07\xab\x87S@\x9f+\xf9\xc4\xe4\x86S@\x8f\x97\xeb\x0f\xd4\xd1S@\xd7>[\x06\xfd\x84S@og\xd4Y\x84\xd7S@Dw5\xbfh\xbcS@\x9c[\x9aR\xcb\xa5S@\xc5\xb5\xe0k\x83\x80S@\xc54_\r,\xb6S@\xe6\xed\x16\xa5Z\xbcS@\x1b1Od\xe8\xbcS@h\xdb\xd4\x98\\\xbdS@\'Yl^0\x85S@\xf2\xad\x9e\xa5\x0f\xa6S@V\xc4\x1em\xf4\xbcS@XM\xe2\x8b/\xa5S@\xbbW\xd9\xc3\xc0\xe2S@\xd3\xe0\xae\x83\xa6\xbcS@\x9d\xeb\x96\xea\x11\xadS@o\xec\xebR&\x81S@\x12\xf8\x1a\x10A\xbeS@GU \x99\xec\xa5S@\xb1\xb6\x7f\x9d\xce\xbfS@\xd2t\x93<W\xbeS@\xd3\x01\xb0\x9f\xd1\xa4S@\xbc\x86\xac\x88R\xa1S@!b\x8cc\x96lS@\xdd\xdd_[\x05\xa5S@ \x0b\xf6@\xbb\xd7S@a\xb9:y\x10\xa7S@!\xa4\x18\x86D\xa6S@\xceP\x90Wa\xbaS@\xb2\xacYy\xa6\xd7S@\xd3\x91\x80\xbc\xe9\xb7S@iS\x0ed\xe8\xa5S@\x9a\xaf\xf1\xc7v\xbdS@\xe9\x8f\x0f\xe0H\x88S@\xc8\xab\xe1\x8b\x01\xaaS@\xe6\xe3\x0e\xf2f\xd6S@\xb8\x1f\xac\x85\xcb\x88S@\xb6\x87LN\xa1\xb8S@\'\x12\x9b}\x17\xa5S@A-c\x83\xf9\xacS@1S\xc9>,\xe7S@-$\xe1;\xe3\xb8S@\x93\xdf\x7fm\xd6\xe8S@AR\x81\x83-\xa7S@\xdb\x1a\x9f\xcb\x10\xb9S@\xe6W\xdeZZ\xbaS@\xbaK\xa7nB\xc1S@*M\x1c\x03\x1c\x83S@\xb7\xef\xda4=\x87S@\xc6\xa0rs\xb4\x9aS@\xab+\xa9\x82\xe0|S@\xe6\xbeT#\x86\xbdS@tmI\xd9\xee\xd5S@\xa7\xf1\x0f\x19\xd8\xd8S@z\xe4\xf8\xd8\xe4\xd5S@\xba\xb8\xec\x8f\xa3\xa6S@~y\xc3\xfe\xfa\x82S@A\x03\x94\xf9\xf4\xdfS@}\xdb\x98\x05i\xd5S@%<\xd1\xe1*|S@"g\x1fdA\x94S@\xc2\xd5\x9a\x1bQ\xa4S@c6\x1e\xe4\x1fyS@\xd6\x80\x87w\x82\x9bS@\xed$\xc6\xc0y\xb5S@\x12\t\x8e/\x10\xbdS@n\x91\xb8\xe0!\xbbS@zt\xa1\xca-\xa6S@4\r\xaf\xd7:\xccS@\xa0^\t\xb5\xe7\x83S@\xe9\xfd\xdc/\x98\xb0S@\x00_\x08\xb8\xae\xd7S@L\xab.\xbc/\xb6S@1p\xeb\xef\xdc\xbdS@\xf5\xfd\xca|7\xb5S@\xf4\x9d\xc8\xc0\x00\xa6S@\xcaR\xf2\xa0?\xabS@%\xad>b\xdc\xbbS@)*cS\x17\xb5S@#\xc8|\x05\xe7\xbbS@\xf2`D\x06\xe5\xbcS@)j\xdcE\xb6\xb4S@\x06\xd0\xdcH\x12\xb5S@Qe\xb3\x1a[\xb0S@\xfc\xdc\tO\xee\xb3S@@\x0e\x93\xb5B\x88S@O\x1a\xf9\x08^\xbbS@g\x85\xedE-\x84S@\xecP\xc7\xd8\xa8\x84S@n\xc3bn"\xb5S@\x8f\xcbQx\x85\xb5S@K\xe9\xa7D\x92\xd5S@\x0b\rE\x89\xdf\xb0S@M\xd5\xdfC\x8d\x9fS@\x0f[Q\x07\xb5\xb1S@t!\x05N\xf4\xb1S@\xdc\x8e\x04I\xe3\xb0S@6X~\xa9n\xbcS@\xdb\xc2okN\xa0S@G\x18\xb4\xeb\xf1\xddS@1\x11\xc9\xb3\xc3\x90S@p1\x86Y\xc7\xbaS@\xe0\r\x12\x0e\xce\xb7S@\xddqqS\xa2\x97S@\xd2/\x1fK \xb2S@\x9d\x91d\xa7\x8d\xc0S@\x94\xe1\x84({\xa2S@\x06\x9am \xcc\xa0S@G\xa3\x07\x1e\xe1\xdbS@\x083\x93\x9e\xbb\x94S@\xe5\xf4\x99\xfaZ\xdbS@x\x17\x83\xb2\xda\x94S@\xcaY\x08\x9c\xf6\xedS@\x82s\xaa-\x9a\xe3S@\x1b\x98Ws\xf6\xd7S@3JI3\x91\xd5S@\xfaWT\xdd\xae\xa0S@\xb4\xfb:\x86\xd2hS@\xd9N\x9b\x86\xcb\xdaS@\xd7\xe5]\x11\xa6\xd5S@\xa0a)\xd8\xc4\xa1S@\xbf\x92!\x04\xeeeS@^YyN\xe8gS@\x1e\xe7\xdc\x96\x94\xbeS@\xc9\xf3\xc9C\x13hS@\x8b0\xf1\x96\xc6gS@b\x04\xed\x10%hS@\x80\xde\xb5\x88\xa7eS@?\xa5\xd7\x97\xec\xb4S@\xfaS\xbc\xd8/\x82S@\xd6\xe61\xbf\x8f\xa2S@<\xa3\xe1 \x04\xd7S@p\xe8\xf5\xf3\x8a\xc2S@v,\xfe\xa1\xce\xc0S@\x87{~/}\xd7S@_\xd8\xda\x9f"\xd3S@\x08\xad0\xa1\xea\xd7S@\x1a\x81\xf8\xcd\x08\xc2S@\x1c`\r2\xc1\xd6S@\xe9\x14\x1d\xf3\x0f\xc2S@\xdd<4j\xed\xc1S@Wb?\xcb&\xc3S@\xb4\x8f#\xe2\xfd\xa0S@4\x91k\xf1x\xd7S@4\x96\xec\xe3ncS@\xcdS>\xcfw\xa6S@v\xb2\x03D \xd8S@\xc18\xd2\xbb\x98\xc2S@X_~\xf0\x0f\xe2S@\xd3%\xcfYb\x87S@\xc9V~\xac\x14\xd2S@z\x97\xa0\x9c\xba\xa2S@\x92m\xd3B\xce\xa0S@\x12f\x0e%\xe7\xd2S@\xe5\xeb\x9b\xbbB\xa1S@9\xf3\xcb\x95\xa0\x9fS@/\xe0\x04\xff\xca\xb3S@\x81\xc2\x17\xac\xf5|S@6\x84\x89N)\xb3S@\xae\x8a\xff\x0c$\xc5S@Y$\x9a\xb8\x93\xd2S@.\x92\xd6\xf0\xfc\xa7S@\x15\xc6\x86\x18\x13\xbbS@\x13\x8cW\xa1\xf9\xc1S@*\xc8\xf6wI\xa7S@\xbd\xbc\xec\xe8s\xe4S@\x8d\x1aTd\x97\xb2S@\xb8\xb7f\x01\xa1\x99S@\\Mx`<\xcfS@z\x88\x020\x93\xc2S@\xb2\xf10\x87f\xd8S@\xda\x93\xd4\n\x9a\xc5S@8\xe5A\x14\xd1\xbbS@\x92\xd0\xfc\x1d_\xc3S@A\xd9]*\xcd\xcdS@\xfd\xac\xf1\xd3\x08\xc3S@\xd0)\x18\x03V\xc3S@o\x9c2\xc2\xd6\xc5S@\x01\x12y\x9c\xed\xc5S@\x9b\xf3\xb1\xceY\x9fS@_\x01\x81*\xe0\x9eS@\xb7\xf1\xd0\n\x86\xb0S@ ,W\x94\x13\xd1S@\x98H\x90\x02\xa0\x87S@\xdd\xffs\x9ae\x87S@g\x00\xf3\x1en\x9fS@2\xa2\xd7X\xbb\x9eS@\x9a\x8f\xeb`^\x88S@\x8a\x12\xc3{\xd5\x87S@?\xe2?`\x91\x88S@\xd5O\xfd\xa5\xb8\x9bS@hz#\xef\xce\x9bS@\xfd\xe10\xd8\x82\x94S@\x0f-\xe11\xbcXS@\x18\xb3\x92B\xe0\xd1S@\xdc\xa5\xe4\xd64\x9fS@R\xa7y\xd6\xa7\xbdS@Z\xb9\x80\x80\xcbXS@\xe8,\xa7\xde\xefXS@\xab\xd2\xe7\xf5\xa8\x9cS@\x83\xe0[\xaa\xc9\x9eS@@=\x9f\xedo\xbeS@\x86s\xbc[\xe5\x9eS@\x8a;:;G\x95S@n\x84\x97aw\xc8S@\x1c&7\x14R\xd0S@\x9f\xd3\xc7h\xda\xc8S@\xe8s`\x0c\xc5\x88S@\x1c\xc2\xe5\x8d\xf1\xc2S@\xcaO\x96]K\x97S@?\xbfM\xd6\xd7\x96S@-\x9e\xca\xc3\x10\x9eS@\xdf\xc0\xf5K\xfe\xc4S@\xcb\xb6d|L\xd7S@>\xd2-\x08j\xd8S@RNo\x11u\x9dS@\x7f\xecP\x8c\xee\xc5S@\t\xc3\x97\x91u\xa0S@\xe2\xdbPE4\xa0S@,\xb0M"\x96\x9fS@\x18\x99J\xef}\xd7S@\x7f\xecP\x8c\xee\xc5S@\xd6\xb6*\xa3\x05\xafS@a2\xaa5\xf9\xd7S@5\xa4\xcez9\xa4S@*E\xdd\xca\xc0\xd7S@\xf3h\x90\x88|\x9cS@t\x90\x88\\\xa3\x9cS@~A\xc77\xf0\x9cS@\xde\x03\x82IR\x9cS@\xe8k\t\xf5\xc2\xa3S@\xff..\xfe\xb3\xa1S@\x8a\xa6ff\x8f\x9dS@\r\xf1\xf3d\x8a\xbeS@ \x9eZ\x8e7\x9eS@^=\xec\x17*\x9dS@4\x96\xaa\x8cJ\xa0S@-\xb3!\x92\xcd\xebS@\xd9\xb1Mg^\xd0S@-\x9a%\x80\x15\xc9S@H\x95Y\x96\xc0\xa3S@\r\xb1\x90?\xf9\xaeS@E2\x04\xce\xbd\xb2S@k\xa4\x0c\x00\xbe\x9cS@\xc3]\x11z\xff\xd9S@\xec\xe1\xd0\xa4\x19\xd0S@\x01\xc3\x01\x0e\xf2\x90S@P\xa9ep)\x91S@\xcb\xbf\xcd\xa4\x9c\xdaS@ft\x022\xb6\xdaS@\xe4b\xdc5P\x9fS@*j\xd4W\x16\x9fS@\xebKUl\x07\x91S@\x0e\xda\r\xf6q\xcdS@\xbbE\xf1\xb7=\xa5S@\xbc\xd4&7\xab\xc6S@\xcbK\n \xf2\x9bS@\x87?\x8e(\x9c\xceS@\x98\xaan\xcf\xa8\xdbS@\xec\xb9\xb1\xea7\x9dS@T\x14\x7f\xfa\xf5\xa0S@\x8f\xd0Gb\x15\xdbS@\xdaK\xab\x1b\xa2\xdbS@\x9c\xcb\x12\x87\xfd\x96S@\x02|\xe59\xde\x92S@f0\xdfR\x00\x92S@\xa4\x0fs\x8d\xd5\x9dS@%\xbe\'\xa1\x10\xa1S@0\xb1\xb6\xe3\x1b\x9aS@o1(%\xc4\xb1S@"\xdc=\xbd\xdb\xb0S@?]\xb2~\xd8\xb0S@\x90J\xe5&s\xa5S@\xc515\xdb\xdb|S@\xa7\xa1\xb6Qf\xa4S@m\x9e")\xfd\xafS@\n\x0b\x9f\xf6\x16\xccS@=[\xa9\x8d\'\xb0S@\x9c\x81\x97=\x95\x80S@m\xf9h:\xb3\xd7S@\xa7\xd7|0j\xfeS@\x19T\xdc\x15\xd7}S@Q\xeaT\x90\x1d\xfeS@\xcc5\x8c\xca\xe0\xd1S@\xfa)\x18\xb7Q}S@\xe2\xe7\xbd\xc3\xafzS@x\x87R8\xaf\x99S@r\xf9\x11R\x13\xddS@Y\nJ\n\xd6\xf6S@\x18\xb2\xab(8\xa9S@\xeb\xb6\x02\xa3\x8d\xceS@\xe1qC\xd9\x90\xc6S@I\x17z\x96,\xbeS@\x1e\xb6\x0b\xd5\xe6\xb2S@\xc1\xd4\xb9\xf4\x8d\xd9S@"ta\x96R\xc9S@\xa2^\xccK\xce\xb2S@\xa7\xe9\x1b\x8d\xfe\xadS@E\x8dz\xedv|S@^\x1d\x9an\xdf\xa2S@\xf1}\x88\x01B~S@X\x91\x91\xc7\xb7\xa6S@G\xe3#\x84\x86|S@\x9dta\xc3h\xa5S@\xa2\xfc$\x89\x1b\xa4S@\x7f\xa8\xf3\xf5\x06\xc8S@\x1c\x9f\x9c\x1d\xfd\xbeS@Bw\xdd!\x87\xd8S@`\xfb\xbb\xb4o\xceS@\xd3\xb9\xaf\xfd\x9f\xd3S@vH\x0f\xf6A\xf8S@\xfdW\xbc`\xa9\x7fS@;\xd82>$\xd7S@\xb6\xe99M\xb8\xd6S@(\xd9\xee\xa9v\xbeS@\xb1\xc6\xc3k@\xd1S@\xe8\x14\x04\xe1g\xd8S@\xadF\x054N\xabS@i\x83\x87\x06\xa3\x92S@\xc6\x02,\xea\x13xS@O\x1a\x931\xc8\xe2S@`K\xdf4g\x01T@o\xc7\x95\x9f=\xa0S@\x99\x06RS\x13\xcdS@\xa0\xdeW\x91Q\xc8S@X\x86\xea\xc5X\xecS@\xb1\xbb""+\xbeS@\x7fj\xa5,\xb0\xaaS@\xbe6\xa3M\xda\xccS@$\x94\xa6\x853\xa1S@\xb7\xdb\xc4R\x85\xccS@o\xa8\xf4\x8f\xb1\xcaS@,\x1f5\x9e*\xd1S@\xbe\xf4sS\r\x83S@\xc3\xd9;\xf2\x92wS@\xc6\xf9e\xbbB\x85S@e\xfb\xa7\xf3\xc2\xf6S@\x8b\xfeF\xac\x97\xe7S@-\xe5\xc9\xac\x16\x85S@h\x1a9\x12L\xc6S@\xbcFo\xfc\x14\xc6S@\xddO\xfd/\x17\xf4S@jS\x1a\xa6\x85\xabS@\x7f\xdd\x9bm\x10\x88S@\xd9\xc7\x8f?\xcf\xadS@\xde\xc9\xe7\x8d<\xbbS@RDV\xd1\x8c\xbbS@\x186\x8e{u\xa2S@\x9b8\x0e\x0f>\xf0S@}\xf4\x1f\xc1T\xc7S@\'(J\x04\xaf\xd8S@\xf6"\xeb\xe3n\xdcS@\xf9\xe1FI\xa2\x88S@s_\x19\x80\x88\xcfS@\xfa\n\xa7\x10\x16\xa7S@\x0f\xacV1F\xd3S@\xca}\x82\xcf\xa0|S@\xf2\x12\x96\xb1\xa1\xefS@\x80\x00a\x89\x12\xcdS@@\x02X\xb6\x1c\x88S@\xa2f\x8c\x98R\xbbS@2\xe5\x8b\xf6\x08\xb5S@\x7f\x0e\x97`\x94\xd6S@w\xb8Q\x91\xa2\xa3S@\xa9\xa5$\x85\xbf\xbfS@\xb4\xd4A\x10\xf5\xbcS@\x92*\x88e{vS@\xbb\xdd\xa7\xa6\xf1\x9fS@\x9b\xd9\x1f\xa9\xb3\x99S@\xb1\x993zD\xa2S@d\x92P\x93\xfb\xedS@\xed\xe8\x87\xa4\xf7\xbbS@m\xeb-HgoS@\xe0\xf7W+v\xb8S@\x8c-*\xa2\xf3\xecS@2\x97\xb3\xd4q\x01T@-\xa2\xc8_\xda\xdcS@^\xa4\xf6\x8f\x8b\xbeS@\xa9lL\xce\xf8\xbdS@\xad\xec\x88\xf1\xd5\xd7S@\x0c\xf44\x18N\xd9S@7R\xb2\xf3n\xaeS@\xe7\xf1\xaf3\\\x9fS@\x0c\xf9\xd8t-\xbbS@g\xbd4\xdcH\xa4S@\xcb\xb6\xae\xe8\x8d\xbfS@\x03@y\x8d8\x92S@\xd27R\xac\xd0\x8bS@\xca\x04]\xf4\xf6\x9cS@\xa8\xb4ds\xff\x9fS@w\xe9j\xee`\xa0S@s`k\xfb\xe3\xb6S@\x90\xe5=Mi\xb7S@\xf9\x0f9\xe6r\x96S@\xcc^\x18\xd1k\xb6S@\x9c\xa3\xff?\xc0\xbcS@\x8eD\xf3\x0b\x1e\xb5S@\'\xf4\x1b\x05t\xa2S@\x7fT\xa6\xcb>\xb4S@\xe3\xac6\x9a\xf6\xb6S@y\xce\xceN1\x9bS@\xd5\x1c\xc8\xcc\x12\xe5S@\xedUk\xe4\xa1\xbfS@(\xa8\n\xb5a\xb5S@Ez\xf9\xd7\x9b\xa0S@4\x00\xac2\xc6\xbcS@\xb0\xc7 \xb2\xfa\xbaS@\xdbE\xb5\xc6\xf9\xa2S@J\x8aw\xd9\xa9\x9bS@b\xf5\xf8\xb9\xe1\xb3S@c\x01\rx\xbe\x85S@\xd0\xb1\xab\xc9\x07\xa2S@\xf8\xf9Z-|\x92S@\xb1\x11\x84\xcdu\x99S@\x1d\x9c\rf\xcf\xd7S@7;s1(|S@\x16\x8c\xdc_\xdb\x83S@H\x1e\xb7\xaf\x02\xb6S@- \xba\xa8\x7f\xd8S@\x1c\xc5\x14\x95\x9f\xf4S@\x14\x93\x19Y\xcd\xdcS@=\xd6T\x8e\xf4\xd5S@\x9c\xc0\x02jz\xbeS@\x8bx\xbf\xa5\xcb\xa4S@o\xf0I/*\x81S@\x1a\xa1\xd5\x05\x17\xb1S@Bv7Y7\xbdS@\x0c\x94\xed\x08\xe3\xb7S@\xa7\\\xefT\xc6\xabS@"\xdc=\xbd\xdb\xb0S@\xe8@\xb4\xb05\xa8S@vE%\x9eZ\xedS@\x1f\xaaW\x0f\x94\xebS@D\x93\xa5q\xd9\xb5S@\x0f\xb91C \xafS@\x13\x86\xe4s\xa2\xaaS@\xb3\x91q\x17o\xabS@\xed\xe5O\xee\xc7\xb8S@|\xa6^\x8b\xaf\xe1S@0C\xffi\x17\x91S@}\x88_\x95\x0e\x8bS@\xe2T\'\x10\x85\x9cS@\xc4\xb0\x08\xbb\xb3\xa6S@\x86\xaa\xf9\xbf\xa2\xc7S@\\\xaf>3[xS@\xcc\x9b\xe9\xf7\xdc\xa2S@\x0f\xben\r8\xb8S@%\x7fW\x13\x91\xafS@\xa7\xb5C\x84ehS@xb*\xe5\xd1\xa5S@\x12MP\x9f\xbd\x97S@\xea\xc4\xf1\x12\xcc\xd7S@Wh\xe6\x9c\xa0\xd7S@\xe1\xfc\xc0\x8fN\xd9S@\x82s\xaa-\x9a\xe3S@\x1d\xfb\xc0\x8e\xdd\xecS@f\xf3\xff\xc3\xa9\xd5S@l\xb5\x86\x98\xc0\xb0S@%\xad>b\xdc\xbbS@\xa4\x15\xa2\x7fd\xb6S@\xd5\xdeZ\xfb\xfd\xb0S@\x17v\xa4m\xee\xb7S@\xbf=\x04\x05^\xb6S@\x08\xe0p\xdcz\xbcS@:\x87O\xec\xe1\xb2S@\xa8O\n\xbb\xbe\xb8S@\x8b\xc2\x8a\xfd\x95\xb2S@\xef$\xd9\xe0q\xafS@~v\xe5\xd4\xa6\xb5S@\xeeg\x89\x08\t\xb4S@Z\xd9\xd6D}\xd7S@\x83\x8c\x82\x8a\xb5\xb3S@\x0e\xd5\x92^*\xacS@g\xc5\xb2\xa7\xc0\xb0S@\xa3\xe7\\\x1c8\xb0S@P\xbd\x03^\xeb\xafS@\xab\xed\xe5f!\xaaS@\x10\x8f\x86\xba\xcb\xabS@\x16\x98|\xb7\xef\xb4S@3\r(\x7f\xa4\xb4S@c\xae\xa9w\x19\xa1S@\x17$R\x92g\xa1S@4\xc4\xb8\x9b\xee\xa0S@JI\xda[\x9a\xa0S@(\xec\xb5"\xb4yS@8\x94&X\xdc\x9eS@~\xec\x1cks\x9fS@\xe3\x99\xf9\x98\x12\x9fS@Z\x86HN\xcf\x9eS@I%\x93\xafr\xa0S@\xbe\xbb\x9dK\xae\x9dS@\xf7\x87x":\x9dS@\xbb0\t\x95\xa5\x9fS@\xfa\xd4\x1cE`\x9fS@f|\xfc\xdbQ\x9eS@\xcf\xbf\x0fz\xe3\x9dS@\xfe\xbe\x9e\x81\xac\xa3S@\xe9\x18<<p\xa3S@\xc5[vn_\x98S@\x07\xd1\x12\x13H\x95S@\xc2\x10p\xaa\xac\x95S@\x90\xf9\xf0\xa3\xc0\x87S@\xb4\xb3\x8e\xc8i\xe5S@\x97\x12Z1\xae\x94S@8&%JR\x84S@\x17\x0b\x07\x8b\xfd\x88S@\xf1m\x16\xd3\xd7\x86S@l\x01\xeax\xa9\x83S@\x01\x9a\xdb\xc8\x00\x86S@\x1a\xc2\x87<\x89\x84S@\x8a\x02\xbe\x02=\x84S@\xc0\xce\xd7\xfey\x85S@\xb7\xe6\x06\xff\xcb\x82S@\xd9\xcb\xd9\xe3v\x80S@\xe4vz\xc6\x12iS@\xb3\x11n\xb0)ZS@\x83\x82s,|}S@:\xc9|\x813\x7fS@\xbaju\xc4k\x7fS@?\x10\xf4\x05\xb4~S@l\x83\x83!R\x7fS@~\xe9wa\x9a\x80S@\xaeQ*\xd4M}S@t-\xca\xe0\x85{S@u^\xa2CZ|S@Y\xb6J\xbd\xc3zS@\x8ef\x16\xda\xc4{S@2\xdco\xec\xfezS@Tu\xe1O\x89{S@i\xe5nE\xb1zS@\x94\')\xfb\x16{S@\xba\xe9\x87\xa4ocS@\xd4\x82\xfejNzS@.\x010i\xb8zS@\x8d\xac\xec\xc9\xefgS@\x82i\xbb\xcf$\x85S@\x18\x95\x97O\xe5\xfcS@\xa2-\x0750\xafS@\xc7\xa8U\x07v\xa0S@]\xb8\xb6r\xfd\xc8S@\x1f&\xc3\xef:xS@+\xc1\xf3\x05\xc4\xfdS@\xd4\xbb\xe8\x16\xb5\xb8S@[O\x0e\xddwpS@\x88\x86\xae\xf9\xfe\x9cS@\xa1\x82\x02\xed\xe0\xecS@\x9e\x99\xbd\xe6\xf1\x81S@\xea$X\xbc\xe9gS@\xccS\x85\xd9\x80\xc7S@~\xad,\x1c\x7f\x00T@\xc7=fG\x17}S@\xc1\x98C\x01N\xd1S@\x8bx\xbf\xa5\xcb\xa4S@$y\xeajZ\x87S@E\x19%7\xab\xe1S@\x9fXB\x02G\x86S@\xc5\xe0#\xd2\x9dyS@r88\xb5avS@\x1d:\xc2.\x92\xa9S@\xf1\xd2^\xd1\xf1yS@\x89\xd4\xc8f\xff\xbbS@_l\r\xe9\xc4|S@\xdc\x0f\xcd>WzS@\xc4\xfa\xb8\xde\xb9\xf4S@\xad\xab\x02Y\x92PS@\xb4r\xd0\xdf\x0chS@\xc0\xe0\x1999\xa6S@\xda\xa2\x14\xbd\xd1\xa3S@\xebo\x96\xb2o\xa2S@3\x01\xa5\x00\x1cyS@n\xfd\xf9Z\x92yS@s\xad78\xc3\x89S@2\x98_c\xfezS@YR[\x18$\xa1S@\x8e\xc3=\xf5`\xa1S@\x07\x83\x99\xfe\xdb\xa0S@\xc8x\x10\xfa\x95}S@\n\xe91p\x94vS@S\xe8\xebr\t{S@+.\x05\xeb\xe9vS@\xb9\x11Go\'\xfeS@/\x08\x1a~I{S@dL\xe4\x99\\wS@i\xa5\xc8\x19\xc1~S@K\x08\xba\x94M\xf8S@\xd6\x99\xe7Qv~S@\xc1\xcdf\xb6\'\xdaS@&\x91\x8c\xe9F\xc6S@p\xb5\r:A\xefS@\xb7tzS\x9cwS@@#\xa02\xa0\xc8S@\xdb\x8a\x02\x7fj\xb6S@L\xcf\x88\xfb\xb1|S@V\n\x00\x87\x11}S@h\xbd\xf3r\xb2|S@u\xa2\xcf@\x0c\x91S@\r\x9a"J\t}S@\x85\xb4\xe2o6}S@r2\x02\x95"\x7fS@\x86z}a\xb2\xaeS@\xd4g\xbb\xcd\x1azS@\x91\xb6\xabOI}S@\x8a\x1e>%E\xa7S@\xb8J\xfcd~\xccS@\xdei\x99\xe7;vS@\xfa\xaf \xad\x0f\xdeS@F\xa5\x0b\xbdw~S@G\x18\xb4\xeb\xf1\xddS@\x9a\x87\x85\xd0}~S@\xdfC,9f\x81S@\x1a\x96\x1eMW\xc2S@\xcd\x14\x053\x10{S@h7t\xb5>{S@VH\xd2u\x1a\xbbS@ca!T!{S@\xec\xf6\xbd\x82W~S@\xbe\xfd\xceb\x9e{S@\x9by#\x04\x9c\xe5S@c\x1aD\xc0\x1e|S@%G\x7fP\xeexS@\xe5\x9e[\xc2\xa3\xc1S@\xe1\xff\xda0\xfa\xbeS@z\xcfJ\xd7\'\x9fS@\rk\xfc{\xde\xd6S@LDCS\xde|S@\x91\x1a\xfdt\xf9\xd6S@r\x1d\xd9\x0f\xf7\xd3S@\xca\xfc\r,\xb1vS@\xc9\xe6\xdd\x1b\xf3}S@\xdb\xbbP\xb6*~S@\x8ce\xd9B\xfa\xe1S@\xb6r\xda\xaf\xe8\xd2S@\x9b\xc2\xed_P\xf6S@\xf4a\xd7U\x93~S@\xdf\x8f4\x16\xfb\xd2S@yZ6\xf9\xe2\xcdS@\xf0\xc9\x10/B\x7fS@a\xfd\x1e\xdco|S@y\xf4\xcb\xf6\x1b\xd1S@\xbd^V \xc6\xf6S@>|\\\xf7}\xd3S@9\xd8n\x01\xa9\xccS@5\x9b\xbb\x84W\xedS@XK\xdc@\'\xcdS@\xa8W\xd4\xdc\xf5\x80S@\xfe/\xba\x91\n\xd0S@\x8fn\xde\x04\xcd\xccS@C\xfd\x82V&\xd8S@`Y\x0b\x9bOzS@\x8c\xe9\x1dwl\xd2S@"\x1d\x9dY\xb5\x81S@H\xdd\xcb\xdc}\x84S@\xcf\r\xbe[\x1a\xd2S@\x17\x978\xedE\xdcS@,\xe5\xbb3\xab\xdbS@$\r#@b\xdcS@\xef\xa9\x0e\'\xa3\xdbS@\xf0\xfa\x9fs\xa5\xc8S@\x18v71\x13\xd5S@H\xd9\xc1\xd2\xe3\xdaS@\x1e\x15\x9d\xd2\xda\xc7S@@\x07\xd1\xde,\x83S@^\xe4T[\n|S@\xdcSS!\x94\xecS@\x96!n\xc1\x16\xdbS@(gUo\xe4\xdaS@t\xa60.\xf9\x85S@e}\xc5\x14\x90\xdaS@\x0f;Ca\xb7\xd8S@\t\xd1\xae-\x1a\x84S@\xd9\xd7\x8e\xcc\xeb\xd9S@\xaf\\\xdf\x08\x84YS@\xc04w\xe6\xcf\xbdS@?w\'S\x90\xd9S@\xe0\xc3\xc5\xb6u\x85S@\xb0\xc5*\xa5\x0f\xdaS@tIBh\xdc\xe8S@=?N\xc5\xe5\xd8S@\x9e\x0c\x9c0c\xdbS@\xd5%I$\x9c\xdbS@Y\x12\x82\xbe\xf8\xc5S@C\xfb\xd0\xc6\n}S@\xfbNw\xdd\x0b\xc6S@\x95\x02\xea\x96\xf4\xc4S@\xc9\x0b\x1d\xd5"\xd7S@\x1a\xc9a\xeb\\\xf6S@\xe2\xae\xdc}B\xdcS@F\xd0\xab}j\xc8S@$\xc3,\x86\xc3\xd6S@{X\x04~\x87\x85S@\xcd/\xff\x04\xe6\xd9S@\xf4\x1d\x935\xef\xbdS@3T\x02x\xb9|S@\x9aS\xd2\xf6a\xc7S@\x94\xde\xa66\xbb\xbcS@\xd3G0\x86\xa3\xc8S@\t<\xf3\x1b\xec\xc5S@,\x06\xb1ZU\xc3S@\xe7\xc3\xd0\xf0\x19\xc5S@\xec\x9eI\'\xc5\xbbS@\xd4MD\xfbk\xd8S@\xd2w":p\xcdS@-\xbd\rr\x82\xc2S@\x86\xa7\xc3\x9b\x9e\xc5S@%!)\x08\xef\xc1S@\xad/o\x00\x7f\xc1S@\xb6\xb6q\xc64\xc3S@\xa1\xda\xaao\xb1~S@\x1d\x8c\xe5\xe3\xf7\xbaS@\xbc\xe8{\xcb+\x88S@\x00\x13e)P\x84S@\n`\xde\xaa\x1e\xd8S@\xe5\x7f\xba\xa1\xad\xd7S@t\x08\xdeV\xfa\xc1S@1e`_/\xc1S@\xfczn\x114\xd7S@\x1c\x1c>\x93\xb2\xd6S@\xa2C,\x14{\xebS@d\xd2zf\r\xc2S@\xf5\xb3\xd3\xe5\x1f\xc2S@q\xc5\x19\x1f5\x83S@\x1c\xa5\xc2\x87\x83\xd6S@\xe3\x9a\xdc\x91\xdbUS@\x07v|\xc3\x8f\xbfS@\x94\xcb\xfd\xba\xfd\xa9S@\xac\xd9\xeck\xf0\xb8S@\xe7"Dd\x1e\x85S@\x9aO\x04\xbf\xe5\xbeS@\x8f\xe3\xc2\x17+\xb2S@\xc6~\x8cq\xb4\xb8S@\x98\x14\x8b\xf7\xb4\xbeS@\x8b\xf0\x97{a\xbeS@\x89\x80\x15\x8d\xd3\xc0S@J\x13\\l\x8d\xbdS@$\xa4\xdf\x18M\xb8S@\xc0C#\xabj\xc0S@\x82pS@t\x88S@fv\x93\xce\x8f\xdeS@\x87\x81p.a\xb7S@\x9d\x088\xc8\x0eSS@\x0b\xcb\xe4tG\xb7S@\xae\xba\xca\xa0\xe9\xb0S@\x8b\xf7\xcf\xcb\x0c\xb2S@\xe6q\xfa\x99\xb8\xb1S@^1\xe0Yj\xbbS@V\x91CS\xed\xb0S@\xadF]\xd0\r\xb5S@\x12\x96=Y]\xb0S@\x10\\\x04\x94\xfb\xbbS@\xb2\x0e\xb0\x8c}\xbbS@\xe8Q{\x94\xed\xb3S@\xde\xfe\xdc7\xc2\x84S@v\x85wJ\xc6\xb4S@\x8d?kBh\xbcS@(\xa5U\x0f8\xb5S@\xbc\xe3x\xe0\xbd\xbdS@G\x97\xdd|6\xb6S@h\xc1\xc9H\x99\xb0S@g\x15\x9fM\xe0\xb5S@Drp\xb2{\xb5S@\xa5\rW\xbc\x01\x85S@\xb6,\xb5\xbeI\xb9S@\x9f\xd9\xc6~\xa6\xafS@\x08\xaf\xafhs\xadS@o#\xaa>\xc2\xbbS@\xb7,\x0e\xf23\xc1S@\xbb\xee\xd0\xab\xc7\xadS@\xffC\xf7\xc8\xac\xbdS@\x029a\xeb\xb0\xaeS@\xa4\x08\xfb|\x1deS@<\xf6\xc35y\x8bS@\xeb\x99\x97\xba!\xc7S@\x13\x1c\xac\x9b\xab\xb6S@\x12\xf8\x1a\x10A\xbeS@\xe2\xc5(\x81\xe7\xbcS@\xbah\xd8\x0eW\xbdS@d\xfcL\xad@\xbcS@2\xe9\xd3\xad\x8d\xb5S@\xf1EZ\xfd\x1a\xb6S@\xe5!)0)\xb5S@\xf8\xfeHa\xb1\xbbS@\xd1t\x1b\x1f\x8c\xcfS@,\xad\x87\xc3\xcc\xadS@4m\xc66r\x9aS@\xbe#\xb7\xe4\x85\xb3S@\x04\'\xdcy\xbc\xb2S@\xdb\xf3\xb0X\xbb\x80S@\xf2\x92\xa8h\xef\xabS@\xf1\x02\xfdA\xbf\xb2S@\x9aV\xaf)0\xb3S@\x02\x12\tb\xec\xb1S@=\xc5U\x8f-\x9bS@\x0b\x16,\x7f\xe0\xc5S@{(.\x8d\x1a\x84S@r\xc8o\xf9\x84\x9bS@MY\xe1#\x81\xb6S@\x85\x88\x16\'.~S@\xd4(q\x1a=\xb7S@h\x8bQ\x83\xff\xb0S@\xb7\xbf#\x86\xdd\xafS@\xdf\xfb#A\x9e\x9bS@\x03\x1a\xb6V"\xafS@`\xaa\xbb\xa5\x1f\xe7S@O\x10i\xb6\x06\xd9S@\xac\xd3^Z\xbe\xb4S@Gc;\xef\n\xb1S@\xc0\x14I\xd7\x86\xf2S@\x14\x9c\x1d8\xb7\xaaS@H\xc1\x14;\x97|S@(\xa5\x9b\xf3\xb5\xe9S@\x90h\x9d\xb71\xafS@`\xa5M\x14\x81\x9fS@\xdb\xff\x8dH\xb4iS@I\x82\xa6\xe0\xca\xa6S@\x0e\t\xcd\x8al\xaaS@szIu\xc4\x90S@\xa3\x06A\xea\x9e\x86S@\xe1\xdaa<@\xefS@\x86"\x94\xb1H\xabS@gK\x9c{.\xb2S@\\\xf9\xdd\xc4\xff\xa7S@0[L\xfc;\xa7S@\xa6\xe8}m\xee\xb1S@S\xc2\xd5\x85\\\xd7S@}\x12\x85`\x9f\xaaS@g\xac<)8\x7fS@\xdai\x1cc\x93\xb1S@\xc2Y\xe1\x9da\xb1S@\xa3\xaej\xce\xa3\xa6S@\xaa\xf58\xe9\xdf\xa1S@w\x00\xbc{~\xa6S@\xce9\xbe\xb7\xa5\xa4S@*-\x89\xf4\xd2\xc9S@p?]}\x1c\xa8S@\xfc\xea\xfeC\xdb\xa9S@\x11&\x83\x9fq\xa8S@b\'\xba\x17\x1e\xa4S@w\x1b\xc7Z\x00\xc4S@i\x86\xb2\xfa\xac\xa7S@\x11G\\(\xd0\xf5S@4\xce\xf3\xa6Z\xabS@\x93i\xc9\xcdk\xa3S@q9\xca\xc9\xdb\xe7S@p\x17\xc3\xa9\x04\xa8S@\x84L\xd8;\xd9\xabS@\xcd\xd0a\x9f%\xa9S@{S\xba\xc1\xca\xa5S@[\xf2\xf6M\x9e\xa7S@\xe3\x1f@\x06\xa9\xa8S@j"\xa2|\x0f\xa7S@\xd9\x83\xa9\xc7F\xaaS@\xcd/\xcc{B\xaaS@@\x8fv\x7f\xcb\xa9S@z\xbbS:\xb2\xa7S@\x94\xe6\x0f\xa8\xf2\xe5S@\x94~\xab\x027\xf0S@\xf2\x8a\xb1$\x0e\xdeS@\xbdJX(\x84\xddS@\xcd\xcd$ra\xbfS@}\x174\xbe/\xf0S@W\xc1:\xe9&\xd8S@\xc5\xc0\x81\xa2\xf5\xbeS@\x98`\x8c\xce\x96\xa7S@\xb0\x8f \xb0\xe8\xdcS@:\x08#\xbe\xf7\xbeS@\xbc\x17\xb5\xea+\xa6S@8\xde\xae\x8f\xde\xa4S@\xe1}~\x8c\x00\xa7S@s`\xa9\x90>\xa6S@\xd5\x08\xe6\\\xf3\xe6S@\xe4\xa1u\xe7\xe6\xa5S@\xeb}\xd5\xae\xaf\xa6S@\xf3Q\x11\x97%\xa5S@>x\x96^\xa8\xa5S@\xd2\xd0D\x91\xce\xbdS@s\x83s\xf8\xf3\xa4S@\x9a\xaf\xf1\xc7v\xbdS@\'\xaa\x07*\r\xa5S@G/\xe1\x1f\xed\xa2S@\xaa\x99\xe5`\xdc\xbcS@\xf3\\\x05`l\xa2S@\x9d\xc8\x97yJ\xa0S@\xcd?E\x85\xe4\xa1S@\xc9\xe7\x00_\x10\xa2S@\xb3d\xac\xd9\xc5\xa3S@\x91\xc7\x99\x88\xe2\xa1S@U\x07l\xf0-\xa2S@\xc0Al\xf1*\x94S@\x12\x12I\xber\x9dS@\xa4\xe1W?i\xb4S@o\xd5u\xd6\x8e\xddS@\xce4\xe1\xb1}\xe1S@\xec\xd4\xfd\x05\xc8\x9bS@\xc5\x08\xa2\xec\xa9\x9dS@\xfa\x8ciW\xcd\xa8S@\xbb:\xe8\xfdM\xa1S@\xc2\tpB\xd5\xa0S@u\xc2\x9e\x03;\xa0S@;K\xb8\x0c\x00\xedS@\xe7\x19\x9c%\xd3\xb3S@\xc4\xefF\xe9\xc9\x9fS@fn\x81\rG\x96S@\xa9\x90":\x05\x9dS@x\xc5l&\xda\x96S@\xa2\xd2\x90\x15i\x9fS@\xa4"\xc4\xd5U\x9fS@\x12~\x134W\xa0S@i\xe5U\xe0r\x96S@\x87\x1a\x81\xe6(\xa1S@\x07qL\x02\x9f\x97S@A\\,(\xb1\x9cS@*\t<\xbbB\x97S@:\x03\x18\xfc]IS@\x00\xa4\xea\xa6\xea\x9dS@\xe1\x08c\xe2\xd1\x9bS@\xf1R(3D\xa0S@f\xb1\x1f\x92S\x9fS@\xa8>B\xc4\xb9\x9eS@u\x1fy^Q\x90S@l8*I\x99\x9fS@\xe5Bv$\xe2\xf8S@#_\xbd\xdb\xf1\xa3S@\xeb\x01\xb3\xde\x00\xafS@\x08e(M\x11\xb2S@\xc8\xca\xb4\x87\xcd\xa3S@!\xb0\x93V>\x9eS@\xe1V\xaa\xfb\xc5\xb1S@x\xd3\xf2v>\x8eS@\xf3\x02*ph\x9fS@e\x17\x1du\xa1\x9eS@\x1f>r\xcf\xe2\xe1S@\x8e\x96Z\xba(\x9fS@\xbe2j\x14\xe2\xf8S@\xad\xb8+\x0b?\xa5S@\xa4Y0\x99\xc7\x98S@\x82|\x83O\xb2\xefS@L\xf52\x91\xf4\x98S@\xf4!<\xdf\xa8\xeeS@\xb8G\xe1y?\x91S@\x9cVY\xf2\xf5\xafS@pZ\xd6C\xf7\xafS@`\xbd\x98\xb0\x02\xb1S@\xe8\xe6u\x85\xff\xaeS@\r\xed\x13\x12\xff\xafS@\x00\xc5\xaf1\x98\xa3S@|\xaaN9w\x9cS@\x91\xc3p\x9b\xc9\xb1S@\x82Q\x15\xfe\xf3\xb0S@\xd2\x1b\x1e\x9c\xf5\x98S@3"\x1d\xc0\x91\x92S@\xd8\xc3\xa5\x84\xd8\xe9S@\xa3O&R\t\xb9S@\r\xb1\x13\xd9\xed\xaeS@\xd7\xa41\x8e\xa4\xbfS@\xdd\x01\x856\xff\xbfS@.o\xea\xb1\x02\xbdS@8\xe0`\xe1\xf6\xbaS@\xd2\xe3\xcf\xd1A\xa8S@\x91\'\xf6\x1c\xba\xb4S@\xf5\xc4Ny!\xadS@\xadh\xe6\xb2\xff\xb6S@g8\xb9\xc4^\xbcS@7\x11Czb\xb6S@\xfa[!\xcc\xdc\xb7S@\xb0{\xa3\\\x17\x92S@<6vg\r\xbfS@w\xb3\'\xe7\x9e\xe5S@\xc3\xc4G\xa7$\xabS@\x04P\xe9\xda\xff\xd7S@d\x0e\xab[\xe9}S@C\x1dk\xdf\x99mS@A,\xc0\xd6r\xa5S@R\xa7y\xd6\xa7\xbdS@\x9f\xe8U\x1f\xb6\xd9S@\xd6\xfdS\xe0\xd7\xd8S@A.\xc1\xf1\xf6\xa3S@\x93\xf9\\\x8c\xac\xa6S@\xf1\x9a\xd0\xf5\x03\xc8S@\xae\xd9\xb2\x1c\xb5\x81S@\t\x0f[\xc1\xc6\x85S@\n\x11"w\xaf\xdeS@)\x1f\xc3\xab\xa6\xa5S@~\xe3\xd9j\xa9\xd7S@\xbd!I<oxS@\xe2\x9aA\xa6_\x97S@X\x1fY\xc1\xbf\xebS@\xe3J\x86\xa4T\xf5S@\x07\xfb\x1d5\x8e\xa7S@s\xf7\x81\x05\x11\x81S@DZ\xab\xde)\xd1S@O\xcfwH\xdf\xb4S@\xc8\xeb\xb9\x0f\xd3\xcfS@\x0e\x10\xc7\n\xd2\xacS@\xf7:D\xe0\x9f\xd2S@Q\xf6\xac\xfc\xff\xa4S@\x98"\xc2\xf8\xbe\x9bS@m:\xb1\x98\xdb\x80S@c\x14O\x03\x02\xa0S@n^U\x0e\xad\xa0S@\xb3\x8eU:S\xf8S@\x1d\xde\xdd\x17\x8b\xc7S@0\x07\xe3\x0b\xfb\x7fS@\xbfM\xa5\x1ac\xfeS@\xd5\xcb\x8f\xf5\x9e\xa5S@\xa7L\x0fcV\xbbS@:\xc2\xb1z\xc4\x80S@o\xdc\x9d\xb5i\xaeS@\xeb\x97\xdb(g\x9fS@<\xb2\xba\x90q\xe7S@\xd8\x8apc\xe5\x9dS@\xe0H\xc5\xa5]\xbaS@\xa8\x8e\xc5\xc3\r\xc3S@B\x9b\xc03N\xabS@^\xea\x18I\xcc\xb2S@g\xa2\xc7=\xd9\xf6S@\x95\x14Y\x11\xdf\xd7S@\xadZS$\xd8\x9fS@\t\x0f[\xc1\xc6\x85S@\xa0\x8d\xa3\xea\x10}S@\xac\x82V\xeb\x97\x9cS@~SWf\xfa}S@H\x05D\x8f\xc9\xbcS@e\xed\x94\x14\xc4\xbeS@\xe5:\x8b\xf1\x0e\xabS@\x91\xb6\x10\x9e\xfd\xa7S@\x94\xbc\x06^\x91\xb0S@\xaa]\x9d\xc5\xa4\x9fS@\x85<\x00<\xd7\xd1S@\xc2\x99\'\x8b3\x7fS@\xc0\xcd\xd7,\x8c\xeaS@\xa3\xff5R;\xc3S@\xe5p\x90b\x1e\xb0S@-~\xad\xb0l\x99S@\xb8\x036\x10h\xa5S@\xdb\x8a\xe5\xe7\xc3\x81S@\xc0\x08\xf5yj\xdcS@\x98\xcf\x13\xb1?\xd1S@\xf9.\x1eu\x80\xf0S@s\xd6\xf7\x9ev\xc8S@\xff\xaf\xd8\xaeN\xacS@U\xc1(8J\xbcS@LPK\xc1"\xbeS@\xd5%I$\x9c\xdbS@\xa1\xa9x\xa9nzS@\x93\xa1\xa6\xeae\xdbS@\xff\x94?lT\xd1S@9\x8d1T#\x7fS@\x8c\xf5O\x85\x12\xcaS@\xd7~\x8c\xbdT\x85S@\xdb\x89\xc0\xa7k\xc6S@\xb0MRk\xa6\xa7S@u\x13\xa7\xc6\x8a\xecS@\x90\xd6\x90<Y\xebS@\xc92\x8a~C\x85S@\x01\x08\xe4|\xf6\xcaS@\xab\xefA\xf3S\xd0S@\xc0\xb9s\x07y\xe9S@\xa6Q\x80#\x1d\xd7S@\x84\x18\xcf\xda{\xa4S@\xe6I`{_\xa4S@J.\xf1\xe55\xb1S@\x9a\x06\x12\xdb\xef\xceS@\xd6\x9a\x81\x8cl\xafS@\xf9\xa5\xa4Rd\x82S@Q\x13n\x86Y|S@*OQ\x8c\xda\xddS@\xf36\xbdC\xbc\xe2S@\x80afA\x0f\xbbS@U\xa8v\xcbd\xdfS@x\xc5:F\xa9\xd7S@\xac\xeb\xb7G\x19\xb8S@\xd0\x90V!p\x86S@g,Bu=\xa0S@\xd0\xb6\xa5\xd3\xbb\xd9S@:\xf2\xccg\x86\xd2S@\xd0\x9c\xf1\xa8B\xb7S@\xa1~\xed"3\xd8S@5x\xa20e\xc8S@\x9e\x08\xdfe\x9a\xbfS@E\x81\xaeO\xde\x83S@5\x0byD\xd7~S@\xc5\x89\xe0\x93\x15\xa8S@e(%\x08\xf3\xbdS@vu\xd9n\xd9\xa2S@\xbf\xe9\xaf\xef\x99\xe2S@\x1et\xa7Z\x15\xa3S@\xcf?}\x9d1{S@[F\x97\xa3$\xa1S@1H\xear\x94\xadS@0"\xb5\xc1}\xdbS@\x06\xfa\xf1\xefq\xbeS@E\xa7\xb8m\x1fxS@\xed\xc0\x1cAB\xefS@\x0b\x01\xbc\xe8\xed\xe9S@\xb4tkFL\xa3S@a\xaa/\xc3\x83\xa4S@\xa0+\xee\xc9h\xa8S@\x1b\xda\xbd\xc31\xbdS@6\xd4?\xa0s\xfaS@\x8e\xacr\xff\xb3\xc6S@N\xdf\x08(\xd3\x00T@2*\x13ZW\xabS@\xa2C,\x14{\xebS@ec\xe6\xd6\xed\xfbS@\x88\xdbb\xf7\x11\xc2S@\xe8\xef\x99\xaa\x9c\x83S@\xca&hND\xeaS@\xa8\x9f(.L\xb6S@\xc9x\xa8\xf8\xa6\xbcS@\xe7\xb8\x8cd\xa7\x87S@\xcb\\\xf0\xc9\xa6\xfcS@\x91\xce\x96s\x8f\xb5S@b\xbe\xf5\x119\xc6S@\xe8|A\x0b\xae\xd7S@\x13\x85\xf0\x81/\xa8S@P\xc7\x1a\xeap\xf6S@:\x03\x18\xfc]IS@Oj\x81\x80[\xf6S@GtA\xf5{\xf8S@h\xba\xdf\xe9c\xf6S@\x1cL\x05\xc9\xb5\xa7S@\x91p\x9d\xa9!\xf5S@\x9e \x85\x13\xbf\xc8S@\xe8\xde\x8aD\xef\xa9S@\xcd\x02\xfed\x10\xaeS@\xb7\x90\xaf\xccg\xb1S@\x1e]\xfbsX\xf8S@\xf5\x19\x15\xf5\xda\x92S@\x7f\xa4\x8a\x15\x0e\xacS@\x94\xcf\x9b\xb8\xe8\xd0S@\x90\xfc*\x03\x04\xbdS@\x03\xdc\x07\x1e\xcc\xbfS@\xd8G1R\xd9\xbaS@\xf7\xfbM\x853gS@\xedJKb\xd4\xe7S@\xb5h\x8f\xf3\x18\x9fS@\xe7\xcf\xd8\xe5Q\xf5S@Z\xa5\xe5\xda\xf0\xe5S@\xa1\x96\xff\x99b\xddS@\x82\xf6j\x9ap\xddS@A\xdb\xa2\x0e\x1a\xf0S@\x13B\xf8.a\xe7S@6Wm4\xaf\xe5S@\xe0\xaay\xf9\xe6\xb8S@\xbc-I\xe8\xf0\xb9S@\xf7&2\x83\xc1\xbfS@"\x16\xe1\x057\xfdS@O\xa86\xc2\xa3\xc1S@\x90r\xa7&\xe3\xe5S@\xfe{\xc9\xcd\xa6\xd9S@Y\xbb\xe6\x02X\xd9S@\x13\xc7\x90D\xdd\xe4S@y$\x06;\xe4\xdeS@\xdd\xaf\xdbO\xfd\xe2S@\xc3\xc9\xdbA\xdd\xd5S@\xc2\xc1\n\xb6\xe6\xe1S@\xfc\xb0\xcb\xba\xf3\xf8S@\xfa\xdeE\xc7@\xddS@\xcf6@(\xd5\xd8S@\x8f\xde\xdfZ\x15\x9bS@\xbf\x05\xe2\xd1\xb8\xdbS@\x02F?[\xf7\xecS@k\x05+\xa3\xf3\xeaS@\xb5n\xe7\xd7n\xdaS@\xba\xfb\xe8\xd1\x0e\x97S@k\x12\x0b6\xed\x98S@\x0e\x93YW\x7f\x92S@\xb54\x8b\x1a\x16\xdaS@\x97Rd^\xe6\xd7S@b\x17\xbb\xaa\xce\xd7S@J"\xe9\xec\x06\xafS@\x98<fV \xb0S@>m\xc7-\xbd\xb0S@\xe7a\xe9>\xbc\xe0S@\xea\xd9\xac \x9c\xaeS@\x876t\xd4\xb5\xe0S@L\xe7\xd7\xa25\x93S@\x82\xbe\x8a\x85\xd0\xadS@U\x1di\xd5\x9f\x97S@\xc4_\xe7\xcf\xca\xb1S@\xc9z\x92\xc7\xc8\xe9S@\xa4cR\xb7i\x96S@I\xda\x9cW\x0e\x9aS@_Kiv\xcb\xe9S@q\xe4\xfc\x15\xf6\xb0S@\xce\xfb?\n\xcf\x96S@,(\x94\xcb\xb8\x95S@\xb9\xa5\x1f\xff\xfb\xb1S@\x03\xb7\x8e\x97\x8c\xe8S@^F\x91}\x8d\xd8S@2w\xac\xed\xa6\xeaS@8\x14\xe2(\x9c\x95S@w\x9c\x12\x94T\x95S@\xd9YRsc\x87S@y\xa7\x8f~\xb2\xb2S@\xc7\x1fy\xf2\xba\x94S@\x1e*\x94\xdc4\x9bS@\x9d\x00#7M\x9cS@\xca\xde\x1a\x00z\x9cS@9\x1dPg\xf9\x9cS@e\xcc\xd7\xfa\xe5\xdeS@{\xc6\x1e\xecG\x9cS@\xe1\x80I\xa1_\xa3S@.\xd5Y\x91\xa3\xaeS@0^G\xa8:\x86S@S\xe4\xc0\x83\x87\xd9S@\xf5\x93\x1d#\xe5\x86S@X\x1b\xdc\xecK\xafS@\xd4\xf3\xf6\x9d\x0c\xd8S@`\xbfb\xd6\xe5\xdbS@\x18\x10\xc8\xc0_\xdbS@\xfd\xf5\xa2:B\xd7S@D\xb1q\xf7\xd1\x9dS@A\xf3,\x8e{\xe2S@\xe0tV\xda\xe7\x99S@4h\x926\x98\xe5S@\xe3\x14snV\x9eS@\x8b;\xc0"\x9f\xe5S@b(jSm\xa2S@\xe3\xef\x80\xdc\xc6\xd4S@\xdf\xc8\xe3^!\x9fS@\x05i\r^S\x9fS@W\xa2\x87\x13\xe1\xa1S@\xc3\xfe-s\xa0\x9eS@\x1b\xb1A\xf9\x7f\xa1S@\x19\xe4\x8f|X\xd1S@\xe1\x96\xb9\x07\xaf\x9dS@\x8f\xf9>\xed\xbd\x94S@-\x83T(\x89\x9bS@X{\x88\xea\x92\x9fS@p\n\x84c\xd7\xd6S@\xaf\xf1J\xf7I\x9fS@8\x7f\x02\xdb3\xa0S@&\xcc\xa96\x1b\xd0S@M\xdd\xe3\xa5\x80\x9fS@2]\xde\xe1\xc6\xa0S@\x01X\x05\xb0\xc7\x9bS@e\x0c\x7f\x15r\x89S@,\xf4\x85\xa3q\x9fS@){\x0b\xbcI\x9fS@\xcarW+\xb8\x96S@\x08\xb8\xef\x1b\xde\x9eS@\x98\x04b\xef\xbd\x9fS@\xa2\xff\x0cs\xb8\xa0S@/q\xcb~q\x9bS@\xda\xebX}&\xd2S@}\xb7x\x90\x14\x9bS@"k\xc4w\xc3\xa8S@\xe2\xdc\xde\xef\xca\xccS@d~\xf4V\x90\x99S@{\xab\xa9\xcd\xc3\xcfS@\xe7|\xc9\xb1u\x9aS@\x98\xef\x91[\x85\xa0S@\xb0K\xef%\xcf\xa0S@\xb7~0\xae\x01\xa1S@@6\t\xf3S\xcfS@\x13mt6i\x88S@I\xfc\xb2\xd1\x1f\xa1S@7\xde\x9c\x86\xf0\x87S@K\x03\x87\x00\x7f\xd3S@\xeb\xe4HUa\xd1S@oGl\xbd\xcb\xcfS@\x12\xefC\xbe#\xa2S@\xa4vb\xaa\x13\xd0S@\xb3\x1f\xd5P\xd0\xccS@"\x02t\x19\x11\xa2S@4YM\x9f\xba\xd3S@\x17\xdb\x84\xa7\xdf\xd7S@\x90\x1c\x85+[\xd8S@\x17\x9b\xb8\xb3@\xd4S@N\xf4\xdf\xb8K\xa0S@\xcd\xa3\xd1R\x85\x80S@\x86\x0c.y5\x80S@Z\x15\xe5\xd8\xa3\x84S@\x1b\x08(\\\xc4\xd7S@B\x8d\xaa\x9e \xd3S@\xb8\xf8\xb30S\xc8S@\x88>\x13A\\\x80S@\xc9o\xc1"\xbf\x86S@\x13L\xb6?\xe9\xa2S@\x048\xd0\x94^\x82S@\xbf\x9d\x89\xacs\xd2S@o\x0b\xa1\xda\xfb\xa4S@3_u\x8dp\x88S@lm\xc4k\xc5\x84S@X\xd7\x87\xb8\x0e\xbdS@\x92\xcfA\x99b\xd0S@l\xeb\xf0\x1d\xad\xa0S@h\x9dC\x0e@\x83S@\xca\xf3\xff\xe3 \xd0S@\xf0T\xac\xd3\xc0\xa5S@\xa1g\x92\x95\xa4\xa6S@\x06a\x06\x05J\xa7S@d\x936\'\xb9~S@?\x0b\xa4\x94\xda\xd1S@\x80\xcc\x9b \x01\xa6S@\xc6\xda\xfe\xec\x9c\xdbS@\xbar\xc9^8\xadS@\xae\xdf/"\xae\xdbS@L6\xa3\xa2M~S@\xdd\x07[p\xd6\xa4S@x\xabT\x85\x9a\xc8S@I\x0b\x841\xd8\xa6S@\xcdO\x8e\x9ef\x85S@\x0f\xde%Y\xde\xc7S@\xcc\xdf\xba\xd4\x12}S@\xeb\x04^\x93FzS@\x13\xe8U=U\xbfS@\xbb6\xfb\xaa\x07\xeaS@\xd8\xb2\x9e\xbd9\x88S@\x04\xad\xc8C\x83\x83S@w\xcf\xac\xfa\xf1\x83S@\x12\xa2Pc\'\xeaS@\xd3a\xa4\x19f\x85S@\xcb\xd2\xbd\xe2d\x7fS@J\xe2|o\\\xd9S@8\x97g"\xbc\x84S@\xf1\xedj\xf6\r~S@V\xf8\xc1\x8b3\xaaS@\xd1\x17\x87\xb7\x9b\x81S@z\x9d]\xfd\xa6\xa8S@\x81{\xec\xe5\xdc\xcbS@\x9b\x12\x8bA\x18\x81S@[^\x10K\xa6\xd9S@T\x19,_\xc0\xd8S@\xeeWuZ\xbc\xa8S@\xef\x06\x8a\r\x1a\xc9S@\x0eH\xb7E\x00\xd9S@\x1a\xd6\x86<\xdc\x80S@\xc1\x84\x1e\xc8\xc3\xa5S@\xa8\xda\x8c\x14\x07\xdaS@\xc3\xc6\x98\xcd\xcbyS@\xffp\xdc\xe8\xeb\xa7S@\xf6_,\xc0+\xa9S@\xb2P\xb7D\xc4\xabS@\xb7\xd4\xb1\x10\xdd\x80S@m\xd7\xd1\xce\x8a\x80S@\xa5\xe1H\xc6J\x7fS@\xae\xa8H\x16\xc5\xe8S@>\x16Ne\xd9zS@\x8ae\xfb\xf1\xd7\x80S@97\xb7R\xfd\xc5S@*sL\xfe\xde}S@\x9c\x90q5\x9f\xa5S@gvm&]\x7fS@\xfb\xab?\xd4\xd2yS@\xceD\x00\xe0v\xe8S@aE*=9\xd7S@h\x9ex\xe7\x96~S@\xd81\x01\xefG\xd9S@\xe6\x0cX$|yS@C|ad\xf3\xc4S@\xe8P\x94$]|S@\x9a\x08U\xeb<|S@\xac@\x1b\x12\xc4\xc8S@\xc5\x98_<`\x82S@rf\x92\x12\xdc\x82S@p}GxB\x80S@\x86V\x916\x13\x82S@\x04\x14\x95$\x87\xa7S@\x12\x15\x05\xa4\x13\xb0S@\x06\x17=\xb3K|S@M\x85Z\xb2\x85{S@\xbc\xfc\xb1\x9b\xce\xd8S@5\x16\x8b\xff\x86YS@d&\nt\xcf\xa4S@\xa4\x92=v\x17\xa8S@\x83\xc2i\\\xa6\xb0S@E\x14\xc62|\xa6S@\xf5\xbd\xbd?7|S@\x83\x01\x1b)9{S@I\\\xfa\xff\x11{S@\'*t\x86D\xd8S@z\xc9=\x9e\xeczS@\xedz\x03U\xac}S@\xa6%R\xb6\xa7\xa8S@\xd1\x98\xf1\x99\x89zS@\xe0\x94\xa7\xbd\xc7\xb0S@\xd9\xbe\xe7^GyS@\xd9#X\xa4\xf6vS@\x11k\xf6\xb8\xd4vS@\x12\x0c\xc4\xb5\xe3\xa6S@\xa5\x14\xa70\x01\x7fS@\xe6\xf4of\xb3\xafS@\x14}>l>}S@B<\xcf\xb6\x12}S@\xfc5\x03$\x8a}S@\x12\xb1\xe02\x8d\xd7S@\xc5"\xd7\xd72}S@O\x94T\x92l\xb1S@[\x1e\x01\xcdTzS@\xcbC\xd7\xfd,}S@\x93\xaf\x1b\xc4\xa4|S@UM\xd5d\xce\xa5S@s\xd9\xbcC\xaf|S@4\x06\x12K\xa8\xb1S@\\\xaa\x17i^~S@\xe9\xe2\xdb\xea\xde\xb1S@\xc3\x18C\xeaj\xc8S@\xb9&\\\xd1\xa0\xc8S@ii\x9e\x861~S@;\x11=8*wS@p)Y\xd3[{S@\xc4\xac\'\xc0~\xa7S@\xc2\x89#\xfc\xa1vS@\x9c;\xcc"\xd7\xc6S@W\xd8\x17\x84z\xd6S@\xd0\x15\xa4\x95\xce\xd8S@\xe7t\'\x11\x93\xc2S@\xd8\x1a8\x954\x8fS@Fww\xfd"{S@\xaay\xb1\xa4\xb4vS@\xac\x86\t\xcd\xc5\xc5S@\xbb@\x12\x92\x94\xc5S@\xda\xac\x06\xd9\xde\xa8S@i\xcf\x01\xbc\xcc\xc2S@\x7f^\x9eZn\xc2S@\xf2\xd3\x94\x9c7\xabS@\xbe\xc4\xc7F\xba\xb3S@\x9a\xae3P.}S@l<\xe9\xc2^\xc1S@/\xfc\xc3\xa9\xea{S@S\x846\xd1!yS@k\x07\x99RC\xc3S@\x95\x8349EzS@\x0b\xf7k-R\xc6S@\x9bS\x16/\x08\xb4S@a\x88S\xabf|S@\xfd\xb9\x98\x9f\x95\xa9S@\x05HJ\xba^sS@\xcf\xed\xff\xfdg\xaaS@\x80\x03\xd3\x8d\x85\xbaS@\xfc7\x8d#\'\xd8S@\xaf\xdd\x03\xe0\x89\xc2S@\x8dG\xe1\xcd^\x86S@\x00\xb4E\xa3\x0e\xacS@\x00\x92}\xd0:\xaeS@\\\xb2\x99\xca\xf6zS@\xff;\xe2\x06\xca\xd6S@\x84\x7f\xd3k\xad\xd7S@\xf4 b\xa9W\xafS@\x97\xeb\xb2xfyS@\\\x85\xbb=\xf0\xc1S@\x82\xd5\xca\x8e\xe3\xb5S@\x8e\xf1\x97\xaerxS@\x1f2\xe3-6\xd7S@\xa8\xd6x\x99\xb6zS@\xbd\x90\x08\xeb\xc3\xafS@\x82\xd5\xca\x8e\xe3\xb5S@9\x82\x8d\x13}\xd7S@\xb2\xf8F`ZxS@\xd8fx\xa2\x17\xc2S@\xf9t\xab\x8c\x8f\x85S@\x05f\xba\xce\x7f\xb0S@\x88\x90\xc6H\xf5\xb0S@Rv{\xf9|\xd6S@\x8fa\xd7d\xf8\xb0S@\xcc\x01\xf9\xa4\xd9\xafS@3\n\x13\x94\x9e\xb1S@\xd3\x80Np!\xb9S@\x8f\xe3\xc2\x17+\xb2S@e\x97\xc1\x1c\t\xaeS@m\xca \xee\xa1\xb2S@\xcc\xa2y6L\xb8S@2<\xb5\xab\xab\xd5S@\xe1\xff\xda0\xfa\xbeS@\xb4\xcd\t8\x91\xbeS@5\x10\x9f\\\xb9\xb8S@\xc6\x9e.\xdb\xe1eS@\x13z\xc0\\O\xb8S@\'0t\xc4\x92\xbdS@(\xec\xb5"\xb4yS@\xaf\x00\x91A\xbf\xb2S@T\xf0\x90fE\xb3S@~\'\x12fm\xc0S@fb\x1aO\xafhS@\x1a\xb5_\x88\xc1|S@eS\xe0\x99\xa6\xb2S@\x04V\x01\xc9n\xb3S@;\xc63C\xc5\xadS@\xb5\x85\xdf\xf4\xfb\xb1S@\xdb\x0f\x94\xb4\xb1\xbbS@\xe6q\xfa\x99\xb8\xb1S@\x0bF\x84f\xe4\xb2S@\xb3,`\x82\x8e\xc8S@i&\xbf\xf4\x80\xbbS@\xc7d\xab\x0b\xb4\xd6S@}\xccz)m\xb0S@\x87\xdd\xe0&\xb0vS@\xe3H\x16\x84|\xbbS@\xa6\xaf\xd22\xc2vS@\'9\x18`\x99\xb6S@\x0b\x85=3\xaf\xb4S@\xde\xec]\xf8!\xd6S@\x10XmV\xac\xb4S@\x04\xecD.,vS@l.\x02\xf4\x80\xc9S@\x9a\xa4\x9c\x06\x1c\xaaS@\xc9\x16\x83\xa6-\xb5S@E\xe6\x9b=\x0bgS@\x8d!*e\xe2gS@\xcc\xfe\xb1M-\xbbS@Gc\xc4\xc4[\xb5S@\xec\xea\xc9`)\xb5S@\xe5\x89o"\xdf\xb5S@\xde\xe6\xc5h\x96\xb9S@\x1e\x13TY2\xb5S@\xc6\x19\xc2O\x8c\xb5S@\xc4\x0cz\x8b\xc3mS@\xeeHM\xa9\x06\xb6S@\xe8\x9eQ\xb9\x93\xcaS@t&\x13\xe3E\xb9S@8\xca\x83\x95\x7f\xbcS@\xbb+\x95\x7f\xe0\xbcS@\x8f\xc1>\x9cg\xbdS@\xb6\xdd\xf9\xe4_\xc0S@\xc5\x07\xe9\xb4X\xb6S@\xa5\xd3\xd9\x1bU\xbeS@\xac\x15kF\x7f\xbdS@\xdeMk\xb5b\xd4S@=\nW\x1b\xd0\xbeS@\xa5<\x8a\xf1\x91\xb8S@\xe4vz\xc6\x12iS@f\x93\x85,\xcc\xbdS@\xbc\x0fW\xc0\xd3\xadS@+\t\x15\xf4\xac\xbdS@C@\x8e\xb3\xe6\xb7S@\x84\xd0\xe3\xe3\x8d\xb7S@j]fn\x97\xbfS@Zd\xe9\xae\xe9\xadS@\x1137\x10\xdc\xe2S@S\xaa\x1e\x968\xeeS@\x12\xed\x11\xc4P\xe0S@\xce\xf1o\xa7\x03\xafS@U\x02>lz\xeeS@^\x8f\xb2N\xdf\xd1S@\xe0\xee\xbdsv\xeeS@X\xfbn\xe1\x94\xe9S@~l\xecf\xc0\xeeS@\x1a\xcf\x9cD\x04\xe9S@*f7\x9c\x05\xbdS@H\xd8\xd2\x8f$\xf1S@\x11\x93T\x17\xfd\xbbS@\xdeb \x1b\xf8\xebS@F\x0ek M\xd9S@\xe4\xd7}\x94\x9e\xf7S@\x0f\xfa\xd12u\xe7S@\\\xa4L\xbd\xb1eS@\x9a\x96\xa3\xd7X\xb4S@\xa6\xed\x06\xfa*\xb5S@\xf2\xfa\xc5F<\xdcS@\xe4\x98\xadA\x8b\x95S@\x14\xda\x14\xa1\xce\xb2S@\xe3\xdaI\xc0\xcf\xa9S@.\x8bg\x1b\x19\xa3S@\x8d\xdd\xe2\x0b\x11\xabS@%\x03\x17\xe4\\~S@K\xf8\xbb\xe9\x81\x85S@\x03+\x0e@\x0c\xe1S@yX\xb5\x0c\x96|S@\xdb\xcbs\x16\x0e\xadS@\xed9a\xda\xad\xacS@\x0f\x83>=\x96\xa4S@u\x8ei\xbd\xf7\xa2S@w\xb3\'\xe7\x9e\xe5S@c1\xbe/\x8c\xcfS@\xc2\xb7\x0e\x95B\xceS@`\x8aj\xea\x93\xb2S@S\xf9&Q\xcc\x88S@3T\x02x\xb9|S@\xb1q\x1c-\xf7\xe1S@q\xb1\xf5\xdc\xd4\x86S@kl\xa6\x1f\x08\xb9S@\xdd\xc3lv\x90\x85S@bDb\xaa\x8a\x84S@!\x98\x7f\x12\x99\x7fS@\x04\xc2\x83\x8c\xff\xcfS@\xc1\xe4Q\xd3V\xa3S@\x14K\xee\x86\xaa\x7fS@\xc5\xd0\x92hh\x7fS@\xb9\x13N\x91\x19\xc3S@\x19\xba\x1flB\xb9S@O\xcb\x0cg\x1c\x80S@<\x1d%\x06\xcd}S@\xa5\x14\xa70\x01\x7fS@*f7\x9c\x05\xbdS@\xd4_v\xfd\xb9\xbcS@\x99Q\xcfh\xec\xb7S@\x85f\x1fs\x1b\xabS@\x88\x95Z\xba\xc2\xbbS@\x1an7\xd2R\xc5S@\xa7\x94\xdc\xe1\xa8]S@\x0b\xbb\xfb\xb3\x19\xb8S@\x15Q8\xd9\x8eyS@\x9f|j\xdc\x80\xc1S@y\x8c\xe0\xb6b\xd8S@.\x1c\xc0\t\x1e\xd8S@\xb2\xae\xd7~\xc8\xc8S@\x80\x19\xff\xd8<\xc0S@\x0eH"!`\xb8S@\x94\xbc\x06^\x91\xb0S@\xb1>\xf14\xef\x9fS@\xc1\x15\xfes\x8d\xf0S@\xbd=\xd9\xc5>\x89S@\xf6V\x03\xe8\xc4\xb1S@\xe1+\xe5D\xf6\x86S@V\xd2\xb2\xdd\xb2\x8fS@\x0f\xdf\xa8\xa2\x9c\xdfS@\x98kU\x8dl\xb8S@\x9f\xb7\xf5\'\xab\xf5S@C\xc5w\x17\xd5\xedS@\xc7t 0\xad\xeeS@\x871\xa1\xf3\x03\xd4S@\x0f\xf4\x04C=\xb1S@\x03\x1c#\x14\xf7\xf3S@\x9b]\xd6\xa1?\xa9S@z\x02+X\xba\xa6S@C.\x0f)/\x81S@\xfe#\x0b\xb1\x85\x80S@\xdf\\\x07\xa7rpS@\x9aHO\xf08\xf4S@\r/\xa9\x9a,\xbeS@<\xa8\x0f#\x15\x7fS@5}\xd8\x18\x12\xeaS@\xa8\x0f\xe8\x84\xe2\xe9S@\x89^\xbe\xe4\x12\x84S@5\x13\n\x0e\x8c\xc7S@\x98\xea\x9cZV\xd0S@\xf0\xcb\xb3\xe8\xbe\xd2S@{N\x8b\x9f\x99\xadS@K\xfa\x02]\xd0~S@\x04T\x94\x8ci\x8aS@{\xa7\xc6\x9d>\xc1S@\x8d\xbc\xdf\x9cI~S@O\xab\xba\xbb\x85\xd2S@\nK\xbcF\xc8}S@\xd9\r\r\xc0.{S@\x9bHx\xb2\xad|S@"\xcd\r\x17#}S@R\xc9p4G\xc5S@\xb3\x83\x9f%\xc0|S@\x83\xf0\x8b\xf2J}S@9\xfa\xed\tr}S@\xc9\xb4\x1f\x82\xaczS@\xce\xa1-B\xe7zS@u\x8e\xf6\x84\xe2{S@hQ\x03\xcb\x0ewS@\xf5\x9f\xac\x8c\xaazS@\xf7\xack\x0c\xc7yS@!C\xeei\x00{S@\x8f!\xe5\xef4\x87S@\xc1\xf5\xa0\xdc\xb9{S@8\xbdG\xe3U\x81S@m\xa58I\xc9\x87S@F\x8a\xafd\xa6\x87S@\x98\xafOeD|S@\xe7\x03\xe8=\xfczS@\x12\x9fA\xe1\xadzS@\xf4\xb4\xd1)\x97{S@>\xf4\xdd\xfb}yS@\xc3\x0040\xdbiS@\xa6 \xe7\x101}S@\xe8\xfbCr5\x81S@\xcb\n\xc4\xdb\xc4xS@\xc8\x93\x83\xac\x96\x85S@\xc9\xaa\xff\xc6\xfb\x84S@\xef\x17W\xf7]pS@\xc5\x06\xfb\xc9\x94\x80S@\x16\x05L\xf24xS@1\x910\xaa\xc1~S@\x10.\xda \x9axS@\x93\x11$R\x04hS@\xbe\x01\xee\x93\xbc\x7fS@\x05\xae\xa4fjmS@\x1d\xf8\x86s!vS@\xfb\xec\xc2\xdd\x8a~S@Op\xb0r/\x84S@O\xe4$\xf2\xd7\xb4S@\xf0(~\xd6.uS@\x01\xaf\x837ryS@\x08\xa3(\xed\xa2\x80S@(;\xb8\x9a5\xfcS@W\xb7E\x88x\x7fS@i8\xe7\xba\xe4\x80S@_\xea&\xd76\x84S@\xb3ev\xd9\xcf~S@\x03l*\x86\xbc\xc1S@\xd5\xf3\xbb!\xd6yS@\x1b\xd1\xdb\x08\xf8~S@\xf1\xea\x0ctRzS@3\x89\x0bqF\x81S@\xa5\x84\x9c8\x13\x82S@\xf1\x18\x90Z\xa2\x81S@\xad\xda\x06\x99 ~S@W\xd2\x7fJ\x9d\x84S@\xdd\xd4w\x1cs\xacS@\xc47\xd7\xb8\xe4\x82S@\x00\x1b\x0c\xceq\x7fS@v\xd1\xd3s\xc5\x85S@\x0f\x82+\xbcE\xfcS@A`\x11x\x1b\x85S@7yVA\xf0\xa0S@\x9b}\xff\x86\x9c\x83S@K\xabtU\x99{S@\xd8C\xff?v}S@\xe35\xdeSt\x84S@\xd4\x8f\xcc\x00\xb5vS@\xd8\x90_\x87D\xadS@TVE.\x85|S@\xed\x1c\x16NO\x83S@?\x10\xda&d{S@j\xba\x83\xef\xd8\x84S@\xc80\x89r\x03\x84S@\xb6\xf0\x89a\xb9\x86S@\xb9,\xd2\xd3\xc6\x88S@\xb5:on\x8f\x86S@Y;A\x95<\xe7S@\x05\xd1b\x89*\x8cS@\x7fiS\xf6\x1fiS@\xfb&\x1c\xed%\x86S@!E\x9cUv\xc9S@x\xfbh\xaao\xedS@\x8a\x8a^\xcam\x8dS@Z\x83=\x81\xb0\x9aS@v\xc2\x03\xf4\xbd\x99S@\x9f\x19\x7f\x16\t\x94S@b\xc0S\xc3\xa4\xfbS@\xf2\xce\xff?\x88\x9bS@OYx\xe4y\x9bS@PY\xdd\x06z\x01T@A~\xbeoX\xb6S@2\xe4\xea,\xbe\x99S@\xbe\xd8h\xe2\x02hS@\xf7\xfbM\x853gS@b\xc4\xa3\xf2n~S@\xf7\xfbM\x853gS@\xe2\xe5)\x13\xdf\x83S@\xb2w\x86;\xe4\x89S@\xb3\x83i|!\x84S@\xf2xEM&\x8aS@NF\x84O\x13\x84S@\x86\xf4i\x9eo\x9fS@\xbb5\x8bH$\xe6S@O\xfa\x8a-\xd4hS@\x11\xc9\xe8\xadG\xf6S@\xa0F\x82\x9b\xc8\xa1S@r\x08\xd5,\xda\x8bS@\xc6X@\xe3h\xc7S@\xf1\xe7\xebv@\xecS@\xe0\xbb5\xe3\x8e\x8fS@\xf8`^\x87e\x92S@\xf4De\x06,\x8fS@\xf3\x92\xb8\x8cU\xd9S@\x14\xa2Q\xd0\xd2\x89S@\\\xec\x90\x99a\xd9S@*M@2\xdb\x86S@\xa2\x97\xad\xdb\xd9\xc2S@\xc64\x95@Q\x86S@\x94\xae\xe2\xfd\xc1\xc1S@lJ\x99\xe1k\xc1S@7}|H\xb7\xd8S@6IA\xd6\xcb\x8aS@4\x10\xc1nx\xbaS@t,\x15\x10|\xb7S@\xdd\xa5\xbf\xafa\xd8S@V\xdb\xdcR\xfc\x8aS@\xc5}\x1a5\xc2\xd9S@\xaf4m\xbdh\xbaS@M&\xb1\x1d\r[S@S\xd6#\xaf\x82\x88S@\x80\xcc\x82\xc9\xae\x95S@\xb3\xc6\xcd\x92\xaaiS@\x85n\x05\x8f\xc1\x95S@Jl\xb6f\x94\xc1S@\xda\xf0\xa8\xad\x10\xd8S@O\xf9\xc2\x9c\xd4XS@\xe9\xb32X\x1f\x8dS@c\x82\xbc9\xf1\xadS@_\x0f\t.\x01\x8dS@L\xb32\xddY\x97S@&t \xc8\xb6\x97S@\xb6\xea\xd6\x8a\xff\xc1S@\x9bZ\xf2W\x8e\xb2S@(\x0b\r\xa9\x1b\xb0S@\xfa)\x9f-\xd8\x98S@\xac\x82\xa6\xd16zS@\xde\x8b\xbcyd\x98S@\x1e\x91\xb5\x0b\x02\xbfS@\xf29cK\xd0\xb0S@\xe1\xa7O\x8bD\xb1S@?j\xeeD\xfb\xebS@#\xce;=\x0b\x93S@\x01\xe6DW\xbd\xc6S@\xa7\xee\xab|\xaf\xb5S@Z\xbe\x0e\tI\x93S@}\xff\xe7\xff\xba\x99S@o[\xf4\xf1\xc2\xb1S@%\x13f/\xf7\x99S@\xcaR\x98f\xf6\xb0S@A\xe7\x1f\r\xb7\x9aS@E\xd5\x15L\xeaUS@\xad\xd3,\x95C\xbeS@\x81-\xf4\x15~\xb7S@\xf4\rI\nc\xe8S@\xc8qK\xcf\xad\xaeS@S\xb2_\xb3\x17\xafS@[\x80\xe7\xd3\\TS@\\\xb0\xb2\x11\xae\x9cS@\xc8\x19\xb4\x93\x87\xc6S@\xce3p\xcc\xf5\xf5S@A\x1eK&n\xb5S@\xb4\xe1\xa2\xc0}\xbbS@\xbc\xedN\r\xe5\x9dS@\xd8\xa7\x0c\xec[\x9eS@/\x8b\xfdi6\xbbS@\xf8\xab@[n\xa1S@\xef\xf7\xf0\x10\xd8\xceS@l\xe9\xb9(\xd1\xbdS@c\x95\xcc\xfe\r\x9eS@\xb3\x86L\xd3\xd8\xe7S@\xb1U*\xd6\xa2\xa1S@r\\\xf4\xd3\x87\x9bS@\x02\x1c\xe6\x82Y\x9fS@\xcd2\x8e\x036\xa0S@[\xf89\xee\xa4\xa6S@\xfc\x0b\xfb\x97\xef\xa0S@\xf4\x8e\x0bd\x87\xdaS@\x8b\xb7\xa9\x9c\xb7hS@\x9b\xf1\x9e\x99\x03\xf5S@\'+\x02\x82o\x9fS@\xa5\xd1\xf96h\xddS@\x8e\'s\xf6\xca\xdaS@\xf6\xdb\xca\xabn\xf6S@\xa2\x1e\xd2\xe2\x12qS@j^\xda\xf4\xad\xaeS@\xcd>\xc8\x90\x1d\xddS@\xbc\xc9\xcd?\xd3\xa8S@\x82\x00V%\xc4\xa0S@=\xe0\xf4&)\xa1S@\xd4\xc3,\xc8\x00\xa1S@\x0e\xdd\xa9p\x93\xa1S@E\xc5\xd1\x02\xc6\xaeS@"\x16\xe1\x057\xfdS@\xe9\x8d\xaf\xcb\x91\xaaS@\xf5\t\xd0\x98\xd1\xaaS@\xc1*{\xf1-\xbdS@\x15\xef\xbf\xa8\x1b\xbdS@\xb9\xb1\xbcS>}S@\xe8[\x10\xf2\xd8\xa5S@\xde\x1e\xb13\xae\xa6S@\xb7\x9e\x06d!\xaaS@\xb7\x9e\x06d!\xaaS@\xf6I\xb5\xd1t\x82S@&\x12\x81?\x19\xa6S@\x8d1\xa3\x15/\xaaS@\xb6\x0f#\xd7\x83\xaaS@\xf4\x06j-\xa3\xbfS@\xe6\xa9\x832_\xe0S@\x19j\x84D\xe6\xa6S@\x14\xf8\xf2C\x8c\xabS@\x7f\xad\x8e\xd3\x04\xa9S@\x85D\xa7\xb8\x85\xa7S@\xd0oNn\xe1\xa5S@\x80 :,B\xabS@%\x9c\x13:I\xa6S@\x9b\xd0\xe7\x85\xdb\xb4S@x\xca\x84&!\xebS@\xd6\xbdw\xda\xe7\xa6S@\x8e\xd7\xb0\xeb \xb1S@\x0f\xd6\x1b\x1c7\x88S@\xde\xe6_\x10\xcf\xaaS@\x9d\xe0\x82\x03\'\xc6S@\xf0\xf7\xfb\xa9\x08\x88S@e\x80\x9d\n\xf3\xabS@\xd7\x04\xc6\x1e\xd1\xb3S@\xd0\xc2\xb7\x1b\x97\xdeS@*\x9e\xcbU\xa3\xa9S@\r\x8d\x17\xc3a\xaaS@\x16\xda\xb4\xf1<\xb4S@\x12\xfa\xf2G`\xb1S@IS27;\xaeS@>\x13v\xc2\x8f\xb5S@\xff\xf3V\xa2\xd8\xb5S@\xbd\xfd\x99x!\xb6S@\xc6k\xeb\xb6}\xafS@\t\x95\xbe\x97\xd1\xafS@)\x9dV7l\xb0S@qO\xd8\xbdT\xafS@^\xe7zqg\xb2S@\x16\xf2\xe3\n\xf6\xe1S@l\xae\x99)u\xb8S@d\x93\xf9\x94\xbc\xb8S@\x18q\xba\xf2\xdayS@\x89\xd4\xeb\xe6\xe3\xf8S@+\xf8\xee&k\xb1S@\xfe8\xb4b]\xb3S@\x81I\xdfEx}S@_\x96\x05\x1c8\x92S@\x06\x0c\xcf\x85\xcd\xb4S@\xf3\x04\xc5\xa8\x88\xc9S@\x19\xc5\x87\n\xde\xdbS@\x87\xc1a\xbf!\xb5S@M\xce\xb8]c\xbbS@v\x92[\xed&\xcaS@\x9f\xb8x\xee<\xb0S@\xe6\x95\xdc\x93\xb8\xaaS@E\xd3w~,\xb5S@\x82\x05\x9e\xa3\xc5\xbbS@\xfc\xf6\xd2zR\xaaS@\x11\x93T\x17\xfd\xbbS@\xc2\xa6\xc0\xed,\xb6S@w\x1e\xbf\xc9\x92\xbcS@\xf0\xed\xf4\xae\xc5\xbcS@B\xd8\xe58\xb7\x9bS@\x95\xd1Nqi\xbdS@\xd6\x1c=\xc5\xf9\xecS@y\xbd\x11\x15\xd9\xbdS@LpMjc\xbeS@\xb5}\xf0\xff\xb8\xaeS@\x99\xc9>\x08\x8b\xaaS@\xfeL\x14\x0b\xc7\xbdS@\x81\xfd\xf7Q}zS@\xfe\x80$K\xfe\xadS@!\x00 t\xfe\xa9S@\xaf\xbc\xcd\x86\xed\xadS@\xd5\xf0s\x8a|\xb7S@)3\x97U\xf6\xb7S@`\r\x077`\xd4S@\x98VE\x01\xf9\xb8S@@6\t\xf3S\xcfS@\xf9G\x1e+{\xc0S@\\.\xc9wY\xafS@n\xc3\x9b\x8a\x15\xb5S@\xb4\xe8$\xc2Y\xb9S@\x9d\x05o3\xbb\xb5S@0J\xf4_\xab\xb2S@q.\xbe\xb6?\xb6S@e\xe7\x9c\x9b\xc3\xcfS@d\xb6k-\xb6\xabS@\x1fg\x82u\xaf\xb6S@\xd6p\xb1q\x90\xb0S@\xf9\xba\xa1\x10\x9a\xdfS@\xe5\x1fCg\r\xb2S@Q\x11:\xd3\xcb\x88S@\x81\xfd\xf7Q}zS@\x08\xc9\x1e\x17\xae\xeaS@\xebh\xcc;s\x96S@>\x16Ne\xd9zS@\x13z\xc0\\O\xb8S@\xc6\xfd-\x92\xb5\xbdS@\xb2\xc2\xd1\x19)\xeaS@\x8f\xbc\x92\x17\xec\xb0S@\xe6]O\xcc\xbe\xbeS@\x1a\xc1D\x7f\xb0\xd5S@\xd0X\xe4\xb5\x01\xd9S@\x8eP\xb6\nD\xd2S@}\x0bj\xea\x1b\xb9S@\xeb\xaf3\x07\x02\xc7S@\x8b\xdcp\xb8\x05\xe2S@\xa5\x8c\xab$\x7f\xd7S@\x82\nH~K\xd7S@\xdbu\xfd\x1e\xe4\xc1S@\xafh\x90\xc0\x8c\xa6S@p8\x8e(\xcd\xd6S@\xde\r\xf6\x9c\xba\xd7S@\xc5\xbb\xbfX\xc6\xb1S@\x0b\xd0\xe4|\x9c\xc2S@\x04J\x04\xf4;\xd8S@\xecf\x8bp\x06\xc0S@\xd6`J\xdcR\xc2S@u\xf0\x9d\xfbK\xb6S@8fxZ\xd8\xd7S@\xf6\x7f4\xcaU\xd8S@\xb7\xda\x87&@\xc3S@\xb0Dv\xaf|\xc2S@\x9c\xd1M\xa8\xeb\xd8S@\x0b\x13\xa9\xa1\x07\x7fS@\x95{\x8ac\xe3\xe6S@\xc7\xc2\x0b\xba\xcd\xaeS@\x91\xc8\x8e-\xb0\xc8S@\x94\xdd\xb2\x00\\\xd8S@\x08\x87\xa8\xe8\xdd\xe6S@\xa5}v\x96]\xdeS@.};\x06\xb6\xd9S@\x02\xfd\n\xfd\x89\xc8S@\xf6\xc9=\xb5\x19\xd9S@U"\x10\xab\x0e\xdaS@_\xc0\x7ff\x9e\xc5S@O\xa4\x10\xaf \xc9S@>\xf0\xe6\xd4i\xdaS@B2\x83\n\xde\xa4S@\xb3?\x95;h\xd9S@u\xc5\xac\x11,\xceS@u\xc5\xac\x11,\xceS@\xb4>\x8dgj\xabS@\x1137\x10\xdc\xe2S@\x83BN\x9a\xf4\xe1S@\xbc\x9c\x17i\n\xeaS@\x0f\xde%Y\xde\xc7S@\x16\x9f\xc1\x00O\xc6S@\x80\xb6\xd4\xf3\xa5\xccS@\x82\xb6\x95FN\x90S@;\xf5\xbf`\xb1\xc8S@\xe2p\xfez\xdb\x7fS@\x06(b\xf6\x16\xdbS@\xb4\xfe\x04\x92*\xdcS@\x05N\x84?\xbe\xdbS@\xa1\xec\x9a\xff\x9a\xdbS@D\xb3\xa5g\xab\xf7S@\x93\xad\xf93\x96\xc7S@\xb5\xbf\xd1\xfb\x1b\xc9S@/\xda\xa59n\xd2S@h\r\xae\xd7\xb7\xe9S@<\xb2\xe0\x92*\xd3S@\xe2\xd3\xf6\xe1\xde\xd7S@z\x0b\xfb\xdc\xd5\xd3S@\x91\xfe\xe5\x99\xc9\x80S@\xa3\xd1m\xab\x97\xf0S@\x13N\x01W\xd5\xcbS@\xd6@\xf2\xd16\xd1S@e\xe7\x9c\x9b\xc3\xcfS@\x8c\x1bP{\xe0\xccS@1N4R\xa3\xccS@D]\x1e\x17;{S@/\xe8J\xbb\x95\xe9S@i\x9c\x90\xeb\x11\xe2S@\xea\xa5\x13\x02}\xe8S@~\xf5\x9f$C\xadS@>\xb6\x9c\xf2\xe5\xd0S@\x07IZQ9\xa8S@\xe5E&\x0f\x92\xd8S@\x1fhK\t\xdf\xa6S@N?Q\x19*\xd5S@\x9e\xb6\xe4\xaf\xf2\xd6S@_\xd9\xd4\x82~\xd4S@\xeaa\xb1{c\xd1S@H\x06g\x11\xd9\xd7S@@\x87\xd2\x1b\x05\xd4S@\x06\xcdv\x90U\xa6S@B\xb3\xfe\x04\xb5\xe5S@\xeb\xc4\xa9\xb1^\xd7S@X\xe9\x96\x8cx\xe2S@@\x0f1\x91\xb6\xeaS@\x97X_\xb2M\xbeS@=?N\xc5\xe5\xd8S@I\xd4\xf2\x8e\xf2\xdbS@\x91(\xab\xfeY\xdcS@y&i\xe0\x84\xdeS@\xa7\xf0Q`\xf1\xdeS@V\x0e\x9d\x10\xdd\xbdS@r\xa2\xc8\xb5P\x92S@\xc9\x0e\xb1\xe5w\x80S@\'9c\xe5m\xbdS@\xdf\xd7\xbc\xb8\xce\xa5S@\xe5R-\xd4+\x85S@\x16\x84\x8e\x9e\x1f\x86S@\xccI8TH\x84S@ \xc1\xa4^\x7f\xe2S@\xd1:{yG\xb1S@\x94\x1c7@\xf8\x94S@\xa1\xdbM;S\xa1S@\xea\x80\xbd\xa5H\xdfS@\xfd}L\x81\xc2\xa0S@\xd6\xa1{\xbfG\xdeS@"\x876I\xf6\xe5S@\x93\xf3\x0b\x9d\xb4\x01T@*E\xfei\xaa\x9bS@f{\xff\x04o\x9cS@\xb4\x8b;\x90\xb8\xa0S@\xc4H\x7f\xd3K\x9eS@D\x00\x86\xf4\x9a\x9eS@A\xe9-D\x9e\x85S@i\xd6-\xd6\xa9\x9fS@\xa5\xd8\xd9\x14\xa4\x9fS@\x8e\x1a5 E\xeeS@\x92\x1e\x87,\t\xf0S@+\xe8n\x17\xd5\xedS@](w\xb3\xdd\xeeS@~I\ro)\xcbS@\x0e\x11\xf5P\xa1\xafS@\xe2\x0c\xd6N\x81\xa5S@\xeeDTF\xa3\x80S@K\x04\xf8\xed\x15\x99S@\x0bw\x87fG\xdaS@\x80\xc3\xf4\xc9-\xdeS@\x88ap\x9c\xde\xcdS@=N\x0b\xd9\xb4eS@\x19\xd3\xeb\xd1\xd5\x8fS@n\xd7\x0b\xef}\xa9S@n$\x94\x86\xa5\xa6S@o\x0e\xb1\xd8/\xb8S@|\xd4\x1d\xfa\x05\x81S@\x1137\x10\xdc\xe2S@\xf9\x98 XN\xd9S@J\t\xe57\xfa\xd8S@D\xbfG\xca,\x80S@#\xbb\x84\x1az\xafS@,bRl\xc1\xd8S@\xdb\xd3L\xb48\x9aS@\xec\xf7\xad\x0f^\xd1S@ 3\xe9T@\x80S@\xff\xf9\x88\xe8_\xb5S@\xbb!\x17\xbf<\xfdS@\xe7\x10\xbd5 \xe5S@Rn`\xf2C\xdcS@\xefC`\xf3\x0e\xf2S@\xab]\x08\x81\xa9bS@\xa2\x1d\x7f"\x81\x9bS@\x1e\xc4\x0e\x00;\xb7S@\xcf\xb3e)\xf9\xb7S@=\x16E\xd0t\x9fS@\x17N\xe4_\x16dS@{.\x97\xe5\xe3~S@\x15-\xa0Y\x17\xe0S@\'2\xed\xed\xa4sS@D\x18\xa7\xcb\x85\xa7S@\xab\xd0\xd3\xa6\r\x85S@+\xac\xbe\x05\xbdwS@C\x99\xfe\xcd\xc6\xb8S@\x8f=kX\xe7\x81S@\x08\xd9\x01\xc0=\xc0S@\xdft\x7fI\xea\xbcS@})\xf5\x1e/\xd8S@\xfe\xc3z2m\xb9S@\xe8\xd2 +\xd5\xdbS@\\\xcd\x8b?.\xccS@4\xf6\xe1\x11l\xf0S@\x0c\xde\xf3\x1b:\x81S@\xa8\x80\xfcJ`\xa9S@1\x17\xad=\xab]S@L\x815\xc3\xb0\xd6S@\xe8}\xe0\xc5\x84\xf1S@\xd4\xde[\x8af\xa0S@r\x05\xfc\xe3\x89\xb0S@\xe7\x0b*\x03\xcf\xebS@\xb8\xd4\x80\x1f\r\x7fS@\xb7\xbe!\x17\xc3\xf5S@\xa5\xc1\xa5.\'\x9fS@\xa7\x07\x12\x87z\xe9S@A\xb9P\xbe\xaa|S@@\xea\xe5\x11\xfevS@\xacU)\xfc\xfd\xb7S@'
p35
tp36
btp37
a.
