# Supplementary material for: Sea ice drift data for Fram Strait derived from a feature-tracking algorithm applied on Sentinel-1 SAR imagery
Source: Data Brief. 2018 Apr 19;18:1410–5. doi: 10.1016/j.dib.2018.04.034 (PMC5999601; doi:10.1016/j.dib.2018.04.034)
Supplement: Supplementary file 2 — Supplementary material [file mmc2.zip › fs_s1a_data/HH_filter200vec/FramStrait_HH_20141109T173954_20141111T073704.dat]

(lp0
S'S1A_EW_GRDM_1SDH_20141109T173954_20141109T174054_003208_003B38_AB1F.zip'
p1
aS'S1A_EW_GRDM_1SDH_20141111T073704_20141111T073804_003231_003BB0_EE9E.zip'
p2
a(cnumpy.core.multiarray
_reconstruct
p3
(cnumpy
ndarray
p4
(I0
tp5
S'b'
p6
tp7
Rp8
(I1
(I404
tp9
cnumpy
dtype
p10
(S'f8'
p11
I0
I1
tp12
Rp13
(I3
S'<'
p14
NNNI-1
I-1
I0
tp15
bI00
S'<!\xf0BP\x08!\xc0\x83\xb0\xb9\x11u<"\xc0w\x10n\x9a\x9d\xba"\xc0\x99\xe6]\x17\x12]\x1e\xc0\xe1\xce+\x8f\x04\x11%\xc0\xb0\x07N\x8d|\xd9\x1c\xc0\xf1O\xce\x1ax\xd4\x1c\xc0\xb8K \xf1\xebR#\xc0\x87"\x96H\xfb\xf9)\xc0)\x9a8tH\xc2"\xc0+\xad\xd7l\xee\xc6"\xc0`et\x07H\xfe \xc0\xad@M\x1aJ\xfd \xc0\xae\x0bV\xd7\x8f\xad \xc0\xada\xf6,\x80\xef#\xc0\xdc\xe0\xeag\xff@%\xc0g}\x85\x83\x82\x8c!\xc0\x90S\xf2\x15\x05W \xc0J\xd8\xf3\xcb\xa4\xd1\x1f\xc0\x16\x1b\xb1\xdd\x98\x1c$\xc0\xfbJr\x9aL\x93$\xc0\xa5\xd0\xeb],\xda#\xc0g\x08\xef\x94\x08\x9a \xc02@\xe6X)g!\xc0\x92\x80H\xbd\xee\xf6"\xc0\x9d\xbf\x05v)\xb1\x1e\xc0\x90\xa0\x18\xf0\xeb &\xc0\x81\x1ff\r\xd1\xa6$\xc0fM\x1d\xdb\x8dC!\xc0O\xd4\x8c\xbe\x9d\xcd%\xc0\xb1\xd3\x17\xe1\xfe\x1c"\xc0\xd9e\x98z]1&\xc0I\xafV1\xac\n&\xc0\xec.\x9e\x8e-\xe7%\xc0c\xf9\t%\xdc0&\xc0\x19\xd7\xd8\xf4\xb4](\xc0\xdc\x16i\x0f\t\r#\xc0xHL\xe6$\xbc"\xc0*\x12\xf6>\xc2\xca%\xc0\xc8\xeb\xb7\xbd\x8bk#\xc0z\xe151\x10y"\xc0N$J\xe8\x04\x16%\xc0B/5L\x80L(\xc0ok\xb7\xf4\xbc\xc4#\xc0\x85\x932"\xa4\xdc&\xc0h\xb0uU\xe2\xc9%\xc0\x87\xb4\xf3\xb0\x003\x1c\xc0\xe25\xf2\xbb=\x9c#\xc0\x1f:\x16D\xd8\x12&\xc00\xd0a\xf4\xa7\xef&\xc0\xee#Z\xe3\x97\x8e$\xc0-\xe7a\xb4dk \xc06\xccN\x7f\xdb4 \xc0 j\xf8\x89o(\'\xc0\xb41\xa4D\x96\x9d!\xc0\x9a\xc2\x1c\xcc\xd4n"\xc0_#\xca\xc1\xce\x0f \xc0\xec\xb0\xf4\x19\xf0*#\xc0\x1f\x14\xaby\xd82\'\xc0\xd8Qcg\xad- \xc0H\xe1O{M6"\xc0\xf0\xa5\xdb^\xa9\x1d&\xc0\xe0\xce\xc3\xf7\x0b\x99"\xc03\xf8O\x89\x13\xcf \xc0\x9b\xf1\x94\xa0\xbc\xef!\xc0\x16\xf5\x1f\xed\t\xb6%\xc0\xa1\xedJ0Du!\xc0\xb3\xc6P\x18\xf3\x1f#\xc0g)g\xac,\xc5\x1a\xc0\x06C0\xdd`\x00$\xc0\x18\xeb\x0c\x12S\x0f%\xc05o1\xf0\x1e\x1c$\xc0\xf6`\xce\xddK\x8c"\xc0"\x07/\xbc\x87\xc6!\xc0\xc0\x19\x07\x9e\xeb! \xc0\x00\xba\xd3\x1c\xfaM \xc0\x98H\x17g\xe6i%\xc0\x15\xc0\xa0\'@\xb4 \xc0E\xf3Jtb\x07$\xc0#>\x87|1\x00$\xc0x\xef\xdd\xf5\xf1\x91\x1b\xc0\x0c\xa1\x1c\xc5\xd6\xa0(\xc0\x95\xac\xd5\xdd4\t!\xc0\x94%\x8e.I\x08&\xc0O\x96\x86\xf7\x96\xfe \xc0\x9fA\xf6\xbd\x98+$\xc0S\xa4\x0e8\x13\xdd\x18\xc0a!\x03\xa8\x9b\xad\x1f\xc0r\xe6\xc0\x17#\x95$\xc0:\xda\t\xa2\xd2\xbc\x1b\xc0\x972\x0f]\xf5V\x1c\xc0)_\xffa\x8c\xb1\x1b\xc0\x1f\xeb\xf4#z\xc7\'\xc0\xa6-\xfcL\x17g\x1c\xc0LG\x17\x91\xb3S\x1c\xc0\xb4\xa5\x1b\xb2\x98#%\xc0\x9f:&F\t\xce%\xc0id\x1a\xa2\xffm#\xc0:\x1e\xb5\xacW\n\x1e\xc0?+OL\xb1\xc4%\xc0E\xc7\xbdr\xb0:$\xc0\xf9\x12vb\xf3\xf7!\xc0\x93x\x07\x10\x9a\xb6 \xc0\x9e\xf6\x0f\x12mm"\xc0\x86$\xc5j\x92\x13$\xc0c\xfb\xc5\x16\xe0T!\xc0p\x91\x8a}y\x13%\xc0\x19\x1c{\x00\xee\x07 \xc0\xa2Q\xa6\x8a\xa81%\xc0!b\x1a\xef\xfe!%\xc0\t\x15\\\xd5\xa6\xb6\x1f\xc0\x12\'\xf1\x90\xcd] \xc0\x9a\x1f\xda\x03\x127 \xc0I\xc0\xcd\xfd\xa6\xcc\x1b\xc0\xdd\xc43\x17\xec*\x1f\xc0\xc2\xac\xacfr\xb4\x1e\xc0\x17\x8b\x82\x88\x98+ \xc0i\xee\xb8\x19\xe8\xcc \xc0M\x80j\xccS\xdf$\xc0\xe3*`b\xf4\xe3%\xc0A\xa0\xb04|:&\xc0\xdc\xe0,\xb1\x00h&\xc0G\xc4 %U\x9e!\xc0\xf2\x9e\x07O\x90:#\xc0\x84\x86|\xcb\x1e6%\xc0n0!\xee\xf4\x12&\xc0\xda\x94\r\x1f\xa6\xbd!\xc0\xc2E\xe3\x9d\xa1\xf8"\xc0F<\x98+\x06\x03%\xc0\xf1\xf3\xdd;@\xe6"\xc0\x9b\xc6\xbe\xda\xec\xfe#\xc0\x03\xd4s\n\x0eQ#\xc0:\x92\xc1<[\x9f$\xc0,}\xc0<\x9bK$\xc0\x8aS\x0c\xee\xae\'\x1f\xc0\xc7T\xd7\x19\xe8\xd7%\xc0\xd8v\xf4\xf8\xf8\x08!\xc0\xb2\xd5\xff\xf4\x12\xf1&\xc0l\x12\xcb\xcc\xc2B\x1f\xc0\xb9\xd9\x0bh\x81\xb0"\xc0y)\xf7\x8f\xcd?!\xc0\xd1\x894[\r\x8b"\xc0\xf3\xbb\xbdV6\xa3!\xc0\xa4\x0b\xc5e\x00[#\xc0\x8a\xb5\xb4\xe7"\xc6%\xc0\x04\xc7\xeak\xba\xcf!\xc0\x08\xf6\xc8\xbd\x07M \xc0I\xc0\xcd\xfd\xa6\xcc\x1b\xc0\xe4\x10o\x93\xb2\x9a(\xc0\xee\x9d4Q\xc4\x9e(\xc0|\x0c\x89\xd5J$%\xc0$\r\x7f\xb6[\xf7#\xc0{0\x87\xda\xc1\x92\x1b\xc0\x06\xfb[!\xd8\xbe\x1b\xc0\xf1q\x1a\xab\xd7\xf0"\xc0\xfd\xc2\xff\xa3\x19\x11$\xc0\x01\xc8\xad\xca\xdc\xe1(\xc0\xab\xb3\xf9k$\xe8(\xc0\x8d\xf6Eyl\xee(\xc0Y@8\x12\x8dW$\xc0~#j\x80X\xd3\x1e\xc0\xcb:G\xb8\xc7\xad \xc0\xa7\xb7E\xa8D\xfe \xc0\x15@K\x8a\x13\x97&\xc0\x86\x94\xfflE3%\xc0\xe1\xf5<\xf8\xc6\xb0$\xc0\x05\x8fm\xa0\x11\xa2%\xc0w\x89W\xaa\t\xf1#\xc03:\t\x10\x9fg!\xc0\x8d\xc9$\x7f\xf3X&\xc0\xd6~\x17]\x1a\x8d%\xc0\x19\x1c{\x00\xee\x07 \xc0Eh\x9a\xac\xf9I&\xc0 \xe2tw\xf1\x80\x1e\xc0\xbd!\x05\x80`\xcc)\xc0.&\xcfi\xe2\xb1\x1f\xc0\x83\x92@\x00\xf4\x8b"\xc0\xdc\xb5-\xd9\xa9\xe3$\xc0D\xb8\xce\x00\x0e\x7f&\xc0\x9b\\}\x07m\x0e%\xc0\x8e\x1c\x16x\xad\xe8$\xc0m\xb8\xd1Q\xde\x08\x18\xc0\xbf\'\xe2\x9d\x07[ \xc0CP\xda\xdc_\xe9 \xc0.\x88\xdb\xa2Vb"\xc0\xad!\xd3:>\xf9\x19\xc0\xa3\x91\x01\xbe\xe5\xeb"\xc0Lm\xcf\x10\xc1\x8b\'\xc0\x98\xb8\t\xb3\xc6\xb3&\xc0L\x9c\x9a\x9a\xcf\x1c\x1c\xc0\xd7\\$\x13\xb1l$\xc0\xb7\x07[\xd2f\xc9\'\xc0\xb6i\xb1+\xa2n"\xc0\t\x05\xa4P9< \xc0\x87\x95\x1cB\x84\xbc!\xc0\xfc\xb7?\xfeH\xd9!\xc0N\x0e%\xd2\xee\x9e\x1f\xc0\xd1Y\xb4\xfa__!\xc0S\x8f\xea{\xb3z\x1c\xc0F\xae\x0e\x9a\xd1\x16 \xc0\xee\xa3\xdc\xd1\xbb\\\x1f\xc0\xf2\xdb\x11\x18\xec\xed*\xc0I\xf0\x06\x8e\xfe\x18&\xc0\xe2\x00\xcb~5\t*\xc0\x9fs\xfa;\x8f\x9b%\xc0\xd8\xd9z\xa3{\x83"\xc0D\xbc\\\xd4eI#\xc0\xe1\xd7\x08&\x8a\xdb$\xc0\xd6\t\x99\xeb\xf5\xdb\x1f\xc0\xf0\xabH\xb5.{!\xc0O\xc4\xb3\x03b\xb4&\xc0my\xbck\xa6\xed$\xc0\xe9\x0f\x19d\xcd\x02!\xc0\xd3,\x87\x01\x86>\x1f\xc0\xa7\x93$\xa9\x9c\x07"\xc0\x06T$^\xcc\xce\x1e\xc0\x869\x9c\xaa\xae\x08 \xc0j\xb2(1\xcd\xd3\x1b\xc0\x14r\x9c\x1b\xc2\x16%\xc0!\xaa\xc2\xe7l)!\xc0\xc9\x0f\xf2\xd7^\x8d\x1b\xc0\xedI\xf0\xf1\x0c\xcd\x18\xc0\x87.\xe9\x94\xed\xe9%\xc0\x91|J\xd7`T#\xc0\xb8W\xc6\xc8\n\xf1\x17\xc0\xe8\xa4CB\xae:)\xc0\xed\xf5\xe7\x06\xa9\x1b \xc0\x93\x80\x02\xa2\x0e\x9c\x1b\xc0\xa9\xbb)\xbb\'\xca#\xc0\x02I\\\xd3\x1b\xa1%\xc0\xafu\x93\x8b\x8b\xe3&\xc0\xef\r\xe0z4N\x1c\xc0\xd2Z\xfe\xcb\xb2j\'\xc0\xebJ\xfa-\xfd`!\xc0\xee\xc5\xf0j=f%\xc0\xa7\xdb\xa4\xeb?\x1e$\xc0\xddU!\x17\x04\x13%\xc0\xdb\xd5\x07\xac\xb8\xbe!\xc0x\xb8/~\xe7j%\xc0L\xa6\x89\xc9\x14\xbc#\xc04\xd9c\x8d3\xb5!\xc0?\n\xa5j\xfc\x8a"\xc0\xc4\x8es@8\xdc#\xc0{\xf0x\x06z{\x1f\xc0\xa1\x05\x9a\xaa\xd9\xb7$\xc0k\x7fK\xa9\xb6t$\xc0\xdc?\x1c2\xf1\xd6$\xc0\x9e\xd9\xa0\xb0\xc1\x96\x1a\xc0B\xecn\xd1bk!\xc0\x1d\xc0y\x8e\xed\x8b\x1b\xc0\x92\x82\x12\xee\x06\xb9%\xc0\x9c\xfeE\xdc\xdd\xc5!\xc0\xd0\xb7)\x7fh\x1f#\xc0\xaf\x85\x84\xb3Oz\x1f\xc0ap\x94\xb7\xfeJ!\xc0\xdfK\x10Ixx"\xc0\x0cL|M"\x0b!\xc0\x87\x96Z\x85\x7f<!\xc0\x8a\xae0\x99\xc9#%\xc0p\x9c\x12q\xd4\x94 \xc0\xa6\x86\xf1\x96V\x9e\x1c\xc0)e\x12I\t\x7f\x1c\xc0\x0f\xf1\x0eG\x03\x84!\xc0T\x8f\xb2\xf6s\x9b!\xc0~\xbb\x1c\xc0%\x96\x1f\xc0\x94\xa8\x91\x8c\xe0\x1b\x1c\xc0\x15\xc7\xd5\t_\x84!\xc0\xdd\x1dK\xa0\xbb\xcc"\xc0\xd6V%[\x02\xc9%\xc0\xfa#/w\x07X$\xc0V\x07Af\\o(\xc0\xc6\x9f\xaf*\\a&\xc0e\x18\xee\xa6\xea\xe5\x1f\xc0h\xe6N?\xa36$\xc0\xb1\x14{\xf1\xe6T\x1f\xc0\xab$\x8b\xc2:\x85(\xc0g:\xb6\xa9\xef\xf6\x1b\xc0D\x1c\xaf\x0fp\x92&\xc0N[R%g\xbf \xc0[\xf0\xcd$\xd3\xf5#\xc0\xba\xa1\x0c\xb6:\xf8$\xc0\x9a\xde%\x1a|O!\xc0\xbf\xb6\x11\x97\x888(\xc0\xf0\x90h\xa7\xb2`&\xc0\x8b\x94\xda\xf3>&!\xc0\xcf\x89\xc1\xe8\x8f\xdd \xc0\x14\xdd\xb7\x9b\x89\x81\x1f\xc0\xc3\x9d\xe7U\x8f@%\xc0\x1b\xb9$\x06\xef\xa1\x1b\xc0>r\xb5\xfcF\xb5\x1b\xc0\xf1\x13\x9e5\x08\xf5#\xc0C\x96,=\x13`!\xc0\xcd\xf9I\x7f\xf5\xdb\x1f\xc0\xa4&\xc2\xb0\xbat\x1c\xc0\xbb\x05\x13}\xc7\xcc\x18\xc0\x0e\x0f\xa1\x13\xa0%%\xc0*\x19\x80\x05\x7f\xec#\xc0UR\xb6\x0f\x033\x1b\xc0\x97\xb3[\xc6\xad\xe6"\xc0\x87\xceI/\x18\xd3\'\xc0\xf2\xe7\x90F\xe4O%\xc0\x02u\xd4\xec\xaa\xa6\x1c\xc0\x1a\x96m\xb2T\xf2#\xc0=\xcdB\xd80\xf8\x17\xc0\x0f`\xff\xba\x02\x04 \xc0\x03R\x93\x85\x96\xfd#\xc0\xca#\xa4\x1b\xa8\xf6#\xc0\x15\x04x\xd3\xbf\xdd\x1b\xc0\x03\x0e(\xffF\xcf \xc0\x00\xc4\xd2\xb4\xe9{%\xc06_\x97\x9e,H&\xc0Nc\x06\xec*/%\xc0\xda\x8c\xf7\x9ca\xce \xc06\x89\xba\xff\xec\xd4\x1b\xc0y\xd5d"\x85\x10%\xc0\xfc!\xa1n\xf0_)\xc0\xf2\xfe\xea\x9d\xbc\xe7 \xc0\\\x92 \x97\xd2\xe5 \xc0\xd481:i\xe3\x1c\xc0f\xf2\xaeHZ"\x1c\xc0\x83\x17\x13\x0c\xf2\x87!\xc0\x81.Q\x1b\xf9\x98\x1e\xc0\xf1\x9f\xa7\xc4\x91\xcd#\xc0\xa6\xde\xea\xa8\x10\x1e%\xc0\x85\xdbB\xef\x07b!\xc0\xd9\x14\xbd3\xb4d\x1f\xc0Ac\xbbM\x95\xfe"\xc0ZM^6\x89T!\xc0\x1c\xba\x88\x1daI\x1f\xc0\x95\xc3\x9e\x02\xf9P\x1f\xc0\xcdc=e\x88\xe5"\xc0f\x0c`\xe9I\xe1$\xc0\xaa_\x8f\xe7\x81\xb1\x1b\xc0\xf3\x17\x96L7\xb4\x1b\xc0vx\x07\xa9#v\x1c\xc0M\'\xd1\xd2P\x81"\xc0\x8f\xf8\r\xad\xa6\xc9\x18\xc0\x1a\x02\xdej\xde\xf6#\xc03Y\xf8i{\xf6#\xc0"o\xdb\xbdl\x1a"\xc0\x90\x0e\xc8\x8em\xa5\x1b\xc0\xd1\xd1\x8d,\xf1\x9f\x1a\xc073\x13\x98HW&\xc0\x91@\xa8\t\xfah\x1f\xc0\x81\xa3\xac\xa8\x99]"\xc0\x7f\xd09lt\xe5(\xc0\xabK\xc3\x8dp\x8d&\xc0\x19\xc0\xb1\x85\xb0}!\xc0W\x1a\xfc:?+ \xc0\xc0\xae)\xa7\xdf\xe1 \xc0\x91\xf6\xde\xa6\x00\xe2%\xc0&\x9fo/n0\x1b\xc0\xbd\tIV\x12\xaa"\xc0\x0eR\xbe{\xb4*!\xc0\xd4\xfc_\xc02\x92"\xc0\xcbv\xe9k\xbb\xa9!\xc04t\x80%\x9c\xa2\x1c\xc0T\x16\x1e\xdf\xb2\xa7#\xc0\x9b7\xed\xc6\x9f\xa2\x1e\xc0X\xaf\xf0g\xdf\x9e"\xc0\xd9vA\xea\xf4}%\xc0x\xb9j\x05>w \xc0\xf5\x0eG+q\xe1\x1e\xc0\x16\xfcS\xa6,N#\xc0\xdcf\xfa=\xc3\xd2\x1c\xc0&\x87|\xc9\x06\xea\x1e\xc0\x1d:\x97y\xa6\xa6%\xc0\x0f\x1b%\x91\xbf\xcc$\xc0\xe9\xb4\xeeG\x11\xb0!\xc0kQ\x15\xb9V\xd2"\xc0\xfah)\x90\xd2\x0b \xc0\xdb\x82V\x1f\x06Q\x1f\xc0\x07\xce\x88C\xa0K\x1f\xc0\xfe`\xe13\x84\xb3\x1e\xc0SE7\x07\x16\xeb \xc0\xebql^\xd2e!\xc0\r\xa8\xae\x0c\x86\xf9$\xc0\xc3U\x9e\xfa2\xf2 \xc0\xceV\x9e+\x1a\xb6&\xc0\xc6\xfb\xa7ln\xd7\x1b\xc0eT\xa2vj\xeb\x1c\xc0\xcc[p\x83\x9a\xfe\x1c\xc0K\xbc\xb4\x8f\xf0D"\xc0\x05\x0e\x00fou!\xc0\x9b\x06\xferl\xec\x1b\xc0\x84\xa5\x9f8\xb9\xaa\x1b\xc0\xdbo\xe7\x8c,d&\xc0\xbc\x8d\xb3~\xf36&\xc0\x8cUq\xd7[\xa4\x1c\xc0dG\x13\x1d\x9c\xe4 \xc0\xcc\xbci\xe26h\x1e\xc0\xc7q\x9dS\xd9\xe3"\xc0\x9d\x93\x1b\x94:\x01!\xc07\xe3s"\x02\x8b\x1b\xc0k a7\xa3\x17\x1c\xc0g\xc7\x9c=\xbf\xcc \xc0\x19\xa2C\xa2\xb1p\x1c\xc0\xd77C\xbd0\xc7\x18\xc0Q\xe0L;\xf3\xd8\x1a\xc0\x01\x94@BY\x03!\xc0\xbc\xaf\x98\x92\xbe\x88%\xc0_\xcdY\xee,\xeb\x1e\xc08\xb5J\xe6\xbd\x92"\xc0\x91\xe4G\xa6}\xe1"\xc0'
p16
tp17
bg3
(g4
(I0
tp18
g6
tp19
Rp20
(I1
(I404
tp21
g13
I00
S'\x05\xcc{\xafi\xbaS@\xe0\x03\xb2\xa6\x0e\x84S@7W\x15W/\xbcS@\x0e\x8bZD\x10\x8bS@MV\xce"\xd3yS@\xd4Q\xfc\xec\xdcjS@\xc1\xde\xce0\x8d\x82S@\xd8_}\x9b\xa9\xd8S@\x01\xb2o\r pS@\xa2\xf2\xdcI\t\xe4S@\x98X\xdeI\x02\xc5S@\xd7Xgk\x93\xbaS@a\x05\xb2\x92|\xbaS@\xf6\xad\xef\x881\x81S@c\xc8\xba7\xf0dS@\xd3.R\x88\xf7uS@\xbd\xd0\xa5`\x81LS@\'\x94\x03\xbb\xd0ES@\xf5\xeb~\xc4*rS@*\xe6/\xf4CvS@\xdf\xad&\x1bOjS@e\xbd\x1bq5US@\x10o\x81\x18\x12\x98S@*\x8f\x96A\x1dWS@\xba\x9f~\xc52VS@\xf3\x9b\x8e&UVS@\xaf!\x1b?/jS@\xffq\xe4\xb3RRS@eH\x1c\xf5\x89WS@2by\x985kS@\xad\xf9\xd7\xac5uS@\xe9h\xc0\xde(VS@\x0b\xa2\xdb\xd5PVS@\x8b\xe5\xc9\xdc\xae\x80S@\xe6:\x12\x1e\x8eVS@\x9dvw\x18\xda{S@\x00Gj\xa2Z\\S@\x14\xb4Z9\x9a\xc4S@\xbd\xfaC\xca\xde]S@\x99\x98\x9a\xdf\x15rS@\r\x06\xb2A{eS@\xa9\xac\xcdg\xc8yS@\x11\xe5\x9e\xd2\x1f^S@\x9d\xd0\\\x82\xb0\x8dS@\x14\xd3\xf2X\x94pS@\xa6\xd2\x90\xce\xfePS@r\xd6Y\xbc\x1fxS@\x12\xac~\xe9\x12VS@\x91$7i\xfenS@\xf4\xd0\xbe<r^S@\x17\x06P\xb2\xd9|S@\x0f\x95t~\x0eMS@\xbcEi\x11\xcdwS@aG*<\x9bvS@:\xaf\xbc\x15\x05_S@\x0b\xaa\x80\x00\x7fyS@s\xe2d\xd6\x1frS@\xcaDh\xeb@bS@\xa6\x81\xb8\xb3\xf8bS@\x07]5\xea\xac\xd6S@Q \xd7pE\xe3S@\xfe\xe6@\x9e6jS@\x0c\xab\x8b<{\xc5S@\xf0\xe0u\xd8\xa0`S@\xee#H\xc8UKS@*\xb3\x19\xf5\x07\x81S@Z\xd7\xb7\x8f\xb0KS@\xb43~*RnS@\xd7\xba.\xbf\xf3kS@\xc7\xcb\xd5\x1a\xdcjS@\x94\x88!E$RS@+\x02\x0cW\x14rS@(\xcc\xa3c\xa9`S@\xe7\xdd%2=IS@\x02]&s,\x98S@-\xc2U\x12\x16SS@\x9d\xa1\xd2F\x0cvS@,3=\xd9\xd5tS@\t|@\xadAlS@~\xf9\x7fnwLS@C>\x15\xa0[xS@tv"\xfc.\xa9S@\xb1K\xa2\x94\xb8_S@d\xf0\x10\x89\reS@P\xf6\xf0A\x7f\xbaS@\x81\xe0\xe8x#MS@=\xe8\x9bckuS@\xc2\xaal\xa9\xcf\xbdS@\xea\xc0\x1d\x1bPjS@<\x0c;\xa5\xa4wS@\xae\x1e\xa6\xabZwS@\xc1\x14\x99z\xf7wS@t#\xc6\xa9\'dS@\xda\xc2=\x8a\xfcwS@\x92;\xb5Z\x06yS@17\'}1lS@\xda\x95\x9d\xa4>kS@\xd4\xdf\x82\xd9\x0brS@\xaeh\x9a(VlS@\xb9\x14\xebj\xbe^S@M\xef\x17"fsS@\xc3\x088\xd0\x1e\xc9S@v`\x120\xb6kS@@\xef\x97\xe8wyS@\xa6\x10\xb0\xc2evS@\x08\x14\n\x9e\xaeWS@_,Ck\xc1yS@IT\x80\xb4V\xdaS@tW\x14`\xa0xS@G\xed\xc0X\x88wS@\xa8\xc3r\xa6\xeaoS@O\xdb\xee\x89\x1a`S@\x82\x93\x94\x0e6[S@\xe1\x95\x0c\x96[sS@\x1e\xc2*\xb0v\xdaS@\xa4\x93r\xf7;\xb4S@\xd3\x8b\x1f\xe4+aS@\xa8\xbe\xe3FqsS@\x13\x81/\x83\x8azS@\x13\x9e\x8dy\x81bS@\x02\xff\x8bV\xd2iS@k\xd3\xb2<\xc9\xe2S@R\xf9\xd9\r\x06_S@\xfcM\xd2\xb1\rMS@\xc5\xb6\x1a\x1f\xa1bS@\xda\x03\x0c*\xf9nS@\xe0\x92\x17\x97\xfbwS@\x0e\'1\xec\xe5_S@\xbd\xda\x1d\x00|RS@1\xb9\xeb\x01\x03JS@\x01\xba\xdf5\x80LS@\x1f\xa8~E\xaaOS@\xb6\x99\x85\xe6\xf7MS@\xa0\x19\xb1\xb7\x14QS@\xedQig\xd8NS@\t\x14:8\x11QS@\xf9$\\\xd6\xbd^S@a\x0e\xe0\xdf\xb3RS@6\x01Q\xf4\xf6bS@\x04u\xaeJ\xee^S@n\x9eU\x8b\xd7_S@\xf9\x84\xf3\x15\xa0`S@\xbb[\x88\xc7\xa0fS@@#\xed\x9b\xecaS@\x8d\xc5\xa9&\xa6^S@`_2\xfeugS@\x87\xe3\xb8,\tSS@\xe1\x95\x0c\x96[sS@8\x01\x93.\xf1]S@\xa8x\xc2[x^S@\xf1\x12\xc0\xb8\x97fS@X\xfd\xa9\xd5\x0cjS@\xef\xe2\xfb\xeeZxS@\r\x10\xa9\xc5\xa8wS@\xe5\xf2\xae]\x15sS@\xa3l9\x15VvS@\xe58\xcb\x0f\xc3fS@\x86>\xab\xfd\xd7fS@*\x16#\xe9\xecfS@z\xe9\x85{huS@P\x06e\x95\xed\xbeS@\x8d[\xd9\x92~\xbcS@qq\xdb\xc0\x82\xbaS@(e~\xb3\xb0\xaeS@\xfcwx\xf6\x8axS@|Gu\xb1\xfbyS@\x03^\xef\x9b\xb9xS@\xde\xb7l\xcd\xbcvS@\x85Z\x08C?rS@\x123\x88\xdf\x97\x9cS@TT\x82-\x18\x9fS@IT\x80\xb4V\xdaS@|\x18&\x02\xca\xe3S@\x84\x16\xe0\xaaj\xd2S@\xec\x94s\xf8V\xaaS@\x86\x8ar\xb5\xe0\xbdS@\xab\xf7`\xean\xc5S@H<\n\x14\xf3iS@\xe6y\x86\x1a\xf3mS@\xff\xd0\x18\xe33yS@\xc3v\x0f \x02zS@"H\xe5\xcf\x08wS@zn_\xe5\nKS@\xee\x18\xff[\'^S@<O\x13\x85@hS@k\t\x9d\xbc\xc5\x93S@[[L&\xf5\xc7S@v\x88\x92\x83g\x81S@\x18\xc7-\x84=oS@\xdc\xa9\xa2\x1brTS@\x9f\x0e\x18"7lS@\xd3\xc5\x1f\x05\x1adS@\xfb\xc4\xa3\x83uyS@vY\xb3W\xd0rS@-\r\xda(\xa6HS@\xd96wM\xa3JS@}vH8\x8a\xdcS@^\xb2>]muS@\x136.;\xccjS@v[p\x8b2|S@\x9c\x0cm\xe1\x8fwS@3\xc7\xaa\\\xceiS@\x94`\x14Y\x1ahS@^\xa9q\xeb\xdamS@\xcc\xabU\xf3y\x81S@Z\x93P"\x91\x86S@\x90\x02\xd3\x1b\xb9^S@\xf5W\xcb\x95]SS@\xc4\\\x00\x96\xf4\xdbS@\xfeJ\xde\xf7\xb7\xb7S@N\xe8J\n>\xaeS@\t\x86\x1e\xe8BYS@]d\xbf-[\xbaS@\x94\x9d\xba<\x8c\xd9S@L;\x96\xd2^cS@ot\x1d\xbb\xed\xbeS@\x00\xfb&\xbe\xf9\xbeS@IS\xff\xcd\x8fwS@\xd0!+\xbd\x90aS@Y\xd1\xa7\xba\x1b\xd4S@#\x18\xf0\xba\x0f\x91S@B\x80t\x85guS@G\t\xae\xba\x08\xbaS@\xb1d\x01$wiS@\x9a\x83h\xd0SwS@a\xa8\xf9\x8cqwS@\xa8\xdfsh\xd2qS@\x9e@\x91\xee=xS@a\xf3Q\xb5\xb0mS@\xcbB\xdfz\xc6xS@8Y\x8b\xb7\xe2uS@\xd6>\xb7\xc6 yS@ \xd0\xd1e\x93sS@\xedm\xd3\xf3tKS@h_\xeb?\x14vS@_\xa5\xc6\xdbavS@)\xd3\xc2\xbe\xf9oS@\x0f4\x01\x15lwS@\x83\xd4\xcb\xfd%\xefS@d\x91`\xf3\x91PS@\x000\xc5\xfc\xa9uS@\xf5w\xceq\x0cUS@\x1a%N\x0b:qS@\xe4\x0f\xde6bwS@D\xe6\xfb@mSS@\xcf^\xcd\xdb\xb3zS@\xbfo\x9a\x0b\xbeSS@u\x08\xa2\x11\xedyS@\xb0\xc6\xae\x81\xdfKS@\x1e\x04\xfc\xbf`xS@\xee}\xac\x10)yS@\xcf7}?OJS@\x8a\xbcc\xd2\x12\xe1S@\x9d\xe5\xf1\xda\x03qS@\x88S\x96\xad\xd9`S@b(\xae\xa6\x8c^S@^\xe6\x88}\xd9^S@<@2\xd9CnS@\xf3\xad\xa7\xb9\xaa\x83S@0\x036.\xfb\x97S@d\x0f\t\xae\xeeiS@\xac\xe5\x86\x83\xddjS@\x8e\xe0\x1cA\xd1dS@o\xa0\xd6\x14MeS@\x9e\xc4\x94\x00\x05RS@\xf1f\xb5\xf4rTS@\xd4\x02u\xce\xebMS@s\x8fQ\x9aweS@\x94\r:\x94\xe4]S@t\x987yguS@\xc7\xb2\xf37\xaelS@\t$]\x1d\xbb\xb5S@p\xaa=\x06\xc0\xdcS@\x11t:\xf0\xa7\xa3S@%\xd4\xa9\xfbCxS@\x9e\x8b\x90\x80\xb4|S@_\x1d\x1a\xc0\x15TS@\x15\xefu9\x82oS@<\x83\x07\xc6\x04^S@\x9d}W\xbf|kS@\xe9\xf0\x87\xcc\x04\x83S@\xe9\t>h\x90aS@m\x82\x03\xda\xb4oS@\xb1\x9bP\xdeO\x88S@\x1e\x9eK[\x14\xecS@\xba\xb5%\xe2\xa8OS@@X\x0e\xf9OwS@\x8a[\xd1\xd8<jS@n\xc6\xb5\x0e(xS@\xa0w\xf0?\xfewS@H\x88G\x02\x87kS@6\\s\xe1\xb7VS@\t\x8f\x18\x97\xf4\xdbS@D\xfdc\x1c\x13uS@;\x9e\x90\x8acuS@\x11j\x10\x1c\xcaaS@4\xe1d\xd0\x88\xcbS@\xac\xe0\x82\xa3=oS@\xf3q\xce\x11\xb2`S@rs\xce\x07PXS@fp\x03\xe9ZoS@4\xc5\xe7\x83\xebiS@\x98\xb1\x0e\xb0\xf3kS@\x00 \xb3Q=wS@\xdb=\x9d\xce\x04\xdcS@\xc4\xeb\x02\xb3\x02SS@z\x96\x03u\x01jS@\x8a\xf6\\irgS@\xe6\n\xa4\'\x9f`S@\xdaW<\x0b\x8dbS@C\x18;7\xd3_S@\x11\x81Z%\xa7qS@\x07s\xac\xb0\xbd\\S@\x14\xcd\xa9\x93\xb0wS@qS\x8f\xee\x8ekS@\xbf\xb7\x1c\x05\xfe}S@\x8f\xbcC\x11\x06dS@c\x9c\xb7\xc2\xd6cS@\xee\xb1\x19\xf1\x8eOS@\xc4\xf3\xf6\x01"RS@\xd7y$%\xcfMS@\x16\x17WX\xec\xc2S@\xcf\xccd\x87\xa9mS@\x9cx\xffZ\xccqS@[\xee\x06\xec;zS@u\x8dxN\x80\xc0S@\xac]-\xdb3aS@|\x85\xa2QSIS@%*W\\\xfe\xbfS@\xddQ\xff@\xf2bS@\t\xe3F\x98\xb9`S@\x11\xc0\x1fh?SS@\xfc~\xb9\xd7\xcdyS@ovu7\x04xS@\xc0\xed\xe8\xa0\xfdtS@\xe11\x1c\x8b\xf1\xc5S@\x84\xfd\xe3\x82\x1fuS@O\xe6\x01\xf8}kS@$\x1d\x8as\xdbkS@\x8b\xb9"\x939\xcdS@\xd8P!2/xS@\x7f\xe5\x1b(\x0cyS@! \xba\x8f\xb6gS@\xd4\x93s\x0e\x8c\xc0S@\xb0\x83\x8a\xfbysS@\xdd\xf5\xfb\x0e\xeafS@\xad3;\xd6\xe5\xaeS@\x16uO)\x94\xb7S@8\x96_\x04\xe2\xa9S@&!2V\x18\x87S@b\xbf\xf3\x8fw\x9eS@fq\xcav2\x8fS@\xee.\x00Q\xfa\x88S@\x1e\xfe{"\x03\xecS@uehU\xe1\x8cS@\x8dH\xbct*\x90S@\x95\xa30\xd8k\x96S@f\xf86\x9c\xbdbS@\x8c\xfa\xdcs\xd5\xc2S@%\xfbb\xd2J^S@\x046m\xefxbS@\x8c\xc1\xdd\xcd?\xcaS@\x9d\x02\x0bh\xfe\xc2S@\xf9\xc1\x9e\xef\xb7OS@\xa3\r@\xf6\xaeWS@\xef5g\x12\x7fUS@\x9d\xc1\'\x82\xab\x80S@\xf0\t(\x8b\xf8\xb0S@\xaa\x94\x94WSzS@\xde&\x17\xb8seS@\t!\x8c\xb9\t\xbfS@\x81A\xe6\x8c\xd8\xa8S@\xf2J\\\xa9\xf0SS@GS\xab\xd7HhS@\xe8\xf6r\xb7"^S@,M\xfep*zS@\x14e\xe9/\xd1pS@\xe4no\xfa\xcf\xbaS@\x0b\xb0\xbd\xef\x08\xaeS@\xfb\x87\x11\x1e\xae\x8fS@\xde=C]|OS@t\xd3\x10\x92jOS@+\x97\x8d\xc3\x00\x83S@\xd5}\xc7\xa3\x8a\xc7S@$\xba\xa2q\x8ezS@\x0fD\x02\xe7\xebyS@\xe1Uvt\xbegS@\x13\xefM=\x00hS@\xd5\xa1\x0bfj\x96S@\xac\xca\xd3*\x0cdS@y\xa9F\x95\xcd\x86S@\xf9\xcb2\xf2\x92QS@k\xda\\\x02\xb8OS@zr\xa8\x14\nwS@\xe8(r_jyS@`\x1b"\xf7\xc3\\S@j\xd1\x1dI\xfctS@\x11\xa1Gj\x15uS@4\xc9X\xa3\xaelS@T\xf1\x05m\xc7zS@ze\'\xa5AbS@<\xe2C\xe0wUS@\xde\xb5C\xe8BbS@2\xf3\xf1\x05\xc2`S@'
p22
tp23
btp24
a(g3
(g4
(I0
tp25
g6
tp26
Rp27
(I1
(I404
tp28
g13
I00
S'p{X\x00<,!\xc0\x1c\xdd3\xd7i\x94"\xc0~\x01d\xf3f\xe1"\xc0\xdf\x9b\xa9op\xa0\x1e\xc0\x9dj\x82\xc6\xb3#%\xc0n\x83\xaa\x0b\xd0;\x1d\xc0\xe1!k%o\x0e\x1d\xc0\xee\xd4\xdf9F\x99#\xc0\xdf]\x98\xeb\x1e\xf3)\xc0\x80\xf5\x00v\xa6\xed"\xc0=\xca\xf7/\xaa\xdb"\xc0\xf2\xbc\x9d\x19\xec !\xc0\xf2\xbc\x9d\x19\xec !\xc0"\xfcM\xbc\xab\xc8 \xc0\xc4{\xb2b\xfe\x17$\xc0b\xa6\x10\x9d\xe0T%\xc0wq\xc7u\xa0\xc8!\xc0\x01J\x07\x92\xdc\x92 \xc0\xa4f\xf5c\xb5\x13 \xc0\x85\x1f\xc0\x05\xbf2$\xc0(\xa9\x95\x05_\xb3$\xc02\x95\xf6r+\x0e$\xc0\xa1\xb4E\x80\xa2\xe3 \xc0\x07\xa8\x94\xc9V\xa3!\xc0\xb6\x06\x99Ip0#\xc0\xb1c\xd1\xd4\x01/\x1f\xc0\x98A%\x1f\x05<&\xc0\xd5\x9d\x87\x9a\xf6\xda$\xc0$Y\x80\x1c\x90~!\xc0\xa1\xe4\xf3L\xff\xea%\xc0\x8eA\xc1K\x14A"\xc09]\x07\x96a`&\xc0\xcd\x0c\x9ch\x899&\xc0V\xe7!\x9a,K&\xc0|\x03\xbfs\xd2^&\xc0{\xd8\x8f\r\x02\xdc(\xc0\xb4k{\xa4\xccB#\xc0\xf2_\xab\x0c\x8b\xce"\xc0\xba\xcc\xc5\x9bl\xed%\xc0\xb9\x8c\xed\xf6\x05\x85#\xc0\xd1\xe0JJy\xa9"\xc0#\x0e\xd1H\x03(%\xc0\xd1i=\xdf\x1ej(\xc0\xa7A\x11\xabK#$\xc0\\\xaf\xd7i\xe2\xf1&\xc0\xa4\x86\xb6\x93\x16\xfe%\xc0o\xb5?\x12\xb9\x82\x1c\xc0\xe6\xb9ok\x13\xd4#\xc0\xba\x89\x0b\xedf)&\xc0|q\x95\x8b\x16\x11\'\xc0\xacibR!\xa8$\xc0\xaf\x8aJ\xdb[\xa8 \xc0\xbb;i\xf2.W \xc0\xf2B#MS8\'\xc0P\xacV:\x99\xd3!\xc0k\xef\xa1\xb3\xf6\x84"\xc0J\xc2>jZ: \xc0\x94\x8a\x12\xd7A]#\xc0\xdd\xb9\x17\xa6wR\'\xc0\x11\x83\xb9|\x1e! \xc0\xb0\xfd\x99F\x97\xd2!\xc0\x98A%\x1f\x05<&\xc0\xd4F<\xdcb\xaa"\xc0G\xec\xd0\xb4\x9b\x06!\xc0w\x8c\xa8\x15\xbf$"\xc0\xd1\x07\xa7\x93\x95\x1b&\xc0\xda\xb9)\x91\x97\xaf!\xc0\x0b\n\xdcwn?#\xc0\xd4\x002|M\'\x1b\xc0\xb6\x8av\x86\x14"$\xc0\xfaf\xfe\x8b\x8eB%\xc0\xcc\xb7\xc8q\xb02$\xc0\xd2P\xd2\xf61\xc0"\xc0\xea\xa6\xbf%J\xff!\xc0\x9d\xdcl\xe1\x7fl \xc0,\xfc\x92\xad.\x8a \xc0\x06\x1556<|%\xc0\xf5\xdd|\x10L\xda \xc0\xa8vZ\xab\x87\'$\xc0 \x8b\xb7\xcd[8$\xc0q\xd8&\x02\xff\xe0\x1b\xc0\xe9\x9e\xb6\x9d\x1e\xc3(\xc0\xfa=8(\xea@!\xc0&t\xe2\xb4\x97\'&\xc0>\xaaA\xa4\x0c!!\xc0Vsx\x91\xddb$\xc0\t\xf7\xd3\x81\xf84\x19\xc0H\xbd}\x82M\xed\x1f\xc0(\xa9\x95\x05_\xb3$\xc0\x9d\xf4J\xb5\xde\x12\x1c\xc0\xd3\xbaH\xbf\x06\xa9\x1c\xc0\xf3Z\xe8\x8b8\x01\x1c\xc0:\x8c\xcf\x82\xe9\xe3\'\xc0K\xd9G\x10\xed\xb7\x1c\xc0d\x83\x7f\x1b`\xa1\x1c\xc0\xd6u|k+@%\xc0\xd4{\x91\x9c\xef\xe8%\xc0\x19)m\xa3\xab\x86#\xc0\x86\xd6X\x8f\xe1h\x1e\xc0f\x89i\xe3\xb0\xe6%\xc0\xf8?]\x0cpP$\xc0PK\xa7\xf4\xf1\x02"\xc0\xed=N\x8f+\xe4 \xc0:_\xb9\x0e\xdc\x84"\xc0\x1d!\x8d\xf2+\'$\xc0e&m\xadM\x8e!\xc0\xb4\xe0\xc8\x1cF$%\xc0\xe8\xca\xb0>=\xe5\x1f\xc0\xf4\xe6k\x17\xd3D%\xc0S\xf9\x90\xdc\xad4%\xc05=\xe1\x18\xb4\x05 \xc0\xc7d\xdd\x1c\xad\x97 \xc0\xec\xe4\x88\x89wt \xc0\xde\xfa_h\x12#\x1c\xc0>\x82`)\t\x00\x1f\xc0\x02\x07\x1e\xdd\xb8\xe1\x1e\xc0\t\xff>6\x85b \xc0\xc2^\xbeu\xb9\xf3 \xc0>\xce\x85d\x14\xf1$\xc0qi+\x8f\x08\x07&\xc0\xc9\xbc\xe9a\xbcX&\xc0\x04\x90\x85\xdf\x03{&\xc0\x13e)\xbd\xe5\xd4!\xc0\xfd\x1d#}Tu#\xc0\x17\xa9m\xebKW%\xc0M3\x93\x1eO)&\xc0\xcd\x94L\xffs\xe0!\xc0,\x0b0\xfc\xc0+#\xc0\x1eS_\xa3\xd56%\xc0\xf0h\xc1\xf7o\x1f#\xc0\x00\xdcx4\xff6$\xc02\x18\xb9/$\x8d#\xc0\x07DV\xc6\xd3\xd6$\xc0\x13v,%\xfb\x80$\xc0O\x1b\xd6fz\xa9\x1f\xc0@\xa3IJ\xc3\t&\xc0\x1brH\xda\xe2?!\xc0;K\x9b\xadb \'\xc0hl(\xf0y\xaf\x1f\xc0\xcb~\xbdfe\xe4"\xc0\xecV0\xa58w!\xc0#s\x07W#\xbf"\xc0K(\x89k#\xd3!\xc0p\x0f\x03\xb9\xc1\x8b#\xc0\x9b\xe2T\xfa\xe9\xe5%\xc0\xe9\xcd_\x0b\x82\xff!\xc0\xb2/\x05B\xd1\x8a \xc0\x90\x9fI\xfa\x85&\x1c\xc0\xf1u\xb6J\xc6\xba(\xc0i,\x8f\xb7:\xc2(\xc0l\x17\\\xf3\xd9F%\xc0_\x17\xb4\xb5|\x19$\xc0\x10\xaf\xf1\x04g\xe2\x1b\xc0\xd5\x811#k\t\x1c\xc0\xc7\x03\xa8\x1a\n\n#\xc0\xc7\xf8\r\xaf!\'$\xc0\x7f2c\xf7A\xfa(\xc09\xa5Hxc\xfe(\xc0\xc9\x99\x0f\xb3B\x07)\xc0Qm\xe0\xbc\x07m$\xc0\x97\x90\x027f\x10\x1f\xc0\xbb\x7f16\xe5\xcc \xc0I\xdd\xf7\xb2\x9e!!\xc0\xab;\xc7\x95\xa1\xce&\xc0\xb7\xb0\xf0\x8f\x1eE%\xc0\x10\x95\xae\xe7+\xc1$\xc0\xcdA$c^\xb3%\xc0\x01\x9c\xa0\xa7e\x06$\xc0\xfcuQ\xe2X\x8e!\xc0Yr3\xf9\x1e\xad&\xc0\x98\xcd\x9e5!\xdc%\xc08\xf26r\xbb\xe9\x1f\xc0\xae\x82\x91\x168X&\xc0st\x85\x9a\x8br\x1e\xc0\x85U\xd3U\xe9{\'\xc0\xf6y\xf5\xa4%\xec\x1f\xc0\x0cy\x94F\xba\x9d"\xc0\r\xde^B\xe1\x04%\xc0K\xc0L\xf0\xda\x93&\xc0*\r\xa3\xcc\xa1!%\xc0\xc2\xf4\xf4\xf2\x93\xf9$\xc0\'J\xae?\x8d_\x18\xc0w\x84OR|\x98 \xc0\xafm\xc3\xcas !\xc0R/\xbd\xad\xbb\x90"\xc0\x99Z\xfc*\x9a\'\x1a\xc0\xabbzT\xc0\r#\xc0\xd2\xfb#V\xd8\x03(\xc0B\xd9[\xe7\xd0\xc9&\xc0\xea\xf8\xf6\xd1\x98\xa0\x1c\xc0\xb6\x19\xbf#\xfa\x8b$\xc0PO{\x9c\xca\xe6\'\xc0\x80\x94\xb4\xeb\xa4\x83"\xc0\x1d\xf7\xad\xbcad \xc0\xf6F"\x93\x86\xf6!\xc0Q\xa5\xa1\xdf\x89\x13"\xc0m\xd6\xb6(\rq\x1f\xc0\xde\x8f\x14\x0e\x06\x85!\xc0\xc0\x99;F@\xdf\x1c\xc0\xeb\xef\xfe<\xa45 \xc0~&IZE\xa7\x1f\xc0\x9a)Yc\xf2\xef*\xc0\x0e\x81+\xc4\x849&\xc0\xc3\x81i\xec@\x04*\xc0J\xd9j\xe0D\x00&\xc0v\xa6\xc5[\x9b\xd7"\xc0\x97\xa6\xdc\x8f{}#\xc0\x88\xfc\xf1\xef\x04\x0f%\xc0J\x85\xcc\xb8\xb8\xa5\x1f\xc0d\x8d\xa8n\xf6\xa4!\xc0r#Q\x05\x98\xed&\xc0`\xfc*2%\x1f%\xc0\x05W\xba\xc1]%!\xc0]"\xc5\xc7z\x15\x1f\xc0\x17\xe4\xaf\x99b9"\xc0B\x84\xcd\xba%\t\x1f\xc0_\xa3A\xaeP" \xc0\xf7\x1abS\x1a)\x1c\xc0xR{\x9c\xb56%\xc0C\xa9\x07#r,!\xc0.%\x1c^C\xbe\x1b\xc0\xdc\xbc\x033B\'\x19\xc0iz\xbb<\xdb\x11&\xc0\xfboI\x1d\xbd{#\xc0\x07\xc5\x17rLC\x18\xc0\xcb\xf8\x97\x1eh#)\xc0w\x89\xac\x83vE \xc0\xe5\xfd\x07"\x0e\xf1\x1b\xc0\xc7\xb4\xba\\b\xe8#\xc0f\x11\xe9"\xed\xb1%\xc0U\xd6QFa\xf2&\xc0\x8d\x90\x81\xe6c\x98\x1c\xc0\xda\t\xd3J\xc8z\'\xc0 \xa3\xea8\xaf\x99!\xc0\x01d\xca\x16hx%\xc0E\xc7\x11\x08\xee2$\xc0\xaa\xa6B\x1f\x94(%\xc0\x98\xa6C\x01\xc4\xde!\xc0\xf6\x81:]\xf9t%\xc0\xde\xfbg\xf2\x08\xf5#\xc0z\xaf\x82\xffu\xd7!\xc05 \x19\xec\xd3\xc1"\xc0C\xb9\x03\x02\x8e\xf4#\xc0W\x08\xd1\x06\xf1\xc0\x1f\xc0\xae\xdc7\xc4\xfd\xe9$\xc0{\xd5]C\x03\x88$\xc0\xf7\xe9-\xfdi\x07%\xc0\xd1\x8c\xd8\xeaq\xea\x1a\xc0:Q\xf9\x10;\xa7!\xc0\xf3\xc6\xed\x82\xba\xe1\x1b\xc09MBE\x8d\xc6%\xc0G\xf0p\r\xb2\xff!\xc0iV9Wq^#\xc01\xd1\xdby\x9a\xcb\x1f\xc0\xdb\xab\xcf\n\x1d\x7f!\xc0&J\x88\xcf\xf6\xaa"\xc0\x80I\x1a\x002@!\xc0\x11\x88K\x01\xf4i!\xc0\xe2\xf0\xc5\xf2e\x80%\xc0&M\xab\'\x1a\xde \xc0kw\x18X\xb6\x02\x1d\xc0#\xaa\xd4\xeb\x85\xe5\x1c\xc0\x86\xe71\x19\xf9\xb1!\xc0\x88\x0b\xfb\xf5\x1b\xcb!\xc06@$Ah\x07 \xc0UkV\xa5\xba\x9e\x1c\xc0\xc8\x08\xa7\xca\x14\xbf!\xc0\xc7\x94\x18\xe0\x05\xfc"\xc0\xe2\xbc\x0eY\x7f\xea%\xc0\xb8?\xf0:\x99k$\xc0\xb5\xc2S\xa3\x1d\x83(\xc0\xfa\xcc\xcf!\xbe\x8b&\xc0\xbc-q\xef0\xac\x1f\xc0$\x1ee\x9a\xe6\x82$\xc0(-\xc9\xd6{\x9c\x1f\xc0}\x17v/d\x00)\xc0\xf8\xfc\xbe?Ny\x1c\xc0f\xe2\xeaC\xaa\xa3&\xc0\xeb>\x15bZ\xfa \xc0\xad\xe1\xd7\x83\xdd\x13$\xc0<\x90\xa1v\x85\\%\xc0\xb1\xf08\x01\r\x82!\xc0\x0e@<n\xe6E(\xc0E\x8f?\x19\x82\xd0&\xc04\xae\xa7M[#!\xc0\xdbw\x8a\xc1\x82\x15!\xc0\x11?\x17\xc6\x06\xc2\x1f\xc0\x83\xb3VZ=^%\xc0K\xaeDb\xd2\xeb\x1b\xc0\xd8\xaaB\x11~\x04\x1c\xc0\x91\xfd\x9c\xe7\xd7\x12$\xc0\x8a;\x99\xda\xcb\x97!\xc0lHD\x14m\xa4\x1f\xc0\x0c\xa3}\x80\x8d\xc3\x1c\xc02\xb8\xab\x8a\x8b\'\x19\xc0O\xf3\x9dx\xedF%\xc0\x0c\xc3\xdd\xc4\xcd\x02$\xc0\x93\xf7z\x80W\x8f\x1b\xc0\xae\xa7\xb3y\x91\x17#\xc0dF\xac\x07\\\xfa\'\xc0\xee\xc8>\x05\xe3e%\xc0\r\x86\xc8\r\x85\x0b\x1d\xc0l^\x0c$\xba\r$\xc0T\xdc+\xdc\xe7O\x18\xc0\x1b\x7fu\x9a\xf0\xcd\x1f\xc0\x1cf\x1cD\x882$\xc0\xe7\xdd\x0b\x19\x9f\x14$\xc0-\x88\xac\x13=B\x1c\xc0\xe5\xdd\x83\t\xae\x01!\xc0\xb9O\xe9\x10\x0b\x9a%\xc0T\xa4~\xb5\x12g&\xc0R\xeeR\x8eBF%\xc0(\'\xfc\xf7\xed\x06!\xc0\xa0U\x05\x13\xa0\x1e\x1c\xc0!"\xaf\xbau+%\xc0\x05\xa8\x9ak!\xd6)\xc0\x1cfr\x91\xdd\x15!\xc0\x1cfr\x91\xdd\x15!\xc0\x9c\xf4\xbf\x1e\xbbZ\x1d\xc0h\xd6dK\xb7\xa2\x1c\xc0\x84%@d?\xc1!\xc0*\xb0=\x8e\xad\xb6\x1e\xc0\xf3Q \x1b>\xe9#\xc0\x8a\xca\x99n\xb4.%\xc0\xf6\xa8!\xee\x0b}!\xc0j\x19"\x9cn\x8e\x1f\xc0\xbc\x1d\xab\x8f\xd0+#\xc0\x1f)\r\xbek\x8a!\xc070\x00\xc2\x93z\x1f\xc0H]\xb1(\xfb\xb9\x1f\xc0\xe0q.i|\x16#\xc0\xa4?;\xea\x15\x12%\xc0\n\xa0=CK\xf9\x1b\xc0\xd8\xaaB\x11~\x04\x1c\xc0oi\xc31\x81\xbf\x1c\xc0\nt& 9\x93"\xc0\xd1\xa6\xc9\xf2\xc8\x1e\x19\xc03\xc4P\xd4\xbb\x10$\xc0\xe1\xb7\x9b\x1cY\x12$\xc0h\xd4v#\xaf+"\xc0\xe2J%5m\xee\x1b\xc0\x8a\xf6\x93\x1ek\xec\x1a\xc0\xc6O2!\xcfs&\xc0\x96?Rb\xec\x94\x1f\xc0C`\xbemN|"\xc0\xb0\xf9\x83\xe1K\xf9(\xc0\xbbsT\x85<\xbf&\xc0\xd9|s\x85V\xa2!\xc0P\xa4&B9M \xc0\xb4|\xbe1\x95\x11!\xc0\xb8L\xb4\xa2\xc0.&\xc0\xc3\xaa\x17\x7f\xb7]\x1b\xc0\xc4x\xde\xb2\x11\x03#\xc0L|\x8cl>%!\xc0\x9e\xf3!s\x8f\xe4"\xc0\x8e\xf8\x8b\x1a\xbd\xfa!\xc0m|h/}\xe2\x1c\xc0cc\xbc\x07\xb5\xd3#\xc0\x86\x07\x1cz#\xb9\x1e\xc0\xe9\x80\xe6FT\xd1"\xc0u\xb9C4\xcf\x9a%\xc0\x7f\xdek\xa5K~ \xc0\x92t\xde\x1a#\xf8\x1e\xc0\xf3\x00G\x9c`\x86#\xc0z\xa8\x98\x03\xa4G\x1d\xc0)\'\xd0x\xb1`\x1f\xc0\x9f\x1b\xee)\xd5\x07&\xc0t|\xd7A]\xfd$\xc0\xe5J\x93\x9e8\xca!\xc0\x06\xb5\x18\x8e8\xfb"\xc0\xc1^\xde\x9b\xd0" \xc0!\xa5\xd1\xb6\x1b\x8f\x1f\xc0\x13\x14KRS\xbd\x1f\xc0o@1\xa3\x16\x11\x1f\xc0\xf81\xc3\xe1\xce !\xc0{\xa8|o<\x80!\xc0\x01G\xcec\x9d\x0e%\xc0@whNa\x14!\xc0\xa1v \x9cP\xec&\xc0\xbb#\xb6\xe3\xc8\xff\x1b\xc0)\x9b\xe8\xf4X]\x1d\xc0K\x11\xef\x06\xd3\x7f\x1d\xc0\xfdH\xe5B]\x9c"\xc05>\xfb/x\x80!\xc0\x80&\xed\xd3\t2\x1c\xc0\x02\x87\xd6\x83 \xf8\x1b\xc0\xa4&\xbaC!\x80&\xc0\x7fL\x13\xcb(R&\xc0"{\x8b\xd9\x08\xdc\x1c\xc0j\xf3\\<\x7f\x16!\xc0z\xe6o\xa8P\xa5\x1e\xc0\xb5;\x03\x86\x84\x1d#\xc0\x8e^\xb8\x85\x91=!\xc0\x84\xfb1D\xa3\xd5\x1b\xc01L\x90\x967[\x1c\xc0\xc5\xc01A\x1a\xfe \xc0\xf7\xc38\t\xe5\xc3\x1c\xc0z\xd1\xc1\xa5\xcb\x1f\x19\xc0&\xc4\xe7\x05\xf7/\x1b\xc0\xb9\x8a=u\xae!!\xc0?\x98V9\x9e\xa9%\xc0\xf5N\x96\x1c\xe7d\x1f\xc0\x83O\x17\x9fR\xc3"\xc0\x84\x14P\xbb\x95\x13#\xc0'
p29
tp30
bg3
(g4
(I0
tp31
g6
tp32
Rp33
(I1
(I404
tp34
g13
I00
S'?"Q\x1fK\xb2S@\xfd{<\xce\\}S@\x8e\n\xaf\'\x9e\xb4S@p\x08\x9e"\xa0\x83S@"\xbb^\x99\xbfsS@6\x90\xa2\xb2ycS@\xc5I\x94\x06\x06{S@T\xe2Tz\xc8\xd0S@oY\x0b\x9eEkS@\xd2\xd3\xd3O\xc3\xdcS@\xa2L\x88\x10j\xbdS@\xd7\x04\xe6kf\xb2S@\xd7\x04\xe6kf\xb2S@\x8f\xba\xa8\xe5"zS@\x15r@\xa0\x93^S@\xe7W;\x08\xe3oS@3\xed\x13\x04\xfbES@\xc6\xb3gMZ?S@4Fo\x93\xffjS@\xa6\xa8`A\x11pS@\x02\x12\xddZ\x1adS@\xe7\xed\xdeq\x8eNS@h\rU\xbf\xce\x90S@r{\x91\xc95PS@\xaexH\xecvOS@\xaceW\x8b\xcaOS@\x95\x1a6a+dS@\x937\x9e\xc3\xbcKS@\xc53\xcf\xe3\xa9PS@\xdbD\xaa\xac%eS@\xccEH=mnS@\xed\xdbI\n\xc2OS@o\xa1$2\xd8OS@\xd9\r\'\x03}zS@\xba\x0f \x02\x15PS@\x00_\xe6g$vS@\xc0L0\xff\xc4US@\x90\xed\xc5\x92\x07\xbdS@\xcb$1A\xc3WS@\x8e\x02\x8c\x8f\xd7kS@\n\xebl\x13\xc2^S@\x98\xeb\x1fK\xafsS@\x8d\xe6#\xa2\x16XS@O\xc1\xbb~1\x87S@\x12\x18\xd3\xc8\xa1jS@\x96X\xddE\x88JS@\x9b\xb8m\xaf\x9cpS@\xe25.\x0cnOS@"h\x1d\x96\x05iS@\xd5\x88h~_XS@\xb3\x9f,\x17\xe7vS@\xfb\xcb\xd1y\x89FS@y \x97w\x9fpS@|\xee~\xf2\xafpS@\x1c\x95\x1b\xbd8XS@G\xa4\xbf\xde\x1bsS@xT\x03K\xf3jS@\x16 \xc8\x8e\xb3[S@_3\x05e\x04]S@\xfdu\x024\xf0\xcdS@\x06\xef.O\\\xd1S@\x95\x1a6a+dS@O\xfe\x82\xbc\xea\xbdS@\xa2\xf7\x98\xb7\xa2YS@\x0e%\xbb\xcc\xebDS@r\xdf\xa5\x9d\xe4zS@\x18X\xae\xad8ES@Ly\x83\xbd\xe9gS@X\xc0\x8c\xcbKdS@*\xfc\xdb\xb9\x84dS@\xcfH3g\xaeKS@\xd5\x8c\x9c\x8e\xe3kS@P\xbd\xe0A\x12ZS@\xd1M\xb0\xa5\xc7BS@na9S\xbf\x90S@\x031:\xe1\xa0LS@\xaf\xab\x18\xe8\tpS@\xe4\x12\xd6m\xd5mS@C\xe8\xd3\xb0\xf3eS@\xb5U\x00\xc0\xdeES@p\xf4]%\xd0pS@\x8er\xd0]\x12\xa8S@Z{\x06x\xceXS@\xb4\xdd\xf0\xef\xfe^S@\x97`\x1b\xa5k\xb2S@z\xbf-\xf4\x82FS@/\'Qm\x9cmS@\xe3\xf1\x00\x19E\xb5S@\x02\x12\xddZ\x1adS@\xe7\x92\xc9\x0b\x1apS@\x91\xe6\xff=\xeaoS@c\xc1u\xb3npS@\xba\xcc\xe0\x07W^S@:\x9b?\xb1\x83pS@rf\x14\xb6\x87qS@\xe5S\xf3\x98\x0ffS@:}\xb7_5eS@4@ \xf2\xdakS@\x9f&3\x18\x16eS@pV \x85\xaeXS@\x92{\xb7\xa6GmS@\x1e\xc9\xf9\xeb(\xc1S@\x96\x98\xbb\xdb\xbcdS@\xcdP\x1d"\x1esS@z\xa9\xf8\xe52pS@\x88\xfa\xf3\x87\xd7PS@\xe6\xb1i*\xc3sS@Y\x1bl\x84\x95\xd1S@\xa3g.\x90\x90rS@\xb8\xd5+6vqS@\xd5\xf1^A\xbehS@\x15}h\x0f\x1dYS@\x7f!\xf3\xb3*TS@\xa6\xaf\xf7\xbd\xdekS@P\xe6\xa6\xd9\x94\xd1S@p\x88\xbc\xfc\x1b\xacS@ro+~(ZS@P\xfbw\xa1ylS@\xf1\xc2\xd1\xe2xtS@\xa2\x8b\x16:]\\S@\x0eG]\xf7\xdacS@y\x81\\|\xa9\xe2S@E8T\x8fJXS@{\xb6?\x94aFS@\x94u\xdf\xee\x89\\S@\x86F\xfd\xdc\x07iS@J\xf1\xd0\xb9,qS@h\xe2_:XYS@\xc5\x16\x17\x8a\xdaKS@!]\xc3\x19sCS@\xa0 ]\xcb\xe1ES@\x0b^\xc5\xd0\xfcHS@\xbc\x92&NUGS@s\x91m=\x86JS@\xfd\xf2\xb6\nZHS@$\xcc1\x1e\x9bJS@\xc0\x12\xf5\xbd\xd3WS@(\xa8&`cLS@\xac\x10\xaa\x95\xd4[S@I\x83\xda#NXS@\x8a\x7f\x8a\xf8\xf1XS@\x12\xadm\x0f\x04ZS@T\xff\xf8K\xd6_S@$\xc4\xaa\x9bp[S@\xef\x0c]\xaa\x83XS@\x7f\xe2&\x13\xa3`S@\x1az\xae\\\x93LS@\x03y%\xcd\xd6kS@\xfb\xb7;\xf6\xe3WS@\x8b\x8dNMlXS@5Z\xea7n`S@>\r\xb4;\xc1cS@\xedM.\xb8\xc2pS@\x86\xafF\xd1\x17pS@\xf4kG\xab\xb4lS@\xa5\xd7\xe2\xec)pS@]\x8c\x83G\x1daS@1\xa2\x00\r6aS@+8\xad\x13WaS@\xe4_\x9e\x10@oS@\xa7!3\xbc/\xb6S@XeX\xf3E\xb4S@\xadf\x04\xcbi\xb2S@d\x00\x1e\xeb\x7f\xa8S@\xf8\xf1\x8df\x7frS@\xa4\xe4\x8bw\xdasS@\x9e\xe2\xf55\xa1rS@\xa7dcY\x88pS@P\xb99XnkS@q\xaa\xe6\xcc^\x96S@\xfeI\xc4\x18\x96\x98S@p\xdf\x19\xee\x90\xd1S@\xbd8~\xb0\xd0\xe3S@N\xac4\x9fq\xc9S@W\xb9)B\x04\xc0S@9t\xab\xe4O\xb5S@\xd6\xb0tK\xc7\xbdS@\xfc\xfb\x7fp\xbbcS@\xa4=m\x17\x0ehS@-\x8d\'g!sS@k&&\x9d\xefsS@\xc9\xddC\xe3\'oS@\x00\xf0\x80\xdd\x8aDS@\xb6:\x19\xa5DWS@\x010\x80\x16\x96aS@\xdf\xb8\x04\xe2j\x8bS@\xb7*\x84DS\xc0S@\xa4\x96\xac\x01\x86{S@Sw\x14\xdbFiS@\x80\xb8\xed\xfc\tNS@\xa8K\x0cH\xe9eS@\xd1\xce\xed\x96M^S@4V\xfa\xa5\x12sS@U|\x84;\xbakS@1\x8c\xcf*-BS@\xc5SVq/DS@\x86\x03  \xb3\xd3S@I^\x12\xb0\x92nS@b\x93\x1f3ocS@\xb0=#w\x16uS@\x8a\xa4\x9d\x1f[pS@\x10\xad>\x1dLeS@r^\x90\xb5\xffaS@\x81U\x03\x91\xfbhS@\x1a \xa1DH{S@\xacVB\xec\x06\x80S@\xb4\xdf\xc2\xfb/XS@\x91\xb5\x13\xfd\xb6LS@\x8c\x90\xaaT(\xd3S@2\xb4>\x9e\x98\xafS@D\x81\xd4Q\x00\xa8S@\x18\x89\x9e4\xd6RS@`\xf2$kM\xb2S@Z\xb8k\xe4\xaa\xd0S@\xbd\x94\x8b\xd7\x9c\\S@\xf9.8?(\xb6S@\xdet\xc5\xd4}\xb6S@\xb6\xba\xfc\xa4\x03pS@\xa7Z\xe9\x07m[S@\x84\xd6\x13\xe0\x83\xcbS@\xef\xd4]\n\xd6\x88S@\x07_\x19"\x8amS@ur\x1c@\x9c\xb3S@\xb5\xb0}\xf5\xfbbS@\xbbf?\xa7ToS@\xe1!\x04\xe8^rS@i\xec(s\x9cjS@\xd3\xb2\x1f\xfa\xafpS@Oi\xd0\xd4HgS@\x8b\xe9!B\xb7rS@t{$\x1f\xffoS@;\xe5U\xc5\x8cqS@<;\x15\xd0\xd2mS@\xf3d\xa0\xa3\xf2DS@\x99\xce{$\xf6oS@\xcf0=\x86!pS@T\x08k\x0b\xdfiS@\x97\xb2\x05K\x93pS@\xf7\xed\x04\x02\xdf\xeeS@\xcf\xad&[\xedIS@\xf1\xd7&\xd2\xd5nS@\xaa\xf9\xbd)YNS@+\xa1\xc1\xd9\xe2jS@z~\x87\xcc!pS@O\xa1\x8b\x88\xd5LS@py\x01\x13\x8atS@5{EK\'MS@\tz\x9a\xf5,rS@\xf3\xccs]RES@\x10*p)\xc9pS@\xe0\xc40!\x1esS@\xf1\xa79O\xd7CS@\xde[\xad83\xdaS@\x8e\xaa\xf8\x92\xc2iS@\xe4\xd7C\xdd\xfeYS@ov\xd2\xcd\xcaWS@o\xaf\x18\x07\xd8WS@\x16\xc3R\xd9YgS@\xa9\\)\xe9c}S@\xb5\xe2\xb4O\xa3\x90S@\x88\xcb>\xf6\x82bS@D\x9d\x8f\xa1dcS@\x9e\xdf\xac\x07\xf8]S@\xe1\x96\xc7\x19p^S@J1MQ\x8fKS@0\xc1\xf7\x8a\x12NS@\xa3\x88\xa1\xa6bGS@\xea:\x1c\xb1\xd6^S@\x07\xb5\xd7o\xd4WS@[\x1a\xe56=oS@\x1a\xf3\x03\x9d\xeafS@\x1d\tT\x0c_\xafS@C!u\x80\xf0\xd3S@\xc6,\xf8m\xc6\x9cS@\x17\xa5\\|\x11qS@:?\xf9<\xfevS@\xddO\x9f\xa6\xa2MS@\xa2\xf8\xc8\x11\x8diS@\xe1\xd0\xab>\x0eWS@)\x8fQs\x0beS@z\xb5C\xa8\xa0|S@]]\x993\xc7ZS@\x9f:\x83\x86#jS@\x92W;\x97\x1a\x82S@\xeeET\xb4\xbd\xe2S@\xabQ\xf6\xf11IS@-\x18\xa6\xf9<pS@\x9f\x03\xedI!dS@\x1e\x02\xf5]\xa5pS@\x0c\x91\x89\xdb\x93pS@\x00J\xac\xfe"eS@\xe8\xdf\x11\xfb\xeaOS@?\xa6F\x10\'\xd3S@\x99\xd3l\xe7\xacmS@p"\x1f;\x93mS@\xca\xba\x9b/\xab[S@\x0c1K\xb4C\xc4S@B\x07\xff\xb1\xa3gS@\x0e ~\xb5)ZS@\x9f8\xe0\x00#RS@\xf5+\x1bXFiS@\x01\x9a\xa6\x94\x9abS@\x98P\xbf\xb1\x98eS@+5\xbd9JoS@Q\xa8k\xba5\xd3S@ \xd5\xa7\xee[LS@\x81:\xd12\xa6cS@r9\xee\x81\x05`S@(\xa0\x82\xb4\xccYS@s\x05\x15]i\\S@6AB\xcf\xc9YS@`\xf1\r\x14\x87kS@g8\xac\xb0\xb3US@\x06\xb6\xbaV+pS@\xb6pi\xa3oeS@\xdc\xb3\x01\x1frxS@\x83\x9f\xed\x88\x02]S@\x83\x9f\xed\x88\x02]S@p\xa0V\xde\x1aIS@\xdb\nk\x94\xc7KS@%\xd51\x96gGS@\xe8)?\x14\xf5\xb9S@\x81\xbe\xf665gS@B0F\xc5\xa5kS@\xc1\xf1[BLsS@\xe5b\x93\x8b\xe3\xb7S@9\xaf~\x04\xa2ZS@7R\xc5\xf7\xdfBS@\\\\s\xb4g\xb7S@R\xf0so\xd2[S@{\xed\x99\xad1ZS@\x88\x9a\x8b5\xacLS@Y\xd2\xdb[\\rS@\x0c\x91\x89\xdb\x93pS@\x91\xd2$\x17\xa8mS@R\x86s~L\xbeS@\x0cs\\YImS@\xd5\x87\x97\x8fBeS@\xd2qx\\\x83eS@\x15\xfc\x83\xc5\x1f\xc5S@;Z\x8b$\xb8pS@dr\xb7jwqS@\xceL\xa2\xdc\xb3aS@$9\x9b\xff\xe4\xb7S@\xbc\xb3\xd1\x8b\xeelS@\xae9n\xf7kaS@\xcb?\x1b\x19\xc5\xa8S@\xe4A\x83\n\x9c\xafS@\xe8X&\xa4E\xa2S@\x17\xffY\x8d\xf5\x7fS@\xe5\xf2\x94u\x13\x98S@}H\xe1\x19\x0f\x87S@\x16\xbdaeD\x82S@Gh\xd5s\xcb\xe2S@\x02\xc2\x98\xe2\xff\x85S@\x8e(\x81\x8e3\x89S@\xd7\x9c\xf8\xdd\x8b\x8eS@\xa1\xc1\x85\xa5y\\S@\xacu\x00W\x0c\xbaS@[\x0b\x89\x13\xceWS@k^z.z\\S@l\x96\x9b\x04\xc9\xc1S@p\x06\x04$M\xbaS@\xb9\xe6&\'.IS@\x9cV\x83\xcbSQS@\xf5\x99d\xe6\x1bOS@*&p4tzS@X\\\xaa\xc2?\xaaS@a\xa9\x81\xf6\x8asS@\xfd\x03x\xb0\xe8^S@Z\xa9o.\x89\xb6S@\xc7\x87\x95\x14k\xa1S@,\xd5$cxMS@\x87\x85\xe9y#aS@\x15h\xae\xabSWS@\xce\x95\xff\xd0HsS@\xb12\xd5\xe6\xd7jS@\xc9\x08]K\xef\xb2S@H#\xe1E\x11\xa8S@\xe5\x1c}\xfe\xdd\x87S@\xa5"\xbe\xd8\x17IS@\xb0\x12Dm\xf7HS@\xe4\x9cA\xaf\x88|S@M\xfc\xb7\xd2~\xbfS@\x03\x8eG#\x1dsS@\xc0 \xa4~grS@;\xa2\xfa\xd1\xb2aS@X,\xa5\xaa\x12bS@\\2\x14\x8f\xb6\x8eS@\x15\xd2\x02\xb7\x1a]S@\tSS\x93R\x7fS@\x1e\x1bY\x82\xf7JS@]J\x1c\x80\x14IS@K\xdf\xcd\x89\x99oS@\xc9\x97}\xe2\xfbqS@\xf3\x0f\xfb\xf3\xe6US@\xb7\xe7\xae\xc9\xa0mS@\xc5Ap\xe7PmS@\x95\xc7\xcf\xef\x1ceS@T!\x04b\x08tS@\xec\xe0\xb9\x8e\x10\\S@\xae\xf8 t\x14OS@\xe9\x0eu]\xb7[S@\xe1^\xf8\xd17ZS@'
p35
tp36
btp37
a.
