# Supplementary material for: Sea ice drift data for Fram Strait derived from a feature-tracking algorithm applied on Sentinel-1 SAR imagery
Source: Data Brief. 2018 Apr 19;18:1410–5. doi: 10.1016/j.dib.2018.04.034 (PMC5999601; doi:10.1016/j.dib.2018.04.034)
Supplement: Supplementary file 2 — Supplementary material [file mmc2.zip › fs_s1a_data/HH_filter200vec/FramStrait_HH_20141109T173954_20141112T081801.dat]

(lp0
S'S1A_EW_GRDM_1SDH_20141109T173954_20141109T174054_003208_003B38_AB1F.zip'
p1
aS'S1A_EW_GRDM_1SDH_20141112T081801_20141112T081901_003246_003C03_0119.zip'
p2
a(cnumpy.core.multiarray
_reconstruct
p3
(cnumpy
ndarray
p4
(I0
tp5
S'b'
p6
tp7
Rp8
(I1
(I2509
tp9
cnumpy
dtype
p10
(S'f8'
p11
I0
I1
tp12
Rp13
(I3
S'<'
p14
NNNI-1
I-1
I0
tp15
bI00
S'nc\'\xa5\xa7q2\xc07\x84`\xdf\xeb\xe83\xc0\xcd\x96r\xae\xc4\xff#\xc0\x05\xa0\xc1`\xa5;%\xc0;\xf2\x0c\xd1\xfa\x173\xc0\xe3\xc4&\xf4\xe4\xee3\xc0p\x14\x1b\xbaC\x042\xc0\xf9\x16\xf3\x05\xa4\xd6-\xc0\xd3CPA\x95\x123\xc0\xb2\xd0\x1d\x94@\xd81\xc0\xfb\x82\xf4\n\x1f\xf93\xc0o\xe6\x816\x86\xc33\xc0\xf2Fr=\xa4\xe32\xc0\xdc\xcb\xba\x05C\xc03\xc0\xb9\x94\x17\xe7\x1aZ2\xc0&\xb3\xe1\xa5\xda\xf42\xc0"\xdf$\xdc\x1c\xce0\xc0w\x0f\xe1\xaf\xdaJ4\xc0\xaf\xba\xd2\xa3\xae\xc23\xc0\xa7\xf71\x8eZ\xea3\xc0\x91\xe5u\x84\x15\xe83\xc0\x1c+\xc8\x81\xea\xd33\xc0R\xe4R\xaa>|-\xc0Moet\x04\xa93\xc0C\xbd7\xbdD\xd91\xc0\x95\t0~P\r2\xc0(\x18(S`\xe92\xc0>^\x86\xa5]\xfa2\xc0\xda\xc4\x80\xcdy\xfb2\xc0\xc8Ca\xcap\xdd1\xc0\x9a\x19V#I\x143\xc0\x8d\xbc,nN\xee1\xc0\xba\xd4-\xbb\xb0\xbd2\xc0\xfa\xa4\x13\xd5\xb2\xcc2\xc0\x1d\x88\xa2}\xe3\x0b2\xc0NH6\xc8u /\xc0n\xd1\xc8\xda\\\xae1\xc0\xaf\x19\x00eFl%\xc0\x9fA\xcf\x0cQ\xd91\xc0\xca\xc2\xf5x\xda\xed3\xc0\xe9\x12coA;4\xc0?\x0f\xad\xe51\t2\xc0\xff\xec\xf8\x9b\xe5\xe83\xc0\xb8\xe5 =\x10\xf32\xc0\xbfC\x7f\xbf434\xc07\xc9\x0c$A\x0f3\xc0Up\td\xf5\'3\xc0C[2\x91\x07[\'\xc0~S-B>\xb7/\xc0\xf8\xdep:\xd3\xf0*\xc0\x14\x9b\xc0tK9/\xc0\xac7\xff1\x97X2\xc0\n\xcbs\x0fC\xaa1\xc0\xb5\xc34\xe6@\xd93\xc0#\xefdHp\xdb#\xc04\n\x99\x87\xfd.4\xc0\xf8N\xdf\'!\xc82\xc0/{\xa6?$\x892\xc0\xc9H\x9e#%\xa41\xc0\xadf\xf6\x841<+\xc0\xbe\x83\x1c\x1et\xd32\xc0\x9f\xec2\x0bY\xf01\xc0\xbf[\xf3\xa2\xad\xfc2\xc0\xb8\xa6C\x82\xc0x3\xc0Y\xf6\xc7H\x1e\xb01\xc0\xaf\x8b\xdf\xcf\x8a\x0e4\xc0Tg3fK7+\xc0MM\x05\xf5\xc3v\'\xc0\xe6$\x88\x025\xcb0\xc0J\xb3R;\x84\xd62\xc0\x93x3P\x9f=3\xc0\xf6\xa0\xc3\xf02x3\xc0%b\x9f\x8df\xb73\xc0\x02\xd6\xbf\x0c\xc2`+\xc0\x81\x93.a&\x17/\xc0\x89\xdb<\xddKv3\xc0y\xfeT\x81\xbf\x192\xc0\xef9\xcfB763\xc0+\x0bk\x92\xe0\xe71\xc0\xbe\xe6\x11\x91{y-\xc0)\x8e\x8d\x11Q\xe31\xc0\x1f\x99\x078\x8bo/\xc0\xb5R\xbd^dl-\xc0\xf0\xf3I\t\xada(\xc0\x054\xe1ZD\xb72\xc0R\xea=\xf7\x9e\x192\xc0m\x10?\xa1O\xd73\xc0^\x8d\xca\xb5\xdc\x164\xc0F\x18\xfb8"\xf32\xc0\'\xc5\x9fl\xe0\xb22\xc0\xc0\xc2\x0f\xcd\x93\x02+\xc0\xf3\x86\x13_\xcc\xfb.\xc0\x17\xac*I\x1c\xb22\xc0)\xca\x88\xae\xc0\x0f4\xc02\xb0\xcc\xf2@\x133\xc0\x94w\xfem\x02\xdd/\xc0-?\xf6\x98|i3\xc0}\xdf\x06\x8a\xe2d+\xc0\'\xca\r\x1e\xab\xb42\xc0\xa3\xf1\x0bu\xb4\xae2\xc0\xd1\xc9\xe0o\xf5\x824\xc0\xc0HTC\x1d\xbf2\xc0\xfb,\x92\x075\x882\xc0_k\xce\xc3\xf7+3\xc0=\xe3\xca\x84\x1b\r3\xc0t\xec\xdc\x91\x0e\xf12\xc0\'A\x90pC\xc52\xc0\\\xba\xb4\xbc\xc2\x993\xc0.7\xec`\xc9\xc32\xc0 :\xa8\xb5{\x8e/\xc0\xa6\x9c\xb5\x9f\xb5\xa2/\xc0\xda**\xfb\xd5\xc02\xc0\xb0\x08\x01?\xf1\x8b3\xc0!\x93\x13\x9c$\xf91\xc0J\xa2K\xfa8K2\xc0\x06\xd2\xe4u?\xcb2\xc0\xa1\x80\xde\x8a\xd4\xe72\xc0H\xe0\x8bu\xdc\x133\xc0iJ\xb9\xa6\xd8\x1b3\xc0\xe9k=\'m\x1d3\xc0\x87\xe4@~4\xd62\xc0\xdd\xabF\xe1y\xfd2\xc0\x19,\x00v\x10\xd7.\xc0>\xc6\x89V\xe3p2\xc0,T\x88$\x84Z2\xc0L\xb5\x91]\xaa)/\xc0\x027B\x12\x12\x81*\xc0\xaf\xbfbIg\xca2\xc0co\xb2\x14\xfd\xcb2\xc0~\xf2\xa6\xc4`\xf62\xc0&\x1a\x84\xd2{\x891\xc0\xeb\xc0\x073\x1b\xd73\xc0\xfd\'\xcb\xd1{)2\xc0\xceV\x81\x87j\xcb2\xc0\x86\x01\xab\xbc|X4\xc0\x94\xd4#\x9a\xd4\xd02\xc0\xech1\xc0Z\xf82\xc0\xd8\xa0O\x84\xc7\xcb2\xc0`\xbf&\x0c(z2\xc0v\xb7\xec\xd5\x87\xb02\xc0p\xb7\xd4\x84\xe6\xda2\xc0\xda\xacDh{\xab2\xc0\x12$\x85\xf5\x04\x821\xc0\xb11@\xd4(\xde2\xc0@\xea\xedam\xd12\xc0\x0en\xccs\xc7\xba2\xc0\'\xc0Wh\xc3\t3\xc0*zP1\x8f\xe91\xc0$x\x1bK\x03O2\xc0v"\x8bT\xe2\x031\xc0N6\xdac" 3\xc0\xd7\x0ei\xa7\xfc?3\xc0\x93\x0f\xc2\x11\x06\x1a3\xc0q\t~\xbd\x05\xe32\xc0\xb54\x0e$\xbf\t3\xc0\xc5m\x95%\x07\xff2\xc0\xf1W\x05\xbaR\xdb2\xc0\x07\xc4\xbb\xfa\x04\xc92\xc0O5\xe2\x9f\xd182\xc0&p\xec\x129m3\xc0\x0e\xb9\xa9\xb2\xc4z2\xc0\xef\xb5\xf7\x17Q\xce2\xc0]\t=\xf4+\xe43\xc0`\x19\x85\xb4b(3\xc02\x0b\xa3\x03\xfaZ3\xc0\xd9\xf7\x1b\x93\xa3,3\xc0\xc0\xf0\xe6\xc5\xb6\x0f3\xc0`\xcaA`\xbd@2\xc0*7\x84\xd2\xdf\x183\xc0\xe7?p\xd7m%3\xc0d\xa5w\x15_\x14/\xc0\xa2\xe3O\xdc\xc3\x163\xc0\x94\xbf\xa0\xce\xbc\xd61\xc0h\xdb\xa3\xd5\xc0!3\xc0P\x06\x04\'\xa8N3\xc0Nn5Q[\x15-\xc0\xe0\xbdm\xa9x\xde,\xc0\x1e4{;s\x153\xc0\x958&j\xf2\x89.\xc0K\xd9y\xf4\xd2\x01/\xc0LzC\x1b\x0c\xe41\xc0\xe6Y\x90/\r\n$\xc0\xcas\xd0\xfc1f2\xc0\x83\x11\xe6\x93r\x8f1\xc0\xc6Pq\xba]\xbf3\xc0\xae\xee\xe1\x15\xc2\xf23\xc0r\x94\x8b\x05523\xc0\x9c\x87:\xf4\xcd\xfe2\xc0\xf39(\x0e\xd5l2\xc0\x0e\xa1\xc6\x7f\x82\x102\xc0\x0f\xad~\xac\x14\n3\xc0\x92V\xc0\xfd\n\xb82\xc0\x98*\x08\xd4\xf5H2\xc0\xcd\x02\x17\x85\x97l4\xc0<\x06\xb2Qg\x814\xc0\xac\xcfB\x9a>z.\xc0[%\xdd\xcd\x04v*\xc0\xd8l2c+\xe32\xc0n?lye\xeb*\xc0\xfa\xb7C\xae\xb9\x1c3\xc0\xa6\x862V\xd4d2\xc0\xa0\xdc\xca\xd7\xe3\xf12\xc0Sv\xab\x97\xa0\x154\xc0\xf1\xc7R\x9d\xf0\x134\xc0\xeb\xbe\xfa\xd8\xfc\xfd2\xc0\xcbs\xc6p\x82\r-\xc0]_\xa5\x15\x14\xb00\xc0\xe5\xd0x\xb1\xc1\x8e1\xc0n@\x92\x19l\x104\xc0P\xdbd\x1e8\xa8*\xc0[\xbb<\x0by\xf12\xc00&6\xd2C\x0b4\xc0B\xad\xbb\xa8\xcf\xcc2\xc0\x03\xc1\x92y\xfa\xb3)\xc0\xde\x80|+p4/\xc0u\x8fsU\xc7\x1c4\xc0n\xd8\t`U\xa51\xc0 Wk6qw-\xc09\xb4+\xf0w\xcf-\xc0\xf6\x1c!d{\x9f1\xc0jKV,k\xfc1\xc0?\xe4\xba\x05M\xff1\xc0 \xe4z[\x0f\x8a.\xc0\x81\xa0\xb5V}s2\xc04g\x8f\xact\x184\xc0\xa0\xe0\x80dY-3\xc0C2gcf\xf9.\xc0\xb7\xae}\xb5\x1d/0\xc0\x85\x01\xf3\xe3\xa1o2\xc0vc\xe7\xa3\xc4\xc4.\xc0^>|\x16\xe0\x1d&\xc0\x98\xe4c\t:\xcc2\xc0\xf1b6\xa2<\xad1\xc0\x92\xee\x07\x84\xde\xa41\xc0M;\x8c\xd3=w-\xc0\xf3\x99S\x9cQ\xb92\xc0\x93\xa13\x96\xd6w3\xc0\x03\x18BKk\x96*\xc0\xab\r:\xe8v\xf43\xc0\xf2.7Oz-3\xc0;8\xd5\xfa\x04q*\xc0C<\xbb\xc4\xafZ2\xc0\xc1x\xcc\x85\x83\x173\xc0\x0f\xb5$\x84\x82\x07)\xc0\xd4\xa5X\xe38v&\xc0\x87\xdf;1\xde\xb43\xc0\xcd<<\t\xcd\x7f2\xc0!|\xbe\x9d\xb0\x852\xc0q\xfaqcB\x033\xc0\x8c5\xedr\xfb\xa8,\xc0\xe7Z\x11\xa89\xd7.\xc0oy\x90T\x7f -\xc0w\xc8 s\xe8\xfb,\xc0OLZ;\x95_0\xc0]\xb1\xa7\xa5.\xf23\xc0K\xae\xc3)M\x7f*\xc0\xdci\xb6\xccb\xce2\xc0J\x0eZ"\xc9\xda-\xc0\xa5%Ci\xa5\x163\xc0\xc6\xf4\xe1f\x1e\xf32\xc0+pM(\x82\x19/\xc0\xb9\xf32\xf7/\xb93\xc0\xaf\x1b\xfaa\x8a\x193\xc0\xf0+\xdf\x10\xbc\x013\xc0\x89F\x0bAr,0\xc0\x05\xe8mK\xdb\xfc3\xc0\xdc/\xd7x\xdc\x9f2\xc0\xa1\xa1[\x96q\x8e3\xc0\xe5\xbfp\xc1]}2\xc0\xd6\xbf\xea\xf4\x93\xe93\xc08\xd6Y\x8bhu2\xc0\xf4W!\xf0<P1\xc0\xc2\x1ab]\xc1\xce1\xc0\x917\x12M(\xb8)\xc0\xb2\x12\x9d\x05\x07\xbf1\xc0\x97\xce\xae\xfb\xaaG3\xc038\xac\xed\xa8\x85*\xc0\xf6\x8c\x9d\xd8\xee\xfd2\xc0\xc6Ek\x91,\xb92\xc0\xfa\xdf\xf8\xd4a\xea3\xc0\'7\xf3\x8a\x93]2\xc0m\x83\x1a\x06\xd6\xc81\xc03!0wD\x163\xc0\x12>\x92,\x98]1\xc0\xc3\x0fY\x07\x0c\r-\xc0\xc7\xf0\xe7\x87\xbe\xad1\xc0\xa65TQ\x19^-\xc0*\x11\xe5&\xc7)0\xc0\xb2\xa7O\xa7s\x862\xc0\xcc\xf0\xd1\x93\xc5\x9c4\xc0\xf9\xaa9\xf1\x07\xcf.\xc0\xbc:Z\xf5\xe6\x014\xc0/_\xa3\x89\xe3\xaa0\xc0M\x15h\x9aP$/\xc0\xa2C\xf7\x1c\x9f\x133\xc0*\xd1\x10\x95\xab\xe41\xc0\xc8\xfe\x81\xd7b\x87.\xc0\xa1\x02\xbb\xbd<\xc92\xc0{\x06\'\x16|#3\xc0\x0c\x91\xac`\xefg,\xc0=DxJ\x08\xc91\xc0CS\xcf,\xd3\xcb1\xc0\x8f\x93\xae`\xf8\x044\xc08\xda\x9e\xdc\x08\xda3\xc0\x8d\xdf\x0co\xe6\xdf3\xc0\xc6\xe5\x16g\xc1\xb13\xc0\x19\xcf\xa0\xeb\xd1B4\xc0ON6+\xfa\xe51\xc0#Xc\xb0\x84t*\xc0\x88\xa7&n\\\x013\xc0\xd9\xfbCFv\xdb-\xc0u\xd5,\x1a\xc1u/\xc0\xc0\x1e\xfa\x8c\xd3M*\xc0\xd9:[\xe0\xe5\xa93\xc0,\x84\xaa\xa0\xe8\t3\xc0%\xa4`\x9a\xac\xcc2\xc0-\xf0\xde\x16\xd0\xdb3\xc0;\x0c\x7f\xcd6\x8a.\xc0{\xde\xea\xe1\xb2\xd82\xc0\r\x88\xa1\xae?\x193\xc0\xde\xf1\x81\xe5\xcf\x1e3\xc0\xc8Or\x07\xa6N3\xc0T6\xbd\xda\xd9w2\xc0\xca\x85m\xc8\xd9k2\xc0FW\xfa\xbb\x03\xd22\xc0\xc5\xc6\x06\xba\x91\r3\xc0\xf9aE\x9fZ\xdc2\xc0\x0e\x10\x90\xb4\xa4\x02%\xc0GD\x99\xe8\xd4\xda2\xc0Fn|\x01\xfd\xd72\xc0Ht\xaa\xd4\xd3\xb52\xc0\xbds\xd0\x9b\xbc\xed2\xc0=_v\r\x07\x7f2\xc08T\x85"\xce\xeb2\xc0\xf8\xee7\x18\xc1y2\xc0G\x11/\x1c\xcb\x961\xc0R\xd9=\xb8~\xca2\xc0\x85\x8a\xb9P\xaf\x1d4\xc0Y\xd7\xf2\xa7\xb5\x120\xc0\xdd\xed\xaf\xa2.\xcb2\xc0\x16-\x19{\x92\x033\xc0\x91\xe3jb>\xd22\xc0\xd4|\x92\xd7L\xd02\xc09\xbd\'\x984\xe42\xc0\x8a\x1f\x1d2\x86\xde2\xc0?z`K9\xfa2\xc0~h\xea_\xbd\x80-\xc0~T{~\xe4/3\xc0\xff\x1b\x8c\x99\x81\x073\xc0@\x88\xf6\x02\x87\xfd2\xc0\xf9\xec7\x8b|\xe12\xc0\x8d\xf5\x11\xa1c\xff2\xc0\x17\xc2\xf7\xc6\x00\x9e3\xc0\x8e\x9d\xfb\x11k\xfd2\xc0@\xf9T\xab\t\xab3\xc0\xde\xf2\xdfW\x06\x143\xc0`Ip%S 3\xc0\xe16\xb7\n\xa8\xcb2\xc0S:hi\xa8\xca2\xc0\x91\xa7\xbc\x84rb3\xc06$\x0c\x85\xa8\xc42\xc0\xa8S@\xa44\xa03\xc0\xd8b~\xb5\xf1!3\xc0\xd6\xad\x87\xcb\xf5n3\xc0(z//X\x9d2\xc0\x1aq\x04&n\r3\xc0,~0\x9e\x8c\xe83\xc0\x14\x0e>\x89@l3\xc0\x0b\x87\x8c\xc4\x87%3\xc08\x98\xe0\xb9\xfa\xb42\xc0\xb9t\xdf\xa0\xd9\x91+\xc0\xd4\x0f\x8a\xba\xef\x123\xc0B0\xec\xa8\xfa$3\xc0\x19\xbc\x96\xf6\xede3\xc0\xf3j\xea\x94\xbb\xef2\xc0\xb5\xcd\xe0\x7f\x0fD\'\xc0\xdfd\xb9\xb1\xef\xb32\xc0*3\x10\xf1\x06\xf23\xc0\x8c\xc0#"n\xc82\xc0<\xf4\xd2p\xb1%0\xc0!#\x86L\xdc\x9b2\xc0\xe79\x0b\xe3>;3\xc0i,\xdc\xc1\xf7>2\xc04\xd37\xd2\x9c\xdb2\xc0\xfe\x06^\xf2\xaa\xde2\xc0\xe5JD\x01\xb2\x1c3\xc0\xc3\x88\x99\xd9\x7f\x1f-\xc0^\x98\xdc\x96\x19\x873\xc0/\xb9\xa6\x9c\xfd\xf7/\xc0mD/\x0c\xa1\xcb2\xc0l\xcd\x86\xa3\x88\x0b0\xc03u\x1c\x0c\xbdT3\xc0\xd5 r\xe0\\\x1a3\xc0\xbb\x9e\x1c\x014\xdd/\xc0\x1f\xfd\x10\xc1\xa4\xc5-\xc0\x7fc>\x9e\xd562\xc0\xa1Z\xd5\x12o\x01)\xc0\xba\xe5$\x13z\xea1\xc0\xeb"\xed\xa9>m2\xc0\x97\x1f:IU@3\xc0\xf97\xf6\xc9S\xa70\xc0\xe7\x13\xb9\x15`B1\xc0\x1e\x9f\xb3\x1e\xc0a4\xc0\xcf\xd6\x00\xd8!f2\xc0\xeel\xf9\x87H\xa5/\xc0-\xfe1\xac\xa444\xc0\xbd\xe2K>\xc1\xcf2\xc0\x8a\xb8\xf3\xc7\xd0\xba2\xc0A5N\x11k\x0c/\xc0\x05\xa0u\xa4\xc6\xe7.\xc05\x9db\xb6\xb4\x1f/\xc0\xd3\xc0T\x80K\xd0/\xc0\xbcJU\\(:/\xc0\xd4\x88\xe6G\n>/\xc0Mkz\x11`u3\xc0\xea\x96\xc6E7\xab.\xc0q\x14\x8e>la+\xc03\x8dkJ\xa1m3\xc0\xfe\x1c!+so/\xc06y\x03a\x9d\xca/\xc0I\x18\xb4\t\xc6\x824\xc0\x91\xa21d\xc4\x7f3\xc0X\xdeRk\xc6S/\xc0\xc7\xbd\xa5y,\x88/\xc0_z\xeb\xe83\x812\xc0\xa3\xa0~\xb6\xe223\xc0\x94\xd3(\xe8P\x9a1\xc0c\xae\x8e\xee\xac-3\xc0Yq\x80{\xe2j/\xc0\xb9;\x158\xf6\x1e/\xc0{T\xabL<\x851\xc0\x8f\x8b\xf0\x1a>r2\xc0,t\xb5\x92\x02p-\xc0)\x83q\x9f$\xc12\xc0\xf8\xb0S?FP-\xc0b\x1c\xfe\x95r\xa7.\xc0x\xcc&R\xa1\xa02\xc0,\xacOD\x97I/\xc0\xa1\xcf\x078\x8f\x9d2\xc0\x1a\x8f\xa0,\xef:4\xc0\x99\xa4\xa5\xf5\xc7\x0c4\xc0gv\x14n\xc3\xdc2\xc0\x95pd\xe6\xc0\xe72\xc0\x15*a\xcbjj2\xc0o\x05\xa4+\x96Y-\xc0C0Q;\xc1d2\xc0(i \xe3Y\xfe1\xc0\xf5\x18A\xa9Ix-\xc0\xa2\x99)_\x1fR2\xc0+*<\xb8-L4\xc0\xa6~\xde\xb0\x84\xdf,\xc0-I\x14\x85t 3\xc0\x95\xa4\xa2\xf8\xcb\xe33\xc0\x85\xb4L\r\xf6\xa12\xc0\x1b\x18\x97\x1f\n\xe92\xc0v;\\\xf6\xdb\xe22\xc0\xff\x08\xbd\xef\x9f\xe3/\xc0\x8cj\xf7\xa1\xd5\xd02\xc0Z \xd7\xc1i(4\xc0\xed\xc6\x13\xe7\x9b\xe43\xc0\xf8JE\xc6k\xdf2\xc0\x99\x0f\x91*@\xd63\xc0\x08\xe3\xb5\x847\x931\xc0\xa6Jt\x1d\xf9\xf02\xc0-\xc9\xaf3\xb5\xae4\xc0\x1bB\x80\xe9\xc8\xb5+\xc0\x10\x17\xe1Zq\xfb/\xc0\xd8\x01\xe3\x00\xb5\xc94\xc0\xad\xe1\xbdF\xc9\x153\xc0d\x8e\xd1\xefu\xd03\xc0\xae:\x97\xb4\xbc\x1f4\xc0Lw\xd4\xce=\x004\xc0\t]\xf8"\xb1\xfc2\xc0U(\xaf\x03\x9f\xa14\xc0\xbd\x90\x940B*+\xc0\x01\xe6~2\xf9"3\xc0\xdd\xac\xa0\xec\xf4\xaf4\xc0\x16n\x9f\x7f\xc4\xaf1\xc0\x8f\xfc\xba\xba\xd6\x1a3\xc0\xda\xe5\xd6p\xb9\x974\xc0m\xc4\xb3\x11\xce\xae1\xc0\xd0\x88j5\x1d\x884\xc0\x862\x1e\\\xed\xd83\xc0:\x98\x8c\x06Jv-\xc0\x95c\xf1\x8aR\xb8/\xc0\xbd\xe572S\x0e3\xc0\x93sL%\xa2x4\xc0\xb1T\x1e\xd3nP4\xc0\x01\x80\xc7\x94\xb9\xc8%\xc0\x12ST\xad\xb3\'&\xc0B\x1e\xa8\x9f\xde\xbd2\xc0#\t\x88W\xf5\xed1\xc0\x97\xfdk\x92Lv.\xc0\xd2Q:3\xff\xec1\xc0]x\xf4*\xf0\x012\xc0`\xf9\xcdqT\xfe1\xc0%\xbar\xa5\xdd\xda2\xc0=plr#\x0c3\xc0o\x8d\xd9!\x04\xf42\xc0\xaf]\xfb\xab\x04\xc92\xc0\xbaJ\xfe!\xa1\xd81\xc0\xe0\xdc\xa2\xd4\x82\xf02\xc05\r2\xdf\xb8\x104\xc0$\xaa\xf4\xabF\xfc2\xc0\xfc\x87\x1eJ\x12\x024\xc0\xf7\x94\x98\xd3.\xb52\xc0m\xd7\xd8\xc4NT-\xc0\xc5\x13\xfc\x12\xd7{$\xc0\xef\xbc\xc9\xda-\xb12\xc04\x1a\xb8\xb4~\xfa3\xc0\xb0\x8eg\xf0\xd1<3\xc0\x91\x964\x94\xf0\xee2\xc0U\xa3\xb7\x90\xc4\x8a-\xc0\x97\xfbI1\xa1{-\xc0\xbe\x83\x136\x17\xb7"\xc0\xf2X\xaa\xd90\x0f4\xc0r\xfcE\xd3\x95\xb93\xc0\xd1\nVK\x03\x074\xc0\xa1\xed\x01\x1d\xf9\x064\xc0\x9a\xabj\xd3\x0e\xbb2\xc0\xbb\x8f\x1e\x86\x07|2\xc0\x05g\x00\xda+62\xc0\x8f\x86\x9a\x04,\xea1\xc0\x8cK[r\xde*%\xc01\x06f9!{-\xc0\xcb\xb8\xa0\'\xd772\xc0\xb3\x95\x10i\xef\xee3\xc0\xee\xc2\xe4\x88x\xf2.\xc0n%p\xea\x01\\3\xc0\xab\xfb\x18\xa5]|-\xc0\x005\xddW\x0f]3\xc0\xd6\xc3f\x93\xdf\xfe1\xc0\xefu\xbd\xdf\xf7\x0c2\xc0\xb3\xe4D\x85N0+\xc0\xed\x8a\xbc2793\xc0\xc4\x1c\x11\xc38\x153\xc0J\xb8\x83\xc1\x8c\xaf/\xc0\x0e\x92\xb1\x00`b/\xc0\xa3\xd85\xe5\xfb\xad3\xc0\xb7~\xd2\xf5O?4\xc0\xb43\x83\xaf\x0b]2\xc0{\x9b\x8fB\xa7]/\xc0\xa9e\xc1}#\x014\xc0\x0f\x00[\xfb\xb8\x1d*\xc0\\\xaf\xa7\x01\x89Y3\xc0_\xb8F\xd7\xd4F+\xc0N\x86\x1bv.\xa8*\xc0\x85\xce#\x8b\x86\xdc2\xc0\xda\xea\xf7\xd4\x8543\xc0T\x00Ty\x06\xad3\xc0\x1d\xf3\x06\xe0\xed\xe13\xc0\xa28\xb3\x92\x82\xd13\xc0\xcc*\x9c\xed\xfc 3\xc0~\n)J\xf1\x132\xc0\x1a\ruISI2\xc0\xda\xd2\x184\xbf\x822\xc0%M\xb7\x85\xa2\xb83\xc0\xea\xf5B\x19\xf4\xf23\xc0\xc2\x9b\r\xf0\xc2\xda2\xc0\xb7r\xbe]\xfb\xec1\xc0\xf0 \xa9\xc5\x9f\xe52\xc0\xf0\x8d\x9f \x04\xee3\xc06F\xc8\xc8\xb4\x184\xc0%\xb9s&\xabl3\xc0\xa6<:\xb6E;3\xc0,\x90w2\x93\xea1\xc0\x83R\x02S(@3\xc0\x1aJ\xd7\x87c\xd1/\xc0\xf7Y\xa3\xdf\xaa\x922\xc0d\xfa\xa51\xab\x832\xc0c\xdcBAlG2\xc0\x8c\xee\xd6B\xb2\xd43\xc02y\xed\xe5\xca\xb02\xc0\x9d$\x08\x1a\x1e\xf3*\xc0#<\x11\xf0l\xfb1\xc0\xcd(\x17"2\xee1\xc0\x86\xd5\x0c\x94\xfa\r2\xc0zeb:\xa5\xe52\xc0E\'\x0e\xe6@\xd93\xc0s\x8e\x99)x\x0b2\xc0\xb6}\x03\x9eu\xf41\xc0\x86h\xbd/\xe093\xc0\xa8^\\sP\xe61\xc0\xfd\x1c\xf2\xa3C\r2\xc0y\x01\x1fx\xf7"3\xc06\xbc\xaf\x11\xe6\x102\xc0\xfc\x1b+\x805\x8b3\xc0b\x1b\xe2\xf4\x89\xfd2\xc0\xae\xad\xf7/#\x992\xc0\xb2\x03%In\x0f3\xc0\xaf+\xf5\xee7\x9e3\xc0\x03\\!:\xde\x952\xc0\xe7\xae\x07\x16\x81-3\xc0\x9eE-\xb9\x87\xfa2\xc0h^T\xe8D\xb13\xc0b\xdeP0i13\xc0\x0e\xd9\x95Y^\x123\xc0\x0e`}\xcf\x9d\x833\xc0\x9d\x93:\x93\x8b\x903\xc0I\x12\x9c\x82q\xc22\xc0&u\xfc\xaf\xca,3\xc0K\x0f\x93\x9b-\x8d3\xc0XC\xefB\x178(\xc0\xa7\xbc*\xdfp\x9c3\xc0\x16\x99\xa7Z\x03\x8e3\xc0\x14\xbc\x1a\xbc\t\x12%\xc0/b\x0c\xf3\xa5\xcd2\xc0\x8d]\xad\xd9Fq+\xc0\x19\xbc+&\x85p2\xc0\x1cu`\xe9\'}1\xc0\xe7\xdaE{\x16\xfc-\xc0}E\xa8.\xcb\xb8%\xc0\xd6\xb4$\x0f\xb7\xfe2\xc0\xf3\x1f\xfdj\x18H/\xc0t,\x1ba\xd0\xd02\xc0\x8f\x01\x8c\xcc\xca\xf61\xc0m`\x1bz\x81#1\xc0\xb6)6\x0e\xcd\x1c4\xc0\xe7\xa4\xba3K\x15-\xc0\xf2\x80=\x9b1\x073\xc0\x82d\x05t|\xbc2\xc0G\xb6\xc5\xc8\x90\x16+\xc0\xf7\xbf\xbb)\xbet$\xc0\x08\x87\xa8\xf5\xca\xa22\xc0\x9b\xb8\xde\xf3\x9b\'4\xc0wC\x1e\x04%\xa8.\xc0\xba\xe2jF\x1f\x003\xc0\xdb%\x04\x83\xa8\x9c2\xc0b\t\xach*\xb23\xc0wf\xc9J\r\x072\xc0\x95\xad\xc6IM\xc5.\xc0O|\x89\x9f\x07\x162\xc0t%iv2\r2\xc0<\x10\xb2\xb2\xc9(2\xc0_?3Se\xf22\xc0\x03\x8e\xdb\x1b\t~-\xc0\x98DV>`\xf0.\xc0\xf3H\'\x97\x997,\xc0\x92\xd6\xc9\xec\x9fm1\xc0q\x9e\x8a\xc7\xd7\xad1\xc0RLdc\x82\xe21\xc0[\x01C\xf3\xb7&3\xc0\xc1r\xab\xf5\xe7\xdd3\xc0;\xc3\xb0\xf14J0\xc0+\xc8\xe5\x94\xa2k/\xc0t\x04\x1bP\xees%\xc0\xc8n\x9b\x1f\xd5\xe41\xc0\r\xfe\xedK\n\xae1\xc0>\x8e`2\x9d\xdf,\xc0&j\xf0lH\xae3\xc0\xcbb\xc8r\x96\xf4,\xc0\xd3%9\x91q+,\xc0\x07\xbb\x8c\x1a\x83\xe82\xc0\x1c>d\xd5q\xd53\xc0\x87\xaa\x05K\xc1\xca/\xc0\xd3\xac`+"$3\xc0\xe6\x12,R\x9b\x1d4\xc08\x1c+\\\x8b\xfe2\xc0\x81:s\xde\xc4l3\xc0\x90\x1d\x19\xea%~3\xc0\xb1"]\xf1%\x033\xc0\x8aQ\x02\xde%\x023\xc0\x98p\xf7;d\xeb1\xc0"\x02\x85\x88f\xe41\xc0\xda\xccf%7a2\xc0\xb1\xf4\x06@l\x054\xc0\x9a<\x069\xdf~/\xc0C\xf5\xfd\x0c\x0b.3\xc0\x85\xa4B\xf5\xafz+\xc0?\xc0/0\xef\xce2\xc0}j\xb4\xa5\xecZ2\xc0\xb4\xb2\xb3\rr7,\xc0*\x98\x0b\xb9\x13\xeb1\xc0\xc9\xb7XJ\x05q,\xc0q4\x939?\xf42\xc0\x15d2\xfc\xf6\xd6/\xc06\'\xb1V\xe4\xbf2\xc0\xda\xe5\x8d\xbeJ\x9a3\xc0\x8b\x80X;\xe2\xf52\xc0\x0bK\\\x91]\xaa*\xc0\xbf\xa3\xa88\x85\xb5$\xc0"\xc6\xa3\xd3\x07\xda3\xc0\xa30\t\xeb\xd7)2\xc0\xd5\xf9\x84\x06\xa2\x062\xc0\x95\xff^%pl2\xc0\xa0@qQX\x8f*\xc0\xf4\xd3\t\xc4\xf9o*\xc0\xf3\x90c\xa5\xbd\xef2\xc0\xb0Z!\x17\xa2\xad2\xc0\xcf\xc95\x19F{/\xc0\t\x0b4<\x00\xaf2\xc0\xaf\xba\x87\xb4\x8be/\xc0\xdc\xae\xd6\xfcn}3\xc0\x07\xae\xe9~O\xb71\xc0,\xb7dm\xf9\xe7%\xc0\x1fd\xdeUj\xe94\xc0\xd8\xf8\xacA\xc224\xc0a:3]Kd2\xc0;\xa6K\xae\xe4\xb72\xc0\x9cq\x8a*\x1a\xcb2\xc0\xe6pN|z\xc82\xc0J\xb8\x83\xc1\x8c\xaf/\xc0\xef\x87\x96*f -\xc0|\x0c\x89\xd5J$%\xc0W\xf1\x10D\x01O3\xc0y\x01\x8dB2\x0e/\xc0$\x03\x00\x08v,4\xc0\x9d\xfdt\x0f\x10\xd2%\xc0\xbdL\xc5\xa7F<3\xc0\x83\xe6\xe2\x00A\x07+\xc0\x0c\xfc\x8c\x85\xc0\x7f1\xc0!\xe5\xcdY\xca\xe2(\xc0\x18|\x94\xc2\xd9\xb2%\xc0t\xd5\xb6=\xb3>2\xc0\xd0\xa2)\x9e\xfb\x143\xc0\xb3z.A\x1c\xdf.\xc0\xf6\n]\xd1\xbe%2\xc0\xab\xb3\xf9k$\xe8(\xc0\xdaQ\xd8\xa83\xb51\xc0\xdar\xfc\xef.\xbe2\xc0!o\x86\xd7\xa8\x0f2\xc0\x00\x95!W\xd4\xf32\xc0}\r\x8dH\xb3\xfd1\xc0\xea\xc19{\x81}2\xc0\x17\xbdH\xbf\xbdO+\xc0\x94f\x10Nq\x91+\xc0\xeb\x16_\xc2\xc0\x8f2\xc0<\x90c+&\x9a+\xc0\x04e.\x8dY\xf71\xc0^\xaft\xfbX\x1e4\xc0\xd9\x10\xa9\xaf\x8c\x074\xc0\xd3\x12\xb8H\xae\xd33\xc0\x94D\xb4\xf9GF%\xc0\x9cE|\xf37!,\xc0\x06\xba9\xda\xe2\xb64\xc0\xb55\xd1a\xe9k2\xc0\xc7*\xf2f\xd1\xef2\xc0i\xb0XXqm2\xc0;T\xdf\xcd)s2\xc0\xa9\xbbr\xbc\xd6\xe82\xc0\x156\x10\xb04;2\xc0\xfd\x08\x8fW\xbf\xfa1\xc0vV \xbd\xd8\xdf(\xc0Pp\xacQ\x92z2\xc0\xa5C:\xb7@\x0b)\xc0\xed\xeb\xe3\x01\n\x1f,\xc0-\xdem\xf0[E-\xc0\xa3\x0c\xcb\t\\$3\xc0-\x97\xb9\xa8\xa4\xfe.\xc0\xde\'^Rq\xf52\xc0\xddA\xd8$"03\xc0#\xc7\xd6g\xb2\xaa0\xc0\xf7\xf7\x8a\x80\xaa\xd50\xc01\x87\xcd\xa9\xb6\xdc1\xc0\xce\xed\res\xaa0\xc0\xea\xd2\x95\x1b\x12s2\xc0m\xb7R\xc1If2\xc0\xad`\x1c\xf9\xea\xa22\xc0\xd7m\r\x93\xf6\x962\xc0\xe8J"O\xa6L(\xc0j\x1d\xe2\xf1\xef\xea.\xc0\x95_\xb7\x07\xb8\xe82\xc0\xd1\xc2Jm\xc5\xe53\xc0\xe6\xe5\xaaB\xbd?/\xc0i\xde\xdf\xb0\xfc\xca.\xc0\n\x98\xe3\t\x98\x052\xc0\xe5N\xcf%\xcd\x84*\xc0ZC7\xfav]/\xc0,\x80r\xe8kn/\xc0\x1fO\xbaj^\x85/\xc0~\xf0\x9b\xcc\x16(3\xc0~\xd6\xeb\xae^\xcf.\xc0R;;r\x93n1\xc0\x18\xbaQ\x80\xdd\x942\xc0\xc5E@Q\xe3Y1\xc0\xec\xbf\xd6\xad\x1a\x104\xc09\xd5S2\xc0\xc6.\xc0\xd0\xfc\x8ca\x0b%0\xc0\xb0\xc9\x15\x8d\xd2\xf33\xc0\xb0\xfd\x8e\xaa\x02\xef3\xc0\xa3\x0f\x02\x849o.\xc0w\xb4\xbeF\xf1\xdb2\xc0;\x1b\xf0\xa2}}/\xc0\x0f]x\x08\xfe\xb8.\xc0v\x11\x990\x9c\xd33\xc0\xfc\x12[\xb3\x84\xa93\xc0\xd3\xcd&\xf1xy1\xc0q9\xfa\xff\xd7K4\xc0(\xb0\x91]w\x87.\xc07}X\x9b\xef\x152\xc0`\xe3*XV\xc03\xc0e0\x81\x90\xeb\x133\xc0HX\x8f\xbe\xea31\xc0\xfd\x98\x1f\xb7\xcc\xf91\xc0W\x9d\xb9\xca\x86\x194\xc0DS\xfd~3\xe41\xc0\xd4\xecHv%h,\xc0\x906\xe0\xd2\xc5P2\xc0\x91\xe2\xae\x88H\xee3\xc0~q\xa9\x19q\x1d4\xc0\x82O\xdd\xe1\x17O3\xc0\xdd\xde\x19\xdfX\xe81\xc0\x0c*\x84\xbb|\xcc1\xc0\xd5\xd3\xef\x91\xd2\x032\xc0\xc3{\x95\x9a~\xeb1\xc0\x94V[xB\xea3\xc0\xd9\xd9\xa6\x85\x1a\x024\xc0\xa1\x97\xb9\xa4\xdb\t2\xc0#;\xa0\xaa\xb4v3\xc0\x12\xcaY\xfe\x11\xbb3\xc0\xe7\x98j\x0e\xc4\xda3\xc0\x85\x02>x\xab\x1c2\xc0\xcb}\xc3\xa5\x85\xf0*\xc0\x1e\x89:\xacj\xf61\xc0\x8dH\xe7\xa7|\xcc3\xc0\xa75\xa6~J\x152\xc0i\x85\xf2\xe5\x97\x0e2\xc0\'\x11\xf7\x15Xd2\xc0\xbe\xef9G\x0e\xee1\xc0\'\xa5\xf0[Z\n2\xc0\xdd\xcbp\x1e\xa4\x162\xc0\xf2F\xf6(*\x042\xc0\xc3\x9a\x96f:\x824\xc0\xf0o\xe4`\xbc\r2\xc0G\xb9\xe3\xbbF:3\xc08F\x96,b\x184\xc0\xa4f\x96\xe4\x96\x982\xc0\xff4\xe3\x83(\x0f4\xc0\xb6UN\xe8\t\x1c2\xc0\xe7\xf2\x83\xc3\x1e\x002\xc0\x87\x03m\x1cW\x992\xc0-&0q\xd7\xee1\xc0\xf2\x8dZ\xee\x99_2\xc0\xca\xbc\xed>\x18-2\xc0\x1f\xee\x0e=\xfa\x952\xc0\xf3\x0c\xbe\xf6k\x142\xc0\x8d\xbd\x14\xabJ\x112\xc0\xd3\x0e\xf3T`\xf21\xc0\xd5vN\xbf]\xeb2\xc0:6\xaf\xb4\x97\xee2\xc0\xe5\xff$\x1e!\xb12\xc0\x0c\xa2\x91\x8e\xfdo2\xc0~\xd4h\x8b\xa8 -\xc0\xf4\xfc\xd6RHI2\xc0\x0f\x9d\xbd(+u2\xc0\xed\xaf>W\xd9\xd32\xc0u\xab0\xb6\x14y2\xc0h\xda\x0c\xbf\xf7\xcc2\xc0;M\xcd\xd4\x15\xfe1\xc0\x8e\x1e\x9c`8\n3\xc0K\xda\xe1bu\xfb2\xc0\x11\xd1"\x92\x80\xe11\xc0\xa8\xa6\xcd\xc1j\x862\xc0|L\xfeR\xac\xc42\xc0(M:~v\xcb2\xc0\x1f9\x8a\xf5\xcb\xd22\xc0\xdfX1\xaa0\r2\xc0\xdc\xbc\xeb\xff*\xb1,\xc0B\x15\x06@\x81\xd5,\xc09\x7f3\xca\xf0\xcd2\xc0\xaa\x9dH6j\x073\xc0\xe4C\xcd\x83\xc4\xe12\xc0G\x08\xf3\x81-\xfe2\xc0\xc1\x8f(L\x91*\'\xc0\xdf\xa1\'Me\x153\xc0?\x9c\xbb\x97" 3\xc0\xaa0\xce\t\xeb\xe92\xc0EI\x04\x13J\xc12\xc0J\x8cS\xa1\xe2e3\xc0\xa0s\x99\xc3\xdc\xb62\xc0\x9c9R\xa6f\xe81\xc0\x8e\x82\xbf2U\x932\xc0DI\x85\xc9\xcc\xe51\xc0\xc9\xe0k\xec`\x1c3\xc0\x8d4\'6\x91\xfb,\xc0\x16\x91\xf4x~\xce2\xc0cl\xc5\xa8\xd1\xe5.\xc0\x0b\xba0\x07\xf3\xe03\xc0\xd2\xbe\x1c\x1f\x9b\x133\xc0\x87u\n\xe79\x9c3\xc0\x7f\x88\x16\xae_\xcf2\xc0W\xb1\xc1m\xc3\xd22\xc0,2\xeer\xc9\xfa2\xc0\xb0z\x01i\xa9\xb42\xc0\x02\x8e\x87\xa9s\xb32\xc0ib\xea\xb3\xff\xce2\xc0\xd2=\x95sv\xb92\xc0,\xf4h\x94\xaf\x8f3\xc0\xa8\xe9/\xc1\x88;3\xc0\x89\xd9D+=R3\xc0\x8e\x12\xcd\xbc\xfe\xcb2\xc0E\xcb\x19:3\xe82\xc0\x96\xe4boSS3\xc0\xe7\xdf\x05a\x90-3\xc0\x84H\xad\x98\x15\xe5,\xc0f\xe0\x8d\xaa\x06X2\xc0\'n\t\xe9\x00\x801\xc0_k\x8c\x950\x8a1\xc0i\xb5\x94\xb3%\xd63\xc0\x991T\x13\xdeL2\xc0e\xfb\x873g\x133\xc0\xb0\x11,\xd1K\x173\xc0+\xc5F\x06\x8113\xc0\xae\x0b\xfd\xa1\x81\x1c3\xc0\x11\x1d\x94\xbbC%3\xc0V\x04\xd1o\xa4\x033\xc0\x0cp\xe5\xf4g\x8b3\xc0V\x176\xcb\xaa#3\xc0\x86};[<`4\xc0^\x02\x88\xd8\x11R3\xc0\x97\x1a\xb8m\x96;3\xc0\x96\xd1\xfeb\xe3\xf93\xc0\x99\x8a\x16d\xc3O3\xc0\xdcU\xe8\xfd+\xd22\xc0\xd8\xb0#+\x0f\x1f3\xc0\x816\xc4\x07[<3\xc0\n\xac\xc0p\x87\x1c3\xc0\x16\x95\x8b}\xef;3\xc0\xbd8\xa9\xf4)\x1d4\xc0\x86\xc9>6\x13\x173\xc0\x8c\xdbt9S\xd92\xc0\xc3\xc8\x0bV\x8f\xf32\xc0\'\xde\x0e[\xcd\x003\xc0\xfa\xb4\x08J.\x882\xc0\xae\xba\xe9\xc2Kv2\xc0\xd5\xc3\x02\x9fJ\x822\xc0]\xcc\xdf\x18\xa1 4\xc0[-\x19!\xc1\x992\xc0\xc5\x93\xdf\x0fJ\xa12\xc0\xdc$\x02F\x1bs3\xc0\xa5Bw\xba\xae\xe52\xc0pL&\xdb@\x933\xc0=6\xc4\xf1\rw3\xc0Pp\xcc\x80/\xfd2\xc0\x91\xff\xce\x81\x1cy2\xc0ClC\x91|:3\xc0\xb6\xb72\xeeJ\x0f4\xc0\xb0\xdd\x93\xf9\xfa\x94/\xc0(\xaf\xc8\xce\xed\x824\xc0\xa6\xedc\x0fE\xd12\xc0>\xcd\x11\x05\xa9\xa94\xc0\x84\xfb\xc0{\xec\xd53\xc0~\xdaM\xf6\x81\xdb2\xc0\xd7K\xadc\x8f}/\xc0\xb6O\x95\xb5\x01\xfd2\xc0:G\x99N\xb1\xe82\xc0}\xf8\xa4yQH0\xc0\xec\xdfT\x19\x92\xfb2\xc0\xb4##\xabK\xf22\xc0l\xcb\xe4\x1a\xf2\x173\xc0\x97\xf6&\x8a\xf3\xbc/\xc0\x14S\x85U\xc7\xd91\xc0\x82h\xf2g`T-\xc0\xfcG\x1b#\xd6\xf03\xc0q\xcf+_\x8b++\xc0\x97\x02\xc1iE~-\xc0z\x19W\xad\xc6S4\xc0\xaa!\x98\xff&\xf63\xc0\xe9\x08\x93\\\x08\xbd1\xc07\xe3\x06\xe4\x8e\x124\xc00\xbf\x15\x18\x04{-\xc0:\xc8\xecP-\x8d-\xc0_\x88\x99\xd1\xbb\x052\xc0\xfaa\xf1\xfcu\xaf1\xc0\x99\x83\x10\xe7\xdc\xe12\xc0k<\xb6\x14\x81\x193\xc0KX:\x90\xc2S-\xc0\xb9\xd9\x04PN\xae1\xc0[\xc4y\x92\x9e\xd73\xc0\xca\xd1\x1d\x13N\x0c2\xc0\xa1\xec\xdf\x8e=\'3\xc0\xf8qV\xca\xd7\xfd4\xc0\xd9+\xe6\xa9\xca\xd91\xc0"\x8ay\xe2\x9f\x102\xc0\xcb\xf1~\xae\xd5\x013\xc0\xd2\xe9@0\xfd]2\xc0\xa9\xa5u\xc3 \xee-\xc0/9\xb51Z\xa21\xc0\x8a\xc0\xe5\x00\xa2\xde-\xc0\xe9\x1c\x01\xad\x04\x974\xc0\xcb\xc9y_\xd9\xd82\xc0\xddH8V\x85}-\xc0\x07Z\xe3\x1c,\xca,\xc0\x08Y$\x8b\xec\xd83\xc0\xb9\r\x039x&1\xc0\xc3B\xf8\x8ch\xe71\xc05\xd6\x99L7I.\xc0\xa3S\xe1JM\xdd2\xc0\x14T\x86\xbe\x8aq2\xc0kD\xde\xb1\x01^1\xc0\xbd\xa9\xa1\r\xab\r3\xc0B1\xb69)J*\xc0zj\xc9\x0e\xc6\xff2\xc0\xd9\x8d\xd9\x1a\xbdi/\xc0\xab\xe8\xb4\xf4\x0b\x1f+\xc0\xceT\xd4!\x9e\xf23\xc0\x7f\xb1\x0c\xa5.\x163\xc0\xe39\x1c\x1fzV2\xc0\xb4\xad\xcd\x8a\x89W2\xc0\x88\xe9x8\xd3\xd12\xc0~\xdc\x86\x8aG_2\xc0Q\xca\x0e\xb0\x1b\xf1*\xc0\x14.\x9e+\xeb62\xc0\x8d:\xf3L\x0062\xc0\r.\x04\xe1\xd1\xfd*\xc0\x1d\x8d\x1bcPG+\xc0\xe8\x86D;\xfb\xa22\xc0\xe0\x9eUz\x93\xea3\xc0\xeb~\x80$:\xe2.\xc0\xd5\xf1\xadX?\x042\xc0L\x9c_;\xdc\x07,\xc0}\x95P~\xa4O/\xc0noL\xbd\x0b\x89/\xc0^\\\xbb\xf2\x1e\xa5/\xc0?n\xb1?x\xe41\xc0\xbc\xb9\xcdN\xbeN2\xc0\xfcO\xeb\xf1,m3\xc0\x1c\x98\x9bv5<-\xc0\xc4H}=\xf7\xed1\xc0\xd1\x80\x0e{_O4\xc0\x07\xe1+\xe9\x96\xbc*\xc0qg\xafq\xb9\xec3\xc0.\x1f\xa7\x01\xf2\xc72\xc0\xfe\xe5\xbf{\xb6(0\xc0\xcb\x94:\xf8=\xd22\xc0+xKd\x1f\x132\xc0\x02\x80\xd6\x91\xfe\x152\xc0JT\xbel\xcf\xca2\xc0\x11\xd0\x9aC\'\xe62\xc0\xe5\xf3\xc1x\xd9a2\xc0\x92\xdd\x01\x89\x90?3\xc0\x17\x0b#|\xb8\xc33\xc0\xf5\x0f\x15\xf6\x96\x173\xc0s\xb1\xa8\x00q\xfb2\xc0(\x0b\xf0>Z\x153\xc0\xe1\xd7\x08&\x8a\xdb$\xc0\xdb\xf5\xc7\x08\xd4\xe01\xc0:\xf2\x02\xfamD+\xc0\xc1\xc6\x0e\xe5X\xca2\xc029\xa3\xe03\r3\xc0N\xc5\xeeM\xa4A3\xc0EI\xabFq\x063\xc0U\xc4\x89\xa4\xd1}3\xc0\xc3\xfd\xbf|9\xcf2\xc0o4\xc0\xb5A\xed2\xc0\xed\xebQ\xe6l\xd93\xc0\xe1\xdc\x1e\xf9\x9cw2\xc0\xa5C2=b\xd32\xc0m\xef\x97\x80\xdc\xfe2\xc0\xc8\x97p\x0f{Y3\xc0p\xf2\xb5\xb8\xde\x9e2\xc0\xe8\xb9\xeb\x11\x1503\xc0\x01B\x99\x98]\xed2\xc0\x03\x95\xa1\xb6\x14!3\xc0\x17\x91\x085%\xf02\xc0\xae(N\xba\xc3\x1f3\xc0\x96\\\x077\xa5\xd32\xc0\x93\xb8\xb9\xfajp3\xc0\x97O\xa9\xe2\xa2\x9b4\xc0~\x9a\xe9\xc3ha2\xc0\tN8\xd7\xf0c4\xc07\x7fab\x9cB3\xc0KFg\x85\'m \xc0\xd0\x11g\xa1,i2\xc0p\x0bN\xfb\x01_2\xc0L\xc8\x9aP\x94\x952\xc0\\\x8e\x93\xce\xc9\xfe1\xc0\xfep \xdd\x87\xc83\xc0\xec\x08\x9cI\x19\xeb1\xc0vQo\xaa4\xff2\xc0\x93\x02\x02\xad\xe4\x194\xc07\xd9@\x7f,\xc73\xc0\x18\x18\xa8j=\xf62\xc0\x9dZ\xd8^g\xb62\xc0\x19\xfd\xdbR\xc3\x082\xc0\xd0\x1a\x1al\x9e\xe51\xc0\x13\x8dF\xe7\xb6\xba3\xc0\x8e\xd4\xee\x7fsX2\xc0\xc1\xfbE\xa3\x8a\xf42\xc0\x07\x98\xa1\x8e\xc6,3\xc0\x1e\xe0\x82\x06]\x1c3\xc0E\x17\x83I\xc8\xdc3\xc0\xda\x93\x9c\xb8\x9b\xee*\xc0>\xf5"\xe6\x86\xf61\xc0\x90\x07\xc1WI92\xc0_(\xae\x90W\x162\xc0\xf8\x80\xef\xd1\x0b\xce2\xc0v\xb5\xc7Xq\xcd3\xc0\x93\x96l*\xa042\xc0\xcb\xac\x9aqN\xfa1\xc0\'\xae\xa8\x03I\xf61\xc0\xd6\xb8\xea\x89y\xeb2\xc0\xf5\xab8\xe4\xa1\xee1\xc0\xa0\x85[\xd7(\x0c2\xc0c}\xfe]{\x162\xc0\xbd#y\x1c)\xe03\xc0\xf2;m;\xb6\x1e2\xc0\xfe\x93;"\xbe\xf11\xc0\xd8cX\xba\xce\xb72\xc0,\x8a\x12\xa1\xe5\x903\xc0y\x82\xf4g*\xcf2\xc0\xa6A\x9dJ\xd8\x032\xc09\x87\xb4\xf2g\x0f2\xc0|~\xb0\xd5M\x0f4\xc0\xc08\xa6\x9f;\xd32\xc0\xf9\xa8?\xbd\xae\x982\xc0\x12\xea\x9d\x1fF82\xc0\x81\x89\x7f>\x03\xa3/\xc0\xa7\xfc5\xe6\xdbA2\xc0\xafB\xd4\xf0\x9c\x163\xc03\xb8\xec\x88J\x84/\xc0\xbb\xd9q)Z\xb52\xc0B\xe9 \x1d\x1d\xe41\xc0^-\xb3;&\x1c2\xc0\x07e\xda2\xd5;3\xc0\t\xf0\xd0A[\xca/\xc0L\xd9\xbe\x08D\xe31\xc0i\x1d\xc2\xfb\xbbp-\xc0\xed,+`2\xc92\xc0\xe1\x91m\x832G3\xc0b\xc7eGS\xa3-\xc0\xe0J\x15\xa7\xb1\xb72\xc0\xf2\x05\x06Q\x1b\xc51\xc09\x80\xe7\xf9y\xeb1\xc0\xa1\x9f#AY\x8d2\xc0G$\x0frg:3\xc0\xc6\xec\xdc9\xad\xe71\xc0&F\x8a&\xea\xb33\xc0\x0c\xf8\x9eE\x02\xf03\xc0i\xfe\'\n\x85}1\xc0\xb6\xdb\xca}\x0c\xe61\xc0\x94I\x185\x0b\xe61\xc0\xdf/Y\xa7\xf3\x050\xc0\xe2A\x913\xd7\xa72\xc0\x93\x0c^\xf2]\xf11\xc0\xb5\x8a\x03\xf2\xbb93\xc02\x11i\\\x89Q3\xc0=fE\xa6\x12\xe72\xc0+\x91)M\xa9\x013\xc0\xc2:l\x1b\x8bS3\xc0\x05\xff\xe6\x98\x16\n3\xc0V\r\xbd\x1c\xfc\xd01\xc0\xff\xfdv\xf3\x82\xee2\xc0\x07C-W>V.\xc0\xe6\x99\x90\xcf\xdfM2\xc0W\x94\xfe(\xbe42\xc0\x9dh\xf9\xe0\xbe\x1b3\xc0\xdc\xe5\xb5-\xc4\x023\xc0\xbb[2\x8b\x1252\xc0d\xc2\xba\x7fj\x033\xc0\xae\x0c\xb6\xe6\xcdq2\xc0W0\xf7,5\xef2\xc0\xf0Av\xef! 3\xc0U\xfcK\xe2e\xb12\xc0\xcb\x9b\x9b\xd6@\x1c3\xc0\xf0\xabH\xb5.{!\xc0*3\x1c:\xf6A3\xc0\xc5\r&\x81n\xff2\xc0\xc3\x01\xc5\xcd1\xfd2\xc0\x08\x1b\xfc\xc9\x95|/\xc0\x0c\xb4&&IH2\xc0\xe5\xa25\xd0I\x9a3\xc0\xa8\xa9\xfbq\xbe\xfd2\xc0\x96!\xad\xcd\x07H3\xc0\xa4\xd0\xe7\x99\xe7\x92*\xc0ot\x81.\x07\xe92\xc0\x8bW\xd3w\xb8)2\xc0\x8d\xffG\x1d1\x8f*\xc0\xaa\xa5\xcb\x8a\x14%2\xc0\xf6!\x9f\x8d\xf1\x153\xc0\x16C\n\x9f\x91q*\xc0\xd6\x15Z\xfe\x89\x82*\xc093\x12\x90/\xb4/\xc0w\x04\xb8\x96\xa4\xd91\xc0\xe6\xb4H\x8c\xad\xf42\xc0\x93\xc2p\xf7.o1\xc0\xac\xb4\x04^\xd9\xf22\xc0\x19Z1d6\x002\xc0x\x8dk\x9a\xd2\x1c4\xc0\x10\xb1\xce\'\xe2\xee1\xc0\xfe8W\xb8\xc6\xf41\xc0\x87\xb1m>\xd8\x144\xc0\x05\xb0A\x1eJ}.\xc0\x8c\xe8\xd6\x01\xd1\x06-\xc0\xfdq\xc2\xee\xf0Z2\xc0\x10\xd0\x9d\x7f\xb0\x143\xc0\xa7\xa8\x9dD4\xb2*\xc0\x02k\xfd\x1b\x90\x9a2\xc0a9#X)y4\xc0x\x83N\xa9\xdaf3\xc0\xfc\x1e%\xbe\x1f\xfa2\xc0G\xf2\x08\x1bW\x7f3\xc0\xb9\x1a\xec\xf1u(3\xc0\xd0\x17.;g\x113\xc0\xca\xfc\xd6\x0cix2\xc0\xb6\xbb\x9f\xa3\x81d/\xc0u\xa1@a\xd4:3\xc0=\xfc\x0f!|\x1f3\xc0/\xc3\xbfKA\xb81\xc0\xb5=\x81"S\x173\xc0\xbd\xd7\x02\x80\xb6c/\xc0\xf6\xafx\x88G\xa0/\xc0\xe4\xe6l  \xfd2\xc0"y\xe1{b\xe02\xc0\xf5\x0cKC8\xae1\xc0\xd2\x1c\x99\xfb\x86~3\xc0\xe8OU\x98\x7f\x844\xc0\x19\xca\x7ff\x93Q3\xc0\xdb\x86v\n}\xce2\xc0\xa0o\x82\x1e\x9634\xc0\xa0u\xadu\x9d,+\xc0\x84R#\xd6\xc9\xbe2\xc0\x99+\x99d\x125#\xc0\xc7}\x08\xad\x88\xd43\xc0\x95\x1f\x007-\xf12\xc0\xe2(\x004\xed\xcb2\xc0\xfe\x11N\xdcZ\xd23\xc0\xa9\xd7\xac\x10Y\xb04\xc0\x92RX\xb5>s3\xc0\x96Q\x94\x7f\xdc\xd33\xc0\xe5<\x8a0\xba 4\xc0\xea\xf5\x1f\xe2\xedE4\xc0\x0f\'@`\xa0\x143\xc0\x820\xd3\xd0\x82\x0e4\xc0a"\x95<\xb0\xff2\xc0\x1e\n7\xd0=\r4\xc0\x83Z\xd9\x07M43\xc0\xd6\x9d\x10\xc1b}1\xc0\xcf\xb7>\xb3\n82\xc0\xb9\x0bN\xe7\x05\x052\xc0\xe5)\xce\x1dL\t2\xc0Q\xa5\xf5\xd8\x1c\xd4/\xc0\xfa\xd0\x94\xdc\xa4(2\xc0/\x7fN\x80\xe3\x971\xc0 \xb6\x15\x8c\xcf\xd72\xc07\xac\xf9!~\xe6,\xc06oO\xfa=\x11-\xc0\x8c\x8b%\xbf\xf0\xe82\xc01\xe7\x93%\xd5\xe23\xc0\xda\\\xba\x8f\x0c*4\xc0~\xb6\x8c\x95\xc8~2\xc0\xcdp=G\xb3\xdf2\xc0\xaf"#2\xd9\xd0,\xc0\xac{\xcad\xf9\xff,\xc0\x18\xa1\xed\xc5h\x9d2\xc0 \x14`8=\xc82\xc0\xbc\xf1\x00l\'\xa42\xc0\xd2\x13}cu 3\xc0)Js\xbet\x9f2\xc0\x1f\xc3\xafb\x16\xc34\xc0T\xc1\xa85\xe6\x8f3\xc0J\x1aX\x1dh\xc04\xc0\xc6R+\'\x9e\xf23\xc0\x98I\xb3Fx\x982\xc0\xe5\x1c\x94lG.3\xc0 g\xab#\xcak2\xc06\xc4iA\x0e\x102\xc0Y*\x81\xa8I*3\xc00\'\x81,./2\xc0\xf2\x80!]U\x152\xc0G\x01\xa6\xa5`\x184\xc0\x01\xcaY\xfeX\xf32\xc0\xc6\xb8N\xf8\x02n-\xc0\xaa\xa4\xdb\xd9\x9c\xe1(\xc0\r\xbc\')\\Y/\xc0\xa6\xd2\xc8C\xbe\xe52\xc0=\x90!\xd0\x17c2\xc0\x1f5\xb2\xd7\x84\x182\xc0\x94Q\x18\xf8c\xe62\xc0\x1d<\x13rY\xda2\xc0\xdd\x04{\xe4\xcbo2\xc08 \xcd\x8c\xf4\x183\xc0\x96\xf7j\x0bL\x08)\xc0\x0epH\td/3\xc0\xe3\xf8\x9c\xd9\xadr2\xc0\xfc\xd6^G\xcf$3\xc0<\x7f\x828\xef?3\xc0\xf6<\xd6\x17\x91|.\xc0\xa3\x0ci\x13T&3\xc0\x16\xdf:]\x8cm2\xc0m4\xc1\xc4\x83\x992\xc0M\x96<\x1f\xf9\xf42\xc0\x0eQ \xd5\xe6\xae3\xc0h(|\xb3\x9f\x9a2\xc0\xd6\xc0&\xabu+3\xc0\x8e\xa7\x84\xb7\xfb"3\xc0J2\x7f\xb86E3\xc0\x86\x00\xc5\xb7)\xf02\xc0ADG\xfa\x83u2\xc0\x81\xc9x\xec}e2\xc0\xa1\xe3\x85\'\xf8\x8c.\xc0\t\xbf\xd3sR;3\xc0\xe1\x90\x07W7!3\xc0\x93\t\xdb\x98\x9a\xd50\xc0\x05\xb8\xcce\xaf\xc42\xc0\xed@t\xdf4\xda2\xc0+c\xa1\x91\xfe\xf32\xc0\xd9\xe9\x88\xc9Jt/\xc0\x1blY\x96\xec\xc31\xc0hyA\x93\x05p2\xc0\x92r\x9f\x80V\xbe0\xc0!\xe8)\xfc\x93\x95/\xc0K\xd4\xca6\x06\xe92\xc0M\x08\x98\xdb\x86\xca1\xc0zT\x9fG\xa3\xec2\xc0#k\xd2i><3\xc0f\xe4\xd03\x1eC%\xc0 \xd7\x80Z5\x1c3\xc0}\x80T\x00\xcfI3\xc0q\x90\xb0c\xa5=3\xc0\xf0\xb4E\xf5J\x8d/\xc0\xe0\x8eG\x1e\xc8\x882\xc0\x8d1nUB\xfa.\xc0\xb5\\\x98\\\x83\x0e4\xc0\xe3\x0c_\xd5\x9a|2\xc0\xa94\x14\xecM\xce.\xc0\xf0\x8e\xe0\xb1N\xd92\xc0\xbei"eT\xe32\xc0\x0f&\r\xfb\xc1h/\xc0\x96f\xb4\xef\x8c\x074\xc0#\xcd\x89\xd8f\xf22\xc0\xaa\xd3\x96\x04\xb8\xea.\xc0\xd6\x9fh\xd9\x05*/\xc0\'c\xcb\xe2g\x832\xc0\x99x\xc7\x9cz\xf03\xc0\xe6\xee\xf2\xb6\x8e\xfd2\xc0\xeb\xa9\xe5\xffy=/\xc0\t,\x0e6t\xbc-\xc0}b6\xffU\xc52\xc0\xea@\x94\x17}\xcb.\xc0\x8a\xf8j\xdf,\xe4.\xc0\xe1\xe5\xe8\x88\x00Y3\xc0\xaeV\xa5\x11\x19p2\xc0\x85\xb4\x0f9\xc3M3\xc0\xa7\\\xe7\xedX\x97/\xc0Z\xdc\xe3\x95\x83\x0b\'\xc0\x961b\xa0 \xce.\xc0\x88M\xf6\xf5\x99Z-\xc0\xa4D\x19Ss\x9a)\xc0k\xfa_\xaa\x9d_-\xc0\x18\xffRl\x1d\x08/\xc0\xe9}_|\xad\x8e-\xc0\xc1\xce\x10\xfb\x15d3\xc0\r3\x0c\x80\t\xe53\xc0n\xba)|L\x152\xc0\xc5e\xba{vp2\xc0\xb8^\xeb\x17\xcf\xde3\xc0]\x90_\x00yj/\xc0\xfe_b\xea\xb0!2\xc0\xce\x88\xf4\xfb%\xb8.\xc0D\'\xde<\xb4\xf72\xc0\xb1\x0b\xa2~[Q2\xc0\x8b;P\xe5\xed\xf92\xc0\x91\xfa`\x8f\x17\xdd1\xc0\xb3\xefa\xae\xa8\xb3*\xc0\xa6\x9aO\xbfX\xe41\xc0Q\xc7o\xfa\xb7h-\xc0d\xe4\xcd\xf76G2\xc0+\xcb-D`F+\xc0\x0b\xca\x97\x84\xb2e2\xc09\xc3!\xf6\xff\x1a2\xc0h\xb1A\xeaI\xd41\xc0)2\xc6\x05\xc1s.\xc0\x9aj\x88\xf4\x88Z4\xc0\xaa\xe7\xa9\xe8&\xdd.\xc0S\x91\xf7\x01\x89\x0f4\xc0D\xf7\xeeK.r2\xc0\x91P(\xd5c\xf92\xc0.\x8d\xc9x8Q2\xc0&\x13\xd4\x80\xcdu-\xc0m\xeb|\xae0\x180\xc0S\xc9\'\xaa\x02\xf5,\xc0\xc1\xc9\xc76\x94\x063\xc0\xdc\xfc\x83J\xcej4\xc0L\xcaXB[\xc62\xc0\xc5\x91\xae\x04\x81\x16-\xc0R~\x06KJ\xf81\xc0\xc3\xe3t- \x872\xc0\xf0\x02V\x822\xb82\xc0<\xfaf\xe6}\xb64\xc0\t\xac|\xb9\x89y2\xc0_v\xe9\xa17\x883\xc0^\xd3\x9eYf\xb03\xc0$\x8f\xbb\xec\xe4\r2\xc0}\xacW\n)I3\xc0\xfb\r\x9a6\xc2\x014\xc0\x10dw\xafh\xb51\xc0\x04\xfc\'\x05\xf3\xdc2\xc0&k\xfeN\x94\xfd1\xc0\x15\x04\x9f\xb0\x85~/\xc0\x98u\x1b\xd7\x84p2\xc0\xfbd\xa1C\x9f]2\xc0\x98b/;C\x9f2\xc0X\xfc9\xfd%\x1e3\xc0\x9dZ\xfaL\x05\xfe3\xc0\xed\xf8$J\xf28,\xc0n*\x11\xb1\x85\xdd3\xc0\x7fK\xc9mO\x074\xc0\xa4\xfc\x83\xe9#34\xc0\xbe\xea!,\x98L4\xc0\x96\x10\x03\xa5o\xd23\xc0f\xe2k\x8aVG0\xc0,\xed/\xf8\xdf\x9b.\xc0`G*\x97\xdf\xef*\xc0\xf3B\x1f\xa2N\xfc2\xc0{\x9f\x13c\xde\xb04\xc0\xe5\xd00Y\xab\xf70\xc0\xaf\xc3\xe3`\x13}.\xc0\xcf`\xdf\x99s\xf9,\xc0j\x84\x8cu)O+\xc0\xbe\xd8\x15\x87\x04\xad/\xc0\x11\x81i0\x90k1\xc0w\xa623Q++\xc06\xdb\xc8^\xf9\x7f1\xc0\xdd\x11\xa7\xb4\x13\xea3\xc0q\xa2\t\xa2\xae\x7f4\xc0\xee\xda\xa1\t\\\xde3\xc0\xd2\x8f^|w\xff2\xc0\x80\xa6|Gx62\xc0\xacJK\xe1\xe9D4\xc0\xce4\x91\xf8\x0c\xd5-\xc0P\xc7\xc8D\x19`1\xc0\xf4\x0b\xda\xf9\x8e\x9b3\xc0\xd7\xf2\xf0\xaf\xc5V+\xc0\xb4\x84 \xdc\xd8\xcf2\xc0\x8f\xdd\x1c\xba\xb463\xc0]u\xf6\xedW\r3\xc0\xd5\xc5D$\x0c}2\xc0\xf8_\x08g\x9b<3\xc0\xe3=ln}\xc20\xc0v\xfd&\xb8 i/\xc0m\xab\xd2sb\xb73\xc0T\xd7m\x80\x9f\xdb3\xc0\xdfn\x16dy\x811\xc0\x1b\xf7U\xc16\xeb,\xc0>\x08\x98\x0f\xe2\xbc4\xc0m<\x96zk\xd33\xc0GN\x0f\xc8\x0f\x183\xc0\n\xaf"\xf3~$3\xc0\x84O\xadF\xdc\xb81\xc0\xf0o\xd1\xa9\x13 3\xc0\x83\xc2\x90F*(3\xc0\xbb\x9eJ9y\xff1\xc0\t%[L\x11\xea2\xc0\xdb\x83\x8f$\xf8%3\xc0eT\xdc\xa0U\x072\xc0C\x08\xfc\xa3M\x022\xc0cn\\\xc6\x16\xfe1\xc0\xc1eS\x18\xec\x0f2\xc0\tT\xb7c(C3\xc0\xb9Dv\xd20\x022\xc0\x19\xf2\x80+\xf653\xc0>\t|\x12\xfc\x082\xc0k\xd6.\xd9\xe1\x0c2\xc0\x99\x16\xd9\r1\x122\xc0\xa8O\xa5\xc3\x7f\x172\xc02h\x0bb\xe0#2\xc0\xda:zE=\x1a2\xc0l\xe3F)\x02\x0f2\xc0\x8a\x82\xe5\xf8\xf7+2\xc0\x02r\xfeT\xd3C2\xc0\x9e8\xb8W\x94\x1c3\xc0\x191w\n/!3\xc0\xbee\xbc\x9ba%3\xc00\xf7\x81\xe2\xfd#3\xc0\xdc\x1f\xceYFR3\xc0q\xd91\x08\x14\xd02\xc0X\xf1\xcd\x9fC=3\xc0\x90\xf5B\x17\xea\xda2\xc0\x0c\xa1\x14P\xbe\x7f2\xc0\xdai\xfekN\xe72\xc0Y\xbb\x9fuO\xee2\xc0\xbf\x8e-\xd2\xf8\xcf2\xc0\x8a\x05\x07u\x9b\x153\xc0u\xfa\x07Je\xea4\xc0fC\xb4\xd9u\x005\xc0\xa84\xf4y\x91`4\xc0\xb1\xa5\x9fd\xd5U4\xc0\xf2]W$\x7fF3\xc0\xdb\xf5\xd0\xcb\x9d83\xc0s\xb9\xa9J\x89\x103\xc0R\xff\xc5\x1cN:3\xc0\xa5\xd2\x15G?\xb32\xc0\x03\x19\x9a/m\xd12\xc0aY\xec\x89\x0f\xe82\xc02.0\xf4\xff\xf62\xc0\x94\xa6\xe22\x8d\xc22\xc0K\x18du\x07\x993\xc0\xddXC) _2\xc0\x9b\'Q6\xbe\xe52\xc0\xba\xdb~\xd9p\x0c3\xc0\xf9\xe4\xff\xd7\xff\xca2\xc0\x93~\xd6\x16\xda\xd02\xc0\x07uh\x054\xd42\xc0\xb0[\xe4\xf3g\xd82\xc0G\xe0\r\xdd\xbe\xfb1\xc0e\xcb\xed\x9c\xaaY1\xc0\xe4\xa3\x8c-\x8f\xaf2\xc0\xd2\xc6\xf2\xe3\x0e\x972\xc0\xe3(:\x8e\xbdr2\xc0\x01\x01{\xd5\xf4w2\xc0\xcfg\x02\x8f\xb9\xf31\xc0\xde\xf2$\x81\x07\xe41\xc0X\xc8\x9d\xcch\x9d2\xc0\xdc4\x8fp\xae\x0e2\xc0U\xf4\x86\t?\n3\xc0\x8a\x1cKv\xdb\n3\xc0\xa6\x1a\x92T\xe4\xed1\xc0\x02\x12\xff\xcc\xb5\'2\xc0\xae\x08$\xeeu\xcc2\xc0\x079o\xaf\x12\xe21\xc0\xbel\x9dk\x0c43\xc0:\xd15\xcd1F2\xc0Sha\x9b\x96R2\xc0\x91n\xe3\xe2\x9a\x80"\xc0\x03>\x87\xc0\xdf\xc8/\xc0E\x1e\xb5\x98\x02\x993\xc0\xfc\x92|\x81*\xff1\xc0\x1a_0\xfb\xc5\x173\xc0+\xc9Q\xe8\xa1.3\xc0\x9d\xeb\x95r@`2\xc0\xcck\xf8\xdd\xfdy3\xc0SL*\xd6x\xf01\xc0\xc3*\xf0\xf7\x96a2\xc07Tc;\xccm2\xc0\x17^\x8e\xf09w3\xc0<\x11\x17\xbd\x9e$4\xc0l\xbf\xda7\xf0\xc71\xc0\x95\xd4\x81@\xbdu2\xc0|\xff$\xf5Y\xce3\xc0\x01\x9ft\xec\x04\x063\xc0\xba\x8a8s\xcd\xf82\xc0^+\x92K\x83\xfa2\xc0\xc7\x9bq\xa93\xf22\xc0<\x1f\x10\xaf\xb9\x153\xc0\xf1\x17\xae\xb6\x03\xec3\xc0s\x0em7\x9842\xc0\xa8\xd69\xdc\x0c\x0e2\xc0\x83\xe9T\x88u^2\xc0\xc2\xb9\xcfu\xd4\xf81\xc0\x14\xe5\xf84\xc5\x1d3\xc0\x9b\x01L\xcaS\x973\xc0\xa1nkwv\xb72\xc0\xd2\xa5\xd6-\xbf\x07)\xc0\x1dq3\xd6\xa5d3\xc0\xab\xb76\xe9\x8c\x7f2\xc0\xe9\xae\x87GN\xf82\xc0<\x19q\xcb\x1ag2\xc0\xbds\xda5\x16\xf12\xc0_%\xb9%j\xbd0\xc0%\x88\x16x\xbf\x1f-\xc0\xabUj\x16`\xb4.\xc0D\xcf\xe1\xe44,/\xc0k\x8eq/\xe9\xe3.\xc0\xa6["{5 3\xc0D \x96\x8cJ\x100\xc0\xd0.\x93\xb6NA/\xc0\xe1l7\xfd\xf763\xc0:\xad\x05\x16\x18\xeb.\xc0\xb0\x8b\xdf\x86\xb0\x86+\xc0Q\x07\xd3\xe9\x92\x971\xc0\x1a:\xdf&\x90\x8b+\xc0\x03C\x1fJ@\xd9.\xc0\xcc\xa8\xd5\x90fp2\xc0M{\xb2\xc2k\xc7.\xc0\x17\xf1\x97\xb2\x81\x8a/\xc0p\xc9\x95\xaa\xb9\x9d2\xc0~\xc0\xc9\xb8\x90\xb82\xc0\xe4C;\x9c}\xfb.\xc0\xa5\x8c\xf6\xdb\x03\xbb.\xc0P\x02L_\xf3,2\xc02\x86"n\xddL3\xc0yY\xf8\x909F.\xc0E\xe4*\xd7\x0b\x06/\xc0]\xf7\xcb\xe8f\x8c2\xc0m\x9eM\xb1H\xb6.\xc0\xd2\xea\xdb=\x9e}1\xc0.\xf0\x85\x10\xfc\x8d.\xc0\x8c\xdeJ\x1f`\xf7-\xc09\x81\xf3q\x8d\xfe1\xc0\x1eY\xbb\xe6\'\x982\xc06\x0c]\xed,{.\xc0\xedO\xaf\x94Tn2\xc0\xd9\xb81\x9a{P2\xc0\x89,.Z\x94v2\xc0 \xa6\x8aP_12\xc0l_^*\x92i2\xc0\xe6\xa0\xec\xc4E\xf42\xc0\x94\xfe\x1awa\x812\xc0|\xdcu\x89z\x0f4\xc0\xa0W\xf0\x02+\x80-\xc0\x83f\xc5R\x9ba2\xc0\x9cP\x03\r\xd1\xe62\xc0\xd6\xe6+\xfdh\xf42\xc0\xff\xd5\xdf\x07\x02\x054\xc05\xaa\x04Z\xe8\xf23\xc04\x89\xa8\x9c\x8b43\xc0Q#\xac[!\x9e2\xc0\x8ce}\xa3\x99\xd6,\xc0\xc9\xc7\x1f\xad\x80\xa52\xc0D}\x0b&>8-\xc0\x0cq\xe5\xaf\xe8\xd2,\xc04\x82\xe8\xa2k\xda1\xc0{\x1e\x8d\x15\xa4\x922\xc0\xea\xad\xa7\xf2|\x8b2\xc0b\xc8\xcf\xf8\xc0\xde2\xc0\'S\x7f[\xacd2\xc0\xa7S\x9d\xdb\xac\xb72\xc0p\xb5!\xd4N\xd53\xc0\r\xd5\x13>$\xd63\xc0\xd6+/\x9a\xb1\x163\xc0#\xb1\x1a\x9d\\\x0e4\xc0\xc4\x10\xdf\x05\xdf\xd54\xc0\xec$[\xf7\xac\xd13\xc0\xc05\x9cV\xcf\x184\xc0\x9e\x95\x1a\xc2)\xd53\xc0\xaa\xcd\x80\x16R\xb04\xc0\x97z\x90\x0b\x80\xd23\xc0\xdd=F]\x1d\xd53\xc0\x95)\xd6\xb2\xb4.+\xc0\xda\xfd\xf5\x1c\xd1\x1c4\xc0\xb1\xc0\xce\xd7\x99"3\xc0v\xfa\x86\x06\x03^4\xc0\x07%%\xd9\xcd\xad1\xc0,\x90\x18\xdc\xb2\xc74\xc0E,6q\xf1}2\xc0O\xfa\x0bY\x05\xb14\xc0\xae-\t\xc6Q\n2\xc0\x88\x07\xf2qx 3\xc0\xed\xb5\x0cs\xd4\xee1\xc0\xc6\xbfK\x19\xcc|.\xc0\x90`MGS\xf61\xc0\xcdd\xc9\x02=\xdc1\xc0\xb1Q\xe8G\x0f\x173\xc0,%\xa2\x9cA\x163\xc0\x16\t8~n\xb24\xc0U\x1d/\x83\xcd;3\xc0\nzoLp\x033\xc0I\x88\xe9\xfa0\x1c3\xc0\x90\x06V\x98|\xff3\xc05\x16\xd6\xafj\xe82\xc0R\x8d\x7f-7\xf31\xc0\xc8\x0ceq\xb0#4\xc0\xde\x1c \xd4\xa8U3\xc0\xca\nO3n72\xc00@^b3>3\xc0^\x00\xfeu662\xc0\xae\xce\x80b4W2\xc0r\x15\xbb?qc/\xc0o\x96\xbe\xe0j\x042\xc0Yi\xde&#82\xc0\x97\xe1\xc3=\xad\t0\xc0\x89\xd4\x96\xa3\xc7\x133\xc0b\xaf\xd8\xe9\xd2\x7f2\xc0[\xa9\x81\xb1\x9eY3\xc0\xdf\xc3\xb8,<B3\xc0\x9a0t\xc1\x08\x132\xc0\xc6\x9f\x92I\r\x0e2\xc0fv\x90\xf3\x0f\x182\xc0ai\xd7\x8c\t\xfc1\xc0,\xa0\xc1Js\xeb1\xc0\x1b,-7$\xbb3\xc0\xe4\xc0Pi\xca\x004\xc0\xd5\xf30f\xa9r3\xc0\xc9F\x12\x1b,\xfb1\xc0mJ\xf8\xbe)g3\xc0\x84\xc6\xea{J\xf32\xc0\xe3y\xea\xf5O\x992\xc0\tR\xea3\xecF3\xc00a\x7f\xaf\xa9\x932\xc0\xdf\x85{\xb2\xab\xa82\xc0\xe2\x16q\n\xc453\xc0\xf1\xb8I\x16\xa5\t3\xc0\x15\x99\xa29Y\xb83\xc0\x01\xc51sX\xa92\xc0\xcd\xac\x01\xc9#\x173\xc0\x9b\x14"\xf4\xe5\xb03\xc0\xa1\x8fh\x16\xe9!,\xc0l\xb2\x19\xdb\xf6\xd6&\xc0;\x1f\x14\xe0\xa0R2\xc0|V\xb9\xc1\x0bQ2\xc0\xa0\x85\x0fc\xb2\xc02\xc0\xb1\xd7\xe1~I\xd72\xc0\xc1\x9bK\x9d@I2\xc0\x18e\x94\x83x\xd02\xc0wQ\xe2\xef\xe052\xc0\x9f\xf1\x08\xc4\x85\xc72\xc0\x1f\xc9G\xa4\x93G3\xc0#\xbe\x15\xcd\x9f13\xc0\x00\xd48\x92O\x053\xc0\x00\xd2\x1a=\xd2\x0e2\xc09\xff\x17\x9f\x91\xae2\xc0n*\xed<\xe1&3\xc0\xa7\x08NP\x8f/3\xc0\n\xe1\x82\xa5\xe3\xd92\xc0\x86\x13\xc9*\xc6\x873\xc0\xb4\xbe!\xa4\xff\xe92\xc0\x17\xc3\x0c0kx*\xc0N\x1a\r\xd5iE3\xc0\xed\xc1\x84\x0f3\xdb2\xc0\xbcE9\xed\xb8\x023\xc0\x1bz\x9c<\xbb\x1a3\xc0\x94U\xa2\n\xc1q*\xc0\xb6\x8a\x1a\xef\x9b32\xc0#\x12\x8f\xe8\x0e\x8d-\xc0\xe0f\xef\x06\x0b82\xc0\xd9\xbb\xb7"\xdc\xf81\xc0\xff->\x0f-\xe42\xc0#\xae\xc6s\x12\x033\xc0\x19\xee\xcc\xf2L\xe42\xc0\xdc-\xdf\x1d1\xda2\xc0s\xd0\xbc\xf0Ez*\xc0<-{\t\xa6*2\xc0\x0bq\x10Q\xa6\x85/\xc0\x18}BGN^/\xc0\x8d\x1e\x18~\xe7\xb9-\xc0\xa8\x15?\xc5bT-\xc0<\x940D\x01\xd1-\xc0\xff\rE8-\xe92\xc0k\x14\x0bf\x9c\x8d-\xc0\xc83\xff\xb5\x92\x83-\xc0w\x8eX\xde\xb7h-\xc0\xde\x89\x99\xd9\xe9\xec2\xc0f\xc3i\xc7\x89\xf42\xc0\xc2\xf0kc1\xbf-\xc0\r\x15^\x0f\x8f\x98.\xc0\x94B\x8ay|\xfb3\xc0O\xe3\x0c\x1f\xb7\xb01\xc03\xaf5q\xe0w4\xc0\x10\xdf\x11\x08A\xbd1\xc06rD\x0b\x18\x7f-\xc0\xd8\x16\x80D\xcf\x1f3\xc0o\xf4\xd4\xef\xbf\xf43\xc0\x061\x95\xc4K\x033\xc0\x9c)\xe8\xa6)\xfc2\xc0ZU\xfco/\x013\xc0\x04?\x03i\xaf\x054\xc0E\x10\xd2\x11\xa8-+\xc0M\xd2\x89\xec\xdbA2\xc0D\x1a\xf4\xc8\xd7\x0f\'\xc0\x97\x19X\x1a\xcbp2\xc0\xfe?[\xc9R\xe53\xc0Q>\xfc9\xd11/\xc0r\x97\x91C\xbcX2\xc0{\xf5\xe5\xc7\xa6r1\xc0\x0b\xcd\xeal\x016+\xc0\x94\x0ccj]D+\xc0+\x9cI\x10\xa0\x8b1\xc0\xb7TBYFm4\xc0\xffCM\x9b;\x8f2\xc0\xe9R{\x16)\xfb2\xc0\xfe\x01\x03/D\xd22\xc0V\xf5\x00Q\x9ff2\xc0j,-\xfd\xce\x952\xc0X\'\x1bR\x99x4\xc0\x95GI\xfdPZ2\xc0vJkS\xa4\x903\xc0\xbf\x1d\x06\x8fY\xdb-\xc0\x82\x0e\xc4\xdc\xb3\x1d/\xc0\x99\x93\xac\xb6m\xae3\xc0\xdd4\xcb\xf6\x13s.\xc0\xb5\x9e\xack\xd8_2\xc0Y\xde\xfc\xad\x06\xaf/\xc0\x96;\xf8T\xc8a+\xc0h\x9f\x8a\x8cO\xdd2\xc0\n\xa28\xa1{W2\xc0\xd0\xd7\x1e\xd4\x8a54\xc0j\x01\x0f)\xd6\xd41\xc0[\x1a^ *~-\xc0\x07\x0c\xe2F\x04\xa2/\xc0p\x98<\xf9\xc0\x8c4\xc0\xf1Y\x91\xfc\xa4m,\xc0\xd9\x9b\x04\\\xd3\xab-\xc0+\x95\xca\xa0\xb9b2\xc0\xbd\rZ\x81\xcb]-\xc0\xe9\xb9b\x15\x8a\x96-\xc0\x9a\x94\x08\xf2U\x0f-\xc0\x0e\x13\xb0\xfd\xdf!2\xc0\xc7\x0f\xa0<\xb7`/\xc0|\xdd._B\x062\xc0a\xd4>\x8a L2\xc0\xb1\x0bQ\x8f[\x8b2\xc0\xbd\x9dB\xbam<4\xc0e\xd6\x93\x1aC\x104\xc0\xe2\x0b\xf2\xcc\xcf\x153\xc0\x817$%\xb0\x7f1\xc0\x9et\xe4ba\x062\xc0\xaf0\x0b\x9c\rG/\xc07\x83\x80\xea]\x0f3\xc0\xef\xbd\x94.\xf9^/\xc0\xaf\x07\xcd\xd1\xf3d2\xc07D\xd2\xde\x07\x10*\xc0"\t4\xb1\x91\xc5.\xc0\xf7\x9b\x0b8\xf7\xa4-\xc0\x0b\xca\x8e\xef\xf0i/\xc07\x10\xed\xd3\xcf\xd73\xc0\x8d\xec2\xc1=\xd0.\xc0n\xd2\x04)\xff\xa93\xc0f\x7f\xb9\xf3\x0cN2\xc0j>l\x85*k1\xc0\xdf^I\x11N\xe01\xc0\xd7p M\x8b\xf32\xc0)\x885F\x02\x1a4\xc0\x100yNb\x1f(\xc0\xd71^#F\x1b(\xc0_\x87m_\n\xdd+\xc0\x8d\xd1\r\x93\x11\xba-\xc0\xf9\xe4\x9cr\x9c\x15-\xc0xS\xa6\xc5M\x134\xc0#\x82Z9\x92\xc50\xc0\x92U\xdf\x86\r\x1e2\xc0\xf5?\xda\xdd\xd7$2\xc0\x15dF\xbbp\xfc1\xc0\xc6\x92\x91O\xde-3\xc0\x05ot\\\xa4\xdc.\xc0\xf7\xa3\x87\xff\x9f\x86.\xc0\xbb\x8b\x11\xd5\x86\x90/\xc0>+\xb8\xb1\xa4\x053\xc0\xeb,{\xe6r{2\xc0\x9d\x16\x9a\x9a,&3\xc0\x96\xb3\x99@3\x8d3\xc0Mz\x9d\x1e./2\xc0D\x81\x98[534\xc0E\xdc\xb3\xc9\xe3X2\xc0\xb2\xf0\xc8\xa9\xcdT3\xc0,\x0ch\x9f\xdbY2\xc0M\xb5.\xb0dk3\xc0]TYm1\xdb1\xc0v\xf4\x9b\xad&\x86/\xc0\x8a\xff-\x87\x0c\x173\xc0\x94VZ\x1b(K3\xc0\xdc\xf3\xf2BJg/\xc0\x122!5\x12K3\xc0\x0c\x94\xb1J\x84\xc82\xc0b.\xb6\x0e\xfa\xa7/\xc0\xd5\x94g\x0c\x81\xa7.\xc0\xef\'X\x9d\xde\xb02\xc0;\x06\xafg:\xa62\xc0\x17\xe1]\xfe\x9b72\xc0\xd2\xc9\x8b\xd0\xcc\n0\xc0\xdc\x00\xf4\xff\x93\xaf4\xc0\x95\xacK\x98u\x00,\xc0G]\xcas\xf0\xd52\xc0\xd7IS\x99r\xb9+\xc0O\xf6\xbaj\xff53\xc0\x9c>\xe2{\xb562\xc0\xd8W\x96\x8a!\xfa1\xc0t\xd5\x83+\xac\xa12\xc0u\xb7\xe1\x13\x0672\xc0\xf5\x0e4\x89\x8a\xf21\xc0\x14{\xdcS\\\xec2\xc0k\xf5\xa8M\x14\x86.\xc0\xb7\x8b\xba\xd1\xf8A2\xc0\xb1\x8f\xc0\x1e\x8434\xc0w;G\x9a-Y/\xc0?n\xc2\x96\xca|*\xc0\xa9\xc7jSX\x90*\xc0Eh\xf6g\xac$2\xc0\xc4\xb0J\x96\xb5,0\xc0\xf8y&2\x8b\x8a*\xc0\xdeN\x9e\xd9\x10*3\xc0o\x94>8\x80\xaf2\xc0\xc7\x7fV6F\xb62\xc0\xe8\x882\x9f?\x153\xc0\xa0@\x9f\xb9\x02i3\xc0\n\xbfR=\xc9\x8f-\xc0\xc3\x0e\xc8\xe8}U-\xc0\xf6oQ\xbc\x86\x820\xc0\x0b\x8a\x085\xf4\xd0-\xc0n\x14-,^~-\xc0\x86Y\x05Es\x99-\xc0\t\xdbDz@\xdc2\xc0x\xaf\xec\x0f\x7f\xe82\xc0\xb5\x89\xcc\xb7\x15\x033\xc0\x91\xbd\xe1_U\xf32\xc0o\xb0ej\x92\xbc-\xc0tB \x1a\xa3\xe42\xc0[F.z\xba\xfe4\xc0\xe2\x9a\xed\x0b\x1f\x83-\xc0\xc5\x9e\xa2\x7f\xf1\x083\xc0\x10\x1fJq\x03\xe82\xc0F\x17(G/\xf12\xc0a\x1fO\x93Z\xcb4\xc0\x16\x9e\xc6\xad\xd1S4\xc0\xa4\xdc\x85\x0b\x95}1\xc0\x85\xb9+\xda\x08\x9f2\xc0\x83\xa5\xa0\r\x0f\x993\xc0\xce\x87y\xde\xf7\xe72\xc0)K\xf7\xfe\x9c\x110\xc0\x01\n\x8a\x01\xf8\xb5.\xc0\xbe\xf4\x14f\xff\x0b0\xc0\xb5\xf6\x8f\xcf\xdcm2\xc0\xc6\x83\xc4\x13\xdc\x032\xc0\xba\xbevp\x82\xe42\xc0q\x07\xda\x86C\xdc2\xc0\x97\x90\xff\x9fc\xa8/\xc0\x9a\xd5\xb4LA\x033\xc0\\\x19\x85]U03\xc0\xc9\xfaq7y\x943\xc0\xb5\xddWJy\xfa1\xc0|&b\xbd\xc2\xdc2\xc0]B\xf90\xb3\x10-\xc0\x88v\x96\xaaP;3\xc0<\xa2<h\x9cY0\xc0\x7f\x80\x92U\xed\x883\xc0\x92\xdb\x82\xc9\x8f\xe42\xc0\x95-z\xefv\x7f/\xc0\xbf\xc8o\x0b\r\xfb2\xc0\x9f\xbe\x8b\x1c<v3\xc0\xb5\xdc\x92fc&3\xc0\xcd\xd2\xab\xe94--\xc0n\xa3\xf5\xa77\xf02\xc0\xd9\x18\x0b\xcd g2\xc0\x8d\x83\x8c\x12uI0\xc0\x17`Y\xda5I0\xc0\xc4\xa6!J\xfd\x06)\xc0\x12{\x97\x9bD\x183\xc0#\xf1?\x89\xcd;3\xc0 |\xb3\xd8\xe5\n3\xc0\xca\xb0\xcf\xca\x06\xb42\xc0\xa7\xb5\n4\xa3=2\xc0\x9a\xed\x07\xf5gO4\xc0$\x87\xf7j\xc0v3\xc0\xd9*\x90\xa2\xca\xba0\xc0\xb97\xef\xe4\x9eI3\xc0qy\xc1d\x8a\x1d3\xc0\x14\x13Td\xfdl3\xc0\x8a\xf6CFID3\xc03\xf1\x8aA\xfe\xb82\xc0u\xd4\xb7\xc4\x9ak2\xc01\xd8\xff\xd4\x1c\xf72\xc0&\x80\xf2\xb3\xa5\xd12\xc0I\xd2xF\xd7\xbf2\xc0\xeeU\x01\\{-/\xc0\xdb<\xec\x8b\x0f\xeb.\xc0\xfd\xcf&\xbcQ@3\xc0 =\x17\xc3\xa8W/\xc0\x13\x18\xd7x\xed",\xc0\xc0\xbb\xba\xdc^\xb32\xc0d\xcf\x88\xe7\x1c\xef3\xc0\x05gu\x19\xbc\x8c2\xc0>\xf7U\x8e\x7f\xd52\xc0W"\xcd\xaa\x7f\x86+\xc0\xb9\xeb\x1f\x1d\xd0\xcf2\xc0O!L\xa0Ce2\xc0\xfa%\x82I\x0bh/\xc0f}W\xd1\xa7a2\xc0\xaf\x94\x90|s\xae2\xc0\x08\xd4v]\xf5\\/\xc0\xa2\xf3x\xc13\xd32\xc00pm\xe4V\xfd.\xc0\xc8"\x85\x1e\xa9\xbf.\xc0\xbd\xfc\xccH-\n3\xc0n\xfdn>\xeb.2\xc0y\xd5\x1eep\xd22\xc0\xf3~Z\x90P\x07/\xc0\xb3\x08\xe8E`\xb93\xc0&+V"(\x9f2\xc0\x11\xd8\xc8\x128(/\xc0\xb8g\xe2\xf2\x90\xdc3\xc0\xca\xdfl\x8a\xa2\x932\xc0\x14kw\x8d\n\xb62\xc058ZzJ\xf92\xc0\xc4\x80\x05i\xd0\xed3\xc0O\xfa\x8f\x04\x18\xca3\xc0\x05\x08CD\xa0\x962\xc0\x8d#r\x1a\x8c\xfa2\xc0\xff\x11\xee\x01Z\xc32\xc0\x85\xa4n\xdd{\x973\xc0Ew\xe9\x0b5\x82/\xc0Np;\x82\xd5\x0e2\xc0\xee\x19\r\x19:!3\xc0\x11M\x8aJ\x8a\x983\xc00M\x85~\xcd`2\xc0\x7fG\x07\xe6\xf1^2\xc0?\xbc3Z\x1e\xed2\xc0qHR\xd5U\x15,\xc0\xfd[@\xee\x12\x063\xc0x\xe7~U\x86\xf32\xc0\xef\x99\xba\xa6\xfd\xef*\xc0\xdc>\x11\xd2,^.\xc0$U\x96\xe1\xfc\xfb3\xc0\xc5$\xf77~s3\xc0{9\xb3\'\x0c\n2\xc0\xd1x9\xe6\xf6\xba3\xc0\xa0\x1a8\xd8S\xcb2\xc0N\xc1TK\x83\xfa2\xc0~_\xc0g\x95z.\xc0\xd1\xfd"\tJ\xd32\xc04:\x92\x8a\xdd\xed2\xc0aqV\xcd\xe8!3\xc0=w\x9dM\xfc\xbd3\xc0\xc0S\xc4z\xab,2\xc0_=\x84&LX2\xc00\xaa\xea\xea(H2\xc0un\x04\xe3\x11s2\xc0X?\xae\x88zY2\xc0l\xa5\x9e\x87w`2\xc01\xd9\x8co\xa8Z2\xc0\xf3\x13\xbc\x9cyj2\xc0\xcc\xd6\x80\x03\xb7`2\xc0\xfb\x1d\x9e\x1f\x82\x112\xc0\x9d\xc3%\xc9\xe0\x0e2\xc0\xdbG*\x1b\xbb\x163\xc0`_\xc75*k2\xc0\xc8Uam~b2\xc0\xc1o(\xfe\xec\xe51\xc0&\xdd|\xdaUd-\xc0\xda\xef\xfe\x12\x06\xe42\xc0\x1cX\xaedX\xf52\xc0\xeb[?\x07\xc6Y3\xc0\xa0QC~^\xda2\xc0\x0eq\xf9\xd1\\\xe72\xc0L\x1dh7Q\x022\xc0C\xad\xf3\x80\xbd52\xc0_\xd7m?\xa3\xf91\xc0A\x84I\x8d\xd4\x112\xc0\xabl@\xfaD12\xc0F\xebJ\x93\x10\x0f4\xc071{y~\x1c3\xc0\x1aw=\xbcI32\xc0{\xbf\xd1\x968\xda,\xc0\xf9\xba_\x97\x1d\x9e2\xc0\x1a\xbb\xa0\xf2\x0c\x902\xc0\xda<"\xacp53\xc0S\xff\xe579s-\xc0\x1a\xed\x0c\xa9x\xf0,\xc0o\xc7\x83\x00\xc5\xfe1\xc0u&\xe5\x18P\x183\xc0\x0c\xa9]\x8e\x86\xe71\xc0^"o\x16\x86\xf31\xc0r\x80\xf3^o\xc72\xc0S\t\xe1\x90&;-\xc0-s\xdd\xef\xd3\x032\xc0J\x03\xdb\xec\xdc\xf8,\xc0\x03\xcd3\x88\x87B-\xc0Y\x1b\x90\xcf\xd2\x981\xc0Zr\xd9\x8f\x98=3\xc0\xa0\xe7\xb9\xdc\xbc\x173\xc0\xeb\xde\xf5\x08\x8f\xcd,\xc0b&7\xae\xe9\xf72\xc0\xe0\xfd\x00t\xa8V2\xc0z\xc6L{\xd2\xb83\xc0\x00=8d\xcf\xfb,\xc0\xce\x07v\xd2\x14\xd54\xc0z\xdc\xfa\xf7\xeb\xdd3\xc0\n\xca\x11\xe5\xd9\xeb1\xc0lD\xde\x83\xd7\x881\xc0\xec\x84U\tY\xed,\xc0\xf2u:\xa3[\xe71\xc0\xbf\x9d\xdc\x06y23\xc0\xa9m\xcb\xfd\x00R3\xc0B\xa0\xb7\xa8j\xe82\xc0~\x83\x8fs-\xd23\xc0\xa5_q\xfaZ\xf52\xc0n\xb9_\xe9\xf5\x053\xc0\xa0Rs\x99\xdb\xb04\xc0\xc0\xbf\xa7\x9e\x93\x023\xc0k\xde.)\xd4t.\xc0;z}\xbdf\xaa4\xc0\xa1\xb0AK@\xd53\xc0\xbc\xb7\xe7\xc0\xe7i+\xc0:\xe3\xd4\x9c\x8cn.\xc0\xd8\xeb\xedG\xca\x153\xc0\x1a\xc9[\x86\xac\xce4\xc0\xa0\xc7\x7f\xf4T\xa2+\xc0\xbe\x87\xa2\xedj\x0f3\xc0\xcb\xdad%\x07\xd23\xc0.\x89\x94W\x03 4\xc0o\xaa\xdf\xc0\xbb\x1a4\xc0\xcdh\x1c\xa0\x85I2\xc0\xfe\xeb\x11\x9c<{2\xc0P\xbf\xe2/\xf6\x063\xc0\x1d\xb5\xda\x9d*\xd53\xc0Z\xb0\xb0\xb8;\xfd3\xc0\xac\xef8B\xab\xd40\xc06\xea\xfd\xc9x\x8b2\xc0#\xb8\x82\x10092\xc05+\xe6n&\xdd0\xc0\xe7\x19\xe5!\x94\xea2\xc0Sm\xb9\xdb4\x183\xc0\x91\x90\t\xa1\xe3g1\xc0+\x0fZA0/+\xc0\x8dR\xc6]\xec\x163\xc0\xfcs\xce5\\\x002\xc0\tP\x95\x00\xe9\xb44\xc0\x93\xae\x84\x1c\x8c\xf61\xc0\xa7E\xc9\x96\x0e\xf01\xc0\xa9\x9d\x8f\xd2\x91\xdc1\xc0\x92\x88H\xf0l!3\xc08L\xfb\x1d\xc8\xdf2\xc0\x85\xaa\xf9\xdeb(3\xc0\xc5}\x89\x10\xff\xb81\xc0\x83]y\x1c\x82\x96+\xc0m\xef\x84\xa1\x8c\xf01\xc0)?\x8f\x06\x86\xd42\xc0i\xce4p\x91)3\xc0\xfff\xa5\xbe@\x1f0\xc0a\nnj\x18E2\xc0\xfb\xefc2\x18_/\xc0\x89\xa9\xcb4\xde\x183\xc0z\xcb\xb7\xfe\xa9\xa5/\xc0H\xb6G\xdb\xb7\x0f0\xc0\xc9\x99;\xae\x02\'0\xc0\xae\xe8\xad)\x16T1\xc0n\xa0\xf6{\x9fO-\xc0\xcc\xff+\xc1\x80\xfa*\xc0\xbd|\x9e\xc0_\xcf1\xc0r)\x1c\x93OA2\xc0\xf6\x0b,\x00iw-\xc0\xdd\x1e\xdd\rx.1\xc0\xb65\x18\xdcR\x7f-\xc0\xbd\xbdP\x1b\xf6\xfe1\xc0\xc7n\x12cbm2\xc0\x0b:\xb4\xf1\xec\x064\xc0\xad|a\xc0\xf8c2\xc0\x8a\xf3yv\xdb\x033\xc0\xc1\xea\x11\xb3]\xf83\xc0\t\xd2\xee\x8dpb+\xc0\x1d\x0e\xc5;iW3\xc0I\tm\xf0\xa5\x0c,\xc0\x9f/\xa6i\xb7\xb04\xc0\x10\xb7\xaf\x95\x9aZ2\xc0\x86nAn\x9b\xfa3\xc0I\t\\\xa5\x14M3\xc0\xfd\x94\x16(\x99F2\xc0O\xd7;\xc10\xda3\xc0\xd1\x9b8\xea\xed\x9f2\xc0\x90\x8de\x8f\xb4B2\xc0\x92\xa60D\xf6\xff3\xc0i\x16v9\x85}3\xc0\xd3S\xdf4T\x1c2\xc0\x0bM\xa6\xe1\x10\x92*\xc07\xb62\x15UN4\xc0D\x10Pl\xa3\x0f-\xc0yn\x9b\xc5\xb3&-\xc0\xa3\x05\x14\x019\\4\xc0\xf3\x9a\xb3JhN+\xc0\x1e\xe6\xb5Rj\xae3\xc0\x95\xbax\x06\x19I/\xc0\xfd\xea\xd8O\xf9\x942\xc0\xbe~O\xb7@\xda&\xc0\x1b\xa2\xbc^\xf4\x014\xc0\x97\xcdp\r\x1083\xc0\xe4W\x84\xd3I\x8b/\xc0:\xb29\xfb\xe2\xaf/\xc04l\xf9.\xcc\xba-\xc0IY\x07ey\xb53\xc0\xe46\xd7\x00\x10\x103\xc0\x1cT\x97\xecU\xc93\xc0\xfbp\xa1v\x05x2\xc0\xb4\xe9\x7f\xc9R\xe03\xc0\xbb\xf4\x18\x83\xa3Y1\xc0\x97\x18\xcf\x90\xd3.4\xc0\xd6\x9d\x8aQa\xa9-\xc0\xf4W\x05\x07\xdc\x02/\xc0\xae\xa4q\x8bu\xa94\xc0BS\x9a\xa0\x9a\x87/\xc0J\x92\x03\r$\x12,\xc0\xd8]\xef\x81\xc7,)\xc0\xbfW\x02\xa0\xf6Z-\xc0#\x00`il\xeb1\xc0\xe3Rw\xfa3\xbb2\xc0\x88pP0_\x042\xc0\x0c4\t_\x0b\x133\xc0\xc4\xde\xa5\xfd#\xe61\xc0\x99\x85)\r\x7fY2\xc0NX\xcc\x04m\xd81\xc0\xd5m\xc5\xbd\xc4\xdf1\xc0\x07\x9eB\x81w`2\xc0\xec\x0fW#XY2\xc0\x886\x0c\xc8\x1482\xc0\x99\x98\x7f^X\xe11\xc0H\x11\x93I\xedW2\xc0\xf5\x01\x94\x8dL%3\xc0\x97\x0e\xc8R\xaf\xf22\xc0y\xed\x1a\xfa~\x1f2\xc0\xc6\x92\xc7\xb7\x1d\x812\xc0s\xad\xa6\x83\x11\xd52\xc0d\xc1\xac\xf3\x83\xcb2\xc0\xe3j. x\x842\xc0QZ\x16.\xde\x163\xc0\xeb\xe2\x11b\xe4\xf51\xc0\x7f\xd92\xcaV!3\xc0<>\x08:0\xcb2\xc0\xc7\x12$\x96I\x102\xc0u\x0f\x86\x93\xaa\xe51\xc0\xeb\\Y\xeej\x013\xc0{L\x8aJ0!3\xc0\x81F\x058\x0f`2\xc0}Us-\x13\x9b3\xc0\\<\xecp\t!3\xc0gg=,\xb1\x913\xc0\x19\x05\xc3J\xbf\xd82\xc0\x14\xc1\x81;\t\xc12\xc0\xe6\xbe\x84\xe8\x8b\xbe2\xc0\xea\xf8\x03<c$2\xc0\xee\x11+\xf8\x96\x1f2\xc0p\x05\r\xc5O\xd01\xc0\xd6>]q\x89\xc83\xc0\x1d\xa2+\x8b\xb7\'2\xc0N4\xeb\x06T\x193\xc05\x9a\x1b\xeb\xff\xf82\xc0lq\x1am\xbd\x153\xc0\xe5\xcf\x9d\xb6\xb4\xde3\xc0\x95\xafE\xee\xa0\xcf2\xc0,\xbf$\xfc\x07\xd32\xc0\x0c_!\xa7\xd3\xcd2\xc0\xfa\xfc\xfa\xd5\xa0%3\xc0;;\xbb\xa6\xf4\xce3\xc0\xbc\xdd\x8co\x1e\xb82\xc0-0Y\xc4\x82\xd32\xc0\x84sGN\xcb\x8b2\xc0\x83\xa1\x06V\xad\x182\xc0:+"\xa6\x1d\xef3\xc0%E0\xd5\x8e\xe82\xc0\x873\rn\x89X2\xc0\x084\xeaY\x99~!\xc0\x15\x05\x8b\x14JH3\xc0\xa1\x9f\xea]\xad\x133\xc0Z\xe8\x7f\xb6/n3\xc0\xd6pQ\x08\x19)3\xc0\x18\x80Y\xbdZ\x9c/\xc0a\x0b&n\xfcy3\xc0V\xca\xbf\xf1\xdb\xb82\xc0\t&.%\xd2y3\xc0\xa6\xbe\xa5\xde\x04\x872\xc0{\xdcu\xe2\xe3>0\xc0\x1b\xc7\xda\x82RF0\xc0R \xca)\xb9\xbd0\xc0\xc9\xee\x1d8l\xd70\xc08V5\xb3\xe9\x005\xc0Z\x9d\xf4\xaaN\xd50\xc0\xd8\x96\x0c;\xb3?4\xc0SY\x12\xf5\x19B4\xc0\xd7\xb9\xda\x9e6V4\xc0\x8c\xd2\xcc\xa2\x96\xd3.\xc0\x16F\xc0\xd7\xa2\x0e0\xc0\xf2\xc5;\x1f\x15P5\xc0g\xd4\xcb\x9b\xdf\xa4/\xc0HmuHg\x91.\xc0\xe7r\xe4\xc2|\xc74\xc0\xa9,\x19\x19\xb3\xd92\xc0\xdd\xebv\xab\x92Y2\xc0\x0b"\x8dG-W4\xc0\x0bu+\xc8\x97v-\xc0\xce\xd8\x96\x9e\x18\x164\xc0\x13\xe9\xffA\xb5\x9d.\xc04.\n%\xfb\x082\xc0\x05\xe0N\xa3g\x0e4\xc0m\x07\xf2\xed\x8b\xff4\xc0\xa8\xf8\xfd\xd1\xc3\xe82\xc0\xea\xb6\xa0\xfd\x067/\xc0\xb5\xc8Py\xdd\xdf,\xc0\xe7\x82\x9d(\x84\x9e2\xc0\xc4\x7fWT\x809-\xc0\x117\r\xc0kc/\xc0\xc4A\xeb\xd9\x1a\xe72\xc0J\x91 \xc9\x19\x0b3\xc0\xdd\x7f\x9b\'bo4\xc0\xc9\x06\xc2\x06\x82\xac-\xc0A\x85\xaa\x9eT\xc42\xc0\xc1\xa6\x17}\x95\x9c-\xc0\x1b\x85v\xe2\xd8\xb1-\xc0-F\x87\xfa[\xf44\xc0\x8c\xbe\xab\x93G\xf1/\xc0\xbbB}\x00\xd9/-\xc0\x01\r# o 2\xc0\x9f\xfd\xb7\xf0\xbe\xce-\xc0-p\xeb\x94K{-\xc0\xf6f\xcc\xe4\x9a\x01-\xc0\xe8j\xae\x00\xb5\xf23\xc0x\x87D%Su/\xc0\xf3\x14&\xc67I4\xc0\x1f\xb6uu\x80\xfd3\xc0D4~\xaas\xea2\xc0\xa6\xca\x9c6/T-\xc0/\x95_In\xf52\xc0h\x0f@\x0e\xb7\xbe-\xc0\xd4\xe2C1\x12\xe42\xc0\x10zD\xc21\x114\xc0T\xe5\xe9\xa7\x01\xdb3\xc0C\xb2\xdfZ\x98;.\xc0\xbd\xdb\xd5\xae\x81\r3\xc0\x90\x80\xd1\x94\xfb\xe62\xc0i\xd2\xc01\x12\xed2\xc0\xf9=\x05d\x9en2\xc0`\x83\x84\xb7\xaf\xbd.\xc0C4\xf5\x96\xd6\xf12\xc0?\x95]\x8dh\xdb2\xc0\xdcu&\xbb\xec\xe82\xc0\x82$\xe0E\xb3\x852\xc0\x0c\x9a?;-/3\xc0\xa8\xed\xdc\xd6v\x1b3\xc0\x14\x9a\x9d\x85h\x942\xc0\x11t\x9e\xfb/\xdc2\xc0\x8f\xcf\xd1\xa6\xb3[/\xc0]\xa8\xc5\xa8\x8c$3\xc0\xef[i\xc4\x80\xbe1\xc0\xe1\xd1\xe9\x14\xa8\x883\xc0u\x99\xb9\x97e52\xc0\xd5,\x02&\xb5\x183\xc0\\\x983ZJ!3\xc0\xf7\x83\xb9@\xf5\x0f3\xc0\x99\xd8\xfa\x84\xd8\xed2\xc0(\xf0\x0e\x1d\x0e72\xc0d\x90\x8e\xf2L\x11-\xc0\xe7\x81W\xf5@#-\xc0\x07\xf8P\x13(\xba3\xc0!\xb5\x00\x94\x8e\xf72\xc0\xc6\xe3\x91\xae\xc0\xd52\xc0W\x12\x96);\xbf2\xc0O\x80\xe3\xe4\xa7K2\xc0\xd7\xf1\xfdd\x9b\x883\xc0\x1a\x85r\xa8\xa6\xf21\xc0\x1e\xe7\x03D\xb1\x033\xc0i\xdc\xcc\x80p\xf22\xc0\n\xce\xbe\x92K?3\xc0T\xdb%K\x8c<2\xc0\xb6\xd2\x0f[\xb6\xf52\xc0\x00\x17\x8d\xdb\xed"3\xc0\xba\x18\r\x05F\xc92\xc0\xa2\x9bh\x81\x0f\'3\xc0\xad\x81n\xc9\xfa\x0e2\xc0\x85\x05aX\x9a\x983\xc0\t\xc7s\xb7\xf2!2\xc0\xeb\x8ag\x95\xdd`1\xc0-d\x0bF>\x11*\xc0\xbc\xdf\xf4\x95\xd5\xbe3\xc0Q\xdfe\xd1\x11\x192\xc0\xffm\xbf\xa1eD3\xc0\x02\xc4&\x90Q\x122\xc0\x83\x0f\x80\x15\x00B+\xc0+\xef\x9e\x0cJE3\xc0\xe4\x10\xf8\xca\xa0\x142\xc0\xf16\x9a@\xec|-\xc0z\xcc\xde8c\x11+\xc0\x8f\xacc\x01\xbd\x012\xc0\x93xk\xc1\x9d\xed2\xc0\x8fjlA.\t2\xc0\x1f\x15c\tu53\xc0h\x02\x0cH\x81\x0f3\xc0\xc2\xd9n\xfa\x9e\x022\xc00`\xf2\xad\xe9\x1b3\xc0\x9b>P\x8eD\x0b2\xc0\xe0h3J\xc4\n3\xc0(\xc1\xaenS13\xc0mV\xb6*\xc2=3\xc0\x8d\xbc\x9e\xa8\x7f$3\xc0\x81+7\x97\xe1,2\xc0#I\xfa\xbdf#2\xc0\xf3\xd6\xcb\x00j\xe81\xc02\xb4Z\xb9\xbb\x1d3\xc0\xa7\x0b\x15N\xady*\xc0\xa6\x17\x05\x15\xff\xfb2\xc02P\'\xb3\xd8\x023\xc0\xb4/a\xd3{S2\xc0C-V\xd0\xf4\xfe.\xc0^#\x83\xf8\xfaI2\xc0\xc7*\x1d\x93i\xfe2\xc0!+Z\x8e\x80a.\xc0\xfc\xcb5\xe2\x8e&2\xc0\t\xe1~\xbf\x8823\xc0S\xfa\xc4$W\x1a3\xc0\xa5\xdf\x8bz\xb7\x8a*\xc0\x9d\xf7;y\x07\xf42\xc0r\xea)\xe1c_.\xc0VP\xcd\x0cx\xac4\xc0n\xb1\xa8\x15\x91\x173\xc0\x0c\x99j\xa3\x1c\x00,\xc0\x19\xf2y\x91u\r2\xc0\xf7\xd2\x1b\xe23\xe51\xc0\xc9\x1ep\xc4\xa3\xdc2\xc0E;x\xd9\xdc"3\xc0\xba\x15<\xe9\x1f\xb6*\xc0\xb9\xdb\x81\x9f^\xc74\xc0<\x96\x9fB\xa8\'3\xc0\xabO>\x08H\x96+\xc0e\xf8\xb7\\2\x183\xc0\xd9~G\xe3\xd2\xb34\xc0\x89\x92\xbc=\xda1+\xc0Vh\xe0\x06\xf7\x882\xc0\x14\xe6\xcb\xb4A\x192\xc0\xb1$\xc2\xfe\xaa\xdb1\xc0D\x1bH\xa3I\xd33\xc04\x9f\xabmH\xd64\xc0\xe6\x80\xb8\xb7)\x1a4\xc0a(\x11\x90\xa1\xa1+\xc0\x97Igex@3\xc0\xda}\x14"\xe902\xc0\x07<\x17\xa7G\xad4\xc0\x1e\x89n%r\x050\xc0\xba\xb4\xe2\x1c+\xf22\xc0\xd4\x9c\xc5dp\xf32\xc0\x88\x13cA\x85\x0f0\xc0\xed\x02\x82+~\n5\xc0\xeb\xc77\x13\xaff2\xc0%G\x03\xf9\xb4\xdd3\xc0u\x132l\xb5\x153\xc0\x0f\xbe\x88\x06\x1d\xcc,\xc0\x92\x1ay\x9d\x02\xf5,\xc0\x9bz\xb7\n\xf3G*\xc0\xefpd\x98\xeb\xa82\xc0\xe2\x9f\r\x97x\xf0,\xc0~\xcd"\xd7\xfc?2\xc0)\xdd\xb4\x8f\x0e\x9d2\xc06\x86\xd4Q"\xd9,\xc0\xc1\xb2\xe8\x80\x16\x1c3\xc0\xa7Xk4pg3\xc0\x7f\x1f~%R$(\xc0P\x1a=\xb8\x07\xe82\xc0\x10\xcc\x03\xa8\x05\x852\xc0\xa4\xc8\xe4\x08k\x122\xc0\x0bJ\xc1\xf0\x82\xf92\xc0:\x02\x82\xfe\x9d\x910\xc0(\xab\xbd\xf5I\x0e2\xc0\x04\xfc\x16H\xd7m2\xc0\x00[s\rXt2\xc0\xf0\x18R#\xd5y.\xc0\xfb<"\xfc\xd1a2\xc0\n\xd1m?\xca\x19,\xc0;\xfbL\t\x1c\x83.\xc0\x8b\x02\x9fj(\x972\xc0,\x01\xa9\xbf\t\x15/\xc0\x04\x11\x05\xfc\xcf\xb1.\xc0\xa1w\x17\x07\x17\x9c2\xc0\xa8\x06\x98\x98\x87.2\xc0>\xdc\x9bB%\xbe.\xc0h5DzS_/\xc0\xcab\xb4Z\xedE3\xc0\xd8\x0b\xeaj\xa0g/\xc0\nO\x9f\x9f\xa9\r,\xc0\xf67#\xa3a\xeb.\xc0\xc9\x04\xef\x12~*/\xc0\xc9\xc0\x85\xa4\\=/\xc0\x0e.i\x0e\x16\x06/\xc0/\xd31DBj3\xc0)\xbe\xe9\xd6d\xfb1\xc0\x84J\x16\xf2\xc5\xaf2\xc0\xb6\xee\x14\xae:\xcc2\xc0\xe7>\xf9U\xd3c/\xc0\xb5\xca\xb9\x97\x87 *\xc0\x1bu\xe7\xecR\x04)\xc0\xdbQ\xcc\xb7\xd5\xba3\xc0\xa1\xa13\x1b\xd9}4\xc0\'U\xf1\x933\x14/\xc07\x97\xa5v\x17\xa9/\xc0\xc8\x9a\xd5N\x7f\xe32\xc0\x85n\xbc\xdc\xdd\r-\xc0\x8d\xd8W7\x0fH2\xc0\xd4\xb7\xac\xf3d\xf71\xc0\xebm\xc6\x05\xd9\x022\xc0h\xd7\xd7)7\xf72\xc0!py\xeb\xea\xd7.\xc0\x11[\xbf\xfeH@2\xc07W(e\x00\x88.\xc0\nr\xe2uA\t-\xc0\x03-iaP\xd62\xc0(a\xbb(8\xc02\xc0\xdfMxt\xe1\x1e2\xc0\xaf\xd2\xb2\xa2\x8a\x083\xc0\x1e\xa43\xbbf*3\xc0C\xfe\xd1H\x0f\xb3-\xc04\xdf\xdas\xd5\xa8\x1b\xc0\xd9m\xaaQ\xfa\xe32\xc08\xc4D\xdcA\x053\xc0\xb2~B,w\xf22\xc0l^\xdb\x0e\xe5\xe92\xc0;\x1bS\x11\x1c!0\xc0\x96\xe2\x04\xcd\xa1g+\xc0\xe2\x9e\xdeXy#/\xc0\xe8Az\xea_^/\xc0\xfd-y-\xbe\x8c2\xc0\xeb4\x88\x00\xaa{2\xc0Y\xf7\x0b\xc4?\xc9/\xc0\xb7\x1dy\n\xcd\x16/\xc0\x17\xfa}\xb1\xfe\xd52\xc0wo\xb6."\xab*\xc0S[\xdc\xb3\t\xb6-\xc0\xc2\x9f\xb6o\xaeR4\xc0x\xd3\xbcS\x17\xc82\xc0\xc0\r\x88\x10\xcc\xd83\xc0\xc2 *\xfac\x912\xc0V\\\x8a\xf1`\x982\xc0\xd4\xb1.^\xc4\x1a2\xc0\xe3\x88\xd7jkN-\xc0\x01rO\xd3m\x85+\xc0\xe5\xc0\xeb\x8e\x01[.\xc0\x00-jfd\xa32\xc0\xcb\x80vrV\xe21\xc0\x90\x7f\xdd\t\xe8\x140\xc0s5\x8d\x84\xfd\xed2\xc0}V\xe5\xbc\xec\x87-\xc0)r\xf2\x9b\xc9E+\xc0\xbcGdJ\x98r2\xc0\xad`\x9b\xc0\xba\xe41\xc08\r\x1dbm@+\xc0\xd9N7\x80\xd8\xab1\xc0q\x83D\xcf\xca\xd23\xc0\xddT\xb5\xf2x<2\xc0\x14\xe5\xe0\xe3gw.\xc0\xe8k\xdc%\xbaS/\xc0\x8f:\xdd\xa9Lw2\xc0G\xb1g\xd9?~2\xc0\xac\x0c\xf3\x8d\x85\x9a3\xc0i\xb1\xf6p\xa1\x0c3\xc0pk\xe2<\xeb\x173\xc0+\x08\tp\xb6*2\xc00\xd6\x14\xc1M\xea3\xc0'
p16
tp17
bg3
(g4
(I0
tp18
g6
tp19
Rp20
(I1
(I2509
tp21
g13
I00
S'K\xc7!\xc4\x87\xc7S@\xff\x97\x9f\n\xc6\xa8S@\xc7\xff\x7fX}LS@7R\x124auS@Z j:R\xb5S@-\xfc\x11\xf7C\xbbS@\xbc\x9ay\xeb\xd9\xbdS@\xb6r%\xbb\xbd\xaaS@l^\xda\x0bV|S@)~\xd9S\xfa\xbcS@$_$#\xa2\xa8S@oJ\x81\xdc\x11\xa9S@yA%\xa2\xc2\xc2S@`1\xb2\xd8\xbb\xa8S@\xf5m\xbc\x86\xf5\xe6S@\xccX\x14\xcf\xd4\xdbS@B\xcf_\xa4\xeegS@\xc80\x1c\xd6\x81\xbfS@j\x9e\x11\xf0\xed\xa4S@\xb0\xe6\xd8\xa7\x1f\xa7S@\x99\xab\xfe\x0c\x9e\xa5S@\xb2\xde\xd9\xdb\x9b\xb6S@\xf7q7?\xde\xafS@)\xf1\x19\xdb\xe9\xaaS@ZV\x89J\xc0\xbcS@z\x03-k.\xb2S@hW\x89R\xaa\xb6S@a\x8c\x92\xcc\xcd\xd9S@\x97\xca\x1e\x8a\xba\xb5S@\x90\xf8\x8fN\x87\xbdS@\xd7\xcc\x86T\x8b\xb6S@\x083]\xc8O\xbdS@\x9b+v\xc2\xdb\xb8S@\xc0\x1d\xd8\xac\x90\xb8S@!a\xe6\xb8W\xb1S@\xcd\xea&\x8a\xec\xdbS@\xc9J\xcd\xe1\x1d\xbfS@(\x01LW\xf4ZS@\xcc\xd3\x13\xed\x89\xbeS@l\x03\x90\xba\xae\xa5S@\xbc!\xf5\xe9\x0f\x84S@\xd8? v\x0b\xb1S@\xfa\xdb\x16\x8e\xb3\xa5S@$\xff\xa1n\x0f\x96S@\xa1\x17#\xde\x04\x83S@\xb7 \x1ei\x0e\xb8S@\x80\x8euh#\xaaS@\x96\x8dl\x0f\xf6WS@\xc9\xb39\xd9\xdc\xc9S@\x11\x16KF\xef\xc7S@\xa4\x82\x05\x8f#\xdbS@\x8b\x9e\xe0\xe2\x03\xe8S@uU\xf4M\x95\xc0S@\x02\x1b\xc6\xd8v\xa5S@i\xc8\xd8\xb11\xb6S@\x07s^\x8dK\xadS@\xc8H\x81U\xc8\xbaS@\xce=\xf8u7\xbcS@\x7f\x84\xbd\xc8F\xc1S@\xe2e$\x81]\xd5S@\x80\xcfw`\x99\xd8S@\x8c\xec3s\xae\xb0S@\x08\xb0c\xc9\xd3\x86S@+\x81\x1e\x1d\xa4\x83S@Y\xafe\x13m\xc1S@k\xc1\x0f\xb8$\x91S@r\xe0\xed.\xda\xd5S@\x03\xfcML\x89\xceS@\x8f\x1e\xc4\x1a\xb2gS@\xa0\xcf\x9f\xeeF\xbbS@\xee\x9e\x91j\xf3\xc6S@~\x94\x17i\xe3\x81S@!\x16iS\x92\xa5S@\xde5\x9b\x8d\n\xe3S@\x9e\x80i\xe2\x8e\xdaS@\xcbe\x0e\x8f]\x81S@,\x91F\x97<\xafS@\xfe\xd4\t\xae\xbf\xb2S@\x02\xd0"\xf6N\xb0S@Z\xee\x88(\xfe\xb0S@\xd7 ^\xd1A\xb0S@\x9c\xb7<\xccx\xd9S@f\xda\x83\x92Q\xb1S@\xbc^\xc0\xca\xf6\xdcS@U\xd8\x10\xa5]\x84S@\x88\xce\xb5}\xe1\xaeS@\xee\xc0\xd9\xe4\x86\xb6S@\x0f\xdc\xa701\xb5S@\x1e\xa9dj\x03\xb4S@P\x1e\xf2,q\x83S@\xb5e\x87\xd0\xfb\xd7S@\x1c<i\n0\xaeS@\x86Pw\x8b`\x82S@\x82\xd5\xba\xb3\xd5\xb5S@l\x90+\xde\xbc\x7fS@\x88\xd3\xb8\x1c\x04\xf7S@\x17b\x95\x0fo}S@\xe2\x9d\xbb\x90\xa2\xd7S@\x89z\x91\x95\xe6\x81S@S\xcc\xfc<\xff\x81S@\x0bj\xfe.\x81\xbeS@\x15u\x97Co\x81S@*\xff6\xba\xef\xabS@\x8acC3}~S@\x9e\x1a\\\x0b+\x7fS@h}^\xd5\xfc\xbcS@\xf3\xa3\xf6\x10\xd1\x80S@z7\x175]\xa5S@U9\xa7&\x8b\x80S@\xd0\x05^\xe6\xac\xd8S@\x13\x089s{\xd8S@T\x82\xa7P\xff\x7fS@\xe3\x18\x94\xc6\xd3zS@\xee/c\xbb\xdb\xb5S@9\x8c\x0b\xcb%\xc1S@\xff\xdf\xe6\xde\x87\x7fS@H\xad\x1cq\xd0~S@\x13\x077{q}S@\xba\xddt\xfa\xed|S@\x92\n\xfb\xb0\xe3|S@\x9cG\xaa\xa8\x95~S@\xbf\x85v\xcfp}S@\x15`\xd0|\x1b\xdaS@>\x9d\xc4^\xdf\xc0S@\xee\xd5\xec\x0c\x0b\xa0S@!z\xfd\xaa\x88\xbbS@Tn\x9f\x8f*\xf8S@<D\x82/|}S@\xbfaW\x03r}S@H\x8b)\x059|S@\x1e\x15\xdc\x95H\xc6S@kA\xb8\xe9\xf9\xb8S@n&\xc4vW\xadS@P\x04\xf8\xf1\xd6|S@ \xd8\x88 \x16\xb6S@\xee\x90(\xad\xed{S@\xf3o\xce\xb9\xd3zS@5pB\x07\xcc{S@\xe7\xa2\x8ef\xba}S@d\x88\xcf/S|S@\xc9\xfa7/\x1b{S@.x\xeaf1|S@\x8e\xcd\x04\xae\xf3\xc6S@\xe0\x92f\xb5\xb6zS@[\x82\x19\xab\xab\xbfS@\x0b0-\xbdq\xb4S@\x0e>\xe7SC\x9dS@\x0cX\xba\xc2m\xaeS@\xf9g\xca\x12\x8e}S@\xf4\x10\xb6MqkS@\x86\xbe;\xe5\'xS@\xd7n\x15\x00A\x9cS@\xdb\x06\x1f3\x96wS@\x84\xc3\x81p\xf0\xbfS@R\xabF\x93,wS@\xb7\x9b\x80AL\x9eS@\xa0p\xf6\xdc\\\x9fS@?f\xdeF\xe7\x9fS@\x08\xed\x81\x06M\xd8S@\x95g&3\x06\x9cS@\x1a_\xf0\xaf\xdb\xa1S@\xa8\xa7\xc9\x88\xee\x9fS@7\xfb\xbf\x93\xb6\xaaS@\xac\x9e\x12\xf8\xf7\x9dS@\x9d\xf1\xecZ\xe3\x9cS@\xc8\x8eJi4tS@\xc04\x8e\xfe\x9f\xc5S@\xc4k\xae\xae\xab\xd7S@@22\x86\xcf\x9eS@S\xaa+=MsS@\xc9\xdb\xd0\x99:\xd8S@\xfe\x94\xa7\xba\xc8\xbfS@\x04\xa1a\x11\x15\xb7S@\xcedrg\x02\x9fS@&<\xdc=\x12\x9eS@x\xcb\xb8\x80\xcb\xd7S@\xd0\x15&4V\xd8S@s\xe9\xbb\xd6I\xa6S@hL\x9a\x82F\xd9S@;\xa1h<\'\xd8S@\x8e9\xb7q yS@\xf0\xe0\x04W\x9flS@y\x83\xdc\xab\xea\xd2S@u\xb3\x1a\x80\x98\xcdS@e"\xd9\x96\xf5\x9bS@\x8d\xea\xbc#T\xbbS@\xd6>\xae\xee\x97\x9fS@:\xcc\xd6Nq\xc5S@u\xc1b\xe3\xa9\xc8S@K=\xf2)\xb1\xc6S@\\\xde|\xa8\xf0\xa5S@\xa3\xe4\xf9N4pS@8\xb6w\x9c\x04\xc6S@\xa9\xe6\x1cR\xc6\xa8S@\x90\xe1E5\xd7\xb8S@i\xc6\'\x0e\xdf\xd8S@\x87&\xa5\xf2b\xf9S@6\x1d\xd8\xf7\xec\xc2S@(\xed\xf1\xd3]\xcdS@\xab@\x97\x81\xaa\xa1S@\xd7;6K\xea\xc5S@\xf8\xd0\xc6\x90\xd9\xd1S@\x83\xa8\x9e\xd34\xbcS@\x90\xdd\xe3\xf1Y\xbcS@\xa5@\xd14.\xa3S@\xae\'[\xa2\xd5\xbdS@\x1e\xfbd\xbd@yS@\xf7\xb2N\x84\xbe\xccS@J.\xc0\xd1\'\xbeS@\x82\xe0T\xbaT\xf9S@\x9b\x07\x93+A\xa4S@jE\xc3\xec,\xbeS@ka\xd75]\xa6S@]\xa6\xe9\x0e{fS@2>\xba\xb4+\xd6S@y\xe9{\xd8\x98\xbdS@\xb7\xbf\x06\xc5\xdb\xcbS@\x99{\x9a\xe2i\xe2S@\x87h\xaaii\xaaS@s5\x10T\xa0\xdbS@\xfa\x08\xcd\xa1\xb1\xbcS@$\\o%\x9a\x95S@\xf1\xd0\xe7\x0c\x91\xcbS@\xaf\x02\xf5%\xdb\xbaS@\xe7\xcf]\x18\xac\xa4S@\x07\xea\xf4\x1e\x81\x9fS@\x05!p\xfaH\xc4S@j\x87\xa0Y<\xe7S@LJ\xa7\x17\xfe\x84S@\x1fP\x98\xce\xe3\xeaS@b\x1c\xae\x00{\x8bS@\xb6\xd4\x03?\xdc\xd8S@jg\xac\xb4;\xc1S@\xcc\x96\xb2\x04w\xc1S@\xc8\x8fi\xb7\x1c\x02T@\xdb{\x9c.J\x88S@\x07\x13\x02B\xa3\x81S@\xcb\x10\xd4gN\xf7S@\x9b\xfb\x19\x8a\xf4zS@\xa4:)\xff\xc2~S@.~\x1b\xb4\xff\xf7S@i\x15\x13KJ\x83S@\xd7N\xb9\xe7\xfc|S@q\'\xa6\xd6\xaf\xbeS@|\xcb\x18acoS@\xa4\x7f%\x8eq\xacS@\x93\xc5>cE\xc9S@\xc1\x19\x02b\xd9\xd4S@\x00\x03Y\'\x8a\x9fS@\x04\xec\x14\x9a\xd0\xbfS@HV2\xa5\xb8\xc6S@\xf2\xea)\xdc\x95\xd9S@\xd1l\xfd[\x11\xd9S@l \x1c\xff\xbf\xaaS@O\xf2\x9a\xa3-\xb7S@\xd9\xcf\xf0\x9d\xde\xf8S@\xdat\xacT2|S@\xec\x9d\x11\x18\xc0\xaaS@[C\xb6=\x8d\xbbS@\xb6z\xb6|>\xc5S@\x9db\x00\xbc#\xdcS@\xb6\xb0\xa4\xf1\xda\xa8S@\xaa\xe4b\xd9\x1a\x9fS@\xd0\x07;\x18\xea\xa6S@.pA\x90/\xe7S@\xb7)\x92\x11\x97\x7fS@A\x9c.\x1d*\xbcS@S\xff\x98\x04h\xa7S@$\xc6l7v\xd0S@p\x8f\x0f\xe8\xb9\xa6S@\xb1\x9d\xe8\xa6\xac\xc4S@\xa6\xb6\xa9\x89\x8b~S@ZX\xfa\xed\xe8\xa2S@0\xc6|\xec\x85\x7fS@3_1\xf7\xbczS@\xfb\x9b\x1a]7\xbbS@\r\xc2\xe5\x80\xfc\xf8S@\xd9\x83_EZ\xa1S@\xd6l\x91\x86@\x88S@\xdf6\x12\x0c\xaa\xa3S@2j\xab\xdb\x03\xc8S@\xc3\x031\xbb\xd9zS@\xe1\x83\xe3\x17\xbf\xbbS@\xa2L\xa0{jsS@)\xde\xaauR\xd9S@\xc4O,\n\xab|S@F\x8d\x11\xc2\x06\x02T@$M{\xf1\x86\xfdS@\x9a_\x00\xf6\x1f\x83S@\x11>g\x94F\xb4S@EPS\xb3\xe4\xdaS@?[CT\x14\xa5S@(\xf7\x001\x11\xd9S@\xff\x0bl\xd6\xe5\xdbS@\x8dqG\x1d\x0eqS@\x87\x1e\x9a\xd4!yS@\xcf\x83c7\xbd\xd8S@l\x16\x7f\n\x02}S@\r9\xef\x1eRsS@"\xd3D\x8d\x0e\xc6S@Cc\x01q\xc0|S@\xb1E1\xc0\xce|S@\xeb\xbf\x06\x9ds\xb6S@\x96GL\xbd\xb1\xa6S@p\xb76\x8aL\xa7S@\xd8g\xa7\xd9\x1f\xa7S@\xdc\x12\x15\xe4\xc5\xbeS@\xb7o\xdcQ\xf6}S@\x1e~\xcb\xae=\xf9S@S6iX\xaa\x9eS@<\xb0\xaf\xa2$\xadS@\x18\xe5\x17\xdd\xa2\xd7S@#E\x16\x0e$9S@Q\x8d\xec \xd5\x9fS@s\x0eV6&wS@C\xc8\x10\xfc>\x83S@\xe2\x17lyB\xb8S@+\xbf\xcfd1\xd9S@*KW\xbb\x84\x9fS@s`2\xab\x90wS@\xb4\x1d2\xb8\xcbwS@D\xd4\xef\x13\xb8\x9dS@\xbb\xdf\x08\x86\xbe|S@\x0f5f\xea9}S@\x82\x04\xef\xa4\xbdzS@\x85S+\x9cynS@2\x0f$o\xbazS@gG\xf0\xdc|RS@\x08Q>\xb0\x13{S@\xdb_\x13\n&{S@\xbc\xf0\x96\xaf\x01|S@E\xb2\xf91\xb9zS@\xb1\x91\xbe]\x8e}S@\xf9B+\x7f\xe5zS@`+\x1b\x96\xbf}S@\x19\xc6\xc9\n*\xdbS@\xd6\xe8*\xba\x1b|S@E\t9!9\x81S@Y\x83j9*\xf1S@\x0f\xb8\x89\xcd\xd5|S@w5\x10?\x99{S@\xfc\x87\xa3\x0c\xd8|S@.\x1e3L\x04}S@\xfe\x11\xe4\xe2\xa3|S@\x13/\xda\xe2\xda\xa8S@{\xf2\xf5\x85G\x9eS@g\xb9\xc6>G\xd8S@\xba/\'S\xa6\x9fS@\xeexI\xed\xad|S@\x82\xb0\x82\x85\xfe|S@\xad\xee&|\xc3}S@g\x13\x0eD\x12}S@\xd9!B@>yS@\xb7@\x88\xa2^}S@[\x89s\xd05\xaeS@\xcc\x1b\x86\x1dk}S@\x83(\xcf\xf2:}S@\x14\x00wR}\x7fS@\xde\x18it\xa3\x7fS@\x10\x0b\xa9\x00I|S@A\xa4)<\x88\x80S@\xe1-\xb2S\xffzS@\xfa_\xb9\xf9N~S@\xedBL\xfd\xe2\xe6S@\x91\xf8/\x8e\xc1\x81S@!\xc4G\xa7#\x7fS@<\xaa\xad\x9c\xd9yS@k\x94#\x97\xc2\xe6S@Q\x82u\x8d\x16\x7fS@\x1d\x16\x85\xe5\xe9\x81S@\x8aeC\x9c\xc0\xd4S@g\xd4\x04\xec\xbe\x7fS@\x05f\xc6\xbdi\x7fS@\xa0\x88\xa0\xcb\x10~S@\xe9\xc1\xe1\xc9q\xe0S@\xd4\xb4\x00\x05\x93\x85S@\x99@\xa9>]\x83S@\xf2G@\x7fY\xa5S@/\xd8\xd3c*\x83S@\x85\x0f\x08\x17T\xf0S@\xa1d"7B\x85S@\xc4\x82~\x11V\x81S@\xe8\xa5%\xf11\xe9S@\xb9\x9d\xab\xea\xd3\xb2S@\xc4{\xa6\x00\x1f\xc0S@+\x86H\xb7n\xc0S@E\xcf\xda:$\xd8S@\x80\x82qT\xee\xa3S@\'\xe8\\\x82U\xf3S@\x9f\x1dd^\xd2\x84S@\xc0X\x18\x87\xb9\xf6S@\xfc\x87\xb5\xe1\xce\x81S@\xa7\x87ND]\xceS@)%6>\xf4\xf6S@6\x06s\x00p\xe3S@+\x1b\x91\xe7\x93\xd2S@\xde|\xf4\x1cn\xedS@\x10\x9e\xdbX\xf5\xecS@\xcd\xf3\x84(/\xd3S@TE\x16\xc71\x84S@\x8d6\xf8\xf8h\xd8S@Y\x9e\x84\xa5\xfedS@\x88T\xaepw}S@\x88v\t\xba\xba\xe9S@e1f\xa5\x8f\xf6S@\xdc\xfb\xf7\xd3\xeb~S@Z\x189of\xcbS@\x83\xfc\xf4u\xf4\x88S@mH\x95kM\xdcS@\xb2\xe0\xd4\xd4H\xdcS@\'[\x1a\xf1\xa3\xdbS@3\xf2t\xbe\xc8\xd9S@D\xc2\xe05\x17\xdbS@`7Z\xa0\xdf\xdaS@\xcd(\x10S\xb6\x85S@BO\xa5\xb8\xa5\xdbS@\xa7\x05\x1e.\x0e\xe3S@\xa0Eac\x88\x86S@\xd6\xdd\xcbRq\xd9S@\xa7;R\xa5`\xf5S@V\xdd\xb8\xa2w\xbeS@4X\xa3\xe5q\x86S@\xc2}\xa6\'\x9f\xd8S@\x1c\x126?\xf1\xd7S@\x0f\xfe\xe6\xb4B\xc9S@\xcd\x93n=!\xc5S@\xed\xef2$\x02\xceS@\x99n\xf0\x1b \xc5S@\x81\x8b\x08wQ\xd7S@\x17\xd1\xaf\x80\xfa\xd7S@\x99\xff\x93\xb0\xf6\xcdS@v%\xce\xd3\xaa\xc8S@\xd0\xac\x80b-\xfaS@\xb4\x9c\xef2R\xd3S@\x8e\xac:\xd05\xfaS@2\xb4a\x9e\xc7\xd7S@Y\xac\xd5\xbe7\xc6S@\x84o\xee\xab\xe3\xd5S@\x8a\x1c\r%\n\xc6S@H\xd3*_\x07\x84S@:q3\x8c\x13\xbdS@\xefD\xbd\xb4\xa0\xc3S@\x9f\xeb\xab\xf8P\xc3S@\x15\x90\x1c\x8d\x11\xc6S@7\xba\x9f\xd8\xfd\xd8S@\x87\x84\x10\xd6\xe2\xc5S@\xe3\x05\xa7\xa7\x14\xd8S@\x05\x7fU\xcb\x88\xd8S@\x92\xdac8\x8f\xc5S@\xedS\xcfU\xd4\x84S@\xb2]\xa2,L\xd8S@:\xb2\xf77\x8a\xbfS@\xba\xf6Ak\xe0\xbaS@\x84.N\x00=\xc2S@\xc7\x12E\n\x02\xc0S@u\xa9\xa5\xd6\xe6\xbfS@\x00\xc4\xe2\xd1m\xe3S@\x93Ca\xf0\xa1\xbfS@\xeb\xd1\x97\xf2\x86\xb7S@\xce\xab_\xe9\x1b\xb9S@E\xae\xf0\x13-\xbfS@\xfbR\xd5\x87\xf4\xb8S@\xb1i\xc4\xce\x9a\xdbS@^\x92\xb9\xaf\xfa\xbcS@\x1aJd\x90\x00\xb2S@\xdajF\xd4\xd0\xd6S@\x15g:\xfa\xdd\xe3S@+\xd2.\xb5\x11\xb1S@_=sY\x92\xbbS@8?\xbe\t\t\xb7S@B\xa6\xf5M\xfc\xb4S@\x1a{\xd6\x03\x81\xb5S@\xe9\xe7\x0b"9\xbbS@\x96\xf6\xf3\x82\xe2\xb0S@\xac\xad\xf1\x14\\\xd6S@\x91h\x06S\x97\xb9S@\xa7{\xb8\x1f\xf5\xafS@p\xed\n\x05o\xc1S@\xaf\xef\x0c\xdbH\xb9S@\xba\x9f\xc1\x99\x10\xb0S@\xcb\x93B\xfeT\xc1S@\xd37\x97\xa8D\xb0S@\xddN\xe1\xa2E\xb4S@\n\xf6\x16\ro\xabS@e\xb0\x92$\xda\xc9S@\xa2\xff\x90\xbb\x06\xb8S@1f\xaf\x0f&\xafS@}\x99\x06_p\x8bS@\x9c\xfci\xfc\x04\xbdS@9\xa4\xf5\xd5\xf1US@\xe9v\x19o\xd5\xb8S@T\xd9\xad\xbeQ\xbdS@F\x01\xb2\xded\xcbS@T[\x1a\xbc7\xbdS@\xbd\xe4,)\xa2\xbcS@\xd1\x1ci\xd6\xa6\xbcS@\xfc\xa5\xcf\xeb\xab\xb7S@3\xf3\xdf \x87\xb6S@\xac\x7fi\x84\xaf\x95S@\xc3\x95\x00s\xa6\xb7S@\xaf\x1aQ\xbf\xed\xbcS@\x99\xd4j\x04\xf5\x95S@\x9e=0\xec8\xafS@p\xeb\xeb\xf8\t\xb5S@\xbc\xfa \r\xc5\xaeS@=\x89\xcc\x92@\xb6S@\xf7\xc5\xe2!\xd1\xaeS@m\x82g\xdc\x84qS@\xa2k\xa1\xdd\x18\xb6S@\xb8\x82\x17\xa7D\xaeS@\xbc1\xc8\x9a\xa7\xb2S@k<\xec\xe2\xec\xb3S@ec\xca\x91\x11\xafS@\r\x16\xeb\xc7U\xafS@6-{\x982\xc6S@\xbb\xdc\xa0\xb8\x05\x91S@\xb4n\x9d\xff\x8a\xaeS@\x15^\x00\x91\xa5\xacS@b\x1at\xe5k\x91S@;\xc6j\xe8b\xb4S@\x10\xd1\x9f\xa5\xa5\xb5S@W2\xea\xe8\xdb\xb6S@\x04\x90\xf6;~\xb8S@\x02\xda\xb77\tqS@ C[\x00=\xb0S@\xd2\xd7\x0b\n\xa3\xb6S@DL\xf7Y=\xacS@\xefAv\xf76\xc5S@\xe5~\x11\x80p\xd5S@\xb4\xd7\x9d\xec\xf1\xb0S@\x8e\xa942\x8a\xd5S@_R\x9e\xb6[\xb7S@\xcbaE\x1b\xdc\xb6S@\x8b\x99\x8bJH\xf2S@\xa2\xc9\x83m3\xafS@\xa1\x0e\xbc\xbc\xfd\xafS@\xd6`\x16y\x7f\xe8S@\xb7\xc8]L\x97\xefS@4\xb4)\\\x15\xabS@\xb2_)\xc9,\xa7S@\x91TC\x85\x9a\x9fS@5}V`U\xefS@\xd6\xb2>\xd2\xe9\xa7S@\x94-\xc7ib\xf5S@\xc4\xa4-\x8d2\xabS@_v\xe1)[\xc9S@3\xb5\x89>M\xf9S@O{\xa5\xa3\x8b\xadS@\xe3\xb3\x06\xc2\x0e\x9cS@\x96\xb5\x02\xf6L\xa8S@Y\'\xfd\xb6\xff\xa6S@|\xec\xf5\x8f7\xa7S@\xa4\xabI\xbc\x17\x9dS@2;\xa8\xcf\xa9\xb1S@\xedOR\x99H\xa2S@p2\x89\x10 \xa1S@\xac\xdb\xa5bt\xa7S@\x00\x151\xa7\xd3\xa5S@^\xf59aX\x9fS@.H\xe2\xb3\xdc\xb1S@\xb0w$q5\x9fS@\xdb\xa7\xe2\x07\xb3\xa5S@\xb5//z\xa2\xa4S@\'\x1c\x84k\xfc\x9bS@G\xfb6|R\x9dS@j\x0caU\xbb\xb1S@p\xcen\xc5S\x9dS@\xbc\xca\xd7)]\xedS@z\xf10\xa1\x8d\xa1S@\x01\xb9\x17\x07\xe8\xa1S@L\x8b\xb1Ns\xafS@\xc4\xb4\x8c\xa4\x03\xa6S@\xafs\x01\xaa\xf5\xacS@<\xf0\xcb\x16\xe5\xc7S@\x8c\x18t\xe0\xdc\xb0S@\x12\xc5\xd3f\t\xb1S@9|o\x86R\xb0S@%\x8b\x89\x88Y\xabS@\xe5I\x9c\xd9v\xa5S@\xf5\x8b/EQ\xb0S@\xb9"9\x02\xc6\xb0S@\xf9\xdb\xed\xf19\x9eS@2\xed/E\xd8\xb0S@\xaek\x01;\xf8\xafS@\xad_B\x1f\x08\x9fS@\xf3#\xc6~\xd3\xafS@\x05\xf0\xaa\x1f\x8a\x9cS@\xb43<\xf4\xf5\xd9S@6h\x02\xd5e\xacS@!\x10\x03\x0f~\xa9S@q\xbdf\x16\xa1\x9cS@\xcd,\x92\x98\n\xacS@\xe7\xf6\xb8u\x85\x9fS@\x16\x9dO4~\xa9S@\x8b\xe5\xb7\xf3\x03\xa5S@\x1e\xcb\xe9\xfa\x8c\x9fS@\x95\xfb\x15{\xcc\xa0S@\x1b\xf2{(\xb3\xd9S@\t\xed5.\x07\x9eS@s\xf7\xd5\xe8D\xa9S@\x99\x0f\x02q\xa8\xd9S@\xbf\xbcS\xad;\x9fS@\x01\xc2,\xdc\xa8oS@\xbc"\x80&z\xa0S@L\xf2\x14\x12\x05\xa1S@9\x88o\xb8\xaawS@f\x11w%X\xa6S@F!\xd0Tr\xe2S@##\xfbE\xd2\xa9S@1.E\xdd\xdd\xceS@\x80!\x94*\x81\xdaS@\xf9\x8b\x9bg\x85\x83S@\xf2\xb5\x02yt\xc5S@\xc0Yi\x1d\x9a\xf5S@\x17;\x9c\xed\x83{S@-\xba&\xc4j\xc8S@}!\xa6|\xac\xf5S@\xeb&9t\x07\xa3S@\xba\xbc$E3\xb0S@\x93<\xa4\xb7{\x7fS@j ;\xcd\x9e\x7fS@\\F\x87N\x1e\xc8S@\x9b\x04\x9aC\x9f\x84S@\r\xc4\xd9\x1a0\x81S@:\x8amR\x8c\xb8S@1\xfa\xa7\xf7-\xe6S@S\x19vY\xcc}S@\\+\xbf\xc3=\x8bS@|\xa2l{\x10\xa0S@\x14\x10\\3b\x83S@\x19\xb0\xed \xe5\xeaS@\xdc\xdf\x9d\xe8\xdf\xb4S@\x05\xb9Fa-\xd9S@\x97\x13\x11\xdd\x15xS@\x08\x94KDV\xbbS@-w\x83\x11\xc9\xb2S@L\xe4\xeci\x9a\xdbS@\rZ\xbe\xda\x87\xe2S@\xe3]*#\xf1mS@F\x1c\xb7\xf7:\xc1S@\t\xd6l%\xf4{S@Z\x98oO\x07xS@\xcdO\xad\'Y\xa7S@D\xd5\xd27\xcc\xeeS@\xd5tE\xd1a\xdaS@\xc7\xe1\xcd^\xfa\xa8S@Q\xa7\x08\x88\x03vS@?cj\x15\xa6|S@\x92g\xd9\xd8E\xd8S@\xf0<\xd5\xaf\x16\xabS@\x1b\xa5~$\x83\xd7S@[\x1f\xebZ8\xe1S@\xb6\xd2\xe9>\xac\xb1S@\x02\xbb\x18\x15\xfd\xb7S@\x16\xb33\xfc\xc2\xf5S@\xac\xf9\xe5\x0eHxS@\x1bg\x89\xcb\xdb\xa2S@JN\x84)P\xa1S@\xd1c\xf6TM\xe6S@\xc2\x0f\xf4\x90swS@?\'\xe7\xc2\x80\xb3S@\xc6\xd40\xcaO{S@\x18\x87/N\xea\xecS@\xa5\x11\xf2!\x8b\xecS@Uj\x18\x17K\x80S@5\xad\xb3\xc7\xd1\xa7S@0\x89\xcbua\xf6S@\xac\xe9\x1b\xf2R\xaeS@(h_\x11\xbc\xe2S@\x87:\xc4t\xd5\xa6S@\xef]\x1eF\xaa\xe7S@a\xdf\xad\xcb\xd3\xe5S@\xdb\tz\xea\x1d\xe7S@\xd0\xf2\x97\xff\x82\xbfS@6F\x0cC\x8b\xe0S@\xf6(\xf5\xe0\xb8\xf5S@\xd5\x14(\xa6\x01\xc1S@\xd2\x9a(\'\x8e\xdaS@w&\x83l\x9a~S@)\xa7\xb6\xbeE\xf9S@l\xee/\xed\xfaXS@\xae\xfaO)\xb8\xa6S@\x17w\x0cA5\xe2S@\x03\xee\xf4\x84\xac\xc6S@A\xbe\x14\x13\xfa|S@\xe8\xf2\xd0\xe7\xfd\xf8S@\xf1\xe14l\x07\xf9S@\x8f\xaa\xa4jk\xe0S@Hp\x94\xca\x84\xdeS@a\x16\x13JH\xd7S@WP\xf1YW\xdeS@Bd\xf2\xc1\x01\xd9S@\x14\x18\xa3\x9cW\xd9S@^\x95\xdf\xc3\xe4\xe2S@\xb7Q\xdeB\xe3[S@\x9d\xd4\x9b\xdf\x1a~S@\x8e\x14\xe7\x7fX\xb5S@oVA\x8b\xae\xe9S@}\xadQ:\xc0\x80S@\xe8&\xdf+t\x7fS@\x988\xf5\x92I}S@\xd6`\x16y\x7f\xe8S@r)\x88\xef\x8d\xd9S@\xf1\x12\xc0\xb8\x97fS@\xf3)Ss\x05\x9eS@@\x1f\xb3\'I\xdcS@\x92\r\xdc*\xa2\xacS@I\x11\x17\x7frhS@\xb6\x7f:\xe6j\xa0S@\xc9\x14\xf4\x85J\xefS@\xd6R\xff\x97\x1d\xdcS@\x0f<\xd2\x08\xa5\xeeS@\xb9\xb8\xc3\x14)lS@`\x96 \x14\xd1\xd7S@kw\x91\x1b\xd6\xa5S@S\'\x19\xe3%\xc6S@e\x16g\xa7\xaf\xd7S@\x86>\xab\xfd\xd7fS@\xd7\xfc\x0cq\xa8\xbeS@\x03\xbeMm\xd0\xb8S@\x81\xbe\xc4\x0ba\xbcS@\x1c\x96\xf7T\xaa\x95S@\xe7\x8a\xad-\x18\xd8S@~i\x8cD"\xd5S@\x00\xff\xab\r\x02\xd4S@\x08\xb1\x1e\xaa\x81\xd4S@\xb7%O\x04K\xd4S@\x12\x02\xf4\xbc\xdb\xd4S@\xf7}!Y\xfa\xd6S@1c\x07\xde7\x81S@\x8f\xb3\xb0_\xa0\xb6S@\r0\x98\xce\xda\xb8S@=\xe9G^\x94uS@0#hN(\xe9S@\x83&>\xffa\xb5S@h\x7f\x90\xe6\x13\xd3S@7\x08m:\\zS@\xc6+\x1b\xae?}S@\x81B/\x83\x1b}S@\xa65CU\xc0\xb5S@)\xef\x8c\x91\xdazS@ACG\x81\x0e|S@\xa3C1\xb6t\xeeS@\x12P\xbd\xdbB\xc8S@\xa0\xbe\xe5\xbf\x9f\xedS@-\xaf\xc7\x92\x9b\xe6S@dJ\xe8&\x0b\xe4S@\x04\xfc\xc2j\xd0\xc6S@\xee\x89k\xf81\xdaS@+\xb1\x8a\xf8\xab\x9fS@\xac\x1b0D\xcf\xc7S@\xfa\xea\xe2\xf4\x0b\xd9S@c\xa7\xa1A\xf8\xd7S@v;\x14\xc7\xa4\xd3S@\xcf\x8e\x18\x07\xb0\xd8S@\xba\xb2\x06\xe6K\xd1S@\xcf\x7fS\xa0\xd4\xd2S@\x9bb\xe2Z\\\xcdS@\xfa9RT6\xd2S@\xb75Ng\xc0oS@2|C\xbc\x99\xc5S@\xf4\xae\xb9\x0c\xbf\xd5S@\xcc\x8e2Z\x07\xa1S@\x196\xf3\xae\xe1\xdaS@\xc3s\x14\x05\xd5\xdbS@\x1b\xdb4\xb1"\xceS@i\xab\xc6 \xef\xf8S@\x02\x02\xff\xbdR\xefS@\xca\x19\xff\'\x80\xd9S@\xcb\x00\xddf\xc0\xefS@4;K\xc2\x06\xc7S@\x0c\x97,\xa9\xda\xdaS@/QG\xb0poS@k\xc1\xddtD\xcaS@\x13-T\xf1`pS@\x0cm/\xd5A\xaaS@\x0b\xa6m\xe6\xb7\xdaS@\x7fa,\x03Q\xf0S@\xce\x81RCA\xa5S@\xdb\xdf\x8e\xb5\xac\xa5S@\xb2e\xa9\x04\xed\x7fS@7\x8f\x9av\x82\xadS@Oh:\xe1g\xd7S@\x07:3_\x8a\xd8S@\xd58\x17\x1d\xe0\xa9S@\xb6X\xce\xcb\xe7\xaaS@Y2~\xa5\x99xS@\xf3\xcc>\xe3B\xa7S@\xe9\xa5O\xe1\xb6\xd8S@+\xa8\xcaL\xdd\xb4S@\x19U\xf9\xcc\xa5\xaaS@w\xdbv\xf9\xe3oS@6\x9f5\xd5\xb7\xb8S@M\xf34\xb4\xdc\xb5S@\x19\xea\xc7a\xeb\xbdS@Lv}\x97!yS@\xb3\x80\xfeC\x1a\xc6S@{\xfd\xbf\xe5\xa1\xc7S@E\xef\xce\xfb\xaa\xa6S@\x01\xfc\xa2\x0c\xd1\xa4S@\xf2\xa8Q\xab\xa7\xaeS@\xf2\xb8\xf3_\xfa\xb1S@-\xb5*\xd3\xcd|S@e#\tQM\xb6S@\x83\xd1\x88\x80\xd5\xb1S@\x18\x145\x80\xa4\xa5S@\xc1\x10-\xa3\x0c\xa5S@\xe7\x82\xb5w\xee\xb0S@E\x04X$g\xa8S@\xff\x920\xc0\xbb\xa6S@\xb51\xf7h\xe0\xa5S@r\x03\x16\xe5\xaa\xc7S@\x82\xfd\'\x00\xf4\xc7S@w\x9aq\xd1\x12\xb1S@\x83\xfa8\x05\xee\xa5S@\xd5\xe6@+;\xb0S@\xb2\x9f2\xfaN\xb0S@\xc1\xd1\xf8\xdb\xde\xc5S@\x1d\x81\xcdV\xf7\xb0S@\xcb2\x9c\x90T\xb0S@\x02h<\x95\r\xb0S@Q)\xdb\xb9\xa9\xb6S@\xef7\xd5=\xce\xb8S@\x90\xf2\x9a\x9f\xe2\xafS@0\xca@\xff\xe3\xa8S@\xae\x15$\tR\xbbS@\xa3\x91\x8e\x03\xa2\xacS@ysL\xf5w\xbbS@io\xd03W\xafS@\xb1A\xc7lp~S@z@9\xa0d\xacS@\x81\x81\xa9u\x10\xb0S@\xbd\xb1\x84F\xa0|S@\x14PX\xc23\xc6S@\xe9e\x85\xc8\x06\xacS@?\xcb\x8c\x0b\xab\xc6S@\x84\xcex\xa8\xa9\xc6S@\x9f\xf4\x97\x14x\xafS@\x95\x97\xb3\xcb,zS@\xd0\x1fpx\xb0zS@\xff\xb6\xaeR<|S@\xef\xc6$}\xda}S@\xa1\xad\xdb\x80\x1e\xd8S@\x01BAP\xd5\xacS@\xf7\xe7"\xde\xd2\xabS@\xcd\xba\xa4_p{S@\x97\xf0;\x03\xc7}S@\xccg\xe6\xcb\xc2{S@uE\x947v\xb7S@\t\xe46\xc1\xa8zS@\xc2l\x15\xb9\x08{S@*\x80\xe8\x89\xfb\x81S@\x02\x06\xa2\x93V~S@\xa7\x1bR\xab\xdc|S@e@\xb7,\xd7|S@\xb3\x9b\xef1\xe1|S@\xcf\xd9-N0\x82S@\x14\x9blf\xa3\xc0S@\x9bRDR8\xd8S@\xc12\xf5\xbe}\xa8S@}_\xa8V\xab|S@\xb0k\r\xda\xc4}S@m\xab\xf1\xb7Y}S@\xc0\x882\xd54\xccS@\nv=\xe12\xa6S@`\x91\xf5.<}S@|S\xfbz\xd4~S@\xe8cJ\x06\xec\x7fS@`\x92\xbe\xe0\xf8{S@r\xa2\x0b\xa9z\x80S@\xeb\x0b\x1c\xf9\xad\xb8S@N\xd8|\xe3;\xc2S@b(\x8fg\xe2\xb8S@:z\xe4s\xac~S@94\x86\x17\xcc\xbdS@\xd3\xfb)\x91\x14\x81S@\xbe\xcf\xaa\xce\x02\xc6S@\x92p\xeb\xedizS@\xce\x86\xafg\xb7\x7fS@\xff\xda\xc4F\x88\xa0S@#\x1c!m\xcd\x81S@\xb3\xdad\xe1\xdd\x81S@\xd8\xaf\xa3\x8d)\x81S@ \x1f\xa2\xc25\x83S@\xaf\xc7\xc7|c\x83S@\xae\xda\xfax\xda\x82S@H4\x10\xb6\x0e\x84S@&+\x10\x82X\x9fS@\x1e\xf0j\x01Q\x81S@\xe2IKV|\x81S@\xd2\x03\x0f\xbd\xdc\x84S@"\xa4\xae\xa6\xc0\xbeS@P6\x0b\xc7\xc1\x81S@\xde\x82\xef\xe2f\xa0S@h\xb2m\x81\xdc\xd5S@?\x07\x06yL\x88S@\xa1\x8f \x82\x8e\xc6S@\x08\x05B\xffV\xc6S@\t\x1f\xca\xf8\xf1\xb8S@\x93\xcdDo\xca\x88S@\xd0*\xbd\xaf\xe2\xa0S@J_`\x1b2\xa0S@\x80\x88\xf0\x94\x8f\x9fS@2\xdc)\xba\xdc\x84S@X0\xe7\x0eV\x9fS@A\x1cg\xfb\xdc\xb3S@\x97\xb3\xd2\xdf\x88\x9cS@>\xa8#\x98\x00\x9fS@\xd9\xee\xfa\x82n}S@\xe0W\xac\xed\xb8\x9dS@\xb2[\x8dZ\x1f\x9eS@|\xad-\xdd.\xaeS@!\xbc0,\xa1\x9dS@z\xc9\xeeK\x97\xa0S@\xbf\x1dq\xeb\x10\x86S@%\xa7\xad\x17\xbb\x9dS@\xc8\xbd\x10N\x06\x87S@\'\xcf^@^\x9dS@\x89$\xbd\xb1\xa5\x80S@\t\xa5\xec\xc9\x00\xb4S@\xfb\xce\xc85t\x9fS@0\xa3\'\x06\xd3\x9eS@\xd5|%\x85\xa0\xbcS@}\xb7\xf3r\x15\xa1S@t\x9eb+[\xa1S@\xbe\x0f\xf9\xff\x12\xa1S@\x1a\xa1\xa7\x01O\x81S@\x1aj{\xbd\x85\x8bS@!\x14p\xb3i\x8bS@\x04\x15\x10\x9bA\x86S@\xb4\xaab\tj\x9eS@B*\x86\x80\x18\x9aS@K^b\xef\xad\x86S@p\xfc\xbc\x0e\x0e\xb5S@\xdaX@n\x93\x8dS@T\xa1\x18]\xe2\x88S@\xc4k\x01\xf5O\xb5S@C\x98\xec\xa7\xa6\xaeS@\x03\xaaQ\x9a\xe1\x80S@\xcf\x92\x88\xbf\x1e\x9dS@_r\xcb\xdaB\xb1S@\xd9\x11\xed\x85g\xb6S@\r\x07\xdd\xb9\xa6\x9cS@\x12\xcf\xba\xc2\x17\xaeS@\x1d\xd5\x95^\xa7\xb5S@\x92\xa8\xf8M3\xb6S@*F\xa4\xd8\x9b\x9bS@k\xc5a\xe8/\xbbS@\xd2/X\xb0S\xbbS@\xd7BwoR\xb5S@\x7f\xf2[\xca\xde\x9eS@\xd0$n\x9d\xc1\xbcS@\xc8}\x1f\xff\n\xb1S@\xc0\r.\x97\xf0\x92S@\xd75\xb8%P\xd6S@\x18\xea\xd58\x91\xb0S@\xcc\x8f\xee/\xb4\x84S@[l\xdcB\xa6\xb4S@\xa7y\x8c\xa7F\x95S@q\x82\xa6|,\x91S@\xaa}l\xb3;\xafS@\xba]p\xd9\xe9\xaeS@M\x88r*\xc3\x94S@\xc8+\xe5\x94m\xc1S@\x98\xfd?k\x97\xbaS@\xf1\xd3\x1e\xa3M\xb9S@\x9d\xa4\x02\x18\xc0\xaeS@\xe1\xab\x8aYN\xc1S@>\xbb\xea\xae}\xb4S@\xab\xbe\x0ek\xd2\xbcS@{\xd2\x01\xfd\x16\xb8S@\xb4\x19\x7f\xba\x8f\x87S@g\xf6\xba\xb2\x85\xbeS@\x08\x80\x96@\xad\x99S@\x03Ut\xe6B\xa7S@_\x9e^\x8cT\xbcS@gc\xb7G\xe1\xabS@\xc2!\x8b\xa2\xd0\xdaS@\xb7\x88\xf7\x1d)\xaaS@\xdd\\(\xed\x11\xb0S@\x84\xe9\x86f\xb3\x98S@\xb7\xb1\n\xaf$\xb0S@e/\x9b\xbd#\xb0S@\x83\xdd}h\xa8\xb5S@K\r1\xa1\x07\xf6S@\x07N\x93O\x08\xe4S@\xf8\t\xc37\x12\xb5S@\xd6\xcb\x12\x17k\x89S@\xbeA\xfdc_\xbbS@\xd5\r\xe7\xec\x1e\xf0S@\x07\xf69[\xed\xa3S@\x97\x1a~\x17B\xf9S@\xafN\xb0\x8e\xb0\xb2S@\x15\x19\x1c\x10\xe5\xd8S@\xa4\xe0J\xbc\x97\xceS@\xffL\x92\x91[\xbaS@\x9b\xec\x8b\xdd\x12\xa0S@\x8d\xc1\xc2\xff\x12\x7fS@t\xe5\xf0\xae\x15~S@\xcfW\xce\xdd\xbezS@Y\xe0\xd6p\x1d|S@T,\xf8\x9e\x97\xc7S@6\xa4\x1c\xb4\x02\xd2S@\t\xb7\xb7\xe8\x8b\xd2S@G^\xb3M*\xcfS@\x0e\xeeD\xceH\xd7S@\'\x15\xd6pZ\xabS@_\x8a[6\xaf\xa3S@\x8e\x90&\xa2C\xdcS@S\x99g4\xfe\xaeS@\x94\x17\xbd`\x17\xe7S@Q6\xd0\xae\xfe\xf3S@=@\xb7\xcem\xefS@\x96E\x18\xa3f\xd8S@\x8d\x16\xb0P\x96\xebS@RV\x0c>\x8f}S@\xe9\x7f7\xa7\xef\x9bS@\x83+Z\xb8\x93\xd5S@\\\x80\xa9\xe4\xfe\xa3S@\xee40\x03\xde\xb4S@K\'\x0c3\x06\xf3S@\xab\x8agg\xc0\xa6S@&Y\x81U2}S@\xab\xe4sH\x83\xfdS@\x17Y#U\xd9|S@\x94)\xa8)[\x82S@\x1bZy\xfa\x9d\xb1S@&\r\xae\x82\xc4|S@:h\xc2c\x14|S@K\xc2)i\x9e\x80S@\xc4\x87\xae\xd4<\xedS@\x1f]b\x976\xa8S@\x17\xf2`G+|S@hD\xb5\x1a\x18{S@\x9c~\x830\x83\xacS@\xf5W\xcb\x95]SS@\t\xd0G\x1d\xf8\x81S@a\xf5\xc7`2\xc9S@\xa3\xfaKy\'|S@I\t\xb3\xc8vzS@f\x85\x07\xf8\x8b\xabS@\xbaO\x82\xfctzS@\x96#\x1b\x97bwS@a\x1f\xd2\x83\xc3{S@f\xfbD\x9b\x01{S@\xe4G\x01\x81\xc7\xa6S@\x88\x9dX\xe6\xc4}S@h\xd3\x19\xffz{S@\x1e\xe2\xdeKU}S@-#\xa1Y>\xabS@\xe2\xbe\x87\xc6\xbc\x7fS@#\tH\xe3R\xacS@\x7f\xdb\x1aZ\xa5zS@\x1a\x84b~TyS@\x15\xd4\xc6\x8dezS@hI\xd7@/yS@\x9ff%v\xb0~S@\xca|*\xdd\xd5vS@\na"\xab-\xb4S@!\x89\xdezV}S@\xf9\r\xb9\xc0 \xa3S@\x04\xe0?\x19\xa7\x9dS@\\O%|?\xb2S@\xe6m\xc4\x8f\xb3|S@\xe6\x85\x92h\xaf|S@\x82(h\t\xc5\x80S@\xd6\xf2\xdc\xa9\x9b\xb1S@\x88\xcd\xa3\x93LyS@\xa0+\x16\xce\xb5~S@C&M\xbe|~S@Y\xa8\xbc\x8f\xa2\xa4S@\x88F\xac\xd5\x83yS@\xf2\xdb\xff\r\xe3\xb1S@\x87\xe1x\x95}\x80S@zB\x03\x01\xf1\xb0S@\xebV\xff\xb2\xb0}S@\x98\xd6\xa7(\xba\xa6S@X\x17\xef\xfb\xcczS@\xe3)\xb5\x18\xccvS@\xee\xac4\x15Q~S@j\xb6H\xd5\xbb~S@M\x02\xec\xf1\xd8yS@\xea\x14\'\xed\xfb\xc7S@\xa7\xd5\x84\xf6\x15\xb1S@\x8a\xccfB\xdbzS@\x10\xb0\xcb/\xf9\xb4S@SE:\xd0\x0f\x81S@\x9b\xecf\xfb\xe7\xa5S@\xd9\xcayK\xb4zS@\\V\x0f\xad\t|S@\x12*\xb4:\xf5{S@\xd0\xb6r\x90E\xabS@\xe5\xectZ\xff\xb0S@p\xc77yU\xb0S@\xb3I-\xd7\x19\xb0S@\x96Y\x9d\xb6czS@\xf4\x8ac\xaa\xe8yS@\xc9\xe9\x90:\xc0\xb0S@\x82\xd3\x0e\x97&\x82S@\xc5\xdf-[@\x9dS@\xf5e\xc3\x84\xbf\x81S@!\x99\xe9\xa4E\xb6S@7\x8a-\x16\xe8\xafS@\xf6\xef\xdep\xba\xa3S@\x95\x05QC\xd3\x81S@A\x05\x15\xd9\xac\xacS@\x18\xaeS\x03\x8a\xb5S@,k/\xaf\x83\xf6S@\xa7\xa1\xebYi\xb5S@:\xd9\xb4\x16\xc5\xb5S@\x91\xbd\xba\x9d\x88\xf6S@nNrb1\x83S@\x87Li\x1ayyS@\rR\x1aXZ\xafS@\x93\xdb\x0f8(\xb0S@\xa0P6\xd2I\xf5S@\x8d\xafd~\x9bxS@\x15\x04;\x140\xfaS@\xa2}\xcb\x83%\x83S@\x13p\xf9B1\xa8S@\x17\x87<\xa7R\xf9S@`\xcc\xcc\x904\x84S@\xfbX6\x9b/xS@ j\x93b~\xb8S@\x03\xd4,!\x84\x85S@\xa9Q\xf9\x0fI\x81S@\xb5j\xb7\x89\xaa\xb8S@\xa42\x9c\xf8F\xa5S@\xba\x1f\x10\n\xca\xa3S@\x7f\x06\x9fx\x1byS@\xd2\xa0\t\xff\xe0\xb8S@E\xdc\xfe\xe2\x0evS@\xea\x88 \xc3\xc6\xf2S@/\xf7a\xccn\xabS@\x96\x80bo\x85\xafS@)\x97\x91\xd1\xe3\xa7S@e\xb1@\xe2\x97\x81S@%_uN}\xb3S@\xc8%u\x80(\xa3S@\x89\x8e\xb4\xaa\xcf\x81S@\xe1>\xbb\xbe\xd9\xa8S@`\x98\xdc\x1c\'uS@f={\x08U{S@\x11\x83\xbbHC\xf5S@\xd7\xeb\xbe+\xd7\x88S@\xf8k\xb8i\xf1\xe5S@\xdbn\\{\xf8\xb2S@\xa2\x99Ky\x8e\xb3S@\xe6\xba\x96\xdbg\xe5S@C\xbe\x0b\x1d\xcf\xb3S@\x9f\x17?\x83\x1c}S@\x80\x07\xf3\xfau\xe0S@\xcc(q\x18\x9c\xa7S@\xe6\x19-\x08(\xb6S@\xc1\xe0p1\xc3\xb3S@\xfeJ\xde\xf7\xb7\xb7S@\xce\x98b\xecQ\x84S@^\xc3x1\xe2\xb4S@xa|d\x06\xb5S@\xc3\xba\x0f\xd5i\xefS@\xa6S\x888X\xb9S@0<\x19u\x9d\xdaS@\xf3A\x8e\xf9\xa2\xb5S@\xd5\xa7\xb81\xcb\x84S@\xe2j\x86??\xf9S@{l\xe3\xefK\xb6S@\xea\xc1($2\xe2S@#l0{\x05\xf9S@\x15\x84c\xca\x1d\xe2S@ L\xc4\x87\x84\xb5S@E\x01\xc9R\x16\xf9S@\x96\n?\xbe\xf3\xf8S@\xde\x9dOim\xedS@q ;&\xc6\xbcS@if\x99\xa4\x8f\xb6S@@\xf0\xb0\x87\x16pS@}|$\xd1\xbc\x87S@\xb0\x9f\xb9\xdb\xa1\xbcS@]@\xb3%\xa4\x80S@\xe4\x9e\xa5C\x1a\xbdS@h\xbflP&\xbdS@N\xed\x8bvd\xa5S@\xcb\xca\xd0xt\xcbS@\x03l\xae\x9c\x1c\xbfS@\xb7\xef\xaa\xa0\x8c\xaaS@\x16W\xcd\x95/\xa6S@B-<H\xca\xd4S@\x1c\x10T\x7f\x84\x8bS@z\x0b\xa0\x1b)\xafS@5Z\xa7\xa5\xed\xd7S@\x9f\xa7qd\x8d\xa6S@\x86\xdeg9Y\x86S@\x9c\x85\x1b\xee\x1e\xb8S@(\x8b\x18\xa2\xa3\xa5S@\xd7\xc6;\xc5\x97\x8dS@\xdd\xb0|\xbc\xea\xe9S@8\x90\xe9\xfa\xe3\x88S@\xa1\x16\xe8\xc5\xdd\xb8S@\xde;\xce\x9d\xf1\xc0S@\x9d[dM%\xb9S@\xa7$\xc9\x13\xaa\xe9S@0\x99u\x18\x04\xe9S@\t\x8c\x89\x15\xa1~S@\x16R\x00\x87\x98\xbaS@\x18\xa3\xc3\xecl\xc1S@\x1e\x8f\xa9j[\x87S@\xe2\xe5\xedZ\xc7\x80S@\xdf\xf0\x80s\x15\xd6S@\x05\n\xee\xf1\xc8\xa6S@\xcb\x0b\x01\xbb\x05\x83S@E\x12)\xcbM\xd6S@\x9e&\x01\x94\xcc\xa6S@Ao\x8aQ{\x8eS@\xdb\x94m\xe6\xd2\xb5S@\xf7Y\xf2\x19^\xbbS@\xf1"K\x8eO\xa6S@\x05\xf3Pa%\xb6S@\x1b\xa6\x85\x15\xf1\xb0S@\xe2\xcb\x95xp\x89S@\\cO\x1b\xa6\xb6S@\xe3nD,\r\xb5S@<\x99\xf5L:\xb4S@9k\xa8O\x9e\xbbS@\xd3\x13=D\xc4\xb5S@\xfc\x03\x1dL\xa3\xbcS@{\xb1\x08\x1d\x1c\xbbS@)\x935}\x90\xa2S@\xe0U\x9f\n*\xdcS@:-Q\x06A\xd8S@\xa6\x08Ro\xc7\x94S@\xcfY\xff#\x12\xd9S@E^q;\xc2\xe3S@A\xd6\xec\x88:\xd8S@\xda\x97\x14\x94\x00\xdbS@\x82\xcf=\xc8\xe3\xbeS@\x17\xd0\x98F\xc3\xd5S@\x98x\x10\xc1v\xd5S@\x9c\xa4\xa1\xea\xc3\xbeS@\x07|Z\x10*\xb9S@5\xec\xf5\xf9\x86\xb7S@D8~\xbb"\xd5S@\x15F\x15\xac\x0b\xc0S@\x8e\x06\xac\xb7\xc2\xd7S@\xc1\xbd:i\xa9\xe7S@\xf5\xbc|]B\xc2S@D\x8c$wa\xc1S@\xa4\xc7^B2\xc2S@\xa3>\xf2\x8b*\xa1S@3\x0e\x1b\xd5\xd5\xc2S@\x1cKt\x0b-\x87S@?k\xa0{\x15\x9eS@\x17\xb1Q\xfam\x87S@d|\xf9N6\xbbS@\xf58\xfc\x9bD\xd2S@x\xae\xadsb\xa0S@\xd8\x17r\xcd\x10\xd3S@^\xa0\x9dw\xa1\xc6S@\x91\x9b\xf7\xa2\xaa\xceS@\xfeU&\xd6\t\xc6S@E\xe6N\xa2\x9a\xc6S@%\x95ucJ\xbbS@\t\x91\xd7S.\xc2S@\x0f\x87\xf2\xe8R\xd8S@y\xa2P\xb4\x91\xeeS@\xac%\xb6"x\xd9S@\xfc\x14E\xec\xd8\xc2S@Q\x96\xa7c\xde\xc5S@\x1c\r\x033\xaf\xc7S@\x1b\x07\xfb+G\xc3S@\x8e"\x13+\x8d\xc3S@O@\xd1\xd4\x07\xc6S@o}\xa3\xec\xe5\xcdS@\xde\xba\x17\xe3\xac\xedS@\xd9_ u\x8d\x9fS@\xd1\x96\xb3\xdeQ\xd1S@z\xb5R{\x8a\x9fS@\xb6\x19\x9b\xb6\xe1\x9eS@\x9bG*+W\xd8S@*_HES\x9fS@\x15-,\xc0\xda\xc7S@\xb7x*.\x0e\xc7S@\x97\xfb\xac\xb6\x15\xc5S@\x98\xceX\x90\xc9\x9bS@\xfc\x81\x0e\x16f\xa2S@>\xbe\x80\xb4\xee\x9eS@\xdfi\xe2\x94\xf5\x9eS@@\xe8,U \x9eS@n\xc1e\x83\x08\xcdS@\x80\x8c;p\xa7\xc8S@>\xc2\xb9\xb8\x18\xc9S@\xb8R\xe3\xf4{\xd9S@\x08k5I0\x9eS@\x15\xff0%<\xc5S@\xa9 `\x82\x07\xd8S@`\xe5\x01/\xde\xa0S@\x81\x889\xc0Z\xa0S@\xfe\x15\xc8\x80\xbc\x9fS@\x14+\x91\r\xa7\xd7S@P\xe2\xb9\xc5\xba\xa3S@\xc3\xdaj\xe9\x93\x9fS@\xc9\x9d\xd2=%\xd8S@CX\x16:\xb0\xaeS@\xae\xe9\x85\xc5\x9b\x9cS@\\\x0bm\xf2~\xa6S@|\x19s\x9en\x9cS@\x8d\x86a\xf9\xb7\x9dS@\x1aD\x02L\x89uS@k;\x8f\x87h\x9eS@<\xa147L\x9dS@\xee\x83\xa2\xf4\x02\xc6S@P\x13\xf2\xe6\xa0\xd8S@&F,\xda\x92\xa1S@\x8aM\xabm1\xdaS@=\x93\x8f\x17\x15\x91S@\xcc\xe5\x14a\xc5\xa1S@\xd1\xf6\xb76\xdd\xdaS@\xa8\xaf\x81\xee{\x9fS@\xee\x93\x9au>\x9fS@\t5\xdf \x7f\xd9S@ug\xb1\x14q\x91S@$2\xb5\xec\xca\x9eS@ \xc9\xfaD4\xdbS@E%l\x90\xd2\xdbS@\x91g\x89\xa4*\xa1S@\xe1\x17\x18\'\x06\x93S@\x01\x91\xa8_\xb8\x9dS@LAdl\x08\xdbS@G\x04\xad\x98\xe2\xb0S@\xd5%{\xa7\xe7|S@G?,_\xc1\xdbS@!F\xf0\xbfM\xdcS@\xd9\xe4\xcf\xd6\xe1\xd7S@3\xeb\xf2\x9b\xdd}S@\x1e6\xae\x00\xe2\xabS@Pb\xd8AL\xcaS@D\xd1bm\xa2kS@%\xbf\xf9\xc9_\xddS@=\xceBJ\xee\xe0S@\xd6\xa3\t\xab\xd5\x83S@jfgA\xfd\xb2S@\xf9\xd7qt\xb7\xd9S@\xf3\xd9\xda\xa3\xe1\xb2S@\xa2\xa1<\xc7\xa1|S@\xb4\xa4\xf6\x97\x97\xa5S@\x05\xee\x80\xe6D|S@\xac0uL\xd7\x82S@Q\x9f\xab\x82\x10zS@\x12-<\x01P\xd7S@7\xf5\xe3\xd5z\xd1S@\\\rW\x15\x90\xd8S@:\xc1\xa0f8\xcdS@\x12\xdb+\x95\x90\xc8S@\xcb+N\x06p\xcdS@\xff\x99\xc6}\xa6\xd3S@\x85?\xb8\x8f\x8d\xceS@\x07\x8f!2\x93\xebS@n\xd1\x97\xe0\xe6\xb2S@?\x03\xb7\xd3\xe9\xcaS@\xac{/p\xcb\xcdS@\xa5\xb2\x180V\xd1S@&\xc6\x0b\x16\xb1\xc8S@\xf5\x82\x88;\xa4wS@\xb0i\xeaW\xe6\xf6S@\x017<\\KzS@\xcf!\xe6\xd15\xc6S@\x9d\xfb5\'\x81\xbbS@\x08\xda\xad\x16\x93\xc7S@h`a\\\xdd\xc1S@H\x06\xe0\xba\x06\x89S@\xdc\x9bx\x1ar\xabS@\x94\x1e\xf2\x07.\xf0S@\xddA\xd9\xcc\xcf\xd8S@\xf8E\xe9\xc2\xf6\xdaS@\xfb\x15J\\\xa6\xa8S@\xff\xdd\x8e\xd3$\x87S@\x01V\xea\xd7\xbc\xd7S@\xab\\Xx\x8epS@s2J\xde\xf2\xaaS@\xf0e\x0f\xec4\x88S@\xc7\xf374Q\xb5S@\xbc\xfaY\x9c\x80\x7fS@\x1b\xc3\x8d\x1b\xd6\xa3S@h^\xcd0\x10\xa0S@\x91\xf2\xb4\xce\xb7\xe1S@\xfc\x88\x86%\x05\x86S@rKM\xfd\xc6\xb8S@\xeb\xa4\x18X\xb6\xbeS@k\x0e\xe1"q\x89S@\x13C\x93\x10\x15\xd8S@_\xc5\x1f\x94v\xd9S@\xef\x8d\xa8rt\xbbS@\xce\xb4\xde\xdfR\xbcS@\xa0\xe6\xa04\xd9\x8bS@\xe5\x8b\xa36&\xa0S@\xdf]\xb2\xdek\xa5S@\x13\xf5\x05R\x05\xd3S@\x94\xe2\x89\x99\xc3\xb7S@\x1c\xaaG\x8c\xa9\xb6S@>\x9a\x80Xi\xb5S@\xf5\xb3\x8d\xbb\x83\xb4S@N\x06S\xec8\xb7S@\x82^\xa9nZ\x9bS@2\xe7\x0e\x1b2\xeaS@^U$f\x14\xd7S@!)\xe6*3\xbbS@G_\xcf\xb8N\xacS@J\xfe\xe4\xf8\xc2\xe1S@\xf1\x1c\x9bTc\xeaS@\xad\x047%\xc6\xbdS@dL.\\\x8b\xd7S@z\xf0\x9a\xb7v\xe8S@\x17\xadW\x91\x0e\xddS@>{#H\xf6\xd8S@\xdd\xe4}\xe6\xd8\xdbS@;\xee\xdf*\x17\xb8S@\xc9\x83\xa4k\x16\xafS@\xeb=\xbf\x8f\xbb\xb8S@EIM\x12\x96}S@}\xfc\x12\xfc\x9f\xd2S@;\x0b|\xaf\x0e\xb6S@zzx\xd2\xaf\xaaS@\x97\x8dO\x83\xa0pS@\xe3Mwdz\xa8S@\x8ce(\x84\x83\xd5S@\x84\xf2\xcd\xd5Q|S@\xd7\x1f\x9a\x1e\xfa\xa5S@\xa0\xbe\x1cIqzS@\xed\xd8\x95\x86l\xd2S@\x92\xf7\xfdM\x17\xcdS@\xde\xc8z\xc2\xde\xd7S@\xf8\xee\xd0\xc9y\xd9S@\x10\x03\xa1\r\x8c\xbaS@*\xe0\xcd\x14[\xb9S@\xa6pY\x8f\xaa\xc6S@ZSi\xd1\xbc\xd5S@i\x95K\xf9\xa3\xb1S@\xca\xb7\x8c;\xa4\xb6S@J\xcfJ|%\xb9S@L\xad\x1eG\xdb\xb8S@\x84\xa1GB\xee\xc0S@m\x8d =\xda\xb8S@\x12\xe0\xe3\xb3 \xb8S@\x05qq\x82\xa1\xbcS@\xbf)M3A\xb6S@\xaaQ\xc8\xf6c\xb2S@<kA\xe3L\xb6S@\xfc\xa3\xa6\xec\xfc\xb5S@)Ixy\xc3\xb5S@Y\xbb\x7fb2\xb4S@_\x1d\xfa\xaf\xc3\xd7S@LN\x85\x0b\xde\xb3S@c\x8f&8\x01\xacS@\xfa\x84\xc3\x12\xd9\xb0S@\x15V\xff\xd5U\xb0S@t\x03\xe1,7\xb0S@\x1f\xa1\x05~\x18\xb0S@\xab{o\xce\xd0\xafS@_tWo\xed\xafS@\xa3\x116\xc9\xdc\xafS@\xeb\x06\x900[\xaeS@Av` h\xaaS@*U$\xde5\xa5S@\x15|(|!\xa1S@\x9bc$\xf0\x86\x9fS@\xd8\xcdc\xbe\xea\x9eS@\xe4S\x16\xf6\x92\x9dS@\xa1\xd5\xf4\xda\x81\xa0S@*c`\xf4U\x9dS@\xf8\x8d\xa6bd\x9fS@\xab\xf3\x98uW\xa1S@t:\xb8\xd9s\x9eS@\xab\xab\xd1\x92v\x9cS@\x19\x15\xff\x85N\x97S@^\xca\xd5ke\x95S@\xf2\x91\xad\x90\x92\x88S@\xae\xe9\xfe\xe9\xdd\x87S@\x897\xb2Lk\x84S@Rwb$)\x84S@\x07\xa5\x16\xe6\x1d\x89S@\xce\x07K\x86H\x88S@\x89(gi\xd1\x86S@\x92\x9a\xaaLC\x84S@O\xd9\\\x85\x10\x85S@\xdc\xa1t\xaau\x83S@\xf5\xd7\x88\xadv\x7fS@RK\x94\x97\xa8~S@\xc7,\xec\xc7T\x7fS@\x80n2\xc8\xfexS@\xa9\r\x03J\x9d\x80S@\x90}\x8f\xdd\x84|S@\xc6\x14R\xa6\xc9zS@\x93V*$:|S@\xad\xc1\xb5/\xc2{S@\xf0\xe1\xf4\xb7u{S@#y\x01H\x08{S@\xa9Rk\x80\xe5{S@Y\xe5\xd9\x15ipS@\xf4\xdbQ\xef\xf1\x81S@\xcan\x85\x17\xa0\xc7S@<H\x15E$}S@c\x87"\x80x\xd1S@H\n\x98$\xe6xS@\xbf\x85M\xf1byS@\x7f\xde(^B\xc2S@\x96\xa7J\xe6\xf2\xe1S@$d\x12z\xc1\xa2S@\xb0\xdf\xe8#\xe9\xc1S@a\xb0s\x0e\x19\xebS@Bi#\xddJzS@\x8dm\xd9\x93^\xa6S@\x03V\x17\xb5\x9f|S@u\xae\xb0\xbb\x7f\xa2S@\x1a\xcaV~\t{S@\xf5\xd9`YX\xabS@\xf0Z\xe4\xb0<\xa8S@*\xef\xafkl\xf8S@\x14(\x9b+6yS@\x9d\xf47\x1f^~S@\xd4\xe0\xe8\x10\x99wS@\xa1;$%\x95\xb6S@\xd87\xa3\x01\xa3|S@\xd9\x08\x90\xf2\xd1\xa6S@\xbc%\x9d\xf9\xbc\xecS@k0j\x90>}S@^[\xaa\x84C}S@\xd9P>\xd9l\xa7S@\x88\xb6:\r\xa2\xa9S@\xaeT\x86P"vS@\x01\x00\x95f\xb5}S@-\xbe\x96\x16\x84~S@3W}|\x85zS@\xf2\x8b?\xaa\x89\xc2S@\x9f9\x98;\x07{S@=\xdc\xc2\x01\xab{S@\x17\x1c\x98\xa5;\xc1S@^\x80\xe8\x15\xb7\xa6S@\xfa%\x7f\xad\xed\xe5S@H>\xec\xba(\x82S@\xc3\xc9p}O\x80S@\xa1\xc7\xe5\xf9\x11\xd7S@\xb2\xd0\x1d\xd5\xec|S@\x940).\xe7yS@kw\xc7?\x92\x80S@]\x82VL\x8b\xedS@\xa6\xf2\x13\x80\x82|S@\xea\x9f\xfd\x03#\xd5S@5I0\x11>\xcdS@#\xa25\x0b>\xd0S@=\xddG\x17\xfa\xccS@\x1f\x92]KI\xd8S@T+\xb9@\x11\xe9S@i\xac\xe5\x95\xc1\xe5S@\xbf\x1eE\xbe\xd1\xdbS@{\x11>\xf3I\xdcS@\xeaE=A\xcf\xc8S@7,\xd6\xb3\x90\xe2S@\x90e\xef+\xff\xdaS@\x06\x01\xc3\'\xc1\xc7S@\x83\xfa\xe0\xf1.\xdbS@\x03\xc3[T\xb9\xe2S@G]\xab>\x02\xdbS@\x83Y\xe28z\xe2S@\xd5\x04\x05U\xef\xdaS@G<\'\xb1\x87\x85S@\xe5\xf8\x1d\xa9\xaf\xdaS@\xbd\xc4\xc0\x90\xd8\xd8S@\xda\x7ff\xa9\xa6\xd5S@\xe6\x1e,\xa4\x13\x84S@W\xdc\x18O\x18\xdaS@Q\xcd\x14\x95}\xdaS@a\x85\xcaP\xfb\xcbS@\xe0T\xb1F\x89\xc5S@V\xffe\x11x\xdbS@\x82\xca\x82#\xaf\xd9S@ad e|\x85S@\xda\xf2\x16.9\xdaS@G\xf80Q\x12\xdcS@\x1d(\x93\x1eu\xd9S@\x1dD\xc8\xcf\x04\xdaS@\xe8\x9c\x93\xc2p\xcaS@\xa2\x16\x1bd\x11\xc7S@\x9fg\x00Uc\xd8S@\x82YF\xb3\xc8\xc7S@\x1fA\xb2FU\x88S@!\x84\xda\xaf~\xc7S@\xd6\xba\xe8\xca\x97\xc8S@\xbe\x8e\x18\xb6/\xc6S@;\x01\xe6\x81\xbf\xc2S@*\xc9\x17?;\xc5S@k\xbf\xfd\xf6\xfd\xbbS@:\xe0\xfeO\x85\xd8S@\xef\xe1\xa2\xa7\xd4\xc5S@\x81\xd6\xa1\xde\xbb\xc2S@\xcem\x89n\x1a\xc2S@\x8a\xbfGo\xb4~S@\xfd\xdb\xfcP+\xbbS@\x9e\x10\x87\x0eM\x84S@a3\xdd\xb6\xc6\xc2S@\xd4G\xbb\xb10\xd8S@\x14\xdf\x01\n/\xc2S@\x17\xc5\xd9|\xe6\xd6S@\'\xb6\xc35\xb5\xd7S@\xec\xc7\xb4\xf3\xb4\xebS@)\xa2\xed\xb8I\xc2S@\xeaM\xd6;<\xc2S@E\x02\x02\xd3\x11\xbfS@_\xdcn\xb5\xc2\xc0S@1\xae\xf5\xb5|\x88S@\xc3\x87\xd3\x11\x1b\xb8S@"G\xce\xe5\x8b\xb7S@m\x98UR\xa4\xbbS@\x9a!\xc8\x96\xc0\xb5S@\x98\xfd0\x8f\xae\xb0S@$\x88A4\xe6\xb6S@`Y\xe1\x9e\x10\xb5S@\xf3!bAb\xb6S@\x88\xac\xb5\xb5\xde\xb0S@L\xf3P\xe2\x1f\xb6S@|y\xbe\xe7\xbc\xb5S@bF\x92t@\xd6S@n\xe2\xf3\xb0\x91\x80S@\xd2x\xe93\x8b\xb9S@\x13\xfdH\x07\x0e\x7fS@\xd9\xbf\x02\xafa\xc1S@}\x00\xb6T\x1a\xaeS@N\xc3\x96R\xd2\x8bS@\xcc\xe5;\x7f\x06\xaeS@e\x10Ic\xc5\xbdS@O\x0fi\x15\xea\xb6S@-s$O\xa2\xbdS@R\xbc\x11\xf3\x82\xcbS@\xbd\x1b`z\x0b\xbdS@\xc6\x8b\xd4\x11\x83\xbdS@\xeb\xe7\x11\xd8\xbd\xb5S@z\xads_p\xb5S@+\xd0(\x9ff\xaaS@\xef\xdd\x1c"\xd9\x88S@\x06\xbfE\xb4\xbc\xb3S@\xf4\x87R:\xf1\xb2S@\x97\xa7\x81\x8eA\xadS@Z\x12\x01\x9ag\xb3S@\x9d\x842T\x8d\xb8S@[l\x91\xdf\x12\x84S@\xc1\x94\xf2\xcd/\xb0S@\xf3\xcdH\x91\x9a\xb6S@\xde\x8awZ\xfe\xafS@\xa1\x1c\x9f\xcf\xc7\xb5S@?\xac\xbb\xb3\xed\xb4S@\xc6\x7f`I\xa6\xe9S@e\xac3\x14\xaf\xb6S@\xe5\t\x07D\x86\xb5S@N*\xae\xfcm\xf2S@sI\xfd\xc2c\xafS@K\xed\xef\x94\xcb\x90S@\xdb{>\x14B\xabS@\xc0A\x88-\x7f\xabS@"\x85&km\xb2S@\xd3C\xdbV\x1d\xb2S@\xa6\x17U\x0c\x92\xb1S@\xe1^\xf6\xa4\xc6\xb1S@\xe8\x17\x8c@\xd4\xb1S@\xea\x07\x80\x13\xbc\xa6S@\xec\xc6\x08\xe6\xe6\xa4S@1.\xa3\xf2I\xa8S@\xca\x08<\xdd\xbb\xb0S@G\xc1\xd3\xdf\xeb\xd7S@\x9b\xe3\xaeh\x96\xaaS@\x89\x98\xd8\xe3\x96\xacS@\x8f\xedN\xcb)\xa8S@_>$;\xf9\xabS@\xceA\x02\x12|\xabS@\x0e\xcbqn%\xa8S@W\xf2\x1f\x05\xe1\xa8S@\rXq\xb0\xd2\xddS@n\x05\xc0\xa3f\xaaS@\x90\xd2\xe1\xad\x97\xa7S@|\xb7\x84\xb4\xc6\xddS@a\x074\x8b4\xc1S@o|+\xa3\x92aS@:\xbbH=,\xaaS@\x90\xcc\xa0\x0b\xff\xa9S@\xec\x19WBe\xa7S@H9\xbc\xb1\xdc\xa6S@\x87\xefa\xb3\x11\xaaS@]\x9fP4\xcf\xa6S@0\x02\x9f\x05_\xe5S@\x07:q\xf4\x0e\xa6S@4\xces\x08\x90\xa2S@\xa94\x03P<\xa2S@TR\xd8\x0fr\xa2S@\xd9\x87\x92\xe5\xbb\xe1S@\xb7\x81+\xc0r\xdeS@\xc8}\x13\x85\xeb\x9fS@ns}\xaa~\x9fS@\xe9\xed\xdd\x86\xb5\x97S@r?\x93\x8a\xcb\x9cS@6R\x96\xf2l\x97S@\x19 ^\x8a\xe5\xf8S@\x95\x11\xaa\xff\xfe\x9dS@\xdc\xde\xba=Y\xa0S@\x01j\x95Sf\x9fS@R?\x1e\xcf\xd1\x9eS@\x8d\xf3\x87=\r\xf9S@$R\x1eR\x13\xa4S@^\xcd`T\x08\xafS@\xab\xcb\xe7\xd3\xdd\xa3S@]\xbb\x95\xf5\x0c\xe5S@\x0e\xccT\xca}\x9fS@\x9b\xb6\x1b\x8a\xbf\x9eS@25\xdd4F\x9fS@K\x03E\'\xe1\x98S@\xc5\x03{IJ\xf9S@\xd7\r\x8b66\xe2S@VGh\xe2\xc7\xefS@\xc7\x9e\xb6\xe0\xe4\xeeS@\x1f\xa8\xed\xf6\x0b\xb0S@0g/M\x07\xb1S@-\x12\xf1\xe6\xec\xafS@%h\x89C\x96\x9cS@9\x87\xcdq\xdb\xb2S@V\xd8\xe68\xbf\xb2S@,\xe9\xdc\xe0\xe6\xb2S@\x83P[S?\x9aS@x\xb3\x99|+\x9aS@\xc6\xb5\xdev\xed\xb0S@\xb7[$\x94\r\xeaS@)\xb6\xeb+<\xb9S@\x14D\x9bR\xd6\xbfS@\xc5\x14\x13=?\xafS@\x84z{\xdf\xc6\xbfS@B\xa9/\xe6\xd2\xb0S@\x04\x0e\x1dm\xd2wS@\xe0,\xc9\xfb/\xb5S@\x1d\xcb4=\x05\xbbS@w\xdd8u/\xbbS@\x95H5S\x91\xbcS@\xa0\x8c\xa4\x9e\x9c\xb6S@=\xd3s\xca\xec\xd8S@]/\x99Zi\xb5S@c\xb8\x1e\xedeqS@\x01l\x17\xa9\xd4}S@\xc8\x8a\xa9\xc6\x95\xa5S@\xf7\x98\x11\xcb\x05\xafS@\xd4x?\xc5X\x88S@\x0c\xdd\xc3{\xff\xccS@\xe2\xdf\xf5o\xc2\xc8S@\x07ja\x8e>\xeeS@\x13vU\xb8\x9d{S@B\xacg\xd5\xda\xdeS@\xf7\x04P\xe7\xbd\xcbS@\x01\xec\x97\x0c!\x81S@\xf4\xab\xa4\xd8\x14\x81S@y\xcf\xbb\x08Q\xd1S@\xb4\xd1\xc1\xf6\xde\x80S@\xa3\xd0\xdb\xb6\xaf\xaeS@\xe2\x08f\x9e\x94\xe7S@\'\x1dq\xce\xf9\x9dS@h\x0bj\x9bC\xabS@\x1e\xa7&\x9f\x01\xd8S@\x94\x0c L\n\xa0S@>J\xb9\xca\xd1\xf6S@\xf5P\xd0R\xb8\x85S@]\xcb\x87 \x88\xe8S@\x0f\xcapOm\xd6S@\xbe\xa7k\x92\xa8\x9cS@AD\xb4\x86\xeb}S@\xcd\xcbn\xa5\xf6\xbeS@V\xeeg\xd5\xa0wS@o)t\xd9#\xabS@\x86A\xbd\xb8\x11\xe9S@\x1d\xce\xccw^\xb4S@\xd5q\xea\x90{\xbfS@\xd7\xa4\x1b.\xcd\xadS@\xa5\x88\xc1\xa4\xd3\xd1S@\xd5\x1e\xb6\xba\x01\xb3S@\xd2\xd4W\xd5.\xb0S@\r@mbg\xd8S@>\xe9\xe3=l\xd1S@WN\x19\xe9\x88\xf0S@\x81\xbe\xd2\x9e\x93zS@\xe8my\x1f\xc2\x88S@\x87.\x04x(\x91S@?p*\x18\x00\xb3S@\x95\xbf\xe9\xd3n\xbbS@?\xd3/\xafr\xacS@\xf3\r>f\xd1\xdbS@\x99Zh[\\zS@\x1f\xae\x89\x03\x91\xdbS@b$\x133~\xa9S@\x8fQ\x90\x81g\xdaS@\xf6\x96n\xd7a\x85S@8\xe6\xcb\x08G\xcaS@\x8f\n`\xd5\xb3\xe5S@\x92\xdb\xd2a\xb2\xaeS@,6\xdflH\xd7S@y\x04e\xda\x9f\xa4S@\xcb\xbc$\xe82\xddS@\xc6)\x94sL\x9bS@\x80\xf4\xd10\x16\xcfS@\x91W\x00\'\xfa\xdcS@\xdb\x83\x15\xdf\xde\x86S@\xc4\xd6U\x9d\xb1\x98S@CO\xc4\x1cN\xbbS@X\xe3\x16\x93\xad\xe3S@fwP\xdeg\xe3S@x=2oL\xe6S@)Z\x8e\xd0T\xe2S@-\x10\xe6\x7f\xba\xd7S@S1\xe7!\x0c\x96S@\xe5\xc6c\xe5\x18hS@0\xcf\x92\xda8\x84S@\xd1\xffI^\xd8\x83S@\xc6|.\xc9m\x92S@$\xe4sh\xf8\xa2S@u\xba\x18K\xb0\xe2S@\x8f\xad\x08L\xd6\xeaS@\x9a\xe5|n^\xefS@t\xd4\xfe\xf0f\xa3S@3\x7fU\xba\x8a\x86S@!\xd0\x1d\xc8MxS@\xf3k\xc0\xd5\x9c\xa8S@d+\x9a\x14K\xd7S@\x1b\x9cpj\xe9\xbeS@F\xde\xb24N\xaaS@\xd78\x81\x00\x1f\xa5S@\xa4\x1f\xce\xee\xba|S@)\xe7\xf5\x1eH\xabS@va|\xec\xb0\xebS@\xb9L\xf3\x9d#\xf6S@\xdd\x91{\xe2\xc8\xb5S@w\xf6\x88}t\xc6S@\xd8:z\xfb\xa6\xfcS@\x82\x14\xb0\x9b\xf3\xd7S@c`s6X\xa8S@\x8e\x91\xab\x92t\xf6S@\xaf\xcd5X\xa2\xf8S@\xec\x97\x00\t\xed\xa9S@\x7f%\x04Yn\xaaS@\x03N\xf4\xa6\xca\xb5S@y\xcc\x8aVs\xf2S@\xbb\xbf\x83\nX\xacS@\xc0\xf7\x932\xf4\xd0S@d3\xf3\xeez\xa1S@\x8a\xb4p\xab\xa1\xd6S@z\xbd7\xb2\xc7\x9eS@\xb8\xfb\xf9\xf2\xdc\xe5S@\xc9PxW\xbd\xe6S@O\x01$\xe8\xd7\xc1S@J\xd09\xe6X\xe5S@\xf3\xe1+\xd4B\xe6S@a\x02\xdf;\x96\xe0S@l\x83\x18\xb9\xb7\xd9S@\x91\xc0a\x18\xfe\xcaS@\xf9\xd1\x91\xc23\xc0S@+\xa8\xa1\xcb\xba\xdaS@\xc6\xce\x13\xd6T\xf9S@\xf6<\xc3\xf4,\xf9S@\x0b1\x19\xd7*\xe2S@\x0f<\x03j\x8b\xe2S@\xaa>\xa3\x9c|\xf8S@\xcb\x12\xcd\x10\xe6\xdbS@\x9a{q\x0fs\xdeS@\x90)\x9c\x9aM\xdeS@h/\xb4\xfcn\xdaS@|\x91o7\xec\xd7S@\xbd\x19i)\x0c\xafS@sO\xcd\xc3\x19\xb1S@\x1f\x9ekS\n\xe7S@-\xa3\x85\x8f\x07\xb0S@\x02\xce\x95\xb2\xd4\xb0S@1\x96\x8d\x88\xb4\xaeS@\xb1\x89\xf6\xd8\xb1\x97S@N:\xbc\xd5e\x97S@p\x90\xf2>~\x96S@\xd8\x98\xfbr8\x9aS@\xd2W\x7fJ\xf9\xb0S@\x90\xf6q2\xfa\x96S@\x98\xa5\x05\x9f\x9b\x87S@\xc1\xeb\xb2\xa3\xc5\xb2S@6\x8b*z)\x94S@\x168\x0e\xff\x8c\x9cS@\xb2\x83\x14Gu\x9cS@;`\x993\xf2\x87S@U\xfb\xfd\xcew\x8aS@\x92\x85\xe0O\x1d\xdcS@\xeb\x9d\xa2\xe4\x99\xd5S@\x95\xe2)\x85\x04\x9aS@\xd7U\xe9\xbfz\x9eS@\xe3\xa3\x85\x9a\x8f\xe2S@\xb9mfi\xd8\xe5S@S|\x7f\xec\x8a\xe2S@\xde\x04Z!\xa2\xa1S@\x0f\x974y\x0b\xd8S@\xaa\x1c!{4\x9fS@\xbc\x874\x14g\x9fS@\xa1\x900J\xeb\xa1S@s\xabh\xec\xb8\x9eS@j\xf3\x0f"\xe3\x9dS@\xb7\xfe\x9f\xec\xae\x9bS@BgsY\x19\xd7S@\x7f;%5J\xa0S@x\xbd\xe1.\xe1\xe7S@\xc6\x96R\x94C\x9eS@\xaa\xee\xaf+,\xdfS@\x1fG\xcd\xcf\xdf\x9cS@\xd1#6\xbd\xdf\xa0S@Z>\xce\xeb\xb6\x9fS@A\x98\xca\x05=\xd0S@\x86~Nv\x91\x89S@\x18\xa7\xc6\xad\x8b\x9fS@l{}7\xae\xb8S@\xb8\xbf\xbc\x01\xb6\xcfS@$\xe5\xc0d8\xd2S@_\x10D\xe9+\x9bS@FEKG\x8c\x9aS@\x1a\x02\xa9m\x9c\xedS@\xde\x7f\xe4\x9dM\xa1S@\'\x8a\x9e#\xd9\x88S@\'\xbb\xbaV\xf1\x89S@\xbe\x1a\xc66b\xcfS@\xa5\xa8\x13\xbe\x96\xd1S@q\xa5=\x18\xd0\x80S@\xcf\x9c\x19E\xad\x85S@\xa5\xba\x99M|\xd8S@\xafj\xf9U\x8e\xa2S@\x13\xfb\x1dv\xe6\x86S@\x03\x19><\xe4\x84S@U\xc7Lu\x12\xa3S@\xe9\xf5\xf1^\x7f\x88S@\xf5\xa3\x93\xe1\xb8\xa8S@\xa2\x14\x05\xda\xf4\xa5S@:3\xa1\x84\xd8\xa6S@\xc1\xe0\x10\xf4d\xa7S@\xe3\x9d\xd7\xf6\xe3\xdbS@n\x19ifc\xdcS@\xafE\xf9\xdf\x19\xa5S@\x93\xf5>H>\xdbS@\xb3\xf2Yr7\xc1S@:\x91\xd1$+\x85S@\x12\x99\xa9\xb0\x1d}S@7_\x0cOz\x85S@\xbb\xe4\x8a\x19\x8d\x83S@~O\'?\xc4\xe2S@\xeb\xbc\xd6\xd7\xeb\x82S@\x07-\x1e\xd5j\x85S@\xbdj\x81\x1aw\xd9S@Z\xaf~\x9b\xbc\x84S@\xe5\xe2%\xc8~\xaaS@\x9e\xb2p\x12r\xd9S@\xc7\xdfx\xf9\xad\x81S@\xa7\x94\xc81\x19\xdaS@\xd1\x90\xfa\x10\x8d\xdaS@r\x9e&L\xd8\xa8S@\xe0y\xc5\x8e\x0b\xccS@\xd1,\xe3B\x0e\x81S@\xf4M\xdc]\xc1\xd9S@\xca~\x9e\xbb\xba\xa4S@q\xf2\xf04R\xc9S@\xae%\xee&2\xd9S@\\\x88?\xb7\xd6yS@\xcf5cT\x04\xacS@M\x81\xf3\x13\xdd\x80S@\x00\xc1\xc2%.\x7fS@\x1d\x05\xaf\x96\xd1\xa3S@\x95Rj\xa7jyS@\x95@\xedC\xdf\x80S@m\xf2mE?~S@7RQ\x1f`\x7fS@sr:\xb7\xf6yS@\x19\x01e\xc7W\xd7S@.\xf2H\xce\x08\x83S@\x8e\r\xbd=\x1b|S@\xbb\xeeC\x94\x07yS@\xbc<\xf5\xd5\x87\x80S@\xd61!\xe9Q\x80S@\x1c\x0b\x1fU4\xabS@\x98E\x91\x06v\xdeS@Lmo\x06\x82{S@\x1f\x82\x89t\x97{S@5\xb2>\x14\x05\xc8S@\x9bn\xee\xdd\xf7\xd8S@\xcd\xfa\x94\x8d\x05\xa5S@\xdb#vS`\xa8S@\xf4\xcc"\xf4\xd2\xb0S@p;\x1f\xb7\xc2\xa6S@\xbc\x91\xfc\x088|S@i\xccm<\x07{S@\xa8\xcaj\xact\xd8S@\x98\xb2\xb5\xf4\xc2{S@\xcf\xf9\x99X\xf6zS@\x82_Se@yS@)A\xd0\x12\x13\xa7S@w\xb2\x8a\x13\xfd~S@.B2\xdf\xeb}S@S>\x10\x12\x0e\xb0S@#\x0ew0"}S@2e\xad\x11\x82}S@zQ\x81?5}S@kh\x0fE\x18}S@\xf2 \x12v\xb4|S@\n\xbc\x8e|\xb0|S@\x1b\x8a\\>\xee\xb1S@/GA\xef\xca\xc8S@0\xc2c^7wS@37\xd6\xebA\xc6S@\xc7\xe5\x8d\xd2\xfazS@\r\xfe\xdd\xad\xc3}S@\xa1\xd2\xdfV\x05\xd9S@\xff5\x14,)\xc3S@Q\xfd:3\xc4\xc2S@\r\x1bv\xa4Q\xabS@{\x9e\x97\xd2\xfe\xc2S@2Q\xc77\xb3\xc2S@\xbe.\x1e\xa1\xed\xb3S@\x08\xccc%\xcdzS@\xa4$\xf3>\xe2{S@\xc3t\xec\xbe7\xb4S@\x06\xcd\\\xf4\x03zS@\x88\xd5\xc2+\xba\xbaS@\x9f\x95)\xdcS\xc0S@[\x97\xb5\xedr\xc5S@\xf1^\xda\xbeg\xd8S@\x02\xe2@\xb9\xd1\xc2S@\xf0[\x83\xc8\x01\xc3S@\xb4\xb9\xed\xa5\x81\xaeS@\xb0Dx_\xc7\xd6S@\xfbH\xa4\xc6\xd5\xd7S@\xae\\Nv\xca\xb5S@f\xa5\'!\xa7\xbfS@W\xebh\xb2\x83yS@=}\xc2\xbd\xf7xS@k\xba\xd0\xc3_\xc1S@W\'\x83U\xea\xd6S@\xe3\x119e\x0f\xb6S@\x84\xd5\xac{c\xd7S@\xe5\xb5*\x8a\xb9\xd6S@p\xd6\x1b\xd6\xa4zS@\x18\xb6W\xc6\x15\xafS@9\x1f\xc0l\xfb\xafS@\xe6\xa7n\x11\xa7\xd7S@1o9\xa9>\xb1S@+\x9epT\xf6\xb4S@\xb4\xf2\x1f\x84\xdb\xbaS@\xe5\xadr\xa0\x9e\xd6S@\t\xbe\xd3\x87\x9e\xb3S@\xcbq\x8btR\xb9S@\x19\xc9V\xcb\x80\xb8S@\xb1\x1cD\x9aw\xc6S@c\x89\xdbx\xc2\xd5S@\xea\xff\x9dg\xdb\xb8S@\xa2\xc4F\xach\xb1S@\x84zu\r\xeb\xb0S@\\\xda\xfe\x9ag\xb3S@R\n\xc4\xd7\xb2\xb8S@\xc69\xd9\xa5\xc2\xbdS@{zm\xaa\xf8\xb2S@\xdc\xf5\x9a_\xb4\xb2S@=\xbb8l\xb1\xb3S@\xf7\x13\x05L\xe0\x7fS@b\xf8\xd0ZX\xb2S@JB`\xc9u\xb7S@\xb1\x82y\x8d\xb0\xcfS@\xc0\xdc\xa3J\xc3\xc8S@"!\x8f$\xba\xbbS@d\x05p\xda\t\xb1S@4\xdf\xe3\x1e\xd5\xd6S@\xf5\x8dE&\x9e\xbbS@\xb7\x15\xa9\t\xe4\xb6S@\xf8\xfcX3\xff\xb4S@/\x12e\x0c\xff\xb4S@\xac}\xc6`X\xb9S@\xb9=\xb2\xc0|\xbeS@\x82\xcd\xc4\xb3L\xbbS@\x0f$sHm\xb6S@\x0cd\xc5\xd4t\xb5S@ \xae\xb6\x9a\x10gS@In\x94a\xfe\xbdS@\xa4\xa2\xf7/\x18\xbaS@\x82\xdc\x12V>gS@\xdf\xeb\r\x9aN\xb6S@3|Z4_\xb5S@[a,\x08\xb2mS@\xc8\xd6\xff&:\xd6S@\xcdg\x0fIM\xb6S@%\x15J\xef\xa1\xbcS@\xfbL \x01\x9a\xafS@\x9f \xa6\xef\xf9\xbcS@\x1d\xe4\xea\x84\x1e\xbdS@4\xf2\xd3\x10\x8c\xbdS@\x9e\xeb?\x0f\x92\xb6S@@\xf2\xc7\xed\x88\xbaS@\xf2 K\xfa\xd9\xb8S@8\x1d\xe2\xc4\xfd\xc0S@\x02G\xf7\xdex\xd4S@W\xaa\xfe\xcd\xff\xbdS@\xc0\xaa=] \xb9S@\xf9\xe2\xceB.\xb8S@\xacgSJ\xb1\xeeS@\xd2\x83\xce\xa8\x10\xd2S@\xa6^\xe1\x08\xe3\xeeS@\xf1\x94\x8a \x07\xb7S@\xf0\x80\xeaX\x1e\xe9S@}\xd9\x8d\xc3Z\xeaS@|7l\xf8L\xf1S@\xa8I\x94[!\xecS@\xf6S\xd8ek\xafS@\xc2\xb6\xa8\xb32\xceS@s\xe8\x08L\x8cwS@!\xa3$\xf9q\xb5S@\xa7 \xf0\xc8\x8e\xabS@\x1al\xda\x86\xd8\xc5S@Q>\xd7\xa9\x1b\xabS@\x01\xf3\xd4\xbco~S@\x0f>\xec\x88\xf6\x84S@\xbd\xb2\xaf\x7f\xa5\xb6S@\xca\xe4\xe9\xf0\xe7\xd1S@\t\xa9\xf6#?\x8aS@Ag;V\x05\xadS@p;\xa8\xbf\xe0\xcfS@\x1a\xee%\x1e%\xb0S@r+.\x9d\x1c\xe2S@\xccf\xc9d\xa6\x9cS@\xf6O\xaf\t\xf5\x86S@\x98f\xd3$G\xb9S@\xf6\xce\x8b\xddw\xa6S@\xa4\xa5g\xbc\x85\x85S@\x8fx\xea\xec\xb1\xa4S@\xad\x19\x82D\xbe\x7fS@\xffq\xf48r\xc9S@R]\xa7\x83\x89\xb9S@\xf7c\xa9XgwS@V\x1a_\x1a\'\x80S@\xa4n\x1f\t\xb0\x96S@\xd0A\x84%h\xb8S@\x99\xb3^\xf9k\xd8S@&\x96\x7f\xe36\xd8S@m\xcb\x944\xb7\xb8S@\xc6~\x93Z4\xd6S@\x15\xc76m\x15\xa0S@\x0e@r`\xa1\xdbS@\xb9\xc8\x12Rq\xcaS@Q\xf8f}\xe8aS@\xceQ-\x1d\xb6\xb8S@\x1e\n\xd3 \xe6\xacS@a\xd6\xdf[\xfb\xedS@\xb6\xfa\x93\x95\xc4\xeeS@\xc4q\x83\xd4#\xd4S@\x86=|\x01L\xa0S@\xbeM\xc4\xf6y\xa9S@\xd5\x93\x19\xb0\xec\xa6S@,\xe2"\xf5=\x81S@\xaa\xfaWS\xcd\xa4S@\xc78a\x1atpS@\xbd+\xab\xa6\x7f\xbeS@\x14\x01\xa3\xfb\xcd\xadS@d8]Q\x1f\xeaS@\x9e\xf41\x90\xc2\xacS@\xab\xf1\xe4p\xc6\xe7S@@M\tYm\xd0S@K!c}\x00\x7fS@\x9c\xb5\xc5{\x92\xadS@\x90Kz\xa3\xad~S@hi?rQ\xc1S@\xb8\x0f\xb6\x9b:~S@N0g\x9a\x8d\xa7S@\n\x9al\xd2\xbb}S@\x9f/px\x12}S@]\xfc\xd9<%}S@V\xc7m\x95\xa9|S@\x83j\xa9?5}S@\xbfj\xff\x1fb}S@t\x9c\x9a\xede\xb5S@\x9dP\x8c\xe0\x9d\xb0S@@DC\x16\xe1}S@^R\xc8\xb1NsS@\xfb1\r\xd0zzS@\x9d\x7f\xb1\x1d\xbcyS@\xf4h \xea\xa1}S@\x0b\xd1\x93\xe8\xb0{S@KD\x98i=|S@\xce\x00\xf6\xdf\x02~S@l\xdb6|\xa4zS@#\xc8\xf4\xfe\xe8xS@U\xa9S\xf4\xd6zS@T\xc9\x1f\x85,}S@h\xfa\xb7!\xed\x81S@\x11o\x95\x11\xb1xS@{\xf3\x1a\x98\x1d|S@l\x9c\xf7iv{S@\x9e\xd3\xa7Dr\x80S@P\xe4\x8b\x02\xf0xS@\xee:\x1d\xe1\x15|S@\x18R\xed9~yS@\xf4\x95\xa6\x8d\xaf~S@\x03\xd1ppG\x7fS@\xbb\xe6\xf7L\xa6\x7fS@O(\xb0\x01\xe5\x83S@\xfb\x90\xc0\xa7\x02\x84S@\x8d\xe5_\xba:uS@\xbb\xbc#"uyS@\x1dfy:F\x84S@\x10\x07w\xca\xc1~S@xHtC\xc2\xc1S@c|<\xab\x00\x7fS@u\xea$\x93FzS@\x84\xfec\x8e:\x81S@?\x9e\x12Q\x9b\x81S@\x93e\xd6\x7f\xf8\x82S@s\xdb7\xf9_\x9dS@_\x9e\xc6e\xf5\xa0S@\xbbg+W \x84S@\xb4\xf7\xd8\xc3\x99\x83S@\xc2X\xa1a_\x85S@\xa1\x1d9\xd0\xdblS@M\xd2\xa0\x92E}S@/t:\x99O\x84S@\x9b\xeb\xa8w\xa2|S@nW6\x92\x92\xb7S@\x08\xb8m\xa8\xd7\x84S@\xbb\xb73a\xc9\x86S@\xe8\x0c\xe01\xcf\x84S@\xa9f8\xf8\x8e\x86S@\xa8\xea\x8d{\x96\xf5S@\xc8gw\xfc \x85S@\x06\xe39\xfc\xaf\xa9S@\xd2:\x05\xd6_\x86S@Ac{\x11V\x8dS@\x8d\xa1\xf8B\xab\x9aS@\xf2\xe2\xaf\xd9\x90\x9bS@\xd6\xac\xa2\xde\xd5gS@\xbf\xc7\x14;:gS@\x0ei"\xc2\x86~S@\xf2\x02\x18H\xf9fS@\xd6\xf2\xa6\xf5\xe2\x83S@\xdaq\x92\xba"\x84S@T\xdck\x8d\x12\x84S@\xb3\xdf\xdf\xab8\xe6S@(&LG\xf3\xeaS@\x83\xde\xfa\xebU\x7fS@d/.\xa4h\xf6S@\x14\x99\xb4lc\xd9S@\x9b?\x06\xa4\xd8\x86S@\x00\xaa\xcbh\x16\xc3S@\xaa\x8b\x82\xaa\x01\xe9S@}\x8d\x1c8M\x8aS@7P6\x06q\xabS@?E\x17\x10\xbd\xbaS@^\x07\xef\xd1\xb8\xd9S@\x00\x0cV\x83\x80\xc6S@\xe9A\xc7\x12\x9d\xbaS@\xf0\x14\xce\xcb\xb0\x87S@K8\xda\xea\xbe\x95S@ca\x99a\xe8\xf5S@\xa2Y\x15\xd6\xfb\xd7S@\xe0\xb0`\xd4E\xc2S@(\xe3tw\xe1\xd6S@\xc8tJ\xda\xaf\xfcS@\xcf\xcb\x06\xb1\xdd\x96S@\x13\xca\xff+\xf1zS@ZK\x1d<\x1b\x8dS@z\x1c[\xd1\xbf\xadS@\xa2\x1c\xb8"\xf5\xc0S@r\x83\xba`\xa6\xaeS@\x14\xc2\xc5\x93s\xf8S@\x12\xe3\xc9\x12\xe1\xb2S@H)\xe0\xa5O\xf3S@\x13<\xb4\x9e%\xb0S@E\xb0^\x14,zS@\x88U\x82\x9b\xf3\xafS@\x91y\xe0\xdc\xc2\xb0S@\x9b\xbf\xc1 t\xd5S@%-\xce.%\x93S@\xe4\xbd`q0\xd9S@3\xfc3R\xe8\xb5S@\xcb\xd5/2V\x93S@\xc5\xc2\x16\xab-\x9aS@Y\x08\xf0\xd8\xbb\xb1S@\xe9\x15p\x1b\x11\x9aS@\xed\xcdd\x81\xda\xb0S@B^\xaf\x97\xcb\x9aS@\x93e\xf5\x8df~S@\xdf\xa4\x180\xd0\xb7S@\x06\xb7\xa5\n\x0f\xf6S@\xeaM\x96\xbe\x95\xbbS@\xedK%\x13m\x9eS@\xc7\x0f\\\x16o\x9eS@3\x80{\xbco\xa1S@\x13\x00\x92l\xcf\xceS@\x12\xcd\x07\xb3\xa0\x9eS@\x1a0\xcfyy\x9fS@\x02pr\xfdM\x9fS@A\xa6\xd0\x9c\xa9\xa1S@(\x87\xfa\xc4\xc2\x9dS@*RW^=\x9eS@\xcc\xe54\xa0\x9f\xa1S@\x1ey\x82\xfd9\xa0S@\xf1\xb0\xd7\x81\xa1\xdaS@\x9b\x17\x84\x7f\x90\x9fS@\x126\xc3\xccg\xc1S@\x0b\x96p\x8c\xba\xd8S@\x96\x89\x91\xe4\xc9\xe5S@\xa7\'\xbd\xb9=\xa1S@\xb1\x0b\xd450\xa1S@]B\xf7>\x9b\xa1S@\x00\x06\xa1#\x81\xa3S@\xbb^r\xb2K\xe5S@\xa0\xdbN\x95;\xbdS@\xe5\x0c\x92\x866\xbdS@\x925\xecP\x02\xa1S@\xd1\x04\xcd\xfa\xe4\xa5S@U\xe0w\xf2\xd9\xa6S@\x13\xe5\x83\x10b\xa7S@bCN\xd1\x12\xaaS@\xe62\xb3*Y\xd9S@\x15$s:\x1b\xe6S@\x8f\xbf\xed\xd98\xa6S@\xaav]\x12\x88\xe0S@\x80}?\x9c\x19\xa5S@\x87\x80\xbd\x98\x98\xe0S@\xede\x9d\x97\x04\xa7S@\x1fI\xf3Ju\xb6S@\x13\x83\x1c\xdf%\xa9S@\xf5A\xd6\xda\xf8\xb4S@\x1a\xc2C\xa9\xe5\xafS@\x8a\x10Y#\xcd\xa6S@\x8f\xc6\xa9\n\x9f\xafS@\x949 \xbc\x88mS@k\xeaH5)\xcaS@\xc9\xd6\xff:\xf3\xa6S@\x90v\xa00Z\xb1S@ \xac\x1e9\xda\xaaS@`\x04|\xa1\xf6\xb1S@\xec\x81S\r\xb4\xc8S@iy \x10\x04\x88S@\xf7N\x8f\xa47\xb2S@\xa7\x89J\xee\x14\xabS@\x9cME\x90\x92\xc9S@\x83g\x1ab\xdd\xb3S@|\x9a5\x9b\xca\xdeS@\x1a\xdf\x82\xfe\x00\xb4S@\x8d=\x18]t\xaeS@\xb7\x94\x8ez\xa9\xafS@1\xdf$4\xfc\xb5S@\x92\x92\x04\x88\xfc\xafS@\x18\'\xec1@\xb6S@>\xc8R^e\xb2S@\xcc\xe8QN\xa2\xafS@1\xb4Z\xf6\xf4\xafS@\xac\xff\xa20\x8e\xb0S@adP\xc9\xfe\xe1S@4\xe0\x95\x92\n\xe2S@\x9b\xc8c\xf1\xdb\xb8S@\x8e\x08U\xb6\x1a\xb2S@\x1e%\xa0\x91\xf0\xf8S@\x97i/?\x82\xb1S@\xe6\xda7\xc2\x81\xb3S@\xacV\x9e\xa9_}S@\x95\xc1I\xb4N\xc4S@q\\\xb4\xabH\xb9S@\xfe#\xccY\x9d\xb5S@\x8bF"\x13(\xcaS@\xd6=\xb6%.\xb5S@\x9c\xc3\xb0>\x8c\xb4S@}\xe0\xcd>E\xb5S@s\xee\xbd\xe4\\\xf8S@\xd2"=\x07y\xb6S@\x03<\xf1!\xc6\xcaS@~:\xe4\x8de\xacS@z\x0c`\xdaB\xb6S@7\x17\xa0\xab\xee\xd0S@\x1d)\xb3fx\xbcS@G\x85t\xf3\xbe\x9bS@p\xf9\xa4!R\xd9S@\xcc\x13\xf0\xb5\xc4\xb6S@\x8fw\xd5\x8b\xae\xd4S@\xf3\xd8b8\x10\xaeS@?&D\x1d3\xb8S@\x97C\xe8\xfc\x85\xd4S@\x10\xb2}v-\xb9S@s\xa6\xef\xa1\x7f\xafS@W4kg!\xd6S@b\x0eay\xd8\xbdS@\xd0:?\xa0\xb9\xb2S@\xf3n3\x10%\xc2S@\xe1\xe7\x97\xc3\xc1\xb6S@(Y\xe6\xa9\xa9\xb0S@\xdc\xf2\x89\xf9X\xb5S@/\x1b\xc0\x11\xca\xd6S@X \x08\x04i\xabS@\xa1\x06\xbb\x91\xc5\xdfS@\xe7\x9f\xaf\x1d+\xb2S@\x12]<#\xac\xeaS@\x14*\xebMq\x96S@]\xaa\xf14\xba\xbdS@W\xa5\x9eOU\xeaS@\x97\xa1K\xf2\xaf\xb1S@\xa1\xba9\xdf:\xd2S@\x0f\x1c\x15\'M\xb9S@\xb8\xf9\xb0>_\xdaS@\xb9\x8e_\x0c\x91\xd7S@L\xfe\xc8SY\xd7S@. \xa7\xad\xb1\xc9S@\x1fhX\xda\t\xc2S@\xa9<\x99\xc7\xd5\xd7S@\x00:\x8c3\x8d\xafS@\xbe\xcc%)\xc4\xc2S@@\xcb\xe7;W\xd8S@0\x99\x8a\xc6.\xc0S@\x05\xb7\x7f:\x16\xd8S@\xd1\x0e"\x08\x8f\xe3S@\x9cw\xcb\xa0\x9b\xc2S@\xf9$S\xd6\xd6\xc4S@SP\x8aGG\xb0S@}\x7f?\xf2\x18\x7fS@O\x15\x92\x1c\xf3\xe6S@\xb9\xd5:\x9e\xad\xc8S@\x9e\xc9*\x82\xa7\xc7S@\x82h@\xe7\xa9\xc7S@\xf1\xe9\x0f\xb9i\xd8S@\'\xc2\xd3+a\xc8S@\x9e\x8a\x07\xc3x\xdeS@\xc1cQ\xab\xab\xd9S@\x05=2\x02\x94\xc8S@k\xaam\xc53\xd9S@D\xad\xf8\xda!\xdaS@\x93\xe0\xe7\xadc\xc9S@\xd1\xe0\xd1\x9f\xf3\xcbS@\x05\xee\x97-w\xdaS@\xa6.\xc3\xeee\xd9S@x)\x06\xfc\xc7\xc6S@\x1c!j\xe47\xdaS@\xdas\xa1\xd2\xfa\xe1S@~\x98\xe3\x1cI\xdcS@\x1ai\x9e\x01\xd8\xdbS@\xc7\xbdJ\xdd\xd0\xdbS@\x05\xae\n\xc2U\xdcS@"\xd8u`\xcc\xc7S@\x01\xb5\xd9y\x91\xd0S@\xff\xa4\x02\x9e\\\xaaS@F\x90}\xc8\xd9\x80S@t)s\xdb\xb6\xf0S@\xe3\xb0\x15\x16\x18\xf5S@\x85\xcb\xd7\x88\x82\xedS@\xfe\x8e\x1c\xdc\x02\xa3S@\xc3O\xcb\x87J\x8eS@\xd2\xd9F\xcd/\xe2S@t@\xd1K\x96\xe8S@5Pb\x86\xb5\xd8S@\xf8\x80\x85\x88\xe7\xe7S@\xf7C\x18aW\xd5S@\xb0\xba\x81\xfe\x0f\xd7S@\xb13\xa1_\xe3\xd7S@\x82\x01n\xfe\x84\xa6S@<X\xf8\xbf\xbb\xe5S@\xbc!\x90 \x7f\xd7S@\xf2\x94h\xa1\xca\xeaS@\xaa\x82<&\xe7\xbdS@\x0e\xc1\xbb\xeb\xe9\xa5S@x=\xf0\x05\xd2\xa5S@\x04\x85wL\xc0\xd7S@\xf4\xba\x97b\'\x9dS@\xa6\xa0\x7f\xbe\x0f\x86S@\xfc*w\xd7C\xb1S@\xdc\\\xdf\x01\x14xS@R\xd1\xb4_l\x9fS@\xce\x81\x8e\xe5\xc6\x9eS@\xd6\x04\nB\xb1\x9fS@\x11\xbd\xc5u\xbe\x9fS@f\xc56\x83[\xeeS@\x18T\nm\x9c\xcfS@\x88\xf9\x83\xa0\x1a\xf0S@\x18\x06x\xe1\xf7\xeeS@\x9cuz\xd6\x93\x80S@}\xfc\x8d[N\x7fS@\x8d\x06\xf5>z\xf5S@\x8c\x8e\xce\xfba\xdaS@;\x0b3e+\xb9S@\x85L\x15\xe7\x83\xf7S@6\xb3\xcb\xf7\x1b\xd4S@\xa7EY\x9e\x03\xb8S@\x12\x90\x1beU\xc1S@\xe6C\xe3\xb2\xc6\xa6S@7~\x83\xe6\xdf\xc2S@\xde\xce\x07\xe2\xe7\x80S@\xae;1\xb5#\x80S@\x13FM\x03h\xafS@\x90\x1a\xf3\xac\xb3\xe2S@$~\xdf-\xd9\xd8S@[\x05\x11\xefW\xaaS@\xff(Z:\xcb\xe9S@-=\xa2\xb1\xb0\xf6S@=\xba\x10\xd9\x88\xb5S@\xf5\xeb4\x1dE\xfdS@<z\xcc\xa0\'\xeeS@\xc0\xec\xd1\x84\xc6\xc8S@h\xb6\xfa="\xd9S@\xbea1\x85\xdb\xd5S@g\x16\xcf\n\xc3\xbeS@Ed9.\xd6\xa5S@2\x84\x84\x12\x03\xdcS@T\x7fFw0\xccS@q\xaf8\xdf\x8f\xf0S@\xc8yB\x1f\x1b\x81S@a\xc5\xf57y\x86S@\x15\x93w\xbe\x8c\xa0S@\xb6\x17B\xc8\xa7\xb0S@\xb4H\x90|M\xadS@\xbe\xa7".\xfc~S@\xf6b\x89\xcc\x10\xb8S@'
p22
tp23
btp24
a(g3
(g4
(I0
tp25
g6
tp26
Rp27
(I1
(I2509
tp28
g13
I00
S'\x15$\xa9\x8dF~2\xc0\xbd\x97RU\xbe\xf53\xc0\x9b\xb6\x80FE\xd3$\xc0\xaf/\xa5\x8b\xf9\xb5%\xc0nE\x8bt\x07$3\xc0\x8f+\xf4\xda\x9e\xfd3\xc0\xeb{}" \x0f2\xc0\x13r\x1a\x02\xe3\xdf-\xc0C\xb2\xed8\xe7\x143\xc0\xe5c\xb4\x99\x90\xe31\xc0|\xa3j(G\x054\xc0\x1e\xbe\xf6\xb2\xde\xcf3\xc0#\x91\xca\x89\xd1\xef2\xc0\xb4\xd2\x91ho\xcc3\xc0\x03\r\xa7\x80\xa5g2\xc0\xb0\x90\x8aD\xc9\x013\xc0\xa6n\x8d_x\xce0\xc0f"%5`X4\xc0\xf1xH|\x06\xcf3\xc0\x10\xbar\xd2L\xf63\xc0\xeaqy\x14\xbc\xf33\xc0i\xc8\xd0vP\xe13\xc0\xfe\xf3\x0c\xd5W\x87-\xc0\x12\xef\'8(\xb63\xc0\xd0\xc8)\xd4\x04\xe61\xc0p>h\xc1\xad\x172\xc0\x17\x07\x90\xa9\xd7\xf52\xc0\xe4\x1e(\xf8,\x073\xc0\x98\xe0\x19\xdfA\x083\xc0\x8f\x0cd\xb2\xa2\xe81\xc0\n\x1e\r6C\x1f3\xc0U\xca\xb9\xac?\xfa1\xc0\t]e\x1c\x0f\xca2\xc0\xb3(\xcb\xd0\xf8\xd92\xc0\xcc\x00g\x05\x90\x162\xc0\xc1\xb2\xef;x8/\xc0>T\xb8\xc08\xba1\xc0j7\xfcc\x8b\x1e&\xc0\xca\x10\xf5\r]\xe61\xc0.\xb8x\xeb\xf2\xf93\xc0\x0f\x06T\x82\xf6?4\xc0\x81\x970\xe3\x9b\x132\xc0w&\x8a{\xf8\xf43\xc0\xb9\x0c\x83\xd9\xd9\xfa2\xc0\xac\xce\x92\x90\x9174\xc0x\x92\xb0..\x1b3\xc0\x0f@\x94H\xe533\xc0\xe4\x7f\x07\xe2z\x19(\xc0\xf4Jq\xca\x9c\xca/\xc0R\xb6#\xf6\xfd\x02+\xc0\xcc\x139\xba%P/\xc0\x87\xc93\xef\xd7d2\xc0\xd8\xf4\xb1\x95\x90\xb61\xc03g\x17\xd2\xfe\xe43\xc0\xc9UP\xbe\xda#$\xc0\xe8\xc9K\x8a{<4\xc0\xe5\x94\xb3!A\xd52\xc0\xeb?\x01\xeeZ\x952\xc0*\x0b&\xf3\xb7\xaf1\xc0\xcf\xd0\xe1\x93\x90O+\xc0\xaaJ\xd4\ti\xdf2\xc0\xcf|\xcb\xae\xe8\xfa1\xc0\xbe\xd3\'%\xd1\x003\xc0\xbdc]#\x80}3\xc0\xc9\x02B\xd7\x91\xbb1\xc0\xb5\x88x#\xf3\x154\xc0\x7f\xf5\x80\xd5\x89L+\xc0\x7fK1\x1cP,"\xc0\x80\xbbq^p\xcc0\xc0i\xbe\x13\x1f\xee\xe32\xc0l\r\x1cB@J3\xc0\xaf\xeeo2\xf2|3\xc0\xe97\xe3\x16\x94\xc33\xc0\xc6\xbe@O\x03v+\xc0\x9fKM\xba5-/\xc0\xa9\r\xdf\x17\xcfz3\xc0\x1e\xa2\xf2\x0e\xd7#2\xc0\xce\x99\xdbE|A3\xc0\x8b:J\xd9\x9e\xf21\xc0\x8c\xfa\xfeE\xcf\x85-\xc0m\x07R\x0e\xf8\xec1\xc0\xef\xaf\xbf\xf5p\x85/\xc0\x05\xea\xb7\xd5\xbew-\xc0\x03\xf7@\xc5\x94s(\xc0y#\xdb\x1fP\xbb2\xc0\xf6\xec\xa9\xc4\x92#2\xc0\xfc\xc1E\x8c\xf5\xe33\xc0\xe5\x89\t\xdfO$4\xc0)\xf7\x1e\xee\xc0\xff2\xc0\x02\xec\x04\xfd\xc2\xb62\xc0\xcc\xba\x99\xeeL\x17+\xc0x\xe5\x0f\x8c\x07\x06/\xc0\xd0#\xc61K\xb52\xc0\xe9\xf1\x9b\xe8\xc7\x1d4\xc0\xdb\xd1\xc8\xbe\x0f\x163\xc0\x99{\x82(\x86\xef/\xc0\xe0?\x18eAl3\xc0l\x9f\x1f\xe6\xa2y+\xc0yY\x8b\x91\x11\xb82\xc0\xd7:Z\x90\xe9\xb12\xc0\xa9w\xa7\xc5r\x904\xc0\x8d\xb9\x97\xe2\xf5\xc22\xc0\x88\xbf\xca\xc5\xfc\x932\xc0\x80&p\x9e\xc1/3\xc0z\xdb\n\xc2|\x113\xc0/\'\xb9\r_\xfd2\xc0A\xc8r\x0e\x10\xc92\xc0\x11_\x0b\xf8\xaf\xa43\xc0B\xbaw\x9d3\xc82\xc0)\x99]?\x98\xa5/\xc0\x94n\x13\xb0u\xb9/\xc0\xd0\x94}\xe3 \xc32\xc0\xb9\x99\xf7\xb3\xd7K3\xc0P:\xff\xc8&\x042\xc0\x80S\xa5Z\xfdW2\xc0\xa4w\xe2)\x8a\xce2\xc0\xb7\x11\xc9\xf3\xd1\xe92\xc0\xd3\x1c+9|\x163\xc0\x9fP]_g 3\xc0\x9fP]_g 3\xc0*qZ7\xf1\xd72\xc06l\xa6\x96_\xff2\xc0\xccm\xff\xe5\x9e\xeb.\xc0\x00\x08\x1c\x19u}2\xc0p\xb2(\x1a\x04b2\xc0\x08W1\xfb\xeb;/\xc06\x11e\x15]\x97*\xc0\x90c\\L]\xce2\xc0\x90c\\L]\xce2\xc0\xb5\xaaE)>\xf82\xc0qqlG\xc6\x951\xc0\x9a\xc5\xd7[l\xe43\xc0\xf7\xb58\xa8\xb432\xc0E\x81\xdc\xc9P\xce2\xc0z\xe7g\xa2\xaaf4\xc0\r6\xadI\xcd\xd32\xc0\xd6pR\xc2\x01\xfa2\xc0)G?*W\xcf2\xc0\x19^\x9d\x96\x9a}2\xc0\x7f\x88\x0f\xa5\x05\xb32\xc0\x0c\xe1\xe1\xba\xfe\xdd2\xc0^A\x1a#\xbb\xad2\xc0\x06P\x84Z\x9c\x8d1\xc0\xa3\x89\xd6\t.\xe02\xc0\xbb\x05\xfe1\x13\xde2\xc0\xfe@\xfe\x03\x8d\xc72\xc0c\x7f\xcf&9\x123\xc0\xb7\xec\xf4\x00\x16\xf41\xc0\x9dU\x9fOpR2\xc0\xb4\x11\xd8\xc9\xf8\x031\xc0\xed\xe2\xad\x18P"3\xc0l\xc1\xcf\x7f\xe7G3\xc0\x7f\x93C\xe2\x1d\x1c3\xc0\xae\xaf\xf9\x00-\xef2\xc0\xf2^E\xbf\x07\x0c3\xc0\xcb\xfa"H\xfb\x073\xc0^Ed8\x15\xe22\xc0g0\xd3\x87E\xd12\xc0l\xcdJ\x15ME2\xc0\x9e\xe5\xb0\xf1Uu3\xc0\xe6\xebh\xebh\x822\xc0l\xcb\xe0g\xef\xd52\xc0I\x1c\xa7\x92\x9b\xf03\xc0~\xde\x96Bu13\xc0\x99\xc9\x145>d3\xc0\xde#~\x06\x8b.3\xc0y:H\x1b\xb3\x1c3\xc0\x19\xa7\x18\x04\'M2\xc0#HT\xdde!3\xc0eR\x12\xd7\xc8\'3\xc0\x1c\x90J-\xba*/\xc0\xe4\xf6\xbf\xe7,#3\xc0\xdf|\xee\x9eX\xe21\xc0*\xec_\xd9\xe0)3\xc0\x13F\x8a\xc1\x88W3\xc0\x90h\x0c\r\xf5(-\xc0\x90\x95\x15G1\xf3,\xc0\x9c\xf7\xfc%o\x1f3\xc0\xdfK^\xbao\x9e.\xc0\xef:\x0b{\xb1\x16/\xc0\x1f\x9d\x0e\x13\xc1\xe61\xc0\x83\xfb\xf3gR\x99$\xc0z\xf1\xd4s\xe1q2\xc0\xc2wC\x98/\x9a1\xc0\r\x1b\x8d\xd9Q\xc93\xc0\x89v\xfc!\xa4\x004\xc0\xab\x16\x8bh\xbc93\xc0\x07\xf1m.\x11\x0c3\xc0t\x91\xca\x02\xacz2\xc0\xa5\x10\xca\xf9\xd4\x1c2\xc0\xc1\x8c*#/\x143\xc0g<\xbe\x9c\x80\xba2\xc0~\xbb7O\xb9T2\xc0\xa1J\xfc3\x13z4\xc0i\x8a\xa9\x97\xd3\x8f4\xc0\x9f\xfa\xaa\x9ew\x8f.\xc0-4\x03`\xad\x8c*\xc0\x9f#\xe4\xb2e\xf12\xc0\xc8\x02L\xac\xf5\xff*\xc0e\x99 \x17\x98%3\xc0l\xc5\xfb\x1d-r2\xc0]K2\n\xdd\xfe2\xc0\x81_\x91M\x13#4\xc0\xa0\xc0n\xe9@"4\xc0"?9:\x8e\x073\xc0\xfc\xb3k\xd6P\x1c-\xc0\x86c\x1d`\xe7\xaf0\xc0n\x80\x8cM\xff\x9a1\xc0q\xe3*\xd0\xb3\x1d4\xc0\xf1\x9f\x1c\xd0/\xbe*\xc0|\xd0D\x1bL\xfa2\xc0g;1\xec\xd4\x184\xc0*\xc4|\x0b\x9a\xd62\xc0\xc3#\xd1|T,*\xc0w\\o\xe8\x16K/\xc0\nr\n\xdf\\*4\xc0\xcfv$X\xdd\xb01\xc0?\x1e\xeb\xaf\xa1\x8d-\xc0\xfa[6}\xa4\xd9-\xc0A\x01\x06\xc6u\xac1\xc0\xcb\xf7\xf9\x11\xdd\x082\xc0\xe36\xe9\x1a\x8e\x022\xc0\x84Dm\xc1x\xa1.\xc0\xe1U\xc4\ny\x7f2\xc0\xd4\xd9Xm\x0e%4\xc0@x\xae\xce\xf253\xc0\xca+\x7f2\xb1\x0b/\xc0\x0e\xac\xd2\xff\x7f:0\xc0\x89Q\xac\xe9\xf0s2\xc0E\xe0\xc7\x11\x8f\xd8.\xc0\xcf\x15\xf2M\'\xbd&\xc0\x9a\xfaC\xd9-\xd92\xc0\xac*\x01\xd6\xf3\xb71\xc0\xd3\x14\x03\xbbH\xb01\xc0\xa7\xa8\x8a\xc1\xe0\x80-\xc0f"A\r\x92\xbd2\xc0\xde\xffOv\xbe{3\xc0QA\xc7\x0b\xb6\xa9*\xc0!U\x01\xf7\xec\xf63\xc0s\x19\xdeIc03\xc0\x0f\x01Ls\xfc\x87*\xc0\xbeay%\xf0^2\xc0U\xf2p\xd8"\x1b3\xc0e\x18\xd5\xac\x1a\x12)\xc0\x15\xf31cp\xf1&\xc0\xc2l\xbc\x04\xf5\xc03\xc0\x8a\x86N\x0b\xe9\x8c2\xc0\xd1j\x9d\xccC\x932\xc04\xa1\xbb\xd0\xba\x0b3\xc0\x812ic~\xb9,\xc0\x851\x0e\x17C\xeb.\xc0p\xa9^\xdbK5-\xc0-\xe6\xb9\xf9\xd0\x0e-\xc0\x01C`\x9cIe0\xc0\xe8#\xf8\x96\xf1\xff3\xc0\xef~\xf3\x90\xa3\x94*\xc0\x9b~zeR\xd12\xc0\t\xbe\x9b&\xc0\xe4-\xc0\xb8U\xaa\x92\xd4"3\xc0\x1c\xbch6\xfc\x003\xc0\x1c-\\XD//\xc0(]\x9bh\xd5\xc43\xc0k0D\xfcw!3\xc0\x95hyK\xe4\x0b3\xc0\xcf\xdb\xe4\\<80\xc0c\x16\xe45\xb8\x014\xc0C\xf7\xbd_\xbf\xab2\xc0\x13\x93\x8b\xb5\xeb\x983\xc0$T\x9e\xb2\'\x8a2\xc0Fd\xbaK\xe7\xf43\xc0#\x92#\xd1\xb8\x812\xc0\xc2*\xf7JMO1\xc0\xc5\xd3\xaceP\xd31\xc0\x905\x90\x1a\x86e*\xc0\xed\x17\xc9\xbba\xc01\xc0\x7f\xde\xeda\x8aV3\xc0\xa2\xa7\x96\x15\x1f\x9c*\xc0-\x8d\xad:-\x073\xc0\x0c`\x01\xfbX\xbd2\xc0\xef\x14`v9\xf73\xc0~\x9e\x05\'\xe2i2\xc0\x83\xb7g\xf9N\xca1\xc0K\t\xf9&.#3\xc0\xd0\xf7\x88f\x99]1\xc0M\x1a\x9cjj"-\xc0\xb5#\xa4\xcd\x1c\xb01\xc0\x87\xf0\xf2\xc5\xc0f-\xc0\xe8\x15|\xf5\xe710\xc0\xdd\x8c\xe9\xc1]P5\xc0\x99\x979u<\xab4\xc0\x06\xdd\xa5H \xe4.\xc0\x1b\x06+\x13%\x0e4\xc0\xd8\x8a\x1b\xc2\x99\xb60\xc0\xe3\x96\xecd\x819/\xc0}\x8e\x9d#\xc6\x153\xc0\x1f\x9d\x0e\x13\xc1\xe61\xc0\x91\xb1\x05\xc5O\x9d.\xc0\x90|\r\t\xf1\xcb2\xc0\x0f\xc8l\x0bR$3\xc0JiV\x1f3y,\xc0t\x0b\xf3gy\xcb1\xc0\xdd\x83j\x83w\xce1\xc0v\xc5\x1b\x82b\x124\xc0P\x19\x0c\xff\xd2\xe53\xc0N\xc3k\xa1\x80\xec3\xc0\x90hw\x9c\xd1\xbd3\xc0#\x98c=fO4\xc0\x16\xbd)\xbeE\xe81\xc0\xd2\x91X\xe7\xa8\x88*\xc0\x14#z\x16\x11\t3\xc0\xf1\x05\xe5\xc0.\xe1-\xc0\xd0\tO\xa8\xee\x8d/\xc0e\x9eViU\x8b)\xc0,T\xfcc\xde\xb33\xc0\xc1\x03\xec\x99\xd0\x0b3\xc0\xb4~Wd\xd7\xd02\xc0\x15\x89\xd5g\x01\xea3\xc0|\xf3\x0e\xf3&\xa0.\xc0\xeb\x00P\x95\x03\xe02\xc0\'\'P\x85 \x1c3\xc0#(\x82\x19&!3\xc0\xdb\x80:G\xfaW3\xc0}\xe9\xdbVsz2\xc0\xb8\xa3\x86\xdd$o2\xc0\xc4\xac\xe6\x97\xc0\xd42\xc0\xb5\x10]+\r\x163\xc0\xd7\xe8\xd8"j\xde2\xc0\xbd\xd9i\xca"\xcc%\xc0F\xe9 \xc9\x1a\xde2\xc0~(vE\x1e\xdb2\xc0\xa66b\xaf\xd8\xb82\xc0&\x1b\x1d\xbfd\xf02\xc0\xd7Y*\xb0r\x802\xc0\x8aQj\xe5\x15\xee2\xc0\xea\xafE*\x1a}2\xc0\xf5\x89\\O\xa4\xa41\xc0\x8c?\x80S\x88\xcd2\xc0\x89\x0bc\xaf\xd2"4\xc0v\x15\xe8\'O\x1c0\xc0\x94\t\x02hC\xce2\xc0b\xfb\x07l\x82\x063\xc0\x19\r\xd2\xf9\xf0\xd42\xc0\xe0\xaa\tO\xf3\xd22\xc079J\xad\x9e\xe62\xc04p\x1fPD\xe82\xc0q\xc0\x1dY\xeb\xff2\xc0waC\xb9\x19\x96-\xc04`Y}\n73\xc0\x05\x89\xe0\xa7T\t3\xc0sEE=^\xff2\xc0c\\\x8a\xcaI\xe32\xc0v\x87a)\x0e\x023\xc0np\xcf\xb0]\xa13\xc0r\xf1n\x9al\x003\xc0\x8b\xd0t\x18\x8d\xb73\xc0\xa2r\x9fX|\x173\xc0\xae\x89\xfb||#3\xc0\xc8\x9f\x04\xc6|\xce2\xc0\x86\x03\xc4\xf0~\xcd2\xc0q\xe2\x1c\x8d\x0bf3\xc0B\xbaw\x9d3\xc82\xc0\xdc\xdd\x1a:\xab\xa33\xc0\x92\xaf\xe5L\xb2$3\xc0\x96\xb2\xa8\xb7\xfc|3\xc0x\x11U\x8a\xa5\x9f2\xc0;\x14#\x94o\x123\xc0\xea\xdb\x0elt\xeb3\xc0\x84\x97\xe4\x98\xd8y3\xc0\xea\x85\xbb\xd4\xef\'3\xc0i\x9fh\x1d\x83\xb72\xc0S\x06\x0c\x7f\x92\xa6+\xc0\x91\nh,<\x163\xc0\xdc\xa5S\xab\xed\'3\xc0\x80\xd4\xf8\xd6\xdfi3\xc0\x9f3\x06\xa6\x12\xfc2\xc0\x17R\x9d\xf6\xa5\xeb\'\xc0\xf6Z\xb9\xffC\xb72\xc0-r\x9aS$\xfe3\xc0\t|W\xc5s\xcb2\xc0\xa8Ya,\xf9.0\xc0b\x12%\x80\x18\xa02\xc0\x9e\xaa\x90\x1a\xd3?3\xc0;\x00\x10-\tL2\xc0\x1f\xa43U\xef\xe62\xc0\x91\xa1+zk\xea2\xc0\xf0I\xec\xafY)3\xc0\xe6\xd6!\xfc\xed3-\xc0\xd7\xf7\x93\xa6\xce\x913\xc0sS}\x9a\xfb\x040\xc0o\xbf\xc7\xbe\xa5\xcf2\xc0\x8e\xe4\xbeD\xff\x130\xc0\xf8c\xf9\xf7\xc9W3\xc0V\xd2\xbc\x183\'3\xc0\x03`\xda\x93\xde\xf1/\xc01\xea`9\xa9\xdd-\xc0}\xe2\x16\x92\x8dC2\xc0\x80`\xb9*Z\x18)\xc0Qr\xc6\x88\xb6\xf71\xc0\xaa-\xbe\xf2Wz2\xc0\xfdV\xd2h\x8dD3\xc0V\x12\xf1\r\xbd\xb40\xc0f\x0b\xaan>C1\xc0K=\x9dwVg4\xc0\x8cD\x19\x88\xd9r2\xc0\xf7.yX\xbf\xb8/\xc0w.$\xd7\x10:4\xc0z\xff\xdd\xc2|\xdd2\xc0\xcc\xa8J.\xc6\xbf2\xc0\n\r\xf8\x9a\xa8%/\xc0\xe2\x97\xc8\xf4\x8a\xfc.\xc0\xd3M\xbd\xbf66/\xc0?\x85\x9c+\xbb\xe6/\xc0He\x82R<P/\xc0R\x07U\xa0\xc4V/\xc0\xe6\x8dH\x17\xf3y3\xc04\x94\xc5\xcex\xbf.\xc0,\xc3L\xf31x+\xc0+%\x9e\xdb\xbdq3\xc0\xef\xaf\xbf\xf5p\x85/\xc0\xe3\xb501\xde\xe0/\xc0\x83D\x92\x11\x94\x914\xc0\xe0\x94\x08"T\x823\xc0\xda\xd1\x10&+j/\xc0q\x18\xcc\x04\x1c\x9e/\xc0{Q\xcd6x\x8d2\xc0B\xc4\x01\xd5&@3\xc0\x8dI\x07zm\xa71\xc0\xa1t\xbe\x1a <3\xc0\xd2\xb5\x07\x8c\xb3\x81/\xc0\xde\x84@\x10\xbd5/\xc0\x89Zc\x1c\x14\x911\xc0F\xad!\xe7\xfd~2\xc0\xd0)\xb5\x17\x9f\x86-\xc0\r\xce\x8dQ\x0c\xce2\xc0\xf9\xf2\x0bU\xd7f-\xc0\xd72\x8a\xf8\x8a\xbb.\xc0\xfe\t\x83\r\x91\xad2\xc0\xb9\x85IN\xc8\\/\xc0\xe4To\xcf\xdb\xa92\xc0u$x\x17\xf1>4\xc0R}1\xc6-\x1a4\xc0\xd6\xb2T\x95\xc0\xe92\xc0\xc6\x16\x89 \xfc\xf42\xc0Qi\r\x04\x0bw2\xc0\xbd\x9bf\xa5\xa1m-\xc0^\x93\xedyep2\xc0WwBn\x97\n2\xc0\x8d\xf6V\xb2R\x8c-\xc0\xdfC\x98\xb9\xb6^2\xc0\xab\x04@\xd0\xa9P4\xc0e\xad\xa7\x82\xee\xf3,\xc0`\x13\xedL\x13-3\xc0\'\x0f\x12\x17\xfa\xf13\xc0#\xe9\x8a\x08\xd5\xae2\xc0\xd6w%\x00\xba\xf52\xc07\xa82\xd4{\xef2\xc0{\x02:\xbf\x15\xfc/\xc0\xea\x95\x10<\xce\xdc2\xc05u0Qo64\xc0\xd8\xea\xe4\x99\x01\xf13\xc05\x1aU(\xad\xeb2\xc0\x10"\x11b\xd6\xe33\xc0m0\xe1>\xfd\x9f1\xc02\xe4\xeb\x1a\xa6\xfc2\xc0\x16Z8\x14\t\xbc4\xc0Y\xeb\xfc;\xa3\xcb+\xc0H\xd9\xa0W\xdc\x080\xc0}t\xb9`\xcb\xd64\xc0Av\xca\x00\xc8"3\xc0:\xb0\xa8\xbc\x13\xde3\xc0\x11\xfa\x1f\xf5.-4\xc0\xc1\xb0\x85X@\x0e4\xc0\x8d\x95\x94\x0c\xa4\t3\xc0G\xfb\x0c\xad\xab\xaf4\xc0R/n2\xed;+\xc0@F\xfdp\x9a/3\xc0\xce\xa5\x1d\x93\x89\xbd4\xc0\xeb\xdb\xce\xf2\x1d\xbc1\xc0A\x14J|\xd3&3\xc0D\xcdn\xf8\xa6\xa54\xc0\xab0\xabo\x96\xb91\xc0U\x12\xea\x7f\x1e\x964\xc0\xc5:\x81\xbcA\xe53\xc0\x86\x90\xb2\xcb\xa7\x81-\xc0\xf4Jq\xca\x9c\xca/\xc0\xa5\x07\x1e\xfb<\x1b3\xc0OX\xbfj\xe9\x864\xc0~]\xed5AV4\xc0\xf5\xc9\x16\x97h\xfa%\xc0\xba\xad\xe3T\xc6\xeb&\xc0\xc8\xa4y\r{\xca2\xc0\xc8\xfc\xb3b\x10\xfa1\xc0\xa9*\t\xc2&\x8d.\xc0\x17v\xe4\x12\xa0\xf81\xc0\x81}7\xa6h\r2\xc0z\xbc~"\xc6\t2\xc0\xe7\x96d\xaaD\xe82\xc0\xfe\xfc\x8e\xfc\x1c\x1a3\xc0P\xe5e\x17\xd0\xf92\xc0\x8b\x80Y\x91|\xd52\xc0\x1a[\xa2\xa32\xe31\xc0B9z#\xb9\xf52\xc0\x80\x88(Px\x1e4\xc0^\x00TG\xe0\t3\xc0%K\xbc\x12\xd1\x0e4\xc0$\x07\xc5&\x0f\xc12\xc0\xf5\xbd\x0bv"]-\xc0}\x97\xb8U\x9a\xfc$\xc0\xd9\xe0\xe0\xdc\x83\xbe2\xc0\x83\xa5_\x99b\x074\xc0\xa8Th~\xbfH3\xc0\xb8K\xfdBV\xfc2\xc0\xf5\xb8qj\x8a\x96-\xc0\xbamUmO\x85-\xc0t\xfe\xf5\x02\x92\xcf"\xc0D\x02\xdf\x18.\x164\xc0o\xe8x\x97\xf7\xc53\xc0\x85\x8d\x8e/\x9b\x134\xc0\xdeh\xa84*\x0e4\xc0\xd5fj\xaf\xb0\xc82\xc0>\x9a\xfe3\x19\x882\xc0\xd1F*\xce\x83A2\xc0\x93?\xa9q8\xf51\xc0H\x88\xd4Or\xa8%\xc0\xcd\\Z\x832\x85-\xc0\xaf\t\x17X\xf6B2\xc0\x06\xee\x06\x81D\xfc3\xc0\x11d\xd3\x1f\n\x06/\xc03\xa6\xac\x80\xdch3\xc0jH\xa3\x1c\x87\x85-\xc0d8>h\x13j3\xc01\xd9S?`\x0b2\xc0\xe5\xd7\xb8\xab\n\x182\xc0\x95\x91wg\xc0E+\xc0G\xd7\x03\xcd\x05\xd04\xc0\'\x04\x1e\x7f\x07"3\xc0\xe9\xb1D\xa1)\xc6/\xc0\xa5\xd0p\x0e\xe4x/\xc0\xbb\xf6w|\\\xba3\xc0# \x8eO\xcbL4\xc0\xd5\xf5\xa8\x06\x00d2\xc0a#\xb9c\xb4s/\xc0Os\xf7\xf0\n\x0e4\xc0\x83\x16\xa1\xcd\x070*\xc0\xb1\x96\x83\x96\xe7d3\xc0\x9f1\x8c\xb8\xb3T+\xc0\xcd\xc1\x9e1\xcb\xbe*\xc0\xead\xb8\x8bY\xe72\xc0j4\x08}V<3\xc0\x13\x0b.\xb0\r\xb93\xc0\xff\x07\x07Rb\xed3\xc0\xa1\'7\xe2\xf9\xdd3\xc0e\xf7\xab\xd1o)3\xc0\x92A\x83iK\x1f2\xc01?\x96\xfb\nQ2\xc0\xf8`\x13\xf1/\x882\xc0@Y\xd0\x1e^\xc53\xc0\xde\x1a\x0f\xdf\x13\xff3\xc0^Ed8\x15\xe22\xc0[\x05ek\xd0\xf61\xc0\xd4\xa5\xf2\xb51\xec2\xc03^\xce\xa1\x12\xfa3\xc0\x92\xdf\xd7u{%4\xc0$\xa2\x14\xf6Uu3\xc0^i\x19\x0b\xf9B3\xc0E\x82\xea\x12\t\xf51\xc0+o\x9d\x958I3\xc0z\xd3\xe7z\x95\xe5/\xc0\x80t\x03\x82\x94\x992\xc0\xe5C\xf9\xb6\xee\x8b2\xc0S\xcd\x03\xe2\x84R2\xc0\x03\xf4\xb6R\x8c\xe03\xc08\xbc\x13\xb5\xd8\xbb2\xc0/\x9b\xcb\xb9,\x02+\xc0\xe4\x08"\xc9\xe5\x042\xc0e\xf6\x12\xfc\x00\xf81\xc0\x10\x1c=\xcdB\x182\xc0%*\xe9\xf0\xd8\xf12\xc0.\xe6\x9750\xe53\xc0?xD\xf3\xaf\x142\xc0\xca\xa0,6y\xfe1\xc0\xc6)\x85c\x81B3\xc0hl#|p\xef1\xc0\x92t\x84\x189\x172\xc0*\x01\x07Z\xfe*3\xc0\xb0D\x83V+\x1b2\xc0d\xa9\xcc\xb8q\x933\xc0M\xf1\rS\xa3\n3\xc0\xc4H\xc7\x83\xf7\xa32\xc0\x98\xd0\xcab\xa3\x1a3\xc0\xf0\xfd\x18^H\xa63\xc0\xc2SF\xc6\x03\xa02\xc0@3\x958\xfe63\xc0O\x87\xf6\xbef\x053\xc0>\'\x08\xba\x83\xbc3\xc0G\xa3\x1d\x9b&:3\xc0\x121\xf0B\x01\x1b3\xc0\xe770\xec\n\x913\xc0\xcf\xd3\xf6\xea\xfa\x993\xc0dsn\x03&\xce2\xc0\xa9\x89\x8c\xfc\x8693\xc0\xe9x\x98\x03B\x963\xc0r\x07EM|\xad(\xc0\xfe{\n\xa5\xd8\xa63\xc0\xd7M\x12x\x04\x983\xc0:\xccU\x82\n\x8b%\xc0\xef\xdf\xe5\xff{\xd52\xc0\x9a\xbc6U\xca\x84+\xc0\xb8\xc9\xbe\xe0\xa2z2\xc0P-\x82Jg\x891\xc0\xe7s\x1d\t\x95\x11.\xc0$\x83q\xfeHb&\xc0\xfa\xb3\x18\x17 \r3\xc0`\xe6\x04\x1bI]/\xc0\xd5;\xc0]\xc3\xd32\xc0H=\x83\xbe+\x032\xc0<\xa5^6\xcb-1\xc0\xcb\x1b}\x0f](4\xc0\x99\xabby\x91\x1f-\xc0n\x83\x98tv\n3\xc0\xab\x9c\x8c\x9a\xc2\xbf2\xc0\xad4\x90K~)+\xc0r\xf0\'`\x98"%\xc0\xcd\xbdp6\xaa\xa42\xc07\t\xaf\xe6\n64\xc0q\x1c\xda\x9e\x0c\xbe.\xc0\x19\x94\xb0\x0b~\x033\xc0\x84\xa0\x84\'\xb9\x9f2\xc0\x08\x92\xcb\x07\xaa\xbb3\xc0\xc5\xdc\x83\xa5\x83\t2\xc0\xffJ\xf7\xabx\xd9.\xc06\t\x98\x11  2\xc0${\x15\x97\'\x182\xc0\x15\xa4<\x18\x95*2\xc0<mqD\'\xff2\xc0L\xe3F\x1d\x85\x89-\xc0\xf95g\xfc\xc9\x07/\xc0\xa9#\xdb\xdb:K,\xc0\x82I}\xc8/n1\xc0\xab0\xabo\x96\xb91\xc0\xba\xf0\xc7\x17\xb1\xe31\xc0/\xb3\xfa$~)3\xc0a\x90%\xdf\n\xea3\xc0\xe9\x88\x99C\xbdS0\xc0\xda\xd3\x19\x85\xff\x82/\xc0\x1f\x1c\x04\xfa\xd2\xd8%\xc0\x0b\xeeP\x1ab\xe61\xc0\xca\xc8n{\r\xb01\xc0\x1e\xb70\xad\xd5\xf3,\xc0wl\x1dC\xca\xba3\xc0\x00\xcd\xfeEC\x08-\xc0J\x19\x1e\x9e\x1e@,\xc0PNU\xa4\xe3\xf42\xc0\xd0\xa2\x91\x9c\x95\xe13\xc0\xd6\x80TM\x87\xde/\xc0\xec\xd1\xfbH\x03\'3\xc0\xa94\xac\x99\xda\'4\xc0\x99\xfa\xf6\xde\x1b\x073\xc0\x88\x81\xd4Q\x07z3\xc0\xc3\xe5\x95\xcd\xa0\x7f3\xc0b\re\xc5\xaa\x0e3\xc0&[\xcd\xeef\x043\xc0\xbaY}\x17f\xf71\xc03l/\xc7\xf2\xef1\xc0\xe8\xca\x93\xd3\xf6b2\xc0h\xa8\xe9\xb89\x104\xc0\xb9\xca\xf5\x1e\x87\x90/\xc0%,L\xea*;3\xc0[\xeb\xd3\xc1~\x90+\xc0\x88\x89\xba\xa3t\xd82\xc0Bz2\x17\x16g2\xc0L\xea\x00:\xfdJ,\xc0%d\xb1\x08\x9c\xf91\xc0-\x07\x84\x96\xce\x7f,\xc0A\xfd\x08f\x9b\x013\xc0q\xd5\xfb\xde\x0e\xe9/\xc0E\x12g\x86\x9e\xcb2\xc0\xb3\x8a\xa2\xc6H\xa73\xc0/\x02\xa4D\xd8\xf62\xc0\xd4D`\xbdu\xbe*\xc0\xd0\x9a\xb2H\x89i%\xc0\x93\xfdo\xd83\xe53\xc0\xa7\xec\xa1\x94)72\xc0\xe1\x88\xd6\xbfs\x122\xc0\xb6\x19\xec\xdc&m2\xc0\xb6$\xbd\x8c\xb8\xa2*\xc0\xd3\x80\x8f\x9e\x9c\x86*\xc0\x9f3\x06\xa6\x12\xfc2\xc0+Ks#\xed\xba2\xc0x\x0e\xb1\xa3\xc0\x90/\xc0\x9c\xdf\x03\xbd\xd0\xbb2\xc0\x14\xbf$\xa5\x8bz/\xc0TyC\xbdg\x8a3\xc0\x05\xf6\xe9VB\xad1\xc0I\x19\xcaY\r\x88&\xc0\xb0]\xb90\xc3\xed4\xc0g\xfa\x03\xca\xe6?4\xc0\x18\xd4.\xd4\x10q2\xc0\x05:\x82\xf8\xbb\xba2\xc0\x80\x8b\xd4\xc9\x8c\xcd2\xc0\x98\xee6\xed[\xcb2\xc0\t\xc1\x85=T\xc4/\xc0\xe2\xc4\xd7\xd8\xb64-\xc0\xe4\t\x8a\nm\xb8%\xc0B\xe3\x80\xbf\x99W3\xc0\x0e\xa2\x7f\xe7\xf7$/\xc0\xe5\xbe\x84<\xd294\xc0\xc25\x05\xed\x0e`&\xc0\xb9[\x80\x16\xf0E3\xc0\xa5\xfeP\x0eu\x1c+\xc0\xd5tv{\x80\x8b1\xc0\xd0\x0e\xfc;\x8f\xf5(\xc0\xd7\xf2]\xfaD8&\xc0P\x1d\x19\\\xfbJ2\xc0\x16d\x9e*w\x1e3\xc0\'\x06\x8c\x0f\xd6\xf0.\xc0\x08\xd9Rn\x8022\xc0\xec\x97\xb0\x7f8`)\xc0\xb5\x00\xcfp\xd0\xc01\xc0\xe9A\xe6+\x9f\xca2\xc0Z4h\x88\x87\x1b2\xc0\xe62\xcb,/\xf92\xc0\x84ED\n$\n2\xc0\x0e_\xc8\xc7\x05\x8b2\xc0\xac.\xffI\x16c+\xc0\xfa\xeaO\xb7\x91\xa5+\xc0*c\xc2>\x1d\xa02\xc0\x1f\x8aH\x0cR\xae+\xc0s\x15\xed\xcc\xdc\x032\xc0\xd0X\xe2\x95\x13%4\xc0\xf6\xcc\x8f\xdcs\x134\xc0\xba\xb7\xa6wV\xe03\xc0I\x10=\x85d\xbe%\xc0\xb7m\t\xbet7,\xc0\x00\xe2\x83Y\x87\xc34\xc0\x08\xed\x10_Qx2\xc0$\xd5\xb5bI\xf22\xc0\xb8\xa3\x86\xdd$o2\xc0z\x87\x81\xbe\\t2\xc0!\'\x97bV\xf52\xc0\x17\xb84\xa1E=2\xc0\xc8\xbf\xe9\x0e\xb5\xfc1\xc0\x868\xf3\xeb\x8c\xf2(\xc0\xaa\xbb4$\x9b\x852\xc0\xcf\xc2{m\xb8\x1c)\xc0/u\xd6\xf273,\xc0\x8e\xc5\x04\x82\x07[-\xc0\x97\xf5\xff\xab 13\xc0\xfa\xae\xc7<)\x13/\xc0c~\x11\xf5\xb3\xfc2\xc0\xb9\x0b\x0ep\x18<3\xc0\xf7\x9a,8P\xb60\xc0\xee\xd9\xd2\x920\xe00\xc0\xf7O\xa3\xa0\x86\xe91\xc0\x05Fb\xb0\x8b\xb60\xc0e^5\xd9U\x7f2\xc0\xe7:\xf5\xa7\xfbq2\xc0@I\x9bw\xc1\xae2\xc0\x90\x83\xcb\x9e5\xa52\xc0\xf9\x11\xc1\\\x19\xbf(\xc0\xb3e\xcf\xd2\x89\xfc.\xc0\xf9\x9eP\xc9f\xf42\xc0\xde2 .)\xf03\xc0\xe8<\xb9?[U/\xc0\x00\x1e\xbdz\x98\xe0.\xc0`\x13?\xc7\x0e\x112\xc0\xb3:\x16cg\x9a*\xc0\x00\xc1,\x01\xcaq/\xc0\xb0P\xce}\xd6\x81/\xc0\xcbY\xfb\xd8i\x9a/\xc06\x0c\xf9\xcd\xdd33\xc0\'\xfc0\x99f\xe4.\xc0q\xd2:\xb1Fo1\xc0j\xff\'\xecA\xa22\xc0}\xab\x8dUfZ1\xc0\xa9\x1f\xd4\xd8\xa5\x1c4\xc0Bs\x0b\xd2V\xdc.\xc0\x93%S0!.0\xc0\x08\x08\xed\xba\x0b\xff3\xc0\xe6\xbfbQc\xf93\xc0\xa2m\x85:>\x8c.\xc05\x8a\xa6\xbe\xe9\xe52\xc0\xa4=\r\xeb\xc0\x96/\xc0\x07\xfd\\\xc9\xe0\xcc.\xc0\x84K\xc7.\t\xe03\xc0\xae~\xfd\x84\n\xb63\xc0\x8bS\xb2\xec\xccy1\xc0\x03 \xae\xe9\xb3X4\xc0T5\xf9qZ\x9b.\xc01\xc2\x05\x82\x8c\x1f2\xc0;8\xcd\xa35\xcb3\xc0\xbe\x1c\xb3=\xba\x153\xc0\xe8\xce\xc9J<=1\xc0\n"\x87\x1dd\x032\xc0\r\x84\xc4{\xd1\'4\xc0\x0b@\x8e6\x1b\xe61\xc0\xe0|\xf2*#z,\xc0T\xdbF\xf2=]2\xc0\x9a\xe0X\x97E\xf93\xc0\x99\x18$,\xe4)4\xc0\x83\x16\x18\xfc\\]1\xc0?\xb6\xe3\n\xc9\xf11\xc0\xd0\x1b\x8c\x92\x13\xce1\xc0^`\xcf\xa0\x94\x0e2\xc0Z\xb9AM<\xf51\xc0bv\x91\x10*\xf53\xc0\xf4\xc3\xea\xf1\xdd\x0c4\xc0\x9c$G\xbc\x8c\x122\xc0\xa7r\xbdv\x1c\x813\xc0\x01,L\x04P\xc63\xc0\x02\x04i\xa9\xa7\xe53\xc0\xb1\xd1\x88\xef\x86(2\xc0\x149/\x931\x01+\xc0\xd6\xf2\'\xd28\xff1\xc0\xf3c\x9dL\x17\xd83\xc0N\xd1Qx\xa0\x1e2\xc0g\xdd\xbe\x89\xe6\x162\xc0,\x87\xcd\xd0,p2\xc0\xdd\x039\x07\x13\xf71\xc0\xa2\xc71\x8f\xe5\x132\xc0\x1de\xb1\xb2\xed\x1f2\xc0\x13\x01\xa8t\xfa\x0e2\xc0^\xb9^^1\x924\xc0H\x9c\x1b\x9f\xf0\x162\xc0d\x8f\x84\x89\x7fB3\xc0\xe7Kp\xdc\x93&4\xc0R8\x86\xda2\xa32\xc0\xc4LX\xad#\x1c4\xc0|\x91A\xb8\xfa%2\xc0V\x82L\x9e\x15\x012\xc0\xc2\xeeL*\xc2\xa22\xc0OZb\xccX\xf91\xc0\xf4O\x12\xbb\xf2a2\xc0\xb6\xa2\x00G\x1e92\xc0\xd3Rk\x85(\xa02\xc0-\x1a\xa7G\xf3\x1d2\xc0-\x1a\xa7G\xf3\x1d2\xc0\x1ao\xa96\x8f\xfb1\xc0b\x03\xdd\xf9\x10\xed2\xc0\xdc\xee(\x03T\xf02\xc0\xbc\x07\x98\x03\xdb\xb22\xc0\xa5\x8dd%\xbap2\xc0_\xa6N\xfc\xd53-\xc0?\x7f&\xba\x8eR2\xc0\xf9\xf22\xd0\x9a\x802\xc0\xa3\x83\xdf\x8bk\xd62\xc0\xcf@\xdd\xc5\xc2z2\xc0^\x84\xf1\x8d>\xcf2\xc0)\xe2\x95\x01E\t2\xc0\x8d\xb8jl\xb0\x0c3\xc0\xfb\xaa\xc3\x06(\xfd2\xc0yW\x10K\xcd\xe31\xc0\x8d\xa0t\xfc\xcc\x882\xc0w\x9d!\xae\x85\xc82\xc0."\xa0\xc0\xec\xcc2\xc0\xd9\x83\xc1\x13\x8b\xd42\xc02\x9c\x98F%\x102\xc0k\x8d{!\xa0\xbf,\xc0\x94\xe2\x87\xec\xc5\xea,\xc0\x80\xc6\xcck+\xd62\xc0\xdc\xb6`\x19\x99\x083\xc0\xbfg\xdd\xd2\x10\xe32\xc0\x108\x86\xd8I\x003\xc0y\x01\x93\x8f\xf0\xf4"\xc0\x90\xdab\x14\x92\x1e3\xc0\xa2\xa9\x08\x0e\x8d#3\xc0\x17\xf1\x8a}\x9d\xe92\xc0p\x97m\x08\xba\xc22\xc0\x1a\xee\xca\xde\xfbh3\xc0l\xa1#\x95\xb3\xb82\xc0\xa1\xae,c\x97\xf21\xc0\xaf\xb9\x98\xe0R\xa02\xc0\x1a\xcd\xb8\xe6\x85\xef1\xc0\xf8\t,\xd25 3\xc00\xf1\x9f\xca\x15\n-\xc0Ry6\x87\xe9\xd02\xc0f\x95\x9b\x1az\xf6.\xc0\xa7\x87\xe9\xa9\x96\xe53\xc0\xeb.\xbb\xff\x8e\x153\xc0\xef\xdb\x1c}\xfc\xa53\xc0\x12c\x81\xb8.\xd22\xc0\xbd\xe0\xad\xb2k\xd52\xc0\xfcak\xe8\xd4\xfc2\xc0\x90\x98\xa6\xbd\xa8\xb72\xc0j\xee~{u\xb62\xc0\xa0\x8fw\xb1\xe2\xd12\xc0\xc0_-7\x92\xbc2\xc0\x05\xe9}\x93\x1a\x983\xc0\xd3o\r\xde%@3\xc0\xfbO\xba\xb8cV3\xc0\xb7\xef\x18\x06\xd7\xce2\xc0C\xfa\xd7<\x18\xf62\xc0\xecW \x01\xa9W3\xc0\xf4\xaaCK\xc363\xc0\x9et\x15\xe5L\xfb,\xc0\xe2\xae,\x13\xe8\\2\xc0\x85J\n^\xa6\x8a1\xc0\x0bj~o\xc9\x951\xc0L~ud\xf6\xe23\xc0)=;\xde|Q2\xc0\xb7\xd6b\x81\x9c\x1b3\xc0\xd7\x089\xcf3\x1f3\xc0\xf0\xb4eCv93\xc0\xc0\xca\xb1\xa1\x02\x1f3\xc0\xc7\xfd\xb5s<-3\xc0Y\x17\xcd\xf0\xc5\x0e3\xc0\xb3y\xe9\xe5;\x933\xc0\x14\x01\x9e\x88\x0f+3\xc0yN\xb1\xae\xc9d4\xc0#OA\xa7\x97Y3\xc0\x90\xdc\xf9\x06IB3\xc0\xb1\x9d\x91\xec\x1f\x074\xc0\x9d\xe0\xec\x16xW3\xc0\xc9\x11\xf7$\xc3\xd82\xc0\x14\xad\xe4\x15\xa9!3\xc0$p\x06z\xd3C3\xc0\xcd%\x97hn\x1f3\xc0\x1b\x11\x87\xfa\xe7B3\xc0\xe6\x15+\x85N"4\xc0\x8fd\x98f\\!3\xc065\xff\xf3\xba\xdf2\xc0<\xe0w\x87G\xfb2\xc0\xc0\x0c\xd9\xa0#\r3\xc0\xe9\xb8\xbaoc\x8c2\xc0J@\xd4\xd9\xf4\x0c4\xc0\xf8`\x13\xf1/\x882\xc0\xd0X\xe2\x95\x13%4\xc0A\xe5\xcft\xe9\x9e2\xc0\x1es\x9a0\x08\xa52\xc0\xce~\xd0\xd1Kw3\xc0\x9ep.\xcd\xf9\xec2\xc0}n,\x1b\r\x9b3\xc0\x85JL\xedBz3\xc0<A0\x7f\x02\t3\xc0I\r\x1ew\xd5}2\xc0\x17i\x0eq\xea=3\xc0i\x18^FN\x1b4\xc0=7\x1ft\x05\xa1/\xc0u\xbe\x94Y\xbb\x884\xc0\x06\xca\x9e\x1b\xaf\xd82\xc01Gc\xda\x15\xb54\xc0\x84G\xd8l\xe1\xe23\xc0\xc7v\xdce;\xe22\xc0\xe3u]\xd4\x18\x89/\xc0\xcciW\xbd\xbf\x083\xc0\x0eq\xa8\x17\x92\xf42\xc0m\xab\x92E\nJ0\xc0\xf3S\xe5Vf\x083\xc0L\xafr\xbbo\xfe2\xc0\xcf\xa6w\xb1\x03#3\xc0Hd\xe72W\xbf/\xc0\xad\x9f\xb7=\xd7\xe51\xc0\xf1\x85s\x86\xd2^-\xc0 UW$\x08\xfa3\xc0\x93W\xc4\x0b\x9e=+\xc0\xcf-\x84-\xc2\x87-\xc0\xbe\xce\xdf\x19\xb6Z4\xc0\xdc\xd6PU$\x034\xc0\xb7 \x1df/\xbd1\xc0\x10\xa2\x1c\x8e\xf5\x174\xc0i\xf2i\xbb`\x82-\xc0\xb1\tsd\n\x96-\xc0\xa2gp!q\x062\xc0\x18W\xbf\xf6\x93\xba1\xc0\xc5<K\x8ck\xec2\xc0F\x90G`\xe2%3\xc0_\xc8\xd0\xf17\\-\xc0\x8fX,"\xdb\xb81\xc0\xe7\xf8\xae:\x8c\xe33\xc0\x130K\x9eq\x182\xc0L\xc9\xb6\x0ch33\xc0 t{\xceD\x045\xc0\x89\xbd\x84pu\xe61\xc0\xc3"\xdak\xb5\x142\xc0\x0f\xe8.\x82\x84!3\xc0\xba\x11\x9aL\x02j2\xc0J\xdd\'w\x10\xf4-\xc0\xa8\x14c\xc1\xf1\xad1\xc0\xb6\xb9R\xf0\x0b\xe6-\xc0\xec\xb8\x96\xae9\xa44\xc0E\xbc\xd5\x08\xf9\xdf2\xc0B\x15\xac\x07I\x85-\xc03\x17rxo\xcf,\xc0<\xe5\x7f\xd4V\xe63\xc0\xdd\xc5\x96a\xa401\xc0\x01\x86\xc3\xe4\xd1\xf31\xc0\x1f\xabZ\x93\xb3T.\xc0\x1a\x15\xd9,\x9b\xe12\xc0\t]\x92zB|2\xc0u\x9aT\xb2ag1\xc0n\x81\x12\xb2\xd5\x163\xc0\x146U5\x9b^*\xc0\n1\xd0\xf6\xea\x0b3\xc0\x14\xbf$\xa5\x8bz/\xc0\xbc\x91\xd1[\xd30+\xc0f[\xcd&{\x004\xc0\xd7\x089\xcf3\x1f3\xc0\n\x92\xf5\x9daY2\xc0Hrg\xee>Z2\xc0\x12\x14#~\'\xd32\xc0^\xbe\xa8\xdc,a2\xc0\xa6\xfd\xcc\'\xdd\xfd*\xc0>Z\xd4\x9cEB2\xc0\x1a\x1c^\x99-C2\xc0|\xb8y\x86\xa7\x0e+\xc0\x868\xd9r\nZ+\xc0\xdc\xf0\t\x0b)\xae2\xc0L\xe6\xf3T\x96\xf63\xc0\xac\xfbW\x7f\xc9\xfd.\xc0\xbc\xfb\x99\x1f\x9c\r2\xc0L\xb6 C\x94\x1b,\xc0\xe6\x04*\xe9\xde`/\xc0L\t\xf8_\xf0\x9d/\xc0\xe1\xd2h\xb62\xbb/\xc0\x07I\xc2\xcbz\xf01\xc06K\x827tQ2\xc0$\xa2\x14\xf6Uu3\xc0\x88\xa8\xfb\xa9\xc3N-\xc0\x91l_ds\xf31\xc0\xbc\x96\xbe~\xb5^4\xc0h\xf4\xc1\x10\x8b\xd1*\xc0\x9a\xe0X\x97E\xf93\xc0\xa0\xe79w\x07\xcb2\xc0s\x8b\x85&\xc600\xc0\xd2|\x05W\xa0\xd42\xc0m\xd9>\xee\xdb\x152\xc0\x04\x95\xa5\x88\x81\x1e2\xc0\x92\x0c\x1a+g\xcd2\xc0\xfb\xcaZ\x00\xcd\xe62\xc07\xd2\xa9ldd2\xc0r\x90<\xf5GN3\xc06\xfe\x03m\xdf\xcf3\xc0\xd6Q2E\xc9\x183\xc0\xac\xe1{pJ\xfc2\xc0 \xbe&\x83R\x1e3\xc0y\xdeL)\x82\xa8%\xc0\x89l\x8ck\x16\xe31\xc0n\xf4\xbe\xedHX+\xc0\xd9\x9a\x8c\x0c\xd6\xcd2\xc0\x8dj\xe1\xdf\xe3\x0e3\xc0ta\x87P\x0fL3\xc0\xd3v\xda\xf0/\x083\xc0\xe5\xca\x97x\xe6}3\xc0\xbd%\xf4\xc5\x90\xd32\xc0\x11d\xe6\xa3e\xed2\xc0[\x1e\xd7\xeb\xf7\xe43\xc0\xf6\xe0\xae\x003z2\xc0\x11q\xf1\xb1\xe6\xd62\xc0u\xa9\xdf\xb4\xf9\xff2\xc0\xe2\nPI\xfbc3\xc0Z]6\xf2\xb2\xa22\xc0Vf\xc5\xbei;3\xc0cg\x89[G\xef2\xc0\xfa\x7fd\x1e\xce"3\xc0\xd3\xa1H]!\xf22\xc0\xfa\x7fd\x1e\xce"3\xc0\xcfi\xfe\x13=\xd62\xc0\xf0\xa4Q\x19\x83s3\xc0\xfeh\xb0\xb2\x0b\xa94\xc0\x02\t\xab\xa0\x98c2\xc0\x80t\xbce\xa7o4\xc03\xa2K\x14[J3\xc0\xf6}\xd8\xb9\xe3<$\xc0\xba\x10\x90EHl2\xc0\xa4\xea\x0f\xf0\xb5a2\xc0|`9N"\x972\xc0\x13\xd7S\xb1\xc7\x082\xc0\x97\x8cd\r\xd2\xcb3\xc0T\xef\x0b\xa0m\xed1\xc0\xb0\x12\xe4.\xa2\x003\xc0\xb2,\x148B\'4\xc0~f\x92\x8f5\xc93\xc0\xd7\xc4\xf6z\xd9\x023\xc0^\xf5SUm\xb92\xc0\xe6(\xd94\xa4\x122\xc0g\x9c\xc3(a\xe71\xc0pn<G\xfb\xc63\xc0\x95\xb9:\xa0\x93[2\xc0\xd5\x03\x1bn\x81\xf52\xc01\x0e\xb5ma.3\xc0\xc5\xec\xe4\r\xfa\x1f3\xc0\x00\x07\xde\xab,\xe03\xc0{\x8c\xd8\xfa\xda\x01+\xc0}v:\x86\x88\xfe1\xc0\xf3\xf7?:p;2\xc0\xaa?\xa4\xda< 2\xc0\xc5o\x80\xb9\xb2\xcf2\xc0O"5\xf8\xd5\xd73\xc0?\x89@\xb1\xb152\xc0;\x9f\xae\xb6f\xfc1\xc0\x97\x12\xb2^\x1a\xf71\xc0\xfc\x8c\xdf(\x9c\xf52\xc0~\xa0\x1do]\xf81\xc0.\xb2\x86\xd4K\x162\xc0\xfe/\xc0\xef\x9b 2\xc0\x0e>\x171.\xe53\xc0\xc9\x86\x06b.!2\xc0\x02f(U{\xfb1\xc0\x81U\x13k\x04\xba2\xc0\x0eqity\x993\xc0w\x11\xca\xc1\xb2\xd12\xc0OK\xdet\x87\x0f2\xc0A\xf3\x84`\xe2\x172\xc0b\xb2q\xf2\x04\x194\xc0\xbd\xb8<\'\x9b\xd42\xc0\x9cD\xaa!m\xa22\xc0`-s\x8b\xf4C2\xc0Z\xe9S\xf2m\xb4/\xc0\xe7\x03\xcf46K2\xc0\xeb\xdbw\x1b\xd8!3\xc0\x9f\xfe\xad>_\x94/\xc0\x0ei\x9b\xba%\xb82\xc02\x99\x04\x1f]\xe61\xc0&"\x9e9\xcf%2\xc0\xbe1\x89l\xd9F3\xc0 \x02\x7f*q\xdf/\xc0\xa0\x94\xba\xcf\xa3\xe41\xc0\xdc\xa8\x99\xc3\x8f\x86-\xc0\xe1\'\x980\x04\xcc2\xc0\x16N\x02\xcf\xa8S3\xc0U\x80\xfb\x83\xe5\xb8-\xc0\x11\xbaD\x9f\x16\xbc2\xc0B\xd1\xa1p\xad\xc41\xc0t\xb3\xfan`\xf71\xc0\x89\xc7E\xafe\x912\xc0\x8f\x19+\x89a@3\xc0J\xd5\x8c\x113\xf31\xc0\xdc"\x10&0\xbd3\xc0\xd2\x8e\xb9\x90\xc1\xfb3\xc0\xf4\xa5O\xa5\x1e}1\xc0]o\r\x89\x13\xf11\xc0\x07as\x9e\x80\xe81\xc0U\x9b9\xf5a\x0f0\xc0\xd7\xfe\xf9\xed\xac\xb22\xc02\x0b7\xa2\xa5\xfb1\xc0f\xb6M\x16JE3\xc0\x1a\xbf|.<V3\xc0\x06\xbcF24\xf32\xc0\xef\x8a\x92i\xc4\t3\xc0\x96J\x90\xfd\xc3V3\xc0\xaf\xf1w\x125\x143\xc0\xd7c\x88]U\xd21\xc0\xabm\xfc\xf2O\xf02\xc0h\xdf\x03\x06\x97j.\xc0x\xea\xe9\xd1\xf9Q2\xc0\x89w\xbf\xd4\x9cA2\xc0\xd9\xf4\xdc\xd2;&3\xc0\x19#\xa5b\x98\x0e3\xc0\xbd\x1d\x87\xfaAC2\xc0\xa1@h\xa1\xa8\x0e3\xc0\x1c(\xa2\x85\xect2\xc0\x07k9\xfa\xb6\xfc2\xc0\xc7\xe3\xc5\x14\xc6)3\xc0A\x13\x98\xc9\xd3\xbd2\xc0\x17\x83\x00e\x80(3\xc0\x8d\xf8a3$\xc0!\xc0\xd8\xbc\t{}E3\xc0\xc5v\xc6\xc0\xcc\t3\xc0\xc5v\xc6\xc0\xcc\t3\xc0\x9e\x96\x90b\xfb\x8e/\xc0v!\xe7\xa6\xfaR2\xc0T5\xfco\x02\xa73\xc0_\xc7\xf6\x0e\xed\x083\xc0\x0bs\xbe\xdbfL3\xc0\xe1\'\x86\xd5\xf1\xa9*\xc0\x8a\xa8\x9f*\x03\xf52\xc0\xbc!\xc7\xd2\x8772\xc0\xe0\r:e\xcd\xa2*\xc0>Y[\xcfY02\xc0n\xf2\xd8\x17E"3\xc0\xc4zA\xbb>\x87*\xc0\x99\x0b\xf81\xd2\x98*\xc0\xd7D\xd1\x9f\x00\xcc/\xc0\xe1\x9fM\x1d\x1a\xe61\xc0\x8b\x8f(\n\x02\xff2\xc0&\xa9V\x9b\x9fq1\xc0C\'x6_\xf62\xc0\x88@DnG\x0b2\xc0I\xd1Ip\xea!4\xc0\xbd\x13\xe4 {\xfa1\xc0YP\x88\xe9\xb7\xff1\xc0\x19\xf9\xac\xa4\x1d!4\xc0$\xf2\x9biP\x92.\xc0\n\x9d\xc6\x10I\x1a-\xc0R\x837\xf9\xe9a2\xc0\xe0\xbb,\xe3\xbb\x1e3\xc0r\x92\x8f\x90\xda\xc6*\xc0\x84\xa0\x84\'\xb9\x9f2\xc0?\xef\xdb\x90\xa3\x864\xc0\xb6jb\x9f\x93t3\xc0%w>\x1ee\x033\xc00Xp\xe2Q\x833\xc0\xce\x07\xa9~(33\xc0z>aZ\x10\x1b3\xc0>\xfe\xa6\xeb\xee|2\xc0q\x1eu\xec\xf3{/\xc0*\x8d\x16\xda\xce>3\xc0\xa6\x9e\xb2\xc6\x0c+3\xc0\xeat\x89\x9fF\xc31\xc0\xf5\xd9\xf7,\xc8!3\xc0R>\xbe\x01\x1cy/\xc0x\x9d\x02\xe5\x9c\xb7/\xc0\xb0\x12\xe4.\xa2\x003\xc0>\x07`\x97\xe5\xeb2\xc0\xcb\xccg\x17\xa4\xb81\xc0\xf0\x18\xe6\x1e\xd9\x823\xc0\xb3\n0\xd3|\x884\xc0]\xdc\xb2A\x10^3\xc0\x90\xd2\x0e\x05\xcb\xd82\xc0U\xcb\x0fz\x1074\xc0P&i(\xca?+\xc0\xfd9\xcf\xdc\x06\xc82\xc0\x9d\xb0_\x98\x9d\xd1#\xc0\xade\xa9\xac\xf6\xdf3\xc0\xfdI\'\x87\xe0\xfe2\xc0\xfe\xd6\x0b\x0e*\xd52\xc0\xa9\xa2\xb8Z\xc9\xdf3\xc0-\x15\xdf\xac\x85\xbc4\xc0\xbe\x87\x85t\x18z3\xc0\xfeu\x9d\xc3\x0f\xe03\xc0;\xfd\r}o.4\xc0\xfe\xd7\xd3\x96\x1fR4\xc0\x90\xa8j\xa2p!3\xc0\r\x03\xa0\xb5?\x1c4\xc0J\xc7,\xde\xcd\x0c3\xc0bg\xb5-e\x1a4\xc0 l\xdf\xa7)<3\xc0*\xe4`\xeb\xf4\x8a1\xc0\xbe\xba\xea\xe3\x07D2\xc0S\x00\xeetn\x072\xc0\x9e`\xe9r\xf5\x142\xc0\x16*\xc8j\xc5\xe9/\xc0\xae\xdax\xa2\xad42\xc0!K\x9a7\xd4\xa31\xc0R\xfa7\xa6\xeb\xe32\xc0N\x99f/=\xfd,\xc0\xe6%\xc6\x97x%-\xc0\x07\xb3?\x82C\xf62\xc0\xaf\xa1`\x8dH\xee3\xc0F\xe6)"R74\xc0s\x01Ix\xea\x8b2\xc0\xb17&0w\xea2\xc0>!\xc3\xc5m\xe6,\xc0\xd8\x15\x9b5U\x18-\xc0&\xa3r\x91\x81\xa82\xc0$5\xfd3\x18\xd42\xc0\xe7A\xberf\xb02\xc0h\x07=\xd1\x17)3\xc0J\xb6q\xac\xad\xaa2\xc0\xa3\x90h\x91-\xc94\xc0\xee\t\x14\x17C\x983\xc0<\x18\xe3\xa3\xfa\xc54\xc0{\xb3\xeb\xc7Y\xff3\xc0\x8e\xa1Nb\xf0\xa42\xc0D\x8eV\x1f\x0163\xc06\xfc\xe40\xafw2\xc0\xe5l\xe4\x06\xfa\x1c2\xc0\'\x01\xb6\xa3\xd243\xc0\xfdx:\xf5\\=2\xc0\x904\x13\xcb\xd1"2\xc0\xe7Kp\xdc\x93&4\xc0~z\x1e\xd7\x94\x003\xc0-\xfb\xadPT\x84-\xc0\xa1\x16\x92@6\xf3(\xc0\x03G\x06dyi/\xc0)\xcaad\xf5\xf12\xc0I\xd8o{\xacn2\xc0\x9e1-\x7f\xd4#2\xc08L\xd8\xf2-\xf42\xc0+2\x0f8\x92\xe72\xc0\xae\x80\x83|\x01}2\xc0\x0e\x0flT\xfb$3\xc0\xee\xe8\xfcWk\x1c)\xc0kM\xb0\x19H63\xc0T\xf0\x94\\\xaf\x802\xc0A\xfe\xec\x8a\xb4,3\xc0=\xb1\xe6\x03.H3\xc09\xcc\xc7\x9b\xa2\x93.\xc0\xd0G\x81\xad\'.3\xc0\xc3\x8e\x147\x06{2\xc02\x07m=t\xa52\xc0\xa4\xff\xc5\x9bc\x023\xc0(\xe9W\xd5\xe3\xb63\xc0Cy+\xf7\xf5\x9e2\xc0/\xa7\xc4\x16\x9933\xc0\x82\x80\x17\x8d\x0f+3\xc0*\x8e\x858\xfaL3\xc0\x98sA\x1b%\xfe2\xc0\xa5\x93\x98\x84\x01\x822\xc0T\xce2\xc2\xffp2\xc0\xc7E\xc6\xddF\xa2.\xc0\xf0+]$uB3\xc0\xaa\xcbK\n\xee.3\xc0\xee\xd9\xd2\x920\xe00\xc0\xc8S\xa3\xebI\xce2\xc0\x98\xeavc`\xe12\xc0<\x1a%uu\xfc2\xc0\x8b\x17\xe6*`\x8b/\xc0\xc35m{\xb3\xc91\xc0\xbdb\x0e\xdc\x9bw2\xc0\x19d\x02X\x9a\xc90\xc0\xe0O\xbfs\xef\x9f/\xc0\x8b\x04\x10bT\xef2\xc0W\x9d\xf2\x0e:\xd11\xc0\xd7\x06\x04\xd8Q\xf32\xc0/Mx~\xd3C3\xc0\xa7\xe8\xbf\x83\xf2\xbb%\xc0\x91l\x89\x0f^#3\xc0\xe0\xca\x15\x97>R3\xc0\x14\x17\xe6\xc1/J3\xc03\x01\xa0\xea\xc6\xa3/\xc0\xe7\xeb\xe6\x05W\x8e2\xc0\xb2v\xe4\xe8\xc3\x10/\xc0W\xf4\x80\xa1\x18\x164\xc0\xe4\x92\x10\xa4>\x822\xc0\x9a\x10\x04,\xd1\xe4.\xc0"\x86\x19\x16<\xe02\xc0\xb8+\xca\x9c\xc3\xeb2\xc0Sm\x04gG\x7f/\xc0\xe5\xb4\xaf\xd9g\r4\xc0\x01\x91`\x82C\xfa2\xc0oY@\xb0\\\xff.\xc0\xd7\xed\xcd\x974C/\xc0\xe9\x1e\x1c\xdbE\x882\xc0#\x94`:{\xf83\xc0\xb8\xb4\xb4\x8b\x98\x043\xc0\xf8\xfc\xcf\xd8\nT/\xc0\x8fz\x03\xf9`\xc7-\xc0R\xa7\xef\xbf\x1e\xc82\xc0{1\xad\x1a\x85\xdf.\xc0\xb5yC\x0f\x16\xfc.\xc0u\xa6\xe7;Cd3\xc0\x03\x84\x02\x90\x03r2\xc0t\xd9i)lW3\xc0%\x05\x9c\x06\x04\xac/\xc0\xa2\xba\xb2\xb0\x95\x8a\'\xc0\xfd\x1eM>!\xe4.\xc0\x1f\x00\x19;rq-\xc0\xef\xfc)\xdf\x08<*\xc0\xce6"\xbf6i-\xc0U\x85mt\xab\x1c/\xc0V\xf0\xea\x180\x99-\xc0\xa8\x95\xda%\xb0g3\xc0\xb7\xb4\xb8\x17\r\xf13\xc0\x12\x1a2\x1d3\x182\xc0\x8d\x80\xe0\xdb\xccs2\xc0\x00\x07\xde\xab,\xe03\xc0\xebZ$\xbf/\x82/\xc03\xa1\xdf\x1b\x89+2\xc0~C\xca\xf0\x03\xcc.\xc0\x8bK\x07T/\x053\xc0\nX;\xd3\xcd]2\xc0\x8bK\x07T/\x053\xc0=\x15\xa0\xbe\x86\xe91\xc0\xe9\xdbA\xfa\x1c\xc5*\xc0\xdd\x0f\x83\x0f\xab\xf01\xc0Q"-i\xfbu-\xc0\xc1$w\xd9&R2\xc0\xd3;\x12=Y[+\xc0z\xfd\xf0<yr2\xc0\x18E\xfa\x86\xea%2\xc0.\xf9\x8e\\\xeb\xd71\xc0\xa3:P<\xbe\x86.\xc0\x00\xf1\xa0\xeb<\\4\xc0\x15\xac\xacj\xa2\xf0.\xc0f\x8b\x928\xd4\x1e4\xc0\x04`O\xf9\xe4~2\xc0\x1fys\x9dK\x063\xc0S`G\xbe\xdfU2\xc0\x98\xdf0S}\x7f-\xc0\xe1KW\xe1\xe7"0\xc0\x07\xfby\xcd\xf1\x0b-\xc0\xdbd8\x900\x143\xc0\x88O\xac\x1d\xaax4\xc0U\x97\x9en\xf0\xc92\xc0: \xe0\xe6\xea(-\xc0\xe7\x1e\xe4!\xd5\xf91\xc0"\x0c\xb9>f\x902\xc0<\xa1\x0bza\xbc2\xc0\tPv\xb8G\xc34\xc0\xc4wIi\x93|2\xc0\xcd\x10\x8ae\x81\x903\xc0\x0fF\xa2\x82\xd5\xb93\xc0\xb7\xb5\xfdH_\x1b2\xc0\x83oi\xe9\xa2H3\xc0,3\xc3\xb3!\x104\xc0\xe8\xe1\xe6\x92\x07\xc01\xc0\x8b?\x0f\x99\x94\xe22\xc0(\x08\xb5J\x99\x082\xc0\x1e\xed\x7fyO\x96/\xc0,\x14\xa1f\xc8|2\xc0TvkQ\x02j2\xc08Cy\x8a\xa9\xa32\xc0\xd7\xbe\x9f\xa6\xd5&3\xc0\x8b\xecp\x1fQ\x0b4\xc0uT\x9f\xb4eK,\xc0.m-\x00n\xe93\xc0\xf6\xcc\x8f\xdcs\x134\xc0\x83\x1dM\xec:?4\xc0\x81\x88\xaaQ\x9bZ4\xc0L\x9d_\xdeI\xde3\xc0TM\x0e\xe2,I0\xc0G\x9a\x0cJ\xd8\xad.\xc0B\xc3\xe8\x08N\x04+\xc0i\x8fK\xb7\xc1\x083\xc0a\xfb>\xe7\xb4$4\xc0\x85K\xb2\xa1a\x021\xc0\xcds\x05\x0c\x1a\x91.\xc0\xae-WD9\x0b-\xc06\x9e\xdd\xb3\xe8a+\xc0\x9f>\x9b\x86\xa2\xc3/\xc0\x16y\xa58\x8ew1\xc0\xdd}\x9fHa?+\xc0q\xdcn@\xa7\x8c1\xc0aG\x1a\'(\xf63\xc0\xd8c\xa53T\x8d4\xc0\x8fv\\\xd4\x9d\xea3\xc0\xfa%\x0f\x94{\x003\xc0\xa8\xf8\xe3\xc5DC2\xc0>\xf6\xa3(\xe5R4\xc0\xac\x10\xa4\x13\xa4\xdf-\xc0\xfa|\xab\x15\x8bb1\xc0\xa3$A\x1b\xb3\xa63\xc0\x08k\xf1\xf0\xa7h+\xc0\x96\xed\xf9\xed6\xd12\xc0\x8a\xd9\xf8\x9bJA3\xc0Q^\x0c\xa5\x0c\x0e3\xc0\xfd\x85\xb5\xb0;\x892\xc0O\x90\x82s\xddF3\xc0`\x92\xc2y\xe9\xcb0\xc0\xab\xdc\x0c8mz/\xc0\xc2\xce\n\x92\x04\xc23\xc0N\xbc6\x89=\xe93\xc0\x07\x87\xb0\xb7\xbb\x8b1\xc0\xd5\xbf_E\x93\xfa,\xc0\xe8\xfc\xbb\x95\x81\xc94\xc0\x10;\xe6\xbf%\xdf3\xc0\xa0\xfe\xad\xb4D!3\xc0\x8c\x82\x83\xda\'03\xc0\xaf\x81N\xfb\xb0\xc11\xc0\xc4g/\xd7\xe8)3\xc0Q\xec\xbc\xa1r23\xc0/\xfab\x87!\n2\xc0\x84`\xa2\xa3]\xf52\xc0\xc2\xd0\xbc\x82?.3\xc0\xdc\x03U\xf0\xfc\x102\xc0\x82k\xa0L)\n2\xc0\xe7c\x16\x98\xb2\x072\xc0\xed\xfe\x98\xf2A\x192\xc0k\x97g\x7f\xb5M3\xc0\xb5\xd6\x9e\x8f\x03\x0b2\xc0\x05\xa4\xa2(\x94=3\xc0G\xbc,\x96\xaa\x0f2\xc0\xf7+\x14\x8b\xa6\x142\xc0\xc0\x95\x9f\x9as\x1b2\xc0\x8f\x84\x8e\xb5f 2\xc0\xb7\x10\xec\x99\xc4,2\xc076\xa1\xe3\x7f#2\xc0\xc3S\x9e\xc0\xc7\x172\xc0\xedEa\xe3?42\xc0r\xc6\x7fL%K2\xc0\xb7\x06\x93Q\xb3%3\xc0w\xde\t\x1fD(3\xc0\x11\xb8NhV-3\xc0\xa2\x19\x8a\xf0\x8b)3\xc0\xab\x8a\xb6`\x97W3\xc0"\\\x16W#\xd72\xc0\xee5(#\xa1C3\xc0&g\x9f\xeb\t\xe02\xc0>\n\x8a\xc7#\x832\xc0pe\x9f\xc3\x8a\xec2\xc0\xdf\xcag\xecj\xf32\xc0v\xca\x8f\xe3\xac\xd42\xc0N^1K \x1a3\xc0\xd1HH\x94,\xed4\xc0\x9d\xa2\x19\xf7\xe5\x055\xc0\x8a\xf4qG\xfcc4\xc0.\x8b\x99\xc5\x92Y4\xc0Ey\xd3\x07\x9eJ3\xc0\xf6\xca\x06\xe8\x94:3\xc0`\x95sN\x82\x123\xc0\xd3\xb5XT\xf8;3\xc0\xad\xfd\x03\x06\xc7\xb72\xc0\x14"\x1e\xef\xc6\xd42\xc0\xf3\xd5Y\xc5\x11\xe82\xc0\xbb\xae\xc3y\x9c\xf72\xc0(\xe5\xc3\xac*\xc42\xc0\xc1\xb0p\xa8\xd8\x9d3\xc0\xd0\xfe\x99\xa9mc2\xc0\xcd\xac9\xad%\xe72\xc03\xfep\xe1]\x0c3\xc0\x97n\xbaD\x96\xcc2\xc0\xb6\x1f,\xd8\xe4\xd22\xc0\x98|\xcf9T\xd62\xc0\xf180\x82*\xd92\xc0\x83#\x84\xf1Y\xfb1\xc0\x97f\x91\x88QY1\xc0\x86\xf1\x8f \xc7\xb12\xc0\xc2>e,\xf7\xa02\xc0U\xc1M_\xc4s2\xc0\x1dB|\xb7\xe0\x852\xc0\xaeq\x96\xf1\xde\xf31\xc0`\x0c?\xa8\xd2\xe41\xc0&\xa3r\x91\x81\xa82\xc0\xd0z[\x8bE\x192\xc0Je2A\x11\x113\xc0\x90I\x1b\xc3\xeb\x153\xc0\xed\x93:,\xdf\xf81\xc0\x1f\xc4r\x01\xef\'2\xc0\x8af\xa1\xa4\x93\xd52\xc0\xcfm\xfa\xc4\x91\xe31\xc0\x11\xd4\x86\x83\xd5:3\xc0m\x12\xfb\n\x16H2\xc0&p\xbc\xcb\x9cX2\xc0\x80\xd0z\xea\xff\xeb"\xc0h\xf4\xc1\r\xf0\xd8/\xc0\xc1\xb0p\xa8\xd8\x9d3\xc0\xe3\r\xa0\x85\x16\x002\xc0\xd1\xcb\xb4\xb4y\x183\xc0wJq\xa2\x0c53\xc0\xbd \xa76Qa2\xc05\x1fS\x87\x99\x843\xc0\x95-\xb9/$\xfc1\xc0\xfc\x02\xcd\xa3\xdda2\xc0.h\x80\xec$o2\xc0k\x1f\x90\x1f\x94\x803\xc0Uul\x9e\x0b14\xc0\xd8\xdc\xf0\xa7Y\xc81\xc0\xbe\x9c"\t\xcbw2\xc0\xf4\x8b_\x94\xda\xcf3\xc0D\xe9\xe1\xe7\x90\x063\xc0\x1ai\xca \x02\x053\xc05\xc6\xa6\xf9\xb4\xfb2\xc0\x08\xae\xe35L\xf42\xc0\x9fi\xf3\xfb\xfd"3\xc0\x07\x86c\xa9\x81\xf63\xc0\xc2\x1eA\xc1*A2\xc0IK\xfc\x9c\xae\x0f2\xc0\xcd\xaa\xb3\xf9\xf7_2\xc0\x1d\xc1\x90\xd4q\x032\xc0\xcb\xaa\xde\xcfP 3\xc0#\x05\x95Q\xa0\x983\xc0\x7f\xbb\x9bi\xa9\xb82\xc0\xa66\xb9w\x00\x17)\xc0KU\xf8e3g3\xc0}\xe1\x90\x7f1\x8a2\xc0\xf43\xd3r\xc2\x043\xc0o#\xc5\x08Qt2\xc0\xd4\xe5>\xd3O\xfc2\xc0F\xc2\xb6\x90h\xc80\xc0\xb9\xf2\x86\xf3]2-\xc0 v\x9d;\x1d\xc9.\xc0\xc0j\xfd5\xf5B/\xc0\x83\xcf)\xe6Z\xf8.\xc0\xe8D-\x84H\'3\xc0\xde%Qp{\x1c0\xc0\xc1\xce\x07\r\xcdQ/\xc0\xba\xd2\x89\x1d\x1cA3\xc0)]\x17\xd3\x0c\x01/\xc0S:\xf5\x1fS\x9b+\xc0Qb\xed\x8f^\xa31\xc0C\xfa\xc4\xc1\x91\x9e+\xc0\x90\x7fm\xab.\xef.\xc0\xa8\xbd\xad\xd9_r2\xc0\x80D\xc3\x94u\xd9.\xc0\xf58\xc4L\xe2\x9e/\xc0\x94/\x9dP\xd9\xa82\xc0\xd4\xce\xc2\xaa7\xbb2\xc0\xe0\xbd\xe9s\x14\x0f/\xc0\xf8g\x95\xb6Z\xcf.\xc0\xd2$\x0e\x907:2\xc0\x8aTg\x99\xdeW3\xc0!\xd73\x8dCX.\xc0\xfd_\xbd\xccc\x1a/\xc0\xbf\xd9\xd1\xe6!\x902\xc0\xc9\xdbNJ\x1e\xcc.\xc0\xfc4fq0\x8a1\xc0\xc7E\xc6\xddF\xa2.\xc0\x1e\x0b#\x9c?\x06.\xc0\xd9\x1az\xccH\x082\xc0\xadsx`\xcd\xa22\xc0Q\x9cw7\xf5\x90.\xc0\xc3\x8e\x147\x06{2\xc0\xf5\xe3[\x18\xb0R2\xc0#\xce\xd2\xd1\xde}2\xc0\x9b\x1e\x05\x8c\x87;2\xc0-\xa4IJ6t2\xc0\x03#\xecE]\xff2\xc0\xbb\xe8\xb9\xc2\xab\x8b2\xc0|-\xdal\x98\x1a4\xc0o\xf6e\xc7\xc9\x92-\xc0T!\x01\xe1un2\xc0"\xde/P\xb2\xf22\xc0\xd5\x12I\x875\xff2\xc0L:\x01;\xc3\x054\xc0+\x8f~i\x7f\xfe3\xc0\xb0\xe1\x8e>d43\xc0\x96T\x11\xf6\x1c\xab2\xc0\xb98\xbceb\xeb,\xc0m\x15\x8c\xb0t\xaf2\xc0\xf4\xa7g!0F-\xc0u\xab*\xadi\xe5,\xc0\xa7\xa6~n\xab\xe41\xc0\xd2\xa8\x87\xa8\xbf\x9d2\xc03!\x1c!k\x972\xc0\xe8_y\x0e\xbf\xe72\xc0~\xc6 \x98\xecn2\xc0\t\xc9\xd5\x06\xf1\xba2\xc0dW\x88\x87\x8c\xe03\xc0\xe8\xbbDp7\xe03\xc0H\xb4\xd7\x99\x14 3\xc0\x8f\xf0\xcc.\xee\x1a4\xc0\xa1\x9c\x0f\x89\xf2\xe14\xc0\xcf\x1f_\x82m\xdd3\xc0\x05Ul\xc0\x86$4\xc0\xfa;,\xaa\xdd\xe03\xc0\xacqN\xe6c\xbc4\xc0\x86Yq\xc5 \xe03\xc0\xade\xa9\xac\xf6\xdf3\xc0|\xcc\xfb\x8c9B+\xc0\x8e\xbe,\xd8T!4\xc0\xad\xc0\xd5)\xdc-3\xc0\x88\xb7\xbf\x1b\xdf]4\xc0\xdc\x85\xc2\x9b\x1e\xb81\xc0\x00\xae|\xd0.\xd24\xc0\xe0\xa9\xacl\xb8\x822\xc0\xaaO\xd2\xb1\xff\xbb4\xc0P~d2\xb8\x142\xc0T\xc5<\x96\xf7)3\xc0"\x92S\x9dk\xf81\xc0\x84&!\xbaP\x90.\xc0\xb7"3\xee\xa8\x002\xc0?V\xa6j\xd5\xe61\xc0\xea+\x9c\xbf\xeb 3\xc0\x02\x0b\x84\x1f\xd6 3\xc0{>\xb7\xf8Q\xbf4\xc0\xc3\x81\xe2\x0e\xd2>3\xc0H\x95\xc7\x8a\xb9\r3\xc0\xa3\x18~\x80\x16%3\xc0\xc8uv"\xc2\n4\xc0\x19\xdd\x9dd\xfb\xf22\xc0\x8cFn\xeb&\xfc1\xc0wN\x98\x8e\x9a)4\xc0\xc7\x9a~\x84nY3\xc0(\x9e\x80\x8b)B2\xc0\x94\x14\xd8\x96:F3\xc0<3u\x15R@2\xc02~o\xfc\x85b2\xc0=\xd7\xe1\xac\x89w/\xc0~L\x90\x95\xd4\r2\xc0<3u\x15R@2\xc0U\x9b9\xf5a\x0f0\xc0d9@/.\x1f3\xc0\xf7k\x00g+\x822\xc0V\x1a44\xc4b3\xc0y\xdes\xb8\xecJ3\xc0N\xc1K\xf8D\x1b2\xc0\x0b\x90\xf2\x92\xf5\x162\xc0\xc7\xdd\xbe\x04\xe8 2\xc0}K\xfe?l\x042\xc0\xe9)\xc1\xfe\xb5\xf31\xc0\xc4\x0c\x99%\xc7\xc53\xc0\xaa\xd7\x1b3n\x0b4\xc0\xb7\xd1"\x18>}3\xc0\x11(\x89\xcaN\x032\xc09\x84G\x84\xaaq3\xc0)-\x1c\xc9\x97\xfb2\xc07=\xf5M\x18\xa12\xc0\xfa\x99\x8ba\xd1Q3\xc0\\f\xc0\x0e\xbf\x9c2\xc0\x14:\x11F\xc8\xb22\xc09\x97\xfc\x90\x80?3\xc0z\xb6=\x12z\x123\xc0\x05\xfc\xf4\xea\x19\xc43\xc0\x9e\x81\n%q\xb12\xc0\xafI\xac\xdf\xfa\x1e3\xc0\xbe\x81~W\x85\xbd3\xc08\x89\xad\x04\xa3,,\xc0\xdc(\xd3\x0e\x98f\'\xc0|\xe0K\xd8fW2\xc0|\xe0K\xd8fW2\xc0\x19\x19\xbe\xc7\x15\xc72\xc0\xeeQ\xc16\xca\xde2\xc0\x91\x08\x1b\x19qO2\xc0n\xcb\']\xdc\xd62\xc0\x94\xca\x1d)\xd1A2\xc0dk\x1dx\t\xd02\xc0\x85=\x7f\xc3\xaaP3\xc0*\xde\xfb\xbbW83\xc0D\xba5\x87Y\r3\xc0\xd0z[\x8bE\x192\xc0\x14\xd5\xce\x190\xba2\xc0dJ\xd0g</3\xc0C"\x1f\x8d\xc553\xc0%0\xb3\x08~\xdf2\xc0\x91\x18:\x13\xda\x8c3\xc0b\x8cw\xc2\xc5\xed2\xc0H(\xa6f&\x87*\xc0\xb0\xeev\xb0\xe1L3\xc0]\xf6\xabZ\xc5\xe02\xc0\xf5i\xbe.\xdf\n3\xc0\xb3\xce\x94\x0f\xb3!3\xc0H(\xa6f&\x87*\xc0\xee\xd4/\xed\xf4:2\xc0\x9d\x9b\x1f\xe5\x15\x95-\xc0J\x13`\x92\x00>2\xc0\xee\xf8;!\x92\x042\xc0\xc0\x01\xd73\x1c\xec2\xc0&\x98P\x94\xed\x083\xc0\xf5+3\xbe\xa7\xe92\xc0\x92\xde\x14\xad@\xe02\xc0)+\xba\xcc\xff\x8d*\xc0\x0e\xa9`\xb7\xc352\xc0\xe4t\x7f\xa6\xf0\x95/\xc0a\xb7\x14\x18\x8fp/\xc0\r\x13\x86\xda$\xc4-\xc0\xb3\x9a\x8d\xc8_^-\xc0S\x91\x12_/\xd9-\xc0\xbb\x15\x8e\xfe\xa0\xee2\xc0\xfcp\xb5\x84\xe3\x96-\xc05\xc8\xdcl\x82\x8a-\xc0(\xccJ\xf5rr-\xc0\x8f\xfc\xaaip\xef2\xc0\xb0\xf8\xc48\x04\xf62\xc0\x7f\x8f\x06\x80\xbc\xc7-\xc0\x7f\x90\x06\xcd\xcc\xab.\xc0E\xe8\x14\x8a \x064\xc0\xa8)\xf7AQ\xba1\xc0|\xeb|\xc3\xca\x844\xc0\xb5\x89\x07\xdc\x95\xc71\xc0VJ\xcd\xae\xa7\x85-\xc0\x9c \xde\xef\x8a 3\xc0)\xe6\x8a\xfea\xfd3\xc0z"\xaci\x99\x0f3\xc0\x98U\x14\xb6 \x083\xc0v\xcf\x17P\x03\x0b3\xc0\xe1\xe9\xab\x08\xd3\x124\xc0\xb9\xbe\xcc\xe8`>+\xc0\xf4\x08I6GJ2\xc0\x0e\xeb#\xd0\xcd\x80\'\xc0=\xd8uYoq2\xc0;a\x97\xca}\xf03\xc0KP[\xc8\x81;/\xc0\xcc)\xd7$\x0e\\2\xc07uN\xc69}1\xc0\xa1\x8e4z\xd4D+\xc0_>i\x9b\xd6R+\xc0\xf8\x17\x9f^V\x8d1\xc0\xd6A\x8b\xaf\x90{4\xc0#Y\x13\xf7a\x9c2\xc0X\xf5\xd8\xafY\xfc2\xc0\x1a?\xdfI\xf7\xd32\xc0z\xfd\xf0<yr2\xc0\xa4\xb5\xeb\xb32\x982\xc0\xc5\x91l\xf4U\x844\xc0(\xe3^\x8b\xa9f2\xc0\x11y\x08\xbe\xf9\x963\xc0\x00\xac\xc9zO\xde-\xc0\xbe\x13\xd2g\xba2/\xc081\x9c\x1e\x95\xb63\xc0O\xa3\xf1\xf5\xb5\x82.\xc04\x16\xbe/1c2\xc0\xd3o\x92k\x95\xc0/\xc0\xcf\xc0\xe5\xfc\x05s+\xc0\\}\xfd;\x04\xe22\xc0;\xf2n\xfc\'Y2\xc0j\x87\xff\xa8\xee=4\xc0R9\xb9-\xbc\xd51\xc0.K\x81\x15\xf0\x84-\xc0\xaa\x16B\xd3\x1d\xb6/\xc0\x97xO\xf2\x02\x974\xc0\xb2\xd6\xfaS\xab},\xc0\x84\xa8:\xde\'\xb2-\xc0g\xf4\x9e\xdbbk2\xc0\x87[=`\xb4i-\xc0\xb3\xc6)\xf79\x9c-\xc08\xd0v\x7f\x97\x1f-\xc0\x00\xe0\x8e\xb3\xf7+2\xc0m\xd8\x16\xf47q/\xc0\x8a\x03\x8d\x97\x8c\x062\xc0\xf8\x89\x9a\xea\xbaO2\xc0"\xfb[\xf1\xcb\x8f2\xc0\xfa\xbf&\x0f\xa7I4\xc0B\x11T\xa2\x1b\x1c4\xc0\xdb\xceR}\xca\x1d3\xc0\x04u\xef\xb29\x8c1\xc0\x8a\x03\x8d\x97\x8c\x062\xc0\x19\x1db\xeeK\\/\xc0\xcf\r\xcd\xe5S\x193\xc0\xf2\x85\xd0\xaa\xe3t/\xc0j~\xd8\xac\xe0g2\xc0+m\xa8Z\xb2\x1e*\xc0\xc9\x16\xb8\x99\xe2\xdb.\xc0\x8fgw\xc4\xd8\xaa-\xc0\x08J}\xbd\xc4\x7f/\xc0\xdcZtqk\xe43\xc0\xdf*\x03q\x19\xe0.\xc0\x9e\x00\xa7\xf8\x86\xb13\xc0bCu\xfdnZ2\xc0c|\nW;v1\xc0"UE\xfd\xf9\xe11\xc0\xd9\x80\x04\xe1\xf7\xf62\xc0\xb76`\x05h%4\xc0\xae\x15#zL0(\xc0\xa6\xec#\x1a\xea-(\xc0\x11\xa0%\x11\x0b\xf2+\xc0\xadO%\x10\xb2\xcf-\xc0\x0f\xf2\xf3/((-\xc0\xca\x92\x0bR\x9b\x1a4\xc0\xddi\x12:\xd1\xc40\xc0G\xf7\x18\xd4G 2\xc0?\x898\x94$&2\xc0\xc7&\xa3m\xe4\xfd1\xc0\xf1(\xban\x1a63\xc0\x83A\xdc\xfa\'\xf0.\xc0>\x13\xec\xa2\x03\x9a.\xc0H\x15\xfc"\x05\x9f/\xc0\x86$\x00\x02\xf7\x0c3\xc0p\xb2\xe9\xe3_\x802\xc0z\tc\xaa\x1d(3\xc0\xe1\x8c5\xd0\xa2\x973\xc0~\x8a\x9a\x04\x9292\xc0\xc7b`K~94\xc0&\xdd\tI\x81^2\xc0\xbf\xf3\xa2\x9e\x0f[3\xc02\xfa\x8a\xceiZ2\xc0\xd2\xd6\x80\x103\x9b1\xc0Qh>A\xd3\xe61\xc0j\xec0\xbb\xb2\x96/\xc0\xbeQ[\xcc\xae 3\xc0\xd5`\xdbN<T3\xc0\x8d\xbc\xb1!\xb3s/\xc0\xb7\xeb\xb4$\xd6U3\xc0\xbd\x15\x83\x95f\xcf2\xc0{=\xb77\xab\xb8/\xc0n\xdakr\xa5\xb5.\xc0\xb4o5\xa3\xdc\xb82\xc0\x15Ea\xc6\x9f\xae2\xc0O\x88\x8c\xbe\xf2?2\xc0\xac\xfdY\x12\xf3\r0\xc0\xd5Bq"\x8f\xb74\xc0\xd5\x12?\x8f\x80\x12,\xc0TY\x86;\xf3\xdc2\xc0;\x04v\xb7\x80\xc8+\xc0r\xb7\xd71\x81=3\xc0<\x8e\xc1\xe9\xb3A2\xc0\x19-\xb2\x8c#\x052\xc0T\x93_s\xc4\xad2\xc0\xc5\x02\xd5l{B2\xc0\xbf@T\xea\xe9\xfc1\xc0}$z\x19\xef\xfb2\xc0\xaa\xb5\xb5\xad?\x9a.\xc0\x15\xcc\x02\xf0\xe9K2\xc0\xf1\xbc\x10\x0bo74\xc0\x80\xd1u\xe2\x82k/\xc0:\xc8\xa3\nH\x90*\xc0\x9f\xea\n[\xc2\xa2*\xc0\xd1\x13\xd6?\x1002\xc0E%\x15\xd3\xfd40\xc0j27U\x18\x97*\xc0-f\x0bR\x8723\xc0\x93\xb7\xc7\xb8\x04\xbc2\xc0\x93\xb7\xc7\xb8\x04\xbc2\xc0\xb9U\xe5\xe4\xa2 3\xc0\xf9\xd0\xdf\x90\x0fr3\xc0\xa3[\x1a\xb3\xb8\x99-\xc0\xa0\x0b\x0b\xb8\x19_-\xc0\x1c^\xad)\x1f\x8d0\xc0\xcc\x88\x9f\xc6\xf7\xd7-\xc0Uy\xfd\xe7\x1f\x88-\xc0\xe2:\xd1\xea\x0e\xa5-\xc0\x97\x8e\xc2K\xfb\xe12\xc0\xf69Ddg\xed2\xc0L\xa3\xafz\x9c\x053\xc0O\xc4\xf6\x02\xa3\xf82\xc0\xce\xef\xf4\x16\xff\xc5-\xc0\xd8\x02\xc1j\xbc\xe92\xc0\xfa/7-\xda\x025\xc0\x8d\x05?\x94\x82\x8a-\xc0\x00\x01\xd0\x94.\x0c3\xc0\x96\x0e\xc0K\x8b\xed2\xc0\xee\r\xe4\xa5\xa1\xf72\xc0\x80&\xe9\x18\xc2\xca4\xc0bGb\xe1\x93Z4\xc04@xSr\x8a1\xc0d\xbb_\xc6\xa8\xaa2\xc0T\xcc!\xd7)\xa03\xc0\xe9\xf44s&\xed2\xc0!\x87\x17:\x1f\x1d0\xc0\x1a\xa9\xec\x16Y\xcb.\xc0!\x87\x17:\x1f\x1d0\xc0l\x07\t\xe61r2\xc0\x8cV\x14\xa2\x90\r2\xc0\xea\x8d\xf4\xfe\x18\xeb2\xc0\x80\x08#\x95q\xe22\xc0\xfc\x9b%\xf7\xa0\xad/\xc0[\xeeO\x9a\xae\x083\xc0\x99\xc9{\xa9\xc463\xc0j\xb6\xa5\xd7^\x9a3\xc0=\xc4\xf8\xde8\x042\xc0c#\x8d \xda\xe12\xc0\x96\x1c\xbe\xe8j -\xc0\x0c\xb6\xb0p%C3\xc0-p\xb9.me0\xc0\x95\xa4\'\xf9\x8d\x8e3\xc0l1\x86\xde\xa3\xea2\xc0\xdf\x1c\xd3T\xbf\x81/\xc0+o\x9c[\xfb\x053\xc0\x1d\xed\x01\x0e-z3\xc05\xe3B\xf0X,3\xc0\xc2\xf8\xf1)\xbb9-\xc0T\xee\x08\x00\xf5\xfa2\xc06\xe0\x9f\xb1\xd0o2\xc0\x80\x05\xf7\xfc\xabI0\xc0Z\xce\xf6\xf3\x9aH0\xc0\xfa\xd4\x8f/\xea\x16)\xc0\xf9zIk/!3\xc0\x1a\'!@\xeb>3\xc0\xdf\x1a\x05\xbf\xfb\x083\xc0\xab\xc1\x0b\x1a\x8b\xbe2\xc0m\x11\xeaJ\xf2H2\xc0\xf0BE\x8e$V4\xc0\xcf\xc6[kXz3\xc0\xcd\xdc\x13\xf6\xeb\xc40\xc0\xd9\xb6\x9ae\x92N3\xc0(p\xd4\xc72\x1e3\xc0\x9d\x0bX\x89\xe7n3\xc0\x92L5<\x1aK3\xc0\xda\xd7\xfd\xd9\x1b\xbc2\xc0\xcd31\x08}s2\xc0\xd0(L\xe0\x8b\xfe2\xc0\xea\x00W%k\xd92\xc05\xa0\x94\x854\xc72\xc0h5\xbe\x15\xc5A/\xc0\x97\xa4\x04\xac<\x00/\xc0\x89k\x87\x92\x11H3\xc0\xcb\xb6\xc79\x10i/\xc0\xbe\x84\x8fV[.,\xc0\xe0=\x16\xf7A\xb62\xc0\rF\xd1\xb4\x02\xf13\xc0\x82\x9f\xff\x9f\xc8\x8f2\xc0[\xadm\x1dL\xd62\xc0\x92M.C\x88\x92+\xc0TP\xee\xa7W\xd12\xc0\xa3\x01O\xfbyf2\xc0\x1a\xcd\xc7\xadZz/\xc0\x1d\xc6\xfdO\xb4c2\xc0\x98\xddc\xd9s\xb72\xc0\xc2\xd4\xf7\x80Lo/\xc0n\xe2.\xee\x04\xd42\xc0&\xff\xbb.\xad\x0f/\xc0\xf5_W4\xec\xd2.\xc0z\xfe\x9b\xf0\xf2\x123\xc0\x14\xafD\x9er92\xc0!\x17ZUC\xd32\xc0\xbeS"\x11v\x1b/\xc0\x08\xe3\xe118\xc33\xc0~t\xbc\xdb\xb8\xa82\xc0\xe4K\xb6WX=/\xc0\x81B\xc8\xdb\xaa\xdf3\xc0\x89\xfd\x84P\x1c\x9d2\xc0\x98\x90\xcd\x8d\xb4\xb62\xc0\xe55\xb5\x8b\x7f\xfb2\xc0D\x17u\xca\xb9\xf83\xc0G\xdc\xcf\x9af\xc93\xc0/:\xfb"\xc7\x982\xc0\xed\xad\x82}\x9a\xfc2\xc0#\xb2\xb3\xc5\x83\xc42\xc0\xb8\xb9?\x119\x973\xc05\x98\xd3r\x9d\x92/\xc0\xc8\xbaS1 \x122\xc0\xf5]w\x94\x08#3\xc0.\xe8\xe6)\xec\x9b3\xc0px\xc084c2\xc0\x10\xf5\xbd<\xbc_2\xc0\xban\xd6N\xa0\xf42\xc0\xb2\x07\r4\xa9\',\xc0\xd5\x12\x11E\x95\x063\xc0~\x9663@\xf32\xc0E\x1e\xfe\x9c\x95\x00+\xc0\xd6*\x02m"h.\xc0x\xc1\xfaPZ\x044\xc0\xa2\xc6\x983\x94~3\xc0\xa47/\xfd\xa9\x102\xc0~\xe9\xbd\xa9\xed\xc43\xc0\xeb\xec]\xba\xab\xce2\xc0\xc5\x8b\xb5!\xca\xfa2\xc0\x01\x1f\x9ft\xe7\x8b.\xc07\xe8\xf0\x0b)\xd42\xc0\x15-?\x11T\xee2\xc0\rm2#\xd2!3\xc0\x80\xaf\xee\r\xfe\xc73\xc02\xa3^Un,2\xc0W\x15\xeeX\xf1X2\xc0\xcb\xa9W7oP2\xc0\x93\xcb\xbf\xe0\xffs2\xc0\x99{\xc1\xdaWZ2\xc0\xca!|\xd3^c2\xc0\x02\x9b@\xe7\x10[2\xc0\xe2!\x95Y\xb5k2\xc0\xdbSr?\x03b2\xc0 \x94X=4\x1a2\xc0!\x1a\xf0\xd3\xd0\x1a2\xc04!Ijz\x163\xc0\xea\x92V\xb6Vt2\xc0\x92\xc9XM\x1db2\xc0c\xbcke\xf1\xe71\xc0i\xe7\x95BFy-\xc0w\xf9<$\xe0\xf02\xc0e\xc8\x00\x86\xfd\xff2\xc0\xb9Zq\xcfGb3\xc0\xc7\x94*\xd9m\xe52\xc0\xe9\xea\x13\xef\xcf\xf32\xc09"!\xab\xa5\t2\xc0\xb7\x9ai\xd8M72\xc0\xe1c\xc8\xca\x01\xfb1\xc0\x97\x87"\xac\xbd\x1a2\xc0D?\xfa\x17\x8d22\xc0\xc9\x99\xb9\x1f\xd0\x174\xc0\xc4G\xd8\x03}\'3\xc0\xf3\x00\x16\xd4\xa3?2\xc0\x0bh\xa0\xa3:\xed,\xc0\rv\xe6\\\x18\xaa2\xc0f\xc4+\x1b%\x9a2\xc0\x98j\xb8\x802?3\xc0H\xf9\xa3\x9f\x11\x88-\xc0\xa4\xb1\x92!|\x03-\xc0\x89\x86\x1e\xd8u\x062\xc0W\x9d\xd1p\x89#3\xc06\xf6o\xf2&\xe81\xc0\xd4\xc9\x07\xf4_\xf51\xc0\xd1.[\xa4\x1b\xd22\xc03\'\x05\x7f&N-\xc0\x8e)\x921i\x0c2\xc06:\xab\xe4\x12\t-\xc03\'\x05\x7f&N-\xc0\xf4\xc6\xb7\xf9\x84\x9a1\xc0\x9ag\xb7l\x86F3\xc0\x1e\xff\xff,\x08"3\xc0@$\x0fF\x9a\xdf,\xc0+\xdaFX\xb7\x013\xc0\xecG\xf1L\x05c2\xc0zV\xd0\x1c:\xc23\xc0Y\x8br\x19\xa6\x0f-\xc0\x19\xd3s\xc9\xbc\xe14\xc0N\xbc6\x89=\xe93\xc0\xb4\xbf\xcd\xb5\xac\xf51\xc0\x12\xf0(\x0f\xf1\x921\xc0\xd5\xbf_E\x93\xfa,\xc0\xf1\xce\xff\xbe_\xf01\xc0\x1d\x87\x17\x1as63\xc0+\xa5,8\x1d\\3\xc0\x03<\xc1\xcaW\xf32\xc0\xfdKz\xf1\xce\xdc3\xc0\xa8\xdf\xaa\xd8@\x003\xc0X\xe9\xb0\xde\x01\x113\xc0\x04\xdc\\\xcb\xa7\xbb4\xc0\xb1\xdf\x90a\xb5\x0c3\xc0j$AW6\x8e.\xc0\x96\xce\x1e\xd1\xd6\xb64\xc0\xe8\xbbDp7\xe03\xc0\x17\x93z\xe8ey+\xc0\xee\x0c\xf8\x1fI\x81.\xc0\xe2\xf4\x1c\xa3\x14 3\xc0F\x05e\x92\xd1\xd54\xc0\x10\x80F\xd2\'\xb3+\xc0w\xdf|.G\x193\xc0\xea\r\xd9He\xdd3\xc0\xd6@\x10\x14 ,4\xc0\xd3\xb3\xcb\xcb\xff#4\xc02y\xa3\xe9\x1aT2\xc0)d\x8e5\x02\x862\xc0]0\xaa\x18\xef\x103\xc0\'\xf7lw%\xe03\xc0`Q\xf2\xb7\xaa\x084\xc0*\x8a%s&\xd50\xc09_M\xe2\xd3\x952\xc0\xc2\xe8d\x11WG2\xc0\xf7S\x978\'\xdd0\xc0\x88\x98t\x908\xf62\xc0\xb1\xfc\x94|\x8b#3\xc0A\xaaq\x1a\x93g1\xc0\x15\x12\xf6\x0f\x8cB+\xc0\x89@\t\xd0Q"3\xc0\\w\x8b\xf7\x02\x0b2\xc0\xad\x17\r\xc9F\xc14\xc0_w\xbfq-\x012\xc0\xdbm?\xc7 \xfb1\xc0\xa4\x07>\xa3\xb4\xe61\xc0\x1e1;\x91\x9c*3\xc0\xda\xabV\x8e+\xeb2\xc0^nJ\xd0~03\xc0\xec\xb7\n^\xd2\xc11\xc0n\x00\xea\xae\xf9\xa7+\xc00B\xd7\xb6F\xfa1\xc0l\xdb~\x1c\xd9\xde2\xc0\xa1^\x8a\x8f\xc943\xc0\xb6(\xf1\x05g&0\xc0\xfc\'\xfb\xb6\xf2O2\xc0\x17b\\\x12\xf5r/\xc0\xe8Q\x9f6>#3\xc0\xadu|*\x18\xb9/\xc0 d\xf5\x82\x94\x1a0\xc0\x91=\x8dh\xa6/0\xc0|\x0c\xb5\xd4S^1\xc0\xe5\xf8\xca\xd3\x91W-\xc0\x1f\xebl^o\x05+\xc0\x83\x9d=^\xcb\xcf1\xc0\xcder\x13\xb4J2\xc0\x17H\xda\rF\x7f-\xc06\xdbD\xe1\xea51\xc0\xcf\xd3\xde~\x82\x84-\xc0\xe6\x1c\xb8\x9be\xff1\xc0\xa5\x05\x91(Jp2\xc09\xf2\xb3jP\x154\xc0\x88\x84\xf7v\xc9o2\xc0\r\xee\x93R\xe2\xff2\xc04\x16\xd4<5\x024\xc0\xb1v;L\x96u+\xc0 k\xc5\xe8\xebX3\xc0\xbe~:\xb9\x85\x1a,\xc0wE\x7f\x08z\xbb4\xc0\nax\xc2M]2\xc0\x11\x8e\xb9\xe09\x074\xc0\xf0\xf1\xfb\x12\xd4W3\xc0\xcc\xeeUn\xc3I2\xc0\x91w\x8c\xa2\xc9\xe43\xc0\x8f,5\xe1\xca\xa12\xc0\xb9rN\xeb1N2\xc0\xd6&\x98\xda\x15\x0b4\xc0k\x99\xb0\xb7\x02\x7f3\xc0\nW+\xd4\xae\x1d2\xc0F%\x9f8\xd7\xb9*\xc0\xd5\xd5\xb7\xbd\xcfY4\xc08\xd0v\x7f\x97\x1f-\xc0A*&\xef\r6-\xc0?\xbfx\xe7\xfck4\xc0\xf7\x0fw30]+\xc0\x81\xa8\xbf\xce\xeb\xb63\xc0\x9f\x98\xc8W\x85[/\xc0\x0bv\x18V\xe3\x9e2\xc0\x1f\xf2\xa8\xa1\x95j\'\xc0~?\x82-\xe9\x0c4\xc0\xc2V\x80g\xadA3\xc0\xc4pH\x02\x15\x9d/\xc0\xf1\x18\xdf\xee\xfe\xc0/\xc0]\xb03\xa3|\xd0-\xc0\xd3G\xf4\xc1\xd0\xbc3\xc0\x02\xb7B\xa5\xf5\x183\xc0\xd2\xff\xb6(\x15\xd53\xc0\xadt\xcd\xa6%z2\xc0\xd5\xe4\x98\xb0g\xeb3\xc0q\x80\xd1\x12CZ1\xc0\xed&\xa4x6<4\xc0\x0cU>p\x05\xb3-\xc0p\xb0\x06\xe2P\x16/\xc0//\x06\xdd\xf0\xb54\xc0\xfcA\xf9nK\xa0/\xc0}\x82:h\x19#,\xc0\x1a\x121\x10.\xd8)\xc0\x1af\'\xb5Wb-\xc0\x98\xdc\xe8\xdf\xe8\xeb1\xc0\xeb\xc3\x8b\xcf@\xc82\xc0\xe1b"\x02\xf9\x042\xc0\x16\xdd\xc5\xe3)\x1c3\xc0\x15Bl$A\xe61\xc0Ov\x8c\x8e\x9b[2\xc0\xfd)\xd8dp\xd71\xc0*+\'2\xd9\xdf1\xc0\xdf*\xbe\x14na2\xc0O,\xf4\x92\xedY2\xc0\x9e\xb001oD2\xc0\xad\x8d\xe5\x12\x08\xe81\xc0\xb6q8J?X2\xc0_\x88\xfaKp%3\xc0\xcc\xac\x9c\x1ai\xf32\xc0jc\x9e\x15\x91\x1e2\xc0zx\xbd\xb7\xad\x822\xc0\x985I\xc4\x82\xd62\xc0%}\x90\xfem\xcd2\xc0\xd9K\x9e\xd3\x00\x862\xc0\x1b\xfd9\xfe\n\x173\xc0\x10Q\xce\xaaX\xf51\xc0\x19sr\xec\x82#3\xc0\xdf{\xd1K\x80\xcd2\xc0\x1c|\xe2\xbc\xe2\x102\xc0\x83\xdf\x81:\x0c\xe41\xc0~\xa9\xfb\xdf\x0e\x003\xc0\x19\xf4\xa9A{$3\xc0\xfc\xca\x1f]\x95_2\xc0.\xe8\xe6)\xec\x9b3\xc0eO\xcc\xf5B!3\xc0J\xc9\xb2\xa3\xce\x8e3\xc0t\xddO\x97\x9e\xd72\xc0\xc16\xe8}\x05\xc22\xc0N\x9e\xb8O_\xc02\xc0vI\xab\xc8\x8c%2\xc0t\xe1\xd00T!2\xc0\x04\xdfU\xdc\x96\xce1\xc0\xe0=\xeb\xa9k\xca3\xc0\xdf\xe3\xf6\xaf\xdc(2\xc0\xef\xed\xde\x11\xf0\x1b3\xc0\xb1\x0c\x10(\xb9\x013\xc0d\xb1\x0c:N\x153\xc0\xff\xe04\xa1\x1a\xe13\xc0r\x14s Y\xd02\xc0\xe2<r\x88\xe6\xd22\xc0D\xc4\x13\xc2\x82\xd02\xc0\xdc\x81\xbf\xf4{(3\xc0\xf7]\x01\xab\xd7\xd53\xc0"\x9c\x193\xd2\xba2\xc0\xb9\xe5\xd2c\xc3\xd42\xc0\x87)\x97\xeda\x8e2\xc0\\\xf7\x16\xa4\x90\x172\xc0\x7f\x8e\xa0\x9c\x95\xf43\xc0\xa5\xd1\x02`\'\xe82\xc0c\xd9<\xb0UX2\xc0c\x89i\xb1\xd8\xbd!\xc0\x16*|\xb8\x99I3\xc0gg\xadh7\x143\xc0\x9d\x0bX\x89\xe7n3\xc0[\xdb\xcd\xcb4)3\xc0\xfb\xcd\xcc:\xff\xaa/\xc0\x98\xb0\x05\xc8\xd4w3\xc0[\xc4]\xefK\xbf2\xc0\xf9\xea\xf9\x96`|3\xc0\xef\xa1\x16\xe2\x93\x882\xc0{\x8cC\x8ei=0\xc0\xa8:\xf1lgE0\xc0\xaa{\xbd\xe6N\xbc0\xc0\xea\x0bK\xe83\xd40\xc0f\x16~\xd9p\x015\xc0\xea\x0bK\xe83\xd40\xc0\x19(\xc50\x92F4\xc0\xbc\xcc\x1c\x1d J4\xc0z\xb7\xc9\x02\x91V4\xc0\xb4\x1a=F\xdd\xe6.\xc0\xc9P\x96\xa2\x1a\x160\xc0C\xa2\x90\x13\xf1S5\xc0{=\xb77\xab\xb8/\xc0\xfax\xc3\xdbr\xa4.\xc0\xd3\xde\xe5\x1eb\xcd4\xc0\x83c\x94\xff\xd2\xe42\xc0\x96\xd1!\xa9\x03a2\xc0\x9c\xe9\xcbK\x8aZ4\xc0\\\xa7O \xb6}-\xc0/\r\xd8f_"4\xc0\x0fXu9=\xab.\xc0\xda\xb8\xe1\x9fp\x152\xc0\xbe\xdazi\\\x194\xc0\xbe.\xac8\xec\x045\xc0\xa6\xd3\xcb\xb2I\xec2\xc0\xf2\x08\xdcI\x88F/\xc0:^#\xe7\xf6\xf5,\xc0|\xac\xb6 n\xa92\xc0\xef\xa5\xc7YPL-\xc0\xe2%\x80\xc0\xe7n/\xc0\x8b8\x8b\xb4\xbf\xea2\xc05l\xdeB\xa6\n3\xc0(C)\x07Cr4\xc0\xae\x1b\xbc\x01i\xb0-\xc0]\x19\xf3\x88c\xd02\xc0\x17\xe2\x867\xd7\xa3-\xc0\xce\x9c\xb4\xd2\xf3\xc3-\xc0\xe1\xb8\x11\xbe\xf3\x015\xc0\xfb@\xe1OK\x010\xc0p\xe0J\x12\x087-\xc0[\xf2*\xcbY\x1f2\xc0\xcc\x88\x9f\xc6\xf7\xd7-\xc0\xdfyt\x043\x82-\xc0L\xe2G\xd8\xe4\x0f-\xc0\xe0\xf5\xdd\x07q\xf83\xc0\xc1p&\xe5N\x87/\xc0\x7f\xb4\x1a\xf3~Q4\xc0\xc3\xad\xf7&`\x054\xc0\x91\x18\x9d\xec\xbe\xee2\xc0\x0b\xd7)\x84HZ-\xc0\xc9\xbc\xb1n\x0e\xf92\xc0\x8eU`$\xfd\xc1-\xc0o.\xee\xc4\xc7\xe82\xc0\xcch\x01\x06o\x114\xc0\x87\x91uV\x06\xe73\xc0\x9e2\\\x90\xeeK.\xc0\xc2\xf7\xda^\x8e\x183\xc0,_k\x0b\xba\xed2\xc0,_k\x0b\xba\xed2\xc0\xa4^\xa32|r2\xc0\xc6\xbc\xdc\xe9\x90\xd0.\xc0\xb8\xcb\xe6\xcbT\xf72\xc0\x9c\'\x8c\xaf\xb9\xe12\xc0NQ5\xa6j\xea2\xc0\xb5i.\x8b\x08\x8a2\xc0\x9ai4\xa9}63\xc0\x14\xec\xbe\xa7\xdc 3\xc0\xd6\xb45\x97\xda\x982\xc0\xbf\xfd\xc6/\xdd\xe12\xc0\xf8\xb0.6\xd0m/\xc00\xe6\xdc\xb9\xa6+3\xc0X\x1au\xc3\x96\xc61\xc0\xc4\xb2\xcfD\xe7\x8c3\xc0M\xc2#U\x05B2\xc0\x9d\x0b\xd5?$\x1e3\xc0\x16Ri\xf6\xb0\'3\xc0e\x96\x8b!\xff\x183\xc0\x90@%\xf6\xfb\xf22\xc0\xa1W\xe0\xc1\x00B2\xc0\xf6\xf0\xb6Gf\x16-\xc0\xaa\xb4\xcfd\xd40-\xc0V?\x06\xf0\xcc\xc13\xc0b\xda?\xc4\x96\x003\xc0\x1ci~\x18\xaa\xdd2\xc0\xbf\x1bK\x02\xcf\xc72\xc0\x15-U\xdc\x02R2\xc0\xe4\xe8c\x8e0\x903\xc0\x81Q\x17\x13\xeb\xfc1\xc0eCU\xbeL\n3\xc0\xbc6X\xbfM\xff2\xc0\x18P6\xa2@H3\xc0\xca\x8aq\n\x98F2\xc0\x94\xed\xab\x9cG\xfd2\xc0ST\x03\xc9\xe5*3\xc0\xceC\xb4\xe5\xb6\xd12\xc0\xc9\xd6 \xc1\x9e13\xc0\x9fYy\xaaC\x172\xc0\x1c)\x18\xee=\x9b3\xc0\xc4\xc1\x1aQ\xd5*2\xc0\xee\xe1\x9dZ\xc3\\1\xc0\x13%\x02\xf3\xb1\x1d*\xc0\n\xf5\x9f\xd2 \xc83\xc0#)\x872%\x1f2\xc0\xa5`\x0fb\xadL3\xc0\x1aq\xd8\xec\xa2\x1a2\xc0IY\xcar\x9bQ+\xc0\xe6\xa9\x9c\xb2\x08G3\xc0\x80\xa74\\\x99\x1a2\xc0d\xb1\xc7\xb9\xe6\x81-\xc0\xba~&\x18.\x1f+\xc0J\xda7\xd2\xcd\x062\xc0\xf5\x8a\xd5p\n\xf92\xc0[\xf0\xc9 k\x122\xc0\xb2`\x9et\xc0>3\xc0<\x82$Q\xcd\x193\xc0\xdb\xda\x92\xb9\x11\x0b2\xc0/\xbeif\xcd"3\xc0[T\xf1\xd86\x122\xc0W\xc1o\xb2\xaf\x113\xc0\xa9\xa2a\x02\xcd93\xc0[\n\x97\xe1\xaaC3\xc0?\x958%\xf6*3\xc0E\xf0\x122m62\xc0&\xbb\xdf&\xd6-2\xc0l\xd5$\xa4_\xf31\xc0j\x17\xb3\x07g#3\xc0\x91\x11\x87\x9c\xc7\x84*\xc0y}dG\xfc\x063\xc0m\xa8\xe1-\xab\x0b3\xc0]fO\xa0\xf1T2\xc0\xab\xc5C\xacs\t/\xc0\xb4It\xb2\xa7S2\xc0\x9d\xad.#;\x073\xc0e\x82\x13\xddWq.\xc0\xc7)\xd07\xd7/2\xc0\xc5l\xda0n:3\xc0\x93\xf38\xe1f#3\xc0\xdb\xc9M\xc0G\x99*\xc0^\xbe\xe6\xec:\xfc2\xc0\xfa.\\\x19?n.\xc0\xb9=\xd1Y\xc9\xb84\xc0\xcbR{\xd7\x16 3\xc0\xaf\xc0\x08I\xc8\x0f,\xc0\xbbz\xdc\x8a\x16\x172\xc0\x19\xfa\xddLs\xe51\xc0c\x12%\xbb\x92\xe52\xc0.\\\xb5\x81\xe2+3\xc0\x9cKP!\xa0\xc4*\xc0\x1e%2\x95@\xd14\xc03g\x1a\tC53\xc0s\x17E\xf4\x80\xa8+\xc09\xe9\xd7\xc5\xf7\x1f3\xc0p\x17W.)\xbd4\xc0Ad\xe8\x81?E+\xc0\x13\x0e\xd8U\x03\x942\xc0\x19\xa2M\xb7\xb6!2\xc0h\xf5\x03i\x93\xd80\xc0\xd33\x8b\xede\xde3\xc0F\x0c2H\xcc\xe14\xc0\xf3Z\x85\x07E%4\xc0\x8e\xc2N\x0f\xdc\xb1+\xc0\xa9T\xb9:PI3\xc0\x06_r\xef#;2\xc0\xb3\x08C\xc7r\xb64\xc0\x08+&\xc0\x93\x0e0\xc0c\x06\xb64\xda\xf52\xc08\xd6\xf9&E\xfb2\xc0!!}Z\x94\x180\xc0T*n\xd3\xee\x125\xc0\xe5\xde\xe7b\x1fp2\xc0;\x02\xf0\xef\xd3\xe83\xc0\x82\xbc`HV 3\xc0\xfd\xa7B\xb4e\xe4,\xc0\x82\xdf:i\xaa\x06-\xc0\xfe"JC\x19N*\xc0\xe5\xaej\xa6\xb2\xb02\xc0\x11\x80\x98{x\x05-\xc0\'\xe3\xeev`F2\xc0\xc0\xeea:}\xa92\xc0\x99\xec\xba-\xb9\xe9,\xc0T\xfe\xb5P\xe1#3\xc0\x99. {\\q3\xc0\xc7\x13N\xf6\\/(\xc0\x1a\xb2\xae]V\xf32\xc02c0\xe4=\x8f2\xc0\xc5\x08\x15:\xe3\x192\xc0\xe55\xb5\x8b\x7f\xfb2\xc0q\xb20\xdf\xeb\x9d0\xc0\xda\x01\x07\xcd\r\x182\xc0/\x84WD\x93x2\xc0\xdag\x0cK\x00\x7f2\xc0l~\xbe\xdb\xf4\x8d.\xc0c\xe1\x19G\xd5j2\xc0bX\x8c\xaer),\xc0K\xf9yr\xab\x90.\xc0\x8f*#\tJ\x9f2\xc00\x94\xd2\xe6\x04\'/\xc0\xc2n\x1ff*\xbd.\xc0\xc1\xbdc:\xbf\xa62\xc0mL \xe6\xfc:2\xc0\x96\xbc\xe6\xe1n\xd3.\xc0\x92\xde;\x81\xccu/\xc0\x93\x8b-L"P3\xc0V_H\xc6\x06~/\xc0\x1c\x06\x82\x86\xb1\x1e,\xc0\x11\xd4\x96/\xcf\x00/\xc0[}\xee\xd7e:/\xc0\xbdw\x99\x1cqO/\xc0voe_P\x19/\xc0\x86\'!\x81xs3\xc0f\xeb\x175\x02\x052\xc0\x98\xddc\xd9s\xb72\xc0W\xabW\xcd\xf9\xcc2\xc0\x03q\x80\xb3{o/\xc0C}\xcdU\xc94*\xc0\xbf\xe3\xf2H\x1b\x14)\xc0\xbb\xd1\xc4d\x9f\xc33\xc0\xcba\xde=I\x824\xc0Y\x8b\xc8\x80\xcf&/\xc01\x8d\xd1\r\xfc\xbb/\xc0\xfb\xf7\x08\xe6\x1b\xea2\xc0kA\xf2\x82\xbb\x1e-\xc0\x97S\x9b\rXS2\xc02\xa07\xc8\xb6\x012\xc0\xf7\xde!\x83\x00\x0c2\xc0\x00\x9dm\xa7\xd4\xff2\xc0\xfe\xd0\x13\x80\xc1\xe7.\xc0\xee\xbca\xf7\nJ2\xc0\x05z\x88U\xd4\x99.\xc0\x90\xd3_97\x16-\xc0\xa0\xe2I\xa1\x85\xdd2\xc0\x01\r\xa4>\xb7\xc62\xc0\xdd\xf1\xd8"\x07+2\xc0U\x0c\x1f\x82R\x0f3\xc0-E\xfa\x0b\xa5+3\xc0\xba2\xaf\xa7v\xb6-\xc0G\x89\x84\x9fn\xdc\x1c\xc0NQ5\xa6j\xea2\xc0\xa1\xf9<\x95\xb2\x083\xc0]@aF\x1c\xfa2\xc0\xab\xa5dD\xf4\xed2\xc0\x8d\x11\xd7u\xd0&0\xc0\xacJ\x94\xde\xa2x+\xc0\xb0%l\xebC2/\xc0,\xe0\x91(\x1fo/\xc0\x95\x07\x1b\xcb,\x8f2\xc0\xfcI\x9e\xb0\xd2|2\xc0\xe9\x85@!\x0b\xe3/\xc0$\x9a\x8dT\x9b&/\xc0\x86\xcbH\xe2C\xde2\xc0l\xeb\xe2^\x1c\xbe*\xc0\x7fu\x93>\xb0\xc7-\xc0J\x82\xe0\xdb\xed]4\xc0\xb1\x82S=[\xd12\xc0>\xe0\xf0"C\xe33\xc0\x8a\xe8\xb5\xa1\xba\x9c2\xc0M{\xca\x0f\x87\x972\xc0\xff\xdaW\xc4\xd9\x1c2\xc0\x1b\xe7\xf8\x19{U-\xc0P4\xae\xc3\xd3\x98+\xc0\xe4P\x88\x9e\xebl.\xc0\xf9\x97\xc41\xfb\xab2\xc0]<c\xf4?\xed1\xc0\xa8\xb2\xafT\x9e\x190\xc0\xc4\xb6Dg\xc5\xf52\xc0\xb6c\xf9\x04\x15\xa4-\xc0\x05\x80\x9bC\x84X+\xc0\x97#\xa7\xddA}2\xc0;\xceKY\x9f\xf01\xc0\xf2\x90|\xd6~R+\xc0w\xe8\x19@\xee\xb41\xc0\xcbI\xe2,\xdc\xda3\xc0\xafk\xefkAI2\xc0\xdf\xce\xa7w\xb8\x88.\xc0\r\xe2\x05c-^/\xc0\xfd\x8br]\xc8w2\xc0\xf1T\xd4\xca@\x7f2\xc01\xc3\xc3\x1b>\xa23\xc09\x99kq\xc8\x143\xc04O\xder\xc2\x1c3\xc0d#hXW/2\xc01~e1\x83\xf63\xc0'
p29
tp30
bg3
(g4
(I0
tp31
g6
tp32
Rp33
(I1
(I2509
tp34
g13
I00
S'\x8b\xd0 =F\xc7S@2\xdf\x89\x99}\xa8S@\x1c\x19\xaa\xfcJ>S@6\xfe\x9d\x8eiiS@\x97j`\x16\x06\xb5S@\xce\xfe\xedF\xfb\xbaS@\x84\x993{\x8d\xbdS@h\xe7\xaa*\xb3\xaaS@\x0c\xdfj/@|S@{\xcc\x00b\xb5\xbcS@ \xc7r@U\xa8S@.\xa1\xad\xa8\xcc\xa8S@\xa5\xee\xc4^d\xc2S@\xb3\x8d\xb5\ni\xa8S@kj\xc7\x1f\xb9\xe6S@\xf6\xa9?\xc0\x84\xdbS@\x89\xe2\xf5\x97\xd7gS@\xc5\xb7\xe4%2\xbfS@P\xb0\xf2s\xae\xa4S@3k\xf8U\xcf\xa6S@\xc9\xfba\xffR\xa5S@\x94"\xf94H\xb6S@\x9c\xc5\x8c\x97\xc7\xafS@j\x1c\xf5:\x97\xaaS@\x0b\xc3\xca\x00\x81\xbcS@Q~\x0b9\xef\xb1S@\xe3\x033\xe7N\xb6S@\x9e\xb0\xc6x\x83\xd9S@\xe6\x1a9Ty\xb5S@\x94=\x07AG\xbdS@\xe9}\x9d,6\xb6S@\\\xd1\x8b\xa5\x12\xbdS@\x84\x99\x8ae\x8c\xb8S@\t\xb4mNB\xb8S@\x06\xaabF\x16\xb1S@1@\xf4\xc1\xb6\xdbS@\x03\x0c\xaeB\xd3\xbeS@\x97\x05*\x0bkNS@>\x92\xd4\xdcP\xbeS@%)A\x88j\xa5S@\x96j\x94\\\xe0\x83S@57\x90\x8d\xcb\xb0S@\x0b\xe0\x05dp\xa5S@\x93:\x80v\xe9\x95S@0\xecav\xed\x82S@\xa2\xb9\xd9\xce\xbf\xb7S@\x1cT\x92n\xe0\xa9S@P\xf9N\xe7\x11JS@|\x06~\xdd\xa3\xc9S@P\xdc|`\xca\xc7S@\xdb\xe6C\xb7\xed\xdaS@\x16\x88\x07\xdc\xb3\xe7S@\xa7~W{T\xc0S@,\x1e\xa6\xbd3\xa5S@\x05e\x8d)=\xa9S@\x9dt\xf2\x07\n\xadS@\xdd\x91}\xdew\xbaS@7\xc5\x9d\xa9\xe9\xbbS@\x90y\xafV\x00\xc1S@;x\xc4\x1e)\xd5S@\xe1\x1b\xee\xe3N\xd8S@\xec\xa8*\x90}\xb0S@\xad\xf7\x16\xbd\xb4\x86S@\xf8\xa6{\x8b\x89\x83S@q\x9a\xecX1\xc1S@\x8f\xbe\xd6\xe5\xfc\x90S@\xcfiD%\xaf\xd5S@\x89\xb5U}W\xd3S@4\r\x18\xfa\x9agS@\xbfL\x16@\x08\xbbS@\xc7\xf3{\x95\xa3\xc6S@\x02c\xf6\xaf\xc8\x81S@\xa1\x15\x11yH\xa5S@\xe3\xf1\xcd\xfe\xe1\xe2S@\x10\ri-T\xdaS@\xc0\x86\xd3k7\x81S@<\x97\xdcy\x02\xafS@KP\xfbPw\xb2S@P)D]\x1c\xb0S@\x89\x9c\x88\xe3\xdc\xb0S@\xd8\x0f\x8f)\x11\xb0S@:\xd8\xe5TE\xd9S@\xf4\xbd\xe6\xdd9\xb1S@\x1fq\xfe\xdd\xd0\xdcS@0\xa7\xea\x8a=\x84S@\x07\xc0Zy\x9d\xaeS@\x17\x91\x98\xf3,\xb6S@\r\xb7\x95\xfa\xe1\xb4S@\xecFBL\xbe\xb3S@G\x99\x18\'V\x83S@g\xa4\x93\xed\xc8\xd7S@\xaa \x8e3\x0b\xaeS@\xff\xfe8\xa3=\x82S@\x19\xce\xcd\xcav\xb5S@,\xb7\xa9\xb8\xab\x7fS@L\xd5\xafx\xd9\xf6S@\x99\xf3lyX}S@\xa2\n7\x0by\xd7S@\x80hu\xf1\xcc\x81S@\xa0|\xaeH\xe4\x81S@*\xaa\xdc\x870\xbeS@\xe7A\xb9=f\x81S@\xb0\x8b\xa9[\xb2\xabS@\xca\x124\x8bX~S@\x1e\xfd\xcc\x8d\x0f\x7fS@\xa3\xc78q\xba\xbcS@\xa1\x9ai\x19\xb9\x80S@5\x975\xcf\x1b\xa5S@\x08\xb1e\x1dr\x80S@\x00\xcd\xd5)s\xd8S@yb\xa4JF\xd8S@n\xe4\x14\xad\xe4\x7fS@\xca\x9a\xe7\x12\xcf\x84S@61\x89\x95\x9e\xb5S@\xf3Ey\xc8\xe4\xc0S@\xd2\xab\x9fUg\x7fS@G\xa6C\xd8\xbd~S@s\xce\xa8\x89X}S@\xa5\xf0O\t\xc8|S@\xa5\xf0O\t\xc8|S@[\xed\xc5\xae}~S@\xeb\xc2{\xc6Y}S@?\n\xf7\xe6\xe7\xd9S@\xcb\x96l\x88\x99\xc0S@^\xec\x1fb\xd6\x9fS@\xdc\xaf\x1b\xa4J\xbbS@E\xc4\xf2\xf7\xf7\xf7S@\x10\xfaOR[}S@\x10\xfaOR[}S@;YE\x11\x1d|S@\xd4\x9c\x87X\x02\xc6S@6\xb0;\x91\xa4\xb8S@\xad61\t\x1f\xadS@\x0c@\xc8\x99\xc5|S@\x8d\xe4\xbb[\xd2\xb5S@\xf3\xaa\x16\x1a\xe4{S@\x08\t{\x1a\xc8zS@\xa7)o\xeb\xb7{S@\xff\xf39\x8c\xb0}S@\x82\x06\xfd\xf4B|S@qG\x16\x05\xfezS@\xc0T\xa1\x03\x13|S@e\x95\xd5s\xb5\xc6S@\x85iK\xcc\xa3zS@\xebf5~O\xbfS@\xd9\x80\x01\x7f#\xb4S@0f\x99\xdc\x14\x9dS@\x1e\xd6\x84t.\xaeS@iN\xa2\x9c{}S@\x03\n\x82\xc4bkS@\xed\xf9\x99\xe7\x19xS@\xa6\x99\xd5\xc2\x08\x9cS@\xd5\r\xb9\xa6vwS@cCA\'\x9e\xbfS@\xc9M\xae\xe3\x18wS@1`\xd9\x95\x15\x9eS@\x1a,\x84\x9f.\x9fS@\x0eB\xc9\xf7\xb0\x9fS@\xc6\xde\x1d\x90\x10\xd8S@\x85\xb7D\x1f\xd2\x9bS@\x84\xf2F?\xae\xa1S@@G(\x99\xb7\x9fS@\x00T\xc8\x17q\xaaS@\';Dr\xc4\x9dS@\xc5\x81\xc6\xd3\xb7\x9cS@!\xa2\xcc\xb3 tS@\x1d\xb93Vc\xc5S@\x0f\xb5\xc2\x94g\xd7S@S)3x\xa1\x9eS@g\xa54;IsS@1\xc2uk\x07\xd8S@\x8d\xaa\x9e\x92\x86\xbfS@\xd11\xe7\xaf\xe0\xb6S@\xa0\x8e@\xf9\xcf\x9eS@\x87\xe9-!\xd4\x9dS@4\x96\xc0\xd7\x9b\xd7S@\t$?\xd5\x1c\xd8S@9\xbe\x8f\xce\x11\xa6S@1\x93\x03\x83\x07\xd9S@\xd3/!\x06\xf4\xd7S@\xcbO\xee\x04\x19yS@\xcd_f\x10\x00`S@b,\xf1;\xa8\xd2S@-s9\xecP\xcdS@\xc7w!\xa5\xb4\x9bS@h\xc1\x88\xf7\xf9\xbaS@t\x86\xc9\xfaY\x9fS@\x9c(\xe2-$\xc5S@\xe8\x07\x84\xddb\xc8S@c\xc5x\x93r\xc6S@\xc2\x94\x9aK\xb3\xa5S@\xe7\xb8p\xeb)pS@uI([\xc2\xc5S@r\xc4\x93\xd3n\xa8S@\xf1Z\x05\xb2\x82\xb8S@\xe6\xa5\xef \xa6\xd8S@Ej\x8e\\:\xf9S@\x86\x7f}\x1a\x9c\xc2S@\xd1\xf0}A%\xcdS@F\xa6\x05\x15v\xa1S@9\xde\xdd=\xa1\xc5S@\xbd\xe5~\x14\x98\xd1S@\x97\x83L\xc2\xd9\xbbS@\x8c\xd4U\xc8\xfb\xbbS@\xf1\x96\xa5\xc9\xfa\xa2S@\x96\x16TA\xa1\xbdS@\x8f\x04\xfdr\x1eyS@8A?~\x7f\xccS@\xaf\x82w\x9e\xd8\xbdS@\xfc\xf0\x07\xaa!\xf9S@\x91~\xe1\x13\xfc\xa3S@\xefU\xb5]\xd3\xbdS@Q \xa4\x9f0\xa6S@#\xab\x1f\xd9G[S@\x86\x99\xb7!\xef\xd5S@n)J\xf7@\xbdS@N\x8aa\xdf\x9f\xcbS@\x03\x8c\x93\x800\xe2S@=\xc7x\x1dW\xaaS@l]\xd3\xa2\x93\xdbS@\xfep\xa1\xadm\xbcS@A\'\x04hP\x95S@=&M8[\xcbS@\xe0\xa7L\x15\x8d\xbaS@\x94\x0f\xae\xc8\\\xa4S@\xcb\xc7\xde>W\x9fS@\xd9\xd2\x8b\xd0\x13\xc4S@\x9b0\xa4\xd4\xfa\xe6S@qj`F\xe3\x84S@\xe5\xa7M\x9f\xb0\xeaS@\xec\x08\xce\x12\xc2\x7fS@\xc2\x88\xf6\xf2\x9a\xd8S@\xac\xe3\xf0\xde\xfc\xc0S@\x07\xf3\xec\xbb4\xc1S@\xce\x0f\x17\xa2\x9f\x02T@\xad\xcc\xf0\xfe+\x88S@\x96\xac\xc1\xb5\x85\x81S@\x82\xe7,\xec!\xf7S@\xf8)\xf9\xe3\xdezS@q\xefA5\xb2~S@Ht,\x81\xd3\xf7S@\x1e\x03\xc9p6\x83S@\x8b;\x8at\xe3|S@\x81\x0c\x89\x00\x93\xbeS@x\xca\xae}\xadcS@;\xcf\x9e\xff&\xacS@\xec$\xe5)\x01\xc9S@*\xda\x0c\x05\x91\xd4S@\xabP*\xf4N\x9fS@\xd4\xa3Z=\xae\xbfS@\xc1\xbb\xe0\x97v\xc6S@\x84X/.^\xd9S@G\x11\xed\xa6\xdd\xd8S@B\x99\x17;x\xaaS@H\xe2\xbc\x9d\xc5\xb6S@2\xf7!\xac\xb2\xf8S@\x1dq\x17&$|S@\x01cA\xad\xa5\xaaS@\xc2\x82\x16-N\xbbS@\xda\x8d\x14\xf3\xf9\xc4S@\x9e,Y\xbe\xe1\xdbS@6)\x07\xe7\x89\xa8S@\x82\xe0\x8dC\xec\x9eS@T\xeb\xd3\xd6\xaf\xa6S@\x9c\xff\x1e\xe8\xfd\xe6S@~I\xc6i|\x7fS@Z\x11\xe1\xc2\xde\xbbS@\x1a\xa5W\xc5\'\xa7S@u\x17\xe0=\x1b\xd0S@\xe42h9g\xa6S@6\xcfq\xeeh\xc4S@UH?\x1ah~S@\xbe\xc9\xa1@\x8b\xa2S@z\xcec\x10duS@\xf0\xeb\xbb\x9e\xb6zS@`\x84.K\xf4\xbaS@\xba\xcf\x8a\xd3\xd3\xf8S@\x94\\\xad\x872\xa1S@-t\xd2\x025\x88S@\xe1V|\xa0j\xa3S@\x81\x9dsZ\xcc\xc7S@:tp\x08\xc1zS@\xd8)\xd46w\xbbS@9\x82\xbf\xdfjsS@h\xa4\xca2%\xd9S@}\xee\xb8\x04\xb2|S@\xa4\xc2E\xc3\x94\x02T@\xe8c\xcc\xf1u\xfdS@\xe4\xfc\xe5W\x17\x90S@\xcb\xf5\x9c\x8f\xfa\xb3S@\xa1I\xd5\xc7\xa9\xdaS@\xc8\xdd\xe7$\xcc\xa4S@\x86b\x94\xc8\xe0\xd8S@\x04b\xf3\xfa\xb3\xdbS@\x14}\x18)\x00qS@\xcbO\xee\x04\x19yS@\x96A@\xcb\x9c\xd8S@06\xde\x1f\x01}S@zk\rKIsS@kiO\xfb\xfc\xc5S@-\xb9x\x00\xc6|S@\xbf\xb4i\xaa\xd3|S@\xbe\xbd\x1b\xae(\xb6S@><\x94\xbeu\xa6S@\x84\xb0\xfa\x85\x14\xa7S@\x93#\xe6B\xe8\xa6S@\xfe\x8e\xe5\x81y\xbeS@\x85\xec\x95\x82\xfd}S@\x87"Le!\xf9S@\x94\xeb\xc9K\x8c\x9eS@\xeen\x85\x1f\t\xadS@Q\x9a\xce\x06\x81\xd7S@5:\xc0\xd6\xa1NS@R\xd1+\x8e\xae\x9fS@\xd2|\xcb\xea!wS@\x07\xf5\xe1\xe4(\x83S@\x8a\x99\xb93\x11\xb8S@po\x8f\xed\r\xd9S@\xf8\x85\xeajZ\x9fS@\x15\x02\x11\x9e\x85wS@wq/\xd5\xc7wS@?\xd4\xa2\xea\x92\x9dS@\xbc\x0b\x10~\xba|S@\xa8V\xc5\x86H}S@j\x82\x87=\xb3zS@\xaf\'\x97y\x8ewS@\xafI\xfe\x0e\xbfzS@\n\x06\x96\xe2^DS@\xead]\x81\xf9zS@\x9d\xfd*x\x19{S@\xaa-~\x01\xfb{S@\xb0\x0f\xea\xc5\xb2zS@\x07=\xe2\x97\x88}S@\xa8Q\xae\x9f\xe4zS@\xb7\x0c\xf1\xd4\xb5}S@\x9f" \x0b\x18\xdbS@d\xf1d\xd0\t|S@\x0cz\xe1x&\x81S@<Z\x8d~\r\xf1S@\x13\xc7\x14W\xcf|S@kF\xe1\xe3\x97{S@\x0b\x80%<\xce|S@m\xec4\x81\xf2|S@/\x8c\xad\xb1\xa2|S@\xe5\xa8}D\xb1\xa8S@\xb8\xd9\x89\x93+\x9eS@5\xc0\xfc\x1a\x1b\xd8S@\x9a\x83\xf7\xd8\x80\x9fS@\x89\x0f\x10\xcf\x92|S@(\xa4\xb0\xba\xee|S@\xe7\xa2\xcbK\xb5}S@\xbf\xd2\x8c\x1e\t}S@\xf4\x1eh\x9b yS@\xbf\x143\xd4L}S@S:\xfb\xfb\xf1\xadS@\xa1\x0e=QU}S@m\x00l\x9b.}S@\x19x\xda\x12q\x7fS@r\xda\x9c\xa9\x99\x7fS@e\xb9\xa6g<|S@\x08\xb1e\x1dr\x80S@\x18\\\x89N\xf7zS@\x92"?H@~S@L\x93\xb6\x04\x99\xe6S@H\x97q\xc7\xbf\x81S@\x0f\xf5O\x97\x0e\x7fS@\x06l\xcdD\xcayS@\x9a\x81@,\x7f\xe6S@m,\xfd\xe4\x0f\x7fS@\xe0\x11\xe7\xfe\xdb\x81S@rVq\xd4\x91\xd4S@B\xe4{\xe9\xb3\x7fS@\x98\xd3\xa8rZ\x7fS@\xc5\xcb\xfaX\xfc}S@p5\x1d;9\xe0S@\xc3@f\xa2hzS@j\xd4\xab\xd6P\x83S@\xd8./\xec#\xa5S@\xb8B\xc7\xcc \x83S@\x82i\x04\x85;\xf0S@K\x7f&\x994\x85S@4\xc3\x00lB\x81S@^9\x8a\xa1\xf6\xe8S@\x1b\x04\x807\xa2\xb2S@\xbe{R\xc1\xd8\xbfS@m\x80mk5\xc0S@\xdc\x1f\xc1\x1a\xfd\xd7S@\tZ~\xea\xb0\xa3S@:z\xc1\x937\xf3S@TB\x00L\xc6\x84S@\xd0\ty\xc3\x98\xf6S@N\xf1\xe3 \xb5\x81S@\xd4\xa2\xe3\xa2\x1f\xceS@\xb0)NX\xde\xf6S@\xe5\xaa\xa8RB\xe3S@\xe2\x81x:]\xd2S@\x94N\xaf\xb7U\xedS@\xa7iRT\xaf\xecS@\x95\xdc\xe1\xb0\xe6\xd2S@\x81I\x80\xa2!\x84S@_\xc0\xef\xc5#\xd8S@LQS\x86\xf0dS@\xd0L*\xc2H}S@%4\xfbox\xe9S@\xea\xa58gv\xf6S@\xa8\x108h\xd8~S@\x17l\xa4\x8d-\xcbS@\x86\n\x17\xca\xe3\x88S@I\'\x82\x1b \xdcS@I\xe7\xeb\x07 \xdcS@\x03\x8d\xcf\xd7o\xdbS@\x9f\xb5\x1aJ\x92\xd9S@\x18r\x85\xfa\xf2\xdaS@\x7fW\xe5g\xb5\xdaS@\x9eA\xca\xbe\xa1\x85S@~\xb6\x10\x12y\xdbS@\x01\xcd\'\x19\xe2\xe2S@\xbd\xaby\xddf\x86S@:\xd8\xe5TE\xd9S@S+\xcd\xdc0\xf5S@u\x8a\xb9\xde;\xbeS@a\xd3\xeb\x9av\x86S@\xdd\xed\xf5\x05q\xd8S@\x96z=\'\xc3\xd7S@\x10\xd5\xca\xcd\n\xc9S@O\xe2Yu\xd8\xc4S@\x8cB\xacf\xc5\xcdS@\xde7\xbf\x0c\xe7\xc4S@)\xe0D*)\xd7S@\x85\x96J\xa0\xbf\xd7S@\xe51\xafo\xc4\xcdS@\xf8]\xc6\xbcx\xc8S@\xbe\xdcB\xe2\x13\xfaS@\x98_\x835\n\xd3S@\x9d$\x90\x0b\x0b\xfaS@\x9d\xa9\xdf\xc7\x91\xd7S@?\xdd=*\xf9\xc5S@n\x02\xce\x9a\xce\xd5S@\xca\x04\xe8\xe9\xcc\xc5S@J%U\x0f\xf5\x83S@o\xaf\x04\xd5\xcd\xbcS@f\xfe\xdb(c\xc3S@\xa9\xdbE!\x17\xc3S@z\r71\xe6\xc5S@\xf4\xb3.\x83\xd0\xd8S@};\xea5\x9f\xc5S@\xff/\xa6j\xdd\xd7S@2\xd0\x826`\xd8S@\x00\xf3\xb6dY\xc5S@\xc4\xc2\xae\xae\xbc\x84S@\xc6\xe6\x94\x93\x1e\xd8S@\x1b\xbe:\xa9F\xbfS@>^l\xd1\x9c\xbaS@\xb8rOt\x07\xc2S@\xea\x80\xbe\xd4\xc8\xbfS@\xb6\xb7\x80\xd3\xa1\xbfS@\xd3\x8aj\xf0J\xe3S@]\xca\x9axY\xbfS@1\xc9\x0c\x0e@\xb7S@/&\xe9\x91\xee\xb8S@\xbfC\xf4-\xef\xbeS@\x1d\xe2\x9aH\xac\xb8S@j((\x93\x8c\xdbS@h}\xc8\x17\xbf\xbcS@\xe4\xb1\xa0\x85\xbb\xb1S@\xc8\xd0\xb6&\xab\xd6S@\xaa\xc1\xb2\xf0\xb5\xe3S@m\xc5\xcf\xb4\xc6\xb0S@\x9d#\x83\xe8W\xbbS@7S\xbb\xac\xbc\xb6S@3f\x0c\xf9\xb0\xb4S@\x0f\xee\x1e7J\xb5S@\x9f\x81w\xeb\xf6\xbaS@\xfe\x8b\xce\x92\xa3\xb0S@\xca\x8a\x9f\x912\xd6S@\xee\x9a\x01\x89b\xb9S@p\x88\x99\xb3\xad\xafS@\x99\x98\xaa\x9a3\xc1S@\xac\x01c\x15\x14\xb9S@\xe8:\x1c\x02\xc0\xafS@\xe7\x11="\x0b\xc1S@\xef\x92/\x95\xfe\xafS@\xae6\x03\xcf\x0f\xb4S@*\xfb/\xe8T\xabS@|\x06~\xdd\xa3\xc9S@\x94\xcdD\x8c\xbd\xb7S@\xe9-\x0b\xe1\xcc\xaeS@<\x86\xc8\x0fP\x8bS@9\xf3\xf6\xcc\x12\xb1S@Iw\xef\x98\xfeGS@$F\xee\x91\x8b\xb8S@\\\xb7\x04b\x19\xbdS@\xb8\x10x\x0c>\xcbS@\x0b`V\x80\xf5\xbcS@p\x88>\xc9i\xbcS@O6\x90\xe8i\xbcS@\x13\x8ey\xf4|\xb7S@\xc6z\x8a\xecD\xb6S@\x0e\x9fv\xa2\x90\x95S@s\x13y\xc8n\xb7S@\xb5d\x14^\xbb\xbcS@\xf4\xc7OS\xd9\x95S@(\xdak\xb9\xfc\xaeS@\xae9\x9a\xfb\xbd\xb4S@\x16\x84\xe9\xb5x\xaeS@\x8f5\xef\x96\x02\xb6S@~\xdf\x96?\xc0\xaeS@\xa3\xca\x90\x87XeS@\xd3\xd2g\xa6\xda\xb5S@\x80T9e\xf5\xadS@\xf8\x8dL\xd2a\xb2S@-\xc7\xd5U\xb8\xb3S@\x0e\xfb\x93\xd3\xf2\xaeS@\xa3o\xba\xc6B\xafS@WW\xae\xb9\x80\xb8S@\x96\xdc\xc3\x9b\xe2\x90S@\x03\x1b\x1f>F\xaeS@\xc3\xdf}\xa9W\xacS@\xf5\xa0U\xeeH\x91S@\x9dB\x1f\x88%\xb4S@\xb1{x\xc4i\xb5S@Q\xeb\xbc.\xa2\xb6S@\xa9\xfbv\xfcF\xb8S@\x8a\x1a\x8eP\x08eS@\x0c\x8d\xe7}(\xb0S@\xd6\xe9\x006l\xb6S@\xd5~!\xc1\xf1\xabS@\x0c\xdcsa\x11\xc5S@Y\xe6\xfcH)\xd5S@R\x0f\x11M\xe1\xb0S@\xea$v9Z\xd5S@\x11\'"\xae+\xb7S@\xc7X\xb0\x00\xbb\xb6S@\xda\xbfw\x191\xf2S@\xffy\x12\x17\x0e\xc2S@\xe31s,\xc2\xafS@\\_m\xf4J\xe8S@D52Wj\xefS@\x0f;\t5\xdb\xaaS@\xc8\xbf\x12\x0f\xed\xa6S@u)\xcbc\x82\x9fS@\xf4\xd9\xd3\xea@\xefS@Z\x99\r\x98\xb0\xa7S@EB|\xa6H\xf5S@\x0b\xebE\xd2\x05\xabS@\x0c8:IJ\xc9S@Jw\xd7\xaa%\xf9S@\x84Ky\xd1V\xadS@\xb0\xa7w\xc0\xeb\x9bS@\xd8e;\xbc\r\xa8S@Jz\xf7\xe5\xbe\xa6S@\x90\xff\xfe\x13\xfb\xa6S@\xa0\x0c\x936\x0f\x9dS@\x84rdi\x85\xb1S@\x8e1os.\xa2S@?P\xc5\xcf\xff\xa0S@[\xaa\'\xaa1\xa7S@\xcb\x18\xd47\x8f\xa5S@\x1a,\x84\x9f.\x9fS@\xf8\x88\x84\xea\xae\xb1S@\x16\xfcB\xac\x14\x9fS@\xde\x92\x95xm\xa5S@t\x88 Qc\xa4S@`\xca\x8f\x1e\xd2\x9bS@\'\xff\xa3\x17?\x9dS@\xd9\xc3*|\x98\xb1S@\x19t\x10h+\x9dS@\x92\xba{\xe3,\xedS@O\xd7\x99\xb9n\xa1S@\xa96\x8b\xd0\xbc\xa1S@\xb5X\x96\x0c?\xafS@\x02\xdf\x98a\xcd\xa5S@\\\x8b\x82T\xc6\xacS@#\xb2n\x08\xd0\xc7S@\xec\xc6e\xc6\xae\xb0S@.\x13K\xe7\xd2\xb0S@\xcb\xc6\xa0\x8a\x1e\xb0S@\xd7#\xb2j\x02\xabS@GPp\xe3;\xa5S@\'\x05\xdf\xaa\x1e\xb0S@\x0etX\xf5\x93\xb0S@ \x0f6\xb2\r\x9eS@U\xc1\xc0\x0c\xaf\xb0S@\x8a\x8a\x8aL\xc0\xafS@\xc4\xe3jj\xd9\x9eS@\x88W)E\x8d\xafS@D@\xe3\xdbW\x9cS@\xcf\x0b"\xf9\xad\xd9S@\xd0q\x91\xf3G\xacS@g\xdem\x94>\xa9S@E\xce\x1f0u\x9cS@\x9dzFW\xcf\xabS@\x95E\xcb\xf9S\x9fS@U\xc8\xb7\x98C\xa9S@\xb4\x80\xd6\xb6\xdb\xa4S@\xfa2\xca\x99`\x9fS@\x04\tf\xbd\xa2\xa0S@\xba\xc2\xb2to\xd9S@\xc0\'a\x10\xe5\x9dS@\x89\x8e\x1a\x0b\x19\xa9S@\xb4Q\xa6\xc0k\xd9S@~\xc9o\x91\x0e\x9fS@(2\xed\xc1VdS@A%\xce\xe1K\xa0S@\xdecJA\xd3\xa0S@\xfe\xf6\xc8\x8e\xb9kS@\x99&\xcd\x96.\xa6S@\r9R\xccV\xe2S@\x99\x06\xf9\x12\xa3\xa9S@6\x86\x1ar\xa4\xceS@\x8c\xb8\xec\x12Z\xdaS@\xd3H\xee\xe7\xa8wS@\x84C\xb8 2\xc5S@$o\x12$j\xf5S@\x81\x0e\xaf\xcfs{S@f\x1a\xde\xb0?\xc8S@\xab.v\x86\x99\xf5S@U\xe2J\xa5\xc0\xa2S@}\x9b=\x19!\xb0S@/3\x81&s\x7fS@\xde\x06\xd2L\xa9\x7fS@\'\x08m1\x05\xc8S@\xe9\xbf\x9e9[xS@\x85Q\x08\xed!\x81S@\x9a\x0c3\xecH\xb8S@%#X\x11\xfe\xe5S@O\x16\x1f\x7f\xb3}S@\xb2\xf7\xe8\xe8^\x8bS@8\xae\xe2|\xea\x9fS@9Lk>T\x83S@\xdcK\x05\x13\xb0\xeaS@\xd9\xb70\xec\xb1\xb4S@\xaco<\xd6\xf2\xd8S@\xb3\xa9\x91\x1e\x0fxS@\xab\xba\xf2\xc3\x18\xbbS@\xec\xd4\xf6\x17\xb7\xb2S@P\x01\xcc2s\xdbS@\x03\x87\xe6Fa\xe2S@\xf6\xf6O\x7f\xf2mS@\xe7\x11="\x0b\xc1S@\x0b\x81\xb6}\xf8{S@\x10\xaaE;\txS@\xf0\xbe\x85\x08\x1a\xa7S@Wi\x131\xa4\xeeS@n\xbf\x97\x133\xdaS@\xb3\xf0`q\xcb\x9cS@\x8c\x14\xe7\xbc\x06vS@\x15tz\xb8\xab|S@c\x1c\xc4\x8c\'\xd8S@\xda\xee1\xd7\xdc\xaaS@\xc4\xef\xba\x12V\xd7S@\x96Py\xa6\x13\xe1S@k\x83:y|\xb1S@\xc3\x8f7\xc0\xbc\xb7S@\xb9\'\xfa?\xa5\xf5S@Jc\x0ePCxS@\x05\xbdS/\x9b\xa2S@\xb9\xac\x08=5\xa1S@o\xa6q\xff\x17\xe6S@\xf3.\xd1\x06ywS@_\xdc\xa4\x8e5\xb3S@]O\xf1(S{S@\xa3\xdai\x1b\xba\xecS@\xd3\xf8\xb7\x04D\xecS@R\xfa?:<\x80S@\xbc\xb88\xee\xac\xa7S@\xf3\x0cR\x87I\xf6S@y\xd5\xb7o\x18\xaeS@H\xc72\x0b\x9e\xe2S@\xef\x1ar\xfe\xb1\xa6S@l,\x15\x1do\xe7S@\x06\xc8\x88\x1c\xb7\xe5S@\x1fG/\x05\x0b\xe7S@\xb3\xf5\x99\x86f\xbfS@\xc8\xf9?nM\xe0S@\x1a\xa7\x18\xd5\x96\xf5S@\xda\xee\xc3\r\xca\xc0S@\x8f\x9e\xec\xb6X\xdaS@H50W\x99~S@\xa5\x84\xa2\x9d\x1b\xf9S@\xe1\xb0\x96\nGLS@X#0H|\xa6S@\xf8PY\x9b\xf7\xe1S@\xee\xd6\xfa\xddg\xc6S@\xef\x95p\xd1\xf7|S@\xc3\x05\x8a(\xda\xf8S@\x8ff}\\\xf4\xf8S@p5\x1d;9\xe0S@\x00D\xe6\x12=\xdeS@9\xce\x8b\xe5\x1c\xd7S@y\xca\xf5\x9d\x1c\xdeS@\xaa;W(\xd8\xd8S@\x0c^R\xa1\n\xd9S@\xfc\x8b\xa7*c\xd7S@\xce\x0e\x87f\xc4OS@\xab\xda\x1ff\x03~S@\xc6\xc6\xa96\xec\xb4S@\xbe7\xa0\xc8w\xe9S@\x9aK\\\xbf\xbe\x80S@\xbf\xce\x15\x06s\x7fS@\no\xd9h=}S@P\x87(\x08G\xe8S@!\xc0,\x80e\xd9S@\xf3\x190\x84oZS@!\xcdm\xb1\xed\x9dS@\xcf\x8eH\xbf*\xdcS@?c\x19\xea_\xacS@S\x8f\xef\xc0\x88\\S@aC\x0eLB\xa0S@\xca\xa6$ \r\xefS@\x87\x0e\t\x04\r\xdcS@\x9e\x8f\\\xc4\x86\xeeS@\'2\x8e5.`S@\xf3)zz\x9d\xd7S@\x17y\xe31\xa0\xa5S@\xa9=\x05\xed\x01\xc6S@\xf7\xc2\x89\x94t\xd7S@\xa7\xd4\xe0F\x8c[S@!=\xcb|\x7f\xbeS@\\\x91\xc9(\x86\xb8S@\x9c\xe9\x0b\x92(\xbcS@\x0b\x8d\xcb\x18\x85\x95S@\xa0@\x17\xac\xd2\xd7S@\x0e\xa0\xe4f\xef\xd4S@<\xb9\xf8/\xf2\xd3S@O\x93\x11\x0c^\xd4S@\xab\x07vt\x0f\xd4S@\x08\xcd\x03t\xbd\xd4S@\x82\x88\x8b\x88\xd0\xd6S@\xd9\x0b\xd2K8\x81S@v\xee\x08\xee^\xb6S@F\x1b4]\x9f\xb8S@\x92\x1f\x94\x03\x9eiS@LZ\xf5\xf7\x10\xe9S@gC6\x05\x10\xb5S@\xe3\xed\xe9\xda\xe7\xd2S@\xc3\x15)AdzS@\xa8V\xc5\x86H}S@9x\\\x93\x17}S@\xf3}\xdd\xaa\x8b\xb5S@\x8c<\xe9c\xdfzS@6kl\xbc\xfd{S@\xccAJ\xe6Y\xeeS@k/}+\x0c\xc8S@\xb4\xea\x9e\xf1\x85\xedS@\xaf\xa6v\x8a\x81\xe6S@\xca\xc6\x05p\xdd\xe3S@}\xe0\n\xa3\x90\xc6S@\xedB\xc2 \x16\xdaS@\xe8o\xf8c\x93\x9fS@\nJ\x93\xfb\x8f\xc7S@\xa8p\xa2\x89\xd9\xd8S@B\xf1"4\xc4\xd7S@&\xe7\x98\xbac\xd3S@\t<\xf2\xcem\xd8S@\x97\x82H3\r\xd1S@\x915\x9f\xc5\x87\xd2S@\xcc\x8a+\x937\xcdS@\x9cT\x86\xe1\t\xd2S@\x85\x9f\x9aFwdS@M\xd2;ax\xc5S@\xb2\x9d\xb6\x83\x82\xd5S@\x86=$(\xcf\xa0S@R\x7f\xbdg\xbb\xdaS@\x9b\x82\x8c\xc6\xa4\xdbS@\xa8\x1dE\xfd\xe4\xcdS@\x92\x05o~\xc6\xf8S@ihy\xf1E\xefS@M\xf9\xc5\xb0U\xd9S@\xc7\x1e2\x97\xae\xefS@\xbf\x10\xf9{\xd0\xc6S@\x8f\xb2\xddp\xad\xdaS@\xa3\xb6\xcd\xe5goS@\r\xd1\xd7\x86\x17\xcaS@w\xec\x11\xc4\\pS@\xe2T-d\x02\xaaS@\xd0\xe4dd\x9b\xdaS@H\xf1\xa5\xfb4\xf0S@@2\x02\xd7\xfd\xa4S@q\xfc\xfb\xbcv\xa5S@\x0e|\xfe\x1a^|S@\xde6\xd8(E\xadS@"\x1d\x9d\xa2N\xd7S@,\x0co\x92f\xd8S@<\x9c\x94T\x9b\xa9S@\xdb\xa5\xf8\xec\xb8\xaaS@\xad\xef\xf6\x92\x94xS@9\xfb\xafl\xfe\xa6S@\x08}\x12j\x9b\xd8S@\x01!D\x8a\xb5\xb4S@\x95\xb2\xa1\x02{\xaaS@W}<H\xdboS@4pW\x86\x85\xb8S@ea5\xed\xa8\xb5S@\xc6\xce\x86v\xbc\xbdS@\xd4@M\x95\x1fyS@B\xf5fo\x05\xc6S@[\xb1V\xaa\x7f\xc7S@\x1f\xfb\xf2\x90}\xa6S@j\x98\xbdk\x94\xa4S@\x1d\xb0\x1c-\xa6\xc9S@\'\x06A\xe6\xc9\xb1S@\x90Cu\xda\xc8|S@\xba\xf7\xeb \x1f\xb6S@\xc1\x8c\xcdQ\xb4\xb1S@\\\x00\x0e\x89x\xa5S@\xa4\x07\x9cS\xc7\xa4S@\x808;\xa6\xc6\xb0S@\xf6\tc\xc3/\xa8S@+\xed\xe10\x83\xa6S@\xa0\xb5\xdd=\xba\xa5S@\x1e\xeb\xaa\xees\xc7S@\xe3\x17G\xd2\xd6\xc7S@\x9d\xda(\x11\xe2\xb0S@@\xe9 3\xaa\xa5S@\xff\x90A\x06\x0f\xb0S@,}\x0e\xe0$\xb0S@\x80o\xafV\x9e\xc5S@\xe5\x83\xfe\x03\xd2\xb0S@\x13\x8d\xd5]*\xb0S@\xcf5\x18|\xde\xafS@?\xeaU\xb1z\xb6S@Mo\xcd\xbe\x7f\xb8S@b\xb2G \xb9\xafS@\xc2\xc6\xe9\xfa\xc3\xa8S@\xca\xd7\xb3-\x0e\xbbS@\x8f\x7f\xda\xaan\xacS@\xe4z\x92\x856\xbbS@\x95\x9c\\\xd01\xafS@\xca\x11\x95\x95d~S@B\xbc\x03\x07I\xacS@}J\x17\x8a\xdf\xafS@0v\xf9`\xa2|S@\xc4\xb6\xbc\xc1\xf8\xc5S@\x0cRf\xe9\xd2\xabS@}]\xdc\x10r\xc6S@}]\xdc\x10r\xc6S@\x00\xf3\xbf\xd0X\xafS@\xc7\x1b\x9b\xf5)zS@(\x8f\xb6{\xb5zS@&o\x96\xb9C|S@\xe7\xee2Z\xdf}S@\xe2i\x16\x14\x06\xd8S@\xb4\x94\x9b\xac\x9d\xacS@l\xa0/\x00\xac\xabS@\x03/\xb2\xcev{S@\x85r\xa1\x87\xc3}S@\xc6\xb1\x03w\xc3{S@\x00\x03\xcd\xf5L\xb7S@\xb0\xf2\xf9\x89\x9fzS@\xfc\xb6;j\xfezS@\xc1>\x02\xc4\x08\x82S@HN\xeb\xefH~S@\xb3\xd3\xe7r\xd7|S@\x1d\x9c\x98\x93\xc6|S@#h`|\xd5|S@\xbd&`v?\x82S@\xe8Nl_\x90\xc0S@\x8e7$\x93$\xd8S@\xaa\xebl\x8dV\xa8S@\x8b\xb0\xf4\xa8\x95|S@\x87\x90/U\xb5}S@\xcfgBDI}S@jm*-\x94\xb1S@\xf73^\xe2\x0b\xa6S@\xc6\xaba\xe6+}S@\x83zQg\xcc~S@a\x93\xf6\xee\xe5\x7fS@\x0e\xa8\x07)\x01|S@\xac%\xbc0n\x80S@\xb1\x89K\x18{\xb8S@\xfa3\xc5g\x04\xc2S@\xea\xaf\x99b\xb6\xb8S@i[h\xc6\x95~S@\xe4L\x80F\xc0\xbdS@\xab\xc7\xcd\x1b\x0c\x81S@\xed\xe0\xcf\x18\xd8\xc5S@\x87\x07\x06\xb8azS@&}:\x15\xab\x7fS@\x16A~\x9f?\xa0S@E\xcf\x0b\xfb\xb2\x81S@\xc7\x99\xee\xc4\xd2\x81S@\xfdU\x16\x1d\x14\x81S@\xcd_.\xa9%\x83S@\x9f\x12\xcbWV\x83S@\xa0>\x18\xb0\xd0\x82S@\xd6\xf7\xf2\x14\x12\x84S@\x9d\x0b\xa8\xad!\x9fS@\x85\xff.\xde4\x81S@G\xfd\xa4\xa3\x7f\x81S@\x8c\xd3\x84\xd1\xcb\x84S@\xba\xc7(b\x91\xbeS@\xae\xb9\xaf\x8d\xba\x81S@\xdb\x9c3PG\xa0S@=\xa5\xa5i\xc7\xd5S@\x03KG\xecG\x88S@O\xbe\xa4\x18l\xc6S@~g\xf0\xee\x1b\xc6S@\x95Y\xff\r\xa9\xb8S@(. \x0e\xca\x88S@\xb4-\xf3\xdc\xd4\xa0S@y\x0b\xdb\xb1\x0c\xa0S@j\xe5\xf7\xc2i\x9fS@\xdd\x84\xf3\x03\xdc\x84S@\x8f\x9b\x92\xf1&\x9fS@\\\xde\xdd:\xa1\xb3S@\xf8r8\x08W\x9cS@\xff\x02\x9c\xb4\xd6\x9eS@\xa2{\xb5\xafD}S@\xc4o\x7fQ\x9c\x9dS@\xc7\x92\xcb\xe1\x03\x9eS@\xb3\xf2\xcaG\x00\xaeS@\xea\xe3_\x02\x82\x9dS@\xecG/Xg\xa0S@\xf3$v\x9a\xf3\x85S@\xcc3\x9f\xf5\x8c\x9dS@\xd1\xfd\xfd\xc9\xf6\x86S@WW\xbf\xcdA\x9dS@\xea\xb5\xcb(\x8d\x80S@\xa7\xe3.\xe3\xd7\xb3S@7\x07\x8cIS\x9fS@"e\x91\xd7\xb6\x9eS@\x82\x1c\xb2\xe4f\xbcS@\xbb\x89`L\xff\xa0S@\'\xe1Xn\x01\x7fS@?P\xc5\xcf\xff\xa0S@\xd9\x0b\xd2K8\x81S@\xde#tY\x7f\x8bS@M\xfc^\x99c\x8bS@ \xf5e\xa57\x86S@d\xb3\xcb\xdeX\x9eS@\xe8\x02\x89\xb7\xf3\x99S@\xa0j\x91\x17\x9d\x86S@\xea1\xab\x98\xba\xb4S@!\xb6|bx\x8dS@E\xbc\xc5V\xc9\x88S@7\rp]\x18\xb5S@\x9fR\xf03|\xaeS@\xc2y$\xb7\xba\x80S@\x83\xd1\xb1E\xf9\x9cS@WLX\xc9\xf4\xb0S@\xa92\xe9u(\xb6S@\xa8k\xfc\x1a\x91\x9cS@\xba_X\xb7\xfa\xadS@\xb5\x95]Yl\xb5S@8\xe5\xc8\xe9\xfc\xb5S@!\x00\x83hl\x9bS@\xd2\xe0\x16#\xef\xbaS@\xce\x86\xf5\xe6!\xbbS@\xb2\xe5*\xec\x1f\xb5S@8To\xe7\xb6\x9eS@e\xe7\xd8C\x90\xbcS@\xd7\xfb\xe8l\x0b\xb1S@y\x00=/\xd8\x92S@=\x85.\x900\xd6S@f\xa6\x0e\xa1\x81\xb0S@\x8eS\xf6\xb0\x9c\x84S@\x1d\x90\xcd\xb9f\xb4S@\xd2)w\x86\x06\x95S@\x97\x87|:\x01\x91S@{\x84\xf3\x80;\xafS@\xf1\x16\xc6t\xeb\xaeS@\xb4\xbbS,\x97\x94S@\xa0\x014B6\xc1S@\x0eZ\x1c\xa8^\xbaS@C\xaa\xb2m\x13\xb9S@\x80~N\xd4\xb7\xaeS@9d\xd4\x1c\x0b\xc1S@\x92~S\xe48\xb4S@N\x14\x7f\xd2\x99\xbcS@\xe4+\x0bY\xe2\xb7S@7Y\'\xe6g\x87S@U\x035\xc0T\xbeS@Vu\x92wy\x99S@+\x90<\xc9\x01\x94S@\xb1,xu"\xbcS@\x9d\xd5\xf7L\xce\xabS@H\xce\x90\x03\xe6\xdaS@5\xffO\xc3)\xaaS@\xfd\x9f\xa9\xd1\xc0\xafS@\xed\x1b\xb7\xb7\x9c\x98S@x\xc3\xa6\x82\x1f\xb0S@\xa2\'\x925-\xb0S@\xde=\xeb\xd7_\xb5S@\x80\x83%\xdc\n\xf6S@\x03Ee\x80\xd5\xe3S@\xcf\x95\x15\xfa\xf8\xb4S@BH\xdd0O\x89S@:f\xd4\x9b(\xbbS@\x82\xd9\x03x\x0b\xf0S@\x86\x9fU\xb3\xc2\xa3S@=\t\xc9\xd8)\xf9S@\xf0\xa9u\xe5\x89\xb2S@\xaa;W(\xd8\xd8S@\x1e\xb0\xed\x9f\x89\xceS@k\xd5\x12+ \xbaS@y\x0b\xdb\xb1\x0c\xa0S@ "\xe2-\x04\x7fS@i\xfb$\x1e\x0c~S@\x15\xcd"N\xb5zS@\xfa\x18\x1d\n!|S@\xf2\x83\xa8&\x84\xc7S@\x8e\x8b}\x9e\xe0\xd1S@E\x9bO\xbfa\xd2S@\x13\xacH\x9e\x12\xcfS@e\x8c\xf4\xb5/\xd7S@\xa7\xf9\xe9\x974\xabS@\xad\xe5\xc94h\xa3S@\x8b\x9e\x9e\xb6\x1c\xdcS@\xe0P\x8b]\xcc\xaeS@k\'S\r\xf0\xe6S@\x84L\xca\xad\xd4\xf3S@k@~\xcdH\xefS@&2\xe0\x06C\xd8S@ivU\x91\\\xebS@@V\x05=\x8b}S@`\xca\x8f\x1e\xd2\x9bS@v1\x9b\xd5e\xd5S@\x91\xf6\x0b\xcf\xbf\xa3S@EL\xb6\xb9\x86\xb4S@\xc4N\xb4\x82\xd7\xf2S@\x1f\xfb\xf2\x90}\xa6S@\xb2cyF\x1f}S@\x88`\x8e\xdd\x7f\xfdS@\xe5\xfcs\x05\xdd|S@4\xfec\x8e\\\x82S@\xda\x9aW$\x88\xb1S@\x11\xdcG\xdf\xbd|S@Z\x1e\xea\xe6\xfd{S@W\xe1\xaei\xae\x80S@\xbf\t%\xc4\xe4\xecS@"\xe2\x06\xcb\x0b\xa8S@v\x00_b\'|S@~0\xbda\x17{S@\xb5\xeaj\x13b\xacS@\xdf\xbd\x89\x1d)ES@}\x18Q\xb7\xfa\x81S@A,m\xc0\x16\xc9S@Y\xc9$\x07)|S@/\x9b\xf9\xd9dzS@\x07\n\xb1[S\xabS@e\xbe\x16:szS@\xdb\xd7\x07\xcfqwS@\xa5\x8e9\x97\xc0{S@\x881\x19\x04\xedzS@\xba\x1cv\x11\x86\xa6S@\xea\x06\x9d\xa7\xc4}S@F\xcd\x8e\xe0x{S@\xc1\x94\x0fDV}S@\xc4n\x8b4\x05\xabS@\x86<;\xd6\xb8\x7fS@c\x80\xb3h\x13\xacS@,j\x98\n\x9fzS@x\xe5\x9c\xd66yS@3\xc6\x03\xc0jzS@x\xe5\x9c\xd66yS@0gT\xfb\xa7~S@\x08\xd4o\x19\xdbvS@\x130\xaf\xfe\xe6\xb3S@17E\x8eK}S@\xab1`T\xe3\xa2S@\xf4Y\'\x9b\x91\x9dS@\x83Z\xbe\x0fO\xd0S@n\xbc\xdc\xa2\xaf|S@\xac|9\x88\x96|S@\xd5i\xa3\xec\xc9\x80S@\xeb\xe7\xe8yg\xb1S@\x05\xd6\x16\xf6IyS@K/\xb2\xcd\xb1~S@\xc4\xc9\xe0\x1b\x86~S@\xa4\x9b\xbf\x90j\xa4S@.\x97\xd0\xeavyS@Y\xb1\x0c\xc1\xa8\xb1S@\x17\x1d\xc5Qq\x80S@\xe6\x9d\xfa\xa2\xb8\xb0S@GV}C\xa8}S@\x16\xe2\xb1\x9f~\xa6S@\x8b]\x94\x92\xcbzS@\x10\xdaK\xb3\xc6vS@\x18:\xf5e[~S@\xd0Hi\x87\x9f~S@l1.1\xddyS@h+\xf4]\xcd\xc7S@\x89\x04\x9dc\xe6\xb0S@\x00\x16\x9e\x97\xd3zS@\xf9\\\xd6\xf8\xbb\xb4S@*\xb6\x8d#\xfc\x80S@\x95\x1079\xa9\xa5S@\xcb\x1e\xb2\xe4\xb9zS@\x8b\x85-Q\xea{S@"\xd4\xcc\x9d\xfd{S@\x86\xb2\xa6\xff\x14\xabS@\x00\x0b*\x9d\xcc\xb0S@\x1f\x13\xc0\xbf0\xb0S@r\x01\x8c\xb1\xef\xafS@;{\xf1~\\zS@}\x01C\xb5\xf1yS@O$\xe4\xd9\x98\xb0S@\xd9\xcf\x97\x98"\x82S@v\xe6\x8bQ\x1e\x9dS@9\xf1\xde\xe6\xb0\x81S@\xc4<;\xa3&\xb6S@\x14m\xce\xdb\xb5\xafS@e\x87\xe9\x16u\xa3S@qN>X\xbd\x81S@Nq\xdb\xc6`\xacS@\n\\=zN\xb5S@\xd3a\xd2ze\xf6S@\xad\x91\x9d\xfb@\xb5S@\xffv\xe1J\x91\xb5S@\x16\'\xf5\xa8y\xf6S@\xdcc\x06\x862\x83S@\x1a\x0cj\xf1hyS@]Z\x00\x83-\xafS@auv\x84\xd9\xafS@\xf5{l_6\xf5S@;\xa2\xd4\x80\x88xS@\xb7\xb4\x1b\xea\x06\xfaS@$t\x19\t\x1c\x83S@\xc3\xe7\x8c\x9c\x02\xa8S@Q/\xa4i+\xf9S@\x1a\xeb\xb3\xc6\x1a\x84S@\x17L\xd2\xdc6xS@\\\x19;\x18`\xb8S@\xc7\x17\x07\xb3}\x85S@K\xf7\xc3\x1a+\x81S@\x89s\xdc\x01z\xb8S@u2\x16}\x18\xa5S@\x94\x93\x10\xd9\x9b\xa3S@sc\xd2!\x1fyS@=\xfb>\x9b\xc7\xb8S@\x8d\xb2\t\x1b&vS@\x83gb\x16\x93\xf2S@=H\xdf\xf34\xabS@\xf1)\xdd\x94U\xafS@\x87$\x05P\x9f\xa7S@\xbcsO%\x86\x81S@m\xb1\x17VC\xb3S@\x15g\xbb\xc7\x02\xa3S@\xf7}\x11C\xb3\x81S@\xf5\xb2\x08\x02\xb5\xa8S@\xcb\x0f\xbe\x8b(uS@\xad:\x03\x14:{S@F\x0f\x1b\xfb\x04\xf5S@\xcf\xf8"-\xcc\x88S@|\x18Il\xa3\xe5S@p\x9b\xb0h\xc9\xb2S@8~C\x93C\xb3S@e\x9bW\x8e(\xe5S@\xbf\x9a\xa2-\x84\xb3S@\xe4\xef\x93q\x16}S@\xcaT\xf9\x008\xe0S@2\xa1\x9c\xfbr\xa7S@\xfcG\xdb\xde\xe0\xb5S@7\xbf\x1d\xbf}\xb3S@\x96N\xda\xb0r\xa9S@\xe4\xda\xb4 E\x84S@\xe9[zh\xc8\xb4S@\xe9[zh\xc8\xb4S@h\xd9\x04aX\xefS@\xe0t\x19#*\xb9S@F\x84\xf2\xbcW\xdaS@\xf1\x82%\x9dp\xb5S@9Y)\xa5\xb7\x84S@\x8a\x11\xfc\x1f\x1f\xf9S@\xed@2\x96\x07\xb6S@e\xa2\xbdk\xf5\xe1S@}i\xf4\xc3\xe1\xf8S@\\\xaf\xbf\x93\xef\xe1S@c\xd8%0=\xb5S@)\xdeaP\xe3\xf8S@\xcc\xf6X*\xca\xf8S@\x1dc\xb8mJ\xedS@\xe5}yW\x91\xbcS@\xb84\x85\x98@\xb6S@\x13F\x89\x01\x16pS@\xe3\xf9\xe1O\xad\x87S@\xa1\xc3\xc6?}\xbcS@\x16\xd4V\xb9\x92\x80S@\x92\x8f\xec\x1f\xe5\xbcS@`\xde`\x01\xe5\xbcS@\xa9}\xaa\xcc(\xa5S@B\xdd \x06X\xcbS@\xbc\xb2|m(\xbfS@b\xe5\x1d\x83V\xaaS@~\xe0|a\x05\xa6S@\x11d,0\x9e\xd4S@\xb2\xf7\xe8\xe8^\x8bS@\xe2\x1f8\xaa\xda\xaeS@37\x9c\xfd\xa2\xd7S@\xe6\x96\x03cY\xa6S@\xaa\x14\x97\x12E\x86S@\xf5\xe92\x1b\xec\xb7S@\x14\xbf\x1e|\x8b\xa5S@:\xafv\xb6{\x8dS@k\x1e\x18g\xb8\xe9S@/\xa2\x9f\xde\xc5\x88S@o\xbb\xd2+\xa3\xb8S@\x12\xae;\xa5\xbb\xc0S@@Nb\x06\x00\xb9S@\xe3\xb7\xb3\xadp\xe9S@\xff\n\x1d\x9f\xda\xe8S@\xc4\xc9\xe0\x1b\x86~S@\xc24\xdd\x9c\\\xbaS@1\x0f\xc6\xaa<\xc1S@2c=(3\x87S@\xf8\x9b_\xc5\xb9\x80S@\x8aYj\'\xe6\xd5S@\x0ekX\xc6\xaf\xa6S@M7\xca\xf9\xfb\x82S@\xbe\xcd9d#\xd6S@\xc7\xee!`\xac\xa6S@\xbd\xa6\xaa\x84\xc1\x81S@\xe0\xc9|\x1f\xa1\xb5S@\x96\x99N/\'\xbbS@L\x1f\x96\xa55\xa6S@\x04\x97\xff\x81\xe0\xb5S@\xae\xd2\xfcK\x9a\xb0S@I\xec\xc7Cc\x89S@\xf4S\xaa\x99a\xb6S@gx\xc2\xf7\xc1\xb4S@\x87N\xf9\xcf\xee\xb3S@\xf8\x18#Zl\xbbS@"B\x91K\x7f\xb5S@\xf0\x1d9\xe5s\xbcS@\xecU=\xbb\xcc\xbaS@\xef\x83\x84\xf0t\xa2S@*\xd2\xaf\xd5\n\xdcS@\xcf[q\xc3\x1f\xd8S@\x9d\x053z\x9b\x94S@\xb8\x85\x83\xd9\xec\xd8S@?Fde\x8e\xe3S@\xcf!\r8\xfe\xd7S@\x97V\x03\xfe\xe8\xdaS@\xcc\xaf\xba!\xaf\xbeS@\xd7\x83\xde\xdd\xaa\xd5S@\xc6`\xf6-C\xd5S@E{\x1a\xe2\x8a\xbeS@\x85\xc1\x97\xee\xef\xb8S@\xfa\xff\xbe\xd66\xb7S@\xad\x88\xa2\xbd\xd9\xd4S@D\x1b\x07\x07\xca\xbfS@\xb3\x1fC"\x9d\xd7S@\xee"\x9f\xbd\x80\xe7S@U\x1c\xea\xf3\x0e\xc2S@x\x07\xd7.\x0b\xc1S@\x8a\x84/Y\xed\xc1S@\x9dZ\x04\x9b\xfc\xa0S@\x11\xe6U\xe6\x82\xc2S@k\xd8\xb1\x94\x18\x87S@\x13@\x91*\xda\x9dS@]\tO\x9da\x87S@\x0f\xc5L\x85\xff\xbaS@rP\x99\xd8\x08\xd2S@c\xda\xd1GD\xa0S@j\xbbQ?\xde\xd2S@\xf3\xbcrYu\xc6S@\r<\xee5t\xceS@{\xdf\xf1\x94\xde\xc5S@\xc4\xed\x15\xa3a\xc6S@\xca\xd7\xb3-\x0e\xbbS@K\x1fc*\xf7\xc1S@\xc1|Z\xa7\x1c\xd8S@0\x84\xb1}j\xeeS@\xc5\x81\xc5\xe7R\xd9S@\x9c\xd4L\x84\x95\xc2S@sD^\x97\x9f\xc5S@\xce\xbc\x05\xe9}\xc7S@(B\xf8O\t\xc3S@;\xf7\xc9\x92Y\xc3S@m\xc6\xb7\xf9\xd7\xc5S@\xe5^\xbdY\xa3\xcdS@m\xcc\x91u\x81\xedS@\xf2\xc5\x12\xean\x9fS@\x87\xea\xb9f\x12\xd1S@\xdfy\x85\x04^\x9fS@\x8f\x86\xe7\x12\xb5\x9eS@"\x82<r9\xd8S@\xa3g\xc7x#\x9fS@\xba\xaf$m\xa9\xc7S@\x81\x94\x97v\xe1\xc6S@\x1d\xc5\x9b2\xd7\xc4S@\xe5\xff6\xfd\x8f\x9bS@\xf5\x0faP5\xa2S@Z(I\x08\xce\x9eS@7S\xe7\xb3\xd6\x9eS@N?Y\xd2\xf1\x9dS@\xd67yf\xd1\xccS@M\x0cN\xccp\xc8S@\x1b\xaelV\xda\xc8S@\xd2\xa8\xb6\xd1T\xd9S@\x9d\x8f\xbe#\x08\x9eS@\xdd\xaa\x0f\xaa\xff\xc4S@B\xf1"4\xc4\xd7S@\x8d\xe2\xaa\xf7\x8e\xa0S@!\x82\x1e\xe80\xa0S@c\xfb\x03#\x9d\x9fS@\x94\xa8l\xc2z\xd7S@\x0bqn\xe2[\xa3S@*\xa5\x9c\xd9~\x9fS@\tRUS\xef\xd7S@\xa3\xac\x92\x99\x84\xaeS@\xc6\x9d\xb4\xdfw\x9cS@t\x0c\xc5y0\xa6S@\xba\x07\x1f1]\x9cS@ko\xea\xf4\x8c\x9dS@\xf3\x9c\x7f\xcd\x99iS@fH\x06\x0b7\x9eS@\xedDH\x06\x1b\x9dS@\xae\xc6\xe3n\xa6\xc5S@K\x86\xc9\x88u\xd8S@w\xf6\xc1\x1aa\xa1S@\x15va,\x02\xdaS@A\n\x926\xe8\x90S@\x8f\xd3\xe3%\xb0\xa1S@\xf4y\x81\x0f\xa7\xdaS@\x8b\xc7qXU\x9fS@\xe63 \xe3\x18\x9fS@DN\x83UW\xd9S@\xdam\x98\x92F\x91S@\'1\xf6\xf9\xa7\x9eS@\xb5\x9f[7\x0e\xdbS@\x0eKv\xf4\xa4\xdbS@\xa7\xf4qW\x07\xa1S@B\xb2~b\xe0\x92S@\x08\x85\x89\xc3\x8f\x9dS@q\x99\x98V\xd9\xdaS@\xaa\xab\xa9Q\xdc\xb0S@4\x85\xa0\x1d\xd2|S@a\xb56^\xa2\xdbS@\xec)\xb7\xe2#\xdcS@ i\xd1;\xa8\xd7S@`\xa2G\xd6\xcb}S@\xdaG\xba\x86\xaa\xabS@\x8f\x1f\xf5_\x00\xcaS@\x8e\xe1p\x99&`S@\x99\xee\xe9p!\xddS@\x93`=\xfd\xb8\xe0S@\n\xaf\\\xd4\x9cyS@\x12:\x83\xb0\xf8\xb2S@\xfa\xc3\xe4P\x83\xd9S@\xdd\x18\x10~\xd4\xb2S@r\xe9\xbd.\x87|S@\x06x^D^\xa5S@\xf4c\xdb\x0fR|S@\x12\xbc\xc3\x92\xcc\x82S@l1.1\xddyS@\x1f\xe7\\\xc4$\xd7S@\xc1J\x10\x115\xd1S@\xa0\xb1\xde\xf8`\xd8S@\x9b\xc6\xcd\xc9\x16\xcdS@\xcbQ@^N\xc8S@\x9b\xc6\xcd\xc9\x16\xcdS@D\xf2\x0f\xbbc\xd3S@]\x1a\xef@l\xceS@\xe6\x80\x8a\x19V\xebS@\x11\xdb\x14\xfe\xd5\xb2S@\xaax\xc0\xd1\xbb\xcaS@\xd2\t\xca\x7f\xa2\xcdS@\xd1_\xbc\xc6B\xd1S@P\xd3\xbfVs\xc8S@*\xefZ\x9c\xb6wS@\xa5>\n\xc3\xb6\xf6S@\xb1h\'TEzS@>V\x86\x1d\x05\xc6S@sBG\x0f2\xbbS@\x97m\x8b\xa0P\xc7S@\xe6\xca\xd9\xd8\xa1\xc1S@\xdd\xd3@\xbd\xf2\x88S@\x83\xcdnUl\xabS@\xf5v\x96\xfb\xfe\xefS@\n&\xb9?\xa6\xd8S@`\x8d\xe9\x8b\xb2\xdaS@\xf6\x0b\xee"l\xa8S@,9D\xd4\x06\x87S@\x8a\xe7[8\x9f\xd7S@\x11\x14!\xd9\x89pS@\xe0\xd7\xd9\'\xbf\xaaS@\xe5Ze\x87%\x88S@\xf0MGL\x06\xb5S@\xc7\xde\xa7\xefh\x7fS@%\r\xd6@\xab\xa3S@\xe7\xb3\xb3m\xf3\x9fS@\xb9O\xf7\xcb\x89\xe1S@\xfc\xe4v\xce\xf6\x85S@\xbdc_q\x92\xb8S@\x81$\xdb;|\xbeS@\x1d\x01\xb0\x8aH\x89S@;w\xae\xd1\xd3\xd7S@\n`\x90~H\xd9S@\xe7\xe9\xe2\xb2*\xbbS@\xc4"\xc4t"\xbcS@&\xee\xbd\xdc\xc5\x8bS@\xb3\x1f\xfd\x8f\x07\xa0S@Z\xf9\xc7+,\xa5S@\xa8N\xac>\xf8\xd2S@\x06v\x0f\xb0Y\xb7S@v\xee\x08\xee^\xb6S@\x10\x990`\x14\xb5S@M\xa8\x1d\x0f8\xb4S@\xdf\xa0\x83r\xf0\xb6S@\x95\x84.r\x1f\x9bS@b\xf2~u\xda\xe9S@\x8f\xc0\x11B\xf4\xd6S@\xc7q\xd5\xaa\xf7\xbaS@k\x84"\xf2K\x9fS@\xe1\x9c=\xcc\xc8\xe1S@X\xaa"\xdb4\xeaS@\xf5\x84m\x03\xb8\xbdS@\xff\xce\xff\x88U\xd7S@w\'\xa2d[\xe8S@\x8a\xdf]\xf5\xeb\xdcS@\x08~\x0ez\xd3\xd8S@\xb7}\xed\xc1\xd0\xdbS@j\x03\x12\x9c\xc8\xb7S@u\xe4\xbdx\xdd\xaeS@\xd1u]\xd0\x88\xb8S@\xf68\x8fo\x83}S@\xf0\x90\x9dFi\xd2S@7a\xc5\x05\xc6\xb5S@G4]\xe9\xa1\xaaS@\xb3\x86 \xdb\xb9pS@HBI\xad.\xa8S@\xd7\xb3\xa8\xe3P\xd5S@\xc3=f\xc0U|S@?\xbe\xe6\xb1\xd1\xa5S@lZ-\xf4\x87zS@\x02\xc4C\x04O\xd2S@=\x15\xa0?\xc2\xccS@H\xd3A\x1e\xaf\xd7S@Q\x97\x94\x1f^\xd9S@\xaa\xe2]Tf\xbaS@\xcf\x1e\x01\xb2\x15\xb9S@\rp\xe8\xf3y\xc6S@\r\xfd\xd9\xba\x9b\xd5S@\xe4\x1d0$r\xb1S@f\x9b<\x04k\xb6S@\xeb\xf2\n\x9d\x06\xb9S@"\x1f\x97\xb1\xa5\xb8S@9z\x8c\x13\xc2\xc0S@\x8e\x01.X\xa7\xb8S@d(Z\x82\xfa\xb7S@\x10\xc8\x08<t\xbcS@\xea\x18\xf3\x1f\x10\xb6S@K\xcd-\xf7I\xb2S@R\xe1\\\x12\x17\xb6S@\xffO\x17\xfd\xe0\xb5S@&\nv\xff\xa2\xb5S@t\x134\x83\xff\xb3S@\xdaw\xa7\x9b\x96\xd7S@\x92\xd2\xeb\xaa\xaa\xb3S@\x13LKp\xca\xabS@\x97\x85m\xfd\x9a\xb0S@h\xba+8.\xb0S@\x89\x8e\xe7\xb1\x16\xb0S@B\xe8Gu\xf7\xafS@\x0b`tH\xa9\xafS@\x8a\x0c\xbc\x87\xd0\xafS@.\x88\x9f\xbd\xb9\xafS@\xed\x1dI\x03D\xaeS@\xddN\x0c7J\xaaS@ \xd1\x93\x17\x17\xa5S@\xb0!q!\xe8\xa0S@`\xac"Kz\x9fS@\xe5\x17\x0c\x9f\xd0\x9eS@\x9cw\x1a\x10\x86\x9dS@\x07=\x16Sn\xa0S@\xeb\x82\xece6\x9dS@\x1e\xb7\x9b#]\x9fS@\xd7A={L\xa1S@[\x84\xd2\xadZ\x9eS@\xeb\xd9%KY\x9cS@oirk8\x97S@\xac\xcb\x17\xafP\x95S@\xa0D\x89\n\x80\x88S@\xe2W~\x92\xc8\x87S@\x01\x179KI\x84S@\xe3L\x12;\x07\x84S@[\x93I4\x1d\x89S@\xb16S|@\x88S@I&\xbaK\xe5\x86S@\xad$\xad\xe2?\x84S@\xb2\x10\x95\xc9\xfd\x84S@X}\xea\x1cu\x83S@Kj&0q\x7fS@P\xf7\xce3\xcb~S@\xa3h\xb5DX\x7fS@V\xd5\xebG\x07yS@x\x13\xde\x8a\xa1\x80S@\x17\xdf\xd2~\x80|S@+\x0bp,\xcezS@\xee\x9c\xd0\xee\'|S@$\x9b\x9a\xff\xc1{S@\xe5\x85eR\x83{S@\xbd=\xcfi\x0e{S@\x83\x11\xc6:\xe1{S@h2\x8e1\x80pS@\x96\x06{\x81\xf6\x81S@=\x11\x10\xf0{\xc7S@1\xa35?+}S@\xc62v0@\xd1S@\x86sN\xf8\xe7xS@\x19\xf8\x0f<syS@U\x1c\xea\xf3\x0e\xc2S@\x86\xe5\x1d\xd0\xac\xe1S@\xdf\xc7\x04\xe4\xa7\xa2S@~\xf3\x0f\xbb\xb2\xc1S@\xc5\x99:\xca\xe2\xeaS@N\xfc\tEUzS@\x05\x12y\xe9?\xa6S@I\xb5\x9d \x93|S@\xaeh\x97\x13g\xa2S@\xfc\x97}\x15\xffzS@\xaa\xbc/\xe2P\xabS@\x19W\x02#\xc4\x9aS@l\xc4\x96\xbeG\xf8S@V\xd5\xebG\x07yS@\xb4jl\xdce~S@\x97\x1d\xae\xd0\x94wS@\xb7\x82[aO\xb6S@\xfb\x92\x98\xf7\xbf|S@\xc6F\x9d\xed\xa5\xa6S@+M\xce\xe3\x8c\xecS@#\t\xdd\xe9C}S@\xc8\xb7\x0f\xaeJ}S@f%\x96\x19J\xa7S@\x05\xd9\x8f\xf4g\xa9S@\x02E\xfe\x932vS@\xe2\x07\xd6e\xbe}S@\x96\xcb\xd9^|~S@\xbdt\'\xcb\x81zS@\xbc\xd4\xa7\x9eY\xc2S@~\x0cI\xf9\x07{S@I\xb5\x08\xe9\x9c{S@\xf3\x85\\\x1d\xfd\xc0S@GA`\x1cs\xa6S@\xf3\x9d|"\x99\xe5S@\x90\xe2kX8\x82S@\xf0t`\xa1D\x80S@\x9e\x03w\xcb\xd6\xd6S@\xb3\xbf\xe5p\xd9|S@\x0fg\n\x87\xe8yS@i\x0eUz\x90\x80S@8\t\xfb^\x81\xedS@\xb9v\x10\xdc\x80|S@\xc9)\x86>\xf1\xd4S@\x9c}&y\x19\xcdS@\x91%\xc66\x14\xd0S@\xcd\x96\xc32\xc6\xccS@T\x05T\xd1"\xd8S@e\xe4]\x08\xf1\xe8S@P >X\x99\xe5S@\xe5\x93\xfd\xc8\xa8\xdbS@\x1d\x92\xc4V$\xdcS@\xc1\xd5\xa4\xa6\x95\xc8S@\xcc\x8a\xaa\x15\\\xe2S@\xe8\xa4\xdd\xdc\xc2\xdaS@cv\xfb\xc7\x8e\xc7S@\x97\x90\xfb\\\x16\xdbS@\x8a\x96\xc3.\x87\xe2S@U\xb1\x9ci\x05\xdbS@\xc0\x1ei\xb5Y\xe2S@\x88\xd4++\xd4\xdaS@]<a\xe4\x89\x85S@X\x0b^=\x89\xdaS@\xba\xde\xb3@\xc2\xd8S@H\xdc\x10\xad\x7f\xd5S@o\xee\xf2\xf5#\x84S@\xe8y|\x07\xfa\xd9S@P\xdc!CX\xdaS@,\x1b\xda\xce\xdc\xcbS@\x07\xb6\x12\xc8a\xc5S@\t\xec\x15\x96Z\xdbS@\x9f\x85g\xc2\x8f\xd9S@\xc5z\xb7\x9co\x85S@\x97D\x18\x07\x02\xdaS@7W\x1d\x17\x0c\xdcS@\xd2\xa8\xb6\xd1T\xd9S@\xa0S\x1a\x0e\xe7\xd9S@gW\xa0\x8a-\xcaS@(\x94SY\xe8\xc6S@\xc0~\xc3\x8d@\xd8S@\xba\xaf$m\xa9\xc7S@\xed\xbc\xc9gV\x88S@4\x0e\xc2;Z\xc7S@1g\x9bEY\xc8S@\xc7\x0e\t\x8e\xfe\xc5S@\x96eo3\x91\xc2S@c\x8f: \x0b\xc5S@\xc6\x83\xd1\xb0\xc4\xbbS@\xda\xa6\'\xb3X\xd8S@8^\x1br\x9a\xc5S@\xb1*\xc3\x0f\x94\xc2S@M\xa1~0\xf6\xc1S@\xad,\x87\xa3\xbb~S@T\xf7\xb9"\xf8\xbaS@\x93\x85\xfa\x11:\x84S@J\xd9\xc0\x15\x9a\xc2S@\x15_+wC\xd8S@>j\x9e\x8c\xf6\xc1S@5"%Y\x9d\xd6S@bw\x12P\x96\xd7S@0\xbf3\x90~\xebS@d\xb1bf\x18\xc2S@\xdf\x80dZ\x19\xc2S@\xbaX\x05\x9a\xe4\xbeS@\n[\x90\xdb\x7f\xc0S@\x11\x04\xab\xd1y\x88S@\xcb\xef\xcf\xcc\xd6\xb7S@\x11k(\xe4;\xb7S@:\xc9\\hk\xbbS@\x15\x01C\xe3`\xb5S@q>\xf4oc\xb0S@/i\n}\xb1\xb6S@mkv\xef\xd0\xb4S@\x80\x1c\x9b\x8b$\xb6S@=\xfa\x0fT\x91\xb0S@Q\np\x94\xee\xb5S@\xe0\xc9|\x1f\xa1\xb5S@\xa0\xd1\xce\x80 \xd6S@\xf3\x1f\x8df\x90\x80S@G\xe9\x07\xdfP\xb9S@B\x90\xd3\xc4\xfe~S@\x91\x1b:/6\xc1S@^\x8c\xe8\xcf\xe1\xadS@\x95q\x9d4\xc7\x8bS@\xd5KJ\x89\xdf\xadS@\xdc2%\xd2\x92\xbdS@\xae\n\x98\xdf\xbe\xb6S@\xde\x9a\xaaj|\xbdS@\xf9Q\x8d\x95`\xcbS@\x96@\xc4\xdb\xe8\xbcS@\xae\x8fZ\x17N\xbdS@\xe5\x85\xad\x92\x9a\xb5S@\x95\xff\xd4\x0eM\xb5S@fh]\xb1\x15\xaaS@\xf3\xe1\xdc\xcb\xd2\x88S@\x12\xae{\x85\x80\xb3S@a\x0e\xf1\xa7\xc0\xb2S@\x03\xd9Kc\x0c\xadS@24\xbdI1\xb3S@\xf8\x9f\x04t|\xb8S@\x8bw\xf8M\x18\x84S@\xa0d\xd2\xcf\x07\xb0S@#@^;y\xb6S@\x16t\xc7\x1a\xd7\xafS@\x0e\x9b\xa3\xea\x88\xb5S@\xef\xfa\xbd\x11\xc4\xb4S@GK.\xabq\xe9S@\x0f\x7f|\x89\x8b\xb6S@\x0e\x9b\xa3\xea\x88\xb5S@\x83gb\x16\x93\xf2S@iC>\xab>\xafS@\xffj\xadB\xb8\x90S@\x82\xd2*T\r\xabS@\xb3X\xdc\xa2J\xabS@\xdc\xca\xf7\xbd5\xb2S@\xd3\x83A\x17\xf0\xb1S@\xdc\xc9;\x0cd\xb1S@$.Z\x0e\xa3\xb1S@\xde\x9b8\x10\xab\xb1S@1:-\xd7\x86\xa6S@ \x02QL\xa8\xa4S@x\x1dQQ$\xa8S@\xabMHM\x9b\xb0S@0a\xb5%\xb2\xd7S@R\x96U\xbd^\xaaS@\x8b\xbf\xb3\xad_\xacS@\xc7D\x1cd\xfb\xa7S@\xed\xa3\r\xf0\xcc\xabS@\xca3\xc1\xfb=\xabS@\xe6\x95.\x8f\x00\xa8S@\xf6\x99~\xb6\xb6\xa8S@\xeb\x8c\xfe\x0c\x8b\xddS@\x1d>\x8c|6\xaaS@5\xe9 2f\xa7S@\xc3@\x0f\x99\x8d\xddS@\xc3-~\x900\xc1S@\xf4\x8f\x1b\xac\xbbUS@d\xcaM\xa7\xfb\xa9S@d\xcaM\xa7\xfb\xa9S@\x82\xb1\x95\xbd:\xa7S@b7\xac\x7f\xb2\xa6S@\xcf\x9dL\x8c\xf4\xa9S@N%\xefB\xac\xa6S@\xf6UlR4\xe5S@M\x1aK\x19\xdc\xa5S@]\xb2\xf1\x83p\xa2S@\x7fn\x89\xb3)\xa2S@\xd7\x15l\xaeK\xa2S@\x86\xe5\x1d\xd0\xac\xe1S@\xe9\xbfz\x994\xdeS@\xc3\x16b\x1f\xcf\x9fS@\x1a\xfdj\x95h\x9fS@t\x9e\x89\x8e\xb2\x97S@EG.\xf2\xa3\x9cS@\xe6EG\xacR\x97S@\xc2\x92q/\xda\xf8S@u%\xac\xb9\xf5\x9dS@\xb2Q\x87p.\xa0S@`\x902\xd9<\x9fS@\xa49:\xd5\xca\x9eS@\xc2\x92q/\xda\xf8S@g#\xfe\xc9\xf5\xa3S@\xe3\x91{\x93\x03\xafS@\xc9\xd7(\xd0\xce\xa3S@J=\xad\\\xcc\xe4S@H[ \xc0Z\x9fS@0\xac\'f\x9a\x9eS@\xcc\xba\xaa0\x1d\x9fS@3\x08\x1dv\xd1\x98S@#\x8e6\x85:\xf9S@s\xc3"\xe9\xff\xe1S@\xe6P\xcb\x96\xbe\xefS@Q\xb1[]\xb7\xeeS@\xdaD\x93/\xfc\xafS@+\x0f\xb2h\x12\xb1S@\xc3\xbfe\x00\xfb\xafS@\x1f\xe0\xb0Ny\x9cS@\x82\x18\xca\x96\xc1\xb2S@\xa7\xd8B\x93\xbd\xb2S@\xa4\x86Z-\xec\xb2S@\x1c\xd6f\x92+\x9aS@D\r\x13\xf1\x12\x9aS@H\x18\x0e\xb9\r\xb1S@k\x04M\x0f\xf9\xe9S@\x9aH\x1b3\x14\xb9S@\x03\xf2\xe8"\xba\xbfS@F|\xe3\x8d\xfe\xaeS@|\xfb\xd5-\xa3\xbfS@\x83F\xb5<\xba\xb0S@W\xe5\xe3\x0e\xd1wS@H\xfb\xa1\xb5\xda\xb4S@\xad\xb5\x11\xee\xc4\xbaS@5\x84\xc1:\xf5\xbaS@\xca@D\xb1h\xbcS@;Bd\xa0\\\xb6S@@l<\x92\xcc\xd8S@L\xdes\x1bJ\xb5S@Y`\xf5n\xceeS@\x11\x07\x1d<\xd6}S@\x97;\x81\xc3u\xa5S@E\x8fh\xa3\xfe\xaeS@\x12/:Ne\x88S@\xc9A\xb5\x04\xd6\xccS@\xf2\xad\x13\xe9\xb4\xc8S@rr\xdd\x1d!\xeeS@\x93Q\xefZ\xa3{S@|\xc8\xa7C\xb2\xdeS@"\x94\xca{\x8b\xcbS@<l\x0ee!\x81S@\xab\x98$\xa3\x1f\x81S@\xd1_\xbc\xc6B\xd1S@\xeb\xb6k\xdb\xd2\x80S@!k\x89\xbec\xaeS@\x11H\x19iu\xe7S@_\x83L>\xe6\x9dS@\x97P\xb0=F\xabS@2\x14\rx\xd2\xd7S@eB`\x8b\xe2\x9fS@\x99\x83j\x10\xae\xf6S@z\xe9\xfb:\xc9\x85S@\xb1\x07\x01~P\xe8S@\x9e\xd3\xd5(c\xd6S@\x11\xcbX\x15\x93\x9cS@\xa7MG\x93\x06~S@\x1dEQ\xf7\xc2\xbeS@\xec\x9c\xf7?\xa8wS@~\xc3\xcc\x96!\xabS@B\xd5\xf0\xa3\xf1\xe8S@\xc6\xb0\xd9B"\xb4S@I\xcb\xf9\xcc{\xbfS@=\xe9\xd6C\xbe\xadS@k\x9d3l\xa8\xd1S@Q[\xb4\x11\xf1\xb2S@\xae\x049 \x1e\xb0S@<\xcb*_T\xd8S@\x93u\xecs2\xd1S@\xcc\x1c\xbf\x18\x91\xf0S@P\x84\xd5ktzS@\x9a\x80\x87\x04\xcb\x88S@\xe8\xd4\x9a\x13\x0c\x91S@\x8e\x11\xc8\x81\xbf\xb2S@\\4D\xb80\xbbS@5\xe3\xd7\xd1N\xacS@\x8f\xaa\xbce\xc6\xdbS@P\x84\xd5ktzS@\xf4\xc3\xf3\xb3w\xdbS@\xa9\xf1\x90\xe78\xa9S@\xf6\x8e\xe5B>\xdaS@\xda\x1a\xa81\\\x85S@\xdd\xdf2\xb2*\xcaS@\xae\xc3\xfe\x0f\x8e\xe5S@\xfc\xc3:\x00\xb5\xaeS@}\xdd\xf7((\xd7S@\x16`)\xe1z\xa4S@\x9c\xbc6\xaf\x0f\xddS@\n\x13\xb7N2\x9bS@\xe5O\xd0!\xe1\xceS@\x9a\x1bJ\xa1\xf3\xdcS@I\x1c\xf9\x06\xcc\x86S@\xfc)\xbf\xe3\xad\x98S@N\xb6\xc0\xad\x05\xbbS@l\xaf\xbd\xce\xa3\xe3S@\x00\xdcJ\xacU\xe3S@\xe9\x10\x9br>\xe6S@nPhKI\xe2S@\x12\x9c5\x9b\x94\xd7S@\x80f\xd6\xc5\xe0\x95S@\xcd\x1an\xa8)hS@\'\x8e\x1cU!\x84S@\xed\x87L\x96\xd3\x83S@\x05\x08\x95q;\x92S@\xf57K\xec\xd4\xa2S@\xc8\x97SO\x8b\xe2S@l\x1a\xc0\xe7\xbe\xeaS@`\xc4\x15\x834\xefS@\xd1:\xaa\xb9K\xa3S@\x13{\xbc\xe9a\x86S@~\xfceBrxS@\x1c\x10\x95\xbdp\xa8S@\x04\x8bD\xa2(\xd7S@,\xdeA2\x8a\xbeS@/h\xc2]#\xaaS@\xf7\xf78\x13\xee\xa4S@jn\x9e\xc6r|S@\xce\xa3\x90\xf3C\xcbS@\xb7kt\x18r\xebS@\xd6\xb7\xedL\n\xf6S@\xfe\xf5\x89\xef\xa3\xb5S@}\xacX\r1\xc6S@7\x08\xba/\xa3\xfcS@\x04\xdf\xf4\xdb\xa9\xd7S@ \xd7\xeb\xe6/\xa8S@f6\xda\x84Q\xf6S@4\xa9\xb0\x04|\xf8S@\xa9\x8e\x1e\n\xc4\xa9S@\xa1\xf3p`5\xaaS@F\x80Sd\x87\xb5S@\xf2\xa8&|a\xf2S@\xe8\x1f\xd2\xb37\xacS@\xa3K\xbd\xe0\xbb\xd0S@e+t\xdfD\xa1S@\x95\x96\xd22d\xd6S@B\xc3\x80q\x90\x9eS@\x1ex\x1b{\xa5\xe5S@W\xef\xd2\xa1\xd3\xe6S@\x8f\xf7\xf1\xbe\xa7\xc1S@w\x98\xf9\x80,\xe5S@\xfa\x96\x00\xd1\xf4\xe5S@L\xb04\x00B\xe0S@\x8c\xe4D\xca\xa6\xd9S@\xa0\xee\x14t\xae\xcaS@\x1a@u\x05*\xc0S@\xc7\xf0\x94\x99}\xdaS@\xa0B\xa9<5\xf9S@\xf4~\x15\xd7 \xf9S@l\x8e4\xd6\xdf\xe1S@\xc5\x86`}k\xe2S@\xd6|\x95\x05E\xf8S@\xe0\x94\xc3C\xbc\xdbS@\xef\x11\xbd\xa8!\xdeS@\xef\x11\xbd\xa8!\xdeS@\xf2g\xdc\xf8\'\xdaS@R>!\x91\xb3\xd7S@-3\x01\xc1\t\xafS@~\xd2\x954\x14\xb1S@\x8d\xaa^\xe4\xcd\xe6S@r\xd8\x8f/\xe9\xafS@\x9b\xbd%\x0b\xbb\xb0S@\x8c\xee\x1a\xad\xa6\xaeS@>\xb9]d\x8e\x97S@\xf3\x1a\xe2\xacA\x97S@\xd2O\x87\xc3o\x96S@\x19\xce;\x90\xf9\x99S@hx\x98D\xf4\xb0S@\t=\x12\xc2\xb6\x96S@\xd9I\x0c\x16\x80\x87S@q\x8a\xd7\x92\xbd\xb2S@a=Q\xd6\x15\x94S@\xb4\xc0\xb4\xdet\x9cS@P\x8a\xfe)`\x9cS@A\xfcdC\xa3\x87S@5eH\xe6G\x8aS@\xc6\x90(N\x12\xdcS@\x84\x97m\xc3l\xd5S@\x82\x89\xa5\xc3\xd3\x99S@\xbf\xdb\xb1Ob\x9eS@\xe3\x16/\rd\xe2S@\x14\xc4\x1e\r\xae\xe5S@\xe3\x16/\rd\xe2S@\x18\x15\x11\xda]\xa1S@`\x19\xa94\xc8\xd7S@\xde\xb2.\x97\x13\x9fS@$\xa4\xb3\'M\x9fS@\x19l1\xdc\xc9\xa1S@%l\x11?\x94\x9eS@\xc9\xacq+\xbc\x9dS@\xef\x05\x898\x8b\x9bS@\x0f%\x87]\xe9\xd6S@\x04\x1fw]#\xa0S@\x03^\xf2_\xbf\xe7S@0;\xc5\x99\x0c\x9eS@\xec\xf1\x96\xcf\r\xdfS@\xf2\xe8\xb3\xc7\xaf\x9cS@0\xb1\xf3\xf0\xa3\xa0S@3\x81\xbf\x8c\x86\x9fS@\xcd7P\xca\x02\xd0S@\x9b\x11z\x02U\x89S@\xbe_\x02\xbaa\x9fS@\xf45\xe0\x11\x8c\xb8S@\x0c)\xb4\xfa]\xcfS@\xb5\xb7\xf8\xcd\x01\xd2S@c\xce\x86\xf2\xef\x9aS@3L\x9f\xfal\x9aS@Zn\x0egv\xedS@\xda\n\xc1K#\xa1S@p\x8b\xf3\x96\xbe\x88S@\x1f\x18SC\xec\x89S@\xab\x04\xf8\xba2\xcfS@\x0c\xebh\xfaK\xd1S@v\xae\x9d\xda\x9d\x80S@0\x8e\xef\x0ez\x85S@LFk\x91M\xd8S@\xc9\xe2\xaf\xa4S\xa2S@V\xcd\xbd\x98\xe2\x86S@\x93\x9d\x1e\xc1\xb0\x84S@\x0eZ\xed:\xe0\xa2S@hwR\x1ej\x88S@\x15R6+\x9c\xa8S@@K>m\xc9\xa5S@TE\xc6\x1e\xa7\xa6S@\xc2}Z\x106\xa7S@\xed|d-\xbb\xdbS@G\x1e\x92\x1b&\xdcS@y\xc1i\xf1\xe0\xa4S@\xe6=\xc1F\xf6\xdaS@\xe1{1G\n\xc1S@\xc7{\xfa\xed\xec\x84S@\xad\xae\x16\xe8\x1f}S@\x99mo\x9e}\x85S@\xa3\x86Y\xec\x85\x83S@@\x19`\xb5\x9c\xe2S@\xf0\n%\xd1\xd5\x82S@\'\xa8\xc6\x9ee\x85S@4\xb82\xb2C\xd9S@&[\xa1(\xbe\x84S@\x0c6D\x93F\xaaS@\x1e\x0c\x99\xc5J\xd9S@\xbb\xf6\nU\xab\x81S@\xf5\x94\xc5\xd5\xf0\xd9S@\xf8At\x87e\xdaS@O\xe3\xb7\xfb\xa3\xa8S@\xb3K\x88\xc4\xd9\xcbS@\xa4\x98P!\r\x81S@\xe1JS\xe3\x8c\xd9S@`9\x9a\xf7v\xa4S@[\xe4\x17x\x12\xc9S@\xd2\xde\x8e\x0b\x1b\xd9S@\xd3\xf8\x94\xb3\xd7yS@%\xdf\xb4\xeb\xbe\xabS@\x99\x9f\x9bg\xd0\x80S@\xd6f\x1b\xc1\x1b\x7fS@8\xa9G\x9c\x94\xa3S@2h\xc3\x03^yS@\x1f>2\x05\xcb\x80S@d\xd9\xb6W\x1c~S@K:\x94\xc4Y\x7fS@\xac\xf1\xc0_\xd6yS@\x9f\xd5t\x9d"\xd7S@\x1f\x89\r\xe4\xf8\x82S@\xc3\x83\xa9\xbb\xf7{S@\xe8b\x96\xa8\x0byS@\xf2M\xabI|\x80S@\xb0\xdc>\xf4M\x80S@T"\xdf\x11\x11\xabS@\xee\x02\x80\xa5D\xdeS@\xa6\xdd\xd9\xc2_{S@\'\xc6^\xef\x88{S@\x87\xce\xe1\n\xd3\xc7S@\xc6\xbajg\xd6\xd8S@\x8a\x7f_F\xd5\xa4S@\xd6\xbd@:\x1f\xa8S@\x93-\xe8;\x85\xb0S@\x98\xef\xf2\xb6\x88\xa6S@\xa7~\xe7m@|S@\xdb\n`]\x0e{S@T\xaf!.J\xd8S@{\xd2\xaa\x1f\xbd{S@\rf\x9e\xe9\xd8zS@\xfb\x1c\xa4\xe6*yS@\xeb+\xb3\xf9\xd1\xa6S@\x89gfP\xee~S@\xde\x00$D\xc2}S@I\x9fA\x0e\xda\xafS@Dp\xa9\xe7!}S@\xb8T\xd9G\x8a}S@.\x11\xa9\xd35}S@\xa9d\x88\x1d\x11}S@\xec7\xd4&\xa0|S@S\x82K~\xb3|S@\x1c\xab\xe3}\xa5\xb1S@8\x9a\xabY\x96\xc8S@\xb5MF2IwS@M\xd1\xb2\xe2\xf9\xc5S@:;\xfb\xa7\xe1zS@1\x02\xa7f\xba}S@N\xf5\x1a\xf5\xcb\xd8S@\x82\x08U\xbc\xe9\xc2S@\xa6d\xfdL\x89\xc2S@\xd3\xd5\x07\x93\x10\xabS@\xf0\x86\xb2\xae\xbd\xc2S@\x10\x17\x9bty\xc2S@\xc7J}[\xaf\xb3S@\x1e\x01\x8f\x7f\xbezS@j1\xbd\xab\xdf{S@\xcbc\xd3+\x15\xb4S@a\xf8\xb2\x98\rzS@o\xe8\xe5\xa0Y\xbaS@\x17\xd6\'\xac\xfd\xbfS@\x0c\xe6\xf84)\xc5S@\xeb\x9c.\x84B\xd8S@\x9d$0\xf2\x90\xc2S@A\xba\xf5\\\xaf\xc2S@\x93/YMD\xaeS@\xb8\x01\x17\x13\xb3\xd6S@^\x1c3b\x98\xd7S@\x99LA\x83\x93\xb5S@\xac\xe3@)s\xbfS@|\xfd\xea\x05xyS@\x11U\xde\x07\xdaxS@\x04Xn\xf2\x1e\xc1S@\x05R\n\xb8\xaa\xd6S@\xc0\x1b)3\xcb\xb5S@k\x94&+F\xd7S@\x05R\n\xb8\xaa\xd6S@|\xd5W\xfa\xc1zS@\x0e2\xf3"\xd7\xaeS@\x8e7H9\xc0\xafS@2\x1bFE\x83\xd7S@\xd4\xce\xe8\xbe\xf1\xb0S@V\xb33\xea\xc0\xb4S@o\xf7\xe9\x1a\x90\xbaS@\xdf\x97\x03\xe7\x96\xd6S@\xda=\xf2\xccY\xb3S@\xcf\x1e\x01\xb2\x15\xb9S@\xe3{\x81RW\xb8S@\xcd\xa5\xbf\xe6/\xc6S@\r\xfd\xd9\xba\x9b\xd5S@\x85p\xc3\xc8\xbd\xb8S@\\\x18\x9a\xc7%\xb1S@\x10\x97\xe0\x14\xa2\xb0S@\x8eT\xb1?#\xb3S@\xba\x87\xc4&N\xb8S@\xd6@\xe8\x05\x98\xbdS@\x0b\x06\x00o\xbf\xb2S@\xe1\t\x87\x9fY\xb2S@a\x9c`\xf2g\xb3S@G\xf2nK[|S@\xe8$\xf7\xcc\xec\xb1S@\x11k(\xe4;\xb7S@\tX\x06n\x83\xcfS@\xe4\x17\x8dS\x80\xc8S@\xb9~\xf3fk\xbbS@\xa8\x01D\x8f\xcc\xb0S@\xafd\x9a\x04\xb0\xd6S@\xcd\xdc\xfd4Q\xbbS@\xdf\xa6\x80\xfe\xa1\xb6S@\xdf\x13\x85\x13\xa5\xb4S@@\xf0\xd6\xc5\xc4\xb4S@\xb3\xfb\xd8,\x1f\xb9S@\xc9w2\x0eC\xbeS@\x0c\x01\x9f"\x12\xbbS@\x9c\xf4e=1\xb6S@\xffL+v7\xb5S@\x83\xadS6&gS@\xca-\x95\xe4\xc7\xbdS@P\x9b\xe4\xb5\xe3\xb9S@Z\xf9U\xe1MgS@\xc5\xb7\xe5S\x14\xb6S@\xe1\xb4\xc9\x8d3\xb5S@\xc12\x89\xbd\xbamS@\xdc\xe1`\xf5\x1b\xd6S@G\xc6\xed\xc6%\xb6S@wa"\xa7r\xbcS@\xed\xb2\x01 R\xafS@\x9a^\xfd\xb6\xc6\xbcS@\xf6tj\x16\xec\xbcS@\xe8\x87\x08\xbeR\xbdS@I\x9c\x8e\xc3d\xb6S@\x1c\xfe\xf1\xa3`\xbaS@\xcf\xb3\x0b#\x88\xb8S@\x83&Wl\xbd\xc0S@\x8bt\x99mU\xd4S@\xfcy\xc5/\xc2\xbdS@\x95\xd6rg\xdc\xb8S@\x861\x15\x84\xdf\xb7S@w\x00\n\xebq\xeeS@\x89\xb2\xf9=\xc4\xd1S@\xb0e&{\xbc\xeeS@\x1a\xc7\xc5\xb6\xc3\xb6S@\xa9\xa3\xc3\x85\xed\xe8S@o\xeb\x95\x96\xff\xe9S@8\x8e\x9b\x05K\xf1S@fj\x1b\xa6\r\xecS@{/X\xeac\xafS@4B\xbc\x13\x02\xceS@4L\x87%\x92wS@\xfb\xca\xc1\xf00\xb5S@8#\xd4\x8em\xabS@\x00@o\xf1\xa4\xc5S@g\xc8m7\x1b\xabS@\x07\xf9\xbe\xbdb~S@\x88x=\t\xf5\x84S@\x08\x93Z\x81[\xb6S@\x99_\xa5\xc8\xa4\xd1S@q\xd2\xf4\x04B\x8aS@\xe0 ?L\xb9\xacS@8/\xfa\xf8\xb9\xcfS@\xe9\x83\xf2\x8d\xfb\xafS@u,&\x08\x02\xe2S@q\x8f\xbcJx\x9cS@\xacmM\x94\xd1\x86S@\x9cu\xa2\xdc\x08\xb9S@\xbd\xea\xb9\xbe4\xa6S@v\xa0<q\x83\x85S@\t\xf7,G|\xa4S@\x16\x90j\xca\xbb\x7fS@\\\x16\xe7`C\xc9S@{\xedf\xab5\xb9S@\xf2!\xe7iRwS@\xdd\xa6J\r"\x80S@E\\\xf8\x92e\x92S@\xc2_\x98\xd0\x0b\xb8S@<\xcb*_T\xd8S@\xaam\xa1>\x0f\xd8S@1\x13\xef\xe3L\xb8S@\x17\xa2\xf6\x89\x1d\xd6S@-\x04\xbat\xd4\x9fS@\xce\xad`\xfdu\xdbS@\xd7\xbb\x9c\xd5!\xcaS@\xd5\x88\xc6\x03\nVS@\xf1@D\x1d\x84\xb8S@\xba\xa2\x9a\xcb\xbc\xacS@\xc1\xedYu\xdb\xedS@\x86\xdc\xc1\x8f\xa5\xeeS@\x87\xbf\x82\x10\x03\xd4S@P\x12\x9e\x16\n\xa0S@\x86\xd65p7\xa9S@s\xb2\x9a\x9f\xa7\xa6S@\x04\x99\xe5\x07>\x81S@7j\x18v\x95\xa4S@\xe2\xd7\x06\x97jpS@\xd6\x84\x99D\x19\xbeS@\r\x95\x9e\xfe\xca\xadS@\t3\xc7 \xe5\xe9S@\xd4$\xe2l~\xacS@\x19,\x82\x97}\xe7S@\xbe|\x16\xaad\xd0S@$\xa44u\xaatS@\xc4\x06<\xbb\x81\xadS@\x0f\xf9\x15\xd5\xac~S@\x8b\xa9J!*\xc1S@*\x08T\x8a=~S@\x7fl\xe9\x06\\\xa7S@\xa2\x92\x99(\xd8}S@\xfc\xe6\xa3AE}S@\xc2\x9cf\x92$}S@ \xd5k"\xb5|S@\x9b\xa5\xcd\xaf9}S@\xf4\xcf2p\x88}S@\x9f\xae\xd1\x98<\xb5S@\xd3n_\x8c\x89\xb0S@=O\x9c\x9f\xcb}S@\x93\xfe\xb01TsS@b\x8b\xd50\x9ezS@\x85\x1e;Z\xdfyS@\xc2\xe2#\xb6\xa6}S@\xb2\xea\xdc\xdc\xba{S@\xd4Ku\xacM|S@I\xc8m\xd0\xff}S@\n\x04\xe4\xe7\xa1zS@)\x93\xc3N\xffxS@\xd0\xd8\x0c\xea\xd6zS@\xd1wO5-}S@\xffn\xd8\x02\xf4\x81S@A\xa1\xd0h\xb0xS@\xb4L\xed\xd7"|S@\x9eh\xcd\xab\x94{S@\xd5\x9d\ns\x8b\x80S@\xe8b\x96\xa8\x0byS@\xd7\xdb\x88\x89\x1b|S@\xf4\xb3HmiyS@q%V\x88\xa7~S@\x88\xefX;t\x7fS@\x00b\xfb\x8a\xb7\x7fS@y\x1d(\xe2\xea\x83S@\x04M\x12\xde"\x84S@7\x88\xc8\xaa;uS@C6\xcd\x00\x81yS@kz\x94?D\x84S@!y;}\xc6~S@\xac\xd2d\xe3\x98\xc1S@\xe6\x95\x9c\xb4\xf4~S@\r\x03\xbboLzS@\xa3D\x8e\xd5%\x81S@\xeaCfW\xa0\x81S@\x1fw\xd2\xda\xe4\x82S@\xad;h\xfeD\x9dS@\xd1\xd33$\xcd\xa0S@\xcdj\x978!\x84S@_N\xe1\xc5\x8b\x83S@<\xd6\xc3&k\x85S@\xdb\xea\x89\xfd\xe5lS@v|\xa3\x84\x0f}S@M\x931\xf8r\x84S@\xc4;\x9b7||S@\xe8\x1aE/\\\xa9S@\x92\xdb-\x9d\xe2\x84S@\r\x1c\x01?\xc5\x86S@\x93\x9d\x1e\xc1\xb0\x84S@hM\xf6k\x88\x86S@$\xa9s\xc7\xb0\xf5S@\t\xe4\xe2\xf9\x0c\x85S@\xb9,\xb2d\x87\xa9S@H\x10m\xde"\x86S@Ks\xaa\xaeR\x8dS@qN!\t\x90\x9aS@Z\x12e\xd8r\x9bS@\xb5\xb2\xf2\xd0\xdegS@\x01J\xbd\xcb\'gS@\x91f\x9e{k~S@\x01J\xbd\xcb\'gS@J\xdc{\x85\xcf\x83S@\x93\xdcN%\'\x84S@P\xb7\xcc\x17\xe9\x83S@e;v\xb5)\xe6S@\xd3s\xba\xfb\xd0\xeaS@)\x82\x11]U\x7fS@f6\xda\x84Q\xf6S@\xb8e0\x05L\xd9S@Q\'-\xbc\xd6\x86S@\x14\xe3\xa9\x87\xc1\xc2S@\x9e\x80"\xa6\xd0\xe8S@\xe8w\x8e\xbcr\x8aS@7\x84\xb7`v\xabS@\x87!\xeceg\xbaS@&\xee01\xa7\xd9S@\xd8/\x8a\x8fd\xc6S@,\xcd\x02\x87k\xbaS@\xf7Z0\x12\xcb\x87S@t\xba\xae\x8b\xa4\x95S@\x16D\xa0\x9f\xbf\xf5S@\xa5\x08GX\xf1\xd7S@\x08\x8f\xe9 %\xc2S@\xe1K\x0ej\xa6\xd6S@\xe7\xf7 \xa9\xb8\xfcS@\x107\xfbP\xc7\x96S@&Q\x19\x82\xdczS@\x08\xad\xa1\x04\x1b\x8dS@\xb4\xbadO\xe4\xadS@\x16\x0b\x8do\xda\xc0S@\xc5\x9f\xad\x04\xaa\xaeS@\x11<{_j\xf8S@\xc0\xa0\xe1q\x98\xb2S@b1\x9c\xf4<\xf3S@\xd5\x1d\xe4|$\xb0S@\xff\x1a#\x9f-zS@r\xd8\x8f/\xe9\xafS@\xb5q\xd9\x19\xb9\xb0S@\xf2\tb\x89Y\xd5S@\xba\x99\x8d$\x0c\x93S@\xe4\x0c@_\x0e\xd9S@\xdf\xc6\x84&\x9b\xb5S@_},n>\x93S@\xb1\xb0\x1a\xe1-\x9aS@\x1b\xe4\xeb\xaa\xad\xb1S@5C\x1e\xb8\xe8\x99S@k&\x82\x0f\xe4\xb0S@\x97T\x9c\xf5\xa9\x9aS@w\xc5%\xf0;~S@\xf3]\xa2T\x8a\xb7S@\xaf\x05\xcd\xe7\x03\xf6S@h+\x03Lm\xbbS@^\x91mx^\x9eS@^\x91mx^\x9eS@\x98:\x82\xa6R\xa1S@q\x1e%~\x05\xcfS@\xde*\xd9\xa9\xaa\x9eS@#R\xf3\x99V\x9fS@\xec\xebZ\xe2T\x9fS@[\xd8\x0c\x8b\xb4\xa1S@P\x1e\x9fi\xc7\x9dS@qP\xdf\xc6\x04\x9eS@\xe4\xda;w\xa7\xa1S@\x1e\x16\xf2\xfa5\xa0S@3\x93g\xe5\x9b\xdaS@\xb5\xec\x01\xd3}\x9fS@\xa8\xae\x8a\xaa4\xc1S@_\xd2\xd4\x14j\xd8S@"o%J\x9a\xe5S@\x0eH*\xa1)\xa1S@\x03\x96\x1e\xbf\x05\xa1S@%\xb4m;\x84\xa1S@\x01\x02\xfa\xe6a\xa3S@\xe8Rc\xb1*\xe5S@\xd1\xe6P\xff\x1a\xbdS@TnAd\x0f\xbdS@\xfc0^\xc4\xc9\xa0S@(\xaco@\xc5\xa5S@\x0fL\xa9\xe3\xab\xa6S@\x9dQ>wW\xa7S@\xa1\xc4\x1f!\x1b\xaaS@\xf6U\x81@S\xd9S@\x10;l6\xe2\xe5S@\xadJx;\x11\xa6S@}\xd6\x86\xcf`\xe0S@1\x9b\xa5\x88\x00\xa5S@\xa8\xf3\x0ci\x96\xe0S@JWa\xb0\xbb\xa6S@\xa0*\x11\x86Y\xb6S@\x0b_x\xee\xf2\xa8S@\xc9\x8fh"\xdc\xb4S@\xfe\x83\x14{\xb4\xafS@\xb5\xe4\x98\xb4\x8e\xa6S@L)!\x98p\xafS@2\xd6\xc2\xa5\x93mS@H\x1b\xdce,\xcaS@d\xc6\x97V\xcc\xa6S@\xc5\xdd\xb0\xd1$\xb1S@\x16\x98p,\xb6\xaaS@\x88\x87=\x92\xcc\xb1S@\x85\x1a\xbb\xb8\xdf\xc8S@p1\x83\xca\x07\x88S@/\xbd}H<\xb2S@\xd3B\x07\x824\xabS@\xb9\x1b\xe8C\x94\xc9S@MU\xaf\x14\xcf\xb3S@s\xdb\x96\xa9\x8d\xdeS@\xe3\xbd\xb8\xe8\xd9\xb3S@\xce\xac\x81\x90B\xaeS@\xc9\x96n\x87n\xafS@\x95tH\xa7\xc5\xb5S@\xf3\xfb`\xf1\xdb\xafS@>\x84\xeaq\x08\xb6S@\xca\xa5\xcb"~\xb2S@\xd2\xc4\xa9\x91|\xafS@\xc4\xbcx\x01\xc8\xafS@+d\x8a\x01k\xb0S@\xb5\x8bI\xe6\xf1\xe1S@\xd93t#\xd1\xe1S@X\x14=\xc0\xbd\xb8S@\x951\x07\x17\n\xb2S@(\xcc\x17#\xed\xf8S@\xa9B\xecHD\xb1S@\xf4\x06\x98\rj\xb3S@\x11\xd1\xd1`r}S@@\xd9\x19{F\xc4S@\xa6\xa2\xd0Z\x1d\xb9S@\xc3e\xdc\xb0_\xb5S@\x07\xaf\xa8T)\xcaS@&\xc2\xee\xcf2\xb5S@\x1b\xe4\x95\x19j\xb4S@\xe2R\xfe+9\xb5S@\x8c\x0b\x94\xf86\xf8S@\x9f=\xee58\xb6S@!\xc2\x10\x11\xba\xcaS@Q\xae\xc3\xfb6\xacS@+5!\xa6/\xb6S@\xae\x0f\xce>\xb5\xd0S@\x11\xbdvX:\xbcS@X.\xdb\xd2\xa0\x9bS@,_\xca\x895\xd9S@\x9bz\xebj\xa7\xb6S@i\x81\'\x0f\x90\xd4S@\x9e\xa8\xc1\xbe\xea\xadS@\xa8\'"\xdb\xf3\xb7S@\xc1\xc0\xd5\x1d]\xd4S@h\xbaN\x10\xef\xb8S@\x171\x15\xfe[\xafS@\x89\x84\x8b\xcd\xf5\xd5S@\xaeOd\xb6\xc0\xbdS@/\xa3\x10\x00\x7f\xb2S@\x95\xa5\xe5\xa5-\xd7S@\xb0\xe7\x90\x1e\x8d\xb6S@iP\x06\xd6\x94\xb0S@\xc0\x9f\x01Z\x1f\xb5S@\x0b\xae\xe2?\xb3\xd6S@w\xd9\xf4!=\xabS@\xdc\xa8\xa1\xa0\x8b\xdfS@\xbb9I\xc5\xfd\xb1S@\xe0pC\x83\x8b\xeaS@\xb1=-\x85`\x96S@\xcb\x1dWL\x97\xbdS@\xec\xab[\xef\x1e\xeaS@\x15j\xdc\x1a\xae\xb1S@\xfa\xb7r\x9a\xf6\xd1S@\x00\xb6\xaf\x9c&\xb9S@@|\xb753\xdaS@\xec\xbd\x0f\x85{\xd7S@\x177E\xedY\xd7S@\xdfeA\xf3\x9a\xc9S@\x92d\xf2D\xf7\xc1S@V\x1e#\x94\xc9\xd7S@\xbe\xfbyZM\xafS@\xd7\t\xfc\xc3\x94\xc2S@\xc9\x13\xad\xf6F\xd8S@\xdfu0\xf0\x14\xc0S@\x8b\xb5\x0eI\xe2\xd7S@\xc4\xb4\x03\xbbo\xe3S@[;\xdf\x17e\xc2S@\xab\xa9\xaa\x83\xa5\xc4S@\xf4]DD/\xb0S@\xd6f\x1b\xc1\x1b\x7fS@yN\x16\xfc\xda\xe6S@\xc9n\xdb\xef\x9d\xc8S@t\xe3\xc9C~\xc7S@:h\x1aFr\xc7S@\xb3\xf1\xd3y[\xd8S@\xf39\xb3e\'\xc8S@*a\x16\xcah\xdeS@\x9ds\xd0\x16\xb7\xd9S@\xdf86\xb8\x84\xc8S@.A\xd0\xd0\x1b\xd9S@\xb7\rfe\x1b\xdaS@\xdf.\x88$6\xc9S@j\xcb|@\xec\xcbS@\x82\x87|gM\xdaS@ \x9d\xf5$Y\xd9S@8\x9e\x15T\xa9\xc6S@\x10\xdc\xe4\x95\x02\xdaS@3\xeaO\xa5\xe5\xe1S@\x83\x92A\xb2-\xdcS@\xae\xd3\x91d\xca\xdbS@>\xb4\x83E\xad\xdbS@\x13\xa9\xeeM>\xdcS@{g\xd5\x8f\xc0\xc7S@6D\xab\xabx\xd0S@\x0c6D\x93F\xaaS@\x9ef\xeb\xf9\xcc\x80S@R\xd0 K\xa0\xf0S@\x99\xbe1\x0c\x06\xf5S@-\xff?co\xedS@\xcd\x14\x06\xec\xd5\xa2S@a)g\xde4\x8eS@\xfa\xd9z\x9d\xfa\xe1S@\xdc~\xde\x03\x8f\xe8S@\x82X\xa7&\x8d\xd8S@g\xb0\xbfu\xa8\xe7S@\xb7\x83\x8e\xc1(\xd5S@\x95\xf92[\xf8\xd6S@x\xda\xb0\xac\xb5\xd7S@\xa2\xa7\xf1\x9bV\xa6S@n\xb6\x9e\x0b\xba\xe5S@,r-\xd1W\xd7S@\xebL\xd4\xb3\xae\xeaS@\xb9z\xc1\x80\xd9\xbdS@\xc0\xaa\xa2\x88\xcc\xa5S@\x9corc\xba\xa5S@\x89\x839\xee\xbe\xd7S@\xbbIQ\x92)\x9dS@\x80G\xe2A#\x86S@\x89\x02\x14\x13:\xb1S@\x1c\xf6d\xac\x88iS@\xec\xebZ\xe2T\x9fS@\x06\n\x17\xdc\xa6\x9eS@\x96\x94\n\xa4\x94\x9fS@\x88\x9d\xee\x86\xad\x9fS@\xd9/==T\xeeS@@\xea\x1eV\x8e\xcfS@t\xd5\xbd\xba\xf7\xefS@\xf3\xa7\x9cJ\xb4\xeeS@\xd0\xcbr\xc9\xeb\x80S@\xa8\xcb\xb8\x99q\x7fS@L\xab1\xee\x1d\xf5S@\xd4Y\xbb\xc8I\xdaS@\x17\xd3\xbf\xd9\xf2\xb8S@n\x7f`\x95Z\xf7S@P\xd8\x84C\xe8\xd3S@\x9a\x8cX\xac\xef\xb7S@\x02I\xaee(\xc1S@\xd7l#\x0b\xa0\xa6S@\x88\xdbq\x1b\xad\xc2S@\xc0t1\xd6\xea\x80S@&\xbf\xdfU\x1e\x80S@hj\\\x13e\xafS@\x07\xd1\x02Ir\xe2S@\x10\x810K\xce\xd8S@\x9a\xe8\xfe:=\xaaS@G\xea\xbd\x06\xb9\xe9S@\xae\xa51\xa1\xa6\xf6S@\xe9ah~e\xb5S@f\x9aI\xbd0\xfdS@x\x15\\\xc3!\xeeS@\xcfK\xf8\xc6\x94\xc8S@\xaf\x05\x9d.\xe4\xd8S@a\x96I\x07\xf0\xd5S@A4E\xf8\x95\xbeS@\xea\xa0\x1b\xa1\xa2\xa5S@\xf3J\xce\x94\xd5\xdbS@+\xb8n5\'\xccS@\x89\x03\xdbl{\xf0S@\xd5VM\xd9\x1a\x81S@\xed\x03z\xfex\x86S@\xc7\x1bA[O\xa0S@o:%i\xa8\xb0S@/\'t")\xadS@\x85\xfb\xdcH\xfb~S@\xc0\x03\xacI\xe8\xb7S@'
p35
tp36
btp37
a.
