# Supplementary material for: Sea ice drift data for Fram Strait derived from a feature-tracking algorithm applied on Sentinel-1 SAR imagery
Source: Data Brief. 2018 Apr 19;18:1410–5. doi: 10.1016/j.dib.2018.04.034 (PMC5999601; doi:10.1016/j.dib.2018.04.034)
Supplement: Supplementary file 2 — Supplementary material [file mmc2.zip › fs_s1a_data/HH_filter200vec/FramStrait_HH_20141110T065604_20141112T063943.dat]

(lp0
S'S1A_EW_GRDM_1SDH_20141110T065604_20141110T065704_003216_003B66_E5F5.zip'
p1
aS'S1A_EW_GRDM_1SDH_20141112T063943_20141112T064043_003245_003BFD_F1B8.zip'
p2
a(cnumpy.core.multiarray
_reconstruct
p3
(cnumpy
ndarray
p4
(I0
tp5
S'b'
p6
tp7
Rp8
(I1
(I3840
tp9
cnumpy
dtype
p10
(S'f8'
p11
I0
I1
tp12
Rp13
(I3
S'<'
p14
NNNI-1
I-1
I0
tp15
bI00
S'\x0b\x12\xe2\xf8\x86\x96)@\xf6\xfe\x9eMg\xc9.@\x8a\x82\xa6B\x10\xa5,@[W\x8b\x85\x00Q)@m\\Z\x02\x8a\xda%@\x01\xd4xYP()@O\xae\x06S1",@x\xe7\xd0;\xb4\xbb(@\x90-}\x01o\xbb*@\xac?\xcb\x8bZ[(@\x98\x1aJ\xc1"}(@\xafB\'iy\xf8/@\xfb\x12\xf3\xb0\x80B/@\xa6\xaf\xbf\x06\x97\x0f,@\x16-\x87\xebsW/@\xfc\x03\xc8\xad\xb4\x06&@\xc7\x05\xf8\x1d\x07\n&@+d>?sG)@\xab\x9f\xfe\xef\xcb\x86(@\xee\xb4\x17\x97\x05t/@\xa8\x99\xcd\x92\xa3()@\xfa\x92j\xfaF\x0f&@\xc3\x97\x15\x81\xae\x8f&@\xb0\x9f\\\x1e\x02\xef/@r7\xb5\xb2\xdd2,@&\xb0=`\xd6\x94-@\x8a\xdb:\xf4\xe4\xc9%@\xee\x1b\x84\xf4\x85w\'@\xf2\x94E\xfc\x00S)@\x80m$?\xc9\x17+@it(\xac\xb5\x08.@\x16 z\xbaA5)@\xc7\xd3S\x9c\x91<&@\xa7T\xb5}\xd8\xa0%@\'v\xc0\x10.\x11\'@\xa5\x1e>\xe2O\x83\'@\xc6\x88\xceg\xee\x08-@\x119\x88\x19\x1b\\,@\x923\x01 \xed\x1a-@\x84\xd3\xa4L\xc31)@\xc8F\x11\xfck\x17&@\x85\xef\xd2\xe0\x8dp(@\xde\xab:\x07<(0@\x9cl+D\xe8^%@_\xda\x8f"#\xb7+@s\xaaC\xc8\xde\xd0/@\xcb \xe9\xd0v\xd3(@\x03\xc20\x96=I,@V\x82\nO~\xe4\'@\xb3B\xf3\x97\xcf\xbc/@\xfb\xf4\x7fY\xe0\x93,@/Q\x9bI\x06\xd6%@\x80\x01\xe7\x02aL.@-\xb1^\xd8\xed\xf6&@\x01X\xfc\xa4\x925(@\x14J\xa32\xd3\xe2\'@\xcf\xce\xff\x0c\xf0\xae\'@\xff\x0et\xcd8A\x00@\x1d\x82\xf8l-\xe7\'@\x14(\xcf\xab\xd2\xfa-@\xc3\x15R\xb8\x81\x9b-@Rq\xdaRQC.@\x98\xf9\xb3\x1e\x10j0@_z\xfbX-\xe5-@\xb7U\rg\xd6\xa9&@\xa0\x9f\xf0\x86\xa1s*@Tx\xab,\xe3\xaa%@\x97~\xd8\xd8*+&@$\xa2\x89\x94i\xae0@\\\xf99[\xa5\xd3%@\xa8\xda\xd8\xa93\x9c\'@\x11\xf3\x94\t-\xa2)@,\x1b\x80\xe8\xc1\x9b,@\x13U\xa2\x8b.\xed*@S#k\rX\x850@\x8c\xc9\xfa\xbf\xb6d0@\x8ad$\x16Q\x95\'@\xb1_\xd9MY\xfa/@\x91\xe7\xd0\xa6\xb9D/@\xd0#\xd0Y,\xa1%@\x89\xb5hT]\xb5&@\xffi9\xdb\xe3\x13-@\xc7\xad\x97\xda\xf1\xf7-@\xbbw\x01\xf1_\xa2.@\x1ai\xc1\xf90\xbd+@\xe1\xd7d\xf0\xb2w(@U@\xdb#1F\'@\x881%\x07\x90k-@\xe3\xbc\xd1\x9a\xec\x13+@\xb1Kx\xf9\xcfQ&@F\'\xb3\xb8\xa9\xd9(@\xe2lV)\xd7\xea.@\xdd\x16\xe5\x0e\xa1\xb1+@/\x08f\xa6E?%@\x07<\xdb\xc1M]/@\x82\xfe?\xe0\xc0\xe2(@\xa8\x10\x98\xc7\xc0\x19*@\xd0\xfc+\x7fA\xb0(@\xd0\xd4\x1c\xa4\xfd\x070@\x1b\xb0(\xb0C8)@\xffO\xeb{\xc9\x8f0@\xe1zY\xc9\xe3r&@R\x99\xa3`\x0f\xa9&@~9\xa0\x8e$\xcd%@\xccP\xb9H\x97\xf8\'@\xcc\x8c\xb7\xca\x10\xa2.@\xe9\xd3\xe3\xab\x0bs,@\x8a\x05\'\xf9\xc6\x08.@\xa2\xbd\xc1\x1a\xbe)-@f\x06\xb6 :\xb7%@\x8c\xec\x86l\tk-@eo\xdff-\x19(@\xf4~\xc9QS\x7f,@\xcb\xba\xc8\x1a\xd7\xb1(@\x1a\x8ed\'\x9dg(@\'PK I\x03\'@I\xe1\x81\xd4\xbbF)@|\xa1\xc4+\xc5N-@/\xf2\x97\x1f\xddN0@@\x13,\xe3\xa5\x9e.@.\xbd\xc1|gn\'@?\xdb\xf8W}.)@\xe1\x12\xa3\xebY\xce\'@\xd8\x9c\xd9\xbdd\xe4-@\x83\xef7o2\xa4,@OS\x14\x8e\x81,,@S\xd5\x04Q1w(@\xfd\x07\xaa\xed\x8d>*@\x96x\xa1\xa3\xddI*@\xc2\'q\x1b\x9f\xf6%@r\x99\x9e\xa0>b&@+\n#~P\xa8&@\xe7i\x88\xbbd &@\x06\xe8\xb4p\x91w%@>\xb0\xd9a\xdd\xd5)@\x16:i\xe7\x17\xcf%@\xf1\xfd\xbb\xe0c\xa8,@\x1er\xbb\\\xcc\xbb,@{{7C\x07s)@.f\xe8\xf63\')@@l\x1fp\xb4,&@\xfa\xc6\x9f\xb2\n\x07&@.\xf1\xacetz(@\xe9\xe3\xc9FJ-)@\x1c=a +\xe8)@s\x06j\xd2\x1e=*@\x8c\xa0!\xb8pF+@\xe41o\xb0=#-@\xa2B\xd0\x93?\xee(@\r_M\x1b\xb4\xe0(@q\xb3\xd1Nj\xa7(@\xc9\xe6\xfe\x1d\xfco)@\xf0\x9b\x16\xe4FR-@\xfeQ\xc0V\xf9\x9c/@\x0e\x8a\x9b\xe9\xdcU)@\xf7\x82\xebF\x94\x931@)\xa2\xd3\x1a\xd8i/@T$\x9b\xdb\'\x85(@tc\x17\x9bTe)@\x9b\xabQ\xf4\xddC*@P7\x82)\xe0\x8e(@\xa6\x89\x0eid\xb1,@?%8\xd2\xb5<,@\x90T\x19\xe0\xe9:&@z\xb95P\xab\x98-@\xc2S\x1b\x1al\xc70@\xd8\x8d\xb6\xfe\r\x93(@\xe3\xcdF\x13\x13\x01&@\xaa\x88\xff\xbe\xfa@&@\x9c\x0cyo\x88\xfd&@{\xd1s(\xcct(@\xec\x819\x99\xac;)@\xcb\x18\x91\xc4\n\x9b/@,@\x14\x8f\x80\xd2*@\xbd(~\x94\x899&@\xba\x0f\xd7vt7\'@x\xb2\xeb\xe3qd-@\x96\xca\x84eO\xa6/@D\xb4\xf8\xcbuZ-@\xaf\xa4\x075_B/@c\x1a\xcb\t>?(@\r\xe5O7q\xde\'@z\x91x\x83BV&@\xf0\x12!\xaaY\x1c(@i\x07\xde\xa0\xe6\x07*@\'e\xac\xdc\xa8D,@\xbe5\x02\x88"//@~\x11b\xa0\x80\xc4-@\xb1\x91\xbd\xe7H\xf8&@\xe6\x19\xd3\t\x96\x9e&@\x10\x83\nR\xebg&@\xc2&\xd3\xce\x08\x16\'@\xd9\xd9o^\xe5k&@\x88T\xef}3B(@\xb8\xf9\x88DhQ&@?4i\xff\\b%@*\xb1j\xebZ\xf0%@\xed~+\xbd\xcfi\'@\x9c$Q\xe5\x98\xfd&@oR!\xf9e\x1d&@\xf5GW@%\xc4-@\xf4\x97\xd3j\x7f40@\x9e,\xbaNe[(@p\r\xc1\xfa\x9ek,@\x10-\xd5\xd5\xd4 (@\x1f\x97\x08\xbe\xc3l)@/\xba\x06bDL-@\xc3\xef\x90_6\x8f)@\\x\xc6\x14\x8a\xa2(@\x8c`4\xaa\xfaP(@\x12\xed\xcf\xf7=]&@D\x9f\xed\x0c\x9b\xef)@B\xa2;0\xc3\x1d/@\xf3@#~\xaa\x17)@\x8e#\xe6 \x1c<.@\xde\x9a^u\x8dE(@\xd8\x92x\xec\xa5\xa4(@\xea1\xee\x85\xb7O+@a\x14\xa8R\x99\x15+@\xd4d\xa6\xd74\xff\'@OS\x87c\x91\xf4)@\xf9\x07FH\xfd5(@-\xf0\x9c\x84\xed /@3;&-\xf6\xd1(@O\xc4l\x0f\x16\x02&@_(\xf0\xa4\xe9\xd20@\xd6\x9dZ3\xc8U)@?\x84bw\x036)@\x83t.\x08\x89\x190@SJ\xb5\xf1B\\&@p\xa9\xe2\xaa\xd5\x14)@\xbd\xc7IK\xe4\xab)@0\x9c\xac\x15$\xc9*@\x93%\xd1\x1b\xd56&@\xba\xed\xdf$@\x17)@]Y9\x1f\xf9\x1b.@\x9bRM\x92\xb6[.@\xc3\x94\x7f\\\xa3\xcc%@\x1c\x7f\x00kO9(@8\xceh\x92\xa1E&@\xba\xf6\xf5&A\xe6*@\xb1\xfc\x1a(\x8f\xe20@\x86\xfaH5\xb2 )@C%I\x03\xb7\x1a+@P@iy\xa4\x16(@\xb3,o\xba\xb32-@~\xa8\x82\xe4\xc4"0@C\xc3o\xd4\xb1\x00(@\xea\x18vE\xba\xd7(@\xe3i\x9e\x82?\xc1(@\xe5\x94H]\xe1\x8c)@&\x828*5Z&@\'\x134\xf2\xd9\'(@K\xa9u\x00\x82\t0@\xca\xb2\n8v\xe0-@\xc6L|g{C&@\xb9\x1bP\x84\'L&@\xb8!=2\x13&)@J\x81\x90\xff\\\xd3)@ImE(\xebA0@5\xc9 t\xd4:-@\x8a\x08-\xdf\xad\x19+@C\xeb+\\M<(@\x18\x9c\xd2\x96\xe3F.@.\xba\xbfi\xd1@0@a\xf8\xbe,\xe0G&@\xabe\x1dG!\xd3-@V?\xecWqC)@\xc7\xdd\xc3 \x9d%%@?\xe8\x9cm@\x97(@=\\\x83\x1e\x9d*,@\x91l\xce?\x8f\xf5+@\xf7\xac\xf3\rp6,@&S\xc1\xaa\\\xa2(@3\xff\x0f\xfc\x9dX)@\xdf\xc0\x8fU\x14y&@~n<\xdc\x00\xb5*@\xafG\xd10\x15\x9d(@\xd1O\xf2\x15 {0@\xb0=\xa9}\x18\\&@,3\xf9\xfb\xb5\xd8%@\xea\xdd\x84\xcdl\xb5(@\xed\xea\xdb\xc0\x0b\xae*@c\xefp\x18u\xd40@\x1a\x8dr\x8eL\xc9\'@\xe0g\xe7\x0coF%@J\x93\x8d\'\xe1#&@\x15\x93\xc0\x8a\x88\xc60@\xeb\xfe\x02\x11r\x99(@\x16\x16\x97\x17\x1fS%@e:\xc2W\xf6\xcb+@\xadQ\xaa\x13+\x02&@\xe4\x88\xb6\xf1\x90\xf7%@\xe73\xca\x86b\xf1%@\x9e\x08\xaf\x8f(8(@R<Q\x12\xe91)@\x99\x9a\xd1\x99Uj.@\xce\x17\x04\xba\xec\xea*@\xd6\xac\xc1\xab\x01\'(@Z\x87\x18\xca\x1d7&@I\x9f;\x84\x995(@\x1f~@\x8d\xafY%@P\xd8+\x0f\x9c\'0@\xe6\x87H\xd8\x1c\x19,@\xe4ai\xe4\xbb\xb9(@\n\xc4\x14\xf5/\x01)@T*!\xaa.\r)@\xfe{\xfa\x8d\x1a\x97(@Y\xa3\xa7^\xc1\xe7&@\xe2\xbe\xe4U2\r(@\x02\x89\xd1\x0bE$)@)i\xae\\x\x87(@\xb3>x\x00E*\'@\x164\xe9H\xa0\x12+@\xaf\x83\n\xc2\xf6))@\x9f50\xc48i.@\xe05\x1f\x9b\x17\x1e)@C\xb7\xb9\xfc\xdaX0@\x0c[3\x9b\xda\xb1\'@|\xa3\x05\x99\xa2X(@\xcfB\xed5\xef\x04/@\xd7\xad\x9c`\xa2\x19)@\xd6\xa4a \x1d[(@\xb1\x02\xa1\xbb\xac\x05)@\x17\xe7\xa0\xc5\xf1x)@\xa4\xf3\x86\x95.&0@\x16Q\xa1p\xd2\x8b+@\xe5:\xeb]\x87b0@|\xc2\x98\x02*\xec/@\xbe\xac\x1e\x9f\xb8\xf6\'@q"\xf5\x84\xbc9)@\xb0+(\xc8R\x1e,@\xad\xfe\x9fg\xdd\xe8%@\xd4\xeb)\x1d\xbf\xf9.@J\xde\xb5\x10bk.@\xcf\x8e\x92\x08\xce\xac0@\xd3\r\xb3|Su*@{\xfd\xc4\xa3\x88\xbc-@G\x8e`\x06\xbck(@Q}S\x83\xb2#(@\xb6K\xa4,"\x01&@\xeb\xc2\xfc,\xb3<-@\x97->\xed\x0c\x91)@%\xbdU\x13mM,@\xb1\x1f#\'\xa6\xd4\'@\xfc\x8b\tR\xc8\x83.@z\xaf\xcb.\xfe\x06/@\xdd\xf7\x96q\xa4Q*@k:\x0e`5\xa3)@\x8a\x94\xa6\xc4\x08E+@\xda\xce!\xca\xc6\x1f,@\xbc%\x8c\x9dk\x15+@7\x8f\x08\xebq\x7f\'@\xc5\xf8\xd7ed\x02(@\xac\xea\xd8\xba:\x85\'@%\x08\x15\xfb:\x10(@\xeeU4\x82\x92\x9d&@pK\x80\xd4]\x8e0@o\xf0\x81\'\x83h\'@\xba\xc6\xf6bq\xf6%@\x8b\x85NK\xcf\xef\'@N\x1f\x8c\xf6\xfdc.@gL&G\xbd\xc8/@/(\xcfv\xf3E,@\xd3\xa7\xde\xf6\xe7\xa6+@\xc1WR\xe1\xec\xe3*@<\xaea|\xd8\x99-@eqn\x8a\xac|+@\x971\x10q\xc8}.@\x0b\x99\x0ej\xbb\x04\'@\x89\xe9)\xb3\xfe\xa4\'@\xb4\xf1\xedG\xd1\x1e(@\xc2>$\xab\xa8\x1e,@|^\x0eIO\xa50@\xb9\x8b\xb5\xf6s\xa40@\x89\x95\xa8jz\x06-@\x97\x8c\xf0\x14\xfc\x8e+@\xfd\x9eBd\x1dK,@\xf0\xc7\xe7/\xa2\xb8&@\xba>\x94\xd1$\x0f+@\x0eq-\x87\xf9\xb5.@{\x9a\xf9\xac\xec\xc0*@\xe1R\xe3ww\xb3(@\x9a\x12\xbe\x96\xdf\x16*@\xcb\x90\xe8\xa2\xe4\xb7*@\xe3D\xd6\xb6WU,@>\xfa\x1f\xea\xfe"&@\x86\xfa\r\xdf{\xbc(@.\x95\xe7G\xb9\x1d/@\x93{)E\x08\x96%@[\xbd\xc0!\xdf"0@\xed\x19\x8e&vR0@\x9d\n]\xc01#(@z\xce\x0c\xdaW\xac&@\x9d\x1cJ\x16a\x1e0@\xb6\xc6\xb9\x8e\x02\x84.@]\xb1\xed\xafC\xd4(@\xe2\x92\xe0\x0e\xdfM)@L+\xf9\n$\xab,@a\x177L\x85\xc20@\xc9T\xdd@\'f1@\xc7\xc0\x9c\x82\xaf\x04&@\xed\xda\xf9nPn\'@\xb7\xb6K\x18\x10\xda)@\x07\xbd\xa0[\xa4\xc4\'@~*<\xfdm4&@]\xf4\xf8A+&,@\x03\xa6\xc0\xf63\xe2.@Q\xf3<\x90k\xed,@\x10\xe9\xad\x8f-\x8d&@/RK\x847d/@\xfb\xc1S\xc5\xba\xf7(@\x8e\xb81m`u)@}:\xfca\xb6\x9a\'@\xbfY\x86\x99\xbc^&@a\xc4\\\xb7&\xba%@$\xf3\x94\xd0X\x7f(@\xb9\xc80j\x0b\x9a)@E\xb3\xf2\xee\xb1\xcb)@\xa5\x12\x05\xfb8\x901@X9\xf0\x88DY.@0$]\x13\x0ew(@\x81\x8e\xa7\x04\xfad/@\xc5\xb3\x89\xac\xcb\x84%@i\xde\xbe!\xab\xd5-@}\x9d~\xd3\x11\xa6-@\xd7\x93\xe2\xdb\x94E%@\xa2+\xbb\xf22\xc3&@\xaffj\x1f<\x8f&@\xd5v\xe7\xb9\x9c\xcd(@\xdd\xf3kV\x9630@\x0c\x8b\x84k#x/@\xd6\xf2\xce]\xddD&@\x0b\'\xfe\xd2\x0e\xeb*@R\xb6\x993\x88\xe8(@\xf9\x01\xbf6z&.@\\\xbb\x83\xf1\x1a\xcc&@P(\xe0{\r\x1d,@:\xc9\xdfm\x01\xee&@\xd7\xd1<-\xb3N\'@\x81\x88C\xef\x8c\xb5&@\xc2p\x9c\x92je%@=\\\x1e\xfe\xf4s)@\xc3i\xf7{\xd6L)@PV\x11\xcd\xfd\x93/@C\xa1\xd9k\x0e\xd2(@*\x98\xd0\x03\xd7\xcb/@H4\x1d\xfa\x94\xde\'@\xe4y\xf4aaj/@<\xaek\xcb4\x9a\'@.6\xfa(\xd6\xac&@\xd3\xef\x1a\x9eY\x040@Ex\xf8\xcb\xc6U*@\xf7G\x0f\xf5\xb6\x10+@\x95.\x15a\x0ca(@\xd1\x08m\x9b\xc2p(@\xfe\xe1\xb3\x0c\xfb%(@b\xf7\xaa\x0c\x86\x16)@2\xa1yD&\xb4*@\xb0m\x89B\xb1\x91\'@\x9e\xc6\xf4\x18\x99\x17(@\x93)\xb1\x05\xca\xca-@\x1c\x02\xfc\x8e\xad\xdc.@\rH\x93\xa8`\x02(@\xdb`L\xa4B\x93/@\x9bP\x93_\xcb)0@\xc6\xc5%T%K,@\x08\x90\x1a8 \xd3\'@@F\xcc\xabT\x0e.@\x88\xea+\xb3\xc5\x11+@K\xec\xb2A\xeb\xfe/@\xbaEy\xa6\x04\xfb,@\xeb\xc6b\x8d\x18\xba\'@\xbe\x9b\xe2\xc3\x94\x9a-@\x18\x80\x88\xe11\xce%@\xe4W\x06\x9731\'@\x9ck\xe0\x07\xe1\x89.@\x0f9W5\x1f\xd3\'@G\x1d@S\x06\x8b.@\xa2\x89 1\xc2o(@\xfc\xb7\xf5\xc4\'\xb8)@nX\xef\xbdc\xbe&@\x12\xdf<\xc7\xc95,@\x85\x1f7\x1c\xb5\xca%@X\x9d\n\xde\xbc\xcd(@\x96f\x05`\xa4\x04(@\t\x03\x91\xaeTJ-@\xc9^\xef{\xf1\x85-@Fy\x13\xc8\r6(@\xfe:\xd7\x90\x81i)@1D>}\xeb\xf2*@\xcd7`k))0@\xf7\xacd\xe6,X0@\xb3\x85\x16as\x91&@\x051\xf2\xb5\x98\x1c\'@\xe5Hh\xf0+\x85*@\x94=)\xa6n\xd6,@\x97!}\xe6\xe9u(@\x02U\x17,\xdei\'@\xe3\x15_\x1c\xd8L(@<.c\xca\x03(0@\xa7\xd9\xf4\x96 ]/@B?&\xcbO\'.@\x9d\xdc,,[\x14&@ \xea\x8c\xf1\x7fQ,@<\x7f\xc9\xfc\x11)+@\xe0\x9c\t\xc4\x96\xe4\'@4\x02#\xa0\xf3~,@\xfd1\x1b\x921]/@\xae\xe4\xcdh\x08\xd5\'@\xf2\xb6Kk\xe0\x8e-@@T\xb6`kn-@n\x15\xd3\xf9\x8aS/@\xc4r\xd1\xa3\xd6\x9a-@\xb3\x1a\xc1\xe1"*&@\xae;0!\x06\xc7/@L$0\x0eVg)@\x83\xbb\x8b\x0b8\x01+@%\x84\xe9\xbeo}.@\xa1cg\x8b@\xf1/@\x93\xc7<\xcc\x81\xa6-@\'e\x1c\xa6l\x1b+@\xd9\xcby]\xe7\xd0*@\xb0|\xb6\xf0\x7fx\'@\xcf\xa2+"\xb6o)@\xb2\x12\x8eK\xc8\xbe)@\xff\x08O^8\xac,@\xc8&@\xe2\xec\xcc-@YUW\xbd\x11\x00(@!\xe0;\xbd\xa4v(@\xc5s\x9ek\x89)(@_;\xe8}Im%@\x87\x84\x91hd\xd7)@\xa4\xcaI\x9c\xfa\xc1-@\xd9y\x8e\xba\xec\xfa+@\x8c8\xf3\x8b\x85\x81.@\xba\xe6FZ\xb4D/@\x02\xd0\xa1C\xcc\x8e&@\x80Y\x19\xd6W+-@\xcd\xe9Tb\xecd-@tI:M2\xa3/@\xb9\xab\x80\xb5lM&@\xaf\xae\x9c\x91h\xdb&@7\x9f_U\xaeC(@b}L<\xc7e,@7\xc9\x8e\x14\x12s-@v[\xdd\x13\xd1\xf0*@\x8a\xbe\x8d\x12 \x83)@\xfd*Px\xffB&@\xa2\xb3\x95\x94>#,@\rmS\xa3tY.@t\xe5\x7f+\xc0U.@H\x96\xa1\x8dH>&@\xc1\x8f26\xa8\xc1%@\xde\x8a\xa3\x9d9X)@d\xd7:n\xfci*@\xea\xd9\x91EU\x10&@\x8f\x7f)2\xfa\xbe-@"L+\xae\xcex%@\xac+\xbf\x11\xcc\x0e,@\x1d\x9e\x87\xb1\x82\x16+@\xed\x17\xf1\xcf*\xab0@\x1b\x93\xa8\xe6\x91q/@\x80Z264\xde&@Z\xfeirCk(@\xd8\x16Tcpk/@s\x03\xady\xaeT/@e|.\xe7\xc8\x83&@\'\x02\x9d\xb3=\xdc*@\x1dt\xce\x8f\r}/@\xb9\xce\x9e\xc8\xa9\xc7*@)\xd7\x97\xc7k\xe9+@\x86\xe9\x14D\xf0x/@]w\xd6s\xdf\\/@I\x86\x93\xdf\xa1~,@IFh\\\x1a\x1c(@-\x9b\xb8\xa7FK&@\xcc\xcb\xf3\x1dx5\'@\x10Va\x86\xd6\xa8&@J\xfc\x8aW\xc6\x981@\xed(\xc8q\x9f"(@G#\x91e\xc6\x1a0@\xcc\xbez\xeb\xde\x0e+@\x0b\xffs\xf9\x1f\x7f.@H\xe1\xbe\x98\xad\x1a+@\xf2\xfe\x8eM\xb6#0@\xd0\x85\x90\x9dC=0@/\xe4F\xcb\xbf\x92&@\xe6z\xfc%\xe8\xf4.@\xb9\xcc\xea\xf0\x97\xec%@\x08\x83\xb8\xa2\xe0\xaa&@\xc5\xf3\xae*\x8b\xfe-@G57\x1c\'\xfc&@\xa1\xc3 \x97>\x941@xQ~\x8f+d*@\x94\x08\x13\xc1\xcb&&@\xbe\x15\xf7c\xc0$1@\x8b\x02\xa7\xf7\xfb\x170@|\x02\xd07\xa9t)@B`\xd8\xf7\x87k.@t!H(\x19/-@\x195\xb4\xb3ww&@]h\xf8\x04\x1d\x99&@=9\x9dRC\xba%@\xe3\xe2\xf3\xc5`~,@\xc4#u\x8aJ\xcd\'@\xba\x1b0\xfd\x84H-@\x97\xf4$\x18\x93 &@u\x18Q#\xc9S&@\xd9\xc5\xf6\xa7W]&@n{\x1b?{2,@\xcf2#f\xce\xe5\'@g\x1fQa\xa2m0@\xc3x\xd8\xd1\xb4\xfc(@\xf6\xbf\x8e\xd5\x9e\x11\'@K\xfc\xffc\xb9\xed(@\xa7/\xe1${\xfb,@\x06<\x8e\x0f\xc0-&@uy\xa6f8P&@\x8a\xe0\xcc\xe7\xf9\x1a0@\xdf95\xe8\x81\xc4-@\xcc\xd1$i\xf1\xeb(@"\xc6X\x834//@W\xd3rO\x8e\x0b0@\xb06\xac"]40@Dd\x0c\x9b\tg&@\xd3\xb1\x12)\xe0>(@\xdd\x96"T\xe8A*@;\x02`\xf8\xc3m)@\xd8Z\x8c\x8d\xb1\x83/@\xbf\xd3#4\xac-,@K\x0ei>"\xf0*@\x01\x02\x96y\x0c\xdd-@\xc5\x1a>\xdc\x19E/@\xd5C\xe8\x19;3(@\x18\x9c\xd2\x96\xe3F.@\xc0\xe4V\x9dE"(@\xc3J%n\n\x8f\'@\xf6\xbc\xb5\xc6U)0@\xf5S\xc8\xcb\x92\x1c(@\x8a\xc1\xe00\xef$(@q\x1d\xfdM\xa4\xc9(@??\xd6\xcfDx(@\x07\x14#\xa8xN0@_\xc4\xee\x10\x0fV(@\x10\xa1^YPg,@\xe5\xe4\xbd\xe4w\xc9\'@t\xad\xa8d&F,@g\x8c\xd1\xa9\xa9\x0b0@"\xb4(\xddsV/@+\xbfB\x85f\x8e-@y\x12\x83\xd2c\'&@\x10\xc0\x8f\xc5o\\(@[]\x12<D\x81)@\x83\x85p\xb9>h*@J\xa0 e\n*/@\xde\x14\xd8.\xdd5(@B\xaa3\xcf\xb5\xaa,@\xd6\xb4c\xfe\xde\x97-@\x8a\xb64\x86HS(@F\x855}\xdcH(@P\xbf\xea\x7f\xef&%@\xb3\x94Mr>f\'@+\x11S\x96\xc0=&@\x1cz$i\xc7x(@w^(\xa0\xd4g)@{\xf5g\xb9\xf5?*@B\x87\x01\x1f\xb1p)@\'\xae\xa6\x0b\xbc\x8e(@.\x16\xf4\n\xccp\'@\xe3\xe0\x15o|C(@\xb2\xc8\xc1N\'r)@z+\x13"7>-@\xf8\x05\xdd\xbb{C.@\x08r\xb7`|_+@_\x0e\x10\x17\xa0\xaa-@{\xbb?X\xc7<*@\x8a\xbe\xa1x^G,@#m*\xed\xfe^/@\x8f\x9cA\x10Ez(@\x15\xf5\xe3\x98\xc9\x86(@dK\xd4l \xfe(@\x13\xd7\xbb\xfa\x1c!)@\xf87\x81)C\x01*@1\x0cE\x87M\x0f)@\xfe\x01lN<i\'@\xfa\xca\x92\xa1\xe7\xaa%@\xee\x00\x8a\x1a\xefs*@3i\xc3;\xae\xa3&@\x01c!\xd5\xd8\x15.@\x89\x9fn\xe2\xf9\xac-@;A*|\x8c\xe7*@4\\\x95EGg(@\xe64\xa9\x89&\xef+@w\xea\xc9$\xa6\xf80@\xe4X\xaa\x7f\xb2\xbf&@\xca\xbc\n(\xa6g&@\x18\xc6\xae\xb7n`(@\xdf\xdb\xd4Vqx(@\xb9U\x8bI\'\xae,@\x12\x80\xf2t\xf9\xce&@\xf4c\xdeQ"T)@\xc4\xc1T4p\xa8,@"(j\xa0\xdd\xb6)@\xeb8]\x96/\xd8%@\xb0\x0f\xb5#\xddb\'@\x9e_\xeaL\xbaw%@\x1f\xb1\xdc5GU)@\xfe\x92)\xdd\x11\xf1%@\xd8e\x86z^[&@\xb6\x97\xe3*\x90[(@th\x86U\xea\xd3(@w\x96\x06*\xbcR(@\xe9r\x00\xfc)\xb2(@s\xdc\x1fY%F/@\xe0\x9d#Q\x8f\xc2&@^E\x02W\xd5\xe4&@\x11z,\xac\x1eL-@\xdf l\x9d\xdc\xa1)@d\xa0\x8a\xa16\t,@\x9f\xd8\xad?B\\&@\xd6\xf8\xa2\x17L7)@s\xe3\xa7\xb7\x08\xbf%@X\x04\xc8\xa6\r\xf9.@/<\xb5-\x8b\xc7,@\xafE\xef+\xacn\'@\xba\xd6/\x0226\'@}\xec(D\x81+%@\xf9\xa5\x08\x88\xdb\x14)@\xf9\t\x03\x95j\x9c1@\xbf{\xab\x8c\x01\xe1*@\x1bUt\x0f$\xa3,@\xc7\xb6\xc3O\xd1\x1e(@\x19\\Wgv\x180@\xd8\xc18\xc9\x17\x16%@V\x93\x08^r\x13+@\t\xd2\xef\xddK\xfb/@\x95o\x02)\x1b\x15\'@\xf1\xa3\xe3\xabK\x1c)@\x8e\x81\x9c\xb0j(.@\x85\xbf\x0e\xe8\x82S(@\xd2u\xedn\xd8\xe7)@y\x7f/\xca\x12\x05(@lM\x02I\xd7\xed(@kW|8T\x02-@\xb5\xfb\xb7\x88\xe9\x1e\'@/\x05\xa9L\\\xff\'@:\xa7\xdb\x16{`)@.>x\x7f\xfa\xa7-@\x96\xf8R\x83i\x87(@\xf1i\xe5B\xbd\xa3)@p\x1b\x0e\xc7l\xeb%@\xc4Sp\x16\x8eQ&@\xdb\xf0CoS\x850@\xd6\xf3\xcd^.\xfc-@z3\xb8\x01)\x17\'@-q6\x0f\xf2\xa70@\x90\xfd\x07\xbf\x80\xd0\'@\xca\x11c\x08\xa7\x16)@X\x87\x99\x10\x01~%@\xa3\xd0\x96\xbdC(0@B\x9dCq\xf3B0@+\xbf~\xe84*-@Mi\x02\xe4|`-@P\xf9\x9bj\xc4[)@\xfbz/\xd9\r\x14/@v\xd0\x0b\x80\x88\x1b\'@\xef+\x1b\xa1\xae\x03(@\x89e\xdf\x8ej\x9c,@b\x83\x98\xac,\xb2\'@\xfb\xbf^\x18d10@C\x85j]\x01\x9d(@\xc4\xb5\xd20\x143(@\xe4\x9b\xf1\xa6\'\xd1(@j"\xb7\xf0\x94\x06.@\x1c}\xfe+\xe70(@\xe8\x07\x8c/\x13\xf7)@\xc5>\xe7\xce\x89\x00&@V\xe59\xd0>\xc3\'@2\x8b\xd7W#\x15+@\x93t\x80A32(@\xce\xe3\x1d\x81,7(@\x8e4\xb1ED\xdb(@\xddXN(\xf3M(@\xc9Mc\x1b[\x10.@-\xeb\xcc\xaf\x9er\'@!\xf0\xcd\x8c\xdb\x8f/@>,s\xfad\x15\'@\xbf\x1f\xa7|B\xf9(@;N\x14;\n\x95/@\x9f>T\xf6xg/@K\x10\x96\xe4\x08-,@\x01\x12\xf9;a((@\x85\xbf\xf6}\x8b\xef-@\xaf\x0cD\xd1"\x02,@9\x7f \xad\x90\xe6*@\xe6hM,>\x0b.@\xcb\xae\xab\xd1\x02\xde%@\x91\x1dO2 ))@\xcdq\x01\xfe\x10\x1e-@\xf3\xaf\xf07\xa6&)@\xff\x98/\x7f\x1f\x04.@\x90nT0~P&@.\x95Mu2\xc2,@\xf7W\xfe?W\x810@p\x15\x8b\xb9\xbb\xc5\'@\xc6T\xa2\xfc\x00\x1a(@\xed\xa5\xe8\x0f\xee\r(@\xe8F\xb8VQ+)@\xb5\xae\x00\xfev\x89\'@\xe8:\x0e\x04\xab%+@\x9b\x81jC\xfc\n,@g4\xdb\xbcDV(@\xadWX(6/)@\xe9\xc4<\xb9{\x87.@\x89mw&\x92\xaf&@\xc6\x12K\xda\x91\xc2(@\xf9t\xef\n\x01\x1d(@}\xcb\xc9\xce\x94\xd3(@\xa8\xd59\xf9E\x00-@7\x80\x07\x15\xd1\xd7%@\xec\x14\x8b\xbaE6,@\xd6\xf1\xe3\xdeq\x9b-@F\xc1]r\xb7\xd5\'@QY\x18\xb5\x7f\xcb%@Z\xa8 >b\xac/@\xf8\x04\x08\xcd\xda\xa7&@\xd1\x1a{\xcb\xcb\xd5&@G\x83d\xa5\xfcB.@\xed\xf7\xaf7\n\xa7-@M\x81x\x99I\x97(@\xe4\xd2P0\rH&@\xeawP\x07\xaf\x87-@l\x8c\xbc\x0e\x83\'(@\x90\x10\xe9\xf2g\xf1*@\xdb\xcb)\xe6\xd6\xdc,@\x19\xaa\x1cOl0)@\x14r\xca\x84~\xfb&@\x16\xfb\xe3\xa1\xec\xdb%@\x8d^\xff\x83\x0b\xed/@I~T\xba\xd7\x81/@\xddE\x9e\x93\xd6G)@\xd6<\xd8\x86v\x17,@c\xee\xa4\xdd\x93\x01.@\xd3G\xb6\x1e\x8e\x13-@\xd6\xd6\xdd\xc5\xaf\xb9-@\\\xbem%\xe6\xb7%@\x07qe\xfb\x99\x1c+@2[l\x1b\x84[%@\xdb\xd3q\x8e\xf03&@\xc1\xbe\x98\th\xe1\'@Qr\x03\x90\xc6\xdf.@F\x06\xea\xec\xc7\xc4,@BJ9m\x91\xc0(@\x1e\xdb\xfe\x9as\xa1(@8\xa5J\xd7\xa0\x03(@\x95\xc3\xd4\xcb&9(@\xec\tO\xb7wC)@\x83\xa9\xf3\x9b\t\x97,@k\x8cE\xd2\xc2\xd2/@\xe7\xcaWn\xef^0@\xe8H\xdeO\xca\xc9%@{\xfa"\x86\xd8\xd9(@\xac\xee\xc1\xd56K&@\xe1\xbd\xe8\xd0\x82\xb1/@\xabc7\xfe\xde\x070@\x87\xe3\xa6\xe2^=(@\xdb\xde\x9e@\x06\xeb%@\xa9\x0f9\xbd\x0b\xc8*@V\x0f\xb4*\xa2[(@W\x88\xba\x83Y*/@N\x96\xda6\xc5\x8e.@\xe1\x95_f\xf4M.@\x10V2[dR)@&@s\xd3}T.@2\r\x82\x04\xd1\x8f\'@\xd2\xca\xa7\xb5M1,@1\xae\xd1A\xa2\xc6.@\xf3\xa8\xa9\x98b\xa2*@\x9eN\x8bP\xe0\x94*@\xd8\xb4\xf0\x9c\xa6\xe9\'@\x91\xaf\x7fb\xad\xcf\'@\xf57/\x1ad=0@\xa4gm\xe3J\xa4(@\t\xaf]\xe9\xbe\xa10@=\xd7\xbd<+\xdf.@\x19\xd9i\xcf\r\x18)@\x1c\x93\xe7\xf3%\xdb(@\xe7~IhW\xcf0@\'\xa1c\x8b5\xf1%@\xeee\x1f\x0e\x1b\xe5*@\xcb\xdd/\x1d/w.@\x8ew\xa29\xf7-(@\xfe\x15\xde\x03\'\xfe(@\x84\x1d\xef\xd7\x7f \'@+\xf1\x964\xf1\x13)@E*\xa2\x9f\xc35)@N\xd9\x86W\x94a.@ \x82O\x1b\xb2\xf3%@g\x84Q\xe8_\x9b)@\xb0o\x86\xb1\ne.@W\x02L\xd8j\xb8/@`\x9fu\x87\xf4;0@\xfd\x02\x95TyK-@e\xb3\x04\x86\xaf\x96*@\xf1\xb24\x94\x83w\'@`\xa4\xae\xd8\x03\xa1&@%\xdd\x8a\x01\x934(@\xefl\xefq\x1e\x81\'@\x04\xf2@\x0e\xab\r,@\xe4\x8d>\xe3>#\'@\xaf\x8d\xdf\xfd\xe8\xaf\'@/\xc2\x10\x9cfa%@\xcc\xf3\xf9<\xc8P+@]&\x82X\x91\xe4)@-\xba@\xb6\xca\xd8\'@\x9fSP\xfe_*)@@\xc5\x81\x1c\xad\x9b(@\xa1\xa9\xc4T\xb1\xb5&@\xc9\xda\xbay\x97\x08)@-\xd4gC\xa9A(@3\x99\x9d\xae?\x03(@5q\x8d\xa4,\x96\'@\x92\xdd\\\x93}i\'@\xa8\xdd\x8c\xf8X\xc5%@M\x82\x12~O\xeb/@\x00\xa0xa\xe5\x95)@\x8c\xa2\x911\xf7</@k4\xacla\x08*@\x86r6\xf1\xaa\x13\'@2\x18N\xe5\x1e\xc5)@\xf9\xa33A\n4,@\xc3z\xcc_W\x17+@\xa3\x9f`\xad\x00\xd1(@9y\xb3\xbe9n/@\x83\x13\xc0\x1d\x9b\xfe*@c\xa8\xee\x85Z\x9d\'@\xc8\xa81\x19\xb2h(@\xff\xefo\xd2\x9a\x84.@7\xafK\x02\xa0o/@J \xd8\xe1Q\x97(@\xc8\xa2\xa7\x13V\x16&@7\xb5JN0\x11\'@\xd7\xd2\xc2o0\r-@\xb9\xfaXj\xc3\\*@\x11r\xb2\xac@#)@"a\xda\xc4u-&@\xfc\xb3\t\x8c */@\x90\rj\xe6o\xc00@\x1a\xfe\x04\xa0\x83:-@\xea\xbd\xdbs\xdca%@^\xe1\xe5p\xc0$)@\xca\x18\xafo\xbd()@[\xf4\x8f\x8a\x8a\xfe\'@\x85<\xcdj\xe7\xa4&@~n\x18\xa9\xd1\xaa&@3x\x1c\xcf\x1e\x08-@\xcd\x04:\x9a\xd5r/@\xe0\xc7s\xf5\x83\xbe&@\x9e\x05P\x04sF%@P{\xe1e\xe1V.@\xfc\x96\xa6\x1e\xado*@\xd6r\x8b\xa5\xd7\xb9)@\xfcD\xbf\x0eMh(@A\xcc\xa0\xbd&C&@\xf1BUi\x8e\xe5%@\xa9\x19.DX\xb2%@\xb9v7\x0e\x8fl(@o\x08\xa5\xdc\xa1\xef\'@\x8f\x8el\x80\xecE&@)\xb6.\n\x0f\xdf-@\x9f\xbeO\xb2\x8dJ)@\xa0\x12\x17\xb1\xb1\xe1\'@\xb4\xf9D\x86\x94\xeb)@\xfe%\x7f\xd3R\xe9+@\x8d"?\xfe\xcb\xd1\'@is\x1e)g\x0f\'@x\xab\xaa\xe8\xc5:(@b3n\x86\xad\x9c(@\xaa\x8f\xb5v\xfcH&@\x80\xe4\xcb\xa5Zz(@\xc6o\xf8\xf8\x00\xa10@\xc9\x92e\x08\x02\x97(@\xbe\xc9\xaf\xc1\x03\x96%@\xef\xf6\xf9i\x8a\x95*@8\x13\xcd#\xe1\xa3&@5\x16\x06L{\xd2%@<e\x00-\x9do+@\xcb\xec\x99<\xc8\xdd&@H\x1f\xf7}g\x04-@y(\x01\xff_\xf0%@\x15\xea\xfc\xbcd,.@\xf1\x00\x80Th\xb70@+g\xdd\xab\xaa\x1e(@\xa5b7u,a0@2j\xd4\xc3\x82\x94-@\xa5\xe9\x15\x839\xf7(@\xb8\'\xfbA)\x12&@(VQ\x81\x9cp(@\xdb\xcd\xfc\nH\xac%@\x81\xb1\x92\xc3\x00W&@\x11\x04e6\xd5\xda\'@d\xfe\x1bXi\xaa/@0\xe5\xbe\xc3\xee\x02(@\xa5\xfd>U\xa3\x04*@L\xf5\no\xdf\x1b\'@x\xd3\xac\xb2+\xe1.@)\xdc\x13[\x8f|(@\xd6d\x8cu\xef\xac+@Y\xda\xd2\xd3\x184-@\xb5\x9dV\xeb\x98k/@\xb9D\xcd%\xed\xa7)@\xe6!\xabHX\x95/@\xd4YYfa4-@`\x04%+P$)@\xa2)\x95\xc2\x895(@3\x00\x08K\xf6O+@!\x8c\xebk\xdd\\)@\xcf*\xea\xdd\xbat.@3\xfd\xadR\x94B1@0\x98\xb8o7\xf7&@\x81\x03C+\xcb\x040@\xc3\x85~S\xa7\x81)@\x8b\xd6\xb8\xd8\xf3#,@q\xae\xc7\xb3n\xaa(@\x82\x8d\x03\xa1\x92\xbd-@C\xde5\xe6\xb1j*@\xd9Kpq \x97(@\x80LF\xcb#\xea)@\xd1\xe6\x92\xb4\xc12/@\xe9\x0b\x15\x87\x0b\xdb-@\xe7\x87[>\x8fJ-@\x10u\xb2\x10\x1d\xb00@\xc6\xcal\x80\xd6\xf8.@\xb4\x13N=\x8a\x13\'@X\xc6\x9e\xcfW\xc6&@\x07\xbe\x13-\x15\xcc(@F\xf6\x80\xac8\xc0*@\x11\xcf\xc8\x08\x87\xa3&@\x86\xceD3\xb5H\'@\xbb\xbaVg^F&@\xf4 ,T?/0@\xa3\xd7(\xcf\xaeU)@<\xfd\x85\x99\xf4\xae)@nvD\xe0"\x9b.@\xacu5\xdb\x1de(@\x19R\xd7n\xf5\xa9.@\x9f\xbc\xdf\xb7\xea}.@7\xe0\x15T\x1cw&@ \x9dKNJ\x8f&@;w\xb3>y\x9d/@\xbd\xd7\xec\tu\x89)@L$\xb0\xaf\xc5D%@\x999\x1b\xdc"\x03(@\xb9\x17(`!\xc3%@<k+\x99E\xd2-@\xbb\x81\xc6\'\x93?/@\x93P\xf0\xe5\xb7\x000@\x19\x8cE\xb5\xbb\xd5-@8\x7f\x87\xa6\xe5C&@gh\xc2^\x90l.@2\xbb\x05\xca\xbc\x06,@\xf9\x08g\xdc1\x8a.@0\xd1\xd7\xd0\x84e(@\x1c\xce\xd6*\x04.)@"\xf7\xbc\xa0\xda\xf4*@1\x15\x91\xfb\xc9\x19/@\xc1o\xf0\xfb_\t.@&\x1b\xad\xbe;\x93(@\xbf\x12\xfa1\x9a\xa00@\x15s\xc3y<s-@\xed\x0e\xc3\x04N\x15-@q\x01+\xa7\xa6\xd6-@\x02\xc37\xf9\xd4\x1c0@\x9a\xae\xea\xf5\x96\x81\'@\'\x9f\xdb\xf9\xe8 ,@\xdf\xf4\xd4\xca\x0f\x10+@\xbcm\xec\x13\xc3\xad)@\xdb\xa3||\xde\x8a*@>!\xa6R\xc9Q-@\x0f\xea\xfa\x91-\xf0\'@\xfa`%w\xdf\x04\'@\xa32\x1d\xf5\x98\xf8/@\xd3\x9f\x01\xa0\x0c\xac0@_\x1f\x07|\xb5\x11(@\xbf"\xd4\x8d\xe0\x1b-@\x00\x87\x1c\xed\x98\x14.@JW\xbf\x0cp\xc2\'@\xca\x97\x04\x8f\r#+@wc\xf3\xcf\xfb\x05(@\x12Gf\xe2\x9b%)@\xd8_~g\xa1\x16)@\xf1\xdf\xbf\xe8h\xe3%@,-E\xca\x03\xd6)@\xca1\xb7\xf7\x1fv(@\x1dR\x85Va\x1f+@\xb5\xac\xe4[\xce\x03/@LE\x17\xba\xfc&(@\xd2f|\xb8N\xc0*@\xc2\x17\xb9B\x89\x8f\'@\xe5\\YGf3.@\x80\x85@PS\xda*@\xbd\x11\x89\x0c\xf0:,@\xed"<>\x98^%@\xe2\xe5\xac"\xa0\x1d/@\x89\x7f\xe7\xd4\x89\x0e)@\xf5Y\xe5\xcf~Q0@2\x11{\xc5\xe6\xe6\'@}\xef\xf0\xd9\xf2((@\xcb\x13\xb0\xe9L((@,\xd3\x01\x19w\xc20@|\x92\xde\x9a\xa29.@_\xfbo(.\xa0-@\xb3\x8f&o\x0ct)@\x012\xcd\xe1\xb9\xa5&@\x14i\x84\x91\x0e9,@\xa3Nt(m-)@!\xbd\x8b\xac\xf7\x92/@\x99\x9d\xec\x89\nf&@\xec\r\x02\xd7\xae\x8a/@iVS\x12\xd6O+@\xef\xf6$\xd4w=&@\xb4F\xb8\\t\x131@<2\xa3\t\xdf\x9a\'@\x85\x00\xb1X\x1a\x95/@\x00 aQqQ0@\xefQA\xca\x82\xa40@\t\xa0\x0er\xb9\xe5,@\x82\x86\x9d\xe3\x1an-@\xd5]\xf7z2\xef.@QN\x9f\xaa!\xe5\'@CZ0\x08m\xa2-@]\xa2\xab\xcc\xc3\xfd%@?\xc6Q\xb3x\x030@\x9d\x0f\x8b\n\x97\x84.@&\xb0p`aj/@\xdb?)\xdf\xaft%@\x91\xd7\xf2m\x9c9\'@0\xb8\xd9\xbaD\x10(@\x0c\x92\xbfRU\x94(@\xe4B\xc8L\x1b\x8b-@\xfe\x99,Y\x98W0@\x18\xb6c\xd0\xa6\x8d)@\xe4\x11N\xda\xdf\xe1-@\xa9\xac/\x07+\xe1&@\x01\xf4\xc1\x14\x0b\xb8%@(\x12\xd4\xf3\xd7-(@\x03`-\x0c\xab\xd7*@\xa1\xd6q\xb6y\x98%@\xbe)\x1c\xaf\xcf\x07/@\xf5\xd1\xae\xa9\x0e6,@\x15\xa7;\xc2\x0b.0@\xa0k\xeas\xff!,@\xa2Y\x89\x95.})@\xcdx\xd5D\xc9{,@\xba\xeb\x90\x17)\x02&@\xdc\xae\xe7\xae\x07\x10+@^\x0e\xda=u\xd3(@\x96\x8d\x98\xdaB.)@o\x12r\xb4U\x9a-@\xe7\xad\xa9\xa1\xfc\xed0@f\x0e\x15\xb0V\xfd*@\x9a]\x11\xf013&@D\xf2*\xeaFD&@(\xccp\xe0\xa2;.@\xd3\xdd\xd9\x91m\xc1\'@zz*\x96\x99\xed\'@>\xde\xac\xb6\x84u)@<\xd4\x1e\xfb\x9c\xb2/@\x1c\x1dQ\x95\xe0\xb3-@\xa4:R\x95\x076/@\xfb\xc7\xb1\xb3\x1bv+@/\xae>\xd6\xad[\'@\xe7\x90U\xa0\x0c&+@$5I\x99\xec0&@\xc9x,,4j0@L[pu1\xa7,@V+\xcdog!0@\xf9\xee\xcd!,\x92/@R\xd2*\'\x13\xb9.@\xd3\xbc]~/z0@\xada\xf7\xbb\xc4\xe8&@#Fb\xac\xeb\xb2-@\xcd\xff\xbf\nG\x10(@\xf8e\x83\xe6\xa7\x94\'@\'\xec\xdf\x9d\xdcT/@l\xd0\x1b\xda\x0f\x1b\'@\x9f\xd3\xd9\xf3\x13\xe0\'@9\x82\x0c^\xef\x86(@\xd1\xfd\xb2\xc4\xddh(@r\x18\xee".\x1f0@\x82a\xf8\xcd\x94\xc0\'@\x17v{;\xe5#(@!y\x00C\xf3E*@$\x90\x9f0L\x1f/@\x9c\n(\x8c\x98\xa6.@1U\xdf\xd5\xbes.@k\xfd\x82\xb2\xcf\xb6(@\x91\x87!\x89\x1d\x1a(@\xf0\xdd\xa9\x15\xce\xdc0@\xa6\xa4\x1ds\x1a\xf0.@E\xed\xf3\xbaY\xe1.@Z\xde\xc2m\xd3\xc2\'@\xebJ7,\x9f\x92\'@\x0b\x1f5\xc4\xe4v\'@\x88\x18\xd3(\x1a\x01-@F\xa4\xe8\x96[z0@\xa6\xb7\x14\xf6\xf4\xbd\'@\xba\x95!\xccD\xb4-@M\xb4\xec\xba\xa3J&@\x98\xb9\xb3\x8c\xa3\xd5%@\x89\xd0\x9d\xe7\x16\x01(@u\xd6\x87\xa9h\r(@\xc3\xef\x1c\x86=\x97)@ \x8dY\xef\xe6\xc1%@3\xda\x1f\x89 \xe9\'@\xa4\x9eO=\xcbT.@h\xa6\xc3\xc3I\x15)@.<\xec\xb5\xa4\x18%@\xb0\x8f\xfe\xe4\xaeT(@$\xc68\xc5S6-@\xae\xf9\x04\x99\x97\xe3/@\\x\x8c\xcbt\xa5.@g7*\xd4\xfcU.@\xec\xb0\x13\xb7\xe3\x98,@v+\x82m\\ /@\x8bW\xd2p\xe4\x9c)@]\xa95Q\'\x06(@\xb6\xd79\xf7\xef50@\x03p\xfe\x15\xa4\x87,@W\xa1\xe9\xad\xd5\x18.@ \xb8\x89\xe2x\x9e.@\xc2\xbf\xa2\xd5\xa3\xf8-@If{\xc5]P(@\xa6\x04\ns5))@\xda\xf8\xf3\xe8\xca\xf8(@i\xcc,\\\x1e\xa5,@\xdb\x88\x17\xbc\xa8\xf4%@?\x86\x8f\xf4\xf3\t0@\xe66C\xa2=\x9d/@\xa0v\x0f\x113\x8b)@FT\xf2\x02/\x810@0\xe5G\xc7"\xd7/@\x94\xec\x1arV\x92,@g\x90q\xf0/\x0c-@\xef\x89\x1b\x86\xe5\xae,@\x82\xb2\xabD\xc0O&@\xc0\xcf\x95b\x11\xe0,@r_\xc9\x8c\xd3\xd9-@\xec\xe1\x02A-\xd2%@m\xd0\xf3Yj\x92&@\\n\xfffv\xdb%@\x16\xdb\x1f\xa9a\x80,@8\x14\xb8\xfe:\x86.@TeomxS&@n\xe0\x90Z\xde\x96,@1"\x10\x1a\xb54/@g\xf3\xcdB\xfa\x1f+@\xaf\x9a:8\xc3\xee-@\xba\xde\x14\x0b\xb8N(@\xdc\xb2*oo7-@\x9e\xd1C\xf4\xe6\xb3(@T2\xdev\xdc\xa5,@"fv\xbb\x08\xaf,@\xe6\xe6:[\xfc\x1f0@\xb7\x81\xc1\xe8\xefq\'@\xfaX\xdbD\xf1\xa7%@\x0f&3\xb1\x87n%@\x86\x940\xad;\x17,@\xef\xaf\x8f\xa1\x95&(@k\xd1*\x92y})@\xa5N\xdd\x17Xw%@\x80\x0c\x836\xb6\x8a(@7\xb6\xdf\xc7\xa6\xd20@\xd0V5\x15W+(@\x00`\xf7T\xc0\xda%@\x7f\xbe\xa9\xb2`.)@\xb6\xb9\xdbC\x98h(@(|E\xfeZ[&@\xc4\xc8s\xb5\xb720@\x85as\x14\x8e\x16+@\x9f\xb3\xd8\xf0\'\xe9\'@\x84\xd1\x942\x9a\xee\'@\x1b8\xe7,\x12].@\x00y\xf3\x02\xed:.@\xa6\xff\x95z\xdeu*@~\x07\x18\xa1\xc3o%@(\xc6v\xb3\xb3_+@[\xae>R\xc0/,@Ku\x88\x89\xef!(@\xd2o\x0b\x85\xd2</@\xc7\xee\x07 \x0b\x160@\xce\xc6)~\x92\xd4/@}\xd2\xa1\xde!\xe9-@\x93\xab\x88i\xd0\xcc-@H\x17\xdb\x8e\xc5d.@\xc2/\r\x81C\x9d)@~\x89\x92E\xefX0@D\xdc\x1d`\x9e\x8c/@\x01Uc\x87\xed\x1e.@\x9d\xdf\xd1\xe1\xca\xd2%@\xd0\xe8\xae\xb2\x83\xa5)@\x9c\xd3\xd1\xe2\xc9A,@\x878\x9c\x89\xc2\xec/@D\xa77\xdb\xaa\x1a(@\xf6\x08{\xe2\x8a\xfa/@\xc6mQ\x02\x17\xb5/@=\xd9\xacT[:/@\xad\x99eW\x1a\x85\'@k\x99\xd4\xb4\x11\x89.@X\x9f\xf9S@E)@\xbf\xe1\x00\xdaB\xcb.@\x99p!p\xa1p(@bg&KM\x88/@\x1e\x94\xf8\xf5\xdbm\'@\r\xc51\x13\x1d"\'@\x98VXC\x82\x13\'@\x93|U\xc4\xcd\xee\'@\x81)hv\xc2&+@O\xfc!C\n[&@nT_\xf0h()@\xa3~\xaa\xd0\xdb\xeb\'@\x10\xdf\xae\xa2/))@\xc2\x19\x0b\xbb\xdb\xce-@i\x04\xd4\x84J\xc6%@xrCa?e\'@\x80\xc2?}\xf5\x85(@^\xe1\xe5p\xc0$)@\x01\xf4\xe7\xe9\x81\xfb&@s\x02\xafw\x18n/@8\xd9\x8a|\xb2\x19)@\xc3\xd5\xfd\xbd%\x16+@\xcb\xf1\x88~\xa8d)@dn\xc9\xf2/\x08.@\x9f\xc0\x14T\xb7(0@\x99\x9f8\xd0\xa5g(@o\xad\x85\x84\xb2\x1f\'@\x13#\x99\xb9\xd0\x17&@\xd2\xb4\xe7\xc9\x81i(@\xa9\xf6\x17\x81P\x96(@\xee\\\xd7b\x16\x01)@NT9\'\xbe\xe8%@\xdd\x9fz\x00\xc1\xad-@\xf1\xabA\xa7V1(@y\x16\x86S\xa2\xde&@\xec"\xcb8\x0f\x0b\'@\xdb\x9d\x8a\xf252\'@\xe4N\x92<B\'(@\n\xceQZo\xd9%@\x1dB_\xe5_\x82\'@G\t\xd28\x91\xfc%@\xbc%bs\x83\xde/@I"8<\x11\x02.@\x8e\xdc\x8b2\x19F,@V\x92\x00/\x8c}(@\xe82\x0c\x81\xc2\xf8(@\xe2 -B\xcf"\'@\xebZ\xb1\xa9.*)@P\x8d\xb6\xe8T\xfc\'@\x92\x8c\xcf\x1f\xcb\xd2)@\xdfq\x9a\xf5J\'*@u\xad\xda\xbe[\x051@D\xeaoJ\xcd\t1@{\x8fi\x8d[Z(@\x8a\xde]\xac\x17\x0b0@\xc9\x9d"\x1cI\x81+@;Z\x0b\xc1x\xac(@\x89\xf9\x10\xc6^\xd5&@\xa0`5[GN)@\xd43\x17\xdb_\x15)@\xc3\x19u\xd2\xa8\xee,@o\xef||\xc7\xc80@\xa3\x89\xc1\xd6\xf9p.@\xc8)\x87\x0f\xfe.)@Q\x93\xde\xe1KW(@\x876\xf6\xd5\xe5\xec-@:&\xe7u\xe1q\'@\xc8JX G\x8a\'@\x1a\xbb2\xe7\x0c\xe7\'@a\xd3*\xdc\xec\xc9\'@\xc2\xf9@\xdc\x15\xe0)@;\xc4V*D\xa3(@\x00y\x10\x1a\xaf\x05/@\x91,i\xea,\xaf-@\xd9\xba;8\x05\xb1(@\xff\x0f\x8d"G&+@\xa9\xbcM\x18\xa4\xf1-@r\xd5H\xb1\x9b\x82)@\x80\xea0\x080\xf2.@D\x04Lw\xf9^%@\xd0\x1a\xefUOI&@\xca\x8f\xcfT\xcf\xb1*@\x00\xd2\xd2\xfcz,&@Q\x87GY\xcf).@\xc6\x07e\x07\xe0E0@\xf34;\x02\xb2q.@\x94\x85H\xaa\x14&,@\x7fo\xb3\xa9\x9aC\'@A\x7f\xc8X\t\xa1(@(h\x05\xc8e\xc1(@Q8%\xc0c\x1d)@X\xbb\xe7\x01\xb5;(@.V\x97\xee\x96\x890@\xdc\\0Q\xdf\x96,@\x1c\x1f{\xa81"0@Q\xcf\xedB\xb4d\'@\x9cT\x9e\x93V\xf5)@\x8c\xcb\xf9h\xa3\xfa&@k\xb1\x9ev\xec\x8b(@\x1d4\xa5\xef\xa2\x1e(@RZ\x0e\xe3\n\x05(@\x85iq\xf6\xe98(@\x10\xc5\xda\xc9\xcbv(@%\x0b>\xceF1)@<Sy\x10\xbb\xeb-@\xa4\x96Y\x1c\xfe\r(@n\xe0\xdbF\x10m%@G\xe5\x00(r\x180@\x8c\xdft\xfc\'w(@_\xfc\xee\xacj\'(@\x9b\xf1_\xefQI&@\x97\xbf\xbf\x0b\x05\x96(@\xe3\xd1\xdc\x95\xfb\xf5-@a\xdf\x91}\xb7C)@\xb1q\xd3\xfe\x9d\x9b1@/k\x91\x07J\x010@\x84\xe8\xd7\xe0\xe3\xdc\'@\xcd\x0bV\xf7%2-@*\xa9\x9f\xad0\xdd&@S\xdb\x19\xe5Q\xa4&@L\xed\x0bY\xb2\x84(@=\x04\xac\x12\xd9A0@\xf66t2v\x8f\'@\xa2\xe0`\x97\n9(@\xbd\xbbg\x1b;|0@r)qC\xba\x19+@@\x03\x1a\x9f0\xb2&@\x878\xc4\xdd\xe2Z/@(\x81\xd4A{\xe1-@\xef`:\xd9\x89&)@XQw{=,%@\xc1Y\xaf\xdd\xda-+@\x1dk\x9e\xae\xb3 )@dK\xd4l \xfe(@8\n\x1ekSt&@7\xb3#[~S0@H`\x02\xcf\xe1\xfe-@\xb1\xf5`#\x94((@\xbb\xb0!\x99\x92\xb2&@F\xf9%\xa5\x13H&@jG\xc8\xaaD\x0b\'@\x8b\x83$n\xd8\xf8(@\xf3`\xa0`\xb4\xf8%@\xbf\x04\xf7\xc1\x87a,@\x07[\xb3\x15\xc5\xf0%@I\xe0\xd3\x19O\xd4(@n\xcc\x17\x05\xb07(@\xfd\xcf-5<1\'@\x95\x8f\'[$P0@\x07{\x95\x9c\xd4\xa5\'@7:\xd7!\xf2\xb5&@\xf8V~\xd0\xb5O&@PM\x17G\xb5$)@A\xf9\xc3`?=0@u"5\n\xac\x9a\'@\x93}\x1bz9\xcb%@\x9a&r\x12\xa9e*@\xfb\x82\xa1kh:1@#\xb4\x8f\xd9\xb8\x05(@\x8c\xe2\xe0\xea\xeaF(@8\x8e\xe6\x82\xa6\'0@L\x8a\xd7\x1a\x03\xfc0@\x15G\xcbfR\x1e\'@\xdf\t\t\xc3\xee?.@\x8a\x8d(\x0e\xc1\r.@\xe1\x0c\x11\xeb\x15H&@\xe20R\x9b]i-@\xde\x8e\xebE\xa8S-@\xe8\x87W6\x91\x14-@\xda\xae\xf2TM\xa4/@\x98\xb9\xca:`a\'@j\xa8\xc6#KF/@\x95k\x8d\xbd\x07V(@ax\xb1\x0c r)@\xe2\xdc\x89\x00\x01\xef%@\xea\x1an\xd8d\xd6-@\x8au\xc1~"\x0f&@\xe2;\xd1\xcb\x86\xa6-@\xef\xc4@\xa8\x96\x13+@\xa2`q\xc42[&@\xe8\x87\xa2\x0c\x11I(@\xd9Kpq \x97(@[\x92\xa4\x0f\xe4s(@\xc5T\xfe\x98\x19x&@)\xf0\\IC,&@\x83:Ug\x91G&@~\xcb0\xc4\x93Z&@\x9b\xa7\xa4\xa6\x19`0@\xb5v\xd0\xdf75)@@\xe1\xe6\xab9*.@[\xd6l>)\xc7.@\xd0T\xdc\n\xe1\xf7%@\xfdi\x0e)\x16\x02&@\xaa)\xb8\xbd\xdd@/@\x9f\xb1\xa5\xa3\xbe\x02(@\x8e\xcb\r\x82\xcb\xf9(@V\xfc\xcc{\x8d\xf3-@6m\xd1\xaa\xd9\x93&@\xc4Q\xdd\xba\xcd.&@0\xab\xa2\xa35\x10+@I\xda\x97\xbe\'6,@?}F\xcd\xb1X&@p\\\xf5\xc7jQ(@\xae\xf7\xf7\x0ci`(@f\xcf\x8d\xd6w0(@\xd9\xa9,d"w-@\xfa\x9d\x1a\xcb&\xf9%@\xe4S\x85-?\xc30@+\x19T\xea2\xf4%@\xb1\x00\xbf\x17{\xe5/@\xe7\x8e\\\xe2\x89\xd7\'@Do-\x9a\xac\x0b0@K\x1b\xe5\x97pM-@\xbd\xb79\x07\xc7s(@ Y\xef\xd1?%(@u\xb2\xd6s\xacB(@\x894\xb4\x18\xf37(@\x1d+)\\\x0b#/@.\xb0p\x06\xf7\x1f-@\xd6\x10\x17\xa8\xc04)@\xe3u\xed\x87\xf0\xb0\'@\xd1\xb0\x01\xb2\xc2\xa0%@\xa4\x90K\x94o\xda%@\x10^0\xd7\xe1\xc0%@c\x8c\xca\xf7\xa6a&@4\x87\xf2c\xb1\xaa%@w:\xa7\x834P*@\x84\x85\x9f\xb5\xab80@\x11\x7f\x95H\xd0\xfd*@\xfa\xf1\xaa3\x91\x02,@\xfcI\x96e\x10\x1b.@\x9aj\x83IG\xa4(@t\xf7\xf9&\x0b\xc7*@\xf7\x163\xcbV\xa4*@\x0e\xf05[\x11\x13\'@d]\xb2\x10y*)@\xcck\xefZ\xec\xfb(@scDm\xf9\x19.@kI"\x1c\x8c\xbf-@\x0cs\xc0v\xa6)/@\xee\x8b\xe9\x93\xe9#0@\x0fOK\x8c\xa0?0@\x05\xe0]\xdch\xc9%@z\x0c\x1d\xa1\xa4U/@i\xf8rU\xd5I&@\x98g\xf4\x04]G/@\xc5\xbbFH\x9f\xdd,@L\x85r!\xc0\xa30@W\tx}\xd6./@\xbctS(R\n)@\xb3\xa3\x12\x96\xb5,,@0=\x8d\x80\xe3\x1c0@Q\xc7\xfay\xa0\x10\'@]\xc1\xde\xdb\x97|(@\x08\xb7\x9b\xad\xd2f&@czID\xae\xdc\'@AY\xfa>\x94\xd4,@x\x10 \xce\xe5\x92*@\xe1\x02\x02\x9f\xc6\xd6\'@}\xf4d4%\xd2(@\xe6\xd30\x8cl./@A\xae\n\xdes5/@\x01C\xd8\xf1\x15\xdd/@\x95p\x86\x14\x9d\xe9-@\x19S\xe2\xbb\xf7w/@]\xd4\xef"\x87\xb1(@\xead_]\xcd\x93&@\xaeGT\x8a\xec\x15%@\xe8n\x05\x8c\xa6\x9e&@\x90)\x13\xc2T\xbd&@\xa3\x1d\xf6\x95z!,@\xbb\xe5\xc6%JP-@!+=\xf4\xc2<)@N\x95\xb7Ncz(@]D\n\xfdn\x19/@~\xba>\xe4\x10\xf1%@\x9a\x1d\xc4\xc4\xf3?0@\xd3m\xcd\xfd\xf7\x96/@\x181\xc6\xd3\xebo)@\xc6\xebq\xf8\xbc\x97+@<<\xe9\x16C\x14-@\xff;\xcb-\xb2\x840@\x10\x9c\x88\x87\xcdo&@\x9f\xed\xe7\x01\xf8\xac&@\xd3\xea\\s\x8bu&@\x0e<\xa0\x18\xb9\x83/@\xbde\x12M\xa0\x1b0@\x9d\xe6;\xdet\n(@Z\x1cx\x1d\xd4\r0@c\xab<P\xf1\xab,@F\xf6AT\xff\xa3-@\x01\xa6\xa7\xb7L\x96*@t\xe2\xf5\xde\x0c-(@}\x12opY\xa2&@\xe8\x81\xa6\xe6S4/@\x99\xe2\xc7\x88\xa5\xe3+@\xd29\xc2jx\x03.@x\xf2\x9fW\x85l)@\x98\xc8\xe7\x18[\xab&@b\xe0\x85\xf5_<&@\xd1S\xa5\xcb\xe5<&@`<\xbe,Vx(@\x12-W\xe5iN\'@|\xdd\xd7<\xa3R)@\xd2\x02\xe3\x95\xb8\xf5,@\xd6>~\xd3\x0c*0@\xc5\x04qNAf\'@kd\xfe\xf6\x1cB.@%\xc7\x8e\xa0\xe7r\'@\xd89{\xb9l\xaa&@\xdd\x12\x03>\xcd\x14/@4\x81/Cv90@31\x19\xfe\xbdZ-@VZ-r\xfa\x83/@\x00\xe36\x0b\xeb\x9b-@\x11gn\xa8\x12\x1c\'@\xf7\x856\x1f(n(@%\xe6b\xef\xa7\xea*@\xd43\xf2\xee\xf2\xe6\'@Z%\xb7\xa5\x94\xc4-@\x02{\xf6\xed\xa7\x8f\'@\xc3X\x84\x9ey\x89,@\xb9\x08m\xe8\xfb\x83(@\x8d\xf0\xa7!\xb0\x8e-@\xea\xe1\xb9\x98O\xc4,@|\x08!\xe5\x1c\xf6.@\x1aL\xf6s\xea6)@\x85\xae\xa7\xcaH\xc3%@\xa1\x18j\xcd\xbd\x05)@\xd0\tO\xcd\xb8\xbe*@\xde~\xb9\xa7\xcd\xa4.@3`\\+\xadr-@]fo\x18\x7f\x95\'@h\x111\x9c\x9b,/@\x8b\xac}j\xd9`-@\xcc\xaaL\x8f,X-@\x92\x04g.\xefH,@\xe6\xe4B\x8d\xc7!0@\xe7IvC\xdab*@P\x19U\xb8\xf9c0@\xe5\x97\xe4J\xf1\xb2&@\xed\xdf2\x0e!!\'@\x83\x91\x01y\xce\x1a0@@7\xe2\x14G\x87-@\x0cu[T\x05\xb5(@\xecs\xbf\x9ci*)@\xe6i\x10\xc5\xfb\xb60@xoC\xf8\xda\x99\'@\xc5\xfe\x85U\xd5\xc9/@C\nN\xf9\xf6\xda/@x.\x0e\x13\xd7\x87*@]\x1e6\x8fw}.@\x99\x17a#;/&@\xc6q\x01\x971\x0f\'@V\xe7g\xcd\x19\xb5&@\xcb5\xea\xbd\xde"0@,\x96\x992\x1b](@%_"\xa8\xb1\x89,@-B\xc1.\xcdo/@j\xba0\x9b\x86#(@\x8aMxy\xe0\x8e\'@\xa0\xe6\xabkR\xa5&@\xae\xde\x14\xec\x04\t0@\xf0\xf7\xd7\xca\x07\xf7\'@2\xfc\x10\xb0\x03\xac,@\x17a\x94\xeb\x0fy(@Tyi\xe0\xbei/@\xe4X\xaa\x7f\xb2\xbf&@\xca\xbc\n(\xa6g&@\t<`Zi\xeb*@F]\xe0ldu(@\xe7\xac\xd7\xab>**@T\xe1\xb8\xdco$)@\xed\x150\x9d&H&@U\x1b\x19\xd3\xb1-(@%\xde\x10@\x8c\xcc-@2\xe0\x08v1\xe8)@\xd2\xfaz~\xc1\xa4+@x\r}\xee\x9af%@\xf82\x84xh\xec*@0.\xa3a\x1e%%@\xa5\xedW< \xac*@j\xb03N\xe6\xc4,@;\x1fKg\r\xec0@\xdd\x18\x9f\xd8\x81\xac)@^g\xd5\xd4h\xfd-@\xcc\x88:\xd0,l*@U\x8f*\x7f\xe3\xa4)@i\xbc 4\\\x17\'@d\xfa#Z\xebg(@\xb8\xf6=\xff\x15i-@\xa1\x0e\xcf\xdf\x89\x19(@\xf0axn$\xac%@\xd0\x19n\xe1\xf9\x00/@y\xef\xc1\x92!Z)@h\xa4\xca`\x06u(@\\\x04\x06\xa8b\xc2\'@\xb8\xca*\xd2Z\x13/@\x95tg\xd0\x02d/@\x895w\xeb1\xe2%@5\x92\xa2\x04\xecP)@\x1b\xc8\xa8>\xbb:)@\xa9H\xd3\x8a\x95},@\x8b\xa1\xa2\xf6%T/@\x03\x0b@\x10\xa6\xb4\'@#\xf5\xfd*9\x02.@\x9b!\xf1\x10\xf5\xe6*@v\xc1\xd8<\x16\x80(@\n\\{\xe7E\xa9&@\xa7\xf2*\xaam\xef\'@\xa3`\xc4W\x9f~,@\x8fO+\xd2\x99\xb3%@\t\xe6\xa8\xbee5(@\x16\x05\\\xd1\xc5S/@$\x07R\x05p\x96/@\xb9\xb0pg5\xa20@\x13\x83\xc2\xcb\x17\xc3&@\x87\xdc}qq\xea)@\x86\xc8Y\xd9_\x9d+@\xbc\x8e\x15\x04X:)@\x90\x80\xaf\xbeo\xf7/@\xaa\xeaq\xc4\xf0\xcd(@\x16F\xb8\x9eh\xdb,@\x10a\xca\x9c\x1aD%@\xe5\xbb%\x9eUB-@S\x12\xf5\xfa\\5/@8\xce\xd2\xe7\xae\xb8(@\t\x8a\xben\xbc\xf5-@n\xf9\xedq\xcd(/@>`BD\xb1\x82/@5\xdbjc\xefL-@\xd2\x1e-y\xd9\\+@\xb4\x93\x1aE,\t.@\xf8\xfa\xa1\x01\x02,(@\x9a\x9bhv\x14\xbe+@\xeea\x93&\x018/@&\xe2\xe0\xf20\xf5*@\xb8nT\x94R\x86(@\xe2\x12\x1a\xa8\x01/%@BD\xb7\xee\x03D/@\xaa2\x91\x8d\xa1i)@\xa1\xb4\x92\xea\xfb\xf5*@\x7f&\xd74\xa0%(@\xa5\xf3\x1c5\x0ed*@\xa0e\x16\xb4\xca\x94(@\xf1\x16\x1a\xeb\x04w0@ \xafE\xa5|\xf7\'@\x0f\xd3`ec\x840@K\x8d?R\x9bQ(@p\x9a\xff\x18\xf6\x06&@\x84g\x1d\x038 .@\xf4\x0f\xf1\xe9\x88y/@N\xd2\x95\xa4$\xc5)@]U\xfe\x07\xe3\x04\'@#\x81\x1b\xb1\t\x9e*@\x9foA\x82\xf2\x84.@%>\r@\x7f0.@\x11\xf5\x97gH\xfb/@/\x85\xfdk$S.@rkA\xc6=\xa5-@p\xba\xad\xc6Y\xc9/@\rX$6\x1540@\t\xb8\xc1\x19\xa7\xd5\'@\xd2\xebG\xea-<)@\xaf/4\x9bN\xd7/@\x99\xfdc\x84\x83\x96-@\x83\xa3\x89\xfa\xf5Q)@\xa3\xd8\xd1\xa2\xff\x0c)@\x03\xe9\r\xb2\xdb\x1d)@1\x15\x91\xfb\xc9\x19/@>e\x94\x92\xfb\xae0@\xe3,\xaf\xef:3/@c\x94`\x82R\r0@\xda0\xa39\x82\xb70@\x7f%,\x8f\xf9E&@r\x07\xfe\x15\xb8Q%@\xbd\xa7\x81\xc3(\xbb/@z\xe1f\x902?-@2\xed\x11\x86 \xf8/@mpweq\xd5%@\x9a\xc4\xd8`\x92]&@\x998\xb1\xc0\xe6\xb0.@\xc4q\xcft\xadp+@\xa7OAo\x8eR0@\xdb\x80\x92)\xb4%-@\xf81e=uC%@\x01G\x1f\xcb:V)@\x98\x02f\xe1SU-@\xef\x10\xbf\xa9\xd3\x130@\xe4\x05\x1e\x0e\x1d\xb0-@\xf8?\xa2^Ng\'@\xcf\xab\xc4\xd24v(@BN5\xa9\xa010@\\]\xf2\x04h}\'@\x97\x9d\xb4\xf5\xf9\xa9(@\xe0\x96\x9brv\x1d0@\xf8(nN\x87\x010@}\x95\xba\n\x0f|+@4iA \x03\xa1&@\xb7S\x94y\xb9\x030@\xdfB@\\\x12\xcb,@N\x01\xfa\xbe\xdbW+@vX\xfa\xbeY\x040@\x03\x08\x18\xc2\r\x7f0@U\xa5Q\xa4\xc6]%@\x83\xf3\xa0\x15\x01\xc0)@\x97\x83\xf4\xf0Qx-@\x18\x94\x7f\xda\xc8\xca(@E\xb2\r\xf3\x94\xef(@\t\xe9+\x036\x0f\'@\xb5\xac\xe4[\xce\x03/@-\\\xd3\xdc\xb0\xc4\'@!*\xa5l9*\'@\xb5w\t\xb7L?%@\xd6~\x95\x12\xb26.@\xc1e\xda]\xa6\xb10@\x12l\xca\x9c\xea\xac-@\x0c\xdc\xc0g&\x0b(@_\x95\xfa\xc8|\xc4(@z\x05\x08\x9b[\x08(@%\xa0\x8f \xa90-@\x99\xb9\x90ya\xec\'@?\xder\xb9\x1b\x08(@q\xfa\xb0)\xffR&@\xa76\x1b~a\x99)@\xb9\xd6\xd5\xd4\x8d\xf2-@\xa2\xbb~\xe26\xb0/@\x9ap\xcf\t\x0c\xf2-@\x9d\x95\xb3\xc93\'(@\xad\x97\xfcv\xc71(@T\xbaTAQ2)@\xe7\x08\xed\xdf\xa0Q-@.H\xb01;A)@\x9d\x08\x11\xfeJm-@\x05j\x11\xaa\x84\'.@\x04\xd8\x0f\x19{\xd6\'@\xe8(|\xd61\x0e\'@\xdc\xd6\xc1\xabS\x14\'@\xe6^\x93v{$)@c\xbc\x9ceX\xf8)@\xc52\x0fE\x8f\xef-@\xc7\xe7\xe9;\xb6\x94&@\xa7W\'<\x15H)@pA\xcd\xa7\xa54\'@\xd6\xef\xfaZ\xff\xfd&@\xa5q\x14]\xf9\x06*@JN\xaf\x99\xba\x18\'@\xec[\xe9]\x95\xdf-@\xedj^\xe7\xc1\xe0&@\xd9p\xab:\xfd\xf0.@\xeb\xe1\x8d\xe8\xfc\x1a.@%\xf8y\xe62\xb3&@s\xb08\x1b%\xe8&@o"{\x93~F/@\xae\x07\xb0\xf3\xab\xdb*@o\xf7\x01\xfa\xe2\')@\xb2>s\xb9\x1e\xa3/@\xd7@DB\xf9\x1d)@/\nV\xe6\xa3$&@\xbaj\x19\xad% &@\x1c\xb4\x90z2\xa1(@\xc1\xc2\xa1~\x96\x11/@\x96\x0cO\x00d\x17&@j\x01\xac\x97\xf6\x19&@\x9d\x95A,\x04F&@\xa6\xf9\x04\xafI\x94(@?\xfcE\x84\x84\x9c)@\x86\'\x84j\xa5\x81)@\x11\xda#\x8b\x81\x17&@\xff\xfe`\xb72\xfb%@\xd2\xdb\x89\x8a\x0cU(@\x11\x05>\xf6\x9e_(@.\xc6-.rX&@q\xf6\xbb\xfa6\xb9%@\xc0\x8b(\xb8\x1d`&@\xbd\x1a\xf2\xce\x8b0/@N\xaa\xf3]!~%@Xy"\xb1D\xfa,@\xd6\x86%\xcf\x10](@\x98\xe3\xac\xd6-\xa8(@\r\x1f\xa8\x995\xaa%@\x0e\xc0\xff\xfd\x1a\xc7*@\r:\x12\xfe-,/@\'\x88\xd1\xe0\x1e\x9a\'@h,\xf2d\xa7\x98-@#\xe1\xc6&\x03\xf3%@\xe0\xe3\x9f\x83\xcb\xcf(@@\x16E\xf6\x9d-(@\xcc\xc5}\xde\x03!(@\x1e\xf8\xb0\x1c\to\'@\x8c\xc0\x8d\t\xe9\x87/@\xe0\rF\xf7=D%@\xb2\xe3\xcc\x08\x15],@W\x8a\xa3\xf7}\x0f0@\xd0\x1e\x1e6\xf1\x88\'@=\x05Q\xaa\xff\xf1-@\xaeG\xa1\xfb\xcf\xec-@\xcb\xedQ\xfb\x0eo.@3\xcd"\xb1\xf2\x150@\xac\x1e\xb1\x06\xfa\x91-@\x95S\xef\xd3<&+@!\xd4]Q\xfd\xce\'@\xc7\x1b\xda\xe1\x92\n-@|\xca\xb4\xbd\x15\xbc(@\x7f\x825-\xea\xc4(@\xa0\xad\x08\x08\xee%)@\xcd\x1a4Vd\xef-@z\xcaMJ\x9ck\'@\xf3\xf7<Hs^-@\xfc!B2\xe5\xf8-@\xfa\xda\xb0>g_.@\xd1$\xbd\xd2\xaa\xa20@\xc7&\xcd\xbe9V.@\xb6TN\x9d\xf2K.@\xc7\xcc\x17R\xdc\x1c+@Qt\xb6\x06R\xb1-@\xba\xf0}\x8a\xa8\xc3&@)\xca\xb2\x11\x8b\xe8\'@\xb7]\x0cZ6\x86\'@\xd2\x82\tM\xfa3/@\xeb\xbac\xc1\xc4\x0c-@;\'\x9e\x10\x19\xe8\'@_\xea\xd0S\xde\xb3(@c6)\x0e\x90\x1e0@e\xb5\x8c/\xddO-@\x02\x85\\\xfc\xe5\x02(@\xe0\xc5\x97\x11:7,@\xbdq\x7f@V\x13-@zsd]\xdd\xe3/@\x1f\x10\x11\xcc\x13-0@\xfa\xbeTl7\x18-@y\x0b\xbe\xdd\x1d\xa2)@\xf9:\xe5\x00\x07F-@\xfe\xd9\x99\xcc,s\'@I\xf7Gxd;)@\xd7\xf8\x06;\xbc\xe6\'@\x0b@r\xd5\x8f5-@kU\xe4\xed/\x19(@*\xc2\xa5\xc8\xf6\x130@\xd2N\xa7\x19x$.@=\xed(\xb2\x00\xc3,@\x17\xbb\xe0t\xd9\xf5-@\xc2n\xa3\n\xbc\xdc/@axfW\xba\xd4/@\x91\x98K\xa9\xa1(2@#\x03\x96\xb3\x0e\xde-@\x85\xc3O\x1bB\xcd%@\xef\x89\xb6\x1f\xaeT)@c\xfd\x9f1g\xdc\'@\xa56\xf5\x0b\xfb\x84&@F\xee\xf6\xa4\xe6\x1a(@\xd0e\xf3\x86\xfb8(@S\xfez\xfa\x85\x0e-@i\x8f\x847C\x03.@L\xb7\x16\x1cKC)@\xce\xd9\x1bX\x9f\xeb\'@\xf5ouBK\xcf\'@\xd9\x87\x0c\xea2\x84\'@P\xc1\xad\xf7d\x0e-@\x83\x16\x8f\x83\x930-@H\x92\xffu:\xdc\'@\xe2U=\x9cK\x0b0@\x06m^\x13\xb7s-@\xb3#@6%\xc2-@~Y\xdb}\xe1,/@>\xebe\x9a\xa7\x18.@\xe2\xcc\xf68\x1a2)@\xba\xa5\x9b\x04\xa7\x9c+@\x17\\\xc4k&\xd3&@\xc3\xf92\xcaRG,@\xe9\xb780\x11\xc10@\x87"w\xcb/\x05(@i\x93\xb6\x9fT\xed,@x\xe8I\x1e\x07\xe6\'@I\x89\xc2+\x0b\\-@\xab\x9f\xaf\x07\x07\xe3-@-\xd1\xba\xdf#\x1f/@,\xc2<\xb8l\xec-@\xd20dtF9(@\xb2\xef\xcaB\x16B(@\x0e\x13\xb0+\x7f\x1e.@\x92J\x18\x1e\x85+.@\x17\x9cW\xd0A\xd4+@\xdee\x97\x11\xbd\xe7-@\x8ep:\xe6\xaa\xf4-@$\x0cX\xd2\xc6\x86&@\xd00\x1biO\xac\'@P\xcb\x8bxE\x94/@O\xa3T\xaf\x8b\x94/@\xcd\xdc1\x15X\xeb,@K\xbb\x1a\xb0\x06\xed\'@\x96\xc0\xcaH\xfc\xa3,@\x04<9\x84\xb8\xc3/@\xf4\xfd;3\xfd;)@\xf8\xb6\x98\x8f\xb7\t,@%\xa9\x98]k\xeb\'@\xfb7`\xd5\x8e5-@\x9bT\x9f\x15\xf1\xad-@\x19\x9d1\x00" )@\xee63>\xe1w-@\xab\x9emi\x86M)@\xdb\xdf\xf3\x00\xef\x19-@&;\xc6\xea \xfb\'@\x125\xd2\x1f\x0e\x14\'@o\xc7Wf\x856)@7\x92\xe2oR\x87,@4\x94B\xa3WT-@t\xc8\xd2\xfc\x13\x18+@\xa5\xb7\x8d\x8ez\x1b(@v\x89z\x1fC\xa4,@p\x10|\x9e#}/@\xbf@\xeb\xf0\xfb,%@1\x04\xab\x03v\xf6.@\x00\xd4\xc2\r\x14\xf8-@\xf1\xe6kA\xeb\x1a/@\xa3@\xbb\xbc\x1aC%@@\xf5\x9b\xe7~b\'@E\x82\x05&E\xc5\'@\xb61\xd9\xe5\x0f\x9f&@\xb5\x06\xe6/<\x8a*@\r\xb9\xb7\xbbM\xd4*@\\\xab*\x04\xd5\x16.@\xe6>\xe5a=3%@\xc3\x85V\x8dAf+@{;\xfb\x18\xe4\xc8\'@6}\x0b\x9e\xae\xb2&@N\x1fn\x87\xff7-@\x03\x14\xd1\x8eN/&@\x9a\xa2\xecK}\x12+@\xca\xcc\xf3?e \'@\x9ej\xec\xa3\xe23*@-\xc2\xa0\x80\xac\x15)@\xdc\xb1l_5\xe9*@\xa2\x80\xff~AX&@\xf0\xd2^\xbff\xca/@\xb2\xa3\xcb\x98"\x1d+@\x89\xc6\x19\xf1IB.@e\x84\xe3\xe4\x8d:-@Z\x81$F\x90/)@o.\xa8=7E,@M8\xac\x85`P(@/\xb8\x8eK\xd4\xb7\'@\x0c\xd6\xa1\x8f\x98\x1d)@\x05\xdd=\xfft\xcf-@\xa0a\xcc\x1b\xb1)%@\x9d\xa4\xee\xa0\n=&@\xd8\xe8\xd5\x9c\xbf\xa3&@\x1eBc,\xe4\xc0\'@s2#\x19W\x85(@\xb2|L\x83!Z)@9\x80\xd5\xf5\'X,@@\xf4\x04\x1b\x98\xd0(@\xbe\xed\xe2\x8c\xdc0(@\x83\xf7,\xc9\xcc\xfe\'@e\xa3\xf0v-\x83\'@\xad!\'\xf12f(@{v\xa1Y\x19u(@\x907\xce\xad<\x82(@\xc5\xcf\xed5\xf2-(@\xc7\xe2\xf2\xff\xe6s(@\x84\x1f\xd1\x97I\xf5/@\xd9\xb8\x1aP\xa4\xc5.@c\xf5-\x8a\xc4)-@/\x1a\xd9\x80?\xba)@\x07T\x839E\xf5-@\xee\x06\x90\xdbj\x83)@\x8d\xa7\xec\x1e\xc4s(@\xeaD\xf9\x04\xe3?0@n\xd1\x90\x18Z\x83\'@>Y\x998\xb6\xf0-@\xe5\xdf\x02\xbcO\xd2/@\x83\xd9)LST(@ \x0c\x01\xc7bG\'@|N\x80\x12\xc1?(@\xef\xd64\x95\xfa9(@"\xc1\x97\x96\xc6\xe0)@\xe6\xfc`@\xd8*(@\xee\xe6\x14\x05\xb3\xb2*@+?\x1bm\xdfc(@\xb2\xf4\x91Pw+.@\xb0[Cp\x0b\x190@\xdf\xb37\x02\x033\'@\xf0\xad\x9b\x9c\xb96)@\x1a\xca\x9a;\x11)-@k/l+t3-@\xf6\x1a8"\xf2\xb40@|\xfc\rIy6.@\xc7\xf8\x11\xae\xa4\xcf&@\xdf\xef\xb5JI3(@E"\x12\xa6\x84\xa3-@[/\xbc\x99\x90\x10.@\x8e\xf1:CV\xb8\'@6z4\xf0\x8bz(@\xc8\x84\n\xca\x99e)@\x10\x8e`K9\xdf&@\xabm\xc9\xe6\xe5s.@\xbaL|\xec\xb0\xf3)@\x96W\x8eD\xdc\x9f.@4\\6\x9e,\x9b/@\xdf\x11\xc5\x15\xf1$(@\x0e\xda\x99V\t\'%@\xf8<\x81\xa3i\xfa(@P\xf1\xd4\xba\x8b\xbd-@\x86\xf8\xaf\xd4fC\'@\t\xed#w\xd9\xd3(@\'iYHi8.@\xb5(\x91\xb2\x12[(@\xaf\xda#\xbc\x9f\x8c-@\xd4\x9dv\xcc\x8d\xa8\'@Q\xcbm\xf8v+)@0\xc7@\xcb\xe0.(@\\VP\x93\x8a\xab&@7n\xaf\xd6`\x15,@\xe6\x07\x08\x84tJ%@\x86I\'K\xbdc-@V\x1a\x8d\x97F\x1a%@I9\xf2p\xf5g)@C8\xb3\xc4`d0@\x88B\xd7D\xa5\xd5-@\xd0\x9c-mk[.@\xe2\xba\xd6\x1cFW.@\x08YsT\x8b-%@ZR\xe6\xcbgF&@\xc2\xb4\xff~y\xf9-@\x98\xfe\x98\x07d{0@\xfd,\x8f\xaa.\xa8.@\xc8\t~AU\xe9(@p\xc5{w\xebd)@\x960\x11\xc8\xfeJ\'@a\xbbf\xa2\xc4\x0b/@=\x17\xef\x86\xfdC*@\xd6Qq\xc1\x1b\x18&@\xe2\x16}\xef\xa4M&@\xfd<8%0w0@\x91I\xb3T7[%@D\xb4\xf8\x01\x045\'@h\xf6\xe7op )@\x83\xa6w\x8d\x9f$.@c]\x99\x84\xa4b\'@HHA\x98#w%@\xd2\xc0\x97\x96{n,@\xd1*uj\xf7:&@\x7fb\xab\x80M\x1f/@.J\xa1\xe2\x01\t/@\x86}\xda\xf0\xf6^/@\xc9`i\\5\xb7/@\x8a\x92V\xe4\x8d\xa2&@\xc4\xea\xc3\xcfC\xeb(@\xc7\xe1\x95\xd7`q)@U\x9b\xa54D\xb2&@c\xec#\xd4\xa5\x1e+@\xac\xdd\'4\xf0\xa5.@\xa7\x06%\x00h\xdd\'@k\xbb|W\xc2\xc9,@j\xf1\xd2\xfax\xb8,@x\x9a\x821\xe3F)@Z\xe2\x1b\x86\xa8\xa2&@\x07\xfeV%\xd8N/@x\xd0\x8e\x92\xfb&&@\xf6\xfc\xb9\x9c\xc9f/@\xbe\xc3H\x8am\x1f)@\xd3u\xc8\x84\xa7\x11/@I\xf5j\x96\n.&@\xb0o\xb7i\x8a#)@g\n\xed\x11\xea\xb1\'@\x7f\xce\x94\x91ga0@uZ\x1d1!\xab&@\xe6\xd7\x1a\xf7\x13\xb9%@D\xd7,p\x7f\x8a,@\x1e\xde\x91\xcf\x95\x9a,@\xe0W\xa4pu*)@\x91WP\xcd\xe830@\xa0j\xeb\xf3C /@-n\xdfV\xf0\x94*@\xb0\xd9\xac\x8d\xcc\xfa(@/\x8et\x81W\xba*@D\x84\xd7\xb9MX(@\xcd\x84\xe01Y\xa6,@*\xb7\x88\x03\xf7\xc4%@\x91\x7f\xaa\xde\xc8+0@\x97\xdf\x88 \xdbo/@v\xdf_h\xe2}%@\x97y\xb23M>.@\tV4\xf5,W/@\xb2\x93\xd8\xf0\xcdR0@\x8ct\xa34\xbcf)@\xb5l\x11\x05\xf9)/@\xe9Vm\xc2\x05\xbb%@\xb2{e-\xd0\\&@\xc3\x0f_0\x1do(@\x1e}\xde\x05@\xad.@\x84@HP\x0e[.@\xec\x83\x1dLa\x0b/@\xa6:\xe2\x91\xf4\xa3%@3\xc0\xde;\xb5,%@\x87\x1d\x9fq8"&@\x97w~l\xe2;&@%\xef\xac\xa4B\x14\'@\x1cp\xfdp\xf4..@w\x1b(@s\x88,@}\xe49D\xbf,)@\x81\xe4\xc8\x02\xd7\x87*@\xab\x03\xa0$\xe8\xdd*@\xb25\x9a\x8b\xd6\x7f.@SE\x9d\x19fH(@\xe1\x1dE\xaeO\xbb%@j\x16\xebu\xa6v&@\x8b\xe7@\xd6\xb8\x85(@\x91\xc1q\xd3Q\xbd\'@\xadz\x13!\xa7P&@\xde\x9d\xab>\xfdg(@(K\xef\xf8\xcb\x94(@\x89\xb0\xda\xd8\x10\x00)@\xf3\x1biCYK&@\xb9\xb8\xd0p\xeb\x96\'@\xb7k\xb4`D\x7f.@\x0e]\x95\xdejF0@\xf9Y\x00r\xe7s*@\t\x85\x1c(\xe6\xcb0@\xcap\xbe\x90\xbc\xa8/@\xcaT$X\xd2I&@W\xcc\xdd\x82Y\x02(@\xb4\xd7k\xa7\x0c}(@\xff@\x06\xe3\xa1h*@\xd7\xa5\xa2\xd0\x01\x12+@\xa3J\xda\x10\x89\xf9,@\x05\x0e\\O\xb9|(@\x1eQn\xc2\x9cM&@\xe1\xb0Px\x97\x84(@\x1f\xf4\x05\ny\x9f(@\xf0\xb7\x80D\xbd\xa6/@}\xc6\x0c62$/@Mj\x04\xb5\xf8\xd4/@A&\x8e~\x17\xa8/@\x9b\xd1\xbd|\xf0\xf5%@\xf6\xf6\x8b\x05\x8f\xe2*@\xd3\x84^\xe4\x7f\xa3%@\xc0?\x1f[\xe0"0@\xc8\xc7\xd7r\xd4\x9f)@\xdd\xb5\xe7\x10\xa0\x8b)@\xf3\x9cA\xc2D\x1c/@\xa4\x99\xa5z_\x8b/@\'\xc21\xf7\x04\x17)@\xb6\xdc\xd2\xa8\xf1:/@\xa8\xca!\x7fI\xb0(@\xfb\xfd2\x06\x00V0@\xec\xc3\x9f\xac#*/@\xb8\xea0\xa3-t\'@f\xdf\xa5\xf5\x08h\'@K)z\xfdlK*@\xe7\xca\x12p;s(@\xfca\x0f\xc7\x14\xa3(@H\xff\xa0"\x8eQ0@\x14YJ\x83\xe9!)@\xa7\x10\xac\xf0\x06\x860@\x17\xa5\x1f,\x87|)@\x12\xd3\x8b\x15\xeb\x80(@g\xc3J\xd4?\x13+@MSxZ)q.@\xfc\x02\x93\x8b\x95\xda%@\xe7n\xcd\x95YS(@\x022\xb3\xfc\xbb3&@\x0b\x94&@\x04\x96(@[Gj"H%)@\rR\xa2\x16\xf1\xe5%@\x10Ia\xa3\x7fW.@\xbf\xfd\xa2\'\x97\xb4%@\xe0\x82Y\xe0\xe9\xab%@&\x87\xfex#\x1b0@\xf2\x9b\xa7\xc9\r\x1d(@\t\x81Tz\x18\xdb%@\xfe\xe3r\x11Y\xca%@(\x87\xc8\xa8\x06\xc6(@\xc2\xc2\x88\xf7\xc210@\xaf\xb0\xbf\xc12\xc3%@\xb7\xfc8\xdb\xbaC/@\x80e\xdf]\x9fx(@)\x11\x0c\x88\x8f<(@\xa4\xb9\xeb\xf1\x91G&@:S\xf3\x8ay\x07&@\xbfg\xa02^\xfa(@\xf4H\x9e\xb8\xf47/@S\xfc\xd4}\x87+/@\x15\xe6\xf6\x00\xe7\x00&@F5\xdf~\x88U&@\xc6\x9e\xd7 y6(@jN*\xd3\xe1s%@\x11\xb2\xb8\t\x0f\xea*@\x86\xc8\x97\xbb\xab\xe8/@\xa7\xca\x16\xf5\xc3\x130@v\x87\x8e\xc6\x84g.@\xb0b\xfe\x87\x90\x94.@5\xb8\xae8\x87\xf3%@\t\xc9U\x95\xa6\n&@\xe9O\x9a\xb6;m.@\xe5?\xa1\xa2\xda\x91/@\xb5\xf4\xd8\xdb\xd6\xe8%@j\x8d\x88wO\xa5)@\x87[B\x0e\xe2O/@\xd5\xf3\xedG6~\'@\xfa\xe8\xb7\xa7*\xeb*@+AcB\xae\xe2-@\x1a\xcf\xfa\xb9D\xd8/@N\xd8\xee\xdf\xcb\xeb/@4\xae3\x93Vf.@g9\x84\xc7\xb1{(@B\xd4\xa9\xd2+\xe2%@x\xb5AM\xde\xa6)@\'\x1c\xbe\xd3\xd5}/@:\xa0\xcd\x80#\x02/@\x98\xe8\x98\x82\x86\x190@\x93\x94\x93{\x12\xa5(@\xf1\x83|\x96\xfe\xf1%@\xe2\r\xbfA\x1d50@\x93\xd3!\x8f\xfa\xaa-@\xae\xa2\xcaF\x9a\'0@\xc3\xd0Z_\x99G/@B\x9e\xba`\xe6\xc2/@\xe2\xd3T\xba\x18\xf9/@\xe9\x01\xf7zH\xc4\'@g\xed\xc2P\xf5\x19/@g\x19`Kf\xbf%@\xa1\xb1\xf2\xb6\x83\xaa)@r\xde\xf9\xceH\xaa)@\xc7\x17\xa5\xb0\x0f`&@\x96\x00\x8d\xd2\xa0P(@\xa2\x83\x83\xf6X4(@F.M\x8c\x98\xf6%@f\xa7\x89\xac\xb0\x040@\xed\xbe\xa6C-\xa6)@\xb6"e\xd0\xd3\xc30@\x85a\x0f.\xd1\x16.@ c\n*>\xe4%@[m#F\xb8\xd8%@A]\x8d\x95\xf5\x9d&@s\xef^#\x08\xae(@\xb6\x0e\xe3$\xad\xa3\'@6Y\x88d\xf8\xe5+@\x98c\xb3Y\xa5\x010@E\xac\xd6N\x07\xc2\'@\x19\x0e\xbft\xdd0*@\xf6\x04Gm\xf7\xaf\'@_+\xc9\x99\xc9 0@c+\'\xfc\xfb\xaf\'@<\xea%\xc3\xbbn-@]*\xb2\xeb\xb1\t0@\xf6\x95\x1aG\xd5@0@LE\x02\xdcr\xc4(@\xaa\x86\r\x1f\xb9\xae)@\xadv\xaf\x89\x11\x96%@\xd1K\xd5\xf4L\xf8/@\xbe\xacqBK>0@h\xf6\xf2Y\xdck,@\xc9\xf0"\x18\x17\x1a+@7\xee\xf4\tg\x17-@\x83\xd0\xa9\xf0\x81\xad0@\x9f\x91\xd3vi\xd5-@\xd8\xd0\xb1\xe1\xdfB%@\xf8\x7f\x19\xf7\x9f|-@=(8\x9fd\x04\'@\x88\x8c\x1b\xd5\x14:)@f\x86\xff\xc4\x03\xbb-@2*\xe1\xe1\xb0\t0@\x07\xd3\x92\x98b\xc0(@\x9b\xaa\xb4\x9ec>*@\xe1\x91\xba\xc4d\xf4&@2\x1d\xb1\xff\x88\x06\'@\xc6\xa43\x8d\xf2\xdb.@\xf11\x05b\t\x8c/@,\xee\x11\x8e\x1f\xbd\'@\x93\xd7\x85\xe4\xb6\xc90@\xc0h\x98R\xad\x1c0@P+\xb7\x19~\x8a/@\xdf\nTMD\x7f/@/\x17u\xbe\x8e\x7f,@\xa8\x1a\xe2?r\xf4\'@\xc4\xc8\x85\xefEu(@a\\\xf2\x86)\x87-@\xdf\x80\xf7\tA)&@\xa7\x03\xb7\x13g\xad\'@\x9d\xb1^~l\x1a+@\xb5\x1a\xc7\xd1X\xd9.@:\x9f\xb8p\xf4\xc1&@\x83\xacl\xb1\xac\xa9/@\x19\xa9y\x12\xcd\xfc*@\x1a+e\x91s\x8c/@\xfc\xae\x8c\xa7)\x95/@\xe1\xc6Z\xbc}\x8b-@-\xc4%\x99G\xa2/@\x04\xe7LI3\xdb&@\x90\xf2S\xcc\xdfv/@+\x81\x91\x0f\xf2<&@\xa6\x9ak"Sy0@.\x06\x19\x01\xe9\xf2%@\xd2\x8a\x8aO\xda\x85/@\x913|\x9dS\xb2&@\xb3\xe4Rk\x96\'-@\xb0\xf56Cy\x7f-@\x90z\x11\x14\x87\xd00@k\x9e6\xa9\x8c?.@;\x00/\xfek\x10\'@V]\xf2\xc3\x1d.&@N\xff\xfc\x94\xee\xd4%@\x92W\x0f\x9a\xd16*@\x1b\x90\x9c\x08\xfa\xea&@\xbf\xbb\xfbp\x9e\xb10@\xfd\x10k\xad+\xd4)@U\x01-\x037v&@\xe0(\x13U\x07\xaa(@\x8c\xb5_\x0b\x9fX/@\x11\x1b\x81\xe9\x0b\x98(@\xe5H2\x9e\x98\x0e,@\x93\x13>\xaa\xda:0@hL\x81\xdel_%@\xad\xf5E8\xe9\xf2*@\xb9\xbaO\xdd\xd9\x95&@\xd9q\x04\xf7v\xe3-@\x11\xa6\xc1\xb0\xc1@%@\xa0\x06\xff\xa0B\xa3&@\x0fMN\x1e\xdb\xa5\'@\xfd@=t\xd6O)@u\x8d2\xb5\t>)@\xdf\x15\x1ek\xe1W)@\x7f/\xc5rzj/@`Q\xb6m\'\xf8)@\xe8\x0f\xb4\x996E%@S|,\xacz\xe8+@\xeeHc\x13\x87\xb1(@\n\xef\xfa\xc0[\xd0(@>\xa7\xae\r\\\xa9*@D\x07G\xd1|!(@\x87\xb2\x1c\xad1\x19+@\xb7\'7\xce\x9c\x11+@\xf1\x9c\xf9C\xe2\xee\'@\xa8\xa2P\x7f\x1f#%@jy\xc7ttk%@\x9c\xbd\xf3\x0e\x9e\x12%@,\x81w\x15\x9c((@\x06e\x89\xb3\xf4!(@\xbf)\xc7\xff\xd4M0@\xe8\x0b\x05R~\x86\'@\x8d\xb3L\x8a\x19\x160@!\xebQ\xff\xb65/@\tbL7\\-+@\xe34\x02\xa6\xac\xf0)@\xe1\xec;&\x86\x0b0@\xc6\x0e\xdc\xea\xc4\xfd%@Hg\x10\xa9\x81\x15+@\xdd9\xd0/\xa7\xdf%@\xc8\xdfq\xb6\xfe\x1a(@d\x10\xf2\x97\xde\x0e/@\xdd\xc9V\xb9\x8f9(@t{ \xa794/@S\xea\xc5\xdf\xd7L/@B[\x04\xd7 %(@\x97\xd3\xa5\xb7\xecs(@^\xdb\x85\xbc\x86\x9b\'@=|G\x86\x98>/@\xe2g\x91\xcd\x82\xde&@~\x87\xc0\xf1A\xea&@\xc2O\xa5~L\xfe&@\xe8FL\x97s\x8e-@]\xe1\xff\xfe\x12Q(@\x02\xc5\xd9\x85\xdf\xee\'@\x12\xeb\xbbe\x1f\x9b(@\xc0\xca%/\xdc+,@\x10\x805\x9c\xf0\xf8*@\'\x08j\xeb\xd1\t(@o\x90P~\x8c\x99)@\x9c\xc0\x9f\x08];(@*\x1b\xcf\x9ar )@C\xa4b!sI,@\xa3\\P\xf2\xf2\xe7\'@\x13\xebh\xca\xc2o)@m\x97\xaeLW\x93&@3\xa2<;LK-@F\x02G\x0eAq)@@\x91\xf8\xc8H\xb2&@\xc2\xc2\x9cf\xdd\x84&@\xf6e\xc1\xc7\xc9.)@\x19\x84\x16\xc0tZ(@]\xebO\x13\xb3&)@\x00\x9cE\x06V}*@;\xfb\xe6\x99\xd2\xa1(@S\x96\x15\xef\x8cy(@\x7fZb\xc0\x99+0@<\x88\xf9\xb6\xda\xd8%@6\xefnQM\xc40@{\xadk\x1c6\xbd%@V\xdd\xbe\xeb\xb9`&@1\xe0\x9c\x12N\xa9(@\x83\xec)\xfe\xba\xe3-@\xde\xd8\x035?\xe9,@\x01\xd00\x98\x87\xb0,@F1\x7fv]\x89,@G<d\xd2\xfe\xc2,@?\xa5\x05\x03\xe9\x87/@2\xd6\x8d\xab\xb7\xd2\'@(\x19\xe1H\x9c\x8b\'@B\x05\x1cM9\xef*@\xf9A\x88J\xcf\xc90@w`\x031\xfe\xb7.@\x85\x82\xe7\xfc\x18P(@\x87\xc51\'yP/@\xea\xdd$\x04\xcb\x12+@b\xfdI%\xfe\xce/@\xb4\xef\x89\xc5\x93\xa0\n@wi\x9a\x07\xd7\x0e(@\xaa\x8c\r\xa8!b-@unj\xfdX\xb7/@\xae\xc7\x83\t\xc2\xbc&@\xa6)\x81\x9a:\xc6.@\x856hS$1(@v"\x8c\xee\x81W\'@1\xfda\x03s^/@\x99\xc0{\xc9\xa1I\'@\xd2\x1b14\xa3\xa6&@\x92Z=\xb2\x92s&@%F\xb4LBY.@\xc9-9\xe9\xcds.@L\x06\r{\xb7P/@\x94F0\x02?x.@\xd2\xb2"g\xb7\x83*@B\xf7\x1e\xcf/\xa0,@#\xed\x19uxE\'@\xdeT|\xe9\x124.@\xdcAF( \xd2.@\xcc\x90\x91F\xc4J(@+b\x9d\xf1\xa96.@\xc9\xf0"\x18\x17\x1a+@\x18csQ\xe0t\'@v\x91\x9b\xb6\x00a(@\xef\xd5\xb6\xac?9.@!d\xf4#\xdb\xd5.@D\xd3\x98B4\xab\'@D\xf9 \xc6x-&@\xa3\x1e\x98\xb0\x05\xf4.@q\xb0D5\xdcp.@:\x1fuZ\xa200@\x9e\x86y\xb8\x95{.@\x02^\xfcf\xe8/.@\xe2q\xb8=\xbe*\'@\xc6\xc7Y\xbe\nr(@\nr\x07+\x04 \'@\xe3\xd9\x96\xbb\xb3</@\x17d\xb4b\xf2\x13(@xHb$v\t(@\x9c\x16\xbc\xb4{9.@\\\x7f\xf8\x1bv\xaf(@\xa3\x80u\x93\x8c\xea-@l\xce\x12\x1d]A%@\xccSd6\t\x8d\'@\xa3\n\xdc?=\xba.@\xcf,\xa0\x03\xdc\xff&@\x8d\xe2V\x01\'/(@\x88\xa9\x84\xf0\x11o\'@\xa6P\x08\x18\x1a(\'@\xb6\xca\xebb\xcc\x85\'@2\xa0\xd9c5d(@E\xc3H\xe4I\x82)@w^\xf6\x9b\nJ\'@\x9er\xd1Q\xf1Y(@\x89\x10\x10[\x1b\x0e.@|,\xc0\xc7\xf1[/@\x97V \xb6m30@\x06V\xaa*\x00&0@\r\xa9\xf5(\xfe\x000@\xd1/\xa8\xb5\x0c\x04.@8V\xcfu\xfeX/@\xacc\xc4\xb8A\xb2.@\n\xe7J\xba\x00\x8f)@#\xban\xd1\xec20@\x89\xcd\xa6k\x17{)@\xbf\xfd9\x8b\xab\xc4.@\x9c\xbc\x8a\xbc\x9d*0@,>v4\x83//@\xdf\xf7\xa7R\xba\x83\'@\xccb]\x0e\xc3"/@w\x14\x9b\xf2R)/@\xee?\x85\xdc\x02(&@I\x0ezY%\x13+@\xd5\xb8\xf7\x83\xe7\x91-@\xec\xf4\x07\x8a\xf4\xae.@\xc3*\xafc_\xab\'@\x0e\xd4\xa8\x94oJ/@\xba\xad\x03J\x9c\x9b-@y#\xb87t\x0c.@\x14\xe6Og(\xb0,@\xaa\x13\xdb@Y4/@?Y\x01\xa3\xf7\xf5)@[;\n\\i\xf4,@\xc2\xdfh\x8e\xd5\xfa\'@\x1c\xbeJ\x8f\xfd\xf7/@\xeaS\x04r\xfc\x8b\'@J5A&HI\'@\xde\xff\xe2\x9f\xc3\xc1,@\x9c.\x10\xad\x13\x8a,@\x97\xa6\xe6\xe4\x83L.@\xb3Ww\x1c\xd9P&@\x1c&l\x0c8\x1d\'@`\xa7na\x02\xba/@FL\x87\r\x9b\xc9,@\x96\xa19\xce\xc9\xc3\'@\xb3RQ\x93<*/@\x041C\x92\xa44.@\xfe5\xb7~\xc0L/@F\xcd\xef \xf9\xe1.@\xc6\xf9\xa5F\x9fP/@\xd4\x9c\n\'\xf0\xfd)@\xf4$tY_f/@\xb7\xb3\x91\xdb]\x13.@\xec\x1f_\x8f3\xa7,@d\xf0\xc0\x1c\xb0g)@?AI\xb6\xee\x17/@\xe0\x92\xba\x1b\x86w0@\xf3\x19\xaf7\xb1o0@Z\xd7\xca\x8b\xe9\xea.@\x0e\xcf\xd4\xd4Bu.@\xb5\xc3\x07\xd41\t-@m\xec\x01\x84\xba9)@x\xf9\r\xdc\\A/@\x19\x9f*k\xda-%@\xfa\xe3\x97\x880H.@\x1a(\xdf2\xcce)@\x18\x1cD\xa3\xe0\xd5/@\xa9\x00\x9427\xd5.@HYb\xb0$D.@\x90\xd1<9V\xa9/@]\xe6\xf8\xb5\x9c\xf9-@C%\xa0\xa7\xfe\x15)@\xad\xc4Rs\x8c\xbd/@t\xdc\xa0\x9b1\x02\'@\x8c\x9e\xcc\x15\xe2;&@\xfcG\x99\xd8w\xd1)@\xae\xc2\x04\x1eb;/@\xc5c\xda\x97\xb1m*@\xed\x81\xe8\xd3\xa0\xb30@f\\\t\x84\xc3\x8a\'@*\xc4\x024b .@\xac\x08\xd2\xa3_\xd4%@\xd6\xfau\x1c\xcc\xeb-@]v\xff\xe0f\xe2-@\x92\x83,\xbc\x8e\xdf\'@\xc5*j\x99\xaf\x1b(@\xacL\r\x0fb\x19&@/\x06%\xaeJ\x1c0@\xe40\x81\xba\xe3Z/@\x17\x0e[\xd4%\x9c\'@0\x16\rG\\\xa20@\x1a\xe7\xda\xbfC\xc4-@/C\xa8 Uk\'@Z\x08Mb\x97!(@P\x8f\x11\xd8n\x82-@v\x00\x14\xba.)/@\xf1\xd8a\x8c\xbb\x06.@\x90\'\x8eZ"\x18.@\xc2\xdd\x07\nB\xe1-@\x909\x0e\x00\x83O(@\xebxk\x17\xec\xc4%@\xf6\xe4\x83\xe4cs-@\x11\x0bs,:Z-@\x9a\xdey: \x89\'@\x95(x\xca$\x1b(@\xe5\x0b\xfcN\xe6I-@\x9c\x92HZ\xcb\t/@8\x83|\x86#2(@\x96\xf1x$\xe3F)@zV}\x92(\xc9-@\xc6\xc1\xc5\xac\xa9\xea-@\xa7\xd5\x83\xff\xc5+0@\xfb\x8e0\x10\xae\x9c/@\'=\xb1\xa1\xd6\x06&@\x0c\xb3\t\xb2L\xe1-@}\xca1\xae\xc4\xfb,@\xab\xb3\xa6\xec\x13$/@\x13\x8a\xb7\xe1\x03\xa7-@\x9f\x0f\x92&\xbc@(@\\\xb1\x8el\xf7\xf9%@\x13a\x1f\x05MW/@x\x01\x93\x11\x12\x11/@\x00\xfe\x94\x03\xb5\xff-@\xc6\x15\xe7NRC0@D\x0f{-F\xa5)@\x08\xfeF k\x04&@\xdb\xad\x83\xb30\n(@&\xe5\xb9\xe2bC&@4\xba\x82\xc3I\x02(@\x9c\xb4r\xbb\xb8a0@\xb3\xfa\xf8\x9eP\xeb.@|\xd2h\xad\x99\xb1-@\xb4s\x13\xc3\x0f`%@\xee%+\x0c\x8e\x030@\xcb\x1e\x9d\xb9\xadT)@7\x05P\x1a\xd3\xcd%@\x00\x90\xfcE\xc6\xc2%@\xb2\xf4\xe6\xa7\xc5\x14/@\xb5\xb8\'\xb3\x88\xf6%@g\xa8\xb3\xe0"\x9a\'@\xe2\x1dnB\xdc\xa3*@\x88\xacg6\x00\t/@<\xb0\xfe\x17e2)@A)K\xbe1L/@\xc8\xff\xe8H|~/@8;\x907\x9a[-@\xa5Vl\xb51\x1b/@\xb4&ct\xd0@-@9\xeeV,\xa080@\xd8\xe9%\xd9\xb4_(@\xf3\xa3\x89\x9bYq(@\xcc\x12>\x96re(@\xf8\x94\x07\xce\xf9\x92*@\xd6#\xb0*\xf3\xd9/@K\x13\xff\xda\x19b%@%\xa0\x8f \xa90-@tK\x1e7\xf1Z.@j\xcb&G\x19\xc3(@\xff\x9b\xf0/\x7f^(@\n\xd5\xc6C&\x1f0@\xae\xa2uB\x13\xd7%@iP\xc2)\xcb\xc9\'@\xd4s~\x95\x92\xc5%@\xfa\xd1!\xaf\xd65(@ \x9b\xbc\x8b\xc2\xa0.@\x18\x8e\x82\xe7\x9c\xb1-@\xc2\xf5\xcd)V\xb20@~4?\xbc\t\xc9/@S\x92\xbaR\xd7\x1b(@\xe5N\x15\xb2\xc4\xeb\'@\xe4\x1at\xdc\x81\xbe\'@\xc1\x13\xde\x9c\x10<0@\xf7\xb4\xc0\x95\x7f$0@?\x14u\x92\x03\xf0-@\xf5\xa0\xd8\xf3{\x9e/@"H4H\xc26(@\x0e\x18\xd6h\xcbH&@P\xe9M\x1fm[-@\t=\xfb\x119\x06)@\xc4\rY\x14\xd5R/@\xd20W\xf5\x90\xea/@s*Gc\xca\x04\'@\xb2\x9e\x11\x1a\x1ba-@\xbb\xa7\xfa\xc2\xcd=&@D`J\x86\x91\xe3-@\x851?/\xf7$-@\x01V\x81F\xe0\x16&@l\xa2j\xeb$R-@\x14\xb4D\xf1\x7fs\'@\xd73\xeb\x95\x99\xff\'@\x16\x8c\xacnzP)@\xbbx\x95 ~\x86/@v]\xc7\xbb\x00\x10,@\x85\xb2Vg#\xdf*@X\x97\xbf\x14\xed\xce(@\xe1\xef\x00\x1e\xaa)&@\xff?O\xb6\xa1f0@\x97\x93h9Q\x110@_\x8d8=z?0@\xe6\xc5Km\x12\x8d0@U\x8d\xf3\xe7\xc0\xa3)@y\xea\xe6\xf3X(,@\xab$n\x08</)@\x18\n\xa8\xfe\xf5 )@\xb7\xe5\x04\xd5\x8d\xde-@\xaa\x063\xa6R\xfd&@\x13^\xa2{\xa44&@7O|\xbf\xed\xf1-@O\xac\xbb\xc0\x85\x070@\x8e\x1b-\x04\x8b\x0c(@\xcf\x19\xfc2\xabS-@\xc8 \x07Z\xa6\x7f(@\x19\xa0\xa8\xeeF\xe4-@\x8dr\x8ft\xcc8-@\xa6i[P\xb8w/@\x14\xa6\xf3"%\x88)@\xc8\x9as\xe7\xa80)@\x9d{MNB\x1b)@\x100\\G\xc8\xe6-@n\xdf\xfb\x010\xb50@v\xf1\xde\x1e@\xee-@>\xb7)!\xc5?-@\x0c\x97\x9a\rc6-@\xef\xa0<~\xcf\x10-@\xe9wi\xff\xc2\x9c&@\xfa)\xa2)\xb7\xf5-@:B\xf9\x90U\xa3(@r\xf3\x83\xbf\t\xf4,@\x9f\xc3\x1a@9\xdd.@\xe2\xa5\x1f\x18\xcb\x91(@\xd8\xca\x9a\x10&\xf2\'@8\xe8\xf2C\xff\xd4%@\xba^\x0f:K\xee-@\xaaD\x87\xcb\x8c\xba(@$\xb2\xc6\xe21\x08)@bIT\xde\x1a\r.@=\x18\'\x07Z\x86/@<\xd1}I\xa1\xa2/@\xcah\xb1\xee8N&@D\xa5Tp\x1f\xe3-@\xb8\xfcwvl\xaa%@\xd9JlW\x1a\xc00@\x90\x00\x16ny\xd70@\xb79\xdb8\xdb2-@\xe1\xb0Px\x97\x84(@\xb0\xde\x13\x17\xda\x8c(@xH\xb3\x13\xf1\xee-@C\x94\x9f&\xe9\x1f0@)\xe1\xbc)p\xed,@\xc6JhvL\x180@_ld\x91b\xd1%@\xc7h0\xed5\x8d/@C\xca\xe58\x11\xa0/@\x06fuo\x90\xc4&@\x9f\xa5\xef\xe8\xd9\x0e/@\x02Fp\x171U.@\xba\xeb\xda\x87U\x96(@\xc1\xaeA\x02\x94\x15&@>5\x18\x9c\xe3\xf8,@\xe2\x05H\x90\xdeQ&@\xba\x8eTgv\x05)@\xf8\xcbSy\xdc\xc6%@\xd9\xd5\xc9U\xc2 )@w!\xb2\x91\xd3\x87(@\xa2\x16\xbb\x13\x19\x06\'@\xc2r>\xe8e\xe5&@W\xf9#\x8f+x&@$G\xb3d\xc6i*@\xb5\xc7\xc7F\x82\xb0-@\xda*\xb0\xb6=\xa5/@\xfb\x07\x8eQ6-0@\xe4\xb2d]\xfe\xcb0@:\x86a\x0e;>(@3\xb4D\x0c\xc6\x12\'@d\xe0\xb9}gk&@\xea\xee\x8e\x81k\x1e)@\xaav\x93j\xb8\xc1/@\t\x99\x19%\xe8\x7f/@\xf1ab\xb6\xffS,@D\xaf\xf8\xb5_50@\xd8\xb8\x9d$S\x03&@*\xc7\x01\xf6\x9c\xc4\'@\xc6\xe3\xdd\x1cD\xe6/@\x03D\xb06\x14\\.@/}\xecx\xb2l(@\xac\x7f\xa2\t\xd6C)@\x00\xc4\x0f\x08\xc6\xa9)@C\xf6\xbf\x95\x9d\xb80@8\xc3\xc0\xab\x98L/@*\xae[hbC(@\xdb\x05\xd8\xb7\xbf\xc9\'@\xe3w\xf6|e\xf3/@\xd5\xe0\xafX\xee\xdf&@M\xc6\xf6\x0eh\x90.@\xbbYW\xa2~\xcc/@no\x03\xb7H\xf6/@\x8e\x0e2\x92\xf3\x19+@\xa9\x06[\xcc:)(@\x12!\xee\xcf\xf0N)@&\xafq/\xee\x05\'@9\x1b8\x00\t@-@H\x89{4D20@r\x97\x1c\xc4\xa5\x13.@\x8e\x9b\x8ati\x02)@V\xd0\x01\xe3\x19d&@\xf9\x1f\x033\x85U&@\xe7p7Q\xdb~&@\x9b\x8a^\xaa\xfd2)@\xd6D\x8c\xa7\xbb\x04/@\x1a\xa6\x8e~\x01\xd4%@&\xe6\x10\xa9\xaaB)@\xc2n\xae\xcb\xb67/@\x8c\x14\xa0k\xb6!/@w\xaa\xbb\x9b8s.@\x1fd"\xa2\xbaw&@\x1fm\xa2\xfc\xb5\x1b0@\xf0\x1f\xf3\xd7*\x86&@o\x15\xb7\t@\xa7+@\x0e\x1db\x1en\xd7+@\x97\x01\xa5<\xb2\xb4%@\x99\xe3\x18$\xc0\xda%@\xa9*a\xc7\xeb8)@e\xd1B\xd1A\xe0+@/"\x08\xb2\xae\xfe.@\x0bs\x8d\xb74\xa2,@\x1cT\x08\xea\xcc5/@\xa8\xdf\xcf\x0f\xb9l%@ijoh/\x82/@F\xe9\x83x\x8e\x8b\'@\x89\xeb\xc5\xa6R0.@m\xbe\x9b\x987S-@\x97\x94(\xea\x08\x16\'@\xc1Z,\xf4\xf1\xa1&@\xac\xb8\xc2\xc3}|-@\\>\xca\xf3\xa7i/@\xd9m\xcb/p#)@\xd4;\x7f\xf4\xb1\xdf/@\x94\xcb\xa1\x86\x17\xe7\'@1s\\\xe7\xc77)@\x1d\xd4&\xce\xa7r&@\xabu\x05\xf2\xcfR0@\x0cp9d\x8fp/@\xdfr\xe4\x8b\xd0r-@\x81\x90\xa0\xecM\x10(@\x96H\xf0\xc9H\xcf\'@\xf2\xc4\xadNf\x1e0@xLk\x08>\x1b/@\x83PO^y2.@\x86\td\x8c\xc6r/@\x08>\t4d\xab%@\xc8w\xd6\xed\xcd\xe2%@\x02\x81\xd4\xad\xcd})@J\xd1\x93\x19m\xec/@\xee^d\xb9\x11d-@\x9b\x84X\xba\x96\xb3&@_G\x1a\xe9\x9b!\'@"\x99\x06U}\x9a-@\xa7\x8f\xbc!4\xf7\'@\xd9~^\xf3V\x1f/@\x01`\xcc\x1f\x1bS0@\xdb7\x000\x1f\xa9&@A\xb7k3YW&@n\xbd\xa8\xde\x9e&.@\xab\xf8z\xf7\x9bC)@k\xea3\xe5\x93\xf9(@|"\x06\xb5m%+@\rT\xa5\xffw )@\xbf`O\xcd\xbfn.@r\xd2}\x1b\xcb90@\x957F~\xa8q/@\x8az\x0c/\xa1\xa1&@\xc9\x96N\x17OY)@\xb1\xbb\xc0\xd8U\x18.@\x9f\x93\xb4\xb9>\x98+@\x85\xc9\xb6N\xe7-0@\xa9y\xaa\xf7\xb2g&@9\x07"R4\x93&@\x94IA\xa7\x98\xc8/@j\xf0\xd7\x93\xd3\x1a0@da\x81\r\x84\xa3&@\x04Zb\xf7p\xb0)@x\xaa\x80N\xef\xd4\'@E\x7f\xcaSr\x93+@\xaeE\xfa\xf7\xdb\xc9%@\taKm\xc0\xaf%@i<o\xdb\rb(@P\\\xe0\xba\'\xdd-@ic*\xf7D=-@,\xa9\x8f\x8a\xe4\xfe\'@<\xc2\x11\xd3Gs(@/\xd5\xf9d\x0b\xb5&@\xe5\xc2H\xd7\xeaw\'@\x19h\x92t%\xf6-@0{\x9d\xb9\x99D0@]\xd8\xfa2\xc8\xbc.@\x9a\xdf\x13\xbd\x1f\xa0*@\xf2\xc8\xcco\xc7\xcd&@p\xc4\xb0\xf8\x7f\xf4-@\x18\x05\x1f.h$(@\xaa\xa7\xebDl\xa0)@\x17\xe1)\x13\xb6\xe5(@\xfdJU\x07\x82\x010@S\xcd\xfb:\x1c\xac)@\x82\x0fn5i\x03\'@Q\xe7\xea\x9f\x95\xad+@\x16\xe8-K^\x860@\x91\xe8\xaa6\x9c\xd3,@\x8b\x93\xb7\xb3\xe7H0@\x1a\xde\x0c\x0b\x14}0@n\xbd\xaaH\xfa)1@\x17%kS\xe3i,@\x85\xf4\xdd\xe8\x16\x99%@\x1dt\r\x8d\x97\xa2,@`R\nQ\xef\x8d.@\xc2\xa7n7\xb3O(@\xfc\xe6-\xd6q\xd9(@\x88|\xfa\xeb\xde5.@\x13\xc8\x91\xfbW\xd3.@\x8a\xe6\xcfUn\xd8-@\xc2\xd3c\xaey\xd8/@\xc0,\xb8\xc8\xde\x13-@*\xb0c\xb4!\xe4/@$\xb2\xe8&\xc3H-@gT\x9e\x0f\xe2U/@\xeb\x0cM\x86\x8c%,@\x94\x93F"+>&@\xdf\x16\x9aY-\x04-@k*\x1cX<@-@\x9f\xc9\xeb,37-@w\xb5\'\x992\x10.@4V\x94\x19\x81\x1a-@\x98\t\xd1\xac\xd1w)@\x7f\xdf\xb6\xc0\x17f-@\xf9\xf9-\x93)#-@<\xb3y\xa7f\xf0-@\xb0\x02\x10\xf6\xc6\x0c.@\xe8(\xbe\xba\xb3\xe0-@\x99^\x8c\xa4"\xf1-@z\xccb\x16v\x1d-@4\xed\xaf\x93\xdb\xcd%@;\xb0\xa0|\xc6.-@\x03\xaf\xa4\x10\xe8X-@[\xcf\xd2\x069\xd9-@\x1e\xf4\xad\x15\xee\x1c.@c;\xbcx\xa1Z.@\x9a\xd2^h\xde/.@D\xc3\x92x\xd2\x1e%@\xa6\x8c\x1c\x04V\xbb-@8\xe2\x86\xde\xb8B.@w\x93\xb8 \x01\x88(@y\x1a\xa1\xf75\x02\'@$\xb8\xe4\xf8\xa3W&@B?\xc6\xce\xa6\xb9&@\xffX\xc7M\x16>/@t^EQn\xc6%@>LWl\x89\xdb.@\x86\xfa\xd3@\xfa\xef.@\xc9\xf4\x99\xa38\xd3.@\xc4UNGX@/@`\x89j[AX\'@\x92O\x02_\x12,/@u=\xd2\xa1\xc9\x98/@\xe6\x17\x04\x8a#\x15&@+\xf2Y\x8096/@\x82t\x1e\x9b=\xa3/@,\x1a\xcc0X`/@\x92l\xf4B\xf6\xa9/@\x03\xef\xaad\xb8\x0e/@\x86\xb5\xa7\xb5c\x9c/@}R\xacgc\x15/@F\xc3\x94\x1cK(/@z\x1e=I\x02\xd3\'@/\x87\x9cP`\xe2%@w\xe0\x18\x1e\x87\xcb/@x\x83\xd1@\xe8\xdb%@g\xd0\xe3\x1d\x05\t0@\xe6%\xef\x02B\xa4/@\xe8\x00\x18^B\x15&@\x9e\xcc\xca<\xec\x91/@9\xb8\xa8~h\xd6%@\x00\xcc\xd3:V\x0c0@\x83\xb3c\x1bY\x1e0@\xe8\xd7\xf0\xe6\xc5\xe8%@\xa1\x868\xf0\x90\xfd/@\x01\xd7\x14\x9c\x99\x0f/@\xb7\r\xd1"\xbd:/@\xeb\xf2\x0c\x06\xb800@PHO\x1dxC0@d\ry\xda\xdfC0@>\x05\xceq\xac\x82%@4\xc7^\tqj*@\xeb\x83\xb3\x92\'//@\x8e\\&b\xf9{%@\xc5>Z\xc2&\xb3)@U\xfczA\xc1j%@+\x9a\x83\xd4\xd4o0@u\x88V\xb5\xf5\xf6)@\xf0\x8e\xd3\xb9\x18c)@\xc3#o\xcb\xb81/@S\xdd-\xb2U>%@\\\xba\x0fWF\xcd(@\x1e\x0b\xb29\xaaK*@7\xb4\xad\x8eH\x1d*@P\xa8BfKW%@n\'\xc4\xd7A\x1d+@\x1cu\xcd\xacJ\xd0\'@\xc9\xb8\xa7\'\x04.*@\xa4\xbb\xd9\xaf \x14+@\x17\xe5\xfa*\xed\x8b*@\x03Uh\xb1A\x19+@\xc0\t&/u\x1c0@B\xb3\x0c\xb1\x03\xf2\'@\xde\x92\xb2/"\xd7\'@T\xd8W\xc7\x0b\xe2,@\x9e\x06\xb9\xe6\xe4\x94\'@s\x98\x19+\xa6\xfd/@\x03\x81\xb0\xf9\x95$0@\xa1\x81\x1b\x7f\xc8\x8e\'@\x18\xeb_\xbf\x8f\x0e0@-X\xac\xfb<\x8b\'@*\xac\x9a\xc2\xd0\xe2\'@\x9f\xc1q\xbaf\xd3(@\xd6\r\xfc\xd2\x91I0@\xe1*\xf3\xefq\x0b\'@p\xf4O\x89\x18-/@$\x880\xdas)+@\x9f\xdcYdb\xd3\'@\x94\xa6\x9aq\xab\xeb,@\xe6u\x14\x89\xcf!/@\x0c\x05\xa18\xc4\xf9\'@\xc4$h\xc3|\xed\'@\xf2\xa1J\xc2\xc3p(@n6\xa3\t-U/@\xdd6\xec!\x83\xc5/@K\x9fF\xb2\x05\x1c.@\x8a\\P\xe3\xa9&-@\xe0\xa6\x14\xbd\x17.)@=\x9d\x06\x19E\x1d)@\xe3Z(t\xfb"(@x\xafa\x9f1\xb6\'@3U\tF>\x9b\'@"\xd5\x9b\x830\xc2,@2\xde\xb5\xd0\x8d\xd4+@#Ed\x8c\xd0c(@/\x17m\x92\xca\xae(@{\xe9\xb3\xcd\xfbe%@\xe2\xbc\xf9p\rN.@\xe3!a\xa0\xdb\xb0,@hU\xc5q\xa7\x9e)@\xbd\xe0\xcb\xc7V\xc8)@\x94\xc0!\xd6\xeb\xe5)@\nH`TE\xe2)@\xeb\x14\xb7\x9b0\xa7-@\x87\xa7$\x15\xa1+(@NLQ/\x15\xe6-@J\xb5\xc8\xba\x0e\x19(@\xd0\xa3]\xef\xbd4(@Q\n\xd1\\\xedU(@\xc6{\x07\x1ep<0@\x89\xf6\x12\x17\x7f>/@.21\xb9\x10\xf8(@\xb2F\x8b\x82\xbf\x04(@\x95\x98)\x9a\xb2\xf5*@\xf6G\xadm\xebq/@\xe3<W\xfc\x88\x17/@\xd3\x1a=\xca?\xc6(@\xf5\\\xb5P\x0f\xf9(@\xce\x85\xff\xd8\xd7\xb9(@\x1f\xdcm\'\xa6\xf3.@\xdc&\r\xb7\xbd\t(@\x92\xc0\x8d\x82\xf7%)@\xd0\x8d\xb5\x05\xc4\x1e0@#\x06\xc8\x1d\xda\xd2&@\x8dDRb\xcf\xf7-@\x1c4\x88.\x89\x94(@\x8b\xe0H\xb7\xd4\x9a)@\xa6\xf8\x89\xd0\xa9\xa3/@Z\x99\n\x14K%/@3\x85\x8a\x92\xb7\x1d(@\x82b\xa6;\x7fS)@\xb0\xaf\x12\xd8\x0c\xb7*@\x94l,\n\xa7,.@\xb8HSr++(@\xefr[\xc8.8(@o\xe5t3\x9f?)@e\xde \xf7X\xe8-@\xd9\xbaT\x82l9)@A\x846\xa9\r#(@-f\xd7\xe8\xb9\xdc+@\x93\x9ej\xbbS\x1e)@\xda\x00\xef\xd2\x07\x08/@\xf2j4\xb7\x166)@\xc1\'\xd7\'\x06\xad&@\x9f\xa6\xbc-\xf3\x14\'@\xad(\xc3u\xa0Z/@\xee\xfd\xd2\x95\xfcC)@[\xd1\xba*P>&@\xb9\xf9\x97\xb2G\xbb\'@\xc7\xb6OAf\xcb/@\x83H\x8au\xf2K)@\x9f\xec\x14\x187\xd8.@\x86\xbe\xc3\xe1\x00W)@!\x80\x0b"\xac\x97&@\x9e\xb7\xb3\xa8\xd9".@\xde!<IH1/@|\xe1q\xe0\xc5%(@^\xef\x97w\xa7r&@\xa3\xa4\xe3[\x86))@\xa7\xb6\x9b\x16\x0f`(@9`\xb5\xb1\xff^&@\xe7\xcf\x99\x97\x8a\xe1\'@\xa9"\xf4\xce\xe28&@%*\x8b\x8a#\x84&@\x0fr-W\xec9(@f\x82q/\xf3*(@\xd7\xd9\xa1\x9boX&@\xdd\xc5S\xbe\xab\x02\'@\xe7\xf3\xfc\xad\xf9\x11.@JU:\xc3\xd0\xf7&@b\x14M\xce\'A.@\x16\xfc\x87\xd4\xd7C(@\x08\x84\xa8z\xaa\x1f.@N\xea]\x7f\x03\x05\'@)\x97\xff\xc4\x82\xea,@3\xb6\xdb\xae\xf0\xf7%@\xeaa\xf9^\xe3e(@\xc5\x1bs\'\xfa")@\x8aC\x05\x19\xb9\xc2-@MfD@\xf4;&@6j:\xb7\xce8)@\xbdV2\xd3\xcbj(@\xecZGl\xc39&@\xd8\x0e\x90\x88\xedF&@\xe2\xc0\x165\xa90)@\'\x94m\xa4\x94\xd4%@\x94C\x0bF\xfe\x91(@\xf3\xfa\x85\xc0\x8c\xd2(@J\x00\xfcI\xab*)@\xa0\x97!i[K&@\x16z\tntp\'@\x02\xbf\xea\x1e2 (@Wo\'\xe0\x1c\xc4(@\x1fXD:\xcbx(@L\x80\x8c\xfb7\xe0(@"1\xbd\x8e\xcb\x13)@\x91UW\xe1\xe4\xd9(@RM\xb9\t\xbb\x03&@\x98\xd4\xe6@/_&@\x9aU}+\x85\x0e\'@\x02\x1c,/E\xf6(@\x02\xb1\xe4\x9d\x87\xcd.@\xd1*\x90L\x03-0@\xb2\xa1_2\xdf0(@[\xb6\xebn\xf2&/@\x01g\xa0\x98W\x83/@f\x9eU9\xce\xfa-@\xca\xf1\xcd\x00O\x83-@\xe1J;a\x80y-@\x17U\xb1#\x84\x9c.@\xa6\x14kUe\xd7%@r\xa4\x97\x02\xb3\x8a)@:8\xe8\xf4\x00\xcb,@\xcbf\x17\x80\x13I\'@\x8dC\xaa,\xb8\xd7-@\x02\xb9\x11W[\x9f/@\xf2\xf5\xe7x\x17\x8c\'@s0\xfb`\x1a\xb8,@\xff\xd6\x1fS$\xb9%@\xc7U:\x18\xd8(0@\xec\x88\xfb \xaf\xe3-@\x8e\xae!Lh--@\x14|\x02U\xf460@\xea\x0fb\xf4V30@%\x98\xe7o\x03%.@\x03\xf5\x9cL\x87\xe2)@c\x9c\xfd\r\xc6Q.@5\xaf\xbf7\xea\xb1%@\'\xe7\xb7\x97p(0@\x80\xa7,R\x10l%@\xb7]\xf6\xa5\x86\x1e-@\x80\x03\xd4\xe3\xedW-@o`+.\x037-@\xa5\xa2\xfd\x1c\xfe\xd2/@O(C\x9e@\x130@\r\x01\x8b\x96\x80\xd1\'@\xc0\x8c"\xd1\xf6\xcb/@pj\xa8\x959\x14\'@\xfc\xf6\x9b\xfa\xfa+0@\xdb\xdc\xd4\xfe*\\%@M\x80\x190\xfb\x9a)@L~\xfe\xde\xba90@\xb7\xfd\x9c\x7fq90@\xb0\xfc\x83\xe9{e)@\x1f\xac\xa6\x97\xeb\xcf.@\x8fib\xbd\x18].@\xbbz\xc7\x98\xcb\xb8-@)\x9b*dl\x88/@\xb6\xb0\x88\xfd)q.@\xe7i\xdcf\xf7\x04*@\xb9TVA/\x140@\xbf]:*\x12_/@L\xae\xc8\xd2t4&@\xdb\xfd\xe9\xa0\x06\xd0\'@\xa6\x17~\xdd\x12#+@\xcd\x82v\xad\xf9\xce*@P\xec\xda\x11-\xb0/@Y\xb6\xdc\xa7\x88\xff.@\x18\x0b\x06\xb6\x8c\xeb*@\x87s\xb3+\xa6\x19(@_)H\xdfA\xf60@v_M\x89\x81l(@\xe9\x94\xef\x15\xa8\x04.@\x12*\xd7x\x05\x1b&@\xcdx\xcc&\xdd0,@9Y\xe3\x1fWD,@\x1a\xd0\x80r\n\x89.@!y\xe5\xfb\xdb\xf2*@)\xcd`1\xb1\xdf-@W\x97\\p\xcc\xf5/@\xad\x94\x03\x90m\xcc\'@\x0b\xc66f\x99\x0b0@\x8ai\xa0\x1e4\xbb&@\xe2\xc2\x1c\xe5\x0b\xc4&@N\xf4\xc0cJc(@\x8e?\x01\xa0\x9c\xd5&@K\xb0\x9a\n\xc7B*@{\xe5`\x8f\xfa\xa5,@4\x9b\xae\xad\x05\xa0&@\x19\xcd\xf3\xc3\r\x06/@\x81e\x1b\xc4>\x1d+@ZB\xc9\xf1\x0eO-@\xa7/.\xa2\x17\xb1)@\x16[\xf2DQ\xab.@A\x12+7\'I&@\x87q\x82\xfd\xca%.@\x87\xb5,kA\xf7\'@\xb6ku\xb0tZ(@3\tVM\r\x86(@\xefD\t\x8at/.@\xf1\xa9_qNL/@\x96\xe3\xeaO5d(@\xc5Fw\x94\xc6L-@<Fk\xfd\x19\x12-@`a\xd2\x06\xfb1-@\xff\x06\xe1J<\x1d0@\xa8\xe2e\x12Q\xf1-@\x13~\xd3Y\xbd,%@c.!\x8bu\xa8%@9}cB\x9c\xba(@\x8d\xf1\xf22\xc0\x130@\x1b\xdbZ\x98\x82f(@J\xb1\xba\x12^c&@6\x18X\x9a\x8ak-@\x80\xdf\x87\xf9\xb1\x8b0@\x88t\xf1\xf4\x7ff)@gy Y\xeb\x03(@\x0b\xe7\xc7\xf8$\x9d(@\x89C\xb1\xd2\xa8f)@\xbd\t\x00\xadw\xa3\'@L1\x98H\ra%@\xa1?\xb4;D>&@\xb0d\x083\n\xea/@\xf4\xbb|\xf8\xb3I(@\x95\x8a\xde\xcc^%/@m\xce\x9c\x1a\x90\x1d0@\xc0\xe0\xe2z\x1d\xae(@\x0cT\x8ftE`1@\xe5\x06^\xc9)\xc3%@X -\xbe]L-@\xed\xd5\xdbQ{\x12&@\xd8\xcb\x86\xc0I5(@\xc8GI\xec\x18P(@\nv)O\xcdn/@\xa7GF\x1e\x94>0@\xd9\x9a\x1c\x0e\x05\x1a0@\x13\xad\x8a\x16\x8d\x89,@\xac\rRU\xfb#(@\x84\xb9\x1aI\xf9\x14\'@\x10\xe2\x1b\xda\x88E0@v\xe6GL\xc9&*@o-\x84\xbd\xe1_/@(94\x87<\x01/@\xb6\xf1\x8b\x1e\x90G)@\xb7\x1b\xda/~$)@\xfd\xba=\x1dU\xe3.@\x8c\x89\x90\n\xd2\xff+@\x8c7\x9b\x1c\xc1\t0@k+\x8atBR+@\xda1\xc5.\x7f\xe9/@Bs\xda\x08\x9a\xb7%@(\xf8L\x01\x98)0@\x9d\xed\xaf\xa5\xfd\'-@\xfc9*\x01\t\xd0\'@\x96\x9b[qS\xad/@\xafW\x08\xca\x17P*@L\xe9QFuk/@\x80n%V\\\xa7\'@q\xa8\x16\xa2-\x04-@\x0f]\xec\xd1W\xff*@\x0f\xb4/\xc4,\xed)@"\xe5\x8a\xde\xc13-@\x14\xc5\xc9N\xb6\x8b/@\x159X\x11\xdb\x12(@?,\x8e\x85\x8f5+@\xcb\x04\n\x10\x14\x070@k_N8\xc4\xca-@\xfa\x9fz\x0e\x1cy(@\x11\xaa\x15\xc0\xa6\xf5-@\xab\x9c\xe2\x94D\x80-@\x11,\xe7j\xe8q)@\n\n\x1bt\xed\x8b0@u-m1\x99E/@<Q\xf5!\xa1\xfa/@"I\xf1\x9cwm-@m,\xa7i\xe4\xc0,@\n\xdf\xca\x94\xc5$(@>\xdfy\xab\xabM,@\xb1J\xaf\xb5)\\(@~\xcf\xadnw\xaa\'@\xda\xde\x98\\\x88x*@\x13\xdeJ\x8b\x7f\t+@\xfbZ2\x9e\x19\x86*@\xe7\xf8\xa2T\x96<-@"\x06\x85[\x0f#)@\x94T\xd4\x04\x92\xa60@\xb0\xde\x91&\xe1}0@\xcdV\xfbL\xa4<-@)\xe4\xd9\xdbP{/@\x12Y2/\xf1\x85/@\xcd\x16~B\xeb\xb10@|\x997\xb3n\x18)@\xc9s\xa5>\xc7\xfe&@I\x88W\x1f\xda\xa6\'@\x9b\x9fc\xc6\xd4J/@\xe4\x81!\xc3\xaa\xc9/@\x04\x1d\xf8|\x9b{*@[T\xf9\x90\x1c\r0@\xaex\x1a?i 0@\x829S(+\x82(@j)LK\xff.)@Y\x99\xc6(~\xe6&@\xac\xf4V\x8a\x80\xa0&@\xb5\xa9\x90\x9d\xbcc-@\r\x96\xe9`V\xda.@\xb9N\xbb*\x12\x16\'@\xb9p\x98H1>*@\x18\xe9\x84\xb7\xa7\xd6\'@\xc4\x05\xe9a\xd0\x1d0@0L\x8c&\xf4\n0@C\r^(u\xdc/@ 4u\x14\x82E*@39\x0b\x92\x0cs-@\x8d]\x07\x07\xdf\xb40@q\xf6B\xb2\xc9\xb2&@[\\\xa8\xd3\xa1o/@\xc9D\x97\xda\x83L.@n\x86\x89\xf6Xn-@\xf2\xffBv\x80\xa4)@\xc77i\x8d\xdd\xae\'@$l\xca[\xc6N-@J\xf2\x1b\xa0\x13\xcc\'@\xde/\x9cY:\xb9/@\xe4RI\xf1w\xe6\'@\x02\x06\xfe-/U%@?N\xfb\x884\x05(@*\x18\\\x97\x89\xb6/@\x9c\x04\x9b\x9a\xb4\xa4+@\xe8\xf3\xe0\t\xf5\x87&@\x80FM\x82\x85\t/@\xf5\\\xfb\x8c\xd2\xdb\'@B\n\xb8\x8e;\xcf-@[\x04\x98\x1c\xee\xb2-@e\x99\xa8\xcd\xedj\'@\r\xf5q^\x8e])@\xbe6\xd8c\x13_+@|\xfd\x1f\x06n\xe8-@\xa5Pro\xdc\x190@/,D5;\xe1-@\x1d\\\x0f\xaf\xdc\xec/@\x8f\xcb\x07\x12p\x9d.@I\x12h\xb2\xa6I\'@\x03\xfc\xa5\xb7(I*@4\xe23\xa1\x1a\x88/@;\x80<\re\xab\'@\xb3\x0f\x186*\xee\'@c\xa3\xc3\x83\xf4\x97%@\x0c\xaa@\xe2\x11\xc9*@\xf7\xf8\x1e\xee\xd8\x8a-@N\x8f\x1d\x84\x94\x82+@\xa3\xb4(\x1d\xbbT)@p"j\x96\x94Q*@\x1d\xea\xe8\xfc\x85e&@N\x12m\xc2\xe5\x9e&@\x9b\xab\xe0Z\\\x8f/@\x98{\xe2\xb8j\xc3\'@\xab\xd4\r\xf9.+/@\x89\x9a\x05\x19\x03\x1b&@\xc1\x95\xf9\xef\x86K,@\x025\xa8\xd3v\x8e/@#X\xdd4\xec\xd2\'@\x90\xec\x80\x0c\x11\xf1/@\x08Q?^_]+@{\xc7+?"Z+@\xebo\xab}\x99\xcd\'@c\xea\x051}\xdf\'@\xa1s\x1c\xefH\x1c0@u_(u\x17\r0@\xe8S\xc9\x9df\xdc\'@\x02\xe2\x99\x93}y0@\x8b\x10\xa5\x13\xd6:(@.Y\x8f\xcf?e,@\xb3\x1d\xcf\xc9w)(@*i\x0f\x0b:\x87\'@j\xf1\x15\xf2\xb2z(@\x18\xd7\xd8\xbd\x19\x96\'@\xb1\x1dP;>\xe3\'@\xbd\xd8\xdf\xc9\xba#0@e\x82XV}\xef\'@\x1d\xaa0_\xaf\x1e\'@9\xc4*w\x92\xdf-@_\r;\xaa4t(@\x14\x9d\x075\x9e\xea\'@,\xeb{MO!0@\xe8\x14D\xccH\x14+@f\xa0}h\xc5\x10+@\xc1g\xf0bPm%@\xcd\x84\x16\xaa\x19\x1d\'@\xa0,\x8bc(9.@^\xaf\xc5\xce\xa2/*@\xa5\x8a g\xcbk\'@(\x1a\x95\xa6\x97\xa3(@\x92\xe4\xbaj\xd1V%@\x00\xd6g=%\x1e*@\xef\xde\x18\x82\xe0\xff\'@}@3h\x12\x07.@\xcc\x13\xb8\xbb\x18L*@}.\xe7\x1cV\xcf(@\x19\xe1\xd5\xd3j9\'@T\x18Kf\tW%@\x99`\x86+\xb0t(@\xac\x14g}\xae\xa7*@\x9eeX\x99\xee=%@\x19\xdeV\x0e\xba\xb00@\xdd\x0b\xbb\xd9WJ/@\n\nf\x81*.)@]|\xefc\xd8\xdc.@\xc4\x15\xdeL{\xbf.@\xa7_-\xa7\xe4\xaf\'@7\xa6\x95\x9d\xdaw.@\x9e\xcbgR\x97K.@w\xd9=-\t..@w\xac\xf8\xf9\x85\xe7-@S@\xb0\xdc4;(@z\x01\x06\xa7t\x8d.@>V2\xb00\x8f0@\x86\x7f:\x85\xbb.(@5\x08a\xef\xdb\xd8.@\x00\x874\x1dp\x14.@\x1f$\xbe\x98\x06\x0e-@\'p\xecm\xf2_(@\x87\x18+\x9fI<0@\x95\xb0\x14\xe0\nC/@\xa2\x9d\xa4O!\x9d.@\x14\x7f\x1c\x1e\x8b\xaf*@\x1e\x87\x8fD\x8fW0@H\x81\xf0v(\x19/@\xea)1\x86\xc5\xad.@.|&\x19j\xf1,@9\x02T\xe0\xbb$(@\xa1\x8e\xa4\xad{C(@\xa1\xee\xf7\xbf\xad\x14*@\xbb\xda\xfe`U\xdf)@\xf8\x1a\x96;\xef\x1f/@\xbc?\x7f\x8e\x9eN%@\xa3Y\xe2BdA0@~\x18\xf7q\x01a/@\x02O\xe6kn0/@\x10i\x92K\xfd\xce.@\x89\x0f\xc9\x88\x89\xd1-@~\x92\x93\xd5&i*@#I\xb8\xbfv&%@\xebI\xbc2\xc6\x1c0@\x16\xbe\x84<\x0eG*@\xf3Q\x8c\x81\x0c\xcf,@\xde\xf6P\xb9}\xd3\'@\xd4\x89\xeb\x1e\xbaM.@\x0fD)\x1c\xa2h%@_\x91jlYO-@\xad\xd0h\x11QK*@\x84 "\xee*\\%@\xb4\xf1uX\x8e\xd9.@#\xae\xe4\xf2\xbd\x18.@\x99\xf7\x87\x19Dx%@\xbf6a\xe8\xcf\xf5(@_\x99\xe3\xb5__%@\x14\xb6\xe8\xfd\xdbW(@\xe2y\xec` \n\'@\x8cZ\xa7\x17\xae\xa7(@\x94X=\x11\xbe90@\xdb\x91\x0cd\x85J(@\x85\x91\xf0\xf2\xc7\xb1/@@\xdf\xac\xee\xd2\xf3%@\x8eX(\x83\xbb\xc6%@\xe3q\x94\xf7\x97].@#y2\x92\x90\x94%@i!\x82\xd1\xf8\xdc,@\xac+(4\xad\x11)@;[\xce\xe4\xd5{(@!,\x1dx\x7f\x85%@9\x08\xc5\xfb,\xc8)@\xfdb\x97\xd5\x9a\xa1/@!\xfc\x17\x0f$i)@\r\x11Xi\x87\xc1(@\x91\xc4T9\xbb\xfc\'@F(\x03R\xf3\xbc%@\x12\xbb7[z5.@.\x93n\xc1\xd5K)@\x8a\xe5\xb7:,\xd0/@\xf6I\xb8P8\x06/@\xb7y\x84}\xf3Q.@\xd7\xb3\xc5\x18\x95\x04\'@\xbc\x1f\xeck\xcf\x96/@\xed\xeb\x9d\xd2\xfb\')@\xeb\x95p\\f\xa4%@z\x1ag{\xec\x0e/@\xcd\xd3\xd8L\x85\xfb.@\xaf\t\x91\xaf\x89\xc8(@H\x8f\r\xbe\xbbD&@ 1\x96Nup(@\x86O\te\xd8x)@\r\xa1\x86\xed\xe3\x17)@\xefL\xf0\x113:&@\xb0\xd3g0\xa4=/@1.M\x8d\xb4\xf1.@\xda\xe41\x13%\xe6.@\xe4\x92\xa6\x1c&\x87%@D;\x8ae\x15n%@\xab@\xf1X\xf7&)@\x829S(+\x82(@MA\x80\x97>O&@\xca\xe5oo\xd5\xa2%@^}\x98\x80\xedD0@\\\x0b\xef\xbfd\xec-@1x\x16u\xcbK(@X\xbdd<\xfc\xf8\'@_\x0e\xa7\x82\xb6\x12&@\x89b\xb4\xf8TX,@\x03\xfc\x94\n\xfc\x04/@~\x12p\xacj\r0@\xf3\xdb_\x06\xbc\xf5%@\\\x8c~\xdc;`(@\xd0\xa7\xeeA\xb0-+@\xac\xf6\x80\xa0L&)@=\x04\xb7\x9do\xfd)@\x8b_K\x94\xe0\xca)@$w\xeb\x12\xfd_.@\xe4\x1c\xfd I\xb0%@C\xcd\x15\xabS\x0c)@\x0f:\x8d\xafV\xc1\'@\x19HdD0\r/@\x8f;\xb3H\xb080@e"Yb\xf0<.@b\x80\xae\xa4\x8b\xf9&@\xe6O\xae\xaa\x12\x8a/@W\xdc\x90T#\x11)@9\xab\x8f\x985\xdb/@B\t\xe6\xb0~i&@\xf9\t\x89\x83\x14\xb6%@\x87n\x8dY\xc2\xc8&@b\xfaE\xe2\xfb\xf5/@R\xe8\xbb\x00`\xda,@\x11\x11\x07((-)@\xa8Mu\x13\xdfo/@@"D\xf8\xe7E/@\xea\x1cc\x9dd.(@\x0bV5q(\xfe/@\xaa\xa1\xb0\x1fZ5%@K\xbfo5\xcf\xe5%@5\xb5\xf4\x1b2;(@s\x92L\xa7\x14\x81&@@\x85\x17\x08\x9fa&@{\x13\xa7\xcb\xcc\xbe)@L\x193\xbe\xd4\r/@\x8f\xe3\xc9\xb2O\xec&@\xec\x8fo\xf4\xb9\xd9%@;\xec\xf2C\x0b\xff*@U\x94^\x12\xbe\x0b0@G\x0b\xf1\n\xfdA(@\xa0\x0e\x08\x12\xf6\x9e/@\xf2\xb1\x1cO\xa9\xde/@m?\x9b\x07\x81M/@\x88k^q~I-@s\x8aN\x99gG&@b\x9a1\xa5\xc2\xb4%@I\x05\xb0\xf8\xf4s&@\xe2\xf6\x94\x1c\xe4\xa4/@\xb2\xce\xd4\xf3\xd4\x1b-@\xe7i\xdcf\xf7\x04*@\xe3\xda\xae\xac\x92\xe8-@A\xe2\x0c\x01x\xd5%@\xea\x9f`\x9d^L-@\xe3;\t&\xb90.@e\x95+\xcc\xa3\x13&@\x8b\x88DX\xb0H-@\xb3mJCn\xfa-@\xc0\xbb-\xf0T\x0b0@\xd3\x80\xf3\x1f\x84\xb9.@T\x04\xbaz$N/@i\xe6\xe8\x0f\x8b\x98&@\xfb:\xc0\xae.\x9a/@tD\xdaZ\xbe\xc7\'@F\x11\xd5\xb4\x8d\xf0-@r\x80aoL6(@L\xb6\xc9\xa1\xb6\xdd-@F|U;\xa4\x080@\xa8\x8a\x7f\x05A\xe4/@\xc9h3\xb65\\-@\x8d\xe2\xf1\xe1\xa6S)@*g@X\x88\xfa.@\xf43\x1eW`\x8c)@\x1cTP\xed~)-@|\xbc\x84z8\x1c-@?\x84\xb4\t\'\xe1,@h~\x81\x90s\xe2%@\xff\xd8\xd5U\xd1\xeb\'@\xcc\x0b\x1f\x91\xba\x1c-@\x818\xb7\x035Y-@J\xe9\x02\x988\xb1)@v\r\xd9\x93\xcfy(@\xec\x8d~P\xa8\xcd/@\x1a\xd4\x83\x95w\x03.@\x19\xb6\xf9c\x96\xfc&@o\x90]S8F/@\x93\x8eR8&=/@1\xde\xdfC}+-@\xf8\xec\xb3\x01u^-@\xb6\x87P\x81\xba\xd4\'@<>\x9a\xc4\xcc\xa2&@\xf3-\x9f\x91\xb3\xb6&@\ta\x80\xcc\xf9B)@\xb1\x15m\xc8_\x15/@/P\x00\xdc\xdd\x1b.@\xa8\xfa\x08\x0e\xe8Q&@\xee\xe8t\xed\xf0-/@\x14\xeb[\xbb\x9a(/@R\xfdS\xe8\x8a\x17\'@\x9f\xd5\x04\x08N\xeb-@\x1aO\x88\xba\xe2%.@\xa5\x90\xc6\xe3\x87\x07)@U+\xd7}\xea\t/@\x1b\xce\x00-i\x8a/@I\x95\x9e\x14\xed\x97-@\xb4\x8f\xa5\xd2c7)@P\x9e\x1d\x99`\xfd-@\xf2\xa1!\xe1\x9dL/@\xdb\xcd\x046\x93\xa4/@\xefz6\x0eF\xd6\'@\xfb\x9f\xac\xa6!:/@\xb4!\xf2\xde@\xbe/@~\x19f\xddc\x04.@=g\xf5\xc2\xd2\x0f(@s\xe9p\x1f\xc6\x17/@\x139\x05\x0e\x03\xdc+@\xeeUAWt\x92/@r\xa7\xd80\xeaX/@u\xe7\xb0\xef\xa6\xa7+@0\x1e\x0eFe\x88&@\xe3;.\x80#\x13&@ JB\xda\n\x11,@f\\c\xda\x8e:)@\xdc\x8b\xd8\x8b\xd5\xd0&@\xea>\xc6\xac\xff\xad,@\x1b\xb0\xb3\x88\x82\xcb%@\xb2\x82\xd9\x12\xacI/@\xbb\xf2\xbbx\xdc\x10-@\xf2\x81\xf1\x17\xad\xea.@Yf:\x0c\xfe>.@ \xce\xbe\x8c\x0f\xdd.@\xff\xbfg=n\xb2/@T\x12\xc1c\x0e\'0@\x94x\x8d\xed\xde )@%\x84\xcd\x8e\x11"(@4W\xff\x13\xe46(@\xa8\xf0\x07\x9e\xf4C.@\x1fM\xde\x7fq\xc1/@u\x98"\r\r\xc8\'@\xfdZX\x1f\xaa3&@\xb7B\xa2\x8c\xb3\xee*@\x13&\xda\x13G\xbe&@\x9f\x19\'[\x1fB.@\xf5?b\xbd\xcf\x13.@9\x86\x92\x15~\x10)@\x1a\xa0N\xcc\xca\x0c(@[\x05\xf6\x8d\x1e\xf4.@F>\xec\x824\xcd.@w\xb87\rM\x1a0@\xf5\\\xb5P\x0f\xf9(@\xd3\x1a=\xca?\xc6(@\xb6\xe5\xb0\xab\x84\xdc\'@+\x80\xd7\xbb\xe4\xf6*@\xa1GQN\xb2\xe5.@e(\x7fs\x02\x8e*@\xff\x1f\x88f\x88\xaf-@\x81J{\xab\xac\xa1.@\x95\xc5\x11\xb2gM(@\xcc7\xcfx[C(@\xe7\x90\xeb\xc9\xf2N&@\xc8\xf1\xca.\x92\xf0.@\xb6\xfet"\xbew(@"\xd2>\xe5\xc2\x97.@\x1bx\xa4\xce\x9d\xab*@\xcb\xca\xc9\x10\xf7{.@\xe4\xdb\x04\xe7\x0b?*@@\xf3r\x8e\xd9\xce.@W\xb3\xea\xc9\x98\xf6/@\x03P3\x0c\xe6V(@\xd4\xa8\x90o\xffy.@c\xfc\xa92;\x95.@\x88{&\x9fHE(@O\x0b\x80\x11\'\xba(@+\xae\xea+t\x82*@Q\x92\x98\x17\x01\x8d.@\x0c\x0e~\x81\xe1#+@\xa4]\x0cI\xd3\xf3\'@\x01\xc3S\x15\x85G\'@\xc5\x0c\x97\x9a&\x020@\xb0\xae\xb4j\x1c\x010@\xed\x15\xde6~@0@\xbe\x13bm\xd8<0@B\xff\x14\xe5B")@\xf2\xdd\xe4\xc0gL/@\xc3\xbb\x02\x9f4\xdf/@\xa8c.\x0e\xb6\x8f/@@"\xee\xeel\xac-@\'Z^\x93\xb6\x1c.@\x98\xd4\xcaz\x97\x18*@\x8a\x88\xbe\xa9\xf1\x88-@\xd3s\xe7#\x85p-@p\xadE\x82\xd1\x90(@\xd3\x00\xfb\xad\x1c\x08&@\\\xea}\xa2\x97f*@]\xf9\xce\xaa@\x1c+@3\xaa\xaf\x0e\x9c\xd3\'@\x15d\xb3\n\xb6\x150@P4\xfcG\xf0s/@?\x87~\x06\xaf\xfe/@X\xfb\x1b\xe9\x97\xa6-@\x8a\xcd+\xb0L3(@\xdd\x00\xdd\xd0X\xd2-@9\xdb\xcf\xeb[l-@E\x1fw\xf5r\xd7,@\xf3\xefT6\xc9\xb7(@\xfe\xdcw\x9a\xd1\xfc\'@VW)\x9e\x13\x99%@1\xcf\x83\xbe\x0f\x9a)@[Xh\xa1Ll\'@<%\x12sk\x0b0@\xd3\xc9D\xe0\x00h\'@\xbc\\&\xa3\xcc\xb5*@0X\xb8\xfa\x14\xc8/@\xe5\x87"n\x0e\x16\'@\xc2\x91f\xe5\x82\xa0&@\x05\xd1\xec\x05\xa4{,@\xd2\xab\x16\x0f\xf7\xfc/@t\x92N\t\x12=-@\x9c\xb9\x86\xda\xa8l/@ P\x8c\x8f\xbc\x060@y\x86\t\x98~R/@\xa7\xfb3[\x8a]*@\x81\xea\xbf\xf1\xb1\xee,@\xd6\xadB&\xb7\xf2/@W\xa8}\xf5\x11\xe6/@'
p16
tp17
bg3
(g4
(I0
tp18
g6
tp19
Rp20
(I1
(I3840
tp21
g13
I00
S'\xaf\xda\xff\x1a\xf6\x9bS@\xd3\x8a\xb1b\xb1\x88S@\x89;*\x19\x95\xb8S@\xa1W0\x92\xe1\xc3S@\x1aFe\xdd\xa5\xa8S@\x12\xb8\xa6\xbd\xe1\xc7S@=\xd7\xd1\xcd\x93yS@\xc1\xa6m\xed\xc7\xaeS@w0@\xfe\xa5\x9eS@\x83\xca\xd7\x97\xa4\xcfS@\x19n\xf2\xfe\xc1\xc6S@\xec\x01y\xa7\x8a\xacS@\xe2\x1f\xf1\xf3\x93\xa3S@\x05\xfcg\xf8\x05\x97S@\x0e\xf9\x10\xbb\xd8\xa7S@\xf2q=\x17\xf2\xa7S@\xdbe3\x8d\xe7\xa7S@\x99\x06\x01\x14\xd8\xc3S@P0\xdd\x8f\xe6\xc6S@\x7f\x00)5\xd6\x84S@\x18O\x97\x1f!\xc4S@\x03\xb1\xc3\'l\xa7S@r\xf3{\x87+\xcdS@\x04\x12G}J\x82S@\x80\xa3\'\xdc\x0f\xa2S@B\xb0\x10H\xda\xb4S@\xbcs}_\xda\xa8S@ \xc7JAI\xb3S@\xca\xd2\xc0P\xee\xa6S@\x08\x8f]7\xf6\xa5S@d|\n\xbb\x01|S@\xcdWx\x9c\xcf\xc3S@D\x18\xb9\x7fN\xceS@\x8b\xe8s\n\x9b\xaaS@3\x8a-N\x87\xcaS@yF\xe00>\xb3S@L\x02\x082s\xbbS@S\xc4\xaf\x13C\xa1S@\x07\xcchB\x14zS@\xf2\xa6PbE\xc2S@O\xe3\xf8\\\x8b\xd6S@l\xd7\xecyn\xaaS@\xa2{\xda\xa8\xeb\x83S@p\xb1\xd20\x05\xadS@\xc3\x89\xd2gJ\xc8S@\xbe\xad\xd3\x14\x1a\xa1S@f\xdd6`\x81\xa7S@\x98\x17i\xdd\xd2\x9dS@<\x15F\x97\x96\xc9S@j\xb5\x94\xd1X\x84S@3O\xe4\xbfr\xa9S@I\x8cH\x10,\xa9S@\x9bs\x16h\xa8iS@R\xb4Aj#\x9cS@\x8c\\N\xf7\xfb\xa9S@\xef!\xfe\xae\xb6\xc9S@B\xa7X\xb9\xe1\xb9S@D_\x8f2R\xc8S@(Pqy\xb6\xc9S@\x16,\xc5X]\xacS@\xc2\x13!\xa6I\xc1S@\xe4\xc8\xe7\x99\x0b\xbfS@\xff\x1b\xc2"R\x86S@\x0cr\xafw\xe7tS@]\x88\xcc\x1c\x86\xa0S@oT\x88hw\x9eS@6\xe8\xab\xe4T\xaeS@\x0e\xe6\xd3\xbc\xe9\xa1S@9C\x8e\x00!\xb3S@\x05\xb4W\x95\x0b\xa9S@\xaa\xa6\x9b\xb5\x02\xbaS@\x89\xe4\xa3\x86p\x9cS@\xd0\xbf\xa9\xe6\xf5\xa8S@\x9f\xd88\xaa\xd2\xb3S@\xbe\xe6\xb3~r\xa0S@\x89\xad\x83\xd81\xb5S@\x98\xd2\x9a\xd3\xfd\xb9S@\xa9k\xd9\xcc\x03\xa5S@3L\xd3\\\x01\x8dS@,&t\x99\x05\xafS@\n\t\x87\xc5\xda\x9fS@\'\xc5\x94.\x97\xc3S@\x16\xadD\x02\xc9\xacS@\x86b\x0bQ2\x83S@\xe0y\xa0\x8cC\xc8S@\x96hb8\xe0\xb6S@~\xbe\xc2/\xb6\xbaS@\x01N\xc1aTwS@\x14\xb8\xa5\xf25\xc9S@W\xd7!9-\xa6S@V\xbc\x16\x81\x91\xb5S@\x06S\xfe\x99\xb7\x8eS@\x85o\t\x02\x07\xc7S@\x85\xe6\x13\x96\x84\xb0S@\xd4\xd8\x06\x17\x0e\x80S@pk\xbc\xf0\xe8\xc6S@\xbc\xe7\xaeM:\xccS@(\xd2\xa2\xec\xc1\xd0S@\xc9\xd6\xa7Gb\x92S@,v\x8f\xe6\xce\xceS@Yo\xe0\x8d\xf6\x90S@\xca\xd6s\xdb\x9a\xceS@\xa7\x96\xe7\x96o\x9fS@\xb1\xb3d\x9b)\xafS@\x8f\xdd\xdc\x9a\x85\xc0S@\x1d\x0e\x92i{\x88S@^C\xb0\xc8B\xc6S@\xf4\xd6\xa0\x97\x07\xadS@\xfa\x10\xc3v\xd3xS@\xee\xf0=\x9e\x88\xafS@\x8dT1\x05X\xafS@U\xden?\t\xa8S@\xd7"%\xbd8\xaaS@C\xe5\xeb\xc9\xd7\xcfS@\xcbB\xb6\xfbW\xb6S@\x19\xfb\xb7\xde\xcd\xbaS@\xd6\xbb %J\xa4S@!y\xeal\x95xS@\x00{]\xd1\x17\x86S@\xb7\x1a;g\x1c\x82S@h\xd4%\xc6\x8e\xd3S@\xf8\x9e\xf3\xf2\x9a\xaeS@4{\xb8\x0b\xd4\xafS@\xb9IH\x14\x01jS@N0v\xfa\xdc\xa9S@\x8e\xbc\x85E"}S@\xa3\xa4\x92\x172\xd0S@uy\x03\xff6\xa1S@\xc7\xd4\x06{\x0f\xa1S@{u\xe8s\xce\xd7S@\xcdZ\xf0h*\xcfS@K\x89\x17\xa1V\xceS@\x0fq\xd5\xd9E\xd7S@\xdc\xe8\xc3C\xfb\xb0S@\xe8^\xac\xbe\xcc\x96S@\xf3\xfb\xd8V\xeb\xafS@\xd6y\xd1\x96\xdb\xa9S@{\xa2fY\x95\xa9S@h\x1e\xad\xf8\x93\xbdS@\x93xf\'\xdc\xcdS@^X\xd5\x8d\xd8\xcfS@\x92>\x1a\x19\x1c\xacS@\x86\xa8\xd3\xfc\xf1\xcfS@#,m\xd8m\x9cS@\xfeP\xd4\x004\x9fS@Cx\xf3qr\xa1S@+\xd4?\xae}\x8eS@\xbf\x83\x1aF\x87\xaeS@\xa8f\xcb\xf0\x01\xbdS@\r\x07\x0c-y\xceS@\xf9\xa9\xeb\x84.\xcfS@\xceER\'\xd4\xbdS@x\x0c\x1cQ\x04yS@V\xe3Qp\xb8\xbbS@\xb0$\x8c[\xbe\xb2S@\xeb\xc7Ua\x04\xa2S@\xd4\x81(:Z\x94S@\x0bM0F\xa2\xa7S@6\xda\xd6\xf9\xac\xa4S@\xdfS\xc6\x90\xac\xa1S@\xb9\xc4\x9e\x00F\xcfS@JT\xcd\xd1cxS@\xc3T\xe4\x8eR}S@)\x06\xe5pW\xd6S@\xc99\x95\xe2?\xbeS@\xb9\x124\x84\x9f\x8fS@\x14Sok\x10\xcfS@\xb1\r1\x08\xf4\xa8S@\xaf\xa13\xb7A\xa3S@S\xd6\x10\xcb\t\xbaS@R\x188\xd3)\xa8S@\xd1m\xcc\xcd\x9e\xc2S@\xd6tiu3\xa8S@\x1a\xd6\xa6\x1aB\xa9S@\xd8R\xa5\xf1f\xa3S@d\x82\xe6\xb2\x17\x9cS@@\xe7\x0f(\xa7\xbeS@\x00B\x1dy\xe9\xbbS@:A\x17\x93}}S@X7\xfc\xcd\xbf\xb7S@[\x99\xe3\xe6\xab\xcfS@\xc3\xc2\xe3|?\xb3S@\xfa\xbei\x87s\xd5S@A\x84\xf0\xaed\xbfS@\xe8f\x16\x9d>\xb7S@\xa5$C$\xb0}S@\x91\xb3$\x8e\xdd\xb7S@\xf5\xdc\xe9\xbf\n\xbdS@yq\xea\xc7\xe4\xb9S@\x01S\x84\xd0N\xc7S@G\xdd\xd82$\xd5S@\xa15d\x04C\x9cS@\x07\xa7+^\x85\xcfS@\x8d;\xbd\xf1\xb6\xb5S@\x18q\x0beB\xa3S@I\xda\x11Fa\xb2S@\x90\x1e\xef\x95C\xa9S@\x8eN\xdfXb\xb8S@I\xcdr\xb6x\x9cS@\x89\xd5\x98o\xf6\xa3S@-\x05\x16Q\xc3{S@L\xca\xb8\xa5\xf6\xb2S@\xc7\xf4=\xc3\xf7\xa8S@\x13\xc1\x0ciF\xa7S@\xe1\x17\xc3N\xc7\xa9S@\x02\xf5tA9\xc6S@\x12w\xed\xed\x00\xb9S@\\\xc1\xbap\xea\xcaS@\x88\xeb\xf1\x85\xdf\xcdS@\x9a\xcc\xdd[\xe0\xceS@\x86\x15\x85h\xd9\xd4S@\xcc\xbdA\xae\xd3\xa3S@\x89g+\xc7\x84\xb7S@*\xf8(\xca\xdd\xc2S@\x86\xfd\xa3\xb2\x00\x82S@\x9b\x08f\xd1\xdb\xceS@\xcc5\xe6dP\xc1S@Z\x1b\x04A6\xa3S@\x9b\xb8RT\x04\xa4S@\xafF\xe9\xca\x85\xaeS@\x9eE\xd7\xb3\xdd\xa3S@\\@\x1f\xf1r\xb5S@\x1b*nb\x19\xa3S@cJw\x82\xd7\xa7S@Q\x12\xa4\x04\x8b\xd5S@\xe0\x84\xb7&\xa2\x9cS@\x83"\xc6\x8b\x1c\xcbS@\x97\xd7\x96\xca\xbb\xa6S@\xdc\xc9`o\xd6\xb2S@\x96\xd4\xbb\x07/\xd4S@\xc1\xb4\x15\x85\xa9\xcbS@`\xf0P\xd57\xb5S@\xe2\x82we\x7f\xa1S@0\x1c_W\x1d\x9eS@l!6Cy\xcbS@YU\xb8o\xd8\x81S@\xbf\x13\x8b99\x87S@x\xce3@\xa1\xabS@!2\xf5\xc7q\xc5S@3\\?\x80\x08\xa4S@B\x9a\xebmY\xa4S@\x8d\x8d\'\xe2\xe6\xb4S@d\x17T\xbdR\xc0S@H\x03\x0e\x91\x92\xa3S@\x9f\xb0\xc44T\xceS@\xaa*\xba\x9cV{S@y\xe6K\x95\x02\x90S@M\x80\xfdk\x0b\xc4S@\xbb\x136\xab\xca\xcbS@G\xd2f1\x12\xccS@\xbc\xd9\xd0a\x0f\x9fS@\xe0\xad?\x89\xee\xa3S@\x16\x8b\xb8\x9b\xe8\xcdS@\xb2\xff\x160\xc3\xa7S@\x195\xa8\xb4\xc6xS@\xac\xe0\xc3\xbe\xa3\xd3S@d9\xa0\x02)\xa4S@z\xb6\xb9\x9b\xa7\xcaS@\xb9K(\x1f{\xa5S@\xcc\xbb\xe9A\xad\xadS@~\xf2UAn{S@\xb5,G;m\xa3S@\x94\xcd!2\xb7\xcaS@\x8a\xf1\xfbPz\x80S@7\x16\x93\xd3\xc3\xadS@\xd2\t\x92X9\xd3S@\xd5W\xf7\xcb\x81\xb0S@`\xec\xa05\xe3\xc1S@\x8a\xe1\x1de\xdf\xb4S@\xe4\xb1\xeb\xa4\x10\xccS@\r\x93\xd6\xe8 yS@\xf4\x82L\x99\xe6xS@`@\xd3\x05W\x9dS@\'X\x8a\xff\xc4\xcbS@.\xb4\xef\xc00\xc0S@+X\x89j@\xd0S@\xe1t\x0f\xe4\xe9\xc4S@\xb7Q>\xc9\xba\xcbS@\x94k\x1dy\xc8\x9eS@fK\xe5\xee\xa4\xd0S@\x0f\xd4\t\xd6\xf8\xa9S@\xe6\xbb\xc7\xff]\xc2S@z\xd7@\xe7\xe5\xc4S@\xf0\xb1\x0e\r\r\xb6S@\xcd\x15\xc74u\xb5S@\xa1\xea\xfb\xfc\xd7\xb4S@\xd8\x17\xc1\xfc\xed\xa9S@\xdd&j\xd0\x87\xb6S@\xd7\x17\x18j\x90\xcbS@\x03\xe5Md\xbe\xb4S@\x16v\xf9\xf7+\x9fS@a\xcf\xb4av\xd3S@\xa5\x16\x99\xd5\x95\xd3S@\xc7Q\xad\xd9\x9a\xd3S@\xa5\xc9\xc2\x82\x07\xcbS@\xd9\xc6KS\xeb\xc7S@\xa3\x83\xa6\xc1\xb4\x87S@p\xec\xa7\xdc\xbc\xaaS@Qm\xc6\xb4M\xc5S@O\xe5\xc4\x81\xa3\xd2S@\x18\x91\x90\x04\x1d\xcbS@\xb4GH\x00\xfa\xb4S@\x1172\x0bD\x8eS@E\xb6E\x97\xb3\x80S@*Wc\x94\xf8\xb1S@KC\x84B\x96\xc9S@\xa3\xcce*\x8a\xc8S@\xc7Pa/\xdb\xcaS@\xa0\xfc\xa8>\x17\xd0S@\xf7\xee\xe5\x95\x84\xc5S@\x12\x8b\xda\x07\xfd\xc8S@\xf5\x1a@\xd1\xf1\xcaS@=\xe7p\x921\xcfS@_\x03_\x8c\x82\xa2S@\xe0\x10\x94y\x86\xc1S@\xcd\x82\x8c`\x07lS@\xbe\\%`\xe8\xc8S@j\xcb\xa8\x83\x06\xaeS@\xfb\xa3\x85|\xc1\xb4S@+\xf1K\x10P\xcbS@^\xefk\x03\x1a\xadS@dW\xcd/\xce\xc8S@\xe2t7\xdc\x1f\xcbS@\x92\x1b\x1f\xff?\xc2S@\xb8j?\xf0D\x9eS@\rm\xee`"\x8fS@+P\xc3\x0b#\x82S@\x99\x1cq\xc0\x0c\x94S@\xf3\x94\xe2-\x17\x84S@\xadm\x1e\xe0\x95\xc5S@1\x11-9j\x9bS@kR#8\xf5yS@qz\xa5\xf05\xa8S@ \xda\xf3~\x14\xa6S@Z\x0bCW\x92\x8aS@\xde\xca\x86\x1dZ\x9bS@h-\x06\x8b\x18\x97S@\x8a\xdb\xa5\x1f\xfe\xb6S@x\xa7\xb6\xaa.\xcbS@\xbfk\xcdJz\xabS@q3fd\xa6\xa7S@ "\x88\xb2\xe3}S@X\\=\xf7L\x9cS@\x95\\\xd09\xbd\xa1S@\xca\x94V\x95g\xccS@.R\xb8\xd7o\x89S@vI\xfd\x89\x9a\xb3S@\x1c\x83t\x12C\xb5S@Yc\t$\x91\xc2S@\x9d\xff\xaeq\x19\x8fS@\x14rZ\x04j\x9eS@S*\xec\xa5&\xa2S@\x90np{\x08\xb2S@m\x8b\xa0m\xe5\xccS@\\\xb3\xd9aZ\xb9S@\x8f;\xc7w1\xb4S@L\x1c}1z\x9fS@P\x1dm\xb1\xe9\x8eS@M\x8c3\xdc\x94\xd2S@0\xfd\x9fF\xa0\xa7S@\x97g*\xde\xb0\x91S@WI]\xaa\xc2\x89S@\x1a\xd1G\xc64\x90S@\xcf\xe2\x06\x1e\x8e\xb0S@3\xf5f\xbds\xc8S@\x8dl\x19\xe7%\xb3S@r\xae\x89\xe2;\x81S@+\xe3\xef\xdeV\xa0S@Zc\x14\xd6\xcdyS@Tk\xa6\x8d\xe8\x9bS@\r\xae\x15<"\xb3S@PPe,\xdb\xabS@\xe9 \x05\xb7\x01\x7fS@>\x85\x8e\x9b\xd0\x92S@uI\xb7\x11\xa7\xb3S@\xbf6\xf1\xc9:xS@\x9aj\xba\xcd\x94\xa1S@s\xe6\x86;\x02{S@\x93\xdc\xf3r \xa0S@\xc0l\x9d\xef\xab\xb6S@\xc8\x0c\xe1\xc65\xa1S@u\xfe\xdf\x92~\x98S@c\xa9\xe4\xc4X\xcbS@\x7f5z\xa0\x93\x9fS@\x14\xf1g\xb0\xb2\xabS@~=Nf\xc4\xa0S@\xb75\xa6\xda\xb3\xa1S@\x01\x14CS\xa7\xa9S@G\xb0w\x168\x81S@\xdc\xbf\xa1\xcdj\xafS@"\xbdC3\x8b\x91S@\xe8yqq\xf5\x87S@\xd7\xca\xa6\x14\xe5\xb8S@\x87J\xf7\xab\x7f\x9fS@\x96\xc0Hw\x83\xa7S@\xb4\xbc\xd1a\x93\x8aS@\xaa^f*\xbb\xb0S@\xa4\xe4\x0f\x9e\xb7\xc5S@\x10\x87\x02L\xbc\xb4S@;\x97\x8f\xd6d\x8fS@\xa1\x85e\x90\xdf\xabS@\xfb\x8e\xc7\x1f2\xa1S@\x97\xb1\xbb\xf2\x95\xb9S@\x14\xc2\xabc\x9a\xa5S@@<<\xde\xca\xc2S@\xa0\xeb\xcfic\xa0S@\xcf\xe9\xa2\xea\x1e}S@n\xc4P\x12\xfb\xbdS@\x8c\xe4\xfe\x90\x1fzS@\x89\xe8,z\x9b\xceS@Br\xe0eE\x87S@\xbc\xa1\xfdO\xb1\xc3S@\xf6\xc2>\xab\t\xa4S@\n\xca\xca\x8e\x8f\xb8S@\xd4\xde\x8c\xa4O\xcfS@\'ZB\xf0\xf2\xacS@\\\xbaG\xd0\x91\xcfS@\xb6-\x10\xcb\x17\xb7S@\xa7\xb0]\xe2:\x9aS@\xcb\xc5Vc.\xa2S@\xe4\x18\x7f6x\xc0S@\x91\xcd\x82\xb12\xcfS@\xb5\xce\x8c\xd6_\x8aS@\x8f\x08S\x9aI\xadS@#5o^\xda\xb6S@\x1d\xab\xfa\xd4\xc6\x80S@\'*\x9a\x96e\xb7S@g<\xc3\x9f1\xd2S@\xa0A\xfe\xb9m\xa2S@\xa7\x97\xc7{Q\xa7S@\x99T:\xbe\'\xb3S@\xdb#\xe7\xf7\xfe\xa8S@2\x05\x1f\x1b\xd3\x9eS@\xd3\x10\x98\xe6@\x9aS@\xd1\xa9\'\x8d\xa8\xbcS@Q\xc9\x7f\xa3\x7f\x82S@\x1b\t\xfdZ\xce\xc7S@2\x8b\x8d}\xa7~S@|\xfb\x0fm\xb2\xc9S@]h\xe8+\x1c\x9bS@\xdd\x99r\x06R\xcaS@\x98\x8a\xe6*&\xadS@\x13\xed\x99\xbf\xc8\xcaS@\xeb[!.S\xa6S@>-\x11<\xe9\xabS@\x07\n\xd6>\r\xa8S@\xebj\xda\x95w\xa0S@z%\xcd\xbcq\xcbS@\xb4\x9c\x9f\xf7\xc4\x84S@\x91<[\x91t\xc7S@9\xe3\xcf\xda\xf8\xc7S@\xff\xa4O\xd6\x15\xb3S@KU\x0fh\xd5\xa4S@?\xa9\x91\xf9\xe8\xa2S@^\xa1\x9b\xbb\xe4\xcaS@U[\xcf\xe9\xe8\xcaS@\xb5Q-\xbc\xa8\xaaS@r\x99X>)\xc9S@\x0b\xb6\x11\x91d\xc4S@A\xccnRX\xd3S@\xd7\x01$\x0b\x7f\xc4S@\xc9$2%\x88uS@\x14\x8aY\xe0\xb1\xa5S@\n\xaaU\xce\x0f\xcaS@\x12\x81^\xdfl\xbbS@B2T\xe9\x9c\x90S@\x93\xcb\xc0!\x97\xb0S@/)U\xc2\x17\xabS@\x0b\x0b!\xd2?\x83S@\xc4\x0c\xb1\x95\xe1\xa1S@w\xda\xb3\xa6\xef\x8dS@\xc0\xdef\x97d\xc3S@[\x89\x16-q\xb4S@\xa6Y:\x03\xfa\xc0S@\x88\x8d\x92\xf1\xcb\xadS@\x9d\rQ\x8f;\xbbS@\x8bf\x08HO\x88S@[\xfeMe\xb5\xb2S@\xf7\xe9}exlS@\xd2\x94Pu\xde\xcbS@\x94i\xdfAE\x9fS@\x17\x03\x885\x95\x9fS@\x81`#p\x9fbS@6\xa17@\xf7\xabS@O`\xd0\xfd\x05\xceS@\xe0\xf5\'(\x81\xafS@\xd2\xc4\xdfD\x92yS@\xe7\x16p%\xcc{S@\xbf\xe6\xd8\xf0\xb1\xc5S@\xd6\x03j\x05\xe4\xc4S@U6Ie\x8f\xb1S@\x06\xda\x9eL\x07\xb3S@\xa8+\x89\xee\xab\xb1S@\xaf\xd5]\x8e[\xcdS@\x075\x8e:/\xb9S@\x00\xed\x1f/\xad\xc3S@C\x7fC+\xba\x82S@J7\x7fOm\xc5S@w\x93<\'\xd5\xd1S@\xaa\xa2h\xe9P\xaeS@\xeb\x03N\x8b\xff\x90S@Qj3\x1d\xa7\xb0S@\xfc\x8af+F\xbdS@\x92\xfb\xa2\'\xbd\xa0S@\x19fR\xe6\xa7\xc3S@\x89\x9dOL\xce\xa7S@\xf5\x96\x84tr\xabS@\x926Q\\c\xaaS@\xfa\x8f\x93\xa1\xf6~S@\xe3V\xecZ\x18\xb7S@\xe7\xd0[\xbbh\xc1S@@:ML}\x82S@kx\x8c\xfbG\xb7S@h\xa2\xfa\x8b\xb4\xbeS@\xcf\x85\xea\x10\x01\xd7S@:\xd0\xeb\xcc\xc9xS@\xe8\x1c\x03z\xfc\xb1S@\xfb\xac\x8cWI\xb3S@\xdc:\xc3\xfb\x93lS@\x82\xc3\xd1\t\x13\xb5S@\x04Fm\xb8E\xbeS@\xf9Sg\x0b\xec\xa2S@-)w5\xaf\x9fS@\x02G1K\xb4\xd2S@ \x18\x94\xdfX\x9fS@\xafj4\xd3L\x9aS@\xb8V\x87\xd2\x04\xaaS@\x96|\xc73\xcf\xacS@w\xa6\x9c\xff\x8f\xcaS@v\xf7\xd2\xaaw\xb5S@\xb3\xd0u\xd2r\xb6S@\xd4\xa8\xb4\x93S\xb0S@a\xb4n\xac_\xa5S@\x86\xd5\xb8\xb0\xaf\x84S@!6\xb0;,}S@\xf1\xbd\xe4)%\x89S@\xa0n\xd7\xc8E\xbdS@3t\xac\xf2\xc4\x9fS@\xec\x19\xeb\xf2\x12\xb4S@*\xb0%k\xfa\xbaS@,\xb5\xff\xa6\xa7\xb0S@\xbdx\xd6y\xb3\xa6S@\x12=\x1b\x84\xed\xc8S@0\xa1\xa4\x9aa\xaeS@\x93t\xe4nH\xa6S@:\xfc\xf5yW\xbeS@\xf4O\xbb\x89|\x92S@\xe8\xb8|\xe4\xb1\xa3S@\t-@\xf2\xdf\xa1S@-\xbc\x8fF\xf0~S@\x06\xb9j<h\xbeS@|J\xce\xb03hS@\xa6\x1a\xcd\xe3S\xcfS@\xab\xe2Z\xaa\xe8\xb5S@F\x19\xab\x88\xf0\xc1S@K.\xc6\x94\x9c\xaeS@Xjg\xce\x8b\xa9S@\xb7\xd2\xaf\xfb\x93\xaeS@\x92\xb6S\xb9\x7f\xb0S@\xee\xa3j\xfb\xb9\x94S@\xb2c\xef\xa0\xa3\xb3S@\x1cl\xf5\xcf\x19\xaeS@u\x8eij9\xb1S@\x05\x82\xee\x8c\xac\xd0S@\xca\nE\x8a#\xc5S@\xc6x\x80"\x00\xa4S@\x1f\x119 \xb4\x8cS@u,2~B\xa2S@\x19\xafBqA\xcaS@\xd6\xfa\x16\x9aF\x94S@(\xf5\xdd\\p\x9fS@\xcc\xb9\xa1/,\xaaS@\xa9\xeeu}[\xa0S@Q\x00Z\xa8\xad\xb0S@\xdc\xc0\xda\xd2\xcf\xaaS@\x0e\x95\x80\x17\x9e\xb7S@\xe0\xc97o\xfc\xd3S@u\x139\xb3\x85\xcdS@\x9cc\xd9^R\xceS@\xc2\x8a\xef:y\xa2S@\xdb\xe0K\x9e\xa9\xc5S@\xad\xfde\x9b\n\x90S@h\x98\xcc$x\xa3S@\xf7\xae\xc1\xcd\xda\xbbS@\x85\xb3`)o\xa3S@\rK\x91\xb9\xad\xb9S@\x0bO\xc1\xb1\xa8\xa8S@\xaf\xddn-%\xceS@\xeb\xae\x89\xfd\xf2\x8cS@\x9f\x1fC$\xd2\xa7S@\xaa\xa8[\xfd\xcb\xcdS@\xc8\x93\x10~\x11jS@\xf9\x9b**f\xcfS@;\xb8\x12\x96\x04\xa2S@\xbb\xf1\xef@F\x9eS@\x16\xd5\xe61W\xa0S@\xc8\xbb>4\xc8\xa4S@\xf2\x0f3\xc3\x13\xadS@5\x14{\xd0\xf5\xc4S@\x18\xec/RblS@b\xb4\xd9\xe2\xbc\xb6S@\xff\xab1\xcc7\xcfS@)\xa1\x80\x1f\xd2\xceS@:B\xf0\xab\xcf\xadS@p\xcf\xcf+]\xaaS@\t\x18\xf1l\xec\xb0S@\x0c\xc1#6\xdf}S@t\x1a:\x94\xfc\xa4S@98\x10\x01C\xd4S@\x16\xd8BvV\xd4S@\xe1q\xdd\x05\xab\xb3S@+\x08/%\xc0\xc9S@\xd2\x17\xce\xbc\xaf\x8dS@Q\xa8\x9d\xe1@\xa3S@\x00qw\xfa\xa3\xbdS@\xe5\xbb\x0f\x84R\xceS@z5\xa0\xfc\xe8~S@\xc7\x16\xa0e\xf5\xcfS@\xeb\xd2\x04\x0bD\xa4S@)\xaf\x92\xb4*\x90S@\x1e\r\xd8p\xc7{S@\xb9s\xfbi_\xc6S@\x9e\x96\x12\xdf\xe2\xb7S@\x90\xe0\x13Y\xbf\xa6S@\x98f\xc2dz\x91S@\x83&L\x7f)\xd5S@\x84C$\xab\xa7\xcfS@\xb3:\xaf\xf5\xad\xa1S@O(\xa7\x960\xc6S@}\x17@t\xed\x82S@1\x1d\x7f\xaf\x80zS@\xabe\xda\x15t\xb9S@\xa5\t\xbaB\xd9\xbcS@\xcaUH\xd9\xb2\xb7S@f\xe1\x10\xa9\x9b\xcfS@\x8a\xf1\xfbPz\x80S@e\xd3\xf1\x1e\xc7\xafS@\x00TQ\x84u\xb1S@@{#\xbf\xf7\x90S@\xd3eh-C\xd0S@cA\t\x1c)\xd0S@\x89\xfa\xf3)#\xceS@3B\xdf\x01\xf2\xc1S@6D$8\x18\x86S@\x01\xd4\xa8\xa8\x9f\xcfS@\xb5Ty\xba3\xc2S@KUv\x02\xf7\xb7S@\x15\xee\x0c\xe5!\xa2S@\xfa\x8e\x96\xa6\x12\xa7S@~\x9a\x19\xa0\xfa\x92S@=S\x01\x915\xbeS@\xab\xd9_\xbaf\xd6S@b\x0b\xd2\xf6\xab\xcfS@\xcd\x15A\x9d\xe1\xbdS@\xc4\x89\xf4Py\x9eS@&\xf9\x03\xb0\x91\xb7S@\r\x88W\x9d\xf5\xa8S@5?\xd9\x1d\x9c\xa9S@x\x8cG\x80E\xbeS@"\x80i\x96\xe6\xceS@%\xc9PC\x07\xcfS@\xd2\x17"\x81\xc5\xb2S@V$\x05\x9bw\xbbS@\'OoWT\xd6S@\x8fGns\x83\xcfS@&\xe6c\x99\x00\xa5S@\xdd\x98\x1f\xdb\xa4\x9bS@\xb8\x84\x89=\xd7\xbdS@x\x1b}\x87N\xcfS@S\x93o\x9a\xd6\xd2S@a\xd4~\xac\xe7\xceS@\xf8\xdc\xb5Gc\xc6S@g\x898\x80\x19\x85S@\xcbz";?\xbcS@\x1ee\xed\x03\x8f\xa5S@o\x9bM>\xd6\xaeS@[\xdfp1n\xa1S@l\x93\xfa\x93\x05{S@= \x8dQf\xa8S@<8\x0e\xe0\xef\xcfS@\xe1f\x9a\x86\xc8\xcfS@$;9\x96\xea\xc7S@\x8e\xc5\xe8\xf0y\xc7S@\x0c\x13\xb4\xae!\xa3S@\t8#n(\xceS@"r}\x06^\xbbS@\xcd\xa9T\x83O\xaeS@Y\xa8\xfe\xe3p\x9eS@=\xc6pUR\xcfS@.\xef\xf2\xd3\x19\xadS@\xe4Z\xdd\xd1\x9b\xaeS@4\xc9\xf1\xdeT\xa4S@\x03\x0c\xcf\x13Y\xb6S@pK\xa8\xd7T\x95S@A\x15\x12\xe8\x00\x9eS@\xe0\xa6>G\xac\xccS@S\xb5\xe7Z\xb7\xcdS@\x06\xf7B@L\xceS@\xdb\xb3\xf3>6\xd0S@|\xd0z,E\xc2S@\x93\x16s\x00\xfb\xc7S@y\x86TM\xb9\xb2S@\xc0O.\x1dz\xc2S@\x87\x952qU\x9aS@\x08My|\x02\xaaS@\xde\xc3\x0f\xb0\x0e\xb9S@\xe6\xdd0n\xfd\xb0S@\xfd\x89\x88\xdf \xcbS@\x06\xe3k\x10\x98\xd5S@\x181\xab\xdeo\xa3S@G\x93\xf8\xe6\xf9\xa8S@\xb4#6\x88g\xa7S@.$\xa5\xd4F\xceS@\xdc\xc9\x08`\xd1\xcfS@\xd8\xbaSB=\x83S@\xf8\xc4\xe51A\xc8S@\xd3lx\x89\xac\xceS@\xad9;Jx\xafS@\xba}\xe7\xb3)\xafS@Y^i-\xea\xb3S@$\xbf\x9a\xb4)\xd4S@T#\xad\x95\xff\x9fS@\xae\t\\\xa6\xfb\xd5S@\x01\x85h\xfd\x1d\xa3S@?\xb4\xc1\x9bp\xc2S@\xb1H],\x9a\xb9S@\xcc\x03\xa6\x16p\x9bS@2\xadL\xf0F\xb3S@\xafc_\xd9\xae\xcbS@\xf3\x07-\xdf\xc1\xa2S@\x13B3\x0b.\xaaS@s\xe8\xf7\t\x02\xb5S@\x9bp\x86l{\xb3S@-1\xde11\x8fS@Q\xb9\xe8c\x98\xb3S@=6\x9a_\x82\xa2S@\r\xdd\x93\x1f\x00\xa5S@q\x8aH;9\xceS@\xfa u\x8a\xda\xc7S@s\r\x13!\x83\x82S@\xa4\x9d\xe2\xa6\xf3\xcdS@\x14Rr 5\x9fS@M5k\x81\xfc\xc0S@\x0b\xf5\xfd\x08\x9b\xa5S@\xabyO=\xe6}S@\xe1\xb9zz\xfd\x9bS@\xe2T\xaam\xa3\xb4S@\x8c\xa2l\xffD\xc0S@\xaaEwp\xa4\xadS@\xcbUe\n\xcf\xc6S@\x07\x00\xf1\x07-\x98S@\xa9RM\xd3u\xa9S@\xce\xa8\xc1GO\xa3S@\x89\x82D\x93\xa2\xa0S@k\xb8\x11\xdf]\xacS@z\xd9EA7\x9cS@o\xb6\xc6x-\xaeS@2\xf5U\xebR\xb1S@\xc8U\x86Dh\xcbS@\xde\xbb()\xaa\xb0S@\x83\xe5\x19\xf9\xe2\x83S@\xa3\x16;\x81\xb0\xadS@|\x8eAA\xe2xS@hY\xd1Q\rxS@\xe6A\xcec\x12\xc4S@jzs\x1c\xc3\xbaS@\x9aQ\x8d\xa4\xd0\xb9S@!5$C\xb0\xc0S@u\xf4\xb3\xb5\x8d\xa9S@\x9d\x0eb\x14\xbb\xb4S@i=\xa2\x8dp\x91S@\x02,\x1fV\xfa\xb5S@Vx\xc0Z\xf1\xa9S@j\x16\x04T\xe2\xa7S@\x9a\x9b\xa6:\x9cuS@v\x8f\xbc\x7f\x0f\xceS@\xaf$\r\xa5\xd7\x96S@\xb2N(\x11\x03\xa9S@\xcb\xe5\xa9\xe6s\xb4S@\x96 \x9a\x9d4\xc9S@\xfa{\x97\xd7\xba\xbfS@%\xf9\xff\xc7q\xb5S@\xc5\xc8\x18\xfb\xd4\xcbS@\xe5\xf9E\x17\x94\xcdS@\x00\x88\x9c|\xb0\x7fS@[\xebS(\xa4\xb3S@G\x85\xec\xa3\xd0\xaaS@\x95(\x1f\xd5\xbd\x9cS@\xf7\xbb\'\x15e\xcbS@\x8dX{\xf8\x97\x86S@\x7fGZ\xc1N\x87S@\xaa+\x97\x83(}S@\x89\xf1\x8a\xa4\xe9\xcdS@%\x85\xa2\xfc\x01zS@\x99\x12\xd6b\xdc}S@]\x91\xd9\xef\xff\xaaS@.\x05o\xb7\xeduS@\x17\x10\xbd|O\xafS@]\xb0g\xe8\x8b\xc1S@_\xee\x05(\xa7yS@\xe8\xdb\xaaF\xb3\xcaS@\xb7\x96\xfa\xa3\x9fyS@\xc7`\xd2\x16\xdd\xd0S@\xda\x82\x91\xfbWsS@t\xcd\xc7\xa5\xb3\x9fS@e\x94u\x8c$\x94S@6x\x7f\x97\x0e\xa8S@!\xfd\xb1\xcd\xbd\xbfS@\x0bo\x906\xa5\xc1S@\x18x\xcds\xa5\xb9S@|\x7fC\xfd\x1a\xbbS@\x01\xee.\xdc7\xb2S@\x84\xff\xebS\xb3\xcaS@\x99\x99\xc3\xd8\xfe\xc7S@-\xa2\xa4\x83\'\x82S@\xde\x00~W\xaf\xa1S@\xcf\xa4%\xc7\x84\xa8S@\xdd\x1b\xfc5]\xbfS@\xb4D\xd0#|\xcbS@\x97W\x1b\x13z}S@e\xed3\xbd3\xa9S@\xc3\xde>\xe9x}S@[\x96%WD\xc1S@JWU\xf4]\xafS@]CW\xb8W\xb5S@w\xeb\xf1\x1c\xbd\x94S@\xfbgjg\xa5\x9eS@\xf9\x06\xec\xedF\xc9S@\xa9\xec\xf7\xcb\x0c\xbfS@I\x9ef\x96\xc8\x80S@$\xffvO\x1b\xccS@2\x83\xc0\'6\xd3S@X\xc7U-Y{S@\x89\n\x95iI\xc5S@\x93\n\xcd\xfe\xc1\xcaS@u\x08\x1al\x07rS@T\xcc!$\x12\xcaS@Pk|Q\xf9\xd0S@\xa3\x19\xdfhW\xd4S@!\xb9\x86\xa8\xcf\x84S@\x9ay-D\x80\x86S@\xcd\xea\x99\xa2\xe1\xc3S@\x90\xe5\xb2\n\x88\xb1S@v4\xdc\x08gyS@\x86\xbdd[\x98\xc3S@\x17\xf8\xe1\xc6L\xc1S@Cg\xfa\x85\x86\xafS@\x04U\xa2\x82\xff\xa1S@ \xcb_\xad\x01\xb5S@\xd7\xe4\xf92B\xd3S@\x11\xe3\xeb\xf3D\xb5S@i@\x03\xb5F\xbdS@\r\xd5_\x9aU\xa6S@\xa4\x12\x1c\x8fW\xcbS@v\xb5\x81h\xba\xcbS@\xd411p\xeb\xc5S@~`H\xd8A\xc5S@\x86*\xb8\x89\xe8\xc1S@yp\x86\x96o\xa9S@>\xc7\r\xad\xd8\x83S@#s\x83\xf1\xe0\x87S@\x95\x0f\xa2{\xdf\xabS@T\x80=\x9a\x93\xb5S@\xe5\x1c\xac\xbd\xdc\xd2S@z|\x01c\xb8\x90S@_->\xd9h\x92S@\x81\xa1\xe5\xbbT\xc5S@\x86\xad\xae\x1a\xa7\xa8S@]\x18\x80,\x8f\x9eS@"\xf3\xb4\xce\xb8\xc6S@\xeb\x1f\xbbOm\xa3S@\xc9\xd9d\xd7\x12\x8aS@:`\x8aGt|S@\xb2\x9a\x81\xa6\x00\xa7S@\xbbP\x0f\xed\xa5\xbfS@\x82\x8ep\x9f\xd1\xb9S@\x98o\xda\x04\x1b\xa2S@#3\x92\x16\xfa\xa4S@\x12\xb6\x06\xfa\x03\x9fS@\xfc\xf8K\xa13\x9fS@\x85N"\xad\xfc\xaeS@\xdd\x8e\xa2ZQ\xafS@\xf8,\xcc\x1fu\xa8S@-\xad\x8c\x86`\xcbS@\xd8\x89mf\x87\x8fS@Td\x86\x9e\x00\xbeS@\rW1W\xe7\xc2S@\x81\x11\xa4\xbb\xa1\xcaS@\xba\xff"\xbf\xcb\x9bS@kP\xa6\xb5\x98\xd3S@G\xe7`\x90$\xb3S@y \xb51\x84\x83S@\xcf\xd4\xb4\xa2\xf5\xb7S@y\x8da\xf6\xfd\xc8S@\xfa\x01\xa7\xe5r\xcaS@\xdc\x1a\x93\xbc\xdb\xc9S@\x12%\x15\x00\x97\xc2S@\xde\'\xe0\xea\xfa\x83S@\x00\x18s\xa4\x8b\xa7S@\x17\xe9Sfh\x9bS@\xec\x1f\xd9\xc5\xbb\x89S@A\xc7\xf8\t\x0f\xa3S@9\x91\xda\xc0\xc3\xa8S@\x9a\xb7\x16\x9f\xd0{S@h\x94\x86\x86\x0c\x9fS@\xf4E\x96\xeaC\xb3S@\xb3H\x9f\xc8\xec\x9fS@\xbf\xa5\xc6\xfa\x01\xc6S@d{c\x16\x03\xb2S@\t\x16N\xc2%\x97S@\xf7\xeb\xef\x7f\xbf\xcfS@\xc04\x17)\xfc\xb9S@\x9e[@03\xb0S@\x19X\x17\xe2B\xa3S@\xf2B\xc81\xd3\xb7S@\xdc\xb9\xa6\xed3\xc7S@p<\xe0\xc7R\xc9S@\xb4b\xb7\xd5\x1a\xcbS@\x92\xb9\x08\xb4\xd9\x9fS@p!\x0b\xdc\xfc\xc8S@\x0e\xf9\xbd\x9e\xb0\xb5S@\xf1TY"{\xb6S@\xd1fl\xc6\xfd\xb9S@\x92\xf1\x15\xbch\xb8S@u\xbc\xe2\xb4\x8a\xb5S@\xf9!dJ.\x84S@b\x15i\xb9\xfd\x9bS@u\xf1\xcb7\xf5\x80S@k_PH:\xb7S@I\x0e\xee\x9b\xb9\xc9S@I7\xf2\xea\n\xadS@~4\xb5\xff\xbf\x9dS@\xd3Q4*\xc0\xa1S@|\xb3\xcc\xa6\x98\xa9S@\xa1og\x00\xf5\x89S@\xe5`|~\x1e\xb3S@\xdbNZ\xfa\xf6\xb9S@E@\xbe\xbe\x8b\xcbS@\x8aT`ya\x89S@\xf2\xf1\xd3\xca!\x8aS@\xab`\x87\xf9\xe7\xcaS@D4\xe7\xab\x9a\xd2S@\xb1\x91\xa9\x11F\xcfS@Z\x10U:\x03\x82S@\xe5\x14\xb3\'Y\xb5S@\x9d\x91o\xf2\xd1\xa3S@"\x14\x87f\xf2\xa1S@\x17S\xed\x9f\xa5\x81S@\x84G\x8e\xfb#\x9bS@\xbd&\x8bT}{S@s\x00K\xb7\x0b\xb8S@\x85,-_\xf3\xc8S@&5s\x19\xc6\xc8S@cl\xf2\xf7\x87\xaeS@x)L\xd8\xa0\xa0S@\x1da\xf1\xa0\x8d\xa0S@-&\xb25\xad\xbbS@}\xee\xc4<\xa2\x80S@\xf2\xde\xcb\xb0m\xa0S@j\'6\xa0\xd2\xb4S@\x94f!\xf15\x8aS@p\x9bM\xfe\xd7\xaeS@\xed$r\xd2\xdf\xacS@V\xcajy\xf1\xc6S@\xe5\xa1\x8c\xcf\xec\xa1S@\x9e\xdb\x14\xf6\x87\xaeS@\x0c#\xb4\x0b\xf8\xaeS@9Y\xa7\x98\x1e\xcbS@\xd7NV\x06\xf0\xaaS@XhP\xb1\xbc\xd1S@]e2\x1c#\xacS@\xa1\xd1X,\xee\xc0S@\x0b\xde\xf07\xdd\xaaS@4(\x93\x0c\xa2\x9aS@\t\x10=*\xa0rS@\xd2\x19\xfbZ\x11\xabS@nN\\\x05q\x9cS@\x12 f\x1b\x05\xb5S@\xa5FZ\x01\x86\xd6S@\xfa$\xb9\x8f\x0b\xa5S@7M\xfd\xda@\xb8S@\xc7gy\xca9\xb2S@\x02X\xc0\xf0\x87\xcaS@\xe5\x80R.p\xafS@n\x8e\xf4y\xdf\x9eS@:K\x19v\xf4\xa0S@\xf6H\x80\xabd\xa8S@\xa8\x97\x03_ \xa2S@mj3\xf4R\xd0S@\xa9 \xb7\x06\x17\xc1S@`\xdbz0v\xa9S@\xba\xfd\xab\x14\xc2zS@\x00\xf9\xcb\xd4\xc1\x9bS@\xad\x91\xb3"\xe9\xabS@\x96)[\xcff\x88S@*aY\xc7\xe6\xbeS@%\xbdW\xc5Q\xc8S@\x16\xdf\xf9QE\xd7S@G1\x9ev\xf1\xcaS@\x12*\x88`\xdb\xadS@\xe2;\xf4\x9e,\xa1S@\x19\x1bd\x12f\xb3S@\xfc\x08\xd63\x94\x82S@\xd3o\xfb\xcc\xeb\xccS@#\x1f\xc1\xb5b\xb6S@\x96\x86,\xf9\xc5\xcfS@0iV\x17\xa8\x82S@\xd0\xdb\x01n}\xcbS@\xea\xad2\x8f\xe9\x84S@\xe1\x8f3\xdfWxS@\x9d"\x98X\xf4\xa3S@p\xe7R\xd4n\xc4S@O\x84\xf2|S\xa3S@\xc0\xd4\x91\x9b\x80~S@\x8b\x94\x8f\x12\xff\xa3S@\xaf\xfb\xdd\xe5\xad\xabS@\x03\x00gd\xa4\xb9S@\xdaQ\xf0!\xfd\xa2S@\x1c0\xd4\x19\xf9\xbfS@qay\x1f\xa3\xa0S@\x0c\xd8\xde%\xc6\xd0S@k\x14*\xca6\x85S@tA\xac9\xb4\xa3S@\n\xb5\x80\x97\xf8~S@\xcb,\xb7\x8f\x92\xc7S@\xbdpI\xe5\xff\xb6S@\x9dse\xdcX\x94S@\xa5JEy\xa7\xc4S@\x95\x07Q\xb7z\xb6S@Dr#\x11"\xa5S@\x9f"2m\xfaiS@,?\xac\xbf\\yS@\x9exz\x85\xec\x90S@\xfa\xaf\xf8\x95\x0f\xa6S@\x02@?\xa1\x1f\xd0S@U\xbc\xc2\xbd\xd4\xa0S@\xa8\xf0i\'\xe9\xc7S@)\x19{@J\xa1S@^\xba\x90F\xd2\xcdS@/\x81\xb9\xc0\xd3\xbaS@\x7f\xc6\x0f_\xb1\x9fS@&\xc5\xd3f{\xb8S@\xc0rw\x8b\xb9\xc0S@\xea\xfeo\xf1\xf9\xc0S@\xa0\xdb\t\xc9\xd6\x88S@\xf5\xd0R\xe7\xc3\xb7S@\xc1A\xea\x88\x99\x82S@\xcc{\x1d\x823\x8aS@\xca\xe8\xa34\x18\xcbS@8{H\x06\xc6\x9fS@\x98\xf4M \xd2\xb1S@\xe0\xad<\xd8\xea\xb6S@\xbc\x1feuU\xb7S@1\xbe\x054\xdc\xafS@4\xef\xde\x8d3\xafS@\x8a\x82\xa7\xde\xa7zS@o\xa4 \x8dU\xa5S@\xff\r\xc3@\x18\xb3S@\x1f\xce\xba\xec\x96uS@\xee\xf9a`\x82\xd4S@\x15\x98\x7f\'\x88\x8aS@\x10\xae\xa2\xe2\x89\xa5S@\xe2\xfaC\xf7\x82\x88S@rd\xa2\x87\x19\xa9S@\xf5\xf2\x07\xf2\x04\xbbS@\xdd\x872[\x96\xb1S@NTU\xc1\xff\x83S@\x8c\x14e\xa7\x04|S@k\xa0\xb5\xb6\xc1\xc9S@f\x0f\xe5(\xaf\xb4S@\xe3\x8bO\xab\xcb\xc2S@\x9f\xe0\xc4Y\xd0xS@p|\xa0\xcd\xd6\xb6S@\xc3!\xc9zP\xa9S@\xff\xd5\xa0\x8e\xb0\xd0S@\xdf\x81\x86\xad\x96\xb3S@v3\x97\x92G\x92S@\xeeq\xd6IG\xc3S@\x92\xeb\x1f\x98>\xafS@\x05%;\xb8\x8b\xb7S@w\x1d\x19\x9f\x9f\xc9S@\xc4\xf4\xafNy\xccS@\x0f\x9f\x19a\x87\xacS@\xb8d\xc6\x16\x97\x90S@\xec\x85\xaa\x1e\x7f\xb7S@,\xdc\x1e\x85\n\xb8S@\xc3\x87\x9eC\x96uS@\x14\xf87\xa4\xbe\x93S@\x0b\x1957k\xa7S@\xc2#_\'\x82\xafS@ \xfe<Z\xad\xa4S@>\xa4c\xd7\xd4\xc0S@\xd4x\x0f\n\xdf\xaaS@bx\x89\x7f\xc9\x96S@\xa2\\\xf700\xa8S@\xc1\xee\xe5b\xda\xb4S@\xa0\xaa\xbfE\xa3\xb2S@\x92\x0c\x93a\xf6\xa8S@\x16~\x81<\x86\x98S@\x80k\xe3D\x80\xb8S@\xe7!T\x08\xc7\x83S@q\x87*{\xe7\xb2S@7IZC\x1czS@\x8cJFT\x85\xb8S@\x95\xb2,/$\xb8S@\x11\x0fX\xae\xa6\xa3S@dV\x1bSz\x8bS@*\xba\xeer\x9a\xb8S@\xa9\x126\x8f\xcf\xa8S@\x81c\xa9v\xa6\xaaS@P\x11\xd3\x1fh\x8fS@\x9aE\x87\xd1\x9d\x83S@\x802-\xd7u\xc1S@r\xcdJ^\x03\xa4S@\xe8\xa3\x9e)\xaf\xa1S@>\xb2\x9e\x89\x83\xa0S@#v\x91\r\xda\xaeS@\xea\xfa\xc5\xc2\xb6\xb1S@\x8ee\xf8w|\xd5S@\xc6\xd6\x83v_\x81S@\xa9W\xe3k\xea\xa3S@\x9b\xda\x8c\x12P\xa4S@1c[\xff\xdc\xa4S@/\xc8Y]\x8c\xb8S@\x1c\xbcDq\xb5\x87S@\x80\t \xbd\xf3\x83S@\x0c\xdf\xf9\xcb\xa3\xb3S@\xb7\x9a4y7rS@\xe5=27\xa3\xb8S@\xb5\x97\x01\x95\xfb\xa3S@\xc1iQl\x15\xc3S@]\x82\xc9\xa6\x1b|S@\x149\xc2\xd2\xbb\xa8S@\xfaO\xd9/[\xb2S@\x92S\xd2\x08\x9f\x8aS@\xa6\xb2\xa5\xf7\xc4\x84S@\x80fu\x94\x99\xacS@x`\xa2\xd7X\xcdS@\x8f\x1f\x1d\x1c<\xb4S@\x1c+8,U\xccS@9i&A]\xc1S@\x80\xe1\x95\x99\xad\xb1S@4j\x8e\xc8\xec\xcaS@y\xf6\xa3\x7f\x15}S@\xc2\xc1\x14\xe3\xf3\xc8S@ \xcf\x94\x87\x16\xaeS@\xa30m\xba\xa7\xb8S@9#7\x1d\x90\xaaS@\x82\x8eP5\x18\xb0S@\xa2Z\xad/h\xa7S@\xa9Z\x93(\xacbS@%\xa3r\x92K\x84S@P\x03\xb3c\x10yS@mo\xa0\xc0\xec\xa5S@\xac_zvjtS@\xb1\xe1\xcb\x95d\xd7S@\x02 M!\xdc\xb1S@\xf0(\xb1\'E\xa6S@\xcd\x88\xc7\x0fB\xa9S@\xad\x12L\xc6\xe4\xc0S@\xdc\xcd\xce\xa7\xcf\xacS@nx\xbbL\xe6\xc9S@\xec\xee\xbc\x8b\xf3\xd6S@\x9d\xad\x9c8\xf7\x9dS@\\.\\z\xde\x7fS@\x00\x81\x9e`G\xb3S@\x14\xa4\xd4?\xb8\xb2S@%\xeb\xe8\x97\xe9\xcaS@\x07^@ ?\xa9S@\xc3\x8a\xdf\x90h\xc0S@\x02\x02\xe8|\xc6\xaaS@\x82\x1f\xb3]\xb4\xa3S@\xd5e\xc1\x02\x02\x9aS@s\x0b\xf88\x92\x93S@\xb1\x9a\n\x8a\xfa\xd5S@\x1b<.\xe0\x93\xb1S@0i\xa2"\x88\xb7S@\xbfZ\x87za\x83S@M\x88\xf2\x96\x80\x93S@\x04B\xef\xc4\x00\xa4S@\xb3\x9a\xa5\x19\xf1\xb2S@\xd3\x08-\x1e\xad\xc9S@\x1f*\x14\x1bt\xb3S@$\xc8d>$\xc6S@\xef\x88\xd4\x00\xd6\xb2S@\nS\xf24\xb6\x8cS@\x94\xe1\xfff1\xb9S@\xa3\xff\xa8\x15\x87\xccS@\x86F\xc7\x96\\\xcbS@\x04\x17\xc3/+\xc5S@0\xf7\xb3\n\x8b\xb0S@r\xa1\xdb\x8d\'\xbaS@W\x9b\xbf2\xe8\xb8S@K}\xad\xfeX\x94S@\x02\x03\xa8\x86\xd5\x80S@\xa7\xfb\xd4\x9c\xbb\x8bS@k\xbd\x13\\\xbd\xbfS@\xe4\x9fEi\xad\xc1S@=\xa6\xa0\xee\xb3\xbfS@\x81\x8f\xc6i\x0b\x90S@g\x10\xdd\xc8\xf4\xa3S@\x18sa\xc0\x8d\xbdS@\x85S$\xec3\xb2S@R\x14U\xab\xcf\xb2S@\xaf\xa4A?<\xb3S@\x81\xe2\x88\xb8\xdd}S@\x8aO\xa3\xe7\xf9\xb2S@\x84\x08\xfc\xc4\xbd\xb5S@\t\x89\x12\xe5\xbc\xaeS@\xd4\xdf\x87"\xfb\xd3S@\xcexF\x7fg\xa8S@\x8a\x92\xfc9\x19\xc4S@\x8e\xcf\xa2+\xf2\xc3S@.\\\xb3\xcc\xf5\x9bS@Xb\xa7\xc7=\xafS@\xba\x1d\xdb\x86T\xbfS@=\x02j\xcc\\iS@\xc5\x1e#\x1c\x8a\xbbS@\xd9q#\x8f:\xb3S@\x9e\x81)\xb7\xf9\xa9S@\x8df\x80\xde\x9exS@Z\x83#\xbc\xef\x94S@\x04_\x9f\x1e\x05\x89S@o\x14\xe2\xc4<\x8aS@\xab\xe6\x9c\xcer\xa9S@\x923@\x07\x1a\xb8S@~1r\x88\xa7\x9bS@\xe0\xb9A\xe5/\xc4S@\xa8n.2\xd4\x82S@@|"\xb3RxS@\\p\xb6\xb4\xabzS@\xe0^\x1c\x94&\x82S@\xed\xa9\xd4:\xc3yS@.("je\xabS@\xea{d\x8d\x9b\xc0S@\xf5\xe9k)\x8a\xccS@\xf8\xf6\xb3A\xbc\xb4S@\xf1\xda\xbe\xd0+\xa8S@\x9e1s~\xc2\x83S@9\xe8\x9c\xd4!\x94S@\xe9m\x1f\x8c\xf8\xb6S@\xd4\x04\xec\x8c$\xa0S@\xbb\r\xf2\xb3\xfc\xa8S@\xcc\xf0\x8c\xa6\x8cxS@\xe2\xd5\xd1\xb6\xd3\xbbS@JV\xdd\xa79\xb6S@F;\xd7\xa68\xd4S@\x0f\xcf\xc6\xf6\xc0~S@\xce\xfaq\xe6H\xbbS@\xfd\xb0\\+\xf1\xafS@*\x0b\x07\n\xe9\xccS@@dR\xb0\x8e\xa8S@j\xeaCm\x03\xc4S@$i(\xc0W\x89S@\x86\x80K<4\xcdS@\x95Q\x1f\xdd\x04\xaaS@\xf9\xc3lE`\x81S@J\x8d:\x16_\xa7S@\x80\xfc\x17\xd4%uS@\x8e.\xe3\x14\xfa\xa9S@\'\x8f\xd0\xd1\xe2|S@yE\x9c\x9ae\xc2S@\xfd\xe8\x05\xe1\x08\xb5S@\xce\xbe\xe04ExS@\n\xd4"\xe3\xa3\xa7S@\x90\x05(\xe1\xfe\xb2S@2Ldn\xf6\xabS@&+#;s\xb1S@e"\x8f\x8f\x85\xb1S@\x16)/\x82\x1d\xd0S@ZEz\xf4\xd9\x9bS@\xa2]\xae;\xf8\xb0S@LLP\xa2s\xa7S@\xde\x17\xe9n6\x90S@8\xc7l8\xc1\xcfS@\x96e\x0b0\xe4\xa7S@\x1a\x92\xd6C\xfd\xbaS@\xca\xc3\xa0\xf9\xed\xceS@UN\xdc\xf35\xd5S@\xf2X\x9c\xc6\xb3\x85S@\xdd3\x17\x1e\x0b\xa2S@\xb2 #\x14j\xb1S@\x85g\x85\x85g\xb2S@\x89\x00^\xd8\xb5\x83S@\'7\xa7|\x0b\x82S@\xd6\x18\xa0z2\x9eS@\xeae\x00>e\xadS@ \x8d\x91\x88\x91\xa5S@J?F\x81kzS@XUzj\x99\xc4S@\xce\x00\xe2\x05 \x86S@\xea8\xab~\xea\x94S@\xe6\xf9JU\xd1\x83S@}\xe8\x07\xdd\xf8|S@U\xdfEzh}S@\xc8om\xcf\xb2\x89S@\xbc\xcd\xad\x9aB\x9cS@\x8f\xf5G\xbcm\x85S@\x9f\xdc\x97\x95\xcf\xaaS@\x144\xe4\xb0=\x82S@.\xf8V\x02\n\xa9S@L\xe9\x9f\x95`\x9cS@\x89\xfb\xa3\xb6R\xa2S@\xef!\xf0\xb5\xc6\x84S@\x83A\xe25\xd7\xc4S@\xd3\xabv\xa2U\xb0S@\xa2v\x03\xf7H\xaaS@"\xa6;0\xf3\x86S@\xd4D\xcd\x0ef\xb9S@8\xf3\xb4Q?\x82S@\xe0\x84T\xb2)\xc1S@\xc4\xff\x862\x98\x88S@ \x9c\xbb\xdd\xf7\xcaS@\x94 \xa3\xa7\x92\xa7S@\x1c\xc1\xbe\xc2\x9c\xb9S@}\xe2\xcc\xd0\x8c\xbaS@z\x04\xf8\x9cH\xcfS@\xb2*\x01W\xb4\xb2S@\xa3\r\x98\xf7\xd0\xa7S@t\x05>\xa1P\xd1S@\xbc\xc5\x92R\xc4\xa4S@i\x90\xcf\x01\x92\xc5S@\x9c\xebE\xb0\x98\xc1S@p\x9d\\\xe2\x8c\xb1S@B\'a\x86\xc9\xafS@\xeb#\xb8\xd4\xa4\xb9S@\x84\xe8\x06\x86\xee\xcaS@\x85,-_\xf3\xc8S@\xf7\xbf\xde\x15X\xcfS@\x0e\x7f\xdb\x95\xb1\xa9S@(&\xa3c*\xc9S@\x0e\xe3$\xd7\xbd\xa1S@|\xbb!\x99\xa6\xa4S@\x01*\xbad$\xadS@\xd6SR\xf4q\x87S@\xd2\xcc4gQ\xb6S@]k\xc6\xe1~\x9cS@;\x19\xf0\xda\x9f\xd2S@z\x05a\xb8\x82\xcbS@(\xdd\xfe\xdd\xf4\xcaS@\xd5o_M\xa0\xc9S@\x96\x04\xb9J\x1e\xa4S@s\xd8\xa4\xf8\x98\xaeS@\x98\x8f\xb8\x1f\xa5\xabS@\x95\xd5J2]\xd0S@\x12H\xeb\\\x0f\xbbS@\x9d\x16\xda\xd5\x93\xbaS@\xe6Fh\xbc\xfc\xc4S@\x90\x88/%\xba\xb1S@\xe7\x0c\xc1u!\xb9S@TtS\x9d\xbf\xa8S@\xa8~\xd6\x8dv\x94S@\xb7d\x84^\x95wS@y\x15\x99{\x1b\xa2S@\x84\xa0q$j\xcbS@$\x1fL\xb2\xd1\xc8S@\x1b\xbf\x7f\xfc\xb3\xcfS@w\xab\xe0\xa4V\xc9S@d\x15c\x82\x85\xaeS@Q\x07\x04\x9c;\x9aS@!\xea\xaa9\x8d\x95S@t\xae\x88\xd1S\x9fS@E\xb2\x95\x0e\xff\xb3S@\x08\x047~\xea\xa8S@\xd0\x8f\x8d\x12\x17\xa7S@\x87\xd7\xd0&\xdd\x9fS@]\xc2\xd0:Z\xc1S@\'<\xe1\xd1A\xc9S@<R\xe3\x99m\xc1S@\xb1r\x9c\xe5\xd3\xc9S@k:\x0f\x08\xdb\xbcS@d\xf7\x08\x95\xa7\x8fS@\xbe\x92\xff\xbd\n\x89S@\xc5\xb1cO\xfc\xc7S@&\xd3\xf4\xd9\xac\xcaS@\xafw\xab\x89IwS@\xb3\xda\x80\x8d\xf0\xb9S@\xd0q9\xdc\xa2\xb9S@\xd2\xd9_\xbd\xa4\xb7S@+\x1a\xf5p\x02\xb8S@E\xd3\x92\x18\xfb\xa4S@\xf0\xcc\x89\x04g\xcbS@\x9bj\x01\x18\xa1\xb3S@\xdc\x15\xfe\x0cD\xaeS@\xc9YL\xbfN\xcbS@T\xe6]\x115\xa8S@\t\x98\xd7\xc9&xS@]\xa0=\x16R\xb6S@7kN\xfb-\xa5S@T\x86\x03\x95\xb8\xaeS@(\xb0\xd2;\xdf\xd2S@\x0f\xaa\x0e\x92\xee\xc4S@\xb9\xcaM\xe6X\xdcS@_1\xd4\xf8v\x82S@\x82\xe7\xc4\xae\xc0\x86S@q\xaf\x19\xc9,kS@\x9c~8\xb2\x08\xb8S@\xa3\xae@\x01\xaa\xbaS@\x89\xe6\x89\xb9\xbb\xcbS@\x85\xdbr\xebT\xcbS@\xa8\xf6\x99:\xe7\xc7S@\r\x8efa\xb6\xcaS@#\x8b\xe2\x1ct\x8fS@\xeb\xd2\x88\x8b\\|S@\x1anjT\x08\x90S@t\xd9K\r\x0c\xb9S@\xa9I[\x80\xda\x96S@\x07$\xce\x15\xef\xd0S@\x1el\xed\x04\x12\xccS@\xd5\x90K\xfdW\xbfS@\xfeFDJ\xdd\xc5S@\xb6*h\xe98\xc5S@{\x08\x934h\xccS@\xf0R\xfb\xe1\x15\xcaS@\x12\xea-\x94N|S@\xa84^\x0eB\xc3S@\xf2()>\xba\xadS@\xff\x83\xff\xbcC\xa5S@Y\xbe\xa1\xe9\xe0\xb6S@\x88\x86\xd0\xefA\xaaS@n\x80\x1f\xf8+\xd3S@\\\x94\xa1\xdb\x18\xccS@x\xd8\x82V\xe9vS@\x1fh\x8av\xf1\xc1S@\xfe\x13\x1e\xa1\xc1\xa2S@G\xbc\x00a\x81\xafS@\x16E\xda\x17\xb9\xcbS@\'m\xb4\xe5T{S@\x0b\xcay+\xc8\x9eS@\xb4\x82\x05\xd4f\xcfS@\x9f\xb8Txv\xccS@\x10\x8cf\xef\x04\x89S@\xbau\xba\xa3\xdf\xb9S@,\xbcMB_\xc5S@\x892\xcc\xe1d\x9eS@\xfcLr\xceu\xa3S@\x04=Z\x95)\xcfS@\x00g\xc5&\xa4\x81S@\xb7F\x04\xb7jtS@,\xdeh\xb0\x99\xcaS@!\x95`H\xd5\xb5S@\xfd21!i\xa8S@\x84\x17\x83D{\xc7S@$;9\x96\xea\xc7S@\xca\xea\x9fW\xd1\xcfS@\xae\xd1\x83\x045\x85S@\x93\x1d.\x92\xaa\xadS@\xce\xd3\x0e\xcb\xe5\xcdS@\x98o\x99HF\xcaS@xq\xb8\x04\xb6\xd3S@\xdb0\x8d\xcei\xd1S@\xc8\xd1\x13hf\xcbS@\x85M=\xdb+\xa9S@:\t\xf9\xa8\xc0\xa7S@\xcer\xd5}\xde\xa6S@\x02\xabP5f\xa7S@\xe4\xb2:0\xdd\xcdS@\xd4\x81\x01\'l\xcdS@/y\x01*\x1e\x91S@J\x8d\xe9ni\xc7S@\x80\xe8\xc6\x7f\xe4\xceS@\x0e\xca\xc4\x9d\xc5\xd3S@\xb1\xcf&po\xa4S@\xb7\x19\x86\xfc|\xa8S@\x18\xcf\xc1\xde\xf5\xb9S@\xa2\x11\xab\xdct\xd5S@a\x1b\xbb\x84k\x9eS@\xc5{\x89\xfd\xab\xa0S@\x1aaJ\x0c\x80\xb6S@\x0c\xc4\xad\xe6\xfa\xcdS@P@\x1d`\xeb\x83S@;\n\xad4Y\x9eS@\x96\x91d5\xfc\x9bS@\x9fE\xd7\xa0b\x7fS@9\x10\xdbm&vS@//\nc\xf6\xcfS@o\x9f\x06\xf0\xb1xS@\x033\xe45\x07yS@\xe2\x92\x11\x08\xfeyS@v-G!\xd6\xbbS@\xc5\xe1\x8a~\xbf\xbaS@\xf4nRO9\x83S@?\xff{2\xf2\xcdS@\xc4f\x04#\xbc\xb1S@\xa8\xee\xc7\xebp\xa9S@\r\xdf\xdc\x06\xe5\xb6S@\x86\x84x\xac\x8d\xd0S@\x8d\xa5\xe9\xeb\xcd\x80S@5/7\x08x\xa2S@\xb4\xf2u\xac)\xd4S@JF\xab\x1d\t\xabS@\xa5JEy\xa7\xc4S@e\xe4\x0b!{\xaaS@\xbe\x1c\xbc~?\xcfS@\x82\x96\xd5j#\xd0S@\xc8\xe1\xabx\xaf\xa3S@\xb6fgjr\xa3S@\xb5=\xbf\xea\xe4\x87S@<\xd4C$\xbb\x9eS@jN\xc7\xb4\xcazS@v\x0e\x01\xbf\xf4\xa4S@\xa3\x1c\xc8*w\xd5S@\x0b\x88[\xf9X\xd5S@\xb0~\xe3\x19z\x80S@\x1c\x80\'-\xeb\xbfS@{\xb4\xa5\xa5L\xccS@\x01\xbf\x94\x98rtS@\xa5\xe6.8\xc5\xceS@U\xc3ep\xf5\xcfS@\xbar\x16!p\xa3S@s\xfaA\x80b\x9dS@\xdf\xc6\x0e\xef}\xd4S@\x9fK\x97\xf3t\xceS@\xa9J \xdcE\xceS@m\x0f&vN\xb8S@\xb6\\\xefo2\xb4S@\x8b\x80B\xe4\xac\xd5S@L\x82<\xa7\r\xaeS@\x1f\xe9@H@\xb1S@l\x07e\xe3\xa4\xa6S@\x08Rq4\xc1\xaaS@\x1c\xcd\x8f\xcb\xc1\xa6S@\xe0\x95\x06\x9e\xc5{S@\x84j\r\xd0-\xaaS@G\xdbc\xd51\xabS@\x8e\x17\x0b\xad\xf0\xceS@\x88\x7f:\xcbh\xb5S@\xae-xyo\xb7S@*\xfbE\xc7\x95yS@\xf7\x9e\x88d\xf8\xc2S@D\xae\x01\x18\xfc\xb9S@X\xef\xc5\xa1\xa0\xaaS@\x95\x14\x19g\xeb\xa9S@m\x15\x02O\x9f\xd6S@\x19\x9f\xde-\xc3\xd4S@\xe8\xacw^S\xaeS@R\xe49\x90\t\x9bS@\x88+\xda\xa9\xfe\x88S@\t\x81\xaf:!\xb3S@T;4\x15\xefyS@):\xd0s\x1d\x85S@\x9e\xadOD\xe4\xcdS@\x99\x16\x9d\xe5\x88\x9eS@;&!\xa0\x03\x9fS@R\xc9\xed\x83\xcb\xc9S@\x91\x8f\xc1Y!\xa4S@\xdc*\xe0\xe4\xf4\xc6S@wX\xa3^\xe0~S@\xb7\x93+n\x98\xb6S@\'\xf5\x9f#\x93\xb7S@U\xe8.\x92\xa9\x8fS@#=\x1c\x80\xaa\xb7S@\x83\x92\xf8G\xda\xabS@\x0b\xba\xa5@\t\xbcS@\x17\xdb\xfe$\xf5\xa3S@N\n\x87\r\x8e\x81S@an\xcd\xfb\nrS@\'\xa0\xbfN\x93\xb4S@\x191L\x00\xa8\xb7S@\x15\xbf\xd8Pj\xa3S@9\xcf\x01<\x19}S@\xc5\xb7\xd2\xf3$\x8eS@\xde\xf9\x0f\x92\xf9\xc9S@\xb3m\xbf\x13\xaf\xceS@\x979\x0b\xf0&\xd5S@h\x88\x9fE\xaa\xb0S@@\xee="P\xc0S@\xebA\xd2\x83-\x9fS@\xe7\xa3J\xa1\xa4\xc7S@\xb2VF>\xe2\xa7S@?K\x98\xc6\xe5\xb7S@E\xe5D\xa2\xcb\xb7S@\x179\xe5N}\xaeS@T\xe1\xf9T\xeatS@\xd1%\x01\xce\xb5\x80S@\xbb\x91\xd7\xc6\x95\xc7S@:\xdfD\x99+\xceS@_\xb3\xe9X\x8f\xb3S@\xd0\x02\xa7w\xf4\x9fS@`\xe4\xd3\xf8w\xa0S@\x0e\xe4\xef\xae\x15yS@\x88,\xd1\xc1\x9cxS@2\x92I\x08\xd2\xa2S@Fx\x80\x95\x03\xcfS@\xf2D2\xf7\xb6\xaeS@W+\xad\x9b\xdd\xa9S@1^\x0b\xa2\n\x85S@N\xdc\x91\xf2\xaf\x83S@m\xf5\xd1F\xe0\xbdS@\xef\x1c\xe9_\xfe\x97S@\xd1\x93\xc4\xcc\x9f\xc3S@s\\\x00\xfa\xaa\xa0S@\xb9rI\x99\xa1\xa3S@\xf8\x87\xc8\xd1\xb8\xcdS@\xc4\x1fk\xae`\xceS@\xc4\xb8{\xcb\xf7\xb6S@\xca}:`Q\xb4S@\xefs\x13\xf5\xdd\xb3S@\x0bg?\xb21\x8aS@Tq\x17\x8eU\xa9S@B\x194*|\xc1S@}\x95\xf5\xe2\r\x9fS@=\xf0\xf8jC\xd0S@\x89I\xb1\x1aP\xc7S@\xaf\xd6\xe2\xc2\xbb\xbbS@\x91\x1c\xc51\xad\x95S@\xe6T\xc49\x98yS@\x9d-A\x9b\xec\xc4S@\x95\xaa\x8e\x08\x90\xcbS@|\xcf0xE\xa1S@\xdfK\t|P\xd6S@0}\xc2`~\xcfS@G\xa7]\x06\x96\xbbS@\xb4\x9a\x15T-\xc5S@\x00n\xad\x06\xa2\xc0S@\xda"\xdcF\\\xb7S@2\x9d\xc8\xdb\xf6\xd2S@\x01O\x03L\t\xbfS@\xf3il&\xd0\xd2S@\xe8*\xf2\xe8\x8e\xa0S@=\xce\x16\x98\r\xb9S@2\x02[\x9a\xe6\xb3S@\x0c\xe4C\xcfKxS@\x1dL>c\xf6\x82S@\x04\x15{JI\xc1S@\x08\xdf\xf63]\xcaS@%\xa5\xe2\xfe9\xc6S@q\xe9\xd4\xe4.\xa6S@\x9d\x86\xffm\x8f\xc9S@\xb2\xcb\x8a(\xbd{S@\x86\xec\x9f2}\xb1S@\xf4\xb0\xdd\x95a\xadS@\x8a\x85x\xb7\xba\xcfS@\x04c\xe9\x87\x8d{S@N\x90\xf2\xe1\xe3US@\xda\xe3\x8dz\x97\xa5S@\xf5p_\x84\xc7\xc3S@\xb3\x11p\xed\xff\xaeS@c9\x01\xcd\xc7\xa3S@\xdch\xb1\x13\x14\xacS@\x86\'z\x85:\x83S@\xb5b\xae\xdd\xea|S@\xe6E\xd6\xf7\xe2\xb0S@\x1d\x18s\xc0\x1e\x85S@HB\xe8\xe5\x0bxS@\x95aC\x01.xS@\xd6@o\x06\x9etS@\xca\xdc@\x17\x8c\x91S@T\xad\xc6S3\xa5S@\xad\x9ag\x07<\xb5S@\x99\xb4c\xd8\xc5\xcbS@\xbb\x85G+t\xcaS@\xe0\xba\xfd\'e\x8fS@\x1c\xc1\x1f\x97\xbe{S@N7\xbd[Z\xcfS@\x0b\xec/Z\xe5\xcdS@n\xee\x03C\xd1\x91S@\x1e\x97:)\x7f\xb6S@;\xef\x83 \xf6\xb6S@\x7f\xd9HBy\xacS@t\xf0\xcb\xcd\xa3\x9eS@\x8b\xb4=/\xda\xbbS@\xa7F%T\xf6\xa1S@\xf2\xbcA\x0eh\x9cS@\xd9o\xa1D\xe5\x9fS@\x8fT\x890\xf1\x84S@\x9b\xa8\xca\xd1\xbd\xc6S@*\xa1\x95\x86,cS@{\x85\x1e"+\xafS@\x13.\xe54D\xc0S@C\xff\\\x06\x8f\xb6S@X\xa0\xf2\xc1\x0f\xcdS@\x93b\xd9kf\x92S@\xcd}X\xa8\x84\xc0S@P\x1e\xc7&~\xc2S@6\xe1\xd7\xba\x0f\xa8S@\x07\xfa\xd2g\xf1\xa3S@\xe0\xa6>G\xac\xccS@S\xb5\xe7Z\xb7\xcdS@s_\xbeQ\xf5\x99S@\x11\x04\x01x\x90\xb3S@\xae\xea\xb6\xd4l\x97S@w\xd7Lj\xd4\xa3S@\xaccg\xfc\x92\xa1S@E]\xf4\xf3v\xabS@\x85)\xc7\x14\xc1\xacS@\x1d{LZ\xe4\xb7S@H\xc7\xb5wx\xadS@\x1b\x12q\xe3\xe6\xb7S@\xec\xf8%\x96\xb0\xaaS@\x0e\xc46\xe2\xc7\xb2S@p\xe2`\x1d\xf9\xa2S@\xaa9/\x8bv\xc2S@\xc3Lr<+\x96S@\xcc&\x06\xe7D\xc3S@\x8f\x80\xf6c\'uS@\xcd\x01\xccj,\x9fS@\xee\xc2\xc6<)\xafS@T\xffc\xd09\x9cS@\xfd\x18\x89a\x82\xb3S@\x95\x17\x99\xe6\x83\xc0S@\xf4\xc6\xfa]=\xc0S@\xbbj\xb7\xb5<\xabS@\x92E\x9f\rZ\xa1S@\xf7V\xea\xb7\x17\xc4S@\x89\xba\x8fw\xf9\xc6S@\r\xc9<;-\xc9S@R\xab\nb\xcc\xbaS@~\x81]Zy\x80S@*\xca\x83\x15\xa6\xaaS@~\x0b\x05\xb7\x15\xa3S@\xbbZ\xae\x9c\xc1\xceS@\xc0\x93\x04\x8d\xe5\xc3S@\xccI\xac\xc0\r\x93S@\x05?a\xd8D\xc9S@\xc0\x16\x0fQQzS@dK\xc1\x91\xfe\xaaS@V\xb4\xfd\xd3\xc2\xc6S@\xealbK2\xa0S@38\xdc\x01\xe7\xaaS@\x00\xae\x0f\x99\x01`S@\xd7\xf8\xca\xfeD\xacS@\x90\x1a\xf6\xbc\x11\xd1S@\xc1\xe2\x89\xda\xfe\xb0S@y}\x16WY\xa3S@:_aV^\x91S@\xe2\xee\xffh1\xd2S@\xb9\x86<\x8e\xac\x9aS@N\x84O\x9ajvS@\x00\x85w\xf7\x81\xc3S@\xf1g\xd9\xa1/\x86S@\r\x0e\xb9]o\xc3S@Q\x19\x99\x08fsS@\xad\x97\x18\xf0q\xb6S@\xbd\x1c\xd9\xb8\xec\x80S@\xadsq \xe4\xacS@\xa5^\x99v\xfa\xaeS@\x96\xc0\\\t;|S@W\xf5\xd8\xd4\x13\xb5S@\xe3\x93\xe5\xc5\xe7\x8cS@\x01\xe0!|{vS@\x97\x17\x00\xd6L\xa5S@\x90\x9a\x8b\xc3]zS@\xa3\x05ro\xaa\xb8S@J\x97\x94*\x85\xb4S@\x17\xbe\xa2\xf5\x8a\xb8S@~C\x8f\xa3\x8e\xb1S@vV\xee\xc2a\xcbS@\xf1\xac\xbcQ\x83\xb2S@\x9b\x98\xc2\x96\xbd\xb7S@\x08}\xf3\xb6\n\xa5S@\xce\xc7>\x1c/\xa4S@2\x9d\x06t\x0e\xc2S@\xc2\xc9y\xd7\xe7\x9dS@1f\xa9C\xca\xb7S@\xd4\xd5\x86\xee\xd6\xb2S@\x0c\x88\xe6\x9an\xaeS@\x11\xcb\x90\x14\x82\x8eS@2O\xd1\x7f\xbf\xb1S@c\'\xae=r\xacS@\xbcz\xc5QY\x85S@\xe6\x1d\xc6\x0c\xa0wS@\x8f\xa9\x1aid\x9eS@\xce\x01\x06\x1b\x86\xccS@\xf9=A\x0c\x04\xa2S@\x10hc\x11\xcf\x8cS@\x18b\xe97\x95\xbeS@a\xde\xb4e\xdc\x81S@ \x99\xd4\xa7\x96xS@2A\xcf+\xcd\xbcS@\xe8L\x1a\xa2\xee\x8dS@,w(\x7f\xfb\x88S@\x82\x1ey\x05\xf9\xc2S@}N\tX(\xc5S@\xe0$*\r\x9b\xb6S@\xd7\xadK\xb7\xfb\xc1S@\xd3-\xabj\r\xa5S@\x95\xda\xb0\x1b\xbf\x9dS@\x14V\x90\xf6\xc7\xc4S@NTU\xc1\xff\x83S@\xf3\xd8=%\n\x91S@\x91U\xd9\xf4&\xa5S@&\xc9}M\xf3\x94S@\xc1p\xf5t\xdb\x8eS@\x9e\xcf\xe2\xd0\xa5\x9fS@\x1bl3\xdf\x13\xb0S@\xb2\xa6\xee\xfd\x9d\x81S@@\x07\xa6hr\xbdS@\x019\xd3u\x82\xacS@\xab\x8aV\xbfV\xd5S@Q\xb7\xa0-\xfc\xcdS@\xd3\xf0\x9e)x\x8dS@8*\xc7\x00-\xa2S@\xa1\xda\xc1S\x9d\x87S@\xa9\xb69\xdb6\xb8S@\xd0\xbe\x04\xba\x7f\xb7S@\xef\xe5\x96\xc1;\xa4S@\x19Gp\xf1\n\xbbS@\xff\x07\x1b\xa5\x8f\xa8S@\xfcO3n:\xacS@\xba\x91a1\x93\xd2S@\x1e\x0b\xbe\xc3q\xc5S@)p\x1drs\xb7S@\xa2#\x06\x90"\xb4S@].G\x13\x87\xc7S@a\xb51\xeb\xec\xacS@\x0e\x9e\xabVu\xa7S@\xe2n9\x80R\xa0S@\xf8R\xd1kU\xcaS@\xff\xff\xa1\x15E\xb2S@N\xc3I\xac\x90\x82S@\x15\xc0E\xfa\xd5xS@\x8d\xde\xc5\x9c\xef\xb1S@\xb0bP\xb3p\x8eS@\xac\x05\xf9\xd3\x87\xb8S@\xcb\xd4\xbc7\x98\xb5S@\xc5HJ\xe7q\xb7S@\xde\x82^\xa1\xba\xc1S@`C\x9d\x96\x1c\xc7S@\xe5\x16\xc8\xe5\x1a\xbaS@\xa0\xaa\xbfE\xa3\xb2S@\x99*\xd3-P\xb3S@\xc52+\xae)\xcfS@\x1c\x93H\x18\x86\xb0S@d\xbcV\xf2.\xbeS@\x16f\xc68*\xadS@R\x9d\x10\x1b\xe2\xbfS@.\xae\xc7\xb7\xed\xc3S@,,\x9d1?\xc1S@\xd4\xb3d\t%\xc4S@\xd6\x82j\xaf^{S@\x99\xca\xb0\xeb\'\xb5S@\xe1\xe4A\xe2\x0f\xc1S@W\xe0"p\xd0\xc8S@\xab7\xe1\x95\xcf\xbfS@\x1e\xfb\xca\xe8jvS@/\xee\x11\x9cW\xaaS@z\xf7v\xe6<vS@O\xecF\x067\xc5S@\xc1#5\x9b\xb9\xbfS@\xe2\xa5\x05\xa6\xf3\xc1S@Y\x1b\x0e\x9coxS@\xccz2\xc7\xf1\xc1S@\xc1\x85\x84\x0b\xa3wS@:E\x93\\J}S@\xfe\xf9\xac7\x92\xc7S@\xbc+\xdaL/\xcaS@A\x10\xe1\xe8x\xcaS@\xc1\xf2\x07\xd99\xc4S@V^\x90\xcc\x13\xb8S@\ti\xbe\x9a\xdetS@\x07i{\x1d+\xcdS@\xfb\xc6-\x80S\xc5S@\x0f1\x04\x1ce\x9bS@ngH\x0c_\x9cS@\x13\x9e7]>\xb7S@\x01$\xf0\x1e\x1e\x9cS@|\\\x97IvtS@\\\x9b\xf1\xd4\xbd\x9dS@T\xf6\xae\x86.\xa5S@\x01\xab\x84\xbe\x15\x85S@\xa4EQ\x86&\xcfS@\xe3\xc8\xfa\xab\x9c\xceS@8\x03_\x8c\x91\x81S@\x9d\xd4\xdaga\xaaS@\xcf@\xe6\xd1\xd5\xc8S@\xb1\xaa\x91\xac\x17\x82S@pZ\nuj\xc9S@p\xe69\x11\xa2\xa4S@\xcf\x91z\xbe#\xa5S@l\xcf[KV\xcbS@\x1fj\x88(:\x85S@aK\x18\xec\x9b\xa5S@\x80\x17H\x16\x1e\xa6S@\x8f5J\xa5"\xd3S@D\xa9\x1d9"\xccS@\xf1\t\xc92n\x9bS@\x9fI\xa6KU\xb6S@\x96\x1d\x10\x08\xdc\xa7S@\x1b\xdc\xa00Z\xd5S@\xab\x05s\xabF\xceS@C\xab*\xb6<\xceS@\xc7@N1\x8a\xd4S@\x10J_\x8b\x8f\xd6S@6 \nh\xb8\xd4S@\x01K\xe8\xbd\xb9\xb7S@\x8aUT\'\xe1\xadS@\x18r<t\xd9\xc0S@y7\x92\xa3[\xd0S@\xa3\x08\x85~o\xcfS@\xab\x9e\x16\xe0T\xaeS@\xc0`\x89f\x98\x9eS@\x0e\xeaysT\xbaS@7\xf6\xfd)\xe8\xb9S@\x1d\x9c\xae\xdc\\\xc1S@_,\xb0x8\xb1S@XO5\xec\xf1\xa7S@\t?\x1d\xf7<\xaaS@\xd4a\xe7\x01\x94\xb7S@\xe5\x08\xb6\x1a\xcf\xb9S@I\xd1\x8b.\x12\xbbS@\x05\xbf\xa7\xef\xdb\xb4S@\x9ca\x01\xf9\x92\xa0S@\x11\xd7Z\x96\x83\x92S@\x82\xf1Pc\xdf\xb2S@\x85\xd6f;-wS@\x873\x15\xdfAwS@^\xad\x10\xf1\x9fkS@\xaa\x94@\xa6\x0f\x95S@\xd5\x1c\xc2\x15\x83\xaeS@7R\x98\xee\xca\xa7S@\x1a\r\x12\xc2\x13\xb3S@T\x02\xa4\x9fc{S@\xbb\x02{\x96\xb7\xc1S@g\xa5W\x13\x9b\xc1S@\xd6@\xca*`\xc0S@\xcb\x19D\xb9\'xS@\xc5\xba\xfb\x81\x96\xb7S@\x01Hd\xa2,yS@\x0b\xd4\x11 \xd9\xacS@v}\xfc#\xfeiS@\xb9\xc2\xf5\xea\x0c\x90S@ `\x03\x8b\x0bjS@0\xb4\xb1\x1c\xbdiS@\xb3\' A^\xa7S@\xeb\xd4\xca,@\xaeS@\xc9\xe52\x16H\xc8S@;X=\x01\x07\xb2S@\x18d\x8e\xf7D\xb3S@T\x86E\xa9\x0b\xa8S@\xefw7\x8a\xc1|S@\xd5B\xdf\x01\xe8\xc4S@8\x8es\xf1]\xc2S@!\xc0\x84\xdc\xa6\xa7S@\xe5\x8ce\x12\xd4{S@t\x88\xad\xf4\xc8\xafS@J\x83~\xaa\xf7\xa2S@w\xe3\xe3\xcb\nzS@y %\xb1\xf2\x94S@8\xee\xdd2N\xa7S@F\xe4`\xaa\xf4|S@\x8f\x195|\x82\xb0S@\xb3\xd1\xf1\xb4,yS@\xc3\xe3o9\x0e\xb3S@_}\xf4\t\xd5\xc0S@*\xec54j\xb1S@\xee\xe8\xb4O\xb2|S@\xc30\xd8P\x92\xc4S@~\xcc\xc2\x01\x83\x93S@\x8dIj\xef\x1cyS@\x99\xcf+(VsS@\xcbX\x85I\xa2\xb0S@\xa6)\xf9\x9a}\x94S@\tp\xb9T\x9d\x94S@{\x83\x02S\x8d\xabS@\xb7.Gw\xac\xacS@y\xaa\xf3\xd8\x85\xd5S@\x142\xab\x83\xc8\xc0S@\xb3\xba\xc7\x9b\x17\xb1S@\xcc\xfd\xe7Q\xc0\xc9S@\x82\x8b\xa9\x98\xd2\xc4S@,,3\xf2t\xb5S@\xa0\x9a\xcc`\xf1}S@\xb4\x8f\x1b0IzS@\xf9\xc5\xff\x160\xc1S@aaC\x9f\x96\xc5S@\xbdb.\x81\xfc\xb0S@\t\xcb\x9b~\xef\xb1S@\xb6\xb8\xe8Zi~S@\x7f\xedr\xae\xe4}S@y\xbf\xd7;\xbb\xb0S@\xe8\x13\xd1N\x01\xa7S@c\xce\x83\xc3\xf6|S@\x85\xd1\x98\xc2\xc2{S@\x1d\xbf\x06\xcd\xab\xacS@\xd8\xc4\x90f\x9czS@\\\xa2\xa0\x9f\xc5\xc1S@\\\x07\xdd?\xa8\xb9S@o.\xb2\xe0[\xc9S@w\xf7\x17\xb1\x11\xa1S@1\xfc\xb2\xa2\xf0\x91S@\xb0\xb7\xab\xfd\xb9\xc5S@\x98\xb0\xe8o\x0fzS@9f\x86\xa9\xf8\xafS@\xf2\x98Y\xb1FxS@G\xa7\x9e\xf3H|S@\xb1\x0bk.X\xadS@\x88t\x06\xd5;|S@\xcbv\x02\xa4Z\xc5S@fe\xe5g\xb4\xb5S@\x9c\xd9\xc9\x8c\xa5{S@\x88\x86"\xd2q{S@QL\x85Yu\xb9S@i\x13\xd1\\\xf6|S@>\x07/`\xbauS@\x110\xdb\xae\xe6\xcaS@\xfcq&\xe1\\\xc7S@-,L!\xb8\x93S@\xfc\xac\xc3y\xfb\xabS@c\x19\xcd\x82\xcfyS@Lw`\x077\xc2S@\xf3\x90\xd9)\xe3\xb6S@\xfb\xf9\xf3\xfd\xcb\x92S@\x92\t\xef\x10\x8f\xc2S@1\x0e\xbb\xa0?\xb2S@T\x02U\xa6\xfe\xaeS@\x99O\x1b\xec\x95xS@\x96\x86\'L\x94\xaeS@.\xd2\xc4\x01\x01\xc3S@8\x01H\xb83\xb4S@\x14H6\x8c\x88\xb2S@:[r\x17\xeaxS@\xbdH\xc4\x91\x85\xaeS@L\xd8\xdc\xc3\xc0\xc9S@\xe5\x1fKR\xfe\xc2S@\xcd\x98\xb4\xfc1cS@\n\xfc\x9fE\xedwS@\x044g\xb5w\xa3S@\xe0\xd1\xc3\x1c\xa6\xb6S@\x81J9\x8c\x16\xa7S@\xe2\xf9cx\x07\xa9S@+\xc9\xae\x14\xd7\xb6S@g\xdf\xfc\x80\x13\xa7S@i\xf1\x16.\xcd\xaaS@\xdf\xf9 h\xb9\xaeS@\xe3\xac\x9d\xa4|\xb6S@/N\xe56\x0f\xb9S@\xc9\x16+\x1b\xcc\xc2S@-38\x9f\xb1\xcbS@\x90\xf1\xe6\x89\xf4\xa4S@\x8d\xd7\xf3I\xd9\xa3S@~<\xaf\xcf\x0c\x7fS@\xb1u\x84P:\xb6S@\xc5\x88C\x14\x8d\xa1S@qZ\x87H\xf6\xb7S@9w<\x19\xbb\xcbS@\xf3&\x07p \xb6S@\x9d\xfc&r\x9b\xa2S@\x86C\x8b\xbb\x87\xa2S@\x07\x8a8\xfe\x81\xcaS@\x01\x056U|\xa5S@\x16,\xcfEy\xbbS@\\\x9b\xce\x18\xa8\xaaS@\xe6\xf8\x08\xa2)\xcdS@\xd5\xee\x81El\x90S@\x1aF`\x85\x03\xa2S@\x94\xe4\xb8Si\x7fS@b\xe2v\x80\x8e\xb6S@W\xfd\x80w\xf5\xbaS@\xc8X$:\xaa\x9dS@\x97^R$m\xabS@\x82)h\xd9\x1f\xc9S@N\xbe\x8c\xeb\xc4\xc4S@e\xfaO\x92vuS@\xe5\xe5\xa3\x06[\xb5S@\x18\xb1\x8d\xcb\xd7\xcdS@T\xfb\xcf+\xa1\xccS@\xaa\x01v\xe71\xc9S@\x9b\x7f\xabz\xc5\xc6S@\x07\xa0\x01\xb8\x17\xc4S@i\xbd\x81q5\x9dS@\xa4\xe0\xc3\x88\x93\xa9S@\xf8\xac\\\xb2\xa6\xabS@\xd2\xd1R\x0bx\xb4S@C#392\xb9S@I\x01\xc1 V\xb6S@\xe2\xdf\x90\x81\x10\xc7S@\x90\xf1\x11\xd4\x81\xaaS@\x97\xe3\xc5\xc2\x81\xabS@z\xa0,\xdc\x82\xaaS@\xf8.\xafA\xff\x8eS@\x1d\xbc\xbdJ?\xbeS@\x10\t6\xc8/\x85S@t\xdf\xf2SR\xc3S@\x15\x02\xf8\xbe\x7ftS@\xcbZ\x00\xa0\xfd\xbdS@!\x1e\x96\x14&\xaaS@\xd0\xf1Lc\x9c\xb7S@\xba\xb6\x8d\x0b`\xb9S@`\xd1D\x1c\x8b\x82S@\x06\xada\xf1\xe4\xadS@X\xe9#\xd8_\xaaS@\xae\xf3\xea\xcc5\xbaS@^\x15\xfbk\x8d\xb3S@\xfdHjE\xa0\xb3S@\'\x04\x88\xcd\xf4\xa4S@\rx\xdc;\xa3\xaaS@q\xacF\x86\xea\xa1S@\xe6\xf6\xd3\xc2\xb7\xa9S@\x83\xca)w|\x82S@\x9f\xfb\xe1\xe1\x06\xadS@)\x88\xd5\x98\xa4\xbaS@8i\x94\'\xf4\xb9S@\xf8{\xa3\xebQuS@\xa7Hy\x11)uS@\xfb\xd4h\xcf\xd9\x91S@F#\xfb-\x81\x82S@\xe8\x02@\xb6<\x9dS@\x89m.\xa9\xfb\xa9S@\xbb+\xb1\xde}\xc1S@\xb7N\x03E.\x83S@b4\x17\x8a\x13\xb9S@\xe3$\xba\x1a\x0f\xa9S@\xfc\x136\x1d\xc8\xa5S@\xd1\x19}\x19O\x9dS@.\xbc\n\xbe\xee\x81S@\xfcf\xe2\xb4\xc8\xa3S@4\xb1$\xef\xa8\xbdS@m/0\xae\x1b\xa8S@\xa1\xee\xfb\xfa\xcd\xa9S@k\x98\rYS\xb3S@\x19\xe77\xfa\xf1\xc6S@Y8\xa1\xa3\xab\xb6S@\xa3\n\xb29\xb6\xbaS@{\xccu\x89o\xa7S@\xff?\xac\xd19\x83S@R\xebz\xff\xeb\xa8S@\x03{\x1b\xddW\xc1S@\n% \xaa\x8b\xb9S@\xe0C\xf0\xd5\x18\xa6S@\x03\x129Ig\xa9S@jwH\x10n\xceS@\xbf\xba\x9f3\x0ezS@\xf5\x89t\xda\x8a\xb2S@\x1f\xe6\xa5\x1aO\xb8S@\x18\xe3\xa0\xad\x07\xb3S@z\x8b\xed\xb6\x04\xa5S@\x87\xb9G\xd40\xb5S@\x04\x14B\xc1\xe3\xb6S@\x05z\x02\xd4)\xbeS@.u\x8c\x8c\x80\x83S@\x0c\x86\xf5\xcd\x87\xb2S@\xd8\x9fj\x96\x83\xa0S@\xbd\xcc!g\xf6\xadS@\xfb\xccZnA\x88S@\x00|z\x80\x88\x82S@\x08\xa3\xcf}\xe3\xc7S@E\x89\xadi\xb1\xa4S@S\x94b\xac\xe3\xbaS@\xd6\x7f\x84V\x98\xa4S@\xce\xff:\xa9\x97\xa1S@l\x0c\xce\xa5j\xafS@\x98\x8d\x07\xc4\x13\xd0S@\x91\x93\x82B3\x88S@\xea\xe6\xda\x8a\x88\xb1S@}/\xd2\x1al\xcdS@}v.9x\xc7S@\x83AD\xe2;\xb6S@\xb5\t\xb3\x0f\xc7\xbaS@\xda\xf8\xff_\xed\xb0S@\x1e\x1b\x85\x96\xb4\xa9S@\\\x15\x92\xeb2\xa1S@\xd7\xe0\xf4r\xe4\xbaS@\xf3\x81\xc8\xc3~\x81S@\xb0\'\xde\xef$\x80S@J7$\x94\xd4\xa1S@Gqn\x04p\xcfS@\x1a\xc2\xf4\x82\x93\xa5S@\x93 Ez\xdb\xbdS@I\xdd\x93\x12\xdf\x9fS@R\x02\x12\x94\xa3\x90S@\xc8\x00%\x08:\x83S@"+t7\xbf\xcbS@,\xfe;T\xff\xa5S@\xad1D\x1bpxS@\xf8\xb3\x1c-E\xa4S@C0\x9e\xf5(\xa0S@\xe1\x1b\xcc\x88\xae\x80S@\xca\xc0\xb0n\xcf\xa1S@\x17\x1c1B~\x80S@;\xf2\xc79\xf0\xc7S@~\xf5\xe6\xa6\xce\xbaS@w\x0b7\xfe\xfd\xa1S@\xa3I\xebMw\xa4S@<\r\x14\xfa\xf8\xb9S@\x1a\x87\x8c6\xda\x87S@\x88\x02\xbb.\x98\xa0S@\xb5\x06\xff\xa6\x7f\xafS@6_\xdf\xd6e\xadS@~\xd9\xc5\xd1\\\xa9S@x\xa2\x9a\x99\x19\xa4S@\x9a|\xdd\x02\x05\x89S@\xbd\x01ycP\xbaS@?\xf3\xe9\x89\x1a\x9fS@\xda\xa9\xfc\xb4\xda\xc8S@\x14"r\xd8~\x9eS@!DN2\x0f\xb8S@\r5]\x87\x1c\xc3S@\xd0\n2\x84\xfe\xaeS@(\xc8\xd0z\x16\x89S@\xc2\x94\xf4\xc8\xb9\x8cS@6\x02\xb4\xaa\xc4\xafS@rd\xe8\xa3\xfd\xb6S@\x85\xaedI\xbd\x80S@\xcf\x9d\xe9"\x08\xaeS@H]\xf8\xc9\xd6\xa2S@C\x83\x83\td\xa3S@\x8d)d\x81\xd8\xaeS@\xc1A\\\xd4V\xd1S@F\xd6&\xe8\xf4\xcaS@`\x85\xdf\xd0\xfe\x84S@t\xc15R\xc4\xb6S@#0\xbc\x96\x13\xb8S@\xc3\xf2\xa9d\xf2\xaeS@\x96\xbc\x8c\x81c\xb0S@p_(\x00\x95\xa3S@\x88\xb3\x11\xc8B\xa3S@\xe2\x88\xc7vB\xcfS@\xcc\nMZK\xbdS@\xf24\xd3{%\xc3S@\xfe1\x9f\x84V\xceS@\r\xc2\xce\xcd\xa3\x9eS@\xe1\x1c_4\xea\xb2S@r\x9a\n\x8a\r\xbcS@\xa5\x86%\xa1\x9d\xcbS@\x894\x8d\x8d{\xaeS@?\xbd\x07\\N\xd1S@\x9b8K\'\xf3\xcaS@\xed\x8b\x02\xc0\xf5\xcaS@0i\xf7m\xd7\xd1S@\x02%Q\xc2\x7f\xcbS@\xfav\xa3\xeb\xf1\xcaS@\x86\x82\xd5\xcc\x9b\xc9S@x\x91\xe7\xb9\xb2\xa3S@e9\xa5\xd7\x80\xb6S@\xf5_U\x9e\xdf\xbbS@?Z\x0e\xd71\x87S@\x0b>\xf8\xb7\\\x9eS@\x1f\xec\xd6\x89\xbb\x90S@k,\x06\xa0z\xb7S@Pk\x10\xe0\xfc\xa3S@\xe1\x87\x92\x9f\xed\xccS@\x1d\x9f\xfb\xb7k\xcbS@\xd4s6KU\x9eS@\xf1L\xb7\x7f\xef\xb1S@\xed\xeaKs#\xc1S@\xfc\x96\xce\x97\x0f\xd0S@\xa0\xf9 \xaa<\xd2S@\xd4,\'\x1fk\xcbS@\xda\xd5l\xe6\x15\xcbS@\xbe\xd8k\xe3i\x82S@\xb3\xa6\xcf\x97\x01\xa3S@a5\x07\xdc\xa3\xb6S@\x84\x17\xea\xbbL\xb7S@\'.\xdf\x96\xdd\xacS@Sz\xcc\xcb1\xaaS@2h\xe1\xc3\xc8\xadS@\xea\xf6(\x93\xa9\x87S@\x15\x12\x89\xe0\xab\xb6S@\xbb\xb0dR\xef\xb6S@\xe6\xb7\x12RR\x8cS@iGC#\x88\xb7S@\x0b\x81\xc5\x84\xf5\xc9S@\xf8n\xc2%\x9c\xb8S@\x0f\xc2\xc7\xf5T\xcbS@\x85\xc0\x8b\xad\xbe\x85S@&\xad\xfa\xb78\x85S@\x81\x16\x00\x1c\xd0\xd2S@\x87\x8e\xdfE\xf5\xd2S@2\xf2q\xef\xd6\x97S@\xe8\x1e]0\\\xccS@\x11R\xea\xc3\xc4\xcbS@\x01\x0fF\xcf\x81\x85S@\x8f\x95\xb4CG\xcaS@E!]*/\xaeS@\xf2\xf7%\xff\xc3\xb6S@\xf6}(\xc6v\xccS@l\x89o\x8c\xb1\x95S@5\xf4\t\x01\x06\x89S@NL\x93\x8cq\xa7S@\x96\x12\x84\x0b\xc0\xcfS@\xc3\'KF\xb5\xd3S@4\xabr\x99b\xccS@\xe0\x0e+\xd5\x99\xcaS@O5\xde\xae{\xa7S@&\x8b\xd9\xad\xca\x89S@\xfd\xd6\xc79:\xacS@\xca\x086aU\xacS@\xb8"5\xe6@\xb4S@\x99\xac;:;\xd0S@\xbb6\xa4$\xea\xd4S@\xae\xc4\xe7\x02\xdf\xabS@\n\xca\xac\xdc\xf8\xcbS@\\n)b\xab\x85S@\xa29\x89k\xde\xabS@%\x85r\xa2\xba\xb7S@eVfB\x05\xcfS@\xd8*\xad\xa1\xc1\xcfS@\x81\x1c\xd14\xbf\xd3S@\x92\xd0\xae\xdbw\xd6S@rl\x13Qi\xcbS@\xdb\xf1K\x012\x8aS@\xe3\xacQ\x95\xfc\xb7S@\xaa\xbdOw\x99\xa7S@\x95\xf5a6y\xd5S@`\xec\x9d\x9d\xec\xcdS@=\xa7l:\x91\xacS@\xb4\xae\x18\n=\x9aS@xN\x15c\x1d\x84S@\xf3\xea\xe8w&\x86S@\x188\xb6W4\x8aS@|\x99i\xbd\x83\x89S@\x08MA\xc7m\xd6S@n\x98k\xca\xed\xa7S@U\xe1\'\x15N\x8aS@\xb8S\x9c\xe7\xc4\x85S@\x0f\x93\xc8|4\xd5S@6X\x1aH\x0b\x9cS@\xa1\xa1\xd1\x03Z\x89S@\xaf\xb2\xa2\x9f\xb2\xd1S@UDlB\xf2\x99S@\xd9\'\x9e\x01\x19\xbbS@\x04\xc4\xe6"\xda\xb3S@\xc0\xd8G\x1b\x90\xb3S@M2/8\xc2\x8cS@\xe6\xa5\x8d\xfeo\xcdS@J\x1d\xf7\xd5\xad\xaaS@\xcf|\xef=L\x9cS@\x00\x92E%v\x86S@"|\r\xafb\xa2S@\xf3rC\xe3e\x85S@\xab>\xacf\xed\xcdS@%\xb6\xb8T-\xd6S@{&\x1b\xcb\xce\x82S@~\x01\\e\xe8\xbcS@L\x13\xden\xc2\x84S@\x13\x85\x7f\xef\xaf\x87S@\xd2\x9c\xf2\xec\xc0\x85S@\xff\x19\xf8\xd1 \x86S@\xe8\xc88\x84{\xb4S@i\xc7[@\x95\xb7S@\x00\x1ev\x7f!\xd6S@\x96\xbaU\xe9\xb6\x9dS@$\\#z)\xb5S@\x11\x1fmk\\\xd4S@\xe1\xbc \xcdk\xceS@&\xe8\x85\'\n\xcfS@pG6\xc4\xda\xd5S@\xdf\xed\xe8\xaa\x1c\x85S@\x899J\x96\x7f\x9dS@\x96\xbe\x19Z\x19\xaeS@\x93\xb7\xd0QRvS@q\x1c\n\x00\xd8\xa9S@\x91\xa6DS\xfc\xa9S@\xb5\xbdv\x03\x1a\xc8S@\xd5^\x1b\xd6\x1d\xa9S@\xcf\x16\xaf\x1b\xce\xb3S@\xa8\x94\xfe;9\xa5S@\x07q\xa8\x82n\xafS@\xa8\x04\xb0\xeaT\xb3S@\xf3\n\x84%=\x9bS@\xa0m\xcb\x92\xd8\xadS@\xd4\x04\xcf\xecz\x8aS@\x95\xc1/\xfa\xbc\xb4S@\xb4\xad\x19\xeb\xba\xb5S@\xe8\x84\xb8\xf3"\xb7S@U\x0f\rj\xdb\x83S@m\xad@\xbbr\xcdS@\x92W\xb7\xff\xa6\xc3S@0\xb0-\x92\x1a\xb0S@>]j\xdb]\xaeS@\x0c\xe6\x1a7/\xb7S@\xc6$\xf01G\xa9S@oW8\xe2\xe2\xa2S@\x8d-\xc3\xb6 |S@\x1e]6\x97\xf1\x90S@\xeb\xf7\xd8\x9c\x89\xb0S@\xdbL\xf3*\xd9\xb6S@\x84\x87\xcd\x9b\xe1\xb4S@\x7f\x14\xb9R\x8f\xccS@\xe6\xb1\xef\xec~\xc3S@\x1fr\xf6\x18\x02\xb1S@\xa7\xc3K\xc3\xd0\x83S@\x93\x8c\xeb]\x9a\xa8S@O\xd2\xbann\x9cS@\xd4\xd0\x08(0\xcfS@\x93QB\xd0\xf8\xceS@\xb2sWSj\x88S@\xb6\x06O\xd5\xb5\xa3S@\x87-\xb6\xa2\x86\xc5S@\x07\x04\xad\x06\xa8\x8fS@E\xedc\xc1\xcd\xa7S@\x8fs\x92\xdd\x1c\xa9S@\x1d\x14\x97`\xe1\xb4S@\xc0\xca\x05\xed\x04yS@\xeb\x1f{\'\x98\xb8S@:\x1b\xa6B\x84\xc5S@\x02\xdf:dN\xb2S@I\x92\xf5\xf0\xbc\xa6S@U\xc1\x9biT\xafS@\x05\x0e\x9b\x05\xed\xa5S@\x9b$E \x98\x84S@\x14\n)\x8d\xa1\xccS@\xac\xbc\xa8\xb5\xf9\x83S@\xa3\x15\'Z\xab\xb1S@Q\xe1,9?\x84S@h`\rp)\xacS@f4z`\xc0\xb0S@\xa8\xfb\x19\xc9\xe9\xb6S@\\\xfb\xda\xa2,\x9eS@}F\x01\x01,\x94S@\x10>\xac;=\xa4S@xi`\x05x\xb2S@\xb2\xbb\x0c0\x15\xadS@\xd9.\xea.\t\x94S@\xad\xa7\xce\xe1J\xcaS@x\xdbn\xda1\xb7S@zvc\xe6\xf5\xb5S@\xd11\x13)\xea\x8fS@*\xfaJyg\xbcS@>\ny8\x13\xbaS@lA\x1eu\xa1\xa1S@\xa2\x8c\xf1@X\xd5S@\xc2\xf7\xd0xF\x95S@o\xcchH\xb6\xc8S@\xe7\xc4\xc8\r\xa0\x92S@\xf9\xe6#)\xf7\x9cS@\xdb\xc3u\xf2\x01\xcbS@\xb5\x12\x8ep\x96\xc7S@\x1a\x08\xaf\xe8\xda\x86S@B\xfc\xae\xbb\xe6\xc5S@\xb3\xcc\x9d\x12\x92\xb3S@\xe49H+\xf4\x83S@\xc0\xca\x07G\x1f\xb8S@\xf0K\x96\xa1n\xaaS@\xf4\xdb\xd0\xf2\xe6\xcaS@\xd6|\x18%/yS@\xa9\xe8\x15\x9b\x81\xb0S@6D\xa4\xb7J\xcaS@\x98O0\xb9\x1e\xbbS@\x98\xe5\xec\xbf\x10\xa5S@\xfa\xbf\xff\xb6[\xc4S@\xbe\xc9\xa9\x05:\xa4S@\xdc9\xb7Bk\xacS@\xb8l\x92>\xe0\x96S@\x93\xf5\xf1\xe7\\\xb0S@PLw\x0e\xa6rS@\xacL\xee\xc6\x95\xc7S@E(/\xac\xab\xa9S@\x8cW]\xa2\xab\xa2S@Y\xcb\xe7>\x11\xabS@\x85\n\xff\xc1s\xa3S@\xa0\xc0\x11B\x1c\xa4S@\xa9\x96\x8d\xa2\xfc\xaeS@\x1e\x91\x1f<\xda\xb2S@\x0b\xb9\xd7\x00r\xb1S@\xd9YYu\xf9\xb1S@\ty\xf5q\xe2\xafS@\xdc\x1a\xce\xeag\xb0S@\xe8\x9c\xff\xf2\x1e\x86S@,\x1b$l?\xb3S@uZ`7/\x94S@\xa63\xbceI\x8aS@P\xadc\xa2`\xa8S@\xc6\xd4.\t`\x9cS@\x96\x1c\xd1\xce\xee\x84S@t\xeaM\xd7\xdc\xa8S@/D\xdb\xcez\xa9S@\x90]\xacT\xf0\xa7S@\xca0h0\xdb\xb4S@\xe0\r|X;\x85S@\xc7\xa6\xca\x0fs\xb5S@\xa3\x8fz.\xdb\x83S@*\xcf\x1ce\xad\x82S@245\xfe\x8f\xb7S@\xaeF_\xb0\xe3\xb6S@\x9a\x00\x12\xc2\xd5\xb9S@\xc8\x80\xca\xa9\x16\x81S@\x8f\x8b\x05t\xce\x9dS@\xc8>\xf3\x94T\x9dS@\xad\xb1p\xf4k\x9cS@6s=0.|S@\x05l\xd5\x99\xec\xa8S@\xaaW=\xbfC\xc2S@\xc7\x13UL\xe0\xc0S@\xa9\x80+\x94\x10}S@W\x1c\xf6\x94\xe6\xb9S@\xfa\xb60\xc1\x1b\xc4S@\xf1\x87\x15\x9f\xb7\xbfS@M\x8b)\xa8X\xc5S@\x1d\x11\xae\xa7\x04\xc3S@\xbc\xe5\x0ey\x96tS@?\xfb\x91G\xa4\xc9S@\x06&\xc7\xe0\xf7\xc4S@\xcd\xad0b\xb7\xceS@\xa2/\'e\x01\xb9S@_pr\xc6C\xc6S@\xa6Pbs\x1b\xcfS@\x91\x06\xed\xd9\xf7\xcfS@lyZi\xfb\xc7S@\x82@ ;\xbd\xcaS@\x8d\x9c{\xa4\xd9\xc8S@|\xe6\x0c\x12=\xc5S@H`\x1c \xb6\xcbS@\xb6\xd7\x1f\xcbh\xcdS@i\xc1\xa4\x8ct\xb2S@j\xd8\xa0S\x12\xd6S@)\xf7\xae\xd7\x0b\xaeS@\xa3\xe3\xb56\x7f\xd6S@B\xa8\xb4\x95\xb6\xd4S@\r\xf5\x87T\xe9\xcdS@\xd9\xa0\x0b%\xea\xbcS@\xcc\x0f\x9dC\x9e\xc0S@\xfa\x9b\x11*I\xc2S@ZC/\x0e\'\xc3S@"\xf3C\xd1z\xc2S@\x07&\xa4.\x12\xbbS@\xfc\x08\xd7\x9fb\xadS@G~K\xb0\xec\xb9S@Z\xb6\x817\xb4\xa2S@2\xcd Y\xa2\x8fS@j\xd1\xc1\xc3\x9c\x88S@%Or\xb9r\xabS@\x97*\xf4\xd9i\x83S@X`\xfd`\x8b\xa2S@\xbcMD\xb7\xbf\x90S@\x01\xa7bb\xb5\xdaS@\xe1\t^0\xb8\xc3S@\xd4\xcd\xd9\xa7J\xc0S@\x82N\xf65\x00\xb8S@\xf9XL\x02\x8a\x9fS@\xc1\x90\\\xaa\x84\x82S@\x9c*\x96\x1d\xa1\xabS@\xf4\x19\x92$9\xbbS@ejp3?\x80S@\xac\xb9\xc6\xa7\x9c\xbbS@\x94\xed\xf0DG\x9fS@6\x7f\xb8\n\xed\x9fS@\x7f\xe2\xfe%\x87\x83S@\xdb8zp\x01\x83S@#\x83\x8a\xa4\x93\x80S@\x9c-\x8c\xfd\xd2\x82S@\xe3\x13\x11\xdd\xbc\x91S@%l0\xe2\xdf\xa8S@\xa9\xcco\x0e\x03\xbbS@l\x16\x87\x0b\xc3\x83S@K(\x8e\x11\xac\x82S@_7\x0c\x9f\xf8\xaaS@\xeei\x86.\x7f\x83S@oW8\xe2\xe2\xa2S@\xb8b\xda\xe2P\xbaS@\xf1\xbe\x8f\xfe\x92\xaaS@p\xb08T;\x83S@\x9aO\x83\x12\xd7\x82S@Q \xee\xd4\x87\xb9S@\x07\x80G\xd2\xff\xa1S@E3V\xa8{\x82S@\x8e\x81|U\xec\x81S@\xcd\xe5f.\x07\x8fS@\x7f\x9dM\xf6\xa4\x81S@\x12\x95[\xe7\xcf\x82S@`\xc4\x9e,\x04\xbbS@\x1b\xda\xea|"\xaaS@9y\xa3\xca\xfc\x9bS@\xb4\xf6\x80F\x92\x81S@\xb4\xedmc\xff\xb7S@\xa3\x9d\xb6c`\xabS@\x83Q^\xfc\x19\x82S@\xcb+u\xb8\x1d\xa9S@\x8f\xb2Q\x06P\x83S@Z\xd4\xc0\xc6x\xb6S@\x15\x89\x17\xa7\x94\xb9S@B\x01\x80\x00S\xa3S@\xa9\xa5Yk\x13\x9cS@\xbaI\x13H\xac\xaaS@\xd6\xbf\x1bD\xd8\xb9S@~\xbf\xf4T\x1f\x9bS@Q\x01\x84\x12t\xb9S@4\xc3\xc7\x96\xe0\xa9S@\x99\xb1P\x84\\\xb6S@\x8cp\x8a\x042\xbaS@Q\xec/\xab\x02\xaaS@\xf7\xb6{\x1d\xde\x81S@\xbb\x82\xcc\x86\xa5\x81S@\xf6\x01\xf6ys\xb7S@\'^(\x97\xd9\xb7S@\xaa=q\xaa\xf1\xb8S@a\x15\x7f\x02\xcc\x81S@h\xc9\xd9\xc2i\xbbS@\x8f\x9f\x95|\xcf\xbdS@Z\'\x94c\x86\xb6S@\x19*\x07Vi\x8fS@\xd2\xff\x02C\xfd\xa5S@\xfc\x841Zo\xbdS@RiAV|\xb7S@\xc8z\x03\x8d\xc9\xbbS@\xc9V/1\'\xb9S@\x95\x7f\\C\x02\xa3S@\xb5\xd3\x83\x1f\xe9\xa2S@\x071\x81\xdfA\xa3S@Pl\xef\x8d\xeb\xb1S@>\xbbD\xa6N\xc1S@\xc2\xf6I\x9b\xe9\x84S@e\xaf\xb9\x12M\xafS@yS\xc5D\xd5\xbaS@/Uu\xcf\xf2\xc0S@!\xa1\xcf\x8a%\xbfS@Y\r\xe2zm]S@\x12\xec\x85v\x89\xa3S@\x90B\xf09\xca\xa3S@q\xd7)\xdc\xce\xc2S@Z\xee\xa9\xe1\x81\xaeS@\xc9%\xba]\x96\x91S@A\xc5\x0c\xb0\x81\xb8S@\xb3 \xfc\x0cV\xb9S@p\xa9\xa5ac\xc3S@\xa7\xe0\x1e\x16%\xc4S@\xe9\xdb\xd1.m~S@s\x04B\x0be\xa3S@\xf6\x13K\xc9\xc5\xb9S@\xeeq\xab\xc3\x1f\x8eS@\xad\r\xe1h\xf2\xc2S@\x07\xff\xf29\x97\xb7S@\xfb\x8aG`H\xbaS@\xfd5\xf2\xbb\x1e~S@\x06\xc6\xda\xc9>\x83S@\xd1u\xf5\x03\xab\xa5S@\x1f\xc9\xc3\x9e!\xa4S@\xf7\xfd\n\xb7!\xa3S@,L\x87\x0e\xeb\xa3S@\x8cjko\xf5}S@\x1a\x15\x0c\xc5\xdb\xc2S@\xc5\xddyR\n\xa5S@z\xda\xf3bL\x84S@\xa8\xf2\xf5e\xaa\x88S@\xec\xd1\xf1\xc1\xea\x88S@\xda\xee\xd0o6\xa6S@\xf18\xf0L\x17\xbcS@Y\xd2\x01\r/\xc1S@\x82\xeb\xd7,{\xbaS@\xd5\xaa\xe3\x81\xe0\x83S@\x82\xe6\x17D\x82\xb2S@\xfd&\\\xa7\x81\xbcS@\x9e|bw\xbc\xa4S@\xd0TWG\xa5\xb6S@\xa2U\x94qa\xbaS@\xf0\xb0\x08l0|S@8\xff\xa0\x96w\x82S@\x87\x10\xa9f\x01}S@\xe2d\xe2\xe3|\xbbS@\n\x87\xf3\xea\xc6\xb6S@D\x11\n\xc6T\xd4S@\x83\'\xac?\xbd\xa4S@uk\x81x\xba\x98S@\xdd\xd1\xd3\xdf\x90\xb8S@\n\xdd\xf0\xb0\xd6\xa0S@\x9b\x14\x17\x02)\xb0S@\x07&6Z\xb1\xb0S@\xd8\x87\x16\xe5\xba{S@\x02\xc1\xbd\r\xf5\xafS@\x87\xac\xbd\xb54|S@T\x02.\xd2Y|S@\xb06\xde\x14\xba\xafS@\xf5\xdf\xc2Li\xd0S@z\xef~.\x9a\xa5S@@\xc3D\x91)\xb4S@\xe3\xad\'\xebm\xb7S@\t2\x8b\xd4\xb0\xb0S@\xb9\xbd\xec\xe1\xbd\x9eS@3\x08\xb4\xdf!\xbdS@Xa\xcb\x07\x9c\xb7S@\xd4\xaa\x86M\xac\xbfS@&\xacD\x88&}S@\x04\xa5:3F\x85S@\xc1\xb10\xbb\x15\xbcS@w\x00\x95w\x9ezS@*E~b\x1f\xacS@\x15\x1d\xde\xe0\x9f\xb4S@\xa8\x9fZe\xd2\xafS@\xa5h\xb00\x0b}S@\x82\xd5x\x81m}S@gr\x9b*\n\xb1S@\x8c\x9f\x92\xc0\xc3\xcfS@\xaa\x01\x08\xc1s}S@\xb5\x87\xab\x05\x0b\xb8S@\x00/\x90\xde\x02\xc0S@ \'I-E\xa4S@5y\xd1Y\xce\xacS@s?\xe2\xdeR\xacS@\x8bH@\xbb\x04\xb3S@\xf3\xdauW\xcd\x83S@\xf9R\x87W\xdd\xd5S@\xa2\x9ey\xe0\xae\xacS@#z\x84%M~S@\xa4\x9e\x9f\xa5o\xb7S@\xa4\xba&\xb5\xde\xbcS@+\xa5@\x9f\xfa\xceS@\xb3\xa16\xcd\xe7\xd5S@\xe68\xb0\xdeO\xa7S@\xde\x8d\xddJ\x1a\x86S@\x03\xebt\xda\x18zS@\xfbY0K\xf7\x88S@m\xf0r\x9b\xc9\xa2S@/V\xd5\xea\x82\xa6S@#IH\xe6\r\xc1S@\x04Tv\xca\xd6\xd4S@5\x0b\xa4X\xb8\xafS@\xdd\x12\x98Z\xe1\x87S@\xbe\x9c\xf1}\xeb\xb7S@I.\\\xd5\xbdzS@\x85\xa6\x17\r\x9d\xb0S@\x89\xe9t6\xa6\xb3S@\x81h\xc8c\x1e\xcbS@\x0c/\xaa\xa8\xfb\xd5S@Rbj+\x1c\xd6S@\xda\xadfzE\x86S@\xbd(\x9cR\xe6\xa6S@\x01\xb2f*{\xb6S@~~T\xbd\x19\x9fS@\xaa\xb2D\xbbC\xb7S@\xdeD\xc6\xa9\x1a\xa4S@3\xd3u\x17\x85\x85S@\xbc\x10=8\xbb\x84S@\xc0k*0a\xafS@\xcc=\xf6?\xe3\xb6S@\xa9\xb6\x07\x91\xe8{S@Y\xb0\xa9\xec\xf6\x88S@\xef\xf3S\xe9\xa3\xc0S@\x04\xff9=k\xc0S@+\xa5Iw\xcc\xb3S@k\xd8\x1d\xbf\x1c\x9fS@^\xb2\x1c\xc4\x83\x83S@\x82\xbd\x88\nD\xb0S@\xd6\x82j\xaf^{S@\x1cW~3Q\xb9S@{{\xe8\nd\xccS@ \x83z\x16\xa2\xcdS@\xa6\x01l\x9e\x8b\x89S@\xbd\x9d\x96\x87V\xd5S@\xc5\x94\x92\x04\xd5\xc2S@\xfc\xbdxi\xf3\xaeS@\xb6\xa3\xde\x9e\x99\xc1S@\xe6\xd4\xc7\xb8\x84\x88S@_\xebu`\xd3\xaeS@"\x83\x8fi\x90\x92S@\x99\x82\x1bj\xe5\x83S@z\xa1\x965W\xceS@\x0b\xcdG\x9b \xb5S@\xd9Sl\xb5\xb2\xb5S@\x1b\xcd\xe8\\\x83\x88S@\xd2\xee\xdd\x14C\x89S@:\xe5\xf3\xd7\x16xS@\x91Z\x92~\xf1\x8bS@\x80\x06T\x12\xe7\xcdS@l\xa1\xad\xf9\xcd\xd3S@^`\x18\x9bDzS@%3\xbe31\xbfS@WW\xfdM\xf6\xa8S@@W\xc9\xe3\xaf\xa6S@\xb1F}\xf8{\xd1S@\x93\x85\xa2\xe1\xf4yS@0\xf3\x94~\xb7\xd3S@?j\xc3@\xb8wS@0\x92\x19\xc0\xa6zS@C\x95\x13\xe6\t\xa7S@\x90\x98B`\xd9yS@3\x0cw\x12\xd6\xcfS@["\x10\xc5\xd1\xc2S@\x13\xac\x00\x86\x0b\xa3S@\xbf\xe9\t7I\x85S@\xdb\x13\x0b\x84{~S@T\xaa\xbd\x19\xff\xaaS@1\x99a\xa6z\xcbS@\x8f\x16\xb5\x9f\xa0\xd3S@\x1c\xb0r$\xcf\x86S@p\xb51\xe6\xda\x92S@$y_\xa0h\x91S@M8\x16\xd5\xf2\x8eS@le\x0fs\x1d\xafS@\xce&M\xb4\xac}S@r4Mp\x0e\xcaS@\x90\x81\xbfO<\xcaS@R\xbf\xa3\xf30\xafS@T\xe8\xa2O\xec\xd0S@v\xf6&\xacH\xd3S@\xc8\x80\x0c\xcf{vS@\xccD\xdec=\x83S@v:"\x124\xc3S@\xf4\xe4{w\x97xS@\xa1Yei\x06\xccS@\x01\x95\xfc\xed>vS@"zv \xe4xS@\xcd\xd1\x9f?\x8b\xa9S@7\x1e\x9bZ\t\x9cS@\x0c\x16\x08\xc8\xb5\xc9S@\x0cL}\x94\xfa\xc9S@e:\xe1T\xfbuS@\x8d\xd9I}\xe6\x91S@\xb6!\x14\xc1\xc0uS@\x85|\xf3\xadrxS@\x9c\xf1\xf2t\x97xS@KnPh*yS@4\x83f\xad\x1d\xc8S@\x05\xf9\xad(\x86uS@\x15jK|]\xcbS@\xe2\x9c\x98=ayS@k\xe7-t`\x88S@\xf9\xad>\xe1\x15\xc2S@\xfd\xf5\xd1\x9fd\xb4S@G\x8dU\x8d\x80\xa8S@ ^d\x800uS@\xca\xfc\x1b\x8e\xae\xc1S@\xb5;\x98\xff\xb2\xc0S@\xab\xaa\x03Y\xbd\xb8S@\x84D\xb8\xf6\xda\x85S@\x83\xf5c#i\x85S@C\x07OzV\xd2S@c\x83(>@uS@{#\xbe6k\xaeS@0p\xedl(\xa2S@[\xad\x0b\xfa\x91\x90S@#4\xa8\\\xdcwS@\xd4,\'\x1fk\xcbS@\xf6r\xe7\x9by\xc2S@\xdc\xe8\xe5v\xd7tS@p\xf7>\x896\xa7S@#Y]K\xb2xS@\xa8\x02\xbet\x88\xb0S@Lbh8\xc3\xa8S@\x9e\x88\xc8v\xf9\x85S@\xc2\x15,\x92\xad\x85S@\xf4\xd0\xdc\xecI\xc8S@\xd4\xf1\xb2P\xb2\xb4S@Ha\xf6!`\xb7S@\xd7\x0c~\x03\xfb\xcaS@\xbag\x92\xa6\xac\xd2S@\xbb\xfbY\xfa\x12xS@\xc2\x93\xc2\xff\xdc\xd1S@\x94\xa5\xfe\xf5c\xc1S@\x8e\x92\x05\xa8\x1b\xa9S@\xd1_\xe1\x8a\x16\x9eS@_\xdb\xf7#\xf1\xcaS@\x9e\xb3\xc7\x8c\xa0\xcfS@\xde\x08\x91 \x04\xd0S@\x93\xa16fN\xd1S@\x9f,\xe4\xb0Z\x9eS@\xac[\x88hk\xb1S@y\x8c\xc9\x1a\x1c\xaaS@\x03\xdb!\x8f`\xa7S@\xbe7\x11\xde\xb5\x90S@\xae)\xa0\xa4\xbd\xcbS@\x96Ti\x1f^\xcfS@\x93W3\x1cY\xd1S@I\xee\xf7\xd8J\xc1S@B\x9f\x0c\xf8\xcb\xa9S@\x8d\x81k\x05\x86\x86S@N\x9d)\xf1\xe5yS@\xf7\x0fp\xa9\xcc\x82S@p\xdf\xc5\x86t\xd2S@\xa1\x03,b\x88\xb4S@\x9c\xfb\x838\x06\x85S@.\xe3n\xf9\xb6\xb6S@\x89a=>\xf3\xcaS@\xa2\x10\x18\xf8$\xc1S@_\xc2Qm\xd6\xbfS@\xa9\t\xafs\x1a\x91S@:L\x02\xe9\x1d\xb3S@\x8a\xbe\x82\xb9Y\xcbS@/\x8a\xab\xee[\xb4S@\x04\x9a\xfa-\x0b\x85S@\x9cm/X\xef\xc8S@)~J\x16\xb0\x8aS@K\x15\x92\xc7\xc5\x85S@\xf7\x15\xf5\xd9a\xb0S@\xf1\xe6k7\x16\xa9S@\x8d\x88\x14\xa5"\xc5S@\xf7O\x80\xe4p\xc1S@\x8fQ\xd8\xa8\xfa\xceS@\r\x9an\x81\xe8\xb3S@\x8b\xfdf\x0fx\x83S@\x16h\xb8\xa6L\xb7S@\xe0!\xc5D\xa6\xc8S@>\xd3\xed!\xc9\xd0S@,\xeeq\xe9\xf4\xd0S@\xd3\x9b\xbd\xd7\x86\xcaS@D\xa7#%\x04\xc2S@\x99\x9aM\x19\xb7\xb3S@\xf2\xfcsL\xcf\xa9S@\xde)*\xcf\x82\x9eS@mu\'\xb8q\x88S@\r\xf4\xfcdk\xadS@\xd8:\xdci\x98\xb5S@R\x95\xf1.\x0b\xcbS@\tDH\x19\xb8\x87S@\xdb\xf2eO\xdf\xcaS@\xfd\\\xc2S7\xbaS@f\x86\x0f3\x90\xb9S@`\x1b\xdf\x02i\xaaS@\x9f\xbc\xafQ\xf1\xa9S@\xed\xd3\x80\x04}\xc2S@@\xb1\xc6\xe9\x8d\xb9S@\xdb\tw\xfev\xb3S@G\x9b`?\x01\xb7S@\xa6\x03"\xd2\xa4\x8bS@E\x86\xb0:\x17\xaeS@+I\xd7\xae\x8e\xacS@\xda\xdbu\x9b\xdb\xb2S@\x86\x08\x82u7\xb6S@\x1f\r\x8b\x8cW\xb9S@\x83\xa1M@\x07\xceS@\xfbc\xee\xa1h\xcfS@}[3\x96,\xb4S@L\xa2)\xd8\x08\xadS@\x84\xf7\xac\xe3w\xc7S@\x07\xe0\x95pc\xabS@\x9c\x12\xf2\xc2H\xcbS@\x06\xef\xea\xe9\x0c\xc3S@H/\xe3\x17\xc0\xcfS@\x87a`o\x9e\x85S@\xa3I\xd56;\xb1S@d\x96\xf5N\x90\xb8S@\xa0 I\xbf\xab\xcaS@\x90\xdb\x07\x95\x1c\xb2S@\t\xa9J\xe9\x13\xaeS@T\r_\xea\xa4\xaeS@\xfb2Z\x89\xbc\xb5S@\x1cB\x11\x06n\x88S@\x9e\xdf\xb4\x7fG\xabS@Y\x13\xf3i\x99\xaaS@\x1b\xb0\x80\x1b\xb4\x9eS@\xc0\x8cI\xf4\r\xafS@l\xd5g\xb1R\xb8S@\x97Lp\xf3\xbc\xcbS@c\xec+\x81\x87\xcaS@U\x0f\xd9\xa0\xde\xb4S@\xd9\xf8Q1\n\xc8S@\xb2\xb6\xb2\xe2_\xafS@*b,`D\x85S@\xe3\x0c\xcdfu\xceS@\xc7My\xc3\'\xcdS@\xfc\xf5\xe3\xab|iS@\xa2\x07K\xd6\xfe\xc3S@\x0c\xa5\xe3\xa9\x02\xc7S@\xfe(\xf3\x80\xd2\xa7S@\x1d\xed\x94\xef\xa8\xc4S@\xd1\x86}b\x9ckS@s\xef\x85\x8c\xd9\x85S@-G\x03\xbc\xeb\x89S@\'\xdd\x9f\xc4\x99\xccS@\xd5\xa3\xffk(\xc4S@\xe5@\xc7\x1b6\xb5S@j]\xa7^\xea\x97S@\xd3\x030\xb5\x8b\x85S@\x19p\xbd\xf8\xb7\xcdS@\xebs\x0cM4\xcdS@\x0e\xd0DR\xc6\xadS@Em\xdf\x8b\x0c\xadS@\x82f*y\x1e\xcdS@\xc1\x8d\xc2\xfe\x97\xc3S@M\xeame\xcd\xb2S@\x1c\x99A:\x18\x98S@\x16v\xab\xea\xc4\xabS@\x9eH0\\2\xacS@\xba\x18\xbbS\x80\xc6S@\x17\xd6!me\xabS@\x91\x8c\xa3\xf1\xa2\xb7S@\x95\xbc\x08K\xc1\xcbS@\x9b<\xc6\xe4\xa1\xc5S@\xc8\xf1\xb0mP\xcaS@\xf8\xf57\x04\xb1\xb1S@\xea\x88\xebe\x1f\x82S@@+\xc1nD\x89S@\t\x0fAC\xaa\x82S@\x02U:$\x06\xa2S@\xe7,C5\xb8\xc8S@L\x1a\xbd\x07\xac\xb0S@\x10\xde\xf4\t\t\xc2S@\xadM\x82\xb6.\xa3S@\xc4\xfe\xfc\x8d\xee\xc6S@@as\xe9\x0b\xa4S@\xdf\xf9j\x9e\xfd\xc2S@\xbf\xb3\x08\x8e\xd9\xbaS@\x10\xfchwG\x96S@\xfa\xe6\r2\xd9\x8fS@\xe6Aip!\xbfS@F\xe5y\xf1\xc2\x87S@\xdcp\xe9*\xcd\x8fS@,m\x1cQ]\xa5S@\xda\xaa\n\xdd\xfc`S@\xd2\n\xd6\xce\x94\xacS@\x92(\xc22\xbe\xc2S@\x1c{\xf4\xdf\x8b\xbaS@\x05\xee\x1c\xdc\xbf\xcdS@\xd9\x14\xf4pt\xbfS@\x08\xa1$<\xad\xb6S@\xa0\xbc\xd0\xc1\xa8\xa5S@\xd5Z;\xe6m\xacS@(\xe0\xd9\xac\x1f\x91S@\xd6\xa9\xba\xc5\x94xS@\xc1F\xe0\xaf\x14\x85S@\xd99\x1a\x12cyS@\xc1\xd1I\xe7<\x83S@\x08\xbd\xa0\x18^yS@\x08\xf5}\xe1\xb0\xd3S@\xaa\xba\xf69\x8dxS@<+\xb1 \xa2wS@\x98k\xb6\x08\xe8wS@3\xb2\xa5\xc5\x08\x80S@\xe0\xb2\xf8\x1e\xe2xS@c\t-.t\xb6S@\xfe#\xb5\x01\xabxS@p\x9f\x17(\xf6yS@\x88\xb6\xbe\x8c4wS@\xe0\xa1\x06\x0f\xe6vS@Q\x10 \xaf\xdawS@}\x1a&\xac#xS@\x1da`\x17\x87{S@\xaf\x1djT\xa3\xd5S@\xd0n\xb9\tf{S@\xcdUSM\x06{S@\x18\xbb\xc0\xc4\xfeyS@\r\xec\r\x02S|S@\xa7O\x80k\x95|S@\xf2\xc7\xc2\x08\x0f~S@\xd9D\x94\xd0\x9f\xb2S@\xbd\xefH\x0f%\x82S@\x02kq\xbbx\x80S@\x91\x81\x0b\x86Q\xcdS@j~\x82\x1c\x06\x9cS@d\xab5\xdb\x04\xa0S@\xfe \x1c\xb3\xc6\x9eS@\xf6\x16pOY\x80S@\'\x83s\xa38\xa9S@\x1b\xe9\xbb\'\xc9\xbaS@\xaf\x06)Q\xd8\x81S@\xe5\x8cq\xfe\xd5\x82S@-$t\x05!\x81S@QN\xca\xe4A\xbbS@\t\xfa\x8fT\x95\x81S@#\x07\xa3\xe1D\x86S@?I\xd6\xd9|\xa4S@y\xbc\xd4\xc3\xde\x83S@\xddO\xa6\xa6\'\x82S@c]\x04J{\x83S@\xb2\x90*\x0eu\x82S@HJWQM\x85S@\x0f\x17\xdeo7\x83S@\xc1\xc9\xe5\x01\x9b\x85S@^(A\x8cO\x85S@4N\xc0\x8a\x01\xc9S@\x18\xf9+\x9ds\xa7S@\xe1&vh\xf8\x83S@\x8f\x8eB\x96\xeb\xa7S@a\x05t\xa8B\x83S@\xc8Z\rch\x85S@\xb2HO\xfd\xfc\xa7S@\x88]\xcb0\xa6\x86S@\x98\x9d\x9eA\xcd\xa9S@\x13\xbe\xdc\x04\xee\x84S@8\xa7&/~\x84S@\x1d\xbev\xdb\xf6\xa9S@\xff\x9f\x80\xf5\xc4\x85S@\xc2\x8c\x7fvr\x8aS@\xaaE\xeakR\x8aS@\xcbxr\n\xaf\x85S@D<\x88\x86\x15\x85S@\xcd\xe3\x0cs\x07\x86S@\xf7\x8a\t\x81\xcd\xadS@b\xf5)XX\x9eS@\xac\xc2\x17\x84\xcf\x8cS@ -{\x8e\xba\xb0S@\xe9\x15\xfam7\xa3S@N*\xc5)t\xb1S@\x17\xf5\xd0\x02\x01\x89S@L\xc0\xea\'\xc1\xa3S@\xc0\xf0t\xb3\xde\xa5S@K\x9d\xd4\x86\x93\xa3S@\x0fA\xf1N\xd4\xb4S@y\xd9hf\xb0\xa9S@\xed\xb0\x13\x04\x97\xa4S@\x19,\xb4\xceY\xa5S@\xac\xe3v\x18\x0c\xb5S@\xdafP\x95\xfa\xa1S@\xe7y\xdb\xd0Y\xadS@+\xb3\xa5=\xa7\xa5S@\xc2\xed\x13\xfe\xc4\xa2S@t\x9f\xf0\xdb+\xa5S@Q\xa2\xf0\xde~\xa3S@SO\x1f\xa7\x92\x90S@\xb4\'\x8e%\x03\xafS@\x85\xaf\x03K|\xafS@K\xbb!*\xbeyS@aYD\x00\xd9\xb0S@\xe4\xdf\x06\xfa\xb9\x92S@-\xd5\xdegd\xb6S@\xed)Z\xfdP\xb1S@\xc2\xcc\x1aI\x82\x92S@n\xe9\xc4U\xed\xb2S@c\x14(\xf6\x14\xb2S@\xa5*6\x81A\xafS@\x11\xfa\xaa\xa8\xd8\x92S@\xc3\xbc\xa9\xee1\xcfS@6x\x15YI\xbaS@\x0fQ/\x0bR\xa8S@3L\x05X\x1b\xb4S@\xf2\x14;g\x1exS@\xd8\xab\xd9\xc2\x9a\xb7S@\xe9f\xe0\xc3\xaa\xb4S@\xcdwiw\x15\xb5S@\xa9I\xd4q\x8b\xb3S@\xd2\x0f\xd5\x1e\xfa\x82S@\xb3c:\xca\xc7\x92S@\xd3\xf0\xa4b\xb7zS@\x087Q.V\xc1S@[L>:\xad\xc9S@\x11\nD){\xa5S@\x84\x03\xcc\xc6\x8b\xb7S@\xfa\x12^\xf8,\xb9S@\xfdu\xf9\\\xe7\xb9S@\x96\xd9\xf17r\xc2S@\xbb\'\x02\x87\x14\xacS@\xb9\xc8r\x92K\xb8S@*D\x0e\xcdo\xc1S@g\x94\xf2\x19\x00\xb5S@\x94\'f\xaa\xab\xbcS@\xdcum?j\xc2S@-\xa7\xf9\xeb\xbc\xb6S@mc\xfe/a\xb7S@)\xdc\x86\x89A\xb7S@8\xaacU\x91\xb7S@\x92\xca\xcd\xb8\x8e\xafS@v\x15\x03\xab\xad\xbfS@k\x97\xb9\x11\x19\xacS@\xc7v\xb4wM\xc0S@\x13\x87Pq\x16\xc0S@\xd3\xae \x9e\xd9\xc0S@\x8e\xcfa9\xe8\xb3S@/\xa6\xfe\x14\x8b\xb8S@\x91\xc8\xef\x8b\xda\xbfS@\x87\x96\x86\xd0L\xc3S@r\xde\xbd\xae\xe0\xb9S@2\xeem\xf9\xac\xa9S@\xf5\x95\xe1\x07\xf9\xb8S@X\xd3[\x9fE\xc1S@\xc8\xd8\x89\xf7\xa0\xc0S@\x9a\xde\xe0\xd5\xb0\xc1S@B\xbb\xefZw\x82S@\x93Fk\xb3\x05\xc4S@*\xc8\xbc\xaas\xc0S@W\x9e\xa7((\xa7S@x\xa1\xb2\xb3\xf1\xc7S@\xb3Uj\x8aa\xacS@\xd6\x94KE\xf2\xc2S@ (\x0b\xec\x9c\xbfS@\xda\xfbB\xf1\'\xaaS@br\xe0R\xa3\xb8S@\xce&K\x90\xb0\xc4S@\xa1\xe4\x84\x83\xca\xc0S@\xe6\xbf\xe4\xe1h\x92S@\xc31~\xc6\xac{S@\xb6\xc9g\xb2N\xc5S@\x97H\x19Wh\xc5S@\xa5{\xe0\xac\x18\xc2S@\xec\x83\x1au\x07\xbdS@\x92\xe3\xb6\x84N\xc2S@\xcd\x19\xeeO\xee\xc5S@\xda\xb1K\xd4\x8e\xb9S@\x87\x8e!\x8a\x0b\xc3S@\xa0\x90\xcdr\xca\xb8S@\xa7\xfa\x1c=#\xc3S@\x14\x89\x10i\x83\xcbS@\xe9n\xa8\xa3\x87\xcaS@O\xeb\xef\xaft\xb7S@vl\xb97\x03\xc4S@@\xa6[\x18\xbb\xcdS@\xaf\x9b3f*\xc9S@\xc3\xe18:\xc7\xadS@\xc4aG\x85[\xc5S@\x06\xdfW}m\xbaS@L\x19\x96\x95\x9c\xc5S@c.\x0b\xc5\\\xceS@\xf8\xa0\xb5&2\xb5S@b\xff\xacP\xc9\xb7S@\xee;\x93\xc4\xd4\xcfS@\xea\xb5Q\x08\xb5\xcfS@pTD\xce\x96\xc1S@\x90d\x18\xd8\xfc\xceS@\x84\x0f\x13\xbeS\xd0S@l\xbd\xc9:\xb3\xcbS@\xcf"\x928\x0e\xa1S@\xfc\x0c\xcc\x1b\x05\xd0S@\xa1\xff\xeeh\xbf\xcaS@\xfe\x07m\x03\x10\xcbS@\x7f\x14YV\r\xd1S@4\x02\xfb\'\n\xcfS@\xc3\xbb\x01<u\xb7S@\x01\xd5\xb0\x8aL\xcfS@\xad"\x87\x87\xeb\xb6S@\xd3\xe3\x84\xd53\xcfS@4\x16\x07W\xcd\xb7S@!g%g\xa9\xcfS@\x96\xc3z\x9aE\xbcS@6\xb3\xde.\xf4\xd2S@\x9bi \x9a\x83\xcbS@\x82\xbc\x8f\x1cl\xc9S@\xaaT\xa2n\x04{S@WdEf\xcf\xd2S@\xcc8\x15\xf1\xc9\xc1S@Y\xd2\x16\x1d=\xccS@d\x83\x91f9\xd3S@\xe6*\x03\x1b\x12\xd3S@\xbc\xe2\xad\xd9\t\xcaS@o\xd8F\xe1\xa7\xd4S@\xf6\xa3\xdeIG\xccS@\xa9>\xebKz\xcbS@\xfcx\xeb\xfd\x81\xcaS@Z\xa2\xc1\xda\xcb\xd3S@``\x8a#T\xd0S@\xf9\xca\xe9\xbeT\xceS@I{\xbc\nP\xccS@>~w\x02`\xcdS@?\xdd\xf0-\x18\xccS@{\xe1\xe4ps\xcbS@\x8a\x9a\xd5\xe4M\xccS@0\xf1\x05\x1a\x85\xa6S@\xf7h\xde}6\xd4S@\xab\x94\xee\x0e&\xd2S@\xd0\xa6=4X\xccS@\xb6\xd2W\x11\xc5\xb9S@\xbb\xc6\x05^u\xb2S@\xb0\xbc\xdd/\xac\xaaS@\x85\xdbnq\xec\xa2S@^\xc3\t!\xd6\x84S@\x84gy\xc9I\xbbS@a\x07\x1b>\xf7\xb3S@\x93\x1a\xd8"=\xb4S@\xc7\x82\x1f\xab_\x89S@\xc0~\xa8\x81~\xa8S@\xd5\xe0\x1e\'`\x9cS@\xf3^Um\x1d\xbfS@\x06Su\xe1\r\xbbS@i&\x82\xb3\xcdxS@\xa3\x7f\xbf\x11\xc1\xadS@\xc0@z~\xb3\xb9S@1\xabp\xaa\xb7\xc2S@\xd1\'\xac\x9fk\xaaS@\x04z\x1dhK\x84S@\xc9\xdd\xd5\x8a6xS@\x9f\x7f\xef\xa0\xe1zS@\x9eKx\x9c@\xb3S@\xe7a\x18\x8d\xc7\x84S@T\x14)5\x8d\x82S@\x1a\xe7k\'\xc4\xa3S@z\xd5-\xcd\xf9\xb8S@L\xa4N\x8f\xac\xabS@\xb9\xd04\xa9\xb1\x8eS@\xd7\xdf\xed\xacP\xb5S@#\x9e\xd1\x89ozS@\xdc86>{xS@c8(\x01\x95xS@\xfe\x9a\xe6\x8bz\x94S@1\xfc;\x8e\xe8\x92S@\x8dMl\x9f\xfe\xb0S@,\xa6\x1e\xc5-\x94S@\xc1\xedY\xb0Y\xcfS@\xd8O\x89\xf7\x08\xb3S@\x1e\xa4\xab\x17\x80\xb1S@\x81\xa8?\xa5\x0c\xb7S@\x89\xc3\x82d\xce\x85S@4\xb1h\x19\xf6\x88S@y[\xd5\x9e\xf0\xa2S@\xea\x06\x02\xc51\xb9S@\xdfP\xb9KC\x89S@\x88\\\x15b`\xb7S@\xd0\x7f~\x9bK\x88S@_\x9cvT\x00\x83S@=\xe0\xf9=\x1b\x9bS@\xb3o:\xa5\xa6\x91S@"\x8b\xe5\xeb\x98\x81S@_6u:\xab\xa2S@\xde\xa8\rz0\xb2S@\xectcj\x14\xa7S@\xcf\x93C\xa1V\x92S@\x9c)K\x99\x8f\xa9S@HM\x16Y\x87\xb5S@XEE\xd5\xc2\xaaS@\xe1\x17q\xb9\xea\xb4S@\xa3\x18\x89\x9de\xa6S@\xf3\xff\xd6"\x08\xaaS@E\xa9`\x15uyS@\x98]"\xf6\x94\xd3S@)\x18\x96\x89\xad|S@\xf9r\x1azB\xacS@N~\xd9\xa2X\xbaS@\x8c\xddY\x8b\x84\xb9S@\xeb\x8a9\x8c\xba\xacS@\'C|\xf2\x9e\x94S@\x9c\xd9\x0e\xae\xf3\xc2S@\x88\x04)\x91\xeb\xa6S@W=v\x8d[\xc8S@n\xf2ko\xc5\xc8S@\xf2\xfex\x19\x81\xbfS@\x97\x81\xe4\x18W\xc9S@Su\xbb1\xe7\x93S@u\xa2\x07\x8f\xec\xb4S@m\xd0\x05\x02\xab\xcbS@\xdd\x9c|\x1b?\xb6S@]\xa3\xc7\xf3J\xa7S@\xefH\xfc\x03\x95\xb6S@\xd6\xaeW\x9e\x8a\xc3S@\xd7\xa0\x1cee\xbaS@\x9e\xda\xc3\xa9\x10\xd0S@\x7f\x8dkq;\xb6S@\x91\xf8\xe60\xb2\xcbS@g\xb36;\xbd\xcaS@\xed\x7f\x93Y\xfc\xcaS@\x07\x14\xe4i\x99\xb9S@\xf1\x14\xf3=\x90\x85S@r\x16\x9e\x96\xe0\xa9S@\xf9\xf4\x13#\x9d{S@\x10\xf7\xe04jyS@\xca9\xbd}]\xbeS@\n\xd0-c\xb5\x83S@`\x0e\xccR\xe2\x83S@\xa4\xa2?\x80\\\xb3S@D\xff]{\x15\xadS@wr\x9f\xaf\x83\xb3S@\xb2M\x83\xe1l\x87S@\xfcA\xbe\x93\xce\xb3S@\x96\x1c\'%=\xcfS@\xc7C\r\x02\xcb\xb7S@y\xa9\xea\x9ba\x8fS@\'\\\xf0N\xc5\xa4S@H\x0f\xf0h\xbf\xc4S@\xdc\xc5p\x07\xd3\xa7S@\x80\xa786\x08\xa5S@!\x0b\xbfY\xd7\xb4S@\xd5\tT\x88\xaa\xb0S@\xaf+C1I\xcfS@2h5\'\x1f\x94S@Y\xeaC1\xe0\xaaS@\x06\xf2\x1f\xfb*\xa4S@\xa6%~<\x0e\xb6S@\x01,.l-\xa9S@\x18Qo\x13\xe1\xa7S@\xd5{\x16g\xdd\xafS@\xf5_$>\x01zS@\x12\xc2\x91,\x93\xd0S@\x13\xe7\xcb\xc7\xa9\xabS@\xa4_s\xb9r\xabS@G#@\xaeI\x88S@\xbd\x94\xbcrk\x84S@~\x85\x87<\x87\xa8S@,\xab\xe6N\x15\xc3S@\x82\xdf\x01\x16\x9e\xb6S@\xb9e\xd8y"\xbaS@ml\xd1\x9e\x1f\x89S@\xcf\xd7\x94\x96\x82\x9aS@\xe7\x0e\xb5@\xd7\x87S@_\xc3\n\xff\xb8\xb6S@\xfd\x01\x1c\xdfB\xa4S@\x9d\x83\xa7\xcf%\x9eS@\xc3\x80\xe1\xb0\xf7\xb7S@M\xaa\xe8!\xfarS@\x94v=z\xc8\x83S@\xde\xdd\xed\xbb<\xa3S@;+hn-\x84S@o=\xa1\xbd\xca\xa9S@\x00\\\x17Hs\x83S@\x8b\xd3\x1b\xd1\xcfxS@m\x19\xab\xbd1\xb5S@\x84YH\xf1 \x85S@\x97\x1a0\rR\x93S@\xbf\xd4b\xd8\xfa\x86S@\x90\xe4\xc020\xbbS@\xc5\x18\xac\xbf\x93\xbaS@\xd8\x19L\x91\x86\xa2S@L\x93slH\xa4S@\x0c}\xceW\x80\xb7S@v*\x9e\xe1K\x84S@C\x83Ju\xb4\xcaS@\xfc\xfc\xf8\xd4\x90\xa4S@\xaa,\x00R8\xb8S@F\xab\xba\xb0\xc2\xacS@\xeb\\\xaf[I\xb8S@\xcb\xcd~\xc6\x03yS@\xdb\x05\x03c\x8f\xbfS@\xf0\x90\xe9\xfdL\xa3S@X`\x84U\xf6\x8eS@\xfb\xc2\xdf\x15\x04\xb3S@z*\xa1v\x14\xa7S@\xf5\r\xe2l:yS@&\xcc\xa8\x0bfsS@\x95\xddP\tu\xb0S@X(rC\xd6yS@\x82\xea\xd7~\x81\xaaS@@-\xe4>\'\xcaS@fR\x88\xe0\x17\x92S@\x1b\x94ve\xd4\xa7S@*\xcf$G\xc5\x91S@>\xd0Ic\xa5\xb7S@\xfc^Z\x81s\xc7S@%d\xac\xfd\xfc\xb3S@\xb3\xba`\xd3\'\xb0S@`\x83\x99\x03Z\xbeS@\xa6(c\x82i\xb1S@\x9d\xc4\xeb\x82\xd2\xabS@&\xd6\xf0\xf0\xdb\xb1S@\xb6\x10\xdc\xd9F\xafS@8?\x13\xe2\xe7\xd0S@\x08\x03\xd4\xe8~\xb6S@x\x10kw\x10\xa3S@\x9f%\x18=\xdc\x89S@J\x1a\xe4uH\xc5S@\xdd\x86\x86\xf6^\x90S@\xf2U\xd3{\x9b\xa8S@\xe6$\x15\xb9\x8e\xcbS@\xc7\xffdf\xe6\xb4S@\x08\\pW\x06\xd0S@\xa8\x82\xe87\x8e\xcfS@Q\xf3\t->yS@\xe8\xc1\xf5Oy\xb6S@\xe5\xd7\x86n(\xceS@\x01C\x92\xf2o\x93S@\x8bD\x8e>\xc2\xb2S@\x8b\xba\xc3\r$\xaeS@\x8d{\xc2\xac\x87\x91S@\xee\tV\xe6y\xaeS@^e-\xf2\x86\x94S@\xfc_\x00@k\xb7S@\xff\xe7Z\x14\xe9\x91S@\xeb\xd5\xb0N\xfa\xc8S@\xec\x89\xc7\x0c$\xafS@wn\x8b.m~S@g\x1e\xd1\xe2\x9a\xb5S@\xf6\xa8\xf5*&\xafS@\x93c\xc9\xab\xde\xb2S@\xc8Y\xe0\x8a\xa5\xb5S@o\t\xa3f\x81\xb5S@\xc7\x92-/%\xacS@c\x03\x87\x03\'\xc3S@\xfd\xe0C\xb5\x08\xb0S@\x10\xa1\x10\x7f\xe5\xbfS@\x07\xd2\xab\x98^\xabS@l\xd9\x13\x1a/\xbaS@\x1f\xb2\xa8B\xc9\xcaS@\xd1\x9e}\\\xda\x81S@0\xf5S\x9f\xbb\xb0S@G\xe6%\xe7\x00\xb1S@\x9c\xb1\x16Ph\xb1S@5\xf1\xc7\'k\xb8S@Ce\xb2\x93D\xc0S@\xf3~7D\xfc\xa5S@\x01\xcb\xeez\x86\xabS@\xb3J\xc2\xa0\xc2\xa6S@\x88\xee\xa1\xd7C\xafS@\x12\xf4\x8d@\xbe\xa6S@\xd7\xcd\xb4\xed\r\xbaS@\xf8\xd1\npZ\xb9S@\xc2s\x0b)6\x94S@w\x98c\xd7\xb6\xa7S@yy\xe1Ic\xafS@^uW\xfeE\xc2S@\xc3]\x03\x02|\xafS@\x11{\xaa\xc5\xe1\xb8S@\x8f\xedM\xee3\xb5S@\x89r\xfb\xfa\xdazS@x\x8c\x05p)\xcbS@.oo\xb7\x1c\x9bS@\x11\xd0z\x9a\xc9\xcdS@M\x96\x95\x10\x0c\xc8S@z\xdf\xf5\xc3\x1d\xb1S@\x07\xf8\xaf\xd8\x92\xb7S@v/\x9eU\xac\x85S@\xa5\xe2\x11\x87\x19\xd4S@iy\xdbJ\xa5tS@\xf4\x91\xa1\xf6\xde\xb8S@\x83\x8a[d \xb2S@\x1a)\'\xab\xc6\x94S@\xb7\x03s\xaf\xf4\xa5S@\xc2mX\x99\x85\xa5S@\xd7l\xcf\x18\x91\xb1S@#\xa6D\xc3\x1f\xb2S@HhF4\x02\x93S@\xd9\xf4\x05\xa0Q\x93S@w\xd8^\xbc\x10\xb1S@\x0e\xfe\x17\xef\xbd\x8fS@\xd0l\xb3"\x84\xb5S@\xdfs\xccQ:\xa7S@~\xcf\x07\t\xed\xafS@\xe8\xcf\xa0\xee3\xb1S@)%?\xe6\xc7\xadS@i\xf1\xcd\xae\xb3\xb0S@\x92\x89\xdc\x10\x91\xafS@Bb^\x19\xf9\x90S@\x1b\x81\xfd\x9c\xf0\xaeS@\xcc>\xc3\xf3\xa7\xd0S@\xf5\xa5SAa}S@\x13\xf1Ab\x9d\xcdS@M6\xb8\x87\t\xc1S@\x91_\xdc\xbf:\x90S@\xf4\xd7-Cu\xa3S@\xd7\xc4"\xad\xb5\xa2S@\x1e\xb6\xdcsS\xb5S@\xc9\x06\x18\xcc\xa8\xbaS@\x98\xc6\xe6\xb1~\xb6S@\xcb\xf2\xea\xa0\xa1\xa5S@\x07@\x13\x8e\xd7\xb9S@\xfa\x174\xb4\xe8\xb5S@\xbe\xc9\x04f!\xb5S@Ao\xbd[d\xa5S@\xe2O~3\x97\xcbS@\xe7l\x13\xe5?\xbbS@\x13\xc5\xccI\x9c\xa4S@\xf1\xeed7\xb0\xa9S@\x9b\xdd$\\\xc7\xbaS@F\xd3\xd8[\xd1\xb4S@\xfb\xce\x0b\xea\xfa\xb6S@\x0e\xcd\xf2\xe2\n\xa3S@\x1f&\xc3\xed\xce\xb4S@\xe2b\xc8C\xe5\xb1S@d\x84f\xd9\xdc\xb9S@\x91\x94\xf2(\xe9\xb4S@\xfe\x01GD\xcb\xbaS@H\\g)7\xbbS@\x85-\x8ec,\xb6S@j\x92\x08\x9c\x13\xbcS@As\xa0\x99\xb4\xbcS@\x1f\x1c3\xb7\x1f\xbdS@rw\x9e\xf5\x05\xacS@8\x0c\xf9\x14\xde\xb7S@\x12\xa5\xd7M\x9b\xbbS@M+Z\xb0\x06\x91S@l\x0b\xd9\x19\\\xaaS@&\xcc\x9bD]\xbaS@h\x1a\x03{)\xbdS@\x1c\xa1et\xd1\xc0S@K\xff\x81\x87h\xa9S@b\x8b\x8b]\xf0\xb3S@\xe1O\x10\x1d\x81\xb8S@R=t}\xe5\xbaS@\xf6"n\xfdW\xa1S@+\x87H\xcf\xf4\xb2S@2*\x0e\x04\xf3\xb8S@y\xaff\xfd~\xbaS@IV\xd1\xaf\xba\xc0S@\xf2\xa0\xdeA\xdc\xa9S@$o\xdatc\xcbS@\xbf;\xcc\x0e$\xa3S@~\xfd5\xb5\xdc\xa3S@\x82:_E\xb0\xb8S@\xf4-\x11\xa2\xbf\xb2S@\xd7\xce\x93eK\xb3S@\xa3\xa0*q\x94\xb7S@\x00\x05[cI\xb8S@4}9\xd8\xb1\xb9S@J\x16\xb2f"\xbdS@\x17\xc0H\x03\xd5\xa1S@\xef\x07d\x89\xeb\xb2S@x P\xc9\x0f\xb4S@JX+\xdb\xfa\xa1S@\x98=\x0f\xc1e\xc0S@*\xb5Kf\x0f\xb3S@\xd0\x19z\x16\xe5\xbaS@b\x02\xc0T\x81\xb1S@#}}\x8aN\xbeS@H\xa3 `I\xa1S@\xd7\xf5\xa9\x17\x80\xb1S@\xc2U\x04\xa6n\xb7S@\x8cv\xb2I)\xbbS@#\x10\xa4,\xb2\xb0S@\xe7\xf2\xb3\xf2R\xccS@\xba\x93\xe9\xb6\xaf\xb0S@`\xd7\xff\xc5\x1e\xceS@\x1e$ \x1a&\xd2S@\xa8\xf5iD\xaa\xccS@\x04\x80@\xa8\xe5\x88S@\x1c\xd7\x0e \xd0\xcdS@\xb4J\x05\xa9p\xb4S@rxTdj\xaeS@\xa1+\x88\x85\xf7\xaeS@\xdf\xe90\xb2_\xb9S@\xaa\x86L\xca\x93\xafS@A?\xd3\xd6\xc2\xbeS@\x17\xb0\x13\xf2\x80\xcbS@\xe52-\x1e]\xcdS@\xe3\xe7\x8f\x91\xc2\xafS@\xd6\xae\xcf\xb5\xda\xb6S@\x9c\x08\xeda\xe0\x8bS@Xc\x86\xd7\xea\xa2S@ \x8aU@X\xccS@\xb8\xa6\xc9p\xc3\xceS@\xe2\x10\x00\x85\xc6\xaeS@\xbd\x87\x86\x1a\x9f\xb9S@\x18p9,\xfe\xa2S@\xa4\x10\x16]\xa8\x8aS@\xd1\xcaA[L\xb6S@;\xcc\xb4n\xe4\xb8S@\xbc*n\\G\xd1S@~q\xfc8d\x8bS@j\x14J\xb8o\xcaS@\xa1DM\rt\xaeS@\xd7+}\xc8\xd8\xb5S@\x19\xcc\x94\xe8 \xb6S@\x19\xc3\xef\x9cx\xcbS@\xcf/\xfc\x06\x12\xd3S@\x9f\xf1*X?\xccS@_$\xb9e\xc8\xb6S@\xc1\xd2\xd1\x08\x02\xcaS@\x91\x8b\x0f\xe6\xe1\xd2S@\x88\x95\xdaq\xcc\x8bS@d\xc2n\xd4\xce\x8cS@!\x80\xd2\xea\xc9\xb5S@\xa9\xbb\\\xb0\xe0\xadS@\xe8\x85\xe1\x94.\xaeS@\xe9XG\xe7\x80\xc9S@\xe6$\x15\xb9\x8e\xcbS@\xc2(@kS\xd2S@\x87"\x10\xadb\xadS@\nG*\xd7\x13\x86S@rv\xed\xac\n\xb9S@\xb6\xa5\x98*\x12\xccS@\xc3\xa7#\xd7\x15\xcdS@me\x93?\xe0\xd2S@Ji\xc9cxuS@\xfdgZ\xa9K\xa3S@Z\xacp?\xae\x87S@\\7\x07\x99\x0e\xd3S@F/\xf8Z\x81\xcbS@\xd0\x12\xe3W^\xa8S@\xebO\xbf\xa7\xe1\xc8S@i\xba\xe9\xd2\xbb\x9aS@\r\xe6,\x05\xe9\x9eS@E\x03\x05\xab\xbf\xb6S@\xefC\x17T"\xacS@\xe1i\x0b\x83\xe4\xc8S@\xfbw\r#\xcc\xb5S@p\xcfd\x1cn\x8aS@\x04pG3\xa4\xaeS@\xf5L7$\xed\xb6S@\xa1\xf9p\xf59\xcfS@JHE\xefR\x88S@\x90\x1aIb\x84\xc8S@\xa7\xe6\x07!\x1d\xaeS@\xb6\x9e\xef1\xc6\xd0S@\xbdt\xf0\x92!\xabS@f\xebw\x07\xa3\xc8S@Z\x8a5yL\x86S@\xa6\x8e"\x9b\x95\xbbS@\x98}_\xcb\x01\xc8S@\x9d\x1f\xe3o>\x88S@\xec\xd8*\x13M\xa3S@\xba\t\x9f.\x05\xcbS@;\xb1=\x84\xd7\x85S@\xe8\xb7\xb68\r\xb3S@\x84\xfaq\x1b\x14\xaaS@\x94~\x8d\xb4\xb4\xcaS@aN\xe0\xb0\x07\xd0S@\x13\xc1\x89gf\xd0S@j\xa1W\x1dK\xb7S@\x97\x85\xfcx\x19\xb3S@_\xeb\xa9\xb0\x9a\xceS@\x89h\xaa\xcc\xc2\xa9S@L\xe6\xb5>3\xb3S@\x08\nJ\xe9\xc8\x84S@\xce\xbcv\xe3\x98\xb2S@\xbd*\t\x1es\xa2S@\xd4\xec\x0f\x9c\x85\x85S@\xf7\xf3\x17\xe6\xad\xb1S@\x8a\x7f\rM\x13\xb9S@\x89b&\xe9\x15\xd0S@\x14\x1c\x8d\xc8\xbf\xa9S@*O\xf1\x14h\xcfS@\xf8\xda+L\xf1\x85S@\x079\x87\x96\xf1xS@=\xe0\xf9=\x1b\x9bS@\x93o\xe7\n\xf3uS@\xf8J\x82r\xe1\xa8S@\xd0\xa3\xec\x84\xafxS@\xbe\x1c\x971R\xb5S@\xd9E\xd2\xd9\xf4\xa7S@\xad1\x96\xa8\x10yS@,R\xcbY{vS@%@\xa5\xa6\xa6\x83S@D\x88\x92\x0c\x1e\x89S@ \xf7*\xa8\'\xa4S@\x99z\xce!Z\xceS@N\x06`\x18u\x85S@\x18s\xbbWN\xb4S@\xe6\xfe\xea1\x1fwS@\'\xef\xec2\xb0\xceS@\x95\xe7!\x8d\xe6wS@\xa3\x9bi\xb1h\x83S@f\x9aA\xca\x1f\x84S@30*W8zS@\xcc\x0c\x97\xf5O\xc5S@\x1aE\xf5\xe8\x9f\x87S@\xaf\xafs\x88\xcc\x9bS@\xec+\xce\x9fz{S@RD\x88\\B\xb8S@\xde\xa2\x08\xb3\x14\xb9S@\xc0 \xben\xf1\xa7S@u\x1c2\xde\x1a\xb5S@6s\xe2\xfb\xfe{S@\x12\x85\x98\xb2>\xb7S@\x9d\xdc\x01,\xa5\xc3S@g\x19~~\x93\xc7S@\xee\x97%\x80\xd3\xadS@\xfd\xd6\xc6z\x95yS@8\xb0\x91\xe4\xe7\xd0S@,n,g\xcb\x85S@\xa0\xe4a\xae\xef\x85S@Z\x8b\xea\xd1=\xb7S@\x93^FW\xc5|S@\x9c\xaeN\'\xfc\xc8S@\x0b\xb3.\\\xac\xccS@S<\x8aE\x02\xc9S@\xfe\xb6\x98\x12C\xc4S@\x19\x92\xa8@\x11\x86S@\xd7Dw)\xaazS@\xd1\xbf\xfc\xce)\xcdS@h6\x90~\x85\x85S@\x81D\x8bYG\x85S@i\xa2e\xa8\x7f\xcaS@\xe5\xa0{\x11\x8d|S@n\x8d\xc1\x0b\xa5{S@Z\x84\xae\x06:\xc4S@/\xc3\xa9\xaaD\x85S@!^Dy\x17\x83S@\xbd\x0c\xf0\x9a\x1a\xb4S@cQC\xbc%\xc3S@\xc2\x80\x90\x18\x15}S@\x1a\xcd\xef\t\x88\x85S@\x88y\xfc\nZ\x82S@q\xc5E5>\xc7S@\x7fi\xbe\x05\xdd\x83S@\xd2\xed\x82\xb8\xba\xadS@\xc9\xaa\xf4\xd2\xe4yS@\x94\nqM\xca\xbfS@/l)\xcb<\x84S@\x99\x01\xf5\xf3\x9e\xb9S@\xfe\n-Y\xef\xabS@\x9bC\xe0\xe5\r\x83S@A\x11~\xb7+\xbaS@*\xd8\xb2\x91\xce\xcaS@\xf6k\xfc\x06b\xa4S@.7&2B\xb8S@\xfa\x830\xbc\x96\xbaS@E\xb8\xc9\xcbQ\xc9S@\xf1\xcc\xbc\x99\xc6\xb5S@\xf2\xb5-\'8\xafS@|\xecx\x18\xa4\x82S@F9N7\xc6\xb7S@\xeb+_9 \x84S@s\xaah\xae\x1a\xbbS@u\x1d\x1dmV\x84S@x\x12\x9b\xdcP\xaaS@\xfa\x0c\xe9<\x86\x91S@\xe5\xbf\xeb\x9d\x8a\xc1S@\xf9\x82\x86\x87\xbd\xc4S@t\x8b\xddB\x16\xc0S@P\xd9\x14\xcde\x7fS@\x94&\x1b\xf5\x99\xa9S@\xdb\xffT\xa8a\xc5S@L$t/\x93\xa2S@\xae\xd9\xe9>\xaa\xaaS@\x91\xd8\xe3_s\xc8S@\xa9\x8c\x9fTf\x80S@\xbbER\x91\x99\x81S@\x15\x8d\x15\xcc\xcd\xc0S@B\x048\x19\x10\xc4S@\xe0\xb6(\xaeY\x82S@\xcd\xb9\xc2<\xcb\x82S@\xc2\xd8\xec\x1e\xe2\xa6S@\xc8\xd8\x89\xf7\xa0\xc0S@X\xd3[\x9fE\xc1S@\xad\xd1\x12\x0b\xfc\xb4S@\x1e\x13\x0f\xcf\xd5\xb9S@A\nI\xea?\x82S@\x87\xfb \xc5k\x91S@m\xb7{\x10H\xaeS@\x95\x1cK\x9bN\x83S@\xab%\xd1\xae\x1b\xb8S@xNIH<\xb8S@\xae\x01s@$\xa1S@\x8d0\xe4\xc9\xea\x81S@T\x16!\x9f_\xc0S@\xf9\xee\x11\xb0"\x83S@4I \xc8\xf5\x91S@\x10\x13\xe3\xac\x9d\x81S@\xf9\xf3\xaevz\x93S@\xc4\x92\xdbF#\x88S@\xc2\xa1\xcc1\x01\xa7S@V\xc0BO\xf1\xc0S@\xf2\x9c\xd7\x00\x9f\x82S@\xd3\r\xc0\r3\x82S@]`\xcc\xebQ\xc1S@}f?\xde\xd9\xbfS@g\x9e\xff\xff\xbd\x91S@`\xe8\xfb\xe6\xa6\x82S@\x0b\xce4\x92\x11\xa7S@)\x12\xc3yU\xc2S@7;I\x87Z\xb9S@D<pu\n\x91S@\xe3\xa9\xa1\xac\x99\x8fS@\xe9\x13\xb7\xc2\xcb\xb4S@\x15\xba\x8d\xfc\xa0\x93S@\xaaG\xda\x87\x83\xc7S@8\xf2tk\n\xa3S@\xc5G-F\x8b\xaeS@\x9c\x1f\x8c\xa0\xa8\xa3S@\x8f\xf2\xbd}\x12\xb6S@\x81\xc7\xa98*zS@\xddK\xe5\xe7\xcd\x9eS@\x8f\xc6\x13L\x1f\xb5S@l\xcf\x0f\x8bw\xb5S@!\\ZQk\xcdS@6\xd3pC\xee\xd3S@VMbAs\x92S@\x96\xab1\x1e\x8f\x93S@\xaaH\xdf\xe8Y\xb6S@\\\xd4\x86\xd0e\xb6S@:Is?\x9b\xb8S@\xd6\xaf\xae\x83\\\xb0S@85\xeb\xd2\x17~S@\xf8c\xeeN\x19\xb3S@\xe0l\xe64L\xadS@\xb7\xc6\x82\x11\xc8\xb7S@\xb6\xb6\xf3\xd5\xa3\xbfS@\x0eWk9\x18\xcdS@\xf4z\xca)\xd8\xcaS@\xda\xe4\xb6\xba$\xb0S@v~\x19\xf1\xac\xbfS@\xcbL\x80 }\xb7S@f\xbf\xa9\xeb\x91\x91S@\xef\xd7Y&{\xb8S@\x8ao\xc9\xbd\xb3\x90S@\xfb\xcbz#f\xaeS@\x82\x8f\xe3(\x1b\xceS@\xfcJ\x1e\xc4\xa8\xcfS@7\x8f\xb8\xe1\x99yS@"\r\xdf\x1dm\xaeS@\x0f\xe8L\xf96\xbaS@\x8d:A\xff\xfc\x86S@\x94=\xb7@\xd5\xaeS@\x87\xbf\x8fc\xe8\x86S@\x99\x1eo\x9fw\xa2S@\xfe\xb6\xe0gD\xb3S@\x8dU\xd3Ug\x83S@\xcb&\x0b\xc4\x99\xa6S@'
p22
tp23
btp24
a(g3
(g4
(I0
tp25
g6
tp26
Rp27
(I1
(I3840
tp28
g13
I00
S'\x99\xb9\x0c\xef*\x96)@\xc7\xcd\x9b\xe4\x9d\xc4.@\n\xd0\x08y\xc7\xaa,@wp\xd7\x03zU)@\xf2"\xb8\xc9o\xd7%@\xe7}\xd6\xdf\x9c+)@\xcc\xa3<\x9d \x1a,@\xe3\xb41\xa4V\xbd(@\xc2\xd2\xaa\xff6\xbb*@\x1f\xe5\x12\xf7Wa(@\xfb\xe8\xccH\xa2\x83(@\x93x\xdf?\xd4\xff/@\xd7\xbal\x07\xb1I/@\xd6\x1b\x1b\xed\xfd\x10,@7\xe9\x1b\'s]/@\x8ax\'\x1dC\x02&@\x8ax\'\x1dC\x02&@\x1e\xc9\xd3\x82\x10L)@\xbd\xa7\xc5\xb8\x13\x8c(@\xe7\x96\xf4|\x0fm/@y\x90*F\xc9))@&\x7f\\j\x8f\t&@\xd3I\xf2\xe1\x0e\x97&@\xc8\xec!~\x9c\xea/@\t\x1ac}\x958,@0U\x1c\x1f\xc5\x99-@[\x93\xee\xa0\x18\xca%@\x99G\x10(n\x80\'@\xac\xb0\x9e\xb9\x12V)@\xaf\x818X\xb2\x1b+@,(\xcek%\xff-@\xc4\xf2\x83\xcb\x94<)@\xfbiG\xd7\xbeB&@\x0b\xad\x8d\x9f\x03\x9f%@\xa5\xdb\xb4I#\x1a\'@&i\x90\x84\xa7\x8a\'@\xa9\xae70\xff\r-@\x9f\xf6\xbd\xfc\x16b,@`\x8b\x04\xa5o\x15-@L&\xba\x11\x105)@\x89\x82\r\xbc\xfc\x1e&@\x05\x8a|\x0c\x9es(@;>\x04V\x13\'0@\xa3\xf1x\xd4z_%@\x11&|\xde\xef\xbc+@\xe9\xd5@\xce\x9b\xdc/@\xc0|\x91Z\x9c\xd4(@\x87f\xe6\xf6\tO,@\xa2*\xbc\xe9\xb9\xe8\'@\xb76\x87\x02o\xba/@\xd4zfd\x08\x9e,@\xcf*\x1f\xfb\xd5\xd1%@\x80\x88\xbb\xa1\xaa@.@L\xcbj |\xf5&@\xff\xd1\x7f\xbaM7(@\xb2"~\xd2\x08\xea\'@\x19\xb2\x1d\x89S\xb9\'@\x02\x88\x04\xea\xed@\x10@\xb2"~\xd2\x08\xea\'@O\x8bN7\xb9\x02.@L0\xb4\xc1\xe7\xa0-@\x82\xd6\xc2*\xd8G.@\x9bEW\xc3\xabh0@&:\xf7\xdc\x8c\xdc-@\xb5\xac \x89\x15\xa6&@\xbc\xa57\xeeQu*@\xc3\x0e\xae\xd3\xe6\xab%@\x91\xc7mD7)&@t\x90\x9dO\xe2\xb30@\xc4\x05Q\xf3f\xd0%@u\xd2\x01=\xd8\xa7\'@\xa2\xfd9\x98\x83\xa2)@w\xffU\xf7\xe2\xa6,@\x07\x8c\x96\x8a\x83\xf3*@\xf4\xdb\xf0?\'\x890@\x97kq\xf4Ci0@\xc6\r|pD\xa0\'@B\xad\xe1\xac\xac\x010@\xa0\x98\xb7?\xa7E/@]\xa1\xe7)\xad\xa2%@.\xf6\xbc\xb7\xfb\xb1&@\xc3\xb6\x0c+\xb5\x19-@\xdb5\x04\x85\xbc\xfd-@}/a\x82R\x9e.@\xd4f6\xfd\xe0\xc3+@N9\xd1\xd1\x92\x7f(@a\x84=\x03\xfeN\'@(\x15g&Mc-@\x14^\xee\x88\x02\x1a+@X\x98\x92\x89\xbfO&@\xe1e\xf7>\x86\xe3(@\xf1c;I\x8a\xec.@\x83m\x7f\xe1\xa0\xb9+@\x8a\x94U\x0e\x14@%@\x92\x06m-\xdaW/@9\x1a\xe3\x0er\xe5(@\x1e\x96V\\\xe7\x1f*@\xb7\xc8\xa5\x9eK\xb6(@\xdds\xe7\x98\xbd\t0@`\x0f\xe1\x11\x19=)@ b\xb0\x7fK\x910@7\x12[7ox&@\x8e\x89j}\xe6\xa5&@\xbd$\xb26\x80\xcc%@[2\x876\x1c\x07(@\xf0\x98\x1c\xfe\x0b\x9c.@\x87x\xd2\xaaMx,@\xcaj\x82\x89a\x0f.@y\x99\xe2$\x89"-@4\xd5\xe1hq\xb6%@\xed\xe4\x84WYw-@\x1c\xbe\x15\rY\x1f(@\xa3\xf9\xb0\xaf\xe9\x89,@\x08vE\\\xed\xb9(@\xd3\xf3\xff\nNo(@\xc7\xd8\xb6\x0e\xa5\r\'@\xe6*\xda\riH)@\x1d\'\xdb\x9e\x02I-@\xa4\x1f\xca\xf2\xf5M0@Y\xc8c\xa5\xdc\x97.@\xec\x0e\xf1\x14\xf5t\'@\x97\x115\x8582)@.2\x93Zb\xd1\'@@\xe2p\xbf\x02\x06-@\xdd\xeb\xa7\xe2\xd0\xae,@B\x14Z\xe8\r$,@A\xde>\xa55~(@\xe2\x1b\x1d\xf9\x94@*@\xd2\x17\xfd\xce\xbfN*@\x0bfU\x15\xb2\x00&@2\x8bt\xc0\xc4h&@\xf3]^D\t\xad&@=g\xb9\x02\x89\'&@\xc5\xf32[\x95x%@\x88\x8e\xca\xd5\x84\xd3)@\x02\xa9X\x81\xb3\xd1%@+F7J\x02\xb3,@\xc3\x10f\xb9G\xc6,@\x15\xd0\'\x06\xf9})@\x0f7\xa3\xac>,)@\xf5\x17\x8dN\\4&@r8\x10\xc6\xf4\x05&@|bVX\xa5\x80(@\xdcN\xb7\x9d]()@V\xcc\x0f\xfb\x96\xe8)@d5\x1a\x91/A*@(\xfcY6}A+@\x91\x86DM\x95,-@\x95\x9d\x0e\xdda\xf8(@\xed\xb8Xv\xcd\xe5(@U}\x0e>\xfd\xad(@\xc4\x03\x80Mdx)@\x84\x92$q\x13M-@}M\xfa\xbe\x86\xa3/@Ym\xa1G\xb4Z)@o@\x05GW\x981@v7T0\x18p/@\xccQ\xaf%7\x89(@\x03\xdd\x85\xc1\xe8e)@&\xfd!\xd8eH*@\x80\xc4\x9e\xe0\r\x96(@A4\x95k\xc2\xa7,@\xb9\xff\xbf\x15>6,@I\x7f\xadt=B&@\x8e\xff\x9d\x83x\xa0-@\xd9ru{X\xca0@\xcf\xa9\x0f\xd5\x0f\x99(@\xce\x9bx\x8f\x8f\xf9%@\xd0?-\xfdz;&@\x81\xa0\xf23\x87\x07\'@\x1c\xc9\x95\x05\xc5w(@p}\n\xb3\x9d@)@\xa6]l\xe8\xe6\xa2/@\xce3!yv\xd6*@M\xbf\xfdc^4&@\x12\x071\xc1q4\'@\xb9\xdfX\x12\x0fl-@\xd26g\xb1b\xab/@=\x1c\x80\xc8\xf1T-@\x1d\xeb\x073\xf7G/@BN\xa2\x9e\x03G(@\x96V\xc8\xb2\xb7\xe5\'@\xa5\xd9\xdb\x1c\x0c[&@\xea\x1a6\x96\xcc%(@y@\x1a\xbfK\x0c*@\xb8\xfc\xfd\x8d)>,@N\xe8\xebq\x9e3/@\x7f\x831\x8b\xa1\xca-@\x9b\xb6O\x0cp\x04\'@|\x8f\xd1iS\xa7&@\x11\xed{\xcd$o&@\x88\xdbfJ\xb0\x11\'@X\x17V\xcedq&@m{1.\x95L(@Q\x1d,\xfa\xe7L&@\xc2k\xa1i\x10e%@\xb12v\xff\xcb\xe8%@>\x14J\xb2\xf5s\'@\x9c\xa8%g\xd4\xfb&@a\x85\xca\x1c2\x19&@\x8e\x9c\x0b\x1ae\xbd-@}\x9d\x87\x7f\x0480@\xab\xffoJ|](@\xb3\x16\xc5\xcb\xb7u,@\xc3\xaf\xbbM$$(@\x89\x9eb\x8e\xf0n)@\x1a\xe9\xfc1XQ-@|\x80\x86\xc1\x8a\x92)@\xd9ndgH\xac(@\x95\xb9/\x96\x1a[(@T\xd8\xb3\x89\xa9e&@\x9c\x8df\x95\x9d\xf2)@]\x86\xa0\xb7Q#/@\xdf\xbcu\xf0\x15\x1a)@I\xda5#g6.@y9~\x8f*M(@q\x84iOR\xac(@\xfd(Ix3Q+@\xb6\n\xfb\x0c\xc5\x15+@e\xb2\xc0}\x88\x04(@\xc3\x87\x98!\x90\xf7)@!X["\x1f@(@\xe1\xedU\xfd\xca-/@\x0e\xc66\x9eJ\xd3(@\xb7|=p\x0e\t&@\\k\x00k\x04\xd80@\xa1~%\xa5LZ)@\xc1E\xc4\xb1\xac:)@3\x91L\xae#\x1c0@\xe1+H\x80Bb&@\xd35\xea\x04\x8c\x18)@dU\x8a\xc9\x96\xb4)@\x9fl\x90c\xcc\xc9*@\xfb O3\xcb2&@\xa3\x03\x86\xb1\x81\x1b)@r\x8e\x96\xe7\xa9\x16.@`\xc5\xa2\xfeXY.@\xdb\xa6\x8fhr\xca%@\xd0S\xb3\xcd\x8e=(@\xaf\xb6\x10o\x9dA&@\xcbOI\xecO\xea*@\xaau\xb9Pc\xe70@aX\x12z\x81*)@\xbd\x9f\x13\xd3\xa2\x1c+@\xba`\xa8\xf8\xab\x1f(@\xd3r\x0c8{--@]UA\xb3\xdd#0@S\x98\xe7\x8a\xea\x05(@\xab\x05\x8d\x11\xd5\xdd(@\xfdk\xbd\x92g\xc7(@\xa1\xd5\xd3c\xac\x8b)@M\xa8\xec\x92\xc3U&@zl\x04\x1b\xed,(@\xb7=y\x8ds\x0e0@\xfa\xfa\xb2I\xaf\xd6-@\x8938\xdf\xe0K&@;O\xe3\xa4\xd7G&@+\x15\'|\x18*)@Xt\xfe\xfd\xbe\xd4)@9i\x1a <F0@\xe4\xd8@\xf8\x9b4-@\xf03,\x82\x89\x1d+@`\x07\x9fk\xff?(@Srq\xf4\xf1A.@\xe4\x08{\x8c.D0@\x81\xd5ZC\xe6N&@\xb6\xfa\x94L\xaa\xd9-@V\xa4xo\xcfG)@\x05\xec\x99M\xb1*%@\r\x05\xec\x1fT\x9d(@mV\x94\x7fh$,@\x00E\x89\xf3\xe3\xeb+@x%#!t:,@/N\xf8\x12\xaf\xa6(@\x192\x17V^[)@\x11\x1eF\xcd\xcf\x7f&@\xd0\x02}p\x17\xb8*@a{V\xec\xbd\xa0(@\xce\x19\xc9G\xf7~0@\xa2N{<\x8cc&@\xa5Rt\xc4\xbb\xd3%@v\xa2\x18\xab<\xbb(@\xf3>\x89a\x7f\xb1*@\x9c+mX\xa6\xd70@%\xe8\xa6\xf4\x96\xd4\'@\x94\xd3\xdd_oJ%@\x88\xe5\xb2\x89\xbd#&@1\x19\x0c\x95Z\xca0@\xdb;\xa7{)\xa0(@+\xfb\x04F\xeeY%@q\xe8\xe5\x81\x9d\xcf+@\x05,\x04D\xab\x0c&@T\xe7\x13_$\xff%@\x0e\x14 \xd2\xd7\xf7%@\x8c\xf2\x88\x00\x89=(@\x9a\xa4\x05\x9e\x1a4)@El`\xe2\x05f.@\xd1k>\x17\x1e\xee*@\x94,A5\xbc+(@p\x81\x13B6<&@\xfagv\x9d\xf38(@F\xfc\x97\xb2k_%@\xf6+\x8c\x96\xa4)0@\x9a\xb7\ri`-+@E\x06u#"\xc0(@:dQ5\x06\x04)@$\xa0\xe5\xfc\xdb\r)@\x88L\xd6\xaa|\x9a(@\xb6}\xf7\xc4\xd5\xed&@\xaa\xee\xa6W \x13(@\xe7\xf5\xaf\xec\xf8&)@-r\xfd(\xa1\x8a(@)\xc0\xfc\xf8>1\'@\x93\xf6\xe6\xae\x95\x15+@\xdf%.L\xcd-)@\x91$\xdf\x14\xc7^.@\xafL\xac\xf7\t!)@4j\xf0\x8d\x08]0@S\xe8s\xb8~\xba\'@\x81\xd9\xd9,\x9a[(@\xdd%?\xf7\x9a\x10/@l\\\xd7(\xe2\x1c)@\x10W\xa1^/a(@Gg\xaf\xf4\x11\t)@\x1b{o]\x1at)@#9\xe7@\xf7&0@\xdf\xbb\xe7\x1c\xe52,@\xa2\x14\x8bM\xcag0@\x07\xd1\xee\x0c?\xe8/@\xe3a\x96\xc8\x0e\xfe\'@\xecR\xff\xe9l7)@\x86SJ\xe2\x0f\x1a,@\x99L\x95(X\xe4%@<\\\x81+\xf2\x03/@#\xa6\x81V\x84i.@\x0f\xef\xad\xdc\x1b\xb10@\xeb\xc8\x99\x0cVo*@\xe9\xc6y\xe3\xbd\xc3-@\x90\xddxz\xd5p(@+7Y\'O((@\xfb\x8bn\xdf\xd3\xf9%@\\\x14\xb6)\x858-@\xf3\xbc)\xc6\xab\x90)@\x11\xa0\x0f8\xacP,@x\xf2WS\xe7\xdc\'@D\xb6\xb57\xfb\x80.@\x82\xfbbX\xc9\x0c/@\xc6-\xfd\xa5\xc1W*@\x1b\x815\xe5V\xa7)@\x0c\r\x1f\x93n>+@\xe5\xf3\xe0\xea\xb4%,@B\x86N\xd0q\x17+@\xd3\xd5R \xbc\x86\'@\xfa\x84\xfbQm\t(@y`\xe8o\x95\x8e\'@d\x07(d{\x1c(@\xcd\x89\xac\x9d\x0c\x9b&@>\xfe\xc0\xfc\xbc\x8f0@\xf8X\xe8Fnn\'@\xb4\xb7\x1b\x10\x8a\xf2%@\xbf(\xb2w\x84\xec\'@o\xd7\x9e\x92\x1aa.@\x90\x13\xdb\xa5%\xd0/@o\x89\xac3\xd0M,@\x99#\xd8\xed\x1e\xad+@\xf8Z\x08\x86\n\xe9*@\x82B\xa30\xc5\x93-@]n%\x1dV\x7f+@\x1f\x0b:7}v.@\xdf\xa8z\x8c9\x02\'@"@\x1e\xaf\x01\xac\'@\xe5l\xc9\xeb\x8f"(@s\x97\x8d\xe6\xeb\x18,@\x00\x13r\x1dT\xa90@\x1a\x07\x96s\x03\xaa0@\xcb\xe7\x98@<\xfe,@|\xca,\xb1\x8a\x92+@\x1b\xfd\x0e}PA,@\xf4B\xe7F\x82\xb3&@\xc6\x869\xf9!\x11+@LhC\xf0\xa1\xc2.@\x80\x01\xa1\xbd*\xbd*@L?k\x97+\xb8(@\xac\xc7\x9c\xe5.\x17*@^\\\x11p\xb3\xbd*@\xc0\x11\xf3{\x99Z,@\xda\xaa\x9a.\xa3!&@\xefClr\x99\xbe(@\xe6<#O7\x19/@\x8cV\xc8\x97\x04\x95%@c\xa9\xe7\xb7\x01$0@`\xe3\xd8v[R0@1\x85qz\xff+(@\xf7\x17\x83"\xfe\xa8&@\xf3\xa0\x8c\xec\xc5"0@!\x1d\x96\xb4^\x83.@@\x1b\xd1\xaezP+@\x1e\xf3\xe1J\x95P)@\xa34v\x92\xbb\xb3,@\xb6\xd48\xc9\xa8\xc50@n\xfe\xc7\x04@h1@\x8aE\x861!\x03&@\x89\xca\xd0\xed\xdcw\'@\x01%\t\xdb-\xe0)@\x856 \x9b7\xcd\'@\xcd\xac\xabl\x82/&@a;0\xe1\xba\x1d,@\x9a\x05\xc9J\xda\xe9.@\xe4\xf1\x94\x12\xf1\xe6,@\xa0{\xdb\x8e\xbb\x93&@+g\xb3\xc5`_/@\xa2A\xd9\r\xac\xfe(@\x8ae\xae\xcc\xc6t)@}/G7\xb4\xa3\'@\xc1\xe5r\xe8\x9ae&@\x83\x82?7\xb1\xb9%@l\xd2\xaa\xba\xab\x85(@\x80\xb3X\x80\xcc\xa3)@\xc1j\xb5\x04\xdc\xc9)@\xca\xa3\xe6\xc44\x951@|8\x8bq:_.@_\x9c>c\x1f\x80(@X$\x83\xa4\xf4e/@\xf9\xe8!\xd4\x9b\x84%@\r^\x19\xdf]\xdc-@\xb4\xd7\x0b^Z\xa0-@g%p\xe7\tI%@\xed \xb8\xe6=\xc9&@S\xf3\xa0\x99\xba\x91&@\xc6\xebN\x81\x03\xcf(@%n@T\xd460@\xa5\x0f\xf1BZ\x80/@\xb6y\x85\x89\x03B&@\xed\x07\x0f\xaf\x0b\xe8*@QL\x16\xbcY\xf1(@\x1e\'\xb1HG .@wa\xdd\xc7\x02\xd4&@\x8a\x82\xf44\x8e\x16,@rq\x84~3\xf4&@.B \xa1\xbaH\'@p\xb1\x19\x0c\x8e\xbb&@\xa8\x8b\x8d\xcf\xd6e%@\x8f\x84\xfe7\xc6v)@\xd5\xa4^\x97\x84M)@\xc1C?5\xc1\x9c/@\\\xe3\xd13\x06\xd3(@\x15\xa8\x0b\x05\'\xd6/@\xe9\xaf\xd53q\xe5\'@\xe9\xf0h\x87\x1ee/@\xf4\x17\xd1\x1d\xad\xa5\'@Bg1\x94a\xb4&@\x8b\x82W\xbe\xab\x060@a\xb7#Q\x9a[*@HE\x1a\x10B\x16+@\x12\x08\xd6"ic(@\xd9\x9b[1\xd7t(@\x02\xa3\xc4\x13S*(@\xcbyy,\xf7\x17)@1\xc2\xdb\x10w\xb6*@\x9e"\xbe,\x96\x9b\'@?R\xd8\xd7\xdb\x1d(@P*\xa8r\xbf\xc3-@r\x92Rp\x81\xe6.@\xce\xf6N \xfc\x05(@\xe0\x19z\xd3\xf9\x99/@\xa3\xceq\x10Z*0@\xc2\xb7\x92m\xdaR,@~!\x81:\xda\xd7\'@\xc4c^;\x87\x0c.@\xd8;\x11b@\x14+@\x88\xb1\x06\xe5\xa6\x000@\t)\xbdx\xb3\x00-@>*\x1f\x99<\xc5\'@.\xdcM\x0c\x14\xa0-@\xbc\xbc\x15i\xd9\xca%@-\xa9\xe7r\xd9<\'@\xb6\xdb\x96Y1\x84.@\x8aH\x9b1\xd6\xd8\'@v\xda\xb65\x9b\x82.@\xed\t/\xc1xv(@[\xe4h"\x18\xb7)@\xbb\xaa\x84\xaa\x07\xba&@D\x86\x1e\xe5\x15-,@5\xb6\xd0\x8e/\xc7%@\xe0\x92\xc1J|\xd2(@T\xa4;\x8c,\r(@\x18\xf2\x9e\xdc\xa9@-@\xc7n\xca\xb6\xce\x7f-@\xf2M\xa7\xdfS;(@\x9bX0J\xf8k)@>/\x82\x0f\x82\xf9*@d\xb2[\x8a\xa0,0@\xc8\xb7\xd9\x91\xe1Z0@\xe5\x1c\xe8\xcd\xfc\x97&@3=!\x9f\x86%\'@\x9c\x14#K\xc1\x87*@>\xd9\xe6\xcc2\xd2,@\x07\x02A\xa3\xd0|(@\xe3YS\x14\xc5q\'@\xbc\x13]\x98\xb4Q(@_\x8cyJ)(0@\xbf\x89\xd2$\xf2e/@\xfc~\xf6\x0bB2.@\xa9\xb4m\xa9Y\x13&@\xe0\x0e\xca|\x7fV,@\xaf\xc9\xdd \x9c,+@k}\x1a_\xa2\xe7\'@\x94<\x16\x84;\x88,@\xc7\nF\xf8\x90V/@\xb7\xaf\x90\'"\xe2\'@\x1a\x88\x9a1\xd2\x94-@m\x82\xe1R\xbaj-@\x84(+\xd7J[/@9\x9e\xb6\xf2\xd8\xa3-@\xab;!Hz/&@\x98\xa3\xc0\xfd\x19\xc5/@\xa9\xe6\x16Y\xe6o)@u\xa0\x89x\x94\x06+@\xbb\x9c*\xe7\x0ew.@=\xf8\xe8\x0c.\xfa/@*\x9d$\xcc\x9e\xab-@\xf5\xc8\x10\x1d\xe6\x1c+@BTe\xd7\x9d\xd1*@l\xc6\xc8\xea\xcb\x7f\'@\x1a\xad\x18\xdf\xacm)@\x97\t\xbb\x8c~\xbd)@\xfa\xd1\xa2m^\xb6,@\xcf\x18\xc4;\xa3\xd4-@\xa2E\xecaB\x03(@\x93\xb7u\xf8\x0e\x8a(@\xf6/\x9a\xfe\xd10(@OC\x18\xef\xc2l%@B-\xcc\x06\x02\xd9)@\x13\xddJ=B\xbd-@\x98r\x02\x89A\xf2+@3\xf0\xb6\x1f\x02}.@\xd1\xa3\x98;\xa2I/@dv\x9cD\x84\x8c&@M\xaenh\x147-@\x8e\xfbq\xe57k-@Pu>J\xfc\xaf/@g\x9b\x8e\xeb\xeeJ&@\xcdT\xef\xaa\n\xe4&@\xf0\x85\xc7\x06\x9fF(@\xa3\xef@\x1f"n,@\x89\xfa\x8e\x03Gw-@\\\x89U\x99\xee\xee*@G\x04\xcd\xfa\x96\x81)@\xd9\xc0\xe6\xe7f@&@\xe5\x18D5\xae\x1d,@\xc9\xfd\xff\x1d\x88a.@\xcaW>]\xecH.@1\x8bh\xec#E&@h\x95P\x1b\x06\xc9%@\xbc\xf1\xe1\xa9\x95Z)@\xf9(\xa1\xcc\x14p*@r\xa9\x90\x80F\x0b&@\x80\x90vP\xbb\xc4-@\x96\x1e\xac\xb5\xd6}%@\xd5\xfb\xe5\xb5u\r,@Y)\xfa\xe7M\x1c+@b\x8f\xa2\x17\xb9\xb10@.\xcbo\x037{/@+=\xe7)6\xe5&@\xce\\\xc7\xf6\xbdn(@!_N\x8f\x9es/@((7\xb4\xc1T/@\xd1Xd}`\x80&@\xe1l^\xda\xce\xe2*@|\x9f<\xce;\x85/@\xc4S\x00\x9c\xb5\xc8*@\xb4\x0cQ*)\xf1+@o\x08.:X\x82/@\x0f\xd5T\x02\xf1d/@`\x81i\xd2\xbe\x8b,@nBV\x93R)(@\x19,\xaf\xa08S&@\xf8px\x80\xc39\'@\xedR\xce~l\xae&@D\x8f\xbd\xb1x\x9c1@\x13NBB\xe4&(@t>Q1\x0c\x1d0@\xbd>\xf6\x02\x88\x14+@\xdfV\xd3Cr\x8c.@87b\x9d\x87\x1b+@@]C\xf0"\'0@\xad\xd6\x8f\xba\x11A0@9\xf6\x1a\x92\xdf\x98&@~\x85U\x03\x12\xf6.@KD\xf5\x16u\xe7%@]\xf2\x8eX9\xb3&@\x87`kU\xa3\xf5-@O\xc61\xc9\x06\x01\'@o@\x05GW\x981@\xaa\xc2\x981Ua*@s{\x91\xdb\x13$&@\xe0\xfbb\xf8\x8f)1@\xf98\x98\xc11\x1e0@y\xd9\t\xf7\xd7u)@\xbf\xf7\xa9\x93\xe6_.@\xd6\xc3\x1f.\x9e5-@\x9a\xaeY\xb0^|&@\x86wz?_\xa0&@\xdd\x8c\x08\x8eT\xbb%@s\r\x8cW\xbc\x88,@[K\x1c\xde\xac\xd4\'@\xb3\xac%&\xa6B-@`\xde\x1f\xe2\x8b\x18&@\xb7\x15\x8dS\xe7Z&@\x02\xfb\xeb5\x0ef&@>Xg\xea\x178,@_\x8a\xc7\x99\x85\xe9\'@\xba4\xfe\x0c\xf6p0@4\x8e\xb9\x14,\xfc(@H\xc9\xb8\x16\xab\x1c\'@V,\x83\xde\xfc\xf1(@r~<W\xe4\xf5,@\xac|\xb4O\xdf5&@\xea\xb0vk=K&@\xe4;f\xb75\x1b0@\xc9b\x88\x159\xbd-@(Ta\x9bL\xef(@\xd5,$\x89\x1d3/@\xb7\xdb\xf6\x8fM\x0f0@>\x1e\x94}L60@*\x98\xc4\xca\x87n&@e\x80\x0b\x17\x9cF(@\xbd\x98\xc6\xf6nH*@D\xea\x9d\xc8\x96q)@\x91\xf0\x18\x9f\x93\x80/@\x9f]\xdc\x90j),@t*\t\xd8U\xf6*@\xe5\x1c\xe8\xad(\xe4-@\xe4n\xb2.}J/@\x12\xc7?\n\xf98(@R\xdeoEPA.@\xf9\xf7\x97\'\x9e&(@\xb3\xcc\xa0\x1f\xb7\x96\'@\x7fu^$\xd1*0@\xb6\xe9\xea\x92\xd2\'(@\t\xbb?(\x86/(@u\xc4w>\xba\xd1(@\xcf\x0b\x07\xb8\x02\x81(@\xacF\xd9\xd5KM0@\xfb\x10\xc4\x89\xac[(@0\xba\xe3U m,@\xce\x94x\xa7\x96\xd2\'@EJ\xe5\x042M,@\xc7\xaf\xbb\xb7G\x100@z\xed\xe7\xf2\x17]/@~S\xdb\xc9\xcf\x94-@\x943\xff\xae,,&@\xe9\x9fSB\x19c(@R"\x90\x1ae\x8b)@\xee\x9a2\x14\x06f*@D,\x8f\x87\xe7./@\x17\xd5n\xc0\xdc:(@9\x92f"\x01\xb4,@\x83\x14}^\x10\x9e-@\xc6c\xaf\xcbK\\(@\x10\x9e\x00\x08[O(@\xa5\xde*\xbc\xd0(%@|\x93\x12\x7fin\'@kK#9\xe5D&@\x03\xb1#\xb6\xe4~(@k\xd8\xf9\xbb\xa9e)@\xe8\x95n\x9a\xc5<*@4\xa1Q\xfb\x01x)@,\x9e\x14&\x9d\x96(@\xe2\x15\x1f\x9b\x98x\'@\xc0\xd4$H\x84L(@\xa15P#\x9eu)@\x7f0\x86\r<9-@\t%D\xb0\xefN.@\xces@\xb7\xd2b+@\x84\xbf\xcc\x99\xef\xb5-@x\x02\x88\xab\xadA*@\xbc\n\xb8\xb1\xf1A,@L\x8d&\x03\xf3f/@\xd9\xf7\x10,I\x80(@?\xe5\xd5\xc5\x05\x8d(@\x06\x9e\xc2\xc13\x02)@i\x9c\xf41M#)@\x1a\x11\x10\xeaa\x05*@\x14V\x193\x1a\x15)@\xd9\r\x95.\xcbs\'@\xd5T\xd7o\xd9\xab%@\xc7\xec\xc8v\xd4t*@\xe6\x88\xe7\x05\xab\xab&@D\xc2^t\xa4\x1e.@7\xa0\xdcX\xed\xb3-@l\x13\xd2\x1c%\xeb*@\xea\xde8\xde\xffl(@\xd1[v~\x05\xe8+@\x91\x86\xdd\xb2d\xfc0@\xfc\nX\xe9\xee\xc6&@\x7f\x01p?\xb8n&@\xcc>d\x91\x1dh(@\xf5\xd4({\xba\x80(@T\x1aQ\xa9|\xb3,@\x00\x95>J\'\xd8&@E\x9a7\xfe\x8b])@y<\x1d\x9aE\xb0,@ \x17[=\xb3\xb3)@"[Dc\x91\xd5%@//\x00\xf2\xe8l\'@:}n\xb1\xd1z%@\xf4eULsW)@~\x91\xf9~#\xf8%@\x1c\x9f*H_V&@l|x\xfa\xef[(@\x84\x87\xda@\xa5\xd1(@p\x07\x8d \x81Z(@\xb7F\xe7\x85|\xba(@\x16\x8a\xe0\x01W>/@H\xdcl`\xef\xca&@\x8a\xe48\\\xfd\xed&@J0\xcf\x8c\nX-@\xffb\x13\xbdd\xa7)@\x0es\xf1\xf6c\x11,@\x15\xfd\xcb\x82xa&@\xd8\xad\x89>\xcb7)@\xf12\xa95w\xcc%@\x9f\x8a\xf3=;\x02/@\xf6\x7f5\x1c(\xca,@\x192H6Tx\'@f\xff-X`0\'@\xfc\xd9\x05\x1d\xb6.%@\xd2d\xa3\x9e\xa7\x19)@c\xb3\xaf\x97\x9d\x9f1@\xf3\xf8\x0cV\x7f\xe5*@\x9e!zd6\xaf,@\xa8\xbb\xe8\xb2\x99((@\xdc<PO\xa5\x190@xDNX\xa0\x1a%@\xdd\x84\xd3\x84\xea\x14+@\x1e)\xc0\xe6\x16\x020@\xeb3\xa4\x91`\x1c\'@~:\x17\xcd;\x1c)@R \xe49c!.@\x9f\x0b?[\x15Z(@U\xb8\x8f\xec\xc4\xe8)@-\xbe\x1d\xecH\x0f(@\t\xe8!b\x19\xf2(@\xc5\x05 IQ\xfc,@\xfa\xa8\xb3FG\x1b\'@lJ\x84\x15F\t(@\xc7\xa3\xc2\x1dAe)@\x9e\xd8\x16\x98\xf0\xb3-@\x94\x86\x1d\n\xa0\x8b(@\x87\x01\xe8\xc9\xe2\xa0)@Nl\xcd?\xd6\xe8%@\x18%\\W\xdeL&@"s\xb3\xd0\xf6\x890@\x03\x82\xb3<e\x03.@\x9a\x88\xcaE\xe4\x12\'@6rmH\x00\xaf0@~\xbb\xb6\xc4\x1c\xd7\'@\xa4^\x98<\x1c\x1a)@\x0c\xf7\x15\xfa\x86}%@+\xcb\xa9\xa7r&0@@\x13\xde\'*F0@d\xd5Q8\xfa -@\xe4_cD,\\-@\xed\\\xaf\x8et])@\xaf\x05\x7f}\xa5\x19/@E\xc3?\xdf\xa7\'\'@\xb3+"\x97\xf9\r(@n\xe4\xad\xa8\xe9\xa4,@\xe8b\xb3\x0ba\xbb\'@\xee[\x8c\xe5\xe620@\xd5\x03\xa7\x91\xc9\xa4(@\xff\xd1\x7f\xbaM7(@8\xbcE\xf3\xee\xd1(@\xcd\x82\xeb\xc6\xe6\xfd-@\x87F\xce{M:(@6\x9b\xb1\xc9\xc0\xf5)@\xfe Fd\x06\xfa%@\xf0\x85Ls@\xcf\'@\xe4\xab\xc5yb\x1a+@\x92\xbee\x13Q<(@\x00:t\xe9cB(@7/\x9e \xa0\xde(@\x0b\x02\x95$\x9fU(@\x96\xee\xd6w\x11\x08.@K\x9f\xf0L\xca|\'@\xde\xa1\xa0Xo\x97/@Z\x8f\x95\xedv\x14\'@\xf5\xa6"\xdd\xcb\xfd(@\xc2\xb6\xea\xb8\xc8\x92/@\x97\xb2\xe76sa/@\xf6Q\xb6L\x87$,@KQ\xb1[\x110(@$\xcd\xd0\x10\xaa\xeb-@\xb5h\xce\xd2\xc5\xf9+@4e\xd6\xe5\xba\xe9*@\xecT<\xcd\xad\x04.@\xcc\xf2MnH\xde%@\xefQ\xddVO.)@\xa3\xb4\xf4\x1b\x99\x19-@\x94i/\xeb)+)@\xa5\xd3\n\x0c}\xfc-@nc\n/\xf8S&@Du\xc2\x9d\xb7\xba,@6\xe0\xf2\x9f\xdb\x850@\xa5\x8a\xa1H\x99\xc3\'@\xcb\xf2]9,\x1e(@\xb2\xee\x9f\x9b4\x19(@7\xc2\xf9x00)@\x0f\x02\xb5\x93\xe6\x92\'@xY3\x03\xb1*+@\xe5\xe1^\x83a\x11,@y\xa8\xd0\xf8\xb1[(@\xb09\'l\x032)@a\r(\x17b\x81.@\x87_.;\x8b\xab&@\x06\xfbYs\x05\xc3(@\x9da6+Q\'(@zf\x10[\xf7\xd7(@\xc8\xda@\x13)\xfd,@\x0f{\x12B\x9c\xd2%@\xe0\xc6\xa8\x11\xf7.,@t\x13\xe8\x92\xc3\xa1-@pl\xfd\xde\x19\xdb\'@\x9cM,\x8d\x82\xd0%@\xa0\x18\xe7\'\x1b\xb3/@F\xc1\xeb\xf5\x05\xa6&@3\xd2\x85\xf4\xb1\xdc&@FVaA\xfcF.@\xaa\xb4\xfeG\x9f\xa1-@\xff\xd3\x14\x17\xe3\x9c(@\x1b\xb52\xda+O&@\xe4\xdc\x01\xd8k\x80-@e\xd8\xb4D\xfb+(@!/\xa0`\xc8\xf3*@tf_\x9a\xd2\xd4,@\xccZ+\x15\x9a4)@;\xb5;@\xa2\x07\'@h\xb4Z\xc8\xb5\xe5%@\xea\xb9\xa4A\xb9\xe8/@x\x11x\x9a\xdd|/@\xdd\x9a\xab\x0b\x17K)@\x1b<\x83d\xe8\x1c,@\x02\x08R3\xb6\xf6-@b\x81\x1c\x90r\x17-@\x7f\xfa\x8c\xb5\xab\xbd-@\x1b\x85srO\xba%@\n\x08E\xa8" +@d\x90\x9a\xd5\x91`%@I\x01\x85\x1c\xc4<&@\xa1O;\x86\xa4\xed\'@\x0ex\xa8t)\xe5.@{\xef\xc6\x04\xbe\xcd,@\xfaG\xb2\xfe+\xc5(@\xd1\xd9\x0e|\x05\xa5(@CK\xe5o0\x0b(@\x8a\x9f\xc3Q\xc9?(@w\x06\x9f\xb9kG)@\xca\xff^\xcd\xe0\x9f,@P}\x1b\xb0\x8e\xd0/@AA\\\x83\xdb^0@\xb2s\xf3\x0b^\xc8%@\x0f\r\x06\xed\xae\xe3(@\xec[\xf2)\x13R&@\x7f?G\xc8\xab\xb2/@\xbdyK\xed\x12\n0@\xb0gO;\xa4A(@\xb8\x18\xea\xb3I\xe8%@$\x9f\x06I\xcf\xc8*@0\x05\xcb\xc02d(@\x16A\xd7\x94e;/@d?\x1eY\xee\x8c.@^q?\x0b\x00F.@\xb1[\x1b\x06\x88U)@\x8f\xdb\xeb\x9e\x9eY.@\xf1J\xc7\xba\xd3\x9a\'@E\\!\tA7,@\x1bp\xcf\x91\xc1\xd0.@\xb5/?\xae\xcf\xa5*@2\xf4K\xe2\xd2\x93*@\xccI\xbf\x9c\x00\xf2\'@\xc9b2@\x08\xd6\'@\xb2\x03\xdf\x06\xf3A0@\x9cH\xf3\xba\x0e\xaa(@gO\xcf\xa2\x93\xa20@\xed\xe6\xeb\x17g\xe5.@f\xe9\x8c\x08*\x1a)@\xbc-t\xe6\xaf\xdd(@.!\x0b\xc5\x10\xd40@+\xcf\x7ff\x08\xfa%@K\x9a(CA\xeb*@BeR\xf7Cs.@\xf2@\xeb\x88\x138(@|5\x18gG\x01)@9\r\xefJ8(\'@(\xf3QA\xcd\x18)@l[\x1e\xc7\xf5;)@\xebp\xc3f]^.@\xde\x06\xdd\xf8A\xf1%@\x85K\xd9\x05\x8e\x98)@\xa4 M\xdf\xe6a.@\xe2q\xd5\x93\xa2\xc2/@\xad\xd6\x8f\xba\x11A0@\xdf\x07\x0b\xa1\xcbE-@\x0c\x85\x98\xcd\xec\x95*@\x99G\x10(n\x80\'@\x01-\x1a\'\xa0\x9d&@/c\xd9|\xde9(@\xb9\xd1\xa6e\xa8\x89\'@7\xdf\xd6\x1a\x1a\x10,@\xd0 \\*`+\'@\xd3|_`\x88\xba\'@k\xe1\x89\xe74b%@\x81\xb5&\xc9\x87R+@\xd4\xc3SB\x9c\xef)@\xa8\xfc\xdb\xae\x1f\xe2\'@\x99T\x91\xc5\xa2-)@\xb6\x841e\n\xa1(@\x04\xf2(+\x96\xb1&@\x12\xd3\x9aj\xb5\x0b)@#\x81\x88T<L(@\xa2\t\xba\xcc\x8f\r(@\t\x15\x97m\xe3\xa0\'@\x0b\xb7\xb1{@r\'@l.0 \xf0\xcc%@\x11g\x92\x90\x8e\xe6/@\xbby\xf4\x90\xa6\x96)@\xb0\'\xa0\x03\xe89/@\xe1\xb4\x91\xfd\xf5\x0c*@\xe8\x9fb\\J\x19\'@\x03\xc5\xceS\xba\xc8)@g\xa9\x00\xbcq7,@\x96\x1b\x85\xe3K\x18+@\x0cO\xff\xbc\xce\xd3(@-\x10\t(\x08m/@\x95\x8c\xdb\x12\xf4\x04+@\xea\x04\xb2\\\x0c\xa9\'@\xb8AoP\xd6m(@qUY\xceu\x81.@-\x10\t(\x08m/@\x87\xdbwe\xf9\x98(@l\xb6\xe6\xc8\xb5\x1c&@\x0c\xf0\xbbS\x8c\x18\'@^\xc9\x89\xa1~\t-@\x07P\xaaI\xf7a*@\xf6?\x1c\xf5?!)@\xbc\xd1\xcbYP*&@\xde| "|"/@k(\xb7I!\xc50@M\x8f\xde\xe4\x905-@_$\x81*\xa6h%@,l\xe3\xab\xea\')@\x0f\xc7\x87MR))@iX\xa0]\x10\x06(@\xb0\xe0\x80\x9ev\xa2&@\xe2\x8a\xf6.\xb8\xa7&@W\xbf\xb4\xbb\xd3\n-@\x16y\xfa\xe0\xben/@$\xcf\x9e\x0c\xda\xba&@\xa2\x94\xf7\x8e\x96K%@\xfan\xbc\x98\x84S.@\xd0\xb7sa\x9bt*@@\x1f\xb4\x03\xb0\xbf)@\xb1\xccp\x15 m(@R\xad\x94\x9b8A&@\xfb\xe8v\xebL\xe6%@\xd9e8\x1e\x9f\xb2%@\x9d4)\xa0\xb4q(@F\xd9\x04\xb6Q\xf5\'@zr\xf0\xfb\xefL&@\xd2~\x13\x01.\xe4-@\xe9\x0e\xe6\x10\x97R)@6\xc1\x99S9\xe6\'@l\xfc\xa4\xa3\xec\xe7)@Zd\x90\x10\x85\xe2+@~!\x81:\xda\xd7\'@S@\xfc\xbb\x7f\n\'@\xca_\xaeA\xf8E(@\x04\xa3I\xa4\x05\xd6\'@\xd9H_E\rE&@\x8c\x10\xc7L\xca\x82(@\xeb\x805\x04\xbc\xa60@&\xb2/\xa5\xbb\x99(@\x9a\xd6q\x11\x0f\x96%@\xde)x4\x15\x93*@\x9bT\x96J\xbb\x9f&@\x11\x849\xc7\xeb\xd0%@\x9e!)\xdd\xccs+@\x93\x1a\x00\xd4T\xe5&@\x87g\x93@\xd7\t-@Nl\xcd?\xd6\xe8%@\x9e\xf0PP\x06#.@\xdc\xa2I-\xa4\xbb0@$\xc8\x9cw/#(@\x99\xc5\xd5\x91\xa2_0@\x0bF\x14\xac\xf3\x9c-@\xd5\xf8\xae\x8d\xe5\xfb(@\x1e\x9anpz\x19&@K\x00\xf0\xc3Ou(@z\xe04\xbfB\xa9%@\xb4\xd6lV\xf9R&@\t\xfe\xfe\xe9R\xe3\'@q\x80a\xcb`\xa5/@\x0eET_9\t(@\x83\x10%\xf8\x81\x0c*@\x17\x9bN\x08\xc7!\'@\xbd\r\xadf\x94\xdc.@\x8a\x14\x81\xa5\x07\x83(@q\xe0\xac\x07h\xa9+@\xf1\x8b\x14\xe96+-@\xa2\xc6\xec\x87\xc7t/@\x9b\xf7\x85\xb4\xbd\xaa)@)9\xed<\x19\x9f/@\x964\x80U\xd9/-@\xc6\xefWt\n$)@\xd65\x1d\x1a\xc59(@\x1d\x0fk\xfe:S+@\xbf\xf2\x80\x9c\x10^)@\xa4\x01P\xa1\xb7{.@\xd4\x06\x13\xb0\xa9E1@\'\xe637\x98\xff&@\xc38o\xcd\xa8\x030@\xa6\x1a\x8e\x96\x18\x81)@\x07\xfd\x9b\x8f\xd6\x1d,@9\xbct\xff{\xae(@\xa7\x11\x95\xec\x14\xc4-@\xf9+^\x1b6f*@\xcau\x00\xa0~\x9c(@m9\x94#q\xf5)@Pi\xf8=\xbd=/@Z\x7f\x0es\x93\xcf-@\xa41&P8A-@\x98^\xc1\x9f_\xb20@\x17V\xae\xd9r\x04/@\x81\xc8)9a\x19\'@\x1b,\xeb/\x9a\xc1&@#Z\x03\xa5G\xd0(@\xae\x9e\xdf\xb3\xfb\xbc*@\xf3z\x1f6\x8f\xaa&@\xd7\xf2R8\xd9P\'@\x15\xf1\xcb\xe5\xd4@&@Y\xea\x06\xe0f40@\x7f\xa4\xce6\x12Z)@\xc5\x82\xd0O\x97\xb3)@\xcd\xad\x0c\x8ac\x98.@\xd2\xa5\x10\x7f\xd8o(@\xd9\xcb\xa0\x9d\x98\xa4.@\xc4\x95\xdc\xc0\x9f}.@G\xf5\xaf\xd6\xf7}&@\xefq\xff\x12n\x8e&@ag \xcd"\xa5/@.It\x97\xc9\x95)@\xf9\xd5\x80l\x8dJ%@\xc5 5\xc7-\x08(@\xff\xf3\x10~=\xc3%@I(V\x18\xbb\xcd-@\xe5\xf3>\xfb\xd6J/@r\xe7:\x93\x10\x040@\xe6x\x19\x93\xf0\xcd-@\xe1\x9a\xc4\xce!L&@\xd9jiIHj.@\x1b\xe5\xae\x034\x0c,@\x8e(P\xa7@\x86.@\x86w\xd6_\xe1i(@2\x1a\xd7q\xed8)@\xa2\xf5f\x17\xb4\xfb*@#J\xb1\xdf\xb2\x15/@\x16zJ\xf0\xc8\xff-@\xa4\x87\x81L:\x97(@\xf53\xb5\xb7\xa5\xa50@\xe8\x1f/\x0c,z-@1\x9c#B\xf9\x0f-@IC$G\x8a\xdc-@\x15I-D\xd1"0@\x0ck\xbb\xa7\x07\x8c\'@\xe5@(\xef\xee),@\xdb|k\n\x9c\x0b+@\xa6\xa2\xe4\x87\x83\xaf)@\xc5\x06\xc4\xc9\xb5\x90*@\xe4\xb8h\x96\xf6W-@g\x1d\x81B>\xf4\'@ar\x1f\x16\xa4\x0b\'@\xffg7d\xcd\xff/@\x16\x0c\xfc\x92/\xaf0@\xeb\x8e\xaf\xbe*\x1a(@\xf7O\xa5\xae\xc3#-@i\x17\x06\xa0\x04\x0c.@\x91$\xb6\xd0M\xc0\'@\xb0\x18\xb1\xa4\x07\'+@\xeb/\x0e\xa8\x9b\n(@u$<\xd82&)@yG\xc9\x95\x1e\x1e)@`\xbf\xaaE\x14\xe1%@=*|N\xc3\xd5)@*\\.K/z(@`dqK\xc8%+@}\xf8\x1f|\xac\x0c/@d\xda\xb9\xe5\xb1*(@m\xcc\xa7\x1e\xfd\xbc*@X5\x91\r%\x99\'@y\xed\xe2\x9f\xb10.@\xe9\x8cm\x91L\xe1*@\x81[I}\xbb5,@\x85\xcf\x9bD\xbeg%@\x14\xc1\xa8O\xe5$/@\xe9\xf9\xa5\xe0\x83\r)@\xf8A\x98\x1e\xa2\x12/@\x86)S\xcag\xf1\'@\x93\xfb\xc1z\x02,(@\xcc\x84Q( ,(@wG\xfbx\x03\xc60@\x02\xad;\t\x7f4.@ny\x92\xb3\xdf\xa5-@\xf4L\xeev\xc3u)@`WB\xec\x8e\xa2&@\xd5\xc3\n\x808A,@n\xc0\xca\xce\x145)@ 6\xf8b\xf8\x9c/@\x16\xc0\xb2=\x04p&@\xcfW\x9f\xba\xae\x86/@\x06\x82W\xe9HR+@\x82y\xf49V8&@\n\xad357\x1a1@\x00\xfb\x80\xdeS\xa4\'@~\xa2\xc0\x0c3\x92/@B\x92\xca*AP0@Z\x03\x86R\x9a\xaa0@\x89\x18\xaa\x19!\xdf,@\xde;_\x83/t-@\\j/\xc7\xe5\xfc.@\x1a#xUd\xee\'@\xf8\x03\x84\xa04\x9c-@\x1e\xe1\xb7\x83\xe8\xf6%@\x12\xf9\xd6\xf8W\x070@!\x1d\x96\xb4^\x83.@\xac\xb7/T\x98e/@LkZ\x0e\xf1q%@y+\xad\x85\x15>\'@\x85&\x90<9\x1b(@\x82$\xb1\xd0\xa2\x9c(@\xfc\x01\xce\xd1N\x94-@\xe2"\xa2-\x91Z0@\xe3\x18\xdc&\x93\x93)@\xd3\xf5\n^6\xdc-@\x0fp\xecP\x0f\xe5&@\x98\xfa&x\xbf\xb7%@K\x07\x97\xf8#9(@\xdf\xa4\xb6\xe5@\xde*@\x18\x8as4B\x99%@\xc4\xefl\x9aK\x11/@\xb65\x03E\xa0,,@\r\x01\xce\xc2\xbd,0@*/\x88\xf2u\x1b,@p9\x17\xca\xa3~)@\x87\xe7\xf8\x88Pv,@\x06k\x94\\@\n&@\\KyL\x11\x16+@\xd8\x1a\xb0\x9e\x1a\xd6(@\xbd\xdd\x91Y\xdd1)@\xa9\x8cne\xc5\xa0-@\xd79\xfd6\x15\xf20@q?\xc89\xaa\x04+@@&<-\xa8:&@\xa2!ED\xa3>&@e3>V\xb75.@3\xe9\xed\x19\xe7\xc8\'@\xf0\xd5\x0e\x98\xa1\xf5\'@\xe3\xdc5\x1d\x82|)@aB\xe5&\x8d\xba/@\x02L\x8f\x94\xce\xbe-@\xfb\xc2vD\xf7;/@p\xf8\xa96Z{+@w\xbb\x05\xed\tY\'@\xd7[s]N +@=b\xdb\x98*9&@\\"\xe6\xc7\xbdl0@\xd3\xb1$\xfe\xcf\xad,@\x0c\xbc\r%\x12!0@\xff\xde:\x00Q\x97/@\xed\xe0k\xabc\xc2.@\xec\xaf,\x0c\xa0~0@\xa70b\xcc\x9c\xef&@\xfc\x0b\x01\x92s\xb8-@J\x88\x1d\x98j\x17(@\x98\xe4\xd8\xa8\x93\x99\'@\x8c a\x98=U/@\x1e\xf7\xd2\xeb\xd5%\'@?$\xb9\x19\x89\xe7\'@\xc7\x05\xddu\x9b\x8b(@\xd6\xb0"\xde\xd2p(@\x84\xe6\xc4\xba\x81"0@4\xb5\xb9\xcf\x9f\xca\'@\x13\xb83Hy.(@\xea\xbc3\xf2]B*@-g\xfa\xea\xc1\x18/@ \xabV\x06\xcd\xa5.@\xd3\xce\xd3^\xd7z.@\xb3g\x87\xc2\x9b\xbc(@2\xc4\x81`\x95$(@\x10\xce\xad\xc0#\xe20@A7\xaf}\x1a\xfe.@+\x0f\x9fu\xe0\xe5.@y\xb6\x99\xe1\xc4\xc8\'@=\x1f\x93\xad3\x99\'@Qhe0\xe4~\'@]IV\xf5\x1c\xfc,@gH\x8b\xa7\xb4~0@\n\xf0\x0b1\x0f\xc8\'@QX\xa7\x86\xfd\xbb-@\xc7\x12t\xd2yS&@j\xa9\xa2\xdf\xea\xd1%@ce\xb4\xdf\x1e\x07(@\x91\x0b\x1a*\xdf\x13(@\xe2\xae\x1d\xd7^\x97)@\xd2\xfd\x87}\x86\xc2%@ws\xc4\xc0e\xfb\'@8~\xcc\xab\xd1F.@\xa4\x8c\xd0\x85\x88\x1e)@\xc0\xd9~\xc7\x8f\x1d%@\x12_\xd6\xbb\xacZ(@\xe4\x0f\x8b\x04\x13/-@\xc0\xa1=(\xf9\xea/@>l\x7f\xd5\xa8\xa3.@\x8c\xd2v;\x07Q.@\x1a\xb9\xf0\x1aJ\xa2,@\x14\xc1\xa8O\xe5$/@\x02\xe7~\x19\xa5\x9c)@\x99\xae\xd0\x18\xfe\x0c(@\xd4"\xf2\x03\x1140@\x85y\xa12_~,@`\x85\xd3\xb0\xc0\x11.@\xe5\xe9\x15\xc8E\x9a.@\xc5\xfe\xaf\xb8<\xf0-@\x1c^3\xf9\xf7T(@\xbe{5\xbd\xf7+)@\x1f\xe2\xb0\x06]\xfb(@\xb5\xf7\xb3S\xa7\xb6,@\x19\xc9\x1e(,\xee%@\xb5n9\x97\x1b\t0@yib\xf1\xa1\xa4/@d\xbd\xa8\xa2\xab\x97)@\xce\xbf\xe0i\xa8\x860@\xd5\xf2V\xb4j\xde/@\xac\xb7\x0c\xe2\x8d\x88,@P\x1d\x8fN\x12\x0f-@I\xd3\xa5\x87X\xb8,@^\xce\xe3\xb7\xdeW&@F\xaf\xbf\xd5\x15\xdd,@\xe5\xca\xe2\xbc\x9b\xe1-@\xd2^1f\xdc\xd1%@G\x166\xf8a\x9a&@\xca\xf5^\xdf\x1f\xd8%@/\xd9[\'W\x89,@\x85\xfaEnj\x82.@\xaf~\xb2\x11\xdc\\&@\xeeG\xdb\xbc\xae\x9e,@\x01G\xdbK70/@\xb0\x18\xb1\xa4\x07\'+@IP(\xca\x8a\xe3-@E\x9f\xb1\xff\x10Q(@|\x93\xad\x15u--@{\xc7\x929\x95\xb8(@\x98\x86i\xba\r\xb4,@\x8d\x919\xda\xdc\xa4,@\xba\x9a\x0e]w#0@\x1e<>y\x04~\'@o}\nm\'\xa5%@^hE\xa9&o%@9\x1f\xd0\xfc\x7f\x1c,@\x92\x8a$9q1(@\xe8\x05\xa2\xd4O{)@\xa1\x17EZ\\{%@.,\xc8\x17]\x8d(@rn%\xacr\xd50@\xcc\xb8\xc8j#6(@l(RU\xa4\xdb%@\x11\xe2K\xa9\x178)@\xb6\x9a\x14\xaa\x8fp(@\xdb\x1b\x93J\xdaf&@\x8c\xfb\x98\xb4\xe4/0@\x9c\xbb\x04%\x1d\x1a+@gv\x15\xaf\x04\xf1\'@.\x1e\x87\xf4\xe8\xf6\'@\xe2 X\xb1hY.@\x92y(\xc0\x027.@\xf6\xdb\x149\xads*@\x98\x1a\x15N\xfbp%@\xec51\xaa9c+@^e@\xaa\x7f+,@\xf6\r!\x9e\xf0)(@/\x8c\x16lS:/@\xa9\xc1iB\x91\x1a0@v\x1a\xd7\xe5(\xd0/@\xdc\x04\xd5=\x17\xe2-@G\xed\x9d\x9d,\xc9-@\xe6\x1d\xdf\xcdnc.@~\xe6\xdd\xf1,\x9f)@a\x84\x0f\xbeZX0@\xb3p\xf3\xc4\x0b\x95/@Z!PB8\x18.@ZCNt\xc2\xcd%@A\xca\x9c\xc0\xbd\xa3)@\xb8F\x05\xb2\x9dG,@G\xba\x182e\xe7/@A\xb9\x18\xf4\x81 (@*\xa7+\x85\x9a\x000@\xc94\x95\x0c(\xbb/@\x95M\r`\xc74/@\xb8\x01\x1b\xd0l\x90\'@\xcd\x84T\xb6x\x83.@\t@*\x99#F)@"\xaei\n(\xc7.@\xa0\xac\xda\x86\xa7r(@!L\xda\x8a\xac\x90/@\xbe\xfeN&\xc6y\'@3N\x04\xf8y,\'@\x0c\x05\xa3l\x08\x1a\'@\xc5\xcc\xe1\x01v\xf6\'@_\x87\xee5\x1b++@e(\xbc\xee\x88a&@\xa2;\xb9\x13Y()@\x96\x16J\x03G\xf3\'@v\x08\xd8C\xb3-)@\x9c\xa70e\xab\xd7-@\x86\xe7\xf6\x9d\x01\xca%@\xadM{\\\x1aq\'@j(\x8aJ\xc1\x8b(@\xd7U\xe5E\xa0\')@&\xb6\xb2\xa4h\x00\'@\x0c.%+\x8ew/@Ko\xbezk\x19)@\x00\x83\x91\xf0\x15\x19+@\x9auR\x1e\xa0f)@#\xee\xaa\x81Y\x0f.@\x0e]\xe6\xaf\x84(0@ub<\xc3uo(@\xfc\x8bn\xc1\x07\x1d\'@\x85\x8bx\xaa\xc8\x1c&@]\xf6\xea\xf3\xd4n(@:8\xda\x9f\xe0\x9a(@s\xb6T\xdc\xcd\x05)@\x85\xb6\x97\x9bh/(@9I\xc0\xdc\xf1\xb5-@Wb"\x02\xc38(@,b\xdd\x1e\xe2\xe5&@\x95~u\x8e\x92\x16\'@\xbe\xce@\x92\xd6=\'@\xa97N\x1c\r.(@,)VeX\xe1%@\xb9\x00Z\xe0m\x89\'@)\x11\xf5\xe8\x03\xf6%@\xe4a\xef\x88\x89\xe4/@Z\xa5B\x12W\xfa-@\xe3\x03\xaf\xd9eL,@\xe9Ay\x7f\x8e\x84(@"\xd3qnb\xfe(@\x8dq\x7f1\xb3*\'@\xbc\xd8z\x18\xee+)@\r\x98\xcc:=\x05(@.\xba\x85\r\x02\xcf)@\xa5\xfdl\x00\xe1%*@\xe8\x8a\xfda\x18\n1@2:R\x01\x15\x0c1@\xe4s\x95_2\\(@\x96g\x18\x07u\x0f0@\xa7%\xce\xaa\xa3\x81+@G\x9b3b\\\xb3(@\x84\xa9\n\xb7\x7f\xda&@\xc3!\xde\xbe\xb4Q)@\x95\xe0d\x08w\x19)@\xc0\x91\x16d\x8e\xf3,@\xe4\x88Q\x14E\xcc0@\x88\x12p\xe2\xcam.@=)"\xeb\x0e2)@p\xca\xf3dr\\(@\xba)!\xd01\xe9-@\x9e\xf8\x89\x9b\xd8|\'@\xf7\xb0\xe2w\xe7\x94\'@\xd5\xa2\x88`7\xf0\'@}\xfa\xad\x86\xb5\xd1\'@A\x03V\xe5%\xe3)@.Y\x03\xc5\x19\xa9(@\xc5\x95\xfbK\\\x0c/@<\x96x8_\xb8-@\xfe_\xdb(\xa9\xb5(@oS\x0e\xe1/,+@\x14\x049\xa5\xb4\xe9-@\xe8\xa3"\x92\xac\x8e)@W\x8e~\x05\xdb\xfd.@\xaa\xa8\x05[J`%@\xb0p\x1eE\xc4R&@\x1d\xa8\x98\xa3\xe8\xb3*@\xa5\xdb\xb4I#\x1a\'@\x92\xddM\xbc\xf3%.@\xec\x01\xf5\xf9uE0@v;\x11\xa1ci.@\xcfP\xefr\x07-,@\x9d\x1a\x17\x96\xe7N\'@\xbf\xea\x8e\xd8\xed\xa5(@\xfa\xd4\x9ce\xee\xc5(@1\xc0\xfc\x02,\x1e)@\x0f\xb7\x8c\x94{D(@b\x1aN\x0e\xc7\x8b0@f\x13\xf6\xc3X\x96,@\x0f\x04\x95\xaf\x1f#0@>rT\xddNn\'@\xfb\x07\xfc\xc4-\xf5)@\x08]\x91\xedg\x05\'@\x14O\x9b\xbf\x9b\x93(@p\xad"7\xbd\'(@\'h:\xc7\xd3\x0b(@\xf8\xd0\xbc\x90~=(@\xdc\x7f\x8c\xf2\x8e}(@\xc0\xb8\xce\xa9\x8e4)@\xff.\x11.)\xe5-@"\xff\xecy4\x15(@\x04\xbbm\x9e\xb1m%@\xc2\xeeN\xcfo\x1c0@\xa8\x93\xca]\xd6\x7f(@\xe0CK\x8am,(@\xe7h4\xa5/N&@\xf8\x0c\xc5\xfe\x07\x9b(@\xd8EX}\xc2\xef-@\xd3N.\x98,H)@\xbdrz\xa0\'\xa01@m`d\xa6(\x050@/:\xa6\xcd\x02\xe4\'@#w5E)*-@\x1c\xf8\xb9y\x89\xd8&@Ul\xc4\xc6K\xaa&@v8+\x8fE\x8b(@$\xc3\xfee\x92C0@26\xa21\xe6\x9b\'@\xf8\xd0\xbc\x90~=(@H(\x06\xf38\x800@C\x0b__\xee\x1b+@\xc6\xeb\r\xffn\xbb&@\xfb\xeaT\x16\xa3T/@x<\xe7U\xde\xd6-@U@\x9c\x89\xea*)@\x17\xec\n\x9e\x9d0%@;\xf6W\t[3+@\xcd\x8a\x1a\xff<%)@\xd3\x05Q\xc4\xa0\x02)@\xf2~\xb7Ht|&@m%\xd4}cQ0@\xb9XV\xca\xef\x06.@\x8ag\xe3\xf4f-(@\x14\xae\xfc&!\xbd&@(\xf93\x01\x9dP&@0\x0e)\xfdm\x13\'@\xc3$\xaf\xde\xe3\xff(@]7\x18\\S\xf2%@aHeN\x86i,@\x89:2\xdf\x0f\xee%@\x89\x84\xd9\x08U\xd4(@\xb8\xccF\xd1\xb8=(@\xfe\x903\xe7T9\'@\xeb\x974\xe59S0@\xe9\xfbe\xc36\xb2\'@\x8ar\xe2kr\xbe&@\xb1ZG\x11\x88V&@\xae\x0e\x81\xa7j\')@>\x8d8\xc4]B0@\xe1/\x7f\xdaS\xa9\'@\xc0\x9a6s\x1b\xd2%@+\xba\xaa\xebKe*@\x04\xb0\x1e\x1c\x8f=1@\xf4\xd1 \xe3V\x0f(@\x1b\xdd\xe4d\x0bN(@qZ\xeb\xf6\xe0\'0@\xc1iWl\xdd\xff0@\x011\xbf\xbe\xba\x19\'@\x94G\x83fK6.@\xa2&\xdb\'/\x08.@{\xe6\xe7\x16;M&@Y\x03\xd5\x10\nb-@\xcb<\'\xc5\xe4N-@\xea\xc2/i\xce\x10-@\x08\x1a\x81\xa7l\xaa/@\x90+\xe7g,k\'@\nh\xbe@3=/@\xb8\x9f\xad7\x1ff(@\x96\x8f9\xdc5z)@\x9a\x8a\x82B}\xea%@L\x1f1\x8d\xec\xdb-@\xf0\xaan\x80\x1f\x15&@\xdc2\xca\xb3<\xa1-@g\xfaC=\xee\x13+@`\xdc\xaf\xddyc&@\x07\xd4\x8f\x12\x8fO(@\xeaT8eW\x9c(@f\x92\xcb7\xc4u(@\x19%\x98\t&~&@Dm\x1f\x90\x8b3&@\xef\xa6"d\xacC&@\xffG\x08\x9eIW&@\x87\xd5\xba\x96?_0@a\xe2\xfe\xfbm4)@\xb2\x1b\x0e\xe5\xe3".@P\x06\xd7\xe5\x0c\xd0.@9M\xb9\x0cF\x01&@U\x1d\xe0$-\t&@3\xe1K\xfe\xff8/@\x0f\x9b\xb3\xe8\x91\x0f(@\xd4>Hz\xc9\x00)@\xac\x11^\x86\xff\xe9-@k~\xa6\xfd\x0b\x99&@\nh\x87\xbe\x986&@Ai:u\x88\x13+@\x15"\x07:v9,@\x03~\xed\xd6\xfe_&@\xe1\xf9n\xad\x1eW(@jp\x98\xec7i(@\xdeS \x04\x14;(@/\x13\x07N\x87~-@\x14\xc4\xbas\xbc\x01&@\xdd7\xd2V\xef\xc80@%\x15\xb4\x89\x8e\xf8%@\x80A\t\xc4\xa4\xee/@+\xce\xe6\xa9\n\xdd\'@\xd0tV\xdfR\x0f0@\x10]na\xbeF-@f\x94\x9f\xd8-v(@\x1d_4\xf5\xbd)(@\xae\xb3\xbdh#L(@\x89)A\xeb_C(@\xe4}\xf4\xd2\x9b#/@\xedB%\x90\xc8\x19-@\xfft\x9c\xa7\xbd8)@\xe4%c\x8d\xca\xbb\'@\xeah\x88#F\xa0%@F\xee\xb4\xe7\xd8\xd5%@\xa1\xbe\xd0N\xca\xcb%@f\xbf\x07\xd0\xc1j&@\x1c|v\x83\x14\xab%@\xf3nx\xeeoK*@\xd5\xe6\x87\x1eE90@<\xae\x17\xd8\x9e\x05+@\xe4Fr\xc7\xfb\xfb+@\xc8\xf3\xbe\xac{\x19.@o\xacMb\xc3\xab(@\'\xef\x05\x81\xca\xc8*@V\xcf\x07\x91\xd7\xa4*@8\xe9e\x91\xde\x1b\'@\xa0\xf4\x1e#\xa8,)@\xc5L\xb0"\xf1\xfc(@\xed[\xcd\xac#\x0e.@xR\xa6n2\xc7-@q\x9e\x98\x90\xe7//@\x18M\x96w\x9c$0@\xbe\xe6^\xcbbC0@\xe4~\xee\xea\x9f\xc8%@\xa4k\xf3\x9e\xe1\\/@\xcf\xae\xf5T\xbaG&@\xc0\x97\xa0kKA/@@!\x80\xcb\xe3\xd3,@<\xe0\x08\x8d\t\xa90@\xe1v\xe2\xcf\x156/@n\x19\x17\x9e\x83\x08)@\xe6\xe9M1d#,@\xa8\xb7\xe9;D\x1d0@\xd6wf\xc4i\x17\'@\x83\xd3\x8d\xeb\x86\x81(@*\x98\xc4\xca\x87n&@\x91\x82iS\xfb\xe0\'@\x97\xe1\x06\x88c\xd9,@5\xd1\xad\xb1P\x95*@ZK:\x9d\xbb\xdf\'@\xfa\xfa\xaegN\xd1(@\xfb\xfd_d\x852/@\x82\xd1\x177\x958/@*\xe1 d\r\xe9/@\xafa\xc0^R\xe2-@\xa3\xed\x0f\xba\xcbq/@\xd5\x87<\xe4(\xb3(@?\x18YL\xb8\x9a&@n\x80\xc1>V\x1b%@6\x8f\x11\x19m\x9b&@\xc0\x03\xdb\x00\n\xba&@\xcd.\xfe\xf2\x8f\x19,@&\xe5\xd26~L-@\xcc\x93\x1dS\xe2=)@\xffg\x15W\xea\x80(@{\x9a{\xf4\x0b#/@L\x1al\xcc\xba\xea%@\xd1r\xba\xab|>0@\xb1!\xa5l\xa7\x92/@\xa7\xa8Q\xce\x99y)@x\x9c\xf6\xf1~\x90+@\xf9\x9d\x079\xee\x19-@\x9c\x9f\x11\xcb\xd9\x880@7ZB\x8e\x11k&@\x0b\xeeF2\x8a\xb2&@\x8c\x88\x8d\x17ez&@\x88\x10\xfa\xa6\xa4\x8c/@+V\xb6\xf2Z 0@1\xc0cm\x18\x17(@\xcd_aG\x1e\x0f0@\xea\x1d\x91N\x99\xb5,@y\x9a\x04rb\xa9-@5\xd1\xad\xb1P\x95*@\x97]_P\xd94(@\xca(\xd7\'\xe8\xad&@\xfe\x8c?\xfe=:/@\xc1\x02\x0fH\xfa\xe2+@\xd2v\xdc2\xab\xfc-@m\xdb\xa6\x08\xb5o)@\xe7\xbcry\xa5\xb4&@\xe9\xff\xc8\x14Y;&@h\xe7\xb2\x976F&@U\x82C\x87#\x81(@\xea\xe7\xb8_\xeaV\'@\x15\x07\xa5\x9c\x9dR)@B\x8d\x08}n\xfe,@\xd2!E\x7fx.0@\xf3\xa8X\x9e\xe6o\'@\xd1:\xe0\xa8AI.@\xf7D8/9y\'@\xd4\xb9\xb0\xbd\x84\xa5&@\x90B\x1am\xdc\x1c/@\xaaK=\xea\xd6<0@=\x08\x05\xc3\x0eR-@\xaco\xd3\xff2\x80/@f\xd1GN\xf7\xa1-@$\x02A\xcb=$\'@r\xbb\x9aG\x05u(@\xd8\xe8\xa2B\x86\xef*@\x83\xcfzre\xeb\'@\xb2\x04c]\n\xbd-@\x03<4&h\x96\'@<\x84\x05\xaf\x03++@\x01\xcc\x9d\r\x07\x8c(@.b\xe6nv\x87-@\xcd\xe4\xf8F\xf0\x9c,@\xf5P~{\x8b\x00/@*\x8b\x1b\x17,<)@k\xe8\xa6]\xd2\xc1%@:\xbd\x9e;\xc9\x06)@\x93\x1cx\xe9\xdb\xc4*@\xacxi\xde\x18\xa0.@\x8b\xdb\xc3\xa8\xbel-@C\x16\x80\x02\xd6\x9e\'@0\xbdB\x9b\xe9\'/@h\x96a\x86\x05[-@\xe7j\x8f\x93\xc1O-@\xd8\x87\x91k\xa7@,@\x83!\xee\xa5P"0@@\xa1F\x82Ah*@\x96\xe4\xc0\x15Ui0@\x95|HAj\xb9&@\xbd"\x83\x06\x04)\'@\xed\xc6\x04\xa5\xd3\x1c0@\\\xc5\xb7\xd5\xe5\x81-@\x1eS/\xdc\x99\xba(@"\x8ac%\x05/)@A\xdc\x03S0\xba0@)\xa1\xb2\xb8\xe6\xac\'@S\xe5|\xeb\x13\xd1/@\xeb\xe7\'\xec<\xe4/@\x9bH\xe7\x1e\xe8\x83*@\x8a\x8e\x02\xd4l\x8b.@\x86~\xf5\xe6\xe7)&@\xd0\x9d\xa0\x1b\xdb\x0c\'@\x18\xff\xe1W\xf1\xb0&@\xac\x82\x9a\xb0\xe9!0@Eh\xd7U~b(@\xe2\x02\xaa\xd5\xa2~,@\x830E\xad\x00y/@\xdbP\x96X\xc1,(@:\xbe\xe6\xfe\x1b\x99\'@\xb6\xe8\x9a\xc6\xb9\xab&@6\x98\xd2\x86\xb0\t0@\xccF\x90\x85\xbe\x07(@h\x91\xd8\x0c\xed\xb1,@\xb5\xd0\xb3\x90\t~(@Z!\x08x\xa3s/@\xb1\xa6\xbd\xfa.\xc7&@\xa7\xca\xe7\xd6mn&@\x00#\x96\xa8\x99\xe5*@\xaan\xb9Q=}(@\x15{\xd83\xfa)*@\x95T\x17\xbc\x18!)@\xa3\xfa<\xcfCF&@\n\xaa\xd9\x8dX/(@\xa3\x89?=#\xd4-@\x9eH}1E\xf1)@\xc8\xbf\xc2\x9d\x00\xac+@C5\xe9?Vo%@\xd3#\xa8\xfb\xeb\xef*@H\xef^Xe(%@\x95+\xe7\xc2\xd7\xb2*@\xeb&\xbe\x92\xc6\xca,@\x94`\xab\x8c\\\xf20@\xa6\xa2\xe4\x87\x83\xaf)@\r\x87\xabF\x9c\xf5-@\x17\x9c\x1a\xce\xebl*@\xce\x04\xe2\x0f\xd5\xa9)@B\xcc0n\x81\x14\'@\xc2h\x14\xd2\x1ek(@\xafK\xb7\x9a\xc0q-@\xf0\x011\xab\xdc%(@".\x05\xe5$\xa7%@\xd4}\xab\x9a\x08\x0f/@\x04\xccn\xc78])@v\x8f\xc0\x9f\xady(@^\x95V\\\xb1\xcb\'@q6 \xf0\xda\x19/@\xa1\x14\xfdc\x8e_/@\xa3\xab\x8d)\xd5\xde%@\xc1\xab\xb7\x14 S)@\x04\xdd\'\xa1\x0b>)@\x1f\xe1U]2\x83,@\x8a\x92\xf4\n\x9fY/@\x97\x98\x8b\xe2.\xbf\'@\xf1\xce\xb2\xdd\xae\xf9-@4e\xd6\xe5\xba\xe9*@C\\\xf3/\xe5\x87(@/\xd9\xe3\xe4\xc8\xa7&@F\xd9\x04\xb6Q\xf5\'@\x0c\xeah\x9d\x8fq,@\xa2/\xa0\x8c\xe7\xb2%@[\x0b\xfd5\xe6?(@\xa75R\xf3\xc2\\/@\x02\xad\xfct\xb1\xa1/@/Z\x90N\xc9\xa40@\x94\xdb\x04\xcf\xf7\xc9&@G\n\xd5a$\xe8)@{\x95\xab~\xa6\x9a+@0\x8a\xdf\xd4b@)@\xe01J\xbf\x1c\xf1/@\xb0\x19\x9a\xdb\xc7\xd4(@\xa3RY\xe3\x01\xd4,@\xb24S\xe6\xa4G%@\xa3\xcfF\x05\xeaE-@\x0e\xfb\xb1b\xe6</@\x15L\xf3}\xb1\xbd(@\x8f\xfd\x05\xd3\xc6\xea-@Sy\n\x8f[1/@\xde\x8b9}\xb7\x88/@\xf5\x1b\x1e\xab\xfaC-@8\x00\x04\xb9\x14b+@\x1c\xa7C\x85\x88\x00.@\xa7\xff\xb9\x05\x138(@.-\xd8ug\xc5+@\x01\x84T\xa05@/@\t\x84\xf4\x9d \xfd*@\xbf\x82>\xd3h\x8d(@\xf7\xeb\x04HB/%@V\x98*\xf0\xb2I/@JC\xc2\xdcHf)@\xf6\x96\x95\xc2:\xfb*@Y\x89r\x9d\xf7,(@q#\xd6[7b*@\xce\xb8S\xd0\xac\x9f(@I22\x0e:|0@J$\x95\xba\t\xfe\'@\r\x85\x8a\xc6\x01\x870@$Q\x86\x9b\x8aX(@\xd2\x0cM\x08a\x08&@\x9d\xb8Q%\n\x1e.@6\x12\x044\xbap/@Y\x97\x06\xc9h\xc5)@T\xf0~U\x93\x0b\'@x\x04\x0e\x7f\x7f\xa1*@\xdc\xf8r\x07\xdb\x84.@\xacv\xae`\xe67.@]\xe3\\[g\xf9/@\xc0x \xecgK.@\xb6\xb4\xa2\xa6z\xac-@C\xb1V\xaa]\xd0/@\xf7s^\xa5\xa640@\x81=\xe7i\xa0\xdc\'@Ko\xefE~B)@w\x9d\x13(\x1d\xdd/@\x1d\x00\xb8\xb6\xa7\x9b-@Xb_\x83\x03S)@3\xfd/\x03\x96\x0b)@\xfd1\x07^E )@\xb8m\x95\xc3\xa2\x16/@\xb7L\xca\xc7\xe2\xb10@L\x19 \x89\x91>/@\nR\x15\xf5\x95\x100@\x1f6\xa8\xb7\x97\xba0@\x84w\xf8#\x9bC&@sn\x95\x90\xb6Q%@\xc3g\xf1\xe8C\xb6/@`\xac9O\xbfD-@R\xb3\xad\x7f\xd0\xfe/@\x08\xe0[\xf4_\xe0%@P\xeb\xa1\xf30f&@\x17\x1bn\x05\x90\xb4.@\xd9\n<\xeb\xcas+@Y\x17`\xe1\x01S0@i\xb7\x99$w+-@T\xda\x90\x99\x1fJ%@\xe2\x1a\x9c\x96\xc0X)@!H\xe3\xf3\x1eY-@0\x06\x0e)h\x180@a\x11\xa3:\x85\xb9-@\xca\xdf\xa5\xc4cn\'@\xa0\xc1\xca\xaeDz(@X\x1d.0\xcd50@C\xb1\x9d\xff!\x87\'@\x1b\xce\'\'\xca\xab(@\xb5\x8b~b\xd6!0@\x0cS\xab.5\x070@d!H\x1a$\x7f+@i\xdd`,[\xaa&@ld\x9dW&\t0@/\xa04_C\xc8,@<5\x08\xf8n\xee*@\x9d\xaf\x92&k\x080@\xb2\xbf\xa9N\x10\x810@\x85\xcf\x9bD\xbeg%@\x8bP\x9e\x18T\xca)@2)M\xdb\xb0}-@\xba\xaa\xd0&\x0e\xce(@:\xdd\x8c\xfe\xbb\xf2(@@\xdd\x1b\xfbL\x1c\'@}\xf8\x1f|\xac\x0c/@\x87^\x02\xdd\xe1\xcb\'@H%\xc7Zx3\'@\xc3\x83E4\xf7B%@\xd0\xe6\xf9l\x0b>.@\x08\xa9\xe3\xbb}\xb70@\xa9\xcf\x19ot\xb8-@#Y\x90\x87\x01\x13(@\xd0c8\x85~\xcb(@RLip{\x0c(@\x06\x9e\xa5Cs\'-@<\xf8\xdf\x8a\xec\xf8\'@\x8b\x03&\xbcI\x12(@9j\x91\x1au[&@\xe7\xe2(\x85\xcc\x9f)@\xc9\x02\x1c\xf0\xcc\xe7-@\xdd\x9c\xf5{\x83\xb9/@Z\xdf\xfe\xf6\xc9\xeb-@\xbc\x96\x87\xaf\xb2,(@*\xf1<\x87\x12=(@\xad\xa9/\x93\xd56)@\xfd\x0c\xb0\xc0\xdfE-@\x98\xc1\xcba\xb2E)@1\xf3\xdb\xad2f-@X\x08\xb5\x95\x8d\x1e.@n\x13x\x0cJ\xdf\'@w\x8b\xde\xc2Y\x18\'@\xda\x8bQ%\xd3\x1b\'@Y\xce\x9b\x97\xb0&)@\x7f\x84\xbc\xcc)\x01*@\xc1\x99\xbf0\xa1\xe1-@\xb2w\xe4vP\x9a&@\xc0iA\x87\x17M)@\x10\x02o.N/\'@\x1e\x88\xa32\x93\xfc&@\xfa\x13~\xdfi\x0c*@KB\t\xc2\xb8\x16\'@\xa4I#\x8a\xa6\xd6-@\xd1\x07w\xeb\x99\xdc&@C.\xc9W\xf0\xfa.@k\x8eb\xfc\x06\x19.@uM\xc2l\x9c\xba&@\xd0\xae\xa5\\\xb1\xef&@\xa6q\xe5\xffHA/@_\xedD\x16\x90\xe0*@\xb91$\x0b\xb4()@\xf9\x95\x19\x19\xdf\xa0/@1,\xdf\xdcw\x1d)@\xfbBF\xf1> &@\xbd\xa4e\xa0J\x1e&@\x1erA\x81z\xa8(@\x9b\x92\xcb\xab\xc9\x0c/@\xbeu\x9b\xdd\xda\x11&@N\x86s\x8f;\x16&@\xa8\\qK\xa9M&@\xbc\x1d\xda\xcd\xae\x9a(@g\xf55NR\x9a)@{\xa3\xd8M=\x89)@\xa3\x05\xb9|{\x12&@\x9f\x88\x06\x8c\x82\x03&@\x01J\x08]\xe5\\(@\xe6\xe6\x1d\xbc\xedh(@\xdc\xe3N5\x14_&@\x8cX6]@\xc1%@a\xba\x1c&2f&@\xe0]\xd1?\x9f5/@\xdb&g\xba}\x80%@](Z\xf4\x15\x01-@>\xdd\x9e\xef.f(@\xe9\xfd\xbc\xf8\x1e\xb1(@\xd4.\x00\x01_\xa9%@Tm\x97\xb9T\xc7*@\xe1.L\xb5\xbc3/@\x9a\xb4W\xfd\xf9\xa6\'@\xea\xce\xeb\x1d\xb7\xa1-@\xc1\xbd\x8e\x8e\x0e\xf9%@uv\xb4\x1a~\xd1(@*~N\xd0\x96-(@\xc8\xd0\x88l~+(@q\n\xee)\xa5w\'@C\x14zk!\x8e/@F\t6EWJ%@Q\x86h\xe0Ub,@f\xd5<\x92X\x110@\xce\xe7\xca\x1e\x8b\x92\'@/V\x0e\xc9\x97\xe9-@/V\x0e\xc9\x97\xe9-@\x16\xf5\x99\x16|c.@\x07\xfe\xaao\xb1\x1a0@\x11g\x9c\xbb\xdb\xa1-@\xae\x1c-\xc5%*+@\xaf2\xf4\xbbB\xd7\'@\x144e\x1eR\x05-@q\xa5\xdd\x8eG\xbd(@\x9a\xaa\xb8?\xca\xca(@\xd5\x87\x8bG\x99))@\x1d6d\x00h\xe7-@\xe8um\xab\xe4u\'@\xaa\xfb\xf1C\x7fZ-@\x91\x10C?\x1c\x00.@\xc7\xc6R\xbc\xb5S.@!\xb2\xcb\x08<\xa50@9`\x16\xd4aJ.@\xb8\xc3\xc7\x06p?.@\xbb\xcbOw\x86$+@\x8dxV\xef\x18\xb9-@\xa7U\xe3{\x9b\xc7&@\x84\xba\xc8\xc5\x8a\xed\'@\xe3\xf5S\x1f\xf6\x8e\'@G;\x8el\x9a=/@\xb4\x93\x92\xdc\x04\x07-@\xaaR\xb7\x90Z\xee\'@\xe0\x80\xf0\xa8v\xb7(@2\xa40\xb5\x1a#0@\xf9,\x18\x93\xf9F-@\xab,b\x01\xaf\x06(@\xb5\xb4W\x1d\xa7;,@R\x81\xd2\xf1E\x11-@\x8c\x86\xf4\x8e\x82\xea/@M\x05\xa9\x90\x1220@\xab(\x1f6g\x13-@\x1d\xd2y\x81\x1b\xaa)@\x165\x8c\x94K?-@\xfe\x98\x99\x06?|\'@;\nbL\xe7A)@\xd0xz\x94^\xeb\'@\xd5&c\xcf\xa6.-@\xe6ZA$\xfa\x1e(@)P\xb5\x893\x160@\xdf7\x93#\xf3\x1c.@\xfc\xc1E\x15\x0e\xbb,@\xa3\\\x10\x8c\xdb\xfb-@\xee\x00\x02\x94I\xe4/@\x94lJr\xf4\xdb/@m_\x1e\xfaF\x831@\x8bm\xce\xf7\x01\xe6-@0\xd4\xde\xcc\'\xd5%@\x04\xd4\x0b@*X)@\xf0\x15&]\x9c\xe1\'@\xbb\xe7*T\x8f\x8b&@\xa3\x80\xc9\x87\xe8\x1f(@\xc5@\n\xb6\x8eC(@n\xe2\xf4\xd0\xf2\x05-@\xb9\xcdg\x1f^\xfa-@\xe3 $\r\xb6K)@b\xf9\xe5\x98\xd5\xf2\'@\xc7=5\x03\x9b\xd4\'@o\xb6S\xf8\xb1\x89\'@<\xbbFZ\x14\x06-@XG\xb0\xdc\xe6*-@p\x14p\xae\'\xe2\'@n\xac\x0b\x1bl\x0f0@Z\x9b&{Jl-@\xae+\xd5h\xbd\xbd-@\xa3\xe7\xf4\x0f\xf22/@\xf1\xdd/\xd3\xd8\x15.@{3\xbf8\xcf5)@\xc3Q^*\xc8\xa2+@\xe1\r\xf2\x9e&\xdb&@I\x02y\x1djK,@=i\xb9\x81m\xc60@\xdd9{\x15\xe5\x0b(@d\'\xba\xbdd\xe8,@\xb1\x0b\xf6\x052\xe9\'@y\xe0\xabsfS-@5[\x03\x10\xb6\xda-@9\xcc_f\xa3\'/@\x18T\xdb\xa5\xda\xe2-@\x8aT7\nK>(@\xa2#\xa7Z\xa4M(@KO\xa7Qz\x16.@\xfb\x9dK\'\xeb#.@\xc6zX\xdfc\xd9+@n0\x9a\x983\xe3-@;\xf5\xb3R\x81\xeb-@\x8e\x06\xe1Y\x9d\x8b&@x\xa8NT\xa3\xb7\'@\xd6c\x0f]:\x97/@\x83\xa4*\x98-\x9c/@\x14\xd7\xca\x1e\xe5\xe2,@\xa4\xab\xdaY3\xf6\'@\xf2-\xff^\xc5\xa8,@\xa6e\xe7n\xbf\xcb/@\xa3Z\xe3\x1bH=)@\xf5\xb2\xc3\xdfz\r,@Zvk8w\xf3\'@\xd3\xb9\xe9\x1b\xd6.-@\xb8\x12\xa8\x04\xbc\xb4-@#\xec\xe0\x8c\x93!)@BlF9\x81\x7f-@\xe2\x14\x98|`T)@^\x08\xc2\x9a[\x12-@#\x85\xe8X\x88\xfe\'@\xe7S2\x89b\x1c\'@n\xf3\x81\xc3\xe57)@\xe1\xdd\xda:\xc0},@\xd5\x04m\xed\xe0M-@\x04\xfdY \xeb\x1b+@\x84\xb5\xbf\x1b2$(@\xb5M>{\x01\xab,@ J\xdd\xf0o\x83/@\xd6Q\xdf\xc0\x967%@\x85\x00CW\x15\xff.@k\'\xd4\xec\xc6\xff-@$\x16\xf3\xb37%/@\rkA\xc7\xa4G%@\x88l\x00m\x91k\'@\x91~\x86\x10u\xd2\'@\xf8\xa2\x9c\xbe\xdd\xa5&@\x99>\xe5\x92s\x92*@\xaf\x81/\xb9(\xd8*@q7\xc6\x906\x11.@\xb4L\x14\xde\x148%@$\x94O2\xbfh+@\xdc\x10\\\xa8\xc1\xd0\'@\xb8 \xdc\xf4T\xb9&@\xb5\xa1oE\x1c=-@@\x92\xb1N\xe3+&@C\x87\xd5j \x15+@\x8f\x9f4\x1b\x88)\'@C\xd6\x87\x98\x9b;*@\x0b\x94\x8fVP )@\xb3\xd8\x85\x13l\xf0*@\xbek\x18hw]&@\xe1\x87\xb3\x0by\xd1/@\x97.\x97\x86\x8b\x1c+@_\xc0\xc3\x16j:.@\x00\xf5\xdd\xb0\xceB-@\x99v\x88\xacR:)@j\x9b\xa0o}K,@\x1f\xdd\xd6y\x9bQ(@\xdds\x8e_\x93\xc0\'@C\xe9P\x99I!)@\xf5\xfa\xe3\x8b\xe5\xca-@\xc2,\xd92<1%@\x15\x80\x93koC&@v\x92\x13\xfa\xc7\xa7&@\xefo\xf1\xca\x7f\xcc\'@C#\xc2l\x04\x89(@@J\xc0\x80<^)@.]:\xa2\xc6Y,@\xbf\xce@\xaf\xbe\xd3(@\xb6\x0c\x11\x06\xab5(@\xad\x0bD\xd6\xba\x08(@\xb09\xf6\r\x1d\x8c\'@\x96\xb2\xb6\xe3\x00p(@MXX\x13\x06{(@\xd5!0\x07\x9d\x85(@\xc6\xa8\xf5c\xf92(@\x8e/\xab4\xc4u(@\xf1_\x13Jd\xf4/@\xb0\x91\xec\xb6!\xcc.@\x02q!,p(-@P\x8a\x07\x08\xa2\xbd)@\xc2\t\xf1u\xeb\xea-@\x8cz$\x175\x8b)@H\xcdI\xa0Ps(@\xf6\x83"\r\x04C0@\r\x87ID \x8d\'@z\x803+\xa2\xe7-@\xa5\x15\xad\xcf\xe3\xdc/@\xee\x8cu\xa7oW(@\xf6\xc6\xc7\x1d^S\'@\xed}iN+F(@\xed}iN+F(@\xab\xa1\x89\xaf\x84\xe5)@\xf1\x97\xbb<d.(@\xda\xe6;k\xd0\xb6*@\xafnL\xd9\xf0f(@P\xc1m\xffE%.@\x80\xabb\xce\xee\x1d0@\x9e\xe5(\x8f\xd6=\'@\xb8\x10\xdb\x8caC)@\x94P\xaa\x17?#-@\xb6\x97H`\xaa,-@SzR\x1f\xf8\xb80@\xf8\xd0\x90~\x971.@\x11[R\xc1\xda\xcb&@\xe0\xc4\x0c4\xb56(@&"\xf5F#\xa9-@\xd4j\xc1\x02\xae\x0c.@\x17\xacK\x81s\xc2\'@\xd1NfT\xff~(@!9\xef\xa0\xcde)@\xeb\xbe\xd0\x94[\xdc&@\xd9\tw\x8c\x05k.@\x89\x86\xf5\xe9\xda\xfa)@\xf1\x95\x9e\x8f\xf0\xa6.@\xa8\x81\x16\x19g\xa5/@\x91\x8a<R\x82((@\xe6\xc51\xd7\x97*%@\x84\x7f\xe2\xc5\xad\xfd(@d\xce\x92\xe7\xb3\xc6-@\xc4\xb6Hg\xedJ\'@\xb6j)|\x1f\xd5(@P\xea\x07\x88"7.@\x01\xf5\x9e\xb3v\\(@"\xe4\xdc\x86I\x97-@\xf9k\xe5\x0cc\xb3\'@oO&8]-)@\xe7J\x90\xd7<3(@}M]9\xe6\xb1&@7\x8e2\x05\xe7\x0f,@SDV\xb4jK%@\x9f\x1e\x94\xa3we-@\xb9\xa3"[)\x1e%@\xa7\xab\xb9\xa2>e)@\x0c\xf9\x7f\xa9yi0@\x9f\x88\xf1,/\xdb-@\x8d\xe2\xecC\xdbb.@b\xb1\x9c\x8b\xecS.@\xc8\xbb&G11%@|i\xfc!\xb2E&@]\x13:\xe3\xbc\xfe-@|ept\x82|0@\xa4\x96\x18R\xdb\xa1.@x\x84]\x9bZ\xee(@\xf3\xe15O\xa7e)@K\x02v\xd1SV\'@\xc2T\xcb\xa0\xaa\x1b/@\x15\xd0\xea\xe57J*@\xd9~\xc7\xa2H\x1d&@\x8e{RQ\x05R&@E\x14\x04K\xf7v0@\x90)\xe9\x8d\xbe\\%@<)\x93(\x12:\'@>aX\xfb.%)@\x9d\xcd\x96\xf7G-.@=\xa7\xe6Y\xe0o\'@\xc5\xf3G\x86\xb7x%@b\xa8l\xc7\x11w,@"\x87\x1ea\x1e:&@F\xd0\xa6\x8f\xb6&/@\x9a\xd5\x02\xaeJ\x05/@\x9b\r\xb0\xad\xf7W/@\x99\xab\xa8m\xa7\xbf/@\xe2z!\xc3+\xa9&@i\x91\x91d\x95\xf1(@\x08\xf4\xa3E\xb3y)@\x1b`\xc5RG\xaf&@\xb8\x80\xcbm\xd9\x19+@\x1b(~r\xea\xa1.@\x07\x15\xc2j\xa7\xe1\'@Th\xda\xd4\xf6<-@(\xb9\xc8\xd3\x0e\xaf,@\x13\xa6\xfb\xaf\x01H)@\xa9\x0f\x80d\xf0\x9e&@\x02@\xb3%\x90J/@*\x0b\x7f`\xc7"&@\x1a@\x99D=`/@5\xb7\xe4^f\x1e)@\xb4/\xbe\xb7\xe2\x17/@o\xe8\xc7\x9d\x1f(&@\xd8V\xfe\x98?%)@\nDA\xedt\xbb\'@>{"\x86Z_0@6\xcc\xa7H5\xa6&@\x8c\xa1]g\x86\xb9%@<\x84\x05\xaf\x03++@%]I\xf1l\xa5,@BH\x99N\xe1,)@\xf0\xb9\x0f@"50@\x99=\x85\xb2~&/@\xc7\xaep9/\x92*@G\xd21Y\x17\x00)@\xc3\xc2:\xc9\xd7\xbe*@\x8bU\xb1\xc7+`(@\xd4\x98\xed\xf4!\xae,@\xef_\xb8\\\x1a\xc5%@\xd3:\x87`\xdc,0@\xa1\xdb\xdc\xf8\xccp/@"E2\xbdl\x81%@#\xca\x81f\x99J.@a\x8a\xb0s\xb1R/@\x06#1\x02\x16V0@M\x91`(qf)@i\t!\xe9\x904/@\xa3G\xc7.\x8f\xb9%@\xe5f\xc8\x8b\xd8c&@\xa7\xc1&\xa4\xd7u(@\xdf\xfd\x06e\xf9\xac.@p\x1f\xac\x90mf.@`\x1f\xb5\xb0\x86\x0f/@\xe9\x96}\xd1\xc1\xa3%@%\x07m\x13\x84,%@T\x00\xe1?|\x1d&@j\xa5\xc3\xa5\xeb:&@\x98\x11z\xa9\xff\x1c\'@\x0e\x1fi\xe8I9.@\x88\xe8UjI\x90,@\xc2\x9f\xc3\x9a\x922)@\xe9Y\x81\x85\xc5\x85*@x5\'m4\xe4*@\xbd{\xff\x1b\xf7\x8b.@a\xbc\xd9\x03NM(@\x0b\x8aU\xdb\xb7\xbb%@\xf7"\xeeQ\xc1}&@\x1b\x85kBo\x8c(@\x94w\xbeD\xdc\xc3\'@\x1bl\x9d\xcc\xb5Z&@\xda\xcd\xba\xff\x8an(@YU\x96\'\x7f\x9b(@\x8d\xab\xff\x9aB\x06)@h\xf5p\x01%E&@\xc7]\xad\xa0\xa1\xa2\'@\x98\x03-j\xe1\x8e.@\xd8(jW\xe6F0@\x9a\xa0"\xf9zs*@\xb8=,\r\x95\xd00@\x91\x8a\x88\xfca\xaf/@\xe5\x03\n\x84\xd9E&@\xd74]\xc3_\t(@\xb0r\x8aM\xe2\x86(@uB\xcd\xeb$h*@m>\xf5\xe0\x95\x19+@\x9eC.y\x07\xfe,@\xb8\x1b\x18\xe9\x8a\x83(@\x8c\n\x1c\xff\xb4T&@fVN*\xb3\x8b(@\x0b\x1bh\xebc\xa4(@W\x84\xde\xbf\xb7\xa3/@\x84\xa9\x94$\xeb//@xuP\xbb\xe3\xdd/@\x91\x8a\x88\xfca\xaf/@+\x82\xf1\xe5\xda\xf7%@j\xa9M\xac|\xe6*@\x7f\xa8\x12\xea4\xa2%@o\xc3\xd2\xb7\xff#0@\x98\x13\x95\xa3*\xa9)@d\xbd\xa8\xa2\xab\x97)@\x81DJA\xe1\x1e/@\xa9\x1ay\xad\x84\x93/@\x96\xfd\x8cS\xc8\x1a)@\x8d\x8bx*3C/@\xae\xfb3\xa3\x8c\xb7(@\x86\xf3\xaf\xcf\xfeS0@wq\xe0\xc2k%/@\x85\x1f\xcfbDz\'@^\xf1\xae\x8e\x14o\'@w-P\x1c\x9fH*@\xfb\xda\xd0\xa8"|(@h%2C6\xac(@\xe1\xda/\x9e"O0@\xdc\xa8c\xdd\xb9$)@\x89\xe5\x92\xeb1\x8d0@\xbd\xe2\xf1K\xcb\x85)@G\xd5\x89\x96\x7f\x89(@\x1f\x98\xe2\x1f+\x0e+@\xeb\x89/rjl.@\xa6\xe2F\x03\xbf\xd4%@\x11\xfa\x1b\x98>[(@\x13Bbt\t;&@C\x972\xc8\xc6\x9e(@\xde\xc0\xcb^:*)@j(\x1f\x93R\xe1%@\x9a\x97\xf2\x8f\xf7T.@\x05\xa5\xeb\xc2\xda\xb1%@\x97\x955=(\xaa%@\xb03H\xac\x9b 0@\x02\xfd\xf3$w)(@e\x96(\x9f\xea\xe7%@@\xbc\x8a\xc45\xc7%@j\x9b\xe5\xf8\x05\xca(@]\x10W\x82I.0@@\xbc\x8a\xc45\xc7%@\xe7\x02\xad\xe8(J/@\x00\xadv\x8c\x87\x7f(@I\xfd\\W\xbfB(@#5\x1cvlM&@\xfdu\xf9\xc4m\x11&@:\xce\x04\xd2u\xfe(@\x8b\x02\xb8)k1/@\xfb\xfd_d\x852/@\x85zL;\x01\xfb%@\xdaG\xf7\x81\x83\\&@\xab9\xc3Q\xa8=(@8;\xec\xb9[r%@L\xcf\xf4\x9e\x0e\xe6*@H\x95\x9d\xc0K\xe7/@45\xb0\x9fQ\x120@\x93m\x18\x1c\x17d.@\x8e\x91r}\xee\x92.@q\xd6A\t\xf8\xfe%@\xee3\xe2xX\x08&@\x03\xaa\xa03[l.@@\x8a\xea\x0f\xf2\x8e/@\xd5\x97\x9b\xc6\x9e\xf1%@\xc2`\x80\xac\xaf\xa4)@\x11n)\xdd\x13N/@+\xbe6\x8b$\x83\'@\xa0L\xb9\x7f\xe6\xe4*@\xb9\xc7\xecke\xef-@\xc9C\x16O\x15\xdf/@\x0e\x03\x18\xf3\xdc\xf1/@\x9a\xb7\ri`-+@\xf0\xb2\xfa\xdex\x81(@\xfb\x16\xeb\x94d\xe1%@\xd9b\t\xf2\x01\xa7)@\x03\x8e\xd1\x91\xfd{/@z\x8f\xd5\xe9e\x0b/@\xa4\x1bk\xea\xe6\x180@\xc6)\xb6rc\xac(@\x93\xb4%\x92\xe1\xfc%@aW\x1d\r/40@\xe5\x05\xebi\x11\xb7-@\xed\xd45\xaem&0@\xde\xed\x9c_IA/@\x0c*\xa0\xdd\x81\xbd/@,\xdd\xf7\x8d\xeb\xf5/@\x1f\xa1\x9d\x0fO\xcc\'@\x87V)l\x84\x1f/@^\x9b\x8f\\\xb2\xc8%@\xab\xab\x9c\t\xa1\xaa)@\xc7\x93Z\x94\xdd\xb3)@\x81\xbc\xdc\x857g&@\xbc;\xd6ajY(@p\x022%\xebB(@\xef\xeaIrE\xff%@\xea\xad\xa4\x0b\xf2\x020@\x04e\xe2\xfc\x7f\xa2)@@\x0f"\xa3\x03\xca0@\xee\xbb\x16\x88\x16\x0f.@\x9cry\xb3\x10\xdf%@\x03\xd4\xb6\x9f"\xd6%@\x04\x86\x97\xc6u\xab&@\xad\xd8Y\x01\xab\xae(@\xe5p\xf5\x1cq\xab\'@\x1f}\xef4\\\xec+@\xf5\xf8\x1e\xc8 \x060@jp\xddS\xa9\xc9\'@\xfdg\xc6\x83\xc5.*@\x8d\xf1y\xab\x85\xb6\'@\x183\x9c6\xca#0@4\x0b\xda\x0f\xae\xbb\'@ZC\xbf\x84Wv-@6\xfa\x17e{\x0c0@\x83N\xc0n\xc5>0@}\xeb=\xca\xb1\xcb(@\xda+\xa1\x9b7\xb4)@mFao^\x99%@Q*C\xc6\xef\xff/@\xe8\x17`M\x8aC0@\xf5f;R\xb9r,@\xb0f\xf7\x11\t\x1f+@\xe8\xdb]\x1e\xc7\x11-@(\x90W}\xe9\xb10@\xb5\xf9\xe3ji\xda-@Z`i\x8c\x16K%@E$/\xb2T\x7f-@\xd9\xd3N\xfb\xeb\x08\'@\x9d\xa1#D[>)@\xab\x96k\x14\x19\xc3-@\xc5{B6\x1f\n0@\xec\xdcO\x82\xc4\xc0(@\xcf\nqy1>*@\x808\xed"F\xfa&@G\xeb\x0eV\x00\r\'@\x7fe\xb0C\xa0\xd7.@\xd0dv\xb6\x11\x95/@\xc3\xfe\xd6#\x0b\xc6\'@\x0c\xa1\x14\x9d\xda\xcc0@\x94[\xe9HB 0@Z\x8e\x903y\x90/@\xc0YP\x05`\x86/@Nb\xef\xeeQw,@\xb9j\xa3\xda\x1a\xff\'@\xc4\x1bf\x9f\xb1|(@\xbe\xcd\x98y\x82\x8e-@v\xcc\x10\xc03\'&@M\r\xbb4\x98\xb2\'@\xe3\xa4\x9e\x98\xb9 +@\xba\x16,\xd2\xba\xd8.@\\\xfa\xd89\n\xc9&@\xf3\xc4\x0c\xd4\x00\xa7/@\xf1\xae\xa9\xdd\xbd\x06+@\xbe\xa4\xf7P\xac\x87/@\xe6\xa1\x180F\x9c/@\xe8\xaaK\x11}\x97-@\x06?\r\xd5\xbb\xa7/@\x9d\xca\xae\xf1\xb5\xd8&@\xc4A\x1e(\xec|/@\x97]\xc3\x13\x8f9&@)\x16\xd6\xd9\x05~0@\xb2s\xcc_-\xf4%@y|\xee\x7fN\x8c/@\xfa .F\xe3\xb8&@\xc9?\xaf{\x91/-@8\xe1\x127Q\x89-@X\xa7\x7f%\xcc\xd40@\xac\xc2\x8b\xd9\x03H.@A}(\xb5\x14\x1a\'@\xe6\xd5\xdd\xb9R-&@\xebJD_\x80\xe0%@\x06\xb8\x11\xab\xe84*@m\xd7\xc2\r\xdf\xf4&@u\x99/\x8c\xdc\xb60@\xc1\x9d]\xcb:\xd3)@$\xfbS2_}&@\xdaW\xdb6\xfa\xac(@;M\xbc\xde2P/@L\x0e\x94\xb2+\x9b(@\r\x88\x14m\x08\x14,@F\x88\x8f\x8dJ70@\xa9\x0b4s\xf9h%@\x89w\xbb\xb2C\xf9*@\x81\xd8TV\r\x9f&@\x08\xde\x83xi\xda-@Z\x0f\x1b\xac\x9d@%@W\x1e\x17m,\xab&@\xca\xf0\xbb+[\xb0\'@\xec/\xb3\x1d\xaeO)@\x16\x1b\x0f"\xc6?)@_\xfcH\xfaEY)@\xd2K\xbf\xdeyr/@I\x1b\x03\xcb\x14\xf6)@\xaeba\x82]H%@\x95*\x8a\x10\x87\xe2+@\xa9S\xe3\xdfw\xb4(@Cc\xd7\xf1\x1e\xd1(@\x8er\x10\x15\xd5\xac*@\x8b\x8a\x16Y\xcb"(@\x1c\xdel\x18\x0b\x19+@}\xbb\x1cs3\x13+@v4\xd7\xbb\x99\xf4\'@\xae\x86L%\x08&%@\xf2w\xbc\xf5`l%@\x00\xde\xa9\x95 \x13%@\x9eC\x8b\xe7{+(@\nE\xcc\xe7\xef((@i\xc1O\xee\xadK0@\xe9X\xda\x0b\xe0\x90\'@\xda\xa3\xd9\x8dv\x170@$CH\xaf\xbf4/@\xbc\xd2\xb1\x8ez/+@p\x92,E\xbd\xea)@uL\xdd\xfaI\n0@\xe3\x81\xd6[\x91\xf5%@\x1b\x9blS\x1e\x1a+@\x8c}[\xd1\x98\xd7%@\xd2(\x82sU$(@\x91M\x91\x17\x9a\n/@\x83\x18f%\x07E(@\xd8%\x83~\xc21/@\xa2\xfe`"\xe7A/@\xb7\xef\xee\x9el,(@\x9c\xcd\n\xfc]{(@+\xaa\xe9\xd7\x18\xa5\'@0\t\x85\xef\xa17/@Y\xbeY\xb1X\xd9&@\tbx\x15\xff\xe4&@\x08\xd9\xd9\xc21\xfa&@\xab\x1c\xde\xa2\xde\x84-@\xa2\xda\xd5hpQ(@\xc9\xcf\x8e\xe8\x86\xf7\'@z\x91\xa1\xe2q\xa2(@l\xee\xdc\xc5\xfc%,@\x83I\xbf\x95\xaf\xfc*@\x10\xb0\\\x9e`\x0c(@\x17\xae\xd8W\xfa\x9f)@\xe8\x9f=\xe7\x99=(@\x07f\xeaqc")@M&\xde\x8e\x04A,@\xa3\xb3\xady\x9b\xed\'@\xf7[b\xab\x0es)@\xd9\x08yVI\x98&@\x9c\x97H/\x97N-@\x1b\x85\x0eG\x81t)@\xc7\xe8\x8e\x1b\xd2\xb9&@\x135LL\xd3\x87&@\xb5n\xe0\xf1\x890)@A\x0f\x92D\xf0^(@\xc8\xaf\x9c@\xf9%)@\xe8\xc7\xaa\xf3\xc5z*@\x7f\x1fz\x1d2\xa9(@\x9e\xa0\x95\xdex\x81(@+\xf2\xe7{b.0@\x9dlA\xfa\x0e\xe5%@\xac\'\x15\x9c\x03\xca0@\xdb\x98!\x99k\xc4%@\xa6z$\xbfgd&@\'\xc7\xbb$\x9e\xaf(@/\x93y\xe7\x1e\xe6-@f\xdb\x11S\x9d\xef,@\xfdD\xe6\x05\xeb\xb3,@%\xe7\x7f\x94\xaf\x8f,@\xa8\xb1\xea\xacM\xc9,@\x8bI-6\x8b\x8d/@LN\xcd\x8d\xe2\xd5\'@\x80\xb7\x02\xba\xfb\x94\'@\xd0\x02\x19\xb0\x91\xec*@\x1b\x94\x849_\xce0@\xa7p\xf2g\xfd\xb1.@\xe9\xe5\xaaR<Q(@\xb1jfM\x83M/@\xb9|@\xb9D\x14+@d\x94\xfd\xdb\x94\xd4/@\xb1@\x82\xf4\xe2\x02\x08@\x0e\xca\x83\x17\x9c\x12(@o\x90\x86\xae\x0ei-@\xfb\xc8R\x06\x00\xbf/@\xdb\x05\\\xd6\xb8\xb7&@=0\x96Pz\xc0.@\xd3\xe164@3(@\xce`\x93\x9b\x7f`\'@\x12\x1a\xc6=\xffW/@C\x18\xffj)U\'@\x97\xde=J\xe1\xa3&@\x16\xde\xa98)m&@ij\x81\x1d0T.@\xde\x0erL+k.@\xdb\x94>\xfe\x13K/@,9\xfc%\xb6q.@M\xd3\xcb\x8dA\x84*@I\x88 \xd8R\xaa,@\xfc\xb5\xd5S\x95M\'@\t)\xbf\xc8\xb01.@\x98\xfc\x91\x95@\xcf.@l0\xf2l\xafL(@E\x0c\xc3Y\xf74.@7\x13}SR\x19+@\x93\xc3,C\x98{\'@\x1a\xed>\x88\xdac(@\xa6\xadlZ\x966.@\x98\xfc\x91\x95@\xcf.@\x1f\x9b_\xdb\x9a\xb5\'@\x88z\x90\xc6\x0c*&@Is\xb6\x07\x9b\xf1.@\x87LJ\xfe\tk.@\x98\x7f\x82\x7f\xb310@C;\xdc[~v.@>>Q\x97\xe0..@Z+^6\x934\'@\x19\xb3_\xf6\xafp(@k\xb7\x12\xd2\x90\x19\'@\xe9z\x99i\x1b6/@\x07\xee\x0f\xeb\xdf"(@\xcfS\xc8\xa3\x94\x0b(@\xeb\xafH\xee\xd64.@\x80\xd2\xe96\xf0\xae(@\xfa\xea-\x81 \xe1-@\x96\xd5N\xc9KG%@%\xae54\xc6\x93\'@f"\xc9KQ\xc2.@5\xdb\x97\xb3\xc7\xfc&@\xe6\xc2s0J1(@)\x8dK.\xc9x\'@H\rxR\xa9\'\'@\xc1!o\xfe\xef\x8e\'@km_x\xaff(@{\xa3\xd8M=\x89)@\n%\xb9\xc3\xe6R\'@\xe4h\'\xc2\x13\\(@\x93\x99`y(\x0b.@\xfc\xad]]7U/@|u\xf0K\x9660@\x94Q\xdf\xce\xa0(0@\xcc\x864\xaf\xff\x030@\x8c?\xcd\xdd\xe6\xfc-@\x91\xfb\x195\xa6_/@\xb67\x1db\xdf\xb7.@\xe5\x94\xd8\x84\xed\x96)@\xc1\xe3\xc2Q\xa130@%u\x98\x0b\xb2v)@\x19^\x10\xd6\x88\xc9.@\xb3h20\xc6-0@\xdc\xe3gD=5/@o\x98\x1e_\x19\x8a\'@\xc4w\xee\xb1l0/@\xc4w\xee\xb1l0/@\xcb\xd6>\xdb\xb8"&@\x03^\x98\xa6M\x19+@/q\xf7GL\x97-@\x1a\xf6\xe7\xa4\xf7\xac.@]\x91U\x11v\xb1\'@I\xf3\xbaSoO/@V^\xfb\x89\x10\xa2-@e\x9b\xe1\x93\xe0\x17.@\x10\x81\xd4\xd4\xc8\xa6,@d"\x14]\x02=/@\xc26\r\x93\xd6\xf8)@e\xc5\xb6=\xb5\xf7,@\xfb\xcb\xf9\xd8\xef\xff\'@\xe5s&\xdaP\xfc/@\x91"\xaa\xff\x82\x90\'@\x87N;\xfa\x87R\'@E4\xd1\xab\x10\xc7,@9\xc02-]\x8d,@\xc0\xf5\xfb;qG.@f,\x89&\xd9K&@h7$\x1de%\'@$\xd0G\xc6\xaa\xbf/@\xa4b\xd4\x8e6\xd0,@\xd0\x99\x98\xf9\xbc\xcc\'@\xc0\xdb5\xe1\x121/@\x01\x85g\x83\x9e..@\xcc\x052-\xeeF/@"\x99,\xf3\xf5\xe9.@T\x92\xc2\xd35R/@\xa4\xf3\x8b\xe4\xd8\x01*@\x98=\xb3NMo/@dCZ`\x1c\x0c.@\xcb\xbf\x84\x19\x82\xac,@\x0f\nX\x16\xbed)@\xb0\xe1w\x7fP\x14/@\x16\x07z\x07\xbcx0@\xe6_:\x03\xd3o0@\xdf\x08b\xb4\xce\xf4.@\x04L\x7f\x8a:\x82.@^4d\x13L\x01-@w\xc1\xc0\xa4NC)@\xcc\x08\x19\x97\xe1>/@\xe3\xa8o\x10\xd4-%@\xbc>s\x07\'T.@V\x871\xf8\xfcd)@R\xbb\xbd\xaf\x1e\xdc/@XN\x9fqt\xe1.@\x04}\xc5\x93j<.@\xc1}A1\xa3\xa5/@o\xcaSD\x18\xf3-@\xcc(.\xf8\xc9!)@\x80\xfec\xbb\x05\xc7/@5\x0e\xbbz\x07\xac%@\xc7\xb2\x04\xd6\n:&@\xb2\x80E\xd0\x8e\xc9)@\xa9\x01,86@/@\xd9\xe3IEJp*@\x17b<9\xfa\xb80@\xdb\n\xe6\n \x93\'@\xc1\xb5\x02\x11u\x16.@)\x12oKb\xd3%@\xa8\x08\xbb\x1e\xf5\xe3-@\xa1\x00Ez/\xda-@\xa7\xa4\x119\xbb\xe3\'@=\xcc\x81\xe7\x18\x1e(@;\x07?\xc2\xda\x11&@\x81)\tw\x05!0@EC\xdfN\xb1]/@\xc7\xdf`\xde\x17\xa1\'@\x04\xa2\x07\xf6\xd0\xa60@\x03\x1c\xc2\xb1\xe9\xc7-@Pk?\x04Gr\'@O\xc9iX\x0c((@\x8e<\x1a\xbb\xac~-@(^\x17\x03;#/@\x8c\xbch1\xbb\x10.@\xf1D\xc1K\xd3\x15.@\x8e\x19\x93\x90S\xec-@Y\xad\xa4\xa4\x84[(@\xb0<\xbb\x8a\xfe\xc4%@\x08<\xcaK\x98l-@\xd2\x1c;\x0f\xb9U-@T\x026\xc0\x9c\x8b\'@)\\\x01\xe4>#(@cmx\x02\xfaF-@NK[Ol\x10/@\xf2\x81)\x13\x98<(@\xe3K\x9e\xe4\x86F)@\xda\xb6\xa2\x8fM\xd2-@h\x1c\xd6\x05\x92\xf1-@\\\x98\x96_x/0@\xd7\x8eA\xac\t\x99/@\xbfn7{.\x0e&@\x0ctd\xf4+\xe7-@\x8a\x18\xd9\x11h\xf3,@\x08\x1a\x1et\x1e\'/@\xa5[\xd7\xdaM\xad-@\x1d\x12\xaf\xf7zI(@\x06\xe0\ti7\x01&@\xcb\x85\xbb&\xa0`/@\xf5\xa1\xe60\xa4\x0f/@\x10\xf3x\x88\x19\xf8-@$\xec\x96\x01\xdcC0@21u^P\xa5)@\x11<,\x9c\xb9\xff%@k\x1c@(r\x11(@a]\x12\xde\x85J&@\xcc\xc0:nj\x08(@DvC\x04\x06b0@\x02\x986\x1fc\xf2.@\xc0\x95\x11\xffy\xab-@\xfe\x88\xf7\xe90b%@\xa0\x96\x13A\xa8\x050@B\xa7\x8c\xf8\x9fT)@~3*\xf9\x84\xd6%@!C\'\xa7Q\xc7%@\xf5\xa1\xe60\xa4\x0f/@\xdf\x80\x18K\xe4\xf0%@@h\xe0i\xfb\xa3\'@\xf2o\x97\xacd\xa3*@\x10\xe0\x1f\xfff\x0e/@-\x13Z\xa707)@*\x8dM\xac\x0bI/@D\x12\x14\xfe&z/@\\\xf0\x8a\xe0\xf8g-@T+\x10\xa5\xdc\x1f/@e\xe6\x7f\xdc9>-@w\x88\xbaM\xef90@\x08q\x00\x8b\xd7p(@Q\xe5\xdc\xecrz(@\xb7p\xd1\xb5\xc5j(@>\xfc{\xbf|\x90*@U\x81\x00\xe9.\xd7/@\xe0\x14BeJc%@"\xe7\x17\xec.\'-@\xd9\xf3\xd5\x9b6`.@\x8f\xd4\xaf|\xc8\xc6(@\xc4\xa3\xc3\xb4rg(@\x17\xc0\x0b\x8f\x9d\x1f0@\xbe\xed~{\xdc\xdd%@\xfaJY\xf1_\xd2\'@\xa9u>\xfd\x03\xc5%@\x15dx\xd3\xab>(@A\x997\x90\x8c\x9c.@\x0e]\xe8\xfe\xf3\xb9-@\xcc\xe6\x853\xeb\xb60@\xac\xec#$\xb3\xc3/@\x8b\xfdJ\x04*((@\xcd\x1b\x03\x0e\xed\xf5\'@\x94\x9c!Z\xc1\xc8\'@:\x0f\x0fV<<0@#\xa9\x06\x0eO%0@\x9c\xda\xfc\x854\xe8-@3\x85q\x91\xef\x9d/@\xfb-\xa0\x95@;(@\n\x17\xb7Z\xcaP&@g\x13;\xc1\x9bT-@\xae\xdd1\xd5\t\x14)@\xf7\xe1"\xa9uU/@BC\x06\x90\xa6\xf4/@\xd6,\xd8\x9dF\x0b\'@V\x18<\xb2sY-@\x96v\xde\x8bIB&@\x16\xb4<\x99W\xd9-@\x1702\x95\xe4\x19-@\xb0\xbc\xb8\x19%\x11&@\xfe\xab\xc4\xf3\xb2J-@\xa7\xcaF\xa9!y\'@j\xd4\x84(\xac\x02(@\x9f\x84\xa5\xd6\xd6U)@\x83\xde x{\x82/@\x84\xc8<\x11d\x08,@\xab/[N\xfd\xdf*@!z\xb9\xfa5\xd5(@5\xcf7\xc6\xa20&@Mk`\xef\x94e0@\x03\xd5r\xf0H\x130@\xedg\x99\x0bRB0@{\xd5\x9d\xe4)\x8d0@\x872\xa1I\xaf\xa5)@W<\xc5Zj\x1f,@\xb9\xc9\x05\x9c\x084)@\x9a_\x9e\x89F%)@\xcf\xd8F\xd1\x82\xe5-@\xe5\x10\xe5(s\x05\'@\xf11i\xa7\x9a<&@\x8c\\Tu\xea\xe8-@\xa9\x85V\xf1`\x070@Z\x97\x93\xde\x91\x13(@\'\xd9\x91r\x87M-@\xce\x04\xe4\x10\xd5\x87(@\xf9\xc0\xe5\x86\xc5\xdb-@te\xc6\x8dH0-@\xbe\x1d<J\xfd{/@\x87D6_\xdd\x83)@\xcf\xddA\x04x/)@\xaf\xda\x83\x11\xae\x1e)@\x1e\x12C\xfc\xe3\xde-@8\x07Iz\xe9\xb80@\xb8;\x03\xfc!\xea-@\xfbAK\xb3Q8-@p\x084\xf4\x91.-@\x05\x8a\xb6`\xd5\n-@\xc5Y\x89\x8c:\xa7&@/\xbe\x89X{\xf0-@\x10J/\xadZ\xa6(@\xe6\xd1\xb0Vw\xed,@TA<\xb2\xe7\xd7.@\xde\x17C\xab0\x9c(@}&m\x05|\xfc\'@pO\xac\x96\xb8\xd0%@\xc6\xf4\r\xe5^\xe3-@uE\x93\xb9\x1a\xbf(@}8\xa3\x86\x0e\n)@\x03\x9dj\xcfO\x14.@!\x88\xae\xc1\xff\x80/@\x1b\xb2\xdc\x1a\xbd\xa1/@t\x10\xea\n!U&@>\x7f\xa5\xf2\xcd\xd4-@%4\x1e\xfbD\xa5%@+fc\xb3\xbe\xc30@\x02\xa0@C\xbe\xdc0@;\xd2(\x7f\x19+-@\xc8E\xfe\xdc\'\x89(@\x83\x95\xae\x83\xc8\x90(@\xbe\x96\xe7\xfa\xd6\xe4-@\xb5P\xf2]\xcb$0@F\xa3p\xcet\xe8,@y\x8cQ\xa5)\x1c0@\xc1zNc\x07\xce%@\xcd\xd3\x07\xd8\xe3\x8a/@|e\x0b\x9b\xdd\x9c/@\x16\xc5\xf2\x99\x01\xc9&@\xfdS\xaf\xff\x88\x14/@\xe6\'\xfe\x07\x84\\.@$l0^\x0b\x9a(@\xe3q\xb1;\x8f\x1b&@T\x1b2C\x83\xf0,@\x96j3\x05\x90X&@\x11\xbb\xb9M|\x0c)@:\n]2<\xc1%@\xc9\xd0\xfe\xa0s\x1f)@*\xfe\xbb\xf3\t\x8a(@i\x14>bl\n\'@5\xb6O\xb6l\xec&@e(\xaal\xa9|&@x\x04)\x8b6h*@\xf8\x00\x04<\xfc\xb7-@8S\xb7\x19\x81\xa7/@=K\xbaw\xeb00@h~C\xd5N\xd00@a\xea\x0e\xa3\x9aC(@q<\xdeg\xf8\x19\'@+\x8e\xae\x825n&@\x19s\x12\x07Y")@c:\x93\x91\x8b\xc6/@\x9a!#\xcb\xf8}/@\xa8}\xf1\xc8\xbcK,@aW\x1d\r/40@\xa2SZ\x1d\x86\x0b&@\x0f5\xe6\x17w\xcc\'@)fV\xb7p\xde/@\xb1\x95z\xbfAe.@\x0c\xfb\xdf\xe7Bt(@\n\xc5\x94\x98\x9eI)@\xd7\xe6\xa8\x0b%\xac)@\xa5cFd\xa1\xbb0@\xa4F\xf1_\xf6R/@\x9aG\x15\\\'F(@\x01\x1d\x98\x0bg\xd0\'@nNFm0\xed/@\x10eA\xfb4\xeb&@\xc8\xe0\xfa\xc8`\x8f.@\xed\xf9*\xe5\xbb\xc7/@y\x13\xfcc$\xfb/@\xce\x08\xc2\x95\xc7\x1d+@i\xc3^)*,(@>\xc8\xc2\x94 P)@\xab-;\x12^\x08\'@\xda\xbd\xd3\x1a?B-@`\xe4g\xdd=10@d\x02\xefU\xde\x17.@\x98\xc9\xccM\xa7\xfe(@\xa9\xd7\xec\x85\x18j&@\xab\x14]\xd5\t[&@\xf8fv.j\x83&@\xcf=\xc8\x12\xda7)@\x18\xf3\x13 \xa7\t/@U\xb7Oo\xa1\xce%@&r\x93+\xa1=)@\xd5\xab\x90*\xb63/@\xaf\x9d\xb3\xfd\xcd(/@\xd8\xa2\xa5\xc8\xf7{.@V.\x9d\xddH|&@\x99\x96\x9e\xe4l\x1c0@\x98!\x81\x9b`\x8d&@s\x06"*\xd4\xa7+@\xf16V?\xad\xdb+@Yw\xd1\xf6\xf2\xb2%@\xf9\x1e\xe1\x891\xd5%@a\xb6b\x1dV<)@\xae18\xf01\xe6+@\x18\xf3\x13 \xa7\t/@\xbe\x96\xfd\xb2^\xa6,@\xa8,\xa9j\xf56/@\xc2#\x92\xb5\xfem%@\r\x96\xbd\xd6&\x8d/@\xc7\xf1\x8043\x93\'@\xd2\xf9P\xa1\x877.@\xcc\r \xfa\xcdS-@\x808\n\x9b\x94\x19\'@\x8a\x9a\x84\x0b9\xaa&@\xb0\xa1\xcb\nA\x81-@\xc2\xaa\x1b\xc6\xdfo/@y\xa9\xac\xaf\x01#)@\x08\xfb!Ft\xe1/@\x16\x8b\xa0\x87\x0c\xe8\'@n\xf3\x81\xc3\xe57)@\x95\x8b\xb95\xd4w&@\x7f\xd7\xede\xb9S0@\xf4\x95\xf3);|/@\x8a3\x9b>\x9cu-@\xaf\xe7$\xce\xad\x16(@k\x07\x1a3c\xd5\'@\xe2\xa0\x0e\x9f2"0@\xaaPa\xb7\x0c$/@\xdd\xd1T\xeeG9.@\xbd\xd3d\xb1\xa8j/@4\x95Aq\xf9\xa7%@=\x93\xd5\x07\xb3\xdf%@5\xc5\xdf\x86[|)@\xcb\x87`\xf6\x11\xf5/@ML\x95\x13\x84g-@:\xc2\x8b.\x85\xb6&@\xcb"\x0c\xadb(\'@i\xcc\xcb\x1a&\x9d-@8A\xe3.,\xfc\'@\x19\x18>f\xbe\'/@.\xca\xd2\xf3\xe9Q0@\xf8\xda\xa5b3\xad&@\xc4i\xe5 \xf8Z&@\x00:\x12w^\x19.@\xc9Aoi-F)@\x19\xdd?q\x8c\xfa(@Y\xe2\x13yn*+@\xa4\xbbtf/\x1f)@\xb1\xa8{r\xb4_.@\x0bA|d\x0270@\x01S\xb94.p/@>\xb3\xfe\xa9[\xa7&@\xac\xc2\x975V[)@\xdez{Rv".@E\xad\xa2\xd5\x9d\x93+@-\x1c\xc9v\xb3.0@@\xf0\xcb\xd8em&@\x00\xb6\x8f\xbe\xc3\x98&@\xce\x07\x1bq\xf8\xd4/@\xffl\xde\x08\xfd 0@\xe7\x1a\xd5NL\xa9&@\xaa\xba\x15\xaeF\xb4)@\xf6\xa1,b\x9a\xd9\'@\xb5\xe5\xcd\xa4\x03\x8b+@\x8b\x00\x00\x1d\xfe\xc7%@\xa5!\x06u\xc8\xaa%@E\xd8N\xcbjd(@\xae\\\xc3P\r\xe0-@\xb5`\xc1\xd9yD-@"\xe4\xef\x8e\xe8\x05(@\xebs\xd6m>z(@&\xda^\x19\x87\xb8&@!\x8ch\xeb.~\'@\xaf\xc3\xc8\xd0o\xf1-@\x8d\xeb\x0e\xd9\xf7C0@\xf6\xcaU\x87\xa7\xb6.@\x87\xce\x86\x02\xfd\xa2*@q\x18\xf0\x17\x18\xd6&@p\xf98j&\xfc-@UY\xbb\x89\x83-(@v3\x82\xe1p\xa1)@\x03\xf0<0\xf4\xe6(@\xc4\xb8\x94\xc05\x050@\xf8\xa4\xf2\xbfe\xb0)@\x0f\x17\xf8+i\x0c\'@:\x80\xfei\r\xa9+@\xb4O\x90\xec\xa6\x890@\xc2\xd3\n\xed\xd7\xda,@\x95\x8e\xd2\xba\xbcJ0@\r\x96\x0b\x0cU\x800@\xcfn\x1a7\xc8-1@\x15\x11\x02\xf8K],@K\x98\xe2\x11M\x98%@J\x90\x9a\xfc\xd5\xac,@\xed\xa90KD\x99.@\xf2\xc6U=}[(@R\xe53\x07%\xe1(@\t\xc0\xac\xb4\xdd=.@`7/\x08\xa3\xde.@-\xe8\xb1\x84~\xdf-@hV\x85\xeeQ\xde/@E\x1e\xe1\xdc\x01\x0b-@\xa1\xe1n\xdf0\xdb/@;JX^\x0fB-@nv\x1a\x01\xcfN/@;g\xca\x1d1\x1c,@\xc1\xa2Q\x9e\xf8A&@\x9b\x0b\x9a\xb3P\xfd,@\x93&\x9c\x88\xc07-@\xa3\xbb\x8bY\x0c.-@\x93\x93\xe4TV\t.@L\xb5d\xcc\xed\x12-@Xgv[d\x7f)@\x84\xd2\x85}-_-@\x835*\x97\xfe\x1a-@\xa7\x8d+5R\xe9-@\xf1>+\xc4Y\x08.@LWM:\x12\xd8-@\xa3\xda\xec\xb1\xe4\xe7-@\xb1\xb6\xd9\x17}\x17-@\x85\xd1\xb0\x0c\x14\xd7%@\xb2@\x85\xa8<%-@\xa3\xe4\xa6\x93IR-@z\x80G\xf9m\xd3-@x\xac\xf8\xdd\x89\x13.@\x05M\x96h\x99R.@4\xa7\xf8\x08\x08*.@\xed\xf7\x9dl\x1f\x1e%@\x8aE\x1a\xc0\xe5\xb8-@\xc3qu,\xb6<.@\xb3df\x13\x85\x8e(@c\rC\xdd\xc4\xfd&@\xfam\xdd\x8b\xb4W&@\xf5\xb3\x1d<K\xb9&@\xd32\xd2\x96k4/@\xa8<_\xae\xfd\xc5%@9\xd1f\xf5\xb6\xe3.@*\x00\x10\x917\xee.@\xac\xf1i\x88\xed\xce.@\xa6\x86>\xf7\x98:/@\xea\xf0\xe6\x11\t]\'@O\xc1\xf3\xe0%#/@\xdd\xd7\x04\xb2\x83\x96/@K\xd6u\xc9c\x0f&@\x8f\xee\x80\xa1m1/@~\x94\xae\x1c\xfb\x9e/@\xf8\x18\x11\x85\xb3X/@e\xa8_P\xfc\xa4/@3H\t(O\x08/@2c\x04D\x85\x97/@\x93\x13\xe0P>\x10/@\xc4;+\xa2\xee!/@\x96\xb0-m\xbd\xda\'@t\x93\xb8\x9aF\xdd%@\xf0\xe8\xc5\xfd\r\xc5/@\xf7\x98\xb9\xd9\xc0\xd5%@vr\xe6\xf8\xb0\x080@l{h:\x0b\xa2/@\xf0sib\xa5\r&@U\x04*A\xad\x94/@\x1c\xcd\x01<\x80\xd2%@J\xd9\xb3?\x1c\x0b0@N`\xd4\x16\xbb\x1d0@\xf6\xfe\x82\xf5\xbf\xe4%@\x1b\xbc\xaeD\x08\xf9/@o.8\x84#\x07/@\x9b\x9a\x885\xc16/@\x92b5\xcf\xe0-0@r\xc6\xe0\xcfe@0@\ta\xe9\xc3\xc1B0@\xe3{x\xea\r\x83%@\x8f3\x04\xa8\xefm*@\xf5\xfca\x8f\xdc//@~`";Sy%@"3\n\xacP\xb8)@\xb6\x99\x9c\x9e\nk%@sPa\xda\xden0@\xe6bL{\xbb\xf7)@8x=::`)@\x19>]\x02i>/@\xbd!l\x84\x8d@%@\x97\x13\x1f\xccN\xd0(@\r\xbf\xa0\xed;R*@\x13\x90\x8f\xb0\x03"*@\x90ncN\xe9[%@\x02C\xd0dk\x1c+@\xc31\xdb\xe94\xd6\'@\x11\x9b\xa9\xb5]2*@x,\xad\xd0\xe4\x15+@=\xfeA!+\x93*@:\xdev\xe7\xb7\x19+@@Y\xa2oH\x1e0@7\xce}E\x87\xf9\'@\xd0xF\x8b8\xd9\'@\xb2\x07>]/\xdc,@\t\x13X\x87L\x9e\'@\xb7\x1dl\x1c}\xfe/@\x8e\xf2\x15\xf0\xc3&0@\x80 \x925\xde\x94\'@n\xbf\xd8pZ\x0f0@\x1e\xe3\x98.W\x92\'@%\xf8>\xa5\\\xea\'@\xc4\x95i\xca\x82\xdc(@\x12P\xd9\x8f:M0@ $\xc3~\xd1\x0f\'@\x07\x03\x19\xb4\x060/@R\x92P\x1d\xdc0+@2\xb3\xf5\x18\x9f\xdc\'@}\xd7\x07\x8d\xda\xe1,@-M\x963s&/@\xbfEu\x110\x04(@\x8f\xb2k\x9d|\xf4\'@\x00\x9c\xb5\xb4\x0ex(@\xc2S)\x99\xbeN/@\x01\x8d\xaf\x11\xb5\xc9/@e\xc2!\xbc\x86\x14.@\x83\xcc\xadZ6.-@\x17w\xe0\xfc\xda1)@\x16w\x93\x899\x1f)@\xcb\x05p\x07\x19,(@\xa0T\xb6\xe2\x1c\xc3\'@,J\xfc\x915\xa4\'@\x139\x1d\xb1\xa7\xc4,@\xb5\x1c\x92r\r\xd7+@\x7f:\xe8\xdc\xedl(@\x1a>\xb9\xbf`\xb3(@2\xde\xac8|f%@qR\x06\x95\xfb[.@??\x9ap\x81\xb3,@\xa15\xef\xd3\x14\xa7)@\x8c\x8a\xd2\xa1\xc3\xd0)@M\xf7\xe4\xe4\xf8\xef)@,\xacu\xdd\xe8\xe9)@\xa75\xc1XD\xab-@Y+\x04)\xca8(@\xf4\x19\xace\x10\xee-@\xbbz\x12\xafE$(@sqk1y@(@\x85\xf2;$Kc(@HpoS\r>0@\'\xf8\x94PvD/@\xe1\xbd74\xb2\xff(@oW\xb5\xc0\x07\n(@\x0fr\x83x\xaf\xfc*@\xd1\xca\xf9I\x9dz/@\xfb\xa1Gu\x84\x1e/@\xbc\xb3.DE\xc9(@`(\x9c- \x02)@\x03\xa8\x13\\\xf0\xc1(@Z\x17\x86ZN\xf0.@\xa1+\x03$\xb2\x0c(@\x19\xc3chS-)@\x10\x1d\x0eD\r#0@\xca\x01\xe0\xa0\x95\xdd&@V\x07\n\'\xb0\xfc-@\xcf\x19\x00\xc2\xe9\x98(@&\x92+\x9e\'\xa2)@\xaf\xa4\xb5\xbb\x92\xa8/@\xe6(\x9d$:-/@\x99\xdd\xfeu\x01!(@\xfd\x9b\x1fy8S)@\xb2Z\x96R\x9b\xb5*@\xe0!=[% .@\x14\x81\x8a\xae\x02/(@U\xe6Q\xc9\x99=(@\xf4\xc5\xb5\x11\xd3A)@\xe8r\xa5\xaa\xf4\xe8-@\x183\xc0\x06\xfa<)@\xd9d\x03\x9f\xdf((@q\x99\xef\xdd\xa3\xdb+@\x1b-\xe1\x9d\xca\x1f)@\x9e3]\xaf\x9b\x0f/@\xeaS\x1b\x8a\x9a9)@\xbe3]}%\xb5&@\xfd\xc3\xb1:\x84\x1e\'@\xc5\x99\xb3(_]/@\x8f\xa3\xa6\x88\xd4F)@\xfd\xd6\x80\x00\xfaA&@.\xbc\x81C\xf5\xbf\'@\xb43\xb1\xbdG\xd4/@\x0f\x9dM\xc7\xe7H)@u\xdc\xfb\x0c\xb6\xe5.@\x89\xd6c+\x8a[)@\xf1[?\xa4\x1e\x9a&@\xdd\xe3\xbd\x85\xc7(.@\xa0r,\xeeV5/@\xd9kn\x18k-(@\x7fA\x15t\x93y&@\xf6\x8b1\x1b`-)@\x0c\xa5\xbbQ\x1dj(@\xb5\xce_4\xafh&@\x1bB&r\xe7\xe7\'@\xef7^>)6&@\x07K\xb4\x1c\'\x8a&@-?\x9c\xbf\x84<(@\xa2NQH\x1d1(@T\x92\xbfT\xf3a&@\xc9\x0c\x8c@\x81\x07\'@\xd7&\xee\xf9\xc0\x15.@\xd7\x14\xdfJl\x00\'@w\xdf\x8c6mH.@F\xbbF\x92\xd6H(@\xc2?\xfeD\x8a$.@a\xc7{"\x8f\x0c\'@\x8ff\x88!b\xf1,@s\xae\x9b\xf7\xf4\xfd%@Zn\x8aY@f(@\x95\x91R\xeb\x18!)@\x18?"\xa6\x81\xb6-@OC&"p@&@\x19\xa0<^\xf8;)@\xba\x0f\xa5\x97pv(@5\x18\xe8Z\x0b=&@\xa9/n\xb7\x89L&@\x9e\x15\xabd_3)@\xa3}j\xf0\x1e\xdc%@@D/\x10\t\x97(@H\xbe\x9cu\xc2\xd7(@\x18\x01I\xab\x08,)@\xb7^\xfb\xf3_S&@\x19\xb7b\xd2fx\'@*Lu\x89\xd6\'(@\x99\xecL6\xec\xc8(@&\xee\x12\xed$\x81(@\x91a\xa6\xe7\x99\xe3(@\x03lJ\x82t\x14)@\x02W\xbef\xa9\xde(@\xd86V\xb1\xdf\xfa%@\xe1\xd1\x1b\x13\x0cd&@p\xf6\x7fE\xde\x17\'@=\xe8}\xe4J\xfd(@\x07\x18\x0e\xd0\xde\xda.@\xfa\x96\xf2"\xbb.0@\xb4\x0f\xf5\xa0a4(@\x80\x0cr@w1/@\xcc\xe2o*yz/@\x118\xafY\xb1\x04.@\x9c\xcbj\xd2\r\x89-@\xbeZ\x06\xc4\xa3\x82-@\x03\xf0`\x10\xeb\x99.@\x02s\xcc\xd1\x01\xd0%@\x10\x9f\xf5C\xc2\x85)@\x86\x19\xc0\xbc\xfc\xd2,@\xfe6@h\x8bN\'@\xe4\xa0ia\xd8\xce-@\xa8(\xf5p\x95\xaa/@&\xe6i\x07\xa4\x97\'@\xdc\xfb\x8e^\xcc\xb9,@\x91|\xdb\xd3\xc7\xb3%@gea\xf9o(0@8(\xce4=\xdc-@\x05S\x99{\x02\'-@\xf998\xb8\x8e90@@\xbfM\xb5s20@\x85J\x9b\x11\x8b\x1d.@\xe7\x1a\xdc<\x0f\xe3)@\xac\x9d\x96\xcc`W.@\x07:\xfb\xc7R\xb0%@\x95<\x81\xf2<\'0@\xfc#\xa9f\x14l%@\x95\x02mB7\x17-@\x10\x99\x16G\x81O-@JC\\\x16D,-@D\x7f\'\xd7\xcf\xd7/@L\xd0"\x9a\xaa\x150@\xcd\xd1\n\xce\x8d\xd2\'@m\t\xad\xbaY\xd1/@]/\xf3\x0b#\x18\'@\xf5a\x1f\xc6\x0800@\xe7\xf9>\xf82\\%@\xee\xc3\x0c\x93\x16\xa6)@\xe8\xf5\x07]\xd260@;\x8bA\xd8\x1b:0@Q\x01.\xf5\xc9e)@\x97}$\xf9\x92\xd8.@+\x92\x16\xc7\x90T.@?\x97\x98\xda\x03\xbd-@\xe5>#:p\x83/@\xdc\xee\x03Qzl.@Y\xba\x86\xcd\xa7\xff)@?[\xed\n\xe9\x150@L\xa0\x9d\x8f\x1a\\/@\xe51\n\xb3`-&@8\xac\xf8^\xe9\xd2\'@\x8dK\x1a\x1e\xc1$+@&\x0f\x1a\x97\xb3\xcd*@+\xec4\xce\xc2\xb6/@p\xa4\xb1#\x0c\x06/@69\xa7\xaa\x1e\xef*@fU\x02\xd4\x8c#(@"\xd8b\xd0\xa5\xf80@\x17]\xf8\x0f\xc7q(@}\x15\xceEB\xfe-@\x833+N\xb7#&@\x1cM\xe1\xea\xa1\',@\xb1\xaf\x14\xbf7L,@\xed\xa90KD\x99.@\xbe\x17VT\xad\xf4*@;A\x91e\xf3\xe9-@\xa3\xaa\xf3\xe9\xc2\xf8/@\xdc\x1eF\xfa \xd3\'@\x01\xffWMA\x0e0@_C\xb3\x1c\xbf\xc4&@ |\xa7x>\xcc&@\xaft\x8f?\x0es(@x\xca\xa2=\xf7\xdb&@B\x91R\x8a\xfeB*@\x9f\xa1Pu^\xb8,@\xa0\x02\xf7E\xd5\xa5&@\xc1\xa7\xd4^\x8f\x0c/@\x8dK\x1a\x1e\xc1$+@\xcc7;\x1a\x8cQ-@\x98\xc4\x10\x08\x13\xb3)@\xd4\x02\x13\x95\x04\xb7.@\xc7\xe8\x07\xf1\x17O&@\x081Y\xda\xfc,.@\x99\xd2\xf8E&\xf9\'@\x81\xc2\x97Y|a(@X\x0b\xf7T]\x8a(@F\x15^\xd9\x9f7.@S\xb0\x9b\x00eI/@Us\x89\xfa\xb6g(@S\xb8\xe9;\xb9D-@\xd1Z\x95H,\x0b-@\x10\x12\xc56G1-@\xa2\xa6\x80\xebz\x1b0@\xf9r\xc5\xffQ\xec-@\x93\xb6\xe1\x93\x00+%@\xd0\x86;\xa0[\xa4%@\xb8\x1e\x1eq\r\xc0(@\xd3\xb3\x03\xa8\xc4\x110@"\x18\x12\x86!m(@ *?\xeb\xa3k&@\xd6\xe1\xbb\x07\xd6p-@E\x80k\x96p\x8d0@\xfe3e\xaeWc)@D\xdb\xc0h\xf2\n(@\xdez\xe0o\xa4\x9e(@\xfe3e\xaeWc)@\xe2\x99\xf8\xe8\x1a\xaf\'@w\xcb\xec\x1a\x7fb%@\x8d\xfa\x19\x83\x0f@&@V\xde\xb3=\xf5\xed/@\x8f=\x14.1K(@\x02F\xce\xedW*/@\xbd[J\x1f{"0@ }wTx\xad(@\x8cj;\x7f;b1@\xda\xc7^`s\xc3%@b.j\x9d7D-@\x02m\x8c\xd2\xe5\x18&@\xa2\x9e\xe0\xf1\x1e7(@\xf7>[\xa4\x97R(@\xb0\x14d6\x9cm/@\xf5\xf8!\x8b6<0@SrZ\xf5g\x1e0@\xca\xa6A\xc5\x91\x8e,@g\x9d\'\xddi)(@dh\\\xe1:\x1f\'@[\xbe\xd6\x8d#C0@9%\x1b6%)*@\xb2\xe6\xf1\xad\xac[/@\xbc\xe1\xdc\xc3\x86\x08/@\x1c\xa3\xc2y,G)@B\xa7T\x0f\x9e )@V\xcd\xee\xf69\xe9.@\xc7\x1f\x9e\xa2Y\xfa+@a\xcd\x90]\xd4\t0@\xdd]n\x07\xc4S+@k\x04m\xb8\x97\xe4/@\xdeW\xc7\x15\x1f\xaf%@\x80\x1f\xe0\x0f4(0@\x07R\x19o\xa4\x1e-@\xf8\x99~0\xfd\xda\'@,\x05\xf4\xd0\xcf\xab/@\xe1R\x03\xd8\xefK*@6\x97\xa2PZc/@\xa2\xb6P\xe5U\xae\'@\x81\x8d\xd3\xf6.\n-@\xda\x89\xc7\x973\xff*@\xbf\xa3\x92\xbd\xe9\xec)@\x97\xdf\x1cR\x00:-@\x06#\xb7\x19,\x84/@D\x99D#\x9d\x15(@\xde\xfdM\xc8\xf0<+@\x993\x93c\n\x0c0@2\x03\xf5\xce\xe8\xd0-@b>T0}\x86(@\x8aK\x18+V\xe8-@\xc5F!\xce/\x82-@\x91\x16\t\xe2\xc9o)@\xbaU\x12~;\x8d0@\xed\xa0\xcdVVF/@\xf8\x80\x16Y\xa0\xff/@\xa3\xdf1`Ae-@r\x86x\xa8\x93\xb8,@\x80\x04\xb5\x03\xf5\'(@pL\xa4\x91-G,@\x05\xfa9To`(@\xe5ZP\x95\xe2\xb0\'@x\xddy\xf1\xafw*@\xb2\x0cU\xd1\x96\r+@z\x9f\x9esA\x84*@\xb5\xa1\xc9\xbcyD-@>\xb2:\xd2e$)@C\x87P\xd0x\xaa0@\xee\x80z\xf2\x86\x810@\xdd\xf1\x8a\xd6\r>-@\xd8N\xa84E|/@\xc2$\xe9\x80B\x88/@]\xfd\xe3\xde\xd2\xb50@\xdf\xcb\xec\xad\x9c\x1b)@\x98\x8f\xd1\xa2\xc3\x02\'@\x81\xb4\xf4\x03\x19\xac\'@xZ\x91\xc8\xa4R/@t\xf6i\xe5\xae\xc7/@\xbd\x93\xab\x94q\x81*@\x07o\x80\x11\xff\x0c0@V6\x16\xbc\xa9$0@4Q\x1c+N\x89(@\xe4\xe2=\xe3\xf96)@\x85U\xd0\\\x0f\xed&@\x1cK\xa5B\xea\xa5&@\xdc\x96\xa8!v[-@Z\x94\xfb\x91\x90\xe4.@\x05\xd9\x9e\xc1|\x1b\'@\xf5a\x04\xcf\xd4=*@3$\xa7\xf3Q\xda\'@\xbet\xc8\xc4\x92"0@^\xbe\xa79\xa0\r0@Z-\xc5lN\xe3/@(1\xab_\x10D*@\xb2+\xfc\xbdcy-@h\x8d\x97l\x11\xb80@C\xbc\xa9\xdbi\xba&@?\xa0\xe5\xe8\x0cw/@\xc1\xc7M\xe2\xccE.@\xd6\x03\xc3p\xcaw-@\xa3\xf5\xab\xee\xda\xa8)@\xeeK\xbbB\xeb\xb5\'@\xa9\xbe\xfe\xfd.X-@\x87\xce"cA\xd6\'@q\xaa|s\xb1\xc2/@\xe7\xb8\x13\xf4^\xec\'@\x98M\xb6N.S%@\x0e\xfaI\xcf\xe7\x0c(@\xdbJ\xa6\xcf=\xc2/@\x06\x9c\x90\x96>\xa8+@\xa3&4\xf4\xe0\x8d&@e\x9f\xbc\x87\xdb\x01/@\xf1|v\x98\xb9\xe3\'@\xcf\xfd\xefq\x05\xd5-@\x97\x9b*\x16\xba\xb9-@\xd3t`\x88`s\'@I\xb0G_.c)@\x94@s\x92g_+@\xeb\xb7<\x1c\xe5\xeb-@Vs\xf1%\xc5\x1d0@\x15H\xa9\x93\xc4\xe3-@\xe7\xc6v&\xed\xf2/@\xb6\x8c\\\x82\x0e\xa8.@j!\x99D\xa1O\'@\xee:\x1a\xa5\x8bH*@\x8fr\xeff \x8c/@\xf1ttGw\xb3\'@M"8\xe6w\xfb\'@kc\x126\xd8\x95%@\xe4X\x07}6\xcd*@X\xd9At\x10\x8f-@C\xf9\xb9\xf3<\x7f+@B\xa7\x8c\xf8\x9fT)@\x1b\xf6J\xca\xc3J*@\x03k\x99\xd6\x95k&@\xdd\xa5X*\xfd\xa6&@\xb9`\xd9\x1eh\x97/@\x87\xfdp\x17,\xca\'@\xf7\xc8\xb4\\\xe4\'/@\xa0M/A1"&@\xdc\x0fK\x18\xfdA,@\xa0\xfe\xb7\xfa\xf9\x94/@\xb0\xb9\xa1\x16_\xdc\'@\xb0\x8d\x82\xad\xba\xf6/@9UB\x9ced+@\xc1\x19\'\x9c\x05b+@\xbdJ-\xec)\xd8\'@QZK^\x08\xe9\'@d\xe9\xd3\xb2\x97\x1d0@\x97\x7fq\x87U\x100@AAG\xe2\xc0\xe5\'@#\xf9\x03j\xd0~0@u\x0f\xb8\xa4EL(@\xb9\xc3\xd2\xb6\xf6q,@\xd78\x89\x158.(@\x9f\xf6Z\xcb\x9b\x8f\'@\x91\xbf\xe8 \xcf|(@\x87\xc4\x1bq\xbf\x9c\'@M\x1b&\x10n\xea\'@\x87\x81\xd0\xff\xd2$0@R\x82\xa4n\xf8\xf7\'@\xf7\xa6\xac\x01\x0e(\'@D\x18\xdc\x02\x8a\xdc-@\x16\xe1d4B|(@\xfc\xde\xb2$\x9f\xf9\'@*\xefu\x1dv\x1f0@\xca0\x8c\xf7\x8c\x1a+@G.\x9a\x80c\x18+@\xd8\xe2\xf5\x1c)v%@\xfa\xeb9h4*\'@<\xafBn\x15B.@\r\xdd\xe8\xdcp4*@\xaf\x88?\xcd\xecz\'@\xfd\xfazu}\xb1(@\xc5\xaby\x9d\xc6\\%@hSq\xa2\x99%*@\x16\xd49\xe3\x88\x08(@7\xaa$i\xde\x11.@\x83\xb7\xfeI\xa3P*@h\x99\xc5\xfc\xfa\xcf(@\x1bv\xbb\x00\x0eF\'@|\x91\x16\xbd\x88]%@\xfe\x9c\xe0_\xa8\x7f(@A\xe1\xf4\xb6\xfe\xaf*@\xd9\x84\x83\xa1*D%@a\xe5\xf0$\xff\xb40@\x81\x9f\xb2A\xa1R/@\xde\xaa\xd1\xf3\x9d9)@\xcc\xa2/[h\xe5.@0F\x87K\x80\xc9.@7$\xc5\xc0\xbb\xb9\'@\xad\xc9|\xb09\x82.@\xbc2p\xd4\x85^.@\xe0\xbd\xe5\x97W=.@`Kg8\xe7\xee-@\xfd\x01\x83\xf1\x1bF(@Y\xea21\xa3\x9b.@\x1d\x0b\x83\xa1\xf0\x900@\x14\xceWq;6(@\xdfo:pc\xea.@Q\xc0\xbc\xbe\xc4#.@\xa4\xeft\x85]\x13-@\xfc\x93\xc3\xbe\x9ci(@\xbf\xa3\x94\x87\x7f?0@0\xd3\xad[\xcfG/@sv~\xb0\xae\xa5.@|\x179,\x95\xb3*@\x9e\x04\xa0\n\xceZ0@\xbb\x9dPSW\x1f/@\xe5\x13\x91To\xb7.@\xb2\xd4\xddR#\xf7,@\x8b\xe9\xb2\xf7\xe0\'(@\xd3\xbf\x15\xa7MG(@#\xef,C\xa0\x1d*@\xd1x\xda\xfb\xcb\xe3)@\xf5\x02_4\xdf&/@\xaa\xd6\x0b\'\x07Q%@\xb6y~.\xdaF0@\xba\t\xdahmh/@3\xd7h\xcc\x828/@W\xee_\x0c\xd0\xd5.@Q\xcdB\x8b\x99\xd9-@\xc0\x1f(\xc6\x8ek*@\xf9\x1dN\xcfR*%@\x02\x0b\x00\xad?!0@\xd4\xaf\x04_4P*@mY\xa5:\xe5\xd5,@\xf9\xf5\x86]\xc3\xdd\'@&\xc3\xb8\xc1\xb1V.@\x00V\xb6\xad+k%@\xb6\xe9\x8e\xf6ET-@\x93\x04\x16\xad\xbbP*@<aUZ\xc5`%@\xc2\xc6P\x82T\xdf.@\x0b\xe6\xb5\xfc*!.@\xa2\x06N\xad\x84~%@z\xb5/\x11\x80\xfc(@[\\\xf3R c%@[\xdd6\xa0\xd5c(@m\xaa\xf4\xda1\x15\'@`w\xf9\xd0\x00\xb0(@pJ\x97\xd9\xa2:0@\xae\xea\x866\x0fR(@\xabG\xdf\xaa\xd1\xbc/@*\x8f\xfb,\xba\xf5%@\x05\xff\xde\x17Y\xcc%@\xe8\x05\x96\x9d\xcae.@\x1c\xf2\x19\xdea\x93%@=\x13Vhe\xe3,@\xcd\x87\xef\xadW\x15)@vO\xffu?\x82(@\xcb`6\x1b8\x8b%@m\xc1\xcc\x8a\xa2\xcf)@"\x16U,l\xa7/@0\x11dL=f)@\x0c\xcf\xad\xb6\xb3\xca(@"\x90\xdem\xef\x03(@\xa0\xcd\xd5%\x94\xbd%@\xc8\x87\xb3\x92#=.@\xd0\x87JPxH)@\xc5\xd5\x9d\xa31\xd4/@W\xe6\xb5K\x05\n/@\xfd\xf1\xce\n!^.@K\x8e\x91\xdd\xb1\x13\'@6t\x8e\x949\x9b/@O\xa1\xc7\x02\xb1.)@J\x91|,?\xa5%@\x01\xc0\x80\x8e\x93\x16/@W\xe6\xb5K\x05\n/@\x1a\x8f\x07=\xe0\xce(@\x05-W\x17\x1fN&@P*\x9a\xd9\x1bz(@l\x1b2\x1al\x83)@Z\xc1?\xc1\x7f\x1d)@\xeb\xaa\xe35$D&@\x8f \x8a\xbb\xb7;/@+\x81b=\x96\xef.@5\xa8By\x9b\xf0.@\xeaq\xf6\xd2\x96\x88%@\x08$J[\xban%@(,\xdc\xd6\xae()@<K\xa9gj\x88(@GF{\xab\x81X&@\xcf./(\x9a\xa7%@Z\x083\x1a\xf1B0@\x86\x0e\xcf\x89e\xf3-@\x1f\xb10\x86\xa9P(@\x17\xea\x80M\x10\x05(@"\xab\xa7y\xb5\x1c&@\x1c\xd5.-\xe5O,@L\xf9\xda\xcc\xab\x10/@\xe7Wf\x14\xd9\x0c0@\xf52\xe6m=\xff%@,\x12\xea\x90\x07i(@j\xf2\xa5\xaf3/+@(\x8c\xf8f\xce))@\x90\x83@a\xe1\x0b*@\xca]=.\xa2\xcb)@\xc0\x86\xae\x0e\x9aj.@\x01-D\xa7\xf6\xaf%@\xba\x11\xc2!\xdb\x0f)@\xf8\xfa\xd7U1\xd4\'@\x0b\xc3\xba\xb8\x86\x0b/@I\xb9\xe2W\xca:0@\xf5\xf0~P(G.@\x8e\xe1\xd4.u\x01\'@ \x97W\xc6\xab\x86/@xi\xd5\x88\xbb\x15)@\xf5\xcf\xa1\xc5v\xe6/@\x84\xe2\xe12\xc0q&@\xd5A\x7fZg\xb5%@\xec\xa5SR\xdf\xd1&@\x07\xb0:}\x0e\xfa/@\xa3\x06\x9b\xad\xc2\xdf,@\xc7\x85\xdd\xfb\xdb-)@!E\xaf\x10\xc9n/@j\xc8~\x9d<V/@}\xc1@`H3(@R\xfc\xf5V\xe5\xf9/@\x87l\xcb\xd7\xf66%@`\xccAN\x8b\xe7%@\x00\x08\xfc\\\xf7@(@\xbd\xbf\xa4\xd0n\x8b&@\xa6\xf6Z\x17\xafh&@`7\xb2\xcf\x9f\xd1)@\xc5\xf8\x03\x1f5\x13/@\x9a\xff%\xee\x05\xf6&@(I\x84{\xc9\xd6%@y(<\xf4<\x06+@/\xa9\x9f\xb8\xcf\n0@c}\x06\xb7\xc0H(@L\xd2g3=\xa7/@}\xa5\xb4k\xec\xda/@\xae\xce\x06\xf6\xa3[/@\x8b\x00\xf8\xe6*N-@\x1a\xc2\x05\xd8\xa6Q&@VVN\x15\xa0\xb6%@r\xd3\xd8\xea\x90{&@\xf7-\xa1\\A\xa2/@\xfe8}J\x8b\x12-@\xa9C9\x84G\xff)@\xf0 \xa3&K\xdd-@FlT,\x0f\xd2%@t\x1e^U"F-@\x14\x04i:\x86?.@\x10\xc9\xedD\x81\r&@\xf5\xcdj\xb7\x8cA-@W\xcd\x12\x1e\xf9\xed-@\xa9\xa6ko\x92\n0@\x85}\x88\x87d\xba.@\xe6\x9f25\\Y/@\xc8\xcb\x8e\x8c\xfb\x9f&@\xb3QQ\x9a\x9e\x98/@\xf3\xde\xb4?\xd5\xd3\'@\xf4\x9deQ\xaa\xe9-@0\x04<\x8cI;(@Z\xa7Z\xf1\xf6\xd4-@\x14s\nb&\x080@\x1a?\xc6\x83\xc9\xe3/@\x9ct\xe4W\xccT-@\xd9D\xe8\x00[T)@\xbb\xa3\x17v\xfc\xf7.@#~\x01\xbe\x0f\x8e)@\xa1\xd2k\xc1\xa7#-@\x0b\x05\xf8\x843\x1e-@r,o\x15\xa1\xed,@cr\xa72\xf2\xdb%@\xd8\xad;\xe8!\xf6\'@\x0e\xdc&\x13\x07\x18-@\x08N\xa8\xc6t[-@y\x8eq\xcd\x0e\xb7)@\x81\xb1|^\xca\x80(@\xb9w\x03P1\xd7/@\xbe\x9aO\x07\x85\xfb-@V\xaa`\xbd\x15\x05\'@i;L\x03)A/@i;L\x03)A/@nS\xc8\xdeo5-@!oW.\xa9U-@\xbb\xc8\xf6\x15\x91\xdf\'@\x02\xf0Q\x12\xd0\xac&@\xdc\xc69\xe0\xba\xbe&@v<\xe7\xda\xc1F)@\xb6\x9e\xf8?8\x14/@g\xf8-\x14|\x18.@V\xa1\xeaU\xa5Z&@\xd8Y\xcc\x07s)/@$\xa4\xac+\xf6\x1f/@\xa6\x0662\xc2\x1d\'@\xd7\xe0\x86\xa1\x99\xec-@\xe0!=[% .@\x82\xf6\xe0{\x9f\x0b)@^v\xcb\x97\xef\x05/@\'=v\xadT\x87/@/\xd1N\x94\x8b\xa0-@\xdb\xe5^?#<)@j*6\xb6\xb6\xf8-@\x9d\xf7?\xae\tT/@>/\x82Zb\xa3/@\xf9\xad\xc1 \x98\xde\'@?\x85\xa8\x81Q7/@\x05*\r\xcf\x1c\xc8/@E\xf5\xcd\x15u\xf9-@\xe4\xb5]\xc1,\x1b(@T\xc2\xa1\x16X\x16/@\xe17H8\xd5\xdf+@Wx\x8a\x15>\x9a/@i\xfen\x99xS/@\xab\x01\x83\xa8\x01\xaa+@d\x07\x9f<\xa5\x92&@\xb90~\x87\xd7\r&@\x96\xd7U\xbc\xd9\x1d,@#Bw=\x0bF)@?<\xee)#\xdd&@\x81\xd7\xf5\xce\x90\xb7,@\x05\xff\xde\x17Y\xcc%@9\xb9\x9fw\xe7B/@\xedd\xa0\xfa\xc5\x11-@\xbeD_Rr\xe9.@:\xc2\x12\xb9\x13O.@I\xbf\x00\x9db\xe2.@>OD\x1f\xb3\xb4/@<\xd8\xbc\x16\x01*0@\x16\xbf\xa5\x16N%)@\xf3\x9f\x02]\xcd$(@\x910\xb6h\x86H(@,\xcc\xa18\xe5;.@\xb0\x17\xdcXI\xc8/@\xfe\xa3\xa9C\x08\xd3\'@#:4\x97\xd4.&@\xdb\xf0\xafV\x8d\xef*@\x18v<D\xc7\xc5&@\xf2a\xa1\xb9O<.@\xdd\xd6\xd0\xdd\x97\x0f.@\xa1\x11\xec9\xa1\x19)@\xf3\x82p\xca\xb7\x11(@\x0c\xabz\x9b\xa3\xf2.@n\xa6\x9a\xa7\xf7\xcc.@\x03z)\xed\xcd\x1e0@\xa1Eh\xff\xe6\x02)@\x930\x87\xebk\xce(@\x19\xcc\\\x92\xe9\xe9\'@\x9b\xf5O\xd9$\xfd*@\xcfcJ9w\xe4.@\xf7R?\xdd\n\x8b*@\x1e\x01\xf01^\xb5-@FC +h\x9b.@|\x18q\x81\x8cW(@|\x18q\x81\x8cW(@\xc3\x97\x9e/\xebJ&@\xf2\xea\xe1\xe2\xce\xed.@\x9a\xf0\xbc\xbaX\x83(@Rp\x18\t\xef\x91.@\xfchQ\xbch\xaa*@\x10\x14Tw\xbew.@n\x8axK\xad=*@j\r\xf9(6\xc6.@\xff\xc4\xa6v\x8b\xff/@\x92S\xfa\xb5qh(@\xf7\xd9 H\xc6p.@\xf8\x02u\xde\xd2\x91.@[\xb0\xf1\xe6~M(@\x85\xb5\xb6\xe3\x9e\xc4(@\x03N\xb7\xac\x82\x83*@\x8b\x10\xa8\xa8l\x88.@4t\x90!\x9c*+@M"8\xe6w\xfb\'@\x87\'\xfd-\x99P\'@\xa2\xfd\xd0\xb9 \x040@\xc7>\x90P\xd8\x000@V\xdbn\xc09F0@3\xa3E\x19\x8aB0@\xd5\x16p\xd1e$)@\xceU\xedT^S/@\x82p\xd2\xa0\xa6\xe6/@x?c0\x08\x9c/@\n\xbe\xc9\xf3R\xaf-@\xa3\xd3\xc8,\x1b\x18.@G!\x07\xcd{\x1d*@\xd1?\x08\xd1\xa8\x8e-@\xae\xbd}\xee\xcdw-@\x95\x94\xdd\x9a]\x9c(@uON\x01R\x11&@\xe2\xcdd\xf3\xfbg*@F\x7fp\xae<\x16+@\xd1\xf9\xed6?\xe2\'@Ua\xc0\xd5B\x190@\x81\x92\xf2|0x/@UFy\xb3:\x040@@}g%\x1e\xa4-@\xf0\xbf\'\xea\x84E(@\xb5\xa2\xee\xefs\xd8-@\x9dc\x1fF\xb9y-@\xc2\x06\xed\x88|\xe0,@\xb6\x9b*.\'\xc4(@O\x85^x\x9a\x07(@\x11[\x88Wl\x9e%@r\xf3\x1f\xa52\xa1)@\x89\xb1\te\xbcr\'@\x00u\x0cF\x0e\x0e0@\xd3t`\x88`s\'@P\xeb\xb8\x8aY\xb7*@\x08\xb5~B\x02\xd0/@\x12C\xc0\x08\xd4\x1e\'@\xa6\x8cp\x82V\xa7&@\xe7g\xba\xa8\x08u,@U\x92+\x0eT\x020@\x99\xd3/\x14\'F-@\xb0\r_\xa3\x90b/@\xac\x11\xb8\xa0w\x0c0@\xba\x9b\xa4\xf0\x95O/@\x1eG\x80T\x13f*@\xf5p\x95\x11E\xfa,@ku\xf7\x00\x03\xf4/@(\xad\x7f\xa8\xe2\xf2/@'
p29
tp30
bg3
(g4
(I0
tp31
g6
tp32
Rp33
(I1
(I3840
tp34
g13
I00
S'M\x96r|\xf2\x9bS@s*`=\xc5\x88S@\xf2\x81\x15k\x9d\xb8S@fyDT\xe5\xc3S@nJ\xb9\x94\xb5\xa8S@7\xbcj\xbf\xe7\xc7S@@\xcd\xe3\xa6\xa1yS@sjZ]\xba\xaeS@\xdb\x860\'\xaa\x9eS@\xd2\xe2\x8e\xcd\x99\xcfS@\xb5\xca\xd8\x82\xb8\xc6S@\x8a\x03\x03\x8a\x86\xacS@\x93H\xe2\x16x\xa3S@.\xa9\x15u\xf2\x96S@\xf2\xf2\x0f\xb3\xb8\xa7S@\x9e\xfd$Z\x04\xa8S@\x9e\xfd$Z\x04\xa8S@\x9a\xa5\xdd\xea\xd7\xc3S@+yn\xf2\xd5\xc6S@\x0c5\xe0\x14\x06\x85S@7R\x1fS(\xc4S@\xa42]\x11}\xa7S@B\x1bC\xae\xfc\xccS@\x95\x04\xd6\xffc\x82S@\x0e\xd8\x0b\xf2\xfc\xa1S@\x98\xb5\xe5)\xd5\xb4S@Wt\x1e=\xff\xa8S@\xf6Mqz!\xb3S@{\x00U\x8f\xe1\xa6S@\xe1\xb8\xe44\xea\xa5S@\x08\x0e\xdd]6|S@?\xfaF\x04\xce\xc3S@(>\xed\xfd7\xceS@o\xaaQ\xcf\xa4\xaaS@\x1bx=\xabx\xcaS@v1\xfe\xe2\x1f\xb3S@\xe1\x02\xb3\xa3b\xbbS@\x0fy\xff\x13.\xa1S@(@A\xc1\x19zS@p\x8f$\\A\xc2S@\x16\xa4n\xb9u\xd6S@8\xb6k\xeeq\xaaS@l!\x03l\xef\x83S@\x8e\\\xae\xde\xfe\xacS@z\x87Rc:\xc8S@\xaa\xa4\xc2\xfe\xf3\xa0S@\\\x85\xdfG\x80\xa7S@o\xe1dY\xbd\x9dS@\xc5=\xe0\r}\xc9S@h\xce\xfaJh\x84S@\xef\xf5k\xc3M\xa9S@\x83\x89\x9e18\xa9S@\x1d\xcaP\x8d\xd9iS@\x9br/\xc4\x1f\x9cS@"(\x04a\xe1\xa9S@\xad\xf7\xe5z\xad\xc9S@\x8aCC3\xb9\xb9S@^}}]\x00\xdcS@\xad\xf7\xe5z\xad\xc9S@\x8bA?\xf2M\xacS@[#\x05\xd6,\xc1S@\xce\xf9\xf6\x1a\xfc\xbeS@w\x82v\x9aj\x86S@g\x90\xb48\x1buS@\x00\xec\x0e\xac\x9b\xa0S@s\xad\xe3g\x80\x9eS@\xb2\xc9\xdc\x12b\xaeS@\xe9\xf2o\xc9\xf8\xa1S@5f5\x10\x01\xb3S@\x1e\xfbz3"\xa9S@I\xa7\xc6\xef\xe7\xb9S@\xdbU\x02lk\x9cS@\x8d\xf5|\xe3\xb0\xa8S@GGw6\xc8\xb3S@\xa2\xfa\x9b\xebP\xa0S@h[\xc7\xc5\x16\xb5S@\xaf\x1c\x87J\xd5\xb9S@`{\xe5A\xdd\xa4S@G\x829\xe0\xf0\x8cS@i]\xb0\x84\x07\xafS@J\x82cG\xe0\x9fS@\x94\x96C\x9d\x95\xc3S@\xd5\xcfD\x80\xad\xacS@\\\x85\x02\xc2O\x83S@\xcf\xb2\x05\xda@\xc8S@\xb6\xfc\xe0\x02\xd1\xb6S@\xc9_\xdf_\xa0\xbaS@\t\x00\x1aHmwS@T7/\xd16\xc9S@\x9f\xf5.\xe5\'\xa6S@x\x80\xff\xf8|\xb5S@\x8d\xc0\xf1}\xbc\x8eS@h\xb1M\x96\xfa\xc6S@bk\xc5\xfa\x85\xb0S@\xb0\xf9\xaf\xca7\x80S@\xee\xb4\xd1T\xdd\xc6S@pF\xb9Y=\xccS@\xc9\xdf\xde\xcc\xb4\xd0S@\x89E\xd3ti\x92S@\xc7\xa6\xb1\xe3\xbe\xceS@\x8b\x12"\xaa\x01\x91S@F\xea=U\x7f\xceS@<5G\xd6\x7f\x9fS@\\{\xd0m5\xafS@\xf5Z\xcc\xf5N\xc0S@\x8bu\xb2\x0f\x9f\x88S@\xa9\x91\xc377\xc6S@\x16\xca\xa1\xbf\x08\xadS@\x93W2\xb3\xf1xS@\xa7\xdb\x83M\x95\xafS@^tu<$\xafS@\xf7\xeft\xef\xf4\xa7S@\x84\x1e\xc0\x0f*\xaaS@\xed0e*\xc1\xcfS@\x1ac\x15rG\xb6S@\xdcv\x8b\x94\xb1\xbaS@\x89\xa5BlG\xa4S@\xeb\xd8n\x89\xb4xS@6[\xb7\xed?\x86S@d\xd2s\x13?\x82S@\xfb\xa6p\xfeh\xd3S@\x86\x96K\xed\x91\xaeS@\xe5\xbd5\x1e\xcb\xafS@\xd4\x9a\xa0~\xd8aS@\xbfj\xc9X\xb9\xa9S@\xc9yw9H}S@\xed\xf9g\xbc\x1d\xd0S@\xfb\xb6\xd8\xc2\x1b\xa1S@\x84P$3\xff\xa0S@\xc1\xf4A\xb8\xa7\xd7S@V\xb9\xe0\xcb\r\xcfS@\x00\xc0O\x18;\xceS@z\xe1\xc4\x88.\xd7S@\xef\xa6<\xfc\xf5\xb0S@\x13\xac\x17\x99\xcb\x96S@\xf9\x0b\xc8$\xdc\xafS@\xdc\xa4l\xc2\xb9\xa9S@\xa8Y\xb4uq\xa9S@\x95\x98\xf60r\xbdS@\x9f\x9b\x92x\xda\xcdS@\x15\xf1[[\xd1\xcfS@\x7fW&w\x0e\xacS@i\xc9\xbfa\xc9\xcfS@D\xc3\xb0d\x87\x9cS@)\xecj\xda2\x9fS@\xc5\xf6}\x8d[\xa1S@\xa5\xf8\x0cf\x93\x8eS@\xb2\xac\xae\xc3n\xaeS@\xd4K\xf1\xa0\xe5\xbcS@\xc4d\x1b\x98o\xceS@&\xff\xe9\xba\x1d\xcfS@\x7f/\xec\xdb\xb5\xbdS@\x9d\x17\xc6\xd3\x1eyS@\x84(\x85O\xa3\xbbS@d\xbeh\xab\xa9\xb2S@m6\xae\xa5\xe2\xa1S@\x10y\xa2:2\x94S@\xce\x0c;\xe4\x9d\xa7S@6c\xb1\xbb\xa9\xa4S@\xea\x07i\'\xa2\xa1S@\x93\xd8V\xfe5\xcfS@,\x91\xf1\x92\x8dxS@\x12d\xf3>j}S@\xcd\xeedPE\xd6S@%\x8c\x93\xd38\xbeS@\xb9U\xb6\xc0\x95\x8fS@\xf7\xb3K\x10\x07\xcfS@\x80\xba\x1b&\x10\xa9S@|\xbf\x97\xdaW\xa3S@\xd3hl\xe3\xe5\xb9S@\tj\xdb\xcd\x1c\xa8S@?\xcb\xb1\x16\x8a\xc2S@n\xf1V\xff%\xa8S@\xd3\xad\xefU;\xa9S@\x9f4\xbb\xa8\x84\xa3S@\x83}\x14\x8f\x1a\x9cS@\x8aO\x0f\xb7\x94\xbeS@q`"E\xe8\xbbS@\xec\x94_\xcb\xb2}S@i\xb2\xa6r\xb1\xb7S@\xb0\xf1\x18\xf8\x90\xcfS@\xa1\x96\x12( \xb3S@3B\xa0x`\xd5S@E\xef5::\xbfS@\xbd\x9d\x8e\x051\xb7S@\x96\xea\xc4#\xd5}S@\xdcS\x18\x04\xd7\xb7S@\xb0*\x14q\xf1\xbcS@\xb16\xb7O\xba\xb9S@\x99\xaa\x00\xb5.\xc7S@\xa6\xdaG\x89.\xd5S@L\xe6\x02\xaaF\x9cS@\x94[a\x1cl\xcfS@)\xdf\xb6L\x88\xb5S@\x0c\x99~\xf0O\xa3S@\x8b}Y\xbcO\xb2S@\xc5\x1b\xa3\xebb\xa9S@\xf8\xfd\xe1:R\xb8S@\xa3h\xfd\xcf\x82\x9cS@\xc6\xbeh\x9a\r\xa4S@\x00\x99\'\xbc\xdf{S@y\xed\x1a\x84\xdf\xb2S@(\x06\xc2?\xe8\xa8S@\xe1\xec\xe4\xa8\x18\xa7S@\xda\xd9b{\xae\xa9S@\x10#/\x01,\xc6S@$\xa9\x0fy\t\xb9S@^\xe1\xbc\xe3\xe3\xcaS@\xb4\xa1G:\xc3\xcdS@\x9a\xf4\x14v\xcd\xceS@w\xc2\x98M\xc5\xd4S@\xf8\x8dva\xca\xa3S@\xd4\x17\x88Bw\xb7S@\x95\xcb\x0e$\xd9\xc2S@\x89z\xfaa\x1d\x82S@\xb7\xb6I"\xbe\xceS@\xd2\x9b\x12\xe06\xc1S@\x85-i\xa2.\xa3S@\x08\xd0,\xdc\x07\xa4S@\xac\xc8b\xb7o\xaeS@\x0eF\x1b.\xd6\xa3S@\xf5\xc5cSO\xb5S@\xddB>3\xef\xa2S@?\xe3p:\xdf\xa7S@\xdd\x9e\xb7\x01w\xd5S@\xfe\xf0\x08\xab\x82\x9cS@\xf4\x08\x9e\xfd\x13\xcbS@\xc1v\xca4\xba\xa6S@\xf6\xc5\x14\xb9\xd8\xb2S@\x08\xb2\x8ap\x19\xd4S@\xb9\xf5\x0e\x1a\xab\xcbS@;\xb3n\x04\x18\xb5S@\xdd\xc5\x12\xf8x\xa1S@j\xbd\xb9n$\x9eS@\xcf\xd3v\x13|\xcbS@m\xccU,\xe7\x81S@k\x9e\x1f\xf6K\x87S@\xaf\xa7\x15\xba\xa8\xabS@\xcc\xb3"\xa8k\xc5S@\xef\xeb\x8b\xe3\x15\xa4S@o\xe7:\x88T\xa4S@\x1b\x8c\xc5\x10\xc8\xb4S@\xcd\xc3\x0f\x1d8\xc0S@\xa0k\xd1\x1b\x8a\xa3S@\xa3T\xee\xc9>\xceS@W\xb3w\xees{S@yf\xca\x1a\x08\x90S@\xe3j\xaeK\xf8\xc3S@4\x07\xe7(\xb9\xcbS@K\x87n\x02\x02\xccS@\x19\x06\xf6\xa3\x14\x9fS@\xba(n\xce\xf9\xa3S@,\xc1\x82=\xce\xcdS@\xc2\xe8*\x14\x95\xa7S@\xf6;\xc4\xee\xefxS@-\xabx\xee\x8f\xd3S@\xc2\xb8\xaa\xdb8\xa4S@(\x9b|x\xab\xcaS@|\xc1Shu\xa5S@\xbf\xbe\x08;\x9d\xadS@ \x8bbH\x84{S@\x8e\x8f\x82\xf0_\xa3S@ho\x15\\\xab\xcaS@\xd3\x07k\xe8\x8d\x80S@S\xe8A?\xb8\xadS@\xbavIg!\xd3S@\x96\xa1\xc5w\x7f\xb0S@ \xf0W\xf8\xe6\xc1S@\xfc\xfe\xe0\x92\xd9\xb4S@\xd1\xa3S\xe5\t\xccS@\xac`d\x1f>yS@\xf7\xb0\xeb\xb3\x06yS@Y*\xcd\xefP\x9dS@JK\xeb\n\xbd\xcbS@\xeeq\xfa\xf5\x1c\xc0S@9\x02\x85\xc4<\xd0S@\xf6\x84\xf6\x02\xeb\xc4S@/\xd6-\xd5\xa5\xcbS@\xc1\xb8\x13\x92\xaf\x9eS@\xd3z\n\x83\x90\xd0S@\xa5Z\xef"\x0e\xaaS@\xd8\xe7W\xd2`\xc2S@\xe2\xf9\xa7\xd2\xed\xc4S@\rn\xb1n\xfc\xb5S@\x9f"\xe1\x80U\xb5S@\x1aS:\x15\xc9\xb4S@b\x8e\xfa\x1b\xe3\xa9S@\xeaD@\x08p\xb6S@\xfek\x92_\x80\xcbS@<*\x10J\xbb\xb4S@g\x19\xbe\x16*\x9fS@\xcd\xa2p\xb1^\xd3S@\xef\x96\xc6>s\xd3S@5R\x91A\x85\xd3S@W%\x0b\xbd\xff\xcaS@\xf2W\x99\xe4\x04\xc8S@^\xe0\xee"\xc2\x87S@\x1a\xde9\xbe\xc1\xaaS@\x99\xd9\xb3&@\xc5S@k\xc3i\xbf\x8e\xd2S@\xa1\xc1\x90\xcc\x18\xcbS@9\xf1\xc0\x87\xed\xb4S@\xba\x9b\x84\x89>\x8eS@\x93q\xbao\xc1\x7fS@\xba\xdd?\x10\xf4\xb1S@\x11\xbf\x1b/\x8b\xc9S@\x8f2\x87Ay\xc8S@e\x14\xb0v\xd9\xcaS@;:\xbem\xf5\xcfS@\x7f\xcd\xf3yg\xc5S@Ff\x8d\xed\x05\xc9S@I\xda \x9a\xe9\xcaS@\xb4\xf9[\r\x16\xcfS@\xe3.\xa6\xd3\x8a\xa2S@\xfc\x18/\xa0\x84\xc1S@\x03\x8bn\x8c6lS@Cb\xdf\xdb\xee\xc8S@\x12\xef\xc3O\xf9\xadS@\x98\xedS\x89\x98\xb4S@l?o1?\xcbS@\x98\r\xf7\x94\xed\xacS@\x11\xb1h\xfd\xd2\xc8S@^;\x11v\x16\xcbS@0\x84\x9c\x06D\xc2S@\xe8\xcc\x99\x8bS\x9eS@NF\x11\xa5(\x8fS@\xaf\xcb\x90\xa4d\x90S@Su\nE\xe7\x93S@\xcbMj\xfd5\x84S@CB"K\x85\xc5S@\xcc\x14/\xc7p\x9bS@\xac\x82\xe6\xcb\x0bzS@C\xa9\xa6YF\xa8S@\xb7u*q\xec\xa5S@\xa4\x13:j\x90\x8aS@+^\xdd\x0f;\x9bS@g\xc8\xc2\xd2/\x97S@\xc9%%v\xf2\xb6S@\xb4\x88\xab\x01!\xcbS@_Ut\xca\\\xabS@\xb7l\xb3i\xc0\xa7S@E\x08/\xff\xf5}S@\xe9\x7fY\xffP\x9cS@/]\x92\xcd\xa5\xa1S@\xd6V_\xecW\xccS@\x9f\xb2U)\x7f\x89S@\xf9x\xc4\x9a\x82\xb3S@\x88\xda\x1c4:\xb5S@\x17J\x12\r\x82\xc2S@\xfc\xdcL\xcf-\x8fS@\x99)\xdf8W\x9eS@\xb3\x18/\xff\x1b\xa2S@\xaf\xe8J{\xe6\xb1S@\x16tB\xf7\xcc\xccS@\xf6`\x7f*5\xb9S@"\xbf@\xbe\x10\xb4S@\xa6\xee\xce[\x90\x9fS@hi\xcc\xb9\xe9\x8eS@\x98\xdbA\xfdv\xd2S@\xb5O\x92\xfd\xac\xa7S@4\xad,|\xb8\x91S@f+\x91v\xce\x89S@j\xc6\x1c\xc7\x1b\x90S@s\x9b\x14\x90t\xb0S@\x05\xa3\xff\xa1g\xc8S@4\xef\xcc\x87!\xb3S@\x00\x8e\xc5k\\\x81S@\x0c\xf0\x03\x0eP\xa0S@i\xaf\xbc4\xf5yS@\x1e\xb3c\xc8\xef\x9bS@imQ\xc8\x06\xb3S@\xfa\xc4\xf3\x9b\xd4\xabS@\xd7\x83\xe1\xbc\x13\x7fS@h\x0b\x001\xb6\x92S@\x1cT\xc3\xd1x\xb3S@\xed\x8f\x84\xde_xS@\x9cR\x00\x9a|\xa1S@.\xef\xa6\x04\x1a{S@\xec\x9ff\x9f6\xa0S@\xbfxX"\xa1\xb6S@7LF\xe3\xff\xa0S@<2q>\x88\x98S@\xfc*\xdc}M\xcbS@\xe5j%\x02\x89\x9fS@\xeepn\xbf\xab\xabS@\xfa2\'\x95\xb3\xa0S@\x0c\x04\x8a\xa9\xbf\xa1S@\xce\x94#Q\xa0\xa9S@\xba\xd3\xb9\xbb^\x81S@eK\xf9-k\xafS@\x9fVj\x91\x80\x91S@^\x93\xa7\xff\xf9\x87S@\xda\xd4\xe3f\xd2\xb8S@J\x07AJ\x91\x9fS@\x92>\xe5\x01m\xa7S@J\xd8\xcb\xce\xaa\x8aS@\xe0\xcb\x8bP\xc0\x9aS@\xf0M\x03\x16\xae\xc5S@\xd5\xb8\x1f\x85\x94\xb4S@\xc2\xa1#\xc6W\x8fS@\x8f\x01\x00g\xd5\xabS@Y\xaci\xee5\xa1S@`\xea\xbd\xb4q\xb9S@\xdd?)H\x8b\xa5S@\x99\xa6Q\xa1\xae\xc2S@\x8c\xa6\xe4\xefd\xa0S@i\xd3 !B}S@\x1b\x93;\x84\xea\xbdS@\x00\xc7bp;zS@\x81T \x03{\xceS@N>y\xd6h\x87S@8\xef?\xed\xa5\xc3S@$\xe3\xeam\t\xa4S@L\x90\x892n\xb8S@\xa0(oc<\xcfS@A\x95\x8a\xa1\xef\xacS@]\x9d\xc20{\xcfS@\xfd\xd8-\x84\xf6\xb6S@\xc2\xc7\xf11;\x9aS@\xb0\x9c\x04#\x14\xa2S@\x92\xee\xed8l\xc0S@\xe1\x942\xde.\xcfS@\xd1\xae\x9c\xc8j\x8aS@\x9clC\x02F\xadS@\x92P\xd3\xaf\xce\xb6S@\xd4\xc8\xe1\xd8\xe2\x80S@,\xd3j\x88h\xb7S@\x83.\xec\xae\x15\xd2S@\xf1\xb3\xa4\x8az\xa2S@ \xd79\xe8N\xa7S@\xc3\x95\xd0\xac\x0f\xb3S@\x96\xde\xe4\t\xe7\xa8S@\xfaIg\xd2\xd6\x9eS@\xe4\x84\xd9\xe4V\x9aS@\xc6\xe5\n\xa8\x83\xbcS@\xb6\xbf%\xc0\x9c\x82S@J3\x07\x80\xb1\xc7S@VB\xf9\xac\xbe~S@\xc6\xf9K\x03\xa4\xc9S@\x1c"\xa8\xff,\x9bS@>T\xba\xbeA\xcaS@\x8e\x92\x89\xdd!\xadS@\xc8\xcc\xe4\xe3\xc6\xcaS@\x13\xa8\xe58P\xa6S@\x9f|\x81\x82\xe5\xabS@\x0c\xe2)\x1c\x14\xa8S@\x9e\x11"\xa5Z\xa0S@\xfd\xc3\x82]K\xcbS@uk3{\xeb\x84S@\xf8\x17]\x11J\xc7S@\xfd\xac\xc2\xde\xce\xc7S@B\xcbk\xe8\x05\xb3S@\x11#\xc81\xb1\xa4S@\xa7\x1e\xd5\xec\xe4\xa2S@\x96yg\x9f\xdc\xcaS@\xa7\xbc\x9cm\xe2\xcaS@x\xe7\x05J\x94\xaaS@\xe3\xbc\xb6c!\xc9S@\x1f\xcf\xf6\xcbi\xc4S@\x11\xb8!\xeb,\xd3S@b-Hb{\xc4S@^\xbf\xb7^\xa4uS@\xac\x1e\xe5\xc3\x82\xa5S@\xf3\xa4S\xb0\x0c\xcaS@W\xf2x\xb7c\xbbS@>o\x9e\xe8\xa5\x90S@|~\x8e\xda\x7f\xb0S@\x846\xba6\xf8\xaaS@\xca\x1b\x03\xc2V\x83S@<nG\x97\xd6\xa1S@n\xfaH\x8d\xeb\x8dS@_c\xa3\x8eh\xc3S@o\x9a9\xabG\xb4S@\x05\\;\xe7\xec\xc0S@\x13\xae6E\xd1\xadS@;.\xe1\xf9\x1d\xbbS@\xe4k\xae\xf5h\x88S@A\xfa`e\xa7\xb2S@\xfbo\xcd\xa5\x90lS@\x10i\xa9\xf4\xc7\xcbS@<\x15oo@\x9fS@,\xf6\x16\xa0\xa3\x9fS@\x82A\xf3\x9b\xc4bS@`a\xea\x9d\xf1\xabS@\\`\xe5\xd9\xf9\xcdS@Ls\'\xbfu\xafS@\x18\x12\x9d\x88\xb2yS@\x92u4l\xf2{S@vK\x1c\x85\xa5\xc5S@\x8e\x8e\x14\xe9\xe0\xc4S@\xf3H\xb7\xae\x81\xb1S@O5\x1d\x82\xe6\xb2S@\x00\x0e\xeb+\x8f\xb1S@\xedKD\xb3G\xcdS@\xad\xfc\x10\x83\x08\xb9S@\xaa\xe5\x07\x8d\xbf\xc3S@\xae\xf4\xb6\xf1\xb1\x82S@\x0f\xee\xaf\xd1k\xc5S@~i\xca:\xd3\xd1S@\xee\xad\xe3`D\xaeS@\xea\x14\x00\xcc\x05\x91S@\xfd8^\x96\x91\xb0S@\xd2\xe5\xdc\r\x1c\xbdS@\x1a\x10\r?\xbd\xa0S@\xa4\x1d\xca\xa7\x9b\xc3S@D-\x86#\xb9\xa7S@\x02t\x13\x19L\xabS@}\xf7\xf4\xa7I\xaaS@\x0c\xa2\t&"\x7fS@}\xa6\x16\x01\xf7\xb6S@\xc2h\xc8<Q\xc1S@\x1a\xba\xb7.\x9e\x82S@\xe3\x0b\xf791\xb7S@6=\x1c\xe8\x98\xbeS@;x\x80|\xe7\xd6S@\xc6\xeb\xd4\x18\xebxS@uyW\x85\xeb\xb1S@j\xd3\xd3\xeeA\xb3S@i\x0f\xc4I\xablS@\x16p\xcb:\xef\xb4S@-\xfb\xdf\xeb>\xbeS@\x08@@h\xeb\xa2S@\xac\xe5c\xc9\xa2\x9fS@\x04\xe0\x9a)\x98\xd2S@.*\xaaoQ\x9fS@\xc9\xf7\x9elR\x9aS@\x1f\xd8\xbeu\xe4\xa9S@K\xf4b\x8f\x9b\xacS@\x99X\x99\x99{\xcaS@\x1b\x980\xa9=\xb5S@]\xf6\xa1\xd7b\xb6S@\x8b\xca\xfa\xb5F\xb0S@\xb3A\xd5\xfb[\xa5S@\x94"-=\xc8\x84S@\xfc\xd9\xf2d<}S@\xdd\x8b\xa9\xc8.\x89S@\x91d\xf6\xe3D\xbdS@\x98\x8e@\xa9\xc4\x9fS@\x93-!\xd5\xe7\xb3S@\xdc\xf9\xa6\xe6\xf5\xbaS@\xb8 r\xd9\x94\xb0S@\xa4+\xf4\xc2\xb5\xa6S@\xe3\xc4\xd2\x15\xd8\xc8S@\x90\xf7\xea\xf4U\xaeS@\x17\x9b\xf0k4\xa6S@\x81%\xfa\x0fK\xbeS@>\x043X\x7f\x92S@N\xferX\xbd\xa3S@1\xd5\xa3P\xee\xa1S@,e$q\x04\x7fS@l\xef\xb4@]\xbeS@9$F\nahS@\xcb\x17v\x8d3\xcfS@\xcf\xbc,\xa5\xc7\xb5S@\x84\xa8\x8c\xc8\x01\xc2S@\xd8;\xb8P\x80\xaeS@\xfc\xac\x04\xc4\xa2\xa9S@f\xf5&J\x84\xaeS@\xf9\xefwv\x8e\xb0S@\xaf\x12\xb6\x1f\xd2\x94S@\x85\xabqm\xa0\xb3S@\xeb\xc8"\x87\xe1\xadS@q\xebCo\x16\xb1S@]=Nb\x8c\xd0S@\xea\xf0\x86|\x1c\xc5S@\xf5\x88t\x80\xe0\xa3S@\xac\xa0\xeb\x89\xb0\x8cS@\xf5i\xa8}Q\xa2S@\xca\xec\x99\xf9:\xcaS@i\x94\xde\'!\x94S@\xd8\xc3\xd1Va\x9fS@\x7f,-\xe4\x1c\xaaS@\x07\x1d\x1a\x96:\xa0S@%\xb7\x00\xcf\x94\xb0S@}f\xa3\xc8\xb0\xaaS@\x9c\x9e *\x8d\xb7S@\x88\xe7\x02E\xe7\xd3S@\x1f\x82\xc3\xb2U\xcdS@\xe30\x86\xbe<\xceS@R\x08d\xac[\xa2S@K\xdcs\xac\xa2\xc5S@$\xa6Z?\x06\x90S@B\xfcc\x07k\xa3S@0 d\xe5\xa5\xbbS@\xd9<\x9f\xeee\xa3S@\x02q\xdcO\x9c\xb9S@\xa5-tF\x99\xa8S@\xde\xffT\xe2\x06\xceS@\x82\x0f\x95\xfd\xff\x8cS@A\xb2@f\xe1\xa7S@\x117\\G\xa5\xcdS@\xda1u\x12DjS@j\xb9\xeaHK\xcfS@m6\xae\xa5\xe2\xa1S@w\xbf\xbb\xff:\x9eS@;q\xd6\\l\xa0S@\x95C\x14\xde\xa8\xa4S@\xb3h>[\xf8\xacS@\xeb\xbfI\x18\xfa\xc4S@\x18\xc7\x90R\x88lS@8X~7\xa6\xb6S@\xa6\xf7\xc1J\'\xcfS@\x0b{e\x1d\xbd\xceS@\xec\xdb\x9b|\xe2\xadS@d\x97\xdb\xc4J\xaaS@D9\xdc\xd2\xd7\xb0S@y\x9a\x025\xef}S@"\x0b\x94Q\x04\xa5S@\xfd\x07J\xe40\xd4S@\x9d\x0e\x15nb\xd4S@\xa7YCS\x9c\xb3S@Zt+;\xac\xc9S@\xc41\x91\x08\xa3\x8dS@3\xd3\xfb}C\xa3S@i\xb77b\x82\xbdS@\x11v:#O\xceS@\xed\x00\xf8f\xfb~S@\xf9\x14Fo\xc8\xcfS@\xa0\x89X\xbeN\xa4S@\xd1\x86w(3\x90S@\xf4\xaapN\xd8{S@y\x04$\x04X\xc6S@\xedK\xc7H\xdb\xb7S@2\x83\x02\x97\x9a\xa6S@\x1e\x965\x10_\x91S@\x12\xcb\x88\xc1%\xd5S@\xb1\r_8\x97\xcfS@G!\x8d\x8e\x97\xa1S@}v\xc3\xdd>\xc6S@\xef\xad\x19\x17\xfd\x82S@\x86.}2\x8ezS@\x92\xc2\xcd\x17u\xb9S@\tK\xaf\x8b\xcb\xbcS@\x8fPml\xa1\xb7S@\x88!\xf23\x8c\xcfS@=\x00\x15\x07\x90\x80S@\x9c\x88qH\xc9\xafS@/1+\xa2`\xb1S@\xf2n\x9f\xb5\xfb\x90S@\xbeq9\x02&\xd0S@&\x92kT\x02\xd0S@K\x8eP|\x18\xceS@V&\x0cL\xd5\xc1S@\xfay\r\xf6.\x86S@"\x08\xa4L\x9e\xcfS@\xa0\x18\xd00,\xc2S@\xa8p2\xab\xdb\xb7S@\xa1\xc8\xad\x7f\x02\xa2S@\x1f\xbe\xab\x02\xf5\xa6S@[\x91\xa6\xea\xf1\x92S@\xef\xc2\x8dG,\xbeS@+k\x135U\xd6S@\xf1\xbdNc\x9a\xcfS@\x98Zg\xc8\xd4\xbdS@\xcc\x94\xb8\xd8{\x9eS@v^\xf54\x88\xb7S@`\xec\xed\xe9\xdd\xa8S@\xec\x88\xe7 w\xa9S@\x14d\xc5\x1c@\xbeS@G\x13d\x1e\xd2\xceS@\xf4\x88\n\x1a\xf4\xceS@\xa2\x9c\xe7a\xbb\xb2S@\x19\x00\x10\xc2d\xbbS@\x93\xc3\x91xF\xd6S@\xb1\xc2Xvp\xcfS@\x00I\xff\xe3\x05\xa5S@\'\xb1)\x9d\xb3\x9bS@\x92\xf8\xa4$\xbc\xbdS@\xe4\xe0\xb6\xea1\xcfS@d\x19\xa3k\xa5\xd2S@\x03\xf3\xd0\xd1\xcc\xceS@\xca\xefq.S\xc6S@._\xa9\x06\x1a\x85S@\xf6\xea\xb3\xf5\x03\xbcS@t\xf9\x8b,\x87\xa5S@\x00\xa8[B\xb2\xaeS@\x83\x89#\xba\\\xa1S@\xbeWpF\x1d{S@\xe6i\x1d\xcbB\xa8S@h\x97bT\xca\xcfS@\x1e\x8b5\xc4\xc2\xcfS@~}\\+\xea\xc7S@|\xc2\xbe$\x81\xc7S@\x9b\x89\xd9\x9c\x18\xa3S@\x99_\x1bA \xceS@\xc6l\xa6\xf2F\xbbS@`\xe0\x1a[g\xaeS@\xc65\xb6;\x7f\x9eS@\xbb8\xcdZ;\xcfS@\xf1\xf0\xf3\x81\x0b\xadS@^N\x8d\xa5x\xaeS@BnQ\xb0T\xa4S@]\xbc\xa1\xf18\xb6S@\xcc\x8bZ\x8f?\x95S@\xce\x11N\xd9\xeb\x9dS@l7W\x81\x9a\xccS@\xbd\xd7\x9c\x13\xa8\xcdS@-\x9a\xc8]6\xceS@\xfd~\xeb\x1b\x17\xd0S@\xb0\xb6\xf2X;\xc2S@l\xb5\x04Z\xd5\xc7S@\x9b\xf0\xf9\xf6\xb3\xb2S@\xfbATut\xc2S@\xec\xb0m\xfcT\x9aS@\xca\x98,\x06\xff\xa9S@\x9f\xce\x968\xfb\xb8S@\x95k\xf2\xcd\xf2\xb0S@\x98\x0f0\xb1\x1b\xcbS@\xe7\xd2\xca\x0ez\xd5S@t\xad\x85\x99\x86\xa3S@\xcb\x0b`)\xef\xa8S@{\xbf\x17\x1fW\xa7S@\xb9\xa8Ap+\xceS@r\xe7\xd3\x15\xbd\xcfS@\xe4PN\xd4^\x83S@\x85H\xf86\x16\xc8S@\xe0\x96\xc5\xca\x83\xceS@\x99\xc9H\xf9D\xafS@\xdaF\xfc\xfb!\xafS@\x94\xd46D\xd0\xb3S@%.\'\x8e \xd4S@F\xe3\x19\t\xd8\x9fS@H/\xf3{\xdd\xd5S@C\x92\xa0\x8d\xf1\xa2S@c\x1f\x14sw\xc2S@[\xdf{<x\xb9S@\x1a\x01\xad\x08s\x9bS@w\xb2\xfe\x0b7\xb3S@(\xdd\xa2\xea\xa2\xcbS@\xef\xb5\xab\r\xa5\xa2S@\x01\x19\x88t \xaaS@\x88"+\xca\xd1\xb4S@\x91v\x13\xa2[\xb3S@\xdf\x1d\xb3 ;\x8fS@\xbf\xbf\x02\x87y\xb3S@\xf8Y\xcc\xd2\x8c\xa2S@\xabSZ4\xdd\xa4S@\xe41\xf5\x04\x1d\xceS@\xe5*\xca\x0f\xf2\xc7S@xQ\x0b\xb8\x9b\x82S@\xe01\x05\xa4\xde\xcdS@\x1a\x92v\xb5/\x9fS@\xafl\xb5\xde\xd4\xc0S@.\xa6\x0b\xe1\x83\xa5S@!\x06s#\xf7}S@\xba\x95\xbd\x8f\n\x9cS@\x15\xe3+\x87{\xb4S@\x12\xf1K\xffB\xc0S@\x00\x1ao4y\xadS@^\xd5\x0c\xf5\xb7\xc6S@\xc6\x04G\xc8\'\x98S@w4\n\x9d\x8e\xa9S@\xde^\x18\x1bb\xa3S@p\x04\x86M\x8c\xa0S@\xb7\xc4\xfd*Q\xacS@/TT\xc2@\x9cS@\xd8\x1dP|\xf6\xadS@x\xfb+0>\xb1S@\xd6\x82\x0e,c\xcbS@\x82\x8f\'\x1f\xae\xb0S@\xb6\xdc\xb7\xcb\xf3\x83S@&\xbb\xa9\xc7\xa5\xadS@r%\xd5\x80\x01yS@\xae\xaa\xd9\xda,xS@\xcc\x9e\x1cX\x13\xc4S@\xe2b0\xdd\xad\xbaS@\xbb\x91N\xcc\xb2\xb9S@Md5\xeez\xc0S@Y\x19C\xa3u\xa9S@\xaa\xd1\xdf\x8e\x93\xb4S@\x96\x91\xf2\'f\x91S@f\xb1\xd4q\xde\xb5S@"(\x04a\xe1\xa9S@)\xf4A\x0e\xe3\xa7S@\x15\x00>^\xbduS@\xd9 \x1c\xd5\xf3\xcdS@\x15\xf0\xf1\xc3\xde\x96S@\xf1\x95\xdc\x8a#\xa9S@F\x80\x1aTN\xb4S@\xdb\xa0\xae\x810\xc9S@j\xfa\xc1\xdf\x91\xbfS@\xaa\xe23\x8aF\xb5S@\xa6\x18\xad\r\xc4\xcbS@\xbb\x93*Q}\xcdS@\xad!\xa5$\xef\x7fS@\xc8s\xb5\xffx\xb3S@\xf5\x01\x17\x14\xba\xaaS@\xad\x88\x06D\xc8\x9cS@)\xabb\x06a\xcbS@m\x84\xa9\xb0\xa6\x86S@\x87<\x977o\x87S@\xa2A\xdcWI}S@\xc3\x17\xb0b\xd0\xcdS@<\xe4\xadi\x1czS@\x17*\xa0\x8b\x02~S@\x06-\xbb\x97\x00\xabS@I\x1d\x93\x98\x16vS@g\x02>\xffV\xafS@\x91\xba\x15\xd8\x85\xc1S@KT\'\x8a\xb9yS@8t\xd8\x97\xa8\xcaS@\xe8<w\xbd\xc3yS@?\x1acZ\xc4\xd0S@VN\n\x90ysS@oR\x1co\x94\x9fS@\xda7j\xc1\x1f\x94S@\xd3\x86\x85\x98\xf5\xa7S@]z\xa0v\x92\xbfS@\xbc{\x0b\xfe\x9f\xc1S@1d\xea\xb4\x8e\xb9S@AY\xf8\xba%\xbbS@\xb2\x16D~$\xb2S@\xff\x15(\x83\xa0\xcaS@\x03\xc5\xe6V\x05\xc8S@+\xe0O\x92J\x82S@\xcei\xc3\xb8\xb8\xa1S@-\xb72!\x8a\xa8S@\xc4\xdc\x08\xf3=\xbfS@\x8b\nN\x8ah\xcbS@\xbel\xf9\xba\x84}S@\xc7\xcd8\xe3=\xa9S@S\xf2\x88\xec\x96}S@]\xa9\r82\xc1S@\x93\x97\xe8\x9eP\xafS@\x9dAW\xb1E\xb5S@*4\x07\xd5\xb6\x94S@q\xbe=7\xc0\x9eS@X\xf6%\x8b=\xc9S@c;\xf2\x12\xfc\xbeS@l9f\xf9\xe3\x80S@\xa8\xf1\x90w\x15\xccS@`&(\x00\x19\xd3S@zW\x0b#\x83{S@\x0bPn\xb57\xc5S@\xf9\xc2\x1e\xe4\xa8\xcaS@6?B\xe8#rS@\xb5\x0b\xdc\x0c\x12\xcaS@\x88qjk\xcd\xd0S@j=\x12\xca<\xd4S@\x95>y$\xee\x84S@\x8d\x1e=\xf2\xa0\x86S@@\xe3\\\x9e\xe7\xc3S@\xced\xfaus\xb1S@\xc4\x94\x9a\x1c\x97yS@\xf9r\xb3\xf9\x9e\xc3S@\x18?\x17\xa2M\xc1S@h\rV \x86\xafS@\x02\xe7.\xbc\xfc\xa1S@\xb2d\x01O\xf2\xb4S@\xf6\xc97N7\xd3S@\xa5q\xc6\xec#\xb5S@0\xd0WU3\xbdS@\xe2\x94\xa7\xcc,\xa6S@q\x9eEB\\\xcbS@h\x045\xdc\xb1\xcbS@d\x15\x1a\x11\xec\xc5S@b\xdd\xd2\xca1\xc5S@\xa4\x98\xac@\xed\xc1S@;A\xc8\\U\xa9S@=\xfepP\xee\x83S@\xde\x96\xfb\xa6\xeb\x87S@\xa3D\x17\x1b\xf1\xabS@pjQ#\x7f\xb5S@c\xf4\xc8\xf5\xd3\xd2S@j\xde9V\xc3\x90S@1\n\xa6\x93l\x92S@rc\xb5\x04L\xc5S@\xaa\xd1\xce-\xa8\xa8S@+2"]\x91\x9eS@4\xe8\x94g\xa4\xc6S@\x9a(u\xe0H\xa3S@\xa1\xe6q\x92\n\x8aS@\xeceF\xcc\x9d|S@\xe5\x99Z\xf1\xea\xa6S@\xe2\x11\x86\xd2\xa2\xbfS@\xea\x19\xbc\xc0\xb7\xb9S@\xffOCO\x06\xa2S@<\xef\xa8\xd0\xe2\xa4S@\xf3\x8a\xddl\t\x9fS@h\x1a\xdf\xe0>\x9fS@J?\x94\xf0\xf2\xaeS@\xcc "\xdeN\xafS@*\x0b\xd1\xbbR\xa8S@\xa5+\xea\xdaF\xcbS@VY\x13/\x85\x8fS@\xe0\x0eF\x04\xf3\xbdS@\xcex*\xf5\xe5\xc2S@\xcan\x97\xdd\x9d\xcaS@]\x83e\xc5\xb4\x9bS@}\x18\xa7\xda\x7f\xd3S@\xd77\xa2\xba\x1d\xb3S@\xf6\xc5\x08\xff\xaa\x83S@\xff\x11"l\xf1\xb7S@\xcc\xb4\xf3N\xf6\xc8S@m6\x884\\\xcaS@5J\xbbJ\xd0\xc9S@\xe2\xc6l\xc6\x89\xc2S@N\x1b\xa7"\x11\x84S@\x9d\xf4\xb4-\x99\xa7S@\xef\x1d$\xdc`\x9bS@q\xc5Y#\xc9\x89S@\x92\x82\xb6\xce\xef\xa2S@\xa5-tF\x99\xa8S@\xb8\xbb=\xcb\xe5{S@\x8dl\xb9\x1e\x19\x9fS@\xf6Mqz!\xb3S@\x14w\xe7\xac\xfd\x9fS@\xd6\x9eeO\xea\xc5S@F\x8981\xe1\xb1S@~\x92#\x98\x17\x97S@\x9e#\x19\xde\xa8\xcfS@\xa2af\xe6\xcf\xb9S@f?3I;\xb0S@!\xd2\t\xea/\xa3S@\x87\xcd\x1a&\xc6\xb7S@\xc6\xc4\x1b\x99\x03\xc7S@\xbf\x82\xda\xeeI\xc9S@ @\xae\xd5\x10\xcbS@\xe4R\x9b\x86\xe6\x9fS@\x1c$\xeez\xf9\xc8S@=\xdc+?\x89\xb5S@\x19\xfeY\xddR\xb6S@Gf\x9c\xac\xc6\xb9S@\x9eQ\xb6\x99Q\xb8S@\xa9\x8a\xb39}\xb5S@\xdc+M\x0fT\x84S@b4(\xb1\xf3\x9bS@\x99\xd3\xb0\xdf\t\x81S@X\x82\xc1_4\xb7S@\x1a\rS\x81\xa9\xc9S@\xba\x11\xd6\xee\xfb\xacS@\xb8\xab>\xde\xae\x9dS@\xfad\xcao\xb5\xa1S@Y$H\xa4\x93\xa9S@Y\x9a(\x80*\x8aS@\xb1\x83\xb0`,\xb3S@5\xd8\xf7\xfb\xcf\xb9S@9alzy\xcbS@\xcc\x06\'1p\x89S@Y\x9a(\x80*\x8aS@\xdb\r\x89\xe2\xe7\xcaS@\xbfA\xa2\xb9\x8f\xd2S@\xfb\x19\xef[.\xcfS@`\xf9\x8e}\x18\x82S@\xe1t>87\xb5S@\x8f\xdf\xb1?\xd4\xa3S@\x89\xc1\xdf\x96\xfd\xa1S@Z"\xa3\xa3\xca\x81S@(\xed)\xb1\x0f\x9bS@^?5\xc3\x8b{S@\x99\xf4}\x1b\xf0\xb7S@\x8c\\f\x8f\xfb\xc8S@\xf8\xeb\x9b\xdb\xc8\xc8S@\xd3\xbe\r\x1en\xaeS@7i[)\xba\xa0S@Z8Ih\x9c\xa0S@\x00\xfc$.\xa1\xbbS@Q\xd8\x90Q\xb5\x80S@\xe1~C\x00x\xa0S@\xf44\xa9\xde\xbb\xb4S@H\xad\x97\x0fI\x8aS@\x90L\x02h\xcc\xaeS@\xdb\x14\xed\xad\xe6\xacS@qH\x17\x92\xda\xc6S@\xb7\xc0\x0f\xb3\xee\xa1S@\xfb\x15\x85\xab\x88\xaeS@\xd7\xbaU3\xf0\xaeS@\x1f(\xddK!\xcbS@\xda\xe7\xc0\xfa\xd5\xaaS@\x0b^\x1d\xb1\xab\xd1S@O\x0e\xb0$\x03\xacS@\x01\xbe\xbe\xe0\xe3\xc0S@c\'\xde\xbf\xd0\xaaS@\xeb\xbd\xd2\xe3\xb6\x9aS@\x86\xed\xcfK\xb4rS@\x846\xba6\xf8\xaaS@f\x13\xb4\xf1v\x9cS@\xcfi\xc7\xcd\xee\xb4S@9\r$[\xb1\xc6S@W_<\x14\x19\xa5S@\xe7\x89\xf5\xf6\x0f\xb8S@\xc6\xe6\x88\xdb\x0b\xb2S@\xdc\x8e\xd9E\x88\xcaS@J&\xdb|h\xafS@{\t\xc5H\xf2\x9eS@\xde\xc7\xba\x96\xff\xa0S@\xca\x1b\x8f\xf9i\xa8S@d\xf9%\xf5\x1d\xa2S@,\x9a6\x8f,\xd0S@a\x832\xc1\x0b\xc1S@w4\n\x9d\x8e\xa9S@\x99\x9fs\x89\xe2zS@\xf5n\xe7o\x87\x9bS@8\xa7\xd8H\xdd\xabS@\xad\xba\xdd,x\x88S@\xdd\x9c\xdbW\xc8\xbeS@\xea\x07\xa3\x7fN\xc8S@~\xa2[\xac\x1d\xd7S@\xc2\x12\x96\xf9\xe8\xcaS@\xd7V\xc2\xaa\xd3\xadS@\xc5\x18\x1e)C\xa1S@!\x96H\x02>\xb3S@3oK\xaf\x8e\x82S@\x8e1,\x17\xd0\xccS@\xcag\xba\xe9Q\xb6S@%\xf0\x07\xdb\xb1\xcfS@\xb2\xec\xe5V\xb8\x82S@E)5\x87`\xcbS@:\xe3 f\xf5\x84S@\xd1K\xe8\xd0oxS@\xce\xe2\x9ac\xdf\xa3S@\x94\xae\x1f\xf7h\xc4S@ZS\xa8\x88D\xa3S@Y\xc9\xaf\xde\xac~S@x\xae3C\xfb\xa3S@\x95\xe9\x93\xe7\x9e\xabS@\xc46*W\x94\xb9S@\x85@\xc9\xae\x06\xa3S@\x8d\xc0\xdc\x17\xea\xbfS@\x9d\xd4\xe3\xc3\x83\xa0S@\x86\x9cB\xd9\xa3\xd0S@\x80\x19\xf9]F\x85S@\xf1\xe4/\'\xbc\xa3S@\xf7\xa0\xe1\xe0\x0b\x7fS@\x97$\xdb&\x83\xc7S@q_\xefj\xf1\xb6S@\x9f\xf8\x9e\xd4s\x94S@O~w\x83\x97\xc4S@(D\xfb\x8eb\xb6S@\xc1\xafju\xf3\xa4S@2\xa8\xd5\x8b6jS@/Zn vyS@\xf9x\x92\xe5\xdd\x90S@)$\x93~\xed\xa5S@s\xb9^\xc7\x14\xd0S@l\xeb\x86\xc7\xe1\xa0S@\xb35\xebB\xd4\xc7S@\xda\x1f\x8b\xf2J\xa1S@\xae\x17\xcf7\xbb\xcdS@6\xe8\xbc\x85\xba\xbaS@\xc3=R\xce\xb2\x9fS@\xbd\x0c\xa5bT\xb8S@\x8e\x17c\xae\xbf\xc0S@\x86\xf1Yu\xf2\xc0S@K@\xad{\xe3\x88S@\xc4\xeem=\xb7\xb7S@\x13[\x9b\xd0\xc4\x82S@\xaa\x03;\x8a=\x8aS@\x0b\xb92\x82\xe8\xcaS@zb\x9c\xd0\xc9\x9fS@\x89\xd9\xd9y\xb9\xb1S@\xe1\xe3\xf5~\xdc\xb6S@g\x9c\xc8t6\xb7S@kGS(\xbf\xafS@\x9c@\xda+1\xafS@Y\xda\x04\xf7\xc0zS@\xd3\xa1,A\x19\xa5S@:\xfeU\xb8\x0e\xb3S@\xb3&\xedX\xafuS@\xa1\xa3\xf0\xf2\x83\xd4S@\xff\xb3/J\x94\x8aS@eD\xc2\x1as\xa5S@\x16\xd8\xb2\xa9\xaf\x88S@b}\xec\xbf\x06\xa9S@[\'~\x80\xde\xbaS@\xe3\x96\t+\x83\xb1S@L\xe8\xac\x83\x19\x84S@\xc3@\x93\x8f9|S@\x14\x01\x05\x8d\xb4\xc9S@J\x0f\xfe\xe3\x8b\xb4S@v<\xcb\x11\xc8\xc2S@\xd5*N\xf3\xf9xS@4hI+\xc6\xb6S@U\xff\xa1\x141\xa9S@*\xf7\xb4\xd6\xc0\xd0S@\xa6j\x82*\x87\xb3S@\xe5\x10\xe0\x19_\x92S@\xd1\xf8\x1b\xfaG\xc3S@g\xa7\xe7\xed7\xafS@bowe|\xb7S@\xe9\x98i\x1a\x90\xc9S@\xb1\xb0\xfc\xb8v\xccS@\x1f\xc0\x1a\xdf{\xacS@\x0f\xc2l\xa2\x92\x90S@\xe8{\xfcRh\xb7S@\xeb\xd9a\xc3\n\xb8S@\xfa-+\x98\xbduS@\xf6E\xc9\x93\xcb\x93S@-\xcc\x04\xb3e\xa7S@jA\xdd,z\xafS@q\x8d\xa0a\xa1\xa4S@\x0cf\xf2z\xc7\xc0S@\xb6\x07P\x07\xf7\xaaS@{3\x8fp\xcf\x96S@\xbe\xcb\x0cz-\xa8S@\x92\xf4\xb7\xb7\xda\xb4S@#C\xc9n\x8f\xb2S@\x8e\xd4\x97\x94\xeb\xa8S@\xc8\xc3\x96h\x8b\x98S@\rv\x93\'f\xb8S@\x9fV\x134\xa9\x83S@\xf7\xc93\x0b\xdc\xb2S@\x0fa\xaa\x996zS@\x17f\xa5\x81d\xb8S@\xedgr-\x08\xb8S@\x00s\x90\x9b\xae\xa3S@2\xc9\xeb0\xbd\x7fS@\xc0\xf8\xe47r\xb8S@^B\x0c%\xb9\xa8S@\xfaerM\x9c\xaaS@S\x18\xd4!`\x8fS@\xae\xb3\x01\x83\x9c\x83S@\xe3\xa2\x14\x9ae\xc1S@!\x83d\xd1\x0b\xa4S@\xa6h/\x88\xc1\xa1S@\x90\xa3}\xd9j\xa0S@$t\xb5\x11\xbe\xaeS@\xfbF\xf4W\x93\xb1S@ f\x16\xe5_\xd5S@\x03\xd6H$u\x81S@>\xdd7Q\xee\xa3S@\x89\xe1\x8b\xc9R\xa4S@f\r\x8cz\xc1\xa4S@^O\x8d\xe5v\xb8S@w\x18\x9e\xe3\xba\x87S@\xfdF\xfc\x86\x13\x84S@\xa9\x9c\xc0\x9bw\xb3S@2\xd7\xd8bQrS@\x15\xf9s\xfa\xa4\xb8S@\xb6_\x87\xa1\xc3\xa3S@.\x17}\xec\x0e\xc3S@\x9a\x1c\xa3z6|S@\xc2\'\xc5\xfa\xce\xa8S@\xfcI\x84\x06H\xb2S@J\xd8\xcb\xce\xaa\x8aS@\xd2\xd0\xb8\x8a\xec\x84S@\x82\xa0\xbd\x03\x94\xacS@>\xcb5\x9cJ\xcdS@W|=\xf6\x1b\xb4S@\xa5\xcb\xc3T5\xccS@\xe8a\x1c\xd0J\xc1S@\xa6\xf5\xa6\x06\x9c\xb1S@\xf6s\x80M\xe6\xcaS@p>\xc3\xea0}S@\xd5\xc2\xc0\xa3\xda\xc8S@)\xa5\xf4!\x1a\xaeS@IM\x07l\x8a\xb8S@\x84\xe02\x9c\x84\xaaS@\x15K\x91\xe0(\xb0S@~Y?\x8fE\xa7S@\x08,S\xcc\xc8bS@\xe6\xc8E\xa1Y\x84S@vqj\x19.yS@\xcb\xfd?\xd7\xf7\xa5S@\xb7V\x83\x1aktS@y$\x85\x89R\xd7S@\xea\xf5\x8d\x1a\xcc\xb1S@\xc9(\xf1\xa8@\xa6S@\xb0n\xa6\x1f6\xa9S@ o\x11\x80\xe5\xc0S@\xef\xe55\xc5\xa3\xacS@RCb\xb8\xeb\xc9S@2@\xb6X\xdb\xd6S@\xdd\x1dN\x87\x04\x9eS@\xeb\xc3o\x84\xf6\x7fS@\x81\x0b\xe00(\xb3S@1\x1e|C\x9f\xb2S@\xac\xcc~M\xe6\xcaS@\xe2<b\xc5%\xa9S@\x14\x81|\t;\xc0S@\xfe|\xe4)\xad\xaaS@`n\xefm\xa2\xa3S@c\xd0\x1do\t\x9aS@\x1e\xb1\xe3\xe5\xaa\x93S@\x0e,\xfc\xe5\xe7\xd5S@\xe0\x9e\xf8h\x85\xb1S@T\xfe\xa7&q\xb7S@,E?8g\x83S@\xf9\x0c\xc9\x15\x81\x93S@\xfa\xb4\xc66\xe0\xa3S@/\xc2,\xe6\xd4\xb2S@z\x0e\x11\x88\x98\xc9S@\x0eU/\x7fw\xb3S@l\xfb\x93\xfb\t\xc6S@\xd3DG\xa8\xbe\xb2S@\xb7\xf5\xff\x96\xb1\x8cS@\x9e\xdf\xde\xdd\x0c\xb9S@\xb2u&\xe1]\xccS@H\xd2\xcf\xc6I\xcbS@\x9eb\xc7\x1e\x1c\xc5S@\x87\xcfQ\xd5\x84\xb0S@\xa1\xab"+\x02\xbaS@\xbcN\xac\x80\xc6\xb8S@oq{\x18q\x94S@\xddt\x92=\xea\x80S@\xa8\xba\xeb#\xbc\x8bS@($\xfa\xf7\x9f\xbfS@\xcd\xe8\xab\x9f\x9e\xc1S@\x06\x94\xf7\x0c\x90\xbfS@r\x80\xc0\x1d\xd9\x8fS@\xda\xa7\xf4%\xc6\xa3S@\xc3\x9e\x1eJ\x81\xbdS@\xbf\xed.|\x13\xb2S@\xa7\x0csr\xb9\xb2S@\xd3\xe8\x9a\xf5\x12\xb3S@!Kg\xdc\xe7}S@\xf9VI\xa5\xca\xb2S@\x92\xee]\xed\x95\xb5S@?\xd76\x12\x99\xaeS@3\xc6\xba\x8b\xe3\xd3S@3\xef\x88rj\xa8S@\x9f7\xdc\x19\xf5\xc3S@\x8a\xad8A\xd3\xc3S@\xe5\xf0\x05&\xfe\x9bS@\'\xc6tK<\xafS@\x93V\x0e\xe9\x1d\xbfS@\xb3\xc33w\x92iS@\xe3\xbe\xb7qr\xbbS@\x94y\xfb\xf6!\xb3S@\n\x1b\xd6\x85\xef\xa9S@bj\xeb\xce\xc2xS@\xc8\x84\x04\x94\xdc\x94S@\xba\x00\x18\x87\x14\x89S@E\'\xa2\x1bN\x8aS@\xc1?BFA\xa9S@\xedgr-\x08\xb8S@m\xd6\rf\xa3\x9bS@}\x9c\x0e\x92\x1d\xc4S@/u\xee\x9e\xe2\x82S@Ep\xbci~xS@\x8b\xa7\x81\n\xd3zS@I@\xca\x01G\x82S@_x\x99\x90\xd6yS@\x80\xd3\xd7/c\xabS@\xdd\xda\xa7\x8do\xc0S@b\x1d\x86?t\xccS@U2\xe0\xe5\x8e\xb4S@\xff\x0b\xde\xa52\xa8S@9V1\xfb\xe6\x83S@r\xce\x1f&\x0c\x94S@\xae\xa4\xae\x14\xd4\xb6S@\xd8y8Y\xe3\x9fS@K\x7f\x89\x85\xea\xa8S@\xd2\xd4\xf0\x9e\xbcxS@\xf9\xa2@\x85\xca\xbbS@nn\xf8\x1b\x07\xb6S@\xfc\xa9q\xcc"\xd4S@#\x0fJ\x1c\xad~S@V\x1f\xe6\xa7*\xbbS@\x8f\xe5\xbe\xe6\xf2\xafS@J\x83\x9b\xad\xd0\xccS@\xda\x99\xd1\xc5\xb3\xa8S@\xd5Kj\xe2\xf7\xc3S@\x17F\xb67p\x89S@\xe5\x9c\xe4\xa7!\xcdS@\x16\x0c\x17\xc8\xd1\xa9S@\xb56X\xc4~\x81S@-\xcc\x04\xb3e\xa7S@\x1e\xed\x93PFuS@\xa2\xc6\xec\xc5\xe4\xa9S@c\xee\xa8\xcb\xf5|S@?\xc3\xa1\xded\xc2S@\xae\x9a8\xfd\xe2\xb4S@\xa7Z\xda\xf8rxS@\xac\xb0Vm\x92\xa7S@\x8b\xe9\xb5V\xdd\xb2S@\x96\x91\x97\x96\xfc\xabS@ \x0b\xfe\x03a\xb1S@3\xea\xf4\xadt\xb1S@8\xfd\x8bn\x00\xd0S@\xb9\x84\xf9\xf5\xde\x9bS@O|\xa9\x11\xe5\xb0S@H\xad\x85\x16h\xa7S@\xda\x07=\x82\x0b\x90S@\xc5\xcc\x8d\xbb\x96\xcfS@\x18gO%\xf4\xa7S@\x17|a\xcf\xe0\xbaS@x\xca\x91\xbc\xea\xceS@\x9f\x9a>L&\xd5S@4\x85\x1b\xba\xce\x85S@\x7f\xd6\x1e\x11\x15\xa2S@\xf6\x18\x8d^[\xb1S@\xd9\x19\'\x04Q\xb2S@\xca\xc8XN\xce\x83S@\xb9\x98R\x92&\x82S@\xf6\xe3\x0c\x7f@\x9eS@\xb2\xb3,\'b\xadS@\x9fhL\xf8\x85\xa5S@\xea\x83PF\x84zS@`\xf2\x81\x90\x8b\xc4S@d_\xe6*1\x86S@\xaf\x0cf\x8c\xdd\x94S@Y(2\xc4\xe2\x83S@\xffj\xabC-}S@}\x9f\x1b\x88\x80}S@\x13\x9bS\r\xc4\x89S@\xc8\x0c\xa6\x8cE\x9cS@\xbc~o\x06\x8a\x85S@`\x05?\xd6\xc1\xaaS@\xff\x7f?\xc0S\x82S@W\x8c\xd6\xb6\t\xa9S@Q\xbfI\xe5]\x9cS@\x15L\xf7\xb69\xa2S@\x86\xda\xff~\xef\x84S@\x9b\xbfS\xb1\xdc\xc4S@\xa1X\x91fB\xb0S@\x98\xa7>-\x1f\xaaS@\x17f~\x90\x18\x87S@\xae\x98\xcf";\xb9S@\xed\x8c\xc5\xc0F\x82S@c\xd7d)\t\xc1S@\xbf\xc6\'\xf0\xb0\x88S@\x19\x94\x15m\xe0\xcaS@\xed\x02f\xd6}\xa7S@\xd9_\x95\x7fw\xb9S@\x0b\xe4\xc8F|\xbaS@Hg\x17\xac-\xcfS@\xea\xe0\xc0\x01\x9d\xb2S@\xbdo\x18s\xce\xa7S@;\x9e\xa2Y7\xd1S@\xe3\xde\xfb\xe8\xaa\xa4S@Q \x05\x83\x8c\xc5S@\xa9\n\xd4a\x84\xc1S@\x1a\x05\xa1\x13{\xb1S@\x9a(\xaa\x9d\xaa\xafS@)2}\xeb{\xb9S@\x19S`\xb1\xe8\xcaS@\xb4\xd1\t\x95\xe9\xc8S@\xc8n\xea\xc1I\xcfS@\xe6\xdeg4\x9f\xa9S@\x04F\xc9\xad"\xc9S@\x8eU@d\xb9\xa1S@\xf0Q\xf6\xbd\xb4\xa4S@1v\x8a\xb5\x0e\xadS@\x1bz\x90|\x86\x87S@j\x86Hu8\xb6S@\x80|~\xb2\x94\x9cS@lR\x95]\x89\xd2S@\xaa\x16\xf82\x80\xcbS@qV\xd5\xf1\xe5\xcaS@\t\xd9\xc1\xc5\x8f\xc9S@\x03\xc0\x9c\xf9\x81\x8dS@\x05\xf6\x83ar\xaeS@\xe5`\xaf\x92\x9e\xabS@/UZt4\xd0S@A\xf8\xbc\xdf\xed\xbaS@\x1a\xb4L\xaes\xbaS@\x10\x1b\xa0\xc9\xf0\xc4S@\x00R\x86\xbb\xac\xb1S@p\xa2\xfe,\x03\xb9S@\xb2CS\x84\xd7\xa8S@\xc2\x8ah\xb1j\x94S@\xf2\xd7f\x9d\xc0wS@w\xfdj\xf2\x04\xa2S@\x8c\xf1\x81\\Y\xcbS@\x81h\x93x\xd5\xc8S@\xb3\xde\xfd\xfb\x97\xcfS@\x81\xae\x03\x8aN\xc9S@\xb5x\xc1`p\xaeS@\xa2\x01\xd5{@\x9aS@\x02\xdb\x03\xbc\x8f\x95S@1\x19\x85zA\x9fS@\xd0\xfab7\xe7\xb3S@"T\x1a\x13\xe5\xa8S@y\t\xebq\xfa\xa6S@\x8bsb\xfc\xf9\x9fS@I\xb1\xbc9G\xc1S@c\xae\x85\xac3\xc9S@\x1d\x8c\xee\xb0\x7f\xc1S@P\xe5$a\xcb\xc9S@U\x7f[\xce\xdb\xbcS@e\xb3(J\x9c\x8fS@\xde\xd7D\xda\x1a\x89S@\x948^\xf6\xfe\xc7S@\xec\xc8\xd1\xfd\xaa\xcaS@f\x0e\x9c\xebswS@\xce\x99\xd3\x92\xcc\xb9S@\x91\xd7[\xd0y\xb9S@\x18\xcc\xe9\x07\xa1\xb7S@\x82=\x93B\xe4\xb7S@\xc6I>\xe0\xeb\xa4S@\x81\xb2\x1d\xe2U\xcbS@!\x98\xb7\x1f\x8e\xb3S@\xe9\xfcG7\x1e\xaeS@\xdf\x88\xfd\xe5Y\xcbS@>pF\xfe)\xa8S@2\x9c\x06\xe0XxS@P\xd3b31\xb6S@s\xd1\x9c\xa5\x0e\xa5S@S\x1d\xe0\xe0\xa2\xaeS@\xd3\x9f\x80%\xcf\xd2S@.\xa1\xfb{\xf0\xc4S@\x1bx=\xabx\xcaS@\xf0\xa5&M\x99\x82S@\x8a\xe1\xe9\x9f\xd0\x86S@$_a\xd1\\kS@!\x14Y%\x06\xb8S@\xfaH`\x13\x91\xbaS@\xf5\xe7\xfc4\xa9\xcbS@\x19s\x9f\xb8f\xcbS@\'Qa\xb2\xe9\xc7S@S\xc7\xb17\xb2\xcaS@+\x0f\x93\x9dd\x8fS@\xf9;\x10\xdbJ|S@-AM\xe4\x16\x90S@;\xb3-\xd3\x00\xb9S@\xb7\xd9\xc3R\xdd\x96S@$p\xb6\x94\xc3\xd0S@\xbcX\xa4K\xff\xcbS@1\x9e~\xd1<\xbfS@\xbd\xa2\xd0\xac\xbb\xc5S@\x9d\xe2Q\x96J\xc5S@\xf3)ymL\xccS@,}\xfdl\x18\xcaS@\xb4\xfaN\tv|S@\xec\xdb\xf08:\xc3S@\x93\xa8\xd1\xb2\xb4\xadS@t\xbb\xb3\xda-\xa5S@\xea\xa1\xb3\xec\xc6\xb6S@\xbd\xffk\xf0$\xaaS@2*/.\x12\xd3S@\xfa\x94\xb4\x08\x11\xccS@!m\xad\xda\x10wS@Y\xe7w\xb5\xf7\xc1S@r\xc9\xce\xa1\xb1\xa2S@\x0c\xcd\xb1/c\xafS@5Y\xdf\xe0\x9c\xcbS@\x98\xbdT\x99q{S@{1Z\xf9\xd7\x9eS@\xc9\x87~\x02E\xcfS@\x9a\x9e\xcc@`\xccS@\xb1\xddW\xb7\xea\x88S@\x98\x93%\xc8\xb1\xb9S@\x9d\xe2Q\x96J\xc5S@\x16\xceuoO\x9eS@\x0e\xab\xd8\xbbd\xa3S@W\xb9J \x07\xcfS@\x08\xfc\xd2w\xc3\x81S@\xbaj\x17\xc0\x9dtS@\xb3\xaaw>\x90\xcaS@\xbb\x13\xcf\x99\xc2\xb5S@^k\xf9\x83`\xa8S@8a\x93\xc6x\xc7S@4Jw\x05\xe9\xc7S@\xe0<\xd1\x04\xcb\xcfS@\xe5\x01\xa3\x15F\x85S@\'\xe5\x16\xfe\x88\xadS@kKw\xcd\xc7\xcdS@\x1b\x06\xba&K\xcaS@\xea\x82\x07\xf2\x8d\xd3S@\x17\xd4\xc3#"\xd1S@9\xeej\xa9a\xcbS@\x81g\xc4\x8dP\xa9S@TC\x12\xd3\x9f\xa7S@?\x1cA\x89\xf7\xa6S@\xc9\x80\x11\xd2n\xa7S@\xf2Cx\x0e\xd5\xcdS@\xcf\xd7\x89\xceV\xcdS@(\xbb\x9f\xcc&\x91S@\x86tBI*\xc7S@\x0b\x18\x8aX\xda\xceS@x)\x99\xdb\xb6\xd3S@a\x8c5/u\xa4S@@=6\xe7\\\xa8S@\xa6\x04(\xe8\xc5\xb9S@b\xd5\xda\xf4G\xd5S@\x88\xae9\x1ak\x9eS@&\xef\xaa-\x88\xa0S@=\xc0W\xa0]\xb6S@[b\x0fB\xe2\xcdS@\xd0r\xc9\x02\xfa\x83S@:\x9fB\x96O\x9eS@\x9cv3\x9e\x08\x9cS@\xa8\x83 Lt\x7fS@P\xba\x03\xd5JvS@\xe2\xad\xec\x9c\xe4\xcfS@U\x05\xa1\xe4\xc5xS@8\x98\xdc\xc8\x18yS@l\xad\xb6\x01 zS@\xf4\x89\x87\x8a\xd8\xbbS@\xa7M\xcc\\\xa3\xbaS@$\xf0rF\\\x83S@\n/\xb6\xfe\xda\xcdS@\xab]~(\xa4\xb1S@)H\x0cE\x8a\xa9S@\xe6-A\xa5\xd1\xb6S@\xa2\x18\xceP\x7f\xd0S@&%I\xda\xde\x80S@\xb2\xb03K\x86\xa2S@\xd4\x88&y\x18\xd4S@\x9cC\x07\x1d\xef\xaaS@\x06\xdft\xa6\xaa\xc4S@\xb0\x87\x0e1r\xaaS@\xcc\x8f)I2\xcfS@<\x1bd\xad\xff\xcfS@\xf2\xb40\xf0\xc1\xa3S@~\r\x89p\x8d\xa3S@\xa5:\xe3g\xef\x87S@\xe8f\x07#\xbb\x9eS@^S\xa7o\xf9zS@Vx*\\\xbb\xa4S@\xea\xd2\xa7\xb1U\xd5S@\xb9\x9dg;B\xd5S@\xb8\x07gp\x9f\x80S@\x15Vc\xcc\xbb\xbfS@\xbe\x98\x03=@\xccS@8\x98$\xa8\x96tS@\xac\x1dmF\xa4\xceS@\xb5\r\x8c\xfc\xd2\xcfS@p4m\xd9j\xa3S@\x10Y\x00\x1dV\x9dS@(H\xcbRk\xd4S@\xfa\xc9\x8d\xf6_\xceS@\xfe\xc5QX0\xceS@\x15\x1e\x1eu=\xb8S@~\xbb\x18\x01 \xb4S@XkV\x07\x89\xd5S@\x80\x1ao7\xe4\xadS@\xcfVc=&\xb1S@|\x80\xe4\xfa\x83\xa6S@\x00\xce^R\xa2\xaaS@I4\x89^\xa7\xa6S@ge\x8b\xd9\xe5{S@i\x9a\x84\x18&\xaaS@@\xca,\xa7\x1f\xabS@}#\xef\x94\xc7\xceS@z\x9f\xe35M\xb5S@\x97n\x9f\'U\xb7S@\x1d\xb6\x18\xbc\xb5yS@+#\xa5o\xf0\xc2S@\xc9_>\x88\xcc\xb9S@Y\x7f\x07?\xa9\xaaS@\xd7\x90\x9d\xa7\n\xaaS@"\xeeg\x82\x7f\xd6S@\xe92\x12K\xad\xd4S@\xee\x94\xf7,c\xaeS@\\X\x80\xf0\x19\x9bS@\x1a\xdf\xf8d\x0b\x89S@\xb8V\xa4\xb1/\xb3S@\xaf=\xa3\xfe\x12zS@\xadN\x9a\xfc\x16\x85S@u\xce\x99]\xcb\xcdS@\x15\xf9\xb6\xba\x97\x9eS@\x80\xe1\xa9\xd9\x02\x9fS@L.O\xde\xa2\xc9S@\x85\xb8\x8e\t\x1b\xa4S@\xdf\xd8\xeb\xd3\xf1\xc6S@;\xa6\xa5t\xda~S@\x03*\xcfE\x8b\xb6S@\x05\xe2\x84h{\xb7S@\xda\xa6\xd1\xa5\xab\x8fS@\xfd\xc8)D\x92\xb7S@\xb4p"\xb7\xd7\xabS@9\xc2\xc6V\xf9\xbbS@V\xf6\x94k\x01\xa4S@-\x1c\xbd\x03\xa5\x81S@\xac[72*rS@\xdd\xb4\xf0\xebn\xb4S@\x10\xa8^\xb4\xa1\xb7S@\xff\x9e{Sh\xa3S@\x9c\x1e\xdf\xf09}S@\xf2\xd3"\x91\x1f\x8eS@O0\xa5(\xe6\xc9S@p3qT\xab\xceS@\x12\xcb\x88\xc1%\xd5S@$\xa8v\xc4\xa6\xb0S@\x9f-\x17\xd2J\xc0S@\xd2\tl\x15\x1e\x9fS@M>\xb6\x1d\x80\xc7S@4\x17\x9b\xf3\xe7\xa7S@\x9d\x19\xe0\xcc\xe6\xb7S@l\xf1\xc1]\xc0\xb7S@\xce\xaf\xb9\xae_\xaeS@-\x8d\xd9\xc5\x10uS@*\x03=\xa1\xc4\x80S@\xe6\xf98\xb9\x92\xc7S@o|\x1e\x81\x0b\xceS@Z\xb0\xda\x0b\x84\xb3S@\xbf\xdaC\x89\x00\xa0S@9\x0f\\5z\xa0S@\x98\xefZ\xf6@yS@E\xe6Q\xbf\xadxS@\x87C\xb4\xbc\xcf\xa2S@$\xae0\xc6\xf7\xceS@\xa1\x9bY\xe9\x9a\xaeS@F\xb3\xc6c\xe6\xa9S@l_\xe0=\x1b\x85S@\xa1\x10\x96\x03\xce\x83S@Bf\xfdC\xc4\xbdS@\xe7-\x81\xb1(\x98S@\xe2\xff=S\xa4\xc3S@n\xebX\xa5\x83\xa0S@\x8e\xff W\xb5\xa3S@\xec\x1d\xa1\x1b\xaa\xcdS@J\x99ItJ\xceS@\x15f\x16q\xef\xb6S@\x87\xf4\xd3\xd4$\xb4S@\r\x96\x08\x1d\xba\xb3S@\xeao\xeb\xae.\x8aS@\'\xb22M,\xa9S@&j\xe1Vq\xc1S@\xd2\tl\x15\x1e\x9fS@\xfc<\n\x95/\xd0S@\x9d\x12\xa0\xe0-\xc7S@\x03\xad\xf2\x89\xa5\xbbS@q\xde\xefX\xc1\x95S@9\xca\x9c\xed\xbfyS@NC\xdf\x90\xeb\xc4S@\x04\x7f\xad\x06\x8a\xcbS@\xe7\xbfF\xeeM\xa1S@\x99}\x0c6C\xd6S@xbN#z\xcfS@\xbfCY\xcd\x80\xbbS@\xd2\x18\xea9(\xc5S@+96p\x9b\xc0S@\xd4\x87\xc4\x0eX\xb7S@\t\xb1\xaf\x1e\xe7\xd2S@)\xee\xe3\x19\x05\xbfS@\xd9\xbe\x05\xa7\xbc\xd2S@`\xa7\x99E\x9f\xa0S@\xcaX6\xd6\xeb\xb8S@\x91\xe2\x8eS\xcc\xb3S@2\xb6\xe8\xb7axS@$\xa5\xbab\xfe\x82S@(\x10\xe1,;\xc1S@: \xb3lG\xcaS@\x01\xde3\xb5,\xc6S@\xc4q\xbe\x08!\xa6S@\xcbA\xd2\xdd~\xc9S@\xf1\xb6\xf0\x1d\xdc{S@B\x93E\x05q\xb1S@)\x8c\xe6\x0e*\xbbS@\x96\x95v\xfe\xba\xcfS@\x0e\x07\xf1E\x95{S@\x9d\x03t\xb1bvS@\xec\x97\xc9\x9ay\xa5S@\xc0&CZ\xc8\xc3S@#\x8b\xaf\x84\x06\xafS@x\x16\xe7-\xcb\xa3S@\x83\xa3\xa4\x15\x04\xacS@N6O|T\x83S@\xf2\xb4\xb1\xeb }S@\xdd\xb6\xbc\xe5\xc4\xb0S@\xb6w\x87\x90:\x85S@\x91e\xff\x83\x1dxS@\xebdS\tCxS@\x0b\xc7N\x93\xbbtS@\xfb\x9234\x8d\x91S@\xda}j\xc6\x19\xa5S@3;`U\x16\xb5S@W\xe8t\x0f\xa3\xcbS@_Ub\\`\xcaS@\xc0\xbc\xab\x19Y\x8fS@-D\xb9X\xe1{S@\xbb\x18\\\xf4?\xcfS@\xd8\xb0\xe69\xe4\xcdS@@\xf1\x15\xac\xa1\x91S@\xc2\xd5\xd4\xb9a\xb6S@\x84]\x9c\xf2\xd5\xb6S@/\x8f\xdf\xedd\xacS@\x1d\xa8\xc0\x95\xa7\x9eS@\x1a5gC\xac\xbbS@\xf5\x928\xae\xfe\xa1S@\x10;\xa6\xabv\x9cS@\xa2\x80\xe2`\xeb\x9fS@G\xef\xbf0\xf9\x84S@\xcb\xa3\xf0\xf1\xa8\xc6S@LAS\x15]cS@b_\x1c\xa2\xf5\xaeS@\xc0#\x07\x14\x19\xc0S@\xc0\x04.\x85q\xb6S@\xa53y\x0b\xef\xccS@\xc8\x9ad0o\x92S@%K\xb5DM\xc0S@\xf1\x0c^\xeeu\xc2S@\x05t\x11x\x03\xa8S@Nx\x00\x00\xf0\xa3S@\x07m\xa6\xc5\x96\xccS@\x96\x15\xdeo\x9c\xcdS@\xff\xa8\xcb\x13\n\x9aS@\x0fRg{p\xb3S@\xc6s\xf1\x87n\x97S@\xcf\xc7\x0fJ\xcb\xa3S@\xcf\x1b\x18#\xa0\xa1S@f\xcb\xb6\xbcm\xabS@\xf94HM\xa8\xacS@\xd84\xe2v\xc1\xb7S@[\xd6\x0f\x17l\xadS@Zt{\xaf\xcf\xb7S@,\xaep\x99\xb5\xaaS@\\\x06Ws\xbc\xb2S@\xe0\xa1\xe1\xcb\xd6\xa2S@\xaf\x17\x03\xccx\xc2S@SR\xa0m\xeb\x95S@\xd1\xf8\x1b\xfaG\xc3S@v\xf7-\x0cVuS@\xe7\xdc\xbbh$\x9fS@\xc6\r\x91T!\xafS@\xa5/\xe0O<\x9cS@\xa3-\x06\xd2m\xb3S@\x0f\x8a\xbe\xf4`\xc0S@\xa0\xbc\\."\xc0S@\x12\xa5\x81\x1b>\xabS@,\xaa\xd5#&\xa1S@\x8bA\xed\x1c\x17\xc4S@\x9f3\xd6\x1d\xee\xc6S@E\x1c\x1eK\x17\xc9S@4\xefZk\xb0\xbaS@5,\x8e<\x8f\x80S@\xc9\t^\x18\xbf\xaaS@P\xd7\xdc\x9f\x03\xa3S@Tk\xf0\xd6\xaf\xceS@\x91\x90\x1d\xca\xd0\xc3S@\xf0y\x9d\x88\xfd\x92S@\x00\xc2\x9f\xb3\x12\xc9S@\xb0\xc8\xd7\x06wzS@\x06-\xbb\x97\x00\xabS@q\xcc)r\xb5\xc6S@\xa1\xc5\xd8\x12<\xa0S@\xda\xe7\xc0\xfa\xd5\xaaS@*\xd1+\xe5?`S@\xa3\xf83\xf9G\xacS@8\xf1\x03\xf0\xf2\xd0S@\xe0\xa6\xc5h\xd2\xb0S@76\x9c\xacE\xa3S@\x1fz\x9d\x12M\x91S@\x9b\xcdH\xda\x13\xd2S@\xc9\xc5\xf2\x1a\xb3\x9aS@\x12(\xea\xd7vvS@$\xc0\x99\x88\x84\xc3S@\x8e\x888\xf8*\x86S@\xeab\x0f8W\xc3S@<\x9d\x97;\x82sS@\xc1\xa5&\x10f\xb6S@\x83.\xaa\xa0\xff\x80S@\x11y\xcfM\xc6\xacS@\xf1,\xd8\x8d\xef\xaeS@\x12:+\xffO|S@^\x0f\xca[\xe7\xb4S@\xa3!\xfe\xd0\xb4\x8cS@A+\x86/\x9evS@]\xbah|P\xa5S@\x9c\xba\x9cl\x86zS@\x17\'nn\x90\xb8S@\x01r\xcd{e\xb4S@\x9d\xd3z\x0fi\xb8S@\xe6\xce\xbd+\x82\xb1S@\xff\xe0\xd9\x96T\xcbS@\xfb\xd7\xd6~s\xb2S@\xc8Q\x1f\xc8\xb0\xb7S@\x1b\xee\x00\xf9\x00\xa5S@\x92#\x0c\xe5$\xa4S@f\xb3\xd8\xef\x07\xc2S@h%\xc3\xf2\xef\x9dS@sY\x015\xae\xb7S@=\x8e\x9b!\xb4\xb2S@\xf6\x0b.\xb6^\xaeS@F;n\x8e\x88\x8eS@\xa3\xc6>\x91\xa3\xb1S@\xd1bP\xa8~\xacS@\x1f?D\xc0T\x85S@(X?\xee\x8bwS@&ZJji\x9eS@\xab\x907\x17}\xccS@\x17p\x85n\xee\xa1S@\xb4_\xd7\xf7\xdd\x8cS@\x02\xff\xeapz\xbeS@\xabv\n/\xf3\x81S@cKL\x98\xb5xS@`\xedl\x84\xc5\xbcS@\x9f\xa8gA\xcc\x8dS@\xe0\xa4\xae\x92\x04\x89S@\xcb\x02\x02,\xf0\xc2S@x\xed\x80\xd4\x1b\xc5S@C\xd9&\xad\x88\xb6S@\xd9C\x8bX\xfa\xc1S@\xd8\xcc\xde\x91\x12\xa5S@\xb6\xe3\x93\xc4\xb8\x9dS@\xe4\x1f\x8a7\xbd\xc4S@\xd0\x8d9<\x06\x84S@\x08\x00^\x0e\xde\x90S@@\\\x9c\xa0\xfd\xa4S@\xb5f\xca\x15\xe7\x94S@&G\xae\x9c\xcc\x8eS@\x11\xdb\xbf\x89\xb1\x9fS@\xd7\xbfe\xf3\x02\xb0S@7\xdb\xf7W\xa9\x81S@\xadG\xee\x1af\xbdS@\xfcNCS\x82\xacS@m\xb1Jx7\xd5S@\x1f^=F\xd6\xcdS@3w\xa8\x04l\x8dS@\xe5\xaf\xa5N$\xa2S@ay\xfb\xd1\x95\x87S@\x85=\xdd\xc3,\xb8S@~l\xee\xb2b\xb7S@h\xd8y\x0bF\xa4S@\xe2\x10\x18\x98\x11\xbbS@\x18\x0fQ4c\xa8S@"\xaeyb\x15\xacS@1\xb4\xaf;{\xd2S@a3\xb7Dv\xc5S@\xb1\x14NPO\xb7S@\x86\xa8\x81\x03\x02\xb4S@\x9bN\xb7\x00\x81\xc7S@\xfayf_\xc3\xacS@x\x08\x92\'Q\xa7S@\x80y {M\xa0S@H\t\r:C\xcaS@`\x1a;O<\xb2S@E<\\\xe5\x99\x82S@J\x02j\x8f\xcb\x8fS@\xac\xf1N@\xe0\xb1S@\x90\xadE\x0bd\x8eS@\x17f\xa5\x81d\xb8S@\xf5\xb7\x0b\\\x89\xb5S@\xb9\x17\x01Ol\xb7S@R\xcb\x13\xdc\x94\xc1S@\xad<\x7f\\\r\xc7S@\x98\x84\xd0\xb3\xec\xb9S@#C\xc9n\x8f\xb2S@n3\xd9\xea5\xb3S@(C\xc9\x19\xf9\xceS@k\xcd\xe4C\x85\xb0S@\xfc\x80c\xac\x07\xbeS@x\xafz\x9e\xfa\xacS@\x82\x0cv\x15\xc5\xbfS@n\x9f\xe9\xc3\xe0\xc3S@\xe0\x13 \x17>\xc1S@c\xca\xb9\xec\x1e\xc4S@\xdf\x00\xaf6\x82{S@<\x99\xfb!\xff\xb4S@\x04VO\xd7\xd1\xc0S@\xedU\xb7\xff\x97\xc8S@\x06\xc6\x98=\xc3\xbfS@y?\x04\xf1\x91vS@\x8fl8"0\xaaS@\xad\x07=emvS@\xa6\xeau\xc4\x19\xc5S@7\xfb\xcet\x95\xbfS@e\xcd\xda\x92\xf2\xc1S@:\x7f9\x95\x82xS@\x9d\xb9\xac\xfa\xf6\xc1S@L\xb7>\xe0\xbawS@\xc0L\x1fk\\}S@\x12\xfd\xa3\xd0y\xc7S@\x94\xe7\xe4=\x05\xcaS@\xf1\xd8v\xf5k\xcaS@\x8c9\xde,;\xc4S@\x01\x7f\x19\x18\xfe\xb7S@\x88 A\x94\x07uS@iu\xa1\xd8\x04\xcdS@\x8c\xdb\x8b\x92Q\xc5S@\x8e*\xdfPh\x9bS@\xe2I\x0erz\x9cS@\x16\x03\xb4\xf9?\xb7S@\xceQQy2\x9cS@\xc9\x95\xc3T\xa2tS@)\xb8Dp\xde\x9dS@\xd5\xe1O\xf3\x00\xa5S@\x0b\xeay\xcf\x10\x85S@\x9e5\x01\xec\x0c\xcfS@\x06\x88\xe3F\x86\xceS@\x15\xf1@P\x9d\x81S@Lu\xc4\xa2i\xaaS@\x1dS\xdd*\xdf\xc8S@DKx\x7f%\x82S@|\x1f\x01\x08A\xc9S@K?\xea.\xa6\xa4S@O\x950\xa7)\xa5S@\x13\x91\xbc\xd0D\xcbS@\x05\xf4\xcb5M\x85S@\xb0\x9cD<\xab\xa5S@\x03[\xb9I%\xa6S@\xa9\x98x|\x13\xd3S@\x94sr0\x1d\xccS@:p\x8a5y\x9bS@#(k\xea8\xb6S@\x9dl\xf7\t\x03\xa8S@_\xfe\xedL[\xd5S@G\xb2\xf8\xa3\'\xceS@\xfc\x9e0\xd94\xceS@f\x91\x08\xbbx\xd4S@F9l\xdbl\xd6S@B\xbcM\xcd\xa9\xd4S@\\2J\x97\xb2\xb7S@\xf2_\xbbI\xd9\xadS@\xaa\xd7D\xc6\xcc\xc0S@2w\x93/@\xd0S@\xc3\xb7\xb0\xd0M\xcfS@!\x85\r\xe7c\xaeS@n\x93b\xa8\xa3\x9eS@b\xc3&8@\xbaS@,\xc0\xcb\xca\xb5\xb9S@5O\xd4\xc1?\xc1S@\x04\x92\x08\xf0$\xb1S@\x0e\xc7o\xaf\xf2\xa7S@%L\xfc\xf3,\xaaS@\x1e\xa7\x85F\x87\xb7S@\xa3\xe5\xc1\xa6\xad\xb9S@jY=\xdc\x08\xbbS@t6*\x7f\xb9\xb4S@\xf0^T\x03\x89\xa0S@\xc5\x06\xe5\x0f}\x92S@\x82\r\xd22\xc0\xb2S@\xc9\xbdu\x81[wS@\xc9\xbdu\x81[wS@<\xd7M\xef\xe4kS@\x98a\xd8\x92\xe0\x94S@\xf3\x13\x0e\xf0g\xaeS@^\x9dU\xb7\xc9\xa7S@\x8e\xe9\x8a\xf0\xfc\xb2S@\xf2\\H\xe2\x7f{S@\x8b\xa3\xd3\x0c\xa8\xc1S@\x1e?`\xf5\x99\xc1S@E\xf8\xa5\xb9=\xc0S@K\xcd[\x8eIxS@3\xc8\xe4ql\xb7S@\xae\x94\x19\x0b;yS@\xcf\xfe\x9c2\xcf\xacS@\xc9\xd3F\xe55jS@\x9d\x83\xda\xfb\r\x90S@>\xf2\xcf\x17?jS@\xc3_\xe8E\xdaiS@\xcb\x8b|\xfaQ\xa7S@\x08e\xe0\xca\x1f\xaeS@\xce-\x13\x98 \xc8S@\xec\x0c\x0b1\xe0\xb1S@&\n+m#\xb3S@BD\x95\x05\xde\xa7S@I\xfbh\xdf\xd2|S@\xfa\t\x0c\xc7\xde\xc4S@\xd0\x02\x90(U\xc2S@\xff\xac\xd1\xf1\x90\xa7S@r\xb0X\xea\xe8{S@\xd0\xed\x81~\xc4\xafS@\xc0\x1e\x18\xe0\xdf\xa2S@\xe8\x1b\x0f\xc8-zS@\xb1\xac\x1a$\xde\x94S@F\x85;\x03E\xa7S@\x12\xe9\xd3\x02\x1d}S@\x05\x0b\xecRd\xb0S@\xcf3\x9bo9yS@PFI\xd5\xe5\xb2S@1\xf5j\xe7\xc5\xc0S@-\xeaG\x89_\xb1S@J\x8b\xf6=\xc3|S@s\xaeM\xca\x8a\xc4S@\x9a\x89\x8cZs\x93S@ya\xf0\x1d\x1dyS@\xc3?\x19\xe8|sS@\n\x9f?\x1b\x8c\xb0S@\xbb\xe8a\xa9g\x94S@N\xbc6\xc7\x83\x94S@i@\xb9P\xbe\xa7S@\x89U\x8f\xcf\x96\xacS@\xa6\xd81Nt\xd5S@b\xd4Ln\xcc\xc0S@\xc5\xc9\x8e\xf7\t\xb1S@HLL\xef\xae\xc9S@0Bj\x98\xcb\xc4S@\\P\x7f\xf0W\xb5S@\xc5i\xde\x01\x01~S@d\xf2\xea\x90xzS@\xc1N\xf4\xaf\x1b\xc1S@\xf7\xc7<6\x86\xc5S@\xe1\xea\xe2\x12\xea\xb0S@L\xb6\x8f\xb6\xe1\xb1S@\xf7\x83\x1ce\x8a~S@y\x81\xabj\xfa}S@"\x99\xe4\xc8\xae\xb0S@5\xc3\x8b\xb7\xe4\xa6S@u\xa4Nl"}S@\t\x14rM\xe5{S@\x9e\xb9S\xff\x9c\xacS@\x13\xfcp\xa0\xd4zS@h\xbe\xb1\xca\xb1\xc1S@\xad\xfe~\x15\x99\xb9S@\xf47\xbe(=\xc9S@\x83\xa6\xf3I\xfd\xa0S@O\x03k\xd1\xcc\x91S@\xd6}\xf1\x05\xb4\xc5S@}\xa5\xb1\xc0*zS@R\xbbm.\xe8\xafS@\xb1IU\x94UxS@v\xd7\xc7\xf7\x81|S@\xba+\xad#L\xadS@;\xee\x97\xb3f|S@\xce\xf3\x06\xb9D\xc5S@|\xd1"\xcb\x7f\xb5S@B\xd7\xe2|\xe7{S@O\xdaB\t\x8c{S@\xd8\x16\xbf\x0bk\xb9S@\n\xd9\x17\x04\x1e}S@qpL\xee\xe3uS@(\xdd~,\xba\xcaS@\xef\xa2\xeaW\x18\xc7S@\xael\xd5\x87\x9a\x93S@\xef\xe3\x87u\xeb\xabS@\x1f\x92\xc5\x01\xe1yS@\x88Y\xae;\x13\xc2S@~h%\x00\xd6\xb6S@\x08\xad\x182\xbb\x92S@\xcb\xe9G\xa7~\xc2S@\x1d\xf9{\xa19\xb2S@N\x92\x8a\xd2\xeb\xaeS@X\n\x92\x19\xb8xS@Z\x10\xf4Nr\xaeS@&\xc1\xccL\xf7\xc2S@\xde\x99\xd2\x02\x1d\xb4S@\xc5\xfc|\x9f{\xb2S@\xd0\xda\x1bw\xffxS@lHS[]\xaeS@\xb3\x9b\xa3\x8a\xa1\xc9S@\xffTs\x00\xfe\xc2S@A\x8d\x14jXcS@\x97\x92f\xf0\x0bxS@\x83\x16\xefYl\xa3S@\xf2\xb1i\xc3\x8d\xb6S@\xc6\x04g\xb1\xcf\xa6S@@r\xb7 \xf9\xa8S@\x0b\xf3\xaf\x8c\xe7\xb6S@C\x8e\x1fh\xf0\xa6S@\x18<\xf9\xc7\xa7\xaaS@\x89\xe2]\xd2\x97\xaeS@2+B\x10f\xb6S@l\xf7Sb\x04\xb9S@t*\x983\xb5\xc2S@G<JG\x99\xcbS@\xdf\xfbX|\xd6\xa4S@\x16\x95}^\xc4\xa3S@3t\xfa\xeb \x7fS@\xf2?e\x9a\x1e\xb6S@\x00\'\xd9\x9d\x8b\xa1S@l\x05\xc1Y\xdf\xb7S@(H\x1f\xb4\xaa\xcbS@\x85B\x84\xfc\x11\xb6S@\x9fJ\xaa\xd5\x9c\xa2S@\xf4k\x89\x82\x86\xa2S@u@\\\x08_\xcaS@\tUw\xc4c\xa5S@\x1d#\x82\xc8i\xbbS@\xd3\x1e\x02\x8e\xac\xaaS@\x84\x9aU\xb5\x18\xcdS@O\x1d\xdb\x93K\x90S@o-1\xa2\xfe\xa1S@S;\x9d\x8c}\x7fS@\x80@\xbdA\x8a\xb6S@\x12\x89sf\xde\xbaS@\x08t&]\x98\x9dS@\xaa\xec\x9f\x86]\xabS@Sr\xbe\xdd\x03\xc9S@;\xc6\x85t\xba\xc4S@\xb1\xc5\x9b\x97\x99uS@\x89\xec\xa3\x17R\xb5S@s\x90\xec\x1c\xb3\xcdS@\xc4%\xf9\x98\x89\xccS@\xd8\xfaTs\x11\xc9S@\xa7\x80Q*\xc5\xc6S@\x11\xc0\xc7V\x14\xc4S@m%\x01\xba\x10\x9dS@\x88_\x1d2\x98\xa9S@\xb2\xf3\x9fh\x94\xabS@2\xf6\x96\xa4M\xb4S@\x9a\xdc]5\x07\xb9S@TiF{/\xb6S@`\x93\xa1\xfb\x00\xc7S@3y\xd9|\x89\xaaS@\x9f\xfe\xe7\xefn\xabS@*1\xe30r\xaaS@\xc6\xf0\xf0e\xec\x8eS@\x0e\x9c\x11\x1d"\xbeS@\x8f\x9b\xab\x07D\x85S@Z\xb3\x16\xefQ\xc3S@j\x1b\xd2\xe9\xa2tS@E#\x12\xb4\xde\xbdS@4\\\x03\x16\x1f\xaaS@\xff\xf8\x9b\xca\x90\xb7S@\xb37\xcb\xaaG\xb9S@Ta\x96\xc9\xa4\x82S@+lP]\xd1\xadS@\x90\x02\xf5)V\xaaS@%\xca\x82\xf9\r\xbaS@\xb5\x1e9\xaf\x8f\xb3S@\xb5\x1e9\xaf\x8f\xb3S@i\xf0"\x15\xf4\xa4S@,\xfd.\x06\x9b\xaaS@\xd1\xf8\x94\xdf\xd8\xa1S@u\x9b\xd7.\xa4\xa9S@\x15\xa9\x93\x1b\xa7\x82S@\xdb\xb9O"\xf8\xacS@\x03 !\xaes\xbaS@T\xde0g\xcd\xb9S@\xc9\xc4\xf9\xf3tuS@\xcb\n>\x95>uS@\xa4\xa1\xd9\xe9\xb5\x91S@6C\xb7\t\x95\x82S@\xd25V\x11C\x9dS@U\x95\r\xc6\xe6\xa9S@i:\xb4An\xc1S@k\xd9\xe4eU\x83S@\xca\xdaG\xa6\xda\xb8S@\xcfco\'\x07\xa9S@\xd7\x00\xe8\x93\xdc\xa5S@\x9fj\x94Uo\x9dS@\x91|\x9e\xbf\x02\x82S@\xa7b\x03\x91\xa6\xa3S@\xc2AX\x99\x97\xbdS@!a\xe5U\xff\xa7S@+V\x96E\xb4\xa9S@D\xa2\xa7xN\xb3S@\x92o\xe4\x96\xf3\xc6S@u\xc4\xf2s\x94\xb6S@4\xe7e%\x94\xbaS@\xb7\xe8\xfdSa\xa7S@:\x15\xfa3;\x83S@\x85z\x84\x95\xe0\xa8S@/\n\xda7H\xc1S@\x199\xca\xd0g\xb9S@\xed\x86\xba\xfb\x0c\xa6S@\x99u\xd1)S\xa9S@I\xdb\xc1VZ\xceS@\x0f\x95\xb1\x83&zS@\x18\xd5S\xcf\x8b\xb2S@q\xd6\nkG\xb8S@\'D\xef)\xff\xb2S@\x91F:\x01\x13\xa5S@h\x18.\r!\xb5S@\xb2\x06\xf5j\xdf\xb6S@:\xba\x8b\x8e\r\xbeS@_\r\x82\xc4\xaa\x83S@N\x99\x90\xf6u\xb2S@\xa9\x0cx\xc9\x99\xa0S@fo\x0f\xaf\xd0\xadS@<30\xe06\x88S@7\xdd\xb6\x0f\xbc\x82S@yPpb\xe7\xc7S@\xa8m\xd1\x87\xb7\xa4S@\x04\xb3\x13n\xcf\xbaS@\x8c\xe7g\xc9\x7f\xa4S@:q\xe2O\x81\xa1S@\x9dW\xcc#b\xafS@XV\xc4\xb9\xfd\xcfS@\xc3\xdaK\x08/\x88S@\xeddrp\x81\xb1S@\xd7\xdd\xef\xa1X\xcdS@\xe5R\xd5m\x80\xc7S@\xa95\xa5\xdd\x0f\xb6S@r\xd3S\x11\xa2\xbaS@\xdb\'3\xc3\xe0\xb0S@U$\xae\xa6\x93\xa9S@\xec74Z(\xa1S@\x08\x92\xb9\xcf\xdc\xbaS@h-\xf5<\x82\x81S@\xe8\xdf\x86RP\x80S@\x1c\x00\x9c\x88\xad\xa1S@E\x03\\GO\xcfS@\x1c\x90xS{\xa5S@\x95\xec\xd6\xf3\xb4\xbdS@\x10X\x95,\xec\x9fS@w\x91\x8f\x90\xb2\x90S@2\xc6\x9e\xa5F\x83S@\xda\xbc\xbf\xc4\xa6\xcbS@p\x95\'\x0e\x82\xbeS@.2\xc7\x80\x92xS@\xd6x\xae^A\xa4S@\x89\x95f\xd6.\xa0S@ w\xe1"\xdb\x80S@D!OM\xd6\xa1S@\xd2U#\xc2\x90\x80S@\r\xee1\xd5\xec\xc7S@\x82\xd2\x83\xe5\xae\xbaS@\x1a3\'\x96\xf4\xa1S@:8\x13\x9dw\xa4S@\xd8*\xb9\xa0\xd8\xb9S@M\xd0\x0b\xc7\xea\x87S@\x87\xbd\xd0\x1f\xa1\xa0S@\x13\xce\x82\x8b\x87\xafS@)\x8c\xe6\x0e*\xbbS@\x029\x85\xdd3\xa9S@Kkw(\x1e\xa4S@3\xcf\xb7\xc4\x10\x89S@Iy\xcf\xc1R\xbaS@\x85t-)+\x9fS@\xea\x8d\xca \xdc\xc8S@n2\xf8\x8f\x8f\x9eS@R\xf7\x97\x9c\xd8\xb7S@\x15\xeb\xe3\x82\x19\xc3S@\xbb\x97PI\xfa\xaeS@\xcc\x8c\xfbx\x1b\x89S@\xcb\xc2\x1d\x95\x95\x8cS@\x12\xda\xdf\xb8\xbf\xafS@K]bH\xc9\xb6S@\xbc\xb9\x12B\xbf\x80S@\xf7\xe2\xc7\xe8\xfa\xadS@U\x97\xe4&\xdb\xa2S@D\xcdRUG\xa3S@\xd2\x98=\xc9\xeb\xaeS@\x15y)H5\xd1S@\xc3\xdc\xb0\xaf\xea\xcaS@\x8d5uO\x1e\x85S@d\xb2\xe7\xcc\x89\xb6S@\x9c\x13H\x8a\xfc\xb7S@}T\xf8\x9e\xe1\xaeS@\x9b5K"W\xb0S@Z}g"\xa2\xa3S@s\x0c\xc1\x91S\xa3S@\xb3L-\xfd4\xcfS@\xc7\xac\xa3\xd9\x1c\xbdS@\xb9$1\xe3\x15\xc3S@hh)\x04O\xceS@\xa23\xc8,\xb1\x9eS@N\x00\xda\xbd\xe2\xb2S@\xec\x13\xdf\xc3\xef\xbbS@X\xd8]\xc1\x82\xcbS@\xc8C5v\xa3\xaeS@\xfe5\xfc57\xd1S@@\x16\x04\x1e\xf2\xcaS@\x9dv\xcbo\xd1\xcaS@\x10\x856g\xbb\xd1S@\x84aZ\xb4\x84\xcbS@Kwd\x04\xf7\xcaS@^L\xe7\x0b\x96\xc9S@\'T#\x01\xbe\xa3S@&\xc2\xfa\xf8W\xb6S@\xb0\x01:\x9d\xb8\xbbS@\x81\xff\xa0]7\x87S@\x9d\xbaz\x00v\x9eS@m\x8c\xa0(\x9b\x90S@Tx\xa3\xcd\\\xb7S@\xeeF9\x02\xff\xa3S@\xcf\x90\x1a0\xd2\xccS@\x9b\x8e\x15!q\xcbS@X\x85\xae:j\x9eS@\xd5C\x90n\xec\xb1S@N\xfc\xe1\xa7\x03\xc1S@\xe7b\xa8w\t\xd0S@\x05\xc5\xe2\xa89\xd2S@\xa3\xa7\xc4\xe5M\xcbS@\x139\xd5J\x0c\xcbS@\'\x92v\xa5x\x82S@\xcb2L\xb3\xe2\xa2S@\xb3\x160\x86\x99\xb6S@Tx\xa3\xcd\\\xb7S@\x0e\xae\x8a\x8a\xd3\xacS@C\xdc\x99\xca*\xaaS@\x14\'\x1c\xa0\xc4\xadS@f\x84-Z\xb5\x87S@\xeb\xb7\x98\xea\x93\xb6S@\xae\xa4\xae\x14\xd4\xb6S@\x8b0\xb6\xf0M\x8cS@\x92\x98\xb4&p\xb7S@;\xdd\xcb\xd7\xe5\xc9S@\x8c\xa29,\x86\xb8S@\x0f\x18\xad\xa1I\xcbS@6\xca\xe9\xcb\xc3\x85S@\xc0T\xa0XV\x85S@W\xc9C\xfb\xb9\xd2S@\xf6\xc2"\xf1\xec\xd2S@\xb7V\xb3@\xdf\x97S@G\xaa\xc89A\xccS@\xbb\xe3\xfb8\xab\xcbS@XaO\xc7\x9f\x85S@\xc6\x9d\x83\x9c;\xcaS@tX\xedN\x02\xaeS@\xc1\xa6\xd9\xd8\x9c\xb6S@\xd0\xd1.5a\xccS@V\x00Jr\xd0\x95S@B*\xc4n\x1f\x89S@\x1ft\x845n\xa7S@T\xfc\xcce\xa9\xcfS@>\xf7\xe6\x00\xb1\xd3S@\xab\x133\xb6U\xccS@N6@\xd7\x86\xcaS@F\xb3\x02\xdd\x8f\xa7S@K\x92`\xd5\xe0\x89S@\x9e\xbf\xbf,8\xacS@\x8a\x95\xc6sb\xacS@\xcf\xa8\x83\xf0*\xb4S@L\x16\xfa\xae+\xd0S@V\xef\x072\xd7\xd4S@k\xb7Y\xfe\xd3\xabS@\x1c\xef\x99\xad\xe2\xcbS@h\xe7\x87\\\xca\x85S@k\xb7Y\xfe\xd3\xabS@>\x08\xff\xe4\x9f\xb7S@\xb5<\xb8\xa6\x06\xcfS@D_\x06\xbf\xbc\xcfS@\xf5L\xee\xd5\xaf\xd3S@\x95\x1f\x02\xfbY\xd6S@#\xdd\x05\x7fV\xcbS@N}\xef\xf1?\x8aS@\x9d\x19\xe0\xcc\xe6\xb7S@\'uA.\xa5\xa7S@\x9a\xb2\xc8\xa7]\xd5S@Y\x1a\x7f\xb3\xdc\xcdS@Q\'\\W\x9a\xacS@\xb3\xb9V\x19I\x9aS@\xd4u\xee\xd61\x84S@\xda\xda\xfa\x95F\x86S@\xaa\xf3\xbfMP\x8aS@\x16\xb2,n\xb4\x89S@03K\xedZ\xd6S@\xc6\xb2\xf6\x8f\x07\xa8S@>3\xf9\x0cc\x8aS@\xb3!T\xe0\xd5\x85S@\x84\xbb\xbfm.\xd5S@g5\xbb\xc6\x0f\x9cS@>\xf8 \x15k\x89S@\x00\x96\xac\xf7\x96\xd1S@\x17\xa4xe\x08\x9aS@\x81>\x92!\xf1\xbaS@[\xa8\x9ex\xdd\xb3S@V\x1f\x8f\xac\x89\xb3S@\x93q\xbao\xc1\x7fS@\xddb\xa3\xf9V\xcdS@\xdb\x01\xa6\xf6\xb0\xaaS@\xf6\x885mc\x9cS@\'\xe1\x8e\xff\xa1\x86S@\x96n\xee\xaa,\xa2S@\xaeas\x9d^\x85S@l\x16\xf9m\xdc\xcdS@z\xc2n+\x07\xd6S@\xbc\xaa\xd2\xaf\xe5\x82S@\xb2\x8d\x89\xc4\xde\xbcS@\x98\xf5N\x02\xd2\x84S@\xebe\xd2\xc3\xdd\x87S@\xc2\xed\x89\xa0\xc1\x85S@@\np\xc7-\x86S@\xc7\xbd<jT\xb4S@W\xect\xc2\x84\xb7S@\xbc\x97u\xd8\x01\xd6S@\x93\xfd\xc6\x96\xc2\x9dS@\x82\x12Pv\x0c\xb5S@\xe6n,:N\xd4S@\xe8\x18\xd3\xaa]\xceS@wyft\xf2\xceS@\xeb\xbeC\xa0\xbe\xd5S@2z\xd0n<\x85S@\xc5y\xd4\xdc\x7f\x9dS@K\xfa\xd1\xd9\xe0\xadS@w\xce\xa2`\x80vS@f\x08H\xc3\xee\xa9S@V\x02\x910\x06\xaaS@\xa8\xca\xcd\x12\xf9\xc7S@\xe1q\xf83\x1f\xa9S@$\x1b\xd5\xa8\xb6\xb3S@\x0f|\x99\xea\'\xa5S@ Sf\x9ed\xafS@\x1cHZ18\xb3S@\xd1\xd2\x0b]E\x9bS@U\x92UG\xbb\xadS@\xa66\xa7\xd5q\x8aS@\x06\xb2\xc8\xb9\x97\xb4S@\xe4\xf0\x17\\\xa8\xb5S@\xe30\x82\x99 \xb7S@\xf8\x1e\x0f\x87\xf9\x83S@uF\x8dZ\\\xcdS@bqI\x0e\x99\xc3S@\xcdqWz\x1d\xb0S@\x99\xb6\xd6\x82G\xaeS@\xcc\xc0\xb4\x02\x19\xb7S@\xf2\xf7T\x90.\xa9S@F\xe1b\x99\xda\xa2S@a\xc3\x8d\x9f%|S@\x96JM\xad\xe5\x90S@\xcc#\xa5\x16\x81\xb0S@e,/J\xcc\xb6S@\x91\x9a56\xd5\xb4S@\x08\x87 Gq\xccS@Njq\x12\x8a\xc3S@-\x9e\x01c\xf7\xb0S@\xf8\xb3v\x10\xdc\x83S@;\x16zW\x92\xa8S@\xd54_N\x82\x9cS@\x8b\xcd\x03\xdc\x1d\xcfS@\xaf\xb6\xf2+\xee\xceS@\xf1\xe3>\xeeq\x88S@\x13\r\x81\xcb\x95\xa3S@\xed\x9e2\xe0u\xc5S@\xceD\xe4\x15\x9c\x8fS@\xd6;d\xc5\xa3\xa7S@\x01\t\xb2G\x14\xa9S@\xcf\xc7\xb8\x96\xb4\xb4S@\xb3\x1e\x9f\x142yS@\xd7\x1e\xf0\x89o\xb8S@\x7f>\xff\xc0~\xc5S@\xe0\x81\x9c\xa7#\xb2S@_\xf0\x01\xc8\xc0\xa6S@\t\x90G\xf6B\xafS@\xbd\xd8\x14\xb8\xda\xa5S@:[\xc9\xc9\x8a\x84S@\xeas\xdaU\x8e\xccS@\x05j\xfb\xa2\x0f\x84S@\xa2L.\xd8\xb1\xb1S@\xbd\xa4\xdd\xf2c\x84S@\xc7\x16\x9c\x86\x19\xacS@k\xec-u\x98\xb0S@?\xdbW\xf3\xd2\xb6S@!x\xa5|B\x9eS@g\xa3\xed\xf8\t\x94S@D\xa1\x00nL\xa4S@M\x1b\xc1\x0cj\xb2S@;\x12\xbb=\x05\xadS@\xa5B\xaf\x9c\xed\x93S@\x03\xb6\xab\xcc0\xcaS@\xca\x1f\x1fr\t\xb7S@I\x0eM\x1d\xe1\xb5S@\xf52\xfa`\xd9\x8fS@\xab\x00\x80Y7\xbcS@\x0c\x96`\x8e\xf2\xb9S@ \x18\x85\xce\xa3\xa1S@\x13]\xf8CB\xd5S@\xb7\xd22\xfa-\x95S@s\xf4\x9b\xf1\xa1\xc8S@\xf0,\xff\xff\x7f\x92S@t\xd6K\xb3\x1e\x9dS@\xd4\xd7|\x89\xf4\xcaS@\xb0\xf1\'\x0f\x89\xc7S@\xa5\xaa\x0e\xc3\x08\x87S@K\xf1\xc8V\xf7\xc5S@\x1bY\x80Y|\xb3S@\x1cz\x89|\x16\x84S@\x94\xe9\xc4\x8f\xe3\xb7S@_\x8e1\x16e\xaaS@\x0e\xca\xb2\xb2\xcb\xcaS@Dy\x94\xed[yS@\xd7\xb4\xce{|\xb0S@\x98\xfaSn=\xcaS@\xe6Sr\x16\x03\xbbS@j\xac\xe5\x10\r\xa5S@\x8a}\x1c\x7fg\xc4S@\x98\x08\xad\x06=\xa4S@\xed4\x1fE[\xacS@\xae}\xcb1\xe2\x96S@\xa2\x82]nR\xb0S@B+0\x91\xa7rS@u\xf6\xd6x\x8b\xc7S@\xc9\xc9\xb8\x11\x9b\xa9S@eP\xf8\x84\xa7\xa2S@\x8a C\xf6\xf9\xaaS@\x17=p\xd6k\xa3S@\xb6\xd8\xf4\xe0+\xa4S@\x9fd`\xb1\xf1\xaeS@\xae\xa1\x02\x15\xcc\xb2S@\xe5\x14\rlx\xb1S@\x7f.\xba\xfb\xf1\xb1S@\xff\xd2[`\xd4\xafS@\xe4\xf7\xb5\x11b\xb0S@\x86\x95\xce\xfa5\x86S@[\xf3~[\x0c\xb3S@U\xa8\xf3`\x12\x94S@\xa7\x8d\x84\x85P\x8aS@\xcd\xf3&\xe1F\xa8S@L\xcd"9\x7f\x9cS@\x01\x1b\xa8\x9a\t\x85S@\x9eN\x8d\x0f\xfd\xa8S@uw\xb5\x05\x97\xa9S@b\x80$\xb1\xf0\xa7S@\xb7\xd7i\x0e\xbf\xb4S@~\xc7\xd8\x9dT\x85S@Bc$kX\xb5S@\x07\xb8\xde\x0c\xf1\x83S@\xb49\xc2T\xdb\x82S@CJ\x15C\x80\xb7S@\n\xf6`#\xdf\xb6S@\x8ay)\xc5\xc3\xb9S@\x17\xa4g\x12A\x81S@\xe0\xe9\xe5\xce\xeb\x9dS@\xd3\x00n\x9f`\x9dS@\x04\xddh\x9fj\x9cS@\xe7=\xdf\xc1]|S@A\x90qN\xe4\xa8S@7\xc0\xaf\x1f&\xc2S@\xe7zM\xe0\xc7\xc0S@\x93\xa0\x95T2}S@\x07\xe5\x9c\x1a\xe6\xb9S@\x9d\x7fK\xc8\x08\xc4S@\x80d\x98\xa9\xa7\xbfS@\x83\xcb\xaa\x89O\xc5S@\x99\xc2V\x99\x02\xc3S@@R\xc8\xbf\xb2tS@\xbfD\xba\xab\x9a\xc9S@\x95\xa5\xdfv\x00\xc5S@\x93\xb3\x82\r\x9b\xceS@}0-\xbb\x08\xb9S@\x12\xee\x18-A\xc6S@\x1bU\xa1\x8b\x01\xcfS@{M\x11\x94\xea\xcfS@\x11S^T\x08\xc8S@QU\xfa\x13\xc0\xcaS@C\rT\t\xe2\xc8S@b(R.9\xc5S@k\x15\xd4A\xaa\xcbS@\xec\xee\x9d\xf9V\xcdS@\xd4VSht\xb2S@\xef\xfbE\x90\xfa\xd5S@\x89\xe7\xf3\xd9\xe0\xadS@.\x89r\x1de\xd6S@"\xe8>Z\xa5\xd4S@\xf8\xe7\xc3U\xea\xcdS@\x16 \x16\xc2\xd4\xbcS@\xf5\x17\xa8p\x97\xc0S@\xeb~sH?\xc2S@4]\x1c\xa7\x17\xc3S@\xa5Dh\xe6m\xc2S@\x08\x9a\xfe\xb7\n\xbbS@\x85\x05\xfbKF\xadS@\xfbE\x9b\xe7\xd3\xb9S@\x95\x88\xd6\x14\xa9\xa2S@\x05\xfc\xbb\xa6\x9c\x8fS@\xd7\xd3e\xc2\xaa\x88S@\xad`\xc7\tl\xabS@\xc8d\x8e\x8cv\x83S@\x9d:\x8e\x86\x84\xa2S@\r(\xd1\xb6\x94\x90S@GS\x14o\xab\xc4S@\x1d4\xd8\x84\xa7\xc3S@.\xca\xc6r?\xc0S@\xf8W\xd1\xb0\xed\xb7S@\xaa\x87K\x16\xa4\x9fS@mNFx\xba\x82S@M\x9f\xcf\x12\xa4\xabS@R}\xb2:6\xbbS@\xde\xbc\xfb\xc9b\x80S@2\x9d\xc4\xe9\x89\xbbS@\x8c!\xb4\xc7n\x9fS@\x93\xa8\x85\xac\x1d\xa0S@zxzN\x80\x83S@\xc5AfI3\x83S@\x83OQ\xce\xc6\x80S@\x95\xf2\x9a\xdc\xe5\x82S@\x8fz@\xd6\xc8\x91S@\xf3a\xf9\x97\xbb\xa8S@Mm:\x19\xe2\xbaS@\xd2\xa7\x08\xe4\xd7\x83S@\xc4\xb4\xb2\xd2\xdb\x82S@\xc1G\x93\xd6\xf1\xaaS@w)\xf4\x8d\x95\x83S@n\xc3\xb4I\xc7\xa2S@\x99\xf2\xbb\x84\x17\xbaS@\x7f\x1e\xc0\x8b\x96\xaaS@R\xda\xdf\x07=\x83S@\xc4\xb4\xb2\xd2\xdb\x82S@\xa7\xe8\x91\xc2|\xb9S@\\6\xd2\x18\x13\xa2S@\x08P\x87)\x83\x82S@\xbe\xaaok\x1e\x82S@\xa3\xb1\xe3\x02\x1d\x8fS@D\x06\xe2+\xdc\x81S@\xe1`=G\xcc\x82S@{\xc1\x93\x83\xee\xbaS@\xccdp\xe8!\xaaS@\xe7\x03\xabA\x14\x9cS@\x18\xc8\xb4\xc9\x99\x81S@\xd3FJ\xf1\xea\xb7S@b Q\xf1T\xabS@7Y\xc5\x89I\x82S@\x89l\xdd\xf1"\xa9S@\x0b\xa7\xc6\x07|\x83S@V\x9c~bk\xb6S@P2\x84\x87\x86\xb9S@cv\x8c\x14\x1e\xa3S@\x11\xf8\xc6\xfe\x12\x9cS@\xd0\xb7\xc5\xfc\x9b\xaaS@`,\x93\x91\xb3\xb9S@\xaafXY1\x9bS@YQ\xde\xd5B\xb9S@\x93.\xf4\xd9\xd1\xa9S@#(k\xea8\xb6S@\x8cGMQ\xfd\xb9S@e\'\x1d^\xef\xa9S@\x922\xebk\x00\x82S@\x99\x03l\x85\xba\x81S@\xa9#\xff\'_\xb7S@d\xd8\xb4\x8e\xb9\xb7S@4\x04\xf7Q\xdd\xb8S@\x1b\x05\xdfX\xef\x81S@\xc2\xa2H4d\xbbS@u\xdce\x07\xc4\xbdS@\xcc\xb2`=V\xb6S@\x12\x0b;\xa1\x7f\x8fS@\x99#\x90\xed\xf8\xa5S@\xa5L@\xd5U\xbdS@\xa6\xf4\xdaq`\xb7S@\xe6\xac\x0f-\xb2\xbbS@[\xd4K&\xff\xb8S@!_<\x87\xce\xa2S@!_<\x87\xce\xa2S@\xf0\xba\x93\x9ag\xa3S@|\xf6\xff\xb5\xe8\xb1S@\x00\x8a\xd0\xd25\xc1S@\xbep\x06\x11\xf0\x84S@\xc1-\xc0\x13=\xafS@\xf1p&\xef\xd4\xbaS@m\x9a\x84H\xde\xc0S@\xe9\xc1%n\n\xbfS@\x11\xc23M\x8c]S@\x87\x84\xf3\x07h\xa3S@^\xa1\x1f\xe9\xa7\xa3S@f;\xfd0\xc0\xc2S@\xb3\xcf\xb8\xf8f\xaeS@;\xd9)\x9ex\x91S@\xe7\xd7\xea\xb4g\xb8S@\x0cQ;lB\xb9S@\xd2\x0b>\x7fk\xc3S@\xc3\xc4\xa84\x15\xc4S@\\g\x81Y\x94~S@>\x85\x89\xb6d\xa3S@#\x06q\x10\x9f\xb9S@\x81A&t"\x8eS@\x92\xeb\x06)\xfe\xc2S@\xe9Ug\x9eu\xb7S@a_\xe1\xb9:\xbaS@\xbd\x00\n\xe3%~S@jW\xa3YU\x83S@\xfb\xc3\xdcNo\xa5S@\xec\'\xb3D\x01\xa4S@\x195\x9d1<\xa3S@\x7f\x9cn\r\xbe\xa3S@z\x16\xb7E\x0f~S@bPK\xdc\xc2\xc2S@\xe7\x88Jb\x02\xa5S@\x0e\xde]2U\x84S@K9v\x7f\x97\x88S@,\xb4@\xfa\xf1\x88S@\xca\xbc-J*\xa6S@oG\x98L\t\xbcS@\\\xba\xb6\xab\x07\xc1S@P\xa9Edk\xbaS@\xf3\x1b"\xff\xfb\x83S@N\x89}\xf9\x82\xb2S@\xc7\xf4yF`\xbcS@\xc8~\xaf\x7f\xcb\xa4S@6\xca\xeb\xeb\x95\xb6S@\x11\xcd\xb2\xea:\xbaS@|\x1b\xbd\xbdW|S@\xe4A\xf6\xf9\x7f\x82S@\x14\xfe{\x982}S@\xd3\x85\x149j\xbbS@\xca\xd0\xb9\xe1\xa1\xb6S@;\xff\xde\x00\x86\xd6S@\x10tpY\xd5\xa4S@\x13D\x18\xcc\xbd\x98S@Y^p\x98j\xb8S@\x07\xa2\x80\x1c\xcd\xa0S@\xfa,\xeeX\xf8\xafS@\xd1\xd7\x1e&\x9c\xb0S@\xf3\xa2\xb8R\xde{S@Q3W\xec\x98\xafS@d-\x93:l|S@\xe9-\x17\xf3\x8c|S@\xbc\x07xX\xa6\xafS@\xf5ctE[\xd0S@\xfb9\x8d<\xab\xa5S@Y0&N\x1a\xb4S@O\x1e\xdb\xd5J\xb7S@n+\x1e\x1e\xac\xb0S@\x96\xa3\xcf\x9b\x94\x9eS@A\xdf\x7f9\x15\xbdS@\xc2I\x0c\x18v\xb7S@\x17\xbe\x8a\x82\x8a\xbfS@\xa6\x81\x08TO}S@f\x88\xa3\x82T\x85S@H\x8f\x0f\x03\xe4\xbbS@\xf8\xcc\x8dw\xcbzS@\xc1\x8e+d\x0b\xacS@TJ*By\xb4S@\xc5\x85\xb5L\xbe\xafS@\x97\x83\x11m8}S@%\xb9\x8b!\x84}S@\xd4\x91\xfa3\xe6\xb0S@4\xf1\xc2t\xac\xcfS@h\xa8-A\x99}S@\xf4\xfc\xe8\x95\x07\xb8S@$b\x12\xfe\xf4\xbfS@\x86\x03Q\x1eJ\xa4S@\xee\xa5\xbc\x8f\xaf\xacS@\x86\x9e\xb9\xd0M\xacS@E\x84\xed\xe9\xf8\xb2S@\xa5^\xfc\xe9\xf9\x83S@\x14E#\xd3\xca\xd5S@\x012\xb8\x93\xa5\xacS@\x8cJ1]Y~S@\xd5\x83\x80\xc2l\xb7S@p\xf8\x98F\xdc\xbcS@a9\xf3\xc2\xdc\xceS@\x8d\xbc\x8e\x10\xd0\xd5S@4\xe1\xc4-0\xa7S@r\xe4u\xce=\x86S@f\xf1\x08\x0eRzS@=\x1c\x19~\xf0\x88S@\xa60\x13\xec\xcc\xa2S@;\xfa@a\x96\xa6S@O\x89X\xff\xee\xc0S@\x9d\x12\xe1<\xb0\xd4S@\xba\xa5\x08\xbb\xc8\xafS@k\x03\xe1$\x02\x88S@h\x99$j\xdb\xb7S@f\xd5\x0c\xb3\xc8zS@\xf3#\xd6\xb7\xa2\xb0S@C7\xf1\xf0\x98\xb3S@R\xa4\xaf\xb3"\xcbS@\xb1L\x8c\xe4\xe8\xd5S@\x8dC\xce\x18\x0e\xd6S@r\xe4u\xce=\x86S@\xcb\tF\x08\xf3\xa6S@\xa7\x9co\xbej\xb6S@]\xa5 /\n\x9fS@\xd2{\x1d\xc3K\xb7S@\x0e\xa1p\xc7$\xa4S@Tb*\xbb\x96\x85S@\xee\x8c\xb5"\xef\x84S@N\x1aL\xaf(\xafS@\xfc\xeaW+\xdd\xb6S@5\xa1\x10\x11\xe1{S@\x82/\xabs\xfd\x88S@FMc\x81q\xc0S@\x8b\xef\t*A\xc0S@\x08\xbcN\xb1\xad\xb3S@\xe1\xebC\x1f\'\x9fS@qf\xa6z\x93\x83S@\xee"\xb9J5\xb0S@{\xf13\xb1\x87{S@\xbb\x08P6\x19\xb9S@dS\xdc6N\xccS@v\xab!\xa8\x9b\xcdS@\xf9F \xbc{\x89S@\\\x1b.\xa1Q\xd5S@\xefZNa\xbe\xc2S@1\t\xf7h\x03\xafS@Sx\xc9[\x83\xc1S@)\x9f&>\x9f\x88S@\xfa\xe7\xb5\xda\xb4\xaeS@\x84\x9eS.h\x92S@\xaf\x8c`\x7f\x0e\x84S@\x15\x0f3\xe3A\xceS@0\x9b\x1dB\x07\xb5S@\xd1CqD\x9c\xb5S@\x90\x15\x82\x84\x99\x88S@4\xad}m8\x89S@\x87\x17\x14@BxS@\xc9p\xbdU\xa4\x8bS@\xc0\x06\xf4\n\xda\xcdS@=c\x94\x11\xcb\xd3S@\xaa\xdaU\xb1KzS@\xb1\xb6b\x16\x01\xbfS@E\x8e\x1d\xce\xbd\xa8S@/\xcc~\x05\x9a\xa6S@\xf2\xfb:\x19V\xd1S@\xaf\x11p\xff\x1fzS@q\x1c\xbe\xb3\xb9\xd3S@Y\xd2\xbb\xf1\xe9wS@\x95\xa1 \xf1\xd6zS@\xc8N\xcf]#\xa7S@c~Y-\xfeyS@\xb3 Z;\xd2\xcfS@\x88\x1fZ\xd0\xc4\xc2S@\n.Xd\x0f\xa3S@\xf8\x8a\xc4\xf4]\x85S@O\xf9\t\x16\xa4~S@\x8d\x8a\x843\x01\xabS@\xde\xa2?\xe7j\xcbS@\xb7A\xac\xbaz\xd3S@b\xb0\xa5\xf6\xec\x86S@\xd1\xd8\xdc\x97\xdf\x92S@\xd3\xd5\t9J\x91S@\xc7\xf3\x99)\xf0\x8eS@G_\xb3\x1f0\xafS@\x7f\xf8\xd0W\xb5}S@]\x81\nW\x1b\xcaS@,M\xc5"C\xcaS@\xb7\xd4\xa0\xbd%\xafS@\x017\x926\xc4\xd0S@|7#\xa4\'\xd3S@x\x10\x0f\xa1\xa0vS@\xaf\xf4\xd3\xcbB\x83S@\x04 bV9\xc3S@\xdb>Z\x88\xa9xS@B\x88\xc1\xd1\x02\xccS@\x9b\xcd\xf9L^vS@\x1d\x9dW\xab\nyS@-\\\xcb~\x8e\xa9S@H\xb4\x7f \x15\x9cS@\xe2)\xbd\x8d\xa0\xc9S@[n}\xd9\xe8\xc9S@6B\x8di\x1cvS@\xde%\xd5\xbb\xcd\x91S@T\x13\xd4\xba\xdauS@\x1f\x91;9\x9dxS@\\:\xca\x94\xbdxS@\x12"M\x11kyS@\xadW\xf9\xf5\xfa\xc7S@\x08p_\xdf\x8duS@\xde#7\xf9E\xcbS@\xf5\xbc\xea\xda\x94yS@\xa1\xdem\xe1~\x88S@\xcd\x861d\x1c\xc2S@%\xb2D\x109\xb4S@\xcb\xb0\xfcJ\x88\xa8S@\xc90F\x81KuS@?\x96\x97\x1c\xa3\xc1S@\xb8\xa7\x8cu\xbc\xc0S@\x0c\x9dP\x96\x9c\xb8S@V\x03\x04[\xee\x85S@\xfac\xb4B~\x85S@\x81\x89IiJ\xd2S@{\x93\xcc\x12auS@v\xb9\x9a\xa5e\xaeS@\x82\x0fW\xb4\x15\xa2S@a\x93?\xb1a\x90S@\xa7G}a\xecwS@\x8eJ[\xa1]\xcbS@\xf5Bf\x0cq\xc2S@\x04\xd7\xd8|\xf3tS@\xa4\xc2\xbd\x08$\xa7S@)j\x86x\xe4xS@\x12Y\xf7J\x85\xb0S@\xdb\xd4yx\xdf\xa8S@\x88<\xa5D\x04\x86S@\xd2\xec\xe0\xd8\xaa\x85S@\x01\xc0\re*\xc8S@\xbb\\\xbf\x80\x9e\xb4S@\x90\x9e7\xeb2\xb7S@\xa8yI\xd5\x15\xcbS@b\xa4\x87o\x89\xd2S@\x16)B\x17@xS@\xe5\x98\xf7O\xbc\xd1S@\xd1gn\xeeW\xc1S@m["\xb9\x1b\xa9S@:\xa7\xbd\xc3+\x9eS@\xbc1\xb8~\xef\xcaS@\x97\xf2\xf0\xf9\x90\xcfS@\x14\xca\x969\xdd\xcfS@\x97\x82\x15PG\xd1S@\xcc\xdb\x00\xe2W\x9eS@\xb7T\x8c\x88l\xb1S@\xae\x90}q\xfb\xa9S@5\x12\xdbYC\xa7S@\xd8\x8aY\x16\x9d\x90S@*\x03\xb5\xca\xa9\xcbS@{L\xee\xc83\xcfS@+\xb8\xfc\x116\xd1S@\x1aD\x00D\x1c\xc1S@\xdc\n\xa8\xed\xcd\xa9S@\xe6\xae\xa1\x99\xd7\x86S@\xc8KM]\tzS@\xbc\xaa\xd2\xaf\xe5\x82S@\x81A\xd1\x1ea\xd2S@\xe3\x94\xe5gj\xb4S@\r\xbbR\x089\x85S@@\xa1=r\x8d\xb6S@\xa7\xfb\x93]\xf3\xcaS@\x86\xbfK\xea\x1c\xc1S@\x0c\x9fW7\xd7\xbfS@Pd\xc5\x11\x12\x91S@\xe0\x05\xdd`\xc2\xb2S@\x88\xbf\xacPR\xcbS@P\xf5l\xf7)\xb4S@\xe3\xb6\xcd\x11"\x85S@\xc3\x19\xbbu\xde\xc8S@\x0f\xe2=\x8c\xbe\x8aS@xu\xbd\xd2\xf6\x85S@R\xec\x86tQ\xb0S@m \xa6\x11\x1f\xa9S@\xcd\x93[6\x12\xc5S@\x84\x14\x92?w\xc1S@\xf1Z3\x84\xf5\xceS@VX\xdf3\xce\xb3S@wU\x9c\xd5\x8a\x83S@\xda\xbe\xf0.F\xb7S@Y\x1b\xc1\xfe\xa9\xc8S@\xc2"\xb8\xc8\xba\xd0S@4o\xe9t\xe0\xd0S@\x0e\xfa\x95\xeel\xcaS@\x8d9U\xd3\n\xc2S@VHd\x06t\xb3S@\x9di]\xe8\xe8\xa9S@\xf67)<w\x9eS@\xe5\x05\xf4\xe2\x96\x88S@\x1e\xa6\x9c\xa7Q\xadS@\x92vC\x9fM\xb5S@\xa7\xc0\x8f\xa7\x04\xcbS@ \xbeL\x89\xb6\x87S@\xf6\xcb\xc2\x9d\xbe\xcaS@\xb6\xbc\x91\xd22\xbaS@o\x92\xa5\xad\x7f\xb9S@l\xf5!j\x81\xaaS@\x1d\xbd\xfa\x1b\r\xaaS@/\x1b\r\xbe\x85\xc2S@\x17\xbe\x84{\x97\xb9S@VHd\x06t\xb3S@\xf4q\'\x7f\xef\xb6S@\xd6w!\xba\xb2\x8bS@\xbct\xbaJ\x1f\xaeS@\xaf\x0f\xf0\x86}\xacS@\xe2\x12gx\xb5\xb2S@G\xd6i\x19\x07\xb6S@\xcbG\xae~K\xb9S@\x86\x85<L\xf3\xcdS@\x06[\xd0s^\xcfS@\xf2i\xcd\xd4 \xb4S@\x9d\xde\xf2\xf5\xf7\xacS@\xd3\xf5\x81\xd2\x8a\xc7S@}\x94\xcf\xa4O\xabS@!\xd8\xc2u<\xcbS@\xffTs\x00\xfe\xc2S@\x99=\x99\x97\xc2\xcfS@\xf7;\xa3\xb1\xc5\x85S@\xa7\xae\xd4X(\xb1S@\x96\xec\x93\'[\xb8S@\xd5\xd3|N\xa7\xcaS@\x84\x13\xfeW\x1d\xb2S@S\xb0v\xe6\xf7\xadS@=\x81\xcaM\x92\xaeS@\xd7/E\xbf\xae\xb5S@#Co\xaag\x88S@\'m\xc1\xd9X\xabS@\x88\x99X\x80\xac\xaaS@}\x90\xc3\xa0\xb5\x9eS@pr\xf6\xe2\xfa\xaeS@k\xd3\xe0\xf4N\xb8S@\x93\xe6\x06\x19\x97\xcbS@\xef\xab\x87\x0cY\xcaS@\xbfy\x82\xd3\xde\xb4S@\x81\xfd\xcf\xf3\xfb\xc7S@\xe5+1\x12-\xafS@\xfe\xd3\x88Ob\x85S@<\x968zK\xceS@\xad\xa5)\xfd\x1e\xcdS@\xa3\x8f\xa7\x02\xa5iS@\x8e\x174k\x00\xc4S@\xd3\xb8d\t\x05\xc7S@G\xa8\xa9k\xcd\xa7S@Q\xf0\xa7\xa9\xbb\xc4S@L)\xcaC\xd6kS@IbD8\x02\x86S@Rh\x92\xa9\xf6\x89S@\x07\xa8\xcd\xd6x\xccS@a\xa9\x06\xce2\xc4S@\xc1y\xaa$4\xb5S@\xdedG\xc5\xf0\x97S@\xcb\xb5\xcc$\xcc\x85S@\xfb\x0f\xac\xa6\xab\xcdS@1\xbb\x88\x81#\xcdS@g\xd0"x\xa5\xadS@\xe9z\xb1\xa4\x04\xadS@\xa0\xd1|f\x14\xcdS@L\xa9X\xdd\x8f\xc3S@\x01\xe2\x96;\xce\xb2S@\xaf\xbaw~&\x98S@\xe5\x16\xda&\xc0\xabS@C\xc5\x18\xb1A\xacS@\xed\xc8\x94)|\xc6S@\xb3\x81\xf5S9\xabS@\xf0v\x9b!\xa6\xb7S@\xc3\x83}}\xaa\xcbS@\x89)\rN\x85\xc5S@\x05\x9b\x17-6\xcaS@\r\xca\xdc\xc9\x90\xb1S@"uO01\x82S@\x94\xac\x98\xb9\'\x89S@v/\x1d\xaa\xdb\x82S@|\x8f1\xc6\xea\xa1S@\x946\x05|\xa9\xc8S@\xdc\xde?c}\xb0S@;\xec\x8f\xfd\x01\xc2S@\x14\x97\xb0\xe7.\xa3S@\xa6h<\xde\xe8\xc6S@;D\xe5\xa8\xec\xa3S@\x9e\xe22\xbb2\xc3S@\x15`\xc0\xf6\xb2\xbaS@^\x94[\x8bf\x96S@\xe7\xc7\xf8\x0c\xcd\x8fS@\xb1\xcd~\xcf\x1d\xbfS@\x97\tb\x9f\xc4\x87S@h\xdd\x04\xba\xb9\x8fS@\x89\xfaF\xc5G\xa5S@\x9cKb\x18\x1aaS@\xa5\xd7\xd0\x19\xa7\xacS@C\xc5vZ\xd2\xc2S@Z\x08\xecH(\xbaS@\xd0s\xb0u\x95\xcdS@\x0es\xd9\x9bx\xbfS@\x0e\x97\xc6\x19x\xb6S@\x00d\xe4I\x8e\xa5S@\xf8O\xba0Z\xacS@C3}\xce+\x91S@#"\x1d\x83\xb4xS@%^\xe3dO\x85S@7|tT\x8byS@\xe8]\xcf\xfbf\x83S@\xc5\x9e\xaf\xf7oyS@\x14\x82\xcc%\xb5\xd3S@\x93H"\xb1\xc0xS@\x8f\x19\x13\xd3\xbcwS@\x13\xe2\xab-\xfewS@\x16>g\xd9G\x80S@\xf6\xe7R\xaa\x1eyS@\xf0#\xb1"<\xb6S@\xcc\x9eE#\xc7xS@\xa6\x0f\xcb\xbc\x0czS@\x88>\xc1\x7f[wS@\xcb\xb5\xaa\x9b\xf2vS@d\xc5\xeeJ\xf9wS@{\xd1\xc9\xd5HxS@:\x07\x10l\xa5{S@\x8d\xd3\xec\xea|\xd5S@\x1d\x11\xac&\x99{S@\xf8\xcaH1%{S@\xb0\xeb\xeb]=zS@\x8a-\x8e>\x83|S@\x17M\xc1\xb3\xb8|S@"\xec5:*~S@\x826i\xaa\x95\xb2S@\xce/\t\xd6;\x82S@j<\xa6\xb9\xa5\x80S@\xc7v`\x14/\xcdS@b\xde\x7f\xa4\x15\x9cS@\xdf\x95\xb9\x9d\x1c\xa0S@mT\xc9\x10\xd4\x9eS@\x9e\xbdq\x18~\x80S@\x99\xbdY\x9d$\xa9S@\x18`\xff\xcb\xad\xbaS@j\xfc\xe2\x01\xf3\x81S@\xd2\x0b\xe6y\xe2\x82S@\x08\xd3+\xc3R\x81S@d\xb1\xe1\xec)\xbbS@\x05\xc9\xdc\xe3\xa2\x81S@Rs\n\xb5\\\x86S@\xc3\xff\x9b\x05\x81\xa4S@\xe5\xca}\x9c\xec\x83S@)\xa7\xb7\x832\x82S@\xe0\xd8#k\xa9\x83S@?\xd7d8\x82\x82S@(x\x06\xf2a\x85S@\xa0\xd1D\xd9W\x83S@H\x14\xe6\x88\xcc\x85S@\xeb\xdf\xee+o\x85S@Z\x02\xd69\xda\xc8S@\x03\xdf\x14\xef\x86\xa7S@\xce\x0eXO+\x84S@\x97,\xa2\xe1\xfa\xa7S@\xa2\xf17\xdcD\x83S@\xa4\xf6\xc7{l\x85S@\xa93\x82\xce\x07\xa8S@\xdb\xfd$W\xc7\x86S@`\xa0\xfe\x19\xe4\xa9S@\xdd\xbf\x93\x80\t\x85S@\x99`\x14\xd4\xa9\x84S@\xd3\n\x9a]\x14\xaaS@\x1b\xb8\x02\xfd\xd2\x85S@\x82\xc6\x10\xfcz\x8aS@\xda\xd5\xd2\x00`\x8aS@!\x04\tF\xcc\x85S@6f<\x94)\x85S@\x06\x98\x19\xe0%\x86S@\x0f\x1a\x9f\x8b\xd3\xadS@t!2\x07m\x9eS@\xf5\xf3.\x1a\xd0\x8cS@F%\xe2\x88\xcc\xb0S@L\xfbFC\r\xa3S@\xa1\xaac1q\xb1S@\x106.\xde\x03\x89S@\xab\xa5\xf2k\xbb\xa3S@\x82\x04\x81\xdc\xf2\xa5S@\x81\x07~\x94n\xa3S@,\xd9B\x0f\xdd\xb4S@d\xd7V\xf8\xb2\xa9S@Zh\xb2\xbb{\xa4S@\x9e\xbc@@)\xa5S@\x85\xb4tG\xf7\xb4S@\x14\x9e,w\x04\xa2S@\xad\xb9j\xccJ\xadS@b\xe23\x05|\xa5S@\x0bEb\xb2\xbb\xa2S@<\xe6F\xe5\x13\xa5S@\t\xc5s\xbct\xa3S@Z\x1bg\x87\x92\x90S@2]0\xfb\xee\xaeS@\x88\x08\x92\x82g\xafS@\x06\x8c\xc2D\xd3yS@A\x1d\x89\xed\xa8\xb0S@I\xb2D\x03\xb5\x92S@\x1d\x05\xbc=.\xb6S@\x82\xb5\xd0sC\xb1S@ \xda\xc4\x9d\x8a\x92S@\t\x06\x1aI\xcd\xb2S@$X\xbdD\xff\xb1S@\x0e\xcak\xd5C\xafS@\xdd\xb5\x19\xe7\x97\x92S@\xb9\xd3n\x86-\xcfS@\x0cy\xe2\x92C\xbaS@1>\xd5\xb1M\xa8S@\xc2\xca|\xe6\x08\xb4S@\xe1m\xac\xe9TxS@"44\x13\x85\xb7S@1\xceo\xab\x7f\xb4S@\xd6$D(\x0b\xb5S@\xd1f\x8c\xd1\x83\xb3S@?\x04+a$\x83S@\x8e"\x94\xc3\x9e\x92S@\xc9\xf3;\xd8\xcfzS@L\xe5\x0b\xb3R\xc1S@\x0f\xbb\xae!\xb5\xc9S@k\x17\x9f\xc4\\\xa5S@\x02\xb8\xa4\xc2{\xb7S@\xd1,\xec\x0e\x18\xb9S@\xa2\xeaeD\xab\xb9S@\xd8.\x93*k\xc2S@\xce\x13\x16\xeb\x00\xacS@\n\xaf\xfa&/\xb8S@nHy\x7fl\xc1S@J^fG\xfc\xb4S@\xaeh\xcb\x8b\x95\xbcS@g\xaa3\xef[\xc2S@\xa4\xe3\xa8Z\xb0\xb6S@\xfe\x99ES?\xb7S@\x85t&d(\xb7S@S\xef\x05\x9cz\xb7S@\\\x1d\x99\xd5q\xafS@X#\x80\x18\x8e\xbfS@+\xa7\x00y\x0b\xacS@#v\x1f\xfc%\xc0S@Y9\xa2\xbe\xfa\xbfS@\xb0S|+\xc0\xc0S@\x15\xd9dJ\xe3\xb3S@\xb8\x1b\xd6_s\xb8S@\xc7\xf2;\xf7\x99\xbfS@\xe21\x8a\xafR\xc3S@\xc3\xc7\xd6\x1a\xe6\xb9S@3\xfe<\xf5\x92\xa9S@\x81hS\x17\xeb\xb8S@a\x17\xcb91\xc1S@\x86\xe8\x90\xa8\x96\xc0S@\n}\xb5;\xa6\xc1S@f\xa0\x02\xb1\x92\x82S@^\xa8gQ\r\xc4S@JX\xefxa\xc0S@L\xf8[=\x19\xa7S@\xf8\x13\xee\x95\xe5\xc7S@\xcd\xa3\x06\x15A\xacS@\xdf\xd7\xd01\xd7\xc2S@\x06\xdbS\xa2\xa1\xbfS@^?\x05\xaa\x08\xaaS@q\xb4\xf7m\x9b\xb8S@\xb23\xf6"\x99\xc4S@\xaabIA\xbc\xc0S@\x14\x89\x11\xb0Y\x92S@\xaf\xba\xdb\x7f\xda{S@\xf2\xd0\xbej\x15\xc5S@}j\xe0\x89O\xc5S@\xe5:\x1b\xff\x0f\xc2S@5\xe8\xa66\xed\xbcS@\xa5\xc9h$^\xc2S@\xd1\xd1\x8c\x80\xe7\xc5S@R\xeaX\xb9\x8a\xb9S@GS\xc9\x13\x0f\xc3S@\x07$\xc4$\xb6\xb8S@\xeb\xbbn\x90\t\xc3S@lys\xe3\x8f\xcbS@l\xfb\xb0[b\xcaS@\xe7\xab\x8d\x85\\\xb7S@\xc1\xa2\xbfs\t\xc4S@\n\xe5t5\xb3\xcdS@,\x99&{\x05\xc9S@\xa5\x85N\xb6\xa7\xadS@~\x1a\x92?H\xc5S@\xd0\r\xd2\xc6C\xbaS@\xe2Y>\xb6\xb7\xc5S@\xa1\xc9\x08+6\xceS@\xfe\xa5j\x97+\xb5S@\xc4B\x08\xf6\xb9\xb7S@=\xb7**\xb2\xcfS@@\x1b^\xd3\xa8\xcfS@\xf8\x92\xebD\x85\xc1S@\xef\xde4\xb9\xf2\xceS@QY\x1ee3\xd0S@\xcec\xcf\x9a\x9d\xcbS@\n\xeb\xceP\x17\xa1S@I;\xc6t\xff\xcfS@\xc0^\xe4s\xbf\xcaS@\x08\x0b\x9a\xcd\xfd\xcaS@\xb7\xc0\x85\x98\x04\xd1S@\x1e\x9dCm\x02\xcfS@\xc6\xf5\xa6\xc3W\xb7S@6\x1cU\x984\xcfS@\xb9PM\xd5\xba\xb6S@\x1bb\x1b\xcf)\xcfS@\x12\xa5F\xd0\xcf\xb7S@x\x14n@\x96\xcfS@\r3zcG\xbcS@\xec\xf0\x92\\\xdd\xd2S@u2IY\x94\xcbS@\xe8\xb3D\xaa`\xc9S@d\xe1\x143D{S@\x0b\x0b#\xab\xb8\xd2S@$\xc8\xcc\xad\xbe\xc1S@\xc2\x9b\xd3y+\xccS@\x04\xe1b5!\xd3S@\xe2\xa1%\xbb\x1a\xd3S@.J\x99P\x12\xcaS@\x0f\x985\xa8\x90\xd4S@\x91D\xc1#6\xccS@\xf8\xf9\xdd}i\xcbS@\x86\xa2\xba`\x87\xcaS@\x0c\x85\xcf\xfb\xc9\xd3S@\xef\xb76\xc8D\xd0S@\x1f\x97O\\=\xceS@\xac\xf4\xd8MS\xccS@`\xba\ttR\xcdS@\xbe\x93\xc4"\x0c\xccS@\xc6\x811K\x89\xcbS@[\xe0\xf8\x15Z\xccS@f\xb7\xa0\x85\x98\xa6S@\xe0\xd9S\xb2 \xd4S@\xbe6\xd6Q\xfc\xd1S@\x92w\x1c\xfeH\xccS@*\xfe\xab\xe3|\xb9S@\xdb\x9f\xd6%r\xb2S@E\x06\xc4\x99\xa3\xaaS@u\xb5\x07\xb1\xd0\xa2S@\xf1\x83Uv\xe8\x84S@:\xf9\xcc\x10,\xbbS@"\x94\xf0\xbf\xbb\xb3S@\xc6\x1e\x9e\x9f2\xb4S@\xbb\xd5\xcd\xcco\x89S@\xb8]\xa5*\x8a\xa8S@\x07\xe7 \xf4`\x9cS@ \xeei/*\xbfS@\xe4 \x03\xa8\xef\xbaS@ \x1d\t\xc1\x00yS@g\xa7!Y\xa9\xadS@\x97\x18OU\x8c\xb9S@\x8a\xb4\r$\xac\xc2S@r\xd2\xdb\x90t\xaaS@\xea\xbe\xaa\xc1=\x84S@\xf8^\x85\x17pxS@\xd3\xc9D\xcc\xedzS@3\xa8^\x8a7\xb3S@d\xba>c\xc1\x84S@e\xddt\xe7\x9c\x82S@\xa5\xdcI\\\xb6\xa3S@\x0e"\x91\xd1\x02\xb9S@\x93qE\xd8\xbd\xabS@L\r\xa3\xaf\xc2\x8eS@\xd4 g\xeeM\xb5S@\x14\xc7t\x98\x9dzS@\x0fX\xb2\n\xb9xS@%D3\xa2\xa9xS@\x01\x90y\xa8C\x94S@\xc1<\x82\xbc\xe5\x92S@jG\xdf\x19\xfd\xb0S@?B"\x0e\xf5\x93S@\x8bE\x8c\x9bX\xcfS@\x02\x0bF\'\x11\xb3S@\x01\x8b\xdcIw\xb1S@\xe8L\xffU\xe9\xb6S@\xdce\xfa\xbb\xf2\x85S@p\xdf\xf4\xd6\x01\x89S@\xde\xd0\x158\xf7\xa2S@\xdbr\x05\xcd\xdd\xb8S@~#\x1c\xc8m\x89S@\xc4\xad\x05\xf0_\xb7S@o0\xf9\x08r\x88S@\xf5\xf8\'\xcd#\x83S@\xef\x93@F\x1c\x9bS@:B\xdea\xb6\x91S@<\x1e\xa1\xe7\xc9\x81S@Z\x8aY\x08\xb0\xa2S@\x12\xbdN\xae\x1e\xb2S@Y\xcez/*\xa7S@\x88\xb0A\xf4Q\x92S@\x94\xa8H4v\xa9S@~k\xf8\xcar\xb5S@N\x93\xabx\xb9\xaaS@\x8c\x93\'\xf6\xcb\xb4S@\xe4\x1a&,V\xa6S@\xbdI}y\x19\xaaS@/\xf3lV\xadyS@\x87\r\x9b\x0f\x80\xd3S@\xe3\xd2K\xa0\xe5|S@\xb4\x99u\xb8*\xacS@Z\x08\xecH(\xbaS@b\xd9bez\xb9S@\xbf\xd4\xc8\xe2\x9c\xacS@\x18\xb6\x12C\x9d\x94S@\xe2c\xf0\x04\xe2\xc2S@O\xd2\'\xd3\xd9\xa6S@\x18\\*[E\xc8S@\xdb\xd1\x1d\xa4\xb2\xc8S@\xee\xbcNWR\xbfS@=\xbd\xa8"K\xc9S@\x18s\x13\xac\xf4\x93S@\xa3\xda\xbcP\xcb\xb4S@\xe4\xef\xf3\xaf\x96\xcbS@\xaf`d\xab\x04\xb6S@Y\xcez/*\xa7S@\xf4\x18\x892v\xb6S@G\xc0\xcdm\xa3\xc3S@\n\xf3"\x93P\xbaS@\xc5\x06\xff=\xf3\xcfS@\xc5\xd2^\xcd\'\xb6S@\x1d\xa5N\x04\xb1\xcbS@\xa9C\x96\xb9\xbe\xcaS@\xd0\r\x11\x05\xf4\xcaS@j\x8fu1\x86\xb9S@\xb1\xd0\xe3`\xb1\x85S@$\xa8Ka\xd4\xa9S@h/\x9f}\xb5{S@~A\xb7|zyS@(e\xeb\x9bR\xbeS@\xb1"C\x0f\xad\x83S@\xb3\xa9=\xc1\xe6\x83S@\x99\x197\x87T\xb3S@\xd1\x19\xc7.\x1d\xadS@>)(\xa5\x7f\xb3S@.\xe2\x01\x13z\x87S@R\xf62/\xc2\xb3S@\x15\xf5:~+\xcfS@\x9e\x0b;s\xc4\xb7S@5a4\tH\x8fS@s\x8e\xbbe\x06\xa5S@\x9e\xdc\xa1\xa8\xd3\xc4S@\xdc\xc0\xba\x9b\xd6\xa7S@s\x8e\xbbe\x06\xa5S@\xdd\xff\x82\x1d\xa4\xb4S@\xd5\x8cZC\xa7\xb0S@=\xfe\xcbz\x18\xcfS@\x93\xa1\xd6[\x1a\x94S@;&1r\xc5\xaaS@\xfcDeD5\xa4S@\x92\x03\x86\t\x07\xb6S@\xba\x99N\xdd1\xa9S@\xdd\xeb\x1e\x9a\xd9\xa7S@\xfd\xc8\xf1\xfa\xcc\xafS@\x1c\x05\x11\xc3)zS@\x9976az\xd0S@V\xd1\xc6\xc3\x9e\xabS@\xf9G\xc6\x0fs\xabS@i;`\x0eX\x88S@8\x18\xc9@}\x84S@\xb7f\xcfue\xa8S@\x0b\x1e\xbba+\xc3S@~\xef\x98}\x80\xb6S@\xd2T\x00\x85\n\xbaS@\xa0\xd6_\xe3\'\x89S@C\x96\xb5H\xc2\x9aS@\x07-\x16\xf4\xed\x87S@\xec{\xfa\x8e\x96\xb6S@H\x0c\xba\x18S\xa4S@\xa78\xc6\xe3H\x9eS@2\xca\x8d\x03\xe2\xb7S@.\xdeR\xd3\xearS@/\x7f\x7f\x9c\xe4\x83S@\xe8\xad\xbe\x12J\xa3S@\xd5\xb8&{D\x84S@M\xf4\x9f\x9a\xe0\xa9S@+\x80b\xfbu\x83S@\xf4\x08\x8e\xe4\xf7xS@\x98\r\xec\x95\x0f\xb5S@\xcb\x06Z\x80)\x85S@\x10\xad(;W\x93S@\x0e\xdc\x8eX\x0b\x87S@_\x04h:\x13\xbbS@\xf3\xaa\xdfC\x87\xbaS@\xb7N\xbc4\x9d\xa2S@\xf6\x90\x86\xa1<\xa4S@"\xba\x8f\xdab\xb7S@Q\x97\x12\xf0b\x84S@\xfa\xfb\xe5\xb9\xa4\xcaS@5\xa2\n\x91\x94\xa4S@\x82\xaa\xd7s)\xb8S@\\\x8e\xd1\xde\xa8\xacS@\xc5\xbeb\x1e*\xb8S@G \xc6\xa2\x0eyS@\xb3|\xbf\xado\xbfS@3@\xc4\xfd;\xa3S@u\x9b\xda!\x06\x8fS@\x97\xae4\x19\xb3\xb2S@\x0f\x11\xaf!\xf6\xa6S@\xfe\xd4w\x95XyS@\xfb\xc9\xeb\xf4\x91sS@\xb8\xaeX\x97T\xb0S@\xf3\xdc\x875\xecyS@6\x1bUx\x8a\xaaS@c\xf6S\x1b\t\xcaS@\xf5\xf4\xa8-0\x92S@\x99\x87\x90\x1f\xd1\xa7S@\xfb\x9f\x8f\xd6\xc8\x91S@^\xd4\xd8!\xa6\xb7S@\t#\xa0\xdd\x91\xc7S@\x8cx_\xc1\xda\xb3S@qS\xc8B\x0e\xb0S@U\x88\xb0Gn\xbeS@.>\xd8v>\xb1S@u\x89\xdc\x83\xbf\xabS@\xd6\x9cc\xf3\xb7\xb1S@\x8f\x85p\xe9U\xafS@1\xb1}c\xd0\xd0S@z\xa8_\xd4o\xb6S@\x0ct\x10\xd7\xe9\xa2S@\x7f\x10/P\xe3\x89S@\xafc\xdclW\xc5S@\x10\xe5N\xf0`\x90S@\xc9\x1a\xbf\x1c\x7f\xa8S@\x10\xd33.x\xcbS@\x8e\xdeMh\xde\xb4S@!\x80\x0bR\xe6\xcfS@\x8b\xdb_^y\xcfS@<\x8e\xac\x0bXyS@W;\xd4va\xb6S@\xfd)\xc8\x92\x0e\xceS@\xac\xc1\xd9\xe5`\x93S@t$\x81I\xcc\xb2S@\x9d\x1c\x14\xc4\x0b\xaeS@\xba\x9cI\xc1h\x91S@\xa4\xe0\x1d\xdf`\xaeS@\xd7\xb20\xb9\x94\x94S@?\x1bBIh\xb7S@\xb9\x90~\x03\xce\x91S@J\x04[9\xe0\xc8S@#\x8b[\xaa\xf6\xaeS@\xf3,\xfdT\x94~S@\xbf\x88\x04^}\xb5S@zR\xb1\x89,\xafS@\x0e\x10\x0e\x90\x0e\xb3S@\x07\xf4\xe7\xbez\xb5S@\x1b,\xfc\xef\\\xb5S@\x8438\x05\r\xacS@""tA \xc3S@R\xd7t\xb9\x0e\xb0S@\xd4x\xc03\xb8\xbfS@`\xd1\xe3\xfeE\xabS@\xfdN\x047!\xbaS@\x893\x18\xbc\xd2\xcaS@\xf2TL\xf5\xf2\x81S@\x19\xd2\xb9c\xce\xb0S@\xf5\xdd&\x0c\x02\xb1S@\xd7\xc1\x18\xb2w\xb1S@\xe9n\xd89j\xb8S@\xb5\xc3\xb8\xff.\xc0S@O\xcb\xffJ\xf8\xa5S@\x05\x19c\x95l\xabS@x\xc0\xf1\xb5\xd7\xa6S@\x04\x7f\xea\xa5%\xafS@\x90\xba%\x1f\x9a\xa6S@C\x8b:\n\xd9\xb9S@\xd0a1\x1eJ\xb9S@\x8e\x18\xcb\xfdE\x94S@\xc3\xdb\xa2\x06\xa8\xa7S@\x0b\xb0\x96$M\xafS@\xa9\xe2c\xd4V\xc2S@\x17c\xcb\xfe\x82\xafS@E\xbd\x84\xc3\xc5\xb8S@T\xe4@\x0e\x15\xb5S@=\xac\xc3\xf6\xe4zS@R\xa4\xaf\xb3"\xcbS@&\xba\x88n"\x9bS@\x17\xd1;\xde\xaa\xcdS@\xa1\xf2d\xf9\x10\xc8S@Z\x82\xd6\xa0\x08\xb1S@\x9c\xc9\xd1\xe5\x81\xb7S@f\tF\x16\xbf\x85S@6\xecu\xea\x03\xd4S@\xc3\x00V\x11\xb5tS@w\xae\xde\xcb~\xb8S@\x0bi\x18\x00\x05\xb2S@,\x82\xe5n\x9d\x94S@!\xc4\xaaw\xf6\xa5S@\x1e)G\x91\x87\xa5S@\xa6S\x1btu\xb1S@\xc9\xf8`W\t\xb2S@#x\x82\x1d\xec\x92S@A9\xc6\x1b\x1e\x93S@HD\xf9=\xdc\xb0S@F\xeb\xff\xd6\xad\x8fS@8\xdfQ\x99_\xb5S@<P\xdb\x13\x17\xa7S@\x8a\x0ct\x8e\xc8\xafS@@Yk\x8e\xdd\xb0S@\xa5`\xcf\x1d\xb9\xadS@(K\x8eQ\x93\xb0S@\xab.&\xb1r\xafS@\xc86\xa0\x13\x00\x91S@\xea\xd7\xf8e\xd9\xaeS@=\x83\x81\xf9\xd1\xd0S@=VM\xb9\x84}S@\x18\x84\xac\x15\x93\xcdS@\x94\xf6qc\xd8\xc0S@eM\xd1F3\x90S@\x9c\xe0\x81@r\xa3S@\xdf:z>\xb4\xa2S@\xe1\x1bu\xca-\xb5S@\x16\xff\xf2\x0c\x88\xbaS@\xdd\xfdI\x02k\xb6S@\x06xj}|\xa5S@\x02\x0cp\xd8\xd8\xb9S@\x1e\x89\x80\x8b\xce\xb5S@F\xe0\x94\xd5!\xb5S@\x15\x8a\xcb~Y\xa5S@\xc6\xeaz\xe5n\xcbS@\xc2F\x84\x042\xbbS@\xdcB#Mf\xa4S@\xb3l\x9do\xa0\xa9S@\xc2>\xcbb\xb2\xbaS@n\x9eF+\xd3\xb4S@\x85\x02\x84\xd9\xcb\xb6S@\xa9\\3 \xff\xa2S@\xdc\x9b\r\x15\xc7\xb4S@\x00=/x\xbd\xb1S@{\x8e\xea&\xc9\xb9S@b ]\x0e\xca\xb4S@a\xa10\x81\xa8\xbaS@\x93DU\x84\'\xbbS@\xbb\xb8)\xe9*\xb6S@!\x8c\x00\xe2\x04\xbcS@U\xbe\xac,s\xbcS@+\x9e\x1d\x1c\x01\xbdS@"2t\x19\x16\xacS@\xadY\x99m\xb6\xb7S@8\xe4\x14mf\xbbS@\xfbG+\x97\x14\x91S@A\x11\xc3q=\xaaS@k?o\x19I\xbaS@\x8d\xbb\xef\x0c\x00\xbdS@}\xba\xd0C\xd6\xc0S@\x9dte\x08a\xa9S@\xdcS\x9d%\xd3\xb3S@\xdb\x01\x1av[\xb8S@\xa3B\xe2\xc4\xa7\xbaS@\xdc"I\xfeD\xa1S@*\xff\xe3\xd9\xcf\xb2S@\xc6x\xa4-\xdb\xb8S@5M\xf6\xa0H\xbaS@B@"\x9c\xb3\xc0S@B\xb2\xe5\xf4\xc9\xa9S@-\'\xa7\xd1d\xcbS@\x07\xd5&\xad\xfe\xa2S@\x16\xe7\xbeG\xce\xa3S@\x82\xe8\x03}\x9b\xb8S@-\xb2\xbd\xa2\xb3\xb2S@\xf9\xee\xe2\xa0R\xb3S@\xc0cI\x1d|\xb7S@\\}\x81\xda;\xb8S@0s*\x03\x9a\xb9S@\xd3\xbbM\n\x1c\xbdS@~\xb2\x07q\xa4\xa1S@\xc6\xf0\xcf\x03\xf0\xb2S@\xde\xce\xcdX\xf7\xb3S@\xc2T\xd7\xce\xcd\xa1S@s~\xb3\xa4P\xc0S@\xbaI^\xf2\xc2\xb2S@6\x93\x19j\xd5\xbaS@\xdd\xe6W\x11d\xb1S@;\x1b\xa7U`\xbeS@\xaf\x00\x0f\x97/\xa1S@E\xed\xa7\xc0~\xb1S@0\x11\xdbvM\xb7S@\xb0\xe0\xd6\x02\x03\xbbS@:\x12%+\xbf\xb0S@\xcfH\xc1\'>\xccS@)\x97\xf1t\x92\xb0S@\x7f#\xb0E\xfa\xcdS@l\xdc\xbb\x1c\xa9\xd1S@\x15\xa1\x98\x99\x95\xccS@j0\xcf\x98\xdc\x88S@<\xa9:\xbc\xb4\xcdS@f;V\xfa=\xb4S@\xcd\xb5\xf2\x06}\xaeS@\xacK\xd5\xdf\xe8\xaeS@9\xa3}\x82\x18\xb9S@p\xa3\x97\x8e|\xafS@u\xdd\x10\xa6\xc4\xbeS@D\x810\xe9\x86\xcbS@\x04\xd1\x0b\xac5\xcdS@\xa8]\xf2\x0b\xb8\xafS@\xb3\x12\xd6_\xcd\xb6S@\x96\xf4\xc3\x17\xc8\x8bS@7\xb4\xa3k\xef\xa2S@\xb2\x1aT\x90N\xccS@\x92\xabm\x14\xa8\xceS@E\x18\xb9c\xc2\xaeS@\xf0K8S\x96\xb9S@\x95\xae\x08\xef\xf6\xa2S@<\xd4:\xf9\xb6\x8aS@\x93\xe3S_\xff\xb5S@O\xc4\xdd\xcd\xb8\xb8S@q\xba\xe169\xd1S@\x82\xf1I&y\x8bS@.\xaf\xf06\x80\xcaS@j\x1a\xab\xd6g\xaeS@m\xe8\x87\xbe\xaf\xb5S@\x93\xe3S_\xff\xb5S@\x9d\x1f\xed5\x81\xcbS@T\x9a\xdb\x90\x03\xd3S@\x17\x11\x93\xd6\x14\xccS@\xbb\xc3bU\xb9\xb6S@i+\xef\x07\xec\xc9S@\xa3 \x13\x7f\xcf\xd2S@\xcb0\x92\xdb\xcb\x8bS@\xfdJ!\x8d\xcb\x8cS@\x84\xc5\x98\xcc\xaf\xb5S@\x14\xc3C\x9f\xcb\xadS@7rix\x0e\xaeS@\x1d\x98m\x12\x80\xc9S@!QK\x8az\xcbS@\xab\x9eNk)\xd2S@T\xde\x925{\xadS@\xf7\xb5\x8e\xdd\x1d\x86S@\xcc\xbf\xc0\x8d\x13\xb9S@y@C4\xe7\xcbS@O\xdc\xbd8\xfb\xccS@\xc2\x85-\x16\xbe\xd2S@~e\x19\xa2\x9cuS@P\x06I\x10.\xa3S@\xd4\x90\x00[\x95\x87S@\x10\x1d\xae\x97\xe0\xd2S@X\xf6/\x13\x80\xcbS@}\xf5p\x84E\xa8S@;\xc9Mi\xe1\xc8S@\x088C\x8b\xca\x9aS@\xf4\xb4a\x9f\xe3\x9eS@\x16o\x1bK\x8c\xb6S@\x03\xcfS\x112\xacS@{\xbcI\xa2\xd9\xc8S@\xaa;\x01\'\x96\xb5S@g\xcdw\x95\x8d\x8aS@F\xe0\xb6X\x9a\xaeS@\x07\xf6\x8c\xde\xaa\xb6S@=\xd1|\x1b%\xcfS@PB\xea\x84\x9c\x88S@j\x95~\xff{\xc8S@#^\xef\xbc\x13\xaeS@\xcc\xc1-\x92\xb6\xd0S@+\xfd\xd4\xde\x16\xabS@c\xd4g\x89\x8a\xc8S@\xc9\xe2K\x17H\x86S@p\x015ni\xbbS@Cxg\xe7\x13\xc8S@\x96\x87\xb1_M\x88S@\xbc\x98\xd9\x84;\xa3S@\xe8.\x08\x8d\xfe\xcaS@E%k8\xf8\x85S@\x17\xde\xe8(\xf6\xb2S@A\xaf\x80B \xaaS@t\xaac\xb8\xb3\xcaS@[\xb4\x19\xa7\x02\xd0S@!\x10ge3\xd0S@\xb2E\x18\xe7<\xb7S@H\x18\xa4 \x13\xb3S@\xa8\xe9\xeci\x81\xceS@\x19\xd9\x97\xdc\xd8\xa9S@c_\xe1\x8f,\xb3S@\n\x03i\xfb\xa6\x84S@\x0b\xafj\xdd\x87\xb2S@\x12\x88c\xf1Y\xa2S@\xea\xec(\x00\x9a\x85S@H\xd99Vd\xb1S@\xd2\x1c\x9a\xcf\x07\xb9S@\xd8\xa5\xba\xa9\xf9\xcfS@\x8fh\x98\xc4\xb9\xa9S@\x88S\xfa!\x1d\xcfS@\xd3\x92\xe3Z\x0c\x86S@\xbbz\x1c\x8e&yS@\x0fY\xca\xdc\x16\x9bS@dT\xa0r\tvS@\xef\xaf\x84\x17\xd8\xa8S@\xec\x0eb\xf3\xcaxS@\xcb\xecUS\\\xb5S@}\xaeH\x02\x15\xa8S@\xc6\x91\x0c\xab)yS@w"Fe\x98vS@[\xbd\xc98\xb7\x83S@\x99\xf6\xce\xda\x1d\x89S@\x05\xe9\xc5\x81\xf9\xa3S@\x14\xa2\xa3\xddM\xceS@\xeap\xbc\xca\x8c\x85S@ \x93\xd1\x82:\xb4S@\xb0F\xcegFwS@\x81\x89\xda\x8f\x8b\xceS@\x1c\xb79\xc0\x03xS@s1\xed\x8ew\x83S@7\xdd\xc2\xdc9\x84S@\xf6O\t;wzS@^F\x94sc\xc5S@$\xb2\xb8\xdc\xae\x87S@\x01\xc9>\x96\xc6\x9bS@_\xe1."\x91{S@\x1c\x96\x8et4\xb8S@-\x9aKw\xee\xb8S@S\xf6\x85\xd1\xfd\xa7S@\r\xd6\xb3\x9d\x13\xb5S@\xc4\x01u\x9f.|S@{\x9a\xf5t+\xb7S@\xa4\xcb\xf3\xf1\x91\xc3S@\xb6\x85\xa9\xe3\x9d\xc7S@H\xc2I\xee\xa4\xadS@\xc8\x15&\xec\xafyS@\xae\xa0\x8f\x11\xc4\xd0S@\xf9f\xf5\xcb\xee\x85S@\xf9f\xf5\xcb\xee\x85S@w\xf1\xad\x10(\xb7S@\x1b\x95\x16b\xf0|S@p0\xa8\x04\xd4\xc8S@o\xb8*\xc1\x85\xccS@\x8a\xe5\xac\n\xe2\xc8S@\x90\xf5\x03\x08Q\xc4S@\x8bO\xf6&\x0f\x86S@VB\'\x17\xddzS@\x12H\xf3\xd2\xe1\xccS@\xca\tN\x17\x9f\x85S@s\xff /o\x85S@q\x93\xc4qW\xcaS@\x87\x8b\xc2\xb8\x87|S@\xaf\xba\xdb\x7f\xda{S@\xaa\x02\xddV/\xc4S@#\x03\xe8JO\x85S@\x85kw\xbb\x1d\x83S@\xb1\x87\x92\x19\x05\xb4S@\xbc\xe9J\x9f\x0f\xc3S@s?\xecg&}S@h\x1a\xb3\x89\xae\x85S@\xab\xc1\xd8\xf6l\x82S@\xef\xba)\x15\x06\xc7S@\xbc\xac\x039\xdf\x83S@a\x13\x19\xb7\x85\xadS@F\x1e~y.zS@{\x99+\\\x96\xbfS@\xff]\xc6iO\x84S@\xdf\xb6\x92\xaa\x98\xb9S@\x1ar_c\xe9\xabS@\xae\xc9\x13\xf4.\x83S@\xd3W\'\xf4\x0e\xbaS@\xdc}>\xf9\xac\xcaS@\xa2]\xb6Mx\xa4S@\x03&#ED\xb8S@_\xd6\x0b\xb7o\xbaS@\xd3\x8a6o.\xc9S@\x8b\xbb\xd4\xd0\x8c\xb5S@\xacK\xd5\xdf\xe8\xaeS@\x04_\xdaJ\xef\x82S@&\xc5\xa3\n\x94\xb7S@\xc2C\xa8}\x1f\x84S@\t@%G/\xbbS@\x96f\xb6f_\x84S@\'\xd8\t\xa9*\xaaS@\xd5\x82}\xa9}\x91S@\x93\xde\xca\xe2z\xc1S@\xbe\xf7\xbcm\xa2\xc4S@\x98\xf9\xb9t\x05\xc0S@\xa4\xea\'\x96b\x7fS@\xd5s\xac\x90\x9a\xa9S@l\xae\x84\tT\xc5S@\x13\x94\xf9\xcax\xa2S@\xe7\xa6H\xa8\xb1\xaaS@^ir\xde5\xc8S@\x1c\xf1\xc0j\xa0\x80S@j\xae\x9f\xb3\xad\x81S@D\xd2\xfd2\xd8\xc0S@\xb2\xd2\x91\x9d\xec\xc3S@&\x0b\x8c\x15p\x82S@\xd3\x12o\xc6\xef\x82S@\x04f\x15\x90\xd7\xa6S@`^\xab\x81\xa1\xc0S@|p\xff60\xc1S@#\xa3\xcev\xc0\xb4S@\x89\xa2\xf5>\xde\xb9S@\x04\xbdK%P\x82S@T\x01\xe6\xff\x7f\x91S@\xef&\x15>/\xaeS@\xda\x08\xc7\x12o\x83S@\t\xd4\x16h\xfb\xb7S@\t\xd4\x16h\xfb\xb7S@\x88\x1e\xa7]F\xa1S@h\xc1\xf5a\xe0\x81S@<\xb2.+)\xc0S@\xd7}\xf1\n?\x83S@\x0b\xa4ab\xb7\x91S@ \x0cn\xba\xdf\x81S@\xab}\x19{{\x93S@\n\xe7\xe9R.\x88S@\x1cy\xca\xa1\xdb\xa6S@\xd3\xc9\x9fA\xbf\xc0S@\xe0hc\xda\xbe\x82S@}\x9d\xfc\xa8O\x82S@\xb3#t1U\xc1S@=\xcb\x97P\x9f\xbfS@\x92Cy\x03\xbe\x91S@\x11\xef\xaf9\xbf\x82S@4\xa4X\xc8\x18\xa7S@\xa9\xe2c\xd4V\xc2S@\xe5B\x88\xaa:\xb9S@\xcd\x12|\xf8\x15\x91S@z\xd2JO\x9a\x8fS@\x8d\x11\xbb\xd0\xc0\xb4S@\xbb7\xc0e\x82\x93S@\x8d?\x95\xdd\x91\xc7S@\xc8\x8e\t\xc8\xcc\xa2S@/\x10E_c\xaeS@W\x1a\x1co\x97\xa3S@G \x11~\x03\xb6S@E]\xa2\xcf>zS@\xc1\x04\xef\x90\xf8\x9eS@\xdc_\xb2t\x02\xb5S@eb\x91\x1ap\xb5S@\xf6\xf2\xe5(>\xcdS@\x8d\n\x0e3\xe7\xd3S@\x9a\xbb\x80\xbf\x86\x92S@\x80\x17\x17\xc2\xae\x93S@\t\x7f\xf6\xa2X\xb6S@\x83\x0e\x13Q5\xb6S@\xeb7\xa05\x8a\xb8S@\xadw`qO\xb0S@p\x8d\xd9\xcd@~S@/\x8d\x9d%\x05\xb3S@\xbb\xe3C\x0f#\xadS@C\xe6$4\xbd\xb7S@{\xb5\x98\x07\x93\xbfS@|I\x9e[\xfb\xccS@\xec\xe1\xfc\xb4\xaf\xcaS@\xfe\xc6V\x10 \xb0S@\x19f\xa9H\xb1\xbfS@\x1e\x1cs<]\xb7S@\xcf\x8f|;s\x91S@\xe9n\xd89j\xb8S@P\x1eX\x12\xab\x90S@rw\xfe\x964\xaeS@\x94!\xe6\xbd\xf2\xcdS@\x0c\xc1L\\o\xcfS@:(p\x14\xc7yS@\xe3\xef\xd1\xf5Q\xaeS@\x96};u5\xbaS@\x96{\xc9\x06\x0e\x87S@\x04\xe2\xddn\xb0\xaeS@H\xf4\xb4h\xfe\x86S@\xe9\xb4\x8aPQ\xa2S@\xf5\xad\xbf\xa07\xb3S@\x83\x93%%\x89\x83S@W[\x15\xe0\x8c\xa6S@'
p35
tp36
btp37
a.
