# Supplementary material for: Sea ice drift data for Fram Strait derived from a feature-tracking algorithm applied on Sentinel-1 SAR imagery
Source: Data Brief. 2018 Apr 19;18:1410–5. doi: 10.1016/j.dib.2018.04.034 (PMC5999601; doi:10.1016/j.dib.2018.04.034)
Supplement: Supplementary file 2 — Supplementary material [file mmc2.zip › fs_s1a_data/HH_filter200vec/FramStrait_HH_20141110T083427_20141112T081801.dat]

(lp0
S'S1A_EW_GRDM_1SDH_20141110T083427_20141110T083527_003217_003B6C_1AB0.zip'
p1
aS'S1A_EW_GRDM_1SDH_20141112T081801_20141112T081901_003246_003C03_0119.zip'
p2
a(cnumpy.core.multiarray
_reconstruct
p3
(cnumpy
ndarray
p4
(I0
tp5
S'b'
p6
tp7
Rp8
(I1
(I13679
tp9
cnumpy
dtype
p10
(S'f8'
p11
I0
I1
tp12
Rp13
(I3
S'<'
p14
NNNI-1
I-1
I0
tp15
bI00
S'Eu#\xcb\'j/\xc0\xcf\x04\xea6\xfd\xd12\xc0\xcd5r1\nQ3\xc0\x95\x10;U\x18\x86/\xc0\x86Z}A\x16p4\xc0\xcb:l_\xafc2\xc0\tci\xe3}\r5\xc0*\xb2(n\xd2\x034\xc0\'yhu\xbb;3\xc0\x07\xf3\x19`\xdfv3\xc0\xa5\xd3\xa0\xfe\xd833\xc0\xc3\xc4\xc8\xf7\xe2\xb52\xc00\n(\xaaF\xd72\xc0t\xa0\xfe\x02\xc6\x114\xc0\r{\xa4\x98\xc4\x1a2\xc0\xe9\xc5\xb4\xf1@t4\xc0\xef\xba\xcb\xc4AG2\xc0(]\xeb\xcb\xac\x1d4\xc0\xcd\xc7*:?r3\xc0:r\x90\xdc\xa3\x0c4\xc0\xfeZ\xbbX\x04\x803\xc0\xf3\xdeD\xcc\x8a\xa62\xc0\xa7\xd8\xd4\xda\xf9{3\xc0\x10\x12\xf4a\x10,/\xc0\x852\xd7\xdft\xe11\xc0s\x17\xefBl\xd12\xc0\x9a\xd0~VB\xd22\xc0Y\x9a-\x9f,"3\xc0U\xdc\xa2\x1e9\xa41\xc0\xc9\x9e2\xb2\xc5\xce3\xc0\xcc\xcd\xfe\x7f\xe4\x83/\xc0\x8cR\xf7G\xd3\x192\xc0\xd4\xd080:\x8a(\xc0k\xa8 Y\xdb\x1f3\xc0\xf1\xf3I\xf07/3\xc0\xc0\xc7E\x11z\xd92\xc0|\xa1,(\xebL5\xc0\x17\x86\xe3\xaf\xf0\xa6/\xc0\xe2\xf1\x8fkQ\xcb1\xc0\xe9s\xf6T\x83>1\xc0)}\xc0%\xeb\xab3\xc0`\x06\x03\xaf\xb6\xfb0\xc0\xd3\x04S\xe1\xad\x082\xc0u\xa9\xc7\x9f;\x8e1\xc0(\x9c\x82]\xcbc5\xc0\x14Cj\x81\xd8\xd42\xc0?\xe9\xde\x97\r\x823\xc0\xdd~\x15\xce\x8e\xeb2\xc0\x1dF\xe6\xb3\xfd\x1f6\xc0\x84w\x8c\xe7\x9a\x8b-\xc0FI\rj\x93V4\xc0`\xf5\x89\xdf\x94>4\xc0\xc1\x9ba\x03\xcb\x164\xc0\xa2\xbd\x9aj\xb6\x0b2\xc0K\xa6\xd7h\x04\x062\xc0[\xffx\xd7\xf6\x9b1\xc0\x98.[\x87\xfe\x943\xc0\xb3y\xc8\xdc\xf9P3\xc0\xbf\xac\x08A\x9e\xd72\xc0\x81yc\x1e\xb3\x9f2\xc0\xe2\x98\xe9F\xacN5\xc0\x07b\xbad\xfa\xd12\xc0\xd5\x0e\x857\xcc03\xc0aI\x05\xb7\x13\x083\xc0{\x88DF\xf163\xc0b\xac\x04\x9f\xf6_3\xc0\xf3\xab\xfc\xd2I\xc30\xc0\xfc\x8b\xe4\xe2\x89\x8e3\xc0\x1e\x95\x9d\xd6\x91\x843\xc0\xd4`\x10\x9d\xe7)3\xc0H\x19\x86\xb7\xe2\xcd2\xc0\x1a\xcd\n\x83e\x981\xc0q\xec\xfd}w\xfe2\xc0!:\xdc?RC5\xc0V%\xbb\xe8Kz3\xc0\xcc\xddn3\x02B2\xc0\x0c\xab\xc3\xb5\x8f\x834\xc040\xa0\xf0\xfe53\xc0\\P\xa3\x84\x8333\xc0[o\x1b&~63\xc0\xcbkDV\x90\x173\xc0f\x9a\x0b\x0c\xb823\xc0#J\xd5(K\xd92\xc0\x8co\x8f\xf2\xda#3\xc0\x1a\x8e7\xa2\xbb\xe92\xc0\xd2\xdeC}7\x914\xc0\xef\x8f\x02\xf3\x9e\x124\xc04\xd5T\x0e\xc9\xbc2\xc08\xff\x99\xc4\x89\xf51\xc0\xbf;8\xba\xb8\x1b3\xc0&\xf8oz\x1a\xf31\xc0\xfep\xbe6:\x1c2\xc0(x\xc6\xbd("3\xc0;\xa0|=P\x1c4\xc0\xf2\xf1\xbcc\x95"4\xc0\xff}\xd23\x99#4\xc0\xd0\xa5C\xa4\xcb\xae3\xc0\x99\x1a\x97\xb2\x91\xfa1\xc0g\xee\x91\xb3:z3\xc0\xdea\xf5\xbf\xb5U3\xc0\x82\xdb\xfc\xf2\x07\x871\xc0Bk\xa2\xf2i\x133\xc0\x9eDz\xa0n\x0e3\xc0\xbf\xad\xad\xa8B}3\xc02\xf5\x17\x89\x0b)4\xc0\xacD#^"C3\xc08/\xde\r\r@4\xc0\xfc^\xf4s"\x904\xc0r\xc0\x83=\xd3a3\xc0\x99\xa5\xd6\x95V\x8b4\xc0e\xe9\xd2\xe3\x03\x1a4\xc0\x11\x024\x0f*\xbb2\xc03\x1d\x88\xda7\xbf3\xc0\xe3=\x0cO|\x882\xc0\x15\xf6\xcaY<+3\xc0+f\x00\xe4\x9eN3\xc0\'\x97E\x91i)3\xc0l;}\x02j23\xc0{2\\\xf7\'\x901\xc0\xb4\xa4\xf9z\xbd\'5\xc0\xb6{\xca\x8b\xca+3\xc0x\x8b*c\x8cM3\xc0\xfe\x93\xfb\xaf\xd0\x1f2\xc0\xfd{\xab\xd92{0\xc0\x81x\x1f\xdd\xca\x9b4\xc0d\x1aVQ\xb1\xe92\xc0p"\x1e\x81\xe6*3\xc0\x95\xacX\xf1\x17Q7\xc0\x15\x15r\x01\xcdc3\xc0\x0c]\x1cC\xd8\x100\xc0\x07\xe9\xba\x146\x002\xc0\xadf\xd5\xe5\xf9#3\xc0\x04\x1b{\xd5+Q/\xc0\xd3G\xc1g\x04h7\xc0E\xdd&E_C2\xc0\xe0\xd8\x0e\xde\\\xfb1\xc0\xdd\xdb\xa6h|H3\xc0Jo\xb0\xb8\xd9\x1e3\xc0\x1c\\\xb0\xe9h!4\xc0\x01\xa1~\rP\x9c4\xc0\x0f\xab\x07\xd0\xa3\xf31\xc0\x15\xee\xeb\xde\x1eD3\xc09\x8b8\x1c\xae\x040\xc0h+\x97\xb2\x14j3\xc0M\x1b\x91\xed\xf9v3\xc0A4\xa3\xae\xe913\xc0\xba!\x9c\xbe\x1295\xc0\x98\x98\x146\xae#2\xc0\x9b\xbd\xfcK\xcb\x0b3\xc0(%M\xfd\x03P4\xc0c:HB\xfc\xcc3\xc05\xa5\xe4`\x01\x1b2\xc0\xb6.\x9e\xc6\x8b$3\xc0\xd0\nI=\x90 2\xc0\xe0\xba\x92\xad\x8c\xfb1\xc0I\xdf\xfe\xbb\xf7\x192\xc0\xc5p\xb1\x1a\xb5\x1b2\xc0\x13\xbf\xa6a\xbc\xb92\xc0\x0f$\x18\xad\xb5\xd62\xc0\xbbV\xc6H>G4\xc0*\x10\x9b\xbe0D3\xc0\x05=\xf0\x91\xf5t3\xc0\x08&\x9e\xee\xe4"3\xc0\xd5ld\xe0_<5\xc0%\xef\x17_\xc5\xce3\xc0\xc0\x1c3Q\xc964\xc0\x92\x84_&\x8d\x123\xc0i\xf1xC\x7f\x04/\xc0gd\xf0\xaa\xf6!3\xc0}\x94\xb1\xebcn4\xc0v \xaeU\xf4\x143\xc0\xb8\xdb\xd2\xc9i\xfb1\xc0\xfahv\x9b\xe9.3\xc0\xf4<\xee\xf8\xa2\xc62\xc0\xf6\x91\xec\x1fw\\/\xc0\xd4\x8c\x86\n\x95\xd42\xc0]H\xdd\r\xd4\x164\xc0\xb5\x82\xb4\x85593\xc0\x86\xb1\xf0\x89_\xf03\xc0\x1c;ju\x84\xa33\xc0\xd2t!\x95P\xfc4\xc0\xf0~\xdc_\x1a\xdc4\xc0\x1b\xe9\xde?\xd3\x132\xc0\xf2}\x02\x89\x11\\4\xc0\xec\xba\xad\x88\xc7(4\xc0\xa0\xf1"h\xe6\x182\xc0\n,\xd09\xb1\xc32\xc0\x81U\x81n\xb4\x165\xc0I(7Sk,5\xc0z# 6\x07\x05/\xc0n=\xedy\x13\xf23\xc0M\x15\x1dq\x16H3\xc0{\x91\xdb\nQ\xbc2\xc0\xe7P@\xec\xa614\xc0\xd0\x1eg)\xffJ2\xc0pq\x8e\x0e\x12j3\xc0)\x87c\xfeX\x192\xc0\xe9\xdd\x1fc?Y2\xc01;\xf8\x864\xf23\xc0y\x04\xc0\xb0\xbbG3\xc0\xec\xbb2\xf95\xeb3\xc0\xee0\x833\x19\xf72\xc0\x88Z\xe5}\r;5\xc0<\xf9O\xa7\xe9\xd92\xc0X\xa0d\t\xeb\xaf4\xc0=\x0f\x91!1\x0f4\xc0\xc7a\xfb\xdfC\xd6.\xc0\x86\xfeu\xb27m4\xc0\xdbq\xf41}\'3\xc0Bv\xb0>\x02 2\xc0\x01%\xae\xc2\xbbD2\xc0\x01\xa2.\x8b\x07w4\xc04\xe9\x1c\x886\xb32\xc0\x06\xa4iTs\x133\xc0,8\x84\x9d\x17\n4\xc0\n\x93NSf\xbf2\xc0`\xac\xe3jW\x174\xc0\x02\xb8`o\x18\xd13\xc0\x96\x1b\xb9\xfc%o3\xc0\xb6\xcaS\xd2Hr-\xc0\t\xf2\xbaa\xf8B4\xc0\x96i/\xa0\x14\xa02\xc0!5\t\xb9\xcb\xe03\xc0\x9aZ\xd4X\x98g4\xc0\xf9\xc8kCBV3\xc0h>\x84\\QT4\xc0F\x1e\x86F\x01z3\xc0\x11\x8b%\x84uQ3\xc0p\xde\xba\x8f\x9c\xfb2\xc0k\xfa\x88\x9aE 3\xc0-\xb8\xb3\xc2m\n4\xc0\x15w\x99\xe5;\x037\xc0\t\x1e\x9d\x8b\x18\xa63\xc0T\xf6\xad\xb7\x1e\x933\xc0\xee\x8e\xa6\x91-\xf41\xc0N\x82\xa8\x8b\xab\x1f3\xc0\xb7\x11C\\\xdb\x072\xc0\xc9rL\x92\x82@5\xc0\xbc\xc7~\xd0\xc8\x9d3\xc0.\xec9\xee\x96^4\xc0w\xe8\xef\x9c7\xfc3\xc0\xc3\x14\x16y\x8a\x132\xc0K\xf3\xf2\xecx-4\xc0\xa3h\xef\xca\xa6\x052\xc0S!\xce\x88\xbd>5\xc0\x9d\xfcZ\x85\x1f"3\xc0\xcc\xf0\xa0\xd4_T3\xc0pa\xf3\x01\x93Q2\xc0H\xab\x1a\x02z\xea3\xc0B\xd5\xf7_\x9d\x864\xc0><xm\x86D2\xc0N#U\xfb\xe6-3\xc0G\xfe\x93\xfesF3\xc0\xcc\x07\x91\x9f\x99\x942\xc0\xb6Y\xb9+\xfc\x103\xc0\xc3\x19_\xe1\xd0N3\xc0\xc2!\xe9\xb8 \xd43\xc0\xed\xc9g\xaas\x133\xc0A\xba\xady\xbf\x804\xc0\xfe\xfc\xc5+\x1c\x0c2\xc0\xaa\xd2\x8e\xac{\t2\xc0\xd2\xe9\x83A\xcdB5\xc0\x8b\xed$?\xcdS2\xc0\xa6N~\xce\x99\x8e.\xc0\x030\xd2w\xb6\xfb1\xc0\x1e\x840\xd5qN3\xc0\xde2\xb6JC\x102\xc0\x1d-i\x84\xc1,3\xc0\xab\'\x91\xb5|62\xc0Z\xc3\xc6\xd75\xee5\xc0k\xb7Z\x9b\x9582\xc0\xe2Nw\x82b\x903\xc0^\x9f\xe4>\x8d\xee2\xc0\x12\x12\x06\x08)\x0f2\xc0_W\x01!w\x083\xc0\xf7\xdet\x821\x844\xc0\x11Z^\x8f\xbcd4\xc0\\\x8c\xd7\x8e\x7f\xe13\xc0\xf4\xe6\xe1t\xcdU3\xc0\x0ep\x88\xe1\xdc\x0e3\xc0*\xc5ac\x1c)3\xc0\xb7\xd1u\xc7J\xe43\xc0t\xcc\xf1@\xe9\xd73\xc0t\xcc\xca\x00\x1e\x003\xc0)\x07\x01\x9a\x15\xe43\xc0M\x82+\xe4\xac\x1a3\xc0\x179\x9fZ\xe0\xe03\xc0\xa1\x9c1SP^4\xc0;\xf6\x9b\r?V3\xc0\xa6W@u<s4\xc0(\xe9@\x86\xc2\x172\xc0\xbc\x00\xbf\xb9\xc142\xc0\x06\xc6\xecR\xbe\xed.\xc0\xe6\x8b\xea\xe3\xb5A3\xc0\xea|\xd2\xb4\'n4\xc0\xbe\xe7V\x811\xd23\xc0\xa6\xae\xd2V\xa564\xc0\xa4"\xf0N354\xc0\xf0"\xdd\xe3<,3\xc0\x1e\n\xff\n\xd0\xcb2\xc0\xea;e\xc8^\xd22\xc0\x85\xe7Z\xb4\xce\x163\xc0\xe8\xf1\xc6%v<3\xc0J\x10\xae6\x8d[3\xc0\x19\xeb\rN.#3\xc0\xb1\x81\t\xac\xdf\xde3\xc04\x13|\x04\xc0!3\xc0DQ}@\xba\xe03\xc00m~0\x9b\xce2\xc0n5\xc0TnC3\xc0\xe4\x8e\xc1\xf6\xebK2\xc0\\)A#\xd8\x8f4\xc0\x83\xa7\xb5\x02X 3\xc0vpE1\x84\xe63\xc0xNO_\xdeH3\xc0q\x9ez\x10\xe2\x973\xc0\x05\x97,\x08Y\xfb1\xc0\xe8\xb8>\x05\xe8!3\xc0\xe1\x89c\x16:\xdc2\xc0_\xbe\xe2$\xe7\xd62\xc0i\xaa\xd5\x85\xf5\x0b2\xc0\x9am\xb5\xee\xafo3\xc0\xcd/U\x1e\xf5\xfa2\xc0\x0cp?\xf2\x16\x893\xc0\x00\xa9\xeb\x1a\x8792\xc0{@\x99E\xeeK3\xc0\xdbp8\xebD{4\xc0\x0b\xd4\x9d\xc2\xca\x163\xc0BaW\xa6\x9b\t2\xc0J\xf4k\xde\x93m3\xc0\xd3\xc1\xfc|\xd0{3\xc0\xa5\xb3\xfd\x19A\xfd2\xc0\xa8&`\xd46\x0c3\xc0\xb0\x1e\xbc\xea\x88\xb82\xc0\x0f\x988&\xe6s3\xc0\xa3X\xf4\xd1\xabH5\xc0\xfe\x8e\x9d\xb6\xc0x3\xc0\x90\x06\xc5\xbb\x99{3\xc0\xbc\x85\xceIk\x173\xc0\x0e\x91\xd7\x06\xbcM3\xc0\x13&\x16\x1f\x7f\xb92\xc0\xbd\xf8\x1ff\x11\xe31\xc0C\xb7\xd0&\x0e\x073\xc0\xa7\xa9S\x84\xd9U2\xc0y\xa9P\xb8\xe0?2\xc0\xb8\xb8\xdf\x845\'3\xc0\xb2o\x9a\x98WT3\xc0B\xf6O\xdf\xbe\xb62\xc0\xddMw\xc8\xc4\x0e3\xc0\xcf\xc9\xd2\xf0\xd9\xe73\xc0\xa7\xa3\xbe\x0eP\x034\xc0#H\x13L\x07\x037\xc0. \xee\xa4\xec\x1d4\xc0\t\xc0\xbd\x9c\x04\xb82\xc0\x81\xb4{\x89\xb4\x905\xc0&|\xca\xa7BY4\xc08}$|\x9956\xc0L\xed\xa3\x08\xa9+3\xc0fG\xdaH\x9a\xc72\xc0\xebR\xcc) \xfe6\xc0w\x15x\x9ei\x042\xc0\x9f\xc5\r\x9c\xbbo3\xc0\xc8\xc9\x1api\xff1\xc0{\xc4\x91\x11\xf3\x1d4\xc0@,-\xc4\xed\xa74\xc0\xf6\x9f\x14\x83:6/\xc0\xd0MR\x1d\xe3m-\xc0zR\xa4v\x87\xc0*\xc0p1\xc6\xacV\x845\xc0X\x99\x98\xdf\r&4\xc0\x19{b\x94\x9a)4\xc0h\xf9E\xf4\xf3\x974\xc0#\xae \xfdj\xcd2\xc0\xc2\xbb\x17\xa6\x07\xeb3\xc0#\xa3|s\xb9\xf91\xc0\xbd\xb5\x8f\x9d\xe7\xb92\xc0r\x0f\xccc\xc3\x073\xc0|C!\x15\xc9\xbe2\xc0k\xba\x17\xeb\x10\t5\xc0t\xe5\xbd\xe8\xbb$4\xc0\xcf\x9fT\x87D\xad2\xc0*\x0em\xc6\x11\xf63\xc0\xe5av\xd31\x124\xc0?Y;\xe7\xd7&4\xc0~\n\x8d\xbe\x1d03\xc0 \x19\xf5O\xa6+3\xc0\xb7\x0f\xf3\xce\x9c#3\xc0|d\x1f\xe8\xb9\xf51\xc0G\x92Hso7/\xc0\x04\xaf_\xf7\xb6\x832\xc0\xc9\xa2:\xc0p\x1b4\xc0\xdat5G\xb1f4\xc0e~\xda\xa1\xab\xb80\xc02\xb2\xc9\xe5\xda\x8d*\xc0ub\xd5\x13\\H3\xc0\xb8\xb80\r\xeb\xb34\xc0na\xea^\x82\xf21\xc0\xb0\xef\xe9\x81\xc4\xde1\xc0\xf0\x91\x8b,\xf5-4\xc0t\x10\xbf;\xfa\x102\xc0\xd9\xbd\x9b\xc9\xa7\x995\xc0\x92\x86zo\xa7\x913\xc0\xef\xf9E\x16\x04\x7f1\xc0\xad\xb9XH\x91\xab3\xc0\xd1\xa8/3\xe0 5\xc0,\xdaV\x0eE\xef1\xc0$\xfa\xe0#895\xc0\x1dg\x97bT\x143\xc0\n\x0b9\xc8",3\xc0\xd1\xe7\x0f|\x92R4\xc06\x85\xe4\x84\xbb\xb50\xc0]iz\x16\x86%3\xc0%\x1d\x19\x0eA43\xc0\xbdF\x83]\x8a\xe83\xc0\xe0\xd1(_q\x08/\xc0\xfb\x9a\x1d\xe7\xc745\xc0\xeers\x1c\xcb\x184\xc0>\xa9\x00$_1/\xc0\xd5p\x02\xe1<\x0e3\xc0\x07g\x94\xed\x07d5\xc0q\xb0\xc6\xd8\x12H2\xc0A+\x85M\x86\x1d3\xc0\xc8\x13\x95f\x82Z5\xc0\x81=(K7\xe44\xc0\xd3\'Y\xe3#\x136\xc0\xec\xb6J\xa3\x9dM2\xc0\xaa\x8d\xcf\xd5\x80\xf33\xc0\x156\\\xd0M\xc22\xc0\xdc\xcc\xab\xceX\x984\xc0\xd9\x14\xa4\x88y\x88-\xc0\xa7m}\x16k\x1d4\xc0ftC;\x81\x814\xc0f3\xd18\xdd\xbd3\xc0\xc9\x8eYm=\x972\xc0V\x15Z$\x9e\xec3\xc0\x05T5\n\xdd54\xc0\x91\x99\xd4\x8d2r4\xc0c\xec\xf7\xdb\xec\x153\xc0Wx>\xe6DK-\xc0\xf2\xa5\xf4k\xa724\xc0\x88\xb1~\xd9f\xa83\xc0\xdd\x12\xb1\xe7\xa9K2\xc0\xcf\xca\xf8\xec\xb7\xe72\xc0:T\x83\x14f$3\xc0\x92B\x1f$\xb6(5\xc0M\x1c\xf9\x810R2\xc0\x00\xa7\x95\x88\x95\xc32\xc0j.\x8f\xee\x93\x043\xc0\xe6`B\x97\xc5\x154\xc0W\xce\xf0\tA\xe82\xc0~\xd1\xf2\x83\x03\xc44\xc0.(\xf5\x96a\x914\xc0_\x17\xa1T\xbc\xeb2\xc0\x1f\x92\xca\xd3\xc7$3\xc04g\x0e\xd4g\xdc2\xc0\xba1\xb0\xf9S^4\xc0\xa0\x83eb\xf6\x931\xc0\xa1\x82\xea cn3\xc0\xbf\x1e$\x88\xfc\xfa2\xc0?\x95\xb3<q)3\xc0\xc7M\x1f}\xb2\xab4\xc0{\x8a_\x87\x8f\\3\xc0\\\xd4\x91\xd4\xf9\x893\xc0\xdd\xb5G\xb5\x9e\x842\xc07\x81#S\x98\xbd2\xc0\x1f"\xfb\xeb(G4\xc00k\xf4t%\xc53\xc0\xa8>s\xe9\xccv4\xc0\xc3\xaa\xab\xba\x08\xb21\xc0\x98\x90\xca\x19\x06\xc34\xc0\xd7\x86\xacN\x9a\xd52\xc0D\xa68\xea\\w2\xc0\x1e\x89\x9c\xe4\xaa\x911\xc0\xdb\x9a\xbb7\x93p3\xc0p\x99\x02\xc1\xe7}3\xc0\xcd\x10h\x1b+\x863\xc0\xd5\xbf8I\xd2\x873\xc0m\x8c \n\x16\x984\xc0\xa5\'\xdd\xd4\xb6!/\xc0\x10\xb5\x07\xb1\x85\xd83\xc0\x89\xb4\xb3\xbb\x8a^3\xc0\xf7\xd357\xe4\xb52\xc0E\xcc\x9dH\xfd\xb62\xc0M\xe5JDS\x0e4\xc0[\'\x0bv\x15M4\xc0]\x97\xf3Y\xa9\xef2\xc0CI\x1d\xa1\xcc\'3\xc0>b{\xc0H\xc24\xc0\xe2_\x99j\x8d\xc63\xc0\x87\x02FH#W3\xc0oy}\xdf\xdf]2\xc0\xd6pY5g$3\xc09{\x8fh\x9b\x1e3\xc0i\xc5\xc1+8!3\xc0\x88C\xbf\xfe\x7f&3\xc0\x14\xd9/\'\x96\xe55\xc0\xd5\x06X\xe7\x1833\xc04w%`\x04+4\xc0w\x82\xa8D\xde 4\xc0\xac\xfbWj\xffq3\xc0G\x8b|P\x14{3\xc0\x06\x1bD\t\xdaP2\xc0U\x93%\x0c\x8a\t\x18\xc0\xe96\x90\xde\x97!4\xc0\xe4r\xc3\x8a@\xc52\xc0\xee\x18\xe3\xb6\x0e\\4\xc0\x9b\xd7*\xe3w\x7f4\xc0Y\xba\xc1\x8eR\xdd3\xc0\x18\\R\xa9\xd3d4\xc0\x1a v\xacx34\xc0V\xf1)]\xd7r4\xc0\x1a\xcf\x1c\xe5Z|4\xc0\x82.\xb4\xc9G\xf30\xc0\xb9\x97\xd3\xc7\xde\x020\xc08^\xf5G\x86\x082\xc0\x8c\xbd\x15\xa9\x8c\xa64\xc0\x98\x92\x10q\xadZ2\xc0\x1b\xe06\x9e\xd4x2\xc01\xe7Q*\xbby2\xc0\xdc\x93\xf5\xeagz3\xc0]\xe2\xd9C\xcb\x863\xc0,U\x8d\x06\xb4u4\xc0;x\x90\xb0q\xb53\xc0EL\xdae*.1\xc0Kbp\x93\x9b*-\xc0A$\'1|;3\xc0n\x0c\xaa\xd9\xa6g4\xc0\xe2Nhu\xbb\xc72\xc0x[\xf0\xca\xca\x0f4\xc0\x90\xa3\x00\xb1\xcc83\xc0\\\xc6\x02\xf7pg4\xc0\xf5\x8d6\xf4\x93b3\xc0\xf7h\xebi4|4\xc0\xb9\xdb\x0c&\xc5\xb43\xc0!\x13\xe0\x9c\x99\xaf3\xc0\x1f\x94\x15Y4\xc63\xc09!<\x16\xc3\xe04\xc0\xcf\xc9i\xf3"\x0f1\xc0\xa2\xf0\xd7\x04,H3\xc0\xc7y\xab\x96z\xb43\xc0\xd6Q\xc5\x91\xfb\xb73\xc0^\xff\xa4\x96\xac\x002\xc0\xdc6;\x16\xbc33\xc0\xe0\x99\xae\xcb:a4\xc0s\x9fG\xc7\x03\x1d4\xc0\x01pw\x1bi\x873\xc08\x92m\x1a`_2\xc0&7\xa5\r\xd0\xce2\xc0\xe1\x98)\xbe\xb8\x184\xc0\x1f\x1ci-3\xb73\xc0\xc7\x8e\x08\xb5\xc3\xfa1\xc0[\xca\x84\xa1d\xbb4\xc0\xfa5\x01[\xe5\xa62\xc0\x9d\x96(\xa8\x81\xce3\xc0(\x1e\xd2\xf0\xe5\xd94\xc0_Ub\xd2\x86}2\xc0\xbd\x11\xc1\xd4\xc944\xc0r\xfeI$C\x0f2\xc0M\xe63{}\x1b4\xc03\xd2\xf4q\x86\x1f4\xc0\xe2\xbc_g\xa4[2\xc0|W\x8cw\xf0|4\xc0\x04O\xd5\x08\xea\x055\xc0o\x0b,\x8a.\x7f4\xc0\x04\x19\x843F=3\xc0\xad\x87\xfd\xb9\xd9\xc74\xc0e\xa9FJL\xa53\xc0\x85i\xd2\xdew\xd22\xc0\xe9\x00\xe4\x00ve3\xc0q\xee\xb1:\xa0\xec2\xc0\x12\x9a^\x9bM\xc72\xc0\xfb\xc6\xfe{\xf8n-\xc0\xd8t\xe5%\x18s4\xc0\x1f\xf0\xec\n\x00\xb94\xc0\xab\x06\xc0D\xe8\xd72\xc03\x1c\xe2\x00\xb0\x892\xc0\xf6\x82\xc4>b\x1f4\xc0\xae"Ep\xfc\xf72\xc0p\xeb\xfa\xb1L\xf81\xc0\r\xe9\xe7\x11\x95\xfa1\xc0\xb0\xff(\xbbw\x1f4\xc0$m\xe5;\xf9\xf45\xc0#7\xe5\x99p\xf81\xc00X\x0c\xd9H\xbd4\xc0Y\xb4k\xf8-\\-\xc0HGc\xd3\xe6\xfb3\xc0R\xebm\x1b\xa8\xa42\xc0\x10\xc2pt\xd7t4\xc0D\x9f\x8bI:\xb44\xc00\xd6?\xc2\xdc\x084\xc0\x15\xf3\x9e\xdd(\xe94\xc0\x86\x9e:\x16\x13\x8b2\xc0xl\x14\x85_\xe92\xc0\x8e\xc9}xS~2\xc0\x0f\x8b\xd2\x0cj\xef4\xc0\xf0\x16\xe7\x91\xdb\xf61\xc0\xfc\xeeC1-\x034\xc0\xa4\xbf\x99\xb7\xe1\xb70\xc0\xe7\xe4\x1f>2\x892\xc0\xce\x87\xd1R\xd5"2\xc0\xc3\xfb \xa0\xa8\x812\xc0\x85\xeaM\xb7\xb7\xbc.\xc0\x99\x86\x96&2:3\xc0V\x14\x917\x82f3\xc0\xba\x85\xd9\xdd\xf7\xf31\xc0Q\xf6\x9d\xd3\xd9\x045\xc0\xa1\xc5\x8b\xf4\x10g2\xc0\xa4\xb2\xf2\x8d\xb6\x844\xc0\x01\x1aVj\x02\x193\xc0yDU\xd1\x18\xa53\xc0\x88\x0f \x00\xb2z3\xc0\xd1\xae\xd5\x8e]\xbd3\xc00^\xdd\xcd\xe0\x8b4\xc0\x18\xde\x11\xd8\xcb.4\xc0\x85\x0c\x934\xda\x9b/\xc0\x84\xd6\xd1\xcb\xac\x1c4\xc0\xab\xd7;\xef\xd2\x016\xc0\xfeo\xe6\x92\x0f@3\xc0\x05\xbeB\xd9u\x974\xc0v\x12w\xebT\xaf4\xc0\x01\xb9\xe2\xba\x10\xea4\xc0\xce`\\\x9fN\xbd3\xc0\xab\x1c,~\x99\xba4\xc0=\xc1\xbe\xf4\xa5\x802\xc09\x93{\xce\xc9\x98/\xc0\xb4\xd6\x10\xe1624\xc0\xfb9>+Ag1\xc0\xf9\x18`Ur^2\xc0!\x80\xfe7\xbb\x065\xc0\x94\x91B\x19\x19\xc24\xc0\x87\xa0\x8c=\xd5<3\xc0a\xc9D\xefO\xa22\xc0\xd5\xf6\x1cQ\x0b\xee,\xc04\xab\x8dT~\xe61\xc0\x9e\x18P\xc2\'\x143\xc0QhoLJ\xba3\xc0\xa9\xbe9<h[3\xc0u\xda\x8e\x90\x93y1\xc0\x1e\x89->\x0691\xc0\xfd:\xf7(\xfa\x864\xc0~\xe1Q\xea \xdc3\xc0r}\r\n3\x9e1\xc0Q\xe0\xabDe\xe61\xc0I\xa9\xe4\xe9r\xf3,\xc0\x00\xb1\xb5\xc2\xb4\xe24\xc0\xe2\xe0\xe5\x07\xfdu3\xc0\x16N;CN\xe81\xc0\xe1sA\xd2p\x812\xc0\x90[a\xf5$\xf6/\xc0\xe0(\xee\xdf\xaf\xe54\xc0m\xdd\xa0&(/3\xc0L\x946\xc2\xeee2\xc0\x00\x00 `\xf1|2\xc0\x1b\x7f\xccr"C3\xc0\xda\xbd\xc2\xef\xfb\t4\xc0^\xd7N\x98\xa0\xa64\xc0{\xce[\n/\x7f2\xc0\xf3\xd7\xa1 \x99>2\xc0\xdb\xfd\xde[*K3\xc0wq\xf2\xed\xcaR3\xc0\x91\x92\xd0\xd9\xf6\x135\xc0k*+qa\xeb1\xc0K\x02\xd4\xb0\xc0=3\xc0\xbd\x82\x0c\tF\x842\xc0pB0\xceO?2\xc0\xff\x98j2#\xa4/\xc0\xae\xd3\xad\xd8\xe6\xd23\xc0\x9d\x98c\x95F\x983\xc0\xaa\xfb\x12\x8c\xde\xa83\xc0R\xf9\nQT\xe42\xc00 \xb8|q\x0c4\xc0\xb6\xf4%\xa1A\xee4\xc0\xf9\x95\xdc\x97P\xbd4\xc0\xdb\xcb\xfa\x00W\xea2\xc0\xd6\xad\x88).\x892\xc0\x99"\xde\xa7\xd1\xd73\xc0+\x81T\x84\x12\xa13\xc0\x16}\xf6V\xef\xba3\xc0x\xe1m\x022^4\xc0u\xb1\xecW\xb1\x864\xc0\xc3\xe5\x95\xda\xd3\x015\xc0\x0cwN$\xec\x862\xc0%g7o\xdc[3\xc0=\xc3\x8e\x95U\x192\xc0\x05\xe2\xc3\xb6\xd7\xb53\xc0\xb9\xe6\x8b\xfe\xab\xc43\xc0\xf3\x95\x9b\xc4-\xed2\xc02\xd9\xba\xd1\xe6\xbe3\xc0\xdc\xca;\x1a\x8d\xd83\xc0\x1edP\xc0\xdb84\xc0"G\xf0a\xe2\xc44\xc0s|\x1e\'7\xbb3\xc0\x8c\'u\xc3)O\x14\xc0\xdcp\x0eG\x99\x812\xc0\xc7h\xd3\xd7\xe5\x885\xc0\xc2\x84Y\x98\xb5}2\xc0\xc0h\xbd\xcf\xe0\x842\xc0(\xe6/\x7f:\xbe4\xc0\x98\x0b\xe4\x8484-\xc0\xa0\xf2\xd6vs%3\xc0\x1br\xe3\xd9LT3\xc0\x06\xc7\xd1\x96\xe9\r2\xc0d\xb01\xeag\x035\xc0\x8aL\xa6X\xbbx3\xc0\x85\xce\xb7r\x8aJ3\xc0\x97\xe1i>\xe5.4\xc0\xa3\x12\x16\xa3-\x161\xc0\xe3\xd9>\x1fP\x0b4\xc0\x9f4bu\xf9@3\xc0jJH\xec=64\xc0\xa3\xa4\xa3\xfc\xfe74\xc0\xd6\xcc\xb3^\x0c\xb44\xc0f\xfe\x13UrH3\xc09\x17\x8b\x86P\xce2\xc0\xfdx\xc7\xc4\x8c\x1e5\xc0tKRaT\xcb3\xc0M\xcc?\xd1\xdd\x0b3\xc0\xf2X\xb6\x8a\xfe\xee2\xc0Q|5d\xab\x834\xc0\xbeR}\x9bT\x9c4\xc0\xa4:uy\xf9\x9e4\xc0\xae\xe4\xb6,\x1c\xb74\xc0\xcfz#\xb0\xa7z2\xc0}\xdd\xcdi\xd5C3\xc0\xd6\xb6^\x1a\x90\x824\xc0\x1eA\xc1\xbfv>3\xc0\x92\x99\xca5\x9f\xec/\xc0\xcc\x91\t\\\x05X1\xc0\xf7\xee\xe5\xb4P)5\xc0* \xff\x9e\x11\xd63\xc0\xd1\x12\xf9\x8e\xec\xc7-\xc0\x1d/2J\xb8\x9f4\xc0\xf6\x1c\x03ZK,5\xc0\xa6\xad\xfaj\xe2\xf73\xc0\x8e\n\x0f!\x85\x1d2\xc0\'\x82\x90"Sa2\xc0\x11D\x8aE\x7fr1\xc0\xdaS\x92\xdc\x08\xf14\xc0\x0evt\x1d\xe6\x85-\xc0\x9aK#o\xbeB0\xc0\x89\xcfC\xaec\x1f4\xc0J\xc3\x1a\xe89V1\xc0 \xaf=\x18\xaa94\xc0\xe6xX \xca\xd72\xc02uzE\xaf\xe11\xc0\x168\xea\x8b\x0b\xe62\xc0`\x13z\x0b*\xc33\xc0L\x16Z%\x8cm1\xc06\xb5$R\xe8t3\xc0\xc0m\x00OO\xf12\xc0\xe8\xecp\xdc\xf5Q4\xc0\xf3\xb4\xa7\xc6\t03\xc0(\xb8:\x0b\x9d55\xc0\xad\xb9|(\xd5\xbe1\xc0zV\x02\xa0\xd1|2\xc0\xf0\xa7\x1bIF|3\xc0WV~B\xa6\xdb4\xc0\xb18\xce \xc9,3\xc0K\x86\xfc\xf2S\xc13\xc0P\xca^\xd9\xba\xd43\xc0\x08`\xe7\x0b\xa8\xde3\xc0HAn\xee4\xc53\xc0N\xbf\x9a\x8cT/3\xc0\x08\x1f\xd5\xb9\x99(4\xc0\xda\x1dO$~\x813\xc0|\xc6\x88`1<3\xc0\xb8E.\xf4\xa2\xea/\xc0\x81\x80q\x17\xf7\xf83\xc0I\xf2\xd2\x8b`\xf21\xc0\x03/\x8b\xff\x18\x86-\xc05\xb1\xe9\x88\xca#3\xc0\xb0*(\\\xc6\xea2\xc0\xff\x1c\xc6\x1b\xd9\x0f3\xc0\x97,\x85\x17\xd2\x824\xc0\xc0K\xcb\xedz\x083\xc0D"_b+\x893\xc0x2\x8e\xee\xc1^3\xc0\xd6\t\xa4\x1e\x12 3\xc0\x90\xa4\x85ew\xbe4\xc0d\xfc^Q\xed\xec2\xc0\x1f\xb3d,\xa0\xb61\xc0\xff\xcc\xf90\x07\xda3\xc0\xc7\x84v\x15\x9883\xc0]\x93\x84\r\xdb\xeb3\xc0s\xab\x19|\x03\x135\xc0\xcd\x180Z\xc1\xe61\xc0NO%\xe45z3\xc0\xac\x7fm\x88K\xcd3\xc01\x1b\xa8M"\xe13\xc0}\xa8\xf6\xbe\x84\x864\xc0\xd2/\x14\x12&w4\xc0\x9f6\xe1\xb8\x82M4\xc0\xcfH\xe5\x9e\xe5\xc84\xc03\nvyx\x882\xc0A\x03\xd3Z@\x0f4\xc0\x01\x9c\xe3`\xe6:4\xc0\x80%^4YX2\xc0/\xac\x12\xcc\xec%3\xc0\x1e?p;;I3\xc0\x80p!\x7f\x98\xd04\xc0\xac@8\xd3H\xd91\xc0\x94\x04\xff\x05\x1eQ0\xc06@!$\x00;5\xc0\xfc\x07\'\xd7Mo.\xc0\xe4\x0c\xb3W\x19\xf74\xc0\xef\\}Q1\xf92\xc0Tt\x1fJ\xc6\xe03\xc0_ %$\xc1{3\xc0\x86UlG\xd3:3\xc0\x86k\xe7Id\x1a3\xc0\xf4\xd4(\xde\xa6H3\xc0aB\xa8\xd7\x97\xd23\xc0\xd8\xd1i\xab\xdc\x153\xc0\xe0\nS\xf1d\xc02\xc0\xba\xd7\x16V\x1c\xc22\xc0\x07\x8a\x93\x10\xeeK3\xc0\xf7\x99/~_\xe41\xc0\xd8\x0783\xc8\xcf3\xc0\xd3\xaa\\\x14>;/\xc0:\x89\xa6\xdf\x17\xe23\xc0\xcd\x85N\xc7\x87\xe72\xc0\xd6\x88\xe7\xa1\xac\xaa2\xc0i8\xe6\x90v\x922\xc0\xd0F\x1bh\x8c$3\xc0\xab\xf1\xf6\x19\x03\x883\xc0\xeb\x05\xbf\x0b\xec;3\xc0\xefV\x02\xd3J\xe61\xc0\x16\x10hb"~2\xc0\x07S\xf3\x1f\x03\xc63\xc0W\xf5\xdd\xab\xb8\xef5\xc0\x10\xdc\x94\x0b\xa8\xf85\xc0\xf9P\xbd\xf1\xfdX1\xc0u\xf0\xd6~\xbb\xc52\xc0\xe5a&\xb8\x00\xb5+\xc0\x96>u4\xc9\xe3.\xc0l\xde\x06\xc2\xfcT3\xc0\xe1\x12P@\xf2\xe61\xc0\x83\x84\x14\xc4\xef\xc83\xc0\x19M3"}\xba1\xc0Q\x15\xac\\y]0\xc0\x0flC3\xb8P+\xc0/\\@7\x0e\x1f4\xc0\xed\x86G\xf1e\xa34\xc0\xa6\xb2\xaek\xa6\'3\xc0\x1f\x80\xba&\xea\xf62\xc0\xb5S\x1aR\xec\x025\xc0\xbe\xc3\x89\xa5a\xb83\xc0\xc9U\x16\xcc(^4\xc0\x19\xdc]\x92mL/\xc0\x11\xb4\xd2S*\xb74\xc0\x02$\xec\x82\xb9q2\xc0\xf9\xb3Z\x95\xdf\x8e3\xc0Y\xa3\x12\x07\nr3\xc09\xb68\xe08\x9d3\xc0\xd8}\x0cB\x03\x832\xc0\xf8\xad\x1b\n\x84\xd32\xc0\x95#!\xc6\xec44\xc0\xc0\xe1\x03\xa4\x98\xff5\xc0\xf2|xq\xe2\x972\xc0\xe5\x86\x81\xdd\xa7$4\xc0\xc6\xd2#\xaf\xa0S3\xc0\xc8\xb9\xa2\x19\x9fr2\xc0\xd6\r!J\x88H2\xc0\xeeW\x1fQ\xbe\xf24\xc0\xces\xae\x91\xc2\x8b2\xc0\xfesYPI\xa02\xc0\xcfQ\x8f]\x07_2\xc0l\xce\x92r?\xd86\xc0}\xe3U\x8f\xda\xd36\xc0T\xe8;\xbcq\x035\xc0\x0b\xb3<B\xacS3\xc0c<\x1aul\xe73\xc0\x98\xa5M\xbe\xdd\xfc1\xc0\xd1\xb4[\x06R\xcd4\xc0=\xb7\xaf\xaf\xec\x1a2\xc0\x04R"\xc1\xcf\xf53\xc0/%z\x01\xe1\x024\xc0\x9f0\xed/\xbf\xcd3\xc0\x17w\xbe\xfc\x82/3\xc0\x08M\x9a\xe8e`4\xc0\xcb\x03\x8d\xae\x85\xcf5\xc0T\xdb\x988@*4\xc07Ab\xb0zb4\xc0t\xcc\xf7Ra\xe23\xc0\xeb|\x89\x91H\x064\xc0\xf8\xc0\xf7\xdc\xc5\xf25\xc0(\xd1\xf8\xf5\xa3\x933\xc0hh\xc1\xfc\xd3\x103\xc0V\xb6\n[\x92U2\xc0\xb0apt\x82c4\xc0\x84q\xb0P\xab\x1f5\xc0z\xa4@\x9f\x8c|3\xc0\xe7C^l\xdcz3\xc0\x9b*}\xbe\xa3\x882\xc0\x81v\xeaT0A4\xc0\xef\xcd\x89\xb0\xd1q/\xc0\xf8\x95\x1e\xc8\xb9\r3\xc0:za;\x82 2\xc0y\x93\xcd\xfe\x96\x052\xc0 :\x00\xa1W\x892\xc0V\x9e\xa2\xcb;\xf52\xc0\x1cy\x0c7<\xf92\xc0J\xf4\xe7m(\x812\xc0\xdb\xfdP\x13 \x0c3\xc0S\xd2?]\x83\xf92\xc0\xdb`7R0l2\xc0\x8af\xd9\x9bv\xc93\xc0\xbd\xd1\x9e$\xe2b4\xc0R\x8c5S\x18\xae3\xc0\xe3\xf1\xbc\xf5\xc1(4\xc0)\xf5\xdad\xba\xe43\xc0q\xca\xf9\xa9\xa1\xc34\xc0\xc0\x17\xa8\xe8\x97\x873\xc0\x07\xadJ+\xac\x0e3\xc0\xca\x83\x99\xc1={4\xc0du\n\xb4\x01\xe81\xc0\xdf\xdb"\xc5\x15\xb73\xc0\xa2\xa7\xbcj\x0e)3\xc0\x99T\x88\xf8\xe7\xa02\xc0\xd8\xc9\xce\xd2\xacn3\xc0\xbfat8\x86b2\xc0\xc7\x10\xb4\x03r\x931\xc0,\xdd\x8e\xa1\x7f\xe24\xc0$\xaa5\xe5\x07h4\xc0\xc2\xe3\xf1[SS3\xc0\xf6`\x8f\x8e\x00\x103\xc0\xef\xb8\xe7\xca\xe8\x130\xc06V \xe7\xca\xcd2\xc0\x05\x00\xcb5\xb7\xfa2\xc0\xbd\xea\x94\x86K\\3\xc0\xb8s\xa2\xa1\x88\x1b5\xc0\x8a#\xd20=\x0b3\xc0\x1a_\xd2\xda\x16t4\xc0\x8ck\xa5\xd9\x8d\x8d3\xc0\xab\x8d\xe7\xb8\x88\\3\xc0am5\xccI\x073\xc0\x12\xadH\x8cC\xbe3\xc0\x1a\xcb@V6u4\xc0KqrtP\x7f2\xc0\xc4\xfc\xc4\x89\xa5\r3\xc0\x13\x9d%\xb4\xa6\x0e3\xc0\xed\xdd\xae\xd61\xb24\xc0\x0e9\xae\x0c\xe5(3\xc0x\xee\x98\xdc\xa724\xc0\xddn\xab+\x92-5\xc0|\xb0~\xa9\xf3S/\xc0\xdd\x01d\xd2Jc2\xc0G\xc8\x18\x13\x8b\xf72\xc0\x0c\\\xba\xb5NN4\xc0V\xd3+\xfbK\xb33\xc0\x05f\x9220\x814\xc0pR\x88u\xd6h/\xc000\xa3\x8fJ\xd13\xc0\x82>2\xf5\x96l1\xc03%gMI\x1e2\xc0\x86\xda\x00\xf8\xb8\xd12\xc0\xdd\xe2\xefE\x0bg3\xc0\xe3\x86\xad\x0f\x1e\xd44\xc0\xc6\xd7\x1dG\xbd\xb73\xc0\x03P\x11\x1b\xaa\x812\xc0\x7f\xd9\xbe1\xaa\xee3\xc0\xdc\xf0\xc6\xc0\xc9{4\xc0\xc6cU)\x9c\xee3\xc0\x15m\xe1\xa7?n3\xc0\n\x9e`\x8a\xd6\xd64\xc02k\x8d\x02\xc9/5\xc0\xfd\xd5\xa0=\xcd\x7f3\xc0\xc2\x15\x90;\x03\xe42\xc06\x97o\xe1\xd4,3\xc0 \x7f(\xbc\x86\xfc3\xc0[\xe5\x1ci7\xba5\xc0,\xce\x14\xec\xf9o3\xc0&\xccD\xa8\xb6\xe13\xc0\xd5\x13\x91\xff\x11\x195\xc0"2\xd4\xf9R\xc04\xc0x\xff\xf6\xae\x0f\xb22\xc0\xa0\xdb\xcd\xe6\xeb~4\xc0~z\xf2\xce <2\xc0P\xf1\xc5\xaeW\xaf2\xc0\x7f\xf9\x96\x1ce\xa74\xc0p\x8e@\xfd\x8f\x143\xc0[\x19^B\xb2x2\xc0\xc8:a\x16\xe7\xfb3\xc0\x85)-\x84\x92\x7f4\xc0\xec\x16\xc2\xa0\xf1\x130\xc0\xcb\xb0\xc6\x8b\x95\\2\xc0\xfd\xa8<\xf9&\xf63\xc0*\x15h\x13\x89m4\xc0\xf2\x9c\xb2e\xb6\x0e0\xc0\xf7=S\xe80\x1b3\xc0\x8c~\x1c#%93\xc0\x9f\xb9\xeb\xa8b\x183\xc0\xd5\x82\xd2\x86\xed\x1f-\xc0\xd7\x89b\xc3\xa0\xe31\xc0\xa5$\xd5\xb0\xe5\xcd5\xc0Af\xc1\x9c\xb8\xe73\xc0\xc8\x06\x1f\xc7\xe5f1\xc0)d\x11\t\x9942\xc0E\xc0\x85\x93\xc0\'3\xc0R\x93a\xbdQ\x165\xc0\xb1\xea\x07Ds\xe53\xc0\x9b&\xc5\xaf\xe7\x145\xc0q\x05\x87\xf0x\xa03\xc0\x9e7GM\x05\xcf3\xc0f\xae\xe2\x90P\x034\xc0\xc0\x81\x08\xb6o\xbc4\xc0\xc5\x185C\xc9c4\xc0Zu\xc8\xe1(\xca2\xc0Ft\xe6\xe7.d2\xc0\x8d\x10~\xcd\xf4D2\xc0\t\xf3\xabO\x0fz2\xc0\xbe\x14\xbc\x7f g2\xc0rxyuij3\xc0\xe6\xa0\x19M\x1a\x8b4\xc0\x8c\xfa\xd3\xb1I\xa84\xc0\xf8x^\xee\xefg2\xc0\xdb\x92F\x90\xdf\xf53\xc0\xf6\xda\x002.94\xc0\xb0\xaa\x94\xb3\x01\xdb4\xc0:\xad\xe7c\x10m4\xc0oBX\xab\xd9Q4\xc0\x04v\xd3\x81g\xcc2\xc0p\xa6E\x9b\x9a\x104\xc0r-*\xa4Qm3\xc0\x17\xd8\xb8\x9c\xf9\x8c2\xc0n\xcd(6N\xc82\xc0\xd9\xb9\x0e\x8di(4\xc0\'\x90\xe0\xd8\x10?4\xc0\x80\xcf\x94\x91\x8e\xe81\xc0\xa9\x10)\x1e\xaf\x1d4\xc0 \x0c\xb0\xac\xe4\x0e4\xc0\xab\xa2Wf\x83\xc33\xc0\xe5o!0\x16\x014\xc0\x1e\x1f\xec"\x81\xaa2\xc0\xd53=\x13q\x924\xc0\x07\x895=\xbc\x154\xc0?3\x13\x8eu*3\xc0\xa2j\xc8\x8fa\x844\xc05Bt\xbfi\x024\xc0\xc2\x94W\'\xa8e4\xc0\x98|\x1f\r\x85h4\xc0y3T\x0ee\xec1\xc0\x13\x82\xed\x98\xa4\xa95\xc0\xea)\x12-\xa4\xe23\xc0\xd4\xc5#\xdeG\xad2\xc0b-0\x91\xbd\x924\xc0\xe4\xa2\xe3\xc3\xf1\x034\xc0\x1d\xb8\x0c\xcc\x88\x1a4\xc0Bm\x03DYU2\xc0\x91_\xee\xfa\xc7\x1a4\xc0\xd0\xea\x0f\x14#\x194\xc0\x92-\x0c\xbax\xf72\xc0D\xd6\xae\x89\xefV4\xc0\xdfC\xa7\x19\xbbh3\xc0l\xb1\xed\xe7\x84U4\xc0\xc3E^/\xd6\xb13\xc0\xb0\x8d\xfc\x97M!3\xc0\xdb\x8b\x16\xf8\xf0\xb42\xc0\x05Z\xba\x7f\x1e&3\xc0\xeb7]q\x88\xc23\xc0\x9a\x84\xbd\xff\xccE3\xc0;\xeb\xb1\'\xcfV3\xc0\xb7\xe9\xd7v\x8d\xba3\xc0$\xe1\xe3\xa5\x87\xce2\xc0\x84F\x92\xa2\x13\xc03\xc06P\x92\x0e\x1c\x863\xc0\xb6-\x10\x17^\xd24\xc0\xff\xbf\x02\x15\xa2p3\xc0\xb9X\xf0\xcba\xaf3\xc0a\xa8\xc7\x18;N4\xc0\xc7\r\x00\x83\xc5\xe43\xc0\x9c\xa5\xd2\xa3\xd5\xef1\xc00z\\\xa4\xcb\x874\xc0e\xed\xe9[\xa5K2\xc0\x8f5wC\xec\xce3\xc0E\xbc&\x97\'\x083\xc0\x9c|f}\xa2\xd12\xc0u^\xe8\xf4\x92\xfa3\xc0rS\xc1\xe7"\xc13\xc0\xfa\xdcr\xf6kk5\xc0\x92\xa0LwPo3\xc0\xd9\xc1\x84\x0f\xba-4\xc0\xb3\x0f\x08\xbf623\xc0D\xc2j,cC3\xc0\x08}\x9b=[#4\xc0?gN\xa3\xf2\x904\xc0e@\xe7m5\x0e3\xc0\xad\xdb\x06|v\'3\xc0\x84z\x87\x05\x97"3\xc0M\x95\x9a1\x8d"4\xc0$ncF\xd2\x083\xc0+\xc1O\xe8i\xb13\xc0\xff\xe8\x08%e\x0e4\xc0BJ.\xe2&\r5\xc0\x86\x92\xe1!\x9a\x944\xc0S\xd7N*1\x065\xc0\xccp.c,V3\xc0\xa5\xa0\xe1o\xcdg5\xc0\xf6\xd8\x01\xea\x98\x065\xc0X\x8drTlf2\xc0\xb7p\xa7\x85\x1085\xc0)\x13\x10,\xbb\'3\xc0&\x1a>\x92\xec\xb23\xc0\xc7\xad\x0f[\xf0\x0e3\xc0\xdf-qB\xba\x8f4\xc0\xfb\xbe\x8f\xc6\xf3\x9d4\xc0\xcd\xab\xde\xfbo04\xc0b\xba\xe8\x0fI\xb7.\xc0\xb6E\x87\xe0of4\xc0Z\xc4\x86\xd2L\xa03\xc0\xd5\xe9~e\xfc%4\xc0L\xd7?\xf6\xfd\xcf3\xc0\xa4(-@\xe9\xc33\xc04\xbe\xa2j\xe2\x951\xc0\xf0~\x98\xaa7\x9f3\xc0hcO\x88Q\xff4\xc0?\xb0wc\xff\n3\xc0\xa4\x8b\xe79m\xb72\xc0\x81\x88]\x9ev\x023\xc0&\xfd\xc4\xc6C~5\xc0\x9dm\x89\xc4\xc3\xe12\xc0\xa3e\x02!\x1a\x805\xc0\x0e_\xb0\xf7\xb5f5\xc0\x16\x89k\x19UV3\xc0<\xceq\x1cTm3\xc0I\xfeED\xdb\xf85\xc0\xd2lr\xa8\xb9)3\xc0\xa0o\x8e\x19\x94\xe72\xc0\xe0a\x04\xf0s\xf84\xc0\x7f\xce<\xef\xdc\xfe1\xc0\xe1\xc4\xa8b\x8363\xc0\xf7\x1d\xc4"\xb1D4\xc0\xcc\xe6\x04.\x06h4\xc0\x03g\xa2b\xcf\xc92\xc0p\x84\x9a\x0e1~2\xc0\x7fw2\xdf(\x1a4\xc0\x95\x18v"\xe2\xec2\xc0\xeb-\x7f[u*3\xc0\x10>\x87\x9f\t\xdc3\xc0\xcb\xba#\xd0-U3\xc0\xce{\x9c\xb4y^4\xc0\'\xf8\x9bn\xde\xda2\xc0\x0b^D\xc8\xebj3\xc0(\xffhW]\xe23\xc0\x0e\x19\x1c\x86\xb5\xe94\xc0\xed\x0f\x81R\xf9\x8d1\xc0\x89\xb4\r\xc7\xb7*3\xc0\xb2\xc9H5\x05w3\xc0U\xff\xaa)\x86 4\xc0\xe6\x92d\xb0^S2\xc0\xd1\xedT\xe0\xbb\xb94\xc0\xce;\x82cT`4\xc0\xe6\xff\x10\xa3\xa063\xc0\xb6\x96\xf92\xd8\xa13\xc0\x98~\xa8\xf2p\x0b/\xc0\xd4\xff\xac\xfe,\x0c3\xc0M\x8a_\xb8\xf5/3\xc0\x0f\xbceA\xcd\xce1\xc0\xa3\x7f\xb7\x14}17\xc0\xb1dSs\xca\x8f3\xc0[|\x0e\x87\xc6F4\xc0\xd0N0"\x8cz2\xc0\xc6\xffAQ\xdb\xd8/\xc0?\x02S\xd3\xe8\xa43\xc0\xcc\xf6A\xe1\xf5\xd0.\xc0X\xf4\xa2\x84>\xb04\xc0\x11s+E\xea\xe91\xc0\xcemu\xcd\x91u2\xc0\x8c\x1fT\x1e9i3\xc0\x1b\x8ex\x07\xb0)4\xc0\x0e&\x1d\xab-k3\xc08\xca\xed\xbf\xe3\xd92\xc0k\x8d\x93C\xbc\x173\xc0#\x7f\x8aHwb4\xc0@\xc6\xcb\xd9\x04\x7f4\xc0\xa0f\xb6\xb1d\x074\xc0\xa4 [*M\xfd3\xc0\x04Sk\t\x1b&5\xc0\xeek\xd0\xe2y\x893\xc0\x9d\x8d\t3w\x1c4\xc0\xac\xf9\xd4\xc7a]3\xc0\x90\x8aj!\x82\x154\xc0l\xf1\xd3\xab\xee\xd03\xc0\xa94\'\x85\x8b\xff2\xc0\xc1|\x0f 5j2\xc0e\x13~\x00\x1b|3\xc0\x98Q\xf8r\x92~3\xc0\xd4\x92\x18Cc\x084\xc0\xe5\xb5\xed\xd6\xb2\xfb3\xc0\xa7\xc9Ze\xac\x043\xc0\xfd\xc2\xcdh(;4\xc0\xb6\xd6ab\xc5\x0b3\xc0\xb9\xf7l`\x02\x93/\xc0\xcaMr\x9bp\xa8/\xc0#\xbf\xd2\xab6+3\xc0\xb0\n\x84\xf5>\x1e5\xc0%\xb8:\x81\x93&4\xc0\xca&\xba\xb8\x9454\xc0}\x8e\xfd\xaf\x84\xdc3\xc0\xa9ZH\x9cJx3\xc0\x1a\xf4\x85\xb2\xa7\x9b4\xc0w\x94\x92Z\xe8\xcf3\xc0!Vao\xa8\xb72\xc0\xfa%\x8b\x19\xa5x3\xc0\xfb\xcbsd@\xda2\xc0d{m1^D3\xc00:\xc8J\xa9j3\xc0\xdbV\xefk\x04\x9b4\xc0\x86\xbf\xe3\xcbZ#3\xc0j\x10\xbaN\xe8\xff2\xc0\xf0\xad4\xa10\x1e3\xc0x\xe7\x0bc?\n4\xc0\x05O\xf8\xb17>4\xc0\x90\xe9\x97\xb4P\xb20\xc0Be0\xad\x8e\x063\xc0\xc7\x96\xea\xfcYF4\xc0\xe5\xa5\x07v\xf9\xe32\xc0\x96t\x16e\xdct3\xc0\x8c5\tg\xaf\xaf0\xc0f;I\xc4wb3\xc0#\xba\x8d,\xc9*3\xc0\x8e\xc1\x9a[\x93\xff2\xc0\x9a\xd3\x18\xb0\xb8\xfe2\xc0n1\xb0\x8d\xb9!3\xc0\xc3\t\xc0I\xe4\x0f4\xc0\x92\x94at\xcfO3\xc0G:\x8f\xfbN23\xc0(\n]\xfe\xca\xff3\xc0\xc4\\3\xc7\xfdl4\xc0\xdc\x87\xa2m\xcf\xd02\xc0\x9c?\xfb\xe2\x1bI3\xc0\xb6\xefz8\xcb\x8b3\xc0B\xa5s\xd0\x99\xd81\xc0\xe3\x938^\xcdJ3\xc0\xaf\x0e\x190\x85\xde2\xc0\xf0\x96}j\xa5\xfa2\xc0\x8c\xdf\xff\x96X\x073\xc0\xfe\x11FO\xb0\x8c4\xc0L1r\x8dc\xfe2\xc0\x9c.\xff\'\xb5\x013\xc0\xbb\xc4\xc5:\x8b\xd80\xc0]\xaa\xdf\x138,3\xc0\xcd\x1c,;\xff\xdf2\xc0}\x18\xd0\xb2\x85\xef3\xc0\xba\xabZ\xfcM\x8b4\xc0\xdbh3\t{\xa95\xc0\xcd\x18c\x9a\xe3\xfc4\xc0\xa6\xfc\xea;\x9d\x995\xc0\xdf\xb1\x1f\xff\xc0\x884\xc0\x07\xca\xa77DR/\xc0f\xf2\xd8\xf6\'(4\xc0\xb3\x85\xed0k;4\xc0k\xa3W\x8e\x1f\xb23\xc0\x85\xdd\xf6\xa9\xce\x833\xc0\xd7\xfad\xe9\xd7\x1a4\xc0\xc2\x12-B\xba_4\xc0\xef\x19\x8f\xb7\x82\x015\xc0\x8c\xee\xb9}\xac\xf63\xc0\xcc\x05\xdd\xd8\x85Q3\xc0\xf4\xe1\xff\xb1$\xa93\xc0$\xb0.\xcf\x1aF2\xc0\xcf\xcb/K[\xca3\xc0:\xec2\xc69\x003\xc0jfp\xa7\xa4\x8f3\xc0\xff\x15\x13\xadd\x814\xc0\x8e\x9d\x80u\x13f3\xc08#K\xed\xd1\x9c3\xc0\x19\x04~\xfeyU3\xc0\x0bFCI\x08\xfc\x14\xc0\xf0a\xecWD\xe12\xc0\xbd1\x11`~\xe22\xc0\x13\x0c\x87s$\x1b3\xc0\xd0\xef\x92\xd1\xeb\x163\xc0\x94\xa2R\xb2\xf9\'4\xc0\x18%\xc5\x00\xb9>5\xc0\x08\xea\xde\xe4WY4\xc0\x97t\xc3\xb2\xfc\x8e3\xc0\xf8\x99\xfc\xd3;\xa33\xc0I\xe02\xb3\xddk4\xc0)\x9f\xcf\x97`C3\xc0\xf2\xb8\x03\xbc\xfd\xd13\xc0\x95\xce\xbb\xde\xef93\xc0\xae\xa8\xbc\x8eMB3\xc0\xc8\xb0\xaf\xc2\x0b\xd43\xc0\x8eb\x89NCc3\xc0\xe5\x8e3\xa3\xfbW2\xc0Z\x9b\xa6um\xc42\xc0\xd1lJ\xdb\x15\x195\xc0\'~\x9e\xea\xbf\x1d5\xc0\x10=\x04\xec\xd3%4\xc0\x01\xfe`\x80\x99\xf13\xc0\xa3\xe2\xf9\xe3\xa9\xf12\xc0\xed\xe2\xf2\x9d\xd7=4\xc0H`\xd7\xc9\xcf&4\xc0\x82\x9c\x8c9:=0\xc0\xae\x8b\xe7\x11#\xa21\xc0\xb8\x06\xfe\xc2\xcc\x082\xc0\x92\xb2LU\xa8\x173\xc0\xac\x0b\xae+\x08\xbc3\xc0\xbf\xea\t\xc4K33\xc0\xcc\x83\xf5\xcf\x05G3\xc0\x810J\xbd3\x8a4\xc0\xa1q{\x8a\xb4A3\xc0\x9d\x91\x954\x80\xbc1\xc0\x1e[w\xf1\xed\xf62\xc0\x8fto\x1fD74\xc0\xea\xf5=\x9b\xd8\xe23\xc0\x02\x9a\x0bK\x11\xfc2\xc0\x0e^\xbde\xd7P3\xc0o\xa8\xdb\x1f\'\xf52\xc0\x94\xe0\x03\xcbWO3\xc0\xe9TJ\x87\xccj3\xc0\x96\xd8c\x0f\xad\xe22\xc0ETk\xe1s\xae3\xc0\x98\xc7\x0c\x82\xc0o2\xc0\x04\xa6v\xab\x05h3\xc0\xd4\x9c\xb4\x8fUC3\xc0\x06\x1aM\xed\xfd\xe73\xc0\xe0h\xe7]\xfc`4\xc0k\xd1[\xe1\xe3]3\xc0\x10\xd4\x0c\xdd\xb1\xf92\xc0"%\x96\xb6\xc7z5\xc0\xe0P\x7f\xbfg\xf03\xc0w\xd0a\x9e\xfd}3\xc0\x15aR\xaa\x14&3\xc0\x9cv}9]\x883\xc0\xfafo\x8f\xab\x934\xc0Vq~b\x85*3\xc0\xa6\xb5\xe5\x96-\xeb2\xc09\xd1\x80\xbf\xba)3\xc0\xe4f\xb5\x9di\xc23\xc0\x8b\x10\x10/y\xef3\xc0Z\x1f\x9cf4\x064\xc0\x98\x83\xdf\xf3\x99\xb03\xc0O\x18\x0e\x7f\x94\x1e3\xc0\xe5\xa2w\xf3\xe0\x183\xc0\xe0\xca5\xfcg\xf92\xc0\xed\x18\xc5\xdb\x1a\xb11\xc0p\x1f|\x11}\x874\xc0y\xf9\x81\r\x07\x113\xc0\xfe\xf0?\xe8\xbd!7\xc0F\xa9b\x05\xfeJ3\xc0&\xb9(Y301\xc09\x10t\xfdC\x0f3\xc0\xce\xff\x87\xe2\xfc\xe62\xc0\xf4B\xfc\xd2p\x043\xc0\xe6\xe8\x1a\x13I\x023\xc0\xea\xe6\x14A8h3\xc0\xc4\xd2\xcf\x1bme3\xc0\xd7?\xc7\r`\'3\xc0%>\x08\xa8\xcf\xc52\xc0=8$\xdf\xa9m3\xc0M~1MF\xfd.\xc0\xcf,\\\x11\x12\xa33\xc0<Z\xa1XxF3\xc0\xf2e\xef\x04R\x8f+\xc0^\x80\xc1\r\x11\xce3\xc0\xa9\xa8\x167\xc6\xd32\xc0\x8e\xb4\xfaJwc3\xc0\xa1F\x1dy\xc1\x083\xc0\xe3(\x13\x91\xbc\x113\xc0.\x9a\xa6\x15\x10j3\xc0{\xe7$\xa9\'\x813\xc0\xa9G\xc2:\x0bU3\xc0\xbb]\x1f\xb5T\x8e3\xc0\xaf\'z\xc96\xd03\xc09*)\x1c\xa3\x063\xc0\x92K\x18\xd8l\xd33\xc0c\x1b\x9e\x8d\x8e\xa83\xc0\xc8\xc5\xb1\xa6{23\xc0#\xd7\xdd\xd8\xe0\\3\xc0\xa8(\x94\x8f\xfdY3\xc0\xd4\x1a\x92#%\x113\xc0\x89WP\xdfw\xf72\xc0\xa6\xccy\xe7\xce\xfe2\xc0\xdf\x85\xc2\xa1p$3\xc0\xbaj1\xaa\xc8\xab4\xc0_\xf1\xe5\x01\xc8U4\xc0F\x1f\xa4\xe7E\xe53\xc0\xbb\xcb\xe3\xf0Q\x8f+\xc0\x1b\xd5\x9d\x8c\x1e\x933\xc0\x0b\x17l\xcc\tm4\xc0`\xd6\xe8\x816\xd72\xc0\xb2S\x14o\x1f-3\xc0Z\xa0\x9d\x1a\xd1\x03/\xc0d3\x175\xc3\x9a3\xc0\r\xc1OC\xa3\xd72\xc0\xf3U\xe2\xb5mG2\xc0>\xe3\x17\xc3\xc6G4\xc0#\xeem\x03\xd2\x9b3\xc0\x05Ril\xdc\x143\xc0\r\x9c8\xd9\xbf\x073\xc0~\xf9\xa1\x96Mb3\xc0\x99\\\x82]\xf2\x8d/\xc0\xb9\x80\\\x0c\xf4i1\xc0\xc3\x96\x1b\x81\xb5d3\xc0\xd7\xfa\'j\xc2\x903\xc0$\x8cD\xf1\xb5\xc23\xc0\xc7\xf0c\x82\x9dh3\xc0\x8d\x19[\xdf\'\xf2,\xc0\x99\xe6\x94\x13O\x07/\xc0\x80M\xa0\x7f\xa7\xec1\xc0\x8a\xcc\xea\xc9\xea\xee2\xc0\xbe\xfa\x7fQ\x7fF3\xc0\xe7\xea\xe2ps 3\xc0\x81\xb6a\xf0\xe6"3\xc04\x1d\xd1\x97Mp3\xc0\xd6\'8\xd5\xba\xe12\xc0M\x8c\xf4\x0f\r\xf83\xc0Y!P\xee\x8e{3\xc0\t\x0f\xd1\x85\x7f\xfe2\xc0$rh\x19\xe0\x083\xc0\xd4\xc7\x91\xd7\xc7\xf72\xc0\xa7\xa1\n\xd5d\x9b/\xc0g\xf7*[\xa1\xf02\xc0\xec\xefd\x94\x1dQ3\xc0\t\x81\x18\x84\xf2!4\xc0N\x9d\x04zK\xac3\xc0p\xe3\x1fs\x14\xdf4\xc0\xbc\x86\xce[\xb4&3\xc0\xe0P^g{\xdc4\xc0\x96\xbc\x9e\x1du\xa94\xc0\xbfs\xc64\xceI4\xc0/c\xf2r\x8c\x0f3\xc0\xdb\xf6y\xcbJ\xe84\xc0\x11\xe8\x9a`\x91\xd94\xc0\x07y\x0fU\xd3\xa13\xc0\xa4\xa9V\xee1H4\xc0\xb0\xeb8\xcfT\n3\xc0fl\x1a\xfc\xf5\x8d3\xc0\xfc?\xb2\xf9\x8a\xe72\xc0\xa5\x15\x94\xed\x0e\x932\xc0l\xeb\xcf7\x85\xaa3\xc0\x96\xaa{l\xf0y3\xc0\x13\x1d\xbd(>A4\xc0\x84f\x8e\x03X\xfb2\xc0\xcf\xbc\xbe\xb7\xeb\x8c3\xc099\x18<\x19n4\xc0\xf723\x8f\rt+\xc0\x1e\xde\xce\xa9\xb7\x923\xc010\x98>\xc0\xca2\xc0ZA\x85\xceu\xee2\xc0C\xc2\x8fm\xc6^3\xc0\x97\xcf\x80+\xd9[0\xc0\xac\xb1\xf7W\xb2P0\xc0&\xc1\xafoCX4\xc0O_\xfeu\xa5\x023\xc0K\x1c\xa1/\xcd!3\xc0\xe8_j\xcb$h3\xc0\xf5\xca\xcd3\xa7\xf02\xc0$P/E\xcd\xdb0\xc0R\xdc\x07\x02\x89S4\xc0\x19*\xca~\xd7A4\xc0_\x8e-\xb3\x97q3\xc0BQ\x89,\x96\xf02\xc0\x808I0\xe3>4\xc0\xf0\x8cj\xb7\x84\x043\xc0\xebF)\xae\xa6u3\xc0\xc4\n\xfc\xf68\xf52\xc0\xa9\x140\x0b\x99\xa84\xc0R\x9db\\\x18\xfe2\xc0\x83,\xad\xd3;\xd62\xc0\x15~\x80\xab\xe6\xaa4\xc0\xf2\nr7\xe9l3\xc0j\x9fo9\xee\xea2\xc0^\x01\xe8\xb83\x943\xc0\x94Xx\xa8x\xf71\xc0/<\xa6~@I5\xc0\x1b\rZ\xa5\xf5\xee2\xc0\x13+kRTM3\xc0\xd3*\xef\x17UW2\xc0\xe9\xbd\x1bF\x0182\xc0\xd9^ep\xe7\xdb3\xc0\xa8\xa1\x9fr\xb7t3\xc0R\x96\xb4}\xad\x134\xc0\x04\x0e\x96\xaecc0\xc0)\xbaC\xc4\x19\xe42\xc0\xbf4CI\x9f\'4\xc0\x0b/9\xba\xa6\xed2\xc0j\r\xca{\x04\x1b3\xc0\x9b\xe8\xd7\xce(\x963\xc0\x08\xb5\x82\xfd\xd8\x0f3\xc0N\x02\xd3\xbe/\xc32\xc0&7O\xcd\xbd\xdb2\xc0\xbf\x8c*`\xf6\xa63\xc0\xc0\xd2f\x12\xaf\xb7/\xc0\xca\x13J\x9dq\xa52\xc00L>w\xb5\xc22\xc0I\xaf\xf7\xf6n#4\xc0W=\xc3\xea\xf0\xde2\xc0\xd7\x7f VS22\xc0\xf2\x95!\xf0\xed\x03/\xc0\xc74$K\x99%4\xc0z\xaaG\x01\xca\xed2\xc0\xc8\xa2\xd3 \xf5\xdf2\xc0\x86\x08\\\xc5\xda\x033\xc0\x8c\xae]7\xd4n3\xc0\xc1\xe0\x11\xb7\xe1\xf03\xc0\xf0\xa5\x8f\xad\xef\xe22\xc0\x1fK\xda\xae\x16`2\xc0\xc5u\x0b\x03\xdbk0\xc0;\xf8d\xc9;\xa34\xc05\xee\xd4\x96t\xc64\xc0e\x9f\xd3{\xe3\xeb2\xc0\xf9\xf6\\~\xd9\x1c-\xc0~~}0v&4\xc0x\x121\x84"\x1d3\xc0F\xd66e\xb9\xbc2\xc0U\x94Y\xd6\xb9\xfa2\xc0\x11\xdc\xbb\x81\xa1\xb63\xc0\x08ta\x13\xed\x0f3\xc0\x954\xf8\xd5\x8dH3\xc0\x17G##\xcc\xd62\xc0\x10h\xa5\x1bM\xde2\xc0\x8e-\xed\xcbM\r/\xc0\xe1\x10\x81Q\xf2N3\xc00\xaf\xcbK\xd9\xc8.\xc0^.\xe3{\xb9w2\xc0\xdb\x83\xfe=B\xb43\xc0!\x89\xfbQ\x06Z4\xc0\x91\x8a\xae\x8a\x91e3\xc0+4\x9f\xed\x18z2\xc0\x1f\xfah\xe2\x84\xb44\xc0\x83\xf2\x81o\xa0\xf31\xc0]\x88A#}\xe03\xc0#V\xd5\xb0,l3\xc0\xd0\xff\x96\xaf\xfe\xcf2\xc0`\x97\xc3\xeb\x88\xdf2\xc0U\xaf\xf6\xa8\xd3\xde2\xc0p\xc4B\xd3\xae~4\xc0@\xbf\x1c\xad\x83r3\xc0]\xeb<_\xca\xc42\xc0\x86\x1a\xb6\xae0\x163\xc0v\xa9\xcb7o\xd82\xc0\xb4R\xd1\x8a\xd9\xde2\xc0\xc1\x91$\x8a\x05\xd52\xc0\x9d\xe7\xaf\x13\xfap3\xc0\x0c\xe8\x84~*\x050\xc0\xac)nBh\x863\xc0T\x03a\xd3\tT2\xc0\x1e\xf2\x00\x81\xf3\xe32\xc0\x03\x7f\xe6\x1b\xc3\xd31\xc0WMm\x88l\xda3\xc0)Q\xd0e&\x11-\xc0V;>I\xb4M4\xc0\xa8\x05Qe\xad27\xc0T\x87K\xe6*\x8d2\xc0\xce\xedL\x17n\xe81\xc0\xbf\xa6\x9b\x1c4U3\xc0\xe37\x10\xf8<\x842\xc0\xf1\xe7\x97%8\x151\xc0\xbf\x85\xbc[\x9b\xba4\xc0\xfd\xb8\xda\xdd\xd3<4\xc0\xa3\x11\x0f\xae\xban1\xc0\xab\x14\xe5*\x00\xe82\xc0\xd0\x91U"\xa4)6\xc0\x08\x16,n\xc8S3\xc0\xf3\xdd\xb8\x90\xef\x882\xc0B\xad\xf3\\\xfd52\xc0`A~\xd5Y 3\xc0\xc1\x8d\xe5Y\\i1\xc0\x8e\xdc\xb3\x06\x1cZ1\xc0\xdc\xb6%\xe2\xd3\xab\x1a\xc00\xaa\xfb\x1c^E3\xc0Z\x1e\xf3\x0b\x92u3\xc0&\xfdx\x88\x11\xa33\xc0\xb8P\x8e\x16\xb4\xc32\xc0\xba\xef\xcf)\xc2\x113\xc0W\xb0\x8c\xdb(\x0e4\xc0c\x04gB\x04\x902\xc0hg$\x8f^@2\xc0F\x9boP\xdd\x882\xc03\x18\xb4\x15*Y-\xc0M\xde\xe4\x81V\'4\xc0+%I\x0cy\xe91\xc0R\xf4*B\xdb\xa54\xc0e\xfdb+\'^/\xc0\x82\t\xa3\x8aAs3\xc0\xaa\xe8\xbf\xc9\xf6\xca4\xc0\xf0nC\xbfd\x944\xc0\x1c\xbax\xa1Ii4\xc0\xd9\x8c\xddKGc1\xc0\xcb\xcd\xb9\xcd\xa0\xce2\xc0u7K\xf4\xf0\xa83\xc0$\xec\xd4KC(5\xc0t%\xbf\x9a\xb1\x83-\xc0\xbd\xb2\xa3\x8c>\x8b3\xc0\x88=\x03\x15\xa6\x073\xc0<\xa5r\x81ut3\xc0\xe9.J\xce4\x907\xc0g{\xdc}\xb1\xe52\xc0\x86\x0e\xab<)\x9b1\xc0GE\x85\xeb\xb8\x8f1\xc0\xca\xf9\xdf\xa8\xdc]4\xc0M}/\xbc\x8a\xbe1\xc0_)\'\x10\xf6\x172\xc0`\x8e\x8e\x1a\xd4\x044\xc04\xef\xef\xd4\x94b3\xc0$\x06\xb6\xb9\xc7E4\xc0\xc0\x1f\xa6\x96Q\x034\xc0\\\x19y\x8d\xa1\xb34\xc0\x81\xe5\xd5:\xa7\x19#\xc0\x06\x9d\x87\x15w*4\xc0\xe8\xe9k\\;\xf41\xc0:\x8e-\x89\xf9\x0e7\xc0\xd3\xa9\x85\xe0\x9d\xe62\xc0\xa9\x8f\xe6\xe3p\xea3\xc0\x05\xeb5\xf56F\x19\xc0q\xb8\xd1\xda%<4\xc0\xf9\xb7SxAl4\xc0\x0c\xf9\xe3\xe5\x7f\x004\xc0\xb2\xc0\xb6\x16oa2\xc0\xe4\xdb\xbd\x17\xc3s3\xc0\x87\xe5\xfb \xcax3\xc0\x88\xf0\x0c\n\xf7\xbe5\xc0\xcc\xcd\xb4\x9c\xd2\x184\xc0\xf9\x1c\xec\xee\xa7\x800\xc0\xb6F\xef\xd2\xc4~0\xc0\xf3=myf\xe33\xc0\xd6}\xc6\xd4rZ2\xc0q@\x91c]\x864\xc0eYD\xeaH00\xc0i\xe7}\xb0^\x195\xc0\xde=b|;f2\xc0\xa3\x99@/\xc7\xaa3\xc0\xb6\xc6\x81:\x8dt-\xc0\xbf\xb6\xc6\x00-_2\xc0\x92\x04z\x160b4\xc0*Q4!\xf9\x063\xc0B\xec#N\xb3\xb13\xc0\xca\xf8c\xbdh%3\xc0\x9a\xb4T\nB\x9b5\xc0\xae\xe2Y/\xd2H3\xc01p\xc4\xd6\xd5E4\xc0\x84p\xf2\xc0)02\xc0\xb97\x04:/m3\xc0R/.[J\xae3\xc0\xf6\x07\xc0\x88\\\n3\xc0M\xff)D\xde\x014\xc0R\xdc$~\x9b\xd5(\xc0\xe5\xcbg\xa9\x81p3\xc0\x19vy\x86 \x024\xc0\rL\xea=M\t4\xc0\x15\x14/\xf8\xc0\xf6/\xc0rJ\xd9\xf9\x0c\x1b3\xc0\xf8\x129\x98Vj3\xc0\xec\x81q\xe0\xac32\xc0\x04\'\x04\xd6\x8e\x114\xc0\xf4\xf2k\xb4\x8cu2\xc0\x1cxH\xb6\xe4*3\xc0j\xbbi|P\x99-\xc0\x13\x7f1\xf1O\xb31\xc0wM\xb5\x8d\xfa&4\xc08!x8*\xaf5\xc0\xf0\xb9\x1c\xb0x\xed3\xc0_@a\xe0F\xbe-\xc0\xa4U\xa5\xc4v\x841\xc0\xff;2:5\xcc2\xc0\x8e\xf7\xd2\xd4^{3\xc0\xcd\x88\x7f\x1f\xab\xf72\xc0\xf3\xde\xdb\xd1$\xfe2\xc0\xa9\x02+\xa2\x0b\x832\xc0\xba\xbe\x1b\t\xa7\xdf1\xc0\xf4,\xc6V\x94]3\xc0\x97<R:\xd2?0\xc0\x8e)v\x82\xe5\xfd3\xc04\xe5\xb0myk7\xc0\x9f\xbdbBXj3\xc0\x91f\x8b\xb4l\x861\xc0\xaf\xbc\x8b!G\x804\xc0\xdf\x85L>/`3\xc0\x9b\xc9j\x9c\x84\x823\xc0\xdbK\xbc\x96\x19\n0\xc0\x8f\xd2Mb`\xea3\xc0\xbfD;r&\xb84\xc0\xfd\x82\x8c\x8ben3\xc0\x0b)\xea\x8fi\x192\xc0\x198\x06%\x8cW5\xc0wg\xb8\xfb\xdfe0\xc00y\xe0\xbfV-4\xc0m\x99\xbfrW\xec2\xc0I*3D\xf7\x195\xc0W\xb7\xc9]ZZ4\xc0\xc6[9K\x12\xfa2\xc0\x8a\xae\x97\xa6\xaf\x0c0\xc0\x0e\x05\x8a\x91\x1b=4\xc0\xf3g;\xc3\xa2\x8d3\xc0\xf5\xfeX\xa4<\xed4\xc0\r\xe7\xcdt\x1e\x1a3\xc0\xef#4{\xd1\xd21\xc0\xd4\x8e\xf6\x12:Y4\xc03\\\xa9\n;f0\xc0H\x95T\xda\xfdw4\xc0\xdd\xa5^_\xb8\xa02\xc0ho\xb9\x95T\xe02\xc0b\xa4\x8f\xeda\x812\xc0\x08>DdO\x7f2\xc0tI\xdd\xd4\x10\xc24\xc0_Q>\xad\x8532\xc0:\xfb\xb6\x8c\x13\xa03\xc0\xe2\x99\xd0\x02`.3\xc0\x14\x1e\xdc\xa5^\x042\xc0E\xea\xe3\x0c\xbd\xfc2\xc0\xbe\xecP\xe3%\x975\xc0F\xa6\xe22Cx4\xc0z$\xa3\xf7\x19\xa41\xc0\xf9J\t\x06@\x1b5\xc0\x9ae\xcc\x07\xef-4\xc0}{\xb7\xc7\xfe\xd72\xc0y|\xf7\xf1\x8au4\xc0\x971co\x96\x834\xc0\x8a\xd4;\xd9^\xf41\xc0\xac\xb5\x05\xd1mb2\xc0\xed\n8\xf4\x1e\xb33\xc0w\xe0\x06)\xf3\xc7/\xc0\xf6\x99\xf9\xe5\x94"2\xc0\x95\x8b6\xa3\xac\xda6\xc0F\n\xdaVd\x124\xc0H\x85\r\xa8H\x114\xc0\x8e\x8cL\xb0\x8f\xd12\xc0\xdb`\xf7%w?3\xc0\x04\x8a]ipP3\xc0\x00n$)\x1a!3\xc0\xda"\xb3\xe8\xa7)2\xc0\x17v\xc3\xa5\x92\x154\xc0\xd1\xe4\x9aR\x8b\xa6+\xc0\xe9\xcaRc\xda\xf16\xc0%\xb4\x8e\xdcv&2\xc0\x1e\x80^\x01\xd432\xc0\x96\x94Vy\x82\xf4-\xc0J;AM\x99m3\xc0\xe9\xd6\xcf/\xf1\x043\xc0\xd5\x18\x15\xf0\x03\xc02\xc0\x07\xd96\x1c\x0fn1\xc0d\xeb\xecC^13\xc0R\x14\x95cjh3\xc0\x84\xb0@\xc8{q3\xc0\x04%\xa9\x06\x1f\xeb3\xc0P_\xfa\x88\x84\x105\xc0\xfd*\xb9\xfa\xca\x073\xc0*t\x14\xba\xc7\xd0,\xc0VX\x9a\xc3\xcd\x9d,\xc0\x85\xceOG\xac07\xc0\xdf\x9c\xce\x89$\x192\xc0\x96N\xb9\xd9\xc3G3\xc0.3\tqEY2\xc0\x1ew\xdb2\x1b\x083\xc0}p\xceu\x15X3\xc0\x01\x19\xb1-\xf4\xbb5\xc0\xfe\xfb\x84\xa4K\xc74\xc0:\xde|k\xca34\xc0\xd5c\xfc\x11\x10=3\xc0\x97\x98\xcd/#J4\xc0]\x91\x1fN\xe323\xc0BU\x90\xb1~\x975\xc0\xc7\xa7\xf9B\x03\xdc2\xc0\xb4=\xa9.\xac\xab3\xc0\x15"\xe3\x91H\xa02\xc0\x10=\x89O\x8cQ2\xc0OO\t\x88V\xdd2\xc0W\x82\xc1s\t\xf11\xc0\x88T#}|\xb9/\xc03\xd5\xf6\xa9o\xa75\xc0\xecz\xe4\xfc$\xcf2\xc0\x94\x1e\xc0\xde\xb8C6\xc0\x89\x10 \xc6n\x881\xc0X\xfb\x95/\x01\x185\xc0\x06\x9b\xeeVu\xb22\xc0C5Xe\x16\xad3\xc0\xe5\x17\x97\x8a]\x945\xc0\xb2\x00:\xa2\x92%3\xc0S[\xc54X\xab3\xc0\xab.\xac\xd3\x0c^4\xc0Ft"?hV,\xc0\xb0\x8e\x12\xc0p03\xc0\x8a\xaa\xa7\x19\xa3\xff2\xc0ixq\xae\xb2*0\xc0\xe2\x11\x96\x97\xf6\xc34\xc0fn\x81:\xb6\x10/\xc04\'o\x1c~\xf52\xc0syG=\x9c\xca3\xc0PU\xc5D\x86$2\xc0g.V\xad\xcf\x1c3\xc0\xfa=\x14I%O-\xc0\x97\x88`j\xf3\xcd0\xc0F)w\x04\xeat4\xc0\x9f\xfat\x10\xdf[2\xc0\x1bs\xc4z\xef\x131\xc0\x90[UVX\xf62\xc0wy\xe38&\x033\xc0\x92\x9d_\x18\xb6\x0c3\xc0\xa7\xfc\x9ewQ*0\xc0\x86#\ns\xe9\x993\xc0\xdcy\xe6\xca\xd9\xaf2\xc0\x9d\xd7\xf4)\x9e\xc12\xc0\xdbQ{\xf8\xf5\xb62\xc0\xaf\xee\x8b&\xaf\xd33\xc0\xaa\xfa\run\r3\xc01\xe9\xd5\xad^\x075\xc0\xb5\xb4H\xce\xb6\x0f4\xc0L\x8d\x0f\xb0\'~4\xc0\x87\xb5m:\x86`1\xc0\xe1e\xff[\x07\xaa3\xc0\x9e\x1c\xc4\xebLR3\xc0\xa6v8\xb4\xa4\xad3\xc0\xb4\xb4\xa8\xa1V\xa13\xc0\x15\xfbNE\xfc\x8a3\xc0\x9f\r\xdfTd\x922\xc0\xb4\xee-\x8a"@3\xc06:\xd2\xb9\xd8\xb02\xc0\xc9\xb1\x1dy\x0b14\xc0G~\xebIl|2\xc0\x90"\xb1\xbc\x0b\xed2\xc0deF\xa9\xd7s4\xc0x\xd0/\xf4\x15\xe92\xc0\x08\x96\x07\xe0\xf2=4\xc0\x1cHR\x08\n\xd71\xc0\x9a\xe1\xbb\x9f\xae\xa94\xc0\x93)\\\xa2\x06(3\xc0\xcd\x1at\xd0\xfe\x802\xc0B\xb4Z\x0c\x82\x1b4\xc0\x19\x13\x99ID\x8d2\xc0\xa9\x13\x90\xed[\xed4\xc0Q\x03\xfb.\'\xf81\xc0r),\xc7\x1fv3\xc0\x13O-\xd9\x13\x913\xc0\xd6A#\x0e\xaf\x172\xc0\x89@\xde\xdb\x08]2\xc0\xd0\xba\x0e\xd7nG3\xc0\xe7\xae\x85\x9f\xb6\x843\xc0t\x99a\xf6H\xc62\xc0\xcbF-\xa3yN3\xc0\xf0z\xfa\x89Y\x9b4\xc0\xb80\xd51q&4\xc0\xe0\x07M\x849\xef2\xc0o\xb4\xfe\xc3K\x06/\xc0n.h\x86\xbfM3\xc0;a\xae\xeaTv3\xc0(\xcc\x05N\xb7\xce2\xc0U1\xa7"q|2\xc0\xcak\x04T\x10\xb80\xc0/\x1a\xea~6\xb93\xc0\x1f\xe0\xb4\xbf\xb3\x8a2\xc0\xa8o\x1f\x1f\x16\xc91\xc0\xa3HR\xb3\xb4\x084\xc0\xe2\xdb\x1b\x86=83\xc0]\xf4\xbc\xf2\'\xc12\xc0rI<\x06\x99-3\xc0*\x7f\xbe\\\xa1\xaa3\xc0\xd1zg\\\xbc\x892\xc0d9\xb9\xab\x1ey3\xc0v\x93\x9co\xfc\xf12\xc06\x84\xf4G\xddx2\xc0^\xf0\xbdJ\x90X1\xc0\x0cv\xd7\x9fQz3\xc0-\xf2\x80\xc6j\xa34\xc0s\xd3\x08\x089\x102\xc0\xb6 \x1cwj\xef3\xc0\xe3\xc6\xfa\xdb\xfd\xad4\xc0b\x96\x86\\H,1\xc0b\x1b\xfbE,P4\xc0\xcd\x9bx\xd5\x02q3\xc0\xe4w\x00\x0f&\xbd4\xc0^\x9c\xfb\x89.\x983\xc0\x9b@\x01\x01\xe1\xa64\xc0(\x16gn\x9f\x0c/\xc0\x18)_\xcbi\x042\xc0\xde\x9c\xc3\xeb\xc3\xff0\xc0"*`zQM3\xc0$g-\xe3\xe6|2\xc0\xe4\x8b\xb0\xf8\xe2\xd72\xc0\x8d\xd7\x14\xb3\x15~2\xc0]\x99p\xe6\tu1\xc0\xb4\x13\xe1O\x85\xa8.\xc0D\xb6\xe0\xfbV\xe43\xc0zL\xe1\xde\xad[2\xc06\x18J\xac]{1\xc0U\xe6\x90\xe9:\xda3\xc0\xf1\x97\x86\xdfsn3\xc0\xe9\x9ec\x9f<\xa63\xc0\x95^A\x01 e3\xc0[\xbb;\xeb\xc4|3\xc0\x02E)%\x86\x943\xc0\xf6"\xc2\xe9\xbf\xbc3\xc0\x81\x86;YL~5\xc0(%\xff\x9d\x8dz3\xc0cx\xc6\xc0\x06\xc32\xc0\xde\x16\xbclrR2\xc0\x01\xb1\x9b~\xa7w3\xc01\xb8nqX\xea2\xc0\xe4\xd8NWP&3\xc0\x1f\x85\xe1.\xbaN3\xc0Z\xaet{\xa7\xdc3\xc0\x07i\x18\x0bf\x862\xc0h\xf39\xb6\x8d\x0b3\xc0g\xf8\xdd\x19%\x8e4\xc0F\xa4\xbc"\xc0\x984\xc0\xca{r\x7f\\\x874\xc0a\xf9\xdawK\x063\xc0ij\xc6\x85-\n3\xc0\x1c\x7f"\x8e\xfa\x153\xc0\x99D\x0c\x03\x18Q3\xc0\xd7\r\x82\xadmf3\xc0\xc6`l\xb3Q\x8c3\xc0O\xe5\xe1C\x0383\xc0\xe2\x8e2\xc14}2\xc0zs\xf9"3\xfd1\xc0.]\xbc\xe2\xd1\xa52\xc0*\xa9[\x1fx\xb34\xc0\r\x7f\x05\xff\xf8\xe51\xc0\xd8\x90+\xbc\xde\xf92\xc0g\xac=\x151\x1b3\xc0R\xbdD\xaf\x9bH3\xc0\xea\x8c\x83\xa8\xffq3\xc0\x91\x8e.\x8f\t\x942\xc0t\x96\xf3r\xab\xc72\xc0/X\xec\x95W\xa32\xc0t\xd9\xec\xcd\x1e\x161\xc0#\xf2\xd5\r\xeb\x9e3\xc0\xaf\x8bg\x8b#\xf43\xc0&,\r\x15?A5\xc0\xc8?\x17\x91\xf0\xce3\xc0\x13\t\r*\x12k3\xc0\xd7\x813\xe9\x9d~1\xc0\xb5\xf7 4\x0c%/\xc0\t\xf7\xc03\x91\xe40\xc0\xd3\x86"\x85I\xb92\xc0\xfek9\xd5\x08\xe72\xc0\x88\xf7\xcc\xd0\x88\x174\xc0_ %$\xc1{3\xc0\xd0\xeb\xa8\\\x87)5\xc0\x98\xd6\x87Qf\xd82\xc0[\xbc\x87\xf6jB4\xc0\xb6\x1a3\xda\n\xd22\xc0\x00\x7f\x98\x8b\x1b\xce2\xc0\xfa\x95c\x00L\x8d2\xc0\xdc$\xa3\xf1\x05O2\xc0\xb4\xda\xe0\xe1a\x124\xc0|\x1c\x1ea\xd7z4\xc0\xcf1j\x85\x1cm4\xc0\x88\xdf\xa8qo\xf92\xc0\xe8\xe6Y\x04\x14\xd02\xc0\x98,N\xe2\x8b13\xc0|#\xfa^k\xe55\xc0\x1eZ\xde\xb4cB5\xc0\xc5\x8bE&\x9523\xc0\xd90.\xe0k\xe73\xc0\x89\xa4A\xa6Qz0\xc0]\xacn\x16cv5\xc0\xd4(\xf68\xf3\xf62\xc0\x03[\x02\xc7!\xf04\xc0\xb2KG\xb4p\x0b/\xc0pl\xab\xa9D\x1a4\xc0\xb5\x95\x05\x87\x17\xbd2\xc0>K\xf8\xfbG\x055\xc0\xc5z\xe0I\xa9\x104\xc0\xbd\x12\xa2\t\xcc\x192\xc0\xb0<\xa5\xaa\x8f}+\xc0\x00\x91=7:\\4\xc0\xda\x95c\xc3I\xc01\xc0\x0f\xae;\x1aT\x1b5\xc0\x05[\x0b\x8a\x06\xc44\xc0^\x9eR\xda\xcb\xdc2\xc0F\t\xb6\x1eD\x123\xc00\xc0E\x85HI3\xc0\xd2m\xe6\xee{@3\xc0m\xf8t\xc6\x8b\xd22\xc0EAC\xc2\xf1\xab4\xc0\x17\xcf/&\x15\xe7/\xc0\xb7o\xd1\xdc\x8d)3\xc0N/\xd0=Su3\xc0C\xe4e\x82\xbaC3\xc0\x9c+\x950\xed\x15-\xc0\x9e\x17\x19\xa0\xda\xcc3\xc0\'\xee\xf9/\xaf\\4\xc0\x8c\tj\xaf\xeb\xcf5\xc0P\\\xact\xe4G3\xc0v\xd4y\xb7\x859/\xc0\xa7\x8b\xee\x7f\xccf-\xc0x\xf3\xaa\t9Z4\xc0\x16]b\x13\xbeB3\xc0\x94\xf1\x87s\x00\xd92\xc05\x7fn\xf60\xe5.\xc0\xed\xfe+\xf5A24\xc0 \x1c 6\x03\x1b2\xc0\x13?X\xf4D:3\xc0N\x98\x04\xf3\xfaB2\xc0\xe03\xe6{\x1c\xb74\xc0\x04\x85\xd4\x1d\x87z3\xc0\xc6\xf4\x8d\xe1\x0f63\xc0\xcet[\x97\xef\xfd$\xc0\xf9Q\x8c\x86\x12\x844\xc06\xb1\x9c^"D3\xc0^\xe54<f\x0b5\xc0\xef\xb53\xd4y\xb72\xc0\x92\x9f\xef\xa8\x91B5\xc0_\xf5\x0b\x919\t4\xc0\xd3n\xf0a\xf6\xff4\xc0\xeb\xbeD1\x19\xc74\xc0y*"\x1e\xc5\xcd1\xc0N\xb5\xe9\x19\t\x8d/\xc0\xb4\x96R\xf2\xf0{3\xc0\x82\x9b\x1a1\xaa\xd3.\xc0\x87g#\xca@\x8b3\xc0\xe9\x87}\xbcu=/\xc0\x9c\x95\xf34\x91\x153\xc00\xd3\xfdJ\x8e\xf33\xc0U\xcf\xa2\xe6\x88\x113\xc0\xe5\xc9\x10\xe5\x9c\x9b3\xc0[9\xa1\xaa??2\xc0\x14\x84;\xce!\xfa2\xc0ON\xc7\x95\xb904\xc0\x17,\xef1\xf4\xb5-\xc0s\x7f\x02\xb0L\xf22\xc0\xdd;l\xc8\xee\xf72\xc0\xe4\xef\x0f)\x18\xb84\xc0\xf0\t\x8b\xd7\xa6}4\xc0U\x89\xabI4w3\xc0\x18\xe5|\xb6\xae33\xc0\x06\x95&\x7f\x1f\x944\xc0H\xfd\x83n\xfai3\xc0\xc1\x9fx\x01\x10\x9f4\xc0\x0b\xa2\x14\x05\xeb#2\xc0\xa4\xd4\\\x11\x9d\xe54\xc00\xe6\'\xa6\xcf\xb52\xc0\x9alm\x13\xfa\xe32\xc0\xcc\x0b\xea\xb92A5\xc0ew\x98B3\xad1\xc0*\x82:\xf8\xc2\xe71\xc0\x07i%\x9a\x00/3\xc0\x8c\x82J\xc4\xa3\xcd2\xc0\x87;W\x1d\x13@3\xc0\xb4\x9e\xdf\xf5\x17\x1a5\xc0\nXU\xed\x96\xe82\xc0\xd2\xbc\xc6\xa0\xb1m3\xc0<\x086\xf1\xe0\x1a-\xc0e\xc8\xb3\xbdz\x8e3\xc0\xad\x9e\x1c\xee5{3\xc07\x94\xf0\x18\xc4\xd12\xc0r\xb29}o\x1b4\xc0\x9e\xb5"\xd5\xab\xcd1\xc0\x19\xebY6N\xfc2\xc0\xa4\x03NKPy3\xc0r\xe5\xa4\xe0%\x1f3\xc0\\\xbc\x15$\x00\x1e/\xc0\xaa\x9415m\x165\xc0D\xd3\x96\x19&\x167\xc0\x87\xf0f\xb8i\\4\xc0\x9eS\x8aZ\x10\x1f3\xc0\x91\xa1LQO\xcc5\xc0+A\xeb\xd2\xd0^3\xc0\x80h\x14\xc8?\xa54\xc0in\xf3V\x12\xa84\xc0\xb2i\x05F\xa5\xcf3\xc0y!LEX\xa83\xc0\xfaC\xb0\xf9h\x063\xc0\x9f\xba\xed\x07\xb7\xcb2\xc0\xe5\xcf]t\x8dY3\xc0C\x87F\x9e\xe9e3\xc0D\x99\xd3 \xfeg/\xc0\xec\xf4+\x0bI\xd42\xc0\x87.-L\x1a\x082\xc0zx\xcfC\xa8(4\xc0z\x9d2\xcb\x96\xeb2\xc0\xef!\xfb(\x00\xcb2\xc0\xf8\xd7\xa1\xa8\xe9\xde4\xc0\xf3\xe0\x11\xdf\xc5b3\xc0\x82sjs\x05w4\xc0\x93Y\x9e\xcaA\xac2\xc0\x9d\xcd\xea+\x9a\xc82\xc0\x0f\xa0\xa6\xaeX\x053\xc0r)\x1e\x8b\xecP4\xc0\xae\xc3\xb4h\xd1\xcc2\xc0\xa2\xe5\xf2\x1c]$3\xc0a\x0f]m\xf8\x85/\xc0y\x06\xf7\xae\xbb\x005\xc0Q\x80\xf0\x8e\x06p4\xc0B\xcf\xdf\x11\xd7\x833\xc0\xbaG^~A 3\xc098tk:\xb72\xc0\xb7\xd0\xa2\x98+\xda3\xc0\xde\x9b6\xf5RD2\xc0b\xf2\xd0\xdc\x92\'3\xc0_7\xa3\x98X\x073\xc0"\x07L\x94\x10\x192\xc0\xc0exy\x0f\xad2\xc0\xc4\xd2\xe8\xc8\xe5\xb32\xc0\xa4l\xfe\x9fP\xcd2\xc0\x94\xe1\xfc\xec\x05\x85.\xc0\x94&\x99\xa0\xcf*4\xc0Y\x01\xa4\xcc\xdcA5\xc0\xaa\x07\x00\xda\xa3"/\xc0\x14\xa8\xa8iv6/\xc0-9H\xcdc$3\xc0D\xac\x88<\xb4\x8a4\xc0\x00@\xbb%\x97\x8c3\xc0\xaa\x0b\x1e\xac4#4\xc0\n7\xea\x88\x10N4\xc0\x96U\xb1i~*3\xc03W\x1c\x04S&4\xc0\x1c]\xf0\\&h5\xc01\x84\xad\xc3u63\xc0\xc0(\xd6[\xdb\x054\xc0\xb4,Ax3#3\xc0\xb5P\x86\x83\xf6\xd42\xc0\xe4\x8b\x95\x8a^\x0b3\xc0\xab7C\xfe-\x8d.\xc0D\xf8\x100\xb0M4\xc0\xd9\x9bPg\x12\x1b4\xc0\xad\x7f\xb5e\x07\xde2\xc0\xc1\xd7X\x9ew\x1a3\xc0\x7f\x157\xc86h3\xc0;c\xf2\xc6}\xc7.\xc0\xccjO\x0b\x9403\xc0\x98\xc9\x88\xffB\x025\xc0\xc9\xe4\x04\xd7\xcc\xbd2\xc0\x0f_\xf4\xaaQ\xbf3\xc0\xa6kU\xb4\x99c/\xc0V\x15\xfc\x88\xc9\x083\xc0V\xde\xd5\xbbt\xb72\xc0\xc3\xdd\x01S\xd2\x023\xc0\x941=\xfeaU3\xc0#\x19\x12eq\xf41\xc0\xb4o\xa2/\xe4\xf91\xc0\xf0e\xdc\xfb\xf4\x1e4\xc0\x80\xbc\xb3q|s4\xc0\xacfC\x92\x8a\xfb2\xc0\x92\xd3\xde;x\x023\xc0\x94\x11f\xc4\xf6\x99/\xc0\x01\xb68\x99\xac&5\xc0\xc9\x1d\xed\x86Y23\xc0\xa9\xe1\x94\x18ql3\xc0\xab\xa4\xc1\xbc\xbaH4\xc0\xcc3\xeb\xb6\x10\xfe2\xc0\r\xe4\xa9\x02B\xb82\xc0\x1b\xa2\xc6j\xec\x844\xc0\x83\x17\x94\t\xb1K4\xc0\x1b|\x1e\xf6\x96\\3\xc0Cgo9\xd8\xe04\xc0\xd6y\x05\xb1\xd1\xd82\xc0\xe6\xbbh\xe9\x96\xcc2\xc0C\x97"xP\x193\xc0\xc5\x0b\xecE\xd9\xb92\xc0\x8d4\xa0iF+3\xc0\x8d\x81\x95v\x05\xa31\xc0\xd3\xfb\\\xf4\x90\x0f0\xc0\xd3\xa0B\x1d\xb0\xbc0\xc0\xe63\xae\x96\xbd\xe42\xc0\r\xff\xd3\x14\x0c\x173\xc0 \x9ag M\xbb0\xc0\xb5\xa4\xf6\xfd"\xb92\xc0h\x86\xc86Z;2\xc0"\x0f\xcch\rG4\xc0\xd4\xf2\x14W\xe1\x123\xc0U\x08\xf9m5\xe31\xc0\xbat\x9e\'\xe7\xff2\xc0L\xb0T\x89\x9f\n-\xc0\xc3\x01\x7f\x98\xebs3\xc03v\x89 \xd3z3\xc0{\x8fWyt\x864\xc0N\xad\xec\xa2\x84=2\xc0\xd6\x84\xe0\xff\xbbK\x16\xc0\xc8[\x1b\x905Z4\xc0\x96\x98\x8e\xe8R\xbf2\xc0\xcf\x0b\x8d\x0c)w3\xc0\x9d\x12\xb76Uf4\xc0\xc5\x10\xd8\xbby+3\xc0X\x08\xf2q\xf5e2\xc0\xb8\n\xd4\x11\xd3i1\xc0&\x01\x98\x19\xc0\xaf0\xc0\x16\xb5\xab\xf3@\xc53\xc0\xea\xa0)["\x813\xc0{n{\xb4\xc1\x045\xc0\x12\xf3\x1bJ\x97G3\xc0\xc0=\tSZA2\xc0\x0c5\x90\x94\x8f95\xc0&f\xab\xa4\x95\x133\xc0B\xc0-\x87e\x8d4\xc0\xaf\x00U\xd6\xb6s3\xc0\xdbeF\xda\x9a\xd70\xc0WE\xd1\xa4{\x893\xc0\x0b\xe6Bl\x81\x033\xc0\xab0\xc6Sc\xb01\xc0\x9d\x03\xc2\x95\xde:5\xc0n4\xf2\xca<82\xc0\xd1\xfe\xeb\x03?-3\xc0%\xe0\xa2\xd4x\xe13\xc0\xe6\xdd\xe5X\xb2z3\xc0\x1f\xb6\x9b\xcccC\x16\xc0\xcc\xe6G\x93\x18\xa33\xc0\xd9\x04\x81w\xf9\xfb2\xc0\xe7X\x84M\x82k3\xc07\xec\x1f\x06_t3\xc0%\xec\xd5ei\xdc2\xc0To\xd9>\x9f\xcd2\xc0F]e\x9f)\xa74\xc0\xf4R\xdd)\x15\xc62\xc0\x15\xce\xb2\xc0\x1c\x9f2\xc0\xc5&\xab\x99\x81;0\xc0\xbd\xb7\x0eE+~4\xc0O\x06\xb3\xf7Ny3\xc0\xafS\x80\xdd\x91 3\xc0\xdc!\xa3G\x8354\xc0\x94\xd9\xfd\x80?2/\xc0\xde\xe1\xe1\x05\xd6P2\xc0\x04\x83\xf8\xea\xb0\x823\xc0\xea\x81\\\xc06\x1b4\xc0\x18\r\xa7\x81\x0b24\xc0\xc3\xe1!6=>3\xc0\x87\xd2\xdb\x01\xeb\x9a2\xc0S}=6\xea\xe62\xc0;\xc0(\xf8WB3\xc0$\x01p\xe6I\x8f4\xc0i\x04\xeaUN&3\xc0\xdfwd\\\x95\xe13\xc00\xcf\x9e^H\x023\xc0\x7f\x03\x99y\x86!3\xc0:8\x8c\x96\xd4\x914\xc0\xe5T\xcc\xb0zQ3\xc0\x08Bw`\xd0G3\xc0\xa0q,\xfa\xd2\x132\xc0+\xe6p\xef\x89\x134\xc0\xe0v\xce\x08\n\xfb3\xc0\x16\xc0\xa4\xd0\xc1\x803\xc0\x1fH\xc9\x03`\x0f3\xc0W\x0e\xdcwH\xf23\xc0\xb2\xbe\x84\x858F3\xc0\'7\xce\xc6\x97\xf72\xc0bx\x1a\xf2\x7f\xfd2\xc0\x86\x96)Z\x8b\x932\xc0\x88D<\xad\xbd\xe23\xc0\xbc\x1b\xd3/l\x1f3\xc0N\xb0\xfa\xe3J10\xc0I\x1b\x9dq\xba%2\xc0\xa9_~[\xed\x852\xc0t\xbf\x14\xceV\xf31\xc0Y.&K\xae\x163\xc0\xda\x84\xe5;\x8cB2\xc0N\xa3\xb2\x1b4\xd43\xc0L7{\x10\xe7\x1c4\xc00\x1c\xecM\xa1^2\xc0y[0\x8ak\x084\xc0&\xddt>\xf9\xeb2\xc0fn\x82\x7fE\r3\xc0\xe6\xb5S\x1f\x04\x0c4\xc0"LY3C\xce/\xc0\xc7\x1c+\xc9\xd0\xa54\xc0\x1bQ\x83F\x87\xf73\xc0&\xd1>\xdbu\n2\xc0M\xc2\x99j\x85+3\xc0\x9bP\n\x9f`\xe33\xc0\\Qt\xa7\x04/2\xc0\xccx\x01\xb9?R3\xc0z\x85R\xf7\xad83\xc0\xb8\xca\x1a\xa0d\xa74\xc0\x03\x15\x15\xfb\xca\xfe1\xc0{\x1dz\xb8\xa8\xe53\xc0\xdc\x97*a\xf964\xc0\xb6\xf0\xa2J\xe1\xdf3\xc0\x19\xf9\xc0\xbc)k3\xc0\xd8H\x0fX\xf5\x034\xc0\x939X> \x123\xc09\x92\xd5\xf3\x98\xf42\xc0\xad\x140\xceq>0\xc0\x92w\x9f\xba)\t3\xc0_>%n\x10\xbc1\xc0W\x08\xdd\xfc0b4\xc0\r\xe3T\x99\x03*3\xc0\xb0w$\xda\x10X4\xc0\xb5(\x0cT\x84\x074\xc0\xd8\xa9\xd47\xd0F3\xc01\x05\xad\x1dx-4\xc0D\xdd!\xdeuX2\xc0d\xbe\xcbr\xb7\x172\xc0\x0bH\xeew\xcf\x0f/\xc0L\xad\t\xf08\xfd2\xc0:\x18\'f\xed\x182\xc0?\x0f74\x08\xbd3\xc0\r\x18\xbf\xd4\x07[$\xc0W\xe6qt\xe0\xb13\xc0\xa5d\xe2 Q\xbd3\xc0\x7f\xe1n\xcfx+3\xc0\x02\x00\xa9 \x8dQ4\xc0IT\xa5\xa9\xac\xe33\xc0\x96\xb6\'Kx\xe03\xc0\x7f\xe4\xdaiB#3\xc0\xa3\xe8\x0cQX 3\xc0Zy\x8a\x06w[2\xc0 \x0c\x13/0\x1d0\xc0\xf2\'J\x8eO\x1e2\xc0\x8c\xd5\xad\x1b\xa3\xe24\xc0z\xe4\xda:u\xc13\xc0<\x8f!\xedK\xb94\xc0vX\x8b\xb9\xa4\xad/\xc0\x00\x9b\x0e\x86eu/\xc0F\x13\xea(#\xe62\xc09\x1b\xbd\xf5\x10#3\xc0C\xc7\xe6\x9d\xdex4\xc0\n\xfep\xb9h\xd63\xc0\xe4^\xe6\xace\xfb1\xc0\\%\xae+\x0fz/\xc0\xad\xda$b\xda!7\xc0\xf9\xa6\xa4\x1d\xa2"3\xc0)\x04z\xc1\xd3\x182\xc0\xeb~f;x\r3\xc0Mrc-\xe3G2\xc0\xd5\xa1\xad\x91\xf7\xd32\xc0\xd4\xc7\x0e\xcf7\x142\xc0x\xad\xd9~b\xb23\xc0\x1b\xb6)k\xae\x974\xc0UA\xc1\x85\x98\xb43\xc0\x13\xa8g\xe5\x8cO4\xc0w\x80\x98Nca4\xc0 \xac>\xb1>\x063\xc0b\x88\xb6\x1f\x0cf4\xc0\x94!\xbe\xc7\x1b\x914\xc0\xd7\xfe\x19\x18\xed\xf61\xc0\x81X\xc1\x11\x0f\x8f3\xc0\x9b \xc7\x89\xfb"3\xc0u\xaf\xa8<\xdc"3\xc0\xee\x10\xbab\xaf\xc23\xc0\xc0T\xb9&{94\xc0V25<\xc1\x163\xc09I[[\xb9\xa02\xc0S\x93t\x8fxT4\xc0\xe1\x8d\xe6\x94\xfc_4\xc0\x03)\xe5\x97\xf2\x944\xc0D/\x15l\x02|4\xc0\xc2\xc0%\xce\xb7\xd62\xc0\xd5\x92A\xac\xc5a4\xc0\x9a\x80\x85#\xf5\xf72\xc0\xd9\x02_\xda2\x083\xc0\xe7\xc5\x9e5\x1d$2\xc0\xf9C]\xdan\xac4\xc0m\x97\x9b \xd0O2\xc0\xa2\xfdtv\xf6\xae4\xc0\xaeBe\xf5\x19c2\xc0\x0e\xcd\x8f\xd7\xa8P.\xc02[\x01\\#\x132\xc0?\x1a\xa9\xc2\xbbR.\xc0\xb9\x19|d\x18\x903\xc09\x9e\xe3\x8f\x9a\x882\xc0\xfa\xe4;\xe7<C5\xc0Rb\xa8\xb5Km4\xc0\x11\xafj}\x1d\xec1\xc0\xa7[_\xe6\x89\x995\xc0o\x1c\x8a\xea\xb3\x1e2\xc0\xec(\x9fI\x93A2\xc0\x83\xac\x17Y\xed\x1f3\xc0\x15\xcb?S\xe3!3\xc0\xb2\xd4\x88R\n\xff1\xc0\x81p\x14i\xde\xfa1\xc0\xb7\x06\xe9\xcc`\xae2\xc0\xea\xfe\x127\xe9\xc24\xc0Z\xc7\\o|\x142\xc0^F\xf6\x17\xc6H4\xc0\xaaRH\x8cA\x0f2\xc0C\x89\x9b\xfcw\xa64\xc0\xd8\x9c\x0eT\x19\xfb4\xc0TqYa\xb4]3\xc0\x07\xa7\x81\x07\\L4\xc0!\xe0$%\xde\x113\xc0\xa4\xc4q\xb27\x073\xc0\x9a\xc2\xd6\xde\x10"4\xc0\xb3\xfe\xf1%\x90\x193\xc0\x84O\x85\xeb\xc0\xf82\xc0=\xe8U\xd1#Q4\xc0\xe0\x99\xa0\x1b0\xa23\xc0\x9d\xb8\x99\x10|F3\xc0p\x87\x13\x17\x15\x136\xc0;\xb2\xcf!\xd2\xe52\xc0\x91##p*\x073\xc0t>\xb2\xf6P\xe12\xc0\x9f\xf7\xbd\xa9\xbc\xe61\xc0\xa1n\x9e&\xa5W4\xc0"G\xd8\xaa\xbc*3\xc0\x96\xca\xdf\r\x17\xc9.\xc0\x95\x83ptB\x1e2\xc0P:\x01O\r\x020\xc08d\x9d\xa4\x18\x8c2\xc0OiK\x00~\x905\xc0w\xfb\'\x11v\xab4\xc0\xe6\xa9\xbf\xd0O\xfc4\xc0\x8dZ\xba\xa6\x8d\x1c4\xc09\xe4\xbf\x93\xea\x043\xc0\x99D\xc7\xbc\xfcM3\xc0\xcfO\xa8\x82\n\x110\xc0_+\x7fhr\xef1\xc0\xafm,\x1ef\x1e3\xc0\'\xce(H\x1c#3\xc0o\xdaC\x8a\xa1\x182\xc0#\xeb\x9c\\!\xbb3\xc0\x9c\x86\xb6\x00re4\xc0c\xe5\x94\xcd\xe2:0\xc0\xefb\x1d\xb5\x8f\x8c0\xc0\xe3\xfa\x9b\x96\xb2\xbe3\xc0\xe7\xca#\xa3\xf9V4\xc0\xaf\x03\x7f\xcc\x18\x004\xc0\xef\xad\xd6\x9f\xaa\xf32\xc0\x95`60N\n2\xc0\xba\x91:\xd5lf2\xc0\xf6\xff\x0b\xc4\xfbT4\xc0Z\x9ay\xa0\xf4i2\xc0\xc7\x07\x0eC\x8c\x822\xc0,\x1d)Q\xcfC3\xc0\x9b\x91\xc5\xb8\xdd\xf42\xc0\xa6\x9f\xf0\x85.\x143\xc09\x00\xbe2"\x9f%\xc0z\x9bH\xdc\xbc\x883\xc0E+\xadw\xe5V1\xc0b\xd1\x86U\x1d/4\xc0b\x94\x02T#\xf52\xc0\xb1\x9e\xc3h\xe1u4\xc0%y\xbeSp@3\xc0\xd0e\xd5[\xc6\xf52\xc0\xa8\xf1\xa3\x14\xcf\x8b2\xc0"\xc6I\xcc\x94:3\xc0)Ng\xd5md0\xc0\xe5\x14\xaf4\xfdh3\xc0F\x8a\xd7^\xdby4\xc0C(\xf5\x8a\xb6\x1b4\xc0\xf5\x0b\xbdJJ$3\xc0\xc0\xb7\xee\xb3l"4\xc0\x8c\x81\xbf\xa3;\xdd2\xc0\xd1\t?\xf0\x10\x0e4\xc0\x81(q\x1ag\xfc2\xc0\x96bM\xccS\x184\xc0\x0fS\xb8\x15X\xe14\xc0\x84\xb5\x0f\x07\xbb%2\xc0u\x93\xd4\xca\xff\xb53\xc0\xb6\xc1(\xd3\xcd\xe92\xc0\xb7\xfcs\x85\x97t3\xc0\x00\x9978\x17\x1d3\xc0/!\x97go23\xc0\x88@2\xa0\x7f\x126\xc0\x7f\x05\x06*.\xbb4\xc0)\xe8y\r\xd5\xb94\xc0\xb1X\xd8\nfU1\xc0\x88\x13x5G\xce3\xc0\x02\x9d\x1e/\xa1\xb45\xc0\x16yl\xbe\xab\xe32\xc0BV\n\xd5\xaf\xc32\xc0;\xb6>\xc5\xb2L3\xc0\xea\x90n\xbc\xfe\xf21\xc0>s\xc1[\xbf\xb64\xc0\x12\xae\x8eii\xe24\xc0\xf2\x8b|\xed\xb0\xd32\xc0\xb5N-}sp3\xc0\xf4\xd4\x89\x95\xf9|2\xc0\x0f\xd5\x94\xcc\x08\xae2\xc0\xea\x1a\xc1cy\x154\xc0\xb8\t \xfe\xf3\xe72\xc0\x01\xab\xfa\x0f.\x933\xc0_$8\x91\xe2Z2\xc0Dn\xcdzro4\xc0?\xd0%\xf1/\xd02\xc0\x9e\xba0e\xc9\xe2/\xc0B\xc9\'\x95\xab\xbc4\xc0\xb79\xfcU\xc5\xbe3\xc0s\x96\xbbT$\x0e3\xc0tT+TV\xf52\xc0G\x82\xfd\xe1j\xe84\xc0\xd9\xb1\xe7\xb5\xb3\xce/\xc0\xad\xf5\x00+\x87\xf44\xc0*\xeb\x04\x89=\xd62\xc0\xbe\x05L\xb9\xa6)4\xc0\xd1*\x15\xfbb\x053\xc0\x0e\xa9\x99*`\xfd3\xc0\x1d\xba\x12\x15?\xde2\xc0\x14\xb3\xf0\xfcs\xe12\xc0\x9b\xf7\x8b\x1dO\x063\xc0\xe4\x01\xfd\xf0\x1dx3\xc0\xd6\xf7BT\xf3\xf94\xc0\x93P\x93\x8ad\xe12\xc0w\xdd\x02\xa2\x9a\x064\xc0f\xd3\x98\xc8(F5\xc0n2\xc04\xf9\x194\xc0\x89\xa9u\x84\xf2\x994\xc0\xcf\xa9\xf3\x1c\xbf\xc94\xc0\xbb\x16\xc0\x88\xe3\xd41\xc0;\x0c5\x17$\x024\xc0"\x04\xfb\x07x/4\xc0\xe9&\x1c\xbc\x97\x1e3\xc0o}\x83\x8bn\x8a4\xc0D\xa8a2+\x0c5\xc0\xf6\x01\xce[.*4\xc0V\xb0\xf0\\$z3\xc0\x1d\xad\x89\x95%\xdb2\xc0 \x80\x9b\xce\x12\x9e1\xc0\x9c[F\xf4\x87\xbc3\xc0\x83t\xbac\x0e\t3\xc0\x1b\xc8=S\xcf\xe82\xc0\x15r\xf6\x9d\xd9$4\xc0\x98y\x9b\xca\x06\x1d4\xc0a/\xd7\x8f\x9a\x964\xc0(\x16\xa2\xb4\x01\xaf4\xc0$x\xee\x08\xbb%4\xc0\xa6\x0c:#\xf0\r4\xc0\xca\xa8$=\xab\x8a4\xc0475\xbe\xe6\x123\xc0\xfd\xd1\xa9m\xcb\xba4\xc0\x9f\x1e\xbb\x1d\r\x964\xc03\xf3\xafhj\xe02\xc02~\xd5\x8c\x1b\xed2\xc0\x8d2\x193\x04/4\xc0\x8b~\xccH\x9c\x153\xc0\xaa\x91K&\xfd\xbd/\xc0\xd2\x9c\x82\r|\xb93\xc0\xbeSN.Y\xb14\xc0\x06\x92L\x00V71\xc0\xf2S\xcf6\xae$3\xc0u\xd0\x16\x8b\\f7\xc0Re\xab|\xab\x864\xc0\xa1\x800~\x08\x0f/\xc0E\xad\xb2\xea\xe0i3\xc08\xa6\x10/\xa7\x914\xc0\x88\x95\\H\xa4z/\xc0\x14\xa2\xc6c\xf5\xda2\xc0\xda\xd6\xbe\xd7\x9f\xd64\xc0\xf7\tv\r#O2\xc0(\xa2J-,\xee2\xc0\xb7\n\xfb\x92\xd7\xa44\xc0\xdd\xcab\xbc8 3\xc0/v\xc5(b\x1b2\xc0dV=(\x0eY6\xc0\x9f\xc9^\xc8\x1b(3\xc0\x98\xcf\x18*\x84\x864\xc0\x0e\xbdcZ\x0c\x034\xc0\x05\xe0\x0eN\xcbx2\xc0EOr\xf9\x1dO4\xc0?\t\x94\xac8\x0b2\xc0Yc\x8a\x92\xd9\x034\xc0x\xe7\xaa\xf1\n*4\xc0i>\xadTKl3\xc0_\xa0\xaa\t>>2\xc0\xa4\xc9\xbcD_\xca2\xc0#n\xc6)\xf9\x124\xc0u@1\xe6\xbc\x1a4\xc0H\x19\xa9\x05\xa3s5\xc0\xf5UI\xaf\xe9.3\xc0\x1b\xfd_5\xd9v3\xc0\\\xc65\xcc9\xe92\xc0\xbf\xe5\x9d`\xc1\x864\xc0\xbd\xfe~A\xed\xd42\xc0\\\x1b&\x19.\xda3\xc0F9\x12\x97#93\xc03U\x05m\xf3\xfc2\xc0\xff\x06T\x0f(\x143\xc0\x08\xf8\xf9\x83\xaf\xb93\xc0u1\x12\x12Sa2\xc0\xc0\x12\xad\xee\xd9%5\xc0\xf9\xacyg\x8b\x854\xc0-\xb1\x94\x15\xfdq3\xc0\x81\x88\xd7\x19\xfa\xd03\xc0\x02n%\'\xbdb3\xc0\xf0\xd7)\xb9t<4\xc0s\xf4\xe0A\xb8\x036\xc0FJ\x98\x9b\xcb\x8d1\xc0\x1b\x05\xceJ\xb7"5\xc0\xb8\x8dU\xe2J14\xc0\xdb4#\xc2\x0e\x056\xc0\xcay\t\xf0\xe663\xc0\x99N};9\xd62\xc01\x83\xf0q\x11\xf02\xc0\xd4\xb4\x10\xf0\xb2\x1f4\xc0Zg\xb4J;t5\xc04\xea\xbaGMl3\xc0\x18\xed\xfe=\xabz3\xc0\x0b\x1b\xa6\x1a\x0f\xb44\xc0n\xce\xa8\xc7\x08E2\xc0\xb4\xe1\x1a\x93\xc1\x0e3\xc0\xc3\xab\xa0\x0b\x8d\xcc3\xc0\xecGh\xf9\xed\xf52\xc0\xf9\xc61\x08\x0e94\xc0\xf0\x175\xb5\xcck4\xc0\xe1?\xbd\xfe* 2\xc0U\x182\xd9\xcf}4\xc0\xb9\x11\xc8\xab\xa7\x144\xc0\xdd\x00\xe0\xe4H\t3\xc0a\xacK\xdc\tz3\xc0\xe3J\xa2u!u3\xc0\x02O&\x02\xbf\x814\xc0\xa3\x86m3\x0c)5\xc0\x02u\xaa\xdf\x8653\xc09io\\4\x043\xc0\x8d\x9f\xe4jl\x844\xc0\x87\x04[\xcd\xd6\x9e4\xc01\xd65\xa4\x89d3\xc0:\x85\xdc\x0f\x01-5\xc0\x1b\x91#\xbe\x9a&3\xc0\x19h\xd0\xd8\x9eg4\xc0\x1b\x94\xfa;#T4\xc0\x13\xb2]\xf3\x17\x165\xc0f\xd4\xfe\x8b\x07H4\xc0\xee4\xc4\xf4\xed\xa52\xc0\x98\x12r\xb5\xf1\x984\xc0\x98{\x9e%\xb803\xc0\xd3!\xf0ZA"3\xc0\xcb\xbd\x83N\xbd\x17!\xc0\x84\xe4{M\xbd\xd23\xc0\x81\x8c)\xc1\x84\xe60\xc0\x90\x84\x8e7\xcbc1\xc0i\xfa\x0e\x98\x1294\xc0\xbfh\xc3\xbb\xfd\x854\xc0Cjb\xbd\xcf\xbb2\xc0\xaa\x0e\x9e;q&3\xc0~Y\xb1\x8cP64\xc0h\x19\xe3\xcf\x9f\xf91\xc0S-\x13\xe3\xc6\x014\xc0\xef\x8a9\xb3G\x944\xc0+\xb4\t_VV2\xc0\xdc\xdbDX\xbaC4\xc0\x16\xff\xc3;\xf5d3\xc0\x1c\x10\x83\x996\x072\xc0\xf9]\xde\x18Y\xde3\xc0zO\xb8\x94\xee\xf62\xc0\x06\x8f\xbb \xd8\n3\xc0.\x8f\xc0|@\xac4\xc0\x1e\xe7\xea\xd4e\xf23\xc0W\xb0Lr\x96\xf63\xc0-\xf9F\x19O+3\xc0\xe7A\xc0\xdaC\xe2/\xc0\xf7\t \x14\xcb\xc32\xc0\xe6\x19`\x8c7~5\xc0\xe8\x05g\x0f\x9f\xf45\xc0\x01<fYV\xbe4\xc0\xd7\xe9\x08\xb2uV3\xc02\xc3\xaaq\xa9l4\xc0\xbb\xfe\x0b\x87, 3\xc0\xc7\xb5*\x05&\\7\xc0\xc3\xa18G\xe2\xf93\xc0XV\xe0\xd3\x9em3\xc0U\xdf(?L\x951\xc0\x10\xca\xdc\xbb\xa6\xa32\xc0=\xe6\x9a\x84\x84\xe03\xc0+(\xdb\xfcJ\xc74\xc0\xd1\xd79\xfe\xf3J4\xc0\xe0m\xfb\x1d\xc9B2\xc0\n\x8c\xea\xbe\x8a\xfc2\xc0\xa3 \xf3\x054\xa63\xc0\xa0\x0c\xe4_\xc0`2\xc0\x0eT|\x94\xfb\xb11\xc0\xd7\xa9H\xa0\x8e95\xc0\xad{\xc7\xd5\x08\xd34\xc0\x16Qr<\xca\xf15\xc0A\x01\xfe[\x95F4\xc0GDHV\x94\xcc3\xc0\xed[\xc9e7\x9f2\xc0\x9aN\xf9#B\t0\xc0\x06\xbd\xech\xbd\xbf2\xc04O\r\x95\xbc\x103\xc0\xc2\xf8\xe0EFK3\xc0\x8b\x8b\xcb\xeeMg3\xc0\xf7\x19\x07q\xfeO3\xc0\x07k$%%g3\xc0\xbat\xa4\xd2zW7\xc0\x11\xa7\xba\xa79\x804\xc0V\x03x\xa6\xb2/3\xc0\x8e\x98\xc4\xfe\xfa\x0b2\xc0\x9e\xeeQ\x07\xd4\x082\xc0\xa4\x06Jx\xb2\xc42\xc0\x88\x17\x18-\x8f\x073\xc0MU>\xbdq\x0c3\xc0\x86\xf5\xe1R\xce\xf71\xc01o\xce\x1c"@5\xc02\x9cN\x9a\xa5\x1c3\xc0\xed\xb83\n\xcf\x1c4\xc0i\xd0\xbe\xc6\xcd\xb73\xc0\x14,\x8e\x82Gc3\xc0(RJ\xc2\xec\x1b4\xc0\t\xf8\xb1\xfe\xdd\x044\xc0J\x86"\xbe\x86\xb64\xc0Dj\xcf\x13s"3\xc0\x14\xff\xd1\xd0fC3\xc0$\x90~\xe8~\t3\xc0[\xc8\xees\xa3w0\xc0\xebB\x1c\x15\xd1\xfc2\xc0\xea\x84\xdb)\xf9\x1f3\xc0\x8d\x110\xc1\x99\x822\xc0\xc5\xd8\xc6\xad\x91\x982\xc02\xba_\xfc\xc6K4\xc0\xbcv\xb1\x82\x8c\r3\xc0\xf5\x17\xfb\xc2\xac%3\xc0\xe2\x0c\x9ah-\xa02\xc0\xe2\n\xc1\xb0vJ3\xc0\xd3)\xd9\xe6\xb3P4\xc0X\xd7\xb9\xcd\x85\x064\xc0\x80\x1d\x7fv\xbe\x083\xc0@/\xa1\xdd\x16\xcd3\xc0\x10\xc9\xda\xb0\x0c\xd03\xc0F\xa9%iJ\xd03\xc0\x1b{#:\xf9\xf73\xc0\xb2\\\x8a_\xb6\xe21\xc0\x92\xc9&\xfb\xd0^3\xc0$\x97\x82\xb4\x9b\x013\xc0\xbc\xa9\\.l\xb13\xc0!TQM\x9b\xce3\xc0\xbb=\x9f$\xe4I3\xc0\xc2\x17\xf0\x9a;r3\xc0:c\xe4\x99.\x024\xc0&\t\xe7\xf5\x84\xd73\xc0\x97^\xc4\xe2\x02\x1f4\xc0*\xcc\xd8Jz\xff2\xc0N8s\xb8\xbb\t2\xc04\xb8\tr\x93O4\xc0\xd6\x030wt\x1a4\xc0\x7fa\xe7\xecd\x0f3\xc0\xe2\x00p\xe3&^4\xc0\x8b9\xdaa\x8ee3\xc0\xa41\xfe\xa3\x8b\x005\xc0\r\x82z\xd7\xfb\x1b4\xc0/1G\xbc;\xb84\xc0\x0c\x9f^\x8c\x07\x114\xc0\xf9\xe0\xad3ql2\xc0OU\x1c,x\x902\xc0\x05\xe2V*x\x1d3\xc0Q6-ug\t4\xc0\xd3\xd9\xe4t{b4\xc0"r\xff\xa3\xbb\x1f5\xc0\xc4\xd1\x13\xd7\x83\x992\xc0\xd2\xb9\x81\x82h\xae3\xc0\n\xbe\x18[Ab3\xc0\x1a\xae\x02\x9a\xff\xe43\xc0sg\xd1\x86v\x074\xc0\x81\x90\xe6\xb0\x92\x17-\xc0\x95\xc9\xf6a\xfb\xe32\xc0\xda\xc4\xb4\x04GP4\xc0\xd4\xcf\x00=\xee\x882\xc0t\x92\xf8\x9b\xdb\x163\xc0\x94\x17\x93_\x84\x085\xc0\x82U@\x96\xa4j2\xc0\xfbD=\x99S\xd94\xc0_pg\xda\n\xae/\xc0)PzZBD4\xc0jB\xcfv\x99\xd73\xc0Xa\x89\x9ez\x1b4\xc0\xdf\xda\xcb\xc4\xa0d3\xc0\xd2\x90"\x87\x15-3\xc0eP\xb5Yd\xb94\xc0[\xa3\x03\x96\xee\xea5\xc0\xb4\xc3\xca\xdbrK4\xc0\x0b\x03\xdf\xc7\x8a\xd92\xc0\xc9UA_uG3\xc0\x9esS\xd2oD3\xc0\xeb\xf3\xc85\xd5^3\xc0H\x93\xc63\x17\xdf4\xc0\xf8\x06\x04\x1cSF3\xc0\x98S\x98TX\xd72\xc095\xd9h\x11\x1b5\xc0\xd7C\xb8\xdeo\xef3\xc0\x93\x1a\xfa\x93\xb0\n3\xc0\xfe\xbf\xb5\x04\xc5\x1b4\xc0\xe7\xea\xc0\xdbi\xf13\xc0\xc0\x02O\x8d\xe3\xb33\xc0\xf7\x10\x1c\xe4}\xdc3\xc0\x06\x02\xcfY8\x0e5\xc0\xd2\x03_\x93W\x812\xc0Z?|^\xc6,5\xc0@\x90\x13\x97y\xe22\xc0EZc\x1b\xd3\xd72\xc0\xef\x1bZ\xf1:d0\xc0\xd22k\x046)2\xc0\xbe\xdd\xd2\x1d?\x150\xc0\x8c\xaeQ\x13F/5\xc0,\xc7R\xcc\x1a]3\xc0X\x82T\xc8\xdai3\xc0\x8a0\xed\x10\xa7\xae3\xc0\xa9\xd5q\x0c\xa2c2\xc0Q\xb7\x12S\xcd\xe93\xc0\x1f\xf5\x86\xf4\xb2\x89/\xc0;\x99&o:14\xc0\x99\x9a\x19)\x91\xd52\xc0\x00\x1ab\t\x80M4\xc0I\x92\x1e \x04\xf94\xc0;\xa5\xf8\xe4\xe6\x863\xc0\r\xa5\xae\xd13\x8d3\xc0\x85\x9f\xf4\xbf\x14\x0e4\xc0\x8d\x90\xa6\xe6\xe8\xf04\xc0\xbb)K\xcae\xd34\xc0\x86Wn\xe1\x14\t2\xc0N|d#\x86\x812\xc0\xf2\xf4\x1eKX}/\xc0*\xb5\x86^=M4\xc0\xcbT\xa0\xce\x88_0\xc0^\xcd\x13\xa1T>0\xc0\xcd\x95\x99\xdf\x03#3\xc0\x9c_Q8=\xde3\xc0\x1c\x03\xc9\xbc\x1c13\xc0\xfb\xb7\xaf\xa6\xf2\xe53\xc0\xee\xab\xda\xe1\x12\xd02\xc0\xcd\x0e\x9a?\x8c\x9d3\xc0\xc8}\x1d\x90\xa4\xed3\xc0\x01]Ro\xc7!3\xc0\xa7\xcd0\xef\x0f$-\xc0\xa9VB\xc2\xe6\xc54\xc0TW\'\x9a,F3\xc0\x0eGa\x08\x9205\xc0\xb7\xd3\x1a\xa6\x07\x054\xc0%\xb5M(\xbf23\xc0v@\x04\x02(\x813\xc0\xfe\x8c\xa0K\\6-\xc0\x0cQ\xa7a.\xaa3\xc0\xdeP\xbf\xe0v\xe53\xc0p@\r-\xeaH5\xc0jX\xa2\x82>m3\xc0\xb7\x8cP\xc1,U2\xc0\x7fQ\x98"\x00R2\xc0P\x02\x00\xe12\xe21\xc0G\xa0\xc0ecz2\xc0\xcf\xc1\x89AH\x844\xc0o\xb3}\xdf\x86\xfb3\xc0\x85d\x10\xcdq\x024\xc0{\xc3\xa2\xe7m\xef1\xc0w\xbfe6\xb0{3\xc0aF\xf9\xe5\x1d\x135\xc0\x02\xd4\xbc\xeb]\xd23\xc0>\xf4\xe7\x985u2\xc0\x940\xcc\x86>\x802\xc0eB\xc34d\x864\xc0T\xef9\xeby_4\xc0\xa1\xbci\xbb\x82\xda4\xc0\x14OLO\xeeE3\xc0=\xed\x86oGA2\xc0L\xae\xebkq_3\xc0\xe0\x0cu\x18\xf8<4\xc0\xe6\x0e\xbf\xf7\x1b+3\xc0 \x1bcsP\x183\xc0\xfdQp\x01P\xae1\xc0\xd7\x10\xeeS\xa3\xe7,\xc0r\x07\xd2\x8c4i2\xc0C\x9c)\xd3\xebY3\xc0\xaay\t=_\xd73\xc0%\xa1\xb8C\x05\x014\xc0q\xec~\x9aF\xdc3\xc0q\xf6\xc8\x8f\xa6\x1d2\xc0GQp\xff\x8e\x1a3\xc0\xff\x8c%p\x88\x163\xc0\r~v\xb3\x83\x133\xc0P\x89\x1exJt3\xc0K\x01\xf5\xef\xa9\x083\xc0\xcd\x1cR\xdd\xb7M3\xc0)c\xf7\x84^y4\xc0\xf8\x8f\x8ce@\xec1\xc0\xb2\xd2\xc5\x92\x0e\x143\xc0\xe1\x9b\xaa\xca\x92\x1a3\xc0\x99\x02\xba#\x7f\xe63\xc0\x89&R\xbb\xb1\xe13\xc0E\x87\xf9M\r\x044\xc00&\x89g\xe5\xa01\xc0:\xfa\x1b\xf8\xae\xbc3\xc0K\xa8\xb6\x15\xf4\xb62\xc0A\x1c\xddz\x83\x8a4\xc0\x1aM\x08\xaf3\x063\xc0\xbdbXhW\xd02\xc0T\xec\x83l\xd8\xe92\xc0T\x08(\xd7\xdf,4\xc0\xadUh\x18\x01\x8a2\xc0\x88I\xd7|\x14\xc33\xc0\x13\x93\xb1._P4\xc0?\xe1\rv\x14\x103\xc0\xf12\xcf\xd1NW3\xc0\xca\xf9\xb1\x9a\x17\xe43\xc0\x1a\xb2\x1c\xb8\xae\x0f3\xc0\xd57\xeaX\xeb\xd03\xc0\xa4\xbd+\xfb=\xe12\xc0\x88&\x87\x9b\x88\xf53\xc0\xc0n>\xd9\x01/3\xc0$\xc3+\xdf\xd9\xf33\xc0\xfa\xb8\x0b\x11B\xfe3\xc0\xa0\x03) \xabj-\xc0Z\xedY$\xfbn-\xc0\x98\x1f\x02\xab7\xb92\xc01\xca\xbc\xa3jk2\xc0"=\xd2K\xda\xd03\xc0VhY\x14\xcb"3\xc0+M\xfc?\x15\xd22\xc0~~\x08\x80\x17\x194\xc0\xa3Hk&EM4\xc0\x0b,\xa37,\t5\xc0.\xb6\xeav\xaa3-\xc0\x8a\x8f\xe6\xa2Q\x884\xc0;\xaa\x7f\x99\x11\xee3\xc0\xa1R\xf8(\xc9\xd03\xc0\x18\x9e\xbc\x04T\xe12\xc0\xacw\x95\xf9H12\xc0\xd6\x94]\x9d1\xd13\xc0\xb3g\x976G\xb03\xc0e\xd6\xd2\xb07\x0f4\xc0\xae\x14!\x11m\x055\xc0H{\xd1\xae\x92\xe04\xc0\x93_ \x1fs\xdc4\xc0\xfd\xc6\xa7\xcf\xbc\x8d.\xc0\xb7g\xe3\x123\x143\xc0\xefP\xd6/\xb0\xcb3\xc0\xfdn\x8am\xc3\x8c0\xc0\xe7\xfbP\x9c.\x15)\xc0\x88\t\x8b\x11\xb7\xfe3\xc0FB\\\xbf\xa801\xc0\xef\xbc{$L\xef1\xc0w\x00L\x82\xf8\xe03\xc0\x8dwM\x02f\xec3\xc0\x03\xc9\xe8\xf3Z82\xc0\xc9\xaca\x9bu\xdf2\xc0\x8f\x0ed\x91\xc2\xeb2\xc0\xfc\xf4\xf0g\xe7\xfe4\xc0&\xfdzz\x9c\xb63\xc0B7\xbf\x93\x9d\x143\xc0\x01\x057\xf6\xa2\xd64\xc0\xc3\xc3.G\xf4r4\xc0\xda\x16\x1e\x96\x8f\xfd4\xc0`Jnr\r\xef2\xc0\x03\xdf>\x1fj\x892\xc0\xb6\x883\xb0F)3\xc0\xd1\xd9\x0f\xfc\x1b\x183\xc0\xf4;Y\xac}\xe03\xc0\xc06q\xca8\xb53\xc0bQ\x84\x96O\xcc0\xc0\xa0Of\xed\xb5\x983\xc07\x04\xc4\xc6=\xe62\xc0^\xa6\\2\x07\xcc4\xc0)\xae5\xc0\xb7B4\xc04O\x88s\xfaH4\xc0\x06\x87%\xab\xe6\xb92\xc0\xc8\x91\xc5\xfcza3\xc0;\xbf\x0c\xb5c\xf84\xc06\x04\xffn\xff"3\xc0\x7f\x80\r\xfdC\xd52\xc0\x08\xc4\x8d\x88\xa2\xb23\xc0\x81\'\x11N/T3\xc0lol\xa7\xa2\x833\xc0\x8c\x90\xbd\xfc\xd2\xec2\xc0\x97\x10\x1ah\x8a/3\xc0\xe0=\n\xeb\xf494\xc0\x8b\x9bX\\\t\x084\xc0\ro\x03P\xda\xe94\xc0\x83\x84\x13\xf2\xa7^4\xc0r\x0f!\xcea\x020\xc0\x1e\xa0\xf9$\xad95\xc0\xad\xcd\xac\xb0U81\xc0\xdb\x88 h\xb1\x073\xc0\x84\x14\x1f\x19\xe953\xc0n\xaeSu%$3\xc0\xbd\xa5p4J\x073\xc0j\x86\x82\xaa\x1cn3\xc0\xe3\x88d\xf5\x15\xc34\xc0\x02\xf8}\xaaD\xa74\xc0\x82\x00\xccL\x83\x874\xc0\xa3\x8f\xb6\x834\xa02\xc0\xe7\x01\r\xcbE=1\xc0]L\x95\xb4&c5\xc0\xd0o\xbf3SE3\xc04\xc9\x1c\xd4N\x883\xc0\xc6Y\xe6\xa8i\xbd2\xc0\xfa\xcdO`b\xeb3\xc0RJD\x00\xda\xc93\xc0\xcb\xd8\xd6}\x80~4\xc0P\xcd\n\xf1\x0f\xfd3\xc0\x18h\xeb\x10\xbc\xb62\xc0\xeb9>J0\xfa/\xc0\x8a\x15\x01\xc7\xfd%4\xc0\xa9 4\x01\xc306\xc0\x86\x90\xca\xde\xbdO0\xc0\xce\xbaB;\xb5}-\xc0\xc7\xe7\xc0bg\xe32\xc0?}\xc3LZ\x9b3\xc0\x8d\xf0dNW\xf13\xc0]\x0b\xden\xbd%4\xc0\xdeQ\xdc~#\x07/\xc0\x91\xb7\x99\x1fx\xb50\xc0\x7f\x9c\xf8@\x05p1\xc0\x17Y?\x9c\x05$3\xc0\xfa?h\x0b\x92o3\xc0\x8a+s\xdc\x1b\xeb2\xc0R \x94\xad/\xdc3\xc0\x9c\xccA\xb4\x7f63\xc0\x98H\xa9b&:/\xc0R0\x13\xd9y(3\xc0\x9e\xf9\xbc\xa0S&3\xc0\x0f\xeb\xd1v\xbe\x083\xc0\x8d\xb5\xd05B\xdb2\xc0\x04\xac\x07\xeaZ\xac3\xc0h\xda\xc9\xf3\xab&4\xc0-\xd0\xd6\xbf@\xf43\xc0\xdby\x97W\xcf\x8e3\xc0Cf\xd0\xdaV_4\xc0\x88\xaa\xd4\xc0\xc2!3\xc0\xe8\xb1\x96O\x13.3\xc0\xcb\x15+\x18J63\xc0\x02\xcfN:\xce07\xc0/\xc7\xb0\xbd\n\xe85\xc0\xb9<\'O\xe8\x04/\xc0\xcd\xb8\xdchX>4\xc02\xa5\x97\x01:\xdb.\xc0\xed\x97r\xa7\xbc\xff2\xc0\xc18\xa04D\x184\xc0\x8d "\xfa\xc1%3\xc0\xf8\x95Y{xY0\xc0\x1e\xbbo\xe2+@4\xc0]\xf6\x14O\x0bF2\xc0bI\x80\xcajF4\xc0\xdf\xfdE\xe3\x99\xa92\xc0\x85\xfb\xee\x1dyR3\xc0\xd6\xce<rY!3\xc0a\xf2\xe0\xf7\xd5$3\xc0p\x17Kr\xcb\x163\xc0\x10n\xec\x18\xc7\xb03\xc0\xd1F\x13a\xe6\xff3\xc0,Fu\xcfqu4\xc0odr\xf9\x96\xa5/\xc0\x06\x12\x8fS\x17\xfd2\xc0\xad\x9fCV@s2\xc0\xd2\x82\x98;\xa9\xba3\xc0s\x06\x1a\xc6\x9d\xa43\xc0\xe8`@\xf3&^2\xc0o\xd1~^\xdeO3\xc0\xa5\x98\x14p\xb4\xd82\xc0\xb2;\x87\xbcm\xcf2\xc0\xb6\xb4\x91GN\x8d1\xc0\xc0\xd5s\x18\x81\xf03\xc0\xfd\xfcuG2\n3\xc0\xb0wt\x97/\x1e3\xc0\xf7\x14\xc7\xa1\\ 3\xc0<\x18\x85\xea\x9e25\xc0\x89\xbfB3\xb7\x073\xc02\x19a\xf7^\xdd2\xc0\x95\x92\x89\xbea\xdb2\xc0u\xef\xa4\x06D\x043\xc0\xdd\x8f\xfb\x97<\xf63\xc0\xa6\x86\xa8\xf3\x84\x015\xc0\x02\x16\xa3\xebor+\xc0\xff%\xc40w)3\xc0\xcaP+9E$4\xc0\x92z3\x9f\xf8\r3\xc0\x81\x95\x1d\x10\xec\x083\xc01}sT@\xa63\xc0W\x87\x03\x8ak\xf95\xc0\xd49=L\xbb\xee2\xc0\xa2\x19QDL\xe82\xc0\x96e\xb4\x95\xf4\x183\xc0\xd7y>\xf7R&5\xc0OF8\xc8\n\xec3\xc0"tmbeo3\xc0[K~\x84\xa1\x8b3\xc0X\xdb\xd5\xbf\xc7\xb70\xc0\xee1\xfc0d\xb81\xc0\xcb\xa6\x17\xc4~{3\xc0\x86;C\x9b\x91\x9c3\xc0q\x11F\x1d\xdfN3\xc0%N\x88R\xe6\x1a3\xc0\xb0i\xdb6\x0cV4\xc0aX\xc2an\x9c4\xc0\xae\x1c\xf5f\xeaS3\xc0\xef0+!3,3\xc0x\xbc\x8f\xec\xd1\x8f1\xc0\x05\xdb6\x08\xc7\x9f.\xc0\'\xda\xe3Y\xd8d4\xc0\xc0\xf7\xfe\xd6\xab\'4\xc0\x1b\xab\x7f\x149_4\xc0!\xef\xef\xd3\x08\x153\xc0LO+\xcd\xbc\xa63\xc0\xe9[k\x11\xda(4\xc0\xc6\x8b\x02\x93\xb1\xa34\xc0y\xda \x8a\xe1-3\xc0\xa8WB\x8f\xb8\x1c2\xc0\x0c\xd2{\xe0\xac\xf02\xc0\xb6@\x83H\x8bB3\xc0\xa7#\xe2\r\xc6O5\xc0\xdd\x9e\xdc:\xde//\xc0\x13\xa7\xc9l\x06)3\xc0\x08\xb9m\xea\x93I4\xc0\xa5\xa4v\x87V\x175\xc0\xb8d_\x14*]5\xc0U\x9fK\x911g5\xc0Mw\xf4\x89\xf6\xae1\xc0\xef\xa4m\xa3\x05u4\xc0\x99\xc5\x139N93\xc0\xaa]fnd\xa63\xc0hZ5\xb3E\x193\xc0\xc6\xcb0\x8co\xc13\xc0\x01k\xf52\xf1&3\xc0\x0f\x9eX\xd4N\x086\xc0X\xf1\x9f\xfa\xa5O3\xc0\xdf\x87\xa1!\x80|3\xc0\xe3\xfd\xc0\xb3E:4\xc0\xc5\x13l\xa1\xbc24\xc0\xc0\xd8P\x0cr\xbc3\xc0\xd2\xed\xc5\xe7\xac\x8d1\xc0\x8b\xf4+F\x9b\xac+\xc0\xbc\x85g#\x0b&5\xc09\xfa!\x18\xea\xb91\xc0\xe6\xa1\xa0\xb7+\xe73\xc0\xbd\xac\xe5\xc6\x04\xb33\xc0l\xd9]s\xf7\xb33\xc0\x88C\n\xc7w\xe43\xc0\x92&\xfbv\xd5\xe3-\xc081\xa87[M5\xc0\x84\x95y,\xac\x043\xc0\xab\x1a\xfe/\xee\xff4\xc0}d(\xb0\xd4\x804\xc0\x17sSn\xf0\xc03\xc0\x995\xc9\x88\x86)3\xc0\x97I\xaa\x8b\xeb\x072\xc0\x1c\xa0L\xa3\x86C3\xc0\xf2J\xef\xb1\xb5\x1e4\xc0\xcdV\xb9V\xbb\xd2.\xc0\xa6p\xcd[U\xdc2\xc0\xe8\xef\'\xa9\x1aK3\xc05_Z}gW3\xc0n\xbf\xf0\t{Z3\xc0\x8b\xa1\x96\xcaU\xc23\xc0\xd2\x90v\xe0{)3\xc0\x1dS\xa2\x02p\x9a4\xc0\xfaA1-\na3\xc0\xe3x\x92]\xd3\x044\xc0}\xfeM\xe4\xd7H3\xc0\xfa\xcctQ\xce\xd81\xc0\xf1e\x8e\xd6\x14"3\xc0\x1d\x1e[Q7g4\xc0\x8c\x83\xbe\xd1\xe6S3\xc0\xc6\xd8\x00?\rZ3\xc0\xcf\xa3i|-\xbf3\xc0?9R\xf5%\x1d4\xc0\x9bv\xc0\x9a\xfc\x065\xc0\xe8\xae\xf8\x05\x86\xc14\xc0\xd3\xbcr\xa2\x1c\x8f4\xc0l\x93\xee\xca\xe8z1\xc0\x97\xa7NC\xb1\xf62\xc0\x06\xc4\xae\xec\x7fT3\xc0\xac\x17\xe1!\x81\x194\xc0\xb6l\x99Z\\\x8e3\xc0\xc4p\xd1\x0b\x0063\xc0\x05\x90\xc0\x8e\xb4\xa23\xc0cC\xc8\x99xt3\xc0\rm\xf5\x0b\x89\x8d4\xc0}\xf1\xa1\x9e\xd1\xe72\xc0?\x06\x85\x1e\x1fy4\xc0"\xbdJ\x93s\x002\xc0#\xe7@T\xd0<3\xc0\xdc\x93f0\xb8x1\xc0\x02\xe5\x86\xc8W~4\xc0\xd1\x16\xec#\x0f\xeb2\xc0\xbe\x9d\xae\xd3\xf7\x883\xc0\x8e7\xb9\xaa\xf7\x914\xc0\xd6\xf6\xf45V\xa4*\xc0\xa4\x91\x1d8!\xf81\xc0\xd7\xb9\xe4\xd3\xd9\xcc2\xc0\x8f\x03+d4\x9f.\xc0\xda\x0c\xf4\xef\xcf\xa83\xc0^\x8e,5\xbcX5\xc0\xa8\xe7\x11\x90k\x9a3\xc0\x0c\x17w\xf1[\xf91\xc0\xbfv\xd7\xe7\xd3\x015\xc0\x8e\t\xe2\x97C\x1a3\xc0\\\xf9\xd0fUQ4\xc0\xd8\x8dm\xfd\nm4\xc0z1\xe4)_\x0c4\xc0l\t\r\x86-;3\xc0\x96\x94\x8d\x0c\xeb\xbc3\xc0"\x87MNV\xea4\xc0\xa3g\xff_rC3\xc0H\x8b\x16VE\x813\xc0\xd3\x9f\x1c\x97\xa8\x9e3\xc0\xf5\x0b\x0c%\xe9\x872\xc0\xd9\xae\x11r\xf7G3\xc0\x92\xe5\'\xe6\xdfn3\xc0\xda\x04\'\x8f\x83\x1d5\xc0\x16\xbc\x91$\'\x8a4\xc0\x17\xeb\xc6\xe0VL3\xc0\x96\'\x8b\xf6\x93\xee2\xc0\xe9\\\x9bXg\x8b*\xc0\x03\x1c\x1fA\x9b\xa72\xc0\xe91\xd8c\xf2\xa74\xc0i\x9a\x06c\x11\xae3\xc0\xd8\xb6^\x04\xac%4\xc0\xf9\xad\'\xa3\xca\xff.\xc00\x04\xff|\x02\x80/\xc0Js\xc3\xb7\xc1\xaa3\xc0^\x84h\xbe\xb9]4\xc0*O%iX\x831\xc0[\xd4\xfe\x84\xc8D3\xc0\x17WS\xa7\x89\xe71\xc0Pn\x13\\\xb0\x923\xc0\x8aT\x83oX\x813\xc0\x19\xe4\x1a\xbaDD3\xc0\xc3\xe2\x05-\xb5\x944\xc0\x10\xb6\xee\x8ae\xec1\xc0\xfb\x19]\x04\xbd\x8d3\xc0\xac\x1e\x0f\x94\xbb\xe41\xc0\xa7=?2\x9cm5\xc0\x8a\x18\x8b\xad\xd0\x903\xc0\xa7\x1b\x95>\xf0t5\xc0\xe1\\\xf9\xe0h\x963\xc0\x86\xe0\x7f.h\x072\xc0\x00/\x07\xb2\xb7\x84-\xc0\x8b&\xa1D\xa8\xa83\xc0\x85\x9a\x97\xc5t(3\xc0tH\x85\x93\xd1i/\xc0\x1e\x85\xab\xc4\'\x834\xc0?\x8f2lL\xfc3\xc0K\xb7\x1a\xa3\'\x9f3\xc0\x1a\x98\x08\xcdi\xf82\xc0\xf8\xe3-\x14\x92$4\xc0\xf0\x80\x19\x80\x1b\xdf1\xc0\xcfa\x85\'\x8a\xa74\xc0\xdf\x9e\x8c\xebl3/\xc0\xa2\x9e\xadI\xd9\xea2\xc0\xe1\x99\xc5c\r\xf73\xc0O_\xd7l;\x053\xc0\xa1x*\xe4Np5\xc0<f\xa3\xcfvs3\xc0\x14\x00\xa1\xbdE\x953\xc0}\x0f\xff\x83\n\x1e2\xc0\x06\xf1\xd7Z\t53\xc0tWg\x96\n\xe12\xc0?\xad\xf2 +\xe92\xc0\xd1g\x00&\x16\xf92\xc0\xca1L\xdd\xe0)3\xc0\xe6Y\x81\x8c\x91\xae3\xc0\x1c^\xe2\xa1\x10\x123\xc0\x83\x86\xe9\xbbo(4\xc0\x1b\xd0\x97\x9f"3/\xc05\xc3(\xd7\xcb\xe3.\xc0_\x84>?\n\x0b3\xc0\xbc\x01\xb6\x17\xee\xbc.\xc0\x10\xe0\xbej\xe51,\xc0\'\x9dc\x85\xa8\xa63\xc0Rk\x93 W\x0f/\xc0\x8f;\xfd#\\\xd83\xc0\xbb\xb2\xff\x06?\xdc3\xc0\x8fT\r\xce\x88\xca2\xc0\xdeF\x02c%G3\xc0\x98\xa0\x81\x1a\x14C3\xc0\xaf\x84\x95\xe6\x84\xca1\xc0\x89\x8f\x83`\xe4\xe53\xc0\xf1o\xab\xaeS\xae2\xc0%s\xa6\xd1\x94\xa63\xc07\xc6I!\xe7\xd73\xc0|\xa9\xd3\x9d\x90\xf62\xc0d<\xf8\xd5\xc7\x94-\xc0\xe0eg\xed\xbd\x044\xc0b=#\xb2\xdaa0\xc0?:\n\xacs\xa34\xc0\xf8\xaf"n\xd723\xc0\x1a(\x9f|4}2\xc0/\xc9\x00^\xd0\x943\xc0\xfbEOxs\x0c3\xc0\x1d<\x96\tR\xec3\xc0\x0bq\xa2\x08\x83\'/\xc0=\xf6\xcdL\xb7`0\xc0f;\xe53o<3\xc0\xacR\x05\xa3I\xe31\xc0\x13\x1b\xbe\x11H\x14/\xc0G\x85\xa0&\x0b\xf64\xc0\xac+p.\x86\xf13\xc0\xd5\x89\xe9\xb9\xc4\xa02\xc0\xcf\x1a,E623\xc0\xc4\xb4\xab\x0e\xb9Y4\xc0w{8^b\xe03\xc0\x86\xc1#\\\x1a\x824\xc0\x004\x8b#K\x1f2\xc0B\x9cT\'}\xde2\xc0\xd0\xd8\x97i\xe2\x9a4\xc0\x0b\xc5\xd1\xa3]\xfe2\xc0/\xa6\'n\xf7\xe13\xc0\x1e\xcdBn\xa2\xee1\xc05T\x9e\x07]\xe3.\xc0\x00wW\xd3\xd6\x874\xc0\x94\x93\x81\x11lz4\xc0W.\xcbd\xd4\x893\xc0\xa2\xfb\xeeM\xb44/\xc0\x15%\xd3\xf6\xb5\x076\xc0[\x06\xc7H\xd9\xb43\xc0\xc3\x9az\xdf\xd0\x923\xc0B\xd3\xcf\xd2\x07\xe83\xc0\x17\xce\xe3\xb1d\xfb3\xc0\xf6>h\xd8+\xe61\xc0\x93Jd"^\xd32\xc0O"\x15\xd0\xcbS3\xc0\t\xa9\x07\xcdk\xd72\xc0wH72\x82\xf92\xc0\xf1{ \xb8\x87{2\xc0\x9c\x0c!\xa7\x9d.3\xc0\xfe\x05Zxf\xe71\xc0-G\xb9\x15\x0b\x0f3\xc0nO\x0b\x8a\xab&3\xc0\xdf\x1f\x92\x0eSA4\xc0\xe3\x14\xd2\x98M\xc46\xc0\x02\xf85\xaf\x9du4\xc0\x1c\xcd`?\xe0\x114\xc0f\x93\xc6\x9d\x87\x1d3\xc0C\xd9\x10\xdb\xd3\xa04\xc06\xdc4\xb0\r\xd82\xc0\x03\xbc/\x0f0\xe22\xc0\x1e\x82N/\x93\x003\xc0\xcf\xd1p\x13x\x0c3\xc0L\xc9\\\xc7\xa1\x103\xc0\xb9-l\x1b\xb1\xf43\xc0|<L\xed\xb9\xf23\xc0\x90,\\\xeb\xd8\x9b3\xc0i7\xe8\x95\xb7\x064\xc0\x91\r\x07\x01R\xb33\xc0\xbeL@\'m\xe95\xc0\xe0[$\xf9\xe0\x81/\xc0\xfd\xe5\xbd\xe2V 2\xc0GR\xee\x9c\x92\x933\xc0\x80\xf8\xf2U\xf8\xde4\xc0@\x17\xd0X\x9e\x953\xc0\xdaJ5\xd8[;*\xc0b\xe6\xca\x18y\xdb4\xc0\x01\xff\xdd}\x9e\xce3\xc0\x1f\x8b\xfdtk\xf12\xc0\x08m\xa5z\xb8]3\xc0m\x03o|&\xb34\xc0\x94\xbd\x00r\xec\r3\xc0#\xa7E\xe6\x97\xee2\xc0\x99\x03\x98\xd8a\x033\xc0\xa1f\xdbR@\x863\xc0\x9aQXa\xf4d1\xc0gB\xa3 \xfb\x971\xc0\xfb\xf6m\x0eo^2\xc0\xff\x020\xfe_\xfd2\xc0Q\x85\xcdq\xbdl/\xc0\x81\xe4\xf3}f\x002\xc0\x03t\xb12g\x953\xc0N\xea\x86\xde\xb3K/\xc0_\x8a\x8d\x14J\xa53\xc0\x1bR\xc6\xa6\x93\x935\xc0\xb2X\x90q;\x1b2\xc0\xefnS\x19+}3\xc0\xfbl\xb4,\xaa\x162\xc08H\xd1\xab646\xc0\xd5\xb9a[\xaf\n4\xc0?\x19\xe1\xfe\xc8g2\xc0\xbf\xe8\x127\xc4]2\xc0\x99\x82\x98\xccP\x852\xc0\xda\xec\x9bF\xe6\x1f3\xc0\xfcT\xa9\x17k95\xc0\x96\xcb\xeb\xee\xca\xbc3\xc0\xaa>\x08\x02\x17t3\xc0&\x8a!\x96\'\\3\xc0\xadAE\xfey\xed3\xc0\xcc,\xf1\xaaG\x035\xc0\xa8\xcd\xa1Cr\x004\xc0\x12\xa3B\x8d\xa7\xa23\xc0X\xb6\xdfyu\x9a4\xc0x\x16\xe28\xe8<3\xc0\xea\x17O/i\xb42\xc0\xcc\xd8\xb8\xec\xe6\x063\xc0\x11\xef\x91\xaf\xb2_2\xc0\xc3-\t\xbdW\xc6/\xc0\xe8{K\xf9\x92\xe12\xc0&@\xe8\xb8B\xc83\xc0\x16\xbe\xbd\x03\xc5\xd92\xc0N\x98\xbd(\xa0a4\xc0\t\x0f\x0fv\x85\x075\xc0\xc3\xd2?\xd9\xf5&4\xc0\xc6\xeak2\x19\xe6.\xc0\x03\x05\xd4\xbf\xcaA1\xc0\xb8\xfe\xcb\xcc\x94K2\xc0\x87\xf46e0E3\xc0\xb7\xf1\xe2A\xc8\xe55\xc0\xf9\xc1\x05\rZ\x982\xc0K\x7f=\xff\x0e\xe6.\xc0\x81\x0b`\xba\x1a|/\xc0K\xae\xf2\xe4\xce\xf34\xc0\xdd@\xb9\x9dD\x162\xc0~\'\xfb\x1a\xbb=4\xc0\x88v;\xbf\xed\xc12\xc0ad\xaf\x01=h/\xc0\xc9\x1fUuV\xa3.\xc0\x82M\xbe\xdb\x03I5\xc0\x871\x88\x02u\xf61\xc0%\xaf\xcd1\xb5\'3\xc0C\xa0P<\x9bX3\xc0"\xd3\xec\x1df\xfe3\xc0e\xf4/\xf3\x9823\xc0\x89\xb3hn-\x143\xc0\xdc\x87;b\x84\xb03\xc0\xb5\xd9\xb6\xa1Xn4\xc0>\x00%9\xdf\xe80\xc0\xd2\xfe\x83|\xdb`3\xc0\xb4\xba\xd4\xcf\x1e_-\xc0M\xe4\xce\xc6\xc1P3\xc0\xe2\x14S\x9cb55\xc0\xe3\xf6=\xd2\xb6\xd52\xc0Y\x95\xe5\x05g\x064\xc0\x01\xca\x19g\xf5\xa74\xc0\xd6\xf3Y\xbc=\x935\xc0S`\x8e\xfb#\xe32\xc0\xf3\x9d\x8d\x8a\x87\xd23\xc0.Bi\x19\x82T1\xc0\x9e6\x89\xc2\xcc\xcd3\xc0\xb5h\x9c\xd6N\xb13\xc0\xcf\xfdH\xf4\xe1\xfd2\xc0\x86\xbc\x0f\xf56\x851\xc0{r\xb7\xae>\xbc1\xc0\xde\x91<;\x86\xd20\xc0Q\xdf\xc03fw4\xc0\x1f\xb2;\xf96\xc64\xc0\xab0^~+\xfc3\xc0hE\xbd\x84\xe1R5\xc0\xfc\xa9x\xee\xa3\xbc3\xc0\xd4$\x00\x8e\xe1\x9d3\xc0\xec\xcb-0\x16\xb33\xc0y%y\xaa8\x051\xc02\xdd\x9d\xf9,.4\xc0\xcb\xed\xcd\xbb\x87\xcf4\xc0\xa1\x96\x05\x0b0q1\xc0\\h\xc16n\x0e3\xc0\'\xd7\x8a=\x08\\3\xc0\x98!\xe5>\x13\x0c0\xc0\x18\xc4\xb63Z\x913\xc0\xf9\xad\x13\x818\xdd2\xc0\xb2\xe7\xa5\x9f\xc4\x194\xc0\x11\xd3\xec\xdd\xb7"2\xc0s\x0cM*\x10J2\xc0\x86\xfc\x0c\x87\x97,0\xc0N\xab-]\xb0\x9b4\xc0\x80\xe5\xac4\xec\x862\xc0K\xd0\xc0\xac\n\x974\xc0R|[_-K1\xc0{\xd5+L\x06\x0b4\xc0\x9f\x9e?\xd7\xeb!4\xc0\x15\xa5\xfbo\x1a\xe9\'\xc0:]d\xc5b\xd23\xc0<K\xecRO\xd8/\xc0\xd3\x10 \x9d:\xbd4\xc0\x8e\xea\xf96\xf1\xfb0\xc0\x0c\xdb\xc9\xc8\xa6\xf24\xc0\x12st\x9eu\x192\xc0\xa2s\x80\xb6V\xbc.\xc0W\xfd*\xb2\xe4\x833\xc0\t\xe1\x04\xf9\x15(5\xc0v\xd1z:\xe2\xb52\xc0m^`\xcc\xaft-\xc0yh\x98\x8f\xef\xcd4\xc0Z<^\x0b\xa7T2\xc0\xae`?=\n\x8d2\xc0a\xdb\x99\xf5&\x8b/\xc0\x82\xa9\x0b\xca-\x830\xc0\x1f\xf8g\x98t\x0c4\xc0\xea\xba\xfb\xf8\x9d\xfa0\xc0\xb3P\x9f+\x87\x0e,\xc0L\x15\xaf/x\x0f6\xc0s5\xd8LZ\xdf2\xc0\x08\x8a\'\xe0\xb7\x944\xc0;y\x08\xcc\xab-4\xc0J\x1b\x85H^\x125\xc0\xa3\x1f\xe0g6}0\xc0\x91\xbf\xa7Y\x94p4\xc0\xeb\xb8\x86\xd8\x12\x114\xc0\xef\xf7\x92J\xf2.0\xc0\x98\xf8\x1ab\xe9A4\xc0c\x91\xcb\x06\xd2\xcc2\xc0\xb9\xee\x81\tz\xf02\xc0\xe9\x19\xf6R\x08q4\xc0w\xad|N\xbbl1\xc0h\xa9%\xb9<X5\xc06r\x19\x92\xda\xb72\xc0e\x84T\x13\x1f+6\xc0V\xd7\xe3Z\xad55\xc0\x8e\x11\x0b\xd6l\xa85\xc0\xad\xf6h\x19\xdf\xfc1\xc0=\xa1\xff6$\xde1\xc0u\xc4\xf2\xcc\xbao1\xc0\x91\xca&\x0c\x9e\xa04\xc0k\xbb\x91\xf77\x073\xc0\xaf\x15\xc5\xa5\x1a\xe61\xc0\x947I\xdb\xd6\xf0*\xc0\xf0\x85\xd7\xf9\x97;3\xc01\xa8\xfa\x1c\xb7\xf52\xc0\xbc\xc4~(?\x075\xc0\xddm\xfb!\xa2P2\xc0 \t\xabB\xb3\xe23\xc0\xe8\xa9i\xa5x\xe85\xc0~\xce\t\xbc$\xb91\xc0S\xf9\x9d\xea\x14U0\xc0{\xa6\xc0\xdd&\x1f6\xc02\x1an=/.3\xc0\xc2\x0e7u"\x166\xc0r\xa3\x8f\xd3<m4\xc0\x89E\x9f\xae\x9470\xc0\xc5\xae{/\xb0\x944\xc0\xf7\xba\x9b\x1ey\xfa1\xc0\x83\xd9\xda\xa1{$5\xc0uFm\x9f\xdeo4\xc0b\xe9\xd8\xd1\x1dM1\xc0]\x915\xb7\xce\xaa*\xc02\x894}\xa4\xfa3\xc0\x1cre\xa3\xaa\x024\xc0\xae;\xb9g\xe7\xb05\xc0\xe8\x92\xad\xdd\xf1y4\xc0Mg\x9eC\xac\x082\xc0DJ\x88V&\xa93\xc0@\x7fU{;\xf43\xc0,j\xdf\xb9\x8e\xcc0\xc0\'\x16\xf6Gz\xbb3\xc0y\x1bz[#+5\xc0\x99\x83\xa0\xf9\x87\x863\xc0\xdf\x06\xa9\xb0\x8b#2\xc0\x84\xfb\xfdT\xf3i5\xc0\x85\xa4Q\xa1\x90\xfc4\xc0dI\x04f\x8e\x9b5\xc0\xaeb\xf1Y<\x1c4\xc0\xe9SA\x8c\xb2\x892\xc0\xfd(\xea\xe9\xf6\x9c4\xc0\n\x03\xf7\xd5\xe4\x8c4\xc0\x9b\x01\xe1*\xea\'3\xc0\xdc\x11\x07\x19\x1e<2\xc0zj9\x19\x1bf2\xc0Cg\xaaAhX1\xc0\xee\xce\xf0A\xac\x842\xc0\xe1\xd1\x11\n\xec\x123\xc0\x92;\xe5.\xa8B,\xc0D\x03\x0ft\xaf22\xc0\x9d$\x8c\xc8\xff\xe62\xc0\xc0\\`\xfd\xe4\xd53\xc0\x85\x93\xeb\xc6i\x1d5\xc0\x99vA\xcde85\xc0\xd7\xc4\x00\x1a\x13O/\xc0\x8c\xce\xcbq\x94\x0c4\xc0a\xcb_\xe3\xfc,3\xc0\xdc\xba\xf2\x00v\xe65\xc0i2\x88\xc1;\x040\xc0\xd2\n\x966\x12f5\xc0M\x1b\xb8\xfaJ!2\xc0\x80\x86E\x7f\x8e\xa44\xc0\xc0\xbc\xcb\xd42\x044\xc02s\xddr\x8a\xe93\xc0\xed\xdeZB)\xba4\xc0`\x06\xdf\x8dd\x922\xc0\xda\x80\xb4\xf0\xaa\xb92\xc0\x1f\xcc\x08\x12\xb9o3\xc0<\x81u\xda\x01f4\xc08\x927{\xd7\x973\xc0\x98Eal\xddm2\xc0\x8acO\xc9\x13B3\xc0\x98\x97Z\xc8\xa9\x193\xc0}\xb07\xc7\x1d\x085\xc0J\x08&\x87y\x8e1\xc0JRD\xe2O\xf2,\xc0\xf9\xcc3\\\xa9\xba/\xc0[8\xae\x7fU\xce.\xc0V\xd3\xb8\xaft\xa24\xc03X>\xfa\xfb\xe62\xc0V\xb1K;\xf6n-\xc0\x98FP\x97\xf7.3\xc0\x87#\xaa\xba\x03\x98+\xc0qhV4\x9a\xe14\xc0Zq^ha\n5\xc0\xd8\x99\xd1\x9dE\x165\xc0L\x13\x1b\xea\x11\xa65\xc0\xb1^\xc9\xe8r\x052\xc0\xd6\xea\xa4\xac\x9f;2\xc0\xff\x0cO1m\xa42\xc0\xde\xcdO\r\xf5\xc32\xc0\xd0\xc4\xafc\xa0\xc82\xc03\x81P"\xc8T3\xc0^\xfcds\x1fa/\xc0\xb6l\x8cK.\xe6/\xc0\xeb\xbd\xc3\xa84\xa2/\xc0\xe1\x04M\xa5R\xee3\xc0\xe5-*\xfaF$.\xc0\xe4\xb2\x9d*\x95z2\xc04\x89\xd9\xb5\xb6K3\xc0dUk\xe6\xeb\xf9/\xc0\xa8\x7f\x03v\xb2K3\xc0\xc4\xf5 \xd6\x05C0\xc0\x80\x85\xaf\xc5\xc5\xd61\xc0\xf26\xbd\x0f\x88\xb73\xc0\x91\xee\x958\xd7\xb35\xc0^\x0e\x08_\x97\xa50\xc0(4IF\x05\xb83\xc0o\x15\x84\xda(\x13.\xc0\x06!\xd4\x89\x16\x076\xc0zi.\x11\xa7\x7f.\xc0N:jH\x83\x134\xc0\x88m~mej-\xc0..\xc2\xa8\xa1&2\xc0]dO\xc1\xb7S1\xc0\x9e\xc6\xa4}\tV3\xc0\x16\xb9{\xd6Vy3\xc0\xad:^\xde\xf0P3\xc0\x98z\x92\x854\xcc4\xc0 }\xbaY\x1b\xc34\xc0\x1c\xed\xd9\x16\xcf\x1c1\xc0h$<#\x1e\x922\xc0\xe7g\x1c\x96\xcd\xc72\xc0\xd4\xc5\xc2\xf4\xeb\xfd3\xc0\x8d\xfeY\x01m\xdc3\xc0\xd6C\xae-\x8d\x043\xc0i\xf3\x12#5\xfd3\xc0(\xc1\xab\xcb\xd753\xc0\x96\x9d\xf0\xb2\x0663\xc0\t\xf4\xa0\xa0)83\xc0>\x8b\x0b,\xfdA4\xc0\x83\x1aJJL;4\xc0T\tGT\xa7e4\xc0F\xb1A)\x1cI3\xc0\x91U@\xa0\xca\xaf1\xc01\x06]\xbf\xaa\'2\xc0\x9bd2\xf2\x9b\xa71\xc0Iz\x03\x05\x9cZ1\xc0%\xdfy\x1a);4\xc0\xfex=\x97@\xe43\xc0\\:\x0f\x98\xd1\xf8.\xc0\r.\xa4\xb0\xafo3\xc0\x04}\xcb6m\xce5\xc0\xa9\x104\xe7\\03\xc0h\xa7\x92-\xba\x134\xc0\x19<\x8e\xa3\x85\xe76\xc0\x18\xe0\x83{\xa0u1\xc09q\xcb\x1e\xd2C4\xc0\xda\x95\xd7\xeb\xd0\x893\xc0\xe14f\xa5I+3\xc0\xa9\x1d\xcb\x8b\xcd\x842\xc0DO\xdb4\x00L3\xc0\xb7r\xf1\xaa\x8b\xb62\xc0/R\xfc\x1b\x08:3\xc0m\xc1\xbd\x1d\x14\xd82\xc0nh\x14w\xe0z+\xc0\xe1\xd6\x02\xda\x05\x982\xc0\xd6\x94T<\x94U0\xc0k\x90\x91\xf1\xb9\x060\xc0s\xfa\x05\x01\x1c\xc92\xc0\x81\xcec\xf0\xec\\2\xc0f\xadj)c\x9f3\xc0\x15\xed\x8f-\xbe\xb74\xc0Gu\xaa5\xe4\xbc0\xc0\xa17#vq\x8f4\xc06\'y^\xcb\xf15\xc0b\xc5y\x1b\xb4)4\xc0\xde\xa0\x0bp\x9d&2\xc0\x9c\xec\xdfa\x8aZ0\xc0f\x9f$#\x05\r3\xc0hU`\x8b\xd3\x9a1\xc0\x9aH\xf6\xec\xf0\x10.\xc0Coao\x17\xf0.\xc0\x1a\xc1\xb8\xe2\x1403\xc0\xe0\xd6\x9282b-\xc0B\xd6x\x1er^3\xc0UTL\xbf)\x19+\xc0\xba\xa9\x86\xac\xa1\xa25\xc0Q}\x8d\x81\\L5\xc0Z\x15\x07)%&2\xc0y\x00\x89\xfef\xb1\x18\xc0\xf0*\x03\x85\xf860\xc0\xaahp.+\x903\xc0\x9f\x8c\xe8\xbd\xc5\xd74\xc0\xb3b\x03\x1e\x10\x110\xc0\x1b\xf4\xf3\xe63u\x18\xc0:\x9eE\xe6\x0f63\xc0\xc8\xff\x0b\xcf\x08*5\xc0\xab\x8a[k\xe1\x1c1\xc0\xdb)|\x96t\xe62\xc0\xd71\x8aw0\xb22\xc0\x95(\x8a\xf4\xdfd1\xc0\x93 :\x8dA\xf83\xc0\xbb\x1d\x87\xd2\x00\xc8.\xc07\xca\xd8\x9b\xfdt3\xc0V\x96\x0f;\xc7\r3\xc0x\x1b\x99\xb6\xef\xc34\xc0^\xaa\xe3T\xbf83\xc05\xb4\xb6\x86\x0c,3\xc0\x88Q\xff\x02m\x8c-\xc0\xe5#aGW3+\xc0?\xaa \xa6\xd7]2\xc0\x85\x0c\xc2\x97>r4\xc0)!X\xee\x90\x063\xc0\xb1\xf3?A\x02\xd22\xc0\x7f\xf6\x9c\x81\xe1\n3\xc0\x9c_9DL\x173\xc0Z\x0c\xce\xcbc\x9c3\xc0\xbfV|\x0be\n7\xc0\x7f\xf7\x82\xee\x82\x872\xc0 d\x9b\xb7\x04\xe72\xc0\xb7+*\xc0\xf7\x036\xc0\x0e\xc7\xb9\x99\x86\xf53\xc0\x89\x9f\xaa\xbe\xc3\xd42\xc0\xe0\xcb?0\xdf:5\xc0\xb0\x1e\xbc\xea\x88\xb82\xc0\x83z\x99\xb4\xcb\x1f3\xc0\x13\xcb*)\xbcR4\xc0\xa5\x82F\xc4\xd172\xc0\'Z\xbd\x0eSl2\xc0\xd7\xdcA\xed(\x981\xc0\xf9iU\xdd\xb6b3\xc0A.N\x12\x01\xfe3\xc0P6r\xf6\x02\x114\xc0\x1b\x10\xb15\x10\x9a.\xc0.f`*\xbc\x063\xc0\x9a\xbf\xbbH\xb6\x1f3\xc0\xa9\xbagl\xd7)4\xc0\xeb\rE\\_\x834\xc0\xfc\xb1s\xbf*{5\xc0IV\x99&Po-\xc0q\xb5z{f\xbc6\xc0\xc7\xbd\xa5\xf19\xce1\xc0_5k\x7f\xce -\xc0}S\x94\xac~$3\xc0Ye\x8ag\xb5#6\xc0\xd2(6\xd2\x8e93\xc0)+\xc8\x03l#3\xc005\x86\xa4\xbb\x053\xc0\xaa<MO2\x8d2\xc05B\xe7\x96\x98\xfb3\xc0|J\xec\x8e\xc4\x803\xc0@\xd3\xce,\x88\xf83\xc0x\x02k\xe9\x7f\xe23\xc0\xe1\x13Vk\xcd 2\xc0#\xf1\x8bAc\x9c/\xc06\x17\xea\xe1W\xef1\xc0\xc2\xe9d\x1c9\x0e0\xc0\ry\xb0Y\x07\xd41\xc0X\x1a\x866\x94\x010\xc0\xb4\xd3h\xe3\xa3\xcd2\xc0 \xe0l\xb0\xccD4\xc0\xeb\x0eTcb(2\xc0\xa3\xbf%\xc8\xcf\x00.\xc0\x88:W\xd3\xd9^2\xc0\xcd\x90\xd5BB\n1\xc06\x95\xdd\xe0s07\xc0\xe5|\x1b\xbeW:2\xc0\xf7{z\xbc&\xf2,\xc0\xda\xe09\x10\x8aj5\xc0\xfe\x00\xf80F\xa1/\xc0A\x16\xd1\xd9G\x992\xc0\x0e\xd0\xb0\x94\xfdh1\xc0\xb4\xae4\x1c\xfaM-\xc0\tk\x03\x07\x8d&3\xc0p\x8d\xb0\xb6\nL,\xc0\xfcN\x98\xe2P\xbf0\xc0\x0c\xa2\xbb\xc8?`2\xc09\x03\xb7\x86{q1\xc0\xa2h\x88\xc06\xd52\xc0\xe1\x96\x00\x1aEA+\xc0\x00Z\xe7j\xa6%3\xc0\xb9\n\x89Q\x1e\xa71\xc0c7\xa2!\x80\xb52\xc0\x98^"\xa7#\x8d-\xc0\xd6/\x16\x0e)y3\xc0\xfc\x02\xa9\xb3\x05k3\xc0\xec\xffQ\x11\xffs4\xc0\x11\xb2\x91\x03\x1b\xc24\xc0Y\xac\x98\xf1\xe6\xcd\x16\xc0U.\xd3r\xde\xce2\xc03\xf7%\xde\xee[4\xc0\xc6\x10\xbf\x98\xae\xe41\xc0\xfc\x85Y\x12@63\xc0|\xc62|\x8f\xe91\xc0\x00o\xbf\xfeQ\xbd0\xc0\xb0\xb6\xf9\xabt\x0f0\xc0\xe8?\x05\xe2\xdf\x822\xc0\x13\xed\xbb\x88\xba\xa02\xc0\xe0Q\xca\x01\xc1E4\xc0s\xf1!\xae\xc0\xd23\xc0\xce\xfbb\xe7Ge3\xc0\xa7xV]_r3\xc0W\xdcJ\xd1\x9e32\xc0\x14\xe7\x8b\x82\x1d\xe94\xc0\xeb?e]\x85k2\xc0\x93J^5\x00\xa62\xc0\xb2\xaa\xb0\x01\x1cY3\xc0\xb0GM\x12\x13\x071\xc0\x7f\x168o\x06"3\xc0\x14\x97\xb8G\x0c\x8a2\xc0lAh&\x85\xe91\xc0\x18[NvT%3\xc0\x15$\x12\x99r\xc32\xc0\xe9\xfe1/\xb0\xef2\xc0/\xdc\xd2k\xb2\xae0\xc0~n\x1c~!M3\xc0\xaf\xef\x9c\n\xde\x123\xc0\xc5\xeaa\xa4"\xd13\xc0\\\xed\xea\xc1U\x983\xc0\xca\xf5+7.\xf55\xc0@\xdc\xed\xb3zA2\xc0\xa9a\x13\x1a\xb9\xab3\xc0\xd7\xe9\x08\xb2uV3\xc0,\x01\x8c\x16nQ4\xc0*\xcc\xff\xaf-\xa72\xc0A\xe3XC\xbd\xb13\xc0\xd40u-\xb1R3\xc0u\xa8t\x0f\x1b\xfd2\xc0B\x7f\xe9r\xd5G2\xc0Bef\xf6\xeb\xdd1\xc0\x83B\x01\xd3h62\xc0\xe80q\x19N\xdd3\xc0\xeb"@\xf20_2\xc0\x1d\x88\xaaNv\xdc3\xc0M\xbd"waa-\xc0\xd1Ox\x07\xbf\xa01\xc0\xf8Rx\x93u[-\xc0~\xc3S\xab\r\xa32\xc0E\xa9\xda\xac\x93\x84.\xc0\xa0{\xac\xdf8f-\xc0x~n6_P3\xc0\x83\x01\xfb\xab\t\x84-\xc0|\xd0\xca\x06\xf8\x013\xc0t\xda\x8a\x13\x8b\x93*\xc0\xda\xf3\xeb-\xb9\\4\xc0\x12oc/\xb7o4\xc0\x93\xedSw\x01\x165\xc0C\x98hU]\xd04\xc0\xd3\x19\xc6\x12\xbb\x802\xc0;G\xe4\x91\x19\xb76\xc0\x1a\x81\xd1\x8f\x1c)3\xc0//\x16\xd2q84\xc0<[\xba\xfeB\xe44\xc0\x8a\xa1\x07\xe2\x1a\xb00\xc0\xd5c\xce\x8e\xe6\xce/\xc0\xa4\xfa\x06Ta\xc92\xc0?\xc3R\xc5\x18%4\xc0\x8f\x8c\x01\x1fM\xf32\xc0\xd6\x98\xb3\x1c~\xa42\xc0\xb1\x99\xffQ\x04}4\xc0Y\xc8u\xf2\x9f\x055\xc0\xba\x8f\x02\xd9\xb0\xbc4\xc0\x00}<\xe75\xb92\xc0C\xecx1z#4\xc0\xfd\xcf!2\r\r3\xc0\xfcI\xea\xc2G\xfe2\xc0)c\xed\x9b\xd4\xb81\xc0\x89\xbd[@\x9f\xb7/\xc0\xfa"\x80\xab\xb2:2\xc0\x1e\x07\x92{\xc1\xd50\xc0\x9fY\xcd\x91\xf9;4\xc0EW\xb7h\x1f\x056\xc0\xd4\xed\xdf\xd5wS3\xc0A>HK)\x020\xc0\x7f*Tb\xb5\x035\xc0\n\xa4&\xeb`\xdb.\xc0#\x89\xde\x96M|-\xc0\xd6\x9e\x06\x9f\xe1F5\xc0[\x84\xe2!\xb8l3\xc0\x12t{\x10\xf4\x022\xc0\xac\xcaR\xedb\x9f6\xc0\x9e;\xeeu\xd3\xdb0\xc0dkGs\xcf74\xc0E\xab\x1b$\xc2=3\xc0\xc5\xd8\x91yj\x894\xc0[!\x17\x08\xab\xbb2\xc0\xb6\xf4*]=\xbd6\xc0\x15\xe9\xfe\x8e\xab63\xc0\xca\xd5\x84d\x1cb3\xc0\'\x91\xc1\xf7\x90\x024\xc0\x88\xef[\xd7|&4\xc0ZK]xP\x944\xc0\xdaf\x9bA,\x193\xc0\xf7\xad*\x80\x87"/\xc0\x99\xda2\x00G$5\xc0\xe3?y\x07\xf2i3\xc0s\xc3\x15\xd9\xa4a2\xc0\x13U\xfdW\x0c\x1b2\xc0T\x92\x81\xc1"\xb70\xc0\x9e\xb1\xf0d\xfa\x925\xc0\xadw\xc2\xdb\\V0\xc0\xf8c\x18\xe7o]-\xc0\x94\'g\xcf\xe2{6\xc0\xd6\xdd|\xb2\xe473\xc0\x8bu\x7f[\x88P2\xc0\xcbX\xbb\xed~T3\xc0h\xa9\x8ev\xdec2\xc0\x98\xa9\xf4\xd4\xdfb5\xc0=\x8f\xba\x93\xd5o1\xc0a\x03_H\xe7\xe23\xc0\xeb\xebr\xb9\xfc63\xc0\xfe\t\xa2-\xea55\xc0nk\x04\xfa\xc5h-\xc0\xc8ut+\xf3\xe6/\xc0\xa7\x0bg\x1f#B3\xc0\x06\xea\x86\xd3\xad\x164\xc0\xd2\xcf1\x13\x85\x80.\xc098V{\xa2\x103\xc0\x195[^\xc0;2\xc0\x93_n\xef\x8a\xaa1\xc0I\x80\xce~VQ2\xc0\'\xb2\x08\xd2$t4\xc0 IC&\xc0\xbc2\xc0b\x94\xdb\xae\xbe\x874\xc0\xbb\xa4\xe28\x9bI/\xc0\xa8\x8aW\x07\xcc\x8f4\xc0\xa5\xb24(\xa1\x082\xc0\x9a\x83\x0cpI\xd32\xc0-\xe2n\xa2\xe4\x010\xc08j\x0221\xa45\xc0\xa9\xcf\x18\xe7\xa7F3\xc0\xa7\xf2\xb3\xaa\xe583\xc0\x81\xf9\x89\x000\xd50\xc0\x9fn\x85\xf3\xd2\x0e3\xc0xZ\x8d\x16\xcd\x1b/\xc0\xf0K\x97j\r&3\xc0P\xf9Q{\xd0\xe53\xc0H\xb2\xf5:y\x1c4\xc0r\xda\xcd\x91\xef\xcd3\xc0\xab\x8bR".p5\xc0\x07\xda\x98\xdb\xf3\x036\xc0njB\xee|\x050\xc0KPN\x9d\xb0l4\xc0aA$\xc2\x13\x864\xc0\xd3r\xdd\xa7DX3\xc0y\xcf.\xeae\xa51\xc0\xfe\x8fA9\xe4:2\xc0\xbc\x10\x05-\xe0\xd16\xc0\x86nGHrz+\xc0\xb1$\x8d\x05\xfe\x192\xc0;\x0c\x01\x80r,4\xc0kKG\x14\xf9\xb73\xc0\xfb\xbb\xc7\xf5\xacO3\xc0\xba0-\x97\xf9\x043\xc0\xf7\x818\xda\xeb\x89-\xc0\xd9\xf2\xf9\x8b_\xe02\xc0a\x97e\xf8\xf8\xd44\xc0\xbe\x15\x16*\xb3\xca1\xc04\x7f\x9d\xa7v=3\xc0\xcb\xee\xcf\x1a\x98V4\xc0\xc4\xef\x98\x95\x14\xad2\xc0\x1e!\x0b\xd7\xcf(3\xc0)IshY\xe94\xc0\xaf\xd0ICt\x1a4\xc0>-:T\x92H2\xc0\xf2\xbc\xf1\n\n\n4\xc0 ->\xc1%X4\xc02Y\xc2\x03\xec\x050\xc0\xfc\xc9$\xec\xde\x1e6\xc0\xfe\x0b\xda\xe5%L3\xc0^bU\x0e\x99\x8d2\xc0q\xa2\xde 9A2\xc0\xd2\xae0\x14\x91V3\xc0Y\xe1\xe1\xce%\xa0/\xc0\x0e\xed\xa5\xd2\xe7\xc43\xc0\xde`(\x12\xf2s4\xc0\xd1\xc2\x9eP`D3\xc0\xd6\x1fe \\\xed3\xc0\xc4\xa0\xe0e S2\xc0\xb5U}\xbea\x0e2\xc0Pi\x15\xb0.\xdb3\xc0\x8d/\x17\x80\xd1\xb4.\xc0\x9f\xbeU~n\xff2\xc0p\x16\x9e\xc1\xf3\xf23\xc0er%X\x91\x114\xc0\x9c\x13\xdb6\xb4\xa35\xc0\xfd\x17\xcb\xdcDV4\xc0\xa6\xcay\xb47\xab4\xc0\x06t(\x10@\x064\xc0\n7\x14\x11BQ4\xc0w4\x0f\x8eb\x0e4\xc0)\xb9n\x89\xd3\x163\xc0#\xa2\x05\xea\x16u2\xc0\xeb\xb8\x86\xd8\x12\x114\xc0m\x9e\xf1\x911\xdd2\xc0\xeb*b\xbaTr2\xc0}\xe5\xc7\x0f\xda\xe72\xc0t\xdd\x0c\xa8\xb6\xf43\xc0\x9c\x80\xc2w\xa1\x134\xc0\xfc\xd5\xecJ\xc3\x882\xc0\xdad}[\xca\x804\xc0\x8a\xf2\xfaH1W4\xc0{S*\xd9l]2\xc0m\xf2\'4\x1e84\xc0\xb2\xb0\x9c\x04X\x1f4\xc0\x0f\xac\x1bz\xe0\x83/\xc0\x7f\xda\x85\r\x1b[2\xc0\xd7\xeeB\xf6\x7f\xd94\xc0\xb2\\\x8a_\xb6\xe21\xc0M\x98\x0fL\xab\x115\xc0\x8e\xd5cb\xa4\x173\xc0\x08w\xf6\xb8\x8c\x1f3\xc0\x94\xa7\xc5\xcd^\xb91\xc0\xd6\xb4Q\x8e_l4\xc0\x19\xe7\x9f0D&2\xc0():\x14#\xef1\xc0g\xaev\x83\xd9H4\xc0\xf6\x81\xac\x94\xee\xfe.\xc0x3\x16\xc7+?2\xc0\x98P\xbb\x82\x90C3\xc0h\xe8\xa8_[:3\xc0D\xbd\xbe\xd7\xe3\xd03\xc0^\x9bA\x8cq|5\xc0X\xad4\x7fr\xea2\xc0|{&\x19m^/\xc0i\xf0\xc36\xe7\t-\xc0\xf4\xe8\tRnC2\xc0\xc7\x16{C\xb2\x9a3\xc0\xfcE\x1d\xc2\xc0\x184\xc0\xf0S\x05\xc0\xaeX3\xc0n;RF\x9c\xd71\xc0T\x91S\xa1\xca\xd41\xc0\xfd\xc1\xff\xc7\xd0\xee2\xc0\xfc\t\x89\xa2\xf4\xe13\xc0\xe1\xb4\x18\\6\xf64\xc0\xf3\xb0\x1c\x13\xc4"3\xc0\xe8dX\xf2J\xa92\xc0\x8aO\xaf\xc0X[2\xc0y\xb3\x8a`2\xec3\xc0\x1f2&\x1bW+3\xc0\x10\\q\x99~u2\xc0\x03+\x01C\x07\xe82\xc0\x98\xb8\x06s\x9e\xeb2\xc0xl;\xe5\x91\x154\xc00+\xed\x14d\xa71\xc0^\x9f8toH3\xc0\x00\xf2\xd5\xd1\xd9\x0c4\xc0w\'y\x03#>4\xc0\x99f\xe1\x05v\x1d4\xc0\xc6\x93[\xec\xd4\x904\xc0\xc6@\xa0\x1c\r\xfc2\xc0\xd2\x90"\x87\x15-3\xc0l\xa2\xc7\x15uB3\xc0\x13!~\x98\x0c\x7f2\xc0Y:\xd6\xcc\xca\x125\xc0\x7f\xdd\xb1\xb6\xac\x123\xc0\x87\x13\xa0\xba$92\xc0^\x0f\xc3\xf8\xf2%2\xc0A\xa3:\x18\x86\x164\xc0G\xc4RT\xb3\x196\xc0\x91\x14\x8f\x1eH\xb12\xc0\xa5\xa3\x081693\xc0\xd8d,\x8a`H3\xc0Z\x02\xce\xa0\x18g/\xc0\xa8`be\x93K4\xc0CL\xc5\xd4!A3\xc0\xc3d\xec\xfe\xd7\xa23\xc0\xf9k\x18\x81\xc5\x913\xc0@C\xaa\x00r\xb81\xc0Xr.\xac[\x143\xc0\x81\xcf\x8e{\xaf\xa14\xc0o\x82\x9a\xbb\xd4\xa64\xc0>\xcb\x1e\xc5FD3\xc0\x1e=\x97\xdf\xb6\xd04\xc0\xec\xa0\x81\xa8\xf2\x813\xc08\xe6\xdd\x96\xcb\xc43\xc0\x07h\'q\x90+3\xc0\x86p\xacSm\xe33\xc0\x0f\x91R\xdb}\x94/\xc0\x1fi\xc6Q\xc4\xba2\xc0\xd9\xcf\xc8V\x0685\xc0\xf6\x9b\xd1\xd66\xa7/\xc0\xeb\xe5v\t\x1260\xc0\xbe\xcb\xb1\x1b\\A4\xc0\xd9\x9bPg\x12\x1b4\xc0\xddw\x06?\x95Z4\xc0\x02eW-3\xec1\xc0\xf6W\xf1\x17\x90l3\xc0\xf1.\x87\x04lG3\xc09<\x10\xb03f3\xc0\x00\xa7#\xc3\nH2\xc0\xc5Q\xe5DL\xe61\xc0\xbfq\xca\xe7\xc6`4\xc0\x04\xd2yg\'\xdf4\xc0C\x8f\x89\xb0-\xc25\xc07\xd4\xefL\xde\x153\xc0rt\x02\x062Q3\xc0=\xaa\x07`E=3\xc0\x90BJ-\xd7\xdc2\xc0\xf6\x80`&\x18\x882\xc0\x8d\x04\x80H!\xb51\xc0\x93\xd6Y\xa5\x1dq3\xc0\xfcl\x0ce\xd3q3\xc0\xa1\x90l\x7f\\\xe73\xc067V\xcd\x87\x1c3\xc0\xf3\xd9\xdd\xf91\xd81\xc0.\xe0\x0cP_\xa41\xc0\\\xad\x9f\xba\x98\xed3\xc0-]\x82\xcd]\x9a6\xc0\x1d\x11\xb9\xb3\xc8%5\xc0\x892Q\xb8\x05/2\xc0>\xb0\x85\x11\xde\xff4\xc0s\xa2\x88\xa2\xd5"2\xc0m\xde\xb4]t\x9d4\xc0P\x87\x9a@\xc4\x134\xc0\x82V\x83\xc3_\xa12\xc0zCP\x90!Q4\xc01\x83Bm\x93g5\xc0\xa9\xb2\xcc.t\x7f.\xc0\xb3\xa1\x97\xe6\xe982\xc0\x10b\xe4\xf6\xe2\x9b2\xc0\x07\x05\xe8\xd3:\x194\xc0#\xd8$\xed\x80\xec1\xc0\xb3\xe2\xe4\x00\t64\xc0\xe4%&9\xaa\x034\xc0\xae,\xfc\xcfXC4\xc0\xa9l\xe4\xd5\xff\xa44\xc0=Z\xbc(\xe8\x922\xc0\x84\xb5\x0f\x07\xbb%2\xc0\x90\xe9\xc4Z}#3\xc06\xc5\xff\xae\xa6\x983\xc0\x051\x9e\xe8f33\xc0\x1bHp\x90\xbb*3\xc0\xfe\xe7w_\xfb\x873\xc0@m\x1bI\xd792\xc0\xca?i\xe3\xbf\t4\xc0\xd3\xe9\x15\xa89\xcb0\xc0\xecl\\\x0e)\xd00\xc0T\xe5\xab",\xda2\xc0\x06:\x1f\xf9}\x90+\xc0U\xc4E\xf4\xd0%4\xc0\xd5_\x7f\x01\xe3\x88/\xc0\x89Tr\xb0\x17]5\xc0\x12\x06\t\xcc\xdfU5\xc02ah\x87V\x0b4\xc05S\xe4\x81\x97\xf93\xc0\xca\xd8\xa4<\x88t4\xc0\x87\xb5\x0c\xc0\x0c\x1a2\xc0\xc7S\xa6z\x0e\'3\xc0^\xfd8\x19Fn4\xc0L*\x86d\x80<0\xc0#8\xdbvIP5\xc0\xbe\xbe\x91\xe0\xb1C4\xc0i}o&-\xba.\xc0\x08\n\xb2{\xb1\x852\xc0~,|0\x90\x8b2\xc0 ^[\xe7\x16\x034\xc03U\xe2\x1b\xab\x1e4\xc0\xfa\x96\x8a\x15\xb8\xfb2\xc0\x9ci\xa9\x11\xdd\x074\xc0W\xb5\xc759!3\xc0#\x96\x82c\xff|2\xc0\xd8\xe6m\x9d~g5\xc0\x9c\xf7\xe5\x1aB\xdc3\xc0\x91>D\x11\x8cf4\xc0\xa5\x10\x9a)\xfc/3\xc0\xdbh\xf9W\x91\x1c4\xc0\x0e\xc9\x07\xa3_\x804\xc0[4s\x95k\x9f1\xc0\xdb\xa8\x02\xd9\xb7\x9a1\xc0\x9b}\x84\xb6\xe4f3\xc0\xf5|\xa0\xa4\xad\x966\xc0\x15J\x8c\xf4Ot5\xc0f!L\x93>\\3\xc0\x97NLk\xc7\x1d5\xc0\xe1\xd2B\xfd\xe5\x0f5\xc0*@\xdev*\xf42\xc0M\x8b\xb8;a\xe72\xc0\xf7\xa7]%\xe6\x194\xc0Xr\xa3\xbf\x0585\xc0\x87\xde\x06m\xed.4\xc0\xa3i\xfd9\x82 2\xc0\x05\x9eyj\xffN5\xc0V\xa0j\xa5\xeee4\xc0\x97\xd1\xbf\xf3\x9d\x1c4\xc0g\x02\xd5\xaa\xa5\x124\xc0>\x89\x80%\x99d4\xc0L\xc6\xf9\xa9\xc5\xd0.\xc0\xda\x8f\xa5\x92\xbf\xf31\xc0\x16\xc2\xf7>\x08+3\xc0\xe7\x92[g/!3\xc0\x04\x07\xb9\xd7M\xfc2\xc0\xe3-\x86n\x10\xae1\xc0\x04\x99\x14\xee\xcb+5\xc0R\xf5/i\xaf\xe50\xc0\xa4\\\x95lw\\2\xc0\xc9\xf7\x94F\xb5\x8b3\xc0\xed\x08\xe8\xa8\xaf\xfc2\xc0\xb7\x84\xb4:\x85\x914\xc0\x92)\xab\x86t"3\xc0\xf5\xd4\xa6\x97\xb3\x8f4\xc0\x00b\x1a]\x9aa5\xc0\xe9\xf2{\x9f\xea\x157\xc0\x03\xe1\x94D\x9f\xf95\xc0\x91\xcc\x88\xa2M\xdb2\xc0\xee\xac\x1c\xf9\x15^3\xc0\xf68\xd0\xe5A\x983\xc0\x152\xd5\x0e\xdb)3\xc0\x16\xa9\xaa\xdf\xc7o4\xc0$\xea\xbb\xf4\xc6Q4\xc0\xaax[U\xd5\x0f2\xc0\xa9\x13c\x8c\x80@4\xc0f:\x0c\xc6\x9b>4\xc0\xc4Xz\xf4\xd3\x822\xc0\x07\x85\xbf70j3\xc0I\x08\x8c\x96:\x003\xc0\x9b\x13\xce \xe9\xdf3\xc0\xda/\xccd{\x862\xc0\xf2"B\x0b\x1c\xd72\xc0\xc7\x04t2Qb3\xc0\xe3$\x83\xb9\x0b63\xc0\x0b\xb3b\xd6\x14\xd32\xc0\xf5\xe2\xa0\x02\x91\x872\xc01R\x0e\x83<u/\xc0\x19\xca\x1a\xe9\xd8b4\xc03\xf2U;\x96\x912\xc0\xaa,\x837\r\x024\xc0\x80\x90\xc8\x9a\x80\x084\xc0U\xa4\xd5\xf9C\xe33\xc0\x15\x15\x14\xfdI 4\xc0=\xfa\x04\xfe?L4\xc0\xaf\xefg\x95-\x177\xc0\xcfs\xe5\xc6\xef\x1e2\xc0I\x12\x9c\x1d\x02_2\xc0g\xa3y\xcb\xb2\x035\xc0]\xf5\xa5\xcc\xd3\xa9/\xc0\xd9\xd9o\xb5^\xf12\xc0>\xec\xcd\x1b\xbb=3\xc0d\xfa\xd5\x909\xa11\xc0\x0f?Se\x1593\xc0o\x05\x13\xd9b53\xc0Th\x1c\x86\xce*3\xc08\xc7\x01[\xfe-3\xc0H\xf4,w\x90R4\xc0\x7fT~T_%3\xc0\xd3n\x16\\\x1fU4\xc0\x14\xa4\xcd\xe3\xffl3\xc0\xb12@\xfc\x92\xad+\xc0\x0b\x1cR\xb5\x18>3\xc0\xb4\x83\x94n\xb8\xa55\xc0\xfe\x07\x1a\x05\x7fM0\xc0\n|\x18;$$4\xc0\xf8A>-\xff\xc25\xc0\xf9\x9b\xc1\x9bfu5\xc0>\x90~%\x8bX4\xc0\x94\xe5\x11\xc8%\x812\xc0DU\xf9\xcew\xa63\xc0\xaa&m\r\xd117\xc0K|\xd5\xd4\x84L6\xc0\x88X\t\xbbF\xdc4\xc0\x85\xebwA\xed\x1f3\xc0\x98\xf1l\x93\x85,3\xc0\\b\x1c\xa4m@3\xc0{\xf9\xe8#\xa3$/\xc0\x7f\xa7\xcc \xef}2\xc0\xa1I\xb4\xa8\x00\x176\xc0\xb8,\xe2]\x82\t3\xc0\x006_\xf8\xf1\x91+\xc0Ohd\xaarJ6\xc0Gy\x14k/\xc31\xc0\x0f4\xf6\x1e<N3\xc0\x8c\xecOR\x94\x083\xc0\xc2\xd3\x17R \xf22\xc0\xdf}\xe0\xa6g\xbe2\xc0\xc5\xb4\x86\xc6\xff\xe02\xc0\x8c^%\r\x10\xb40\xc0=\xc7\xec\x9f\x9e\xae3\xc0R)V\xc4j\x833\xc0KA\xa0u\x87\xd52\xc0J|\xa8sTi3\xc0m\x95\xd4\xedM\x914\xc0%GZL\xb3\x162\xc0k\x00\xa2\xddB\x842\xc0\xbe\x17\rh\x96#3\xc0\xeaI\x89vF\xb94\xc0\xc2\x08\xbf\x1b\x97\xf92\xc0\x0eu\x9e\t\x9a\xa73\xc0b\xa0S\x96\xeb 3\xc0\xa9\xcej]\xaaG2\xc0\xa9\x8f\xa30[\x182\xc0\xae\xd8^\xe79\xd13\xc0\xba\xb6\x95\xd9\xd901\xc0k[\xc3\xf0\xa7\x1d3\xc0\xeb\xe7e\r\xc0\x9a3\xc0}\xd7\xd7d\xc6~4\xc0\xd4\x99\x03\xebz\xf13\xc0y\x91M\x18\x8a\x134\xc0$\x8a\xef7ti4\xc0\xc1k&:\xdbP4\xc0\xbfV\x87xY\xe5.\xc0\xab\xf3\xe2\xad\xde63\xc0\xebK\xfe\x99]o1\xc0"\x7f`\x87U\x872\xc0\x18,MM\xca\xdc2\xc0lR\x894jp3\xc0\xcbT\xa0\xce\x88_0\xc06T\x05\xdaE\x193\xc0\xdes\x90\t:\xec4\xc0Ct\xa7\xc0\xf0H/\xc0\xe3\xa1\t\xd8eY3\xc0%0\xafxT\xe7/\xc0T\xa0\xf0O\xcax4\xc0\x92\x99u\xb5\xbe=0\xc0(Ea]\x85\x0f3\xc0\x0ca\x86\x96\xfb\xec5\xc0\x142{>,\x0f2\xc0\x98\x9f\x91)\x8d\x132\xc0\x0c\xcdMG\x0e{.\xc0,\xffwaru4\xc0\xc4r\x15\x1cnf4\xc0\x89\xfb\xf2\xfb\xddu4\xc0\x94\x1a\xeaA6\x1b4\xc0\xc3}tS\xf5\xe11\xc0\x80p7\xa9\x1f\xe10\xc0\x91\xc2\xba\xeeZ\xe22\xc0s\rf\xad(\x1a/\xc0\x80\xb9\x02\xed\x10C0\xc0\xee\x0e_?\xf9G2\xc0^\xdc\xcd\xcfL\xe93\xc0\xd9+\x84\xbe&\xf92\xc0\xa6\x10\xcf\xc1a=1\xc0\n \xbeR\xe3\x153\xc0\xec\xdd)\xc2\x10{4\xc0\xe1F\xa2\t\xacV4\xc0\xfe\x98\x19\xb7Y\xf71\xc0\xdb\x94\xaaQ\x06B4\xc0\x05\xe2\xc6\xe7\xed\x94.\xc0\xfd\xda\x8cf`N0\xc0Fz\x9f\xe6\xca\xec2\xc0]\xfd\x93\xdd\xec;/\xc0\xcb\x0c`V\x0e\x81.\xc0\xa3\xcd=\x95j\\3\xc0A\xe2\xce\xed\xd4\xd66\xc0\x15S\x19\x99b\xa53\xc02\t\xef\x03\xca64\xc0\xfdtEG\xe9\xbc3\xc0#\xdd\xb0?\xbdL2\xc0W,\xc3\x1f\xb5E5\xc0\xcd\xfa\xb7y\x82W4\xc0U\xc2h7\x9e(0\xc0c\x04\xff\x97\xa0\x8c4\xc0\xe4\xa1s_Ct2\xc0fC\xbe\xa1\xdb\xa4/\xc0\x13l\x8cw\x03\r3\xc0\xf0 \x82\xd6\x19m3\xc0\xd7\x02xt\xe3\x994\xc0\xc8\x99=\xf8\xe7\xa42\xc0\xc2z\xa3\xc0Q\x8d0\xc00)\xe4x\x89\x801\xc0\xb2\x04\xedrd\xe13\xc0V\x95\xf7\xf6`&4\xc0\xad\x83\xdfK\xa0\xe14\xc0\'|\xf8\xa8\x92\xb73\xc0F\xc8w\xaa\xa9\xea3\xc0\xa6\x9a\xd2\x1e\xf1@4\xc0&\xe4\xc5\xb5:33\xc0\xa4c\xed\xc1\xc6\xfb2\xc0[\xd1\x8f~\xc3\xe5-\xc0T\x83\x97h\xc0%3\xc05\xcfC2\t#3\xc0\xaa\xe2\xab\x05\xde\xdb2\xc0}\x91Zw\xbe;3\xc0p\xca\xc3%\xd1*2\xc0\n\x93,\xab\xa5\xd71\xc0q\xec\xac\xb6\xa9\xe43\xc0\x07u\xbd\xcf)\xa03\xc0\x9f\xd71Lqs4\xc0\x87\xdf\xd1\xc7\xb1(4\xc0\x8b{\xc5\xd8\xfa\xcb2\xc0\x0f\x06\xed\x1a\xbd\xb42\xc0J\x08mk\xfb\x175\xc0&u]\xe2u\r3\xc0\'RrO\xd554\xc06J[)\xbd\xce3\xc0\xb2H\t\x98T\xad1\xc0\x81\x04g\x88o\xe83\xc0\xc0\x98\x12\xab-)4\xc0\xa7\x8c]\xf9~d5\xc0!3?J\x80\x9b/\xc0\xeb\x07S,\xd7\x0f2\xc0wyX\xe9\xf6y+\xc0#\xcdW4\xd1\xca/\xc0\xfe\xc1\x1f\xd4T\x8c0\xc0\xbe\xde21\xfe\x9e3\xc0j2g\x8f\x8d\xc7"\xc0\x19\xf0\\\xca\xe6\x944\xc0\xa2H\xe7\x01R\x183\xc0\xfb\x80\xb9s|b/\xc0\xd6\xd8\xab\xa0\xbf\x083\xc0\x86\xf8\x87e\x95p1\xc0_S\xef\xea0#2\xc0\xf245\x13f\x102\xc0\x95\xd4\x8c\x1a\x9d\x0c2\xc0\xc5\x9a\x8dc\t{2\xc0\xb6U!S2\x8c4\xc0"N\xbe\xd7\x9d\x884\xc0u\xb7\xb9\xd4\xd1\xf13\xc0\xce\x9e\xb9\xb1\x97K2\xc0+\xef\xc2\xc6lL3\xc0j\x0c\xdat\xc2s/\xc0\x7f\xe8@%=\xb04\xc0\xbd\x98\x08\xe6\xb0[5\xc0/\xe08u\x8a\xc24\xc0\xda\xac\x85|\xda\x874\xc0\xfc~B\x9cu?3\xc0n_\xda\xac<n3\xc0\xc8CY\x9c\x97\x063\xc0\xb2\x84\x83\xf3\x8a\xa3-\xc0g\xa1\xd9\xe6\xe503\xc0\xd8BF\'+\xc7.\xc07@?\xd2\x96\x9f2\xc0\xf9h\x1e~\x15\xf12\xc0\xb8\x1f\xbf\xaa\xf8\x103\xc0\'\xcb\xa7C\xc9\xc33\xc0H\xa6\xca\x80\xd394\xc0\xba\xe8\xa6g\xd4\xb31\xc0\x0f\xaeL\x05X\xf41\xc0\xc5\xad\xa7\x16+"4\xc08\xf9`Qe#2\xc0N\xaf*\x86\xcbH4\xc0\x8d\xdfP\x88\xe4t5\xc0S\x0b\xc1%\x07\xf62\xc0\xb6-\'\xd6\x91\xfb$\xc0;\x95\xado\t\x9f4\xc0\xa2\x8bt4\xa2z+\xc0\x04\x1a\xfd\x8f\xabT.\xc0\xae\xc5W\x18\xd5S4\xc0\x12\xd2\x99\x0fr\x162\xc0\xb5Im\xd0\xdd10\xc0\x95\xf3T\x96\xb4\xcb2\xc0\x81y\x94a"\xbc.\xc0\xb2\x04\xa6\xdb\x95\xbe1\xc0\xba\xb7|Oe\x9a.\xc0\xd9\xae\xe9\xc6\x02\x194\xc0bl7\x82\x13\xda3\xc0C\xf6\x03N\x8d\x8a5\xc0K\xed\xc9\x85{C3\xc0v\x0csr\'\xcd0\xc0o\xf7\xb0\xc3\x1a\x132\xc0X\xb7n\xf8%\x97.\xc0?y\xe9}\xee\x102\xc0\xfe\xf8\xa6\xa3\x07\x062\xc0\xa6\xc0.\x1e\x8a\xc43\xc0\x89\xcdi\x12\xd7e3\xc0\xe9\xbfm\x82]\x8e/\xc0\xbcx\x9a\xe4\xe7\xbb2\xc0\xc4\xba\x91\xb6B\x110\xc0\x89=\x1b\x1f\xfe\x8b0\xc0:\x8a_\xad^43\xc0J\x88N]\xbc\xfb1\xc0\na\x91\xc3\x8e\xe32\xc0`\xb8m\xf8k\x033\xc0\x03\xe4\xfc\x0f\x13\x931\xc0?\xb2=\xf3\xc9\xe03\xc0\xef\r\x92\x0c\x06\x860\xc0\xa6X\xea\x87\x8d\x7f\x1c\xc0\xc6\x87`\xaa\x19*/\xc0\x06\x13\xc5\xe5]\t3\xc0\xcb\xd3\xafXg63\xc0y\x1b\x87\x16\x9a\'3\xc0\x0e\x01\xb6\xb4/<0\xc0\x17q&\xd3uA0\xc0\x10s\xf2\xd2\xbc\xe33\xc0\xbe\x7f\xc6\x91kK5\xc0;\xa0%\x99\x97q3\xc0\x10\xa2e\x8bG\x175\xc0Y\xf4Qg\x7f\x0e4\xc0wz\x18\x9fJ\xed3\xc0!G\xd1y\t\x012\xc0\xfbf\t\x92+e3\xc0]\x9f"\xc1\x81^3\xc0\xf1\x0c\xc9\x9b\xac\xdb3\xc0\x13\xa4zp\xd1<3\xc0-\xfd\xff}\x06V3\xc0C\xd8$\xb4\x9e\x8e1\xc0\xef}U\xf3\xc1\xec3\xc04\xd4\xba,\xe3\x1a4\xc0\xceq\xed9\x8a\r3\xc0\xd9LxC\xda\x1e3\xc0%\x8a\x8e\x90\x87\x052\xc0\xe4@\x9cSQ\xbb3\xc0JM\xa9\xaeX\n4\xc0\x8c\x98\xd9^2\xea4\xc0\x8e3!B{\xfb3\xc0G\xd7\xf1\x82_\x084\xc0\xc4\x85\xe7\xec\x99_3\xc0\x7f\r\xba6/\x944\xc0\x16\x1d\xb078\x1f3\xc0/\xc7\xae\xd9\x15s3\xc0\x06\xce5\xef\x80\x9b3\xc0\x872N\xee\xb2\x054\xc0M\x0b\xddL\xe6\x942\xc0\x1f\xa8\x95\t\xb4$3\xc0D\xf6\xdf8\xaan2\xc0B>hP_\xc2.\xc0\xa5\x16\x94\xd0\xf582\xc0\x9a\x7f\xaf#]\xd53\xc0\xdcs`D\x06\xf03\xc0B\xdb\xf2\xd4\xad`4\xc0\xf8\xaaC\x90\xed=4\xc0\xab\\\xfd\xa1=\xfc1\xc0VL\xec\xed\xd5\xd85\xc0W\x84#\x85\xc2.3\xc0H\x80\xbb\x13\xcfo-\xc0\xa2\xaa9\'\xe5\xe01\xc0\xac\x1e\x0f\x94\xbb\xe41\xc0\x1f\xd2\x14\x97\xfaE3\xc0"\xed\xfe\xf9\xbf\xc03\xc0u\n\xcfD\xb1\xf32\xc0\x0c?d\xba\xf4+0\xc0n\\\x13\xcf\xeb\'4\xc0\x9d\x00\xfc\xaa\x90\xe63\xc0H\xbf\x82p\x02\n2\xc0\xef\x9an_$83\xc0i\xf4[=\xf6\x8d1\xc03f\x90!v>3\xc0U\xaf\xb7\x1bi\xcb0\xc0\x9a\x1by\x7f\x0e[1\xc0\xd2\x9c\xb07\x05m3\xc08\xf6\x9d\x0c\x8c\x0b2\xc0\x15\x93\xc0|fO3\xc0_\xecA\x8a\xd0\xe04\xc0vO\x8a&\x85\x193\xc0^\x82AsH\xb62\xc0\x16r\xb8\xa9\xb1\xf42\xc0\x1d\xed)[\xb2\x83-\xc0\x80>\x8fJ\xe8\xfa2\xc0\x16NR\xa0,\xa93\xc0\xa9\x80\x18\x93\x89l/\xc0\x8e\x8f1\x16\xbb]3\xc0\x0c\x91\x9b\xed{\'/\xc0\xb6\x15\xb7\xa6q\xbe/\xc0\xef@\xa53\xd3V3\xc0\xba\x11\x93\xdf\xf7c0\xc0\x8e\xc7/(\xbdr.\xc0\xb4\xd9\x02K\xb8\xa75\xc0Au\xe4U\x96\xe74\xc09.\xde\xf2\xcf\xff3\xc01@gmk\x1c5\xc0-\x9b\xde\xac\xb5\x0c4\xc0\x05\xaawS\x91%5\xc0\\\xe8(\x1ar\x9b4\xc0\xd1u\xec\xd3h$3\xc0\x06\xf8\x1e\xf5*\x8c-\xc0\xd7\x8c1\xbb\xa0\x072\xc0\x90\x8b;\x93\x99\xe40\xc0g\x1dZU\x9e\xae3\xc0_\xf5\x0e\xf1:m2\xc0\xea\xb9\xc4\x9cir3\xc0\x16\x1e\x83\xe4\x95+3\xc0mU\xd0\xd5\xa1\xd52\xc0\xcfG<X\x1e\x9d/\xc0\xc7\x9a\x88d\x89;3\xc0\x83\xfa\x814\xbaC1\xc0Tk\x95\x08\xa8\x81/\xc0\xbb\t\x0f\x8c\x8b\xf82\xc0\xf4E6\xbc\x90h3\xc0\x85\xfb\x85\xc1\xb1Z1\xc084y.\xae\x8d1\xc0\xce\x84\xd6\x1e\xd5\xc34\xc0\x83\x97\x0b]\xf9z3\xc0\x05\x08\xf5\xf1\xd3\x1b4\xc0\x11Y\xec>\x15D3\xc0\x85\xae\xees\x19\xf71\xc0^\x1e\x95\x89\x80\xb11\xc04\xdd3\x7f\xbc\xc42\xc0l\xc4\xf4\x88\x19%3\xc0T\x18\x8b \xd2\xf93\xc0E0\x1d\xfd\xa2:4\xc0b\x1fEf\x81\xce3\xc0\x8d %\x07\x02y4\xc0#_\x1d\x8e\xfd\xe54\xc0ls%\xfa(v/\xc0\xeb"|o(\xd93\xc0\x1f\xc2\xc0\\y)0\xc0E\xca\xc3\xf9\xd2[4\xc0\x82s\xdc\xa9\x07I4\xc0\xbd\x02\xaaP\x92\xda5\xc0\x186n\x10\xf4\x8e3\xc0j\xc8(T;\xf05\xc0z\x92O*\xf143\xc0^\xc0\xc4\xeb\x0f\xef1\xc0\xc8$\x18Z\x13\xe62\xc0\x9a\xf6\xaa\xc4\x02|3\xc0x\x0e\xc3{0H4\xc0\x8bzPr\xc6\xef1\xc0\xb7\xe1\xb7\x08\xbd\xa64\xc0\x11z\xd2\xe96\xc44\xc0\x8dA\x8c\x88\xea\x015\xc0\xf1\x06\x0b\\\x9eq0\xc0\xae\xd7\x02Ho\x1d2\xc0s\xb2\x91\x1b\x95C3\xc0rm\x0f\xdf\xa543\xc0\x93\xd7\x85\xe2DW3\xc0\xc3zU\xcf\x1d\x1d3\xc0ln\xbe\xb9\xda\xb84\xc0U\xc8f\xd2=\xbb3\xc0DM\xffc\xe7k3\xc0\x04\xcd\xcc4s\xfc4\xc0\xde\xd9\x80.\xd4J0\xc0w*\xf61L\x7f-\xc0q;\x84\x85^\x143\xc0\xc9}\xc9_k\xef2\xc0\x99\xaa\xd3q\'q3\xc0-)K\xf2W\xe41\xc0Y\xf7\xf4\xe3 \x994\xc0q\xca!\xa8E\xd93\xc0JX\xdc\xb6\x01\xa53\xc0\x9b\x88Q4G\x914\xc0\xfe\xbf\x7f\xf0R\xed4\xc0\x11:E\xa5\xb3\xe9/\xc0\x1d\x1ca\xf7\xe1\xef3\xc0=\x85\x88\x00\xdcO0\xc0^\xc4U\x0b4\xd03\xc0\x9a\xae\xb39\xbd*2\xc0\xda\xa0Y\xc9\x14*3\xc02\x84}\xc2\x8e\t2\xc0[\x88X\xd9\x84\xce3\xc0\xefE\xf6\xc1)\x9b3\xc0\xb3/N\x02\xf8\xcc3\xc0\xfah\x13\xe0\xcb\xd83\xc0g\xe8\xe9*\xb2b3\xc0\xd7\x7f\x91)\xc5\xb24\xc0?\xa5\xba@(\xdd3\xc0\xe6\xfa\xa5\x83O{4\xc0\x0c\xd9\xe8\xb7\x0f\xfe4\xc0\xc2\x1b1\xf5\x0cC4\xc0\xe7\x89\xce59\xc81\xc0f\xe6\xbc\x89\x95\x064\xc0\xf5\x1ek\x91\xb7\xe4.\xc0f7\x13\x0e\x8a\xdd5\xc0e\xe2\x9b\x1f\xaa\xdf2\xc0H+\x11\x8b1U3\xc0\x89\x1d\x08\xe3\x86\xb33\xc0\x19\xa3|\xe1(\x192\xc0+1/\xb0\xd4\xfe3\xc05\x8c\xa3\xdc`\xee2\xc0\x96\x0c\xd0\xd5\xc5\t2\xc0\x9a\xee\xd1\xaa\x15E3\xc0\xad\xdaW\xc1\xbe\xab.\xc0\xed~|2\xaa\xf32\xc0lo\xb8\xebKg3\xc0I\xaaU\x8f\\;5\xc0\xdcr\xb5\xe3yP4\xc0\xfc"\x03\x86Ki5\xc0\xc6\xa8\xee4O\xa55\xc0\x8a)\x18<\x1d\x922\xc0:\x95\x0f1\xe7\xeb3\xc0}\xcbP\xf1\xed\xe13\xc0Nf\xd0E\xe2`2\xc0`{\xbc,\x0c\x8f2\xc0aQ\xe2\xc5ay1\xc0\xf6Y%\xf5\xa7G3\xc0\xdf\xe7\x1f*\xcb\xaa5\xc0[\xa2\xd2\x01\x99K,\xc0Q\xe3;\xa0&\r3\xc0\x8be\x8a\xc0\\\x124\xc0\xf3\xa8\xc4/\x84\xb42\xc0c\x03\xb6\x02mL3\xc0zf\xb9\x99\xbc\xe52\xc0)\x0e}p\xad\xd63\xc0\xccf_\x96D\xe93\xc0\xb7\x96E\x0e\x87;0\xc0\x1f\xaf\xf4\x97\x0f\x804\xc0\xef\xb7\xab\x91\xeds3\xc0xo\x8a\xbc.g3\xc0\xcdJ\x8b\x0c\xde\\/\xc0\xc7hi7\xf6b5\xc0L\xcb`uc\xff3\xc0V\xacH\xe7\x1a\xe0-\xc0\xc0\x89\x13\xd9\xc0\x933\xc0\xea\x1e\xacc_y3\xc0\xf8\xb2\x8a\xa4\x13C3\xc0\xd4\x87\xffw\x01_3\xc0\x177tRHX4\xc0\xc5U}\x95\x00\x902\xc0\xfbE\xa31\x05\x142\xc0p\x9e"\xbc\x8b\xa42\xc0\xd3\x19\xdde\x1e\\3\xc0\xe9\xb0\xc0\xe3\xb1\xd32\xc0!\xb1QE\x12\x060\xc0\x9b\xabr\xf4\xa8\x010\xc0\x1d\xf8\xf6A\x94\xfc.\xc0\x00\xdc\x950\xa8\xcf4\xc0\xeb[\xb4\xe3\x06b3\xc0\xb8\xfbc\x8cH\x81/\xc0\xbdK\xc2\xa2,\xf31\xc0\xc9\xb7/\xf0\x98\n5\xc0\xdd\xd4\xd2\x9bN\xc91\xc0\xf5\xe6|\xea\xba\x055\xc0\x96\xfc$\x0c\xf1J3\xc0\xfd\xd6\xc3\xf1\xaa\xb55\xc0\xad\x0f\xbe\x01\xb4Y3\xc0\x9e\xc0\xb0p\x84\x1b2\xc0as)\xa3\xca\x8f4\xc0DPrd\x17\xec2\xc0\x80\x7f\'\xebs<0\xc0:\x0fY4\x9aN3\xc0e2{\xf9\xcb>3\xc0\xac\xb6  F\x1b3\xc0\x0e\xe7#S\xdd\xa2.\xc0\xe3Tj(\x12\xc80\xc0\x15\x15\xd4Y\xcb\x1b4\xc0\xbe\x0c\t\x07\xd6\x0c\x1e\xc0\x8b\x87\xc1\xab\xbdG3\xc06R\x81\x94\xbaW3\xc0qX\xc1 \x11\xc33\xc0\xd1Ys\xd9\xf1\xc52\xc0\x87\xd8i\xe1\xa0M3\xc0\\*\xbb"\xbf\x044\xc0}\x9d \xb3(s3\xc0\xeb d\xed\x99!4\xc0\xd0\x13\xe1\x9e*\xf22\xc0\xca<@L\x9e\xff4\xc0\x84m\xc1\x15\xcd23\xc0z\xa16\x96\xd8X4\xc0[\x88\x82f\xf5D3\xc0\xaf}\xe8\x14n\xb63\xc0\xba\xdf\x93Tj\x103\xc0\x9br\xb5\xa9\x93t4\xc0A\x04W\xa13D2\xc0\xa5\xe9\xb4\x9f5*3\xc0$\xe4\x01\xecq\xcd3\xc0l\xa5\x85\x00%\xbe.\xc0\xb0\xfat\x92\x85\xa53\xc0i~=\x94\x00H4\xc0\xd0\xb74\xca\xc4\x085\xc0\x068\x93!s\x0f2\xc0}j\x90\x1f\xb3\x0e2\xc0k~\x18\xdc\x19>5\xc0\x9f\xf1V\xb2\xc8z3\xc0\xf0.9\xb5m\xcd3\xc0\xf1\x83\xcd\x1c\xa9\x083\xc0\xc5\xb0\r\xe9`\x974\xc0\x14\xf2%\x88\xcd\xb0.\xc0\xcc\xe7\x9f\xf3\x1b\x1f3\xc0\xaf\xfd\xaa\xf2\xf3\xaa.\xc0\x8e\xdef-\xe1{/\xc0\xe18w\xe4\t\xf61\xc0\xe8\xe6\xc5.We4\xc0\x80\xa842\xa1\xfd1\xc0\xe2~\x92\x0e\x89\xf52\xc0\x1cf\xe7c\xdd/3\xc0\xf6Ja\xb6\xeeY3\xc0\x9d\x87\x9a\xc9\x9dL4\xc0\xee\xdb\xc2r\xd5\xb50\xc0-\x88\xe5\x85V]0\xc0S\xf0\x82\xa5_(0\xc0\xea\x95Z\x1a\x80\x043\xc0<\x86b\xf7\x11\xc21\xc0\xf8\x8e\xe4\x10k\xc22\xc0\xa5m\x1f(\xc8e1\xc0\xc7\xc7vS\xe4\xf71\xc0J=\x1f\xc5\xda\x88/\xc02BE\x15\x80\xc24\xc0\xb1\xaaN")\xf01\xc0\xb3q\xfb\xa1+\xef6\xc0\x88B\xfb\xa1]\xc24\xc0\x85\xbb@\x8b7o4\xc0f2ALN\xb81\xc0n6\x0f\x93~\x810\xc0-\xaf\x94\xd7Z\xdc2\xc0`\xec}\xbd\x8c\xf93\xc01\xa5V\x07K[0\xc0\x97f\x01\x91\xd8\xa12\xc0\xe9\xed\xd6\xb9\x8b\xb72\xc0\r\xa7K\x9a\x87\x073\xc0c\xa0\x7f\xd0!k2\xc0\x96@\x1d\x84&i4\xc0D2\xfa\xa4D?3\xc0\xf1\xdb\x8aq\xa3\xe72\xc0\xca\xa0\x99\xa2\xb9-3\xc0\x81k\xed/,\xaf/\xc0\x1br\x89)F\xcc3\xc0r8\xa2\xcc\xed\x804\xc0>\xb3\x9fV\xd8Z2\xc0\x83qH\xa9w\x030\xc0+W.\x82\x04\xaa5\xc0\xb3L\x19s\xf8\x96-\xc0\xe0\x0c~lhU4\xc0=i\xc7\x1a\xe8&/\xc0(\x98t\xe0q\x854\xc0d\x8f\xd8\xf0KR3\xc0\xf72\xf6\x9c2\xe31\xc0`\x84\xf6\x86\x11\xfe3\xc0S\xb0!\x07\'\x904\xc0r\x96\x98\x8d\xc9\xef2\xc0Q}\xe7\xfb\x11y3\xc0-\xe1S\xa7\x86\xa43\xc0_r\x958\xe5%3\xc0\xb3\xe4h\x855\x052\xc0\x8aiJ@2y3\xc0\xf7\x93\x17#\xea\xa11\xc0\xf9\xe9\xef:\xe1|0\xc0\xa0\x1e*\xf2\xd8\xf43\xc0\x1e|R<\xd6q3\xc0\xaa$Y\xdd\xce\n$\xc0Z\tg\x0e\x0f\xd92\xc0/f\x84\xa0`\xd42\xc0\x05\xfeT\xa5w\xc03\xc0\xfa\xeeQ\xf8\x92\xf52\xc0\x00c\x85s0\xea2\xc0\xec\x1f2s\x8b\xb22\xc0)Z\x1e\xc7\x91\xe12\xc0u\xb8 \xe3\xbb\x113\xc0\xb0\x18\x8a\xb6dG3\xc0A\x9bJ!\xbb\xfb2\xc0\x02N(S\xcb33\xc0\xe4\x10\xe7\x8c\xd3\x8e4\xc0\xcf\xb0\x9d\xde\xc6\xc33\xc0`>\xac<j4/\xc0g\x045\xeaW~4\xc00\xac\x19\x06\xa4\x043\xc0\x0f\xe2\xae\xe2H-4\xc0\xb5\x0b\xb9\xa8\x05\xd92\xc0\xd3\xbd\x1b\xb1\x05\xb80\xc0&;J!:,4\xc0\xae\xc6\x105\x9d:5\xc0\xb5\r\x83\x98\\\x034\xc0\xef\x03\xde\xdc\xabN4\xc0[\nPnm\xd32\xc0q\xefD~\xe4H2\xc0\x06\xc4\xae\xec\x7fT3\xc0\x8bN\xe9\xc7Un3\xc0\x98O\xa0\xc9W\x1b-\xc0M\x13\xa3\xf4T\xb22\xc0m[\xcb\xcc\xa6$4\xc0\xe4\x81\x82\x87\xe0#3\xc0v,\x88#\x15\xa24\xc0H\xbee\xe3\t\x063\xc0\xbe\x99\xc1\xc0\xe4\x115\xc0\x03V\x9a\x11@\xcd2\xc0\xd7\xed\xba\x8du\xdb2\xc0 *0-v\x163\xc0\xf6\xf8\xcc\xd3\x8f\xbc2\xc0\xc8{\xfe\x88\xc3\x854\xc0\xcf\xd1\xd23\x1a\xe14\xc0\xd9`\xe4\xa6\xe2,2\xc0"\xb1p\x8fO\x8f%\xc0r9\xba\xf2\xe2\xbb2\xc0\xa3\x0fu\x05\x9cf2\xc0~=\te\xb2\xdd2\xc0\xf2$\xbe\x81\x8aw3\xc0\xea\xeb\xd4\x90T\x8d1\xc0A\xb9o0\xad\xf11\xc0r\xb9\x91{\xa0\xd65\xc0\x9b\x1b\n\x9e\xb4\xd32\xc0\xf4\xa6\rE\xcb\xf81\xc0s\xf5\xef8\xd1\x052\xc0Iy\xea\xb2\x85l3\xc04\xc3\xe3\xa7\xed\xe92\xc0+\xcc\xe8\x97\x13\x8a2\xc0\xbc!\x01 \x962/\xc09\xb7\x13\xb56\x954\xc0\xbd\xadtV\xd5\x1d5\xc0\xea\r\xe4D\x16\\4\xc0\x1dvW\xa56p3\xc0\x8bk\x8bV\x1do4\xc0(\xac\xc4\xd8N\r3\xc0\x8b\xb9E\x808\xff2\xc07\x0fZ\x9dV\xd02\xc0\xc0c\x0c\x99xC2\xc0\xf5\xbf\xae\xad0@3\xc0\xd6{\xf7\x0b\x84\xc43\xc0\xba\xb1\xdbo\xa7\xe72\xc0\xec\xbd\xbaG\x06\x073\xc0\xb1\xcc\x13\xc1\xf1u3\xc0\xb4>z>oF4\xc0\xec\xb40m\x9b\x902\xc0\xab^ Uj:3\xc0G\x15\xfb\x81\xc9w4\xc0\xe2X\xae\xa4\xf4R2\xc0O_\xd3\xe1\xdc\xe2/\xc0s>Tkl\xbc3\xc0\x99\xb0\x8a\x02\'\xda2\xc0\xc6\xdb\x19\x1f\xd8\xcd2\xc0\xe3\xd3\xaa\xae.u3\xc0\xca\xb3o&o\xe6-\xc0\x85\xe6\xd7\xb6\x0f\xd31\xc0#p\x03\xbdlX4\xc0\xd7\xc9$\xaf/\x8e5\xc0\xf7!,\xbd\x93A2\xc0-5\x13\x82ny4\xc0\xf2+B\xbb9\x024\xc0e<N\r\xbe\xe13\xc0\xd0\x13{N)\x1b3\xc0\xc6[{u\xa7=3\xc0`\xc4y\xc3\xa5\x1e0\xc0\x86\xd6\x18\x99\xf0&-\xc0\xb1\xad\x16!\xd512\xc0\xdfQ\xf4\xa6;\x841\xc0\xdb\xc5L\x13z~2\xc0lt-=O\x8f1\xc0\x1fj\xe5\xfd\xdc\xf33\xc09\xf3\x91\xbd\xb5\xb53\xc0\x02P\x81\xc6\x9ei3\xc0\xca\xfe\t\x99\xa2\x133\xc0\xef_\x89\xb4\xfe\x895\xc0\xe6\x92^\x0b\xc5\x08-\xc0\xf1\x06\x15\x06\xca\x172\xc0\xfbq\xf6\xa2\x1a\xf52\xc0\xa9\xdfr\xde\x99\r2\xc0Z*@\xb9\xc6\x864\xc09\x9aanr$3\xc0\xd5xv\xe7\r\x804\xc0\xeb\x7f\xceL{\xb44\xc0$5]7Y\x993\xc0C\xe7\xcd\x18\xdba3\xc0\xe4a\x04\xc5\xe4\x993\xc0\x85\ni?s\xeb3\xc0\xc3wg\x80\x10\x013\xc0\t\x1a7u\x94w2\xc0\x80J\x1b\xb7G/4\xc0\x16\x80\xde\x13^\xc13\xc0t\xc5\xb3\x9a\x9d\xe14\xc0<])`\xf1*3\xc06XU\xae\x8fg3\xc0\xa4m\xcb+\xccq3\xc0u\xfe\xac\xe6GL3\xc0\x87\x98\xf4\xca^B3\xc0\xf6\xcal\xcaC\xbb1\xc0\xd3\xa3ED\xc9\xd32\xc0\x9c\xf2\xff\xe3\xbe\x913\xc0\xdbcI*\xd7\xff2\xc0\xd8\xaa\xcfTa_1\xc0\xb1h~\xa5\x07\x053\xc0\xb0\x92\x08\x7f\xf8\x8a2\xc0\xcd\x06p\xccg\xac4\xc0\xce\xaci\xcb\x88\xc63\xc0\x90\x84\xde6\xbd\x904\xc0\xc4\x86\xdd\xb7\xcb\x9a5\xc0W\xe3\xcal\xd0\xfd3\xc0)\xbd\xb2\xffT\xd83\xc0\xef\x18\x07*Kk3\xc0\xa0g*\xbfXa3\xc0@\r\x16\xb9&<3\xc0=\xccx\xf1\xaf"2\xc0\xa24\x88=#\n4\xc0\xe86]\xf3\x7f\xd12\xc0\xfe\x90\x83\xee_\\1\xc0\x16\xf3P\x95\xf0P4\xc0\xca7\xea\x13\xcc\xee/\xc0JAbO\xd8\r3\xc0\x949\xf3\xaa\xa3\xda2\xc0\x14_\x0cN\xa4a4\xc0\xd0Y9\x99\xe5\xa11\xc0H\xdc\x06\x90`|4\xc0\xdfC\x7f\xf2\xba!3\xc0\xc6TD\xf8\x89F/\xc0+\xe4\xf8\x04\x83\xe81\xc0\x80\x8c\x02\xc5E\x073\xc0\xd1\xdf\x8fe\xc1K3\xc0^5\x8d\x17%\x922\xc0\xb4.q\x93\x91\x9c/\xc0A\xf7\xe1\x1a\xab\x89/\xc0\x8b\xadY\xbd\x14t/\xc0u|\x9d~\x94I1\xc0\xcej\x07\xb3}_4\xc0|S\x00\x7f\xee\xc04\xc0\xeaf\xd4\xdf*e3\xc0\xad1}\xf4S\xea2\xc0\xb5\xb1\rN\xaaE3\xc0m\xdf\xb9\x0c\x05m2\xc0\xfb\xc9\xbc\xde\x00}4\xc0\\ 5\xf4D\xe63\xc0>\xb2\xf0\x14Pk4\xc0\x89=rt\xc7\x0e3\xc0\xeb\x8c\xaf^\xb8\x083\xc0Y\xb7\xdd\xa9<\x194\xc08\x0e\x92-\xcb\xde.\xc0\xaa\xc1\x17\xf5]\x1c3\xc0FBf\xb1s%3\xc0q\x16%\x17\x1et4\xc0\x1f\x18^cN\xcc2\xc0V\xbc\xf8cc:5\xc0\xb7\x15\x95by\xec4\xc0\xcd\xd2\xa0I\x8e\xed2\xc0\xdd\xb0?\xfa_I0\xc0P\xd9YL\x1cK2\xc0\x8a\xc3\xd0eCU1\xc0\xdd9\xf6!Cd3\xc0\xd8\xd6wi9\xe7.\xc0\xa7ZZ\xed\x1f\r5\xc0\x13IA\xcd\x1e\x8c4\xc0\xde\x88\xed\x19C\xcb3\xc0\x14s\x90I\xc9\xdc.\xc0\xa8\x84\xe3o\x81\xbb2\xc03\xf0\x0c.\x8c\xda4\xc0\x80R\xb5\x8d\xa5\xf03\xc0R\x17s\xb6o\xc9-\xc0XU\xe6\xc01\xc13\xc0G\x08\x1eI{ 3\xc0B\t\x18\x92T\xfd2\xc0u\xf7\xd80\xd0;4\xc0\x98\xa4[\x13h\xb94\xc0\xe5\x04*SEr3\xc0\xbc\x8b\x8bE\xbc\xfd2\xc0\xd6v\xfe\xd4@\xe62\xc0\xb8\xfa\x18V\xfav/\xc0\xcf\xfe\xd1\x88\x1a\xd22\xc0z\x80*\x14:\x12/\xc0\x11\xf4m\xd4\x13s3\xc01\x02N\xa2-\xe2/\xc0`+L\xa2\xffF2\xc0\xc2y\r\xcb\xa7(3\xc0r\xc2\xb4m\x1ce2\xc0\xcez`\xca\xd5\x843\xc0\x96\xc6K\xa8?85\xc0\xaf!\x17\x87\xf7\xad2\xc0\xce\xd3r\xb3X\x824\xc0\x16\xabr\xbc-\xa84\xc0\x00\xb4AI6[2\xc0<4\xa3\x11\x15\x135\xc08\x9d\xf0\x7f\x8c\x14/\xc0\x07\xfe1\r\x17\xce2\xc0\x04\x7f\x83_\x83\xb64\xc0`<\xf7\xf94\xde3\xc0\xfa\xff\x93\x04\x07^2\xc0\xbb\xc5Q\xe5\xd2y4\xc0k\x87"+\x9a 4\xc0\x81\xe8\x8b\x10\xc6\xbc4\xc0\xc0\x15\xb2\x84\x95\x9c4\xc0\x88\xc7\xcf0\xe0\xd42\xc0\x91\xfa\xc5\x1b\xd0l2\xc0\x14Q\x15\xf9B\xbc2\xc0\xe6\xb5 \xfeA\xf02\xc0v\xcbV~\x11\x1a3\xc0\x16\xfb\xe5\xfbK\xb94\xc0^\x12\x8dG\xb7\xd42\xc0#S\x1d`R\xdd2\xc0&\xa2\xd8&\x92\x904\xc0\xab_\xf7\x97\x81\x8c3\xc0\x9a\xe6\xa8/}b4\xc0\xf2\xb0\xa9\x90J\xad3\xc0\x88z\xe4fQ\x153\xc0\xadQ]\xf1\x99-3\xc0\x92\x89\x03Q\x81_2\xc0y>%,\xcc#6\xc0\x97\x1d\xd2T\xae\xd71\xc0\x8e\xf0.\xe8\xbd\x8d1\xc0\xe9\x08\xbe\xdf\xfd\x065\xc0\xad!%w(E2\xc0\xff\xf4\x8cm\x1945\xc0\x99\xa5U"\x85;2\xc0SD\x10:084\xc0y\x86\xf5\xa9D\x834\xc0?\x0b"\t\xcb\xce1\xc0Eo\x9aM\xb3\xc91\xc0\xbdt\x13\xf5b\xeb2\xc0\xdb0\x13i:\xcf2\xc0\x94\x9d\xdb\xe0[#3\xc0Mr\xa9\xb5\xe9\xbe1\xc0\xf2Y4d\xb2_3\xc0M\xfb\x17\x03YS3\xc0J\xd7}B\x8d13\xc0LM\\\x01q\xe21\xc0}5"0\xcd\xed1\xc05\x98\x97$\x9b$3\xc0\x8f\xb1\xf58y&5\xc0}\\,$\x7fJ3\xc0\xaf\x0e7\xdb\xea\t3\xc0\xdc\xadkH\xd3Q2\xc0mx\x17\xec\xbf\x0f4\xc0\x96+\x93^\xee\x0c3\xc0\x00\x16M\xd8\xfd\x063\xc0~\x95QE\xaa\x173\xc0\x8bT\xa2\xe1\xa6\xb43\xc0\xe2\x01\x80ile3\xc0)4\xb7\xf9\xc4\xbf1\xc0\xea3\xf1V\xc3U1\xc0\x1d\x8f\x83\xb7\xf4\xf12\xc0E\xa973\x165-\xc0\x94`\xa8\x94\xd7\x8f5\xc0\xa5]\xf1G\xba\xe43\xc0\xe7\x0bw\xb0\xa3\xff0\xc0s5\xf0]%\x13/\xc0\t#q\x98\x92\xc82\xc0\x92\xdb\xecn\xf1\xb23\xc0\x0fd\xa2\x17\x93U2\xc0\xe5X\x99\x8d\x1092\xc0\x1f\xb5u\xab\x84\xcf2\xc0\xf7\xea\xb6\xc7\xc8\xab3\xc0\xf6Z\x01\xab\xaa\x913\xc0 \xb9\xbd\x8b\xf4\x973\xc02\xd8\x07\x11\x8d\xa93\xc09\xb6\x96\xc4]\xc81\xc0\xdc+\x0f\t\xb4"2\xc0\x94\x16\xc7\xfe\xeb\\4\xc0\xab\xa1~\x85\n,5\xc0\x10\xf1u.\xaa*3\xc0s\x96u_Q\xc81\xc0\x00\xc1P\xad\xbf\x8c3\xc0\xc5+\x841\xb0Y3\xc0\xe0_]\x8d\xe6s2\xc0l\xe99\xaf\x8c\xb33\xc0B\xc3\x04V.x2\xc0\xd8_(C\x94\x0c2\xc0\xb2\x06sK\xe0\xbb4\xc0\x91~\x0b\x81\x8a\x113\xc0|S\x8fZ\x05\xba2\xc0\n\x8c\xea\xbe\x8a\xfc2\xc0T\x8bS\x06\xbd\x9b/\xc0Uo\xa2\x02\xac\x8f1\xc0*\x8f\xd8q\x99\x051\xc0\xe7\xd5\xd0LA\x0e4\xc0\x01"\xd6%\x7fA5\xc0\x94\xc8l\xdf\xe8\x1a4\xc0\xee\xebY>\x06\xa73\xc0\x80^\x04\xdc\xa2=5\xc0\x12\x82\x1c\xef\x8905\xc0blK\x13\xc7\xdf2\xc0<\xdd\x93\xd0\xfd.4\xc0\x0c\x1a\x7f@`J5\xc0\x8a\xca#y(d3\xc0\x91\xae\xcax\xc5\xed3\xc0\xd8\xd8\xc2\x92D\xe63\xc0u`\x82,2\xd02\xc0\x06\x859l\xc0v4\xc0i\xe7\x1d\xff\xa3\xc04\xc0S\njy1\xc34\xc0\xb3Y\xf1&\xf0&3\xc0"\x93\xcc\xfb\x14.3\xc02\xff\xd8\x90\xa6\xe62\xc0e\xc5\xd2\'\x01\xce2\xc0#V\xd4ND\r/\xc0\x82\xd41\xda\xf2\x03-\xc0\xf5\xd7\x84*u\x086\xc0/\x95@\xa3\x94\xfe4\xc0M\'\xa1\xa7\xd0\x124\xc0\xb7\xe9\xe6(\x1e\x923\xc0\x99S\x136+\x973\xc0\xdb\xc0\x95\x0b\x1dn3\xc0\xcc\xf2\xd6\x088\xf44\xc0\xee\x83\xe6n\xba$3\xc0\xb987\xed\xc7\xa53\xc008\xe9\xf2\x1c\xa23\xc0z\xbcm\x02\xdb\xb72\xc0\x06\xce\x12\xd8\x0e\x0c3\xc0P\x9a\x05\t\xfd\xd52\xc0\x0f\xd8\xeb\x071\xf61\xc0FFJ\xc7r\xb43\xc0t\x9c\\\x83\xd0\x844\xc0p\x98B*\xc1\n7\xc0\xcf\x9f\xd6\x00d\xd32\xc0\xdb\x95\xf9\xa8]</\xc0\x14\xa5\x9e\xe4\xc1\xbc4\xc0\xb4a\xe0\xc54\xc32\xc0\xf4bhP\xab\xaa2\xc0\xef\xfa\xfa\xe5\x7f\xf43\xc0BJ1\xa40\x193\xc0E\x1a\xa6\xbe\xc3\x125\xc0\xaa\xdb#b(\x121\xc0(\xe2`\xd2\xa0/5\xc0\xcfH\xc1\xf4\xc2\x833\xc0\xdc\x876v\xa9./\xc0\x02B\x0e\x9c\x8cD4\xc0\xf0cL\xf7\xd7\x053\xc0\xd5\x84#\x94\x91;3\xc0\xcaQ\\\x85\x1fq3\xc0\x80\xe8\xd7\x03\xd0<3\xc0\x95\x03\xc4TQ\xbd4\xc0\xbbA9\x87&\xb62\xc0\xe7\x05/+\xb7F5\xc0rx\xea\xa9\xba\x003\xc0\x0e\xa1q\xc3e]4\xc0\xcd\xc8\x82Jl~3\xc0\'\x8f\xa5\xeah\xdb4\xc0\xf0\x97\xbc\x98\x99\xb52\xc0\x02.\t\xf3[\xd52\xc0\xf4\x12w+\xfe\x053\xc0\xc7vl\xbfD\x08/\xc0\xfc\xceZb+|3\xc0<IP2ee3\xc0\xf7\x9a\x11\x1f\x1d\x9f2\xc0\xe9\xf2m\xce\xde\x1d2\xc0\xdb\xd6\xce5\x8et4\xc0\xb62S<\xe4.3\xc0K\xc7\x92\x94 \xb82\xc0\xa6\xf2\xd4\x94Z+3\xc0w\x9e\x8a`\xe1\xc92\xc0\x10\xac\xd1\xce\xa5z3\xc0HI"\x97\xd2j0\xc0\xc1\x7f\x9cZ\xa1s4\xc0M\xf9\xdc\xda\xe0\xd31\xc0"K\xf1[MF2\xc0\n\xdc\xf6\x1b O3\xc0\x94k\x9c\x0bM\xe72\xc0\x06m\xa42\xeb\x984\xc0\t5\xeb\xa3\x13\x015\xc0!c\xcdi0\xfb4\xc0\xdbu\'\xc0\xdd\x025\xc0\xd9\xcc\xe1v\x84E5\xc0\xfd~\xbe\x96e\r3\xc0\xb6\xfaGsPu3\xc0[\x95\xfa\x83\xf0\xf84\xc0\x7f\xfdsi\xd5Q3\xc0QV\x89f\xef\xd24\xc0\'>0\xfe\xa9\xf22\xc0B\xaf\xceob\t2\xc0\x83f^:6M4\xc0\x97\xaa\x05Y7\xef,\xc0\xbd \x91\x1d\xa4\xb02\xc0\xbc\xda1\x86S62\xc02rI\x9c \xef3\xc0\xd1Bo\x9ds\x024\xc0tkr,G\xea2\xc0\xc12\xd4\x05\xd3\xc94\xc0\x96 \x91;\x1f\xea3\xc02\xd9\xb2\xa9I\x0c5\xc0Y\x9d\x1aUhC5\xc0\x9a\xfdp\t\xf4E-\xc0X\x13e:\xb7\x8e3\xc0\x8d*b\xa5\x17\xd52\xc0B\xab\x8fl\xc2\x8d4\xc0\xa1\xf9a\x10p\xbe3\xc0\x89\x1e\xec\r\xef\x7f5\xc0=\x10PF\x8d\x1a3\xc0\xdc^\xadC\t\x883\xc0W\x992U%?4\xc0\xca\\\xf5\xafvc2\xc0\x9f"\x13\xcaL23\xc0\x02\xd4\xbc\xeb]\xd23\xc0=\x9e\xdfI]b5\xc0\xa7\xbb\xa8NU\'4\xc0x\x8a\x02\x9d\x8fl3\xc0/\xf1>\xd1J\xe15\xc0\x1f\xf0\xdf3\xfd{4\xc0\xa9\xd0i\x12E\xcb2\xc0\xdfr\x89\x86\xf3\x9a2\xc0\xd2\xa7\x8a\xbd\xba\x072\xc0z}\x89oz<0\xc0F\xc5/8\x91\'4\xc0\xe7\x88.\xa9\x12/2\xc0\xd6\xfe/\xcc\xb1L3\xc0\xfb\x13z,\xa0\xf32\xc0\xafO:\x14m\xb22\xc0\xf1\xcc\x9e\t\xfe\x0f4\xc0\xa6,\x92\xc8\x91\x9b4\xc0\xbc\xa7\xfc\xeb\x8eK5\xc0\x18\x95G\x8e\x97\x13.\xc0webH\xa9\x893\xc0\x86\xd9I]\xfbN4\xc0$\xe6\x8f\x0c\xd1]4\xc0rQ\xc751\xd11\xc0v\xdc\xc3y\xa5y4\xc0\xc5\xb0>\xda\xe0\x013\xc0#\x1d|w\xe5.4\xc0\x80\xd1V\xcf,\xaf4\xc0\xd5F\xa5\xfaf\xa81\xc0\xd3\xb3\t\\u\x8d3\xc0L&r\xdf\xbb 3\xc0\xcbO\x81-g\x1a2\xc0[\x9aGh=\xcc2\xc0\xd2\x8bdE\xc1\'2\xc0\xbf\xf71\x19\xd4\xf84\xc0\xa0\xef\x84\xcf\xd5\xe32\xc0\x9ag\x04\x0b%&2\xc0w\xb2O\xd5/\xb34\xc0@\xe1\x9c\x7f \x084\xc0\xd5\xbc\xce\xb9RJ3\xc0\xc2M\x89\xe7d\x1c4\xc0P\x91\xbd\xdb\xed\xbc3\xc0\x87\x1d\x14\x7f\x8b|3\xc0\xbcK\x83\xfc-\x964\xc02\xb0\xb3\x9e\xf2\t3\xc0\xf2R\x9e|\xee\x872\xc0\xc8D\xcdP\xc5Y4\xc0i\xed\xfb\xef\x0b!3\xc0\xad\rg\xba\x0c\x931\xc0\x86\xd9\x89TP80\xc0\xabg\xe9wEA5\xc0~\xe2%\x83\xd3\x945\xc0.\xa7\x13\xff\xa4\x1a5\xc0\xe3m\xec[\x8a\xe93\xc0\xc6\x83\xd7V\x93\xa21\xc0e\xf9"\x19\xc8\xcc2\xc07\xfc:\xb9\x8e\x943\xc0\xcb\xf0qm\x15\x173\xc0Z\xd5W\x9f\xe3o3\xc0\x0b\xe8\'p\xa6\xb03\xc0\x93\x01\xa0z\x11\x1d3\xc0\xe1C`\x85@\xd42\xc0\xda\xbdj\xfe\x14\x002\xc0\x9c\xa4A\x0f\x19=3\xc0\xb9\xf1\xf8\xb9\x0f\xf81\xc0fCt\xdd\xd0\xd02\xc0a\x04\xf7\x86K 3\xc0\xe0\xac\xf4\xde~r3\xc0\xdf8B\xc3\xdaz3\xc0\xdaK*\xc4!\xe22\xc0\x04\xf4w\xae\xff\xfc2\xc0\xf4H\xe7\x8a\n/3\xc0\xc6\xf6\x837\xe2\xb42\xc028\x933~P3\xc0nZ\xee\xc5\xbc\x943\xc0U\x992\x81\x1a\x803\xc0?\xd6\xe8\xb8E\x873\xc0C\x85\xb1\xee\xe6\xcd2\xc0\xa7\xb8Y\xb5\xeb\xb22\xc0Y\xcd:\xb3\xda^2\xc0\x04\xcd`\xa5\xcf\xb40\xc0$\xac9O\xa0\xe04\xc0\xd5\xb6RvOT3\xc0\xbf[\x0c/\x05\xf3,\xc0\xc1\x89\xee\xb94\xe12\xc0\x90\r\xec\xe4%b2\xc0\x08\x90\x0ew\xa5G4\xc0)L0|#f5\xc0g\xbd\x96\xa9\xc8\x1f3\xc0\xca\xd5\xf4\xd4i43\xc0\x9eP\xc4b\xe7\xb93\xc0\xff\xfeW%\x18\x1c3\xc0*\xcc\x84S\x80\xfe3\xc0\xedI\r.\xfc\xb14\xc0\x19\xf0\xee!\x95T3\xc0\x86\xcf!\xb7\x9eD5\xc0\xc8EIjhS2\xc0\xec&\n\x90^\x013\xc0Z2\x02*\xb2\xcd3\xc0\x1aD\xb5\x05U\xdc3\xc0\x19\x81\xe4\x12w\x8a4\xc0I\x8d\xa8Lb\x053\xc0\x82_\xa4\x1c?\xc82\xc0\xb5\x1fz\xd4\xb4k3\xc0r\x18\xe5`\x03N5\xc0\x01c\xcc\xf6\x05*4\xc06\\5\r\x84\x813\xc0BF\xea\xc0\x84\xdd3\xc0\xa0\xe8\x8e|DM/\xc0I\xaf\x01u,J5\xc0X\xdf|\xd1\xc9\xe01\xc0F\xbd\xd3\xc2\xc1\xca3\xc0>a\xe8\x8ae\x985\xc0\xe4^\x96Ig\x864\xc0H\x97r\x0c*\xed2\xc0\x12\x10H\x97\xc7\x113\xc0\xe6\xbc\xd4\xb6\x9a\xd64\xc0(\xfb\xf4\x00\x92}4\xc0P:X\xbe-\xa63\xc0\x80\x88\xfb\xec\x0b\xd22\xc0\x1a\xab\x93SsK2\xc0\xed\xeap\x12\xbb\x8a3\xc0\x15\xe7\xffkS33\xc0\x0eT=\xb5=w3\xc0 AE\xe1\xca\xe71\xc0\xf6\xc8T\xdc9\xc94\xc0\x9a\x0c\x08y\xe7\xd84\xc0\xe0\xc3\xdf/z\xea2\xc0\x02w\xf4?dy3\xc0\x88:P\'\x8c\xe43\xc0\x17\xf50\x8b\xc9.3\xc0\xfcv\xc1\x85\xea\x152\xc0\x93%\xdcO\x81k4\xc0\x10t1\x95K\x8f2\xc0$@\xee8pj2\xc0e\x15n\x8bw\xed2\xc0\x9a\x9dnYU\xc31\xc0\x7f\xd0\xa9\xc0\xee\xc5/\xc0\xf9\x90\x13\xc3\xfc\x083\xc0\xc51\xbb\xa9\xb0\x195\xc0\x14\n:gM43\xc0\x92\xcaM\x03\xfa,4\xc0D\xe2\xf0\xad\xf5\x8f3\xc0\xb8y~\xc2\xa4\xf81\xc0\xcd\xeb\x05L\xe4\xa83\xc0y\xf3O=\x19\xe31\xc0\xa6\xb1\x89\xc0\xe1\x062\xc0;&\xc6\xb3T\xf52\xc0\xd9\xf5\xc5\xd8\r\xa54\xc0\xe2\xdd\x15\xfd\xa6\x085\xc00\x04xw\xc7\xe51\xc0\xb3\x947\x05Gq3\xc0}\x91\xcf\xb0@g2\xc0H\xf7A\x01\x0cR3\xc0\x03\xa9\x95\x84\xc6\xa7-\xc0.\xdd\xd8\xed\x05)3\xc0a\xedR|\t\x802\xc0\xf8=\xd9\xbeqc2\xc0#\xf1\x04\x86\xbf\x854\xc0\x8c\xa9\x96\x1ef\xb22\xc0\xf6x)w\xb3\xe32\xc0HQ\xfdG\x06}4\xc0\x04\xcc?\xf6a)/\xc0\xac\xb3#\xf7\xff$2\xc0s\xb0\x10]\xc7\xaf4\xc0\xf8F\xa5\xca\xb0\xd82\xc0nBcS\x06u1\xc0V\xe3\x85TO\xe22\xc0\x9b\x12\x06\xb2\x14\x9b2\xc0\xdc\x1d|1A:2\xc0#\xcdK\x0e\x1d92\xc0\xfb\xe7\x93\x03X\x8b1\xc0\x99\xaa\xb0\x1e\x86\x153\xc0m\xfa\\\xe3\xd6\x034\xc0Q\x84\xd5e\x13B,\xc0\xd6M\xeb\xd5O\x173\xc0n\xfe\x91\xac"\x882\xc0\xa7\xb3\xdf\xbb\x10\xce2\xc0\x1a\xf4\xf0\xc3\xcee2\xc0h\xb7\xf80Yb3\xc0P+\xa2~]\xbd4\xc0\x1c\xd70\x85\xa9\xac3\xc0\x1b\xe2\xd6oj\\4\xc0u\x88\xa4T\xec\xa13\xc0\x9f\x00\x7f\xcb\\+3\xc0%\xde+Q\x1f\x8b3\xc0<k\xd5l\xd2\xe41\xc0\xc5A\x1f\xd5\x86*4\xc0\xe7\xf5\xc2\x02\xbf=2\xc0R\xe8\x9b\x8a+j1\xc0\xdc\x17F\x84\xe8\xb93\xc0\x83\xf6\x833\xed\xcf/\xc0\x7f\x97\x17\x94r\xc74\xc07\x87\xde)\\R2\xc0^F\x83\x16Y\x013\xc0\x06\xf8\xaa\x97\x0b\x843\xc0L\xc3S\xd8_\xd52\xc0\x93\xc7\xb6A\xb6\xfa4\xc0\xdc\xdc\x0f\nm\xe32\xc0\x18a\xf3/e\xb72\xc0u@1\xe6\xbc\x1a4\xc06\xa9x\xe7\\\x864\xc0Q[yX\xc5b4\xc0\x8c_\xdb\xc3\xf7#-\xc0\xb7 e\tj\xc94\xc00k\xb5\xc27\xd6/\xc05#\x0en8[/\xc0\xcd\xee\xaf\xfa\xd2\x133\xc0\x95\x03\t\xfe\xc3\xbe4\xc0\x83o\x10\xf6\xbb\xbb3\xc0vB\xa5\xd5N\xa33\xc03\xe2\xa5#\xc9\x0f2\xc0\x93\xfc\x84*\x18\xcd2\xc0\xfe\xf6u\xd2[\x985\xc0\x93\x0f\xe3\x81\x1e\xfa1\xc0u_\xc7\x16\x15x5\xc0t\xa9\xb9\x06\x12\xed.\xc0\xcf\xa5$>\xe2\xca1\xc0{\xbe\x13\xd0.\xe4.\xc0\xf8\xcb\xfde\xedD3\xc0\xdb\xbf\x12\xb9P\'3\xc06^,T\xd6\x1b4\xc0?\x88<:\xa0\xd82\xc0<K\xed\x99F\xe41\xc0v\xf4\x15\x04b\x8c4\xc0\x19\x8d\x81?-\xe44\xc0\xb8\n\x8f\x18\xa1\xab3\xc0\xd0\xf9\x83NS\x9b4\xc0\x00Y9\xcaN\x035\xc0\xfc\x1a\xa6!\xbbM3\xc0\xdd\xaejV\xaf 3\xc0/bW\xd3\xb3g3\xc0a\x95\xc1\xe8\xea\xea2\xc0\xb7\xbeF\x82\xd9\xcf5\xc0\x1d\xc9\x05\xbd\xef\xca4\xc0\xd6"Et\x83(3\xc0v\x93\x87X\xc6\x1c4\xc0_\xcb$9\xf1\xb93\xc0\x0b\x05\xac\xe9:53\xc0\xa6G\xc0\xd3\x8c\x8d1\xc0\xc8\x8d\xa3\x0e\xe7\x9f3\xc0\xb6\x86I\x1b\x9ce4\xc0\xa7y_7/\x964\xc0\xfc\xb2\x1dn\x9c\x913\xc0\xddJ\xf8\x11\x1d\x804\xc0]\xce\r\x05\x86\xd04\xc0\x13FZ\x99\r\xca1\xc0\xf6\xb5,C\xfd\x9f2\xc0\xb2S\x05?<\xd92\xc0\xbc2\x8c8&\xdf2\xc0pO\xc3l\xf9\xd3.\xc0\x99V\xb7\x181\x812\xc0\xe2\xa8\x17\x9eY\xbf1\xc0\x92\xc1\xba\x93\x11s5\xc00R\xfa\xafE27\xc0=\xd9\x92\xa2:h5\xc0\xc2\xe5\xa9\x84g\xb53\xc0{>\n(\x1e\xe0,\xc0\x82v\x87q\x0c\x1c3\xc0\xc9T\xd6\x18^\x153\xc0\xf5@3KF\x1d5\xc0\xf9M\x8dt\xb7\xf62\xc0\x88y\xcfy\xf5k2\xc0\x8f\x91\xfb\xaeaT2\xc0\xc0\xb3-S\x9eJ3\xc0\xa1\xf3\xb9\x82\xc5\x153\xc0\x1d\x01m\x1e\xa7/4\xc0\x00\xa4\xd1\x0f\xf2,*\xc0v=O\xa4\x0f\x894\xc0k\xfbv[t\xca2\xc0\xc2;\xbb\xf0RF3\xc0\xed<\xa7\r\xdd\x053\xc0\xe6\x14=\xceV\xfc3\xc0\xb9@\xf7R\t\x134\xc0\xcd\x00iv=}4\xc0\xda\x08\x10&\x1d\xa24\xc08\x84}\x94\x1f$3\xc0\x11\xf5\xca\x1dy\xe8.\xc0(9#\x11\x93]4\xc0\xa6rP\x18\x08\xef4\xc0P\xae^I\xa8\xe61\xc0\xae\xda\xbe5\x89G2\xc0=\xe3g\xb6\xb7\x06/\xc0\x1aj\xd2\xac\x86\x9a2\xc0mTE>\x0b=3\xc0t\xc9#\xb8\xf7\x8e5\xc0j\x19\xab\xcf\xd6p1\xc0\xdd\x10\xa2\r\r@5\xc0\xf3\xba\x89og<4\xc0\x928O\xd9y\x81/\xc0?\xc9;\xa5\xec]3\xc0\xca\xf2\xe8\xc2L\x96/\xc0\x9e\x96\xbd@\xf9\xb9.\xc0u\xd8\xc6^\xe9q3\xc0@\x16\xb3\xb1|u3\xc0U(\x1ax\x82\xf1.\xc0\xf5$\xe0\xb4\x07\xe24\xc0c\xfd\xfaT\x08\x904\xc0W\x13\xd1\xc6\xdf\x18/\xc07\x03nt\xea\x901\xc02\xecr*\xad\xd62\xc0\xdbC\xa1\';\xfc2\xc0\x99\x11\xe8/\x8c\xab5\xc0p@?x\x12|3\xc0H\x13O1\xef\xc83\xc0\xc4-_90\xd22\xc0Q\x12\xcc\xcd\xbb\xd52\xc06\rl\xa8&\xe72\xc0\xcf\x8f]\x96\xbaN2\xc0Q\xbb\xb8\xe1\xc172\xc0\x86PD\x7f_22\xc0\xa6\x9f\xe0\x08\xd9\xc54\xc0\x19\x84\xadWCT1\xc0.\xe8z\xe4\xf4\xd51\xc0^\xc6\xbc\x85O\xe54\xc0\xad{\xef\xd4/\xfb3\xc0t\xa6\xd1\x8c\x00\x165\xc0\xefp\xba\xb4w\xa33\xc0\xd3qs\xa2\xa5H3\xc0\x0e\xd0\xe4\xfd\xe293\xc0\x8a\xeb6\x16-%3\xc0J\xc5\x87T8]7\xc0\xd47/Ej~1\xc0\xdc5\xf1\xcc\xfb\xf13\xc0`\xa5\xb6\x85\xa1P3\xc0/1G\xbc;\xb84\xc0\xeaol\xad\x12(5\xc0\'A\x83\xa6d\x890\xc0\x91?Q}\x8b\xe82\xc05?\xfc4\x00\xb73\xc0>\xe8\x95\x13T\xfb3\xc0\xeb\xd2\x04\xb1\xae\x892\xc0\x86\\\xf0\xc2\x0bC4\xc0y\x9b\xa2W\x8e\x892\xc0n\xcd9\xd2\xaf\xbf-\xc0]k\xaf\xce\xfd\x851\xc0\x0f\r\xdd\x9ah\xb9/\xc0\xa1)\t\xca{\x9f3\xc0\x94\xb9aC\x8c\xb75\xc0\xf3\xd6\nt\x8c&3\xc0md\xc3{y\xa93\xc0\x17y0\xfd\x98\x91-\xc0`\xe1\xd3\xd7\x07o3\xc0\x1c\xe7 \xc9\xbf\xff0\xc0\x11u\xe0i\xddf4\xc0\x92w4J\xb2s5\xc0\xc3S\xf9\x83h%3\xc0\\\x93\rq\xd3\xcf3\xc0:\x19\x85e\xe4\xe62\xc0F\x07x\xb9\xe1p4\xc0\x07\x07j\xac\x0b\xa93\xc0\xa5\x03\xf8\x16\xca\x025\xc0\xf6Y\x9b\xbc!\xa13\xc0\x17s,\xb18\x8a2\xc08\x8e\xbe\x85T\xf83\xc0\x87B\xaeg\xa3\xb44\xc06\xd6\x00\xa4\x8714\xc0\xb7\x8e\x1d\xcd\x0e&5\xc0\x05\x86[\xec\xaf\xc45\xc0\x8e\xe2D\xdf\x88\xdd2\xc04\xb9\xa8K_d.\xc0\x9bI\xf4\xb09\xd03\xc0n\x01`\ns#3\xc00\x9f_r4\x08/\xc0\xa3i\xeaP\xf2\xe92\xc0\xa62\xd7\xee\x8a\x165\xc0\x9d\x0b\x08\xb7\x1am5\xc0\xe6\xde(6\xaa+3\xc0\tx\r\xa7\xf6\xb95\xc0N\xadig[\xcd2\xc0U\xcf\xc3\xd7\xe6j-\xc0\x9d\x03\x0b\xee\xdc\xc3,\xc0\xe3Id\xb5\xdf\xa9-\xc0\xe7m6`\xe1\xdd2\xc0\x1f\xd5\xd6x\xedl3\xc0\xd5\xaa!ESK2\xc0\x9b\x8b\xae\xe6\xdb\x933\xc05n\xdb\xa0\xcb\xfe2\xc0=\xbd\xd3\xa5\xf8\xae2\xc0\xb4*\xb5\x9ec=/\xc0!\x80*7\x1c[5\xc0E]A\xda\x89}/\xc0\xb5T\xe1Ws\xb8-\xc0\x9f)\xe7:<|2\xc0\xd8\xf5\xbc<\xfe+3\xc0\ny2"/^4\xc0\x0c\xdbd\x9c\xd7\xcb3\xc0\xe6\x0c\xe0\xa3B\xff2\xc04\x97\xb4%\x18\t3\xc0\x1d\xb6\x8f\x9bd\x9f2\xc0Z\xdd\xa8J=\xa83\xc0\xbf\xf1\x94\xd0\xe0R3\xc0\x05\xb6\xe3\xc6<\xf12\xc0V\x87d\xca\xa8+5\xc0\xb0g\xe5\xe7\xd4`2\xc0\xb6)\xb2"\xf1A5\xc0G\x13\xc7\xd2I\xe51\xc0,\xe7L\x8d\xe594\xc0\xb0\x86\xba\x81\x90\x822\xc0h\x84T\x90M\xca2\xc0\x89\x89M\xa6\xaar/\xc0.\xa9\xb7cNy5\xc0\x7f\xfaK\x7f\xe6\xba2\xc0\x1c^Fi\xf3\xc54\xc0\x0b\xf8\xf4\x1c&.3\xc0\xec\x87&\xa12\x0e3\xc0\x13\x10\xcc\xa9\xb6j3\xc0\xf5\xb5\xa9<\xf8\x883\xc0\r\xb7\xcf\xa09U4\xc0\x0c\xf4\xe3i\xc6s5\xc01k^9\xc2\x853\xc0\xac\xce\x10\x92\xc4\xfa.\xc0F\xa3hG\xa0)5\xc0wghX\x1a\xd12\xc0\xefIO\x1a"73\xc0m\xba#\xa2\xa0\xe54\xc0\xb8\xe7\xcfJ\x97B3\xc0\x96\xd03l\xc5\xd24\xc0\xcd\xa9L\xf2\x81\xe9,\xc0\xc5I\xae\x8b?e3\xc0\xf6&IK\\\xdf2\xc0ST\x15\xe4\x94\x036\xc0j\xd91\x8a~\xa73\xc0\xe6\xadm:\xa9\x043\xc0"\xc9o}D\xb43\xc0&0\xb6\x9a\x9a\xf62\xc0\xbc\x1b\'Zl\xe93\xc0\xe3a\x9f\xac\x1e\xeb3\xc0t!\xe5\xdb\x0c,5\xc0q\x81\xba\x14>\x9a4\xc0\xb2\x17\xdb]\x1c\x9f2\xc0\xa9\xec\xae\xe1h\x143\xc0J\x7fg\xdf9\x080\xc0[5\x96\xedR\xc92\xc0E*\x0e\x0e\xfds3\xc0B\xeb#\x08\x91\xff.\xc0\xc3\x86\x16\xf2wb3\xc0\xe7\x8bQCm\x034\xc0\x94\n\xd5"]\xea1\xc0\x10Zg\x7f\x9c\x0c3\xc0\xae\xa9\xd2GA\xf62\xc0\xcc\x80\x88\xfb\x15\xff1\xc0\xc5]\xe0\x9b}\xa33\xc0\xe7\xdc\x9d\xfa[\x9d3\xc0\xd2h\r\x99\xb3\x8a3\xc0{\x1a\xf3\xf2\x00\x0c3\xc0\x98\x7f\xed\xfd\xde\xb64\xc0\xfd(?%\xff\x044\xc0\x9c\xc6\x9d\xe9\x01?3\xc0\xb3\xa2\x1e\xbb\x95\x103\xc0\x99\xb6%\xa1\xa8v3\xc09\xdb\xed\xd4\xb4\x883\xc0NF\x86N\x06\x133\xc0\x86\x8a4V0\xff.\xc0\x99D\xfa\xc3\xef\x8b,\xc0h?f\xb1U\xea1\xc0\xeaA\x12/\x00\xa13\xc0\xd2\xf3kc\xf2]4\xc0@{4\xb1L\x155\xc0\xa9w\xf4\xf7\xb6\x935\xc0V\xc7\x83\x92%|2\xc01db\xc3\xd1;2\xc0=Z\x0c\x8e\xae03\xc0o$\xd6\xc3\xe9@5\xc0;\x0bc\r\x7f23\xc0k\xca}Tj,3\xc0\x98\x81H\x93f\xd52\xc0\xbb\xdf\x96\xb5\xaex2\xc0BFAf\x8e\x04-\xc0\xc2\x8a\x93\xc8|\xec2\xc0\x97\xf1\xb92ol2\xc0^\xd2\xf2\x13\xb5\xa22\xc0v\xba\x14a;\xc72\xc0\x02\xed\x8f\x1f\x19\xda2\xc02\xba_\xfc\xc6K4\xc0\xac\xf9\xb0`\xea>5\xc0]\x0f\x022\xe5\xa93\xc0\x0f\xe7yX\xb8\x053\xc0\xc2X\x0c\xaf\x04m4\xc0X\x94\xb02b8\x1b\xc0\xf8\x9eY\xfb\x1f\x0f3\xc0\xc86\xd5\x00.84\xc0\x8cD\xefaGb3\xc0|"\xfc\xa7\x83\x1e5\xc0\xb5\x13!\x87\xd2\xbc3\xc0,\xbd\xf8*\xbd\xa34\xc0\xaf\xf2\xb0$\xca=+\xc0\xf3T\xea\xa1\x9a\xd72\xc0\x8d>(\x8b\x1fW3\xc0\x14\xc3\xd1\x99l?3\xc0\x1c\xbe\xf2\xcb\xbc)5\xc0)I|{@\xdb2\xc0\xdb\x9f\xf50\x11\xeb2\xc0\xc4,sH\x15z2\xc0\xfffu\x91s\x1f4\xc0#;)\x81R\xa45\xc0k\xa7Fr\x83u2\xc0]\xde\xc0\xe8\x16\x133\xc0\xe4\xc7k\'\x9ba2\xc0\xd8\xd5s\x90\x1d\xab4\xc0`\xdd.\x80+Z2\xc0\xbf\x87\xd3h\xa9f3\xc0\xa1\xf1\xc8\n.\x003\xc0\xdbr\xb4\xc7\xcf\x006\xc0.\xd9\x95\xc4<\xba4\xc0\x92\x0b\xca\x03\x18\x063\xc0`\x93U>\xdc\x923\xc0f>h\x1a4!5\xc04\xea\x13\xb0\xa6b4\xc0/h\x80\x99}\x912\xc0\xcf\xa2:z\xd3\xe12\xc0\'\xbb]\x89\xcfX2\xc0\x13?X\xf4D:3\xc0\xa0oe\xef\x06\t3\xc0X\x91]0p\x852\xc0\xf7\xd0\xce\xeb\xd0I4\xc0\xcfe\xf7t\x8eT3\xc0\xb7K,\xaa\xcc@5\xc0.B\xdf\x83\xb2\x1c5\xc0b\x12\xb6W\x95\xc32\xc0f\xc4I\xb4\xd8\t.\xc00i\xdf8#`2\xc0[\xbbn]\xd5\x8a-\xc0b\xd7E1R03\xc0\x8a\x17(\x12\t~5\xc0_3\xd5\x89\x7f\x813\xc0%\xe13H\x08\x983\xc0\x13\'\x1cd\xf4\xbe2\xc0\xfaa\xb8Q,h3\xc0o\xb1\xc4/\x18Q2\xc0Y\x8dI\x15\x8c\xcb2\xc0fn\xeci\xef\xaf\x10\xc0\x84\xd5\xd3\xc0\xafT2\xc0\xdc\xb4\xf5\xbb\x1812\xc0?L\x12\xe3\x08\xa14\xc0{\x01\x05\x82\xbdI\x16\xc0\x99\x9a\x19)\x91\xd52\xc0\x1c\xe5\x9c\xe59\x8d3\xc0\xe4+\xe8\xe9L\xd61\xc0\xc9\xea\x81\x985\x953\xc0\x13\x89(\xa0#\xab4\xc0\x99\x7fU-\xd1\x044\xc0\xe9\xe5\x8a~#\x125\xc0\xb4[\xf5\x8a\xf6\xf33\xc0\xb5\x13\xc7k\nY4\xc0\x97\xd5\xea\x9e\xd9\x952\xc0x\xbb\xc2R\x06g1\xc0\x1c\xab2\xbd\xa8J4\xc0>E\x0b\x17\xc1\x873\xc0\xfb\xe0\x7f\xea\xd0\xe71\xc052\x14V[\xc22\xc0D\x8a\xd2Z\xefS5\xc0\x1d\xdd\x10\']\xfd2\xc0\xc4\xf7\xcd\xd7\x11{3\xc0\x0e\x0e:L\x0e\xf23\xc0W)\x96d\xbb\x973\xc0\x1d\xdc\xe2\xe7cn2\xc0\xe2\xdc\x14\xfa\x06v/\xc0&\xd6\xf2It^5\xc0!\x9f\xad\xde\xdc?3\xc0v\xd7$\xa2\x1d*-\xc0\xadv\xbd\tH\x9e4\xc0\xec\xc7\xf0#\xac\x9b4\xc0\xd7\x0c\xa2`\xb2P\x16\xc0\x91\xaaI\x05\xf6\xef2\xc0Dy\x86c[H4\xc0>E,\xdc@v3\xc0\xf5\xad\xa3\x0c\x9d\xdf4\xc0j^\x97eC\x1f3\xc0=\xdc\x81\xc9\x10z1\xc0(\xf3\xce\xd6\xff\xc52\xc0bQ\xa4\xff\xa0\xda3\xc0h\\\x83T\x05W/\xc0\xf1_\x1a\x1e\x1b\xbf4\xc0q\x91\xb2\xc9\t\xb13\xc0\xb3\x0eD\x8c\x06\xb12\xc0~\xaa,k\xedn3\xc02\xdaU\xb4\xe8\x873\xc0q8\x08\xfb\xa1\xf3.\xc00D\x98>\xc0\xb34\xc0l\r\\\x94\xb6q1\xc0\xbe\x18\xc1Q\xb9\xe3-\xc0P_\xb4\n\xbbz4\xc0\xa7+\n\xaa{{2\xc0lXlU\x12\x0f2\xc0\x98\xb0)\x86\x84\xa23\xc0\x85\xb4\x11\x9e\xd0\x7f4\xc0%\xbd\x9e\x06\x17\'5\xc0,\xd4I\x00\xbaz2\xc0yh\x15\x16\x97J5\xc0\x83(\xc1i\xdaw4\xc0\x1e\xf9\x7f\x0e~\xaf2\xc0\xa0\x8d^K\xe1x3\xc0\x95\x13\xf5`\xed\x0f3\xc0\'\x80+\xe8\x80\xc12\xc0:k\t\x87rv1\xc0\x9d\xb7\xd7}P73\xc0e\xd16\xc7\x97H5\xc0\r\xde\x92\x99\xbe42\xc0\nm*\xeb\x82\xee2\xc0\xb2\'\xfb\xbf2\xe82\xc0\xb8\x19\x82\xc9\xca\x882\xc0/\xe3\xa4|\xbd\xc61\xc0\xea\xd6\xc2\xa0\x05\xfc3\xc0\x88\t\xaaR~\xe11\xc00c\xaaS\xd9\xc64\xc0\xafh\x01\xef\x86q3\xc0\xf7\xcd|\xde\x1921\xc05L\xb0\xb3\x9a\xf12\xc0\xa9\xffrPX\x125\xc06\x08\xc3\x04\xc4R5\xc0\x9e\x87\x98\xbcd]/\xc0\x83\r\xea\x9f\xaa\x066\xc0B@\xbb\xd81\x923\xc0]\xf0e>\x90\x082\xc0A\x82QG\xe9\xde2\xc0"\xf2[y\xd9\xce3\xc0\xd2\xf6w\xab$\xdc0\xc0\x14c\xb1\x01\xb0\xb42\xc0\x06\xbbFf\x13\xe51\xc0\xb6\xd2\x11\x9d\x95\xb05\xc0:5\x02\xe7cu1\xc0\xdfSU,v\xe72\xc0\n\x12\xf9\x05\xca\x026\xc0\xea\x1aZ\xb3=\\3\xc0\xd4,O\x0e\xc2\xe32\xc0\xe63\xc5d&\x0e3\xc0T\xd1<\x8e\x01\xbd0\xc0-\xad2\x11b_5\xc0\xd3\x1f\x84H\xa9\xa9*\xc03\x9d\xc7\xb0{\x861\xc0\xda\x17\x83\x00*\x893\xc06\x81\xce\x1b}.5\xc0\xb4\x1e\xd8\xa7\'\xc83\xc0%mq\xf7l\x1d5\xc0}Y\x87\xc3\xd8^4\xc0\x0b\x00+\xe4&\xaf1\xc0\xec\x9c\x18E\x8bh0\xc0\xb1J\x08\xa9\xd4\x112\xc0\x1dk\x0c\x87\x87\x812\xc0\xf2i\xf0\xd8\x86 4\xc0\xca\xa7\x90\xf5j\x932\xc0\x92\x19\x8a\x08\xbbB4\xc0:|\x18\xf6\xcc\x84+\xc0\x80\x82\x08@5\t+\xc0\xcf\xc9{\xf9\xb2\xf2\x11\xc0\xce\x90\x11\xf79!3\xc03\xe2\xd2\xd4\xf8p3\xc0\x17\xbc\xbf\xcba\xfb3\xc07\xc8O\x1bI%4\xc0zO\x85\xec\xc9\x833\xc0$\xd2}\xc6%\xe61\xc0\xb8\x91^_7\xf62\xc0T\x1bv\x93\xfc;0\xc0r\x98\x13\xec=\x193\xc0\xfe9\r\xc7r\xfa2\xc0Eq3\xf7\xd1\xcf4\xc0\x85\xa9W6\x15H5\xc0\x07\xaf\x97\xe3@33\xc0\x8d&\x13\x05t\x8d3\xc0\xf5f\x00\x94\'\xd63\xc0\xc56\xaex\xa2\x9c4\xc0\xa2p\x06\xca\xad\xe7.\xc0t\x98}\x9d\xc6\xd40\xc0\x06\x85\xcc\x8a@\xb10\xc0b\x1e.?\xc3w3\xc0\xca\x88S\xaa\x18\xd50\xc0\xaf2\xcb`\xaeZ2\xc0\xd9\xe8a\xf0\xf0i3\xc0\xd0K\x8a\xc0/\xdb2\xc0\xcd\\\x87\x1b\x02\xcc3\xc0Y\x8e\xa1<\xcf)5\xc0\x9a\x9fgNv\x0e4\xc0b\xb8\x90\xf3|\x143\xc0\x92\xf8\x12r\xbb\xb31\xc0T\xa8bX\xb9\n3\xc00zO\xd6wZ0\xc0\xbb\xd0\xcb\x00\xb672\xc0\xbc\x07\xe7\n@12\xc0\xf0\xf9\xef\x00H\x194\xc0\xbb?T}\xe4#4\xc0\xcdh\x0f\xb1\xb3\xc43\xc0R\r\x8724\xe81\xc0H\xa0v\x1e\xd0\xc90\xc0\x1f\xe0\xf5\xe48o3\xc0\xf1\xde\r:\xf6s4\xc0)\xbd\xeft\x19\xdc2\xc0\x84\xedB\x13A\xf23\xc0\xf4,r\xcb#-3\xc0mO\x9d]\xfd\xe30\xc0\xed\x96t\x1c\x99o/\xc0\xf7\x84\x14V\xa0|3\xc0\x81\xb7\x13R\xf5\xa1)\xc0\x0e(\x84@\xf8[3\xc0F^b\x10\xabF5\xc0[\xee\xd4G<#/\xc0}}\xe7\xf8,A4\xc03 <c\x00\x1d3\xc0\x00\xa5\xcd \xca\x145\xc0u\x0bG\xd1\x0c\x133\xc0`\xb1R\xd1|\xb55\xc0\xb4\xb0\'\xe2\x97\xed3\xc0\xd5\xa9\x01\x89\xd8\xa73\xc0t\x82\xeedy43\xc0\xfe\x84\x8fE\xbcY3\xc0\xe9B4\xac\xda&3\xc0\xeb\xe6\xa76p\xd1!\xc0rv\xf1\x98\xb3}5\xc0\xfbN\x98\xc2@l1\xc0\xa05T\xe7\xb4\x184\xc0\xfe-\x11\xc3V\xbe0\xc0\x04\xb7O\x9dK\x0f0\xc0\xbd\x01\xb7\xa9\xfc45\xc0\x90\xef\xae~W\xb32\xc0\x1a\xb74J\x99\x1b2\xc0c\x96\x8a1\x95\x9c3\xc0\xaf\xf6{*\xdc\xa42\xc0Xi?\xac\xee\xd34\xc0\xee9\xa0yt=4\xc0\xf3\x99\xac\x07/"3\xc0\xcfh\xb3\xce\x8e\t3\xc0\x13\xed6\x85V\xe93\xc0A\xd8\x1a\xe6\x19\xa03\xc0>\xd4\xba\xd85\xc91\xc0\xc0\xb7\xb8U7K5\xc0\xe26-\xb4v\x9a3\xc0\xad\x19\x078\x91\xae0\xc0\xc3\xe0K? \xd73\xc0\xd7\x01\xb9\x15K\xf72\xc0\xa1\x1aD\xb0]\xee2\xc0\x0b\xb0d\xb4\x06\x923\xc0\xdc\xf8\xf3\x9f\xc4\xfe2\xc0M~\tn`\x9c4\xc0\xecz\x1cMP=3\xc0\xcc\x02%c\x9c\'5\xc0X$\xb3\x88M\'4\xc0\x81\x82\xefD\xdd\x923\xc0\x1e\x16\xbdj3\x056\xc0\xca?R\xd1))3\xc0\xe2;3\x13\xc7g1\xc0"\xf8iU<E3\xc0G\xf0Ue$\xec3\xc0ev\xb8+\xca/3\xc0\x1f\xc6\xca\xb6D\xbe6\xc0Gp\x9e%\xc7-3\xc0\x8a\x83\xf8\xa2\xbaD5\xc0\ttiR\xff`3\xc0\xcc3Ll^\xa33\xc0y]1\x10\xc5\r2\xc0\xbb/\x16\x96624\xc0^\xa9\xae\xd3\xb0\xe72\xc0\xff\xfe\xea\xc3\xf9\x162\xc0W\x9c\x94\xf5fy4\xc0\xa0\xeeE\xa0\x9507\xc0\xedK\xba\xd6\x16W5\xc09\x14\xee\xde\xdf\xa92\xc0\xd9\xfc\x96\xaa\xca\xde3\xc0W\x0e\xeaR- 3\xc0]\xf3\xb4A\x19"3\xc0\xdb;)\xb0\xc7\xf82\xc0\xb0\xa4\x17B*\xf33\xc0K\xc7\x08~%\xd12\xc0Wn]\xde\xc4t4\xc0Q\xca\xe9\x02T\xb32\xc0\xdf\xcf\xc25*\x832\xc0J\xaa9\xc5\xe0\xa53\xc0s\xa6\xcc\xf2q?4\xc0\xfb\xe2\xee\xe1\\\xdf0\xc0\x1b\xbf\xb3[du4\xc0iQ\xf6\xc8\xb7e4\xc0F\xa79\xfas\xb04\xc06\x91\xddc\xf4\xa94\xc0\xd4\xfehr\xcd\x853\xc0\xa4\xab\xfb\xac\x9c\x024\xc0\x1d\x8f}YR\xa91\xc0\x9b\xad\x9c28\xe44\xc0\x01"\xaa\xec,\x913\xc0\xfaQ\xae\xab\xb2\x913\xc0P\xb2H\x94ji1\xc0\x0b\xcbJrk\xb86\xc0\xe9\x9c\xff_\xd8\xa03\xc0\xa2\xce\xb0Dm\x0f3\xc0Dd\x8c\xbc2\xa52\xc0\xcb\xcf\x9d4\xee\xed,\xc0\xdc\x81\x1d6\x00\xc94\xc0\xbfIL\xb2\x98\xf82\xc0\x15\xa4b\r\x84\xcf0\xc0\xc4\xe7\x1f\xd2\x85s3\xc00\xdd\xa3\xa0u\xcb2\xc0\x0f;\xa9]Y\xe75\xc0#)d\xce\xdf\xf92\xc0Q\x10,V\x15\x7f/\xc0/ZL\x03a\xa91\xc0\xc6a\xdc\xd1\x82\xc44\xc0L\xdf\x9a\xbe\xcf}4\xc0k\x80\x9e\x08C\x854\xc0\xe6i\xabK\xd4|3\xc0\x8a0\x13(\x08\xab2\xc0\x02B\xe5\xffT\x8c2\xc0\xc9\x9a\x97\x92\xe7M4\xc0`\xf2\xf6`\xc2 2\xc0\xdec\xc34\x9d\x9b5\xc0?\x10\xaf\x10B\x824\xc0$lZ\xfb\xd7\\/\xc0\xc2d\xe6\xdbP\xf22\xc0)5\xba\xff\x17\x194\xc0c\xf2X\xa4\xe3\x844\xc0\xaa\xd0\x08\xb9\x85\x025\xc0?\xa1\x83\xc1nv4\xc0\xd9\xf9\xbb\xcd\xaf\xb02\xc0\xaelm\xa9d\t3\xc0\xfe%)d\xdaB3\xc03\xfbE\x90c@/\xc0CJd$j\xda5\xc0\xbf \xd2]\x02\xdf0\xc0\xf84\xe3\xa9\x05\xdf3\xc0\xee\xf2\xb87\x8a75\xc0/\xa0C.\xac\xe02\xc0y\x11\xd9\xb1\xcc\xcd/\xc0\xe1|i\xf8\x8d\xc4/\xc0\xe8\xbe\xa6\xa3\xd9\xb42\xc0t\xbc\xbf\xc0\xd6u-\xc0n\xb7\xa9\x08F\xee2\xc0\xe8\r\xd5\xdc\xcb\xf12\xc0\xba\x93\xcbk\xe5i2\xc0\xbc\xc4\xa2\xfd\xb4Z4\xc0\x19\x0cV\x8bQ=3\xc0w+K \xebm3\xc0s\xdb\xc6{\xd5\x943\xc0y5i\xd6q\x08/\xc0\xef\xd8AQ\xbc\xef0\xc0\tJ\xf45%\x063\xc0\x00\x87w6\xb474\xc0\xf1\xc6^\xbd\xde\x152\xc0p\xc9\xcd\xbd\xa0|1\xc0\tv,\xf8aD3\xc0\xff\x98gs\xd9\xb70\xc0\x8aB\xfd\xab\xe6\x083\xc0\xbb\x81\xc3a\x9b\x864\xc0k\xbe\x10\xdf\xde\xef*\xc0\x88\x9e\xe3\x9f\xde\n3\xc0\xdfn;\x1bIq4\xc0\xe9\xb5<%\x13L3\xc03\x03\xb4\xba*A1\xc0c\xe5\xfa\xa0\x03\x165\xc0\x85k\x04\xc3\xd1\x102\xc0)\x15\xa9\xcbSv1\xc0\xa4\xb6\xd2tv~2\xc0\x15\xee-\xf9\x1b"3\xc0\x95m\x89\xaff\xec2\xc0\x04\xa6\x96\x1d\xe4\x812\xc0\xaf><\x97\x1c\xfd1\xc0\xfb\xd9!\x8an\xaa3\xc0\x01a\xc1\xf87\t3\xc0_r4\xb3n\xed3\xc0\x98\xb4I\xe9\x12W1\xc0\xd6\xfdR\x0b\xfb\x034\xc0\xbc\xe1\x1a\x0b\x8e\xbf2\xc0C\xaax~!\x903\xc0y\xd9z:N\xf92\xc0\xc3?B\x91\xd6\x074\xc0\xc9\xe8<\xee\xb1H3\xc0,g\xaf3\xa5\x1d4\xc0\xb3\x87\xa7\xba\xda&3\xc0\xe2h\xdbr\x0cH3\xc0}\xf0\xb5\xf0\xa4e2\xc0L\x12^\xc41\'3\xc0gBS\xf8\xc9b5\xc0\x9d\x7f\xad\xe4\xd5\xb63\xc0H\x8b\xda^\r\x884\xc0@S\xca\xdd\xef\x914\xc0\x9b\xbfI\xc9\xbeQ4\xc0XW\x10<UC3\xc0\x14\xde\xb2\xdb\x0f\x161\xc0\x1c\xc5.\x89\xf4:2\xc0\x04\xa6\xa8\xc1\xc9\t3\xc0\xdf*?s\x8f\x83/\xc0X\xe7_5B\xc0.\xc0\x8b\xee6\xd8\xf4\xd22\xc0\xf09\xab\x92\xcb[2\xc0\xb5La\x8c\xbb\x153\xc0\xc1\xc2\xf3\xee\xf9E3\xc0!Z\xdd\xe0\x1164\xc0C\xda=j\x07\xbd.\xc0\x86\xa1O}\xc0\xe93\xc0\x00)\xd44\x16\x9a4\xc0\x18\x97\x00\xa7\xa5\x8d0\xc0\xdet\n|x\xed5\xc06\x18A\xd3\xeb\xe33\xc0\xdaHm\xceSx4\xc0!`\xbd\x02\xbeV/\xc04\xd5}\xfd\xa1,2\xc0i\xffmB{y1\xc0o\xb7\x88\xac\x9a\xb54\xc0\x9b\xd8\xf6\xd9D\x953\xc0\xd7\xc9,\xc3R\xb64\xc0\xf4~\x050\x08\xcb4\xc0\x9eD\xce\xff\xe8\x8c2\xc0\n*\xd4T\x06\x8c4\xc0/\xa9\xec\xb8\x98\x083\xc0\x7f\xf6\xc3\xda\xbb#2\xc0\xf3\x02Q\x90n.6\xc0\xb6\xc6\x14\xa4X\x183\xc0\\6l\xdcr\x0b5\xc0\xa71\x9c.\x8c\xf42\xc0pUx\xaf\xfd93\xc0]\xb5\xbe,)\xf51\xc0\xab\xc5\xc0\xd7\x7f\x913\xc0\xef\x9a\x84\xf4\xefq4\xc0\xfc\xca\x7f\x1f8\xce4\xc0\n\xd3\xe3\xc8\xec\x083\xc0\x02\x85X\xadx=3\xc0\xbd\xbf\xeb\x04\x99\xd03\xc0\xe4"o\xed\xa0R4\xc0.\x94\xa9\xee\xd4\x135\xc0\xde<_\x7f\x9ay/\xc0>\xf4p\xe5\xeef4\xc0Z\xd9\x18\xe2\x98!3\xc03\xa09\x82\xc3&3\xc0\r\x82\xf9\xd6\xe4b5\xc0_\xe7R\x8f\x92\x072\xc0Q\xd7\xff\xdcsm2\xc0\x02\xf9\xe3dF%3\xc0*[n\x0c\xe9\xb80\xc0FG\x95i\xe002\xc0=\xbf\'f\r\'4\xc0I\xd6#m6\xee4\xc0lL1\x99\xbb.3\xc0l=\x91\x86\xc6+3\xc0O\xa7VT\xee[3\xc0\xd1(g\x83\xa1j3\xc0H\xc8\xc61\xbb\x016\xc0qH\x7f\xe86e3\xc0\x871\x89\xbb\xc6]4\xc0\xe6Y\x12\xea\xad\x8e/\xc0Vc\xb7W\t\x8d0\xc0H\x9d\xc4A\x8e\x137\xc0\xfa\xfdf\x90\x84\x8d2\xc0B)`\xba\x1dU3\xc0l\xd9\x13\xb5\x90l4\xc0\xf5\x0e\xafh\x0e`5\xc0i\t5\xed\x9f{3\xc0\xcaEQN\r\xeb1\xc0#\xceM\x98\x1cY4\xc0\x87\xe2\x04\xce.\x183\xc0\x18C\xd6\x96\xa8\x9b4\xc0S5E=\xd0\xe03\xc0\xb4\xdd\n\xb0p\xdd2\xc0\x11\xa1`CUV2\xc0\xded\x0b/:\x173\xc0>a\x85\x94w\xf81\xc0\x7f\\\x8e\x88c\xee4\xc0\x13f\xad~\\\xf54\xc0\xe8u\x9f\x18r~3\xc0\x8f\xc9\x1c\xda\xf6,3\xc0\xfb|\x03\xf5\x07\xf83\xc0\x1ba\x87\xd2\x7f\xa64\xc0\x8ekZ\xf6\x15#3\xc0\x9c\x10\xfb\xe2\xdfU5\xc0Z\x97\x13\x82`:2\xc0m}\xae\xea\xb3D3\xc0{\x12&\x13?\x1c4\xc0\xa0\xdbI\xad\x10\xfa3\xc0\xb6\x8c \x88\x0f:3\xc0\x00:\x8c\x97J\xfc2\xc0b5v\x1fW\xd95\xc0\x91\xb3\xcc\x0e\x11\x142\xc0M\xbeydT\x8d1\xc0/}|\xb4\x80\xe03\xc0\xe4\xc7#\xc1\r-5\xc0\x91\xdfC!\x87%3\xc0\xa6\xb8\xfd\x8eMV0\xc01]K\xee\x84\xd42\xc0\x18}\x10>\x98\x137\xc0V\xb6\x8d4\x8dT3\xc0\xec\xb7\x15\x9f!h5\xc0\xa7\xaa\x81\xca\xed\x892\xc0\x87\n\xebk\x90q3\xc0\x8eg\xc4\x89%84\xc0b\xaf\x7f\xc0\xe4\xf82\xc0U\x95"\xe2A;0\xc0<U\xd8\x03Hb0\xc00*\x85x\xb5t5\xc0Y\xeen|\xa0\x9f2\xc0\x88\xf2\xbagD\xc82\xc0\x9b\xac!\x1b\xc0\xfe4\xc0`J\xdc\xe1\x10O5\xc0\x86\xe4\xe1\xa6\xb4c4\xc0\x82u>\xab\x15\xcc3\xc0\x8f\xde\x9e\xe8\xeb\x1c2\xc0"\x97\x13\xabJ!2\xc0\xa12\x178\xe2\xd5.\xc0\xc6\x1b\xd8\xa1)\xaa2\xc0\x98\xba\xe4\x07PK0\xc0\xd4\x1d\x9d-\x8c\xf95\xc0\x89p\xfc\xbar\xec3\xc0\xbfC\xf6y\x1a\xcb3\xc0\x9d\xed\xfa\x85\x8d\xd33\xc0\x0bv\xd0{\xcf\xcd3\xc0[h\x01z\xf5\x983\xc07~\x9a<\xbe\x8f4\xc0I\xd2\xa5\x06j\xd92\xc0,\x1c`\x84\xa4i2\xc0w\xecd\xdb\xde\x193\xc05\xe4\x99\xf6\x91\x133\xc0\ty\xbcn\xcf\x940\xc0\xa5>I\xbb\xd3\xa13\xc0\xdb\x1d\x9c_Xf3\xc0Uz\x01\xe1\xc2\xa43\xc0b\x93U\xb1\xb6)3\xc0$/Y;\x8d?\x13\xc0\xe5\xe3d\x01Q]3\xc0\x1a\x8d\x89\xc8\x06\xe92\xc0\xfcB\xbb\xd6\xc2x3\xc0\xa6`\xf4\xb5\xb7.3\xc03\x056\xcb\x87x5\xc0\xc8\xc0^\xa2?\xbf3\xc0\xcd\x16\xb9\xf9\xbb\xc53\xc0\xdb/\x920\xb0}4\xc0\xd4\xcc\xb1\x1f\x08\xbb2\xc0\x1cr\xde\r\x98\x0e2\xc0\xc2\xf1\x9e\xc3B*3\xc0mqtC\xa1\xa63\xc0\xc3\xb1\x7f\x10\xcaM3\xc0\xc7\x1e\x91\xc8\x9ew4\xc0\x8d\x05\xd30R@1\xc0k\x99\x80,\x0c\xe33\xc0i\xca\xbcQ\r=4\xc0\xf4\x0b\xc0!S\x123\xc0%*\xfbXFl3\xc0\xaa\x00\x0bo\x1b\x1f3\xc0\xcc\xea\\\x9b\xb5\x882\xc0\x08\xdf\x83\x97\x03P-\xc0\xaa({`u\xa63\xc0\xac\x1c\xc6\xbf\xfc\xeb3\xc0\x8eM,g\xe7:3\xc0\xba\x8c\x0b\xc5\xfe#5\xc0\xa7\xba\xcbIP\x195\xc0\xa4\xd7\xa5\xf1\x03\x075\xc0.\xf3\xb2\x90t\x144\xc0Xt\x17\x04?\xe6.\xc0\xc0\xe2\xb2\x86\xac\xbc/\xc0\x7fmJ\xa2\x9a\xdf2\xc01_\x7f \xb2Q4\xc0v\xf2\x90\x81\xe0\'2\xc0\x1c\x08/\n\x85\x1c5\xc0Fg\xcfC\xd4\xe34\xc0V\x02\xf9f\xb8\x0b4\xc0\xa8\xcd\xc0[\x1b\x8f2\xc0\x0c/\xfc\xad\xf5?3\xc0\xb8kt\xa6#\xbf4\xc0\x87\xf49\xdb\xb9\x1c/\xc0\xee\xfbt3\\\xeb2\xc0&\xe8\x1f\xc5C\x9a(\xc0\x08\xa3NV\x96\xe53\xc0\xdb\xd3\x14)\x1f\x9b3\xc0\xd2\xc8KC\xc3\xb83\xc0n\x03B\xb8*\xb43\xc0\xa3\x12,\x1d\xcb\xdb2\xc0\x9b\x84\xbdM\xbb*/\xc0\xf4\xca\xabQ\xc7\xbc2\xc0\xdb/r#$\xb64\xc0\xf3\xd1\x9f?\x05\x81.\xc0{\xd1`\x0b\xef~4\xc0(\xd4\xef\x90y\xd73\xc0Y\xde\\9\xc2D2\xc0\x18\x8e\x1d\xbb\x94(/\xc0\xeb\xba\xa6\xa4~-3\xc0.9\x8f\xa8\xed\xd84\xc0(&$\x06\xe053\xc0<\xb6#,z~4\xc0\x03\x80|{\xbc\xae3\xc0\xd1l\xc6\x96\xfb-3\xc0\x0f\xed\xb26m\xf13\xc0\x068d\x88\x8cB3\xc0j\x9d\xc6N\xa1\x1a4\xc0\x83\xcf\xa6v\xd6\xfd2\xc0f\x15\x08*\x11,3\xc0\xfd\xea\xeb\xeeV\xec5\xc0\xa7\x05B\xe0\xec94\xc0\x03"h\xea\xcd\xa43\xc0\xff:\xa1t\x89\n3\xc0\x004\xdf\xfc\x1e#3\xc0^\x07\xb2\xca&\xe24\xc0D\xfe\xab\x89\nd2\xc0G=\x9e\xcb\xa6}3\xc0\xae\x01\xc9\x99\xa6\x803\xc0qH\x85$\x01\xb42\xc0\xcb\x94s\xc8\x87\xfc,\xc0\x96\xef\x9b\xf2\xc7t4\xc0w^:\x9bD\x183\xc0\x03\xed\x90U-Q2\xc0\xae6*\x86G\x052\xc0\xad\xb9\'8\x1b\xb13\xc0\xc8\xb6\xfb\xebO\x893\xc0\x80c&\xdc\xdbI3\xc0r*\x11_\xbc7/\xc0\x98{\x01\x95\x02\xe63\xc0\xbd\\\xf0V\xfb}4\xc0\x1e\\\xdb\xec\x8c\x9e2\xc0\xe8)\x1e\x0f\x9f-4\xc0o\xc6sA5\x902\xc0\x939[@\xe5\xe7$\xc0\xda\xa6\xa5\xd6=\x1d3\xc0o\xfe\x12j\x80\xc91\xc0!\x07Q6^\xdf2\xc0\xeeBDH!13\xc0z\x08\x8eF\xd9)2\xc0\xf6\x0c\xd5\x126#3\xc0t/|\x8aI:5\xc0p;\xe3\x85,\xef2\xc0h\xb9\xb8\x97\xf7A5\xc0\xf9&\x92\xadf\x1f/\xc0\xce*EU\x00\xf32\xc05A\x9e\r:\xf11\xc0\xa6\xab\x7f\x94\x00S4\xc0\xe5\x1e\xd0\x8d\x1au2\xc0F\xfd2@\xca#3\xc0*\xf9_\\3c3\xc0\xd5\xc7O^@\x192\xc0\xa1\xaa\x82\x8a\xa3b2\xc0\x1d\xd4\xc0\x19j%3\xc0\xbf)<\x98\xfc-3\xc0F\xa5M\x03\xc012\xc0W\xe68-U53\xc0\xf3\xd9\xcc\xfcZ\xeb3\xc0\xd7\xe3\xf7cQ\x983\xc0\xda\xd4\xef\xc13\xf42\xc0K[te\x8574\xc0;W5)\x97"2\xc0\x96=\x10\xc0\xe8\xb62\xc0\x85%\x93\x86\xe2\xfb2\xc0PpCj\xfdS3\xc0J\xb8\x04P\x19\x992\xc0\x1a\x83U\x93>\x8e3\xc0Y\xff"u] 2\xc0\xd6N1\x12\xee\x133\xc0\xbe\x90w\xf8\n\x942\xc0\x8b.i%\x82\xaf3\xc0\xae\x1e\xa7\x07N\xe91\xc0\xe84\x1a0\xbdw3\xc0\xbb\xf1U\xb2\xa1\xb82\xc0fho\x86\x8a\xdc.\xc0 \xdd0U\xb9+3\xc0\xdfDK\xf5\xad82\xc0\xaf\xdb\x7fJ\xc2\xe04\xc0\xc9\x14\x9a\xd6D\xd32\xc0\xbb\xb8\x8c0\xa7\xb13\xc0j&\xd0\xb8\x8e\xba4\xc06\xc8HQ\xebx/\xc0P\x9d9\xab\xacf3\xc0b\x10,Z\xab\xd33\xc0{2\x07fh\xac4\xc0\xeb\x10\x98\xeb\xd0./\xc0\x17\x1b\x1f\xbf\x12\xb82\xc0\xb8\x89)\xa1\x89\xca2\xc0N\xed\xac\x87\xe8\x973\xc0\xa7\xbf_Ig\xe82\xc0\x92WBp\xb2%3\xc04\x8b#n\x1do4\xc0\xb0\xc53K\x91\xcc3\xc0JMt\xae\x8f\xea1\xc0\xa5gQ\xaf\xfd\xf02\xc0\x93\x86\xf3\x8bd\x894\xc0&\x1e\xb8;i&4\xc05\x17\xa7-I:3\xc0\xec\x03|\xc5\xa743\xc0\xfeu^7\xf6\x1a3\xc0\xe7.\x8b\'\xfb=4\xc0\x93z\x0e\x06#\xfd1\xc0\xf2\xae\xe8\x18)\x11/\xc0\x9cD\x02\x18 \xdd3\xc0\xaf\xea\x1bc\xf7\xea3\xc0\xaf\x99\xd8\xedn#3\xc0Q\x1d\xa2y\xac\xe04\xc0K\xb5\xe0\xce7\x084\xc0\xcc\xff\xb72\xe0\x854\xc0\xc1\xdd`\xbaG\x8f1\xc0\xf70ZO!_3\xc0\x94O\xa1r\rC4\xc0n\x8an+\x08&3\xc0\xeb\xa3)_\x1613\xc0V}\x89\xc8\xd353\xc0\xc28\xe3\xe0b\xb01\xc0\xe9\x16\\\x8dE\xd32\xc0\xb5\x8a\xa1\x82\xd8\x1f5\xc0\xd7_D\xd2\x06\xbb2\xc0\xe3\xfe\x0b\x15\xd7C2\xc0.2\xae\x90\x94J5\xc0\xaa\x0eCqJy3\xc0\xbc\x8e\xd5\x10\xe1\xbb/\xc0o\xa6h\xba^43\xc0J\xba\xa3\xf8&$3\xc0\x1f\xccY{\xd6\xf52\xc0\xb4\xaaa`b\xd52\xc0\xb8A\xb6\x85^\xb52\xc0A|}\r,\xe7/\xc0\xb7N7w\xb8\x1d4\xc0\xff\xff,9&e4\xc0\xee\x1f\x85\xdd\xe1\xab2\xc0+\x10f\x8c\x8cq3\xc0h\xef\x9b1\x13\xd92\xc0\xad\x82u\xa2\x9c\xb22\xc0\x03\x14\x94\x04O\xd12\xc0\xce\xec\xcc\xa4\x85\xa9.\xc0\xa3Nd\xa3Xo2\xc0p\xae\'i\x08\x185\xc0\xc3\xdfQ\xe5\x14\x1b5\xc0\x18\xd8\x86\x12\'\x951\xc0\xc2\x8c/n\x9d\x074\xc0\xa6\\\xe0\x19\xa7\xfd3\xc0\x9f\x82_%F}0\xc0\xb11\xe8\xc0$@3\xc0 \x1f\xf6\x02\x08]3\xc0\xbb\xb5\xf4I\x02\x123\xc0\xf5-\xa9,\x99\xcc2\xc0\xb8 /WG03\xc0\xb7\xabG<Vx3\xc0\xc2\xff\xc3\x03\x92\x873\xc0\x80\x1a>H\x86\x7f4\xc0\x04\xfe\xa0\xb5R 4\xc0N\xb4\'\xf3\x0fH3\xc0\x90\xe1\xe5\x8drs5\xc0S\xb5\xc14\xab\'4\xc0t3/\xc3\x19q3\xc0Q\xebU\xe9\x1f~4\xc0\x90\xc1\xb0\x93{\x0b3\xc0\xb0\xe486f23\xc0\xd9\xc5\xd9\xd2^\x043\xc0w\xdes\x1d\xcc\x024\xc0\xd5CT\xf1\xb9\x1f3\xc0\x1bm\x1f\xac\xfc&3\xc0\x0b]\xe0P\x12G3\xc0\x83\t\xbc\xbc\x03\xf62\xc0\xa6\xb3D\xf9\xfa\xf52\xc0D\x048\xf1?\xe63\xc0B\xec\xd3\x97\xdfH2\xc0\xba\xb3\x07"\xe6\x083\xc0|N\xeaqo\x175\xc0R\x11\xc5\x8f\x1e\xfa4\xc0\xea\x9d\x00\xd6O\xaf4\xc0\xe9-\xd8\x8e\x88\x155\xc0\x1b\x13Np"_4\xc0j6mY!%4\xc0\xf6\xba\xe1\xd3\xec\xae2\xc0\xb4\xad\xa2\xf9aI3\xc0\x11\xf1\xd9Z\x99K2\xc0\x9e\xba\xe3\xe0\xca\xaf5\xc0\xf4n\xb3\xfa\tY%\xc0\x8d\xf1t\xc6\x04\xd22\xc0y\xc2)%\xe1\x0e2\xc01Yx\xed\xa7*3\xc0\x1f\xfa\xed\xf6N\t4\xc0d\xe7\x92\x04i2/\xc0\x0c}\xb1\xc3\x18\x803\xc0\xae\xd2\xab\xdbj\xda2\xc0\xd9\x11\x82\xb2E\x964\xc0\x134\xc3\x1c\x8e\x174\xc0\xba\xa9G\xd5\x1bd3\xc0\x13\x85\x82\x83\x97\x932\xc0\xbf\xef\xd0\x157u4\xc0\xd4\xce\xcfE$Z1\xc0\xfc\xc7\x04I\x17,3\xc0\xac\xa5\x18\xa6\xa2\x1c4\xc0\'\xa8\xf3\xa2bL2\xc0\xcev>:\xecd1\xc0\x93\x12\xd4\x95\x1c93\xc0\x14\x85I(\xbd\x984\xc0&\xbf\x1a\x95\x92\x854\xc0`t\xe0V\x0c74\xc0\xe2\x9anV&d2\xc0\x1e\xbfh\xa4\x1b^3\xc0\xcb_5\x03\x9c1/\xc0\xcf\xbe\xcb(\\\xa52\xc0\xc3\x92\xfe\xfcgb2\xc0\x12\x15qW\xfd17\xc0\xda\xa7w\xf2O>3\xc0\x00oL\xa1=\xe14\xc0\\\x8a\xc3\x852\xae3\xc0\x0e\x8b\x8c\x02\xb5\xb32\xc0g\x95\xb2\xc1:\x9d.\xc0G\x1a\x83\xe0\x0c\xe31\xc0N{\xe5\x81\x8a\xc63\xc0R\xa6y\xd3\x98\x9f2\xc0\x0e\xe1\x1b$\xc2(3\xc0\xa44\x92\x18\xc7\x96,\xc0k\xb3\xbb\xb9%\xf31\xc0\xbc\x07\x01\xaa}^+\xc0\r\xc0]\xfe\xcb\xb62\xc08M\xae\x94 (/\xc0\xc5z:\x11\xf7)3\xc0\x81\xc6\xa0\x01&^3\xc0\xfe\x0e\xb7p\xec\xdf/\xc0\xd1B\xea\xb3\xeb\xcb0\xc0\x81%\xcd\xc4\xc8\xaa3\xc0\nU\xfb7\x80\x835\xc0\xb7\xf3 \x1c\xb4\x172\xc0\\2\x91\xf5\xb5\x1f3\xc0*\xc4\xe7\x8f\xd4(5\xc0\xec\xf8Y\xd6\x16\xef6\xc0B\xd7$E\xd9P4\xc0\x92\x92t2\x08\x822\xc0\x8b=\xa1\xde\xcb{2\xc0u\nzBm%3\xc0\xb0?\xda%\xc0s4\xc0\xed\xe9\xbf\x07\xa8_/\xc0\x03\xe4\xf6k\r&#\xc0\x0f\x84\xdf\xa3>H2\xc0v\x95O$V\xd22\xc0 \xf2\x7f\x02/?2\xc0N\xc5\xf3\x89\x96\x853\xc0S7\x16M\x9d\xb35\xc0A@2\xb0\x14\x193\xc0\xed\x1dC9N\xfa1\xc0\xad\xc8@\x9d\xbb64\xc0\xe5\xb9%\xd9Rk4\xc0\xfdW\xb1\xaai\x1c3\xc0\x11Y\xb25S\xe71\xc0\xe9\x10\xbe\x88$\xec2\xc0\x08jH\xcdRA3\xc0\xa7L\x88a -3\xc0C\x1e\x92\xd4\xcc\xbf4\xc0pP\x00\xc7\xaf+3\xc0\x96\xf1G\xacd\x0b6\xc0+a\xaa<l\xef2\xc0\xb9\xd1\x07\x01n\xe03\xc0MY\xc0\xe7\x1b\x86.\xc0\xca\xbd\xcerDJ/\xc0\xa0Hb\x93\nX/\xc0\xd7\x07\xc7\\ \xee3\xc0\x81\x05\x99\xe0\xd2g4\xc0\x96\xd2\\\xed\x02\xc04\xc0e\xff\xdb\xf9!\xc1/\xc0\xe4=\x19\x19\xc3\x015\xc0\xcbj\xeeb\xca#3\xc0f\x0e\xf2i\x06-5\xc0\x92\x8cM\rI;3\xc0\xa6So$2\x99-\xc0F\xb0\xfe\xda\xe6\xe4\'\xc0\xe9\x93mJ\t<4\xc0o0\xb1\xad\n\xa23\xc0\xff\xbeU\x9b\xa9\xc72\xc0\\\xe3p/\xc2\xd13\xc0e\xfa\x96\xc1\x96`1\xc0j\\\xf5q\xf6-3\xc0t_\x94\xb4\x96g3\xc0\x0e\xc8\xf6\xcb<#3\xc0G\x10\x0b%\xd975\xc0;\xea\x1fD\x15\x824\xc0]\x95\'\xf8\x16\xff2\xc0\x1d\xb8\xbf\x9a2\x974\xc0\x7fX\x93\'g\xe43\xc0\x8ad\xcd&\x97\x1a2\xc0*\x8f\xc8\x85P\xb13\xc0\x97\x14@\xe7~\x0b2\xc0>\xf0\xd3\xa8\\\xec3\xc0\xc3\xe6r\xf2F11\xc0\xf2\xdcHq\xf9\x152\xc0\x16\xa6\xe7\xaaj\x083\xc02t\r+\x8a\xba2\xc0\xb3\xb0\xb0\x9fu{4\xc0\xb1\xe9\x99.<c2\xc0\x06X\xd81\xc8K3\xc0\x9a\xc2X\xddJ13\xc00\x13zu\xf6\x8c3\xc0\xaf\xaeEU\x99\x88/\xc0\x14B\x83e\xfa\xa13\xc0R\xae\x8dJ\x81`2\xc0>\x0b\x08;e\xf91\xc0,gJ\xa7\xbf\xa11\xc0G\xb8G\\\xbfg3\xc0\xbb\\\x19X\x1bO3\xc0\xcdl\x82\x0b\x88\'4\xc0\xa4b\x11\xfd{\r/\xc0\x834\xa8\xed\xde\xa52\xc0\xa1zG\x88\xb5G/\xc0F\x99\xe0a\xde\xb62\xc0\x08\xb5Nu\xcf\x8c2\xc0\xc3f-\x9c\x15\x9e/\xc0VA\x17J\x97\xde2\xc0\x04\x17\x16\x83\xc0\x7f3\xc0\xeb\xc8\xbd_<\x9a2\xc0_\x1f\xe5\xa8\x8f\x852\xc0\x0c\x97&K\x90]4\xc0\xc5\n\xee\xe8e13\xc0"\xd6z\x0b\xc1%4\xc0\x15v4|\xb2\x8f4\xc0\x06a#\xffs\xa73\xc0\xfc\x9f\xb8\xa9\xc3\x0f4\xc0\xf1\xdf\xa4\xc0\xea\xca1\xc0\x03}?\r\x87M4\xc0r@f\x00\x1a\x0b4\xc0\x1ev\xd3\xc0V\x005\xc0M3\xa1~\x94\xc81\xc0?\'\x18\x00fM3\xc0\x9dUR\x1b\xff\xeb2\xc0!\xab\xa80\xba\x145\xc0\x93\xa0\xd2\xaex\xdc3\xc0V7\xb1\xbd \xf22\xc0\x9d\xe9\xa5\xd3\xee\xd0-\xc0c \xc7\x1ej\x053\xc0\'\xef8\xbcC\x046\xc0D\xa52\xa3=\x063\xc0~k\xa7`*o2\xc0!+|~Q\xe93\xc0\xdb\xb0\x9cn\x10#4\xc0\x92T#3z\x073\xc0\xdc8\x8d\x0f\xd9\xac3\xc0&\x0f\xa9wY\xd73\xc0\xba\nQ\xcc\xc264\xc0\xe6\x9dh\xb0\x99\xf71\xc0\xbb&\x91\xee/63\xc0\x15\x95g\xed\xef\xa6+\xc0z]\x02\xcc\'K3\xc0\xb3\x82\xb0.\x88\x014\xc0\x99\xe6\x01\xa7\xb453\xc0\x7f\xef\xd4\x0e\xc6d1\xc0H\xf2\x9f\xca~\xef1\xc0\x1aU\xe8z\x8d\xd52\xc0f\xe9g\xa4We3\xc0?E\x84 5\xe33\xc0QR\xc81\x1aL3\xc0\xd2\xdd\xc8^.?3\xc0\xf1\x7fl\x08O\xeb3\xc00\xbc(\xa6]45\xc0\xf1\xd8\x024Py3\xc0K\xad\xf0\xf41\xaa3\xc0\x80A\x7f\x16\xec\x050\xc0\x8c\x9d\xdfvI\xf32\xc0\xf1!\x14=KX4\xc0\xe3\x15\xe1\xa6 \xf13\xc0\x8a\x99\x0b\xa8\\U3\xc0LT}3\xdd\xff.\xc0\x9fC\xa5\xb9\xfe?3\xc0\x96Y\xb3\xc4\xf3\xa43\xc0\x86\x05\xe0\xbf,O4\xc0\xda^}\xda\xeb\x043\xc0\xa3\x07\xd6\xafE\xb62\xc0\xe3b\x8a\xfc\xdf\x1f4\xc0C(\xd7\xf4H\t3\xc0m\xce\xf2\xf3\x1a*4\xc0\x05\x15\x18\x0f\xce\xd92\xc0s\x8d\x84\x9f\x1e-/\xc0\x10\xea\xb9v{\xdf2\xc0\ra>\xa5\xd8\xfd4\xc0@\x99\x1c\x8b\x1e\x1f3\xc0\x19\xae\xa6\x9c\x89\x113\xc0,\xad\xd2\x8c9\t3\xc0D\xbe\x7f3\x85\xca1\xc0~SK\x85\x92\x993\xc0\xcb\x15\x13\x1dl\x004\xc0}\x0f\x94\xae\x18)3\xc0\x0e?\xbba\n&3\xc0\xc0e\xe3-a\xda2\xc0mv\xd4\xad\x95\xf61\xc0~\x96t|\xa6P3\xc0j\x95\xbcm(\x92.\xc08\x90pt;}3\xc0\xe7l\x12\x1dS\x805\xc0 \x96\xb6.\x0c\xf62\xc0%,\x9e\xfe\xdc\xb50\xc0\xcc\x05\xdf\xd1\x14\xa2/\xc0\xf5\xf1\xe1\xe4\xfb\xfd4\xc0Hs\xac[\xdf\xc81\xc0\xae:\xc5TC\xf13\xc0\x9b\xc1z!\xf4\xdb2\xc0\xa9w\x0c\x85\x96~3\xc0\xd4\x89\xed\x1a\x8b"3\xc0do>X\x8d\xff4\xc0\xbe!P\xe1Z\xf53\xc0\x0eM\x81.B*3\xc0\x8f\xd8t\xc8\x1f\x812\xc0\x9co\xb2\xbc\xe59/\xc0\xf2\x81\x8f\x0f+\xf02\xc0\x1f\xc9\xa0\xa6+e3\xc0\xa8\x18\x8b\xe4\xe4\x9c0\xc0:\xe8/\x17\rX3\xc0\x19\xa8\xaa\x15\x16H3\xc0\xf8\xd9\xb0\xf1\x17\x024\xc0(\xc2\xcbh\x9e\n5\xc0;6\n\x9a#U2\xc0GO\xe0\x14 \x923\xc0\x05x\xae\\\xaaG4\xc0\xfa\x86\xaf\x15o\x903\xc0\x9a\x8cOZ\xf2&3\xc0\xe26\xba\xaba>5\xc0\xadsK\xa0\xf0F3\xc0:\x8c\xfePId-\xc0\xe26\x80F0\xd22\xc0\x8f1\x1b\x9e\xd4\x010\xc0\xd4\x832F\x06\xd52\xc0Wus\xaf\x1aL3\xc0\xd0r\x0b\xfd\xaaq3\xc0\xc3\tW\xd4hq3\xc0\xe8\xd6\xb7\xe5\x17\xd52\xc0_Z\xb1\xa7h\xcf3\xc0?\xb4\xa2\x89\x1c\xd92\xc0\xd7\xcd\xf7\xea\x9a]2\xc0\x13\xbfo\xf1\x84\x053\xc0\x16\x19\xf6\xee\x97*4\xc0\xd2\xafu\t\x84\x994\xc0\xa9u\xf0\x88L\xe24\xc0\x91p\xda\x93\xces-\xc0\xfem\x95\xf6;S3\xc0\x9c\xe1\x07^)\x020\xc0\xbb\xa9W\x84\xe8\x113\xc0@V\x9e\xe1\xd5\xd02\xc0g\x08\xe03\xac\x003\xc0\xa5_8\x13\x18\xfd2\xc0hD\xa2\xca%)3\xc0s\xe9_,S\xd42\xc0g\xe0q\xfc\x1a\x7f3\xc0\x11d\x83$\n/2\xc0\xfcc\xcd\xc4\xcb\xf91\xc0\xcf\xfb%\xb7l\x83-\xc0\tG2\xb8\x05\xbe4\xc0\x7f\xec\xeb9\xe1\xcd2\xc0\xfcMr\xa4\xf5\x9e4\xc0\xb8\xa8\xb4\xc1\xf4\x003\xc0\x83\x90~\x19AY2\xc0Zg*\xb5\xd0L3\xc0\xae\x85\x12Ot\xee2\xc0\xa8\xa1\xba\xf2\xe4\xe31\xc0\x14\xb04\xeel\xed3\xc0\xad#\xb9\xaf\xe0s5\xc0\xfa\x0e \x93@c3\xc0\x96\xea\xa2\xc4\xab\xf62\xc0K\x0b)\x912\x9c1\xc0\x99\xbb\xff-\xf7\x854\xc0\x81\x04\xa5\x8fbm3\xc0%\xcd\xb9-h#3\xc0\xbc\xfcd\xab7\x073\xc0\xd5x2\x83\xaf/5\xc0\x90K\xee%\xa3:3\xc0+\xf6\x91\xea\x97\xb72\xc0\x1c\xa5k,n\x044\xc0A\xc2\xfa\x935\xc43\xc0\xd6C\x98\x80\xd9\xe23\xc0M\xc6aW\x13o3\xc0b\xcc\x19D\xd8\xdd2\xc0*\x93C\xeb\xbaV/\xc0\xf2\xbbK\\\x0393\xc0_\xfe\xf3$\x05\xc70\xc0\x1f>V{\xcd{2\xc0\xc2v\xad\xe1l /\xc0{Y\x89\x90\xc5\x803\xc0\xb4\x12Z\x919\x1b3\xc0\xf2 \xb1\x95\x9985\xc0\x87#w\xea\x1a}4\xc0\n\xca\x91*\xa0\xd02\xc0\xcb\x0b!)c\x011\xc0\xec\x83\xbc @/4\xc0\xd9\xc9\xd3\x17\x8d\x002\xc0L?\x8c\x08p\xd5.\xc0\xa4w\xb6\xa7e?3\xc0Q\xd2\xe1l\xc4\xba/\xc0\xb9\x0e\x87\xa6\xc3\x8a3\xc0?\x8d\xe79\xd2(/\xc0\xf0\x88\xbd\xfe\xd6\x8f2\xc0\xded\x9cH(\x035\xc0\xc3\xd7q\xf9f\xe22\xc0t\xd6k\xd6\xd6\xe03\xc0K\x0b\x7fV8-4\xc0{Fs0\xb3\xfc2\xc0o\x7f\x13\x98,\x113\xc0\xdc\x9c\xc4:\xa1d0\xc0\xe5\xb8u\xb3\xab%3\xc0g\xc3.\xde\x9ez4\xc0\x194\xb8\x88\x9d\xa42\xc0\xc7\x81\xfa%v\x1e)\xc0I(2\xebd\r3\xc0$\xeb\x87W\xe5\xfd2\xc0\x94\x04\xb6\t\xee\xd21\xc0\xd1-\x90\x03\xfcV4\xc0\xdc\xd4q Rp3\xc0\xa1\xf9\xb4\xb8w\x030\xc0e%\xc5\xac\xc8\xe23\xc0-y\x001\xed\x1a3\xc0_\xbe\x8c\xd4\xdf\x133\xc0\x95\xfb\xb0\xc4\xcd\xa75\xc0\xc9[F\xc0)\x995\xc0d\x82\x02\xf3\xf5/5\xc0\xac\x85\xc7\xfd\xc4\xfe3\xc0\xaa\xa0\xbbtd\xf52\xc0\x00\xbd$|\x86B2\xc0l\xc5\xc7\xcc\xeax2\xc0%\x1f\x10\x9b\xb5\x852\xc0\xdeUB\x1fN\xf42\xc0\xf7\x17\x16\x9e\xfa\xda2\xc0\x97\xb4\x19\x14\x08\xa63\xc0k\xd4\x93z\xce\xbd3\xc0b\xdc\xafl/y+\xc0-W\xd9z\xff\xe43\xc0\xa5\xf896\xc8(5\xc0q\xe7u?F\x145\xc0\x12\x15\x0b \xa1?4\xc01#sn\x8e\xc23\xc0j\x93\x92\x04\xa9\xb92\xc0)\xbd\x9e\xca\x8e\xd42\xc0\x8e\xad\x1e%\x9bB3\xc0[\x1d\x150rY3\xc01p{\xce\x8cb3\xc0\x8d\xd00\xcc?\x013\xc0\xe4/\xbd\x91\x1a\x8e2\xc0f\xcf\x04\x8b\x9d(4\xc0\x94\xe3~\x13\x1e\xd82\xc0V=@\xbc_}4\xc0\x00\xaa\xcd2\x0f\x914\xc0f\xe3\xcf\x9fv\x10/\xc0\x01\xb2\x08\x8b\xe9\xdf3\xc05\xa8q|\xc5|4\xc0R\xda\xc8B\x0e\x143\xc0x5@&k/2\xc0\xffo\xfb8\x97\x8a4\xc0i\x05K\x16\xe1\xf60\xc0!5\x1cs\x12$3\xc0T\xb7\xb5x\x89\xe71\xc0\xda\x1f\xdf\xe4w\x883\xc0Q\x04\xaex\xe8\x8a4\xc0\x91_\x08\x17\x04\x0f3\xc0b\xd4`\xf6\xf4\xdb4\xc0_\xa3\xfd\xea\xf6\xaf.\xc0Kr+\xfdS\x1d1\xc0\x04o\x89-\xdbW3\xc0N\xb7\xfcv\x13_3\xc0\xb5\xcfB\xb0\xf9A5\xc0\x1e\xf8\x9d\xf58(4\xc0\\/\xc8B\xf7!3\xc0A.\xf5h\xb0s2\xc0\xe4m\x1f\xc2\xf5\xa12\xc0a\x08Q\xff\x0cj2\xc0\xfe%\xdbm\x18\xf51\xc0\x1a\x98\xbd\x10\x83\x8a.\xc0>[\x1e\xf0\x1d>5\xc0\xb0\x97\x8a\xc1c\xcd3\xc0\x89\x9aM\xab\xae*4\xc0\xa6S\x7f%\xfb00\xc0\x0c -\xb9lh4\xc0\x15\xb0\x89\xf4\x9eF5\xc0\xba\xcc\x93L\xe1\x894\xc0\xe8\xcb\x8bDLk3\xc0\xf7\xf6\x06\xd9r\xf81\xc0\x81\xeb=\xb2}\xf82\xc0\xa3bY\x14\x94,2\xc0\x1f)\xbb\x8eR6-\xc0\x96\xabb7Z\x854\xc0u\'\x08XU\xfc2\xc0W\xbc2\x8c\xdb\x973\xc0\xcd\xeb2U$(5\xc0\x855\x155\xf5|1\xc0w\xfe\xc0C?\xd33\xc0D\x7fB\xe3=\xfd1\xc0\x91\x00WA!\xd62\xc03o\xf8\xbf\x96N2\xc0@=-/\xa6\x813\xc0\x0e\x9f\x06g\xf0x3\xc0\xa6\xfeg\xa3\x07Q3\xc0\x8d\x07\xb9\xb6\xd0\x084\xc0\xd7\x978\xd8?\xa13\xc0\xa7\xbf\xcbj\xf1\xa04\xc0g\x94\xf2(j\xed3\xc0}\xfb\xef+\xa1\x94.\xc0M\x90M\x89-;3\xc0\xd8\xf0O\xd2\x99\x053\xc0\x8el\xf0CJ53\xc0N\xe9LL\x8b\xd73\xc0\xd1\x83\x19\x96T\x841\xc0\x93\x85u\xfd\xf6C2\xc0\xd5\xfd\x92\xc0\xde\xa35\xc0\xad\xad\x91U\xa6^2\xc0\xad\xf24\xa3l\x085\xc0\xbb\xfa\x1d\xec\x0e$3\xc0\xc4s\xf6\xd6\x8723\xc0:\xeb\xadm\xfeL4\xc0\xca\x02\xdf]\xce\x982\xc0jS-\xfd;\x8b3\xc0\xd6\xbeQ\xa7\x89\xd23\xc0\x8b\xfbrqb\x154\xc0\xea\xb9\x884\xd2\x175\xc0\x13\x04\x83\\\xe923\xc0+?71h\xd42\xc0+!\xef\xb8\xe3\x002\xc0\xe2\xe2\xfa\xd9\xef\xfa1\xc0\x82\xeaS\x81\xcf\x9d3\xc0\x8a\xe3\x8b{\xad\x085\xc0\x0b4\x87\xb2\x90\x0f3\xc0\xa8\xd8\xc3\xd8\x95#3\xc0\x18\xf3\xf1\x10_s3\xc0\xae\xc6\xebV\xa6\xdc2\xc0"\xb2\xbe\xf6\xdec/\xc0\x8a\xc7z\xd2L@5\xc0"\x8c\xc4\xc3K\x874\xc0\x8a\x9d\xd0\x19P84\xc0\xfa\xf7\xb1\xcd\x05\xfe2\xc0\x9f\xcb\xe3\xc2\xb2*3\xc0\x0b\xac\x9e1\xe1=2\xc0Q\xa9Z#\x1e\xc32\xc0Q\xb5l\tER3\xc0\x07\xbf&]5\xcb0\xc0{k\xa8\x85x\x875\xc0\x92\xecYy\x9c{2\xc0^{?\xbc,3/\xc0|\x12\x1f\x103\xdc2\xc0\xee\x8c\xa3VB\x1c3\xc0\xc5\xd2 \x9a_\xd73\xc0\xae\xbf8\xfc\x07\xbc4\xc0v\x90T\xf9=\xf22\xc0/*]\xd17\x142\xc02\x07\xf1\x1f2\xeb2\xc0\xed\xd4\xe5\xc4R\x1a3\xc0\x85\x7fl\xf1`\x9c2\xc0\xe3\xbba\x88O\t5\xc0?\xc4\xc8\x04=\x8e.\xc0\xde\xe0\x1c`\x12\xef2\xc0\xa4\xab|\xbd\xd0\x873\xc0\x03\xca\xccK\x88\x182\xc0\xe1\xff\xbf|\xfe\xe0*\xc0\xd2gG\x86\x0e\xae3\xc0s\xec\xcb\xff\xa4y1\xc0\x86\xea\x96\xed\xddH3\xc0o\xd6D\xdc\x1d\xd73\xc0\x9a#\x0fs\x1c\x993\xc0\xd1\xaf\xd7\xbe\xf9k3\xc0h\xf3<\xe6\x12^4\xc0\x17I\x1b\xffW\xbc4\xc0\x95t\xfc\x9b\x01r2\xc0\xda\xaf\xf0A\xdc\xae2\xc0\xd0\xef\x89\xf9\xc0_4\xc0\x85\xd4\xd2\xf6\xe8\x1a4\xc09\xf0\xe3:yw1\xc0s\xe5\xe4\x93,\xe8.\xc0\x9c\x8f\x89gM\xe43\xc0+B1MM<4\xc0r9\xcen>+3\xc0\x9c\xb7\x1b\x99\xa1s2\xc0\xe0\xe3\x9c\xa1\xb5>2\xc0\xbc\x8c\xe4\x14qX3\xc0DB\x85\xb6$\xce2\xc0\xbbVG\x1bm\xb02\xc0_)\xcf\xc6\xdc\x8d1\xc0\x9b\x116\x15\x90:3\xc0\x91\xa7\x9b7M\xd53\xc0\xa91h\x99|\x864\xc0\xe5\xc7\xd2\x0f\xc5e4\xc0%Z\x1cA\x07_2\xc0~\'=cet3\xc0\xee\x8c{\xf82\xd32\xc0\x92\x01\x13\xb6\x14\xe54\xc0t\x07QhY\xc22\xc0\x0e\xa3\xf8\xbd\x12x3\xc0)\x96\xee\xb1-c2\xc0Cl\xbc\x18H\x0f3\xc0\xf8\xdd\xaf\xd0\xbb73\xc0\xef\xa7\x12\xc9>\'5\xc0\x8a\x83>\xb7\xed\xc03\xc0\xe9\xce\xfe-\x90s3\xc0#\xf5\x9f\\G\x163\xc0<p\x02\xc2\x13\xb52\xc0\xe4\xab\x14^\xe0\xf33\xc0H\x8aO\x06\xf3Q2\xc0\xd0%\xc9\x90\xe8<3\xc0\xdf\x8ci\x8a\xcc\xa22\xc0\x0f\xc5\xb0\xad\x03{2\xc0q\xe9\xd0\x84\xe1J3\xc0\x16\xfe\xc7\xa6\x9di-\xc0<a\xe0IJ\xe52\xc0\x04\xa1\xea\xdd\xe7\x863\xc0\xff\x95nJu\xbf4\xc0\xa1\xb9j\xac\xc1\xda4\xc0(\x81B\x98\xcbK4\xc0!rDh\xa8C3\xc0\x9c\xb1G\x96\x93\xfe2\xc0\xd4\xbe\x19\xab\xb6\xff2\xc0\xbc\x1d\x02*\xf7V6\xc0\x92>\xc0\xe7T\xc62\xc0:\x11--\x99\x962\xc0\xd3\x85\xb6\xa3\x1962\xc0\x98,\x8a\x12\x16>3\xc0d\x9ed\x12\':2\xc0S(\xdas\xf8\x143\xc0\xa6q\xa3+\t\x084\xc0\xf2MQF6\xe83\xc0\xa8\xb8\xebRu63\xc0\xb6\xdb})0\x154\xc0\x9a$\x98BLK3\xc0A#\x9d\x87V\xb52\xc0\\O\x11]Q@4\xc0\n\x17\x18K\xc5\xe92\xc0\x19GN\xa6\x07m3\xc0\xe9\xb4\x8f6k\x013\xc0w\xf4\x04\n$\xb82\xc0#\xdb|\x93\xbe33\xc0Hq\xe3\xa1\x0333\xc0\x1d\xdd\xdc\xa3\xef\x0c3\xc0\xef=\xd3\xdcNE3\xc0\xd6\xcf\xb8qh\xe22\xc0|\xfeI\x15\xb9g3\xc0\xd1\x1d\x1f\xb7\xf3\xf83\xc0H\xe1\x9e\xbe\x0b\x1b3\xc0\xac\x80\x9e\xe6M|4\xc0\x83VIZ`_4\xc0\x18\x85p\x81\xf3F4\xc0\xab\x9aaC\xa9C3\xc0g\x9d\x17\xa8\xc1\xab2\xc0\x06\x1e\x8f\xca\x94\xbd3\xc0/\xdajd\x81Q3\xc0H-\xb2{\xb9\xff3\xc0K*M\xafz\xda3\xc0\xae6=\xfa\xf5[4\xc0\x91\x10\x17u\xf7]2\xc02\x1ay\x82\xa6\xfc5\xc0\xb7\xc5\xc5-\xc5\x013\xc0\xfd>B\xb0\xd4\xc32\xc0\xd0\x87\xcbYL]7\xc0w\xf5\xd7\xea0\x8d4\xc0U\xe1\x94\xd2\xd9_4\xc03\xe1\xb8\x95\x8f\xdd3\xc0\'\x0e\xd5a\xf4\x024\xc0\xb7 \x0b\x02\x1e\xe13\xc0\xe0\x8c\x9e\xcf\x91*3\xc0%\xe8\xe0\xb8\x04\x8f0\xc0Q;\xc9\x1d\x91\x862\xc0\x7f}\xdfF\xb2-3\xc0]\x0f\xc2Y\r[4\xc0s\x84\xaf\xc14\xa92\xc0\x10m\x03\xd6\xab\xb52\xc0`W%&\xcf\x123\xc0\x02\xa3\xcd\xc0b\xb51\xc0\xf4&it\xcd\x062\xc0\xd6\x96}j\xaea2\xc0\r\xad\xe7\xd5\xf1\x175\xc0\xb25=\xb5\x8e 4\xc0\xf2\nb^\x8a&2\xc0\xdb/!\x0f\x96#3\xc0w\x9d\xe8:\xee\xcc2\xc0`KM\x0em\xc33\xc0\xc5\xa8t\xa1^\xa61\xc0\x84\xf8O(\xdcX3\xc0\xb2\xe3\xd2\xd0\xef -\xc0\xcbj6\xaa\xca+3\xc0U\xa8.x\xact2\xc0\xba\x9c\xbe\\\xbb\xe92\xc0\xc1\x97\xd8\x8c\x86\xde4\xc0\xbdo\x95%\x07\xfe3\xc0\x1eM\xc3\xb2\xfb\x995\xc0-USMo\x0c2\xc0\xc3K~2vp3\xc0\xafb\x95$2\x063\xc0-\xf57\x8el\xb42\xc0\xb0\xc2\x128\x94\xaa2\xc0\x95\x93\xf9\x94\xe5\x892\xc0\xd2\x1e\xaf8~\xf11\xc0<n\xc8O\xdd\x9e2\xc00\xe7D4\xab\x892\xc0`\x0e\xbb\x9aJ\x1d4\xc0y\xf4R\xa7\x04t2\xc0\xfc\xa0I\xad\xc0\xc44\xc0\xc3J\xf3\xe4\x88C2\xc01%\xb4\xa0\x1da4\xc02?\xc0f\xe8\xfb2\xc0\xa8\xd7\xe7\x7f\x1e\x0f3\xc0h\xcf\xd8w`?3\xc0\xd4f]M\xae\xc82\xc0\x11\xa1\'\\\x96L2\xc0\xca\x92bpW\x0b3\xc0\xaaUaQh\xf4.\xc0\xbf\xa6\xf1\x1bb)3\xc0\xbd\xca\x12\tim2\xc0m\x84G\x8aw\xe92\xc0\xc1\xd4\x1b\x16\xcd13\xc0\xa4\x96\\,;l3\xc0\xd3B^FX\xc43\xc0\xfa,\xe3)b\xe93\xc0\xc4L\xdc\xd6} 3\xc0se\x9d\x02\xcb\xf32\xc0\xc6\xf7\xef\x9c\xb4\x87/\xc0fCr\xb8\xe9/4\xc0Y\x11\x80\x15\xcf\xa63\xc0\x03\x91\x10\xc2\x1b\xe9,\xc0\xa1\x8a\xb6ae\xcd2\xc0\xcc[\x96\xd5\xb7\x0f4\xc0o*8\x01\xbc73\xc0\xc7\xb5\xb2\xd1t\r3\xc0o\x9clf\xc8_3\xc0\xc7\x91rPR,3\xc0\xf9\xf4\xe0N7\x953\xc0\x85D\x0e\x83*\xb93\xc0\xa9\xb3BC.J3\xc0QXF>J\xb75\xc0\x80I\x03rD\xca4\xc0\x05\xe1\xfe\xael\xeb2\xc0e\x9c\xdea)Q4\xc0\x99A\xfa\xa1b\xc82\xc0\n\xaa\rr\xa5S5\xc0\x8b\xd1e^\xeeA4\xc0t\xf9Tb\xd9\xe02\xc0\xf6S\x8d\xf2;\x813\xc0\xd8\xdfi\x1b\x11\x0e3\xc0:xg<\x18\xfd4\xc0\\\xe9\n\x07>t3\xc0fF\xe0\xe9j\xe10\xc0\xe4\x81\x99]\xd7)4\xc0\xcf\xd5\xd6\x8b\x1a\xc53\xc0\xd4w\xec\xc5\xcec3\xc0\x1e\xff"\x129D3\xc0\xba\x0e\xc2\x86>B2\xc0\x1b\xfa\xb7\xfci\xcd5\xc0\xa3(\xdb\xe4\xffx5\xc0\x16\xe7\x1e\x96\xa1\n3\xc0\x97<\xee\x1dG\x983\xc0i\'\x17\xa7\x11N0\xc0@\xbeS\xaa*\xe93\xc0\x8ea\xa0\x92\xe5a3\xc07\xf5EG\xd8\xfc2\xc0F(\xda\xae\x8e&3\xc0\xef\xc59,L\xaf2\xc0KH@\xbb\xe8E3\xc0{\xfb\xd0)K}4\xc0\xe8>\tMn\xa12\xc00\xf4j\xc4,\x123\xc0x+\x0b\xc2@63\xc0\xe2e"\xb9B\xbd3\xc0\x8e\xe0I\x12\x1d-4\xc0M\xeb\x96w\x00\x0b-\xc0\xff\xb8\n\x10l\xf12\xc0!\xbfGH\xcb@3\xc0H \xf2f\x95\x0f3\xc0\x9c\xf0\x89\x13t\xb24\xc0\xc2_7\xec\xc5?4\xc0_\xc6:%\xa3\xcb2\xc0\xe4\x9a\xbc\x8d\xd1\xe51\xc0`\x13j\xbd\x8a)3\xc0z\xac!\x84\xb133\xc0\xbd\xac\xdd\xf8\x9a\x864\xc0m\x06q\xcaT%2\xc0\xbf\xa1\x1c\x92#e2\xc0G\xa3\xd8\x9f\xe9a3\xc0\x97\xd4|\xfe\xf7\xd92\xc0\x0c\xef\x83{\xf2\xe1.\xc0\x00\xa6p\xdc\xbe13\xc0\t\xe6\xa7\x98\xb5)3\xc0\xf6\x16\xddQ\xbdr.\xc0\x1d\xd6\xa0q\x03W4\xc0L\x14\x1c*\xd6\xca3\xc0\x83\x1fo\xb5\xae\xa13\xc04\xef\x08\xf2~z4\xc0\xd7i!\x10\x89\xce2\xc0\xa4&\x17\x930k3\xc0\r\xf3\xbby\x0e\xfb2\xc0\xad\n\xe8\x97\xa0D4\xc0\x80j)\xb3\xb6N3\xc0\xa9\r\xb0\xdc+\xea1\xc0$\xb9\xcb\x1c\x07o.\xc09K\xd2-l^0\xc0}PYd\x8f\xbb3\xc0\xf0\xec\x0f\xfaZw3\xc0b\x97\x04\x9a\xfc?3\xc0\xb4B\x05C\'\xc64\xc0U\xef\x83\xf81\x023\xc0`\n\xfd\xed\x8f\xb52\xc0\x84\xf6<\xa3\xd5\xe72\xc0(\x16\xb7\x9f\x16O2\xc0\xe4\xeb\xaf\xedI\x084\xc0\xc2*X\xfe\x16W4\xc0\x81\xe0y\x06\xd6\'3\xc0\xfc\xf4\xe2\xb21\x1c3\xc0e}\xeb;t\xdf*\xc0\x813T\xeb\xe3T2\xc0yH^?\xce\xe41\xc09[[\x9cR!3\xc0(4\x0c\x82\xb1\x873\xc0&\xc7\xddZ\xbb\xe74\xc08vW&\xf4\xbc2\xc0\xae\xcb\xbb\x01#\x89/\xc0)P\x9e{\xdb\xe82\xc0\xa5\t\xdf\xe2\x0f\xee2\xc0\xc6z<\x99_\xf92\xc0EY\xd7\x03\xda#3\xc0\xd3\xb1a\xda\xaf&3\xc0\xf2l\x9f\x1aR\xcc4\xc0\xa5K\x17\xd0\xc5\x083\xc0b\n\xf7\xbb\xd1\xa04\xc0\x93\x89\x03n\xbc\x803\xc0\x8d,M\xf9z\xb13\xc0\xe3\xeb}G\xb6\xb81\xc0\x8e0\x9c0\xd1T0\xc0R\xc2\x17ry\x853\xc0\xb0\x1b\xbc\x98\x03\x153\xc0-\x18\x9a\xd6\x9b\xc23\xc0\r\x9c\xb9\',<3\xc0%o}O\xe3\x1c4\xc0P6\x8bI\x9b\x853\xc0\x00C?A\x91U3\xc0{\xdf\xb6nB\r/\xc0f\rM`)\x8b4\xc0\x05J\x91\xa97=2\xc0\xec\xa6/I!\xd04\xc0Y\xffP<\xe2H6\xc0\xf6\x1eKW0J5\xc0$\xa6\x1c[$x4\xc0\\p\xb00\x10\xfd2\xc0\x02U\xd1b\xc6A0\xc0\xf4\xde.\x14\xfc 2\xc0\x9c\xbc~\xf8\x99\x1c5\xc031\x9e2?L3\xc0\x00\x07\xd4;s\xbf1\xc0\x8d\xfa\xd1\x11\xc5\xf51\xc0B\xf8g\xa7l\x015\xc0g\x10\xe2o\xdd\xde3\xc0\x81\xc6\xbf\x8a\x1bx2\xc0\x01\xc2\xe4{l\xf72\xc0\xc8\xd1i}\x0c\'3\xc0\xb4\x85\xbdg\xfe\xae1\xc0u\xba\xb5\x06\x02\xa42\xc0\x9b\xdf\xe8\xa8\xa2\xf03\xc0[\x1d\x9a,\xc183\xc0^\xddr<\xd2\x014\xc0]D\xdcsHf7\xc0\x93F\r\xba\xa6\xdb2\xc0\xcd8#\xbc7,3\xc0\xce\xe7\xda88[2\xc0^\x10\xb5[\x13\xb74\xc0FeM\xe2\xdcN3\xc0f\xce\xef\xaf\xb0"5\xc0\xde\xc5\x8aC_H2\xc0T\xc0$\x82\x96)2\xc0V\xd4]\xbfU\xe21\xc0}\xd5"ID54\xc0\x07\xe4\xd5E\xfc\xdb3\xc0N3\xe5q\r\t6\xc0\xf7\x87\xec\xec\xb2Z4\xc0\xbd\xa0\xb4\xdb\xd8\xe43\xc0\xe5\x9b\x12\xbfqp4\xc0\x88\xf2\xdftz]2\xc0W\xa6\xc4\x95\xbcP2\xc0;\x96o<\x88\x1f6\xc0\x00\xa2Tkz\xb35\xc0\x94\xcaQ\x03\xaec2\xc0\xefV5\xcc\xb5\x053\xc0\x86\xd77\x8e\x12U3\xc0\xe2a\x1f\xf1\x0b\xd54\xc0B\x11`ym\x832\xc0\x1a)E50\xaa1\xc0\xe6Q\xcb\xa2\x90\xd12\xc09L\x94j\x8b\xa45\xc0x\xd1\x9b-\x7f22\xc0\x9b\xb1\xcd\xb2\x9c\xfc4\xc0\x85\xfd\xf1\x0e:\xed4\xc0\\\xdc.\x07\r\x0f/\xc0W\x18\x0f\xab\x08\\-\xc0o\x96\x1a\x0c#\xae1\xc0s\x0bL\x07\xaa_3\xc0\xfc\xf7Z\x0f7\x9a4\xc0\x0f\xbd\x94\xb3\xd9i5\xc0\xa4\xde_$"\xba2\xc0\xe4f\x9a\xf3\x10_3\xc0\xfc\xb2\xbc\xc1?\x053\xc0^\xff\x0e(>\x96/\xc0`\x94\xa5~gq3\xc0\x0e\x95\x9f\x018?2\xc0\'\xea\x05/\x88\xcf5\xc0v\xc5n\xd4\xe6&,\xc0\x92\xa2\x03d\xec\x830\xc0\xb3\xfa\xf68\x0eI3\xc0$\xc2-c\xdd\xa83\xc0\xa1\xac\x19oj\x040\xc0)Ts\xd3\xb8\xb61\xc0Y\xdc\xce\x17\xc4L3\xc0Z6\xfb\x05\x97E3\xc0mW\t+\x0e|\x18\xc0\'\x88p\xcb\xb3?3\xc0A;\x93\xb5\x94\xc73\xc0\xc4jO9\x16#3\xc0w%\xd9\x16mX2\xc0M\xf8\xa4\x1f\xe2\x903\xc0\x05\x08\xbd\xaca\xb12\xc0g\xdf\xfb\xd8P\xc40\xc0\xca\xc2(U\x9b\xeb3\xc0\xad\x95\x1aB\xaa\xfc1\xc0x\xd5\x05@pr+\xc0\x9d%S\xe7\x8fP1\xc0\xfbC\x16\n\x1d\xf74\xc0)\x0bB\x91\x92{2\xc0\xf9\xca\xafc\xed\xc7/\xc0\x08\xf9kJ #2\xc0\x8c\x10\xd2\xee\xa5\x953\xc0\xf8a\x16\xf8\x9753\xc00hs\xe2\x9980\xc09 w,k"-\xc0\x02U\x87d\xb6w6\xc0<\\\x1d\x0f\x94\xff4\xc0\x15\x08\xca\x8b\xef\x8e2\xc0\xc6%A\x0e\xdb#4\xc03 \x806\xf1\xb34\xc0@^\xf6-@F0\xc0\xe9\xfd:*\x99=0\xc0\x80\xc2\x8b\xd6\xdc\x183\xc0\xc8\xc9~\xb5u\xbd2\xc0\x9fjuU\xe9\x0c-\xc0\x0b\xf4_\x85\x90\xdf3\xc0`e\xf1\xe3\xa2\xab2\xc0K\x11\xb4\t\xef\x89/\xc0\xf6\x1aK\xf2T\xa74\xc0:\xdee\xc7\x1e\x985\xc0l\xaf\xdd\x07j\x973\xc0\xaf\xecc\xb1\xd0\xbc"\xc0m\x0bs\x01u\xee2\xc0a\x91}\x1e\x04\xa51\xc0_B"b(\x1b2\xc0\\2\xdb>|\x1a2\xc0\x03\x19\xb5\xd9n:2\xc0XH\x0c\xa0T\x13/\xc0\xe8{\xb7\x06]*2\xc0\xc5\xfd\xa5l\xaf\xb33\xc0\xaf>\xc3\xff:C5\xc0l\xf3\xddTxS3\xc0\x08\x83\x9eg\xbd\xe51\xc0g\xf1\x9b\xf3S\xd62\xc0\xbc\x1d\x80\xf6\xc133\xc0\xfb\x88_~_*4\xc0\xa7^\xad\xaa\xa1\x883\xc0?4\xa6K\x1832\xc0Ao\xa1_\xac\xa94\xc0\x1b\xf4\x7f\'\xf1\x036\xc0\x08\xe2\x0e\x18!\xf82\xc0\x8c\x9c`\x16ob4\xc0L\x9dg\xcf\x82;4\xc0@\xe8\xc7q\xa2\xed.\xc0\x84\xc15\xb2v\t0\xc0\xf6\xcaz@S\xe23\xc0S\x91\xe3\x0fp42\xc0\x8bc\x1a\xc0\x10\xac2\xc0\x85_I\xc9\xdb\xc3.\xc0\x84f\x1e6r\xf04\xc0\xe2wCi\xab/3\xc0\x9a\xa6\x91;Y\x035\xc0fW92B]0\xc0\x1c\x03\xb5\x91\xce\x972\xc0\x1b\xaf\xec\xed\xab{4\xc0KG\xe7\xa9(%/\xc0\x18Z\xbf{R\xaf3\xc0&\x02\xd8<\xd8`2\xc0\r\xe2\xcd\xe3Kr1\xc0\xc1\x8ed\xa1,\xfc3\xc0/\xa8cy\xb2K3\xc0\x0c8h\xfc.\xcd-\xc0\xea\xd4\x8c\xeaa\xac4\xc0\xa8\x1b\x94\xe2}G3\xc0\xea\xbeo\x98GQ3\xc0\xa7\x87\x90\xe6\xad\xa82\xc0lw\x96\xce,\xd51\xc0\x97\xe6-\xdd\x99x3\xc0!\xc4\xeeP\xacM4\xc0},6\xa2\xa3\xe9/\xc0o\x8e\x18\x88\xdf}2\xc0\x99\xcdq\xbej\xe11\xc0\xdf_\xfcQ\xf4e\x1a\xc0R\xd3}\x91\xd9C3\xc0\xcf4-\xd4\xa3\x833\xc0\xb6\x94M\xb8\xb4\xe81\xc0\xca`\xddz\xbd?5\xc0\r\xf6\xf2\x88\xbd\xde1\xc0\xa3\xc4\x9a2\x82f2\xc0\xc5\xf0\xf6\x1f-\x036\xc0\xce"\xb6\x05\x02\xef3\xc0f\xf4\x1a\xee\x82\xfb3\xc0\x00\x03\x87\x05A\x9f4\xc0\x00\xec\x87F\xc8\x1e3\xc0\x8d\xfc\xd7\xb2\xfb\x923\xc0\x86\xe5\xdat\x8f\t4\xc0\xec\xc3\x01\xc3\xe1\x065\xc0\xd7Y<\xe6\x85o2\xc0~@\x93d\xeb\xd21\xc0\x9bS\x96h\xf5\x126\xc0\xba\xc6Bi\x8f}5\xc0`\xaf\xee+\x99K4\xc0\xf1:\x11$H)0\xc0\x99\xe7Q\x98\n,5\xc0\x0f\t\xea!QP4\xc0n\x86\xf2RZ\x012\xc0\x0f\x94MK\x95\x074\xc0\x81\xc4|K\x1a\xb8,\xc0C|[\xfc\x98\x00-\xc0\t\xd2\x80\x85\x02U3\xc0\x8d\xa1E-\x97\x086\xc0\x01N#r\xaa\x872\xc0p\xfcW\xe4\xdd\xa44\xc0F\x18\x1fA\xc1\n7\xc0\xf9%\x9d\xf5k\xac2\xc0\xd5\xc0\xb8@9\xc7-\xc0\xaa\xabG0@\x904\xc0\xc0\xfd\xf6y\x95\x914\xc0\x16\xb5\x9e\xcb\x1e\xbd5\xc0!\x8a\x94\xd0\x8380\xc0@VA\x14U\x933\xc0JamnpS5\xc0i\xa0Xq]\xf1.\xc0\xcd\xed<\xad122\xc0]\x83\r\xfe\xf0\xb03\xc0\xcd\x1b\x15~\x07g4\xc0\xcc~\x9fs\xc1-3\xc0\xa8I\x10+\x16\x173\xc0\x8e\x9e\xf9^\x1a\xee4\xc0<S\xe4g\xacw-\xc0\xd4\xcf"\xbd\xb1\t3\xc026\xd4P\xcb\xac2\xc0\xc5\xcdM\x97A\x964\xc07\x9c\xb0\xdc\x81-4\xc0\xb6\xc53\xf0\x89S3\xc0\xec\t\x9b\xd4\xe1\xb0/\xc0)I\x88\xd4\xfc~3\xc0\xf8\x04@UqU2\xc0$\xf3@P\xa7\xb32\xc0\'7\x8f\xd4\x12\xd3/\xc0\x9a\xbd\x82o\xed\t2\xc0\xfb\xd9)\x9b/\'2\xc0\x131;\x11\xdfR2\xc0C\x7f\xefG\xf7\x803\xc0\xed\xa2z\xca//0\xc0A\xf9m\xfdY\xa93\xc0\x01\xb1&h\xadZ4\xc0\xc6\x05/\x10\xf0\xc9.\xc0]\xc7\xc3N\x13g2\xc0\xe2\x81\x1f\x04\xcb\x1a5\xc0\xe7\xf5\x97/\xcb\x105\xc05\xbaC\xfen\x1a3\xc0\x1cV>\xa5#\xc24\xc0oYa\xb0\xb0W3\xc0\xf8\xc2`\xd4\xa9\xf62\xc0\xe6\xe8\xbe\x86\xb7\xb94\xc0n\xd1(\x1c;\xe35\xc0\x8dty\x83\xea\x803\xc0a\xb5E\xd4\xc7\xd72\xc0\xb3\xec\x9f\xd2\xac\\/\xc0$\xda\xe8PC.2\xc0V\x06\xa1\xd8`\x8a3\xc0\x11\x0e\xbc\xd2t\xe14\xc0\xd6R\xa2\xa6\x82\xd24\xc0\x17-d1\r\xfc2\xc0H L\xcd]\x196\xc0\x05~\x1d\xf1\xd9\x184\xc0\x99\xe8<I\xd9\x834\xc0X\xdc\xeb#\x02\xdc2\xc0Z\x13\x17\x1f2\x8c1\xc0\xec\xf1\xae\xca\x0c\x931\xc01\xc2 \xd7CI4\xc0\xc1\xfceJu\x033\xc0\x17C\xcf\x06\xb2y2\xc0(!\x1b\xed\x93\x183\xc0\xde\r\xf3\xd5\x13\x864\xc0\x87N\xbc\x85\\w/\xc0&\xc5\xc2O\xfe\x053\xc0\xcc\xa9\'\xddM\xa23\xc0\xf9\xda\x87\xbd0B3\xc0\x18k\xde\x0b\xd4\'3\xc0wLf\xad\x16\x075\xc0\xa4c\xe7\x15\xe1n3\xc0\xcf=>\x16\xe2\xb61\xc0\xbcDl\xd2\xd0\\3\xc0x\xc5\x00\x91G\xe72\xc0\x84Oiw\xca\x162\xc0\xf3\x0c\x98?\xb2\x9d3\xc09\n\xe2d\xf3\xcc.\xc0z\xe2\xbf\x84\x03s5\xc0\xe9\'\xa3\xdc\x1d\x9c3\xc0\xbc\xfc\x83\x167\xe21\xc0\x9a^\xe8)}!3\xc0\xc2\x04\n\xeb\x89S2\xc0\xaa\x12T\xc8\x97\xea2\xc0yY3d\xaa\x085\xc0\xe8\xe7\xa7\xbaH\xee2\xc0\xdab\x0b\x97h92\xc0n\xa6#\\\x7fK5\xc0\x1dl\xcc\x14V\\2\xc0\x80\x7fLSw\x843\xc0\xddn\xf4\x13h\xfc1\xc0n\x00:\xe3\xb600\xc0\xd4\x8c\x11\x1ei\x034\xc0\xc3\xbe\x83c|\xd2/\xc0\xa0\xbf\r\nl\x9d3\xc0\xe1\x8e\xbd\xe4\x0e\x7f3\xc0,\xdb\x82\xc3\xa0+5\xc0\xa0\xd6\x99\xd3w\xf53\xc0\x87\xb7\xac\x910\xb52\xc0\xc5\x12\x0f\xfa<[3\xc0\x8d\x81T\x96\xc2l5\xc0\xc0\x8b\xe1\xcc\xe4\xd73\xc0K9\x0c\x07;`5\xc0\xf7\x1a\x8fR\xea72\xc0\xbf\xeawm\x07_2\xc0\x11\x08\xca\xe8\xe0\xcb4\xc0\xd5\xcaP\x93\x9a\x042\xc0\x83\xfa\x8c\x15i\xe04\xc0\x06\xf6\x96_\xdc;5\xc0\xb4\xd4\x95\xd1\xe8\x933\xc0}\x07\xbe\xa85\xdc4\xc0!\x8e\x1bh\xc5\\2\xc0\x0e\xa5\xac\x15\xe6n1\xc0\xe3c\x8a\xcb\x11\xbd4\xc0\xf7\xa2\x93\x9e8\xac0\xc0\x1c\\M)q\x173\xc05zJ\x8a(\xc54\xc0r\xa7\x1b\xff\xe4s3\xc0\xae\x1a=Q\t93\xc0c=7I\x0f\xcc2\xc0?\xda\x84fx\xd42\xc0\xdeW7\x18\xb6\x9a4\xc0\x01\xb6\x9f\x00\x80\xea4\xc0\xfe\x83x\x8b\tt3\xc0\x9c\xc8+\xac7\x1a2\xc0\xb8M\x89\x7f\x81M2\xc0\xa9]\x8f\x03(}3\xc0P\xd7\xbf\xfa\xf7T4\xc0\x0e\x8c\xa4\x0ct\xec/\xc0\xc9\x86\xc5P\x8e\x974\xc04\x7fh\xb8\x86t4\xc0\xf4\x7f\xab\xfe`95\xc0\x15\xf2\x9b\xa3\x84-4\xc0.G\xb3\xbf\x95|2\xc0\x9brT\x94\xfb\x915\xc0\xee \xa3\xca\xb0\xd93\xc0:P\xb6\xa5\x16\x813\xc0\x9dg\xc9\xfa\xba\x9c1\xc0\x04zF\x9d\xafY4\xc07X\xc6\x8fy#4\xc0O\xdd\x16\\\xa6\xff1\xc0i\xde\x8f\x8a;\xb13\xc0_\x8bu\x8b\xbfA5\xc0\xb9o\x1a\xe5Tm3\xc0\xb7\x08\xd1\xff&\x124\xc0y\x079\xc0A\xa7/\xc0"`\xea\x0c\xdd)-\xc0\x1e\xc8=lp\xb02\xc0\xbdB.\xc7!j2\xc0m\n\x19.\xca&5\xc0Bh\x14=\x1c\x9f4\xc0\x10\x15\xd8\x8b9\xae4\xc0R\x0b\xaep\x84\xba4\xc0n\xb3\xc1\x0fH\xde4\xc08\x05\xdb\xa6\xc5\x932\xc0\x10\x19\xa5>\x19\x177\xc0g\xde\xaaw\x1f05\xc0\xae\xdb\xafj\x85H.\xc0m\x8bu\xc3\xa5\x802\xc0\xf2A\xc2\xf0\x7f\x1f/\xc0\x15\xec/I<\x13/\xc0\xd8\x84\xde\x91E\xfd0\xc0\xc4\xd9\xabf\xda\x0c6\xc0Lq\x1d0\xa2\x95/\xc0\xd1u\x8e\x9f\xa2\xe04\xc0\x9b\xc2+\x8aRC4\xc0\x98{!\xb2\xf0\xe21\xc0\x08}\x87\xa9\xbd\xe23\xc0\x8d\x1fO^&\x904\xc0\x19\x958\xbc\xa3V2\xc0\xe3\xfd\xa9F\xcb;3\xc0\xb1\x11\xa7Im\xd53\xc0d%-Z\x0c\x8a3\xc0\x80\xcf\xd2{E12\xc0\x16\x99_\x05\x1d\x1f2\xc0d\xaa\x97q\xab\xa10\xc0^\x91\xacM*_2\xc0`\xa3}\x1e\xbd\xd21\xc0\t\x81o\x94]\xc84\xc0\xd8\xebH\xaaO\xb13\xc0\xff\xb6\xf0yQ\xdb3\xc0\\\xed\x968\xa8\xd31\xc0\x14\x1c\xd5\xc3^\x143\xc0\x15\x1c<\xd2e\x932\xc0\x85\x03\xac\x11\x90^3\xc0\n\x85_E}f+\xc00\xe7\xb0\xd7\xa9^4\xc0\xcbl\xe2\xca\x97U/\xc0\xc6\xec\xcd\n\xd1`/\xc0\x88\x89x\x17\xee\x9a/\xc0@t\xf6\xe6Nv5\xc0E\xdcu*6\x9e5\xc0n\xe0#\xdc3R4\xc0p\xae\x00\x87\xafY6\xc0\xbf\xf2.z\xd7\xd12\xc0\xee\xe4}&z\xb94\xc0\xe6\xbc\x1d\xd0\xcd%2\xc0u\xf4h\xb5&\x0e3\xc0e\xa32Jnn4\xc0\nh\x11\xaf\xcb\xfe2\xc0\xfe\xc8\xd7\x92\xa9\x00/\xc0\xfd\xedN5\x19!4\xc0\x95\x85\xb4\x9e\x1bW-\xc0\xbf\xcc_\xfb\x8e\n4\xc0\xa8\xa1\xfdijz3\xc0D\xf1K\xde\xa0\xe12\xc0RT\x19\x07>H-\xc0\x1fu\xe9@\x96\xac\x10\xc0\x8c\xd0\x97\xf5(\xf96\xc0\xa6\xa9\xc8.\xd7\xdf-\xc0\x05B\x1d\xdf\x86s3\xc0\xc9u`\x04\xd5\xff2\xc0?\x88\x11-4g3\xc0\xfbh\xe3%\x1c\xc4,\xc0\xa3\xb7\xb7m\x97\xb11\xc0\xb4X\x12\x9c\xed\x1d2\xc0MU\x03dM\xc31\xc0\x07\xaa3)\x82\x9a1\xc0\xbe\\\xb0\xb6{l4\xc0\xa2cY\x0c~E/\xc0\xd3w\x9c\x07CZ4\xc0\xef\xd1\x01\'\xff\xcb3\xc0\x02[\xc3\xa5\x7fo3\xc0e\xa7\xf5\x8e\x02\xc74\xc0\xd0^M=\x86\xbb1\xc0\x8a\x00\xd5\xb4\xce\'4\xc0 E!\xc44.5\xc0\xda\xa0 \xe3\x11\x132\xc0\xa3\xb3\x0b\xea\x16\x073\xc0\x80\x03\x87\xac\xd5\xd76\xc0\x12\x01\x87d\x82\x1f3\xc0\x92\xabr\xc8\x8b\xba4\xc0E\xf73\xf5\xa2k2\xc0\xcf\xf4\x96vu\xbd4\xc0\xf4 v\xf7\xb4{1\xc0\xc4\x1a\xdcO\x94\x0c2\xc0\xf0\xe1\xbe:\xe8\x910\xc0!\xfc^\xc1\x19\x8e3\xc03\xde\xd6\xd3\xf2\xdc3\xc0Aq\xec\x07u+3\xc0\xb7\xdaD\xd8\xec\x0c2\xc0\xd0\xd7H\xc0\xae\x1a2\xc0\xe3m\xdaf\xfc\xe42\xc0\x80;B\xef\xe0:5\xc0z\xb0\x92\x92\xa6\xec4\xc0 \xd1\x9e\xcf\xab\x9f3\xc0q\xa2|\xfb\xba{4\xc0=/v\x89\xb6k2\xc0\xe0\xf2\xbe\xe8EO4\xc0\xac\xff\x0f\x90\xa794\xc0\xd9\xc5\xc4(\xa6+5\xc0o\x91\xc0\x9eh\xa04\xc0\xc8\\ES\xa0b4\xc09\n\x9a`f\xe8.\xc0\xae\xa1\xbe\x1d\xefz3\xc0\xce\xd3j"\xe5M3\xc0\xe5e;\xae\x1dT2\xc0\xb3\xc4\x1e\xbfF73\xc0\xb0\x1c)7\xfe\x80/\xc0\xb1\xe3h\xd3<\x102\xc0\xc4\xbd\x16u\xe4\x062\xc0\x93\x17T\xe1\xd8c4\xc0sB\xf2\x92\xb7\xcf2\xc0\xf9\x98k\xbdin3\xc0d\xb5OG\x9a\xf42\xc0\x06\xf7\x0e\xa9\x9co5\xc0\xa7C\x03\x03-\x1e5\xc0\x96\xb3\x04\xda\rc2\xc0\x16\'\x92\xce\xdaA5\xc0\xe9\rq\xf7\xb5\xf91\xc09\x0bP\xc7\xd8\xb84\xc0|\xdfpW\x1c\x0f4\xc0\xcd2\xf6\x8a\xf0\xfe4\xc0x\'\xb1At\xa8*\xc0Y\x9f\xae6\xf9<3\xc0\x19\x15r\xf8\xcc\x8a5\xc0\xff\xb4E`\xf7R2\xc0\xbePsB\xd6]4\xc05\xe0+s;`4\xc0]\x1c"\x1egP2\xc0\x8aez\xc0Q\xa5*\xc0\x97\xd9\xc0\xa5\x8b\x9a4\xc0\x91\xc1`\xaf\xc6V3\xc0\xb0\x12\xb3\xb54a4\xc0M=m\x97\x9023\xc0\xa5\xb6p@Z)3\xc0\xf9\xcde<\xdcI5\xc0\x16\x97!\xa3\xd5/4\xc0\xfdj\xde-\xdc\xfa2\xc0\xa5\x1a\x92T\x12V2\xc0\x96\xaa\x00IZ\xd42\xc0\x89\xec\x00i\xef\x7f4\xc0{\xbc\xc3Q\x08\x8b-\xc0J\x87\xd0\x00\xbc\xa42\xc0<<\xd0;+>4\xc0dX|E\x81\xa7+\xc0\xfc\x1c\xae4\x0f\xe12\xc0\xa1|\xf0\xa3;-5\xc0\x10D\xaf\xb6\x07,5\xc0\xe2\x8er\xc5;$2\xc0\xcb\x1a\xc5XR\x99-\xc0\xbd$\x02?G\xab2\xc0\x11\xab\xddN\xe5\xa81\xc0t\xef\xecP\xae\xf21\xc0\xeb\xe7\x99\xe7_9/\xc0\xf71j\x18<\x145\xc0\xf41\xd7\xcc\x17A2\xc0\xd2\x9d}]G\xa13\xc0NW\xde\x82\x8e\x04-\xc0\xe7\xf6\xcc\x82OB1\xc0C\xfa[L\xf9\x0e/\xc0\xb7\xaf5\x8f\xf0\x7f3\xc0R\xdaq4\x96n5\xc0\x86\x18\x1a\xd4"\x133\xc0\x8dJ7\x95\x87\xaf2\xc0\xcf\xe8\xdc\x86\xade5\xc0\xa5\x18\x18\x086\x872\xc0h\xb2e\xaeH\x0f6\xc06\x06\xf0\xc5\x96\x914\xc0\x93F<\x1efm2\xc0\xe4\x87\xf8\xea\xb3\xd13\xc0q\x11f!L\x804\xc0\x91\xbb\xd1\x0e\xd9.1\xc08L\x98\x8c\xbd10\xc0\x8fTB\xc7D\xfd2\xc06<\x9f\x19\x8d\xb81\xc0A\xae\x16h\x13:5\xc0 0\x9e\x1f\t\x002\xc0\xd3\xa8&`#@*\xc0\xc8\xb3\xe0T\x16\xd71\xc0\xb94\x9a=\xdc\x085\xc0^\x92\xac\xc2}S3\xc0\xf4>r\xeda)/\xc0\xc1\xfd\t-1\x935\xc0\xb5\xf5l\xdaI\xd6.\xc0\x02\x05LT\xd9n2\xc0\xee\x8c}\t\x03\xbe4\xc0\x1f\x1cA\xba\xce85\xc0(\xb1\xd5\xd4z\xf24\xc0hS\x19Bo\xbc2\xc0]v\xeeZp\xc44\xc0us\x9b`\xdfs2\xc0\xf5z\x18s\n`4\xc0\xb4&z\xb9\x05:6\xc0j\x0b\xf61\x8c\xa72\xc0\xb5\x04B\xdc;\x9a4\xc0\xf2\xf2\xe6\xb8\x8eb+\xc0\xda\xa6\x0bU\xed\x803\xc0G\xef\x1c\x9f\x92>7\xc0\xda\x8f\xa5\x92\xbf\xf31\xc0S\xfcu\x04\x84\xff4\xc0\x84-z\xa4)</\xc0\xfd\xa3\xc82\xc413\xc0\xab0\xdbF\xc8r1\xc0\x98\x02H%\x1bs3\xc0\x06t>+\x98\x904\xc0P\xf0\xf9\xeb}12\xc0\xf4\x00=?\r[0\xc0&9\xb1\x1d8z3\xc0\x03S\xff\xe3z\xd03\xc0\x7f\x07\xa0\x85\xed\xa05\xc02\xac\xc5a\xf6\xa53\xc0\x0f\xb0\xb1\xf0\xa6q.\xc0\x81\x07\x19\xa28I0\xc0Gv\xfc1T\xb33\xc0\xa0cbS\xa6\x981\xc0\xf7\xeeY\x10\x93&3\xc0l\xc2\xf1T\xf1\xd74\xc0\x95\xc4C\xa7\x03\xa33\xc0u\x0eq\x90DP2\xc0\xb5\xe9\x90\xf4\x07$2\xc0\xda\xdb\xc2<\x83"1\xc0\x93UfS\xd7(3\xc0\xdeC\x15\xeb0x2\xc0\xfc\xa7\xc4\x19l\xb62\xc0\x01$\xec\xe3^\xf02\xc0\x89\x17\xe6_\x05\xd4-\xc0\x99h!\xb8Y\xf34\xc0R\x87z\x97v\xd84\xc0?\x8a\x9c\x85m/3\xc0p\x96\x15\xc6\x98\xc31\xc0\xb2\xbb\x848\x1fL2\xc02\xae\x17\xc4\x1e\xbf4\xc0\n\xbf\xcd.4e2\xc0\xd2k\x13"\x90\x965\xc0\x15?\xcc1\xf3\x8e.\xc0\x06a\x8e&[\xb11\xc0z\xfe\x0b\xe7\xedx/\xc0Z{!PN\xd34\xc0wv\x89\x9b4O5\xc0\xf6\x0c\x98\xe0S\xaa3\xc0\x0f\xb1\xeb\x011o2\xc0\x15\x0fIw\xb3N2\xc0MT\xceqh_2\xc0]\xd7h\xc9\x90K0\xc0\r\xe9\xdf\xee\x08\x820\xc0}p\xd4\xe9\x0e\xae3\xc0\xe5ph\xdc5\xa13\xc0^\xf3\x94\xff\xe4\x9c1\xc0\x04H\x11\xaf\x8e\x003\xc0j"\xf7d\x84\xeb3\xc0\x804\\I\xe0\xa53\xc0;N{\x8a\x92\xc15\xc0\xd3&\x8b\x159\xe83\xc0Qf\xc9?(\x180\xc0\xf7\xd7\x96\xac\xe6\x902\xc07=B\x9f\t\x014\xc0Pa\xad\xb5Ra/\xc0\xfb<\\h\xb8\xe91\xc00!\xbf\xa3>\xeb0\xc0\xd3u\xa0\x92\xc1\x1f2\xc0t#JR\x89\x80+\xc0?1\xe2\xde\xd8X5\xc0yg\xf7\n\xb8\xe6-\xc0d\xbd9\x00\x85\xa22\xc0\xefSa!l.0\xc0\xb4\xbd\x14\x03\xb0$3\xc0xR\x97\x14\xdb\x043\xc0\xcb\x143?K,3\xc0Q\xdc\xaeH\x0c\xa5.\xc0\x1ci\xdaQ:\xc92\xc0\xe2cI\xf1=\xff2\xc0,\xcb\xb6o\x06\x9e/\xc0\xc6?_\x05\x8d\xf15\xc0\x18m\x0cR(z0\xc0\xd4\x0c\xa8y\x18\xee0\xc0\xc2\xfd\xedrF66\xc0I\xf3\xa0\x1aR\xdc0\xc0(\xcd\x06\xba"\x0f5\xc0\x93kp\x08m\xc01\xc0\x17\xa2\x9e?\xde\x99/\xc0~\xd0M\xc2(\xf52\xc0l\x95\x89\xf7\x19\xc93\xc0\xdf\xd8\x98a\xf0^1\xc052\xb2\xc4\xa5\xe12\xc0{:<"\xc3`3\xc0\xc24P\xa1Ij3\xc0\xf2\xd7\xd3F\xd7\xea1\xc0\xebU~\x18$\x88*\xc0#%\xb7\xae\xdf\xf94\xc0\xac\x94\x98\x99\xf2~0\xc0\xacq\xfd\xbfv*2\xc0\xc4UF\xc4\x1d\x192\xc0\xf9\x10\xd9\xd9\x82\xd54\xc0p^f<V\x9e5\xc0\xccm\xb9\xb5C\xb70\xc0\xce\na\xe9\xb7\xd50\xc0\xcb\xaeH\x1f?Z4\xc0\x86/\x0fr\x0c\xe63\xc0M\xbfY\xf6\xfd\x824\xc0 R\x91\x0f_\x1e5\xc0J\xac\x0b\xddE`5\xc0\xef\xdf\x12\x88\x8f\x104\xc0\xb4\xe08d\xa6\x0e4\xc0\xe38\xc6\xc5r\x184\xc0C\xbbwIW\x164\xc0\xe2\xf7\x07H`\xfc2\xc0~\x1c)^\xf652\xc0"\xed\xb1W=g\x18\xc0\x8b\xf9\xdf\r\xf4\\0\xc0\xc0\xb9\x06\x18\xfa\xdb2\xc0=\x97\xe9\x0e\xb0\xa55\xc0O\xd2\x1a\x98aP3\xc0o\xe6\xf1\x01~\xc33\xc0\xa3\xfd\xfbwS\x123\xc0n\x06j\xb5\xe2;4\xc0\rl\xd2A\x8f\t0\xc0\x98\xd2X\x18hD4\xc0\xe5\xcd\xbb"\xe8l2\xc0\xaf\xd9\xc1k\x8f\xe01\xc0\xf2O\xe2\x0e\xb8G2\xc0\xf9T\x06 \x18\x8b2\xc0^\xed\xbb\xb9\x00(2\xc0Qw\x0c\xb8c\xa94\xc0\xd4\xe6\x9f\x89)\xd43\xc0\xb7\xa7\x973i\xc64\xc0\xb0\xa9\x8eP\x1b\xa94\xc0\xc5..$\x1f\x961\xc0\xbc\x94\x9a\x9b\x8c\xaf0\xc02\x99>/g\xbc2\xc0%\xef\xe2\xe3c\xdf1\xc0\xe4\xcd}o.g2\xc0K\xa5\xdfW\xbd\xa12\xc0\x13\x9f[$\xa8Z2\xc0\r\x01I\x86\x16\xe73\xc0\xbb3\x07i\xe4\xed.\xc0"\xea\xe7\xeb\x81\xc32\xc0!\xcb.\xca\xd4\xf41\xc0yu\xc4\x98\xa2\xf53\xc05\xd7\x16\x86\xf0a+\xc06\xeb\xd6W<#0\xc0\xb6.\xe0C\x7f\xdf5\xc0\xcb\xb3W\xdci\x15.\xc0\x05\xa96\x89\xc5\xfe3\xc0\x1d\x8e\x91\x85j\x982\xc0\xa05f[\xe5L4\xc0\xe4z$}D$-\xc0Jf\x87\xf3\xd6\x041\xc0\xf7.\x90\xbc\xc7\n2\xc0\\vFl"\x05-\xc0\x9f:_\x8e3+.\xc0b9\xb9\xb3\xf3 4\xc0Q\xbc\xe2J\xbd\x904\xc0\x90\xde;\x9e\xbcs2\xc0\xbd\xb4\xc4\\MP4\xc0\x1c\xa3\xdd[\x16w4\xc0\xc1\xf9\xdd\xadQw4\xc0b3e\xee\x8d\x911\xc0k\xdf\x9b\xbfj\xcc.\xc0\xffce\x83\xdcK1\xc0\x12\x1a\nM\x96\x075\xc0\xd7F\xeb\xce\xe1I2\xc0\x11i\xfb\x00i\x12/\xc0\xd1>\x10\xd7\x97\x05(\xc0\x9aFG\xa2D~2\xc0\x1a\x8ek\xdb|9.\xc0\x9dB7\xa5E\x115\xc0\xf7A\x9c\x87\xf4\x962\xc0\x7f\r\xcb\xd6Hp5\xc0\xe0\x94\x1f\xaf\x1d\x014\xc0\x15\xe8H\xfaC\xde*\xc0by\xe7c<{1\xc0\xa3\x05\xbc\xeblv4\xc0\xc21}\xc9\x98\xe6.\xc0\xadN_\xd8W\xca,\xc0\xe8\xac\xceA\xa4\'4\xc0\x1d\x95;g\x98\xb92\xc0\x9c\x8c\xba\x96.\x953\xc0nn\x9akz\x833\xc0\xe9\\\xa7N\x03G2\xc0\xd7\xf9t<\xd1\x982\xc0\xde\xb0\xa8\x9a" 4\xc0\x18F3<\xb7\xaa3\xc0\xb6\x80\xc64\xf1\xbe2\xc0\xacs\x9d6\xda\x1d5\xc0\x8a\x07\xb5f*\xb00\xc0*_\xe3\xbckE*\xc0\xa1\x0e\xfe<\xbe\xf94\xc0\x86A*dAh\x0c\xc0L\xbe2\xe2/\x172\xc0\xc5\xba\xe9\xefiU2\xc0%\x9a\xe1\x14Jn3\xc0-Jy\xaf\xe3\xc72\xc0\x13#\xf8Pca5\xc0\xcb\xac\xfe\x80\xb0|0\xc0\x9e\xe1\xbbc\x82\xe71\xc0\xbf{\x17\xa2\x1752\xc0\xe0\x14\x98\xec\x87\xc71\xc0\xbd\x83t\xeeZ"3\xc0\x12@\x0c\x88\xc6V+\xc0`\xf38\xf3\xf6\xc8-\xc0)b\xb8\xd4s\xf53\xc0\xc2\xfcp[YT4\xc0\t\xc5\xd9\xce\x9e\x82!\xc0\x91a{\xb0*j4\xc0O.T\xb7\xa2a5\xc0\xbd\xb6\xceq\xca\xd92\xc0\x94m\xa7H\xc9\x834\xc0\xa2c\x1b\x9e\x83v5\xc0\x1f7\x0f\xb1\xc3\xa92\xc0 k\xb6\xda9\x93\x17\xc0uz\xf8\x96\xe5\xbc4\xc0\xbcx\xcd\x07\x7fC2\xc0)g\x81\x85\xc1s1\xc0?\xaaq\xa2\xe5;/\xc0\x913\xa4\xd6\xdev3\xc0\xa1\xc9\xbb\x16\xd8W4\xc0\xfe\xc6\x11CXz-\xc05\x1b\x98\xa72t4\xc0\x98\xb2\x03\xef\x84u1\xc0\x90Q\xfb1\x88\xb44\xc0W\x7f\x13\xcf1L2\xc0\x93%4J\xf2\xb92\xc0\xcf/X\xcc\x9f\xd54\xc0x\x01l8\xa6\x016\xc08\xa4\xb0#\x03\x9c3\xc0=g\x97\x12\xc6\xfa4\xc0\xe3$\xb3+ \xdd3\xc0\xc98\xd1\xf3\xfa\x182\xc0\x1a%\x8f\xd3_\x1d4\xc0\xa08\x04\xf9\x7f\x9f3\xc0\xd1\xfe\x94\r)>2\xc0W\xb3\xdad\x03.2\xc0\n\xc7\xae\x89;\x8e2\xc0\xa4\x0f\xc5?\x1c\xb42\xc0\x004vDP\xef3\xc0\x08\xb1-\xf8b\xe23\xc0n@\x06\\kM3\xc0\x16,\xdf\x08T#3\xc0\xd9J\xbe\x1e\xea+2\xc0l\xdd8\x97!\x130\xc0\x02\xb3Z\xd6\x11\xf22\xc0\xb9\xd9\x88\xc5?\x162\xc0\x87\xc9\xd6#\x11j3\xc0\x99E)\xca\x0e\xc63\xc0Q\xb0\xc4\xc5{<3\xc0\xbfs1u\xcb\xe83\xc0H\x1d\x1e\x0e?"3\xc0\x90Y\x93\xf0\x9dB2\xc0PhS\x19\x90M2\xc0\x8d\x10f\x90\xa6t3\xc0,\xa1"\xe7\n$4\xc0\xad\x10|\xed,\xc72\xc0.\x0f#4\xb0D3\xc0M\x9f\xf4\xcdJ\x083\xc0f<,(\r\xe33\xc0\xed5\xd5\x1f\x9e\x0f2\xc0jTSq\x1a\xac1\xc0\x8fO\xfa\xa2\xb4"2\xc0\xef\xe1\xd4(\xecW4\xc0\x9f_DR\x1b[3\xc0\xf1\xa9tK\xb2\xf22\xc0.c\xb2\x0b?\x1a4\xc0,zD\xc7\x85,3\xc0\xb5\xc1\xd4X\x89!3\xc0*_\xca!B\xd43\xc06\xf0&\xb4\xe1\xe72\xc0\xd4\xa8\xce-\x87&4\xc0Cwi7\xc8K3\xc0\x81V\xef\x88\xaa\xdc3\xc0K%`\xaba\r5\xc0\xe0H%\xf7\x06\x884\xc0\x06`\x8aL}!2\xc0|`\xb0\x0b,,3\xc0E\x14\xbap\t\x113\xc0\xa9\x85\x17_\xb0\xfd1\xc07\xf7\xa6\xcbeS0\xc0\x89\x8a\xc9h\xd2\xc82\xc0\x96Q\x87\xc0\xde|2\xc0\xe8O$\xde\x9b\x1b2\xc0\xb4\xd4yM\x85\xf71\xc0L=\x87^\x02K3\xc0\xac\x90\xb4\x86\x00\xf62\xc0\xc6\x9fLn\x83J4\xc0\xf5\x15 \x14(&3\xc0\x8e\xb8\xd2\xf8\xe5\xe03\xc0\xea\xe6\x10\x07f\xba2\xc0\x0b~\xa5\xd4]\x852\xc0\xa7\xb9\xa9\t\xf0C5\xc0m\x16\xb3\xd2\x94\x182\xc0\x0e}\xac\xe6\xbb\x0e4\xc0\xa4\\\x16,\xdaX3\xc0\x95\xe5\x0b\xe5l^3\xc0Z*\xdbj\x8a\xb73\xc0y\xe3\xc7(3>3\xc0\x14G\x04\xa3U\xdf3\xc0\xce\xf4\x00QT74\xc0 -t\xca\x80*3\xc0\rJ\x06\x99:U4\xc0\x1fJ@\x90\xfa\\4\xc0\xcfOl\xce\xd623\xc0;\xd8Q\x8dP\xe03\xc0\xdf4+l\xfe\x114\xc0\xb7\x8f\x16\xfb\xba\xed1\xc0\xc2-\xf7\xea\x86\x144\xc0E\xed\x8e[qD5\xc0\x1b\xcc\xb9\x96\x9fl5\xc0({\xc2\xa6\xab$3\xc0\xf7\xa8\xeb\xe6~y3\xc0\xd9\x9b%\xe1\x99\xc3/\xc01\xb3\xa6\x87\xcb\x183\xc05\x0eY\xcdj\xe63\xc0\xff\xa1\x16<jz2\xc0\x13\xa2\xf2\xe1\xfb\x842\xc0\xcb\xf9\xe0\xbd~,4\xc0\x91\x81]w\x8a\xd53\xc05h\xd5\x00\xc6\'2\xc0\x03\xec6\xbf\xa5\xfc1\xc07\xc0B4\xfa@*\xc0\x9e\xe1\x01\x06j13\xc06n\xaf\x02\xeb\xe51\xc0\x9ds\xf9*,+3\xc0\xc7\t\xf0N\x11{4\xc0\x82\xe8s*K\xbe2\xc0^\x9c\x1c\xfeh\x803\xc0\x8cIK\xbd\xb8\x9f\x17\xc0k\x9d\xd0\xd6\x8f\x8c4\xc0\xa5|\x1bQ\xf9\x8f2\xc0\xe8\xdfS\xf1xF3\xc0 \x01\x03!B\n4\xc0h3j@\xf2\xe6\'\xc0/D\x93A\xb9-3\xc0\xd0\xe6\xb5\xca\xd063\xc0m\x1b\x00\xb7\x83m3\xc0\xf8uC\x8c\x93\x070\xc0\xb9\xba\xfc\xfb\x97\x9e4\xc0\xd4D\xfc\xc0\xd8\xa92\xc0\xba\x1cs\xea\xca[4\xc0\xfcx\xf0\xd7\xbbP3\xc0\xfe;\xe2\xa1\x0ee3\xc0;\xbbz\x8c5\x1c4\xc07zv@\xad@2\xc0\x82\t\xcd\x0e\xd8\xc43\xc0+\x91\xcc\x93\x88+3\xc0\xf1{\xe3\xd0%.3\xc0\xfd\x1fz\x1cG!3\xc0\x9cR\xaa\xcbT\xc41\xc0\x9d.\xfb\x9d\xa1P3\xc0\x1aF%?L:3\xc0\xe2\xfc\xca\xfb\x1d\\,\xc0\x0b\xa8;\x88\xb4\x192\xc02\xbe\xb3\x1b\n\x0b3\xc0#\x05=\'\xa1\xd44\xc0G&\xed\xfdS-3\xc0\xfb}\xc3~aW3\xc0\x06\x9c\x8d\x97\xc2$4\xc0\xc5\x92\xa6U\xa1T4\xc0\x83\xe1\x90f\xf1&3\xc0\xb1\x85\x80\xae]\xdd2\xc0\xeapl\xaa\xa3\xb23\xc0\xda\x01p\xcc\x1bA2\xc0\xaa\xfb\x90\xab<94\xc0R\xcc\x9d\xa7\xdcQ4\xc0\xc2\xac6\xa3\x94\xa03\xc0\x95^\x8d\xfa\xdf\xa02\xc0\x15@\x94>\x08\x9e3\xc0\xe8\xc6)\xca\xfb60\xc0\x9f\x0b?^\xf6Q3\xc0>\xf4^bD\xf11\xc0\xb9n9\xfe%\x1f3\xc0!DZ\x81\xc9G3\xc0\xf0\xc094\xcd\xa13\xc0;\x89\xda|^H2\xc0\xe3&\r\xcbwX3\xc0\xfd\xfd\x08\x11\xdd]3\xc0b\xec\xde\xcd\xdbI2\xc0:i\r\xe4\x80\xb54\xc0}G\x87k\x16k3\xc0z\x03\xfd\xf5\x04\xc42\xc0\xbf\x8b\x7f\xba\x86f2\xc0\xfc..=Bh4\xc0\xbb\x85w\xb0,\x042\xc0\x00/^$u\xb10\xc0\x96\xe7/+Z84\xc0g\x14Ui\x05\x9d2\xc0\x18\xdd9\xf5 \xa93\xc0R51@\xbf\xcd3\xc0.2\'\xb9\x8aa4\xc0/Z\x11\xd9\xae\xe12\xc0\x11\xfa\xfdN\xdfF5\xc0\xf9\xb8I$*\xd23\xc0>L\xf5\xac\x9e\x072\xc0\xf14\xe2T\xcfO2\xc0-\xa0QOW\xec2\xc0\xb7Ex>\xa4\xb03\xc07P7\xa3\x9au3\xc0\xe2nu\x1ds\x9a2\xc0\xae\x9e@i\x1c\x0b3\xc0\x8dW\xc9\xdemf4\xc0\xee\xc6\x10\x8d\x01!3\xc0{\xd5K?\x0c\t3\xc0\xcf\x7f\xd5\xddi\x0e2\xc09r,\xe6\x17p3\xc0x5\xbd\x98\\\xd22\xc0\x94\xbe\xe7U"\xae+\xc0\xb1Ri\xa0\x05\xdd(\xc0\xe4\xa9\x9e\x8b\xf6J4\xc0\x10Z2\xa2y\xc44\xc0\xf0\xbaE\x10te3\xc0i\x8aV\xaf\xfe\xf62\xc0l\xd1<bM\x9e2\xc0\x91\x99\xcf\x88\x88\x145\xc0\xa9\xf2\x84\xf7\x00\xe22\xc0\xc3\x9bg\x05\xea\x825\xc0\xd4\t\xeb\x0b\xc5h2\xc0\x02\xa6Zci\xfb2\xc0\xc6\xedFx\x02\x954\xc0\xfa[R.\xe4\x082\xc0\xf3\xaf\x9d\xbca\x0c3\xc0\xec\xd2\x8bW\xe5\xfa2\xc0\xa4\xaa\xf5\xb0\xa5\xed4\xc0_}@\x90\x0740\xc0#\xc7X\x03\xc5R5\xc0G\x0f"\xd1C\xf52\xc0\x1d\xf2n\xc9\xa5D3\xc0\xfcN\xac\xa3\xbe\xdf1\xc0\x9a\xd0\x07\x07\xfc\xdb3\xc0\x03\x07B*\xb2Q2\xc0\xc0\x19\xf0\xd7\xf8\x062\xc0\xff\x91U\xf4\n\xff1\xc0\xc7\xeb\xfbH\x85P-\xc0\xc8a\x98\x8c\xc2=3\xc0\x87|\xb8\x8f\xec\xdf1\xc0\x88\x04";\xe5\xa33\xc0\xd2Lo\x8a{X4\xc0,/\xa4\x96\x94;3\xc0x\xd6\xc2\x02u\x023\xc0j\xdf\x1a\xde\xc5[2\xc0\x12\xd6i\x06\x9b\x185\xc0\xd7\x96\x16\xd4o\x892\xc0\x91\xee\x15]Jo3\xc0\xa8\x8e\x05^\x1a\xac3\xc0\x9e\x15hy\xd1>3\xc0\xe0P\x11\xb5\xb8\xb23\xc0JO\x00\xe8\xb2\xe04\xc0\xec\xdf\xd1-\x90H3\xc0\xfc\x942\x94_\\2\xc0C\x9f\xb1\x87\xb5\xfd4\xc0o\xda\xbf\xfc\x02\xf72\xc0\xb6\xcf\x15\xc61b3\xc0J\x85L\xe1\x98z4\xc0\xc0\xb4\xc9\xda\x8bN6\xc06Q\x0b\xdf\xb6\xbc4\xc0\x93p&\xee\x8b]2\xc0\x18\xbb&!\xb5\xb64\xc0\x8b\xb2\xe3\x04W}3\xc0\x19\xafz\xfc;z2\xc0\xf1*\x830\x0bK3\xc0\xfc\x85\x12,<"3\xc0\xa6\x8e2r\xe3\xf61\xc0o\xbbg5\x9b\xc84\xc0>\xec\xca\xc2\x88\xe04\xc0+^\t\xb2\x02s4\xc0\x0c\xfe\x90"\x06*3\xc0\xae\xe6d+\xdf\x913\xc0\xb9(\xb5T>\xbb4\xc0\x14=-E8&3\xc0\xe7\x96\xf0\x95e\x1b3\xc0\x90e\xe5w\x82\xe71\xc0\x9eEo\xf6\xf6\xb25\xc0\xf3\xe2\x84\xde\x8a\x904\xc0\xb2\xed0\xe3\xd6\xe82\xc0\xbdG\x82\xfd\xed\x873\xc0|S\x80\xd5x`1\xc0\x929U\xc9\xbcu4\xc0\xe7f\xde\x98g\x875\xc0\x12|\xa2\xa7i\x883\xc0\xf0\x01\xa7\x99d\xc4+\xc0\xd4K\x9c\x15[{3\xc0\xa1,\x95\xc8\x0f\x1e1\xc0\x1c\x1c\xfcL\xb1e3\xc0P\xe7\x9b!:\xf11\xc0\xe0!/zJK3\xc0p\xb3\xa2C\x16\xae4\xc0\xd6R-\x9f\xa5\xf53\xc0h\xad\x94\xa6oA5\xc0\xbb\xb6\xc6\x8e,y3\xc0"\x99U\x8dnb3\xc0\\\xb3:x\x18\xe93\xc0i;H\xf5\x18\x883\xc0\x1b\x7f\xffJ\xf8h3\xc0\x90\xf8\x7f\xd1p;5\xc0\x92,+\xd5\xc1(%\xc0\\\xb9E\xd3\xf1\xdb2\xc0,\x1ah\xd9\x16\x145\xc0\\\xe6\xa5\x0be\x814\xc0?\xdd\xab#\xb9}3\xc0\xf5\xe9\x17\xcc7/3\xc0\x98~Z\x92\xb9\xc81\xc0(\n\xb1Y\x9a\x1a5\xc0O\xef\xaaK\xa7\x8b4\xc0x\x7f\xab\xb3N\xbb4\xc0\xd4<L)s`2\xc0\x12\x17\xd0\xc1,\x133\xc0C\x81X\xa4\xd8\xd34\xc0`\xba\xfd\x1e\xa6\xb14\xc0\xd4\x9b\x9b\x83\xb9\xe72\xc0\x81\x96d\xc2\xc8#3\xc0~\xce\r\x81\xcd\xed2\xc0\x86++W\x8d\xe44\xc0\xa6Kb\xb5w\x873\xc042 \xe5hB3\xc0\xae\xe2)\xa3\x8c:2\xc0\xc6:&v\xa4\x024\xc0\xe3\x00q\x04\xd1\xa6*\xc0\xdd\xde\xbe\x07\xf1f3\xc0\xb3\xa1\xae\x88>\xc72\xc0\xef\x85a\xd5l\x854\xc0\xd5\x85X\\p\xe42\xc0\x8fEv\xf2n\xd82\xc0\xc8\x80u\xf9a\xe24\xc0L%9\xfc\x8a\xf22\xc07\xc6Z{\x80\xe82\xc0\xe4\xffkq\x99\xea2\xc0o\xd7\xf5\xa3\xee\x911\xc0\x8b\x1a\xe2[`\x8e2\xc0\x9fuYx\xab\xfb2\xc0\xfbx\x82$\xd9\xd72\xc0\xb5\xd2O\x98\xd9w.\xc0T\xd2\x19A)\x854\xc0I*\xb7\x9e\xcf\xff/\xc0\xc6\xae\x8d\xd5WW4\xc05[Y\xf1\x08v4\xc0\x9euc\xcd\xd7\xf83\xc0l\xd1P\xc0M\xfe2\xc0\x83"/2t83\xc0\x8f\xdf\xb3\xed\xe6\x822\xc0\x10"\xbf\x18\xd4U3\xc0 \\\x9f`\x1f\xa74\xc0*\x8d\xc2*]\xe65\xc0\xe6\xae\xbc\xf9\xdb\xdf3\xc0\xeew\xb0a\xec\x872\xc0\xf9\xbfl(\x94\xb54\xc0\x97~\x9a}\x18j3\xc0\t\xa2\xa7U\x8b64\xc0\xb1X\x98\xc1UR3\xc0t\x83l\xcf\xf925\xc0sXOI\xf5\xe92\xc0\xb5I\xff\xa2\x04n3\xc0\x02\xa8\xd0\xc2*(5\xc0~\xca)L\x82?3\xc0Y\xcd\xce_\x8544\xc0\xf4b,\x11\x95\x0e5\xc0\xc5O\xb9\xb1\xbb\x9e2\xc07\x1b\x15\x8c4\x135\xc0\xa9\x9c\xcf\xdb\xcb@4\xc0\xc5\x13\xa2<\xc9U5\xc0\xe1\xc4\x83,=\n3\xc0\x0b\xdaKP\r}3\xc0O\x94\x14\xb8\x88X4\xc0mJ\xfe\xc9\xf4,5\xc0y\x10\xb9AI\x954\xc0\x1aA?\xb4n\x815\xc0:70>s\xba4\xc0\xb3\x80$\x1a\xa3\xbd4\xc0V\xfe\xc7\xbf?\x814\xc0\xa5\xaf\xa9xUE3\xc00x<\xae\x1e\xdb3\xc0\x0bAxF<42\xc0v\xe9\xe5\xe8\xbf\n2\xc0&S\x1c\xd9B\xd14\xc0#C\x07oK:5\xc0\xc7\x8c=\xea\x1a65\xc0(\xf5\xb3\x7f\x9d\x010\xc0\x95*M\xab\xbf\n3\xc0\xe1\xccQE8\xbf2\xc0\x90\x96M<:\xc22\xc0t\xa9\x85\xbb!J4\xc04\xa4\xfc\xf3\x8e\xe42\xc0`\xd1\xb1\xf6\xe352\xc0\xe3\xcc\xf0\xfe\x9f@3\xc0U\xa0\xea\x82\xa1\x002\xc0DXn\xd0\x00x3\xc0\xaaoe\x87\x95\xcc2\xc0\xeaHj\xdc[\xfa1\xc0 \xc5\xa0\xd0\x9f;5\xc0:\xf7R\x0e\xc8\x122\xc0\xdb\xdb\x90E\xb7\x8e3\xc02n+d\xb5q2\xc0x\xec\xfc&\xe2\xd93\xc0N\x10Y\xcd\x07\x9e2\xc0\t\x0b#{\x00\xd14\xc0\x85\xedT^\xd2\xfb5\xc0\x95\xd4bB\xb3\x994\xc0\xfd\xfaS\xa6\x1c!3\xc08\x1e|\x15\xe4\xc83\xc0\xfd$\xc2\x07\xd4s5\xc0\xa5\x85\xdcY*f3\xc0!\x01\xc9\xc9\xcb\x053\xc0\xbdTA\x85x\x0b/\xc0(i\xab-\xee\x8a2\xc0\x1f\xd8\x83\xf0\x8ab3\xc0*~L\xfc~\xce3\xc0\xb4\xcb\xe0\xcfe\xf91\xc0\xe6\xc6\xf88\xa9\xa5-\xc0#"ot(\x025\xc0~\xfc\x8e\x18\xee\x175\xc0\xe0pz\x96W\xe71\xc0Q|\xcb\xbc\xcd=2\xc0\x0025\x9e;,2\xc0\r\xb6\xf6\x92\xd2\xff4\xc0\xe3\xe1Y\x9c2d4\xc0[\t%\x01\xe8}2\xc0G\xc8\xe9D\xe3\xf42\xc0\xc3o\x12\xf2\x02X2\xc0,\xad\xa1Y\xc5\x1d5\xc0\xc5\x99\x02\x81\x80Y2\xc0Uj\xa5\xcdx\xbc4\xc0\x83ycjK\x075\xc0F\xc9_)\xc0"5\xc0B\xd8DKY\xbc4\xc0\x9du=\xb9\x1ai2\xc0Q9\xe8Ll\x185\xc0\xa3\xd5~Q\xfc\x8e2\xc0+K\xf9\x12L\xd74\xc0F\xc9E\xb4$\xc83\xc0\xdc\x93-x \xaa3\xc0\xecMAz\xc4`3\xc0\xe9r\xc2\xdb\x11\xae/\xc0\x1d7pD=\xc53\xc0x\x9c\xfb\xc1\xc3\x124\xc0-\xba\x982\xa6\x125\xc0\xf2\xd3\x1d\xa2\xdfU/\xc0)\x18\xce\x17f\x175\xc0z\x04OIf\x145\xc0v\xfc|\x99\x9e\xb02\xc0"\x1c\x10\x1f\xf7/2\xc0\xd0\x9e\x98\x1dG\xb64\xc0\x05\xa0\x18\xa0\x86\xc53\xc0\x04\xf2(h\xe7\x9a3\xc0\xa9\xa8v\x1a\xc8\x104\xc0\x89Qp\x02\xcc\xfc4\xc0\xaeW\x91\xdc\xba\'2\xc0\xda\x1dLMzw2\xc0a\x96\x92\x8cJ\xe33\xc0\xbd\x80\xd5?263\xc0\xd19^\xc8: -\xc0\xea_\xe91\xa3-5\xc0\x15\xb0\x1a\x9f\xc5q4\xc0\xf5R\xad\x90,\x123\xc0(&fo\xa8\\2\xc0\xf8\xc1#\x1a\x93\xc82\xc0le\x12\xc97\xa2-\xc0eC\xef\nD\x834\xc0\xb0~\x0e\xe0\xed_2\xc0\x96H\x8a"(\x940\xc0\xac5`\xbbA\xe43\xc0c\xfe\xbarW\xab2\xc0<&s\x95\x04\x135\xc0\xc2\x1c1\xcb/d2\xc0\x99N5\x95\xbc\xca2\xc0&\xce\x88\xd5\x8b\xf13\xc0^\x88\xaec$\xdb4\xc0v\x15q\x17\xa3\xf73\xc0\x12\x13A\xc8\xe0V3\xc0\x0b\rq\xe9\xcfa0\xc0\'\x8d\xa3[\xba\xfd3\xc0T\xdc\xbb\xf5[\x910\xc0\xa5\x02\x14\x84\xc1\xa72\xc0\xa2_\xd4\xdf\xe7\xe71\xc0\x13\xff\xa5}\xb9\x0c/\xc0\x01S;\x8f3b4\xc0F\x80=\xbb\xa6\x133\xc0\xb6\x8aV\x12\xa6w4\xc0\x19\x07\xe0\r3\xd72\xc0C(C\xd2\x86<3\xc0\xa8s\xcfYf\x043\xc0\xc3\xf4i\x19\xd4\xd02\xc0w\xfbz\xd0K:0\xc0\xb6r\xa6O\xfdp3\xc0.\xa5G$\x88\x014\xc0\x1c\xa46\xb4\x19\x023\xc0*\xcbn`h\xe64\xc0\xd1\x876\xf4`\x1b5\xc0K~\\v\x83\x8b0\xc0 \x16\xaa\xb8\x84]4\xc0;p\xf4"\xd9f/\xc0\xbfR\x92\x9c\xef\xe22\xc0\x05\xc2z\xa5}\x913\xc0\xb7\xba\xb5\x1d7\xd12\xc0t\xa87\xa6\x8d\xf03\xc0\xdd\x8eSm4\x140\xc02!)\x19\xc9\xa32\xc0}\x8b\xfe\xf0a1/\xc0\x95\xc7\xef\xbaAV3\xc0\x15\xf1Tf\xb7\x174\xc0U\xdc\x00\xa9\x1d\xf1.\xc0\x1f\xdd\x92\x99\xcc\xee3\xc0\x98\x0b\x9a\xd0^\xd32\xc0\x8f\xbb\xda\x06\xeb\xaa3\xc0KH5k:\x900\xc0\x9c\xe7\xee?\x00\x8c0\xc00)\x8e5\x9c\x0e3\xc0\x99\xfd@\xe1g\xfb4\xc0w\xab\xf7\x0b\xdf\xe11\xc0\r\\*\xa8\xaf\x083\xc0\xa2z8T+\x97-\xc0\x06*\xae\xdc\x9e)3\xc0\x07\xa0wrw[3\xc0\xbf|\x83\x0cj\xe33\xc0\xb2\x9f\xd6z\x98\xea3\xc0\x89\xb7\xa5:%\t4\xc0Jq\x12\xba\xc8\'5\xc0\x1b\xc7\ndg\xc81\xc0\xba\xeb\x0b\xa6%\n5\xc07(\xadu\x15\xae4\xc0\xde\'B\x94\xe5\xb82\xc0\x05\xb5\xb5\x01\xd0\xdf2\xc0\xa7\xac\xc7B\x9a\'/\xc0\x08\xd1b?\xab\xb10\xc0_\xd3\xa2\x0b\x94\x061\xc0u\xe4\xef\x8f\xe2\x151\xc0d\xd88\xf8\x88\xef0\xc0\x9f\xe5\xd3\xc8\xc2\xfa2\xc0"\x16n\xf1\xd2\xdf1\xc0\xc1\x03\xc2\x1d\xb4\x175\xc0\xcd\xbd(7v*/\xc0\xac\x1f\x97\xe2\x9c\xca-\xc0\xa14\xcb\xe1\xfe\xb00\xc0\xa4f\x01\xf89\x934\xc0\x1a\x9d\xa1q\xc2\xe92\xc0\xe6_d\x9cUi3\xc0K\x01\\\x0e\xe9\xcf0\xc07M\xea.+V1\xc0\xc7\x86\x0f\x83\xa4\t-\xc0Rv\xd3\xe0i\xe32\xc0\xa4L\xd6\xe3A\r4\xc0\x8b\xba\xa0H\xd9\xb61\xc0\xe0&5\xb73\xec4\xc0\xe4\x1b\xe5\xb9\xddA3\xc0\xff\xfa\xdf\x93\xec\xe51\xc0#+O\x18e]4\xc0/Y\xce@\x1f\xec3\xc0d$\x90=\x17\x813\xc0\xa6$&\x8a\x1a</\xc0\x930m\xa0\xd3\x08.\xc0~@<\xbaS53\xc0\x80\x04\x87\xf5\x93c3\xc0\x0ep\xfe;y\xd53\xc0A\xaa\x00\x1c\x02\xb13\xc0\xf2\xd5\x9fX\xaf63\xc0\x106\x8b\xe9\xfa\x184\xc0\xd5\xfd\xd71\x95^3\xc0\x85\xdea\xd7\xa7\xe41\xc0\xb0\xa2\x1f\xb2\x91.3\xc0\x8c\xda=\x1c\xd2\\1\xc0\xa4@w\x9d\xde\xc01\xc0\x1e\xc0\xcb\x90\x18\xfa2\xc0\xf9\xbc\x0cjF\xc7-\xc0\xa6\xbe\x12\xb7\xb6\xfa3\xc0C~\xfaCl\xee2\xc0u\xadO\xfb={4\xc0\xe1@\x8e\x13H25\xc0\xeap\xe2jLR/\xc0{p\xf7\xadQ\xd81\xc0\x01\xe2\x05m\xd7\xbf2\xc0K:\x8f\x91\x17\x142\xc0m\xf8`Q\xa0\x083\xc08b\xdf\x07\xfd]2\xc0Z\xce5\xa6\xa753\xc0\n\xf4\xa0\xc72\xc04\xc0p\xd9\xb5C\xeex5\xc0\xcc\xa5"\xf0\x14\x1b3\xc0W\xfe\x8e&J\xd21\xc0\xfd\xd0Fz}\xb81\xc0\x81\x9c\xc1\x0c\x13\x15/\xc0\xdeR\x0e\xc8~"3\xc0Z\xdd\xfd\xff\xb2\'3\xc0RP\xdb\xfdB\xd6/\xc0\'H\x84\x85$y3\xc0M9l3n\x973\xc0k\\\xddG\xd1\\5\xc0M\x12\xdbF\xa0s5\xc0\x8e\x1bC\x9eZ\xda2\xc0\t\\\x8d\xce\x05\xf33\xc0\x0b\xbc3\x14K\x083\xc0\xc1\xde\x18\xab\x07}4\xc0\xa7\xc5\x18,X\xd20\xc0\x05)v\xe1\x19*3\xc0\x9a\xc3\xbc\xfe/63\xc0\xd5\xf7\xa1`ZG3\xc0\xa0\xea\x83#\xabs4\xc0r/\xd3\x04u\xe12\xc0\'\x88\xefc\xbfU4\xc0\xc8\xaa\x82$\x1du2\xc06\xb1\xcf\x9d2\xe91\xc0\xbc\xb2\x98\xacl\xa33\xc0\x04\xe2\xaae\xe3\xd20\xc0\x85\x12\xad\xf7\xc8\xb00\xc0\xe7\xa15\xfd,\x01-\xc0`5\x89\xe3)\xc32\xc0#\xcc\xe8D\xba\x994\xc0\x7f\r\x1c\xf1\x8f\x165\xc0\xa6\xcei\x88\xe5\xee2\xc0\xe2zVRhW-\xc0\xa1\xea\x1d+\xf3\xca3\xc0\xe3\x0c\x82\xa2\x17\xc42\xc0\x7f\xe8\x10QA\x9e3\xc0\x7f\xe4\xc5a\x18\xbe0\xc0\x92\x9c5\x92\xd9\xf32\xc0c\x80\xf3vC\xdb3\xc0\xe6\xbb\x10.\x0f\r0\xc0\xab\xc2\xc7\xb7\x82\x0b3\xc0\xf8~\x18\xe4;\xcf4\xc0\xf9\x89\'\xdb)\xff4\xc0\xa7\x9b\x9a\xe7,\xd71\xc0[\xd7#D\x1b95\xc0\xa5p\xael\xaeM3\xc0\x17u\xd0\xa6\x8515\xc0x\x04@\x858\xb73\xc0\xf4\xc7\x82\xe4\xe5\xfd.\xc0\xdc\xd8;\xafy\xc43\xc0|\xbf|\xc8?\xcc\x12\xc01\x95)Ev\x802\xc0p\xd3d\xd1\xb3H3\xc0\xf6oy`\xb9\x0c3\xc0y\x92<\xd7\xf3\xfc4\xc0\x98\xf9\'\xeb\xd8@4\xc0X\x95\xe4\xd5\xcbD3\xc0\xe6\x14(\xa9\xfaX3\xc0\x86\xf0e\xd3\xc0\x083\xc0n\x0b\xf9Bnz2\xc0\xac4\xca\xd3\xaa\xe05\xc0\xf7W]\x13\x9eK4\xc0\x10p\xd4\xc3\xab\xc52\xc0\x97\x98\x0f\xc3\x85\x97.\xc0~\x86\xc8\xbf?\xc9/\xc0\xe2\x12\xb9\xdd\xd4\x103\xc0F\xc0\t\xf89R3\xc0\x80\xb8\xba\xe7\x87\x981\xc0\x17 \x9cfo\x8d3\xc0@\tf\x83*(,\xc0\xab\xbb\xebL\xcc\x8e4\xc0\xb6\xa7\x85\x7f\xcc\x183\xc0\xa0b\xf4Cs\\2\xc0;#\x16+\x10\x934\xc0\xc8\xa8\x1eh\xab\xe82\xc0\xdb<\x02\x04\xbf\x0e4\xc0\xf0H\xb4;:\xfc,\xc0N3\x0ea\x93(3\xc0T\x85\x85\xf3I\x802\xc0E\xb1){\xe8\xa63\xc0\x86\x07J\xd6\xe4\xf23\xc0\x89q\x95\x93P\x973\xc0\xda\xcc\x1f=)\xe93\xc0\x9a\x83\x83\x96\xa592\xc0RW\x00\xea\xf112\xc0\x921\xe7`\xf6\t4\xc0\xcdJ\x9c\x91\x83\xa82\xc0\xcb\xf2go\xaf\x8e/\xc0\x1bK\x9d\x1cJe3\xc0\x18Wc\x12>}4\xc0Q\x1e\xd6k\x8f\x882\xc0\xba\xca\xa5z\xba\xd62\xc0\xa5\xe4\xf33\x1e\xea3\xc0O!\xa6\x90\xdeY+\xc0\xb0T.5h\xef2\xc07\x88\xbf\x1c\xc8]/\xc0@\xd9\x82\xe3d\xf52\xc0npH:s\xab3\xc0niqh4z3\xc0\xad\xf0\xf6V\xb6\xb92\xc0yN\x8a\xd3\x8e\xd33\xc0\xc7\xe9\xe1`\xf7\xd52\xc0\x17\x92\xaf\xa1\xcf\x903\xc0\x072{6)\x98/\xc0\xe6x?\x12\xb2o2\xc0Y?\x9e\x8b\x01%2\xc0\x8e\t\x933~62\xc0w\x15VHI\x8e3\xc0\xe1\xa8X\xc1\x14)4\xc0\xfc\xb3<C\xa8p4\xc0_p\xabxgW5\xc0<\xbay\xa1\xe9\x985\xc0dH\x92\xb8\xc1%4\xc0\x88\xd7\xc2\xa5\x1b\xa12\xc0W\xb6\x86\xd7\x9d\x053\xc0\xfb\xe2YG\x92V0\xc0m\xd9\x05\x9a9V4\xc0\xbb(\x84\x93\xdcG5\xc0\x14\xda}|5\xea2\xc0\x103{>\x92\x1c5\xc0\xe7\xde\x0b`"\xc43\xc0\xfc\x9f<q\x1c=2\xc0;\xb0|%tM0\xc0X\xe5^!\xd3\x0f3\xc0\xf4\x85\xd3\x18>\xd14\xc0\xef\xcct\xccn+3\xc0+\xd4b$\xdc03\xc0J\x1d\x06\xef\x88\xf62\xc0\xbf\xcb\x97\xd9\x1d\xd93\xc0f\xa3q\xbf]\x006\xc0\x9e\x88\xaa_\xe162\xc0? \xba\x8c\xb6\xe82\xc0\xac\xfd\xdfQ#\x18/\xc0\xbf\x90\xbe\x7f\x0f\\4\xc04L\xc8 \xb5\xb83\xc0)(\xfe12\xfc2\xc0\xba\xf8\xbf\xdf\x0b%3\xc0\xcc)+\x02{\xe02\xc0|\xcf\xde\x14\xfe\xb02\xc0/UU\xafF6/\xc0\x8ff\xd94P\x123\xc0-7\x16\xf4\xe2\x7f5\xc0rd\xb7/\tz5\xc0L\xaa\x01\xe7"\x043\xc0\xfc\xd0K8\xdcF3\xc0\x81`\xad\xfd\xd063\xc0\xf6\xc6\xc6"*\xc53\xc0\xcf\xb5\xbfZd\xd72\xc0S\xef\xa0@@M3\xc0\x7f\xef\x0c\x14K\x1d/\xc0R\x1d\rbm\x825\xc00\x8b(O\xd4#2\xc0z\xcd4\xe09\xa6-\xc0\x99\xb1\x9b\xc6[-3\xc0\xf0\xee>\xe9-\xf92\xc0b\x011=\x7f\xed2\xc0|$\xb5j\xac\xf93\xc0G\x9d&_\xe5w5\xc0\xf5\xac\x86P\xbds3\xc0I\xaf\xe9\xe3\x9d\xe82\xc0\xe7\x86d\xa0t\\0\xc0\xb1e\x96\\\xbd<5\xc0\x8d"yt&*4\xc0\xe4\x84L\xbc\x0c\x973\xc07\xfcw\x88\xe1!3\xc0L\xf7\xcf\x83D23\xc0\xddHz\xd6\x18\\4\xc0\xcdw\x01!\xa2\xa04\xc0\xf7\xb7E|[m5\xc0\xea\xf5\x03\xfcx\\/\xc0n\x9c3 0\xb9/\xc0\x031\xbe\x98\x95\x843\xc0\x1c\xcb\x81\xe8o\xb7-\xc0\xfe\n\xb3\x85w\x1a2\xc0\x12\x1b8\xd8\x93\x922\xc0\xdce\x92\x9dG\xf52\xc0n\xce1\x814\x953\xc0\xc91\xd8\xce2d1\xc09\xb5\xef\x12\xa4#2\xc0\xb9\x1a\n\xb4\xd3\x894\xc0ak\xd6\xb22\x083\xc0\\O$+[\xae2\xc0\xb6EX>pK3\xc0\xffC\xa4\xb6\xcf\xf03\xc0\x06`\x15l:J3\xc0W8\x04\x963L3\xc06g\xb1.z33\xc0\xe8g\xae\xb83\r2\xc0\x04\xf8\xf4E\xac\xe14\xc0D\xcc\xe4\xcc^\xa9.\xc0jH\xf0\xdfWl4\xc0\xb0\xa1\xecd\\)5\xc0A\xab\xb9\xa4\x86\xa23\xc0~\xae\xfb\x99\xfaR5\xc0\xd2U\xc3\xa6\xf8\xfb2\xc0T\xe0d\x87\x87O2\xc0\x98\xaf)\x82\xd2\x042\xc0\xc99S\x18\xa9\x085\xc0\xb5h4\xda\xae\x9f/\xc0\xc6d\x94cp\xf02\xc0\x8a\x8b\xb7\x98~\x105\xc0M\xca\xe5\x87\xb3\xa03\xc0\xd63\np\xb2l2\xc0\xd0\xd5\xf2`\xfc\x084\xc0}\xd45Y\xe7\x1d5\xc0O\x86\t\x1d\xb5S3\xc0\xaa\x87\x08U\x04\x941\xc0\xed\xb0\x80+k43\xc0@R\xda\x9b\xb2\xcf4\xc01]\x0eV\x97$3\xc0a->\x18\xbe\xa83\xc0\x08]\xdc\xca4\x91.\xc0\xa6H\x08\xaf;~3\xc0\xee\xd2\x87\xc0x\x985\xc0\x0f\xc3\xf9\x1e$\x034\xc0&A3\x82~\x1b3\xc0-\x95QT\xc7\xb03\xc0x\xabi\xdf=e/\xc0\x86a[ \xd0\x864\xc0\xf1U\x017\x84J3\xc0g\x08\xf7\x91\xef\x932\xc0\x7f\xa0\xed<\xa9\x1d5\xc0>\x12\xba6\xf5+3\xc0\x8a\xae&\xc2K\x953\xc0\xaf\xfc}\x91g\xd71\xc0\x07\xabt3\xfe\xd02\xc0\x1c b\x02\xc1\x193\xc0\xfb\xc3\xb8\x12\xd5\xa03\xc0\xd8\x19\xe9\xe9\xb1(3\xc0~\x1c#c\xb1\xb64\xc0\xe4(_y\xb7b5\xc0\xc0$\xbf\xa6\x9a\x1d3\xc0\xa7\xf7\x01\xd9\xb8\xff2\xc0\x87\xfc\xab6\x8c#3\xc0\xf3\x81x\xbfU#5\xc0\xdf$CI\x1d\x9a3\xc0KMLG\x1053\xc0\x86\x92\xd3\x1aa\xaa2\xc0\x16\xa9^\x15E\x163\xc0\xbf\x99\x1bh\xb4\x1f3\xc0u\xe4\xefs8\x9b1\xc0\xff\xb3\x00\x1f\x7f\xfd2\xc0\x83\xb8\xd3\xd1)\xe41\xc0\x95\t\x89#\xb4/3\xc0\xba\x82\x87\x8b8\x9f1\xc0\x81\x9b\xc9\xc4\xa4\x074\xc08\x98\x96\x98\xbc.3\xc0\xb4eN\x9e\x12&3\xc0\x0f\x9b\x17\xef5\x885\xc0\x85\xd0q\x8b\xcf\x163\xc0\x03\xa1\x8a0\xf5@5\xc0\xb9K@\x97m\xd11\xc0\xbc\xe6\x05\xd4N\xc01\xc0`\x17p\xae\x12K3\xc0\xf0dM\x1c\x1b\x123\xc0\'\x97\xa6\x93\x0e\r2\xc07\r\x15,A;3\xc0\xc97I\x19\xc9\x114\xc03\x00\x10\xda\xfe?4\xc0\xea\x8e\xdcr\xcd\xf44\xc0N(>\xcd\xa2\xe72\xc0S~\xf6J\x1c\xca4\xc0A\xcd}\xf0\x1a\xae2\xc0\xbc2U\x96\x1e\xdf3\xc0L\xdfw\xda(\x184\xc0\x85\x91\xdbH=\x1b4\xc0\xbd\xc1+\x91\x90X4\xc0]\xe3\x9c\x88zq3\xc0\xe1\xa4\tv\xbck3\xc0"\x12\xbc\xa9\xe0\x0b4\xc0l\xf3l\xc3HB3\xc0\xcbm\x81\x9b\xbb.3\xc0\x07|\x01\xab\x91*3\xc0,\xacK\x8a\x1a\x045\xc0\xc8\xa8$.D|4\xc0}A\xc1y\xa8\xe30\xc0\x12nYz\xa2\xe91\xc0\x16\xa8\xe8L|x4\xc0/)l]\x97d3\xc0\x1c\xfft\xd5\xe5r2\xc0\x12%\xd33\x08\xfe2\xc0\xf3\x9cU\x80\x9a\xfe0\xc0\xfb6\x83f\xe4\x9f4\xc0\xd2\x882\xe0\xd4s4\xc0\xf2\x86ipI\x005\xc0\x8f\x03\xd1\xf0\x92y3\xc0\x97\xad\x04\xf1\xb4\x002\xc0\xf9\xac\x92\xee\xa4\xfe1\xc0\x9d\xee\x86\xe9r\xdf4\xc0U\x97\x0f\t\x01\xaf.\xc0m9\x8fB+q4\xc0\x9f/He\x04]3\xc0w\x9e\x05\x1b-\xfe4\xc0\xa7\xe7T\x06)84\xc01\x0fq8\x06$3\xc0\xf3\x03gwEf3\xc02\x9d\x19],\x126\xc0\xf7\x00`\xa9\xb0\x1e3\xc0#\xd6\xf3\xe4N73\xc0x\xed\x91E373\xc03\xd0\xe8u\xae\xde2\xc0\xf2\xb9<\x84k\x000\xc0\x0b\xee\xea<\xecj3\xc0\x1b=\xcc\xe5\\\xbb1\xc0\x15\x08Dx\xd4\xd12\xc0\x99\xe888cL4\xc0$\xf1\x07\x89\x16\x844\xc0\xfb\xab\x02\x06\t\x852\xc02\xba<\x1f\xa1\xe44\xc0\xab"v\x852\x0e5\xc0\x07*\xba\xe9x\xab3\xc0\x17ixy\xb7F3\xc0\x16\xda\xc1r\x1b\x9f3\xc0\xb5G\xb9\xe3Z\x024\xc02@\xb8\xe7G\x8e1\xc0\x92\xfe\xc1D\xba63\xc0\x10\xc7\xafm\x1502\xc0\xb4\x95\xfa\x9cr@3\xc0\x8fO@s\xf1a3\xc0\xdc\xcb\xae\xa0\xb522\xc0_\x11\xc5S\xaa}5\xc0R\xf5M\x9b\x7f\x164\xc0A\xd4t\x80|s5\xc0;g\x81\xc3\xea\x8a3\xc0t\xf3\xaf\x07ed3\xc0P\x96\x95&\xdc\xe10\xc0s\xc8\xaeH\xc6\xad2\xc0t\x04\x95(\xa3\xf93\xc0\xf3\xad2PU\xb52\xc0m\x82\xe9O\x1c"2\xc0;4{\xdf\xd6\x912\xc0\xdd[N\x13\xec\xe91\xc0\xed\x1d&9\xb9\n5\xc0\xfbc\xe1\n>B3\xc0UTi\xb70\x1b4\xc0n\xbc\xf5\xbe\x9c\xbc2\xc0-oP\xe1Gj3\xc0\xef\x84\xe9\'?05\xc0;\x0c\xac\xd3\xf0z5\xc0\x1ezA6\xe5C3\xc0\xf2\x81\xd2\xd5z\xec5\xc0\xef\n"6y\xf1/\xc0\xe3\x8f*\xb4\x85#3\xc0F\x98\x8b\x89\t\x075\xc0w(n\x89>k3\xc0b7\xd9\xa7U\xf73\xc0h\xa68\x0e\xbb\xd03\xc0\xa7Z\x9e\xa9Qp0\xc0\x0fD\xa3Xg\xdd/\xc0}By\xf8\x00\x1f3\xc0\xce\t1\x13\xb8G2\xc0\tR\xa1w\x92\x9d2\xc0Sa|mp[7\xc0Z\x14\x81{=\xaa3\xc0\xbe\xb2\x87\xf4&;4\xc0!\n\xffz\xff\xc90\xc0\xc7\xca9\xe6\xac\xe63\xc0?\xb0\xd1\xba-\'3\xc0\x93\xb0\x8c\x9f-\xec.\xc0\xb0\xcf|k\xebe3\xc0\xb6\xc9I\xd8:\xbb4\xc0~\x0c\x99\x82 Z3\xc0*\xe6\xca,\x85\x02-\xc0\xbbk\x0b?\x06\xf42\xc0F\xd6\xf0@\xb0x3\xc0.X\xff\xc2\xbc&4\xc0\xb7\xd3Xw~T7\xc0\xe5\x9e\xd7\xf81"4\xc0\x13\x0f\xfbi\xb2\x8c.\xc0\x1c~\xa2\x81]\xfa1\xc0\tZ\x07&/\xe82\xc0\xadP\x83>\x80\x143\xc0j\xcbs\xd7a\xaa3\xc0\xf8\x1f\x00\xa4\xa6\xa23\xc0E\xaa\xe8\x055\x1f4\xc0\xfa\xae\xd0\xc1[\x056\xc0w\xce\xd9I\xcc\x883\xc0\x1c\xcd|r\'\xce2\xc0\x80\x15~\xc9)l.\xc0\xc6\xc1\t]|\x954\xc0\xeb\xf6?\xc5h\x116\xc0VK.q\x98\xa83\xc0 \xa0\x95\\\xf1\x05/\xc0F$\xdaL\xd2#3\xc0D\x12\xc0\x8f\x11H4\xc0\x99_\xdc\x9e\xebO5\xc0\x7f\xc5\xcf\x1e\xa4\xe92\xc0A~v\x91\x11\x186\xc0\xba\xe4\x19\xe2\x9d\xbd2\xc0\xf8#@\x12\x18~2\xc0\x91\xdb\xdd\xe7%\xfd.\xc0Y5\x01B\xe9u4\xc0\x12\x8e\xd5\xac\xd2\x852\xc0\xe1X\xdf\xfc\xeb\xf9.\xc0\xd4L\x04\xa0g%2\xc0v\xd4\xf7\x12\n<3\xc0\x96\x93\x99jL#3\xc0\xe5\xc2{\x88\x96\xfa2\xc0`P9\xac\x04\x103\xc0B\xf5\x8f\x0cUB3\xc0Qqh\xa9\x04\xd52\xc0\xdak\xab\xbc+05\xc0\x8dN,\xad\xdb]2\xc0\xb2\'[P*\xc02\xc0\xd6\x9e\xc3\xa1\x10K6\xc0\x05\xa1\x1d1}\xe02\xc0\xd6QQ3h\xbb2\xc0\xd8\xb3\xbd2\xbd\x073\xc0&\x88\xb0\x01\x9fo1\xc0r\xbf\x004\x91\xc23\xc0\xb5\x9a8\xccP\x803\xc03L\xbf\xee"$4\xc0\xbc\x0b\xfe\xfb\xf9X4\xc0\xf3\x1f\x9f\x8f\xe8\x8a4\xc0\x98;%\xa6{\xdb,\xc0\x91y\x92)\xcd\xb22\xc0\xd0\xc3\xe4\x9b`\xd83\xc0\xd8\xe89\xf6\xe5\xfc4\xc0\xd5\xa6Ea\x02\xd84\xc03tE,\x1f9/\xc0\xfc\xd8\x99K\xe9\x044\xc0\x05\x1e\xad\xcd\xad\x972\xc0K\xfel\xc9\xe9\x9b3\xc0\x97\xd6\xe3\x19\xeb\xd63\xc0O*J\x06\xdf\xe83\xc0\x08\x80;\xfc\x93&2\xc0\xfd\xc4\xf8woX1\xc0\x98P\xdb\x89\xb555\xc0\xd8\xdb\xd4\xf8\xb7\x006\xc0\xef\x94\xf4z\xb3y4\xc0\x03a\xe1\xe4\x9ag5\xc0\xffd\xabx\xe7U0\xc0\xf5\xff\xa4\xff\xbca3\xc0=\x1c\x81@Ea2\xc0\xe1\x96\xd1$L\x8f2\xc0A$\xd7\xba\x81E5\xc0\xf4\xd1b\x12\xd6\x132\xc0\xe5\x87\xd7\x11\x83G3\xc0}\x8f\x02\x94\x8c>3\xc0\xca\xa7e\x9b\x9bJ3\xc0\xc4\xab"\xd3\xf0\x160\xc0\xde\x86\x0c\x87\x8dz3\xc0G#\xb6\x1c\xdd\xa54\xc0\xde\x85 ]\x1d\t3\xc0O\x8f\x8fPf\xed6\xc0;\xf0C\xe7%G3\xc0\xc6/\xf3}$y3\xc0\xf5EK(\xa2\x8b2\xc0\xeb\xd8\xfd\x9a\xdc\xe21\xc0\x03\xa7\x9fMj.2\xc0\x9d?\xcb\x81\xf5\xd82\xc0\x02t\x14\xbc\xba\x8c.\xc0\xe5%s\xc3e[/\xc0\\B\xf4\x05\x98U1\xc0\x9f\xc7\xcd\xaa\x0c\xb42\xc0\xc0\xccLO\xee\xbc3\xc0l\xd3\xa1++#4\xc0\x03\xb2\xbf2\xbb\x1c3\xc0]U\x06\xb5/m4\xc0\xa5&\x84\x9c\x96\x133\xc0\x0e\rY{\xb5\x884\xc0\xcb6\x8dqH\xaa2\xc0\xa32\xc4R&\x0f2\xc0\xc7\xd6\x95\xa6\xe2J2\xc0\xdcl\x0b\x9a\x84s4\xc0M\xdb\xa5RN93\xc0b\x01\x9a>\x1a\x132\xc0$\xf5E\r\x93)3\xc0\xb7ZK\xc0\xba\xfe3\xc0Y\x0c\x0e\x8b\xbe\xbb2\xc0Y3\xb6\x95\x15\x183\xc0}\xc5\xe7#5~4\xc0\xcd\xe8]sZ-3\xc0\xbc\xf7\x86<\x02L4\xc0\xe4\xbf\xca\x108\xc81\xc0V\xd8\xd5F\xba.3\xc0S\xc7\xc6x\xacA5\xc06\x8f\xc9X\x19$3\xc0\xbb\xb1\x19\xc9k\xb92\xc0\rEL0b\t3\xc0\x94\xeb\xe0]\x03\xfe2\xc0k\x99j%\xb9\x032\xc0\x9a\xd4M\x10\x9b\x052\xc0\xafs`\xe9\x1a\xb72\xc0\x04\x8aR|\xda\xc92\xc0\xc7~\xe5}\x8d\xf72\xc0-\xd1\xf5\xeb\x8f}3\xc0\xe7!\'B}\xd62\xc0h\xa6\xec\xa7\xa8\xd1!\xc0\xe1\x83\xdc\xb7\xce\xf12\xc0\xee\x1a\xbee\x99\x833\xc0\xec9\tw\xf2\x8a3\xc0f\xd74`\xa4J3\xc0_n>\x94\xd8\x10\'\xc0\x16\xb3\xd4\x14\x96\xb82\xc0N\xf0\xa7W\xba65\xc0\xf2=q\x9c\x8d,3\xc0\xa0DHnO\x863\xc0\xc9\xbc\x98\xc6\xda\x974\xc0b\xce\x8b/z\xfd1\xc0-H\xd2<\x11t3\xc0\xba\xdd\x82\x9db~3\xc0\n\xa3\xda\x98bd2\xc0g\x08\xd0.\xd2\xd12\xc0\xfc\xb1t\xeeVl4\xc0Na&\xe2,y4\xc09~-\x93\x03\x7f3\xc0[xF\x04B\\4\xc0\x85\x12^\x15\x9c\xaf2\xc0\xf0\xda\xa4F\x1e\xdd2\xc0m/\\GT\x9a1\xc0\x06\xb1\xde#\xe843\xc0\xf1;\xed\xe7+K3\xc0\xcc\x99>\'e\xd92\xc0\xb3o:\x12\xca\x972\xc0\xb74FEi;3\xc0\xd6P\xf82\xdaz3\xc0M\xf2\x8b\x92\x9ey.\xc0\x1e\x8c\xf5i\xf9v4\xc0\xcc\xca\xea\\\xf1B3\xc0\xfc\xe9\xe3/V\x955\xc0\rm\xf1\xea\xbd\x004\xc0\x8a\xa6c\xc1\xdep3\xc0MD\xd2eZ\xd42\xc0\xa1l\x1a{l\x174\xc0H\xc9\xdc\xc9\xcbn3\xc0{\xcbg\xb8$\xb72\xc0m-\x0b\x06$A5\xc0\xb0\xb6\x81\x85\x08\xca.\xc0\x96\x0e\x17\x83g\x8c3\xc0X\xa6\xda\xfa\x19\x1e4\xc0T\x98\xdd\xeb\x94\xcf2\xc0}\xd3\x14\x01\xa6,2\xc0\xc2\x0c\xe8>;\xb82\xc0%\x8d\x8e\xf0yk4\xc0$\xdc^\xa0\xc8@5\xc0!S#^\xdc\\5\xc0\xf1\x96e\xfdB\xc81\xc0\r\x0fK:\xc8\'0\xc0g\xd2\n\x95%\xd02\xc0<8\xc7\xe2\x1f|1\xc0\x1b\xb0e\xdf\xbeM2\xc0\xb3\x82\xf5\xc6\x18_4\xc0L=\xd3\xb3\xa7\x073\xc0\x80\xb1\x93C\xe1N3\xc0\x93B&I\xaa\xfc2\xc0\x1f\x8a\xbe\x7fC\x875\xc0~k\xf3jF\x015\xc0\x80.Ti\xe2\xc12\xc0\xcb\xb7\xcf/\xfd\x853\xc0z/\xbe\x9b\xb2<1\xc0\xdfK0\xd3\xb0\xf94\xc0\xdc\xf1\xe4\xed\x00\x882\xc0\xeb{\xd2\x823H5\xc0\xc1G\x08^\\\xa73\xc0$\xdc\x19\xd7\x93d4\xc0s\x1a\x81\xce\xd9\xed1\xc0\xd5\x9e\x12\xbaS\t3\xc0\x98\xef\\_0\xac/\xc0\xf0\x1aI4E\xc12\xc0_\xa9\x97\x1c\xc1\xc81\xc0\xa6G\xf2\x1d\x95a2\xc0\x10b\x04u\x07\x083\xc0\x15h\xb7\xfaZ\xc52\xc0V\xb1\x94\xce\xef\x853\xc0\xedm\xad$\xe9\x930\xc0tBoLP\xce2\xc0*\x1f\xcc\xdf\xcbn2\xc0\x06\x0e\xe7W\xd4\xba2\xc0@\x943\x07\xb0\x0c2\xc0\xa0\xba\xde\xf0e)2\xc0\xa4\'\x1fet\x842\xc0N\x06\xa0\xa0Ft2\xc0\x9cU\xa3\xb4\xdf\r/\xc0\xe6W\xb5\x14\xfdT3\xc0R\xbd\xf47G24\xc0AO\x82\xe81A3\xc0\x937\xf4\x05\x00\xb65\xc01\xddmPV\x0f2\xc09x\x9d\x82a01\xc0\xd6\x01\x97\x9c\x02\xc92\xc0\xae\x97\x96\xffBD3\xc0\xdb\xee\xc9\x03\x80q/\xc0\x9cnld\x9b\xc33\xc0a\xb4dk\xddr3\xc0\xe6\xaf\xd8\xbe\xd6\xd82\xc0\xca\x86\xcaGt\xfb2\xc0\xf3KQ\xefu\xe41\xc0\x18\xbe\x8c)\xc8\xe72\xc0\x96\xcfh\x0c141\xc0\xf3\x191\x02\x8f\xed2\xc0\x8a|\x98\x80\xde+/\xc0\xdfXN\xc3\x8d,4\xc0\x7f\x94`\x82Lb/\xc0T\xc0$\x82\x96)2\xc0\xd5U\xef\xdd\xcfG2\xc0\xf8\x9a\x9c\x8aj\xf72\xc0j\xe8\xd0.\xe1\xa1-\xc0\xe7l\xe5\xb7e\xce3\xc0>a`\x86+{3\xc0\x13\x92\x94l\xb0\xe41\xc0S\xda\x89\xd9w\xd43\xc0\x05\x83\xaa\x1b\xb6\xcb4\xc0T\x1dC^\xea,1\xc00\x9c\xf8vC\x003\xc0\xf8\x16\x83\x12\xa0%3\xc0\x14z4\xdcxu/\xc0[`\x96U\xf2\x8a1\xc0\xe5\x15\x96\xf4+\xea1\xc0\x9d\\\x81G \xcd2\xc0\t\x7f\xcf\xb5]$1\xc0\x88\xe9\xfab\xd1\xe32\xc0}\'\x8b\x1a\x8a\xfb2\xc0\n\xfb\x7f\xcc\xc353\xc0\xd5\x1e-}\xf0(4\xc0|U*\xbd\xe1H4\xc09\x18\xbf\xc7D!3\xc0\xd9\xc5\xfa\xbe\x99\x842\xc0\\q\x0e\x87A\xcc.\xc0\x8b\x01\xbb\xcc\x10\x053\xc0:2\xe2\x1bj^4\xc0\xe2H\xa2@.\x1f3\xc0\x8e\x8e\x02_3\xcc2\xc0#\xa5\x8d?\xdap3\xc03k\xb64\x85\x1f4\xc0Ya"w\xbb\xcf4\xc0\x19\xa2\x9e5\x15U3\xc0\xbaN\x86\x13\x92T3\xc0\xc3X,\xf1\x0cF4\xc0 (\xa7L0^4\xc0\xc8\xbe\xf33\xf6\x075\xc0\nNt\x00Zy4\xc0.#\xf3\x87[T1\xc0\x1b`w/\xe8=5\xc0kA\xb7q\xb1L4\xc0{c\xf86s93\xc0\x8a\x1c\xe3\xcd\xe7\xb02\xc0\x1c\xe37\x9d\x1a\xa51\xc0\xf29%\xdb\xf3\xb32\xc0\x07\xba\xdd\xb4W\xd22\xc0Y\x02\xdei\x1c,3\xc0\x1eG,\x9ee;3\xc0\xa8\x91\xc9\xe6\x8cs3\xc0\xb9\xdc\x91\x12\xde#4\xc0\x9d\x00\xa7\xef\xa4\x045\xc0J\xeb\xd9\x9dF\xcc2\xc0\x03e\xeb]=d4\xc0\xb2\x90$\xbbUt4\xc0\x8f\xf3\xdf\xb5\x1f\x7f3\xc0\xba\x90\xd05>\x1d4\xc0\xbay#`\xd0\xc81\xc0\x95R]\xd9\x8c\xa72\xc0\x8e\x06tP\xd9<4\xc0#\xdd\xc7\x18\xa3\xe82\xc0]\x94\x95^p=2\xc0\x9dl\x11s\x1a\xd32\xc0\xa5\x87\xcc\xfe\x9633\xc0\xe0\xd9\x1f\xce\xfe84\xc0-\xd7\x9d\xff\xf0\x9a4\xc0BE\xff\x01\x17\x8e3\xc0r)\xbeN\x1d@5\xc0\xc4\xacq\xde\x1f\x044\xc0\xcc\xb6=\xe3\xda[/\xc0\xaa\xae\xbf\xa6P\x9e1\xc0\xe7b\xe9[>03\xc0a\xbb#\xd0\x8c\x8b3\xc0R}\x9aN\xa5\xf72\xc0q\xe5\xf2V\xfbP4\xc0X\xaa\xf6\xce`\xdc2\xc0_\x9a\x17\xf4?d5\xc0\x14O\xbe\xc2\xc1\x9e2\xc0\xd9@\xadW\x8aK3\xc0u\xea\xceFM\xda2\xc0\x92\x06X\xb1\xa0\xf32\xc0\x00\xd7)\x8d\xc1\x133\xc0\xa4\xc0\xdb\x83\x90h3\xc09C=\xfa\x06a3\xc0\x02\xc9\xb90\xac\xd01\xc0\xcf\x9d\x8d1\xd793\xc0Z\xd3\xcd\xea\xe1\xcc0\xc0\xcc\xca\xc8\x14\x0ey1\xc098K\xe4\x9c\xee2\xc0\t\x90c\xac\x04\xbe4\xc0\xfc\x88\x8d\xf3\xf2\x073\xc0\xa0\xafY\xfb\x02#3\xc0a\xeaYf\x9bl3\xc0*\xb4\x90\x19\xcd\xfb2\xc0\x96\x7f\x8cjp+5\xc0\x839@\xcc\x00\x1f0\xc0Y\x91\xf5\x96!\xaf3\xc0\x04xtg\xfb\xee2\xc0\xc6{\xe8\xe2\xb5\xf81\xc0_\xfe\xf2\xd3\xfd\x083\xc0\x9f\xe6\x89\x92\n$3\xc0\x18\xec6>\n\xf22\xc0\xc5\x88\x99\xa8\x81\x8b1\xc0\x1f\x83A\xbcvx3\xc0\xacy\xb7\x1c\xf8b1\xc0\xa2\xed,dMK3\xc0a\x14*\x99%\xf60\xc0\xd1\x06y\xbe\x06\xbd3\xc0\x08\xd5\xc4\x8c\x05\x083\xc0\xffi\xce^\xc8f3\xc0\x00{\x06_\x18q/\xc0\xea\xc5\xcc\xec\xe7\xd03\xc0\x8f\xc6\xb6\x80\xc5$4\xc0J\xdd\xa3\x9c\xf5\x1b3\xc0\x89\xe8(U\x99\x963\xc0$\xdaS\xa0\xf4\x1e3\xc0ML\xba\x13Eu1\xc0}\x9fw\x87sh3\xc0\x9cb\xd9\xfbq\x025\xc0\x92W@\x87\xfdX1\xc0\xce\xb7\xc8\xa3\x1bd5\xc0\x150p3$\x861\xc0~f\x19\xa0w?3\xc0\xa9\x97lql\xb60\xc0\xd7n\\XM`3\xc0\x9b\x91\xf2\xf5\xb9\xfb3\xc0\xbc\xfc-\x0f\xf9\x054\xc0/t\x81\xd3$\xf23\xc0\xbd~\xb9kC\xf73\xc0`3\xc5|\xb0#5\xc0\x8cJ$+Q43\xc0z\x1at\xa1\xf0x1\xc05\xca\xc6\xe9\xb6\x894\xc0t\x9d\x1b\x12\x83"-\xc0*\xad\x93/\xf1\xe85\xc0\x1f:\xd2\x8f\xc6"3\xc0\xa7\x1b:\xe7\xef54\xc0\x1a2\xe64?\xf13\xc0\xfe\xdc\xd5\xb7>G5\xc0Z\x98\x85t\xf7r3\xc02\xb3\x1e\xe2\xdb\xf03\xc0\x86{)}\xc3~4\xc0P\x1f\x0c\xbe\xc8\x113\xc0)\x94\x9fb\x1c\x167\xc0\xcd\xe6G\xfaK.3\xc0\x86\xaf=m\x8e,2\xc0\x8a\xa2\x10\xa4p\x993\xc0\xed\x0bX\xfd\xfaJ5\xc0B\x17\x04\x86\xdd\xf85\xc0\xe4\xa5\xe0c\xe0(3\xc0F\xfb]]\x92,1\xc0h\xdb\xb3\x8b"c4\xc0\x81\xdf\x03(\xea/5\xc0\x14*\x01\x06\x1e\xfc2\xc0\xdc\xa6m\xec\xd4\x893\xc07\xab\xb1V\xe9\xf93\xc0\xdd\xb1\x13\xf9\x19\x137\xc0\xc2\xec\xa4:\xd7\x981\xc0`rB\x8ce(0\xc0L\x842T\xd3"/\xc0x\xb8n\'\xacU4\xc0J\x87\xaa\x97k\x0b3\xc0\xedD\x80|\xc8\xa1/\xc0&\xa1\x0b\xaa\xb7e4\xc0\x8a\x8f`[\x14m3\xc0\xba\xb4Y\xef^%3\xc0\xfb\x17\xb2\xe2\x9c\x825\xc0\x1f8\xd0\xa4~65\xc0\x9a|\x92P\xe6\xb70\xc0\xe9\t\x821r\xf52\xc0\xcd\xbf\x9b\x88\xb923\xc0\xe7|\x08\x1b\xd4\'4\xc0Utc\xf7kQ4\xc0\xa5\x1f\xc2\x82Ut3\xc0\xfa>\xe9\x0c\x8b\xbe2\xc0s:\x8cb<\xf34\xc0\x88k\x13\xaew\x123\xc0a\x8f\x18\xcd\xc1%1\xc0\x9cX\x9d(np4\xc0\xa6`:k\xe275\xc0I\xe9\xd8*$\xf22\xc0\x85\xca\xf4\x97\xa5T2\xc0\x12$M}\xf282\xc0\xda\xb9\xfdf\\\x0e3\xc0\xd9\x15\xf1\xa6\xc3\xec3\xc0\xbd/\x8a\x0b\xb7t4\xc0W\xffC\x8d\x1e`5\xc0\x0e;\xa9\xeeBh3\xc0K\xd3\xedb\xec\x9b3\xc0\x1c\x89|\xa7\xf8\xf13\xc0.\xe3R\r\xd0\x923\xc0\xd9q4\xa8\xfai3\xc0\xa7(\xeb\x81e\x0b3\xc0 RX\xf8\x93\xdf3\xc0]\xe1\x14\x89\x9a\xb8/\xc0=\xf6\xe6\xc5lR4\xc0\xa0\xfc\xa4\xba\xe2\xc83\xc0%\xa9\xd9\x89-\xf00\xc0<\xc6P\x82\xbd.4\xc0~\xfd\xef\xd6\xe9b4\xc0R\x1d\x0f\'\x0b\xea3\xc0\x1f\xea\x91\x1eu\x1c4\xc0\xd2/\x16\xe2$\x165\xc0*\x1a\x84%o\xb93\xc0\x05\xac\x1a9542\xc0\xcb\xad\x95\x06\xad=2\xc0[mt\xc6\x9c\xa13\xc0\xf5\x94\x8e\xdb\xd4\xc22\xc0c\xbf\xc5\xa8\xb9\x832\xc0Wr\xf4~Jv2\xc0\xe77\x9a\xa1\x9b\xb23\xc0/rC\xd0vc4\xc0\xcf\xbbU\xedL\xed3\xc0r\xc2e2\x86!3\xc0\xd9\xe0\xf3!\x18\xee2\xc0B&fv\x92\xb56\xc0_\xbdih\x19\xb70\xc0\xf4\x94\xdf\xc6\x11\xda-\xc0\x06vp\xec\xde\xeb2\xc0\xafY\xe5\x06\x99\n4\xc0C\xb1\x91\xe5\x0cU4\xc0\r\x8f2$\x13^4\xc0d\xb5\xc1\xb4\xdf\x0c2\xc0\xdc\x8dw\xc6z\x192\xc0$\xd2\x0e3o\x8f1\xc0\x8d\xf4\xd8\xfd;!2\xc0\x17\xc7h\xc7^\x8c3\xc0\xe8v\x7f1\xf2r3\xc0\xff\xd3SmF?3\xc0\x95\x7f\xe6\r\xee_+\xc0\xf5%K\rsx1\xc0\xaa\x12\x1f\x91c`0\xc09V\x82\\\xdf\xfc/\xc0{\xb6\x93M\xed*4\xc0\x14\xce\x0b\x0b?\xdf3\xc0:D\xa7x\x0e\xc5-\xc0r\xe9\\^\x1703\xc0\x9f\xe8\x95\x91\xee(0\xc0\xf73c{\x16\x1b2\xc0\xebt\x87\xc6:\x115\xc0\xdd]\x0c_\x11@2\xc0<\rY\xdd\xf5\xfd2\xc0\xe2\xf8F\xad\xd3l2\xc0\x88\x14\x98-7V2\xc0\x19\xa6\xe0c=S2\xc0%\x14\xb1\x83\xd8X5\xc0Z2\xcb\x15\xb9\x0e4\xc0\xcc\x05\xb6\xa3~\x892\xc0\x03\x82\xfa5\xbaa2\xc0\xa7n\xfd\xa9\xf8\x8f6\xc0\xce\xbf\x03\xe6\xe1r4\xc0\\\x93\xce\x1c5\x863\xc0\x05\xb8v\xb34\x9b5\xc0\x85]\x14\x84\x9a\x034\xc0\xdb\xe5\xa9H\xa2$3\xc0\xc7:\xdf\xce\xb0\x992\xc0S\xf6\x1d\x1d)*5\xc0c\xbf\xadn;O2\xc0\x85M\xa5T\x91\x9e-\xc0\xe7\x96\x04\x89]\x1b2\xc0D\x1b\x12\xe8p\xaa4\xc0\xc4U*\xd8-\xde3\xc0\xecm\xca\x81n\xe12\xc0\xc5`\xf0\xf8\x1bt2\xc0\x86\x07\x90Q\xf7\xae5\xc0FJ\xcd\xe4c\xc23\xc0\x06\x1aE1H\xad2\xc0\xb0\x92\xd3N\xc6\x823\xc0\x0b\x9f\xc1\xc4\xf6\x963\xc0\x00\xb9\xa3.\xcd\xaa3\xc0\xd4\xa9\x01\xcf\x1f\x9b-\xc0\xffOk1\xd8@/\xc0f\xb2\xffd\xe2\x074\xc07\xd2E9e\x153\xc0\x90\xce\x0c\xbf`\x9b3\xc0\r\x93\xd8\\\x8cl2\xc0\xe7\x00\xb8\xfe\xe1\x182\xc00\x8c\xef\x90\nv3\xc0\x19q\x9c\xfd\xaaT2\xc0\xb1P\x82Ho\xfd1\xc0\x9c\xca.\xa4in4\xc0\x10\xb9x\x82\x12\x96-\xc0\xc1\x9d\xae@Q\x883\xc0,\x83\xd8\xe06\x1e#\xc0\xf1\xcb\xf7_\x1c\x8f2\xc0S\x0f\xda1\xfd\xe31\xc0(c\xf0z\x19\r+\xc0_\xf1A\xcf\xb7\xa61\xc0\xe9\xcfp#\x9a\x973\xc0\xc2\xb3\x9b\\\xeb\xd02\xc0\xe9|9]ea2\xc0\xc7FZ\x1f\tv4\xc0s\x00\x13\x1e\x17Z4\xc02\xef\x1e\xaf\xf3f3\xc0\x06/ti9\xa6/\xc0CA\x93\xe0\xfe\xfe1\xc0\xbes\xffM5\xb14\xc0Z\x1a\xd8R)C2\xc0q\x01\'@\x10\x174\xc0r*4\xaf\x04\xae5\xc0\xd9"\xbb\xce$\x103\xc0\x9b\xc3n`\xe8:2\xc0n\xa0\xae2\xd4U3\xc0\xa7d\xc8i\xbf-2\xc0\xd4S)\xf6s\xda4\xc06I\x7f\x04\xf3\n4\xc0\xf6o+\xeb#\n-\xc0\xbf\x1eL\x1d\xe542\xc0\xb3\x00\x90&\xab\x995\xc0\x14\xb6\xf8\xce\xd1\xa25\xc0\xb7\xa1q]\x8bf/\xc0\xae\x97\xd6g$-3\xc0\xa9\xc5\xf2\x01e\x1c4\xc0\x17k#\x11*\xdb2\xc0\xb5)\xa1\xcapP/\xc0/<\xb6\xec\x06t4\xc0M3\xdfu\x88\xf34\xc0\xdb\x8c\x04\xeb\xee /\xc0Z\xc2z\x99\xd6\x02/\xc0f\x7f/\xc7\x05F3\xc0\xf2\xd5\xeb\xddN\x8b2\xc0H\xa5\xf6\x08\xcaS2\xc0Vg{\xe5N62\xc0\xd5\x16\xa0\xe3\xec<0\xc0h\x13o\xea\x84-4\xc0W\xef\x12\xe1u\x8f1\xc0\x8a\xca\x1a\\\x16~3\xc0,\x0b3\xab}q3\xc0\xadB\xbb\xa4\x0b;1\xc0\xd8\x89\xee\xf8_\xda3\xc0*0u\xff\xca\x05-\xc0\xab\xf5l\xbdv\x88/\xc0S\x8b,\x88\xce\xbe3\xc0\xebg\x8f\xf3\xd6\x824\xc0\xf9\x97\x9dHd<3\xc0q\xabq8\x98j3\xc0\xcb9\x9c\xed\x81Z2\xc0>\xc1\xe4UW\xb01\xc0\xac\xa0L=V\xc5/\xc0\xfe\x14\xf5\x98WV3\xc0\xcc\xbc\x9cq\xe7\x9a2\xc0\xed*\xa4\xb0]7-\xc0c&\x83\x81\xa2\x173\xc0\xfc\xb6\x86\t\xf1 2\xc0\xde\xd2\xe9\xfew\x834\xc0\xbb\x15|\x9e\xd2\x8f4\xc0\x8a\xf5=oc\xf31\xc0\xa8\x9e\xc3\xab\xae\x192\xc0=\x1bs\x0f\xad\xc23\xc0,d\x80\t\x8c24\xc0\xcb\xeaab\xb3E4\xc0\x06\t\xac.\xc9A/\xc0\xed\xf9\xdf\xf4\xade2\xc03jqEo\x892\xc0=\xd2~\xc4\xba\x1a3\xc0\x02#\xc9!\xfb\xed1\xc0K\xf3\xab\xe6=y3\xc0\xb9\xe7\xe6\xeb\x12;3\xc0\xbe\xb9\x9e\xa3\x9343\xc0\xcf\x9a{\xe3\x1d\x815\xc0eM4\x8c|\x812\xc0\x1dUz6\x9243\xc0\x7f\x11R\x9b\x12\xb6\'\xc0\x95\xb9\xcb\xeeZ\x83/\xc0\xf3\x1d\x96\xec\x03\xf22\xc0\r\xd9\xcb\xaa\xdf2*\xc0\xaaA\x95\xc8-\x11.\xc0\x19F+,{v3\xc0\xf9v:I5\xef/\xc0\xd7\xfc\xdc\xe5\xaf|4\xc0\xd3\t}\x96\xb5\xad2\xc0l\x1aJ~\xd603\xc0$AP\xde\xb8\xd95\xc0f\xf2Az\xa2\x12-\xc0\x81\xe4W~\xaf\x855\xc0\x02\xba\xb2\xac\x94\x834\xc0\xcb%k\xb14\xb43\xc0\x98=,T\xf0q2\xc0\xd6\x901\x161o2\xc0\x81\xa3\xcaV\xe6\x014\xc0!*X\xf5\x07\xa23\xc0\xd6Y\x9e \x9b\x044\xc0\xa5;ul_n5\xc03~f\x9c\x05\xf01\xc0\x7fH\x9a\xa1\x04\xd8/\xc0^\x93\x87\xd3\xfe\xcb.\xc0\xf2C\xa7\x95\x9dG3\xc0W\x8eB\xca\xdaA2\xc0\x00\xb8\xd0\x0cy\xc23\xc0\x0c]\x8b\x8c\xb7\x1c4\xc0\x9fKm\x90\xe4#4\xc0\x1a"q\xbf\xdc\x8f/\xc0\x05\xc8H>U\x1e3\xc0\xddM\xc8\xb6\x85]3\xc0q8\xd5O\x86\xfb1\xc0\xc6\xb9\x8d\xd1\xba\x0f2\xc0\xe6\xd5D\xe2RX4\xc0\x13 Lh\xe3\x8e2\xc0\xe3dUE\x97K2\xc04K17\x8c|2\xc0?\x9d\xbe\xc0}\xa92\xc0Ax\x98;0\xf32\xc0\xa4\x84\xab\xf6\xb6c3\xc0\xf2\xe8\x10\x99\xd7(4\xc0\x8f\x8f\x93<\xa9\xee2\xc0o\xf7\x8b\x85\xc2\xa32\xc0\x80\xcd\x0e\x1d\xb3\xe52\xc0\xd6\x82`\x9aV\x1f3\xc0\xdeY\xfd\x9a\xde@0\xc0B5A\xf9e\xaa3\xc0c2C\x81\xaeO3\xc0\xe2\xa5\xfd\x05\xc8a5\xc0\x17d#\x19\x0bm2\xc0\xf0\xca\x83\xc1\xc9\x81-\xc0%*x!\xac\x043\xc0C9\xa0\xec\x12\x1b5\xc0A\xb1\x1b\x0b=u-\xc0?09\x90E\x184\xc0rc\x12\xa4\xdeW1\xc0 `\x91c\xdc03\xc08\xa2x-\xb0!3\xc0\x905\xe4\xdae\xe53\xc0\xdc\xff\xb7\xb3{\x193\xc0\x93\xae9\x89\xad"2\xc0\x01\\\xf49\x98\x813\xc0\xc7n\xd48>\xd3-\xc0I0\x1e:\xb7{2\xc0w\xbc%3\xfe\x86/\xc0lf\x19G\xa7j3\xc0q.\xad\x9b0\x853\xc0\xf2Zv\xc1\xa281\xc0\x98\x8b\x9d\xfe|\xdf3\xc06G^\x01\xf5#3\xc0P\n\xdb6\x17>4\xc0\x81V\x14\xa7\x88\xc90\xc0\x15CH\xbea\t3\xc0%ey\x1dX\xff3\xc0:"#c\xd3\xaa2\xc00\xd1R\x81mw4\xc0>\xe4\xe1%\x9e\x064\xc0;\xf5\xd5\x01xe4\xc0q\xb6Z[\xd7K5\xc0\xe5\xdf\x7f9\x05\x003\xc0m\x91\xc5v\xba\x085\xc0Q\xca`9}e3\xc0d\x9ae\xffH\xa82\xc0\x02\xa9\xbeN\x0b\xf81\xc0c*\xa6\x80\x08\x1f2\xc0\t8\xc9lIF4\xc0\x96\xdd(T_\xd82\xc03\x87\xca(a@3\xc0?\xc9\xbcO\x02\x123\xc0\xeb\x07(l\x9e\x040\xc0\xadb5\x13|\x9f2\xc0q\xf5\xe6\xbfg\x8d(\xc0m-\xe3\xd9\x01L0\xc0\x19h\xcc\x9b-\xa22\xc0\xfa\x86[y\xeb\xf64\xc0\xbb\xdd\xf4\x15>\xe12\xc0\xa6\xf7\x11<}\xa4.\xc0i\xab\x18\x84\x81~2\xc0D\xe1\x02q\xcd\xce3\xc0\xbc-7\x96\xc5\x8e1\xc0\xf1\x9bc\xe6!&3\xc0T\xa5\xf3sM\xe54\xc0J\xc9O\xe6\x88\xcd3\xc0(?\r\x90\xa9\x0c3\xc0]\x90\x046\x8a\x842\xc0v\x9eC\x15\x03e3\xc0\x0b\xdb\xb2p5\x1b3\xc0\xef\xca\x1bq\xdb\x8f2\xc0&\x9c\xefQR\xeb3\xc0\x1b\xe9\x1cm\xd6\xf12\xc0\xa7\\^\xaf:\x0b3\xc0\xc5\xe9\xe6\xf1r\x103\xc0\xaa\xc65\xcb\xa4\x8f4\xc0E\xde\x9a\xff\xc8\xf93\xc0\xf8\xc4\xcf\\\xdcL4\xc0Nk\xe9;\xe0\xd73\xc0\x0e\x9c_%<\x991\xc0\x8c\xa2\x85/\xf2\x862\xc0\xaa\xf7\x9d\x1c\xb4\x163\xc0O`Y\xb9\x14N3\xc0\xad\xf7\xabx\xae\x1a2\xc0|\x12\\\x8b\xb4[3\xc0-\x08\xe8$\xdf\xb42\xc0d\x03\x06\xee\x0b!3\xc0\t\xce\x0e\x96\x97G1\xc0kf\xec\xa3\x9e\xc62\xc0\xaa\x0f\xda\\\xc1\x8e/\xc0{OA\x9a&q4\xc0\x10\xd1\x9f)\xc6\xcf3\xc0\xda\x19\x03 \x90k4\xc0E\x9dM\xb7Y\xdf0\xc0d\xc8\xbbo_\xe62\xc0\xf4\x90A\x0e\x0610\xc0\xce\x90\xa7\x1fd}1\xc0t\xcc\x9a%Z\x014\xc0\x13\x0e\xf9\xda_=0\xc0\x8eM \x19i\xca.\xc0\xb1\xe7(\x91\x95\x003\xc0\x18C!\x04\xf4\x85-\xc0\xc2\x98+\x8a\xa027\xc0\xe5\xbaNF\xfc\x9a1\xc0\x98\x1eRC\xb376\xc0y6v=UY2\xc0\xe6\x8b\x9aZ\xbd^2\xc0\xe2\x18\x93K\xd2\x98/\xc0\xe6\xad\x04\xd9-\x183\xc0\x9a\xd6a\x11,<3\xc0\xee\xbbM\x0e$\x80-\xc0\xc8\xbc?\x94~\xfe.\xc0\xb2K\xbcz\x0eA2\xc0(LV\x97\xbf\xcd.\xc0e5i2\xd7\xd22\xc0T\xc313\xb2E5\xc0}\x81TD\x9f\x9f1\xc0\xbf{v\xf78\xbc2\xc0v_\xab\x07-b2\xc0\xeeY\xa1+\xfe\xc83\xc0WS\xde\x9cK\x854\xc0\xc9\x13]\xe8OO6\xc0\xbf?=\xe6\x98\x133\xc0\xe9\xf7\x94\n\xbbS2\xc0\x9a!+\xd6/\xc23\xc0\xb9\xc3\xdb\xfb\xd0\xf74\xc0g\xd5\x87\xd8\x07\x804\xc0\xf7\xb8\x0b\x9e\xd6g1\xc0\xa8\xe7^\xe8R\x9b4\xc0\xc8<\xbf\xbf\x81;2\xc0l\x91\xa3\xd5\xa6f3\xc0\n\xe2\xb9\xc9\xb5v6\xc0\x1ep\x81\x18h\x14/\xc0z%8\x99\x8a\x153\xc0u\xb5\xa55\xaa-2\xc0B\xdc\x8e\x1c\x14\xff3\xc0\xf3\xaaQ\xfe\xca\xa1/\xc0pF\x8d\xa2\x93\xb55\xc0\x14Nn\x12\x0f53\xc0\x0c\xe4\x91z\xf0\xaa3\xc0\x1c\xee?h\x16\xf61\xc0\x0c%i\x86\xbfS-\xc0?\xcb\xab>\xc7\xe43\xc0\xdb\xa2\x0b\xf0\x06\x183\xc0\x84\x10@\xac\xb3j2\xc0Pcl\xc1\xa5\x1a4\xc0\x89l\xf1\xa8\xc6V2\xc0k\x96\x81\x9f\xd6_4\xc0\x83.@\x03@+2\xc0\xf1\xb5V\xf11\x035\xc0:\xab\xcb\n\xfe 4\xc0zB\xd4\xd3;|4\xc0\xef\xb7\xa1\xcb\xa0s2\xc0\xb9.\xe0\x89\x1c\x12/\xc0\x807\x8d\x1c\xfab2\xc0\x13U\x03\xbam\xd31\xc0\xbanO\x00\xc3%3\xc0\x0b_u\x1b\xed\\4\xc0fz0\x0b\xeef2\xc0\x02r\x0c\x87\xbb\xa81\xc0fY>\tX\x012\xc0t\x18\xc8p\xa0\x075\xc0y\xb8\xae\x16\x1a\xe3-\xc0,Qt6\x07l4\xc0m\xf7\x14\xf0\xac\x863\xc0/\x84\xb1>%b2\xc0\x98\x9416\x9d\xee3\xc0L\x9d\xde\x13\xe9+5\xc0\x1b\xff\x8fOSQ1\xc0`#\x81q\x9d\xca4\xc06\xab\x08\x03\x9c\xe53\xc0m.\xcc\xf8TX4\xc0\x08s\xb1\xc9Nz1\xc0\x07W\xb9f\xc4&3\xc06\x86\x1c\x8cvq5\xc0U\x15\xea\xdb\x06\xe85\xc0\x1e\x06~\xed\xc9u3\xc02\'\xbf\x03<\x95/\xc0\xdc\xa6\xddnn\\2\xc0\x8c\xe0_\xaa\x93\xa73\xc0\x85\x98/D\xb3f2\xc0\xf5\xe3d6\xdf\x952\xc0\xa6\x7f\x0cy\x0e65\xc0m\x15\x97Mk\t2\xc0xY\xe5AM\x834\xc0\x8b\xfaV\x82\x92Y/\xc0\x07\x85\xa7\xf1\xe1]3\xc0\x96Q\xc4\xf0\'\xf10\xc0+\x03\xfeh9\xec4\xc0%(%\x18\xbd\x842\xc0:\x9a>`\xb9\xbe2\xc0\xb8"@*\xec\x823\xc0\xdb\xac\xc6%7\x115\xc0\x81%>\xe9WH3\xc0\xa0\xd4\x0fm\xa0r/\xc0\x94\x18V\xfaL\x1d4\xc04\xa8J\n\xe9*2\xc0`\xf4b\xda\x80L5\xc0 \xa7\xf9q(\x122\xc0\xa7_/\xc8\xc1\x075\xc0\xcb\xf3\'\xa8=\xf02\xc0C\x9b\x18\x9fs\xfa2\xc0\x02&6\xa8\xdf\xad2\xc0\xee\xed\x97\x9e\x84H3\xc0\xc6\xb6(\xfd\xc9\n6\xc0\xda\x0e\x83\x95p{2\xc0R\x93\xf4\xbbfr5\xc0_z\xb2\x91Y\xbd3\xc0I\xec\xb2\xd2>t/\xc0\xc6\xa9\x0c3\x16U4\xc0\xf4\xa5\xddB\x0c\xdb3\xc0\xeei\xcc\xc8e\x1f-\xc0\xe1=\x98\xdb\xa9\x973\xc0\xeb\x185\xe6\xcfo5\xc0\x9f;"\xd0\x8e`1\xc0\xf54\xc6gBB2\xc0E\xbc\x8b\x14\xcd35\xc0f$\x15aE!3\xc0\xcfOb\x96\xac.5\xc0\x979-\xa3\xb2\xdc0\xc0u\xe2z\x1d\x04Z-\xc0\x8f4\x94\xdc\xa3\r5\xc0\\y\xc5\x8c\xdf-3\xc0\xce2c\x8f\xff\x1c2\xc0\xba2\xdf\x92\x0ei5\xc0\xad\x1e\xf6x\xca\x893\xc0y)_\xd1;./\xc0\x04\x97\x818\xd3\x034\xc0\x842\x14q\x07N4\xc0\xd8.\xa8\x9b\x9eF4\xc0R5\xa5\xab\xd6\xdc4\xc0\x84\xcae8\xd3\x914\xc0\xce\x80\x84\x05\xb4\x9e)\xc0A\xe7\xbf\xec2\x9d6\xc0\xe7k\xfd$\xa7\xd21\xc0F&\x12].H3\xc05\xd6\x1c\x13&\x8b5\xc0%\xfc\xf29l13\xc0\x99a=\xbe\x86]/\xc0\xf7\x1c\x94\xdd\x84\x1c5\xc0\x1c\x19O\xb2+|4\xc0,\x81*+\xcdM2\xc0\xf0\xbdwl\xc3n2\xc0f\x18\xae"\\\xc2/\xc0\xe8z\x86\xbb\x03v4\xc0P\xa4\x91hL\xb32\xc0d\x19\xbc\xdd(\xd33\xc0\x92\x9f\xe3L\xd9W5\xc0;nJ\x84\x08\'3\xc0F}m\xebi\x9c/\xc04\xdc\x991\x1f\xc90\xc0\xf6\x97[\xc1\x1ak3\xc0\xba\'44L10\xc0\t\xaaw\xce\xab\x065\xc0\xa7q\xaf\xb1?X1\xc0\x9cp\x0e2\xf3 3\xc0\xa4\xde\x0b\x81\x8eY2\xc0\xd8\xd2\x94\x198e3\xc0\xfamL!\x91\xef1\xc0NFa\xc3\x08\x80/\xc0a\xd8^\xc8\xe0\xaf3\xc0\xb7\x92\xfb\xdcr\x1f3\xc0~\xe1$\xef\x9885\xc07MQ\xf5\x97W5\xc0\xd4\x1f\xd3\xae!\x87-\xc0\x93^\xd8L\xad\x085\xc0\xcf\xeay\xb1\xd3N3\xc0\r\xfb\x1d\xacX@5\xc0`&\xbc{\x10W4\xc0\nuh \'+3\xc0\xdf\xab\xc4\x80+z3\xc0\x07k\xa2\x90<\xda2\xc0\xf9s\xe8\xfcw\xdc1\xc0\xa2\x92kMtt3\xc0\x17{\xddOt\x1a3\xc0\xeb\xfc\x81\xa3\xe8\xfb2\xc0\x99\xdd\x03\xebq\x175\xc0\xf0\x11\x17\xde\xd4\x080\xc0\xd8\x0e\xf2\xd6Y\xaa-\xc0\xb7\x1d4\xcay\xf21\xc0\x0by\xcd\xdb\xa2>4\xc0\xeb_\xe1,{k2\xc0\xbb:j\xfdUV.\xc0\x9fP\x83\xef%o.\xc0\x85\x9a\xbcyKy3\xc0L\x10N!\xaf\xf91\xc0?o\n\xae\xb2\xd74\xc0\xe3\x11\r\x1d\xa3\x046\xc0\x0eCD\xfa.Q3\xc0\x00N\x036\x7f\x0c2\xc0\xd0&\xc6r!Q2\xc0\xe70\t\'4\x1b0\xc0I\x8aT \xbdf2\xc0:\t_\x0eB\x844\xc0\x9da\xab=\x84V+\xc0\t\xfaZYv\xc21\xc0A\xd5y\x90^]5\xc0.\xbf\xb9\xbc\\\x823\xc0C\x85\xd9e>\xe02\xc0ua\x82\xfe\xf1\xe63\xc0\x81\x8d2\xc74\xb62\xc0\x96FD\x99\x8a\xa3.\xc0\x8c\xef\x0eg\x00\xc62\xc0\x8bH\x97\x15\x81\xc32\xc0c\xe3\x15\x1e\xe3\xd41\xc0(\x8a&\x8e\t"2\xc0Q\xc0\xbf\xbb\xa0\xe7-\xc0\xcf\x81c\xd8\xb4\n/\xc0\x87eZt\xd8\xd13\xc0\x8c\xce`|\xdcX/\xc0\xa6\'?\x82}\xca2\xc0\t7\x88S\t\x1d/\xc0\xf4\x04|\xe0\x11\xb33\xc0 m\x94,\xbc\t5\xc0\x13"^\xcf;\xdc/\xc0\xea:wO~%3\xc0?\x1b`.B\x7f3\xc0\r\xe8o\xfd\xefF5\xc0\xe9\xd2\r~OW2\xc0\x97\xb8\x97Ay#3\xc0\xa2\xb2\xce\xaa\x85A3\xc0\x95\xfa\x86\xc8\x14\x98-\xc0[9r=\xc3g2\xc04\t \xf4\xd4S2\xc0\xdf\x0b\x95;\x1f|6\xc0V\x0e\xafb\xf8>2\xc0\x1d\x05\xac?AD0\xc0\xa3.L&\xf5\xa61\xc0\xc8\xf3h\xdaI\xa24\xc0t\xa7\xfbH\xd5\x113\xc0;a8\xa3Z,5\xc0Q>l&\x13\xed2\xc0\xa4\x84P#\x08C5\xc0\x8c\xdf\n\xcd3b2\xc0\x10\x1b\x1aF0S2\xc0Hg\xd8\xe7$\xb84\xc0\xa8\xed\xba\xf3\xab\x115\xc0S\xb9\xf5A \xda3\xc0\xb9D\xa8\xc1\xffG6\xc0s\x0f\xd7\xf2\x05\xdf5\xc0\xf1\xcdnr\x8eZ2\xc0\x1b\x98\xaak@\x034\xc0R\t@\xf3\x8123\xc0\xa3i\xa0\x89l\x075\xc0\xe5\xec\xe4k\xc3u3\xc0\xde\xa9\x81\x99\xd575\xc0\xc1\x8a\xc6\x8c3\x952\xc0\xbe\x88\xcf\x98\xe5\x85*\xc0\xc2\xd9\x01\xc37y\x18\xc0D\xb0E \xd9)2\xc0N\xe3\x08q\xeb\x893\xc0\xc5\xeb8\t\xf5Y4\xc0C\x8apP\xb2@4\xc0 \x13\xe6\x92\x18U2\xc0~+\xbe=\xe1\x105\xc0\x81\xad\xbe\x90fz+\xc0)6\xc53?\xcc3\xc0\xfe\xd9\xa9*\xa4p3\xc0U\xcb\x0f8\xf2N2\xc0\xa1\x12l\xd9\x86W4\xc0%6\xf2|\xd2\xc44\xc0g\nQ\xd6\xee]3\xc0\x91/d\xa76\x041\xc0\xd2\xa0\x84Q<\xad4\xc0L\xc6n\x85\xad\xb01\xc0\x17\xfa\x9f%|\x161\xc0\xd2\xb7\xff\x03Au1\xc0\xc5A0\xd3\x84\xdc/\xc0\x89<\x06\xfe\x04!7\xc0O\tb\xf5tE4\xc0,\x7f\xe2\xac\xca\x025\xc0\xc4_f|\x0e\x8d2\xc0O\xed\xbb<m\xb80\xc03C/8\xff\xf8#\xc0\x06\x84g\xed\x9c\xa4.\xc0{\xd9\xde\x1fh\xa80\xc0\xbc5\xda\xeb<\x135\xc0JM\x8d\x8a\xd3\xb84\xc0 6\xdcQ\xc0\x120\xc0\x07i]/e|3\xc0OC$\x7f<\xb23\xc0\x16\x17\xa8\x0f\xcfc5\xc0tj\xbbS\xcc\x040\xc0\xc4,,\x04\xaf\x1e2\xc0\xda\xb6"\xb5\xd4k3\xc0z[\xae#\xb9\x043\xc0:\x9f\xc8\x13\xb0p4\xc0\xc8+\xed\x1dX\x1b/\xc0c\xe8\xcf\xf0q\xff2\xc0\xc8\x80\x94\xbcc\x9e4\xc0\xf0\xea:K]\xa74\xc0_\xd2\xd8K\x81\x17/\xc0\xe3\xfa\'z\x95\x823\xc0\xe6Eh<(\xf94\xc0s\x16\xa5\x14$$4\xc0\xbc\xa9j>{\x935\xc0\xffk#\xa5H\x89-\xc0\xc9\xf1a\xbe\xcc\xc13\xc0\xf6\x1f-u\x8c\x91/\xc0\x8cQ\x93\xf2\xe0\xe04\xc0\xc1\xdc\x85\xdaM\x1b2\xc0\x13=\xc9\xbb\xbeG4\xc0\x18\x80\xb5\x97\xb3\x94-\xc0!\xa6\x94\x0c\x9a\xd95\xc02I#\xd2\xa0,5\xc0\xbf\xcd\x1c\xf3\x8fU4\xc0\xe0\\Vs\xcaO4\xc0\x9bws\x92\xafR1\xc0\xf38w&E82\xc0o\x0cr\x8b\xd2\xc16\xc0@\x8f\x00K9\x040\xc0\x05P\xdc\xff+\xf20\xc0^3\xe0._X3\xc0\x9b\x8205\xef|3\xc0b\xd7\'l\xdf\xd3.\xc0\x0f\xf1&k\xaby0\xc0\xef\x0e5\x8dm\xe51\xc0\xf7\x98h<\xaa\x9f3\xc0y\xac\x0b\x08\xba10\xc0\x0b\x12\xd0b\xcd\x044\xc0)\xbb\t\xe0\xe9\x1a5\xc0\xccO\xabK\xc6\x933\xc0,JK\xdb\xbbh5\xc0\xe7\xca\xff\x85\xfb^0\xc0\x05\xd5\xb0\xeb\xf2\x8a3\xc0X\xfc\xb6e\xa3\xf8/\xc0\x96\xca\xf0_"\x1e2\xc0\xb69\x817\xa5\xf65\xc0\xec\x0bZ\x96E\xfa5\xc0\xfe\xbf}|N\'3\xc0t{\xe2\x05k0)\xc0\x9a\xfe\x00\x00\xa2\xde1\xc0\x9b\x9a\x00\x97\xea\xae2\xc0\xcb(r\xcb\xa6\xf63\xc0\x8c\xbd\x8c\xc5n\xe3.\xc0n\xc9pa\xea\x123\xc0-d\xfb\x07*\xad4\xc0l9\xf1\x9f{\xfb2\xc0\xf1~\x84_\xad]2\xc0\xa3\x83\xce\xb3\xae\xdc4\xc0\x18\x85\xde:\xcd`5\xc0\x99\x82SW\x14\x962\xc0j\xb4\xcb|\x87\xf82\xc0_\x10#\xa7\\\xb73\xc0EhY~\xd1\x08/\xc0\xee<\xdc\x1a#\xae1\xc0:^\xf6;\x86A3\xc0\x0e\xd5\xac\xbe\x1a\xb42\xc0Q \xdc\x9f\x05\xa23\xc0\x9d\x06\x16\x85\x95@2\xc06{\x11P]\xa55\xc0}>{\xe2\xe0]5\xc00o\xe7\r>51\xc0\xd1r9\xf0\x02h/\xc0Ks\xf3\x062\x943\xc0O\xc5\xd7\x94\xac\xa0-\xc0oU\xc3>\xf1[3\xc0l\x93@\x18\xb4{4\xc0\x9dW\xfb`\xb4E6\xc0\xe0E\xa1:R\xaf/\xc0 o\x0c\rh\xc4,\xc0\xc7aJ\x7f\x95\xf65\xc0\xe5\xf6D!\xb9Y5\xc0F\x8e\xae\xe9\xd9g2\xc0\\G\x08\xae\xe8\xdf1\xc0\x03\xf4\xc0\xc3cA1\xc0u\xd7\x9b\x0f3*3\xc0\xf0E\x99J\x80\x0c3\xc0\x8c\x00M\xcc/\xa0\x17\xc0\xae*[<\x9d#3\xc0\xf6\xcb\xff\xacC\xda1\xc0/\xa4]\x888\xc60\xc0\xf9a{\xf9\xa6\xe64\xc0c\xc5u}V\xef4\xc0l\xd7 \xd8\xd1\x1a5\xc0\x9a\x8eP\x16\xd9h3\xc04\xfe"g\x0b\x883\xc0\xc4\xecs+X\x0b6\xc0Q\xb1\x87]883\xc0]\xb1\xa1\xd7\x07E2\xc0\xd9\xe1ht\xe2\xfe/\xc0Y\xfb\xa2\xfe\x93\xed0\xc0X\xcb\xdds\x90\xd93\xc0\x88I\xdb{x\x8d1\xc0\x9e+%4\xeb\x0c3\xc0\xee\xd3().\xbc2\xc01]a\xc8f\xee2\xc0QY~>\x94\x1f2\xc0\x0b\xbf\xac\x84\xd1~4\xc0\x02+;\x8b\xf6\xfc2\xc0_\x12\x03b\xae\x175\xc0\x9f_\x99\xa8\r\xea1\xc0<=\xa2\x08Y\xc03\xc0\xe5o\x00\xfe\xb8W3\xc0\x0c\xf8\x97k\x1c\xc04\xc0\xc0\xccq\xe0Z\xc52\xc0PY\xaeN\xae\xb82\xc08F\x85\xa2\x0b\x1f2\xc0!?U\xa4\xcb\xb93\xc0=&\xcbDA,3\xc0\x98@\x84\x17\xc8c5\xc0l\x1b<u\r\xad1\xc0kn\x0c\x7f\xc1\x061\xc0\xa5\xf5\xa0jRW4\xc0\xf4\xbe\x1bZ?\xe12\xc0iMb\xf2\x8c\xbc2\xc0\xfb`\\\x08(\x1a3\xc0\xfeB\x03\xc6$a3\xc0\xb5\xca@hh\xe00\xc0\xbaD\xde\xdb6\x111\xc0\xb7\xdf\xb7\x9d\xba.3\xc0h\xb2\xf9)\xceN3\xc0&\xe8\xc8\x07\xab\xe26\xc0*Q\x81\x98\xd823\xc0>\xe2\x1c\xcd"x4\xc0\xfd\xa6\x8c)\xbbB5\xc0\x97\xfa\xc39\x80\xdf(\xc0R\xeb\xda\xd9\xcb]4\xc0\xd4\xc3!\xc3\x9a*3\xc0>?\x1d\x141\xd31\xc0\x0fQ\xf7\x05\x04Q/\xc0Y+,\xd3\xa5\x1c4\xc0\x1c3\xa8\xa8\xc9\x9f1\xc0m\x02`\xc9)\x8b5\xc0\xab\x11 h9\x083\xc0\xc7\xdc\xd8\x02\xa3v3\xc03\xd0\xb6\xac\xbb\xa2.\xc0\x9a\x03gV\xee\xa63\xc0\xd6\x10\x8d\x95}\xdc2\xc0se\x1b\xce\xf9\xf32\xc0\xe4\xed\xe2\xf0\x1fs5\xc0\xdf\xbb{zH\x983\xc0\x1e[.\xff\x9a?5\xc0\x88\xfe\x1f\x14\xd8\xb60\xc0\xb07I\\\x1f;3\xc0\xd5\x14\xaeeJ!3\xc0\xba\xb5\xe90t\x952\xc0AW\xa10\x04(2\xc0\xd3\xa3\x0f\xb3\xd973\xc0\x11\xfa8\x9f\xefA1\xc0\xbf\xaf\xb9H\xdc (\xc0\xd5\xaab\x8e@\xd30\xc0\xc5\x8eZM\xd7 2\xc0a3aZ\xb5b3\xc0\xf6\xd8\x8a?2\xc01\xc0\x02$\xce\xd1\x03\xe85\xc0\xae\xc9\x1ee9\xe93\xc0\xb5\xe9AaJn4\xc0\xc3\xb2\xdb\xbe\xa3\xa51\xc0^\x16\x12T\xb4\x892\xc0\x98\xcd\x07\xac\n\x8b3\xc0\x85o\xaf\xac\xad\xcd/\xc0\xd3a\x8d z\t3\xc0\xaeU\xdf\xb5\xaf\x162\xc0\xe0:\x84\xbf\x1e!3\xc0\x15E\xbf\xc7C\xdd2\xc0#\xa6\xbf\xaf\xc9,3\xc0)-5\x14u\xfe1\xc0b\xda\x11\xd6l82\xc0\x9eb\xde\x02\xf935\xc0\xcdB7\xcaG\xee2\xc0\x8fnM\xdf\x00N/\xc0p\x12\xf6tJr3\xc0D\x06Bz8m4\xc0aGg\xf3\xe0\x953\xc0\xe5\x8dI\xcb\x18\xb70\xc0H\xb9\x0b\n\'\x132\xc0+#\xd6\x80\xc4?/\xc0j\xf1\xeaY8a/\xc0\xd3\xcf\xfb\xf0o\x9f/\xc0\xe7st\x1f\xc9E3\xc0\xa8z#:\xa0\x014\xc0)\xcdx\xa3wq4\xc0\xc3\x16\xaf\xa6\xdd\xee4\xc0\t\x14\xc0Z8\xb23\xc0\xc8\xd1G\xcfN83\xc0\xad\xc4\xf1W\x96\x0b3\xc0\x944\x7fM\xb9\x7f2\xc0X\x07\x93\xa2\x92\x045\xc0\xba\xed~Fv\xd20\xc0\x89\xbf\x08\x156\xb10\xc0b_\x03\x9f\xef\x133\xc0\x82\xb7\xc0dJd3\xc0\x9e\x1a\xa6\x7f\x06\xd94\xc0\x8e\xf1\x01\x13\x95\x152\xc0\x9cE4\x9b\xa1\x1e2\xc0sP!:\x8c\xee4\xc0\t\xe0a\x03\xd9*5\xc0\x03\x8f\x04\x8e\xfd\\4\xc0\x07\x13`\x8b\xe5\n4\xc0\xffO\xd1\x1c\xc1Y3\xc0\x8d\xfe\xb2\xd76\xc23\xc0Y$\xfc@\xbf=5\xc0!\xef\x1b\xd0?\xdd6\xc0\x96\x04\x1f+\x7fi3\xc0\xc8k\xd8.c\x0e4\xc0\xaa\xb8\xb6\xac\xfew3\xc0M89\xf3\x83\x003\xc0\x06nr_Q\t3\xc0\xa8*\x1a\xb43Y4\xc0\x9e\xf1\xde\x99\xdd\xab3\xc0\t\x9e\x14K\xc7\xb32\xc0[\x9auuf\xea2\xc0\xa5O\x9aM z2\xc0@\xcc\x98\x19v=3\xc0\xe2\xbe\x0c-X\x844\xc0\xcb3\xb1\x92`03\xc0\x19(\xa0\xb9^o4\xc0\x1b\xf9j\xb0xz1\xc0\x8e\x844\xf6\xf7\x170\xc0Q\xdb[\xcc\xd5\x175\xc0F\x9db\xff\xe2^4\xc0\xea\x16\xf5X@\x003\xc0\x16\x9bL\xb2\x8c\xfa2\xc0N\xc9\xac\x1bm\xd83\xc0\x01\x05\xf8J\x1e\xf23\xc0\x01g\xb3V\xd3\xbd5\xc0gl\xb2\xdf633\xc0\xeb\x01\xb0\xf7O\xf32\xc0\x95\n\xb5\x08\xe9\xa80\xc0f\x8b\xb2\x8a\x11v1\xc0\xf1N\x05\xd6r\xe12\xc0\x82\x99\x83\x1a\x04\xe71\xc0\xed2^\xb5|l2\xc0\xb0\r\xa4{s\\4\xc0\xe9\xbfI\x9f%\xba3\xc0a]\x8e3\x16\xec3\xc0bM\xec+\xec\xd92\xc03!\x85\xa1\x9f\xe53\xc0\x9bG\x89\x80\xd3\xa53\xc0\xc2w)\xf5>\\3\xc0\x92\x85\xd4\xa3D\r3\xc0;\xb4\x86\x00\x1aw3\xc0CSJ\xb0\x0e\xb0/\xc0\r~\t\x97\xfe\xc34\xc0e\xa9\x0f\xa4K\x074\xc0\xf0\xba\xc2=N\xba2\xc0\xa5\xb1[D\xban.\xc05ol+C*3\xc0\x0e\xa8\x81!\xcdR0\xc0\x16\xf8\x98N\xf8d5\xc0\x89t\xf4\xe9}V4\xc0oW\xe02\xb9M3\xc0\xfe\x1ax\x99z\x1a3\xc0\xf3*\x8a\x0ch\x0c0\xc0\xca\xe0\\\xd4\x88\x994\xc0d\xa6\xfa%\xf6\xa35\xc0\x9a\x91,=\xf7\x0e3\xc0\xacYI\x92\x91\t5\xc0\xa0,>^\x9e\xc23\xc0<\x10\xd1\xc9\xa4\xd42\xc0$c\xc6\xca\'\xae0\xc0\xc7gg\xf16{3\xc0\x94"3*~G3\xc0f\xc4\xb4\x1c\r\xb45\xc0\xf2\xe9\xe3\xad\x19;3\xc0\xcf\x16\xba)\x99\xca2\xc0\xad\xac\xb1dM\xbc2\xc0\x0b_\x16\x1d\x9f\xf31\xc0\xa2\xca\xf6\tR\xe92\xc0\xed(\x8b\xc0\x08\x123\xc0\xce\xd2MGj\x86-\xc0\xe4\xfe\xd1`\x04\x014\xc0\x92\x845\xb2\xc6S3\xc0o.\x93\xfd\x9cN3\xc0\xf0-c\t\xce\xe12\xc0\x14\xb3\xef\x89(k3\xc0_\xfe\xd8\x8d\xc2\x843\xc0\xc7o;\x7f\xec\xee3\xc0\xecc^\xf8K\xd81\xc0z\x1a\x15\xcf,j2\xc0X$|Q8\xbc3\xc0k\x9fx\xf3\xd7v4\xc0\x05A[\x8f\xc1\xe04\xc0LWd\xddS\xeb3\xc0\xf7\xb7\xca3\xf7\x024\xc0F/\xd8\xb1zs3\xc0\xfc\xca\x80u\xb0\n3\xc0\xb2\xa8<\x17\xa7{3\xc0*9\xaa6\x1ci3\xc0]-\x8d\xfc\x00\xe74\xc0\xb5\x93v\xa7\'w3\xc0gM\xa3\x0b6N3\xc0\xb8\x0ce\xb6\xfe\xeb2\xc0\x83w\xb7\x9d\xd6\xd82\xc0\xa7\xac\x06\xfet\xd22\xc0\x14AZV8\x805\xc0\x92\x88V\xff\x01\xfb3\xc0_\xec\xb7?\r\xff3\xc0\x94C\xbc#\x82\xdc3\xc0-Oy\xf6\x83L3\xc0=\xfb\xc3_F\xea2\xc0}2ic\x8ed2\xc0\x0e\xe6v\xb4\xa2\x151\xc0n\xd7\xf9\x0e4\xe81\xc0%L3\xdc\x07E4\xc0\x9c\xc1)_\xbd\xcd2\xc0a\x80!\xb9\x03\x981\xc0|\x82\x8cu{/3\xc0X\x90\x943\xa3?5\xc0\xb3G\x9f\xbf\x8a\xc33\xc0\x85-\x0b\'\xfb\xb33\xc0\x18\x1ag\x13_\x155\xc0r\x1f\x06\nH\xda4\xc0\xaf\xdc\x7f\xf5\xd2\xe92\xc0\xe9\xb2I\xb4\x10\x143\xc0\xc0$_,O\xde2\xc0\x88\xc9h$,\\3\xc0\xfb\xb5\xb4\x0cV%5\xc0\x99z\xa4\x91fJ3\xc0\x86CP\x8c\x10@3\xc0\xdbeD\xbf\xc9\xa23\xc0\xab\xa1\t\xfe\x94s2\xc0\xa6Y~CSP3\xc0\xf9\xacI\xecr\xe92\xc0C\x0e\xdd\x87Wu3\xc0N;\xcfsS\x143\xc0v\x95\xe6\xe6\xab\xf63\xc0g_u$\x91\r4\xc0\x96\xe3\x1a9{\xe43\xc0D/_\x14\x1b\xc43\xc0n)\x11\xa5\xd2\x113\xc0%{\x07[\xccS4\xc0g\xc2R\xe9u\x9d4\xc0o\xa2\xee:\x92\xec1\xc0\xc7\x87`\x05c\xf00\xc0pa\x10^\xbc.5\xc0\xb91\xb6g)\xef2\xc0\xc0fD\xd4\xd4w2\xc0\xb9$%_{\x073\xc0y-\xf5\x05\xb1\xfd4\xc0p#\x06\xe5\xaf\xc63\xc0\xd9\xd0|\x88\x91\x912\xc0\xca\xf3^\x17\x91\r3\xc0\xb3\xf8\xe6.\x8ft.\xc0%%\xd5\xbfWf5\xc0\xd4\xd7\x80\x1d\xe5#3\xc0\x93\x1aq\x8fa\xe93\xc0\x92\xd3\xce$8\x132\xc0y$\xae\xe2\xd6b3\xc0{`X\xfb\x90}4\xc02\xc9Q\x07"\xee3\xc0\xe5GN\xb72\xd43\xc0\xbdRAN>\xc73\xc0\xb1\xe1m;"\xf12\xc0\xcc 8q\x89_/\xc0dSauO\x853\xc0\xb46\xc9?\x02\x9c3\xc0\xcda@\x1a:\xe04\xc0\x1b\x0b\xcf\xfcL\xb24\xc0\x90\xa4\x1df\xfb\x933\xc0\xc4\xe4T!Q\xb40\xc0\xb5\x16U`{\xe93\xc0\x8e\x98\x90K\x0f\xc93\xc0\x02{\x99\xff&m3\xc0\x8e&\x85\x82v\x0c4\xc0`\xe1\xb5\xa3\x82\x7f3\xc0\x8cG\x19\xe3\x0f\xd84\xc0\xee\xe1G}\x8a\x9c6\xc0dX\x9b\x9e\xcf\xed1\xc0?kJ\x80H\xda.\xc0{\xa4\x1fH\x9f)3\xc0\x00vI\x98\r\x195\xc0Kkv\xa9\x9890\xc0\x0f\xfc)\x9e\x8c\x8e2\xc0.\xb9\xdaIVh2\xc0\x01\xc0>i\x80\xfc1\xc0hTC\xf3\xa222\xc0\x14^w\xb3_\xb90\xc0bk\xf1\x197\x871\xc0\x94,#\xbc\xa5I3\xc0MV\x90C\xad 4\xc0F\x04\x99\xe2\xaf\x9b2\xc0W<S%\x1065\xc0\xc5\x8fK,\xba\xf45\xc0\x8d\xab\xa2f``3\xc0W\x94\xc7.V\xd72\xc0\xb5\x7f\xd5\xed\xfa\xbb4\xc0\xe9\x91a\xf3\xde50\xc0\x1c-\x19wOJ3\xc0S\xdaNh\xe9\x0e6\xc0\xea4\xb2\xb1\xcd\xf42\xc0\xc2Yt\nQQ2\xc0r\x8c\x91\x1b\xafg3\xc0A\xe6\x18\xf5\x0en3\xc0\xaf\xdb9J\x0ct3\xc0\x03\x92\xab\x81F*2\xc0&\xf9XXn\x8b2\xc0K\xf710\xabM3\xc0\x06\xc8\xb2\x96Pg3\xc0\x97\tWY\xb5\x9a2\xc0\xb4\xff\xa4Hkt2\xc0\x8f\x00c\x07\xaez4\xc0VBN7O\xfc5\xc0\xcd~\x92\x10\x81K5\xc0\x17\x07\xa4\x8f\xf3L4\xc0\xd3\xf6\xe1\x89\xc8*4\xc0]\xff\x8c\xa0#\xfc2\xc0\xd7B\xcd\xf8\xfbA3\xc0\x88\x8f-tPK4\xc0\x99\xfaW\xbd\x13-2\xc0\x9c\xcf9\xd2\x80)3\xc0O1<\x08\x9b\xc02\xc0\xff~\xffA\x8d-3\xc0\x15`\xfa\x19\'U2\xc0\xac\xf1\xe7\x87\x18\x173\xc01?L}Z\xf35\xc0\x0e\xb2\xb8.[\xb34\xc0\xbe+5e\xc8f2\xc0\x11j\x91\x18\xf1,3\xc0\xa0\x98G\xeaO\xab3\xc0\x80ns\xb8\x8c+2\xc0\x18\x14d\x95\xe4J5\xc0\xa7\x1b\xfaf\xc373\xc0\x0b#n\x17\xce\x1a2\xc0\x96\x81POa\xef2\xc0\x12\xdd\xd6\x88[\xc13\xc0\xf5RV\x01\xdd\xf72\xc0\x99c\xc9\x0br 3\xc0/\x01\x11J5A3\xc0.Z\xd2e\xe1\xd93\xc0N\x03\x85&N\x993\xc0\x81\xc5C\xef&\x82.\xc0\x0fU\r_\xb6\xb32\xc0I\xa4*l\x15\xea3\xc0l\x9al\x9b\xcc42\xc0\xaeDy\xeaM\xcf3\xc0\x1a\xca\x9b2\x1cX1\xc0\xbe\xb4\xd26\xa5\x062\xc0\xfe\xde\xfe\xd2\xbdF2\xc0\x050\x8e\x19\xcfG2\xc0\xa30s\x9d\x8e\xb05\xc0\xbf\xf9\x9fj\xab\x153\xc0\xcc!\x14\xe7\xb8(3\xc0\xe3\xfa\x7f\x06\x00i0\xc0\xc1\x828n\x10\xbd4\xc0\xa9X\xfa\xb3\x85K3\xc0P\xb9\xd0P\x7f#3\xc0\x12_b\xc9&a/\xc0#\xae\xdd\xa1\xa6./\xc0\x015\t\x8a\xa0X5\xc0\x96\\\xe9\x114k3\xc0:\xef\xd09\x8e\x913\xc0\xad\x85Vy\x0b\x8c4\xc0\xab\xc1\xdeS\xba55\xc0<\xc9\x08\xf3\xe6\x143\xc0oD36P\x0c3\xc0Vo\xe3\xffo\xff2\xc0j\xb1\x97\x9c\x9782\xc0\x969=\xfc\xee@4\xc0\xad=,Sh\x813\xc0\xf3\xa93\xf4-\xbc2\xc0\xd0\xe8\x85\xe6\n\x864\xc0\x0b\x93\xe1i\x9a\'4\xc0\xa7\x0c\x1c_\xfb\x8c-\xc0\xc4\x8d\xf1\x0c4:2\xc0\x95\xeaXWb44\xc0\xf9\xff\xff3[\x961\xc0Na*hm\x023\xc0\xb8{\xc5~\x0e23\xc0,\x90\xbe5\xb5\x9b4\xc0,\x88L\xa9\x9a\x834\xc0\xa8\xfc\xd1\xd5\x16:2\xc0\x92\xea\xae\xbf\xf8,2\xc00\x9d\x00\x7f\xec)5\xc0\x87\x0fT\xcf\xc0^2\xc0\xe8\rl\xe6[93\xc0\xf2\x91\xa6\xb2C22\xc0\xe0C\xff\x05\xd3\xd62\xc0&X\x15\xcc\xa5C5\xc0\xc5\x97mF\xfc%3\xc0\x1d\xac\xcf\x12\x9e\xb64\xc0\x8d\x08H\xe0\x10c2\xc08\xb1^Z\x93\x803\xc0\xce\xbf\x9e\x00\xa4M6\xc0\xde\xc3\xd9.\x98\x9d3\xc0\\F\xa8\xb8\xa3@5\xc05\x85p\xea\xe7J5\xc0\x92\x91\xe7\x81\xdd\xe13\xc0N?\x188d\xd33\xc0\xc8\xec\xb8r\x11\x8e3\xc0\x88\x9b\x85\x03*K2\xc0\xd4\xa8\x0c\xabY\x113\xc0JB^\x7f\xe1!5\xc0!\x06\xc0\xc3\xc2\xbf2\xc02\xf6@\xedr:2\xc0\xcd=\x88\xec\xe0?2\xc0\xcf\xa9\x9dKv\xbb.\xc0\x9ew\xe2^\x1c\x864\xc0\x18}p\xdb\t\xce2\xc02\xd7\xa1\xe9>C2\xc0\xe4\xed\x94\x92\xc6\xc24\xc0\xe3\xe5\xdfj\xcfj3\xc0`\x19et\xae\xda6\xc0\xdd\x0c\xddl\xdf\x803\xc0\x89\x91\xaf\xbdd\xdd2\xc0\xb9\xf1\xfb\xe8!`5\xc0\x8e\xa2\x9c\xd0?\x8a4\xc0\xaf\x06\xfeI\xbc\xde2\xc0\xd7/\x12|q\xda2\xc0\xcb\x9a\xc9\x9f\xeay2\xc0\xc2\xea\x9c\x08\xbf\x1a5\xc03\x95\xda\xb5\x95\xe34\xc0_\xea\x82"\xe2\xaf/\xc0\xcc\xc9\xc7oS\xd7.\xc0\xeeL\x84f\\\x1c5\xc0\xd0\x88\xa9C\xcf>2\xc0\t\xd40=\x9d\x854\xc0e-sv\x90\x044\xc02\x91V\'\xf3n2\xc0\xd6\xa3\x88\xd3B\x910\xc0\xd9\xba\xe9*b\xe34\xc0\x16\xef{\x88\xfcu3\xc0_\xad\x02\xee\x93\xc93\xc0c\xf8\xfd\x86\xe7:2\xc0J:1\x17P+2\xc0Eq\x16p\x8e\x873\xc0\xe5\n\x1fv=~3\xc0\xecq\xdc\x15\xde\xc5.\xc0\x01\xe9S\x8bL\xd53\xc0=\x01/-V\x003\xc0\xf7~\xce\xc0\xdf\xe32\xc0\xef\xb3M!\xf083\xc0\x9d\xf2C\x177\x834\xc0\x83\x02\xe5r\xc1\xd64\xc0\x19XL\xb1\xb7\xbc2\xc0\xe0\x88X\xd2\xb7\xbd4\xc09\xdc\n/\xe6\x143\xc0\xf8\xa9z\xbf\xbe`2\xc0\xfa*\'J>s3\xc0\x94\xfb\'C\xe1\x833\xc03;\xde\\]\xd23\xc0Q\xd9o\x9b\x85\x8c4\xc0\xfa\x93\xac"Y72\xc0\xcdY\xdc\x93/\x921\xc0\x94b\xff\xb3`\xb41\xc0\x88\x83\xfc\x18\xc0\r5\xc0\x03\x98\xf7\rnf1\xc0k+BG\x8493\xc0\xb7\xd4R\xa2\xa0"3\xc0\x19\xa0\xa8\xbe\xd8G6\xc0!\xad\xd9\x14\x96\xce3\xc0)4\x85g\xa4)%\xc0?\x0edp\x13\x1a3\xc0\x07\xe7\xa5\xd7\x13\x043\xc0}Z\x99\xdb\x1c\xc42\xc0\xf2\xf1D\xaf\x8az3\xc0,\xd6\xd1\xb0bd2\xc0\x88q\x0fS\x86\xe42\xc0@\xfb\xf04\xd8\xea2\xc0<G\xd6\xfe\'D5\xc0\xb7\xba\x18\xe0!+/\xc0\x9e\xc5\x82\x01\xf3\xd94\xc0\xd2\x95r\x0e\xcf\x9d-\xc0.\x97\x119\xc402\xc0\x87\xff\xf7\x89F\xba3\xc0\xcc{\xfe\x1d?K0\xc0\xbfC\xce] \x035\xc0\xcdR\x13<\xd5k3\xc0\xd3,\xe3\xf7Te3\xc0*W~[\xadO3\xc0\xa1=\xc4\xa0i\xd02\xc0\x94z8\xeb\xf6\x085\xc0\xc78\xf7\xbdnw4\xc0\x96\x7f\xa6\xf2\x93M6\xc0\xa9,\x92\xce\xc4\x842\xc05\xa4ku\xce\x0e5\xc0\xd3 \xd7\x1aY\xca2\xc0\xb7\xad\xa2,]\x933\xc0\xb2?%\xf0\xd8\x8c3\xc0N`a\xab\x04g3\xc0\x92`\xbb\\\xedh.\xc0\x1d\xf4m\xe1\xa033\xc0\x0bk\x93\xec\xa8\xc04\xc0\x80\x83\xf4N;A0\xc0\x8e\x8f\xe7C%\xe63\xc0f)[\xce\xa3\x115\xc0\xdc\x0bg\x8f\xbb*3\xc0\xcf8;\xa4Y\x1c/\xc0\x85\x912Y\xeba3\xc0\xfaj\xfa6\xf8e2\xc0\x03\x89\xa4\x12\xa6J0\xc0\x81c\x11\x86\xdb\xa2/\xc0E\x93\x89\x95W\x015\xc0\x8dpk\xf0\xde\xc74\xc0\n\x872\x11\x90M3\xc0\x9d\xe9\xf9o\xde\xf22\xc0\x13(\x14|\xd0M0\xc0^\xac~\x8d\x9d\xb74\xc0,rs &+4\xc0-\xa5\x8c\xa3O43\xc0\xf13\x01Q?\xe71\xc0\xd0\xb1\x90M\x12\xbe2\xc0\x0e\x08\x8fVw\x894\xc0%\xd9\x07f\xd7f/\xc0T\x85\x1f\xd1\x9d\xbc4\xc0~\x06a0\x8f\xff/\xc0\xf6\xef:\x01d43\xc0n-\r\xa5\xb1}.\xc0G\xd0bR\xd7b3\xc0\x7f\x17\xecK\xffW3\xc06hh+\x99@3\xc05*`\xe3^W3\xc0\xf6\xe7\xe4M7G1\xc0gdHv)\xb7/\xc0J\xe7A\xb8\xcf84\xc0;\x85\xb6\xd2y\xf42\xc0,\x89\xc3u\x11{4\xc0T\xd0\xef\t\xdfb4\xc0T\xca]\xad_\\2\xc0\xba\xf6g\xfe\x92z3\xc0\xf7\xe5hT\xf1Q2\xc0[H\x05nH!3\xc0\xdb\x1fq\x8e\x96J3\xc0z\xa5\x18\xedr)4\xc0j\xf7\x0b\x13\x14;/\xc0\xf9\xe1^\xa9\xb3\x822\xc0\x1e\x06\x90\xb4\xba.4\xc0H\x8c\xf7\xee\x16\xfd2\xc0\xbf\x0b\xb9\xd1\xd3,3\xc0\xe3\xb6c\x0b\xe7\x012\xc0\xa8\'"\xb4\xde\x882\xc0\xc1\x16\x87\x0f\x00 2\xc0\x1d\x92W\x93\xfcX4\xc0#]%\x10W\xeb/\xc0\x14\xc9\x81\xc0,=3\xc0\x94\x1f\xe1\xfe\xdd\x7f3\xc0\x9e\'\xa0T\x9a\xb92\xc0\x82&j\xd46M4\xc0\x0f\xd1\x14tR\xeb3\xc0\xd2\xa2\xe3TI^4\xc0\xb2\xd6u\x83dX2\xc0\x8e\x84f\xf7\x8f\\4\xc0t\x85\xa0\xb2;\r4\xc0z9*^\xab\xee3\xc0C\xfc\xfcr\xb9/4\xc0BR\xc4\xa5Pe4\xc0\xaeke\xc8\xf6\x865\xc02p\xb4cpE3\xc0\x12\x1a\x90\xdf\xf2\xb82\xc0\xd1\x03o\x9fs\x002\xc0\xa3+N\xa3\x1a/2\xc0t;\xcfqx\xf42\xc0f\xd2\xf9!\x9b\r3\xc0\x88\x1a\x84x\x93\x853\xc0\xe3\xfb\xfdZ\x18_2\xc0<\x1c9Y\x92i2\xc0\xed2e\xa8\xfcg2\xc0\xd9\xf5\x92F\xc3\xa33\xc0\xa4\x17\xbeN\x89]4\xc0\x13\r\x06\xbe)\xc6-\xc0\x11K\x88\xae\xf6\x1e3\xc0\x87\xb2\xc3\xc1\x17\x9c3\xc0Ee\xd6Va\x883\xc0\x8cmq\xd2n\xaf5\xc0*9\xb8;\xcc\xf82\xc0}\xabd)U\x064\xc0\x03D\xb2+\xab\xe13\xc0l_eH\x00\xfd2\xc0\'9y\xd8\xd2\x1f/\xc01N!O\xecf4\xc0\xd1\xa4\xf7\xac\xfb\x9a3\xc0&Hq\xac\xfb_2\xc03\xb8\x8a\xf9r63\xc0\xd8\xf8)\x948/0\xc0\xcc\xd4\xe6~,Y/\xc0\xd61\xcc\x02]k3\xc0\xe0Vo\x044\xc4/\xc0"\x18\xf9x\x81#3\xc0\xaa\x86.,\x87\xef2\xc0\xdfl\x03\xb7\x1b\xf14\xc0\x86\x97\xb2d\xb0\x9a4\xc0f\xc4\x1e\xf9\'\xd33\xc0Y\x1a*+=K4\xc0b8l\x9e)\xa9-\xc0\nq\r*Lm4\xc0\x8b\x0570\xb0\xdc2\xc0<\xe8\xf8X\xef\xc34\xc0\x90;\x0fL\xc7\xbc2\xc06\xb1If\x96~3\xc0\x00qW\x90>\xdd4\xc0\xcc\xef\n\x98Gk3\xc0\x9aLr\x99\xac\xe12\xc0`\xb7\x87i\x1ej3\xc0\xf5\xe7\x118\xb1c1\xc08\xfb\xfa\xb4_\xff0\xc0\ns\xfa\xd7\\</\xc0\xfa\xfa\xef\x7f\x07\xdd3\xc0\xefq\xb8!\x16B3\xc0b\xc8~\x19\x9dk1\xc0pW+Y\x9e,3\xc0\x0bI\xd4\x8dyH6\xc0\xa5\xccy\x83\xd612\xc0\xfe\x89\x8c\xc7\x89\xa24\xc0\xa3\xf6>P\xaaw3\xc0\xe96\xf56;\x132\xc0\x1c1\xbbn\xc9\x07/\xc0\xc6\xaf\xad\'1c3\xc0\x8b#\xb7\xa7\xd3c2\xc0\xa7l\xd7\xc7\x9f\x0c3\xc0\xda\x1flq\xf2\x123\xc0^\xef)wc\r0\xc0d812#\x8e0\xc0\x83cK\x10z>4\xc0q\xc2U\x88H\xb33\xc0\xee`\xb0\xf8WG3\xc0\xd3\xde\xff\xe8\xb3\xfc2\xc0Z\x81\x87\xef\xf6O2\xc0\xc7e\x0c\xb8\xf5\x9d2\xc06\xa4\xa4\xff\x1b^/\xc0w\x95\x8c\xaa3H4\xc0\xe0`\x9a\xa4\x1a*4\xc0\xcd\xe0\xb13\x94\x9c2\xc0?\x86(\xee\xd4\xc94\xc0\xaf\xe9>\xfa\xef74\xc0~-= \x10\x070\xc0j\xd1\x1eLj\xcc3\xc0\xe4\xf3#L\x81\xca3\xc0e\xee\xe2\xff)~3\xc0^\xde.\x9e\xad\x822\xc0z\xa2\xc0\x89\xe0"3\xc0\xf7YP7\x1f\xb20\xc0kAx/\xba\xb22\xc0(,\xf0&\xe2\x133\xc0\x8a`\xd0\x17\x82\x853\xc0I(H\n4X4\xc0\xa2\x17\x05\xf9e\x183\xc0\xd8\xc9a#\x96\x974\xc0\xf4.\xaa<=:6\xc0\x9a[P\xf0dL2\xc0c\x88_\x90\x99\x142\xc0\x92\xd9C\xde\xa3\x052\xc0\x01i\xcar\xf4<3\xc0J\x9c\xd0\xdf\xe4\x893\xc0bT`\x02]L3\xc0\x96\xabE\x98)\x933\xc0l\xd0\xe1AV\xd63\xc0\xcb"~V\xf2_4\xc0\x1c\x0b\x02\x18*I3\xc0;\xc6\xec\xc2\xb6I2\xc0Q\x9c\xe4\x83!\xa92\xc0\x9f\x84\xe6\xc7>\xab3\xc0\xd7\xf2h\xac\xba\x1e3\xc0\xbfG~\x08\x08\x834\xc0\x04V+\xec-\xa53\xc0\xb4\xcd\x14\x1c\x9cU3\xc0\xfe\x1aS@n\x7f3\xc0\xfc\x0c\xef,\x06I4\xc0\xdf\xd7:\x1b\x1b!3\xc0\x19\x1f\xa7A\xe5H0\xc0\xcf\x01\xce&#i1\xc0\x94\x89\x08\xad\xb4\xb22\xc07}\x19\x82p+5\xc0\x16;\x8f\r\xd3.3\xc0\t\x8d\x96\xdf5\xe43\xc0\x1b\xbf\x7f.\x05\x1b3\xc0w\xa1\x0bV\\p3\xc0\x85\x065\x0f\xccS4\xc0\x97\nM\x8c\xfc\x993\xc0\xa8\xf6\xc2\xd5\x85x4\xc0G\xc0\xd2\x1a3\xae2\xc0\x91r\xcfxj-4\xc0\x82/\xd4\xab*$3\xc02\xbcOD\xfd\xee1\xc0\xe8\xb6\x8e\xf9V\xee2\xc0\xc0\xaf\x01\x93\xa9\xc20\xc0\xa1\xfb\n\x08\x11}2\xc01\xe8B;k\xf23\xc0\x00\x9f\xb7\xb3c\x003\xc0\xcaI\x9d^\xf6%4\xc0\xc1zv\xde\xae\x1b2\xc0^\xe2\xa6+\xf4X3\xc0q\xba\x02\xadw\xa82\xc0\xea\xb5\xf1W\xb6\xa44\xc0\x0b\xfb\x99u,\x916\xc0\xe4T\xb1l\x8d\x8a2\xc0\x95V\xab\x98\xe8T4\xc06\x0b*8\xc9\x88/\xc0[\xa1Il\xa3G4\xc0v\xe6j{`:4\xc0\x18-\xa5?o\x8a1\xc0>\xb6\xa6\x17\xa3.3\xc0\x03_\xf6\xf2\x8dE6\xc0\xb0\x0f\x14\x05TN/\xc0-Z\xf7r<Q4\xc0L(K\x04-@4\xc0\xe4\x10\xe6K\x9a\x0f4\xc0l\x07\xa7\x0f+\xde4\xc0\x94\xd4\x03U\n\'4\xc0n\xabgeeq3\xc0d\xed\x05\xfc\xec\xa84\xc0?\xb2\xffz\xe0P3\xc0\xc3\xda\x0f7\x96\x913\xc0\x02&\xcb\xd1\xfd02\xc0\xd5\xa8\x8f\x86=\x1c0\xc0z\x1d\xe7\x9ek\xe53\xc0\xe8\x99\xfc\xeaY-3\xc0\x85!\x05\xc7.\r2\xc0\xa5U\xd3^Ge3\xc0\xad\n\x94\xafd73\xc0\xdd7d\x0c\xd2\x1d3\xc0\xa4\xc5\x02\xd2\x08\x124\xc0/U\xd8\xd1i\x0b4\xc0\x11"\xebo\xcb\x044\xc0\xf7\'m\x90\xefa3\xc0\xc9yJ9\xffG3\xc0K\x9bK\x9d\x00\xde2\xc0\xfc\x04\x9a\xa6\x95\xea2\xc0\xe9\xa0\xfa\xc4\xaf\x872\xc0u\n\x99\xbf\xc9\xb4+\xc0\x8b\xa4>\xa3_\x9b3\xc0\xa3\xae\xbe\xf0#s2\xc0\xc1\xa8%\xa3Nq1\xc0\xb1\xf2\xd2\xe9\x00s3\xc0\x08\xb9\xb4\xd5~\x974\xc0\xdeo\xe5\t\\\x8b3\xc0K\x00\xea\xc8\xb0?2\xc0\x8f\x8c\xc5\xfe\xf1\xaa.\xc0\xa3\x9e\xc4\x82\xabL3\xc0e\x07\xa1\xe3\xfb\xbe3\xc0\x8d\xadP\xe3\x9cu1\xc0\x9a,\xf5\xfe\x02\x8f2\xc0_*\xe24\xd8\x9f3\xc0\x13C8\x13NQ2\xc0\x1b\x7f\x00D,^4\xc0D\xe2\x8dv\xa772\xc0\xd7\xf8\xb0\xf4\xeb\xc23\xc0\x93\xe6\x80\xbd\x9e\x844\xc0D\xec\xa4\xe8\x95\xef3\xc01\xe2$\xd0\xcc`1\xc0\xe1\x95\x19;\x9824\xc0\xa0\xba\xc0i\x7fV3\xc0\xe0\xf3\x0e\x08\xe6s/\xc0\x93X\xfa\x1a\xf5\x073\xc00\x00JNU\x9b)\xc0\xd5l_\xac\xc7\xa65\xc0\xda\x12\x0e\xccvl3\xc0YzN\x92u"5\xc0\xd0\x086k\x13\x035\xc0b\xc2\x03\xcb\xda&3\xc0\x0fqG8\x02\x0c3\xc0\xaa\xd1\xb6D\xbf\xe23\xc0-\x1cn\xa7SP2\xc0\xdc\x03?2\xc3\x0b2\xc0\x91\xb4<E\x08`4\xc0\x88\xac\xf8\xac\x1d84\xc0~\xd6y\xba\x14d1\xc0\\\x95=\xc5~\t-\xc0/\x8e\xd9uu\xbc2\xc0;\x82\n:\x81\xb54\xc0\xab\x96\x10\xb3H\x982\xc0\xd8\xde\xb1=\x04\x983\xc0\x18\xe7^~\xe8p5\xc0\xbf4]\xde\xf4{2\xc0\xe5\xf9T\x1d\xf4O2\xc0\x98O\xa7\xe8\x88\xd72\xc0m\x11\x9b\x81\xb3k4\xc0\x9eA+\x8e\'\\4\xc0;FX\xb2\xa5H2\xc0\'c\x07\xae\xcd?3\xc0\x81\xce\x9cx`#3\xc0\xd0\xf5~\x8b\x01\x173\xc0@\xfc\xbe\xa1\x07\x0f4\xc0\n\x81\xc35\x14\xb81\xc0\xc5\xad\xea\xeaj\x052\xc0<\x1b\x03H\x06|2\xc0\x83\x89\x83<\xac43\xc0\x1a\xe6\xc9\xfbL\xd23\xc0VO\x80\xc6\xa9\x1f/\xc0\x1ev\x9a\x10\xba\xe03\xc0\x8b\x9f\xa3\x15\x02&3\xc0X\xb2/fR\xa13\xc0\xea\xdb\x8b\xb0\xc1\xbc4\xc0\x9cL\xf6\xecpk4\xc0\xfc1P_\x1e\xf3/\xc0\xc7\x18\xc6\xb0\xa1J1\xc0:\xc8}\x87\xadI2\xc0\x89\x88\x8c\xa9o\x953\xc0\x7f-?\xbe\xbf\xac3\xc0\xb99\xc9\xdc\x8c\xdf3\xc0\xdd<d\x84\t\x113\xc0\xa5\xbfn0\x1a\xf71\xc0I\xa03Ut\x0e4\xc0\x0b\xd3\xb6\x17\xa7\x803\xc07\xe5f\xb9tM3\xc0;\x93\x0e\x97\x83\x94/\xc0\x01D39\xd2P2\xc0\xc13\xb4\xb7\xfe\xca+\xc0,@@\xa9\xd1S2\xc0\x8d3j5\x90b0\xc0\x7f\x90\x19\xe1\xfa\xf52\xc0\xe4\x925\x14\xf663\xc0\x99\x0e\xca\xb9\xab\xf33\xc0\xadQV\xc1\x83K3\xc0\n#\x82a\x1dJ4\xc0\xc4\xab\xb2\xc9\xaa\xaf/\xc0\xde\x06\x841\xed\xeb2\xc0E\xec7\x95\xbe\x035\xc0Z\xe4\x8c\x8d\xa5u1\xc0\xbbd\xf5\xd8\xf5\x8f4\xc0\xacs"\xf4\x00\xe53\xc0&\\<\xa5\xf4\x882\xc0/\xa6\x8aA\xbcZ4\xc0%\xe4\xd9M.q2\xc0[\x928\xaf\xab72\xc0\xcc|*\x00\xe8\x9b2\xc0\xce\xc9\xa9T9\xe51\xc0\xd9\x88GS\xd5\xae2\xc0\x0b\xad\xe9"\xf2\xe93\xc0&\x80\x99\xc1\x03\x7f0\xc0J\x8f\xe7\xbe(>3\xc0D(\xb4@\xfb\r3\xc0\xccJp\xba:\xff2\xc0>\x88\x8a\xe9~N2\xc0y\xb5~\xcaK\xe81\xc0\x91\xdc\xd6\x8d\xbb\x154\xc0\xb8\x14|\xde\r\xe24\xc0\x0f\t\x85\x8e\x07\\3\xc0`\x987OdG3\xc0aG\xf8\xb9i\xb33\xc0\x07\x06\xe5\xb6\xc3%2\xc0\xa1\xd0:\xfe\x1cb3\xc0\xf6yy>\x16w5\xc0\x1f\x9d\xc6\xc2\xd8r0\xc0A\xa0\xe3\xf4\x9a\xc6+\xc0\xb07\x8d\xae\xa4z+\xc0R\x16\x8cx"\xe23\xc0(e\xe8\xb1\xe2X0\xc0+\n\x02\xeez\x083\xc0\x8e\xd0\xb6\xa5\xcd\xf51\xc0:\x9e\x91\xb4[\xe04\xc0\x86\xf9}\xe7c\xfb2\xc0\xa5\xc4=g\xa8~3\xc0\xa5\xaeW\xd2\xff\xf23\xc0\x1f\xf8\xf9\x90m53\xc0\xaf\xddh\xe7p]1\xc0\xc4\xcb\x91\x84\xc823\xc0\x83\xc04H%\xab2\xc0?\xd1T\x10\x7f\x813\xc0\x08\r\x93;\xf1\xec4\xc0;\n\x9c\xcd8\x066\xc0\x04\x12\xcb\xaa\xfb\x982\xc01T\x82\xae\xe0\xec3\xc0\xa6+2\x90N\x1b0\xc0\x9a%\xe7B\xf7R4\xc0\xf1\xf2\xadK\xbe\xde3\xc0\xbe\xff\t\x94//3\xc0\xc2+9-\xda\x192\xc0n\x9a0a)\xd43\xc0\xd9\xd5J\r;s2\xc0\x80\xb3\xda\x8br\x0c4\xc0\xec\xed\xca\x87\xa9\x855\xc0\x06\x87z\xc3\x8f/3\xc0h\xe3\xee\x88\xc7\xec2\xc0?\x82\x8bI\xca\x005\xc0\xe2W(^\xec\xed3\xc0zQ\xef\xa5\xc3L3\xc0\xb8\xa8\x0c\xaf\t#3\xc0\xf3\xfb\x97)\xde\xc92\xc0\xd7%{\x92QD3\xc0\xac\xbdV\xc1\xd6e4\xc0\x05i\x99\x0b\x89~3\xc0wm\x14\xc0\xba\x913\xc0\xf4\x7f\'|]h2\xc0\x12F\x9a/K\x1f4\xc0W\xef\xde#\x03\xea3\xc0\xfb\x8e\xe5p\xd7\x824\xc0u!k5\xc4h6\xc0\x05@\xb7pc\xe51\xc0\x94#\x87\x9a\xdb\xac2\xc0\xce\xce\xdf\x93\xc8\xa92\xc0\x96\xcbw\x7f\x8a\xfb.\xc0"T\xae/4\x124\xc0\xad\x94\xb3\xcf\xe4\xe04\xc0\xa0jQ]2\xe54\xc0~/\x9b\t\x93\x013\xc0\x97,P\xcb\x9c"3\xc0F:Q(\x10D2\xc0\xb3\x90qmi\x142\xc0\x10nt`L\xf31\xc0\xcb}(xd\x812\xc0\xc7\xe5\xb5m\xb0\xbf.\xc0\xdc\xce"\x13\xd4\x1b3\xc063P1[&4\xc0\x03\xe5\x85\xd5\x1e\xd92\xc0\xc2\x0c\xad\xc0\x9c/3\xc0\xfc\x9e3\x8c4e3\xc0\xd4<.E\x81\xaf0\xc0\x0b\x993\xd3\xf553\xc0r\xe0:\x07\x02#2\xc0\xf3d\xa2.\xad\x1e2\xc0\x9c<\xd0\x8bX\x1a2\xc0\x15`q+\xda\x132\xc03A\x8e\x8a)\xfd2\xc0m\xf2q\x08\xb8\x893\xc0\xc7ca\x19!\xa72\xc0\x9e\xcf}\x8c\x80!3\xc0l_\xee\xf6\x02\xeb2\xc0\xd0\xd7)\xf0\x85\xe71\xc0\xda\x1b\xf3H\x8dV2\xc0]\xbb=\x98l+3\xc0\x1b\t(\x98\xa2"3\xc0B.\xb3\xf2\xfb50\xc0\x81\xf5\xe3y\x88\xe21\xc0}\x85\xe6Y\x8b\xca1\xc0\xd7\xcb\xea\xa5f\xcc2\xc0z\xcfk|\x16\x992\xc0V\x0b\xfem\xc2&4\xc0\x15\x7fi\xcd\x8cK3\xc0\xd1\xe2\x82\xe2]\xda2\xc0\xd7\x89++\x13.3\xc03t\xd8}\x8c!2\xc0N\x95\xdc\xe5|)0\xc0\x8f\xaf\x06\x1f\xd5\x115\xc0\xech\xa8\x8f7\x825\xc0,\xcb\xe4\x1d\x8d\xfc"\xc0d\x03\xbfN\xb6<3\xc0\xea\x98\xd4)(\x002\xc0~\x01\x8f>\xb3^3\xc0\xe9x\xdd\xa3l=3\xc06\xbd}Y`\xd44\xc0\xb7?\xc8\xac(\xee4\xc0\x88!\xf2\xbdcL3\xc0\xde\x9c\xdc3\xb0\xb23\xc0\xc5\xe6\xc0\r%K3\xc0\xfd[\xaa\x88F\x053\xc0\xffQ\x05=s\x054\xc0\x99%Oq\x90\xf73\xc0\\tB\x03\xd7\x002\xc0\xcb\x96\xc1\xce}\x1a2\xc0\xbdDF\x16\x8a\xb00\xc0\xabr5r\x9d*2\xc0\xf1\x00\xd6W\x1d\xa13\xc0\x8f\x82\x94::c2\xc0\xe4\xb3~\xb0\xcc\\3\xc0\xf1\xd9\x94s\xb3P2\xc0F\xadY\xa76\x0c4\xc0\xaf\x07\x1a\xd4\xcbB3\xc0\xd6U\x81\x12\xa2\xfe2\xc0<b\xe4r\x83\xff1\xc0c:]\xbb\xac\x182\xc0\xca\x13\x8c\t\xcat2\xc0=\xc8^a\xfez.\xc0\xa5\xf4\x99z\xd0\xa6/\xc0\x08#\x8d\x07\xec\x182\xc0"\x16\xac\x87\xc9g3\xc0G=\x0e\xcc\xd5\xd62\xc0\xfd_\xd1\x0e\xb1-7\xc0iL\xcc\x0c.\xb30\xc0t;~P\xc8]4\xc0\xe7\x11\x8d\xc0\xa2\x173\xc0\xa0t\xd8\xd3\xef\xfe4\xc0\xd2\xdb\xa6\xec\x9f53\xc0\xcc!GP\x87\xf41\xc0\xd0\x14.\xb0\x81\xfd0\xc0P\x05\xc2\xa1\xc4v4\xc0k\xa6\x8d\x02\x84H0\xc0w\xff\xd6\x8dL\xd04\xc0\x87\xa7\xfe\xca\xb2 3\xc0\x07k:\xa0\x03\xfc2\xc0\xa3\xc3v\x89.\xf92\xc0\xed\xbaB\xf1\x01d2\xc0\xde\xa2\xc8S\xddn3\xc0P\x0c\xf4K\xc2\x1d2\xc0T\xb0j\xd5fo5\xc0\x05\x9dk\x903)4\xc0\xd3\xbf\x1ad\xba\x863\xc0\xc3\x00\xd20\x9cl3\xc0[2\xe8\x1d\x93\x183\xc0\xc3?\xd7|\x8a.2\xc0\xe65HPm\x824\xc0\xa9\xf6\x93\xdb\xaa\xc63\xc0\xf1\xb9\xbe+\x1e\x832\xc0\xe8\xd7QZ\xec\xe62\xc0X\xfb\xb4\xed\x12I6\xc0\x02\xefJ\x9c\xc3\xf02\xc01\x99\x7f\xdf@\n5\xc0\x0e\xac\x1e^\xb1m.\xc0\xd1\xbfL\x9bZ\xd11\xc0\x87\xf3\x1f\x90A13\xc0\x9bC%\x80\x87\xe5.\xc0\x04Me\xe3\x01m5\xc0\x18I\x8d&\xa5)2\xc0\xee\x8d\x93\xfc,S4\xc0t\x8b\xff\xca\xdcp3\xc0\x06\xa0\x17/\xefW4\xc0\xb1Z>\xb0\xd3\xd33\xc0\x1a\xc6W\xcdl\xf74\xc0\x16\xee\x13\xd2\xe7\x0f3\xc0\xdc~\x08I\x13\n5\xc0\x10\x1e\xa2\xce\xa1.3\xc0\xc2\x11\xce48\x014\xc0\x86\x16\xc7\xce\x87V0\xc0r\x0e\xf6a\x0e\xd50\xc0\x1aK\xba\x0b-\xee4\xc0,\x01\x11hzx3\xc0\xa9_\'\xa6m\xe21\xc0*\xbc\xe7\xeb\x9ej3\xc0\x95NI\xa5\xe1\xcb1\xc02\xcbHe\xdf\xf14\xc0T\x9e\xa6hx]4\xc0\x85\x8e\xa6yZ\x981\xc0\xca\x14\xce\x9b\x93D4\xc0<,A\xd3\x8d\'2\xc0\xdd\xf70\xcc\x06\xa01\xc0\xd1\xe2\x10Ys\xe91\xc0\xf2k\x80\x85\t]2\xc0 \x1e\x0f\xae\xe8|4\xc0\xa5\xb7\xb7\xb2\xd0\xa64\xc0\'\xdc\ny&\xb03\xc0\x0fm=\xf7\xd1\x0f3\xc0\x8e\x8e\r\xa8}\xd0.\xc0\x1f\x88\xb3\xad\xb8\x942\xc0=o\xd2\xeer<4\xc0\x06\x1d$\x19\x01\x1b3\xc0\x92\\d\x19\x8b/3\xc0\n\xf4\xfdRl\x9c2\xc0\xb50\xc7\xce\x06\xfe0\xc0p!\x1c\xd9P63\xc0\xaa[]^\x8dm3\xc0\xc5\xf3\xf7\x9e\x83\xb11\xc0\x84\xc7!K\xa4\xb03\xc0\xbb\xe4\x0eKT\x034\xc0C\xdf \xe6}b2\xc0\x90\xb1\xa3\xc8\\&5\xc0\xc8\x19\n.\xb593\xc0\xd6\xc8\xab\n\x95\x1a2\xc0\x8c>\xac\x1e\xe4|3\xc0\x89\xa6\xd0\xab;\x162\xc0\xcb\xab\xc2[]\x0b2\xc0\x9dY\xc2Q*`3\xc0%\xc2\x05YWu3\xc0_/\xa3\xaaL\x006\xc0\x92\x11\xbcW\x1f%3\xc0\xcex+\x12\xc8\x1f2\xc0\x9azjOr\x8e2\xc0\xae\xe0\xc3vFP3\xc0\xaeC\xf8\xb2\xab\xc33\xc0\x8e6\xafW!f3\xc0\xa1\xd5\xfe`\x14\xd93\xc0\x18.\x9b\xb8\xaeV4\xc0\x98\x97e6/\xf95\xc0\xd8\xfa\x8f2\xb5\x9a2\xc0\xb1\xc7\xf83u\xe84\xc0 w\xdf\x00\xe3n4\xc0\xd8\x97\xa0\'S;4\xc0G\xb9\xee\xcd\xe8\xde2\xc0\xae\xad\xe2\x9f\xd3\xe92\xc0M\xbd+n\xfbk2\xc0\xc7!\xc2*\xe9\xb42\xc0\x9d\x8f\x86\x1aC24\xc0/\xf8Sp \xaa+\xc0?\xdc\'w%\x1a3\xc0$\xfb\xefM\xc3\xcf4\xc0\x97l(]\xc2%5\xc0ku\xc0\xaf\xceD5\xc0\xbd\x7f\xe7>\xd2j-\xc0\xa8\xf2\xa3\x1e\xc1\x903\xc0@=\xf3\xc6\xe2\xf22\xc0(N\x01G\xf0Y1\xc0\xa4\x89\x8ev\x08+3\xc0`(\x87\xff\x85}4\xc0g\x18\xfdu9\t3\xc0\x9c\x81\xb1|\xa1b1\xc0O)\xcb\xd6L\xaa3\xc0\xabe\xd0\xe9Z\x804\xc0\xc5;\xd1\x1bOv/\xc0\xd0:\xd1\x15\xe1^4\xc0\x95\xef\xf0K&O3\xc0\xa9V\x00\x11\x08r4\xc0\xa2\xe9\xfd\xb61\xf65\xc0r\\\xb0^-"2\xc0{\xca\xc8\xb2\xc3&3\xc0A\x86\x81\xdc-\x055\xc0\x83f\xa5\xf3vA3\xc0\x98\x9a\xa5g7\x1c4\xc0\xbas4t\x13\x982\xc0\x1d72\x1bk\xb23\xc0\x1c\xe6e\xc8z85\xc0\xf0\x1e\xbf\xde\x99\x11/\xc0\xe5\x9c@\xb9\xec\x062\xc0\xe8\x9f\xcf\xca\x8dX3\xc0c{\xaa\xa1\x03\x1b3\xc0\xb3\x0fm\x07\xbc\xa13\xc0\xf6\xaaz\xd9\xb9\xfb3\xc0=K\xda_"f/\xc0\x98\xa3\xef\xbe\x87\xb44\xc0jg\xb9\xdd\x0c\xb74\xc0Q3\xa8\xb4\x13c5\xc0;\x87\xa9\xba\x86\xd52\xc0\xd4\xd3Wo[t5\xc0\xb8\xd1\xd6!G\xab4\xc0\xa1o\xdb\xf7\x16\x961\xc0\xe4Dg\x19>\r2\xc0!\x9d\x17\xef\xa0{3\xc0\xe7\xaa\xfb\xd0\x00\x120\xc0\xcd\xb4\r]\xf4?5\xc0\xae\x9b\x16\xf2>J3\xc0\x0c\xe2\x98\xc8\xc0\x083\xc0\xd8\xcd-\xca\x0b\xec2\xc0{ds|\x08`3\xc0\x93\x9e\x1bu\xde\x122\xc0\x00\x83k)i"3\xc0\xeb\xc010\xb1:2\xc0\x81\x9e`-k\x185\xc0\x97\xe6\xf14\xcb\xa84\xc0\x10\xeaeH\xee\x0e3\xc0\x82\xc6L\x85lg4\xc0&\xf2\x15%\xe4\x1a3\xc0\xed\x14\xd2\x01\x16\xde,\xc0\xc9\xe5\xdd\xcfv`5\xc0\xeb\t\x83\xdd\xdf\xe30\xc0\xbc\x81\xf2\x88\xca\xf0/\xc0\xbai~\xe6\xce\xfb2\xc0\xca\xb3\xc8\xa8A;5\xc0r\xf6\x12\x9d\x08\xff/\xc0\xdb\xea\x7fb:m2\xc0\x05\xb9\x891I\xfe2\xc09-\x87\n\xc7\xb74\xc0\x12\x92A\x91r03\xc0\x1e\\v\xd8}t/\xc0\r\xfbD\xe5PT3\xc0\xfc\xab?H]N5\xc0\x19\xb5\xf3*|\x063\xc0\x80\x91b\xb8\x86;4\xc0j{\x1a\x9djt2\xc0I\x12]\x984b2\xc08M\xf8\xa9H\xf31\xc0c\xa9\xf0v\r\xf83\xc0B\xba\xa08\x84C4\xc0\xaa\xd0\x1d\x95#\\2\xc0\x86\x8c!\xc5G45\xc0}\xfd\xff*\xf7Z/\xc0\xe5$\xb1\xd8\x7f\xd94\xc0\x96W\x89o\xb3T5\xc0\x92S\xf6\xfcbY5\xc0~\xa5\xa7\xdd\xbdX1\xc0\xf8.\x19\xbf\x12d4\xc0Ln\xf1A\xe2\xe43\xc0\xfd\xf5\x03\x8d\xe3^2\xc0\xfa\xd9\xcc\x8b\x16\x183\xc0u#[\xeb\xaa$3\xc0\xccr\xc6\xa9\xd5F4\xc0\x946\xa59\xce\x9f3\xc0W\x87\xca\x01\x8f\xbb4\xc0\xd3J\xc22\x96)3\xc0b_\xa2"\xc3;5\xc0\xefZ\x82\xfa\xa825\xc0_nYb\x19\x06-\xc0\xf2\xf7\x02E\'\xe72\xc0\x85\x01\xc0#\x1e\xf83\xc0\xe7;@\xec\x85\x893\xc0\xc5\rl~7\x1f3\xc0\xa4\xc3\xf9\xa1\x13\xd02\xc0>\xda4m\xb1,3\xc0\xf36J\x8aP35\xc0\x1e\x03\xfd\xce\xc8h1\xc0\x8a\xa2o\xb4\x89\xf42\xc0~\xe5\xf9\xb9\xa6\xd74\xc0!o\xe1\xab:\xab4\xc0\xb7<\x94\xf0[`2\xc0=B\xfd3V62\xc0\x8d;N\x89w\x014\xc0\xff\xe6Ut\x9145\xc0\xd6\xf6W`\xce\x852\xc0W\x9dCg\x07M5\xc0\xaf\x81\xcdxV9-\xc0-\xdc\xae5\xa4\x003\xc03\x89M\x83\xe1w-\xc0\xdb\x8d=\xc0\xa0\x0e5\xc0\xc4\xbb>\xd2\xc6\'5\xc0\x88g\x1e;\xf1\xed3\xc0\x99\xd7cL\x89T5\xc0\xd4\xedD\x94\xdcT2\xc0\xd2\r\xcb\xfbz\x003\xc0h\x1e<p*\xee5\xc0\x87\xe8+\x8cQo5\xc0\xd6\x8e\xc49%K5\xc0C\x14j\x11\xf3\x0b3\xc0]\xef\x1c}\x7f\xc72\xc0\xb38 \x1a7E3\xc0"\xf1\xa9\xc1An0\xc0\xb2\xad\xaf\x9fb05\xc0J\xe1\xabVP\xfb2\xc0I\x94k<\xc1q4\xc0t\x92\x9c\xb4cP2\xc0\xc4n\xa5\xf1I\xf43\xc0b\xd2.8\xcaU5\xc0\x8cE\xf0v3m5\xc0\xd8\x8b\xe1l\xc2O6\xc06D\xca\xac=\x842\xc0\xb2\xc4\xd1\xf2\xa8\x901\xc0\x8b\x97\xefA\xdc|2\xc0\xa0CI7^S2\xc0\xbfb\xcb\x88\x9e\x9a1\xc0[\'!\xa4(\x0b2\xc0\xfe\xbb\xddG\xb5p2\xc0\x91\x84\xdd\xc1\x18]0\xc0\xb55\xc1\xcf\xc8h2\xc0\t\x1b\xd7\xc7\x10K3\xc0\xac,\x9b\xd8l{5\xc0\xdd$\xe1\nfh3\xc0wv\xb5t0\x000\xc0%\xc0\xbc\xab\xfe{0\xc0\xf7\xd2Q6\xd3\x885\xc0\xa51o\xf0\x0f\xe30\xc0\t8,/\x05X5\xc0\xad\xc5\x8a\x93\x86s5\xc0\xb1\xf6\xa4WDH2\xc0I\xe2\xbf\x04\x88>2\xc0\x18\\}\x07\xf6\x1b!\xc0\x8e\xc3f\xd5%j5\xc0r\xb5#\x07XS4\xc0\xa2\x91\xe8\x12\xdd#3\xc0\x15}\xd0\x07\xb7\xbe-\xc0_\x05\x85\n\xf3\xf51\xc03\x10\x9a9\\{1\xc0\x84{\x95#\xc3\xb72\xc0\x89\xe6k\xfac*4\xc0\'\x03\xac\xafv\xff2\xc0~7\xb5\x9eb\n-\xc0\xed\xb7%r\x8d.3\xc0\xd9!\xbb\xb23Y3\xc0\xba\x0b\xab=\xb2w/\xc0\xaa\xb1\x9d2\xd7\xa54\xc0\xe8zL\xb6~\xb35\xc0\xba\xca\x86\xe8\xa7\xf52\xc0\xaf\xbe\x03\xe4\x16p3\xc0\xed\xf1\xb30\xa4U1\xc0\xe9\xce\x0f\xd6\x9d\xfa2\xc0\x99T\xeb\xb8ui5\xc0\xccgC\xf06w4\xc0}\xc9\x1e \x9f\xf95\xc0\x00\xc5q\x0cS\x175\xc0\xb9\xefm\x98\x84B5\xc0\xcc\xa7#3NO3\xc0\x1e*\x8b\xa5\x93A2\xc0\xd24\xdf:\xcc\x8d1\xc0\'\xb3y\n\xbbF5\xc0\x94\xc9\x01`\x13\x013\xc0&\x90@\xf7\xc5\xe02\xc0\x05\x1a\xb4\xe5>;1\xc0LG\xf0\x8c\xb1\xd22\xc0}\xe1oxC\xf21\xc0H\xb9\\Mn\x0b.\xc0\xd8\xb0\xcd\x10Sx5\xc0\\\xb7\xcf\xf5A\x0b4\xc0\xd8&\x80\x88x\t0\xc0\xf5\x15m\xbb ~0\xc0Y\x82\x88\x10\xa1\xf83\xc0\xf2\xb3\xa7l\x05\t4\xc0\x82\x8e\xb7U\xaf53\xc0\xe1n\xf6\xdd\x99\x872\xc0\xa9t\x82\xeckf5\xc0n\n\x94~s\x030\xc0\x947\xa9\xc7\x9d\x94-\xc0\xb5\x13,\x9fh\x113\xc0\xac\x80=L\x90\xc12\xc0I\xb2\xd8\xe7\xa2C2\xc0\xd4(\xb2\x10,\xef/\xc0\xfc\xa4w\x15\xb8*5\xc0O\xd7\xb2X&\xc72\xc0\x01\xff\x19\xb6\x07:2\xc0\xb2\xafW\t\x02\x8c2\xc0d4\x07\x0c\xe1\x921\xc0\x8et$M\x16$3\xc0>\xe8\x80\xae\xb6.4\xc0\xf8"\x04{$\x845\xc0\x96\xbd\xc2\x7f\x8b\xf53\xc0\xa1\x8a1\x9c4\x904\xc0\xdb[mj%i4\xc09\xcb\'\xc6?\xa71\xc0\x9dez\x80v(3\xc0\xcf\xd8\x0e\x92"O3\xc0\xf5\xfeP\xf3g\x853\xc0X\x10\xe0 P\x7f3\xc0\xf7\xf6\xe2\xb2h*,\xc0F\xf4\xf9\xbf\x0e/3\xc0\xb0\xd8~3\xed#3\xc0w"\x8b\xc1_`4\xc0\xe0\xed>\xdf\xa6\x1a2\xc0)\xfe\\e\xd1$3\xc0\xf1Gw#\xbbD5\xc0\x9a]\x04"%\xa14\xc06\x1d\xd7^UK5\xc0\r\xe0\x9f\xe9i|5\xc0^\xd3\xdf\x8bF\xf33\xc0H\x169\x0b\xf2\x185\xc0jJ\xec\xd9/\x1c3\xc0\xcb\xc3\xef\x9a\xc4\x804\xc0\x83\xba\xa3z$\xff2\xc0\xa5=\x13\xa6\xd4%5\xc0KZA\xa2\xf081\xc0I\xa2\x9d\\z\x9f4\xc0\x8a\xcch@\xf2"4\xc0j\x91\xb5\xed\x91\x9b3\xc06\xb5M\xae\xa0\x00/\xc0\x0b\xa2\xfeR\xa2W/\xc0\xb6\x92\xd7\xd6t\x143\xc0E\x0f\xa3\xe8H52\xc0*\xc3\xea\xc8\x94\xff3\xc0\x12\x00\xed\xd7\x11\\/\xc0\xfd^\x17o\xf3\x042\xc0f-\x9fEl\xa92\xc0G\x89\n{ue2\xc0)\x82:\xd4\xfc+3\xc0\x06\x84\x14X`\xd03\xc0lC\x930\x9643\xc0 \x0c\xfd\x06\x8bq/\xc0\xee3fi\xee\x127\xc0("\xcdqS%5\xc0\x00:q\x9d\xc6\xf83\xc0j\xdeu%\xe2\xff3\xc0\x9e\x19\xc9\xe6&y2\xc0\xceR\x06N\xe0b2\xc0\x89e\x18\xfc\xb5\xc91\xc08b|3\xcf\xb52\xc0\x00\x93\x0cM\xee\x13-\xc0\x18\x12\x1c\xa1\x8c\xb42\xc07\xb31zR~3\xc0\x15\xe8 \xd6\x9e\xd12\xc0\xa6\x17\x853,a3\xc0\x14W\xd1z\\\x19/\xc0\xeb\x15z\xa9D^5\xc0j\xcf\x0b\xd6\xbc45\xc0,\xdaj\xc5\x1b+3\xc03\xa8a\xf9K\x0f5\xc0Ti\xb9MN\x0f4\xc0\\\xf3j\xdaMz/\xc0V]\xc9\\\xf2W4\xc0D\x95M\xe9\xc5\xcc4\xc01\x19\xc9R\xd4\x9f2\xc0\xdeF\xf8\x0e\'`-\xc027\xfe\xbd:\x125\xc0\x99\x8d\xb5\x1a\x10\xfd1\xc0\x12\x86b\xa6\x17\x8b3\xc0\x0c\x93!\xb0A[4\xc0z\xf3\xaf\x9c\x94\x0e-\xc0O\xa0\x9e\xc2\x9f70\xc0\x1a\xa1(\x15\xae"3\xc0`v\x8f\xc9\xdf35\xc0\xcde\xcb  \xa42\xc0\x1a\xae\x90\xdb\xe8\xb80\xc0\x98\x8e:\xe9z;3\xc0C\xa7C\xdc\xb0\xa42\xc0\xfd\xd6\x15\xdfD\xba2\xc0\'\x1dJ\x13\xc6\xd42\xc0\xcc\x18\x18\xd7\xe9$2\xc0\x085\xf6\xf98\x192\xc0\xca\xccB\x83\xb8o/\xc0/\x8d\x93\xb0q\xc32\xc0a\xc3\xfa\xf0\x85\xec5\xc0-]\x1f\xfd\xaf\x0c4\xc0\x97A$\x98\x87\x882\xc0{H\xca\xb5\x13Y4\xc0d\xb2nbT\\3\xc0\xceQ\xa4\x07IQ3\xc0\xe2m\x08\xfc"\x7f/\xc0\xb9\xc1#\xe8\x02@/\xc0~Y?\x8d\x8b\xf22\xc0X\x9c\x88\xd4\xbe\x13-\xc0\xe7\x8a\t\x8a\xa7@3\xc0\xe8X,\xfd\xf5[2\xc0q\x95\x93\x95\'%3\xc0\xfc)\x8b\xfa\x9d\xe4-\xc0}}\x8e\xfd\x06V5\xc0\x02]fC:$4\xc0\xc7\xb6\xee\x8dn\xab2\xc0\x11BkAdE5\xc0x\xcf\xc5\xadHa3\xc0\x1aM?\xb9\xbc\x0c2\xc0\xff\xf2y\x85\xb3E4\xc0\xc1\xbe\xc8\xe5\x11\x86/\xc0\xd9\x9a\x1aW\xa4\x815\xc0\xe8\x10q\x9b\xf3\xc42\xc0\xdf>P\x0b\xf1<4\xc0\x97\x96o\xffC\x053\xc0\xae)Qtp\x012\xc0\xad\x04\xc2ajs2\xc0\xd7E\xee\x17\x00Q2\xc0x\x9c\xf7\xa9}\xf01\xc0\x13\xfa\xe6\xf9Ws3\xc0\xb3#\x88\xba\xc0y4\xc05B\x93t\x81\xc8.\xc0%Q\xf2\xbf\xf9\xa82\xc0\xaeM%\x1eW\xeb.\xc0\xda\xe8,)EW6\xc0\x81\xa1Z6)\x8a3\xc0\xe5sVWZ$2\xc0z^fsS\x193\xc0\x11\xa0^T\xf0j3\xc0cA\xd6\xbci{3\xc0\xb7\xa4\xca\x87\x9a\x8b4\xc0\x90_C\xf0\x1a\xa24\xc0\n\xbf\xe2,};5\xc0\xa1\x01\ra\xcbT3\xc08\x13X\xc6AE3\xc0\xa2\xa0\x03}\xd0:3\xc0\t\xff<Yr\xf33\xc0U\xae\xba[\xb0\xcd2\xc0\xa3b\xc7\x83\xab\x841\xc0@\xa8"r-\xa42\xc0\x16\x10\xf7\xda\x8e#3\xc0F{\xb0+\xccu4\xc0n.\xa1\x18@\xff.\xc0\xc7\xa6{\xa9\xa2\xa32\xc0\x9b\xd2\x14\x9b\xfec4\xc0\x1891\xee\xf7B-\xc0+\x89\x02\xacp\xf93\xc0\xa0#z\x8e\xa1\x802\xc0N$!\xc0K\xf03\xc0`\xf0\x08\x9c\x8b\xe75\xc0\xe2\xe2\xed=G\xa7.\xc0\x8b&R\xb3\xd8\xa0.\xc0\xb6![k\xe8\x875\xc0<\xe4\xf3\x98\xb0\x835\xc0:qhO/\xa52\xc0}\x8d\xd0\x81\xb4\x013\xc0\x87\x0b\xe2\xdc\xc3\xf91\xc0\xc82\x19i\x9a\x954\xc0\xd2\x8fI?\xe5@/\xc03\x04\x1b\x088\xd53\xc0>\xc95\xb6i\xf32\xc0\x06\xbb]\xe0\xbdn-\xc0jX\x95\xcc\t$5\xc0+\xcbw\x033-3\xc0{\x06\x93\xc3\x14\x112\xc0\x1b\xd7\xaa\x0e\x96#3\xc0/&\xd86r\x9a1\xc0|\x9d\xd4\x1b@\xd72\xc0=\x91\xb4[\x17\x7f-\xc0\xc7\x0c\'\x93\x88\xfe.\xc0,\xc54XQ\xfc1\xc0?\x88\xe3\x00\x80\xe81\xc0a\x99\x11\xd5Z\xcb4\xc07\xbcF\x04_\xff4\xc0\x81\xd9\xda\x02\xa3t3\xc0m\x0c5\xc0\xc1n3\xc0\x08Fs\x13\xbf\xb92\xc0\xc3\x1cz\x8c\xaf\x083\xc0\x9c\x1dh\xed\xd9{3\xc0\xe6-\x83\xe7\xf843\xc0%\x1b\xa0\xdf\xfa\xc22\xc0\xd0\x08\xc87\x04\xd33\xc0j\x1e\xc4i\xdb\x9a3\xc0\xe0\x89\x02\xcc&@4\xc0&=\x97\xb1G)3\xc0\xeb\xa9Q\xd3\xb1\x8b-\xc0?2HE+\xaf2\xc0I\x8e\x97\xfar[2\xc0\xf5\x10\xda\x15K%4\xc0\x84|uw\xf5\x95-\xc0\x0bn\x92X\x08\x1a/\xc0M\xa6\x9d\xaf\xab\x102\xc0`Y\xad}\xde\xa22\xc0<!\xee\xa6UF4\xc0s\x11\xc3\x98H74\xc0\x00\xea>B\xc1\x99.\xc0\x8b+\x8b\xbf-\x013\xc08\x84s\x11\x92_5\xc0K4\x04Gze5\xc0\x81\xd1\xa4\x06\xfb\x974\xc0\xd5i\xfb-\x0cv4\xc0\x81i\xcaL\xd6\xbc,\xc0\nHP\x13"x1\xc0}\x1a\x1c\x0f\xe0\xf13\xc0t\xbc\x91\xc6 _-\xc0\xc2(\x95l\x8874\xc0\xda\xd2\xb1rN\xbf/\xc0\x1a\r\x10zi\x0e3\xc0R\x96p\xf4\xd1\xf53\xc0V=\x89\xf9\xab\xe71\xc0=\xf8\x84d=\xcf2\xc0\xcf\xc4\xb2\xef\xe2\xc8.\xc0\xcc\xa5\x89\x8e\xed\xb02\xc0;eM\x8d\xdac2\xc06\xab:\x0e|w2\xc0L\xf6J\xb2\x7f\x91.\xc0\x12Fu8\xf9\x163\xc0\x8c\xcf\xe3\xb1\x8d=3\xc0\xb0\x9a3`_\x055\xc0\xc2EB\xd4\x9a\xaf2\xc0\xec\xef\x94~\xf1\xa22\xc0,\x91K7\xe0N5\xc0K\xd5,V\xf2\xc11\xc0\xa4\x8f]{(\xaa2\xc0\\\xf1rn\xf9\xc71\xc0\xbc\x94\xbe\xa5]\x163\xc0\xaf\xc3\xb5q\xd2\xac2\xc06\xf1\xdd\xea\x9c\x863\xc0>u\xb1\xe9P\xa22\xc0u\x04\xd4\x15H\xfd2\xc0\xf5\xbf\x7fw\xa9L3\xc0\x99\t\xafQ\x0cz3\xc0\xce\xcc^\xa6\x9a\xfc2\xc0\xcc\xb6\xd1;\xfdd6\xc0\x1ce7o\n\x0b0\xc0\xce\x0c-\xf6p\xf91\xc0\x03\xc7\xa3*\xba\x1b3\xc07\xf1\x93\xe4K\x9c2\xc0\x99Z\xb8\x90\xed\x0f,\xc0\x8fz\xe5\x90\xa0n5\xc03\x97-\xa0\xd1\x874\xc0\xb6\xeb\xeb\xe7B\xa02\xc0\xd9\x0b\xc0SAU3\xc0\xd3\'\x05z\xf0\xa81\xc0\x16\xf4a\x99\xeb42\xc0\x14_0\xa0\xb5\xd42\xc0\x91\x99\x9d\x1e\x9f\'3\xc0\x8d\x18\x9d\xd6\x1f[3\xc0\xde\x83U\x0c\x85\x033\xc0QZ\xe2<6\x9d2\xc0>\x02\xdf\xeeO\x87.\xc0\x0f2\xed\x10\xd8B5\xc0\xf62\xe6\x97\x00Z5\xc0\xee`lS\xbf8-\xc0\xb8\x93`\x04\x8d\xcd3\xc0\x16\x9a\x03]\xf5Q4\xc0\x97\xf6\xd8s\xe8\x033\xc0\'\x95\x9b\x03\xc1\xb71\xc0\xae.\xa9\tPo3\xc01\x9a\xae\xf6d\xe91\xc0\xf6\x9c\xdb3\xa0}3\xc0^\xdc\xda\x93<\xa3-\xc0\x8e\xfbR\xb1W\x834\xc0\xb4?\xb1\x89I\xd8/\xc0{\xdaa"@\xae3\xc0\x11>\xaf\x9dA\xe52\xc0`\xb88b\x01I5\xc0\xdc5\x1csI\x140\xc0\xccr\x9b\xa7\x7f\x163\xc0\xd1F\xe8\x96\xd0\x88-\xc0\x81c\x91<\x8bW1\xc0\xbf\x87\x8d\xdf\xfc\xf73\xc0Y\x9e/\x17:\xd31\xc0\x9ea`\xe6\xd9r4\xc0\xf4\xcf\xca\xf3\xf0F3\xc0\xd9\x1c]?\xd3\xc42\xc0\xdb\xc3\x83.\xcb[4\xc0\x1e\x9e\xf8\x08d\xe41\xc0\xe0\x8d\xcaA\x9a\x8f.\xc0QO\xdd`\x8e\x1c4\xc0\x80\xf7|+\\\xfd3\xc0\xf8z\x94Sa\xee5\xc0\xecX=\x08N\x811\xc02\xf04n8\x141\xc0\xf2C\xe5Y"s3\xc0n\x13w%\x06\x9b-\xc0\xa0Z\xdah\xbc]3\xc0,\x0e\xcf\xb8\xcb\xe03\xc0-\x9d\x00\x9c\xe2\xcf2\xc0\xb0@\x81Fs30\xc0\x03\xc7\xea\x01M\xc8&\xc0Jd\xd1W\x86\xd91\xc0o\xcb\xf6\xbd\xf0\x862\xc0\x08\x81(+\xfc\xdb3\xc0\x00\xf5\xab\xe0\xf3\xe62\xc0;\xa9\xb3\xcf3\x882\xc0B@\x0f\xcd\xa8\xe01\xc0>\x89\xa5\xd5~h4\xc0\x0c\x0c\xb0\xa5\x95\xe13\xc0\xe5\xb7-r\x8b\xb53\xc0\xfe\xc0\x8b\xce\xfd\xb22\xc0N\x191\r}\x113\xc0\xd2\xe4-\xa3S\x882\xc0\xf6\x10\xad\xa3\x83\x170\xc0\xbf\x0e7R\x00\x1f2\xc0\x89lI\x91\r\xb71\xc0\xa5\xcc@\xf5\r\xb52\xc0x\xf62\x07\xfb\xc7-\xc0o!2J\xd4\xb51\xc0\xd2-\xb4\xb1\xde\xc01\xc0\x99\x9e\x82\xea\x0e\x932\xc0c\x12\xe2\xe1bX/\xc0$\xca*\xccvj/\xc0\x18\x81\xed\x9d\xa9\xa52\xc0\xa7\xa71\x05\xcd\x033\xc0\x88&\xea\xc1h\xf13\xc0\xa6W\x1c\xef\x8f\x833\xc0\\6\xd5\x11\x18B3\xc0\xedA\x1a\xd4\xc4\xe51\xc0\xaa\x97\xe8x\xfa~4\xc0\x07%\x8e\x15t\x033\xc0=\x83\xa3\xbed\xe71\xc0o%\x86\x13\xcaN2\xc0tf1\xd9\xbaS3\xc0\x87_F\x11\xe0w3\xc0\x19\x91.\xc4\xb5\x873\xc0\r\xe1jh\x0c94\xc0fW\'\xa8rT1\xc0\xc1\xd7\xc6\x81\xe5\xb53\xc0\xa2h\xad\x95K\xb31\xc0\x18\xce\xca\xa2\xab\x9f-\xc0A\x9a\xb8\x91\xc8v5\xc0{\xed\xed4\x00\x861\xc0\'\xfbD\x9c\x92x+\xc0x\xee\xc2\x9d@\x163\xc0AcQy\xfd|-\xc0)\xe5\xbb>\xfa\xbf/\xc0\xf6k\xc12\xf7\xfa1\xc0r\xf0\xa9\x0b\x04\xb5.\xc0\xe9\'\xd1\x00\t\x954\xc0\xae{.Q\xcf{2\xc0W\x98\t\xc6\xddT1\xc0$\xe0]\xbb\xa5\x195\xc0\xea\xf5\xf0\xecHC3\xc0S\x9d$\xef\xd08/\xc02\x01\xbe\x01I\xa53\xc0\xba/\x18y\xa5|1\xc0\x8b\xf1\x8e}?r5\xc0\x97\xf7\x97~\xe5V3\xc0\x8c\x87\xf7\xe34S1\xc0Z\x9d\x0c\x882/5\xc0\xa6\xcd\xecu\x02\xd01\xc0T_\x8e\x06\x00d2\xc0\xe7(rv\x01\xfb2\xc0>\xcd\x00;\xc7r5\xc0\x0b\x08\x86\x10m\xe73\xc0\x18\xa6S\xe0!\x1d/\xc0\x92\xd8\xac=\xab33\xc0\xd2`\x03\x002&3\xc07\x8c\x9d\xcb%\xb62\xc0\xe0S\x8d\xd34\x8d4\xc04=\xda\xa5\xb3\x175\xc0\x0b\xbf\xe6*:i0\xc0~\xae\x16\xad\xf0u1\xc0\xb3\x7f\x82h\x86\x864\xc00\x87\xb1z\x98\xc8*\xc0i\x93!f9\xc22\xc0\xc3r,\xd5e\xb02\xc0\x84\x9eN8u\xcf2\xc0\xe3\xf0\xbe\x8a\xa2\xb3-\xc0\x11\xfb\xba\xc0\xf6\x1b6\xc0\xe5\xcd\xfd\x99C\xb11\xc06\xf0A\x1f\xe7m4\xc0CI4\x8a\xa0?2\xc0j\\\x8f\xb0\xbe\x1d2\xc0\x8aN\xe8\x11\x12\xd90\xc0->PI(10\xc0\xcd\x92\xd2 \xed\xfb1\xc0\x8dA9*\x07v1\xc0A\x98X\xa6\x9cc5\xc0\x0e\x8b\xb9\xd6\x08p2\xc0l\xc8\x93\x0fT\x134\xc0\xf8N\x0f\xbc\x8c"1\xc0~\xb2\xc2\x89H\xb03\xc0\xd3\xf6\x8b\x99/\x973\xc0\xf9M\xc3]\x97\\3\xc0\xcd\x81u\xab\'\xc92\xc0\xe6\xb5GU\x1d\xac.\xc0\xe5\xd5T\x9dKv2\xc0\xd4\x03|QR\x060\xc0G\x0criX(4\xc0\xd6\x19|I\xc0\x122\xc0\xd9\xea?\xc9;\xff1\xc0\xb0\xe8.\xb8\x1b\x19/\xc0\x95 \x01\xfcb\r2\xc0\xd9T\xdd\xd6&f1\xc0\xc6W\xad\xc4\xda\x1e3\xc0b\x95\xe41h\x042\xc0$\xa5\xafG(z5\xc0\xdd\x9c\x00\xf3\xd4k.\xc0n\xae1\xea`\x90)\xc0*"\xb3\xc8\xe7\xe05\xc0b\xdd\xbb4\xf5\x864\xc0\xd1{\xcf\x18&\x11.\xc0\xe1\xca\xa3\xe4\xe7l5\xc0\x17\x7ffh2L2\xc0\x94\xe7R\x0b4\xbe2\xc07\x1e\xe0\xd6\x8f\xc00\xc0\xb3On\xa3\xc1[4\xc0\xe1\x97\x15\xd9f`2\xc0\xf6\x9a\x17\x85?\x1f,\xc0|J\xe7\xb1\x9c\x9d5\xc0\x186\xa1\xf2\x99r2\xc0)\xdb\x87\xdf\xa6\x86-\xc0/\xaf\x19\x88\x0f\x060\xc0\x10X\xfa\x93>3-\xc0\x94\x18}\xbb\xba27\xc0\xee\xdb\x05=\xccU/\xc0\x88]`\x9cD96\xc0.\xd3V-\x15`0\xc0\x96mm\xf9\xc4\x0e2\xc0\x05\xbc\x12W\xb3\xfd1\xc0\xae\xb9\xe2C\x8e\\2\xc0;\x93\x8f\xfd\x87!,\xc0\x8d>,\xcda41\xc0\xe1\xd7\\\x08\xc473\xc0@\x07|8\t\xd84\xc0\xf6p\xbe\\\xb2U5\xc0||\x91J2L4\xc0h\xde9\x90\x17\xcc2\xc0\xbdP\xcf\x18\x02\xdd4\xc0n\xc3\x91\xa6\xd3\xbc4\xc0\xe7T\x1c\x04\xf2\xb32\xc0y\xe2\x0eC\x0b\x9c4\xc0%\xc62\xb9\xe6`/\xc0\x18\x04t\x1f\x82\xa33\xc0\xfe\x96\x028\xf3\x0e5\xc0M\xb1F\x99\xe7\r4\xc0\x98CM2\x81o2\xc0\x8f\x89&F\'E4\xc0K\x98\xbf\xc9\xc0d0\xc0\x0f\x9f\xee\xc9o\xdb.\xc0C{\xdc@G\'5\xc0\x94\x02\xb5\xcf\t\xdf2\xc0+F+6\x93U5\xc0\x04\xba\xd5\x1dcz0\xc0\xe3\x8cN\xe5vu6\xc0\xa0\xcd\x8dV\x91b2\xc0\x0ct\x8cXs\x16/\xc04v|[\x19O3\xc0t\x7f\x9d\xb9\xef;3\xc04\x1aRu\x16+2\xc0\x0e%\x97\x80#\xd85\xc0\xea%\x1c:>\x982\xc0\x8a\xfeW\xdeM\xd80\xc0\xd1\xfe\xb4\xc3\xd8\xff1\xc0\x93\x14>Y8\x135\xc0v\xe7<J\xac33\xc0\x17\xd0H\'V\xe93\xc0\x87z\xdf\x92,\xca0\xc0\xfae\xfelm@3\xc0o\xbe\xbd\x056\xfa1\xc0\xc2\xca\xf09\xa2\x064\xc0E\xd8<\x17j\xd05\xc0\xf2\xd2\x90b\x9e=0\xc0u8\xb1W7X5\xc0\xa1Et\xd24\xb83\xc0Y\xf0\xdb]$\xf1/\xc0d\xef\xcd\xeb\xa6\xb93\xc0\xfe\xc8\xf0*\x95\xa4.\xc0m<qu\xbb\xd52\xc0\xf8b\x1fy\xda41\xc0\xff7<\x1b\xcd\x943\xc0\xf0\xa4\x00*e73\xc0\xb4Z==\x1cT2\xc0,\x07\xa7\xccWe5\xc0z\xf0\xd6\xc6\xbb\x123\xc0\x99\xbd\x91%\xed\x965\xc0\r\xfbm\xe5a\xfc.\xc0\x10\x8d\\[!o1\xc0,\xff\x12\xd3j\x813\xc0\x1f\x15\x93\xf3^h3\xc0,\xbd\xce\xa9\xbe]2\xc0\xf1\xede\xc2}\x143\xc0\xbdRU\xb9z\xe32\xc0\xaf\xaf\xff\rf\xf4/\xc0\xfd)%;\x02\x063\xc0\x13\x11\x8e\xc5\x1f\xbf3\xc0\xa5i|\xb6\x0fo4\xc0\xeb`q\xc4#\xf1.\xc0,*8\xce\xd7\xcf.\xc0K\x95+-y\xb13\xc0)\xc64\x866<5\xc0->\xd4>\xc5(2\xc0\x83?u\xf1"L4\xc0\x94\x96Z\xb1\xc4\xe64\xc0\xe4@J\xc7\xf4\xad.\xc0o\x92 \n\xd2\xbb4\xc0\x82\xac\xe1\x0b\xd7\xed4\xc0\xc9\xa5\x84\x80\xcf=\x13\xc0ib\x82d\x7f:5\xc0\x9d\xcfB*G^2\xc0\x9c\x1c\xc3\xd9\x15\xef4\xc0\xcbeG\xbd\x1aH4\xc0B\x04\n\x84\xdd\xbc4\xc08\x19\x81\xf1\xdd_3\xc0\x18\x1c\xd1\\d\xb14\xc0\'\taL\x97D5\xc0\xffN\xc2B9\xf53\xc0\xbb)\n\x93\x96\x036\xc0\xcd\x81\x00\xd0M04\xc0\x99\xd9`;\x89a2\xc0]\xca\xe3]\x90\xbd1\xc0\xf5\xf2\xd3\xbf\xb0[2\xc0X\xf1(\x17j\x1c4\xc0\xe2r1\xb0\xf9\xe14\xc0-h\xbeN\xe2\x954\xc0\x0eSf\xf3 \x84/\xc0\xb2\x1d\xb3\xcfF\xa43\xc0-\x1e\xf1/\xde\xf50\xc0\xdf\x1bPA\xb6u3\xc0\xb0=\xdf\xb3:$2\xc0~\xcc\x83F\xbb\xa73\xc0!\xf6B\xa4`\xe51\xc0\xb2\\k"\xba\x7f0\xc0.\xd8>\xc35\x14/\xc03Jv\xdc\xc0\xb96\xc0"\xb0Y\x8b\xa7G3\xc0\xa6C\x8d\xb3Y\x035\xc0\x9b\xb4\\\xda\xb090\xc0R.\xcf<n\x14.\xc0_\x0e\x9erib3\xc0\x88>\xdb\xc87\xfc1\xc0\xc8\xd7\x87\x89+B2\xc0*\xf1@VO\x9e5\xc0\x15g\xe2\x87\xde\x115\xc0\xf1\xc5\x1a-\x07\x964\xc0I7\xc0\x11\xbdb5\xc08y\xb1\xf0\x04\xdc\x16\xc0\xfd\xad.\x03?\xb91\xc0\xe3~\x8b\x06\xb6\xf81\xc0$\xf1\xf2\x19\x06\x083\xc0\x02;6nKj2\xc0\xd3\xa7\x13/\xea\xf01\xc0\xfa\xb6\xda\xd0\xeav3\xc0;x\x13W\\>2\xc0\xfd\xe7b\xc5%\x08#\xc0\x87\xdd%Cu\xab1\xc0\xbc\x17La(\xb0.\xc0\xc5\xaf0cD\xff0\xc0Q^\xb2wl\xd23\xc0\xba\xc7\x9c\x0c\xc6Z5\xc0\x88\xc7,\x02\xd2Y3\xc0\xbd\xed\x95\xaf\x14h5\xc0\x91\xc2\xae\x11\xc425\xc0\x119R\x02q=5\xc0l\xb1\x8a}0\xe82\xc0m\xc4l\x1f0\xcd-\xc0<O\x90\x12yE6\xc0\x9c\xc3\xb7\xc2\x13\xf41\xc0R\x19\xae\xd7;\x8c5\xc0\x82\x9bt\xe7\x8a\x9b4\xc0\xf0\xd9\nLc:2\xc0\x11\nG"\x1e\x1f2\xc0\xa0`?I\x8f\x145\xc08w\xc4\xe7\xdbb3\xc0X\xfc\'\xf2t\x00/\xc0;\xbe\xe7\x15\xb8\x9e.\xc0\x8f\xc2\xca\xf4\xca\xe30\xc0\x08\xb1X\xf4\xf0\x86/\xc0l\xc9\x9f\xf0\x8ew4\xc0\xc4\xea&\x035\xbe.\xc0\xe8\x8c5\xb5a\xa65\xc0\\\x12B\xca\x81\x95-\xc0\xbb\x1f\x01\xe1\xd7\x110\xc0\xf8;.\x00\x93\xc33\xc0\xc4\x90\x13\xee\xda\xcc3\xc0\rk\x01O%\x915\xc0\xbd\x1c\x82\x89\xce\xdf3\xc0e\xa4\x19l\xde\xd92\xc0\xf2\x17<;<\xe22\xc0\x9b\xec[\x1a\x8b\x052\xc0\xed\xa0\r\xc3x|3\xc0/\xa9\xfd\xc3e\xf91\xc0b\xcde\x19:}.\xc0H\x02\xe6\xe6F13\xc0\x13k\x0b\x81\x1c\xd0-\xc0]AO\xdd(h2\xc0D\xb6S#D\x1a2\xc0\xfd\x9d\xbcg\xe3\xdb2\xc0hJ\'\xe8\xb4@4\xc0\xbc\xa1\x92\xe3\x7f43\xc0%\x04\x15\x992\xfb1\xc0\x7fgiy\x99\xfc3\xc0f\x06Iq\x12g2\xc0\x18\xee\x1a\xd1\xa5"3\xc0\x8e\xe7:\xef*\t3\xc0\x92\xe1\x065~\xdd0\xc0\xc2\xc5\x9e\xba\x80\x8f0\xc0\xb4\xce\x9a\xf1\x7f:4\xc0X\xc0h\x950\xc82\xc0QdM\xed\xf7o3\xc0\x90\xdfx\x1d\xd2\xbe2\xc0V\xf3\xbc^\xee\x8c2\xc0\x9c5l.\xa1\xe84\xc0\xbcM\xd3\x05\rW4\xc0\xeeT\xfe\x17Q\xe93\xc0\x95\xa37\x1f\xb9\x053\xc0\xaf\xc4\xf3/.\xc82\xc0\x92\xdfz\xb5L\xc12\xc0\x80[\x8a\xfbA23\xc0\xc0\xe0\xf7!\xa4\xe62\xc0\\Vl\xc5\xfaa2\xc0i\x94\x1a\xd5\x97\xd72\xc0s<)#Y-2\xc0k\x8c\x8f\x9c\x81\xfa1\xc0\x80\x18\xb1\xe5\xd3\xdd0\xc0\x935\x17\xfa\xcd42\xc0\xc7S\x05|`)/\xc05\x08\xe8\xc2\xd4\x8a5\xc0i\xd1\x1f\x7fJk5\xc0\xdb \x0b\xd0\xd2<4\xc0\x06\x86\x08\xc8\xe6\x003\xc0\xad\xa1R\xfb\xda\x973\xc0\x05\x9f\x92"<-5\xc0N\xcc\x7f^\xee\xb92\xc0J\xbf1p\x12\xc42\xc0K\x0b\xa0\xfb\xdet5\xc0E)\xae\xcaIZ3\xc0\xb5\xb0\xf3do\x1c4\xc0\xc2\x8e\xed\x19\xb1~3\xc0\xc3\x82\x84\x04\x9d/2\xc0\x18\x86\x8a\x95_\xc33\xc0\n\x12\x1fx\xc1\xeb3\xc00\xe0\x8cb\xe5\x165\xc0.\x94IW\xf8\xd93\xc0\x0b\x14\xd5\x1a=+2\xc0\xcd\x11\x12\x07n\xf22\xc0C\xfd\xb8m\xcc\xc30\xc03\x1d\xb9\xa6\xe7\xca2\xc0\xd4.\xaa\x9a\xe8`4\xc0\x02\x0ev\xe1~\x013\xc0\xc9\xf6\xf3\x93\x16H4\xc0\x17\x85i#d%4\xc0>5\xef\xc8[v3\xc0\x95\xc5IU\xdf,3\xc0_\n|\xa7\x99\xf92\xc0D\xc9#k\xd0\xf91\xc0\x94\x87\x00\xc7\xec\xcc1\xc0\x1cN\xb9W\xc3\xcd2\xc0t\x1a1\xd0%\xc80\xc0\x13\x85l\x13\xe0\xf71\xc0\x1d\x06\xefh\x08i3\xc0\x11\xf3[-\xc4\xf42\xc0\x83jw\xba\xcb\x962\xc0j\xf7Lf\xbe\xee2\xc0^h\xed0\xa4\xcf3\xc0\x1e#f\xc3Z\xd73\xc0\xdd\x15\xa9\x9at\xb42\xc05Z\x85Y\xef\xee3\xc0sM-7\x92!2\xc0\x83T\xbdI\xa8\xd63\xc0\x06\x19\x19\x00\xfd\xae2\xc0t\r\xcb\xe2\xfd\x9e3\xc0E\nf\xf3\xa6\x1c2\xc0\xbc\xec\xc0\xa8\x9e\\3\xc0\xdb\rv\xc5\xf1\xa82\xc0n\x12M\xbcM\x0b2\xc0\x08\x0bq\xd5\xd9\xf42\xc0\xac\x1d\x8aZ\x98\x1a3\xc0\xa5\x87\x02,\x0873\xc0\t\xf9\xc7\xcf\xd2\xd11\xc0\xbf\xd2\xf7i\x1c\xdb2\xc0<\xd0\xf9\xd1\x96(5\xc0\x04\xd5\xa8\x88\x90>5\xc0\x94F\xe6V\xa9\x035\xc0WD\xc2*\x15G2\xc0\xeap\xa3\xfc>11\xc0\xe2\x18\x87A\xf8\xef4\xc0<\xe8\xf4\xcej\x102\xc0\xaam\xc8 *#3\xc0\xd1?\xe6\xe2\xa5\t3\xc0LDzJz\x1b2\xc0s\xaf\xc4\x92q\x162\xc0\xc6\xc5W\x94\xe3/4\xc0B\x82R,\xb4+3\xc0!-\x13na\xd32\xc0XtmT\xf6q3\xc0`\xb2\x83\xc1\xa2\xe23\xc0\xea\xd9\xc1\x93{`4\xc0\x84\x8c\x1e\xec\xa5#3\xc0y\xb8\x80c\\o3\xc0\x10\xe0L\xbb\x0f\xfd2\xc0\x95\xbe\x7f\xb8\xefF/\xc0l\xcb\xaf\x13cS0\xc0\x1d\xa05MW\xd33\xc0P7\xeb\xee\xd035\xc0\xbf\x94KE\xb0\x863\xc0\xd2{o\x08\x89[/\xc01*\x84\t\xf3+5\xc0\xd70m\xc6=\xfb2\xc0\xef^\x0e@\x04\x7f3\xc0\xb0\xcb>-6\n3\xc0;\xf2J\x8f\xa6\xe75\xc0A\x8f\x9c\x8d7\xce4\xc0d\xbfA\xd5\x13 4\xc0x\xc7\xe0\xc6\x0e\xca2\xc0\xf0\xac\xc0\x1a\xbcV0\xc0]*\xf4\x1a\xa4\x814\xc0\xc4M\xb5{~\xe64\xc0\x92\xc3\xc9\xbb\xea\xf60\xc0&\xc5$\xc0\xa4\xdc2\xc0\xd1\xb9\xaa_c\x083\xc0\xaf\xdaO\xba+#3\xc0\xbf\xe1\xcc\xf8\x1b\xee2\xc0_\x0e\xc1\xbf\xa3x3\xc0\xdd2\x91d\x06\x023\xc00\xe7\xc6\t\xd0\xef5\xc0\xfd[\xaa\x88F\x053\xc0!v\x1a\xcfvl4\xc0\xe8\xfb#V\xc7\xca2\xc0*~7\n\r\x920\xc0\x03u$]}\xf32\xc0f\x19\xd3\xd6_\xb63\xc0\x82\xa1~\xad\x12\xbe3\xc0e\xc4\x16A\xebG0\xc0[]cWG\x1b3\xc0[\x9ag\x111X4\xc0_\xd0\x0f69S4\xc0\xc5N\rcJI4\xc0L\xce\x9c\x12\xe4\xb32\xc0b\xa9\x03`\xffR2\xc0\xb6y\x85~\xa7l1\xc0\x90\xc3\xaaF+\xaa2\xc0\xc1\xad\\\x92<\xf71\xc0\x1drw\xe7:\xfe2\xc0\x11\xc4K\x03CI3\xc0\xd6\xae\xbb\x83\xe0\x1a0\xc0\xd42n7\x98"3\xc0\xaf]\x14+u\xe03\xc0E\xff^\xbf/d1\xc0u\x0c@\'\xae\x032\xc0\xd1(m\x9a\xf7D4\xc0R\x80\\\xf2\xac\x8c0\xc0\xad>1\xaco\r0\xc0\x1a\x8a\xfcIU\x90/\xc06\xbb~\x1d\xff\xea4\xc0\xd7rw\xe04\xf04\xc00)\xd9\xb6\xfa\xf22\xc0\xa8\xdc\xaaD\xdfx3\xc0sP!:\x8c\xee4\xc0\xafcOk\x9a\t4\xc0\n\x9c\xc9\t%\x814\xc0\xa7\xf9\xfb\xa6\xb4$3\xc0\xffA:\x94\x96\xec1\xc0\xcf?\xdc\xa6\x98\x106\xc0Y\x11\xfbu\x16\'3\xc0\x14\x9eb\xbe\xc4\x910\xc0\xec\xdf\xadv\x86z4\xc0,\x7f\x92\xc7\xc5o1\xc09\x87\xeajM\r3\xc0\xca\xd0\x00\xdd\xe9\x161\xc0\rc;\xb4\xb245\xc0\x83\x910\xd5yg3\xc0\xd7S>\x99\xa1a3\xc0\x07(\xf2s\x18v3\xc0|sf\xd3iE3\xc0r\x15\xfa7t\xcb4\xc0Aq:\xd34j4\xc0\xdak\x91F5]4\xc0\xd5m9\x8c\x92\x144\xc0\x8b\xdf\xe6\x02\xc425\xc0\x96R\x07`LF3\xc0\x87-\x915\x95A3\xc0\xad\xe4\x1c\xbb\x07\x904\xc0d\x9bct\x85\x863\xc0\xd9zfK2\x1d3\xc0\xca"\x8cG\x9fz2\xc0\xc4\xc7\xbb\x88%\xea3\xc0\xaa^=\x8f\xd1\x112\xc0#\x0c\xd8e\xb9\xfe3\xc0|N\xce\xc6\x18\xcf2\xc0t\xbd\xed\xd23\x9a-\xc0\xf2I\x83YHp4\xc0\xc9)\xe8p\xd1-2\xc0P\xb8\xe307\xac0\xc0\xe1\xb4I\xe8\xa6\xc02\xc0j#|\x96y\xc71\xc0\x9b\xd3\xe0\xc1\x02\x183\xc0d\xc3\nI\xa2u3\xc0\x10\x8d\x89\xa5\xbeg1\xc0\xb1X\x95\xe4\x8d33\xc0\x16\xd4\xb8\xdeO\xfb2\xc0\xc9x\x0c\x8b\x8d\xee2\xc0\xd6f\xa4\x19Q\xc73\xc0\xe9p\xb5\x8b\'%3\xc0K\x80\xf9\xe6\x83\xb12\xc0#\xd0{I\xe0\xef0\xc0`E]\xf1\x9bM3\xc0\xc6\x06A\x96\xa5-4\xc000\x1f\xb0\x16b3\xc0}\x8d\xcdq\xebc-\xc0X\x15\x88\xd5\xe4*3\xc0TM\x15@:c2\xc0\x1d\x8e\x86\xa0\xd1\xe43\xc0z\x08p\xb7q\xe51\xc0\x19\x11\xa0\x9as\x964\xc0;\xfd\xa7\xfak&"\xc0\xadCs\x03\x8e\xcc5\xc0\x1fl\xfeA\xb3m3\xc0S\xa3M\xeb\xe9\xc23\xc0\xe4vLcp\x161\xc0\x90{qZ^|3\xc0BX\xc6\xa4{\xc61\xc0\x17\x89\xe5\xb5\xbd%3\xc0\x87<Ve\xa0\xf22\xc0\x0e\xda\xd7\x0eR\xe32\xc0,\xec\x9e\x8c\xb4\xe2.\xc0\xfbj\xd7\x84\x89R3\xc0\x98\xdc\x85\xf9Z\xb21\xc0\xef7\xa0\xdb\xdf\xae3\xc0\xb8\xed\x05[\xbeS4\xc0\xf8@Q\xb0\xc3j3\xc0\x01j[\xe2\x08l3\xc0\x83[\x91B<y-\xc0\x85\x15\x01\xd0\xc2\xca3\xc0Y\x04\x1b\x17\xd5\xf33\xc0\xef&\x80\x99\xb0\xef3\xc0\x81\xb1f\xc7&T2\xc0\xc1\xcb\x03\xe3U\x163\xc0 \x00\xd8\x8e\x0e\x16-\xc0\xb0\xa2U\x93tU2\xc0\xe6\xbc\x91`\xe7\x9e4\xc02\xfc\xa6p\t\x853\xc0\x8a\x1e\xea\xc6\x1f\xc11\xc0\x93H\xdb\xe4\xe7\xbb3\xc0w]\xd6<\x86\xb61\xc0B\x84L!\x02\xc10\xc0\xbb\x18\xb7b\xe4\xba0\xc0\x1f\xf3\xac%\xcc\xb23\xc0\xf1\xf9R\x9b\xd612\xc0\xbc\xe9\xe1\x85\xd5\xb33\xc0\xc2u M]\x153\xc0\x87\x95i\xc1<y3\xc0za\xafO\xa3\x08-\xc0!\x89Y8\xa9\x055\xc0\xf0\xb7\x9d\xa4m@3\xc0%\x07\xfe\xe2\x1d`3\xc0\xe0i\xa0\x85\xdb\x084\xc0NC\xe7\xd2\xd6\x862\xc02\x13\xfa\xefg\xd91\xc0\x0c\x93;\xe1\xcf(3\xc0\',B\x16Y\xff2\xc0\x03\xb0\xaf\xbbZ\xf02\xc0\x88)\xab\xdf\xa3$3\xc0z\x9bw\xe8\x88K/\xc0V\x1b\xd1xS\xeb2\xc0\x9b{+y^n3\xc0b6o\xc7\xd9\xac3\xc0\xb4\x0f\xbd\xdfZ\x113\xc0G\xc8\x19\x91\'\xff5\xc0\xbe\x91@=\x87S3\xc0|\xa0(\xea\xd4b3\xc0\xee\x07\x98\xb3\xbbU4\xc0\x9e\x02\x17~=N3\xc0\xd9,9\xef\x9eq2\xc0v\x1d^\xbeo\x02/\xc0q\x02s\xf3\xd8\xd11\xc0\xacR@\xe7O\xb71\xc0\xd0-\xab{\xb6f3\xc0\x8e\xcc>\xb0\xbaY3\xc0\xfcZo\x90n\x183\xc0\x98\xdd\xb4\xd6\xc4u4\xc0\n\x8e\x9a\xb6y!3\xc0\xc5\xdd\x12[\xccC3\xc0\x85:\xc9\x9f\xc2\x8b3\xc0{t\xa7\x9b\xd5\x0f/\xc0\xfcZO\xeb\x1d_2\xc0\xd6A\xe3\x9c\xb0\x1a/\xc0$8<\x8c\x8c%/\xc0\'\n\xe7}f\xf73\xc0\xc8H\xca\x82\xa5!3\xc0\x8e>\xb3\xa3Fn2\xc0}#F\xb2n\xe8.\xc0\xbc\xcc\xa1V\xbf43\xc0\xc7\xfd`\xa3#&2\xc0\x90\xcd=\xa3\x0b\xe51\xc0\xc0\x1bncp(3\xc0\x7f\xb0\x17\x07\x12\x076\xc0\xe3\xa3G\xbdR\xb35\xc0\x90\x85x#\n\x184\xc0\xc9Rf\x13j,5\xc0\xcb)9\xf5\xef\x822\xc0\x9f\x1a$\xc2\xf1\xfa3\xc0\xbc\xc3\xc47\x12d2\xc0\x19!\x05\xa0\x9e\x904\xc0\x99\x14\xa9\x87\x12\xe14\xc0\x12g\xbc\x0fJ 2\xc0g\x08fF\xc1\xc41\xc0C\xf1}\xf0\xbe\xb81\xc0e)\xf3\xbe\xb8\xff3\xc0\xe2\xb2f\xfd:\xe22\xc0e-A\xc4\xd9<3\xc0\xed\xacZx\x86\xd33\xc07c\xc7B\xbe\xab2\xc0\xa9\x86\x1f\xaa0\xef3\xc0\xf7\x0b\x9a\x99\x8b\xd62\xc0\x11N\xe3\xd7\xf8\x842\xc0\x05\xd1*/\xb5\x8b4\xc0\x15\x95\x13\n\xcc\xea2\xc0\xef\n\xb6\x113\x9d2\xc0\xdc\xbf\xf7\x99\xb5v3\xc0\xc3\xd6y\x1ey\x03-\xc0\xb4L\x9eNa\xfc2\xc0\x95\x93\x04*G\xeb2\xc0\x14\x83\xe2\xe9o72\xc0\x847\xd8\xec\xa9S2\xc0\xaa\xb7\x1d\x0f|\xa12\xc0\x8e\xdd\x98\x05\xe2R-\xc0\xca\xe5\x92\\f\xe75\xc0\xc5\xc7F\xd2\x8bz-\xc0\x02\x8d\xff\xbcm\x183\xc0\x81<\xce\x0c\x1c\xf43\xc0*\x01\x91\xdd\xc6"3\xc0_\xcb\xaeg\x06\xe01\xc0\xd2dv%\xff*3\xc0:\xec\xf5\xde(\xb35\xc0\xdc\x98\xbf\x19P\xf23\xc0\xf4\xdc\xef\xbe\xfc\xd30\xc0v\x1e\xa4\x92)74\xc0l\xa9\x7f\'#\x0b2\xc0\xe47f\xec\n\x0f3\xc0\x81K\xe1\xfc\xb1\xcb.\xc03\xa7-m\xb2^-\xc01\xac\x81\x00\xa1?/\xc0i\x8a\xc1Fpr3\xc04\n\xda\xaaf\xe74\xc0\xf3\x9e{\t\x14\x823\xc0\xd8\xd3.\xf9\xed\x90/\xc0M\xc5\xc7E$\x99-\xc03\x17\x8a*\xb9\xf45\xc0\xdb2E\x8e\x95\xa32\xc0\xd1\xabC\x0b\xc8a/\xc0\xe7.tUx\xd72\xc0\x11\xd0\xda\xd9\x86?2\xc0\xe0\xea\x14\xe4A92\xc0\xc8|:6L\\+\xc0\x87)\x92\xa3\xaf\xb50\xc0&Q\xdc\xe7]\xe41\xc0\xc0e\x0e_\xb8U2\xc0\x16\xc0(\x18\x1f\xea.\xc0p\xcc4\xe5\x86\x95-\xc0\x83\xa3M\xa7j\x842\xc0\x12\x1b\xf9b\xed\x9c.\xc0\xaeE1\x82T\xbd.\xc0\xc8\xa1\x0f>\nK3\xc0A\xfb\xd6j\xb8I5\xc0\xce\xb0\x8f\xdb4\xfa1\xc0\xff\x9e\xa058\x005\xc0\xd3<\x95OZ\xfe3\xc0\xb5p\x15\xa4\xac\xdc3\xc0D\x04\xf0\xb9\xed\xea3\xc0\x9c \x07\xf7\\\x822\xc0~6\xf60|l3\xc0\xd9\xa3\x90C\xd6}4\xc0\x14\x9bY5\xf6\xe71\xc0\xc9\x8ag$\x1a\x884\xc0\xc16T\xbf|\xe81\xc0z\x15\xb89\x9b\x9a1\xc0n&m\xb6\x81\xc53\xc0\xaf\xc12,\xb6M3\xc0\xa5\xa1\x15ulG0\xc0\xb7\x05\xdc\xfa@\xba2\xc0\\\xba\\\xa6=:2\xc0\x8c\xc6"U\x90\xea1\xc0\xb1\xf6\x94\xd3H\xe72\xc0j\x9b\xd1$_e2\xc0nc\x08j\xc6\x913\xc0\x1e \x06[ZJ3\xc0FQg\x18\xa2\xd12\xc0\x0c\x84\x86k%\x165\xc0\xf5\xf4!\xab\xa5\xd92\xc0\x8b\x7f\t\xe8k:2\xc0\x19o\x90\xf4\xa6\xbf0\xc03!\x0f\xb8d\x0b0\xc0oS\xcf\x81k\xcf3\xc0\x94\xec!tKo5\xc0\x97T\x98\xcb\x13\n3\xc0\x02>\xear\xe2,2\xc0\x976\n\xd1\xdcg5\xc0S`\x81\xc1MR3\xc0\xb7\xd1\x18\xb6\xdb\x8f5\xc0\x7f\xb0\x12r~\x155\xc0}/\xad\xe4\x01z2\xc0\xd1\x99\x01_\x92\xe04\xc0)\x8c\xb2\xac\x86w3\xc01\xab\x94\xe1S\xd32\xc0ac\xe6^\tg/\xc0\x8a\xa7/\xd5\xc3\xf5.\xc0A\xb8\xd3\x01\xc3\x812\xc0\x05+<\x7f\x18\x063\xc0\xfa\x9e\xa8F\xa2(3\xc0=\xd2\xb1\xebq\xfa3\xc0\x9e\xfe\x8d\xcf\x13\x0e4\xc0\xf5\xd8\x10\x1f\xbba4\xc0s\xc3\x07\xd8<\x173\xc0d\xfb\x0c@\x12\xfa5\xc0/Oh+5\xa02\xc0\xcf \x88\x89N\xc33\xc0\x87^\x87\xd1\xfc\xb85\xc0\xd0\x8c\xcb\xd9ij3\xc0^V\xf8\xbc\x8dj2\xc0,\xe4\xfeK\xe6\x8a3\xc0\x8a\xfc\xd7\xda\xa0\xca2\xc0Ss\x87\x81\xb1P5\xc0\xe1\xc1\x13\xf1\x01\x10/\xc0\xf1\x8a.\xb9\xcf\x1b5\xc0$\x07\x90\x8a\xe1\xfe2\xc0\xc5V@\xca\x87\xc8-\xc0\xef\xdd \xac\x04\x91.\xc0\x9a%a m\xf12\xc0\xc4\x01\x14\xc6Q\xeb3\xc0\xe2\x1f\x92\xb0\x80\xb05\xc0MQ\x83{q"5\xc0j\x02\xbap\xf0[4\xc0B\x92W\xb1\xc763\xc0\x13\xa4\xbe\x0f\xbb\xf73\xc0d\xe6\xdf,7E3\xc0B\x9ek\xe7\x93\n4\xc0Dx\x18A\xbdU4\xc0\xeb[V\xdf\xa6\xe33\xc0\xf4\xcc\xf1\xe7\xb5\xa72\xc0n\xe5\x9a.\xfcf4\xc0x|G\x8d\x9645\xc0\xa2>\xce\x06\xfb$5\xc0\xbe>\x87/\xb4k/\xc0!\xa8\xa6s\xf3^5\xc0\xb2\xa1\xd2Kkp5\xc0{8\xacx\xbbZ3\xc0\x89\xec\xa7\xf1Q{4\xc0\xa4\xcf(mvS5\xc0n\xc0i\xe9\x08,5\xc0gO\xd4\xc6\xf0T4\xc0492]*j2\xc0\x1e\x89@\x93\x00n2\xc0\x02\xab|\xdd\x92\x120\xc0\xf7h\x0c\xbc\x9aT3\xc0>oWk5k2\xc0ATL\x18\x91\xee5\xc0\xa46\xad[\x12\x043\xc0\xab\xf7sF\xf3@3\xc0W\xdb\xc8\xe4\xc1\xe82\xc0\x96\xdad\xe5\xeeu2\xc0.\xbd\x81L\xc0\x7f2\xc0\xe6u\xea\x1d\xda\x914\xc0@\xd6,\xa6\x9e\xda4\xc0\x17\xccX\xcd0M5\xc0v\xfe/q\xb6I5\xc0\xae\x9b\x11@\xb4\xfb4\xc0\xb4\xddA\x18\xc1\x9d2\xc0\xf1\xff&\x8b1\x963\xc0\x9ec\xc7\xe2s\x906\xc0\x8e\xf7{\xa7t\x842\xc0\xfd\xfd\xf9\x8b\xed\x7f3\xc0\x15\xb4\x90b\xfe\x124\xc0J\xf6)\x11\x8f\xf92\xc0BO\r\x8d\xffb3\xc0\xfdo\xfcl\xd8\x95.\xc0\x88\x88\xf6\x1d\x08\t3\xc0\xed\xca\xc6\xa6\xa4\x0f0\xc0\xff*\xb0\xe2Y$3\xc0\xf9\xdcw\x9e\x85Z2\xc0\x84\xdd\xbc\xf3\xd8\xff/\xc0\xca\xdd\xff\x08\x81y5\xc0\xff;\x0c\x1e\x93\xfb2\xc0\x9a\x07\xaa\r\x10\xdd3\xc0\x9c~Y\xcc?%2\xc0\x0b\xde\x1b\x13\x96\xea2\xc0\x03Q\x00\x99\xebq3\xc0*p\xa1\xbf \xa75\xc0\xc7\x8bE\x14\xcd35\xc0Czx\xcc\x9dV3\xc0\x9b\x96\xfc\xe5\x93\xa14\xc0\x86k\x7f\x1b\x13\xfd"\xc0+\xf0\xdd\x81\xb3\x175\xc0q\xa1\x9d\x1a\tX5\xc0\xd2\x15\x82?I+5\xc0\xf5\xc5/\xb6 \xb80\xc0 \x03\x12\xc4\xa2\xed3\xc0C\xd0\x7f\x01\xd1\xdc2\xc0QG/M\xe1=2\xc0\xe0e_\xcd"\x83/\xc0r\xc9\xc5t\t\x8e3\xc0\xa2\xf1?\x1a[\x9d3\xc0\xeeTO\xdf\xed*3\xc0\x9e\x1cV\xd2*(/\xc0\xc8D\x7f$\x17r4\xc0\x0e\x13!\x92\x83\x13-\xc0\x0c\x93ai\x8b/5\xc0\xddh4\x89_\x9e2\xc0t\x8a\x9e\xcd\xbd\xf52\xc0\xf9\xa7F\xc7(I0\xc0\x7f\xa88\xe7\xd7\x892\xc0\x06\xb2\x88\xa2}\xa94\xc06\x9a\xc7\xdc\x06q4\xc0\x92I\xf4\xa59\x842\xc0[\x17\xba\xbcXn2\xc0\x03(\xf3\xc4\x82\xdf4\xc0\xb8o\x0e\xf0\x1d\xda4\xc0\xfd\x85\xf4\xac\x19G5\xc0;\xac9\xf6DW4\xc0\xf5\xebr\xf8\x85E4\xc0`\xa5\x8b\x8cW\xfd.\xc0\x9f\xc8\xc0\x17\xc2\x9d2\xc0]h\xaf\xa9\x0c\xe93\xc00\x8b\xd6D~\x963\xc0\x0biz{\xec\xc93\xc0\x981\x0b\xd67\x043\xc0\xdag\x82K\x19\xb54\xc0a\x04\x8f\xe6\x07C5\xc0\xef\xa9\xc1\xc0t\xa43\xc0\x02\xcf\rW\xf7J3\xc0\xf87\x8b\x1bW\xd84\xc0\xe5\xe33\x10\x7f-2\xc0Q\x9e\xcd\x1fXy5\xc0\xab\x88z\xaflU/\xc0>\x13b\xe8\x89\x033\xc0\xce\xf0\x90\x10\xddX4\xc0\xc6\x97\xd97\x01#4\xc0kK\xd2Dhv4\xc0>\xe2\x0e\xc8\xa885\xc0zE\x08\x91cx5\xc0\x08\xb3\xf07\x94\x044\xc0\x96h\xee\x86\x91\xd43\xc0\xd1JJ.\\&5\xc0J\x84W\xbeO\x993\xc0\xbf\xd3\xb8\xa2qC2\xc02*\xec\x1e\x96\xaa3\xc0r\xc3\x9d\x81\xd4\x193\xc0\xbabg\x88,\x1b2\xc07z\xbd73\x8e2\xc00\xda\x9c\x00\xe8e4\xc0\xd0=\xbd\x02\x88\xa94\xc0\xd6\xda\xebT\xd4"4\xc0\xe0GsE@$3\xc0T\xcb\xed\xd2\n|5\xc0\x8d\x96\xa7\xb1\x18f4\xc0\x9b\xad\xcaV\x82\x892\xc0\xb5/\xca\x12\x9bb2\xc0\xe1@\xc3\xb8\xbd\xba6\xc0\xe2\xbb1\xc03]0\xc0\xf6\xfe\x85\x0cR[2\xc0M\x02\xc5zVh4\xc0.\xc7\xa8\xb7\xa2r5\xc0\x9cw\xbb;\\\x142\xc0e<F\x1fW94\xc0\'\x8c\xf4\x1do\x923\xc0\xaf}I39\xec2\xc0\xd5E\xfaDGH3\xc0N\x17\xd8\xca\x01\x931\xc0xo\xf9\x8b\xa0\x8f3\xc0\x01\x1a\x8a\xca}\xf93\xc0\x13\x9c\xd2\xd2\x0c73\xc0)\xf3;\xa9\x04\xc32\xc0\xb8\xf0\x9c\xf5\xfe\xc4.\xc0\x98w\xb9:j\x9b2\xc0\xa0\xe6\x0e`\xbe\xc6-\xc0\xaf\xbe\x8e\xfc\xab\xa4-\xc0/.\x1b\xa0Iv5\xc0\xab\xe0\x1d\xd9\x9b\r2\xc0;r\x8f\xbbz33\xc0<\x88\x06c\xdc\x0f/\xc0\xb9\xf7<\xcc\xcd\xa94\xc0\xb6\x12\x7f-sG5\xc0\x1d\xed\x90\x8eW\t4\xc0N\xde\x13B\xb0\xa22\xc0\xa7\xde\xc3c\xb7\x9d3\xc0\xabv\x0c\xa8\x18)4\xc0\xa6\xfb\x8f\xfc\xeb\xd03\xc0uN\x04$\x05\xe23\xc0\xd5d\xac\xa4\xc9e4\xc0\x7fZ;\xb8\x86d4\xc0\x17\x06R\xb1\xd8\x8d1\xc0z\xaa\xb4\xef\xaa\xb56\xc0\x96\xc2e\xa7|\xf52\xc0\x1f\x83~\x9e-\x1a/\xc0\x00\xa1\xf4H\x96a1\xc0\x8e*&{)&3\xc0;\xcbe\x04t\x885\xc0>\xa3\xe2E\xdc\x805\xc0pt\xfa`\xfd_5\xc0\x98\xd5\x05>,\xb61\xc0\x0c\xa1T\xd7\xa1\xf13\xc0MS\xcb\xa5Vs5\xc0,\xab(\xfe\xc0D3\xc0\xae\x10,\xcd\xa0\x873\xc0P\x02\xc5\xeb\xe4y4\xc0lC\xd1I\x8a\xb11\xc0\xf3\x1b\\D\xc9V3\xc0\xb9\x0e\x90\xa9\'\xfc2\xc0Z\xe6\xf2HMd5\xc0\x12\xf2\xefCsS5\xc0:>\xb0\xd6g\xae2\xc02\x9f\xb7C\xb2\xb22\xc0\xb7c\xaa:\xcc\x972\xc0\xfc\xc6\x13\xa4\x04\xc12\xc0\xf8\x0c\x8dPB$3\xc0z\xc5^\xd4~s2\xc0\xcc%3\x80\x1eW6\xc0\x95\xdd\xe8\xc2#\x9e2\xc0\xd7e\xb1%\xd9U2\xc0\xf9\x0f\'Y?</\xc0R\x19\ri\x04\xfc5\xc0\xbdE-#I\xf83\xc0\xedd\xa0\xcf\xc8w1\xc0&r\xecd8Z1\xc0i\xd9\xc4\xdcU\x153\xc0\x01{/\xe6 \x952\xc0)]\xb6\xb6r\xcc3\xc0\xa8\x9b\xff|\xf9\xdf3\xc0\xd0\x90\xcd \xe7(3\xc0k\xc5\x8c\x03\x8b\xc81\xc0f~\x00\x1c,/3\xc0S\xf5~\x04X\x1e/\xc0\xf4\xcc\xeaZ\xc7\x8a3\xc0\xc0?s\x05\x0c\x034\xc0F\xd6\xb9\x8a\x93\xef3\xc0\xe5\xc80\xa5g"3\xc0\xda\xd3E\xe1\x99\xf72\xc0c\xa7\xe7\xd2$\xe71\xc0\xd3\rO\xfe.\xaa2\xc0\x0bH\xea\xbf\xe9v3\xc0\x9b!\xdc\xab\xdd\x94/\xc0\x1e\xcdJ\xbb\x8e\xb0/\xc0\xcb/\xa8\xd7\xc0X5\xc0\xf5\xf1\xe7>\xba\xa93\xc0\xc7\\\xa5\xc3\x11\n4\xc0\x02\xea\xa1o\xe1\x143\xc0|\x16}\xb4\xc4\xa23\xc0\xd0\x0c\xe9\xac\x95\xfd4\xc0\xbe\x97\xd3\xc8R\xb72\xc0\xa75=@\x1fN5\xc0;\xc2D\x18\xc9\xd24\xc0\xcb&$P\x8c[1\xc0\x80]\x10QVN5\xc0\xdb\x0e\xb4\xd5D74\xc0\xa8/w\xb4H\xfd2\xc0\x9bZ\xa0\xb9%m2\xc0\xba:\xa8X\xa9\xfd2\xc0\x04h\xbaT\x17Z2\xc0T\xc7\x03\xcd\x99\x050\xc0\x1c\x10b\xfa\x92\x8b2\xc0\x0e\x87!\x162%3\xc07qv\xc6\xcfs3\xc0\xd6\xfcI<\x1c\xcb2\xc0\xa3\xd8JL,65\xc0\x94B\xf6\x19\xf2\x8d3\xc0`\x01\xbb\xc1=\x9d6\xc0\xe3\x82a\xdf\xd2^4\xc0$\xfc\xed$\x1dC5\xc0;\xd9\xe5\xab\xbaF5\xc0b\x9a\xfb\x9c/\xd22\xc0`pO\xc2_p5\xc0H\xa2\x10\x87\xc1\xfa0\xc0j\xa0xM\xef"2\xc0Z,\xb4\xc5\x9d\x1c2\xc0\x1b\x9e\x1e\x9d\x99\xc42\xc0\xae\xdd\xf9\xfd\xd8r1\xc01\xe5\x7f\xa8\xfdM3\xc0b\x0b/\r\xcb\xf53\xc0\xfc\x15\xc0\x85u\xbd4\xc0[\xcf\xf9\xb00*0\xc0\x92JH\xc0\x14P2\xc0\xa0\xea\xbf\x96\x8dn4\xc0*\x12\x85\x9b\x15\xc13\xc0|\xc6\x82Td\xc83\xc0\x88\x85\xa7\x19\xc0y3\xc0y\x06\x1f\xea\x15\xb61\xc0I\xdd\xd2\x08\xa6]4\xc0\t\xa9"\xbf\x1b\x9d3\xc0\xf3\xa5\x95\x8d\xec\xc44\xc01\n\xa9\xb5\x1c\xe94\xc0c\x83\x85\x1a\x19A4\xc0\x8b\x8c}\xd4d\xff1\xc0\xae\xbbN%~\xe74\xc0\xaf\x11\xf7\xda\xef`5\xc0\xe3\xae\xf1\xe9\r\x0c3\xc0\x02\x062L-\xff2\xc0\xe5\xfe\xc5\x90s\x913\xc0=-n\xb2\xce?3\xc0\x01\x80\xe7&\xad\xfb2\xc0?\x0f\xdds\xc7K3\xc0#\xf5\xfa\xd3\xb713\xc0\x90\xee\xc4\xa8;\xc75\xc0=\x7f\xd1\xed\xe0\xc32\xc0\x81\xc54\xde\x8b{3\xc0X\xbf\x85\x08\x99\x035\xc0\xab\x12k~\x9f\x125\xc0|\xfew\xe9,\x142\xc0\x8c\xc3\xd4\xed\x89\x1c2\xc0\xcb\x91\xa5\xcc\xb9\xbb2\xc0\x852\xdfBK\xe32\xc0U>\x85\xbd\xd0s1\xc0\x8f\xf4\x14EH+0\xc0B\xf4\xf2!\x94\xcf2\xc0\x17\xc0\xa2\xe2\xa744\xc0J_iccV0\xc0e\x04^\xafY\xbf4\xc0N\xc1cy\xc6\xe46\xc0\x11\n\x8bf\x1c\x152\xc0\xeb\x8c\xd6[T\x1a2\xc0\xc0\xdbt\x9dd\x873\xc0\x9c\x1d\x83\xc6l\xe22\xc0\x94\x96xb\xf5\x124\xc0\x92\\\x1e\xf0\xbf:2\xc0\xfe\xba\x95\xb98)3\xc0F\xea\xd9\xd8\xf7\x844\xc0$\x8c\xf5\xfd\xae!3\xc0r\xd6\x9e<9\x013\xc0:\x93\xd9\x0c\xab\x173\xc0\xd5t;x\xf0\x8f3\xc0\xe0"\x16-7"3\xc0pnY\xe5x\x9b1\xc0\xea\x94U\x16\xaf\xec4\xc0\x7f!\xe1l\xa3:3\xc0\x97\xf1\x9e7\xdd\x0b3\xc0x?\x0f\xec\xf9f5\xc0\xe2l\xdcU\xa8\xb74\xc0#EK\x8c~\xb33\xc0a@\xe8\xd2\xd1\x0f4\xc0\xa8\xda>X\xf8\x992\xc0\xa8j\xc1F\xe7j3\xc0\x12\xbef\x8b\xf5\xdb2\xc0\x9bxW\x81;\xa11\xc0p\xceH\xdd3d4\xc0\x0f\xff\x1c\t\xf8;3\xc0;\x07\x0c\xa8\xb1\xbf/\xc0\x88\xbeV\xb3\xb9=4\xc0\x1c\xcaF~0\xd40\xc0Y\xf1qx\xeb\x872\xc0\xc8\xa7\x17p\x0b[3\xc0\x92lf1\xcdR0\xc0K\x15\xba*}S4\xc0\xf9\xc8Z\xca\x08\xfc0\xc0-\xe6C<\x00T5\xc0\xc6:s\xcf\xe7.3\xc0\x80\x8d\xd3q\xa6\x103\xc0\xd8\x0f\xf5H\xde\x813\xc0\xabK\x1bEM\xbf4\xc0B\xdcgR\xbe73\xc0\xad\x87\x84\xdfX\x854\xc0e\xbb\xa2E\xb0\x802\xc0\xee\xc1\xa0;\xd1\x912\xc0\x92\xea~\xa8\xb2p3\xc0S\xf3\xa4\x04z\xd12\xc0i-\x94\x80z\x925\xc0\x89\xb5\x1f\xcfbA.\xc0\xfeE\x9e\'J\x8b4\xc0\x18\xa0\x94k\xa2>2\xc0\x80\x15=*9*2\xc0\xe7\x7f\xa2\xf1\xfc42\xc0M^\xd2\xb0bp4\xc0j\xd1\xc2\xcbf\x8c3\xc0\x99cl0\x9bH2\xc0\x87\xd5@K\x10\xe34\xc0&\xc7\xdc\xaf\x9f]4\xc0\x01f\xd7cw\xbe1\xc0\x9dH\x99eOO.\xc0\xfe\x0e\x05\xab\x7f\x025\xc0!\xf9\x8f\nT\x115\xc0\xcd\x85\x08b\xf0\xc41\xc0\x8d\x8b\x18\xf9\xb5\x863\xc0\xaa\xe4m\x13\x0bR2\xc0_\x9f\x15\xaah/3\xc0\x19@\xf0qk\x145\xc0@\xd9\x84\xd2\xc7m5\xc0\xafx2\t\xb5\x8a1\xc0\x92\xf9\x1c\xac}m3\xc0\x00\x1a\xaa)\xc3E2\xc0(\xe5\xaefW\x834\xc0\\0\x9aX\xbe\x103\xc0>\xee\xa7~>y3\xc0\xea\xb2\xdbr\x0c\x030\xc0\xfa[_\xcc\x1a\x9f4\xc0\xc03\x8aT\xee\xf83\xc0\xf9\x0b\xbc\x89\xa6\x8b2\xc0\xb3p\xbf\x17_:2\xc0jQw|5\xe71\xc0\xa8\xcc\\\x7f}-2\xc0\x9f\xa3C\xf6E\xff4\xc0\x93\xfb\xa8\x847M6\xc0^\xe0\xbbk`\xd42\xc0\xeaZ\xe0S\x19\xd21\xc0\'\xb00\xaf\xfc\xb50\xc0b\xa8/\xbe\x04g3\xc0\xb4\x8d\xa4)\xb2[4\xc0m\xcf\x8f\x97\x14\xee2\xc0\xa1&zX\xdf\xf83\xc0J\xad\xd0\xee\x14.3\xc0\xe1x\xaf\xb5\x98\x112\xc0\x861\x08\x15\xa1\xd44\xc0\xccc~`\xd6\xbc4\xc0n,\x8f\x06,a2\xc0^\x906\x19\x05\xc60\xc0|\xfa\xe4bo<2\xc0gF\xc3\x08\nV3\xc0\xd6\xea\x14r\xf3\x145\xc0f\x7f\xa7,X\xd54\xc0U\'P?\xcc\xf31\xc0\xa5}\x9e~\x9c\x1d3\xc0w9\xcd*-\xee4\xc02UM\x96G\xd72\xc0\xa1\xa8?\x0eo\xf93\xc0RC\xdf\xb2\x9a33\xc0Sd\x0c%V\xe11\xc0_\x0c\x06\xeb\xd9\x8a1\xc0\xe1\xbb\tmKD2\xc0Z\xeb"\x1da\t5\xc0)\xfe|\x97\xbf\xbd3\xc0|\xa9zS\xc2^3\xc0Z\xda=\x03\xaff2\xc0\x8a\x14(\x8dn%3\xc0Y\xbfZ\xcf\x8cg0\xc0\xb1\xdf\xfe\xc1\xc6c4\xc0\xc7\x11\x7f#\xef52\xc0\xbbX\xa5\xfc\x84_3\xc0\xcfI\x9c\xc2\x96\x004\xc0\xedr\xec\x9d\xf4\x8f1\xc0i\r\x0f\x0e\x08\xfc4\xc0\xd5\x1c\x11|#\xeb4\xc02\xd5\xf0\xbd\xa2\xd44\xc0g\xd0\x1f\xa3\xc5\xce0\xc0<4\xfc\xa2h$3\xc0\xb4}\xfb\x7f\x96\x982\xc0\x9a\xe8{\n\x93\xe92\xc0"\'L\xe8\x18\x085\xc0h>")\x12#2\xc0\x98 \t\xcb\xadF5\xc0\x8b\x83\xb0\x8f\xec\xcb1\xc0\xa6\x8a]\xb7]B3\xc0\xc5\x8f\x17_\xba`4\xc0\xd2tJ3\xbe\xee4\xc0\xbc\xd6\xcd\x8a2\x015\xc09ue\xab}\x943\xc0\x82MGk|e3\xc0\xf9\xfcw\xb2>\xc44\xc0\xa5\xe8\xbb\x1f\x84\xe10\xc0\xa6\xd9\x04\x88!o3\xc0\x01N\x1f*\x98\xf82\xc0"\x1c\xda\xae\xfb\x981\xc0\x13\x82As\xc3t4\xc0\xd4^5EsH0\xc0I\xf3I\xf5\x02\xf03\xc0R{\xfd\xbc\xff\xf84\xc0-\xb3\x19KL\xa12\xc0g\x99\xed\xe7\x91\xc84\xc0\xc1\x93\x03+\x12\xff.\xc0\xdfx.\x98\xe9N3\xc0\x8c\x03\x84\x8c\xa3m2\xc0\x9c\xe6\x10\xfc\xbdI3\xc0p\xf7\xc5a7J4\xc0L\x06\\\x18\xd5L3\xc0p\xf5\xc8}2u4\xc0\xe4\xf2\xd0\xa76\x0f5\xc0~\x0c\x1f\xf4\xa8\xbf4\xc0\x87\xb3\x9ay\xf6B3\xc0\xe2\xfa\xea\x01\xa263\xc0\xb2\x95J\xbf\x17\xde2\xc0\xf1\xec\xabU\xafu4\xc0\xf8\xc8\xa8\xcdH]4\xc0V#\xc6\x842A0\xc0\xd7\x98&{M\xe91\xc0"\x9aC\xf0\x9b\x992\xc0\x06\x80\xf1\xec\x17+3\xc0\xfay\xf1_k\xdf4\xc0b\xb3MD\\\xd81\xc0\xb8\xd2U{od2\xc0|a\x9bS\x02J0\xc0\x15\xb7\xefcR\x172\xc0C\xcee\xa1q~0\xc0\xc3\xdeb\xac\t\xe44\xc0\xe8\x90\xfd\x1f\xef 2\xc0\xc0\xe6\x81\x94\xd4K3\xc0\xf0\x8b-\xbbW\x834\xc07\xee@\x14n03\xc0sbW\xa8\x19\x083\xc0c\x95\xa3\x18Y\xd12\xc0)j\x8c\x93\xa0\t1\xc0\xd6a\xa8\x84\xe5w4\xc0"J\xea\xe2\xacH4\xc0d\xecw\x16\x8d*3\xc0wH\x9d\xbc\xd3/3\xc0\xb4\xc8\xca\xa4:\x963\xc0\\7\'\xb8\x02_3\xc0{\x9c\xa8\xe1*&1\xc0L\xf0\x01\xd9U\x8b2\xc0*\x078\xd9f\xa03\xc0\x1a\x8ab\xe1\x19\xba4\xc0\xb1\x926\xbe\xc7~3\xc0\xe1\xe9F\x91\x82 2\xc0\xb3\xe9[\xf6Zw3\xc0\x92\xc7\x8fw\x83\xa51\xc0p\xb3\x81F\x0b\xc11\xc0\x90\xb1l\x7f4>2\xc0\xa4|\xd8\x0b\xff55\xc0\xc7\x90\xf0O\xb0#3\xc0>W2\xb6[\x052\xc0\xff\x1e\xb9\xf9\x16\xf51\xc0b;0\xfd\xad^2\xc0\xdb\n\xf8J\xe1\x8e1\xc0\x8f\x86\xbep\x14I0\xc0\xf4PB5\xed\xa93\xc0\xa4G\x86\xadc\x85,\xc0\x84\x95}\xe4\xbfU3\xc0\xea\xd9\xb1`aL4\xc0\xcc{z\x8b.\t2\xc0\t(\xaa\xaa\x00\x174\xc0\x87\xa3\xb9\xeb\x8e43\xc0?P\xe6\xb3<\xe71\xc0uJ\x91\x886\xf52\xc0PBupY\xbb4\xc0\xcc\xea\xe8\x94\x1d\xae3\xc0\x19Y3\x11M\xe34\xc0nm>\xd1\x8e\xf61\xc0h\x16\x1e\x1bG\xd02\xc0\xbb\x07"\x98\xe3K3\xc0mD.\xad\x12\'1\xc0\xa2\x90\xa8\x9a|[2\xc0\xaf!E\xadl\x852\xc0f\x0b\xd4\x82oE3\xc0\xf4_\xe1&\xc4\x194\xc0B\x1a7\xff\x97&4\xc0E\xa7\xf3j7\xb33\xc0\xcd\x9b\xa5\xfc\x19\x7f4\xc0\xc8\xb3\x80E"r-\xc0D\x01\xa1bI03\xc0L\xbd5? \xa53\xc0)\xaa\x84\xea\xd2<3\xc0\t\x02T\x00\xe6v3\xc0@&Gq\x90!3\xc0\x1a\xbf\x17\xad_\x063\xc0Z\x9f\xb0\xe6\x88A3\xc05Z\xa4\xbc\xef\x874\xc0O\xc9\xd4\x82)E3\xc0\xaa\xa8\xb7#\xf7\x15-\xc0\x83\x0c\xe1B)\xf52\xc0\x18\xf5\xac\x0e\xf7s2\xc0b\xf1\x0f\xb7\xe1\x825\xc0\xa0\x85\x87\xbb\x8e\x1b2\xc0e?l\x8cr\x1f3\xc0j|\xf4\x98.\xea3\xc0\xaa\x92\xbbY\xef\xe41\xc0\'?\xae\xb4O^2\xc0\xe3\x01\x0b\x96\xb0\xec2\xc05\x1c\xb0\xf2\x93C*\xc0\xb6\xbb~\x10\xad\x113\xc0\x9dW\x96h0\r2\xc0\xb4(\xa1\x88\xc7\xf72\xc0\xbd)\xa2C\xaf\xd04\xc0\xf9\xe7\xbe\xcc+\x153\xc0\x1bt\x17\x1b\xf1\xef2\xc0|\x95\xc2`8\xe33\xc0\x1b\x89\xe3\xe9\x1cu5\xc0S\xd4K\xc14?4\xc0\x08\x02G\t\xb8\x8c3\xc0\x02C1\x8e\xbfs3\xc0u\xf2/"\x01|4\xc0N\xc1\x16\x85\xec"2\xc0Q\xf9\xc7Z\xc1%3\xc0\x14\xc6L\x86\xac\xcf.\xc0\xab\xea0~d\xb13\xc0\xed\xde\x1f\x8dO\x853\xc0q\x1c,}\tb3\xc0\x04\x95kf\xf3\x903\xc0\xe0)N\xdfF\xf56\xc0\xba\x113`\xe0k3\xc0\x03\x1d\x1eF"\xf12\xc0\x7f~\xfd5\xa1\x192\xc0\x9c\x0f[\xd6\x17\xd62\xc0\x1e\x01\x17!\xaa\x06-\xc0+*n\x96\xf0\xdf3\xc0\xe39\xf6\xca\xc5\x8e2\xc0\xb7\xabU\x9eUP3\xc0\xfe\x8f\x95\xed\xf4\x0b/\xc0\xbe\xff\xd4\xfa\x85\x8c4\xc0\xfe\xbf_\xe0g\xfa2\xc0\xf4\xc9aH\x8d\x065\xc0\x89\xf4\xf3\xc1\xbew/\xc0\xa2\xf4\x885?\xee3\xc0V-\x96\xcb.:1\xc0c\x8fA\xb7\xeef/\xc0^\x03\xbe\xad\xddI/\xc0\xc1\xfb\x1f4\xda\x084\xc0y\xd3\x84X\xf4\x954\xc0%6\x165\xb7}3\xc0\x06f\xbb\x0b\x8e\xbb3\xc0\xcb\xbf=\x82!\x0b4\xc0m<\x9a\xeb\xf01/\xc0{\x9ch\xf4\xc4g3\xc0\xa6\xdd\x87`\xe6\x0b-\xc0\x8b\xe7\xee\x8b\'\xed1\xc0\x0cm\xf0\xad\x18\xc72\xc0\x1bC\xf9+\x9b=5\xc0@\'\xb8\xa5\xd3\x0e3\xc0\xb2e\t$\xd5\x115\xc0\xc1\xa9\x87J\x13?3\xc0\xfd\'-\xc8\xffH3\xc0\x91\xf2\xa7_\x91?3\xc0\x05\x10U\x0f\x7f%3\xc0\xdd\xdbt\xbcY\x815\xc0LX\x15\xba\xf7z.\xc0\x18.\x11\xcf?\x143\xc0lDT\xf5\xd4\x142\xc0<\xa7\xe3\xa8w43\xc0\xbfv*\xfb\xfd\xe23\xc0\xac\xfa\\*0\x804\xc0bR\xe0u\xd7\xa62\xc0\xaf\x8b\xc8V%\xa33\xc0\x0b\xaeff\x92\xb22\xc0k\xcfU\xb30`5\xc0\xd2x\xd9\xbby\xea2\xc0\xb8qjhX\x8e2\xc0\xad6\xbc\xf3\xf1*2\xc0<F\xab\xa4\xecr.\xc0\xf6j\xa0\xa4l\xaa3\xc05\xbaZ\xc2J\xf13\xc0,K\xba\x9f>91\xc0\x0e\xb0\xb1\x93C\xca2\xc0DO9\x07(\x9c3\xc0r\xb1\xc9S\x07>5\xc0U]\x80(\x92\x921\xc0\x85\x7f\xce\x05\x12\xb13\xc0\x90G\xe3\xfdu\x974\xc0\xf8\xb4\x8fkM{4\xc0\xc8\x91R\xb1\x16\x933\xc0g! O\xf7\x873\xc0=\nxG\x1a;4\xc0\x07\x82\xedD\xf9u3\xc0*\xa8\xe5E\xae\xe73\xc0f-\x9fEl\xa92\xc0\t\xd0v\xb2\xbb\x9f3\xc0\xe9-pM\xc2j/\xc09$\xe1\xfd|\xac2\xc0\xb9\x16q\x84\x05\x912\xc0xA\xb7\x82 \x120\xc0\x05\x94\xfc\xc0h53\xc0\x81W\xe3HQ94\xc0#q\xc2c\xe7f5\xc0\x14\xb2\xada\xcb\x9b2\xc0:\xe3k#\x8a%2\xc0\xdbl\x8d\xba\xb3w.\xc0\xf3\x92\xc3D\xe7=3\xc0\xed\xc1;\xef\xfex/\xc0ah!\xb6\xec\xec1\xc03\xeee\xc9\xe4!3\xc0\xa4\xac\x18M;\t3\xc0\xa2L\x1d\r8\xe92\xc0c\x05\xfe|\xce\xc43\xc0\xd0IF\xa7\xb5\xab3\xc0!J\xbc*5x+\xc0\xd5-Y\xbd\x8f\x183\xc0\x9b\xea\xce\xb5\xe8$2\xc0\x07nP\x84q\xec2\xc0k\x16+ma\xc14\xc0c\xf1\xaa\xa9$L2\xc0\xd1\xcf\xf6\xdf\x04\r3\xc0\xd2\xd9m\x82\xa8\x131\xc0C\xc3\xa4\x08\xba\xea3\xc07\\\xfa\xb3#91\xc0\xe1\x90\x9b\x97\xe7G6\xc0\x1a\x8f\xffy\xb4\xd32\xc0oN\x17\xc6y;3\xc0E\xde-\xdd\x1b\xfe1\xc0\x9e \xfb\x7f\xaa@5\xc0\xe0\xf0G\xa1\xe5D3\xc0\'q\xa0\xc2\x81K2\xc0\xad\xf0\xbb\xf4A,3\xc0e\t-\xd3\xb5G2\xc0U\x1f\xa8\xea\xc7\xe33\xc0\xcc@\xf0\rK\x8e4\xc0\xeb\xd1\x11\x1eD\x84+\xc0\xb0\xfa\xa5=\xb0\xd23\xc0\xe8\x02\t\x85\xd1\xaf3\xc0\xc7\xca\t\xd1\xbf]/\xc0\x89\x92&\xda\xbf\\4\xc0\xd8\xbbU\x9fvy.\xc01\x0e\r\x8a\xf5I3\xc0\xd3\x95\'\x86!|3\xc0D:\x03K\xd3|3\xc0^\xd5\xed_\x96\x8a4\xc0-N\xb3\x9f\xd3s4\xc0}\x14b\xd9S&3\xc0\xc1\xae\xdd:\xcd43\xc0+`F\xf2\xd893\xc0\xae\'\xc8\x07\xf0:4\xc0_1O\xda\xec\x0b2\xc0)j\xd2\xf4\xc6/3\xc0\xf2L\xc0\x12%83\xc0\xc5\xe4<\xe5\x96\x925\xc0_A>P\xd8\xf65\xc0P\x9d\'\xc1QE6\xc0:~\x16\x86?}4\xc0\x94\x1dX\x05\xbf$4\xc0\x05\x89i\x84s\x1f4\xc0\x17\xa0\x7f\xfcix1\xc0\xd1\xd87\xfd\x92\xd12\xc0<\x07\x81^xS4\xc0eZ}&}\x83.\xc0\x17\xab\xb4U\x06\n3\xc0#\xd2\xff\x83\xfc*2\xc0\xbexlk\xe6?4\xc0<\n]Q-32\xc0\xc1\xf70\xb3\xf1-3\xc0\x82\x08\xdaR\x8bU2\xc0\x10\xa76c\n\'4\xc0i\x137+\xc2+3\xc0#f\x13\xcbsI2\xc0v\x14\x14C4U1\xc0\xf3\xe48B*l4\xc0fn \xc0\x87P3\xc0\xcf#\xf5G"%3\xc0\x0b\x9f\xa8&#\x811\xc0\x17\'\x972\xdc66\xc0\xb20\xe7\x0e\x86\xe53\xc0P\xe9\xce\xd3\xd0\xb52\xc0\x8d\xda\xc1E\xb0\'3\xc0\xa0\n/^\xea\x901\xc0\xec\x1ft\x99\x91\x864\xc0Z#{\xe2\xd1\x844\xc0\x89f\xcb\x13\n\xee2\xc0y|\xf1u\x15\x1c4\xc09\x0c\xf8\xb3}[4\xc0\xca\xf9\x9c\xaa"\x144\xc0fG\xba\xc5\x8e\xd72\xc0\x08\x07\xc1)\xfb-5\xc0\xaf\x11g\xf7u\xe62\xc0\x1a\x02\x13\xdd"65\xc0g\xa3\xa1\x02\x12\xd62\xc0\x975\xbb\xe6\xd2s4\xc06LsT\xad\x9b4\xc07\xbe\x0f\xbf\x1cu-\xc0M\xdb\xffc\xe3\x054\xc0F@\xee\x14.H3\xc0\x08\xe2z\x16\xf1^2\xc0Ai^3yH3\xc0\xbe\xf6\x03\x81G\xcd3\xc0\xa2x"\xae\x1bo4\xc0\xf4\xb9\x1e7c\x7f3\xc0QC\x98\xb7\x1c\x1d3\xc0\x0e3N(n\xc84\xc0\x86\x16I\x89\x1cY3\xc0\x05\xaa\xd8\xd2\xe0\x825\xc0\xc2\xe9m\xef\x0ew5\xc0\xf6\x1d\xf03\x19\n6\xc0\xa4Ms\x84u<2\xc0\x96\'\xe6\xcc\x87\xb94\xc0\x05\xeeE\'.\x9f2\xc0\xe8\xbf\xf5\x06e\xe83\xc0M0s?# 3\xc0\xbe\x8d\x9d0\x13\x163\xc0m\x868\xa73a2\xc0\xfd\xc5#7T\xe33\xc0\xe7\x9a\xd3\xbc\xb8\xac2\xc0\x81\t2\xc5984\xc0\x0cc\xc2 %`4\xc0m\xa3y\x00\xf1\xcd3\xc0y\x07\x19\xe0q\xcb2\xc0\xc7\xb6\x02/\xd5#3\xc0\xa5G\xf1\x02~\x163\xc0\xdf\xfb\x80\xdf\xe7\x1d3\xc0\xea\x16\xb5\xc4\xef\x165\xc0\x87\x9f\xe7\xae\x86d5\xc0jE\x01\xb8a\xbd3\xc0s\xe5\x8f\xc8y\xd23\xc0\xcd\xcd\x1c[M\xfb3\xc0\x9a]\xf3\xb2\xfa\x053\xc0\xe8\xca\xbd\xb3^U3\xc0\xacq\xec]\xc7$5\xc0zi\xf2\x14\xc3\xc4/\xc0oy8\x08\t\x103\xc0\xaex\xaf2dT0\xc0y\xf7\\\xf3 \xc53\xc0*\xf7\xef=\xc6\x994\xc0\x1f\x87\x95\x9e?\xcf1\xc0\xacT\xd6z\xdbL2\xc0\'\xc2<\xb1\xd6\x83/\xc0\x1cP\xa3\xfd\'\xfb4\xc0\x18\xdb\xab\xf7\x12{3\xc0\x01Ecgu95\xc0/\xed%\xd1g\xc80\xc0<~&\xfei(5\xc0\xc2\x0c0\xe3\x13\x123\xc0\x86m\xcc\xf0\x82\t4\xc0\x9f\x0fV\x83q\xe03\xc07\x98\x9c\xb1\x0b\xdf1\xc0q\xb1\x04\xd7\xf8g2\xc0\xbf\xd3\n6\xe1\x9f0\xc0\x1eJ\xd9#\xf552\xc0\x9e\x00j\xd5y\x9b4\xc0\xd3P\x82.\xb1L/\xc0\x8f\r(5\xf4\x163\xc0\xb5Y\xe0c\x16\xb82\xc0^\xe0Z\xccI21\xc0TO\x8b\x1d\x96e4\xc0\x18\\=&_r5\xc0\xdf\x8d\xf7\xf2\x8e\xa33\xc0\xf6\x87\xec\x8e\xafK2\xc08sO\xd3\xfd\xb4/\xc0x\x89zO\t\x904\xc0\x0e\xf5\x82\xb3\xb2\x075\xc0\t\xdb\xebr\xf7\x013\xc0t\x15\xd74\x01R1\xc0\xe5X\\\x1b\x1dH3\xc0\x14\xef3,FN4\xc07\x9a\xd8\x19\xdb\x143\xc0y\xc9\x91\xf4OL1\xc0E\xa7\xcd\x18a20\xc0A\xf6\x15\xfa\xa6\xaf4\xc0\xba\xf7>\xb2\x12\xbf2\xc0}\xf6\xc0\x84WE2\xc0\x1ft\xce\xc6\x82\xe71\xc0\xd5\xe4A\x11\xbe\x800\xc0\xf7M\xa6\xd06\x0c5\xc0D\x0f\xf2 \xd7\x812\xc0\\\xcd\xa1-y\x1e2\xc0N\xf5Ny-\x854\xc0Z\\Q\xaa\xcf\x902\xc0\x92\x85\xe6\xac\xbb\x105\xc0\xd3\x1d.O-d5\xc0\xc1\x0e\xaa\xd0\xb0\x052\xc0\xe5\xcf\xccrx*5\xc0\xefj\xf6\xadau3\xc0\x9c\xef\x19\x9e\tc2\xc0rz\xac\'#L2\xc0N\xd7\x91\x1c6\x104\xc0\x99\x0eC\xc5\x9f\x912\xc0\xccv\xb4\xdf@V3\xc03\xa6ln\xb6K2\xc0{\xb9}\xa3\x02o/\xc0=w\xa5 \x0f\x0e3\xc0s\x0f\xb9\x9eN\xab1\xc0\x87\x7f\x1a\xf6)\x063\xc00"\xae\x89j\xbb2\xc0\x06\xe262.J4\xc0\xbb:\x16\xd8CB1\xc0\xcdB\x1e;\xff\xe65\xc0\x1c\x80\xe6J\x80\x104\xc0(\x03\x8d\xb0\xc7\x002\xc0\xd3\xc5cZ\x90\x052\xc0\x1aN\xd1\x88\xb1\x113\xc0M\xf6\x94,\xa5\xfa5\xc0\xe2\x08W\xffo\x9b0\xc0\x0f4\xfc\'\xcc\xf8.\xc04\xa6\xb6\xcd\xe8j5\xc0\xd7\xf0\xcf\x82\xc0\x004\xc0\x17G\xc6f\xaf\r2\xc0\x01\x8d\xb7\x90\x8f\xf6.\xc0\xb6k\xbe\xac\x17v2\xc0\xc8v\xbb\x85\x17\xe62\xc0\x0fj\x0b\xcc\x08^3\xc05]\x14\xb3\xcd\xe3-\xc0\xfc\xe1%#\xaaG2\xc0\xee\x1e{\x17I37\xc0\xeeo\xee\x7f\xc0\xea4\xc0\xe7\xdb\x9c\xe2d\xd2/\xc0O\x9e\x0f-\x92\x156\xc0\xb6\t\x05<(\xe71\xc0\xc3\xe2>\xf9\xc0\xb32\xc0\xd3\xaf\xccyOm.\xc0\xf4\xd6I\xf4K\x044\xc0\xd8\xc5\r\xeb=\x852\xc0\xf2\x1ev\xcf7\x040\xc0\x95 /i\xc1J3\xc0\xe8\x9a\x86\xa3_\xc94\xc0\\1\t*\x1e\x1e2\xc0\xe1\xf0\xb5ux\x863\xc0E\x9cs\xfc.+3\xc0\xed8\x91\xdb\xfe\x843\xc0\xe6s<\xd5=,2\xc0\xc6:\xec"\xfa\xf53\xc0mk?\xd6,\x175\xc0\xb0n\xca\xb21I4\xc0\x7f\xf9\xe0\x82\x0f\xaa2\xc0\x8c\x9c\x0f\xbd\x8dS3\xc0\xaa&u\x83?j2\xc0\xb4\x88\xed\xb2[\xb0-\xc0=\x8c\x0eyg\x083\xc0\xb8\x9c\xf4J\xda\xde6\xc0\xa7\xba\x05\xacpC5\xc0\x82!\xa1o\xe4l3\xc0\x0b\x11\x06\x1b!R4\xc0\x95\xa3J\x08mj0\xc0\xe8\xcf\x0e|\xf9)6\xc0l\x8d\xe9&^\x054\xc0\xbb\x01\xad\x12hx5\xc0\xb5\x19z\x0eAN3\xc0\xad\xa3\xbb\xe3YF3\xc0\x8da\x15\x94-c0\xc0\xda\x81\xdc\x03\xb4\xa13\xc03\xc1\xa6]N\xf31\xc0A/\xe6\xd4O\xe81\xc0~\xbd(Nv\xfc/\xc0?\xb8\xf2D\xda\x1f3\xc0\xf5\xda\x16k\xbb;4\xc0(]Z\x1frA3\xc0\xecz5\x17\xda\x955\xc0\xc1\xb8G]M\xcc4\xc0Vk\xab]U:1\xc0\x14T\x1f%\x94\xeb0\xc0\x0fH=\xe8hx3\xc0\x9e#\x98\x86\x95M2\xc0\xd8\x99\x16P*\xa23\xc0\xd6>\x9fR\x8f\x935\xc0\xd3\xd3\xb7\x9e\xb6\xf4-\xc05\xb1\xa0\x0c\xf4\xb73\xc0\x9aO}+\x9c\x033\xc0\x83{/`\xed\x7f3\xc0\x8fD\x05\x10\xa0\xff.\xc0\x7f\x00\x96,N\xad3\xc0\xe9\xbf\xfauu(4\xc0\x1e\xf0\xeeU\xbf\xeb2\xc0\x9b|/=T\x853\xc0\xd3U\xe3\xc4\xfc\x105\xc0P\xd8&Xj\xef4\xc0 u \xf3}X4\xc0r\xf4iz\x05\xe62\xc0\xec\xc5a\x92\x06>1\xc0}\x8c\xc0\x1fR\x083\xc0\xb5\x1e\xfa\xaagb4\xc0\x01C\x92\x9fX51\xc0d]j\xc7\x18\xd12\xc0\x08\xed\x85S\x17\xe91\xc0\x82F\x98\x97\xa4X3\xc0\xf8\xa1\'H6!2\xc0"A\xaf\xcc\x13U3\xc0t]\xe6P\xbe\xff0\xc0\x81V\x02\xe6\xe6I3\xc0*\xc0TAAx3\xc0\x05\x89=\x8c\xc2\xd63\xc0`\xcb\xdbG\xeb\xff2\xc0\xee\xb6B\x0f\xb7\xff5\xc0\xe2\xff\xc2\xdb\xc4\xfd2\xc0\x10\x87\x9e\xcc\x0521\xc0,\x9b\xb6fp~3\xc0\xf7\xdc\x93\xd6\xa3\xc30\xc0\x915\xc3I\x08\\4\xc0t\xa3\xfdd\xb4{0\xc0\xb8j\x06\xef\x90a2\xc0\xfd\xe6~\x8c\x9f\x8b5\xc0\xd6\xe2\xf0\xf2\xaeJ2\xc0Q\xc3\x95\x80\x8f.3\xc0E\xde\xc2\xb7p\xe14\xc0w\xeb"\xe1K\xab4\xc0EeN\x8c2\xc42\xc0\xdc\x85\xcdhZ\x13/\xc0P&\x19+\xf0\xe75\xc0\x95@\xf6_\xcbi5\xc0\\\xa6\x8f\x95\x1f\x915\xc0\xe5\x11\x9d\x05\x04\x8c4\xc0\xfe\xa7\xc1\x82\xc1]3\xc0\xdcN^\x1a\x19\xd15\xc0u\x17apY_4\xc0\x93\xeb\x0b\xca\x8ce1\xc0 \x1c$\xbf)W5\xc0\x05Gxb\x92(3\xc0M\x0e\xc2\xe2H\x872\xc0\x8b6G1!"4\xc0\x91\xd3\xe6\x11Z\xe21\xc0\x88d5\xc9\x0f\xdf0\xc0\x8cD[A\xdc\xbd3\xc0y\xf3\xdb\xfauA2\xc0\xb2i\xd2\xaev\xb43\xc0\x0e\x95\xea{f\xee1\xc0\x03\xc1Aa\xd5/2\xc0@>f\xa8\xf1\xf31\xc0\xcf\xf7\x16E\xad\\4\xc0\x84\xc5\xf4\x1cq~5\xc0B\xf9\xce\xf9\xc5)2\xc0\xe7\x88Sts%4\xc0D\xfa\x9d\xc5\xe2o2\xc0#\x80\xe0g\xda\xe9\x16\xc0\xb5D\x88#\x94y2\xc04\x19\xa4c_\x1e2\xc05\xb3\xea@\xe5\xd85\xc0!\xdbA\x88\xf2\xfe2\xc0\x1bq\xd4\x9a\xa8\x872\xc0o\x04\x17\\j\xe3,\xc0\xf6\xc7t%\x97\xc50\xc0U\xc9}\xf0\xa8\xe2/\xc0.\xa1\x87\x8b\xc4Q6\xc0\xc4\'C\xa7\xcb\xa4.\xc0\x13\x1b\xee\x0e\x8213\xc0\x00\xa0\xffh\x04\xde2\xc0\xdb\xb7\xbb\xef\xa9\x1f/\xc07r\x0e\x92\t\xe42\xc0,y"\xc9\xa6e2\xc0\x18\xf5\x83\xa4\xaf23\xc0i\x13X\xa8?d4\xc0$\xa9\x04\xed\x99i3\xc0]&\xe1\x15\xc5\xab1\xc0\x12;j\xb3\xd6<0\xc0!\xbcg\xaf\x99%2\xc0\x91\xdan:+\x11/\xc0\xb2H+\x9b\x8c&5\xc0D\x1bX\x1e\x9c\xe15\xc0\xf8\xc1\xc0\x0c\xe8\xd63\xc0\x1b\xbaH\x8e\xb0~-\xc0R\xdd\x15\xe7J\x943\xc0Ty\x95\x19C\xa43\xc0\xec,\xa4%\x18\xb03\xc0T\x86d]\xfe\xd4.\xc0\x9a\xdc\xffa5e5\xc0\xb4\xd8\xcb\x92H\xcc2\xc0\x05B\xd2;\xd3\x195\xc0\xf3c\x8a\xe9\xe0\xc5-\xc0BY\x1a\xa9\x8e\xf92\xc0\x90m\x0cF\xd0Y1\xc0\xbaY\xe9\x1eU\xeb5\xc0\x80\xe0ff\xef 2\xc02\x90,\x16\xacr/\xc0\x1f\x8e\xe4\x02\x93!3\xc0t\x9e\xe8\x9e.\xcf3\xc0\xaf\x8f\xb3\x12\x13\x1d2\xc0Q\xfd\xe5=Jm2\xc0\xa5\x05\xfe\\\x85Y3\xc0v\xf1\xd1\x9e\xaf{3\xc0d\xdf\xe3\xf1@#2\xc0K\xba<\xd8W\x973\xc0\x97]\x12\xd9\x12\x1c3\xc0\xac\xcf\xd3h\xab/2\xc0\xa1\xa2JF\x84\xf41\xc0\xdb\xd1\xda\x03\xd4\xfd3\xc0\x11\xcfN\x88h\xb9-\xc0\x8e,7\x9e\xc0P/\xc0N\xa9Y@x\x1f3\xc0\xc4\'\xc9\xea\xd6\x164\xc03Y\xa5\xb1V\x8c3\xc0\xa9\x86s\x16\x17\xb43\xc0\xa0\xda\x80\xf4R\xf50\xc0\x88\x15\x84 \x8fv2\xc0y\x02\x93$\xc0\x07/\xc0\xf3\xa7\xab$8\x84-\xc0\x89\xe4\x82\x85\xbcY5\xc0\xf4A\x1c\x9b\t\xfc1\xc0p\x13\xe2&J/1\xc0\xce\x8d08\xad&4\xc0\x11FLP\xa1\x914\xc0\xa3<\x98Lq+2\xc0<\x06\x7f\xe3nt6\xc0\xdc\xd2z\x8a\xdc:-\xc0\xdfKS\xbcs\xe30\xc0\xc6|\xcf+\xb2Y.\xc0\x0f\xd0.\xe1\x9b\x9a2\xc0\x12,\xa0\xe7\xed\xff1\xc0\xddUT\xc7mR5\xc0\xbb\xee\xdf\x93\xd2\xfc0\xc09\xff\xb7\x1c\x16T2\xc05\x9dM\x10\x9e:2\xc0\xf4\x17\xdc\xce<\x983\xc0\xec2\xbfE\x06\x8d3\xc0:\xd5\xa6\x8e\xc7\x1f2\xc0R\xdc\xad\x85\xddd5\xc0\x1bR\xe5\x1a\x86\x9a2\xc0!\xef\xdei}i6\xc0\x12\x80\xad\x94\x95h2\xc0pe\x9dk/\xa81\xc0\xcbo$A\xa2\xc33\xc0\xdd\n|$\x1c^/\xc0Z&s\x8c\x18-0\xc0\x1a\xf3\xdd\x90*05\xc0\x11\x85J\xe2P\x8f2\xc08\x1c\xfa\xc7\xc7\x062\xc0\xf7%F4\x8b\x1b3\xc0\xbcM\xdb\xe4\n>0\xc0\x02\xbe\x9f\xca\x90R3\xc0\xc1\xcf3\x12\xad\xaa1\xc0\xdd\xafT\x7f\xb0\xbf/\xc09\xf65\xc4\xe0\xb42\xc0\xdcJ^\x9a\xfc\x015\xc0\xfb\xf1\xe2xl\xe73\xc0\x8b\xa6\xb6Jy\xba3\xc0\xbf\xca{!_\xbf3\xc0\xe9\xfcc-h$0\xc0\xf3\x94\x13\x87\xa7\x9b5\xc0\x06\x19\x1e\xdc\x98\xee0\xc0\xd0\xe1;4\x83z2\xc0\xc0\x08Q\xdeIg0\xc0\xdab\x84h`h2\xc0N\x8f\x18\x855_4\xc0\xe2\x80\xf9\xd0\xb0"5\xc0\x83\x8c\x0f\x9b^\xec.\xc0M\xd6\x1dt\xa2"2\xc0t\x15\x01\xc9_H2\xc0\xdd\xd9\x01\xbeTY3\xc0ufi@J\x8e2\xc0\xce?\xec\xab\xdbt3\xc0\xf0\xbd\xc09\xdcP3\xc0\xe3\xe0(:\x00k5\xc0l\x1b\xccA>\xc35\xc0\x8dz$\xd8\xef\xec2\xc0\xddv\xf0\x96\x89\x824\xc0\x02D[\x87\xb5b5\xc0\x84\xcf4n\xbeG1\xc0`J_cg\x032\xc0\x18/x\x96"\xb42\xc0\x87\x95\xf4\xda\x85\x8c/\xc0\x8c\xab\r:\xe7\x15/\xc0\xa1\x83\xdcg\x8eg5\xc0\x1b\xa7\xd8B^\xc60\xc0\xcd\x9d\xa5\xd9P\xf84\xc0\xf2\x11\xfa%\xa9>2\xc0?W\xdeml\xc72\xc0V\xb0\xe3y5_5\xc0\x11e\x9c\xa4\xa6\xb51\xc0C\xae9.\xb6\x021\xc0\xf5JJ\x06X\x1b/\xc0\xeb\x89\x9bvV\xde4\xc0\xd0\'\xcfGXU2\xc0\xd3\xec\x91\xf9\xfau4\xc0\x90\x9e/\xc8+\x125\xc0U\xc2rq\xb2\xad.\xc0\xf0h\xf4`be3\xc0\xa5\x05\xc7\xa0"\xc02\xc0\x84\xd3\x06\x96\xfc\xa43\xc0C\xc1!\xc9EP2\xc0\x17D\\7xW4\xc0\xbf\x1d\xd0u\xa6\xb92\xc0D\xac\xc7S-R2\xc0D\xbedY\x85X4\xc0\xd1w\xaa\xb0\x07\x7f4\xc0\xce:\xb2Z\xfe\xbe/\xc0\x9f\x86\xfb-m62\xc0\xeaz\x16\x8c\x82\xe61\xc0\x98S\xbc\x19\x9f\xdd2\xc0\x12\xa9\x80\x0c\xce\xa46\xc0\x92\x9cE\x14\x05\xf81\xc0\xf9\xfd\x1b\xd5\xf6p5\xc0C\xf0\xca\xc2\xa6\xd51\xc0\x8ac\xe1`=\xfa1\xc0g.\xef\x98g13\xc0\x0e\xb4M8{b2\xc0\xefI\xb9\x1f\x08-4\xc0\xac\x1f=\xdc[\x0e1\xc0\x0fg\xfcd\xc0\r5\xc0\xe5\x14Z\xd0\xb1\x964\xc0\x94S\xdf\x7f\xf365\xc0\x12\x95\xe5\x8d\xceW5\xc0y\x06\xdc\x18\x93\x91.\xc0\xa0\x99\x86\x00\xca\x192\xc0\x93-\xbdi\xa8\x165\xc0\x11\x84!\xac\x8cY1\xc0\xdf=\x89\xfa\xa9\xd54\xc0\x85\xe8\xc1\xd0je5\xc0\xd8\xf3yc\xea\xbd2\xc0\x06\xa7\xdaY;\xb00\xc0\xce\xc1\xd4\xf7\x8fZ3\xc0\x0f\xbb\x95\xd6\xa8\xff2\xc0\xafZ\xb9r\xe9Y2\xc0\xf6\xd8\xe5\xa9\xbf\n4\xc02\xe8\xe59[\xd92\xc0"\xcd5\xa7\xb5\x99/\xc0\xad_^r\xfd\xea1\xc0D\xb8M\xdc\xda\x812\xc0N;\x06#\x02\xba2\xc0\xb9\x13u\xfb<;2\xc0Y\xd4\xd9\x14\xebf2\xc0\xbfd\xaf\x99\x93e4\xc0\x15\x06\xa8m\x1ax3\xc0{\xde\x83\xe4m\xf6/\xc0B\xcd\xf3\xd1\xff\xc52\xc0\xc2\xb9\xb8\xdb\xc4\xf91\xc0\xec\xaf%fDs3\xc0\xc0\xf2@\xba@03\xc0\xa5\x90H\xf6r\xf24\xc0\x9e\x7f^!\xd9E4\xc03\xaf\xc6\xb5\x13k5\xc0\xb5\x9e\x0cE\xb3/5\xc0\xee\xbf\xa2A\x8f\x1b0\xc0\xf6\xfe\x1b\xf85\x7f2\xc01\xc6k[\x91\x9b1\xc0\x87\xce\xa8\'\xb8\xde2\xc0\xa0N\x862\x94\x145\xc0J*\xbe\xab\x08q5\xc0X\x8f\xb0\x7f\x15W3\xc0H\x18>\xd5m\xf24\xc0,\xba\x15\xbc\x84\xde4\xc0\x0f|\xa4\x16\xe7u4\xc0k\x9e\xbfv\xda\x142\xc0\xf7\xb2\x0f\xa1\x19\xdd4\xc0\x0c)t\x035\x993\xc0\x0f\x9an\xa4\xf7\xb04\xc0&\xedx\xdf<\xcb3\xc0\x05\x9bG&\xca\x1f4\xc0\xb4+\xda\xbc3\xd42\xc0"fx\xe6W"2\xc0Ve\xf8\x1c]S2\xc0\xb4\xb5\xd9%\x05\xf33\xc0\xc1\xd7\xc2\xb0\xc4\x963\xc0\xda\x0f\xcd={x/\xc0\x9d=`\xa4\xa7]2\xc0<7\x1e\xe13\xee5\xc0\x16\xe8\xe1\xa1\x82\x162\xc00\xdc\t\x06gb/\xc0\x04.\xbe\x04)d1\xc0\x88\x13\x7f\x8a\'\xd22\xc0\x06W\xe4\x98\x95\xdc.\xc0l\x02\x03YmP2\xc0\xd8U\xc5\x82\x8c\x194\xc0\xc7P\x16\x7f\xf9\xc75\xc0\x02K\xab\xe5\xa2\xe71\xc0\xe5k\x0c?\xcb\x127\xc0\x9e\rK\x85*\xad.\xc0\x8d\x17\x1c\xe2\xdb\xf44\xc0Lf\xf7\xa9\xb4\\3\xc0\xd8\xdb\xbfw\xd6\xf42\xc0c\xa2\x1f\xfc\xefx5\xc0\x81\xd8]\xd2G\x814\xc0\xb7\xd6=J/r4\xc0\x10\x92\xa6\xad\xcd\xd92\xc0;!\x04\x9bT\x0b3\xc0!\x1f\x1c\x85\x18\xdc2\xc02\xdb&\x8b\xbfC5\xc0K\xec\xfe\x8d\xdb\xdd4\xc0747<\xa3\x042\xc01\x0cQ\xcaS\x803\xc0\x82\x05\xe6\x16\xde\x15-\xc0\xd1\x9a\x1bSIS3\xc0\xf2\x13\x83\xf88C5\xc0\x03I\xe5n\xc4~3\xc06U\xbe\x93\x07\xf85\xc0\xf6\x00m"\x05e5\xc0\xab\xcb\x94\xb16\x83.\xc0\xb1\xa0\x11V\xb9V+\xc0\xabw\x9c\xb52A2\xc0O\xda\x1a\xa3\x1fd6\xc0G\xe7\xe15w\xfd1\xc0\x10\xf5\xc0\x9cp02\xc0\xb62R]\xde 4\xc0\xf2\xfa\xfb\xaf\x96_3\xc0\x14\xdf\xb7H$A1\xc0\xedS>3\xf1M2\xc0\x88#c6\xf3\xb25\xc0\xc0G\xbe\xbc\xd6\xc74\xc0\xf8B\xc0\xccwG3\xc04\xd4\x15\x0f%B2\xc0\x8c\x9a\xe3m\x19\x971\xc0\xd5\x87jeW\x8d5\xc0q4\x96>\x81\x855\xc0PDA\xbc\x87\xf65\xc0Eg\x8f\xf6\xc9E4\xc0\xf9\x94)\\2\xb24\xc0\t6,\xb2\x9dP4\xc0\xdf.\x8c;\xfa\xa81\xc0\x1cg\x07x.\x87/\xc0\x95\x90\xf1\x0b\x03|/\xc0\xeb\x03\xea*\xce\\3\xc0\x000\xff\x005D4\xc0\xdd\xab\x80\xd2\x9cz1\xc0:%d\xfdg\x7f/\xc0\xc7\xc9\x19\xcb\x04u/\xc0*Z\xaf/.\x072\xc0\x19^,\r\x9f\x961\xc0T\xb9(\xc0\x83\xf12\xc0\x1dw\xc0!8\xd45\xc0\xc1\xf3\x81\x88\xb7\x901\xc0(\x89\x95\xd1\xad\xf3/\xc0\x85\xb4\'\xa14!2\xc0rmu\xe1\x90\xee2\xc07*\x9dg\x92V2\xc0\x91s\xa7\x8e\xeb\x0c4\xc0t\ti\xacQ\x955\xc0?*;5\x10\x033\xc0\x8c\xef\x94z\xe1W5\xc0\xf4\x04#1\xd0\x9c)\xc0j\xcf\xdeP\xce\x84)\xc0\xb0\xeb5\xb51\xfd2\xc0\x9f\xbaie\xd1\x163\xc0\x17\xdd\x89\x92\xa3\x044\xc0\x9b\x0f\x12UB\x883\xc0_\x99\xf9u\x89J5\xc0+\x07\xd0W\xdf\x06/\xc0\x92\xe3\x93`U\x8c3\xc0(\xaa\rA\xf6\xc8/\xc0\xb3\xdd\xdb\xe4\xa4z4\xc0{U1FuT4\xc0OW\xd9\x90\xa4\xe82\xc0\xf3o\xcb\xac\xb0\xa63\xc0B\x1btmD\t3\xc0pF\x13\xf7[\t6\xc0\x13Y\x15\x84sy3\xc0\xfe}L\xe4\rO3\xc0,\xd9\xe3i\xfe\xf44\xc0`\xb6H\x91\xa004\xc0*\xb7\xcc\x1a\xfd-5\xc0NyS_\r\xf3"\xc0T]\xf1\xfclD5\xc0P\x05&\xcaKG3\xc0M>.<\xcaJ2\xc0\x9b\xc7\x17\xb9\t?3\xc0\x11\xce\xe2<\x8cN5\xc0\xf4\xfbGz\x89\x8b(\xc0\x81\x11@*\x82i3\xc0\xa9\x96\xc5\xd8\x1d\x80.\xc0\x1e\x16\x84\xbd\xf3\xc43\xc0\xe5r\x9f\xe0\xe5\x8d2\xc0\xb4?\x97\nlf5\xc0\xe4\xb3\xae\x04\'\xdd2\xc0\xd1?\xa8\xf8\x03c1\xc0\x8c\xd9F\x16\xa1\xb54\xc0\xaf\xc1Ob=\x8c3\xc0\xa1K@\x97*d3\xc0\xf00\xa1\xa6\x06t2\xc0\xf5fQ\x04\xab\x13/\xc0-\xa5\x8c\x87\xc4t4\xc0\xc0\x9c\x80t\x81\xb73\xc0"\x1d\x833-=5\xc0Nk\xf6\xdfF\xb9-\xc0`]x\xa4\xc2\x0e6\xc0h\x8e=\xab\xc9S4\xc0-\xfe\xef\x8dBE2\xc0\n\x1fL\xdb/60\xc0\x9c\xc4T\xa1\xdc\xd35\xc0\x04\xd8$\xea\xe045\xc0_wq\xff\t\x934\xc0>I\x81\x08u\xfa1\xc0\xc2{^qy\x022\xc0W\x92\x1b\x05U\xc9,\xc0\xb4\xd4"_\xef\xee3\xc0\xe0\xaa\x9db\xc1\xbf3\xc0\xcc\xd0=\xaa\xe6\x1e4\xc0r\xdc\x83\xf5R\xe42\xc0\xc5\xe1f\n\t\x0e5\xc0\xba\xd6"\x03%\xe24\xc0~\x9d\xe9\xfb`\x852\xc0\xf3H\x13\x80\xb3]/\xc0\x07>\xb3&\xe5\x0c4\xc00\xa9\xed~O\'1\xc0\x92L?\xde\xc9\xc61\xc0\x17\x83\x91\n\xea:2\xc0B\xe6\x04\xcf\xb4\x1d3\xc0\x9dr \xe0\x1dK3\xc0\xe6\x0e\xf5Ny$1\xc0&qc\x92\xb0\xbc0\xc0\xbf!\x15\xbe\x0054\xc0\xaa\xc6`\x9c\xf4o5\xc0P\xfc\xc6X\x85\xfc1\xc0\x92?HN\x1d\x00/\xc0\x08i/o\xa0[0\xc0\x1b}l\x7f\x93a0\xc0\x81)\x12\xdc\x1d85\xc0\xaa\x99\xc4\x84\xddt3\xc0t\xecLn\xec\x803\xc0|L\xff\x8e!@4\xc0\xa5+pK?~1\xc0Q\x00,\n\x83\xd83\xc0\xff\xd1\x9co\x06\xfb1\xc05\x1d\xfaJ\xce\xb53\xc0m\xdb\xc8d\x13f3\xc0%L\x03\x91!:2\xc0i\x18\xc7)<\x1b6\xc0\xab\xb2vH\x7f\x002\xc0\x98\xfa;C\x1f\xa15\xc0\xcc\x1b0@\x85\x192\xc0\x8d\x16Y\x19d\xbb3\xc0\xef\x0f\x96\x9b\xa636\xc0i\xa8}\xa9\x98\x971\xc0^\x92\x90\xfe\xc636\xc0\xcdP[\xd7q\xb9/\xc0U\x03\xa3\xf1\x08\xa7+\xc09\xb9\xe9mO14\xc0p\xf6qE\x0cD4\xc0Q\xc4y\xc9\x93\xef-\xc0\xd7\x0c%B\xc4y5\xc0\xaex\xb5\x16\xfc\x1a2\xc0,\x00.W\xbd\xf82\xc0\xe1\xa8\xd9\xf9\x14\xa4.\xc0\x19\x83\xf8\x9e.03\xc0\'q_\x97\x11\xbf2\xc0\x10l\xc5\x1a\xafn.\xc0X\x028\xf4\xb8\x1e2\xc0V\x0b\xfem\xc2&4\xc0\xfb|\xfc\x8a[\x901\xc0\xcea/P\xf6\xac.\xc05w\x14\x82M\xcd0\xc04\x9f\x8e\x0e\xa2\xfd1\xc0\xd4\x11\xed;C\x9d1\xc0\xfeM\x9eN\xb2-2\xc0\xb1\x85b\xd5\x8a\x953\xc0\x87\x83[\xc6\xca\x84.\xc0\xd93\xba\x9aD\x044\xc0\xa7\x99U\xbe\x94\x1b2\xc0\x91"\x9d\xf2\x9c\xd32\xc0m\xaf\xa0u\x87(/\xc0qq\x18\x87\xcaq2\xc0\xae\xb8\x0ew`A0\xc0\x8b\x000\x01\xe415\xc0\xd9:\xae\xd0\x19\t5\xc0\x05\xb9%[\xddS-\xc0\xe1\xb5\xdd\x8a\x88^0\xc0\x1b\xe3?i\x91\xe72\xc0\xf7\xf7\xba,\xdb\xef4\xc0\x1f\x9e\x83\xab\x06\x123\xc0\x1bac|\x10),\xc0\xf9!\xf9\x19=\x141\xc0Ss\x03"\x8c\xc82\xc02\xf17\x96\xd6;0\xc0=\xd6\x1dX\xf5\x904\xc0\xe4\x1a+\xd4\xd0)/\xc0O\xb6\x8d\x0e\x1d\xb80\xc0\xb7(\x85r\x9904\xc0`\xbc;V\x83M2\xc0\x11)\xa7\xb9-\xc32\xc0s\xbd\x15\x9a\xc5i4\xc0\xd66\x94\x84\xa1\xf84\xc0\xe1\x9e\xcb\x14%\xc13\xc0.\xe7\x08\x11\x9e\x9a5\xc0\x14\xe6\xf4\xf2n\x8d4\xc0\x14\x92\x93\x16\xce\xef2\xc0y\xce\xf2\xbar\xca4\xc0i\x80\x9bKa\xe30\xc0\xbc\xb0\x9e`\xfe\xff0\xc0\xcc\xb1\x9b!\x15W3\xc0\xa4\x90u\t\xf4\x8b-\xc0dQ\x84(\xfe\x061\xc0\xc7q\xa1\xd2\xc4\xc6-\xc0\xb8\x87y\xe4n\xb64\xc07v+m+G.\xc0\x07\x8f\x8e\xf0\xfa16\xc0\x0b\x8d\xcb\xad\xf3\x1b/\xc0\x8e\x9f!2\x93\x0b4\xc0@\x12\xb4\x86\xb965\xc0'
p16
tp17
bg3
(g4
(I0
tp18
g6
tp19
Rp20
(I1
(I13679
tp21
g13
I00
[truncated: 844,227 more chars]
