# Supplementary material for: Sea ice drift data for Fram Strait derived from a feature-tracking algorithm applied on Sentinel-1 SAR imagery
Source: Data Brief. 2018 Apr 19;18:1410–5. doi: 10.1016/j.dib.2018.04.034 (PMC5999601; doi:10.1016/j.dib.2018.04.034)
Supplement: Supplementary file 2 — Supplementary material [file mmc2.zip › fs_s1a_data/HH_filter200vec/FramStrait_HH_20141111T073704_20141112T081801.dat]

(lp0
S'S1A_EW_GRDM_1SDH_20141111T073704_20141111T073804_003231_003BB0_EE9E.zip'
p1
aS'S1A_EW_GRDM_1SDH_20141112T081801_20141112T081901_003246_003C03_0119.zip'
p2
a(cnumpy.core.multiarray
_reconstruct
p3
(cnumpy
ndarray
p4
(I0
tp5
S'b'
p6
tp7
Rp8
(I1
(I336
tp9
cnumpy
dtype
p10
(S'f8'
p11
I0
I1
tp12
Rp13
(I3
S'<'
p14
NNNI-1
I-1
I0
tp15
bI00
S'\xd9\x00\x9b\xb1\xaf8\x17\xc0#aA\x9d0\x8a!\xc0\xcc\xce\x90\xc6\xb0}$\xc0\xa9\xbb87\x84h\x1e\xc0S\xef\xd0\xc2\xd7! \xc0\xbd\x9b6\xcd.\xbd(\xc0\x97\xe8\xae">W(\xc0\xd9\xd3V~\xcd<)\xc0qf\xcb\x1cn[&\xc0\xdaQ\xc4\\\x85/\x12\xc0\x13>\x8f\x06H\xbc\xf6\xbfM\xd44\xddX\x15\'\xc0+\xd4\x1f\xd9w^\x17\xc0\x11u\x88\xcd3-\x19\xc0\x1fY\x87\x88%\xe3\x1c\xc0\xaf\xd9m]ca\x02\xc0\xc7\x97\xeb\x07\n\xba\x05\xc0R\xef\'\xa1\xba\x83\xf6\xbf\x19\xd0\x06I\xe0{\x17\xc0J:B9\x94\xcf&\xc0\xe0_"5\xec!\x1d\xc0\x8b\t8\x06x\n\x17\xc0A\xc1Z\x96\xc9\xe5\x00\xc0A\x9f\xdd|\xb5\xd1\x1e\xc0\x8f\x11\x1d\xa4*\xfa(\xc0 \xc7\x03\xd4\xc7\x83\xfc\xbfq\xc3\xcfA<K\xef\xbf\x15\x18\x1a\xa0`\xc6$\xc01\xa8\xb3\xabgj\x1a\xc0R\xda\xbf(R\x15\'\xc04\xe3b!K\x86\x1b\xc0\xc1-\xf5\xe4\xb2\xd9\x11\xc0^\xc6U\x16KY\x0c\xc0\xdf\xaf\xeb\xde\xa8\xb1\x08\xc0\xaf-4=;\xc2\x1a\xc08\xfea}\x87\x02&\xc0\xb0\x13\xbf\xb6@\xe5\x15\xc0\x81\xff\xd8\'\xea\x06*\xc0\xcb\x07\x0b:e\xdf\x1a\xc0\xb2\'zd]=\x01\xc0\x18\xa7\xb2\xa4;\xc9\x0e\xc0\xb0lJ?\xca\xb2\n\xc0\xd2l\xb2\x1e\x7f\xba \xc0\xd3\xfe\r\xb2b\xd6\x10\xc0Y\xba\xd9\xf0\xe0%\'\xc0?\xabN}*+\x15\xc0\xb2m}x\xc7\x93\x04\xc0\x88\xa4\xda\xa9g\x13\'\xc0W\\ \x06wV\'\xc0\xae\xa3\x88\xe1\xb0\x8c\x18\xc0S\xa8\x8fV\x03\x94\xf3\xbfe\x95\'Rm-\x15\xc0\xf5,p\xb6\t?\x13\xc0\xb0n"\x97V\x85\xfb\xbf\xcf\x15\xd7\xc1\n\xca"\xc0\x05\xa8O\x8eF\x06\x14\xc0\xea\x13\x00y\xf9\xe3\x00\xc0\x18\x17\xb56\r\x9c(\xc0\x97\xf7Y n\xf3\x13\xc0\x10+\x02\x04\x89I\x1c\xc07x\xf5\x1d\xaf\x9e\x16\xc0\x10\xff*&\xd5S\x1c\xc09\x14\xe2\x04\xec\x8c\x1f\xc0\xbf\xf0<\xb5\xaem*\xc0\x94\xbfit\x0c\'\x11\xc0\x00\xd1\x9b\x91\x85O\x07\xc0\x89$\x83\x96W\xdd"\xc0\xcd\xfe\xf1\xd8\xf0>#\xc0\x10j\x1f\x11\x03\xe2\xec\xbf\xdaF\xb7tz\x10%\xc0!\xf0\xabj^+\x15\xc0\x7f2c\xf7A\xfa(\xc09\xa5Hxc\xfe(\xc0\xb46\x9b\x8c\xe9b(\xc0{\xa0\x89\xa8 \xb0\x1a\xc0\xbe\x9a\xa5\xd7\xb4\xcf\x1b\xc0l\x17\\\xf3\xd9F%\xc0VL\xe1r\xe0O\xf3\xbf\xc9Gm\x18L"\'\xc05\xf0\x83\xe8\xe5\x01\x18\xc0w\xde3\xf75~\x17\xc0?\x823G\x8as\x0e\xc0\xc7\xf3\xb3~\xea\xbe\x18\xc0\xa3\xb9\x94C\x96X\x10\xc0\x16"A\r\xab4$\xc0\x97\x95\x1c\xcb\xbf4\x17\xc0\x02\xbc\xcb\xa0\x1eA\x0c\xc0\x9d\xb2\x81g)B$\xc0\xe5\x94\xa2\x98\x18\xc1$\xc0\x9c\xdd\x8bK\xc7\xca\x0e\xc0\x82\xfd\x92\x98c\xad%\xc0\x19f;#\xa7\xef\x13\xc0%\x03\x19\xb8\x15\xe6\x13\xc0J\x03+\xba\xbc$ \xc0O$Bs\xe9\xd5\xe8\xbf\x99\x93\xca\xdaX_\x10\xc0]\xfc[\xc8\x14\xc8\x10\xc0\x1e\x85G\xe7\xc2\xfc!\xc0\xf6+\xa9V*\x92$\xc0\x19\xe3[\n\x97\xdd!\xc0\xe2\x7fW\x9f\xb4H\x12\xc0\xadT\\\xf74\xc9$\xc0Z\xa1\xe7\xf6\x92\xac\xef\xbf,\x1d\xa2\x16|\xcb\x17\xc0\xe7}V\xa1t\xa6\x1a\xc0A\xdd\xadg\xc5> \xc0\x8e\x14\xd4\xad\x8d\xf9\x15\xc0\xb9.\xc5\x9e`\xcd\x10\xc0\x87\xd8H\xb0/\xf2\xf5\xbf\x89\x8f,\xdd$\xfa\x14\xc0\xa9z\xbd\x01\xbc>\x15\xc08\x16\x8e:\xab\x1b\xfc\xbf\xd8iD\xaf\xaa\xad&\xc0\x08\x82\x00\x05R\x10\'\xc01L^\x10\x16\x1e\x0f\xc0\xdc\x01\x04>\xb4\xcb\x10\xc0\xad\xfeh`#\x13\'\xc0V\x89\x8cL\'\xcf\x18\xc0/yK\xfdom \xc0\x01\x87\xc2\x7f%\x06\x15\xc0`\xd4!\xd5\x81)\x17\xc0UF\xd4\xc6\x9a\x97\x04\xc0\xb8efX\xc2\xb7%\xc0\x7f!\xe1i\xc2\x8d\'\xc0\xa8a\x07?e\xea\x00\xc0\xc8\xc1[\x18,\xed\xfc\xbf\x90\x97wU\xd4?\x19\xc0\t\x8c\xb7\xdd\x1e\xb6\x02\xc0\xd2n\x02\x05a\xb8\x14\xc0\x9f^\xe1\xcc\xadA(\xc0\'d\x02\xd9Ph\x1a\xc009\x02\xd9\xd4A\x14\xc0.\x8a\x0b\xafH.\x17\xc0\xaa\xa6B\x1f\x94(%\xc0\xa65\xa8\x86\x91r#\xc0\xb6\x8e\x1e\xca\x9bJ\x07\xc0\xac`\x14#E\x9c\xf6\xbfT\xbe\x89\xde\x90~\x04\xc0(\x8eT\xd2\xeeq\x17\xc0u\xd0/\xa2\xe2\x1a\x11\xc0\xc50\xb4%\xf6\xf3&\xc0\x15\xdff\x1f`k"\xc0/\x90\x96\x9d\x7f\x14%\xc0\xfa\xb0\t\xe5r\xea\xf5\xbf\x16\xcbp[\x80\x9f\'\xc0\x94\x8a\x92p6\xf4\x17\xc0\x94f\xe4\x1aQ*!\xc0\xff\n\xfe\x02\xa5Z\x10\xc0\x13\x1d25w\x92$\xc0\x92\xc7/\xea\x89>\x1c\xc0wT\x13\xc1\r\xb0&\xc0\rS\x02\'H\xd2\x11\xc09y\xf8\x06\xf6c\xef\xbf\x1e;4Ug\x91$\xc0\xa4\xbaJ\xfd\xa8\x04)\xc0\xc1\x89\xa0\xeej\xa5\n\xc0\tN\xee\xc7\x98\xab\x17\xc0]\x01\x12G\xb8v\x11\xc0\x82\x04\xbc\x03\xc39(\xc0\xd2\x08\xe1\xf8\x86k#\xc0\xa7\xe9\xc2\x05bk!\xc0\x8f=CF\xe8.\x0f\xc0z\xb9f\xcb\xd1\x88\x11\xc0\xfe\x01\xe8\xab\xe9\xa9\x1e\xc0\xc0\x96y\xd8\xf5Z\xed\xbf\x84[|\x93\xe4G\x1a\xc0\xde\x8e\xee+\x03#\x00\xc0o\xc8k\x0c\xbd\xa3\x12\xc0\xd0\xa5\x13\xe6!4$\xc0\xc3\x93v\x9d=\xc7$\xc0\xee\x07?ocr$\xc0GI\xf1\xf3\x18\xf0\x15\xc0!\xa8\x80\x9c\x1bq\xf3\xbf\xf7\x81\xf1w\x13:\x15\xc0\x1c=\xe1-%\xbe\'\xc0\x01\xbac\x8dg\x9e\x18\xc0h\xe7\xae1\xd0\x16#\xc0zk1\x14]\x0b#\xc0\x11\xa51\xe7\xad\xcd"\xc0\x7f\x17\xb2m\xf9-\x02\xc0\xe5\xa5N\xa7\x02i\x12\xc0\x11\x84\xef\xed:\x04(\xc0\x9f\x14e\xbc\x16\x17#\xc0\xd9\xdc\x07*\xbf\x01#\xc0`\xfc*2%\x1f%\xc0\xa8x\x98\xc9W\xd7\xf5\xbf\x10_\x94\xe5\xec^(\xc0\xc8m\xda\xb6\xb0\xc8\x1e\xc0\x0b\xc0\xa3\x10a\xcd\x02\xc0\x159\x9b\x96\x8dM%\xc0y\xd4;\x06\x91\x02#\xc0L\xa8\x85\xb4\x13\x9c&\xc0\xe9\x989n\xca\xf0"\xc0"g\x1a#\x8b\xf6"\xc0]\x97\x98n\xf8\xee\x18\xc0\x1b\xf6gkM;#\xc0\x97`\xd2*\x86"#\xc0\xa0\x1f\xef.\x90q\x17\xc0\x88\xaf\x04\xbbVs#\xc09\x93\xc7\x04\x05\r#\xc0\xdf\xc58\x1e\xc9\x16#\xc0\x8c\xf8\xf2\xce\xb4*!\xc0\x1b\xa8\xe2\x9d\\\xa3$\xc0\xa3\xa6aT\x14\\\x10\xc0_\xa4#\xa0\x14\xb9\x18\xc0\x08\x897\x9c\xd9\xe3\x1b\xc0\x87\x80\xc66O\t*\xc0\x02\xd4A\xd6\x89\xf2&\xc0\xfauV\xd3\x12\x15!\xc0f\xad\x0f\xdf\x86[\xef\xbf\x1c\x95\x08\xf2\xe2\xec\x15\xc0\x96\xffg\x94C\x89\'\xc0\xe0\\;\xef\xeeu%\xc0\x7f\xc5\xec\xc7E\xfd\x14\xc0\x88\xf4;?`\x06"\xc0\x18\r\xfc\xf9$p\x1e\xc0\xfc\x1b\x92b1\xfa\x17\xc0A^\xe8\x91\x0c~!\xc0\xe7\xbc\xe0^\xfc\x9a\x12\xc0\x1dz*\xb75j\x1b\xc0%\x03\xd53?\xc2\x19\xc0wK>5\xfe\xfe\'\xc0eS\xe5\xb7\xdfu\x0c\xc0\xb1~w\xeepB\xec\xbf@\xa1+B\x92\xfe$\xc0\xd4\x0fh\xcf\xd8\xa1\xfe\xbf\xb4\xdb\xf6 (O\x19\xc0\xea\'\tm\xb8\xf7&\xc0\x84\x91\xbc\xaa\xbc\xd4&\xc09\xfa\xf7t\xa0\xec\x18\xc0\x98\xefq\x9f\xda\xcb\x12\xc0\xab\xbb\x17Q\x00j\x14\xc0\xe6\xe54Y>"\x18\xc0!\x8a|\xe9\xec\xa5\x1f\xc0\x88\xb7qg\x17\x8b\xfb\xbf1\x93\x16aE\x85\x1b\xc0\xbe\x12o\xee\x8b+!\xc0^\xbc\x90\x7fQ\xfa$\xc0\xaf\xcb\x93\xb2\x0fj!\xc0\x99\x89s\xb1`\x96\x06\xc0\x8e~\x05rD\x1e%\xc0\x12y\x01\xc7\x97\xe1\x03\xc0/\x9e\x9a \x93\x8b#\xc0i7\xea\x0e4\x1a\x06\xc0X\xc0\xccS\x0c\n#\xc0\x06\x8f*|@+\x17\xc0>o\xb6\x02\xb8\xd7\x18\xc0\xfe\xf0\x0f\x99\x05\xb2\x01\xc0\xa8\xa5\xfd \xcb>(\xc0\xd5\x03o\xe1\xa47\x14\xc0\x80\xc5\xc1\x13\x8bb\x06\xc07\xc8\xc2\xa2l7!\xc0\rQ`C\x07\x96\n\xc0\xf9g\x88\x99\x8ai"\xc0\xdct\x85\x85oe#\xc0\x93\xf2:H\xde\x15&\xc0\xbf\xa8\x8e|M!#\xc0\x0exlu\xc7\x07(\xc0\xfaV\x06@\xbam\x17\xc0U\xb0SC\xd5\xa1\x0f\xc0 \xfb(\xf12\xff\x16\xc0?q\xf2I\x8e-!\xc0\xc2\xab}\xfe\x02*"\xc0C\xa9(\xaf\x00\xde\x11\xc0g\xf7&\x8d\x95\x01#\xc0\xfa?53\x85\xf0"\xc0\xe7O\xa07\xa67\x01\xc0\x1d\x1bwN\xc6\x18#\xc0\x8c\xd0\x19\xff\xcd\x13#\xc0^{y\xc7E\n#\xc0\x18\x98\xd9u\x06\x86\'\xc0\xfbX\x1f\x18F\x86\x11\xc0\xc9/\xd1\x91\x0c/&\xc0\x9b\xb1\xf1\xba\xd6O%\xc0\x8f\xe3\x81\xe1B\xd5)\xc0\x00[\xfb\x03`\xc8\x18\xc0\x9f:\xc5\xca\x06\xf3\r\xc0K\xdf\xd7\xd7\xb7_\'\xc0\xbaq\x07q\x1bB\x12\xc0\xe8\xf1_>\x18\x86\xef\xbfl\xb3F\x84\xe0S\x19\xc0&Ku\xd6\xf5\xf8\xf3\xbf\xb0\x0f\xf0e\xe5\xce\x12\xc0:M\xfag8[\x0e\xc0\xdch;h\x19\xfe\x14\xc0\xb4\x15%j\x04b\x10\xc0\xed\xcb\xb5\xc6WS\x13\xc0w\xf2)\xf1\x9a\xd1\x11\xc0)\x94V\x83\x83\xeb\n\xc08q\xc4\xc2`<!\xc0\xdb#\xbfp5\xa2%\xc0\x7fCr\x91\x01\x04\x12\xc0\xde\xc0\x83\x82\x10\x9e%\xc0\'\xb5\x8f\xc0<\xfa\x03\xc0d\x93\xed\xe4]e\x11\xc0\xce\xca\x1b\xc4{\xe5\x05\xc04\x87\x85\xfe*F\x0e\xc0(o?i\xfd\xe7\x0b\xc0M\xcb\xa7\xf5e2\xfe\xbf\xfa\xe6c\xff\xe4M\x17\xc0\x13\x08\xf2v\x19J\'\xc0\xdf\xab\x04\xd8\n\xff&\xc0\x020\xae,\x85\xa4\x00\xc0\xf9f1"V\xd8\x12\xc0\xdf\xb6\x8f\x95\xa2^\'\xc02^\xcelg\xb1\x0f\xc0\xb9\x859M\x90.!\xc08+\xce\x82\xdb\x97&\xc0D\x1a{\xa5;\x04\x1f\xc0\x9c\xf0\xcf\x95\xa7E\x1f\xc0\xc4i\nw@r!\xc0&\x8e\x9a\n#\x14\x06\xc0H\xf9\xf3n\xcd\xe9\xfc\xbf/\x83?)\x13\xd0\x15\xc0\xce\x80\xd8m\xc0\xbe\xf2\xbf\xf2f\xbb\xc0&g \xc0WI\xb7\x94\xd2\xb7&\xc0\xc2\x1f\x8c9\x86\x11\x01\xc0\xb1\x17\x14\x1e\xe26\x0e\xc0\xa6\xef\xf3DZ8!\xc0\x10\xd9r\xdb\xaf\xef\x00\xc0$\xc8Zu^\x11!\xc0\xd2\r\xd1>\x91\x07\x03\xc0  \x82*\x0e\xdd\x16\xc0p\xfb\t\xef<V\x1e\xc0su\xa0\xafH\x1c!\xc0IV\xe1\xe2\xf6\xf8\xf3\xbf\r\x17\xa4\xc7\xdc\x81\x11\xc0\xd5\\\xf1\xb2\x15.!\xc0c\xe3\xc8\x0b\xf4\xc8\x1b\xc0\x1bg\x8a\x15v^\x1c\xc0\xfbKQ\x08\xe0\x0b#\xc0el\xdf\xa5\xd4p\x17\xc0KeOYt\xd6$\xc0\x00\xb5\xcaQ?\x19\x16\xc0\xe4O\x85\x06.m\xec\xbf'
p16
tp17
bg3
(g4
(I0
tp18
g6
tp19
Rp20
(I1
(I336
tp21
g13
I00
S'\xceQ\x87\x1f\xc1\xebS@\xbf S\xe5HkS@\x90\x83o\xae\xf9oS@\xf8\xd6\xff\xff\x18\xecS@IdFT\xe0\x81S@@\x1f\xfb"\xc9\xa0S@T?\xf1\xdf\xaa\xadS@\xad\xe2\xe9\x9f\x97rS@\x14\x07\xa7\xf9\xfdSS@\xfee}\x159\x08T@y\xc0\x04\x14{\xe5S@y\x96\xcb\x13\x05\xb0S@f\x94\x96\xa39\x16T@\x9a\x96\xe2\x89\x96\xe7S@v\xdf\xda\xfd\xec\x03T@\x83\x92\xb0\xeb1\xefS@\xf0tY5\xb5\x11T@\x06\xff\t\x9a4\xe0S@\x11i{\xe0\xd7\x12T@\x8d\xe8\x7f6"\x96S@\xc6l3\xa2Y\x08T@\xa7\x0b\xa5\xfa\xe6\xfaS@\tf\xea\xff\x08\xdaS@\t7C\x1e_\xb2S@\xa18\xcdU\x14aS@\x01\xef2\r\xb7\xedS@\x1b\x85\xfb\x80;\xe8S@B\xe1d&O\xb8S@+\x83\xb1QV\xeaS@\x05\xf1\xbc\xcf\x0e\xb0S@\x029\x9b\xc4Z\x19T@-\xe4\x05JR\x0fT@_>;M\xcf\xf8S@j?u\xee\xf0\x0fT@\xa2T*\x0c\x0c\x1fT@\r\x87s\x90\xc3SS@\x97^+\x95\x94\xf7S@d\xa8\x0c,\xb1hS@*M\xe7L\x03\xccS@\x89$\xec\x98\x1c\xefS@\r\rZ\xaa\xa3\x01T@c\xa9\x98Qo\xd0S@]\x91Ig\x0f\x9fS@\x8b\x8c\x0e\xc2 \xc1S@\xee\xba\x9e\x19\xae\xb0S@K\xb7\x08\x92k\xcfS@\xb2"\x9eV\x8a\x10T@\xd2a!Wr\xb0S@N\'\x88D7\xafS@\xd9\x01kU\x11\x0cT@P\xca\xd6\x96\xd3\xf0S@t\xb2\xef\xe8\xa5\xf0S@\x85\xdc\xe0\x19\xdc\x0cT@I""\xa9\x88\xdaS@\t\xc0\x9bI\x82\xbdS@\x1b\x11\x03\x1b\x0e\x1dT@N\xdc\xe7\xcf\x14\xdaS@[\x04?\xaa\xf5hS@\x1b\xf7(\x0cz\x02T@IK\xf5\xed?\xd2S@}\x96Q\xf4q\x14T@0G\x12\x90h\xd2S@\xf19\xcbb\x1b@S@2\xbe\x85w\nVS@j\xe9\x91\xe7 \xc1S@\xc9\xd9%\x07\xaa\xb9S@y\xcd8\xber\xbeS@\x101\xa7\xc9R\xd4S@\xfe\xe6A\xd3\x0c\xf0S@"{\xdal\x90\xd5S@\xc2\xa4\xa6\xe3q\xcfS@]\x8c\x83G\x1daS@1\xa2\x00\r6aS@\xf4\xd0\x06\xa1\xaebS@\xda\xbbs1\xe9\x18T@j\x9dW\xfc\xbb\x19T@5Z\xea7n`S@\x15\xc6P\x99\xea\x02T@g\xd4WK\xd9eS@:Se\x95\x1a\x14T@\xf1\xb1\x97\xbf\xe4\x12T@N\xcd\xec\xfcs\xcbS@\n&k\xebB\x13T@\r\xe0\xc2\xd5l\tT@\x04\x93V\xeb3\xc6S@"J,d\xb7 T@\x98\xf3\xca\xb8\xb5\x02T@\x9bF\x1b\x1a\xa2\xc4S@3\x13\xf7!}\xc3S@+\xa3\x15d\x9e\x01T@\x0c\xe6\x97\xf6\xc7\xc4S@\xd5\xe4\x19=\x0b\x03T@\xf9\xe9\x93\x87\x93\x02T@m\xc7|U\x86\xb6S@\xb0\x087\x8c\xae\xedS@\xec(7Q\xe2\x18T@\xe7Q\x9b\x88,\x19T@_!\x9e9\xa5\xb4S@\xec\x8d?|\x95\xb8S@\xd6o\x86\xb0\x15\xb3S@\\\x9c\x11\x8c\x87\x1aT@\xc7\xbc\x93]E\xb8S@\xc9\xb7\x89\xd8\xf6\xe7S@\xd6\xf9\xa0\xf8Z\xfeS@\xb8\xe6t0D\x00T@j\xcch\xf6R\x81S@\xcdn\xcb\xa0\x94\xf7S@\xd5\xb3\x9c\x82\x95\xf0S@y\x90`\x88\x88\xe1S@\x18\xb3\x04g\xe4\xf2S@\xf7)X@\xc0\xf2S@hM]&\xb9\xe1S@\xc1\xd3i%\x17\xb3S@{\x1b\x18\x00\x97\xb3S@\xd2\xad\x8cv\xdd\x16T@\x18\x19\xe5n/\x18T@W\xdf\xdc\x80\x83\xb0S@\x1eZ\x8d\xad\x9a\x1aT@\x04\xd0\xae\'!\x8fS@\x94\xce\x14O+\x1cT@\xab\x0b\x0fi)\x19T@\xf1\xdei\x8e\x8c\x10T@+\xbc\xfdw\xb9\xa1S@\x19s\xbbs\x1d\xabS@u\xd7\x91\x8e\xf8\xd9S@!\xb1\xc2\xb1\x97\xeeS@\x16\x8b0\x01\x98#T@\x99l\x9bO\x97\xdfS@\xfe\x1b\xe4B\xcf\x03T@K\xfd\xd1M\xf0hS@t>#\x00S\xeaS@q\xa0]l\x9a\x07T@\xc7\xda \xd0\xb4 T@T\x08k\x0b\xdfiS@]\x84-|>\x87S@(\x8c\xf5\x84\xaa\xb9S@\xd3\xe1\xb6\xf1\x15\xf0S@7\x94\x8d\xb4p\xd3S@=\x90\xe1@\x04\x13T@\xf8\xd5\x06u\x19\xc1S@\x0c\x14\xef\xa8\xd7oS@\x1d\x1f\x10\x1eA\x84S@\x17\n\xe8\xafKlS@-\x91\xde\xdc\xc9\xe0S@\x82|\x14\xc1f\xa9S@\xa8\x14\x0f\xec\xe8\tT@\x92<y\x99\xb8\xc6S@\xf37`R\xdd\x18T@Oe\xec.\x0bjS@\x8e\x1d\x08\x13H\x08T@\xfc\x1d\x8c\x11\x14\xb3S@\xf9T\xe41T\x0fT@=\x0b\xae\xf5\xe6\xe7S@4~\x16\xa4\xb3jS@\xe2\x0e\xfb\x84KaS@\xec\xf8\x9f\xe0[\xd0S@d\xc4\x88\xff*\xdcS@\xc3"\xcd\xedZ\x11T@\xd6D\x8f\xc6f\xb5S@4\xff~\xcf\x05\x87S@b\x05\xb4l/\xc3S@\x8ej\xc5\xdf\xed\x16T@\r\x86/#\x16\x11T@\x12b\x00\x86\xac\x9aS@\x9a\xbe\xa4\x7fh\xf0S@\xf7(9\x94h\x1bT@\xd1\xe6\xf4\xd2\x85\xf5S@2\xa0\t\x0c^\x19T@%\x0c`\xfb2\xc6S@\xb2\xbbd(W\xb8S@\x93\x88Mb\xf5\xc5S@\x02\x03O~\xab\xf7S@\xda\xcaeD\xd2\xf0S@R\xc4\x99G\xb8\x10T@\xddr\xe1_t\xa7S@<d\xb0\x1f\x98\x1eT@\x05\xf7\xf3\xe6\xdf\xbdS@.-\xcb\x8f\xf5\xbdS@\xbb \xa9\x9b.\xbeS@ \x02\x83`\x80\xf2S@\n\x80t8\x8a\x07T@\xb2\xbcE\xdbclS@UJYs \xbeS@\xc1%\x88\xec!\x8cS@\x18\x89\x9e4\xd6RS@D\xb3\xc1\xa1\x0f\xdaS@+\xbd\x90K6jS@\xc2\xd0t\xf7F\x96S@\xa3\x84n_\xd7\xdfS@\x96\xe9\x8c\n\xacoS@\xb9b\xc0\x1b,\x8cS@P;+\xaa\xc9\xb9S@\xf0\xfc\xeb\xb3\x08\x8cS@$\xe6?\xd2\xe0\x8bS@\xaa\xc6U\x07\xd2\x19T@\xe1\xd3\x9f\x93\x91\xbcS@Y?2-\xe4\xbcS@\x850\x8a.\xfb\x12T@\xdb_\xcc\xbb;\x87S@X\xa4\x16\x11\xf0\xbdS@\xb8\x05\xa0\xef\xce\xbeS@\x94\x01R\xe2\xa3\xc6S@6\xa4\xbb\x96yjS@{\xd1Z\xce\xc8\x18T@\x9eY\x97d3\x1eT@\xaf~\xa0\x96\xb6\xd1S@+\x9bK~\x94~S@\xbd\xd86+\xfboS@\xc6\'\xdd\xbcL\xdbS@O6\xd5\xb7\x00\xe8S@`u\x15\x7f\xac\xf7S@\xdbi\xb0\xe5+\xabS@\x12%\xe0h\x13pS@\x03\x90\xc8#6\x1cT@\xbf\x01\xe2@\x94\\S@o\xbc\xd9Z\x19\x9dS@\xcc4N\x9c\xe5\xfeS@\xf7\x84\x0f\xdb^\xdfS@psU/b\x19T@=\t\xc3^\xd9\xccS@\x02 \xa5\xa4j\x03T@5\x85\x1b?w{S@i\xe1\xec\xd3\xe4\x13T@6w\x10q\xb2\xe7S@\xc7\xb7\xb0a\xfakS@\x8d\xe3+J\xbc\xccS@\xb2\x15\xbd\xd1R\xcbS@\xba#-j\xf5[S@Xq\xde\x8e\xf2\xafS@\xd3<\x92X\x96\x07T@,\xfco\xd19\x1bT@\x0bH\x83W\xa0\x03T@c\x08K\x1fD\x14T@\xea\xcc\xdc\'\x98\x85S@H\xe5\xf0\x05\xce\xdeS@\x00\xa5\'fd\x19T@|/\x81\xf2\xa3\xc5S@\xd3;YI\x1c}S@\xccUOf~\xc3S@T\xc1\xba\x86\xbe\xd9S@\xe5\x85\xd4\xf1\xdcRS@\x1f\xa1\x9b\x7f\x7f\xc8S@\xb7j \xc7p\xbcS@&\xdb\xd0\x1a\x8e\xd7S@\xc2\xeb\xce\x1e\x84\xbdS@@mk\x93$\x19T@p\xd3\x9f\xd3\x19\xf7S@\xeb~\x98\x15\x8d\tT@\x9at\xcej\x85pS@\x1af}\x01r\x07T@\xb7\x0f\xf5t\xc3\xd9S@\x8a\x14o\xa6C\xc8S@\xf1K\x12\x15\\\xd0S@\xbe5E\xc9L\x84S@Z\xf4\xf4\x1b{\x84S@y\xbcT\xcc\xad\xc2S@7?\xbb,\xec\xbcS@\x89M\\\x90WlS@\xe6w\xf7\xf7\xec\x12T@\x13\x92\x8f\xc3\xcf\x17T@\xe7\\Q\n\xb6\xfaS@\xd6\xc6;\xf2\xbd\xc6S@\xa7fYK\xb8\x85S@\xaa\xb6`+\xd9\x0eT@\x1d\x82x\xe1\x1f\x8cS@u\x89d\xe3\xfd\x8bS@\x16\xcc\x8e\xc7\xad\xeeS@\xdc\x07\xa8U\xc8\xbeS@\x90\xd7?\x00c\xbeS@\x94j\x89B\xf5\xbdS@"\x01\xce\xe9?\xabS@\xe8\xf0E\xe04\x11T@wE\x0c\xa3\xa0\xbfS@\xf01,\x9b\x87oS@1\x87x\xea\x89xS@\xccP\xce\x19a\x1eT@\x91\x8a\xf9\xf1\xef\x10T@\xb7 \x1d\xce\x05\xadS@-\xf4\x94\x0fk\x17T@\xe8<\x8cb\x02\xe8S@\x07%\xc5<H\xcbS@\xea\xb5\xb4\x9e\x88\xf1S@D$~h2\x1bT@cx)\xea\xb1\xcbS@\xd4\x0cj\xf1K\x1cT@\xf4\x12r\xaa\xd5\x02T@(-h\x90\xab\x16T@\xf7P\xc4\xf9O\rT@\xb6\xd7\x92I\xf1\xd0S@a\x97-}\x06\xc9S@\x00.\x8d\xdc\xd7\xcdS@\x89G|$\xc2\x0eT@t"\xd7\x00W\xcdS@\x07\xfd\xed\x85\x7f\xc8S@\xac\x0bV6\x0f\x05T@njk/\xfb\xc6S@\x80\xddI(e\xcbS@)\x9d\xea\x95\x85\xedS@\x11\x8d\xd1b\xce\xdeS@\xe4\xfa\xe5\xdem\x16T@\xf1\xf4)\xc2`\xafS@a\xd4s\xe2\xc0\xadS@c;bi\xe5\xd9S@\xc0\xb8\niB\x1bT@\xads\x08\xc9\xf1\xacS@5h\xb8\xa0\xab\x17T@+\xc8\x08\xc2L\xe9S@\xfb;\x9a\x98\xee\xb3S@m\xa0w\xa9\xb2\x98S@\xf5\xa5\xf2\xe4\xd3\x98S@v=\xcc\xce\x1c\xc0S@\xb4\x1fQ\xec\xa2\xd7S@\\\x08\x03\xb7\xb7\xdcS@x\x1e\x85\x01\x1d\x1aT@\x03e3%+\xd0S@\n3#\\\x1c\x8fS@\xe5\xdd\xc2\xa8k\xb8S@\x9f\x976!,\xdaS@\x14w\xa1\xedn\xcbS@\xf8\xba\xb4s\xf2\xc8S@$\xdd\xf9j\xef\xd9S@\x14\x0f\x1e3\x83\x87S@\x848\xe3Q1\xf9S@\x82a\xcbq\x0e\x18T@JGQ\x82\x1b\xf5S@\xf1\xcb0C\xde\xc7S@\x9b\x94\xd7\x9e\x88\xf1S@\x96\xb2\xd83C\x11T@\xad\xf7\xd5\x83\x8d\xc6S@"hL\x10~\x19T@<\xcc Y\x12\xd2S@\xfa6Pq3\xbdS@\xd0\x02\x13\x18\t\x13T@\xfa\xb9\x03}\ryS@\x8b\x94/\xa8s\xfbS@\x972B\xaf\xf3\xefS@'
p22
tp23
btp24
a(g3
(g4
(I0
tp25
g6
tp26
Rp27
(I1
(I336
tp28
g13
I00
S'\xaa\x83[\x8f\xc7A\x17\xc0\x9e\x9e|\xd9Q\x00"\xc0\xd8\xa7\x17\x1fT\xe5$\xc0\xb0Q\xa8h\xb0{\x1e\xc0\xbb\x81E\xd4\x13\x86 \xc0\xf9{B\xbdh\xce(\xc0\x8c1\x9b\x8c\xb6)(\xc0W\xb1Hj\\[)\xc0wE\xf6@\xcb\xda&\xc0Y\xdb\x99Q*&\x12\xc0\xef[go\xd4\x0b\xf8\xbf4i\x13\xc6I(\'\xc0\x1e\xf7VE\x9b \x17\xc0\xc0T\x04\x1b\xc6/\x19\xc0\x05\x07\xb5\r\x9d\xbf\x1c\xc0>\xcdi\x0c\xc8\xcd\x02\xc0\x9d\xc7\xd9\x1e\xd6\x95\x05\xc0\xdc\x1d\xfc\xeb\xf6\xee\xf7\xbf:\xba\x93T>K\x17\xc0\xaeK\xb4n\xa8\xfe&\xc0\xab=\xd6~\xbb\xf5\x1c\xc0\xc5\xb9\x00=Q\xff\x16\xc0r%\xe3\xfeB\x92\x01\xc0\x0f\x1d\x9e\x9b\x0f\x13\x1f\xc0\x82\x96\x8f\x8d\xb6\\)\xc0Z0\xd5\xa1\x01\x84\xfd\xbf\xb5\xb2\xe8\xac\xec\xfc\xf0\xbf\x9dc0s\xa6\xd5$\xc0n\xd7\xba_\x0ce\x1a\xc0\xba\xa0\xa9\xcd,\'\'\xc0@b\xaa\xfc"=\x1b\xc0\x08\xf1\xe4\xf6z\xaf\x11\xc0\xc1\xe7\x14_\xb6\x85\x0c\xc0\xba\xf53\xd5\xbb\x96\x08\xc0ysF\xfc\xdbp\x1a\xc0\x89\xdb\t\x95Q\x82&\xc0\x12l@?\xf9\xde\x15\xc09\x16\x7f\x01,.*\xc0\x1a\xf2\x7f\xeeW\x0b\x1b\xc0\x925\xe8]\xad\xa8\x01\xc0kM\xa3\xa6c\xde\x0e\xc0\x00\x9c\x00(If\x0b\xc0\x15i\x0e{8\xed \xc0\x1c\xdc\xf9\xceQF\x11\xc0\x04t],\xe36\'\xc0Ws\xc5\x7f\x82m\x15\xc0\xedb.\x16\xed{\x04\xc0\xec\x02\xe9\x1f\x90$\'\xc0\xfd\x9cfZ\x99h\'\xc0\xbb\x1f\xed\xdc~`\x18\xc06\xb0\xf1\xe6\x91\x9a\xf4\xbf\xc8\x92\xa1T"3\x15\xc0n\xef\xc4H\xc7$\x13\xc0lN\xc1\xfd\x8f\x00\xfd\xbfDQ*\xe7>\xd7"\xc0AQ?\xb6d\xcd\x13\xc0\xcd\xdfm\x9a7\x8f\x01\xc0H\xf2PP\xd4\xfe(\xc01\xa6y\xb9\x88\xec\x13\xc0NFB\x8ayO\x1c\xc0\x90fY\xb5ud\x16\xc0W\xc0\xef*\xf9W\x1c\xc0\x14\xbe\n*\xf3\xbd \xc0^\x83Mv\x17\xbf*\xc0\xf6\xa6\xb7\xef\x08\x92\x11\xc09\t\x96yOj\x08\xc0\xbb[YM\x8a\xe4"\xc0\xcb\xdd\x06\r$s"\xc0\xc9\n\xc7\xf6\xcd6\xef\xbf\xbbt\x19_\xdf\xc7%\xc0:\xee.lHo\x15\xc0\xe2\x9a\xf1\xcf\xc8\\)\xc0\xec\x97\xb0\x7f8`)\xc0\xb0\x87\xd1\xf3\xdc\xc3(\xc0\xdaG\xd9\x8c\xe0f\x1a\xc0#\xf2\xa3\xa7\xf2z\x1b\xc0\xe4\t\x8a\nm\xb8%\xc0B\\\xb2\x8c6\xed\xf3\xbf\xc6\x94\xa3(\xac\x86\'\xc0}\xab\xdb\xb9\x7f\xc9\x17\xc0uhv-\xf8B\x17\xc0uS\x84\xf1\xe1\x1f\x0f\xc0\x1cW\x14\xaal\x83\x18\xc0\x08Iu_sS\x10\xc0F\x9f\xd42\xb40$\xc0\xee\x8b\xdfn\x91\xe9\x16\xc0\x9f$\xf8\x02\xe9Q\x0c\xc0\x16\x9b\xd0\xa8\xc5@$\xc0\xc4\xaec\x94\x87\xbf$\xc0kM\xa3\xa6c\xde\x0e\xc0\x11\xc6\xdc}YI%\xc0\xf9Cm\x87\xbf\xdc\x13\xc0\xfc\xdd\x8e\x0c\xd0\xd7\x13\xc0;\xbbs\x0b<> \xc0U>\x8a>dH\xeb\xbf\xd4\xaa$\x13n4\x10\xc0"I\xf6\xe81\x9c\x10\xc0\x1a\x08R+\xbb\x14"\xc0\x8dL\x90\xb7l\x9f$\xc0\rI\x90\x8an\xf6!\xc0\xfb\xdd\x93,\xb7\x17\x12\xc0\xc4q\x9e\xab\n\xd5$\xc0pA\x17u\xe1#\xf1\xbf\xa8\x80$\xec\x83\xbc\x17\xc0x~I\x8bD\x88\x1a\xc0\x1f\xec\t+4\xa4 \xc0\xdf\xdc\xca{\xcb\xf4\x15\xc0)\x8b\xe1WR\xdf\x10\xc0E\x01\x92\xffDC\xf7\xbf\xc3\xe7[\xbec\xfd\x14\xc0fm\x18us@\x15\xc0e\xb6\xe4\x99\x88p\xfd\xbft>\xe05\x87\xbe&\xc0\x8f\xa3\xdb\xc54\x1b\'\xc0\x82\xf3/\x80\x11\xcc\x0e\xc0\xbfq-\x17\xfd\x9c\x10\xc0,\xa1|\x1f\xfc"\'\xc0[\x0b\xfb\x1d\xe9\x87\x18\xc0WuD\xb6\x7f\xb5 \xc0\xc3\xcf\xc8@F\xc0\x14\xc0U\x13\xd7\xee\xe8\xe2\x16\xc0\xf8\xa2\xca8\xeaw\x04\xc0\x03\x04\x8d\x87}\xd8%\xc0\xe1\x1f\xb8\x91\xb2\xa1\'\xc0B\xab\tk\t\x90\x01\xc0\x9a\x94\x9b\xb7Y\xe4\xfd\xbf\xd9\xb0\x11I\xe8\xf0\x18\xc0\xe3\x90\x0c\xcf-W\x03\xc0\xab\x1cQ\xf9"\xa6\x14\xc0I\xbe\xfa{]\xa5(\xc0\x9c\x08\x8f(Lf\x1a\xc0\xbb\xcf\x80kJ1\x14\xc0\xfd2\x9bm\xda\xec\x16\xc0J\xd1%\xe1\x19\x91%\xc0^\xb9\xc1\xe2\xb2\xb7#\xc0\xad\x01;\x86Oj\x08\xc0W\xae\xa46\x1f\xb3\xf7\xbf\x82W\xb0\x04\xda<\x05\xc0?*7\n\x9e7\x17\xc0\xb8\x9a\x06U\xee\x88\x11\xc0(V7\xd7\x11U\'\xc0@\x18y\xf6w\xba"\xc0?[\xd4\xdb\x8e|%\xc0\xf4o\xad\xdd\x7fX\xf7\xbf\x13\xcc\x8f\x9f\x93\xba\'\xc0\xe2M\xaa\xc0U\xd7\x17\xc0\xacq\x06\x01\xc00!\xc0\xe1\xa1\xfde\x195\x10\xc0\xf1\x0e\x19%\xc0\xfb$\xc0\x82e\xcf<@\x12\x1c\xc0\x84\xf4\xb79A\xc0&\xc0\xfb:=a\xb9\xad\x11\xc0 P\xda\xdb\xeb\x0b\xf1\xbf\xdcE\x02\xd9!\xfd$\xc0\x81\x9e\xbfy\xecf)\xc0PM\xd4\x9e\xe1R\x0b\xc0,\xde\x05\x10\xe6\xc5\x17\xc0\xd4C\xd2/\x14U\x11\xc0\xcd\x14\xa2\xf5\xd7\'(\xc0\xba\xae\xda\xc2G\xb2#\xc0\xde\xa6\xfe\xb6"t!\xc0*B\xb2\x82\xec\xf1\x0e\xc0\xf7\xb3\xf7\xc4\xe3`\x11\xc0o&\x95H\x1c7\x1f\xc0R\x1e\xf3\xe3\x8d\x9a\xef\xbf\xfa\xcc\xcax\x08\xfb\x19\xc0Z\x88\x85\t:\x8f\x00\xc0\xf39\x00\xd8\xf9q\x12\xc0\x8d\xc4\x83\x17\xf40$\xc0\xe9\x95\xe6\x93\x8d\xd4$\xc0\\\xae\x81\x8c\x84x$\xc0\xdd\xa1\xff-Z\xe9\x15\xc0a5\x14<\x9d\x9b\xf4\xbf\x9f\x15\x9dd\x8c\r\x15\xc0\x94";\xd0\xe9\xd1\'\xc0\x1fz|\xe5\xa7U\x18\xc0\x17\xd3$\xc5l!#\xc0\x15\x98\xf1=.\x14#\xc0\x12\xf4M\x11\x1f\xd9"\xc0go\xcc\x1e\x18\x8b\x02\xc0\xd1\xd7\xbaM\xaab\x12\xc0\xd1\xde\x03Qcg(\xc0\xf8\xcd\x0cx\\!#\xc0\x8d8\xfe]\x98B#\xc0\xe0\x03\xe5("\xa5%\xc0#M\xcf\x8c_s\xf7\xbf\xdd\xeeH\xba\xf8\xbe(\xc0\xf9\xa7Wp&g\x1f\xc0\x9cd\xc1t\x15g\x03\xc03v\xaf\xa5\x1a\xb5%\xc0\xcf6\x1e\x97\xfd>#\xc0\xc7\x03\xd9\r\xd0\xa4&\xc0\x05On\x13\x823#\xc0\x05On\x13\x823#\xc0\xed\x89\xa3v\xcd\xa9\x18\xc0\xe1\xaa\xd5\xcb\xc5C#\xc0Z\x93\xaf\xfd!)#\xc0`i\x82\x12_=\x17\xc0\xc9\xed\xfc\xf6\xc7\xb5#\xc0V\xb8\xda\xb6\xd1\x11#\xc0\xd3\xe8\x9b\x9b\xae\x1f#\xc0\x0e\xbf8\x85\xc90!\xc0\x83\t\xca^M\x0e%\xc0?\x1a\x8f\x8c\x0b6\x10\xc0\r6\xe7\xcd\xf0o\x18\xc0\x1b\x92\x1f\xc9\x99\xea\x1b\xc0\x95\x7f\xaa\x95\xa6>*\xc0m\xf1\xd6#;S\'\xc0\x8dj\xcah,?!\xc0\xb9\xfb7\xf0R\x00\xf1\xbf\xf8[\x816Z\xe9\x15\xc0K\xfa\xf4N\x96\x9d\'\xc0\xd8w-\t3\xdd%\xc0BK\x96\x8b\x02\xc0\x14\xc08>B:L\x87"\xc0KL<\xaaK\xeb\x1e\xc0\xf6\xf6e\xb7\x1e\xec\x17\xc0l4\xf5\x11\xe7\xad!\xc0\x16\xfcJ\xbf{q\x12\xc01\xfb\xe8\xcc\xf4\x88\x1b\xc0/\x10\xb0\xadN\xa6\x19\xc0u\xb2j\x0fB7(\xc0}gz\xba\x8cB\x0c\xc0A\xd9x\xbbz1\xef\xbfx\xf3~\xce\x89g%\xc0\xbe\xa2\xeb93<\x00\xc0\xfc\xb1\xe8!\xfc\x85\x19\xc0\xd3\x97\x88%nh\'\xc0\x1f\xda\xe7"\x8d\xde&\xc0\x18\x82\x95\xac\xe2\xca\x18\xc0\nf\x14\x87\x08\x9b\x12\xc0u}\xba\t0_\x14\xc0\xd3\xdc\xad\x89K\xd5\x17\xc0!\xf0\xba&\xe52 \xc0\xe0\xc1\xd4xI\xfa\xfc\xbf\xd14\xa9\xf6\xdf?\x1b\xc0)Q\xe1\xf7\x8c3!\xc0\x1a1^;\x1aH%\xc0\x0e\x84\xb6\x82$t!\xc0\xf3\x14\xee>\xe1.\x07\xc0\xae\xaaB}?\xa0%\xc0\x8fq\x08X\xa0\xc1\x04\xc0\x01P E\xef\x8d#\xc0eL\xc3\xd9\x12\xbc\x06\xc0g\x86TB\xfb\x11#\xc0fJ\xd8\xfd+\xed\x16\xc0C0O\xa86\xd2\x18\xc0\xa4\x17r\x83\xa8\xb9\x01\xc0\x8c\xdcK\x7f.c(\xc0_\xdfR\x86\xe8*\x14\xc0\xed\xb4?\x1b\xb9\xf1\x06\xc0Y\xc7<\xf3\x9a9!\xc0\xdf\xdc?DyG\x0b\xc0o\t\xf2\x97\x8a\xb9"\xc0k\x93\x94XT\xad#\xc080\x18i\xca\x13&\xc0E\x9c\x84Mz)#\xc0\x06&\x15~ k(\xc0\xba\t\xad/I:\x17\xc0\xc7\xab \xec\x89O\x0f\xc0\xe9\xc7\xc6I\xe3\xf5\x16\xc0\xfcb\xeb\xd7\xbf/!\xc0\x08S\xba\xf3\xb1u"\xc0XO\xf7\xec`\xbe\x11\xc0\x97\xfdx\xb5\xffA#\xc0\xf1C}\x0512#\xc0d\xcc\x97\xbb\x9c\xa1\x01\xc0\x9eR\xdd\xcd\x8c"#\xc0\x9e\xb1HM\x92 #\xc0\x91\xe6YJ\xfb\x13#\xc0\x00\xfb\x8e\xf3\xc9\x9a\'\xc0#2\x9c\xddQ]\x11\xc0\xd2\xf3/\t\x7f@&\xc0\x8dx\x1e\x96\xf1\xb6%\xc0\x03\x154\xc8\xc7\x0e*\xc0\xa5w\x01[\xb9w\x18\xc0\xa1\x8e\xb6\x7f\xa8\xb9\r\xc0\x9f\x865\xd1\xa7s\'\xc0a\xdb\x97\xc6\xb0\x14\x12\xc0\xcf\xbf"\xbfJ\x0b\xf1\xbf\xfc\xb1\xe8!\xfc\x85\x19\xc0\xc7v:m\xb4\xdf\xf4\xbf*\x1c\xde^\x15\x9a\x12\xc0\x9e\x13J\x0b\xae\t\x0f\xc0\xd1\x8d\x9f0\xd5\xcb\x14\xc0\x90\xde\x07\x91of\x10\xc0\x1a3\xf3\x9c\x81 \x13\xc0\xa0\x9ak\xdc\xcc\xb3\x11\xc0\x00\x0b\xa7\x93\x86\x8e\x0b\xc0\x02\xaan\x92\xa3@!\xc0i\xe8hv<\xdb%\xc0\xe3!\xfdm\xc9\xdb\x11\xc0(\xb4\x97^\x84\xd6%\xc0\x1e\xfe&\x13\x18\xb6\x04\xc0\x8a\x90\xf9]Fg\x11\xc0m\x8f[\xd4\xf7\xcb\x06\xc0\x9e\x13J\x0b\xae\t\x0f\xc0\x9f\xf1\x84\x86\xc6(\x0c\xc0\xb4\xaf>\xa7\x08\x9b\xff\xbf\xf8d\xbb\xa6\xd1\x12\x17\xc0\x10_\x8d1\xbaZ\'\xc0x\x1f\x11\xb3\xa9\x10\'\xc0\xce]\x9a\xb4\xafZ\x01\xc0t\xe5na\x83\x9b\x12\xc0\x9f\x865\xd1\xa7s\'\xc0\xe5\xdd^\x95Ze\x0f\xc0\x1b;$\x92\xe0a!\xc0\x95\x82\x15\x8d\x14\xa8&\xc0\xa1\x1f*\xa0u\x96\x1f\xc0\xc5\xda\x04\xdb\xe6\xc6\x1f\xc0\x8d\xb4\xec\xca\x9a|!\xc0\xf6\xfb\xdd\xa4v\xb0\x06\xc0\xa9\x8f\x19{\xf6~\xfe\xbf\x9f2\x95`?\x97\x15\xc0_\x05\xcb\x16]\xab\xf4\xbf\xf9sEF\x0f\xaf \xc0]y8\xa1c\xc5&\xc0\xf5\x1b\x19\x10\xa8\xbc\x01\xc0\x7f\xa6\x12\xb4\x0b\xf4\x0e\xc0Y:\x0f\x99\x15>!\xc0\xf4\xa4\x90\x8bt\x95\x01\xc0J\xbb\xd9?\xd3b!\xc0\xcfJ\x0e\xc4QP\x03\xc0\xfa\x15>5\xab\xa4\x16\xc0\xfe\x88\xbeO\xcd{\x1e\xc0P\xd4<Z\x18 !\xc0\xc7v:m\xb4\xdf\xf4\xbf\x8c\xb9\xe8\xd2`_\x11\xc0y\xc1\xd5Q\xb33!\xc0/\xcd\x97+\xc9y\x1b\xc0r\x8c\xd8\x1b\x8d[\x1c\xc0\x00\x07>`\xde\x18#\xc0\xb7vqMI:\x17\xc0\x85\xf7\xbe\xf3\xd64%\xc0\xaap\x87\xa3\x16\x0e\x16\xc0\x17\xf6r\xd15\x99\xee\xbf'
p29
tp30
bg3
(g4
(I0
tp31
g6
tp32
Rp33
(I1
(I336
tp34
g13
I00
S'\x11\x1a\xa9X\x1d\xe4S@\xa1\x17p\x8f\xd7dS@\x7fB\'\t\xfaiS@\xa7\xa7\x8c\xfb\xb0\xe4S@\x80d\xf6\x0f.{S@G\xa2\xf5\\\x9d\x9cS@\x9d\xf3<5\xfd\xacS@\x1b\xc0l\xa6\rnS@\x8c\xfe5\xa3\xf0MS@\xfa\xbd\xedG-\x00T@\xa4\x08\xec8\x07\xddS@\xd4&\x8e\xde\xa7\xaaS@\xbf9b\xf1g\x0eT@MM\xc0\x94\x16\xe0S@m2u\x84o\xfcS@\xd2\xcb\x1f\x19\xdb\xe6S@k0\x11\x01\x8a\tT@\xc6C\x0b\xe6\xb6\xd7S@\xe6q\x02W\x11\x0bT@\xdfie\x1c\xb6\x90S@J\xedy\xc0\xc9\x00T@p\xb1/\x1a#\xf3S@4W\x13e\xa9\xd1S@\xa1c<\x15\x95\xabS@\x82\x10\x0e/b[S@\xcb\xd7\xb7\xcbC\xe5S@m\xd1\xc8\xf9\xa7\xdfS@H\xa1\x97M\x8e\xb2S@\xa5\xad\x8a\x9a\xd9\xe2S@\xf4\x00L\xfd\xb6\xaaS@\x89\xab\x9b}\xa7\x11T@\x17a$\xc8U\x07T@D&\xa0}\x9c\xf0S@a\xf7\xd3\xf7\xd3\x07T@\x18UC\xb5J\x17T@&\xbd\xe3\xe4\xa9MS@]+\x9e\xe6\xcc\xefS@l\xa3j\xff5dS@q:\x9a?\xe7\xc4S@\r\xfe\x19\x11\xb9\xe6S@\xff\xc3\x9fn~\xf9S@\x85\xb8b\x91C\xc8S@\x8c\xeb&%\x88\x98S@B\xe0\x85\x189\xb9S@\xf3\xb8\t\x7fR\xabS@\x06\xde\xbe\xae\xe2\xc7S@\xc4\xdc\xbbRO\x08T@\xf2\x1cx\x7f\x1d\xabS@R\xfb\xfaj\xdb\xa9S@\x99qHN6\x04T@\xd3%K\xd9V\xe8S@:\x9f\xd9r\xe4\xe8S@\xd1q\xb6(\xde\x04T@\x13\xf3\xf1\xc3\x17\xd2S@p\xb5\xe0bh\xb7S@Y\xa7\xc8\xc5O\x15T@o]\x89\x80\xa3\xd1S@\xdf}\xb9q\\cS@\x7f\xba\xb7\xe2p\xfaS@v\xb5\x97\nB\xcbS@\xa9\x81D#\x9c\x0cT@\xb7\xc8\xdd\xe3p\xcbS@@\x85#x"7S@\xa92RZ*PS@\x94\xea\xe3QL\xb9S@2l\xb4bY\xb1S@C\x9c\x13\x84[\xb8S@\xda\xc2v\xe7\xec\xd2S@\x17\xa5\x9f,|\xe7S@\xbfQ\xb0\x9eI\xdcS@fR<2\xdf\xc7S@Q\x96\x1a\xean[S@\xa7\xd4\xe0F\x8c[S@\xeewc\xcc\xf4\\S@|\x8e U%\x11T@\x94\x8c\xa6\x11(\x12T@\xf3\x190\x84oZS@Fh\x94\x10Z\xfaS@\x0e\xa9~\xcb0`S@\x8fY\x89\xceD\x0cT@\x97"\xd1.\x0e\x0bT@{5x\x03g\xc3S@b%\xdcNy\x0bT@f_\x9fCG\x01T@\x83\xa0\x8d\x8aZ\xc0S@\xd4\xd8"x\xe7\x18T@d\xf2\xd6\x84\x7f\xfaS@\xaa\xd1=\x8b\xd3\xbeS@\xceEM?\xbd\xbdS@\xff\xc3\x9fn~\xf9S@\x05\xe0C[\x8f\xc3S@\x89\x00\xaa\x1f\x07\xfbS@\xc6Yr\xd3\x9a\xfaS@`\xa6S\xa3\xe8\xafS@\x1c\x8a\x82x\x05\xe5S@Z\xd6Oq\xd7\x10T@6|w\xff3\x11T@\x189M\nY\xaeS@\x16{\xd5\x96\xd2\xb2S@;\xce\xca\xc6\xc2\xacS@\x90<\xdcz\xa1\x12T@{\xfb[\xa5\x8f\xb2S@f7lfk\xdfS@\n\x8831\x9d\xf6S@\n\xeb?\xcb\x8b\xf8S@\xd3\x8dt\xdb\x9dzS@\xe4\xfde\xe8\xcc\xefS@\xb7\xfc\x93\x95\x9a\xe8S@_\x91\xca\x97\n\xd9S@\x06,g<"\xebS@g\xbcfv\x08\xebS@\xd2\xc2\x87SI\xd9S@\xe4\x93\xc9J\x9f\xadS@\xf6YXs:\xaeS@\xe3\xea\x89\x9c\xda\x0eT@\x8e)\x90J/\x10T@\x15\xec5\x82%\xabS@\x01\xa3\x9d\xc4\xd3\x12T@\xc9v\xb8\xa3\x89\x88S@u2P\xd6L\x14T@\xe1\x8f\xf3\xe3F\x11T@\xad\x04/\x91R\x08T@\x9c\x89\xd0\xdf%\x9cS@\xf6\xff%\xfe\xf2\xa5S@\x0f\x05W\x87\x96\xd1S@\x8cT\xbd\xff6\xe6S@{D\xee\xbe\xd1\x1bT@$\xc8\x96[5\xd7S@\x9cV\x8d-\xd3\xfbS@\xf0?\xec\xe2EcS@5D\xf8\x16\xea\xe2S@\x86\x87\x12\xa7\xa7\xffS@\xa2#T\x8d\xec\x18T@\xff\x89\xa2\x83\xf5cS@\xae\xf8t\xc0&\x81S@k-\xc1bY\xb1S@\xe3\xdc*\xe3\x91\xe7S@\x16\xdf,a*\xcbS@\n&E\x94C\x0bT@M\x82P\xf72\xb9S@+\x1e\xed\xee5jS@\xc5\xd5\x83\xb9\x03~S@\xe4j\xf0\xb6_fS@\xeb\xdb\xb9\x9b@\xd8S@\x1e\x84,\x9bI\xa4S@K\xd6\x06\xe9"\x02T@I\xa5\xbc\r6\xc0S@\x00\x14\xcc\x86\xd4\x10T@\xbaE\xa0\x1c\x12dS@\x89}\xba\xce\xb7\x00T@\x92\xb5\xdc\x17\xa8\xadS@\x1a\xcd\xc0yM\x07T@\x9cI\xb2\x17[\xdfS@\xa5\x070A\xb7dS@\xec\xf3\xfco\xa8[S@\xc3\xc7\x1a9A\xc8S@\xd1]\x88e\xc9\xd4S@]&)\xeet\tT@\xb4T\xd2\xa1]\xb5S@\xc7\xf8\x02\xbe\xe6\x80S@4h\xb3\x9b\xc9\xbcS@\x86m#{\xee\x0eT@\xe8\x84\xa2G@\tT@\x16\x15?\xb0\x11\x94S@q$\xc1d\xdc\xe7S@\x01<\xaf\xa2\xb3\x13T@^*4L4\xedS@\x99\x0b\xb8\xc9k\x11T@}`~\x1a_\xc0S@\x8a\x96\xe4+\x8e\xb2S@\x92j\xe2\xaf!\xc0S@ F1\x8c\xe9\xefS@\'7\x0f\xd7J\xe8S@\xa9\xea#\xea\xd3\x08T@\xc9k\x1c\x10:\xa2S@\x0b\xb1})\xd4\x16T@$\x8b\xaa\xc6\xf0\xb7S@%\xe9\xaa\xc5\xde\xb7S@\xf2\x97`\xb6\r\xb8S@\x1cK\x00d(\xeaS@zg\x02-\x8b\xffS@\xda}\x15\xc9\xc1fS@&\x10\x88\xa2\x1e\xb8S@$rG\xce\xef\x85S@r\x93\x8e\x8d\xa0LS@\x87\xc9k\x81\x8f\xd1S@;XJ\x10\xb6dS@\xcd,\xe8XR\x8fS@|wUfq\xd7S@V?\x7f\xa1\xd5iS@\xda=\x9d\xe6\xfa\x85S@\x10,[\xbeS\xb4S@m\'\xa8\x0b\xb9\x85S@m\'\xa8\x0b\xb9\x85S@iQ\x8c\xbc\x18\x12T@\xd9_\x96\x0e\x8a\xb6S@\xc7\xf7V\xef\xf8\xb6S@\x9fC\x85\\\x18\x0bT@D\xc2$\x01%\x81S@\xb6~\r\xa9\xe0\xb7S@\xd6\x90\xcdj\xb1\xb8S@\n7\x03\xe2,\xc0S@/\xb8\xc3\xfbtdS@\x14~X\xcb\xdf\x10T@Amr\x88i\x16T@b}\xa5\xfe\xca\xcaS@&\xfe\xe22\xdayS@\xbcl0\xbb=jS@*\x8bl\x15\x0b\xd4S@v\xb5,[n\xdfS@o3\x08\x8c\xe9\xefS@\xe9\x13~J\x0b\xa6S@\xbfJ^i=jS@\xab\x91\x85\xfbU\x14T@\xfaK\xd3U\xd7US@G\xe7\xcc!c\x96S@\xf5\xc7\x88\xec!\xf7S@\xdc\xfa>\xe20\xd8S@\x9cj\x18+f\x11T@\rE\xcc\xd3\xd6\xc5S@\xed}}E\xad\xfbS@k\xae\xf1\x8eYvS@}\xa5O\xd3\xbf\x0bT@\xc6\xd9\xf5\xa1\x12\xdfS@\x95\xce^V\x0cfS@\x85?S\xccZ\xc4S@L_\x83\x19\x10\xc4S@2\x10)a\x13VS@\xd7\xa2\xdd\x8c\x90\xaaS@\xbd\xa4\xb6\x18\xde\xffS@j/i9>\x13T@\rbZr\xb3\xfbS@\xcb\x831Py\x0cT@\x1bk\x81\xb9\xe6~S@>\xd1\x8a\x8eQ\xd6S@\x8d~\xddr\xb6\x11T@2\x83\x11\xdd:\xbfS@}\xb7X~<wS@\xd6\x9a^\x82\x18\xbdS@L\xe4bN\x83\xd1S@N")\x9a\x9dLS@FL\xc1\xc64\xc0S@^^\x06\x06\x92\xb6S@z\xfc\x8b?;\xcfS@(y\n\x9ar\xb7S@\xca\xf6\xabJJ\x11T@\x01W5\x16x\xefS@\xe0\xc1\x7fS:\x01T@\x81\x1da5\xc1kS@i\xfeY\xd8\x8a\xffS@\xaa\x96\xa6gw\xd1S@\xddSaI\xdb\xc1S@K|\x8a\x04A\xc8S@\x97\xd29X\x03~S@\xb3\xa4\xf0\x84[~S@\x14p\x14\xb3$\xbdS@\xb4# \x87\xff\xb6S@1]5\xf6\x98fS@\xdd\xb3\x05}\x13\x0bT@\xabC\xd4\x81\xdf\x0fT@\xc3\xfb\xe5q\xf3\xf2S@\xfe/\x10\x00$\xc0S@\x87\xa9\x98\x8ct\x7fS@\x96\xde\x15u\xdd\x06T@\x9b\xb7\xe34\xe9\x85S@O \xa3\xa9\xb4\x85S@\xf4~\x14\xe0/\xe6S@\xba\xb4v \x99\xb8S@ Yc\x87/\xb8S@\xba&\xa81\xc6\xb7S@p\x8c\xad5\x03\xa6S@,m\xdde7\tT@\xf6HD\xa2\x11\xbaS@\xe3\x1e8\xd8\x99iS@?%\x9e\xf6\xa6sS@\xa3\r\xec<\x9d\x16T@\xe17\r\xa6\xc9\x08T@n\x19\xb7\xb6\xbb\xa7S@\xd8\xc2\xe9Em\x0fT@\xa2AE\xe7s\xdfS@L_\x83\x19\x10\xc4S@\x8f\xe4j\xec\xdf\xe8S@U+9sB\x13T@*Ym\xc3U\xc3S@\xf4\xb7J\xc3\x7f\x14T@]\xd5\xda\xa0\xa5\xfaS@$5\xc0\xed\xb4\x0eT@lRT\x81M\x05T@^!f\x90\xa8\xc8S@T%\x9b\x10\x92\xc2S@\xfe\xc3\xd8m\n\xc9S@\xa7\xa4`E\xc9\x06T@\xdf\xa0\xe0\x07z\xc8S@\xf5\x9f\xbfC#\xc0S@9\xf5\'\xe2\r\xfdS@\xb3\xech\xf8\x9c\xbeS@*Ym\xc3U\xc3S@\x8b6\xb8\ri\xe5S@\x14\xb8x\xeeK\xd6S@\x98\x874G\x86\x0eT@Kp\xf3A\x0c\xaaS@\x8d\xd4\x81\xf5q\xa8S@T\x01v\xabo\xd1S@V\x98:\xa2R\x13T@n\x19\xb7\xb6\xbb\xa7S@\xf1\xfeC\x0e\xa5\x0fT@\xb8;W\xc9\xce\xe1S@\xd0f>\xd9\x99\xaeS@\xd0?\xd8C\x19\x92S@_\x03\xe8\x1b\x1d\x92S@F\x84\x1e\xa6\xc2\xb9S@\xcdI\x1a\xcbU\xcfS@\xe430d_\xd4S@0\xeeY\x0b"\x12T@\xb2e\xf9\xac\x9a\xc7S@x\x19\xa9\x89l\x88S@m&\x8a\n8\xb3S@\xd36V\xdb\xd0\xd1S@/\x875+H\xc3S@K\xc9\x85\xf7\x89\xc2S@\xad\xba\xfd\xfe\xa9\xd1S@\xe5\x0f\xe0Z\x1d\x81S@\xa9&\xf5N\xbf\xf0S@\xd9\x9fy\xa1A\x10T@4\x93\x9c+\xaa\xedS@(\xcf":\x8a\xc1S@\x8f\xe4j\xec\xdf\xe8S@\x0f\x17(\xb6O\tT@\xa8\r\x83#\x0f\xc0S@\x1f,\xda\xa5\xed\x11T@\x92y\xf3\xee5\xcbS@I\x11\xb9\x83/\xb7S@\xf9\xb64}\x13\x0bT@\xaa\x8b\xef\xcc4sS@+\\\xc6d\xa0\xf3S@\x94\x8fu~t\xe7S@'
p35
tp36
btp37
a.
