# Supplementary material for: Sea ice drift data for Fram Strait derived from a feature-tracking algorithm applied on Sentinel-1 SAR imagery
Source: Data Brief. 2018 Apr 19;18:1410–5. doi: 10.1016/j.dib.2018.04.034 (PMC5999601; doi:10.1016/j.dib.2018.04.034)
Supplement: Supplementary file 2 — Supplementary material [file mmc2.zip › fs_s1a_data/HH_filter200vec/FramStrait_HH_20141111T073704_20141112T162608.dat]

(lp0
S'S1A_EW_GRDM_1SDH_20141111T073704_20141111T073804_003231_003BB0_EE9E.zip'
p1
aS'S1A_EW_GRDM_1SDH_20141112T162608_20141112T162708_003251_003C1B_0824.zip'
p2
a(cnumpy.core.multiarray
_reconstruct
p3
(cnumpy
ndarray
p4
(I0
tp5
S'b'
p6
tp7
Rp8
(I1
(I277
tp9
cnumpy
dtype
p10
(S'f8'
p11
I0
I1
tp12
Rp13
(I3
S'<'
p14
NNNI-1
I-1
I0
tp15
bI00
S'\xfd{\xf1\xc9\xf1\x00\x18\xc0\xfc\xab\x83\xf0Bu\x02\xc0\xa4B\xec\x82 \x87\xd7\xbf\x9bzr22\xd1\xf1\xbf\xcf\xcf\xc8\x98FL\x11\xc0\xf98,\x7fh\xdf\xed\xbf*+\xabT\n3\x04\xc0(\x0c\xa1\xda7\x03\x1a\xc0\xfaR\x8eURV\x18\xc0e>|\xae\xde\xcd\x04\xc0\xf8\xc0\xd8\x0b\xf9\x84\x12\xc014`\x1b\x13 \r\xc0\xa9,\xd8\x00\x02[\x07\xc0\x03\xcd\x1b%I\x96\x0f\xc0;\x18{;\xe4,\x16\xc0,\x8a0\x04u\xf3%\xc0\xc7\xac\xb5\xc5j \xeb\xbf\x8d\x1fc\x0e\r\xc1\xfe\xbf\x9a\xb0\xad\x94\xfa\x9e\x18\xc0\xc1\xbeC\xea\xdfh\xd2?\x18d)\x1f\x17c\x11\xc0\x80\xc4\xec\x7fc\xe9\xff\xbf\xaa\x90\x15\xe7\xc7\x0c\x13\xc0zbqY\xe1\x18\x0e\xc0\xf2\x98\xfc\xd6\x9d\xc1\x17\xc08\x98\xd0z\xbb$\x0f\xc0\x86\x02/\tn]\x1d\xc0\x1c8\xf4\xf0M\xff\x17\xc0r\xda(\xdd\xbe\xf4\x18\xc0\x03}\xbd+={\x14\xc0\xb9\xf4O\xe4\x8a\x92\x13\xc0\xec\xe5"\xed\xef\xf0\x15\xc0\xcb\x07\x0b:e\xdf\x1a\xc0\xb9\xa8\x88\x82~\x83\xe7\xbf\x90\xeb\xe2\x12\xac`\x01\xc0\x89\x94\x16\x13\xa7M\x11\xc0q\xad\xa1V\xebw\x13\xc0\x05\xe9\xf9)\xb4g\x13\xc0\xeb\xd2\xee\xd6?\x95\x17\xc0\xef\xb5\xc3\xf8U\xed\x13\xc0\x1c\x1e)\xb0\xe4\x06\x18\xc0/\xdd\x8f\xa4\x02\xed\x17\xc0\xcagu\xe5l\xd7\x02\xc0\x84\x00\xf1@\xab\x1a\xf4\xbfU\x11\xad\x92\xf7\x00\x06\xc0%\xa9M\x1c\xa2\x8e\x08\xc0\x0c\xe2\xddxd?\xf9\xbf\xe0x\xb6#\x8aE\x10\xc0|\xd7\x8eI\x8a\xef\x03\xc0\xde\xf8\x88\xd4\xe7\xc0\x00\xc0\x03\x86?`\xfe\xbb\xfe\xbf\xac\x16h\x9eJV\x17\xc0\xea\x13\x00y\xf9\xe3\x00\xc01\x96C/\x0fY\x18\xc0&\x19\x99\xcc\xf0\t\x12\xc0W\xa0\x1f\xee\x85\\\x12\xc0\xabV\xb9$Y\x86\xd9\xbfD\x05?6c\x9b\x05\xc0\x934\xbc+F\x9c\x06\xc0\xbdq5\xc5\xcf\x8f\x1c\xc0\x99F8\xd3T\xf6\xf9\xbf\xf5X\x97\x95J\xee\x1c\xc0@\xa8\xa7\xb1\xf0\xcd\xf8\xbf\x85\x17\xc9\x05\xc4\xf9\r\xc0\xd2\x9ezV\xf5&\x12\xc0v\xfe\xd3@5\xcf\x19\xc0\xebcQ|\x04\x89\xdc\xbfU\xa6\xcb\xde\xa4.\x02\xc0;\xfc\xb4\x15\xde}\x14\xc0%3\xd3.\x94\xa3\x11\xc0\x81\xa4\xe5\xbdb9\x13\xc0\x13,b|\xde\x1f\x19\xc0\xc8\x08\x10\x85\xea\x07\x11\xc0\xc1\xf8\xf0\x82\xc8\x91\x00\xc0\xe6\x154_\x1b\xcd\x13\xc0X\xf8\x87\xff\\+!\xc0w\xde3\xf75~\x17\xc0\xb3D\xab\x04\xf8\xf0\x04\xc0\xc2\xe2 \xebD"\x0e\xc0*\xf1\x9e\xbc\x8d@\x0f\xc0\x159\x00F\xee\x86\xf2\xbf\x86\x11\xa5\x16K\x94!\xc0\x00G\xce\xb5\x17)\xfb\xbf1U\x8a\x9e\x00V\x06\xc0\x80\xf2~\x947-\x17\xc0q\x0e\x84%\xd7\t\x12\xc0K-\x0c\xc5/\x03\x1a\xc0\xc9I\xce\x93U\x8e\x10\xc0\x18\xd2(\xb6\xe5\x91\x0c\xc0\x06\xf1\xd6\x80\xf0F\r\xc0\x00\xe0fl\x17\x7f\x1b\xc0\x18(\xed\xc6\x9a\xa3\x16\xc0 h\xcdz\x83\xb5\x17\xc0\x8f\x13\xcek\xc2\xc2\x17\xc0\xee\xbc\x15\xac\xd8}\x01\xc0\xf7\xed~\xb2\x96\xf3\xc5?\x11\xa1}M\x01l\x13\xc0")\x84\x94\x02~\x03\xc0\xdfD\x83-\xb5Y\x13\xc0\xca\xaf\xc7feP\x14\xc0\xbbcM\xdb\x8a\xed\x15\xc01L^\x10\x16\x1e\x0f\xc0\xf2\x10E\xce\x14\x99\xfc\xbf0\xa9|\xf1v.\x11\xc0`\xd4!\xd5\x81)\x17\xc0tr\xac\x81\x94{\x1b\xc0\xb8\xd9\xd0m\xac\xe1\x05\xc0\xb2\xaa\x85Cj\x7f\x00\xc0l\xa0W\x9flk\xdf\xbf\x93\xd2\xe8~\xa3|\xca?\xddU\x14v\xd1\xd6\x14\xc0u\x06\xb4R\xe4\xb4\xfe\xbfW\x8e\x82\x9e\x17\xc4\xfd\xbfj\xb2\xf1\x92CO\xec\xbf\xcf\xe5\x8as>\xa5\xf9\xbf\xa0m!\xaf\xfa%\x18\xc0\xb0\x0e\xc0\x05e\xbe\x14\xc0F\ty\xd0\xa9\xc5\x17\xc0\x82Bg\xc8n#\xf0?C\xa9\x07#r,!\xc0\'d\x02\xd9Ph\x1a\xc0\x1c\x10x\xa7bW\xc6?\x03}\xe5BQD\x1c\xc0\xc1\xc6\xdb\x1f\r\x1e\x05\xc0,\x06\xe8Y\xa7\xae\x17\xc0T\xb1!\xdbTP\x14\xc0\xf5\xa1\x9e\xd4\xf2\x8e\xff\xbf\xbe\x80\xec;\xa8P\x13\xc0\xd1\xa0\n\xb3\x9cf\x13\xc0\xfdd\xe6\xa9:F\x00\xc0q\xe3\xf8\x03r\xfb\x17\xc0\x88\xf4\xed\xaaN\x1e \xc0j\xee\x8e\xac\xf71\x14\xc0\x1bEf\xdb\xb8\xe4\x11\xc0\rS\x02\'H\xd2\x11\xc0\xcc0\xba\xe6\x98\x8c\x1c\xc0\xfb\xd7#\xe5\xeeK!\xc0\x06\x96\xd2Z@\x8b\x1c\xc0ORU\xc4\xce\xf6\xff\xbfz\xf2\xc4K\xbcW\x18\xc03\xa6\xa8\x97r\xf1\x11\xc0\x86W-\xd6\x18(\x17\xc0\xbe\xe8\xe1\x1c\x86\x16\x16\xc0\x98)\x909{\xe6\x0e\xc0):#E\x86\x0c\x15\xc0\x16_\xd7\'\xd6\xd6\x17\xc0:0\x8e\x11\r\x81\x19\xc0\x18&\xa2y\xfe\xc6\x01\xc00\x18\x14\xf3<\x8e\xf7\xbf\xa8;$C+\xd0!\xc0\x0bB9lS\xe4\xf9\xbf\xe3\xb3/tj\xc2\xf8\xbf\xc3\xd3vg\x94F\xfb\xbf\xdaY\xfd)\x8b\xce\xfb\xbf2\x19\xf3\xa2\x0b@\x12\xc0\xb9\x1f\xa89\xc1b\x17\xc08k\xd3\x11p\x8b\xf5\xbf\xcf\xf8?\xb8\xa1w\x00\xc0\xab\xc7\xc8\xd9%9\x14\xc00\r\xb8\x17\x81\x8e\xfd\xbfSG\x15=\x17+\x17\xc0F\x8b\xf1\xec\xa2v\x00\xc0\xbc\xcfx\xa6_\xa3!\xc0\\c\x9e\x0bki\x1b\xc0\xa0\x1f\xef.\x90q\x17\xc07XL\xbf\xea\x83\xf7\xbf\xfb\xdaf{\x9a\xcd\x1d\xc0\xa4k\xfd\xd2\x81\x1a\x16\xc0pE\xe7\xa8\xdd\x07\xec\xbfK}\xed\xb3\x13\xff\x16\xc05\xa3\xa4\xe9\xf2\xa9\x1c\xc0,\xcf\xd3\x8a?1\x1a\xc0Ws\x10\x08I\x1f\x1a\xc0\x1b\xde}\t\x83\xe9\x19\xc02\x01\xa0u7\xe8\x19\xc0\x95\x8dA\x06([\x18\xc0\x82C5\x94\x0f\x9a\x1e\xc0\xcf\xc4\x0bxE\xd3\x05\xc0\x85\xddG\xe1\xb0A \xc0-\xdb"\xd0\xb2\xd7\x17\xc0\x97\xbb\xf5IlY\xfa\xbf\xc6\xfe\xc03\x8cm\x1e\xc0\x15\x7f=>s\xb0\xe8\xbf\xd0\xe6@\xbcs\xbc\x00\xc0\r\xaa\xc9[3O\x1a\xc0\xd4\x0fh\xcf\xd8\xa1\xfe\xbf)\x8b\x98T\xa0X\x01\xc0>\xf8\x18\xbb\x89\xc5\x86\xbf\xff*\x04\xe3\x88I\x1e\xc0L\xf1\xdb\x83\x17\xe9\x0b\xc0-c`\x87\x9c\xd1\x1a\xc0v\x16\xb3\x0f\x95\xab\x19\xc0\x0e\xaa<\xe0(\x9c\xe7\xbf\x98\xefq\x9f\xda\xcb\x12\xc0\xbd\xa2qe\x82\x95\x13\xc0\xcaM\xfe}\x1f\xb9\x08\xc0\x89R\xa1I\x8fL \xc0[r\'\xbb\xda\xc6\x1a\xc0+\xa6:\xafb\xef\x17\xc0+\x9b\x85\xab\xa2c\x16\xc0\xac>\'iF\x17\x12\xc0\xa3\x9a\xfd\xfdst\x17\xc0\x9cX8?\x97\xfa\x05\xc0\x9e\xb6D\xfb\xbdo\x03\xc0\x82\x05~\xc0\x8c\xce!\xc0"\xd6\xbef]z!\xc0[\xf2\xfe\x10\xd8\xa8!\xc0\xdf\xae\x02\x9a3\x08!\xc0\xee]\xe6\x8b_\xf1\x00\xc0C\xa9(\xaf\x00\xde\x11\xc0y\x8d[\xe3i\xad\x00\xc0\xe7O\xa07\xa67\x01\xc0\xf4D\xe0\xcd\xa6\xe2\x1d\xc0\x8e\xcc8a\xdb\xe2\x1b\xc0z\xfb\xa6\xb5\xa6Q\x1e\xc0H\x17\xe1\xa0\xf1v\x00\xc0^\xc4\xdf\xe3\xe4\xa6\x12\xc0\xb4P)\x86-\xf1\x18\xc0\xb3\x86\x9f7\x90\xe0\x16\xc0+\xf0\xa0]o\x96\xec\xbf\x92\x1e\xde^ea\xec\xbf\x00\xb8\x00\x85\xb8y\x1d\xc0\x17q\xfbJ\xc3\xd5\x17\xc0\xb1\xad\x0b\xf4*\xf3\xb7?^\x11^\xf2-\x98\x1b\xc0xR\xfc\xac_-\x18\xc0\xe4\xec\xa4\xaed\xdb\x17\xc0\xbdS89\xb07\x02\xc0\xa6W+\xde\x9e!\x15\xc0\xf3B\x86\xed\xc3!\x16\xc0\xf8\x19\x15\xb9\x96?\x18\xc0\xdc\xce\\\xdb\x9az\x17\xc0\x1bx\x81u\xf3\x0f\xcf?\x96\x9a\xbf2SC\xf9\xbf\x1ct\x86\xc6TU\x1e\xc0\x8a\xefK\xd3\xaf0\x00\xc0B\xda0\xda\xdf\xa8\x1c\xc0\x95\xb2R\xf3\x85+\x12\xc0\x9dv?\xa5?!\xf9\xbf\xd6J8\x89j\xe9\x10\xc0\x150\xb5\xb0\xc8\xad\xb3?\xf5\xf8\xcb86\xab\x16\xc0\xf0\x8e=\xdf\x14;\x17\xc0m\xb4\xbc9B7\x1c\xc0H\xea,\r\xf2b\x03\xc0\x85\xa0c\x16MU\x1e\xc0\xe8\x9a\x06\xde\xed\x99\x12\xc0\xe9\xd4\xc1Kh\x88\x12\xc0\xac\xcc\x04}\xb6\xda\x0b\xc0{u\x02\x9co\x91\x11\xc0\xdb3\xee>\xe7\xb6\x19\xc0~\xebwX\xf5_\x12\xc0&\x95r\x04u?\x13\xc0\x0c.0-\x989!\xc0\xbeLgl\x89O\x1e\xc06\x84m\xc8\xa9E\x18\xc0wh\x04\x8e9\x80\x1e\xc0\xadg>\tM/\x1e\xc0\x84~\xa1\x83\xc1#\x16\xc0\x8fN\\\x91Q\xa6!\xc0\x0b\xa4\xcfzx\xdf\xcf?@\xef\xf2\xf5\xa2\xd5!\xc0(=X{\xb8\xf8\x16\xc0\x8f\xf84%\xd8~\x00\xc0\x04\x01\x0b\x15\xde\xd5\xfb\xbfC\xde\xb9\xf1_=\x19\xc0\x8c\x9e\xb2\xc8_\xbb\x15\xc0\t\xf7\x96\x97\xa5\xdd\x17\xc0\tC\x96\xb8\x07\xa4\x01\xc0]gR&\xa6\xb8\x1a\xc0m\x0b4\xae\x1e\xc5\x19\xc0\xe7(\x8f\x87\xf4\xdc\x05\xc0\x8d\x18k&\x17\xec\x05\xc0\\W\x91u\x9fW\xfa\xbf\x8a\xaf^6\xcc%\x13\xc0\x18K\xd6\x02e\x91\r\xc0\x85Y\x1a!\x80A \xc0'
p16
tp17
bg3
(g4
(I0
tp18
g6
tp19
Rp20
(I1
(I277
tp21
g13
I00
S'n\x80\xee\xa2\x16\x14T@\x95\xca\x13\x86\x85\xaeS@3\xad%\x19\x18\xf0S@\xa0\xf6\xaa^\xb9\nT@\xcc\xa1\x93D\x91\xedS@\xc8\x1b\xa3\xfb,\nT@\xe0\x99A\n_\xccS@"\x1c\x1frx\xd6S@1C\xd6$\x15\xd5S@7}^\x03\xcc\x13T@\xbdO\xb0\x81#\x07T@+\xefo#\xc9\xf8S@\x1c\xaeV\x0c%\xbdS@_\xa9\x06Yw\x08T@P\x12\xc7\x9e\xf7\xecS@\xfa\xca\x9d\xa5\xf8\xc8S@\xe1\r1\x0b\x15\xe9S@\xb4\xc0Je\xc3\xe3S@\xde\x85\xf2\x89y\xd9S@\xad\x895\x10b\xd3S@\xe0\xe3\xf6z\x12\xdcS@\x15\xec\xe4+f\xceS@\x01\x14W\xc8\x87\xd5S@R\xe8\x89v\xf7\x10T@\xaaR\x9d\xeb\xd9\xe0S@\x07\x1c\x8f\xf9\xdd\x16T@\xa4\x89\xedO\x97\xf0S@\x80Y\x08\x0b\x15\x14T@_\x84\xb9\xc8C\xebS@\xd1\x9c|\xca\x91\x03T@\xa4\x9e\x9e\xdb4\x03T@\xd7\xfd\xd5\xe9%\x06T@*M\xe7L\x03\xccS@b!\xb6Ti\x06T@#\xd6\xe2z\x87\xeeS@\xa9\xdc<\xe5\xee\x0fT@\x83\x07\xa5}w\xdeS@\xc1\x82m\xebU\xdeS@\xdb\xe2\xac\xaa6\x15T@?\x0f\x17\x7f?\xf0S@\xae\xf2\xdc\xa3\x89\xf7S@\x13W\xb6\xcf\xf0\x0fT@\xfd\xac \xa1c\xaeS@\xfb\xe5\xda\xac8\xefS@\x0csa\xa1H\xc7S@\x171\x83\xf3\x0b\xc9S@\xeb\xaf\xc0\x1e\xe0\rT@\x8f\x187\xf1\xe5\xceS@\xa4G\xd2n\x0e\x02T@\xf1D\x0e\xbf\x80\xeeS@{V}^\xd1\xe3S@\xf7\xces\xe5\x83\xd6S@N\xdc\xe7\xcf\x14\xdaS@\xb0\xecR\x88)\x0bT@u\xcc\xcf\xd9\xc6\xdcS@\xb16\x14\xcf(\x10T@j2D\n\xe6\x01T@\x0e0#-G\x14T@\xbdg\xdf\x8f\\\xd9S@\x1bA\xd9\xa1d\xd0S@\xd06\x17\xd1\xcc\x08T@\x13\x18\x9a\xc8\x99\xcdS@",R\xac&\x08T@\xfa^D\x17\xbf\xb8S@\x81\x07\xb5\x0c\x88\x16T@\xe4\xdd\xa5\x08\xf2\xd4S@\x88\xc1\xdd=d\x02T@{\xe1\xc9\t1\xaeS@\xf9\x1e|\xea\xbe\xcfS@\x12\xebP\x852\x11T@\xb6\xdb8\xa4\x92\x12T@\x88`\xce\xe3\xb4\xd5S@U\x8bg\xf5\x8a\x0eT@\xdeZ\x7f\xec\xad\xa8S@\xd6F-9,\x10T@\x81\x9e\x13\xe0\xaf\xc6S@\xf1\xb1\x97\xbf\xe4\x12T@\xbb\x11r\x9a\xcc\x13T@pl\x04_;\x08T@b\xcc\xfa\xc7}\x08T@\xbb\tmB\xa1\x9eS@\xf0\x157\xd7t\xe2S@\x8e\xd0.\x11\xa8\xfcS@\x01\xaa\x99,Q\xc9S@\x99\xcdJ\x89\x12\xdaS@wN\x14%\x84\xd7S@c+\xc0\xd8\xd8\x06T@`\x1a\x99\xd6\x15\xfcS@5\xf99O\'\xf9S@\xf6\xc2\xd0\xe2W\xf9S@j|G\xc0\xe5\xabS@%p\x95\x96\xcc\x17T@\xa33xW\xf8\xffS@\xfe\xd9\xfc1\xe1\xe0S@\xc4i\x1a\xebK\xeeS@\x84\xf6\xad\xe0t\xe0S@\x8d\xe1F\xacT\xdeS@\xd2m\x92Z\xac\x0eT@\xec\x9a\x83OR\xdeS@\xbe\xc5Q\xfc\xd4\xdfS@\xef\xb5/\xab\xbe\xf7S@\xd2\xad\x8cv\xdd\x16T@.\x8fw?\xee\xe0S@\xdfq\x06\x8f\xea\xebS@\xab\x0b\x0fi)\x19T@S\'7\x83\xc8\xebS@\x9e\x97\xfa\xd2\x00\x11T@\xaf\x10;\x8e\xba\xd9S@\xa2\xb0\xcb*\xa8\x05T@DY\x07\x15&\xe1S@A)\xa6\xef\xe8\x1cT@!\xfc\xf9\x14\xcf\xe3S@\xfc\x04\r\xa6\xa4\xd1S@\xdc8")\xb6\x08T@\xd8C\x07"\x8b\xd7S@\xd2\xfc\xbd\x17L\x14T@\n\x8d\xb0U8\tT@<]-VT\xd3S@L\xf8;\xcc\x95\x01T@\x84\xd6\x13\xe0\x83\xcbS@t>#\x00S\xeaS@@\x84\x13\x12x\xe0S@R\x96\x89\x98\xe3\xccS@\x94z\xafY%\x13T@\xce\x88\xc5h\xf1\xffS@\x88\x8c7\xa1\xc2\xdfS@7\x04\xab\x17\xc6\xb4S@\xb45\x00\xbdK\xdeS@>\xac\x8b\x94N\xdeS@\xcdL\xd0v\x1a\xb8S@\x94\xf7\x88\xd0"\x14T@\x05\xb58\xc9w\xfcS@|~\xd7\x80`\x11T@\xfa\xddr\xdas\xd8S@\xf9T\xe41T\x0fT@\xad\x88\xf3|\xfc\xd0S@;8g\xf7"\xe8S@\x9f\xf9\xb5\xeaM\xd0S@b3F\x1e\x11\xe4S@\x90\xc7\x9f\xac\xed\xdaS@=mu\xf3\x16\x11T@G\xbcFC\x14\xdaS@K\x99\x16$)\x06T@2\xe9\x86u\x0c\x10T@\xf3Zz\x90\x04\xd5S@\x809\x8fk\x92\x13T@s3!\xf96\xffS@>D\xfd\xd4\xf9\xe8S@\xa9\x11\x83\xe4\xb4\x07T@\xe5\xc6\xa4\xd7\x1d\xdfS@\x07~\nJ\xc7\x08T@\xa2{P\x16\xf5\x08T@\xd6\x18\xb6\x89\x81\xdeS@c\x886\x93j\xdeS@}n\x03B:\x08T@\x92\xf6\xd5un\xe6S@T\xb6\xa8\xf0!\xe6S@\x85;F\x19\x81\xd9S@\xa8\x8c\x8ak\x98\xceS@\x8d\n_\xa7\x0f\xcdS@\\\xf2:vI\xecS@}\xbaJW\xb6\xd9S@\xb3\xc6\x07L\xbe\xe1S@\x05T>\xf3\xa2\xebS@\x850\x8a.\xfb\x12T@\x08\x16\x88\xb3\xba\x07T@\x7f\x9f\x98k\xe5\xc6S@\x96\x0bb_\x17\x06T@$h\x9d\xad\xd4\tT@\x91&\x8e)\xd4\x03T@s\xcf\xc1P\x94\xd0S@\xee(\xa6^\x03\xd4S@\xba\xffTg)\xd5S@\xc0\x91\xfe\xaf.\xd7S@<\xf4[\xd5\xc9\xd7S@F%I\xb0\x93\xdcS@`\xdfX\xed\xf4\xb2S@ncA\x85\x8b\xcbS@&\x9d\x9b\xa7\xe1\xf9S@\xf8\x13~\x14O\x15T@\xf4\xe1\xab\xaa\xf8\xd7S@\xd7x\xe9\xa8\x1d\xf3S@\x94`\xc7\x0f\xcb\xedS@\x7f\xbaV\xe7e\xeeS@fta\x08_\xc0S@\x8d\xe3+J\xbc\xccS@\x9e\xff\t\xcc\xc7\xeeS@_Sf\x92\x8b\xe9S@n2#\x98\xb6\xd1S@\xf2\x99\xe6\xa4[\xedS@\x85]1\xb9\xea\xcbS@BUn<6\xa4S@H:y&\xb8\xedS@,\xfco\xd19\x1bT@.~\x17$K\x04T@\xba\xbc\x10\xda\xef\x0fT@Ez^ot\xf9S@\x80W\x00\xfc\x85\xf2S@\xb1\xc0$d\xe4\x0fT@"\x03C\xdb\xa1\x11T@\r\xcbo\xb0\x8c\x0eT@\x1a*\x9c\xa3\xc2\xe6S@\xacI\xb9\xb2\xd6\xe1S@\x80_7\xf6K\xceS@\xea\xc1\xb3\x8fL\xdfS@\x9c\xce\xf5\xeb\xe1\xe3S@\xf7\xbb\xef=\xc1\xdfS@\xab\xe8v\x0b\xa2\xebS@A\x08\xe5p\xa7\xb3S@\xaa\xb6`+\xd9\x0eT@!1\xa0\xb9\xe4\xd9S@\x16\xcc\x8e\xc7\xad\xeeS@:\xb8\r.\xb8\xb7S@j7\x03\xa6B\xf8S@\x19\x02zg\x1d\xf5S@\xbf.PQ\xc1\xd9S@\xb7\xa4gxn\x19T@\xc0\xcb*a\x90\x07T@\x17\xeb\xfb\xec\xd6\xecS@[\x9c\xee\xb7\xd7\xf8S@\x10\xdf6\x11\xbd\xe7S@\xbc\xd7\x0c8\xce\xdaS@\xc6\xc8\xf7dC\xfeS@f\x8b\xacF\x0c\xf3S@GWu\x98\n\xecS@\xe1\x17x\xc8c\x14T@\xf4\xc2\x1f\xc6l\x15T@\x9f\x1f\xff\x8eV\xaeS@-.>\x19\xa2\x10T@\xf5\xa6.\x8a\x19\x06T@3\x0c\xb3\x19\xd5\x0eT@\x93\xc48\xd9\xd8\xe6S@o8Yx\x9c\xf2S@\x98X\xbcG\xd0\rT@X\x06\xa8zk\xe3S@\x08\x00\xa8\x93\xf1\xb7S@\x91ur\x9a\x9d\xd0S@\xe9By\x9d\x16\xd8S@\xd5\x17\xee\xfd\xd9\tT@\xa5\xd2\xd5@\xe8\x12T@\x06\xf1\x06X\xef\xe6S@g\\\x17\x0e4\xd9S@\x82\'u\x03z\x06T@\x8fYh\tn\xe2S@\xc1\x11E\xd0\x9a\xcdS@\x1b\x81\x10\x16~\xe3S@a\x83\xd7\x05\x87\x19T@\x83i\xfe2\xdd\x18T@p\x15\xc9\x18\xa4\xedS@\xc1\xc9\x98\x0b\xd2\x16T@E\xc8F\xe1<\xa4S@\x15\xe5\xc1\xd9\x7f\x07T@\\\x0c\xde\x132\x16T@:\x148n<\xf5S@5\xea\xc7\xae\xe1\xf1S@\xc7mX\t\xdb\x0eT@\xf5\x9d\x1e\xa1\xdd\x0fT@0\xa5\xb2\x92<\xf4S@N\xd7+\x92\x1b\x06T@\xa0\x88\xbc\xad\xde\xdeS@\x05\xa8\xfc\xe8\x8c\xf2S@\xa4>}y\xa0\xdeS@\xee,\x91_\xdc\x03T@8E))\xbc\xb8S@\x9e(\x86\n#\xe2S@N\x0f\x8af~\xceS@\xc0\xbe\xdb\xb2H\xcdS@\xde@\x1b^K\xfeS@\xf9f!\x8f\xaa\xeeS@6W\x9dS\xa8\xffS@\x00m\xdb(m\x15T@\x03\x97\xea\r\x96\xcbS@@\xa7,v}\xceS@_\x8d\xa8\x16\xeb\xd7S@a\x98\xf9\xa7\x9c\x14T@s\xb3<\xaf\x0f\x0fT@\xd0\xf1\xd3\xd0\x98\xfaS@'
p22
tp23
btp24
a(g3
(g4
(I0
tp25
g6
tp26
Rp27
(I1
(I277
tp28
g13
I00
S'\xc9W8N\x10\xca\x17\xc0U\x8b\xac\xa6H\x89\x04\xc0U\xe6]\xe6\xa2\xc0\xdf\xbfZ\xe2+\xf6\xa0\x9d\xf2\xbfe\xee)N\xe1\x94\x11\xc0\xce\x02\xd2\xff\x18\x8e\xef\xbf\xc5\x9b\xaf\xfb\xfc\x90\x05\xc0\xf2\xe7\xf7\xc7\xf4B\x1a\xc0fz;\xd4X\xa7\x18\xc0\x7fiaQ\xa7\xcb\x04\xc0T\x86\xd2\xe3\x04\x98\x12\xc0ly\xa0\x856\xaa\r\xc0\xbb\xca\xc6\xda\xc9\xfd\x08\xc0s\xa8\x8c\xa0Z\xcc\x0f\xc0G\xbb\x8d\xf95a\x16\xc0\x0c\xb6[\x1fY_"\xc0\xf4f\xa9\x1e<\xb5\xef\xbf\x16\x18J\x1f\x92o\x00\xc0\x81\x95\x9d\x89\xfd}\x19\xc0\xceM\x11\xfb\xa5X\x93?\xd4\x03\xa8\x04\t\xcd\x11\xc0\xb0;\xe2\xc1R`\x01\xc0\xe5c\xf6\xa9\xfc~\x13\xc0\x10)\x00`(\xef\r\xc0\xb2\x1e"\tV\xfe\x17\xc0Y\x94e^#\xe7\x0e\xc0\xdfj\x91K\xd1\xa4\x1d\xc0\xb0\x1d\'6a\xc3\x17\xc0l?\x18\x9e\xa4\x1a\x19\xc0\x98R\x19\x08S\x8e\x14\xc0\x06\x8cQ\xb6\xc4\xa9\x13\xc0\xe8\x18(Y_\xf5\x15\xc0Q\xe7\xfdo\xed<\x1b\xc0u\xd8\xf4|\xe6\x82\xe9\xbf\xa5#\x85\xfd\xcb;\x02\xc0V\xef:*\x0c2\x11\xc0o\xd7\xc5"\x14\xd4\x13\xc0\x9f6\x1c\xb8"\xc6\x13\xc0EA)\xee{^\x17\xc0\x8d\xc6Y-\x9c"\x14\xc0\xfc\xacRq1&\x18\xc0Pwq,\x03\xc6\x17\xc0\x89HR\x00\x1d\xe4\x04\xc0\xe4\'\x1b\x92>\x08\xf6\xbf\x00\n\xaa\x91hj\x07\xc0\x86\xa7b\x02\xad\xf1\t\xc0\xd8\xfb\xac(\xfc\xb5\xf9\xbfF[\x0e\xcc\x1f\xcd\x10\xc01\xa4\x1d\x84\x86g\x04\xc0\x1fel\x93\xb4\x9e\x01\xc0K\xbd\n\x9f?p\x00\xc0ol|\xf0\xa2\xb3\x17\xc0\x18A\xd5j\xcd\x17\x02\xc0:\xf4\xe69/@\x18\xc0\xb9U\x0bi\xaap\x12\xc0cNf\x1eD>\x12\xc0cQ#5\x88H\xdf\xbf\x01\xadr3R\x91\x05\xc0\xb8\xdd\xd2[\xd1\xab\x07\xc0\xe3\xe4\x96X\xed\xc4\x1c\xc0\x1f\xccE!\xf6\xb4\xfa\xbf\x81w\xd9\xaa\xfe%\x1d\xc0uJ\x14\xd4\x9ew\xf9\xbfp]dRH\xa4\x0f\xc0\xf5\x8ct\xact\xf9\x11\xc0\xc4\n\x98Q\x90\x14\x1a\xc0}l\xb9bX\xfc\xe0\xbf\x9f\xe7\xe9H\xc0O\x04\xc0\x1c<y\xf7e\x00\x15\xc0\xa4\x9b^\xf3^\x85\x11\xc0cb-\x87\xa1\x10\x13\xc0[\x1aW\xf2\xa1j\x19\xc0v!\xca\xdb\xd8\xf0\x10\xc0\xab\xab\x1c\xdf_\xd5\x02\xc0a%@\xc6h\xab\x13\xc0\xb6\x89\xd9\xe1\xd0E!\xc0\xf6\xf2\x05)\xa2E\x17\xc0\xdc\xd8\x01Q4\xfe\x04\xc0\x88u\x14\x8f\xfbk\x0e\xc0\x86\x0e\xc0\x14s~\x0f\xc0u\xbf\x83\xf9\x0b\xfb\xf1\xbf&M\x9e\xcc,\xe0!\xc0\x03\x9377\xa1\x84\xfc\xbf\xcd\xdc\x12\x9e\x05\xb8\x07\xc0\xb2f\x18\x94\xc6z\x17\xc0\x92jt\xd8\x1a|\x12\xc0\x88\xcc\xb0\x0c\x8b\xf5\x19\xc0\xedwZ\x12\xc4\xc0\x10\xc0\xe7O\x01$<\x11\r\xc0\xbdr\xa2\xca\x0c\xc2\r\xc0n?\x84\xef\x1aA\x1c\xc00\xab\xdf\x8c\xe1g\x16\xc0c\x13Sk\xeb\xc9\x17\xc0\xfds\xb4n\xa7\xfd\x17\xc0\n\xa5\x022\x95Z\x02\xc0\x04\xea`\x1f\x17\xdfk\xbfi\xc2KX\x05\xca\x13\xc0\x10\xf0"\xa2)\x9d\x03\xc0\x83\xa5\x1f\xc6N\xb8\x13\xc0\x00S\x00\xdc-\xa6\x14\xc0\x1c\xaaE7)\r\x16\xc0\xc5\xa5U\x93\x80\xe2\x0e\xc0w\xcbC/e\xd5\xfe\xbf\xd7){Jz{\x11\xc0oo\xbd\xf2`\xe7\x16\xc0\x9d@\xe1$\xfa\x9f\x1b\xc0\xfc\xf5L:\x93\xe9\x05\xc0\n\xcf\xf5\xce\x06\xb4\x01\xc07\xfc\xc3\xbc\x8f\xe6\xe1\xbf\xe28l\xb5=\xaf\xa0?\x9a1\x17\xbf\xfa\x98\x14\xc0\xd1z\x15+\xb2n\x00\xc0\x86\x9e\x0e\xbf\xc2<\x00\xc0\x87\xd9j\x0c36\xee\xbf\xdb\xee1;\x15V\xfc\xbf\x1d\xdb$\xa8j\x00\x18\xc0\xb2\xf1\xffK:\xc6\x14\xc05j~\xee\xdf/\x18\xc0l\x1e\x91\xd7G\xb5\xec?f\xb2\xb8DBD!\xc0\xa2\x12\xc0\xfc]\x92\x1a\xc06\xb9~\xa0\x11>r\xbf\xdf\xcbV\xea\xba\x8a\x1c\xc0\x92\x9a\xef\xf6|&\x05\xc0\xd0f2\x1bu\xc2\x17\xc0\xf2\xa9\xaa\xba\xef\xaa\x14\xc0.\xa4\xdfJZ\xb7\x01\xc0E\xb65g\xba\xb7\x13\xc0c\xb0\x82\xf9\x0e\xc7\x13\xc0\x91\xaea\xe4\xfc1\x02\xc0\xfe\xf7$\xc7\x95\xca\x17\xc0>\x0b\x1d\'\xe2o \xc0e`\xec\xfe\xa5\x15\x14\xc0\x83\x17\'\xf6,^\x12\xc0:n$\x05K\xbb\x11\xc0\xc4"\xc3\xe5\xb2\xc7\x1c\xc0\x8c\x1b\x9f\t)\xaf!\xc0\xe3\xe4\x96X\xed\xc4\x1c\xc00\xe1V\xadn\x14\x01\xc0\xac\x06\xc3Jl\x96\x18\xc0\x8e\xf9\x19\x7f\xb4\xd8\x11\xc0\xb2\x07{\xee\x7f~\x17\xc0\xb2"vT\xa4\x1d\x16\xc0\x9f\xdc\x06c\xe1\xcf\x0e\xc0O\xb5\xf4\xa4\x9e{\x15\xc0\xa2^+\xc41\xa9\x17\xc0e\xc3\xc0^\xb1\x99\x19\xc0\xc3\x7f\x88\xbc+\xcc\x02\xc0\x1b\xa0\x8d\x96(v\xf8\xbf@\xea6`f+"\xc0\xd2\xd1o\x0e\x15\xc4\xfa\xbf\xf0E\x7f\x15*\x98\xf9\xbfK[\xdaM\x8d\xa8\xfd\xbf\x98\xf6+\xeb>G\xfe\xbf\xa9G\x0c\xfd\xe7W\x12\xc0I\x91\xac\x00\xb9\x9b\x17\xc0\xe8d\xae8\x87\xd8\xf7\xbf_$\xc4j\xfc\xb4\x01\xc0\xdf\xf9\xaefs\xbf\x14\xc0\x1c\xdeb\x03\xabW\x00\xc0\x88gQ\x7f\xd7c\x17\xc0\xb3\xcc\xeb\x02\xf0\xc2\x01\xc0\x8d\n\x89(\x8f\xf0!\xc0D\x10\x8f\x00\x9b\x99\x1b\xc0C\xee\xc7\xa9\xe9D\x17\xc0\x1fC\x0f_\x84s\xf8\xbf\xdc\xd8#\x9b\'\x16\x1e\xc0\xc2{\x02|(&\x16\xc0\xa8 U\xd28\xb2\xed\xbfvP\xc3P6\x11\x17\xc0\xf1?\x99\xe8\xa9\xe3\x1c\xc0\x13\xa56;\xafx\x1a\xc0\xc8\x19\xe2]\x86f\x1a\xc0\xbf\x8d\xe3\xd1_/\x1a\xc0\xbf\xf4\xf4f\xf7$\x1a\xc0\x87,\x1d}\x13\x9b\x18\xc0\xaf\x88\x03\xa6\xf3!\x1f\xc0\xce\xeb\x9dp?@\x07\xc0\x00\xbf\xa3M\xdd\x87 \xc0?\xfe,\xef\'\xa3\x17\xc0\x18\xe6g\x08\x11\xfb\xfc\xbf\x13\x83#>\r\xc9\x1e\xc0\xb2/\x06\xf7\x87A\xed\xbf\xd9gJt\x8e\xaa\x01\xc0LD\x8d1%\xe0\x1a\xc0:(]^\x17\xd3\x00\xc0\xfa\xd25\xe2\xe1:\x02\xc0\xd5\xd7\x87\xba`\xe5\xc5\xbfx\xf4\xaa\xb9\x19u\x1e\xc0\x03\x1c\xa1[\x10\xa0\x0c\xc0<\xbb\xe1\xfb\xc9;\x1b\xc0k\xd3\x00e\x91\x95\x1a\xc0\xff\x80\xe1\xb6\x06Q\xec\xbf\xb0\xd5\xe9f\xf8\x99\x12\xc0k\xb8\r\xadj\xaf\x13\xc0\x7fH]\x9e\x8d\xbb\x08\xc0\x8e\xdc"\xc6\r\x8f \xc0Z\xe9\t\xff\xc9\xea\x1a\xc0\xf0\x87\x89X\xe9\xd1\x17\xc0;Z\xfd\x99n?\x16\xc0\xe3\xc1\xfd=\xfd\x05\x12\xc0F\xb2\xa8s\xc3\xb3\x17\xc0\x02Eb\xb4x\xfe\x06\xc0\xb2\x1e9\xc3v\xc7\x04\xc0\xc1\xcc\x162\xaa\x1c"\xc08\xbcf\xfa\xe7\xc4!\xc0\xf3 \xae\x1br\xfe!\xc0\xa1\x07\x9e\xff\xdfS!\xc0\xaf\xb09h\x01\xfb\x02\xc0\xad%\xdb\xf3\x9d\xc5\x11\xc0O\x92\xc5\x8c]\xdc\x01\xc0\x1eV,\x1f\xf4&\x02\xc0+\x7fJ#Ka\x1e\xc0\xddq\x96\xb2o\xf9\x1b\xc0\xb4\xca\'p\xea\xb7\x1e\xc0\xe2\x84\\\xb6\xbc\xb8\x01\xc0\xd2J\n\x00\xd4g\x12\xc0T\xa7\xe7G\x05\xec\x18\xc0h\xa88\xfe\x89\x18\x17\xc0\xe8c\xd8Q\x1d\xbd\xef\xbfo\xecT9N\x89\xf0\xbfyEw\xe0\xc5\x8f\x1d\xc0[gg\nI\xf1\x17\xc0M\xd8\x87?G\x17\xa6\xbf\xe5W\xf1\xef\xfe\xc5\x1b\xc0\xc3\xa9\x8d\x80\xa4\xf9\x17\xc0\x0b\xe8\x7f\xbb\x18\x9c\x17\xc0\x17B\x99\xec X\x04\xc0\x88\x8a\x13\xa4\xc2\xf1\x14\xc0$E\xb4\xed\xad*\x16\xc03\xa0\xa8f\xd9 \x18\xc0\x1e<3\xc9{\xaf\x17\xc0\xeb}\xc2\xbd\xd6H\xba?_O]Gh\xcc\xf9\xbf\x86\xe6\xe9:\xb8\x84\x1e\xc0s;\x86)\xf7\x19\x02\xc0\x14\xcf\xcb\xf3f\xe2\x1c\xc0\xca\xc0\x18\xd0\x86\xa1\x12\xc0\xd4\xd2ru\x19\xce\xf9\xbfu3y\xdd\xdb\xce\x10\xc0\x11\xd8\x02\xa4\xe4Z\xb6\xbf$\x98\xa7\xbb\xb6\x14\x17\xc0\x0faer\x90C\x17\xc0\xcd\xdd\xa8a\xb5a\x1c\xc0\xfaDv\x90\xd6\xd3\x04\xc0\x86\xe6\xe9:\xb8\x84\x1e\xc0\x94\xd4\xbc\xcf\xcau\x12\xc0\xe1\x82\xffT\xba`\x12\xc0\xa2\x15\xc07o\x96\x0c\xc0\x9a\ty.\x8fy\x11\xc0\x1c\xbb\x91\xaa\x9e\xa0\x1a\xc0\xc6\xcd=\xff\xa7s\x12\xc0\xe9\xd4\xd2\x98\x13\x1d\x13\xc0\xe8\xbe\x0eS\x94m"\xc0\x0c@\xcf9o\xaf\x1e\xc0j\x99G\x99\x14/\x18\xc0\'\x19\x9a?r>\x1e\xc0\xf8\xd7\xd8s\xd9\x9b\x1e\xc0y_\xc0n\xc1+\x16\xc0\x8f\x8eW\x95\xbf\xfd!\xc0\x9c\xca\'mu\xd3\xb9?\xf9x\xeavV%"\xc0\x18\xae-\x80\xcb\t\x17\xc0i(\xb7W~f\x02\xc0*E\xcc\xe1d.\xfe\xbf\x94\xf3Pf\xfa\xa0\x19\xc0\x9b\x96\xb9\xcf\xbf?\x16\xc0\xd7c\xae\x81q\xf3\x17\xc0\t\xce\xa1\xbb\x97\x9a\x02\xc0\x19\x10+\x80\x8a\xc5\x1a\xc0\x1b\x0f\x80\xaa\x16\x8a\x19\xc0\x89\x858J\x186\x07\xc0q\xd5>v\x9bP\x07\xc0\x89B\rC\xc5\xe9\xfc\xbf\x9d\xbd\x17\x8b\xae\x02\x13\xc0\x1b@h8\x0e\x8e\r\xc0b\x87\xe39q\x8a \xc0'
p29
tp30
bg3
(g4
(I0
tp31
g6
tp32
Rp33
(I1
(I277
tp34
g13
I00
S'\x19\n\x98\xc02\nT@\xf9\xa7\x87}2\xa3S@X\x0e\x02y\xdc\xe4S@@\xcb84\x99\xffS@]\xae\x81\xd6\'\xe3S@\x8f\x12aa\x03\xffS@>(0\x8c]\xc1S@\x86\x1d&/\x05\xcdS@\x14hh\xfa^\xcbS@\xfa3\xb1t:\tT@\xab\xce\x81\xb3\xaf\xfcS@s6\x9a\x803\xeeS@\xe9\xe4\x1bJ\x0c\xb2S@\xcb\x8d\xef\x1a\xe8\xfdS@$v\x03\xc9\xde\xe2S@\x82z6\x94\xe2\xd0S@2\xd04\xce\xf0\xddS@[\x84\xea\x0c\xc6\xd8S@D\xabL\x85\xab\xebS@\xb5\xf6\xfa{\x92\xc4S@\xeb_\x96|\xae\xd1S@\xebCU\xf6S\xc3S@\x1d\xd0\x916N\xcbS@v\x1c\x0e5\x8a\x06T@\xa5\xe1\xa3\xbd\x03\xd7S@\xa4\xf4dN~\x0cT@U\xa3\xee\x88#\xe7S@\xa5\xc3\x05\xe6!\nT@\xf1\xb5\xcc!e\xe1S@>\xe3\x8e\x882\xf9S@0\xec}\x12\xb5\xf8S@D\xfc\xa9(\xe3\xfbS@\x11\x13XP\x88\xc2S@\xb7m?\xbe1\xfbS@1\x92\xe2\xb3\x96\xe3S@\xf0\xc3%\x13\x93\x05T@\xc8w\x86E5\xd4S@KV[H\x13\xd4S@\xbf\x1ae%:\x0bT@\xc9\xf4k\x1e\x04\xe6S@\x98\xa6\xef\xf1n\xedS@a\x8e\xfb\xbe\xe3\x05T@\x0f\xe6\xf2\xcc\x06\xa3S@g=\xdf\xb7#\xe4S@\xd6\x84\x1a\x93U\xbcS@\x07\xf9\x9f?0\xbeS@\x0f\xbe\xd3p\xdf\x02T@h\\\x97Jg\xc4S@W1\xe5f:\xf7S@\xb2\n.\xa0\x8b\xe3S@\x96G\xec\xdc\xc2\xd8S@}\x0f\xbce\xb5\xccS@Yq\xa1\xbe\x04\xcfS@?}\x97\xf7!\x01T@\x1d\x0fH\x13r\xd2S@\x90\xc7t\x01\xe0\x05T@"\x07\xd7C\xad\xf6S@\x10\x0f\x942\xb4\tT@\xca\xad\xe0+\x8d\xceS@\xe7\xfbb\xf52\xc7S@\x94R\xf7\xc3\xcf\xfdS@\xa6P\x89\xbc}\xc4S@\xf5\x8d\xc6P\x1f\xfdS@\xbe\x91!\xca\x0e\xaeS@Uf\xf1\xedB\x0cT@\xf6\xb3\xfd\x10[\xcbS@Ei\xdd\xea-\xf7S@\xad/\xd9\x05\xd1\xa2S@\x9a\xd8\xea\xa1\xba\xc5S@\xde\xea\xf5{\xf7\x06T@\xde\x9bg\x81k\x08T@\xf0\xc3\x17\x94\x05\xccS@d\xa3\xf6\xd5@\x04T@\xc6\xb3\xf9\xb4C\x9dS@\xc7J\xd5\xa6\x01\x06T@0#\xb1\x1f-\xbeS@ \xaa\x9a\x1b\xee\x08T@(\x1d\x8d$?\tT@\xb755=\xa5\xfdS@g\xe4\xa3\xe3\xe4\xfdS@\xff6-\x16e\xa8S@?\x87\xc5@\x17\xd9S@c\x8b,\xbb\xb4\xf1S@\n)V\xe1]\xbeS@\xe2\xa3\x7f\xc38\xd0S@\x17\xe3\xe9\xb42\xcdS@q\xe6\xc8\t\xf5\xfcS@[\xad\xa3\xcb\x99\xf1S@\xc1\xf5H\xf1\x80\xeeS@[\xb5]\x0c\xa7\xeeS@\x00"L\xdaj\xa2S@\xc20\xf1\xbc\xbf\rT@\xbd\x10$p\xd2\xf5S@\xb7\xb9J\xee\xfa\xd6S@\x00\xe2\xe9Rl\xe3S@Y\xdfC\x84\r\xd5S@\x9aJ\xf44\x18\xd4S@\xd6\x97\x0e+\x0c\x04T@\xa9\xbbL\xa6"\xd4S@\x9c\x82\'\x93\xb8\xd5S@n9\x10\x06\x85\xedS@\xa9\xac\n\x84~\x0cT@\x15\\\x85t\xe5\xd5S@\x0fV9\xd1\x85\xe1S@\xd4\x08\xc6?!\x0fT@\x13\x03By-\xe2S@o\xbf<re\x06T@\xe7\xa3\x07\xe4\xcd\xceS@\x92\x02\xaf\xa5o\xfaS@|\xd27I\xb2\xd5S@o\x1c\x08\x0b\xd9\x12T@YL\x8c\xe1\xd0\xd8S@s\xdc;\x90\x84\xc6S@/\xa9\xac\x92\x8e\xfdS@ \xa2%\xe7U\xccS@\xa0T\x9c\xe5p\nT@\xe7t\xdf\xf0\xf8\xfeS@\xec\x06w\x98\x8c\xc9S@\xb8\xe8\x0c\x90\xfb\xf5S@\xc5<\x06\x8e\x1f\xc3S@\xecs\x9b4\xb1\xe0S@hs\xc6r\x04\xd5S@\x94\x00\x98U\xba\xc3S@2\x90c\x0f\x9b\x08T@DN\xb0\x04\xc3\xf5S@\xc8N>s\xa8\xd5S@N\x1a\x18\xbaB\xa9S@\x05\xd3\x84\xad\x1f\xd4S@\xc1s\xdeE\x1d\xd4S@&G\xdd\x83\x96\xacS@t\xba\xff\xd2 \nT@\xd4\xcf\n\xa2\x99\xf2S@\x11?o\x9e8\x07T@$\xf9\x90\x95\x13\xceS@\xb7P\xc3\x82\xfb\x04T@\xac\xf8\x0eY\xd8\xc7S@\xc5`#j\xf4\xdeS@\xe7\xfbb\xf52\xc7S@\x86\xd7H\x04\x1c\xd9S@\xdd:\xa3\xda2\xd1S@|#\x9fO\xd5\x06T@6X\x85$>\xd0S@\xb5\xd4I\x0b\xf4\xfbS@P\x05\x15\xb2\xb0\x05T@\xb7/\x8a\x1a\xea\xcaS@\xa7\xef3t\xaf\tT@j\x1bh\x87+\xf5S@\xee\x7f\xef\x00$\xdeS@\x0c|h\x01\xb2\xfcS@\xd7\x80\xc42\x04\xd6S@\xe4xc\xa4\xc6\xfdS@\x7flHy\xea\xfdS@k\xc8\x0e\x95\x7f\xd3S@i\xae\xe2\xb2Z\xd3S@h*4\xef\xd7\xfdS@<;h\xea\x84\xdcS@\xb9\x14X\x88\'\xdbS@\xdd\xfc\xb6\xeb\x7f\xceS@h\t\xea\xc2w\xc4S@L\x1f\xb2\x98\xe6\xc1S@\x7fC\n\\>\xe2S@&\xc83\x1e\xa8\xceS@J1\xf7~{\xd8S@\xa4\xa0\xe5\x13\x1f\xe2S@O\xd85\x15\xf0\x08T@\x88\xaewU\xae\xfcS@\x8aB|m\xed\xbdS@_\x07G\x85\xdc\xfbS@\x91\xfe\xb7\x9f\x95\xfeS@foM \xac\xf9S@CZ\x90|r\xc7S@\xd9\'\\\xb2\x7f\xcaS@_,d\xf3\xa1\xcbS@\x8dg8\xf4\xa2\xcdS@l1\x051*\xceS@\x88\xcd\xdd\xf1\xe0\xd2S@\xd7\x0b\\\xdb\xfc\xa9S@R\xb2\xbf\x9f\x9b\xc0S@hv\x9f.\xf7\xefS@\xa0\xcd\xaa\xe7^\x0bT@k\xad\xf7^\xd4\xccS@\'\x04%G\x94\xe9S@\x05C\xc4\x9c\x95\xe2S@\x9f\x02A,v\xe3S@\xb8\x8f\x971\xfc\xb6S@1\xd2Zt\x98\xc1S@\xd4j^\xa8\xcc\xe3S@a\xcd=\x9a1\xdeS@$?\x08\xd9\xaf\xc8S@=\x88\xea%\xc9\xe2S@3\xa5\xe2}{\xc2S@\xf8\x06\xa6\x86\xa4\x9aS@\xd1V\xd0L\x89\xe2S@\x01*o|\xf7\x10T@d*\xa6\x80\xd6\xf9S@\x8b\x97\x9f\xf5_\x05T@\xa8\xd87\xdb\x83\xefS@\x01\xbb\xb6\x80\xae\xe8S@/S\xc2\xce\xe7\x05T@N\xae\xb9\x93\x90\x07T@\xcf0\x81eX\x04T@4`\x03\xea\xd2\xdcS@\xff\x18\x87\xb5\x1c\xd7S@&\x90\xcf\xde@\xc3S@L\xb0~\xde6\xd6S@\x90\xeeUi]\xdaS@}\x80\xd5:g\xd6S@\x86#\x05`7\xe2S@\xb8\x1e`\xbe1\xa8S@V\xc0\x91Ux\x04T@\xb7\x83\x01\xa6\xd1\xceS@\xb3\x9f\xda\xae\xb4\xe3S@\x11\x88Jb\xbd\xaeS@\xac\xc4\xd3\xeaH\xeeS@J/to\x89\xebS@\x02e.q\xaa\xceS@\x93\xfcz\x19/\x0fT@$\xdf\x82\xa1z\xfdS@\xd5\x9a\xac)\xdf\xe2S@\xe7,K\xca\x8e\xedS@\'1/\xc6s\xdcS@9\x85\x18\x1a\xa3\xd1S@\x88\xd7\xae\t\x0c\xf4S@B\x03\x0cU\x7f\xe7S@\x8f\xfb[\xd8Z\xe2S@\xad\xc8\xaf\xedd\nT@\xc6\x8f\x9c\x9ed\x0bT@\x82R\xc78\xbe\xa2S@\x8d\xc3\x94\x05j\x06T@\xfa\x18\xaeq\xb8\xfbS@g\xc3\x16\x9e\xe1\x04T@\xc8\xd7\x07j\xda\xdcS@P\x1b\xb0\xed"\xe7S@\x8bv\x18]\xc8\x02T@\xf3\xa2\xfb\xb8\xfc\xd9S@\xd5y7qq\xacS@\xb0\x8c9Uc\xc7S@B\x83v\xf4\xb0\xcdS@\xc6\x9d\xc5\xc3\xba\xfeS@~\xfd\x00\xb6\x9a\x08T@\xb4\x1c^\xe5\x80\xdbS@\x9fMn33\xcfS@\xb1\xef\to2\xfcS@.\xbb\xf5A\x04\xd9S@\xa8\x0c\xce\xaat\xc2S@\xf3\xa2\xfb\xb8\xfc\xd9S@E;p\x89B\x0fT@v \x9f\xa9\x96\x0eT@\xc6\x9d-g\xe8\xe2S@\x01>J\xe6v\x0cT@\xe2\xe2\xbe\x12\x92\x9aS@\xf8\xef\xd2U\xeb\xfcS@\x06\x17\x97T\x04\x0cT@\xe8\xab\xcd\xef\x87\x02T@(\x85\xe6X6\xe8S@a\xd0\x95\xe3\xde\x04T@\x14<\x17\xddZ\x06T@~\xc9\x99\x02\xaa\xeaS@j|\xc5\x8d\xbd\xfbS@\xc4^\xeeQ\x9a\xd5S@\xe8y\xa3u \xe7S@RP\xba\xd8}\xd5S@z\xc0h\x85\xa9\xf9S@Y\x99051\xadS@KEr\x1f\x05\xd7S@_!_\xc2\xb9\xc4S@\x13\x06\xac8\x17\xc3S@\x80\xa2\xe47\x16\xf4S@r\x85\xac\x07\xae\xe3S@\xa1,\x02\x99\x99\xf5S@\xd1q\xe3\x88\x8e\x0bT@\xad\xfe+\xfd\x88\xc0S@\xbck\x7f\xa5q\xc3S@9\xda\xbaB\xbf\xccS@\xcd\x07\xe8Sk\nT@\x97g&F~\x04T@\\\x12@\xfe\x8b\xf0S@'
p35
tp36
btp37
a.
