# Supplementary material for: Sea ice drift data for Fram Strait derived from a feature-tracking algorithm applied on Sentinel-1 SAR imagery
Source: Data Brief. 2018 Apr 19;18:1410–5. doi: 10.1016/j.dib.2018.04.034 (PMC5999601; doi:10.1016/j.dib.2018.04.034)
Supplement: Supplementary file 2 — Supplementary material [file mmc2.zip › fs_s1a_data/HH_filter200vec/FramStrait_HH_20141111T073704_20141113T072037.dat]

(lp0
S'S1A_EW_GRDM_1SDH_20141111T073704_20141111T073804_003231_003BB0_EE9E.zip'
p1
aS'S1A_EW_GRDM_1SDH_20141113T072037_20141113T072137_003260_003C51_DC6A.zip'
p2
a(cnumpy.core.multiarray
_reconstruct
p3
(cnumpy
ndarray
p4
(I0
tp5
S'b'
p6
tp7
Rp8
(I1
(I1285
tp9
cnumpy
dtype
p10
(S'f8'
p11
I0
I1
tp12
Rp13
(I3
S'<'
p14
NNNI-1
I-1
I0
tp15
bI00
S'\xd9\x00\x9b\xb1\xaf8\x17\xc0\xfd{\xf1\xc9\xf1\x00\x18\xc0w&J\xae\xa9\xd1\x00\xc0e$e\xf1\xb7o\x15\xc0\xa1Ft\xe4\x93v\x1e\xc0\xd6>d\xf7\xcb^\x19\xc0\xfc\xab\x83\xf0Bu\x02\xc0\xb08\x8c\xf3\x8fS\x0e\xc0\xbe~\xc6a8\xab\xeb\xbf\x93\xe5\xd2\x08\xb2\xfe\x15\xc0\xaf\xaf\x92\xf4%I\x1c\xc0gP\x17\x9f\xa7S\xf7\xbf\xda\xa7\x8cG"\x02\x16\xc0\xc9\xab\x07Fd\x94\x13\xc0u\xa1\xd9\x1a%\x19\xf6\xbfX\x1f\xd5\x94\xbb\x06\xe9\xbfm\xf7\xe7i\xcc\xb0\x13\xc0\xa5\xd5\xd7m\x10\x16\x1c\xc0\xd9\xd7%Pr\x16\x11\xc0{\xf5\xe56\x00\x83\x17\xc0\x12\xdf\xb5\xa4\x0b\x0b\xfa\xbf10\xf4Hj4\x1d\xc0\xb3\x7f\xf1I\xa6\xf3\x17\xc0\x19\xd3D\x9c\x96\xfa\x1b\xc0\xc5=\xf0V\xa2\xcb\x12\xc0u"\x92\xe7\xa6f\xf3\xbf(\x9f\xe5\xec\xb9\xb5\xee\xbfY_R`\xf9V\n\xc0\xb7\x1d\x07_\xf3\xd6\x00\xc0\xda*\xb2xuK\xf9\xbfj\xc7\xbf\x8e\x82\xf2\x18\xc0Wo\x83\xe3u9\x12\xc0R\xed\n\xe3F]\x1c\xc0>\xb5\xdfm\xe5A\x06\xc0\x0b\xefw\xa9\x19\xd3\xf8\xbf54~I\xc4\x86\x0e\xc0"@o\xf7w\x92\x13\xc0\xc7-5g%\xbe\x01\xc0\x18\x03R}\x98\xc9\x0e\xc0\xa1 H\xe4\xc8\x0b\x16\xc0\x95\x1brpG7\x11\xc0<\x1d\xde4\xab\xd2\xfb\xbf\xabz\xc5\x0eZ\x83\x08\xc0\n\xef\xaf\xcc\xcb? \xc0\xe9\x0b\x8bd\x96x\x16\xc0\xa9\t\xc7\x1b`9\x18\xc0\x0f\x887\xc9qi\x00\xc0\x8fO\xf25_d\x11\xc0\x1a\xec~\x94O\xd3\xeb\xbf\x96!\xf3\xae7\x80\x17\xc0\x96\xca\xb6\xc2\xa8/\x12\xc0rl\xf0>=\xe4\xfc\xbf\x00\\\x81\xe6\xc3\x05\x1e\xc0\xeb\xc0xT\xaf^\x1a\xc09\x85\xbb\xa1\xc4\xe5\x06\xc0/\xe7\xf4\xb4\xd2\xdf\x1f\xc0\xd3\xc9\xebxL#\xf6\xbf\xf6\xe6\xbf\x9f\x7fR\x17\xc0\x04g1X\xbb\xeb\x14\xc0\xb9\xe9b\x89\xce-\x1b\xc0\xd0\nlF\xb9\xca\x14\xc0U\xbf\x8et\x8a\x0e\x17\xc0\xddt\xe5Q\xb2\x84\x13\xc0\x9a6=\xbc\x0e\x1a\xeb?\xe0c\x9e?\x81\xbc\x15\xc0\x08\xdfk2\xd6x\x11\xc07 \xa4\x08\xc2J\x16\xc0\x9e\xc9\xa53\x84\x93\x13\xc0\xda\xe9>\xe2\xea\t"\xc0@r\x04o\x8a\xcb\x10\xc0O\x86\x99\xde\xe3\xa8\x10\xc0z \xcf:\x95\xce\x1a\xc0\xc1\xa0\xc1\xe4\x15\xe4#\xc0F=\xb3\xbf\n\x7f\x19\xc0\x00\xff\xdc{\xd6&\x1b\xc0Nw\xc4c\xad\x81\n\xc0\xba\x85j\x16\xe7\xc4\x10\xc00BIx\xf1\xdd\x12\xc0\xd0J\x80\xf2q\x80\x1c\xc0\x00+\xa7\x02\x8d-\x16\xc0\xf2\xe7\x13\x86\xe6o\x0c\xc0M-\xef[F\x8c \xc0\x8b\t8\x06x\n\x17\xc0\x90\xe3\xfa\x1a\x07R\xda\xbfl\xd9\xc5\xc0\x8aG\x1b\xc0\xd0\x18\xb6\\\x13,\xfe\xbf\xb7\xbe\x97\x91%2\xd5\xbf\x9d\xbaQ.\x8e\xdf\xff\xbfeI\x8d\xd9.\xe6\xfb\xbf\xd0\xa5G\x8c\xcbO\xfc\xbf\xd1\xc3v\x17\xeb\x97\xdb\xbf\xd5\xca\xb5c\x02\xe8\xf0\xbfl\xa6IA1\xd2\x13\xc0\x93\xf2\xbc\x9d\xa3T\x17\xc0\x85C\x17C\xca\xcd\x16\xc00\nS\xb7\xef\xbe\x1e\xc0\x81\x03b\xf1&\xd5\x0e\xc0<\xda\x99L\x8dh\x10\xc0\x93\x8b\x1a\xaf[\x95\xfc\xbf^\xfe\x06\x0b\xfa\x08\x1d\xc05\xc0w\xfb\xed\x1c\xf6\xbf\x99@s\xbc\xbb\xdc\r\xc0\xec0\xf8\xb2e\xd5\x19\xc0/U\xc2G\xd2\xd9\xd6?\xee\xf1\xdd\x11J\x06\x12\xc0\x1f\x8c\xc2\xaeqI\x11\xc0\xc7,=%\xf4E\x11\xc0\x10\x931F|\xe2\xe8\xbfU\xd3N\xd9Vc\xf7\xbf\xea\x04\x97\x19\xe3J\x1c\xc0\xe0[\x19\xe7&n\x15\xc0-\xfd\xd9\xf2n%\x19\xc0\xfa\x06\x04\x00d\xf7\x1b\xc0\x87\x1dC\xeb~\xfc\x1b\xc0\xc2\xe2 \xebD"\x0e\xc0!8\x82\xbc\xc5T\xec\xbf\x88c\x83\xe5\xe2h\x11\xc0M\xb2\x07\xb4+\xfa\x13\xc0\x08\xfci\xee\xab\xc7\x04\xc0\xb9\xf4O\xe4\x8a\x92\x13\xc0\x87D4\xad\xe6\xe2\x10\xc0y\xde{.\x98\xe4\x17\xc0\xab\xcd\xa0\xf5\xac\x90\x12\xc0$X\xe1\x9b\xd8\xed\x18\xc0\x92pE-}\xba\xf2\xbf<\x9bZo*\xfe\x06\xc0\xfb\x02\xd0\x06\xb1\xdc\x18\xc0\xff3\x8fDd\x0b\x18\xc0\xa3z.z\x8fX\xe7\xbf\xce\xb9Q2\xd2\xe7\x13\xc0\xfbmv"G\xa9\x11\xc0\x00m\xec1DR\x1c\xc0\xdf\xa46\x84_\xb8\xfc\xbf\\\x1e\xa1/\xc8\x92\xfb\xbf\r\x8b?\x15\xd2y\x01\xc0?\xabN}*+\x15\xc0\xe2\xf82"\xef\xe3\x14\xc0\xd8wM\xe0\x94\xad"\xc0\xf7;\x10a\xd9\r\r\xc0\xe0\xab\x07G?\x14\x16\xc0\xdd\xe9K\x89\x05(\x17\xc0RO\xc9\xc5 \x04\x16\xc0\xda\x89\x86d\xbc\xb7\x03\xc0W\xf6\xfa\xbe\xb1\xd6\x00\xc0\xc7U\xd6\xb2\xa9\xa8\x17\xc0\\\xea\xeb\x07\xf7m\x15\xc03i\x95\x11\xce\xe7\x02\xc0L_\xb8l\xc1\x98\x04\xc0Z\x94j\xfb\x9e\x8f\x1c\xc0kA\x97\xd6&\xe5\xf3\xbf2\x88\x8c/\xcfu\x1e\xc0\xf2\x8b\xd9ti\x16\xfa\xbf\x00\xb9n\xdeV\xb3\x1c\xc0\x1f\x8d6ji]\x18\xc0\x87\xb7\x9e\xf7E8\xee\xbf\xe4\x1b\xbc%n\x04\x15\xc0\xad\xed05ZY\x19\xc0]i\xb4\x04\xfcY\x06\xc0\x97\xa7\xa06\xee\x0b\x04\xc0\xa8\x87\xaa\t\xed\xd4\xe8\xbf\xe0fLM\xd8%\x1a\xc0\x0f\x91\xad\x03\x9c|\x17\xc0\xb0\xa3\xb5\x85\x18\xde\x13\xc0)\xc9e\x01\x9d\x83\xfd\xbfW_\x04H`\xff\r\xc0\xce\x03\'\xce\x81\xca\x12\xc0%\x11\xd3=\xf9\xb5\x08\xc0q\xd8&\x02\xff\xe0\x1b\xc01J\xcf\xf2\xa1\x04\xfc\xbf\xba\x8ctf\xa9\x81\x16\xc0\xfe=y/[\xc1\x12\xc0\xcab\xcd\r\x90\xc9\r\xc0i\xd6T\xc7\xa9\xae\x10\xc0\xe0x\xb6#\x8aE\x10\xc0\x1e\x00=\xf5\xf3\xec\x1d\xc0K\xf5rT\xc0`\x1d\xc0\xd3\xbaH\xbf\x06\xa9\x1c\xc0\x06\x15`&\xcb\xbe \xc0\xd4\x002|M\'\x1b\xc0\x932\xda)\x06\xe2\x12\xc0\xcc\x8f\xe4h \xa9\x1f\xc0\x17\x95/n\xfa\xac\xda\xbf \xd8\x12\xae\xe2\xb5\x1c\xc0D\x80)\xb4\'\x84\x10\xc0@$\xb2\xa4c\x98\x1a\xc0\xfe\x9a\x91\xa1\xe7i\xfe\xbf\xda"\x88{\xd7\n\x1a\xc0#b$w\xe0\x07\xdb\xbf\x03\x86?`\xfe\xbb\xfe\xbf%\x9b\x84\xa4\x9b\xab\x1b\xc0\xe0\xc3~(p\xe8\x1b\xc0\x8b\xe9\xeb\x00\xd1\xeb\x10\xc0\xb5\xdc3\r\x91t\x1a\xc0dU\x10\x95 \x10\xfe\xbfoV\x9c\xc0x\x7f\x08\xc0|\x85\x81\xe5\x06\x9d\xe8\xbf\xea\x13\x00y\xf9\xe3\x00\xc0\x87\x08~\x03:k\x1b\xc0\x12\'\x87\xbe,\x9f\xe9\xbf!\xc2\xd1_\x9b\xd8\x17\xc0\xcf\x1d\x126T\x84\x17\xc0=\xca\xa7O\x14^\x19\xc0\x84kr\xe8\xd3\xec\x11\xc0\xdez\n`\x8a6\t\xc0\xc9\xb2[\'Ot\x14\xc0\xf1H\x0b\xd6\xd9#\x00\xc08\x1f[+\x17\xfa\x16\xc0\xe8\x8e<\xd5WU\x1e\xc0\xa5\x17\xc7\x142\x85\x15\xc0\xa2\x18[\xc9\xe6n\x17\xc0g\x06KK\xb8\xcf\x1a\xc0-\xb0#\xc8\xa4;\n\xc0\xad[\xca\x1a$\x19!\xc0K\xd9G\x10\xed\xb7\x1c\xc0\xd72\x93\x00\xda\xca\x0f\xc0\x0f7j+\x02\xf8\x1f\xc0\xe4\x08\xa0\xe2\xea\x8d\x17\xc0\x051x&\x8a\x13\x1c\xc0rW\xa9\xc5\xf7\xf8\x06\xc0\xaf)A\x81D\x14\x13\xc0\x0cR\x84,\r{!\xc0\xb0W\x8ecfZ\x1a\xc0\xbd\xe8\x86<\x8c\xaa\x18\xc0ZD\x11\x9f\x0c\xeb\xf4\xbf~\x0f\xb0\xeeQ\x10\x19\xc0\xa2c5\x04X\x11\x16\xc0\x14\xd6\xda\xfckv\x0c\xc0\xa0\x17&\xe9\x13]\x12\xc0\xba\x07\x15\xd0u\xbb\x13\xc0T\xe5I0\xc7X\x1d\xc0\x89\x85\xb1\xb1\xb7\xb1\x08\xc0\xae\x06\xf8\x1a\xf1\xdc\x02\xc0(~\xacF{\xbd\xfd\xbf\x15/\x8a\xb2\x9bK\xfc\xbf\x93\xc4_\xd9\x83G\x17\xc0\xf7\x07e-\xd2\xce\r\xc0^V\xfeg\r\x15\x02\xc01KE\x0e\xbcd\x1c\xc0\xbd_fs\xd8i\x1c\xc0\xb5R\xba\x9c{\xe1\x1b\xc0\xe6udzH\xfc\xe8\xbffP\xf7:{w\x16\xc0\x079\xb4\xea\xb3i\x16\xc0\x95Z\xe3\xd1\xa7C\x16\xc0\\\xef}\x81\x87>\x12\xc0\xf8q\xf6\xf7\xc4\xe0\x1d\xc0\xb9\x93\xb0V\x98/\x00\xc0N\xdeZu\xee\x91\x1e\xc04N\xa0]H!\x04\xc0\xd1\xf9\xbfF\xf1\xd2!\xc0\n\xaa\xbb\x84G\x1f\xfa\xbf[\xa5\xfa\x00>\xb6\x1e\xc0\xd9\x03\xf0[\x1a|\x11\xc0\x85\x17\xc9\x05\xc4\xf9\r\xc0t1YK\xa0A\x11\xc0\xa3/\x93|\xb9E\x11\xc0st\x85\x9a\x8br\x1e\xc0\xec\xb8\x82Q~B\x11\xc0B\x93B\x11\xd5\x02\xf7\xbf\xbd\xe0\x00\xc9\xb3\xf5\x16\xc0\x87c\x17\xf7\xdaq\x15\xc0\xe8\xfb\xaa;\xf3\xe2\xdc\xbf\x84S\xed\x034\xd2\xf3\xbf-\xef\xa77\xa4\xb7\x16\xc0\xc27\x05j"\x87\x04\xc0Xs\xe9q\xfbr\x16\xc0\xe8I\xdc\x0e\xc2\x81\x08\xc0\xd3\xe6\xdf\x006<\x1d\xc05\xf0\x83\xe8\xe5\x01\x18\xc0\xa8Q\x13\xbb\xdey\x17\xc0$\xcaI[\xba9\x1a\xc0c\x0e_\xa9\x01<\x18\xc0\xd8\xc5\x91\\R|!\xc0\xfb[.\xa9\xac\xf8\xf3\xbfr\xd2\xe8\xa2\x0c5\xe8\xbf\x03\xd4\x83\xbc\x94\xc3\x1f\xc0\x16\xc5\x1f$\x7fX\x18\xc0\xc2\xe2 \xebD"\x0e\xc0\xa9\xcb.\x108\x94\x05\xc0\x89\x19m\xe9\x00\xaa\x15\xc0\xd4A\x9b\xa4\xe3\xee\x0f\xc0A4 $~f\x11\xc0\x89\xe5\xeb%\x12\x14\xf6\xbf\xc1e\x05\xb7fb\xf6\xbf4\xf0\xb7\xdd\xf9\xd6\xf9\xbf\x0c\xd5|3<|\x1c\xc0\xf10Yc\xff!\xf7\xbf}\xa6\x9c\xb1\x8a\x9f\x06\xc0\x97\x95\x1c\xcb\xbf4\x17\xc0r\xf7\xd1\xd5{\x8a\x0f\xc0w\xb3\xd1\xd9\x83\x84\x12\xc0\xcab\xcd\r\x90\xc9\r\xc0\xae\xec\x0e\xfd\x0f\xfd\xd6?;\x14\xd7\xf6\x11b\xf8\xbf*\xf1E\x12\xd2]\x1c\xc0\x13@\xc1\xce\xebD\xec\xbf\xf5\t\x16\xa5\x10\x87 \xc0\xf6\xc1\xc8\xe2dL\x18\xc0\xad\xf2\xc6\xdb9[\xee\xbf\xd7XR\x9b\x83\xc3\xee\xbfq\xcf\xef\xd3a\x08\xdb\xbf#\xd9\xe0\x01\xd9\xf2\x07\xc0\xad\x8co[\xf2\xda \xc0v\x11\x1dFH\xa9\n\xc0\x8b1P\xfav\xd8\x1d\xc0<\xe4vA\x98\xbf\x12\xc0\x85\x13\x10\x93\x0e:\x04\xc08s\x83\xe4\x8d\xbc\xf8\xbf\xbaApSvQ\n\xc0zA^\xfe\xfe \xf3\xbf\xf3\x87\x06\x97_\x8d\n\xc0\x07\x02A*\t\xee\x10\xc0<\xf4\xe9\xdbs\x1a!\xc0\xc8\x03\x12dZ\xee\x04\xc0\x0b\x94\x1eDo\xee\x0b\xc0\x9f\xea\x0fBk\x1f\x14\xc0o\xb4\x1b\x997\xb3\x1c\xc0*\xb5k\x97\xf7G\x11\xc0\xcc\xd9k\xa9\xbc\xfd\x00\xc0\x05D\x19"\xb9\xa3\x1f\xc0\xd8p\xb2\x8e\x9f\xb7\x15\xc0\xca\xcdD\x8c\xf3\xd5\xec\xbf\xc9I\xce\x93U\x8e\x10\xc0\xda\xedG\x86t\x1d\x1f\xc0\xe7M\xeac\xca\xc9\x11\xc0\xa5}.Y\xa5\xf9\x1b\xc0\xa3M\xb7\xda\x86F\x1a\xc0\x05\x9eVf=M\xe7\xbf\x10\xaf\xf1\x04g\xe2\x1b\xc0\t\xf9\x93v\xd9\x12\x14\xc0Q\xfc\xa1W\xf8|\x1a\xc0\x7f5\xaby+\\\x1a\xc0\x9c\x92\x01L\xc9\x9a\x1c\xc0\xac\xed\xb1\xee*\x12!\xc0\x9eG\'z\x90l\x19\xc0*Yd\xc2\xf7\xe5\x19\xc0\x88j#=\x90"\x17\xc0\xea\xe8\xb29\xd6\xe2\x18\xc0\'J\xae?\x8d_\x18\xc0\xdc\xc1\xac\xdcg2\x10\xc0\xd3\xb6:\x97\xc07\x15\xc0\xf9\x80\x86\xfd\xa0\xb1\xf8\xbf\xc6\xe50\x8cT\x01\x14\xc0bQfj\xe7\xe0\x10\xc0\t\xc7<\xd1\xc7\x11\x1d\xc0,\x1d\xa2\x16|\xcb\x17\xc09\x81\xb4>\xf9i\x01\xc0}r;8Y\xf3\x17\xc0\xd0\x8b+\xa6y\xbc\x1a\xc0\xb85\x85\xbf\xeb"\x15\xc0\xb2\xfa\xc0\x95\xc0\xa7\xf9\xbf\xbdt\xb2\xeeH\xaa\x12\xc0\x04\x00j\x9f\x8b\xe6\x15\xc05n\xe3x.1\xfe\xbf\xac\x1d~\xad\xee6\xe5\xbfDo\xe4\xc0wW\x19\xc01\x9eV\xa3}3\x16\xc0\xb8\x81\x1c\xb1K)\x15\xc09\x07\xd9\x84\xaa\xd7\xf9\xbf\xe4\xa5\x8b\xd4t\xf1\xff\xbf\t1\xac\x87\x91\x1c\x02\xc0\x07\xbd0\n\x19\x1a\x06\xc0\x11T\xa9T\xfc\xa0\xc2\xbf\xc4r\xfa\'\xbcR\x1b\xc0\x9d_\x13\x9e\x99\x19\x06\xc0[Z\xe2\xdb9\x8d\x17\xc0y\x99\xf9\x99\x98\xe8\x1b\xc0\xd2\xb9T\x82`\'\x07\xc0\x83b\x97r\xae\xd0\xee\xbf\x1eJN\x00\x15\x81\x16\xc0\xd4\x9f<\x1bp\xe4\x1b\xc0=\x93@\xec\xb0\xcf\x15\xc0\xec6\x88\x825f\x1c\xc0f\x90\x8f\x99\xe3\x08\xf6\xbf\x17\xff\xaf\x98\x94\xa0\xef\xbf\xfc3\xaf\xfe@\xd9\x04\xc0W\x910]\x0eF\x07\xc0\x83\xee\xef\xbd\xc6\x81\xfb\xbf\xab\x9c\x82\x17i\x96\x13\xc0w\xcc\xdc\\\x18\x99\x14\xc0\xfaGZ\x18--\x03\xc0ITP\xf2+\x99\x03\xc0UF\xd4\xc6\x9a\x97\x04\xc0\xce\xb9Q2\xd2\xe7\x13\xc0B\x05\x0c\x1b\xa1\xa5\x14\xc0N\xc5\xda^\x8a\x06\xf8\xbf.\x9c\xd3_\xd4\xe2\x19\xc0\x84\x0e@i\xfb\xa3\x1b\xc0\xee\xd8\xe1k\x82\xe8\x00\xc0\xbaow\xab\x13\x83\x00\xc0l\xa0W\x9flk\xdf\xbfQ\x1e\xa7\x8c\x91\xee\xe0\xbf\x8e}?\xdeS\xc9\x15\xc0k\n\xa2\xa2\xbb\xab\x1f\xc0[R\'u\t*\x1b\xc0\x90\x9fI\xfa\x85&\x1c\xc0\x83\xa4\x0c\xed\xdd\xa5\x1f\xc0\xe0be\x9b;~\x08\xc0\xf1\xac\xcc\xfc\xdd#\x19\xc0i_](\xb6\xce\x02\xc0\xd4c\xab\xf1\xf2f\x17\xc0$W\x84\xf6~-\xe0\xbf\xf9/\x897\xa4p\x11\xc0I}F\x82\x11\xf2\xe5\xbf\x15\x19\xfd\xa8u\x05\x17\xc0\x82\x0c\xfd\x83\x1a}\x18\xc0\xcd\xeb\x14\xb3\xcd\xa1\x1a\xc0\xa6Q>aQj \xc0\xf7\x8a\xa7\x94\x96\x11\xdb\xbf\xcd\xf7\xb0\x84\xb2\xa6\x18\xc0[l\xb0\xe5I\xde\x08\xc0*\x8eXk\xa6$\t\xc02\t\x99r]\xa2\x1c\xc0\xbb\xa6\xc0\xd5\xbd\x06!\xc0\x7f\x97\xfb\\\\T\x12\xc0\xa0A\xe1\xa4\x00\xfa\xf7\xbfe\xf9"v\xe9\x06\x1d\xc0#\xc5\xb8\t7U\x0e\xc0\xd2\xa0\xb0\xa4Q\xba\x0b\xc0\xd2\x9d>\xc7\xaf\x11\x01\xc0\x13T4L\xdd\xf4\r\xc0i\x9e)\x8f3\xc7\x13\xc0\xa7\xddf\x80:J\x15\xc0NW"\x91z7\xd7\xbfi\x15E\x7f\xc6\xb5\x1b\xc0#\xd1\x94\xcd\xe6x\x00\xc0\x9d\xcc\xfe\xdc\x92\x17\x1c\xc0\xc8\xc1[\x18,\xed\xfc\xbf\x8b9Z\xe3\x04\xdf\x0e\xc0\xacmT\x0f\x0e\x12\x03\xc0A\xd8\xabg\xc3\xea\x1a\xc0/\x12h\xb3\xc8\xa9\x01\xc0\x93\xaa= \x18\xb9\x19\xc0Wk\xb5\xb8\xe6|\x04\xc0\x0c\xde\xac3rK\x10\xc0\xd5\x9a\xf4\xc3wp\x11\xc0c\x85}Q,\xec\x13\xc0\xdc\x0cw\x83\r\x7f\xec\xbf\xcdC\x07]\x8f\xb3\x00\xc0\x011M\xb8[g\x1a\xc0\x0ba\x9eY\x1c\xec\x00\xc0F%\x7f\xb6\x0c\x02\x15\xc0l\x15\xfc?\x0b\xe8\x04\xc0\x85\rT\xee\xe6\x9f\x14\xc0\xfb\x1f\xf5\xc2\xf1#\x04\xc0\'c\x84E<F\x1c\xc0O\xf13\xa3{\x15\xf0\xbf\xb3\xa5\xa9\xc2`\x15\x0e\xc0\xe5\xca\xc0\x91X\xa4\xf4\xbf\x96\x97\xe2\xd1>\r\x06\xc0\x8f\xbc:SD\xd6\x18\xc08e\xc9W\x01<\x14\xc0m\xac\x16\xf7\xad\x03\xf6\xbf\x03\xf9\x17*F\xa0\x1f\xc0<LW\x0e\x82\x07\x05\xc0\xdf\xff\xfd\xd1\x1bG\xeb\xbf`\xa4\xa6\xf9\\\xa9\x16\xc0\xc4\x95\xfee<\xb2\x18\xc0\xa9x\xce\x0e,r\x13\xc0\x94\xc7\x93o\x99\xde\x1d\xc0\xd2\xf3\x113l\xf0\xeb\xbf\xc1\xc6\xdb\x1f\r\x1e\x05\xc0\xb1(\x97?\x17\x7f!\xc0\x1dj\x05p\x90\x1a\x01\xc0\xcc\x08L\x06\xee4\x18\xc0y\xb2Y\x0e7\x17\x1b\xc0\xb8\xf1I<73\x15\xc0T\xbe\x89\xde\x90~\x04\xc0\xdfNQ\x10\xec\x1f\x15\xc0\xb0\x1d\xca\xf1u\x8e\x06\xc0\xec/\xf3\xcdS\xa1\x11\xc0(\x8eT\xd2\xeeq\x17\xc0\x12tY\xe7\x16\xbc\x12\xc0u\xd0/\xa2\xe2\x1a\x11\xc0\xdb4)2\x8e\x9b\x16\xc0qTB \x9bB\xee\xbf@jm7\xa9\xe6\x0c\xc0\x08\xf8RK\\\x07\x1d\xc0\xfc\x01\x13\xd5\xabB\x11\xc0\xf8Zy\xd9E\xe7\x07\xc0\x82\xa7\xbc\xc8\xfa\xba\x1b\xc04P\x8b\x7f{\xfc\x18\xc0\x9by\xfd`\xdf\xd4\xf3\xbf\x93\xa6\xa9\x1b\xa4K\x02\xc0\xa3tD\xe2\x15\x80\x17\xc0\xff\xa7\x97\xeb\xe2\xc8\x17\xc0\xaf\x9a.+\x93\x80\x03\xc0\xadIx\xda\xfbm\x16\xc02\xc1\x19V/j\x11\xc0\x01\t\xf3C,\xda\x17\xc0\x9e\xa7p\x1b?\xda\x17\xc0\xf8\n\x91G\xa8\x14\x1c\xc0V8|\x05\xe1e\n\xc0?5$\xcf\x94\x8e\n\xc0\x9f\xe0\xc3\xb7\x04h\x11\xc0\xc0\xcb\x91N\xd1^\x15\xc0x\xe5\x18\xf3\xd9\xb1\xf3\xbf\xc1\x89\xa0\xeej\xa5\n\xc0\x8f?@\x8a.;\x16\xc0,\xbe\xc1\x12x\xd9\x15\xc0\xf2Z\xcd\xb6\xbe\x04\x18\xc03\xa6\xa8\x97r\xf1\x11\xc0<M.\xe3\'+\x1e\xc0\x1cy1\x8c\x81H\x00\xc0\xf5E\xdc\xfa\xd1B\xfc\xbf\xd3\xba\xbcAl\xd3\xf9\xbf\xe6Y)\x8b\x1c\xfe\xed\xbf\xbe\xe8\xe1\x1c\x86\x16\x16\xc0\xceG\x90\xc0\xba\x82\xfc\xbf\xcb<\x8f\xe5H\xc3\r\xc0\x91\xa1j\\U\xda\x1a\xc0\xb4\xcc\xdcBOG\x16\xc0K\x92%9I7\x16\xc0u\x83\xdb6\x17\xe4\x1d\xc0\x10>\xa3KJ\xd5!\xc0H\x16\xf4-4\xe8\x19\xc0\xe6Au\x06V\xd5\xec\xbf\x92\xf1\xa5X\xc8b\x1e\xc0x2=,c\xcf\x19\xc0\x98\x90%W}\x1b\x17\xc0\xee\x9b\xedI\xbcd\x1c\xc0; s\xfa\x00j\x10\xc0Y\x96\xea\xbd8\x8a\x11\xc0\x17\xc6\x95|\xd0t\x0b\xc0\xf1\xd6\xc4\xa4$1\xfa\xbffZ\xd6\xc9R\xdc\x1e\xc0\xa2\xd9\xc4\xe7~F\x1c\xc0\n\xb7\x1aj6j\x14\xc0=\x9c|\xbb\xea_\x1c\xc0\xa6n\xc7x\xee\xaa\x10\xc0t\xa4~\x1b`\xdf\x0f\xc03\x9c_\x17\xf6T\x1c\xc0\xcd\xa8a\xd4B\x9f\xe5\xbf\xb3\\\x07\xa8E\xf4\x05\xc0\xa0\xe1\x19\xf1\xba\xe4\r\xc0\xb8)\xd0\xa4\xbf\xce\x12\xc0<Lg\xb5\x05\x99\xd5\xbf\x9e\xee\xa5\xa9\x1a\xf5\r\xc0C(\xd1\xfe\x1b\xd4\xde\xbf\xa4\xb0\r"#k\x11\xc0?\xee{`U\xde\xda\xbf\x9ebC\x9e\x16]\xdd\xbf/\xc3\xacR\xf4\xc1\x1b\xc0\x13\xf6\xd4\x12\x14\x8b\x1c\xc0\xe9D\xc01\xb3\x02\x17\xc0\x8d\x90\x81\xe6c\x98\x1c\xc0\x1cy\xfbN\xdc\xac\x03\xc0^|\x0b\xa1\t\x15\xec\xbf1\x9c\xf6\xa4\x8dR\xf8\xbf\x87\x15=\xba\x93\xbf\xf7\xbf\xa2Z\xcc\xc4p\xa4\x1c\xc0y\xc1\x15\xa1\x97Q\xfb\xbf`\x93\xbdD\x13a\x1d\xc0\xb1\\\x17\xe60\x1d\x1a\xc0\x8b\xeaM\xd9\x98\xfb\x1b\xc0O\xd7\xf7\x7f/\t\xfa\xbf\xf6\xcb\x18r/1\x12\xc0^-\xbe\xe7\xf1G\x14\xc0\xf7\x1abS\x1a)\x1c\xc0\xe2>\xffNT\x83\x1c\xc0\xc9Qs~\xbd\x81\r\xc0B;\x02\x88\xb4v\x1e\xc0A\x1dM\xe7\xadX\x17\xc0}j:\xaap\x82\x13\xc0H\xf9\x15M\xcc\xc7\x1c\xc0\x0ff\xacOK\x16\x17\xc0\x05\x1ex\xf6\x87<\x11\xc0\xc3\x86\xdf\xfd\xe7\xc6\x1e\xc00\x0b\xda\x1c\xe38\x0c\xc0(-\xc9\xd6{\x9c\x1f\xc0\x89T\x10e\xc6d\x11\xc0\xa0^{\xecP\x94\x04\xc0nu53\xdb\x90\x1c\xc0\xd5S\xe8\x98p\xab\x1f\xc0"\x16\xef\x1d.E\x1a\xc0\xaf\x90G}\xb86\x11\xc0\x9a\xffwe\xd8\xe6\x1c\xc0\xe9\xb1\xbcF\xf2~!\xc0/\x9a\xe1_R= \xc0\xbb\x1b\xc2\x9c?l\x10\xc0y\xbc\x89\xedl\xbb\xfd\xbf28\xb8\x12r\xb7\xfb\xbfk\xa4R}\xbb\x04\xf7\xbf\xc7\xa2a\xe7t\xf4\xe5\xbfE\xfe]\x80\xb8\xc4\x12\xc0\xaeu\x1f\x9b\xcf\xcc\x1c\xc0\xb2s:D\x05"\x0e\xc0\xe5\xb6\xeb\x7f\x1f\xe1\x18\xc0\xa9\x1fu\xc24\x1a\x18\xc0\x86\xa2Qo<\xfa\x17\xc02\x84\xadjbQ\x17\xc02\x19\xf3\xa2\x0b@\x12\xc0y\xa9\xed$\x05\x88\x03\xc0\xa6K\x1f~==\x1c\xc0\xf0\x17=s\xfb\xde\x16\xc0\x88\x0b\xfb\xf5\x1b\xcb!\xc0@\x19\x8cC\x0fD\x01\xc0!{\xf3Fy\x0c\xf6\xbf\xf2]\x98d2\x7f\x11\xc0\xa1!,\xa2?\x10\x01\xc0\xae_$\xcb\x99\x03\x1a\xc0\xcf\xf8?\xb8\xa1w\x00\xc0\xf3\xc6\xed\x82\xba\xe1\x1b\xc0\xebf\x93,\x82\xd2\x1b\xc0\xb8\xed+\xe6mL\x06\xc0"\xb6\xc6\x15\xc8\xd3\x1e\xc0\x07q\xcfJ\x1b)\x15\xc0\xa2\x0e\x9c\x81\xb7\x1b\x1c\xc0~\xfc\x15%\xfb\x9c\x16\xc0\x84j\xd8\xd2\xb8\xcf\xe2\xbfO\xf2\x11\xaf\x90P \xc0!>g\xcc,\xfa\x1c\xc0_\x98\x07\xfd\x9bA\x11\xc0\xa6\xc63\xef\x84:\x12\xc0\xc3I.\x98\xfc\xce\x15\xc0\x93D{C*\x03\xd0?\x8d\xef\xcd:9\xc3\x1c\xc0\x1e\xecUf\xa7\x06\xe0\xbf%J^Y5\xc5\xf4\xbfz5\xc4>e\xc3\xf1\xbf\x9e`\x8d\x9f\xe45\x02\xc0\x12l\xe1\xa2\xac\xe4\x10\xc0\xaf\xb7\xec\x80E\xb8\x1c\xc0\xeaId\xe4\x02\xa0\x13\xc0"\xa1&&3\x9d\x1c\xc0gd\xfb\x81N\xc0\xe7\xbf``\xbc\xde\x81\xed\x02\xc0zI\xfaE\xff\xf7\xf2\xbf\x95\x00\xf0\xce\x9a\xc6!\xc0T\xdc+\xdc\xe7O\x18\xc0\x19\x0e\x98\x86\xd6\r\x03\xc08\xae\x89\x1eI+ \xc0F\x8b\xf1\xec\xa2v\x00\xc0\xed\x9e{\xebO\x8d\x17\xc0\xc1\x0e\xb9A\x0b\xe8\x04\xc0\xb7I\x89j\xa7\xb8\x1f\xc0\xb2s0!6t\x11\xc0T\xe5\xcb2|\xfd\x1e\xc0\x82h\x99\x0b\x99\x86\x11\xc0\xd9\xc6NSO\xad\x1f\xc0\xdb\x8a\x11\xf5\xf5\x85\x12\xc0\xdc\xa6_C\xd1\x88\x17\xc0\xdb\xe5\xd2\xcad\xc4\x17\xc0\xe3\x8b\xc0`\xfe\xdc\x11\xc0\xd1u\x8f\xd4\xe02\xfd\xbf\xe3)\xea\x11q\xd6\xeb\xbf*\xb0=\x8e\xad\xb6\x1e\xc0\x9dxE\x98#H\x10\xc0\xb4\xfc\x93\xd1\xa5!\x05\xc0\x1c\x1e\x08{\xbb\r\x06\xc0\xdf\xd1\xd7\xaa\xab\x03\x1b\xc0kn%\xe0\xad\x82\xfc\xbf\x9b[\xad\x7fS\x19\x19\xc0\xfdo\x06\xd9\xe9>\x1a\xc0\xa8\xddp\x9b\xfb\x00\x19\xc02\xb8\xab\x8a\x8b\'\x19\xc0Zy\xf3qb\xfa\x1b\xc0m\xf1\x90\x01G\xa5\x01\xc0\x94\xa8\xa0r\xe59\xee\xbfI>\x1aV.\xf5\xf3\xbf\x86\xa6\xc9\xb9\xb5\x00\x01\xc0\x92\xba\xefy=I\x07\xc0d\x01\x9f\xe6\xd8\x1a\x11\xc0\xd6\xfe\x9c\xd68\xc9\x19\xc0K}\xed\xb3\x13\xff\x16\xc05\xa3\xa4\xe9\xf2\xa9\x1c\xc0\xb9\xc1\xc8\xa2\x83B\x00\xc0z\xc4\x1a\x99W\x8d\x00\xc0U#tb\x8d\x9f\x13\xc0q\xe14!MC\x1c\xc0\xaf\xad\xf4\xb5\xa3\xcd\x1b\xc0\x99\xcfc\x11\x8c\xb1\x15\xc0\xd3\x9f\xccS;y\x1c\xc0\n\xc26\xb3V\xd1\xfc\xbfe\xa2\xb5\xc4\tX\x02\xc0\x1c\x95\x08\xf2\xe2\xec\x15\xc0S\x99\xb0\xb1\xe0d\xf9\xbf1\xaazep\xa9\x10\xc0U<^\xb2\\}\x13\xc0\xba\xaa\xcb\x0e\xac\x13\x1c\xc0-\x14{\xc32\x18!\xc0\xb3\xbc\x01\xea%\x10\xe1\xbf\xab\x83\xc2\xf3\xa9\x0b\x15\xc0\x01\xed\x08oX\xe6\x02\xc0\x7f\xc5\xec\xc7E\xfd\x14\xc0\xa9\x10MC\x04\x1a\x17\xc0\x06\x93\x06\x03\xb1\x16\x13\xc0\xddX\x81\xbe\xb9\xa7\x16\xc0)\xbb\x9do\xb34\x10\xc0\x00\xc1O?\xc1\xf2\x1c\xc0\xdf\xb4$\xe5\xf5:\x17\xc0\xe8\x14\xb1\xb0Y\xe9\x10\xc0\xc7\x8c\x07\x04\xfco\x0f\xc0\xce\xa87\x1c\xbd}\x14\xc0k\xbf\x88hS\xa1\x18\xc0nD.\x1aF\xf4\x05\xc0\x86\x89\x11\x1a\x16\xfb\x18\xc0\xa3V\x9f\x86u\xce\x0c\xc0\x11\xdd\xdbm\x06:\x17\xc0\xadD\x82\xfd\x1f\xdc\x08\xc0.;2\x8e\xc5\xcc\x17\xc0\xa6\x1a\xfdgH\xa7\x04\xc0`Mg\xf5\xc5\xec\x10\xc0<\x9e\x11X\xa6\x90\x13\xc0Q\xc2\xf8\xaa\xb0\xfa\xf5\xbfO\xdb\x1b#"v\x0c\xc0@\xd7]\xe1b\xe2\x02\xc0K\xc5B\x13\x1e@\x11\xc0\xc6\x89)d=\xf9\x13\xc0j&_\xb2\x8dX\x1c\xc0]5U\x9bUC\xfe\xbf|\xc2\xfb\xe0>\xf0\x11\xc0\\\x19\xa4\xb7g\xda\x00\xc0\xda *\x9cU\x96\xff\xbfy\xdb\xed\x914\xbf\x17\xc0.\xb3\x03#E\t\x17\xc0g\xa0I\x82\x83k\x03\xc0m\x0e\x80\xdbR\x02\x1a\xc0%\x03\xd53?\xc2\x19\xc0\xc6m6%\x18|\x1c\xc0\xc9\x1b\x8a\x1e\xfd\r\x01\xc0\x98\x96\xdd5 \xcb!\xc0\x8c\xfb\xc3\x9aD\xf0\xfa\xbfr\x1a\x93a*G\x1c\xc0\xec<p\xf0@M\x1a\xc0m\xd6\xdd`\xa8\x8d\x00\xc0\xb1~w\xeepB\xec\xbf\x11\x8f\xc5\xbeO\x7f\x04\xc0\xe7\xdb\xd1(72\x11\xc0\xf4\xa5\xd8\xbc\x0f\xd5\x19\xc0\xcb\xe8\x8e\xa9l\xdc\x18\xc0m[\xe6\xa8\xa4\x03!\xc0\x1f\xc2\xf3\xb8Jb\x18\xc0\xc4\x01\xf1*h\x9d\x01\xc0\xfd\x9a\x96\xa3@V\x0c\xc0\xe8\xd8\xa7\xd1\xa6\xbb\x1c\xc05ASu>E\x00\xc0\xb1_\xbb\x95\x88\xbd\x11\xc0\x002\x94}\x8c\xeb\x0e\xc0\xe2\xb3-\xf0.3\xf2\xbf.5.\x99\x12V\x00\xc0\xe7\\\x8c<\xea\xb4\x10\xc0\xaf\xa8\x11G\xd9v\x10\xc0\xe8\x1f\x1f\x93\x18\x8d\x10\xc0\xcd\xf2#`\x06\xa8\x18\xc0\x93\x15\xff\xe7\xd6o\x15\xc0\xef\xdbb\x95\xde\xb9\x14\xc0R\xb5\xe0C\xec\x1e\x1e\xc0\xfa\xfb8On\xdc\xf6\xbfp\xfd\xcc*{\'\xe7\xbf\x92ye\xa1\xd60\x1e\xc0\xc7\xdc\xdc\xb3\xe7\xe7\xfc\xbf\x9a\xbc\xff\x0b\xdb\xb8\x10\xc0\x82U\x99UX4\x0c\xc0W+x\x93;\x89\x05\xc0\x86\xed\x9d,\x85\xf1\xf4\xbf\xf6!:\xa9\xe4<\x1c\xc0i\x08\x18\xb0S\xb7\xd5\xbf2>\x97V\xfbA\x18\xc0\x871@qk\x0c\xd0?\xd3D\xae\xc9\x86]\x1c\xc0\xe8x\x96\x077\xaf\x02\xc0_"\xd6\xb7\x15\x03\x00\xc0\x0f\x07\xf5\x07f\xa9\x00\xc0&^\xf6\x12\xc7\xe6\x16\xc0\xab\xbb\x17Q\x00j\x14\xc0F\x15\xad\x01\xd7\xb6\x13\xc0\xa1\xa1mP;\x9d\x1f\xc0\x1e\xe9\x11\x9c\x8e\xea\x18\xc0\xdf\x0b\x01\x1d\xdbz\x1e\xc0h\x16\xb5m\x1f\xc6\xec\xbf\xe8\x7f\xd3\x98\'\x84\x13\xc02y\x814\x15\xd2\x03\xc0\xa2K\x91\xcb\x85\xe2\x15\xc0\xc5!\xa1\x06\xc8E\xf3\xbf\xae\xa0eR\xc5/\x1a\xc0\xe6\xe54Y>"\x18\xc0o\xc4\xfc\xd6\xaf\x00\x18\xc0~\x1c\xc2\x9e\x08:\x12\xc0!\x81\x16)\xdf\n\x10\xc0\xc0\xb1\x14g9:\xf5\xbfw\xc1\xa6\xed\xfbf\x0f\xc0\xe3\xb7\x91+@4\x02\xc0\x9b\x12\x8f\x01\xaa\xc0\x13\xc03O\xa3\xc6\x1dB\x1b\xc0@dA\xde*\xf3\x19\xc0\xef\xaex\xf9\xd6\x0b\x12\xc0\xb3\xbd2\x9bB-\xfb\xbf\xb9\x94\xcet*\xe3\x17\xc0d\xd7/\xc3P;\x11\xc0\xa8i\x06\xb2\x00\xd8\x17\xc0\xc4\xe3\x98J\xd6\xf8\x1c\xc0_\xd9\x12\xbbl\xdf\x17\xc0\xe8T\xa3\xd4HE\x1c\xc0\xa9h\xef\xd7\x11=\x01\xc0d>\x18\xe0\xf2\x16\x08\xc0)u2\xcf\x9e\xeb\x0c\xc0~\x8a\xff\xc9\x13\x93\x02\xc0\xf5M\xdc\x1a\xa51\x0e\xc0\xf26\xe9\xfa\x8f\x8f\x17\xc0\xdf\xa4\x9a!)\x86\x10\xc0\t\xe0t\xa4\xf5n\xfa\xbf\xbc@d}\x8ed\x03\xc0\xc2o\x14\x9f\x1fO\x07\xc0~\x05i\xa8_<\x18\xc0\x8d\x1a\xd5\xc5\xb2*\x12\xc0u\x87\xf8\xe68\xb0\x1b\xc0\x8asJ\x1b&\xb1\x07\xc0\xd5\xea\xec\xcfT\x86\xf5\xbf\x97^O\x9b]\\\x12\xc0\x86\xcc[L*\xcc\x02\xc0\xe8\xcc=\xf9y\x94\xb7?\xe9\x8f\x7fx\xb6\xf7\x17\xc0\xebs\xd9Ph\x95\x17\xc0\xda\x95TA\x9c\x0f\xf7\xbfi7\xea\x0e4\x1a\x06\xc0\x91\xa5\xaa\xa6\xee\xa6\x07\xc0\xd4\x0e\x95+\x02I\x11\xc0\xd2\x17\xb6\xbeo\xed\xf5\xbfD\x99{\x9c\x1b\x9f\xf1\xbf\xe5\xe2W\xab\xc7D\x07\xc0\xacd2[\xab\x8f\x04\xc0tO&W\x9bB\xee\xbft\xa0P&\xe0]\x0f\xc0\x1d\x18 I*\x07\x1d\xc0\x86\xe1p\x0bp|\xe7\xbf\xe8\xbd\x8a\xa8\xeet\x13\xc0\xa6\x97\xdb\xf1\x1cH\x13\xc0\xa9\xef\xcf\xd1\xb6\x0c\x10\xc0W\t\xb9\xd8zf\xed\xbf\xc8\xa4[\x95\xf5Y\x17\xc0\r\xd4\xfa\xae\xb7\xb1 \xc0\xf5\xfb\x04O\xe5#\x1c\xc0\x9cX8?\x97\xfa\x05\xc0G\x84\x017\x03\xde!\xc0\x11\xfcYkMT\x1a\xc0\x8f\xbf\xe1\x8c\x9e4\x17\xc0\x87\x17ja\x80,\xfd\xbf\xcc\x7f\xef\xfeD\x15\x01\xc0\x81t\xfcxN\x08\x13\xc0\x84\x0b\x8a3\x02\xd8\x1a\xc0\xfe\xf0\x0f\x99\x05\xb2\x01\xc0~\xd1\xe8U\xc5\xcf\x1e\xc0D\x89\xceC{\x7f\x03\xc0\x91\xd7\x8c\xec\x8d\r\xf0\xbf\x95\xb6s\xbf\x953\x17\xc0\xe7\x19\x9f]\x12!\x0f\xc0\x9c\xf83\x19\x83X\x1e\xc0\x7f\x87-\xdfc@\xf8\xbf\x8a\xca,\xdd\xf5\x0e\x17\xc0\x14N\xf3h\xa6\xb4\x1c\xc0\x83Jw%\xd5\x7f\xe3\xbf\xaa\xefI\xad\x04p\xfc\xbf\xd0\xa0\xc1In3\xfa\xbf|;\x83\xa3\x8c\xf9\x15\xc0J\x18\xe2F\x15\xf1\x15\xc0\xca\xc4\xfc\xe6\x88\x93\x11\xc0\x96\x95MY\xdf\xc5\x02\xc0\xb6\x99.\xe2O\x15\x03\xc0`T\x05us\xcc\x14\xc0\xfe\x1c\xd9\x92\xb4\xbc\xf9\xbf\xb4\xcf\xd3V\xde_\x0f\xc0\xfb\xdcS~\x15\xb5\x1a\xc0<\xfc\xcd\xc3\xeeE\x11\xc0\x95\x90\xc3\x0cv\x8a\x00\xc0x\x96\xc1\x1b\x9c\x1c\x11\xc0?\x9b\xf1\xb3\x9fI\x07\xc0/\xb4\'\x98"\xa7\x1f\xc0U\xb0SC\xd5\xa1\x0f\xc0cT\xd8\xf1I\x0e\xf9\xbf \xfb(\xf12\xff\x16\xc0\x0b\xec\x17\x9d\x1cS"\xc0\x1a\xc9\xf8L*B\x17\xc0\xba\xb5\x99\x1b\xfd\xfc\x1b\xc0\x86\x07\x1cz#\xb9\x1e\xc0\xe7O\xa07\xa67\x01\xc0\xab\xb3\x80\xe9\x16\xe9\x0f\xc0\xfbX\x1f\x18F\x86\x11\xc0y\xecD\xf1\xf0\xaf\xfc\xbf\x9e\xf0\xad\x86\xec\x04\x1c\xc0UN\x12\xad%I\x1b\xc0\x85\xa0\x0e\xdf\x8d\x0c\x1f\xc0$\xfe\xcbhi\x98\xef\xbf\xf2K7\xd4\x8b\xd2\xf9\xbf\xc3\xaa\x17\x7f\xb7]\x1b\xc0Lw*\xcf\xe74\x1e\xc0\x01E\xa9}\x05\x9e\x01\xc0xe-\x17N\xec\x13\xc0\x89*\xac\x98%h\x13\xc0\xd4\xa9\xb6\xb5\x9cn\x0c\xc0oi\xc31\x81\xbf\x1c\xc0\\Yx\x1a\xff\xf5\x16\xc0,\xe4\x96@\xff\xbe\x1d\xc0@\xf8\x92\xed \xd7\x03\xc0\xe8&\xffH\x8a\xab\xee\xbf\xea\xdee\x01\x82\x93\xef\xbf\x8a@\xcd`@\xe1\x11\xc0\x88\x90\xf3kJ2\x07\xc0\xed\xd7(K\x99\xb4\x13\xc0\xeaU\xc5\xf3}\xb8\xe7\xbf5.\xdex6\x92\xf6\xbf\xe4w,\xb3p\xc7\x1f\xc0\xf6\xd7\x96:;\xca\x10\xc0\xe8\xf1_>\x18\x86\xef\xbf\x8f\xb8Gr6p\x14\xc0PhM\xd9\x8fH\x1c\xc0.\xe5c\t\x9f*\x17\xc0Cd\xade\xf8\xe1\x10\xc0\xf0\xa8\t\xcd\xe6 \x17\xc0\x16\x07\xbbq\x13\x12\x13\xc0\x0c\x9c\xa0\x90\xa8\xa8\x00\xc0\x04#\xed+\xfe\x98\xe8\xbf\xa6:\x9f\xe4$\xe4\x00\xc0\xba_\xdcC\x16\t\xf3\xbftR[\x1a\x8c\x8a\x03\xc0\x17<\xbc\x04\xd6\xa0\x01\xc0K\x02G\xefQ\x00\x00\xc0\x8et\xc4\x0e\xe9\xca!\xc0IX\xe9\xc6\xc4\x19\x1e\xc0\xb0\'K\x9ci\x00\x17\xc0\x94\xfd\xf3\xfb%\xbc\x00\xc0I\xd1\xee\x00U%\x0f\xc0b\x93\x18L[\xd8\x18\xc0+^\xb5(\x1f\x0b\x1f\xc04\xfc\xa6\x95\xa11\x18\xc0\xf2{\xc8\xdfh\xa8\xf1\xbf\xe7}\xb4F\x89\x9f\xfa\xbf{\xe0\xb1t\x08\x1e\x1c\xc0\x04YL\x8f\x1b,\x17\xc03\xba\xf5\xbbbU\xf3\xbf\\!\xa3\xa7\xb6\xc0\x19\xc0i\xfa\x16\xea\x8c\xf0\x0c\xc0\xfa\xc8\xc8NT\xc2\x16\xc0b\xa7\x82\x95\xbc\x92\x04\xc0\xe7\xf2\xbff\xd9\x84\x00\xc0\xfe\x93\xb4\xd1\xa9\x10\x17\xc0\x96\x1d"\xa2\xfb\xc2\x15\xc0\xcb\xd6[\x17B\x8f\x13\xc0\xbf\x06\xd1|@\xcb\xf6\xbf\xb7~U\x90\xae\\\x00\xc0\xb1\x9e}\xe6Gy\x14\xc0\x0e\xf3\x18\x88\xb3B\x10\xc0\x0cz~\x0c\xca\xc2\x00\xc0)1\xaa\x90\xb7}\x13\xc0\xa5\x86/Odw\xfc\xbf\xebJ\xe3\xbak\x1a\x01\xc0\xb4\x15%j\x04b\x10\xc0\xcf\x8b\x88r\x18\xd0\xfc\xbf\x90K\xb7\xe5\xccE\xdb\xbf\xc9]\x7fc\xdf\xc6\x07\xc0\xfc\xa3\x1f\xa06\xd7\x04\xc0\x92\x1e\xde^ea\xec\xbfdk-\xd1\x1c\x08\xfb\xbf\xb0\x88\xcf\x11<\x18\xfa\xbf\xfdt\\\xba\x1c\xdf\xf8\xbf\xc8\xd1f:\x08\xa0\x10\xc05\xe2\xa2\xf44>\x07\xc0\x971\xb2\x95\xec\x87\x1a\xc0\xb1\xad\x0b\xf4*\xf3\xb7?\xb93+\x14`\x9e\x1c\xc0\x85\x9b\x7f~\xafQ\x08\xc0-Abel\xc0\xfb\xbf\xe4\x00\xbfO\xc5\x14\r\xc0qR\x95mt\xe5\xf4\xbf\x1a\x06p\xfb\x7fg\x14\xc0\x98\xae\xeb^\xa4(\x16\xc0\xb7^\xe5D/\xcc\x07\xc0k\x01\xe4g\xc6\xa1\x1b\xc0\x1a\x04\x81\xc4@}\xfc\xbf\xaa\x97\xdc\xd1\xd6\xaf\x08\xc0\xfdV\xac\xd8\xaa\x1d\x07\xc0i \x03v"\xa2\x1a\xc0bo\x1b\xa3\xb5\xb2\x0e\xc0\xb0P#\x04mN\xfb\xbf\x8a\xf6\x93\x1ek\xec\x1a\xc0\xcb\x93\xbae\x99\x96\xf0\xbfd\xc1\x12n\xd9u\xec\xbf\x06CH~\xeb\xab\x06\xc0\xf9\x9e\xe5\xfc\x06\xd6!\xc0\x88\xa5\xc6\xe4\xb7\xc8\x11\xc0_\x08\x08\xd5\x84\xf8\x10\xc0]\xfa\x81"\x06;\xf6\xbf[S\x06Z\xc9\xcc\x13\xc0\xeac\xc0\xde\x17\xd9\x19\xc0b\xb7\xaa\xd7\xe3;\x1e\xc0\xaaA\xb9\xa9~\\\x0f\xc0\xb0\xa0+\xac\xeb\xfb\x1a\xc0\xc0\xdb\xdaD\x06M\xfe\xbf9\xdd\r\x86\x05]\x17\xc0\xde\x13\xee!\xf8\x1a\x07\xc0\xcc\xb6\x8e\x82Z\xe1\xe8\xbf"P6"hK\x18\xc0\x07 }^s\x06\xfe\xbfm\xa6g\x95\xfe\xee\xed\xbfgA2\xc84\xed\x0e\xc0_\xd0\xf8\xa2\xc8\xfd\x1c\xc0\xe7T5\xe8G\x90\x12\xc0\x94J\x08\xdd8\x0f\x17\xc0gwXv\x9a\x8e\x0f\xc0\x14Y\xa6\x87\xf5(\xfd\xbfg\xa7}!\r\xb3\x12\xc0H2\x15\x07\x17\xfb\x17\xc0\xd6\xe1G\xd9`\xcc\xfc\xbf\xad\xe6\x8f\x11h\x00\xd6\xbf\xce\xca\x1b\xc4{\xe5\x05\xc04\x87\x85\xfe*F\x0e\xc0\x83wl>\xd6\xf9\x13\xc0\xc1\x99\x00-@+\x00\xc0\x1bx\x81u\xf3\x0f\xcf?\xf24Fw\x1d\xa1\x18\xc0\xc1j%\xf8\xaf6\x1b\xc0\xc1\x8c\xad\xad\xc5\x03\x1d\xc0\xbdc\xde\xd1/\xc4!\xc0.\x1e#mK\x08\x17\xc0\x8a\xefK\xd3\xaf0\x00\xc0/\xf0U=[2\xd7\xbf\x93.\xaf\xcd\xaaX\x10\xc0\x1aU<v\xc3\xf3\x0c\xc0\x17W\x1a\x0b\xe4\xf1\x10\xc0\xc7\xebI\x9f\xf7\x10\x06\xc0\xdf\xbc\xd8\xcc1{\x08\xc0\x1d\xb9\xa2r\xed\x83\x1c\xc0Ee+\xd0\xb9\xef\x0b\xc0q\xf2\xafC\xd2\xcf\x1b\xc06Jx\xb9~\xa0\x02\xc0].\x1ery?\x18\xc0/w\x84s\xb3^\x1c\xc0k.\xc1\x97\x8d\x97\x15\xc0\xe2r\xbd\x87\xb81\x1e\xc0\xcd\xa9\xb9\xd6\x1ah\xf5\xbf\x12\xba\x8d\xf2\x87\xde\xd7\xbfc\x1d\x8f\xedU\x1b\x1f\xc0\x0c\xc2\xbf\x9a\x8a\xa7\x0c\xc0\xef{4\x9d\xf6\xd2\xe6\xbfM\xcb\xa7\xf5e2\xfe\xbf\x95\xf1Sn\xd3\xc2\xf1\xbf\x19\xd6\xc6\rw3\x10\xc0\x0b\x10\tXo\xaa\x16\xc0\xb4\x08\xd6\xd1\xd3\xcd \xc0\xca\xc4v\xd2\n\x04\x05\xc0\xa6\xd6\x13\x14\xaeC\xfe\xbf\x92!?\x87\x8b\xc0\xf4\xbf\x7fC\xcb\xfc\xb0c\xd5\xbf\xcf\xd5\xf1.B\xce\x15\xc0_W%\xcd1\x04!\xc0\rwt\xd9\xac\xc3\xda\xbf\xaa\x81 \x9d\xd9Z\x18\xc0G\xb3\x0c\xd6\x1fx\xd7\xbf\xb5Z\x00\x8c$\x1f\xe9\xbf\xc8\x06\xe34\\w\x04\xc0\x1d\\X\x85\x8f0\xfc\xbf\\\xa7j\xef\xab\xd0\x05\xc0\xe5J\x93\x9e8\xca!\xc0&\x00\xb7:\x82\x87\x17\xc0\x04\x01~5\xce\xae\x04\xc0\xe3%\x19j\x92\xb8\xe9\xbf\xb8\x99\xb3\x8c\xfad\x04\xc0\xd6\x9b\x96\x7f\xfcU\xa8?\x8d\x0e:\x95;\xc1\x04\xc0-_\xc3\x1c\xedy\x15\xc0`j\xe8\xae\xca\xa1\x1f\xc0\x8c6\x90#\xda_\x1b\xc0 \xcd\xe88\xcc\x92\x15\xc0\xbb\xa3\xf3]|}\x0b\xc0\x14?\n\x871\xd6\x0e\xc0d\x11\x13\xa57S\xfd\xbf\xb2#\xb1^\xcdk\xfc\xbf!\x16fsw{\x16\xc0s\xef\xca\xdc\xc2\xc0\x08\xc0\x04}\x9e\xd5&\xfe\xee\xbf0\x85\xa1\xe6\x9f\xfd\xe9\xbf\xe2\xf4\xd6W3\xe2\xe8\xbf\xe0\xba\xceg\'\x1f\r\xc0^\x02VY3\x0b\xe4\xbf"\xe0g\xaf\xd3\x9a\x19\xc0E\x9e\xf6\x97\xb0\xed\xea\xbfF%\x89\x1e\x89\x04\xec\xbf\x99\x97\t\xde3L\xf9\xbf\x1fVLU\xd1=\x02\xc0\xf2`\xd6\x01E\xc9\x1d\xc0Rgh\xa9_\x10\x13\xc0\xac\xf8\x0c\x9c,\xcc\x0b\xc0\xf1\x9f\xa3\x90\x0e\xc3\x03\xc0K\x15\xce\x0c\x13\xe7\x15\xc0\xf6EY\xbdt\xa0\xff\xbf4!\xc3\xfc\xffZ\x0f\xc0\xe9[\x0b\xb7@m\x11\xc0\xe5\xf3\xb2\xf6\x1e\x18\xf6\xbfe\xc2\x0e\x8c\xc7{\x00\xc0\xfd\x83t\xdb\x03)\x18\xc00i\x10\x19\xe1b\xf0\xbf6G2\x1f\xc8}\xef\xbf l\x19\x13\xb0-\x00\xc0\xb9v\x1f\xff\xae\x8a\x15\xc0\xd1h\x99\xc1\xcf\xa9\xfc\xbf^)\xdb\x96\xa3\xa6\x12\xc0\xa4\xb80K&\x85\x12\xc0\x84\x06}\xee\xf4z\xe8\xbf\xfe\xcbw\x1aV\xfe\x13\xc0\xca&\xf0\x1a\xcb\xb1\x0e\xc0\xd2\xfb\xca/J\xdc\x14\xc0\xf6r\x1a\xc9\xd3\xf6\x19\xc0v:_&\xc2\xa8\x0e\xc0\xe5\xb6\x8ee\xdc\x0b\t\xc0fhs+\xc8\x00\x1b\xc0\xde\x99i\t\xb1\xf8\x05\xc0\xe6a\xcc\xbb\xe4r\x10\xc0xb=j\x95\xd4\x1d\xc0:\xec_\xcf\xd1a\x11\xc0\xcfv\t\xb3RR\x0f\xc0H\xf9\xf3n\xcd\xe9\xfc\xbf\x91\x80\x12\x81\xa3\xf8\xf5\xbf23\x0b7\xf0\xd5\x15\xc0\xf5\xa5aQl[\x07\xc0o\xda\xa6\x8b|G\x08\xc0<TH3\x99\xb9\x0c\xc080\x17\x81\xb7\x91\x11\xc0\xc0.\xeb1\xd19\x08\xc0\xc2\x1f\x8c9\x86\x11\x01\xc0\xcd>\x10{i\xe3\x16\xc0\xe2:f\xdcN]\x06\xc0~\xebwX\xf5_\x12\xc0\xbb#\xb6\xe3\xc8\xff\x1b\xc0sa\x1f\xb0\x91\xdb\xf8\xbf{49\xce\xde\xc8\x19\xc0U\xac\xa4\xb7y\xd5!\xc0\xb1\x17\x14\x1e\xe26\x0e\xc0\xb2\xd4A\xd1!\xc5\x04\xc0(M7d\x89\xfc\x10\xc0i\x92\x9b^\x8e_\x13\xc0\xcf\xfc\xcc\n\xc9\x90\x18\xc0_\xf5g\x0c\xff\xf8\x18\xc0\xb53\xc13-\x19\xf0\xbf\x9e\x88\'\xe7\xd0\xb1\x1f\xc07q\xe8\xf8\x86\xf1\x19\xc0\xcfxmp\x1b\x9f\x0e\xc0\x7f\x96[S\x92f\x18\xc0\x8bZxm\x1a\xa7\x00\xc0;\xc6U\xd0\xd0\xc2\x01\xc00\x9f\xe0\xb39\x9d\x10\xc0\x8eASZ\xb1\x0e\x11\xc0\x8eI\t\xf7\x90\xbb\x11\xc0r\x07\x8c\xe5\x81 \x1a\xc0\x02V\x06\x95\xf1\x00\x1f\xc0\x10\x95\xd5Z\xaa\xe4\r\xc0\x10\xd9r\xdb\xaf\xef\x00\xc0\xa3\x9c\x8c\xb3-W\x00\xc0XqU\xf0\xe9\xd4\x10\xc0\xd8\x98\n\xf4.\xf6\x13\xc0m\x9c\xb0w\xb7G\x03\xc0\xe752\xf1H\xd9\xef\xbf\x15\xacFo\'.\x18\xc0Od\x1e\xaag\xae\xfc\xbf\xf2t\x92\xafW\xdd\xdc\xbf\xcd`D\x88\xe9\xd4\xf4\xbf\xb9\x14\x8eO\xa8\x06\x13\xc0\xd2\r\xd1>\x91\x07\x03\xc0\x9f\xc1\xbd[\x9c\xdf\x16\xc0\xe2IE\xabrj\xf4\xbf\xd3\xc1\x91\xe4\xd0\xf7\x00\xc0  \x82*\x0e\xdd\x16\xc0EHj)\xeat\x14\xc0p\xe5\x88|\x11\x98\x1c\xc0\xb1U\x8c \x0e\xe1\x1c\xc0\x85d\xf52~\xd2\x16\xc0\xd3\x8ab\xe3\xa3\x12\x19\xc0\x12xJD\x8b\xc9\x02\xc0\xfc\x00\x9b\xa4\xc35"\xc0IV\xe1\xe2\xf6\xf8\xf3\xbf\xdb\x02\xf20{\xfa\xf5\xbf\x0b\xa4\xcfzx\xdf\xcf?.\x06}ns\xbb\x12\xc07xI/z\xad\xfa\xbf0\xe3V,:\xd0\x14\xc0Y\xc7TI*\\\xfe\xbf)\xb1\x99e\x920\x00\xc0\r\x17\xa4\xc7\xdc\x81\x11\xc0\xda\x03\xc5C["!\xc0 \xfd\xb1#N\xb2\x1c\xc0)Jd|\xa8\x81\xe8\xbf\xc8\xba\x19p\x9f<\x00\xc0\x94?4\xa8V\x80\x1c\xc0\xa7\x1f~\x1f\xa9S\xfb\xbf\xacwvG\xa2C\x14\xc0\xc7\xf9y\x9f\xbb\xc0\x16\xc0dn{F\x0b\xfc\x16\xc0<\x93\x05\xdd\xcb\xeb\x12\xc0@Vh\x05\x82\xa0\x06\xc0(=X{\xb8\xf8\x16\xc0\xd9\xdd9Q\rS\x11\xc0\xbac\xd7\xb2.\x81\x00\xc0\xa8@\x0ba\x92\x99\x1c\xc0\xf3\x89\x8a\x02\xbe\x85\xb7?E\x90\x89\x1f\xaan\x12\xc0\x92`^>\xa0M\x18\xc0\x15\xe9\x06\xf4\x87\xeb\x1a\xc0\xabh\x17\xa2E\xc5\xff\xbf8\xda\x84:\xf1\xf5\xff\xbf\x02\x87\xd6\x83 \xf8\x1b\xc0-S\xb2\x9f6K\x00\xc0\xd3\xaf\xa4\xdaz>\x1d\xc0\nJM8z\xc3\x16\xc0\xae\x9a\xb4\x977\xd9\x01\xc0iC]~\x9f\xb2\x15\xc0\x1a\x85P\xb9{d\x15\xc0\xd9}\xd9.w<\x1c\xc0\x16@\x85\xba\xdd4\x1c\xc0*|f\x07\xaae\x1c\xc0\x8c\x9e\xb2\xc8_\xbb\x15\xc0\xe8\xd5K]\xd8\xa7\x1c\xc0\xb1\x0f\xad\xd8\xd3~\xda\xbf\xd1B\xb2F\x0e\t\x1c\xc0\x03\xa7\xa0\xaf>f\x00\xc0\\\x0fz\x8bJ\xca\x00\xc0\xd2\xb1\xd9Z\xf3\xbd\x15\xc0Qab\x7fZ\x9a\x14\xc0\xaf\xaaQ\x08\x97a\x00\xc0\x8er\x82}\xc6\xc5\xeb\xbfx\xd9\x0e#\x05\xf9\xf1\xbf\xd1\xd5a\'i\x91\x0e\xc0\x8as\x0b\xe3\x8c\x84\x1c\xc0\xa1D9\xcf\x9c\x84!\xc0\xba\xdc\xa1\xd5\x93\x19\xfd\xbf\x13F\xbe\x994\xc9\x02\xc0\xf7\xc38\t\xe5\xc3\x1c\xc0\xaf\x04\xdb]\x92\xdc \xc0\xbe\x1e\xb10\tg\xec\xbfB\xe4\x93<)\xb7\x00\xc0\xc6\xaeX\x14|\x9a\xf0\xbf\xe8D1\xbdz}!\xc0el\xdf\xa5\xd4p\x17\xc0\x08+Qz\xe0\xd5\x01\xc0\xf8\xff\xb8\xbaW\x00\x01\xc0\xf5\x83\xbe8\xfc\xc6\x02\xc0\xe7(\x8f\x87\xf4\xdc\x05\xc0+\x0b \n]N\x17\xc0\r/\xc7L\xbc\xf0\r\xc0#\xb1^\x15_\x81\x0f\xc0\xf6\xb6\xb6?\xfa\xd7\x13\xc0\xf2F\xad\xdf\xeb\r\x17\xc0z\x1aB\xeflG\x17\xc0\xf10,S\xb1/\xfb\xbf\xc6\xd5x\xf50\xa9\x15\xc0Y\xe4\xbf\xce^*\x10\xc0=\xd8Q\x1a\xdd\x02\x16\xc0|2Y\xbb<\x8c\xff\xbf\xf3\xdaG3>M\xf3\xbf\x92\xee\x87\xc4s#\xfd\xbf\xa9\x1e\xdfMy\x05\x0f\xc0m\x86\xba\x08\xd3"\x0f\xc0\xc7\x83\xf0\x84\x06\r\x16\xc0>\xa1m\xc43\xea\x0c\xc0\x90\xc1$\xb1\xd1u\x1a\xc0\n\xe8\x01=\xedW\xf6\xbf\xc9\xb9\x1c\xf6cd\x1a\xc0\x89\'o\x90u1\x11\xc0\xacZ@\xd9\xa6p\x05\xc0\x95\xf1\x85\xfe\x18\x19\xb4?\x8a\xaf^6\xcc%\x13\xc0\xfa \x06A\x99\xa9\x01\xc0x\xe7\xda\xb93\xc0\xfe\xbfP0;\x98\xb5\xd5\xf4\xbf$\x19#\xf9&;\xfc\xbf\x1c\r\x13\\f\t\x1d\xc0\xd3\xfb\xc7\xd1r\xc8\x00\xc0\xc9\xcd\xb9\x11\xb3\xcd\x1f\xc0)\xbe\xce\x15\x927\x10\xc0\xb9\xc4\x82\xed\x86\xe7\x15\xc0\xe77\xcdL\xbb-\xfb\xbf>?q\xb2,J\x13\xc0\xe5!\x8d\xc8\x88\xfd\x16\xc0x2\x8b\x7fM\x12\x08\xc0\x03h9\xd6\xdf\x1d\x16\xc0\xbb,\xbc\x0e\xcd0\xfa\xbf\t\x9d\xaa\xd3\xc4\xeb\x11\xc0\xa58B\xbf\x17\x80\x15\xc03\x11)\xae|\'\x05\xc0\x15_\x11\xacwk\x0f\xc0KW\x07\x7f\xe8\xb4!\xc0\xd9\xf6\xc6 \ng\xf7\xbf?v\x00dPV\x1c\xc0\xd1/6-\x10\xe4\x13\xc0E\x953\x12\x05\x1f\x19\xc0fS\x84\xe4kJ\x1c\xc0\x98Pi\x1e\x90\xcc\x12\xc0'
p16
tp17
bg3
(g4
(I0
tp18
g6
tp19
Rp20
(I1
(I1285
tp21
g13
I00
S'\xceQ\x87\x1f\xc1\xebS@n\x80\xee\xa2\x16\x14T@\xa2\xe5\xf9\xfe\xba\xd9S@z"N\x82_ZS@9=\x17\xb4`\xc9S@F\x16\x9c\x7f\xcb\x15T@\x95\xca\x13\x86\x85\xaeS@\xde\x82R\r\x12\xb9S@\xb4a\r\xc7\xc0\x08T@>\xbb;\x04\xa2XS@\xd7+\x11\xa1@\x89S@\x0e\xfa6\xe8_\xdbS@\xe5\xb1\xb6b-\x06T@\x00!\x1d\x96\'\x03T@A\xa9ZQ\xe7\xdcS@\x83\xf8B\xee\xbd\x08T@\x8f\xb4\xe8\x98\x1f\x03T@\xb8\xb8n<\xf1\x87S@$\x92q\xdb\xbb\xebS@\xb9\'s`\xa4\x14T@\xfb/\x03\xcc\x89\x08T@\xe6\xae.\xd9aqS@\xff0qE.\xdeS@\x82\x18\x7f\xaf\x13pS@\x1b\xc1\xf25\x86\x01T@\x99\xc1\xa9\xcb\x10\xf2S@\xcaX[{\x1a\nT@r\x970\xe6\xc8\xd0S@\t\xec\xed\xb3L\xb3S@\xc6W\xf4\xce\x00\x08T@Z@\x11\xd7\xb3mS@\xf9\xf2P\x98\x84\xc8S@~e\xd1\x00\xa9\xd3S@\x17x\xb5\x99\xf7\xd9S@\x97%>\xd2{\xe4S@\xc7\xef!S\xbc\xfbS@\x94r\xa8\xd2}\xf7S@\x9f\xb73\x89t\xebS@\n\x88\xa6\x1f\xaa\x10T@\t\xa4\x04\x12\x8d\xfbS@\xfd6*\x84}\x04T@\xbb~\xf3/?\xc0S@@\x08\x93*`\xc7S@i\x8a\x9e%\xac\xb4S@\x90D\x8e\x01\x9a\xc9S@\xa6`\xb6b\x1f\x13T@\x89\xff\xb1\xf1~\xb8S@\x1b7\x07\xab\x0f\xceS@]\xba\xeb\x13T\xe8S@\xa5\xf9\xa1\xef\x80"T@\xaa\xc6\xeb~\xfc\x1cT@\x16\xc4[\xf7\xf3\xeeS@\xfe\xa1A\xe8>`S@\x8244\xfe)\xc2S@+\x9bXT5\xb9S@\x98\\\n\xfa\xe2\xb7S@\xa6I\xe1\x1e\x8b\rT@\x8b\xa5~;@!T@\x8c\x89A\x92k\xfaS@\xc6\x02\x1b\xe4bwS@^@BJ\x87\x16T@:\x9c\x03\xc2\xd3\xfdS@=\x1e\xffn\xb3\xd0S@y\x12\x1f\xd9\xa3\xfcS@\xd7Ewr`\xcdS@6\x1f\x81\xd3{\xd7S@\xf1\x98\xb2\xd5\xe6\xcdS@\xff\xa5j \x04\xd1S@\x84\xddwb$rS@\xf6\'\x04\xcc\xbd\x1aT@\x02\x06\xb0C\x15]S@\x10\xd8!Fy\xc0S@\x91\xcca\xaa\x1a\xbbS@\xf8\xec\x81\x07\xb2\xcbS@\nR@\x84\xa3dS@f\xe6\xd4\xd8#\xd1S@\xcb\xe8I\r\xc4\xceS@\xa7\xb2\xc6,\x00\xcfS@\x13\x7f\xad;cqS@\xdc\x1fF\xcf\x8f\x8eS@\xc8\x95\x94\xa0/\xd3S@N\xe5\xb3,\xd1sS@\xa7\x0b\xa5\xfa\xe6\xfaS@\xee2w}=\x05T@r/q\xb8\neS@\x84\xab\x934\x83\xdcS@^p\xcd\xd7\x1c\xddS@\x08\xf3\x05\x11s\xabS@\x01\x15e\xcb\x90\xc2S@\x15\x13\x7f\xd0\xc9\xffS@\x1bw\x85@\xe5\xeeS@\x17X\xc9H\xe9\xfaS@y\xf8\x87y\x1b\x1eT@\xd0]y\xf9AwS@|_\xc2\x98\xdb\x80S@\xf06Taq\xcaS@\x8a\x0e\x9b\x89\xb5\x10T@\x04WJ\xd1\x80\xc4S@\x08\x83\xaa\\\xf4\xcfS@\xe0\x0f\xdfj\xc8zS@A\x8e\x91\x80B\xd1S@Y\xa3S\x91\x04\x11T@\x91\xb2\x19\xa4]\x03T@"\x95\xfc\xf5*\xe0S@\xe4\x7f\x9a\x04\x80\xd7S@|\x93\x84\x0c\x94\xd6S@n\xd4x\xf8a\xd6S@9\x84\x1b\xe0\xc7\x08T@\x96\xea\xb8L]\xdbS@\xd1Q\xeb\xadL\x89S@\x0cN\x1c\x82\xe6\xeeS@F\x80v\x13\x89mS@[\x13\xbc\xb3\xccpS@\x9a0\xb5\x84\x1dpS@pl\x04_;\x08T@\x1f$\xd2\xae\xad\nT@\x87\xb0\xde$\x1a\xceS@\x162d\x02/\xf0S@\xa5\xce\xed\x9a\xcd\x13T@\xa4\x9e\x9e\xdb4\x03T@[\x88\xf0\xcbb\x05T@Ru\xdc\x1b|\x0cT@\x198,\xc2\x04\x07T@\xe0\x81J[\x0c\xcaS@\xe5{\xab#\xbd\xf6S@\x85$\x1b,\xe8\xd7S@\x06\xb5SN\xcc\xc9S@%\xc7\x13\x87\x1d\xffS@\x99g\xf1\x0e\x04\x06T@\xdf\xa8r9m\x84S@Fm\xa0\x87-\xddS@d\x97\xec\xfeu\xd2S@\xfa\x83\x07|Q\xdaS@C\x9c{u\xa6\xf5S@\xa9\x10V\xf6X\xeeS@K\xb7\x08\x92k\xcfS@\xd7\x81\xee\xe5ioS@\x8c\xf7\x8aRG^S@(\xa9oQ\x85\xa4S@W\xc1\'sL\xf7S@\xd6\x8f\xc7\xc3^\xfaS@\xe8\xa8\x80\x889\x06T@\xddz\x99$*\x0cT@X\xea\xe1\xf5k\xb0S@0^\x0f\xaf\xd0\x14T@y{\xf3\\\xd1\x1fT@\xce\xb3\x83\x8cc\xdfS@\x8d\x8cY\xa1@\x0eT@q\xef\xb07\xbblS@\xc6w\x8aw\x80\xffS@>\xc6r\xebn\xc9S@\x13P\xa0\x17\x95\x08T@\xc8\'\x8a}^mS@\x90\x1b\xd5G+oS@\xb6\x10\xea\x8fp\xdcS@\x175@\xdf\xbb\x92S@C#\x03\xed\xc7\xa1S@\nq\xbd.\xfe\xcdS@\xd4\xec\xe7\xee\xd9\xc4S@ \xb5\xf7S\x14\tT@\xd5\n\xa6\x0ff\xc3S@\xec\xbe\x9d\'\xe0\x12T@\xb5\x96\xaf\x85\xec\x02T@\x9eMe\xdc\x9d\x00T@P\xddH\xe5&\x11T@\xce/\xa1\xd4z\x01T@\x9c\xf3%}4\xc9S@p\xf4]%\xd0pS@r\xb49.R\xc2S@\xc5s]Y\xc1\xf0S@\xab\xbf\x14\xa5\xb4\x1bT@\x8fm\xeaw\x16\xcfS@\xd6b\xb7h\x17\xcfS@\x8f\x187\xf1\xe5\xceS@\x9d\xaa\x0c\xa1\xbe\xd0S@A\x14\x02\xea\xa6\xd3S@\x91\xe6\xff=\xeaoS@\x1c\xa6\x10\xfaxnS@X\xc0\x8c\xcbKdS@\xd58\xfb\xccG\x01T@\xe6L\xf3\n\x19\xb8S@\x06\x96\xaa\xf0\xf0\tT@\xd7\x8d$\x0b\r\xcaS@X\r\tJ\xef\xc1S@\xa7\xa0M\x81C\xd5S@\x91\xde:.\xf5\x10T@\xaa\x83\x8d\x99\xcbsS@T\xafeI\xc9\xeeS@{V}^\xd1\xe3S@P\xf4\xc2x\xac\xcaS@\xde\xc16+\xfa\xd1S@\x00D\x99\xedb\xc6S@g\x92Fd\xd5\xbdS@t\x84\x07\xb4\x18\xf0S@^\xf8P\xd1i\xd1S@\xcd\xa5\xc3P\xcc\xf2S@N\xdc\xe7\xcf\x14\xdaS@\xc3B\xc8\xc6\xb0tS@\xcfP\x13s%\xdcS@\x96\xba\x1a"\xe1\x14T@\xf2\xc2Vh\x8c"T@\x1c\te\xe8\xde\x15T@\'\xa2\xc5\x0f=\x8dS@\xf70\xee8\xc6\xd9S@\xec\xb7G\x15q\xffS@\'5\xe1Ye\xacS@\x933\t\xf2Z\x03T@\xc9\xb8\xeb.\xf0_S@\x82\xcf/n\'{S@\rL`D\x97\x13T@x\xc9\xb1\x8d\x84\xc0S@X\x93\xc4\xc1\x0c\xd8S@\x0c\xd2D\xbe\xc3qS@:\x9b?\xb1\x83pS@\xf2\xbe\xf7\x17@\xdfS@\xb9J\xe9\xd4\xa0qS@\xee\xbe\xe8\xf2a\xf2S@\x19;\xe63\xdc\xcdS@\xdc\xe2\x90H\xed\xe7S@\xff\x0bs\xab[\xf2S@\xfb\xa3\x10\xb6\xce^S@\x8f\x86\xeeO\x17pS@P \xf8T\xc5\xf6S@\\\x8f=\xd4\xe2\xdbS@+d&,\xe6\xc9S@\xcc?Mc\xc2\xcdS@\x91\xe9\xf3a\xc0\xedS@\xea\xb8\xd6wI\xeaS@\x08\xcb\xeb"c\xcfS@4\x13\x83\xe6\xca\x91S@\xa5\xcb\xeaQ\x10\xcdS@M\xab\x84o\x1e\xdfS@=(Q\x94A\xd1S@L\x00\x7fQ\xd0\xffS@\xa5\xeb\xaa\xf8\x8f\x14T@\x92\xab\x97\xf9\xa6\xb8S@\x88\xe7+\x81\xe2\x13T@@\x89\xf7x\xd7\xd1S@\xf2\xc6C\xd7\x12\xd2S@\x82h$\xe0\xce\xd1S@9K:\xe7\xc3\xf1S@,\x8b\x1f\xe4\xa2\xc9S@\xfe\x0c@,\x81\xc9S@r(\xe0\xdd1\xc9S@\xb0R\xd8\xe1\xb0\xc8S@\x99 \xf1H~\xceS@\x0f\x0ek\x864\xb4S@\xec\xd7\x12E\x8e\xceS@\xd4vB\nb\xb6S@\xd3\x95AL\xa5vS@\xe2_rr\x8e\x08T@\xf65\x05\xe9J\xcdS@\x9a\x12\xf4\xc4\xa4\xbcS@\xfa^D\x17\xbf\xb8S@\xa9tu \x19\xcaS@\x11\xe6\x11>U\xcaS@N\xac4\x9fq\xc9S@P\x9cR\xfa\x9a\xcaS@\xfcO\xae9\xe6\rT@\xdd\x96DX\xf1\xd1S@\xe2\xf8\x00QA\xd0S@;\x18O\xd0\xcf\tT@\xa4\xf8\xaa\x02\xb9\rT@\xf93:\x1d\xbe\xd2S@\xc0\xf2\xd8\x8d\xec\x13T@\xda\x91\xca\x08k\x14T@\x89\xa4\x89\xa1^\xc7S@6~\x03\x98\x96\xc1S@:Se\x95\x1a\x14T@\xc5\x05\x1f\xc7\x04\x13T@\xb5\xa76\x89\xad\xbdS@\xee\x87\x92\t1\x13T@N\x03\x8e\x9c\xbc^S@(\xbeB\x9c.\rT@e\t\xc3\xaaT\x05T@\x93}5\xf8\xa3[S@T\x9a.\xcb*\x12T@pl\x04_;\x08T@\x1d\xe3\x13\x83L\xc7S@\xe32)w~\xd4S@;\x05\x0b\xa7\xde\xcdS@\x820?e"\tT@\xed\x1a1\x15\x8a\rT@\xcd\x81\xe0j\x8f\rT@\xf2"\xe5\xe6\x9d\x0eT@[\xd7\r\xb4M]S@\x8f\x16\x0c\x83\xb7\rT@\xc0n@\xd0\xa5\xc9S@"J,d\xb7 T@TX@\x9d\x02\xd0S@E\x19\xf5g\x1c\x07T@\x8fm\xeaw\x16\xcfS@\x7fu\xba6\xd9\xedS@5\xb5\xef!\x82\x07T@IG8\x1b\xd5aS@2 >\x9c\x9e\nT@\nnX\n\x19hS@\xb4\x19\x9fw\xc2\nT@\x94\rY|5\xf2S@\x1a\xc8\x89\t\x0e\xf2S@\xc2\xf7:\xa5\xcf\xeeS@~\x85\x9d\x16\x90\xceS@\xd8N4\xea\xbemS@\xfc\xd3\xb8\xdeV\xd0S@\xdeX~\x8e\xaeiS@\x95g\xd2\xee\xb8\x1bT@b\xc2\xb2wQ\xccS@\xbc\x95\x87u\x8c\rT@\x05\x98Zx\xb4\xd0S@\x17zCj\xb4\xf0S@<a\x1aa\x11\xd1S@\xbd*w \xee\xd5S@\xed\xc6;\xa6\xbaqS@\xbeV\x8b\xca\x99\xf6S@\x9dn\x16\x8d\x01\xd3S@j\xb065\xf5\x00T@Q\x02\x842FmS@\x00\x9a\xcf\xefk\xd7S@\x1a\xd4\x0c\xb9\x87\xccS@3&\xb2Q\x1dqS@\xf8\xc7\xa7\xabV\x02T@\x0b\xa9$\xec\x0b\nT@`\x1a\x99\xd6\x15\xfcS@\xc3\x96\xc7\xa6ysS@{\xf3V\xe6\x04\xd9S@W<\xc5\x16\x17pS@\x9d}\xc1\x132\x05T@\x1a\\P\x18\xff\x05T@\xedM.\xb8\xc2pS@pa\x01\xb7\x9f\xfdS@\x86V\xc3\x92GpS@V\x15\xbb\x88\x1fpS@f\xab?>I\xe5S@\xb81>\x98pyS@\xa3\x80E\xad\xbd\x02T@\x9bkaO\xfe\x02T@\xce\xe6\x88\xd1:mS@\x9aI\xa4q\x95oS@\xc9\xddC\xe3\'oS@Fb#\xa0L\xd8S@\xb5\xb1X\xf9g\xfdS@^d\xe4\t\x9c\xcbS@:\xf43\xe8\xe0\xa1S@\xbc\x19\xf9\xfdQ\xd9S@\nB\xa4\xa7\xc6\xabS@\xd6\xf9\xa0\xf8Z\xfeS@\x18\xf7u\x12Q\xd0S@Lc\x82\x85*\xfdS@\xbc\xbe\xf3\x14\xc9\xffS@\x08l\xdd\xe1\xe6\xf9S@b\x0f\x85\xed\xcd\x0cT@\xe3\xeb\x02\x0b0\xdeS@Aq*\xe7\x92\xf7S@\xf7\xa5\x99\xf7\x9c\xd0S@\xaa\x00\x11\xd4A\xdfS@\x9d\xdb\xfa\xb2\xbf\xa1S@3\xec\x8d\xc6@\xf6S@\x86\x0eHz\xb2\xe1S@\xfah\xa2r\xf6\xe2S@B\xcf8\xce\xb7\xe4S@\rY\x15\x0e\xb7\xe5S@\x072`f\xfb\xd6S@}\x97=\xdb]\xd8S@\xb9\xcb\xd2\xc9n\x83S@7h\xc3Y}\xd7S@\x80+\xf5Ig\xf2S@iC\x7f\x94\xa7\x87S@Gy>)\x89\x8aS@\xf88\x1a9A\xdaS@\xc2\xc3\x93\xb4\xbd\xf0S@gM\x89\xae3\x88S@\x1d\x80M\x91\xa5\x97S@\x19\xa1n\xad/\x9fS@\x16\xd0\x86\x1f\xaf\xdbS@\xcc\x18\xb0_\xfc\x07T@\xf3j\xdd\xb3\xe6\xe1S@u\xfelDQ\xd9S@\x8cH\x19;\xe9\xdcS@Y-\xfe\xbe\x17\x94S@\xe3\x1f\x16\xd9\x17\x83S@\xfb\xd5\x96\x13d\xdfS@\xee\xaa\x1e\xe2+\x0fT@\xf1\xdei\x8e\x8c\x10T@\xdf\xa8r9m\x84S@_\xa2\xab\x9a\x97\x85S@#\x04\xff\xf6\x1d\xd9S@r\xd2c\xf4\xab\xeaS@\xc7.|\xcf;\x93S@|@\xc0\xd0\xfe\xd9S@\xb4L3\xce\x84\xd9S@\xa2\xb0\xcb*\xa8\x05T@ur\xe0\xb5\x00\x06T@\x01>O\xc0\xd3\x90S@e\xa1\xa7\xb7\x12\xb8S@\xe3?\xf3\xdb\x9ddS@\x03y%\xcd\xd6kS@\'\x83\x16NsdS@\xcf\xfc\xc8\xc0_\xd1S@P\xa3\xf3\x84\x0b\xdaS@-\xe7mg\xa5\xdeS@\x0b\t%\x08\x80lS@\x97`\xad\x05\\\xf6S@d\xcf\x15\xd8\xdb\xafS@\x1fd\xe4\xf4j\x03T@\xf2\x9aFj<\xa3S@X\xbd\x92\x85\xedtS@/\x84\xd3P3\xe6S@\xd9\x96\xb4\x8b\xa4\x80S@i\xe69U\xee\xddS@r\xd5K~\xca\xf6S@\xb3Hh\xb5\xa1\xc9S@v\x07\xbd\xbd\xae\xdeS@\x94a<Yv\xc9S@\xb1}l\xa3\xa6vS@%Z\x0f*t\x07T@\x89\x945\xc7\x19\xd9S@\xae\x8a\x02\xbc\xe7\xdeS@\x12[\xb1\x86k\xb9S@\x00\xa6/\x0e\x83\xe1S@\xbf\xd7\xaf\x9e\xc9\xdcS@$Tk\xaf\xbf\xb8S@\xf1t|\xa1\xcb\xfbS@Y\xd5\xf2te\xfdS@Ex\xb8\xd1\xda\xf6S@]\x0e\x1e-\xd3\x85S@\x8fKb\xd5\xae\xd9S@P\xe8\xda2\xf7\x87S@!\xb1\xc2\xb1\x97\xeeS@\xe8&z\xa8\xdd\x19T@\x1d\xa3c\xc8a\xdfS@#X\xc4e\xd6VS@|F\xef\xc3\xc8\xaeS@\xb4\x8c\x85\xa4\xa5\xeaS@\x12\xd4\xbc^\xea\x13T@\t\xca\x0c\x03=\xb8S@\xe4a\xc9\x82\xa7\xb9S@\x95\x1e\xe8\xc4Q\x84S@7#\t\x13\xef\xf8S@\xdf\xb1\xe44 \xb3S@\xdfg^>\xd4\xeaS@=\xd0\x84Mx\xccS@\xaa\xc0P\xbf\x0c\xeeS@\x8c\xfa6\xe6\xce\x13T@\x95\xaabL\x90\x85S@z\xd1,\xa0X\xb6S@\x1fU5$\xcdYS@G\\\xfb$\xf8\xd9S@\x85\x89\xa1\xf2B\x08T@\x1f\xd4\x9b\x87\x99\xdbS@\xba\xbd\x0b\xfc|\xd7S@J\x99 \xe7\xe6\x03T@x\x187\xa2R\x07T@\xc3Fc\xc6y\rT@0\xa0\x8e\xd1\xca\x80S@\x0e\xcf\x03\r\x8e\xb7S@1\xb0\x92\xf8s\xe8S@T\xc7>@\x90\xd3S@\xac\x08\xd8\xfd\xc3\xe5S@\xcc\xdb\xf1)\xc8\xfbS@\x17\xa5P\xe5\x86\xceS@G\xe2[\x8d\x9c\nT@\x94z\xafY%\x13T@GlbBwiS@\x814\xdf,l\xb5S@j\x85\xb5+*\x13T@\x04\xb4:\x01[YS@\x06,\xa77c\xfdS@7\x94\x8d\xb4p\xd3S@\x83\x8e\xa75\xba\x8cS@C\xe3\xa1\xcf:\xe5S@\xe5\xff\x81\x98\x1f\x04T@=\x90\xe1@\x04\x13T@\xd2\x02;\x9f\xc7\x1bT@\xf8\xd5\x06u\x19\xc1S@\x8d\xbe\xf0V\x98\xc9S@\xa0\xba?\x95\x08\xdcS@\xe4\xf0\x08\x98\xf3\xd6S@1\xe1j\xf7\xcbzS@l\xa5\xc5%+\xedS@\xa0~@(\xed\xe6S@\xade2\x17\xf7\xe4S@\xae\xc5\xb6l\x06\xcbS@\xd52\xc7\x7fh\xffS@5\xa2\xad\xce<\x80S@\x14\xb2\xe3\xbc\xaf\x14T@\xa0\xe1{9"\x15T@I\x95}\x8a\xc0\xcaS@\x15\xcdF\xe3{\x14T@\xc6j\xf0-\xdc\xd6S@\x8e\xc1\xady\xd2\x99S@\xb3\xb9/\x81x\xddS@\xe8\xd1\x15\xfc#jS@\xf3`MN9\x14T@\x92-\xda\xd5\x15\xd1S@\xab\xd6,b\xb5\xc3S@\xb8\x9a\x85|\x11\x01T@\xe3\xc8\xbb5\xce\xffS@\xec\xf8\x9f\xe0[\xd0S@\x12\xb0\x16H\xaf\xc9S@\xb8\xb8\xa6\xbb\x10\x9aS@\x01\x96\x7f\xdc\xab\xf6S@=mu\xf3\x16\x11T@\x88BF\x0e\nmS@\xd5\x15\xe5\xffu\xb8S@\x10\x0c\x88\x91\xcf\xf6S@\xdee:\x0f\xf5\xe2S@\x0e\x00v\xba:\nT@K\x99\x16$)\x06T@\x1b\xbd\xe6\x9a\xef\xc5S@\x0fn\xea\x9f\x12\xcfS@\xe8\x9dJ\xees\xdcS@\xae\xec\x0f\x0b<\xf6S@;\xe00\x1cA\xf6S@\xedu\xf3Z\x05\xd3S@7\xe0:]T|S@\xae\xc8J\x1a\xc3\xcbS@\xd2m"\x81\x0e\xf0S@\x82;\x8a\xd9\rnS@\x97\x08\' \xa8pS@\xea2T\x1b.mS@\xc3\xa94y\xd7\xd1S@\xd0k"\xf0f\xc4S@\xf2@\xc0Le\x18T@\x1e:\x8f\xeb$\xc1S@\x9d\xb7q\x02|\xe4S@\xe7\xc5\x19\x1c\x1b\xacS@6U.2\xf4rS@\x0e\xb1_l\x93\x03T@\x89\x04\x1f\xce>\xd2S@5\xca\xfc\xd5\xfc\xceS@\xd1\xd7\x04\xf3\xd8\xcdS@\xfa_\xd4\xe3^\xd2S@\x88w0\'\xd8\xebS@5\x88\x00\xca\x04\xc7S@Kk\x9b\t\xe1\x10T@\x88\xdf\xb9]\r\xc8S@}\x98\x98L\x06\xddS@\x81\x02\xf87\x16\x11T@\xdcG\r\x1a\x98\x05T@\x9a\xf1\x82e\x12\xceS@\xc3\x9ek\xf2.\x05T@\xc0\xfc\x1a\xeeb\x05T@q\xddv\x00u\xd2S@\xb45\x18\xbe\x92qS@F|k1\xdc\x03T@;\xe5U\xc5\x8cqS@x\x9f\xdcM@\xeaS@\x10T\xe2\x8c\t\xe2S@@Qi\x16\x81\x07T@\x8eB\xaa j\x07T@O!\x9a\xa6\x18qS@,C\x0cFf\xdfS@8\xd4\xe5\x1a\xf4bS@\x1b<`\xd8\xeb\xbfS@\xe7V\xb6\x8a\x0epS@\xd1\x8f\x86(\x8f\x08T@\xbd\xcd\xccEq\xc8S@\x96 \x9fD\xcc\xf4S@\xb6\xba\xfc\xa4\x03pS@\x0cd\xad\x02opS@\xa0\n\x99\xda\x9a\xeeS@\x04\\\x9c\xce\xccbS@\xea9\xff\xbf.\xd2S@y\x16 \xde\xb4\xf6S@Pj\x1c8\x9cmS@\xc3@j\x14\xc5\xa3S@y[\xfc\x95Q\xcaS@IN\xe3 \xce\xb5S@x\r\x13!/\xa2S@\x17\xa5\\|\x11qS@\x19\xcciN\xfd\xc9S@\xd3m\x8a\xd97\x0eT@\x90\t\x10K\xb9\xd4S@\xbf\x15\x19\xf8xqS@\xe4\x9c\xde\xbb\xf0\xc0S@\xe8\xaa\xaa#\xce\xc5S@\x0f\xe2"\x1cYnS@\xc2\xad\xb2\x0fLsS@\xee&!\xc8O\x81S@\x05\xaa \x0cC\xceS@(hXD\x9a\xd1S@\x1fE\x00\x06\x90\xdeS@,\xe0_H\xb2\rT@:\x81\x15L\x85\xecS@\xba\xfb7\x82\xeb\xc7S@\xb6,DU\xaa\xddS@4\xb1\xfd\x80\xec\x10T@`\xb9S\xac&\x06T@<\x0b\xd6\x81\x14\xe6S@\xc5\x11\xcd\xe0_\xe6S@DO>%\\\xd0S@}n\x03B:\x08T@<\x02i\x84Q\xd6S@x/\xe0P\xacYS@\xb3\xa8\x06\x19\x84\x19T@\xe1\x96\xc7\x19p^S@Y\x0b\xbd\x83_\xdaS@\x05\xecOE\xa1\xdbS@\xb0\xbf\xd6\xb3\xd6\x04T@8I\xb2\x18\x11\xdaS@\xe3\x8f\xde\xa1\xd5\x06T@\x85;F\x19\x81\xd9S@\x10*p)\xc9pS@\xfaH\xb1\x82)\xecS@\xd0ZK_\xa6\xd9S@\x9dsmc\xfc\xc7S@\x0e$\x9b\x89\xcc\xfeS@\x17\x17\x9c\x84\xd0\x87S@|v\x0f\x10\xc1\x1cT@\xa5DD\x06\x9c\xf7S@CI\x0f\r\xc2uS@\x98(\x0b\x9a\xc2\xd7S@R\\#\xe6\x01\x05T@2\x19\x16\xa6z\xbbS@\xedg\x08\xc2\x1e\xfbS@9c\x8fs\xa0\xf2S@L\xa0\xbcZ?\xd4S@\x1cB\xebWY\xf6S@\xcc\x03[\xb3\xe0\xd9S@\xcd5\xf0\x1c\xaf\xeeS@\xe6\xc5{\xff\xe7\nT@IF\x8d\x02\x95\xc0S@e(\xdav\xf5\xc8S@\xcd\x81\xe8\xbf4\x03T@\xef\x00\xf2Jm\xd0S@\xcajr\x112\xdcS@\xc0\xc7\x05\xb0/\xdfS@\xc5E\xc4\x8be\rT@\x1e\x84nr?^S@+5\xbd9JoS@\x80\xa4\x81\xf8y\xdfS@\x05\x10\x01w%uS@}\xbaJW\xb6\xd9S@l\xcf\xb0\xe5:\x15T@7\x871\xe6\xce\x13T@\xcaP\xb2\xe3\xd0[S@\xbex\xfc\x10a\x11T@\xedb5\xfb\xfb\xacS@\x14\x0e.a%\x11T@\xd5\xe1twE\\S@\x1b\xcd\xdf\x02\xba\x0fT@\xe1\xd9\x7f\x08\xce\x14T@\xb1A\xcd\x18\x08\x15T@\xca\xcf<\xd2\xd2\x0eT@\xf2\x87x\t\xa2\x00T@\x91\xa3c\x03\xa6\nT@\xe8)?\x14\xf5\xb9S@jv\x87m2\tT@\x1e[\xc0\x0b\x1a\x13T@\x11?U;\x00\xd7S@\x94\x1c\x8a7\xe7qS@2\xc7g\xe1\x08\xd0S@\xce\x8b\xd47\xd0mS@\x88\x96v\xf0\xe9\xc0S@\x9a\x93\xd8\x9d\x97mS@p"\x1f;\x93mS@\nWo$\x1apS@\xffo\xcb\xa3\xce\xaeS@\xba7\x0f\xa3\x1b\xf2S@\x80\x94.#w\xf1S@\xb1O\x84\xcf\xa1\xb3S@$\xe8\xac&\xa5\xb9S@S\x83\xcb\x81/\xc1S@\xc2\xed\xab\x1e\xd6\xcbS@\x91&\x8e)\xd4\x03T@s\xcf\xc1P\x94\xd0S@\xf5\x0f\x0ej\x13\xb8S@\xff\xcb\x90\xa9\xb2\xb8S@\x8a\xe4\x8b\x19\xfd\xfeS@\xcdIC\xd1\xfe\xd1S@,\xd5\xb3\xbf\xbd\xd2S@\xb8\xd4l\xb3\xa0\xffS@\xe7J\x12\x97\x8b\xd4S@\x82\xdc\x8aS\x9c\xeeS@\xd9\xac\xaal\x16\xefS@`u\x15\x7f\xac\xf7S@I\x9d\r\x83\xbc\x0cT@\xffl\xb64\xf2\xceS@e\xbb\xd3$\xb8\xf6S@\xd7\x1d\xcc\n\xf7\x87S@\xbe\x1cx\xaa/wS@\xce\x17\x86\x0b\xe1\xf0S@SV\xb4\xdf\x1f\xeeS@\xcb?\xfe\x01\xf6\xc5S@\x03\x90\xc8#6\x1cT@v\xf4\\\t+\xfcS@\xf3\xc3\x9a\r\x01\xf7S@\xa8\x0cR\xc6\xa5\xd6S@w[\xf3%\x05\xcfS@\xb4\xe4\xccD\t\xddS@\x11\xe0\xee\x0f\x1e\xfdS@\x82\xc9\xd1\x01@\xd5S@\xe0\xab\xde\xf7\xce\xcdS@1\n\xa7\xf6B\xfaS@\xa5\xc59\xc7\xa1]S@\xe7\xa2J\xca\x04\xc7S@\xe9\x91e\x15\x86\xd7S@\x80\xbc!\xe1\'\xcbS@\xaa\x0e\xc0\x96k\xfdS@\x93\xc0\x1a0]\xc8S@\xb8s\xa84O\xfeS@\\@e_\xc5\xdbS@\xe2i\xb6\x10\x80\xcdS@*ZY\x02K\xd0S@c\xd1e\xce\x96\xdbS@\xbd\x875\x03\xda\xd2S@!\x82T>\xf7\xf8S@or\xbb\xbc\x94\xd6S@\xe9\x88(\xc2\n\xd0S@[\xeaM\xd5\xb8\xe2S@\x8a\xc5\xd7\xb3\x07\xcbS@,\xd6\xce3k\xd8S@\xb5\xc5\x99\x1eR\xb5S@\xa0|\xee%\xcd\xb4S@Ri\x89D%!T@\x12*\x06\xbc\x89\xdeS@m3.\xd1\xdd\x0eT@8\xa9\xec\x12u\x03T@\x02 \xa5\xa4j\x03T@\xf4\xc1o\xd9<]S@;\xc3\x94\x9b\x18\xdaS@\xee\xf9\x18\n}^S@\x02\xaa0\xb4\x86\xb9S@\xd2\xa9\x1e\xaa\x06\xd3S@iX\xe3=\x97\xccS@P{\xf8\x84\xed\xdcS@6w\x10q\xb2\xe7S@\x89\x08\xc6\xd6\xe2\x13T@\xb9\x1c~^\xda\xc5S@\xb3\x06\xe64K\xccS@&\xd5\xed\x99\xdb\x03T@\x9d\xbd \xc9\x08oS@<7|\xac\x96\x03T@\\\x1e/\xea\x11\xe7S@\xac\x9fZ\xef\xd4\xf8S@\xe7r%\xb8l\xe4S@t\x1a\xe1A\x81\xb8S@0T\xaa\t\x9a\xd8S@\x15S\x08\x18\xa7\xc1S@\xc7\x9e\xc2\x1b\xd2\xedS@\t\\\xcf\xdc\xcf\xb7S@\x1b\x8f\x0b3\xab\xc2S@\xf6\x9d\xb2\x19\xf5\xc1S@\x11gy[\x10\xc2S@Bj\xe8\xbcn\xcbS@?4\x83-4\xddS@\x1d\x03:\xb7\x13\xfdS@u\x99\xe4\xc2\xd4lS@\xb6\xa1N\x0fg\xdaS@\x11\xc5\xed\x0b\x8d\x05T@\x9e\x99:\xac\x03mS@\x8f\xd1\xf8:/\xd8S@\xa1\xde\xfes\x07\xc1S@\xdb\xe2\xa8\xa7g\xe2S@\xb9V[w\xb2\xb8S@a\xb6\x08\x9b\xe0\xdbS@,7\xc2\x92\xfe\xccS@\xd9a\x11\x80\r\xddS@\xd7\xa1\x1e\x0e\xcefS@t\xb0\xfa4V\xf0S@]u,r\x9a\xcbS@\xfa\x1a*a\xc8\xb4S@Vd\xd5\xaa\xc9\xe4S@\xae\xb9M\xaf/\xb3S@\x0f\x9bq\x86/\x06T@\x0bH\x83W\xa0\x03T@\xb3\x08\xbdH\x18\x03T@\xca2\xb9\xa8\x16qS@\xa4H\x9f\xef\x92\xceS@\xf0\xc6Dq#\xccS@k1\xf4\x84\x10\xf0S@\x88\x9cw\x8b1\x03T@b#\xd28\x1f\x02T@\x0b\x98\xde\x8c\x12\x06T@\x98\x836\xfb\x16\xd9S@Q\xab\xf6#\xf4\xf8S@c\x08K\x1fD\x14T@.\xf4W\xb6\xa7\xf6S@\xb7\xc8\xe8ih\xbbS@z\xf2l\xf4\x82\xb8S@\xdd\xd15\xb2\xb0\xd8S@G#2\xa0r\xcfS@~<\x8f\xa1>\xaeS@a\xd4\x076^\x97S@\x89ZP\x0f\x19\x81S@>\xddgP\xcb\xebS@\xb3\xe6\x90\xef\xb5\x04T@~\xa3@;y\xdeS@:\xa4lc\\\x82S@\xe9\xabi\xa5\xf6\x04T@\xa5\x9d\xbed4\x82S@\xdb\x9b\xb8oksS@\x7f\xe8i\x02w\x0cT@\x9bEE\xcd\xffrS@\xd2\xa6W\xbcS\xd0S@\xfd5}\xd8[\xacS@%P\xed|\x1e\xe5S@\xa9\x1cS3I\xfdS@\xed\xf67\xfa\xf0\x11T@\xd9a\x03Tq\x15T@\xa5\x88\x1f):\xedS@\x88W\xb6\xcf\x0f\xdbS@ \xd6\xd7\xf1\x9a\x0bT@#<;\xc4g\xdaS@\x82L\xe2L\xc2\x0eT@\xb8\x17\x8b\xf6\x8c\x08T@\xa6\xc9\xc5u\xe2\x85S@c{\x16)\x8a\xdaS@\x96\xd2\x01B \xe6S@\xb1\x0b.\x10\x12\x10T@t\xb0V^U\xd7S@\xda\x98\x1am\xed\xf2S@\xec\xce7\xd6\x1a\x14T@\xb2]^p\x14\xf4S@k\x95\x0c\x9f\xb5\rT@&\xdb\xd0\x1a\x8e\xd7S@r\x9f\xea\xfa\xbc\xd8S@Uk\xfa\x80)\xedS@\x0b\xec\xe5\xb1h\xd1S@z\xdb\x82\x07\xfe\xfcS@\x06\xf2\xd1\xabU\xd9S@\x0b\xc3b\x9b\xe7\xdfS@\x0f\xa1\x14\x95\x08\xdcS@9\xa2\xa9\xfc\x00\xe5S@\xcf\xfb\xb9k\x86{S@wG\x83 \xd3\xefS@\xb1\xd9\xb9\xa5\x82\x18T@\x91p\xa1\xfec\xf6S@\x12sO\xe1\x07\xdaS@6[\xe1\x82|\xf0S@^\xbb\x98&0\xd2S@\xba\x91\xea\xd7\xc6\x90S@\xabM\x9e\x82\x1cqS@\xacI\xb9\xb2\xd6\xe1S@\x0eGW\xf9\x95pS@\xe1\xdb\xcf&\x9d\xa2S@\xcd\xa3^\xd3c\x06T@\x0b\x15C\xa8b\xdcS@X\x81\xe2x\xb0\xb5S@\xd1M\xf5\x1a&\xf7S@@\x81\xcb<\x87\xdcS@\xeb~\x98\x15\x8d\tT@\x8f\xe0\x93\x1eJ\xc5S@a2\xbfM\xc4\xcaS@{\x8f\xd2\xd9\xe7\xd9S@$hg\x10\x06\xd2S@\xcad\xaf\xbd\xee\xcdS@\xcd\xcdi\x81\xdd\xb0S@=9\xa6\xf9\x88\x07T@\xc9\xae\xe9\xe8A\x15T@I\xf4\xf2/\xaeqS@\x10\x98\xb6P\xb5\xe7S@.E/D\xfb\xc5S@Y\xb16\x19\xd8\xd0S@x\xbc\x05f\xe1\xfaS@c\xd7^,z\xfaS@t\xaf<a\x14\xbdS@x\xfb\x92\x99\xa7\xdfS@9b\xa2Wy\xdfS@Q\xd1\xd3\xde[\xcfS@\x08\xbd\x15Q\x0b\x00T@\x96\xf4\x05\xec\xaf\xcdS@\'\xdf\xf8[\xcb\xd5S@\x8d\xc6)\xc9 \xcaS@j+\xcf\xaf\xb0\xb8S@\xfa\xe7>B<\xc1S@\x05\xc2$\x1f\xb0\xb9S@d\xb60\n9\\S@\x13\x92\x8f\xc3\xcf\x17T@\xea\xf0[\n\xbd\x0cT@\xe7\\Q\n\xb6\xfaS@\xd1\xc4\xc8dBdS@\x9c\xda2O\xd7\x14T@\x8b\r\x8d\xea,pS@\xacu\x00W\x0c\xbaS@\x16\xcc\x8e\xc7\xad\xeeS@\x14d\x00N\x0fXS@\xe8\xf0E\xe04\x11T@ \xacH\xe2\xa1\xeeS@9\xbbC\'\xd1\x87S@V\x03HU\x0c\x83S@\xd1\xbff\xddc\xadS@\xf1\xb9,=w\x08T@\x0cQ#\x9f\xcc\x08T@}H\xe1\x19\x0f\x87S@)\x1d&\xbf\x90lS@4L\xcc\x89\xf1\x00T@\xb7\x99\x1a\x80R\x85S@rDT\x16\x8c\x00T@p\xcb\xa95\xd6\x13T@\x91\xd2$\x17\xa8mS@\xe1\xe3\x82\xe4\xdf\x03T@\xa0\x19d\x0f\x15\xd2S@=\xf3\x15\x98\'\x02T@k\x82F\xac\x10\x08T@\x9f\x1a3_5\x08T@\x07H\xc16\x0b\xafS@\xf0\xed\xdbGy\x8cS@\x8cD\x962d\x97S@g!b$\xb4\x06T@VS\xd7\xbb\xf6\xefS@\x9f\x13|\xaeRpS@\x90\xff\xeem\xd6\xc1S@\xe8<\x8cb\x02\xe8S@\xc1L0V\x9c\x03T@\x17 \x11G\'\xd3S@\x03O\x120)\x19T@\x80\xf0\xeb\xe7\xd4\xc0S@]G\n\xf4w\x14T@\x17{\xc5\xe4\xf8\x1aT@\xdb]\x06{{\xb5S@7\xaf\xdb\xe9\xdc\xedS@\x06\x02\xc5\xf8\x83\xb5S@Z\x00]N\xcc\xedS@\xa9\x1aSZ_\xddS@\xcf\x04B\xd7\x1e\xe7S@5/\xff\xab\xd2\xe4S@K\xe0P\xb9\x81^S@\xb0Q\xa0K\x90lS@f\x86j.U\xd1S@\x11N4\x03B\xb3S@>\x08\x7f\x03\xec\xcdS@\xfe$\xfeq\xec\x03T@\xe8\xd5\x11\xdd\xa9\xb0S@o\x1e \x9a\xe2\tT@\x1b?\xa9\x96\xfb\xfcS@ \xcf\xdcBb\xddS@-\x19\xd7 \xee\x87S@\xec_v\x00B\xd2S@=\xaew\x8a,\xd9S@\x99\x01\xbe\x84Y\x03T@\xf8\x153\xbc&\xe5S@\xd4G\xdc\x98O\xd1S@\x1b\xe9Y\x89\xe9\xdfS@J\x83Y\x98\xf2\xdcS@)d\xc1\x94C\x15T@\x06\xef[@\xec\x90S@}\x85\x1f4/\xceS@\x81$t\xfbv\xdaS@+U\xf7\x1d\xe6\xeeS@u\x98H\xea\xf9\xcfS@\xc2\x084\xf3x\xb8S@B\xcd\xb3\xf5\x05\xefS@,u)\x10\xc3\xf6S@%_\xf7\xffv\xbfS@dlsn+\xdaS@\xf4\x12r\xaa\xd5\x02T@\xc7o\x1c\xdf\xb5\xbfS@\x93\xc5-\xf6V\xfaS@\x08\x1a\xd0\xa2\xcfqS@rc\x8c\x01Y\xfcS@\x10\xdf6\x11\xbd\xe7S@\x7fS,5\xa7\xfcS@\x04ko;\x86\xebS@\x8fr\xdeb\xbf\x07T@\xc8\x13\xeak\xd4\xccS@h}\x0cRl\xd9S@T(\xf5\xb7\xec\x9fS@f\x8b\xacF\x0c\xf3S@\'\xd1\x83\xb5\xa8qS@P\xcb\'lJ\xc8S@+\x14\xee[\x80\xc1S@Bh\xf3\x08\x07\xd0S@\x01\x98\xdf\x8e\xdc\xdbS@,\x1a\x14\xc5\r\xe1S@\xf7r\xfb\x0fR\xcdS@\x1b\xf0\xces\xa2\xd6S@\x0c\x17\x1c\x9fy\xbeS@\xdaZ\x13\xdf\x11\xd0S@E\xfd\xdd\xe5\x06\xc9S@;\xd0N\x91\xed\x8dS@\xf0\xfd6\xf2&oS@h\x1b\x90\x93&\xcdS@\x10/\xac\xb4~\xdeS@dr\xb7jwqS@oe\xe14\x1a\xe5S@T\xea\x92\xaf\x08\xf0S@\x16xJ\x9a\xbe\xc9S@\xf6\x1c\x82\xa1W|S@\xc5.\xbb71\tT@\xb4\xe6b\x06\x9e\xcdS@\x1f\x80yEV\xe6S@\xf4}\xea\xa2n\x03T@\x91]B\xbdT\xccS@\n\x8d\xdf\xc6\xaa\xc6S@8ib\'\x8c\xcfS@\xcf\xbe.N\xe8qS@\xf6\xa6\x83&\x1b\xcbS@\'\xc1\xa8\xf4\x10\x15T@=\x15\x18\xebh\xb3S@\xb3\x84+\x85\x8b\x08T@\x87\x93\x9c\xc1\xf5nS@\x7f\xb1S\x0c\x95\xd0S@I\'?6\x05\xdcS@\xc27a\xba\x1a\x10T@\xd2\'q\xb1\xcf\xabS@\xea\x1b\xe8\x1e\xde\xddS@\xb8\xef\xc4!b\xd9S@U\x19[\x1e\n\xd0S@\xaf\xeb\x85\x96\x99\x00T@\x02_\x8b\xca\xbc\xd4S@\xaf>)c}\x0cT@AY\xfd\x9e\xd0\xe5S@\xad2:\x1b\xde\xddS@njk/\xfb\xc6S@\x80\xddI(e\xcbS@)\\C+\x06\xd0S@\x9e\x084\xb8b\xb4S@o8Yx\x9c\xf2S@\x0e\x04w\xed\xa2\x0cT@"\xdf\xe1"\x01\x81S@\x8c\x88\xb1\xf2\xa6{S@\xc3/B\xeaS^S@vX\x7fp\x83\xdeS@\x08\x00\xa8\x93\xf1\xb7S@\xdf \xa3\xa7\xcd\xf6S@4\xb7\xf0\xa0\xdf\x18T@T\x08J9w\xa4S@\xb4C\xbe+\xa3\xc4S@\x8e\xae\x8f\xc8\xad\xd7S@\x08_\x96\xad\x0b\xd1S@~r\x03AV\xe3S@#\xbc\x93\r\xf2\xd2S@o\x87\xcf0\xab\xd2S@n\xa2\x06\x8fZ\xd5S@\x81H,$\xe5fS@B\xf6\x84@v\xe2S@\x1a0%Ew\xdbS@\xc6\x1e&\xe6\tmS@G\xa9\x16e\xf8\xdfS@\x8f{\xcf\x94v\xf0S@\x18\xeb!p\xbaZS@TV\x81\x9d\xe3\x05T@\xb0\xcb\x06\xf3p\xe7S@\x11\x8d\xd1b\xce\xdeS@\x17\xb9\xdd\xcfA\xe6S@\x85\xceBF\x0e\xcfS@E\x9c\x1aA\x9e\xd6S@CV\x10\xce\xc9hS@\x0e/\x08-_\xd4S@\r*\x06\xf3f\xe5S@G\xec\xad*\xe8\xd9S@\x81\x9d8\xa9\x0b\xddS@qY2PP\xd4S@2\x9f\xcb\x9e\xb6vS@\x9b\x1dI\xe4\xe5\xddS@X\xe9@\xe2j\x15T@\xdc\x99\x1e}x\x08T@x\x05\x8b\xd6\xb9\xe2S@x\xc4\xd9]=\xbeS@\x89\x10Ux\x81\xdcS@\x8f\xb5\x80\x91\x94\xcbS@a\xa9\x81\xf6\x8asS@v\xc6\xfe,\xd7\x15T@\x8e\x93(e2\xc7S@:S\x93\x17\xa6\xf9S@8\x12j7X\xd3S@\x0c\x8b5\xa0\x95\xf4S@K[\x08c_\x0fT@\xe9\x1b\x01F\xcb\x1bT@\xb7\xc4{\x17u\xb3S@\xdbO\x08\x80\xbd\xc1S@\x9f\xbb\x9f\\_\xcfS@Hd\t\xb9\xcb\xcfS@\xff&\x19\x8eZ\xcfS@\xf3@\x7fQ\xc1\xe7S@S\x00D\x8e\xa9\xedS@\xe2\xed\x94\x18\x91\x14T@\xccj\xc0\x80\t\x10T@Et\x0e\xc3W\xf1S@\xd9\xacq\x12\x14\tT@\xb9\x18N\xb2\x98\x08T@G\x19iBg\xcfS@\x86\x8eY5\x96\x08T@\x8e\xdd\xd2\xd3_\x9eS@\xbc.\xf4\x88\xaf\tT@\xd1\xceC\xc0\xdb\tT@\xa9\xea\x9c\x01\xc3\x0cT@\xe1D\x14\xe8@\xaeS@b\xb7\xe0\xc5\xf6\xc6S@5\xb6R4\xe4\x1aT@LT\t\xc1\x15\xd3S@\x03="\xf3\x8e\xc8S@o\xda\x9fi\x94\xd0S@P\xa3\xf7\x00\x8c\xf5S@\x89\x02\x1c\xa0\x91\xcfS@N\x84\xd7m\xa9\xd8S@\xd6;\x8c\xaf"\xdcS@3E\xe9Y\x15\xb5S@\x00\xf9\x7f\xfa\xd9\x02T@0;oM\xa0\x08T@\xdf\x13\rwE\x08T@\x1c#l\x12\xc7\xdcS@\xb7\x85`\x88Y\xd5S@5\xa1\xc5j\x1d\xcfS@K\xa2jW\x17\xdeS@\xddb=\x18\xf1\xddS@\xa1K\xb9R^\xf0S@\xcb\x01L|\n\x85S@&r4+\xf4\xa4S@\x10\xed\xd3\xa5\xe6\x9dS@x\xedd\x15n\xebS@\xa9\x9f\xd7Z\r\xcdS@*\x8d\xdd=\xe4\xd8S@/t\x0b dqS@\xaec\xb53\xf7\xd6S@\xff\xfd\x8d^B\xceS@~\xa2\xa1L\x92\xc6S@=\t\x08\x0b\x18\x05T@L\x0e\x9d#(\xcdS@\\\x08\x03\xb7\xb7\xdcS@\x03jT\xd5\x0b\xd9S@=et5\xe4\xe4S@x+\x8f\x98~\xd9S@\xcchd\xbfP\xc8S@j\xab(\x15\x1d\xcbS@\xceZX\xa7\xdd\xe0S@\xa2\xa2 BV\xdaS@\x9f\x976!,\xdaS@w;\x85A\xab\x18T@#\x97\xda\x97\xc6\xd9S@\x15\xe5\xc1\xd9\x7f\x07T@\xe5\x1c}\xfe\xdd\x87S@\xf7\x9c\xa2\xc5\xc4\x07T@L5\xc1\xba\xbc\xd7S@Gc\xeax\xc8_S@\x14w\xa1\xedn\xcbS@\x85;,z\x8b\xa5S@\xbe\x9d\x82\xbe\x8f\xcdS@\xefdBN^\xd0S@\x85@[\xc2\xa5\x0cT@-s\x9fl\xad\xcaS@C\xe6\x8b\xea\xdd\xe7S@.M\xd2^&\\S@[\x95u\xd1\xde\xcbS@\xd0X9\xae\xb9\xb9S@\xdc|t{3\xcaS@\xfas\xe9\xe2\x80\xb5S@\xfdS\xffx\x8f\xd9S@\xe4t\xad\xd8\xaa\xccS@eU\xaf\xb2\x03\xc2S@\x9c=\xf9\x06#\x04T@4\'8d-\xc0S@\xb9DQ3\xf4\xacS@\xc0\x91u\xb5\xe1\x10T@$\xdd\xf9j\xef\xd9S@)\xbdwN\x8c\xd9S@\x04\n\xdbx\xe3\xc1S@\x84t}\xf9\x01\xd0S@\x0e\xb8%\x82\x19\xfaS@;\xe9\x83\x17r\x03T@\xd0A\x90\xb3\xeb\tT@\x9b\xc08F\xc4\xbfS@l:^\x16\x9b\xefS@\xe8y\xa9[\x98\xd7S@Tz\xc2\x11\x14\x15T@\x848\xe3Q1\xf9S@\x04c\x9d\x11\xef\xecS@~\x93_o\x9b\xd7S@\xf8\'\xf3\xa0j\xb5S@\x82a\xcbq\x0e\x18T@\xe1\xa6\xe8@\xfb\xcfS@\xf6\xc4\xe3\x13\n\xa8S@L\xef\xdbb\xc3mS@\xdf4S|\xa2\xd2S@\x82c\xbe\x92A\xccS@P\xd0<\xef\xa9\xdfS@c\x10/\xa5\x8b\\S@\x9b\x94\xd7\x9e\x88\xf1S@}\xc4\x9d\xb5U\xdbS@\x05\xa8\xfc\xe8\x8c\xf2S@4\x8e,A5\x01T@Cr\xa4\xe0Y\xddS@]Lv\xc0\x7f\xcfS@L\x8c\xbd\x1e\xb5\xdeS@Q\xf9_\xdfl\xb4S@\x96\xb2\xd83C\x11T@\xde\xe8\xb6\xe3c\x80S@i\x9b|\xd8\x81\xd0S@\xa2\xa7Cn\xc5\xedS@\xae\xe1\xf4J\xf3\xb7S@H]\x85T}^S@\xfc\x01#\xd7\xa0\xdeS@\xc8\x9e\x1eum\xceS@\x12\x99\xce\xf1:\xd1S@\x8f\xea\x80\xa8V\xd1S@\x1fI\x13\x9b!\xeeS@\x18\xf9\xf5\xd6b\xe5S@\xee,\x91_\xdc\x03T@\xc2\xe4\xb7^b\xedS@\xf0\x1c\xb3\xbdV\xb4S@\x02\xbfb\xb4\xcf`S@}\xc4\xaf\x08\x15\xe7S@\x8e\x1e\xa6\xc1\xd0\xefS@\xb8\xff[=\xf2nS@\xfa rX,rS@\xdbX\xb5\x81x\xe4S@\x0f\x05\xde\xb5\xd5\xe4S@\xc0 \xa4~grS@\x9e\x0c,\xcee\xdcS@\x83.\xafL\xc3sS@\xcf?(\x8dm\x14T@\xf8T\xff\xe0\x81\xbeS@\xf4\x16\xa0\x85\x9b\xffS@>\xe5M\x84^\xadS@\xfc\x88\x1c;L\xd5S@#\x82]\x99]qS@Ib\xff\x96\x97qS@\xc0\xbe\xdb\xb2H\xcdS@Fn6;*qS@\xe8X\n\xca\r\xdeS@\xa3\xe8hG"pS@\xe3\xda|\x97\xf2\xeeS@$\x8dC\xaa\n\xefS@\xc9\xa8\xd2K\x97\xcdS@x\x1f\xf4\t\xd6\xfcS@\xb8$\x96\x9aT\xeeS@\x14@s<;\xe2S@\x87[}Y\xc7\xfcS@h\rc\xc4\xb8\xa4S@g8\x17\xd8\x8f\xd4S@\x92\xe9!z\x7foS@|\x1e\xb9\xd7\x94\x00T@\xded\xfd_$\xb5S@\xb7\xe7\xae\xc9\xa0mS@\xe2\x7f\xc8_\x01sS@\xe3\xe2\x18\x859\nT@\xf1\xaeq\x0cE\xb3S@\x7f\xc6\x12\x06"\xe5S@\x1e`Py6sS@\xd0\x02\x13\x18\t\x13T@\x92\x8a\xd4\x1d~\x03T@h\xb2\x05Q\x9e\xb3S@t\xe8\xbcO\xd5\xb4S@\x03\x97\xea\r\x96\xcbS@\x9bkFn\x1c\x06T@\xe6\xf7j\xc7\xb6\xcbS@\xca"\xd6\x9e\x1b\xd0S@\x06\x85\x97\x8b5\x01T@{\x01i\x81\x89\xdeS@\xc1\xceTz(\xddS@jc\x97\xc3\x93\xcbS@4\x03\xcb\x11\xc4\xfcS@\n|\xdca^\xd8S@Ag\xfa#G\xfdS@b\xa6\xd3\xe26\xbaS@\xac\xfb\x85\xbc\x0f\xd9S@\t\xaeeq\xb8\xe7S@\xc8I\x8dc\x9e\xceS@\xc7\x1f\xe0_\x12\xc4S@\t]u\xcb\x9e\xd5S@\xfe\x15\xb1=9\xd1S@\xb2?\xefV\xb3\xc6S@r\x06T\xeaJ\xe4S@5\xf04s\xd6\xeaS@\x87\\\x96\xb3\xa2\xaeS@6\xd7\xa4\x07\xbe\xb8S@`(I*\x04\xedS@a\x98\xf9\xa7\x9c\x14T@eE<\x8d\xf8\x00T@\xdb"OEr\xe4S@+\xc37F\xe2\xd9S@[D\x8av~\xdcS@\xaa\xf1\x95w\x94{S@P8I\xf7`\xb4S@\xd9\x95\xc9\xba\xb2\xb0S@4r\xcf\xa9y\xfbS@h\xfe\x1b`\t\xf0S@\n\xe1\xd6\xa8\x07\xb7S@\x10\x0b0.e\xf6S@\x93)\xbd\xcc\xc2nS@\xa4\xe3?jy\xe7S@\x95\xa9\xd17\x1a\xd5S@\xf4\xa4$\xc9\xde\xd0S@\xe4XK[\xa9\x10T@\x10\x99\x17\xd02\xd2S@\xcf\x14\xd2\xd6v\xf7S@\x88#\xe2+\x1e\xe5S@&\xc4C\xf8\x0c^S@5\x17TtZ\xdbS@\x87\xc7|\x17\xefpS@\xbc\xfc\xe5_\x82\x08T@q\x1d%\xeed\xb1S@\x85#\x1d.)\xd3S@\xdbq*\x8c\x1c\xdeS@'
p22
tp23
btp24
a(g3
(g4
(I0
tp25
g6
tp26
Rp27
(I1
(I1285
tp28
g13
I00
S'\xfb\x9f\xa7\xa2\x0e|\x17\xc0\xaef\xa5\x16a\x8c\x17\xc0\n\x12y\x81\xc1q\x02\xc0\x91}I\xbd\x01Q\x18\xc0\x00\x96\x8f\xaa\xe7\xe2\x1e\xc0\x10\xb0\xf6\x8b\xa7\xd7\x18\xc0\xcb9\xe6\xe8B>\x05\xc0\x97u\xcd\r\x0f<\x10\xc0Bt#u8\xae\xed\xbflo\x0b\xd6K\xda\x18\xc0\xe1\xd8\xdbST\xc4\x1d\xc0b\xebQ\x94S\xcb\xfa\xbf,W\x95\xae\x14\xfe\x15\xc0t\xae6\xcb\xbd\xa5\x13\xc0\xf3V\x8e\xb8\x94~\xf9\xbf\xd5P\x8f\'\xe9\xf7\xea\xbf\xbc\xd1\x16\xd4\xc7\xbe\x13\xc0\x92\xd7\x82\xa3\t\x9b\x1d\xc0(\x0c\r\x0fOy\x11\xc0\xfd\xcb\xe3\xf6\xb3\x14\x17\xc0,P\xbd\xa0\xc2\xb2\xfa\xbf\x8c\x0e\xecl\x9e\t\x1f\xc0\xe1\xefD\xf7\xabS\x18\xc0\rb\xac\xa8L\xd9\x1d\xc0\x18\xac\x1a!\x97\xe6\x12\xc0\xf1\xff\xfeq^\xd3\xf5\xbf.\xb7\x19\xfb\xdb\'\xf0\xbfPR\x089Z\xfb\x0b\xc0d\xaar\x92\xa3\x80\x03\xc0\x8e\x1a\xee\xf0\r\xfb\xf9\xbf\xed\x92\xd0\x95\xf0\xef\x1a\xc0\xccm2\x12$\xf2\x12\xc0\x89\x0cX5\xf5\xa8\x1c\xc0\xb4\xb5\x83\xc6\xfa\xbf\x07\xc0Y\xe5Q\x99\x13\xd8\xfb\xbffmA!\xc7\x04\x0f\xc0\x8cO\x01r\xb6\xc5\x13\xc0\x95\xf5\xd1\xb3\xd8\xf0\x02\xc0B\xf5\xe2f\x8dj\x0e\xc0\x0f\xda\xab\x01?,\x16\xc0\xd1q\xae\xdd\xb7N\x11\xc09\xba\x9f\x16\xf0+\x00\xc01u\xfb\x0c]v\n\xc0\xea3AS?\x99 \xc0C\xec\xf5v\xa46\x17\xc0\xdc\x1ds\xbfx\xc9\x17\xc0\x9a_\x18\xb7/\xeb\x02\xc0\x06\xdd\xca\x0eR-\x12\xc0\x92\xd3YM0\xf0\xf0\xbf\x07\xcb}G\xfe\xd0\x16\xc0\xc4\x10\x840\xc5\xb2\x11\xc0jU@{\x15=\xff\xbf\x1fg\x92\xedj\x1b \xc0F7\xf8\xbd~\x1e\x1b\xc0\x1a~\xba1\xc88\t\xc0\'C\xb4]\x82D \xc0@s\tb\xda\x8b\xf6\xbf>_\xc2S\x05\xaa\x16\xc0\xff\xc2\x92t\x9f\x12\x15\xc0J\xaf!\xc4\xb6\xf3\x1c\xc0\x94o(\x86\xe8_\x14\xc0\\\xe3j\x06w\x1c\x17\xc0\xe0\xe3Y\x98z4\x14\xc0\xef\n\xc8=#\x8b\xe6?J\x9c\x9cTcp\x16\xc0y#\xb8\x95A\x1d\x12\xc0C\xa9]4+\xf9\x16\xc0\x99\xe5\x86\xe6\xf4:\x14\xc0\'\x06\xe9\xd8/\xe0"\xc0\xb5\x02\x93\x0e\x17]\x10\xc0\xede\xe7S\xbf\xcf\x11\xc0\xda\x94a\xa8\xcd\x94\x1b\xc0\x98DP?\xabx\x1e\xc0j\xae\xa5g\xd6\x14\x1a\xc03\x00\xdd\xf8|;\x1d\xc0a3=\xb6\x14"\x0c\xc0\xadU=6p\x91\x11\xc0\xa0\x0e\xa9}\xf5\x97\x13\xc0\xc1\xcff\x10gZ\x1e\xc0$\xfe\xcd+m\xc6\x17\xc0]\n{}\x99\xfd\r\xc0\xa6\xb8\xa8\xb1\xcbh!\xc0\xa70\x142\xa0!\x17\xc02\x1f\xee\x99=p\xdf\xbf\xa2R\xb7\xda\xccX\x1d\xc0a\x12\x8f\xc9\xdc\xbc\x00\xc0,\xcf\xb1Y\x19\x1b\xe2\xbf\x85\x9c\x05\x0f\x9f\xe2\x02\xc0\xa4\xf2\xad\xa6R&\x00\xc0\xfa\x9e\x8e/G\xab\xfd\xbf\xfb\x8b{\x8b\x97\x8c\xe3\xbf5\x82k;\x1f\xce\xf2\xbf\t\x00\x9d\xa9\xa5J\x13\xc0\xc3\x8a\x90)\xbf/\x19\xc0P)\x16\xbai\x82\x18\xc0p_\x94\x02\xd8$\x1f\xc0)\xab"$zh\x0e\xc0\xfaX\xc5eG<\x11\xc0\xc5\x04\xc5|\x8dF\x00\xc0\xe0\xad\x99\xdd>\xb5\x1e\xc0\x1at\x05\x1d\xf5\x15\xfa\xbfN\x98ORIn\r\xc0\xd0\xc9\xad\x86\x07\xca\x19\xc0\x80o\x1d7\xc6\xc6\xbc?\x8d-R\x03\x95\xa5\x12\xc0\xc5\xd5\xb6\xfd\x8e\xee\x11\xc0#\x92g-\xd5\xef\x11\xc0\x13q\x0f\xa7/\xf3\xea\xbfQR\x92\x0e\xa9\xdd\xfa\xbf\x19\'\xd4\xb3\x94\xc4\x1d\xc0\x88\xdeu\xf0\xfe\xb0\x15\xc0[<W57\x1d\x1b\xc0\x08#\xa2\xe3\xca\xd0\x1d\xc0\xb3\xe4\xa5\x03\xc7\xd9\x1d\xc0\xb7\xd8\xe7\x18\x0cU\x0e\xc0:\x84P\\f\xfa\xed\xbf\x06\xdd\xca\x0eR-\x12\xc0\xe3mj\x9cW@\x14\xc0\xf2\x86\n\x0c7\x92\x04\xc0bg\x01F\x1b\xa1\x13\xc0\xee\xeaO\x04\x82\xfb\x10\xc0\x8ct\x16d\x80\xb3\x17\xc0\x82\xf8U\xa4\xca\x96\x12\xc0\x94\x87\x19\xb0\xc6\x8f\x19\xc0q\xff\xefn\xd6\xb8\xf4\xbf\x1a\x89[H(\x87\x08\xc0\x89\xa7\t=Q\x86\x19\xc0\xeb\xa2\x19\xd1\xc2\x10\x18\xc0\xb0\xb3\x15\x9e\x0f\x98\xe9\xbf=\x146\x91\xb4\xa3\x15\xc03>\xf8\x0eU6\x12\xc0\r\xcc\x1d\xc1\x9f\xa4\x1c\xc0x\xf5\x8c;\xb2\x08\x00\xc0\t\x8d\x95<\x98\xc9\xfd\xbf.\x8c\x7f\xa8\x89\x99\x02\xc07I\x9bj\xfa\xd6\x15\xc0\xdf\xa0\xe0\t\x8d/\x17\xc0\xf8m\xe2\xb4\xcb\xaa#\xc0\xc7\x8e\xd0\n\xb5\xf6\x0f\xc0\xf67\x97\xbf\xe8;\x16\xc0\xf1\xbc\xe7p\x06C\x17\xc0\xb4\x95\xd6\xcaU\xfc\x15\xc0\t\xd5!\x8a\xdc\xbe\x03\xc0\x87\x91\xceW&\x9f\x03\xc0\xa5H\xfc\xea\xa33\x17\xc0\'~U\x9f\x03\xd2\x14\xc0\x06\xac"\x88\xc1_\x04\xc0\x1a/\xfc+\xcc\x80\x04\xc0\x80\x1f\xe6\xc5\xde{\x1e\xc0~#\x8f\xe8\x96x\xf5\xbf\x90S<D\x07\xe0\x1e\xc0;V\t\xc7T\xbd\xfa\xbf\xc0\x9d\xf5}\x84\x9d\x1e\xc0U\xb4\xc7\x95\x9fS\x1a\xc0\xdd;\xba\xf2\xa8\xbf\xf2\xbfv.\x19Em\x9e\x16\xc0A)\xc3\xb99\x9e\x1a\xc0\n\x19\xb2\xa1\xc2)\x08\xc0\xdd|\x0c\xb3\x1f,\x06\xc0\xdd\x1b\xbez{\x95\xea\xbf\x1c\x08-n\x8a\xdc\x1a\xc0ST\xf7\xb4\x0c\x11\x17\xc0M,\x05t\xae\xf5\x13\xc0v\xef\xd9\xc0\x87\xbe\xfe\xbf4\xd7\x18\xdc\xdd\x91\r\xc0\x88\xee;\xb3\\\xe8\x12\xc0\\\xef\xfc\xe7\'\x9c\n\xc0$\'\xf6\xe7\xdd\xbe\x1d\xc04I\x97\xc2m9\x00\xc0#Ji\xd7\x89\xb6\x16\xc0\xc9m\x8dF\xbaC\x12\xc0#\x83\xff\xd5\xdbf\x0f\xc0\xa5\xdeTtxq\x11\xc0\xab\xb7\xf5\xe7\x9f\x06\x11\xc0\xa5m@O\xbf<\x1e\xc0\xc0\xc4d@v\xa6\x1d\xc0\x8a\x10\xde\x88;\x84\x1e\xc0\\g\xee\xb0\x01\xa3!\xc0s\xb2\xe8Zy<\x1d\xc0\x1e\x90:\x9c2\xf9\x12\xc0\x0b\xbf\x91\x18V* \xc0\x06\x9f!\xc0,\xd5\xde\xbfa\xa2\xd8\x91\x83,\x1d\xc0\x94\xd7\xa7\x14\x0cf\x11\xc0\xbf<\'\xd3v\xf7\x1a\xc0\xb8\xefN0\xecQ\xfe\xbf\n\x8c\xad\xb5\xf8\xe3\x1b\xc0D\x8b\x96\x84sD\xe3\xbf\xcf\xc3\'h\xd9\xcb\x00\xc0\x178\xfe\xa6\x8f&\x1c\xc0@\xfc\xa0\xc3BB\x1c\xc0N\xcf\xf5\xc9\xb5\xb3\x11\xc0\x8c\x07!\x08\xb6@\x1b\xc0\xd8f\xc6"\xd20\x00\xc0\x0bT\xd2<\x08(\n\xc0+y\x13J\x01[\xed\xbf(\x93\xbeO\xcd{\x02\xc0:2\xad\xdb1;\x1d\xc0\t\xaa\xa1\xbe\xaer\xf0\xbf\x86\xf9\x98\x9eaa\x17\xc0\xc4\xe1\x8a\x08\xa6\xd3\x16\xc0\xf3\x97\x80u\x93\xd5\x18\xc0\x18\xe8\xf7\xef0\x8d\x13\xc0\xb5L\\\x87\xc2\xa1\n\xc0\xde\x10\xc2\x968\x89\x14\xc0)\xc7\x99\xaa\xd6\x14\x03\xc0\xb4g\xcc\x8b\xa7\xf1\x16\xc0\xf1hF\xb3\x92F \xc0-AQ\xd3\x8fZ\x17\xc0\xd8k\xbc\x17~\xfe\x16\xc0\xd8\x90\x03\xef\xec\x94\x1b\xc0\x16\xea\xb3;\xda\xab\x0b\xc0Y\x97B|$\xf7!\xc0]\x1c\xc6\xeb,\x90\x1e\xc0>\xa5\x0f\xd4\xb9\x80\x10\xc0\x92\x14\xceZ\x0e\xe0 \xc0\xf7H\x85\'\xc3\xb9\x17\xc0\xbe[\xf6\x83\x91~\x1c\xc0\x87I^\x06X#\x08\xc0 \xa4t\xa4VZ\x13\xc0\x87P\xc5\x95\xf2|"\xc0\x9f \xcc\x93;E\x1c\xc0O\xbc\xa7#.\xc7\x18\xc0\xaf[\xf69\xa8^\xf8\xbf\xf5*\xff/N\xb6\x19\xc0\x94\x81\xb2\xee\xd1\xbe\x16\xc0\xcd\xc7\x9b\xb9\x15L\r\xc0\x80|E\t(\xbd\x12\xc0\xda\xbc\xba\xb5St\x14\xc0\x14is\x85\x7f\xa0\x1e\xc0\xc8)\x06\xdf\x93x\n\xc0\xc4\xe3o\xc1\xe5H\x04\xc0Zg\xf0\x9f\x07\xcc\x00\xc0f\x9e\x14\x1c\xa3\xa1\xfd\xbfz\xebb\x8d\x1a\xd6\x16\xc0x\x0cd\x8dC\xf5\x0f\xc0\xf3O\xa3\xaa`\xe7\x01\xc0%k\xf6\xd61\xba\x1c\xc09ds\xd8\x95\xc0\x1c\xc0svjj\xb8D\x1c\xc0\xf5p9\xcfS\x14\xee\xbfa\xd1Hl\xfb-\x17\xc0a\xd1Hl\xfb-\x17\xc0=y\xc3\x02/\x03\x17\xc0\xd1x\x9e\t\xbb\xf0\x12\xc0\xac\xd5\xa3%\xd7<\x1e\xc0\x88R\xcb\x93\x8f\xd3\x02\xc0\xed%;5\x85\xea\x1e\xc0\xb1\xc3\x86D*\xa1\x06\xc0g\xedo\xd5E\xa2"\xc0A\xe5\x07A\x85\xcf\xfa\xbf\x10\n\xa27\xba\x12\x1f\xc0a\xf4\xc3"\x12o\x12\xc0%+\xe0GG\x13\x10\xc0#\xcb\x1a\xbc\x16\x12\x12\xc0\x82N\xe9y\xd4\x15\x12\xc0$\xb5\xb2\x92)\xe3\x1e\xc0\xbf;\xe2WC\x1b\x12\xc0\x87\x16?R\xc4n\xf7\xbfK\xd8\x88\xa1]\x88\x17\xc0\x12\x9c\xf3\xb5\x1c\x18\x16\xc0\x88\x1a@a\xcf\x84\xe0\xbfiY\xe0\xef\x87>\xf4\xbfJ\x9b\x0fo\xfaH\x17\xc0\xb7\xcbP\xf6eI\x04\xc0^\xca \x82\x90\xfe\x15\xc0\x13\xa9\x89g\x0ex\n\xc0\xb5V\xd2Vg\xd7\x1d\xc0C\x8b\x88\x92\xda\x88\x17\xc0\xd2K\xfa\x82u\x11\x17\xc0\xd4\\Y3\x91\t\x1b\xc0:\x8f\x94T"\xc9\x17\xc0\xb7eoz+|"\xc0\xb2{\xa3`2q\xf4\xbf\xc0\xc7\x80\xe7\x89\xa3\xea\xbf\xfc\xf6\xa30@\xfc \xc0S\xfd\xd2a\xa4\xe2\x17\xc0B%M\x86\xaeU\x0e\xc0\x18\x13\xb7\xe6u\xa4\x07\xc0oi\xf7f\xea<\x16\xc0\xf6\xc0\xa1\xeau\xc1\x10\xc0q\x92\x9f\xe3\xe2q\x11\xc0}\xf2N\xd3\xe2\x84\xf6\xbf@\x1e\xb9<Q\xd1\xf6\xbf\x8a\xd6k[\xe6\x01\xfa\xbf\xaaM\x87\x9eL\xbc\x1e\xc0\x9f\xe8\xce\xc5\x13\x9e\xf7\xbfS\xbe\x0b\x9f\xf7\x93\x08\xc0\x1f4Y\xbf\xe9\x88\x16\xc02\x0e\xc1\xb0\xd3\x84\x10\xc0$\xad\x88,\xb1\x8d\x12\xc0\xbbi\x15\x16\xf4j\x0f\xc0;\x83\x04\xde\'\xac\xc4?n\x15\x17\xda\xde\x1a\xf9\xbf}\xecL &\x8e\x1e\xc0\x87\xe2\x91\t^\xcb\xed\xbf\xbe\xcc\x88\x03\x15{!\xc0\xa0\xe2\x8f\xedJ\x1d\x18\xc0\xf4\x9am=\xb8\xb7\xf1\xbf\xa1\x080!\xc8\x9c\xf1\xbfX\xa5Q\xe6\x9f-\xe3\xbf\xd6\x8f\x10)X\xc3\t\xc0#O\xc0l=\xbf!\xc0\xe9\xe69\x0b\xe1P\x0c\xc0\x119\xcb\x9c2\xc7\x1f\xc0\xc9m\x8dF\xbaC\x12\xc0\xc7\x19<\xd5\xff\x1f\x06\xc0\xdc[\xb8\xa7\xec\x15\xf9\xbf\xebc{\x19\x9b\xff\x0b\xc0\xa9U\xee7T\x88\xf5\xbfr\xcf\xcb\x00@5\x0c\xc0\xb3\xbf\x8b\r%\x96\x11\xc0\xeb\xe0 \xb8\x07\xf7!\xc0p}u\x92)\xd4\x05\xc0\xb5\xb2\xb77\x14\x81\r\xc0\x84\x87~\xc4|1\x14\xc08\xa0\xd8f\xcb\x9c\x1e\xc0p>\xda\xe5\xe4\xea\x11\xc0\xe2\xcf\x1d\x7f7\xf5\x02\xc0\xc2C\xb7r\x9b\xb6 \xc0\xb6\xd5\x1b\x8d\xe8\xc3\x15\xc0\x02\xb6\xa0\xe4\xe4\x9f\xee\xbf\x9d\x9b\xa8\x1fp\xc8\x10\xc0\x1e\xec!o\xd3p \xc0\xb6\xffH.\xa6c\x12\xc0\xb3\xe4\xa5\x03\xc7\xd9\x1d\xc0\x17N\xc26\xc30\x1a\xc08\x1e\x0cK \x8e\xe9\xbf\x143\x87\xac]\xbd\x1d\xc0\xc6\xb2f\x84\x946\x14\xc0\x92\x96\x19P\xced\x1c\xc0\t88\x9a\x1bE\x1c\xc0;\xf8\xa7\x10\x99\xcd\x1c\xc0OS\xc2\xe7\xe2\xe0!\xc06\xf2LN{h\x19\xc0\xdc\xf5"\x82\x85\xe1\x19\xc0\xa8\xfc\x05\xb2A%\x19\xc0\x8a\xef\x910u\xd4\x1a\xc0m\x80\xe3\x97\x8aU\x1a\xc0\xf5]\xbdhg\xd4\x10\xc0\xb5hTB\xf2O\x15\xc0+\x812\x86]\xf6\xfc\xbf\x01\xe5gZbc\x15\xc04-}\xf5\xe0\x7f\x11\xc0;s@ma\xf1\x1d\xc0\xf0S^\xe6p\xd2\x17\xc0\xa5\x06\x97_!J\x03\xc0\xb1\x1bl:\x8d\xfb\x17\xc0\xe3\x1b8=\xd8\xba\x1a\xc0\x1e\x19u#KC\x15\xc0.\xe0\x99+\xb3\xf1\xf9\xbfY\xe3\xcb\xe8\xfc,\x13\xc0\xa5\xc2\xe7W\xee\x06\x16\xc0Z\x03\xfcC\xf8\xf7\x00\xc0\x04\x83\xd8A\xb1)\xec\xbf\xed\xb6G.\x1a\x9e\x1a\xc0A\t1\x08\x1fY\x16\xc0\xdc\xb0\x1e\xd24\x92\x15\xc0\x0e\xd2{\x0e\xc4\xe3\xfc\xbf(A#\x83\xa5e\x01\xc0\xe4gb\x0e\x15j\x03\xc0\xc5\x9dU}\xe9\xa2\x07\xc0\x9a\xe5\x9b\xc0\x1fl\xd9\xbf\xd5\xb6\x8f#<\xe6\x1c\xc0y\x8f\x93k\xf6\xa4\x07\xc0\x97w5$}\xb9\x17\xc0\xae\xc7\xbb \xe6l\x1d\xc0\xe2XG\x9e\x06\x8d\x0c\xc0\xa5.\x8b\xe7q%\xf3\xbf\x9c\xa4\xd1\xa4\x17\xb7\x16\xc0\x80\xbd\xb6\x1e\x1cg\x1d\xc0\xc1j!\\cR\x17\xc0\xf6]\xac\xaa\xf4\x8c\x1d\xc0\xba\x81)^\xcdv\xf9\xbf\x94\x02\x92\xc4\xbe\xbe\xf0\xbf\x8c&IU\xc5,\x06\xc0\xc6C\x8cdR\xc7\x08\xc0Mn\xaf\x07\xb4\xa6\xfe\xbf\xcc\xf1\xf6\xd8\x1e9\x15\xc0\x8d\xafv\xa1\xe0S\x16\xc0\xaa\x8e\xfa\xe3n\x94\x04\xc0{$PX\xc1v\x03\xc0jl\x865\xe3j\x04\xc0\n2Ei\x01\xa1\x15\xc0s\xd8\xe5\xe5\xa6S\x16\xc0\xd7\x19\x98.\x1a\x84\xfb\xbf\xec2\xe07*\x17\x1a\xc0\xf97S\x8e\x93\x13\x1d\xc0^Sj\x1d\xfb\x87\x02\xc0\x89\xa8\x93\xf5\xfc"\x02\xc0+\x8e\x8b=s5\xe2\xbf\x85\xb0\xce\nVV\xe3\xbf\xb4\xe2m\xc1\x0f`\x17\xc0\xc6I\x1cY<* \xc0Up\x81\xaf\xac;\x1d\xc0\x94%\x06\xce\xd6\x15\x1e\xc0\xe1\xea]\x1a\x9a\xd0 \xc0\xdfC\xc7\x8e\x80.\n\xc0\xca4L@\xc9\x81\x19\xc0\xa0\xf7\xd8p\xe0R\x04\xc0-135Tg\x19\xc0,a?\xff\x89\xe6\xe4\xbf!2\xb1\xea\xb1\xa0\x12\xc0\x8a.\xbby\x93\xa0\xe8\xbfW\x90*\xb3 Q\x18\xc0L=K\x01\xcaX\x1a\xc0\xb62\xca\x12\x1b\xd7\x1a\xc0:\xee,\xf6\x16*!\xc0\xd7\xb4\xd7\xf0\n\n\xe5\xbf\xd8\x1e\x0bE\x91\xc5\x18\xc0\x98\xe7\xe5\xfa\x0f\xc4\n\xc0e\xa7\x9a\x9e-q\n\xc0\x8a8\x7f`\xec#\x1d\xc0(Y\x06\xca\x80\xd9!\xc0\xb6\xddr7\x85`\x12\xc0\xbb\xf1\xf7\x08\x01x\xfb\xbf\xa0&!\xd7\x05=\x1d\xc0\xe0\xa6\x9f\xf9\xecA\x10\xc0\xf8ZV\x83\xb9\xff\x0c\xc0\xa2\xf9\xd9jp\x91\x02\xc0%+\xe0GG\x13\x10\xc0.H\xaf\xf8s\xef\x13\xc0\xfb6\xaa\xd1>b\x15\xc0\xbf\xe0\x9d\xe2\xb5\x8a\xe0\xbfg\x9cO\x85rH\x1d\xc0:\xe2\xff\x9c\xfb\'\x02\xc0HK$\xbaN\x9e\x1d\xc0\xc2\x8c\xc33aH\xff\xbf\xe3\x80c\xca\xf7$\x0e\xc0(\x81G\x8az\x8e\x04\xc0L\'J\xae:\xa5\x1b\xc0\xd2.\x9c{\xdfj\x04\xc0\x8e\xa2@n\x07\xf5\x19\xc06\xc8\x9a(\xdeG\x04\xc0\xa0y\x10\x110[\x11\xc0:6\xa0\xb8\xf4w\x12\xc0\x06\xd4Y\x82\xf2\xa7\x15\xc0\xb8$;\xd5\xc3j\xf0\xbf\xa1\x1d\xafP\xafV\x03\xc0\xa0C\xfe\xb7\xc3\x9c\x1a\xc0\xd2\xc0\x16#$\xf3\x02\xc0\x7f\x17\x96e\x0fM\x15\xc0\xe3\xbaqH(\xb7\x04\xc0\xa1%\xb3\xa8\x06R\x16\xc0A\x8e\xba\x17s\xa0\x06\xc0]\xc7\x91_\x92\xa9\x1e\xc0\xa2\xdf\xd36\xbe\xdc\xf3\xbf\xfe)/e\x04[\x0e\xc0l_-\x123\xf6\xf7\xbf\x0b\x8aM\xa8\xf1\xa9\x07\xc0\xa4\x17Q\xf2\x9e\xd2\x18\xc07\x11\xa7r\xc19\x14\xc0\xed\xd4\x8f\xac\x14\x8b\xf6\xbf\xed\xb3!%\xcf\x96 \xc0cpKn\xf1s\x07\xc0\x9e\xf6}\x14\x92\xbb\xf0\xbf\x86\xac`i#B\x17\xc0\x12\xfd\nns\xf3\x18\xc0\xce`\xc1\xafa\xa7\x13\xc0",\x84q\xfd>\x1e\xc0Y\x12R6\x01\xbf\xed\xbfP\xfa\x01\x04\x10\xef\x04\xc0\xbbC\x97\xa0\xa8l"\xc0\xdf\xbf\xf8\xf6\xdf\xa9\x03\xc0\x01\x9f\xc2\xf0o\xc7\x17\xc0\x13v\xc9xP\x85\x1d\xc0@\xb7\x83]\xb2I\x15\xc0k.H\xf0l@\x06\xc0&\x9d\xd5\xc7\xaa\xc6\x16\xc0\xbab\x9a\xcc}\xd4\x07\xc0\x04\x90atM\xbe\x11\xc06\x98]\xf6M\x07\x17\xc0\xe5\xd3\xae\x95_C\x12\xc0\x13,\xcbv\xdf\xfe\x11\xc0!\\\xf2\x8c\x12[\x17\xc0;\xd4e\x16\xd7\xcc\xf2\xbfq\xe6=\xe2.k\x0e\xc0\xbe\xc8\xea\x95Q\xb6\x1e\xc0G\xd2Q\x17)\xa1\x11\xc0\xa6@2\xa0\x8a\x12\t\xc0\xaf^U\n\t\xf4\x1b\xc0}\xf1\x85\xe4s\x9f\x19\xc0\xa4k\x05\xbf$k\xf5\xbf\xb6\xfdTy-\xce\xee\xbfc\x08\x9b\x99\xf7\x16\x17\xc0\xa6}I\x84\xb2P\x17\xc0\x82zb\xa0\xfc\x86\x05\xc0\xae$\x8bxw\x04\x16\xc0#\x12\xe5\xb1M\x14\x12\xc0\xb3T\xc4\xd4\xa2Q\x19\xc04\x82\x85\x00PA\x18\xc0\xab\xc4\xd8\x1a`\r\x1e\xc0\xe2\x86\xcfo\xb5\x01\n\xc0\xd0\xb3\xd8\x96\x03;\x0c\xc0y\xbam\xa56C\x12\xc0G)\x8d\x8d\xd7l\x15\xc0\xe2`\x99noB\xf5\xbf\xa6\xd17\'\x0cU\x0c\xc0\xd5\x8e1\x90:\xff\x16\xc0O\xb6\x8c\xec5X\x17\xc0k1\xfasq#\x18\xc0\x1d}kA\x12\xac\x11\xc0,\x96\x10p\xf8\x08 \xc0\xeb:\xa8\xb5l\xd1\x02\xc0\xf2\x8f\xae\x7f{_\xfe\xbf6\xd1g;\x95\xe0\xfc\xbf\x1f\xff\x85\x8c\x1aZ\xef\xbf8DwH\x1b\x10\x16\xc0\xe8\xfc\xbaa\x12|\x00\xc0\x9afH\\\x8ei\x0f\xc0\x9e\xcf\xb4?9\x15\x1b\xc0\x87\xac\xbe\xcf\xc4p\x16\xc0\x0c\xc9=\xfb\x7f\\\x16\xc0\xea-\x18\x91\x83.\x1e\xc0\xdd\x92\xdar\xb5\x94"\xc05K2\x93a\x83\x1a\xc0\xd9\x9e[\x93"\x0c\xf1\xbfv\x9a\x16\x847\x1f \xc0\x1c?\xbd\xcc\xce\xbd\x1b\xc0\x13\x0c\x06\xca6$\x19\xc0\xcfG @e\xba\x1c\xc0\x05\x84\x90\x9bt>\x11\xc0^\xf3D\x81\xa2\'\x11\xc0s0\x02VU\x8a\r\xc0\xb6\xa1W\x12\x10%\xfd\xbfWb6$\xde\xb7\x1f\xc02\xb3\x03\xfb\x91\x1d\x1e\xc0\x14{\xd4\xbb\xbcy\x14\xc0\xb9G\xce\xf6U\xb6\x1c\xc0\xa9\xce\x08\xfa\x19q\x11\xc0Zx\x1d%\xca\xc1\x10\xc0\xc1<+\x88\xa4\xa7\x1c\xc0\x94*\xe4\xf7\xae\x7f\xeb\xbf%c\xce\xf6t\xfb\x07\xc0\xdcwc\'\xebu\r\xc0\xe1|j\x0e6\x86\x13\xc0\x92\x065\xad\xa9u\xe2\xbf\x12\xb48a\xca\x88\r\xc0\x19v+\xdc\x04\'\xe2\xbf0\xfc\xc5\x1874\x12\xc0\x83\xf6\xb2\x1c\x85\x17\xe0\xbfZ\xd2\x96\xd5<e\xe1\xbf\xcb\xcaWe~\x1d\x1c\xc0\x8a\x91C\xa0\xbdb\x1e\xc0\xf5\x99\x95a\xab\xfe\x16\xc0K\x91\x0e\x87\xcds\x1e\xc0%\xe6\x80@\x16\xe9\x04\xc0\x18\xc3\xbe\xe8\xf8\x83\xf1\xbfQl\xc6_<"\xf9\xbf\xac\x86LK\xda\x90\xf8\xbf-8~I?\x84\x1e\xc0\xbeu\x97\x03\x07\x86\xfe\xbf)!\x07\xa7\xa6\x88\x1f\xc0\x80\xb7\xba\x84h\xe9\x1a\xc0\xb6`#\xadY\xd9\x1d\xc0\xda\x96\xb1D\xb3\xd5\xfa\xbf\x88\xa0\x1a{X\xec\x12\xc0p\xa3\xb9p\x10\x80\x14\xc0\xeaP\x05s\xb2\x05\x1e\xc0n\x8c\x0cF;g\x1e\xc0\xbc\x0e@\x94\x0ea\x0e\xc0\x18\xec\xe3\x86\xe1N \xc0f\x1d,Ke\xec\x17\xc0\xa8\xf6\xa5\xf2\x06\xbb\x13\xc0\x96\x11\xafI\xeb\xb0\x1e\xc0\xc1T\xe0\xda@]\x18\xc0\xd35]\x89~\x15\x12\xc0\xa6\xc77\x94 \x83\x1f\xc0%s\xc3\xd2\xcc@\x0f\xc0e\xeev\xec\xba\xb6 \xc0\xdb\x7f>\xa6\xd2:\x12\xc0]n/\x92\xad\x84\x04\xc0\xb4)F\x86k\xd9\x1c\xc0oGRH\xe5\xba \xc0\x0cDa\xa2\xa2\x11\x1b\xc0`}\x1b\xca\xb4\x06\x12\xc0\x19+\xf7\xff\\\xcc\x1e\xc0\xcb\xf5\xdd\xa8=W"\xc0\x0e\x84\x95\t\x1e\x01!\xc0\x10E\xef\x184@\x11\xc0\xa3\xc1\xf7\xcc\xc9\xc4\x00\xc0\xb4R\xa0\xee\xfe\xed\xfe\xbf5J\xd5\x1e\xc7\x80\xf7\xbf\r\xaf\x10}\x99\xad\xeb\xbf\xe1|j\x0e6\x86\x13\xc0\xf1\xbd\x9e;\x01\x05\x1d\xc0\x01\x82\xcf\xa4\r\xc0\r\xc0\xa7\xfd\xc4kV\xd5\x18\xc0\xd3\xe9\xd6J\x90d\x18\xc0\x06\x9f\x02\x0b\x1eG\x18\xc0\xd217\xdcW\xef\x17\xc0\xcd\xb5\xb3\xa4\x83H\x12\xc0\xa7F;E\xbb7\x05\xc0]\xc7\x91_\x92\xa9\x1e\xc0U~\xb7\x8a\xbc\\\x16\xc0g\t+|\x03\xcf"\xc0\x06\xa6\x13\xf7\xe1\xe8\x02\xc0t\xbdq\xcb\xd8\x89\xf9\xbfm^T\xf2\xd8\x9a\x11\xc0\x9d\xca~\xf4$\xb7\x02\xc09\xf0\x95?\x87\xe4\x19\xc0:\xe2\xff\x9c\xfb\'\x02\xc0\rjC\x17\t\xc0\x1d\xc0\x97\xc3\xf6\x04\xf3\xfc\x1b\xc0\x91p/\xb40\xd3\x07\xc0.\xbc\x10\x8a\x8cK\x1f\xc0j%\xe2u0B\x15\xc0HK$\xbaN\x9e\x1d\xc0\x84\x9fL\x85\x9b\x08\x16\xc0AU\x11\x9d\xb8v\xe7\xbf\xc8\xca\x93\xb4),!\xc0\xe0\xf2n\xa6r3\x1d\xc0\xceb%;4[\x11\xc0y\xc6\xe1\x07T6\x13\xc0\xfa(g\xe84\xf5\x15\xc0\xf7\xf9\xa8\xae5\xbe\xb2?\xb6Si\xf0\xa2\x0c\x1d\xc0\xce\x91b\xc4\xed\xa7\xe4\xbf\xe6\x8bs\xfb\xc2d\xf8\xbf\xee} \x9frd\xf4\xbf\xcfD+S\xdaM\x02\xc0\xea}DO\xd5\xca\x11\xc0\xc0\'\xe4\xcca6\x1d\xc0N`\x8d\xc8]\xb9\x13\xc0&@\xaf\x0e\x02\xfe\x1c\xc0DM\xcb\xd9\xb6b\xef\xbf\xa8\x02\x9a2]d\x04\xc0\x99\xee\xb2p@\x97\xf3\xbf&\x99~\x0fg\xc8"\xc0\xfb\x1fX:\xd0I\x1a\xc0\x82+\xae\xcf\x83\x87\x04\xc0V\x89\xfdJ5\x0c!\xc04\xccdA#,\x02\xc0\xd2\xcc\xe2\xd0\x82\x17\x17\xc0X[zl\x88\xb2\x04\xc0\x917nB\xcf\xf9 \xc0$\nbG\xbc4\x11\xc0pFj3}\xd5\x1f\xc0\xbf\xd2\x838jB\x11\xc0\x98\x83E\x0f[\xf1 \xc0\xc8\xf6\xfc\xca @\x12\xc0R\x8ac\x838\x1b\x17\xc0v\xd7\r\x80\xeaQ\x17\xc0\xa8o\xc4\x1d\xca\x9a\x11\xc08\x88\xe1*2\xa7\xfe\xbf\xde\x18\x1ay\xfe\xba\xed\xbf\xfc4\xdcH\x9cb\x1f\xc0\xa9\xcc1\t3]\x10\xc0kD\xa3c\x05\xf0\x04\xc0\x16@\x1fMv\x9f\x07\xc0\xd0\x8e\x0b@/\xe5\x1c\xc0\x91m\x1e\x13aA\x00\xc0\x9f*\t \xcf\x1b\x1b\xc0\xb0\xf6\xc4\xd6\x85\x0f\x1b\xc0\xcc\xc3\x8c\x18\xe2\xfd\x1a\xc0\xdc\xfe\xa6\xaa\x9c!\x1b\xc0\xf3\xde\xca\x17\x8e\xd9\x1d\xc0\x01\x8e\xacCGh\x04\xc0\x12|0\x18#\xb1\xf1\xbf\xcc9i\x1f\xf1q\xf6\xbf\xa5\x1d\x19A>\xa6\x03\xc0\xd3&p7)\x96\t\xc0\xb75^N\x82\xfb\x11\xc0\xe51/}\x7fg\x1a\xc0f\xd2\x02\xf2}\xfe\x16\xc0\x08\x0f\x16\xb3P\t\x1d\xc0\xb8\x9e\nR\x94\xcb\x02\xc0\xd6\x94\x1e\xa84\x08\x03\xc0\x91\x15\x8d\x8fC\xc0\x13\xc0{\xb4\x82\x94\xda\x9f\x1c\xc0;@\xcfxt+\x1c\xc0\xabw\xd9\xc1\x89\xc2\x15\xc0h(\x1a\x9bh\xc8\x1c\xc0\xdd\x0b\xf6\xd7j\x1f\xff\xbf\xcfn\xf3\xc1Tt\x03\xc0\xdc*]\x96\x0b\x10\x16\xc0\x87\xa3U[\x1f\xe2\xf9\xbf>i\xd1Z^r\x11\xc0\x18\xdcH\xc0\x9b\xba\x13\xc0\x93\xf5\xfa&\x18\x9e\x1d\xc0\xaf\xb0\x1d\x12\xdd\xea!\xc0\xb7k+\x87\x1cO\xe6\xbfQ\xc20\x03pS\x15\xc0\x87\x85Wn\xad\xff\x04\xc0L\xae\xde\xb0\xb6n\x14\xc0\xe2\t\r\xb5\\3\x17\xc0i\nC\xf5\x9aR\x13\xc0\xfa\xaf\xf7\x7f>/\x17\xc06\x8cy\xa7\x1b\xfe\x10\xc0\xc3w\xc9\xaf\x8d%\x1d\xc0\xd7i\xbb\x9eVQ\x17\xc0\xc7\x1b>Pr\x9a\x11\xc0\xeb\xf2_Y\xef\x8b\x10\xc0\xad\xf6\xc3\xac\xd2\xa8\x14\xc0bP!\xf6\x8fY\x1b\xc0\xd2\xdf\xe4\xb8T\xfc\x07\xc0t2_\x11\x8bf\x19\xc0\xe1\xeby[\xf5\xa1\x0e\xc0\nmv\xf6&J\x17\xc0\xf7B\x99\x8b\xf7\xd7\n\xc0\xeb\xf4\xee\x8a>\xda\x17\xc0\xe7\x10\xd1~\xe0 \x06\xc0J\x14b\x91\xfe\xbc\x11\xc0Y\x07R\x99^J\x14\xc08\xd1\xb8\xa1q\x85\xf9\xbf\x03\x04\n\x92\xfb\xfd\r\xc0I\x8d\xd3wg\xc6\x03\xc0?\xfe$\x85\x83\xe5\x11\xc0O\xe3s\xf6Y\xb4\x14\xc0\xd7\xab\xf66L\x99\x1c\xc0\xebr\xe7\xa4_8\x01\xc0Fr:\x06B\x8b\x12\xc0\x90\xa5\xe8\xd0Wx\x03\xc0\x97<\x94~<t\x02\xc0\x92D^I\xa4\x1a\x17\xc0\xda\xacQV%w\x17\xc0*\xde\xd0v^e\x03\xc0\x1f"\x1fw\xb4\xfb\x19\xc0\x00"\x97\xa9\xeb\xb6\x19\xc0\xb5\xa7\xb5\xe1\xc3\xbd\x1e\xc0lTL\'w\xb9\x02\xc0\xf5h\x9c\xf0Q\xce"\xc0\xfe\x00\xc8\x1f\xb2\x05\x00\xc0\xca\x83\xdat+\x98\x1c\xc0\xd4w\x92\x04M\xe1\x1a\xc0E\xee\x18p\xd5\x1c\x02\xc05_KQ\x1dA\xf1\xbf\x16{\xf9sTN\x04\xc0\xdf\xec\x03K*\x04\x12\xc0a\xcf\x9e\xc0Ud\x1a\xc0\x004\x9a\x1dU\xd8\x18\xc0a\xc0\x9f\x9b\xf3\xe7!\xc0\xe4Y\x9b\t\xcaa\x18\xc0\xc8\xf9>\xc5\xf5\xf7\x02\xc0lW\x98@l\xf6\x0c\xc0so\xae\xdb\xc3\xf4\x1c\xc0\x0c5\x02\x99\x1f\xce\x02\xc0\xf14[9J]\x12\xc0=v\xed~\xe4b\x10\xc0D\x04s\xfdH\xd2\xf4\xbf\xebF\xd6\xa4*\xd6\x02\xc0\xe8\x92\xa2\x17\x07\x83\x11\xc0\x84\x15\x19\x16b]\x11\xc08#J\xf3\xbes\x11\xc0\xdde\x9b\x13\xd0G\x19\xc0\xd8\xe9\x92\x84\x86\xf4\x15\xc0\xb4\x01\xe2\xdb#\xd8\x14\xc0\xb0J\xffn\x18\x05 \xc0|\xf5\xc7\xbdWb\xfa\xbfx\xc2\xaf\xbcJ\x95\xe9\xbf\xd4k\x14\xa9\x1a\n \xc0\xf0\x83<\xc4\xe53\x00\xc0u\x82\xe9\xc9&\xa7\x11\xc0\xa9\xf6\xfdh\x83X\r\xc0\x1d\x10\x06h\xd5\xd0\x07\xc0\xaf\xe4;\x93-w\xf8\xbf\xef!\xf2\xd7W\xb0\x1c\xc0P\xf5\xb6V\xd1\x81\xe2\xbf\xed&\xeb\x8e\x87_\x1a\xc0\xd8/\xad\xb68j\xb0?O\xa2\xde\x02L\xd5\x1c\xc0BC\xd3\xe4\xf4B\x05\xc0\xf8\xb9\xc1\xaf\xe1a\x01\xc0\xcd\x08\xbb\x96l_\x03\xc0+\x81T\xc4s\xe3\x16\xc0hxo\xeery\x14\xc0\x81G\xcd\x02\xa3\xc6\x13\xc0\x98\xbf\x8f\x9a\x95\xb3 \xc0;\xac\xf1\x95<~\x19\xc0%%f\x82\x1d\xe2\x1e\xc0fbi\x01J\xfd\xf0\xbf[x1\xb2\xe8\x95\x13\xc0\xd5\x15\xef\x8d\xe3t\x04\xc0\x9a\xb9y\x9f\xfd\xe3\x15\xc0x\xd1W\xb1\x9d\x02\xf7\xbfh\xd0\xff(cQ\x1a\xc0\x93\xed#\xf3]\x9d\x17\xc0\xbcv9\x98E#\x18\xc0Y\xd6\x82\xaf\x954\x13\xc0\x18\xc7h\x0b\xce\x18\x11\xc0oO\xcdjd\xf3\xf8\xbf\xb1\xbeZ\xaa\xc8u\x10\xc0X\x95,\xc3v\x04\x05\xc0\x04S\xbe.\xc6U\x15\xc0\xf5Bh\x1c\x86\xe7\x1c\xc0Y\xc9l\xab\xe6,\x1a\xc0\xf4\x14\xc2\xd4\x04+\x12\xc0al\x91\xee%t\xfe\xbf3\x8a\x8co\xe1\x93\x19\xc0\xc7\x99\xcd\x1bwS\x11\xc0\xb3Y_\xb4!\x81\x19\xc0\xf8e\xad\xc1A\xc6\x1e\xc0Ly\xe4\xc5H\xb5\x17\xc0\xe6\x868Vo\x19\x1e\xc0J\xdd\\\xe4\x9e0\x03\xc0\x8f\x9a\xc6\x15\xf4\xeb\n\xc0\xa0\x12\x96\xee4\xfe\r\xc0OK\x90\xf7ya\x03\xc0vG\xca\xdd\x87\xca\r\xc0\x0e\xcd\x04\xf9\xb5\x18\x17\xc0\x1d\x1a\xc1\x92\x9f\xee\x10\xc0^\xa2\x98\xc3q\xcc\xfd\xbf\x8e#$\xe0U\x7f\x03\xc0!u\\E\x8c\xd4\x08\xc0JuI::\xfb\x17\xc0\x8c\x07\x10_S3\x12\xc0\xb0:;\xa0\x81B\x1d\xc0H\x97\x1f\xe0\x8d0\t\xc0\xc7\x02\xec\xb8N\xa7\xf8\xbf\x97x$N\xcc\x19\x12\xc0\xee\t+9Em\x04\xc0\xc3\xceU\xe1h\xe6\xb5\xbf;?p\xe4\xcb\x8e\x17\xc0o\xc8\x83\xae\x90\xbf\x17\xc0/\xbc\xf4\xa8\x8f\x93\xf7\xbf`\xeb\xc4!\xf7\xa3\x07\xc0Y\xecb\xa4\xf9$\t\xc0:e:\x04O\xa7\x11\xc0ikO\xc0\x9a\xe2\xf9\xbf\xcd\x0fq\x04\xdbo\xf3\xbfu\xed\xa4\xce\x89\xcc\x08\xc0\xbd\xf2\xb7\xdb4\x04\x06\xc0\xf0\x9a\x8d\x0f\xf1\xc1\xf2\xbf\xd2\xea\x03\x97\xed7\x10\xc0\x07KNTM\xb8\x1e\xc0\xfc\xd4\xce\xf4\xdc\xe0\xec\xbf \xd4\xf3\xbf\x92\x00\x13\xc0\x16\xfc{\xe6\x92\x84\x13\xc0d%\x19\xd3\x94\xb4\x10\xc0_5,&\x82J\xf1\xbf\xaf\x06_\xc7\x96\xee\x17\xc0\xf8\xef\xd8\xdc\x0f0!\xc0\x0b$\x96\xf1E\x04\x1e\xc0\x99\xef\xff\xb1%O\x07\xc0Q\xe6\x9a6\xfe\xbb"\xc0SJl\x06;\x8b\x1b\xc0\\\x1c\x99\x1dB.\x17\xc0\xd0\xa1\xb2\x1c\xde;\x00\xc0\xa8o\n\x13q\xa2\x03\xc0\xa99=\x10yE\x13\xc0h#\rHu\x12\x1b\xc0 \x991\xc0\xc8\xdb\x01\xc0\xf8\xf9\x1d\x13\x18L\x1f\xc0\xed\xa4\xa2o\xa7\x89\x05\xc0\x8ekl\xa5\x04\xce\xf3\xbf\x1d\xd8W\x9bQ\xca\x17\xc0\xc6\xf3\x14\xca\x92^\x10\xc0\xf8k\xe0TW\'\x1f\xc0qH\x8d\xef\xa8#\xf9\xbf^\x14\xd0\x93\n\x9f\x16\xc0s\xcer\x16\xdd\x8a\x1e\xc0\xadp9\xd9\xfaJ\xe9\xbf\x05_\xd1\xd3\x12|\x00\xc0\xed|\xd0\x86&C\xfe\xbf\x816\x8em\xff\x1b\x16\xc0\xfe0\xff\x8f\x1b\x14\x16\xc0\xa4\x19\x02cy\x8a\x12\xc0\xf0\x9c\xc9R\'=\x04\xc0\xf5\x03\x8f\x8ee\x88\x04\xc0\x98\xef\xfb \xff\x85\x15\xc0\xeb(\xde\xec\xcaD\xfb\xbf\xecC\x81\x96E\x89\x10\xc0\x84\x8e\x8e\xe7\t\x17\x1b\xc0\xdf\xe2G\xe3z\x1c\x12\xc0\x17\xe3*uz\r\x03\xc0\xab\xd0\xa2D\x91\xfc\x11\xc0\xdca\x04\x16\xca\x9d\t\xc0\xa5\xfb?CY\xf0 \xc0\x06G\xed\xa2@\xf8\x0e\xc0y\x91BG\xfc`\xf9\xbf]\xc7\xdc\xddU\x1e\x17\xc0\xd8\xef\\\x10\x1eE#\xc0*A\xa59\xe9\xcb\x16\xc0\xb9a\xab<\xcd\xd9\x1d\xc0"8\xaf\xcd\xd0^\x1f\xc0\x93\x9e\xa4jem\x02\xc0[U(\xcd\x16\xe2\x12\xc0\xbd\xd9\xaexDA\x11\xc0\xd4\x8a\xda\xd9\x1d\x1d\xff\xbf\xd4\x8e\xd0\x1a\xc6\x8d\x1d\xc0\x9c\xc4\x93\xb4n\xda\x1c\xc0\x87\xda\x17m\xc2\xe1\x1f\xc0\x90De\xea\x07\xc3\xf0\xbf\xc1\xc8\xd8\xcd\x18\x7f\xfa\xbf\x99\xc0v \xe7\xe7\x1c\xc0\xdf@\n\xee\xdc\r \xc0\x8c\xf4L\xd3\xa3J\x02\xc0\x88\x05TXz\xa1\x15\xc0\xfa\xb7CQ\xf3\x82\x13\xc0\x96\xe2\x99\x0f\xdd\x03\x0c\xc0E\xf3\xc4sr\xae\x1e\xc0\xb9\xd5:\xad\'\xf2\x16\xc0\xc0\xc7KDW\x12\x1e\xc04\xcb\x14\xe9\xf9v\x04\xc0\x81s\xb6\xa2\xc0D\xf0\xbf\xf66\x8a\xd0\xba\xc7\xf0\xbf\xf5\x16\x99\xc2\x9e\x1d\x13\xc0 d\x9f\xae\x84\xd8\r\xc0\xf5\x1d$\xab@H\x15\xc0P\xeb\xb9p\xf3\xd7\xe9\xbfx\xef\xb5\xacV\x03\xf9\xbfY\xd1\x85;?\xcd \xc0\x8e(\x1c\xbc\xba\xaf\x11\xc0b\xb6\xbf\x95\xb6\xc2\xf2\xbf\xa6\x02V\xcc\xccx\x14\xc0gi\x92\x8f\t\x98\x1c\xc0}z\xe6\xe4\x0b\xb5\x16\xc0\xbf\x13R\xd7\xb4\xcc\x11\xc0\x18+\xb5\xf0\xbc\xa1\x16\xc0\xedZ\xa0\xe8\x97\xa0\x12\xc0\xa4\\\xda\xe2\x10E\x03\xc0\x99\xc3S%\x951\xee\xbf\xe9\x9aC\xd9#y\x03\xc0@M\x85\xc01v\xf5\xbfp\t\x8b\xf0\x13\x0c\x05\xc0\x8b\x0c,\x0fb\x06\x03\xc0\x10\x17?H\xc7g\x01\xc0`.\x91\xfaZ\xcd"\xc0\x1a\xc6\xeb8\xa1\x01 \xc0\x03\xd75hx\xa3\x17\xc0h(\xe4\xc2\xf2_\x03\xc0\x8cE).\x97_\x10\xc0H$/\xbb\x86\xd5\x18\xc0\t,"E\x1d\xdd\x1f\xc0\xea\xdcHj\xfc\t\x18\xc0g\x19\x19bd:\xf3\xbf\x85v\xc1\x1d!\xe1\xfd\xbf;\xfc\xbc\x04\x04\x9a\x1d\xc0\xbc\xcd\x17\xa3\x97\xca\x17\xc0\xa11\x94\x95\xf6\xf7\xf6\xbf\x96\x92\x91\\\xcd\xae\x19\xc0\xf25\x03UM\x00\x0e\xc0\x91\x7f\x0b7\xd6b\x17\xc0\xd4\xdf\xe6D\xca\xf4\x05\xc0\xf2J\x0c#\x9a\x15\x02\xc0\xdd\x172\x8c\x8d\x9e\x16\xc0F\xe6\x7f\x08\xc0^\x17\xc0\xd8\xdd\x13\x05\xe0J\x14\xc0\x1bIB\xd2E\\\xfa\xbf\xf1A\xe4\xd3\x85\xa1\x01\xc0NC>\x18\x10&\x15\xc0\xd2u\x85\xd4\x7fT\x11\xc0\x15\xcc\x80H\xef\xe0\x01\xc0\xc0\xff\xd5V\xdc\xb3\x13\xc0\xae\x8e\xe9\xc1\xa4\x88\x00\xc0!\xd1\x15\xc7Q\xb0\x02\xc0\x7fJm\x96=\x81\x10\xc0\xd0l\xab\xd9\xd4\xb6\x00\xc0\xcc\xbd\xf63d\x0c\xe2\xbf\x07"4\x8c\xff\xe0\x11\xc0\xe3\xb8\xe5\xfe\x16\x99\x05\xc0\xf5X\x81\x99\x1cB\xf1\xbf8Q\xd2\x13#\xb3\xfc\xbf\xb5\xd0\r#]\xca\xfc\xbf\xab\x10\x8a\x03~\x9c\xf9\xbf\x81\x8a\xc2\x96Ho\x11\xc0\xac\x01g\xa1F\xcc\x08\xc0\x8b\xc9\xf4\x1d\x9b\xcd\x1b\xc0y\xab\x97\xd45\xf7\xb4\xbf\xf5d\xd1\x07\x8eq\x1e\xc0\xa6\x8ck\x03\xe0H\n\xc0\x9f\x05`\xd8\x0c%\x00\xc0\x13>\x02\xeb\x1a\xb0\x0e\xc0a\xaf\xf7\x7f\x0c\x81\xf8\xbfs\xa2\xd4\x81\xf3\xd9\x14\xc0\x94\x8f\xda{(\xd8\x16\xc0\x9b\xb9D\x87%Y\t\xc0fB\xd6a\xa3n\x1c\xc0ah\xae\xb7+0\x00\xc0@P/\xc8\xa3\x95\n\xc0q\xf8\x97\x8c\xea\xed\x0b\xc0\x16gQ\xc7\xac\x8d\x1c\xc0\x07OL\xfb\xe9(\x10\xc0\x03\x83\xb2\xa4\x0cu\xfe\xbf0\x8c\xe3=\x84\xcc\x1c\xc0u\xb9\xd2Ju\xb7\xf3\xbf\x8e\xb9\xa2Nw\xe2\xf0\xbf\xe9\xe6\t\xdf\xa7\xad\x08\xc0Ec8\xcd\xf1\x98"\xc0\x7f=\x87\x1ej\xd0\x11\xc0*\xbeSy\x86\xbb\x11\xc0I^\xacR\xe4\xe1\xf8\xbf\xda>v\xc8c\xde\x13\xc0\xe9[\xc6\xfbip\x1a\xc0\xd0\xf6\xd5\xb1\xa0\xbc\x1e\xc0$\xeb\x9c\xe5:o\x10\xc0<\x9c\x9d~\xf3\xdb\x1c\xc0\xb7\x03(\x17\xb35\x01\xc0$\xabe\x94\xaa\xe4\x16\xc0\xd4\xc4\xaeH\x11\xce\t\xc0\xcah\xc4\xe4\'\xf7\xea\xbf\xe2\x12\x1e|\xf3N\x1a\xc0@\xc9A\xdd\xf9\xe8\x00\xc0\xef\xd1>\xe5\x02\xac\xf2\xbf\xdf\xb1Sb\x1e}\x0e\xc0\xbe\t\x7fP\xf1\xdd\x1d\xc0\xfc\x7f\xc5\x9f%\x10\x13\xc0 \xcb`\xb7\xd6\x89\x17\xc0 \x8d\xb6\x83\xb3\x8a\x10\xc0\n\xb3\xfbq}}\xfe\xbf\xef\xb3\xec\x87@[\x13\xc0:}Y\x87\x0f\xc7\x17\xc0\x99\xc2\xf9!8\x99\xff\xbf\xc1\xd6"\xe4K\xac\xe2\xbf]{\x97\xd0G\xf4\x07\xc0\xf8+\xe7\xcbg\x04\x10\xc0\x95Q\x81\xbcg\xaf\x14\xc0\xda\xcd\xd9\x9b\x96\xe6\x02\xc0\x7ffu\xe9\x1d\xd0\xaf?\xb4\xc1|AJn\x18\xc0\x84\xc6\xb2\x16\x97\xe2\x1c\xc0 AG\xa0\xf7\xba\x1e\xc0\xb1I\x84.A\xc6"\xc0\x81M\x08N\x1az\x17\xc0+g\x87\xcb\xb8\xc4\x02\xc0\xd7\x84\x15\xdbW[\xe0\xbf8\x07t\xde\xb7\x01\x10\xc0\x9a\xad\xfap\x89\xde\x0f\xc0\xe1D\xf9^\x7f\xc9\x11\xc0`\xeb\xc4!\xf7\xa3\x07\xc0\\F+Nx-\n\xc0\x1ap\xb4\xbd\\\xb1\x1c\xc0\xaf<\xf8\x07\xfd~\r\xc0\x97\x8c\x95s\xfe#\x1c\xc0\xc0\xb5\xb2V\xca^\x04\xc0\xd6(\xfe\xfb\xcf\\\x1a\xc0\x8c\xa7\xcd@\xbc\x93\x1c\xc0\xdd_\xda\xea\xfc\x0c\x16\xc0\x8eZ\xd7k\x91\t \xc0\x9a?\'\x19\x07\xb9\xf8\xbfc\x00\xcb\xc5t\\\xe1\xbf\xc8\xf3\x8d\xf1\xb9\xb1 \xc0j\x92\xfc6\x81\x00\r\xc0\xe6\x1e\xeb\x1a\xc8\xfa\xec\xbf\xcf\xb4\xd9\xa7\xc9\xb2\x00\xc0s\xa2}\xda\xb4\x0f\xf5\xbf\x9e[\xd4,\x9d\xfd\x10\xc0\xa6\x04<\xe9\xda+\x17\xc0\x1d<\x8dfP\xc3!\xc08\xbfl\x103\xa6\x06\xc0\xfb\n\x0f\xe6\x9d\xa3\x00\xc0\xc2\xb8n\xa3\xdf\x82\xf8\xbf\xd0\xad\n\x9d\xe56\xe2\xbfjj2%+d\x16\xc0\x13\xe2/rG\xd7!\xc0\xe5\xd0\xdc!\xfd\xe2\xe4\xbfzt!%\xbd\xe2\x17\xc0\xe0%\xda)0(\xdc\xbf\x95g\x07\xbaa\x03\xf0\xbf\x07|R\xd4L\xbd\x06\xc0\xd0=\x10\x10ei\xff\xbf\xc4\xa2\xf8~-\xb8\x07\xc0\x9c\xce\xb0bI\xa0"\xc0\\e\xdf/[\x13\x17\xc0R\xbf<\xa1)\xaa\x06\xc0v\x02\xc5\x1e\xbd\x07\xee\xbf\xac\xbe\xf1\xc0k\x1d\x06\xc0[e@1\x00\xb8\xbe\xbfkE\xee\xb3[\x91\x04\xc0<\xbf\xf2\x9b\xc6\xf4\x14\xc0\xda>\x1d\x9a\xeb0 \xc0L\xd9W\xe3b!\x1c\xc0\x00.\x1b\x0e~6\x16\xc0\x8b\xaec\xa9\xb6%\r\xc0\x1c\xe1P\xbdu/\x10\xc09\xeb\xed\xe6\x08\r\x00\xc0\xe9\xef\x83\xbe\x92\xf5\xfe\xbf\xb7A3zO\x0e\x16\xc0\xd7\xdd\xa0\x8e\xe9\x81\x08\xc0\x1f\x81\xd3\xaa\xb1\x0c\xf2\xbf\xdb\xd2}Vf\xf3\xeb\xbf7\x1b\x85*\xe0!\xeb\xbf,\x96\xb3\x8b\xa2\xd4\x0e\xc0\xabn\xa9X88\xe6\xbf|\xc3\xb7\xbe\xea\x00\x1b\xc0\xfb/\xect\xb7\\\xec\xbf\xdb\x8f:sTR\xee\xbf\xa1\x8d\x01`\x03\xe6\xf9\xbfsP\xf9{\x82\r\x05\xc0\xdeI\x1b\xbb\xcbG\x1e\xc0\xd3\x9cB\xb1*\x98\x12\xc0\xfd\xe7z\xb4+_\r\xc0\xbf\xc6oE\xce\xe9\x05\xc0\x1aH-\xe6[\x93\x16\xc0\xf7\xc4j\xcb\xab\xcd\x00\xc0\xbdK\x88|W{\x10\xc0\x07\x91\x9c\x83\x18\r\x12\xc0\x0c^\xb6\xfe@\x8e\xf9\xbf\xba\xdf\x0c\x06>\x1f\x03\xc0\xf1\x8cF\x1f\x87$\x18\xc0\xad^{\x1f\xecn\xf1\xbf\xcc\x9a\xb7\xdc\xd6\xc5\xf0\xbfJ\x1d\xe8\xa1z\xbd\x01\xc0\xbb\xc6\xcf\xb0\x0b-\x16\xc0[\xf3PH1Y\x00\xc0\x97:F\xf9P-\x13\xc0K<\xf1S7\x0f\x13\xc0\xae\xbd\x0e\xe7\xc37\xee\xbf\xae\xd3d\x1c#\xb3\x15\xc0Q\x0f*\x0f\x13\xcc\x10\xc0\x98j\x8ca\xd8E\x16\xc0wQ\xffPX7\x1a\xc0\xa6wZQ\\.\x10\xc0\xb6\xc2\x10\x02k\x90\n\xc0\xce\xc8\x8b\x8b;\xd6\x1c\xc0\xd3\xd27\x02\xde\x96\x07\xc063\xe4\x1d\xeeB\x11\xc0\xba8\xd4\'\x8dP\x1e\xc0\xf9\xd5\x19\xc8\x8e\x82\x11\xc0\xda\x10v\xd7\xcf\x81\x10\xc0\xffy]H\xf74\x00\xc0b\xb9\xe9=Ro\xf9\xbf\x9cmr\xed\x136\x16\xc0\xd9\x88!\xccW\xf9\x08\xc0:M*\x1f\t8\n\xc0D\x9f4\xfa\xdb\x8c\x0e\xc0DW\xfcaP\x15\x12\xc0\t\xbed\xea\xb1\xb0\t\xc0{IkiP\xbd\x02\xc0\xda+N\x8e?u\x16\xc0I\xd5\xdeq\x08\xd2\x07\xc0\xd76$\x84\x98v\x12\xc0\xdd\xf1O\xf6K\x82\x1d\xc0\x10\xfcm\xf1\x8e\x97\xf9\xbfq\xaf\x16\x05\xb6/\x1a\xc0Xd9\xd6\xd8\xd5"\xc0\xb9N\xa10\xb4\xf6\x0f\xc0\xf6U\x8f\xab\xb2\xd5\x07\xc0\xb1\x83]\xd2\x93\xc1\x11\xc0\x90\n_\x82l\x1a\x14\xc04\xa2\xad\xd4\xfe^\x18\xc0\xa0\xb6\xf4j\xa7\xa2\x19\xc0\xf9X\xd9P\xdf1\xf3\xbf\x1a\xfdz\xe5\x97\xf4 \xc0U\xa9\x9ee\xad\x88\x1a\xc0\xf0\xebtf\xc6U\x10\xc0To\x0f1\xcf\x16\x19\xc0\x04f\xfd\xb9 2\x03\xc0\x85\xfe\xe9\xba\x9ex\x03\xc0\xad\x8d\x1b\x17`x\x11\xc0C[\xed>p\xe5\x11\xc0\x04"[{\xcd\xd3\x11\xc0Gt~\xf2\'\xef\x1a\xc0\x96<\x19\xfa\xe9\xd6\x1f\xc0\x85\xb5\xdb\xc4\xdb\x87\r\xc0#!\x1aWi\x83\x02\xc0\xe1\xa1{\xd0\xaf\x1d\x02\xc0\xe0b\xc7%\xae\xb8\x11\xc0`\xcb\xd9Xw\xab\x14\xc0v^\xdd\x8a8*\x04\xc0#j\xc0\xfa\x1a:\xf1\xbf\x17k\xcc\xce\x92\x0c\x18\xc0\xef\x9cd,\xb9\xb0\x00\xc0\x05M\xbcc.\xa5\xe3\xbf\xe8\xc8tf\xeaj\xf8\xbfi\xe7\xd5\x1d\xcf\xac\x12\xc0\r\x9f\xd9\xe6\xcd\xe7\x03\xc0q\xf39N\xe2\'\x17\xc0\xa0\x9cb\xf5j\x03\xf8\xbfA[\xd89\x06\x8d\x03\xc0\x9arT\x02\x0fg\x16\xc0\xd0\xdc\xff\rm+\x15\xc0\x96\x9e\xd9\xb3\x05\x89\x1d\xc0\xa6}\x8f(9\xc8\x1e\xc0\xb8\xeeD\x88]i\x17\xc0\xe9\xd6gY\xf2\xb3\x19\xc0\x0f\xa3\xa1\xf7\xc0>\x04\xc0\xa3k,\x951;#\xc0\xd95*\x8dCO\xf6\xbf\x9b\xc2\xdf\xce+\x89\xf9\xbf\xa3\xf7\xae\xedW\xc5\xb1?\xb93I\xd8\x81\xd9\x12\xc0A\x81\xa5\x08\xe7\x03\xfe\xbf\x97\x9bX\xd3\xc3\x81\x15\xc0+z\x96\x82\x16\xb0\x00\xc0\xf8e\xcc&b\xea\x02\xc0\xa4\xd5\x93\xbd\xe3D\x11\xc0\r\x8a\xe8\x9a\x9d\xda!\xc005\xb99\x8f\x0b\x1d\xc0lX\xdf\x80\x0e\xd8\xed\xbf\x18\xef\xf0X\x17\xbe\x02\xc0\xfb"\rc\x12\xbd\x1e\xc0\xec\xe0\x0eYr\x89\xfe\xbf\xc0\xbcr\x84.\x00\x15\xc0ut\tP\xd8]\x17\xc0\x99o\x07^R\xa0\x17\xc0?&v}\x02I\x13\xc0H?\xab}\xad\xd2\x07\xc0\xfe\x86\xba\x90o\xf8\x16\xc0\xee\xc7u\xb9\xb0\xb4\x11\xc0^\xe3\x08O\xe87\x03\xc0\xe6\x8f^~\x1e\xcd\x1e\xc0b\xa7\xabO\xbc\xcd\xc0\xbf>WI\xc5:\xc2\x12\xc0\xae#J\x14\xabR\x1a\xc0\x18\xea\x812\xaf\xcf\x1c\xc0qv:EHU\x01\xc0\xea\xa9n\xb6\x90q\x01\xc0\xc0D2\xa5\x0b\xd0\x1d\xc0\xa1\xc8\xa8\xf4\x91\xeb\x01\xc0\xffk\x89\xcdQ\n\x1f\xc0\xcfS\xa9\xc2\xd5\\\x16\xc0Y\xa5v\xaa`%\x04\xc0\xff\xc7U\xafk\xcb\x15\xc0\xcc\xc1\x9a\xa2*\x89\x16\xc0\xc2\xba\xdb\xa5G\x93\x1c\xc0y\x81\xc4\x10\x9b\x16\x1e\xc0\xfawW\x10\xb9G\x1e\xc0\x0e\xbbC\xbf\x97t\x16\xc0\xaf\xae#\x81{\x83\x1e\xc0\x19H:[\xaf\xce\xe4\xbf1k\x0c.\x84\xdd\x1d\xc0?\xce\xa2\x01\xe5\xa2\x01\xc0\xe63\x9b\x95\xc7\xe6\x01\xc04IsY\xa9j\x16\xc01[L\xfd\x9a\xbf\x14\xc0\xcfhd\xdd\x89\x96\x01\xc0\xf2X\xd8Y\x8eP\xf1\xbfU\x08\xa7\x08\xfb\xc7\xf3\xbf^\x99\xf4j\xdf\xba\x10\xc0\x9f\xdb\xf7^t\xd5\x1c\xc0ZgF\x1e\x8bc"\xc0\xe7\x92\x94I\x0e\x86\xfe\xbf\xe7\xc6\x1e\xb0*j\x05\xc0\x97j\n\xe6\xdf\xaa\x1e\xc0}f\x9e#j\xbd!\xc0\xb4[\xff3\x00\xa5\xee\xbf\xd2\xbf\xf1\x8e\xd9l\x03\xc0\xe5guN\x84\xc4\xf3\xbf\x0f\xcd;\xdc\xfc["\xc0\x8d\x1b\xc6B\xef\x08\x17\xc0\xd8T\x0c\x97\xccj\x02\xc0\xd3\x95\xac_\x11\x9c\x03\xc0\xef\xfe\xe3\nnO\x05\xc0\xdd\x92\x17^p\xd2\x07\xc0\xf9E\xb9_\xf7G\x17\xc0\xd6*@\x1d\x18\xa7\x0f\xc0\x8b\xa5\xe5\xda\xc6\x8d\x10\xc0\x86\xcf\xe3dE\xf3\x13\xc0\xdb\xf7d\'P}\x17\xc0\xff\x91I\xeae\xb8\x17\xc0\xe74?\xf7Mp\xff\xbf\xebt\xf19\x0f\xcc\x15\xc0@\xf6\x0c\x08\xb2\xda\x10\xc0]=k\xcd\x9b+\x16\xc0\xf2[\xa7\xfe#\'\x02\xc0\xf3\xcdO\xa8\x8a\x11\xf7\xbf\x98.2\xf8\xc2\x10\x00\xc0E8\xcc\xfb\x04^\x10\xc0\xe6u\xe1\x8d%m\x10\xc0*\xc6\x04"U\x9c\x16\xc0a\xe1\x07\x0c\xd8|\x0e\xc0\xf9\x98\x01\xa4\x13*\x1b\xc0\x00\xcd\xf4;\'n\xf9\xbf\xf4\xe7\xff\xb6\x92\x9b\x1a\xc0\xc9\xb4uIEe\x12\xc0_\xd8Ak\x99\xcf\x07\xc0\xde\xb8\xb5\xd9,\x83\xbe\xbf\xc1gB\xba\xda\xd1\x12\xc0\x14f\xb0\xb4\x85N\x02\xc0\xed\x87\x01u\xce\xdd\x00\xc0E\xb7`f/\x94\xf8\xbf\x91\xdd;\x06\x12b\xff\xbf\xb3e\x9e\'\xf8\xba\x1e\xc0\xeb\xeb\xf7l\xb9n\x03\xc0\x85\x14@\xe4\x01L \xc08,\xa2\xfa\xbey\x10\xc0\xda\xd0\x19\xef\x8d)\x16\xc0\x06\xd0\xac\x14a(\x00\xc0\xf6\xc5\x1eG\xd7\x8b\x13\xc0\x96\xb4\xe4\xe0\x8f\x00\x19\xc0\xc9\xdd@\x85b/\t\xc0\xbd\x85\x1c\x17\xca\xb4\x16\xc0\xf6LJk\xdd-\xfe\xbffZ\x93\xf8\x0b\xa8\x11\xc0\x15i\xa0s\x9b\x1a\x16\xc0\xb1C\xb8?!\x08\x06\xc0?\xbc\xf9<\xc6<\x10\xc0~\xab\xef\'\xde\xb5"\xc0\xf6\x01\xb9\xac!\xed\xfa\xbf\x81\xf7\x88\x19\x1b+\x1e\xc0bb\x8805\xe0\x13\xc0>j5\xbf\xcd!\x1a\xc02~~\x01`\xa2\x1c\xc0\x1a9\xa2Z~R\x13\xc0'
p29
tp30
bg3
(g4
(I0
tp31
g6
tp32
Rp33
(I1
(I1285
tp34
g13
I00
S'\xcfc\xb3\x05\xf5\xddS@P\x9e\xd2\xd5\x8d\x06T@\x86\xa3\xf1\xdbp\xcaS@i\xb27\r\x8bJS@M\xca\xb0\xc1\x03\xbdS@\xcct\x1f!y\x08T@\xaaK\x9f\xd94\x9eS@X\xff\xd6B\xbe\xa9S@\xddm\xa1\x1e\xf3\xf8S@\x90\xa8\xd4\xaa\xc9HS@ \xa9\x97H\xa9{S@\xa7\xa2a\xe2\xd2\xcbS@y\x86\x80e \xf8S@#y\xf0\x81\xca\xf4S@>\xa0\x03\xc4c\xcdS@\xb8\xed@&\xe2\xf8S@\xb6/\xde\xc5\xd3\xf4S@\xb9;H\x12RzS@\xbf`<\xa3M\xddS@\xa5N\x07u\x0c\x07T@\xf8\xb1j\x8b%\xf9S@%%\x11Q\xc0cS@\xf2x\xfb\xab\xc8\xd0S@\x89\xc4\xc8\xd8:bS@\x9f*p\xe1\x13\xf3S@\x87\xf5\xb2\x7fz\xe2S@\x13\xc62\x94J\xfaS@\x9f\x0b\x88\xfe\xea\xc1S@\xf0\xd7V\xd8\xd3\xa2S@\xfa1"\x90\x84\xf8S@\xe1\xc5Y\x98C_S@\x9d\x106c\xb4\xb9S@\x81d@\'\x05\xc7S@\xad\n\xc7?\xfc\xcaS@`\xd7\x94r\x0c\xd5S@\x80\xd5\xd2]\x1a\xedS@X\x11\xac\xfbA\xe9S@1>\x06\xf43\xdcS@\xbb\xa5\t\x037\x02T@w/\xb0U\x97\xedS@\x10J\x0e\xe3\xf9\xf5S@\xa6\xdeh\xd4\x84\xafS@\x91\x01m\xd8b\xb8S@\'<\xa1.\xb3\xa8S@\x10\xed\x18\x1b\xf1\xbbS@\x8bb\xa1\x11\x97\x05T@`\x8f\xf6\xfa\xf5\xa7S@3\x1f/6\xc0\xbfS@\xbf\xad\x98\xdd\x9c\xd8S@\x91\xb8cF\x02\x15T@\xa5;\xe1\x1c\x04\x0fT@{\xd7\xa1v\x86\xdfS@&\x86m\xf9#QS@\x99!A_/\xb5S@1\xf1\xc3\xfeI\xa9S@}\x06\x89\x8a\xe3\xabS@\x92\x8c\xf0\xc8\xfe\xfdS@\xa0v[\xd1\xbc\x13T@\xe2\x03\xf7?E\xecS@\xb9n\xa9\xa9XiS@\x86\x1c6\x05\xa9\x08T@\xc9\xee\x02r\xdd\xefS@\xcb\'\ne\x98\xc2S@4\xc1\xd4N\x01\xecS@\x1e\x04\x926\x94\xbfS@\x82\x80M\xf4%\xc9S@\x1e\xc4\xc8~4\xc0S@\xe4\xd7V\xf2\xcf\xc2S@\x96\xa5\xd8\x9c\xd2eS@\xe7#\xa8\xb8\x9b\x0cT@N\x80|\xbd;MS@Y{h|\x9d\xb3S@\x18\xe9\x12\x85\xff\xafS@\xb4\x12\xde:\x8e\xbeS@\x0b\xebh\xa6\x95VS@J\xfe\x11?=\xc2S@\xf2ijFS\xc0S@\x8a\xe4\xa5V\xdc\xc0S@Q\xec\xbbG\xb3cS@\xe6v\xf7hl\x80S@\xd4\xb0{\xe3~\xc4S@\xc8\xda9\xb5\xebfS@dV\xd4\x9f\x0b\xedS@\xcamC\xe57\xf5S@0\x93(t\x07WS@\xee\xcc+\x066\xcdS@\xe1F\x82\xc0\x1c\xcdS@\xd8\xe3\x95\x01\xe4\x9aS@u\x8b\xe1\xd3\xdf\xb1S@\xa1\x8f\x13\x99Z\xf0S@K"gf\xfb\xdeS@\x03\xb6V\xa5N\xebS@w\xf1\xa1\x84A\x10T@#\xac\x1fr\x9bhS@]>\x81\x8c\x1arS@\xe5Ql\xba+\xbeS@\xa6\xee{\x07@\x02T@\x9e\x8f\x0f\xc7T\xb5S@\x02\xb9\xd8\xd1n\xc0S@\xee\x1e\xc6\xa2 mS@\xfd\xd8\xa5&\xb4\xc1S@\x7fx\x94\x14\x82\x02T@\x7fw\x92\xe7\xdd\xf5S@\xbb\xca\x1cx\xef\xcfS@\xd6S\xe9bF\xc9S@+\xeb\x84+?\xc8S@\x1do\xe5\xc7\x04\xc8S@\xb6\x83\xb9\xe6\xfa\xf8S@\xd6_|A\xf1\xcbS@\xb8\x10\xf53\xb8{S@C\x8aN"\xe8\xe0S@V\xfa&\x98\x1e_S@Q\xd9\xe4\xe0\xe5bS@\x92\\\xdf\xbc=bS@\xc6\xf0P1\x86\xf9S@\xa3.\x9cP\xdf\xfaS@3\x1f/6\xc0\xbfS@F+p\xf3\x04\xe2S@\x94\x9c\nn\xed\x04T@\xc5\xbb\x95V\xd5\xf4S@r\xbd\x8e\xdd\xcc\xf6S@q\x08\x0f\x0c\xb0\xfeS@\xd2\xda\xf4\xe9\x91\xf8S@o\x95\xe9n\xd7\xbcS@\xd4v#\x11%\xe7S@@\xaff\xc7\xeb\xc8S@)\xc7\x06\x02\xa3\xbcS@F\xa6\xfb[E\xf1S@\x92\xf1p\x80\x1e\xf6S@\xf8a\xb7\x0f\x1fuS@JA\xe2\x05\xdb\xceS@\x9e/\xeae\xcd\xc5S@\xf7\xdb\xbe \xe3\xcaS@I\x0e=\x0b?\xe6S@R\xf7\x8a^\x17\xdfS@\xc4\xf0V\x93\x9e\xc1S@k\x02^\xa8\xcb_S@\xe7el\xa3\xe2QS@\xd5F\xa2:\x15\x95S@\x9a\x10\x01wJ\xe9S@}\xad\x05\xe3\x84\xecS@@\xbeb\xce(\xf8S@\xac\xaf\x0f$\x1e\xfdS@\x9c\xde/\xb7\xf8\x9fS@\xc2\xdd\x89\xa48\x07T@\xb9&\t\x97!\x12T@\x06J\xa5N9\xd0S@\xfe\x17\xa0zO\xffS@\xa8\x88Q\xbe\xfa^S@CS"\xe5\xe3\xefS@\xd9\x99>R\x1c\xbdS@w\x1c\xed\xbd%\xf9S@j\x84\x86\xfa\x9d_S@B\xab#\xd1\xa7`S@\xa6\x9b`v\xcf\xccS@sk\xf6|p\x84S@\x11(\xc7\x1f@\x94S@Z\xf9\x91X\xeb\xbeS@\x90\xbe}\x90\xad\xb5S@\xbd\x93\xf4<+\xf9S@\xdf\x06\x07@W\xb6S@\xf1\xd2\x8b\xcfS\x05T@R\x80h\xc8\x98\xf4S@%\x115}@\xf1S@\x87g\x82(\xa1\x02T@\x02O\xa9\x87\x0b\xf3S@\xa5X\x8c\xb8E\xbaS@u\x8eV\xa9\xf2bS@&\x16\xda_\x9c\xb1S@Y\xba\xbd\xc6\xe1\xe2S@\x95|\x0e\x9a\xc3\rT@\x1b\xc0\x8a\xa8h\xc0S@.\x1a\x0e\x8e\x9c\xc0S@\xcc_`\xcao\xc0S@\x00\xef\r>T\xc4S@\xcc\xb9\xf5\x08/\xc7S@\xe2\xfd)\xa2*bS@\xd3G\xf5]\xaaaS@)+HU9VS@>\x95\x87\x03\xd0\xf2S@\xe2\xd8[\x12\x08\xacS@\x11|\x98`\xeb\xf9S@\xbc5\x15dv\xbdS@\x08\xd3S\xa1\xde\xb2S@\xa3\xb4\xda\xe3E\xc8S@Z\x98\xe9\x96\xcc\x01T@\xf1\xa2\xf5\x93\xa1eS@\t\xf7\x13m\xe4\xdeS@\x8b\x0c[\x0ev\xd4S@\x05\x82\xf6K\xe2\xbdS@2\xf8v\xa7B\xc5S@b\x85\x88\nO\xb7S@\x06\xec\xc4\x0c\xf3\xb0S@[\x10M$\xb9\xe0S@\xd9`I\nm\xc2S@M\x10\x0b\xbe\xfd\xe2S@\x8e\x10\xba\xc4\xbc\xcaS@\xf8;\x9e\xe5\xb8fS@\xdcf\x13Vd\xccS@Q\xbfE\x0bN\x07T@%\x80\xe3\xb6\x0b\x15T@+\xae\xa4\x9b\x8d\x08T@\xaeu<\xba\x89}S@\x00?MP\xe1\xcaS@\x1c\xd0\xdb\tE\xf1S@V\x0fnj\xe1\x9bS@#*\xfb\xef^\xf5S@\xf0r\xe4\xa6\xc2PS@\r\xf7\x88\xec2lS@N[\x96\xe0\x04\x06T@\xa2\xfcT\xf1\xa4\xb3S@\xd4cG-.\xc9S@\x08\x9a1\xda\x1feS@\x89\xd7p4\xd7bS@P\r\x81o\xd4\xd0S@\xe3\x0e\xd1>\x88dS@5\x926\xb0\x99\xe4S@GK\xc1\x8f&\xc1S@8\xaef\x95\xed\xd8S@\xdc\xf0\xce\xba\x1e\xe4S@\xca\xae\xaea\xe2QS@\x93\x07)u\xf6aS@Vu\xaa\x99\'\xe9S@O\x7f\n\xa3M\xccS@\xb2^`J\xa0\xbcS@\x92\xd5ZQ\x11\xc0S@\x8a\xfb\xb2\xd3\x0c\xdfS@:<Dn\x04\xdcS@\xe63T\x91`\xc1S@\n\xb7eU\x9f\x84S@\x808\x9cd!\xbeS@\x01\xe3\xd2\xf2\xf0\xcfS@\xfc\x12\xcd\x1e\xc9\xc1S@n\xae\x06\xab_\xf0S@\x1fj\xd8_\xee\x06T@4\xb9Y}A\xa9S@YE+h\xdb\x04T@A\xce\xfa\xac1\xc5S@\x7f\xf4\x87\xb0k\xc5S@\xf4\xb9\x8b\xfa\x06\xc5S@\x1cM\xdd3\x05\xe2S@\xfa<|`\xe4\xbbS@\xfa<|`\xe4\xbbS@\xf7\x81~\x82\x88\xbbS@\x86\xe3\xba\xcb\xd1\xb9S@LB\x9f\x1e\x13\xc2S@h\xf9gd\xa4\xa3S@V2t?D\xc2S@<h\xaf\x024\xa6S@%\xa5L\xb6<jS@r\xfb\xafG\x1b\xf9S@\xea\xf05\xed\xf2\xc0S@\xe3\xad\x87\xb4\xbb\xadS@Wz4\xe6c\xa9S@\xc7\x0c\xe9W\xb3\xbbS@\xfa\xa0\xff\x87\xfe\xbbS@O\xb5\xdf\xf1\x18\xbdS@\xb7\xf9\'y9\xbcS@\xfe\xf2\xf4?X\xfeS@\xc7\xfe\x17\x08c\xc4S@$\x99<\xfeg\xc2S@(>\xe5\x18\xe4\xf9S@[\xfc\xad=\x16\xfeS@\xb1\x02G\x9d\x11\xc5S@AH\x00\x94\x06\x05T@\xca\x8f\xcfs\xc6\x06T@\x9e\x80\xee7[\xb8S@=\xaf\xb6\x1f\x1d\xb5S@R\xc4\x8f\xb7\x9e\x06T@\x90|\xe9\tZ\x05T@\xad\xb6\x99\xf5\xb1\xb0S@6L\xd4\x8f\xa4\x05T@\xb7H\x8a\x13\xe1QS@\x02\xcb\x05W\x95\xfdS@\xfd\xf5\xcd\x8ey\xf5S@\xf1\x00]S\xe3LS@\x929qK\xaf\x04T@\x8b\xee\x03\x7f\x83\xf9S@\xecNa\x0c-\xb8S@\xe8>\x9b\x98\xb3\xc6S@0\x8f\xba\xb6`\xbfS@\xcaX\xe4\xe3\x95\xfaS@C\xfevk\xf7\xfdS@><{\xfe\xf8\xfdS@\xe0cs\xf87\xffS@`\x12\xdd\t\xe9MS@\xc4\xf3A\xde-\xfeS@\x1c}j\xfd\x87\xbaS@X\x18\xc8W.\x13T@r\x8a\x19tb\xc1S@l-,\xbf\xa1\xf8S@\xe5\xc7\t\xb0p\xc0S@\x1a\xb4\xea\x80\x8a\xddS@7\xf7S\xab\xf4\xf7S@tI\xabc\x90RS@S\xfc\x85\xf4\xd2\xfaS@\x1d\xe4\xd8\xe50[S@\xd5\x8b\x04I\xfd\xfcS@\x0f\xe9x\xbay\xe2S@\x1c?#\xc9M\xe2S@%\'FY\xea\xdeS@=\x18 \xd0\x97\xbfS@\x07\x8e\xd2\x82\xea`S@[Y\x1a\xb2x\xc1S@\x8e\x92\x8b\xba(\\S@\x95|\x0e\x9a\xc3\rT@_\xe9@Q\x1b\xbdS@}\xcd\x10>\x0f\xfeS@\xc8\x82\x11+\xdf\xc1S@\x03\x0f\xd3\xd9\x18\xe1S@I\x96m\x88!\xc2S@\xd0\x10\xd4"v\xc7S@\x0b\x1c\xce=\x0beS@t\xad\xc1gs\xe7S@\x17\xde\xa3V.\xc4S@mL\x95G\xbf\xf2S@\xc8\x93Z\x8f\x91_S@f\x03\xce2\x1b\xc9S@\x8d\xb2\x0c\xe0(\xbdS@\xfe\x0f\xb2\xc1\xdfcS@5\xdaBv8\xf4S@\xb1I\x07\xa78\xfaS@,y\xc5\'~\xedS@\xf4r\x00\xba$fS@\x9a-\xf2\xcb\xbd\xcaS@\x92\\\xdf\xbc=bS@\xde!\xb6X\xdb\xf7S@F\xd2B(\x1d\xf6S@\xa9um\x80\xe5bS@B\x9c\xec\xc3[\xefS@[\xe7\xa3Y\x1dbS@C\xc5I~\xedaS@\xf4\xf9\xe1Dq\xd8S@8\x81\n$\xc4lS@\xb8y\'0-\xf5S@\xb2t.E\x8c\xf5S@\xbak\xf7Ws^S@\xfc\x14\x15m\x17aS@\x04g\x1d\xed\x9a`S@8\xaf\xb2\xcd\xce\xc9S@\xb6Z\xe0vB\xefS@Z\xd6\xd9\x8e\xf2\xbbS@\xa8\xb8\x94O[\x93S@bs\xd9a\xdf\xcaS@\xa5#\xa6\x1d \x9fS@\x195\xc1Ys\xf0S@\xcbcd\xe4\x05\xc1S@\xf7\xca~CV\xefS@\xd7\xaa\xe3\x11H\xf2S@\xd9x\xde\x00\xd1\xebS@\xdd\xa5\xa6G[\xfdS@0U\xc7\xde\x02\xd0S@\x7f\x0f\x8a\xed\x8d\xe9S@\x19\xc7\x1d\x90\x19\xc1S@\xc75r.t\xcfS@\xb9\xbcj*7\x94S@\x18\x99\xcc0M\xe8S@\x99\xa5n\xbc\xc8\xd3S@\xa3\xd3O\x00\x86\xd3S@v\xbb\x1d]e\xd5S@\xf7\x9c\xf4\x15v\xd6S@0\x8c\xd5\xdd\xed\xc7S@9\x0c\xbc\x01\xd2\xc7S@\x175\x88\xf7\xbduS@\xc8!D`\x7f\xc8S@\x7f\xbd\x89i\x9c\xe4S@\x95\xa8\xab\xf9\xf9yS@J\xda)\x13\x91\x8aS@\xf3k\xf9f\x8b\xcaS@\xa6\xf44U\xdc\xe2S@\xdc\x18\xd9\xe5\x81zS@V\x90\x06Sm\x89S@\x81B\xadj\xfd\x91S@\xb1N@n.\xccS@&\xd8\x02\xe4?\xf8S@\x8b\xe3\x11\xc5\xcf\xd2S@;\xb6\xd9\xabl\xcaS@\x0cS\x81Fx\xcdS@{\x83\x8e\xa1\x9b\x85S@|\xad\xe2\n\xecsS@\x1a\x8b\x14\xd66\xd0S@\xd0\x8c\x00!\x1c\x00T@^+\xe5\xca\x8f\x01T@\xa7\xf3\x9dV\x16uS@\xc0\xa4\xe8hmvS@\xe5\x9b\xee\xff\x8c\xc9S@\xb1|\xed?M\xddS@\xd7i\x85&\xcb\x85S@!\xb8\xab#\xab\xcaS@\xdd\xfe\xa0?,\xcaS@\r<a{\xaf\xf5S@6\xa4\xe1D \xf6S@[q\xf1\x00\x9a\x82S@\x8b\x91\xa0#\xff\xabS@+y\x15\xf9\x8dVS@\xe6\xfc\xc4\x88\xfa]S@\xedZ\x83x8WS@\tV7`j\xc2S@\xf8\xb8\xf3}\xcd\xccS@dq\xbe\x93\x83\xcfS@\x98!\x01\x1e\xbd]S@\xf3pH\xa7u\xe6S@u!0\xd8\xed\xa0S@\x8fzD^\xa1\xf3S@\x87\xb0\xb5>F\x95S@X\xed\xff\x8dofS@E\x02\xa92\x15\xd9S@\xd7\x9a\x0e\xd4\xb9sS@\n8U;\xec\xcdS@\'\xd30W#\xe9S@\x8e\xa7f\xa2\xb1\xbaS@\xaan\xd8Y\xc7\xcfS@\xc2V\xa97\xe7\xbcS@\x11E!\x86\xe6iS@\xa7\xa9i\xad\xfa\xf8S@\xfdN\xd7\xd7\x9b\xc9S@am|n/\xd2S@sE\x17\xfc\r\xaaS@k\xea\x00\xe1\xbd\xd2S@A\x8e\xdbV\x85\xcdS@Wz4\xe6c\xa9S@WZnL\x8f\xedS@\x15\xc9\xd9&9\xefS@\xed3\x14\xf1\x01\xe7S@\xfds\xa6W\x1cxS@$\x14\x156S\xcaS@\x99\xcf]\xcaPzS@\x8e\xb0\xab\x8dD\xdfS@u\xaf\xc6\x03\x99\x0bT@3yd\xcdE\xd0S@~\xc1\xd9\xd1\xebKS@|\xf9AgZ\x9eS@E~\xbc\xa9F\xddS@1\xaa\x96:\x02\x05T@\xce\x0c\xdeS(\xa9S@o\x19\xc9q\xb1\xaaS@\xa9\xceP3\x0fuS@\xd1\x9f\x8f\x9a.\xe9S@E\xfaq\xf6\xab\xa2S@?:6\xd0y\xddS@k/\xc5\xbc\'\xbdS@\xadKS\xff\x12\xe0S@\xf0\x04\xa5\xc1\xf6\x04T@\xacu\x9c0hvS@FcG;7\xa6S@\xe5\xd3\xbe\x03\xffIS@Ig\xd6\xbd4\xcaS@\xe1\xc5\xcd\x99w\xf9S@\xbc\xa5\x00\x18\xf6\xcbS@\xc7\x0e\xcf[~\xc8S@9\x8d\xc1ZI\xf6S@\xbb\xe7\xbd.\x12\xf9S@0+\xbda\xf5\xfdS@\x96\xa3q\x1a\xb3sS@q\x7f~\xe8\x84\xa7S@j!\xdc\x03\xbd\xd8S@\xfeM`\x97\xe7\xc5S@oW,\x8aM\xd8S@\xe3\x04\xb4\x15{\xedS@\xdbI\x81\xd2\x14\xc2S@\x91\xca\x8b\xf5\xd4\xfaS@q/_\xa6N\x04T@\xf8\x88\x14h\xe7\\S@\xd0\xf8\\{\xfb\xa4S@\r9\x89\xea\xb4\x05T@8\x9f\xac\xd2;IS@\x12\x0b@\xe9N\xefS@\xf22\xbe\xa5G\xc4S@u\x88\xad\xa06~S@\x8e\x9fI\xd5H\xd6S@\x91\xc55\xfb\xa8\xf5S@\x18\xd8=\xd4q\x05T@fb0\xde\xc6\rT@\xd7\xcb%\x1d1\xb2S@e!\xf0\xf7\xec\xbbS@)\n\x9e7M\xccS@\xa3\xb9%?M\xc8S@|\xf2t\xfe*mS@\xac\xb6\x9eY\xc7\xdeS@9\x00\x10\x05\x03\xd8S@\xbe\xc1F\x15\x1a\xd8S@r\xc6\xd7\xc8\xd6\xbdS@c-db\xd5\xefS@\xfa\x9a\xaf<\xc1\x8eS@\xaf}\x88<\'\x07T@e\xdc\xe7\xa5\x94\x07T@\x98\xe4w\xca\x7f\xbbS@\xa2}77\xcb\x06T@\xfc\xdeox\x93\xc8S@\x07qj:\x00\x8cS@r\xf1>G\xff\xcfS@R\xd5n\x9fG\\S@\xf5\xf4\xae\xae\x99\x05T@\xc1\xc4=\xa9:\xc2S@\x95o&\x98\xcd\xb4S@B%\xc5T\x01\xf3S@_\xdcn\x05"\xf0S@\x0e\xa1\xe3\x9d\x85\xc1S@\xdf\x1cW\xcb\x04\xbcS@S\x8a\x81 \xf3\x8bS@V\xe5\xa3\xea\xe1\xe8S@\x0c\xb4,%\xe7\x02T@\x14\x85O\xb8\x87_S@N\xd3K\xc8\xfd\xa7S@\x06=b\x9c^\xe7S@\x12\x8f\x95h\x8c\xd3S@\xf5x\xa3Sr\xfaS@u\xa7mc\x1d\xf8S@\xe4\xb8\x08\x11m\xb6S@\x199\x05+w\xc0S@s\xc9\xd1A\x8c\xcfS@\xbd9\xdd5a\xe8S@H\xe7\x8d\rP\xe8S@`1\xbf\x08\x90\xc6S@\xc2wx\x87\xedoS@\x11\x04\xfe:\xaf\xbeS@\xc9X\xc3-]\xe0S@oR\xd3\xe8\xac`S@\xdc\n2.`bS@b\x1e\xb2\xa1g^S@\xd5w\x05h<\xc5S@\xbb\x1e\x00\x95N\xb5S@\x957\xef+R\nT@m\xeciMJ\xb2S@\xbe\x0e\xfb\xf7\x11\xd5S@\xf8\x8b\xf5J\xd8\x9fS@w}x\xfd/eS@D \x7f\x89]\xf5S@\xca\x07W\xee\xb7\xc5S@F,`\x08\x95\xc0S@\xdd\x9dS\xb3R\xbfS@J\xbd\x97*\xc1\xc5S@\x06\xda\xe3\xb4\x03\xdcS@\xc4\xb4\xbf\xb0\xe6\xb7S@x,\xaa\xe1b\x02T@\xd9\x95\xeb\xb5J\xb9S@\x13\xe3{\x18\x0f\xcdS@\xb5)Qx\x96\x02T@\npH\xd7\xa9\xf5S@Ii\xb4\xcd\xcf\xbfS@\xe6\x07\x13t\x1f\xf5S@\x89b\x16Iy\xf5S@\xe3\r0l\xba\xc5S@\xc9\xd7\x15i\xddcS@\x95\x07\x1e\xe0\xe3\xf5S@\xb8C\x9f\r\xedcS@L\x96X\xd9#\xdbS@j\xdf\xef\x9f\\\xd2S@\xe8\xdcQ7\xfa\xf7S@_{\xa3N\xea\xf7S@m\xaf\xb8\x03hcS@\xf7\xb6Y\xb5\xfd\xcfS@\xe08\xc7\xc9\xbfSS@\xc4 \xa6\xef\xee\xb2S@\xf3\xf9\xc2G6bS@@f^<\x19\xf9S@\x85{!\xb0\xa2\xb9S@\x83"w\xa9\xa0\xe6S@\xfa\xd2\xd6\xd9\x1fbS@Y\x11\xf5G\xb9bS@t\xf0$\xd5\xec\xdfS@\xeb2Z\xc0\xd0SS@I\x884Y\xa9\xc4S@f\t\xcb\x8at\xe8S@!\xe2\xa5\x18\xee_S@)\x81\'\xfa\xd4\x95S@jj\xb6\xc7\x01\xbcS@Z\xbdx(\xa4\xa9S@\x81T\x19\xfa\xa6\x92S@\xb4\xbe\xe6t\xdccS@\x8e\x8eAI\xa5\xbbS@\xda\xb5dUH\xffS@S\xd5\xd5\xf6#\xc8S@lh6*bdS@\xa5\xca\xb8\xca\x08\xb4S@u\xf1\xd5\xd5\xd5\xb6S@B\xfe={\xb0`S@:\xb4\xc6I\xc5fS@Q\xdc\xcd\x10=tS@&\xbf\xce\xe3\xce\xbfS@8\xa2g\xd7*\xc2S@\xbbv\x0c\x1b*\xcfS@s\x10\xc6\xdd4\xfeS@\x8d\x9aN\xd7\xb9\xdcS@\xd9\x95\xeb\xb5J\xb9S@\xb8\xad\x1f\xc8\xf0\xd0S@\x01\xc02\xfan\x02T@\x83\xcf\xe9 \x88\xf8S@\xab\xdeg\xd0\x94\xd8S@UN\x06:\xe6\xd8S@g\x16\xe6\xe0\xd7\xc2S@\x07C="\xd1\xf9S@H\x11\xa4\xd8J\xc7S@\xe5\xd3\xbe\x03\xffIS@\x91d\x9c\xa9\xe3\x0bT@\x0cd\x81r\xa7QS@~\x8a_\xa0\'\xcbS@4\xda.(%\xccS@\x11\xc35\xc4_\xf6S@\xden\xbd\xb6\xcb\xcaS@\x92v\xbf\xce\\\xf9S@$\x14\x156S\xcaS@\xf2\xfbPc\xddbS@\x03\x1a\xd1\xc4\xfb\xdeS@\xc2\xca\xce]\xb1\xcaS@KA\xf6\xbe\xbe\xbbS@\xd3f\xed\xfa\xb2\xf0S@\x99\xcf]\xcaPzS@\t{\xae\x04\x1e\x0fT@Q\xc3/\xe7\xcd\xe7S@o\xf2\xfd\xae\xd8hS@\xf2\x0f\x0e4:\xcbS@\xc9\xbf\xcd\xd5|\xf6S@\x9b\x08\xa5\x92\xc4\xacS@z\xe3#\xd0\x0b\xedS@V\xe6vvQ\xe2S@z4\xcb7\xb9\xc7S@2\x02X\xe1w\xe6S@M*\x0c\x8e_\xcaS@z\xfc\xdd\xa4\x0f\xdfS@\xd1\x1a\r\xb5\xd2\xfbS@N\xceg%\x92\xb1S@\x17\x1d\xce\\b\xbcS@#\x94&-\xe3\xf4S@\x10\xe1H>\xc8\xc3S@!\xbd\xf8Z~\xccS@R\xad\xfb:\x04\xd0S@\xe5\x1f\x95\xa5\xbc\xfdS@kf]~\x87QS@hK^\xe4\xbe`S@[\x9c8\xd4J\xd0S@3mMl\x06hS@\x9f>~\xcdY\xcaS@]\x05\xfa$\xa7\x07T@i\xcd\xe73\xf0\x04T@\xe4\xd7s\x89\xf0LS@x7c>&\x03T@~\xb9\x91f\xb2\xa0S@\xa4yG\xc4\xfe\x02T@\xff\x98\x089yMS@w\x85I\x18\x8c\x01T@\xbew\xbd\x9b*\x07T@\xc3\x91\xab\xdd\x88\x07T@\x15\xceC\xc0\x95\x00T@\xd8\xe3\xa10C\xf1S@\x97\xb6\xcc\xce\xd8\xfaS@\xa3\xd7pu\xc5\xadS@Q9\\p\x8f\xfaS@.\xcfQ\xc8=\x04T@\x13\xe4\xa3\x90\xf2\xc7S@\x96\xfc(\x92\xdacS@\x0c\x07\xb8c\x85\xc0S@!\xa2y\xbbt_S@\xf6\xa3g\x16\xfd\xb3S@\x94\xfd\xc3\x80$_S@\x88\xe6\xd5\xda-_S@K:\xa4,CbS@^\x00n\xfce\x9eS@h\xa2TWq\xe2S@\xd00\xe5\x1e\xe5\xe1S@\xa6g>\xe5+\xa3S@(t1\xbc\xb6\xa9S@+H\x82\x9a\x1c\xb2S@}\x96\xd5\xec\xc1\xbeS@\xc1\x14\xa7\xf8\xd6\xf5S@\x0f\xcde\x16\x04\xc4S@\x8e\xdeN!|\xa7S@\xbe\x14*!!\xa8S@8\x1d#N\xb4\xf0S@c%\n\xd8]\xc5S@k\x0b\x0b5\x16\xc6S@\xd6Y\xec\xcb\x85\xf1S@\x0fz\xcc\xae\xf8\xc7S@\xa5\xd6\xb4}O\xdfS@\n|\xad\x12\xd1\xdfS@\x1a\xdec\x16\x97\xe9S@\xe7@\x96xQ\xfdS@q\x94~D\x96\xc0S@6\x9e\x95rx\xe8S@\xd9\x03\x01\xe6CzS@\xe6\x14;\xe5xjS@\xa7\x9d\xd9\x84\x08\xe1S@.`d\xa1)\xe0S@\n4\xa2p\xae\xb6S@\x17\xd4eN~\x0eT@\xba\xd6\xc0\xc0U\xeeS@\xe4TMh\xb6\xe8S@\xa3[GS\x04\xc9S@\x01O\xf0\xbc\x8b\xc0S@\xcc\xf5\xb1\x8da\xd0S@?\xa7\x10\x9e:\xefS@\x0f\x03\x85\x1d\xe1\xc6S@:\xe8\x8c\x013\xbfS@d\xf19\x10\x16\xecS@\xe5\x18\xe6\xa6\xdaMS@\xeaZ\x14\xd2\xe2\xb7S@\x11\x9a,\x87<\xcaS@\x0et#mZ\xbcS@47\x9b:\x81\xefS@\xb9\x1b\xab\xecd\xb9S@\xfd\xc5\xfe\xe1v\xf0S@\xf1~ \x88\xa7\xccS@>\xb7\x99\x05\x0f\xbfS@\xd9\xd9W11\xc2S@Y\xc2C\xd0\x16\xccS@\x95\x154W\x1d\xc4S@\x9b\xbbS4\xa6\xe9S@n\xa8\xe0\xb7*\xc8S@\x8di\xca\xb4\xf9\xc1S@\xac\xe0\x83D\x16\xd6S@\x80j\xf0\xec\xa3\xbbS@,\xb7\xfe\x8c0\xcaS@w\xed\x14\x06\xce\xa4S@\xafb\x92\x1a:\xa4S@T\xa7\x18\xd8\xb5\x13T@\xab\x05~\x00\xf2\xd0S@\x8a"\x93,\xd6\xffS@zK\xd9\x9d\n\xf6S@d\xb4W<\xee\xf5S@C\x18\xb2\xff\xf4MS@\x84\xe1v\x02\xda\xcaS@\xe5\xa3\xd2|\xaaQS@dt\xe7\n\xa9\xa8S@`\xc6\xa8\xa3n\xc6S@\xceg\x1a\xe2\x8e\xbfS@4\x0b\x85T\xaf\xcdS@9\xed\xdb\x8b\x0b\xd8S@z\x95C\x02\x0e\x05T@k\xacCu\xc6\xb6S@\xd31\x92y>\xbfS@g\x82\x8e\xec<\xf6S@\xfa\xf1SZ`bS@5\xad\xa8\xd2\xf7\xf5S@/\x10\xcd\xe6\xec\xd7S@\xf7\xb9\x0eB\x1a\xeaS@\x8c,\xb7\xa2\xa7\xd7S@\xa3\xed\x89D\x00\xa8S@{\xc7\x8fHR\xcaS@m\xff\xaf\x18T\xb2S@\xa7\xdf7\xc0E\xdeS@Q\xb22\xdaM\xa7S@\txt\xee\x8e\xb3S@\x13\xc6%\xb4\xce\xb2S@\x16 m\xfd\xe4\xb2S@F\xc6,\x96\xfd\xbdS@?\x85\x14\xa2k\xcfS@\x87_d+\xf2\xeeS@\x1d\ry\x14N_S@\xb9r\xab\x12\xe5\xcaS@E\x9a\xf9\'\xc4\xf5S@\xc3t\xe3\xc0\x89_S@\xfa\xcc\xe1A\xc5\xc8S@A\xe4y\xb3\xe2\xb1S@/==\xc9\xa8\xd3S@\xf1\x14\x04\xd8\x96\xa8S@\x91El\xa6N\xccS@@c\xc9+D\xc0S@\x97Y\x80\xae\x19\xcdS@iRzj&XS@h\xc5\xfc28\xe0S@\xcb\xff\x8e<\xff\xbeS@\xb0(\x92\xf3|\xa4S@M_l\xc5t\xd5S@\x8b\xc9}I\xb5\xa2S@\x18\xb7b\xc6>\xf8S@\xc6\xa0R]n\xf5S@\x9dNW[\xbb\xf4S@\x0b\xf9yh\xdfcS@\xe7d\x92\x93B\xc1S@\xa4\xa0\x13\xa4\xd9\xbfS@\x96@\xb7\xe9K\xe0S@\x82`\x95+\xde\xf4S@\xc9V\xd1\x9d\xf0\xf2S@6\xe2\xec\x95\x05\xf8S@D\xf7cA\x8a\xc9S@\x10>\x93%|\xebS@\x14\xa1\x83\x85\xc5\x06T@\xff\xed\xe8\x07\xd5\xe8S@\x1f3Ul\xad\xacS@LDxp]\xa9S@\xcb\x98P\x92)\xc9S@+5\x87\xc6\xed\xc0S@7k|\xc4\xed\x9dS@\xc2\x19\xaa!\xef\x88S@ \xc42\x00*sS@Czg\x99v\xdeS@\xf8\xaco\x98<\xf6S@\xae\xe6-\xd2\xfb\xceS@\xa8\x11\x16M\xcesS@\x08\x03\x90\x81~\xf6S@\x01\xa2&\x91\xa2sS@\x9d\xcf\x0e6\xcaeS@d\x83o\x1b\xaf\xfeS@62\xc6\x96EeS@\x84\xe1\x9a/\x02\xc1S@\x96\xa4\x1ee\x88\x9cS@\x1c\xabYd\x80\xd6S@\x04\x048d!\xeeS@\xf5\xacd\xba\x82\x03T@\xeft9\x94\xf4\x07T@\xfa]\xe7\r\xcd\xdeS@;8EQ\xa2\xcbS@(O%\xed\x94\xfcS@J\x8d\xa55j\xcbS@8A\xc3\x920\x01T@\x94\xfa\x8e8\x14\xfaS@\xcc\xdbQ\xe5\'xS@G\x99\x1fu\x99\xcbS@oz6\x9e\x81\xd6S@\xf1-\xfbc\xeb\x01T@F\xfe\xb6\xfe1\xc8S@vp\xa7\xeb\xc7\xe2S@|&\x84\x91\xa0\x06T@4#\xb2%8\xe6S@@\xab\x9f>(\xfeS@\x95\xb4\xf6\xe7\x90\xc8S@\xf8\x13.&\xc0\xc9S@\xf5\xcf}t\xc4\xdeS@\x8f%5\xf5\xd6\xc1S@\x1f}\x82\xa3c\xedS@\x90\xa1\xc7^b\xcaS@\xfe=\x8c\xaa\xdd\xd0S@#\xf3\xbfEW\xccS@<\x96\xfa\x8fx\xd6S@\xfe"\xdcc\xdemS@F\x9bM\xf7\x19\xe0S@\xdd\xc1\xfa\xf3\x81\nT@\xf7p\x90\r/\xe8S@\xd6\x05\x9c-\x8d\xcbS@\xdf\xbb\x8e\x81\xca\xe0S@JC\x9a\x86\xaf\xc4S@\x15A;+_\x84S@F\xfd\x18\xd0hcS@\x8e\xbd\n\xbc\xda\xd2S@y\xffP\xea:dS@~\x8aN]N\x95S@\xd7\xa8\x9e\xbb{\xf8S@\x1d\x1cu7\x14\xcdS@\xd0\xf0E;4\xa5S@\xdb\n\x99\x16\xde\xe8S@\x96\xdf3\xee\x9a\xcfS@*?,\x90e\xfaS@\xb8c\xb0-\x10\xb9S@OW73t\xbbS@\x18OkxF\xcaS@\x0c!\'#v\xc4S@d\xf5 \x85S\xbfS@\r"\xbf\\}\xa4S@;cwP\x03\xf8S@\xe9\x86y\\\xad\x07T@\xa4\xd7\xc4\xee\xfdcS@\x1f2\x14\x03\xe0\xd7S@\xfe\xe0H\x11m\xb6S@\xabi\x8a\xe0S\xc1S@b\xaaJ\xc9\xf1\xecS@\xdd\x07\x0frp\xecS@\x97\xea\xd9\xadF\xaeS@\xbc#\xb0\xf7\x8b\xd0S@\r._\xb6U\xd0S@\xb79\xab\xe3|\xc1S@"\xb0E\xf7\x96\xf0S@\xda\x17At\x13\xbfS@\xe4\x19_\x96\xd9\xc8S@F\xf7\x1b\xed\xdb\xbbS@\x81\x1a;wC\xa8S@\xf5\xf2\xd6C2\xb2S@\xef\x18\xc9\xa3\xcf\xa9S@\xe8y?\x8a\x81MS@\x1d\x0ee\xdc\x7f\tT@\xe1v^\xcf:\xfdS@\x0c^\xfc\xda\xd4\xecS@\x9fO\xcf=\xbbWS@H\xf5i/=\x07T@2\x9d\xfc\xa4RbS@\xd3\x99`\x85\xcc\xadS@]`\x83\r}\xdfS@\x8d\xec\xb9\xeaAPS@\x031\x8f\x9e\xf8\x02T@\x9c\xf4T\x1cT\xdfS@\xc1[\x11\xd1\x1bzS@\xaa\xbb\xccmMuS@\xcd\xe93\xac+\xa1S@\xcen\xf9\x91\xc3\xf8S@\xfa\x10\xbclX\xf9S@\x0c\xef\xe7)gyS@yO\x1b\x10&_S@\xcaT\xfe/\xc1\xf1S@P\xc3\x96\x00\x12vS@\xa0\xa8>\xad(\xf2S@|\xdauHD\x05T@bC\xa3o\xfe_S@?\xf3\xf3`\xe6\xf5S@\xfc\xc3\xb7\xb9\xac\xc5S@\xa4L\xef\xda\xf6\xf2S@#\xeda\xd9b\xf8S@9J\xc13f\xf8S@\x87k+0>\xa0S@\xcd\xdc\xe2%\x18\x85S@\x06NH>\xfb\x88S@S\x90[\x04\xdf\xf6S@\xb1\x94i*\x85\xe0S@\x17\x10\x9e\xe0PcS@\xedg\r\x94\xdd\xb2S@xze\x0eH\xd8S@\xad\x16\xce\x90c\xf5S@\x11\x05\x8f\xd2\x82\xc6S@!\x92\x80\xdcx\x0bT@\x8e\xa8\x04\xfb\xc4\xb1S@3po\xb3\xbf\x06T@\xc3/-\xd5\x0e\rT@Y\x9cI\xe4\xf4\xa4S@S\xfa\xb7\xe3\n\xdeS@\xcc`\'g\x12\xa5S@\x05j\xc6,S\xdeS@UI\xfb\xa0)\xceS@\xdb7l\xad\xf9\xd7S@\x04\xb3\x1f\x94\x87\xd5S@7"\xda\x16\xc7QS@\xc1t\xbf\x19\x10_S@\xe6\x00\x98o\xde\xc3S@\xdc\x05a\xb6\xcf\xa2S@P\xdd\xe1\xb0Y\xbfS@\xab\xfc\x00<Y\xf6S@\x92\xe5W\xfc\x97\xa4S@\x9c\xfe\xcf:)\xfcS@\x9e\xc1v\x82Z\xedS@{"_\x84\xf2\xcdS@\xd4Rh\xc9czS@\x86V\xcc\xc3\xb8\xc4S@-9\xb1\xc1\x91\xc9S@X\xb1\'\x88\xd3\xf5S@\x90!\xd4\x11w\xd6S@U\x1b\x84F\xa5\xc3S@\xf1\xb7s\xa6\xd5\xd0S@\xe2H&\xac\xb0\xcdS@\xe2\xe5\xbd\x12\xb2\x07T@\x7f\xd1\xc9\x1d\xc2\x82S@\xac\x986\xca\x1b\xc0S@\xfb/\x9da\xe3\xcaS@\xeb\xb4\xbba\xaf\xdfS@\x04^\xc5\xde\x1a\xc2S@\xb4\x94P\xb8Q\xa9S@\xa4h\xcd(\xb1\xdfS@c\x8aeg\x96\xe8S@\xf0\x03\x92\x17\xce\xaeS@\xe3\x13i\x19\xd5\xcaS@9:\xdb\xc7/\xf4S@\x06\x0e{\xc2\x07\xafS@K\x9e6\xban\xeaS@\xe1\xd3&|\x8f\x84S@V,O\x0cO\xedS@Y\xd7\x19\t\xfc\xd7S@l\x1fH!)\xedS@\rzf\xbe\x02\xdcS@\x1e}]ta\xf8S@0\x92\x15\x088\xbeS@\x1d\x9ajf\x81\xcaS@\xfaoT\xa9\xa2\x92S@}\xae\xf8\xe2\xc8\xe2S@\xe6\x9a\x94\xe9\xf0cS@M\x8c\xc4\xc3b\xb9S@Y\xb7\xd2\t\xcb\xb0S@W\x02\x8f\x19\x98\xc1S@\xfcrC\xa7V\xccS@O\xcf\x81\xbb"\xd3S@\x8ff\xfe3\x91\xbfS@viu\xf1\xbe\xc7S@\xaa\xa7*\xa8\xad\xb1S@\x10\xa1kP\x86\xc0S@\xbd#r\xa7&\xbaS@\xda\xfa\x93{NxS@\x0e\xb4PO\xfc`S@\xe0\xe3{ei\xbeS@\x1a\xed\x1d=\x16\xcfS@2\x80\x82\x18|cS@\xd0\x8c\x8a\x95w\xd5S@hO\x8e\rd\xe0S@\x96\xe9c7\x9c\xbaS@\\\x9c\xc7\xdd\x00pS@\x91\x99\xb5\xd7\xa9\xfaS@al\x92\r\x1d\xbfS@\xb7\xa5F\xad\xa6\xd6S@\xb1\x08\x92\xbb\x1c\xf5S@\xd4\\\xdc\x18]\xbfS@\x1e}w{V\xbaS@XvG\xf3\xfb\xc0S@6\x12&\xc5\x04dS@qH\x07\xc0\x92\xbbS@\xc5\xce\xd7\x17\x8e\x07T@\x1c~\xbf\x1e\xb3\xa3S@\x1d\x14\xad\xfd\xbf\xf8S@+o\xe4\xcc]`S@\x99!>L+\xc1S@\xf9\xc2U\xc5K\xccS@\xbb\x05\x90\'\xab\x01T@\xa0\xe9\xc4\xad$\x9fS@\n\x8bv\x95\xb2\xcfS@\xed\xfc"E\xcd\xcbS@$-\xca\xffs\xc1S@\x81\xa3+ZM\xf1S@\xf4\x82\x9bP\x93\xc6S@5C\x9e\x13\xb3\xfeS@f\x03\x90\xefb\xd6S@\xa1\x9ch\xfa\xed\xcdS@\xd6\xbeo\xed\xe8\xb7S@\xe9\xbcc\xed\xd0\xbcS@\x01&v\xa4\t\xc2S@\xc0B\xa8\xa7\xe3\xa3S@\x99\xafX\xf2\\\xe2S@\xe1\n^d\xfa\xfeS@H\x04\xee\xa1/sS@7\xf2\xa7\x14\xf5mS@\x93VN\x17\x9dQS@5a(=\xe5\xd0S@\xb1\xda\x15x}\xa7S@\x10\xa98d\xfa\xe6S@\x97d2I\xaf\nT@\xf3\xdc\xf8\xa46\x95S@@\x04F\xa1\x9f\xb5S@\x95\xb4\xf6\xe7\x90\xc8S@\x1fk\x8d\xef\xf7\xc1S@\xfb\x8f\x19\x7f\x84\xd6S@\xff\xcd\xa8\xf2%\xc4S@\x82\x8b|\x7f\xe7\xc5S@:\xff;\xa7\x1b\xc6S@2\xec\x1cwGXS@\x8a\xf3\xeb-\x98\xd5S@\xa93\xef,\x9b\xcdS@N\x8dp\xfd\x97_S@\x13\x0e\xa7du\xd0S@\xb0v\xac\x0e\xaf\xe0S@wL\xc2\xe4\xffKS@k<0q/\xf7S@\x1f\xce\xca\x1b\x93\xd7S@\xeeE2\xd2d\xcfS@\xa4\xd7\xc6;\xb4\xd6S@\x86\xa5\ti\x90\xc0S@-x.\xc7\x15\xc9S@\xb8*4l\xf7[S@V\nE\x05>\xc5S@\xba\x06\xfcx\xfa\xd5S@\x05\xa7\xaf<_\xcaS@\xad\xaf\x15\x91\x1e\xcdS@\xcd\x91\x8c\x1b\x98\xc6S@ja\xc0\xdc\x0cjS@\xbaa\xe5=\x01\xceS@\r%}\xab\xfa\x07T@k~\x03p{\xf8S@\x08\xfdbB\x11\xd3S@\xc6\xadGz\x1a\xaeS@P\xf4\x8c\x93#\xcdS@q\xc2k\xfej\xbcS@\x95\x85]\x8d3gS@D\xf4\xdf\x1eL\x08T@\xf0]\xf0\x99\x12\xb8S@\xa5\x89\xd8a\xbe\xe9S@\xf4b\xf8\x10\x1b\xc4S@\x91\xb9~is\xe4S@\x05j,gm\x00T@\xe9\xc0T\xc7#\x0eT@\x0f5\xaaaa\xa7S@C\'\xabd\x1d\xb5S@g\xd6U\xaf\xa2\xc1S@]\xe2\x8bF\x0f\xc1S@jei\xcd\xbc\xc0S@q\xef\x06%\\\xd8S@\xfe\x9f\x97\x92N\xdeS@\xf8\xd7\xd5y\xe2\x06T@\xe1Ha\xf8U\x01T@\xcd\x1e\x7f\xeb\xb2\xe1S@C}\x85\x06!\xf9S@\x03\x90C\x19\xb9\xf8S@\x00I\xbf`\xb8\xc0S@\xf4\xd4\x16\x17\xa7\xf8S@\x99\xc2\x1e\xfa\xe9\x90S@\xc3\xe4\x01\x98\xec\xf9S@\xeb\x98\xde\xbf\t\xfaS@\xf0z\x0e\xc8o\xfdS@\xfa[|H\xfc\x9dS@\xeb+L\xea\x90\xbaS@K\xbeOE\xf5\x0cT@f\xef\xfa?Z\xc4S@V\xd3\xcd\xb3M\xb9S@\xbc]W\xcd\n\xc3S@b\x05\xa8]G\xe6S@\xc4CM\xef\xe8\xc0S@B\x89\x85\xf1B\xcaS@\xbc\nD\x90\xb4\xccS@n\x195\x9d\x87\xa4S@h|\xbf\xe62\xf5S@\xab\x8bNT\xde\xf8S@$\x12\xb4\x8b\x8b\xf8S@\x9d\xe8\xeeX\x81\xcdS@\r\xe6\xb8\x95\x93\xc7S@e\xcb\xbc!\xa8\xbfS@\x19\xd4m\xa3\xf2\xcfS@\x875o\xb7\xb1\xcfS@\xc1\xd4#E\xb6\xe0S@\x05\xd5\x82\xa7\xc7uS@\x01\xc7\xe1y\xc9\x95S@H,\xfd\ry\x8fS@\x00\x18\x83c\x1b\xdeS@\xc6\x19d\xd2n\xbeS@\xa4\x01\x14_\x12\xcaS@\xf5\xa4\xab\x7fZcS@\x1dR\xf3Q\xf4\xc7S@\xa7\x01\x0c\xba\xdc\xbfS@\x00\xa0$\x8f*\xbaS@ \xf1\xbfJ\xa2\xf6S@\xe5\x9fC]w\xbeS@\x9a\xa9\xf4ci\xcdS@\xef\xca:\xcdl\xc9S@\x19\xff\x8bY\x01\xd7S@\xa3`\xc0\xc2\xb7\xcaS@\x98\xc7\xa7ff\xb9S@Z[\x19*\\\xbcS@\xca\xe06b\x8b\xd2S@9\xaaI\x8b`\xcbS@\x8c\x1c\xd7 \xf5\xcaS@\x0c\xac\xce\x84\xf0\nT@w\xa4\xbf\xeb\xb4\xcaS@*o\x87\x8a\x10\xf9S@:\xb0!\xc6#zS@c@\xd7\xe4Y\xf8S@\xe5\x91\xad\xe7\x9f\xcaS@T)\xc9!\xf7RS@\xa0T\x0c\xdd\xc7\xbcS@F\x14\xac\xb8o\x95S@@c\xda\xc0\x1c\xbfS@m\xd9\xf1\xc1\\\xc2S@\xeb\xa4\x0b\x8f\xfa\xfeS@\xae \x9d\xf0h\xbdS@;\xfc\xee\x02\x15\xd8S@\xa2\x13\x0cxRMS@M\x8d\x00\x9e\xc0\xbeS@\xfa\xe5N[\x88\xaaS@?g\xf9\xd9\xca\xbcS@B\xb6\xa0<\x03\xa5S@\xd3\xc2\n]R\xcaS@8\xf1\x9a\xec@\xbeS@\x13@\xc8\xcb\x12\xb3S@Z\x07\xe45\x9d\xf5S@\xab\xdc\x7f`7\xb3S@\xa6oe\xca\xc7\xa0S@X\x8c\xd2P_\x02T@R\x19\xf0s\xb0\xcaS@\xf4E\x93\x19T\xcaS@|\r\xb6u\xe6\xb2S@\xfd*u\r\xe1\xc1S@\x8bU5>\x14\xebS@ma\xd2\x9b\xc9\xf3S@c\xceI-%\xfcS@s\xd7\x13\xdb\x10\xafS@\xfa4\xf7\xe5\xab\xdfS@\xe7+\xaan\xf5\xc7S@\x7f\x1d\xcb\xf3\xf6\x06T@. \x05\xbd\x11\xeaS@A\x8b\x15\xad\x01\xdfS@\x99\xe6\r\x1c\xfe\xc7S@\x9f5\x84\x1e\x11\xa5S@\xe0\xb1\x9d\xfev\nT@H\x98\x0cY\r\xc2S@K\x7f3\xd8o\x9bS@\x1eY\x98\xcc\x03`S@Q\xe0Z\xd3\x14\xc5S@\x96\x0f\x14\t0\xbfS@K\xc9\xc4\xc9s\xd0S@\xb8\xc8H\x13\x14PS@$.\xa9\xd9\xf3\xe1S@?\xdc\xf5D\xf6\xcbS@1\xe4/<T\xe2S@\x17\xc5\xa4S\xc2\xf2S@\xb0\xac\xbdv\xef\xcdS@\x0c\x86\x8f)\x7f\xc1S@\xce3(\xe9o\xcfS@[\x87\xde\xfe\xd2\xa3S@\xf7\xa9\x14\xfd&\x03T@\x8e!0S\xc9sS@\\6\x00\xba\xf9\xc3S@\xbb\xf5\xd5]\xfe\xddS@\x00\xd7\t\xe3f\xa7S@6Kq\x04\x1fOS@\x06|N}A\xcfS@\xafwfMt\xc0S@\xe8\x90q\xb7\x9a\xc3S@\xfd\xef\x87\x86\xd5\xc3S@) \x14p\xf0\xdfS@B\xb7\xb4\xe8f\xd6S@\xa5%D\x07\xd3\xf5S@-\x10D\xbc\x13\xdfS@\xc0\xb2\xfa\xd2\xb3\xa3S@\xb5\x17\x011wQS@\x1d?\x1b\xe7\xe4\xd6S@w\xbc\x99\x82\xa1\xe1S@`<XV[`S@_\xff\xfc/0dS@OF\x98\xc68\xd5S@\xaao\x82\r\x93\xd5S@\x92\x85\xec\xfe\x8cdS@L\xcd\x05J)\xcdS@d\xeb\x81\xb3>fS@\xe9\xa9\x94 \xd8\x06T@d~\xa9\xcf6\xaeS@\xfb*\x82~\x97\xf1S@\xcdM\x06\xde&\x9fS@c\xfe\x986\xbb\xc8S@{\x966}\xa9cS@@c\x9a\xb5\xd6cS@\x17\x15\xd3\xddz\xbfS@\xe4(\xb2F{cS@Ke\x96\x9f\x04\xceS@\x89u.\xfeObS@\xa7\xe7\xf6\xd4\xa9\xdfS@\x08\x7f\x97B\xcd\xdfS@\xa4\xaf\xf3j\xe0\xbfS@\xfe\x99\xc9\xc1\xa3\xeeS@\x1c\xe7\xc4\x03\r\xdfS@q\x9b@\xe0\x85\xd2S@a\x033l\x15\xedS@\x92\x7f,\'\x92\x95S@\xd9,\xe1\xed\xf0\xc7S@\xf0gm\x91\xf1bS@\xf8\xd0\xda\xbd<\xf1S@\x04\x19\xf0\xcc\xf0\xa4S@\xff\xc1\x15\xe0\xe8_S@\x83\x8e\xa3\xaeCfS@\xf9%!b\x86\xfaS@$\xbd\xf9\x80\xca\xa2S@\xb7\x04\x0c\x9dn\xd5S@gu7\x8b\xb8fS@\xd4\x9d\xb4g_\x05T@\xef\xd32\xf1)\xf4S@\xd9\xc6\x9c\x910\xa3S@\x804\t\xb7\x96\xa4S@%?\xffh\x85\xbcS@6\x1e\xd2\xea:\xf8S@M\xd36c\xea\xbcS@\xb3\x16\xb9\xcf\x8f\xc1S@l\x8f\x9e\x08\xda\xf2S@\xd5\x9d6%\xee\xd0S@uDT\xdb\x8c\xcfS@p=/e\xeb\xbbS@\xf4\xae\xd2y\xab\xeeS@L&\x98p\xd6\xc9S@\xcd4\xe9^j\xefS@/\xd2\x80R\x91\xa9S@\xeeu\xe1\xbf\x7f\xc9S@\x04PZ"^\xd8S@zg+97\xc0S@\\l\xe5\xdd\x16\xb5S@W\xf1X\x16\xf7\xc7S@s\x13\x8f\xf2\xba\xc2S@\xa6)7\xbf\xd9\xb9S@\xc1\xde\xb7\x05\xc9\xd4S@?\xd5\xae\xbc\x90\xddS@Ky\xe6 \xb6\x9fS@)\xfd\x11j\x9c\xa8S@\xf1%\xccy\xcc\xdcS@\xc6W\xab\xa0\x82\x06T@;\tP%\xc3\xf1S@?d\xc7\xac\x1e\xd5S@\xb1\xbf/\xc9]\xcaS@?\r\xe4\x93!\xcdS@?\xfb\x99\x13\xf5mS@\xb5\x9d\xfb\x95\xf8\xa3S@\xce\xab%\xd2\xa8\xa4S@\x9cL\xd7h\xdd\xecS@\x17)\'\xbb\t\xe2S@\xc6Z\x90\x7f7\xa6S@\xd9K\xd5\xd9\x1c\xe8S@\x8f\xc13E\xe7_S@\x1b\x8a|\t\x8d\xd8S@\xd6\xf2\xce\x90y\xc7S@4zZ\x08P\xc1S@,\xc9QDz\x02T@\x94\x12x\x0b}\xc4S@\xe3\xd4\xee}[\xe8S@\xa8\x85W\x08\x98\xd6S@\x10t\xfe\x86WQS@\x9f{\x8f\xdf\xe7\xcbS@\x19KW\x13*cS@\xf38)\xdd#\xfaS@\xde\x93\xc8\xb8\xe7\xa3S@\x0b\x8e3\x04\x7f\xc6S@\x1c\xe1\xa6\x0c\xf0\xcfS@'
p35
tp36
btp37
a.
