# Supplementary material for: Sea ice drift data for Fram Strait derived from a feature-tracking algorithm applied on Sentinel-1 SAR imagery
Source: Data Brief. 2018 Apr 19;18:1410–5. doi: 10.1016/j.dib.2018.04.034 (PMC5999601; doi:10.1016/j.dib.2018.04.034)
Supplement: Supplementary file 2 — Supplementary material [file mmc2.zip › fs_s1a_data/HH_filter200vec/FramStrait_HH_20141112T063943_20141114T062320.dat]

(lp0
S'S1A_EW_GRDM_1SDH_20141112T063943_20141112T064043_003245_003BFD_F1B8.zip'
p1
aS'S1A_EW_GRDM_1SDH_20141114T062320_20141114T062420_003274_003C9B_D5CC.zip'
p2
a(cnumpy.core.multiarray
_reconstruct
p3
(cnumpy
ndarray
p4
(I0
tp5
S'b'
p6
tp7
Rp8
(I1
(I10303
tp9
cnumpy
dtype
p10
(S'f8'
p11
I0
I1
tp12
Rp13
(I3
S'<'
p14
NNNI-1
I-1
I0
tp15
bI00
S'\xe5\xc0\xa0A-\x840@\x89\\\x8a\x0b\xa8\xe40@\xe9ya\xb3\x85b*@\xed\xacwpW\xa4/@M\xf5\x1d\xea6\x10/@L#\xd6\x93 \x7f+@g\x1a\xdd\x03\xcb\xe9%@9\x04\xde1\x8b\xc2,@\xaa\x96\x17\x8f\x0c!1@\x0f\x8a\xd7\xf4#\x08%@(\xe2\xbf}\xd0\x88-@\xf1a\xce\x11\xb62)@o\xe8N\xb6\xa5\xe40@\xeaH\x9c\xb5]\xf2+@\xe3\xa1\xd6\nsr(@(o\x80\xba,\xcd+@\xbb\xd1\xad/|\xed)@H\xa7\xc4DZ\xb34@?\xe2x\x7fO\x9e0@\x8b\x83\xca\x92\xf2\x7f(@\xa8\xd0Ev\x0cV.@ty\x8e\xcb\x0e\x0e0@\xaa\x98>o\xf9D0@\xbd$\xb26\x80\xcc%@c\xb8\xb9\x99.\xe2)@&{\x9d\xb4\xb1\xb1(@\xe9\x7f\x14fn\xc2\'@X\x7fVZ\xc1E0@\xfe\x10\xc95\x9a\x850@\xfd\x84\xcaa\xa9O.@\xcfg\'\xf7\xef\x81(@D\xff\x8a}}T-@\x05W\x8bo\'\x850@\xce\xc1\x996L\x92,@}/a\x82R\x9e.@U\xa9\x95\xcb7\x9c.@\x14\x8f\xbf\x8d\xaf\xaa/@\xec\x8ca\xb1\xcf\xa6/@\x05\xacC\xe5\xaf\x1e)@\xb7\xc8\xa5\x9eK\xb6(@SK\xe2=\xcb\xf60@\xe0Sp\xbe\xbcj.@K\x80\xf7\xf3- ,@?gq\x90P\x06*@\xb0n\x91H\xec\xe3.@\xa2`b\xb3\x9do1@+\xfcM\x8cgZ*@\xc94\xbc\x19\xd1\x990@A\x86M\x81\xf3\xd1/@\r\xb4P\xe0\xe0\x92/@\xf88\x07Q\xb4\xdb,@05\xf0\x03Kj1@~\x1a\x8e\x05h\x0c0@-\x9f.\xaf\'B/@\n\xf9\xba\xf2\xbe\xce.@o\xc1\xb7\xa3\xd1\xc3%@Kp\x8eO|\x7f0@@}\x02\xc0\xdah\'@\xca\xf1P\xea\xa3_.@\xaf\xd8N\x18W\x0c0@\xaf\x97HF\xcdx1@\xfb\x96\x0e\xd8}c&@R"r\xd2\x15f.@\xca\x956\xeb\xcaG1@\x85;\xba\xe2\x12\xe7)@\xa9\xb4x\xf9\xdak0@Srq\xf4\xf1A.@VA,\xc0\xf3/(@m\xc2(V\x01J0@vl\x8f\xa3\xe3K0@\x0b\xbf8xt&.@\x80 ~\x01g}0@\x11&|\xde\xef\xbc+@u\x19}\x12+V)@\x9eh\x98\xf1\xe7\x951@\xb7\x02G\xad\xf8\xc1,@zbM8\x01l0@\x80N^zOV0@S&\x94Q\xc5\x960@T\x9fq\x9d5\xaa(@\x9e\xc6\x13\'(\xe2,@\x8d\xb0\xfe\xdf\xa5B+@\x8a\x83QP\xcf\xd2+@\x18\xc9H\xb8\xdb$&@\x9f\xf6\xbd\xfc\x16b,@\x06\xfb.\x1d\xafD1@\xce{\xe3z\xc0\xe4-@\x00\xd4\xce]\x91\x1e*@\xfc\x01\xe5s\x88H.@\x9e\xb0\xbd\xc1i\xb4\'@\x8b\x0c\xffU\n|\'@my\x8a\xfc\xf9y,@\xfaT-\xaa\xefF1@r\x92Rp\x81\xe6.@\xd1\xa0\xf3\xe5+O1@\xce-\xd33\x9c~1@\xcb\xed\xabuM\xeb/@\xb8\x98eMZ\x16)@\xc6\r|pD\xa0\'@rU#\xfe\xbc\xaf(@\x89|\x10\xd9H\xd3,@\x16\xc4\xa4\x0esx,@\x7f\xca\xb6\xd9\x02\xed\'@\xd8\xe6\xef\xde~-.@\xc7F\nTq\xb2,@\xda\xce\xf8\xa6M&%@\x84\xbe\x08\xc32s\'@\xe8\x93\x81\xd1E\x03-@n\xc0Zy\xd6\t-@s\xa9\xab\xe8L<0@%\x00\x05lY\xaf(@P\xa7\x89\x85\x9e\x12&@{\xfd\x9ex\x8dJ0@\xbc\xa57\xeeQu*@Z\x9c\xcd\xc2\xab\x81\'@\xb1\x1a\x0c\xf0cL2@\x8d\xd5Uw\xae\xf70@\xb0\x95\x19\xac,\x082@\xfeu\xa0\x10\xd7\xbc1@N$F\xbfyd1@X\x85\x0c\xf0\xe2\xb8-@\xcb\x1a\xc6\xa3$w\'@\x8an\xfbD\x113-@\x19\xe7\xd77\xd9\x16.@B\xba\xb1\x90?\x9e0@i\x06\xb9\xdc\xcc\x85(@\xba\xcb\xc0g\x96 0@\x8f\xac\x7f\xc2V\x04+@\x84\x16\x86|(\xd2-@q\xd4\xa7\xa8\x91\xb6&@\xa6\xae\xc8\xb7{A)@\xd1\xdc\xe8\xbdSy,@|\xba]\xf9R\x0f1@*\xa7t:\x87\xf9(@\xda\xb1\x91Q\xd8\xaf\'@\xd4=\xa8\xdb\xa9\x04\'@\xb0\xa7\x99\xf1\x04A/@M\xc7\x8c\xba|\x900@\xc6\xde\xea(/`1@o\xed\xda\xb4\'c,@\xa6u\x0b\x9bv\x0f1@@\x00\x04\x96Ab+@\xdc\xc1\xb1\x1e\xe8\x81&@\xbb\xfb\xc4]-\xf71@\xf6\xd2\xcf\xfa\xc9\x0c/@7\x06 7\xb0\x0e1@`\x0f\xe1\x11\x19=)@1\xfa\xc4e\x00_.@\xc0\xb1\xb5\x19\x03\xd0&@\xad\xa1 \x88U\xb60@P\xb1O8`\xb24@6\xefOL\xbc\xcc)@\xbe\xfcv\xb9j\x01\'@\x9dS\x00\x003\xd2.@}y\xc2\xediG/@m\xca\x94\xa8\xc2b+@\xe4\x8fI#B{/@S\xe2Z\'\xcb\xde(@\xf5Z\x9d\xf4\xe8\xb1+@\xd1\x92\x9d\x1a\x9a\xbc*@\x05\xa5\xc4\xe3Z\xf4,@\xcd\xe3B\x13\xdb((@|+\x00\xd8\x1f)&@\x9d1p\xd2W5,@\x98T>XR],@\xcb\xbe\xe1l\xac\xb11@\xf4t#\x96\x84\xe01@\x0c)\xed\xb5\xf0\xf4.@j\x93\xb2\r\xa7B)@tz\x08:Z\xf2.@\xd7\xbal\x07\xb1I/@\xa2\xb7\x85\xb8\xc2]+@\x9d0\x9e\x86\x83\x7f+@\xfb\xa2\x04h\xd5\x080@\x89ff\x1767(@\xae\xca\x81y| 0@4\xb7\xc4Br\x8a,@\xee\x00\xbfxd\x8f,@\xccHz\xcb\x10\xaa0@\x89q\x16)\xab\xe01@\xf8%2\xb4YL.@\x99G\x10(n\x80\'@\xa2*\xbc\xe9\xb9\xe8\'@(\xa1\x89$i\xf9&@B\x14Z\xe8\r$,@I\x7f\xadt=B&@\xec\xa5"\xec\xdd\'.@\xda\xaa\x9a.\xa3!&@\xf4B\xe7F\x82\xb3&@r\xa9\x90\x80F\x0b&@\xcf%\xa3\xea\xbfU&@\xf2,\xeb\xb8\x8dI)@\x08\xa0\xe9\x0c\x10\x9c+@\x84-\xd2\xda\xca\x00.@\xaau\xb9Pc\xe70@\x11\xa3gz\x96\xb7-@^\xab\x1d\xe6C\xab)@\xdb\x8f\xba\xe7\x90\xe51@a7\xd0[\x05_1@\x1b\xc7\xc2\x00\xef\x1e&@\xb5\xf9\xc2\xcb\xaf\xbe0@\xc7\xa2\x87|\x88\xae*@\xca\xeeL\x81\x01{.@n\xe1\x1fp\x87%(@\xdd\xd2\t\xd4\x86x0@\xd0\xc6\xe1Z\xe0\xb7%@\xdfK\x1a\xc7e\xea,@\xb2"~\xd2\x08\xea\'@z\xd4\xf9\xc5\xd7Y)@\xee \x06\xe84B0@\xfag)\xb9\x91\xea-@A\xaf\x81Et\xe7-@\xc7(m\xf0\xccR1@\xcbx\xb1}\xa7\xbd0@\x19g\xaa\xd4\xf2\xeb+@\x7f\x10\xd1\x1a=\xc6+@\xdb\xc9\xc9\x95Vu0@\xb7\xfa\xbc1\x995+@.\xf6\xbc\xb7\xfb\xb1&@\x17L\x8f3\x1b\xeb)@6\xc12\x8b\x1f\xe8,@y\x99\xe2$\x89"-@3\x7f\xcc#\x01\xd9\'@\xb7\'0\xa7\xa75+@\x1c\x1a4hhk0@-b\xf4\xe9\xda\x1b+@\r\x04%\x0b \xe9%@\x9a\x85\x8f\x03\x88\xfb-@\xaf\xe6\x1b\x05\xf6\xdc+@\xc8\xc2\xbb\xc7\xfc\x07/@\xd7\xddhG\xd8o%@$\x0c\x18l\x0c\x0c/@A[\xa6\xd4x\xd4(@.\xcf\xf4\xca\xce*(@9,[\x97\x8b:-@\x95\x02\x8f\x8b\xa3\x17+@\x81\xc2\xce(]:,@\x0f\\c\xf7\xb4o,@Y\x11\xa6>:\x8a,@\xc2\xca\xa4&\xb0K-@\x9aOw\x1e\xa8%\'@]\x9ac\x9aG>)@4\xea\xe32`\xcd(@wP\xdf\xda\x80\xca/@r\xccc\xb5\xb1\xdf-@\x91\xc7mD7)&@\xa5Rt\xc4\xbb\xd3%@\xa5\xdb\xb4I#\x1a\'@\xc2\xa0_\xa7\x01\xf00@\xdcTc\xdb \xe80@\xdd\x98c\x9b1\xc2.@\xe7\x10\x83\xea\xd7\xc10@\xc6\x0f\x9c\xc3\x99\xca0@\xba\x88\xf4Q_#\'@;Z\x1a\x05\xb6\xa0&@\xb2.\x92\xa0\xc2\x1d2@\xb52\x8e\xf5\r\x0e2@\xaa\xff\xbb\xe7\x06U,@+p\xedJ\x8d\xc2(@\x1b\xfd\x0e}PA,@\xb5\xda\xd4\xb8\xc4\x1c-@c\x98\xff\x1c/\xd5)@\x82\xfbbX\xc9\x0c/@tk\x08\x03\x87\xd80@M\x99\x06\xe0\xd1\xba&@@\xd3[\xe8"$0@\x88\x8e\xca\xd5\x84\xd3)@\xbc\x10\x14Fy\xa40@\xe8\x1c`A\xbc\xb6\'@6]\xb4\xde\xf6\xc6.@4j\xf0\x8d\x08]0@8\xb0\xdaD"\xfc\'@W\xb5\x17~`s1@\t\x1ac}\x958,@\xacjj\xfd\xebt/@H\xd2\xf2\xef\x18$0@\x14\x98\x03e\xd0\x14\'@\xad7SGB(0@$\xbf\xfaf\xef\xbf(@"\x1fj\xef\xf1\\)@\xd3o\xcd\x02\x1d;0@\xbb\x11\xf0\xdc\xfc\xd1&@\x9a\xf3\x16\x8d\xabV-@~Q\x0b1BU\'@*\x12`P;+\'@I9\x0e\xc4\x8dd(@\xcdT\xf2\xa2\xb3\xaf1@y\xb4(C]%2@\xc7\xfd\xe3\nN\xdf(@\xdf@m\x91\xf9%0@\xb3\x1dY!\xf1\x1e)@\'\xb8\xc46\xc1\xab(@\xf7R\x89\xac\x9a\xe12@_\xde)\x0f\x9a\x082@j\xc9`A\x1f\x8a,@\xcd:m\xb1.\x18\'@\x01\x1c\xde\xdf\xce\xb8\'@\x97\t|\x1fP\x80/@\xfb\nA\xe6x\x83/@\xb7\xf4\xdf(\'(,@\x1e\xc9\xd3\x82\x10L)@na\xef\xbfo#0@MK\xbcTT\xeb(@\x82\xde{\xb0A\x91,@M l\x8a\x89\'0@\xf4T_\xfc\x08\x1f0@\xf1\x81\xef\x92\x8f\x99&@\x85\xd2\xbco\x14\xef-@\xfd\x02b}\xc6\x0c)@]!\xb0\x90\xef\xdc0@p\xb8\xf2\xfb\x90\xab&@o\xd7\x9e\x92\x1aa.@_\x81mw\x82\xa70@yJd\x84\x03\x96,@S^B]i\x18*@!&\xe06\xc4w,@\x884m\x05\xfcm1@~=\x1d\xfb\xb19&@\xca\x0eRk\x18=&@ \x10\xd9\xdfk\xa50@\xeb{\xf7|K\x1a+@\xb5"^(\x86\xdf\'@s\x97\x8d\xe6\xeb\x18,@N9\xd1\xd1\x92\x7f(@\xb4\xb8\xb8!y\xa60@jn\xd2tXD&@\x89IrB\xbb\x8d,@\xa07\xb1\xbb\xe0\x8e,@\xe4\xd8@\xf8\x9b4-@\xf7%{gM\x88,@B\x7f\x81b^\xca1@\x94\n\xfe\xbb\xe8\xbf-@\xdaL\xd1\x80\x1fU(@9i\x1a <F0@d\x1c-\xf6\xf8\xc0-@w\t\x12\x02\x08\xeb0@\x8b\x82W\xbe\xab\x060@\xd7S\xfbu\x8e\x88/@$\n\xe9\x1dw$1@\xcd:\r\x9e\xae\x16+@\xa7t\x97<\x1bB.@\xa6\xe2\xdb$\x9e~&@5\xb6\xd0\x8e/\xc7%@y\x88\x9aK\x04\xaa\'@\x93\xcd\xf2YS\xe90@j\xd8\xca\x7f\xa3O.@\xf6\xcf\xd7Mim\'@I\xe3t\xaf\x1e\x95\'@\xd3\xc2\x1e\xe3\xcb\x0c-@\x12\xe8"\xc2\xb6\x99/@x%#!t:,@>\xcd\xd9\xf7U&(@\x9f\x90\x13\xd1\xa2\xd8%@mV\x94\x7fh$,@\xf3]^D\t\xad&@\xa7B\xa82\xe0\xa2\'@\xa7\t\x83\xf1nc1@\xb8R?\xf1\xb2\x1e2@\xae\x0c\xe1\xeaY\x9b1@d\xef\x84\xdd\x9a\xaf\'@\x10n\xbd\x9a\x08!0@\x04\xa3I\xa4\x05\xd6\'@f\x81\xa6\x96\xd3\xdd&@\xc7\xad\xffvq\xc4/@\x9a@\xa5\x03\xf2\xf30@\x82\xdef\xf2;\x870@3\x91L\xae#\x1c0@B]\xdf\xd18\xcc0@\xd7\xa4\xd9zO\x15-@\x06\x00wy\x017(@\xa4.\x08\xd1,o1@d\xc2\xe3?\x8eb1@\xf01\xc8\x12T\x1c-@\x9ayi\xc8\x91\x85%@``\x85\xbd_Y\'@-P\xa6Z\xdb\xcc&@BR;\x86\xc1\xa90@_\xf32]\x91 ,@e\xb8<\x11\xe3\x112@W\xd9pk3\xc4+@B\x86N\xd0q\x17+@\x00\x9dU\xd7\xca\x1f+@\x06\xe3\xc3\x83 \xb70@Z.^~\xb0\xb71@\xec~_\xfaH\x98&@\xad\xd0\x13mT$)@\x08$"$\xe9\xe0%@\xa2No%\x91\xce0@=\x01\xd2\xc0\xa9\xd5%@\x02\xb3\x1c\x84\x87#0@\x9b\xad\xf1]\x86\xc9%@\xc4\x19\xa4@G\xa0&@H\x10m3\xfd\xbb\'@\x06NdW=j+@\xb6\x99\x10\xbf\x82\xf0&@\x9a\xa4\x05\x9e\x1a4)@+C\xa1fK\xff0@\xf0G\x94\rv\xed+@\x94,A5\xbc+(@v}\xde-\xb7\x1a)@\x1e\xfd"\xb43\xc9+@El`\xe2\x05f.@)\x0c\xf9\x101\xcd0@@PUDj7)@\x85qc\xbc\x982%@\x9f\t\xfc\xfb\x80\xad)@\x86 I\xf8\x14\xdb)@\x96\xea\x91\xdab\xfd*@f \x13\xa1\x07\xbb+@ApG\x04\x98\xdd0@\xffD\x1b\xb4\xbe\xd4*@\xd1k>\x17\x1e\xee*@\xf5\xc6F\xa1\xe4W1@\x16\x9b\xbfN\xe4\xb8)@`\x07\x9fk\xff?(@\x04k\x9aA\x1c\x11&@/\xeaRk\xd5\xb9(@@\xf0\xa8\xa4E\xdd(@1\x80\xc2KM\x90/@\x88g\rtq\xb1%@3}\xec\xb5\xec:1@h\x14\xee"\x02\x9d1@gQ\xb4\xc9W\xa7*@FN\x0f\x1aF\x10,@X\x1b(\xff=\x951@\x9c\x8df\x95\x9d\xf2)@aH\xe9\xb4\xa0\x16-@\x85X\xf7\x04\xa4\xae+@\x80\xdb\xdd\x91\xe7\xb1+@>\xc8\xb5\xac\xd2\xa5)@\xcd\xd3\xd76\xef\x9d1@\xd5Qw\x9e\xe8\x7f-@\xbc=d\x0b\x91&(@\x7f\xda\x11\xf5\xf2&&@\xdd\xf2\xc26[\xd2+@\x85\xe6\xab\xfc\xdc50@Z\x1d\x86\xdb\xf9\x19+@\x1bo\x1f\xb0\xe8\xbf*@8\xda\x07\x9d\xd8x(@\x95\x8c\xdb\x12\xf4\x04+@\xa3\x1c6;\xe6\xc8&@\x00\xe6\x93\xf2\x80\x8d1@:?\x03\xd6\xeb\xb2-@\xd8\x95\xe978\x1b0@:\x1f\xe7\xb0\x13:0@2\xba%\xc4\xd1\xad1@\x00A\xeb\x1fg\xaf&@:\xf5\xb1\x80\x97\xb31@\xd6. \xce\x0c\x18,@\x02\xe0\x87\xf7\x1d\x0e/@\xa9\xc0\x8f\xc0*t%@\x89fR\xc3\xbb~0@ V\xe5W\xf8I*@\x83m\x7f\xe1\xa0\xb9+@esi<\x14\x19.@\x11\x07Cs\x1e\xe5+@\xcf\xc1\xe5\xa1\x8c\xac/@?R\xd8\xd7\xdb\x1d(@\xc4\x92\x93\nS\xff$@^\\\x11p\xb3\xbd*@\xc6-\xfd\xa5\xc1W*@\xdf%.L\xcd-)@OZh\x1c6\xab&@1\xc2\xdb\x10w\xb6*@\xb7|\xccg\x9d\xba(@*\x00\xb1\xf5\xdf>0@M\xbf\xfdc^4&@\x9a\x12\x14\xbe\xd3\xc0/@\x80Z\xbaj\x1b*)@\xeeE\xe2L\xc9\xba*@\xfaT\xa0\t\xe0V*@1^\xce\x02\xdc-0@\xd6\xd0\xc6\xd6\xd8\xb2%@Q\x1d,\xfa\xe7L&@\x15\xf9@l^\xab+@V4\x8c\xc2\xa8\x06-@\xfb\xa7\x9c\x82%\x8c.@\xd7\xb0I\n\x11\xe9+@\xa5\x99\xbc\xb9\xf1\xd4,@\x89\x15\xf3\xf9\'\xcf1@ \'+@\xeb))@\x8e\x9c\x0b\x1ae\xbd-@\xc8\xfdh\xfc\xe8\x87&@+\xf2\x10pF\x1e+@k\x84A[\xef\xb6(@3U_\xe0i\x821@9I\xe0\x08\xf9\xb1)@\x18\x82\xee\xeb\x02\xea0@7\xd5\x15\x8c\xd5\xec,@\xb1\xb0{k\xaeD/@\x15\xcf\t\xe7 \xcc)@\xe7C\xd8\xd8\x9b\xd30@\xa1\xd5\xd3c\xac\x8b)@\x12\xc2\x0f+\xa0"0@\x89\xf0\x02\x1c\x01\xfe0@\xd1\x82\x12\x17r\xf9&@S\x98\x01\x82\xe7\x1d0@\x85\x93\xb9:\x9a\x1f(@\x1e\xcb\xef\xb8\x8a\xb9-@\xd6\x824\xac\xa7\x171@T\x02\xdd50L1@\x8f\xe1\x9c\x83\xb7_1@\xd9\x9b[1\xd7t(@\xe7\xf5\xaf\xec\xf8&)@p}\x18\x8cg\xfa0@\xde\xb2\x90M\xfd\xbd)@\x85\xcbV\x95\xc3\x1a2@&\xe5\x94w\xb6w0@\xa2\xde\xc5L\xc2J1@\t\xe8;\xb1F].@\x8f\xff\xb6*\xa8\xe4+@E\xef\xda)\xc8x0@\xbce\x84\r{\x8b.@\x8a\x9f\x10\x8fL\xcc(@\xb2\xc1\xf5\xf6\x80\xa91@7\x11\x1fS\xff\xf21@\xe0a\xe6\xe1m\xf0\'@\x81g\x00HMx*@$\x875\xee\xb8\x901@\x0c\xd7\x19\xe0\x94:)@\xaa\xf6\xa5\xa2{\xd3+@\xac\xb4\x81\xcb\x84\xa7+@:dQ5\x06\x04)@\x07\x8c\x96\x8a\x83\xf3*@bx\xdc\xbaR\xb31@\xe3\xdb\xee\x1c\xb1\x04*@\x93\xf6\xe6\xae\x95\x15+@\x1f,u?Zl+@v\xa6\x00\x804q0@\xf0\x93T\x94\x81),@\x8e\xab\xa9\x8d\xea\xbe\'@V"5I\x10X-@\x97\x91\xae\xb0\xa5\xc7*@L0\xb4\xc1\xe7\xa0-@\xd1\xf7e>zb,@\x0f7\xa3\xac>,)@\xb1\xe5\x18\x84\xf4*(@\xdft\xdf\xc9\xdf^)@#9\xe7@\xf7&0@\xbdZ\xaaz\xf2\xd71@S\xe8s\xb8~\xba\'@T\xc7\xc44\xc8\xbd1@\xc1\xe7\x80Y\xcdy-@\xf7nx\xd5xA1@\x90\xdd&\x90A\xa81@\x11\x1eF\xcd\xcf\x7f&@f\xdc\x02\xe8\xc5K1@\x96n\x07V\xf3\\(@yF\x7f\x99,\x8c+@\xcb)\xed\xf1\xae\xbc(@y@r\xa9\x92/1@\x88?H\xf9\xf362@\x18\x17\x805\xb6\x100@\x8a\x86\xb9\x8e!\x95(@\x88L\xd6\xaa|\x9a(@\xbd\xd1y\x1c&\xd8,@\xf3E#1\xb8\xd6)@\x90H\xcd\x89\xce\xf8&@\\\xe9\x9f\xa6\x90\x951@8\xe3\x97\xa1\x82\xc9%@uZ\x05\xf1\x01\xc4%@W\x7f\x1fC\xa7c1@&QY\xed\xbb*1@\xe7\xd7\xfd\xf7x\xb01@V\xea\xf5\x03\xcf{/@\x07\x9bN\\\\\x88\'@it`\xc0\x89\x022@\xf8x\x1f\x07\x98.1@\xcea\x9e]\x06B+@j\x10Ag\x9aX(@E\x06u#"\xc0(@n\xea\xa9\xce=y-@\xae$\xcd\xa2\x8dy1@]\xa1\xe7)\xad\xa2%@\xa3\x94\xcb>\x07u1@\xfcC\xa2@\x10h+@N\xe8\xebq\x9e3/@\x11\xa4T\xfa\x18\xf3,@\xd8\xb5%M\xb6d1@\xaf\xb6\x10o\x9dA&@\x97\t\xbb\x8c~\xbd)@\'\x94P\x12\xd5\xf3,@ \xb4U\xd7Y\xbc/@\x89\xdei2\xbf\xe8/@\x00\xe4\x81\x96\x14\xcf,@]\xe51\x03\x16\xd9,@\xfa\x1c\xdeo\xc5|/@\x9cg\x98lnG&@\xf8\x1a`\xb6+\xb2(@\xe9Am\xa9\nc+@\x91$\xdf\x14\xc7^.@s\xb4\x9b(\xc7B2@\x94\x03\xd6\xe9\xf8\x90+@M\xa8\xec\x92\xc3U&@\xecS$\xf6\xe8\xca*@\xcc\xaa\x8d\xf0d\xea)@q\x84iOR\xac(@\x87\xa9\x19\x17\xad\xbc1@\x80oI\x04\xb6P(@\xaa\xc0\x84\x95r\x0f&@\xe6\x87\x94\xa9\xb9\xd4)@\r\xab\xd5\xe3\x9a\xd91@\xe1ZJ\x0c]Y.@\xa03Q\xf2\xf0\xcc+@\x18\x06\xa0\xbfS\xbb\'@\x8bOX;2\x072@\x06\x06\xf5\x81\xe6\xc8+@\x1dzK\xd7\x98\x8e/@\x82\xd6\xc2*\xd8G.@\xeb\xdf\x7fO\x1010@(p\xee\xf0\xe1\x150@\xed\xb2\xb8zT\xea1@\n\x99\x10D\xc9\xcd+@\xaf\x8f6\n\x81\xba*@+\xe1\x85*HM(@\xe4\xb0\xb4\xc7\xe2\xd50@\x0f\xdf\x02X/e(@Mws\x1a&\xe4,@\xd3\xf3\xff\nNo(@\xf7\x91\x1bt\xcf\x991@{P\x14\xfcQ\xd6)@2\x86q/\xed\\*@\x8aR\x8a\xf5s\xbc%@\xca\xfc\x9c\xdf\xa9K&@\x1f\xd25jvQ/@d\xcd\x98\x9f\r\xd70@M\xaad\xba\xea\xe7&@\xf6\x80\xd0w\x16\xab(@\r\x90K9\xf6S)@\xdc=\xdfk\xa6&0@\xeb\r7m\xb0S(@^\xa1\x1f\x98\xc3\xd31@5\xac\x18\xbf\'\xf7&@\xff\xd4\x8dwp\xa41@p#\xb6&\xd3B1@\xb5b\xf9W_\xf1\'@\xa7\xfd6\xc0/y/@\xbb\xfc(\x0b\x031(@\x05\x8a|\x0c\x9es(@_\t\x16V\x95o+@\xfa\xdd\xef\x80\x86\x12+@\xbf?\xae\x001\xf7\'@\xd5d[\xbd\x87 0@\xdcN\xb7\x9d]()@t\xc8I\x1b4U0@\x11\x164N\x9f\xdd/@\x13\xd4\xf8\x80\x87\x14-@&\xc7\'\x9b0I0@\x81\xf4\xf8\x1c\xb2M0@\xa8\xe9\r\r\xda$/@\x8cy\xda\x15\xe7\xd51@l\xde\xa1\\\x1eL&@)\xc7\xf0C\x8f\x80(@\xbc`\xaa]\xb94)@\x86\x8e\x9d\xfc-K0@\xf8|\xa3\\U\x9a)@\t{<$7\x16,@\xc4AM\x89\x94H&@\xda\x0c,\x13\x16\xe7&@\x01/\xd5\xdc\x80f(@\xc9\x81\x05=\x1eL.@\x94\xed\xccg3\xa6.@\x1f\xe5\x12\xf7Wa(@\xc0\x88\xf4\x8dU\x89)@vvS\x90=p(@y\xf7$\xc7\x9e\xe2-@\xf49@\xdd\xa2R+@\xf8\x00P\xce\xaf,1@t\xac\x07\xfa\x95\xf4\'@\xe1\xb26\xd5\xa3\x98\'@g\x04\x0f\x88o\x1f,@\x87\xe0N\n\xa1\x84\'@\xc5o\x82\x1cl11@\xbc\xa1\xa7\xb2\x92**@&\xfd!\xd8eH*@\x8ae\xae\xcc\xc6t)@\xee\x1f\x1a\xc0\x1c\xf1(@\x19W\xad\x85\xb2\xc8+@%\xe8\xa6\xf4\x96\xd4\'@\xeb\xd1\x8fXM\xac)@n\xed\x97/\x1b\xe8)@\xb0j*\xb6\xe4\xae0@\x06I*\x17\xfc\xd5+@y@\x1a\xbfK\x0c*@\xcfO\x1a\xb9\xf0A0@\x9d\x82\xddn\xba\x12\'@\x80\x88\xbb\xa1\xaa@.@\xf5\xc8\x10\x1d\xe6\x1c+@\r\x05\xec\x1fT\x9d(@\x90\x169\x98\xf7R.@=\x1d\x1d\xf5pr(@\xf6\xe1\x86\xfdRS0@\xb6\n\xfb\x0c\xc5\x15+@.z\xdd\x92\x9d\x10,@\xdc\xc0\x1d\xb5\xf8\x97)@=\x86\x1d5\x90U1@+=\xe7)6\xe5&@\xb3\x13\x05\xe4\x95\xa11@a\xefQ\x03\xec\xd41@\xcfde@mS)@+\x15\'|\x18*)@\x1a\xed1$\xffQ\'@\xf4\xac\xa4o\xa0\x0e,@\xfa\'k\x1fz\xff1@\x85\xb2:\xa2M\x891@"xl\xc1\x8d\xb6%@\xcf\xf0\x8c+v\xe4*@\x88Pc\xa4_"&@\xf0\xae\xa2\xd5\x1e\x9c(@9-Q\x10*\xd6(@\xa4\x02\x99\n\x95\xa2.@@)\xd4\x15\x05\xf4,@P\xab=\xaau\x112@\xdd\xc8\x17\xa2\xb0\x99/@\xee0\xf1D8E&@\'\xb7s\xc9g\x8a1@jxN\x1c\xf32)@\x9d\x0b|\x81\xc1\x7f)@\xc3\x10f\xb9G\xc6,@\xa8\xd4\x19]n2)@Sy\xaf\xf7\xad$-@\x99\xb9\x0c\xef*\x96)@X\xf0S\x7f\x96\xcc1@\xc7--\xa9\xc1\xd91@\x8c\xd2\xfc\xe0\xbbl.@hw\x86\xd9.0(@\xab\x05\x8d\x11\xd5\xdd(@#\xbf\x06x\xba\x08,@V\xf3\x15tb\xd81@\xa9\xa3},\xe9C)@\xbc\xb8\x81Z/S.@\x1b\xa95:\xde})@M\x16\xa9\xcf\xa2x)@s;d\x87\xa1a.@\x89\xf9S\x1b\xb3\xfc1@\xe8\xce\xc6\xf3sK+@\xb5\xc76\x8d4\x051@\xd3\xfb\xd6\xa6\xa4\xba/@\xd4\x1d\xfb\xf1\xa4\xaa1@\xd2\xf5IE\xdd\xbf,@\xed\x07\x0f\xaf\x0b\xe8*@\xeb\x8d,\x9fPh.@\xc3A]\xb8\xf76+@\xd9\x1fd76\xb6,@\xa3*\xcf5\xb2\x1d&@\x12$\x878\xfbw1@\\\x07\xfdJ\xf2{0@\xb2V\x0b&\xc0\xb4/@HL9\xf0=g0@\xd3\xea\x94\xa5\xbb\xc9%@\xa2$N\xe7p\xc9,@\xe1c=\xf1\x14\xd31@\x90\xfb/\xc2\x18\x9e1@g\xfa\\ \x9a\t2@BTe\xd7\x9d\xd1*@\x125p\\n\x03&@M\xbdkY\x01\xcb,@\xf4b\xa35C\x10,@\xfe\xa2\xf8Jo\x17)@\xa3\x83;N{\x0e(@\x9b\xb6O\x0cp\x04\'@T\xe7\x13_$\xff%@@\xe3\xca*\x90\n/@\xdd\xb6\xaf\xce\xb4\x9d*@\x81{C\x8d\xfa\xf52@k1\xc8\xb2,\x93*@U\xccT\xf4=/)@\xe1\x8b\xd7\xca\xaf\xed%@e\xf6E\xcdf\x95/@\'\x8e\xc8\x8e\xb5\x991@H\xa9\xa2\xf1\xf99.@\xc3\x92\xaf\xdf^\xe3(@o>"\x0f\xf7*)@\xfepbntt+@\x8e#\x8e\xe5\xf0$)@\x04H\xf3\xd6\x95\xad,@fb.-3\x880@\xac\xca\xf4\xc3\xf6\xd0%@\xfbqm\xca\xb1\n\'@\x0chp\x15\xbdq.@V\xda\x1cg\x0e\xda(@\x00\x0e\x0b\x03091@bA\xc4\xc5\x15\xd4+@\x8aY\xbe4\xb2\xe8+@\x92W\xea\xa7\x8c\xb1)@\x91}\x0f\x19}o,@\x8ax\'\x1dC\x02&@\xff\xca\x9b\x0b\xf5\x830@\xf5a\xc7r\xf6F(@\x81Y\x9f\xe4R1)@\xc2\x1b^\x02\xbdV)@\xf5T\xc1\'r\x9e(@U\x00\x0e[\x00\x8e0@\x02\xd5eS!M0@\x9c\xb1\xf1\xfcl\xf2,@\x80i\xd5\xf0!S.@\'\xb4\xf9\xe3\xbc6.@\x1f_\xed>\x81\x03)@\x85I\xad`x\x0b&@\x8a\x14I\x99Q\x8e0@\x88\xdbfJ\xb0\x11\'@\x9c\xa8%g\xd4\xfb&@>N\xe1\x9c\xbc0*@(\xb4P\x9aq%,@wf\x07R\xaaI1@+\x81\xcc\xfbE\x960@\xe7\xa7\x8dK\xcf\xa5%@\xf3\xf5#\x88\x0c\xc0.@\x16"\xd8U\xa0\x06-@\x9cv\xba\xd5\xb1\x96/@\x03L\xd0\xeav\x91,@\xb1G\x1f\xc2\xd99(@r8\x10\xc6\xf4\x05&@;\xc8\xe9\x08C\x0f(@\x17\xf5<f\x96y)@\x9c\xf3\x8a>W\x92/@R\x86\xbb\xed\xad1(@\x17\x8cz|\xcbO)@\x98x\xad\xee\x97\x02*@\x87\xbe\xe03\t\xfe(@\x1eQv\xde[\x1a\'@B\xb7(\x95c\x8d1@\xaa1!|"y\'@V\xa0)\xf9N6/@\xea\xb6h\xbc\xd0\x9c.@\xdb\xc1+(\xf2m*@\x00\xea\xa7\xec@\xb1,@\x07\x8a\x7f\xde*\x1b2@\x01\xe80\x07\xc0].@O\x9f\xf8=\xd1(1@\xd3\xce\x95\n\x03T(@\x1cx\xec\x84l\xa6,@\xc1\nU\xe5\xfa\x93,@\xf03,\x82\x89\x1d+@\xae\x99L\x0b\x18\xf3%@9\x86u3\x9c\xaf,@\xb3\x85\x80O!\x830@\xfd(Ix3Q+@.2\x93Zb\xd1\'@a\xa6\x07r\xd7\x891@?\xe1\x17\x17\x80_1@X\x98\x92\x89\xbfO&@\xa71*[\x87\x8c1@\xcf\xc0\'\xc7!\x8a0@WXA\xbbH\xff)@\x8b%gk)\xc9*@\xd5.tp\xb6e,@\'g\xec\xd0[\xba-@oyK\x98\xc4i(@\xeauS\x19\xba[&@\xc3\xa31\xd4g`1@\x10\xe6\x048MR1@/R\xb5h\x10\xc00@U^\x97\xffT\xde%@6\xd2C\xf4:k\'@\xe1>\xebm\xdb`+@9B\xaf_VR)@\xc7\xaf\xbb\xb7G\x100@\x87as\xa0"8)@\xa5~IlA\xcf+@\x03\xe7SERn*@\xe4\x8fq\xa3\x05\xe61@eno\x91\x81M*@LU>y\x9c\xb8*@\xcb\xb4\xc1\xdf\x05U1@py\x16\xc0\x8bh(@>?\xbd\xb2I\x0e2@%vPs\x15Q1@\xbds\xb3\x06\xf0\x92/@\x10\xe2\xb1.\x91?+@\'p[\x9ae\xf7.@"\xbe\x81P\xd9\x871@\x8a}#\x06\x1c=1@\xabI\xff\xc2\n3)@\x7f\x8f}f\n<*@\x8c\x1aE\xd6\x8f\xc6(@T\x99\xd3\xf0 \xfb\'@\xd0r\x16\x98\xfa\x93,@\xd7\xe4h\xe2\xbep,@\xbf\xef\xac\xd2\xed\'0@)\xa6m\\\x86\xb31@K\xae\xe1\x15\x91\xb0-@-\xc0\xe8\xe2\x1c\x830@\xd2#-3\xb5\xb00@\xbe\x11|\xa7\xf9\x03&@U~B\xbc\xa8{,@\x9eq/\x91#\xf11@H6#X\xd8\xd1,@l\x08\xc8\xee\xa3\xb80@\xa9\x00\xf4\t\xa2\x1d.@\xce*\xe5A\xfb\x93*@\xbf\xe8R\x11\xa6\xc7+@\xd9ndgH\xac(@\xfcV\x16\n{\x0f1@\xdcqf\xbc\xfcy1@\x82\xcb\xbb\x11C^(@\x87_\x9a!\x86\x13/@~4?Ub\x8b,@\xcaj\x82\x89a\x0f.@.f>\xb9%o0@\x80q\x13\xf7\xa5\x1d)@>\x98\xa1\xcc\xdc^+@\x1d\xc8\xa7\x8d\xd0\x86+@\x13\x94\xc0\x91\x0b*)@\xad\xe3[Jc\\0@A!\x93\x84\x17q0@\xb4\xb7\x1b\x10\x8a\xf2%@\x06\x88K\xb2\x80\t.@.B \xa1\xbaH\'@\x17\x89\rB\x90/\'@o1\xfc#\xf5+)@L\xb6\xdb\xd1)\x7f/@\x9d\xf1\xf8\xf2G\x85(@\xe0\xbb<\x17\xd7E2@=\x10\xe6\xd1\xf34)@\xa2-=He\x8c1@\x13\xd2\x9drSf0@\xa6^Qb\xf8;&@\x15\xc9@y\x900)@\x03\x00&\xdfmz(@\xc5\x12\xf2BE\xcd,@q\x13,\x9d\xeb6-@\xbbc\x9d\xbagB.@\x12\x99\xff\x87Jy/@v\x02h\x86\xb7\x08/@\xbe\xb72\xa4\x80\xe3%@\xa6\x959\x13/\xff/@\x83C/\x94\x88\x9d/@{\x8f,[\xdcc0@\x14q\x86\xc6\x03\x981@c\xfe\xcd\xe3\xb6\xcb%@=\x15B\x05\xe7?-@\x86Q\x9c\xd2\xdb3)@y\x96\x7f5\x9d\x03.@]\xdc\xbf\x1b\x0b51@\xf9R$I\xc7\xfc,@\x9c\x7f\x98Y_1.@j\xc67\x93\xec\xb00@\xd38\x89\rS\xb8-@h\xfb\xc8*\xedV)@\x8e\xa1z]3\xba1@9O\xf5\x1b\x88\x18)@\xf0\xe0\xe7>+F2@\xf9f\xf58\x9b\x1b2@\xe5;\xa5\x87s\xe2&@\x1d\x0fP\xf2Y\xad+@\\!~\xf7\xabG+@LEB\x07\x99\xd2+@\x1b\xf6=\xc0\x18\r+@d5\xd2,\xff\x90-@\xbdb\xd9\xbd;\xf9)@ GS$\x91\x911@\xf4\x17\xd1\x1d\xad\xa5\'@\xeb6 r\x93\xb2&@ \x87*k2\xfd.@\xad\xe3\xe6\xdc4\x8d0@\x9c\xdaU\xa8\xc4\x9f-@[."\x17\xf6\xa3-@\xc94\xa85~\xf8(@4\x88g=\x93\xb5/@]nk\'\xbau-@\xd1X\x08\xc7\x08&)@3=!\x9f\x86%\'@\xe6{\x03H\x82)0@\x9f\xe2\xf5(\xe9\xd2%@\xf0\xf1\r\xbc\x85B2@\xa1\xcbQ*b\x161@\xaa\x0c\x8b \xd6\xe7(@\x187\xf7?\xb3\x050@3?\xe1\xd9\xfc\x1e-@\xa5\xcd\xaf\x0f\xc4j0@^\xe6 F\xc2\xd51@\x0b8\x1b\xb5\xc0{*@b\xd9.\xfb\x81\xdf0@HW;l\xbd\xd7/@\xbc\xeb\xf2\x18Vg+@@\xb2\xb2D\xac2.@\x14kY\x17W\x11+@y9~\x8f*M(@f\xd8\xca3v,2@i\xba3\xc6\x8c\xd7,@#\xadGY\x9a\xd4*@V8oG\xa1\x160@\x98\xcf\x16kj\x1d0@t\xa58\xa0HO-@\xd5\x1c8U\xa7>0@\xd9\xff\xa6N\xc5\xd3/@\xf0\xadx\xab\r5/@\xce\xc8\xa7\x11\xc1\xc3.@P\x91\xa8\xd8\x94\x12\'@\xb9\x18\xe3#\x02\xcf0@y\xa6\xdf\xa8,d,@\xbd\x9a\xb8Q\xfc\xe81@\xba\x17\x98P\xb8\x8d(@\xce\xea{M\xb6\xb1.@\xae\x8d\xa6F\xff]/@l\x01M\xf0\x8bH,@\xe9\x9e\xfd\xe6T\x11)@\xcf\xc9\xa9\xf3\xd5#/@-\xf0\x1c\x9d\x1d\x97/@\xe1-\x03Mj-0@\xee\xdeq\xb5EZ+@\x94\xf3\x07\xe6Sa0@\x95J\x8a\x83C\xfe$@_v\xf0(\xee\xe5*@\xda\x04A\x91M\x162@\xcf\x9a\x19\xdc\xca\x980@\xf4L"\xf2\xf8.-@^\x19]\r\x07\x98+@"\xe4\x0b\x8e<\x10,@\xb7\x14/0o\xec1@\xb6?\x1bz\xb5_*@\xb33\xf1v\xc9\xa6*@\xa0)\x89l\x9eD/@6\x86{\xe7\'71@\x07o\x13\xce.\xfa+@\x11\x02w\x88\xe2\x9d0@\x16\x03b\n\xed;&@\xb3\xcbC3\xd7\\\'@z\x86v\xae\xffc(@\x97\xdc] \x88\x9c/@\xcd\xba\xf63\xebo,@\x9f\xc4\xc9\xacC80@\xd9\x0fT\xcaO\xd4(@(\xc1\xd7\xd8"l(@M\t:\x92\xb712@\xa8\xf84\x98\xa2\xb5/@b*q\xc0=;1@R<\x8c\x18\xf1\xe3+@\x0c\xd9\xd3\xc7P!0@\x1b\xb8\xf3\xdd8\x0e0@\x9c\xfb\x14>\x16\xe1-@\xe8\xb2\xc3\xe4\x99\'1@ \xce\x83\x9f\x94\x890@$C\x8bwL\xd1-@\x05\xb5\xef*\x10\x86*@\x1d\xcd9b\x9f\xb4-@\x97\x92\x1c8\n\x10,@.0\x0c\xcd}40@}\xe6\xe9\x03\xfd\xc7+@\xea\xadx\xbf\x16\',@\xae\x02\x05\x008%*@)\x95+\x95\xa7W1@\xe5*\xf3rS\xf00@(\xd5!\xe3\x87\xc5.@?!\x86W\x9e\r1@%\xe7\xc8\xbfX>(@[\xaa\xa3\xa9\x19\xc10@\xc7\xb6\xf0\x8d\x0b\xa7,@\x0b\xbd\xea\xdc\xa0\x880@\x8e;\xc4k\x8a\xf00@\xb6\xc4JJJ\t0@\xb7Hr\xd870.@0\xe2\x18\xd8\x8f,/@\xe0\xf9\x14\x1aJ\xc1&@\x0ch#\xf0\xc9\xec0@\x14\xa7\x9a\x91\x02\x91/@>/\x82\x0f\x82\xf9*@"@\x1e\xaf\x01\xac\'@\x13\xd9\xac\x84.!0@\x8a\xd4yd\x03@+@\xd1r\xb5.\xf24.@\xb2\xe8?B\xb1\t0@\x1a\xfa\x0f\xa2\x81\x80*@\xfar\xec\x99MM0@\xf71\xad\x12\xc5\xac(@\xd5\x83\xd1\x87\xac\x0c(@\x0b\x8c%\x0f\xea\xd3/@\xc6[j\xc8\x92\x970@4\xf6\xd1\x8e\xdf\x9c.@\x81\x0f\xb0\x1e\x13\x90,@\x95\x1f\xc4^i\x070@MA\x9a<\xe0\x90*@\x90=FA\x04\xdc+@\xce4\xdb\'\xc2\x90&@\xe6(`\xfb\xe0w.@2w\xd0\xcd\x86\x12)@S\x06\xa7\x90\x83\xd31@e\xc2\xf2\xdd\xc3\xe4%@Lv|\xc9A\xc00@\x96,\xc8\xf2\xbcm/@\x81\x96\xd0\xd4\xd7\xa71@\xdc&\x82\xa3\xbeg0@\xe8\x03f\x83\xe2\xd1-@\xe9$[m\xe4Z1@\xa1\x1a\xce\x81\xcf\xf3/@#Y\x9cM\x8f\xa90@B\x87T\r\xc5\x00)@\xe0g\t\x10\xc45.@\xc2\xb0x\xf3\xc9\r0@\x8c\xa6\x87\x04\xc5\xb20@]vC"<r0@\x99\x19\x89\x8cN\xd60@\xe2\x1b\x1d\xf9\x94@*@9\xc8H\xf2n#,@\x1b\xa0f-.\xd2/@B\x17\xfc\xa9`\xb6,@Syf%\x0f -@v\x11\xe4\xee\xb7\xe1*@\xda9x\xf3\xb2\xd7,@\x86\xd5\xcb$\ru0@\x8b\xe2\r\xeb\x15\x88(@jH[\x18Z\xd4%@\xc2T"{\xd8\x81,@TX^\xd36\x191@\x074%\x9a\xe6\x84,@\xb3XD\xef\xe2\t1@8\xac\x80\xdf\x065,@\xee\x8b\x04\xa30\x0b-@\x9bZ\x17\xa5\x01#+@\xad\x05\xf1\x18Q\xb8%@\xe3\xab\xd6\x89$\x96+@k\xb2K\xcf\xc38/@\xa7m\xf5.\xe8\xac0@b\xe4\xd46\xfb\xd0\'@:\x8d\xf7\x96\x118-@G\xce.3\xde\xd11@\xecC>,\xd6\xb3,@\x97\xdd\xf7\x81u\xb80@S>g- %0@+7Y\'O((@\xc8\xc9V\xa8\x12$0@6\x95B\xc3\xd6\xb6.@tF\xf3\xd9d\x0e.@\x1a{\x8d\xfd?!0@\xfa-\x98T\xc6\xc1+@fw\x81\xfb\xa0f1@\xb0t~a\x81\xb4.@\xafH\xd7eD:2@x\xed\xd3 \x84\xe6/@<\xbemE\xc1\xce.@\xd9\xf24\xcf\\\x051@z@k-Y1\'@\xf8X\xe8Fnn\'@\x8eG\xf6\xc2\xf7\xaa0@z{\xfee\xe9\x91+@1\x19<I(E0@\x1b\xcf\x967\x18A0@\xe4b\xc8\x02\xddM/@\x038\rC;\x162@(\x0f\x91c\x8cV(@\xdb7!^\xc0~-@\xa6\xf7\x19\xc4-\xb0(@0\xaapv\x16\xd51@\x1c\xf9\xcb]\x19\x830@9\x9e\xb6\xf2\xd8\xa3-@<\xcc\x90_\xeb\x88)@\xe1b\xa8\x99\xf0&0@\xf7\xcfYs!\x05(@\xc34nZ\xfc\x10\'@\x91\x86DM\x95,-@\xb1\x9c#&D//@[\x95,\x7f\xdf60@\xb5Y[\xb5\xeak,@\xa3\x03\x86\xb1\x81\x1b)@BN\xa2\x9e\x03G(@\xda\xc3\xeb\xec\xf2\xe2%@\xd8Z\xf2Dk|+@\x83\xb2?\x86\xd2}0@\xed\x8fW\xc4\xb0\x9a,@c%\xa4X\x11\xd80@\x9c\xd4\xa6\xfb}\xc81@\xde\xb3\x92(\x18\xc1&@\xcb\x90wI\xab\r-@\x05xT\x19**1@\xfd\x0c^\xbaL\x1e0@\xaf;l\x14\x0f\x05*@:bi\xfb\x03\xd0(@d\x86\xf1\x13\xa2$-@\xa3\xceq\x10Z*0@N28/\xa8\xde0@\x08B"\xb3U{,@A\x9a\xe7\xec%\xcd(@\xdb\xc4\xb6\xde\xc9E.@\xa0\xe6J\xa8z\x9c0@\xd4M\xb7@\xdf\x06)@\x1d8\x8bp\x1dS/@\xb3\x19\xaf\x01\xb6\xec2@\xfc\x1d\x9b\xfbL\xe8(@\xba\xbaz*x\xc8)@\xcaW>]\xecH.@\xc4L\xbb3\xc9\x08.@\x9d#\x8eMC\xe31@\r\xcd\xba\x9b\x01\xd01@/Y\x11\x88\x0eD0@\x9c\x88\x05\xc1p\n+@a1\xc4O5\xb0+@\xf4N\xaa\xc9\x0e3)@\x06;\x12\x9eh\x8a/@\x1d\'\xdb\x9e\x02I-@\x97\x11\xb6\x8c\xfc\xe6-@\xa483\x13\x12r0@YU.\x05@\xd91@6:\x1b\x1c\xe1"0@\xc0\xc4_j\xf3-.@\x8c\xc5l\xfe0\xa00@\x8b\xca\xc5\x14\x88\\&@P\xbc9n\x94\x0e(@\xc0_!\x15.g,@\x8b\x0e\x07\x0e~+.@\r\xbb\x9bU\x05\xb70@y\xcdM\x0c(\xb41@\xeb^N\x87\xf1\xd61@{\xf77\xe1\xdc\r/@\xc2\x0c\xa4\xdc\xa0Z-@L\x8e\x08\xe1\x13:-@\xa81\xf9~\xa2\xf90@\xd0b\x83b\xc7[&@$\xcc\xc2\x91\x1d\x180@\xbf\x8c\xc4`\xdeQ)@\x99\xc8}R\x1e\x10(@\xdee\xf6\xe1\x9c\x02(@\xc3\xeb\xf5\xe7`=0@\x90b\xfe;\xe8\x170@\xf3\xa9\x1e\xf1\x13\xdf%@&O\xf2u}\xb8\'@\x15\xdc\x02\x9a\xf3\xb90@w\x92\x8ceY\xac.@\xbad\x0f\xbcX\x100@\xd8\xf3\xb0\xc5s\xd3/@\xdfQR\xfe\x87?.@\xd9\xa3"\xc3\xd9\xcb\'@\x84O\xff\xcc\xe3\xc7\'@7\xe8\xbf`\xc8\t/@1\xc0C\xb7\x9d\x08+@\x96x\xb6\xb9m\xed-@\x8c\xed.\xe5\xd0\xfc0@\xa7\x00/\xaf\x1d1)@\xc5z\xf7\x1bo\xa60@\xf8\xe7\x95\x19\xf2\xbf1@\x01P\t\xd6\x13r1@\xc6\xf8\xb1\xb9{\x1b.@\xaa\xf6\x0e\xfa\xdc\x85/@-\x18\xb3<\xe9\x9b(@\xc5\xd7\xbe\x8f^\x90,@\xa4\x12\x98\xb0z70@C\xdc\xda\xec\xd6\x17)@X\r7\xc0H}1@\x8e\xdf,\x02\xc3X,@\x1b]\x08\x96\x9d\xf30@?]Q\x84y\x9a/@R\xcb\x04\xc1dO+@qO\xe4\xa5\x07\x112@\'\xd9\x015\xbb\xce/@\xfb\xf9\xb8\x83\xa6\x071@\xc7Z6Hr)-@\xf3Z\xbc\xfb\x0f](@\xae\xb6en\xc4\x08-@\xdbNE<\xc7//@\xf5\xff\x98\xd0q\xe92@z\xf3\xf5J\xfe\xb31@\x91\x1cM\x17380@1\xf1\x0c8)\x12/@\xc6\xf50\x1cB\x08/@\x81\x9c\xea\xa9\xf7_)@I`\xbf\x02\x80\x860@\xe0\xbf\xf5\x83)\'2@\xabh\x0f\x12\xed\r2@I\xd2\xcd\xcf\x1b\xff0@\xb4 .\x91m/0@b\x94\x92\xd3\xb4\xd4(@\xcd\xe7e\x0f\x8cI0@\xef\xcdC\xe1t\xdd-@#7\x16\xea-\xa21@uf2\x92\xdb\x00(@\xe1\xedU\xfd\xca-/@\xf1B\xc1w\x87\xcf(@\xd0}\xe4\\\x11\xdf&@y\xcf\xda\xa5\x90.1@\x07@\xc8\xb9\xed\xa6)@]Ak\xd9\x06\xf4/@\xc8U\xa4D\xe2J&@\x80;\x04\xd0Bo1@\xe0C=\xa2\xb7\x80.@|\xef\x9cop\xd3,@\xce\xf6N \xfc\x05(@\x9e\x803\x95\x14=,@\x11\xdcZ\x8e\xc5,0@E\xf6"w\xb8E+@\xef\x07\x8eD%#1@v\xc8!\x93\xee\xd4)@K@\xbe\x1e\x0e\xa5/@"\xd3\xfaE\xf3\xcc1@wp\xd7\x03zU)@\xddL\x00x\xf0H0@Q7\x17\xd5\xf7f-@\xcf\x05\x8fS%\x1a&@\x08\xc12\x8a\x8b\xf6,@\xa3J\xf4\xd8\xa7+1@\x98s\x0cuE\x95-@\xee\xe2\x97\xb7km-@l\xb1O\xe6\xea\xa90@j\x07I\xf4*U&@B\x00\x14\x0f\x06s0@\x88}\xccT\x0b\x190@U1d\xfc\xaf\x16)@\xb7\xdfZ\x05.*)@\xa7\xd6\xfc+@\xa6(@\xa0-\xa5]\xee\x01.@\xa2\xed\x070\x140&@\xd4b,\xfaUm-@OT\xd1\xa3\xa8\xa9+@\xf7\x17\x83"\xfe\xa8&@\xf7\x08\xf5\xb9\x8801@\x10\xfd\x1f\xe6U\xcc-@\xb5,x;\xb5\xe3,@\x8b\xde\xc9\x98G\xfd0@\x841Na\xd7o.@\xfe\x19\x11\x84o\xc1&@y\xe4\x18\xea/\x910@V?\x91UG\x06(@\xf4W\x9f\x1d\xbe\x8b1@-_\xa8\x9a\x9f\xf2%@\x9e\xb6\xd86\xa6U0@\xd5`\n\nv!1@B\xad\xe1\xac\xac\x010@E\xc8\x86\xb24\t0@\x8c\x80\xff\xc1E\x9c/@Wk\xd1\x94\xba\xe10@h\xcf\xbe\xb7A\x85.@\x8f\xf2\xba\xe1?m)@Q\xfd\xde\xc8\xce\x8a/@\'p\x1cK\xcaB(@\x00\xaa?\x95\xf3\x9d+@\xe4\x08{\x8c.D0@\x8e\xf1:io\xb7)@\xedz2\xd4\x13)0@\xf3[!E\xbc\x1a(@\xa0\xd4\x95vm\t/@\xe5\xf4\xb4\xf2\x10\xe0-@\x1fF\xb0\xf6\x11\xc7+@\xc8\xdd\x81\x93*\xcb)@\xb86[\x91\xe9\x7f0@\xf7`\x17<\xc4\x7f,@N\xd3gtI\xe0\'@/\xc1|N\xc5\xc10@\x03#\x83/\xd4\xe40@\xa6\xfdn,\x88\x88+@\x98y\xc6"gN/@m\xda\x94\n\x0b\xf7,@\xc4\x91t\x14\x87\xf7(@.\xa7\xc2\xa2\xb0;0@\xf7\xcd`R\x02j(@y\xffG\xad?Q,@\xdf\xbf\x8d\x85@p/@B\xf59\xb6\xb2\xb1/@\xee\x90d\x8a\xd8a,@\x97%\x1cN\xdf\xbd-@\xf8Z\x08\x86\n\xe9*@\x1d\xaek\r\xd9\xef,@j$1D\xfe:-@\x1c\r\xb1g/F/@\x9f\xb3\x17a\xac\xd1.@\xbc/\x8a\xda\x9d\x0c/@A\x83\xdc\xf0\xd5\xee+@b\x00{\x08\'\x87(@%Hu\xfb\x83\x08-@J\xcc\x02w\xb5\xcf-@\xad\x9b\x050.\x97+@\xf76\x90\xb6\xe5D(@\xd6\xa3\x04\xad\xb8.*@ 1\xa4t\xa1\xaa,@1M\xaa\x00;\x1a*@\x1f|\x1e]3\xa41@\xa2A\xd9\r\xac\xfe(@\xcbb\xdc\xd0\xfb\xc4\'@Ao\xca\xa4\xa5\xff-@\x85\xc7gDL\x01,@\xdf\xf6\xfc\x7f\xc5c)@w\xb2X](n1@\xed\t/\xc1xv(@\xbb\x92\x95$\xfc\x7f0@\x9f\xc7kJ\x85:0@\xeeG0\xdaZ\x9d/@[\x87W\xb8s\xd5/@qM\xd9H\xf9D.@\xeb%\x15\xa9\x18\xdf*@\x97\xa9\xd4\xd8\xaf\xf9,@\xabF\xb0\xe9\xce\xc41@\x1eF\xac7\t\x12-@\x1c\x96\xe3ywF1@V1D\xdf\r\xd70@gW/?\xa1\xf4)@\x97Pg\xc1%\x140@\x9d\xe6\xa4!\x16\xbd(@>\xfa_D\xf3\x19*@\xd6\xe3S\x8d\xceq0@\xd0\x0f\xb0p\xd8\x9a/@Cu\x04V\x8a\xe40@{\x98\x85\xa8\x12\xb1,@\xe8\x04C\xd8\xde\x02(@9\xef\x12\xb7\xd7\xeb+@\x83\x19\x18\x95\xb3;0@\xda\x07K\xff4\xd5.@\x89Z~.\xe6\xa6-@;\xb5\xa6\xa6q2+@j\x13\xfef\xde\x9e0@\x93\x00\xbaV-}0@\x0c\xe1J\xe6{\xf6,@@5\xb7\xdf\xb7\xfb)@\xd1P2({C2@\x89Yu\xd4\xd3\xe3\'@\x18\x83W\xc2\xbdE&@\xa9\xb4m\xa9Y\x13&@JZPP`4-@Q\x8dG8i\xa81@\ne{\x91t\x1a0@\xcb\n#6\x0e\x93/@u\xda<k\xfb10@Y)\xfa\xe7M\x1c+@\x10.cj\xde\xbf/@\x1c\xc9\x95\x05\xc5w(@\xa0\xb4\x1e\xd6\xf9\xaa-@\x9a\x81 ;l9,@\xcfm\xbfMO\xb9,@o\xbaf\xb4\xc2!1@\xd9\x91\x8f\x15\x95\xe20@\x99\x16\xd2A(P.@\xe99\xb8\x9f\x81\x1e0@((7\xb4\xc1T/@\xf7\xc8\x1c\x93\x96\x1b+@\x87\xb6\xa9\xd4\xfb\x1f-@\xf0u\xc6\xd8\xcf\x051@}\xa3\xbb\xd3\xd9\xd80@3\xbf\xba\x08\xb3\x1a0@\xd2\xdb+\xc8/l*@\xe6M\x10\x82\xf7\xaf*@G\xc1\x07\xf5\xf4\xe10@\xb4\xe7\xc7]U\x890@\xd97$\x19\x90\xca+@\xfc@\x0f=Ep1@\x0e\x0e)\x8e\xaa\x140@,\xdb\xf2\x16\x8e\xa8)@\xb7W\x8f\xb1\x12u2@\x880\xe52!\xc8/@\xfe\xbe\xc97Jm+@\xc1{\x8a\xe9\xe1O0@\xb56\x99\x13?\xaa/@\xdf\xd8\x027\xf2\xef-@\xfe\xb2\x97\x18\xea\xd6.@\xb4\x81\xb5\r\x8c\xff/@j0\x05[i\x1b0@\x19\x91[s?\x121@\x8a\x93S\xa3\rq(@\xcf\x8f\xcc\xdeq\xcc/@:\xfe\xd0\x06Q\xa71@C\xf1\xe8\xdc\xad\xb21@x\x8d\xaf\xc4\x89\xe3+@=\x84\x9c\xb4}\x9e*@\xd3f\x81\xfblm1@4.\xcc\xab\x86\xac+@\xce\x1e\xc9\xa0\xbaR)@\x0b\xa7\xac:Q\xaf1@\x08\xae\x85\xfe\xe6)1@\xe0\x81\xabA\xd2\x82*@\xf6A\x84\x03\xf3\xd2*@\xeb\xcd\xf7\xc5C\x151@\xf89\x97+\xa70%@\\\x08\x9a\xfe\xb3\xa91@~\x04\xba\xbfV\xd5,@\xde\n\\\x13\xc3\xcc&@\x84\xd4\x1e\xbb\xef\xa3(@\x91\xff\xc5\xf3\xc6h)@T\x91\x80\xf5Lu0@l\x04q\xfe\x98Y\'@\xd4\xe5[?\x02\x14+@\x89\xd0\x9ej \xd80@\x08K\x94Py\xe1&@\x1c.\xce\xb3\xff\xb0,@^\xbe\xf7\xf4\x1e\xab.@\xb1\xd8\xf2V\xc5\x80*@3Rg\x8d\x81\xdd%@\x04\xc7\x97v\x0f\xf3\'@\x8b*\x8ar0\xc90@\xf4%\xf8!\x88M2@_\xc8<-\x06\xa6\'@\xce \xb5\xf01\x9d*@\xabTEhb\x060@\x8a^#\xba(\x9b.@4%h|\xaf1)@p\xba\x8f\x12\xe3*.@\xe4u\xa4O\x14\x04(@z\xfdrLN\xbe*@\xa4\'Ke\xce\xdd\'@;\x17\xec*\x81j1@\xc5\x8e\x9e\x91\xfb\xa4/@\x88j\x7f\xa8\xb5\x9a)@$\xdfuj\xe9%)@u\xa0\x89x\x94\x06+@\x0f\xc4\x14\xdf#N1@#\xa8\x9b\xe7\x06\x0f1@%n@T\xd460@\x192\x17V^[)@\x1f\xcf\x7f\xd7\x84\xac0@qx\xb4^\x91]/@\xc5\xcd\xf7>\x9f\x111@\x90\xddxz\xd5p(@\x03\xac{C\xe330@\x1a\xd6:\xd9\xa9\x94/@AiA\x14\xef\x931@\x1a\xf5\xf1^\xbdr/@\x84G\xa4j\xdb\t.@\n\x9d\xecCk\r1@\x96\xca\xc1\x0ec\x9a0@{\xf5\xd8K1\xb00@\xf0k\xeb\xdc\xcf\xc3&@\xc6X\xef\x0b{\xa8+@\xae\x90\x0bM4\x03(@FwB\xf0\x11\xc6-@\x12\t~0\xbe\xf8/@$\xcd\x81Z7D+@\x18\x87\xc6\xfa\xdb\xcf&@\r\xb1\xfc\x95\xfd\x9e1@\xfbH\xcdt\x9b,0@\xce\xac\x86t\xb6\x8d+@\xbfc\xd0?\x8d\x96(@n\xb6\xd7\xf9\x01Z.@R\xf1\x0ci8;)@~\x95z\x8e\xef\xd4,@gA\xb2+.\xf4+@F\xf9e(\xcd\xcc1@Q\x1e\xb2\x96L\'0@\'\xa6\xa2\xeb\xf0\x970@\xc1\xbe\xfe\xba\xa9\x12-@7y\xb8\xcf\x9d0-@\xa0\x8e\xde\x86\x0e\xa0+@\xa2\xf1\xeb\x19c\xa6)@\x15\x8c82x\xaf\'@\x1bv\xdb\xc0\xc7?+@\x0f\xe7-\xc0\x87\xea2@\xfb\xf7\xd2\x96\x04\xdb1@\xc9\xed\xd4\xd7!\x82/@=\xfe\xbc\'\xd3\xc7*@\xdd\xe3\x1a\xac\x8b\xac0@:\xbd\x1d$\x08**@#Z\xa8`\xed\xdb,@\x8a\xe1\xe2)\xda\x13(@\xf9\x05\xf78d\xd1.@\xab\xc6\xc1.\x88\xdb/@\x8fy\x11\x15VA&@Z\xb0\x08p\xabH.@N\xe5\xb67\xcf\x0b+@\x0crSj\xdaa,@\xaf8+\xdd\x96&(@x\xf2WS\xe7\xdc\'@\x8b\xef\xf7\x83\xfeL1@\x9bEW\xc3\xabh0@\xaa&\x98\x82\x91s.@4\xd5\xaf\xdb\x1b\xca&@7+\x9c\x9c{\x10-@\xad;\x88\xf4\xd9$1@\xa5\xba\x197\xe4D&@\xdb\xadh/\xd0.0@q\xbd\xc5\r\x83\xee0@\x8c-\xd1\x0f\xb2\xb5/@#\xd4I\xf6mA2@k\xd1\x14\x06\n\xcc+@\x94$\x08\r.%1@3\x96oSf\xeb-@\xe6\xe0\x9e\xd8\xd3\x860@hj~\x8c\xceH-@z\xe2\x15\xab\x1ae\'@\x10P\xeeY$m\'@\x13?\xeb\xcd7x0@\xd3*\xe1"\x0c\xa7/@\xd7S\x86\xa3\xb9y)@\xdc\xcd<T\xa8\xc70@\x81\xda$\x1d\xca\x830@\xd6\xdd\x16\x1c\xfe\xa9-@\x1d\xfd\xa4\x8c5\xac+@U}\x0e>\xfd\xad(@XxV\xa4/\x7f*@n\x13|\x89\x1d\x94.@P\x91\xd9M\x06\xeb1@\xe88\xe2\xb2\xf4\xb0+@T\x99\xac2BH1@\xda{)\xf7\xc7X/@2\xae\x93T\xccw,@\xc7n\xca\xb6\xce\x7f-@NP\xa6\xbc\x89\xbd%@\xd6\xa5\x92s\xa3 +@\xd5\xda\xcd\xc6g\xae/@\xf3;|n\xa2\xfa.@\x80L\x1a\xd1\td+@!/\xa0`\xc8\xf3*@\r\x8a\x82\x00\xa9/1@w\x02q$5\xb5)@\xfc\xbezAX\x17*@\x18\xdf\x8e\xd6K\x94\'@e\xa0\x0e>S\x841@$\x9e\xa8s\xb950@\xc2\xf0\xa4J\xae\xee\'@\x01\x08\x9c`?Q,@\xbe\x18\xd9@p"2@\xb3y\xb8\xbd!\x0c,@\xd8\xcb\x8f$J\x89\'@x\x91\x92q\x0e\x001@aWN\xfa\xa7\xb60@U\x95\x0b\xbfr\x81,@\xf2\xbb\xa8\x199\xcb,@\xe8\x9d\xe16\x12L(@\x06$k\xf7\xae\xa3/@I\xb1Y\xb52\x93&@\x86\xc0\x95\xd0\x83X1@\x14\xbf\xb9\xb3`\x9e.@-\xe6\xb2\xc0\x0cU,@\x9d\x1d\xd9\xb4&\xf0\'@\x0f\xf6\xf67\x14\xa0-@\x1dll(6>1@(\xc4\xd0z\xd0\xc1-@\xd4\xd5\x82\xfc\xf6<)@;\x8c\x1cE\xa5v+@\xbb\x1a\x90\x93\xa6\xe7&@;\xc1\x8f`{\xa6.@0\x19\\\xed\x9b9*@\xb7\x9b\xbd\xa6\x8f/1@~\x8d\xbc\xaej\xaa1@\xa2\xa8\xa7\xbe\xab%0@\x9a\xf1\x1e\x03\xeb\xd9*@\xe8NQ\xaa\xe1b0@Y\xff\xf7\x85\xa9 1@\xbf\xe7\xc2\xcc\xa3\xb8\'@\x1f\x8aQ|\xc2\xdd/@\xe5?\x14\xc6\x99(2@\x92\xeb\xd0\xb8\xcc\x0c,@a\xe0\x88\xa8\xdf\xbc,@\xc0`\xfe\xc7ON-@\x80\x01\xa1\xbd*\xbd*@/\xbdCf\x94I%@\x91\xc1\xfd\xaa\xdf\xbe\'@\xfc \x05:\x9e)0@Rwo \xce\xec)@r\xce\xe4\x98\xab"*@\xe5AE\x04\xa6>(@o\xe1\x00\xdfZ2+@\xfd\x83\'\x9c\xba\xb3/@C\xa4\xaf\x90C\x12)@k\xca3U\xe8"0@p\x80\x99\xfd\x98\x9f1@0\r\xf11\xcd\x02&@\xcc\xff\xcdm\xf5\xc9+@\xc1`F\xc6)\xaf0@\x8e\xce3\x0c\xe6\xd7-@#\x9d]\x03\x85\xf00@9\xd4\xdaQN>1@\xda\xb7t7\xbd\xbc)@f\x08\x90\xc5\x00\xf2,@\x99\x8e"\x0bDY0@0\xc9j\x95\xe4\xcf\'@\xa9E\xb1w\xc5v/@\x9bh\x04\xa6@{*@\x9f\xf7\x81\xa2\xdf\x961@ER5\x90\xf9\xea0@q\xa5\xb9\x18\xca"(@\t\xed\xd3O\x9252@0\xb5\xcd\x06\xe7(/@\xa3\xdc\xb4\xc2:\x95(@\x1b\xe7<R\x1f\x1c0@\xef\xd4\xed\x041\xf30@\x96\xb0\x80\xbf\xbb\x13-@2\x95\xa81\xab\xdb2@\xa6.^\xb7_\x831@ 8\x14\x05\xba\x9b/@?U\x10x\xdag(@m\xea=\xd5g00@\x06\x7f\xc8\x89\x82\x8f(@\x8b9(\xe66x1@\xa7\x03i\xe9(\x88.@\xb5\x8bH7\x89\'&@\xabX\xf4\xe6]]&@M\xe6\xf2\xe6\x9f\r(@\x1f\x87\xc9\xa6\xf7\xa1+@\xbc\xe5L\xef\x9e\x8d/@]\xe7\xc8\xc5\xcbm(@t\x8d\xe0\xdbt\x17(@E*\x9fC\xab_/@^\xbbu\xf9\xea\\+@\xdc]-Z\xcc\xac/@\xf1\xa8N\xfd*\xa10@m%&\xc6\xf9\xcd-@l\x9b\xf7\xbe\x8f\xb1/@ \x88\x07\x921I+@\xd7\xdb\xae\xe82\x99*@9\xa8\xbd\xae\x8cR0@"\xa1\x8bq\xc8\x971@+\x00\x13\xe5n[0@\x13\x0c\x9e\xf4\xd2c/@\xab\xc2JO\xb4\x141@j\xc8(D;\xe8&@\xd7\x94\x01\x9c\xa0\xa7/@\x96H|]\xa3\xe32@\xa9\xdc\xe1W\x81n,@\xd0\xfc\xaa[\t\xd3,@n\x9a\xb1\xcf)\x821@\x1a\xc2\\~\xd6\xda\'@ \xe8\x1a\xeb\xaf\xfa\'@\xe0\x04Doj\x9c.@\xe7s\xc2\x88M\xe81@\r3\xd5\xb8\xc2\x95-@\xdc\x9b\x8c\xf0K\'1@i\'\xf0$e\xe5,@\x88\xd8k\xa3jo,@\xb4\xba\xf4U!?1@~\xa0\n{\xde\xdd\'@&\xc9\xb1\xbb~\xd8/@\x0c\x0b\xf6n\xefd1@\x7f\x15\xf5\x91\x1aZ\'@\xce\x8b\x1f\xfb\xf5o)@\x8d2\x08\x10\xe6f.@\xff(U\x8e$\x81+@\xebg\xc6\xach\xc8/@\xaar\xa7{[\x011@\x9fB\x9c\x18\xc7\xf3,@\xb1\xe1\x81\x02m\x9d1@@>\xc79\xda\x80(@\xbdl\n\xdb\x12\xbe0@%m\xa1\xcc+\xde-@\x14\x14:\xb8\x1a\xb90@@\xd8\xb1\x9e\xddl0@\x81;\xc5\xc5\xad\xd9*@\x82\xfc0\xe5\xa2\x0f&@\xde\x9a\xec\x83\x99\xaf0@\t\xd3&Cs\xcb1@8\xbf\xbe5\xa2/.@ Bge\x994&@\x7fE\xd5\xe9\x83\x9a1@_\xf9\xbb\xccF\xe51@A\x15\xc3T\xbe\xc60@ \xc5\x8e\xd5*\xff0@\xb2s\xf3\x0b^\xc8%@\x9fQ\x1b\r\xfa\xbb*@\x8fH\xdc\xb0\xd3\xcf/@4\x1f\x90\xa2\x07\x841@\x7f\xd1"Zi\x18*@\x0fXf\x86\x95)0@G\xf1u\xee\xa4\x90.@\x8fJ\xfb\xa3L5.@!\xd7\x8e~\xf2\xc9(@\x1c\xca?B\xfc\x86*@\x92\xda\x10\x08\xf3\x9f1@\x857\x14\xa9\x98\xbd/@\x10,m\xc1z\x9b\'@\\h=1\xdb\xa8%@d#r\x9ctC*@\x0c\x85\x98\xcd\xec\x95*@\xa7M\x8bZ+\xd20@\x85\x0f\xcbu\xd7n0@\xb9%\x14+_\x84%@$\x9f\x06I\xcf\xc8*@\x05\x85\th\x9b\'2@\xea\xb9\xca\x81\x14\xcd(@;\x05\xa5\xcb\xfe*,@\x14_\x97\xdeb\xb30@\xa4C\xc9*??)@\xf4\x1c\x0c\x11\x85\xe51@.u\xdd\xcd\xe9\xe01@\x07u\xd9\x9d\x80\x19/@;\xf8\xff~\xc8\xc8.@^\xbb\xf0\xb6Q\x8f\'@B\x00\xba\xe0\x92x.@\xe8u\x0f0\x8f\x060@\xa6\x1e\x1c\xf0N_)@\xe0\x0e\xca|\x7fV,@A/V \x9bK1@x\t\x9a\x99\xc4\x070@\x03\'\xe9\xd8\x93\xea%@R\x84\x9b"\xab\xc9*@0gP\xa2\x8e\xa3.@\xca\xfb\r\xa0\x97~%@kK#9\xe5D&@\xbd\x1e\x86\x81ur(@\xb0\x1f\xd773\xd3*@\xa8c\xd0\xe9f\xe70@\xee\xac\xad\x97?\xff/@B\xeb\xa3(\x04M)@\xc7\xff\x88\xf3\xad\x16/@\xc7\xec\xc8v\xd4t*@\x83\xca\xb4\x00\xd5\x8b(@\x01B\x125\xa6Q0@1\x05\xcd-\x19!0@\xe5?\xbc-\xe2\x1d*@J\x9bh\x1f%\xb3(@\xe5\x82\xcc\xbf\x95\xc3*@b\x81\x1c\x90r\x17-@\x19&x\n\xb3\x961@55\xab\xfdjY1@U\xaa4\xc6]\xfa.@\xd4\x82\xe9\xde\x01\xa9*@\xd1\xe1\xaf\xbc\x02\xb10@X\xfe\xc9\x89\x0fZ1@\xa4\xf9n\x95\xcd\xbf,@\xc3%\xddr\xf3O0@?ya\x92\x89|0@\xee\x9a2\x14\x06f*@\x87\xa0\xfd\xb3F\xb5%@\xa2\'\x90\x96\x14\xb2/@E\x99\xf1\xd6\x91\xa4/@\xecQ_\xbc\x8c\xea.@\x9c\xd9\xf4\xb2b\xd4.@\xe5Q\xb2\xb6Y\xa7/@E\xda\x96\xe2\xac\x19&@ \x08\x86\xa5\xef\xb60@L5G(c\r-@\xc5\xb1\xb4\xedlb*@bE\x80\x05\xd1\xba-@[V ]\xbe\xdb%@\xce\xee\xa5{!\xa50@\x8f\xdb\xeb\x9e\x9eY.@\x97\x8b+P\xc4s&@\xe4\xab\xc5yb\x1a+@)p1q%d*@`\xbf\xaaE\x14\xe1%@\x10C\xf1\x88E\x08+@\xa6\x9c>\xb2z\xe4\'@\x98\xba\xc9!\xe6\xf4%@q\x14\\Hc\xef(@\xe5\xd8T[\xdf\xe5&@\xdd\xa2\xa8\x87\x040&@.\x93\x10tW\x0e+@\xef>P\x1b\'\xe10@S\x1e0]F\xbb+@.\x83k/\xd8\xb60@\x10b\xfa\xb4\xfb\x8a/@P\xc7QJSP.@\x81\xa2\xaa\xf2\xfdS-@\xa9\x85A,\xcff(@2\xa5\x07\xd2\x95H(@\xcen\xb6q\x01\xd10@\xdaR\x17\xd8\x8d\x97-@2L\x91_\x00\xaa-@F\x9c\xa5\xea\xa4\xff,@A\xe3}9T\x881@\xdcH>\xe7a\x991@\xe1\xdc\x0f\xa6\xdf\xee1@t\x1c\xa7\xaa\x9a`1@\x9d\x92+\xa0?`1@o\r\x17\xbaS\xe6.@\xa6t\xec\xf5\xab2,@b\xd5\xc7R\xf2|\'@\x1fp\x86\xbb\xd7\x1f0@\xdf\xcc\x97\xa7\x86\x1a)@\x9a\x00W\xfd\xd9\x14&@\xaaB1`\xf2>*@(>\xfa\xb6\xfeo0@\x94\xa4\n\xca~\x1a0@\xee\xb4\xd5Eu\xb2%@\xde\xb1\xe3\x06\x01\xef,@.;\xa4\x93\x8d<,@\xf7\xbf\r\xdd\x7f\xd9\'@z\xe04\xbfB\xa9%@\x86\xfdh\xf0+\x89,@\n\x9a\xe2\x18\xd39)@\xf6?\x1c\xf5?!)@\xd1 \xc8\x92\x85Z.@\x8cw\x01Gf\x1c0@cs\xf0nF&,@\x0f\xf7\xe7\xe8\x05\xdf*@\xdd\x8fx\xb4t\x84%@\xb3\xd6\xb07\xec\x02(@8\xed\xbc\xbb\x9d\xba0@\xcaQ\xaa\xcbPO.@\xb0\xe3?\xdd\xbb!2@~\xf1;,\x0f\x1b+@\xb8\x18\xea\xb3I\xe8%@\xdb\xb3\x97\xa7\xb1\xf3(@\xfd\xa7gF\xf8\xeb,@\x9cG~\x8f\xd5/)@C\xe8\x86d\xf7\xad/@\xa6a\xa2c\xa412@\xd1,\x91\x82\x9e\x811@n\x87F9\xd9\x7f1@\x97,\x06\xbe*\xce0@(\x9c\x96\xcc\xe3\x180@t\x13\xe8\x92\xc3\xa1-@\xdd\x8c\x08\x8eT\xbb%@\xd3\xf13\xc9k\xb90@>\xd0\xd7\xa5t\xe8(@\x84\xf1\x8dl\xfa\xca)@x\x02\x88\xab\xadA*@\xf4\xf2\xc5\xac1q/@\xfe\x92\x98A\'\xb2-@RM\x1f=%n1@_-Cz\x06\xaf(@\x17\x1a\xd5m{p(@,\xa2\x16i\xf1\xc3%@\x97\x99\xaa\x01\xe0\xba%@\xcf\xa9\xf6\xd7\x97F)@L\x0bL\x98*\xb70@>\xad04Y\x1f1@\xd0\x9a\xa2\xf7b\xad0@@\x8c2C\xf7m-@z\xb6\x115\xec.,@>\x08\xce\xab\x19\xef/@gy\x05Ult0@`\xce<\xb0k\xbc1@G:G\xe6\x11\xfb+@\xdb\xe7\xee\xc1\xe9\xfa0@Y\xea\x06\xe0f40@\xf3\xd0B\t\xf9 0@y\xf4\xae=y\x1e0@U\xd0\x03\xa2\xe8\\(@\xa5\xa7$=\xb2\x020@\xa6\x1a\x8e\x96\x18\x81)@\x0e\xa3(\x9d\x8d\xaa\'@\xf3\xaf\x0c\xd5\x08*0@b\x97s\xa7Gs1@\xdf\x9d^\xb8f\x9b0@\x8b\xd0\x9cJw\x11,@\xea*qa\xe7\xae+@\xdf\x96\xd5?\xc89)@\xa6r\x1a5\xe7\xe9%@\x8bR\xaa\xafGM(@\x03\xb1#\xb6\xe4~(@\xd3\xc9\xcc\x8a\x88>2@\xeag\xd9o\xc1?1@\x86y\xb6\x90h\xc0&@`J\xd0O\xe0O-@\xb6\x0f\xf5\xbf\x85h0@\xe2\xca;\xd2\xa2x0@G?N]&\xb5*@\xce\xf6\xe1\x1c\x1a\xb2/@\xaeH\x98\x1an\x861@\xd5T\xd7o\xd9\xab%@1\xdc\x05\x0e\x05\x99(@\xe9\x9fSB\x19c(@\xf4L\xeev\xc3u)@R\xa0`\x89\xf4\x1d(@\x0c\xf8k\xea\xa4j&@\x86\xe1;\x1c\xb1_&@~M\xa6\x83\xfe\xe6%@\xd5\xee\xb9\xce>"1@B]H\x15\xefE.@t\xacl,~M2@\xfeP$\x1c\xbbb/@\'\xc5\xdf\xdaH\x8d\'@\xfb\x10\xc4\x89\xac[(@B\xd9\xebw\xe2\x17\'@)\xcc5\xa2\x98\xdc.@\x1c,R\xf2\xd9\x1b0@%\xd7e\xdd\xdbP)@\xd4\xaa1\x06\x0eL+@`\xf9\xf2\xe7{W/@\xddC~]OS.@\x96\x9a:\x87\x8f\xf5,@\xfaE\x92Og\x7f(@{\x1a\xf1\x05|)+@H\xd5\xa0;;\x1f,@\t\xbb?(\x86/(@\xd4$Q\x0f\x0e\xb2,@2?A\xbd\x97\xd2,@\x9b7\x04\xaet\x051@_&M\xd6\xab\xdc1@Nl\xcd?\xd6\xe8%@\xa7eU\n\x05\xa50@ \x0e&\xa7\x96\xa2*@\x88\xdc\xc6p/9/@Y\x0b\x10(\xa2\xd71@M\xb8c\x8e\x83\x061@\x91\xda\x9f,\xb9./@8H\xb1\x8d\xbf\xbc%@e\x80\x0b\x17\x9cF(@{\xb3\xa8\xc0\xec#0@)\x16\xd7N\xbdX1@sd\xd1\x1e\xf2\x0e1@\xf12\xa95w\xcc%@w\x1f\xda!l\xe7+@\xc4\x05\x82\x11*\x98,@7\xc2\xf9x00)@\xca\x82\x89\x98G\xb60@T\x1c\x95\x18\xbf\xb3/@bY1w\x91\x8b)@\xcd\xef\x82\xf5<\xeb%@\x99\xfeHj\xa3\x9a)@\xaa\xb5#\x87\x01o+@\xa9\xcb\x83+\x02\x83,@P\x9fUz\\\xe1(@Fd\xf6\xfao(1@u\xc4w>\xba\xd1(@|\xa6\xbe\xa11h(@\x8f$D\xba\\&,@\r\xf7\x87\x87\x10\x85%@6G\x17S\xe9\xbb/@T\x875\x98RY)@Ny\x8c\x87g\xa4.@\xfe Fd\x06\xfa%@\x18k\xa6\xb0\xaa\xf0+@5/\x93\x0f\x19\xeb,@\xe19\xae\xfbU8)@P\xdfu\xc0\x07g)@\xf3x|\xf8Q\xde%@|8v\x1e\x8c\xd4.@\xe0_\x81\xb7\xffy0@\xd2\xcd5C\xa6E)@l\xb7\x98\x08\xb9\x1e.@\x0fr\xf6\xd9\xa8 1@4$\x94\x1aB\x162@t\xea\xf8\x06?>)@_\xbe\x1b\xce\xf3)0@\xaa\xdcz\x01\x99\xae(@\x9c\x0b~\xafsT.@\xb57\x7f\xb4=\xbd4@\x9e\xd8\x16\x98\xf0\xb3-@2\x1a\xd7q\xed8)@C\xf5\xe3\x18\xe4\xd91@}8$\xe1\xda\x010@s\x8e\x0bQ\xb9\x062@+{:\x1dd\xf3/@\x15\xfd\xcb\x82xa&@\xb7\x15\x8dS\xe7Z&@\x1a\x11\x10\xeaa\x05*@D`\xcd!\xdd\xbf0@K\x18\x1a\xe9\xa0(-@\x03\xc0VH\xedi)@\xe8\xe4\x99\xea\xf9\xc0,@\xba\x089\xd5M\x7f0@D\xedt\xd7J]2@\xfd\x88o\x9cJ\xc01@L]]:\xd1\x0e0@\x15zgE/\xed(@\xccl\x86ty\x7f(@\xbf\xd6/b\xfb\\(@\xfb\xe8v\xebL\xe6%@9L\x8c\xfb\xae4-@\xc9\xff\xcb\xec`\x0f1@\x86\xf5\xee"\x02\xe8,@\xbe?V%\x0fp1@LO\xd5\xf1P!0@2\x1cY\x19a\xcf-@\xcd\xde^Q]\x8e(@\xa3y6F\xa0\x1b0@\xd7\xb6\x95 \xa8\x190@\x85\xa50\x9e<\x01*@\x1fg;P \x112@\xaf\x1dK\x1a\x8bv0@\xd8\xad\x89>\xcb7)@\xe9k\xf1\n\xc1\x152@\xb6\xc6\xc4ajo,@STyF\xd9\x961@\x02bXgbc+@K\xa1if\x11\xfd,@\xd4\x1a\x06\x82+0)@\x1bC\x0cw\xc8E0@  \x16\x91\x95\x04)@\x8c a\x98=U/@]\xf9\xfd\xbcF\x0b-@\x1e\xc3\xdb<\xdfK-@\xfa\x8c\x1b\x1d\x1a\x1f+@\xa7\x91\xe0<\x82\xbb)@\x8d\x89\xb5\x98F\x83/@\xe6\xf4\xf8\xf7\x0f\xf7/@\x10\x9e\x00\x08[O(@M\xd4\x1f\xe4XA&@\x95{b\x9a\xee\xf7,@x\x97\x91\xe3\xe3%+@&\x16\xa7\xfbDD.@x\xf6F2\x91\xe9+@x_\xf6\x98\xb8\x800@\x0fkD\xc6\x90b0@\x17\xf9\xd9&\x12\x88(@\xe6\xd4\xd0\xd4%\x8c(@\xab4\xcezc\xd5+@[j\x1c\x8aZ0-@\x1c_\xd45\x93U.@5]\x13\xd6P\xd1+@\xc3\n\xfc\xf9U!)@3\xab\xa2\x12\x8c_+@\xf7\xff\xfd\xecy\xc31@\xae\xa7C\x9d\xeb\x840@O\xde\xc1\x8b\x17D2@\x89\xc2\xb9[\x8cY/@\x02\x8auQi1(@\xfc5KJ\xc9Y&@>\x9a\xe5\xc3\xe5H)@\xe9%\xb7\x8e\xdc\xac0@\xcf\xf7\xec\xdd3"/@\xff\xf3\x10~=\xc3%@\xc7=z\x05\xddL-@$[8\x10A\x9b1@\xbe\x1a\xe1c\'\x05*@\xc7/@\x8fk\xad1@\xd4o\xcc\x16\xf2\x90,@q9>\x01\xfc\xb9-@\x87\xdb1\x14\xd84-@!\x93\xfe\xc5E/0@\xc0\xd4$H\x84L(@\x9c\xd3w\'3<0@E4\x96\xe6\x9b\xd41@\xdeOvQ\xe7\xad,@~\xb0\xeb\xdd\xad\x8a0@\xc1\x9f\x9f\x1b\xe8\xbe*@X\xb0\x11&a+-@\x1b=j\xa4\xf9\x1a+@\\\x17B&[\xd2+@\xdd3P\xec\x93\t)@\xf9rmG\x96\x84,@d\xb1\xaa\xdb\x8bs1@\x91\x9e\x10\x89{\xac(@\x05\x10\xf0,\xaa\xae0@\x89lm\x08Di/@B\x9c[O\x158(@D$\xf8r\xbc\x1c)@\x19\xb3\xe3jA\r2@\xd75\x9f\x1b\xc9\x9f*@\xd4\xc3SB\x9c\xef)@\xaew\xa4\xd1\x06C)@J \xbe\xf2\xdb>)@h\x0b\x12\ng-0@0\xde\x0e\xf9.`(@9f\xc4\xf1\xe1S.@D\xc2^t\xa4\x1e.@\xf9x\xb5\xf6v\xc8%@\x8c\xe0+n\xbfr.@\xb7\xdb\xf6\x8fM\x0f0@R\xbax\x97\xe2\xe70@\xadu\xd0\xd9\xce\xb6*@\xf2\xe4\xed!\xa8\x860@\xb0\x92c\x18\x12\x800@LX\x8d\xda\r>&@\xa1[\x8d7\x9c\xdd%@"\xeb\x9c\x9f\xe9A/@w)\xaew\x06\xdb*@\x1b\x85srO\xba%@\xf2\xc0\xe9\x9c\xf8\xbe-@\xaaL\xec\xe9\xe08/@\xd7\xc7\xc1D\xfa\xad)@\xabN\x0e\xe4\x96\xe8)@e\x87\x17\x06\xb6\xf8)@\xf2a\x9b\xd6[\xc9+@\r\xca\xd5\n\xcd\xff%@\xa1\xf6\xa6-\xc5\t/@\xe8\xba\x82\x13[r/@\xa7\xc5\tL\x96:)@\xdf\xf4\x92l\x8e{0@*\\.K/z(@\xe6i)\x94w\xeb\'@\xcc>d\x91\x1dh(@\xba\xd5\xcd~\x90\x10,@\xf9:\xfd\xaa\x12\xe7*@Rz\xb4\x16\xcf\xb34@\xd4\x15\xaf&9$1@\x94\x1av\xb6\xea\x85%@\x19\xdd\xfd\x15\xf3\xb80@H\xe7n\x9b\xfb\xa0-@4-\xf9\xdb\xbd\x0e(@\n\x18\xe6\xa5\xc3I0@\xc3_\'\xc9M\xa5,@\x12\xa7\xa7\xba\xd7\x94/@\x1e&\x92\xea\xb0\xc7,@\xff\xb9\xd9G\xec".@\xceZ/\xb9\x89\x06.@1\xa5-\x13W\x80/@OO\xad`\x87j(@n A\xa5$\x9c/@\x1b\x9aA\xeaf:&@d\xfe\xa7(M\xca+@\x17\xf99\x87\xb8\xb14@p6\xf0\x1e\xa9\x111@K\xe0n\xc3\xd0\xe7.@\xc7rM\x01\xcdT.@\x13\x9c\x9c\xbf\x83\xf4,@\x12\t\'4{\x8f+@\xed\x1e\x1f\x84J\r0@.\\;\xb6\xba\xe1)@s\x97\x80\x961!,@_\x94\xde[\xe0&.@\x88O\xa1\x05k\x80-@\xd7\xact\x87\x18\xb8-@\x0bm\x08Dl\xe8,@Z\x8b\xeb\xfcc`(@\x0b>\x14\x98b\xf3+@\xfc3\xa3Q\xe2X*@"K3\x9d\xfd\xe11@\xf8\xd2\x9c\xbe\x16\xcb+@ed^\xa2\xd9\x12+@\xb75H\xf4\x8fN+@\x84\xbf\xcc\x99\xef\xb5-@\x90\xb0\x07i\x80!(@\x02\x19ikY\x1e,@\xe7\x83V\xfe\xa6\x8f*@|\xae\xea,\x01h&@o\xa6\x10\xc9\x85S)@I\xb5\n\xf3\xfd\x150@,\xbbb\xc4,\xd61@\xb5\xb9\r\x91\xccd0@\x04\xc5\xcb\xc4\xee\xb6*@\x06.\xa3\xfeb>1@^\xe2\'\xe58_*@\xdd/\x8a\xed\x86\xaa)@%S\x88\xd9\x97\xf3)@A\x0e\x1e\x8e<\xaa/@\x11\x849\xc7\xeb\xd0%@\xcb\xb2\x14e\xfdU(@\x94\xdb\x04\xcf\xf7\xc9&@\r\xc7=:\xd4\x16&@\x1b#\xaez\xb7f)@\x14g\x8e_\xad\x01+@Y\x84@\xa9\xdd\xcf+@\xd6#\xcfFl\xad0@n\xe1\x9eS>\xc4.@\xe9\xcd\x0eI\xfe\xf1(@&\r\xc4\xcd\xc0\x8c*@\xa2Q\xea\xe4t\xeb)@\x97S\t\xcd\xb3\xcf1@\xe5\x14\x80\x17\x7f\x98+@\xa2\x94b\xcfd;*@\x167!\x1fh\x01)@Q\xf9PDDx0@\xba\xd7\x01+\x17k0@u\xf4\xaa\xf4\xc6\xbc0@9}\x01\xe8\xfd\x9c0@ \xd2wl\x1d\x0e.@2\xa2\xfa\x85\xa9\xce&@\x97\xb5X\xddp\\)@M\xae \xfe\xc2\x1d2@\x11p\xc3\x1d\xac\xcc0@\xf2\xc8\xfa\x16\x99o1@Z\x965\xfc\xc7%/@\xb0\x14d\x95\xf1\xf2)@\x88\x98R\x15\xa0\x8d1@\x1b\xb52\xda+O&@\x0c\xf7\x15\xfa\x86}%@\r\xae\xd2\xf5\'M)@\xfd\x8b\xeaa^\xc1+@\xfa\x9d2\x9f\x86\xb4.@g\xa9\x00\xbcq7,@\xdb\xb3\xe47\xe8\x8d0@\xd0\xf8m\xa1\x9b\xf8/@\x11\x86\xa6\xa3\x7f\x82,@*H,?c\xd31@\xdc\xb7\xf9\x96c\xc5+@0\xac+\xbb-\x84(@|J\xe1\x05"=(@\xb2\x99\x7f{\x86x*@V\xf9{\x10Q\x8e,@!g\xc3\\\x08\xfc(@\x85\xc1Ec\xa5\x1e0@k\xa8\xae\xcaa\x960@\xbds\xe0\x0cq,2@B\xc8V\x03\x8e5)@\xa6-\xfb\xdc\x01\xc1&@l\xf2a\x04\x0b\xed%@\xf0\xbdQq+\xb9/@J\xd8\x92\xaf\xd9\xa10@x9\xdeTw*(@\xf5\x94"\xc8i\x83+@jd7\x9b\xde*-@A\x94\xd1\x8fK\xb60@\xa3\xf9\xba\xa2\xb362@|\xf28=&\x190@:}n\xb1\xd1z%@\xf5W\xe7O*<\'@\xe6\x98xs\xebF1@\x19M\x0cI\x02g,@\x15XQ\xd6\x12\x8a,@F\'\xb1\xf2\xa9%)@z\x92\x91\xcfA\xd5%@\xff4D\xec\x17)0@\xdc6\x8c\xb1\x81\xa7+@\x84oZK\x9f\x99.@\x00A\xf2\x9a%\x1b2@<\xae\x17\xd8\x9e\x05+@\x11\xa7!\xc7w\xd74@\xc3\x82\x00i\x9cy1@\xe6\x18\xa3L\x8a\x1b%@\x0b\x8dg]\xb8\xe3)@@\x98\'y2\xa4-@\x90Lr\x8c;\xe8.@\xf3\rrI\xb6\x0f1@\xae$\x1c)\xfd\xef%@\x14\xec\x01m5\xf1)@\x8e>\xb4\x9a\x17\xe4)@\xba[t.\xe662@\xdd\x8f\xe2#O\x7f+@HD\xd8{\xe2\xea*@F]7}k\x1f0@\x9b\xc3\x16\x1a\xa8\xc9(@`\x05\xcb@\xbc\r&@\xb2+\x88vi\xfe%@z,\xbdl\xba22@Ic7\xa8+\x18+@j/\xe1\xb0\x838%@\xab.\xef\x06x\xde1@\xba\xb1\xbf{\xefn0@\x10\xcf\x170\xed\xea0@G\xc5\xda\xd2\xcba,@\x06\x87\xaf\x07 \x97.@\xb5S&\xef\x96\xc4/@\xce\xa4\x04\xe5\\P.@\xe0k\xf8|`_.@\xff\xd1\x7f\xbaM7(@\xf3`\xfe\x93\x91J)@\xbc8.S\x8c\x90,@;\xb5;@\xa2\x07\'@\x0f\x9b\xb3\xe8\x91\x0f(@\xe0\xb4\x81\xda\x15\xe0(@\x88\x02\xba\x01\xf8\xf0*@\xbf\xc5\xb5r\xd1\xd90@\xdd\x06W\xa6)4)@^\xf6\x7f\xf1\x88\xa6\'@\xf9JK:\x89\xdd/@\x8cS\xa1\xa2*d1@\x015\x02\n&!0@~\xce\x94\x00\xe9\xcd0@\x98\xc6\xa2T)\xdc1@\xe1\xc9U\x8f@\xe0)@\x9f\xbc\xe6\xa1\x1b\xe8*@\xf61V\xb8+\xd5-@\xb5\x7f\xfcsj\xb6%@K\x9a(CA\xeb*@\xee\xe5\x1a\x8b@\x84(@\xc2Fmz\xa8\xaf/@\x96\x1b\x85\xe3K\x18+@\xa1+M\xf2\xce\xf9+@n\xf92\x18\xf0`1@\x82\x88\x88_$\t2@H=\xf4-\x1fl0@\xba\xd1\x16h$\xaa-@"[\xdf\xe2\xe4\xe4-@.It\x97\xc9\x95)@#\xad\xd8\xc6\xde\n0@\xb1[\x1b\x06\x88U)@]{>\xd6\xa7\x1c,@\xcb\x1fz\x00d\xe61@\x15\t7\xd7\xbbs-@\xcd\xa6\xd5WZ50@\xf8\x91\xfcT\xdd\xe3(@3\xae\xb7P/\x1b0@\xc7\xf7\xa7\xe1_\xbc%@\xbf\xe1\xe1i\xcc-(@\xff\xff\x94\xd8jR)@\xd4\xed\xed 7\x88+@@LC\xbc\xd9K0@\xb9!\x12\xe2\xb4\xdd,@\xd2\x00\xdd\xfed-/@u.Go\x07\x831@PqX7\xc32(@\'\xe637\x98\xff&@\x0e{\xfc>\xc1\xb7-@\x85_\xf0\xbc{;&@\x1b\xfd\xb6\xcaY\xbd-@\x8b\xd0(\xab\xd0\xf2+@\x88\xbel\xa6O\x03)@!\x16\x08\x97<\x9d/@\x86\xa2\xdd\\\x86\x9f+@\xb6\x91\xd7$\x14T&@\x93d\xe8\xb8SH.@qz\xbfk\xa1\xd4%@\xe7\x1b\x80\xdae\xbb,@5\xd4V\xacD9/@\xf5\xa6"\xdd\xcb\xfd(@DB\x8fi9\x13&@\x80\xcc\x99\xe2h\xb8-@\xfb\x85vB\xaa\x89)@~\x08\xc6\xc6$\xdc-@\x80\x90\x947\xf0>(@\x85\x11#\x07\xd4\xab*@\xc4\xfbh\xf7\xe0\t2@\xa5\xb2\xaa\x0c.\xe1(@\xa5`+\x045\x072@7\x97x\x1a\x00\xbc*@\x16\xa1\xfc\x81\x81\x830@\x06\x87\x7f\xfe\xf630@LQ/\x83\'#0@5D8O;\'.@#\xebze\x99\xd9&@d0~\x15/\'0@\xbc\xa7\xcb\xdbk\xf11@\xac\x01\xa3G\xda\x0f2@\xa8 \xe9u\xac\x10&@\xcdM<\x89|\xc80@<\xa1\xf3Y\xb0\x970@\x17G\xab\xd2Z\xde-@\n\x08E\xa8" +@)\xe5\x94\xc1\xc9\xba.@\x86\x04/)C\xa2/@\xe4\x96\xc5S\x18g1@\x178\x88}\x9b\xc3+@\xbbS`@\xa2\xd1-@<bo\xd6\'&%@\xba\x84\xed\x8cp\xeb1@-p\xc2\xb6\xf5\xc3.@\xdf\xc5\x90rG\xc34@?7\xb8H\xe4\xb80@\t\xc86\xd2\xa6\x890@\xec\xd1\xaen\xe8\xd6.@\xdf9\x15\xfb\xb0\xd8/@{\x1e\x08\xdc`\xb4%@\x81\xc8)9a\x19\'@\x80\xe5\xd3\\\xaeW&@\x17V\xae\xd9r\x04/@\x9c\x8b\xbf\xbe\xee\x8b+@\xbe\xa7\xafnZ\xf2,@T\xc3\xbf\xb3\xf8\xdd-@0\xf1\x87\xb7\x81\xe6&@#\xd8\x1c\xce\xf9\x1c)@2\x17\x00\xdeO\x082@\xa7\xb2A\x15\xb7\xe30@\xd8me(4\x8f/@O\x1b\x00\x87\x9fQ/@Ni\xbf-{\x911@\x9d/\xd8\xa3\xab\xe01@\xfd\x05\x03\xa8\xbf|)@*UKI$b1@\xffR\xaah6;.@\xe7\xd9i\xd6V41@V\xa4\xb6\xf7\xeb\x17+@$?\x0b\x08\xc2\x810@\xf8\xef\xcdXM&)@\xe7\x86\x1b\t\x1fI%@\x96\xa60!\x9e"(@\xd6\x8c>\xf7\xbc\xe50@\xbe\xc7{\xf9\x9cI/@7\xb6\xc3w\xe0\x880@\xae\xf0Em\xc4\x8e0@2O\x83\x97\x15\x8d1@]\xf7e`\xf6\x012@\x16p\x10l\x8b**@\xdbP\x96X\xc1,(@\xffc7,Q7(@\xd3o\x8cU{g-@\xd0 \\*`+\'@k\xca<\xdb\xcdu(@\x0eN\xdbvF\xe60@\x80\xea\xc8\xfc<\x030@\xb3+"\x97\xf9\r(@\xcc\xa8K@\\\xaa+@\x85mL\xec\x04k+@\xbf\x1c\xe9\xa2\xa5\xc90@\xe5\x1c\xe8\xad(\xe4-@=\xc0y\xe7\x87\xcd-@L2\'s\xc5\x0b-@n\xact7\xe8m0@Wh\xba\xe7f\xac(@\xcax\xa8\x9b\xb8\x07+@\xddh$E\t\xbe0@\xc2\xfd\xa5y\xc3\x831@\xb4\xc6\xf5\xfb\x19\x8a1@\xddFIp\xce\x8d)@\x97\x15w\x93\x04\xa2.@7A\xbbo\x0ev,@F\x83\x86\x04\xbaR.@\xac\xc4fd\xf5\x100@\xb1\xd7\xa0\xdf\x89\xb6,@+\x13\x9fL\xd2\xc6)@\nq\x9d\xa2>c&@\xc2\x13\xb3Z\xbf\x81(@\x93\x1a\x00\xd4T\xe5&@\x19\xb8\xf7\x84\xf8\x05)@\xa3\x8d\xf9R\x1b\xba,@\xbf0<\xa3\xc3\x91+@\t\x88\x0e\xf6\xa3\xd91@\xbd\xf2\x0co\x14\xc90@!\x10\x12e\xcb\x03*@3\x9d\x13\x9a\x91\xe40@\x02\x01\xfc\xb8\xcd~0@\xccZ+\x15\x9a4)@s\xd9P\xf0\x90\xea1@\x0e\x0e\xaaf\xbf\x86*@\xd3\x0b\xf4\x9bM\xe4\'@\x9b\xfd\xe8\x92\x88Z(@E\xd6\x1e\x9fB\x11,@\xb0\xaeQ\xaanX0@\x903\xaa;\x1d\x871@\xdc\xb2\x16\xa1x\xb5(@8A.r\xb4\xfc(@H@~W|?1@p\x13\xb2\xcf\xf0\x141@\x99\x16\xdc\x97F\xc9/@\xa2\xf5f\x17\xb4\xfb*@\x1d\xd7\xdf\xe8l\x96-@!O\x9a\xc3t5(@QZ\xadj\x1cP(@#k\x80I\xc6\'*@\xb0\xd9\xdd\x1b\x9b..@\xf7w\xd5Z=|0@|\xfeN\x0f\x8fq0@D\xaa\\B\xdcP-@\x80FV\xc8F\xcd+@@\x80E\xc6#\xba/@\xd2\xe7\xbf\xde\xa9\x12/@\xf3\xb9\xf9f\xb101@\xdb\x10H\x88\x85W\'@\xd4f\xfa\x89I\xa0(@\xfd\xec\xf1y2\x1c)@\xb1\x0f-\xe7\xed\\&@<l\x03\x83\xde\xbb-@\xc9\x9d\xe6\xc3\xa4\xb00@\x9cH\xf3\xba\x0e\xaa(@*\xcb:k\xd4\x08,@\xbd\x8c)K\xee\x88,@D\xb5\xaa\x1cw\xb8/@U+q\x87\x82P0@\x07P\xfa\x97/:0@\xb6y\xb2\xaa9Q.@7^\x88N\x15\xa8*@&A\x85\x9e\xca\xe10@\x18\\\x9d\x15`\x16.@h\xb4\x98N\xce\xa3/@\x1a\x8b6+]\x890@\xab\x99\x18QS\xee\'@\x0cO\xff\xbc\xce\xd3(@x\xec\xe4\xc6\x89\xa0(@kB\x8e\x1a4\xbc/@M\xba\xb5L\x0c+1@\xc2\x9f\x7f\xcdG\x99*@\x9c\x1e\x8d\xf8\xa4\x9e)@6\x82\xfe\xec\xb07.@\xbby\xf4\x90\xa6\x96)@\xe6<qW\x01Z(@\xf6\t\xbd\x86\x7f0)@\xe1\x89\x1a\x8dpN(@`&\x05\x89\x16\xd8+@H%\xc7Zx3\'@\xb9\xf03\xbc\xafQ0@\xbd0\x11~\xdb\xbb-@P\xe6\n\x12\xbd\xdb%@\xb1\xe7q<\x13n/@\x15;!P\xf6\x86(@\x0c\xf0\xbbS\x8c\x18\'@<=\xc5\x9e6\x14\'@\xd1\x91\xdb\xd7\xfe{/@\x88N_\x1b\xe4<0@\xeb\x14\xb7\xf7/3.@(\xa6\x17!\x8a%0@\x84\xbe0\xc4\x1d\xd3-@\x9e!)\xdd\xccs+@.!\x0b\xc5\x10\xd40@\x123\xb4\x14|<.@\x00\x9b\xba\xc6)u0@RQ\x19%tH+@\xa49+\xb6Jr(@1\x87\xe3\xea\x8f\x94*@ \xd3\xd2\x91\xba\xee0@\xde\x97Y\xa3\xebR.@\xc0\xe0\x8cJ\t\x1f-@\xe9I\xfcl\x14p0@{C+\x152\xcc+@(\xf3QA\xcd\x18)@\xc7\x05\xddu\x9b\x8b(@\x8a\x14\x81\xa5\x07\x83(@\x13\xb83Hy.(@\xaf\x95E\x81\xe2\x93*@\xb6D\x14\xbe\x7fo-@\xc5\xc4\xae\x92851@m|K6BP0@\xf9\x91\x8a\x93\xed:2@\xc7\x8cwD\x86N/@S\x86\xe0\x9b\xa2\x8e0@\xd9\x97$S\x1fv-@G\x15D=d=(@~\xd5\x05\xd3\x86x.@/\x91\xd2\x86Mn1@\x1d1~\xc5Xl0@\x91.\x9cf"\x190@\x86\xab\xbf\x95\xd2\xb70@\x1d\\\x8b\xa9u\xe30@l\xfc\xa4\xa3\xec\xe7)@\x9f\x0c\xa3B\xe6\xfc0@\xb6\x98\x9c\xd56]0@\xe7\x9c\x1ev\x1e\xac)@\x82\xa4P\x8a&\x98)@\xd5,$\x89\x1d3/@D\xa2\x02\xf1`w0@\xd65\x1d\x1a\xc59(@(cImix)@\\A\xe1\xfcGd.@\xa3\xdb)\xcd\xd6\x97*@\xb8AoP\xd6m(@\xbd>\xf6\x02\x88\x14+@9\xe0\x80\xc7\x00\xab1@\xbf\xae\xef\xb9lj.@\xd7j\xdb\xe3\x0c\xe6*@D\x90\xd7\xe6\xe0\xe8(@\x0c\xd1D\xe0FA.@\x97p\x9aNhj0@\x87\xe7\xf8\x88Pv,@)\xe2\xb5.\xeax.@#\x96q\x88Ez-@qi\x8f\xa4\xd5/(@\xfe\xa5Gc\xd8\xcc1@\x1f\xfb\xab\x07q\x97\'@\x10\xefEv\x83\xe1+@S~\xb3\x00\x0f\xdf-@\x80\xf3p}F81@.\xff\x8b\x9a\x11\x7f0@\x1bp\xcf\x91\xc1\xd0.@\x1b\x9b\xe6\xa7\xb1e.@\x90\xc4\x8e\x90f\xfe-@0|\x06]\x99\x981@#\x98\tDMe1@\xc2M&/\xaeV0@\xc8s\x90~^\x00/@\x9cgD\xbf;\x0e2@\xc1Wgn-v-@\x99T\x91\xc5\xa2-)@\xc4\r\xc3\xc3 \x0e1@?\'y\xc6\x1c8)@\x9e\xf0PP\x06#.@]\x0c\x06\x88[\xf10@y\x8b?1\x0f\xea+@g%O\xd6\x8e\xde0@\xfdy?\x12\x03\x02)@\xa0\xb3\x0c\xe7\xf4\xc5.@\xb7\xc4|\xde\x93\x971@\xf4\x01\x92p\xa8\x93*@\xfca\xc3&@\xc1+@_\xd6f\xea\xc7\xaf1@\x8a\xc2\xb1u\xc1\xe2/@7\xbc\x95"\x12E1@\x89\xe4\x854|;0@\xd7\xd5\xb4\x02\xadW)@\t\xbav2.\xbc-@\xe6\x81s\xc0\xe9\x911@\xbd\xdd\x91Y\xdd1)@\\\xe5#\xeeA80@\x9d4)\xa0\xb4q(@\xac\xc5\x99M\x08\xe6\'@\x08$2\xf48\x1c1@\xf3\x94"\xbb\x14\xdc/@\x9d\xeb03\xf6\x10/@\xcc\xa6-m\xce\x980@[\x88)\x1a\t\\0@\xa6\xe5x\x96\xf8\x06,@\x10\x02\x9d\'\xb3()@T#0=\x19\r/@\xff\xb1s\\\xff=,@\x1e\'\x0f]\xbez&@(\xea\xde@a\x04)@\x16A\xd7\x94e;/@N\xebG\xb4`\xcc+@\x8bU\x11Z\x1c\xef+@\xb7\x9bu\xdc\x1a\xf3(@\xb2\x03\xdf\x06\xf3A0@\x0b\x89W\x81\x00_.@\x8cc\x9c\x0b\x81t0@QC\xedlv-.@\xf9\xbe\x8a\xe7\xb5\xd51@"\\\x08\xff\x17M&@\x17\x0bq\r\x80y1@\x0b\x12w\xa6\xffT)@aY\xf6\x0f\x86\xda,@3\x0b\xf9\x10/C/@6\xbd\x8aB\xaf\xc7/@l\xea\xce\xd4\x8780@\xf1J\xc7\xba\xd3\x9a\'@K\x00\xf0\xc3Ou(@\x9f\xe7\x8c\xfc\x85\xfe-@?$\xb9\x19\x89\xe7\'@T\xee\x90\xa3\x12\xa61@V\xe6\xdc\xbcSc,@\xc2*C\x19\x01\xf9+@\xed1d\xcd_Q&@\xea\xb0vk=K&@\xe3\x11z\x98\xb5\xdb0@\x0e\x89\xb0DF\x990@\xc8\xfao\xa7\xd6>2@\x08\xdbs\x80\xfa+2@\xecv\xff$\xc4\xd60@,l\xe3\xab\xea\')@\x10\xed\nN\xfe\x18)@\xe4\xd3\x15\xd0t\xdc/@kU+\x18\xf3\x8b/@\xfb\x0b\xd4\xef\xaf\x970@\xd1o\x9cE\xd7\xc1%@+\xfdy\xac\x85W+@\xe2\xa3\xd6\x97\xb9\x9f0@\xa9n:V\xd9\xfa0@\xbb\xcc\xff\x95\xcc\xf5\'@R0?C\xe9\xde0@\x1be\x1e\xa7\xb6\xc5,@\x1e6\x00U\xdax,@G{\xfb\x08_E1@x\x88\xca\xfd\x16</@\xc6\x95\xedS\xed\x941@6\r\xb6Dm!2@\xd9g\x92\xbe\xfc\xd50@W1j{\x12\\1@\x97rS\t\xc0\xe5/@\xa5\x18\xd4s/Z.@ `\xddk\xfbq0@\xecZ\xb3\xe5\x83\xd5,@\xae(\\\xf0\x1d\x19*@\x88\xc5Dr*\xcd*@\xa9\xech-(\x82/@\x82y\xf49V8&@5|\x90\x8c\xa8\xba*@\x13\xea\xb3\x0c\x07k\'@\x9fx\x97\xa2\xc2e&@\xbb\x89\xe6\x06\xdc\xeb+@\xf6\xfdW\x9dq\xe0-@\xd0\\\nX\xa4\x171@\xf4>\xbb\x95\x03\x7f-@\x00\xf8\xd7\xb0z\xfd0@\xc1\xfe!\xa7\x84y.@\x13\x9d}V\x8b=(@\x9d\xech~@:,@*R\x14\x8f\'\x8f-@p\x06\xe2\xab)V&@\xc9b\x88\x159\xbd-@\t\xc8\x15\xcd4\x84.@hE[cm,0@\xd5\x0f[X\x11R\'@\xcb\xe3\xb02\\=.@\xd6Y\x1a\x1f \xce\'@\x185W\xbd\xdf@&@\xeb\x969b&<+@]\xc0\x14\xa0\xbdz,@\xe6\x88\xe7\x05\xab\xab&@oG\xe9n\xa8\xf3,@]J\x90\xa3\xea\xf2,@\x83P\xe9\xe8d\xe20@\x81o\xaf\xb1&\x19/@\xe8\xe8\xc2\x04a\xca2@>4\xdd\xa1\xdb\xbe1@l\xfc\xaeo\xfa\x8c0@\x93\x16\xa6\xa5\xccS&@\x08\xfbT\xa0XI2@\x11\n\xb3\xca\x14\xe4*@\xe0\xe1\xc6tAc1@\xdb7dEI\xb11@\xcf\xac\xc7M\xee\xcf1@^\xb6\xbc\x90!E0@\x84\x9d\xd6\xa7\x15I0@N8\x1de\x06N0@q\xf2+\xbf\xa3}0@wG\xfbx\x03\xc60@\xd0\xe7F\xe5\x87g0@N\x8d\x9e\xfb\xec\xa90@#\xef\xa1\xfe\xdb,-@\xa2\x19@\xda\nd,@^\xc0\xec>6)/@!\xfccTf\x8f\'@\x192H6Tx\'@\xebxO\xc9\xe7\x9e1@\xc2\x01\xd7U\xa1\xb41@DG\x01\xab\xab\xcf1@\xcd\x7f\r\x9f\x0b\xc8\'@\xe7\x0e\xdc\xfb\xe5)1@\x8a\xaa\x99\x11\xf6"*@YV\xdd;4\x10)@\xa30\xb5\xc6;x(@7H\xb8\x97\x92~(@\xb7\xe3-D\x9c\xb1&@\x9c\xa2\xe1\xa9\x84\xce)@\x1f\x08\x84$t\xd70@i*\xa5\\\xd3#0@\x85\x95\x95\xb8\x9a\xa5/@QE\x1a;A\x971@5\xac\x88\xd03])@\xb4/\xee\xcc\x93}0@3\x19[-Z\xc9\'@\x9e\xb0\xbd\xc1i\xb4\'@\x8c\xd7llm\xb91@\x18\xfa\xbb\x82\x813/@\xa2\xd8\xd0\xf7\x13\x99+@Ap\x1f\xeaeh0@\xbapc\xba\xea\x840@\x83\xb8K,"\xb11@l\xd0\r\xf37\xac+@m\xcb\xd2\x97\x94((@\x03\xe3\xb4\x93\xc3\xfa&@1\x84\x89\xeb/r1@\xbeS8l#\xa00@\xa8\x9d\xe2F\x89\x8e0@\xd01J\xf2;y0@\xbc\xabm\xd2\x0e\xb9,@\xbc\xf4<\xa5\xe0\x15)@\x7f0\x86\r<9-@a\x17B\xfeEA0@\xfe\xa9O9v\xd4+@\xdeQp\xd1\xcd\x1f-@\x02\x14\xac\xd4\xb1B0@\x1bS\xd7\xb5(O,@\xae\xb1\xd0\x10\x9a\xf4/@\xbaj\xc4l\xbb\xc0&@\x82\x04\xa5\x88t4-@r\xfa\xca\xbf\xe8\x8c.@\x93\xd9\xa0_\xec\x9c1@l\xa7v\x14:F0@\xe2\xfe\x82$\xc6\x11)@^Q?\xd2\xfd\xa7(@\x90xI\xefFc1@V\xe8\x9f\x94\x92\x1d0@\xfd\xb1\x05\xb0+\x7f1@)%\x8fU\x85\xeb(@Rd~\xc5\x93.(@\xa2\xdf\x02\xf5\xf5\xf40@v\xc1-\xe8Z@(@\xf8px\x80\xc39\'@\xd0x_\xa9\xb6v)@\x18%\\W\xdeL&@0\x10\t\xe7\x9eZ0@+\x8bc+Q\xef0@o\x9c\xed2j\x160@\xa6\xbe\x98\x06_\r0@\xea\xf6\x98\x82!\x001@\x1d\x07;s\x94,)@xu\n7U\xc4,@%\xb6 \x8c\x90\x901@\xb09\'l\x032)@\xdb\x07\x8c\xff\xba\xf2&@\x86wz?_\xa0&@#\x91\x8e.HG&@\xac|\xb4O\xdf5&@>\xcb\x04\x17\x89W*@\xb1\xb9\x04\x8b\x91\xb3-@I\t4\xfaG\x06\'@\xbfa\x84\x9f\x05\x08/@P\x95\xefn\xf6y,@\xdb}\xa6\xc8G\xac0@\r\x01\xce\xc2\xbd,0@\x06\x06\xf5\x81\xe6\xc8+@\x05i\x83\x96\x1d\xc6,@#\xb2\xbf\x9d\xfa\xad,@/m\x82\x83E\xbf+@$r\xac\xa3J$)@;:\xc5J\xf3\x98&@_\xd6\x8b\x1b\x97\x0e/@\xd1THQ\x9c\x0f-@\x1a\x04+\xc5\x1f\x8e1@\x96V\xbaM,k1@G<\xbbp\xd3\xaf0@\x9e\xd4Y\xaf\x10\x9c/@\x1b\xf7\x85\xc5\xf2H*@\xe0$\xcf\xa6\x11#0@fl\xf4\xb71\xc30@\xe2\x0e\n\x9ek\x9b1@)>63\xe9\x141@\xaf\xed0\x8d\x19`,@I\x08\xff\xa8<\xf0.@\xbdH\xb8\xdek\xf1\'@\x8be]\xd0\x17\x8c(@\xbe\x18\xc8\xa5\xac\x04\'@\x94\xb3\x1b/=N1@\xb8\x8a\x1c\xd3}z/@C_\xc1aM?0@\x0c\xc5\x98iH-,@9\x92f"\x01\xb4,@W\x97Q\xaar\x870@$j\xb7\x84\xbc*0@\xebN1\xf5\xe9\xf00@\xbdM\x0bzK<2@G4\x1dw\xa3\x87+@\x14:\x84\xd0\xf3))@\xce\xafR\xf8\x98\xe50@\xcei\xe1\xc5)\x86/@\\\xd3\x13\xe22\xd0\'@^\x8c\x08\x9f\xa7\xc3\'@\xcb\xe9\x98\x8ev\xa8\'@\xee/T\x8eK\x1b0@\xab\xc7\x00-+@/@p\xcc\x8a\xb1Cz+@~:\x17\xcd;\x1c)@m2\x10\xcf\xd7\xb2+@\x10\x84\xea\xd3\xe9\x191@P\xb1\x1dt\x80\x05-@\x9f\xdf\x96\xea\x8er/@\xccRD\x8e8\xb6&@p\x0b[\xf3^\x0c-@/c\xdbz}\'&@AC\xc2\x05\xf7\xf10@#\xa6\x81V\x84i.@8P-\xfe\xfa\x1c(@:p\xac\xf0\\o1@U\x94,\x93.\xb11@*\xd5X\x11\x8a\xa60@\xb9\xb28\xbdIw0@&O\nA\xf1\xed/@\xadg\x1f\xd1\xbb\xb3(@>K\xc9\x85\x94\xf5,@\x7fl[\x10\x11l*@\xb5\xe4uV\xe1D.@\'\x10\xfa\x03Qo*@\xb1]w\xad\xbfq0@s\x96oK3\xc71@\xbc\n\xb8\xb1\xf1A,@\x98[\x0c%\xfaR,@h\xbc\x8c\xbc\xe7>1@\x16\x0e\xb4j\x00\x8c1@\xd6\x06G\xe9\x9d\xbb1@\x81\x8e\xa934\x9c)@\x07\xc0Ez\xf9\xb1,@\xcb\x07/g\xdc\xb31@\xaa\xbf\xb1\'\xed\r2@\xf6\x8a\x0e\x0c\xddE.@;\xd6 \x07\x8e\xaa-@E\\!\tA7,@F\xc0\x1c]\xad\xf0,@+\xb6\xd0\x89J\xe4,@\xba|\xffI\x8a0+@\x87_.;\x8b\xab&@JN\xb3e\xab|/@\xb7J\x98bRg1@\x984~G\xb4\xbd)@`WB\xec\x8e\xa2&@\x02\x96/\xb0\xfa\x81&@}\xa1\xf2\xca\xe5(0@RJ \x1c\xce\xcd+@\xc5\xdf1\x1de1%@\xe9;\xf3\x10\x99\x060@z\xc4+&\xd3;*@\xbe\xe3Z\x90\xad5&@~K\xf2{\xa4\x9a/@K\x87]\x03-h-@\x06\x9e\xc2\xc13\x02)@s.\xa0q\x17\xce\'@\xaa\'|y\x1b\xa2&@}6.\x15&a1@\xdc\x80\xcd\x05\xf8\x151@\x8f\x99\x16\xd7\x1eA1@\xe8$p\xf3\x86\xda0@\x8e*p\x96\xf9\xa1-@\xd4\xfe\x11\r\x9f\xa90@\x98\xa0\xa8\xa9S\x071@i\x9c\xf41M#)@\xc5\x06\xc4\xc9\xb5\x90*@\xfcRu{nW*@\xd9\x16\x1c$XQ(@\x95\xf1>\t\xc3\xdb2@\xdeD\xedaf\xe4,@\x053)S\xaa|,@\xda\x90\xbc3~b,@\xaf\xd7\xc9>\x87\x7f*@W\xf6\xce\'\xce\x9e/@iX\xa0]\x10\x06(@EJ\xe5\x042M,@\xcc=\xeea\xebn,@W@\x9a\xb2\x98\xca0@\xbd\xba\xf5\xa6c\xc2*@\xdfR\x06\xa8?\xb60@^\x86\xdd\xe7+-,@Of\x9eiy\xb11@\xfd\x8aEa\x10\x86-@9\xf6\x1a\x92\xdf\x98&@\x8c\xef\xcd\xe3N\x971@7\x9f\xb0\x98\x12&)@\xd4\xec\xbep\xf2\x17)@\xb3\x8a\xf4\x9ax\xd3-@$\xcd\xd0\x10\xaa\xeb-@\xd79\xfd6\x15\xf20@\xe4\xdc\x01\xd8k\x80-@9\xb5\x9d\x85w\xe3&@\x14\xd1\xbc\x08\x95Q)@]\xf2\x8eX9\xb3&@ M3\xb9\xd4R-@\x9b\xc1G\xd0S7.@\x9b\x1d\xd7\xadc\x84,@a\r(\x17b\x81.@\xaf\xf5QZ\xdd\xa9&@\xe57*F\xa2w,@\xf0\xfe.\xd4Q\xc00@\xa15P#\x9eu)@\xc8\x0cJM\x94p\'@\xdd\xd4\xcez\xca)0@\xc2)Ka~\xfa1@\xdf\xedj\x0b\xbb&.@u\xb3b\xd4\xd2h-@\xcfu\xa3>\xee\xb2,@\x00:t\xe9cB(@\xf6\x15\t(\x17\x9b/@\xbdC\x9cz\xbd\xdd0@\xea\xf4\xc8\xbb\x03x\'@WJ\x83Q\x1f\xa6\'@\xce\\i\x83HI&@\xce\xec4\x18Mn*@\xdf?G\xed\x7f|-@\xccI\xbf\x9c\x00\xf2\'@o\xc3\xb1\xd8=\x00.@\xe8\x80EH\x86\x1b+@D\xea\x9d\xc8\x96q)@\x8e\x86\x8a\xa5\xb7(0@\x89\xa9\x89\xff\xfc\xb6&@\xbf\x0e<y\x14\x98,@,0\x08+\xc4\xd60@\xfc\x0b\x01\x92s\xb8-@\xc9b2@\x08\xd6\'@x\xe5\x87O\xc8\xa5.@\x1b,\xeb/\x9a\xc1&@n\xbc\xc8\x96\x0b\xe2*@\xdb\xb5\x9dQ~x/@>\xe4n\xa0@\x980@\xab6\xa1\x1dg\xde+@W\x85\xf6\xbbRn1@F\x86\x1f\x94\xfb\x94)@xY3\x03\xb1*+@pl\xfd\xde\x19\xdb\'@\x02\xad;\t\x7f4.@:\'\xa8;r\x01/@\xb4\rs\xd1\x10\x86*@|\x94\x9dMM]1@\xc2\xc2F\xce\x96\xf4.@#Z\x03\xa5G\xd0(@\xa1\xeb\xbf8\x10\xba\'@\x06\xf8\x00\x13A\x08.@$\x11\xac\x8e\x87\xe8+@\xda\xda~\xe0\x14t)@R\xa1"\xa9\xc2c0@\xa76\x95j\x17\xda0@@\xed#a\x02\xc6.@9\xce\x03Dg\x911@d\x03P\xb9\xb8\xee1@,]\xbbm\'\xca.@\x02\xa3n\xd39\xe6)@\xa9\xa2[\x93\xcfg.@\x14\x1b<0fE/@6rmH\x00\xaf0@_\x17\'K\x8c\xfb0@\xfa$\x04\x84H\xe0+@rB\xec\xbe\xb0\x9d.@\x98\x94`\xb7\xd3Y+@\x97\xd1\xcc\xf7\x91\xea+@L \xab\x19\xa8L\'@\x11\xf6\xe8\xdd\xe4%/@&\xf5f_\x9a\xe92@\x94i\xfd\x13\xe7?,@z=\xa8\x9b\xbe\x86.@W\xbf\xb4\xbb\xd3\n-@\x19\x84?\xf3?=,@\x10\xbc>\x960Y,@!\xc5a\r\'\xbe.@P\xa6:\x0c\xf0\xc5-@.\x97\x8e\x1b\xe2t1@\x8a\x1c%\xf8\xea\x0e,@M\xe2D\x04\xa0M,@K\x96\xa4y\xd9G\'@\xa4\xdeD\xea\xb7\x001@\x1b?Y\xda/\x90,@OE)\xdfMP(@\xa6\xb6|\x98\x82\xf20@>\xcb\x9a\x80G&,@8\x1f\xfe\xb9\xb4\xa0/@\x92\xfc\x81LJl)@\x89\xad\xa3\x96\xd8\xa0)@T\x81\\>\x9cH-@i~2 v\x98\'@\xc5}\xa7\x80\xf1/-@\x19\\:\x84\xda#0@\xf7O\xbc\xd2\'\x9f1@\xef\xaf\xf3\x8c,^2@]>\x88Q\xda\xff,@\x9c\x06\xf3\x15\x8fk,@\xbc/S_\xdc\x84&@\xaa\x81r\xed\x82\xf6\'@\x9c\x9dL\xefN\x9b(@\xbev\xfe-\xd6\xb7(@Y\xba[\xd1\\\xa0+@I|j\x85@=,@e_2\xa2$\x1e/@\x0c\x95\xc77\\0/@\xbb\xae\x8a\'\x82\r0@\x942w\xb1bI%@\xe6g\x00\x16\xee\xff)@\xe0\xf3G\x91A\x1a-@\x86k\xc4\xcb\'\x15/@"\x82\xf8\xba\x84\xa8+@Xr\xaf\xc2\x8a\xe8+@\xa3\x90k\x81\x0eT,@sp3\xd5\xb1\xce%@\xa4\x0f\x9b\xea\x06\xd90@\xc4/\x95\xeeK\x18+@$\xcf\x9e\x0c\xda\xba&@\xbc\xd1\xcbYP*&@\xbc<\xe3_\x9f\xa30@\x83\x0f\xca\r\n(1@`\xb3{\xa9\xa0\xf1/@\x10+\x9e/\xd0\xd4&@>\x1f\xd2\xae\xb7"*@\xe2\x8a\xf6.\xb8\xa7&@n\xcd\xda\xae\x9bW2@!\xfc\x97\x85J\x021@G-j\x81\xd4\x07/@\xecT<\xcd\xad\x04.@\xb9`M\xcb\xc9\x9a0@R\xd4\xff\xab\x11\x8f+@\xfc\nX\xe9\xee\xc6&@\x8b$\xcb\x1f\xd8\x92+@\xb6\xcbo#u\x88&@U1\xd7\x1a\xe2\xd3+@x\x8b"K\xb5\x99(@\x89\xfa\xcf\xc7\xee\x83-@\xdb\xeft\x98q~/@\xfe\x02z\x7f\x89m(@\xa4\x04+ \x005+@Qv^\xc0\xc9\xd5\'@f9\xf6\x84?D0@e\xd6\xc8gid1@7\xf2\x94\xf6\xe9\xf7,@\xee\xa9\xe5\xe3Q\xbb(@\xfa\x9eB\x8f\x19\x1f,@\x0b\xd1\xa4\x9f\xec#(@9\xf8!\xab\x00\xf2\'@$\x8d\xdf1\xcf\xe9\'@\xb0\x00\xe4\xa5\xdc\x172@\xeb/\x0e\xa8\x9b\n(@\x18\x8di\x8du\\.@%\xf5\xec\x0e\x0f\x1f0@\x0f\xc7?f8|(@y\xd3\xfc\xb8\xbe\xe30@\x1f\xb3\x05\xeb\xd8&.@\x82\x83\x0b\x1a\xa1\xeb+@\x85\x94\x03-\xd4\x14-@\xce\xde;a\xc2h,@R\x9e\xfe\x0c\x8b#,@l.0 \xf0\xcc%@7\xc4\r\x11\x97/1@\xc8\x9c\x86"\x15\xf4(@i\xca\xe3\xd9;\xfa(@\xdf\x0e\x99\xd8/\x9c)@x\x1c\x04p\xaf_+@\xd7\x1adQ\xde\x041@\x82\xe7\x890\x97\\0@\x8eI\xaf\xdb\x14\x182@\x90\x98\x14f%\xeb0@\xfdp\xf6:\xaf\xce0@q\x01\x87O\x91q,@\xef\xaf\xc4<\x0c\x15,@\xd1\xb2\xd9e\xeel(@D\x93\x08\x92\x07\x1f(@\xc0\xf3\xdb\xae\xf5\x17.@\xc8\xd8\x1d,\xdb\xa0.@\xecRu\xbb\xb4\x9b,@\x98\xc0\x1d\xe6yK+@7\x04\xb8\xe28T(@\x81\x9b\'\x97p\xe0-@\x90{!X\x00\xd1+@\xd4I\xefw\xdc~+@\x8c:y\x18\x13\xf7&@\x80\x98\x00\x1c)*&@6\x96v@\xf4\xee0@\xcb\xa5\x83\x0b\xd1\xea,@\xf2\x80\xfck\x0c\x961@\x07\xd5\x85\x1en\xe10@<r\x89v$\x831@\x14\x05\xccw\xfd\xfc)@\rB[V\x17\x98,@\x1a{\x1c\xc2\xadS1@aHeN\x86i,@M\x8f\xde\xe4\x905-@(\xdd\xff\x7f\x13_1@\xe5/\x81\xd3\xe2\xe30@z\xe3\r5\x85L.@\xf7zu\r1\xd4-@\xbe\xc4\x97\x9aa]-@\x8b\xfd\xa6\xb4{\xf0&@\x95c\x9d\x89qp)@\x04\xf2(+\x96\xb1&@e\xc5\xe6Q\xe3\xfa0@\x07\xfd\x9b\x8f\xd6\x1d,@\xa5\x8c\x16\x88\x0f\xf1.@\xe6\x01\xd3\x83 \x18,@\xf8\x0e%\'\x84d1@Cx\xfb=\xd1\x003@\xaa\xa3\xc4o\xbd\xb9,@\xce\xf1\xc5\xd4`\xe7%@\x89o9\'\xa7\xca1@\xe1lX\n\xf3\xac2@\xfbWy\xb7b\x0e.@wi\xfdZ\x06\x02/@\x9b\xf7\x85\xb4\xbd\xaa)@\x05\x833\xfb\xd7\xa0/@]\x07\xba\x83\x9f\xcd)@\xa7\xf6\xe0\xb22[&@\x8d\x07\x84\x90k\xcd0@j\xc2\xf5\xbf\x87\xe70@(\xb1\xd4\xbb\x7f\xcb&@c\xd4&^\xdb\x05(@\xbe@t\x7f\x86!(@Q\x9arW\xbcH0@\x9d\xc5\xcd9jR)@\xf8\x84\xf5I\x05b1@7\xf5\x05\x00CO.@\x18^\xaa\xd5\xd1\xf00@&K\x89k\xe2\xaf0@{\xef\xc6\x04\xbe\xcd,@\xac\x93\xd9~\x88,-@\xa6\xa4Z\nL\xd3%@`\xbe\xc5\xc2p\xaa+@\xc2AAJ\x9d?.@>\x93\x0eC6f.@SA\xf9\xfay\xee0@\x9f\xd9L\xbd\x0f\x001@\xd9]\xbb}z\xa8\'@\xa4A\x95\xd0p\xa61@`J\xf8\x01\x86l,@\x95\xae\x9a\x82\xac)1@\xacjD\xef\x16-1@p\x91K\xfdS\x86\'@\xc1yO\x89)n/@!\xa1\x99x\x8e\x02(@\xef4\x9c\xd4\x0ep*@=*|N\xc3\xd5)@&\x16u\xfe\xd6\xc2-@\x05v\x1fJhO1@\xbcb\xfd\xc0\x02D0@v\xd4\xd4\x1b\x8du,@e\x8b`\xb1-R1@\x9b\x9d\xe2\x14\xd3_1@\x96\x16\xa0\x8c;\x9b,@\xaf\x14\xf2!p\x97,@\xf9\xf7\x97\'\x9e&(@\xe2\x8ePF\xbf\xd2&@s\x01\xe9\x0f\xe5\x9c0@\xf4\x1aR\tc\x052@\xcf\xb7\x1d@YK.@B\xad?\xd9\x0c~*@.\x00\xc0\xde>U-@\x8f\xd0Go\xd0\xbc%@\xb3\xf1\x9c&8\xc5%@@\xe2p\xbf\x02\x06-@g\x8d)\xbc\xf5\xf60@\n\n\x1e\xd4\x03\x0f(@\x8cy\xcd\xeaDf1@(\x9c/\xc1{~-@T\xf3w\xe0e^0@\xdb\xa9\xf3\rb\xa7)@\xe8b\xb3\x0ba\xbb\'@\xc1\xd6\x8eW\xf6\xed,@\x91\xf5\x9b\xc4\xc3\xbd1@\xb2\x87\x99\x9b\x94\xd4+@\xd808\xe9w\xc6-@\xd0\xcb\xe2\xc5F\xed1@\x17V\xd7VR\xcf.@\x8c.l~\xdeV.@\x98V\x0e \x882&@5\xd9\x88\xfdp\x0c.@\x9f\xe4\xb3\x1dx`,@+\xec\x7f\xd0D\xc4*@\xa8\xbb\xe8\xb2\x99((@\xb4\xd30\x11\x97\xad/@N`\x07u\xa5Z1@\x1f\xdd\xff\xe7\xdcL1@Hco\x94\xed\xc6\'@0\xdb\xbb\xf2\xad\x0b(@w\x06\x9f\xb9kG)@d\xa3;\x98\x1f\x1f0@\x99\x90\x18*\xdf\x14%@ g\x88\x8a8)&@\xbe+\x12\xa4 \xc7\'@b\x95\xf6G9E&@-p\xf8z`\xea2@\xf0\xc6\x98\xd0\x14\x921@*0j\xf82\x9b)@a\xb9A\xf4\x9b@)@\x1c\xbfF\x8bE\xce\'@{\x05\xac\xdc\xc3k0@\x1a\xc6\xff\xa8cM-@&\xa2\xde\xf8\xc8\xab0@\xd4\x07\x00\x95)\xf8%@\xfc@\x00!\x86\x95.@\x93\xa9\xb7\xf2\x19\xe90@@\xd2\xde\xcc\x0f\x86\'@pSf\x8b\x05\x8c,@\xf23\x15\x8cS\xec+@\xc5\xffy5\x9fK0@G\xc4\xbarb\xc8+@\xb9\xd1\xa6e\xa8\x89\'@\xc2/a\xfea\xa11@\xbeZ\xb5G\xa3%&@\xb8\xcea\x11[ \'@\xf1\x1c)\x10^\xbe*@\x02\xcb\xa5\x18Y\x9a)@\x8a\xf5;K]\xe61@e\xd8\xb4D\xfb+(@P\xc8XXc\xf32@\xcb\xc8\x12\\\x067)@\x8f\xdd\xf1\xd9\xa1\x85+@x\xe5\xc5+L\x8a1@+>K\x05\x88Y0@\xe5Z\xa4\xe4\x97\x060@\xe6A\x9e=Rz(@\x85\xd7\x0b(\xeds(@\xbc\xd6>b\x96\x811@\xfeJ\xfaJ\x17:+@F\x88\x93\x91\x1f\xe7+@\xd6\xe0L\xf6\xb9\xf42@\xa6\x04\x15hn\x85*@<id\xf0<\x8e0@0`\xb1\xe3\xa1\xef&@\xf2\xa2;/\x1f\xeb*@C\x87\x05\xe7G\xae&@S\x93\xeb\xb2\xa2\xa90@i\x9b\x89\xab\xda&(@\xa6P\xcd\xb8\x1c\xdc*@\x11\x97Y\xe4\xd0f.@26\xcfB+H+@\xa7K\x9cw\x9c\x86+@l[\x1e\xc7\xf5;)@9\r\xefJ8(\'@\xd1Ex\x18d\x132@;M\xe0\t\x9fM0@\xfec\xa5\xb0#\xff0@\xaf1\xe2\x06\xcfI0@\xde;_\x83/t-@\x19\xa4\x1buVQ-@\xadA\x85\xde\xf0\x8b&@\x95\x08c$?!0@\xb9\x10\xf7\xedL\x84(@9\x85\x8cQ;\x96,@\x94\x80`\xd4h<1@3\xfch\xd3Y\xab/@{\xd5\xdc\xa8m\x99/@\xa9C\x90\nF\xa7/@\x1a\x9b\x85\xcb\xf541@\xa7D\x81.K3\'@$\x02A\xcb=$\'@2:j\xdf\x9ds*@\'\xb5?\xccK\xef*@\xb6\x97\xcc\xc3\xe0\xd2*@\x9fP>\x89\x9eD(@\x93\x9f\x8b\xab2\x032@\x99X\x93\xe1\xf3;2@\xe0\xbb<\x17\xd7E2@\xb1\xccp\x15 m(@\xf4\x0e\x0f\xdeI\x041@Q<\x96\xa2.\x02,@\xeapM\x12F\x0e/@\xb7v\xc1\x00(\xb1.@\x11\x96\x94\xd9\x80\x191@\x13\x95\xeaSG\x7f-@\x02\x96\xbf\xfe\xb3\xae/@\x1c\x04\xbb\xec\xe1\xd4*@\\>\x19\x07w1\'@\t\xfe\xfe\xe9R\xe3\'@J\x84\x80=J*&@\xb0j\x85v\xc6\xf6&@<\xcb6\xb7\xe4\x04\'@6$\xc1\x14%\x91\'@\'z1R^t+@i\xea\xe0\xab\x85I,@\x1b\xe5\xae\x034\x0c,@opn%\xefK.@@\xb9\xb5\xa4\x1e[)@D\x10eO\x93\xb31@#9~:Z\x1f1@]p\xe7\x8d\xb5:(@ 6\xf8b\xf8\x9c/@\x81\xb9\xd5\xe6\xda(\'@#/\xd3{\xe0\xa2.@\xe8\xa9%\\\xc6|.@\x9d|\xd8\xa5/\x08,@\xd8\x179\xd5R\xe7-@\xbf\x87K\x8e\'o*@3\xd2\x85\xf4\xb1\xdc&@\r\xea\xd1\xd9<\x83+@Y\xa2\xbe\xf7M\xc6\'@\xb9\xca-\xbaQX,@\xfa\t1\xc7B\xd5\'@\xe6\xaf\xc1`\xe8\xfe(@\xa2\xb2\xe2\xe6AB0@\xfe\x1b;\xe9\xb2!0@\xed\\\xaf\x8et])@\xd4\x8d\x82N9/*@\x83\xeb\x95\x13\x17F(@\xd4\x90&\x1f\xb5\xaf\'@Z\xbd\xe3\x1e\x86+(@\x8c\x8b\x03c\x81\x96/@#l\x9cN\x9c(1@\x95\x85\x95\xb3\xa4\xd10@\xda&\x983[\x04\'@\xb1\t&\xc5\x89x&@%\x18\x8d?\xef\x91/@I\xc7BM\xa1-&@7+\x97P)\x16\'@o\x8a\x07#\xa7\xa1\'@"qd\xfd\xc22,@\xbb[\xf5,\xec\xcc\'@mK+eIc+@\xa9\x9df>S\xf3/@\xfa\xa8\xb3FG\x1b\'@E&\x95\x99\xb7c.@\xdf_^Q\xb9\x920@\xe5\xf8\n\xc1\xb1\xcb/@\xd0\xe7\xcax\xa2\xa7.@\'\tMZ\xb4++@\x1e\xb2:\xf7\x97M(@\xe8\x96\xcb\x7fg\xe5/@\x08\xc4\xf3\xb8\xe8h*@\xfc\xe3\xf1\xc0\x94\xc8\'@\r\xe2\xbb\xb4\xb4:+@?\xf0\xb7c(\xd5(@\x1e1\x85\x9c3\x7f-@\x06\xb71\tA%1@\x92\x14\xf1\xe6\xf4I1@\x93\x06\x08\x96\xb2\xfc&@\x9a\x88\xcaE\xe4\x12\'@5\'\xb9{\x8a|-@\x10\xcc\xf9opU)@\xb1\xd3\xb6\xf9\xb9\x17\'@\xee\xe0\x0b\xa8\x18\x9f&@\xb8\x96~\x10\x97\'1@\xa2>\x0f\xa4a\xb41@p#\xca\x1a\x0f\xeb+@\x03\xf7\xa7\x9a\x96\xde0@^\x80\x97\n\xd6\xf8\'@\x8d\x1e\xba\xce{\x98\'@\xa9\x08\xb6\xa2c\xac.@\xebQ\x08b~\xd6*@S@\xfc\xbb\x7f\n\'@\xa7+[\xc8\x1a\xb2)@\xa8\xfc\xdb\xae\x1f\xe2\'@\x98\xe4\xd8\xa8\x93\x99\'@;\xe0@\xf0\x17H.@\x8b\x1c \x84\xd3\x1e,@\xdd\x9a\xab\x0b\x17K)@\xa1z\xde5\xb6\x8e1@\xc6\xdd\xbb\xf8sF1@3Z\x83f\xc3<-@\xf3\xf8\x0cV\x7f\xe5*@\xda\xe4\xe8^\x19\x1a)@_\x13\xb4@\xad\xb8\'@!\xa1n\xc0\xe2\xeb&@~R\xe9\xfe\xc6\x1c0@\x99G\x10(n\x80\'@\x01\x1a\x0f\xbb\x1c\x01(@\xe5\x08l\xd7\xc5\xdf+@\x8a%x\xa7@+0@\x07\xfd\xd8\xc0F2&@B\x8d\x00}g\xd7,@\x800T^\xe5\xfe(@(\x04f\xae\xe0<0@\x98W\x0b\x7fu\x83,@\xcam\x17UJC.@\xb4\x84fc\xf7\x17-@\xf2u)n\xbb,)@\xe0\xd8\\\x1aTN+@E0\xc4\xb3iJ&@\x16\xe4\xcb\x84=;0@\xcdp\x88\x82\x07\xf00@\x94I\x1fdHm0@f\xf6\xf3\xe2\xd8?0@G\xef\xb2\x99\x19?,@B\x83P\xfa\xb2\x8c\'@\xff\xde\xcd\xf4i\xd0*@\xdb\xaf>\xd0\xdeI-@\xe0\xfc\x9e\xbe\xdbi-@[\xfe\x8a\xc1\x08\xe0\'@q\x88\xad\xb3IS+@\x90\n\xdfl\x88\xc4)@wq\x89\xf3\x7f\x8f1@\x91J\x0fv\xed\x891@\xa1\xd00z\x84\xbc&@Z\x8f\x95\xedv\x14\'@*\xb7`\xfe\xab|-@}\xf8\x1f|\xac\x0c/@k\xb2\x02T\xa2\x7f*@h#vv\x8d:&@\x06\xe4\xfe\x126\x1f0@\xf6\xe6\xa7F\xa0i)@\x84\xb0\x84\xb62\xd40@\x07\x01P\x90S%1@\xaeu\x97\x9d~\xb80@\x82\xd3=\xec\xcc\xce/@\xf1#.\xf22\xa7(@\x16,!0\x98:*@\x94l\xa0\xa8Y\xb6&@\x1a\xd2\xffHs\xc70@zHK\xe4B\xe90@a\xb8\xeb{\x91,0@Fo\x9d\x9f|\xd8)@\xf9\xb0Q3\x1cz,@8\x02\xc4\x8f5\x1c0@\x0f%\xdd\x98@\xe4+@]d\x16v\xe1h.@0\x81\x06\xd9\xd2\x9d0@;\x9d\x17\x9eQ\xed-@X\xb6\xc3D7\xe30@OH\x92\x87\xd8\xd21@B\xe3\xa80\x08\xf00@cI\xbb-\xfa*-@{E\x0f\x97\x89\x19(@\xbavF\xf5f\xed&@\xf0\xd8\x08\x86\r\xd2&@q2\x89\x87lr0@\x94\x9a\xe6\xd6\xaa\x18,@\xd7\xa5mj\x91e\'@\x88M\xb4\xc2\xa1\x8b1@\xa7\xf0\xf0\xa1\xd0e/@|F\x8b\x95\x81\x9b%@%\x82~%\x1b%-@)\xadr\xd4\xa5~%@U\xa9\xfdo9U1@\xe3\xf1\xad\xb6\xf5\xd61@89\x19\xc2\x949&@\x1b\xf8\xbca\xafu+@\xb0\xa9\xa3\x88I\x1c1@\x9b~\x85\xe9\x0e\xd8/@~\n\x86p\x91u)@#\x81\x88T<L(@\xbc\xcdq\xfe\xd3n)@\xc9\xf5\xe5\xdb\xa0#0@\xfa\xd76\xea\xe2\x8a0@\xeax\xf8+\t)*@\xbao\x8f\xb7s\xa6)@U\x87\xb1\x9bn\xcd&@\xcf\xa5oX\xeb\x98/@\xa5\x08DX\x92\x1a+@\xd0\x9d\xa0\x1b\xdb\x0c\'@\xba\x984@^\xb8%@\xdb\x8d4\xe6\x1c\x81/@\xcd-\xd9\xc9\x1a\xf3-@B\xcc0n\x81\x14\'@\xe2\x06?@K\xfc&@\x1a\xbf\xb6\xc8\x12&1@\xa8\x91\x91fK\xb2+@\x04\xdd\'\xa1\x0b>)@\xfc\x8bn\xc1\x07\x1d\'@\x011\xbf\xbe\xba\x19\'@/\xb2r\x84\x11Z&@\x1e\x83;A_L0@\xcf\x84g\xb0\n\xac0@\x08\x1a\x81\xa7l\xaa/@~\x0c\xbd\x97\xd6\xb31@\x86\xf4\xd7\xd2\xca(-@Vj\xa1=\x0b\xfb&@\x80c\xb1\x0bO6&@T\x07\x04\xbe\x9bE2@\xde\xe4Dx_B2@Z!PB8\x18.@X\xb2Im\x1a\x860@\xcd\x18*\x1c{\x8f1@\x05\xa6\xd2A\xc5\xb51@\xa4+!\x93x\xad\'@R\xca\xd4\x18\xcf\xa3-@\x18\xfe\xca\x0b;/\'@\x9b:\xb5B\xfe\xa4-@\xd3S})d/&@\xe3\xe6Q\xaad\x16\'@\xce\x85Y\x03\x7f\xc2&@\xa57\x0b\xae\x85#\'@|\xd2\x1f0\x9a\x12\'@\x03\xa3\xb9!\xdd0&@\'?\xceL\x96T+@|E\xff"\x00\xb7-@\xae\xca\x8b\x0bd\x87+@v\xa1\xeb\xb6\xc4\x8d0@Z\xa0.\x15\x14G+@^\xc4\xa5V\x1e{-@\xc5\x05q\xb8\x04M+@KU(\x0e\xe1"\'@\xb3B\xf9\xb3~\xa21@l\xbae%\xcc\x84\'@\x03\x86\xbb\xdf\x8a%&@\xe0;:f\xe6~1@U\x82C\x87#\x81(@fV\x155\xf1c)@\xc6\xd5@\xba\x0e\xe0*@\xfam\xac\x82\x86\xd6*@"\xb1\x84z\xea\xc01@\xd2\x1d\xd6\xb4J\x8a0@\x9e\x83(h\x16d.@7M\xe3\xb5\xf7C+@r\xd3\xb9K-\xa4/@\xbf\x92\x0c\xceg\'&@\x84[LZ\x18\xbf1@iP}\x0f\xaf1)@V\x94R\x95\xf5N1@\xc0\x97\xa0kKA/@\xc1a#\x84\xb1@+@\x97\x03\x8a\x0e\x8e\xfb&@\x90S\x0e\x82\xfc\xa61@\xed\x83G\x95Y\x011@!\x96\x94\xa9\xebH.@\x0f\xf2\xda\x0f\xaa\x1e.@\x9b\xff\x7f\xfc@y&@\xb9\xaa\x95\x06\xf6\'.@\xfc}VB\x97\xa31@\xa3\xed\x0f\xba\xcbq/@\xeb\xfa\xf6]\x07\x19.@\'\xe9\xc3\x9f\x05\xe6.@\xa8\xf0bFjY.@\x16\xe2\x93\xccU\x931@\x89\x13\x11R\xd8\xea(@\xa2\x10\xe3A|\xdf+@\x84#\\\x8cu\xf2&@\xc8\xf3\xbe\xac{\x19.@\x15FD5\xa8\xa71@\x01\xea%\x15\xbd$+@\xa7\xe3\x10\xe7lQ,@`s\xa0\xb6\xff\x051@\x96W\xa5E\xe3\x0b,@\xbc\x89\xfd\xc71\xa50@\xaa\x16)W\x95\xbc&@\x95h\x87\xd3\x8a\x971@\x0eYw\x15\xa4\x01\'@^\xd6\x06y\xef\xef+@^\xd8\x105p\xee.@e\x83\xa3\x14x\xe8+@\xd5`\xb4\xcaJ\x80&@6\xbd.\x105\xce&@\xd6p\xf2$7\x051@\xbf,\xe1X]\x8a/@\xb1!\xa5l\xa7\x92/@\xff\xe5o`\xd5\x80,@M\xc5#s\xc4!0@\x97E\xfa\xc7\xdf+&@?Z\xdf\xf5\xd5X&@a\xf6\xf9\xf8\xdfH(@\xdd\x030\x1b\xdae.@\xd9Z\xfa\x8a=y1@\x13\xf6\xccW\x10\x7f*@qA/&\xac\xa0.@n\xd3\xb6\xa8\x81\x82(@Eyp\x0e\xeb\xfe0@\xf7D8/9y\'@\x95\xb5\xda-\xb8%/@*\xf6`\xee\x1e\x90+@4-\x18&.*/@>\xaa\xa7\xa8\xee\\1@\xa8\xc9\xd3S\x1c\xad1@\xcb\xfa\xdb`\xa6T2@\xe4\x02\x7fN\x1c@1@ \x04\x13\x8d\x1ba.@\x84k\'\x1d\x13\x8f&@\'\xbc\xbc\xa9\x89-/@\xb0\xc8\x1b\xc2\xdd\xff,@U\x85\xa7\xd3\x98\x86\'@\x9c\x17f\x8f\xcb*(@\xe1\xac\xbc\x0e^\xd00@$\xe2\x08\xc4~L1@\xa9;\x11\xce$7.@\x12y@\xb3\x1f71@e\\\xce\x8a\xf1\'1@2\xbd\x1a\xfdV_1@Q\x8bk\t\x18\xba&@G4\xc4\x13q\xd2&@\x11\x96?\xc5n\xee%@B\r~*\xba\xb01@6\x8f\x11\x19m\x9b&@\x97|\x9b\xf8|\xe4&@z\x18_\x1cZ\xb4)@\xedG\xdc\xd0\xe9y/@\xae\xff\x85e\xff\xd4-@\x89\xfanzFH1@i\xe7\xabb\xf0\xbb1@\xb8\x9f\xad7\x1ff(@\x1c\xbb\xc8\xd8K\x1a1@y3I\xe1\x85J/@\xd5\x99\xdf\xf5\x9c\xa7&@\xdb#\x0c\xd4\x8a\xd01@\xcb\x9a\x16\x8fn]&@AxtF\x01\x9b&@\x18\xff\xe1W\xf1\xb0&@{\x1f\xf3\x90\x04>/@[{\xa5\xe4m\xb1+@\r\xa5M|\xe1\xbb-@\xc3wB\x98\x14p(@d\x17\xbfF3\xed,@6\xd4\xc8\xe9\x89|+@\xf9S<R\xd9\xfa%@\xfb\x07\xfc\xc4-\xf5)@\xec\x10j\x809I.@\x8f\xb8\x98T\x1d\xf80@\x8f6\xdf\x9c\x9bP2@\x9a\xb6.n\x01A,@f\xd1GN\xf7\xa1-@\xb8\xd6\xb4\x91\xf2\xc4/@f5g[)\x9d1@\xc2\xb3\xdcNs0-@\x8c\xeaH\x18\xad\xb11@Blv8\n@.@\xc0\xa8<\xbc\x12&*@\xc8t\x99T\xe4**@(\xf06N\xca\x96-@Y\x1b\x9fJ\xd3\xcf1@ojsI\xa7\xb0+@\x9d\xc1lGKq(@\xa1\xbe\xd0N\xca\xcb%@\xfc)\xf0\xb3\r--@\xd4\xb9\xb0\xbd\x84\xa5&@\x18!l8K\xe1(@\xc0\x03\xdb\x00\n\xba&@\xf9\xaa\xcd\x9fI?,@@\x14\xa1r\x93q/@\xcc\xbf\xd1\xb7\x96\x8a(@\xd2b\x0e\xbb~?&@\xa8\xe0\x9dI\x87\xd31@\x13\x8av\x9a%\xd61@\x90C\xac \xe5\x0b,@\xb0\xd6\xdf\xc0\xe6\xce1@\xd4 6S/\xa1\'@f^\x17\x98\xde)1@.\xff\x92\xd7e\xae.@\xd1:\xe0\xa8AI.@QP\x14\x05m<-@\xa8*\xac\rq\xfb/@\xc2\xe19E\xe9\xf6-@[(\r\x82vu\'@\xc4\xb0c\xe5\xaf\xc1%@\\\xab\xe4W\xde\x001@\xe9\xec\xc5\xde\x0be-@)\xa4\xec\xd1\xaa7.@\xe1=B\x04)\x07-@"\xaei\n(\xc7.@\x8c\xd2v;\x07Q.@6\xbb\xd4\xa6\x01\xa2-@\xcd\x01\xb8^\xac\x861@d\xcf\xe2(\xd6\x07&@\xda\xbb9\x12\x10X)@\x15{\xd83\xfa)*@\xfaL\x18\xcd\x9d\x9d/@\xf3\x1d\x11\x03\x19\xec1@.tw\xc6g\xea0@i\xa0X\x99vP-@\xed\x00\xfe\xd8\xc6\x16(@\xe5\x7f(\xd48\xf3.@z3p#B\x011@\xfb\x99\x10\xeaE\x8e,@I\x1a\x13\xe4\xf4W0@\xd4\x02\'\x17t\x8e1@f\xbf\x07\xd0\xc1j&@\x85a\x1c\xcb\x0e&/@\xc3\xe9\xf2\x03(O.@\x98\xfe\xc4\xc6\xdf\x84-@\xa4\xa0\xb53\xc0\x8a0@%nE\xeb\x17\xcc&@\xbc\xe2\x08\x04\xf0\x1b0@%\x92\xb9\x8f\x80\x9a-@t\x87z\xd5\x16-2@PHZ\xe3\x8a\x130@L\x8eY\xc8;\x89/@\x19z\x0cd\xb9\xd7/@\x99\xe1\x96\x12N\xb2/@\x99\xf60s\xe1\xf6.@k\xa0\x11\x8b\xa6\xaa.@T\xcf\xb1\xd8hO.@7\xe3(\xee\xce\xf01@8\xfe\xba\xfb\xfa\xc21@h\xf4\x12\x89\xfa\x130@p\xc6;\x13\x01\x831@\xe6S\t\xbc\xa5\xa9-@\x1aqdbc\x92/@\n\xaa\xd9\x8dX/(@\xbb\x08\xd8\x04\xecp,@ \xf3\x83\xf2\xcb\xe61@i\xa4\x95(e\'&@\n\xcc`\x0c\x1bS.@\xcb\xe9\xd0E\x13\xb3+@\x1d\x00\xb8\xb6\xa7\x9b-@V\xc1\xcf\xb7\xf0\x160@b\xa5s\xd3m\xf7,@\xb3\xf6\x85\x9c\x96q0@\x12pU*\xb6v,@P\xed\x06\xfc]@/@\x8b\x83\xa7\x951v\'@\x16\x10\x07\xf5)\xea)@\x8df\xa6\xf0j\xc0,@n\x1b~\xd6\xb9\xc5+@cM\xa2\xe5\x8c\n0@\x88I\xa0\xe4\xb0\x8b1@D\x94\xfe\xb5\xbd\x8d,@Fd\x8b\x97Z\xb8&@*H,?c\xd31@{s\x07\x9a\xbd2)@\x1b\x9b\xb7\xf4\x81\xfc.@\xbc\xa2\xf0\x8b1=\'@*\x07\xdbW$:&@-LKt\xa0\xa4,@\xa4\x89\x8e\xcb^\xec\'@\xdd\x05\xf1"\x89\xbe+@\xdeVM\xd7\x8d\xa5-@\x9c(\xd8\xc9J\xac0@\x84\xcb\xdd\x1f\x1e\x16%@!\xae\x13Y\xe5\xf4,@\x93\xc9Q&\xe2\xd21@\x94k>\xf6F\xbb)@\x0fVB\x1a;#)@\xa97N\x1c\r.(@W`\xdd\xb7Y".@\xa3\xcfF\x05\xeaE-@\x14C\xf0}\xe9C(@\x14*\x03k\x97\x02-@\xe3z\xad\x00\x8c\xd5%@V\'>Z^\xac)@W0 Z\xad\x0e+@\xb1\x86\xaa\x80h\x13+@\xe8\xe2/5\xe7\x8d.@\x0b\xb2\xe0\xe1m#\'@\x1a\x11\xf9!\xe2\xbf&@\x8dP\xde\x0b\xe2\x16.@:\xc8E\xe9\x1d\xcf,@.\xa7\x80I\xab\xc3,@\xff\xf3UE\xcc\xbc,@\x0e\xc9N\xee\xc1\xac,@\xe4?\xe6\xc1\xcf\xed)@\x86\x13\x05\x80\xf8\x9a1@\xffg\x15W\xea\x80(@::\xafb(\xd2+@9M\xb9\x0cF\x01&@\xcf\x1b\x00\xcdm\xd51@\x01l\x16o\xab\xd3,@\xd0\xb9G\xae!\x82&@p\xcf\xc9o\xb1\xc5+@\xa2\xfb\xb5\xf0\xe6\x180@p\xe4!&\xad\x072@\xbc\x08\xea\xeah\xa4.@{\x02\x8b\x0e\xea])@y\x83\xec\xd1q\xd2(@m\xde%2\x94\xec0@\xe5\x9fJ9C\x0f.@C\xf7\x93\r\x8eR.@X\x08\xb5\x95\x8d\x1e.@\x18\x141\xd0\x1b\xaf\'@?\x111\xecf\xc6\'@J\xca=\xd8z\x162@\x9a\xe8\x17\x07O\xd81@\xb4Z\x80\xa6\xba\x042@\x16f\x8a*\x91\xd7%@^\x83\xd9\xaa\xf2\x102@\x13\xa9\xed\xe9\xe7\xe5,@\x18\xbc\x047\xf4\x0b)@\x91\xfb\x1f%\x82Z&@3\xfc\xa4U\x8d\xc1,@\xcf\xae\xf5T\xbaG&@\x8e=\xac?\x92\x022@u\xa7qY\xe4\xc1.@p\xec\xeb\x00\xda*2@\xf7va^\xf8\xd11@\xfb\x86\x1b\x12\xea\xf1%@2\xf6\xfeyuW&@7ZB\x8e\x11k&@Z\xd4~\x10\xe8\xe9-@*\xf8D\xb4\x938&@.\xba\x85\r\x02\xcf)@K\xe8\xf5\x8dyo)@\xca/\xa8\xb3\x7f\x8f1@\xf5\x96\x1b\xecLO2@\xfb&y\xf0\xaa\xcb+@\xc8\xfc\x1d\xe4\'D1@\xe4\xcd\xba9"\xaf,@>Y\xea`2\x101@\xe8(\x84]"\xaf-@^\xce\xe3\xb7\xdeW&@*\xc1\xf5\xf7\xb6\xc01@`\xb8V\x83B\x0c,@\xa5\x81k\xaa*T&@W\xb6;\xf7\xc8\x1e-@\xc6\xfbE\xcd0\xa7)@\xf51\x015\x10}-@\x0e[?\xd8o\xbb,@\xe8\x05\xa2\xd4O{)@MM+\xe6\xa7v/@\xfcz\xa6\x91\x8a\xe5.@\x87q\xd9\xf2\xef\x11,@\x1c\x1c\xc3\xb7P\n2@\x13*7\x8e5\xdb1@\xb0\x93\xd0u@y1@\x9f\xc2&u\x07\xdf.@K\xe0\xfd\xd0\xa7{0@]\xf5YH\xfe\x072@B\xae\x1c\xcc\x8f\xe4,@\xd5\x03\r\xfdxZ\'@ZK:\x9d\xbb\xdf\'@\x0bv\xd9%\xbb\x9a)@\x05jt~\x8bO(@\x90\x98\x19\x14@\x082@\xa4\xbb(My\xd2-@\xc4\xda~\xed\x1a\xf9-@\xac\x94\xa5-HC&@\xd1\x10\xde\xf7M )@\xbejx\x16\xc8\x9f,@\x9c-_O\xc9\xaa)@\x1b/\xc4\xed\xbf\xe10@~\x9c@\x0cA].@m\x90\xb1\xc9\xfc\x981@i\x034K*z&@\xb5\xf8\x94x\xef\xea(@\xeb\x12c\x93\xad\xa1)@\x958\xf0k\xbb|+@\xc0\x92\xf6\xe6\x17\xd7,@/\xd5\x07\x9cV\xac)@\xef\xa6"d\xacC&@";\xbd\xadfo,@\xff7\x10\xc6d\x171@@\xa29J\x1b\xdd%@\x99sX\xd3P\xa9,@\xfd\xd6\x95j\xc4/1@\x02\xe7~\x19\xa5\x9c)@\x9c\x1f\xc0\x15v\x92*@\xb2\x1b\x0e\xe5\xe3".@\xeb&\xbe\x92\xc6\xca,@C\xa6\xd6C\xce\xb31@A\x0el\xd2\x08c.@_\x96\xf1e\xe7\xc9%@\xa6\x80d?\xeb=)@\x84\x0c6#\xc0a1@\'_\xeeOX1)@\'9\xaf8|\x9d)@\xd2!E\x7fx.0@\x86\xea\x15\xc8;\xb61@\xa4\xd9IB\xb3_(@\x1dFTO\xd0\xd10@(o\x1e\x17T\x1d2@\xe2\xae\x1d\xd7^\x97)@^|$\xf5\x80\xa7*@>~f;RO&@5H\xa1\xe9\xcd\xc7,@(\x0fX\xcc\xa0\x8d0@i\xd9\xdd\x89T\x8c,@\xa0\xa1\x7f\'\xe15+@y\xd27\xdb\xd7\x99,@\xf3>\x83\xf5\xb6\x18)@\xc1\xc8\x89\xa4S+0@\x1a\xbf%<\xd1\xed%@\xa9\xe0+\xab\xa2\x02*@:\xac\t\x7fFQ&@\xacc\xc7|\xe1B0@a\x84\x0f\xbeZX0@\xfbE\x06\xc2\x08\x9b,@\\\xc5\xb7\xd5\xe5\x81-@~\xe6\xdd\xf1,\x9f)@\xcf\xbe%\x0b\xeb\xf3-@kw\xd2/\xaa\xce-@\xbc\xaa"\xddD\x9c,@\x9d\'E\xf2\xeb\x132@h\x91\xd8\x0c\xed\xb1,@\xb3\xb6\xd2\xc8\x99\xf0,@A\xca\x9c\xc0\xbd\xa3)@\x83\xbdX\xf2\x8b\xaa+@\x95M\xcd\xdb\x0eO1@d\xc7B\x15\xe4\x8c0@\x8a\xc8\x1bX\xbe\xc1.@\x9eH}1E\xf1)@\xf6\xa57\x97V7)@\t\xebnI\x94\x03*@\xc0x \xecgK.@\xd2v\xdc2\xab\xfc-@\xd6C\x93\xf8oY-@~\xceY3\x02\xcb(@.\xdfG\xac\xc7k\'@\x19\x0c\x135\xe5\xee-@\xdb\x933\xb3\xeb\',@\x13K\xd2-n\xdd0@O\x06\x7f\xc3\xe7k-@P\xf9$m\xa9\x960@\xe3\x89\x81H\xe4!2@\x8d\xa2\xddK=\x00&@.\n\x97\xde\x1aN.@\x87\x08\x18j\n^&@\x0b\x8f\x93D\xe9\xf4.@\x11\xe9\xdf\xfbO{,@f\xfd&\xc9Z\x8d,@\x8e\x8c\x89.:\x0b&@Q?\xd2\x14\xee\xd0+@_\xf6\xc0M\xc2{0@\x85\xb0[3\xa4\xee*@\x8cY%\xc0b\xa1+@\xa9\xa4\x0b\xb4\xadm\'@F\xeaW\xa5\x80\r0@\xeb\xaeb\xb5\x9f\xd3%@K\xf5d\xafa\xaf,@\x1e\xe0Vl\xf2\x1e)@Rk\xe1X:\xf0)@Q}\xd3\xad\r\\(@&r\xb1\xab\x84I-@q6 \xf0\xda\x19/@\x94\xbeSo\xb8>,@\xd0\x93<\xefT3,@\xaa#\xbe.\x96:)@\xe7\xbcry\xa5\xb4&@\xf7#\xef=\xb0\x950@\x82\t\xbbw\x8c\xb9)@\x08.g\xfeW\xfa%@\x07\xe7\xa1l\x88>(@G\x80\xeb\xb7T3,@Z\xbf\xd8\x14;K,@m\xe2\x9b\'\xc9\x02&@\xf7\x0f\xa2`\xca\xb9)@\xba\xff\x84\xa1\x11`1@\xca\x06\x03\xc5\x17\xb10@\x8c\x0e\x06\x90\x05\x1f0@\t\x0bQ\xe4\xb34/@T\x96\xb5 \xe6\xfb/@\xac\xa4\xf0\xdf\xf7q,@\xd4>Hz\xc9\x00)@\xd8X\x87|z\xe4/@g\xb2\xd4\x97\xf4\xfe%@\x00#\x96\xa8\x99\xe5*@\xdc^\x17\xbf$\x87+@h\xe5\xad\xbb\xf4\',@({z\xbc\xc9\xdf(@\x15\xf4\x0b>\xf2:.@\x96\xe1}\xe9\xc6$/@e\xf5\r\x8a\x1eg&@&\xe5\xd26~L-@\x131\xee\xcfd\xd1+@\x06\xa4S\x94-C*@x\x9c\xf6\xf1~\x90+@b\xadr\x96\xa6Z(@u\xe3\xc2\xcdf*1@\xcd\x10\xbe\xc6\x99\xcf&@P<\x97\xa3;\xe0+@\x8f\xe3\xe1(v\x05&@O`x\xd6\xc5\x05.@=\x08\x05\xc3\x0eR-@\xd3\xf8\x1f\x9a\xa2E-@\x8e\xd8o\xa5R\x15&@\xf8\xc8\x11\xa8\x9a\xd4*@h\x96a\x86\x05[-@/~\x9e\xa3\xe5o0@Y,\xd5\xb6\'\x100@2\xcc\x98j\xbaj-@\'X\xf2n\xcd\xb3+@\xe7h4\xa5/N&@]7\x18\\S\xf2%@\xac\xd0\xb2\x12\xd8\x13+@\xd2~h\xe1%\xcd%@\xae\x01\x12|6&&@\xe44/v\xe2<)@\xb1\xda\x1f\x9c\x93\xa9+@|\xdb\x1e\xe0AC/@m\x96\xa9\xf9B\xc4+@@H\x80\xb3\x84\xdf%@-\xee\xe1\xa6\xf9[-@\xd7C\xa7L\x8d\xad0@\x80\x0e\x0c4\xb3\x81(@0\xaf\xebFMT,@\x87\xe7V\xff!B,@\xd1w\xcd\x0f\x8a\xee%@\xb2\xcb\xf4j\x1f50@QX\xa7\x86\xfd\xbb-@\xc3%8\x1fs\xd4\'@\x97\n\x104s\xe3(@\x95\x1c\x08\xcfEo0@\xd1I#29K,@ZCNt\xc2\xcd%@cn\xadS\xfdD)@\x92G\xcakU<0@>\xfa\xeeE\xd91,@\x92O7\xa9\xc9!0@6\xb7\xd6Ej\\(@\x04\xc5\x13\xda L)@]Y\x9d\x04\x19\x810@\xe5\x83Mx\xecP,@\xafa\xc0^R\xe2-@\xfb\x82U\xd4\xc5\xd91@s\xc5\x0fEZ7)@\xa7HW\xfbw\x0c-@`\xa7\x07-\xa4\x86(@\xb0p\x1eE\xc4R&@-\xdd|p\xbc\xd84@*\x05\xc4\x8b\xb2?)@^e@\xaa\x7f+,@\x05\xab\xeb\xfd\xcdu-@\xd5\xe6\x87\x1eE90@\xe5\xeeR\xd5\xc4E0@"\xbf\x1f\xe6\xcc>,@\xac\x11^\x86\xff\xe9-@\x8dR\xce\xb6\x0fb,@W\x1cd\x92\xed\xad,@\xb8\xccF\xd1\xb8=(@6O\x88qq\xb0%@\xb3ac\x004X&@\'!Nv=\xd1-@\xa5$\xac\xe6\xe7\xde%@\xa0\xaf\xbc\x9a\xd2\x8d)@\x8d\x919\xda\xdc\xa4,@\x90\xc2z\xc3\x15V*@@v\x81\xe8\xf4\x170@\xe5k\xaa\xab\xd6m0@\xc9?\xe4\xb3\x81\xc1-@\xe5\xc1\xca\xe7z\xf21@\xe2xDk\xc6\x14/@\xc2\x1er\x816\xff%@\xef\x11M\xc2\x12\xf2%@\x1a\x12\xbb\xe8\xe4\x14+@\xff\xd9\x11t\x9a\x0b-@\x88\x0e\x9c\x98w\x0e+@\xe8W\xc5\x95\x0bF0@\xe5H\xf3th\xee%@\x90<\xf4\xbc\x04b&@\x9a\x8a\x82B}\xea%@\xdd\xe7KF\xba\xee.@\x060\xf6\'\xe8+&@-\xd4\xf8\n\xbc\xca)@\xdbiZBp\xf8+@=1D\xefA\x1e*@e]\xdb\xa5y\x1d-@\xb2\xf1\xa3\x04\x14\x9e)@\xd7Z\x97\xd3&^0@\x01\x0bT\xa2Un-@\xc9\xe8c\x9d\xfab0@\x08]\x91\xedg\x05\'@\x1bM\xe4b\xd4#,@\xb9-3\xea\xa3$0@L\x1al\xcc\xba\xea%@\xdc]\xae\x18+\x87&@\x07\xa4\x9d\xc1\xd0*-@X\x91l\xca+\xfc+@:\xdd\x8c\xfe\xbb\xf2(@\xec\xa7H\xac.@&@\'8\xc5w\x14\x1e&@M~\xdb\x89\x86\xbc1@\xd1\xae\xb4\xf0q\xc20@\x7f\x83\x83\xba\xb9\xa5+@\x19\xfb\x00\xd6\x13y/@\x94&W\xbe9\x14+@t\xe3\x992\xe4\xe30@\x9bH\xe7\x1e\xe8\x83*@\xe4\xd7\xe8\xf6\xaa$0@\xa7\xc05\xf3${/@?\xd9vK\xc1\x01(@\xde%f\xf0\x86\x80(@\x1eC\xf05\x95\x00\'@\xf2\x87\xf3\xeaS\x1e,@\x9bf\xde$;\x8c*@_\xe6\xa1\x07\x15]/@\xbd\xd6V=\xcf\x10,@\x92\xddM\xbc\xf3%.@F\x9c\x93\xcf\xb9\xcd0@\x86\xf90\xf7\xda\x12,@\xef\xdf\xfc\xee\x9a#&@\x12\xf4\x1cX#\xf0+@\xddGvH\x1e>,@9^q\xbf\xcf\x1a-@J6)\xc0($+@\xf3\xa0g\xf5\x03[&@\x93\x05\t\xce\xab_*@2h\x12^\x9b\xc00@\xad\xf9\xb2\xd7\xdd6,@C\xeeO\xb0B2,@\xe1;\xee\x1b ,,@\xdb\x02n\x1f\xf2\xd10@\x80\x91-\xe2p\xd91@\x8cZ\x10#c\xca-@\x0b\x80P7\x8e\x971@\x94\xc0\xe3\x06\xb80/@$\xadlu\xf9P&@\xe4\xe6\x1e`F\xb9*@]\xe3\xd3\xcc`\xd60@i>(\xfe|\xdf%@aGE\xa2\x1c\xd70@3;\xd8\x9c\x13\xd5(@\x96\xf0\x97\x86\xdc(1@[y\x9e\x82\x02\xc34@\x868\xf7\x1bO)*@+\xba\xaa\xebKe*@v\xac\xdd\xe7\xaf\x7f,@\xfd\xdex{\x80\xe11@\x80\xd8\xd1\x96\x01\xba.@)\xc5\xd13H\xbb,@\xe3\x0f\x8c\xa6\x93\xcc)@\'h:\xc7\xd3\x0b(@-\x97S\xddsY1@o\xacV\xed<r1@Z\xe9\xb2\xf2>_)@H\x88T\x83\xdd\x07&@\xf07L\xe6\xb2\xdb+@\xd8\x87\x91k\xa7@,@\x95:\x8c\xe1\x82\xb3(@\x0f\xe3I1\xaat*@3\x12hGn\x192@?K%\xc5XR.@\x15\x10Q\xfdS\xcf(@\x00\x9a\xa9\x9b\x99y-@\x8f\xa3\x1f\x88\x15\x83,@T\x86\x80\r\x05\x0b&@\x16$\x02\x8c\xc1s1@\xb9\x00r\xfd\xe6\x87/@\xf1\xfe\xbfy~\xf2.@%\xfa\x11\xcf\xe1H&@\x16p\xfcM\xad\xe41@\xef\xa3~v\xc0\x18)@\x9edfe\x7f\xcb%@\x04\x8fo\xe6\xcb\x99.@O\xb8\xd3\x1a\x8fE0@U@\x9c\x89\xea*)@rn%\xacr\xd50@\x92\x90\xb1E\xa8\xb8%@\xe4~\xee\xea\x9f\xc8%@\x1c\xf8\xb9y\x89\xd8&@v%\x85\xa3O\xc7%@f\xdfNBB\xe2.@e(\xbc\xee\x88a&@\x8a\xc9$\xbe\xb7f1@\xe5\xdfh\xeb\xcb\xfc(@k\x17\x05D\xc9\xc10@\x05\x8e\x9b\xb1Q\xbc(@\t\xca\xbd\xe5*\x9e1@\xaa\x80d\xb8\xc1\x95/@\x10\x94D\xc8? 0@\xd5\xf6\xda\xf1\nc.@\xcb\xfd\t\x92\xc2\xc9/@\xae\x0e\x81\xa7j\')@\xb2\x95\x88}\x16\xcf+@x\x14x{\x81\x021@\xcc\x93\x1dS\xe2=)@\xc0\x91\x16d\x8e\xf3,@\xfa\xd4\x9ce\xee\xc5(@\xd3\xdf\x92`6\xac(@\xfe\xe4\xc3\x05\x03\xfe)@\x130qn\xc9\xbb*@\x1b\xc3C\x93\x8av.@f\xc1m2\xee\xa21@\xd0\x87\xe2j,\xcb0@\xbf\xea\x8e\xd8\xed\xa5(@5\xd1\xad\xb1P\x95*@\x87\x12\xdfv\xedl.@\xa2\xd8\xd0\xf7\x13\x99+@\xa6\x9f\xe11Y\xef.@p\xb9\xb3=\x9f\xb5*@\'\xef\x05\x81\xca\xc8*@G\xf9R\xdc\xab!/@_sf`\x10\xcd+@\x1b\xeeng\xf0*)@_\xa3=&Y\xaf.@\xc5\x0f\xc2"\xe8\x9f1@\xc0\xb8\xce\xa9\x8e4)@?j<M\xbf\')@\x7f\x1bN+\xb7n(@\x03\xdd\xa7r\x83\x06&@PF\t\x17\x1fm.@\t\xc6u\x0b\x1b(&@;V\x07F\x0c\x08&@\xacxi\xde\x18\xa0.@\x1d\xb2\xe4U\x17\x821@\xd6\xf3\xbc\x9f8-)@\x0b\x9a\x93\x9e\x8b\xfa0@8\x100\xd7\xaf\xee(@e\xa06\xe4\xb9K.@\x12\'_v5\xdf+@\x84_,\x96QS-@&\xb6\xb2\xa4h\x00\'@\xdf\xa3P!\x7f\xdf/@\xba8T!]\xe8/@\xdb\xfd7\x1f\x0e\xdd(@\xd6\xc6Q\xf1\x1b`*@\x1b\xb2\x8b\xbe\x84P0@k<\x81\x96\x05u0@U\xc96N\x9c\xd40@eh|\xbd!\xca(@\xd4\xa0_\x17\xf4m%@\x08yu\xc3\x85l0@\xa4ec\xda\x04\xb0+@\xf8b!\xc0\xf4\xdd(@\xa6\xc5\xe1\x05j\xf1(@Ne\x08\xeb\r\x93/@\xc1z\xf4\r\x00\n*@\xb7\xd4\xf8\xbf\xf6\x1c)@*`\x12\xc5Y\xb10@\xb1\x18y\t)-*@t\xf9 `\xe4\xeb&@\xb4\xb9\x80\xc3\x1a\xa7+@\xdd\xb9_\x05y\xfb)@\x89\xc8\xb8\xd9/[.@x\x1f]\xcb&E.@\xe8K\xca\xfc\xb7\x041@\xd5\xa36\x0e\xf9\x02(@\xd4,\x9d\x7fm\xb1&@\x1br;[4%%@\xb2\x19s\x19\xd5D.@\xd3\x8b\xfc\x9f\xe1O*@\x9b\xacF\x11gs.@\xc4\xf9\x7f[\x99\t(@\x8c\x1f\xa1\xc92k.@\x8eTK\xfa561@\x08d\xaf\xda\x19\xbe-@\x80\x0c:w\xda\xa1)@\xf6\xde\xae\x02\x86\xba(@zL?\xb1Hn/@\xa1x\xe75{\xfd0@\xd2\xfd\x87}\x86\xc2%@\xc4\x05\x9d\x0bU\x880@`\xd8\x1a\xad\xc0\x1b)@\x0c\x05\xa3l\x08\x1a\'@\xd1\x9d\x8c{\xd4\x85*@\x80\xab\xaf}i\xf0.@\xa6\x19\x92Yt~)@\x8a:\xec\xa0o\'.@>Nl\x8c\x01\xb6*@^\t8\xa1%7&@lM?\x90\x19N1@\x8a\x92\xf4\n\x9fY/@#\x1ex\xf9D\r.@\xd8p\x01\xf4/V0@V\x96g\'\xb1k*@\x1c|v\x83\x14\xab%@L\x9a@Q\x18/)@"\xa8\xc7\x10R\xf1(@\xbf\x82>\xd3h\x8d(@\x00.\x06@\x9cL)@\xca\xf3H\xc5gI*@\x07\x0f\xf7\xf8\xb6R.@\xd3\xce\xd3^\xd7z.@\x95\xe0d\x08w\x19)@c\xd4&^\xdb\x05(@\xd9\xa0\xb5\xeb\xddF*@x\xc3\xf7\xae\x14++@\xfb\xfd_d\x852/@;v"\xbb v-@]\xf6\xea\xf3\xd4n(@\xc3lz\x14t@(@\x82\x9ef\xe0\xd0\xef)@\t\xa4\xbd\x1b\xdd\xbc%@\x8c\x89\x82\x939\x1e1@\xd2\x07[\x98D\xc10@{\xc59\x0e\x82\x003@\xc3!\xde\xbe\xb4Q)@\xf4W\xa6\xaaJ\x0e(@q\x0ft\x98\xeb:-@\x82\xd1\x177\x958/@U6\xf5\xe6t\xbf0@\x830E\xad\x00y/@\xaa\x06\xaa\xa4\xday-@v"\x8e\xa7\x10 (@9\xc2\x98\x9fw\xd71@\xca6\x9c\xd2\x84--@\x9auR\x1e\xa0f)@e\xbc\x08o\xe2Y&@\xe9\xb5a\xe2\xc6a1@Xr\xaf\xc2\x8a\xe8+@\x9c\xd9\x8f:T$+@f\x99\xfa\x9d:Y)@\xb1\x07\x90\'/\x1e+@{\xc7\x929\x95\xb8(@\t=\x978\xd9\xe4-@\x99\xae\xd0\x18\xfe\x0c(@\xb2\xfc\xc3l\x88\x11,@7\x7f\x1cb\x10\x7f*@:8\xda\x9f\xe0\x9a(@/\x13\x07N\x87~-@\xcb\xf0\x03|V_)@\xcfP\xefr\x07-,@\x13\xc3\xd2\xdd\xff\xa4+@.,\xc8\x17]\x8d(@JC\xc2\xdcHf)@\xc8~~+s\x01*@\x0cS\x16\xfa}\xb1*@)3\x99\x8dQ\x981@\xbe{5\xbd\xf7+)@{\x9a{\xf4\x0b#/@\xf2\x99\x95q\x85\xcd(@qB\xa3\xad\xc1\xd7(@`3j\xa7\x80A.@\x80\xf9\xf4\xabD~/@\xaf\xab\xc9\xd1\xb3\x1e+@\xbc\xd8z\x18\xee+)@G\x9b3b\\\xb3(@/h\xf5\x9e^s/@\x13\x13\x05\xfaF,(@\xbe9\xa2\xe7\xb3\x8a(@.\xdd|\x07\x84\x8c(@\xe3V\xef\xc1\xee\x17/@\x95\xda>\x8f\xfc\xd1+@Uf\x83K\x95\xa0(@\xd9r\xf4\xc2Q\x111@w\xbd\x82\xc1[y(@\xe5\xd9\xf0\xe6\x0e\x1a(@\x9c\xb6\xd12\xed\xab,@#m\x11\x14&\x1c+@\x9f\xe7\x8c\xfc\x85\xfe-@\xeey_\xfe\x05\xdf1@7G\xf9A[\xb9-@+V\xb6\xf2Z 0@\xfc~\x86\x11:=)@\xfc\xe8j.[\xf7)@vJ\xe09\x93\xc9+@@\xcd\xf4*\xf2\r/@\x86\x99\x06\x9f`\xbc/@\xf4\xf5\xeeL`s(@s\xb6T\xdc\xcd\x05)@s\xa7\x7f\xd2\x03\xe7*@U#\xda\xdds\x1e(@W?\x8e\x95g\xca*@<\xd7\xda\x95^\x7f)@\xc9\xab\xd1{\xefr0@e\xc3\x8caB\x8b&@\xcc\xe1\xa3JG\xd8%@\x97\x8d\xf2B\xf8{)@\xa9\\\xadD\xad\r0@\xd4l\x97\xeb\xd2\x12(@\xc94\x95\x0c(\xbb/@9a>\x18\x053(@\xba\xda\xc2\r\x80\xea1@\xf5\xa4\xb4\xfe\xc1\xe5\'@\x15"\x07:v9,@:p\x92Y\'w0@\xe9$Q`3\x87(@\x91\x10;7\ns.@~\xc2\x06N\x8c,)@{\xfaj\xcc\xf5\t(@\xe4\x8c=\x14|\xe0%@T5\xa3\xa4\xc5c(@\xce\xbf`\xf2\x1dS)@*\xd5\xea\xc57|0@\xccF\x90\x85\xbe\x07(@&\xa32\xfd\xc9\'/@\x94\\\x18)\xe0\x7f0@\xe7\xefG\xd9\xbb$)@\xa7\t0u\xb7g)@\xc8\xe4h\x8f\xe0\t+@\x85\x02\x83\xfe\xb3\x010@?\x89y\xcd\xa49/@J\xbc\xe2`\xaf\\)@Ko\xbezk\x19)@\xa0\xac\xda\x86\xa7r(@2\xc4\x81`\x95$(@\xff\x01\xf9@\xc7L)@KU\x84\xe6g\x1e(@\xb6\x93B\xb6\x07\x0f*@\xb5C\x9dA3\x0f(@\xef\xebL3T|/@\xcbn\xa9\xff\xca\xa9-@\xf8GU\x1a\x95\xa8+@\xccL\x9eV>|/@\xa7%\xce\xaa\xa3\x81+@\x91\x87\x13\x80\xcaj(@\xd7U\xe5E\xa0\')@\xfft\x9c\xa7\xbd8)@\x1e\xf0\xebb\x1d+,@\xa1\x17EZ\\{%@\xfa\xfa\xaegN\xd1(@\xe1}E\x05A:)@R\xcac\x7f8\xb9*@G\xfcY\xb2\x91\xee1@\xbf\x82\xb8;\xa6M1@\xbb\xdb\xc6kr\x0f0@\xe4\xa6\xc9G\xd4\x81-@\xf5M\tg\x97\x1a%@n\xbd\xb5\x05\xe6\xde.@\x14b-#\xb470@\xe9H\x1c\x9e\xcc\xab*@ae\x81\x9a\xc0\x80/@\x84\xae\xe3\x91\x04\xd5\'@zEL!\xf8D1@\xa0\x97\x13\xd2{A+@ws\xc4\xc0e\xfb\'@\x1a\x00\xe3\x06\xab\xce(@\xc6\xea\x8d\xb5\xc0T,@\xb9XV\xca\xef\x06.@.-\xd8ug\xc5+@\xc3\x19\x18\xbe\xa4!0@&4\xf3\x80\x9fG(@\xd0tV\xdfR\x0f0@\xe4\xd4\x0f\xb3x@1@F\x1bW\x12v!.@d!H\x1a$\x7f+@\xe9\xfbe\xc36\xb2\'@h\xf3#b\xcd\xc3-@\x92\xa6\x0e\x9e\x19_/@pS\xd4I,-(@8\xaa\x85O\x06m(@\xf0\x16^\x8b\xf9J)@\xdep,\x1aN`.@\xac*\xef\xa1\xc7`+@\xa3Z\x08\xb16E1@\xe2&\xa1S\xf2\x101@#\xc2\x1es\x8aA2@\xa4\x8c\xd0\x85\x88\x1e)@\xab\x12\xb3>\x8e\x971@Ul\xc4\xc6K\xaa&@^hE\xa9&o%@\x95+\xe7\xc2\xd7\xb2*@Z@}\xa6\xb0\x04+@\x03(\\6\x19F1@\x11\xe2K\xa9\x178)@x\x88$\xac\xdaD)@\xf2E}\x89@\x111@\x0f\xa3Y\xd8\x0c\xc2(@\xbdh\x10m\x83\r1@!L\xda\x8a\xac\x90/@\x00\x83\x91\xf0\x15\x19+@\xe8\x8d\x8e\xc9\xa6*-@q!\xc8\xd0T?1@\x10Dc\x95-\r)@\x1b\xf1\xf4\xb8w\xd10@t\xb0\x96\x0fo\xbc%@<`\xd8\x1by\xef&@\xc6\xeb\r\xffn\xbb&@XC&\xc0\xb9\'(@\xaeBT\x88\xfa\x01.@\xecz\xf1iS70@Y\x03\xceN\x96\xdf,@R\xc0\xb8u\xd060@\x7f\xab\x84\xd1dT)@\xf0\xbd.\xc2\x07\x9d/@\xea\xe0\xf8A\x82\xce0@>r\xec\xca~(0@\x08\xfd9\x97}\x821@\xd0x,1\xc5Z/@\xfe\xc7F\xe3\x17\x15)@\xeb0D\x80\xd6\xad*@\xbc\xc03\xec\xc9T,@ \x00\x1f\xb3c\xc6.@\xa8\xa2?\x99\xa8;0@9\x1f\xd0\xfc\x7f\x1c,@3\xef;[e\xfb(@\x9d[\xf7V\xfe\xe9)@\x8f\xe1\x97T\xf7\x0c/@\xd3\xf0\x15\x85=\xe2\'@\x9f+7\x0f\x8dK1@\xb6\x86c\xa2F\x86,@\x9c\xbb\x04%\x1d\x1a+@c\x15$W\xc8Y,@\xd8\xdb\xa6\xf5\xe8\xe2)@\xc7|\xcc\xaa\x0f\xa3/@\xa5\xef9\xb2\x06\xfc0@>\x89c\x8d3\xf3+@rf\x9b\x81\x98\x99*@K\x9b\xd8Db\x1f)@\xcf3e\xaa[\xd4)@\xc9\n\xa5O\xca\xfe/@\x8ar\xe2kr\xbe&@\x80\xcd\xf2\xec\x13r-@eV\xb9\x13\x04\xdc)@FC\x90\xe9\xbd\xf3)@\x03erX\xc3\xcf)@6N-\x91\xb3#)@X\x90w\x8c\x1b:0@+\n\xe0-m\xa9\'@\xd2\xd2\xd2\x8d\x1e\xff.@\x94\xef\xa2x\xc9\x14.@<\xae\x17\xd8\x9e\x05+@{\xe6\xe7\x16;M&@\xc62\xfd\x98l\xe8.@\x0c\x84\xc7\x9d%30@~h`\x9b\xb2\x1d0@\xc4\xc0>\xd7\xcd"(@U\xb4\xaf\xa7\xa3\xee,@\xc4\x98n?\x94\xab)@\xe3\xdd,\xf9\xd8"0@\xf1w\x7f\xa6\xa7\x840@w{V\x96nj+@\xd1,\x85\xa6\xc2\xe3*@"f\x03u)>2@\xe9\x9c?\xe4\xb2!0@\xd9\x9b\x83\x8c\x86\xcc.@f\x94\x9f\xd8-v(@\x14\xae\xfc&!\xbd&@d@n]\xa8;(@.b\xb7\xa0\xa6\xfc1@\x124\xb2\xc19\x03/@V9o>\x0b\xef,@xR\xa6n2\xc7-@\xf28\xec\x92\xf3u(@\x1e\xafht\xf1Z(@Xo\xd2\xbb* )@*\x8b\x1b\x17,<)@U\x1c\xd5\\\x82\xed/@\x7f\xb2pta\t0@\xad\xc3\x1c\xd6=\xe60@\x02\xc8\xb8a\xf3\xe80@L\x0f\x80X\xb0\xe9.@\xea\xe7\xb8_\xeaV\'@f\x92\xcb7\xc4u(@,>\x0c}b\xbf(@\x9c\xdfcx\x05\xec*@H(\x06\xf38\x800@VX\xe4`\xf6\xab/@\xdd\x94\rs\x8cr0@\xd6\x0c\x9c\xc5;\xc2\'@\xd2\x986c\xcd\xf00@y\x1b/D}C1@\xc8\xafu\x9e(\xd80@\xf6+\x93\xdd\t\x070@\x1f\x92g\xe2\x02\x0e)@/:\xa6\xcd\x02\xe4\'@\x19%\x98\t&~&@\xfaD\xaf\xda\xa40*@\xcf\xba\xdc7\x14\xd30@"\xbc\xe1\x0f\x7fq(@#0\x16\xa3\xcd\xa6/@\xdf\x8b\x80\xb17\xf8%@\x9d\xb2\xd7<t=1@\xbe`\x1d\x99)\xf5.@\xd0\xbb\x98\x11\xd0\x13-@\xc4\xc8S_\xa5E1@\x87\x00\x81\x8b\xc5\xd3.@\x9c\x15\x13\x01\xed1(@\xe4%c\x8d\xca\xbb\'@\'\xf9\x90`\x9b\x970@s\xe34\x94\xdd@/@\xbc\xa8\xe0\x1f0\xf40@,)VeX\xe1%@+r\x7f\xc3\x12\t/@\xdeS \x04\x14;(@\xe1/\x7f\xdaS\xa9\'@h\x9c\xe5\nr\x0e0@\x19l\x81\xf7\xff;/@\xc4\xb1h\xa8\x15\xed/@\xc2y\xaa\xe9B7/@\x8dYl,b\xcb+@=)"\xeb\x0e2)@\'\xcf\x88\xeb\xe7E0@\x0f,\xe39\xb4\xdf0@E\x9a\x9e=8\xdc/@\xc0\x06C\x19\x94G/@\x0f\x03\xb3\xeal\xd82@\xb7+\xe2\xbf\xcd\xc7+@Wb"\x02\xc38(@\x00\xbb$\xc7\x80\xb8\'@\xc2&$\xf8\xe3\x8a0@\xe3#w~X@/@\xf7\xb0\xe2w\xe7\x94\'@\xcf\xaa\xaf\xd8\xbb\r&@\x1b\x0b\xa6d\xbf\xd4\'@\xcd(C\x82Ru*@d\xfb\xcd\x9c$H1@\xff\xefq\xc8\xe1\x970@%\x14y\xad\x9e\x920@\xd8\xaa\xf6\xfb#\xc62@\xa8\x93\xca]\xd6\x7f(@\x03I\xb3.f\xf20@\xd6wf\xc4i\x17\'@]\xf8&\x9c\t\xb1(@7\x06\xecJ\xc27)@\xdfQ\xb4\x16\x02\x9b(@\xd1\xad\tqS{*@\x90\xe8]1\xf9\xab,@\xb8\x01\x1b\xd0l\x90\'@\x1aw\x97\x97C\xe60@\x00\x88\'\xbc\xf9\x9c0@)\xe2\x88j\x1c\xa20@}a\xa1\x10\xdf.(@\xc8\xbf\xc2\x9d\x00\xac+@&8c`\x8d\xe40@x\x17\x0b\xcam\x9e0@\xf5\x9d\xbb\x0b\xa2I0@\x19\x99{\'=\n,@\xdcv\t/$j&@\xabf\x1a\xff\x97\xdd/@\xe4a\xef\x88\x89\xe4/@-\xcb\xe8\xd4\x0c\xb8,@\xd8~X\x038\x8c\'@_\x1b\x0b\xbbz/0@z\xb9/\xe7\t!0@z%\xed\xd7\xc8<0@\x7f\x80\xcd\xda\x15y-@\xcb\xd1\xc1P\xcc\xb0,@\x92}<[\xb9\xc7,@U\x94\xaf\xb9\xd9\xf6+@@\x17\xb6-M\xb0\'@\xbc\x05\xbbd\xfb\xb1&@\xfbd bX\x0c/@\xc6\x92\xd3\xdc}\x06\'@*\xa7+\x85\x9a\x000@\x87\xe4\xaa\x18\x84\x011@\x18\xa3\xfb\xb1\xb6\xa4,@M\x95\xb2\x162s,@1\xc0\xfc\x02,\x1e)@M\x1a3c(\xd5\'@"\x14e\xf4\x9a\xbc1@CYe\xa3j\x010@\x15\x82a]\x15\xdf/@\xcaGqm0\xbc\'@m\x83\x16\x82s:,@\xd4}\xab\x9a\x08\x0f/@o\x88\xa3\xe6B\xb51@\xcc\x1a\x03\x92X30@\xc7\xc9\x82\xe1\xd2\xfa1@\x89)A\xeb_C(@\x08\xff\xc7{\x10v\'@\xefeWf\xea\x19\'@}]\xb2\xc6\t\xff0@W"\xfb\xb40\xa60@\x14F\xea\x96<\xa10@\xe4\x0cc\xe2Cu)@+?\\\x87<\xfa0@\'#c\xa8\xc4\xa20@S\x9dbl\xfa\xc9,@M\x0c\x82|W\xe9+@~\xb1P\xaa\xd3\xed1@2\x8dA\x19\xed\xc9.@\xa7n(%\x9a\xa6&@\x88\xd2\xc1w"\xfc*@)\xa1\xb2\xb8\xe6\xac\'@LJ\x9f\x07\x11\x91/@\xb8\xc8\x11\x87V\x11,@:\xbe\xe6\xfe\x1b\x99\'@\x89]-C)\xb80@j4\x84\x15\xd4\x19,@\xf3C\xd1l\xe4\x08,@[d=r\x8d\xb0&@\xf1eT\xfbS>+@\x03a\xa6\xdeT},@>Z\xf0O}\x84,@E{\xd8\xa6\x9b\xe7/@8\xc6/BF\xca*@\xdc\x90\xc7\xed\xa3 (@\xbe\x91\xbd\xc9\xb2\xae0@\xc9\x01\x8e\xcax,0@\xb5O2\x81\x84\x980@\x1eY\x95{4E,@WO"y\xce\xd4\'@\x86\x07\x7f\xbf\x80\xf7,@\x0f\xb3\xacZ\xb3\x1e,@\xf5\x15\xeb\xfau\x17,@=\x95\xf9\xb9\xde\x05(@\xd7z\x94GQ\xdc+@\x7f\xd4\xf0n\xc9\x131@+\t)e\xe4{1@\x129`\xe5W\x8c0@\xcd\x8a\x1a\xff<%)@\x00\x03\x8az[S(@R\xbb\xffw\'\xd9\'@\xf6~\\\xfe\xb2`,@\xa0\xe4\xfe9\x04(0@\x97\x98\x8b\xe2.\xbf\'@\xc3\x90\x1c\x13=\x980@\xfa\x850\xa3\xf0\xd2/@^\x1f\xe0\x8bA\n0@aHeN\x86i,@`\x14\xed+\xad^,@\x97\xbc\xda\x08A\x060@a&\xb6\x82p\x85-@\xf9g^\xe1!\xcc,@\xbe\x9e\xd9\xd3xS-@k\xfc?J\r8,@\x054\xb2\x97\xad\x880@\xfb\xec\x82\x99\xdbs1@|T\xed\xe8Xt,@\x17\xec\n\x9e\x9d0%@Z\xfa\xaa\x11\xdd|0@\x97\x80\x136\xe8\xe8,@\xeaLg.\xbba-@\x08\x9d\x18\xc3\xb3\xbb\'@\xb1\x81M\xa3\xafR-@H\xfb4XIs%@d\xc0\x13\xc3\x00\xbb\'@\xd7"Z\x12\xc7\x820@}\xefS\x027\x0f.@L\x17\x9b\x8a\xe9\xf2/@\x11\xd1/r\x18\x97/@\xd8\xe8\xa2B\x86\xef*@\xe3\x03\xaf\xd9eL,@\xf5\x1d\x03\xb9\x9aW(@\xd1\x05\x91\x86:\xca\'@*0j\xf82\x9b)@\xdf\x9c^\xb9*W,@V\xd9=S\r\xd61@[<1\xd4\xd3\x890@nj\xde\xe8\xcc\x9d)@\x80E\x111:\xa1/@\xd59\x01\x14\xf8m0@\xa0\xb0\xd6N\xde0.@\xae{\x04Wp\x1b.@\xa0_\x87\x11\xdb\xe02@@;\xbd\x1d4Z1@;\x8d\xa3A-\x880@\x99\xc8\x15\xdf<\xd6*@\x8c\x91-\xc5\xdb\xd6\'@n\xbc\xc8\x96\x0b\xe2*@\x1c)\x0f\x8b\x92k.@\xb9\xcfW\xe3k\xaa*@\xd3#\xa8\xfb\xeb\xef*@\xa6\xbbq\xaa\x17\x19-@E\xcd\x1aa\x91\xbf-@8\x00\x04\xb9\x14b+@N\xb7\xd2[z\xa8\'@:\x1e5u\'\x96/@\xbe\xd1zi\x98\x032@\xa6x\x17x\x9dY+@\xa1\x94\x85\xe6j\xd2,@\xbcc\xc2\x7f\n,1@+\xa9\x99\x16^$0@\xaa\x9bh\xda\x06\xe30@\xed\x8c?\x14D\xd80@\\\xc2|O\xb6\xad\'@\xb6\xf2G!\x03\x15-@\xf9\xda\x0f\x9f\xab!0@3\xaa\x04b\x17\xd90@\xfb\xa7AL0\xb00@\xdad%\xe8\x85\xe1*@J\xe6\x84&\xdf\xbd\'@,Q \x90\x17\xf0\'@\x81P@1pR(@6Ir\t\x18K.@\xff\xd7\xdb0\x19\xde0@\x99\x99\xe0\x07\xd5\x1d-@U+\xdb\xaf\x83e1@s5\xe1L\xf7\xa40@\xd8Pt^\xc3\x1a+@\xd9S~\x8c4\xdc0@\xee\xe41\x9f\x14\xdb0@y\x1f\x98\x06\xd18%@\x06\xf9v8xY-@\xb3\xf3\x08\xdd\xc7r0@\xbc\xe1\xec\x91\xf6x0@Y\xa5\x99\xed\xc6\xb80@/Yd\x85\xcb\xf4.@H\xbd\xb5\xa8Y\xc90@\x83 \xb4{\x9e\xc30@\xadxR\x94J\xaf/@\xe7\x90\x1a\x18\xad\xf40@Q\x83\xb2\xeb\xc21)@e\xf6?\xdf@\xbb0@\xddD\x01\xac\xbc\x8e\'@\x00\xcd\xa9\x98\xe1\xe10@\xa3\xa0\x8c4m\xf5-@\x08$Ih\xfa\x08-@\xd4\x8d\x88s\x08\xd5,@\xfc/T0\xfd\xab/@h\x1b\xe1U\x81\xc0)@l\\\xd0d\xefG.@N\x1f>\xc8\xd6)-@2\x97\x11\xe2\x1e\xf0\'@\x14\xcd\x8a>s\'-@Qhe0\xe4~\'@yL\xe09*\xe3(@=\x1f\x93\xad3\x99\'@\xd5\xeci\xbdw\x01(@;\xf6W\t[3+@\xfdK8\xf1U\x93\'@\xd9>z\xc6\xe0\xc5%@AY\xae\xbe\x1d\x91-@\x9a\xd8=\xaf\xa9\'.@\xaei\xcd\x87\xfc\xa2/@r\xa9\x04\xf7\xda\xeb0@\xe6L\x8b\x89\xaaF1@\x0b\xec\x91\xc6\xfc\x07,@oS\x0e\xe1/,+@\xabUM\x16M\x171@\x8e\xbb\xff-\x8d\x821@\x9c\x83\x15\x8a\xe8\x0c-@<\xb8\xac>\xa7\x15%@\xdc\x93\xc1\x05\xf8\xb4%@\xa7\xba2#\x1f7.@\xee\x86\xee\x97\xd3\xb90@\x99>\xe6\\\xf5\xfe,@)!\x1f\xd6\xe4j-@\xb1\xa6\xbd\xfa.\xc7&@\xff1(\xfeq].@\xea}\xea.\x8e 0@\x9c\xeb\x1c\x7f\xbc(+@\x94\xb5=\xda\xae)0@/\xa04_C\xc8,@\\\xb4>\x82x\x89\'@P\x12\xdc\x17T\xde0@\x05#\x1ea\xc4\xe71@`\xf8\x04\xdejC+@\xc61\xce8\xe2\xec2@n\xfc\xb0\xaf{#/@F\x88\x8f\x8dJ70@\x066\x8a\x1c\xafg1@z&\x97Br\xad0@\xa6\x82{^\xf6\xda(@2>\x91{\xf0<,@\xd8\xd0\xd8\xb4L\xd20@D\x90\xad#\xcdx)@k\xe4\x7f\x97\xbf\x9c\'@T\xda\x90\x99\x1fJ%@)QY\x0e\x1d\xa2-@3|=\xd3.*+@\xa6M\\\r\xe6\xd00@ \x11\x8a\xd8\xfd\x1a+@>#\xee`\x81\xf60@a\xcc\x12\xe3\x0b\x00(@\xf3\n#m\xae|1@{\x8a\x88\xc0\x1bf*@\x887\x11\x8dT\x030@\xd2A\x0f\xf8E^+@\x17d\xef\x90\xa2\xdf\'@NH\x10,p,0@!r$V\xa9\xc10@_<g`~~1@+\x95i\xafU\xa1.@#%H!L\\*@\xdd\x94\x93.\xaa\xb7/@\xe2_)I6\xe3\'@W&\x96\x11\xb4\x081@\tK\x07_\x87\xd6&@\xd5\x1b\x0e\x0e\x7fe-@\xba\x1b\xf3^n\x1e1@a\x82:~7\xc0*@\x81\xa4\xbaW&\xb9-@@\x17\x95\xdfB\xe80@\xc6\xd0_\x15\x02\xc4-@\xd3\x93U\xf62\xce.@{;a\x93\xabp0@EO\xd3\xe0\xc6x0@l\xb9\x9d\xdc\x9c}-@\r\x98\xcc:=\x05(@\x89q\x94\x19a\xb2\'@\xf4\xa6\x1fs3x1@\xb7L\xca\xc7\xe2\xb10@\xe8I\x0e\xf9?;/@g\xff\xe4\xb1\x0ei,@\x02\xd9\xc3Z.\xd4/@\xe9\x84K\xc1?K0@\x13\xe5\xcd\xc2\x87\xcb0@\xaan\xb9Q=}(@bp\xc4\xe4\x03\xac(@\x96\xcc\x9e\x83\x1551@\x83hI\xfe\xfc\x00*@C\xe8Q\xa8\x9aE0@\x9c\xff\xf5\xf7\xe5\xa60@U\x13\x81\xc4*m,@\xb0\xcf\x8f\xc8\\[-@\xbd\xdd\xf5\xc8\xe4\xc80@\xd8\xc1\xca7\xa8\xe4*@\xd6\x9ef\xad\nw-@\xbc\xf8\xa5,=\xbe/@4[\xf3\x81b#*@\xe9\xdd\x98\x01\xf7=\'@\xa3\x05[\x88\xa9\xc7/@$\x1b*\xd6pa*@\xd6\xcf\xf6\xdc(8.@J\xbfJD())@]a\x04vw\xbe)@\x8b\xdb\xc3\xa8\xbel-@\x07\xa9.\xbd\xbd\xab/@j\xde\x10\x94\x8cP(@yib\xf1\xa1\xa4/@\'+\x92o+`1@\xfdC\xaf\xad%\xfb0@e\xd7`C\'\x1b(@\x0e\x97\x87tam0@\x1chv&\xf4c)@\x945>\\z}-@\xa4W\x81Rl\xde,@\xd8\xf9\x00/\x82X,@\xf7\xe6\x02\x88\xc6M-@k\xb5\xfe\xbb\xd0\xef\'@\x1e\xbaO-\xd93)@\xbc\x141]\xe5l0@0\xa6\xe3\xd5\x7f\x0f1@\xca\xae\xac\xff\xca\xda/@\x1d\xaav\xc9\x12\xee2@L\x1f1\x8d\xec\xdb-@C<6\xd4\x9b\x05,@<S\xf4\xd7\nF.@\xa6\xe1$\xa8\x01\x110@\xb8g~\x96\x9f&(@\xef:\xd0<\x82\xce-@\t\xfe\tZ\x0f9(@\t[\x0e\xc5\xc2\x1d/@98\xb4\xf0\x01\xb3.@\xfeC\xfc\x92\xcc\xa30@\xdcsv}E\xcb2@:\xe9\xdf\x9d\xe4?,@\xe2b\xc5.\xa5[(@v=\x03~\xdcZ0@\xa5\xf4\xcf\xa8#\xee\'@\xee\x7f\x12\x88a3(@\xd9\xad}\xb2\x132,@\xe7a\xe9\x17\xcf\x8d1@\x8a\x04m\xce\xb7\xef,@\x8b\x14;\xfe\xb8b\'@m,G\xb8\xaa\x9d&@\x84\x19D\x07|\x940@\xa0\x87\xdci\xa7w0@\n\x9aXJ$\x85,@\x06\x1b-\xce\x93\xb60@<@\xb9\xf3\n\x82+@e\xf8C<\xf0\x0c(@x\xc6\xa8\xcd5\xa80@sT\x11\xfes\xe6,@b?)&I\x9e+@~,\x16\xdfv"/@\xb3\x14nR\xd6{-@[\xd2\x0c_\xe6|/@\x0c!\xc6\xeevi/@a<\x896i\xd2-@j\xf9\x86\xb0\xaf\x90,@\x04\x95\x85\x84\xd0~1@\xf0g\\\xefC\x0f*@K#\xc4\x13; )@\xbc2Y\xf1\xb4Z\'@\xab\xbe\x1c\xc8x\x9d,@\xed,\xff\xd6\xddr&@\xb6?\xa8\x06\xceI\'@\xf3d\xdc\xf4\xe5Y,@\xa49\xe5\x00H\x80-@\xcc\xb7\x0f7F\x87/@B\xd2\x17\x85\xc8\x811@&\x15:\xb3(S1@EE\xdd\x8f\xb5[&@tW\x02\xb9\x9a\x11,@f\xb2\x9e\x8aJ%-@\x00C\xff\xd25\xb9&@s\xd8F\xb9*F.@\xa6\xad-\xb3=\xf4(@gg\xea\xc0S\xe3(@\xdei\xe5\x8f\x1c\x07(@\xb1&\xf1\x03e\x7f0@\x85K\xd3\\\xa7\xb0/@es\xee\x8ay>)@L\xceyA\xdf\\.@R#]\x05SU.@a\xc5P\xa4\xab\x16,@t?l\x0e\x84\x17/@\x0f\xffZ\xb5\x1e\x1f,@=\x98\xe1\xd3/d-@\x0f7\xbd\xed\xe6\x93.@J\n_@\x1b\xd7.@\xb1\xec\xdbf\xb0\xba*@(WC\xbb2\xc8\'@\x84\x1c\xe7\xd5$\xce-@\x01\xa5\xe1\x1b\xa8h\'@\xeep\x98H\xdf?,@\xafCj\x89\xe6\xd01@Z\xa5B\x12W\xfa-@\xc7P\x8b\'y4,@t!;\xcf\x8f\xe3)@o>\xf5\x14|\xc60@\x98`\t;3h0@\x04\xb0\x1e\x1c\x8f=1@j\x80\r\xe1\x97\x11.@\x8dl)f\x19p,@\xe4M8\x05\x1f\xe7\'@\x7fpSrC-0@k\x01V?\xcd\x85%@\xb9H\x8c\xa0Jn/@G7\xaf\nV\xee/@F\xe52*\xf7S+@\xeb\xe3\xf5^\xb5\x90)@\xc8\xb2\xecB\x98\xbc-@\xa7\xa8Q\xce\x99y)@B\'q\xf9\xbdc/@\xd53\x15%\x98R(@\xb7a]91\x9f*@\x87\'\xae\xab\xa1\r0@\\6KB\xe8"-@\x8d=%\xb0h\x07/@Y\x89r\x9d\xf7,(@?/rcx\xf7,@%\xb6\x9f\xfe\xa15+@3\xb0\xa8w\xafm,@/\xa8A\xa8\xa0\xc4.@\xf1\xe4\x92\xa3\xc8\x9c.@6\x8bL\xbe\x02\xc8%@\xab\xd1XL\x9f\xb4)@\x0c\x9bu;\xb9\xba,@P\xd7/\x95\x1aI0@\xd46~nt\xeb1@\xdci\x9f\x98M\x0f\'@\x15[\x07\xf2q\x94/@#/\xb4\xad\xcc\xa0+@\x93\xdbZ\x01)\x88&@R"\xda\x9d\xfe\xb5(@E\x9a:\xa59\x8b0@\x8e<e\x90\xc7%1@g\x995=\xd1\x88&@5(\xf1\xd4\x9c\xa4)@\xd3\xba\x06\x7f\x0f\xf52@\xd6\'\xe3}c\xad\'@~\xc7\xa9\x12\xc3H/@\x8bO\xf5\xa1\xc34-@O=\x80\x9f\r\x9e0@>\xbb\xd4\xff\xeb<0@5C\x98\x95@\xc10@\xb0\xa2\xaa\xe8\x91\x860@\x82H\xadi\x9c\x9c*@\xbc\x96\xdf\x94\xea\x98*@\x19\xf1\xec\x05\xdd\xa2*@\xa6\xa2\xe4\x87\x83\xaf)@X\xb3\xfb7\xc9\x99)@\x90F\x8f6\xaa/1@\x95T\x17\xbc\x18!)@\x92\xef\xd5\xe6\xe4K(@j\t*SgD.@8%i~k=.@\xcd2:\xa32\xb00@q\xc8\x7f\xaa\x88#(@\xf4\x81\x14C$=0@\xf6\xa4\xe7\x97\xfb\r.@\xbb\x97\xc7\x92^\x98\'@W\xd1K\xbb\x8fs0@\xd9-\x91m\x88\xa3(@\x82\xc00\xc57*0@\xbce|\xef\xc0\xb30@\xaei\xbf\x91\x9ed,@\xb8\x91\x06-v:.@\xb7\xdc\xf1bV\x15-@\xd2\xbe*P#\xf6.@&\x16_\x1aU\xae/@,\xe20\xbe\x0b!.@X\x04W\x9f\xaa\x80)@\x18\x0f\n\xe3|Q.@L\x87\xd0\xfb[\x19/@\x17p\xe61\xfay0@\xca:\xe5\xd3M\xb9+@\xd9\xa8\x0b\xd9@d(@7\x1f\xbd\x0c\xd6\x14+@*\x89\x10l\r\xab1@\xec\xa2\xea\x00s\xd0-@\xb5Z\xc4\xd2\xec\x81%@h\x9d3\xc3\xb2\xdc*@\xb0\xc3N;\x10\x00(@\xa8o>\xec\x87\xa1&@b\x85Z\x0c\xf5\xc4/@\xa6\xf7\xec\x9f\xe7\xfb.@\x94K\xb8\xe7\x7fW.@\xf9\xd96\xc5\xbe?/@i\nk\xf14\xbe0@\x00\xad\x07\xc4Y\xec+@\xb1\x0e}3\xf0x,@\xc2\x9b\x01\xdf\x8f\xa1\'@\xdb\xff\xf4p.\xe6%@\x13\x80t\xfd\xc4\x93\'@N\x902\x81\xc7j/@\xf3&\xc3D\xd0q0@\\\xb10\x9aT=0@\x0bz\x9e\x126{0@\x00\xb5\x00\x08T4&@xt\x81\xf0\xc3\x92.@,\xaa\xd2\x81\xbbw0@Ji`\x83C\x8e+@OEg{(\x8f+@=\xf7\x85\x11\xa5\xe20@\xdf3m\xdc\xfa\xca/@\xd8%\xf1`lM2@`\x926Dl\x90/@y\x15\xc9\xba\x15\xbd-@\x8d\xcbva\xd2A%@\xd7\xf5\x92\xbf\xf8\xf6%@0E\xfc\x83_\x9d*@\x1b$m\xb7\x82\x82*@\xc8\xb7F\xe4q\xe4)@\xf28\xf3g\xbc\r1@y\x9a\x04rb\xa9-@\xc5gP8\xe5\x1c&@\xfe\xdd\x19\xcb\xca\xb81@)\x07\xdc&2\xb1/@(.\xad\xb8\xf5\x040@\xb4\xf9\x03\x8eZ\xa1.@\xf7\xfbA\xe4\xbde.@\x95\xeb\xb9\xdb\x005/@J\x04\r\xf4G\xa6/@\xd1\xc5LH\xea5%@e\r\xee\xa4\xe5\xcb0@h\x84\xd2\xf9W\xdf1@kg\x99\x00:\x05.@\x06\xa5\xc6O\x00{+@\x1c\x9c,\xe3\xbd\xc10@\xfc\x14\x97MC\xec0@\x9e\xf9U\xa19C2@O\xdah^\xfd\xfb%@\xca\xe9\xc53^L2@.\xe0\x95\xd8\xec\x97(@K\x14\x88Y\x06\xfb/@W\x83\xbb\xfb\xcf\x85*@\xbd\xf8\xe8~\xba\xd3%@\xcc(\xbdch\x03\'@\xca\xb1\x15Gd;1@\xb3,O4z\xfd,@J\xd2\xe3\x92S\x85,@\xb5\xa7B\xde\xf5\xd20@\x9d\xfdw\xb3u&%@{g\r\xd1\xfcN1@N6\xd5\x97Z\n0@>\xf7>^\x9dk)@w\x10\xf5]\xb3\xe1+@\xab\x03v=\xbew0@\x9b\x80\xeb6* 0@\x18#\x05-\xeb4%@\x01d\x00\xc3\x03\xa9.@\t\xe099*\\1@F~\x96B \xdf0@^e\x82\x0f\x8301@\x19\xa1\r^P\x8e+@n\x94zQn\xc0+@\xa49B\xc0\x98j0@*\xa0\x86I\xedU+@\xd4\xacL>O\xe6&@\xbf\xb5\xd2\x9bS\xa2.@pA\x9cEN\xef-@K\xf67\xeb\xcbd,@\xa0f\x9b\x8bA>+@\xdb\xdaD\x1a6h/@\x1e<>y\x04~\'@\xdck\xddc\xea\x821@\x07\'T\xfa\xc3W/@\xef\xe4(/\xcf\xfb/@\x00DS\xb0\xe5\xde-@\xaeP\xc2Vy<2@u\xb3b\xd4\xd2h-@\xac\x1c\n\x87\x86\xaa/@I\xb5\xfd\xf4f\xb6/@\xd3\xe9\x99\x0f\xb8\xc6\'@\xcf{\x0e\x8cCA-@\xe8\xab\xca\xc0r\xab\'@@\x91\x87\tjq0@\x1e\xc6\xa3\x9a\x8d\xb1/@\xa4\x9an\x0e\xe6\x9e0@\x1c9\xb1\xe5y71@(\xde$m\xc9\xfb\'@\x10\xae\xaf\xf8\x0e\x9f.@\x8bc\xd5:OG.@\xcf[\x17\xce\xee\xa0,@<\x8c\x97\xd8\xc8[/@w\xda\x92\x8a\xa8\xb7&@\xd8\x9fWtl\xa2.@7\x88\xaa\xd5\xebz/@\xa15 \\Kp,@\xb7[e\xe2\x80\xae1@\xcb<\'\xc5\xe4N-@\xf59\xa2\x89\xeeC*@\xc7\xc2N\xe3\xfa\x060@\xf7\x81~N\xc8-(@\x81\x97B2\xfeo(@3&o\xfe#\xcc+@`\x83U\xece60@\'X\x9c\x04\xc70&@^\xf1\xae\x8e\x14o\'@\xbb"l\xa9R\x8d0@\xe0\xffr\xd7G\xe2-@\xda\xa4\x9a\x0e\x0ey0@\x91\xca\x11\x1d\x81B,@\x8c\xd9\xd5\x96mG2@\xb8\x1b\x18\xe9\x8a\x83(@v\xe6N\x9f+>+@\xef\xb3g{Se(@\x10\x02o.N/\'@&"\xf5F#\xa9-@x\xc9\'\x89\xf4\xd80@\x81\x13\xbd\xb1\x05\xc4\'@\xce\xc4\xbd\x0b\x12P\'@\xec\x80p\x19i\xf2+@}\xba\xc9\x85\x9b$\'@x\x82\x7f;>*&@\xe7\xc4\xf3[3y0@\xa9\xaa\xc8\x91w\xd5.@ \xc6d\x18\xf4\x841@\x8d\x0f\x03\xa6\x91\x8a0@\xaa\xaa\\\'\t`\'@\xc0Tq5\'\xe5.@\x9c\xa94@\xc8U/@\xa1\x0b\x8aj\xfdB2@5\xc3\x13\xab\x1e\xf0(@/\x85O\x13|\'&@\xf2\xd1\x89{R\xf7%@\'o\xa4\xe4J\xfc&@t\x10\x98\x8d\x91\x850@\xad\xc8\xc9*\xe1\xf00@\x12{\xad\xf9k\x86*@[G~L\'_.@\xe9\xfd\xbc\xf8\x1e\xb1(@\x87\xbc\xa8\xfc\xdb\x8b(@\xe1\x80\xe3fbn/@\nDA\xedt\xbb\'@I\xabcU\xb0+.@\xad\xc3\x97\x1e\xc4H.@\xa8\x99xL\x9a7/@\xea\xce\xeb\x1d\xb7\xa1-@b-\x89,9\xeb,@?}\xf9a\x96\xb1+@TR\xe7\x15\x9dn\'@7\x9ah\r/`&@\xcb\x0bR\x86,\xe2&@\xc3\xa8\xdf\xa4\xa5\xda+@4\xc4\x87\xfb\xf1~0@\xbd\xe2\xf1K\xcb\x85)@b\x8c\x87\xb1\xe6\xa3,@C.\xc9W\xf0\xfa.@)+\x04\xc6 \t\'@\x8dk\xdc\xa6\xb1~0@[\xbb\x0c4\xbbV\'@36\xcc\xcc\xdd@.@Mb\xeeh\xd0\xc90@?\x11\x92\x0e\xae\xb7(@D\xee\x14{\xe7\x82(@\xd1z\xd8\xefAp(@\xa5\xe3e\x88E\x1f1@K\x02v\xd1SV\'@\xe9=yG\xdc\xac(@\xc7\x93Z\x94\xdd\xb3)@\xde\xca\xf4n\x0fN1@\xdd\x97\x1e\xe5\xcf\x021@\x10\xa1\xb2\xcd?\x940@\xca\x02\x07\x1fU\xd3.@\x82\x1a\xf9|H\xf4(@\x0eP\xb1\xc2\xb1\x810@\x1a\xd8\x8e\x12\x16\x1a\'@H\xc3+\xe7\xe5\xda0@\xcb\x85\x18\x83\xd8/.@\xf0R\xd3\x98-k*@@\x00\x90V\x9f\xa61@\xd0\xa0x\xa5\xc9p/@\x0e\xe0\xd1ko\xab.@JZ?\x11W\xd7.@\xaf";E\xc8F.@\xb2\xb4\x98qu|-@\xb3\x89\x15\xb8\x84\xe6(@\x8cX6]@\xc1%@\x03\x80\xeb\x19/\xc20@\xb6\x91\x8fdz\x06/@\xa0Jy\x8c\xd7T/@\x8aQ<\x8c\xc3\xa1-@\xf3tV\xe0 \x1d.@\xf6\xbe\xa7/\xf8\xf3-@w\x7f\xe8\xad\xec\xac%@\x8bU\xb1\xc7+`(@\x1e\x88\xa32\x93\xfc&@KB\t\xc2\xb8\x16\'@\xf0\xf2\xe6\xed\x16c/@#\x91\xc8k\xbb\xbe0@\xcb\xf1\x94\xaf\xd4%+@\x95"42\x00\xe0.@\xe2!\xd1\xd3"\xa30@\x91|&\xacG\xee.@\x15XyD\x1c&1@\x93\xe8W\xa8\xe5\xc5,@\x11\xfa\x1b\x98>[(@\x02\xfd\xf3$w)(@a\xba\x1c&2f&@\xf6\x0b\xbb-\xcf\xe7%@\t\xb0\x16\xebK\xb41@\x0c\xee\xfe\xc2AF+@\xa7\x98|5\x9f\xba+@#/\x07\xd3m\xf7,@\xd73}\xa2p\xca,@\xc6\xde\xa0F\xb9:(@k\x8eb\xfc\x06\x19.@]\x9e`\xe7\xc8w0@l\x1d\t\xf9\xec\xe0.@\xb0"/I\xa7\xe00@\x9a\xb4W\xfd\xf9\xa6\'@Wh\xf9\x8e\n4\'@J\x14\xde\xdfaE.@\x8dO\xd7\x9a"|/@\xc6\xf1\xd1\x1d\xb2\x0b2@\xb8\x80\xcbm\xd9\x19+@\xb7\xe6j\x98O-&@I\xfd\\W\xbfB(@go\xde\xaeM6(@\xceD\x04G\xb9\\1@^\x9b\x8f\\\xb2\xc8%@\x95"\x04\xcd\xbd\x051@u\xe2{S\xb5\x7f0@,\xcb>\x00\x0e\x8e)@\x9b\xd5\x16\xc2\xc2\x100@\x00\xadv\x8c\x87\x7f(@\x94=\xa7C\x96\xba0@+\xbe6\x8b$\x83\'@\xdc\xe3N5\x14_&@\xc1\x9a0\xc7\xd5\xe00@r\x13(\x96\x96\\1@\x85x\x06\xfdo@0@_\x15\x07\xc7\xe4 )@\xf6\xce\xa6\x04\x84\xb81@\x84\x05\xbf\xdc\xb7\xe7(@\xf65\xce\x05T5(@\xb0\x14\xca\x8a^\xf2(@\xc5+\rC\x8e\x07,@D\xb1.\xdb\xee\xc31@ [\x8d\xbc\n\xc8+@Q0\x9e\x0e\x82].@mRp<\x1c\xc1-@L4K0\xab{\'@l\xa9\n\x8e2=0@o\xc9\x88\xf4\x02l,@{\xa3\xd8M=\x89)@)\xfbf\x0e\x1dr(@<\xc4\x12\xacKr0@u\xd3\xc9\x1d\xf9\x94%@m\'h\xd7\t\xb61@\xff\x8a\x84\xc3\xdd\xfa/@\x87\x10\x96\x9a9!)@_\xe2\xf9uTG/@\xeb\xbe\xd0\x94[\xdc&@BN\xf8\x86\xbd\xa90@\xbbA\x8f\x00\xad~)@|(@\xfc\xe4I,@\xb2\xd6.\rC\x01/@\xef.\xeb\x15-R&@\xa75*\x0fY\xc3&@=\xc6Y\tR\x06\'@g\xe6\x98Je#\'@\x18\xb7\xda?\x1b\xdb*@;(h\x1a\x96Q+@e\x96(\x9f\xea\xe7%@\x08\xef\x1b\x916k\'@\xe1\x07\xa5\x9avx1@\x15Y#U\xaaj,@\xb7|\xdc\xaf\xbd%/@W\x84\xde\xbf\xb7\xa3/@\xd6]\xa5\x81\x1eq)@\xb1\xc6\xa8\xe6\x17w)@\xff\x02\xa0C\xa0G1@N3\x124\xf5\xf2.@\xb7\x00\xb2r\x8f\x0e\'@8\x8ay\xf8\nX.@\xa8\xb1\xea\xacM\xc9,@\x87\xd0\xd3NO\xb7,@\xff\xaa\xceT\x8aO&@y1L\xdc\x8aX(@\xdd6\xa6\xc2\x0e\x99*@\'\x93E\xceGg0@\xbf\x12\xb9\xb3\x1f//@\x05\x0c\x96u\x86\xd6*@X\xde\xefm\x8b\xef%@(70?0\xa8(@q\n\xee)\xa5w\'@\xf6\xc6\xc7\x1d^S\'@,n\x07NFW,@\xd1\x07w\xeb\x99\xdc&@\xcfq5\xce\xa2\x0b*@\x1e\x1f#v2\x81)@A\x9b\xf2\xa4P(0@}\xeb=\xca\xb1\xcb(@\xe1t\xc0\x95u\x0e(@O\x1c\xb4\xb8\nU&@\x80q\xa8\x87\xb8.1@F\xd0\xa6\x8f\xb6&/@Z\x94\xce5{\xb7,@\x07\x92\x06q\xac#*@\x89\x08r\xaftK*@7\xc9&\xd9-\x86.@$L\xe7$\xd4p.@\x96\xa4\xcd\x06H\xc2,@\xc6\x05\xf1\xe2\x14+/@\xf0(\xe4\xb0\xfc\x01\'@\xe6\xe6\x1d\xbc\xedh(@\x07<\x04\xf8B\xfd%@\x15T\xbe5<\xac1@\xc2\xa4\x8a\nu\x04.@\r\x87ID \x8d\'@\x90\x04\x9d@6\xf2,@=\x91\x1e\x07#\x0e0@\x1c(\xe6\x91cZ.@\x06\xa8\xc3\xc2s\xcc,@\xef\xeaIrE\xff%@\x01J\x08]\xe5\\(@\xee0\\-\xdf\x931@\xa1\xc1\x9b\xde\x83\xeb.@,\xd9O\x95G\x11.@\t@K\x16v\x990@\x98\x13\x95\xa3*\xa9)@@c\x97\x17\xe9\xd5-@\x9f9!\x82\xe1\xe1-@\xab\xcf\xde\xe0\x1fx0@\x1d\xac\x88\xda\x9es\'@V\x8c\xb7\x0e\x00\xa71@\xf8\xab]\x99U\xf0.@c[\x96\xec\x18I1@;O\xe6\x953b/@\xa83\x89z\xdeI/@\xae,\xa9\xd6\xf13&@xg\xdf\xe2V\xfe%@\x16\xcc^\xb6\xf5[*@M\xbf8\xd8\x99E0@\xd5\xa0c\xca\xf2\xb2/@#J\x9b\ne\x98,@\xe4E\xe4\xa0\xa3}0@4\xaa@p\x06\xb5-@uu\x9e\x86\xb7\xea.@\x10\x00;\x02\x1f\xb8&@\x8f\xbbMc\xd4\x98*@\xdc\xaf3\x01m.\'@f55\xba\xb0E0@b]<\xfb\xb3\x010@>>Q\x97\xe0..@\x98R\xde\xbb\x19\xc4-@Cl\x91\xea?\x02\'@\x14\x02\t\x0e\x1a\xef%@S\xef6"=\xa1\'@\x9f\xbbhY\xa0\xa2*@\x95\x1f\xa8u\xad5+@t\x9c\xf5\xa3\xcdb.@\x85T\x05\xd4\xd8\xef&@\x00\x0e\x8dW\xe8;\'@\xce\xb7s\x13}\xd5)@\xf1\x1aDAc\xe7)@\xa8\xf2\xf15K\xb8,@\x86:\x18\x97\xdb\x8d(@\xf0\xb2\xfa\xdex\x81(@\xe1qBl\xc9k(@f\xbbz\xf7I\\(@I\x80#[\x91\x9b+@\x95\x1c8\'\xea\xc6+@\x19b(__~&@\xd2x~\xd50\xd0&@W\xff\xbd\x96\x8d\xb11@\x8ao\xa8bu#)@\x98.3\xac\x04\xb9)@\xe0\xe0\x1b\xbe\x90\x07/@\x14\x12:s\xc1@+@\x13\xb3\xda]\xad\xd94@\xe6\xce\xbeg\x82a0@.\xddd\x12\x85\x1a0@\x0c\x8f\x0f\xef[K0@n@\xe4\x84\xc9\xa0(@\xab9\xc3Q\xa8=(@\xcd5\xd9\x11\x86\xad/@Q\x84\x12o\x90\xdb0@\xd9\xe3\x10\xc3\xd3S\'@\\uu"\xfd\x02\'@P\xc1m\xffE%.@\x89\xe6\x1f6\x19\x1d0@\x81\xbc\xdc\x857g&@2P\n)\xdb\xe0-@Zb\xc2A>\x13/@\xaa"\xcd\x0b\xf1\xf2.@\xfb\x0c\x07\xb6\x0230@\x86v\x82\x06\xcc\xe00@\xf0\xa3[\xc2l\x89\'@\x82\xe2*\xdd\x89\x12,@\xcf\xaez\x98Dm0@\xca\x10\x1b\x87\xf6v.@\xdeh[B^\x13)@\xd4\x91^\xc2i\x1c\'@\x0e\xc5\x8eg\xf831@\xe5\xeb\n\xe5\xee\xe9)@\x14\xe9\xad8\r\xc70@%jM\xee\xa3\x970@\x8e2\xe2\xb8\xbd\x94.@q\x057\xefu\xbc\'@-\xb0`\xf7\xda\x950@\xfed15e\x99&@\x86\xb6Z\xa3\x04\x13+@\xcf\xc7\x0b\xf0\x1c\xfd*@)\xb6\xf52\xd4\xd5\'@\xfe\xaf\xfd\xdc\xf7Q0@\xe4\xa5\xef{\xd0N1@\xc2do\xc2\xab\x85(@w^\xa9\xd2\xda\x03\'@\x85\xb2,\xb6zZ&@5\x7f\x9fd\t21@\x84R96S\x9d1@\xcco[\xad=G1@\xc5\x1a\xc35\x1d\x02(@\x02\x93\xd0Kb\x1d&@\x99\x04_\x87\xe5\xc2)@\xa9Zui\xd5\xec/@\x14\xd7\xcf\x9c\xee\xf2*@\x07f\xa9,6\x9c*@\xcd\x85\xfbHu\x8c+@p\xfd\xf4\xdc\x88\xaf\'@\xa7\xd9\xc8f\xec\xb7/@:\xce\x04\xd2u\xfe(@pf9\x05\xefK1@\t\xd9&\x9dF01@\xbe;\xfa\xf3\x14)\'@\x058\x16\xdb\xb9\xcd)@\x82u\xe6\x81u\xb11@I\x02y\x1djK,@\xfaU\xc7\x82z_,@\x8a\xf0\xd0t\x1e|,@ L\x15wX{.@\xaf-`3\xb6\xc4-@T\xe5\xa8\x16:\xc0.@(\xc0\xff:}\xb2,@\xee\x00\x02\x94I\xe4/@\xe37\xfbz\x8f\xda)@B\x84U>\xd8s(@\x8b\xf3K\r:C.@Nj:~\xac\xfb.@\xd6\xf6\xda^\xdd\x96/@\xbc\x1d\xda\xcd\xae\x9a(@\xdc\xc2\x92\xeb\r;1@\x8adVO\x8c81@!\x14\xd4\xcb,\x191@)\xe4\x8a\xe3\xbf\xa7.@\xde\xc0\xcb^:*)@\xb0\xa6J\x91,a.@\x9b\xfb&\xf6E\xa10@\xdda\xe5\xaft\x111@\x8f\xb7:\rb\x98&@x\xf3\xe8\x87r\xe1&@\x0c\xa1\x14\x9d\xda\xcc0@Mv\x8c\xb5\xf3\x85)@f\xd4,f\xe7+-@\xf1\x860\xd1q\xdf0@\xc1:\xfeS\xccH1@2\x87\xa0\xf9\xd9\xb11@\xd2D\xc6\xb2\x12\xd9,@\x1bl\x9d\xcc\xb5Z&@\x86djh>\xcd-@\x8as21\r\x0e1@\x06\xec\xd7\x9bp\xb1/@\x80U*\xe0U7,@h%2C6\xac(@\xbf^R\xa2\x97\x96(@\xddZ\x1b\x0b\x19(\'@\x02w\x8c\x1c\xa0e1@"\x87\x1ea\x1e:&@\x19O\xc3\xab\xde\x88(@\xfc\x0c\x03\xfb#\xe5&@\x1b`\xc5RG\xaf&@\xd2?\xe2\x84\xcdQ&@O!\xcb_Y\xd10@(\x8b\x9dO \xcd)@\xfa"2S\xbd\xd3+@hw\xb1`Z\xfa0@\x85\xe9/p\xbd7%@\x90[v\xf5\xf0\xc2.@\xa0g\xac\xf4\xcb\x13(@~\x01\'NZ\xfb)@,\r\x0e\x9d-;+@\x12\r\xd1\x1a\xe160@\x06\xe47\x1d\x194)@\xdc\xa8c\xdd\xb9$)@\x1eH*\x0f\xc7n(@\x84\x86\x8c\xf9\xcbt0@P?\xba6\x8aO,@\xd55\xd8\xf7x )@\x89\xbb)z4\xf2+@\x00-\x93\xe2\x96\x1c0@\x13\xd7E\x87[\x16/@\x86.\xc2\xcfr\xd0.@\xa9\x0f\x80d\xf0\x9e&@\xc7(\xaeJ\x91\xd3&@\xe7oK\xe31\x1d0@\x0f<\xe9~\x14j+@\xc6\xa8\xf5c\xf92(@e\x9ch#\xea\xe1%@=\x0fE\xabB\xbd)@z\xb0\xa4\xcaG\x11/@8A/=\x84{(@\x84\x0f\xb3\x83\r\xf7&@k\x0b\x1bt\x14\x1b0@F\x90\xed\x9e\xf4\x150@\xb8\x82<\xae\xfc\xb6/@c\xa7\xf4,\x99C,@\xfcS\xbb=9\xb6.@\xaeN\xc1\xe6I\xf8)@Z\xe1\xd2\xcf88+@M\xa2&\x8f\xb5[,@tN\xc9\x01l\x01(@\x98\xdaS\xa2\xd0M(@K\x94\xec\xbb\xd9\t(@\x14D\xe2u\xd1\x97.@\x82*\x14\'hz0@~p\t\n\xdd|0@\xd74]\xc3_\t(@\x98\x11z\xa9\xff\x1c\'@\n\xe6E7\xcb|1@\xcb\x0b\xe1\xd3\xd9\x801@\xb7(\xd5\xe3\x95\xc3.@C\xd6\x87\x98\x9b;*@\xe3"\xac^b\xbf(@\x1f2\xb7w\xcc7(@\x96\xfd\x8cS\xc8\x1a)@\xb0r\x8aM\xe2\x86(@\x94u\xe9u\x8eH,@B\xdfw=\xfb\x10/@\xa8u"\x8d\xde`1@\xacQ}\xe7\xa8\x821@\xc5\x8e\xd1\xaa\x1b:0@\r8\x84qz\x120@\xacc\xb8\xd8\xf0\x86,@\x9d\x9e?_C\xaf+@\xaf;\x8e\xfdI\xf0&@<\x9c\x86d\xeb.)@fVN*\xb3\x8b(@TT\xcen\xccJ(@I\x1b\x03\xcb\x14\xf6)@\x13\xa8\xb7\xe1`\xed0@-a\x88\xd7\xf0\x80-@\xc1\x80OU:\x050@2\x92\xf0\x98\xd2:.@\xda\xcd\xba\xff\x8an(@\xa5\xe8<\xc8)@(@i\xd9\x8a\xab\x1e=0@\xed\xc4\xf5u\x14\x180@N\x13Xo\xfbW0@\xfa\xde\xb1N\x13\xba+@\xda\xbb\xa4\xed\xebf.@O\\\x94F\xbc4.@@=\xffhRG1@@\x8c\x19qt:0@H\xcdI\xa0Ps(@>>p_\xa7#(@\xe0]\xd1?\x9f5/@\xd0W\x08t\xe4\xf6$@\xd2\xe5\x82P\xffA.@\xbb\xba\xcb\x069\xce1@Q\xce\x04U\xcc*)@\xd3\x01\xfb\xc9w\xea0@\xd8\xbf2O\x84e/@\x80^\xfb\xb3\x0e\x1f0@\xef\x10Bj\x00\x970@\xa8KZ\x0e\x8fA,@\x7f\xab~\x93\x0b/%@\x0f\xc57l\xb2\x0b0@\xf1\xe6\x98P\x02\xcd\'@*\x0b\x7f`\xc7"&@\x94*\x06&_\xea)@r\xd4d\xcb\xa9\x8e*@\x9a%\x1e\xa7|\x160@\xa7\x88\xdf\xc5\xf0\x1e*@\xb03H\xac\x9b 0@\xc7\x16\x07b\x1ej/@\xaat\xee\xba=p1@\x12\x9cop\xaf\x1e+@a\xbc\xd9\x03NM(@\x0c\r{s\x07D(@\xf7dd\x14\xcb\x80&@\xc4_\xc1\xd6sa&@n\xc2\x98\xe4\xfc\xa3,@`\xdaZ/\xa1\xd60@(\x13\xba\x18\x83\x000@\x1f&\x03|\x16s1@\xf1\x97\xbb<d.(@1,\xdf\xdcw\x1d)@8\xa9\xc7\xbe\xe55,@\xbc^\xc5\xa1\xc2x,@G;\x8el\x9a=/@\x99\xa3~>-\xc7,@$\xb5e5\x19\xfa/@\xcdR\xd4_\x05\x13%@\xa9c\xfeL\x1al0@\x89\xd9\xaa\xa8\xa5#0@K3u7\xce\xb6,@\xa7\xc1&\xa4\xd7u(@Q,\xee\xed)t,@\xd9\x1f\xe8\x94\x97w,@\xfc\xc1E\x15\x0e\xbb,@l\x1e\xe4\xe2\xbb5)@\xd1\x92\xccCq\xf5)@!&A\x96~&0@\x97.\x97\x86\x8b\x1c+@/?h\xe3\xfe\x8f&@1yc\xa6B\xf8,@bs\x8b\x89\x13\x8b0@\x80\xf7\xa2+\r\xc8,@#\x85\xe8X\x88\xfe\'@\xe5\xbe\xa9n\x19\x80*@;\xdb\xe4}\xb8)1@<\xce\xed \xa7\x0b/@\x18:g\xf5\x0b90@^\xdcs\xb1\x04V)@\xb91$\x0b\xb4()@\xb8\xb8 A\xe3v/@\xbc\x10\x1fq\\W1@\xd0\xaa\xf4\x06\x05\x841@k\xa9u\xe2J\x9b,@\x7f\x03|h\xea2%@\x9d`\xd3\rxo%@\xd6c\x0f]:\x97/@\x7f\x84\xbc\xcc)\x01*@ \n\x9d\xf0\xaa\x1c\'@V\xc4\xa4"\x1d\x1d(@\xe2z!\xc3+\xa9&@)`4|;z&@\xa7\xb3\xaa\xd8W\x18+@\x88\xbd{\xb5\xad\xa7*@\x14MkU\xefd+@\xe0\x82\xb3\xf5k\xcd-@-k\xf0\xcc}e-@*~N\xd0\x96-(@6\xbd\x10so\x080@uM\xc2l\x9c\xba&@G\x16\x93\xa5K\xfb\'@\xf9\xd5m\xc4\x96i-@\xed\xe7{S\xf6\xf0*@\xe2vi:wA,@\x8a\x1e\xe5\x03qK,@\xbc\x98\xcc8\xd8\x8d1@\xb2\x0f\x1ck\xa3\t%@\xf5\xb2\xc3\xdfz\r,@\x14)J"n\xa0-@\x8bm\xce\xf7\x01\xe6-@\x95\xc4.\x08\xe5\xac-@\xf2\x9f\x80(\xe2\xd51@5\x0e\xbd\x8b\xc6r/@\x9b\xc9\x84\x96\x18@1@\xea\xeca\xbdzt&@\xe0\xc4\x0c4\xb56(@\xd6\xb9R\xcfc\xb91@i\x98\xfa\xb2\xbb\xeb1@01\x88ws70@lS\xffo\xa9~+@}\x06\x10\x14O\xb2\'@\xd7\x80<\xef\x8cE)@\xe7\xdf\xe5\xde"G,@z\x1c\xb7fx/0@\xd3\xe2+k\xbf\'-@j\x82\x9eW\xc2"0@\x9el\xc2Jd\xe9,@\xf0\x88\xd2\xf5\x81\x01.@)\xe4\xdc\xa2\xd6<&@G\xd21Y\x17\x00)@\xab\xa1\x89\xaf\x84\xe5)@e\x90<\x95\xff?.@n\x1e\x0c\x80W;1@uv\xb4\x1a~\xd1(@\x19!,\xaf\xa2\x13%@\xbc\x9c/\xc0\x14\x132@eNC\xde\xd7\xb1-@y\x9d@\xd2\xaf=1@\xfdf7\\ \x93&@q\x1c\xf5P\x8f\xc72@|\xc5\n\x0c\xf0\x85+@\x99&\xc7\x8fE\x180@\xb4L\x14\xde\x148%@g;n\x7f\x1dK)@b\xa8l\xc7\x11w,@\xa3\x01\xe4\xe8\xd0\xeb0@\x01\x89\xd9\xdd\xc5\x0f)@4g\xd9@/f1@\xfdV\x0e\xffDF1@~\xe5\xa6\xa3\x18\x901@\xdc\xef\xccc\xfa\x0c1@o\xd2}\xf2\xda\xd2,@g\x0fvq\xe6\xcc,@\x0c\x95\xba\xacL\xe21@@\x92\xb1N\xe3+&@\xa2#\xa7Z\xa4M(@\xc6\xd7\xf0r\xa6H,@Q=6\xe4%N-@\xa1\xeam\x1e0\xf40@\x00\x11\nM\x8co,@\xb0\xce\xe8jC&,@\x83\xc7\x04R\x95\xb9,@\x1e\x11GH\x8d_1@\xf6vj\x8d/\xe5*@\xff\xf9\xfa\xceI\x152@v\xb6\xff\xb2\xea\x8f1@\xef\xfc\xc7c\n\x1c0@%p\xad\xc5\xae\x120@\xf8\x8d3\xa2g^)@\xf9\x84\x06\xe0\x15\x060@(\x95|\x12\xe1+*@\x0f\x0f-\xdd/h&@\xb5\xfb\x89\xd0n\x98.@\xb8\xb5+\xe3\x81t0@6\xde\x81\x05f:2@x3zPm\xf60@\x1bw_8@/0@ \xcbU]y\x1c0@\xc5;\x00\xda\xd6,2@!9\xef\xa0\xcde)@O~e}HT)@\x05\xfb\xc5\x88\xa3\xd6%@\x15!#\x90\x06,)@}M]9\xe6\xb1&@\xbcS\xb2^\xe9\x98&@\xa7\x8c\xda\xde\xb4\x9c/@\xa3`\xb0!\xdc\xcd0@+\x9eex\xe8\xcf2@\x16\x97b\xb8\xbba1@\x12\xca\xfc;m\xb5+@\x17n\xdd&\xab5)@\xdfX\xba\xde\x18\x06+@5\xb7\xe4^f\x1e)@(\xb7\xfe\xa5k\xd32@\xabMn\xf0\x907,@\xcc\xd4.\x96\xc8\x0e/@gV\x0co\xf1\x040@A.\x84.\x8b\x140@SzR\x1f\xf8\xb80@f.\x1e$\x8b\xee0@m\xa9\r&\n\xf80@\x0b\x94\x8fVP )@\xe2\x14\x98|`T)@\x00\x8f\x1b\xcf\xc8\xfa+@\xb8\x96\xc1E\x91?(@\x10O\x1c\x9d\xc4\xfa1@1,\xda\x82\xd3\xd00@\x96\x08lu\x11\xef)@\xb5\xb4W\x1d\xa7;,@\xf6\x1a\x10\xf8\x8bB2@\xeeh\x1e\xacc\xef,@,\xe5\xbd|\xc7\x02,@\xcf\xf0M\xc7\xae\xce,@s]\x12\x01\xce\xbf,@\xf5\xd5(\xed\x96\xf6.@e\xf8-\xea\x13\xe01@>aX\xfb.%)@\x15_\xe1\xe9\x9e\xaf/@@\x0f"\xa3\x03\xca0@\xc5@\n\xb6\x8eC(@\xc4\n\x18,\x97}(@U_\xa6\'\x8d12@\xfe|\x84l\'\xe81@\rkA\xc7\xa4G%@\xffK]\x06\x19\x831@\x16;N\xc1\xc5\x051@\x9f\x1b\xe7\xc9m\x970@Gn|\xff\xdbN2@\xaeU\xd9\x16\x9b\t,@\xdc\x1c^E\'\xa71@\xc4\xc1\x94\xa0\xd1\xbc*@\xfc\xda\x8b\x8d\xf6]/@\xac\xa5\x06x8\xd2+@\x07-\x8b\x0e\x8a\x1a+@\xf3+\x8bT\x07~*@\xc1\xdf\x9b\x11C\x19)@M\xfc\x87\xc8F\xbe+@\xeer_\xf7 f+@6`\xeeYh\xb2,@A\x19\xd0\x03\xf3\xff)@Y\xc9\xca\xde\xfa\x950@\x16\x94~\xa3\x07{-@\xaa\xb6\xae)1\x8b(@\rG\x8a\x83}\xef+@\x86\x0ci\xadcW%@\xa8\x81\x16\x19g\xa5/@\xe6td\xc0\xa9K)@\x85\xfan\x8bp\x8c/@\x7f\x16\xe6\x07\xdf<0@\xe8um\xab\xe4u\'@\xb3=\xd9\xf9\xe2Y1@vf\xfc\x94\x08\xf4,@\xbe\x89\x0f9P\x190@ML\xb6\xbd\xad\xd60@Y\xb5\x10\x1d\xff\xdf2@\x05\xdf\xc9\xd8\t\xf1\'@\x925\xcb\x14\xdd\x14/@nN\xf5o\xe8\xd1,@\xe9A\x87\xde\x97{,@\xb1\xc0\x95X\x05U,@\xb3\xd8\x83\xe3\xc0|/@\x95\xac\xdd\xe7\xb9\xa1/@\n\x94\x13\xc1\xef\xce1@`\xd7\x03\x85\xd1\x0e-@\x8d\xb5sE\xe5\x03*@t\x15\xdd7B\x081@\xa3G\xc7.\x8f\xb9%@{\x1eG\xae\xf75-@I;\xdej\xa2%&@\xe9\x92\xb4dp\xb8&@\xe6\xef\xb6yL\xbe&@\x0b\x7f\xae1\xa5\xb5+@\xb8\x12\xa8\x04\xbc\xb4-@\x11%\x05\xb1V\x17.@";\x9d#[\x8c,@\x87\x8cMJ\xbf\xef)@\xb2\xac\xc4D\xe161@\x1f\xcc\xb1\xc4>\xc2+@\x016\xe5\xd1\xc8\x02-@\xde\xed\x9c_IA/@\xd6Q\xdf\xc0\x967%@\xdc\xd3IX\xef\xf4.@B\x81?x\xce\x88,@p\xecK\xc9\xdd\x86-@\x1d\x9f\xf0\xa2\xc2+2@\xf3\xe15O\xa7e)@8\xdb\x92\x16{,0@\x8eq\xe1a\x0e\xef,@?\x18\x0bO<\xe7.@\xcd\xa9\xf5\xdf\x9b\xac,@\xc6\xe6\xb8\xc3\xe7\xd5/@\xca\xb5\xa5\xef\x0b\xd5,@\r\x88\x14m\x08\x14,@-Pe\x0er\xa1*@\x7f\xd5\xb1`)\x83&@\xc8\x8fs\x8b\xfbD&@\x0b\x8aU\xdb\xb7\xbb%@)\x0b#\xc4{\x17%@\x82\x00\xf9^k\x07.@\xb8\\\xdc\xce\x1b\x10.@\xe0\x8e\xa0\xded\x18-@5R\xa3\xb8C+-@aJ\xb2\xb7\xee\xf9(@W\x17\xae\xe0\x02\xd71@<\x1a\x04\x11\xbf\x1d1@\xcc \xe2l4`+@\x8c-\x89}\xd4-0@j\x02\xf1\x96\x1d\x190@7"\xdb\x9f6v\'@"\x8eO\xda\x86_*@\xe4aKIR\xec\'@\xa3\xc6\x0e\x0b\xe3\xec1@w\x11?\x90O\xab0@\x84\x7f\xe2\xc5\xad\xfd(@\xc7;>\x1d,n1@\xbd\xf4J\x07#\xf2\'@\x82\xb3\x0e\x1dt\x04/@\x8d*\x95\x86p%(@<\xcc\xaa@\x0f\xc8,@:\xa0,\x0c\xae\x12+@w-P\x1c\x9fH*@\xd3`f\xfc\x12\xc2+@\x07A\xc1D.*.@/\xca~\x08\xcd\xd6&@-\x81d\x92os(@\xa3L\xf0,\xb0].@\xe1\xfc\xf5\xecL\x82+@\xab,b\x01\xaf\x06(@\x11k\xd4w\xe73)@?\xfb\x92\x00\xee\xb7*@1\xee\xb5\xa3\n\xd31@\xfec\xf7\x0bk\'.@\x96\xb3\xd4\xf5\x0fG-@@\xb0\xab\xe5P\xea+@\x1c]&\xf0\x88"1@F\x88\x8f\x8dJ70@\x98g\x94k\xd1\xbf2@\xdc=P\xda\xa7O0@\xa3k2\x96\xbd\xac0@i\x91\x91d\x95\xf1(@\xd4.\x00\x01_\xa9%@\xfa[\xdf${h+@3\xa6\xb8\xb3\xe2=0@\x8d\xd5\xb4p\xa0V*@\x1f\x92\x06\x11\x9e\xeb\'@.\xa1Q\xd6\xbap1@w\x03$\xa1?\xb00@{\x19Y\xbdx\xe71@\xea\x1fs\x96iT*@\xfaVz\x10\x8a\xf5,@?KD\xed\x07\xb5)@\xcc\x95K?\xc7})@\x03\xab\x13BH))@V\xec\x16\xa8\x19\xfd,@\xbd\x9b1f\xac\xa50@\x86\xca\xf9\xaf\xc2\xbf&@\r\x9c\xe8Q\xdbD)@\x1f\x98\xe2\x1f+\x0e+@\x19\x0eL\x90Z\xae\'@\xab\x16\xdc\x93\xf7\x150@\x9eg\x96-\x99\xf5\'@\xc9\x0fJ\xbaN\xfd(@\xb9=\x86>\xd2\xae,@\xee&\xf3\x12\x83\xb7%@\xd6\\\xe4\x95\x12E,@\x07\xfd\xd5\xd2l\xb40@\xf5\xff\xeb\x0c\xf8\xae0@\xb3H$&b\xac+@mF)t\xa2\xac-@}\x81k\xf6 \xd5-@\xe3E_<:Y-@\x1a\x0f)\xbc\x020.@+\x0c\xa8A~=)@\xa7/\x05\xdaE\x92*@?2\xa1\xe8\xd5\xcf+@#\xc6\\\x02f*+@\xb7\xb1\x17B0\xad0@\xc2\xa9\xc5sp\xc3,@\x10\xf7\x86\x003S*@]\x036P\xa9\xd0+@\xfb\x00\x8aG\xc0D*@\xbb\xe6\x82\xbd([-@\xe2\x86\xfb\xe0\xe0\xa7+@Gv/Q\xb2^,@J\xa1{$\xe9\xe4\'@;\xbe@%KQ.@\x0f\xfeZN\x0b\xb00@\xfb\xbc%\xc6\xb3q1@#\xca\x81f\x99J.@\xefJ\xa2\xa6\x00\r.@o\x15\xa0\xbe\xe1=2@\x107M\x88\xe5\xa6)@\xd8\x87\xeb\x97O8)@dGo\xc0\xda\x9a\'@qea\xdb^\x8e1@\xb4,\xc3|\xe9((@\xd4\xa0\r\xca\xd0\xb9,@\x17\xbe\x1c\x8f"\xb2-@\x13\xd1\x8f\xe38\xed-@B\x94AF\x84\xaa-@&,\x92\t\xe0T-@\xbbQ\xfc\x80\xf6N-@\xc1\x9dJ\xd3\xe5\n-@\xba}\xbc\xe2Kx/@_\xf3\xc9\x9e>\xbe%@\xb2s\xcc_-\xf4%@\xff\xeab\x17\xddc1@\xbb\xcbOw\x86$+@\x80\x98Gv\x96\x11,@;\x93\xcb\x9dM\xba0@\xb6\xb50\x1c\xb6\x0f0@-\xd2\x15\x82\x10\xb80@7\x8e2\x05\xe7\x0f,@=\xad\xb7l\xc4\r&@6\x0fD\xab6\x10(@\xa7P\xde\xbc\xf6\x1c)@\x8ad\xfb\x1d\xb4\xbf-@K\xebkk\x92,(@\x97\xf3f&\xc5\xef0@p\xcd\x96z%\xd1,@\x84\xd2\x99\x08r\xc9,@~d\x0fo:\xb5,@\xc3\xcf\xa2\x10k#1@\x15\x9c\xc1J\xd1<,@N*y\x1a}\x1f.@\x98W\xcb\x9a\xb3)*@\r6\xf6\\\xe1\xe2+@3\xb7,>\x08R-@\xdds\x8e_\x93\xc0\'@\x90\x8c\xfdA\xa2Q.@\xdf\xa1\x13\x89S\x9a1@.R\xcb\x9a4+(@\x80|\x89BS4(@\xf4\xbb\'\x1b\xbc\xf3.@\xb2\x8d\xfe)\x16^-@B\xf6r\xf3F!-@\x07\x04\xf2\xe9[\x1b-@\xe5\x03\n\x84\xd9E&@y\xc9l\x00\x0e\xf5%@\xa5\xe8Io\x12\r)@f\xdb\xdd*\xc2",@\xdb&g\xba}\x80%@\x80\xca)+D+2@O\xb2\x9d\xd3\x0c\x062@/&\xeb~W\x13,@P\x16y\xe8\xa79,@\xa4I#\x8a\xa6\xd6-@q7\x07 b9/@\xda+\xa1\x9b7\xb4)@\x8f\x9f4\x1b\x88)\'@(\xb9\xc8\xd3\x0e\xaf,@\x00\xd5\x12\xfa\xb9X&@\xdb\x182\xfa_j&@\x063$\x81\xe3\x81&@}P\xa4TBb*@&c\xac\x01\xcbf+@\xf6\x8b\x91\xb0\xdc\x0e)@\x08\x19\r\xe0F\xdd(@\xf6\x00~\xaa\xafF.@6\x81B\xbc\xf7}%@\xf8\xa2\x9c\xbe\xdd\xa5&@c\xf2\xa6\x13\xc3D2@\x14 S\xc5\xe8\xb3/@\x9f\x11\xb8\xacG\xc9*@N2=\x86o\x12/@\x06\xc1\xb7\x8a\x91\xc8*@>\x12\xd5\xec\x80p,@\x8f\xf1\xbbU\x97"(@"L3\x08\xa4\xcb\'@\xc2\t\xf1u\xeb\xea-@P\x8a\x07\x08\xa2\xbd)@\x90O7\xaf\xcf\xdf/@\x12`\xad\x1e\xd7\xe3(@@\xf9N0b\xea/@ A\xd2\xc1H\xf3(@\x97]\xc3\x13\x8f9&@\xa2*k\x82\xba\xd8*@\xbc\xbe\xd4!\xbd8+@2\xa40\xb5\x1a#0@\x9b9<\xe7\xac\xba)@#k\xaa\xec\xd5\x07&@\x06\xbf\xc2`\x0b+,@B7N\xd1\xbb"0@\x0cP\xc0\x85@\x84(@:\xd3\x99\xc7~\xd3/@GQ\x8a\xfe\xe5\xd21@\x90\x0fov`P)@\xee\xe9\xe2\xea\xbb\xd1)@G\x16\xf0&\x9bd,@\xb8\xf1\x1b\x82\xdb\x9e1@!\xde{b\xab\xa1\'@1\xc2L\'}|(@\xf7\x06\xb3\x1f\xe2,1@\xc1\x99\xbf0\xa1\xe1-@\xcekV\x01\xa2\x80/@Re\x17\xf1\xaaM&@\xfe}3\x91qY&@N\x90\x9a\xe1\'h&@\x06\x141f\x88)2@\xd3,\xc4B\x87!0@Tm\x97\xb9T\xc7*@\x0b\xde\xf3\xb5\xdes*@<\xf8\xdf\x8a\xec\xf8\'@\xffc0\x89\x08\xd5(@\xe8J\xdc8\xb7\xad,@bn\xad\xf1\x10\xc3%@\x16\xe5\xa9\x98\xf4\xf2,@L \x83:]\xa50@\xae\x1c-\xc5%*+@\xdb\x83\x91\xe8\xc6T&@\x80S\xaa\x88o\xcf-@\xc7\xaep9/\x92*@\xd3"\x85GmN,@P\xd5\xec\xa8E\xa9)@\x87K\xd22\xe1\xf0+@y&8\x92\xf4\xd6-@\xc3\xc2:\xc9\xd7\xbe*@\x9c\x92`l\x9f\xc9(@,H\xdbl% ,@\x01\xdd\xea\x82u\xb9\'@\xf5\xfa\xe3\x8b\xe5\xca-@G\xcdL\xd7{\xcb*@-\x01\'\x0e6\xfc+@\x9fsL\xbb\xfc\x01,@\xf6\x02\x95\x9c?\xa31@\x0f6\x927\xde\xc30@\xfc\xa9%\xca\xa3\x0b(@f\x06\xbe\xe7\x08\'(@B}bhI\xc7+@\xb8\x10=\xb1\xbe?)@ Ux\xa3\xa0\xab+@^\x88^QS\xa3+@*,d\xf2\xaa\x04)@\xa8\xec:j`\xd10@\x9d\x9a\x12\x90\x93\xea(@:1\xe6=\x160)@\'{\x9a\x95q^,@\xa5\x88\rM\x19\x07)@Y\xce\x9b\x97\xb0&)@\xe7S2\x89b\x1c\'@\xa5\xa5\xc26\x90\xd7/@f[\xb3\x03\xb3\xf4-@\x02\x01\xf9\xc3\xb8\x06/@?\xbf\xf543\xbc0@\xd5Q\x08\x07D~1@\xd4 \xbe\x84\tM,@\xc1]\x01\x9fur(@\x16\x86:\x93^=.@\xe4\xd7\xf1\n\xdd\xe2\'@E$\xb8\x0c\xb5k*@,[\x14\x94\xbb\xc8+@\xdcU.\x80\x9c\xfe(@n\x13x\x0cJ\xdf\'@\x97\x955=(\xaa%@\xf3$\x11\xe2:\xd1*@\xf1\x0b\x90\xb5\xe1\xc00@\x83?\x0e#{\xbf1@\xac\xbbbE:</@d\xce\x92\xe7\xb3\xc6-@7\x12\xaaP\xc6h-@\xc64\xeb\xf8d\x122@|\x87\x18\x9a\xe2\x8c*@\x05\xa5\xeb\xc2\xda\xb1%@"\xe2t\x84F\xe6)@_y\x08G\xf6\xe4\'@\xa4\x80\x9db\xbe{-@o\x8dPd1\t,@\xa6\xf8\xc0\xe8\xb1\x101@\x84z\xb1\x15\xe9|0@P\xedQ\x89\x1bS-@\rg\x85\tI\xab)@\xea\xd0\x12R\xf3c-@\xad\x7f\x18\x01\xa6\xc2/@H_\t\x06\xa9=(@ \x98\x06\xf1\xe4\xd9*@@\xbc\x8a\xc45\xc7%@6D\x15k7\xad+@\x15\x11\xb9$s~(@\xf9\xe6e+\xb1\xa8\'@H\xbe\xf3\xb9SF1@}6\x8dUg\n2@\'\xb75\x80\x87\x101@\xa1<\xb1&B\xd9(@\x8b\x03&\xbcI\x12(@\xc2\xde\xe0\x1a\x805)@\x80\x1d]\xac+ ,@;Z\xeeo\x06\xe51@\x80\xef\x82\x03\xddQ(@=9\xa9\xc3R\xbd-@\xc1\xea\x04\xb3\'\xd7\'@\xddm\xf0G\xa8\xb2+@x=2t\xb6\x82)@\xdd\x9c\xf5{\x83\xb9/@\x95\x0c\x84R\xe6(.@=\xac\xb5\x9b\'\x110@\'ILc\xbe\x99)@\xb3\xf7\xfc\x80\x18!(@\x18*[\x83\x00\xab)@\x96\xb4i\xdc\x8c\xe0\'@\xc6\x80dtG\xcc(@b;&}\xf402@\xa1e}Y\x91e,@{\xbc\xefA\xde\x1b-@\xbb\xbc\x08\xde>|)@\xdc\xe2z\xa4\x9el0@\x16\x08f\x92\x8cp0@\x84\x07\xb4\xe7\xa26-@S\xd8?\xc4\xf5\n&@y\xe0\xabsfS-@\xff\x19L\x8b\xcbI2@\x9a\xa0"\xf9zs*@\x13\x93\xde\x1e\xe3\x92/@\xca\xc4\x92\xfb\x81\x1a0@\xdfl8|$\xa01@\x03\x82\xc7\x00\xd9\xe6,@\xe5\xda\xaf\x9a\xc3\xda+@\xfe\x98\x99\x06?|\'@\xde8\xd1\x10\xfa\xcc\'@\xddC\x8b\xc9f\xa3\'@\xad\x0bD\xd6\xba\x08(@e\xcd/m\xba\xcd)@\xbej\xb5\xad\xb4\xd8(@\x83\xc4\xe6|\x8e\xcf*@b(\xef6\x9f"0@\'M\x01rH\x95)@#\x13/\x7f\xa5\\1@\'\xd3\xa9cp,(@*\xfa\x11\'j\xd6\'@\xf8\x08\xc5X\x9c\x14*@(tF\x91qs-@n\xf3\x81\xc3\xe57)@\x06\x83\x1a\xe9qe0@\xed\x90\x03\xb5\xbe\xee+@\x177#l3\xdf%@\xb5\x92\x14~H\x971@\x8a\xa8\xd0\xb3\x8c\x001@N\x18!\xf6\xf3\x8c\'@\xaf\x99\x8cH|\xff0@\xbd#\xfc\xfa\xe8c.@\x0e7\x8f\xdem\xe3\'@\x05M\x04\xd7\xd7\xe0)@\x7f\x801\xdd\xf0~\'@\x84\xba\xc8\xc5\x8a\xed\'@\xfb\x9dK\'\xeb#.@x\t\x1a\x9dKz)@\xe9.\xe1\xe8\xa1\x0e2@\xed"\xc1m\x05!2@\n+\x858\xa0C.@\x96j\x8d\xa9M\xd81@\x9a\xff\xd5\xb8}\x0c,@\xe1\xda/\x9e"O0@>W%\xcf;*-@_\xf44\xb2\xdd_*@\xfb\x16\xeb\x94d\xe1%@\xb5\xf9\xe3ji\xda-@\x82\xeb\xd5V\xa8&-@lbZ\x99\xf9\x98/@\x92@0\x19B\x87/@\x8aT7\nK>(@\xbb\xe7*T\x8f\x8b&@J\xff\x9a\x0c\xf0\x1f-@\xd45\x0e\x0e\x8c),@G\x19\x98\xe3\xe7\xd6(@\xc2`\x80\xac\xaf\xa4)@\x7f\x04\x97\xc3\xc6\xdf(@\x03\xb10\xbc\x03S*@m\xc2\n4<\x1b(@\xdd9{\x15\xe5\x0b(@m\x19\x8c!\xb6\x15&@;\xd7\xa0"\xb8\xaa,@ZJ\xb0 \x02\xe5+@c\xee@(h_1@K\xad\x9b\xf6q\xb80@Z1\x90\xc6\xa6x\'@\xebW\xa3!a\x15+@-\x1aF!\x83\xac+@\xc84n*\x8c;,@^\x94\xef{\t\x11,@+Oz\x12M\xfd.@\xde\x06\xad&\xaa{(@\xb5\xcd`\xdcD\xd51@1\x06\x8f+\x85!-@\xfd\x84!h`\xcd0@\xab\x96k\x14\x19\xc3-@\x98\x0f \x80Y\x9d)@Qk\x0b~\xe7U-@J\x18o\xcd\x942-@\x05}{\xcf=\x83/@<;`\xad\xe5\x01*@\xae\x06\xac\x065\xb3+@\xbc\x96\x87\xaf\xb2,(@\x08q\x00\x8b\xd7p(@l\x1a\xae\n|2)@\xa6\t\xc5\xc7H\x1f,@\x97\x08\x1ar\xa4A0@$\x0eF9XW0@\xbc\xd6\x8d\xb6\xbb1,@(F\xef\xdc\xa7\xa6+@C,\x10*\xc9\x1b0@\x00\xf5\xdd\xb0\xceB-@yvV\x08n\xbc1@pS\xf3\r\xe8\x0e/@\xf6\xcd\xb9Y.\x00,@\xad\xa9\x1a\x1dc\x97/@\xda\'\xd6x7\xd2*@\x05\xfb\xcc\x16\xfeb&@\x17!^KO\x15+@\xd60\x93\xc3\xc7n&@\xb1\xf5!\xc4S^1@\x86\xf3\xaf\xcf\xfeS0@\x15\xdf$<(\xdc)@\x7f\x80]\xca=\xe9%@\x08\xf4\xa3E\xb3y)@\xbb\xb3&\x89\xc0\x13-@\x8ed\xd9\xa1t\x95)@\xa3\xe7\xf4\x0f\xf22/@ \x81\xe8\xc8\xa4\x01*@V\x94\xb4\t\xd65,@\'\x81J\x84\xc2\xda(@\xd9b\t\xf2\x01\xa7)@\x8d5\xdd\xde\xdd\xb8-@Y\xb7EEa\x9e)@72=\xa8\xdd\x15-@,/T\x84\xa0\xc01@?Z,\x1b\xc6\x19-@\x92C\x1c\xb3\x1a\xea+@\xb1\xed;\\\x91\x8b0@\xa3\x80\xc9\x87\xe8\x1f(@\xebpM\xd3g\xc8)@n1\xce\xaf\xe7\x85)@\x98bh\xd2*(,@\x80H\x1d\xbf}R)@Ey\xe7\x1e\xe9*1@0\xb7|r6\xff+@2\x7f>\x1d\xa7L0@2\xd0\xca{f3,@\xaa{\x87\xcc\x11\x1d)@\xef\xba\xa1<\xb9G)@\x89\xc9\xed@\xe7\xee%@FQ*\xdfH4-@\x8e\x92\xd9\x1e\xfb\xe5%@\xee4\xc0g\xeb\x9a,@C[\xe6\x17\xe7S,@@\xda\xe0\xfb\xcb\x07(@\x87\x11\x18\xbb\xf4\xda1@G?\x01\x96\xe6\xd70@\xc7>\xa9\x1f\xb0T+@\xe7\x15\xa9@S(1@4\x0b\xda\x0f\xae\xbb\'@\x81\x90\xb2`\x8d\xb8.@\x15\xdef\xa0-U-@\xe6ZA$\xfa\x1e(@\x82\\\xc7DH\x0f)@\x8cz$\x175\x8b)@VO\x03\xc8E\x97)@\x8b\xfcS\xf8rj1@j\xa9M\xac|\xe6*@\xe1\xc2\x90\x03]\x91,@\x88_v\xf7\xff\x1a+@/9l\x1f\x82\xdb0@\xe0\xc8\x0b\xc8Q\xac/@M>\xc5:\x92\x0f-@%y \xb7\xa8\x9d,@1On\x80\xcb\xb3-@n\x9e\xa2[?N(@Z\x9b&{Jl-@\xebyU\xd2\xa8\x9a)@\xcf\xe8\x14Z\xd0Z-@6]y\xd8\x8b\x1c-@\x8f6\xcc3\x83\x9c)@\x95v\x8dQ\x9d\xc5*@7\xe1\x8c\x12\xc0\x17/@\xe0\x19J\xed\xac+)@\xb5\x1b\xdb\xd1S\xa8)@\x1f\xa1\x9d\x0fO\xcc\'@\xa1\xdb\xdc\xf8\xccp/@\x80y\x11\xdb\xc2\x92,@we9\xa0\xc9R&@#V\xdb\xe7\xe4\xb51@\xfd\xf6\xc4V\xc021@\xe5\x9a\x88\xbe\xf390@9\xcc_f\xa3\'/@\x80\xc1\xf2O\x19{/@\xc6\xc9\xf8\xf6g\x0b,@\xb7\xd6\xe8*D"2@\xa6\xe2F\x03\xbf\xd4%@_\xedD\x16\x90\xe0*@\x19o\xaa)\xd8\xd6%@\xdc?\x19\xe8E\xa5&@#\xc0\x03\xbd\x13\x1d2@\x1b\x97\xb3W\xb0\xac+@\xb1mE\xa2\xc8\x92,@\x144e\x1eR\x05-@:5\xf2 I\xca/@j*\xa0\xf5\x05\xc2)@\x104\xf6;^..@\xf0\x13\t\xec\x81\xe9+@\x04\xd4\x0b@*X)@\x96\xf2\xf79\x8a{(@\xc4*\x01\x00:l-@\x0bu\xe7\xfb+X,@\x9b{\x96\xf5\xd9(0@ZyR\xfb~G0@\xfa\xc7F\xdc\x96\x940@\xd5\xa3K\x1c\xc8\x070@["\xdb\xc8\xab\xa6+@L.\xc9\xe5i\xd3-@\x852\xe6zc&+@\xf1\xfe\xc1V_\xa1(@p\x19r\xadAU&@n}?m\xb8\x8e,@!\xf8\xb06\\\x96/@\x80\xf1\xdb\x9b2\x1f0@)\xf9D\xe6\x03\x1f+@A\xaf(\xd2\xe0!)@RLip{\x0c(@ \x16\xa5"\xbb&,@Y\xc1\xb2\x83i\xc30@T*\x8f\xe7fn,@\xe7\xe2(\x85\xcc\x9f)@;\nbL\xe7A)@a\xdc\x04WSU,@V\x00\x0eog\x9c,@\xaf\xe4+\x98\x93\xcc,@\xe6\x83\xecP\xf5\x0c)@#Y\x90\x87\x01\x13(@\xcf\nqy1>*@\x17\x91\x05\x9f\xe7Z,@\x14\xbdw\xfbc@)@\xe5p\xf5\x1cq\xab\'@e\x87\xb8\x0e\xad\x9c)@5\x1b\xf7a\xca\xe2(@y\xb6\xa0\xebL\xe4\'@\xc2SP\x81\x8f\x1e,@\xcc\xfbjg\xa1{,@\xa8\xeex\xb4\x195-@q\x89n~\xba\xe80@\xf2-\xff^\xc5\xa8,@\x12[\xda\x9ey\x152@l4k\x03\x19\xa0)@\x94\xe8\xec\xa6\xa1\x96\'@\x15\xaaf\x05.K*@I\xb0F\xf0\xae\xd4/@x\xeat\xe5\x82%&@<\xf6X\xb4\x99\xe2/@U\xd1\x90\xa5\x18j-@\xa2X\x8c\xdf\xae\x082@\xfc \xf0\xdd$\xb8/@\x9a\xa3\xd5u\x84\xae+@\xf9\x95(O\x87\xab/@q\xd1\\i5b)@\xf1X\xeb\x8b\xe3_0@\xcaI\'\x9a\xfa\x11,@zkZ\x07\xe07-@D\x8d\xae8~\xe7+@\xe1\x84\xb3\xfb\xb6\xef,@\x1f\xdb-\x16\xe5\xa8%@9\xb7/ \xb5\x13-@\xadS\x14#9\xd4\'@\x9f\xc1l\xaen\x052@\x1d\xfc\xd9\x9fz\xac\'@\xd3\xb8\x07\xe1\xd5\x04*@B\x13\x87s\xb4\xec*@\xc3Q^*\xc8\xa2+@\x9a\xaa\xb8?\xca\xca(@\xb3\xd8\x85\x13l\xf0*@\xea\xce&B\xd5\xa2-@1qV\xbdC\\,@\x8d\xadQ{\xf0\xbc/@#\xc9\xe8\nn\x96+@\xcb\x90\xaaR\xe5),@q\xa5\xdd\x8eG\xbd(@\xd8\x06Xp_`,@}b\xe6\x11GS+@\x9fCk\x9ao#,@\xee\xc3\xee\xea\x10\x1e2@vV\xf9M\xa6\xab*@\xc5c\xd0\xb3\xef\xd4%@\xb5\xbc4\x9e\xdb\x01(@}\x99\x80\xb2X\xa6.@\x1c\x00\x9a\x9cs\xad0@\xf8:\xd2\x14\x9d\xed)@$\x16\xf3\xb37%/@ \xf1\x13\xce\xcd\xdd-@\xfduV\xa6\xf9\xd2-@d\xf9\xc0M-!1@\xc4\xd8\xdf\x13\x97\x95+@@V\xe7\x91\x0e\xf4,@\xa0L\xb9\x7f\xe6\xe4*@\xf9,\x18\x93\xf9F-@\xf8\xaf\xeb\xe3\x9041@\xb4\x93\x92\xdc\x04\x07-@rxC\xa8\xcc\xda)@\xf3\x1a\xf3\xf1\xad6*@\xc6XN\x93\xfb\xda*@6\xb4\x03\x87a\xb6,@j\x0c\xbc[nM&@\xd0c8\x85~\xcb(@\xdb\xe7\xa3\x06\x1a\xe9.@\xab\x86h\xe0\x81\xcf1@\x9f\x1dW\xa0\xd1/1@\xce\xd2\xd3\xf4\xce+1@yi\xf4.=H.@\xa7\xe0u\xd5\xfcr/@\xf3\x00o\x8a\x8dx0@g#y\x04\xcf\x7f/@\x8d4\xad\xfeq\xf1.@\xa3\xcf\x1fb9\x9d\'@\x7f\xcfc\xf1\xd4e,@=\x8fA\xe7r\xd7*@T\r\xdd\x0c\xfe\xe8*@k\xfa\'^\x86\xb3(@Q\xfd^\xc2\xab\x7f-@\rp\x81,*\x161@D\xa4\xce\x9f\xbb=*@\xfej\x1e\xb3[\xd6)@\x82\xfe\xad{p:)@%\xf6\x0f\xb6\xbf1)@\xd4\xff\x83\xf4O\x8b/@xG\xfd7\xbak0@&\xc2\x12\xf7\x98\x120@=\xc9\xdf\xbdA\xb8,@C\xb49\xbe\xfc\xdb/@A\xeb\xa5P\xf6x0@\x83%q\xa6\xf0\xc4/@\xae\xb1S\x90\x1f\x870@\xbb\x91\x1bS\x8d\x83/@\xe8\xdb]\x1e\xc7\x11-@\xca\x8cS\x0f\xe6\x8e/@}\x82\r@\xd1\x9a\'@\xc4c\xbc\xae\x90\x170@\x92\x08\x13\xc5\x03\xf9%@x\xf2\xf2\xb1l\x120@\xbap\n\x11j\xd1-@\x1d\x88\x95\xdf\xc8;0@N\xfb9\xac]\xad0@[\xc0\x1d&\x00/(@,<"\x91u\xde*@\x01}\xa7\x1aO_0@\\\x96\xaf\xc9x),@\xcb\x13\n\xb2\xef\x8a)@\x85W\xa2\x96T\xd2/@\x93\x8e\xf9|\xe6\xad\'@\xb0\xf5\x91\xe3\x97\x9c*@\xbe\xcd\x98y\x82\x8e-@\x02(\xae\x90\x84\xe01@%\xf6I\x0f\xdf\xb70@I\x95\x9c\xb4\xef\\0@\x98@\xb4\xd7i\xc1/@\xe2\x009\'m\xe42@|\xa5\x17N\xba\xa0,@\x85\n\x8bD\xf3\xd31@]\xe4[j\x1fj%@vS\xbcdt\x820@\xdc3\x8b+v\xd51@-\x0c/\xff\xb7\x840@\x89sVoL\xaf+@&o3$\xa5\xc31@\xe5>cR"80@\xb6\xc4\xc8\xc2|7(@\x02\xf8z\xe4\xa9\x1d0@\x93\x1a\x10\xb8#\xc80@\x81\xb7>\x88[\xda.@\xb4\xe2r\x88\xc8\x19+@\x02P#Ohj0@\xed}iN+F(@.\r}\xf9o\x1f1@`\x01\xc5\xe4\x90\xe7/@bf`L\xb4\xc5\'@\xa4f\xa1\xb2dM0@\xdf\xb6\xa6;\xb0\x1b(@\x07\xe5\xd4\xfc\\-0@\xb9P\xce\xf7\x0c\xb6-@S-\xd1\xe5\x9a\x8c0@\x9dm\x9c\x88\xe44\'@\x00\x1e\x00\xd5\n\xb8&@F\xcaJ\xde)\xa6.@ w#c\x83\xd10@9\x80\xa5]\x99\x940@\xf9\x98Z\x90?\x1e)@\x94\xe2\xe8\x85Y\x192@%<$\x8e\x90\xa10@\xe0\xf1\xf0\xd1hn,@\x12\x030\xed\x14#(@1eIJl\xe3+@\xef\xd9\nC\x8c~-@Y\x00\xbd\x08I\x1e)@\xcd/O\xfc\x07\x170@\x12\x01/p\x8a\x130@\xdc\xcf\xf2\x95eD-@\x1d\xd2y\x81\x1b\xaa)@\x8d\x034b\xb3N\'@\x9b\x86\xf8R\xf2\x1e0@\xda\x89-\xf8\xe7\xaf0@J\xf0U\xb4\xe5T&@\x94}z\xaeS\x8d1@\xbc\x9e\xf6\x83d|\'@\xd5\xa2\x88`7\xf0\'@\x95\xc3\x815\x96\x861@f1"\x11\xc3;2@\xc1q#\x12\xd93)@\xf8%\x0bjM\x9b,@\xab\xccG\xa1\x95A,@\x99\xe7\x84\x19\xad\xd6\'@\xf4\xdc\xeb\xe2\xa9>-@6\x13\x88\xf5>\x131@\xfa\x92\xed\xd4M\x1c,@D\xf0\x99]\xcd\xc5-@\xbf\xd2\xc7\xcd}81@\xf6\x8a\xdc2z\x12/@\xf5 M_\xc3F0@\xb8\xe4>H\xbc\xbd0@\x1e3\xef\x984\x00(@m$)\xff\xf4F0@\x8d\t\xea\xcf\x83y,@\x13[\xa9J\xc4\x8e+@g4\x0cz\x08Z/@\xee\xcbu\xef\x01\xc9-@F\xe75\xc9\x8c\x80/@\xb1\x90\x0b{\x86\x9b0@!ld\x88E\xa1/@\xe7\xf0R%+~+@\xe4_\xcb\x80\x16;1@\x94\xf6\x17`\xa2\xbb/@\x94\xbd\xf2\x85\x93\x020@\xc8\x96W\x80$7%@\x808\xed"F\xfa&@\x1c\x80\x8cQ\x1aj,@\xc8\xf8\xf0\xed\x8a\n-@\x08v\x05\x8d\xde\xce-@\xf2\xf7\x12\xaa\xd1\x911@-*!\x86\xc0\x83,@6;;\xfa\xe5t,@v$;W\xe3\xae.@d\xc5p \x13y0@?\xe8#\xe3nb)@\xd7<\xc6"\xa7\xc10@\xc2E\xdc\x1c\xce\xb01@p\xbd_O\x8b\xdd0@\x12/\xd8\xef>\x070@Be\xef!\x82 -@\xa5\x12\x9a\x8f\xc6\x050@\xec\xdcO\x82\xc4\xc0(@\xfb\x8d\x98yg\xc9/@^\x87\xa7\xa5\xcd{(@\xc31\xea^!\x040@$\xcc%\xdd\x82r0@\xab\x97\x92\x1f\xe1\r0@i}\x1b\xa4\x05\xe4.@\x8f\xb3I\xa3\xd0n0@\x8c\xa1]g\x86\xb9%@\x9e\xaf\xe4\xb7<E0@\xb8=,\r\x95\xd00@V(9\xe4E\x8e(@?Q\x96{\x94\x0c(@\x9e\x84,uK\xc01@T%G&\xc1\x821@\xb04&?\x9b\xc2,@\xcb\xf9*\x1cK\xbb1@\xbfo\x0e\x1a\xd7\xca/@\xd2\x99{\xbf[\xfc,@\x06U\xf0=\xa5x0@nk\xe2\x9c}\xc7+@`\xf0r\xbfw\x84+@\x89w\xbb\xb2C\xf9*@|\xb9e.bP/@:Z\xed\xd8B\xd5-@8pf\x8b\xc7\xf3&@\x91\x99z\x02\xb5\xe7)@Ez\x0bVr~(@9zf\xcc\x8e\x140@\x16\xb8\xfb\xecS<.@\x13\xae\xe7*9\xd4.@f\xe1\xfb\xb4_P-@-\x81d\x92os(@D\xfcA\t[\x8f1@\xad\x089O>\xaa\'@K\xb4\xf5\xf1_q/@\xfe\x87\xe4}G\xe5(@(\n\x8e\xbb\x19w\'@D\xa0\x1c\\\x1ac-@DstfN*.@\xaa\x86\x00>\x18\xc8-@\x91\n\xd6\xc2hK-@\xa0\xd6\xcbr\xe6x,@\x129\xab\x14*\x1c0@\xb3\x1f"\x17\x8a\x120@V^\xfb\x89\x10\xa2-@\xe5E\x82E\x844(@oG]\x9cO-2@\x0fK\x13\xf8$.0@OC61~\x160@S;\x16\xc0\x8e\x95-@\x8d\xa0z-\xb0\xe5(@\xa6z$\xbfgd&@\xb3\xd4\t+\x1e\xee*@S \xcc\xe7"\xf01@B\xf6\x96\xb8/\xc31@\xc9:\xd3at\xd4/@\xc0,\xbdJ\xc4e-@\xcd\xab\xab0\x83\xcb-@\xf9\xf3xsj@0@\xdeHr\xe2\xacp(@\xfc\'q\xfd\xa5S-@\xf0C\xa4j\x89\xce-@\x12\x91\xe4\x7fT\x100@\xb0\xf9\xd6]>\xa4.@\xb2+\xd4Qc\x9d-@\xa4b\xd4\x8e6\xd0,@\xffz\x8f\xb8\xf0}(@\x9dC\xcaJGB(@\xd6\x037\x17\xeb\xfa%@\xcbX\x802\xb2-2@\x8c\x96\xcb\xa7H\n0@\xd6\xa7C\x80\x96\xca/@<\xaa\xc6\xc7\xebe,@\x99%\xd3\xfft\xdf0@\x8c8\x1b9\x8d{,@\xa1#\xac\xe0\xee\x00&@>\x82\xf3Z,\x170@\xcc\x864\xaf\xff\x030@//\x94)\x140(@.K\x8e\xd8\xd3;2@\x19\x0e\xfb\x9c\xc6z*@2\n}e&\xae,@\xbd\xfb\rS<m,@\xbc\xadWy\x97\x8b0@\x8d\xa7\xc7\x8ccf(@\x9a\x07\x1b\x87\xb5\xee(@\xb4\xaeH\xdd\xe9\x10&@%4\x1e\xfbD\xa5%@gI\xd4\xa3\'\x9b\'@\x1bo\x0c\xcco#%@8\xb7\x16;\xa8J(@\xf9\xa3\xb2\xb0\xa0\xf4%@\xbd\x02\x15~\xa0\xfd0@\xe5\xe8\x83~\xd3C1@\xaa\x1b\x8fM\xd8\xd41@\xf7\x84\xf6\x88\xc0i,@cA\xef\xa0\x85\x180@\xfb^\xae 5\xe9\'@\xbf\xff!>h;0@\x19\x16w[\x16\xfd*@\xbb\x13\xdb\xe49\xde)@RO\x8dR\x9a\xd41@\x96\x04\xb4c\',)@\xe5\x94\xfa\xee#\xf2,@\xab7C\xe3e\x030@\xdc\xfc\xe8\x95\x82u-@\xa8\xb1\xea\xacM\xc9,@\xc7\x13\r3O\xb7,@z\x1cR2\x92Y,@\'\xc7\xbb$\x9e\xaf(@\x01\x85g\x83\x9e..@\xd3\xfd\xdc\xa7\x9b+)@\x19l\xb1\'\xea\xef%@\xa7E&`j\xda,@e\xc9\xe2\xa0\xe4V,@\xe7\r\xffP\xde\x1c1@hg\x9c?\xe0\x0f0@\xea\xcc\xfb"\xf1B-@\x1c\xdel\x18\x0b\x19+@2\xb4\xd8\x14\xd2\x98\'@ \xba\xc5\x8f\\\x08.@\xfa%\xbf\xdb\xf3\xba/@\xa3;@\n\x96\xe6%@&Ok\x84F\xfc,@G-\x84!E\xb6)@\xfdD\xe6\x05\xeb\xb3,@\xf3K\x17\xb0y\x1b0@\xe7\xf0\x9e\x8f]\xfa%@ \xe9\xd4[\x82\xcc,@w\xb0J\xeb\xf7a0@]\x03uaC\r0@\xc8X\xf6E\x95\xd80@LN\xcd\x8d\xe2\xd5\'@\xa3\xe6\x96(&|0@\x01\x1d\x98\x0bg\xd0\'@\xeeI\x91\xb4]\x99-@q\xdf\xf3\xdc\x1a_(@\x13\x86\xf9\xb2\xb2\xdc%@P-\x9b\xe2]\xba,@!\xa8\xe3\xe8\xba\xeb,@\xben6\xf3$\xc4/@\x80\xee6\x9e\xa3^.@Y\x0ef\xa7Wk0@\xb2OW\x91\xa4\x0f-@\x94\xd2\xabQ\r\t2@\xd0\x01<\x9b\x83\xba/@\x872\xa1I\xaf\xa5)@\x8f\xe0\xae\xda_\x190@}\xfb\xdfG{\xfb(@\xd6,\xd8\x9dF\x0b\'@kV\xf5Y\xbc\xb4&@\x18~\x04>\xa9\xfb%@#\xfe\xcb\x935\xa3)@2\x81tT\xdc\xdb(@5s\x96\x94\xe1(-@\x14q\x87x\x0c\xee0@9+\x17-\xb2\xe9-@\xea\xd2\xd1L\xf6\xb21@o\x07\xdbg\x98L-@\x0f5\xe6\x17w\xcc\'@\xf0\xaa*\xfe\xa4\xfa&@\xb3w\xbfHKM&@\xded\x87ROP.@\xb5J2\x8eP\xb0\'@\xd3\xe164@3(@\x0b\xafD\x96\xd4\x11+@\xe7\x7f\x11\x12S\xe8,@\xc6\xf0\xe31\xa4\x08/@\xa5;jC\xc3\x152@3qY\xadY\x062@K\xca\xcb\xcc\x90\xd91@\x8c\x00\x8b\x14\xafr(@\x97\xb8\xd3z\x9e\x8c(@\x9e\xa0\x95\xdex\x81(@\xc4\xa3\xc3\xb4rg(@\xc4,\xa8k\x89\xb6+@\x8b\xfdJ\x04*((@7J&/\x9d\x06(@\x98\xc2\xc9\x8bP\xf6/@#y| \x92\xd5(@\xeb\xbab"\xfdI0@a\xb1JHG\x0b0@=\xb2\xb1\xaeC[.@\xcd\xaeP\xf1lF.@\xe3\xc7\x95\xb0\xce\xd50@?\x97>&\x8e\x1d0@\x1e\xd1\xde\xb2\x05Y(@\xe3\xaeU\x87\x8bc*@\x0e Zs\xa1\xa50@\x00 G\xfdF\xf5%@\xf2K\xc08\x181-@\xf6\xa1,b\x9a\xd9\'@\x8d\x84t.+Q2@\xad$\x9fB\x91\x90-@Ya*[\xd1\x19\'@\xe2\xf4\x13=\x0ep1@\xe7\xc0\x92%\x1f\xba-@\x026$\xd9\xa0\x95.@\xe5\x10\xe5(s\x05\'@y\x96K\xb10\xdb)@]\x06\xc0\x0c\xc3\xb1/@\x19\xdb\n\xb3p2,@7\nf\x1d%<1@\xca\x03\x80I*\x87.@`\xc6i\xcfn\x84(@\x80\xf5\x04\x01\x8d\t2@\x83mm\xacv\x00/@<\x81\x87\x03u\xc6/@\'\xc1~[\x9e\xc5+@\x14\xb2\xa3_\x10\xab+@\xa8O\x1d\x1c[\x9f1@&\xe7\x89B\x85D1@\x019\xf3\xdf\x99\x00(@6\'\xcf\x01~\x1c&@\xcb\x88-\xdc\x8c`,@\xa5\x9fw\xce7!.@:\xcd*p\x02\x0b0@\x04\xe7FA\xabt0@\xb3\x16\xa7\xfe\xc7n0@>\xabQE\xf2\xd4,@\x12Y\xfc\xdb\xfa\xdd/@\xc7\x83X\x19\x11c,@f\xf5=\xde\x8f\x13.@\x17\xa0\x8a3::1@\xb48s\xad\xb8\x9f%@V\nG\xf8\xf2:1@C?\x13{\x16\xbf+@d\x99\xad\xa0\r\xd71@G\xfb~P>\xa9-@~\xd69gKm,@\r\xc2T\xdf\xa1\x8c0@\xa0\xc52$\x97\xe2-@\xb0\x10\x87\x0b\x9dh1@o\xf6\xb8 \x01\xaa0@\xef.\x8cW\xb4\xcf.@b\x002e_\xa5.@g\xbf\x81\xabL\x1f,@{\xa0/\xd8v\xc8(@O\xd5K\xf2\xfc\xd2/@\xec\x91cT\x8b\xc64@\x03\x1c\xc2\xb1\xe9\xc7-@\xf1\x9b\xe3\x825F1@\x7f\x1fz\x1d2\xa9(@Y-P\x8a{\x1b)@\xa2SZ\x1d\x86\x0b&@\xa0u\xcc\x0cz\xf1(@\x9f\x04\xaaX\xf1\xec1@\xce\x05\x07\xfd\r20@*\xadm\xd1#T-@\xb9\xc9\x05\x9c\x084)@\x80\x17\x13\x13\xdd\xbd/@+\x82\xf1\xe5\xda\xf7%@\x19p\xbd\x9aR\xb7%@@\xcfF\x02\xc3\xff+@\x9a\xb4d\x8f\xda\xd7\'@\x12\xf5\xd4f\x86\x0f&@\x99@SL\xfa\x88\'@\x87LJ\xfe\tk.@\xee&\x19\x1b\xfb\xe30@\xe7\x0f\xdc\xb1\\\x150@?\x0c\xf9B\xe6!.@EF\xe7\xf7/\xa6/@F ~Azf.@\xc2#\x92\xb5\xfem%@\xab\x85\xbd[ns-@\xc1\xa3\'\xf3\xb5\x9d-@\x1b\xcd\xe4\x18\xa1i*@p\xc6\x9e\xf2,J1@\x10J/\xadZ\xa6(@\x83\'\x0e\x91J\xff\'@\x04\xfdh\xfe\x15\x10(@FYM\xea\xf1\x8a1@l\xfc\xb2\xbc\x95\xfe*@\xaf\xda\x83\x11\xae\x1e)@q<\xdeg\xf8\x19\'@\xa6\xeb\xaa<o\x97+@\x0f\x83\xc2#\x15I1@\xb3o\xb2\xac\x15\xff\'@\xde\x9c\xcdf\x1ay(@\x8c\xb23TT 1@Ym|KWP&@\x10k\xd4y\x04!,@\xcf\xddA\x04x/)@\xc8E\xfe\xdc\'\x89(@\xb9\xd9\xf7f\x87\xb01@s\x88>l\xa9\xc5,@\x81ln\x1f0\xb6/@g\t~0E\x11)@\x00\xa5\x87-\\\xc5,@\x19\xf2A\xd8\xc3D(@\xa9\xd7\xec\x85\x18j&@4\xb1W\x06,\xb3/@\x9f\xbaQ\t\xfd\xc50@^\x0f\xc6\xac\x08\x82%@F\x7f\x9dv\xea\xa5-@\xa6\xadlZ\x966.@\xcd\x1b\x03\x0e\xed\xf5\'@\xd7\x8e3\xf4\xc8\x00.@y\x10\x8b:\xf9\xfa&@\x8d\xc5\xd7\xa0\xf6\x7f/@2\xff\xba\xfb\xc0>.@\x9a\x1e\x87)\x10-.@V\x871\xf8\xfcd)@\xab-;\x12^\x08\'@\x81v\xe8\xd2\x83\xee\'@\n\x9e\xda\xed@W1@Q9\x0c\x9e\x90\x83,@\x8e<\x1a\xbb\xac~-@\xd7\xff\x1bQ\xff\x15-@\xd1U\x05\xc3\xf7;0@\x18\x92\x18J\x86u,@\x12\xcd\xf3\x08\xd9"0@\x94\x9c!Z\xc1\xc8\'@\xa2]\xe6\x97y\xfa/@\xb6\xecFx\x81!)@\xf5\x87\xfa\x06c\xc6*@Re\x970\xbcN(@a\xea\x0e\xa3\x9aC(@\xcf-\xb2~\x03\x87/@\x81\x12\xee\x9d&\'-@\xff\x8bT\x15\x13#.@\xa1\xbeES\x95\x02.@\xbb\xdc\xc32\xbat+@\x81)\tw\x05!0@b\xf0\xbf\xdd`\x84.@Wn\xcd0+)1@*\x04T\xbd\x96\x100@Z\x05\xc4\xa5\xda\x1c(@J\xcd\x17\xf5\x12\xd8+@\xf1\xd3\xefZ^-0@\xd0\xa8D\xe5(_1@\xc1\x0e\xee\xc8D\xa01@\x0c\xfb\xdf\xe7Bt(@<\x12r\xaa\x81\xf3+@#\xad\xd2\xa5:\x1f0@l\xa6bm\xff\xcc-@\x07\xe2\x99\x13F\x1b1@\x08\x1a\x1et\x1e\'/@d\xe5\x02\x80\xe5\x0f1@~\x1a \x85{\xd2*@1vy_>\xc9,@U\xdd\xbc\xf9\x0e\xf4*@\xe6]+\x05\xfd\xf1/@\x00I\xbf\xd8\xf1\xba)@\xd8\x90\x1a_\xcdc)@>\x0c\xff\x0f\x85\xb70@\x9f\x84\xa5\xd6\xd6U)@\x8f\xe0?\xe4\xf5\xd7(@\xb5\xafHZH\t&@\xc8\xaf\x9c@\xf9%)@<\n2i\xa4\x9c,@Edd\x81l\x1f(@\n\xe0\x13\xa6\xbf\xcd,@\xef\x17k\xe3\xb0\xf64@\x88\x919mt\xb1-@\x9b\xf5\xf4]\xaf*&@W\xc6!\x17\nw\'@\xcb\xbf\x84\x19\x82\xac,@\xcbp\x152\xf0\xeb0@\xb3\xc4\xaf\xd7@21@\xfb;\xcc\x9a\xb3\xe1,@\xc7\xe8\x8e\x1b\xd2\xb9&@\xc2\x80\xae\xf4_\xc1(@\x14\xfb]\x9eV\n0@\x19\x8a}\xd2K\xb6*@G\x10QhP70@E\t|9B*2@CXgO\x9e\xe9%@\x8a\x18\xd9\x11h\xf3,@\xa8*\x13\xaaT\xcf,@\xe9Ujc&\xf9\'@\x81\x8d\xc77\xedp&@a7\x9f\xe5\xaa\x9f.@W\xda\x1d=\xc8\xae1@\x88\x01(\r\x1e\xbd1@i6\x11Ra\xc31@\x805Q\xa0)>,@V\x91\x13\xf3-4,@j}\xbeIw\x1f\'@0\xe4\xaa?\x1f\x182@\xe8\x06\\\xd1M\xc92@\xe0\xa4\xbd\xea.\xe60@\x81+\x8a$\xa1\xb4-@\xce\x08\xc2\x95\xc7\x1d+@\xa8\x1a"\x16\x90\x051@\xf0\xde\xf4\x88\xc9]-@\xbdM\xe9@c\xc5)@4\xc3\xff\xe7\xd1\xac\'@\xd2\xd4\xf5Gk\xe7+@\xf1\\\\\x0f\xf3\xcc,@$\xab`3\xe8\xc5*@7\x13}SR\x19+@\xf4N\r3\x1e\x18&@\x82l\xbc\x1d\x02\x8b1@PM\xf6\xc3\xcc[1@9&\x12Oo\xc01@\xb04\n\xf2\xf2\xc90@\x1c\xf1l\x82\x9f7.@\xad\xb0r\xb1\xcb\xd0,@\xb5n\xe0\xf1\x890)@\x8e\xbc\xeblu\xe9%@)\xf0O\xa0\xde\x95/@\xa1@\xc5\xe9\xb77+@\xaf\xfd\x95\xff\x8b\xd82@>\xfc{\xbf|\x90*@O5\x9c&\x88E0@\xbe`\xb1h\xb2\x051@\x7f\xbea\xfa\x12i&@.\xda\x19L\xd8\xa8\'@\x8e\x9c\xfc\xd5\xa2\xd22@\x93\xdal\x0f\x0b\xc6,@\x15~\x045\x0b\xac0@\x95\xe5\xce\x17^W.@~\xc3\x0eA\x80a.@X\x8c\xa0a\xa6\xb5+@,\xd2\n\xc3:\xb6-@\xdc\xdd\xb2\xbb\t\xf6.@\xd9\x08yVI\x98&@\xf3\xd1U\xb1\x81\xe9.@\xf6\xcaU\x87\xa7\xb6.@p\xef\x19\xbe*\xc40@W!\xa3S>\xc6/@\xbe\xcc1\x06\x8a]1@P6\xf9\xac\x9c\x1f0@\x10\xf3x\x88\x19\xf8-@>\xe9\\\x1fb\x17.@\xe4\xf6p\xe6\xb1\xd2-@o\x83\x10\x8dY\x81-@\xfa\t\xe3&\x17\xd1%@A\x89\xc2\xb3\xb8\xc4.@I{h@\xc2\xda-@\x90z\x0e\x0b\r\x06)@\xa1$\xce\x9f\x93\xca(@\rt\x84]*;+@\xa1\xa6\xd1\xc1_\xef,@\xa3#\xbc\xadB\xcf,@qC\xb7\xf5\x01\x1e,@\x99\xecI+~\xa2%@\x19:\x8e\xfc`\xea0@{:0\x9e\xf8\xa50@y\xa9\xac\xaf\x01#)@p\xec!\xd6AL)@6\x1bQ\xf2\xa1\xdc2@\xdf\xeb\xdb\x7fai,@\xac\'\x15\x9c\x03\xca0@\t\n\xa0\xd5\x9f"0@\x83\x0bA\x8f\xa6\xfc-@Is\xb6\x07\x9b\xf1.@\xc0\x95\x11\xffy\xab-@(\xad\x91\x9fg\x08-@\xd5\x90;3\xf6\r/@\xfb/!V A1@\t\xc3\xe9\xb3\xe5\xf4)@\x83\x18f%\x07E(@\x10\xe9\xad\xc1+t)@\x89D\xe2\xac\xf3e0@\x95\x1b\xa2a\x1f\x17&@\xc6\xeeW\xea\x89\xae+@\xf6\x15\\\xbfO?1@\xa4\xad{N\xbb\xb2&@|5\xdb\xb4\xc8K1@\xd1.-\x94\xf6\xe12@\xe4eS;\x95\x1c2@T\x89_\xbe\xc9\xc9/@\x83f\xa6.\xfb;+@\xe9X\xda\x0b\xe0\x90\'@\xfb\x9e\xab\xbf\xfb\xf0-@\xfb\x03\xb1\'"\\-@\x8ff\x88!b\xf1,@UO\xf0\x873\x10.@I\xa0\x80\xf9K\xd1,@\x1b\x85\x0eG\x81t)@\xd7k>\x17\xcf\xf4)@\xbe\x193\xb0\x1c\xf1-@\xa8W\x8ePs\x1a/@\xde \xdf\x8b\xc5\x031@=\n\xde?\x80\xb40@W\x84\xf7H,\xae0@\xcfS\xc8\xa3\x94\x0b(@\xd3\xd9G\xa3l},@J\x99\x99V}l*@\x10g\xd2!\x19\xdb2@h\xee\x86\x9b\xf1\xad1@\xb5\xed\x9f#n\xd80@4\x9d\xebi<j%@\xf7A\r\x0f\xadT/@\x8d\xcfp|\xf8p,@mm\xb2\xb21\xea.@\n\xc1n\xfb\xf0{1@/m\xa08\xef\xaf0@%\xea\xf6\x98\x19\xcc,@\x15\xae\xeblf\x1b2@\xaaW\x0c\xca>C0@\xb5B@m7\xe0.@\x05\xe9\xc7\xdbM\xd80@%\xdfr\x01f\x8d*@;\xe2\x13L~\x86*@\xc6}p\xc4\xd7H,@PG\xa1\xb1\xf5\x9d%@\x0f\nX\x16\xbed)@\x83;\xce\xba_\xab0@\x9f\xc3\xa6\xae_\x9c1@\x19\xdd?q\x8c\xfa(@~\x96\x8c\x81\x7f\xda1@V P\xb6\xce\x072@\xe48\xaf\x8f\xf4\xbe0@\xc4s\x92\xd9z\xaf*@\xdf\x96\x06"\xf0w,@\xc8\xc9}\xbfN\xd8&@\x99\xd05\xb94\xd9(@L\xddS\xa9\x80\x821@\xba\xc2yY\xdb$1@\x0f\xd2\x18\\",&@\xd6\xebq{\xc8\x12\'@H\rxR\xa9\'\'@A\x08\x84\x7f~\x9a,@Xg\x00\nTZ)@/\xc6\xca\x1c\xaa\xb80@\x87S\x8d_\xbc\xe5+@Q\\\xe8~\xcb\xc7&@\xff[7\xe5\xa2\x8a+@#m\x88\x10\n\x8d0@\xbe\x9ax\xc6\xcfh.@l\xa3\xf5od\xdf-@\x19\xb3_\xf6\xafp(@\xa0\x1dYX\xecW(@\x1f>\xf5\xd2\xf3S,@;{\x878f\xa3,@\xed\xdd\x91\xcb-C2@?\x99\xf7]\xa1\x90,@{\xbe\xe6\xbf\x05/&@\x88\xf1[\x8b\xa9\xd90@\x8ct\x99\xdc\xc0\x0e\'@s\xa4\x9a8@\xcf0@\xfd\x97\xb7mr\x13-@\xa0\x89\x9f\x10\xc6\xd1-@{\xd5\x9d\xe4)\x8d0@\xe3\xeb\xd4\x19b\x14&@E\x8c\x8c\xf1\x11,\'@rZ\xae\x19\xef\xde)@M\xd3\xcb\x8dA\x84*@\xd9W\x97\xb5\xee[-@\xb1\x95z\xbfAe.@\x14\x8b\x17F\xb6r,@\xae\x12\xc8>\x13:2@a5\xb7\xed\x88\x0b.@\x0f\xa3|\x96\xe5\xbd-@\xd7r"9h\xa3,@\xea\xb2!\xad\xf2\xbc.@5\xdb\x97\xb3\xc7\xfc&@\x94\x16T\xbe\x8dI0@\x16\xbd\xa6\tBg*@Q\xae\xb5\x9d\x0cn*@d\x02\xefU\xde\x17.@\x84\xc8<\x11d\x08,@o\xb5N!zU-@\xa4\x86\x98\x97[\x07-@\xc8s,,\xaf\xdc,@\x16N\x08\xbd\x84G)@\xd1\x10\xd2T\xb5a1@\xdfh&\xd9\xb4\x19-@N"\x06\x90\xe0A,@\xba\xfa\xc93&\xa90@\xbd\xf9\xf1[\x8d\xf7,@V\x18<\xb2sY-@\x04y\xd1\xc9\x830%@\xdc6\xfa\xf4J\xe7&@\xdd\xe6\xc1\xa0L\x96)@\x7f\x11\xe5(\xef\xd7(@\xe2\x0bg}Yk0@\x9c{\xc4z\x06N-@pd\x0f\xc4\xe5 0@\x8e\xd6~\xdc\xee\x12(@\xfa\xfa\x9e#M\xe7\'@{\xbf\xc4\xf7\xf8\x1f0@k\x07\x1a3c\xd5\'@\x18\xc8R\x11\x0c\x9d0@)\x95\xcd`K\x19-@;\xe5z\xfa0\x12-@\x08\xd9\xd9\xc21\xfa&@k\xb7\x12\xd2\x90\x19\'@\xdc)\x92/\x1d\xa80@\xaa\xba\x15\xaeF\xb4)@\xed(\xe8F\xd7\xc01@\x0f9C\x94\'),@\xa4F\xf1_\xf6R/@\xb7\xd5\x83\x11x90@\xb4\xca\xe5\r\xf41\'@\\\x86B\x1cv\xa4&@\xb5\xaexJ\xfdU&@\t\x87y\xe4G\xce&@\xf5\x88V\xab\xb8\x9a,@\xa6<\xb7\xdb\xd7\xd40@\x01\xd2\xe7v\xd3\xdf.@\xfd`\xd3F\x0fJ,@Ip8\x83\xf1<,@W<\xc5Zj\x1f,@\xcc\xe0#)=\xf4.@\n\xfe\x905\x94E.@\x8a3\x9b>\x9cu-@\xf88V\xef\xbd\t0@\x8e>\xa0\t\x81\xac0@\x97\x90\xaf\x94\x85\x1c1@\x98\x1e.\xe1\xa4\'1@\xc6\xb5\xe8\xf3\\r*@\xe9}\x90)D\xb41@ML\x95\x13\x84g-@h7$\x1de%\'@\x86\xff\x99\xfe\x17\xb1\'@\x10\x93\xff\x10Bn(@\x06\xe0A\xcb\xcfZ-@\xcd\xe2\x1a\x90\x1a\x80,@UM\xc2_\xa4\xed0@\xff\x96\xa1\xd3\xafK,@j\xeb)Y=\xf4)@Qh\x18\x145v*@S\xa7y\xd0\xe1e/@0\x08\x18#\x8f\xcb/@\rX\x92\xa5mY&@\x99\x85!!\xf7\x9e/@\x16\xf2\x84\xf1\xf0)0@\x02\xd6\x1b\xd5\x9cZ.@\xc9Aoi-F)@\xd3\xe6\x9c:v\x9c,@\xaf5_\xb8\xf19&@\x1aDW\x84\xb7\xe7-@\x07\xc8\xbdO\xd6\xe01@\x93\x8f\x9f\xb0\xe55,@#]\x9c\x0f\xb1 1@\xa9*\xab\x08\xc4\x1b\'@m?\xd9\xea-\xec+@J\xccuP\x8a>.@\x0c\x98\x1b\xfd\xb6n-@x\x04)\x8b6h*@\xf7\x1b\xa3\x9d&\xef,@\xf7\xf4Q$.\x1a2@\xaf\xcb.\xef\x96P,@5l\xbcs\xa3\xc2.@}Xy#l\xc70@W\xe5\xabP1\xa20@\xb4\xb6"\x0f/\xb61@j\x15\x12\xee\xe8\xdc\'@\xc1\x92\n\x8a\x87\xcc&@ \xb8\r\x1e\x98~-@\xc9@\x95F\xd4\xcd0@1\xda=\x9b\x11\xb81@\xcdLc\xd5\xacO+@\x92\xbb\xa3(\x01\xc7-@\x98!\x81\x9b`\x8d&@N\xd4\xbf\xae\xf9/%@\xed\x9b\x87\xd1\xb7l0@f\xf4U\x9a\xbdm%@]\x91U\x11v\xb1\'@\xfb\xcb\xf9\xd8\xef\xff\'@\x84\x9d\x0f\xccg^0@\xab\x93\xf6\xce\x8b\t&@%\xec\x98\xd7\xaa\xe10@_\xe6B\x8b\xb4,&@\xedu\xdd\x1cN\xae0@\xb8\xf2\xd0\xcfM\xbf/@\xc9\xd58\x84\x9311@\xd9\xc7_1\xcbG1@\x17\x8bs\x8b\xb5;(@n:\xcaQ\x13\xa8\'@\x80\xb9\xfdJ\xd4\x181@\xbev=\xcd\x9c\xe1\'@\x16\xc9\xae\x08\x0b\x9c+@.zYT\xdc9-@\xb2\xebvq|\x851@\xfb\xf0J[\xd9\xdc1@-\xf4\x03\xef\xc9\xcb*@\xea\x86%\xe9\x1fi,@\xd5\x01/,~\xdf+@ :6^P\xa3\'@\xc2\xe8\xa0\xce\x1e\xf20@Y\xbeY\xb1X\xd9&@N\xde\xa2\x10v\x0c*@\r\xd0\xee\x109]0@D\x83\xd2\xc1`\x1c0@\x00\xd3o\xaa\x18R*@n\xf3\x81\xc3\xe57)@\xd0\x93\xf5\xcc\r\xd8&@pQ\xfc7\xb8C-@\xb0\xe9\xfc\xa4F\x15&@\x85\xb1\x9f\xe5/\xcf0@\xd8yx\x01\xcd\xb0&@D\n\xe0o\xce\xd3&@=\x93\xd5\x07\xb3\xdf%@\xb3\x91Nr\xfeG*@\xdb\xbd\xe7\xec\x12{*@=\xa6\xeeN\xb7\xe4\'@~\xf2U-\x97\x8b0@!\xf1:\xc6\x83b-@\xb7\xef\xee\x9el,(@OX\x18\xe6O\x1e-@\xe6\xd1\xb0Vw\xed,@\xf7\xf2\xa95zg,@\xcbDwl;c+@\xcf\xa1\xc14\xd1\x1d%@\xfa\xd7\xa4\xbft\xc90@\x82AdL\x99\xaf,@\x84\x98\xa5\x13w\xda0@\xda\x0e\xa3\x8a\xd5R-@\xe6R\x8b\xcf\x91\x0f0@\xe8\x9f=\xe7\x99=(@[\xba\x1f\r_\xf2-@R\xac\xe6Tg\xd4.@j\xf5$\xa1\x8f\xb1+@\xafA\x01\xcf\xfdy0@a\xb6b\x1dV<)@\xc1!o\xfe\xef\x8e\'@\x03\x1f\x10L\xcd\xcd,@\\\x9f\xac\x9b\x8c\x98,@\x9d\xa4\t\x01\x16\xd1+@\xa7Qf\x1b)\xf4&@\x0b\x856\x98\xb2"+@\x91\xf4\xc4Y\xa4M-@\x91M\x91\x17\x9a\n/@\x1e\x12C\xfc\xe3\xde-@\xb1\x84\x19\xa2\x8e_1@P8\xb8`\x93\xbd/@l\xf5\x98d\x9c\xb6&@8\x17\x8b@dX*@\xf1\xf9u\x89\x16\x99*@\x9c\xcd\n\xfc]{(@$\xd8\x98?\xf9R-@2 \xf9\xbf\x84\x13%@i\xc3^)*,(@\xc2\x18\x83\xbb-\x10,@I\xab{\x8f\x7f\xe0+@\xaf\xceRE\xc1\x97-@$X\xf6\xe4\x1e\xe5)@`\x02B/\xc5@)@k\xc7\xbbwq\xa1*@\xbc\xd2\xb1\x8ez/+@\xbeH\xa42%\x04-@;\x83 m\x10\x9f,@\xddm\x93+\x89)&@L\x08st\xfc\x16-@\xbc\xa3\x1d~\xee(\'@\xcf=\xc8\x12\xda7)@\r\xe8\xe0&\x82*1@(^\x17\x03;#/@H\x00(\x98#\x890@\x0c\x86n.\xfc\xb80@\xf5\x9d2~\x91\xae,@j\xa4Z\x1bK)0@\xb4\x02\xfeJ\xfe\xcf&@\xe1V\xd2\t\xff\x00\'@\xb4\xc1\xb0\x0c\xd8c*@\xcf\xbe\x83F\xe5e+@\xe4|\n\xc66\x11/@\x91\x98\x0f\x05\xd1\xd3\'@\xfc\xce|&\x86\xe9+@b8:?{J,@\x14\xab\x8c\xb0/F1@\xd9E\x12\x14\xf5\x9c,@u\x11B\xafL}%@h\xd1\\\x7fbR,@>\xc8\xc2\x94 P)@\xe9jy2\x9f6)@\x16\xc5\xf2\x99\x01\xc9&@\'\x90\x94|@\xb10@Y~\xdb\x03F\xc60@\x9e\x99^\xf92\x9f0@\x9bI\xf7+\x82\x8a0@\xba3\xc2k\xdeT%@i\xcc\xcb\x1a&\x9d-@\xde\xa5\xbe\x96\xe5\x1e(@>\x1d\xb9\xa2\xd6\x08(@MR\xc2\xd3t?&@\xb6\xdfK1G\x90&@\x9d\xad\x1eB\xf8\xa4+@\xceY?[\xd8\x8a+@\xc7&\x10\xce,\x801@\x16\x83\x7f\xb4\xf8N,@\x86\xd5\x9f\xddM/&@\xce\x07\x1bq\xf8\xd4/@\xa0>T\x17\x98\x9b*@\x0f\x9eCz\xe3\xc8+@\xa3\xe3w5\x85*0@\rk\xe6\xec\xf3\xec-@\xd3C\xbf\xed\xe4\xd9*@jc)\x05\xf5K1@\x99\xaf\xe5<l]1@JY~n)_1@G\x96\x96\x97\xcf9%@\x9f\xe5\x95\x03Z\x86-@\x14.Ib\xc7\xcc)@v4\xd7\xbb\x99\xf4\'@C\x93\xd9\x84\xb3N1@\xc26\r\x93\xd6\xf8)@\x12\xcf\xfdr\x94}-@\xae18\xf01\xe6+@\xac\x9c\xaaT\xa1\x94&@\xdb\x05\\\xd6\xb8\xb7&@\xdbe\x1ai\xd3\x98(@\xadbf6\xb2j)@\xc5Y\x89\x8c:\xa7&@\xcf.\x1c\x19E\x86)@\xeb\x95l\xc6\xac,,@\xf0s\x87\xb2\x12;,@\x97\x87&\xe5[#+@g]\xb9\xda\xecT)@c*\xfb\x89\x97%)@\xe1\xd0;\xb4\xfa\xe4%@\r\xb2\xcf\x0b\xbe\xdf&@Yw\xd1\xf6\xf2\xb2%@\x06\xb0\xc4O[\xe6+@\xf16V?\xad\xdb+@Gd\x99,c\xbb*@T\xa2\x94\x80\x83\xb6(@\x97_s\xa0:\x1c+@\xee\xbd/D\xc7\x9b+@i\x94$\xa9}\x122@\xe7\xc1\xe8\xb9\x87\xd4-@\xd19:\x97\xaf\xd6&@\xaf!\xba\x9dX.,@\x9a\x98`\x15\xe4`1@\x11\xbb\xb9M|\x0c)@\x8b\x02\xbf\xe5[\xd3&@\x10\xb0\\\x9e`\x0c(@\xda\x01B\xc8\x12\x860@N\xacsZ\xab\xdb)@`_\x1a~\x9e\x073@\xf9\x1e\xe1\x891\xd5%@S8\xf2\x0bq\xbf-@\x9e\x18.K\xa2\xee&@\xf2\x08$3l\xa7*@\xbb\xe05\xa7s\xe5*@\xa9\x85V\xf1`\x070@m\x92\xde\x97x\x89-@\x95\xa0|T\xb7\xd7\'@a\x91\x9c\xf9\xe1,&@\xb3\xb8\xe0\xd0\x88\xa6+@\xa5\x9cZ\xe28\xe20@\x0e\xca\x83\x17\x9c\x12(@\xf2w\xbc\xf5`l%@\xab\xab\x14" \xc4+@\xda\x14\xa0\xb4\xf4\x9e/@I\x0b\x168\xe0\x7f/@\xf5\xce\x95C\x95\x02/@U\xb7Oo\xa1\xce%@\xc8@\x05\xe6\xf2\xc8-@uE\x93\xb9\x1a\xbf(@q\x8f*\x8b\xa1\xda-@\x1a\xdd[\x86\xda\x19+@r8\x99\r%\xff\'@@\x98\xf1\x93\xf6`+@\xb2\x99\xf7V\x15\xaf-@\xe8c\xbf8\xff\xf1.@{4\xe0\x0b\x90\x08(@\xe0n\xe7Ml\x95+@L)\xadE\xdaq/@\x9c\n\xf79\xc6\xcc/@\xbd\xf7\xc6\xbbE\xb4-@=\xa4\x15Q.\x17-@\x9a\x08^&\xdd\xc8(@\x99\xef\xbcO\r\xdc1@\x81\x86t\te\xd8.@\xf9\x9e\xb2f\x0cP/@\xec\x8d&\xe55\xad\'@\xd8\x86\x7f\xf5\x1e=&@Q\xfd^\xc2\xab\x7f-@\x11%:\x82Z\x16/@a\x7f\xd4q\xae$(@\xed\xd0\xe4\xfb\xedl(@>\xd5I\x91\xa3\xe4%@\xa1\xb8F8\xd7\x8e-@V\x106|^\xca+@\xdb\xb1\xbe\xe3S\xc0)@\xa4}\x13\x1f\xdf\xa0/@\x9f\xbd6\x07\x89H/@!k:\x91\xb8[+@\xaf)\xcb\x05\xc4.(@\xe8\xa3V\x19g\xc4/@b\xd0%\x8eZ\x0f1@\x12t\x83\xa4q\x85.@i)\xfaEXg(@\xcbu\xe2\x9d\x01\xce.@q\x0fAlj\xd70@yb\x1dJE\x80+@\xacz\xb3\x1d\xee\x011@\xe42\x91\xf2\x93i1@y\xcd\x08\xa8\xd7(-@\xef\xb6%{\xe3\x8a)@\xcd\xd3\x07\xd8\xe3\x8a/@\x80Y\xfd?&\x05+@\xce`\x93\x9b\x7f`\'@\x12\xd1\xfb\xb7\xdb\xa9(@\xe3S\xd8\x95\xf1e*@TA<\xb2\xe7\xd7.@\xf6\xae\xebyG\xb1,@\x96\xd5N\xc9KG%@J\x04\x8c\'\x05\xbc&@\xfc\xe2\xe09\x94\x96+@z\x91\xa1\xe2q\xa2(@b\xac\x8f\x87\xdb\xf20@\'5\x01\x9c\xe8\x9a.@\xd6\x07\xfe\xc9H\x99,@l\x8d\xf2o\xf920@]f\x9dF\xcf\x06)@\xab\xf4\xc4\x92W|(@\'\x18]\xda\x8b\xd6+@\xb88\xa1E\xe9Y)@\xbf\x14hW\x10\xa5,@-\xfc\x98\xd3\xac 0@\'\xd6\xbd\xe0\x0f\x9a/@\xd5\x98\x93J\xf0\xfa.@\xe9m\xaa\x9a%\x80/@\xbf\xb2\xb3\x1cH\xfa(@\xe8\x1e\xeaH\xec\xd70@\xe7\xbd\x92k<\xcd0@Ht\xa7\xdb\x84c1@=\xb4\x97\xf9(R,@|\x97\xe9\xe8\x8d\x9f.@\xad$F\x81M\x1f*@$)Q\xdb\xcfK*@\x83I\xbf\x95\xaf\xfc*@)su\xc9(\\/@y*\x9f}\xd2\x89)@C\x18\xffj)U\'@nNFm0\xed/@JD\x8d&n\x91-@[\x1e\xa1\rPn/@\xbf0`r\xf6\x1a,@\xb1\x19CT~\x10)@\x89\xbf% \xc6\xef(@\xc9\xcf\x8e\xe8\x86\xf7\'@\xb2\xe3z\xbfh\x99.@t\xc4O\xf5\x1dc1@\xdar\xd7\xb6\xaf;/@\xd1\x8b\xc6\x1fM\xc0+@]{\xe2\x96<;)@gr\x00\xc5+\x800@\xe3\x81\xd6[\x91\xf5%@g\x02\xbe\xac{\xb1/@\x8d\xc7[\xba\x8e6.@B\xef\x83\xd2\x7f\xfd0@\xeb\x187[[\x99(@\xe6\xe0O\x0e\xed\xdb(@\x88Co*\xe4\x13/@\xf8\x00\x04<\xfc\xb7-@5\x0e\xb9l\x17(,@\xabz\xb8(\x85\x14)@E\x8a\xa7\xc1/21@\xde\xf396}O\'@w\x88\xbaM\xef90@;\xfe\xc6\x99;1/@\tO\x06}\\\x88+@q \x95N\xda\xd2/@t\\\x9e\x9b\xc4\x91)@\x0c\xf3\x81\xfcnx)@\xf9\xf9>\xf8\x18\xe12@\xe0\xc1\x02\x9ect(@\xcb\xd6>\xdb\xb8"&@-\x08\xcd\x0f\x1e\xd91@5bl\xe3\x1bq(@\xeb\xa9\x1d\x81ga1@\xc7\xbc\xfe4%\x9c)@\x9aOpL\x10\xc5+@zJ\xac}\xed\x9a.@\x9f\x8b\x8e\xb1\xa4?/@\xcb\xf1tb\xff\x94/@2\xe9\xc3oC\xc4-@\xc3\xf8%\xf4\x02\xdb/@J\xa6\\\x0e\xc8\xe0*@\x08v\xd8\x03\t\x89(@#8\x87\xa6g\x83&@\x8cJf\x0e\xa0t0@\xdd\x11\xdd\x17sB*@\xf3\xa0\x11\x9fM-,@\x8d\x93\xcc\xdc\x80\xbc1@\xcb=\xd7\xeb~\xd7-@\xf4\xab\xff\x08z\xde1@\xb5\xa6y\x00\xb9\xab0@\x92\x9c|)\xa4O2@\xd6\xfc\x0e\xfb%y)@\xd4\x02\xb4_\xc0R(@3\x85q\x91\xef\x9d/@lk\xb3\x7fpK/@\xdb\n\xe6\n \x93\'@\x90\xab\xc1\x85\xa2\xf3\'@\xdd(&\xb6/\xc9&@S\xb2\xf5?\x7fO,@\x16\xf4s9]2)@\x8e\xe3\xe7\xb9\x16\xdc-@\xb5\xce\x1e\xe3\x0c<0@\x9a\x85\xba\xfc\x87\xbc0@\xc5\xb1\xd5\xd5\x98\xf9.@\x88h\xadk\xe7\x94/@\xda\x1a\xfd\x7f}\x1b-@c\x93W\x92\xacj)@\x17I~R6{&@\xdf\xc8!tV\r+@k\x1c@(r\x11(@\xabh\x9a\x9d\xdd"0@\x1c\x91Z\xd8\xd6\xf11@@\xdc}\x9ef\xeb1@\xda:\xa2+W<)@I\x1bq}\xb0\xe7(@\xef`=\x83\x153)@q6\x89$y\xf2(@\x93T\xc6Jxv1@\x99\x95\xec\xd6\xc1$)@:\x0f\x0fV<<0@\xce6\xee\xef\xf6i0@\xf9\n\xfb\x89vt(@\'\xc8\xb5\xbd\xc3=0@\x0f}\xe6\x89T\x99&@\xc1\xd3r\x16\xb0\xdd*@):\xe7BKR&@:\n]2<\xc1%@\x97!\x14\x9c\xab\xfa1@\x8a\x8f\x99\x0b\xb8\x88(@7\x9bZP\x84\x8e1@\xdd\xfe\x94\x1d\x04v(@N\x85b]\xa1E&@I\x17\x0ct\x87\x841@wt3\x1c{\xec-@i\xb3\xf0F\xa3J,@\t"\x90\ny\x1c)@\x17\x80z\xe5\xeaY.@b+\x96\xfb^\x83+@.\x95\xfc\xac\x89\xd2/@\x7fV\xc8\xc1IA)@{\xda\xe1\x07\xa3L)@\x12|:\xc5\x8d\xb4,@\xc1zNc\x07\xce%@\xacC\xc3\x93\x10q-@\x98\xf4\xe6>P\xeb(@\xf2\x81)\x13\x98<(@\xf8L\xa8:\xc5=(@\x01\xed\xbb>\xcdl(@\x055\\\xb5\xe4\xe6(@\xb4a\xda\xbf\xf2\x1e/@IP\xd1\xb3%+0@\xee\xf8\x0e\xeb[\xa8.@\xf3\x0eQ\xcaV\xac*@\xe9P\x14$S](@S\xa6sh\x94c(@\xd1>%\x9c\x8c\x0e)@:\xfd\x88\x06-\x92/@\x15\x8e\x07H\xdbm)@\x82\x0f{\x15\x90\xb00@\x86R\xf6c\xa9X1@\xe4\xceq\x85\x91u&@\x10\xea\xd4mB\x10&@Vd6le\x7f(@\x1e\xa2\'\x8e\xbdq1@\xf2\xc8\xabMh\xc8+@Y\xe2\x13yn*+@=K\xbaw\xeb00@\x83f\xa0\x1d\xeb\xdf/@+\xc5\x7f\xf3\x87\x10,@I\x8fi<\x9a\x8b(@\x80\x1d\xa8T@k&@f\x1f\x7fT\xf1\x83&@\xe0\xea\xeb\xf2YZ(@T\x026\xc0\x9c\x8b\'@\xc7\xdf`\xde\x17\xa1\'@y\xad:\xa0l\x9b*@\x97Q@k\x90\x120@\xa9\\\xb1\xd0\xfa\xf6(@M&\xde\x8e\x04A,@\x0c\x80(\x970\x03*@\xca\xe6]\x81\x8b\xd4)@\xceC\xfco\x974(@\xa8s\xd9\x95\x0fW.@A\x1fU\xae\xef\xb1+@\xd9\x9d#\xf2\x0f\xe41@\x17\xf1\x9c\x90\x9b5/@\xca\x92\xbc\x8d\x7f\x7f)@\xfc\xf6\x92\xa7\xaa\x86)@\xc4A$@\xfa\x0e,@O\xc9iX\x0c((@\xeb\x14\xad0\x1a\x1d(@}\x15\xcf\x8e\\\xf2%@\xc5m(\x0e\x8cO)@\xa9m\x1d\x01Z:1@\xf9\xcf\xa3O=\xf8+@\xa1\x95\xf5[\xc0W1@\x0e\xfaI\xcf\xe7\x0c(@\xddg\xf4"\xfc\xe4*@.\x86/\x89*t)@i\x18\xd7`\x07\x99.@\xcd\x82\xc5\xe4\x89\')@\xb5\xd41qJ\xbe.@pO\xac\x96\xb8\xd0%@Jbwv\xa7\x1a1@\xbe\x1d<J\xfd{/@\xbc\xca_h\xd5\xc0,@\x05~\xcdY\x11\xf2(@\x04\xa2\x07\xf6\xd0\xa60@\x01*\xbe\x1e{\x96.@\xbei\x8c\x17\x07\xa5+@n\xb5VAd\xc7*@\x08\x16t\xad\x90..@p\xeb\xa8\x15\x00\x0b.@\x07xc\x8bc\xff(@\xfd5&\xdd\x7f\xa8-@\xe6\xa9\xe0m):+@\xee\xe6\x95`\xe80,@\xfb<\xf8bl\x840@\x98\x0f\x80AQ\x8e.@\xd9\'m\x0e\xf8p2@\xa7;\xd5\x9e\xc1\xa6+@\xd6\x95\xaf\xd3\xcah+@\xcdV\xa0\xe1\x81\xd1\'@\x06V|\xfb\xb5\xa4)@\xb5\xe5\xcd\xa4\x03\x8b+@\xa9S\xf0\xf2\xe30&@\xc2\x1b\xfe\x8e\x18\xe9*@\x12\xaeiG\x04\x18-@\x9er\xb3\xaf\xd6\x9a)@\x0e]\xe8\xfe\xf3\xb9-@\xb4\xc5\xa2\xb1\xacJ+@\xd4\x07\x99\x05\x17\xa6.@a\x89\x96l\xdcY0@\t\xbe\x1c%\xab\x1b1@A\xeb\xde\xc3\xf1\xb5+@8\x14\x88\xfd!?1@\xb2\x8bd\x92=\x0b,@\r@\x87\x15\xbce1@\xa6\xf0r\xbc\x8a\xc4%@\x0b\xd6\xf2\xbbcy-@\xd7\xaa\xfe\x95N})@j|K\xbb\xc2\xe4)@\xafa=\n@N(@\xd5\x84,\xce\xd8\xad0@\xf0w\xae\xbbb\xcb-@E\xad\xa2\xd5\x9d\x93+@hj\x8c\x0ch\x07-@\xee%2\xd5\x03\xa5)@\xc4\x08\xe5\xb0\xe7J0@\xcb\xd5\x8f\x0c\n\x97)@Q.Q\xa4 \x8c0@\xbb\x1aI\x13fW+@\xe9nQ\x84\x97\x071@\x87D6_\xdd\x83)@\x82\xdbj\x88l\xfb.@\x0bA|d\x0270@CA\x90Jf\xdf)@Z\xd8\xa3\xa59\xb8-@4\xf1(\x13O\xa3-@}?\xe4\xc0f\x08*@\xa3\xcb\xef~\xd8{1@$CH\xaf\xbf4/@.\xca\xd2\xf3\xe9Q0@\x7f+?\xcaie0@$u\xa5\xb1\x82\xa4/@\xf7]S\xf5\xfcx0@\xe7\xdb\xd3e\x8d`+@\x9f\xe3\'B0\xea%@sC\xbd\xbcf\xa4*@\xed$UEu\x981@\xc3\x1d\xca\xf2\xd9,1@\xd7\xf1u]\xb8.\'@\xb1\xa8{r\xb4_.@\xcc(.\xf8\xc9!)@\xaf\x0b\xa7(\x19\x13,@\x1d/\xe7*\x90\xa90@]\xb6\xf3\xcaM\xd9*@\xab\xdf\x1b\xc2\x1e\x1e,@\xf7\xe1"\xa9uU/@R\x8e\xdd\x0fx\xee.@J\xf6\xa9\xfe\xc6\xfc*@\xf4_\xf5\x01\x0c\xce+@HR?,.#.@\xda^3\xc8\x9a\x8e0@U\xee\xbe|\xdf\xd41@5\xfc\x00\xf3\xb5!\'@\xd1\xb0\xed\x07=\x000@\x94\xecpm?\x03+@E\xe0w\xf3\r\xfc-@\xa3\xad\xd8\xf7.\x150@\xb3\x9d\xb3\xc2\xf4@0@\x8f\x8f\xeb\xf9\x1dV0@5\xbf\xeb/\xd8\x9f-@\x1c\xbb\xa5\x89\n=2@\xdd\xa5c\xf9\xc5\xec0@ \xa3\xb3\n\xcd9)@\xd2\x06\r%_/)@\xe67\xf1\xdeu!)@\xc5N1\xc4\x1bt*@Y\t\xcbU\x1eg&@\xe8\t\x05\xa4\xaf\n,@\xe5\x04%\xdc\x96J)@I~\xab\xfe\xe8\x00*@\xfcx4\x1e(\xbf0@\xc4~E\xe4zG1@\x91\xb8\x8cN\xb8\xc7)@\xe7\x1bxH\xeb\xcc.@w\xc1\xc0\xa4NC)@\xd5q\xb9\nd\xa5)@\xea\x9a\x9e\xa0\xc8\xfd0@\xcbK\xad\xd9\x9c5-@\x86J\x18^\xef[-@(\x88\xf5p\xd1\xd80@:\x80\xfei\r\xa9+@\xd7R\x16S\x83\xe9+@\xac+\x13w\xbb\xfd-@"h5{\xe3\x00,@\x9bp\x96\x84p\x92&@\xb8\xd6$\xed\xa4\xc9%@a\xd0\x85\xe50z*@d5\xa44\xe4\x0c+@\xc8~\xa9\xccuv*@\xe2\x12d\xe8\x17\xa5,@\x84#;4\x8c\x831@\x94\xdb\x1b\x9a\xd9\xc2+@\xf1_w\xcb/k/@\xd3\x87^}\tZ/@\x93\xb3%\x9a\xda{\'@\x97\xf76\n3 +@}]\xf0r\xbf,-@\x9c\xb4\xc1\x81\xadi*@J\xfb=\xac\x1d\x15)@p\xca\xa6\xed\x99\xaa0@U\x89a\xe1\xf0\x08+@je\xbd\xd2/\x9e1@\xc9\xd0\xfe\xa0s\x1f)@\t\x9f\xaau\x90_(@\xa2\xda\xd5hpQ(@\x00j\x19h\xb6\x1c)@\xdf\x8f\x06X\xdc@1@u8\xeb\xd7\xe8#)@\x97\x81\x01\xac\x1b\xcc0@\x14?\x997\xb9\x10*@VeO\xfd\xc2!/@5\x19#\x0fop.@\xfd\xcb\x15\\,\xde%@8~\xb7\xf5\xd1B0@\x84\x9a\xe0\xf0h\xea.@\x9b\x91\xecl2R&@\xea\x81\xfaIp\xc9+@7\xc5\x1a\'\xfd\xf2.@4\x05Q)\xfe\xfa)@\x98\x9d\xe1p\x845-@\xe3Bn]\xfe&2@8#A$\x8b\xde+@\xcb\x85\xbb&\xa0`/@H\xc0\xb1qa\n)@R\xf6\x987l\xe3+@\x9bzP\xac\xb0\xbc%@;\xde\xf2\xfb\xfd\xcf)@p\x92,E\xbd\xea)@\xf6Fs\xef\xd1P*@\x9eC\x8b\xe7{+(@\xa3\xb8\x14Y\x82\x8e0@\x0f\xae\xa3[~+&@\xe8\xbd\xf6{q$&@\xa5Y\xf8z\xdf\xea1@f\\jI\x98\xd8*@\x9b\x97\x9dKr\x821@g\xcd\x98%\xb9\xd5-@\x8e\x86 \xae\x17\x0c*@ }Z>\xbc\xe40@\x91N\x8c\xef\r\'&@\xd6T@0_\x1b-@\x11<\x19\x99]\xde+@\xe9\xdd\x89\xd6\x0c</@+\xd3\x8f\x93\xef\x821@\x14\x84\xb8\x1fT\t,@\x9e@7\xac\x11U.@\xce\x8f\x99\xc7\x8d\x11/@\xce\xac\xe8\xf3:\xa60@\x8b\xb0\xe9\xd6\x8b\xbc0@"\xdd\x04\xac\xf4 )@]\xd6,\xa5\t\x1f1@J^\xce\x91\xd2l.@\xb1\x82\x1b\xe4\x02\x030@\xba/\t\xe6\x91U,@z\x9e\x9d\xef\xc9\x9b)@\xe7\xce\x8b\x12\xec\x96\'@\xb98N+?\xe0+@z}>\xdf\xf5\x07.@M\xf7\xe4\xe4\xf8\xef)@\xd1\x95\x1b\xee\xc9\x90*@Sf\xe7\x10\xea**@PO~/J!)@t\xc8J\x83@\xd7\'@\xce\xfd}:?\xa4/@\xd7\xc0w*\x15\x112@Q\x99\xfe\x0b\x94-.@V\x82\xbc\x1b\xbfm)@\xe3"\xd6>\x02\xeb0@\x16I\x97$t\x08.@\xdcC\x196\x8c\xdb%@\xdf\x827\xdb\x0f\xdd.@\xd5\xd8\xb8u m,@\x92:\x01G \x00-@\x93N~v\xba\x94%@\xb1\x85<\x98]\x1a+@=j\xc5\xf6,70@Tb\xb8\xbc\xce\xb1+@9I\x80\xaa\x91\x870@\xcd\xe8\xf6)n\xd0%@\x8c\xcb\xdbz\x0e*&@\xa3\xc2L_\xe8\xf30@\x06o\x99\xc3qq0@\xf9\r\xc9$\x92\x18,@\xc9\xac\xbf\x1f\xa1\x1e1@\x10eA\xfb4\xeb&@\xc4)\xeb\x18T\xc8/@\x952R\xd5\x07;(@\x9bq\xe5v\xcc\x0b0@\x15\x02$\xefQ+&@\xe2\xd5\x17\xea2\x8e+@\x07\xa3Z\x1c\xe7N-@eQ\xf6\xe2\xdaZ0@~\x83\xef\xf9O/1@]\xb9j\x8a\xd4\xe1.@S\x04\xd8\x96m\x050@Iq\xd5\x99\xb2f0@b\xad\x8a\x894\xb00@E\xba\xd7\xa5\xe1\x99/@\x15H\xc6\xe9\xb0\xa9)@\x01\x18\xcb\xb7O\xe1+@\x91\\\xad\x8f\xb0N0@\x80U\xbbv\xdba/@\xf1\xe91%\xae\xa3&@\xee\xc2au\x058\'@\x83\\s\x15((,@>r\xe6\n\xd4\xd82@;\x9c\xb9~[\xb50@\x88\x11\xcdq=\xd10@\x93\xf7\xa4\t3v(@\xdd\x8d\xa4\xe4\xb5\xd7.@\x0f\x99J\x8b\x933.@wG\x1cz4;0@\xff\xd7\x03\xcd\x03\xed\'@K\xdd\x12+\xfdf0@Z\x97\x93\xde\x91\x13(@\x0c\x84+o\xf5g,@8K\x83:\x1a\xe0(@\xa0\x00o\x96\xdfQ1@\x03\xf0<0\xf4\xe6(@\x02\x9f\xae\xbe\x8c\xfc0@dj!d_\x1d-@j\'R\x95\xda\xc5,@\x15\x11\x02\xf8K],@\xda\xd7G\x87\xe3\x99\'@g\x9c\xce\x07\x88\x910@_\x8b\xaa\xb5\x8a\x950@\x12\x9d~8\x9a\xa6\'@\x8b\x97\x18\x91\x8d<*@8\xfe\x8b\xcaH\xf9,@\x85?\x0c\xe1KB1@\x17\xe4\xd9\xa2&\xbe0@\xb4\xb1\xd1\x95=R,@\xa4\xdc\xdd\xd8h\xc5.@l\xca\xaf\x0e\xc1\xe6.@\x95?!\xd4$\x83/@\xcbT\xa3\x12\xc0o.@\xf3\xd3:\x16\xe2>0@\xda\x04\x99\xf973&@Km\xf7\x85(\x97\'@\xe5\x1d\x9c\xcf\xd4\x030@\xd9kn\x18k-(@Xg\xe3\xdcA\x87\'@_\xff\xe0q,\x14(@\x9e\xc0\xcd\xc8S\xb50@E\xf9\x98\x17Ot%@a\xa4\xf1\tr\xc4-@H\x88\x93\x95Z\xb5,@l\xf6O\x955@+@\xa5\x8d\xe8\xa4/\x14-@\x93Vwg\xac\xcb+@\\B\xa1\x91\x9ds*@\xdc\xfb\x8e^\xcc\xb9,@\x139\x1d\xb1\xa7\xc4,@\x16\x81\x15\xdd\x1d\xb0(@p\xf6\x7fE\xde\x17\'@\xb6\xba\xf0\x10\x90\xf54@\x1fD\xee\x0b@2)@\xe0\xe2\xeaX1\x16(@\xb7^\xfb\xf3_S&@\x96C\xf9\x81{\x8a1@\xf4\xfa\xd7\x0e\xc4\x841@\xe3\x9c";\xf1\x99.@\x16\x08?o[\x001@q\x1e\x85i\xa2l-@,K}\xcd\xd9,+@\xc9,5K\xa1\xf6%@"\xc5\x02\x88\xa8\xd5\'@\xad\xfeC\x14\xf2\x0c0@\x18\xa5\x08F\xab#/@\x84\xda?\xa4\xd8)/@\xb9\xdfy\xcf\xca\xea*@\xc1\xa2Q\x9e\xf8A&@>bB\xe5D\xfd%@\x1b\x94\x849_\xce0@\'\x15\x9de\xe6\xf1+@\x81\xe1Px\\h1@B\xbd\xd9\xe5\xae\x1d\'@&\xe6i\x07\xa4\x97\'@\xf0F\xe5\xcb\xc5\xdb%@\xfa\xca\x89\x0c\xe9\',@\xa6\xb1\xcf\xb5\xe6\x1f0@[\xf4\xed\xc6!\xe0(@,\x9f\x85@\xe6\xfc&@\xa9/n\xb7\x89L&@>\x1be\x18\x94\xdf%@\x0c~D\x1ckf*@Kj\xda\xc2\x9a\x1a0@qR\x06\x95\xfb[.@^\xf75\xce\xfe\x9a,@&\xee\x12\xed$\x81(@F\xc4\x85\x17\x85T(@*Lu\x89\xd6\'(@%\x85\xa0\x07\r\x04(@\x00\x87F\x1eFI0@rUWo\x90\n0@\xcb\x1fp\xfea\xd90@I\x9a+\xdeP\xbd/@\xac\x9d\x96\xcc`W.@\xf2\xc6U=}[(@\xc1\x8b\x85\xda\xea\x1e/@\xba\x0e\xcc\xe5\x11\xc6.@\x9f+\xb4\t\xc2\x17/@\x03lJ\x82t\x14)@\x91a\xa6\xe7\x99\xe3(@\xe5\xa7\x8d\x17i\x9c(@\xaa\xa3@@\xd3\x07&@oX4\x01\xb4\x16\'@&M>\x90\xd6o(@SrO.\xabX%@T\x92\xbfT\xf3a&@\xb7\x9a\xa7o-\xb5/@~`";Sy%@\x8c\xa4x\xbf&\x06+@8x=::`)@#\xaa\xe2f\xec<2@@qZ\xe2_\x97.@w\xcb\xec\x1a\x7fb%@!\xbev\x94\x13\x90,@\xea\x16^\x85\xb1\xeb1@nr\xfb\xad\xc1j(@0m\xd7%\x13P2@u\xdc\xfb\x0c\xb6\xe5.@\x82R\x9d\xf3\xb1\xc6+@<\xbeh&\'\xed)@\xcfo\x80X\x1c\x7f(@\xe6\xfc\xd8u\xb2\x84(@\xe0\x15\xbe\xc1\xd4W&@\xe6\x89\xa3\x0cf\x18&@\xaa\xec\xe7\xe59\xc2%@\xe9\xed\x83\xd4\x1a\xde1@\xe6bL{\xbb\xf7)@\x86-y\xdb\xf30(@\x08\xab\xd2~\xe5\x07+@<\x93@\xd4\x1a~-@\x0e\x83\xb6\xa9\x95 &@\x8b\xfd[+\x1c\xd1+@\x8e\x11\xdfu\xbf\xc4+@\xc2y#jd\xaf*@\xcf\xee\x13\xe3#\x92,@\xe7\x1a\xdc<\x0f\xe3)@\x02$\xd6\xca9\xd6(@\x13\x83E\xb3\xa2\xc9%@@D/\x10\t\x97(@\xa8\xcd\xc9HW<1@\xee\x0c\x8an\xad\xe3+@#\x1f\xaa\x1d\x8b\x02*@ \xee\xf8#\xe70(@J"y*\x82y*@\xecVT\xdc\xfc\xa3.@>\xecJ2~\x13&@\xbc\xda\x1fCh*%@\x18\x01I\xab\x08,)@"X+\'\xaeV)@\xe0}\xc4\xe5n\xca(@\xbf\xfc\xdb_\xe69%@0\xa7\xb9{\x0fi*@J\x94\xa96!\xdb(@\xbaj\xe2\x1ci\xb9(@\xed\xf7\x9dl\x1f\x1e%@M\xf8s\xc0h\xd0.@o-6\xbeC\xe7/@\x15\xad;R\xdeZ,@\x02C\xd0dk\x1c+@B\r\xf5sU\x9a/@\xb704d@v(@\r\xbf\xa0\xed;R*@\r\xf9\x98\x03\xbf\xbe0@\x8f\xa6\xb8\x1a\x98\xee(@\xbdlG\x1dYL*@\xe8{\xcd\x18 \xbd,@b@\x17\xceb\xa7(@\xba\x0f\xa5\x97pv(@G\xf6\\\xa6\x97{&@\x13\x90\x8f\xb0\x03"*@"3\n\xacP\xb8)@\xe5\xb5:\xfb\xfb-)@\xb3\xdb\x81\x8a\x8b\x18(@\xb6+f1Yt0@\x8df\x1b\x18\x8b\x8c*@\x9e\x15\xabd_3)@\xf7(\xbe\xfc\x00r*@D3@\xb0\xbbP*@h\x84bu3\x1c2@H\x9a\xfdR\xf5j%@\xdcy*\x85\xb5\r(@>}\xe6a\x08\xda)@y\x98\x1d`*50@:\xc2\x12\xb9\x13O.@\x8f=\x14.1K(@x,\xad\xd0\xe4\x15+@a\xc7{"\x8f\x0c\'@lB\xd23\xa3.)@{\rC%\xd7\xf3(@Nv\xad\x94=\x9c%@\x06\xa7[(X\xe31@P\xe1\x9f\x90\xe7/*@\x11\x9b\xa9\xb5]2*@\xe3{x\xea\r\x83%@$\xbe!\xfd\xc1D0@6eI\x9e\xd4\xe9%@]/\xf3\x0b#\x18\'@[\xa8\xfeyB[1@ 5\xaa\xa6\xa4\x060@l\x83\xfc\xf0u\xf9/@y$\x03`t\xb9)@\x0eo\xfd\r#\xd7(@\x9c\xa7\x10\xe2\x94\x9f1@\xa5Ho\x16JW)@\x97\x13\x1f\xccN\xd0(@\x9d\xf6g\xf1\x86\x8a%@\xb6\x8c\\\x82\x0e\xa8.@\xf4\xe4E\xa9\xf1\xc7*@\xca>\xaf\x92\x1f\x90*@\x8e\xfa\x8f2G\xab)@(I\xa5\x03\rK)@\xe5\x0e\xfe\xbd\x93}*@\x02v\xba1\xa7\xb9/@\x01\xa8\xb9\xd2\xa7\xf6)@\x89\xb7\x1e\x8a\x11w\'@HpoS\r>0@\x8d\xc5F\x82\xc9\xa11@\x90\xcd\x91\x93 \x900@\x89n\x03\x9b\x92\x9d(@5\x89\xc0\xed\x08I(@ $\xc3~\xd1\x0f\'@\x1f\xe1G\x06\x9dm&@[\xaa\x13\xfa\xe1\xa10@wOF\x10:\xda1@\xfb\xa5D\x90\x0b\xbf/@:\xdev\xe7\xb7\x19+@C\x9f\xa4\x85F\x88*@Zn\x8aY@f(@\x18D\x7f\\\xf3\xe4\'@\xd7\x14\xdfJl\x00\'@\x9a\x84\x95\xb2\xe6e1@\x04\x05!+\xf8\xae%@U@J\xf6\xfc\xf1/@)\r\xee\x1e[=0@\x0ef\x8a\x93\x0c[0@Cg&\xa5g\xe2)@\x11\xee\xb1\x14\x02\xe00@\xb9\xce\xc6Ao3.@,]`\xc7#\xd8)@\xc9\x0c\x8c@\x81\x07\'@\x198\x0bGu\n&@\x07:\xfb\xc7R\xb0%@\x07j\x1a\x14\xc2\xba1@<\x81\x06\x96u\xe5*@\xc31\xdb\xe94\xd6\'@\x86\xf9\x11\xb7\x80\x00+@\x95\x91R\xeb\x18!)@J3\xe4\xbb\x9c\xa6%@A\xb5O4\xcb\x990@\x8f\xd8\x95\x98\x02\xdb1@9\xdf[x\xf4\x971@\xef\xb3\xc2\xdf\x99\xe6/@r\xd2\xdbx\x7f\xbe\'@}\xbb\x1cs3\x13+@V\x11\x87\xfd\xea_1@\x1bX\x91\x9c\x11D0@sPa\xda\xden0@y\xb3\xa2\xb0\x8as0@\xabL\xc9X\t &@\x01\xc9\xde\'\xfc\xb80@\x95\x0f\xb3\xa3\xef\xff+@\x8f7\xa2\xd6\x94\x1f0@6\x04Z\xaf\xe6(0@-M\x963s&/@\xf6\xfe\x82\xf5\xbf\xe4%@;\x08*t\x1f.1@\x03w\xfa\xbb\x84]1@\x88nl\x9e\xed\xce,@L\xcb\xbf\xb9Mz0@\x9d\x94p#0\xcf\'@c\x07\xc2I\x17\xe0)@1j\xec\x14\xb19,@\x91|\xdb\xd3\xc7\xb3%@\xb5\xce_4\xafh&@pL\x10\xda\x89\n0@\xfd\xc8\xed\xb2\x11\x810@\xc3\xe9i\xca\xd5$0@M\x9d q\x98\x9b)@\xc6;p\xb1y\xc7)@\x17\x14\xe4\x01o()@\x1c\xcd\x01<\x80\xd2%@\x01\xef\xfcV|\xb4%@\t\xd8\xc1\xae\xe7`,@\xf4\xb9x)\xce\xf3.@\x06BlF~F.@\xf1\xc0\x13\x9c\x14F,@\x1b-t\xce\xb7{,@y 5\xdf\xd7\xc8%@U>6^\xb2\xb7%@\xdc\xfe\x8b\xf4z3%@\xbd!l\x84\x8d@%@\x1e8\xb0H^70@\xd0\xe6r\x86_b0@\x9c\x82\xdbL\x9f7,@\xb7\xe8b\x17T31@;\x8bA\xd8\x1b:0@R]\xb5\xb9\x0c\xa3/@]\x01l\xa2\x00\x04(@?4\xff\n\x1e\xd91@\xb0\xb6\x98\xb4\x97\xee&@1n\xfe\xd5"\xbd&@8\x8e\xf5\r\xf2l)@_\xe2\xa9\xf0f\x820@\x1c\xd7}\xfd\xf2;0@r\xc67\x9f\xff\x0c/@l\xfdK\x00\x8d;%@\xe3\t\xfcdj\x0c)@\xa8<_\xae\xfd\xc5%@\xb3\x8b4.;\xd4/@\x8bL\x96\xb3L"&@?UA\x86\x16L,@!\x95~\x90,~1@\xfc:\x15\x81\xd0\\,@\x8baXh*t)@`\x06\xa5\x9c*S.@\x1bB&r\xe7\xe7\'@\xeb\x97\xb9\xa7\xcb\xae0@\xa9\x18\xa1\xef\xad/%@\xde\x853\xf6\xaa!/@X\xc7\x19\xcdq5&@\x1e\xf6\x0f\x8e\xe5\xd30@Y\xe6g\xd7A\x970@\xf4\x97?D\n\xec.@\x959\x16\xd3{3,@\xf4\xe8V4R\xed)@\nQ\xa8|R\x89.@*\r\xf3\x01A.)@\xf7\x98\xb9\xd9\xc0\xd5%@z\x1e|cQ9/@/\xa9+\x02\x08/%@\xc6\xb8\x7fN\x8f32@\x03\xfc\x80\x83\x1e\xcb,@ *?\xeb\xa3k&@t\x93\xb8\x9aF\xdd%@\\\xf4\xdb\x0eL(&@\x03;\n@\xf8\xed%@\x1bG\xe4\x97\xf8\xa50@B\xa7T\x0f\x9e )@\x84\xa8\x1cs\n\xae0@\xe6%\xa6\xcc{!)@\xd1\x87\xbaF\x13Q&@\xdf<\xcb\xd5{\x15&@\xe0w\xf7HW=%@7\xce}E\x87\xf9\'@\xabY\x8c\xeaW/,@\r*\x0f\x83\xcah&@\x0e%::\t\xf50@\xc9NW\x1f\xdc\xb80@\xb0\xdb\xfe\xa1\xb6\xf9+@\x8boV\xec\x05\x8b0@\x84\xb4\xf9\xcd\x93\xeb+@?\xa2\xbc\n\x83G1@Q\x9b?%(81@\xd8\xce\xf4C\xd6\xcf0@9\xf9\xc4\xaa\x16\x9a)@\x82^\\\x07\xf4k&@A1DL\x98}(@\xb2\xd4\xaa\x13\xb4\xef,@\ta\xe9\xc3\xc1B0@P\xd5\xab+a[+@w\x15\xd3\x85\xcc\xf20@\xf5E\xec:^.1@\xa5\x8c\xd6\xd2\x7fN2@e \x08mFR0@\xa2\r\x94K\xc5\xa4*@!\xe9\xb9\xfd-+&@\xf3\x8b6\x9e\xbed0@\x1c\t<\xc1\xa5\xcf,@\x88<\x16Q\xcb\xc2,@>\xb2:\xd2e$)@\xf1[?\xa4\x1e\x9a&@\xe8\xf5\x07]\xd260@\xf8\xbf|\x0c)I%@%q\xfe\xf1{\xd6\'@\x10/\x04c\xdcY0@14\xf9\xd1\xe30&@\xa2\xc6\x1b)\x8c01@\x13[\x13\xf6\xad^0@\x0b\\\x98J\x93\x191@\xfd\\\xc5\xfcl\xf6\'@\x9e\xb1~P ),@\xe5>#:p\x83/@N\xe5\x06\xa7\xd9\xf6+@%\x07\xc9,\xd8#)@\x88 7\xb3\xa6\xf60@\xe7\xc1R\x9f\\\xf4%@\x7f\x10\x13\xd0\xb2O)@\xc1\xa7\xd4^\x8f\x0c/@\t\x13X\x87L\x9e\'@\x14,\xb2\xea\xfbJ0@o!%9Z\x85&@\x03\x85\xc3\xd3\xf4k&@\xb9\x00Z\x8c\x89R&@\x94p\xbe\x87\xdf#&@\xd4 \x96W\r\x8f\'@\x0c"r3\xaa\xb7)@$\xd4\xeb\x80\xc3M0@\xea\x1fJ\xe9\xa9\'0@\x91k.F\x08\x10-@\xeeaa-\xcbN\'@\x83\xd9\xd5\xb7Z@.@\xe5\xb8\x83\x1b\xfc\x11,@C\xe7F\xd6\x89\xce0@\x1b\xbc\xaeD\x08\xf9/@\x9a\xa9\x07\xd6B\xaa)@D\xb9\xfc\xa3\x848/@A\x04\xb1\xfd\xb2\xe8.@$<\xf7Z\xa6>)@h\xce\x0b\x97\x90\x930@T~]\x86]\x7f\'@\x80 \x925\xde\x94\'@\x8dK\x1a\x1e\xc1$+@\xf9)\xb0\xe8\x11C*@U\x04*A\xad\x94/@X\xa8\x89@\xb6\xf1-@\xf5\xed8<\xd8\xdc,@\xaa\xd4E\x1c\xbct*@LM\xe82\xd7O&@\x12\xf4v\x88T\xae0@\x16\x91e\xcb\x9d\x811@F\x13\x81\x10\xee.(@Xx\xac\xef\xb4\x07-@H?\xeaV\x13{*@\xf3P\xc5*Dx\'@abD\x05\xf5c1@\x9b\xfc\t\xc6\xbe>0@Z\xc0\x19\x7f\xe4\xec/@\xc4\xae\xfd\x1c\x1f0/@\xc9,+\xf7E[1@\xdcpe\xb2\x89\xb7%@\xec\x04[\xb58\xfa(@xn\xc0X6[)@s-\xab\xb2\x7fT1@c/\xef*\xcc\xb8&@0l[\xc5\xf2\xeb0@-\x1a\x85\xf5>\xd7.@V9\xb7\x05b\xca*@\xc6E\x08\x1f\xd0_)@\xad\xb2\xc7\xf0\x91\xee\'@\xac%\xf6bf\xc9.@\x82\xe11\xe75\xa0&@\xb4\x03\x9a\xe2.j1@x&\x19\xe1B>1@|.?/C\xf90@H\xc1\x06\x13\xe010@m\x7fT\x8f\x1f\x84.@\xfa\xa73N=\xfb1@\xc2?\xfeD\x8a$.@\x02\xb8\xb7(:\xba&@+\xd5M\x10\x95\xad&@\xb3\x88&D\x9b\x132@\xe5=\x12\x9c&\x82.@lJ\xf5\xdb\xe4\xe4\'@\xfd\xd6\x80\x00\xfaA&@\x19\xa1\x08\xc2{\xed\'@\x17G\xed\x8a\xfc\xdf0@p \xdc\xc5HG&@y\x89\x19\x8e\x0b\xb10@\x80@u\xef\xee\xda*@vr\xe6\xf8\xb0\x080@\xf4\xa6!\x92\x9e\xf0&@]\xb7\xda\x86\x10\xa9&@\xb5\xf0\xab\xff\x8aU1@\x18\x81&Is\xd5+@{\xcc\xef\xbd\x19\xaf+@\xd1\xc9tg\x16\xd8&@R\x92P\x1d\xdc0+@\x86\x04_\xeb2\x16/@>"F\xd7.j.@&OC\xae\xe8D1@E\x87\xe6\xf5.\x96&@?Si\xf2\xe7|&@8\xac\xf8^\xe9\xd2\'@\xc4\x95i\xca\x82\xdc(@\x0b7\n\xac\\\xd71@\xc4;+\xa2\xee!/@%\xf8>\xa5\\\xea\'@\xf4}\xdd\xd2\x9dI*@\xfam\xdd\x8b\xb4W&@!\x9a\x83\xfaG)&@\x88\xe3&1@\xfe&@G\xf8\xcaG\xdb\xf5&@\xbd9}M\xb1w&@\xc6n\xfc\xcd\xbf\x9b*@\xa1\xf7\x88\xc3\xea\x91\'@by\x8c\xb9/\xae+@3H\t(O\x08/@3W=\xe0\x93D0@w\xdf\x8c6mH.@\x89\x06io721@\x81\x8d\xd3\xf6.\n-@\x0c\x90\xce\xca\x90a+@\xe4\xf8\x00S\xac}*@\xee:\x1a\xa5\x8bH*@;[\xeaL\x10\xb4&@\x1fJu6p\xd1,@\x99X\x00F\xc3\x1d+@4\xe5\xbe\xb2_\xd6&@\xf8\x18\x11\x85\xb3X/@B\x91R\x8a\xfeB*@\xb2\\\xfe\x9a\xd7F1@t\xe8\x99o\xee\x17/@oP?L1\xcc/@V\xe1\x9e\xc9}\xa90@\x8f\xee\x80\xa1m1/@\xdczl\xd0\xe8\xe1&@\xf4\xa0\xeb\xbfv\xb61@[w7\xc8\xe6\xe4*@f\xb0\x83~>;2@\x8bI\xaf\x89{:&@\x9e\x813\xb9A\xb61@\t\x95a\xabk\x8f1@\x90\x9b\xae\xb7y\x1d1@#\xac\xfc\xcd\xed\xa1*@UK\xee\xad\xdd\x0c&@3G\xd8\x80\x8682@}*\xb3\xf8\xab\xe8.@\xea\xdd\x8d/N\xd00@\xadG\xf1\xb6:\xd90@\x94\x91?\xa4B\x19-@2z\x87c\xe9\xf8&@7T\xb3\\\xe4$0@8\xd5\x82\xd2Z\xec&@[\x90\r\x15\x06\x9d0@=nIE\x98\x7f+@x\xddy\xf1\xafw*@\xe7\x97\xfc\xc1/%&@c\rC\xdd\xc4\xfd&@-F+\xb2b\x0e&@\x0bX\xd3\xa6\x88\xd90@z\x9f\x9esA\x84*@W\x19@J\xfb)\'@)\xa1\x80U\xea\x10\'@I\x7fl\x82\xf4Q\'@\x9d2\xef\xed\xb3P-@69\xa7\xaa\x1e\xef*@\xf6i^e\xab\x88*@\x81\xceiP\xa1*\'@\xfd\xc3\xb1:\x84\x1e\'@\x1c\x15nY\xc0\x15\'@\xe4\xb8\x145\xd7\x1c1@\xfc\x81\t\xbc\xae\xd90@*-\xf9\x8fb\xe40@\xbd_\x9f\xcb\x8a\x1b&@{\x17\x9a\x1e\x95@/@\x16!\x99\x85\xef\x99\'@\x13\xb9\xcf\xd1\x85%.@\xe7r\x86G\x8c\x1a&@2\xb3\xf5\x18\x9f\xdc\'@O\xc1\xf3\xe0%#/@\x86\x06\xc1\x7f~\xe4.@/\x1d\xec\x96\xaf\x0c-@CQ<$\xc9\x96/@\xc9;\x8b\x81:*-@\x05V\x8c\xf3\xa4B+@\x1d\xea\xf0\xe9\x0e\xbc\'@=\xce\xcb\xaa\xabu0@+\xf9\xf6#\xf5\xca\'@r8\xc6n^\x9e\'@\xb2\x8e?n\xc1!\'@\xbc4\xdcg\r\x061@\x0bm\x87]\xf7+2@\x9af\xe5\x9f}\xbc1@\xa6+\x9b\xd2\xaa\x9f.@\x01\x8dy\xe6\x1b[&@\x10\xd9\x1e%\xbb62@m\xbcB0s\xee0@\x1d\x7f\xae\xf8\x93A1@\xbb\xcd\xdd\xa4\x81e/@\xd32\xd2\x96k4/@\x8f\xa3\xa6\x88\xd4F)@?\x9cq\x18\xdc-0@\xc1\xdaB\x10\x8260@\xdb\xc6\x80k\x08\xe4\'@g\x18\xf8%\x7fe,@\xe1\xbeJ\x81\xfdq,@V\xff\x19bGv.@\xc3\x07m\x95\x14\x1c\'@O\x05\n\xa0\x9b\xad1@\xc5\xc5\x82\xc8P\xb01@\xdf\xc1v\x89\xbb;.@\xd6\xe1\xbb\x07\xd6p-@\xc5\x167\x8fKK1@\x88+\x00\xd7i\x9b-@\xeb\xc5\x8c\x18\x8e\'\'@\xd1\xbf\xbb\xfaH\xe0\'@\x8eD\'\xe3+d,@\xaaL\xfb\xb5\xe5\xb21@\xb2+\xfc\xbdcy-@\xdc\xa2\xb6\xfe\xba4-@tu\x15\xcf=\xb0/@\xc7\x10\xfb\x94\xc8\xc8.@%`\x88\x81\xe1(-@\xdd\xe3\xbd\x85\xc7(.@\x0fcq\x046\xea+@\x91\xee\xb1\x08\xa6\x0b.@\xb78\xea\xb6u;/@\x14\x14a\xde\x8c\xd41@\xb9x\x9e\x86>\xea1@\xd3\xc7zTo\xc7,@\x9f+\x11\x97\xcc%(@\xc3w\xe1O\xc3\xa9\'@y\x9aa\xac\x1e\xf3,@\xf0\xa3N\x9b\xbc7-@o\xef1\xabm\xf71@_\xd2JI\xb0\xf5,@\xfbw\x89H\xd2H(@\xb8\x8cZ\xec\xb8\xd6\'@\xe2\xc3M\xe9\xb1\xb7\'@\xc3\xe3:\x7f\xee\x8f1@>\xf9\x17\xe3V/-@\xb8\xee.\x07\xcbu-@c@\xd5+\x88\x1c0@\xbb\x1a_\xa5~\xd4/@\x04F\xb2D\x06r,@\xbcGq\xd9\xe8\x03,@\x18n\x80\xa8\n\xe9\'@d\xb7\x99\xcf\xa3h,@\x9a\xd15\x8ej\\,@!j\xb4\x02\x9b\xd31@\x0e\x8f\x10\x98\xbe\x8c1@\x87\xfdp\x17,\xca\'@p\x8f\xc8\x110T/@\x97\xa6X\x14\xf7\xc9/@\xd6\x0fw+C\xa2,@U\xe6Q\xc9\x99=(@4\xa7\xf8\x08\x08*.@\x82\xb3?\x1b\xbeR,@\x9f*\xf7\x05\x89/-@\x8d\xbbt#.\xac,@\xe3\x89\xe2\xbb\xe2\xc7,@\xbb\x0e\x1c\x07\xa7\xc9+@^\x80\xa8\x97\xad\xa9,@\x01\x9c\x05\xd3J\x930@\x183\xc0\x06\xfa<)@\x83Y\xbe\xd6\xa2\xb0,@\x8c\xf1P_\xc5\xed0@\xb3:/\xe1H\xf3/@q\x84R\xfc\xd2\xa51@Gz\x9c\xc8(\x10.@\xbf86\xa0\xd6\x142@0\x82\r-\x92\n1@\xa3\xfa\xc1\r]\xc4.@\xf3\xeb\xd0\xa7dN1@\xf1\xc7K`L&2@\x88\\\xf5?\x0b\xb6,@\x14\xf6o}L\xc6/@4EB\xa2\x15\x8f0@~\xc9\x83\xd4e\x97-@\xf4\xc5\xb5\x11\xd3A)@\xdcP\xc3i\x86\x04)@\xd2|8\xe8\xf6\x8d\'@}\x04\xbf\x16A\x17)@\xffG\xcf\xd4\xd8Q/@\xafk8 \xa8\x950@Y\xab\x8aG\xeb\xdc-@\xcb\x05p\x07\x19,(@\xbbn\x9d\xcc\x16\xac+@\x12\xce\x8d.\xc2\x9b,@\t\x82\xbfo\xa4\xb0,@g\x93\x06N"\xf10@\xf6\x06k\x8b\xdb\xd4-@\x9e\xa0\xa2\x80\xda}(@\x9b\xb0PD\xbf\x01,@\x84\xf4K\xf3\xcd\xe30@\xa8\xd7\xc9\xa3\xdc".@\x1c/-V}\xf30@\xbb\x1b\xdd\xef\xb8\t,@\x9a\xc6\x07d|\x86+@|\x85#w\xd8(\'@\x83\xe1\xde\xbe@w\'@\xf2\x92]f\xc6@-@\x1cTIt\xcd\xce0@[f\x9fy+\xac,@\xcb\x19\xcb\x02g\x9f,@?\xc4h\xcf\x05\xf1,@\x8f5\x1b0j\xd30@\x10\xbd\xd8\xec\xd6\xfa,@LE\xed\x9cc\xd7,@\xa0T\xb6\xe2\x1c\xc3\'@Hs\xfb\xc4{\xe11@X\xd9At\x10\x8f-@;\x13k\xd0\x95\x88+@f\xf10L}B\'@\xb7u\xb3m\xb3l-@.1\xe1\xfe\xe0O)@y\xf3\xbe\xcb\x95\x002@\x99\xdd\xfeu\x01!(@y\xceo{5\x03.@-\':\x99\x0b}\'@\x80\xaf\xcf\xc5\x93?1@\xe8\xc6v\xe7 \t0@\xaf\xea\xdb\xb9\xb3\xd40@?\xa0\xe5\xe8\x0cw/@\xdc8\x9ca\xb4\xe20@6\x16\xad\x86l\xcd,@\x11Y\xea\x9a\xc2\x80+@T~\xaeV9\xaa(@\xaa\xba+\xef\xd1\x1a2@\x84\xb51#\x9e\xcf\'@J\xc5\xeb\x8e\xbc\xf4,@F\r\xd0u\x98\xb81@\xe3\x18\xd4\xc2T\n-@?\x11-\x8fR\xcf,@/s\xf0\xe5\xb8b(@\x19>]\x02i>/@\xb43\xb1\xbdG\xd4/@!\xb2\xef\xff\xd5\xb4/@\x9f\x8d\x1d\x01\xe9^,@\xf6\x8b1\x1b`-)@\xcdl\x95up\xbe-@\xc8\x0b7K.\xea+@\x1c\xdaD\\\xc1H/@J\xc6\xe6\xb4\xd8b,@\x15\xe9\x86\xd1Y\xbd\'@\xfe n!M.(@\xf4\x06\x0f\xaf_\x80-@\xc7a\xbd\x04dN)@E6iF\xee\x07,@\x7f:\xe8\xdc\xedl(@\t"\x02`i\xb6(@\x1c`\xa3Da\xdd-@\xd0\xcb\x88\xf8\xc8l0@\xee\x80\xb30\xe3\xc9-@}\x91\x90D@),@6Q\x0c\xf4\xcbd,@\x8ai\xc5\xaa\x92\xc5\'@\xb6\x17\xce\x93\xa1\xf2,@\xdbp8kg\xaa,@\xa0\r\x9f\x88\x96\xb0,@\xec]\xa3\xf1:\xe6+@z\x80G\xf9m\xd3-@\xb7\xc0\x95\xa4z\x112@\xd2V#~\x9ae0@\xd1CA\x82\x16\x95+@A\x8a\xa4W*\x1c2@\xf5\xd4\x97#\xb2\xb5(@\xa1\x00\xbc\xac\x02\xa4,@5\xff\xa1\xbf?\xfa,@#7\xba\x10k\xbc0@X\xac\xffD\xb0\xe40@\xc8\xe6\x92>\xcd?)@\xa1+\x03$\xb2\x0c(@w\xe2\xb2\xc3\x1e\x8a,@\x89/\x0cB,v\'@\xccI\xe4\x97\xbc\xb3-@mD\x93\xf8^\xf3.@j\xb82^\xdaC,@\x99^\xe4\x95>\xa4,@`\xc3\xbd\x8f\xa9\'+@\xde\x9b\xaaF\xd4\x1e2@\xe98]\x84\xe8\x93,@L,T\x89\xbb\\.@\xe4\xa0ia\xd8\xce-@\x0f\xcfS\xbc\xb0\xaa,@\xc0QEg\xbd\xaa+@\xc7\xdc_\xd1\xf3\x18)@\x11\xc7`\x0em\xb7/@\xa8\xf5\xeb(\xdb`0@\x19\xbaq/\x9d\xf5(@\x0b"\t\x9b\x06%)@L9N\x1f\xf1\x8f,@e%L\xeb\x07\n,@\xc4fZ_D\x95,@(\xbe\xffu\xa5\x95-@\x124\x07}5z(@\xa3\xda\xec\xb1\xe4\xe7-@\xd8\x92\xe3!\xc6\x97,@r\x88q\x1f\xe9\x13,@\x04\xae]\xd5\xf8\x0f1@\x18D\x1f\xd1\x8b\t-@Dl\xce\xf3\xe2\x9d/@q?\x01\x1aKp/@\x92ML\x1a0G1@~\x1b\xff\xee\xa48(@\tv\xea\xe3M;,@+\xd0\xec\xd9\x87\x0c-@LWM:\x12\xd8-@eiy\x1a&\xa8/@\xc2\x1b@\xdc ),@;\xc7\xbcOB\xa50@\x19\xc3chS-)@\xaf\xec \x85\xa0\',@P\x17\xa2Z\xba\x100@\xf6\xe12\x8a\'\x850@\x19\xc3R,\xb5\xb7,@\xb6\xcf|\xde\x04K,@jC\x90\xdd!y-@oW\xb5\xc0\x07\n(@{7\x8a\xe58\x01(@\x84f1,\'\x1f/@\xfc\xe2\xb0\x93\xe6\xea-@\xe4s\xb0\x81S\x1f-@m\xd7\xf8\x04FR-@`(\x9c- \x02)@\xbc\xb3.DE\xc9(@\xcb\xf2+\xff\xf29-@\x07R\x19o\xa4\x1e-@\xb1h6a\xf1.\'@\x8bY\xb4(\x9a~-@\xb9\xa7\x9f\x19Ba.@\x08\x06\xc4Q\xa2\xa9\'@;\xee\xd9\x91\xc6\x0e0@:*Hp$%)@E\x1e\xe1\xdc\x01\x0b-@\xb9\x99F \x1b\xf2-@\x9b\x0b\x9a\xb3P\xfd,@\xc9\x0c\xfe\xf2\x9a`,@|\xca\x01\xd5\xfe`*@\'\xb5\xac\xed\xc8n.@v1\xf6K\xef\n.@\x06~\xdc\xaa\x08\x9f1@E\x08\x8c\xa7g")@_>\x0f\xad\x88\x13*@RN\xffc\xdc\xf1-@t\xfd\\`Kx+@\xe5\xeb\xf0\xdfoy0@}\xd7\x07\x8d\xda\xe1,@\xc3\x1c\x912?\xeb.@g\x16\xefC\xe6\x06.@LP\x12%\x02\xe8-@6\xe2@a\x9e/,@\x82\xd9}\x03\xaa\xdc/@\x19\xf50t\xef\xf90@P\x8e\xe7\x12\n\xe6/@\xa5Fo%\x8c\xd4-@\xe5\xb1]\xc0\x9d!)@\x9e\xb4\x0e\x86\x86\xf0)@\x90\x13o\xcc\xb9+,@\x19>\xee\xfd\xb0\x18/@,\xacu\xdd\xe8\xe9)@#\x1d2\xe6\xa8W,@`\x17E\xa7\xcc\x0f/@\x9c\xd5\xe1;X\x10,@\xcf\xa8\xa6\x8b\x80\xcc-@HD|\xa3o\x1c,@\xa5B1+\n2-@0"t\xac\x1e\xd6-@5\x7f\xfe\xedO\xb3-@W\x99^\xab\x8a;,@\xa7q\x0fh\xc5j0@N\xb23*wd/@\x90\xb0\xd6R\xcd\x9e-@\r_e\xe1h\xa3(@\x80\xa8\x01\xe0n=/@\x84\x18 l\x8e,0@\x8e\xf1\xec\xa7\xbd\x00*@\xf4\x04\x0b\xfee\\/@\xb7Xm\x16_\x15)@z.\nb[\xf4-@ \x1c3\xb1q~(@Q-\xb2\xd8\xf7\x06,@\xef\xa9\x86\xc8\x8f`0@\xb2\x01\xe0Z\xb6B-@;A\x91e\xf3\xe9-@\x99\xa4\x1f\xf0d\x020@\x0b2\xacm+\x0e/@)\xbd\xe5\xf00B)@\xd4\xd1\xac\xf4\xc9\xb5-@?Xa\xfcj\x862@]\xf7\xfeT\xe3s0@Qd\xa9 \x7fO,@\xe7\xd6\xcd#Q\x0c1@\x9b\x8e\'R\x83\x8c0@\x9e.\'\x08\'n0@\xa0\x9a\xfa\xa1\\k/@\xff\xbc\x06e\x16{0@\xfc\xa6\xb2#\xd7Z0@W\xf7UF\xe8V0@]\xceE\xd4\x06\xa1/@\xac\xed\xec\xe4\xc1N(@H\xf9\xcb)5=(@b\x91Xk\xdd\xe5(@\x02\xd7\x8e<\x9dw0@P_\xa2\x88\xb4d0@\xed%\xa7^\xe7Y+@\xb2\x81\xe9\x8b\xcb\xa8.@u\xf53\xb7Y\xe7(@\x9f\x95@Y\x8a\x95.@\x97\x9b*\x16\xba\xb9-@\xf6\xd7\xe2\xb9\xcd\xac0@\x03\xc8j\x15\x99\xc8-@\xa4\xaf\x9a\xdb\n\xa4+@\xc7(\xf5{!\x99/@$D\xfb\xbeR3/@\xf0\xadM\xc6\x1b\x11+@\xb7p)-"{-@ \xd1\xbe4\x11\xb2(@\xdb\xb0\xab1X](@\x14R\x84Z\x93\x8b.@U\xcd\xaeY\x83j+@\xab"p\x89\x1b.,@\xd5\x89\x9b\x88>\xbd(@_Tz\xbd\xc6\xf8,@\xd1\xca\xf9I\x9dz/@\xaa\x18\xe1C\x7f\xe1*@\xc2F\xfcS\xb6<,@\x10\x1d\x0eD\r#0@BS\x82\xcc\xf9".@\t\xce\x7f:\x8b\r(@\x84\xd5+\xd0\xae\x1a(@\x90\xda\xa9\xbf%\xd7-@J\xa5u:\xfa\xaa/@\xb8B#\xbe\xbc)(@d\x06\xcf\xe9\x124,@Y+\x04)\xca8(@\xac\xa6\xd1\xde\xdcA1@a\xc8W\xf0\xdao.@se\xd5\xae\xcdX.@\x15.wx\x8e51@\xf6\xbfoT\x18\xe3+@y\xca&W\xa0\xa8.@R\xc0\xfb\xc5\x8b\x13(@\x1bV\xcdK7\x9b.@S\xae\xd5S\x9c\x82(@\x08#\xe35(\xad*@\x9c\x1d\xe0\xbae\xdb+@ia\x92o\xa200@\xfc\xb4\x1aX<\xb7/@\x14\xaf\xc2 \x89g.@l\xd1\xcc\xe5\xce\xb00@)\x88C\x19G\x8d(@\x9a\xc5\xfc\xfc\xe3\xe8(@\xf7\x11\x14\xa7^\t.@sqk1y@(@\xf5\'\x91hS\x8a(@\xcf\xa1Nlvt(@\xa6\x8cVy\x88\xc90@\xc2\xb1W\xde\x0f.)@\xf3\xea\xaaq\xa0\xe7\'@\xdc*\x86x},(@\xc8\xbb<uH\xa9.@\xd7\x9e\x1f\xcb\xc5\xea+@,w?\x01\xf2\x001@(\xbdD\\\xaf\xdd/@\xb2\x0cU\xd1\x96\r+@{\x98/\x8c\xf6\xc9+@u\x8bW\x95A\xd0,@\xcd\xd1\n\xce\x8d\xd2\'@\xec\x01F=\xbf\xd8+@\xbbz\x12\xafE$(@d!\xc5\xab\xed(&@\x8a\x17\xdbo~\xa6&@\x05RF\x8c\xc2V1@\xa6\xcd9a\x08M0@+\xec4\xce\xc2\xb6/@\x89\x8d?\xcdVK/@\xb0/\xc0\x8a\xfd\xef%@_?ZF\xee]&@B\xd0/68\xb01@a\x1e\xd7L\tj.@2SS\xcc#\xb7&@\xa3:t\x04\x929&@YxzE\xb9\xcd0@\xbc\xd8O\xbcc|,@\tb\xccI\xe6\x951@\x0b\xcfD\xa7\x1a;0@\xce\x11\x93\xe1(\x8b+@\x85&e\xb9\xde\xc1+@\x01uX\x1f\x85{1@\x01E8\xc7\xfc!/@9Q\x99\x13\n\x90.@\xb1\x01\xf0\'\x18?0@+\x02\xcb\xe0\xd0\x041@g\xda\xe0\x9e\x9a\x1e/@\xf7\xa9\x06\xd7\x9d\x100@\x9d\xa7D\x06\xb8y(@\xf4\x99\xcf\xfd\xd9\x11)@\x00V\x97\xdb\xd2\xd4-@(\xc2\xa4\x95\x1eD&@\r-\x1cSC\xc4-@\x94@s\x92g_+@\x9f\xa6\xed\xb0\xa9\xdf(@\xc3\xf3\x87U\xd3,.@\x90\xb2%o\xe5\'1@^%\xd406\x01*@\xf8\xe8\xb4\xd1\xb0p.@J\xb8D\xc1W\xef%@\x91\xfc\xa0\xe61o,@8\x15\xa6\n*\x060@\x85\xf2;$Kc(@\x93\xa9\x9a\xa9\xc2\xe5)@\x8c\xd3\x1b\xd8\xf9\xfb/@\xf8T\xfa_\x84\x1b+@\xe1R\x03\xd8\xefK*@\x92\x91\x81\x0cG\x08*@\x10_\x9a\xd76\x85-@\xcf\xfd\xefq\x05\xd5-@\xb2\x98O\xcbN\xa2)@k?F&\x97\xf6,@\x17\xdc]\x84\xfb\xbf0@h\x8d\x97l\x11\xb80@g.\x84\x97\xb5P&@\xae\xdd1\xd5\t\x14)@-j\xe7c\xc9\xab/@\x0c\xefv\xf57\x9a+@\xd0xF\x8b8\xd9\'@\xdc\xc6C\xe9\xda\x9b-@"\xe1\xfb\xd0\x9d\xb1+@\x02:\xa9\x0f\xca\xa5\'@}\\\xb7\x9c4G\'@\x8c\x0cS\xc0?\xa80@\xf8\x80\x16Y\xa0\xff/@\xacGm\xd0\xfd\x14/@=\xb2\x1d\x01\\\xdc.@\\\x8f\xfe9\xca\x9a\'@\xd9}\xe1\x88\x13#2@z\xa5dd\xa1r,@8-\xb9\xde\xd8\x91/@\xb2Bqe+?0@\xcb\xe1\xc9\x86K\xd10@\xc4:\x9ap\xce\x030@\xb0\x131\x83\xe7\xaa0@=\x85?W\xd7\xfe-@\xbb\xc6\xbd\x1e#C0@S\x8f\x93\xc8Kl.@\xffe\x18>\xac\xc5%@*\xc5.\x936\x061@\xe2\x99\xf8\xe8\x1a\xaf\'@\xa3\xf5\xab\xee\xda\xa8)@\x05x\xf2\x14\xea`0@\xa3\xb8\x0f\x01\x11,1@\xeb\xb7<\x1c\xe5\xeb-@\xc7\xe8\x07\xf1\x17O&@\xd1f\r\xc0[W.@$\xc66\x14}o0@\x17\x11k\xf5\xc1B0@\xa2\xff\xe4FT\xdc/@db\xae-|\x01,@\xbf\xf1[=\xf0\xd2\'@2\x03\xf5\xce\xe8\xd0-@,\xb9\x1b\xd1\xd1\x1b-@\xb2\x07>]/\xdc,@\xc8\xeeY\x1c\x84\'-@=\xe8}\xe4J\xfd(@\x8c\x99\x17\xdb\x94.0@\x00\x9c\xb5\xb4\x0ex(@"\x18\x12\x86!m(@E\x94\xd1\x1a\x80\t&@\xbcr\xfe\xb4\xf7\xdf.@@\x8bFV\x1cw,@\xaa[ &\xadt(@\xdb\x81*\x911S0@l,\x08\xb8b\x8f0@`!\xb5\xa3\x98\x1d(@eh\x0c!sQ*@\x85f!\x12\xba\xc90@\x88J\x16\x05\xd6\xa20@\x16\x8c\xbe\xe3\x10\xe5+@\xd1\xb0I\xff\xb6(/@\xbe\xc7\xc4X\xf2\xcb)@!\xc2\xd3K\x98L-@\x88$O`\xbd\xe0+@\xda{\x10\x0b\xd2A0@\xf8]"F\xda\xd1,@\xb5Eq\x93I\xc4-@V\xde\xb3=\xf5\xed/@q\xaa|s\xb1\xc2/@\x88c\xe8\xd7\xdd\'0@\x01\xb6*A/\xc8,@C#+\x95q\x88\'@{\xec4M\xe8\x9e%@|\xa5\x89@\xd2\xea+@\xc0:\xb6\xe9\xe7\x120@\xb1\xac\xa3mdL-@;\xb2\x88\x91\x04D)@4Q\x1c+N\x89(@\xeb\x1c\xec\x11\x0e\xfb0@Q\x01.\xf5\xc9e)@\xc3\xc99\xdbD\xf2(@d\xbd\x91\xe1\xf4\x15-@\xaf\x90A\x0cga)@\x05\xfa9To`(@:\x99\x1eH\xfe\xf5%@Au5\xea3\x0e0@3$F\xad\x98h0@\x1cM\xe1\xea\xa1\',@\x12\xee\xb4\xd5\xd4c(@j!\x99D\xa1O\'@\xd2\x0eZ{8\xfc0@o\x8c(\xc5U\xb9/@\x88Elx,\xc1,@F\xbbF\x92\xd6H(@G\x90\xe6\nV1%@=]\x00\xb5V\x191@\xe3\x9fkG\xffL,@S\n\x1d}\x1a\x80,@]\x1dN)\x89\x86*@\x86@6\xc8\xffU(@A\xcb\xa1\xec\xaf\xfe+@#c\x04\xe9\xfe{-@\x91\x92\x18i\x93\xd7\'@\xfe3e\xaeWc)@\xda\x1bQ/\xc7\xb8(@`\xd3K\xa5R`*@\x9c\x81\xe4\x0el\x8f\'@\xb2{\xc7\x1b\x9bB0@\xc3\x81\xd3\xdc\x9b&.@_C\xb3\x1c\xbf\xc4&@6iMN$\xc81@\xb1\xaf\x14\xbf7L,@\xbeZ\x06\xc4\xa3\x82-@X\x06_GbL,@\xca\x01\xe0\xa0\x95\xdd&@\x1eIi\xea\x9c#&@&\x92+\x9e\'\xa2)@\x19[M\xbc\x9a\xb5\'@\x01{<u\xe2\xae-@L\xebX\xbe\x9d\xa6,@\x10\xf3\x85!\x8f\xf9*@\xdeh\xdf!\xe8J)@\x15\x17\xa7\xa66w,@\x10\x8e\xb7\xa5lI-@Z!\x9c\x8c\xdf~+@t\xa2\xd7\x8dbQ0@\x80\x18)\xa8\x99\x92\'@\x00\x02\x96\x9e\xe2\x87,@\x06\x9c\x90\x96>\xa8+@>\xb3[(.\xda.@S\x0b\x04\xc5R\x8f-@\xca\xb1\x1c\xbf.%(@\x82\xab\t\nq\xac-@}\x15\xceEB\xfe-@*\x81\x96Z\x1e\xad(@Bf\xaf\ni"&@H^=\xe27\xc80@\xf0G8\x9f\x8d\x0c(@\xa8\x8b5\x03\xfd\x83&@\xa4\x00\x84\x92u)1@\xe9|+)\xbe\xab0@\xed.*j\xa7\\1@8[}\xe5\\\x030@\\\x18\xb1\xf6a\r*@\x8aK\x18+V\xe8-@h\x0b:\x84\xdb\xca-@*\xca\x1bIS,&@\xeaM\x07\xa34\xb5*@\x12\x83n\x96\x0f?1@\'\xa3\xe8\xb8\x89`+@\xa8\xfd\xf6\xcd\xb6\xba/@d\xa6Cr9\x19,@\xf0\xa5/\xf3rX&@\xa7\xf7\x0b\x9b\xc0!1@\xe9\xf5h\x83Y\xec1@N\xde\x98q\x92\xee*@Z\xfa\xd7\x1eV\xed*@\x06\xa1\x94\x91{\xed\'@\xc2W\x11\xf1\xd1\xe4.@\n\x9f\xe7\xf8\x9d\x81-@?[\xed\n\xe9\x150@I|~\xc5\xf0\t1@\x97\x86\xff\xc7\x8a\xdb*@\x07\tDv\xe9\xad0@\x17-\x976\xb0\xdf(@g\xb7\x05i\xa4q/@\x84\xa6\x7f[\x9ca-@\x0c(\xcdBuT0@\x85\xd4\xea\xf1\x1co0@\x9b\x95\x10\x19\xa2\x122@K\x002\x1aMi1@\x1cK\xa5B\xea\xa5&@\x92$\xc3\xa9\xbc-0@\x0f\x16\x87\xb9[m)@fU\x02\xd4\x8c#(@\xb0\x93\xcd\x15N\xd3,@\x17]\xf8\x0f\xc7q(@\x97\x99\xa1,9\xb3-@\xdd\xf1\x8a\xd6\r>-@|z\x07\xf9\xfb\x13,@\xa6N\x94\xcdY\xbd+@@C\xfd`\x7f\xad&@v\xd2\x05\x1f\xb2P,@\xe8\xae\x9f\xb7\xd2\x99)@\xeaF\xe7\xd8\xa5$)@\xae\xb6\x88\x01\x95\x9f%@\x99\x8e^\x13)\xed\'@\x044?ry\x83/@\x8a\xee!\xac\x97@1@5#Q\x80Qw/@\x8c\x81\x9e4d\x9f,@ty\x1cc\xf8\xcf)@\x9fT\'\xb7\xebA-@\xde\xd3~v\xd3Q(@\xa3K\x05\xef\xde\x9d.@\xda\x1fU\xed\xe8\x16+@\x1f\xdf\xc6\x1f\x158,@\x98\xc4\x10\x08\x13\xb3)@\x07o\x80\x11\xff\x0c0@\x93\x88\\3\xe2M1@\x16\xb7l\x98\x86\xde,@G\xd7<\xe3S\xb2/@\xbd\x93\xab\x94q\x81*@\x18\xea+\x9e\x98l/@\xdb\x96I\xbc\xe9\x8c-@\x82;\x84pj\xa5,@\x93\'D\xcbG\xd51@\xc6lLp6\x06/@\xef\xd4\x06\xa6\x08s0@\x81\xc2\x97Y|a(@\xb5o\xd5\x89\xdcT,@\xea]\x1d\xe4v\xa4.@\xdaT\xd1\xdd\x82\xe5,@\x18<c\x1b\xc1\x7f0@/\xabDt|,0@\xa2Y\xa6\xf7\xd8\x80&@?C\x1d\x01\x18V,@"\xd4\xd8\x01@V)@\xda\x89\xc7\x973\xff*@\x0e\x9dR\xc1\xd8\x180@\x80\x85\xdf\xa3\xcc#,@o\xe8\xc6\td\x99,@\xc0F\xdc\x97\xc2\xae\'@\x07\x82"5@G%@F\x14\xfc^\xe3\xd81@\x83\xd2\xe3\x9aS\xc3,@\x02\x8e\x93\xde]),@\x8e\x14+\x04a\x9e&@\xe6\xa3\xe4\x12X\x160@z\xb9}\xad\x94<.@\x18\x92\xb0l\x14l%@\xcb\x9a!\x8f\xd1h0@\xc9\x1a{E\xa1\xbd4@g%=\x8f\'T,@\x16\xbc\r\x07~\xdd,@?\xff\x850*\r0@A\x8e\x7f\x16\n\xf2/@m\xaa\xf4\xda1\x15\'@\xe9\t$V\x93\x8b0@B\x83s\xe1\xcd\x9e/@\x841,\xd5\xa1\xbc%@\xa1Cf8r (@\x11\xbb^\xc8\xee\xc3)@\xae\x83"\x8c\xce91@\x85\x10\x95\r\xcf&/@[\xdd6\xa0\xd5c(@\xe2:=q\xf7<-@\x1a\xa2\x03\x15\xb0\x94/@z\xb5/\x11\x80\xfc(@K\x8e\x91\xdd\xb1\x13\'@\xd18;&v\x03\'@\x15\xf8\xdf\xf0\'\x04&@/\xd7\xda\x8fi\xec4@\xee,\xce\xe0\xe0.(@\x05-W\x17\x1fN&@\x8a\xa4\xf7t\xea2&@\xa0"\x88\x14TJ0@z(\xfd\x03\xcb\x890@\x8f\xd8\x13\xfc\x9e\x0b0@0F\x87K\x80\xc9.@\xad\xc9|\xb09\x82.@vO\xffu?\x82(@\xae\xea\x866\x0fR(@\xb4\xebI\xf3T\xcf,@p]\x81\xfd\x85\xf0+@\xcc\xa2/[h\xe5.@\xda\xed\x08\xf9\xc1\x82+@_\x9c\x92E\xb6\xea(@\xbbV\x111\xf9\x9f(@\xeb\xaa\xe35$D&@(\xf4j\xa13\x80-@Y\xea21\xa3\x9b.@V\xaa`\xbd\x15\x05\'@;(\x04\xafjq.@E\xf5\xcd\x15u\xf9-@l*\xaf\x1f\x97\x9e-@\xb4\xe8N\xefQ\x05(@$.\xc6\xdaa\x08.@-\x9b\xae\xab/}.@\xda\xdd*\xf1e^-@GF{\xab\x81X&@"\xab\xa7y\xb5\x1c&@\xed\x0c~-\x7f\x8e+@-\xdf\x98c\x9e\xd6,@t\xb7$\xc4\x13\xf5+@\xbe\x9aO\x07\x85\xfb-@\xc1*8\x11ny-@\x8e\xb11\xbe~\x192@\xa1C\x93\xf8g\xd3.@sv~\xb0\xae\xa5.@O\xa1\xc7\x02\xb1.)@\x1a\x8f\x07=\xe0\xce(@\xd7\xe0\x86\xa1\x99\xec-@R.\xb1\xe8$\t2@\xbeIV\xe8K\x96+@\xd1\x08\xd3~q\xba0@b\x8d\xae\xef\xb6\xf0,@\xce\x96p\xb40\x9b/@\xd2\x029\x03V\x7f-@0\xd3\xad[\xcfG/@\xbb\x9dPSW\x1f/@\xb6\xe9\x8e\xf6ET-@B<a~\x0bl0@\t &\xcb\x8f4)@P*\x9a\xd9\x1bz(@\xfc\xc3loq\x83,@\x9f_\x00w\xe5\x1a2@\x9c\xbcQ\xa0x\xc0+@\xd1f\x93~i5,@)$\x15\xf7-\xe50@M\xd8H\xfbo~1@\x1dXJ\x1d\xed\xbd-@!#\xff\x0cM\xcc-@W\xee_\x0c\xd0\xd5.@\xdc\x04lt\xfa\x0b&@.!\x1b\x9d\xa2\x98,@b\xd8\x8e\xe2\x19\x15/@\x90\xe2\xde:\xf0D-@\xe8\x0eu\xe3"\xcc-@v<#\xa9|\xa4\'@H7y\xe1*z0@*(\x91e"\xad.@&\xc3\xb8\xc1\xb1V.@\xbf\x16\xcf*<a0@\xe6\xb7\xf6L\xfe\xcb,@\xd9G2\x80\nM,@<K\xa9gj\x88(@[-Y\xea\xd1\n,@[\xec\xfe\x85\xa5\xb5,@\xdb\xe8\xb3?\x84\xb2,@w\xe4p\xd9~\x91,@\x84\xe2\xe12\xc0q&@*~n\xaa\x85\x072@\xf5\x06\xd4\xb1\x8d\x98,@\x9e\xbc9\x15\xa0\xe8-@\x17@\xb5I\xac\x16,@\x89\xd3LOr\xd6,@(,\xdc\xd6\xae()@,\x12\xea\x90\x07i(@\x8e\xe1\xd4.u\x01\'@\x95X\x05\xdb\xd8>,@\xc3\xe0Qq\x07\x1a.@\x03-\x18\xc2\xd7%.@rU\x07\xae\x1d^.@\x9e\x04\xa0\n\xceZ0@[\xc9U\xc6A\xe0/@\xc4\xfa\x13i&./@\xb2\xe5^\xdd\xbd?.@\x0e\xf8\xc6\x0es\xb4/@\x8d\xbbt#.\xac,@:.\xb6\x96p\xba,@\x98\xbb\xf9\xaf\xde\xfc,@\x9cv\x90\xa4K^.@\x0fm6\xf0\x0f\xff+@B\xcf\xe4\x17\x16\x04)@\xbd\xbf\xa4\xd0n\x8b&@\xb2\xac~\xeeFU&@\x9b\xb1=\xb4Q\x1e0@\xf4\x9deQ\xaa\xe9-@DCC,<\',@F\xd2\x01\x10\xcf\xf5,@\x94\xc3\xeeY\xa0J,@P\x15\xeejB&.@\xfb\x02l<\xf1\x8b1@\xdf\xb6\x86\x16\xfcQ(@\xe5$\xf0\xd9\x10\x86,@\xa6\xf6Z\x17\xafh&@$\xa6\x01\x00\xd2k,@i"~:\xc7\xee.@(\x8c\xf8f\xce))@\xbd\x96\xc6j\xaao(@\xa6\x8cp\x82V\xa7&@\xed\n\xd0"\x88U0@n\xe05\xe0\x9b70@\xe6\xab\xf4dQ\xf6.@~\x81\x0e\x87\xe1I.@\x9a\xff%\xee\x05\xf6&@\xf8\xbc}\x93\xf8\x1e0@\x1f\xda\x84\xaf\xd6\x060@\xeeW\xc2\xec"\x85-@\x03\xdas\x8dj5/@,\xd3([\xcc\xbd&@\xbc\xb5U\x8a\xc4\x87&@\xfe\xe0\xd3\xa1\x99 -@\xec\xc0d\xf3\xce\x0e0@\xb0\x81I\xb7o\n/@\x16\xd49\xe3\x88\x08(@\xd2\xcd\x04\n\x86\xa0&@\xe4\xaf\xae\xa4k\x180@xi\xd5\x88\xbb\x15)@\x00\x08\xfc\\\xf7@(@6\xf2F\xc9\xc7\xf6-@\x9b?\xc6\x07\xab\xff,@7\xdd.x\xafQ,@6\xce\xf25c\x050@W\x92\x15\xb9w],@\xc7\x85\xdd\xfb\xdb-)@r\xd3\xd8\xea\x90{&@k\xbe\x90\xf1\x0c@&@\\y\xb4\x08\x9a\x180@\xd9\x0c\x83y|\xe3,@\x1c2gb\xa4\xf0/@\xc2\xc6P\x82T\xdf.@\xea\xf9K\xc0\xb6\xc7,@{\x12X!\n\x911@#\xee\xe7{;\xf4-@\x16\xcb|\x16\xb3\xe7+@\xd0\xc7w\xc9\x1a\xfa/@(\x08\x9b\xf2\xf6b-@q\x90\x9cP\xb7\xde,@\x8d\xd6\xee\xc7\xcc\x80,@\xacx\x01\xf0\x7f5,@@\xa6\xf7v4\x040@\xc8\xcb\x8e\x8c\xfb\x9f&@v\x1f\xa6\xb6\xb7\xeb/@\x9dp\x86fW\xda-@\xaa=\x0c\x9b\xe4;2@;\xe5y\xd6\x91\xdb/@\xdc59w]\xc5,@\xf0\xeeY?[\xbe-@F=!\x0371-@)\x8a\xff\x8ct\',@\x18RHm\xe7\xc9-@\x89\xd8byZ\xd0+@\xee\xa4\xc8\xfa\xb1\'-@\x0e\x8b\xb5\xcb7\xb7-@\x1eB?:\xea5-@W\xe6\xb5K\x05\n/@\xe3j\xb9<m..@\x01\xc0\x80\x8e\x93\x16/@\x1c\x9a\xf0\x8a<\xf1,@\xaeglF\xa0:-@\xd1\xee\x95\xe8^3,@\xd3@\xc4\x05\xc5M\'@\xb9\xcb\x8d\x96\x94M-@\xa1}I\xe01\x9e-@\x80\xdb\xc4I\xdb0.@\x8b\x0e0\x91\xed\xff/@M\xf5\x05\xeeD7/@\x08\xf4T\x8c\xa6\xeb.@\x86\x0e\xcf\x89e\xf3-@\x93\x83S.\x82\r-@\xe1\x81\x13U\\s,@\x9d\x1a\x038)^0@\xd1\x85%{\x1e)-@v\xd6\xf2\x87q\x99-@\x10\x14Tw\xbew.@+\xb7V((+0@**|\xee\x88\x19.@V0k\x82+\xa0/@\xca\x07\xf4tS10@\xd5\xc9\x17\xb7\xe9O1@\xb7VB\xc0\x03\n0@B\xf8\x80\x9dFK/@\xa31t\x1b\x9e\xa7-@\xcd\x02\x10\xd3\xaf\x0b,@\xf7\xd9 H\xc6p.@\xa0y\x9es\x05_1@mE\xd8\xef\x0f\xf5\'@0x@\x07\xd0\x010@\xd8C|\x16\xb5\xff.@I\xf3\x1a\xea=/0@\x8b\x10\xa8\xa8l\x88.@\xc7\xe8\x02T\xd9t0@\xa7\xf61\x89\xbfA1@\xe4\xb8T\x13/s.@h\xcc\xfd\xdf[62@\xb6\x0f\xb2}\x85F1@\t\x16\xb6\x90\x94\xbe1@\xb3I\xa7\xd4\xb1#.@\xf2\xea\xe1\xe2\xce\xed.@\x1c\xd5.-\xe5O,@z$V\x1bG\xb20@\x9c\x13;\xeeTJ0@`yAd\x8cf1@\x95\xad\xc5\xe3\xa5@+@\xcfcJ9w\xe4.@N[\xc3\xc4:&/@I\x15H\x96\xbf1+@\xc0\x86\xae\x0e\x9aj.@\x9aA!\xeb~\'.@\xdc\xa5R\x02\xb7G0@\xbd\xf4S\xd0\x90V0@\x91~\xf9\xfe\x04\x17.@R~B\x0f:\x18-@/3hg\xdf\x08-@;\x8b\xfc \xfe?+@\xf5\xf0~P(G.@\x0189{\x82\x071@\xf7<i\xc7\x0b\x1b1@M\xe0v\t\xe0d0@\x042\xbf\xb3#U0@\xd1t\x1b\x1b\xb9+\'@\xb7\xcaST\x88\xaa0@M\x054\xc7\xe6\xfe/@U\xe8\xcd\x19\xcc\x19\'@\xf7R?\xdd\n\x8b*@\\t\x9a\x92\x00I\'@\x03N\xb7\xac\x82\x83*@\x13\x18_\x10\xe271@\xf2\xa3f\xc5q<1@\xb8\xf0\x93\xde\x18\x13&@\x15t\xf9S\x83\xa0+@\xd0\x81\x19\x1d\x14 -@\xd8\xd3\x05\xf6\x99\xc2\'@\xfe\x12\x94S\xc4G\'@\xf3cS\xb7\x08\x02\'@\x95\x06/\x9f\x16\x11\'@\xf0\x02Z\xaa\x80\xa00@\xd0\xa9\xb8\x15Qy*@\xf6\xaa\xe9Sg\x80+@\x8fyN\xa5\xd4\xb8/@c\xbf\x9f"\xc6j/@vjz\xc8\x07\xeb&@\xe7\x80\x16d\x19\xfa&@\xfdn\xc8\x97\n\xa90@\x8b\x00\xf8\xe6*N-@\xa6\x0662\xc2\x1d\'@\x95l\xf5\x99\xd8\x8a.@\xeb\xf0\xef1\xa4}/@t\x80#\x13%\x1f1@\xc4\xe0\x16\xb3T`+@\x0e`\x90b\xa7I.@k7\xb9\xb2vt-@v\xf9\x8a\xec\xe7|.@i\xfen\x99xS/@_\x9c\xc6BU\x1f1@\xd6\xf8\xe22R\xd2&@?\x85\xa8\x81Q7/@>/\x82Zb\xa3/@L\x06\xc8\xcds\xd50@\x88\xdd\x95IVD*@\x1fl\xb2\xa3}m/@\x8eq\x8e\xb7r\x0c&@\'=v\xadT\x87/@I.>LTP&@\x9f\xa7\xf5j\x9c\xd8&@\xc4E\xc3\x84JH&@\xe5&B!`\x1f\'@\x9e~ia\x17F*@h\x16\xb1\x82\xf0\x80*@8\xbe8\xaanf+@\x14\x04i:\x86?.@^v\xcb\x97\xef\x05/@\x01H\xfa\xd9\x90\xb6&@\x07\'/\xec$-\'@\xd9\xeb*\xbf?\xcf0@\x18\xf0s\x08\x7f0+@H\x154\x0br\xc2+@\x14\xcf\xd3I9\x8c/@u\xc8\x86\x07\x97S&@4se\xda!\xa0*@\xbc\x15\xdd\xebYh+@\x9cBVX\x93\xa9.@\xdfUDhU\xcb+@F\xbe\x9ei(-&@\xaa6\x92^#~&@>P\x96+(@/@\x13\x0bW#\xfaN*@5\x85\x842\x9eb*@\x94\xeas\xc7\xccL/@\xd4\xfa\xa3\x19\xa7t/@\xa8\x87\x84H\xd5-.@|\x17\x8c$\x94E&@B7/~O\x82&@0\\g\x19\x88\x96&@\xbem\xf2\xf4\xbcm.@\xd4\xbfY#E^1@\xcd\x11P\xb2\xcb<-@\x86\xb3\xb4\xdf\x8a\xee\'@\xf9\xad\xc1 \x98\xde\'@\x84M\x12\x8dk\xd9&@i\x97k\xabW\xb0+@\xfc\xa1+0T5/@\x13\xe8\x0bH\x82d/@TfNR\x12|/@\xe3ZI\xc4\x8cF.@\xb2\xb0:\x99Mr-@\x03\x17f\xaf\x8d\x1f.@\xc3\x97\x9e/\xebJ&@\x16L\x18b\xa4)(@\x8d$\xb8\x0c\x19\xba\'@\x98\xe0\xec\xc1\xfb}0@\x94\xa4\xcb\xaa\x85H.@\x14s\nb&\x080@o\x02\x0bJ:0-@@\xa4\xa1`m\x11.@n\x88\x08\\wV-@\xe5Q\x891\x80\x03.@q\x93d\xc8BQ/@nS\xc8\xdeo5-@6\xdb\xd6\xd4<\xfa0@\xb6Y\xc8F\x9ea1@,\xd5\xe6\xda\xba\xec%@\x1c$\xef\xcbp\xa3&@\x18\xad\xdd\x8a\xb2\xb50@;\xf9&\x13T\xeb0@\xb2\x12\x94L\xb8\x8c+@a \xbb,ec)@\x92\x14\xbd\xda\xd0D-@\xea[\xcf\x17\x9020@V\xd3\x8f\xe3_V1@\x9a7\x07\xf0\xd6(&@\x97\xee\x87\xfc\x16C)@?s\x9dT\xae@1@O]R\xed5\\1@\x0b\xc0\xbe\xe8\x12C.@!O6b\x02V/@\xbe\x7fC?Q\x920@\x91i|\xc3Vd1@\'\x0b\x12\xad\xc7\xa6&@\xf6\x96\x0f\xee\x14`)@\x01\x01a$\xe2t*@\xa6\x0f\x9c\xd8`\x94.@E\xac\xa3%|\x8f/@}\xa5\xb4k\xec\xda/@m\xd0\xceM\x11J1@\xa7\xa8`X\x84G-@dva7\xa5\x14-@\x98\xaa"b\x10\x811@@rr\x0b\xd9\x1f&@i[Hz\x9f\xb5+@\x10\xbc\xb6\xc6+P,@\xf3\x9f\x02]\xcd$(@+v\x18\x97\xc5\xdf/@"\x8e\x9f\x1b`\x830@\x81v\xe4\xc3\xb1\x8c0@\xc5\xa1)\x16\xc2\x14&@\xe5\x06\x9e\x98\x88\x9b.@\xaa\xd6\xfd2S\xf0/@\xd8\xa7\x95}\x91\x990@\x8fU\xf1m\xf3S)@\xb9w\x03P1\xd7/@R\xfc\xf5V\xe5\xf9/@\x9f\x9f`\x1a\xad\x061@\xce\xa5\xfc\x1a\x08\x18,@\xfc\x8bE\xda\x00S&@\x129\xe8=\xee"/@\xb90~\x87\xd7\r&@\xbc\r\xbf0\x02g*@\x07\xb0:}\x0e\xfa/@\x84\xc3WYh50@\x90\xe2\x1e\x8f\xd5\x07&@\x8b\x08U\x8c;T&@\x1c\xf5\xc7l\xa6m&@bd\xde%Z\x15)@\xe17H8\xd5\xdf+@\xf7%\xd4\x07gW)@[\x06\xf8pH\x9a(@1\x96\xf1d\xf2+1@\x9d6\xb6\x9c\x13G&@&\xd0CC@\xbf0@/\xd1N\x94\x8b\xa0-@\xbem6\xd63\xc6,@\xc4\xcb$\x9d\xbe&+@\xe1k/Z\'~&@$\x94\x99\x16\xc2=)@\xf3\x82p\xca\xb7\x11(@ \x97W\xc6\xab\x86/@\x1b~s8\xe4_0@#~\x01\xbe\x0f\x8e)@\x03\xbe\xb18\xce\x89-@P\xc6\xa6\xaeI\xaa+@\x0b\xc3\xba\xb8\x86\x0b/@\xb0\xbayfb\x810@7\xda\xd8\x17\x84x0@\x92\xba\xc9D\x06\xa0/@\xd3\x00T\x8b\xa1\xdb0@\xa6\xce\x06\xb9\xc9\xa7,@\xc1\x92"\x9c)m0@-J}\xef\x1do0@\x89\xfd,I\xbe\r,@\x90\x83@a\xe1\x0b*@\xc5y`>\xc28/@}\xe8\x96\xb5\xffW&@U\xd2:\xeb\x14\x88)@\xa9C9\x84G\xff)@d\xc2\x82qQ\xed0@\xa6\xeeA\x7f\x07\x10+@\xc0\x9c\x80\xe5\xad\x12&@\xe7\x0e2\xa3\x7fn&@\x8e\x04\xa3gv\x1e,@\xb3\xde\x95\x96*/)@\xbe7P\xb5<\xc6(@\x06\xa5\x1d|\x9c\xe5/@\xe9\xb6\xe5\xc2\x9e\x8b0@\x8f\x8cY(\xf2|&@G\xc5n\xc4\x9bj0@0\x16\xdb\xa6\x1d\xfc+@\xb9\xb6Z\x86\xd5 /@\xe2\x9f2!YK0@\xa7\xa5t\xe4\x90\xf4/@\x1c#\x12`\xd9\xd0/@\xa1Eh\xff\xe6\x02)@|v\x8f\xfe6Q&@\x14\xc6\x13@\x86\x0b(@\xa1\xe1\xc8\xc7\xf4\x00(@$D\x10\xac\xe2\xb8)@\xee\x8c\xf0\x8bs\x900@)\xb2\xd3o\x7f*&@\x1c|\x95\xfcA\xa2)@\xf9\xe0\x08\xe6T}-@W\xdcI8\x81+2@\x18\xfc\xe4\x14\xe7\x01/@u\xaf\x7f\x82\xf1\x02*@\x81\x12\x14\xb3|_0@\xde-h[\xff\xe8.@\xa7\x8d\x1b,8\x0f,@\xc9j\xfd\x16\xea\xa60@7z\xf0\x0c\x9d6.@\xd8\xf5\x93\x1f\xc7+&@\x04t\xd3w9@&@0\x915\x17Ds&@h/\xeb\xfa7\xbd+@\x81\xea\x8e\rvz+@+\x81b=\x96\xef.@\xb1*\x13\x832\x1f/@\xeaf\x88w\xcc\x970@\xc5+q~{82@cr\xa72\xf2\xdb%@U\x9b\xf6\x97\xa0\x1b/@\x15\xb4^3n\',@e_\x84\x0f\x97*1@\xbc-\x95\x981\xe3*@\xc7\x84\xc8\x0c\xaa?,@\nC\xca1\x8f\xa8(@&\xd5.\x0e\xee\xd2%@\xa014\x964{)@2]4Lu\x81(@\x10\xc9\xedD\x81\r&@\xcb\xad)Z$\xeb)@\x93\x04\xb9 \xdd0,@\xc2\xa9\xe5\xd7u|/@FlT,\x0f\xd2%@\x8ao,\x11\x00\x0f/@tSE\xb2\xbdz)@6t\x8e\x949\x9b/@)\x86|xP\x02)@\x1e\xf6Qa30(@\xa8\xe3\xa3 \xc7\xc4%@\xc1\x06\x8d\xa7\x88\x840@\xf8\x87\xfeTHu)@\x19\x00\xde#G\x8e)@4\xc5<+\xe9\xdd/@\xbb\x0eY\x94\xf7B(@A\xd3d\xa1\x82O)@"\x16U,l\xa7/@\x9b\x80\xa9-#\xba-@\x1e\xc5x]\xf1\xb3/@\x00\x1d\xa3\x81\xf5\xe0*@VVN\x15\xa0\xb6%@\xa3\x84\xc6v\xc6\xdf2@c_V\xd4\xbc=)@\xb1\x9d\xce\xebc\x1f,@GN>W\x17h)@\x02\x81\xe6\x962\xa6/@\x92S\xfa\xb5qh(@\xe3\x81\xb8t\xe1\xdb1@\xb76\xe9\x9cf\x8d)@\xbf{q\xce\xeb-,@K\xe8\xac\xa9\xea\xb7%@(I\x84{\xc9\xd6%@T&*\xc7\xaf\x9e)@)~+\\w\xce1@\x85\xb5\xb6\xe3\x9e\xc4(@ate\xc3\xa1z0@\xa0k\x1d,\xb9\xef2@\xc0l\xbb^Z\xd41@\x99\xf2\xbfo\x80\x0e&@4\xbcZ\xb6.\xe4)@@\x18sO\xf3]1@\x94\xfdu\xc9\xc7\xc6-@\x9c\xea\\\x1eu#0@\xac\x8f\xa4\xeb\x13\xb4%@`\xccAN\x8b\xe7%@`\x97*]m\xfa)@\x9d\xc6\xd6\x0bY(0@\xd9\xa2B\xc8\xd8\x8d(@\x9a\xf0\xbc\xbaX\x83(@\x9d*K\x01>"&@"Ai\xe3G\x8a-@\xf1\x01\xe6\xc4r`.@(M\x9a\x9ap{,@LYj/Co0@\xe1|\xf5F\x02Q*@4\xc8\xebi\xee\x951@\xe7\xd8)\xcf\x7f\xc5*@Y\xfb\x1cm\xf2~)@\x7f\xd7\x18S\xd6\x1a(@\xce\x8b\xd7\xa0\xd3\x180@_\x01:\x96\x1b\xa8%@\xb2\xd7E\x10\x05\xfc)@\x82\xd4\xdav\xfb\n*@\xf3\x83`\xb9\xe3k*@\x86\tHa5Q-@$\xb6\xd0\xe0\xac\x1a0@\x18\xf2\x18\x8f\xc2\xb3%@\x00\x8e\xb7\xcc\xb2\x92-@>OD\x1f\xb3\xb4/@\x1f\x83\x81\xd0\x1e\xe6+@\xd2\x85\xbf\x13\xd6\x910@\x192\xf9\x03E1)@\xf6Q\xa9\r\xd9t(@\xa4\xd0\xc1\x19\xea\xfa,@\xfb\xe3\x98\x1c\x9c\x1b,@\x95\xc2\xe9\x7f\x11\x8c0@*\x9e[\xce\xebA0@\x86\xec\xca\xa4\x18\x990@\x910\xb6h\x86H(@]\x84\xf7\xe3&\x04(@\x01-D\xa7\xf6\xaf%@\xec\x04\x1d\x94X\xb7(@\x9e]\xc0\x0e\x88",@+\x19+\x1b\x80\x8b*@?\xdcO\r\xa5E-@\x82\x84\x1d\xd1\xe9\x8f0@\xc0\xc3%\x91\'\xf3(@\x0c\xc5\x14\xaea\x0c(@\xaf\xf0\xdcM\xbc/)@<8j\xef\xda\xdb/@\xc0nC\xe5%40@\x9f9\r\xb7\\\x04/@K\xc2\xc6\xae5\x90*@\x80\xde\x1d\xa1\x843-@\x96q^\xd5M\xda1@\xb74\x10\x06\xa2\x1a&@4\x881\x02\x9f\x92(@\x1cF\x87|\xe3\xac)@*\t\xda\xccF\xc4*@\t\xb0IZkg-@\x9fs\xfe\xd2aU-@\xb5\x80\xfa\xc0\x97[2@3~_hb\x8c%@\xb3\xeb\xdfW\x12\xcb0@M\x04)eF\xd9(@ 2E\x99{\xf2(@\xab$H\xc6/\\)@0\x11dL=f)@\x97\x9b\x0f\x8a\x92\xbb)@\x06\xa9hw\t\xf9/@\x9do\xdfF\xe0k-@\xd0I[\x88b\xa21@\xd4\xea\x0bn\xc6\x11&@#\xcb\xba\xeaK\xfa.@\x1e\xaew\x04\xc1U.@: \x87q\xdeb*@I\x94\xbbw\xbb\xb4*@\xc7\xad\x1e[\xf7[1@\xeaq\xf6\xd2\x96\x88%@9\xce|\x92\x0c:(@\xac\xd1\x00k\xe6\xf00@\x90\xa7\xc5\xe7\xc5V)@\x7fZ\x99\\\x82\x940@\xed\x0c\xd1\xa4w7,@q\xf5\xf0c\xd1\x13,@z\r\xdc\xb7\xb6\x06&@\x07t\x14\x97\xd50)@\xee\xef\xf1\xb8\x14J0@U{\xfa\x98\x8d\xe41@W\xf0\xa7\xb9Y\x950@nN\xc6\xb4\xc9\xa1)@P*\xed\xa9\t8*@\xfa\xe9W\x81\xc55/@\xecs?\xcf\xce\xe4(@\xdb\xf6\xbb\x1cP\xdb)@\xf0\x1a\xb4wz\x1b,@\xe4\xb5]\xc1,\x1b(@D\x18Z\r\x10A0@C\x00g\xa6\x07\x1e0@j\xa4\xbc\xb2)\x8c%@\xafj"h\x90\xbf)@\x93\x04\x16\xad\xbbP*@;2hL\xa7x*@\x8cLK\xae\xb0\x071@du\xc5\x1e\xb3\x14&@%(\x18\xf40V,@\xcb&q\x8e\xfbz/@9\xb54X\xa8U.@J\x91|,?\xa5%@\x8e\xa7:\xce\xe7\xfa,@\x82$\xe3=\xe7Z,@\xfbU\xa0\xa1\xeb\xbc0@\xf8\xba\x16\t\x12\xb72@\x03z)\xed\xcd\x1e0@\xb51\xe7\x1e\xc12,@\x17=\x0f\xdf\x02|(@\x8f:W\x17\xc5k+@\xd4\xaf\x04_4P*@\xd4\xf5\xdd\xa7\x11J,@\x8d\x9dT\x95\xd2X,@r\xd6\x10I\xa2\xe7/@C\xc6\xeb{\x8f\x170@y\x87\xe7\x1dM\xab-@\xb5\xfch\xa4\r~-@\xc0\x1f(\xc6\x8ek*@\xb7\nl\x9a\xf8\xce1@WM\xb4\xb8\xe9\xec1@\xb4Y\xb9\x92\xafS-@H\xe4\xbf\xa9\xfe;%@\xaf\xe9\xd0\x9c\x9d\x84%@2\xee\xb6\xaei\xbd(@\xf0\rs6\xecw*@\xed@\xfa\x10V6,@d\xbb\x0e\x1e\xddS(@S\xf0l\x802\x02*@\xe7\xc4R\xcd\xee\xe4+@\x9dO\xa0\x98\xa4\xc52@\xcf}\xb8\x0c\xe6A1@\xe4\xc0\xe4\x05\xfc\xea1@\x81\xcd\xa9lF\x98/@\x1c\xf2\x19\xdea\x93%@\x05\xff\xde\x17Y\xcc%@*\x8f\xfb,\xba\xf5%@\x8b\x96\xfc*\xa7\xce+@!\xf5\xc8H.\xe9(@c\r\xcf5\xe1\xc6/@+\xe2\x1b\x80\x7f\x952@nf\x9c\xf4\xe0G1@\xcb`6\x1b8\x8b%@t\x9aB\xa7\xf9\x19/@T\xe7\x83z\x9f\x0c&@\xaf\xd2\rf\x9e\xd8(@\xd1x\xda\xfb\xcb\xe3)@\xf5\x85\xa12\x14s1@\xff\xc4\xa6v\x8b\xff/@so\x0e\xfc=\xfa)@\x1e\x01\xf01^\xb5-@:G\x7f\x8e\xdf\xde1@T\xbe\x8b\xee\xcc5(@\xa0Yh\xddyG,@\x83:4\xe4P\xa4/@[\\\xf3R c%@S\xb9\x18\xc3^G(@)\xa0\xbc\x1e\xe6\xb3/@\x03\x03*\x14\x12+)@\xcf)x\xd1H`)@\x02\xbeN\xffS\n+@\x10\r\xc7a\xf7\xc20@\xc1\xbfq\xd0]p/@`\\?\xf5\x08?(@\xebf\x89\xb1\x93\xe51@\xa0{\xcao\\],@\x8b\xe9\xb2\xf7\xe0\'(@\xa1\x94g\xaa)7(@\t\xcf\xceh\xbd\x92/@\xd2\x01.0\x99\x07+@#\xf1\xd6\x85\xc4\x93,@\xfb\x04\xf4x\x88\xeb1@p"\xba\x92p\xd3\'@\x00V\xb6\xad+k%@#Bw=\x0bF)@\x99\x91P\x07u\x02+@A\xe1\xf4\xb6\xfe\xaf*@\td@Y?\x96,@>\x93P\xb4\xfe\xe10@)\xbe t\xect/@\xae\xe7y\xb8s\x00.@\x14\xceWq;6(@\xbe\xf0\x0cn^\xb5-@\x13}g\xd5\x85W)@\x8a\xe9\xa1\xb3.,0@\n$\x7fs\xa3"+@H<\x1cOvN-@\xbdat\xec\x8b5%@\xc2e\xab\x1aP\x991@\xb4\x12cv\xf9`/@5\xa6\xb4\x8f\x93\x8c*@!\x065R\xfc>)@\xf9\x1dN\xcfR*%@hSq\xa2\x99%*@\x82S\xfd1$60@\xddk\xa1,E\x01*@\x17\x94\xe7\xb9\nL(@G.\x9a\x80c\x18+@\xa9\xb3\x1e\xb9\xe5-0@\r\xdd\xe8\xdcp4*@ \xca\xb1\xa5\xdf\xe8*@h\x99\xc5\xfc\xfa\xcf(@-4\xd9\xd3M\xdb0@L\x14`\xe7%c/@\xb6\xf7:\x08d5-@\xa2il\xc6\xa3\x10(@\x84\xacR\x03tf*@\xbb;\x84\x81\xd1\x1f,@\xe30\xa1\x1a\xb7\xd9*@\xb4d\xe4\x9d\x87\x841@\xf7\x1cbx\xbb6(@\x85\xe7\x9b\xfb\xc8c1@\xaaf}tf\x8e*@\xca0\x8c\xf7\x8c\x1a+@\xf4ur\xc0\xfe\xef*@\xf78k5\xaeW,@9b(\xd4\xd7()@\xf5\xea\xec\xc0\xcb\x1b1@\x8e6\xef\x9b\xc7\xd90@\xf2\xa0\xdd\x86Z\xcb0@\x88\xa2\x02\x8c\x0e.*@\xec\xba\x1d6\x94\xd4\'@\x9e\x92\xb0\xb8\xd6\xe5*@q\xc5tP\xe5&0@<\xbf\r\xf7\x83\xc7\'@\x18-\xaczK\x15+@\x8ec\xe5\xf3\xbdN,@\n\xed\xc1z\xfaY*@\x9a\n\xc8?\r\xcb/@\xda{\x92s\xcdx,@6\x0f]i.U0@=f\xf9\xe7\x9f\xf3/@\xff\xbc0\xc5.\x05.@V\xd6xn6\xd2,@\xdf\xc12\xeei\xd6\'@Y\r\xe7\xdb\x8cb,@\xc4\x1d\xb8s\xa6l-@\xfbi\xc2\xb7\xc5},@\x7f\xd8\xdb\xbaz\xc70@\xd9\x84\x83\xa1*D%@\x00\xd0:\xb9\xaa\xcb\'@\x9eR\xca@2b*@:Z\xff\xbb\x89\xc2)@\xae\xe2\xa9)h=,@\x19\xdb\xd4\x8b}e1@\xd2N\xabv*>%@|\x91\x16\xbd\x88]%@\xb9Ie\xbfV{,@\xf5&\xff\x8a\x7f50@\xc5\xaby\x9d\xc6\\%@\xbe\x10{\xbd5>0@W\xac=}g\x16.@)W\x0b:\xef\x861@\x12\x97nD\xa6\xb5\'@u\xe3\xbe\x14 \xd30@\x0f/|\xbc@z1@\xc1\xe3h\xef#y-@}\x12\x00\xa2\xbe#\'@l\xae\xd9\x98\xe6\xe9&@C\xcd\x1b\xd8\xc0\xe90@\xd9\xef\x0e\xf4\xd9;%@9\xaa\xc2\xb8g\x1c-@R\x82\xa4n\xf8\xf7\'@\xe0[\x9c\xa8%\xa7)@\x1cJ\xb1}I\x7f1@\xc1\x19\'\x9c\x05b+@.\xd0J&\xae\xbf0@\x86\xe9w\x1cd%1@l\x1b2\x1al\x83)@\xa7v\x86\x8d\x08J%@\xfbK\xc8\x97\xff\xcd&@c}7\xd7\x1a\x9b(@\x16lZ\xa8\'01@\t\xc0\xdd\xa0\x8e\xf2.@\x95"\x88+\xcaA%@\xce\x85/\x05\xe0\x0f-@\x87\xc4\x1bq\xbf\x9c\'@\xdb\x90K\xa2\x83.,@>\xc6\xa6Z?\xb1.@F\xb1o\x10\xd7\x9a)@\xe1\x9e\xd66D?.@\xc4\xf6\xc0\x87\x8f81@\x9f\xf6Z\xcb\x9b\x8f\'@\x0e\x9c}$$\x8e)@\xe4\x9e\x0c\xa9\x04j)@\x10C"t\x1d\xba(@6\xbaG\xf1RW(@\xdd?L\x07Y\x08(@\xc9&\xe3\xc8o\xa6,@\xd2\xbe\xea\xc6Y\x97,@\xf6\x7f}^my(@4t\x90!\x9c*+@\x90\xcf\xcc\xaf\x9b\x12)@\xa2\xe7A\xe1\x91\xf3(@\xb9*\xf7.\x98~\'@T\xf7\xa8\x850r/@P\x9d\xc5\xd1\x05\xfc.@\xd7\x95\x18\xfc\x11\xf6.@8\xc3\xab\xb8\xb6\xe5.@\xda>>b\xe9x\'@\xab\x14\xe9CES\'@\x1a[\xc5w\xaa\xe30@}\x83\xb8\x93\xd1\x800@\xaa8\x12\xea\xdf\xb20@\x9d\xe4\x0e\xab\xa8\xdc-@bF\x18\xb1x\xc5*@j\xf2\xa5\xaf3/+@J\x04\xa0\xf6V\xff1@L\xc0\xd3\x8e;x0@2\xb09\x04\x04\xa4,@\xb0\xb9\xa1\x16_\xdc\'@\x19\x9d\xdfQ\x0b\xa71@\x1d0\x98\x97!\xca1@\x02a\xaf\xcf#\xd81@\xe8\xd7\xbft9\x91\'@]\x14\xa2\x06W\x9a1@ \xa6\x978\xa9\xf6.@\xa6\xe47\x91\x00\xde.@L2\xbay]\x86\'@\x7fu\x19\xbc\xcd\xae(@\xdd7\xe7(\x14\xee0@\x93M\xe8\x01\xce\xb6(@\xf7\xca\x99\xc9/n(@\n\xe0\xaf\'\xc182@\xfb\xd1wWX\x022@\x0e\xc0\x8d\xa4\xb9\xcd2@\x96\xa8{w\xbc\xa6\'@\xeb6\xaa\x8d\x00\xe3*@\xdb\xf0\xafV\x8d\xef*@\xef\xa1\x96\x1f"!1@3\x88z\xe1\xd9Q(@\xa9T\xd4\x82\xa32(@\x1500\xb5\xe0\xa2\'@\xe8R\x85\x07\x1f\xbf\'@1t\xecp!\xd8,@v\xeb\x93s\xee\xef1@{\xfc.\x97!g(@\xc2\xce\x15\xbd\x93\xe9,@\xe4x\xa6\xfe\xd7\xc42@\x1bv\xbb\x00\x0eF\'@<\xbdFk\x1e\x131@_\xe1\x91a\x93B1@\xf7\x18\xb4B\r\xec1@\' \xa1\xa4\x9d\xe20@\x19\xcc\\\x92\xe9\xe9\'@Gc\x91\xca\xcb\x03(@\x90\xb2b\x9bRQ(@\xe1\x14\xf7\xfc\x99t0@8]U]6o0@\x0f\x08\xfa:m\x1f,@z\xd3s\x8f\x02\xa7\'@\'O~\xb3\x02J1@W.\xa5oR\x9c0@\xf8\xfa\xd7U1\xd4\'@<`[%\xfa\xad,@\xde\x8f\xb4V\xf3\xbc,@\x92F{M\xfb\xc3\'@\xaf\x88?\xcd\xecz\'@\xe0X\x90\xe5\xed\xc6,@\xc3>i\xc7\ty\'@C(\xdf\xe9X\x15,@\x8c\xb6#\x9a\x00\xb3,@\xebV\xbf\xc6\xe6\xe4,@\xe6\xe9Y=Y>0@~\x8a\xdc\xa3\x9a\xee1@\xc8x\x8d\xa4\xae\xb1\'@\xfa\xeb9h4*\'@\x02\xb8|\xff\xa7\xf41@\x89\xb1\te\xbcr\'@\xcc\xa2\x11\x89\x82\xd3,@\x02\x14\x04\xc2x\xe7,@L\xf9\xda\xcc\xab\x10/@\xe5\xa2\x01\x07\xf8\xf3,@\xe9\x91\xcf\x9e\x95\xad1@\xc4\x9a\xcaVk\xf61@\xa0o\xd5.w\x00-@u\xf6\xbeF\x87t,@\xf5D\xb3\x1c\x94\x97,@\x11mt\xfc\xf2h\'@\x96dc\xff\xe7\xcb\'@]:\xcc\x99%\xb3,@h\xf7@\xf0@d)@5\x00\xd8j \xbd,@6\x93\xd9\x9f\xf6\xc71@u\x08>\xe3x\xc1.@\xbed\xfb\x84V\xf0.@\xa1\xa8\xdd\xe9\xbc\x99\'@\xc1\x1d\xabJ\xa1\\.@\x1cl\x00\xf3%9/@\xb7#\xe6\x94\xfbx-@\x11\xb1\x8dc\xe2p/@\xff\x1c\xe0\xa7\x88a0@e>\xfa\xdf\xa0\xdd*@\x97\x06HU{\xc4,@\x01\x8f\x8d\xc2B\xcd-@R\xd1\x0eX\x16\x1b)@\xccV7\x19z\xa7\'@\xd3t`\x88`s\'@\xc8\xdb\x00\x0ec\x1f)@\xd1-\xd0DOg0@\x11\x93\xb9\x05\x1e\x8e0@\x16\xf9Q\xf4<\x1e0@\x85=+aH\x14*@\x1a\xa0!\xc3\xda\x81/@\x92\xf8\x03 j\xf3\'@\xb0\x17\xdcXI\xc8/@fC \xfcM\xd1-@|s\xfc\x9f\xef 0@\xbe\xd0\xfb\x87\xb3\x01-@]\xdf\xf0\xb2{\x19,@\xe3\xd7ys\xd1\xf1\'@\x87@\'\xf6\xb8\xcc-@\x9d\xbeS\x80K\x981@F\x7f\xacE\xdb\xff0@\x92\xee\xfcv\xc2*,@y\x7f\x1d\xa3/L-@\x90\x92\x006\xcf\xa0(@mM}\xbd\x10w*@(#\xbb\xa3\xca\x1f1@\xf9\xf9\xbf]\x87\xd94@%\x87lyi\xe7)@\xd4W\x85\xa0\x05;.@7\xd3\xc2\x8ebP&@h\xb7\x8a\xf7\x8b\'1@\xa7\xd0v\x08\x91,1@\xa8-l\r(O0@h\x10\n\xa3\x84\xba(@\x86\x12\xe3\x97?\x1a1@%b\xfd$\xbd\xc7+@KS\x9b\xbe-\xe5(@\xe2\x88\xa3E\xa7\x970@\xc2\xf3-\x8f\xb8\xc30@\xfc\xb4p\xc0\x10\xd00@\xa7\xc1\xe1\x15\xb9P0@\xc2~e(\x14\xde.@\x18v<D\xc7\xc5&@\xe2\x85\xe3\x83\xec^&@\xae\xbd}\xee\xcdw-@\xafI\x02F\x11\xbb1@@}g%\x1e\xa4-@\xff\xd5\xad\xd9\xa2x,@~R\x19\xa4\n{%@*s\xd2\x14S\xb42@\x1cP\t\x9f\xad\xd2)@U\x92+\x0eT\x020@c\x95";\xc4\x811@J\xc0R\r%\x1c,@\xa3\xe2\rC\xe2\x071@\xa3\x8e\xbe;\x88\x080@rD\xe972\x1d+@\x1b,\x1c\xde\xd3N,@\x9a\xc6)\xa8\x98\xbd-@\xe5a\xb9p\xe0\x1e(@\xc8\x15R\x95V\x821@\xefz?k\xcc\xa6*@=\xc1vB[\x80/@\x0c)\xf6\x10\x8b\x1d,@`^\x00\x10\xf6+,@d\xb0bo\xcf)1@\xd8\xf7\xfbU5n*@\x90\xb3\xf1dH\x951@7\xe8\xad\xa0\xd0O1@\x15\x9a\xa6\xe0\xca\x010@\x04N\xf3b\xf7\xa3(@\xdc;N\x8d{\xe6/@>\xe0\xbf\xc9rH1@\x1a\xc2\x05\xd8\xa6Q&@\xa3\xf3\x9e\x14\xcb[1@\xb8T\rXD\xe1*@\x97;m\x99[\x05.@#[\xa0\x1a\x0e\xf0/@tf\x1c\\\xec\xe80@<aUZ\xc5`%@\x913\xcec\xd8\x040@\xf6(\x9e\x98\x05w/@\xae+Byz>+@\xa9v\x0ce\xdc\xef0@\x92+_0u\xc4&@{{\xa4\n\xad\x800@_\x8a\xae\xc6Z\x05)@-\xc9@\xdc[j-@\xf7\x06:\xad\x1e\xb50@\\\xc1\xed\x88\xcaN+@\xac\xc6\xe6\xa8[\x081@\x8eL\x94\x8d\x18\x05(@\xc5.y\xc4Q\xcb/@m\x7f9\x05\'p(@\xf9y)\xb9O:0@K\xdeH\xeb\xc550@\x01\xd5\xd8\xcd\xcb\x8c0@ X\xd4\x00\xf2\xd7*@-\x18\x13=j\x8f0@y\x8eq\xcd\x0e\xb7)@4\xb18mR\xed\'@\xb0@\xbd\xe7\x84\xec+@\xcc\x11j\xf2\x0eI,@\xd0\xfe\xa3\x1f\xcd\\&@,\xf0\xa4\xe6j\xcf.@\xb4\xc4\x0c\xac\xed\xe8/@\n\xa2\xa0\xd3\x1f\xcd*@\x87W6\xacZ\xd3-@=J?\xf7\xaf\xf6*@\xf2\x80\xfb\xed\x7fp,@\xfe\xed\x97\x93}c1@\xc6\xc83\xf96\x99+@\x18\xa5i\xd7u"-@\x1d\xa6\x8a\xa9\xf5\x041@\xde5\x99V\xc8\x19+@\xc8\xeb\x8a,y\xab.@\x8d\x1c\x16\xa7\xaa\x1b.@G,9\xe7\x91\xf4*@r#\x97\xdc\xd0\xaf1@\x9d&\xbb\xf5\xca\x9d1@A\xd4aV\xe6n0@\xfe$\xf4-\'\x1b0@\x12\xc4\xc2\xf2\xdcK1@\xe1\xcc\xd98\xba!0@5\x97\xbeE\xf3{1@Z\xe9_\xb7\xc2{-@\xd3\xf8I\x17\x12\xa4\'@pz\x95\xe0\x88\xaf&@\x87\'\xfd-\x99P\'@h\x07U^\xd4\x182@\x95\xb84\x7f]\x1b1@ai\x9cB\xac\xf5.@\xea\xe4\xd3\xd4\x9a\x8b1@\tR>\xe1\xa9\x87\'@!\x90\x85\x9a{\xf5-@\x88\xfc\x80\xdd\xfa\xb9\'@H\x16\xd2\xad\xdc,,@\xb2\x99)\x00\x1a\x1d1@\x96\xd7U\xbc\xd9\x1d,@\x12C\xc0\x08\xd4\x1e\'@\x8d%\xd3N\xd5\r*@M\x99\xa5;&\xc21@\x8f\xe5sz\x04\xa2*@\x13\xda\nr\xe2v1@\x10or\x0eto%@\xd7\xc2I\xbc\xa0\xae\'@'
p16
tp17
bg3
(g4
(I0
tp18
g6
tp19
Rp20
(I1
(I10303
tp21
g13
I00
S'<\xd5\xd4\xfa\xd0GS@<\x9d\xd3\xbaVKS@}[s8\\\x9eS@E/\x845\x95\xadS@\x86P\xf9Jm\xa1S@o\x83\x95\n\xf7\x9fS@j\x18f\xb1\xa6\xb5S@eX\xc6\xdc,\xa6S@d\xc9K&\x0e<S@\'\xc2\xd2{\xa6\xb8S@S\xec\xf0b@XS@f\xcf\xe6\xac \xc2S@\xef\x99\x08\xba\xb4AS@\x05fG\xc5\x96\x99S@\xb3\x18#\xf5\x1f\xb8S@\xf1w\xf67^sS@\xfd\xb5\xbaj\xad\xa0S@\x03\x9f\x7f\xf1\x86\x99S@qPG 0MS@\x11\xeb\xcc\x8fm\xc1S@\x81\xbd\xdcK\xdckS@\xb3\xde\x08\xa8\x9c}S@\xc6\x02g)W8S@\\{\xd0m5\xafS@\xda\xed\xc9p\xbb\x9fS@ipU\xf3\xcd\xd0S@\\*\x19\xf6\xeb\xa9S@\xf8u\xadQ\x7fPS@]\xb9\x9b[1\xb0S@\xcb\x889\xaf\xc6\xbfS@s9\x99\xb1\x0f\xb8S@4>\x1b\xf8#\\S@\xb0Q\x86!\x87\xa0S@\x98\x8e$ez\xaaS@\\\x85\x02\xc2O\x83S@\xe9\x15\x0b\xbb\xd8\xbfS@\xea<\xb4\xe1\xef\xa9S@rj^\xca\x7f\xadS@\xa1B/\x8e\x16\xb7S@\xc9\xdf\xde\xcc\xb4\xd0S@\xc5\xaaV\xe6_KS@\xd5\xc5K\xc8\x0fzS@]\x84\xb5\xef\xb3\x9cS@\xed\xd3Y\xdd4\xb7S@\x95\xe7x\xf5b\xa5S@D~\x8f\xb7\x0f\x82S@\xf1\xb41\xc2?\x9eS@\x94\xb6\x1d#\x1cMS@\xcb\x15ja\x01\xbcS@\xbcR\x1e\x11\x0bIS@!\xeab\xb7\x13\xc5S@\xd3\xb5>\xc6\xc5[S@\x8f\xf9\x93\x11\xc3\x92S@\xe4>\xb6th\xa3S@\x81gc\x98\xde\xa4S@\xafe\xf3\x1a/\xb6S@\xd25h\xe8?\x9eS@\xe9:\xd1\x9e\x8f\xbaS@\xe3j\xa5\xb7[lS@\xbem\xb6\x95\xa8\x92S@\xbc\xff\x8bV\x1dsS@\xa1\x8fs\xe5I\xd4S@\xfd=X\x1bD\x83S@\xb5\x05\xbf\x91\x14uS@\'\x05}J\xa7\xb7S@pP\x96\x89\x80|S@\xd3\x07k\xe8\x8d\x80S@\x07\xb1\x88/\x0e\xd0S@\xf2\x12\x8a\rCOS@\xee\r?\x9b\t\x84S@Z\xda\xba\xc1\x19\xc1S@\x95\x99\xac\xa5\x8bOS@z\x87Rc:\xc8S@\xe5\xc1\xb9\xa6$\x9bS@Xj\xf4ob\x81S@0\x07^\xc8\xe0\xb4S@\xa5\x1d\xaa\xd04NS@\x1f\x19\x93\x92\xdbPS@V\x85\x1b\x8d\xf3NS@\xf5_\xcd\x8f\xfc\xb7S@_\xd9;\xbe{\xa5S@\xf2\xef\xb9+\x89\xc9S@\x93S\xe5\xc4w\x93S@Q\'\xdf7#\x9eS@\x0fy\xff\x13.\xa1S@T),\xed\xd8IS@,\x9a"\t/}S@\xa7|\xee\xeb\x13\xa7S@\xb4&\xe3\x95\x0ejS@\x94\xd5B\'\xa9\xb8S@\x87\xeeM\xc8E\xbbS@\xf4,\x04\x17\x15\x9cS@\xd8\xca\xbf\x86\xe2IS@\xac\x1e\xe5\xc3\x82\xa5S@\xeb\x1e&\xb5\x9cuS@Y$\x05\xc0\x95sS@\xe0\xf8\xccc\nTS@,\xf7\x1as\x96\xc8S@\xaf\x1c\x87J\xd5\xb9S@\xedZ\x9e\xdf\x94\xa3S@\xc8\x1c\x04>\xefPS@Y\x1f0|\x8c\xa0S@\xd3\x16d\x06\xe2\x92S@j@\xb8\xf8@yS@\x9e8\x03\n\x9b\xc2S@\xd4\xd2\xbf\x1f\x96\xb2S@\x13^\x90\xf7\xa4\xb9S@Y\xc7\x8bB\xd3\x80S@G\x07`\xea\xd3OS@K\x9d\x96LKOS@\\v\x9a#\xc3\xcfS@\x06xL0\xdc\xd2S@\xedXz\xf0\xa58S@s\xad\xe3g\x80\x9eS@\xa7\xa2\xfe\xe0X\xadS@\xc2\xff8Y\xe5vS@\xf1\xb0AH\xd8HS@\xa2\x03\xb5\x06\xdcgS@\xfe\x83\x0f\x90\x13\x7fS@]=vP\x8azS@\x06zt\x84\xb9\x80S@\x1aVQ\x87\x93\xbbS@\xb9,A\xfd\xa3{S@!\xd0.j"\x85S@\xc2 \x98\x16\xbd\x90S@\xcf\x01\x0b7\xd7\xccS@\xd7\xe7Z\x9eDCS@,A\x9c\x1c\xbe\xb1S@K\xf3\xc8\xda\x90tS@\x9cC\x06K\xe3\xa0S@6q\xde(\xc0\xceS@\xd1Q\xe6\xf4\x9cyS@\xf1\x8e*\xc0pLS@\xc2@\xb7cp\xb7S@\xc3\x0bh\x13a\xb6S@\x19V\xe0I\xfe\xd0S@Q\xf6\x1cV\x0e\xa3S@\xc3\xea\x86\x08\xdbES@\xd1\xbc\xa2\x0e\xe1\x93S@\x8a\xf19X\x12\xacS@\x93\x8by\xfc\xf0\xb3S@\x1e^\xfd\xe5\x95}S@\x94\x18M61\xa1S@\xd4\x01t\xc0\x85bS@\xfd\x9d\xc7\x1fr\xa5S@\x83<\xc8\xfc\x90LS@\xc7\xa6\xb1\xe3\xbe\xceS@W\xb1We$\x84S@\x16\xaf\x80\xc6g\x9fS@b?\xaa\xa4HOS@i\x9e\xb2\x9ar\x99S@2\xb8\x80\xd5\xf9\x96S@2\xf9\x85\xac?\x9cS@\x93\xad\xde\xcb\x80|S@\x0c\xa5\xa67\xc1\xa4S@\xb7WzS\xc1\xa5S@\x8a\xeb\x15\x10\x1c\x80S@\xc56\x7fr\x16\x9fS@\xa7\xcd\xe4k\xe3\xc7S@G\x07\xa9u\x8e\xb8S@\xd5\xcd\x12\xff\x1a\x82S@\xf2\x11\x1e\xa2\x1a\xd2S@\xad\xe1\x82\x04\xef\x9cS@\xe3?\xb7\x1a\xaf\xb3S@A]`\xc5D\xb3S@\x81\x19\xef\x0e\x94pS@>\xd5\x13hz\x7fS@\xad\xf0\xf3\x8d\xb3\xa4S@\xf7\xb2\xd1\xed\x95\xceS@%l\xc9\xc5\x93\xa4S@\x93H\xe2\x16x\xa3S@*#1\xf1\xb5\xa5S@6\xbd\x01\x8f\'\x92S@k\xf7\xe0P-\x83S@\xdf\x14\x04\xa3\xd4\xa9S@\x1b\xabht,TS@l\xadm\xbe\x1f\x9dS@_\xfeg^\x10\x9dS@;\x1b\xaf\xb3m\xb6S@\x9e\x82\xed\xfb\x1eoS@\xa7A%\x7f\xe9\xb6S@\xf6Mqz!\xb3S@\xc5=\xe0\r}\xc9S@bd\xaaSD\x9fS@\xc9yw9H}S@\xcd\xeedPE\xd6S@\xff\xcc\x10\xd6\xb7\xb7S@\x0c\x04\x8a\xa9\xbf\xa1S@\xec\x9ff\x9f6\xa0S@\xfc\xac\x04\xc4\xa2\xa9S@\xebukw \xcdS@\x8duP\x1e\xde\xa6S@\xdbV\x0c\x0c\x81\xa7S@\x8cT\x8bE\xab\xb7S@\x1b\x8c\xc5\x10\xc8\xb4S@]PB\x13\x8c\xb8S@9K6gM\xc4S@(M\xf20b\x7fS@r\n\xa2\x0ckyS@\x9b\xddP\xc9\xd3\xa1S@\x1e\x88[\x0eV=S@\xcb\xc7\x9f\x18\x9c\xa2S@\xa3\xd1\x9dc\xd0\xb6S@\xe33\x8a\x9f\xde\xa9S@\xaf\xfa\x8f\xdb\xf6kS@\xde\xc4\xba\xcbp\xaaS@\xdb=\x1b\x99_`S@\xad\xf7\xe5z\xad\xc9S@.\xcb`\x0f\xd6\xc5S@\x86\xa7\x9f\xdfSNS@%E>\xa8\x89vS@\x92\xe7\xa5.\x94vS@\xb5\xcdx\xd9\xbafS@p\xbf+\xc3k=S@\xc0Z\xb1\xb9\x1b}S@\xdc\xbcqJ\xb5\xadS@\xae)\xa1s\x1dRS@\x88\x9d\xa4\xdbc\xa8S@J\x82cG\xe0\x9fS@:@\xf92=\x97S@\xb2\xd3&D\x8f`S@\x93W2\xb3\xf1xS@\x04\xa3qD\x1d\xbbS@Gsw\xc7Y\x93S@\x1b\x11\xa06\x05lS@\xaaJ;\xf2\xfc\xb1S@\x80}n\xe0\xe2\xa9S@w\x16\x03)\x00vS@.\xc2\xe17\xef|S@\x04\x9b\xcds\x19\x87S@h\xc6\xc1nf\xb1S@U(b\xa9\x9a\xbdS@\xe1vRB0\xafS@\x01sG\x04\xb6\xa9S@\xae\x0b\xa3\xe6KzS@RL\n$\xb2\xa1S@lJ)J?\x9eS@\r\x9b\x9e\xc7T\xbdS@\xdd\x04,\xb1\xf5aS@\xfe\xab\x90I\xc3\xbaS@\xc2\x05\xa8\xf8g\xcaS@\xd3$\xdc\x85\x9b\x98S@\xcf\x7f\xb73\xa0\xc7S@]\xaa\x1d,Y\xb1S@\xa7\x19\xa0!d\xb7S@\xe9\xf2o\xc9\xf8\xa1S@\xa5Z\xef"\x0e\xaaS@\x1bx=\xabx\xcaS@\xac\xcf\x07/\xebHS@\xe6\xe7;e\xf5NS@\xe5\xef\xd2J\x1f\x88S@\x93\x10\x801\xaa=S@\x98\\DDk\x8fS@zln\x13G\xcaS@\xf7\xe0\xfc\x13\xc4\xa0S@\xd8\x93lR\xf4lS@V\xd3\xa4DnmS@\xb86JL\xe7zS@\xd5)\x06\xa2\x83\xa8S@.\xef\xa6\x04\x1a{S@\x9e\xf0w8\xfezS@\xe0\xb05\xa7\xe8\x9eS@\xf9x\xc4\x9a\x82\xb3S@\x1c\xbc7.0\x87S@^t\xfb/\x8a\xa0S@\xb65\x86%}\xafS@\x13\xac\x17\x99\xcb\x96S@\xb5\xb5\x08\x15O\xb6S@OO\xda)\xb5\xcaS@\xe4\x1c\t\x10*\x88S@\x12\xef\xc3O\xf9\xadS@rc\xd5\xfb\xde\xc7S@\xd1lC&\xfe\x80S@\x0e\xd8\x0b\xf2\xfc\xa1S@\x9e\x81-V\xd0\x84S@\x80\xbeB{b\xafS@\xe8O\x0c\xe6+\xcaS@\xd1\x0c?\x03\x83BS@_\xd3\xbb\x04\x98\xa8S@\xc6md!\x12\xc4S@\xe8\xc4\x05y*NS@\x93\x87\xd8\x85H\x9fS@m\xf2\xb8\xe4,wS@\xa8\x15CY\x0e\xbaS@p\x0b\xeb}}\xbaS@\xea\xb83u\xa3\xc6S@\xc8\xact\x06\x1apS@^dX@-sS@\x0e5\x16"\xcb\xc7S@\xd7\xe7\\q{\xb9S@<\x9d\xc9z0\xafS@-\xcf\xbf\xa3\xcc\xcfS@\xd0\xf6\xbf\xb4\xb4\x9eS@L\xdaO\x81amS@I \xa0\x0bI}S@\xd1B<\xa1\xe2\xc9S@_P\xa2\x87\xf0\xcaS@\x12jl\xdd\xeb\x85S@\xe4\xc5y\x10\xe1\x85S@\xd3\x11\xf5\x95\x97zS@\x9a\xa5\xdd\xea\xd7\xc3S@\xca\xbf\xdd\xf7ZUS@\xeaDF\xdc\xde\xc7S@\xe1\xd9\xaf\xa2Y}S@S\\*\rJUS@\xe8\xfd\rL\x1aCS@`A\xc6@\xf8\xcdS@\xf1\xc2\xaf/E\xb6S@\x18\x1c\xd8\x1fj\xc4S@\x19\x9c\x1b97\x94S@\x7f\xce\x86\xf6\xaa\xcaS@f+\x91v\xce\x89S@Fg\x85\x03Y\xabS@exh\xb0d}S@{x\x06?\xee\x9fS@\xc1Z\x1c\xf27yS@/\xb6TO\x80bS@*\x08\x1d\xcb@\xa2S@E3E\xb07\xa2S@b\xf7%\x85Y\xabS@\xd6e\xe9\xa2\xa1\xa9S@\xd3w$\xbdt\xc7S@\xd7\x83\xe1\xbc\x13\x7fS@\xb6\xfc\xe0\x02\xd1\xb6S@{\x81pN\x19\xb6S@\xa5&G:\x94\xa0S@:\xb7\x0b\x95v\x9cS@&4a\x82\xbabS@ \x8bbH\x84{S@cLw\x91\xbfxS@\x94\xae\x872\xd3qS@\nP\xb9)T\xc1S@\x83|Z\x85\xe5\xa8S@\xbf\xbe\x08;\x9d\xadS@\xecM\xef\x8d\x95tS@\xfcH\xf2B\x97HS@B\xcbk\xe8\x05\xb3S@\xbf\xb5\xb3\xc0\xd0\xb0S@\x98\xb7\\\xf4\xef\x8dS@\x1f\xd5\x9a\xcc\xf6\xa1S@{\xe7\x00d\xd9\xb4S@\x0e<\xa7\xa8|\xceS@`a\xea\x9d\xf1\xabS@=G%U\xa6\xc7S@\xb3\xa0\x10\x1e[=S@\x0b\xe5\xd6r\x91\xbfS@L\xf6\xd9\x10\xe1\xd2S@+\x10\xa5!\xa9\xc7S@\x95\x9e\xd8?^vS@\x00z\x8b{\x00\x86S@Y*\xcd\xefP\x9dS@j\xc2\xfd%\x1e\xc6S@\xfc*=\xfeo\xafS@\xac`d\x1f>yS@\x00\xc0O\x18;\xceS@%b\xedW^\xc7S@v\\e\x04\xbbzS@\xbd\xf1I\x8b\x8bbS@i\x87\x7f\xd2TpS@C\xdc\xf3 #\xc7S@P\xe0\xbe\xc2\xe2\xadS@9\r$[\xb1\xc6S@p\xe1e{5\xc9S@h\x0bC\xe8&\xa4S@\xdew\x83\xac\xa5kS@5\x85\xf8\xc8oKS@\xf6\xc5\x14\xb9\xd8\xb2S@\xa6\x87\xd7m\xe5eS@&\xb2xD\xcauS@\x18I\xd9\x05\xa4\xc5S@\xe8\xe7\xe6\xd1\x05aS@t#_\xc9faS@"x\xc1\xa0\xa5uS@\xe8\xa0\xa6d-\xb0S@\x0f+d\x80\x08\x9aS@(49\x0e(\xa1S@N\x07\xe5\xbaYJS@P<\xd5\xe4\xb8xS@\xc2\x011p\xablS@o\x7fJ\x18\x94\x9eS@\xb3\x18/\xff\x1b\xa2S@<3\xc5\x06\x03\xa2S@q\xaf6\x12\xf9;S@\xde\xb9\x15\xc5{xS@>W\x16\xe4\xbc\xceS@\x90e\xa8\x81\x15\xc8S@:\x01\xb9\x86\x84\xa9S@\xd7}\xc7O\x0eQS@\xff\xbd\xe29D\xafS@\xa9o\x82\xa3\xfa\x83S@/T\xe9\xc7c\xafS@(\x8c8\x9d\xb5\xceS@\xe8\x17d\xbe\xbb\xb8S@Isr\xc4\xf4\x93S@\xea\xb1\xd9\x18\xf7\xcdS@\xf2W\x99\xe4\x04\xc8S@\x02=,@\xddwS@\xd6\xd9\x85\xf6\x90\xa5S@\x99\xd9\xb3&@\xc5S@\x802#\xef\xf2\xafS@\xcd|\xc9oj\x9eS@^\xe0\xee"\xc2\x87S@\xde;\x1f\x104QS@JJ%\x0bb\xc2S@\x8f\xe0\xd1N\xc6\xb5S@\x98XF\xd3\xac\xa4S@\xefox\xe7Z\xb6S@\xccx\xfe\xf6\x1a\xb3S@PF\x0b\x9d\x08\x93S@\x7f\x8e\xf7\x85\xba>S@Ta\x01H\x0c\xabS@\x1a\xde9\xbe\xc1\xaaS@x\xc1\xbc-\xa7`S@vk\xae\xcc%\x99S@ho\x15\\\xab\xcaS@ia\x04\x9cI\xabS@JEk\xa1\x07\xa4S@\n\xf8,2\xa3\xa3S@Z1u\xce\xc3\x83S@\x97b>q\x0e\xd7S@|S\xec\xf2\'jS@/\x11z\xc6\x03pS@\xdd\x83\\z\x9a\x93S@\x81\x8c9.\xbdwS@\x05qI\x9c\xc4vS@\xf8\x8dva\xca\xa3S@\xc3;\xddmQtS@V\xfa\x94\x96V\x93S@\xa2\x06\xa2|L\x93S@\x94\xa6\xca<\xd7\xc0S@b\xfc\x0f\xcf\xd8\x81S@z\xee\xf9\xc7X`S@6\xa4\xe6\x0f\xd9\xc4S@\x7f\x90\xbb1N\xa3S@\x8c\xd3k\xe0&\x9eS@\xd3\xe9\xab.\xc5\xb2S@\x876\xb4\xf9T\xa0S@#\x14\n\xcba\xa1S@\r3\x1e\xc1\xf2\xa7S@\xb1\x83\xb0`,\xb3S@S\xc7\x85&B\xc8S@\x94i\x1dg<^S@I\xd5A\x0bp{S@y\xd8\xf8\x90!;S@\x06^\xb0\xb9YMS@T\xba"\xb7\xb3\x84S@@\xc9\xd6\x96\xf6\xceS@-\xa3\xe1\xa2\xfc\x93S@\x11\x1a3_\xcb\x80S@\xc9\xb3\x0c\x9eW\x85S@\x17\x1a\x95:,\xb5S@7S\xbb\xb2\xf9\x94S@\xe3"\x84\xde\xc6\x97S@h\xb1M\x96\xfa\xc6S@\xcc^\x15\xe1!\x82S@\xbf6\xc8iu\xa5S@\xdf\xc6\x88\xe6,\x83S@b-Hb{\xc4S@%:W},\xb3S@\xeepn\xbf\xab\xabS@\x88\xda\x1c4:\xb5S@\xfc\x18/\xa0\x84\xc1S@\xcb\xf1\xfa\xc44\xcfS@\x1f\xcf\xf6\xcbi\xc4S@GK\x92\x91\xb0\xc2S@\x931\x03i\x1agS@\x9f4\xbb\xa8\x84\xa3S@L\xe6\xbe\x16\x1cGS@\x04\x99\xadO\xbc\xc8S@-\xa6d\xbej\xc4S@\xbc\xc3\x9e\xd9\xd4\x97S@"\xf1\x07\xff\xe1DS@{Ag|\xe4\xd6S@\x0c\x99~\xf0O\xa3S@\xb5\xac\x00\x1fg\xadS@9i2M"~S@GsF\xf9\x9a\x8aS@\xea0\xef!w\xb9S@W3\xe6P\x82sS@\x10(\x0f\xcc2nS@\x8dmQ\xe1\xd6\xc8S@\x00\x99\'\xbc\xdf{S@|\xe6\x0b\x84&\xc8S@\xb4\x93\xacE\x06\xa0S@\x8c$\xfdn_\xc2S@\x03\'\xb9\xf6\x12]S@m\twD\xe4\x99S@}\x17\xf9\x9c\x87mS@z\xb5s,a\xc3S@\x96\xa9\xe7^\xae\x81S@\x18\xa4\xfd\x97\x90\x8fS@\\\xdd\te\x19@S@\x19\x06\xf6\xa3\x14\x9fS@\x12\xe54\x00\x04WS@w\xa3\x9f\x01\x83\x86S@\xf3Y\xb8B\x7f\xbaS@\xf7\xdf\xa1\xcf/\xa3S@M\x13\xa7\xe3\xff\xaaS@_\xca\xbf\x9d\x14|S@9\xaa\xef\xc7\xcfOS@\x02\xe2\xc7Y\xc4jS@\xd0\xf8\x98\x930jS@\xa7\xbc\x9cm\xe2\xcaS@Ff\x8d\xed\x05\xc9S@\xe1\xed\xa6DEGS@\xa6=\xdd\x8d"\xb7S@\xc9\xa0\x0c\x83\x8cdS@\x17\xef\xecg\x0e=S@Vu.\xea7\x87S@\xf90:\x9e\xfayS@\xb5\xfc\x1a\xc3Z\x93S@@\xb5\x82\r\x848S@\xabq/\xfc\x1fmS@L2Dk\xe7\xceS@\xfb\xbe\xee\xd8\nhS@\x03n0m\x03mS@y\xc5\x99S\x1f\x8eS@\xf9\xcfx }\xa9S@\x06dOH\xab\xa1S@3\x03\x9f"\xc0\xa2S@J\x16@O\x9d\x93S@\x16\x98;.\xf8\x82S@\x11\xbf\x1b/\x8b\xc9S@GGw6\xc8\xb3S@\xb6\x83\xc3\xaf\xdagS@D\xc2\xd9\xdd\x1f\xa3S@\xe3.\xa6\xd3\x8a\xa2S@$\x1e\x99q\x86\xa1S@\x13\n\xdf\xb8%=S@!\x9eH8g\x81S@E\xde\xf0\xa3\x7f\xb4S@|\xaf(\xdc\x8d}S@3X%\xb9\xf7\xabS@[#\x05\xd6,\xc1S@\xcd\xb2\xe3\xbc+\xa7S@\x9f\x9b\x92x\xda\xcdS@\xd7\xad\x93\xf3\xf3\xafS@s\xecKQ\x13\xc0S@NF\x11\xa5(\x8fS@\xdc\xb3 \x03\xdbfS@\x98\xedS\x89\x98\xb4S@\x9a\x16\xcbX\x85rS@\xe0\x03\xc1+\x18\xb4S@K,\xa5#\xf7NS@\xbd\xafk\xaea\x84S@9\x02\x85\xc4<\xd0S@\x16H*\xa4\x07\x87S@8\xafm\x93o\xcbS@Z\xdd\'\xd4uvS@\xe7\xf4\xaf\xbf\xa6\xc1S@V<JZ\xfbkS@\xdd\xc4\xd7\xd5\x0edS@k<8d}\x92S@\xe3W\x81\xb3\xe7\xcaS@e\x14\xb0v\xd9\xcaS@t\xcf1>g\x7fS@[7\x94L\x1e\xb7S@3g\xaf\xd9\xa7\x9dS@\x83\xb6\x96\x85\xc4zS@\xea\x04q\xc6y\xd6S@\x96\x93\xcf8\x87\xd6S@\xf3\xfa\xf0\x9d\xb8\\S@\x0e\xf6\x95\xd2m^S@\x175\x0c\xf1\xd8nS@j\xd8\r}\x8bvS@\xc6-= \xde\xb8S@\xf9A\xa4J\xc6eS@\x85.N\x9e+lS@\x95\xa9\xa8\xa5\xd3\x8eS@@\x82\x88\x06\x89\xaaS@\xba\xdd?\x10\xf4\xb1S@\x16\x9b\xfb\xff \xbdS@J\xc2\x8c[\xd8[S@i]\xb0\x84\x07\xafS@mS\xa6\x13\xe0[S@z\xd8\x80\x16E\x95S@\xdcS\x18\x04\xd7\xb7S@\x10\xaeMTD\x7fS@\x0c<\x05\x05C\\S@\xef\xeb\x8b\xe3\x15\xa4S@\xc9\xf7\x9elR\x9aS@N\x9e\xd1U]RS@\x06\xa8\xd9\xc2\x82gS@P\xe4.Y,8S@\xc0\x8ar\xf9-\xa6S@\xdbQ\xfa\x18\x0f\xa6S@\x0f\xfa\x85\x161\xadS@\'M\x19?\x13\xa4S@\xd1\xc1V\x16N\xc1S@;\xb6\xfe\xdan\x95S@\x03\x8bn\x8c6lS@\xa8+\x98\xd9\xe4uS@\xc28\xaa\xed\xdd\x83S@\xba(n\xce\xf9\xa3S@\x95\xc5\xc6\xbcJ\x97S@:\xff\x18\x08\x0e\xb7S@\xd2\x9b\x12\xe06\xc1S@\xda\x11\x9c\xe2DhS@\xafQ ]\xf9\xcfS@>\x898q\xb4\xd5S@\xf4\x1f\xe09X\xb7S@n\x12D*\x0e}S@\x84-\xe1q\x16\x87S@\x19\xe1\xa8\x88gtS@N\xb8\xa6p\xb2\xadS@\xe4\xa4\xe3\xac\x1dfS@\xf6\xc5(\xd3<\xb8S@\xb52_\x18\xd8OS@\xce\xf9\xf6\x1a\xfc\xbeS@Y\x16L&RFS@5c\x0e\xeb\x08\x86S@\xea\x85nm\xd8lS@0\xbc\xfb\xa7"tS@\xdf\x1cG\xd9\x84\x9eS@?\xb4\xc3u\xcf\xaaS@\t}g\xadiAS@\x965\xa1\x14\x8d\xaaS@\xdbE\xd7\xbf\xec\x7fS@\x1ac\x15rG\xb6S@\x82\xd0\xdc\xa1-{S@\x10\xa1\xda\xe2m\xb7S@j:^\x05\xf0\xb5S@\xd9\xf1\x00P\x84\xaeS@\x04%\xcbZU\xa4S@}X\x10b\xb5\xbbS@?\xfc#f\x89AS@%\x03\xf6\xb6\xdd\xcfS@J\xe7\x90PI\xcbS@\xc3\xdf\x18\x0f\xef\x9bS@\xe4H\xec\xab\xe4FS@l\x18\xd3\xf5\x93\xb3S@\x19\xe6%\xbcjmS@+\x14\x18\xf1\xc3\xcfS@o\x9b\xad\xbb\xd4nS@\xd7\x9ev\xa0\xc9[S@\x18\x99a\x85\x90\xb7S@s6`}\x80\xb7S@\xa4\x8d\x8a\xbf*\xabS@8\xb6k\xeeq\xaaS@\x05\xb4\xe3\xc6\xcb\xa1S@\xf9)=\x01\xde\xa5S@TnqIs\xc2S@tf\x0b\x83;GS@D\xc3\xb0d\x87\x9cS@\xdd\x19\x8d\xcd\xeb\x90S@\xcc3\xc5-!\x90S@c\xe8\x06B\xdbRS@w@=\x82\xb1\xa8S@m\x91\xbf\x0e\x86\xa8S@\xe1\'~\\M\xadS@\x16\t:\xd8>mS@\x7f:\xd1\x01\xa6\xd1S@\xbd\x07\xe73\xfb\xcbS@\xee4\x1c\x8a\x19\xcaS@|\xa6P\xd4{\xa8S@\xafq\xc2%:\xb0S@&:=1\xf4\xa8S@\xe7Z\x80z\x1f\x9fS@\xa2TBF-\xd0S@*\x07#\x19M\xccS@\x1e\x07\xed\x04\xc7\xbeS@.V_\xd73iS@\xd2\xe2\x8e\xcd\x99\xcfS@\x143fE\xd5\xbdS@\xf5\x06\x9c\\@\xccS@\x98\t\xac\xef\xc2\xbcS@\xc3\xc8j"\x88\x90S@\x92\xd1=\xa4{?S@\xfc\xcd\x15p\x12\xc2S@\xcd\xe5\xc0\xe9d\xb8S@/\xd4\xa3\xee\xff\xa8S@\n\x87p\xa4\x04\x9aS@\xf5\x04\xd6\xf5~?S@\x95/g\x10\xce\xb6S@\xea\x07i\'\xa2\xa1S@$\xe3\xeam\t\xa4S@\x884{v\x81\xa5S@\xbd\x9a\x83\xbdIrS@\x9f"\xe1\x80U\xb5S@\xa9\x7f\xedLc\x9bS@\n\x7fI\xbc\xb3\x9aS@\xdb\xd4\xcfSS\x85S@PG4O\x11rS@\xbd\x9d\x8e\x051\xb7S@gb\xebfM\xa8S@\x1d\x89\xbf9\xd2\x9cS@\x1d\xcaP\x8d\xd9iS@\x08@@h\xeb\xa2S@\xd1\xa3S\xe5\t\xccS@\x9b\xe5hW\x97\xbeS@k1_\xf5s\xc0S@4\xd2cC!\x91S@\x08\xd0,\xdc\x07\xa4S@w\xbb\x0c\xb6`\xb1S@\xd6\xf0\xd82D\xbdS@\xb7\x07\xe9N\xdauS@]=Nb\x8c\xd0S@U3\x17\xb0\x9fsS@9\x11p\xbc\xe0hS@(\x19\x832\xc7\xa2S@(\x9b|x\xab\xcaS@bn^ \x14\xb9S@ \x97p}W\x94S@l\x05\x17\xddarS@\xd2\x80\xe3\x98\xe3uS@]\x8a\xef\xad,\xaeS@\xcaS~Yq\xb9S@\x13q\xeb\x7f\xdc\x9dS@\x9a\x87}\x194\xccS@\x1e\xbc\x0c:\x92\xa9S@\xedG\xd9\x89\x94\xbdS@~\x0e\n\xf8\xac\xc2S@J\xc2\xb8\xed@gS@\x1erX \xbcJS@\x1a\x12X\x1d(\xa5S@\x18sx\xa3\xcduS@*\xc2\x8e\x83\x05\x9dS@\xf4\xed\xbd\xbe&\x9cS@\xa8Y\xb4uq\xa9S@\xa4\xfddl\x01\xbeS@\xdaQ>u\xadSS@M\x96r|\xf2\x9bS@E\xbf\xd4\x114mS@^|,\xb9\riS@\xc8\xca\xed\x8f0OS@}7\xc3\xd2\x84\xcdS@4\x07\xe7(\xb9\xcbS@\xbb5\x8f\t\xa1\xa9S@gn\xff\xcb3iS@\x82l\x03\xc2\xa3\xb9S@@B2\x17\xac|S@\xd5\xd6\x1c\xfd\xfc\xbcS@\xd7N\xca|\x0b\xbdS@\xd5\xad\xa6\xba\x80OS@.\xef\xb5\xf7MrS@\x8e#\xfe\xa1\x05\x8fS@\xb2\x14\xd1E\xdcZS@\xdfP\x1d\xde\x19\xaaS@\xcfC^\xefK\x83S@\xfa?\x1c\xc3\x0b\x82S@\xe4\x84\xd9\xe4V\x9aS@4\xa2\xd8\xe5\x90OS@a\x8d\xfe(L\x97S@\xf3ga\x8c\xb8\xa7S@\xa9\x99\xab\x17\x01\xd3S@\xe2\x95\x131"WS@\x02\x18\xa6\x1c\x0fWS@+\xfe\n\xcb\x04\xaaS@~\x1a%H\xce;S@\xbd\x9d\\\x9bx\xb5S@\xfd\x8e\xa9\xb0\x8a\xa7S@,};\xeepsS@\xd1\xdeY\xebSkS@\xcf$W\xac\x15hS@\xac\xe5c\xc9\xa2\x9fS@\x8cV\xee\xcc\x16\xadS@\x08\xa4\xbb\xb2\x1c\x82S@\xf8\xb8eV\xcc\xa9S@d,\x86N\xbd\x9dS@\x86\x99\x83,|\xc0S@\xb16\xb7O\xba\xb9S@\xef\x96\xc6>s\xd3S@;)Gv9^S@\xea\xa9\x18\x7f&\x91S@\x1f\x90K\xc2\xf7\x87S@\xe4\x92\xa1\x8d;\x9fS@tG\'\xb2`\xbdS@\xeas-\x01\x0f\xb5S@\xa5Gd(S\\S@\xa9\xd9W\xd4\x90kS@R\x17\xb2\xbc\x01hS@H\x12?\x143\xa5S@\xec\xd9%l_\xbdS@\xcf\xb7\x84\x87&\xa2S@~)\xbb\xf2b\xbdS@\x13i\x12\xe8\xa3\x82S@\xb4j?b(FS@\xe0\xbb\xf4>L\xb5S@_\x01?\xd1s\x9cS@\x11\xe0\x9c\xaf\x9a`S@X\xa5f_R\xccS@s\xf9&\xd4v\x7fS@\xfbCk\x8c\xb0\xa1S@X\x1eu\x8f\x85\xaaS@!qR\xba\xd5\x94S@\xfa\xfd\x97\xdf\x91\xa2S@\x9e\xfd$Z\x04\xa8S@\x84`\xa8J\x7fFS@\x1e\x9a\xf1\xbf\xf1\xcdS@\xadef\x89\x82\xcbS@\x0f&\xe4\x9d\x1d\xcbS@M\xc2\xde\xcd\xbd\xadS@a\xd2$\xd7\xc2{S@\xc18.\xb8*\x86S@\xdf\x00\xc8)i\xa7S@h\x07\xd4z\xce\x7fS@"\x84\x06\xe2-\x80S@\x1dR\xcf|c\xbdS@\t\x93\x90\x1a\x83\xa6S@8r*C\xdf\xb3S@L\xe6\x02\xaaF\x9cS@\xa3h\xfd\xcf\x82\x9cS@x\xf4[1=\xa1S@\x7f\xba\x07\x93g\xa3S@\xfd\xe8; 6wS@\xcbB\xea%\xb8\xb3S@\x90\xdb\xc3\x9c\xca\xadS@\xf6\xd4\x89\x0f\xf7\xa2S@\xcd=\xafE\x07\x82S@S\x15M33LS@\x85\x8b\xa7\xd6\xd0\xa9S@\xe9mW\x80\x8c\xcfS@\x7fW&w\x0e\xacS@\x0eB?n\xb7\xbfS@\x15\xc9\xb9\x19\x1e\xa8S@\x91\x9c\xfaE^LS@\x84J\xa8PN\xbfS@\x02^v\xdf\x05\xa3S@\xb4\x7fk`\xb2\xa9S@\xad\x1aUF\x17\xbdS@\x10\xe6c\xde\x14\x9cS@\xb6\x11\xf6\x1c\xbclS@\xd6c\xadK[\xb7S@\x0b\x9e\x90M6\xbaS@\xa6\x8ciH{\x84S@\xabMv\xde#\xafS@\xa2=\x8d\xbbf\xa8S@q\xadI\xfb;yS@\x1a\x9df\x7fYaS@\xd5\xbe\xf8(!WS@5\xbd7\xd7e\xabS@\x93\xacf\x8e\x83\xa9S@\x9c\x1e\xb1\xeb\xbb\xa9S@\x8e\x8f\x82\xf0_\xa3S@\x08+9\x9b\x12\xa8S@\xfd\xfe\x85s\x1a\xc3S@a\x98\xe6\xf6\x1aGS@\x85-i\xa2.\xa3S@\xe5\xbd5\x1e\xcb\xafS@F\xd1\x1b\xd7\rmS@\xd7\xcd\x01\xb1`\x94S@\x9f\xf5.\xe5\'\xa6S@\x0ek\xb1\x18\x07mS@\x82\xffK\x19\x18[S@i\x13\xac\xbd\xa1\xa9S@\xd5\xb8\xf9B\xc2\x9eS@\xb67\x86\x15\xe6\xc3S@\xfdE$\xf8I\x80S@\xeb\x85P\n\x18\xceS@\xa4\tc\x926\xd4S@q<I~u\x94S@iP\xf5\xe7\xe9TS@\x9c\xf7\xd5\x01LYS@dq\x1c\xa1\x9e\xd4S@\xf9\xc0\x94{i\xb8S@\x9bu\xe1G\xc6\xb5S@\x88%\xd8\xef\x8c\xb2S@\x1f\xbe\xab\x02\xf5\xa6S@\xa3\xf2\x17\xc8\xff\xa8S@\xd8_h\xb0t\xb4S@\xa3g5QF\x92S@-u\x81\x01\xabjS@+\xfc<K\x1e\x9bS@\x9d\x05\xech\x93\xb7S@\x91\xf7j?0vS@\x07\xd1U8B\xceS@t\xc7\xd2\xe8D\x85S@\xeb\xab\x8d\x1e\xadvS@|%\xa5/\xf6\x8fS@\x1f4U\xeb\xff\xb5S@8\xfd\xc5x\x88\xa1S@Q\x97\x90w\x8enS@\x87\xa9\xb3e\xcd\x9eS@\xcc\x8d \xd2e\x9eS@\xa2\x9dY7_\x9bS@6b&qV\xcdS@Yj\xc6\x9d\x10\xbfS@\xf8\x0f/r\xa1\xa9S@&\xb4\xc7\xd7\x0c\xaaS@!_9\x18e\x8dS@\x15\xb2=@\xbcsS@\xcc1U\x1es\xaeS@qX\xe1\xb5\xe6GS@(\xca\x8f\xdb\xbdXS@^\x0e\x04p-\xacS@\x9b\xbe\xdd\x83t\xa9S@j\x12\x9f\xa5\x99jS@\xa0\xf4\x10Q>WS@f1\xb9\x8aKXS@\xd8\xd1\xb6\x03\x04\xadS@\xd6\xb1\xb6N,\xa5S@\x08e8W\x94\xa1S@\xb4\xa1G:\xc3\xcdS@B\xdcvb\xee\x9eS@(\xc5x\xa6EnS@7\x0fa\x19\xf9\xceS@\x8aA\xd93\xb9`S@N\x8b\xd1\xbf\x00\xc3S@\x16\xca\xa1\xbf\x08\xadS@\x15\x98\x9f7\xec9S@\xf8fO\xb2\xe4\x9eS@\xed@I\xfe \xb5S@\x8a\xfb\x12C\x0b\x98S@\xda\xe8\x80{e\xbbS@\xa9V\xa5\xe8\x92ZS@@@\xc0\xf4 :S@\xb5O\x92\xfd\xac\xa7S@\xcfI\x8e4\xf3\xacS@\x1c"\xa8\xff,\x9bS@\xe9\x87\x1a\xb1r\x9bS@\x92\xa40!F\xbbS@\x05\xa3\x8a\xb5\x01^S@\x85]\x8c\x9a\x9b\xadS@#O\xc1\xce-oS@\x81{H\xb8\xbb\x9eS@\xb1\xf5\x17*\x0cnS@\xc4\xdd\xb9\x88GYS@\xbeG>I\x04\xa7S@\x1c#\xd0K\x12\xbbS@\x81I\x8a\x00\x88\xceS@\xfc\xab\x9e\x8as\xc2S@\x83?q\x989\xc1S@`\x85vm\x8e\x7fS@\x89\x81v\xd21^S@\x81Y\x0e]\xfb_S@\x0c\'\xa3F\xfb\xa7S@\xd2\xc1w\x1b6\x8eS@H\xea\x93q\x96\xa7S@\xc9f6\x8f\x82YS@\xf8\xda]\x18\x1c\x81S@\x9d\x15\x19\xca~\xabS@\xa4\xfd\x1f\xe3\xda\x82S@\x8d\x19\x98\x0b\xe6\x9eS@\x99f~\x0c\xc3\xacS@Z\xbe]\xeb8wS@\xfd\x03\xe9f\x99|S@\x87\x00\xb7:\x8c\xbcS@\xbe0\xf1G\x05OS@y\x01\x0ew\xb4\xbfS@\x00\x13\xdd\xaf\xce\x99S@\xc2\xaf\x9d\xfc4\x7fS@\x1al\xc0n \xbbS@\x0f\xaf\xd7\x1b\xa3\x90S@9=\xc6\xf6\x06zS@\xf7\xb2\x96|\xc6\xa0S@\xaeH\xb7\xa6\xb0zS@r\x9bQ\xab\t\x8eS@\xc6`\x160\x85\xb4S@\xa6\xe9\xce\x83\xde\xc9S@O\xca\x9e\xa3g\xbeS@\x84\xe0\xc6N\xc7\x90S@\xaa\xa9V~\xc9mS@\xf8\x17]\x11J\xc7S@?>v\x9eX\xcaS@\xa7\xa4m\xb5\xcc\xa5S@\x0f}M\x1b~GS@\x90y\xaa\xd8<\xaeS@\xb6\xe1\xf3Tr\xaeS@\x1eg\xd3\xa4Z\xa4S@\t\xe2\x07\xf8\x12RS@\x08\x9d(4\xda\x81S@6\x0cj\x92\xcc\x9eS@\xad\xfc\x10\x83\x08\xb9S@\x15\xb7\xc3\xba\x8aSS@n\xda~j\xf3\xa7S@\xd3\xabRvUoS@>\xd2A\x9dSoS@\x17\x11\xa2\xaf\x90\xbcS@\xfa\xc4\xf9\xb7\xbb\x8cS@V\xe8\xd49R\xafS@I\xf3\xd3\x81\x9f\x86S@\x13 \xd4\xe6\x04oS@\x90\x15\x93\xce\xac\xc3S@\xfd\x15zU\n\xb5S@\xa3\x06\x8c\xfd\xa6yS@\xbdVN\x88"\xb5S@]v6\xfd\xdd\x7fS@\xc4G&`\xfa\x8fS@\xb7\xb6I"\xbe\xceS@\xe4\x14~\xd2\x0epS@\xbfU\xaec\xcc\xbcS@\xbc\xd3V3(\x9aS@R\xda;\x02p\x93S@\x8d\x9f\xccg\xfcOS@G\xdf\x1e\xbe\x98US@\xc9vG\xc3^\x92S@\xfb\xd821QMS@\xb0\xf5\xaa\x1b\x92`S@\x7f\xae\xb4\xe0Y\xa1S@\x17h\x0e\xe1\x9b\x9bS@(\x8c\xe9s\xc5;S@\xb2\x1a\x1f\x8f\xa1\xa9S@\xbf\xc7_\x1a\x99kS@\xce\xf7Qi\xf9\xa7S@\x87xY\x1b\xbaCS@\xea\x1d.\x0f\xbfVS@\xcct\xd9_WcS@\x81\xbad\xf0\xe0\x9eS@!\xd7\x8a:\xf6\xbaS@\x1f[\xf0f\x82KS@L\xf3B\xb8\x06jS@*0\x9d\x8b\x8a\xb5S@\\[q\xeb?<S@"q:\xf1%\xb9S@@\x9b\xee0\x01\x9aS@\xb9a\xf1"]iS@\x87,\xfb\xc3\x9aYS@\xb1Y\x0f\x16\xfdtS@\xf9\xffT\xaf\xe3\x97S@\xb9\x85\x0b3\x7f\xb3S@\xdd\xd5\nw\r{S@\xda\xc1GT\xe1\x9dS@\xa5o\xfd\xa4\xd8\x98S@h\nz\xfa\xc5`S@\x96\xd2of\xfdTS@\x96D\x8f\x92S`S@\xfb\x85f\x9f\xe81S@\x19\xd5\xc8+\xde\xd3S@f\xad\x812\xd9\xbbS@yk\xb1\xf6}\xc6S@\xef\x06>\xca\xd5\x8fS@*\xbf\x8c\xd1}\xa9S@3\x04L=\xf6TS@"\xdaS\x8c\xab\xcbS@\xd7\xdf\xcc\xc38\xceS@\xd8\x8f}\rkhS@`\xd0\x1e\xb7-RS@Cr\x1f\xed\x82JS@|\xd9w\xde#\xa1S@r\xbf\x867\xe0~S@\x84Wy\x0b"\x96S@\xe2s@$\xf1\x7fS@\x15\x99\x05A\xfeUS@\x1bc\xdf\x00\xd1\x8eS@\xa2\xaa\x8d\xa2\x18\xb7S@\xe3\xd7\x9b\x8d\xf7\xb2S@:\x89\xd8\xf4\x97iS@\xb9\x9a\xb1\x00\xcf\xb3S@H\xc4V\xe2^\x8bS@\xe0\xa4:\xfe\xd4qS@/\x14\xe8\x0b\x1fbS@S)\xb8\x8c*\xa1S@\xc0i9\xed\xf6TS@\xd7\nj\x90\xbc\x80S@\xfdzr\x88\xc7\x8dS@[\x8b\x12\xd2\xedZS@\x83\x9a\xf1{o\xb2S@\xec#>\xbc\x95YS@\xe2\xf77\xda\x19^S@9#R|\x19GS@\xab\xf4y\x01WJS@\x0b#\xa8KQTS@,\xfc\xad\x1e\xa8\x83S@\xc8)\x81\\S\x80S@Y\xd8{\x84\xc2\xd1S@\x1c\x7f.\xa6=JS@Xa\xbe\x10\xb4LS@\xf3H\xb7\xae\x81\xb1S@imQ\xc8\x06\xb3S@?\xf8\xd0w\xad\x87S@\x1daK\xa0\xee\x8fS@\x8aI\xe4\x8c\x93\x7fS@\xc4\x02\x18\x8aNwS@\x06\xcc\r\x83\xe2\x9eS@\xdf\x16\xee\xee\x9c}S@\x13\x8c\x9b\x95n\xaaS@<\xeb\xb5PY\xcbS@|\xd3\x92\xc6\x98\xb1S@-\xe4d\xaa\xc2MS@\x17\x91\xa5\x93\x05\x8aS@\xcfV\xc9:\xca\x83S@\x01\x81c\x1e\x87SS@\xea_\xca;4\xb3S@5w\xd3\xa2\xed\xaaS@,e\xefT\xe2\xa0S@\xd7\xe7\xa1\xed\xc5BS@\xa4\xce]\xe2\xe5\xc6S@\xff\xca[\xa1\xb0jS@6:P\xafA\xd4S@\xf0\xed\x8b\xd2\x909S@h\xc8\xde!\x84]S@d\xff0\xe1*vS@M\xbdY\xcb\x9bYS@\n\x8f\xe3\x16\x84\x84S@o\x9e\xffv\xa1tS@\x81\x9a\x07b\x01KS@\xec\x91,\xdf\xb7OS@\xee\x0cg\xfe8\xccS@|v\x1a\xf6\xa2\x83S@)W\x1c^\x84\xb7S@\xc0\xe1\x00 \xacrS@\x14\xd3\xf7yiQS@Q\x1d#x\xd1\x85S@\xfb\xb6\xd8\xc2\x1b\xa1S@\xe8Rw\x8b\x7f\x97S@/\x1d\x97\x84\x83\xb1S@\xec\x03\xfegN\xaaS@K\xaf\xf1\x85\x1e\x82S@\x91\xc1zI\xa3\xa6S@N\xe4!1\xdbbS@+M\x19\x081]S@\xaeH\x00\x80\x00\xa9S@|\xb8\xa7\x82D\xd5S@U\xd5\xf470aS@}E\x12\xe7\t\x8eS@\xf12\x07\xe6%aS@(\xc65\xd0\xacIS@: \xc7(4\xb4S@)/r\xad\xa5\xc0S@\xca\xed6Y\xbb\xb4S@\x03\xc0\xd4B\x96\xaaS@\x0cH\x9d\x91nyS@\x04\x95\xcf>\xe8\xaaS@\xf9;\xb2\xc1\xe4zS@^D\xad\x03\x80\xb7S@\xd4\xf3\xbe\x97\xf7\xb5S@\xcc\x9bj\xc9AjS@g\xe9k\xfet\xa9S@\xa1\x98\xa2\x04urS@\xd5\x014$\x92\x87S@_Ut\xca\\\xabS@JG\xd5\xcb\x8c\xa7S@L\x87\x15\xbc\xec\x8cS@\x96O1\xaff\xb7S@C\x00\x90\xeeKPS@\xd4\xf0{)\xe8\xa1S@\xbc\xdd\x03\xee\xd4\xa7S@\xdc\xc2=\x1ezCS@>He\xdd\xeafS@\x04U\x9dA\xb4\x88S@\xeb\xae\x9c\xdb\xbc\xb5S@A\x85\xaf\xd4\'\xa6S@\xbb\x7f\x115\t\x9cS@\x98\xdbA\xfdv\xd2S@R\'\x8e\xbc\xaerS@\x8a\x10UC3\x8fS@\xdb\xaaR\x89\xc62S@"\xd6\xbb\xc6\x1dnS@#\\x\xba\xc6LS@,\xd6.\xc1OdS@\x87\xf4J\xd4\xa1\xcdS@"\x02>\x896ZS@\xa4E\xba\ne\xaaS@\xa0\xaa\xd5\xa5\xd4zS@\xa1\x8df^y\x84S@6=\x1c\xe8\x98\xbeS@\xd8~\xe9\xd1\x8e\x9cS@R\xf4\x85\xe9\x089S@\x96\x15~\xe9r\xbaS@\xcd\x13\x08\xfb\xf4\x99S@\xb2\xac\xae\xc3n\xaeS@\x90K\xcfd\t\xa0S@o\xc8\xedR*\xb3S@Y\x99a\x18-\xc2S@\xcf\xd3v\x13|\xcbS@\xb0\xf1\x18\xf8\x90\xcfS@_\xaf\x18\xb4\xf4\xaaS@#\xe1B\x1c1\x83S@*\xa5\xc4\xdaw8S@\xe6\x0b\xa6\xca`\xaaS@\x1c#\xee_\x91\x95S@\xa8\xaa\xf8C\xa1{S@\xf9\xf4\xc8\x80^\xccS@o\x8b\x96zC\x81S@\x8e\xe5}1e\x8cS@\x1a)>\x9cB\xb6S@+OS\x9a\xfb\x9aS@\t\xa5J\x9b\xca\xa9S@\xe7 (\x04\xeb\x80S@>o\x9e\xe8\xa5\x90S@\x92\xd8\x0eM?<S@\xc4W\xc9\xbeo\xb0S@\xce\x931\xa2\x17\xa8S@^O\t)QhS@\xe6,SLa\xadS@\xea\xec?\xd9\xd2\x9dS@\n\x07s\xba\xd0\xa4S@\x84\xeeN3v\x9dS@\xd8\x9c\xb2-?\xa5S@\xf1\x8a|\x1a\xbc\xa2S@9$F\nahS@\xeaK\xc4\xce\x80|S@\r\xd6\xd4\x80s\x7fS@_\x007\xc5\xd5\x84S@\xb1\xe6\x0f}SNS@\x19\xb2s\xa9\x8a\xa1S@ \x870\xc2\x81\x99S@\\\xec\xb0g\xdc\xb3S@\x91\xee\xe4~5\x85S@\xeb\xd8n\x89\xb4xS@\xd4\xa7\x17\xd4\xe4|S@\xc5$.ed\x9dS@\xe1N\xa5\x90HiS@\x12z\xd2\xc8kTS@=\x14\xf3\xbc\x96\xbcS@\xf28\xd4\xfd\xa1\x90S@\xb4\x06\xc2t\x1d\xa5S@\xfcg"\xc0\xd6\xc0S@\x98?\xbe\xaa\x8d{S@\x11\xd0\xbcIPPS@\x91\x9c\xb9\xd7\xf0\x84S@3\nx\xc2\xa9\x8dS@\xf7\xed\xca\x15\x99\x82S@e\xa6z_\xcc\xa5S@\xd1G~\xd8\x9eyS@,H\xc03\x10\xaeS@\x9bo.\x0b\xef:S@\x92\xdf\xf2wJ\xa1S@<n`+lnS@\x80\xcbT\x03\xf4\xc4S@Q\x85\xbf\x99\xec\xc0S@6\x8eO\x86v\xc8S@\x87\x93(,\x94\xb0S@7\x01N\x07\xf5oS@k\xfawR\x84\xaeS@\xd0|\x0e\xeaU\xcaS@E\xb7H\xde\xd7<S@\xe4\xa7m\xa4b{S@i\xcd\xe7\xcbmnS@niN\xff\xe9\xa0S@\xaa\xb8\xb3\xeam\x80S@38()\xed\xadS@\xf4\xe1k\xc1\x12\xb2S@\xd2\x9c{Z\x98\xacS@7\x03W\r\xdf\xa1S@\xff2\xd1\x90=jS@\x14\x08\x86\xbc\xbd;S@\xbc7^\xd4\x90\xceS@\xed\x99\x08\xcan\xacS@f\\J2\xc7iS@\xef\x03\xc2\xd6\x95\xa8S@\x03\x10:\xa1\xb9iS@\xd2P\xd8M-\x93S@>*\x13\xa7N\xccS@L\xe4_\x86\x95|S@f\xc0\xd4\xfcL\x94S@2.]\x83\xd7\xc6S@t\xa6\x15]\x8e\x98S@\x02N\xdeN{\xb0S@8\xfb\xf3\x12\xcfHS@\xeb\xdb(\x0f\x84QS@+U\x84\xe9!\xb8S@=\x00\x9e\xc1uaS@\xfei\xe0\xb4\xb6\x83S@\x1d\x9d]\xfd\xa2IS@\xeb\xc1\xbarHxS@)sy!\xfb\xa6S@gU\x00]\xa7\xbbS@\xdd\xac+\n~\x80S@\x8eP@%\x19\x9eS@\xd5\xfe\x0et"pS@\xff\x18\'\xdaFTS@<\xd7.o\xcd\xa4S@,8\r\x84\xed\xa4S@wo\xd8\x12=\xa0S@@\x1al\xb4c\x86S@BL\xaf\x83mfS@_5\x18F3gS@\x8fr\x84\x1f\xe2;S@1\xf6\x1c\xad|}S@\xb7\x11\xc6\xcc\xb6\xa2S@Pl\x92E\x81\x95S@\x16\xe5Y\x80"\xbdS@}\x0c5*\xe9rS@\xe8\xfc\xda7\x00\xcaS@\xddB>3\xef\xa2S@\xa6\x82B{\xdb\xc7S@\xb5\x917{4\xa0S@\x99\xaer~\xea~S@O=7\xccW\xb0S@\xe1\xa3\xa2\xb3yzS@\xf1\x07\xb6\xdfp\xceS@B\x07\x14\x96\x12\x86S@\xfbBn+\x06\xb5S@\xbbd\xe3I5\xc0S@\xf3\xa4S\xb0\x0c\xcaS@\xb3@\xe7\x84pcS@\xa7\x11?G\x01\xafS@\x96\x13\x04\xca^\x8eS@q\xdd\x90!\xffmS@6i\xa2\x89\xe7\x97S@\xb2uroOgS@\xe4\xfe\xf7\xa6\xffsS@fyDT\xe5\xc3S@\x07\xb2/-\x12\xaeS@\x18\xddggT\xbeS@\x84w\xfaT\t\xaaS@\x05\x99\xd2AU\xbcS@oJL\x82\x91?S@w\x95\x91[\xe5\xb1S@\xf2\xef\x0b\x12\x1dWS@ \x14\x83_U2S@\x86\x1eA\x9e\xb8\x9cS@\x885\x9a#\xe7`S@a\xf3\xddN\xe6\x8eS@`h6\xf5v\xc7S@ca\x8d8B\xc7S@\x00&J\xce~\xc5S@Yqu\xa1gKS@\x08c\xcb\x17\x18\xd6S@Z\xe8o\xd0\xa8_S@C>\x1b\xd3\\\x80S@J\x07AJ\x91\x9fS@\xe3\xb0\x15\x94\xdfvS@B\x1e\x88\xd9\x06\xbdS@\xefZ\x85?\xc0}S@\xf6\xf8\x88}7{S@J\xa1\x85\xe3\xe3iS@\x90\xd3\xbd\xb7\xd2\xa0S@s\x01\x97\x9dgKS@\xaf\xbb\r\x04\xa8\xb4S@n\x0cf\xff\x07vS@\x93\xca\xe3\xa0\xc3\xadS@8\xd3\xb1[\xb8\x84S@#0\xd3\x94\x1e~S@`{\xe5A\xdd\xa4S@\x15\xa9\xac\xbbU\xafS@<]\x9d\xad\x90\x93S@\xef\x0f\x19\x16\x8f\xb4S@5A\x9d\xaa\xb2jS@R\x83D\x8d\x81\x9eS@\xf0\xd0>]\xc9\xbbS@\xed\x18T\xd5h\xc1S@zg(\xabW\x9fS@S\xe8A?\xb8\xadS@\x8d!\x08\x93\xe7\xafS@P*\x082nNS@\x13wT\xf0\x11\x8fS@kmF_\x1a\xa8S@\x8d`\x01d,tS@e\x8d\xf4QA\x80S@\xe7\x87\xaf\xd8J\x90S@\xb0ie\xcf\x07\xb3S@\xef\xe9\xe2\xd6\xd0\xafS@:\\\xa7\x05\xf5\xb4S@\xdc\xb7\xd1u\x03QS@\x13Ie\xa1\x94\x9bS@\xe2\x05VQ\x8a\x93S@\xc8\xdchxz\xbcS@Ir\xa1\x035\xbdS@\xd3\xe0\x19g\xb4\xbfS@%\xad\xf5N\x05US@\x8b\xde\x87\xc4p\xb3S@L\xd4z\xa9\xeexS@e\xa9\xea\xe5\x8awS@\xcc\x1e\x1df\xc3\x90S@\xd4;3\x95\x92~S@\xa5\xa0\xec\xbf\xad\xb0S@4\xef\xcc\x87!\xb3S@\xeb.\x93\xe6\xb0vS@Z<^\xfaJ~S@\xc6\x99\xe7\x84s\x81S@j}\xdf\xee\xfcHS@\x1a`b\x11q\xa6S@\x80\xce\x11_\xebyS@D\xef\x0fr\x01\xb8S@/\xf1S"\x87\xa9S@\x89\xb8\x1c+\x9c\xbdS@"\xce\x051C\x81S@\xda\xc56\x90\x02\xb2S@]|\x94\x9f\xa0\xacS@\xfa\x8d#L\xa7\xaaS@\xb4\xc6\x02\xd3G\xa7S@\x89m2\xf3\x02sS@8\xef?\xed\xa5\xc3S@\xcd\xf0O\x14\xeb\xc6S@\xc0\xb2\xfc\xc9\xbb\x81S@\xc4\xff\x1d \xd5\x93S@]\x913\xb0\xe3\x9fS@\x07\xc3h\x88-xS@\x10i\xa9\xf4\xc7\xcbS@\x7f6\x94E\xd5\x86S@\x1d[M\xdc\xcd6S@C!4\xfaOIS@\x1e\x9a\xf6W\xf8\x92S@h\xc6\x99\n\xc7kS@\x82\xb5\x9caJ\x9aS@\x80g\x92[\x05\xbdS@\x9d~]\x13\xdb\x85S@\xb8\xe8\x9cF\x8fOS@\xe5\xb4\x0erCxS@[\xf7s\x98\xb4\x80S@\xecU\x04H\x0b\xb7S@/\xe3\x11\x12\xf4TS@e\x1c\x04)\xef\xaeS@\x1b(\x08\x83r\xaeS@\xe3\x9afn[8S@\x1a!\x8f\xa8\xdf\xb6S@\x07\xb3 \xb8\xcdnS@U@Va\xbf\xa6S@\xc4\xc3\xa3\xc7 \xb0S@\xfe\x0f\xa3\xc8;yS@\x92\xd3\x00\xca\x17/S@s>3\xa3!jS@\x12\xa6\xe6\xc4w\xc1S@\xabY\x9dI\xcf\xa7S@\xb2 !Y\xdaLS@\xfd]q\x0e\x988S@\xec\xb2 \x9d\xc6\xb4S@\xedT_/\xd7\xa3S@\x13\xa7\x1e$\xa2\x9eS@x\xf9\xfe<?\xb3S@\x91\x99*\x12\x99\xcfS@\x1a\x10\r?\xbd\xa0S@/\xaf\xd3\x83\xa8tS@\xbe\x1ea\xc2\xf0rS@\xf64\r\xfa:\x8fS@di\xc4\x95\xc5gS@yD\xc5\xf6)kS@\x85\xabqm\xa0\xb3S@\x13\xc5\xea\xcb2gS@\tj\xdb\xcd\x1c\xa8S@"\x1c+s\xbf\xbcS@\x03}\x19\xc6\xaf\xa0S@8\x9d\xfe\xa4(\x80S@D:c\xacmyS@\xfd~\xcbC\x93>S@\xfa\xa3\xb7\xb7[lS@\xca\xb2@\x16\xc0\xa2S@\xac\xa0\xeb\x89\xb0\x8cS@5\xfa\xa1vj\xa0S@\xad\xa2\xb8\xc9\xd0QS@"\x92n\xf7\xd7}S@:\xd2dK\x04mS@\xbaw\x11\xe0\xb5DS@o\x86\xeb\xfe\x1e\x97S@\xbc:\xeb)\x13\xc4S@Ud&O\xf3\xa7S@O\xf3\xe2\xf4\xa3bS@\x1c\x18\xb7;\r\x83S@\x92.^\xeb\xde\x88S@\xcf\xe7@\x07U\x8aS@\xe8\xb4\xc2\xf3\xa0\xa4S@\xf2!\xa7\xcel\xa4S@y\xfe\x11)\x1cHS@\xa3\xa8\x1c# \x94S@{\xa8v\xa5#\x84S@\x15\xab\xa3-]\x83S@\x92\xdc\x8d nzS@\xea\x15\xbc\x98\xf3\\S@X\xad\x14\xde(zS@\xa4\xe5\x13j\xcc\xbaS@\xbc.\x19\x95\xf7\x8dS@/\x11\xb6\x08^\xd1S@b9\xaf\n\xf1GS@\x8f<\xa3\xbf\x06sS@\xde"\xf4\x96\xb0rS@T\xfe\x1eX>\x81S@\xdfm\x16\xe7\xc4\xa1S@\x92\xe4l\x1d\x07{S@?\xc2,%\xb1uS@\xcc\xbf\xb7\xe2\x94\xc1S@mD\xcb>\xa6\x98S@h}\x8d\xd2\xaf<S@\x1d\xf9\xd0\x98\xa4\xb4S@\x83G\xa1\x1aF\xabS@\x85\xb6Y\x98\xdblS@e\xbb\xdb(1\xb5S@\x9dn\xa5&\x0fvS@8\xfc\xbcf\x08\x82S@>\xdc\x99q\x1e\xc8S@\x86\x9e{.\xde\xb5S@\xb8\xb3\\~\xbb\xb3S@s\xac\xc4)fqS@\xb61/\x10f\xbdS@\x81\xdc\xcc\xe6Z\xa2S@\xa9\x92\xf8\xfd\x83mS@\xd4\xcd\x01l\xdc\xc7S@\xeb\x9b!\r\xa0rS@.\xf6\xe4I\x12\x86S@{\xadA~\x99\xa1S@9\xcd\xd0\xb9\x1c\xabS@\x12\xda\xd7\xba\x06\xc5S@2\x9e\xbc$\xf3@S@obN\xa8\xf5\x7fS@\t\xa5\x14\x11\x86\x97S@{\xd9\x00\xf2\x8d\xacS@\x1a\xe4>&:iS@\xec:\x81b;lS@\xe0\xe1\x1d\xc8\xc3\xa8S@\xc7pj8?~S@\x03e,[\xa2\xc3S@\xa2\x1cSFL\xa1S@\x9d \x04p\xc8\x91S@\x1b\xd7\xa1pS{S@\x15\xe4\xd7/5\xadS@\\\x84\xe6Y\xf2\xaeS@\x04\xf8\xeb\xbc\x96\xb8S@j\xd3\xd3\xeeA\xb3S@Z\x87*U\xcduS@\x10\xeb\x0f\xa9\xd3lS@\xc3\x95\xd0\xac\x0f\xb3S@\xeeq\xfa\xf5\x1c\xc0S@\x89\xa4\xd4M\xd6\x80S@\xaa\xe4\xf6c\xfa\xbbS@\xf6\xee\xbf\xab\xb2lS@\xb4\x88\xab\x01!\xcbS@0H\x8a\x8e;ES@\'\x11\xc4,UHS@P\xe2\xb9\x1e\x9c\x90S@\xfc\x844k\x8f\xbbS@\x0eHX\xef/\xaaS@\xa8i\xa7i\xc4lS@\xb5\xb5c\x15\x813S@ \xb0*\xb7Q\xb5S@\x96D\xd7~\x0f\xa2S@\x0c\xf8\'\x88A\xbaS@XO\x84Dg\xc4S@yz\xdca;`S@"\xc5|#)\xa4S@\x8a\x8eqC>\xa7S@\xfc\xe7\xbd\xc2\xfe\xceS@r\xc1X\x8c\xa2oS@\x0b\x10\x99\xc2WES@\xa8g\xe0N\x8bvS@p\r\xb3\xee\xa2\xcaS@\x07c\x9c6\xd0yS@a\x19\x84c\x8c\xa5S@I\xdb\xa7\xc4gsS@Fi\xf2\xf3\x12\xa5S@\x97\xa8\xffi)nS@\xa6[\xa1\xb6\xaa\x84S@9\xc7\x9a\xbe\x91\x81S@\xa3\xb2\xa7\xf9\x03^S@Z\x15[K|\xb5S@\x83\xcd\xd9k%\xbaS@\xda\x0cs\x9d\x1f\xafS@\xfc<\xbc\\\x8f\xb4S@\xf1e|\x0f$\x90S@6\x9eQP]\x86S@\xc7\x91\x88\x1eH}S@\\\x80\xb0z`\xa3S@\xe5\xf1\x16\xc4\x93\xa6S@\xef\n\xf2^r;S@8W\xa7\x025\xa5S@\x1d&B\x1e\x0esS@\x81\xacGB\xed\xc3S@\x8c\x9a\xaa\xe8TlS@#\x089\xd1\x99hS@\xdaj\x1e\xc9\x94\xd6S@!\xd0q\xa1^\x7fS@^\x8d\xa6\xfe\x0e\x9fS@\x12\xac\xa1\x11\xad~S@GCgG\xf7\xb7S@\xd6V_\xecW\xccS@oK\xa1\x12m\x95S@w\x82v\x9aj\x86S@\xd9ni{t\x83S@+\xa1cE*\x9fS@,i\xb0w\xd4PS@a\xc3\x99s"uS@\x1c\xeb/9C\x9fS@.\xc4\xfb\x19qxS@\xbb\xbc}u\x96`S@#\xdbg=\xceMS@\x903#\\\xa3\x9eS@\xe0-\x02S\x00\xaeS@\x12\xdc\x84Y\xdaUS@\xac\x88^\x04\x11uS@y\x90g<]xS@9&\x07\n\x99\xb6S@Y]u\xfa\'\xbbS@\xd5\xac\n\x16\xa1\xd2S@\xe6\xf7\xa6\xacC^S@\x16\x03\xfbj\x1fNS@\xa6\x0f\x0cy\xef\xc4S@\x95\xb1\x7f\xeaHYS@\x04\xf7p\xafocS@L\x87m6CyS@NJ\xf7\x8c\xbavS@&\xff\xe9\xba\x1d\xcfS@\xa1\x98\x8b\x95\xe5\x92S@Z\xd0\x99\xa9\xf2\x86S@,1\x15\x8f\xb2kS@\t\xac\x86\xd7\x99\x7fS@\x91j\xa5YD`S@\xb0\xbd\xe2\x96F\xb7S@\x92]S\x02\x04|S@\x92u4l\xf2{S@\xd7\xec\xde\x1a\xe4\xd6S@\xb7\xe3\xd3\xfd@\xa0S@\x1bM)d\xa7XS@\xd2\xaa\x7f\x02\xe2\x8bS@\xe9\xc9\xfc\xe5D\xc9S@\xf9\xc2\x1e\xe4\xa8\xcaS@\xa2\xdb\xde\x8b\x82WS@\x0f\xaa\x94*\xd0\x9eS@\xa7\xec5\x1b\xc6\xa7S@t\xbd\x15+g\xb1S@\x9d\x8d6c1^S@\x81\x96(\x86\x95MS@\xc6\xbb\xe7\\\xb6\xb1S@\x86a\xe8\x7f\xa9\x7fS@F\x98+\x1e\x12yS@\xe0\x8e\xda\x17-\xa9S@]A\xd5cT\xaeS@\xd4\xa7\x1c\x1a\xc6\x8cS@0$#\xf1\xd3;S@\xf3~\xfa\xc0\xc9\xc3S@\x003Ca_\xbfS@\xc1X\xb2\xc0\xb9\xb4S@\x97\xf3\xc6\x0e+lS@\xa5\x1bf\xfbe\xc9S@\x99\x0e0\xc0\xe6`S@\xd6\xe9#w\xe0\xb9S@\x157\xa8\xd6t|S@\xa4\xd6=\xf5E\xb7S@\x86[R\xa5iKS@n\xe8qH\xc1KS@\x8fE"\xc5l\xb8S@3\x8cC\x01\xb7\xb9S@\xce\x18}#IuS@r\x80\xb1\xb3\x9b\xd4S@$\xaaH\xab\xbd\xa5S@\xd9\xc9\xf2\xeb~\xa1S@,\xe8\xb2\xda\xde\x86S@\xc3\xa7\xb0\x9d\xfe\x8dS@\xd3\x1a\xd3\x1eg\xa8S@\x9e\xe6\xbf\x90\x8e\x9aS@\xfc\xe4\xec\x98\x100S@s:\xb2E+\xb3S@\xa3\xd1H\x1c6\xb8S@{\x16wx\x139S@\\D\r\x17\xa7fS@!\xe5M7v_S@\xac\xfab\x15o\xa7S@(\x88\x9av\x10xS@<2q>\x88\x98S@\xfa\xfd\xa5q,\xafS@=\xc2d\'\xee\xc6S@\x12\x06\xf0b\x05HS@\x05\xec*\xc5\xac\xa4S@\x02\x0eWO/\xa7S@\x9a%\xb0\xa8\xb6\xc5S@\x86\xa1\xa2,\x0b\x97S@i(\x9en^\x90S@\xcc\xfb\xa8\xeb,\xafS@\xcb\xa0\x05\xa5\x92\xafS@\x88\x06\xca\x0f\x88\x81S@&\xaaw\xd3Z\xd1S@\x94\xf4\x9a!\xaa\x9eS@T\x1d\xe9\xba\x12iS@\xd8:\xbb \x8f\xb1S@\x97s7\xd4\xe4\xa9S@a\x8e\xdd\xd52\x87S@\t\xae\xc6*\x1d\x9eS@\xbb\xe0\xc5)\x02OS@\x18Z\x9c\xcd\xea\x90S@\x12\x9fL\xef(\xcbS@P\x1e\xbb\xe1\x83\x88S@\xbc0\x87\xfb\x92\xb4S@([}\xd0\xaf\x90S@B\xc2\xae\xf1\noS@\rd8xg\xb4S@q\x87\xe1\x9c\x8f\\S@\xb9$\xe6\xb6\x05\x89S@\xccj<h\xb7\xcbS@v6\x8c\x86\x80\x92S@\xf0\xb8>\x91\xac\x95S@\xb7\xac~\xff\x05SS@x\xc2\xc7\x104\x9fS@MHL\xd5\x82\x86S@\x88\xb0\xc8\xd7VOS@\x7f\x0b\xbcU\xb1\xa8S@\x00\xff\x81\xdd\x1e\x94S@\xa3f\r\xbe,\xa6S@\xc5\x8e\x17"\x01\x98S@Z\xa5\xd8\x81\xb8IS@|K\xea\xb4\xf9\xd5S@_\xb4\x1b\xc4\xf8\xa6S@\xd9 \x8d\xba\x10\xc2S@0\x9e\xbc\xc4G\xa7S@h\x7fV\xea\x8f\xb7S@\x9e\xd5\x16\xd9b\xd0S@0B\xf9\xb0=\x91S@j//\x17\\\xa0S@\xdb\xd5t)\x18\x95S@\xa1xk\xb1&\\S@hN\xbazNLS@\xda\x19\xe69Z\xaeS@\xab\xae[\xe3D\xaaS@\xf4E\xd6\x0c;\xb9S@2\x0f_1\xe8\xaeS@$\xa0\xeb0\xfb\xadS@\xc8\x810\x8f\xc4\x90S@\xf8\xd1Tb\xb6[S@\x1c\xa34a\x99`S@\xe5izG\x16mS@\xf04Al(\xa0S@\xfdk\x99\xcf\xaa\x80S@\xdc\x15Kz\x18\x8eS@\xb97\x9ck^_S@\xad\xc1m9\x9bbS@\xd8t\xb1\xd7\x00~S@\t\xb3\xb8\xcc}\xc6S@2|i\xc8<\xaeS@\xb5\xb7F\x99\x7fhS@4\xa1:\x00N\x9aS@\x0e\xcf7\xb2\x8e{S@\xe3\x0f$\x9d\x9b<S@\xdb0\x12xwbS@$E\xe0\x8b\xa1\x83S@\xf4\x10G\x86\x15\x8dS@"g\xb8\x87\xf5\xb6S@dd\xef\xb3\xa4hS@\x8af1\x06\x8dtS@\xea\x19\xfa`\xed\xbbS@\x1d\xb6\x02\x08r\x9fS@\x9bo<\xd8\xd5lS@\xbd\x9a\xda&\t{S@/\x91>\x8f1\x8eS@\x91\xc4\xbf1h\x86S@k\xc5\xb3\x98\xa7\xc4S@\xfd\xac\x82\xc9\xe4\x81S@\x91w\xb02\x10\xd1S@\x07\xf5v^8\x88S@\xe9\xaa\xd5\xc1 bS@\xe6f\xc9\x05\x95<S@N/\x94\xf5\xfaeS@v\xb2\x94\xa0\xfe\x99S@|v*\xc1E\xabS@\xaa\x00n\xb4\xcf\x88S@\xbf\x0c\xfd\x92\xbf\x80S@H\xf8\xb9\x00;hS@0\x0esL_\xd6S@[ Q\x83\xd9\x81S@\x0f\x8c\xc7\x1d\x9c\x88S@\xc5\x847\xee;\x88S@\x97\xd0m\xe1\xa8\x86S@\xa3D\x17\x1b\xf1\xabS@kfhW\x88\x9eS@F5\'\xc6\xd7\x8dS@G"\x86\xac3^S@\xd56\xdb>\xee\x9fS@\xc9\x00C\xf3\xe0\x84S@\xecD\xc7W[GS@l\x00\xb3;U{S@\xed\x9f\xeb\xa9?\xa4S@\xf2K\x13\xb45\x9fS@P\xd5|f\x90\x81S@\xaeQ8\x99\x05\x8eS@=\xabym%\xd3S@\xef\x95\xa78\xce\xacS@\x03@\xbdHV\xa5S@\x8dl\xb9\x1e\x19\x9fS@\xed(\xd6\xeb\x9e;S@\x87\x96\xa7v-fS@\x15\xe1[U<\xadS@+2"]\x91\x9eS@W\x88\xfe\x04jfS@\x8d\xef\x1f\x1c{\xa3S@\x95\xf9\xa8\xe0\x7fvS@\xbd+<>\xd5\xacS@g\xfc\x94 \xb9\xceS@`\xcd]\x8fW\x7fS@<\x91\n.z\x7fS@\xcc{\x91\xfdM\xbaS@`\x07M\x14\xac\xbeS@]DE\xdb\xc4\xc6S@0\x0e\xff\xbd\xa3\xbfS@>\xd7\xcc\xaeCiS@=\xc2\xb7\x13\xd4\xa2S@\xa4\x1d\xca\xa7\x9b\xc3S@\x10\xf8\x8bA\xb1yS@\x8f\xf0\xae\x8e\xad\x8cS@1\r@\x8d`\xacS@\x03\x10\xc6\x1e\xbe\x9eS@\x9cF\t:YhS@\xba\x90\xc2i\xc0\xacS@\x93\xc3\x91xF\xd6S@W\x81\xbd|G\xccS@\xd7nVZ\x90\x9aS@T[rd\xcd\xb4S@\x9f94#\xd5\x8cS@c\x0f\xf67v\xa6S@i7j\x8d\x99\xbdS@\xc65\xb6;\x7f\x9eS@\xd14}4<\xcdS@\xb6\xc3\xb7\x81e\x91S@f\xcf\x03\x8c\xa1lS@\x01\x87/\x16p\x9fS@\xef\r}\x06\x86\xa3S@\xb4\x07\xd7\xd0\xef\x9eS@\xf9r\xb3\xf9\x9e\xc3S@\x88\x90;\x08b\x81S@\xbe"4H%\x83S@\xaa^w\xd2\xcd\xa5S@\xc5\x16\x14\xc1\xf0\xa2S@{F\xfebh\x89S@?\xd5\xeb\xd5\xe3xS@\x92S\xa7\x8b\x1e\xbeS@\xd0A\x1f\xc6z\x8aS@\x11X\x97\xac\nWS@\xcc\x94\xb8\xd8{\x9eS@\x01\xe3#u\x88\xabS@\xdaS\\&\x89GS@\xe3\x8d4\xbb\xaa\xbbS@\xe3\x8f\xe4\t\xf3\xbdS@\xa6\x99\xf8\xee,]S@\x0c\xb4b\xb0#NS@\x95\x00\xff^s\xd6S@d\x89T\xbb\x02<S@d\xaeQ\xc4\x11zS@\xe7x\x92b?\xa0S@\x90Pmn\x9diS@W\x9b\x8cv\x14\xabS@\xc1\xcd\xd3TE\xb6S@\xe2\x11\x86\xd2\xa2\xbfS@b\xde\xd7&\x01\xa4S@\xdb\xa0\xae\x810\xc9S@\xe0\x82$\xe9a\x9eS@\xb6\x07P\x07\xf7\xaaS@yM\xcfW\xe5\xa1S@d|\xc2g)\xb1S@\x15i\xf3\xba\xb1\xacS@\xdbZ\xc64\x91\xa4S@\xe1\xca\xb5\xe7W\xd4S@(\x10Md\x1d\xd6S@\xa1\xf81\xb3\xbb\x95S@\xe9\x15\x9d\xa6\x95\xb4S@\xe9AH\x8e\x1dvS@Sl\x07\xcb\xe2;S@\xcf\xbbo}\xcb\xbbS@\xd0H\xf1W\x8f\xbfS@mP\x04\x81\xb5~S@B0\xf66[\xd0S@\x84\xc5l\xcb+\xceS@\xd6\x98\x9f\xa2\x8c\x86S@G\xc6\xa9\xb2\x0f\xb0S@\xefW\xc4\x0by\xc1S@\x12\xafpIv\xc3S@Y:\xc7\xda\nzS@\x8e\xde\xc0e\xba\x80S@\x87\x9d2\xea\xd9jS@A\x8e:\xc4\xf0zS@\xf7\xcb.F4\\S@\xfcL\xea\xf5\x9f\xbdS@\xe7\xc9\n]\x88\x98S@\\\xa3\xfbH\x9a\xd2S@\x7fn\x1f0J\xb9S@-\x1c\xff\xb6d\xa4S@\x9d\xe3?\xac\x02\xaaS@\xe7C\x95\x13\x16\xa1S@\x1ag\xbe\xee\xb4RS@\x85\x12\xb1\xd9I\x85S@\t\xbc\x1dC\x04\xd7S@\xd4\x9e\xf6\xc7vyS@2\xa1W\xe8I\x98S@&c\xe0\xea\xcc\x8fS@\xd7V\xc2\xaa\xd3\xadS@\xbd\xb1\xa0\xf9@bS@f\xb7$\xfd\x1a\xa4S@\x8f\xdf\xb1?\xd4\xa3S@MiL\xbdUgS@3\xd8\xdc\xee\xbbDS@\t\xc8?g\x87\xa3S@\x0b\x1c\xe35[\x9fS@\'\xdd\x83\x8a\xf2\xafS@[G\xdc\x1d\xdd\xafS@2\x90\x00\xd2\xda<S@-L\x0ej\xc2\xbfS@QK\xf3\x06g|S@teZ\x82*\xa7S@\xaa\xd1\xce-\xa8\xa8S@~\xb2\x0b\xa0\x15\xcfS@\xbd\xa37\x15a\xc3S@\x04?\xe2K\xe8\xcdS@\xfc\x86\xb8\xfeIkS@ \x13\x9d\xcf\x96eS@\t\xaeK\x0b\xa2]S@h"\x98\xc3\xaf]S@I\xe9\xea\r\xbd\x9bS@\xae&\xec\xdbr\xb0S@]\xa9\r82\xc1S@\xec\xdb\x9b|\xe2\xadS@^\xf9\xe2\x95;;S@\x9a\x1d\xa0XA\xa5S@\xd9z#p\xb7\xa2S@\x83\x89#\xba\\\xa1S@&\xc8\xbaB\x8c\xbbS@=O^\x17YbS@\xb0\x1f8\t\xfa[S@\xb3`X0 \xcfS@ \xf1\xff#\xc5\xcfS@\xdc]\xe0\x84\x8c\xd6S@\xf5vq&\x92\xaaS@|\x04\\\xcaD\xa4S@\x90+7\xbe\xa1\x86S@\x8f\xde_X\x87[S@[\x9d\xa2\xc1R=S@j\x99\xd6\x16\xae\xc1S@\x9d\xf3\x90\x05\x15\x98S@\xfe)\xbem1\x82S@o\xcc\x1c\xc8E=S@\xe1p\x8d\xa8!\x7fS@\r\xf3\xf7\xbb\xab\xb6S@\xe8\xa7w\x8eo\x88S@\xbd\x0c\xa5bT\xb8S@\xf0DW\xe3WiS@\x85\xfcn\xf7\xaa\x89S@DFS\xf5\xf8\xa6S@\x84u\xbco\xfb\xb4S@\xf1\xe4/\'\xbc\xa3S@\x98\xd7\xc8\xfcn\xc8S@X_>&9\x8eS@\xc7vR\xeb\x17\x85S@\xbe\xd7\xbe"\x06<S@\xf8\x83\xd6\xaaP\x98S@\xd5\xb0\xd7z\x80\x99S@\x97\x88\xc0\xe6\x98\x9eS@y\xd5\xbb\x8f\xe8\xa9S@\xfbM\xca\x1fW\xc1S@\xb1\xc2Xvp\xcfS@\x12\xe7~i\x00gS@TA`H\xa1PS@\xa5\xb5s2\xbe\x9dS@2}\x0e\x02\x9cUS@.\xa3\x16\x8cQ\x9dS@\x99\xf80\x86\x04=S@\xe4\xc9[\xebV\xa4S@^\x03\xc8\x00]NS@[\x93\x00X\xdf]S@`\xe0\x1a[g\xaeS@\x08\x7f\x90_\x0c\xcfS@\xf1\xbdNc\x9a\xcfS@!\x83d\xd1\x0b\xa4S@\x1c*\x87PO\xd0S@\x05\xb4\x9bL\xa4\xd4S@*\xed\xf0\x89\xbf\xd4S@\xc8K\xf9\x98\xe9\xd5S@~\xbd\xc0t\r@S@X\x06\x81\xfaMhS@i\x18\xbc\x8e\xd4vS@]letY\xbbS@\x8eT(|\xb4\xb8S@"\x08\xa4L\x9e\xcfS@\x13\xe9\xfd\xc3\xd5\x9bS@_\xd1Ow\xd9lS@8=-+\xdb\x8eS@$\x9e\x97\xe9K\xa0S@\x99\xab\x0e^\x99\xb9S@Y\xd5\xf8\xd8l\xbbS@\xb7\x12\xe2I\x96\xbeS@A\xa4l\xa5\xb5\xc2S@\x1f\x870\xc30\xcfS@\xd6\x9f\xc2\xac)\x9fS@>\xbb\x14\xe4\x10[S@&\x92kT\x02\xd0S@\xda\xba\x93\x1d\x91SS@\x97\x91\xa6f>WS@H\x00\x14\tCxS@\xe9\xa8\xa8\xa1\xbc}S@w4\n\x9d\x8e\xa9S@\x152\xf1Si;S@\t\x9e\xe6\xfa\x8d\xacS@[\xd1\xc5\x86\xbd\x81S@\x92\x87\x16c\xa4\x82S@"\xbe\x85\x9b\xeb\x94S@ ?/\xc0\x90\x81S@\xce6j\xb1\x88\xaeS@\xb1\r_8\x97\xcfS@=8@\xcd\xa3iS@\xa9f*\xe3\xa8`S@K\x86\xe8\xb4\x01\x95S@H/\xf3{\xdd\xd5S@v\x15\xb2\xea\x05zS@\xec\x01c\x9b\xe1\xb7S@\xbc{\x0b\xfe\x9f\xc1S@\xe9rb\xc5\x98\x8aS@\x9e\xef\x11\xbd\xdc\x90S@A\x08\x97fc\x9fS@\xfcq\xffai\xa9S@\x83\xd6uM2\xbfS@\xd5\xed\x853\x84vS@J\x8f\xf7\xd2\xc7\xc3S@A]\xb1-\x11\xa6S@\xfee\x12y\xc0\x82S@K\x8eP|\x18\xceS@9\xab\xae\x80/\xcfS@\x99\xd1\xb8\x06\x81\x97S@\x92_O\'e\xaaS@\x85\xf5F\xddK\x8eS@\x0f\xc1-\xce\x1e\xa7S@s\xed\xcb\'L\xbdS@\xf1\x95\xdc\x8a#\xa9S@w\x05\x16\xe5\x0b\xaaS@h.I\x9b\x9f\xa7S@\x19\x13\x1dc\x8f\xc0S@cx\x9b\x94\xb3\xa4S@\x1c\xf6*\xf6\\\xa9S@\xeb\x97\xe1\xa5\xa6\xbcS@5\xd3q\x0c\xd5XS@L\x11\xe7\x01\x9c\xbaS@*u\xef:R}S@\xa2\x9e\xf0[\xaanS@hQ\xa91UgS@\xc3&\x1e%\xc0\xbaS@,\x8f\xfd\xdf\xa8iS@\x01\x06\x9c\xe7F\xceS@\xebG\xff\'\xad|S@\x8do\xbb\x1b\x89\x96S@\x00\x1ao4y\xadS@[\'~\x80\xde\xbaS@\x89B\xfei\x1aiS@\xed\xfda3\x1e\x90S@\xc6O\xf7\x16\xdfgS@\xb1\x8c\xbf\x0b7\xa6S@%.\'\x8e \xd4S@\xfd\x07J\xe40\xd4S@\x9b\x89\xd9\x9c\x18\xa3S@\x14\xa2\xbazmeS@\x93\xd0*\x90\x07\xafS@h\x0b\x8e\xbcf\x9fS@\xb8\x00\x8c\x7f\x05\x82S@\xf2\xc7\xb0\xbb\x9a\xa2S@\xa7\x9ba\xf0$\x7fS@\x93\xc8\xe3\x81\xcfiS@\x84\x9c\xd6\r\'\x8aS@k\xc0\xdcK\x81\xcdS@\xcduWE\xa4\xceS@\xcb\xdb*\x0f\xff\xceS@\xfb\x15\x85\xab\x88\xaeS@2\xc8H*\xa2tS@\xeaaS:\x1cMS@\xf5{!\xe16\x81S@\xc2J\xe3S%\x86S@\xcc\naf.TS@G\x93a2\x89\xbfS@9J\xf1gh\xa7S@CQ#O&\xa5S@6\xee\xeb^3\xa5S@\xa6<\xa0"D\xa3S@\x9f\x1f\t\xcbKgS@X\xbb\xce\xb9xWS@F\xe3\x19\t\xd8\x9fS@\xd2\x05\xc6\x1af\x81S@\x02\xbb\xfb3\x92\xc3S@\'\xbe\xaa\xd9\xa6\x9bS@\x9c\x14\x8e\xcf&\xb4S@=#N\x93\xfdPS@@k\xbeI5\xbbS@\xaa\x9c\xdcT\x8a\x88S@)ll\x0e\xe2\xbaS@\xb7\xf5\xff\x96\xb1\x8cS@/\x88\xf6_3\x81S@a\xa7\xf7\x85_\x80S@OX+l\x06\xa0S@\xbeA\xa7\xa2J\x9eS@\x7f\xf1\xa35\x11\x92S@\x0c\xf8N\xd65US@\xf4\x88\n\x1a\xf4\xceS@3\x99\x9b\x8f2\xd4S@\xc66\xd3\x92\xd9_S@W~\xa7\xd7\xba\xb4S@\xf9\xab\x1a\x99\x93|S@\xf2LE\x99\xe8\x84S@\xdc\xd9\xfc\x9e\xdd\x86S@\x13\xaa\xf2F\xb1\x87S@\x8c\x08\x8eI\x99\xa7S@av\x15\xdd\x8d\xa7S@\x18\x12\x8d\x13\xee\x9dS@\x07\xea\xfc\xe6\xc9\x80S@\xd5\x0e%\x97\xf9|S@]6J:itS@\x02\x0cW~}\xbbS@a\x96\x9e\xfd\x1e\xb5S@\x06R\xf2\xf6\xa3}S@\xf7\x1c\x8b\xce\xaf\x86S@\xbdJ\xd2\xb0\xee\x96S@dH\xb6%\x9d\xa7S@\xe5\xa7pk#\xcfS@\xcbW;\xf1\xd6\xd3S@\xc5\xe5\xe5(\xd7\xb9S@\xd1\xc1\xe9\x01\x85\x85S@t\xfdaRo`S@\x9c@\xda+1\xafS@\x8cA\xf3*\x8c\x80S@\xd6\xca\xda\xfc\x8fkS@B\x0cKf\xb8\xb7S@\xad\xb4x\xee\xb3\x84S@\xe8\xba)i\xf0\xc2S@\xf9a\xcf\xf9%\xaeS@\xec\xb7\xff\xcdB\xaeS@\x99\x8e\xa6k\x9eDS@\x03\xf3\xd0\xd1\xcc\xceS@\xf1\xea\xe1)\x8c\x88S@L\xa2r\xe2\xf0hS@\xef\xc1N\xe0\xa2\x82S@8_\xe4~kGS@0\xfc\x0e\xc5d\xa1S@\xde\x8f\x95\x14\x01uS@\x16\xa2\x80\xfaQ\xa0S@\x97pi\xe0&\x9eS@,\xf0\xf14W\xbaS@\xcdC\xce\x84AaS@\xa4\xf82\x81n`S@\xed\x81\x0c\x19\xc0\xcdS@gO\xb3\xa9W\x85S@\x82F\xe6\xb5)\xa7S@]\xa9\xad\xd4\xb6\xa8S@*%f\xbc\xc8\xbbS@U\x88|\x00(gS@\xdddD\xd4\xd0\xa1S@\x87\xcd\x1a&\xc6\xb7S@\x8dg?\xd1\xa8\xb9S@\xff\xa0\x97]\xb4\xb9S@6\xcadh\x01jS@\x01E\xa6\xfdy\xceS@?sF<\xf6`S@\xf1\xf0\xf3\x81\x0b\xadS@\xc4\n:W\xec\xa8S@*\xaa>\xbc\x89`S@2\x83\x02\x97\x9a\xa6S@l\xa0X\xe6\xf2pS@E\xd6\x9dY\x9c\xa1S@\xe2\x87Q\x99b\x86S@\x1f\xa0\xcb\x01\x91\x86S@\xe3^?\n\xde\xd3S@0\xe9\x94\x1b\xcc\xd4S@H\x97\x03!\x92\x8cS@+v\xa0b\x98\x9aS@h\rV \x86\xafS@\x81\t\xdarG\xacS@{\xc5\x17b.`S@Sz\x16N\xb3\xa4S@\x93B4\xdd\xaa\xb7S@d\xc9\x80\xb2\xda\xa3S@z\xc3\xda\xe0q\x9eS@\xc5\x7f\x80\x8fh\xd4S@\xff\x9dM\x9f\x1e\xa8S@\x02\xbdI\xf4\xee\xa8S@\xb0P\xb9\xa1R\x9fS@\x89~w\x99\xe8gS@\xbe\xcb\x0cz-\xa8S@e{Z\xe5]\x91S@-\x9a\xc8]6\xceS@\xa6$<\x81\x83\xb3S@\xa6i\xd6\x8fT\x9aS@yZ\xd4T\xf9\x95S@\xe9\xd2}\x87\xfcmS@X\xcb$\x7f,\xb0S@\xa7\xf2\xffJ|rS@\xcb)-9f\xbfS@DW\xeb\x08\x11\xcfS@\x15\xb7\x0e\xc7\xdc\x87S@A\x8e\xf6N\x0e\x83S@\x96K7.I\x8bS@\xceT\x8d\xf0\x9e\x82S@\x18\xb9\x88\x8a$~S@\xe5\xf7\x8c\x07\x97\xadS@\x10[\x82\xb6\xe1\xa8S@\xb9\xa9L\xd7\x10\xceS@\x9bF 5\x87\xa8S@\x92f{O\xa9\xd3S@\xf9\xb1<\x86\x9e\x9eS@O)\xea_\xe8\x95S@\xa7\xa6V:\xa8LS@\x94EG\xabK\xa8S@\x93\xd3\xd4\x93ZhS@\x86w\x01"\x1d\x82S@\xf5\x92\x03M5\x98S@\x0e\xd9u\xf3\x8c\xb7S@\x17\xd3X\xbbo\xb7S@\x065\xe5(\xbcxS@wg\xa7\xcd\xa8gS@\xa9\xf2=\x05H\xafS@\'\x9c\xd0}\x99\x7fS@\xfd\x05NG~`S@\x9b`\x8eQ\xa4\xa8S@\xd3\x9b\x8f\xbd`\xb1S@]\xa8\x11\xea\r\xb6S@\xc8\x11\x81\xa8\xb0\x83S@W?\xf1nK\x84S@\x12_\xd8\'\x9c\xb6S@V\x9a\x03\x87\xee\xb5S@\x00\xa8[B\xb2\xaeS@/4\x05Y\xb1\xceS@Q\x82_G\xd5xS@=\xde\xaeZa\xb5S@8\xd3\xa8H\xe9\xa6S@\xa9KH\x9a\x05\xa6S@\x11\xf4\xb6\xb4\xe3TS@V\x99\xdd8OjS@\x10\xfe6z\x17<S@/\xc9\xd7\x1a\xb5\xb7S@\xae\x1a"\xbf\x17mS@m\xa2\xc3Z\xdc\xb5S@~@N\xbf\xbf\x9dS@M\xe2\xf35\x0e\xb7S@\x06\xccx\x9a\xb6GS@\xca\x1b\x8f\xf9i\xa8S@\xa2u\xc4\x81\xe0\xa8S@\x9b\xcdH\xda\x13\xd2S@\xde\x0b\x93\x17\xd3\xd3S@\xe2A\x06Z\xde\xa5S@\xfd4\xcc\xd1+\xa1S@\x8f\x96\x0e\xa7\xe2yS@\xefk#Y\xde\x84S@La\xd8v\xc6\x8dS@\xd3\x89\x8d5\xbb\xbcS@Z\xd8\xf8t:\xb5S@\xa7k\x81\xcc\x05\xb7S@KVf\xf9\xb3hS@\xf0\x1c\x87)\xea\x97S@\x08\x00_c\x06\x9cS@S>(\xb4A\xccS@\xc2\xc4r\x0cF\x86S@\xafv\x14\xa3\xa2\x86S@\x90\x92c\x81G9S@\x08 \xe1C\xa1\xb3S@\x11\xe1\x19j_iS@Nf\xc9\x0c\xe9\xd1S@\xee\xf9\x04\x1e\x1b\xa6S@d2n\x85"zS@\xf3\xf0\x19\x12\xe2eS@\x1f\xc4\x9a>\x10aS@&\xcb:\x83G\xbaS@\xa0\xea\xef\x8b\xc1\xb6S@\xdb\xe2H\r\xbdlS@`&(\x00\x19\xd3S@\x82\x8f\'\x1f\xae\xb0S@\xbd\xf4\x86zV\xa6S@\xd4\x80KFmtS@\x18\xc7\x8c\x90\xc2CS@\xb8\xab>\xde\xae\x9dS@#\xebp\xaf\xe4\xb3S@]\xa6\x17\xa71\xa4S@\x80P\xcf\xa4\x92tS@/\xa5\xe3\x17\xb7jS@C\n\x92\r\x1e\x84S@A:}\t`\xcdS@~z\xce \x1b\xceS@\x0b|H\x12\x16\xb5S@\xe7(\x8b\xda\xd7\x83S@\x08\xc2\x02;\xde\xbcS@gJ(\x91-\xa3S@\x05v\xe0f\x9c\xb3S@\x0c\x8cb\xee\x12hS@6&&n\xc4\x9eS@\xaf\x9fm\x07\xdd\xd1S@~\xfe)\x07\xed\xd3S@\x98\xea\nIEyS@\x8c\x9a\xc6&@\xb3S@\xb6\x8aM\xf6\xb6\xa9S@\xd8\x15\xe6o\x04\xa0S@\xad\x02e?\xe3\xacS@)\xac\n\xf1\xa7\xb2S@\x0fb-\xd5\xb6\x81S@\xa0\x8f\xd3\xab!\xa3S@\x95k\xf2\xcd\xf2\xb0S@\xda=FX\xbb\xbdS@*\xf3\xb9L\xc5OS@\xbb\x91\xd7\x02\x86\x84S@\xbf\x9c\xd0=\xeeaS@8\xee\x05\xdc\xd2\x9eS@\xd4u\x90e\xf2\xa7S@1\xfb\xdfA\x96\x90S@{\xf9\xe0@x\xb5S@\xc7V\x8f\xd4\x00KS@%b\xf5\xf4\xe3yS@\xb8V\xa4\xb1/\xb3S@\x98\x18\x96\xd6\xfa\x93S@\x95\x9d@\x1c\xa7mS@:\xe1/\x15\xf6\xb1S@-9c\xa4\xf3\xa4S@\n\xa8\xb97\x8d\xbeS@\t\x8f\x8bf9\xa7S@ZR9\xeauLS@\xef\x12!\r\xa8\xd3S@\x0e\xbf\x06!s\x9cS@\x9c\xb5\xd9;^\xb6S@\x1e\xb0i\xe5\xfexS@\xa9\x96\x88\xc7\xcb\x84S@C\xae\xfd\xdd{\x99S@e\xd2\xf6t\xceTS@I\x81l\x0eJ\xccS@\xff\xe091O\xd3S@\xf7. \x0cu\xd3S@\xdb\xf1hd\x0eyS@\xaf\xb5\x08\x18\xda\xb2S@\x11\xce<\x05\xcb\xb1S@\xb4J\x97\xcd\xdegS@\xc2\x19\x1b\xd7{RS@\x9a\x83cv\x13oS@\xd8\x94(\xe4n\xb3S@!\xc6\x04PRPS@,KG\xf9]yS@q\x1f\xfc\xb7"aS@\x02\x17\xcf@1\xbcS@"(\x04a\xe1\xa9S@:n\xc28\xdb\xa6S@X\xb0P\x05\x1a\x9dS@\x88qjk\xcd\xd0S@\x15Vc\xcc\xbb\xbfS@uP\xb1y\x88\xbdS@F\xebC\xefI\x99S@7i\x06s\x1c@S@\xe9\x8d\x9elj\x9eS@\xac\x9bc/\x7f\xabS@\xae\xe3,\xef\xf1TS@\xd9i\xa8\x95\x05\\S@A\xb7\x06\xca*\xb6S@\xe0]\xf7\xd6M8S@\x8dx\xe35\xe0gS@\x07\xa86L*\xb6S@\xd9\xad\x04\xe3T\x99S@ \x97\x16gCjS@~J\xf2\x9f\xb5\xb0S@\xd77\xa2\xba\x1d\xb3S@\x9cl\xbe\x83\xd3\xccS@%yZ\x1f\xe3GS@\xfad\xcao\xb5\xa1S@\xe4\xcfZ\xe0\n\x9fS@\x14\x05&\xf6\xd2\x99S@\x1f\xd3\x1f\x84qfS@\xa0\x15s\xe0;;S@~\xa5\xb9\xc1\xb7\x80S@\x02P\x1fv\xf4\x7fS@\xe1\xe3\xf5~\xdc\xb6S@\xd2~h\x8dqxS@\xe5\x99Z\xf1\xea\xa6S@q\xe5\xed|\x93\x95S@@u}\xa3\xb8jS@\xa9\xfa`\xe6\xcf\xbeS@(\xd5k\x81\xb3\x90S@\xec\xd61\xad1\x9fS@\xb4\xf7d\xd1\xf5DS@RE\x9b\x15\xc5\xb0S@\xef5\x08\xa4\x99\xbfS@_\xe35\x81\x03\xa7S@\xc9,\x87L\x84\xa0S@\xd7\x9f3\xa0\xe4\xb4S@\xedMd\xe0\x1aQS@4\x90Eh\xd9\xa5S@\xb9;\xc83\xc2mS@\x97\x9ck\x08\x8b\xcdS@\x86\x9cB\xd9\xa3\xd0S@\xb0\xcc\x80\xee)tS@\xee \x15\x8f\x90\xd2S@\xb8wl\x08\x17tS@^\x0en\xd5O\x9fS@\xa9.\xc0\x9ff\xbdS@\x9c\x1e\xf0o\x8d\x93S@\xa4\xad\x89\t\xce\xb0S@XJ\x86\xaa&\xa6S@)\xa7P+u{S@\xb3\x85\xc9gx\xa7S@G\xbf\xaa\x87\xd6\xc0S@\xf4~`M\xe9\xaaS@)\xabb\x06a\xcbS@;\xeb\xcb\xfb\xe4\xd2S@U,\x97n\xb8\x80S@\xad\xb1\x05\xc5\xbf\xb6S@Js\xb3\xdd\xbesS@o\x10|\xcf)\xaaS@\xfe\xa6*87\xa3S@\xd7y\xb0\xbbJfS@\x0c\tgh\n\x9fS@\xa1\xb07\xa0_fS@\xf8~\x8c\x8f\xa2\xb8S@\x81\xa0O9 GS@\xcc\xdc\x84\xad=ES@\xa7\xc9&\xcc\x8a\xa7S@\xe4mK\xb1V\x7fS@:6W\xac\xf3\xbdS@\xad\x14;D\x89\x87S@\x94C\xb13\xa5jS@\xee\xb2\xa4\xba\xb8iS@\r\xd3\xbc\xed\xba\xa6S@8\xa4y\xd6\xbfoS@">\xa15d\x84S@\x07\x95\xcfMZ\x80S@\x02\xe7.\xbc\xfc\xa1S@N\xfb\xf0\x17\xfcjS@\xf9\xd0\xe7\xea\xac\x93S@K/d\xc5\x93\x88S@\x04/\xc5:X\x96S@5\x82i7\xe4|S@V\xe2\x9b\xee\x93\xb2S@\x18\x81\x08o\x99zS@\x12\x90\xfbQ\xcd\xa6S@\xae\xf3\x96\xf3\xe4\x93S@\xda\x9dW\xcbQXS@\x8a\x9d\'\xcd\xcd\x8eS@UH\xff\xf4-\xbaS@_sf\x0b\xa9yS@r4\x8cY\x8f\xa7S@s\xb9^\xc7\x14\xd0S@\xb8\xef\xbb\x13\xfd\xd1S@)$\x93~\xed\xa5S@!4\xe5\x1f5\x84S@\xb3\x93\xd9\x08\xc3PS@\xad\xa8lE\x1e\xbdS@I\x86f\x85\x86\xd0S@Gg\x90gn\xbdS@\xcc\xd6\'u%fS@\xe4\x93\x98\x89\xd6nS@\xd8\x9a\x8d\xa3\xe0OS@\xed\x10K\xe8\xd2\xa4S@\xb0\x1f\'h\xc7mS@\x800\xa4\xb2hkS@\xef\xdd|<v\xb6S@l\'\x0f\xf1\xe8\x88S@T\x00\xd3\xc6c\x7fS@!r\x8e\x03\xbb\x7fS@b\x90\xb6\x93\xce\xb1S@\x8e=x\x05\x01\xb3S@)\xf7\xcekd\xbdS@{\x11\xeadx\xb2S@\\b\x91^\xe5\xaaS@\x8c\xca\x1e\x19\xe5\x81S@n\xd5g\xd2\xcc\xa4S@9*n\x9b\xd99S@\x7fKny\x9fYS@}\x87\xb1\xab\tnS@\x02<%\xda\x87jS@$\x80\xb8\xe40\xa5S@\xc0#\x07\x14\x19\xc0S@}\x9d\x89\xc8\xfc\xbfS@c"\xdb\x82U\xbeS@\x9e#\x19\xde\xa8\xcfS@\x95\xa5nv\x1d\xb9S@~\xc6\xb6\xfd:\x9cS@r\\\xc5~\xceFS@Md5\xeez\xc0S@\xc2\xbb{\x05G\x96S@\xf1=)v\x8a\xa1S@\x17\xc0\x87\x80\xdc@S@\tK\xaf\x8b\xcb\xbcS@A\xffr\x82\x10\xbdS@\xb1\xe4ea\xc9vS@Ct\x1fq\x9b:S@\xa1\x01\x8b\xd6\xad\xcbS@\xaa\xc9!\xc3\xbe\xb1S@\xc3"\xea83gS@\x89\xa3:\xa7\x81nS@\xc5\x82\x17\x96QnS@I_\x06e\xe8\xb5S@\xc0G \x8fbkS@\x8d\xa8\xb6)\xc6xS@\xb7}\xd9\xdc\x16DS@\xab\xcd\xd1g~\x92S@\xbf\x8c\xd4;6\xc0S@\x89\x02\x1aA8\xb5S@\x96\xce\x18\xc8S\xa5S@1\x95W\xda\xff\xcbS@,\x9a6\x8f,\xd0S@\x10eC3S\xb7S@s\x02]\x04.\x80S@\x10\x7f#Z\xe3\x83S@,\r\xd9\xf5NgS@[\x7f4\xabYoS@j\x91\xcd\xad\x11\x9bS@\xca}7k\xf5\x9bS@\x1dW\xca\xac\xb0\x9eS@\xb5\x0b\xdc\x0c\x12\xcaS@\xd3c0\xa2\x8fkS@^\xe8\xf4\x94\xf5\xb2S@$\xe8\xdd\x92\x18\xc1S@\xdbM\xe9x\x98\xaaS@\x85\x00s\x1e\x1asS@\xa7u\xff\xbf\x7f\x85S@k\xda\xa8\x82\x99nS@\x1b\xedFHW\xcbS@\x8c\xedL\xb6\xff\x9dS@\xbb\xbc\x82S\xd8kS@\x90\xc2D=\x17mS@\x89\xb3rg\xd4GS@\xe3\x96\t+\x83\xb1S@^\xad\x81\xd8\x08\x82S@?\xe8\xb6t\x1e\xabS@\xe5\x8bh\x9d\xd4\xaaS@\xed\xde\x9e\xdc\x87\x9aS@\x1epq\xb9;{S@\xe3\xa9\x05v\x91\x9eS@nao\x9c-:S@_\xc6\xc1\x0c:\xbeS@\xfd\x7f\xc9B\x07\x83S@\x84w\xb7\xd2\x18\xaaS@\x1a\xd3\xa1{\xce\xa4S@x\x19\xa7~B\x7fS@\x07\xa1#N\x82\xbbS@\x17\xd5\xb1pp\xcbS@\xd5\x8a/(v\x9dS@\x1dw\xac:\x17\xa5S@\xef\xb2u\xbe~\xb0S@;n"\x0f\xc1XS@\xa5+\xea\xdaF\xcbS@\x0fb/\xbe%sS@F\xe9\xeb\x1f\xc8xS@lE\x9b\x08D\x94S@\x04{&\x8b,\x91S@\x0f\xb6hO\x12\x86S@\x02\xd9u3\xca\x7fS@t\xaeR\x02\xda\x98S@\xcd\x1c\x93\xb8\x96\x9bS@\xe8\xc2\xa7\xfb\xeb_S@u\xdc\xb0\xf44nS@e\n\xf5\x93\xaebS@\xca\x89u;\x11\xacS@Y$H\xa4\x93\xa9S@L5\x9e\x92P\xcbS@IG\x8cR2\xaaS@\x87G&\x0eK\x7fS@\x00\x9c\xe8\xa5\xf6\x98S@\x85\xcf\xe8Y\xdc\x9bS@_92\x070\x80S@b4(\xb1\xf3\x9bS@\xf6%I\x94\xf7\xaaS@\xc9\xe8\x99C\x1c\x9dS@S\x1d\x0b\x06K\xc0S@\x8f\x8d\xad\x7f\x15{S@(C\xc9\x19\xf9\xceS@\x0e\xf3$\xbaM\x85S@\x13Z\xd4\xb4\x9e\xb0S@\xeeO^/\xb8\xb1S@\xc8\x07\xab\xc9`\xb7S@\xbdW\xfc\x90\x04\xb8S@\xfb\x19\xef[.\xcfS@\x1f\x82\xc2i9\xcfS@\xaaRe\xe7\x92vS@\xb0Q\x9a\x93TTS@\xd0\x9b\x06$\xfczS@~\x8b\x1d\x88}\xa8S@\xecY\x12\xa1\x9dtS@d\xf9%\xf5\x1d\xa2S@]\x83e\xc5\xb4\x9bS@\xd0\x91\xda\x0cP\x80S@\xa7t\xa4\x92lqS@\xe0M\x05#\x19\xb8S@31^\xc9\x1d\xb8S@!\xd1r\x7f\xd5\x98S@\x19\\\x10E\x1b\x8dS@\xc7\xe5\x93\xbb\xb7\xbaS@\xed\xaf;D\xc7MS@q\xb4F\xad\xe79S@\x86\x8a\xa7~~\xaeS@5J\xbbJ\xd0\xc9S@H\xd2\xcf\xc6I\xcbS@E)5\x87`\xcbS@\xbcN\xac\x80\xc6\xb8S@2\x8e\xe2\xcf\xc8\xa4S@~\x98\x06\xaaN_S@\x19|]\xe8\xec\x98S@q\x1f\xbaG\x7f\x91S@i9W\x9b\x00wS@\xe7\xea{\x16{\xa3S@\x98\x7f\x12E[JS@V\xa5\x95KJ\xbdS@\x1f\xcbk\xe8\x08\xccS@i\x82\x18\xf3\xf0yS@^\xd0\xf5U\x83bS@m\xd8\xa3\n\x97PS@\xce\x91\xd5\xbf\x08\x93S@%\x1d\x11\x89\xbf\x8eS@#\xde\xfa\xdf\xb5aS@\xeb\xbd\xd2\xe3\xb6\x9aS@\xb4\xf8\xf1\x1f\x06GS@(\xfc\xe3\xa5\xee\xb2S@\xc9P\xefsf\x9bS@\xf2\xf2h\xd4\xa0\x9bS@\xedK\xc7H\xdb\xb7S@\xd4c\xe5%\x00\x9eS@\x95\xe9\x93\xe7\x9e\xabS@O\x95@\xd9\x1e\xa8S@I\x19\xaeQ\xea\x7fS@M\x96E\xad\xdc\xa4S@9alzy\xcbS@B\xfcc\x07k\xa3S@\x85\x00\xe3\xe0,nS@\xe2\xf43\xd8\x10zS@\x01\xab\xb3\xe6d\xb9S@Zq7i\x8c\x9dS@v\xd3a\x13p\x80S@\xd49\xc0\xee\xe29S@\xb7V\x83\x1aktS@\x0f\x83t.\xcaBS@W\xa9\xc0\xe2\x1d\xbdS@fH\x14\x0f\x94\xb8S@\rIwS:mS@\xe7\x08i\xdb\x8e\xc2S@\xe2\x0e\xdf\xaf6{S@\x06\xf8\xcfW\xdb]S@\xecO\x08\xf3\x9bkS@\xe9X|]\xab\x9dS@<\xef\xa8\xd0\xe2\xa4S@\xa7\xe7\xbb\xdc\x10zS@b\x7f\x08\xecm{S@\x98\xb1\xa3\xaf\x9e{S@\xc4q\xa4u>\\S@\xfc\x8c\xc4;\xb9\x84S@}\xc7cR\xf4^S@\xffV=S:\x85S@\xf9Q-d\n\xbdS@\xbf\x82\xda\xeeI\xc9S@\xdd\x01\xdeK\xc7lS@_\x98)\x11\x05\xa9S@\x99\x9fs\x89\xe2zS@y*\xc2f,>S@\xb19\xc3\xc1d\x94S@\x1aT\xb2\x90\xc0>S@z+\xd0\xd8\xaf\xc9S@\xb7\xe7\x90\x81\xc3iS@\xe5\x18$y\x85{S@^\x9a\xfe\x01(\xa5S@7\xb9\x0b\xff\xbd{S@\xb8\xc7\xfd\xbc\xedgS@\xcbNm\x05g\x94S@\x9e"\r\x15\xdeIS@|V\xa8\xa7z\xb3S@\xbf-\xe5\x17\x0e\x9cS@\xb6n\xa8\'\x16\xbcS@\xfb\x96\x1b\x86-oS@\xb0n\xa6\x1f6\xa9S@\x97t\x1f\x05\xcakS@\x1f(\xddK!\xcbS@\x99\xab\x1dw\x90\xccS@Sm1{\x03\x7fS@}+\t\xaf\x8d\x94S@#-\xb3\x80\xfc\xacS@\x04\x91\xbc\xa6G8S@,9XK\x95\xb2S@^\xfe\xed\x06\x0csS@\xe8\x84\xa1m\x86\x9cS@\xce\xb7\x1f\x16R\\S@\xea\x1f8]}cS@IZ\x86\xe9\xfd\xa3S@~U;:\x8a\xc9S@\x9a(u\xe0H\xa3S@\x86\xf7jP\xff\xadS@\x9e\xd5\xd5}%\x94S@\xd8\xbb\x16\\/\xb6S@*\x0b\xd1\xbbR\xa8S@\x08\xf3\xe5n\xf7yS@MO\x073S9S@\xe6\x9b\x1d\xae\x02\x81S@\x98[\xa3\x8eHmS@A\xa3_\xae\x85\xd0S@n\xb5"A4|S@\x90<\xc0\xd2\xe6\x9bS@\x81\x8f\xbd\x1e\x10sS@\xe3c.Q\x0f\xa3S@\x84\xcf<\x1f\x1bHS@]\xa8\xe4\xf0\x9cES@\xea\x19\xbc\xc0\xb7\xb9S@\xc2\x12\x96\xf9\xe8\xcaS@\xc9\x8d\x9eO\x8f\xb0S@\xb2u&\xe1]\xccS@)\x98M\xfe\xd5nS@\xd5\x81\x12\xe3\t\xacS@oN\xd8\x01\xe7\x93S@\xd3\xc4\xadV>\xa4S@\xa0\x89X\xbeN\xa4S@\x1e\x12\xd35\x01_S@(V7\x00\xa2YS@\x03\xd5\xa4#=vS@?\x1c]2?\x91S@\xe8\xe6;~\xce\x9aS@\x8c\\f\x8f\xfb\xc8S@+\xe5\'\xd4#\xc9S@\xd6\xfc\x070\xf7\xa0S@\xe0\x1dq\xd9\x00\xa2S@8\x1b!\xdd\xfcNS@.=-\x02\xc4\xb2S@\xb2\xee\xad\xbd0\xa3S@\x18[\x10\'\tJS@\xac(P?GGS@\xe1\xcd#\xcf\x11\xc2S@\x8eV\xb1\xab\x85\x9aS@)2K\xd3\xab\xbeS@b\x81\x8d\xc4\xabyS@\x1d\xd4e`-OS@hn[z\xc2\xacS@\xd7\x92\xcfT&{S@\x8c\\\x1e\n.\x85S@m\x9c8H\x16nS@\x83:-\'\x96\\S@\x8a\x8dU\x87\xfcmS@9\xc3\x82\xa2\xd7yS@k\xc5\x83Kb\x9dS@?\xb8%\xb7\xe5~S@\xac\xd0\xf9r\xfc\xa6S@\x13(\xa9rN\x97S@2\x89\x7f&\xa2PS@\x89\xe1\x8b\xc9R\xa4S@\x80\x1c\xffV\x85\xc4S@=\xc2n\xd6\xf8\xb9S@Rg\xac#\n\xd0S@C\xc4\xee\x88\x84{S@\xd3\xa8?\xb8\x10uS@\xe2R\x9c7\xdc<S@\xb0\x0f\x0f\x13I_S@\x02\xca\x84\xa8\xc0;S@@\x84Ko\xe2`S@t\xff\t\xaeq\xc1S@\xfc\xce6\xdf\xaf\xa0S@r\xc4\x99\x0c(\xb2S@\xf7\xfba\x93\xf3\xa3S@\xf4\xaapN\xd8{S@\xd4\xe9K\xcb\xcdJS@\xfd5\xb0\x7fW\x93S@\xcb\xf10\xfb\x1b\xbaS@\xa0N\x1f}LiS@\x9e\xc0\xc7\xa2\xa9\xc2S@J\xef;\x07\x1d\xa4S@\x1a\xb4\xc8\x9e)\xb9S@\x1bw\xe7o\xc5yS@\xbb8\xcdZ;\xcfS@\\\xa6\xbc\x08\xcbYS@\xc7V6\x7fpRS@\x87\xc95kw\x8eS@A\xdd\xf9\xc8b\xadS@\x80d\x9fM3\x8cS@\xee6:\x02\xfd\x93S@EHzDi\x9cS@\x8b\x82\x85\xbb\x08\xd0S@\xd7\x1e\xa4\xb8\x88uS@\x0f\x90\x00q7\xbaS@4\xcf\x02\xf71qS@Y\xd19.\xe3nS@L\x8c\xf7\xb4\xf8mS@\xcd(\xb5\xff\xbe\xa8S@\xbb^\xfa\xb9\xa4\xa8S@L\x8c\xea\xdd\x83\xa8S@@\xa8\xd4\xfc\x91OS@S\x18\xd4!`\x8fS@\xb2\xed\x1f\x19\xa0YS@\x9aM\x011\x82\x9bS@)\x05\xfb\x9a\xf2\x84S@P\xc3\x06\xcan\xa0S@8\x96\x05sO\xadS@\xe6\xa9!\xc3:\xb9S@[\xdf{<x\xb9S@\'\x90\x8bt\xa0oS@\xa3\xfeO\x02\xfbnS@\x9fX\xf9\x1a,nS@\xc7\xe0T0\xe0\xadS@\x19\x81\xaah\x8e\\S@\xf1\xc4\x150>\xa7S@!\xdf\xac\x1b\xce\xc8S@V\x96\x0b\x89\x12\xc1S@\x9d\xea\xb0w\x01\xc1S@r\xe8\xa4\xe8\xfd\xceS@\x9a\xff\xde\x8e\x96\x8fS@JO\xdc\x9f\xd2LS@\x9e\xdf\x0b1`US@\xe4\x88I\xcd\xcaHS@f\xf2\xc7\xfb\xeaoS@}\xd0\xd7\x7f"\x9bS@h/\xa9\x10\x8a8S@1\x801\xfep\xb8S@\x94\xd5B\'\xa9\xb8S@\x03Z\x9bG\x0fgS@;\x8b\x1eP\x13aS@\x8f& \xff@tS@\x91\xbex\x180[S@*\x83\xd2>[ZS@*\xd2I\x946oS@Ld\'\xf4a\xadS@\xe1q\xe2k`\xb7S@s-H#\x86\xbaS@D\xaa\xe2\xfeC]S@\xbe\xads|\xaa\x90S@\x93\xe7k}\xc0oS@\xc5\xf7\tb\x8b8S@\x82a\xc9\x83\x16\xaaS@\x0f\x9fx\xea\x8f\xc8S@._\xa9\x06\x1a\x85S@@\xb8c\x01M2S@\x9fD\xb0E\x9a\x93S@\xb1\x7f\x85\x0f\xf4QS@\x1dN\x8a\xc5 lS@`\n-z\xfe\xa0S@\'\xe8w\x9c/\xb4S@\x16\x95B\xf9H\xa2S@<\xb4\xe2\x939\x85S@\xecj"\xc8-mS@d1T\xae\x01pS@\x1fo\x07X\xe8\x83S@\xcb\xbb\xd7z\xa1\xb4S@\xe1\xd5\x99\x04\xc6\xb5S@\xd2\xe8\xce\\\xc5qS@6;\x83\xff/;S@u\xba\x93\x08\xa5\x8aS@c\x02\xc6\x01\xfc\xb4S@\xd9\x00\xb0\xe9%\xc2S@#GL\x8c\xcdKS@\xb2\xdc\xb3j\xaa\xcaS@\x1f\x82\xc3\xb2U\xcdS@9\x1f\xc8\xc7\x89\x9aS@\xde^\x18\x1bb\xa3S@$\x08?\xbf\xa6[S@\xf5#\xaf\xe8\xbe\x8eS@E\xad\xf9bY\xb3S@\xbf\xc2\x14\t\x94\xb3S@\x9c\xe6\x10\xa5\x99~S@\xb2\xfdM\xae#\xc8S@\x07\x05\xb8N\x9e~S@\x0c\xe6*\x12azS@\x03\xc5\xe6V\x05\xc8S@\xef\xf3\x85G\xec\xcdS@\x0b{e\x1d\xbd\xceS@\x85\xd5\x04\xf2\x9c\xcfS@\xf9\x14Fo\xc8\xcfS@\xcb\xc2\xe3\xe0\xd2\x97S@\ng=\x8cx{S@\x12){\xc1\xeb\xb9S@\xf5r\xcaE\x0b`S@\x10\x0b\xf7\x01\xca\xa0S@\xffO\xd6K\xd5\x80S@\xe6\xc8E\xa1Y\x84S@\xf6\xc5(\xd3<\xb8S@{\xde\x1a7\x7f\xa9S@1\xf4#\'\xc9\xa9S@\xd4y\xd9\xe0|\x93S@\t\xebQ\xd2\x1a\xc8S@\x16\n\xca^\xc0\xceS@+\x0f\xc5\xc88\xa2S@\xe8w\xe0\x88LRS@w#6\x0eBzS@\xaf\xe3OHF{S@$ak\xef\xbe\x90S@\xb1!^\xd7\x1eIS@*f\xd8)\xcf\x97S@j\xcd\xec\x1a\xd5:S@\xa1\xd8\xc5\xed\xd2AS@\xde\x1284\xd6\x93S@>\x82\x86:\x95\x97S@\x9dOJ\x7f9\xa1S@\xf7\xea$X\xfe\x88S@s1$\xbe:\xb7S@\xb3\xba\x9a\ry\xc1S@\xa30W\xee\xb1\xb9S@\x19\x94\r\xaa\xd5rS@z\xa1r\xc2\xfa\xacS@\x99\xcbI9\xce2S@\x02<\x0fc\xe5\xa1S@\xec\x88\xe7 w\xa9S@=\x99\xa5\xde\x1dFS@\xab\x14\xe7\xb2y:S@\xe3 \x12\xe4\xbbKS@\xfa"\xc6\x89\xc9kS@u\x19\xde\x81W\x82S@\xef\xc9^\x9a\xdc\xc7S@#l\xae]7>S@\xf3\x01\xcd_\x80IS@i\xfch&u\xb7S@\xdf\x82]\xe1\x96\xb7S@\x1dE\x02\xd8\xdf\xb7S@\xdd\x89|\xd4\xd8\xb2S@/M\xa8)\xd0\x87S@t#\x9a\x0bb\xb9S@\xe5*\xca\x0f\xf2\xc7S@\x1d\xe5\x9d$T\x93S@\x8a\xcc\xb20\x02\x8eS@\xc8Z7\xfa\x8cxS@^hZ\x8d4\xadS@\xac\xe1\x12U\xca\xa1S@\'%\xf8a\xd8OS@\xcf4y+J\xa3S@z\xd5i\x137\xadS@\xa4\x13:j\x90\x8aS@lAj\x07\x8b\xcaS@f\xb2;y\xab\x8bS@\xad\x9b\xcb\xcb\xbafS@Y\x86c\x93gJS@\xc2a\xc0m\xe7oS@\xe3\x19dh\x10SS@\x93a<vL\xc1S@\x0c9\x8d\x99\x9d}S@G\xe3\xfby\x17\x97S@\xfb\x06o\xa6riS@d/:\x00.\xc4S@:\xb3\xc7O?XS@\xf7\'\xd1\x89]\x9fS@\xbeWpF\x1d{S@\xa7\xb1\x9b\x00\xe6zS@\xc4k\xd4\xdd\x19\x8dS@\x15\x88\x84l\xefyS@w\r\xae\xeey\x92S@\xc711\x9b\xdf\xbeS@\xac\x7f\x12\xf9\x1d\xa9S@9Jp\xf1(pS@\xa9\xfcG\xc3tmS@m\xfdy\xe3+yS@]\x11q\xf9\x95\x84S@\xffOCO\x06\xa2S@\xe0\xc4B\x0e\xde\xbcS@\xc1r\xa8\x10\x03\xbdS@\xe9\xfe\xc5h\xb5\x94S@\xcei\xc3\xb8\xb8\xa1S@\x07\x9f\xffHT\xadS@w\x88\x16\x80p\\S@i\x01Ox\xfd\x98S@\xa6h/\x88\xc1\xa1S@\xd9b]\x82\x19\xa2S@\xcc\xfe\xe1\xdbF:S@<\xec\x87\xe1VsS@r\x01\xb1\xc9\xc6\xb5S@\x03Q=r\x0e\xb3S@\x06J\xe3Vx\x97S@p\x99\xdd\xdf\xd6\xa2S@y\x15\xa6\xb8zKS@\x01\xec,\xfbtwS@~}\\+\xea\xc7S@\x891\xa7~\x1b\xcbS@J\xe2\x8c\xfa\x1d\xceS@\x0b\xe1\x1f\xbc\xc4\x94S@\x95\n\x84\xf5o\x8eS@s\xa68\x9f\xfcNS@F\x08\x86%=AS@BK\x8a6\xe2\x84S@\xa3Ja3`JS@v\x1c\x17Q\x89GS@|\xc2\xbe$\x81\xc7S@g\xa7\xe7\xed7\xafS@\xd5[\x0cy\xdd\xafS@t\x02\x16\xe6\x8a\xb5S@\xba\rP#6\x9fS@{QX)\xc3\xbcS@;\xaf\xa4rq\xa9S@\xf6E\xeb \xc1\xa9S@\xba/\x14\xf1\xb1\xc3S@\xa2DN0EIS@\xd3\xbe\r\x1en\xaeS@\xa1\xc8\xad\x7f\x02\xa2S@\xbf\x94\xa7\xb0\x06eS@\x1e\x98\x04G\xcf\xadS@\xf4T\x08* \x8eS@\xa8\x05\xdc\x84\xa8_S@ZNN\x02\xd3\xb7S@\xff\x1d,\xcc\x9dpS@\x19`IR\xcc\xbaS@\xde\xffT\xe2\x06\xceS@V\xde\x11\xe3\x14\xa1S@\x89\xf3\x9d\xa8\x10\xb3S@.\x0e\x98\xf2p\xc7S@\x07\x1a\xa6\xd7~\x84S@<\xe4\xadi\x1czS@\xef\xe55\xc5\xa3\xacS@zW\x0b#\x83{S@\xa4<\x19\xb8\xc3\xa0S@\x1f=\xaf\x8fw\xb2S@\x117\\G\xa5\xcdS@\x8a\xd1\x95\xb5!\\S@Z\xca\xa5\xe5B\x83S@l\xcf\xd21\xedsS@+\xe0O\x92J\x82S@\xdb\xe9C\x1e5\xc7S@\xd8Pxb1\xa9S@\xf5\xd1\xb2?A\x7fS@\xca\xefq.S\xc6S@L\xc5\xd2\x07\x8c\xb7S@\xd1\xde\x82x\x7fBS@\x9e\xfb\xf5\xab\xf8\x8fS@\xff\x9a\xb3\'EyS@\xbe\x9d4\x93\xc1{S@\x8eQ\xcb/l\xa8S@\xaa\xe23\x8aF\xb5S@\x08\xeb\xd9\xcf\xd8\x85S@`\x06\x97~\r=S@o\xb9\xde\xa5h\xb7S@=?\x14\x94\x8d\x97S@\xf9\x92\xcc7\x91\xceS@\x9cJ\x9b\x98\x1d\xafS@X\xe4\x84\xd8\x1f\xb4S@J?\x94\xf0\xf2\xaeS@t\xeb\xc2\x17\xb7yS@[\xf9vY\xed\xa5S@}v\xc3\xdd>\xc6S@\xb7\x84\xf2\xc6\xe69S@\xfb\x87:Lm\xcdS@\xa8J9@tzS@\x83&C\xa5\x8bAS@\x0eU/\x7fw\xb3S@\xcc "\xdeN\xafS@\xed5\x18\xfe\x1a\xa2S@l\xeb\x86\xc7\xe1\xa0S@\xa30\x0e\x94\xa7\xa6S@X\x85\xaf\x1cA\x7fS@9\xdb5\x942yS@)4*\x85\xc1\xaaS@\x83\x99\t\x98w\x8cS@\x1bb\r\x03\xd8\x98S@AY\xf8\xba%\xbbS@\x93\x97\xe8\x9eP\xafS@\xae\xb3\x01\x83\x9c\x83S@\xc8\xdd~\xe7\xe1\xa0S@j\xf2S\xfb\xc5\xa7S@yK\xe0Y\x9csS@\xa8#d\xab\xfb\xa0S@\xb35\xebB\xd4\xc7S@i\xdf\x0eC\xb4\xcaS@\xf1\xa7\xeb\xd3l_S@\xc7\xce\xc4k\x83\xaaS@\xe1\xbc\xd4\xe4\xa8\xb1S@\xf3\xe6\x91-{YS@\xad\xee\xa1\xd5\xadhS@\xe9<\x15\xd9\\[S@]7$d\xb1\xa1S@\x9a\x9b\xeb\x92\xec\x8fS@^^\xe9Nu\xa1S@^}\x82\x9aV\x91S@#\xc5\xc3\xda\x10\x83S@\xa3\x14\xdf\x9ewjS@\xd8\x1dP|\xf6\xadS@\xaf\xdfd\x89\x91vS@\x07\xde\x195\xe7|S@\xc0\xd2\x87\xee\xf4\xa1S@\x85D\xde\xadr\xa5S@\x81c\xae\x9a]\xaaS@\xaeF\x06\xc2\xb0\xcbS@3\x0f\x82)\x9d\x80S@\xb6\xb2p\xf5\x17\x9eS@w\xbda\x08\xbetS@\x03\x95(\x00BlS@\x00\xfc$.\xa1\xbbS@\xe6Xp\x19\xd2\xa2S@\xeb\xfbdl|\xa2S@\x97\xc6\x80\x18\xdb\\S@\xc3\xda\xf0\xdaC`S@\xc6W|2\x8d\xa8S@\x01z\xaee\xd0\xa9S@xY\xf8\x1f\xf8cS@\xff\xd0\xaa\x1f]\xb7S@\x81a\x00\x8e\x9cvS@\x8b\xe0\xbf\xc7|^S@C=6rM\xaeS@\xc5\xb9\xf4\x93\x9akS@\x15\x13\xa37(\xa3S@\x11\xd3\xe0\xb23KS@\xa7\xd1\xa8\x9a^\xc0S@H\xc7\xb2\x81\xcd\xbfS@\n\xdd\x8bG\xc7\xbaS@\x9a\xdb$^v\xb6S@\xde\x03o\x08y\xb5S@\xe3\xa6\xcf\xf8\xba9S@\xa4\x99n\t\x0frS@\xef\xaax\xcf\xa3rS@\xeef7/\xc4OS@\x99-\xd2\xa6\x97\xa8S@(\xc1E\xcd\x1e\xc8S@_r\xf8\xa9S\xafS@C\xe8\xe7@\x8d\xadS@s\xa6HeZ\xc2S@\xfd`o\x11/\xbaS@T<\x8e\xd4\xf1\xa2S@t\xadj"\xdcgS@\x06\xf6b\xe4\xc9\x80S@\x81\xf6]\xce\x9d}S@\xc6`\xbe\rq\xb6S@\xa40\nZ\xaa\xa9S@a\xa5RQ\xa7RS@\xe0-\xe7\xc9\x0f\x87S@\x98$Z\xe16\xbaS@W\x1a\xf1O{\xb9S@\xdf\'h~\xf2cS@Ls;{+\xb5S@T\ng\xfa\xaaAS@x1\xbc\xf7\xe2\x93S@\xe1~C\x00x\xa0S@\x89\xc1\xdf\x96\xfd\xa1S@>(y\x1a\xf7YS@\xcbu\xbaA\xf4\x8eS@B?\xc7\x1f\xe4:S@C\x93K\xaf\x86\xccS@P\xa3\xf5\x8f\xb7\x96S@Z8Ih\x9c\xa0S@\x88R\xef\xbb\x94rS@|o<\xa7\xe2vS@\x01t8\xaa\x1c\x87S@I\x1d\x93\x98\x16vS@J\xd0\x88\xb6\xec5S@\xad\x1b\x00\xf5<vS@l7W\x81\x9a\xccS@\xf7a\x95\xd00vS@7\xd4<\x8bS\xc8S@h\x8f\xaa\x05\xd6`S@\x99\xdc\xe8\x13\xea\xc2S@\x9f\x9d\x8e\x91\xd7zS@\x97~yQy\x85S@\xa0\xaf?\xb5\xb7\xb3S@\x8b\xb8\x8c\xc8[\x93S@!\xf2U\xdcT\xb5S@\x88\xc0\xec\x7fm|S@5\xa6\x8a:\xb8\\S@P\xa6@wi\xa6S@\xa5.\x1c\xaa\xae\xc2S@U\xfc\xd8\xf2\x00\xa9S@W\x14\x11^q\xb4S@ @\x88\xf8\xf8\xb4S@1\xca\x00]\x8c\xc9S@=L\xa0\xdd\xd5\x8dS@jA\xdd,z\xafS@K\xdfKn\xf7\x83S@\x7f\x86\xa1\xc4\x01CS@\xed\xd0\x9c)p\xb3S@\x17\x14\xb1qMKS@\xf8HdT\xb0\xb7S@\xc0pa\n"}S@\xac\xaa\xdb6\xdaRS@3q\xdc\xd5\x8d{S@\x04\xa1\x14\x169\x7fS@\xa9\x8a\xb39}\xb5S@\x0f\xc2E]\xf2VS@\xac\xabl\xb0\x02\xadS@ \xa9\x01m\xf1\xacS@\xf0k\xb4\xbc<\xb0S@/\tI8\xff\xa5S@\x93\x87\x86\x19I\xa6S@\xc2\x8d?X\xd6\x94S@\xbde\x17\xc5\xa2\x8dS@A\xd6\xe1\x8e=AS@C\x1b&\x04\x1bQS@\xb1\xa7\x15\xc9\xc6\xa7S@\xba\x83f\xf1\xdf\xa8S@\x82\x1f\x98Xk\xb3S@\xd4+\x8d\x0f\x80\xc4S@\x05\xc2\xe9\x0c\x1c\x85S@h\xe2\xa7\xedQ\x83S@`\xf3\x93\x12&\xa7S@\x15\x17^\x9c?\x7fS@\x8a\xc8\x7f\xe6\x8f\xb3S@x*\x13XY\xb8S@\xbf\x89\xef!\x97}S@\xf2\xb7\xc0\x92)\x92S@\x93\xb1\xf4\xa8W\x9fS@\xfc\xdb\x97 \xf9\x9cS@g\n!\xce\xd5JS@`\xb4D\x91"\xa6S@\xf5\xb3\x0e\t]\x8cS@F\x0f\x02\xb7\xe5=S@\xba\x96\x8c\t\xb8sS@2|\x84\x1f\x9a\x96S@\x84\x7f\xa9\x94\x01\xb8S@\x06s(fN\x8eS@TC\x12\xd3\x9f\xa7S@^?5\xc3\x8b{S@5\xca\xd3qbyS@\t\xd4\xd8\xe9\x86AS@B\xdc\xb1\xa2\xeb\xb6S@\xb0\xf5;\x01_\xb8S@w\xbdeL\xc9\xb9S@S\xbdo\x1a;\x9fS@\x8b\x1b\xcb\x85\x18\xc5S@\xe4R\x9b\x86\xe6\x9fS@o\x1f\x1e\x91\xccwS@\xf7\xa0\xe1\xe0\x0b\x7fS@\x7f\xe3W}\x0c`S@X\xe5\xa8;\x1e\x7fS@YX\xd7$\x1a\xa8S@\xd0\x8b\xd4\xb9G\x98S@e\x8c\xb89\x8a\xa6S@\xe4m\xe6\xbf\x95\xb5S@\x18E\xb9\x8a\xcbqS@\xec\x16U\xdb\xcc\x88S@ai\x1d\xfb\x9b\xb7S@?\x0cWx\xaf\xb0S@\x94\xae\x1f\xf7h\xc4S@H\xf2\xb2\xb6tQS@\xec\x83\xe9\xec\x06\x97S@\xe3e\x90\xa6\x1f\xcdS@\xe3\nl\x085QS@\xb2\xe6~\x10\xffJS@V\x0bF=C\xc8S@v\xa3\xdb\xaa\x10\xc5S@\x9c\x859M\xc7\xc4S@\xdc\x83\x0fh\xeb7S@4b|\x87\x90\xc1S@\xf1\xc7\xe0%\x1b\xa8S@|\x06o\xfd\xbawS@V\x04\x08\x07\xedHS@\xf2\xd3\xef\x86\xdc\xacS@\xe2\x94\xa7\xcc,\xa6S@"%\x9c/r\xb6S@\x89C\x1b\xf6\xd8\xb5S@r\x898\xd6l\x80S@h\xbf\xbf8\xe5iS@\'Z\x85U_iS@\xe4|W\x07t\x95S@\xbb\xde\x9d\xa0\xd7wS@\x00\x12\x15\xc8\xba\xc9S@\xc4\xc9@\xaf\xffrS@\xfb\x00\xf8GG\xa7S@\xe4\x91S\x12p?S@\xa3L\xd9\xe6T?S@Hz|\xc4m\xb1S@B\x15\xf5\xa0\xff\x84S@\x8e\xd8\x9eq\x1c\xb0S@\xb2\xc3\x82\x90\x03\x95S@{3\x8fp\xcf\x96S@D|-Od\xb8S@D\xaf*\xae\x9duS@\xee\xea\xf2\xc1\xff7S@(;\xd0\xd0\x1b\xa7S@\xeel\x06U\xf0TS@@\xa9\x0fW\x1byS@Z4\x1cZV}S@W"\xc4\xb4b}S@\x9c\x88qH\xc9\xafS@\x1c\x1346N\x9fS@\x8c\x97\xe0\\-MS@\x9b\xe0"\xdb(tS@\xa5IR\x1b\xf1\x84S@\xba\xbd\xc6\xf9\xb9\x94S@&\x89\x8b<\xa2\xb9S@\xe8\xfdc\x19A\xb6S@\x96\x8e\x93\x81+\xb6S@\xd4\x9a\xa0~\xd8aS@r`H\xe8\xddHS@\x18\'\xa5\x1d\'\xc5S@BY\xb6\x87\xcc\xa7S@\x85\x00\xd0\x04;`S@B#*\xa8\xffdS@\x83\x04\x06\x89\xd5\xc0S@\xaa\xd1\xdf\x8e\x93\xb4S@\x05\x16\xb2\xb3\xc2OS@\x9b:\x8f\xfe\x7frS@Vi\x15;\x13rS@\xb60[\xdc\x94gS@\xfe\x7f|j\t\x8eS@\xf7\xbe\xef;\x9c[S@\xbfN\xe4\x97\x08^S@\x8d\xa6\x18l\xe0\xa0S@54r\x86|vS@\x9e\xf0 \x93,\xa7S@\xf1\x02\xbfZ\xfc\xabS@\x91v\x13\xa2[\xb3S@\xb0\x85U\xd8yXS@\xe9.\xf1\xa3\x10yS@\xf1\xcc:\xd4vyS@!1I\xd2d\xb4S@\xe1\x060\x85?\xc5S@\xa4\x98\xac@\xed\xc1S@\x14\xc8\x9a\xbd!CS@\xaf\x9db\xa3\x1a\xb8S@\t\xcb\xe6\xf4\xa5\x9dS@\x00^\x88\'E\xb4S@6\x87BI\x8f\xa0S@\xdaK\x86\x80^\x86S@4\xfbz\xfe\x1d\x8dS@\xc4\xdb\x82=%\xafS@\xed\xa5\xc9\xd4\x1d\xc5S@!]\xa5]\x08\xb1S@\xa9\xb8\xcd\x0fy|S@\xc8\xf0\x1e\xc9\x1dyS@K\xde\xc9t\xaezS@\xb1;\xcf\x8c>\xa1S@v\x99\xefbkiS@\x9a\xea?{\xb1JS@KQ\x87l\x08\x9aS@\xe8\x9f\x1f,H}S@\xc5\x03\xb2I?uS@\xac\xbc\x13\xeddOS@\x10\tB\xc1JrS@F\x8981\xe1\xb1S@\xd48\xd5o\xa9sS@\ts:\n\xde\x9dS@\xd6\x12u\x842\x9bS@/q\x0f\r\xaf\xabS@\xc2P\xd8\x9a\xf8\xaeS@\x1cTH\xcbPcS@\x0bPn\xb57\xc5S@\xc6\x9a\xfe\r/\x9cS@\xba=\nSh\xc2S@*}\xd5]\xf6~S@\xdd\x8fB\xd3\x87\x8dS@\x8bc\xc5\xc5\xe66S@\x02\xc0\x93\x12g9S@x2\x14Z\x05\xc7S@X\x1fDg\x16\xc7S@b\xbf\xc7\xeb\xb9tS@\xfdH7\x00|\xa7S@\xde\x1e\xf2\x9ft\xa5S@\xb6\xe5(]\x14\x9cS@\x0cp\x1e\xcb\x7f\x91S@\x83V\x81\xda\xc3{S@\x98\x1f\xf3\x92s\x9eS@\x06xJF\x0c\xabS@\xd5`m}\xa3\xcbS@\xbf\xea\xd1\x9bW2S@<Pv\xf2T\xb0S@tH\xb3\x07\xa2\xa8S@\xe5\x91\xc1\x83\xc7\x87S@\x13\xc3,\x96<\x8fS@\xed\x0e\x9bI{\x8eS@\xe2\xc6l\xc6\x89\xc2S@m6\x884\\\xcaS@\xdf\xdc`\x87\xceaS@%\x15=\x16\xa0}S@-!Q\\/{S@\xd2\xd7x\x12ROS@\x15\xf9s\xfa\xa4\xb8S@\xa9\xc8q\xcd\x0e\xb9S@\xda\xd6\x05\x96\xae\xc9S@}\xcb#\xcb\xe8~S@#+\xfb\xed\xbb\xc6S@W@\x0eK\x8d\xa3S@\x08$\x96,]yS@+\xcf\xd4\x10\\\x83S@\xa0\x8a\x16F\xcdJS@jIVH\xceQS@d\x9e\xb7\xce6wS@\xc2:@\xa9 \xcaS@: \xb3lG\xcaS@\x7f\x02\x85|\x03\xaaS@\xa4\xcc\x8b\xe7\xc0\xaaS@\x01\x82\xa4b\x14\xabS@\x08\xdb\x96\xe7S\xb2S@\xf3:j8\x91\x8cS@\xa3\xad\x9a\xdbzoS@#O\xc1\xce-oS@qH\x17\x92\xda\xc6S@?\xb8\xb2\xdb\xacIS@Ad\xe7\xd3q\xa5S@bZ?gT\x85S@A\x1c\x8c\x97\x8e\x86S@\x89\x9eBB\x16\\S@\x84>6@\x97YS@\xc3\x8a\x9bM\xa6XS@4e\xae*\x06\xa9S@\x8e\xa0JY\x06\xcaS@!\x96H\x02>\xb3S@\x13\x14\xc3_M\x9eS@\xb6\x912e!\x9cS@\xfd\xeb\x15\x8f\xfa\x9bS@] \xb0jI\xb2S@\xa2\x88:|l\x7fS@\x83\xd5\x06\xef\xc1|S@eD\xc2\x1as\xa5S@\xeb\x84/\x0fKjS@Q\x0cs\x089\xc4S@\x8e\x88\xd4\xa4\xb3sS@\xd41P\x1a\x1a\xa7S@\xd9\x91\xf0\xc6\x9c\xc5S@\xfbF\xf4W\x93\xb1S@\xfd\x91Au\xb6\x9bS@8\xe1\x8dU\x8e\x86S@}\xe1\x1d\xe9\r\x87S@\xeaUN\x02\x9f\xa5S@\xf1\xfe\xd8;zwS@p\x8bY-A\x92S@X\xf6%\x8b=\xc9S@\x16\xd7l\x99\xf4\x8eS@s>9\xd6\xdf\xc6S@\xd7\xf6t\xbe\x9b]S@\x8f\xf8\xd0\x8a\xb8\xc6S@\x02~\x01y\x9d\xc3S@\xb1\x99\x02\x1cZOS@\xfe\x11\x9e\xfcMPS@\xcc\x9e\x1cX\x13\xc4S@\xc6Z\x1a\xcb\xa1\xacS@\x82$D\xe4\x01\xb2S@Y%\xd8\xa1*\xc7S@\xaejYB\xe4\xc5S@\xd2~R\x86FJS@ $\xfe\x82\xca?S@\x17U\x85PfQS@A\xc2\x99\xfb\xae\x9dS@\xae\xf7\x91\x0c,\x9fS@\x0b\xff\x13E\x979S@\xb9\xc2\x8fQ\x82\x9eS@\x89\xa0\x99\x97\x0e\xcaS@"\xc6U\xf3^\xc7S@1\x93\x11O+}S@gM|\xf9\xe5\xb1S@\xf1\x1a\xec,\xe3\x90S@\x80\r\x99v\t\xafS@\xba\x95\xbd\x8f\n\x9cS@#32=\x13\xb4S@H\xf6\x0b\x8aV|S@\x04L\xf8\x00\xa9\\S@\x93\x93\x15/N\x86S@\xd3\x05\xcbFd\xa8S@\xc0\xd6\xb5\x83\xbe\xb1S@\x0epb\xadRdS@\xf6\xe7M\t\x93\x92S@\xb3\x97\xb6\xe1\x10\xb2S@\x96\x97[\x0e\x14\x90S@\t\xd3\xbcX.\xafS@\x13F\x15\xa37ZS@(\xe2\x1f\x02>xS@\xe3x-\x81.wS@\xf8\xb9Z\xd6}\x9cS@/TT\xc2@\x9cS@\xcb\xd6\x86&\xec\xb7S@L\xae\xf4\xa5\xea\xc3S@\xf80\x90\x0c\xdc\xc9S@B\xa54N\x10\xcbS@/\x08"#=xS@e\x96\xb7\xa5 tS@HE\xb0\x86F\xa6S@\r~p\xec;\x94S@\xed+\xe2\xf7\x86\xb2S@\xfb\xd0<\x11\xb5\xc7S@\xa3\xce,\x07\x0e\x86S@\xf3\xbc\x00ZS\x92S@f\x13\xb4\xf1v\x9cS@\x83(]\xcb\xe3\x94S@\xc6\xc4\x1b\x99\x03\xc7S@\xd3DG\xa8\xbe\xb2S@\x8b\xd1\xbf"\x18jS@\xf4\xba\x9eG\x9b}S@@\xe3\\\x9e\xe7\xc3S@d\xf3\xfbTnuS@b\x9b\xdf\x16>xS@\xb6<\xe8\x84TzS@\x01\x19\x88t \xaaS@\x80\x04\xf7\x80H\xafS@\xfb\xbbq\xd3\x15\xb3S@\xbb\xa1\xad\x1e\xea\x9cS@\xfb\xc7K\rBPS@\xf6Mqz!\xb3S@\xb3\x91~\x10\xc5\xb1S@N\x15\xc8\x13NrS@}\xd8\xcaT]VS@\x14\x1d\xc6\xae\xf1\x9eS@\x17\x8d\x96\xd4\xe6bS@\xf5\xd8\xc6**\xc4S@Ls\xab\x8cAOS@dKa\xcc\x80sS@Q\x8d<_\xd8\xb4S@\xbd)\x13H\xbezS@\x87\xa6!\xde\xf4\xaeS@\xa4\xf6\x9e:\xa5\x90S@\x19;_\x1f\x1d\x9fS@\x8c\xaf.\xb4\xcd6S@M/\xdb\xca\xc7IS@50\x91\xe2\xf3}S@\xff\xe2n6y6S@\xee\xf7\xcb\xeeR}S@\xf1\xb9\xc0\x90\x1f\xb3S@\xfd\r\x80\r\xf0\xa9S@\xf2\x98&)\xe9yS@\x9e\xfa!\xce~yS@\xd43}\xfdu\xc7S@X\x87\x12 \x86\x90S@5p\x12P\'\xadS@\xae\x9eNX\xdbuS@\xcb\xc0\x04a\xe4uS@\x10,J\x9dI\xcaS@\xad\x88\x06D\xc8\x9cS@\x14\xf4\x80:l\xb7S@#C\xc9n\x8f\xb2S@\xe7\xfa\x03\x1d\xec\x92S@\x0e\x922\xf8\xd8\xafS@\xa5\xf3\xcc\x8e\xfd\xb8S@\x08\xca\xd9\xb8\xbb\xb3S@\xd0\xa3@-\xf8\x86S@u\x12\x867\xd9US@\x1d\x8b\xd2x\x01\x85S@g\xad\x070 MS@Z\xa1\xfatt\xc5S@(]\xbdE\x81\xa1S@5\x8a\xab@E\xd2S@\x92\xb7v\xb1B\x87S@"y\x18\x91\xe1_S@c\x84C\xd3\xf5VS@sk\x19UY\x8fS@p\x053\xa6\xaf\xbdS@g~\xb3\xa0\x82\x92S@\xbe\x9a\n\xd7z\xb8S@\x92H\x90\xf9#\xbeS@\x80\x85\x19\'\x14\x8fS@\xc2=\xdf\xa4PjS@\xea\xdaC\x8c\x8b>S@+6\xfb\xc4\noS@\xb1\x86\xb3\x93\x87\x87S@\xf2\t\x08\x01\x99\x84S@\xcfv%\xdb\xf4\xceS@11n\xf7\xc3\xccS@vDR,\x18\xcfS@\x05s\xf9\x92HPS@iM\xd5\x12\x8b\xb3S@\x91\tA\x84.\xbbS@\xb1\xbb6\xdfJ{S@\xecN\x9e\x07\xe0\xa3S@P\xf01O\x90\xa9S@Ml\x90\x03SzS@b\xb7\xfd\xa3\n\xafS@\xcc\x84J\x98\xa4\xa2S@e\xdfx\xb0\xfbnS@\xd5\x02>O\xc7\x9dS@\xdf\x94\xce<?vS@3NE5ynS@\x97\x17\xa9\x02\xca7S@s\xba\xf9\xfag\x98S@=\xdc+?\x89\xb5S@\x1d\xf3\x19\xfa\x18\xc0S@\xeeE(\xff\xd8yS@\xbf\x8d\xb2\xa8\xe9|S@\xfb~\xe4\x89w\x9aS@t\xac\xa8X\x1f\x95S@\xf1\xc6\x13\xeeI\x9dS@\xac\x8e\x12\x86<\xabS@IJp\x8e\xac\x90S@\x10;\xa6\xabv\x9cS@\xed\xb5\x0b\xf0\xf8\xd6S@Uj\xd8\x11M\x82S@\xdd\xad\x15\x82\x07}S@\xa5/\xe0O<\x9cS@\xe1\x14d\xf2~\x9cS@\x07\x90\xc6\xb24xS@\xb2\xab\xff\xd8\xe2\xc7S@Tk\xf0\xd6\xaf\xceS@\x80|~\xb2\x94\x9cS@\x9cv3\x9e\x08\x9cS@\xe6\x19UlB\xd4S@fQ\x97\xaf\xf3~S@\xd0\xf8\x8e\xbdh\xb6S@\xf4\x89\x87\x8a\xd8\xbbS@\xf9\xcc\xc5\\\xaesS@J\x16\xc2\x95\x9a~S@\xfc\x15\x8c\x8d\x12\x9cS@\xe6\x99n\xef)\x9eS@\x11\xf3\x83\x8a9oS@\xbb\x8at\xc4RoS@\xff\x7f?\xc0S\x82S@\xc7g\xfb\xd6H|S@RFa\xeb\xd4uS@\xc6\xec\xb6\xfe\xb3tS@)wl\x17\xb9\xd2S@\xd6\xf5\x96O\xfe\xadS@\xb0T\x1f\xfco\x9bS@\xb5\x93\xe5)B\xacS@\xbc\x8d\xfa;S\x9fS@B\nk\xec\xde\x9cS@\x8e\xd6\xef\x88\xd7\x9dS@$\xae\x0ce\xcd\x9cS@\xf1v\xd9\xbf\x99\x9bS@r}\xf3\xda\x00\x9eS@\xa5\xd1d\xf0\x91\x90S@{\xead8\xce\xc1S@\xb1\xee\xc9\xddx\x8eS@t\xde\x90\xf7\xc3{S@|Y\xaa\xf8,\x8fS@\xde*\xd6\xeb\xe6\xb7S@N\x1a\x04\xa7\x07\x8fS@E\xe8\x96\xde4\x9bS@\xd3\xba\xb1\x99\xa7sS@r\xa4k.\x12\x9aS@\x8cI.\x02\xd5\x9dS@nA\x16(\xa0tS@xbN#z\xcfS@z[V\xc1@\xa0S@\xdcsu)\xf7\xaaS@\x89\xb9y\xf0L\x92S@\xe1\xb4\x87a\x99rS@\r\x9eV\xd9\x8e{S@\xf0\xda\x18\xc3\xe7\x7fS@\x13Q2\xab\xd7\x8eS@\xd3\x9d\xd0i\xb2\xbbS@\xcf\x05\x14D\x98\x9dS@eG\xb6\x00lrS@\x8a\x10\x8d\xed\x85\xceS@\x89\x01\xd1J\xa4uS@-\x1c\xbd\x03\xa5\x81S@\xa0\xb5c\xd5\xa8\x8eS@\x1f\xc4\xa7.\xab\x9dS@\xcd\xab8\x8d\xfbrS@g"\xb7-\xcewS@\xb1\x82@&\x90\x80S@&\xfd2\xaap\x80S@\xc8\x98\xf3\xcf \x9fS@n2s\xe4\x11\x81S@\xc7\xedw\xd1\xedrS@*\x03=\xa1\xc4\x80S@\xbe\xad\xa7\x1b=\xadS@\x9fy#L\xf4\xbdS@\xa2\xa1\x03\xa6\xa6\xbfS@\xb4l\x99\xff|vS@YC&L0\xcfS@\xd9\x06\xef0\xf4zS@\xc9\xdbc\x07\xfc\x9dS@\xadN\x9a\xfc\x16\x85S@F7z\xb0\xf7uS@\x0f\x8c\xeb\xc8\xe2\x91S@\xc0\x17D4\xc9uS@\x19\xcd\x93\xdf"wS@\x1b\xbb\xa6\xc1\xc4\xb4S@j\xaaG\xb04\xb6S@F\x84}x\xb4\x9eS@\xacz9\x93\xfc\x80S@\xec\x9b\xdbO\n\x9eS@\x0cw\xa2\xb4\xaf\x99S@2\xd3|\x00\xeb\x81S@\xe34\x83\xb0o{S@\xb6\x90`\xf8\x8f\x9fS@\x88F\xb4J\xbc\x9eS@\xf5\x9e\xe1\xa2\xc6vS@\\j\xcb:\xca\xbbS@\xa1\x10\x96\x03\xce\x83S@f\xf3%\xa9\xafsS@\xac\x8c\xbd\xb9\xccBS@\xdf\xcd\xaf\xe7\x85\xa0S@\xfd\xe7\xcf\xab\x1f\xa0S@1\xf9\x9b\xd7\xef\xcdS@\xb2\x7f*\x05\xee\x87S@\x9em,~\x19sS@\xef\x05\x91\xde\xbb\x96S@\xa9\xd5\xc5\r\x19JS@\xe0\x91\xcc1\x0c\xd0S@W\xc2c\xea\x92vS@\xd9\xbe\x05\xa7\xbc\xd2S@\x0f;\x90k\xa7\x80S@B\x19\n\xe3/\x91S@\xd7\x99\x89\x84q\x80S@4oPW\xd8xS@\x9d\x89s\x0f\x80vS@\xbds\xce;{qS@\x83\\\r(vtS@)\x9b\xc9\xcf`lS@\x99\x19\xe4\xf7\xc4\x9fS@-\x84\x99\xb4R\x80S@\x06E\\\x17l\xc3S@\xef\xba!\xb6c\xb1S@\xf6\x12\xd3y$\xd0S@\xe6\xa0\x15\x82\x05}S@\x8f\xaa7\x8dyyS@\x1f\xce\xe0\xf4Y\x83S@\x1funhjtS@x\x00\xfc\xa5QtS@\xfa\xc4\x08\x1c\x15yS@\x80\x1e\xce\xa8\x9a\x9fS@*\x1d<[X\x9fS@\x18\xf6\xa8`\x17\xb5S@wI\xbb\xe7\x9cpS@\xbf\xdaC\x89\x00\xa0S@\xd7`[\xbb9\x9fS@\xf3m\x12\xa0>\x97S@jufX\xe4\x84S@|\xfb/\xf9,\x84S@2!}]\xe7yS@\xd8F\x15B\x0cpS@\n/\xb6\xfe\xda\xcdS@K\x10\xaeN\xcatS@\\x\xad\xff-\x7fS@\xe1\x90\x9a{\xdf\x9fS@\x18Ve_e|S@:\xd4\xaa?P\xd5S@\x07\x82\xb5\xe4&\xa0S@\xa2\x80\xe2`\xeb\x9fS@&c\xc9\xef\x1e\x7fS@\xfe5a\xb5s\x91S@Y\x0f5\xd3\x0c\x84S@\x1c\x9f\xaa\xdd\xbc\xc6S@\x95\x12\x83\'j\xc3S@M!\xb7h*\x92S@\x1e\x1f\x0031\xd6S@\xb7\xd9\xc3R\xdd\x96S@-0\x853\xd7iS@e\x140~vvS@Cc\xa1&urS@c\x9e\x82\x15\x99}S@(\x10\xe1,;\xc1S@`1\x84\xedV\x84S@\xab\xb07\x03\xf6oS@4\x1b5\x10=\x85S@\xeb\x86\xf0p2oS@5\xe5\x0c\xe3\x94\x81S@f\xb9\x19S#\xa1S@wLI0\x15\xa1S@\xcb\x89\xf6\xb6I\xc1S@\xc8\xb8\xd2T$nS@\xcd\xe8\x0c\x0e\xde\xc6S@\x87\xd8\x8a=\xc9\xcfS@"\xeeg\x82\x7f\xd6S@\xdbU\x0bf\xe8\x84S@`\xa7\x99E\x9f\xa0S@\xfb\x1b\xc1\x85\xf1\xa4S@9\x0f\\5z\xa0S@\x15\xdb\xfeV\x91ZS@H\x12,1~\xbbS@\xc2\xbc;72\xc1S@B|*\t\xea\xa1S@xn\x92\xccimS@\xde\xfc\x87\xe8AmS@\xad\xecr\x8b\xa1\x95S@;X\xb1K>mS@\r\x16\xe7d\xd6\xb8S@_t\x97\xca\xc8\x8cS@s\x1a\xefd\xcd\xbdS@)\xee\xe3\x19\x05\xbfS@\xddL\xa7+\xa8{S@M\x84\xaa\x85HzS@\xc4\xa1\xf6\x1f/\x81S@\xa6M\xb1A1\xd2S@\xeec\x8b1s\xd6S@\neGe\xc6\x8dS@\'~\xd0m\xeb\x82S@\x93^\xf2\xdd\x1c\x80S@N\xf7\xf6\t\xba\x81S@\xbf\xc6\'\xf0\xb0\x88S@E\'\xa2\x1bN\x8aS@\xb4\xecr\x87\xee\xc0S@Z\xab\x0e#\xa0nS@O\xf8\x8d\xa9\xb4\xd5S@\xa7\xc4Qr\xd8\x99S@\xc6s\xf1\x87n\x97S@\x15\xf3F\x8f\x00\x86S@\xbd\x04\x1d\x02pkS@\xd9"\x0202~S@)Y\xc2\x03\xbc\x82S@|#f\xf8\xd1\xa7S@\xd5\x1ag\xfa\xd0\xbcS@\xee\xc4\xdf\xda\x9f}S@\x14+Y~\x0f\xc4S@v\x15\xf8I.\xb3S@\xde\xd6;\x8e\x02nS@\xe92\x12K\xad\xd4S@\xb2v\xf9\xc8\xb4\x81S@\x17\x8e\x8b\xd3\x9d\x84S@\xa2\x91\xf6\xe5\xc2\x81S@p\xb8c#\xb1\xa0S@\x0c\xc2\xe72;\xa1S@\xcb\xfeXQwxS@$&\tFh\x81S@N\x7fT7\xffhS@u\xf0\x96/\x9fxS@\x1c\xees\xba\x93\x86S@\x0b\xdd9\xbc\xa2yS@\xd7u\xcd\x12\xb3\x94S@\xac/\xe9O\xb2\xbcS@<\xeaRT\x9f\xbdS@\xa1\xeau\xa7\xb8\xbeS@\xb0\xf8\xce?\xadjS@lc\xb9\xf4\xfakS@\xaa\xd7x\xd7axS@\x05\xc4\xd8\xd2\xbbmS@-\xbd|\xe0\xbc{S@\xdc\xe9\xf0#\x9b\x86S@f\xcb\xb6\xbcm\xabS@\x99\x15E?\xbf\x84S@0#\x94\x9b\xabjS@\x1cJ.#A\xa3S@f:m\x1d\x9a\xbeS@+l\x1d\xebI\x93S@\xd9C\x8bX\xfa\xc1S@*_\xf1\x1df\xb3S@\x9ed*I\xb3\xc2S@\xec:d\x1e\xf8PS@\x88B\x92bs\x84S@\xf0\xb8\xf8&\xd9\x87S@\x19\xb9\x0e\xe0\xe4\xd1S@\xc4&=I\x95\xb6S@D52\xe5\x1f\xbeS@)\xe8`)6\x93S@\xd3\xb2\xfbo\x13\x85S@\x7f\x87\xf1\xe6\xeflS@\xef\xd4>\xe4\xdc\x83S@I\x1f\x88\x16\xf3\xa1S@/\xa5\xe3\x17\xb7jS@\x1f\x11\x86\xf8\x00\x9bS@D\x9dY.\xd9\xa4S@\x0b+\xd6\xbe\xbb\xbdS@\xd3\xe1\x00^Y\xa3S@\xcb\xccQ\x02[\xacS@\xb6\x16\xeaa\xc5\x91S@X\xd8B{r\x93S@\xf8\x08\xfd>\xea\x7fS@\xfa\x95T\xb8\xdb\x80S@7w`}\xb3\xb2S@\xaf\x17\xf4\xe3\x1b\x82S@\xc7o\x10bDjS@\xe7\xe3\x81(\xce\xb6S@pS\xe6\x85v\xb8S@\x10\x1b\xa0\xc9\xf0\xc4S@\xac\xf1\xb6A#~S@\x83.\xaa\xa0\xff\x80S@j\x11\xde\xbe\xaa\xcfS@\xf3cg\xf4\xc8\x81S@W\xb5\xed\x95\xd3\xd5S@{P\xe4\xb6\xe9\x99S@Q\x87*Q\xc7\x95S@B@\x00\xec\xb8\x95S@\x16\xe2\xda\xa3\xa4\x8aS@bJn\x95\xfe\xcdS@_\xa4\xd7\xc2;\xa2S@\xe6\xdam\xd3\xfc}S@\xf0\xaf\xeb,7\x82S@y\x05\x7fV\\\x82S@#&t\x9fr\x82S@"5\x07\x96\xa6\x82S@h\x150\xf8\xc4\xa3S@\x01\xaa\x8d\xdd\x8ekS@$\xae0\xc6\xf7\xceS@t\xd9(\xbd\x94\x93S@\xea\xd2\xa7\xb1U\xd5S@\xde\xf4$\x96\x92iS@\xea\xaa+\xe6\xdb\x81S@;\xb8\xe8\xf7\x89\xa3S@\xc1M\x10\xb2*\x85S@U\xb7G\x9d^\x85S@h\x9f\x97\xdd\xe4gS@\x80u\xbd\x8bR\xbdS@nN\x03\xfa,\x9bS@SHz6\r\xceS@\xb3G\xe1\xd76pS@{\xddMPo|S@\xc3\n+&\xad|S@\xc0L\x1fk\\}S@JP\xf9`\xe6\xbbS@\x8e\x8a\xee\x8d]\xbbS@\xa8\xc7\x84\x8cIgS@\xe5&Z>-iS@\xb5\xf7\xbdn\xc0gS@\xee7\xed\xe9\x99\xafS@\xe7\x93\xfd/MgS@\xa0\r\xc9\xca-\x81S@bn\x93\xda?\x9cS@\x03\x9d3\x80\x19\xa4S@\xa7v-)Z\xadS@V\xf6\x94k\x01\xa4S@\x96=\xf1\x95\xe3fS@v\xae\'\xa2\xd0\xbcS@\xf3E\x1d\x9aFfS@n\r\x92e\xfbhS@\xe8\x97\xadpV\xd5S@`p\x00\xe9\xe9\xa3S@\x8e\xff W\xb5\xa3S@\xa5Y\x8fr\xd9|S@\x8e\xc1\xe8\x0cO\xa4S@\xa2\x01\xd5{@\x9aS@\x01/5^\x9b\xb6S@}2\xae\xaa\xbejS@[\x06\x9a}\x99uS@.X=mF\x84S@K\xe2_\xd3\xe5lS@\xed\xd4%\x90\x16\xc3S@Y\x84\xd5J\x7fmS@\xa3\xbe\x86\x87\xea}S@\xfc\xa9q\xcc"\xd4S@\x15\xa1s@\xf6hS@z\xaf\xc0Dn\x82S@\xc9\xc36\x10=\xa4S@\x81\nO$\x9c\xacS@X\x8c\xe0\xd7\xed\x9aS@\xaa\xde9\xcdx\xabS@\xe9\xeev\x81&\x80S@\xb9\x84\xf9\xf5\xde\x9bS@`\x8fF9\xa1wS@W\xf3T\xeat\xbcS@s\xcc\x15\x87\xe1\x82S@\xaa)\x9c\xa4kfS@\xa8X~h\xdagS@\x88\xcd\x89\x81\xcajS@\xe0_\xe1\xbc\x98\xa5S@\xb2\x15\x02o\x95\x9eS@k8U-VfS@\xbb\x96\xe1\xfe\xec\x7fS@G\x8a>\xfd[\xbdS@M>\xb6\x1d\x80\xc7S@\xf1\x90]\xa4]\x9bS@\xa6@n\xb8\xf6\xceS@:d\x8e\xbb\x18fS@N\xd7\rb\x89\xbfS@\xe6kk\xe7r{S@MJ\xc1\xd90\xd4S@9\xe81P\xf2\xccS@\xc7\x8c\xfc\xc2i\xacS@<\xbb\xe9\xbc\x9f\x9bS@18R\xfc\x89\x9bS@\x9e,\\\xe5\xe6yS@\xde\xea\x80Z\xa2{S@\x85aj\xbfF\xa4S@\x12\x178@\x80\x9dS@\xebZd\x03o\x9bS@\t\xf4{\\\x18\x83S@\x9c7\xb6\xa4\xbd\x81S@q\x93\xb1\xabb\x9bS@\xf2\xb40\xf0\xc1\xa3S@\xf6\xd3\x98\x96\x98\xc3S@\xb7\x93\x91\xde\xd3lS@Y\x1e\xd4\xf5\x07\xd5S@6:dgx\x82S@\xb8=\xdf\xb6\tlS@m\xd6\rf\xa3\x9bS@~"\x8c\x07\xcc\x98S@^S\xa7o\xf9zS@\xaf\x17\x03\xccx\xc2S@g\xbd\x89|\xe2gS@\x80\xd7\xb6\r\rzS@\x8e\xc3\xc9\x95\xdd\xd5S@\xa9\x8a\xf5kQ\x9bS@\xe2\xd6cF.jS@\xc6\x8e\xfe\x8c\x13\x9dS@\xebyCu\xd9\x9bS@\xd4\x87\xc4\x0eX\xb7S@Y\x0f@\x89\x94gS@D\xef\x9e~\x81\xceS@\xcbb\x0b\x11\xe7\x9aS@\xe9w\xb6\xe8]dS@\xe5\xf0\x05&\xfe\x9bS@\x7f=T\x98\xd8\x98S@\xac)]j\x00\xd4S@`Vlv\xdf~S@\xbc7r\x15[\x9cS@\x95\xce\xa8\xa9\n\xc3S@\xd5\xd90\x00P\x97S@\x04d\x14Z\xc5\xaaS@%\'\xff\xc7\xa5\x9dS@d\x0f \x94_\x87S@B\xa8\x87\xd8\x94\xd4S@I\x8e\x0b\xcf\x0e\x9bS@\xda\xd9H\xf3\'\xa6S@VK91 \x86S@\xbc~o\x06\x8a\x85S@z\x14\x87\x13G}S@-D\xb9X\xe1{S@\xc8\x0c\xa6\x8cE\x9cS@Ak4\xbfPzS@/\x7f\xf4\xa1\xbazS@=6#l%\xaaS@S\x93\xcfX\xcaaS@\xf1\x0c^\xeeu\xc2S@3J\xb9\x85t}S@Q\xbfI\xe5]\x9cS@\xe4\xf2\xb0\x9dI\x96S@\xba"\xd0\xc8YiS@\xcc$\xb1qR\x84S@\x8c\xcb\xd2\x91.\xa3S@\xd84\xe2v\xc1\xb7S@\xc9\xfa\xef\x88g\x9eS@\x00G\x9d1\x14\x9cS@cKL\x98\xb5xS@9\xca\x9c\xed\xbfyS@\xb7y\xa2O\x15zS@\xaaz\x96\xf0R\xcdS@\x1d\x7fD\xbb_\xb8S@\xd8\xf0o\xf6zyS@dx\xe1@A\x7fS@\xa1\xb9S\x9c\xc1kS@+\r\xdcb\xe4zS@\x96\r\xa8\xbdn\x84S@\xcbP\xc6\x98\x0eyS@}\xde\xcbzg\xd4S@\xd740\x16\xb2wS@\xd7\x1f\xca\xd2\xa7\xd4S@\x84\xc21p\xfd\x8cS@\xcc\x94\xed\x97d\x84S@\xa1\x90\x99cM}S@\x17\xd0\x8eG\xae\xa7S@\x98\xbd\xbaS~\x96S@\xc5r\x94\xddz\x85S@\x02lwTD\x99S@\x8dp\xe40B~S@\x94\x93\xf4\x9aU\xb7S@\x86\xcf\xac\n\x92\xb7S@\xa8~\xd2\x99\xd1\xa7S@?\xbd\xdc_\x1f|S@\xf7\xe9\xc9b\xd3\x9eS@\xf9\xc9H\xder\x9cS@\x9d\xf1\x1e\x89\xa3\xcfS@B\x1f\x80\x7f\xfdyS@4\xefZk\xb0\xbaS@\x11\xeb\xc7(T}S@\x1c\xb7m\xf0x}S@\nb\xd7\x94\x96\x9eS@\x04\x7f\xad\x06\x8a\xcbS@\x1fq\xc4<\xa4\xb3S@\xab:n\x8c\x06\x99S@L\xa9\x98\xc5\xb5\xa7S@\xa2\xc9\xdb\xfe\n\xceS@\xad\x0eF\xa6,}S@n\x8f\x95M\xcc|S@G\xc2b\x08\xb2\xa7S@\rR\xe7\xf1?\x9eS@|T\x16J\xfbzS@\xfc>\x853\x9d\x84S@\xaa\xedK=\x9a\x89S@Xu=x5\xbaS@R\xca1\xd5\xe3oS@A\x8d\xf65\xbf\xa7S@\xbe\x98\x03=@\xccS@\xd4\x06\xd5J\x04nS@\xa2W\x02\x86\xfb\xd3S@\xff\xa8\xcb\x13\n\x9aS@F\xe8\xbc[\x1f\x98S@c\x1c_\xcd\xb8|S@\xef+\xbfP\x02\xb2S@o\xe6^\xa5\xb1\x7fS@3/\x03NT\xbaS@\xf5%\t\xd8\xf1\xa6S@E\xe6Q\xbf\xadxS@\xcb\x98\x05\xd6\x82}S@=s\xa9\x1c\x15\x9cS@\xe7-\x81\xb1(\x98S@\xdb\x1f%\x7f\xe6\xcdS@\x15\x8b\xb7%\x82\x81S@\xa5\xac+}\xe0\xd1S@\x02\x93d@@}S@\x08\xd9<\xc2\x07\xa8S@\x1d\xea\xa1\x10\x06vS@2\xb6\xe8\xb7axS@*\xee\xc2\xe0wxS@\xf0\x9dvc\xf0\xa7S@\xcf\x93\x10\xfa\x88\x9aS@\x91e\xff\x83\x1dxS@\xd8\x888\x04\xdf\x86S@\x17\xabH\xe1xnS@;\x8f\xe9>\x9f\x82S@\xfc\x10\x9f:o}S@2*/.\x12\xd3S@\x81g\xc4\x8dP\xa9S@\x01\x05\xef\x1am\xb6S@\xd9Q\xf7\xb0\xd3\xa8S@\x0c(F\xcc\xe8\xa7S@\xbc\xf7:\xd1^\x9fS@\xb6C*\xc8V}S@)\xe7\xa8\xd1\x90\x8cS@E\xf9\xa9y\xffzS@-\x82z\xf9\xb5\xa8S@}\x7f\xbf\x1b\x94wS@\x1e\xbfs\x13f\x85S@B\xa6n\x1dZ\xcdS@t\rd\xe1\xe4zS@X\xcf\xdd\xd7\x1f{S@\'\xc5\xdbm\xec\xd3S@\x05\xa2\xca\xde\xd3lS@?\xd76\x12\x99\xaeS@\x8f\x96\xc3\xe3\xfe\xb3S@\x12\xb2\xa8B\xd0\xbcS@\xc1%\xbbT%:S@\xc2&\x8b0\xdczS@W\x8c\xd6\xb6\t\xa9S@v\x18\x81\xe0\x7f\x9fS@\x7f\n\xe3\x061jS@=\xdble\xbb\x96S@\xba[\x1b\xb0$mS@v\xf1Z\xc2\xa9\xcdS@\xedb\xf0\xafL\xc5S@\xde/3\xf8\xda\x86S@\xab\xb0\xbeAjzS@-\x8d\xd9\xc5\x10uS@\xabo\xc3\xa7 }S@\x84\x91\xbb\x92\xdf\x9fS@\xc3T\x99\xa0QuS@ft\x13\x13\xca\xccS@\xd3\x9f\x80%\xcf\xd2S@\xe3j\x91\xa8\xfa\x93S@k~}Z\xda\x9fS@\xea\x83PF\x84zS@\xbf\x9c\xf7H\xc3\xbeS@\x1a\xdf\xf8d\x0b\x89S@\xa4_"\x8e\xb4\x88S@\x8c\xa9\x1a\x9e2zS@8\x98$\xa8\x96tS@4\x17\xb0\x89Q\xb3S@\xe9\'\xee\xae\xa1xS@\xf2Cx\x0e\xd5\xcdS@\xb4`\x99C\xee\xaaS@\xb1]\x82\xc7?\xd2S@\xa80V\x91\x9dtS@\x86\xc2\xa6\x83^\xa9S@\xf9\xf5=\xec0\x9fS@\xa7Z\xda\xf8rxS@\x1e\xc3h\xa49\x9eS@"\x06\x83\xc8\x18\xb6S@\xd1\x87\xa5\x931fS@\x01\xf9\xb3L\xactS@\x03\x05n\x9e\xb6lS@\x0f#\\\x13\x11\x87S@\xfd[q>y\xd3S@U\x9d\xdc\xa7\x99\xd3S@\xa9P\xf1\x8a\x19\xa9S@\xef\t\xa7\xa9\xe6vS@fV\xb4\xf5\x00\x94S@\xce4H\xd8\x99jS@\xb4\xc4\xdfim\xa9S@:\xbd\x927\r\xd5S@)H\x0cE\x8a\xa9S@\x87\xdfa\x8d\xba\x8eS@\xdf\xc0\xa3?\xf0\xa8S@\xdb\x7f?\xce\xdd\x9eS@/\x7fo\xe9\xa6uS@\xce\xea\\Gu\x9fS@:$,\xc7\xebuS@\xe8\xb4\xc2\xb5r\x9fS@\x99\xca\x9a5\x0beS@E\xcbB\x07\x00\xbfS@\x97\x96\x80K\xd4dS@$p\xb6\x94\xc3\xd0S@\xbb\xb9\xbbR\xc0xS@F\r\xcaD?CS@F\xb3\xc6c\xe6\xa9S@I\xc8\xc1]\xd0\xc9S@5*g\xc4\xfftS@\xdd\xd4\xbd\x98\xa5\x98S@\xad<\x7f\\\r\xc7S@UG#\xaf\xa0\xd2S@R\xcb\x1dU\xf5\xd2S@D\xd6\xa1)$\x7fS@\x13\xc0\'\xd4meS@\x8b\xa3\xe9\x9e\xc2\x99S@\xa7\x8dF\x14\xb4lS@p\t\xaa\x9b\xb3\xa7S@\xa8-\x16^\'>S@\x1d\xa8\xc0\x95\xa7\x9eS@U%\xf4\xea\xa4iS@BJ\x1e\x06\x86lS@f+\x16\x9a\x14\xceS@\x8f\xae\x9d\x93\xc6\xcfS@\x87\xaa\x15\xa3\xaa\xd0S@\x8eK\xe1\xf6t\x98S@\x1b\x8a\x04\xc8\xa1\x9eS@T|hp\x8flS@\xf0\xc3.\xda\xb9wS@\xf0\xa5&M\x99\x82S@\x1eg!NB\x86S@\x8c\'\xe9\xaeW\xa4S@\xc4=\x84r\xd2\xa9S@\x8f\xd4\xe2\xec<\x99S@\xa06FdK\x98S@3\x94I\x19\xbcPS@\x96r\x0b\xb1\xff\xa6S@~\xadu\xee\xb6\xd1S@y.\xb2F\x1d\x9eS@Db\xfaf&AS@\xd0*!\x9dw\xa3S@\xa4\xca\xb8V\x96\x98S@\xa5-[2|vS@1|\xe7\xed\x85\x86S@\t+\x9f7\xfd~S@\x96\xab\xbex\xd1\xb0S@6\x86\x97X\xd5\x8bS@\x9e\x03\x89\xb8y\xacS@\xf9\x89\\\xe5\xaa\xd1S@<\xb9\x13\x17\xb3\x9eS@\xb0\xb7\x84\x11{AS@4\xcf\xfb\x03\xf5\xaaS@h~@e\xd7AS@\xd3e\r\xabE\xa4S@+4p"f?S@[l.\xb5\xf4\x93S@\x1d\xf41(\x1c\x9fS@\x88\xae9\x1ak\x9eS@%\x1d\x00\x9a\x85tS@+\xc6+\xad\x0f\x7fS@\x92X\x1c\x1bh\x81S@\xda\xd5\x8d\xa1\x87sS@\x9fhi\x8e>\xa0S@\xbd\xa2\xd0\xac\xbb\xc5S@oB)\xa7\x14\x83S@f$"\xc09]S@~\xebF\xcc\xe0\xa2S@\xc6x\x15\xa4\xc2\xaaS@#B\xc9\x16\'\x9aS@\x0b\xc7N\x93\xbbtS@\x8d\xfa\x0f>\x8b\xa3S@\x82O\x80Ev\x9eS@\x9f\x8c\x0ba\xa4}S@:\'\x9b4+jS@]\xad\x1e2O\xa3S@\xb2 \xcf<X\xbeS@\xca\xd7\x88\x08\x82sS@\x9f\xec\xba\x03\xf2\xaaS@$JrZ\x90\\S@+\x02\xd7h\xf7\x8fS@\xe7j\xe6\x0bagS@G\x05\xaa\xc4\xc6\xceS@\x8e\xc0p\x9aZ\x7fS@\x06u\x85\x06u\xc7S@n\xc9\x81!\xab\xabS@\xca\x13P.#lS@\x90\x8fL\x91\xcf\xa8S@\xb3\xaaw>\x90\xcaS@\xda\x07=\x82\x0b\x90S@\xd5j\xa8\xd8\xee\xabS@\xb4p"\xb7\xd7\xabS@{1Z\xf9\xd7\x9eS@!\x03\x8e\xe8M\xadS@\xff\xf2\xc4F\xc6\xbdS@;\x9e\xa2Y7\xd1S@P,|\x88\x1c\\S@\xd4\xbaG\x95>\xa3S@\xa5\x9b\x04}\n\x88S@U\xfa\x93j\x08\xa4S@\xbe\xcb]J\xdf\x81S@\xb2d\xa4{\xc3gS@\nYX>4}S@\x13\x81\x17w\xe6kS@5;"20\x8eS@a\x8c5/u\xa4S@]\xa9\xa7\xb3PtS@\x8a\x06\xeb#\xeevS@\x87C\xb4\xbc\xcf\xa2S@U\x7f[\xce\xdb\xbcS@\x19s\x9f\xb8f\xcbS@z\xc0\xba8\xab\xcbS@\xddG#9\xb6\xa0S@k\x96\x06\xc1\x85\x9eS@\xc0\xc8\xd9\x9f\x08kS@\x9b\xf8\'\xce\n\x82S@\x9c\\8\x03=\x88S@\xf5\xe7\xfc4\xa9\xcbS@\xd2\tl\x15\x1e\x9fS@F0R>\xf2fS@\x8f& \xff@tS@\xf1\xf2\xd8\xab\xeehS@w\xec\x01\xe6\xd0\x9eS@\x15\xf9\xb6\xba\x97\x9eS@Uk\x8f\x97\x16hS@\x0bi\x12\x96LsS@v\xcc\x1c+\xc7\xc7S@I2]\xc9\x81iS@\x7f\xe1\xfc\x08p\x82S@,}\xfdl\x18\xcaS@\x0c\re\xf9:\xcaS@\xe4=\xb7\xda(\xccS@\xa4\x0fb]Q\xd2S@%\x1d\xa4\xf5AjS@@\xde_.\xef\x9cS@nF\x9b\xbe"\xacS@N6O|T\x83S@\x1b\x8b\x96\x88\xafsS@\xc8\x14\xcb\x85\xe6\xc7S@c.s\xb1\xb1wS@\xa6^\xea\xd9\xac\xa5S@\xa5\x8aY%BjS@\x0bG*\x17SrS@\x1eXy\xc3E\xbeS@\xc8n\xea\xc1I\xcfS@\x14`\xf4\x1f\x18\x90S@\x90\nT\xf1TdS@8\xb7X\xe7\x8c\xa4S@\xd7\xbf\xa8\x07-\xa0S@\xc6\xd8j\xc5s\x91S@TF\x90\xac\xe3\xb2S@\xf9\xd5\xfd\x93S]S@\xf8\xb2\xb8x\xbe\xa9S@\xfa\x1c\x19\x97\x10\xaeS@F\xa7\xda\xb6\x95PS@\xe5\x1e\x0c\x82\x9d\xc7S@\xfc\xa3\x92\xaa\xc2\xa4S@/\xe1ls\x8b\xa4S@K\xb6\x90\xa5\xe8\xbbS@\xf5\xdc-\x9f\xc7\x94S@<k\'\x0c5\xa4S@\x14\x85|\xe6\xd3]S@*.AI4\xa1S@\x0f3\xce\xdb\xda\xcfS@%\xe0o\xf9\xc9\xc7S@\x8aR\xe4\xec>\xa3S@\xa3\xfc\x1b\xc7whS@\x81\x0e~M\xc4hS@\x7f-\xa1\xfd\xd3ZS@E\x07\xe1V\xf9\xccS@)\x1cRF\xfb\xceS@\xbd\xe4\xe0\x1b\x8d\xb2S@]\xd9T\xcdQhS@T\xa2o\xe2\x06\xa1S@\xac\x8f\xdao\x90\xbfS@\x18,\x95U\xd5\xccS@\xc2n\x95\x88\x92gS@\xc6\xf7[v wS@m\x11Vs\xd5iS@\x1f\xd8\x8eJ(\xa3S@\x0e\xaf\xf0\x91\xaa\xc2S@\x1cA1Wc\xb7S@B\x90A\x96I\x88S@\'\xc6tK<\xafS@\xf5\xd9\x1d\xe68|S@\x9c$\xb2\xbb\xea\xc9S@Hg\x17\xac-\xcfS@\x1c\x1fk\xf1\xec\x91S@\xae\xcd}j\xf6\xb7S@\xc5a\x83\xe5\xc6\xa3S@\x95\n\xc8\x12\xaagS@\x9c\xdd\xd5\xba\x9e\xa1S@\xb8\xd4\xcd:\x19\x9fS@\xfb\xb8r\x7f\xd1vS@\xf0y\x9d\x88\xfd\x92S@\xb74\xe0\x03\xc1bS@V\xee\x0eOM\xb3S@\x06\xa2\x14\xaea\x92S@\xee\x94\xf7,c\xaeS@p\x05\x8a\xd0\xa3\xc9S@\x8dP$\xd4\x7f\xa5S@\xff\xe0\xd9\x96T\xcbS@f\xf9\xa6`w\xa6S@@/\x93$\x9e\xa1S@~\x961+\xb5\xbaS@($\xfa\xf7\x9f\xbfS@P\xe5$a\xcb\xc9S@v\xa3\xdb\xaa\x10\xc5S@\x0fD\x9d_\xcb\xa1S@\xda\xd0\x96\xdf$\x9fS@\x9d\x19\xe0\xcc\xe6\xb7S@B/\xaf\xe7C\xbdS@\xaa\x16\xf82\x80\xcbS@]\xde\xea\x9d\xfa\xcbS@{$\xd4F0\xa4S@\xad\xac\x07\xa9\x91\xaeS@\xbf\xd5\xa9\xa8\x0e\x88S@\xe6\xfa9\x97\x89YS@Y\xf8\x9a`W\x98S@\x1d\x8c\xee\xb0\x7f\xc1S@[^\xa2_2\xc5S@*\x88\xdf-\r\xb6S@l\xf1\xc1]\xc0\xb7S@\xba$\x14\x90\\YS@b_\x1c\xa2\xf5\xaeS@\x9f\x9e\xa7\x85%\xbdS@;,\xe4l\x80\xc4S@\xaf\xe5\xfe\xb3\xd3\x82S@g\xd3W\x93\xfc\xb5S@\xf0Q\xf6\xbd\xb4\xa4S@0d\xc6\xa1\xc8\xd0S@\xe7\x1d\x9a\x11s\xa3S@W\x1a\xf1O{\xb9S@_vuH\xb6\xbbS@Oz\xa9\xfe\xc1\xc0S@\x01&\t\r\xb5\xbbS@?\xc3\xa1\xded\xc2S@\xa4\xd0l\xb8W\xb3S@}\x9c\x0e\x92\x1d\xc4S@\xb0\x89"\x8d\xc9\xb8S@\xecW\xc7\x15\xaa\xa1S@qV\xd5\xf1\xe5\xcaS@~\xbb\x18\x01 \xb4S@l\xe5\xda\xe9\x1a\xc0S@!\x14Y%\x06\xb8S@\x02\x1bTf\x96\xb9S@H\xad\x85\x16h\xa7S@\x1b\xee\x00\xf9\x00\xa5S@Z\x1f\xe7^@\xa3S@5@\x00\x9d:\xa1S@\xb9\xeex\xd7\x1a\xa1S@\xdd\xda\xa7\x8do\xc0S@\xa1\x9bY\xe9\x9a\xaeS@\xdc\xd8A\x988\xc1S@\x94\xc54y\xa9\xa6S@\x04`\x92\x85\x9d\xbaS@(\x00\x86\x1fO\xadS@\xce\xab(\x9f\x07\xa0S@\x81\xae\x03\x8aN\xc9S@I\xb1\xbc9G\xc1S@g\xf6\xe3^8\xadS@\x17\xbd\xcc\x93-\xc5S@\xda\xd9\x8b\t\x95\xa7S@\x15\xc0\xfe\xe9w\xc1S@\xd2\xd9#i\xea\xadS@\xab0\xfe\xa7\x0e\x9eS@0\xa2t\xac\xbe\xc0S@\xd1\xb5n\x91j\xa3S@\x8ep&\x13\xeb\xa7S@oO\xcdL\x83\xc5S@\xe75\xb1e\xa1\xb8S@d\xa0\x1f\x18[\xa0S@\xc9\x8d\x9eO\x8f\xb0S@\x1f\x1b\x1d\xc4`\x83S@{C.\xd7R\xb1S@\x87\xf4\xd3\xd4$\xb4S@\x1d<BP\x86\xc2S@`z}\xec\xce\xa3S@\x02[{`a\x9eS@\xce\x87t\x85\xfc\xacS@\x03f\xda\xfb\xd6\\S@\xa3n\x8c\xaej\xc0S@\t\xd9\xc1\xc5\x8f\xc9S@\x9b@T\xe3q\xb9S@5SL\x93\xf6\xcbS@\x90Z8\x10u\xa1S@\x11\x86`\x80C\xbdS@5\xbc\xaf0@XS@\x93u\x81i\xb3\xc9S@B\xe3\xdb\xe6M\xafS@\xff.\xb3\x86\x14\xbdS@z7z7\xf4ZS@J\xc7\x10\x93\xea\xc0S@\x98\xa7>-\x1f\xaaS@\xee\x00\x89p\\\xc0S@\xe7x<\xfdY\x83S@\xba\x13x\xd2\x17\xc1S@\x10Y\x00\x1dV\x9dS@\x05\x17\x86\xe5pWS@*\xd8M\x1d/\xbfS@\x1e\x19\x9fju`S@\xb9r\xfa\x80Y\xbdS@\xe2\x7fB\xbal\xc0S@1\xca|+p\xafS@\xa3\xd2\xa2\x80\xaa\xa8S@\xb4\xe3"\xc3\x06\xa6S@\x86\xf6\xdf\xcc\xfcVS@%K\xb5DM\xc0S@\xa1\xfe\xb3\x93N\xabS@\x18q\xc7\xcc\xcdVS@6\xbf\xc4v\x01\xc3S@(\x96l\x9f\xde\xa5S@vH\xf5u\x16\xa1S@\xc0\xe7\xf7QOZS@~FV;\xdb\xaaS@\xe1\xef\xb4\x03\x11\xa6S@\x04F\xc9\xad"\xc9S@\x19\x94\x15m\xe0\xcaS@\x06\x94\xf7\x0c\x90\xbfS@Y5\'JQ\xa6S@5/\x1d\xe5\x8d\xbfS@Y\xa4`\xe2 \xa4S@M\x8a\x91\x8e\xb6\xbfS@(\xa7\x13\xb6\x8f\xa9S@\x8d\r\xa6\x9bW\xafS@\xfa\x8fDFe\xb5S@\xb0\\\xb0[i\xa9S@\x8bsb\xfc\xf9\x9fS@<v\x11\xa6\x1c\xc5S@\xb4\xd1\t\x95\xe9\xc8S@+#\xa5o\xf0\xc2S@\xa4\xbf\xe8\xa9\x96\xb3S@O|\xa9\x11\xe5\xb0S@4\x17\x9b\xf3\xe7\xa7S@\xfcB\xa4\x89\xbe\xa6S@u\xe4vb\xab\xb7S@\x04\xf6\xcb\xa3\xd9\x83S@\xbf\xe7/..OS@P\x11\xe6\r\xf4\xa6S@}\x93\x13;M\xafS@\xa5mpA\xef\xb1S@\xdc\xd8\xd4S\x14]S@:\xfa\xbe\xe7+\xb3S@{\xd8\x9e\xfc\x9f\xa2S@J\x96\xe5\xcf\xe6\xa8S@\xeaX\xb8J\xbc\xc6S@\xaa\x1b\xf3e#OS@!w\x87c\xfb\xb5S@\x93V\x0e\xe9\x1d\xbfS@\xa8\xb2w\xea\x14\xa8S@g\xf7\\G\xad\x9dS@\'\xe5\x16\xfe\x88\xadS@\x01r\xcd{e\xb4S@SD\\`\xe7\xadS@\xff\xed\x96-,\xbeS@I4\x89^\xa7\xa6S@W\x8c\xae\xdb\xf7NS@W/\xdes\x0f\xadS@\x80y {M\xa0S@\x86tBI*\xc7S@\xe6\x81W\x80^`S@\xa6\xf9`1\xe0\xa8S@\x82\xe3\'\x1d\xe6\xc5S@`L%\x1a<\xc5S@\x19\xf6 \x10\xda\xa6S@\x1f\x1e\xbc\xbf\xed]S@7h\xb7b\x1b\xb5S@b\xaeu\xa4\\NS@\x04\xf9\x87\x01\xf4OS@>+\x8a\xb4\xed\x96S@\xe3\xbe\xb7qr\xbbS@O$\xe4\xa3\xab\x9bS@\xc9\x87~\x02E\xcfS@ \x0b\xfe\x03a\xb1S@\xe0\xa1\xe1\xcb\xd6\xa2S@\xf2i\xfbh\xe3\xa1S@\x8f\xaa\xd6V.NS@\x17|a\xcf\xe0\xbaS@\xe6\x89\x8b\xf2\x97\xbaS@\xee>\xce\xb3\xb6OS@\xc0G\xd1z\x83\xa8S@\xc0\xfa\x9f\r\xc0OS@\xed\x02f\xd6}\xa7S@\x8eU@d\xb9\xa1S@/\x88\xaa[\x01\xafS@,\x99\x94\x8dX\x89S@\xa0\xdc\xc2\xa5\xf8\xc8S@S\x0b@\xa9gQS@Qk\xcc\xc0\xbe\xb0S@\xe1\x95\x1f\x1e\x83\xceS@W\xb9J \x07\xcfS@\xc3A\xc6\xf1\x19\xc6S@\x1d\x1d\xd5:?\xacS@\x9f\xb1\x94\xf2\xdfUS@\xc7\x93j\x03\x88bS@\x01\x99\xb30\xb3\x90S@\xb8\xd29f\n\xa7S@:F\x05\xe8\x8a\x93S@$\x94\xcd\\\x1cQS@\x0e\xdcA\xb8(\x91S@\xc9b\x10-B\x9bS@L\xc8\xd2\x0c\xa6\xa7S@\x01\t\x0f\xe7r\xbaS@\xd4\x8dRF1\xa3S@\xd6\x19b\xab\xe9cS@\x0e;\xb3\xeea[S@\x96\x87\x83]\x10US@3\xea\xf4\xadt\xb1S@\xe8WF\xd9[\xbaS@$\xeaTR\xb0\xb7S@4\x85\xad\xbe\x1a\xa8S@S\xae\x88\xd8\xf6\xc6S@\x88l\x8b\xd9\xb4LS@ \xedB}\xbdbS@\x7f\xd6\x1e\x11\x15\xa2S@;\xa9<\xc1J\xb0S@\x0e\xf2^\xf5x\xb7S@\xd7\x8c\x8c\xae\xb0\x93S@\xed\x90\xec\xea\xf4\x9dS@q\xf6\xfc\xc8W\xb1S@\x91\x16\xb008\xb5S@iHRvb\xb9S@\xde\x12\x1d\xa5V\xb7S@\x12Ru\xadj\xa4S@\x0b\x18\x8aX\xda\xceS@bS\xa9]__S@\x07\xe4\xfee\x1b\xb7S@\xe1\xe5\xff\x91\xc5\xb6S@\x16JPE\x18\xb7S@s_\'\xa6\xf8\xb8S@S\xd6\xb0\x18YTS@Gl\xbf3\xb1\xc7S@L\xc7\xdf\xb5\xff\xa6S@d\x85\xde\xdd\xea\xa9S@\xb8V\xa4\xb1/\xb3S@\xe2\xad\xec\x9c\xe4\xcfS@\n\x85\xad\x925\xa7S@2h\x1fKT\x91S@M$\x06\x04\xcbTS@:\xaa\x15\xf9\xe7\xaaS@"\xb0\x17\xb1b`S@-\x10;1\x9c\xb6S@|\x19\x87\xeeVTS@\x19Uf\xa3\x8f\x9fS@\xb6\x83f\xbe\x82\xa1S@\x1a\x86\xe0\xe5\xd4\xb2S@\x12\xd2,;(\x93S@\x80\xca\xb4\x888TS@\xc6\x0b\xf6m\xbb\xa6S@i\x9a\x84\x18&\xaaS@\x1b\x06\xba&K\xcaS@\x06\x8e\xfe\x8b\x0f\xbaS@X\x00\x82\x85\xcf\x94S@v\xd0\xb1\x98\xe4\xa5S@\xc22\x8bG\x1c\xb9S@\x03*\xcfE\x8b\xb6S@\xd5\x94jl&\xb9S@\xde\xb8\x93U\x97\xaaS@\xef\xa4\xb0\x0c-\xb7S@\xc0&CZ\xc8\xc3S@\xba\xf2@\xb9\xdaTS@R\x9bL\x0c[\xafS@RI\xd2\x93\xf3\x9bS@\xcd\xf8a#\xa6\x9bS@%\x05X\x15c\xa5S@\xbfCY\xcd\x80\xbbS@\xb0\x87\x0e1r\xaaS@+\xfe\x94]\xa4\xa9S@%z\x83\xf1[\xa3S@\x16\xceuoO\x9eS@B\x99\xb57\xc3\xa2S@5#h\xcf\xc9PS@\xf4Z\xc1\xa5P\xbaS@\xb4\xaesY!\x9bS@\xfe\xf5*\x82jJS@\xdc\xb0\xa4\xa2\xaeMS@\xddl\x13^\xdaSS@\xc3\x8d\xf5\xde\x85\xc8S@5Y\xdf\xe0\x9c\xcbS@\xcc\x8f)I2\xcfS@D1L\xa3\x96\xa5S@\'5\xdc\x17\xb5\x9bS@>\xb2\x1c\xb7\x19\xb8S@H?\xf5,`\xa2S@U?\xe17L\xb1S@w\x08\x9b\x927JS@\x08\x91\x87\xd8\xa3\xa4S@\x94\xcddv\x17^S@pv_\xb4\xcfIS@\x89h\xc7$\xe9\xa4S@D\x97yd\x8e\xb8S@\xc9_>\x88\xcc\xb9S@\x1d7\x1b\xbc\x00OS@\n6\x80\xdd`\xa3S@\xc4\xdaF\xd1\xd6KS@\x00R\x86\xbb\xac\xb1S@\x1c\x0c\r\xfb\x02\xa4S@\x15\x1e\x1eu=\xb8S@\xa6\x04(\xe8\xc5\xb9S@\xbd\x11\xe0{v\xb3S@\x9fg\xa2 J\xa3S@\xef&RK\x1dSS@4\xad\x96\x91Y\xa3S@\x82\xa5Gs\xf2\xadS@\x948^\xf6\xfe\xc7S@\x1a\x15YZ\x80PS@\x17io\xac\x86\x9aS@\xea.\x1dK\xee\xa0S@\xc6\x158\'\xd7\xa2S@TP\xab\xaf\xfb\x9fS@\xcaL\xdd$\xc4\xadS@\xe5`\xaf\x92\x9e\xabS@|\xe2S\xa51\xc8S@H&\x81:\xa8\x9cS@\x9a5\xe1\'\xc8\xa2S@\x91\xd7[\xd0y\xb9S@\xdf:k\x7f\x83\xb1S@\x13\xba\x19[\xc4\xacS@fBt\xe9Q\xa5S@\xf7\x0b\x80\xe0EHS@T\xe8\xce\xa0\x9eMS@8(A\xc6\xc6MS@\xf1\x9cz\xbcI\x8cS@\xea\xa1\xb3\xec\xc6\xb6S@\xe5\xe9;\xf1\xd1JS@O0\xa5(\xe6\xc9S@\xec\xa2\x04du\xaaS@)\xeb9\x8a\xf9\xa8S@\r\xc0c\x8a\xec\xc5S@!\xa4K/S\xa5S@\x8d\xd3p\x13\xa1\xaaS@\xae\x98\xcf";\xb9S@\x172\xcfC\xf5JS@#[L|)MS@=[\xa4\xb0\x8b\x8fS@\x90Dihk\xb7S@[\xd6\x0f\x17l\xadS@S}W\xb0\xc7JS@\xd6z{\xb0\xe3LS@\xca\xae\xe2dSOS@\xf5\x90\xb8\x8bq_S@\xf1\xbf\xc5S\x1a\xcfS@=o\xca\x1f\x82\x94S@\xc2\x8ah\xb1j\x94S@\xa3\xc8\xee\xb3\t\xaaS@\'\xa6(l\xd6\xb8S@\xc05c\x82e\xb2S@+5T\x9e\xc3\xb2S@\xe0\x10*\x00?OS@2i#\xb0\x19ZS@#0\x99\x99\xd3\xa9S@\xb2l\x17Hz\xa9S@#\xf0\x99\xd4\x19_S@\x87a\xb9@\x85\xadS@\'b#\xb3R\xceS@<\xc4\x9a\x96)\xa2S@W\xf1\x88t\xb6\xb9S@\xa1X\x91fB\xb0S@d\x03\xa4\x19\x00\x98S@\xd5nq#\x86\xa9S@\xdcE\x7f&\n\xaaS@\'Qa\xb2\xe9\xc7S@\xa9\xb4\x1b\x0bF\xadS@\xfe*\x0c\xe4Q\x92S@\x924\x0b\xdc\x015S@\xd6\x05~x\xdd\xb3S@\xc0_\'\x92\xaf\xadS@\x10\xc5\x0f\x16\xac\xa0S@,\xaa\xd5#&\xa1S@\x15\xe8\x99\x0e\x11\x92S@T\x04\x9f\xd9K\x93S@\x02\x02|\x1e\x00\x90S@z\x9f\xe35M\xb5S@\x01\xbe\xba-w\xb7S@t\xdc\xe0\xfaa\xcaS@\xb8\xd6(#^GS@\xc5\xc4\xfcs\xa81S@\xf9\xdfB\xd9\rJS@\xf5e\x8b\x18\xb2\xb1S@\x90\x10\x08\xc3HGS@\x17h\x9d\x84\xeeIS@\\\xd1m\x8a\xcf\xa7S@C\x8c\x83\xa4z\xaaS@\x04\xf2\xf3G\xe9\x8fS@\xf9\x1erjl\xa1S@A\xb2\x16 \x9b\xcbS@g\xe6\xa2\xa6\xcc\xa4S@\xc2\xd5\xd4\xb9a\xb6S@\xae\x80\xa2R\x979S@\xbe]\x17\x17\xc9\xa9S@\xc0\x04.\x85q\xb6S@\xe9\xc4y\xa17HS@\x82\xfb\xcf]v\xa9S@\xa3\xe8#\x86\xa9\xa9S@~\x01\xee\x01\xa7\xcbS@\xfa\x92\xd1\x1af\xa4S@\xf1<A\xa7\x9c\xa0S@\x0f\x1d\x95\x89\x86\xa0S@Vmq\xa7\x989S@Z\xcc\x17\xce5\xadS@\xc7\x84\xcf\xa6\xb8\xb4S@k\xed\xd4\xca\x92\x90S@*\xa6\x18\xb0\x0c8S@\x88\xee-\xf4#5S@\xda\xa4\xc8\x8e\\\xa1S@QH\t,N\xb5S@\xf6\xd4\xf5\x00^\xa6S@\x86q\xd2x\xf5\xa8S@\xda\xdd\xb4S\xe5\xa8S@\x13\xf1\xbd<\x91\xb4S@v\xe2\xd0\x89Y[S@\x9c\xe5\x8fu\x03\x8eS@W\xf9]l\x15\x8bS@\xdb\xd1\xaclcHS@8a\x93\xc6x\xc7S@/G\x1f\x82\x98\xb3S@\xae=Q\x05\xe5\xb4S@\x06p%.A\xa1S@\x9e\xf0\xc9\xef\xb49S@\x00\xc2\x9f\xb3\x12\xc9S@f\x05#a\xcdGS@"\xd0\xafw\xe3LS@\x08sI+\xe7:S@TC\x12\xd3\x9f\xa7S@"\x1c/\xdd\xad\xa7S@iY\x87\xa2S;S@\x12]6\xc8\xd7\xbaS@\x1a\xcb4\n%\xa6S@\xc4i\xac\x15k\xb9S@\x11\xd806\n\xa2S@\xb2e\xb0\xb8FGS@[\xad")\xb2\x8bS@\xcc\x99\xfc~\x1f\xa7S@\xbb\x13\xcf\x99\xc2\xb5S@v_`\x9a\x828S@\x17\x01\xb7\xfb\xa5\xa5S@\x14\x03\xf4\xfa\xa3TS@\x8f\x82Tz\x13\xcbS@\x917S*\xb2TS@\xccd\x93d+\xb5S@\x83\xc5\x06Y\x8e\xb4S@c\xd4\xf4C\x12GS@\xb2\xe6\xba\xec?\xb7S@\x0b\tB\x04\xfbJS@\xbf\xc0\x89\t=LS@\xc4q\xbe\x08!\xa6S@w\xfdj\xf2\x04\xa2S@\\\xa5\xf01g\xc9S@,\x84{\xe3?\xb4S@\xc4\xdb\x82=%\xafS@\x98\xb2\x93\xec\xf6\xa1S@CKY#1\x89S@\xc7\x7f0$/9S@\xad\x88\xf16\xf8\xaeS@\xf5oX\x87.KS@\xcc\x82h0\x91:S@;\xa2\tqYPS@e\x99@\x85@\xb7S@\xe4\xa6\xf6\xbe\xb9\x9eS@\xd6\xb5\x1a\xce\xb5\xa9S@H\xdd\xe9\x8d\xd89S@\x96\x1c\xb5\xd49\xabS@\xa7\x8b\x94\x9dL\xafS@\xa30\x0e\x94\xa7\xa6S@*^\xf0C&OS@\xca\xd9\x8eC\x94\xabS@,\xaep\x99\xb5\xaaS@f(\x0b\x03\x88SS@~\xe8~Tn\xb8S@]\xbah|P\xa5S@t\x95\x84A\xe0\xb3S@\\\xa4\x17\xd4GJS@\x14\xc8\x1aRm\x8cS@t\x8b\xe5\xcb|\xa5S@\x943\xbe"\x93\xbcS@\xf4\xe9\xea3t?S@F\xa4\xf6F]GS@j\xd0|\xa7\x8dAS@\xe1\x8fyw\x888S@\x9a%C\xcd\xac\xb3S@m\xdf\xba`\xd6RS@\x86f\\97GS@\xfb\x11\xca\xaa\xa0AS@h\xceW\xbb\xdd\xacS@$71bn\xaaS@ut\x1b\x8d\xb0\xcaS@!\x15_\x97\x8a\xafS@\x8f\xfa\x07\x9d\xa1\xb1S@\x9a\n\x06w\xe6\xb6S@\xd8\xa2\xdc\x19<\x94S@n\x8cY\xbf\xf7QS@Q\x95\xc5\xbd\x19\xa8S@\x8bO\xad)V;S@|\xeb\xe3\xc7\x8c\xa9S@?$\xf3x\xb0@S@\x98\x15w\x0f\x92@S@t\x0eg#\xe8\xb6S@\xbe\x8e\xcd\xb5\xde\xb9S@H\x81)l+=S@\x89\x9a!x\xfb<S@\xa8(nP0;S@N\xa9\x10\xa0\x1dES@oA\x8f|\xce@S@\xb6\xd1\xb8\xae\xe7@S@\x93bA\x04\xdeGS@4\x12\tf\x1b:S@\x85\xbb{\xb3\x9e\xaeS@F\x00\x02\xcc\x01AS@H\xe7\x82L \xb3S@\xf8\xe0\xef\xb0\xbf?S@\xea\xeb\x0bQ\xd5\xb8S@(\x7f\x9b\x8c\xa3\xbbS@\r\x8b\x12\x0e?\xbcS@\xf4\x98\x07\x11\xb0GS@\\\xd4\xf5W\xe4\xacS@a+d\xf4\xb5LS@\xb0Y\x1a\xe9\xadPS@\xd7b\xb5W\xf3\xb1S@\xa3\xc7\xd6_\x83LS@\xd3\xe8\x9a\xf5\x12\xb3S@:I`\xe9/\xafS@\xa7\x0csr\xb9\xb2S@\x02>\x94\xc4(\xb0S@^k\xf9\x83`\xa8S@\xda\x95\xb8E\x91\xb2S@\x80fc\xb9&\xb6S@\xa3\x0eJ\x1b\xe1KS@\xbat\x164\xb4\xb7S@\xa4W\xa4\xda\x08\xb3S@o\xda\x02\xbbJ>S@k\xb11\xb8Q\xa9S@q\x1f\xed\x19\x96\xa5S@>pF\xfe)\xa8S@F\xb6\xc8\xed\xde<S@\xeb\xc4ua\xb1\xa7S@\xf3Hh\xe9\xccOS@+$\xeb\xd3\x1e\xb8S@\xbe\xc7\x1b\xb9\x89\xb6S@;\xb9\x98\xc4(JS@\xc8\xb9\xf6\xc0\x10>S@8\xfa\x90\x1c\xc4OS@\xfe6\x9f\xd3(MS@\x07m\xa6\xc5\x96\xccS@\xba\xef\x05\xdf3\xb7S@\xf2n\xac@\x85CS@\xfbxx\x96\xaf\xa7S@\x1d\xf7\xb0\xfd\xcaBS@E<\\\xe5\x99\x82S@\x1d\x83-\x96\xde\xb1S@:\xb1\xff\x95\x05=S@\xae\x7ft(\xc3\x8aS@\x08q\x97R:\xa7S@\xe3\xf2\x14j\x84\x9dS@\xce;<\xf9m`S@\x1cz\x89|\x16\x84S@\xe6\xf8\xd6\x08\x96\x88S@\xac\x11\xf4\xa3\xa2rS@nQ7\xfe\xe8\xaeS@2\x01u\xfdB\x9eS@\xdaR\xb8\x08;?S@\xb6\x03\x9aa\x93\x9aS@ \xc9}7M\xb1S@~l\xee\xb2b\xb7S@v\x14\xcf0~KS@\xb7\xf9>\xbc\x00\xa7S@\xbe\xcc`\x0c\xe7;S@\xe7Y\x81\x8d\xf4\xa8S@p\xe9L\x17o:S@\x8f\xcb_\xddx\xcbS@.^\xa4\x80ulS@l\xb5\x91\xc89\x92S@B7\x8e\x0b\xd1FS@\xa3r\xbb\x9a\x06\xa6S@\xbd\xd1\x8e\x8f\xef\xafS@.\xac^\xa4\xfb\x95S@\xff\xab\xe3\xd2t:S@t\xe2r7{jS@\x1f\x90\x18\xa0\x0b\x85S@\x8f9\xb0\xb4\\\x97S@\n\x82hF@\x94S@\x96\xdd\x93\xbd.\xb3S@T\xb7\x87\x9f\xcb}S@\x1aR<+\xf9\x9cS@\x01\x89h\xe9\x9d\\S@\xcd\xa6\xaa\xa9\xc5mS@S?\x13/\xa0\xabS@\xe6\x19?\xc7\xa2\x80S@\xab\x15\x8d\x1a\xd6\xacS@\xd8\x02\xcd?\xd8~S@@\x90\x1aT\x0c_S@V59\xd3\xdf9S@m\x92\xcd\x95y9S@+>\xf5\x0f\xb9\xb7S@\xb5x\xc1`p\xaeS@\x84\xc3\r\xee\x92\xb4S@.:QFk\x8bS@\x08\x00^\x0e\xde\x90S@*)\x85q\xfe\xb1S@\xafV\xdf\x84jYS@\x1b\xcb1\x03@MS@\x1f\x91`GC8S@[1\x83\xab?{S@\x0fRg{p\xb3S@e\x14\x03\xbfM\xceS@\xdddG\xc5.\x87S@\xa5$\x14\x97\x0b\xa8S@p\xdf1x\x0f\xb7S@\xc2;{\xc1l\xacS@\xb79\'f\x8c\xa8S@\xd6\xbd\x8e\xaa\xcdWS@\x1f\x06|\xe2\xc9oS@\xbb\x87\x0c\xe9!\x92S@\\\x07]\xe7\xc4\xabS@\x03f\xc3_\xd8\x94S@R\xaa\xea\xaa6\xa7S@\xea\x0b\xa8r\x9d\xbbS@\xd5z:-\xb0zS@\x92C:\xae\x81\xafS@o)\xa4\xdawzS@\x98w\x89,\x0b\xb3S@\xe7\x97BXD\xc3S@\xf2\xb4\xb1\xeb }S@"\xefd\xad\xb06S@\xb1\xf2\xc4\xd4\x86\xb5S@r\xce\x1f&\x0c\x94S@L\xad+0\xc5\x94S@\t\xa01X\xcaHS@\t\xea\x14J\x9c\xcaS@\xf4\xa3\x9co\xf6}S@f\xb1\xc6\xd6\xfc\xb2S@o\xe7\x80\x1e\x97YS@2\xfdBR\x81\xb5S@\x03\x8f\x1d\xeb\x97]S@\xe77\xa7\xa5_\x80S@\xf5#C*\x93\xb7S@\x19h9\x06=\xa9S@\xba\xeds\xa75NS@\n\xe9dU\xc0lS@y)Hwm1S@\xdc\xff":\xdc\x96S@\xe6-A\xa5\xd1\xb6S@\xe7M\xe5\x90\xf3_S@\xe7G\xae\x12(yS@\xc5\xe3\xe1\x12[\xbaS@\x1d\xeb\xce\xfd\xf1\xb7S@g\xd1)OnzS@\x91sC\x1b\xf8\xb7S@v\xaai~?\x8bS@SyT-\xb8\x8cS@\xc4\x85\xb6\x14\xe0MS@\x9aEJq6\x8cS@F\xf8\xfe\x97\xd8\xc5S@b\xb4\xb1\x06\xf3\xaaS@\xf5E\xa2\xda\x96\xb1S@\xb2\xa5\xa5\xa0\x0e\xacS@KH\xcf&\x1b\xcfS@\x95"\x95\x13K\xa1S@\x98\x88\x01\xb6}nS@\xa1\r\x8d\xbb\x00\xb5S@\x07\xa9\x90\xa0)\xbbS@\xa3\x1a\xc2[\xc0\xcaS@\xb2\xb7F-\xa5\x84S@J-\x12\xc6\xe4oS@\xa8\xb4T\xb5/aS@\x1b7\x05\xd4\x05nS@\x91\xfd\xe5p[\x91S@\xed6\x9b\x10W\xcbS@\xdb9\t\x81\x89\x9eS@\x1e\x90\xe9\x04#\xb9S@\x90\xe8\xb9\x07\xd8\xb0S@\x84\xf2\x112\xf3\xa5S@}O\x0c1C\xabS@\x12mr4`WS@Rm\xb4+t\x87S@?H\xc8Zo\xc0S@\xa5\x99B\x9d\x96|S@Zs\xdc\x94\xc7jS@[1Z\xf2Q\xb6S@\xe7\xbfp\xb7\x13\x9eS@[d\x88w\xf7\x9aS@\xe5\x85Y7\xa7\xaaS@\xff)\x89\xdd\x98\xcfS@\xa5l\xdfb&\x9bS@\x14\x99\xe0?\xfe\xafS@\x87\xb7\xc3}A_S@\r\xc8\xae\xf5\r\x94S@\x0b\xf4\xbc\xa3\x82\x9aS@?\nv\xbfn\xabS@@\x86\x1d\xc0\xf2\x9fS@\xc7\xb6\x82,\\\xb1S@\xba\x1c\x8b5OzS@\xa7[\\\xec\xc6\xa0S@\xd2\nj\xfe\xe8\xb5S@\xe4%\xb0<\xdd\x9eS@\xeb\x0e\xdd\xa7\r\x9fS@G2j\x0c\xb1\xcbS@\x8dd\x8d\xe0\x96\xa2S@M\x98\xb7\x95\xe9XS@\x8e\xac\xf1a\xbc\xbaS@\xfd\xa4\x1f\x00\xc0]S@\xe4T\x0c\xe6\xed]S@/\xb4\x19p(\xb3S@\xd1\xa8r\x02\xee\xa9S@\xf7\x99\x17OH\xb3S@e\x08\xed\x06rxS@\xba\xd7\xcc\x01\xe5]S@\xf1\xe8\xac!\xf6\\S@t\x16\xec\xf4~\xc4S@X\xe0\xa9\xf9\xdd\xc6S@"q\x82uM\xaeS@\x9bkK\xffb\xb7S@\x13\xd4\r\xfa\xd5}S@1\x8f\xb95{jS@\xf2\xd7f\x9d\xc0wS@\x82\xc1\x01\xfb8\xb4S@4UP\x91y\xa4S@\xfe4\xe0-\xcbTS@B\x95f\xcbe\x86S@&\xef\xaa-\x88\xa0S@\x06\x00\x96\xc6\x02\xbfS@\xe2\x04*\x13f\xc2S@6\xa9\xc5\xbct\xccS@rZ\xb9x\x13\xa8S@\x14\xed\x07\x89#\xb0S@O-&\r\xa4]S@C%\xb4\x17%\x85S@\xfeo\xb8\xca\xe1}S@\xc1[\x07\x059\xbdS@\x1d\x8b\xff\x82\x0e\xbcS@Bf\xfdC\xc4\xbdS@0\xb4\xfa\xa1!\xb0S@\xe8\x03r\xc2E\xc1S@\x13h\x13o\xcf\xa1S@\xfc\x8d\x8e\xbfH\x90S@\xf5\xe6c*\xe4yS@\xe3\xcd\x0eW\xfd_S@f\xb3\xd8\xef\x07\xc2S@\x97C\x92\xe77\xa6S@\xd2\x98\x13\\P\x93S@\x1a7C\x18G\xc2S@0\x89p/\xc5\x8dS@\x84\x99\x8f-\x02\x86S@\xbb]\x88v\x84\xa8S@Ps4\xbd\xf2\xc0S@\x1d\x93%\x17&\xb6S@\x9af$\xf1b\x8eS@\x9d(Nz\x83\x8eS@y\n(\x06\xec\xceS@\xdc-\xbf\x14D\x8bS@\xf5\x82\x15x\'\xbaS@\xb7\xd8\xc6\xc8"\xc8S@T\x88\x08\xa8\xbd\xa6S@9\x0f\x95\xd7\\ZS@\x9f2\x96\xfe\xd8US@W\x8as\xd1X\xc8S@\x88\xc9\x16\x88\x01\x9fS@\xeet\xc9^"\x98S@\x99!\xcd\xe2\x89\xc5S@\xe5\x0e\xf3\x91\xa6\xa7S@\xb1\xa1\xab\xfd2\xb6S@\xeak\\\x06\x93ZS@\x15K^\xaa^2S@\x1d\x18\xe1\x13"\xa2S@\xdc\xfc\xd0uf\x86S@\xae\x00\x86\xb1f\xacS@\xad\x8a\xbf\x8e@\xa2S@\xc1m\xd7\xdc\xc3\x92S@\xd1\xf8\x1b\xfaG\xc3S@\x02`5E\xb6\xbdS@V\xc6\xa2\x82\xeeVS@\xcf\xc7\x0fJ\xcb\xa3S@.\xfa\\+\xef\xcbS@\x12\xbc<8>\x8aS@y\xb1\xceIC\x80S@\xbaA\xa2{\x03iS@/\xf4\xcf\x0f?\xceS@A\xe0Eb\xb6iS@\xdf0\x02C}\xb7S@\xb7\xcc\x13\xfb\xf8\xb3S@\x8a\x96\x00?~]S@\x1d\x86>\x1a\xdb\xccS@\x85,\xcc\xb6\xa3iS@o\xdf)\xc8\xc5\xacS@^\xeb\x06\x8d\xe5\xa5S@5\xfa\xdb\x88\xa5\xbfS@\x7f\xdcl\x96ttS@]\xce\x87\xb2X~S@\xda\r3\xb1HkS@r.%=\rhS@\xd9|\x02BD\x9fS@\xe8\x16\x10\x1eegS@\xc8\x81Z0(\x87S@\x13>\xc1\xb3\xceXS@\x9fR\xd5&\xfe\xc6S@\xf3\xe7x\x16\xc2\xa6S@\xd5B%\x99?\xa9S@\xf5x\x13U\xf8\x8dS@\xe6\xc1\xe1\xd5\xd1\xb0S@j+\xb8n\xbe\xafS@CjCQ\x01\x92S@\xd6$\x91\xb7j\xc5S@\n\xdeRF\x07\xc8S@\x1e\xd9M\x14tiS@<\xb7\xbb09FS@\xd7Nh\xac\xfdgS@D\xb0\x953\xef\xbcS@\x12_\xeb\r\xdc<S@\xcd\x96\xc0\xc7\xcd\x99S@\xb2\x95P\x95utS@Xq].\x98\xb0S@\x00\xca\xe7W\x95\xaeS@\x9d\xe6\xae)\xd0\xb0S@B\xd95\x8c\xa8\x83S@\x11\txL\x1bRS@)J\x13\xe0\x02jS@\x07\xf19\xa3\xf1gS@\xe3\x14\x9a\xb3\xde\xa0S@t\xe4\xde\x12o\xbbS@#b\xa3\xafo~S@\xff=/\x99evS@\x87\xae\xd3\x1c0~S@X6r\xaf\xe2=S@\xa01\x0f\x12\xc7gS@Bg\xb4\xcef|S@\x80>I\xf3\xbb\x80S@\xbd&\x99\x97t\xb0S@\x9c\x80\xf1C@\xb7S@\xc0\xe6\x16M\xac\xacS@O6\x0e\x08<\x94S@\xeb\xef\xd1q\xe4\x9eS@\xd2\xed\xa7\x1de\x96S@\xd3y)\r\x11\x87S@&j\xe1Vq\xc1S@\x9cb\x9d\x95\xc8\xa2S@\xc5\x0e\xdb;9rS@\xd6m\xdd6\x89GS@\xce\x94\xa7\xb2\x8ciS@\xb31\x08\x05\x8d\x86S@P\xe1|\x82\x06\xb4S@De]\xdd=\x7fS@\x9b\x0cie\x04kS@\x16\xb2\xc6w\x14\xb7S@\xcbr\xe1\xd2\x07`S@\x8e\xc2\xfay4\x80S@\x86\xaem\xd14\xc0S@\xd3\x02\xd73q\x91S@\x88\xa6Q\xf03\x87S@B*\x85c\x80\xacS@Z\xf4\xd7-PqS@ s\x06H\x1d\xacS@\xe0\x1f\xa5\x05]}S@k\xe3\x91\xb0\xbb\xcbS@\x86gH\xfd\x00\x83S@\xeb\\\x94\xc5\xdc\xa7S@\xb8\x0e}qK\xabS@C\x19\x94-\xb7\xccS@\xee<\xf6WQ\x85S@aOV\xdf&\xc3S@\xa3\xb2\x7fK\xedsS@\xff\xd6\xd7\xfb\x90|S@\xeb4\x96\xbf]\xb6S@\x82\xcb\xf2\'"^S@n\x1a&\x95n\x8cS@3\xe5\x13M\x10\x9fS@\xb0\xc7\x85B9{S@\x94\xad\xf1\xc7\xe7]S@\xb03P\x93\xff\x8bS@\xb8\xa2E\xa5\x01\xb6S@8(\x02dvhS@\xe4\x95%\xdb\x90tS@>w\xdb\xcc\xb0<S@-b\xed\xebq\x8cS@\xef\xf3\x95b?vS@9\xc8\xf4"mtS@\xb6\xde\xfd\r\n`S@\'\x82i\x9eq\x91S@az\xf4\xcdV\xd4S@ep\xbbQ\xd9\x82S@\xb31\x9f\xc89jS@\xf2\xce\x9b\xc9RYS@P:Xa\xe0\x91S@\xee\xd1\xce\x14\x88\x8cS@\x8b\xe9\xb5V\xdd\xb2S@5$.\xba\x80\x86S@\xc1\x93\xee\xa5s9S@\xfc\xb8\xd0l\xf0\xb4S@\xf6\xf3x\x87\xe5]S@\xd3\xa0\xec"\xc8kS@\xbe\x9d4\x93\xc1{S@\x04%t\x06#ZS@s\xd9o\x9e\xaf\xa3S@\xd4j\xa3 \xac\xcaS@\xf0\x94V\xf4\x9b\x80S@\x92B\xd8\x9e\xed\xb7S@U\xf8\xa5\xc0d9S@\x05\xb2\x04\xd6)kS@mF\xd3(g5S@\xfac\xbe\xb1D\x87S@I\xfd\xa8{?\xaeS@\x9aP\x1c\xe8\x85hS@\x99\xec2wE\xb3S@\x8e}1\xeb\x9e~S@`^g\xd9\x169S@\xe4\x819\xf6A\xd2S@\x14c\xb53\xd1\xb9S@T6\x13\xe3Z\x88S@\xe7:\xb6\x8d\xef\xbdS@~<x\x83A\xa7S@8\x98\xdc\xc8\x18yS@v\xcc1Rq\x9cS@FY\x00x0iS@Z\x93\xc7\xb9\xd1\xb8S@\xf0\x8bm\xd0\x1d\xb8S@\xbbq\xf6\'\x88\xaeS@\x8cX!\xcc\xf9\xb8S@+\x01\xc9\x84\x08\x9eS@\xf6\xc2"\xf1\xec\xd2S@\xf6\xf8)(\xc7{S@\xdc\xa6\xb1\xd6OhS@\x8e\x98\xbd\xd5\xe5]S@\xd8/e\xfb\xaa\xc5S@D\x7f\xa8\x94\x0boS@\xe7b\xa8w\t\xd0S@\xf5Q\x0crH\x8fS@X\x85\xf6XQ\xb8S@\x8e*\xdfPh\x9bS@i:\xb4An\xc1S@\xc1\xa1\x9f\x82]\x9bS@\xd4\xc3U\x1d\xe6\xd1S@M\x18L\xf3\xb3\x9aS@\xaf\x1a\x1a\x93\x88oS@\x85?\xe7\\,\x9bS@\x0c\xbd\x169\xd7\x9dS@\xc6L\xb6\x98\x13^S@5\xf7\xa7;\xef\xa4S@EE\x10{~tS@\x9f\x86\xf7\x11\xac{S@\xf1\xa0?\x8f%\xbbS@\x1c\xb2\x89\x16\x8f\xbdS@n \xe4%\xcb\x81S@9\x8e\x8e\x04FoS@1\xf3\x1a\x15q\xa4S@w\x823\x1bN\x9eS@\xf1\xd1\xfd|W\xd6S@\xed\x01?d\x0b\x9cS@\xa2*:g\xf8\x9dS@J\x1c\xfd\x14\x15\x9bS@S\xe2\xa5s\xd4\x91S@H\xeb\x97\x82\x86gS@\xc3\xb7\xb0\xd0M\xcfS@Qw\r6\xb0\xcfS@\xeb\x14d\x0e\x02\x82S@\xd8*\xb9\xa0\xd8\xb9S@\x00\xe7A_PhS@\xd7\x10\xcd\x80\xebgS@\x0c\x90\x1f&_\xbcS@5O\xd4\xc1?\xc1S@\xe8\x9d\xcd\xbf`\xc3S@\x8b\xea\x9a"\xf2\xc6S@l\xff\xb0b~\xd2S@\xe8T\x11\x08(\xd5S@7\t\xb8\xefw\x9fS@\xa9h\xfa\x14\xb8\xaeS@\xd53Q\xbf\xb0\x9dS@\xc1\xa6\xd9\xd8\x9c\xb6S@*Y\xbagY\xacS@\xd5\xe1O\xf3\x00\xa5S@\x95s\x0co\xfe\x9bS@"sx\xf2U\x9eS@\xc4\x1a\xc6\xd9G\x9aS@\x8c\xafT0E\xbfS@\t\x87\x99\xa3\xe1YS@\xb5}\xc0\x84\x0f\xcfS@aJ%\xe7\x9a\xcfS@\x98w\x05\xf7\xcb\xcfS@\xa7\x05@W\x18xS@\x04\xb3\x13n\xcf\xbaS@\x07\xcb\xe5\xc1\xe7\xb7S@\x82\x12Pv\x0c\xb5S@\xab h\x1f\xa3uS@\xf5a\x8c5\xcfwS@P\xb7\xd0\xfc!|S@\xb9\xcf\xce*j\xbdS@Z\x1d?\x03X\xceS@^%\x12\n\xa2[S@5f\x0cr\xfc\x9bS@\xc5\x17\xf4\xb1^0S@%\xb1PO\x87hS@J\xc9\xb7\xcaj\x92S@\x02\xd6\xc9x\xf2rS@\x81M\x9b\xabe\xbbS@f\xf2N\xe1\xce\xbdS@\xd4j\xb8\x07J\x84S@\x14\x82\xf0\x02\x05\xbfS@\xb2\x1c*\x03k\xc1S@\xd1\xf3z1f\xceS@F9l\xdbl\xd6S@\xdb\xa2\xe8\xe9vYS@\xc2\x03\x9a\xe0\t\xa5S@\xdd\n8\xab\xa6\xbbS@tv%\xc8\xe3\xc0S@\xcbMkeH\x85S@\x1a\x11r\xf0\xd0\x85S@t\xbf\x90B\x88\xd6S@R\xf7\x97\x9c\xd8\xb7S@\xe2I\x0erz\x9cS@\xceQQy2\x9cS@\x8b\xb6\r\xd2\xe3\x80S@[|s\x8dJYS@F\x03\xaf\xbe\xaf\x8eS@(\x8e\x8fO\x9d\xa5S@\xa0NZ<\x03ZS@\x94\t\xf9<o\xa5S@5\xa3\xee\x1eDxS@\x81\xa4\xeb\xa5\\\xc3S@T\xfc\xcce\xa9\xcfS@L\x16\xfa\xae+\xd0S@B\xbcM\xcd\xa9\xd4S@\xd9\xcaE\x0b\xe2\xd5S@x\xb2\xabW\x1dtS@\xf6\x06\x16\xf44\x8eS@\xaa\xa6\xb7\xb3M\x85S@\xce\x06%I\xb3\xc2S@\x95\x9c\xf7_8\xc3S@\xcd\xd2n\xf8\'\xb8S@\x0b\xeay\xcf\x10\x85S@V\xeb?\xe0\xd2ZS@h;\x92\x15o\x84S@\xb3\x1a\x83\x88\x12\x9cS@,\xc0\xcb\xca\xb5\xb9S@\xe9~?\xfb\xe6\xbaS@c\xb3\x83Z\xc7hS@\x95\xf4{*^\x82S@9\xa2\x1a\xa1m\x8dS@w\x91\x8f\x90\xb2\x90S@_\x81\xe0l\xc3\x9cS@D_\x06\xbf\xbc\xcfS@\x00 \xf0M\xdd\xcfS@\xb1\xe9\x11\x9d\x90tS@\xbc\x97u\xd8\x01\xd6S@\x9a\xb0\x04\x16\x15wS@\x02\xbe&\xd2\xc3\x9eS@\xccZ\xad\xb2\xe7\xb5S@\x00\xea\xeah\xbe\xb8S@\xb5<\xb8\xa6\x06\xcfS@\xd4r\xc5&s]S@\x00\x96\xac\xf7\x96\xd1S@f\x91\x08\xbbx\xd4S@\x08\\e*\x9a\x9aS@\xf0\xad\x06mbtS@\xbe"\xbbYt|S@h\x9e\xdf\xc9.\xb7S@\xb7c\x16\x18\\tS@\x07\x1eN\xb5S\xa5S@\x96>\xb4\x96\x9c\xcfS@\x1bn\x86\t\xc6\xb7S@\x9d\x02\xaf\x88}\x95S@\xf7/#\xdb&qS@\x9d6V;\xc7\xadS@\xed\xc4\x17\xc7\xa1\x83S@\x0e\xee,N\xe4\xbfS@1\xe5\x12\x16\xe6\xb9S@\xae\xe4\xf8(\x932S@?\xf7%\x97\xdb\xc3S@#(k\xea8\xb6S@\xc4\xdfj\xa6\xe6\xceS@h\xb0\x98Z\xcbYS@\xc6\xde\x13\xb6\xd0\xadS@\x03\xbb\x04;\x9etS@\xbeQ\xfa\xa8\x848S@\x8e\xe2\x9d\xd9\xfe\xccS@T\x1aoA/\xbbS@\x9fj\x94Uo\x9dS@\xb8\xce\xfd\xd3\x95^S@j\xc3m\x14m\xb6S@\x81\xc9ao*\xacS@\x9d\x7f\xb3\xcf\xd3\xa5S@\x1bs\x85\x88)\xd4S@:\x93\xa8\t\xca\x9dS@\x15Zr\x99\x12\x9dS@\x04\xbf\xc1\x8d\xc2\x9cS@%\x81W\xcc\xfa\x91S@\xb5H\xa1\xcc\x8f\x90S@V\xef\x072\xd7\xd4S@\x07\xeb\x84s\xfb\xb9S@\xe8a\xb7e\x1bsS@x\xa2,\x08\x9b\xc3S@\x8d\x9e\x10\xce\xb6\x80S@\'\x92v\xa5x\x82S@\x14kB\x92\xa9\xb6S@1\'\\\xdd\x98\xb6S@o\x06\xfe\xdc\x08xS@\xb0\xd5u$ggS@F\x82V3\xa1\xb9S@<\x838G\xe2\x83S@\xa5Dh\xe6m\xc2S@\x1d%\xf9\x04\xa3\xc2S@t\xa9U\x94\x03\xd4S@\x02\'\xf5\x01\xc5\xb9S@\xfa%H\x13x\xb3S@\xaa\xa8Vg3YS@\x82\xaf]$Q\x80S@\x9a\x8b\xa1\xf0L\x92S@[>p\xa8\xda\xd4S@\x99^\xb4h\x02\xb9S@\xa3\xe5\xc1\xa6\xad\xb9S@%\xca\x82\xf9\r\xbaS@\xeb\xc7\x00>\x8f\xc3S@)\xb8Dp\xde\x9dS@1\x8c\n\x86\xc6\x94S@\r;EI\xc0\xb6S@\xe6\x87\xb2\x8e\r8S@uF\x8dZ\\\xcdS@\x1aD\xf5\xc5N\xcfS@\xd4\x951%\xb3\xd3S@\xad\x84L=\x1fyS@\x08\x92\xb9\xcf\xdc\xbaS@\x7f\xeb;\x0fG\xc2S@\x10\x02\xbbz\x95\x94S@\xf4%\xc4m\x1e\x94S@L\xbb\xbb*\xc9kS@m7r\xd0\xd0iS@jeE\x1fT\xadS@\x14\x19=\xf5\xb7\xbaS@U.\xd9\xb5\xa4\x9dS@\xfc\x9e0\xd94\xceS@\xff-\xd7\x00`\xd4S@\x921,\xc0\xd6pS@\xb7\xdd}\x1f\x87bS@\xb37\xcb\xaaG\xb9S@\'\xc9\xed\xb0 \xbdS@\x15\r^P\xa1\xb7S@\xebc|\xdd5jS@/\x99^\xfeK\xadS@\xeb\xbeC\xa0\xbe\xd5S@G\xb2\xf8\xa3\'\xceS@\x02P\xce\x05uvS@\x7f\x07C!\x14_S@\x9fS\xeb\n\xfeaS@T8\xaaC(5S@\xeb\xb7\x98\xea\x93\xb6S@\xac+\\P9\x84S@\xa86z\x14m\xbeS@\xdb\x8b:\x85mWS@\x8f\xde79u\xb9S@?\xe5\xfc\xa4\xfcuS@\xe17\xb1%\xa6^S@\xa1\xf7\xb7\x80zsS@\xc6\x94\x0f)\xe8~S@\xa7K\x08\xd9;\x7fS@\xfc\x1e4\xde\x7f\xd3S@\x8eZes\x04\xd4S@\x90\xb2\\\xa1G\x94S@\x0e\xf0/\xd8\xfd7S@u\x1d\xdaY\x15\x83S@\x1f\xa6-\xe4\xb2\xaaS@\x8c\x90"\xd8\xfdVS@\xd3\xba\'\xebw\x84S@-\xe6\x06\xa7\xb1hS@\x89^t\x11\xc8\x9eS@\xfd\xdc\xcc\x03\xa7\x93S@\xf3W\xfbS\x94\xbdS@\xbf\xe2\xfc\xfd+8S@\xfe\xf0\xa3QOZS@\xe1`=G\xcc\x82S@]\x81R\x18/\x84S@_k\xda\xd2\x13\x9eS@\xce\x11J\x8f\xfd\xd3S@\\\xda\x0b\xc9\xce\xb8S@GY\x14\x1e\xa0\x93S@\xcd\xf7`\'\xe0\x91S@z\xb8T\xb9\xd1jS@\xd7Z-\x7fN\xbeS@Y\xf7\xc9=\x87\xbdS@\x12\x83\x1f}q\xb6S@_\xe7\x08\xf2>\xb6S@z\xcc\xb7\xa9#\xaaS@\xb4\xb9\xa286\xcdS@\xddb\xa3\xf9V\xcdS@\xb9\xa6&8\x90\xcdS@?\xf7\xc3\x0c\xb9\xcdS@\x95\x17\x1e\'5tS@<\xff\x12\xea\xa8sS@7g/\xc3\xa7\x9fS@B3\xd9\x80\xc9\x9eS@;\xcdP\x86\x08pS@\xde\xa5\xb6\xa5y\xb8S@b(\xbaF\xd8\xb6S@\x14\xe4\r\x88n\xbaS@\x05\xe9q\xad\xeb\x91S@n\x86\x17\x1d\xfb\x93S@\xc4\x87b\xae\x82bS@\xfb+\x1b\xe4\xf8\xa2S@o\xcf\xd2SF8S@p\xb8i\'\xd7\xccS@Y\x1a\x7f\xb3\xdc\xcdS@\x8f\xbb\x12\xb3\x89fS@\'w\x8f\xc0\x0c_S@\x15\xf55\xf8t\xbdS@+\xfc\x97\xe5T\x9eS@\x15\xa9\x93\x1b\xa7\x82S@g\x06\xa4\x9do\xb6S@\xe6n,:N\xd4S@\xf4c\xa6\xc2\x8a\x83S@\x9e/\xea\xa7\x1b\xbaS@\xee\xc3\x0f\xf0\x80\xbaS@\x1a1`\x06R\x93S@M?=<D|S@\xd4\xd1\xe0\x9b\xe1\xb8S@\xab\x7feP\x0esS@\x8d\xeaO\xf4\x847S@S\xe0\xd9q\xffjS@g\xc5chx\xcbS@\x82\xd9\x7f\xad\x9b\xd0S@\x95F]\xa5\xfbyS@\xbdI\x91+\x92\xb6S@\x81\x99)\'g\x8fS@v\xe4/\x89P6S@\xa4\x98\xf5Qx\xbbS@\xd6h6\x18\xab\xadS@m\xe5c\x10v6S@\xf9a\xc3\x8e\xa1\x9fS@\x0e&\xe4R\x0f\xa4S@G\xf6\xe7*\xc2\xa4S@\xb9;\x90kO\xadS@V\xa0\t\xb030S@A\x07%\xfd(OS@\x10o](\xc5\xccS@\x88\xd6H|\xad\xd0S@\x06\x90\r\xc7W\xd2S@\xc7|2s!zS@\xaf\x94dY\xe5\x98S@`\xf8\n\xed\x84yS@-\x82>v\x08\xceS@\x167\xc1h\xd9\xd2S@\xe869n-\xb7S@$\x90\x06\xef,YS@(\xdb\x02!\xf7\xa4S@\xd3Q\xa5\xc0;\x94S@\xee\xe2\xf7l]\x91S@U\xdd}\x13\x8b\xadS@\xfc\x90\xa9\t\xd7YS@#\xdd\x05\x7fV\xcbS@\xc9\xd2\x07\xc7yyS@\xce\x0e\x83\x86\xaa\x8cS@\x91\xcce\x9e\xb4\xb9S@\x80\xf7\xbc1\xbb\x96S@a%h\x184oS@\x83\xa6\xf3I\xfd\xa0S@\x94:\xbc\x8c\xbf\xa0S@=\xe3\xc63g\xa0S@\x90\x1d\xf25\x92kS@\xfbc4\xbaj`S@*\x10\xb2\x87e\xa3S@\xec\x9eY\xde\xd9\xa9S@\xbb\xe8a\xa9g\x94S@\x10\x10 \xf8\x17\xb7S@\xa4\x99\xe4~\x9a\xccS@`\x83C4\x8a\x81S@\x13P\xa3\x1f\xe9iS@\x11\x01\xa4g\xc3gS@\x94sr0\x1d\xccS@\x92\xb3\xb1n\xd7NS@\xf9\x8az\x04\xebNS@\x8c\xa7u`\xdfOS@\xd8sq\xcd\x9b\xbaS@N6@\xd7\x86\xcaS@\x98\xd5{\xae\xea]S@\x99\xf3+\xd8\x85\x8fS@\n<\x12 \xecOS@k/\xf7\x9d\xfd\x9fS@\xb3^\xa9\xdb6\x9fS@\xceD\xe4\x15\x9c\x8fS@O\x97\xdd\xb4\xbb\x97S@R2s\xa2\xf7\x84S@\x18\x06:%\xb9\x8dS@\xad\xce\x8c\xb5\xd7yS@\xee%!\r\xeanS@\x0b\x88\xbaf\xf2bS@\x10\x856g\xbb\xd1S@d3\x0b1\x0e\xbdS@\xb7\x1d\xac\xce\xbfOS@\x91m#0\xd7XS@\xa7e%\xa6h\xa1S@\xbb\xe3\xfb8\xab\xcbS@\xefHk\xa9\xe4\xcbS@A\x1c\x88\xa0\x9e\xcfS@\x19\x9f\xd8\xac8\\S@\xec74Z(\xa1S@\xb8\xf4\xc0\x98\xf2\xcbS@\xb8\x9a\x8e\x9e2\xd0S@\x10X\x95,\xec\x9fS@\r4\xd0\x1e\xa5\xd1S@\xf6\xd9>\xa6dQS@Q)[z\x17\x97S@O*\xb75\xf2\x90S@J?\xc1\xe4\xf0\x9dS@\x18w82\x15\xb5S@\xa9\xe1\xe9\x8d.\xa3S@\xb0<\x82n\xdb\xabS@O9\xa44\'\xa8S@\x14Z1\xe5z\xa4S@\xba\xb2\xe7y\xdbUS@\xb0\x8f\xa2(\x12\xcaS@\xc6\x9d\x83\x9c;\xcaS@1\xcaN5!\xccS@\xbd\x91\xb4\xee\xec\xb2S@\xcf0\xfb>fdS@kVc\xbcy\xb9S@\xdf=\x91Zb\xb1S@\xd5\xc5a$\x87VS@ \xf2\xe6\xe5\xabZS@\t\xfb\nb\xa6[S@\x89\x95f\xd6.\xa0S@.\xb8G\xc8\x9f\x9fS@.\xd2\x9b\xb4 ;S@mY\xa4\xdc\x9cvS@\x9f\xfe\xe7\xefn\xabS@\x8e\x88\x92\xd6\xa3\xb1S@b\xf6\xe2\xea\\\x97S@"F!\x13\xc7\xb8S@\xdc=,\x9c\xd2\xcbS@\x10hF=\xc2\xcfS@r\x1f\xf5\xe84VS@\x92\xc2\x14\xd1ZVS@\xf5"\x04mF\x94S@=4\xb0\x9b\x1bdS@?D\xaf\xe5\xackS@\xcf\x10\xe6P]\xa8S@\x021\x1b:\xb1\xa4S@}\x07`0T\xb0S@\xc9\x92\xd3d\xfd\xccS@\x84\xca\xb4\xb1\xf7\xaaS@T\x11\xc3|\xb3\xabS@\xfbbC\xea-lS@{IC\xc8\x958S@e\xae\xc2\x99\x828S@\xcf\x90\x1a0\xd2\xccS@\xb3L-\xfd4\xcfS@fb!\xdc\x0e\x8bS@f\xe9\xf9P\xf1\x8aS@\xff\xf3\xa2\x9c\xackS@\tUw\xc4c\xa5S@s#\xb6]\xa4\xa9S@\xdc\xbf\xab6\x1e\xabS@;\xdd\xcb\xd7\xe5\xc9S@\x9b\x8e\x15!q\xcbS@\xddY\x167\x8f\xa1S@U\xc7,\x84\xfa\xa7S@g\x8d\xb8\xaa\x83yS@\xef\xa2\xda\x0c\x90\x9aS@\xe9o\xdb\xac\xd9TS@Z\x83\x7f\xcd\xffUS@x\xe5m\xb8\xc6bS@\xb3\x82\x14\xa30vS@\x80\x8a0\x17~\x9fS@\xae\x9d\x9e\x07\x99\xc9S@\xa3\xa7\xc4\xe5M\xcbS@k\x8e\xeb\x88\xf9\xcbS@\xae}\xcb1\xe2\x96S@\xd6\xc7\xcbA\xa3`S@\xe2\x8e\xf0\x0cC_S@\x97\xc1\x06\xed\xe2\xa4S@Y\x1d\x12v\xbf\x80S@\x84aZ\xb4\x84\xcbS@xm\x88\x1e\xff\xcbS@\xc3\x15\xd5\x15}TS@\xf0\x1c\x87R\x90US@ME\xc3r\x11eS@2\xa3\x9ar;vS@\x19\x19&\x83\x03\x89S@\x12`\x83A\xeb\xbaS@\xe7\xa2\xb0\x0fXLS@\x94\x12\x182bTS@4\\\x03\x16\x1f\xaaS@\xa1h<\x14\xfc\xaaS@\\2J\x97\xb2\xb7S@\xb42x\xccb\xb3S@\x7f\xbdLY\xab\xbaS@\xb3\x9cG\x9a;mS@\xc2=\r\x9b`\xc9S@j\x04\xb4\xf7\xfbNS@B\xee\xda-.\xa7S@5\x85\xd4\x12\xf1\x91S@\x96s\xd6\xe1B8S@\xbb\x06)\xfb\xb0tS@\xe0\x90\xf15\x9a\xb5S@\xe6\xbfb\xeft\x92S@Ltu_y\xb7S@D!OM\xd6\xa1S@\x92\xf0\xd2*2\x97S@W\xf0R\xc8\xfe\xa3S@\nB\xbd\x07\x10US@u\x953~/\xa5S@\xcf\xa8\x83\xf0*\xb4S@,\x153\xea\xdd\xb6S@\xccl\x1e\xe5\xb0\x8bS@\xef\xad\x16\x87\xa9\x93S@X\xd8]\xc1\x82\xcbS@V\x07\x836\x9b\xcbS@\xce\xf6%W$\xd0S@\x1b\xbc\x02\xecr\xd0S@\xd7\xa6\x85\xea|\xa9S@\x1b \xb1\x81\xdbaS@\xd0\xc6.]\x92\x92S@$7\x99,3]S@,\xfd.\x06\x9b\xaaS@|\x1f\x01\x08A\xc9S@w\xaa\x1a\x01\r\xa2S@\xd56\xf6\xcb\x85\xb0S@BD\x95\x05\xde\xa7S@\xaa\xf6\xe0\xcd=sS@b\xd5\xe8;MzS@\x1f\'\xcf\xc0\xc2\xb2S@\x1e}Eh\x1bRS@\xc8\xa7H\xa19TS@\x0ex!k,\xa9S@\xc3\xdc\xb0\xaf\xea\xcaS@\x88N\xda\xf5\xf7\xa9S@\x88\xda6q[tS@\xc3?\x19\xe8|sS@\xeeW\xd9\xba\t\xbaS@\xce\xe45\xf9\xf1\xb7S@y\xb21\xc7 <S@o-1\xa2\xfe\xa1S@\xe6\x1f\x1e\x96\xf3\xa0S@\x00F\xeb\x88\xd6_S@y$P3-9S@\xb1\xeb\x89\xf3\xb0\xbeS@lHS[]\xaeS@\x13&\xeerE\xc5S@\xeeyG\xb9\x96\x96S@/L\x94\xa57\x87S@C\x9b\x1d\xc6.\xb3S@k\x15S\x91\x18\xa7S@\x1dS\xdd*\xdf\xc8S@9\x9ah[R\xa7S@\x8c\xf5\x9f\x9ag^S@q\xc3\xb4\x9b\x0e]S@U\x81\x90\xbci\xa9S@\t~1\xf4\xd2\xb5S@\x0c\xa5\x05\xd88\xb5S@\xael\xd5\x87\x9a\x93S@\x01\x7f\x19\x18\xfe\xb7S@\xe2\xfa\xbf\xeb)\xceS@\xb8\x90\x97\xa9]\xb6S@E\x03\\GO\xcfS@\xb6\xe6\xe6v\xc5\xcfS@\xef\xce\x8c\xfb\xc6\xa1S@\xf2\x12\n\x19\x16\xa3S@\xcd\x1e.@-\x93S@\x99\xb3y\xfcs\x81S@\xbb\xaf\xbfK\xcb\x82S@%L\xfc\xf3,\xaaS@\xe4m\x90\x99HTS@\x9e5\x01\xec\x0c\xcfS@\xb6p~\x18\x93\xaeS@\xb5\xe4G\xd3\xa6\x82S@3\xc8%Y$\xa6S@[C\xfa\x9a)\x9eS@\x08\xaaa\x80\x0f\xa2S@0\xe7\xce\xbainS@/\x1e\xd9\xb1k\xb2S@\x1d\xf9{\xa19\xb2S@br^\x9ao\xadS@\x89U\x8f\xcf\x96\xacS@B\x90m&\xa5\xbbS@\xa2\x9c\xbe\x8a&\x89S@\xb7\xf0\x87E\xa5\xa7S@\xe2\x03\xdd\x01\xd0JS@\x90\x9eX_\xa7\xcfS@U\x95\r\xc6\xe6\xa9S@\x946,ea\x92S@\xc2?\x1e\xa7\x82kS@o[\xc6\x1a\xdc\xb2S@\x90\xce\x1d\xeeN\xa0S@{\xe9\xde\x8ep\xafS@\x1c3\xbc\xa3N\xbaS@u\xf54\x913\xa2S@\xed\x81\xcc\xe9\xf8\xb2S@\x9f\xe5p\xfa\xfa\xaeS@\xe9$\xbf\xc3L\x95S@#\x940BL\xa8S@\xe3\\\xcd\xb9W\xacS@\xc4\xed\xbb\x9b,\xa2S@\xea\x8d\xca \xdc\xc8S@i\xf0"\x15\xf4\xa4S@\xeaA\x8a>\x84DS@\xec\x13\x84J\x7fJS@\x0e\xc7o\xaf\xf2\xa7S@c\x0b^\x90\xf9\xb1S@\x89\xe6B\xbc.uS@q\xb0\x08vg\xadS@3\x91.\x9d=JS@\xbc\x91\x9d\xbfZ\xa1S@R\xbb6\xd7\xb8\xa0S@"\xd08\x91\xf4\x9fS@c\xec\xeeXa\xb3S@\xf2?e\x9a\x1e\xb6S@\x81\xe8\xa7*\x83\xa6S@U$\xae\xa6\x93\xa9S@M&\x8d\x80\xe1}S@\xf3P!\xdf\x84\xc8S@\x06\xea\xd8\xcc_zS@\xeb3\x03\xca\xcaIS@\xde\xc8\xf5\x03\xfamS@F\xadD|\xfe\x9eS@2\xd0M\xe9\xc2\xbdS@\x8dYx\xa4\xd4\xbdS@|\xde\x85\x99lkS@\x9fJ\xaa\xd5\x9c\xa2S@|\xd1"\xcb\x7f\xb5S@\xf1\xe8\xd0is\x9dS@o\xe5\x93\xf6v\x82S@F\x18R\xd1\xd6KS@nR&\xbe\xad_S@#\xf5\xb5dxvS@\rG\xd16\xf7\xbdS@\xa5\xca\x02T\xa2\x94S@;U\xd5\x13\xa2\xa6S@J\xb8\xae\x17euS@\x1b\x80\xec\x11\xccmS@\xa4\n\xf1\xb3rxS@\x95\\\xba\xc9\xb4xS@\x8a\xac\xb1T\x08\xa6S@AON\x86\x91\xb3S@&Y\x98\xdeh\x97S@\x0c\x1a\x84]*\xcfS@\xc2\xf9\xfb\xd5s\x89S@\x7f\xcc\xab\x19\x14fS@\xabo\xa1\x053\x81S@44\xc87gKS@\x9a\xedz\xc1n\xb2S@f\xb2$\x0f\xe9\xb2S@:g\xae<\xf9hS@\xd7\x00\xe8\x93\xdc\xa5S@\x9d_,\xb6\x0e\xa6S@=04\xe9\x94\xafS@m\x18\xae\x7f\xde\xc7S@I\xdb\xc1VZ\xceS@\x1c\xb4\xb6y\x99\xceS@\xf9b\xcb\xac\x03\x86S@\x9f\x05hf\x00\x7fS@\xed\xcc\x18T\x03\xa0S@\t\xd8s\x9f\xc7zS@\xb2\xe4\x84k\xf2\x9eS@\\\x83i\xcc\x01\xbbS@2\x87\xbds\x03\xa1S@\r\xee1\xd5\xec\xc7S@a\x18Vnv\x92S@\xf7)\xac\xb9L\x9dS@K\x0b\xe5\x18#\xa1S@\xc3\xe7\xc0\x0b\x85iS@x\xc3\x7f\xbcaxS@\xa4\xa1\xd9\xe9\xb5\x91S@7\xfd\xd5!\x17KS@9>O\t\xfa\x8fS@\x1d#\x82\xc8i\xbbS@\xc5\xfc|\x9f{\xb2S@\x11>\xdc!:`S@\n!h\x15\xd7\xa8S@1\xb6\xf3b\x0c\x90S@\xb2\xf7\xda\xa7\x808S@\xfd\x96\x8b\x1c\xf6\xa3S@\xc0\x1e\x18\xe0\xdf\xa2S@h<ER\xe2\x96S@\n\x1a\x87\x8e\xcd\xbcS@X\xd10\x96\xf1_S@h\xb3\xb7./\xbdS@\x96\xa0!|[\xbdS@\xbc\xbbh\xb0Z\xa1S@\xac\xc7\x96\xbdd\x83S@\xe5R\xd5m\x80\xc7S@Z\xb3lY<kS@K\xfa\xd1\xd9\xe0\xadS@\\P\x7f\xf0W\xb5S@\xfc\x9a\xd28\xfd\xa7S@\xc8\xcd\x15\x0fuhS@\xf5bl\xee\xb0jS@2+B\x10f\xb6S@\x16\n\x19,\xb7mS@\x14\xf8-\xdc\xa5IS@\xa4\xd6\x9f\xe5\xf9LS@\'\xe6~g\x08\x80S@2\xaeu6h_S@G\x96 \x02\xf4\x84S@q\xfa\x8b;l\xa1S@p\x8cHT\x8clS@\xa5I:\xbe\x11\x9eS@Z6y\xce=\xa0S@\xaa\xe0I\x1a\xce\x96S@\\Ke\xa5s\xc7S@\x0b}\xefb\xfd\x92S@\x1c\xab\x17|"\xb5S@\xc8"\xf5\xe1k\xa8S@}#\x965\xb1\xa9S@\xe1\xe7\xb1\x18\xa7LS@\x02 \xe9r\x1eZS@\x86\xf4U\xaa\x93\xa7S@\xc1[\x1f\x10d_S@bR\xda\xe3+\xb0S@!a\xe5U\xff\xa7S@Q\xbf \xf6f\xb2S@\x06\x86B@\x98\x86S@\xf47\xfa\xa72OS@3\xc8\xe4ql\xb7S@\xd3\xc4\xfa\xc4\xc3\xa9S@\xe3\xc1\x821M\xbcS@\xe6|\x91\t\x0ePS@C\xf6\x19\r\xc88S@\'\x12a5\xb4\x9eS@\x18\xf6\x93{\x8f\xafS@O~\x10\xfa\xea\xa9S@\x00\xc5\x7fH\x9c\xbcS@\xef\xca\xd8\xaa\x9c\xbdS@"k\xa0\x10\x9c]S@\x98Jo\xb3\x93lS@w\xb5\xf4\x9e\x10lS@\xa3\x14/\xb5F\x8aS@OH\x14\x19\xcf\xbbS@"\xea;\xb21\xa3S@\xac\xe1/\xdc\xce}S@\xd2\x98=\xc9\xeb\xaeS@\xb9_\x85\x92~tS@\x84\xb6\xc7\x8cI\xa3S@\x94\x9d~\xbc\xbe\xa1S@?\xac\x1d\xd9\xae\xa1S@Nah\xc3E\x93S@Z\x10\xf4Nr\xaeS@B\x8d6\x92>\xadS@KaW\xa1\xf0\x83S@e?Z\x1e?\xa3S@\x18[7\x9c\xdc\x9eS@T2\r\x8b5\x93S@,\xa0\xcc\xfdVuS@\xebe\xd2\xc3\xdd\x87S@\x0b\xf3\xaf\x8c\xe7\xb6S@f\x01\xff\xab\x1a\xa1S@\x9b\xcf\x94BU\x9bS@\xb5\xce\x80\x90\xf7XS@ujL\xa5\x13hS@\xa8m\xd1\x87\xb7\xa4S@\\=c\xe1\n\x96S@\xeb\x14\xa5z\x83\xa7S@\xa0\n\xef9\xdd\xb5S@7K\x8b\xe2O\xa8S@\xa1T\xc1G\x82\x90S@Q\x02\xeab7\xbcS@\x1bY\x80Y|\xb3S@\xafF\xa5\xd0\x9a\xc2S@\xc3\xd3+`{\xa2S@\x06\xdc\xc3\xc14\xceS@\xc8C5v\xa3\xaeS@\x0bb\xf6\xecN\xb7S@4\xe6\x10{\x87\xadS@\xec.[Cl\xadS@\xad@\xde\x1e=uS@\x8b\xf8$E\xfetS@i\xd3Pf\xf5\xacS@f\x12\xa2v\xbb\x82S@\x8e\xea\xd1C\n\x88S@nB\x93\xd3\x00\xa6S@/?\xbb\xdc\xeaiS@tH\xa3\x860\x8fS@i\xcf%\xd4>\xb7S@\xed\x8eC\xf1\xb3\xa1S@\xb0O\xfc\x01\xcd\x91S@\xd1\xbd(\x0e\x00\x82S@\xf3\xab\x96\xe0\xb3\x80S@\x92o\xe4\x96\xf3\xc6S@<f\x94&({S@O\x12\x8a\x98\xbb\xc9S@3*\x9c\n\xd1\xa0S@\xda*\xc9\xa1\xfb\xa7S@\x834\x19\xb5\xe4\xa7S@7\x05.\xe9\x9d\xb6S@\xb7V\xb3@\xdf\x97S@\x0b\x08p\xb6c\x93S@&^\xeb\x85H\xadS@e \xdc\x9f\x81\xccS@}\x9a/\xc8\x0b\xa7S@+\x9ecF/\xb7S@\x14\x07a1\xdbzS@\xd0\xed\x81~\xc4\xafS@\x1c\xdb`6#\x9bS@\xe2\x1b\x8fn\xba\xb7S@\x06`\xdf\x05OjS@\x1dG\xa5x\xc0\xb7S@\xbb]\xd7Y\x07\x81S@\xaa\x122\x1cp\xaaS@\x15w\x95\x84\x9f\x8fS@\x1cz\x89|\x16\x84S@d@\t\xc5\x11\x94S@\xf9\x1e\xd9\xe1k\x83S@\xc3\xd8\xbf\x83\xd8\x80S@\x1c\x90xS{\xa5S@!\x85\r\xe7c\xaeS@ljm\x97\xd1\xb5S@\xe0\xa9F\xbe\x02jS@{.\xd1\xd1\xe2\x97S@\xf3i\xc1\xb6^\x91S@S\xaa\xe8\x14"\x85S@&\xbd0+/\xadS@Y\x08\x91\x99\x81iS@6\x9f{\xa7L\xa1S@2\xe8\xba\xe9\xacYS@\x0e\x9c\xbf\x02\x1e\xa3S@+#\xb3\x8c\xbd\xa3S@\xa6\x85\xbc\xc2\xaf\xa4S@\xfa~X\x90\xcb\x81S@M\x03r\xb4L;S@\xf0\xcc!\xec0\xa2S@\x99z$4\x1f\x9bS@V\x00Jr\xd0\x95S@w"\x19Je\xb6S@\x8a\xdcK\xf8\x13\xb1S@S\x88\xef4\xa1\xbfS@\xb5\xcb\x02<\xd8\xbcS@\xbd\xce\xe6\x02\xb3\x82S@\x96\x80\xa9y\xfc\xadS@\x14D\xfb\xda\xd9xS@\xe3\xfaHY\xe4\xacS@\xa6\xd1-X\x1b;S@\x89\xdf\xef\xed7\xb5S@\xbe\xa4:\xa52tS@T`t\xe0a\xb8S@\x87&\xd6\x9e\xdb\xb9S@\n\xb0rZ\x92\xadS@D\xf7\xac!K\x9bS@\x10\x05\x15\x9d]\x97S@\\\x88sU\x94\x93S@,q\x9f\x0b\x13\xa7S@\xd2AD\xd1@;S@2\x19_BY\x82S@j\x10\xe99\x0c\xa1S@\xb9\xa4\xb4Vc\x85S@\x0cCJ\xbd6\xa1S@\xf2\x88-\xd9\xc2WS@\xa8\xe6`\xf5[\xb5S@d\xb2\t)=\xb3S@\xce1\x16z.\x91S@2\xe4 \xae@\xadS@\xcd\x03\xbd\x02\xd3\xacS@\x86\x96\x8b\x8e\xbc\x84S@K]bH\xc9\xb6S@&\xcb-\xf5\x87\xb7S@\x92\xb1 \x07\x97fS@\x8d_o\x81\xec\xa2S@\xd9\x17\x08\x99*\xa4S@V\x03\x15gC\xb1S@\xc4\xdb\x15*\xc6zS@\xcc\xf3]\xe4D\xbfS@"\xcd,\x88a\x82S@-\xcf\xa8H|tS@\x91\x9f\x8e`\xb4sS@\n\xd7\n\xdb`\xafS@\xab\x85\xec\xfe\xa3\xb9S@\xffW\x00\xe7\xb5\xb9S@\xa95\nI\x83\xbaS@x\x00Hc\xa8\xa9S@\x83\x83\x84\xbfA\xb6S@;\x12\xbb=\x05\xadS@t\x7f\xff\xba\xd6\xa7S@\xcb\x8b|\xfaQ\xa7S@\xa5A(P\xb5\xa9S@\xc4\xbd\xc4f ;S@4\xcd\xa9\xcd\x9c\xa7S@X\x1b\xecJ<HS@\x0f\x95\xb1\x83&zS@i\x00`\xe5\xab\xacS@\xdezH\xd9\xb3\xbfS@\xf7\x12\xfc\x0b5\xa4S@\x05\xddG\xb3\xaatS@\xa5z!Z\xe3\xafS@H\xb9\xfbpFpS@\xc6\xe6\xd6\xfa\xd0\x81S@\xbc\xbb\xbe\xf1m\xa7S@\xbf\xea:\x18\xac\xa7S@\xe0T\xc4H\xafnS@\xfbY\xe2t\xb4ZS@z+k\xa9h}S@\x7fC\xd7\xe7\x14\xa1S@\x04\xc7xQ\xfczS@\xb7\r\xda\xddP\xb9S@Sr\xbe\xdd\x03\xc9S@\xf6u$\x8f\xa8|S@\xb7\tEW\xfb\xa5S@\xbc@\xaa|\x98\xbfS@\xbf\xcf\xad\n\x80\xbfS@(\xdb\x9e\xa9\x1dES@c&\x80\x18\xa4VS@}D\xd8U\xcd\xb9S@@\xf2\xb8-\xdf\xb9S@\xeeF9\x02\xff\xa3S@\xd5\xc0\xc4\xe6\xa9\xacS@\xd1$\xf0\xe7G\x9cS@\xc5Vg\xc7\xdeZS@\xf2_\xbbI\xd9\xadS@y7\xad\xa1\x9afS@\tc\x83\x0c\xbegS@R`\'2\x90\xb4S@s\x19\x96\x1b\x1e\xb4S@\xc9\x95\xc3T\xa2tS@\xe5J!\x7f\xd0\xaaS@bqI\x0e\x99\xc3S@u@\\\x08_\xcaS@.2\xc7\x80\x92xS@\xc4\xa8\x0c\xcc\xe2\xa3S@\x16\xbe\x84{\xb3\xa3S@\x7fS\xccMt\xa3S@\xca\x02)v*\xa0S@T=B#a\x95S@\xa5\x95\x86\x11\x03\xa4S@\r?q\x07\x90\xa4S@5\xd0mT\x9f|S@\x9c\xbb\x81_\xb3\xadS@G<JG\x99\xcbS@%\x0e\xa83\xd3uS@D\x11Br\xe2MS@lf\x8cF@\xadS@%\xc0Ll\x86\xb3S@\xca\x0ca\x1a\xe4\x9eS@\x1fW\xf7\x13\x8dyS@\xe8\xe1x\xd2\xba\xb4S@4\xb5Cj\xa6\xb5S@j\x1b\xd2\xe9\xa2tS@Z\xb3\x16\xefQ\xc3S@cx\xe1\xce\xd6mS@\x0c\xc9\x12\xfa\xd1\xbdS@xPy$\xb1mS@5\xd2\xbc\x05;\xa4S@D\xa1\x00nL\xa4S@\xed\x01\x87\x16\x8d\xa8S@\x06\x1e\xe4\xdbp\xa7S@\xff\xac\xd1\xf1\x90\xa7S@\xb4\xbbd\xbe\xe7\xa1S@\xde\xe5%\x97\x1f\xacS@,\xcd\x87\xbe\x85zS@?.\x08X\x82lS@\xderQ1\xec\xbeS@\xb7(\xe7Z\'MS@a\xf5f\t\x04iS@\x9d\xc2m\xf5\xc8\x9bS@\xcf\x92\x95\x17O\x9aS@\x986\xd7\xf5GYS@\x00\xf3\t\xfck\x82S@;\x10}\xe9\xb7\xc8S@M\xed\x9b\xa2\x17\xbfS@\xad\xf8>\xd0\xae\x85S@\x88 A\x94\x07uS@\x1d\xfc\rMK\x88S@\x19\x96\xddKC\xa4S@\xc01\x16\xc9#\xa4S@\xbc\x92\x89\\\xfc\xa3S@\x86M?\x08IfS@B\xdfV\xac\xb9lS@n\x93b\xa8\xa3\x9eS@\xbbKa\xb3\x9b\x9fS@<\x99\xfb!\xff\xb4S@T\xe9ALM\xa4S@\x0c=\xf4% XS@\xe3\x87\xe9\xc4\xba\xb6S@\x0e/\x9e\x9d<xS@*\xe61n\xd3\xabS@^\x9dU\xb7\xc9\xa7S@\n\x91W\x94F\xa4S@\xd6\r\x1b\x8a\x03\xb7S@\x85t-)+\x9fS@\x18\xc3\x17\x8dnzS@}\x97\xb2\r\xf3\x9aS@\x83\r\x8e\t\x12\x94S@/ \xa2\xceYuS@n2\xf8\x8f\x8f\x9eS@\x00\x8d\xf6\x94@\xa4S@\xaf\xc3fQ\x00\xa9S@5\x1a>\x9b6\xc8S@\xb1\xc5\x9b\x97\x99uS@\x17!e0\xf8\xa8S@\xbd\xc5\xbd\xf3i\xa5S@\x9c\x15xlX\xa5S@\x1d\x05+\x81\x04\x82S@\x9c\xb7}wY\x88S@\xee\x1d)us\xc0S@\x1f\xaa_B*\xc0S@\xd5\xf27\x1dX\x84S@\xa0Hpq\xd9\xa2S@\x1f\x81P\x9c\xaf\x84S@\x80\xaa5\xd3\xc9\x84S@\xbd\xa6\xb3\xf6\xfd\x9cS@{n\x824\xb4;S@\x7f\xd7\xe4\x180\xbeS@\x11\x1c3\x90q\xbdS@Q\x18AK,\xa8S@\x9d\x15\x97\xd8d\xa3S@\x8c9\xde,;\xc4S@\xb3\x9b\xa3\x8a\xa1\xc9S@Z|\x8d\x00\t\x8eS@\x1a\x04,qQuS@Grm\xf5[\x8aS@M\x1ff\x90I\x88S@\x1fz\t\xfb\xfejS@f\x1a\x81\x91\xe5zS@\x1d\xe8\xda#p\xb3S@\x12o\xfe\xb1<\xb5S@y`\xe2\x99\xf7\xb4S@\x88\x99\xd0\xc7+\x9fS@Tx\xfb\x03\x0f\x84S@A\x9d\xbe\xf3O\xa3S@\x12\xfd\xa3\xd0y\xc7S@\x8a\x95\xc6sb\xacS@\x96\xccp\xb2\x14\xa9S@\xa3\xab\xc9\xe8\x10\x88S@bJ\x0c\xe8\xf3hS@\x89O\x04\n\x03\xb2S@u\xc4\xf2s\x94\xb6S@\xfe\xd6\xe35VwS@\xf4\xeb\xb7\xbf\x14\x8aS@\xc3\xae5\xbf\xb2\x9eS@\x9e\xbf\xbf,8\xacS@\x1d\xdf|\x0e\xb1\x9aS@w\x8a\xb4\xab\x1d\xc1S@\xae\xee\xbc\xf1b\xb7S@\x12F\xaf\x06\x87\xa5S@A@\x07\xd0\x08nS@DEV\xc0\xd1\x83S@\xeaB\x8e_\xb8TS@\xd0\xc5k\xd3t\x9bS@E\xb8\xfblfTS@\xd38Tb\n\x8eS@^\xaej2=\xc6S@K\x0c\x9f\x9d(\xa9S@k\xb7Y\xfe\xd3\xabS@i\x15GcZ}S@U\x9e\xc4 \x99\xbfS@\xbd|Zd\xaf\xc7S@{cvZ\x7f\x93S@\xe78\xfa\xfcffS@l+\xe2\xf7\xdamS@\xc0]\x1a\x0f`\xa3S@\x04VO\xd7\xd1\xc0S@;\x12a\xcb\xbc\xbdS@\xea\x99X\xe9\xa4\xa8S@\x9b\x1a\xf3\xef[\x7fS@\xe9\x9aq\x99\x9c\xb3S@\x83R\xcfX\x7f\xb0S@\xa6=\xb6l\xea\xb4S@\x84\xe4\x9d\xb0v}S@|^\xa4{\x18\x9cS@\x8fl8"0\xaaS@\xdf\xe7\xf7\x1c\xf2\xb4S@+D\'\x9dunS@\n\xb6RP\xd5\x9bS@)\xce\x04\xaeE\xc6S@\x06\xaf\x06\xe0\xa2\x9bS@\xc5\xcf~\x17\xf0\xc6S@K\xab\xc6]n\xa3S@\xfb\xff\x1avw\x89S@\x82\xa2\xba\x1dM{S@\x00\xfc\x16\xf8\xf6xS@\xc0\xe6{\x00\x10\xbdS@4\xc1$\xd0\xf8kS@\xcb\x9d\x0b0\xdckS@j\x9cBX\xc2\xb7S@\xf7\xff\xce\x9c\xdf\xaaS@\xb1IU\x94UxS@&\xe1\x8e\x17\xcavS@\x9d\xbaz\x00v\x9eS@\xf2UA\xfb\xc4\xaaS@\xf8\nBKanS@|\xce\xb2\x0c\xbe\x8dS@D?\xef.\xed\x7fS@]\x06\x17["\x9aS@PFI\xd5\xe5\xb2S@c\xcf\x8f\xcf\x0b\xb2S@\xb9T\xf1\xb3c\xc7S@2\xf6\x96\xa4M\xb4S@5\xd2a\x82F\xa0S@\xd0|(T+\xafS@p\xcaB$\x8b\xa9S@\xf0e\xb0w\xf0\xadS@\x9fT?\xf0\xf8\x9bS@\xa4K\x18y\xf1\x82S@\x89J\xafR\xe4\xc5S@\xdb\xb3\x0c\x8d\xc7\xc6S@\x03\xae\xf4\x8a`\x9fS@!PH\xdd\x07~S@\xffTs\x00\xfe\xc2S@\xe6\xe7\x1b\xfa\xeb\x84S@\x16\x02*.\xb7\x99S@g\xda:z\xf9\xaaS@\xd3\x1d\xaa1\x12\x81S@J\xa2#;\xfbAS@}\xacV7[\xc7S@\xe9\xc7\x00\xfa2;S@\xee\x97[\x9b\x7fOS@\xef\xe8Cb\x9c\xb4S@{\xc9\x80\xdf\xca\x9fS@9\xf2\xe1\\\x0b\xb3S@\xec\x0c\x0b1\xe0\xb1S@O\xdaB\t\x8c{S@\x10F\xcd\x13Y\xbdS@\xc2\xb4\x91P\x87\x8dS@\xda\xc6n\x16\xd8|S@6\x90\x92\xafpIS@\xdf$^\xdb\xfd~S@y\x88\xa3\xb7i\x82S@XaO\xc7\x9f\x85S@A-\xdc`\xa8SS@\xcf\xef,\t(\x9eS@\xdb\x01\xa6\xf6\xb0\xaaS@\xcc#\xa5\x16\x81\xb0S@9\xf9\xedJR\xb7S@\x1f\x83\xeb\xe4\xd0JS@\x85\xb5y\x8f\x12KS@\xce\xf3\x06\xb9D\xc5S@HLL\xef\xae\xc9S@\x95u#6\x9eSS@\x02U\xdb\xbb\xc6|S@as\x8e\xe3s\xafS@g5\xbb\xc6\x0f\x9cS@\xa8^\\\x91\xd1\xb1S@\xfa\xaf\x0cc7\x9eS@\xc8\xa9Ed\x8b\xc5S@\xd6}\xf1\x05\xb4\xc5S@4\xbd.\x1c\x11\xaaS@)#\xeb\x92\x99\xb8S@\xfc=\xb3\x0bc\x99S@\x1bk[$8\x82S@G\xb4\xe6F\xed\x86S@\xdc)\xca\nI\xb3S@hI3\x1b\x18\xa9S@[1\xdfuU\xa7S@\x8eJ$U@\x98S@:z_8\xc4\x98S@3\xd8\'\xdfG\x9fS@\xf5\x05\x15\xe3=\xc0S@\xeed0\xd6\xb5~S@\xfds\x11\'\xba~S@\x02\xeb\xc8\xe2@\x86S@-\x9e\x01c\xf7\xb0S@D\n\xfa\xce;\x9cS@\xc5\x1f\x84\x19g\xb6S@^\x90,u\xd2\xb6S@\xbe\xc8\x03\x01\xadJS@\x9f\xa1S\xc2\x14\x9bS@\x82\x03I\xb3\xf9\x95S@\xa6\xeau\xc4\x19\xc5S@FMc\x81q\xc0S@\xb3\x19gl\xa0\xaeS@\xcd\x93\x87aj\x98S@\x88\x88t\xb8,\x86S@\x12\xeb\xd2\xfd\x94\x85S@\xe5\x91\xecA\x1a\x98S@&u\xf0^\xc7\x99S@\x9fBV\xb2XoS@\x80@\xbdA\x8a\xb6S@\x81\xd1\x94\xd2(\x7fS@\xe2\t#r\xf9\xacS@\x00m8\x01\x9d\x98S@p[m\xb83JS@Hp4\x8d\x0b\xaaS@\x8c\xec\xdd\xcaX\xa5S@=\xcb\'\xc6E\xa9S@\xe0\x030=9\xa5S@(M\xb8!\xca\x81S@6\xca\xe9\xcb\xc3\x85S@l\xb4\xf6O\xf6\x9eS@\xb0*\xa4L\xea\xa9S@\x95\xec\xd6\xf3\xb4\xbdS@l\xc9:\x1b\xeb\xb6S@ \xa8B\xa6\xad\x9fS@\x9e\xb9S\xff\x9c\xacS@\xbc\x9f\xd7\xcaB\x9bS@1AHC?}S@\x03\xf5\xd6\xbb\x7f\xbfS@\xf6\x885mc\x9cS@\xe0\x9e]\x04\\\xb1S@8)\xfe\x87f\x9fS@\xae\x8d\xa3\x12\xdbRS@l\x0f\xaf\x0b\x93~S@q\xc26n\xb6RS@:\xba\xd4n\x94\x95S@1\xd6\x98gk\x84S@0Bj\x98\xcb\xc4S@s\x02f\x86\xd5\x9eS@\xbd\x94e\xf8\x96\x9fS@K\xb4\x94#\x99}S@.~ \xc8y\xc1S@O\xb8\xe3\x18\xfbkS@\xcd\xd9<\xc5i\x95S@WH\xb4.=\x86S@Y\x97,\x10u\x97S@Ch\xa4\xaa\xf7\xbeS@\xdf\x97\xa3\x134\xa0S@J\x89#\x1cl\xa9S@\xd1\x16\x0c\xce,\xb6S@\xc2\x98\xba\x91\x83\xa9S@\x87\xb6J\x07\xfb\xb7S@`k6\xa5\xce\xb8S@\r\x86\x1f\xb2\xde\xc4S@\xb9K\xd6\x13\x9e}S@|\xbb^`cAS@h\xa5cLi\x80S@a\x14\x05,\xc7\x82S@\x06\xb2\xc8\xb9\x97\xb4S@-\xe1w\xd6\xbc\x8cS@\xff6\xef\xee\x85}S@s\xaeM\xca\x8a\xc4S@#\xbe\xfb\xee3\xbfS@E#\x12\xb4\xde\xbdS@"7\xc9>\xbd\xbdS@\xe6`V\xe0\xcb\x80S@C\xdc\x99\xca*\xaaS@\x0b\xe2A\xf2\x88|S@\x12Zo\xde\x8f\xa9S@\xe0\xfb2\x07\x18AS@\xd9\xab\x97\x94\xe5HS@\x89\xd9\xa8\xddORS@\x1c\xf1\xae\xccw|S@?%\xed\xebDLS@\xde\xd5|\'U\xc1S@u\xa4Nl"}S@\xa5\xf9\x1eV\x00\x9fS@E\x02\xc9\x12 zS@\xcb| \x8f\xf4QS@\xa2\xc5\xdf\xe0\xc5\x9cS@$7g\x86\xf6\xabS@\xf4\x90\xbf\xe9g\xadS@@\x10\\\xea\x89\xc1S@\x84\xcf\x8c"-\xafS@\xc7\xbd<jT\xb4S@\xcb\xc2\x1d\x95\x95\x8cS@\xb5\xb8j+\xc9|S@~Wd\xe6\t\xa6S@\x00\x01\xaf3\x93gS@\x0e\x1e\xa0!\x1d\x82S@\xa8Z\xeb\xa8\x06\x89S@\xba+\xad#L\xadS@z\xd6\xd0f?\xacS@\xd0\xb9\xba\xd4\x95~S@\x94\x06\x1c\x9e\x17yS@\x1ft\x845n\xa7S@Lu\xc4\xa2i\xaaS@\xa1d\x82\x0b<\xa9S@\xe7\x85\xd8\xde\x08\xc8S@t\xa9\x17\xf4WdS@\xc2\x9d\x9dm\xdb\x7fS@S\x15\xa7\xf2\xf6|S@\xf2\\H\xe2\x7f{S@\x1a\x98\x89\xe3\xe9GS@\xb78j\xd6I\x9eS@b\xaf\xff\x10\xbcJS@\x96q|\x12\x80\xb9S@b\xd4Ln\xcc\xc0S@\r\xfd\xcab\x08\xc1S@\xfe\x0f7\x9d\xf4|S@+\x1a\x10\x1d{\x80S@s\xd0MQ\xd1BS@\xf4\xb3\x88\xdfy\x88S@\x90\x9a\x90\x88\xa0\x84S@E\xb1\xd2\xac\xceFS@\x8e\xe8\x8f\x18-\xbaS@\xe2\xa2\xab(\x00yS@\x87\x11I4\xa1\xbbS@y(V\xcb\xb8\xc0S@\xbey\x19\xe9/\xa6S@K\xa9\xd0\xf1H}S@\xd0\x86\xac\x9deHS@y\xea?\xf6y\x89S@\xae\xa8\xae\xba\x9f\xbbS@WS\xfa\x114\xc1S@c\xca\xb9\xec\x1e\xc4S@\xe4g\x98Z\xec\x80S@m\xaa\xaeK\xe9@S@\xa8Y\xc5\xde\x80\x94S@\x06\xc6\x98=\xc3\xbfS@1\xf5j\xe7\xc5\xc0S@\'\x8d\x9a\xeb0~S@\x1d\xc1cAJ}S@\xf0/\xa8\xc5\xbc~S@fG\'!@\xc1S@n\x9f\xe9\xc3\xe0\xc3S@\xd54_N\x82\x9cS@\x05I\xad\xb3\x16\x80S@MR\xee\x84g\x9fS@$\x1b\xd5\xa8\xb6\xb3S@M\x7f=\x0c!\xafS@y\xc0\xc1\x808\x9fS@O\x1d\x8a\xd6\x1c\xb3S@\xdb3\x17F\x0f\x7fS@\x85\xe6`\xa6\xe2}S@\xba>,\x15\x83{S@\xbb\x1d$\xd2w=S@~h%\x00\xd6\xb6S@\xfe\xd0\xcd\xc1\x1cdS@Z9\xafF\x95\xbfS@\xa6\xfe\xd8H\xb8\xb4S@\x91$I{\x1e\x9bS@Q\x0e\xc8Z\x9f\x8aS@\x9c\x0f0\xf1\xe6\xa7S@yb\xf0\xe6K\xabS@\xe6zBf\xeazS@\xd3\t\xd6\xbe7\x8cS@\xdb\x08R\'sGS@\xdd3\\R\xa4\xb9S@XK\xc3>\xa2GS@\xb6{!\x8f)\xc0S@H\xb5\xac\xa4B\x86S@\x15o?\xb0\xca\x96S@\x06\x89l\xe4\xa7{S@\xa1\xbd\xd13[\x81S@\x99\xa72t\xc7OS@P\xe3\xf7\x12$\xa8S@\xae6\x7f\x1c\xe8PS@\x89w\xec\xc3\xfb\xb3S@l\x183\x9ag\x8cS@\xefh\x19\xc8\x9f\xc3S@^\x9f\x9f+\x05\x9cS@\x97\xeaB\xc0Q\x99S@\xad\xfe~\x15\x99\xb9S@\x1e?`\xf5\x99\xc1S@\xd3\x1e\x02\x8e\xac\xaaS@\xb0\xbe\xd9\xd1\x9c\xb2S@\x9e\xceN\x9c\xcd\x7fS@\xd3>\x84\xfa\x03GS@)\xddD\x074\x81S@\xf23\xcc\xcd\xf4\xb7S@\x8b\xa3\xd3\x0c\xa8\xc1S@\xca\xe3aq\xa9\x7fS@\xe5u\x8c\x0b\x9d\xb9S@\x14\xddQ\xe4\xaf\x95S@\xdc\xf8\x04\x04\x8cbS@D\xe9\xf8\xe4\x8c\xabS@\xc0\x99\xf1\xfb\xdc\xa7S@\xb1\x81\xf9\xc3\x87\xc3S@\xa4\xcf\xdc\x10\xf1IS@}F8=\xda\x84S@\xe0\t4\xc7v\x9cS@\x89\xe2]\xd2\x97\xaeS@H\n\x03`\x93zS@\xdb\r\xfe\xb4\xb7zS@n\x9e\xc12\x0f\x93S@lH\x02G\xef\x97S@~\x81\xa3\xf0\x9a}S@\x17\xa4xe\x08\x9aS@r\xb0X\xea\xe8{S@*\xe7\tR\xf5\x80S@I\xfbh\xdf\xd2|S@7W\x8d\xa3\xc4\x9cS@\xcc=\x88\xea\xb5\x9bS@\\\xfe\x98\x88\x0f\x9aS@\xee\xb89\x04\r\xb6S@+{\x17(\xf7\xa6S@\xe0\x13 \x17>\xc1S@\xed\xb0\xa0\x0f\xeb\x8cS@\xee]\xa9Oa|S@\x94\x8e\x10j\x00\x81S@\xfa\x11)\xa8\x1d\x81S@\x7fE-\xa5\xb8xS@\xafe\xc7\xaao\xadS@\xa3\x97\xf0\x9d!\x86S@\x1cX\r\xc2\x00\xadS@t\xea\x16u\xfd\x8cS@\x0e\xaa\xb6\xf7L\xb4S@\xcer\x8b/<\x7fS@\xe2"\xcf\x0f:\xabS@\xba\x12\xbd\x8b\x06\xabS@\xc6\xb9\xac\x05R\xc1S@\xd7\xc7\xc6\xd3d\xb3S@\xdfB\xa7\x08\xe4<S@s\xb3\x1a\xb1\xb7\x9bS@wP\nI\xe8\x9cS@\x15>w\x92\xad\x9eS@s\xda"\x9f\xc6\x9eS@\x96E\xaf\x91\xdb\xacS@\x18\x10\xed!\x93\x86S@\xe0\xd3\xf7\x95\x16\x89S@I\xa8\xae\x92\xed\xabS@u\xb9\x7f\x19\xf96S@\xbd\xeb\x9c<N\x9eS@\x96\xd0ur\xd5\x89S@\xaep:\xa1\xe1oS@\xf9\xa6i\x19D\xa3S@a\xc3\x8d\x9f%|S@Kn\x01\xe1\x1e\xa3S@\xb3\x16W\xdb\xf9\xb3S@\xfe\xa0\x80A5\xb9S@\xba\xc2\xee\x91\\\xa8S@\xe4$\x12\x17?\xb9S@\x1cD2\xb1\x81\xc0S@\x98VdT\x85\x88S@\xdd\xbce\xe7\xe0zS@\xdc~\x1a\x82\x02\xc2S@\x1d\x83\xe8\x99\xd1\x9aS@\x8c:\xbc\xf7\xd0nS@\x9f\xbe\x8dQ\x11\x81S@\xac\xcb1J&\x9dS@\xe8\xe9{\xe42\x8bS@\xc1\xef\xda\x8a\x88\xc5S@\xecJ\xffMn\xacS@\xe0\x81\x9c\xa7#\xb2S@\xc8\xbc:x;\x80S@{-#\x1eMXS@\x19\xe48\xf2\xf6ZS@\xb1u8:quS@A\xbf\xb9W\xb2\x95S@{\xd5\x04c\x17\xb8S@\xcb,\xc0\xd9\x19~S@\x1ea\xa0Y\x98\xaeS@-e\x97\xf4\xc6\x87S@\x80\xb35\xe5=~S@\xa70$\x0em\x84S@~\x0f\xb2D\x7f\x99S@\xf2\x97\x19.\xdb~S@\xb2\xf73\xfen\x86S@^89\xe9\x8a\xb3S@J\x16D\xda\xdf\xb7S@\x1c\x1a\xfe8\xae{S@_<c*(\xbcS@(\xa8\nW\xf4\xa8S@\t\xb0s\xa6\x04YS@\xb5\x1e9\xaf\x8f\xb3S@\xcc\xf6\xfc{\x90[S@\x9e\xfd\x81?\x899S@\x13J\xe2\x0e\xdd\xc6S@\x8bZ\x19i\x00{S@[\xb3\x0b\x99\xd2\xceS@\x80\xcbn,\x07\xa8S@\xbe\xcc\x03\xe3~\xb0S@\xdbI\xd3\xf4\xbcqS@\xed\x165\xa1V\xbdS@1%\x08\xda5\xd2S@>\xc4\xc3\x0cQGS@\xb1]\xb04\xe2;S@3\xff\xa8\x8e\xa7\xb3S@s\xc1\xec<\xbf\xb4S@\xb3h\x88t\xae\x8dS@R\xa6(\x9fQ\xb3S@\xb9\x02\x92cP\xc2S@\xe5\x03\xbe\xc58\xceS@\xaa\xc3KF\xacrS@\xaeS\xdf\x1e\xe4\xb7S@\xab.\x9bqu\xbdS@\xc6\xd6\x1b[\'\xa3S@\x94\r|\xcfU\xa3S@\x08\xea\xc3KEVS@\x05\x0b\xecRd\xb0S@7W\xe7kg\xb9S@}#\xff}8\xa3S@\xc6\xe9&rs\x89S@\xae\x13\xe3\xe8e\xccS@x\x8c\x88\x80,{S@\xf7\xfdr+\xef\xb1S@\x18\xcc\xe9\x07\xa1\xb7S@\x80\x8a\xe2j\x95\x83S@\xe2\x8f\xb0\x808\x88S@a\x81\x86\x06=\xa9S@>\x9d\x1b\xbf \xaaS@i\x89\x00\xac\x19\xb0S@\xb2\xd4\xe0\x8d\xc6\xacS@qJ\xeb\x1c\xdb\xb0S@\x8e<\x1fX\xd4\xa9S@\x92;.\xe9G\xb4S@\x9f\x9f\xc4\xe8\xc2~S@Q\xf2=\xc9@nS@\xe3\xdb"@\x08\xabS@G\xe6\x7f\xbaV\x93S@\x15\x00I\xac+gS@C\xde\xc1\xf4/\xb0S@\x82\xbb\x98\xe5\xee\x83S@\xaaF\xce\x83\x1d\xa3S@\xcb\x03\xd4\xed=vS@\x8c\x80A<\xa1\xb3S@\x7f\xc8fZ\xbc^S@\x99 \x81\x04\x89PS@\x9c\x03\x9e\xcc\xda\xa0S@\x81\x81\x9d\xc4\x02\xb3S@\x1c&\xcb2\xffzS@\xf9[\x0c\xfd\xef\x8eS@-\xdd\xbc^k\x84S@\x95\xb0\x9a\xe0\xc8wS@\xc2\xc7\x88\x0e\x15\xb7S@\x8b\xcd\x03\xdc\x1d\xcfS@\t\x9eS\x15,tS@L\xb1mhi\xbbS@q\xca{\x08O\xaeS@\xd9\x9ex\xf1M\x8cS@\xd4\x98\x18\xa8\xeesS@\x14\xeaCs6tS@\xea\xdb;\x14\xaelS@\x06Z\xffYs9S@D\\\xc1\xa0\x08\xb3S@\x9b\xb0k\xfcgeS@F\x9f\xcc\xfd\x05\xa7S@V\x057p\xd3}S@\x9d\xde\x85\x11\x80TS@\x01E\xd7d\xcc\xaeS@R\x19\x80=\xab\xb2S@;\x16zW\x92\xa8S@\xcf\x80\xac\x95\x9azS@7|s\x0c=\xa9S@[j\xb3\xc2@\xb4S@0\x9bu\xd8\x0cgS@\xc1\xaf\xc4\xd0N\x90S@mPF\x03\xbc\x88S@\xd2f\x84\xab\x82eS@\x13\xce\x82\x8b\x87\xafS@?\xb4\x08\xb1\xe1fS@m\x8c\xa0(\x9b\x90S@\x9a\xd2L\xa5\x0c\xcaS@\xa9`\x1b6c\xcbS@\x1d;\xc4~&\x85S@:\t\xbe\x19v\x86S@\xb8\xf0\xfe\xa4\xae\xbdS@\xf1\xe4\xdd\x90\x04\x85S@\xb4\xe8\x7f\xf9\xdagS@\x86[\x83\xa8\xc3QS@Y:L\r\xc9XS@it\xaa\x14s\x83S@ \xbe\xb02\xf7\xb8S@_\x8e1\x16e\xaaS@@s\xdd\x14f\xb1S@\x97x\xfbgtaS@^\xdf\xc2>\x9a\xc9S@\xec\xdf\xa5\tA\x96S@o88\xb9\xca\xc1S@\x86\xb9L\xa5\x19US@\x85d\xcb\xbc{\x7fS@\x7f\xaf\xce\x03l\xbdS@F\x93\xcfo\xc2\x82S@}\x9a/\xc8\x0b\xa7S@\x89\x96E\xfd\xe7mS@\xba\xbd\x15\xe4\xb9\xb3S@Sv\xdf\xd0c\xbbS@\xecT\xee}i\xceS@$\xd1\xd1\x9c%\xd2S@\xebU\xbbR\xa5TS@?\x0f\x82\x88\x9c\x7fS@\xb3&\t]\xe4\x80S@wx\xe0\xf2\x7f\x82S@\xb6\x8a\x17~u\x9fS@\xe5\x93\\*mxS@\x89\xe6e#\xb1xS@m\x9a\x84H\xde\xc0S@\xdc,[\xc1 \xd0S@F\x87\xdd\x04\xechS@\xe6\xc1\x0b\xcf\x95xS@\x13\xd6wCyxS@\x9ee}o\xe8\xc0S@\xdaW\x1fp2\xceS@"\xe8>Z\xa5\xd4S@X\x88\x89)\xa1\xaaS@\xd4\r\xcc\x1e\xacjS@HJ\r\xce\x06lS@3\xad\x9e\x95\x94yS@\xf9\x95\xc5\xfd\xce\x82S@\xb5\xf9\x1b\xef~\x81S@\xc4\xb6R\xfc\xaa\xb7S@\xc9\x1b\xce/M\xcfS@\xcb\xec\xac\x0b\xa4TS@\xef"\xd5T`\x80S@\xf6Y~\xd3\xc5\xb8S@N6\xa3mv\xbdS@\x06w\x90c\x03\x81S@\x92\xeb\x06)\xfe\xc2S@\x98T\x16T\x0f\xcfS@*K\\\x08\xac\xcfS@\xc3oV\xe3t\xd5S@\x8a\x80aL\x93hS@\xef\xdbA\x82{xS@)2\xdbE\x7fyS@E\x96\xc6\xbc\xde\x84S@mt\xa4H\xe3\x8dS@\xd3\x82i\xc5\xdb\xc3S@v\xbc\x8bkK\xd5S@&-\x18]\x92US@4\x04\xf7Q\xdd\xb8S@\xe3\xd3\xa3\xd4\xa5\xcfS@\xb8\xe8\xc4\x82\xb4iS@s\xa7J\x9a[\xa5S@dc\x0cQ\x10\xc3S@\x84\xfdF\xe0\xce\xc3S@\x15\xcf\xbb\x8e29S@\xd8)\xbe\x85\xfc\xceS@\xf762wz\xa5S@P\xb0\xcb\xe2L\xadS@v\xb9\x9a\xa5e\xaeS@\x03Mj\x0eN\xb4S@$\xc6\x0f\x06\x91\xb6S@\x90\xa97l*\xcfS@\xc3P\x80\xb3\x19\xd5S@R\x08\x9aXm\x88S@\x0c!\xf6\xba\xd6LS@n\xb8<?\x9bjS@\xb9\x9f@E\xa2\xc3S@\x96\xa8\xc4\xf5!\x8fS@\xd3\x1e\x8de\xd1\x91S@\xce\x86\x8cX\xd9TS@w\t<?,\xa4S@\xe3\xf5t\x83\xaf\xa2S@d\xcf\xed.djS@\xfa\xb2\xe6\x95\xb0\xa4S@\x7f\r\xef\x1e\x80aS@\xdf\xff\xd0f\xccwS@6\x8bE\x99l\xc0S@\xa5Dh\xe6m\xc2S@\xbc\x11K\x05\xa3\xc2S@MI\xf6.\xb6\xc3S@\xf8\xe7\xc3U\xea\xcdS@\xbd\x00\n\xe3%~S@`,n\x9b\xc4\xc7S@\xab\xbc\xdaM\xd5\xd4S@BHu-]\xa5S@n+8\n\xc4cS@\xe2\xa0z\xc5\xfd\x87S@;#\xd6epVS@<\xb8%\xe5\xfd\x80S@\x17=p\xd6k\xa3S@\x83-=\xf6\xa4\xb4S@\x8b\xe5,x\xad\x81S@\x94p"\xe9\x82xS@\tZ\xea\xd0\xe7\xb1S@\x9c\xb1\x93\xa9\xc9\x81S@\xad\x16\x1fV\x08\xa3S@\xeb~sH?\xc2S@\xd8\xf3\xbf\xa66VS@\xcfp\x85\x95k\xd4S@\x91\xf1\x83\x95I\x82S@~O1\xd3\xe1yS@*\x1b\xb1\xf0\xa6\xb7S@\x91\xebS\xbe{8S@\x85\x05\xfbKF\xadS@#|\xd7\x90\x918S@P\xf5l\xf7)\xb4S@{dyO[\xbfS@|\xc1;W\x1d\xceS@T\xcb\x19?\x7f\xd4S@\xdb\x8f1\xebh\x82S@zM.\x9c^\xa5S@\xfd\xaa\xf5\xce\x95yS@\x0e\xcc\x0eK\xfe\\S@(\xf4\xbc"!RS@\x18\xbc\xee\xf5\xdc\xc0S@\x88\xdb2\xb6\x05hS@oGr8TXS@G_\xb3\x1f0\xafS@\x898\xdf@\x9aVS@l\x9d\xbapH\xccS@\xf2\xfb:\x19V\xd1S@L\x9e,\xcc0\xd2S@:\x8b\x87\xb8\xfd\xd3S@\xadL\xac^$\xa3S@l`l\xc6^\xa5S@P\x12l\xe4\xfc\x84S@z\x94.uNpS@\xb7\x93Gv/~S@\xfd\xc37\x86\xf4nS@\xe9\x12n\xc7\xef\xbfS@\xe3\x94\xe5gj\xb4S@7\x06!\x83e\xd1S@|\xf7\x9b\xd9\x18\xd3S@~\x83\xf6\xe4\xba|S@\xf4=\xbb\xb3\xc7\xadS@M\x9f\xcf\x12\xa4\xabS@c3\x0f\r%\xa4S@\x17S~%\xa0\xa5S@_x\x9bn\xdd\x9eS@\xc5\xfa\xb8\xc7LgS@\xd2\xe8\xd96\xc5gS@X\x96\x90%!iS@a\xc3\xb8\x02\x8c\xc6S@@\x88\xb4\x7f9\xcdS@\xec\xee\x9d\xf9V\xcdS@v\xab!\xa8\x9b\xcdS@\xf6\x1f_?\x1f\x85S@\x15\x0f3\xe3A\xceS@\xbb\xc1\x8b\x90\x99\xceS@v\xebu\xf9&\x8fS@\xaf\xe4R\xc5-\xa6S@\xbaH\x8e\xe3u\xb5S@\x86 \x1e{\x0c\xb7S@p\x14\xe7\xa4\x81\xbcS@ed^\xd4\xa4|S@\x1d\x9c\x03=\xca8S@\xe4\xbd\x94\x9bz\xb6S@\xc9\x1b\xb3\xcc\x8b\xcdS@\x9a%\xbc,\xb1\xa1S@a\xa3\x7f\x88\x06\x90S@\\\x07?n*\xadS@\xda\xd0S\xd54\x85S@\x01\xe2\x96;\xce\xb2S@GL\xf4\xc6(~S@gG]\x11\xb5\xbeS@\x12q\x946\xab\xd0S@\x062\xc6/\xbf\x84S@e\xd2u\xe5C~S@[`3.z\xbbS@\x017\x926\xc4\xd0S@z*\xad\xc2K\xa2S@\xc8Z\x97\xfc\xe3XS@\xcd\x95\x02\xdf\x1f\xa8S@2\x1d\xdf\x01gNS@\xf3\x8a\x15;\xdcDS@\xed\x95\x00o\xc8\xccS@\xa7y\x0b\x97\x1dgS@\xae\'\xf6oK\x9fS@1\x18\xd6\x9b\x0bwS@w]\xef\x87f\x84S@z>\xf4\x84\xba\x84S@\x15q\x1d\x8cF\x83S@q\xde5\xc9ANS@\xe4\xaf\xeb\xed\x07\xceS@\xb9o\xef+\xd7\xd2S@[\x0c\xd1\xd2\xb6dS@\x12af"7SS@?e\xac\x06\xd9{S@\xd3\xfc3\xf2]7S@\xc5\xe1Z\xe9\x8b7S@\x94\x9a\xccW]\xc0S@5\x10X\xfc\xe1mS@<y\x1e\xc4\xc2\xa7S@\xdb\x7f\xec>\x8e|S@\xf5\xd3\xa4\x01\xcbNS@\x85j+\xf7\xd3\xadS@w\x18\x19\xbc@\x87S@\xc7=\xcc\x99\r\x84S@R\xb5\xa6\xa0\xc4\x82S@\xf9\x1c\xbf\x1cl\x84S@^\x90\xd5\x1f\xc3dS@\xde}\x0c \xc6qS@AQ\xb2*\xfb|S@\xc2T\xed\x17CrS@G6\xef\xe3\x16\x8aS@U\x93\xd6\x8d\x03\xbaS@\x83_\xd1\x82\x87\xbaS@\x8a\xeau\x1d\xac\xa8S@\x8eS\x83\xf2q\xcbS@\xbb\x1dM=)MS@\xd8q\x14gh\x93S@A\xdf\x7f9\x15\xbdS@m.%\xe7\x84\x93S@k\x15\xd4A\xaa\xcbS@\xdd$+\xc8=\xa4S@\x81A\xd1\x1ea\xd2S@\xfdo\xd2U\xb5\xa4S@\xdbuKB\xcc\x8eS@\\R.7]\x93S@\x02\xb79\xeeW\xbeS@]\x81\nW\x1b\xcaS@\xa89s\xbe]\x94S@\x0e\xae\x8a\x8a\xd3\xacS@\xa5s\x87\xfa{\xadS@\x83\xf7\xb9\xce\xed\x82S@\xe8\x01^\xeb\x07\xb5S@\x10\xf6\xe6\x97\x04\xabS@7\xe9[\x19\x8d\xb3S@\xbe\xaaok\x1e\x82S@\xa4Ed\xd0\xf1nS@\xee\xe8\xe4?\x04\x8eS@\xd5]4|\xd3{S@D_\xfc\xd9\xb5YS@\xd1tF\xe6\x88OS@\xbct\xbaJ\x1f\xaeS@\xe4\xf5\x0c\xb3\xfe}S@\x88:O\xfe\xe4\x84S@\xedD\xd5\x14!\xa5S@\xc7\xf0\xb2\xe3{sS@\xde#7\xf9E\xcbS@\x85\x05O{\xfe\xccS@\xe77\xd14\xcf\xabS@\x97:\x922\x88\x83S@\x89\x1c7(\xb0\xa4S@[n}\xd9\xe8\xc9S@{L\xee\xc83\xcfS@\xf9!\xa4\x9f\xe6\x83S@Ip\xc7{\xe4NS@9G\x89\x82\xd3\xb4S@\xfb\x12\x0fW\x86\xb3S@e\xedH\xdc\xf5~S@\xae*\t\xccD\xceS@\x01Z\x03\x1d\xf9\xa8S@\xe2)\xbd\x8d\xa0\xc9S@\x8eJ[\xa1]\xcbS@\xde\xbb,[\xb1pS@\x05eV,\x02\x80S@\x1e`\xd2V\xebYS@\xc9}&\xc9$\xa4S@\xae4\n\xa3]\xbfS@Aep|\xf7\xcbS@\xc2"\xb8\xc8\xba\xd0S@\xcc\x8b\xdb\'\xf3MS@\x99\x1f\xcb\x00x\x8fS@\xda\x8dJ\xda\xd0\xadS@*\\;\xde\x1c\x85S@R\xda\xdf\x07=\x83S@0\x9b\x1dB\x07\xb5S@\x17\x05\xfb\xdb\x8a\xbbS@7\x8b\xcdd2\xcfS@\xc2wI\xa3\x97vS@\x9cl$\xbf\xb0\xbaS@\xbdF\xef@\xe7\xbaS@\xc8~\xaf\x7f\xcb\xa4S@\xf1Z3\x84\xf5\xceS@\x80\t\x0e\x96\x10\xacS@\x803\xa7\xc7\xca\x84S@[\xf8\xec\xa3\xd6}S@\xa6\x81\x08TO}S@\x85\xc2R\xdb\xa8~S@\xa7!\xee\xc2\x86\xb3S@@cZ\x8a[\xa0S@\x01{$"e|S@\xd1CqD\x9c\xb5S@G`\xccfU\x8eS@q9&)Z\xc9S@2H\xb8\x916\xadS@\xbd)Zq\x8c\xcbS@*\x03\xb5\xca\xa9\xcbS@\x0c&"\x1f\x18KS@\xeb\xa3\xaf\xb3\xa0SS@\xc3\x03Z\x97\r{S@\x9b{\xfc\x07{{S@\xf7\xb8Q)\xcb\x83S@Y0&N\x1a\xb4S@\xfc\n\xe3\xb6UES@]\x03?\x16\xd4\x8cS@\xb3\x89\x01L\xb7XS@\xbf\xf7\xfd\xca\xf4\xcbS@r\xc133\x89\x9dS@\xe6W\xdd\x007|S@\xf8AP\xf0\x88sS@\xb8G\x08\x8d\x95\x82S@\xa7\xfb\x93]\xf3\xcaS@g\x7f\xed%5\x9dS@:\xab\xf1\xf3\xcciS@\x9f\xde\x00N^aS@\x98\xa1u\x15,QS@\xd5\x83\x80\xc2l\xb7S@\x96[\xefC\x8bLS@i\xdd\x8ed\x18\xaaS@A*\x89h\xad\xbeS@6\xc6k\xf6\x05\xa5S@E\x0e\xcc\xf6\xaf8S@zB\xd9{\xeb\xa1S@\xd3\xa9\xc6B\xe7\xa2S@B\xdc\xcd\x17T\x8eS@\n.Xd\x0f\xa3S@\x87\x99\xe2\x8dv\xa4S@\t!p> \xacS@C\rT\t\xe2\xc8S@r\xfe\x11,n\x83S@q\xb4\x14W\x9d\xcbS@\x7f\xa8,\x17\'\x7fS@Z\xf9\x8a8%\x90S@\x88\x86\xab3\xa0yS@\xbd\xf4E\xe7\xdb\xa1S@\xac\\\x10=\xc8\xb6S@bPK\xdc\xc2\xc2S@\x8e\xf9\xda\x81\xa4\x8eS@GH\x17(\xaf\x8cS@&\xa5\x85\x895\xa7S@\x1bU\xa1\x8b\x01\xcfS@\x1c\x1b\xe3H\xac\xa9S@\xfdW\xa0\r\xc4\x8dS@\x7f\x10\xc5)\xed\x9eS@\x02\xe10\xa7\xe1\xb2S@Pl\xa5d\x8b\x80S@u\xae\xc0nZ\xb1S@\x8cJ1]Y~S@)4\xe9Q\xcf~S@M\x8b\x0e\x04\xb1\xcbS@\xff\x14%z\x9e\xcfS@i\xee\x161\xba\x82S@\xf2&3<kgS@&\xa3.TQqS@\x85\xee\x13\x98!qS@\x06y`$\xa2ZS@\xc1\xe9#z[\xa1S@[e\xfdt\xc9\xcdS@\xee~\x8a\xfb\x1adS@,\x17\xe3\x00\xbf\xa0S@{d\x88\x91\xe3AS@U\xad`\x18D\xbbS@m \xa6\x11\x1f\xa9S@\x86\x10%#\xcbvS@\x15\xfb\xb2g\xc5VS@\x86\x8b`\xde\x08\xadS@|y\xe7\xe3m\xb6S@\xf2\xd5/\x92f\xaaS@\xf1Z\xedq\xac\xa7S@\n\x8fO]\xa3\x9eS@n\xc3\xb4I\xc7\xa2S@\x14\x84\x90\xcb\xc3\xabS@\x82\xfeI\x89rzS@l\xc1EQhtS@D\xd8\x0f\xebpqS@\xd8\xb1M\xc8S\x88S@\x7f\x00\xf3${\xb9S@\x9d\xd5,Q\xbb\xbdS@\x11S^T\x08\xc8S@\xc2z\xbd\x1eo\xaeS@\xe2 sZ9JS@\xeds\x05N\x0b\x8eS@G\xff\x03\x98\xf7\x9fS@\xe1\xebC\x1f\'\x9fS@\xf5\x85l\xd4c\x93S@n\xef\x7f\x98\x02wS@\x93\xe3a\x97,\xcfS@\xdb\x18,S\xae\xb6S@3\x128\xed\x06\xa0S@2\xbfe\xa5\xf8\xa7S@\rU\x9eT\x9e\x90S@\x1a\xfd)\xac\xe1\xb8S@A\x9d15\tyS@\xb3\x87+\xb0\xd0\x81S@&\xa1\xda\xc32\x86S@ \x9c\x0e\xd5\r\xa1S@\x93\xb3\x82\r\x9b\xceS@\x988\x80\x99o^S@v/\x1d\xaa\xdb\x82S@\xcd\x8bi\xb8`\x88S@\xd0\xdc| T[S@\x82pN\xf5\x93tS@\x9c[\xfe\xbf\xb8\xb2S@f\xf1\x08\x0eRzS@\x180\x8e\x0b\r\x85S@\xf4\x1d\xcc\x08\xb4zS@!\xb8\x16\xb4\xc3{S@\xc4/\xf55\x95\xb3S@\x0b\xc3\x13\x88\xc9\xa1S@QS\xdaO}zS@\xcb\xb9Gd\x87\xa3S@\xed\xe1\r^0\xa4S@\x80rc\x08\x84\xa4S@\x81y_\xc2\xd6\xbcS@\t\x9d\xc5\x9c6\xbdS@zt\xa6\x86%bS@p\xbe\x16\xfb\xc1\xacS@\x059<\x95QAS@\xd5\xb4\x14,];S@\xd3\xf5\x81\xd2\x8a\xc7S@\x01\xeb\x99Ke\xb2S@\xae\xcd\x87\xfb,\x9fS@I\x81\xa8y\x07\x7fS@\x89\xe7\xf3\xd9\xe0\xadS@\xed\r\xcc\x958GS@H@\xb6K\xb8yS@\x08P\x87)\x83\x82S@f\xd5\x0c\xb3\xc8zS@T\xd0iI\xe5|S@\x11q\x1d>\x00\xb6S@\xde\xb0\x80Z\xd1JS@\xd6X\x8d\xfc\xba\xa0S@Bc$kX\xb5S@\x18p\xff\xa30\xa2S@O]\xff4\xccoS@\x01b\xcf:v\xabS@\xa7\x18\xab\xedS\xa7S@\xa85B\xe8u\x87S@\x99\x0fx\xfd\x9c\xcdS@\xbd"\xd0\xe9\xa5uS@\x86\xf1\xb6\x13\xaf\x9eS@\xd8\x11\':\xa1bS@T\xca\x9a\xd87\x8eS@?F\x05r\xbd\x8eS@[\xf3~[\x0c\xb3S@\xea\xa2\x96\x80@\xb9S@x\xdb70\x06\xbbS@\r3zcG\xbcS@\x02;\xc4\x8e\xf8aS@-\xc8EB\xa7\xbcS@\x12\xee\x18-A\xc6S@\xe2\xa86R^\xa8S@\xae\xdd\xdb\x1a\x8cyS@\xed"\xe3\nL^S@pA&G\xd6wS@`\x15\x0e\xb5xHS@\xff\xc0\xbf\x189;S@b Q\xf1T\xabS@\xfe\x0fK\xf9\x84\xbdS@\xbc\xe1i$@\x9fS@\x17\x93\xf6\xf8\xa8\x9eS@\xa7p\x8d\xc61\xa7S@\xe0RA\xd7\xa5AS@\xd9\xf0\xbe"S\xb2S@ \xa7\xeaC\x828S@\xca\x1f\\a\x8e\xbdS@\xd4\xc0\x921\x14_S@\xc1\xa5\x92\x9f\x0b\x8bS@\xb2\'\xa0\xa7\xe7\xadS@G\xedSdd\xbcS@\xe5\x0f\xdb\xe1TbS@\xe8\x93e1\x993S@$Hs\x15\xea\xb5S@\xfenKVnAS@4\x85\t`\xc3\x9eS@\xb0\x9d2\xdf\xd7\x9eS@\x18H\xc6\xc3\x89\xa1S@\xebZ\\\xb9}\xacS@\xe7\x88Jb\x02\xa5S@L\xa9\xb2\xa4\xadzS@\xe5%\x81\xc1\xce\x82S@\xd3\xb8d\t\x05\xc7S@\x1c\xc8\xabS\x00\x80S@l6\x1fT\x06\x90S@\x9d+\x035\x15\x88S@\xc0U\x93\x8e=\xa1S@|\x1a\xed\xde\xa7\xa9S@\x95\xdb\xab?\x82\xccS@h\xe0\xbe\xc6\x9a\xa3S@\xd8\x1e7\x16\xd5\xa7S@\x11\x9do\x12\x8a\x96S@\x9aRQ\x82\xdf\x9dS@\xcc\x8e\x1c\x02k\x9bS@\xaafXY1\x9bS@L"}\x0fU}S@^(\xe9=\xcb\xc5S@\xe0\xc0\xd4)\x1f;S@\x10\x8e7%\x96\x9dS@\xa3\xeb:\x80\x91\xccS@\t;\xe4\xa8R\x8eS@\xcflq\xd3\xbf{S@uW\xa5\x05\xf1\xb6S@\xe8e@\xbf\x99\xb8S@\xccdp\xe8!\xaaS@\xf1\xd0\x02\xcaf\xaaS@\xb7\x83\xd0u\x1e~S@\x06\xf4;\xa4>\xa9S@5RO$\x10oS@\x884\xf9$>}S@\x93\xda\x0e>\r\x9eS@\xff\x0e\x194+AS@\xe9\xfe\x9a\xd1\xab\x9bS@o\x0f!\xb6|AS@g\xcb\xcb\xf4FRS@u\x92yr\xfcxS@\xc7\xf3\x99)\xf0\x8eS@IF\xe5\x93o\x9eS@\xa7C\xc8\xbcu\x9bS@v\xb3\tYs\xa0S@\x8fz@\xd6\xc8\x91S@\x01Q;\xc3\xc4WS@@\xa1=r\x8d\xb6S@\xcd\x00\xc6\x18\n\xaaS@\xfe\x05\x107\x90oS@?\x14P\xe2\x87\xb7S@\xa3;\xa2\x82v\xb8S@YK\xa4\x89u\xa9S@I&\x19:\xdc\xa2S@\x11\xf8\xc6\xfe\x12\x9cS@\x13\x1b\x81\xb9\\\x8eS@\xf6`\x83\x9c;\x92S@\x8eaw"\'\x92S@\xda\xbe\xf0.F\xb7S@O\xf9\t\x16\xa4~S@9nW\xff\x98\xb9S@\xe5\xde9\xc4\x84\xbaS@\xe8 \xa1\xc6\x04\xbbS@\t\xe0\'6A\xc5S@\xb2\xf4\xc0\x98\xd7\xa7S@\x8b\xb9}\xdd\xf9QS@\xb5(z\x7f\xcf}S@w\xd0Pt\xa8\xacS@\xfb2\x9d\xdcpRS@\xaf\x11p\xff\x1fzS@\xc4\xb6J\xeb\x9a\xb5S@\xdbf}\xb0\x83\x9cS@\xe5LN\xb8\xaf\x9fS@\x86X\xd2JM\xa3S@\x03e\x19\xaa\x0bYS@\xceTTW*zS@\xd0\x1e\x94@\xbf\x91S@\xbd\x1b}\x05\xd3\xb6S@\xd5\xa4&\xae\xec\xb1S@\x98\xda9=\xfc\x8bS@\x84\x13\xfeW\x1d\xb2S@uL\xf4|\xc1\xacS@\x15\x90z\xd1\xe0\xb9S@$\xe3h7\xf6\xb9S@\x04\xddh\x9fj\x9cS@\xe7\x03\xabA\x14\x9cS@\xc0\xc7\x15?[\xacS@L\xa9X\xdd\x8f\xc3S@\x8a,\xc2\x1c\xb9\x92S@\xa2\x01\xe8\xba\xadaS@\xe0\x05\xdd`\xc2\xb2S@\xde\xac\xb09B\x94S@\xb7\xe3\xaf\x9a%\xcaS@\xc1\x96\x8fx\x8f\xcbS@\x84\r\xfc\xcdU\xccS@O\xa1\xa1\xda\xfd\x9cS@\xa1\xaf\x1du\xe2\xa9S@t\xd2\xde\xa3\x0c\x90S@X\xc45G`\x84S@\xd7\x8b\x03\xae+}S@`\x7f\xae\x15V}S@\x7f\xf8\xd0W\xb5}S@\x08+\xb7\x1dN\xa5S@5*qv\xdb\xb5S@\x96\xec\x93\'[\xb8S@C\xf7\xf4\x92\xc5SS@\xcb!\xb2\xa1\x0b<S@\x11d$\xb1\xabxS@\x92\xb7\xb4\xc7YxS@\x99\xc4d=p\x9eS@\'\xa8f\xb9>tS@k\xd3\xe0\xf4N\xb8S@#\x06q\x10\x9f\xb9S@\xe2\x80\xc4Lp\xc8S@\xd3\x01@D+\xb6S@\x1c\xfaw5ZyS@\r7O\xda)|S@\xf7\x16y\x95\xdc\xa9S@\x84\xdc\xd6\xfb\xd3|S@\x1a\x1a@z\xc8\x9fS@%\x8f`7\x02\xa2S@\x10~O\xf9\xfa\xb1S@\x1f\xeb<\xca\xe9GS@\xe0\xf2E\x92\xc7\xcbS@\t"aj\'\x82S@\xd5\x05#~e\x91S@\x03\x81\xffd+\xb5S@\x8e\x174k\x00\xc4S@\n \x94\x82/\xaaS@\xe26\x1fh\xfb\x9eS@"lOsfwS@g\x04\xa7\x9b\t\x7fS@\xee@\xe1$\x16\xa2S@Y\xa9<\xc0\xe1xS@\xccs\x80"\xa3\xc9S@\xf0\x1eU\xa7\xc3\x99S@0\xc9\x91{K\xb5S@\x19\x9a\xc4\xe8\xca\xb7S@\xcc\xdb\x00\xe2W\x9eS@{b\x91\xcdL\xb9S@9yI"C\x8aS@\xcaRD\xabq|S@\xe3\xd7\xf5\xf6\x8b\xa3S@\x9fV\xbd\x86\x10AS@\xf53\xea_\x03JS@d6\x84\xdd\xa1tS@}\x8a\xe1\x1bw\xc7S@h\x8a\x8c\x8e\xa3\x9dS@\x84\x19\xcf\x11\xb6\xb7S@"\xf5\xe2\xf6\xc4MS@\x8fPxo\x1e\x80S@\'h\x83\x05\x88\x90S@\xa2b\n\xbc\x85\xb6S@\xf6\xcb\xc2\x9d\xbe\xcaS@\xf1\x82I\x89\xd1\xb5S@\xa3w}Q\xa9PS@\x172\x8d_4\xb5S@\xc1-\xc0\x13=\xafS@\xb3\xcf\xb8\xf8f\xaeS@\x9c\xef\x1e\r\x85ZS@QX$}\xcd\x9fS@\xdd\xd5\x84\xf9?\x9aS@*t\xfb@o\x9fS@8\xb1 \x1f.XS@\xf2\xfc\x0f\xa0\xdfGS@h\xa0\r\x17\xbaxS@/\xb5\xfc\xc3\x15xS@\xa4\xdf\xc8\xf1+\xc6S@\xe6\xa8\x19\x01\xb1\xc7S@\xb2\xe9\t\x15\xc0\x8aS@t\xb9\xd27\xff\xc6S@\x9d\x96\xd5\xc8G~S@<\x98\xd8S\xc6\xb7S@$\x80\x92\xc1S\x8bS@r\xee\x9e\xcb\xd1\x88S@\x99$X\x97\x88\xa9S@\xae\xf4\x81\x9c\x98{S@WfS\xe8T}S@\x88\xe3>\xe2l\xc7S@c\xed[w\x8e\x85S@\xe0\xe9\xe5\xce\xeb\x9dS@\x00\xe5\xf7\x97\xc8\x94S@\x91e\xd7,\xfeZS@j\xa8\xa68]nS@\xd2\x0f\xe8\xb3G\x9eS@\xffTs\x00\xfe\xc2S@W;5\x16E\xc9S@\xd0\xe6\xea\xf1\x92xS@\xe8\xd1Z\x9f\x1f\xaaS@y9R\x12\x82MS@Ob\xbd;u\x9eS@0\x96\xab\xc5\x15\x9eS@\x88\x99X\x80\xac\xaaS@\xc0tZ\xe01\x94S@\xbf{\x96\\\x98\x93S@\x9c\xb9Z\xa1p\xc6S@\xef\xce\xffI\xdcYS@\xf7i\xca\xce\x10xS@CJ\x15C\x80\xb7S@\xcb/\xeax\xf3xS@\xf5\xbc\xea\xda\x94yS@\xfb\xdb5}K{S@\xa7t\x7f\xbf\xef\x90S@rE\x96\x1e\x91\xb2S@?\xef\x83\xef\xab@S@\x0c\xf0\xd0X~\xaaS@x\x1f\xff\xc1\xb8hS@\xf1\xa4\r`\xd5\xb6S@JN\x85\xf3\x80nS@\x83\xcb\xaa\x89O\xc5S@\x0f\x91\xfa\xea\x11vS@\x1bv\xb2\xe4\xe5\xa6S@^r\xb30z}S@b`#\x1e|ZS@/\x1b\r\xbe\x85\xc2S@YQ\xde\xd5B\xb9S@V\xc7\xc3\xa0@RS@\x97{\xb2\x7ftzS@\xfeb\x83\x15\x0c\x9eS@)\xa7\x18\xba\r\x9eS@\r-\xae\xd4\xec\x91S@0\xe8=\x98\x92\xb6S@~\xc7\xd8\x9dT\x85S@6B\x8di\x1cvS@@\xfat\xc1;\x82S@KP\x8a&\x92GS@\xa6\x8a\xa7\xa5\xd0\x9eS@\x08b\xd6\x8em\x94S@\x8f\x1d\x82\xc6\xaa\x93S@\n\xf6`#\xdf\xb6S@\x93\x83\x95\xd8f\xb6S@\x02\xb1\x05\x13v\xb2S@\xcd\x93[6\x12\xc5S@\xbf\xa3\x01r\xcb\x98S@\x7f\xf3\xfa\xad^\x99S@.\xcdt/y\xb5S@\xe9\x12\xca1\xe1\x9cS@\xd7,\'y\r\xc2S@s\x9a"\xc7\xac\x93S@\xcd\xf3&\xe1F\xa8S@g\xeb>\x9b\xa4xS@\x98\xa0\xc7\x1d\xf1yS@\xd3#fA\x83\xa0S@\xeb\xad\xf0\xe6\xe5\xb6S@\x81\xf8\x80\x1e\x87\xbaS@\x8d9U\xd3\n\xc2S@\xde<\xef]\xe8US@f\x88\xa3\x82T\x85S@{\xba\xedH\xa2\x9cS@\xdf\xdb\xc0\xe3\xb5\x86S@\xfe\xf2S\xd3\x04\xb8S@0\xdc\xb3b\xa4\x8aS@\xea\x88~\xeb\xdb\x9eS@\x00\xfc\x17\xe3U\x9eS@O\xed\xde\xd7\x9c\x94S@\x02\xf4r\x98\x8b\x91S@T\xf4rp\xad\x85S@\xcf\x87\xf6\xaaL\xabS@G\x03<\x8d\xeb{S@\x06M\x96\x85\x1f\xacS@#5\x01\xddXyS@\xff\x06\n\xa7\x02\xb8S@\xe1\xe7\x1e\x95\\\xb5S@j\xd1M\xda\xe0\xb8S@\x84\x14\x92?w\xc1S@Es3\x16\xbd\xc1S@\x01\xc0\re*\xc8S@\xaa\x16&EW<S@\x10\x04\x13\xf6WYS@\xc2\xae\xba\xd5\x9aZS@,\xcd\x14\x18R[S@J\xd1\x04TZ\xb0S@\xbfy\x82\xd3\xde\xb4S@cI-\xf9\x93\xc4S@\x97\x908|\xce\xc4S@\x84T\xfc\xb4\x98\xa0S@u\xd1-\xbb\xbe\x9fS@\xc56\x1bj\xc3\x99S@,J\xc7,P\x91S@\xd2V\nj\xcf\x8bS@\xe1y\xb6\xc7lzS@\xb3\xa86\xcb\xde\xa0S@g\xd0"x\xa5\xadS@\x1ac\xfd\xb2F\x94S@\xff\xe1\xe0\x7f\xdb\xadS@\xab\x0e>\xa5\x8blS@\xb1\xbc4\xb3\xf3tS@\xf0!t\x9d(\xa9S@\xb8\x93\xf9\x08\x83yS@\xa78\xce\x86\x01yS@\xb3q\xa2p\xcd\x81S@\x88\x0f\x84\x17#\xb6S@#\xd8`\x12\xd2\xb4S@\t\x05\xae\x91\xcb\x96S@\x9fd`\xb1\xf1\xaeS@\xa5Qhe\x96\x97S@^\xa1\x1f\xe9\xa7\xa3S@\xda\xe4\xeac\xd1\xb4S@\x17\xbe\x84{\x97\xb9S@\xdeq\xa1Q\x03\xa0S@\xaa\x87K\x16\xa4\x9fS@# C7\xe2\xc2S@\x08\xee\xbc\x18I\xa0S@\xadW\xf9\xf5\xfa\xc7S@AB\x15A\xb6\x97S@\xb4\n2\x9e\x89zS@1\x12\x8cc\x8f\xa2S@\xa3\xcc\x03\x05\xb3\xbbS@\xce\xee\xc1\xcd\xc7\xc0S@W\x0e]tI\xc1S@\x83@\x9ce\xfe\xa9S@\x04\xf4.\xdeQ\x9fS@l\xf5!j\x81\xaaS@H\x12\xf3$Q{S@o\x92\xa5\xad\x7f\xb9S@\x8d"%\xf1k\xa1S@g|j8\\\xc2S@\xbd\xcf\xca\xeeJ\xa0S@\xfdGo\xe1\xc9\x9eS@\x8e\xca\xf3\x05\'\x8aS@\x17$\xb8\xf3\xbbtS@\xcaPdf\x85\x9fS@\xeav\xc8\xcd1zS@\x17\\f\x07YyS@\xd1gn\xeeW\xc1S@\t.\x95\xcb\x00\xc9S@\x9d\x7fK\xc8\x08\xc4S@\x94\xfb\xe3=y\x8eS@/\xd6M\xa3\xe5\x9eS@\xc6\xc5\x05\xc4]\x80S@\x1d\xbd\xfa\x1b\r\xaaS@\x06"\x082\xb0tS@\xd6l{\xaby\x9fS@/\x14\xa4<\t\xa3S@\x137X\xeb\xae\xa6S@\xaf\xf4\xd3\xcbB\x83S@\xe8\x02\x1dk\x93\xbeS@A(\x15&\x0c\xabS@\xaf;\xf2_\x0b\xa9S@\xaat\x97\xfe\xad\xb9S@!\x114\xee\xe4\x9aS@\x1d4\xd8\x84\xa7\xc3S@\xe5\x14\rlx\xb1S@\x92d\x08&\xffzS@\x7fPH\x1eZ\xadS@}Z\xea\x94\xbe\xadS@\x9fx"\xca\x10\x87S@\x9di]\xe8\xe8\xa9S@7C\x1cg!tS@?\x96\x97\x1c\xa3\xc1S@\x085\r\xe2\xc9sS@L\xc4y\xd6\xbc\x93S@=S\xb8z\x8a\xc3S@\x91\x93F\xa9Z\xa5S@\x97)mnAtS@\xf6B\xf9\x19\x93\xa4S@\xa4\x90e\x95V\xc3S@b\x1a\xb4r\\\x92S@\xe9\xf3d\x98|\xadS@k\xef<#\xa5\x92S@]o5\x1c\xfa\xb2S@3\xa9\x15\xd5\x06vS@\x03\xa9\xca\xb97\xc1S@\xfbH\x8aO\x9f}S@\xa0YX\x87\x01\xa5S@T\xdc\x18R}\xa3S@\x8d\xae\xa6D\x12\xc4S@\xda\xe5\x02\xcd\xfa\xa1S@\xd7\xc7\xc6\xd3d\xb3S@\x93\xca\x0f,=\x87S@\xa1&>U\xf3\xb8S@6:\xda&/\xb8S@q\xfe`\xbdy\xa9S@\x0f\x17\xfc\xa6g\xbeS@\x06\xd6\xa3\x8d\x96\xaeS@\xcb\xe7\xbe\x186\x98S@*\xac\xdf[\x99QS@,\xee\x81b\x18nS@\x84@\x1c\xab\x85\xa5S@S\x08]\xcd\xd8\xa8S@A\xb0\xbb\xe3\x01\xacS@\x11*|\xeev\x8aS@\x86\x96\x98V[\x89S@64\xb5SY\xb8S@\xfd\xed]\x94h\x88S@\xee\xd2\xf8\xa1\xeb>S@\xb2\x92\xdc\x89\x0c\xb9S@\x89\xf5`\x0b.}S@\x17iQ\xb73zS@\x03\x08\xd4\xf0\nuS@\xaa\xd3\xec@I\x9fS@\x88<\xa5D\x04\x86S@"\xe6Z&\xbc\xa1S@R}\xb2:6\xbbS@\x94\xff\xdc\x83\xbe\xb7S@\x93\xe9!\xc6\x9b\x96S@\xa1\xdem\xe1~\x88S@e\xd8K,\x15\xacS@V\x9c~bk\xb6S@\x98h\x18\x86*\xa1S@\xbfZ\x02\x06\xf5\x9eS@\xe7zM\xe0\xc7\xc0S@z\x83B\xe1\xc4KS@o\x9fM\xf2f\x89S@U#M\x82D\xb8S@\xd4OyL:\x86S@Mv]&\x9c\xbfS@\xed\x7f\x1b\xb4\x13\xc1S@\xaa\xe9\x95P\xc4\xaeS@\xae\xaa9\xa5\xe9\x99S@\xf1n8\xddU\xacS@\x08\xd3\xf7\x84\x8aiS@\xac-Zf\xe1kS@\x90\x9az\xf3\x00\xa5S@\xa2\xde\xd2BO\xa3S@\xaeI\xd0W\xa3\xbfS@\xbaq\x17\xe6\x92>S@\x18\xad\xa5Z\x1c\x7fS@\xdc\xf4\xd8\xfa\xd1zS@[l\xb4\xf9\x97]S@\xb0\xf8MC*JS@\x14\xc28\x1f\xc0\x97S@:\xd1\xab\x8d;\x97S@\x07\xe5\x9c\x1a\xe6\xb9S@\x94\x9b\xb6\xa2\xa0lS@\x85}\xbf\x9d\xfd\xbdS@2\x9d\xc4\xe9\x89\xbbS@\xe3\xb6\xcd\x11"\x85S@\x069G\xa9\x1a\xb2S@\xf9M\xa4Z\x99\x8cS@\x88\xb9n\xf1\x12\xaeS@\xc8\xb5\x96\x9e0\xbfS@\xfd`:\xfd\x89\xbfS@7\xc0\xaf\x1f&\xc2S@\x86\xe8\x96@QGS@\x82\xaa\x0bA\xf2[S@\xacq\x80\xb7\xc1\xacS@,\xab\x8ej\xe9\x92S@4\xce\xbe?\xf9\x9fS@2\xea\xa2\xebg\x9eS@\x9eN\x8d\x0f\xfd\xa8S@V\x9c\x84_:kS@\\\x81\xe3{\xd7gS@G\x98\xfb\x84\xf7}S@\xad\xf0\x8a+\xb2\xadS@\\\x1f\x8c\x14\xcc\xbcS@\x17\xac^\x9f%\xadS@\xb7T\x8c\x88l\xb1S@"t\xbf\x85R\xa3S@\xf9\xa6(\x8e\xef\xbeS@\xd3\xbd\xe0\xd3\x17\x82S@\xdd=\xdc\xbe\xb3\xbbS@\x82/\xabs\xfd\x88S@T\x13\xa7\xc1\xab\xacS@Q\xac\xf0\x99\x11yS@\xdbg\x00\xcf\'\x8bS@\xd6e\x9aG{\xbdS@\x80G\xf4z\xc1\xbdS@j\x8b\xf8{\xa0\x95S@\x85v*\t\xa2\xccS@\xf0\xba\x93\x9ag\xa3S@5,\xeb*\'}S@\xfd0PGu\xc0S@\xc2\x10t\xe6\xa1\x80S@5z~\xc1\xaf\x99S@ZB\x82\xcd,\x93S@u1\x96Y\r\x8aS@\x17T\x0fV\xe3\x87S@$\xe1R\xab\xc0\x86S@\x94\x82\xc6\xc6\xf3\xb0S@\xaa\xbf\xea\x06\xf0\x8aS@\x19j\x8a\xef\x92\xb9S@h\xd5#\xd1\x19\xc0S@\xec\xa7\x0b/\x7f\xa2S@\xcf\x0b\xfe\x8c\x0efS@I\xfcT\x83\xdf\x97S@FPX\xc7svS@\xbb\xee\x8c2j\x8cS@\xd0@\x8e\x8a\x9c\xb0S@\r\xdf\xe4\xb2p\x83S@\x96\x1bU\x9e\xb5\x80S@\x9b\xc1\xe6>\x1a\x80S@R\xf6\x13;S\xbdS@)\xe3\x8a\x11v\xc0S@\xc9p\xbdU\xa4\x8bS@\x14\x15Z\x94\xbb\x8cS@\xd1\xd7\x1e&\x9c\xb0S@1[\x9e\xd9\x95\xafS@\xfe\xc8T\x14\xf8\xa1S@\x84\x03\xac\xba\xb1uS@n\\\x8a65\x9bS@\x8a\xe7\xea\x93\x1d\xa9S@]C\xeb8\x03\x84S@\xe05\xf6e~\\S@\x97L\xbd\x0f\x90\xa5S@\x11\x95\xfd\x11\xc3\xaaS@S\x12|\xd8@OS@j^\x1d\x11\x1f\x9fS@\xe8TZ\xba\xf7\x9fS@\x0e\xcczl\xce\x95S@O\x89X\xff\xee\xc0S@\x9c\xd4U\xd4\xce\x84S@\xd5\xc7a\x88\xfd\x8fS@\xe2\xb5\xca@\xd7\x83S@\xbe|\x06yN\x9bS@\x0f\x80\xdb|\xd1\xb7S@|=\xe5p\xc3\xbdS@u*\x10\xbd\xb3\xb7S@}\x87\xfa(\xdc\x8cS@\xb5\xbf\x81\x93(\xb7S@\x90\x15\x82\x84\x99\x88S@Pm\xeb@\x98eS@R\xba\xb3\x93\xaf\xbfS@\xf6cL\x9f0OS@a\x80\xef\xa7n\xc8S@\r~\xd31\xbd\x9aS@\xd5\xe4^\xf9\x88\xa3S@m["\xb9\x1b\xa9S@W\xaaG\xde\x82\x8aS@L1W\xf0]\xbfS@P\x17\xa4\xcc\xc9zS@\xd0A\xff\xff#\xb9S@\xb1\xbd\xa4\x9f\xc5\xa3S@:\xaa\xbb\xa7\n]S@s\xb0\xfe=G\xafS@\xb1\x98zG\x8d\x9dS@\x97\xe1\xd3kz\xbdS@f.\xab#\x03hS@\xbe\xa1\xff\xaa\xee\x9fS@b\x99\xc6I\xb9\x8aS@l9\x08k`\x9fS@\x99\xde\x9cHq\xa6S@ ,\x8b\xfe:\xb3S@\xdb\xd4yx\xdf\xa8S@\xe5\xc7s\x92\xcd[S@\x97\xf7\x85\x14\x1c\xbeS@$b\x12\xfe\xf4\xbfS@\xcf\xf9\xfe\xb1\xd7\xb9S@8\xd1\x9a\x0bX\xb9S@7=\xa0-\x96\x9cS@\xf8j8\x850\x89S@\xc7>\xa5\x13\x05\x85S@\xe6\xfd\xf21cIS@\xba\xbb\xc5#\x19\xb9S@F\xfa\x1f!\x14\xa9S@qV \x14\x8c\xb9S@\xd1\x92)#?\x9cS@\x1e7L\xafx\x8bS@(\xc6\x9e-\xae\xb6S@\xbc\x04\x18\x10I]S@\x83x\xbe\xdf$yS@\xb9\xa3hR*\xa3S@~\x879H\x16\xa8S@\x97\x00p\x14\x92\xbfS@]~1\xae*]S@\xfc\\Y\xb5x\x9eS@G\xa8\xa9k\xcd\xa7S@5\x12\xdbYC\xa7S@"\x1f)\xaa\xef\xa8S@u\x96\x19\xdd\xd3\xb4S@\\M_S\xcf\xbeS@\xb1\xaa\x8f\xe6\xcb\xa3S@2\x03\xcd\x8e\x89\xa3S@+\xc1\xd1\x18\xc0\xb9S@\xd4\x91\xfa3\xe6\xb0S@n+\x1e\x1e\xac\xb0S@\x19&\xaa@q\xb3S@\x81\x15\xe2w\xb4US@\xf7D\xca\xaf\xfd\xacS@@R\xc8\xbf\xb2tS@^\x05\x82]\x02\xaaS@\x91\x92\n\xe0O\x9aS@\x86\xd7\xa2\xd0\x83\xbfS@\xef\xcc\r\x18|hS@\xa5\xb3\xe3\x90LvS@\xcaUq\xa6\xf1\x83S@j\xe0\xf6\x83\xc5\xaaS@\x08\xef\xf9\xfc\xb2\xb6S@\xa7\xa5\xad\xea\x9e\xb6S@s\x16kY\x86\xb4S@\x17\xbe\x8a\x82\x8a\xbfS@\xbe\x883\xd0\xa7\xbfS@\xb8-\x83\xa1C\xa5S@ZV }\xef\x9bS@~&\xb1/\xc6\x8eS@!r\x96\x03\xf2\x93S@0\xc0\xcd\xdf\xf2\x8dS@\xd4x\xc03\xb8\xbfS@\x18I\xfe$:\x9aS@\xca\xa4V\x0f|\x9eS@C\xf2RccIS@\xcd\t\x92_~\x9cS@{/\xb0\x16\xbfkS@\xcb\xb0\xfcJ\x88\xa8S@\xdf_\xd5\x04\x03\x7fS@-\\\xcb~\x8e\xa9S@\xa2\x85\x14\xcdJ\xadS@\xe5\xe63~G\xa4S@\x96\xa3\xcf\x9b\x94\x9eS@\xf4\xdf\xf1\xee-lS@\x93$m\x89\x08vS@\x0e\xbf\xf8\xb2\xf0\x9eS@\x8e3/\x80\x9b\xadS@\xb2\t9\xde\xbaiS@\xc1\x97\xde\x07\xd7\xbcS@\x84(!*"\xafS@$E\x0f_\x83\xa7S@\x7f/\xafg\x98\xb3S@\x0eYuU\x9b\x9fS@\xed\x1b\xc7\xf6\xf6kS@\x18b\xfe\xa4s\x96S@\x98\xca\xe5\xbc\xb0uS@\x9f\x03\x98!\xcc\xb5S@\x89\xe5\x90\xc05\xb1S@\xf7\xab\xa4\xea\x9b\xb6S@\xaf\xbaw~&\x98S@\xbb\xd1-~\x08\xa5S@\xadT\x03g\xfd\xb2S@\x06\',\xdfv\xacS@\xcd]\\\xbd\x80\x9bS@\xfa\xe7\xb5\xda\xb4\xaeS@\xbd$\xfa\xc4\x08\xb6S@*\xf8ez\x88kS@i\x03#\x87\xba\x84S@ih\x0cTP\x7fS@\x12\xee\xccE@\x93S@\xd8\xfcR?\xdb\x9eS@z\x82\x8d\x185\x9eS@\x81\'\x13\x1a3\\S@\x16\xc5d\x90\x8d\xa8S@H\x1f\x87)a\xafS@+\xa8B\x00\xf2\x9bS@m<[\x18\xc3\x9aS@\xc1\x15\xd2wL\xbeS@\xebX<\xbe\xd2\x84S@\xbct\x9azG\xaeS@\xdedG\xc5\xf0\x97S@\x84l\x84\xc2\xc5NS@\x90-\xa4\xd3\xb7\x9dS@\x1d\rw2ZOS@*(\xf6\x15\xc2\x9bS@v8\x16HlMS@\xe8\x0b\x91\xc7\x91\xb5S@\xd9W&\xf1\xb3IS@H\xb4\x7f \x15\x9cS@\x11\x0e\x96\xa3\xeeiS@IbD8\x02\x86S@\x1c\x89\xdc\xf3G\xb6S@\xc0t\xacK0\xaeS@\x119\xfd9q\xaeS@\x19?p\x83\xab\x9aS@\xb6o8m&\x8dS@\xa7\x8d\x84\x85P\x8aS@\xfe\xd3\x88Ob\x85S@I\x18j\x82\xd9\x84S@\x83\xb2hT\xf4\xa7S@\xec\xe8k\x94,\x86S@Jq\x1e&%\xb5S@\x90\xfb\x15\xb7I\xa6S@I\xa0\x00W\xf6\x98S@V\x198\xa8\xb9\x9bS@w\xb3Y%`\x7fS@\xf0f[P\xb7\xbdS@L)\xcaC\xd6kS@\xd3\x85\x149j\xbbS@\t\x02c\xd5K\x96S@$\x83\xaf\xd6^^S@\x98\xdc\xcb~\x0b\x9aS@\xde\xe7+\xab\xdf\x9dS@E\x8e\x1d\xce\xbd\xa8S@\x8b\xa1\xa5\xb6\x1c\xa7S@\xab[\xbe\xc4L\xa1S@f\xb2\xf6[VtS@I\xf8\xd4\x07\xf2iS@\x8b\x1c\xff\x8c\x99JS@+\x19O\xb2*|S@\xc2\xfe\xd1E\xf4\xbdS@|\xac\xd9;\xddeS@\xbd\xa2p\xa09\xb3S@JNd\xb1\xd2\xacS@\t\x16j\xfc.\xa3S@\x9e\xd8l\xd7,\x86S@\xb3\xb5\xb2\xeb\x98\x85S@Ix\xde\x86\xd6\xadS@\x1ahD%=\x88S@\xe1\xbem\xdai\x81S@\x82\x135p\xb8\x9eS@\xd0\xd9K~\xd6\x9eS@\xd5y#\x88\xfe\x9eS@\x1a&\xbc\xf8T\xa0S@\x0b\xbdz\xc0M\xa5S@\xad\x15\xfc\xf9k\xa4S@\xa7\x02!"\xfb\x99S@\xfeu\x05P.\x9bS@V\xac\x10\xfe\xc9=S@\xedK+\xe6\xf1~S@\xf3U\xaa\x14\xdc\xb6S@,z*\x0c\xcfiS@P\xa9Edk\xbaS@\xb4}\xe4\x0fV\x9cS@"Z\xbe\xcf\xbf;S@\xd2\xdd\'k\xdc\xacS@n\xaf\xf5%f\xacS@\xc3\xfexX\x13_S@^\x94[\x8bf\x96S@\x85Z\x05f\x9f\x95S@\x93\xfa\x8cUC\xacS@\'L\x11\xd0\x0e`S@\x0fa\xdc\x88e\xa1S@Z\x93W7\x0e\xb6S@\x85\x9a\x066\x17\xb5S@\t\xe9\xdf0\xd3\xa7S@`\xef\x18_\x8d\xa9S@\xe7u\xe2\xbb\xe4]S@&<0\x923\x9bS@\x1a\x1cN\xa9\xbasS@6\xf0\x7f\x10}\xa7S@\x8e\xc8\xed\xc8\xb4\xa7S@\x0f\t\xfc\xa9\xe7\xb1S@\xe2\xbb\x81\x16H\xa7S@H+\xae\x7f\x94\xaeS@\x9e\x97T$Z\x96S@I\xe0 \xda~\xbaS@)\xf1\xb1\x8a\xab^S@\xa1\xfeq"\r\xa1S@\x04\xdd\xfb\x9c\xe8\x98S@:\xa7\xbd\xc3+\x9eS@:D)\xf9\xbc\xa8S@A\x90qN\xe4\xa8S@\xb0\xc45z\n\xb9S@x2D\x03\x8a[S@S\x02\x1b\x92\xf6\xb8S@\xa3!\xbb;\x02_S@\x1b^\x00\'_\xb6S@1\x9bV\x82\xfdgS@\xc2fF\xe5jjS@\x82D<\xdc|\xafS@\xe1\x9c\x1a\x14\xe1bS@\xa9\x14*\xd1\xa4hS@\x83|\xa2y\x0b\xa6S@\xd4\xd5W\x967sS@\x9f rOpgS@\xb9\xfe\xf3\x98\xc7\x9bS@\xed\x1b\xee\xfe&\xaeS@R$Bj\xf3xS@\xadj\xb2\x96\xd7rS@4\xe1\xc4-0\xa7S@\rCB*s\xb9S@v\xb8\x1eF\xacrS@?\xa0\xae/J\xb6S@\xbf\xcd\x90XL\xb7S@L\xcd"9\x7f\x9cS@W\xb6\x81\x1c\xdf\xb5S@\xff\xd2[`\xd4\xafS@\xae\xf8\xcdA\xd0\x84S@e\x0cs=\xf8\xa6S@km\x82\xd4<\xa2S@\x813\xed`i\x83S@\xc7f%07\xa8S@Qg\xd5\xe9n\x86S@\x98\xac\xe3E\xff\xabS@\xde\xe0PhE\xb7S@h=1\\PKS@\xc9%k\xcd\xb3\xa6S@A\xe0\x99\x1a\x87MS@<\x88\xa6\xfaszS@\xa1\xb9\xf0\x1a\x15gS@j\xff#\x15\x8e\x9aS@\x9b\xe7\x16\xb2\xc5\x95S@Kz%\x0f?jS@\xde\xe6p\xab\xf8\xa7S@<\x1f\x1bX|\x84S@52\'WQ=S@\xfc\x18\x88\xfc\xbb\xb9S@\xec\xd7b\xd4\x8e[S@\xe8\x08\x06\xdb\xd0iS@\xa4\xd6\xd6r\xbe\xa4S@\x1c\xef}\x16b\xb0S@\xb1\xe6\x94\xb1\xf5\xbeS@\xec)a\xc9\x83\xb1S@23"\xd9HrS@;\x00\x9b\xfc\x0e\xabS@\x85t&d(\xb7S@\xf1\xa4\x83W^\xb5S@\xde@\x00\x8c\x9c\xb6S@\x96ft\xfe\x84\xb9S@\xe3y\\=M\xb4S@c\xe8(\x18iYS@\x802\x9a_\xbd\x84S@\x0b\x00\x08\xc7pPS@8W\xb5\x077\xa3S@\xd2x\x90\x1b\x11\x88S@\x1b\xf9\x19\\RzS@c\xc75U+\xa7S@\x99\x86u\xa1@\xb7S@d#\x13_\x07\xbeS@\x00.5\xd8\x0c_S@\xc5\xa6K\xe0e\xafS@\x0c\x1e\xbb\x9d\xf2\xa8S@\xd62i\x00q\x86S@\xd76\x0bt\xf9\x95S@3p*<;|S@!\x9d\x90\x95:\xadS@*\x8a\\h\xa0\xa5S@g+\xfd\xff\xb9\x85S@\x93\x18gQ\\\xacS@\x06\x06\x05\xa3<\xb3S@\x8b\xb6\x0f(~yS@\xc3\x19\xbbu\xde\xc8S@s\xac\x0bW\x9ezS@k\xc8\xaf\xd1\xcc\xceS@\xf6^\x9fYX\x90S@t\x85]\xb5\xa4\xa1S@\xa0\'\xd6\x04RvS@\x13\x8b\xfa\xdf\xbd|S@\xfdc\xefM\x88\x88S@Vg\xe2\x963~S@\x0fD\t\xa4\xcc\x88S@"\xe50\xe9niS@\x0c\xa5\x1c\x13xeS@\x9f\xd9b\xb3z\x89S@\xce\x9b\xf3k_\xaaS@D\xab\xcb \x85\xb0S@\x08\x7fd\x13^\x93S@\x1c\xb8\x7f\xa7d\x83S@\xf1\x0e\x84\x98hWS@\xc9\xd9\x97y\xf2\xa1S@\x02\xc0\xae\xc2o\xcdS@\x9e\x03\xd9\xfcE\xb0S@\x83x\x8c\xb1\x9e\x92S@L+L\xf91nS@,[\x9b\x92\xb0;S@Gg\xe7\x17u\xc1S@f\xbf\xd8\xc9\xa3\xa6S@\x93Y\xdf\xb9D{S@P\x98:\xc1\xc6iS@\xbc\xeb\x8c{,\xb6S@s\x9c\xb4\xf6r\x86S@\x04 bV9\xc3S@t\xca\x88g\xc4\xbdS@\xf4v\x00\xfc\x0f\xa6S@^\xf0 \xb8\xe4yS@\xa6h<\xde\xe8\xc6S@\xa2~0\xd4\xf0GS@u\xf5\x8e\x8e\x98\x84S@\x95\x17\x92\xd3MbS@\x9cKb\x18\x1aaS@\xee\xd0\xb8\xd5\x00\xb4S@\xda\x19\xe22\xb5WS@\x8a\x0c#\xeb\xb8JS@I\xe2\xa5\xde\xf6\xb7S@\x13\xdd`\x88\x02\x94S@\xb3\xfe\xe2\x8a\xa9QS@l(\x8c\x99\x8c\x9eS@\x90\xc8\xdf#\x91|S@J\x9b\xe7\xc2\xbe|S@\x03W\x06\xb38\xbbS@\x15Y\xb6d\x1bjS@`\xca k\x9bPS@\xce\x8fU2\xd6kS@\t\x89(C)nS@\xd6CS\xa9y\xd3S@IAd\x1a\xce\xb9S@\xa4\xa7\xad\xf7\xe3\xb8S@=\xb7**\xb2\xcfS@T\xc1]\x95`\xd1S@^Y\xbf\x99\x98\xc3S@\x9e\xd1\x8c\xa5\x1f]S@\x1f\xcd\\\xab\xd9\xadS@)\x86\xe5\x03\xd1\xbfS@i\x9fv\x17\xfb\xc2S@\xc0\x9f\x94\xe5\x1a\x92S@et\xc4\xf0\x9cuS@i\xb7Yw\xd6zS@$F\xd4\xccr\x96S@\x8a\xb4\r$\xac\xc2S@\xd8.\x93*k\xc2S@O.\xf6\xd5\xd8\xcdS@\xbe6\xd6Q\xfc\xd1S@\xf6\x88\x91L8\x94S@\x02\xda\xaa\xa5\xe8\xa2S@\x97\xea\xbalM\xcfS@\x0c\x85\xcf\xfb\xc9\xd3S@8\x90eqezS@\x89!5\x18\x90zS@\x85\xf3\x1cz7\x8aS@\xc4P\x84u\xd7}S@\x8cK\xfc\xb24\xc0S@\xb6w\x8e\x9b\xd6\xa7S@\xff\x0cCs\x8f\xd4S@\xcd\x94\xb1_\xb6\xb1S@\xc2\xd1\xd2H\xbf\xb7S@"\xe6|\x0f\xfa\x83S@\xcc\xde\x8a\xea\xba\xbaS@m\xb9\xfc\x9c\x07\xabS@\x14\x82\xcc%\xb5\xd3S@\xc7\x01\xcf\xed\xf2\xa7S@\x05\xfc\xbb\xa6\x9c\x8fS@\r\x01>(\xd8\x82S@86\xa8\xa8\xb2\x80S@\x1b\xd1\xe4\xad\xcf\xbaS@\x97\x18OU\x8c\xb9S@{\xdfr\xaf\x8b\xa9S@%\xa8\xea\xe5\x8byS@\x05\xc5\r\xb4\x95iS@\xa8\x17\x8d\xc9\x06\xbdS@/u\xb2\xcb_\xd1S@\xe2\xa1%\xbb\x1a\xd3S@\xb2903(\xd4S@x4\xf1\xb2E\xa5S@>\x1d[\'\x91VS@\xaeh\xcb\x8b\x95\xbcS@\xb1\x03\xb2\xd4Z\xb8S@`\xba\ttR\xcdS@\xb0\x80\xbf\x1b\xc8\xcdS@\x1f\x97O\\=\xceS@\xdf\xe8]\xdf\x9a\xceS@\x12\xfbk`o\xb5S@pa\xfb\xee\x05\xb7S@\x0b\xdc\x0f\xd5vAS@\xb7Kc\xe7\xa3GS@\x0e"\x91\xd1\x02\xb9S@\xd0s\xb0u\x95\xcdS@\xc1\xdd:2\xf4\xb9S@\x14\x92oR\n\xbbS@z\xf0\x9f\xba\xd4\xb7S@\xc6\x811K\x89\xcbS@\xbe\x93\xc4"\x0c\xccS@fT5\x9a\xc9\xccS@\xb4\xcf%\x98z\xaeS@R\xf1P\xda\xbd\xd0S@\x1e\xa4\x8d\x81?\xcdS@\xe3\xb6\xfa\x8f`\xb0S@\xb7\xc0\x85\x98\x04\xd1S@.\xc8\x14;^\x92S@F%\xe2\x88\xcc\xb0S@\x80KBc \xa1S@\x82\x04\x81\xdc\xf2\xa5S@i{O\x04k\x81S@\x08b\x0e\x16Y\xbbS@\xd5\x8cZC\xa7\xb0S@\xf0\xb6\xc9y\xd1\x9cS@\xca\xf5\xef\x84\xf1\x83S@\xe21n\x0c*\xa9S@R4p\xcb-\x80S@\xd0\r\xd2\xc6C\xbaS@\xf3,(ux\x9eS@\x91;f\xc5\xfa\xa3S@\xd2\x11\xb7\x8e\x0e\xa8S@\xb4\xb5\xdaf\xa7\xccS@\x91\xe02U>\xd2S@i\xb4\xc9\xf9\xdb\xd2S@Rq\x81\x13p\xafS@}\xd4]\x19h\x83S@\xab\xa5\xf2k\xbb\xa3S@\xc6(\x05\xf4\xc7\xa8S@\xb9*\xb0\xda\xbe\xa1S@u\x17\xfe\xa3s\xbeS@\x95\xc7\xe0\x87\x9a\xafS@(uk\x1b\xf6\x9dS@\x1b\xae\xa2\xdc\x1b\x9eS@\xce`B\x81^\xa1S@\'\x19;\xf1-\x9dS@\xa5\xdcI\\\xb6\xa3S@\xda\xc2\xc5t\xb8\xa6S@\xf5hx\xbd\xfc\xaeS@\x91D\xc1#6\xccS@i\xfau\xaf\xa7\x87S@\x1e\xb4\xdar\x9c\x9dS@\xcbj\xf0):\xa3S@u\xc3\xc1\xdc+\xaaS@\xa5\x1d\xfd\x99\xbc\xa1S@\x9a\x93\x12\n\xad\xbaS@\xef\xe7V\xd7\xfb\xadS@\xadPP2W\xb0S@\x86\xa2\xba`\x87\xcaS@\x1c/~)\x12\xa7S@\xbcK\x85\x10\x8d\xcbS@\x8a\x85h\x9a\x0f\xb0S@ \xfb\xcb\xcd\xab\xa1S@\xe93\xf4\xdc(\xa6S@4q\x1a\x0f\x88\xa6S@\x826i\xaa\x95\xb2S@\x93\xb03Z\x01\xbaS@\x9d\xa6\xca\x18#\x90S@\\\x96c~\xa9\x9bS@\x14\x9e,w\x04\xa2S@\xb8"c\x19\xc4\x93S@\xd6\xaf\'\xe6\x03\xa7S@Zh\xb2\xbb{\xa4S@6\x17\xce\xa2_\x8aS@]\xa6\xd9k\x90\xa5S@\xcaRK\xc4}\xa1S@\x04[\xb9\xad0\xc0S@\x7fLS\xad\xa9\xcbS@\xc2\x9b\xd3y+\xccS@`\xf5\xe7\xa5D\xd1S@\x9e\xbc@@)\xa5S@L\xfbFC\r\xa3S@\x8c&Q\x1e\x9b\xa4S@h\x1a\xab\xde\x10\xabS@\t\xd9zX\x05\xb3S@\x1f\x02H\xbb\x11\xa4S@.J\x99P\x12\xcaS@*\xe2\x02~\xcd\xa0S@\x7f\':\x97/\xa1S@-X-\xfe\xb8\x83S@\xf9@\x82HQ\xb2S@7\t\xb5\x13O\xabS@\x8b\x1b>Ej\xa2S@?\x1c\\~\x88\x91S@\t@%G/\xbbS@;&1r\xc5\xaaS@\x0bEb\xb2\xbb\xa2S@x\x14n@\x96\xcfS@\xcfA\x82T\x17\xa4S@\xbdS\x86\xd8\xbe\xa4S@\xe9,ER\xd2\xadS@\\P\t\xba\x1e\x81S@\xc8\x0fw\x92\r\xa1S@b\xe23\x05|\xa5S@\x0f\x1a\x9f\x8b\xd3\xadS@Z\xa4\r\x83\xd92S@\x87\x9e\xf7\xe6i\xb1S@\x8bE\x8c\x9bX\xcfS@A+Y\xdc\xa7\x84S@tr\xd0\x96\x0f\x8eS@@\x8f\xc0FS\x8eS@\xc9D\xeb\x82\x05\xa2S@\rW\xae\x82\x8e\xa4S@\xaa\x08\xe9I\x8f\x82S@\xac(\x0ed\x00\xa3S@d\xd7V\xf8\xb2\xa9S@\x00\xdd\xcc1`\xadS@C\x8b:\n\xd9\xb9S@\xf4,\x8f/\xa8\x9eS@\xa9\xed\xa5\xa5-\x9fS@\x15\x0f8\xf7\xcc\xa1S@\xb4[\x81\x87\xe2\xa2S@\xc4\x01\xe2\xfaC\x9fS@\x8d9\xca\xc8\x87\x94S@u\xc8Oj\xb0\xa0S@q\xc0<b\xac\xadS@\x15\xd9dJ\xe3\xb3S@\xe6\xd6\x0e\xb1\xd4\x81S@f\x06\x16\xee\x8c\x89S@Y\x0f\xbb\x04"\xcbS@\x10\xfa\x8b\xc5\x01\xccS@\xb9\xd3n\x86-\xcfS@P\x034Y\xc7\xd0S@Z\x87i\x81\xf81S@c=\x8d\xbc\r\x80S@\x05R\xe5\xb7/\x8eS@\t\xc5s\xbct\xa3S@v\xd8\xf4>\xc2\x9eS@u2IY\x94\xcbS@\xd4\xeda\xd9\xe7\xccS@6\x1cU\x984\xcfS@N\x0eY\x86\x0e\x8aS@\x85\xd1JwA\xacS@\xb8\xb9,\xf6\xaf8S@\x1d]\x8bP\xc36S@\xff\xa7Aa\xe2\xb2S@\x81\x07\xd17i\xa0S@\x9b\x96/F\xf0\x8dS@D:f\xaf\xde\xbaS@m\xd6\x82\x96f\xa0S@\x1e\x9dCm\x02\xcfS@9~\xc1\xc9\xd1\xaaS@\x93qE\xd8\xbd\xabS@%\xd0bu,\x80S@\xc5\xa2\x9for\xa4S@\xad\xb9j\xccJ\xadS@\x81\xc9\xab\xd0B\xa4S@\xe8\xb3D\xaa`\xc9S@#i\xe0\x14w\xabS@\x1e@i\xc6B5S@\xbdj\xd5\xcd\xf6~S@+=:,\xeb\x80S@\xcd\x030\x1e\xb9\x94S@\x85\xc2\x9a\xd0\xab\xadS@\xb6\xd8\xf4\xe0+\xa4S@\xcd$\xf3mD\x82S@\xcd\x89]\xe55\xb3S@\x106.\xde\x03\x89S@\x9e(\x0bE}7S@Y\xfd\xc1_\xb8\xa9S@\xb7\xfb\x82\xe3\xb5\x86S@\xe0\x97\x94\xde\xc6\x98S@/\xf4%-\x02\xb4S@\x92\xe5\xf9\x88\x85\x8aS@"44\x13\x85\xb7S@\xd3\n\x9a]\x14\xaaS@X\xad\xe8\xcal\x8cS@\xb8\x9b\x92-\xce\x81S@\x85\xad\xfcx\xb2\xbeS@\x10\x8d\'\x1d-\x88S@A-\xb3\xd7\xbe\xadS@\x96\xdb~\xff\xe8\x9eS@[\xe0\xe7\xd1\xf2\xa0S@r\xd2\xdb\x90t\xaaS@QY\x1ee3\xd0S@\x8d\x19\xb2l\x80\x94S@g\x87k\xeb\xdb\x87S@y/w\x80^\x8aS@\xfe\x12\xae\x11\x90\x9fS@x}\x8a\xc2\xef\x9eS@\xf9\x19\x84\x9a\xeb\xc8S@`\xa0\xfe\x19\xe4\xa9S@\xbf\xff\xc0\xaa2\xaaS@\x91<\xda#\x9b\xa0S@\xf2\xceX\x0c\xe2\xb7S@y(p\x17\xfe\xb9S@\x99\xd4\x15\x98\x0e\xa1S@>\xfe\xd7Zi\xa0S@\x82F\x11K\x9d\xa9S@#\xf2,/\xca\xa9S@q@\x9dI\xfe\xb4S@,\xd9B\x0f\xdd\xb4S@\xeeg<\xcf\x02\xb3S@b\xaa{\xe8\n\x88S@\x86\xd3\xb3\xe2[\xa1S@1_\x03(\x15\x82S@p\xdf\xf4\xd6\x01\x89S@\x90 mE\xd0\x8bS@H\xf8\xc1\xdc\xb4\xcbS@\x9bv\xd8*\'}S@\xa6\x13\x1d\x0b\x81\xceS@a\xea-\x82\xfe\xceS@\xefS\xcb\x973\x9fS@\xc09\xac\'\xc5\x86S@#\xef{\xe5\xb1\x88S@\xd6\xfd\xf4/P\xb7S@\x1f[\xde\xb0)\xb5S@\x1c\xc8)\xf1\xd5\xc8S@\x99\xbdY\x9d$\xa9S@5\xf3\x1d=\xc4\x8aS@B\x1e\xe4P\x11\xa8S@\xee\xda\xa4n.\x96S@B\x96r\xb1\x17\x8bS@\x9cl\tLm\xa1S@\xb1GM\x0f|\x9eS@H\xd6E7R\xb9S@\xcec\xcf\x9a\x9d\xcbS@i\xd0p\xc0\xc0\x84S@\xa5\xd8\xff\xaf\xa7\xb5S@\x06Nn\xf5X\x8cS@\xc1du\xfe\x1d\xa7S@\x92r\xe4\x8e\x1e\x90S@\xcfLP\\$\x85S@\x91\xa6Rk\xeb\x8cS@s^\x88\xfc-\xa2S@t\xc2\xa9:\x98\x9cS@\xcf\xaaW\x08\xe5DS@\xd0\xec]R\x19\xc8S@\x97,\xa2\xe1\xfa\xa7S@9c\xf4\x97\xc6\x8bS@\xdd_o:\xe9\xb5S@\xedSm\x85\xffxS@\x8a\xf1\rA\xb6\xbdS@\x15\xf5:~+\xcfS@\x03\xdf\x14\xef\x86\xa7S@\x1b:\xfft\xa0\xa6S@\xcb\xab\xc4%@\xb4S@\xf4ll+];S@\xa78\xc6\xe3H\x9eS@\xa5L\xfd\xc4?;S@\xed\xf0\xdd\x02\xfb\xc7S@f\xd5\x9d\xd1\x13\xa6S@\xb9\x91\xc5I\xb2\xa6S@\xb7N\xd7\xc8$\xb6S@2]0\xfb\xee\xaeS@Mr\x9fA\xbe\xa2S@\xe6\xb7\xfdX\xb4\xa5S@^\xdf\x9b\x87\xdd\x8fS@\xd1\xd2\x84\x8f.;S@\xf4\xe0!\x11\x83\x95S@\xe6E\x99bm\x84S@!\xac\xb0\t\x8e\x95S@\xd0z#\xfa\xfc~S@\x91\x15\xbb\x8am\x7fS@\xf4\x10\x0b\xa9\x02\xaeS@b\x0e4\xc7f\x9cS@(*"\x84K\xa5S@\xbc\xedI\xe3\xc3\xadS@\x88[\xd1A\xe6\xbcS@\x06\x98\x19\xe0%\x86S@l\xb4\xea9\x81\xa5S@N\xba\xa4{\x0e:S@\x92\x99\x9bPq\x7fS@\x85\x07\\0\xd9vS@<\xa4\xdd0v\x85S@\xbe\xc2\xf8\xc7\xef\x98S@\xd2\x95\x05\x12\x98\xa5S@\xc2\x87N\xfe\xd2\x84S@\xee%E\xfc$\xbdS@\xba\x10\x9fDK\xbdS@\t#\xa0\xdd\x91\xc7S@\xa1\xc9\x08+6\xceS@\xdce\xfa\xbb\xf2\x85S@\xe9O\x1c\x9c\x86\xb6S@\x05\xf5z\xd5\xcf\xafS@\xa7\x11\xfa\x86\xba\x84S@\xeds\x1e~\x08\xa5S@\xd0\xfe\xdfR\xbd\x8eS@\xe8\xf8\x1f\x10w\x84S@\xc6l\x97\xd2\x1b\x7fS@\xb9\x8e\xea\xfd\x98\xafS@\xb3\xc1{\xbcu\xa3S@o0\xf9\x08r\x88S@\n\x02*L\x01\x94S@\xaa4\xc0\xcbx\x9cS@\xcc\x06\xcc {\x90S@d\xe1\x7f\x05I\xa5S@W\xdb\xff_\xd9\x9bS@\xaf`d\xab\x04\xb6S@A\x1d\x89\xed\xa8\xb0S@mV\x84\xbaz\x84S@\'k\xc4\xc3\x85\xa3S@{a6\x02\xca\xa3S@~<\xde \x0e\xa4S@v}\xef\xb2\x8a\xa4S@\xe2\xf7\xf5h\xf2\xb0S@d\x95K\xfdh\x9aS@\x19\xcexj\x02\x84S@\xaf7Y\xf9\xea\x84S@D\x01\xfd\x86\xe0\xbbS@]\xda\xca\xc6\xe8\xcbS@\xd1\xa6\x19?sIS@?*Ar\xc6\x92S@Wg.\x10\xfb\x91S@\x1b\xb8\x02\xfd\xd2\x85S@\xb5V/{\xed\x99S@\x16\xc6\x05\x95\x15\xb5S@O\xa2\x17\xea\x11\xb6S@d\xe9AF\'\x9bS@\x1f/\xb9\xd7\x8e\x81S@5\xd8\x03{}\xb1S@\x82\xb5\xd0sC\xb1S@Y\xcez/*\xa7S@\xd87u\x8b\xe8\x97S@\xdb\xfd$W\xc7\x86S@$\xd2R\xfc\xf0\xb8S@\xec&\xda\xe47\xbcS@f\xaa\xa8\xcf\x12\x97S@\xddY<\xaf0\xceS@|\x05\x80Z\xd6\xadS@3oZ\x81AzS@\x81b\xc4x\xe0\xafS@\xd3\xd1C\xfb\x92NS@J\t\xde \xdf\x96S@\xebg\xacR\xf1\xb1S@F~\x01\n\xfczS@!\xe4\xa02=\x83S@\xa4\x13b\xd83\x85S@\x16\x0fmV\xb9\x87S@\xdb\xee\x08g\x1a{S@<\xd2\xd4\xc6\xac\xb6S@\xe8\xb5\xba\x84\x00\xc7S@\x85\xea\x92\xb1\xf0\x99S@\xa4\xe7\x90\x90*{S@1]y\xa08\xa1S@\xc8BE\x1f\x06~S@\xbc\xff\xed\x17\x81\x88S@r%\x9d\xea\xd8\xa8S@uo\xb9?\xa2\x99S@d\xec\x8bF\xa8\xc9S@\x07}ZA\x8e\x88S@\x8f\x01\x86\xed:\xa1S@<\xde\xf9\xe2#zS@fD\x14\xdeh{S@%\xc3\x93\xd1a}S@QE\xc4K\xef\x82S@\xec\x85\t\xa5T\x89S@\n\xa8\xfb\xb7\x8f\x8aS@\x12\xa5F\xd0\xcf\xb7S@D\xfbC\x13\xb4\xa0S@\xbbM\xc5b\xd6\xa0S@jn\xbb\x82\xfc\x89S@\x90 \x0ea\xf7\x88S@\x82FU\xacl\xb1S@\n\xe5t5\xb3\xcdS@\xee\xbbXKU\xb1S@\xef^\x0c\xdf\x91}S@\xe2\xb9\xd1\xec\x89\xa1S@\xb8Xl\xca\x1b\xadS@qR\x81\x01+\xa9S@\xa2\xf17\xdcD\x83S@d\xe3N\xf9~\x9fS@AVx\xd4A\xa0S@I\xc0\x082\xcfyS@\x98d\xc5Q\x12\x91S@\xb6UN\xaeh\x91S@\x13o\xd1\x93\x81\x9fS@1>\xd5\xb1M\xa8S@Kp}x\x1c\x86S@H\xe8\x8f<\x94\xb6S@3\x82\x8e\x8a\xa0yS@!f>\x16\xb4\x9fS@\xa9b\x12\x81\xf8\x9fS@\x12\xbdN\xae\x1e\xb2S@\x0e\xcak\xd5C\xafS@\n\xaal\xe5e\x8cS@\xeb\xdf\xee+o\x85S@$X\xbdD\xff\xb1S@7 \x10\r\xe6\x94S@\xdf\x95\xb9\x9d\x1c\xa0S@c\xd7\xffU\x99\xa0S@W\x9e\xfe\xd67\x9eS@\xb4\x9c\xfc\xd8N\x9eS@s\x9a\x1b.\xa6\x9fS@\x0c]R\xa2\xad\x93S@Z\xae\xa6\xec\x0e\xb3S@\x07\xe8\xa2tZ\xa7S@(x\x06\xf2a\x85S@\x9c9h\xbc\x87\xafS@\xb9PM\xd5\xba\xb6S@!\x1b\x00\x0c=yS@\xf3\xaa\xdfC\x87\xbaS@[a\x7fk\xef\x90S@h\xbf\xffP\xa6\x93S@\x8e\x18\xcb\xfdE\x94S@\x94~\xa7\xcb\x81\x9eS@cY\xcfP\x8cRS@A\xb8\xa9\x07*\xa9S@\x14+\x0c\xd7\xe3\x9dS@\xe0\xd8#k\xa9\x83S@\x18s\x13\xac\xf4\x93S@h\x96\xe7\xd0\x1cxS@\x11\x8a"\xb9d\x84S@\x93\xfd\\\x9c\xf2GS@(\x0cw(\xa6\xacS@\xe5\xca}\x9c\xec\x83S@\x11B\x9d\xb5c\x9dS@\xc1\xd6\xe6_\x94tS@i|J\xff3\xaaS@\x8b\xfb\xddXL\x8aS@\x9d\x03\x10\xe7\xe9\x9eS@\x96X`\xbdQtS@\xee\x9eL\xe6TuS@\x19\xf2\x81\xac\xa4xS@\xf9\xfbi\x82\x12\x92S@3\xd4\x88,$\x9fS@\xa2\x1c\x9e\xfa\x82\x8aS@\x99\x91!\xcb<\x84S@0X\xb8\x1bzAS@&!>>4AS@=\xb3\x9c\xea\xf6\xb9S@\xd3\xd5\x8cic\x9cS@%\xb1\xf5u\xc2FS@\xb9\t\x00\xe6\x85\x9cS@\xcdO\xb7m\xb6\xacS@U_\xcc\xaf\x08\x8fS@\xf5\xf4\xa8-0\x92S@b\x8ay\xa5\x82\x9eS@b\xde\x7f\xa4\x15\x9cS@6\n\xe2\xc0\x9f\x9eS@\x83\xd2\x95q\xb9AS@\xfb\x9f\x8f\xd6\xc8\x91S@\xb5\xb5\xcf\x82{\x9bS@\xee\xb7\xa5\xb4\xc0\x9bS@\xb6\xc0\xb1\x87\xec\x9aS@\xf7\xffBV\r\xb9S@N\x93\xabx\xb9\xaaS@\xa9\x8b\xd0\x1az\x91S@\x86\x9e\rA9\x9bS@l\xfb\xb0[b\xcaS@\xa2gu\xedr\x9bS@\xb1\x0e\x9b/\x9awS@\xfc\x9f\xbd\x11\xfcAS@0\x99\xd22\xa8AS@\xf3\x84*\xca\x9b\x9dS@7\x14\x9e\x7f\xa2\x81S@\xc5Kk\x96\x9c\xb4S@\xc7&\x88\xf0\x1a\x85S@\xbb\x80\x05->\x9dS@\xc2\xca|\xe6\x08\xb4S@\x05\xc9\xdc\xe3\xa2\x81S@\x99BL\x11x\x82S@8N\xbd\xd5\x98\xb9S@\xc6c\x11}\xd2JS@T\xb7u\x13\xacSS@Y\x04\xe8\xc1\x1a\x8eS@\xd8\x01"1\x81\xb4S@\xb6\xe0\xfa\x906\xadS@\x11\x03\xd3<y\xb4S@\x1aR\xfa\xac\xb6\xc8S@\x9b\x87#\x8d\xf9\xc9S@\x85\r\x84.\xcdvS@N\x060sY\x8cS@o\x8b\xb5\x19VqS@6\xf7\xeb0\xba\x82S@uQ\x97]\xd3\xcbS@\x9ab\xd5\xb0\x85mS@\xd1o\xfb3\xc6\xa9S@\xda\xee\x92I\xaftS@\x86\xc3\x1f\x80\xeb\xb1S@\x9e\xbdq\x18~\x80S@\xc1\xa2\xbfs\t\xc4S@\xf7i\xa5"9|S@\xbb\xfeN\x80\xda{S@\xdbo0\x8d\xb6\xb4S@j\xbc%\xd7\xc0\xa7S@\xf5\xafT\xb5\x9a\xa7S@\xe8\x0e\xb8\x0b\x9f\x82S@RQ&\xaf\xa7\xc9S@\xe5\x13L\x9f\xd8pS@\xc6\xb3\x9a\xed\xa1pS@K|\xf25T\xb5S@\x9e\x0b;s\xc4\xb7S@\x0e\x8e\xc61ysS@\xe8\x17)\xed\xd0\x84S@\xe7\xd4Y\xf8i\xc9S@\x84\x88)\xdch\xc7S@\x0ev\xfc\xf0\x91YS@\xc8`\xe3:9oS@?\x1bBIh\xb7S@\xe5{\x91m\x18\x85S@+\xac\x84\x1cANS@y7\x7f\xe5G\xa1S@l\xd0?\xe4\xfc\x84S@\xfe\xa5j\x97+\xb5S@C8\t-^\xaaS@\x86\xc61\x93\xad\x81S@\x86/\xb2\xd7\xa9\xb1S@\xf8\x94\x1c\xa5HmS@\x94d\xc2\xa3\x1e\x90S@\xfc\x87\xb5[\xff\xa7S@\x04;\xfd\x89P\xc6S@\xee\x1a\xb1\x1a\x97\xc7S@,W1\xc4\x99\xa7S@\xc5\xcd\xca\xc3\xcc\xb7S@\xdeu1\n$\x90S@\xf7!M\xff\xb0YS@\xd0\x7f\xfa\x03i\xb5S@,\xa8D\xb9\xe0\xc6S@\xe1\xb1\xbd)2\xc7S@\x9d\xbe^\xfe\xffmS@\xef\xeb\x85/\xa4\xb7S@\xcf\x93\xc09\x10\x82S@\x1d\xe9\x18\xf2\x80xS@\xf6\x08H\x9c\x9fyS@\x12J\xddj\xa9\xa9S@\xa6r\xc9\x99\xad]S@\xa6\xa3\xbf\xfco\xc6S@\x0e\xd8G\x15s\x84S@\x13\xe7\x837(]S@\x94"U\xce\xa4jS@\x15\x8e@\x9e\xc3lS@\x9c\xc9\xd1\xe5\x81\xb7S@\x18\xfc|\xca\x92\xb0S@\xb1B4\xf0\xd9xS@Hw<\x84V\x83S@}j\xe0\x89O\xc5S@"\xec5:*~S@\xba,\x0f\x05\xac]S@\xcfGS\x8d\x1f\xb7S@\x88\xa1\x83g\xd3\x82S@\xa2)\x83\x8e7\x82S@\x86\x8b\xd3Tf\x85S@\xb4q\xe3\xb5\x91\xb8S@\x91Q0\x1d\xb4LS@\xa5\xc9h$^\xc2S@R\x9aH\xd9\xf1\xa9S@o\x0ef\xca[pS@I\xc5k\xba<wS@\x8c\xb5\xbd\x9d\xee\x93S@4p\xc9u\x98}S@\xadH\xf8\x02TgS@\x1f\x90\x1cq^IS@[\x06\x85\xf1\x8b\xa3S@W\x04\x0f`%mS@+\x9d\xcf\xc2c\x90S@/\xcf\x1dM\xcc\x81S@5\r\x13@3wS@\xd1\xf5\xe9&}MS@\x99\x9c\xd2\xca\x7f\xb5S@\xe5:\x1b\xff\x0f\xc2S@\xaa\x9d\xd0*\xb7\xc2S@\xbe\x86\x84\xf4\x04\xb9S@HS\x88f\xd5\xb4S@\xe4\xfb\xa3\x94\xf3\xafS@\xc4d3c\xb0MS@\xfe_,\xd0|}S@\x02\xb8\xa4\xc2{\xb7S@\xc56\x06\xe3\x9b\x84S@\x90\xf7\xf7p\xb5\xaaS@3E\xbb\xa9u\xaaS@m\xbe,\x16\x12KS@\xea\nK\xf7\x12}S@)a\x15\xbb\xdd\xb6S@C\xb81y\xe7\x82S@\x17\'\xacy\xednS@\t\x8a\xca\xb2\xca{S@\xae\xb9\xaeF\xcbKS@\x02\x17Y+\x8c\x82S@\x8e\xc3G\x82,\x84S@\xc3\xcf\xc7\x12\x92\xbaS@\xfe\xd0$c\xc2\xb9S@\xd4\xb3\x05\x1d%\xb6S@\xa6[\xa5\xbcDoS@\x80X\xbb\x95\xe5\xb7S@\x15\x8dL\xcd\x0b\xb8S@\xe4XG\xb7\x7f\x7fS@\xc0D\xec\xf2\x00oS@\xda\x91`\x88>\x7fS@\xbfs\xb8_\xb2\x7fS@\xd1,\xec\x0e\x18\xb9S@\xf1O:%\xe3fS@T\xe4@\x0e\x15\xb5S@\xf9\xc1\x80U\xc3\x83S@\x81\xf2C\xbc\x8e\xbaS@\x17*\x80d\x85}S@\x9f\xf0\xa3\xb3g\xc1S@\xa1xy^\xaceS@\xb23\xf6"\x99\xc4S@$\xd9\x81\xd9m{S@\xa7k\xdc\xa8\x13\xbaS@,\x9e\xefwDJS@]\xec3\x1d\xcaSS@\xda\xbe\xda\x80\n\x9bS@#\x8b[\xaa\xf6\xaeS@\x8dZ5N\xa9\x9aS@\x1a\x08\x87\xa7-\x7fS@\x97\n,\x9bX\x83S@\x12\xd8\xdc\x00\x06\xb7S@5\'\xaa\xf9wdS@\x13\xa9e!P\xc5S@\x88+p\x0ck~S@=\x92\x88\xa20gS@w\xd77(\x03~S@C\x0b\x83T\xc4~S@\xae\xcdz\xeb\xe9\xb7S@\x81\x07~\x94n\xa3S@\xa5\x85N\xb6\xa7\xadS@4\x14MM\xea\xa1S@^)\x89/\x10\x80S@\xf8\x92\xebD\x85\xc1S@]\xc4\xfc\nl{S@\xb6\x94\xa7\xd2e\x81S@~\xf4+3n\xa3S@\xa3\xcc\xf2\x83\xc1\x7fS@\xea\x16\x8e\x10\xe9\xb9S@\x05\x0c\x8f\xfa\xb8\xb8S@!\xf3\xc0\xdf\xde\xb4S@>\xba\xe0k\n\xc1S@*\xd4_\xfb\xa3\x80S@\n\xaf\xfa&/\xb8S@\x0f\x14\x0b\x15f\xb7S@\x16\xd4\x91\x94\x7fzS@\x86\x98<_2RS@G\x15\xf8\xf4\xc0zS@~\x84\x88\xd7\xfcbS@C2\x82DX\x7fS@\x1e\xdfe\x94\x13\xbaS@oG\x9d\xac\x96`S@\xed\xa7\x104F\xb7S@\x08\xb4`O\x01\xacS@\x1e\x932p\x8c\xb9S@\xb0\xeb\xeb]=zS@AB\xd9S&cS@]\xb2#\x80\xc3oS@\x89\xb9O\\L\x81S@v\x11\xaf\xab\x8dbS@{\tP8i\xc2S@\x06>\x8e\x8bi\xacS@\xfb\x85A\xe7\xbe`S@\xf6\xc2\xfcK\x06mS@\x1c\xf3\xa7e\xcb\x9bS@\xf0\xcex\x12\xd1\xc0S@^\xa8gQ\r\xc4S@L\x9d\x01W\xb6}S@\xd1\xc0\xa8*h\xbbS@ \xe14\x16\x9eyS@[S\xae\xf8\x8d\xa5S@3:\x8a\xd3\xedcS@\x9bJ4\xde\xf5\xb6S@9r\xca\xd5T\xbbS@&+\xb4\x08\xabaS@\xf91\x99y3}S@\xcc\xa8/\xea\xf9\\S@ \x1d\t\xc1\x00yS@\x90\xce\xdf\x9a\xc1\xb6S@\x08\xfd\xec\x8f\xb7\xb9S@\xea\xde\xbdy\xfa\xc0S@7Af\x80_XS@\xf1\x1f; \x95nS@\nFJG\xbb\xb7S@,\xc3\xe0\r8\xb7S@m\x1c]\\\xfe|S@p\x08\xcfH\xaf~S@\x99\t\xd5\x19;\xadS@m\x82\x137\xd7\xb3S@C\xb2}%.\xb9S@{\xd1\xc9\xd5HxS@%\xa4\xfd\xd3\xa2|S@?\x00\x1d\xba,~S@$\x9b5\xaf\xd5OS@"6\x81\xca\xebzS@^)]\xe2L\xadS@]\xef\x04\'\xe0\xadS@\xc3\x8f\x1c;INS@u\xa4\x87\xd3 \xbaS@\xef1\x0c\xdck}S@\xe7\xa2\x8b\xa41\xacS@d\xc5\xeeJ\xf9wS@e\x98\xbe\x0f\xc5YS@\xc1;L+\xe1\xb7S@\xa1\x1a\xd2m\x8e\x9eS@JX\xefxa\xc0S@\xb8\x9au\x8c\'}S@\x07G\x1d\xab\xb0XS@\x1aIU\xc9\xac\x9fS@\t\x80\xee\xc0\x16\xb6S@\xc2\xf3\xd29s|S@\x0f\x1f\xf3af\xabS@\xe21\x8a\xafR\xc3S@\xfb4c\x11j\xc3S@Lmk\xa7\x80\xaeS@%%;\x11\xb0vS@6\xbd\xea\xeb\x9c\xacS@\x00\xc2\xb3d!\xb4S@\x86\xe8\x90\xa8\x96\xc0S@a\x17\xcb91\xc1S@\xc6\xcf\xb9S\x9dxS@\xf4\x08\x8e\xe4\xf7xS@X@\xf0\xd1\xc6\xbdS@N\xf8\x1f\xa3x\xb3S@\xae\x01\xfc\x1e+`S@W\xaa\xe5\xed\x10\xc4S@\xf7L\x82{\xedYS@\xef[\x88\xa3\x9c\xb8S@#"\x1d\x83\xb4xS@\x17\xc7\xb5\xe8\x8duS@\x93H"\xb1\xc0xS@\x99\x91\xb8b\xc2zS@\x80\x92\x1d0D\xb5S@ghD\x82_`S@\n\x82rbe\xaaS@\x8f{\xfb3\xe8\x98S@\xae\x17\x1b\x8c\x05\xb9S@\x877\xaa\tb\xb6S@)\xef3\xd5\tuS@~y\xea\x8aD\xb9S@JP\xe6\xea}WS@\xe1m\xac\xe9TxS@2\xe1\x0fH,_S@\xe3\\Y\xb1\xf6\xaaS@\xda\x95\x1e\x89\xc7tS@\x1e\x7f\xda\x95zzS@,B\x8f}\xdbmS@\xc2?\x98-\xfd\x9dS@\xc7\x08\xc1\x8f\x98mS@\xdb\x93\xfa\xf5\xc6tS@?\xe5\x80\x7f\x89\xb9S@\xc9\x92\x90aG\xb7S@\xf3\x86jGEzS@L/u\xc4\xee\xadS@S\xef\x05\x9cz\xb7S@[\xef\x9e\xc4f\xb0S@qU\xe5\xab\xed\xa7S@\xfc\x04\x8f\x19\x1azS@\x06r\x80\xeb\x1atS@\x925X\x17Z\xb1S@\x06=\xc1\xa8\x10\xaeS@\x1e\x8b\x1b)\xd9sS@=\xd0\x0c\xd2NtS@B\xf7\xef>\nyS@\xf7d\xd88\x1bYS@L,\xd8\x7f?\xa7S@\x18\xda\xf2\xae\x02\xadS@:[ws\xd5\xc0S@\x86\x83}\x7f\xdf\xa7S@{\x161S\xe2iS@\xd7C\xba\xea\xdc\xb7S@\x1f\xbe\tp\x9c\xa7S@\xd1\xea+]\x8e\xbaS@\xf1\x88\xa1.[\xacS@\x00\t5\xd3\x18\xc1S@ Z\x99m\x08xS@\xe0\x19\xf5\x01uZS@\xbc"_\x93\xa3\xaeS@\xbf\xd4\xc8\xe2\x9c\xacS@9Q\xd9^\x05jS@\x048\x0f\x81\xac\xadS@\xb5\xb0\xe2\xe3s\xbaS@\xc8\x99\x91\xb4`\xadS@)\x85z\x13I\x94S@\xb9\xe0H\xd2$fS@xR\xa8\xba\xb1uS@m\xb8\xfe\xda4\x9fS@\xb2\xe9\x05_\xd5YS@nY\xc0\x12\xdaZS@\xcb\xfcPdU\xa8S@0\x1e\xbb\x8cyZS@\x94\x8d\x9cl\x8b[S@\x1a\x87\xb8o\xa8eS@\xa6\xd1\x02o\xe9\xa7S@W\xa5\xa8FX\xc1S@N\xf2-F\x87\xc1S@\x9c\nO\xac4\xbcS@\x82\xf7\x17\xf5\xd6ZS@\xbf\x8b\x92;\xdedS@.\xb4\x0f\x01\x85\xb5S@\xafK\xb0x6lS@/\x19\xd7\xd3\x91\xbcS@G\x90\x95\xc16lS@\xd7\xc1\x18\xb2w\xb1S@\xab\xc7o\xe3\xf0YS@\x93\x15 \'P\xaeS@o\xff\xec0\x11vS@\xa0\x02]\xc7\x88\xa8S@\xceGn&\xb0\xacS@M\xd7\xa4I\x9a\xb6S@\xab\x95LJa\xafS@\xd0``\x8e\xeb\xbfS@^\xe3\x0e\xd8i\xbeS@\xcf\x0ec\xb6\xb2kS@\x0f\xb9\x8cz\xd7\xb5S@\xe5j+\xcd\x95\xb3S@\t\xe7o\xdd\xac\xbfS@+-\xc8\xf3t\xb1S@3\xfe<\xf5\x92\xa9S@*\x08\xf8\xe0\x90\xb9S@i\xf3\xa2\xd6\xcc\xb3S@L\xf8[=\x19\xa7S@\xf7\x1a\xf9(\xc8gS@\xb5Y\x9eB\xc1\xbfS@\x0b\xa5\xd6"\x9e\xbfS@\xb2cA\x1a\x98\xb0S@\xd1\x1e\xc9\x88\xb1fS@\\\x0b6#\x96\xbfS@\xae\x117](\xb4S@X#\x80\x18\x8e\xbfS@\x99\xfe\x85\xf5\x98[S@0\x9eE\x1d\x83jS@_\xb9\xafx\x90jS@\xc4\x99.\x9f\x91[S@99\x8b\xd3\xb2rS@\xc6\x1e\xcc\xfd7iS@\x19V\xa5(\xf4\xc0S@#\xc0\xde{EiS@L-}\xfe\x07\xbfS@\x12\x9c\xb2\x07\x01\xb9S@\xd0x\xc2*HrS@\xffsV\xc3f\xa7S@\xd8\xf9\x03 =\xaaS@_J\xbe}\x95iS@\x1a\xc7\xebbc]S@\xf4\x91\xdb\x81\x0b\xbfS@\xd9v\x8b~\x12\xbeS@\xd1\xf2\x15\xdc\xafiS@Y9\xa2\xbe\xfa\xbfS@\x8c\x94\xcc\x8et\xbfS@3\xbe\xe9\x93\xaf\xbfS@\x9b\x11\x80Zt]S@\xed\xc4\xd0\xc5\x95\xbdS@\xbfm\x9eZ\x04\xb1S@\x9a\xee\x8b\x9aP\xc0S@c\x88%deIS@?m\xb6 |\xa5S@\xef\x91\xb2\xed)}S@7\xe8\xd7$$wS@\x99\x87\x90\x1f\xd1\xa7S@\xc6\x0eV\x1a\x1erS@\xc5\xf2\xb9\xaf\xd9\xbbS@jG\xdf\x19\xfd\xb0S@\xbd\x9c\xd1N\xcd\x91S@#v\x1f\xfc%\xc0S@\x0e\x01\xceq\x1b\xa2S@\xf8\x0f\xc3\xdc\xea\xa1S@\x81\xef\xac\xb2\xa1{S@\xcf9\xce\x99\xaf\x84S@\x94\xa8H4v\xa9S@1x\xbbu\xb8\xb4S@\xf5]\xdf\xce\xf2\xa1S@\x1b\xf8\xee\xa8\xee\xa2S@.iI\x10\x0b\xa7S@\x18mP]\xbagS@\xec\xca\xf1\xf1\x9a\x9fS@\xb7\x98\xf6$p\xa3S@w\x93\x17\xa2\x0c_S@\xe5\x8d\xa8\x95w\xbdS@$\t\xa0\x1d#\x8eS@:\x18\xde: \x84S@\xc7\x03\xf4\xabT\x91S@\xecr\xe7Q\xc3sS@\xd8*\x00\xca(\x8dS@\x0e\xdfoU\x15\xabS@\x07\xd6!X\xbc\x8aS@\xb1\x1f\x0e\x85G\x84S@9%\xcb\xd9\xc5~S@\xb3\xcf\xa0\xfe \x89S@\xc8=D\x1c\x93\xa7S@*\x83\xb4!C\xc0S@\x9b\xf4\xe6CK\x9cS@-Ia\x99\xb4hS@\x0b\xa8n\xdc\xd0\x9fS@V\xac\x04\xc7\xf3\xb0S@O\xcb\xffJ\xf8\xa5S@\xe6\x1e\xc1\xdfH\xbdS@YmNo\x9b\xadS@\t\xf7\x97f\x91~S@XG\xe3\xa0\xdc\xa9S@\x0b%\x96a\xcdkS@\xe6\xfb\xcao\x96\xa5S@\xea\xfa#("\xbeS@+\x0e\x8c$R\xa7S@\xb0S|+\xc0\xc0S@\xb0I[\x95\xc5\x9aS@\xe7\x8au\xd6\x11\xb1S@\x88Vd\xe2\x92\xa9S@\x10\xad(;W\x93S@h\xda\x0e\x9e\xc1\x9aS@\xb8\x0c\x16\x9d\xf8\xb1S@\xf5\xdd&\x0c\x02\xb1S@\x13\x02c\xdd\xb4\x9dS@\x83d\x1f\xd1\x8fRS@\xd5K\t\xa1\x96\x91S@\xb9\x90~\x03\xce\x91S@\x17\xc6\x9c>t\xa5S@\xb1\xb6b\x16\x01\xbfS@\x89A\xa0\xd0\xf1HS@t\xe6H\xb6QvS@\x88\x08\x92\x82g\xafS@F<\xf3Qd\xbfS@\x84U\x0e\x1dHvS@r\xf9\xb2g\xdb\xb3S@\xfa>"\x9b*\x9bS@\x87.?\x82I\xacS@\x0f\x11\xaf!\xf6\xa6S@\x81V\xae\xf7\xf1\xa9S@5\xd4)\xd6B\xb7S@\x9dM\xe5H\x19\xb4S@D[;\x1f\x17yS@\x16\xbdb\x916tS@\xf5\xc9E;\x04\xa0S@\x83\x96\xa7r\x08\x87S@!\xbcC%\x96\x90S@Pp4\xe3\x98\xa6S@S\xc1f\xa6\xb6zS@\xe5\x93\xe5\x0f\xe0\xacS@\x8a/\xe4Q\x0b\x94S@\xdc\x86~\xcd6OS@\x97\xa6\x89A\x85\xa8S@\x06\xd3\\\xbc\x0fwS@\xdd\xff\x82\x1d\xa4\xb4S@zR\xb1\x89,\xafS@\xb0)\xfb\xaf)\x87S@\xcdwP\x8c\xa0\x81S@\x05\x19c\x95l\xabS@\xc5\x06\xff=\xf3\xcfS@\xccE\xfe\xa5\xe9CS@\x81H\xcb\xaf\xaazS@\xaeRZ\x9e\x87\x93S@1\xd3_\x85\xeb\x8aS@\x9d\xd3\xf8\xd2.\xb7S@\x8e\xff\xee\x125\xccS@\\\x8e\xd1\xde\xa8\xacS@\xecv\x8b\xef\xbctS@\x06\x8c\xc2D\xd3yS@\x95\xac\x01\x0c\x94\xaeS@\x92w\x1c\xfeH\xccS@\xcb\xc1B\x1b\x8c{S@\xd1f\x8c\xd1\x83\xb3S@R\xf62/\xc2\xb3S@w\xbc\x05\x9e\x93\xa9S@\xe0\xd5\xb2(/\x80S@V\xc4\xc2\xc4j\xb0S@F\xcb\xbb\xe0\xec\xcaS@\xc35\xd6\xe9n\x92S@|YiW\xc5WS@\xf5\x14<\xd8\xf2\xcbS@l\tg\xbb>\x9eS@\xb7\x0c$\xd4\xf2\x8eS@\x18<\xde7e\xb3S@\xb5\xdbs,\xbe\x99S@\xeaC\xfe\\\xa2hS@\xc0\x162\xfcH\xa0S@\xc8}\xbb\xc7\xef\xbfS@\xe9)@\xf7N\x9aS@\xdc\x1d\xb6I>\x92S@\x9dO\xe6K\x00\xa8S@\xee5\xb2}\xb1\xb0S@\x93\xa1\xd6[\x1a\x94S@\x8438\x05\r\xacS@\x82\xd7irb\x8cS@\x97\xfab6k\xbfS@k\\<W\xfb\xcfS@\xce\x9e\xd1K\xcb\xacS@3\xa3\xa1S\xfd{S@N%0\xec\xc4xS@\x85\x92\xeb3w\x82S@@\xd9\xeb\xfa\xd2\xb2S@\x10\xd33.x\xcbS@\x80\x7f\xbd\x80\xfcGS@\xde\xd0\x158\xf7\xa2S@\xa4\xff\x07\xf6a\xa4S@\xd5\x1b\x97\xfd\xae\xb7S@\xbb2\x14\x7f\x02\xb3S@6\x1bUx\x8a\xaaS@\xc2\x9e\x19\x8e(\xadS@\xe6s{oSwS@\x89\x12\xb1\x93\xb0\x86S@\xe3\xd2K\xa0\xe5|S@A zL\xd6\xa6S@\xd0a1\x1eJ\xb9S@CP\x93T\x88\x88S@\xe4\x84\x16\x0b\xebYS@\x1d\x98\xb7>Z\xadS@\x1bb\x1b\xcf)\xcfS@\xb2Za\xaf\x84\xb2S@\x01\x19l\x12\xc2\x8aS@\xc1\xb4r\xbd\xcf|S@\xdc\xe9"\xda)|S@*\xb3do\xc1\xa3S@.r|\x19\x87\xaaS@\xc9\x10?\xae\x10`S@\xae\xcf\x03\x7f>[S@=2#\x10"\xabS@s\x8e\xbbe\x06\xa5S@\x83\xe7\x03|\xa3\xb8S@w\xf1\x02!H\xa2S@\xe5N\xb6\xc7a\xb9S@\xb0\xb7\x9f\x88\x0b\xb7S@4\xa8\xf1\x92{{S@\x18\\*[E\xc8S@\xdf\xbc\xf3\xde-\x84S@\xb4\x99u\xb8*\xacS@\xc6\x1e\x9e\x9f2\xb4S@\xad\xd7J8\xe2\xb8S@\xf8\x13\xee\x95\xe5\xc7S@NL\xe1`2\xafS@\x06\xdbS\xa2\xa1\xbfS@\xd83\xb1\xc2|\xb9S@\xf4\xa1p\xbe\xcb\xb3S@\x04(@Oj\x9cS@\xe5m\x99x\x87\xa1S@O^U\xcep\xa6S@\xbe\xea\x88h cS@\x9d\x1b\xcf\xa0!^S@\xfe\xe0\x7f\x02\xfc\x82S@\xb7\xb90\x93\xf0oS@\x90:e\xe9~\xceS@\x16@\xc0^\xa1\x9bS@\xfdN\x047!\xbaS@\xbf\xfe\xfc\x81\x17\xa5S@\x9c\x1f\x1c\xa7Z^S@;\x08UJ\x12\xb9S@\xb4\xb2\x83\xf1\xbfzS@/\xf3lV\xadyS@\xb9{A\xd6A\xceS@1F\xcfj\xed\xa2S@\xdf,\xfd\x92\t\x9cS@\xaf\x9f8\xe7\xc0\xccS@\x01\xa2\xd8R\x88\xa2S@\x9f\xeb\xb5\xa9\xd0zS@=\x19\xff\xb7\xc0\x80S@S\xa7\xacVDzS@\x08\x8d/\x93(\x91S@[\x15\x86(\xd6\x94S@G \xc6\xa2\x0eyS@\xd8\x06\xc6\xc5\xfc[S@m\xc6\x82_\x90\x9fS@\xa3\x8d\x9d\xb6\xf0\xa1S@\xd0-4\x8f\x12xS@\x8f\xd2G\xe9\x0c\x90S@H\x19\x05\x0f>\xb4S@I\x82h\x98P\xb3S@m\x99\xa7D\xb8\x9dS@\xdf\xad\x97\x01\xfd\x92S@aY\xa6k\xdb\x82S@\x85\xb0*\xa0\x02\x90S@9\x8b\n\x93\\\x99S@\x06\xd7&\xc8\x04\xb8S@\x931\xf0\x0b\x17jS@\xa5\x9b\xfd\xc0\t[S@:B\xdea\xb6\x91S@\xab.\xa84\xc9IS@\xa4\xa0:v\xd9\x9aS@\x05\xdb\x8f\x1f\xa2\x90S@\xf3J\x9d\xd2\xe3\xb1S@\x08\x0fv;\x99\x8cS@\x1b\xa2\x8a\xc0xTS@k\tOZD\xb2S@W\x06\xc6W\xe3yS@\x17#3\xfb\xc0\x8dS@\xe9)\x83\x05\xc9\x84S@\x8b\xdb_^y\xcfS@\xd3;\x18\xa3>jS@\xe3\xd6$\x15W\xa0S@\x8c\x93\'\xf6\xcb\xb4S@\x8d_\r\xfa\xc0dS@\xbdI}y\x19\xaaS@\xad\x87\x8c\xd4\xf7\xb2S@U\x88\xb0Gn\xbeS@\xc9\xa0\x82u\xea\xb4S@\xd9p\xd4?"vS@\xe2(>\x9b\xe6\xcfS@\xe3r\xcfc\xdcZS@hw?\x8c\xa0\xb1S@4\x83ao\xd2\xa3S@\xad\xeei\x83\x89\xacS@b\xb2\xd7\x88\t\xacS@P\xf1\xfb2\x12\xa0S@o\xc6\xda\xb7\xd8\x8aS@|\xec{\x1a\xa07S@\xfe:\x0c\x8c\xf5yS@\t\xda\r\xd8\xb1\x96S@\'Yq\xce}^S@6\xf4D\xc0\x0f\xb5S@]\xbc\xdapC\x86S@\xff+\x10\x8br\x91S@4YM\xb6\xa4\xb0S@G\xc0\xcdm\xa3\xc3S@\x10\xe5N\xf0`\x90S@\xd3\xe0\xefC\xa7uS@\xa4\x9f\x85\xcb=RS@\xd2\xaf\x89\xbd\xd6XS@\xafc\xdclW\xc5S@\x15\xff\t\xc6\x9dkS@\xd0K\xc4\xc5\xd8YS@\xbc\xa3d\x1f\xde]S@\xce\xddN\xee2~S@<\xab\xf2\xe1\x8bmS@\xd8:\x06P\xebYS@\xa9C\x96\xb9\xbe\xcaS@2\xa6\xcbD\xb6|S@\x01O\xd0\x88`GS@8\xb6\xc3\x10\xdc\xbbS@\xc9\xe8\xfd\xa9\x93\xa2S@\xaf\x15+\x95TkS@Y+F&\x94\xcbS@\xd9\x06S\x1f/\xbaS@\x85\xa3\xb48\x83\xb3S@\xb7N\xbc4\x9d\xa2S@\x8b|g\xbd)wS@\x83\x90\xe6W\xf0ZS@!\x83\x81\xf4(bS@e\x9c\xf8H\x86\xc5S@L\x1a\t5K\xb7S@\xfbZ\xd9H\xa0\x80S@i\x83\x04labS@\x90V\x7f\xef\xaf\xb0S@\xec"g\x92\xa1\xa2S@\xf6\xa4\xe0\x82\xa2\xb4S@\xb8A\xcd5>IS@q\xe7<n\xed\xb7S@\x94\xda\xd9\xf1\xfbzS@Mo\xb2Z\xc1\x95S@\x9f\xc0\x16\x167~S@\x86\xb8:D\xcf\xa7S@\xf8K\x1e\x90\xc4\xb7S@\xa4\xf5E\x02F\xb8S@l\xdc\xbb\x1c\xa9\xd1S@\xd4\x19)\xa8\xbd\x9fS@oE\xb0\n\xcd\x82S@\xff\xeb\xc9+]\xa9S@\xaa]\xea\xd1\xd1\xceS@Be\\_\x17\x9aS@\x1fP\xa1*\x8a\x7fS@\xa7\x82\x92`\xef\x83S@\x7f#\xb0E\xfa\xcdS@D\xa3&#x\xadS@\xf2^\xcf\x94\xaciS@\xcfH\xc1\'>\xccS@q\xba\xe169\xd1S@\xf3N\x9enb\xd1S@\x0006L\xe1\xd3S@\xfd\x95^\xdd\x9a\x93S@\xd4.=\xd67\xceS@T\x9a\xdb\x90\x03\xd3S@\x84n\x88*G\xd3S@\xfd\xa2\xcd3o\xb5S@\x95\xa3\xb6\xeb\xf2oS@\xd7N4\xd0\x05\xb7S@\x93DU\x84\'\xbbS@!\x8c\x00\xe2\x04\xbcS@\x04\xd1\x0b\xac5\xcdS@<\xa9:\xbc\xb4\xcdS@\xe9+\x1e\x84\xd1~S@\x01\xdf\xda\x94Q\x81S@a\xa10\x81\xa8\xbaS@vXi\xbcK\x83S@\xead\x14"\xf9\xcbS@O\xf8`\'\xc0\xccS@\xa3 \x13\x7f\xcf\xd2S@\xfd\xc8Jp\x02}S@8\xe4\x14mf\xbbS@\xae\xa0\x8f\x11\xc4\xd0S@e\xdf\xdb\xce\xffyS@F\x1e~y.zS@\xafO%WF\xbeS@\x8b}\xe8\x97\t\xceS@\xdb\xd7\xc8\xf7\x8a{S@\xfa\x9b\xe9\xb9\xffyS@\x8b\x8e\xf1b\xe0\xbeS@\xab\x9eNk)\xd2S@\xc2\x85-\x16\xbe\xd2S@\x80\xf3\xa7\xd3\xeb\x83S@\x89N2S\xcf\x7fS@a\xba\x80\x08\xce\x82S@\xc8\x15&\xec\xafyS@|\x03\x82\xc6\xdf}S@\xb0Oq\x89\xd9bS@\x88\xf7\xf8<\x19\xbaS@\xa3B\xe2\xc4\xa7\xbaS@.\xaf\xf06\x80\xcaS@\x9d\x1f\xed5\x81\xcbS@\x87\x8b\xc2\xb8\x87|S@\xaeF\xeb\xab=fS@Qv\xe3\xcf4\x81S@\x8e\xc7\x02\xce\xf9lS@-V\xb0!\xf1\x7fS@\xb3Vw\xbdz\xb7S@q\xd5^f\xd8zS@\xdb\x01\x1av[\xb8S@\xc6x\xa4-\xdb\xb8S@;\x1b\xa7U`\xbeS@\x1b\x04Z\x1d\x0eoS@\x02\x1d\xdc\x8f"\xcaS@\x17\x11\x93\xd6\x14\xccS@\x84\xa2\xfa\x08\xed}S@\x1d\x072\x05*bS@P\xd0\xac\x14\x13\x84S@\x8c\x9b\x18\xe0\xc1~S@\x8b\xb1\xe8\xe5coS@\xf7(\n\xc9\xe6jS@\x99\x91\x9f\x15\xc3}S@\x13~3\x9e_yS@0s*\x03\x9a\xb9S@\xb8\xcf\xcfp\'\xd2S@\xdcGRJ1}S@\x90h\xc8\x83\xab\xb8S@O\x0bW2?\xbeS@\xaefc~\x10yS@D\x90\xeby\xf6\xcdS@\x12\xe7>/z\xb2S@\x03\n\xb28\xc9\xb9S@6\x93\x19j\xd5\xbaS@pF\x96a\x92nS@\x0cw\x8c\xd8\x80\xbfS@\x17\x13\xfb`\xd7}S@!QK\x8az\xcbS@\x96\xc5(\xc0\xac~S@\x82\xe9\xb3\xfb\xc6\x81S@\xe2\xc2\xe0\xfde|S@5\xd5\x83\xb0\xd1|S@\xcc\xc1-\x92\xb6\xd0S@\x95\x8c}\x11\xbcgS@\xb25\xad\x14\x93|S@_\r\xf3\x8a#~S@\x953\xa2\x13\x10~S@_\xed.\xb9\x12\xbfS@\x1d\x98m\x12\x80\xc9S@X\xf6/\x13\x80\xcbS@=\xd1|\x1b%\xcfS@&\xb9l\x01g}S@\xa5L\x88\xd8\xa5}S@\x9a/\xe5\x07\xa6}S@\xf94\xc6I\xe8|S@*\xff\xe3\xd9\xcf\xb2S@4TWI\xb5wS@\xdf\xe8\xd9\xb0\xbc\xb7S@\xf5\xaeN\xdb\xa4\xbaS@\xe5\x86\x04\x0cwxS@\x88\xa1\x83g\xd3\x82S@\xda\x10X:\xa5\x82S@K\xe4X;\xcd\x81S@\x87\xd0\x88\x8c7}S@I\x8d:\xe5\xbd}S@\x0bXT\xdf\x94\xc9S@[\xb4\x19\xa7\x02\xd0S@\x04#\xfbn\x8a\xd0S@\xa3\xeb\x1ey1oS@\xb0F\xcegFwS@\t\x1a\x9a\n\x15}S@K\xf6\xd7F[\x82S@HZ4\x17{|S@\xfa e\xcc\xa3\xbaS@\xba\xdc\xb6\x18\xbclS@\xcb\xd4\x8f\xa2H\xcbS@\xc6\xcc\xa9\xe0\xec\x83S@!\x10ge3\xd0S@\xd2\x0b\xf2\xdeh\x84S@\xb0f\xe7u\x0c\xb8S@;\xc9Mi\xe1\xc8S@\x9f^\x9f\\\xd3\xcaS@\x0c\xc1L\\o\xcfS@\xa3\xd9_nQ\xb2S@H\x83XX\x15\xb3S@\xc2\x8f\xfa\xd6\xcc\xb7S@\xf8\xf1\\[\xe6\xb9S@\xa8\xe9\xeci\x81\xceS@J\xd5SCcnS@\x8b\xf5i\xa7\x7fxS@\x16i]\x19\xd1wS@Qw\x1f\xda\xdd\xb6S@kSD\x92\xe9\xceS@\xd3\xc2\xeb\xe7q\xcfS@2\xc1\xbe\x06\xf8xS@\xa1=\x0bd\x86nS@)\x9e\xe6\xa1=\xb7S@\xc6\xeaz\xe5n\xcbS@A\x87N\x08\r\xcfS@?=\xa3m|xS@j\x95~\xff{\xc8S@t\xaac\xb8\xb3\xcaS@Zu\xb3^\x8buS@\xcb\x8bw&\xc6xS@(\xa9\x0c\x10\x00{S@\xb8\xf9\xef\x04\xbb\xb3S@\x00\xc313\xb2zS@Cxg\xe7\x13\xc8S@\x88S\xfa!\x1d\xcfS@\x83mJM\xb2\xcfS@\xf8q\x08\xccvmS@\xc0i\xd3\xc9\xd3xS@?\xa4tb\xffyS@0\x11\xdbvM\xb7S@\x90\tT6\xb3\xbdS@^\x95<\xf3VnS@Tn\xec`\x1cuS@\x00\x00\x98\xdb\xdf{S@(\xe2\x97P\xebmS@q0"+"\x83S@\xeam\x83\xcfDxS@?\xc3\xc0\x10yyS@j\xff\xf8\x1dnzS@\xaeP\x93\xedLzS@\x14\xa2\xa3\xddM\xceS@P\xd0y\x9c}mS@\x19\xbfl\xb8\xactS@+\x02VR&jS@F\x1c\xda\xe8\x8emS@\xb8\x86V\x9dC\xbdS@P\xd1C\x9a\xbbtS@\xea\x90\xfb\xad\x8b\x84S@\xdc\x04\x1em\xfdyS@Z\x07\x99\xc1ltS@b\x80\xa7\xeb\xeezS@\x92%\x97#\xfa\x84S@\x86\xb9W1\\tS@\xbf\xf4=.\x1b\x85S@\x93\xe3S_\xff\xb5S@<\xd6p\x17\x0e\x82S@m\xe8\x87\xbe\xaf\xb5S@\x16*\x87\x06J\xbcS@O\xf2Q<[\x85S@\xa4p\x99\xe4\xc1xS@c\xf5/I\xf8\xcbS@4\xd0\x8e\xc9l\x85S@\xc8\x9ejOd\x84S@\xa8!;\xa3}\x82S@\xdb\xbf\xa3\n\x9d\xb2S@e\xa9\x845 \xb5S@\xf1  F\x0f\xb6S@\xcc\xbf\xc0\x8d\x13\xb9S@`\xaf2\xb7\xcd\xbbS@[\x1f<\xdc\x98\xbdS@\xae"\xfep\xdcyS@N\xad\x17L"uS@\xfa\xb61\x85\xc3\x84S@ \x0cn\xba\xdf\x81S@\xed\x05\xfc\xd3\xcaiS@\xc4\xd6\x8cbv\xb8S@Pt\x17\xe2\x06lS@r\x93\xa9\x99\x93{S@\xca~\xee\xe3qsS@\xea\x8d\xce\xc2@jS@\x05\xbd\r\xaa\x90\xb4S@\x0b\xb0\xb2\xff3\x85S@\xf2\xedm\xc7\xdewS@\xe0hc\xda\xbe\x82S@\xa6\x80\xd6>{sS@\xfdJ\xee\x98\xaa\xc9S@\xc5\x9c\x11\xd5\x02jS@\x0c\xe1\x91\xf7\x9bmS@\x1d\xae\xa0\x8aC|S@\x11\xef\xaf9\xbf\x82S@\xf3\x91)\xaanfS@f\x08A;\xa7tS@;\xe3\x95\x91.\x83S@\xff\x15\xe1\x97\x88mS@\xfe#\x1c1\xd5tS@\x9e\x01\x02\x01MqS@\x8ao\xdc\xe7\xb7\xb7S@h\xc1\xf5a\xe0\x81S@~e\x19\xa2\x9cuS@-\xebz\x83\x13\xadS@\xa9?\x96~\xc6\xafS@#\xe9k\xa47tS@\xe8-P]\x1a\x8eS@\x04\xbdK%P\x82S@\xd6\xdd\xb8Mp\x81S@q*X\x0b\x97\x8eS@\x16o\x1bK\x8c\xb6S@\x18\x01\xdc\x04\x1b\x85S@Z\xc2\x8c8\x87\xafS@ \xe1\xb6g\xb8eS@\x07\xdf\x90\xbdg\xb7S@\x0f\xcc\xe6\xcdp\xbaS@\xb5\xfa\x04\xff\x9e\xbaS@\x8cI\xfe\xcf\xb9\x8eS@\x07\xf6\x8c\xde\xaa\xb6S@\x08{\x92\x83\xecwS@\xf4\xda\xfd\x82\x85wS@\xe0F\xff>\xd6dS@\x08\xa8d\x9fIeS@\x91d\xd2q\x1c\x9bS@\xca\xa03\xe7\xa5\xacS@jy\x1e\t\x0f\xb1S@6\xebU\xa6t\x9bS@T\x01\xe6\xff\x7f\x91S@\xc0U\x06\xb9\x18\x9bS@\x92Cy\x03\xbe\x91S@^\r\xf9\xa2*wS@W5R\xda\x08wS@\xdd\xdf,\xb3\x8c\x9eS@\xde5,##vS@\xce\xada]\xe2\xb9S@\x9a\x83\xb41\xf9\xc8S@g\xc1Th8\xcaS@\x82 G\x1e*\x9cS@\xb4,\x1a\xaa\x00\x9cS@\x97\xf5~d\x98\xacS@\x02+fB+\x92S@\x1f]\xa4-\x06\x8fS@mk\xa2o\xa1\xb1S@\x19\x80\xad\xba>\x82S@\xd1\xdd\xa9\xf8\x8f\x9cS@\xd6D\xa4\x96f\x9cS@z\x04X\xb96\xacS@\xd2\x1c\x9a\xcf\x07\xb9S@q\x93\xc4qW\xcaS@\xe3\xc2+\x94\xc2kS@C\x02\x047N\x82S@\x04\xe3\xae\x0c\x84xS@U\xe0\xd6\x9c\xdf\x8fS@\xf5`\x88\x10\xdc\xb5S@\xc6\xb0\r\xddk\xb8S@-an\x01\xa3kS@\xae\xc9\x13\xf4.\x83S@\x9c5\xba\x04\xd4xS@yX\x8a\xcc\x94\x9dS@\xbc\xac\x039\xdf\x83S@\xab\xc1\xd8\xf6l\x82S@\xb2Q\xff\x0b\xab_S@\x0b\xab2\x0e\xdd\x93S@\xb0J\x7fJ\xf3\xb1S@wS\xc1\x0e\xf9\x9fS@\x85kw\xbb\x1d\x83S@h-\x17Wi\x9fS@\x08-\x89y\xf7\x9dS@],T\x86\xa5\x9fS@\xaa\xe9\xb7\xed\xb8\xc9S@\x8e\xd0\xa3XM\x94S@\x12\xdb\x8ax\x9c\x93S@\xe7\x9a\x1fg\xe0\x90S@\xcb\xecUS\\\xb5S@#\x03\xe8JO\x85S@\x12e{0\xc8\x9eS@5\x0f\xf5\xdbn\xc9S@"\x11\xa1\xb0\x0e_S@\xde\x18o\x18\xd5\x91S@s\xfdR\xf3\x11\x90S@C\xb1\xdez\xad\x83S@\xe6\x15{\xba\xfa\x9fS@\x1c\xa3)\x02\xb4\x93S@\xfa4\x8a\x9cP\x91S@\xb2\xfc/awiS@\xb2\xe4\x07\xfa sS@1-N\x86\x88\xa0S@e~\x18w\xae\x9fS@\x8fy[,\xe4\xb1S@\xf8p\xfeu\xcf\x94S@\xe1\xe1\x97\x8b\x94\x94S@\x94\xdc\xc3\xbf\xfe\x84S@\x94\xb4\x00/\x14\xb1S@O@f\xe6\x1b\xb5S@\x16\x14\x9a\x08\x94\xa0S@6\xdd\x03R\xf0\x9fS@\x8b\x85\xe9\x92\xb9\x9fS@\r\xd0:\xe9\xa7iS@P\xc8\xc1_\xebxS@\xba\xa3\xa1\xd7\xd7\xb7S@DX\x08\x19\xdc\xc6S@\xef\xba)\x15\x06\xc7S@+1\xeb\x80w\x9fS@\x92\x0c\x16A^\x91S@\x0c\xeb\r\xf0\xee\x85S@0v\x10DN\x85S@\x8e\xd9\xd6\xbd\xfd\x84S@\xc75\x83\x04\xb8iS@\xa1+M\x85\r\xb7S@\xa7\x17\x92\xf3\x16jS@\x88\x1e\xa7]F\xa1S@\x92m\xb2a\xf2\xc5S@\xc1\x06\xa6\x85\x18\xc7S@kyC\xe8\x13\x80S@\xb6\x8a`Q9iS@s1\xed\x8ew\x83S@\x85\x1d!\x16\x87\xb7S@Xx\x1d\x06\xa8iS@\x86!a[\xeb\xb6S@\x1d\x03\x95:\x88iS@\xc6\xeb\xad~\x95\xb0S@w\xf1\xad\x10(\xb7S@9\x87r\x7fa}S@\xc7!\xdfEjzS@1\x8c\xce\xe6(\xa3S@\x19>\xf9\x0b?\xa1S@_\xe8\x1e\xdd\x1c]S@\x1d\x15(R\xf6}S@1Bj\xb6\x9bqS@h \xe8Q\xab\x99S@\xab\xaa\xc4 \xaa\xb6S@Op\xf4\xccA\x83S@\xb0\x7f\x9b\x1a\x0f{S@\xf5FH\xd5\xd5\xa2S@\x01\x94\x12\x06\x13\xc2S@\x02\x82\xb5\xfd\xd7{S@\xc6\x8f\xcd\xaa\x0c{S@\x90\xd3e\x96\x0chS@\x96.\xf0<\xe6\xafS@R\x8f\xd51\xef\x80S@+L\xcb4\xf9zS@O\xd7\xef\\\xd0\xa1S@\xcd\xf8#\x0f*\x9aS@Q\xdaZ:\xf8\x96S@\xc6-l\xd1\xec\x89S@\xbf\xedz\xe3\x9c\x86S@\xea\xec(\x00\x9a\x85S@\x0e\x92IC\xe4{S@\xc9\xaf\xe5\x06+\xb6S@F\xf7\x12d\xc5\xb6S@-_\xb2mLzS@xd\x98\\a\xa3S@\xd9\x08\x92hN\x93S@Ie\x0c\xb6\xea\xb8S@\xbe\xf7\xbcm\xa2\xc4S@\xba\x8bF\xaf\xd9\x85S@\xcf\xf4\xa0\xa8\xd2\x81S@\x14\xe6A\x81\x90\x81S@\xa5\x89@\xea\xcb\xa3S@\xfe\t\xb7\xcdL\x8aS@q-\xd2\xd2\xc8\x85S@\x15b\x0e_]\x81S@\xad\x01b\x0fI\xc1S@H\xc2I\xee\xa4\xadS@E%k8\xf8\x85S@_fU>\x9d~S@\x89\x18\xc2\xffA\xb9S@8oCE\x99\xa3S@U\xac\xab[\xfe\x88S@\xa2]\xb6Mx\xa4S@\xc5l\xd2*4\x98S@\xc9\xe2K\x17H\x86S@\xa9\x93C\xeb\xc0\x84S@\x93\\]?\xd5\xa4S@\x8a\xe1\xe1\x96\t\xa4S@\'\xe8!v\xc5\xa3S@;\xff\x0b\xa6a\x9cS@\xdf\xb6\x92\xaa\x98\xb9S@m\xf5\xc9\xbc\xca\xc0S@.~\xe1\x08\xcd\xc2S@D\xd7\x13\xf8/~S@%s7OS\xa4S@KT\x94\xde\xd1YS@\xb1\x87\x92\x19\x05\xb4S@1\xee\x94\x15\x9d\xb6S@\x90\x10\x0e\x91d\xbbS@!%\x01\xd0\x0c\xa4S@\xd6\xb0a4\xc3\xc0S@\xb2\xd2\x91\x9d\xec\xc3S@PB\xea\x84\x9c\x88S@\xfd\xf4\x87t\x89\x84S@\x01\xc9>\x96\xc6\x9bS@\xe8\x9e\xaeA#\xb4S@M.\xdbp\xbf\xb9S@g\xcdw\x95\x8d\x8aS@\x94\x13r6\x87ZS@\xd5\xef4z\xc9ZS@2\xcf\xc6Zg\xadS@E\x1b~\x87j\x81S@\x88\x91\x98`\xa9\xb6S@\x98\\\xd57\xcdZS@\x90v\x08\xb8mZS@\x9b.\x0c\x95\x8c\x94S@\x088C\x8b\xca\x9aS@\xb6\xd3pDm\x8aS@\x1b0}YZ\xa5S@\x98\x93\xe37t\x9cS@\x0fY\xca\xdc\x16\x9bS@\xde[!\xcbd\x81S@\xd7\x9e\xea?0\xbbS@\x12\x07lg9\xa6S@\x8ca\x02\xb3D\xa5S@B"\x1f\xf4\xce\x94S@\x13\x1b\xf9tO\xc0S@\xf3\xc0nBm\xc1S@\x91b\x0b\xb4\xe7\\S@D\x81\xf9\xe5o\x84S@^\x86\xe9\x17k\xa5S@\xccW\xc0-#YS@\xc3v\x86\xc3\x88\x95S@\xb0\xa5\x08\x9a\x88\xaeS@\x16\xdb\xbf#\\\x86S@?\xf9}K8\\S@o\xa1\xa7\x82\xba\\S@`^\xab\x81\xa1\xc0S@[C,\x9a\x06\xa6S@\xb1\xa0{X;\xc3S@7c\xdcgW\xc3S@I\x00<\x04\x82\x9cS@\xab\xde\xc7\x91\x9e\x84S@\xb3\xd6\x9f1\x94\xa6S@iz\x0e0\xeb\x9cS@\xce\xbc\xc8%\x83\xb3S@R\x1bV\xf2\xf1xS@\xa9S\xaa\x9b\x03_S@e\x06-\xd1\xf6\x9bS@\xe5\x11IBH\x86S@a\xe8\xb8J4_S@\x19)\x9aP\xeb\x95S@\x97\xb2\r\x9bx\x84S@\xb9\x842\xef\x81aS@\xadv\xceQ\x04\xa7S@D\xa9\xc2\xf9\xcd\xa6S@Y\x0e\x16\xcbE\xa6S@\xa0\xf1\x0f\x8bt\xb8S@#\xf8\xd8\xad7\xb9S@\xfdJ!\x8d\xcb\x8cS@\x99\x87y\xdf+\x8cS@\xbb\x02\\M\x0c\x85S@h\xc8\xf2\xb1\tyS@S\xf6\x85\xd1\xfd\xa7S@e:\xe3[\xf9\xadS@<j\x13\xf7\xee\x95S@\xea<\xd9\xd3>\x81S@\xa5\x99\xeb\xce\x1e\x9aS@\xef\xae\xa0l\xf2\x95S@A\x1f\xc9y\xd4\xc0S@\xe3\x14\xdf\xe5\x88\xa8S@5\xa7=&n\x9eS@T\x87.-\x17\xc1S@}\xaeH\x02\x15\xa8S@\x7f\xc7 \x9fN\x9dS@\x06\x07o\x94o\x96S@EX\xb2\xd4I\xacS@\xef\xaf\x84\x17\xd8\xa8S@\x80\xc2\xf9\xd8\xa9\xadS@0\x95\x07\x91\xbd\x9eS@\x82\xf1I&y\x8bS@\x07\xdf\xf6\xd0\x92\xbfS@4qO[\xca\xc1S@8\x11\x16c!\xa9S@A\x17]g\xaf\x86S@-\x02\xccs\x1b\x9fS@6\x84\xf2\xf3\xd2\x9eS@Bg\x9c\x1c\xe6\x8aS@\x17\xe0\x83eq\xc1S@\xed\x07\x18\xa9\xaf\x9fS@\x96\xf4\xc3\x17\xc8\x8bS@)F\xd5H\x8a\xb1S@\x7f)\xf2s\xd6YS@\xe0\x9c\xc3\x10\x08\xbaS@\x8fh\x98\xc4\xb9\xa9S@\n\xb0\x04w\xe0\x95S@\xef\xa7\xae\xe0\t\xa0S@\x03\xd1kek\x97S@\x15\x9d+\xb4\xb6\x9fS@UB\xdf\x0b\xb8YS@\xd3\xc9\x9fA\xbf\xc0S@\xc0\xc6\x1bA\x8d}S@\x87:.\xafq\x9fS@\xba\xd8Y;\x8d\x97S@\x91\xa9\x07\xb3)\xaaS@\x19\xd9\x97\xdc\xd8\xa9S@(\xef\xcb\x8af\x9fS@j\xc0\x9d\xf7C~S@=\xcb\x97P\x9f\xbfS@}\xf0\xd0\xe0\x0f\x88S@y\xdao\xdc\x14\x95S@\x98?\xbd\xb8@~S@mq\xc9A\x93\xa9S@\xc4X\x0b\x10\xea\x9eS@\xa9\xc1\xe4\x97\xd8\x81S@\x8a\x8f+\xfa\xeb\xb0S@i?\r\x9cOVS@]mt\x08\xa7\xaaS@A\xaf\x80B \xaaS@\xd2\x94\xb3\x05\xd0\x9eS@\x1a\x12}}\x9d\x8aS@Pn\xc9\xd2\x0c\xc0S@<\xb2.+)\xc0S@u\xae\x7f!\xac\xa9S@7\x99\xcc\xe4\xf3_S@S+}u\xdf\\S@"\xf8\xef\x14hcS@\xb1k\xf6\x1f\x01\x89S@\xdf\xcd5\x90F\x9eS@\x957\xde\xf0\xde\x80S@Z\xe8\x13\xd4\x92\xb9S@\x0f9^X+\xbdS@uF\xa4\x13\xf4\xc0S@\xf0j\x85\xe0\x83US@[,\'\xf9_\xabS@\x1f$\xc0\xee\x8e\x9fS@\x19S\xfc\x12c\x9fS@|\xb7\t\x8fl\x9eS@k\xe1HvR_S@\xbcm\x0c\xc8\xd4TS@\xb2\xb4\xfa\xe2\xb4\xabS@\x1a#\\OH^S@\'\xd8\t\xa9*\xaaS@\x11A\xc2\x89\x1d\x9aS@\xdf\xa2Ev\xd8\x88S@\x13\xd6\xf8\xe1\xb3\xbdS@\tN\xed\x01\xb5\xbfS@\x98&~q\xdb_S@\xcaI2\x13\xcebS@[@\x85u)\x89S@`\x8d\x165W\x8bS@5\x82\x8f3\xf6\x88S@\x98\xf9\xb9t\x05\xc0S@C^\xeeV\xbc\xc0S@\x03\xcfS\x112\xacS@W\x91}\x8d\xf8\xa3S@\x82\x86\x87,@bS@\xac\xa4\x89\xcf\xd2\x9eS@\xd9\xc4" \x14^S@\xbeU3\xb2\x87\x89S@zp\x14`\x10\xbeS@OUD\xa6\x7f\xc0S@%\xc1\xea\xd8\xef\xa2S@>\xa9E\xb6\x10\x8eS@\x8f\x9aG\x8fc\xa7S@\xcdreW\xec\xabS@\xd9A\xff?\x13\x9fS@t\xcf\x85j\xb3]S@\xec\xd5\x85_z\x80S@\xeb\x95\x1e\x9f\xb4\xabS@\x9dK\xe0\x1a\xf0\xbeS@Op\nQ\xd5\xa1S@\xb80\xc4\x81\x9f\x9eS@ca\xa8j\xd8\\S@\xa6\xaa"\xce\x16]S@\xc6\x05\x83k\xce|S@\x16<\x88\x94N\xadS@hO\x96s\x87\x88S@\x1bn\x96\xf6\x81\xa4S@\x0b\xc6\xcai:\xa4S@]\xda\xf0R\x0c\xa3S@7\xb4\xa3k\xef\xa2S@N\xfc\x98\xda\xf8\xa1S@\xc9\xe9\xa0\x05N\x8eS@ \xb6\xc6\x08\xda[S@\x9f\xe7\x98\xc3\x95\x82S@\xc2\xbc*a?\xacS@\xd6t\xbb\xaa\xbc\xabS@\x9f\xb4\xaeB\xc7\xadS@,\xe7\x81C6\xa0S@T\x96A\x8d\xb0\xb8S@\t\xfc\x84\xa7\xc4\x84S@\x14\xc3C\x9f\xcb\xadS@oB\x16.\x91\xbfS@#";\x8e\xffJS@\xee\xa3~\xe2i\xa3S@\xc3x\xf6\x1b\x9eMS@\xfe\x90E>\x1e\xb4S@\x0cH8d\x88\xb4S@\x07\x9b-b\xa9\xacS@c*\xa8\x8f\xfd\xa3S@\xedkn\xf7\x80OS@ \x18\xb7Q#\x81S@V\xdb\x8f\n\x1eMS@E\xdag\xcc\xdf\xa2S@b\xbd\x04\xe3)\xa1S@w\xb5x\xa7\xad\xaaS@\x1a\x1c_\xe7#\xa5S@. @\x08`\xa2S@dh\xbc\x88\xa1\x9bS@{\x99+\\\x96\xbfS@\xd3\x9e\x07\x11#OS@p\xc6\x1bp)PS@>u\x84\xfc[\xaeS@/\xebQ\xb2\xd7\xa2S@\xaf\x00\x0f\x97/\xa1S@\xdf\x9f6\xd8\xb9\xa0S@\xa8_\xf9l\xf2\x87S@dN\x90\x9a\x1e\xadS@"E\xce\x8b\x8c]S@Na\xab\xbc}\xa9S@\x0e\x14*:(\xadS@j\x1a\xab\xd6g\xaeS@\xbd\xb5b\xadZ\xb1S@<\xf2\xb8U-]S@0wOMX\x8aS@\xc3\xb7}\xf1~\x94S@\x04f\x15\x90\xd7\xa6S@`B\xd9\x82\x8e\xb3S@\xe6w\x8c\xad\r\xa7S@\xffc\xf3Z\xda\xb5S@\xc2T\xd7\xce\xcd\xa1S@\xe9T\xd0\xf9\xd6\x9bS@\xd5\x14\xaa@\xa9\x9bS@\xa9\xd95%\x1b\x90S@\x91\x10\xb1k\'\x8fS@\x9f\x0b\xcdZ\xed\xaeS@CG\x06Xy\xafS@~\xb2\x07q\xa4\xa1S@\xd3,mK\x0c\x83S@\x05\x8b\xcdq,\x82S@HU\xf8)\x9aXS@s\xf4\x81\xa1\x10\xb0S@\xdd\x9ej\xe5U\xafS@~\xa9\x13\xae\xa3\xa6S@t\xc3z\'\xa7\xa1S@\xd8\xdc\xfd\x02c\x9cS@\x87\xcd\x96D<\xbeS@S.\xa9\x9d\'\xa3S@\xf8\xea\x81\xe2\x84\x9dS@\xb4\xec\r\x14\x95\x93S@\xba\xc8I\x11k\x87S@\xc4\x9b\xda\xdb\x8c\x82S@\xad\xb8\x935~\xa8S@p\xa3\x97\x8e|\xafS@\xacK\xd5\xdf\xe8\xaeS@\xcd\xb5\xf2\x06}\xaeS@\xfcaMy\xf0\x9dS@ \xef\x93\xda\x7f\xbcS@;\x91a\xdc*\x91S@<3"@\xd6\x94S@\x1cg\xcaeh\x87S@\xa8]\xf2\x0b\xb8\xafS@\x15u(A\xef\xa9S@\x19\xb5\xd4\x9fg\xaeS@\xbc\xc8l\xa4\xcb\xa6S@\x16\xe7\xbeG\xce\xa3S@=\xa1e]V\x86S@\x1cy\xca\xa1\xdb\xa6S@L\xf0\xdd\x1d\xb4\xa3S@\xef&\x15>/\xaeS@\xd3\xb5\xdf[b\x83S@\xff\x8d\xeeO\xe1\xa8S@>3\xcc\x8a\xf3\x9cS@\xf86\xff\xb1\xde\xa7S@)\x97\xf1t\x92\xb0S@\x8ef\x05S\xd7\xa8S@Z\x84\xca\x923NS@\x9d\x00\x02\tV\xbbS@\x81\xb6.\xb2\xe5\xa5S@\xf3\xd3\x10\xcd\x06\xa1S@\xf7I\x18\xbck\xa1S@\xf0_\x84\xd4_\xa8S@5\xf5#\xf3b\xa9S@\x07\xe3\xbc\x17\xfd\x83S@\x95~}\\\x1eYS@B\xb2\xe5\xf4\xc9\xa9S@\x9a\xd6\xb8\x9b\x9f\xa9S@\xe5\x1c~\xd1\x9f\xa7S@R\xfe\x98\xd1\x84\xa1S@\xe0-\x80\x95\xcc\x9cS@\r\xe2\x0e\x8c\xf9\x83S@\x15^\x8cq\xd9\xaaS@\xdd\xe6W\x11d\xb1S@_\xd6\x0b\xb7o\xbaS@\xe3k~\xbd\xe2\xa1S@\xa9\\3 \xff\xa2S@\x01\x7f\xee\x89;\x9dS@\xb9\xa9 \x8d\xf4\x9fS@\xd7O\xd9\xd2\xb0\xa7S@\xb8W$nV\xacS@A\x11\xc3q=\xaaS@\xdbN\xf6\xe8@\xadS@E\x85\xa7\xc1\x0f\xa7S@\xf6\x19\xf2<\x1e\x91S@\xfb\x9bsg\xf8\xa1S@\xfd\xbb\xc9\xc4W\xaeS@\x97\x98S\xbb\x86\xb2S@\xd9\xf3\x15\x85P\x87S@Ic\x80\x97\xa1\xa7S@\x8c\x8b0\x91\x04\xa4S@\xbe\rWi\x0e\xbaS@\xc6\xf0\xcf\x03\xf0\xb2S@\x15\x8a\xcb~Y\xa5S@\x08Z\xc8\x17{\x91S@AzF\xe2\xc7\xb7S@\x9f\x97\xde\x16\xc3\xaaS@\xdf:z>\xb4\xa2S@h\x92e\xcf\xdb\x91S@\x06xj}|\xa5S@\x18\xa8\xa9\x1di\xa3S@\xb3l\x9do\xa0\xa9S@TJ\xe3&\xf6AS@D\x1a\xc1j"\xa7S@\xb1\xd9b[\x06\xaeS@\x7f>\xb5\xaf\xdb\xabS@\x8a/\xfb\x898\xa5S@h\xd57\xfbO\xb1S@\xac~e\xa3\xe4\xa3S@y\xee\x1e\xe9\x8c\x9aS@\x8cv\xca^\x99\xabS@\x99\xd2h$\xf5\x89S@\xbal\xc4\x97\x11\xa5S@\x9c\xe0\x81@r\xa3S@\xdd\x0ceC\x18\xa4S@\xaf{\xbd\x8bY\xb0S@\xb3e\x89\xfb\x88\xb9S@\x07\xc8\x99\x0e.?S@\xbd\xdeS\xb56AS@ \xc6c\x9dL\x9fS@\xe1"\x9a~\x85\xb6S@\xd4u\xe8TB\xadS@\x9c\xce9\xf0\x84\xa4S@\xf8\xfcn\x94GFS@\xec\xb8E\xc2\x8c\xadS@\x83v%\x17\x1f\xa4S@_\xdc\x91\xb6i\xa0S@#\xd2;9\xe1\xb5S@M\xf4~\xba\xe2GS@j\x07\xb2\x87\x0f\xa0S@\xd0\x986>a\x92S@\xf8\xc1\x0f\x8a\x80\xa4S@{\x1cy\xc8\xb9\xaaS@m\x7f\xcc#oRS@iyC\x90\xb1\xadS@\x07W\xee\xb9{\xa0S@\x8a:\xd9\xedm\xacS@m\xc7\x81=O\xa0S@\xbf\x92z#\x97\x8fS@\xdc\x9b\r\x15\xc7\xb4S@\xbb\x8cTe\x1c\xaeS@\x91=rRT\xb5S@c\x1eKK\x19\xb7S@`w\xcevd\xa1S@n\xad\xefB\x80\x8bS@C\xa5#\x0b#\xb5S@n\x9eF+\xd3\xb4S@~JB[\xcd\xa0S@\xaa#\xf5\xd8\x03\x94S@F\xe0\x94\xd5!\xb5S@L\xf4\xd8(A\x94S@+,\xc2\x9e\xbc\xa9S@\x84\xda%D0\x8bS@\x16d\x1f\xc1@\xafS@In\x17\xc2`\x90S@h\xd55_\xb5\x8bS@\x98 Z\xd0\x80\xabS@\x1c\xcf\x8fk\x9d\xbdS@\xaa\x81L\xbf4\xbeS@O\xe7U\xbb\xe9\x8fS@\xc9 S\x00\x0f\xb6S@>8\xc2\xaew\xacS@\xea\xd7\xf8e\xd9\xaeS@\xdf\x90\xc1)\xa3\xb6S@\x85\xf7\xecU\xe2\x8bS@\x1e)G\x91\x87\xa5S@\x07j\xac\xbb\xb3\x91S@\xfe\xa7\x17o\xe4\x8eS@\xbb\xc3bU\xb9\xb6S@3\x06\\d\x84\xb6S@\xec\xa0\xe4\xb8\t\xbeS@,\x15\xf0\xb4\xb2\xadS@H\xa4\xdf!\xc0\x8eS@\xbf/\x8a\x197\xa6S@\x17.\xff\xa9\xbf\xb6S@\xd4\xcc,]\'\xacS@(K\x8eQ\x93\xb0S@9\xc1\xfb\xdak\xa3S@c\x0f\'\x86\xdfGS@\xd0\x16\r\xadP\xb6S@\xf5\x94x\xd8}IS@\x16"\xf1\x9a\xac\x8eS@@Yk\x8e\xdd\xb0S@\xddloLM\xb6S@\xd7*\xe4g\xb2\xb6S@n\x95\xedV\x99\xb8S@\xc0k\xc4\xe5\xa6\xb9S@\xb1\xdcx\xfd\xbb\xafS@\xc5;\x1f\xab\x1a\xadS@\x8e\x04\xc7\x88H\xadS@e\xd9\x94U#\xb9S@4\xa4X\xc8\x18\xa7S@\xcc:\xdb\xa4W\xb7S@\x8d\xa3\xe7w\xad\xb7S@\xcfQH\xa0\xf3\xb1S@\x95 Vz\xf8\xa3S@\xdeT\xd7\xadx\xa5S@\xd7q\xb3\xa2QES@~\x1d\x81\xc1\x98\xa5S@\xadWkLP\xb2S@m\x98@\x96\xc4\xbbS@EB&\xbe\xcb\x9bS@kD\xb84s\x9eS@=\xce\xcc\x18k;S@\xbbb\xea\xce\xbc\xa8S@\xd3\x11\xfe\xb9}\xa9S@}\xf5p\x84E\xa8S@\xf5\x00\x13=\xec\x8aS@\xb8D\xe7A\x85\x9eS@ax\xb6Y\\\xacS@\x0bi\x18\x00\x05\xb2S@\xa9m!5\xc8\x8dS@\xe3\x11&?\xc7\x8cS@\xe4\xcf1*`\x8cS@\\\x10\xbe\xfd\xf6\xb2S@\x91\xdc\xcb\xa4M\x8eS@\xe1s\xad%\xea\xa4S@[\xa0\x9f\xc89\xa5S@\x8b\xe7W\x9ca\xb3S@\xabe\xebO\xa8\xb7S@\x8a\xfe\xfd\xcc\t\x9bS@\xe1\xcb\x0b{k\xb7S@\xc5.\xea12\xb8S@ n\xce\x1b\x88\x8aS@"-b\xe3F\x8cS@\x9c)\xad\\D\x86S@\xad\xe0\xff\xf2\xcb\xb3S@\x885\xb2P\xaf\xaaS@\xe7\xa6H\xa8\xb1\xaaS@\xc9\x16\xc8\xa0\xfa\x92S@\x91\xaec\x84X\xb8S@|\xe1h:\xad\xb8S@\xf7<\x98\xe1\x97\xb4S@T\x03\x05yr\xb4S@r\xd4\x01\x9c\xb5\xa5S@\xa1VF\xf9\xed\x8dS@?bY\xf7\xd0\xb7S@X\xd3\xfcD\xa7\xa5S@\xbb+\xf4\x9c\xfd\x8cS@\xc2>\xcbb\xb2\xbaS@\xc4\xce\xd1a\xcb\x94S@\x98Z\xac\xa5z\x93S@v\x8byj\xae\x8eS@\xe7\xa0\x82\xe9\x8e\x9aS@#\xa3\xcev\xc0\xb4S@\x9b7\xbbEz\xb4S@\x82\xbd\x02\xe2\xa6\xb3S@\xe8mq\xfdt7S@\x18lh\x87v7S@%\x99{\x91\xd7\xa8S@\x93/J\xfc\x89\xb9S@\xfb\xc4}\xfd\x96\x93S@\x8fK\xa5\xecI5S@\xaa;\x01\'\x96\xb5S@\td\x1d\x88\x9b\xa7S@\xff@\x80\x89m\xa7S@\xe6q\x9f\xba\x15\xb9S@\x02\x0cp\xd8\xd8\xb9S@\x15\x18\x9f\xd8N\xa7S@B*\xfb\xb4\xb1\xb6S@\xe2v\xb3\xdb\x93\xa9S@RT|7\xdb\xa7S@\x80\xc6\xed\xa8A\xa7S@\xb4\x1c\x96(\x936S@\xce%\xacQ\xba\x8fS@\xef\xc5\xb8Fg\xb6S@\x16\xff\xf2\x0c\x88\xbaS@\x83?\x08\xb9\xb6\x8fS@\x1e\x1cs<]\xb7S@\xf2\x84\xf4\x00\xee\xa7S@\x94l\xe8\x81\xb0\xa7S@P\x06I\x10.\xa3S@i\xea\xb6\x8b\xb1\xa7S@WL\x0c29\x92S@\\\x06r\xa4$\x90S@\xeb\xc6\xa0\x8d\xb2\xa7S@\xfc>[\xf6\xae\xa9S@LvI^\xcf\xaaS@\x0c\x0b\xb3\xfe\x85\xb8S@\xd3.\x02<}\xb7S@\rO/\xa3S\xaaS@d\x02=\xfa\x1a\xb3S@\xef\xfd.\xbeG\xa9S@ \xb1\x193\xe9\x92S@\x16Z\xcc\x9d\x8e\xa3S@\xad\xa74\n\x1f\xa3S@4\xe1O\xefk\xb2S@w\xb4\xc4\xe5\xdc]S@0\x80\xaf\xc3\xaa\xacS@\xf1\x99\x06X\xd8\xafS@\xff,r)\xa9\x8cS@%d5\xdf\xf5\x87S@\xd3\x92\xc3\xa4\xcc\x9aS@\x91)vZqbS@g)\t\xd2aaS@\x10R\xe59\xd1\xb4S@\x93-b\x06\xdf\xb7S@\xe9n\xd89j\xb8S@\xda;\x10T\x02\x9fS@\x97l*\xd6\xb1\x89S@\x8a+\xd4\x87\xfdVS@\xc2M0\xfe\xfc\x8bS@\x98\xa9\xe7L\xe4\x9fS@\xeb\x96E\xa8\xf77S@\xf6\xd9\xa0\xbdH\xb8S@\xd5s\xac\x90\x9a\xa9S@@z,a/\\S@U\x18\x8bp\x8b\x8cS@\x87\x19p\x83\xfd^S@\xbd\x19uE\x0fbS@\xc5\xa7\x82\x90.\xb6S@\xb81\xbb\x9a\xef[S@\xa5\xd1q\xbd\xb5\x91S@\x06{\xc6\xc9\xde\x80S@?\xe1-\xa0\xf6\xb7S@\xe8i\xdd2\xdd\xbfS@\xf3\x9d\xd7\x1d \xc2S@{\x9dd0\xac\x9fS@\xeaOW&T\x7fS@K\x10\x16\xf5\xe0\x93S@\x9c>#\xb8\xc0\x9aS@\x94\x06\xe4\xdd\xa0yS@\xd6\x89`}\x87\xa4S@F\xe3\xe3\x83\xa1~S@\x94\xae\x90\x0f\tWS@\xd2\xcbj\xd1\x0c\x84S@x\x87\xfb\xeb\x9e\xb6S@\xce5\x07\xfe\x98\x94S@(\xd5h\xa8\x85\x83S@-\n\xeb=M\xbdS@*\x83CFKqS@4W\x0e,\xd7\x89S@\xbb\x06\x01|\xb7\xb0S@\xf8h\x97\xb2\xd3oS@\x11b\xe1#n\x89S@^ir\xde5\xc8S@4\x95X%\xdf\xa2S@eb\x91\x1ap\xb5S@\x92\xc083I\x8fS@p\x8d\xd9\xcd@~S@\xcd\xa7~\x94Q\\S@\x93\x94h\xd0!\xafS@\xd2jx\x17A\x94S@E\xb0\xf8\xb6\x8a\xa3S@\xe3\xef\xd1\xf5Q\xaeS@FC\xc3<\xdb\x9cS@\x0f\xfaW\x9c[\xb3S@\xff\xa7C\xe3\xac|S@I\x0by(W\x90S@l \xb6\xea\x8d\xa9S@\xb2\xd6\xa6\x1e\xdcZS@\xac\x83\xa6\xf3\x0b\xbcS@$\x9c\x8e\xf0\xf5\xcbS@\x98\xf5\x93\\\x0f\x86S@\xb8\x9f\xfb\x93\xe0\xa1S@\xe0Q/\xd8)\xa3S@\xdcFq\\\x9c\x9dS@\xd9\x1d\xac\xb2\xb6|S@I*\xfa\x84\xc0zS@\xe2TpX\xe7\x94S@o\x8e\xb1\xcc \x8eS@\x03(3\x19#\x88S@\x86\xcb\x19\xaaJ\xb4S@;~p\xbe\x13\xb8S@oc|\xa81yS@\xfa\x10VjdyS@\xd8\xa5\xba\xa9\xf9\xcfS@\xb4 *\x89\x1d\x88S@D\xde\xa9\xbb\x04\xa9S@\x82){\xdf\xe8\xb5S@\x9c+R\x86`yS@\x90K\x99\xf9\xa6{S@E\xed\xa7\xc0~\xb1S@\xa6\xd9g\xb1.yS@&;(\r\xce\x83S@\xa8\xb8\xbb\xe4z\xa7S@\xaa\xa5y\xd6\xb5\xa9S@\xc2]\xad\x82.\x9eS@\xbe\xea\xa0H\xf3}S@F\xe7\x02U\xfb\xbaS@\xb1j\x00L;\xb8S@l\xce\xceG\x00\xa1S@[!=\xd6\x8b\x90S@+b#\xd2\x99\x9eS@\xba\xb6\xca49\xb0S@]\x8d%\x83\xdefS@*\x97\x0f\r\x11\xaaS@\x92Ii\xd4\xe2kS@\xdd\xc5"\x9b\x03lS@z~;\xb4\xfb\x8eS@\x95\xd2\x8a\x06\x82\x91S@k\xcc\xd0C:\x8fS@\xa4\xcb\xf3\xf1\x91\xc3S@\xfd\xdbF?\xef\xabS@\x0e\x92\xa6V2{S@\x19\x0b\xde\x9b\xffsS@\x8f\xba\x03\xa6\x9f\x9dS@\x1aOf~\xaf\x83S@\x0cL\xbf\xcf\x0emS@\xc0\n\x9c41\xa4S@@-\xa3\x02\xf5\xabS@\x1fqs\xca\xe9\x8fS@\x07`\xfc\xb9\x17\xbeS@\x98\xe4\x93i\xde\xa7S@\xfcq\x04\xee\xffvS@\xea\xd6J\xfaQ\xbaS@U\xeeY\xf3l\x9dS@\xa2\x03\xe4,\x92\x8eS@\xd4\xa4\x8fg]IS@\xb2\xbf\x01\xc0\xca\x84S@\xa2-\x9bC\xf6\xa4S@p\x93\xd0\xe8\r\xa7S@a\xb6\xed\x80\xe3\x98S@BG((\xa8zS@A\x81\xb0D\xb7\x94S@\xda\xa8\x0cUv\xa9S@\xbd\x86.\xa3miS@P`R\x0be\x91S@\xea\x99\xca\x00\x9dYS@6\xbe>\nP\xb2S@_/Z\xc8\xbb\xc8S@\xe5B\x88\xaa:\xb9S@\xba \x88*\xb5\x8
[truncated: 399,752 more chars]
