# Supplementary material for: Sea ice drift data for Fram Strait derived from a feature-tracking algorithm applied on Sentinel-1 SAR imagery
Source: Data Brief. 2018 Apr 19;18:1410–5. doi: 10.1016/j.dib.2018.04.034 (PMC5999601; doi:10.1016/j.dib.2018.04.034)
Supplement: Supplementary file 2 — Supplementary material [file mmc2.zip › fs_s1a_data/HH_filter200vec/FramStrait_HH_20141112T081801_20141112T162608.dat]

(lp0
S'S1A_EW_GRDM_1SDH_20141112T081801_20141112T081901_003246_003C03_0119.zip'
p1
aS'S1A_EW_GRDM_1SDH_20141112T162608_20141112T162708_003251_003C1B_0824.zip'
p2
a(cnumpy.core.multiarray
_reconstruct
p3
(cnumpy
ndarray
p4
(I0
tp5
S'b'
p6
tp7
Rp8
(I1
(I366
tp9
cnumpy
dtype
p10
(S'f8'
p11
I0
I1
tp12
Rp13
(I3
S'<'
p14
NNNI-1
I-1
I0
tp15
bI00
S'3\xaf\xd7\xf3\x9c\xe4\x19\xc0K[\x17\xc3\xfeY&\xc0\x8c`\xed\xab\xc1\xa3\x1a\xc0\x04\xec\x1e\x16t\x8d$\xc0QdTZ\xd1\x9c\x1c\xc0\xc4\x0b\xb2\xef\xb9\x11 \xc0\x1e\xf7VE\x9b \x17\xc0\xc7\x89\xee=\xacK&\xc0\xe0\x00\x13\x14\x9dZ\x1c\xc0Ec1\\\xbdg\x11\xc0X\x87\xd8L\n\x95\x19\xc0\x11\x0fF\x0c|\xed\x10\xc0\x9c+\xf7\x8fR\xa2#\xc0\x0fv\x91>\xfe\x8a$\xc0\x07\xf3\x19\x15\x10\r\x12\xc0\x84y(\x15{L"\xc0$\x92nB\x1b>$\xc0\x8e\xe2\x17\xc9\xccE#\xc0_=su\xf9\x93#\xc0\x08\xe6\x8b"\xcb\xb5\x11\xc0\xc6t\x00\xc0\x97\x80\x18\xc08\xad0:w\xe0\x14\xc0:\xba\x93T>K\x17\xc0:\xb88\rHP\x1c\xc07\xc1\xc3\x15\x1d\xc9\x1b\xc0\xab\xd9\xd1\x00\xd3\xf8\x15\xc0\x81\xbf\xaf\xcd2{"\xc0\x08m\x83\xaehN \xc0\xc5\x86\xc0\xbd\x86\x1e!\xc0\xcdd\xd1,\xce\xe6#\xc0l\x97\x82\xb4\x1b\xb1\x1c\xc0\x9b\xfb/&\x80\xd3%\xc0[\xc9\xb8zp;\x19\xc0\xfb\xcf\x05\xd7\x99\'\x0b\xc0vQ\xfbM\xfd\xca\x1c\xc0\x1b\xaf\x10\xe87\x8b\x11\xc0\xc2\x08v\\\x89y\x12\xc07<pqh}"\xc0\x94=\x8cfIZ\xfe\xbf\x831\xc8i\x02S%\xc0:|F\xc4IU"\xc0I\xca~#\xc7\xfd\x13\xc0\xbd\x1a\x05uc\x18\x1a\xc0Q\xc3\xbe\x93"7$\xc0 u\x89\x83\xf1\xa4%\xc0@b\xaa\xfc"=\x1b\xc0,\x13\x00\xa1?F\x1b\xc0\x9a\xab\x0b&\x85X\x1f\xc0\n-\x0f\xde\x96< \xc0\xbe\xa4\xf3u\x80\x8d\x1f\xc0-\x7f\xe7C\x8a\x01 \xc0z\x97\xda\x9eGA$\xc0\xc6\xc55L1@$\xc0\x1ef\xa2\xcd}\xcf#\xc0\xc3\x1dT\xb2\x8c\x18#\xc0M\xe8\xbds\xc6\xfe#\xc0\xc7\x91\x9e\x9b\x82\xa2#\xc0\x9b\xba\xa4g\xcc\x9b\x12\xc0\x00V\xf5\x8e\xb3\xc0%\xc0\x97aS;\x82\xdd\x15\xc0\x7f\x92s\xe9R\x94$\xc0*%\xad\xc1\xf9\xe3%\xc0L]\x9c\xa9EM$\xc0\x9b\x91\xc5C{~\x1e\xc0\x8f\x91\x83\xf2E\x0c\x12\xc09\xb8\xe3|\x92^&\xc0\x07B\xe3\x830\t!\xc0\x17A\xe4^oh"\xc0\xf4\x11\x91O\xf4R"\xc0\x0fM\xd2V\xe4\xec#\xc0\xfd\xb3e\x9de\x81\x11\xc0\xb0\xed\x88\xb6\x15\xc2\xf0\xbf\xc0\x9aY\xab\xfe\x82\x1c\xc0\xeb\xd5\r\xbc\xfb\x96\x19\xc0r+\x8c\xea\x8c\xa1!\xc0\xb5\xe6k\xc0\n\xf0\x1a\xc0y\x1fr\xae:v\x1e\xc0\xe3\xbd\xc6\xf4\xe9\x95\x10\xc0\xe7P\xfa$\xd2K\x1d\xc0\xd3\x19\x9a&\x81L\x1a\xc0\xaf\x0fQB\x88\xdc\x06\xc0$\xa5\xa4\xb9\x7f\x1f$\xc0\x1c\x9cV\xb3K\x1c&\xc0?\xe5\xf0\x03\x10\xf1!\xc0\x7f\xbbnK\x8b%\x17\xc0\xc0\xcfk\x8cN.\x0c\xc0\xc1\xe7\x14_\xb6\x85\x0c\xc0In\xc0\xc78\xf1\x11\xc0\x90\xab\xacS\x7fG\x15\xc0\xfc\x0e\xa5q\x9b[\x19\xc0\x9e\xf29\xfc\xea\x1e\x07\xc0\xea\x88#\xfc\xf0\xcd\x15\xc0\x08\xf0@\xbc\xdf\xde\x19\xc0l\xf7\x7f\xb1\x0b\xd1%\xc0S\nmPU5\x1f\xc0z@\x9c\xfc~G%\xc0\xf8\xb9\x17c\xe3\xcf%\xc0\x879\x8a\xba;\xa2\x1f\xc0\xd5~@\xa5\x92\x89\x1f\xc03\xb9h]=\xbc\x1f\xc0R\x0b-"B\x96\x1f\xc0\x8a\xbf\r1\xe9\x7f\x1f\xc0\\\xd7)!\xe5\xa7 \xc02\xc3\x06\x08:> \xc0\xed\xb3\xd4\r\xe9c\x11\xc0l\xbb\x00\x83\xf8K"\xc0N\xc3XKNQ"\xc0\x12\xc0\xa4\xcf\xd3;$\xc0U"D~\x81:$\xc0\x06\x9de\xe9":$\xc04^\xd5\xa7W>$\xc0\xda3X\x81\xfe\xf7#\xc0\xff\x00\xb3"\x967$\xc0\x08[:\x13\xbf?$\xc0m#\x84\xe3\xc2\xad#\xc0\x87-\t\x93\x8c$\x14\xc0\xbf\x15\x80\xb0[Z\x14\xc0ua\xf0\xae\xc1\x01\x16\xc0\x9d;\x1bB\x9e\x9b\x1e\xc0\xc1i`\xd7\xf0D\x1b\xc0jc\xa5\x8d\x8en\x15\xc0uhv-\xf8B\x17\xc0\xdf\xdc\xca{\xcb\xf4\x15\xc0\xba:\x87\x8a}\xe6\x15\xc0\x80\xf0\xd9\x0f\xaa\xb8\x19\xc0\xdf\xd0ugK\xa7\x19\xc0\xf9W\'=^\xa1!\xc0ql6\xf5O:\x18\xc0\x9c\xf4\x90\xceV^&\xc0k\xdad\x00\x9e\xb2\x11\xc0\xe2\x03\xaeQ\x1eh\x12\xc0W\xc0\xef*\xf9W\x1c\xc0\x01\xf0\x9b\xe4\x94K!\xc0\xa6\x16j\x96\x82\x9c!\xc0\xa7\xb4W\xbd\xfe\xa1%\xc0:\x8c;-\xa4~#\xc0\x16\x92\x8b\x1b\xa0\xe1\x17\xc0\x7f\xdf\xd5`\xc2i\x0b\xc0S\xdc&\xc2bM"\xc0\xa0\x9a\ti\xe1 \x12\xc0\xbe\xad&1\x16\x99\x1b\xc0\xdfO\xe0\x1b$\x99\x10\xc0\r\x8f\xef\xae\x17\n\x18\xc0\xd0\xd0Q kr!\xc0\xd2\x15\x0eg\x08l\x1c\xc0\xda;\xa3\xac\xc7\xb2\x1c\xc0\xca\xd1l\xf0\xc2+\x0c\xc0\xc5\xb9k\xd8on!\xc0W\xce\xb8\x87\xec\xa5\x19\xc0k\xc1\xdc\xb9\xdap"\xc0\x17\xecN=\x11\xdd \xc0\x1845\xb4\xf1\x08#\xc0\xb0\xef\xf7D\xd9\x95"\xc0@\x06.\xc7\xfe\xba\x11\xc0W\xf5\xd4\xb06\xea\x16\xc0\x8d\x94/\xf6\x8f\x85$\xc0]\x86yO\x18D \xc0\xf4!\xc7\xf4\xd4\xa2\x14\xc0\xea\xa6\x15\x9e<y&\xc0\x85\t$}T\xbc&\xc0\x82s)(\xc3\xb2&\xc0\x9d\xbf\xd76\xdbi&\xc0\xcf\xcep\xfc\x9c\x93\x1f\xc0\xf3f&3!\xe2%\xc0B\x83\x9e?3\xa2!\xc0jW\xe6\xbb\'\xd5\x1f\xc0\xcb\xcb\xa1o\x9f\x1d \xc0~\x17\t!\xb4\xc1%\xc0Y0]\x0b^_\x12\xc0-\x95\xb1\xe2\'h\x1f\xc0]5;K\xf8B\x17\xc08\xb7\x1e\x0c\xf2C!\xc0\x0e}[\x8e\xeb\x8a\x1f\xc0\xf5\xf7\xc6M\xec\xa8\x1f\xc0ISIw\xda\x89\x1f\xc0@\x9b\xb2\x80%[!\xc0\xddO\x17\x1c\xe8\x00$\xc0+>\x91\xad(,\x1f\xc0\\\xb6\xcb\x16\xad\xd2\x1c\xc0\n\xb81*\xb7\xf3\r\xc0\x93\xbe\xce\xa4\x82\x99"\xc0\xec\x00\xb8\xbd\xd7\xbf#\xc0Z|\x9d\x15\xba*$\xc0\x12?\xe1\x00\x90<$\xc0 >\xcdW\xcf\xbf#\xc0\x8a\xe1X1\xe4\xdc!\xc0\xd0\xfa\xbahwd\x12\xc0C~\x02\n\x92;\xf9\xbf\xa07\x97\x15\xb0!\x17\xc0}\xe9\xde~\xdd^\x11\xc0`\xb1\xdaL\xaeq\x1e\xc0\xe2M\xaa\xc0U\xd7\x17\xc0\x86\xf0fw}\x86"\xc0\xaag\x92\x87\xc7m!\xc0N\x04h\x9a3\x9a\x1c\xc0Ib\xf1\xc6\xae\xc4#\xc0\xbakYUp\xc8\x10\xc0\xf5Qq\xe9\x1b\x1f\x15\xc0,d\xa3\x0f1\x89\x15\xc0\xfb:=a\xb9\xad\x11\xc0)\xe31\xa8\x985\x18\xc0\x9c\x08\x8f(Lf\x1a\xc0\x0e\xe0^{8\xf4#\xc0\xa7\xc7d\xb6\x15\x83\x1f\xc0\xa0\x0f\x88I\x1b\xe7\x1e\xc0lc\x8c\x8a_\xd5\x11\xc0\xfb\xa4\xbe\xfc\x14\xa3%\xc0\x8e\xdc\x00\x81\xfa\x96"\xc0\x0emn\rSU%\xc0\xb8\xd79\x8d\xaa\x19\x1f\xc0\xf8\x1em\xaf\xb2\xeb\x16\xc0\xe1\xdfZ\xa87\xbd \xc0R\xab\xc8\xb2p\xf4\x03\xc0\xd3\xdc\xad\x89K\xd5\x17\xc0\xe9<\xcc\x89GU&\xc0\nf\x14\x87\x08\x9b\x12\xc0\xc8\x0b4\xabp`"\xc0\xaa\x10vA\x14O"\xc0\xd2+\xf5\xc8=\xc5!\xc0U\x17s\\\x0c`"\xc0\x8b*\x94/?\x8d\x1c\xc0Cc\xd2\xdf\x0e\x07\x1f\xc0Yf\xca\x1b\x16\x83$\xc0~\xfen\n\xf5S!\xc0F\xdcx\xa6\xaa\t\x16\xc0\xb6\xad"O\xe5C&\xc0\xee\xe8`\xfe8\x88"\xc0\xd6\xce}K\xdaX\x1c\xc0j\x00\t,\xfa\xc7"\xc0<q\x95\xc1\xf2\x8c\x1f\xc0\xe5WyW\xd8s \xc07t\xe9\xf3{L&\xc0yqUT8i&\xc0F\xe1g\x9d$\x01#\xc0\xcf\xbb\xffP\xeav&\xc0X1P\xd0^\x86\x1f\xc0 Em\x8e\xdai&\xc0e\x0bo?)\x94\x1f\xc0\x9dz\xf7\x13\x03>&\xc0\x14\xe8\xb5e\xb7\x0c$\xc0\x85\xc5J\xb3=\xd4#\xc0K\x15\xb9\xd5l;$\xc0)\xd7\x05\x06b\xf1#\xc0\xb9\xfb7\xf0R\x00\xf1\xbf\x9c\xdc\xc5c\xcf\'$\xc0\xdd\r\x94\xd2\x1f\xed%\xc0A}\xba\xce/\xe0%\xc0\xc8\xbe%\xe2\xce\x08\x18\xc0\xdb\xb5`UR\xbc%\xc0X\x86\xf6\x97\xfd\xce\x1f\xc0\xe0vT\x1b\xf1\xbe%\xc0q6\x85\xcf\xe9\x94%\xc0x\xb1\x8e\xc3\x8f\xd0"\xc0F6\xfal\xa6b\x1f\xc0\xe2\x17\xf1\x0c\xbb\x87\x16\xc0\x15\x85 \xc2y\xae\xee\xbf\x91>h\xaa\xa4\xe6!\xc0\xb2\xa4\x089t\xb0%\xc0\xc3y\xb8\xb4\x07\x8b\x1f\xc0\xf9\x04\x87;b\x87"\xc0c\xffM\xdd+]\x1f\xc0~\x91\xd0Tj\x80\x1f\xc0$\xf7*\x05^\xa8\x1f\xc0\xcf}\xd5\xcb\x90\xfe\x1d\xc0$\xa6R\xff\x15\xd3\x06\xc0\xf3\xd6\x95=T\xdd\x1f\xc0\x17\x16w\xb0]I%\xc0\xd5#\xe1\xa9\xd7=!\xc0\x81n(\x9c*\xd6#\xc0\xb1x\xe3\xda\xff$!\xc0\xb1\x7f\xc9\x9b\xb9\xd2"\xc0\xde\xb8y\xc4<\xd0"\xc0\x7f]\xb3\x1e\xc6|\x1e\xc0\xce\x90\x08\xb3\xff\x9f\xfc\xbf\xf3Q<Z\x9fB#\xc0Ze?5\xabn!\xc0\x1d\x94\xeb\xd0\xebh\x88?\x12o\xd5\xef\x82\xab!\xc0\xbe\xebw\xfcV\xa8\x1e\xc0B\x15\xa6\x92\x17\xf3!\xc0\r\xa2\xd1[bA%\xc03\xea\xd5\xec\xb5$$\xc0\x97?\xa6x\x0c\xa5 \xc0[\x0e\xfd\x83\xaaV \xc0\xf1\xde\r\xbd\xd7|&\xc0\xef.\x93\xe5\n\xf6#\xc0a\xe5\xbd$\x1c\xd2 \xc0\x9dX\xb6u\xbdc"\xc0DRHM\xf5J&\xc0\x05\xbd\x89$\xce\xee%\xc0 \xbd\xab\xb3\x8f\'!\xc0D\x82\xbfH\xb02!\xc0\xd1Fd\x12kQ!\xc0\xf0\xbb\xa9q\xbe\xbf \xc0\x10\xdap~\x80 &\xc0\xf8n\xe7pzs"\xc0\x97\x8ac\x18\xae&\x1d\xc0\xe4e\xc4\xbc6\xe8%\xc0\xc2\xf5\x84D"\x16 \xc0\xaeCs\x08u\xdf%\xc0<\x94@\xa9w\xdd%\xc0\x02j`$\x9a\t&\xc01\x07c.?\xcf\x1f\xc0\xa3\xc9\x06\xd0\xc3\xe4 \xc0\x85\x07\xda\xba\xd7\x17&\xc0`\x9d0=\xae\x92%\xc0R\x01\xeb\x18\xbb\x82%\xc0XO\xf7\xec`\xbe\x11\xc0\xdf\x1c\x89\xd93\xae\x1f\xc0)3\xa1\xf9\x19\x12$\xc0\x87\x93\xf2\xdd\xf8\xa3\x1f\xc0?\xbd\xf6\x86l\xaf\x1d\xc0A]\xd5a\xbd\xd7#\xc0n\x1e\xe6\x8c\xb2\x87\x1e\xc0\xe5\xf6@\xf72g&\xc0\\\xcb\xad)\x94\xd0\x18\xc0\xeez8K?\x13\x15\xc0\x9beE\xe77\x9d"\xc0\xab\x99C\x9c\xfb\x92\x1f\xc0Yh\x99\xd6\xce\xd3"\xc0\xbe\xb5+\xeb\xe0\x8d\x01\xc0\xb0&K:\x01\x90"\xc0\xb4\xaf>\xa7\x08\x9b\xff\xbf\x17\xbc\xb2I\x15\xbe"\xc0*Z\x99\xa5\xb5\xd2"\xc0I\xe2\xdbQ]\xac\x1d\xc0\x94)\\\xb6\x99<%\xc0D\n|}MT\x1d\xc0\x16\x10\x0f\xcc\xbe\xa1\x1f\xc0\x7f\xb2@\xf1\x05\xd9\x1f\xc0\xce\xa4t\xac\xef\xd3%\xc0\x9d\x0fh4\xda\xe0%\xc0\x9e{\xb4\xac<\xe3%\xc0^0\xe8\x8a\xfcA&\xc0\xe2l6\x99gL&\xc0+)l\x08\x83\xe9 \xc0n\xee\xfcp\xf2^"\xc0\xe6x\x88\x18\xc2\x8b"\xc06\x96\xc3Q\xec\x93&\xc0\xca\xe02w\xa2\xd5 \xc0\xc9\xb3;\x16;\xdf\x16\xc0n\xb6M>yu\x02\xc0\x95/\xde\x88\x02\x87#\xc0c\xaf\x94\xe1\xdd\xc6\x1e\xc0\x94S\x84\xd9\x8e\x05\x16\xc0\xa5`d\x9f)d"\xc0\xaf\x9e\xe1|o!$\xc0\x8ed#f\x94p!\xc0\x97\x1f\xa0\x13\xf2\xe0#\xc03\xfd)Y\xcd\xfd\x14\xc0*e.`\x92n!\xc0O\x1a2\t\xbdw \xc0\xb4\x02\xc9\x95(\x9c"\xc0FZ\x18\xe3\x7fh&\xc00{\xc9\xa0\xb5\x19&\xc0\xf8\xa2\x17\xb9$\xca\x1e\xc00\xdd\x82j\x8f\xdc%\xc0\xc2\xf3\x8d\x1e\xd9\x81%\xc0\x80\xdd\xec`\xd7\x0b&\xc0\xf35 z\xb3a\x1f\xc0\x9c\x81\x7f\n\xf0f%\xc0\xfe\x88\xbeO\xcd{\x1e\xc0}\xb4\xe4\x84\xdfY\x1f\xc0\xc3\xccZon-\x1d\xc0\xf5\x1b\x19\x10\xa8\xbc\x01\xc0\x99F\xb0\x89o\xd1!\xc0'
p16
tp17
bg3
(g4
(I0
tp18
g6
tp19
Rp20
(I1
(I366
tp21
g13
I00
S'\x0b\xc5uD\xc6\xfbS@s4a\xeb\x8f\xe6S@\xfa\x1c\xd9]2\xecS@\xfc?^\x0e$\xdcS@AW\xd6\xca]\xcdS@\xa0\x0f\x1b\xbdi\xe7S@\xbf9b\xf1g\x0eT@e\xa2\xd32\xfb\xe0S@\xdc\xca\xeb=\xc7\xccS@\xb1(\x0c\xb8\x9c\xe5S@\xc0\x85\xc5\x07\xd1\xcfS@\x9e\xc2\xa4\t]\x02T@\xcc\x08\x08u\x00\xf9S@dE]:\x18\xddS@\xb4\xbbB\x98\x93\xfcS@N\r\x83s]\xd2S@\xb6\x1c!\xdf\xbd\xf9S@\x0f\xfd\xe1\xfc\x9e\xc6S@\xcf\x88\xe4\xf9\x8d\xedS@flY1}\x08T@\xf3\x9a\xc4\xc1\xb3\xcdS@\xc4$\x8e\xf8\xec\x08T@\xe6q\x02W\x11\x0bT@\xe9uj\x8d\xa1\xb8S@Y\\W\xf9G\x12T@\x7f\xf7N\x9c\xc3\xefS@\x163i\xa4$\xd1S@\xbb\x04\x9b\xe0\xde\xd2S@\xf3L\x01\xb4\x90\xc1S@\xa1\x0b\x0b\xe0\x90\xebS@?\xa3\xad\x90\xb8\xc9S@\x99kb\xe7_\xe8S@\xe9\xa5\xe1\xc7<\x14T@\xf6\xab\xc4\x04\r\xfbS@\xb3\x9f\xf9\x03\x1a\x06T@\xdd\xfcPH\xaa\xceS@3\tx\x10V\x11T@\xbcwTB\xfb\xd0S@L\xec\x92=e\xb7S@\x9d\n\x14/\x07\xefS@h>\x03\xbfr\xd2S@\xce\x81g$\xd2\nT@W\x83\x16\xfbq\x13T@\xbc\xe4\n\xa5\x9d\xf9S@\xc8s\xc7Y\xbe\xe8S@\x89\xab\x9b}\xa7\x11T@\n\xa9\xd0*\xb5\x11T@;W\x06\x1b\xe6\xd8S@P\x8a\xfa\xa5\x80\xd1S@\xaf\xc8\xa0K\xa5\xdcS@\xc2\x89\xe2&\x0c\xddS@\xecS\x1cq\xa9\xf9S@\xce9\x1b\x0f\xd6\xf9S@;\xeb\x128\xa1\xf8S@\xec1\xf2\xd23\xf7S@\xa6\')9#\xf9S@\xc5\xc5C\xa0\x03\xf9S@\x15\xc1\x91\xa5P\x10T@\xf5\xb1\xd8\xbe\xae\xe7S@b|\x057=\xfeS@\xbf\x08\xe5\xc61\xebS@\xb4\xc4\x89\xe2\xee\xe7S@+\x8d_Up\xe8S@\'\xecO"7\xf3S@8\xd0\xce5\xa0\xfcS@\xd6\xad?X\x94\xe6S@R\x149j"\xc5S@\xf8\xc0C|l\xd2S@\xba\x82\xc0\xdc\xcb\xd2S@~\xf6\x1cd\xf9\xebS@\x87>\tD?\x06T@\x88\x14\xe8\xa9\x9b\xdfS@\xb9\xd2\xab\xbc\xe3\xdcS@mG\xb7\xd0\xd9\xcfS@\x9c\xb8\xc7\x96\xad\xdcS@\xa2\xda\xf0n\x18\x12T@pz\xca,\xd9\xb4S@\xbdb\x87\xde\xee\xc6S@\x0fC7\xf3G\xe5S@\xf7,L\xdd\xdf\x00T@\xbb\xad\'m\xf5\xbeS@\x18\x9f\x91p\xac\xf9S@TM^`\xa2\xe9S@\x9d\xa4W\x817\xd7S@\x12\xc0\xbcY(\x0bT@C5\xe3\x0eH\x04T@D&\xa0}\x9c\xf0S@@|\rxL\xd3S@\xde\xbf\xa8\xfe.\xe8S@0\x94\xf4\xf8A\rT@q\xa4\x96\xef\xb2\xc5S@N\xee\x0c\\\x03\xf0S@\x13\x1d\xbe\xbc\xb7\xfbS@\xcb\xc9\x159\xfd\xe8S@81l\x14\x06\xd9S@*\x86\xa7\xe4\x1d\xe8S@\x0e*\r\xd92\xe9S@eQ\xebt\x1c\xd7S@\x05\x05\x0b\xdd\xa8\xdcS@\xe9r>\xc0K\xd5S@+\xd5x\xdcv\xd3S@\xbc\xa9\x07\xd7?\xd3S@\x1b\x17x\x82\xd0\xd4S@\x9c\xd0aL\x8c\xd1S@m\xa1\xcfD9\tT@7\xa3`cc\xd2S@\xf5\xc8\xfd\x1c\x00\xd2S@\xf5w\xa9\xc9H\xd0S@\x7fvtl\xbf\xcfS@;\x80\xd2{\xe7\xf8S@z\xdf}C\x9e\xf9S@r\n\xe7\xcc\xdd\xf8S@53@\xe0\x9e\xf9S@y\xb3O0\xdb\xf9S@\xb6\x86\xe6\xc8\x96\xf8S@r\xd4\xd3V\xfc\x07T@\xc2\xef^\xff\xb0\xfbS@\xf7\xd4\x9bcC\xfeS@\x00\xbe\x88\xca\xb4\xf3S@\x17T\x00\xf0\xaf\x11T@\xde\xee!\xd8\r\xe7S@\x97"\xd1.\x0e\x0bT@\xe4\xfde\xe8\xcc\xefS@\x1e\xd9\xf5\xb4\xf0\xefS@\xbc\xc2\xc3\xa4~\xfbS@\xe4\x9b\xc7\xfc\xb1\xfbS@cTQe\xa3\xdcS@LbZGf\x07T@=\x89\x96\x92\x90\xe6S@\xb2\xfd\xeb:{\x08T@03\xb4\xde\xb3\x07T@\xb7\xc8\xdd\xe3p\xcbS@\xfd&\xab\x90\xb2\xd3S@h\xcfd\x1au\x08T@\xb1\x9b>\xeb\x9d\xf4S@\xd7|D\xad\xee\xceS@\xc4\x92F=a\xf5S@\xdc#\xf3*\xb9\xe0S@\x80z\xf8(\x84\xf6S@*\xcej\x8e\x8d\x0fT@\xf2\xc1\xd5n\xb8\x11T@zJ\x91\x08\x1e\xe5S@j\xf8\xb1\xe3\xf7\xdeS@\x08\x19\x0cnd\xd0S@\xb5\xd8R\xa5\xe1\xcaS@\x13\xe6\xa7\xbb\xa7\xc9S@G\x9b\xb7\xcd\xa2\xe5S@u\x88\x12\x13\x92\xd0S@hp\x86\x95\xbf\xfbS@f>\x95\x863\xd1S@\xb3\xe3\x17\xc1\'\xccS@\\E\x90\xdb\xaf\xdcS@\x02C|u\x8e\xd0S@\'\xd4\xff\x15\xeb\x06T@\xd8{(_\x00\xfcS@\xed\x99 K \xddS@-|nk\x8b\xd1S@\xec\x00\x17\x9e)\x19T@E\x12:e\xe3\xe5S@\x8d\xad\xb1\xf2\xc3\xe6S@\x87_\xdeu\xaa\xe6S@-{\xa1\x02B\xe6S@]V\xd0T~\xd3S@\x1b\xcd=\xab\xed\xe7S@\x02\x1a\xef\x9e\x92\xdcS@>\x80V\xefE\xd7S@f\xb8\xd6\xc2C\xd8S@K\xd2\x89\\\xea\xe8S@A\x03\x97;%\xffS@\xe1\xf1F\x93\x9a\xd7S@\xb8"\x00/\x0e\x0bT@\x91\xb4\xe1\x8b\xe6\xc1S@I\xbb\xec7`\xdbS@z\x05\xde\xc1\xbe\xdcS@Y\x92%\xc2\xbc\xdcS@z\x0f\x8c\x97\xca\xe2S@\xd0 \xff{F\xecS@ml&h\x98\xefS@\xf5\'8\xfd5\xeaS@\x14v\xa6;U\xc7S@\x9d\xcb\x05\x9f\xc4\xecS@\xf3\xbf\xdc\xa3\xb5\xf8S@\xa9\xa6\x0f\xcd\xc8\xf8S@c5C\xaf\xe2\xf8S@\xa0\xe7\x97JG\xf7S@r&\xd7\x8b\xa1\xbdS@\xdeP\x0f\xd9\xbd\x07T@\xf3T\xbfH\xaf\x00T@\x07\xf1\x8b\x82\x95\xfeS@\x15\xb6\x1e\xc2g\x10T@)yxC\xbf\xb4S@K\xd6\x06\xe9"\x02T@\xa0\xd8EY\xbc\xd0S@\xea\x12\xc1\xfft\xd0S@lk\xe0c\xfc\xc9S@*Qu\xc5"\xf8S@\x04Q\xe6=\xfd\nT@}\x00\xc8l\x03\xc8S@r\xe8!\xe7G\x12T@\x1a\xcd\xc0yM\x07T@\xab\xbc,\xe7Z\x07T@5D\xf8\x16\xea\xe2S@L<\x9e;\xac\xecS@\xfc\xf7\xb4\xcf\xb6\xdcS@\x00\xbf\x10\xf6\xa0\xd4S@\x10"\x9e\x1a\xca\x06T@\xa5uZ\xfa#\xecS@?\x82\xa7Q\xbd\xecS@\xb5v\xd5\xd0\x01\xf0S@0H\xfd\xeb\x8b\xd9S@+\x8e\xd8A\xf9\xfbS@\xd6\xa0\\\xec\x7f\xd6S@\x9d\x80\x8e\xf8j\xd2S@\xcb\x831Py\x0cT@\x98\xbbW\xe8\'\xe1S@j/i9>\x13T@H\xce\x91\x8c\xb1\xd3S@\xfbY\xcf^\xf9\xd1S@B\x06u(\xe6\xcfS@\x1a\xea\x8du3\xd1S@\xb0u-0P\xc9S@\x9a\xd8\xc9\xe0\xf6\xf1S@s_O\x8a+\xddS@\tV\xcbL\xec\xcbS@\xa7C\xd7\x97\x1c\xfeS@\xb8\xad4\xf8\xab\xe2S@-\xbd\x80\xe0\x1e\xf8S@{y\x10\x93f\xcbS@w\x87\x04\xebQ\xceS@\xc2\x9a5\x13D\xd2S@\xbc\xed\xe7\xda\x9f\xd4S@W\x9bj\xdd\xd7\xe5S@\xc5\xf0\nM@\xe6S@\xb7\x0et\x93\xcb\xdcS@^\xb0c\x8d\xb6\xe6S@\x92\x86\x06\xe05\xd3S@\\\xa2\xd0\x12\xe5\xe6S@\xdd\xbb\x9a\xdf\x83\xd3S@\xe0\xc0\xe1u\x8a\xe6S@\x1d$\xdb\x80\x8d\xf9S@\xabK\x08\x11\xa0\xf8S@\xf1\xc0\xa0q\x9f\xf9S@\x9d-\\\xe6\x9d\xf8S@v\xb5,[n\xdfS@\x0c\x87\xd7d\xc5\xf8S@\xc0^s\xc9\x11\xe7S@(3\xbc\xe8v\xe7S@\x90\xf0\xfb\x83U\x03T@\xda\t?\xcb\x9d\xe7S@F\xb2H\x8cE\xd7S@\x86\xe2\xa22\x9a\xe8S@\x03\x9dr\xea\'\xe8S@*\xd0\x0co/\xc7S@\x0e\x7f\xb9\x87\x96\xd7S@\xd5\xe1\\\t\x1c\x10T@\xcfv\xd9\x1e\x01\xe0S@\xc7\x03\xf8M\xc4\xedS@\x02\xb6\xc7\xdb,\xecS@\xc6F\x00\rW\xdbS@\xed\xa0\xcddm\xedS@\x12\xa9\xa6\x16\xb7\xdbS@\xb8\xe6\x13\x91^\xdcS@[T\xaa7\xb9\xdcS@p#\xfa\xb2\xe9\xdfS@^<\xdb\xe5\xaf\xbeS@}S\xe7\xeb\x03\xdfS@(`q\xaa=\xefS@\xea\xa3\x93\x10\x8c\xe4S@\xb7\xe6V\xffR\xf8S@C\xf8\xd7>\x91\xcbS@y,\x0f\x84%\xebS@5\x1e\xbb`\xbc\xecS@\r1:\x8a\xe0\xdaS@\xd6O\x13\x89\x06\xd6S@$\xed`\x84|\xc6S@\x9b>\xfba|\xd0S@>\x05\xc0m\x14\xeaS@\x97I\xda-\x06\xd0S@\xb5c_I\x82\xf1S@\xde\xf2\x17\xea\xc2\xd4S@\xc0\xc1\xfd\xeeT\xf1S@\xef\xcff\xd9\xd2\xf8S@_\x9cG\xf4\xc9\xd4S@\xa2NA\x83\xd4\xd3S@\xa68MS\xd7\xe5S@\x1e\x00\x11\xbf\x94\xf8S@tR4\x0fr\xccS@^\xfd\x87y(\xd1S@\x0bs\x18\xc1\xd3\xe5S@\xac{\x89\x95F\xdbS@p\'\xe4\xc32\xe4S@\x17\x02%\xa4\x0f\xccS@\x17\x8bR\xf2\xe9\xcbS@\x0eq\xf4W\x8d\xd6S@}|\x80\x10\x87\xe6S@\xc0K\xf6\x9d\xc2\xdcS@\x1b\xa2\xdb\xf0\x11\xedS@\xf8\x89\xc8\xd1\x14\xe7S@j\xb6\xf1\xa5\xf3\xe3S@4Ox\xd3\x7f\xe7S@JfE\x7f\xdc\xe7S@\x8fA\xbf\x1e\xf7\xe8S@*\x8az\x8b/\xd7S@\x91\x8fa\xa9S\xe7S@\xa2\xb4\x18\x14\xa0\xe9S@bP\xb7\xa57\xe8S@W\xfa\x80\xe1,\xe8S@\x96\xde\x15u\xdd\x06T@\x99\xad\xd34\xca\xdaS@\xcb\x9eO\x8e#\xf9S@h\xf4\xeaT\xb2\xdcS@\x83b\x07\xca\x9e\xe3S@\xa5\x9d\x1c6\xa4\xf8S@\xbf\x92\xc1D\x7f\xf2S@@\x9f\x83c\xe3\xe6S@\x8f\xb1\xcb\x0e\xd6\xffS@c\xe8\x1f\xe8\xc3\xc7S@\xcccnaN\xedS@\x06\xbaZD7\xd2S@\xf3O\xff\xc83\xc7S@c.\x9fU\x9b\xd1S@\x99\xe6\xc6{\xa4\xd0S@\x14\xb8x\xeeK\xd6S@\xf8}h\x81X\xebS@\xe1\x1e\xb4\x820\xebS@S$\xb3\xf6\xd4\xe0S@o\x15_Y;\xf0S@\xc4\x15\xb58#\xedS@\xa7\x00e-\xd7\xdcS@\xff\xff~F\x80\xdaS@v\xf5E\xbdy\xe8S@\xd1\xa7\xbf$\x8a\xe7S@\xebP\x0c\xf0\x1a\xe7S@\xbb6\xb7\xd1k\xe6S@\xbf\x9f\x1a:\xeb\xe5S@\xec.\x9b\xabi\xcdS@%\xfb\'\xfd\xa4\xd5S@\x8apA\xfdh\xecS@<P\x05\x0f\xab\xe6S@\xf6\xd9o\x10\xa4\xd5S@K\x9a[\xdb\xe3\xfbS@\xba\xcc\x8e\x031\xd1S@\xec!\xcd\xd1`\xceS@\xf8\x1c\x93\x0c\x96\xf1S@\x9b\xb6\xf2\x92\x0b\xfeS@T/\xcee0\xd1S@\xe3z\x8aN\xc3\xf8S@\x18\xf7\xdf\xac\x0e\xcfS@B\x10m\x81\xfd\xf6S@\x93[;U\xc9\x08T@\x97\x87\xaa79\xd1S@\xf2O\xc0\xe0\x18\xd0S@\x93\xf1\x0eQ\x98\xecS@\xec\x84\x84N\xd3\xe6S@\x94D y\x11\xe7S@_\x99\xc4A\n\xd5S@\xb9\xe6r\xc3\x06\xe9S@\xb3j\xc3\x907\xe8S@\xec\x815\xe7\xfb\xe9S@\xcd\x8f\rk\x8f\xd7S@\xc2\xf3\x86\xd5\xd9\xe8S@4\x93\x9c+\xaa\xedS@\x11\xfe\xc1\xf4\xc4\xdbS@\xf7F\xc0p\xac\xe7S@\xd36V\xdb\xd0\xd1S@\x06\xf8\n+\xc1\xcfS@'
p22
tp23
btp24
a(g3
(g4
(I0
tp25
g6
tp26
Rp27
(I1
(I366
tp28
g13
I00
S'\xf2\x87\x05\x02\xb0\x02\x1a\xc0\xf8#\xab\x04\x9db&\xc0%o+\x99\x7f\xca\x1a\xc0\xf4\xf2\x16\xa7K\xaa$\xc0\xbf\xdb(\xa2\x95\xc7\x1c\xc0\xbd\xf6\xce_\x89- \xc0\xba&\xe0x\xcf\x1b\x17\xc0\xb4\xedt\x9e\xadO&\xc0\x14\xafU\x8aE\x87\x1c\xc0e\xee)N\xe1\x94\x11\xc0U\xe1\x06q\x86\xbe\x19\xc0\x8b6\xf9\xac\xe0\t\x11\xc0\xfe"\x9d.!\xb1#\xc0\xcf\x04\x94\xbcz\xac$\xc0\xb2\xa97\xffr(\x12\xc0rY\xa09\xdd^"\xc0`\xca\xf8P\xd2F$\xc0\xc8\x02&#\xeeX#\xc0\x8a\xd9>\xd2e\xb9#\xc0\x15\xae\n\x88\xf7\xbd\x11\xc0\xf1&\xb7\x87\t\xae\x18\xc0\\q\xe2\x8f\xf9\xe8\x14\xc0)\xe1\x1f"\xdfF\x17\xc0\xea\xc5\xcb\x99^\x88\x1c\xc0\xf9\x14\x89~\xe8\xbe\x1b\xc0\xa2\xfe\xc65\x94"\x16\xc0\xc7i"D\x15\x8c"\xc0\xb5\x98z\x96\xc5a \xc0\xba=\xf8\xb7j3!\xc0\x81. \xf7N\t$\xc0\xad\xa9\xc3\xac\x8e\xde\x1c\xc0\x1c\x86\x9c\xd7m\xd9%\xc0U\x06\x1a\x83\x802\x19\xc0\x031\x8d\xb1ml\x0b\xc0\x80L\x83\xdf\x8b\xd0\x1c\xc0\xaf\x10m\xa3!\xc3\x11\xc0,\x8f\xc6\x0f\xd6x\x12\xc0\xb0\xce\xf0\xaf[\x8d"\xc0\xbb\xceg\x07\xd3\xb3\xff\xbfy\x1f\x8b\xd0\x01e%\xc0\xed\x9c\xacUFf"\xc0\xed\x98\xc7\x07[\x01\x14\xc0\xbfX\xba\xe1M\x08\x1a\xc0wYK\xbc\xd0>$\xc0;6\xf9\x10\xe0\xa8%\xc0\x81W\xaaQ\xcb2\x1b\xc0\xfc\x03N\xef\xc2<\x1b\xc0a>\x848\xb8\x88\x1f\xc0\xdf$:\x95,Q \xc0g\'\xc0\xdeJ\xb6\x1f\xc0\xd5\xfe\x9dV\xe5\x15 \xc0\n\xbe\xaf\xf6\xe9G$\xc0\xf6F\xf6\xf2\xb8F$\xc0J;d\xc1\x98\xdb#\xc0\xf3\x12\x8a\r\x9c=#\xc0\xb7\xa6a\xb5\xbe\x02$\xc0\xfe"\x9d.!\xb1#\xc0\x8eN\x0f\xdc_\x9d\x12\xc0\xce\xec1\xcfx\xc2%\xc0\xe8\x18(Y_\xf5\x15\xc0\xdd\xdc\xa3\xce\xe7:%\xc0\xda\x17;\xdeJ\xe8%\xc0\x1c\xa4\xcd7em$\xc0!u\xaaA9\xb3\x1e\xc0J\x9cx\xb7\xe1&\x12\xc0\x86\xa8\xa5N@`&\xc0\xa6\xe4c\x02:\x1e!\xc0L\x02\xdf/R{"\xc0\xfb\xc8\xbcD\x1di"\xc0\x97\x9a\xcb\xae`\x0e$\xc0\x85i\x03\xe1\x98\x8c\x11\xc0\xe6C\x84\x94\xec\xb2\xf1\xbf\xd5\xbd\x81:\xec\xac\x1c\xc0\xd8\xdd\xae\x85\\\xbe\x19\xc0\x9a\x9e\x83/\xfc\xbf!\xc0\x9c\xf0\xd2K\xbb\xe4\x1a\xc0\xac\xb7\xa1>\xa8\xae\x1e\xc0F[\x0e\xcc\x1f\xcd\x10\xc0\x16\x81\x8c}\xd5}\x1d\xc0\xe9\x06;[\xd5^\x1a\xc0\x00\n\xaa\x91hj\x07\xc0\x0e\x10\xf1\x97\xfa$$\xc0\x99\xd3\xc7a\xb9!&\xc0\xf7I\xd3@\x91\x12"\xc0\xb0\xddog\xea\x1f\x17\xc0t\x1d\xfc\xbfrN\x0c\xc0.\xe4\x94\x1e\xae\xe2\x0c\xc0\xac\x90\x17\xe4\xd4#\x12\xc0\xc7\x95\xaa\'8p\x15\xc0\xb0\xfa\xc8\xd28X\x19\xc0^c:\xf3\x1f\xa5\x07\xc05EfT\x89\xf5\x15\xc0\xa78\xcf\xfa\xeb\xf7\x19\xc0A\x17\xf3\xf0\x10\xd5%\xc0O(s(BZ\x1f\xc0X\xc3y\x1cXJ%\xc0h\x00\xb7\x18\xbb\xd7%\xc0\x8f\xaf_\xafq\xc9\x1f\xc0\xa5W\xa0\x81\xe9\xb4\x1f\xc0\xe7m\xc31R\xeb\x1f\xc0o\xd9\x13\xcf%\xc4\x1f\xc0T\xd6\xe6\xe5\x0e\xaa\x1f\xc0\x15\xca\xd0\xdd\xa9\xbe \xc0\xe3\\\xa7\xc2\x03S \xc0*Z\xb9\xe2(o\x11\xc0\xf8D+\xe7\x06`"\xc0j|\x8c\xb9\xa9c"\xc0\'\xab\xb1\x17\xbcC$\xc0\x18\xe3\x0b\n\xa7K$\xc0\x86\xc9\xd3\xb5\xedH$\xc0#\xf6N9\xe8I$\xc0\xe6ei\x15\xbd\x05$\xc0:\x13\xe1\x07\xfd>$\xc0\xf0\xf1C\xda\x01F$\xc0s\xf8\xe2\x89S\xbc#\xc0\xf7g\x00\x03\x001\x14\xc0i\xba\xf9g\t\x81\x14\xc0\xdc\xd5\x08\x1e\x8e\x1b\x16\xc0\x94\xce\xd9>\x9b\xd1\x1e\xc0\xef\xacj\xa2\r<\x1b\xc0>\x0e\x14AQ\x9a\x15\xc0\xf6\xf2\x05)\xa2E\x17\xc0\xd3\x99>$v\x1c\x16\xc0\x1c\xaaE7)\r\x16\xc0<\x88\xb1\xcb\xb1\xd4\x19\xc0NHCUK\xc3\x19\xc0d.\x16\xa3\xcc\xc0!\xc0\x97u8\t\xe6K\x18\xc0\xd8Rl\xf8\x9fa&\xc0,\x8e\x8d\xfa\x1c\xc1\x11\xc0\x94\x88:,\xc0j\x12\xc0\x0f\xf9jK\xad\x87\x1c\xc0#\x94nI7`!\xc0L]\t\xda\x08\x9e!\xc0\xfd*\xac\xf2\x96\xc1%\xc0^\x9fD\xa5\xa4\x8c#\xc0\x1cJ\x0f\xb10\x08\x18\xc0\xd8DbYW\xd0\x0b\xc0^/\xbe\x98\xe0z"\xc0\xf80\xfcJ\xb6(\x12\xc0\xb4\xd1>\nU\x95\x1b\xc0K\x9f({\xeb\xc9\x10\xc0\x9aL\xf4:P1\x18\xc0\x12\xf8/\xc9\x10\x85!\xc0\xf9\xcf\xf6\xd0x\x96\x1c\xc0\xb4\x188\x83\xbc\xde\x1c\xc0b\xc4(\xec\xc1\x90\x0c\xc0\x12\xf8/\xc9\x10\x85!\xc0\x86 \xffEl\xc4\x19\xc0BS\xb1gI\x83"\xc0{z\xcd\xbe\x82\xf4 \xc0\x0c!\xfem\xb5)#\xc0\x0c\x11\xa9\x16\xa4\xa8"\xc0\xb6\xb9\xc4\x82\xf1\xc9\x11\xc0J\x8f\x93t\xfa\x0b\x17\xc01\xeb"g)\xab$\xc0\xebQC\x05\x1fW \xc0>l\xa0\xa7\xb2\x9c\x14\xc0\x01B\xd2A\xa9~&\xc0Z\xbdx\x0ex\xb8&\xc0o\xb81\x10j\xb9&\xc0@+\xc6\x0f\x01o&\xc0o\xd9\x13\xcf%\xc4\x1f\xc0o\xe9:@\xf0\xe7%\xc0d.\x16\xa3\xcc\xc0!\xc0E\xad(\x10\x82\x04 \xc0\x8c\xcbfD\xf14 \xc0R`\x0exI\xc8%\xc0Y\xbc`|\x06\x83\x12\xc0\x9c+\ny\xdc\x90\x1f\xc0\xf6\xf2\x05)\xa2E\x17\xc0J\xd3\xadCF\\!\xc0Rd\xd2\xe1\\\xbc\x1f\xc0\x0c\xe4\xf4\xe2\x9c\xd4\x1f\xc0\xb3\x85\x1c\x16\xf2\xb3\x1f\xc0\xe5\xfbPH\xe6\x80!\xc0\x85\x14\xb6 \x83%$\xc05\xbb\xafw\x8dn\x1f\xc0Js\x94\xa1\x99\x08\x1d\xc0.\xe7\xca\x0enu\x0e\xc0\xff\xfekO\xda\xbd"\xc0S\xe8\xb1\x0f\x88\xcd#\xc0\xbf\x1dC\xf7\x879$\xc05\xcc2/\xd3J$\xc0\x1a\xef_x\x11\xd5#\xc0\xef\x94\x83\x06\x8e\xf5!\xc0\xd1=\xc8.\x9es\x12\xc0(\xc0 \xbf\'\xb3\xf9\xbf\x95\x16wkHC\x17\xc0>\x9c\x7f3\xafd\x11\xc0K\\\xd7\xeb\xd5\xac\x1e\xc0\xdf\x86\xdd>\xa1\xf4\x17\xc0\xde\xf1\xdc\xa2k\x9d"\xc0\x9e\xedLL\x0c\x85!\xc0\xc4"\xc3\xe5\xb2\xc7\x1c\xc0\xf4\x1a\xfb\xe9\xf6\xd6#\xc0T\x93lZ\xe1\xd4\x10\xc0<\xe5W\xf6\xbcY\x15\xc0\x00\xbf\xea\x8e\r\x8f\x15\xc0:n$\x05K\xbb\x11\xc0\xb9\xb6Cl:G\x18\xc0\xa2\x12\xc0\xfc]\x92\x1a\xc0\xab*^2 \x1b$\xc0\xdc\x1b\x95\xd5\xc0\xb2\x1f\xc0\x9d\xa2LV\x87\x19\x1f\xc0P\xdc\xd2\xa5\xee\xee\x11\xc0\x9b\xe9N-\xdb\xb4%\xc0A\xe5o\xb9i\xbd"\xc0nM\xc6P\xaa_%\xc0\xe5\xeeQ\xb6\x1fM\x1f\xc0vP\xc3P6\x11\x17\xc0L\xfb\xe7\xc0\xbd\xd4 \xc0e\xa5.UCw\x04\xc0\tc2\\\x8c\xdb\x17\xc0N\x8aew4[&\xc0\xb0\xd5\xe9f\xf8\x99\x12\xc0\xfaU\xc45\x92z"\xc0\xa6\xa4\xa5\x8cra"\xc0H\xe4\xe3I\xe3\xd7!\xc0\x1eh\xfa\xab\x7fv"\xc0%\x7f\x83\xe4\x84\xc4\x1c\xc0\x83\x9a\x99_\x8dJ\x1f\xc0\xff3\xffb\xa0\xa9$\xc0\xcc\xd1\x8e\nvh!\xc0\xc2{\x02|(&\x16\xc0q\xc9\xa6\xc9\xbfJ&\xc0\xec\xd5\x1fH\xac\xb4"\xc0\x88\x07\x94\xb2:\x89\x1c\xc0\x82\x074\x04\x8d\xdc"\xc0\xb5{\xe9\xde\x19\xbf\x1f\xc0\xe08\xb7U\'\x89 \xc0en^\xac\xebN&\xc0\xbc"H&Rm&\xc0\x90\xb3p7\xa8\'#\xc0\xedk/\x84\xe3\x7f&\xc0r1\xce\xec\xb0\xae\x1f\xc0\x1a.\xf1\x80\xb9o&\xc0\x06\xdeN-\xc5\xc0\x1f\xc0\xaf\x1a\xa4\t\x8bD&\xc0\xfe7[\x8b~\x1a$\xc0\xb8S\xa7\x96\xff\xe3#\xc0\xa6\xc3O\xb4\x1aF$\xc0{@5X\xe8\x05$\xc01\x92/\xf4\x08\x07\xf2\xbf\x82S+]~6$\xc0\x80\x9e\x8a\xef\x84\xf4%\xc0XdG\x01W\xe9%\xc0\xbb\x01\xa8\xf9a$\x18\xc0\xaa:\x15\x9c\xf6\xc2%\xc0\x12:\xff\x18\xd4\xfc\x1f\xc0\xb1\x1fM.i\xc8%\xc0b\x1cm\x1a\xb3\x9a%\xc0\x8c/\xc3\xc2\x10\xe6"\xc0\x9c+\ny\xdc\x90\x1f\xc0\xba\x05\xb0\xc2\xdd{\x16\xc0\xd1\xdf\xad.Te\xf0\xbfj\x10X\x1d\t\r"\xc0}^\xb9\xe1\xbf\xbf%\xc0\xdeC\xda\xeek\xc1\x1f\xc05\xdaHdC\xa8"\xc0\xce\xedHX\xd1\x89\x1f\xc0\xa9\x8d\n\xac_\xae\x1f\xc0\xd6\xa1Q\xc0\xcb\xd0\x1f\xc0\x9e\xa0\xcf\xc2;&\x1e\xc0\xaa\xd8\x01\xa4\xcff\x07\xc0\xeeR;S\xfc\x05 \xc0\xadmm\x98\xe6U%\xc0\x11\xdf\x83\xf5Ab!\xc0\x03\xfbZn\x9a\xe8#\xc0\x89\x0f\x0f\xa4\xff8!\xc0~\xf5\x07y\x9b\xf4"\xc0aJ\xa0\xe9\xb9\xf4"\xc0\x0bb*F\x03\xad\x1e\xc0?LH\xd3I\x9e\xfd\xbf\x99\xa4n\xdf\xd9X#\xc0\xd5\xc4\xfd\x19I\x82!\xc0\xa2to)\xbft\xa6\xbf\x94\r\xb3\xd3\x11\xc0!\xc0$\xac\xaclR\xdd\x1e\xc0\xe9\xfbfn\x01\r"\xc0\x89\x0b\xb8\xba\x05D%\xc0\x0b\xb2\xac$\xfb4$\xc0\xa2\x91w_\xa5\xbb \xc0\xeb\xac\x10\x1d\xecn \xc01)\xd1\xa0\x94\x7f&\xc0{@5X\xe8\x05$\xc0\xd7\x12\x7f\x07E\xe2 \xc0}\xb2 \x1fOu"\xc0h\nT_\xbaL&\xc0\xac\xd6\xc8\xad\xb2\xfc%\xc0E\x0b\x08\x13LG!\xc0w[[{\xc2G!\xc0\xa2\xae\x18\xab8h!\xc0\xe6\xff\x0b\xb9@\xd7 \xc0\xd5\x07\xca^\xe4\'&\xc0\xb5\xa8*$\xb9\x99"\xc0\x03\xd2-<3Q\x1d\xc0\xa2\x1b_D\xa3\xf0%\xc0.\xdd\xd5\xbc\x0c3 \xc0\x83\x969C<\xe6%\xc0\xb3\xac\x18\xef\x0f\xe7%\xc0O\x01Q\x17\xae\x17&\xc0M\xb5\x9f\x1c\xeb\xfb\x1f\xc0\xdf\xda\x1f\xa1\x05\x0f!\xc0\xdf\x99,\xfd\x83\x1d&\xc0M\xb9\xb5\xb6R\x98%\xc0@\n\x1b.\x10\x8a%\xc0\xad%\xdb\xf3\x9d\xc5\x11\xc08\xaf\xef\xdc\x03\xdc\x1f\xc0\xcf\x007\x83\xeb#$\xc0d\x9f9\xd0!\xcd\x1f\xc0\xd1\x16\xac\xfed\xe7\x1d\xc0\x9a\'T|\x94\xe3#\xc0\xa6\xaaXO\xf5\xc3\x1e\xc00\xeb5>\x08n&\xc0T\xa7\xe7G\x05\xec\x18\xc0\xa2d\x08\xaa\x1aN\x15\xc0\xdd\xb1\xef\x1f\x92\xc3"\xc0\xf7.(\x1f+\xbf\x1f\xc0I\xd3!}\x07\xea"\xc0\xba3c)^\x11\x02\xc0m\xe6k\x03_\xa7"\xc0\x02O\xf6\xc0\xb9E\x00\xc0\xdc\x89B]g\xde"\xc0\xe38\x1c\xf5\x08\xf5"\xc0\xe6!\xe6\xc5,\xdd\x1d\xc0\xb6h`\xdb?:%\xc0\x84V\x9eG\xd1\x87\x1d\xc0\xf0\xc4\xf7\xc7\xae\xd7\x1f\xc0/\xfa\r\xbf\xe6\x06 \xc0\xe8k\xc3\xde\xa3\xe5%\xc03]Gv\xe5\xea%\xc0M\x0b\x7f\xa9\xe6\xe9%\xc0\xbc+\x8cc^N&\xc0T\xbc\xea\xb8\xd5U&\xc0Im\'\x00\xd0\x00!\xc0\xdc\x8cy\x02x\x85"\xc0\xa7\xf8a\xa8<\xb1"\xc0\x0b\xa4e@0\xa0&\xc0g\xa2DN\x1f\xed \xc0\x18\xae-\x80\xcb\t\x17\xc0\x17n\x19p\x9e\xfe\x02\xc0\x9f9\x86\x85*\x9a#\xc0 \xcb\xc5\xf0\xbe\x0e\x1f\xc0y_\xc0n\xc1+\x16\xc0\x85\x80]-\xd4~"\xc0\x17\x17+\xe4u1$\xc0K\xbbpK\xf5\x86!\xc0=\x07>e\x08\xf6#\xc0<\x90\xdd\xb6s\x01\x15\xc0h\x04\x16\x9d"\x86!\xc0|\xb6\xd4\x12\x8c\x90 \xc04D\xbeo\xc8\xc0"\xc0nt\x90TFo&\xc0m?0oT(&\xc0\x10f\xf4\x90\xe1\xfe\x1e\xc0\x80\x81\x80\x8fP\xe5%\xc0\x81=`\xfd\xb7\x8e%\xc0\x86\xd6_\xa2\xba\x1e&\xc0\xb1 \xedE5\x8e\x1f\xc0`\x91\xccZ\x9ct%\xc0\xe5\x9c#\xbel\xc0\x1e\xc0\xfd_\x8c\x1bd\x92\x1f\xc0\xd8,\xd7\xaegm\x1d\xc0K\xe4\xedZLC\x02\xc0\x01&\xb8\x85r\xec!\xc0'
p29
tp30
bg3
(g4
(I0
tp31
g6
tp32
Rp33
(I1
(I366
tp34
g13
I00
S'\xf3\x0b\xae\xb5\x9b\xf9S@\x13"\xd9C\x89\xe6S@n\xe7%o\xf0\xe9S@\x98\xea\x0bow\xdaS@\xd5\x0e\'4/\xcbS@@\r\xff\xaa.\xe5S@a\x85\xff}F\x0cT@t\\\xd5\x98\x05\xe1S@\xa9`\x1ch\x80\xcaS@]\xae\x81\xd6\'\xe3S@\xa7\x9f\x95\xfdy\xcdS@\xcdT\xd9\x96\xec\xffS@\xaa\x9e\xfb3]\xf8S@\x1b\\R\x8cu\xdbS@q_\xb9\x0e+\xfaS@\x186\x00\xf0`\xd0S@\xf6\x084\x10\'\xf9S@\xc9\x81\x91\xda\xae\xc4S@\x7fA\xfd\xe5\xd1\xebS@Jx\x89K1\x06T@gz\x14\xd5R\xcbS@0\xdd`.\xbd\x06T@\x9a\x17\xed\x8a\xeb\x08T@:XDhb\xb6S@!o\xde\xb7>\x10T@V\xc8\x19\xedd\xedS@\n[\xefP(\xcfS@"\xd3&=\xaf\xd0S@\xea\x10\x84\x18\x87\xbfS@Y\xc09\xcf\xe5\xe9S@>\x8cI\xbf|\xc7S@S\x97y\xa9\\\xe8S@\xcbBGk)\x12T@!\xa6$\xdc\x8e\xf8S@\t\x93\x7fv\x1e\x04T@\xfd\xc89v.\xccS@\xc9\x17\xday\x02\x0fT@\x84%\x10\xef\xf4\xceS@\xab\xd2\xbcKp\xb4S@\x14B\xd2E\xf4\xeeS@\xafo\xba\x1et\xd0S@^i\xc2o\x94\x08T@N\xf9\rJ_\x11T@\xbbQ\xcak\x03\xf9S@\x9c\xb3\x0c\xf0\x91\xe8S@r=r\xb2\x92\x0fT@>=\x02\xab\xa3\x0fT@.\xaf\xc6\xab\xa5\xd6S@\xab\x03Y\xd0Z\xcfS@I!\xa2\xf7e\xdaS@\xc5 \x83*\xdc\xdaS@\xc7\x16\x92\xc2\x02\xf9S@\xa3\x89\xa8]*\xf9S@\xd3\xb2Y\xdb\x00\xf8S@\xc7\xd7z(\xc6\xf5S@\xdb\x1ff\xd7\x90\xf8S@\xaa\x9e\xfb3]\xf8S@\xad\x02\x9d]\x05\x0eT@\x8a\x08\xb2\xd6\xac\xe7S@D\xfc\xa9(\xe3\xfbS@W6\x8e\xcc\x90\xf1S@\x10\xf9l\xa0\xd2\xe7S@\x95\x10F\xde\xbb\xe6S@\xa7\n\x1et\x03\xf1S@\xa8\xfaT\x11(\xfaS@\x02\x1f\x82z~\xe6S@q\x14\x15s\x13\xc3S@z\xfa1xd\xd0S@\xe0\xdec?\xbf\xd0S@TX?\x864\xeaS@gk\xee\xea\xf0\x03T@-+\xa3\xca\x0c\xddS@\xab\xe0]\xf6\xa1\xdaS@s]B\xb2t\xcdS@\xc4\xa9*\x85\x98\xdaS@\xea\x86\xc9\xd1\x03\x10T@\x0c\xad\xe7\xf2\xa6\xb2S@h\\\x97Jg\xc4S@n\x8f\x81\xb7\x0c\xe3S@D\xf2B\xe6\xbe\xfeS@\xd6\x84\x1a\x93U\xbcS@\xff\xce\x84\x11\x11\xf9S@N\xca\xbfa\x84\xe9S@Bo\xd28$\xd5S@\xa2\xc3\xcf\xbf\x06\tT@\x7fJ\xb4\xaa\xda\x01T@\xe8\x8cF(\x19\xeeS@,T\xd1f\xc4\xd0S@\xcb\xcc\x89\x03\xb4\xe5S@ck\xe2z\x1f\x0bT@0q\xac\xe0\x0c\xc3S@U\x01\xc8\x1b\x92\xedS@\x00=\xf5\xcf\x89\xf9S@\x14\x8aw\xed\xc3\xe8S@PJ\x94\x8a\xe9\xd6S@\xbe\xac()\t\xe8S@\xfc\x81\x8a\xa2\x1e\xe9S@K\xf4\x18\xc2\xe2\xd4S@\xa3iU\xa2y\xdaS@K\xcbG\r)\xd3S@\x9dgK=p\xd1S@\xa4\xd6\x89\xe1\n\xd1S@\tv\xabv\xb8\xd2S@\xf2\xa1\xd4Wa\xcfS@\x11w\xdc^\xf2\x06T@\xa7\x8bMK`\xd0S@?\xcf\xce\xbf\xe9\xcfS@\xf2\xf7\xbd\x9c~\xceS@\x15\xf1Bh\xf4\xcdS@\xc1\xfe\xa1\rP\xf8S@\x1d\xba\x96\xef\x08\xf9S@W\xef\xfd[F\xf8S@\xdd\x96E\xbb\t\xf9S@\x9a\xe6\x16!B\xf9S@Y\x94\xc6\x86\xeb\xf7S@\xa0=\xc6\x05\xb9\x05T@\x07\x16_\x85b\xf9S@n\xaa\xf3u\xf7\xfbS@u\xf30\xd3\x94\xf1S@9\x1bT\xd9\xa4\x0fT@DA\x8d\xa1\x8e\xe4S@ \xaa\x9a\x1b\xee\x08T@&!XUk\xedS@n9\x10\x06\x85\xedS@\xa1\x01\x82\x12T\xf9S@\x9d\xcb\x1a\xdd\x85\xf9S@\xa4\xa3P\xaa\x9f\xdaS@^\x12\xaf{%\x05T@\xd9\x1a[\xd1\x7f\xe6S@\x02\xed\xfc\x009\x06T@\x06\xb7r\xd5l\x05T@\xd4\xfbf\xdf,\xc9S@\xb1\xd7\x9e\x89\xb1\xd1S@\x05\xe0\xca\xe3\xc8\x06T@\xc4\xd7\x87\xd8\xc1\xeaS@\xdc\t8\xf5\xf6\xccS@V\xbb\x8a\'\xfd\xf2S@\x83\xd4\x0b%?\xdeS@\x94\x9c\xc1\x8f\xf1\xf4S@\xbb`\xab\xfaH\rT@^;f\x06\xb1\x0fT@\x1d\x9d\xbf\x14\xa7\xe2S@V\xc1\x7f\xbe\x92\xdcS@\x90;\x95\x90u\xceS@p\xbay\xa3\xbb\xc8S@"Up\xd8{\xc7S@\xbd\xd1\xee\xf5$\xe3S@\x90;\x95\x90u\xceS@\x8c\x8b\'\n\x98\xf9S@\xaeaK\xb4H\xcfS@u&\xda\xde+\xcaS@bi~\xe7\xd0\xdaS@\x98\x8a\x91E\x98\xceS@\xd8\xec~\xff\x9d\x04T@\x95+\x87>\xab\xf9S@\xa1\xf5\x0e\xaet\xdbS@w\xe4}\xcda\xcfS@)\xf0$>\x00\x17T@\x8c\x82\x11\xd6\xce\xe5S@Z\x15}\xd4\xa7\xe6S@K\xcf \xda\xa3\xe6S@8\xa6\xdc\x8cC\xe6S@\x9dgK=p\xd1S@\x1cG}G\xdd\xe7S@\xa4\xa3P\xaa\x9f\xdaS@7KQz%\xd5S@\xe0~\x8f\x85*\xd6S@t\xa9c\xd6\xc5\xe8S@~@e\xf7\xbe\xfcS@u\x11\x8e\x1dd\xd5S@ \xaa\x9a\x1b\xee\x08T@\x1c\x8e\x08\x9d\xd6\xbfS@\x83\xaf\xe9E,\xd9S@\xaa\xfc6\xc8\x9f\xdaS@\xcd\xc1\x01x{\xdaS@\xb0\xc9\xe2\x12\xf9\xe0S@\xec\x0b\xd2_\x93\xeaS@\x10\xa5\x16\x11\x94\xedS@{z\xb3\xd1\xd9\xe7S@8z6^\xb3\xc4S@\xac\x1e\xa1G\x07\xebS@\xa5\xed\xf7}\x00\xf8S@\xbb\xe5\xdd\x818\xf8S@\x0fc\xe0fY\xf8S@\xba\x18P\n\xb6\xf6S@r\xea\xe42\xa4\xbbS@\x81\xa0\x01\xc9n\x05T@\xa1\x95\x9e\xff<\xfeS@4\xd0M#D\xfcS@ \x04\x99\x81)\x0eT@h o\xc5\x94\xb2S@h\xcd\xa2\x12\xee\xffS@\x1f7u\xd4\xc5\xceS@\xc9\x99\xf1;i\xceS@\xac\xf8\x0eY\xd8\xc7S@\xc1\xf2ulw\xf7S@\nB\xc5\xf2\xaa\x08T@g\xc9\\\xe6\x8b\xc5S@O Im\n\x10T@\xb7P\xc3\x82\xfb\x04T@\x8d\xb9l0\x1d\x05T@\xecs\x9b4\xb1\xe0S@\xb6rV*\xef\xeaS@\xc3\xaf\xefv\x8c\xdaS@Q_\x07\x9e^\xd2S@\nGD8|\x04T@UR\xf3k\xe5\xebS@\xbeFZ\x17\xde\xeaS@\x1c\xcd\xed\x1a\t\xf0S@/Mq\xe9(\xd7S@foM \xac\xf9S@Ou\t\xddw\xd4S@\x87e\xc4m\xd1\xcfS@\xeb\x88@\xb0V\nT@\x01\xa4\x9eE \xe1S@\x01*o|\xf7\x10T@\xbc+A\xb2\xa9\xd1S@\xec\xe0R[\xf4\xcfS@W+Y\x04\xea\xcdS@\xf2\xce7\xa0\'\xcfS@\x10\xdeI\x9c8\xc7S@\xa5\xb1\nN\xe2\xefS@\xc7\xe5\x10\xf9u\xdbS@z\xc3\xb1\x89\xd6\xc9S@_\x07G\x85\xdc\xfbS@\x18e\x95K\xb6\xe2S@\x99\x82\xae2\x90\xf6S@:~\xee\x11%\xc9S@]r;\xc9>\xccS@\x1f\re!\x18\xd0S@\xdc"b8~\xd2S@s\xb3\x02\x89\xc0\xe5S@\xec\x02d/6\xe6S@2\xed\x9c,\xe3\xdaS@\x9a\xf0c-\xa0\xe6S@\'np\x13\x06\xd1S@+.tB\xc5\xe6S@q\x86\xd4?Y\xd1S@e\xe4\xf6Qf\xe6S@\xc1u\xaa>\xfd\xf8S@\x98\x000]\xef\xf7S@~\xa5\xfa\xe4\x07\xf9S@\x81l\x1b\xe0\x01\xf8S@\xfd\n\x85@\xdc\xdcS@\x89\x91-O5\xf8S@E\xfbj\x1d\xfc\xe6S@9i\x18\x05I\xe7S@+)\x1e\xf8\x19\x01T@y\xa6wP\x8c\xe7S@Y\x01B\xaa\x0b\xd5S@\xe5\xfe$S\x88\xe8S@/\xbd-\xef\x13\xe8S@i\xa9\xe1\xa1,\xc5S@u\x11\x8e\x1dd\xd5S@\x17\xbc\xd2\xa4\xe6\rT@\xa1\xaf$\x93r\xddS@\xbd\x8fd\xe1\xd9\xebS@~\x04\xed\xe8\x01\xecS@\xa9\xbc\xa9\x04\x0f\xd9S@4\n\x13\xfd\xb9\xebS@\xd1\xd5!\x83x\xd9S@\x1c\xe4\xe1\xe7\x1e\xdaS@\xf2\xea\x16v\x8e\xdaS@\x0eLt=\xaf\xddS@f\xbb\x11\xcf\xff\xbbS@\xb9\xd2\x1f\xea\xa6\xdcS@\x18J\xa5\\=\xefS@k |U\xac\xe2S@Xp\x0cO\xbf\xf7S@FM\xabo\x88\xc9S@F\x89\xc0\xb3\x82\xe9S@\xf2/\xd8\xea\x07\xebS@\x8c\xea\xc4\xb0\xaf\xd8S@\x17\xb6j\xc1g\xd3S@|\x19XB\x9a\xc4S@\x8aVfRi\xceS@\x80\xa5\xf6\xc9\x83\xe7S@;\x9c\xb2\xeb\xef\xcdS@\xba\x13i&f\xefS@4\xc9\xe9\xb6\xd1\xd2S@D\x8b\xa1\xa8M\xf1S@8\xee\xd9 )\xf8S@\x97\xd5\xff\xd5\x94\xd2S@\x8b\x15\xeb\x00\x87\xd1S@\x82T\xa1\xbb\xbe\xe5S@\x81l\x1b\xe0\x01\xf8S@\x87\xecx\xda4\xcaS@D\xb7j\x7f\x14\xcfS@\x13\xc7{Z\xb7\xe5S@D$*\xbf\xd8\xdaS@\x06\xf5\x94\xbbg\xe2S@n\xf2\xea3\xe2\xc9S@&\xbaT\x99\xcb\xc9S@\xbbG\xc0:b\xd4S@\x91\x1f\xd71Q\xe6S@\x87\x1a\xba\xe5\xe9\xdaS@;X\xaf\\\xb4\xeaS@\xfdM\x89\xb1\xed\xe6S@\x8dhSr\xcb\xe1S@ Zy\x19b\xe7S@\xa5\x10\xc3\x90\xcc\xe7S@\xe2\x97\x16\xdc\xba\xe8S@\xe4m\xeb\x82\x07\xd5S@\x14\xa6U9\x1c\xe5S@\xd9\x9d\x7f\xb8~\xe9S@L\x04\x9b\x89\x11\xe8S@k%\x86\x1d\x03\xe8S@V\xc0\x91Ux\x04T@/\xfa\xa3Vr\xd8S@s\xe6\xf6\xdak\xf8S@\x0fv7\xd5}\xdaS@\xbe\x838\xa2{\xe1S@Vf@\r\xfd\xf7S@1\xc2\x9a\x9ag\xf0S@\x96KL\x19\xc0\xe6S@$\xdf\x82\xa1z\xfdS@\xb2\xc6\xce\x8dI\xc5S@\xf4}\x92\xbdy\xebS@\x1e\xea@\x9f\xf4\xcfS@?\x1c\xc8JX\xc5S@\xe8\x0e\xb2j\xeb\xceS@P\x9b\x88s\x91\xceS@\x95w\xa5\xc2\xae\xd3S@R\x9a\x8b\xb7\x85\xe9S@\x07\xedD\x0cu\xe9S@co\xc4\xd4\x88\xdeS@4\x1eM5E\xf0S@&\x86j\xd5\xa5\xeaS@\x15\xd3\x14\xf9w\xdaS@Y\xc04kh\xd8S@\xa0\xc2f\x069\xe8S@\x88{=ls\xe7S@\x7fv\xf8\xa9\xf3\xe6S@$\xd4pnY\xe6S@E,\xb5\r\xe2\xe5S@R\xaa{\xb9J\xcbS@U\x1d\x89\x03\xa7\xd3S@\xa3rl0\x8c\xeaS@a\x83Z\x8e\x8f\xe6S@\x18\xc2<\x98~\xd3S@z\xc0h\x85\xa9\xf9S@ \xb9_\xef\x90\xceS@1U\x99\xdb]\xccS@\x161\x97\xe7u\xefS@j|\xc5\x8d\xbd\xfbS@rM\xc2\xb7\n\xcfS@\xd0f\x9c.!\xf8S@\xb7\x9e\xd3\x0b\x0e\xcdS@\x03\xce\xbd\x1f~\xf6S@\xd0\x80d\x1fz\x06T@\xe0;:\xa0>\xcfS@\x96\x9f\x95\xe9\x04\xceS@\x8c\xa5\x80\xf7\xd0\xeaS@\xc7v\xc72\xac\xe6S@\xb6x\xa7\x1e\xcc\xe6S@<\x16\x0fr\xcd\xd2S@"\x9b\x930\xea\xe8S@\x05\xb4\x0c\x83\x14\xe8S@\x07\xc5\x93]\x88\xe9S@\xcfC\xff\xee`\xd5S@[-8\xa1\xab\xe8S@V"!\x05\x8f\xebS@\xed\x96\x99z}\xd9S@aj\x08\x83\x91\xe5S@M~\xa9@"\xcfS@\x8a6\xf7\xe2\xa5\xcdS@'
p35
tp36
btp37
a.
