# Supplementary material for: Sea ice drift data for Fram Strait derived from a feature-tracking algorithm applied on Sentinel-1 SAR imagery
Source: Data Brief. 2018 Apr 19;18:1410–5. doi: 10.1016/j.dib.2018.04.034 (PMC5999601; doi:10.1016/j.dib.2018.04.034)
Supplement: Supplementary file 2 — Supplementary material [file mmc2.zip › fs_s1a_data/HH_filter200vec/FramStrait_HH_20141112T081801_20141113T085904.dat]

(lp0
S'S1A_EW_GRDM_1SDH_20141112T081801_20141112T081901_003246_003C03_0119.zip'
p1
aS'S1A_EW_GRDM_1SDH_20141113T085904_20141113T090004_003261_003C54_A401.zip'
p2
a(cnumpy.core.multiarray
_reconstruct
p3
(cnumpy
ndarray
p4
(I0
tp5
S'b'
p6
tp7
Rp8
(I1
(I7371
tp9
cnumpy
dtype
p10
(S'f8'
p11
I0
I1
tp12
Rp13
(I3
S'<'
p14
NNNI-1
I-1
I0
tp15
bI00
S'\x9b\xac\x17T\x8b\xf84\xc0\xdfC\xca\x0br\x885\xc0\x11\xfbN\xcd\xde\xfa2\xc0I\xcf\xb7\xc2\x8e\x1d4\xc0\xc8\xc63#\xbf\x124\xc0q\xbd\x88\x0c\n\xa42\xc0Udi(\xc0\x043\xc0k\x84:\x7f\xd463\xc0\xddZ\xb5V\xd3b3\xc0\xaa\x94\xec*\xfd\xb23\xc0\x7f\xf1$\x86lq3\xc0&\xd7T\xfb@Z3\xc0=\xb8\xde\xf6xU2\xc0{\xf7\xfdY\xdf24\xc0\x9b\t\xfem.\xd72\xc0\xee\xb3\xf6\xd1\xba\xdb2\xc0\x9c\xec\xb2\x14\xc6\x8d3\xc0\x07\x9b\x01\xffV\xa54\xc0\x14dC(\xa6\x85.\xc0\x19\xef\xe1\xaf\x81\x85/\xc0\xc6\xc5\xc6\x94\xca\x92/\xc0\x1d\x14\xc9\xee\x82T,\xc0H\xa35\xa9\xb0\xb62\xc0{@\xb7\x96\xe9\x992\xc0\xb0\x90\x8aD\xc9\x013\xc0i\xbeu\xa9,\xa74\xc0\xda\xc1\xcf\xf4hy5\xc0\xce\x99\xdbE|A3\xc0o\x16\x9c\x98\xaf\xea3\xc0\x7fn\x19\x1eW\x953\xc0\x00\xaa\xcb\xbe\xa8\x954\xc0\xd6[\xb1\x7f\x92\x985\xc0\xc4\x9dc\xf3E\x800\xc0\x15X \xf2\x0f}2\xc0\xa2\x00\xa8\r\xf3U4\xc0\x10\x9b=\x98\xa7\xde2\xc0\x16Qs\xf9\x83r3\xc0\xa3x\xe8\xe0\x8fz2\xc0\xa5\x9a.\xf5!33\xc0w&\x8a{\xf8\xf43\xc0`\xaf\xa8\x08\xaeB1\xc0\xb3\xe8\x80\xf0O\xd74\xc0@\xb0\xc1A\x83\x1c2\xc0+\xcdO\x00\x0b\x932\xc0\x9eXu\x90\xed=-\xc0\x83P\x8d\xfe\x94\x1a3\xc0\x84\xb3\x96\x8b\xe6\xe44\xc0\xfe\x8c_\xf4\x96\x023\xc0\xb8u\xfbM\xa8{4\xc0\xa5\xa0\xaaS\xa3\xfb1\xc0\x98\xc0\xf0\xfd\x82m4\xc0v\x1dRtR\xab4\xc0\xef\xda\xec\x17 f3\xc0\xb4\xde\xec\xb4ri3\xc0A(\x8a]\t\xa73\xc0\x99\x03\xc9~!\xed1\xc0\x16M\x0e\x8e\x00\xd64\xc0\xcdO\xces\xdeG4\xc0\xb4H\xef\xff\x0b\x153\xc0K\xb6\'4\x8b\x904\xc0\xa9\r\xdf\x17\xcfz3\xc0\xcd$g\x07\x9b;3\xc0\xdei\xf8\x99\x02\x9f/\xc0l\x85\x1a\xa9(D3\xc0\x96\x919wW|/\xc0\xcfv$X\xdd\xb01\xc02\xdc\xba\x85\xd4\x0f2\xc0\x84\xf6\xd9\xb3\x1bl3\xc0J\xca\xf9\xe2r\xf01\xc0\xe2\x9a1DaL3\xc0R\xf0\x9c\x1a \xdf4\xc0J\x8dO\x08V\xfb2\xc04\x12\xccw\\65\xc0\xe2\xc2\xc6Nr73\xc0zx\x90\x8a\xbd\xc53\xc0\xf5\x0b\x80\x9d6\xe91\xc0\x1a\'\xeb\x87%\x1b3\xc0\xa9@m\x1d\xaf\xfe3\xc0Q\xd0\xf3H\x95\xfd1\xc0\x05\x8f\xce\x18\xff\xe62\xc0\xc6|*\x84\xed\xf62\xc0\xd4\x02\x98A\xc1j2\xc0J(\x1e\x11\x01l4\xc0X\x92\xce<\xa5\xd53\xc005$\xfbp6/\xc0n\x83.(\x16\xea3\xc0\xcb\xc6a\x813j4\xc0c\xe4\xe4c\xd5a2\xc0\xb3l\xc8&\xd0\xa14\xc0\'%\x191\\\x192\xc0l\xd2\xc3\xa7\xff\x133\xc0\xb1\x97\xf4\xb1`\x154\xc0(\xe7E\x10f\xb60\xc0\xb3\xb8\x87\xb3\xe3\xda2\xc0\xc4\xbfO\x9f\xdb!3\xc0R\x15wS\x07M/\xc0\xd3\xec\xc2\xe3k\xd03\xc0v\xc7\x86Pk\xd73\xc0\xf5^t\xa7\'F4\xc0J\xc1\xc9\xef}g4\xc0\xe8[o\xe4Bp2\xc0<8Q\xfb\x04\x9e/\xc0\xbf"\xa2K\xecd4\xc0S\xb7b\x8f\xf4.4\xc0\xce[\xea[\x8d\x1a5\xc0\xc8\xc9\x89\xb9\x08\xb03\xc0\x1a\x87/G)\x0c5\xc0\xf2\xee\x14[\x83|2\xc0D\t\xe7\r\x05\xd85\xc0I\x0e1\x96AO2\xc0B<\x99\xb2\r\x9c3\xc0pw\xb9M@m3\xc0\xc7^\x96\xd4\xdb\xeb2\xc0)b\x05a\x1cI3\xc0G\x890h\xa6\xcc3\xc0\xff\xcfi\xb8\xe3\xd23\xc0f\x03;?\x95\x0f4\xc0]\xad\xbftK\x01/\xc0\x8f\x95\xf6[\xff\x9e1\xc0\xd9r\xe8\xf0J\xd64\xc0,\x02\x11\x86\xedH3\xc0R\xdf\xa0Y,\xfe1\xc0\x9f#\xe4\xb2e\xf12\xc0\xe03G5%/5\xc0\xfc\xb3k\xd6P\x1c-\xc0&\xc3Z\xc4\x7f\x912\xc0m`\xce\x9dv:0\xc0~\xef_\x0c\xb4,0\xc0;saO\xb7"3\xc0\x8d\xa8^!+(4\xc0\x9aP\xa5<\x14\xf94\xc0\x80B\x896\x11\xea2\xc0\x15\xda\xfb\x1c\xfaD4\xc0\x82!\xd9\x04\xe6b3\xc0\xcb=\x15\x11K\\-\xc0}\x8eS\xb4\xa3\xfa2\xc06;\x97 \xeb\xef3\xc0\xc5,#~\x11\x143\xc0\x0b8\xbd2\xb6F3\xc0\xe7\xc9<\xff\xb3\x184\xc0=\xb7\xe9\xf9kk3\xc0_\xc1j\xd5\xa3\xc42\xc0d \x99\x8a\xa0\xf6/\xc0\x12\x03\xaf\x01\x80o2\xc0\xcb\xfa"H\xfb\x073\xc0\xcd\x13G\xdc\xc423\xc0\x17t\x86\xad\x1c\x0c3\xc0L\xea\xde\x96\xe8\x1c4\xc0\xd1\xbb\x9b\x84t\x8e/\xc0\x1f\xdb\xe8\x00Y\x024\xc0\x0eS\xc31T\xba4\xc0\x1d\xc8HXx\xaf4\xc0\xb3\x1ae\xae\xd6\xef3\xc0\x9a\xd8J\x11\x8b\x024\xc0\xa9\x8d\'\xa9v\xf23\xc0\xaa\xbe \xb6\x07\x823\xc0\xd7\x1b=\xc2e03\xc0\x0b\x1e\xa8\xfbh\x1e4\xc0\xb3\x11~&\xb9o,\xc0\x9a*X\xfb!\x8e3\xc0\x10f\'C\x19\xf23\xc0\x99tA\x98P"2\xc0\xa8\xf1\x8ed\x1f\x862\xc0\xce\xab\x9e\x19\x97\x0e4\xc0R#_\xcct\xe03\xc0\xf4\xa3\x07{\xa8\x1c3\xc0\xe5\x93\xd0,|\xab3\xc0\x81c\x01\xaef\x9b-\xc0\xd5\xab\xcb\xdcB\x002\xc0\x8c\xf9\xb2\xbe\xe3>4\xc0\x8a\x86N\x0b\xe9\x8c2\xc0\xa3NI:Y\xa63\xc0\x84j;\xeb\xa414\xc0\x1e\xb0\xfb\xb0X\x864\xc0\x8bJc\x98\xae43\xc0\xdf\x8a\xa9\x11\xe8\x0e3\xc0\xeeL\xa8=4g4\xc0\x979z\xb0\xaf\xef3\xc0_8Y\x01\x06Q3\xc0\xe9|\xc0\x01\x9a\x073\xc0o\xa0\xfa\x1b\xbcg4\xc0\xdd\x15\xd9\xcc\xa9n3\xc0h\xb2\xbe\x98\xff23\xc0\x8a\x18a*\x91&4\xc0\xe6L\xaf\xf9\xaa14\xc0t\xb1\x9e\xd3\xad(3\xc0P\x18QhJ\xa62\xc0l\xeaA\xdd\xf8\xeb2\xc0\x90ZMk\xc7\xbd2\xc0\xd3\xfc5N\x93\x183\xc0\xdc\xd1z5pb3\xc0\x1e\xbe\xf6\xb2\xde\xcf3\xc0\xa3v\xd0e\xa2\x1c4\xc0\t\xc4\xae<\xc5F3\xc0\xb5`0\xa8\xd2\xf11\xc0\xed\xe2\xad\x18P"3\xc0\xf0\xfeoJ\x93\x104\xc0\xe6\x9f\xe4QX\xc23\xc0\xcf."|\xf4C3\xc0\x98\xe0\x19\xdfA\x083\xc0o\xcb\x135h^4\xc0-\xa5\xfc\x96h\xbb4\xc0@\xe1\x83B\xb6\xe43\xc0\xc1 \x82\xe8M\x860\xc0\x02\x14E2\xf5\xab3\xc0\x9c\xe7\xb6,4\xaa3\xc0"?9:\x8e\x073\xc0\xae\xb2\xa2:\xf2\x853\xc0\x04T\xb7/J\xa24\xc0\x96\xa0Q,\xda%4\xc0\xbcR\xee\xf2a"4\xc0\xdc\x1a\xd1\x8ej\xba3\xc0<\x8f\xf6\x90t\xbe2\xc0\x1f\xbag\x83If4\xc0e\xdcRt,\x1e4\xc0\x9f\xe3\x9e\x07W\xfd2\xc0\x17Ip`\xaa\xe43\xc0\xe2C\x06.\xb6\xbe3\xc0l\nL\xcc\xab\x802\xc0\xa0\xa6\x0cO#\xc53\xc0\xe0\xbc\x90:\x11\x873\xc0\xdf\xbfM\xf5\xc4\xdd3\xc0\xf7\xba\x01\x81\x93\xa54\xc0\xe9\xf1\x9b\xe8\xc7\x1d4\xc0\xa8P\xa8\x9f\xbc\xf02\xc0\x10\xef\xd7\x95!33\xc08\xeb\xad\x15\xc0\xa64\xc0\x04\xaa\xa4\xea\xfc\xf22\xc0\x90}\xa5E\xfd\xef3\xc0\x9c`I\x03\x1en3\xc0\xca\xdb%U~\xfa2\xc0\x9c\xb8\x01MHU4\xc0T\x93A\x9c\xb433\xc0\xc9\xff\xe2\xde\xb1\x95/\xc0\x02\x82\x98\xb2\x02\xf61\xc0\x9d9,i-\x844\xc0\x84\xd8\x1d|\x04\xe42\xc0\xe5?\x0f"\xbaZ2\xc0\x7f?\x11\x08%a/\xc0{-\xc20\xe853\xc04\xa1\xbb\xd0\xba\x0b3\xc0,\xd7\xefd\x14(3\xc0\x98q\xef\x16\xe3\x1f4\xc0\xfa\x0c\x93\x06\x02\x1d4\xc0\x00b\x8c\xcc"!4\xc0\xc8\xaf[\xbd\x8a\r4\xc0\xa9\x10\x9d4\xd3\xc0.\xc0-\xc2\xa9\x97\x19\xd22\xc0\x17\x95-r\xaa\x104\xc0L\xba\x95\xe9\xb0\xf22\xc01\x11L/\xe1w/\xc0\xc9V\xc1jP\x87/\xc0t\x91\xca\x02\xacz2\xc0s\x13D\x17\xedo4\xc0\x9d\x88\xc0y_~2\xc0$\xc5.t\xbc\xa43\xc0\x96\xf95\x10\xed\x834\xc0\x02\xc9\xd5\x1eA\xe73\xc0a\xce\xcbA\xeb42\xc0\xb6\x90 w\xe0\xd82\xc0 \x8dp\xdb\xaa\r3\xc0o)\xba\xbc\xa8\x85-\xc0\x05\x7f\xd8\x87t~2\xc0\xa7r\xd8\xf9\xc6\x1f3\xc0\xc5\x08~\x97\x95\x023\xc0\xa7\xb6\x89\xb6\xe7\x8d4\xc0\x95\xc5rvg_4\xc0\xa6\xde4-5@4\xc0\xad\x0c\xcbG\xd170\xc0\xffUA<K\xd12\xc0\xd1\xf8(\x00\x96\xb82\xc0\xf9\x8a\xf0\xb9\xf7\x8b5\xc0\xc2Q\x1b\xc3,^4\xc0O\x07vx5\x0c0\xc0\xbd*\xe7l\x7f\x0b2\xc0\x96\x8c\x98y\x01\xab2\xc0\xe2\xbd\x16\\\x9ek4\xc0,p\x08\x0b\'A3\xc0CL\xd0H\xd9g2\xc0C\xb2\xed8\xe7\x143\xc0p\x94M{\x81\x025\xc0\x10\t\x94\xdc\x1d\xc33\xc0\t$4\xd2(\x7f1\xc0\xa9\xc9\x80}\x17#3\xc0\x81\x970\xe3\x9b\x132\xc0@\xe5\x94Zq\xcf3\xc0\x16\xff\xc7u\x8e\xf02\xc0\x7f\xc9\x8cfe\x0b/\xc0\x14\x15\xf3\xee\x99b2\xc0Z\xd49X\xe2\xc82\xc0\x8c)\x88\x1d\xe7\xee2\xc0\xc0o^\x08\xd7\xdb4\xc0\xbc\xf5G\xf5\x8c\t4\xc0\x8f\xd0\xfb\xf4\x16\x154\xc0\x83\xa8\xb7\x1c\xd4\x0e3\xc0t\xc3\x1e\xa8\xfc\x162\xc0\x19\xeb\xe08\xf9_4\xc0\xd29#\x03\xfe\x103\xc0\xcbhb\xe3\x87\xaf0\xc0\x9e\xe5\xb0\xf1Uu3\xc0\t\xd1\x96\x02\x8a\xf73\xc0\x0c\x17#\x9e\x1255\xc0]\xcf\x19!\xbe\xe5/\xc0\x90c\\L]\xce2\xc0W\xdd\x0c\xe7\x9c\x903\xc0d\x0b\xee\x0b*\x131\xc0*:\xddy\xbc\xa63\xc0\x007\x84@\xb9\x143\xc0\xc8\xe4M\xf7\x9c"3\xc0f\xf3\xd6\x905\xea1\xc0\xa5\x12o\xa6#\x9e2\xc0\x03e\xa9\xad\xa7&4\xc0\xb0\xb8x\xa8\x1a[3\xc0Si\xef\xc3R@4\xc0\xf6\xe3\xc3\xb3\x07\xf53\xc0?\x93\xd9\x19\x87&4\xc0tI\xae7T\x880\xc0\xdb@\xef\xc7]\xee3\xc0\xafj\xa6\\&\xff1\xc0\xdb\xa8\xf1\x08\'j3\xc0\x07\xf0\xdb`\xc0\x992\xc0\x91\xd4b\xb6\x01\xad2\xc0v\xa5\xa3\xfe\xc0s3\xc0\xec\x11\n6\xfd\x9f3\xc0\xe1a(\xd36\xf83\xc0h\xff"\x1b{}3\xc0\x19^\x9d\x96\x9a}2\xc0\xfb\x05\xf3\xa8\xc3\x185\xc0\xec$\xc9m\x16\xed3\xc0\x99\xa2\xf9\x95TD3\xc0\xee\xc5\xa9\x10\xb1H3\xc0\xba\xda\x03\x98D\xcf.\xc0\x14i\x1fL\xef\xe7/\xc0\xff\x11c\xd2\x8e\x1f3\xc0&\r[\xda\x1e\x824\xc0\x00sNK\xe9]4\xc0\xa8UC\x9e\xf9n3\xc0YJw\xbd;\x0b0\xc08Z\x8e)\xa9\x010\xc0B\x9d\x84f\xf7\xfc2\xc0\xf6\xa0<\x9e\xfd\xfe1\xc0\xdd\xc0\xf3\x81H#3\xc0\x15\xd2\xef\x1ec)3\xc0\x94\x0fc\xe3\xc3\xc72\xc0\x08\x1b\x86\x92#b4\xc0\xa6\xa1\xee+r\xab4\xc0\xb1\x7f\xc6\x8c\xec\xe53\xc0\xc76\xadp\xbbT2\xc0\xb4\x9c\'bO\x110\xc0\x07\x9c%T\xdcM2\xc0\xb1\x11-\xd0\x12\xf02\xc0gg\x1e\xa0\xa0.3\xc0\xa2\x9c\x9cH\xceM3\xc0\xb6w\x03%\xa3>3\xc0\x01\x8e\x94]\xfb\x1a2\xc0\xe2\xc0\xbe\xc2S\t3\xc0\xe9\x12\xd3\xf7@\x143\xc0\xb7\xc4\xae\r\xd1R2\xc0\xf5p\x16Q?\x072\xc0\x85\x14\x1b\xe0\xc2H5\xc0\n\x1e\r6C\x1f3\xc0\xd6pR\xc2\x01\xfa2\xc0\xb5\x10]+\r\x163\xc0\x17k\xff\xc4G&3\xc0EG}C\x0f\xd13\xc0k0D\xfcw!3\xc0\xe0\x10\xe587\xa21\xc0\x1d4\x04^,A3\xc0\xab!|i\xbb\x083\xc0\xbb\xc6U\xd3\xd7\xcb2\xc0\xc2\xe3&\xa3\xd5\x9a3\xc0\x02\xec\x04\xfd\xc2\xb62\xc0\xed0i\xe1\x83\xf32\xc0z\xda\xce\xf1q\x0f0\xc0vT\xf1U\xc9|3\xc0:\xba\x93\xb5`\xa53\xc0\xcdIZ\x9a\xf4g/\xc0%|*Z!v5\xc0\x9av\xf42F\x124\xc0#K6#\r\x0b2\xc0L\x08\x11\x0f\x89-3\xc0!\xa8Y\xb0 q/\xc0\xfb=K*\x80z4\xc0\xf9\x10\xa2\x08\x10~+\xc0\xa8\xaf\xdcA\x9c\xf31\xc0\xad\x9f\xdbB2I2\xc0\xb5\x88x#\xf3\x154\xc0\x83H\xe4\xba\xc9\xda0\xc0\xf3\xd8\xa1\xdb\x11e3\xc0\x05\xf4#\x8e\xe8\xec3\xc0%u\xed\xebz\x904\xc0-6\x1fb\x93%5\xc0D\xd5tD{B4\xc0C\x91o\x16&\xf41\xc0[\xed[\xd5\r\x064\xc0G\xa1,\x1e\x12z3\xc0K\xcf\x80\x0e\xb1$3\xc0\x1f\x9d\x0e\x13\xc1\xe61\xc0\x12\xa6J\x0e4\x023\xc0d\xd1\xa9}4 4\xc0\xff"[\xbd\xe4\xdf/\xc0\xa5\xe8\xbcA\x9c\xd93\xc0\xbbS\xe4\x9fS\x053\xc0\xa3\x89\xd6\t.\xe02\xc0"sP\xc9\xbd\t3\xc0(\x07\xfc\xc0>\xaf3\xc07\x87\xc5h\x88\x024\xc0:\x1d\xea\xfaj\x852\xc0$NuOG\x173\xc0\xc5"\x8b+Qc0\xc0S\x91\xbd\xd9|\x1e4\xc0l\x1e\x9b+\xa1/3\xc0\x93\xed\x89kUK2\xc0p\x07\xfa\xbe\xfcV2\xc0\xaey)\x9c\xbc\x852\xc0\xdaE\xf3\x07\x8b\xc72\xc0)\x0f\xb1\xc3\xe3B5\xc0\x86\x92o\x8a\x7f\x103\xc0\xd9\xbb}0\xa4J2\xc0pA\xae\x98;@1\xc0\xc5\xd5Xe\x96S1\xc0\xe6\x1b}\xe2\xc9\xfc1\xc0m\x85\xb8\xbc#\n3\xc0\xac\\\xcb3\x01&3\xc0\xfeuY\xd2\x96\xf6/\xc0\x9d\x7fb\nf\xa35\xc0\xc9\xaeM?\xab\xb92\xc0v+\xa9\xaa\x82{3\xc0(/\xd3\x16\x19&3\xc0~R\xc5\xf3\xf9\xeb3\xc0\x95\x8f\xf2\xc4\xbc\x834\xc0v\x83\xfd\xa0h+3\xc0\x0e\xfarQ\x0c|4\xc0\x05\xba\xde\xbf\x13\xf13\xc0\x976\x86\x83\xa2\xd72\xc0\x18\xd0L\xc43\xa52\xc0%h \x05\xc7\xda3\xc0\xe3\xfbW\xb2\x0f\xe02\xc0\xbdB\x0e\t(\x964\xc0\xb0\x8c\xd4\x02&\xc63\xc0\x7f\x93C\xe2\x1d\x1c3\xc0\xb9\x83\x12\xac}\x8c0\xc0\xc9\x04\x87\xb9q6/\xc09jN\x00k\x1b4\xc0\x0e-\x05\x07\n)4\xc0\n\x08\t\x1c\t]3\xc0o\xb5\x94\x8fL\x933\xc0\rY\xfc\xf4\xb7\xe72\xc0\x1c\xdd\xf6y\x0b\x8e3\xc0\xa1\xcd\xe9^\xb7A1\xc0\xbf(\x8a:\xcb$3\xc0\x14\x1b:<[\xbd4\xc0\xfb\xb7\xc0\xc3\xa2}4\xc0C\x84\xf2!\xe3\xab2\xc0\xcanA\xa7\xedL3\xc0\xbd%\xf4v\x81\xb83\xc0\'\x97QA\xab\xfc2\xc0p\x92\xa1\x9c\':/\xc0D\xaa\x12P\xd5\x023\xc0\x93\xc5\xb6\x1ba\x0e0\xc0\x8c\xea\x8f2\xd7\xd73\xc0\xe6[:|\x85t4\xc0\x1c0,\xaa\xd8\xce3\xc0U\xe3\xa7\xa8\x9a\x963\xc0m\x88\xdaD\xee\xe12\xc0\xd7I\x7f\xd1q\xad.\xc0>\xdc9\xcey\xc82\xc0\x97\x94D>\xe023\xc0\xe8\xcb\xe8/n\x163\xc02\x15\xd4\xd2\x9e\xc64\xc0\xebl\xe3\xc0\xbd13\xc0a\xbf\xcd\xaf\x80\x1a2\xc0\x98\xe7\xaf0\xbb85\xc0\xafQ\x05D\x8c\t4\xc0\x9aU\x9dM\xe8\x075\xc0\xd4\x9c\x0e\xcaED3\xc0\xeb\x0f\xe1|\xf793\xc0\x13F\x8a\xc1\x88W3\xc0\xde\x7f\xce\xcck\x0f3\xc0\x8f[\xf4\xeem\xe43\xc0\xbe\xac\xa7\x08\x1fh3\xc0qt\xfa\x1e\xea&2\xc0J\xc5\xb7\x96+\x884\xc0\x12M\xd3\x85bt3\xc0T\xd4\xc6[>\x8d4\xc0\xf2^E\xbf\x07\x0c3\xc0I=\xe1+\xfc\xbb3\xc0\x96\x16\x13z{\xd22\xc0\xe5\x9c\xa9\x1d)M4\xc0\x9d\xc4(\xf1\xc3\x0f2\xc0?\xb8\xeaY\xd5\x1f2\xc0(\xd2\x13\xd32T3\xc0\t\xfc\x04,\xf75/\xc0]\x7f\xe4\x8e\n\xde3\xc0\x13\xfe\r\xbc\xdb\n3\xc0_\x1e\x18\x8bn~2\xc0\x9a%@\x17\xe0Y2\xc0.\x12\x0bx\x95j4\xc0\xfcrC]\xab\xe23\xc0Fl\xff\xf8@v2\xc0I\xe9(\x84-\x973\xc0\x071\xd7\xc8\x1f^4\xc0\x15\x94J\x80F31\xc0!=\x0c3\xbfv3\xc0zT\xb3L\xfd\xd53\xc0\xf6\x0b\x9b\x18\xaeP0\xc0\\\xa1\xaf\x81\xc3\xde4\xc0!U\x01\xf7\xec\xf63\xc0\xa8Ct\x80\xc4\x023\xc0 \x04\xfd\x01QE4\xc07\x95\x0bN\x08\x8f2\xc0\x07\x98\x17\x89QJ2\xc0\x96\xa4K\xf2=R4\xc0\xfb\xc6[\xfe\xbc\xde2\xc0W\xfc\x18%]\x8c-\xc0B\x8b\xc6\xc9\x80\x1a2\xc0\xdc\x9ef!t\xf22\xc0\xb8\xc2@\xc1 y3\xc0P\xa8\x10z\x0eY/\xc0\xbb\xf3Ke0\xc30\xc0f\xfa\xb6\x17t\t0\xc0\x1e|\r\x17m\xa43\xc0\xfaC\xcb\xb0\xa7\xd73\xc0\xa3P\xf5\x0bL\xce3\xc0\x97\xa4\rX\x87\xc33\xc0\xb6l\xa1\x1d\x93\xdf4\xc0{\x84\x13\x19.T3\xc0\x94-O\x1d\xc5\xa24\xc0el\xc6C\x90\xa92\xc0\xbd\xfdfes*3\xc0\xe8\xd3\xc35kt3\xc0\x15r\xfd\x1cKm4\xc00\x8e\xb7b\x8213\xc0a\x160u\x11*3\xc0\x1c\x08GH\xe6H4\xc0ya\x81m\xc9%3\xc0Wp)\xec\x7fu4\xc0\xfd\xa7\x01\xf8}&3\xc0L\x9e\xbb\t{\xdc/\xc0)\xc7$\xf8/n4\xc0\xbbc\xc8\xd9v\x8c4\xc0{mR\xc7\xee\x9f2\xc0v/\xbb\xf3S\x083\xc0\xfa N e_4\xc0\x99\xee\xc5\xa3\xf4\x9b.\xc0\xc3\xce\xae~\xa9\x104\xc0b\xb4a\x08\xb8P2\xc0\xd8\xd0\x9c\xee\x0c\xbb3\xc0>\')\x1a\xfe\x182\xc0K\x08\x8f\xb3\xab\x1b2\xc0\xba\xd0\x8f,(+3\xc0r\xa0\x88{\xe9#3\xc0\xda\x05l#\x91\x98/\xc0\x9dU\x9fOpR2\xc0I\xce\xe4\xd0!U3\xc0\xe9\xaaB\x06\xc6\\4\xc0\xaet\x8f\xc8\xd7\xc63\xc0<H\x93{e\x8f4\xc0\x13F\x01\xb0\x82;3\xc0\xc0\xad\xa9\xb1\xb9s4\xc0(\x8e9\x9d\xd4\xb64\xc06\xb0\x15\xc7\xa5a4\xc0\x97\xb2$\xc94\x8d0\xc0\x08\xd9q\xe4O\n4\xc0\x08\x10h\xb3#33\xc0\xf5b\xfc\x18a\xba4\xc0\x03\xbd\xbf\xd7\xa1C/\xc0\xeb\x98]\xc8\xf5\xe82\xc0\xfc\x08`\x06 \t4\xc0\x03\xd7J\x0f+\x864\xc0$\xcf\x01\xf38\x1b3\xc0\x97.z{1k4\xc0\xa7WA\xe5\xdc]2\xc0\x15\x8d;e\x86?4\xc0\x04R#\x81u=3\xc0\xf6K\xe8\xdd\xb0\x870\xc0\x15$\xa9\x8dF~2\xc0\xec\xdf\xf0Km\x142\xc0o\xd8\xd5\xb2!D4\xc0\xf13\xa04K/3\xc0\xd4\xd9Xm\x0e%4\xc0q\xe1\x19\x0em\x045\xc0\xebu\x95\xda@Z5\xc0U\xca\xb9\xac?\xfa1\xc0\xbf\xfa\xea\xe4\xf7$4\xc0\x1c\x96"\xed\x07\xc33\xc0\x99\x97$e\x9d\x1f2\xc0\x0e\xbf\xf8\xc1\xc733\xc02Q\x91DC\xd83\xc0F\x13N\xdb\x94:5\xc0f"\x91\xf5\xa9\xd32\xc0\xd3\te\x85\x00/4\xc0\xf0\x89<(\xf1\x163\xc0\xca+\x7f2\xb1\x0b/\xc0\x99\xc9\x145>d3\xc0j\r\xde\x85\\\xfe2\xc0\xa0\x88\x13\xb1\xb0U2\xc0\xfdA\x9c\xfaJ\xc80\xc0\xc7\xac1@\x9a\xff2\xc0\xfbh\xe7\x0f\xd6\xcc4\xc02\r\x00\x96\x94o4\xc0\x84\xfb\xaez\xfb\xfe2\xc0\x94>T\x17\x1fa4\xc0\xe8.\x9f\xee\x8f\xfa2\xc0\xfc\x80\x1a5\x97\x9b4\xc0\x85G\xee"1`2\xc0*\xec_\xd9\xe0)3\xc0ux9Y\xb6U2\xc0\xec\xe3\x06\xa3\xf5a4\xc0K\xc4\xb8\x04\x86\x922\xc0\x90}ylr\x083\xc0\xd6N_D\xab\xa6/\xc0\xda\xd0\x92U8C3\xc0\xfd\xe2b5$\xc91\xc0]H\xee\xf5a\xb43\xc0/4\x8e\x8c|@3\xc0q=\xd9\x80,$2\xc0a\x8c+Vq\xd34\xc0JG\x14w\x1c\xaa2\xc0f\xeeF\x94H\xeb2\xc0\xc0\xc6\xcb\xd2\x9a\xe63\xc06l\xa6\x96_\xff2\xc0g0\xd3\x87E\xd12\xc0[\x8a\xa1i\x7f\xcc/\xc0\x08\x8cm\xb3\xfb43\xc0\x80{\xc6\xcbx\xd74\xc0\x126\x00\x88\xce\xd42\xc0\xef\xd9R\xaf\x9e.0\xc0;\xfc?\x1c\xcaG3\xc0\xfcO\x10>\xd0\xfe3\xc0\xf3\x0cf\xb9\xddA3\xc0\nr\n\xdf\\*4\xc0\xc7\xd1 R\xf2e3\xc0\n.\xef\xbf\xc4\xf53\xc0\xb7\'E\x92J\xed3\xc0\xe1\x17\x02\xe2\xe7\xb62\xc0\x88H\xb6Z\x9ar3\xc0\xa7PG\x1d\xaa\xc14\xc0\xb6\xcc\x0e\xdb\xfa\x844\xc0\x87\x0f\xb2f\xa2\xee4\xc0\x80\x84f\xe9R\xc62\xc0\xe7\x1d:\xed\x8684\xc0\x80\xb2\x9a\xc3e)3\xc0\xc0\xa8k\xc4\xce\xdd2\xc0m\xf1\xdf(#\xf11\xc0\xdahE\xe7\xe0\x1d2\xc0\xce\x01_\x9f\x8a\xa5,\xc0D\xd1\xae\x9b\x19L2\xc0\r\xd2b\xec\xd8\xa33\xc0\xfb\xca\xd4\x92--3\xc0\xb9,w8\xb6\x804\xc0\x05\xacZ\x05\x9d\xde2\xc0\xa3\xcf\xa1\x15i56\xc0bf\xc6\xe7\xffd3\xc0\xe9\xbf\xa8\xf8ZP4\xc0\xa4\xb3\xe2\xc7\xbdL3\xc0\xec\xf0\x8c\x8d3 3\xc0e\xc1\tV[\x9a5\xc0tom\xe4\x98\x175\xc0}\x91l0\x10\xcc2\xc0\xca\xc0\xfa\xd4\x1e\xd12\xc0\xc2\xa8\x84\xe0\xa7\xcb3\xc0\xee\xc6\x0f\xf7*{3\xc0\xb0b\xba\xcd\xe9r2\xc0\x7f\xb9\x90\xaa1p1\xc0\xca\xfaq\xa7\xb5\xaf1\xc0#\xe5\x1d-\x05\x002\xc0\xdaR\xda\xe4&!4\xc02\xbf?\xe3\xb5\xba2\xc0\xf7\xdc\x93\xe8ER.\xc0\x90U\xcd\xdd\xa9r4\xc0\xe6(\xebyu\xfd2\xc0\xe5\x89\t\xdfO$4\xc0E\xa0\xcf\xebb\x86-\xc0\x17\x19\xd0\x15\xee\xdf2\xc0d\xd6\x04\xe5\x83\xb83\xc0\xb1r\x8f"\x82\x993\xc0\x86\xc9:\xfd\xb9\xea2\xc0\xe6\x93l\x91f\xb72\xc0\xad\x94\xc3H\xa2\xb33\xc0\xb6\xa7^an\xf24\xc0$\xcb\xfa\x17`14\xc0\x8f.\xa8T\xc5\x151\xc0}\x0c\xddn1\xf72\xc0\xf4C\xafc\x1600\xc0\x02;f9\xc5\\4\xc0\xc6\xe2\xfd>\xde\xeb2\xc0\xa2\xdbwW\x01\x132\xc0\xc1K\xc0\x81\x10w3\xc0\xae\xe6\x82\x10v\x003\xc0\xa0G\xd9\xbd%x2\xc0>\xd4\x92\x80/\x9e3\xc0\xb6\xa4\xf9\x8d\xe5\xba4\xc0G\xd5\x03\n\xba>3\xc0\x81_\x91M\x13#4\xc0D\xe8V_\xe5o-\xc0\xe7\x13\xfd\x08\\N3\xc0=\x86R\xb7\\#3\xc0\x98\xed\xbf\x01=/3\xc0\x04\x0b\xef\xe4.>3\xc0S\x8c\x07\x18\xae^.\xc0~q_\r\xf2\xc13\xc0\xeaqy\x14\xbc\xf33\xc0.\xb8x\xeb\xf2\xf93\xc0d\xf7\x7f\\,s4\xc0\xf0\xf0\xee\x7f\xf4\x064\xc0\xb7\xfc\xf9\x8egC2\xc0\\\xc7\xf1\xb7Bg3\xc0\xd1j\x9d\xccC\x932\xc00S4\xedI~4\xc0\r\xd0\x8dt\xcb94\xc0\xb5\xaaE)>\xf82\xc0\xc4\xbe\xe8\x0ckt3\xc0\xfd\x08\x13\x8bY\xf50\xc0\xb8\xe6KQSn0\xc0\xc4\xe5\xc3\x9a\x0e\xe94\xc0\x08U\xd1\xf8@%3\xc0+\x8c\x1eo\x15\x9f4\xc0\xaa\x13\xf7\x82\x18\xf13\xc0\xd2\xee\xf5\x1dFO3\xc0x\xf1\xc8+\x08\xaf3\xc0Q\x93%\x99d*3\xc0%\xe3\x1f\x8d-\xee3\xc0fM\xfc\x99\xdbs4\xc0ZR,$>\x87/\xc0\xc5\xc9gf\x13\n3\xc0J\x0c\xef\xd9\x9d\x083\xc0kh\xe0\xf1\x92\xcd3\xc0\xc0\x02\xe0\xdag\xdb4\xc0<\x86e\x12\xdd\xc54\xc0DV1\xa9r\x844\xc0{F(\xbf\xd2q3\xc06\xf7\x1eeMn1\xc0yA\xe3}\x0b23\xc0\xef`>\x89\xf9\xdc2\xc0#HT\xdde!3\xc0\xad\xe8\x0b\xa4\x11\x8c3\xc0\xd5\xe2)15f4\xc0xz\x0e3\xee\xfe3\xc0g\xe5\x9c\xd0BN3\xc0\xe7\nR\xfa\xee\xff2\xc0\xa7\x83\x9f\xb0(&2\xc0yL\xf2\x19K\xad+\xc0Q\xe1|S\xf9\x1f3\xc0\xa5\x8d\xda\x1eXz3\xc0\x99\xa2*\x0e\xaf\x854\xc0\xe1\xcb\xd4n\xa1\xec2\xc0\xba\xcf1-U\xc81\xc0d\x1e\xf7\xf8$K3\xc0\xeca\x9cL\x86\xef0\xc0\xb9\xd1_\x8f\x80\xf72\xc0\x14?\xa6\x87\xfcP3\xc0\xb8\x9fE\xdc\xa5t2\xc0\xea\xe0\xca\x89\x8eg2\xc0\xd0\x94}\xe3 \xc32\xc0\x02\x16C_Y\xbc4\xc0\x18&\x0b\r\xca\xa22\xc0H\xdbb\x12\xc9\xe55\xc0\x84\xbe\xb0^\xe7\x115\xc0\x11\x88\x0f\xf2\xba\xb73\xc0\xf2\x995\xf7\xd9\x8d/\xc0\xab\x85\xef\x0e0L3\xc0\x83Q\xeb4\x8d,3\xc0N\x8b\x0e\x96T44\xc0\xcbeo\xa0\x04\r0\xc0`\xc1\x1cCS^4\xc0}\xc21\x8e7\xe92\xc0\xc8N2\xe8\x1b\xf62\xc0\x17C\xfb\xf9$73\xc0\xcd\xb3 \xb0k\r4\xc0(\xcbzZF\x8f4\xc0\xb9\x0c\x83\xd9\xd9\xfa2\xc0\x98\x992$\x02\xa93\xc0#\xce\xbfQQ\xb93\xc0?\xff5JV\xa93\xc0&\xb4m\xda?t3\xc0<%3\x1fe\xd83\xc0\xd9\xd5WiQc3\xc0\x84\x12\xf7\x916~4\xc0\xa5\x8e{|\xcd$3\xc0A\\\x1f\xc5\x8d\xd32\xc0\x0fu\xd4n}L5\xc0\xcfn\xdb\xa6>\x8e3\xc0wW\xbc\xe8\xa8\xfe2\xc0\xb7\x1a\xee\x15\xa5L4\xc0\x89R\x8e\x0fk|3\xc0\x03(\x7f\x8dz44\xc0\x98\xd6N\x92\x85?3\xc0\xe8#\xb4a\xbe73\xc0\x8f\\\xdbs\x02\x194\xc0d`~r\xd104\xc0\xa3r\xf2\x88\xd5;3\xc0\xed\xaf\xeeG\x83/0\xc0W%V\x1a\xd6\xd5/\xc0^mI\x87(U4\xc0\xb3\x14)\xdao\n2\xc0\x9ee\x7fD\x9b\x0b2\xc0|\x83\xf3\xf2\x10\xb0.\xc0\xc4\xec\xbc\x7f\x9b\xb62\xc0i\x81p?\x18\x134\xc0\x9b~zeR\xd12\xc0l\xcb\xe0g\xef\xd52\xc0\xf3V\x96\xbf\x8e\x07/\xc01\x91\xf9\xde>\x133\xc0\xb9.\x8e(\xfe\xd94\xc0\xdd|\x97\xd0\xda\x814\xc0\x02q\x8f/5W4\xc0\xecM{\x81Z\x9c/\xc0\xbf\x1c\xbc7\x16\xdd3\xc0\x05g\xd6D\x18\xbd3\xc0\xb0;G\x9f\xe0\xf23\xc0\x83M\xd7\xa9S\x1e3\xc0\x83\x17\xc9\x8a\xfa\x153\xc0\x95\x81\xb3\x82G{3\xc0\xf6{,\\ ,3\xc0\xef\xb0C\xebi\r2\xc0va"Y\xfbM4\xc0\xc6\xfa\xc9Ct\x9a/\xc0\x864L\x7f\t\xc22\xc0\xfd\xb5\xcd\xe9\x9bm3\xc0`\x08=\x98$v0\xc0\x0cn\x18\x9a`y3\xc0u\\!.\xf1T3\xc0\x89\x99\xb7=\x0c\x193\xc02g\xf4`\xd0\xff2\xc0\x01\xef\xc4\x15\xe9\x9a/\xc0P:\xff\xc8&\x042\xc0\x9b[V\x17\xa7g3\xc0\x15r\xc3E\xcb{3\xc0\xd2\xa0\x8d|n23\xc0Q\t\x9am4\x804\xc0\x17gD\xa7\xd3{4\xc0\x9fB\x8d\xd0\xd2D4\xc0\xd1\x0c7\x86N\x8f4\xc0G\xdb\x7f\xa9u\xb8/\xc0\xa8hen\xe9G5\xc0\xf6\xa4\xe2\xe9\xf6\xbd3\xc0)\x8ab\xf6\x1d\xbc3\xc0?K\xbc\xa9)\xd82\xc0\xcf\xe2P\x12z\xaa3\xc0\x7f\x83\xf6\xd3\x8f\x123\xc0i\xe5]\x02:\xe23\xc0\xe0?\x18eAl3\xc0\xb69\x81\x89\xcd&2\xc0\x99&\x02Y:\xd63\xc0-\xf8f\x96\xd8b4\xc0W\x0ck\t\xb1\xf13\xc0\xa5\xcc\x8c8{\x063\xc0s\xb4E\xeb\x04\x133\xc0\x85T\x18l\xffg3\xc0\x96\xeep\x0c`{3\xc0&\xab\xea+\xe7\xf12\xc01\xab\xe1D\xfaU1\xc0E\xe4\x15\x1c\xd6\x842\xc0\xc4\x90\xd7=@\xbe1\xc0#\x97d\x9f\x81[4\xc0\x80\x1e\x99M\xcf\xac4\xc0\xd3k\xb7\xca\xbc\x0f4\xc0\x10`]T_\xc93\xc0.\xa6xy1W5\xc0.\x7f\x02\xe9\xfe;1\xc0\xe7W]\xcf1\xa21\xc0\xe8\xc9K\x8a{<4\xc0\xe3\x03\x0e[\xd2$3\xc0c\x049\xbf\x92\x184\xc0\x14>\xf0EW%/\xc0lm}\x1a0\x1f5\xc0v\x80 \x83K\xcb2\xc0\x02\xe2\x1bL\x00\x054\xc0\xf6\xb4\'UZ\x004\xc0\x1a\xd4\x12\t|03\xc0\xd5\x8a\xb8\x13n\xd72\xc0\x95s\x9a\x97\'\xe13\xc0\x01ew\xc6\x8d\xba3\xc0WQ\'N\x97M3\xc0\xabgI\xedW\xaa2\xc0\xc4\x86\xc5g\xce\xdb3\xc0D\x99\x19aP\xf32\xc0>7`\xacZ\xa7.\xc0n\x0eL7+\x903\xc0?d*/\x93:4\xc0\x13\xc4k\xcf\xb5\xa33\xc03\x83\xe0\x94(\xd81\xc0\xd1\xdaP\xdazo3\xc0\x0f\x88\xc3\xda\x19\xc03\xc0\xc6\xc0Kl\x87\x124\xc0A\xe2!\x15\xd3|4\xc0tW\x8d2;\xa02\xc0;\x80\xd8\x98\xc6c2\xc0\xef\xd5\t"\x92T3\xc0\xcb\xc6\xd6\xfd\xdc)4\xc0\x85X\xd8\xfb\x00\xc44\xc0]\xcd\xc0g\xff\xef0\xc0\xd0#\xc61K\xb52\xc0\xeeY\xcecB\x1c0\xc0\x9b\x96\x86s\xa1`/\xc0\xb3\xa0\xccO\x9az3\xc0\x1c\x90J-\xba*/\xc0W\xb7C\x00\xc175\xc0P\xbe\xd9\xd4\x8f&4\xc0\xd4A\x14\xf8A`/\xc0\xbf#\xd3\xdf\xfc\xdd2\xc0Q\x99\xb7\xfc\x19\x8f+\xc0\xc6i\x90\xc7\xbf33\xc0q\x9cu\x0f\x8a^2\xc0\xa2!\x86\xf3G64\xc03\xe5\x807U\xfb/\xc0\x98\xe8\x1f\x9f+\xf72\xc07\xb3\x97\x9e=<4\xc0k\xea\x81r\xcfx0\xc0\xe09$e\xe3_3\xc0i\x8a\xa9\x97\xd3\x8f4\xc07Py\xb4\xa534\xc0\xac\xa0\xbf\xcbh\x9f4\xc0\xcd\x94\x80\xc5Vq3\xc00U2\xd3\x1c\x195\xc0\xaaJ\xd4\ti\xdf2\xc0\r6\xadI\xcd\xd32\xc0\x1f\xcd\xa8\xd4\xe2\xaa4\xc0\x9d\xa8\xa7\x03k\xa14\xc0\xe4\xb2\x96J\xca\x1e/\xc0a\x92\xa3e\x80\x9a3\xc0\xfde\x0cO\xd6\x8c.\xc0\xe1j\xeaP\x0b\x982\xc03\x19\x01\xfaX\x912\xc0\xfe\xa2H\xa7\xf7J6\xc0\xb7\x9a\x1f\xa1\xd9\x024\xc0\xee\x9f\xe3\xd3"[4\xc0\xf3\x87f\x03\xc0x3\xc0\xd9\xe5\x89\x98\xcfq-\xc0\xacF\xfbz\xb2\xa92\xc0\xc0\x1fM.\xcaM3\xc0N\xa2s\xbe\xfd\x083\xc0\xa12\xe9\xda\x02\x1c4\xc0\xe7?f\xb9\xb3\xe23\xc0\xd6e#fUp2\xc0\xeaV6\xad\x16\xbf3\xc0\xd5M\xa9?204\xc0\xbc\x92\xeb-\xc4,4\xc0\x13X:\x05En3\xc0\x19\xa9\xd8j\x92\x142\xc0T\xf1\xc5\xfa\xe2\xa7.\xc0\x12\xef\'8(\xb63\xc0\xb3\xad*b\x9b\x9d3\xc0X>&48\'3\xc0\x8b\xacva\xf7\x853\xc0n\xe7\x01\x17q\x182\xc0)G?*W\xcf2\xc0\xb1!\x80e[\xf92\xc0\x91\x13\\\x08h\x1d2\xc0A\x10\xdf#\x0e\xeb3\xc0\xf9\xd1X\x97To4\xc0E\xb7R\xc5^Y4\xc0\x86\xf4\xa0>\xa1\xcf4\xc0b\x88\xa0A\x0e\x9d4\xc0\x05\x89\x8c=b73\xc0S0=\t\x98\x040\xc0\xff\xe1\x1e\x881`3\xc0\x8dH\xdb\xf8\xd9$3\xc0,\xfe\x9f=\xc6e3\xc0\xb0\xf3\xdc\xf7\xb3\xdd2\xc0\xf4\xbc\x9fReE3\xc0C\x90.0K33\xc0B\xa0\xaf\xa1\x7f\x1b4\xc0\x03iW\'\x92\xd83\xc0\x11\x07\x11\xbc\xd1%4\xc0\xca\x01UZ\xd6Y3\xc0\xf4\xd9\xee\x17\xcfa4\xc0\x97hL\xaa\x08s3\xc0\xdd\x9c#\xa0\xaa\xb22\xc0X\xe1\x06y\xcel4\xc0\xb2\xf5\x95c(w4\xc0\x87\xc93\xef\xd7d2\xc0\xac\xcaC}k\x944\xc0\x0b\x01a\xcd\xda\x10/\xc0"\x8f\xccq\xbf\xbf3\xc0\x08\xa6\xb9x\xddP4\xc0\x9eP\xb5\xdf\x95\xe1.\xc0!&\xf3z\xbe-4\xc0X\x02y\x93\xf5\xad3\xc0;C{\xa4\xe8&3\xc0\xbd\x97RU\xbe\xf53\xc0\xbf%\xe1\\\xfb\xb34\xc0\xc8e\xed"\xedS4\xc0\xe4\x0bi\xad\xf043\xc0\xfc\xc1E\x8c\xf5\xe33\xc0\tx\xa1\x1c\xed\x113\xc0\xd1C\xf5\xa7R\x8f-\xc0\x96\xdd\x90d\xcb\x114\xc0H\x9d\xa6\x10I:5\xc0\x84B?!\x8f\xab4\xc0\xa3\x00\x9b9/\x905\xc0\x81\x13M\x94\x19\x8b4\xc0]K2\n\xdd\xfe2\xc0\xfa&\xa8\x8a@[0\xc0xa0oO|4\xc0\t\xff\xea\xf4K91\xc0\x80r\x88\x9a\xb6\xb83\xc0\xa2\xb3\x1a9!A3\xc0\xfd\x1e\xb7\xa3L#3\xc0+\xa4\xcf\xe6n\x173\xc0\x1f\x8a\xaaV\x01\x025\xc0x\xbeA\'U\xa84\xc0\xe6\x8f\x83\x04q\xb33\xc0\xcc|\\\xa4pm4\xc0\xa2\x1f\xca\xa8\x0c\xe32\xc0\xb5T/\xa3EH3\xc0\x91\x85\xe7\x85\x85\x151\xc0<\xe8^\x8e\x85"3\xc0\x01\t\x8bs\xee<4\xc0\xc5\xf42\xac\xe3\xc1/\xc0\x07B\xfb\xe9\xd0\x1d4\xc0C\xb2\xf5\x8d-\x904\xc0\xb3W\xbcp\xd5@2\xc0\x93E}\x03\xe7Y3\xc0\x9bnD5\xe9\x1f5\xc0.\xf5\x8e\xe2yN2\xc0Q\x90\xe7w\x11:2\xc0\x08\xa036\xfaI4\xc0\xfe\xc9\x94\x91\x80\x8a2\xc0)\xa6i\xff\xf6\xd94\xc0\xa4\x9a^[S$4\xc0\xb3H\x95\x8ag14\xc0\xf5\x83~\x85i^4\xc0\x99yI\x9d~\x9a3\xc0)\xda\x0c\x8e\x8e\xf53\xc0\xc5\x84\xc9`VN5\xc0\x1fq}\x14\xeb~4\xc07\xd8\x93$\xc8\xc72\xc0\x19\x0466",5\xc0\x92U\x83eZ\xb84\xc0Bt\x16\xa1\xe0\xf62\xc0\x07\xa2GT^\xbe3\xc0\xa5Mc\n\xcb\xf71\xc0\xf5P\xbb\x8dW\x073\xc0\x10\xbar\xd2L\xf63\xc0\x0c\x8d\x92\xdf\x9c\xb74\xc0\xeaX!h(\t0\xc0\x8c?\x80S\x88\xcd2\xc0%n>-#\xbb2\xc0\xb6\xb1\x15\xc7\xb5c0\xc0\x11\xc6Q\r\xa4\xa12\xc0Pv\x82\xdd)\xb62\xc0Q,c\x93a\xd22\xc0G\xec\xeb\xa5\xb1{3\xc0\xc8\xce\xa3\x17\xe0\xea1\xc0(\x10{\x80\x98\xeb2\xc0;a\x10\xa5\x19\xb92\xc0\xc5\xfc\x9a\x06\xe7\x100\xc0\xfdV\xd2h\x8dD3\xc0\x0b\xaf\xb8\x1cRn-\xc0v\x87a)\x0e\x023\xc0i\x9fh\x1d\x83\xb72\xc0z\x12F_\xf7G3\xc0,\xbd\x18\x9b\xdfA3\xc0\xaa\xd8\x9a0.\xd02\xc0\x05yW\xc2Vr3\xc0v\x15\xe8\'O\x1c0\xc0\x1b\x01wk\xbb53\xc0\x8c\xb3\xf4\xe5\xd2\x085\xc0V1K\xc5F\xa32\xc0M\xa5<\xf2\xf1\x9d/\xc0\xb6\xd4\xaanuM3\xc0\xcd\xe58X\xe3z3\xc0\xd9\x8a\x04\x8d\xaeD3\xc0n<G\x90&\xd22\xc0\xe6\x8dH\x17\xf3y3\xc0\x02\xbd\xc7l\xd1y3\xc0%\x08|6A\x000\xc0\xb4~Wd\xd7\xd02\xc0-j\xfe\x07\xdc33\xc0\t|W\xc5s\xcb2\xc0y:\x84\xfb\xca\xc22\xc0lN\xec\x9a\x9e\x1f3\xc0\x9f\xc6\xa1RO\xd82\xc0\xa66b\xaf\xd8\xb82\xc0\xc9\x9fX\xaa\xd5\xb02\xc0\xde\xcazu\xc8\x8a3\xc0\xe5#2\xed\xa2N2\xc0\xbeV\x15C\xf2{3\xc0sS}\x9a\xfb\x040\xc0\x9cHA\x81\x91\xb0/\xc0\x9ei\xd2|\xa7Q2\xc0\xaaPV\xdb\x12\xc12\xc0\xad\x19\xa6AH`/\xc0\x9ccN\x14\x9cp4\xc0\xb9\x82\xedA\x93\xc23\xc0\xd5\xba\xb2N\xe1p3\xc0\x9e\xaa\x90\x1a\xd3?3\xc0$\xbe\xd6\x99\x0cS3\xc0r\xf1n\x9al\x003\xc0\x9f\x1c\xe0\xb8\xf2\r3\xc0}\xcfT\xf8\x18\xc72\xc0\xbc\x87\xe7$k\x1a3\xc0Pkpv\x8310\xc0\xa8b\x06\x00\xd9a/\xc0n\xff\xf1\xba\xf2\xf51\xc0\xb4*K\xcc\xb8\xa7/\xc0\xf7.yX\xbf\xb8/\xc0\xc6\xedSy\xc0/0\xc0\xea\xafE*\x1a}2\xc0\x88p\xc61=\x823\xc0\x19\xbd\xa7\xbe8\x013\xc0c\x1b,\xcaI\x143\xc0+\xa7\x00\xad~\x943\xc0+\xbau6\xda\xb62\xc0\xcbG\x85\xf91\xc5/\xc00W\x18\xfb\x82\xf42\xc0\x8ck\xef\x0b\xa4\x1b3\xc0E\xf9\xf6\xd8\xe0\xda2\xc0-\xce\x17\x8a)#4\xc0\x84v\x1f\xb9\xcb|3\xc0\x9fb\xf8W\x94Y4\xc0\xd5\xd31\xef\xb6\xf1/\xc0\xde\xc3/\x81r\xc23\xc0\xd7Y*\xb0r\x802\xc0\xa4\xa8\x92\xbc\xe323\xc0\xf6\xa2e\x8d\x86\xc5/\xc0~(vE\x1e\xdb2\xc0\xbck\xc7\x837\xfa2\xc0b\x12%\x80\x18\xa02\xc0J)6\xbb\xb5+3\xc0\xfa\xb3\x18\x17 \r3\xc0\x9e~n\x12\xd1\xe41\xc0\xd3\\q\xc1]|3\xc0\xdb\'|\x9a\xba,3\xc0\x01\xc2g\xdc\xf2F3\xc0d\xec\xc4\x0f\x02\xe5/\xc0\x81\xef\xfc\xad8E5\xc02\xe5Q\x1b\xa8:0\xc0PQ.g\xd8B5\xc0\xa6&\xe8}!>3\xc0/Z\xd4S\x1bz3\xc0\xc5#\xe5"\xf5\xf12\xc0\xd2\xa7\xce\x9a\xe9\xa83\xc0\xa3)\xd2\x98\x95 3\xc0F\xe9 \xc9\x1a\xde2\xc0\xd8\xe5\x10P5\x0e3\xc0\x89H0\t\xdb\xb32\xc0\xc9\xf4\xd2@h)4\xc0(\xe7o\xf4\xef{3\xc0\xd9\x9f\xdf\xa7\x97\n/\xc0#\x0b\xeam\xe3\xea2\xc0Z\x00B\n\x12\x9c4\xc0j\xc9\xcc\xbaX\xda/\xc0B$\xcb\x0cQ\xfa2\xc0b\xfb\x07l\x82\x063\xc0\x8c\x8e\x9e\x8c\rr3\xc0\xf8\x19\xb4XB>3\xc0\xc8\xe2DDD{/\xc0\x88\x04\x99Y\xb7_4\xc0\xdco;\xa6\xe9K3\xc0\xc8\xfc\xb3b\x10\xfa1\xc0\xc4\xac\xe6\x97\xc0\xd42\xc0fM\xbfL,G3\xc0l\xb8\x10\xde\x7f\xe72\xc0\x04_2T*\t3\xc0\xe5c\xf6=u}2\xc0\xd9+WQ?\xf72\xc05\x1c\xf5f[\x8e/\xc0\xc9\xc5x\x13\xbd*3\xc0<\xbb\xaai\xfd\x002\xc0\x94\t\x02hC\xce2\xc0Yd]\xa0\x11z3\xc0}\xa6#\x93\xcd\x043\xc0\xf8\x8f\xe8,~\xa84\xc0)n!\xae\xb0\x0f2\xc0\xb8\xf1\x86#\x0et3\xc0LE\xe4ND\x023\xc0w\xb2\xef`\xdc\xa6/\xc0\x8aQj\xe5\x15\xee2\xc0b>~\xca<>4\xc0f\x9du\xcde\xdf2\xc0%*\xfe\xacO\xcf2\xc0J\n\xff\x1cg\xe42\xc0\xbb~#|(33\xc0\x90\x92#\xebdR-\xc0\x110Z\x92\xdb\xfc2\xc0\x81K4\xdb\xdbH2\xc0\x823\xaf\x16 \x0f3\xc0\x12\xf3\x95|\xa943\xc0\xab\x87\xcc\x81SS3\xc0\xd0\x85\x7f\xe1\xa3\xe51\xc0\x9b\xe8}\xd6gm3\xc0\x18`\xa9\rP74\xc0\xc7\xd2\x1b\x16\xfd\xd81\xc0Z\x8c\x0cT\xa0\x853\xc0<A\xdfV\xe2\x053\xc0\x8dd\xf6\x88\x7fV3\xc088\xd0B\xcfu3\xc0\xe3\xb501\xde\xe0/\xc0&\x1b\x1d\xbfd\xf02\xc0\x90|\r\t\xf1\xcb2\xc0\xdc\x16\xfd\x7f\x1a&2\xc0\xb0\x13]\x11\xfa\xe61\xc0\xd8\t\xa6\xc1\xc2\t3\xc0\xb7\t\x0b\x99\xd6%3\xc0z\xbc~"\xc6\t2\xc0/\x19\x01\x89wg3\xc0\xfb\x92\x8d\x0f\xb1\xe4/\xc0\x84f\x88=\x13\xfc2\xc0u\xafw\xa7\x03\xfe4\xc0\xdd\xe4?\xce\xac\\3\xc00U\x01\x96Z\xa83\xc0\x80:-\xbcH\x192\xc0\xfbi6\xecc03\xc0h\x8e\xf8\xa3\xc4$3\xc0\x11\x04\x9e?\x07c3\xc0P\xe5e\x17\xd0\xf92\xc0\x11pP=\x00\xed2\xc0\x1d\x03{\x86\xba\x024\xc0\xa8\x82R\xee\xab\x884\xc0\xe9T\xd4\xd9\xa2L3\xc0\xde\x1d\x15L\x0b=3\xc0\xc8\xf6\x82S\\\r3\xc0Bx\t\x11j%3\xc0\xf0I\xec\xafY)3\xc0\xc1\xdb[fS\x083\xc0\x16\x0f\x84\xfb\xaf\x133\xc0z\xd6\xaeB\xe6\x08-\xc0\xb5\xea\xb0\xfc\xfb\x0f3\xc0\xec\rF\xda\xe9H5\xc0\xed\x9b\x90l\x8ce3\xc0\xe4\xde\xe5VQ\x163\xc0\xde(\xe2\x16U\x1e3\xc0\xad5N\xf0\x8a]3\xc0\x98\xb0Ot\x97g3\xc0M0\'\x17s$4\xc0\x8c\xf2\x03<]\xed3\xc0\xea\x93\xd4\x89\xe563\xc0ts\xae\xc0\xafS4\xc0x\xcf\x119>\xef3\xc0\x04x\xfeD\xedg5\xc0\xa2V\x0e\xca9]5\xc0w.$\xd7\x10:4\xc0\x13\xf9u\xfb\x0c~4\xc0;R=t\r\x902\xc0\xc5\x81K}u_3\xc07/\xa0\xbdTD3\xc0\xbd\x88/\xa8!H3\xc0\xb1\x9a\x11X|\xa01\xc0+a\xc8\xd7\xb3\xda0\xc0XO\xbf\xea\xcf#3\xc0\xa5\xe7\x95PY]4\xc03\nQ\x7f\x9a\x1a3\xc0\x97\xb7r%z\x163\xc0\x0c-\xd3\xa0\xce\xd93\xc0\xa7H\xa6\xa0\xd1G4\xc0X\x07s\x13\x90T3\xc0h\xc2]\xe4\xf5\x810\xc0\xc9[_\xc2\x89;3\xc0GE\xd2\x0b\xf6\xdb3\xc0\xfeh`$=\'3\xc0\x94&C\xd5?\xd95\xc0\xccv\\_\xf6}3\xc0\xff\xc3\xe47\x07\x0f5\xc0\x13\x12\xc8\xdd\x17\xd32\xc0\xe0!\x98\x83@e4\xc0\t\x98\x02\xeaM\x803\xc0]_\xf2\xc4\x9c#3\xc0\xa7\xa0\x11\xe2+\x87/\xc0\xc2%\x082\x9a\x1f3\xc0\xb8g\xc5\xd8\x14$3\xc0\x8e\x7f\xbc5!\xdc4\xc0\xdd\x12\xed\xbe`|4\xc0`\x847\xe00+3\xc0\xb44\x9b\x813\x073\xc0%\xce\xa5\xf4\xc2\xf42\xc0ni\x90\xdb\x84\xf23\xc0}~z\x8c \x033\xc09"\xcc\xba\xfc\xfe2\xc0\xad\x86\x08\x9b\x1f\xf53\xc0YI\xbb\x06SA4\xc0i\xa7\x94,\xc4\x143\xc0\x1a\xafO\xfa{+3\xc0\x8b\xd0\xf5\xe5nP3\xc0\xf4\xf1\x94,\x80\x1f3\xc0\x81\xde\xce\x98\x92.3\xc0$\xb4\x11\xe1\xd1\x9f3\xc0"X\xf7\x98\xb0\x193\xc0\x02\xe2\xa7\xd6<\xa54\xc0\xef\xac{\xfd\x8792\xc0\x08x\'\x1f;\xa04\xc0H\x8a\x8cGI`1\xc0\x8a%\x8d\xae\x86l4\xc0\x99=\xc9G\xf4\x1d3\xc0\x05\xc4b=\xf7\xa53\xc05"\xe2\xe1~R4\xc0\x1e5\x08d\x8br4\xc0\x91\xcd-tx\xce2\xc0\x15\xb4\xefR\xec\xc31\xc0\x10\xff2\x97\xc6\x005\xc05\xcaR\xbe\x01\xa84\xc0\x8c\x8a*\x7fu\x9d4\xc0\xe1Gdb\xa0\xb03\xc0\x8c\x9f\x111x\x163\xc0Y4\xe6G\x03\xe6*\xc0\x17\x94\x8dt\xff\xaa4\xc0\x93?\xa9q8\xf51\xc0\xcbi\x97h\x1c\x8b5\xc0P\xc4N\xe0\x8aB3\xc0L\t74\xba\'4\xc0\xab\'H\x8b\xe9\xfa2\xc0\xc7L\x835Y\xeb2\xc0#\xa7&\xab1\xdb1\xc0<8\xd9\xd7\xac\xea2\xc0\xb5G\xfb\x190\xd51\xc0\xfe&W\x83E)3\xc0\xe7\x1f\xfe\xebg\x892\xc0\x98N\x83\x00\x8b\x0c3\xc0\xf4mP\xf1\xbf)3\xc0_\xcd\x824\xd2\xf62\xc0\xa5\x88\xea\xce\xf4}4\xc0.\'W\x86\\\xf22\xc0\x02y\xc3nc\x1f,\xc0\xd7 \x08\xb4\x15\xdb2\xc0x\xc6\x1c\xa68\xa73\xc0S\xb9\xe1\xac\x1a\x953\xc0\xe7\xf3M,\x1c\xaa3\xc0\x05\xd8\x9f\xcc\xb5\xdc2\xc0N\xb4\xf4\x84+\xe22\xc0\xdc\x13Y\x19\xb2\xd82\xc0\xfc\x89\x9c\xf0\x19\x993\xc0\'\xd2\x7f\xbb4\'3\xc0\xaf\xcf\x18\xf9\x06]4\xc0\xbaO\x18j8\xef1\xc0hx\xd1\xf4\xc0\xd92\xc0\x1d}E\xfcD\xe22\xc0*\xe4\x18\x08\xe1\xd72\xc0~\x10\x03\xa1Q\x153\xc0\x17\x19\xa7%b&3\xc0\x14\x1a\x95\xf7\x1fK4\xc0W\xe5\x9b\x04\xb3l4\xc0\xe2\xab0\xe5I\x1b2\xc0o\xc4; \xf8\xbd3\xc0\x99\xcc\x17@2\t2\xc0\\\xbd\x17\xad\x96\x9c0\xc0\xb4\xa8\xed\xbc\x92\x854\xc0\x896\x17\xb0\x8a\xb43\xc01\xd9S?`\x0b2\xc0.\x0c\x0b\xb1\x0e\x0e3\xc0u\x9b|8\xfc\x064\xc0A@\xe7\n\x9e\xb43\xc0NT\xb7K\xc7\xdb4\xc0\x1c\xcb\xa2\xe6\xc0\xfc3\xc0[r<\x7fk\xe02\xc0\xca\xb1!_\xe3\xf52\xc0O\xc3\xc2\xff\x07{4\xc0d\xa9\xcc\xb8q\x933\xc0\x13\xd3N\xe7\x9e\x814\xc0\x00\xee\x9f\xaf7\x953\xc08\xb3\xdb\x1a\x90+4\xc0\xb8Y\xb0\x0b\xd1}4\xc0cU\xb1\xd1z\x913\xc0\xa7\x84\xbag*\xee2\xc0C\x95dN\x19$2\xc0\x03\x7f\xaa\x8a\xf6m3\xc0r\xac\xf1\xae\t\xe63\xc0:\xd6\x95\x05\x89\xba0\xc0\x95\xaea8k\xf23\xc0\x8a\x96\xeaO\x96\x9f1\xc0uN\x0b\xe2.\xb70\xc0\xcf\xd3\xf6\xea\xfa\x993\xc0q\xbf\x83G\x8fu3\xc0\xfeb\xff\xdc\xa9T3\xc0\x86;\xd8\xb2\xfb\xc44\xc0\xc3\xfbJ\xb3*\xf22\xc0B\x02b`!\xfa2\xc0f\x98OG\xf7*5\xc0\x91D\xc6\xf3ZZ3\xc0\xc8\xba\x83\r\xfem3\xc0+o\x9d\x958I3\xc0s%\xdeU\xc4a3\xc0\xf1\xad\x84J![3\xc0\xdb\x80:G\xfaW3\xc0\xda\x0c{B\xba\xfb2\xc0\x9bo\xa2\xa3\x01\x133\xc0\xc4\x0e\xa60\xed\x9e3\xc0\xed\xf3\xa1\xab\x10\xca3\xc0\xde\x84@\x10\xbd5/\xc0\x9e\x1beo\x03\t2\xc0%\xa0\x0b\x9b+\x0b2\xc0=\xa3MtR\xf12\xc0,T\xfcc\xde\xb33\xc0\xc5\xd5\xa0\xde\xb9\x8e4\xc0*\xc3\x04m\xe2\xef3\xc0\x0c\x81\xbb\x01\x06\xb10\xc0|\xbb\xda\xb0\r\xd70\xc0\xf2m\xd69j\xf92\xc0\xf0\xb6\x8cJ503\xc0\xdc\x90\xdb\xc88\x854\xc0f\xa4*2\x98+4\xc0E\x02\x8a\x84a\x9f3\xc0\x07\x07\xc7KK\x0e3\xc0\x01\'\xb5\xf2T\xc14\xc0\xaf\x97\xf9.\x9a)4\xc0\xca\x07`>\xbe\xf63\xc0A\x14J|\xd3&3\xc0\x03\x8c,\x96\x94\xe54\xc0p\xec_\xc9\xa1 3\xc0q\xff\xb5\x06R)4\xc0\xf9\xc5\xb3\x0cf\xfc2\xc0/\xba\xb32\xdf\xe74\xc0\xf2\xb6\xbb\xbag.3\xc0\xd6\x918\xd9\xf0$3\xc0\xa2\xfb\x00\xf4I"3\xc0\x14#z\x16\x11\t3\xc0\xe8t#1w\x9f4\xc0\x90V\xcft\x16Y4\xc0\xd7M\x12x\x04\x983\xc0\x9a\xa4k2\x93.3\xc0\xa2 JB\x9781\xc0\x1f\xa8f\xb4b%4\xc0\xb8\xecl\xfb\xae*3\xc0x\x12\xa1\x8b\xf5\x175\xc0\x1fI\x8cr\x9113\xc0\xce\xea\xad\xe3[\x964\xc0<|a\x07\xb9\xda2\xc0\xe4\xb7\xc1\xd5\x80\xb62\xc07\x03!\x07\x9513\xc0\xe1\x19\xa7\xbd\xbf"4\xc0\x82\xa5),\xc8?4\xc0\xd4\xa5\xf2\xb51\xec2\xc0\\r\xbc#f\x1d4\xc0\xef\xceO\xca\x8f63\xc0\xd4\xca\xbf\x94\xce\x1c4\xc0\x03Jri\x97%4\xc0\xef\x14`v9\xf73\xc0\xbb\x84\xf2\x0b\xa4\xca3\xc0\xf0\x92\x99\xfaa83\xc0\xfb\xdc\x9b\x9ek\xe72\xc0\t\'*\x9a\xf4\xfc3\xc0\'\x80\xfc\xb3\x0e%4\xc0\xeb\x00P\x95\x03\xe02\xc0\xb3\xc4\x11\xf2(\x1b2\xc0-\xc2\x80\xd0\xef!4\xc0L\xf2q\x03+*4\xc0\x98\xf4\xf84\xe9?4\xc0j\x0c\x83}k{3\xc0\xfe\xcd\xbe\xea\xad\xee3\xc0\xe8\xad\xb2\x99\xe8K3\xc0\x1f[\xb2\x9a\x95\xe71\xc0\xb4\xe1\xdd)\xa6\xca3\xc0%\xdb\x97\x19\x17\xd22\xc0[\xcd\xc8\x0e\xdag2\xc0V\xf8\xf1,\xae 4\xc0\x8a\xf6\xa2\xb3y33\xc0~g\x0e\xe3\xcf\x932\xc0o\xa0s\xd1\xf5\xe13\xc0\x80QP\xa4$\xc70\xc0\x16\'\x0c\xa82h2\xc0\xba\xf3St\x03I4\xc0\xe1W\x07b&g2\xc0)o\xceC\xc2\x1e3\xc0\xdb\x9b[rjt2\xc0\xe4\xc1\xc4@\x93g2\xc0\xd4\xa0\xc4\x9d\x9e\xea4\xc0,j\xd0d]q0\xc0\xc4?\x0bAl^2\xc0]n\x03\xfc\xc0+3\xc0\xa5\xbe\x1f\x18\xce\x1b4\xc0\xc3\xbczE\xae\xf33\xc0\xde\x1a\x0f\xdf\x13\xff3\xc0\x90\x0fu\xbf:\xf63\xc0\x13\x10\x0f\xb6_\xfd4\xc0\xcd\xfb\xa7!\xd0\xc23\xc0\x06\x8e\x05Y\xb2\xcb0\xc03\x00\xd914\xd02\xc07\x99\xcd\xb9\xd9\xe63\xc0d\x81\xa1\x8c\xceN3\xc0\x9b\xae\xce\x1c\xd9\xb10\xc0\x03\xf4\xb6R\x8c\xe03\xc0\x18L\x05?\xa8M3\xc0\xc5\xfe\xd5|2+3\xc0\x9c)\xff:@\xe43\xc0\x15\\\xd2]a\n3\xc0&Z\x8c/\xbf\x882\xc0P\x19\x0c\xff\xd2\xe53\xc0>\xacv\xee:\xbb2\xc0W>5\x82\xf5I4\xc0.Tl\xc2\xcb\x822\xc0\xa6\xa3?\xd6\xd4Q4\xc0\xfe\xfc\x8e\xfc\x1c\x1a3\xc0\x80t\x03\x82\x94\x992\xc0<{\xc5E\x9a\x1c3\xc0m\xcd\xc2dW\xbc2\xc0>\x01\xee\x9a\xd7\xf42\xc0\x91\xde\xb7\x9a\x93$3\xc0\xcaM\xc6v)\x9d/\xc0u\xfd\x8a\x81\xff\xbf4\xc0\x0b\x1c\x8e|a\xef3\xc0a\x90%\xdf\n\xea3\xc0\x04w\xd5\xfd\x86d1\xc0\xd5\x0e]\xd4\xc0\x1e3\xc0\xa13\xb7\xd6\xc6D3\xc0\x9c\xd8\x1d\x19\x12\xdb4\xc0Os\xf7\xf0\n\x0e4\xc0\xba\x9c\x8c\x85u\xbf3\xc0\xe3\x13\x0e\xfd\xd003\xc0\xeb\x94s\xd5\xf5\x0f4\xc0\x08\xdb\xfd\xee\xf275\xc08 *\xd8\x1e\xc04\xc0\x10"\x11b\xd6\xe33\xc0f\x8eh\x7f\x0f\xf23\xc0\xa3\x05S\xf4\x1c52\xc0\x02&qVW#3\xc0MT\x18\xc6\x95\xe33\xc0-\x9fI\x8d\x85\x074\xc0\x12\xeb\x8f\x18\xba05\xc0\x18`\xdc\x99\xa4\x922\xc0Lpc!\x95\xc42\xc0\xdb+\x05\xd0\x8d\xd74\xc0=\x07\x90\xbf\x1bQ.\xc0c\xf6\xf9\xb5+C4\xc0\x03\xd3W3!=/\xc0\x99\xb4\xff\xbb\xfe-5\xc0\xcd\xf2(v\xfb\x1a5\xc0k\xa1f\xed\x0713\xc0\xb4\xe8\xe5)\xa2%6\xc0\x90q\xb6D@"4\xc0vi\xf2\xe7\xe2\xff1\xc0hMZ&\xd5\x075\xc0\x06\xaf\xa7:\xc4\x044\xc0\xa4bC\x1c\x03l3\xc0\xc0\xc1\xfcv\x99\xe03\xc0\x19_a\x9d\xc2B,\xc0\x8f\xb9\x10\x13C\xfb1\xc0\xca\xa0,6y\xfe1\xc0\x10\x94\xb5c!\xfd/\xc0\xe1\x9c\x00GJ 5\xc0\xd4D\xa8\xad\xee\x121\xc0\xd8t\xbc\xd9\xa9\x015\xc0"\xc6D\xb94\x1d4\xc0\xd2\tt\xde]\x113\xc0z7`I\x9c\xcd3\xc0\x17\x84\xf2g\\\xdc2\xc0P)\xd0w\x8c\x132\xc0\xe0d\xa5\xa6_\xb74\xc0\x0f\xa7\x80\xe5\x93\xac4\xc0\x08\xc0\xaf\xbf\xb9\xe03\xc0\xbb\xb5\xc4\x1db.3\xc0\x17`\x14Y\xec\xe23\xc0\xb6\xda{K\xad\x842\xc0e\x8e\xc0k2\x0b3\xc0\xb2\xeb ?0\xb33\xc0\xa8\x050\xc3h\xce2\xc0\xc8\xca\x82w\x02\xbc3\xc0\x8a\xb8o\xbc\x19\xbe4\xc0\x04\x81\xaf\x88\x9bz4\xc0o\xbe\x1d=\xe9@4\xc0<\x06\xfa\n\x7f:5\xc0\xc4\xfb\xaf\xd7{\xac4\xc0b\xfd\x9d\x88\x05e2\xc0f\xa6\xbc\x8dN\xff1\xc0?xD\xf3\xaf\x142\xc0k\xe47j\xf1\xe93\xc0\x10\x1c=\xcdB\x182\xc0\xcf)\xb9h\xe5\xbe3\xc017x\xef\x9c\x9f4\xc0\xe7o\xeb\xe8\x01\x8d4\xc0\xd4\x95\xaaV\n\x9e4\xc0\xabb\xdfhC\xdf3\xc0_\x02K\x04\x1a-5\xc0\xa6\xfe+D\xaf\xc24\xc0\xac\x17,\x90\x99\xb44\xc0\xad\x0eN\x8e\xe7\x153\xc0)\xa7T\xda\x11N3\xc0W\x95\x18l\x88)5\xc0\xa5.\x98\x8d\xf9Z4\xc0\\\x0b\xda\x00\xe5]4\xc0\xcc\x1ei\x81\xb4\x1a4\xc0}\x96\xba\xe2\\\x192\xc0\x15\xdci\x89\xa2\x0e3\xc0\xe4WX2\xc5\x034\xc03\xb8k\xd1\xd5\xc44\xc0W"\x85\xe1\xef\x073\xc0\x98\xd0\xcab\xa3\x1a3\xc08\'7^\xe5\x191\xc0OX\xbfj\xe9\x864\xc0\x94\x16/\xd9=\x903\xc0\xf5\n.*8&2\xc0\x0f\xc8l\x0bR$3\xc0B\x0b\x15\xc0\xe0)5\xc0\x8a\xdd:=\xfe\xe34\xc0\x9f\x13E\x027\xad2\xc0\x9c\xf9\xdc\xa6Az3\xc02U\x92F\x18\x864\xc0\xb1\x96\x83\x96\xe7d3\xc0?\x80\x0f\xc0\x82\x914\xc0\n|\xa4\x83\xc1]4\xc0\xf6\x1dS\xc2\x13\xb30\xc0\x8a[E\xb8<\xe54\xc0}t\xb9`\xcb\xd64\xc0gf\xb1\xdc\x83/2\xc0u\xb18\x08\xd2\xe13\xc0U\x12\xea\x7f\x1e\x964\xc0\xab-T\xb91\x8a4\xc0\xf2H+\xb7d04\xc0\x03d\x19<"`3\xc0<\xeb\x8cwA\x964\xc0G\xfb\x0c\xad\xab\xaf4\xc0\xb16\xf7k\xe7\xe33\xc0\x95[\xfaJ\xb9\x844\xc0@\xd9\xfb\xf9H[0\xc05u0Qo64\xc0.G\x83\xf2>\x904\xc0\x80\x88(Px\x1e4\xc0\xea\x9d\xc4\xaa\xfa&2\xc0\xf5\xf8\xbe\xbb\xb9P2\xc0\x01j\x84j\x9f\x990\xc0\x13\xeb\x0c\xd5\xc7\xdf3\xc0o\r\x0f\xbe\xbb\x8f+\xc0\xe7\xee/\x14\xe2\xa73\xc0E@\xff#\xbd\xfc.\xc0Bb\xc5B)\x143\xc0\x8b\xd0t\x18\x8d\xb73\xc0\x16Z8\x14\t\xbc4\xc0r\xf1\x01]\xdf\xfa2\xc0\x1f\xb6\xd7\xb3\x9b\xf5*\xc0K\xfc,`=\xab0\xc0^b\xb2\xd5\xc3\xe8*\xc0\x02\xd7\xd6\x95\xb3\xf7*\xc0"}L2\x80\xc4*\xc0\xe770\xec\n\x913\xc0\xe7\xf02\xcco\xb84\xc0\x06\x98"/\x87\x8a3\xc0\xb1 `hk\x992\xc0\\C\xe9\x8e>\n4\xc0fu\x9b\x93TH4\xc0m\x90(" \xa23\xc0\xb10\xb3\xb7|\xbe4\xc0kc\xd6\xbc\xef\x8b3\xc0\xdf\xcb\xb8D\xcb 3\xc0\xd1\xff\xab\xb9\xda\x7f4\xc0\x0c\xbc\x19}\xb0\xa92\xc0\xec\xb9\xb6\xb5\x00g4\xc0\xb1,\xb9\x94Y\x804\xc0*\xa3\x9c\xffY\xbf3\xc0^\xcfV\xa3\xc8\xbb3\xc0\x01\xd6\xe8A\xa9P3\xc0\xed\x80\x91\xb0\x03\xd4.\xc0i0^d\xd9\xcd/\xc0\xea\x1a\xc1\xdd]\x921\xc0{\xfbOT\xbf\x7f4\xc0p-n/\xd3e3\xc0k\x93\x93\x91\x86\xa74\xc0\xb00\x1f\xa7\x06\xed3\xc0\xf4\xc4\xad\x81\\\xa24\xc0Y\xaa\x10\x85\xfaA3\xc0T|\x18\xa5\xeaL2\xc0\xb5\xde\xc7\xe7\x9e\xba2\xc0\x03M\x13\xe8V\xfb1\xc0\xc7\xad\xce\xca/&3\xc0\xa8Th~\xbfH3\xc0:\xfb\x91I_t3\xc0\xae\xbc\xab\x99\xd3\x134\xc0\xaa-\xbe\xf2Wz2\xc0\xdcn\xc5\xe4\x9d?+\xc0KGa\xd9\x82\x932\xc0\xdd\xaeW\xee\xce$4\xc0\x80f\x92>\x8b!3\xc0V\xe8\\\xd6\xc2\x054\xc0B9z#\xb9\xf52\xc01\xbat\x82\x02_3\xc0t\x88)&\xfaT4\xc0\x00\x08!c\xc2e3\xc0\xb9\x9a\xbb\xe9\xca<0\xc0\x17\x95,nVt5\xc0\xbbPQ\x19H\xec4\xc0Y\xdd@\xcf\xcbp4\xc0\xecm\x05\xb6\x86%+\xc0\xa6~\x00yI\xb92\xc0\xd1\x07\xef\xe6\xc2c3\xc0\x08K7\xb4\xe3`4\xc0\xe5\xfd\\\xf8\x8aP4\xc0\x8ac\xa7\xa5`\x1e3\xc0\xa5\xb3[w\x7f]3\xc03\xa6\xac\x80\xdch3\xc0e\x7f\xa0\nlG4\xc0\xb0Tf\x96853\xc0\r\x01Y/\xdeX2\xc0\x85\xe4\xfa\x9a,\xae.\xc0N\x0ef7\x1fR4\xc0\x02\xc7V\x1a\x9a\x8c0\xc0\xacc\x8d\xffN,3\xc0\xd1\x08 \x92s04\xc0\x11\xfa\x1f\xf5.-4\xc0\xd8?\xea\xbe\xa0]3\xc0\xd7<\xfb\x89V\x004\xc0\nV\xccU7\xf82\xc0}\xe9\xdbVsz2\xc0\x19\x08\xffo>\x173\xc0^.\x9a\xaf\xcc</\xc0\x13\xf7u\xbd\x98\xf12\xc0O\x9e\xc4)l\xe42\xc00\xc8\x0f{\x93\x9d3\xc0F\xbe\xec\x82\xd8\x123\xc0\x12}1\xbc\x8a\x973\xc0\x08\x03\xdcqZ\x1f4\xc0\xdb!lI\x05\x8e/\xc0\x0fy\xf8\xadm\xcd1\xc0<]\xaf\xe3\xc3\x9a2\xc0h\x15\xae\x9b\x1et3\xc0\x03\xd2\x93\xe2"a2\xc0\xc3\x1b\xc9\x13\x19(3\xc0\xd0Q\x87\xcd\xbb\xfe1\xc04\x96\xd4\xb6C\'0\xc0_\xf7\x0f/\xa0\xcb2\xc0R\xe0\xc0x\xbf\xfb.\xc0\xfa\'|\xe28\xdc.\xc0\xc0\xf6*\xf0TO5\xc0\xc1\x05\xfb\x03\xb8\xd8.\xc0\x92,\x96|\xcd\r/\xc0\xc6\'\x1d40\x94/\xc0{G\xdc7+\x954\xc0\x8a\xb0\x1aI\xe1I3\xc0\xe6\x88\x83\x85\xc1(0\xc0d8>h\x13j3\xc0\x9e&@\xdbW\x800\xc0\xcf\xef@\x04\xb3\x084\xc0\xd2UsZ@\xc94\xc04f\'h\x81\xfe4\xc0\x1fs_\x99-\x1a4\xc0i\xc6.\xaf\xb1\x152\xc0\x87\xc1\xee\xc8\x8e\xb43\xc0\xbafy\xc7\t\x844\xc0\x94\xce\xae]g\xa03\xc0jH\xa3\x1c\x87\x85-\xc0\xadz\x8c\xa95\xc13\xc0,b\xc3\xa2\x86\x120\xc0~\xb0\xc0\x04\xc3\x9a5\xc0i\xbe\x13\x1f\xee\xe32\xc0N0\x0b\x1e\x9d\x911\xc0\xfb(\xa7#\xceH2\xc0\xb5\xa8\x87\xdd\xd7\xf23\xc0\xf4\xf7\xa8\xee\xf9\xa44\xc0\x16\x83\x0f\xd1T\x80-\xc0\x14@\xf6\xc09\xfd3\xc0\x99\x01*\xd5\xe2\x043\xc0\xd2\x90@7EX4\xc0\x12\xb8J\x90U\xe04\xc0K\t\xf9&.#3\xc0\x8d\x95\x94\x0c\xa4\t3\xc0]Q\xb7\xa6\x00\xee.\xc0\xc8\x9f\x04\xc6|\xce2\xc0\x87Z\xe1\xae\xb3 5\xc04\xc9\xcfiAI4\xc0\xb4rv\xc1=p1\xc0j\xb4\xa0\xc6L\x890\xc0\xbb\xea~\x90-\xa34\xc0,\xc9\xba\xf8\xfax3\xc0(B&&)\x1a-\xc0\xbf\x8a(\xdec\xf4/\xc0\x0cr\xc3\xa1`\t0\xc0\xb6\x88\x84\xf7e\x934\xc0\xa3\xe2\xdb \xd6Y4\xc0\x95\x1e3/\xe5\xbf3\xc0\xc0\'\xa3\xd4p\x194\xc0#\x98c=fO4\xc0~,Q\x08\xdcg4\xc04\xf4\x92\xd3H\xfa3\xc0\xc6)\x85c\x81B3\xc0\xc7\xef\x81g\xb213\xc0;\xe9\xb6\r\xf6p3\xc0\x8ae\xe5\xe6\x1f(3\xc0\xd3\x89w\xc4\xd9k3\xc0M\xc6]\rM\xc33\xc0\xcclz\xd4q=3\xc0\x83D\x92\x11\x94\x914\xc0\\,\xef\x13\xf2\xbf0\xc0]\xf4\xb5\xb09\xeb2\xc0j\xa8\x1f\x89RY4\xc0\xd5\xa7h\xec\x98\x12/\xc0\xc2\x83\x8d\x83\xb9u4\xc0\x9e\xeb\xf1YK\x0c4\xc0\xa38\xba\x91\xddi3\xc0p\x9d\x8a\x86\x19\xf53\xc0\x17\nPUm\xf62\xc0\xed\x11\xcfd\xd1\x833\xc0\x93\xcf\xa8\xc9\xbb\xce/\xc0\xd8\x8a\x1b\xc2\x99\xb60\xc0\xe8\x99\\\xcf\xe1\x114\xc05o ~\xc7\x884\xc09\xfd\xc9|\x16Q3\xc0\xd3\x05\x9diVv4\xc0\x01}\xea\xed\xbb\xc63\xc0-r\x9aS$\xfe3\xc0E\x9f\xf5D\x1e\xeb*\xc03^\xce\xa1\x12\xfa3\xc0\x14\xd8$\nX\x183\xc0# \x8eO\xcbL4\xc0\xc4\x9b\xc2\xbc\x12%3\xc0\xf7\xef\xc0\x06\xf6\xd63\xc0w[S\x1f;\xd62\xc0\x12Z\x1c\xbc5\x073\xc0,\x93\xc5\xa14>2\xc0\xef_H2\xbf\xdc2\xc0\xe21Y\x0eA\x8e-\xc0\\e\x95\x84\xf9C3\xc0\xfd\x04\xbd\xa2\'\x1c4\xc0hl#|p\xef1\xc0\xcd\xf2\xc3kg\x013\xc0(\xaf1\xff\xec\xc82\xc0S\xb0\xbb\xc0\xa9 0\xc0\xd2\xb8\xc9w"\x814\xc0\xe8\x9d\x11j\xcf95\xc0\x9a\x91\x153C\xa2/\xc0WwBn\x97\n2\xc0GP,\xcc\xb2\xa22\xc0\x0ei)g}\x92.\xc0\xcb\xd7Q\xd3\x12\xbc1\xc0\x8b\xac\xdd!C\xd23\xc0\xa9*\t\xc2&\x8d.\xc0K\xfb\xb16$12\xc0\xbb\xf6w|\\\xba3\xc0Z\xc6\x1e\xf0\xe9\xb65\xc0\xf0\xdf\xfe\x00\xfc\xf22\xc0\xdaHl\x95\xd4\x1d2\xc03\x87gIz\xfa/\xc0V\xb6\xca\x80\xb2\x870\xc0\xc1]\xdd\xa7\x1e\x034\xc0q(\x88H\x9bT3\xc0\xec\xd5*$\x8a\x1d2\xc0O\x87\xf6\xbef\x053\xc0h\xe0_m\x9b\xc43\xc0\xb4!N\xe4\xb7\x9b4\xc0\x81(\x07P\xe3\x064\xc0\xd3~\xeam\x9f\xe9/\xc0#\xe9\x8a\x08\xd5\xae2\xc07\xf8o?.o3\xc0(\xf4p\xea\xd0A3\xc0\x7f>\xcd\x07\xf5\xaf4\xc0\x1102\x1c\xbd\xf4.\xc0\xc1%\x8be\xc4t-\xc0\xf4K\x85ks}2\xc0\x01\tW\x87\x83b3\xc0\x15\xbc~n\x08Y3\xc0\x95\xd0\xc0\x14\xa2\xa3/\xc0\xe8\xdci\xff\xaa.4\xc0s\xe3\xeb\xa7%g2\xc0Pz\x1as\xa2\xd43\xc0\xb4e\x9e0\xd3\xd82\xc0\xa5\xbf\xc4\xec\xba23\xc02H\xc7Wn`4\xc0*\xa0g_pn3\xc0\xc1u\xa2\xf1\xee\xf00\xc0\xe6@\x9a?\xe5\xad2\xc0d\xd4\xc9\xe7\x00`2\xc0\\\x9aR\xc6\xda\xa84\xc0\x97*Am\xfd\xd84\xc0U\xa5\xa2\x8cF\x1f4\xc0#\xac\xd0\x0c\x87a4\xc0\xd5\xfa;\xdb\x0795\xc0\xb2\xb87(\xd113\xc0\xa6j\xd8\xd9\xe6;3\xc0\x928Y\x126\xfc2\xc0\xe6\xabT&\xb7!3\xc0+F\x1b\x1cB\xc82\xc0\x96\x11\xfa!\xd0r4\xc0i]\x7f\xfb\xb4+0\xc0\xca;,\xd9\x94:2\xc0B\xbaw\x9d3\xc82\xc0,V\xd6\x13\x87\xb23\xc0o\xe8x\x97\xf7\xc53\xc0\xc8\xfe\xf3\x1a\x8f\x813\xc0o\x8d+\xdak\x0f3\xc0-\xa6tL\xf3\x932\xc0\x15)\xc9i\xc084\xc0\x02\xf2\xab\x18\xf0\x912\xc0\xb8K\xfdBV\xfc2\xc0X\xcb\xce\xab\xc8\xfd2\xc0\x1b\x87\xef"\x01\x045\xc0\xefF*\xf2\x1bS2\xc0)M\xc7\xc8\x07\xf72\xc0\xccB\xa9\xbf\xe7\x0c4\xc0Qe\xcb$d\x073\xc0\xe9\xc5Ma\x02\x961\xc0\x1c\xa5\tCdu3\xc0\x86F\xba\xbc\'\x103\xc0\x84\xff\xee?\xdf\xf33\xc0\';\xfd\x96Q\x194\xc0mo\x1a\xc0\xdc\xc5/\xc0\xbe\xb3jcN\x1c4\xc0\xffFA\xcb.\xdf3\xc0MN\xc3\xc2\xdc\xdb3\xc0D\x02\xdf\x18.\x164\xc0X\x89\xf6&\xc081\xc0\x06\xdd\xa5H \xe4.\xc0\xd3M\xbd\xbf66/\xc0\n\xee\xf0\xb9\xee&2\xc0\xac\x11\x17\x15\x90%4\xc0W\x85/+S\x823\xc0\x96e\x89\xde\x1b\x0f4\xc0/m\x8c\x84\xd2\xb34\xc0\x9c*\xeaC\x1a\xd52\xc0\t\x8b\x16^F\x114\xc0]5\xfa\x13\xc1\x165\xc0\x80\x89d\xeb\xa4J6\xc0\xda\xb7n=\xa5W4\xc0\xe3F\x06\x88i\x0e3\xc0\xca\xdaO\x9cx^4\xc0\x99\xbc\xae\xe73h3\xc0"o^\xf7\xc7>1\xc0\xa5:\x01\x9dr\x983\xc0\x0e\xd4\xfc\x1e\x10\x015\xc0\x85R\xf8\x7f6\xdb2\xc0Q\x0cJ\r\x12\xa35\xc05\x1aU(\xad\xeb2\xc0\x89\x0bc\xaf\xd2"4\xc0ta`\x98\x06h3\xc0e\\\xa7I\xb0\x0b4\xc0+\x0e\x88\xb7\xc7\x842\xc0\xef\xd8\x85\xd8KV2\xc0H\xe5\xcf\xea\x94\x064\xc0.\xfd\xc4\x94\xac\xfd2\xc0\xe1nK\x97\x12r3\xc0\x12\xbc2\xc9\x8a\x0b0\xc0\xc1vl}\xb1\xf83\xc0\x0ep\xdam8)4\xc0\r@V\xb3(\xc54\xc0\xf80\xfat\x9f\xe02\xc0\xb0\x8cM\x88\xf9\x024\xc0\x04\xdf{|\x04\xff3\xc0^~,\x08i\x064\xc0\xa98\xd2,\xea\x8c/\xc0\x1fj\xef\x90\xbf\xf94\xc0\xeb+\xe3[]\x1c4\xc0g5\xf2\x96SW4\xc0\xc5\xa6\xc9\x87\x1a\x853\xc0@\'a\xe6\xb4B0\xc0\x89`a[\xd4\xdd3\xc02\x91\xde\x01l\xe72\xc0\xd3a\xbb\x18\xe5\xc64\xc0\xa6\x0c\xdc\xee\xbc\'2\xc0\xfdM\xd0\x1d\x0em3\xc0\x14\x01\x8c<\xde`3\xc09*:\x9d\x9bb3\xc0\x85y\xc4\xef\x95\xde2\xc0\x87\x91"\xf5<\x844\xc0\x0b\xb9\xb7h;\x0e3\xc0\x8aV\xea\x80`60\xc0\x91Y\xebC\xb8/4\xc0M\xa4H31\x86/\xc0\xb3\xabd\xd6\xdc\x0c3\xc0o\x85\x84r\x18\x1b2\xc03\x1c\x04s\xb2p4\xc0\xde\xe2+\x1b\xcdk3\xc0\xa7\xd7\xf2\xac\xaa\x84.\xc0\x8bG\x1a\xbd\x1cs3\xc0\x10\xd0;\xd2\x8e\t5\xc0\xf7\x17g\xee\xa9Y5\xc0:\xff\xb5f\x05\xaf3\xc0^\x93\xedyep2\xc0\x11\xbf\xf6\xd53\xa42\xc0n\xf9Y\xd2\x01\x892\xc0\x18G\x80\xe3\xb2\x106\xc0.Z\xf7.\x82\xf41\xc0\x9c\x9f\xb6J\x80\xb04\xc0oHO\xc5\xfe\x1e2\xc09\r\xa0\xcaE;0\xc0\xd1!]\x11\xcf+2\xc0\x1f\x0f$\x8a\x8d\xd23\xc0m\xb6\x10\xcb\xfaC3\xc0{\x1d\xfbm\xce\x8f4\xc0Z\xbb\xb3]\x93\xe32\xc0.\xe6\x9750\xe53\xc0\xa3\x00\x13\x9f\xf5\xd64\xc0\x8c2\xf2m)\xf03\xc0#\xd9h\x807h/\xc0\xb7\x85\x04u\xa9\xad1\xc0\xfc+\x1bm\xed\xd72\xc0\xa93\x13\xfd\xe5\xc72\xc0IJ\x19\xbf\xf1\x864\xc0\xca\xed\x8e=\xf3\x8f2\xc0\xf9\xb2o\xf8ZM4\xc0\xe9\xc1\xf0*=\xd13\xc0+Q\xf9\x03\x0c[4\xc0\xca\xec9{\xeay4\xc0\x1b\xaf\xa0\xc9;\x814\xc0\xe1\x8f|ss\xef3\xc0\xfe9{D\x06\xe82\xc0N\xe7)\x99T&4\xc0\xa5\xa0\x9fL\xe9N3\xc01\xfa\xb4\xbc]\t3\xc0*Kt\xb3\xbb83\xc0\x1e\xfd\xadF{$3\xc0R\xc2\xcd_\x05)4\xc0\x07\xf3[\xcd\x17n4\xc0p.{|l\xa93\xc0l\x10\xd8i\xcc\x1a/\xc0`\xe6\x04\x1bI]/\xc0\'\xb3[\xe1zi4\xc0 \x90&!I:3\xc0\x17qzz\xbd\x1d4\xc0\x82I}\xc8/n1\xc0\xb93\xc5\xab\xea]3\xc0SF\x95\x04\xce\x96/\xc0L\x01t\x88,F4\xc0^\x96\x96\x7f\x99M4\xc0\xda\x1a2\xbc\x15\x100\xc0_\xa6\x07Y\x1d?4\xc0N\x82\xfb\xa7:\xc34\xc0\x9f\xbai\x8b\xb964\xc0\xed\xc8\x13\xeb\xf1=5\xc0\x8e\x0f\xc91h51\xc0~]\xed5AV4\xc0\xe7\x96d\xaaD\xe82\xc0\xd2\xbc\xbf\t%E4\xc0x\xa2y\x059o1\xc0r\xdb\xb3L\x90\xdc2\xc0\x88S\xf4Cg\x004\xc0\xe1\xc9<rG\xf72\xc02\xe4\xeb\x1a\xa6\xfc2\xc0\xeag\x99\xcch\\1\xc0\xdf\x1b\xc3\x98\xbfz4\xc06\xb0\xa5\x1f\x04l4\xc0\x1aO|\xa5\x04\x0e0\xc08\xa6\x80\xf0.\xa44\xc0\x96\x1f\x08\x12\xab\t/\xc0\xf2\x83\xe0\xdc\xffb4\xc0G\xa3\x1d\x9b&:3\xc0>Z\x9a\t\x89\xa55\xc0ShN]\x05%3\xc0\xadj?\xc4\xb023\xc0\xf9^\xba\x89\x8c\xaa3\xc0\xbe\xc2t\x07/\xd84\xc0\xd0\x96\xe1\xddX\xbd2\xc0\x177\x08\xe3\x0724\xc0Y6\xa14\xfc\xa64\xc0\xef \x9d\xbc\x9ey4\xc0\x0f\x8e\x17L-\xef/\xc0{\xe4\xd8\x06\xaa\x072\xc0\xd0\tO\xa8\xee\x8d/\xc0A\xd2qO\x8a23\xc0\xbd\x1c\x1c\xe1L&4\xc0@\xd5i\x91\x18R2\xc0\xc8|\xd0\xd5^\xdd1\xc0\x91\x95m\x0b\xaeB1\xc0\x18m:\'|\xd02\xc0z\xe1[\xd8N\xd83\xc0\xd7+\x1d\x99\xbfJ3\xc0\x96\xb2\xa8\xb7\xfc|3\xc0r\xe4\xfd\xd5RW4\xc0,\x96z\xd9%\xd72\xc0?\xafox\x00@,\xc0\xee\xd2MC\x8eQ3\xc0\xde&\x00\xdf\x8e\xde/\xc06\xfc\xaa\xcb\xf9D,\xc0\x11\x15n\xfdFb4\xc0K=\x9dwVg4\xc0\xa9\x10\xfaFA\xae/\xc0\xe2\xc4\xa3\xdd\x97\x0f2\xc0\xd4{\x90\xfd"f3\xc0\xeei~n`\xc23\xc0\x12\x9c\xccK\x7fe/\xc0\xeb\x04\x14@\xc4r3\xc0\x1e\x9a\xb08\xab\xb5/\xc0\xf95g\xfc\xc9\x07/\xc0\xc5\xb4\x88\xe1Z\xed3\xc0"\x01\xa1\x97\xf5\x803\xc0|_\x9ae\x15\xa81\xc0\xab\xaa\xe9\xc4\x94\x953\xc0d\x9a\x11 ]~1\xc0<mqD\'\xff2\xc0\x97\xf1h[}\xdd2\xc0G\x9fb\xf8w\xab4\xc0*"\xdf\xb6\x92\xa93\xc0\xc8\xf0)q\x9d\xb73\xc0\xba\xc9\xa03\xae\xe43\xc0|\xbe\xfc,\xf1\xe12\xc0\'\xe8s\tB\xf43\xc0=x\xa6\'\xec\\4\xc0\x8c\xef\xf311+4\xc0P6\xce\xbd+\xf64\xc0\xd72\x8a\xf8\x8a\xbb.\xc0\x80Y\xbe>\x80\x981\xc0|\xdc\x19t\x0e\xaf4\xc0\x0b\xf9\xb0\x9a\x8f\x913\xc0\x86\x03\xc4\xf0~\xcd2\xc0\x82\xac\x1b\x88\xc0e1\xc0\x01k\xfd\x11\xb1\xba4\xc0\xda\xcbEr\x91\x143\xc0t\x00f5\xbc\x91/\xc0\xc8\xe21\xd92H3\xc0 \xd7+\xe20"2\xc0\xc4B\x82\xac\xa6S/\xc0\xf0\xfd\x18^H\xa63\xc0s\x056\xce\x8d\xe52\xc0,\x15\x13\x13s\xd83\xc0\xf1\x1f\xa8`(\xbb4\xc0\xc1\xeeJ\x0b\xc8\x195\xc0\xa2r\x9fX|\x173\xc0\xe1G\x80\x03\xa5\xd43\xc0\x90\xcbQ\x12\x1d=-\xc0\x9d\xee4r\x12\x034\xc0\x17v\xe8\x97\xc9|4\xc0p\x1f\r{\x1a\x103\xc0\xb2\x81\x90\xc6\xee,2\xc0-\xd1\xf1\x1111/\xc0&#\xe9/\xb1\xa44\xc0S<\xe2\xaa\xe9Q3\xc0E{+\xb8\x03\xd82\xc0b\xb6\x91\x03C\x003\xc0\xc4\xe6K\xec\x86A3\xc0\xa9\x89\x8c\xfc\x8693\xc0q(\x93E\xd7\x8a4\xc0V\xacAd\xcf\x164\xc0F\xad\xe8\xdc\x9a\xe93\xc0\x1f\xa43U\xef\xe62\xc0\xd9,\x17`i\x073\xc0\x9fEs\xf7\x91\xb34\xc0\xf1E/K:\xe84\xc0\x05\x15\x9b\xdc\xf0\xb82\xc0J\xee\xb9A\n\x161\xc0\xa0\x82\xab\x94\xd9\xba5\xc0$\x9c\xd7\xb0$\x975\xc0\xb88{$\x90\x87/\xc0(|z\xe4\xfa\xe84\xc0[6\xe9\xcf\x1dN3\xc0W\x99O\x17\xc7\xe71\xc0G\xb5\xfbp\xf8\x852\xc0JI\xf7\r\xee\x073\xc0\xde\xd7\xc2n\t:4\xc0S\x1b4\xe6\x86\xea4\xc0"\x95\xde\xc7e$4\xc0\xb5jx*\xbf\x8a2\xc0E{\xfd\xbd\xd7\xc10\xc0yr\x99\x1e\xc9\x914\xc0u\xe2\x01b7\x984\xc0\xcd\xad<\x97S\xef2\xc0[VL\x0eZ\x9a4\xc0\xb7\x9d_\xed%\x9f3\xc0\x05\xd7\xc1\xfe \x1e4\xc0\xb6z\x82\xdeg\x034\xc0\x92\x0c\xc3\x95\x96\xf82\xc0;\x00\x10-\tL2\xc0n\x1d=\xc6\x92b0\xc0\x13#k|S\xe51\xc0\xb9\xe0\xc7\'\x18G0\xc0\xd8\xa4\x80#W\xe64\xc0\xb6\xa2w\xea\x91\xb73\xc0\x0e\xfb\x89x\xd8\xcb.\xc0B\x8f\x8dc\xcf\x063\xc0\'~\xcdf\xa0\x143\xc0\xb8\x03\x82F\xf9C/\xc0~xw\x01jQ2\xc0\xecd\xa9.\xa5\x8a4\xc0\xb7\xea\xcb|\x04\x9d+\xc0l\x9f\x0cU\xf3\xd52\xc0\xb9[\x80\x16\xf0E3\xc0\xc2\x90\xaf\xbc\xb0\xf42\xc0\xd5fj\xaf\xb0\xc82\xc0\xa1t\xbe\x1a <3\xc0\x1f\xd8\xb1\x16\x9f\t4\xc0\x95\xf8\xe1\xfa8\x942\xc0\xc8\xee\xfb\x9ba\xae3\xc0\xd36\t\xc8\xa3w-\xc05<\xf9\x19,\xa42\xc0\nQ\x1bj\xddz3\xc0\x91\xcc\xbb\'\x8d\xf22\xc0\xcc\x81nX\xb5:2\xc0\xbc\xcb\xea\x8a\x9au4\xc0\xb5\xd6>\x04\x0f\xd83\xc0\x97\xce]\xd5}\xd83\xc0]\x9b!u-\xf92\xc04\x95\x95})\xab5\xc0\xfe\x19\x95\x17\r\x8a2\xc0\x8e\xdfC\xccK\xeb3\xc0\x0b\x1c\xe3\x053\x104\xc0\x8b\x80Y\x91|\xd52\xc0\xa4c\xa5\x0bo\xff3\xc0\xf0G\xc5F\xcfs4\xc0\x00\x846\xd2\xd2\xe12\xc0w\xafZ+\xc1\x102\xc0@|\xb7\xd7S/1\xc04p\x1fPD\xe82\xc08\x9ef\x12&\x1a4\xc0\xbf\xe1\x88r\xe7\xa22\xc0\xbc\x88sC]\x812\xc0G\xcf\x1f\xc2\xc3\x954\xc0\x83\xa4X\xf9\xdd3/\xc0;&?\x9d\xb0\n2\xc0\xb1r\x80^|\x1c2\xc0\x9f\xc2N\xcb\xe3\n4\xc0\xcf=\xa6y\xb7B1\xc0\x05pl\x95\r\xd33\xc0\x87\xc0i\x84T\\4\xc0|\xecf\xba\x92\x163\xc0{Q\xcd6x\x8d2\xc0\x05\xfdk/C\xb31\xc09wiw\x84\x9d4\xc0&\xfb`CbP3\xc0<\xb1\xdfd\xb5\x8c2\xc0K3\xd8\x9ev\xb93\xc0\xd4\xc6\x9e\x10\x87\xfc1\xc0\xab\xd4\xc3\xf4\xe8\x1e3\xc0\xda\xd1\x10&+j/\xc0;8\xcd\xa35\xcb3\xc01\xcbZ\xd8*\xe4/\xc0e\x1e\x1a\xfd\xa5\x854\xc0\xf2N\xb1\x98\x8f\xb43\xc0\xf2 \x81\x12\x9dc2\xc0f\xad\x1b\xc7\'\x033\xc0\xcfl\xcdau@3\xc0\xea\x06\xfa\xe2y\x11/\xc0\xa6j\xdb\xab\x7f.2\xc0\x19\x88\xd8\x18\x8b^2\xc0!\xc0\xcc\x89N\xb93\xc0\xf4O\x12\xbb\xf2a2\xc0X/\xe7\x83\x1e\xb83\xc0\x80\xd2\x8d\xb5\x88=4\xc0\xebyV\x15)m2\xc0\xd7\x97A\xc3\x1c\xd72\xc0\x0f\xee\xfc\xb0\x86\xd92\xc0\x888Dcy$3\xc0\xbeX\xf7\xb9\xe3\xf02\xc0\xd0\xe6\xe1;R\xd62\xc0\x19\xb4Y"_\x834\xc0\x8bS\xb2\xec\xccy1\xc0\xae~\xfd\x84\n\xb63\xc0\x02\x1b\xba\xc3\x9cx.\xc0\x90lGC\x14\x031\xc0wl\x1dC\xca\xba3\xc0z\x87\x81\xbe\\t2\xc0mSwg\xb1\x07.\xc0r\xf9:\x18\xf6G4\xc0*\x86$n\xde\xdb3\xc0Aq\xb1\xd8\xa6\xcf.\xc0Q\xaf\x0f\xdeS\x025\xc0\xd2z\x12U\xb4\x98,\xc0\xc5\xc3\xd5\xdf \xe64\xc0\x85~:(~\xf82\xc0\x0f \xe3V{\x9d4\xc0\xb1z\xb53m\x1f3\xc0\xfd\x9e\xbd%g$3\xc0C\xf0\x00\xad8\xcf3\xc0]GrT!_2\xc0\x9b\xe0\xdc\xd4\xa1\xed2\xc0~\xdbBr\xc1^4\xc0`3o^\xe2,5\xc0o\x86oO\xa0\x143\xc0\xaf\xb3\x98\x9d\xdc-3\xc0\xb8\xa3\x86\xdd$o2\xc0P\x12g\x10b\x035\xc0J+\x0e\xa7\x95\x82/\xc0\xb3\xa8>\xce\xa9\xe44\xc0\x82\xc4\xa9F+C3\xc0\xee~P\xbf\\\xe62\xc0\xf8\xfa\x86\xaf\xd2\x1f4\xc03\xfbB\x04\x85c2\xc0\x92\xccCg\xf6\xe74\xc0\x9d\xdf;\xa5\xe010\xc0jh\xae\xdf\xc4&5\xc0\x8c\x9e+\x02MA4\xc0\xa67\xc2@U\x8c4\xc0\xb7\xe55\xa3\xd8\t3\xc0\xac=\x84\x00\xe1\xb92\xc0\xb2\x99_\xf2BA4\xc0\xdc\xaf\x07\x92\x86\xfb2\xc0\x1c\xd1\xcb\x08a\x864\xc0/\x02\xa4D\xd8\xf62\xc0$\x1e\x06\x13"\x1f4\xc0\x8fMS\xbd\xd5\xbe4\xc0\xbcH~\xbb\x88+2\xc0u\x93\x9fMj\xf82\xc0C\xa0\x11\xc3\x89\x864\xc0R\xb5r\xcah\xc43\xc0\xd3o\r\xde%@3\xc0(~\x95\x07\x8d\x013\xc0\xa2\xad\xf4\x01\xa9\x84-\xc0\x07\xa1\x95\x88Xy3\xc0\x8a\x9c%-e\xba3\xc0\x89b^\xc1\xb2\xe83\xc0\xc1p\xfb<~\xc52\xc0\xc1\xf8\xdf\x8e\x99<3\xc0\x91VS\xa4\xa9%3\xc0*\xbb\xd6Z\xa7\x083\xc0 t\xa8\x84\xce\x98-\xc0R}z\\7\x8a4\xc0E\xc4\xa7 \xab\xab3\xc0w\xf6\xd0\xc2\xe4\xc64\xc0^\x81\x91/\x0814\xc0\x82\xe4>\x80\x13\xc12\xc0F\x10{\xf3Gt5\xc0\xcfc\xe1\xa9\x97\x1b5\xc0}\xd1\xe6\x0fXW4\xc0\xc8\xbf\xe9\x0e\xb5\xfc1\xc0\xf0\xb4eCv93\xc0[\xca(?\xac53\xc0q\xc8Wz\xdd^4\xc0x7\xe0\xe7s\xd64\xc0+\xd0\x8b\xce\xf5\xb14\xc0u\xc2JLt-4\xc0\xb2\xe9\xad/\xdc\xa23\xc0\xa95\xf4.\xfc\xcb4\xc0.\x89\xd2\xff\xfdl-\xc0\xc1\x80{[\xa7\x185\xc0Q\xfa\xcbn\xc0`3\xc0\xf2\xa4A\x83\xe5\x0e0\xc0F\x85}\xc0\xf0\xd74\xc0\xea\x85\xbb\xd4\xef\'3\xc0\xf1\xb2I\xe1h\x964\xc0\xa4\x02\xdd\xde!\x923\xc0\x8b\xf7M\xbf!63\xc0\x9ep.\xcd\xf9\xec2\xc0H|)\xfe\xec\x1f4\xc0b\x8aa;%\x044\xc0\xef\xdb\x1c}\xfc\xa53\xc0Lc\xc9\xef\xb2\xaf4\xc0<\x9e$\xf6-p3\xc0aI\x05\xee\x8e\x894\xc0\xd4\x82)\xbd=\xef4\xc0\x17\xb84\xa1E=2\xc0\xbfg\xdd\xd2\x10\xe32\xc0%i\xd2\x1d\xed\x175\xc0\x06\x9c\x85S\x11c3\xc0p\x97m\x08\xba\xc22\xc0\xdeqL\xa23v4\xc0\x9c\xbb\xa8\xcd3\xc94\xc04;\xa8\x12tH2\xc0\x98\xee6\xed[\xcb2\xc0\x9b1ZXE\xcb2\xc0\x9e\x01\xab\x0c\xec"5\xc0\xb1pyOU\x0e3\xc0-`\xa6\x1dbX4\xc0\x17\xe5\x0e\xf7\xbfx3\xc0\xce\x9c\xb5p`j3\xc0\x06\xca\x9e\x1b\xaf\xd82\xc0<\xe0w\x87G\xfb2\xc0"v\t\x01h\xff/\xc0\xfb\xd7\x85ctB4\xc0\xb2\xa0\xa0S(?4\xc0l\x07\xdeFl\x88.\xc0z\xa4S\xee\x8b\xc64\xc0\xa7]\xf0)\t\x0c5\xc0\xc8\x1c(\xbfD\\4\xc0u\xc6\rV\xd2^4\xc0J\xb0k\xa3)\x105\xc0%\x83\x9fil\xc04\xc0U9`\x11>\x7f4\xc0!A\xf9b\xc1\xbb4\xc0\x1f\x89\x9b\x84#\xb43\xc0\x14o\x8b\xae\xdc>3\xc0a\xa6\xa8\xc7\xb5\x9c/\xc02P(\xb4\x8dP3\xc0\xf4\xb7\xdf\xb7o\xa03\xc0\xda&r\xaas\x080\xc0HL\x9a\xf6w\x035\xc0\x16\xfb#\xc8\xd4\x96/\xc0s6O\xac[\xd32\xc0\xc5\xc4(\x9d\xf4\xb54\xc0C*\xaa\x83*\xb7/\xc0h}yE\'|3\xc0\x13\x1a\x9ac\x0b\xae/\xc0\x86\xca)\xbf2\xb13\xc0\xd2\x98t\xcb\x8e\xe5/\xc0!?\x86\x84o\xa93\xc0P^X\xeb-\x134\xc0\x8e\xe4\xbeD\xff\x130\xc0\x93~f\xef\xbd\xb84\xc0d\xf5\xcb\xd2`a4\xc0\xcc\xd4-\x94\x93\xa33\xc0\xd6\x80TM\x87\xde/\xc0."\xa0\xc0\xec\xcc2\xc0\x1b"1\x84\xa6}4\xc0\xb7\xd6\x993\x01+3\xc0q\xd5\xfb\xde\x0e\xe9/\xc0Ry6\x87\xe9\xd02\xc0e\x1d\x8a\x8bH\xe0/\xc0kW\xb5)\x00\x1d4\xc0\x05:\x82\xf8\xbb\xba2\xc0\xb3\xa0]\xf6\'\xcd2\xc0\xce[\x07W\xd8\xac2\xc0\xbc\x07\x98\x03\xdb\xb22\xc0\'Ix\x8cj\x804\xc0\'\x031\xe6\x04/3\xc0\xf5\x015u\x0e\xe62\xc0\xc0\xd3FI\x0b|4\xc0\xffkBS|\xca1\xc0\x04\x01\x96(\x81f4\xc0WK%f\x7f\x814\xc0\x1an\xda\x89\x91\x073\xc0F\xcd2u\x01\x9d3\xc0\'\x06\x1e\xe6\xed\xb72\xc0\x82\x8b\x13\x870\xbe3\xc0@\xfb\n\xcc\xa4\xb12\xc0\xd0\xd0\xcd\xb1\xc4\xff/\xc0\xc3"\xdak\xb5\x142\xc0=\xc59\xdfq\x182\xc0\xb6\xe9\x05\x8f\xef\x1a2\xc0\xb0S\x08\x0e[j/\xc0\xba\xab\x0c\x18\xf6\xba3\xc0\x84\x0c,E\x7f\xbd3\xc04|\xdc\n\xaam4\xc0\xc9\x968\x8e\xd5t/\xc0\x108\x86\xd8I\x003\xc0fLWT_\xdc4\xc0L\xb2\xe0\x89!S/\xc0\x8d\xa63~<l3\xc0\x9e\xca\x94"Z\xd34\xc0\x12c\x81\xb8.\xd22\xc0g\x0f\xeb\xf3[\xfd2\xc0\xbd\xe0\xad\xb2k\xd52\xc0\xf4\xaaCK\xc363\xc0\xb6N\x1b\x84l\xc03\xc0C\x96\xea_\xc0\xe52\xc0\xe0Y\x0e\xb2\x8e\x1b0\xc0jQ\xff\xcd|\xef.\xc0~\xf5H\x86d\xfe.\xc0E\xe3+=\xeb\xdb.\xc0\xb3KD\xf3\xcaK2\xc0\x867 \xbfl\xe82\xc0o\xf6\x1f\x05R\x85/\xc0\x05\xf3%.b\xe01\xc0\x7fw6\x86:\xb52\xc0\x135\xb6\xe1D\xcd2\xc0\xecz\xe0\xf2\xe8$4\xc0f\xb7\xec\x8aP\xb73\xc0\xc1\x1c\x0e\xad\x11f3\xc0\x13\xd1\x9c\xc7\xba!3\xc0\xa4\x90*\x85 o3\xc0\x93%S0!.0\xc0\xad>\xe0\xf2K\xc6/\xc07:\x807\x02\xe14\xc0\xc2\x7f\x8cw\x98\xb73\xc0\x07\xa2\xc9\xdf\xacC3\xc0M!F(\xd2\xa52\xc0\xdc\x06DW8\xa1/\xc0\xd7>\x19\xfb\x0510\xc0\x8f\x98\x98\xdd\xc1W4\xc0\xf3l\xa4\x13/\xa8/\xc0i\xe6b\x08\xf6\xc4/\xc0\xe0J\xda\x1e\x1423\xc0\x9a\xc1FH\xa4,0\xc0\xb4\xd9\xed\xdd`Z4\xc0\xca\x15>\x19D(0\xc0\x86\xcc\xcd\xed\x9c\xdd2\xc0\xfaV\xd5\x0e?q3\xc0a\xe3\xd6\xcd\xf283\xc0\xc9\xb9\xb8\xb3aQ4\xc0D\xbcJk\x97\xe52\xc0\xbf\xf8\xd5[T\xeb2\xc0\xc6\'\x1d40\x94/\xc0~>H.E\xc3/\xc0\x997\x07\xe4\xef\xb12\xc0Ov\xf3\xa2\xd5&0\xc0\xc2-\xfd\xf6?50\xc0*DN\x90[e2\xc0\xd2cB\xf0-\xc41\xc0\xde2 .)\xf03\xc0Mv$\x95\xf4\xa94\xc0\xcb\x89H\xfe\xfc\xc2/\xc0\xf0\xc6\xd9\x0f\x8f\x9c4\xc0^\x84\xf1\x8d>\xcf2\xc0\xd7\x01\xc8D\xbaO/\xc0x\x02\x04\xbdr\xd42\xc0\xe6\xc3@\x17XU0\xc0\xc7v\xdce;\xe22\xc065\xff\xf3\xba\xdf2\xc0\xfeJ\xea\x14\xdf\x974\xc0\x8d\xd9\xb04\xc4e2\xc0\xbe\xb7\xb1g\x1e\xe53\xc0,F<\x1f8D3\xc0\xa0\x8fw\xb1\xe2\xd12\xc0\xd9\xf3\x00\xcf\x8ay3\xc0c>BU\xc6N0\xc0E\x87Z}K\\0\xc0p]=\xdfC\xce2\xc0\xc8\xee\xc8\xa3\xbfh3\xc0x\x8a.\x96)%4\xc05\xc7\x1f\x8a\xed\x133\xc07E\xa7\x19\x9f\xdc3\xc0\x1cg\xa5\xf6\x1e]4\xc0\x8bC[r\xe5\xcf2\xc0\xfa\x02(\xe93\xc43\xc0M\x88\xde\xfe?33\xc0\xe9g^c\xdb\xcb2\xc0\xe62\xcb,/\xf92\xc05\x14\x80\xfb\xbd\xd13\xc0\xcb\xae\xef\xdd\x9cu3\xc0\xca\xa7kC\x96\xcf3\xc0\xe9;|\xc1\xa153\xc0\xf9\x86x\x0c\xfa 3\xc0E\x96w}\x91s2\xc0Yb\xb5\t\x1d@4\xc0x\x81#\xd1\xf3S4\xc0*Bb\xa8\x8684\xc0`&\x87~#\xe33\xc0\xce~\xd0\xd1Kw3\xc0`\xba^\xba\xb1\xe03\xc0\xcf\xf1q1Tp3\xc0\xc0\xca\xb1\xa1\x02\x1f3\xc0\x90\x98\xa6\xbd\xa8\xb72\xc0\x17z\xed\x9a~\x003\xc0\xbd.\x9cE\x91\xb33\xc0@\x88\xcb7\xc9\xd53\xc0o\xf1#BEB5\xc0j\xee~{u\xb62\xc0\xbc\x96\xbe~\xb5^4\xc0\xe6\x15+\x85N"4\xc0\x85JL\xedBz3\xc0\x1b\xe8c\x12\t\xd42\xc0g\'\x14q>\xf52\xc0\x9eYR\xbe\x1e\xf22\xc0\xb5\xc4~j*R4\xc0\xb7\xd6b\x81\x9c\x1b3\xc0\x05\xe9}\x93\x1a\x983\xc0[w\xa7\xa8\xb6\xf93\xc0\xac\xc2\xdcf\xa6\xd63\xc0\xf9\x18\xac\xec\xe8\xe04\xc0\x81[\x01\x94|\xf43\xc0\x8b\xf0Dti\n3\xc0\xf2\'z\x0e\xf4\xd12\xc0\xe5f\x82\xac\xed\x023\xc0#\xd7^\x89\xe5M4\xc0\x0e\x94i[H\'3\xc0\x032\xbc|2l3\xc0\x05\xf2\x91\x8ass3\xc0Z\x07+\x13\xfe,3\xc0}b\xde\x11<O3\xc0\xaf\xc3\xd9\x08H\r3\xc0\xba8o\x91\x97y0\xc0\xa5`\xa3\xef\xd0j4\xc0\xc0_-7\x92\xbc2\xc0\xa2\xfaX\xa1\t\x833\xc0\xfaJc\x93\x88\xe12\xc0\x80\xd9Z\xf2:\xff2\xc0\x18\x04NH\xccq3\xc0g\xfa\x03\xca\xe6?4\xc0J|\xb1\xc8\x91\x133\xc0\x14\xad\xe4\x15\xa9!3\xc0\x12\x14#~\'\xd32\xc0?.\xa1\xad0\xf12\xc0F\x02\x9c\x8a\x15-3\xc0\x9b\xd0\xa7\x97\x8d\x193\xc0Vp\xdf\x03\x1f]4\xc0\x10Z|\r%\x0e3\xc0\'a\n\xfbs\x183\xc0\x81#\xad\x9c\x9e\xff3\xc0\x82\x91\x0e\xd8\xb6\xe02\xc0\xd0\xc6Uv\xf2\xcf2\xc0\x04\xc7i\xb1\x8bF3\xc0\xcf\xbaQ\x0f\xa6<4\xc0\xe9\xa6T\x83\x1b%4\xc0\xdc\xd6PU$\x034\xc0\xcd\x8d\xae\xef\xb9\x134\xc0\x1c\xd9\xa0-C\x163\xc0\x1e\x1f1\xac\xbc35\xc0W`\xef\x84\x96`4\xc05\x87~\xe4]W4\xc0\x96\xd9\x08"c]2\xc0 \x06\x7f`\x8c\xdd2\xc0\x18\xd4.\xd4\x10q2\xc0\x8e\x02\xb1\x0ca\x8f4\xc0n\xce\xdbg\xc5\xeb3\xc0\xbe\x0cP\xc2\xc6\x174\xc0cs\xdf\xca\x82)3\xc0\xa7\xe4:\xbd\xaek2\xc0\xbb(\n\xff\x8e\xed2\xc0\xcbw\xff\x97\xafZ-\xc0\x93\x88k\xa2\xac\x8a4\xc0\xf6\xef/\xee\xf6P4\xc0i\x18^FN\x1b4\xc0\xa2\xb2\xe2\xdd\x17\x053\xc0\xc0\x8d\x9b\r\xcb\xc13\xc0\xd2j\x8d\xca\xe5\t.\xc0\xd7\x8c\x86\\.\xb82\xc0\n\xbcu\xc3\xbf\xb52\xc0\xa0\x7f/\xdc_\xfc2\xc0<\xc6`s\xdc 3\xc0\xf9x\rt\x19\xd03\xc0\x84K\xa4\x1ca\x084\xc0\xb5\x8b5\xcaD\x1d4\xc0v\xf8\xe0\xe0\xa7G3\xc0M\xa2\xec\x16\xc9\xb03\xc0\xc4\x17;L\x8c\xde1\xc0\xd7\xbe\x96\xdd.\r4\xc0\xae\x0e\xdd\x85\x8c%3\xc0\xffn\x83\xd1X\xe81\xc0\xf1\xeb\xa6\xe4\xf2\xab2\xc0\xe5V\x91R\xb6\xd42\xc0\xb7\xc2\xe2\xfdO\xd82\xc0\xd8\xc2\xa6\xb3\xebI5\xc0\xdc\xee(\x03T\xf02\xc0\xdc\xcf\x18\x0e\xd5\x034\xc0\xd1\x0cR\xef\xa5\x133\xc0\r\x9bS\xdfM\xda2\xc05vb\x05S\xb12\xc0\x0b\xeeP\x1ab\xe61\xc0\xb8T%*\xc2\x083\xc0B\xbe\xb1\xe9x\x8f.\xc0\x15\x87s\xe8\x1f\\4\xc0\xcc\x8d\x9a\xa8\x0c\x054\xc0\xccw\x90\xcdUe2\xc0H\x0b\xdb\x96=\xec3\xc02\x8b\n\xcb\xfd\xf92\xc0\xab/\xf7\x84[\xaa3\xc0F\xde\xed\xff\xd6p3\xc0M\xf6/\x0e\xe4_2\xc0\x05\xc5\x1bta;3\xc0Y\xa3\xa2\x1a\xff\xf52\xc0\xeb\xe5d\xfd\xbdg1\xc0 \x0f\x9f\x06\xfd\xd62\xc0\x14\xa2\x0e\xf5\xc884\xc0\xbe\x1c\xb3=\xba\x153\xc04\xf7\x0e\x90\xceP2\xc0\xefo%\x98\xec2/\xc0\x07\xf7\x01\xd0\xa0\xda2\xc0\xbdQD\x0b0\x163\xc0$\xd5\xb5bI\xf22\xc0@\xbao\x10\xc8$3\xc0 \x07\xbb\rVF3\xc0\xdaA\xab/>b3\xc0\x02\x9a&\x0b\xc9%3\xc0+W$\x19\xa8\'5\xc0H\x8a@\x87X;1\xc0\x1eU\x15h\xfap3\xc0\xa7\xec\xa1\x94)72\xc0\xb6\xf1\xdf%\xec\x804\xc0\xa2\xd5\x0c(\x0f\x134\xc0(f\x81\x14\x19\xa81\xc0b\x03\xdd\xf9\x10\xed2\xc0\xc8)\xef\xa6\xed\xad3\xc0u\xbe\x94Y\xbb\x884\xc0\xeb\x1d@\xd9\xe9y3\xc0i g\xca\t 3\xc0K`\x02r\x14\xd32\xc0m\xfd\x10\xc9\xa9\xfa3\xc0\xd8\xbb\x1cl&\xe03\xc0\xe7*\x93&\xc9\xcb2\xc0\r\x99\x946\x8174\xc0\xc1\x96\xd08^P2\xc0|\x91A\xb8\xfa%2\xc0\xb9\x85IN\xc8\\/\xc0\xfb9\xd3\xe6\xc1\xb8/\xc01\x9b\x03\n\x82^4\xc0\xc7A\x1e\x7f?-2\xc0x\x84\xa9\x15G[2\xc0\x98\x11\xc4&5y3\xc0\xaa\xb2\x03?\x95;4\xc0\xbd<\xf3\xb9\xa1\xac2\xc08\x12\xdeJ\x9184\xc0\xe6\xbfbQc\xf93\xc0O\x1f\xe3\xa4\xcd/2\xc0xT\xc2\xaf\xb7\xf13\xc0i\xf5\xa8\x9b\xc6w2\xc0\xa2\x005\xe4\x1f\x9d4\xc0\x00s"H\xa9\x083\xc0b\re\xc5\xaa\x0e3\xc0\x00\xe1\xab\xb5\xa5\x864\xc0\xd5tv{\x80\x8b1\xc0w!\x1e_\xfb\xdf3\xc0\xbe\xf6i\xe9\xafn4\xc0bv\x91\x10*\xf53\xc0aNz\xf4bG3\xc0\xbacc\xffO\xb50\xc0>6\xf7\x87S\xf7.\xc0\x06L\xa9p<\xfc4\xc0l\x0c\xf2H`\x1a2\xc0\xe9\xc2\xb8\x08\xe5\xc90\xc0`\xb0K\x8e\xdf\x1d3\xc0\x04\x08\xd7%Vg3\xc0\xd7\xb9h\x920\xcd0\xc0\x04}\r\xee\xfd\xdd3\xc0H\x9c\x1b\x9f\xf0\x162\xc0\xee\xd9\xd2\x920\xe00\xc0\x90@\x96m\x85F4\xc0\xd5\x85>\x94\x8ea3\xc0\xbc\xc8\xfe\xc0QK4\xc0som\xb9v\xc82\xc0)\xd5z\xfay%3\xc0\x18\xf3\x0c\x01\xb4}4\xc0.^mg\xa5\x7f4\xc0N\xd1Qx\xa0\x1e2\xc0\x13\xc5\xce%\xdb\x880\xc0+Ks#\xed\xba2\xc0\x9c\xdf\x03\xbd\xd0\xbb2\xc0\xd5E}9\xcd\x9a3\xc0B!\xdc\x92a\xe93\xc0g\xdd\xbe\x89\xe6\x162\xc0"\x85\xca\x9b{\xd02\xc0\xa2\xc71\x8f\xe5\x132\xc0S\xe2\n\\\x8b23\xc0\x87\x91\\\xafq\xdb4\xc0s\xb2\x05\x94\xd6\x8b4\xc0\x96\xb2Y\x96\x99\xe23\xc0\xba{\xf4\x0f+\x8f/\xc0\xe4b@\xfe\xf6<4\xc0\x12~\x8d[\xb4}4\xc0\x17\xcd,Z\x04;0\xc0E\xbc\xd5\x08\xf9\xdf2\xc0 \x8cI\xaf\xb9\xb3.\xc06\x07\xa1)\xd6\n5\xc0\xc2\xb3O\xf7<64\xc0\xe8\x8c,\x7f\xc6\xbc3\xc0\xe3\xa7L\xc0\xbc\xb54\xc0$\xdb\x08Rt\xa9.\xc0\xb9\xc7x\x9b\x90\x0f2\xc0v\xcf\x11\x12\x81;5\xc0\x86`\xd6O\x9d\x932\xc0\x06J\r\xae\x84\xd53\xc0\x9c$G\xbc\x8c\x122\xc0\x02\xca82\x13\xbc2\xc0\xf3c\x9dL\x17\xd83\xc0\xb6\xf4\xb8C\xf8a2\xc0yI\xec\xb6A\x8d0\xc0LX!\xd5\x8e\xc43\xc0$f\xbb6\x8a\x032\xc0qaB\xd3\xd4\xfb1\xc0o/M\x8e\x97\xdf3\xc0s\x15\xed\xcc\xdc\x032\xc0\x07$\x80/\xa9:2\xc0\xc1J\x8a\xaf\x0b]4\xc0ZN\x16^\xbe\x934\xc0\x06\x8f\xf0\xefI~5\xc0\x1a\x15\xd9,\x9b\xe12\xc0\xa4#;@\xc9L2\xc0\xa3\xd7\xca!\xc833\xc0\xdd\x039\x07\x13\xf71\xc0"\xb9\x82DI\xdc3\xc0y\xb8\x86\x04\xc6]4\xc0\x1d\x9f\xe8\xb0\xf7\x803\xc0\x034XX\x8am4\xc0\xa2x\x0e\x08\x9e\xb8-\xc0k_F\xca1\xc13\xc0\xcciW\xbd\xbf\x083\xc0\x9e\xf93\x9be\xc02\xc0\x05&\xdbI7h4\xc0\xb3\x8a\xa2\xc6H\xa73\xc0\xb5z\xaa\xbc\xf7\xec3\xc0\xa6q\xcd\xe8+13\xc0(\x02\x92\xca\xb9\xb63\xc0\xe1\x1b\xe4\xb6i\x121\xc0\x07\x9e\x19/\xe8C3\xc0C\\\x9ej\xf4\x903\xc0\x1d\x98\xc7Zv\xcd4\xc0S\xfb\xf4\xc2H\xa23\xc0O\xc4\xf8\x87\xee/3\xc0\xcc\x1a\x7fU\xfd\x1e3\xc0!\'\x97bV\xf52\xc0\xfai\x1b\\\xf0i2\xc0TyC\xbdg\x8a3\xc0\xc8gVd]\xe93\xc0\xacU{\x82\xc9#3\xc0\x8c\xc6C\xc7i\x9a/\xc0P~\xcd\xa6\xb0>2\xc0\x1c\xce\x1bG"P3\xc0!\x11\x92\xf8C\xcb/\xc0K\xba\x81\xectL3\xc0\x00\xe6 \xbb\x08V3\xc0\x87t\xb6i@\x1a3\xc0\r\x81c\xa1\xffd3\xc0\xed\x1d\t\x9beK3\xc0\xf0\xfa\xd2d\x10\xfb2\xc0\xe4\xba\xcb\xd0\xa1m3\xc0\xef\xb3#\xf2\xdc\n3\xc0\xf4=\x94\x8aA+3\xc0z_\x03{\xa7k3\xc0\xda\xea\xa3j\xc7\x7f2\xc0,w\xf6f\x19_1\xc0\x99\x06\x84\xc7:s1\xc0;`0\x06\xe9\xfc4\xc01Ji:\xb6\xc1+\xc0\x8b\x8f(\n\x02\xff2\xc0\xd4\xae\x16\x12\xb3k3\xc0/\xc6\x99D\'N3\xc0\x13\xa5\xf4\xbd\xa6\x063\xc0l3\xab\x19DL4\xc0\xcd\xae\x12\xa9n]3\xc0%L\x9e\x0eV\xb00\xc0\nK\xf2\xb5Z\x8f+\xc0\xf8\xa4\xb4b:g3\xc0f\x97N\x1c\xbbt3\xc0\x1b\xf5\x08\x1e9#3\xc0\xebc:\\\xfbv3\xc0\xee|e\xb5pi3\xc0\xa3\xb3~-\x8fg3\xc0\xc3Z\xc5\xcf\xbf\xb60\xc0RnY\x0fp\x1e3\xc0\xa5\xb3[w\x7f]3\xc0^4\xb0+\xd8Z4\xc0\xa2o\x9505\x06/\xc0%\x1c\x04\xc9 $3\xc0\xea<\x9b\xa0DX2\xc0fq\xf8\x13F\xbd0\xc0L\xa7\x92\xae\x86\xe72\xc0\x96R\x1a{M_4\xc0\x15\xab\xb1\x05\xc2\xa03\xc0\x97;\x19\x1c\x9a\x982\xc0\x84\x15.\xc4i\xf64\xc0!\xd8J]P\xed2\xc0L\xc9\xb6\x0ch33\xc0\xcbr\x13\xd3[l3\xc0\xed\xec\xf0\xb2*s3\xc0\x1d\xb2\xdb\xde\xcb\x1c3\xc0]\xe6\xaf\xaa\xe5\xd33\xc0\xf5s\xef3\xa3f4\xc0\x013\x03\xcdO\xe53\xc0\xe1\nm\xafN\xe54\xc0)=;\xde|Q2\xc0\x90E\xd3\xb3\xf0\xf83\xc0\xcf\xc6\xc1\xa6\x8e\x9b2\xc0\xa9\x1f\xd4\xd8\xa5\x1c4\xc0\xcf\xb9\x8b\xdf\x93\xaa+\xc0\xc8\x9c\xff%\x93\x192\xc0\xf5}6\xff\xf7b2\xc0U\x0e/\x83\x14\xa11\xc0\x9a\x0e_\xb6\xbck4\xc0V\xd3\t\xf2T\xbb1\xc0q\x10H&N\xa01\xc0\x7f\xb6<\x8b\x0b\x964\xc0\x8aA\xe0W\r13\xc0I\xaeh\xf7\xaf\xbf4\xc0\x01,L\x04P\xc63\xc0\x81\xb7C\xf1\xa8\x113\xc0\xc5Y\x9d\x1ch+3\xc0\t\xbb\t\xd5\x85\x1d,\xc0\xb5\xf5\xf9xx\x18/\xc0\x1c2\xc1+`#/\xc0h\xa8\xe9\xb89\x104\xc0R\x8fr\x86\xe3\xee3\xc0\xe7\x9bQ\xe0\xeeH5\xc0[0,\xf7\xc42/\xc0\xdb\xc2\x97W"\x9d4\xc0\xd1,\xaf\xa6A-3\xc0X\x94\x19ii!/\xc0\x9d\xce\xa5Tq/4\xc0u\x86\x8b\xc3\x15\xda4\xc0\x8b4?f\xc1\xd32\xc0]o\x03\xbcE\r4\xc0F\x90G`\xe2%3\xc0\x9an[\xeb\xa6 3\xc0>\xad\x16O@%3\xc0\xdea\xf3\xb5203\xc0\xa5\x9c\xa50\xff51\xc0\xe0\x06\x17\xd66.3\xc0\xb2\x90~\xda\xac&3\xc0j\xff\'\xecA\xa22\xc0\xdfU,\xa9\x94*4\xc0\xec\x00S5\n52\xc0\x15P=\xe7\x12u4\xc0\xee\x00\x90\xa6\xfb\x0e4\xc0\xec\xd1\xfbH\x03\'3\xc0j\xe4+\xcf\xeb\x173\xc0\x18\x1dh9\xf6\x962\xc0U3W\xb4{\xe30\xc0p\xe3\x00\x00k\x163\xc0yN\xb1\xae\xc9d4\xc0\xc7\xf9\xa9\xb1\xe0\x125\xc0\xae\x12\xba\xa9\x87\xc62\xc0\x93\xe1P\x88\x8e\xa74\xc0)\xe6\xc8\xf4\xc4./\xc0\xc2\x1dB\x1f\x95\xac2\xc0\x9f\x08\x94\xa9\xc1]4\xc0\xe1\x9d\x08\x0e\xf182\xc0\xb9g\xb4\x9a&\x082\xc0\r\xcaX\x87\xcc\x1f3\xc0\xb9U_\x12O\x1f3\xc0\'[\x16.\x8e\x183\xc00\x9e\x7f.\x7fu2\xc0\xd2\xa1\x1a\x0e\xc1!3\xc0\xe1\x19\xd4\x07!\xd03\xc0"\xb5A,@\x194\xc0\xca\xd2\xec\xd1\x13\xe43\xc0\xf5\x08\xf8\xb9m\xab2\xc0f\xb1\xf7\xccL\xc23\xc0\xa0>\x9b_\xfed3\xc0\x1f\x02\x0fyZ\x153\xc0\x17\xd6{W}\xa13\xc0\x02\xa9\xe9\x8cS_1\xc0\xb8\xe0@\xa3\xc4\xea1\xc0\x9b\xc7lU\xba\x1b3\xc0\x008C\xde\x93\xe43\xc0\xf7\xff\x96t\xee\x912\xc06\x0c\xf9\xcd\xdd33\xc0A)\xe4TH\xd91\xc0\x97\xf5\xff\xab 13\xc08,2P\x90\xd3*\xc0\x9e~n\x12\xd1\xe41\xc0*\xb6\x88b\xba/3\xc0\xb1\xb7\xab\xc1?\xe61\xc0\xa7\x87\xe9\xa9\x96\xe53\xc0Q9g\x8b\x04\xeb2\xc0\xa8s\xd0v\xf1\x912\xc0\xd1n=Q\x9f\xb34\xc0\x11}p\xdb\xe4!/\xc0.\xd2\x0e\xbf\xef\xe74\xc0\x98\xe0\xde\xfa\xfeg4\xc0\xac\xbb\xd8\x152\xf13\xc0\x89\xbd\x84pu\xe61\xc0$Nm\xf7F\x075\xc0\xe3*x2\xab/5\xc0\x81\xc3bd\xd8//\xc0NN\x16\x93\xd9\xed2\xc0\x8f\x91x\x90\xea5/\xc0\x9d\x80\xc8\xe3\xc6\xf12\xc0(\xeb\xbdj\xca\x015\xc0\xfb\xcd\xbc\xbc\xea\xe71\xc0\xe2\xfe_\x93\xea\xf81\xc0\x80\xc0\x85F&\xfe1\xc0.\xc7\xebR\xfb13\xc0\xbd\xf9&\x02\x95\xe03\xc0\xb4\x1fX\x9e\xac]4\xc0r\x9a\xfaZ\xca\x103\xc0!\xd6\xcc\xa6_\xfa3\xc01>i\xfbi\x002\xc0%\xc0S\x8cGJ4\xc0\xa9\x04bD\xe4\xf82\xc0\xa6\r\x9c\x8c\x8d\xec3\xc0Y\x0e\x1d@\xfb\x055\xc0\x10?R\x9f\xca\x842\xc0\xae?Q\xba\xa7\xd7*\xc0\xba\xf2\xf4L\\\x1a5\xc0F\x15\xe55UI5\xc0)\x8d\xc5\xd4D@3\xc0;\x80Pn\xae\xd72\xc0\x99\x94\xe5{"\xd94\xc0\x011\xfa\xf5\xa0T2\xc0\x08\x14\x82V5\xdb2\xc0%\xb0d\xb4\x9c\x923\xc0\x84#\xc0qw.3\xc0`\x90\xae\xdfo\xfc2\xc0\xd2\xeeO\x06\xee*3\xc0,\xfe~\x87\x9b<3\xc0e\x02\xe2\x04\xbc*3\xc0\xc0\x0c\xd9\xa0#\r3\xc0\xa1\xae,c\x97\xf21\xc0\xbe\xce\xdf\x19\xb6Z4\xc0\x8d>\xa2d\xc1J4\xc07\xd3\xe9\x1aI\\4\xc0\xe8\x87_\x12\xd1$6\xc0\xd0\xa9\x86\x0f\xc192\xc0*aN\xa9\xa7\x153\xc0\xcd\x10V6/,4\xc0\xf0u|k\xe1Q4\xc0\xcc\x94\x1c\x1b\x9e\x115\xc0\x86\x12\xf6Tv\xc80\xc0\xb3)\xa9\xdf\xc5_2\xc0I\x12\xb7\xda\xbbU2\xc0\xf6W\x1dr&\xd4/\xc0\x8e\xc5\x04\x82\x07[-\xc0\x92\xd3P\xdd\xacf3\xc0\xf1\xcb\x9d\x08\x9a\xc12\xc0\x92\x97T\x10\xb0l3\xc0\xfc\xd2\x9b\xc5\xb0\'2\xc0 t{\xceD\x045\xc0/?\xdb\x8d\xfbM4\xc0\x88\x89\xba\xa3t\xd82\xc0-\x90U\xde\t\x90.\xc0\'\xc0tf\x1eb3\xc0O\x97c\x9b\xe3\xfc/\xc0CXv\xe2\x13t4\xc0%V\x15\xfd@?0\xc0+\x89\xfd\x02)\xb64\xc0\xcba\xb0m\xb8U5\xc0\x11\xc6t\x0c\xaf\xd92\xc0\xed|\xd2\xd5R\\2\xc0RA/\xa9\xd9w.\xc0\xbd\xd1\xf6\xfeRD,\xc0\xe5\xd3\xae\x15\xd6>3\xc02:l\xdf\xb9\xef1\xc0w\xd5Sw\xec\xd42\xc0\xddA\xa5q\\\x8f2\xc0Z5\xf8_1i4\xc09\xbe\xab\xfc\x8d\x1a4\xc0\x13\xa1y\xfd\x85\x870\xc0W\xfa\x94O]\xc54\xc00F\xb5\xde\xd0\xcf4\xc0^\xbe\xa8\xdc,a2\xc0}n,\x1b\r\x9b3\xc0\xd9;\xb4Qa\xe02\xc0\xfb\x81Y\xcf\xfa\xc84\xc0\xac\xe3\xb7u\xf2\xcf2\xc0\x19#\xb7\x84c\xe3.\xc0\xf8$\xe0\xf4>\xbb5\xc0\xdd\xb9\xf24z\x053\xc0#\xb5j\xb7\x91&4\xc0\xdb=\xd4\xdey\x915\xc08u\x9a\xd99L4\xc0M\xc8\x89\x85\x19\\5\xc0\x04,\x1e\x9e\xb6\xb62\xc0\x9a\x92w\xc4\x04\xeb3\xc0L\xafr\xbbo\xfe2\xc0\x7f\r\xcdg|\xa95\xc0R\xad\xbc\x0b\xa0,5\xc0`\x8b\x1e\x19\x04\xd34\xc0hW\xa7\t\x10X2\xc0T<R?\x9a\x153\xc0r(\x0c\x19\xbb\x024\xc0E\x12g\x86\x9e\xcb2\xc08\xd4\x9d;\x02\xd42\xc0M\x92\x9f\xd5w\x023\xc0\xc0\xec\xe0\xa01\xf43\xc0\xe63\x82\xab\xe0\xba4\xc0\xacR|\xaf\x1cY3\xc0\x8d\x16\xdc%\xd795\xc0\xa3\xb2\xfcV\xd4N2\xc0\xebKf\x89\x87\x0f4\xc0*IZHe-3\xc0@\xc3m\x9fLU2\xc0"\xebJ\xf8^\x814\xc0\x07\x8ao\x89xQ3\xc0\xadF\xd1\xbc\xdf\x010\xc01Gc\xda\x15\xb54\xc0\xf3S\xe5Vf\x083\xc0Ja\xcd\xfa\xcd\'/\xc0]Y/[\xc9\x045\xc0B\x15\xac\x07I\x85-\xc0\x98\xe3&\xdb\xca\xfc2\xc0\x07Z?X\x02\xfe/\xc0q\xd2:\xb1Fo1\xc0~)\'%\xfe\x804\xc0A\xec\xa73\x88\xf94\xc0\x02hk;M\x070\xc0\xd8\t\x1e\ttT4\xc0\xc8\xd6Z\x8f\xcf\x100\xc0uG\xa2F9A5\xc0%*\xe9\xf0\xd8\xf12\xc0\xf0~\xee\xc1\x0cw-\xc0f\x0bb\x84\xbd\xba3\xc0\x9c\x83oI\x94\n0\xc0\xff\x8bo\xc85\x085\xc0\xa4\xa4\xb6\xb9\xc4\xf5/\xc0\xfb\xcem|\xbc\x0f3\xc0w\x9d!\xae\x85\xc82\xc0\xe75\x99SfT3\xc02\x13x,9\xf2/\xc0l\xa1#\x95\xb3\xb82\xc0\xa7\xe3\xf7\x9d\xde\xf74\xc0\xd7h\x11S\x83\x053\xc0\xe2\xf0~q\xea64\xc0a\x8c\xf2\xcaa\xce/\xc0D\xad\xf685\x150\xc0s\x05\x9519\xe13\xc0\xa5\x9c\\\x01\xb8b-\xc0\xdeX\xb9I\xee\xa23\xc0d\x95\xc3V{\t4\xc07\x1a\x82i\xdf\xd22\xc0\x0b\x1f\xb5-9g-\xc0\xa0\x94\xba\xcf\xa3\xe41\xc0WD\xc5\xf0\x1a\x7f3\xc0\x89\xccx\x1f#\xb03\xc0\xd2\x00U\xb8\xc5m4\xc0\x80\x83\x93\xb0w\x044\xc0QJ3\x1f1:/\xc0!\xe3\x83)\x1e\xab3\xc0M\xaf|\xf9Xu4\xc0`\xea|R\x91\xa93\xc0\x18\x9dmE,\x883\xc0d\xb60gZ`1\xc0\x9b\xa9\x98\xdb\xeek3\xc0H\x9by\x05\xcce3\xc0\x02\x02J\xe3gl4\xc0g\xd8\x8c\x88\x94\x944\xc0\x1b\xdd\xef\x16\xad\xec2\xc0\xeb\x02+w\x0bs3\xc0\xc8\x89\x8c\xa7\xb6./\xc0\x93\xd7\xf4G?\xcd,\xc0\xed\xed7-.\xcb,\xc0\x0f\x80\xf8\xf8G+4\xc0\xa24\xcd\xe4e\x9e.\xc0\xed\x8e\x1dpRo4\xc0\xcbY\xfb\xd8i\x9a/\xc0\xd3\x829\x89\x80d4\xc0\xfb\xc7h\x13P\xa93\xc0L\t\xf8_\xf0\x9d/\xc0\xde%\xc3\x9a\x1c\xaf3\xc0%,L\xea*;3\xc0faY\xe6H\xd82\xc0j\xce\xe7`\x0c-0\xc0\x823\xcf\x07j64\xc0\xc7\xb3\x88\x15\xdf\xf32\xc0\x8e\xe4(\xf4\x1e\x9a5\xc0\xb1\x9a\x11X|\xa01\xc0-\xdf\xc0\xf8A#0\xc03b\xb4g\xa880\xc0\xd1\xbf\xc7V\xcbP2\xc0\xa4\xfaZ\xa0/23\xc07\xdf\xe7\xd2\x8b\xab4\xc0QG\x1dl\xa1\xd5/\xc0hn{\xe2mw3\xc0,\x87\xcd\xd0,p2\xc0\xbdc7%\x86t3\xc0\xd5\xb4\xae\x83\xf9\x9e2\xc0\xb8\xcb\xc6\x11fT3\xc0\xa2\xa9\x08\x0e\x8d#3\xc0jzT\xb2I\xbf4\xc0$\xa9\x80\xb8\x89\xa2/\xc0;\xa7\x0flXq3\xc0\xda_;\xda\x1a\x040\xc0\xcf\x84\x1b\x18\x87\x0e2\xc0,\xb4q;^\xa5/\xc0*2EF<03\xc0z\xea\x7f\x9f\x8eG0\xc0\xed\xdf8+^\xee0\xc0\xa2\xd3S\xbf\xe4\xa54\xc0.\x8b\xa9\xe0=o3\xc0k\x06\xc9\x8c\xee\xff0\xc0\tPv\xb8G\xc34\xc0\xf7l\xb7\xbdF\x9a4\xc0\x04`O\xf9\xe4~2\xc0\xb3?\xa1w\x81\xcc/\xc0\x99G\xfb\x04\xc4\xa8/\xc0\x93cRA:Z3\xc0\xd4P\xff\xb1\xaa\xa53\xc01\xed\xdb\xa9\xdd\xa7/\xc0\xaa\xbb4$\x9b\x852\xc0< v\x9a\xf1^2\xc0\xa0\xd4\x80Yh\xee.\xc06\x10\xda\xf9\x1dJ4\xc0R\xa7\xf9(q&4\xc0\x10\xc6\x07R\xb1D2\xc0\xb4\xf4\xe8\x15\x0f:2\xc0\x16L\x05\x08\xa0\xef3\xc0\x10-A\x94\xb5\xc23\xc0\xbb\xb3s\xe6\xeb\xaa4\xc0\x84\xa0\x84\'\xb9\x9f2\xc0\\\xadZ\tg\xef1\xc0\x1es\x9a0\x08\xa52\xc03l/\xc7\xf2\xef1\xc0i\x7f\x03R\x14\xb33\xc0uh\xb1\xef\xee\xd13\xc0\xc0\xc6\x98\x97]\xe31\xc05n\x05 \x9d\x0b0\xc0lD\x10\x13w\xda2\xc0(\xf2\x1a\xdf\xef\xde3\xc0+x|c\xa3H0\xc0tx_B6_3\xc0\xa1X\xd7-\xd3\x8d0\xc0\x8d\x99\xa5g\xa8.2\xc0\x10\xbc),g\xf61\xc0Yr\x9f\xcf\xef\xf91\xc0,\x8a\xe5\xc0\x12\xc60\xc0\x80kK\xe5\xd4\xfb0\xc0\x14\x87bE\x8c\x080\xc0T6\x07\xe7\xd8\x154\xc0\xe3@6O\x8d\xe92\xc0\xf2H\x06\xf9\xfc\x103\xc0nx\x90D\x19\x945\xc0s\x94ZzfP3\xc0g\x85\x87\xfaR\x024\xc0#\xd4%\x19D\xe72\xc00\xf9e\xdb\x0e\xe73\xc0k8\xc3s\xc6\x803\xc0T\xae\xe8,LY4\xc0\xe1W\xd5%L43\xc0\xed\xa2\xee\x16\xc7+3\xc0\x15\'U\x15\x0bc/\xc0_\xa6N\xfc\xd53-\xc0aJ\xf0\xe6\xd5\n4\xc0M>m\x90\xd4*-\xc0\x1e\xe7\xc1Y\xe7\x7f1\xc0\xf2U\xc3T?C4\xc0\xbeM4{\x11z1\xc0H\x0bfn4C/\xc0\xd9\xba\x8c$\xfe\xe9*\xc0\xc9\x11\xf7$\xc3\xd82\xc0\xa0G\x07\x10\xd6\xcc3\xc0\t \'\\!\x07/\xc0\xc4EY\xfb\xcb\x1b3\xc0\n\xe7\x89Z\xd5<0\xc0\xcd%\x97hn\x1f3\xc0\x08\x08\xed\xba\x0b\xff3\xc0}\xb7(H\x9b\xc53\xc0\xe8<\xb9?[U/\xc0\xb5~Hfk\x9a3\xc0\xbd\x1d\x87\xfaAC2\xc0\x01\x86\xc3\xe4\xd1\xf31\xc0\xaev\xcc\xad\xa2\xdf4\xc0\xe9\xe9<\x1ea\xde2\xc0et\xbc|\xca\xf71\xc0\xe4\xccu\xdc\xb4T4\xc0\xba\xa2}E\xffs2\xc0\x8c\xcd=|%\x8c3\xc0\xc0\xaa\x0f\x1bf\x0b/\xc0\xa5\xbf_8!\xa03\xc08\x15*\x03}W4\xc0]\xb0i\xfcn\x122\xc0(\x8c\xad\x9d|\x083\xc0\xe1Jc\xc1\xde5-\xc02\xf0\xfeQ\x12\x164\xc0\n1\xd0\xf6\xea\x0b3\xc0\xf8\x19/.\xb5\xf50\xc0\'\xb6b\xedP\xe11\xc0|X\xd2\xc8\xb8\x912\xc0*\xd2\'bT\xe9.\xc0\x0c\x9e\xf6;h\x1c/\xc06\x88k\xc03\xab5\xc0R0\xc5\xe4\r\x8f3\xc0\xb9\xe6\x15,\x07h/\xc0\xd4r\xa1\xab\xa3N3\xc0DW\x17]\xce41\xc0S\xbbM\xd5\xe2I3\xc0\x06\x15mf\xa7\xb20\xc0\x08vx\xf4q)3\xc0\xa7r\xbdv\x1c\x813\xc0X\x90\xb2\x8c=\x874\xc0\xf7\x9a,8P\xb60\xc0\x08>\x9b\xb2\x12}4\xc0\x9d\xeeN\xf8\x99\x914\xc0\x9f\x12\xd0B\xc8\x9e1\xc0i]\x86<[\xad1\xc0\xd1\x17*t\xd8\x991\xc04\x1b{\xf3\xc1I2\xc0#\x19C\xa4\x0b\xf92\xc0\x9em\xfe\x8fm\xa31\xc0Y\x19\xaf&\x17\xa71\xc0\xf4\xf4t\x92\xfe\xec3\xc0\x1aTTv\xc5L4\xc0\xb6\x88\x84\xf7e\x934\xc0\xb6%\x87\xbf\x9cJ3\xc0\x82\x14+/\xe6\x970\xc0\xbe\x0e\xe9\xd3d\x024\xc0\xfb\x03\x8d(V\x1a2\xc0\x9f\xc8\x17\xd5\x9a\xf23\xc0o2\xf3U\xb5U5\xc0\xf4\xf8\xeaw\xcc\xd52\xc0\xd2\xd7m@\xb9\xd02\xc0\xc0\xaf\x9c\xc3\x12\x0e3\xc0,p>\x05\xff\xfc2\xc0\xa3\xfc\xab\x95~\xae0\xc0^J\x1d\x0e\xa1\xb52\xc0\x8c\xbc\xca\nI*3\xc0\xbb\xc50<\xa0;2\xc0\xb7;\'@l\xa4.\xc0:l\x9a\x11\x89\xb52\xc0\xd4L(J\xfb\x0f2\xc0\x90\x83\xcb\x9e5\xa52\xc0\xb0zt\xb9\xca\xd34\xc0\x84ED\n$\n2\xc0\xe2s\xd6\xc0\xc6\xc14\xc0a\xe9]\xa2wB3\xc0<A0\x7f\x02\t3\xc0p\xabm\xef\x9b\x81.\xc0N\xb7<Nj_2\xc0A\xd4\xc6\xff\xd1\x0b4\xc0\xb6\xa3\x11[\x02@5\xc0\xa1\x9b\xefP\x99\xd52\xc0\x80v\xe5\xadjk3\xc0\xc1\xd7\xc8F\xb2\x1c3\xc0f\xf9\xfa,\xa8:2\xc0\xf07\xd01\xfey.\xc0N\xa9`\x0b\x0e_2\xc0\xc5\xa0\x84\xd9\xd6d1\xc0\xe7:\xf5\xa7\xfbq2\xc0>Z\xd4\x9cEB2\xc0\xd7\x99\x00M.\xc91\xc05\x0c:)\x01\t5\xc0_\xff\'^b;5\xc0\xba\xb7\xa6wV\xe03\xc0\xcf\x95\x9dS\xcc=3\xc0\xa2r\xff\xce\xf7\xbc2\xc0{q\x1a\x9cYq4\xc0u\x1cf\xe8$c2\xc0\x1a\x1c^\x99-C2\xc0}O:c~\xd40\xc0m\xbeBM\xe8#3\xc0\nG\xb3\x7fC\xfe0\xc0\xc8\xa1\x91W\xbf\xdb6\xc0\x97(Ta/\x882\xc0;!(\xc6\xa5\x162\xc0Y\xd6\xba\xc4\x1cm3\xc0\x020y\x06T\x8f2\xc0!j\x9d\t\x86\x012\xc0\x00\xcf\xe8\x0b\xe7\xd8/\xc0-\x97\xbe\x0b\x98r3\xc0\x84\x02\x14\xc7z\xba4\xc0\x836\xf6y&\x8d3\xc0\xd3\xa0\xbb\x85\x0f\xec/\xc0\x1bL?\xbb\xd0\xcd2\xc0\xe6K.\xbf\x18\x953\xc0\xe9\xb4\xdf\x7f\x07f2\xc0\xf1\x10*\x0e\xc9\x053\xc0l\xd0@\xdb\xd9s2\xc0\x92&]QOI2\xc0\xd8\xe5\xabD"\xf81\xc0\xb3\xde\xdd\x8a\xde\x1a5\xc0\x16Q\xd3\xd9Ln3\xc0?F\xa1\xfc\xb8\xf94\xc0\x164\x86\x00\x83\xfb2\xc0+}cK\x8e?3\xc0\xfe)\x90\xad\x91\xe60\xc0\xa8\x15\xcb\x1c\xe8(0\xc0\xb4\xcf{\x86\x89\xe82\xc0X\x80W\x9ah\xfa.\xc0\xb7\xef\x18\x06\xd7\xce2\xc0"\x0b\xe9*\x83\xe42\xc0LM\x1f\x85~G5\xc0\xa4\x01BEb\x9c/\xc0\xa8\x9b3\xa6K\x192\xc0*\xf9\xc2\xa2w\xd43\xc0\xdb[\xe1=d\\2\xc0\x11\x8e\x02\xf9]\xfc2\xc0\xdd\xaf\x93\xc7]\xef1\xc0\xf5\xed#K\x87`4\xc0\x85\xaby\xebI)2\xc08\xc1\x13T2\xc72\xc0\xeahd\x8abx1\xc0*l4[\x90&/\xc0\xfb\xa1X{V\x7f4\xc0\x07\x1e?\xf9\x0ea4\xc0\xd0X\xe2\x95\x13%4\xc07\x03\xbf"\xf5\x86/\xc0x}\xec\xc5\xb8\x9e/\xc0t\xb2fW\xeb\x131\xc0\xb4\x0f\xd46i\xfa0\xc0xS\xf5f\xe8K4\xc0\xea\xf7\x1c%\xb2e4\xc0\xe6/T\xc2Z\x892\xc0\x05\xb9\xcb\xfcZ(4\xc0\x83,R \xd8a3\xc0\xe2\xd9\xc2R\x14A4\xc0PmDcFM4\xc0\x1b\x83\xcb\x15\xb5\xfb3\xc0:\xbfU{\x88k4\xc0\xf4R\xe4\x00/}2\xc0\xbch\xd4\xb2)\xf62\xc0\x8fd\x98f\\!3\xc0\xdep\x91.\x16\x0f4\xc0\xb0\xea\xa5\xb9\xfa\xe3.\xc0l\x10\x8a\xad\xbe\x0b3\xc0(\xf8H\x82J\xa22\xc0\xd6-k\xa5\xdd\xd22\xc0\xe5\xbe\x84<\xd294\xc0\x8e\xe7\xa2wh\x1e3\xc0F\x81\xf67\xb8\xca3\xc01\xca\x95M)\n3\xc0\xbc&9*\x18\x8f4\xc0\x1f\x91\xabW\xef^2\xc0+\x8b&O\xe2r0\xc0\xe3\x04\xcb\x0f0\xc82\xc0gf\x97H\t\xb23\xc0-\x85\xc3\xf8\x8b\xcc2\xc0\x83O\x02\x1d\n}4\xc0H\x11\x0bN\x99<4\xc0g?\xbe<\\\xd42\xc0\x0b\xa4p\xab\x92\xbc3\xc0-\xa3\xad\x80\xc7\xdc3\xc0B^\xa6\x8d\xfc\x1a4\xc0\nX;\xd3\xcd]2\xc0\x93\xcd(\x12\xdb\xc31\xc0p\xa6\xa9\x19\x9aO3\xc0\xb0\xb6\x0b\xd1\xcf\xbf/\xc0\xceB\x08\x85\xf2\xe9/\xc0\xf0\x13\rLy\x0c3\xc0\xd8\xa8\x0f\xe4\xa454\xc0\x92.\xbb\xb9J\x0b4\xc0|9\xa8G\xb9\x182\xc0\xff\x1cYm_f2\xc0Sm\x04gG\x7f/\xc0\x8b\x1c@\xfa\xe6z3\xc06\xf7U\xf9fh4\xc0\xee\x18-\xe2Y56\xc0\xcdB\x8b\x99\xd1;1\xc0.\xc3\x90|\xe7Y4\xc0\x06\xc4\xeb.\xe2\x9e/\xc0\x07\x1e\x1fa\xc9\xc9-\xc0Q\xe7\x01\xe6;\x8c0\xc0\xb7\xd4\xda5\x00\xab/\xc0\xd1\x88\x1a\xe2\xe9\x8d3\xc0A\xfe\xec\x8a\xb4,3\xc0\xac\xb7\xecD|(4\xc0\x9f|0\xc4\x1bc1\xc0\xb2\xab\xd3\x89\xba\xe1/\xc0o\x97\xac\xfe\x1a\xf33\xc0WX`(\x97P3\xc0\x03\x86T\xa2\xb2>0\xc0[\xfd:\xd8\xe4e3\xc0/\xcbC\xbfa\x1a3\xc0\x04\xa4\xcd\x82m\x804\xc0\xd6N\x04\x93\xc3\x076\xc0"\x1e\x07\xa8X\xb13\xc08[[\xff\x80l5\xc02\x07m=t\xa52\xc0\x83\x1dM\xec:?4\xc0g\xdb\xd5\x84|.3\xc0{8\x97\x99\xf9J2\xc0\xabM\xb5\xbb\x84C4\xc0J\x01\xb1\xee\xdcc3\xc0\xf9\xdeP\xaa\x9d\x1f4\xc0\xdc\xde\xa7}H!3\xc0I\xb0\xab\x02\x9eZ4\xc0\xae\x80\x83|\x01}2\xc0\x94B\x1c\x95\xda;3\xc0\xf2j\x17\x96\xe4,3\xc0\xda\x10zS\xe3V1\xc0\xc2\xe8\xaf\xb3\n\xf0.\xc0\ncV\x14\x81\xa64\xc0\xd7\xecr(\x11\x8a3\xc0j\xa9\x88\xc8\x9292\xc0\xe9\xac\x99E\xb0O4\xc0\xfe\x90\xd6\xd6\xac\x852\xc0\x9fq\x93%\x11U4\xc0Q\xb8\x00\xcb\xdc\x892\xc0\xa6l\xd2\xf2\xcd\xa33\xc0\xfae]\xd1f\xaa3\xc0\xc1\x14\x92z\x14\x1f/\xc08Cy\x8a\xa9\xa32\xc0c\xc1\xe7\xeeBD/\xc0;\xc6P\xb77\x9e4\xc00%\x0b\x82w\xa34\xc0y$ZRXY2\xc0\x83\xf3\x02F;\xc43\xc0>h\x0b\x8e\xbe*3\xc0\xfc\xb9\xfb\xbb\x1e\xfc/\xc0\xb6\x92\xe8\x1f\xa2j3\xc0\xcaFY*\xc6\xfd1\xc0\xd6Q2E\xc9\x183\xc0,3\xc3\xb3!\x104\xc0\xf1\xf2\x0b\xb3g\xf14\xc0\xe5\xb4\xaf\xd9g\r4\xc04\xbc\xf6\x10\xf3\xf96\xc0n\xe9\x93\t\xe3\\3\xc03\xb4&>\xb9\x9f2\xc0\xe4\xa1\xeffaM3\xc0\x06\xfa\xb7\x8f\xfd:3\xc0Ig\x99T\xd5\xfb0\xc0(\x08\xb5J\x99\x082\xc0\xbc;\x01\xc5n_1\xc0u\xa6\xe7;Cd3\xc0A\x07Hf:\x032\xc0+d8,\x8f\xf80\xc0\xaeQ\xd0L\xfc\x0b3\xc0\xeb\x9b\xcc[\xa7x3\xc0\xb3M\x0e\xca\x9f74\xc0\xf6\xc5\xc7\xa8Q\xdf2\xc0v\xcby\x8a\xbb\xb53\xc0\xcc\x8b\xdc\xd3\xfcf4\xc0E\xab\xc5\xd6\x88K3\xc0\xc0\xc7\xd4)\'\x813\xc0\x04\x85\x92<\x84~5\xc0(\x97@\xb3\x1c\xbc2\xc0\xcfj=k\x1e\xbf2\xc0|`\x95\x87"\xde2\xc0\xa4\xea\x0f\xf0\xb5a2\xc0\x95 \xb48\xbdk3\xc0\xe7*|"\xf7<4\xc0J0\xa3\x7f\x83\x022\xc0X^l\xcb\x04\xdd2\xc0s@\x0c\xf1\xd213\xc0R\xe0\xebS\x92\x192\xc0\xa6\x9e\xb2\xc6\x0c+3\xc0\t\xaex}I\xde2\xc0\xb8he\xf2\xc6c/\xc0R>\x19n=\t3\xc0Z4\xab\xb3\x9a\n2\xc0JGJ\xa5\x8e:4\xc0\xd3\xa1H]!\xf22\xc0\xd3\x18z\x9f>\x922\xc0\x1cGV\x05\xc2\x103\xc0k\xd3?\xb3\xa7\x1a3\xc0\xb6\x07\xb7z\x87\x884\xc0\xcd\x95\xc4\x1a\x82\xd93\xc0{\xb3\xeb\xc7Y\xff3\xc0c~\xe0\xd0Q!3\xc0\xad\xf7\x07K\xfaF,\xc0\x1e\xe31\x8e\xdfk/\xc0J\x11\xce\xb01\xd92\xc0o[\xd1\x0eo\xd32\xc0\x07as\x9e\x80\xe81\xc0\xce\x07\xa9~(33\xc0\x85\xb8$\x98\x99U4\xc0\xc4\x04|\xbd>(+\xc0Q|pD\x8f\xfc0\xc0\xac\xe1{pJ\xfc2\xc0x #\x0ct\xdf2\xc0\xd2\x13\xd6\x1eo\xb52\xc0\xf5\xd9\xf7,\xc8!3\xc0\xe8\x9dv\xc6\xaf\xad3\xc0W\x1eh\xe5\x0f\x024\xc0\xb3\n0\xd3|\x884\xc0\x11d\xe6\xa3e\xed2\xc0\xe7Kp\xdc\x93&4\xc0\x99W\xa3\x12\xd8-3\xc0bg\xb5-e\x1a4\xc0e\x18\x811\x12R/\xc0\x91\xad\x1b\x07\x1a\xd02\xc0K\x90J\xa1\xf6)4\xc0PL3\x04S\xe30\xc0Ts\x18*9\xfb3\xc0\xec\x01\xc0\xe3\xfeK3\xc0\x19\x92!\xab?Z/\xc0m\x85\x91\xea\xdf\x073\xc0\x9b\xc82x\xbdk3\xc0\t3\xb6\xe7\xe4\t3\xc0\xa6BS(\x7fZ/\xc0Vx;9G\r0\xc0,\x84o\x19\xdc"3\xc0\x822\xd30z\xd32\xc0\xd3v\xda\xf0/\x083\xc0\x81E Y\x84+3\xc0\xcf+\xe6h\x8c\xc81\xc0d\x87qBTK3\xc0\x07\x82\x1d\x0c\xbe\x193\xc0\xbe\x17o\xbd=m3\xc0\x0eZg\xea\xb3)3\xc0\xd9\xff\xfa\xe9D\x1b2\xc0_x\x88\xd1\xc9n5\xc0M\xb0\t`\x88\xa83\xc06\xfc\xe40\xafw2\xc0\x97&\xf4\xac\xc6j3\xc0\xd7v\xb2\x86\x15\xef4\xc0\x18w\x8f\x99d\xe30\xc0\xe8\x02\xc1%\x0f03\xc0\x88^\xd5Q\xc3\'4\xc0\xd9\x18^\xcf\xcf63\xc0\xc0\xbdnu\xfb\x133\xc0w\xbc9\n4\xf42\xc0\x8dj\xe1\xdf\xe3\x0e3\xc0\x93\xb9\x88p\x8c#3\xc0\x89\xbd\x0c\x90P\x1d3\xc0\x92\xc5\x9c\xda]\x822\xc0_\xc7\xf6\x0e\xed\x083\xc0\x9e\\\x84\x1b\xe2\xe23\xc0\x10\xa5\x8c\xf7\xd6\x082\xc0\xab\xb86x2\xd8/\xc0\x88V\x0e-\xa3\xde3\xc0sy\xa6}t:2\xc0A9\xb1\xd1\x14\xe4/\xc0XRq[\x15\x084\xc0\xbf%v\xe3\xfe$3\xc0]\xdc\xb2A\x10^3\xc0\x97\x0b\x91\n\xb3h5\xc0\xeb\xdbw\x1b\xd8!3\xc0H>lFr\xdc3\xc0\x8fv\\\xd4\x9d\xea3\xc0~\xa0\x1do]\xf81\xc0,\x7f|\xda\x9f\xd2*\xc0$"\xf5S\xd1\xed2\xc0Z\xe9S\xf2m\xb4/\xc0\xe0\x13\xb1\xd9+\x8e4\xc0\xed\xce\xf0\x0b\x89M3\xc0\xcc\x98\x86,\xa2\xa3.\xc0\x911#\x9a\x18\xa52\xc0?1\x13d\xc5\xdc4\xc0^\x1a/3\xa4\n4\xc0\x02f(U{\xfb1\xc0n\xf2\xd8\x17E"3\xc0J\xa4\x1f>\xef\xdf3\xc0\x9f\xfe\xad>_\x94/\xc0\x9d\xc9jd\x8cN5\xc0\x8eu\xb0\x80d\x085\xc0f\x94\x93\xa6|\x93/\xc0\xdd\xb7\xb5\xd7^\xdf4\xc0D\xf2\xcf\x11\x0fk3\xc0\x11q\xf1\xb1\xe6\xd62\xc0\x8bY=\x00\xe0|4\xc0b\xad[ \x83\x9c3\xc0\xe6(\xd94\xa4\x122\xc0k\xe3\x88\x18\xfc\x833\xc0\'E\xffq\x12\x8b4\xc0\x91\xc9*D\x14\x102\xc0-\x04?\x13\x84\xe4/\xc08\xe9\x9a\x98\x1ch3\xc0 ;\x93\x01\x9a\xde/\xc0x\xea\xe9\xd1\xf9Q2\xc0\x86V\xebPT\xfd.\xc0\xd5\xce2\xc7@W4\xc0\xe3\x02\xef\xee\xfc\x892\xc0n\x1f\xb9\xe9\x9f\xa2/\xc0P:\xa7\x15;\xe03\xc0!\xbf\t7\x9fa3\xc0\xc3\xe4\x04\x82\xb5\xe92\xc0\xbd%\xf4\xc5\x90\xd32\xc0\xb2lHv\x17\xe13\xc0.\xb2\x86\xd4K\x162\xc0\xd87\x9f\xef&\xf5.\xc0.m-\x00n\xe93\xc0\xad\xc8\x1b=\xd7\x9e/\xc0>\xbe\xfaE7\x023\xc0\xf1\xa7\xde=\xece3\xc0\x00\x1c\x03\xd7\xac7/\xc0#A\xbe<\xda?4\xc0>\x07`\x97\xe5\xeb2\xc0\xa8\xcct)\x1f\x153\xc0Ui\'\x1a\xc0}4\xc0M\xb28\xe4\xfe\xec/\xc0\x01\xfd>\xd5\xae\xd8/\xc0L\x9d_\xdeI\xde3\xc0\nE\x1bY\x8e$3\xc0\xef\x1e\xb0l\xf6\x87/\xc07\xaf\xd9\x89\x14E4\xc0\xaf\xf2\xa1\x88\xcdg4\xc0~\xda?\xec\x07y3\xc0\xfe/\xc0\xef\x9b 2\xc01\xf8Kt\x1c\xb53\xc0o}2)\x9c\x1e3\xc0m,\xca\xe1\xb0\xea2\xc0"~\xd5\xdc\xa1]3\xc0A\xf3\x84`\xe2\x172\xc0\xe6\xcd}\xb6&\xde3\xc0,\xfe7\xec\x14\x0f0\xc0\xd3b\x7fK\\\x1a/\xc0\x13, gF\x040\xc0\xa1@h\xa1\xa8\x0e3\xc0\x0ek8$\x9223\xc0v{\x83\xccq\xf12\xc0\x93\xbc\xc0\x11\x8b\r3\xc0\xab\x91uxH\xc90\xc0+\xc1\xae\xba\xa7\xe92\xc0\xe1KW\xe1\xe7"0\xc0\x8e\xa1Nb\xf0\xa42\xc0\x19#\xa5b\x98\x0e3\xc0\xdc\x8b\x7f\xb0b\\4\xc0y\xe2\xe7\x1ak\xe11\xc0\x9e\x9d\xd4>\x84.2\xc0\xe7U\xee\xf6\xb4\x193\xc0\xfbxg@\x96\n/\xc0\xd0~QC[L3\xc0U\xaa\x05c\xba\xab.\xc0\xd7K\xa3M~j4\xc0\x9d~`{\xa1\x060\xc0\xf2\x86\xda\x95\xe8\\3\xc0\xa3<\xa9\xd9>^4\xc0\xb84\xa5lp^2\xc0V\x1e\xe1\xca\xa1\x862\xc0n\xda\x17\xfc.\xd7/\xc0\x9eVs\xeb\xf7P2\xc0\x14\xc4\x18\xf3"\xd32\xc0\xddy\x8a\xdd\xbc\xd3.\xc0GBU\x1bA43\xc0\xcd^M_\x94\x113\xc0\xa9\xa2\xb8Z\xc9\xdf3\xc0\xf3J9\x7f\xac\xd72\xc0\xd14\x87\x0fi\n5\xc0\xbao\xeaY\xef\xe91\xc0\xfd\x90\xd4\xa8\x00\x9f/\xc0\xc7\xb1\x13\xd7\xf8P2\xc0\xd7Q\x05\xa5g\x9e4\xc0\xc1\x7f\x9c\xbbm\x1a2\xc0\x8f\x04\x85\xcd_\xdb2\xc0v!\xe7\xa6\xfaR2\xc06\x9c\xa2tkb4\xc0\xdb\xf5iy\xe9\xfb2\xc0\xd9\xf4\xdc\xd2;&3\xc0\\OA\xccC\xbb2\xc0\xee\x18\xb9@S\x1c3\xc0\xc9\xba8\xaa\x9a{/\xc0\xdd\x05\xee\xe4\x02\x964\xc0\xbfe\x1f\xd6\xf3:3\xc0u\xcb&\x86B\xe63\xc0pi\xb5t\xb4\xd24\xc0\x01~\xd6H\xa710\xc0\xf0\xe0*l6(3\xc0\x95\xde\x17\xaa\x8e?3\xc0\x88\x9c\xcd\xa2\xe1\x8b4\xc0J\xc7,\xde\xcd\x0c3\xc0\x13\x08\x98C\xb0\x060\xc0\xc2/@.\x96\x010\xc0\x11]_\x8c\xe8\xf13\xc0\xf5\xcf.0\xf2+3\xc0*\t\x9a\td\xec3\xc0\xfa%\x0f\x94{\x003\xc00z\xfe\x1a\xe5\xb32\xc0\xc2\xf272\xaa43\xc0"Up\x1e\xd3q3\xc0=Z\xe4\xe9p(0\xc0\x83\xf1\xe8\xb2/\x9c4\xc0\xd2|\x05W\xa0\xd42\xc0\x92\x0c\x1a+g\xcd2\xc0O/w\xaf\xcbk3\xc0n\xa5\xf5\x06y\xfd0\xc0\xc6R\xc1\x94;\x0f4\xc0h/\x81w\xef\x163\xc0Nc\x80\x1cA\xf43\xc0\xe3\xc2\xb7\x15\xf9\x143\xc0[\xf6\x11\x81w\xe2/\xc0[\x01=k\xf5\xb03\xc0\x03d\x1bF>\x92/\xc0\t\x91z\xc7\xc5\xc0/\xc0B\xd1\xa1p\xad\xc41\xc0b2/kt%3\xc0\x95\x9a{k\x8e\x0c4\xc0J\xd5\x8c\x113\xf31\xc0R\xa7\xef\xbf\x1e\xc82\xc0R\xd2&C\xfc\x895\xc0\x87\xb3M\xc9\x9aF3\xc0\x9a%z\xba\x18\xf92\xc0Q\xc2\xb19:73\xc0\x04\xb7\xb5\xa0\x80\x92+\xc0:#C\xe1\t\xb71\xc0l\x0cl\xf82\x1f4\xc0lS\xf8\xc6GQ3\xc0S\xb0\xe3\xfc&\'0\xc01\xa5\x10\xd9\xd7\x053\xc0\xbb\x1c\\\xda\x19\xaf2\xc0L;\xfe\x95rA3\xc0bC\xea\xc5\x9c\xfc2\xc0\xe1\xc98\xf6\xc9\xb11\xc0`\xb7\xd3zPe2\xc0s\x8b\x85&\xc600\xc0\xf6F\x05|ql3\xc0>\xf6\xa3(\xe5R4\xc0\xae\xe2^F\xb090\xc0]o\r\x89\x13\xf11\xc0\xc3f\n\xea\x80V4\xc0\xe8\x1e\xb2o\x05\x8e2\xc0U\xcb\x0fz\x1074\xc0\x07\xf5|\xa5\xc7\x163\xc0\xfd\xa6\xc4\x072\xb74\xc0\'\x85$\xc7\xb6t3\xc0\xed\x17\x9e\xf8*\x013\xc0\x9a\xe5\x0c{,\xf82\xc0\x00\x8e\xf1\x1b\x0b\x8e4\xc0\x8b\xbda[\x82\xc0+\xc0\xb5\x8d!\x13\x1b"5\xc0m\x1e\xc8\xcd\x01w/\xc0\xae\x86\xeb[\xbab+\xc0\r\x8ea\xdaC\x044\xc0\xd1\x84\xf9\x8e/%4\xc0\xf8\xecU\x07\x02C4\xc0oF\xabm\x07\x874\xc0\xedg\xf5\x82\x11&3\xc0\x8d\xcf.j@T3\xc0\xeflv\xee\xdaH2\xc01e\xe1b\xa3\xd33\xc0;\xfd\r}o.4\xc0\x1d.\x99\xa3\xdd\x0e0\xc0`\xc1\x0b\xf8\x1b\xe42\xc0P\xcd\xbfWj\xce2\xc0\x19d\x02X\x9a\xc90\xc0\xf3\xf7?:p;2\xc0\xd1\xe6\xe2\xc6\x01*0\xc0\x08\xcc\x89.j\x9b4\xc0;\x8d\x8d\x04\xab\x083\xc0u\x86J4^,3\xc0p\xba\xb4\xc4\xd5\xf93\xc07U\xc2N\xe6Q4\xc0a|\x88\x1flp3\xc0\xf7J\x9c\xaa\xe8,0\xc0N\xac7\x1e\xfe\xd30\xc0[\xc1`9\xc1\xf52\xc0\xa9a\xa6`ma4\xc0\x99\x0c0=w\xd54\xc0\xeb\x9c\xe7\x8a\xaa*3\xc0\x0e\xd3\x07V\x02\x8b/\xc0~\xb8\xbc\xb6\x00\xbd4\xc0b\xe2F\xfalY0\xc0\xd9\xf6\x96\xf4\xe0\x9f3\xc0\xfa\xfd\x11\xd8\nR4\xc0\xabm\xfc\xf2O\xf02\xc0\xd1\x90\x8dt\xae\xc60\xc02E\xe7\xef\x02_4\xc0\x88\xc7\xeb\xef(\xa5/\xc0j\xd1\x8e\xdc\x9b\x11/\xc0\xe8.\x86\x01\xede4\xc0\xb8\xf6\xb3F\x82T4\xc0\xde&\x18\x91\xee\xb60\xc0\xb0\xbc\x1d`\xcb!3\xc0z\xe88\x1b\xbe\x1a/\xc0\x81\x88\xaaQ\x9bZ4\xc0\xfe\xd7\xd3\x96\x1fR4\xc0\x1b2\x12\xc3\xa1\x8a4\xc0\x1f\x1b\xd1\xb2\xa5$5\xc0:?tIM\x133\xc0\xc5\xbb\x92$\xd9\x813\xc0!\xc1\x8b\x924:/\xc0\xddn[\xf2\x1b 3\xc0\xbe1\x89l\xd9F3\xc0q\xdcn@\xa7\x8c1\xc02\x00q\xf23G4\xc0w\xd6\xbd8\xa1|2\xc0C\xa8\xce\xdd,\xe34\xc0\x15\x10\x1d$k\xe82\xc0\x07~\xfa,\x94 4\xc0\x9b\x9e\xe9\xeeI\x0b1\xc0mEmvir4\xc0D:b\x16\xf3\x195\xc0G\x14\xea\xc4Q_4\xc0\x12\\\x9e\x99n\xed2\xc0y\x0e\x8a8\xd0\x85/\xc0t\xd9i)lW3\xc0x\x84\xc3\xf8\x8b\n4\xc0X\x83\x94\xc86\x993\xc0\xdd0\xfd\x89\x8a2/\xc0\xce\\\x90\'\x98\xe72\xc0h\x02\x95\xe7\xb4\x1d5\xc0\x844jD\xb2\x0e2\xc0\xcc\xc1\x9b(-\x984\xc0R>\xbe\x01\x1cy/\xc0\xb4\xb8R\x13\xc6\x9b4\xc0\xec\x84\xc8\x9c\x0f\x171\xc0A\xad\x1a\xf1\x82\xbf3\xc0t\xc8e\xbe\xc1\xfc0\xc07\x19dd\xa0\x1c0\xc0\xba\x10\x90EHl2\xc0\x9f\xe3\xa5E\x92\xef0\xc06\xe2\x1d4\x06j4\xc0\x15\\\xf4M\xb9\xe24\xc0A\xb8\xba\xea\xfb\xce4\xc0\'\xcb\x05\xba\x8c\xd72\xc0\xfc\xdf\x85\xd9\x13)4\xc0x\xd5\x8cn\xedz3\xc0H\xa7|\x0b\xa4\x9b1\xc0\xfd\x91q\xc0k\xd92\xc0\xd5\x0b\xb9\xce\x84\xea2\xc0\x0b\x9e;o\xc8P4\xc0\xb1\xb5\xde\xe3"\xf20\xc0}P"\r\x14\xd52\xc0\xcfi\xfe\x13=\xd62\xc0o\xefl\x1e2D3\xc0\xde\xaa\x14\xca\xdcs5\xc0|.\xe6\x92\xe4X.\xc0j\xec\xf1Q\xe8\xa5.\xc0\x1c(\xa2\x85\xect2\xc0<\x1d\x9c\xfcnX4\xc0\x86z\x10{\x83x1\xc0cY\xe7N\x94\xde2\xc0\x12\xbb\xad\x1ex\x971\xc0>x\x82\xc7\x14\x025\xc0y\xf3S\xa6h\x152\xc0\xa5\xac\x08[G\xfc2\xc0\xdc{\xbaz\x8bd4\xc0\xc1\\\xca\x05\x92\x133\xc0\xb7\x87\x82\xe5\xa9@3\xc0\x00\x9b\x10\x96\xeca.\xc0j\xbd\xd1FF\x852\xc0\x16y\xa58\x8ew1\xc0\x05\xf0\x1d\xbb!\xb70\xc0\'e4T\xd4\x061\xc0\xd8\xbe\xa1\xd0t}4\xc0\x8c\xf7\x92\xda!\x9d3\xc0\xf3Q\x91\xd6\x90P2\xc0\xc6\xaao\x10r\x8c0\xc0\x1fg\xd7i\xa9n2\xc0\xeb\xca\xe4\x86\x99!3\xc0\xa94\x00+<\xd8.\xc0\xb1\xa9\xa3\x9c\xdd\x015\xc09N\x94\xf8\x00`4\xc0h\x04\x97\x86\xd7\xbb/\xc0&\xdd\xb5{h\xbe3\xc0v\xfc\x11BP\x814\xc0\xd7}\xc8\x02\xf4G2\xc0\x89!\x92\xb1\x9de4\xc0\xf6\x18\xb7/\xe8\xec.\xc0\r\xb4\x11\xefr\x943\xc0\x02\t\xab\xa0\x98c2\xc0!\xe0\xf6\x89\xe4\x05.\xc0\xca_\x1asq\xb43\xc0X]\x1c\xa1\xad\xb4.\xc0\xb3\x1aZ9\x9f]4\xc0\xa0\xe5;\xde\xbe\xa10\xc0\x8b\xbf\x87\xe35\xa23\xc0\xd8\xdeD\x01\x8d\xbd4\xc0\xe7\x02Ea\xe7\x193\xc03Ob\x81qY4\xc0\xf8\xd2Rv\x0cb0\xc0\x1a\x80\xd6a=|4\xc0\xf6\xe0\xae\x003z2\xc0\x91\xbc\xee)!b4\xc0\x1ak\xb9\xe4\xb1\xa9.\xc0T\xd1i\xe9Y\x96/\xc0\x9c\x12\x83\xd3#\xa74\xc0\xd5O\xf29\xc8\x8c/\xc09\xf7\x13\x07\r|4\xc0\xecOY\xa1\xf4\xb54\xc0\xe7\xae@\x90\xf0\xa13\xc0<\x18\xe3\xa3\xfa\xc54\xc0\xe7\x9b\xa0W\xbf\xe02\xc0\xad[\x90\x1f5\xb32\xc0\x86\x84\xac\xcbj\xc52\xc0p\xc9\xb2\xee\xa3\x882\xc0\xa0\x85k\x14\xc5^2\xc0\xca\xee\xdc\xf6\x8a\xb33\xc0\xd5\x03\x1bn\x81\xf52\xc0\x8d\x03\x82Y+\xeb.\xc0\xfd\x8b\xc0D{\xbe4\xc0HK{\xc7\x8dP.\xc0VI\xba\x1b\x0e\x105\xc0\xbd\x13\xe4 {\xfa1\xc0\x1f\x19\xa2\xa4\xa9\xe43\xc0.\xae\xcce<}4\xc0\x1f\r\x9d\x80K[2\xc0\xce\x88\x0e\xbc\x8e\x0b4\xc0\x8e&\x7f]\x1a\x0b5\xc0\xeb\x9deXc\xf13\xc0Q\xda$\xefe?3\xc0\xa5\xf3o\xc6r\xe51\xc0nM\xafy\xa6H3\xc0\x8b\x9e\xea\xb2.\x124\xc0\xe7\x83\x00\xdf!\xca4\xc0k\xf7\x940\xf1\xdf3\xc0N\x84\xa8\r(v4\xc0\xa4\xcfj\xaf\x16\xcc4\xc0\x1d\xe1\xd9\x86Y\xf81\xc0t\xb1\xa4\xa3\xcbb3\xc0\xdf\x05\x1d\xa0v\xf03\xc08\x98\xad\xc9\x19\xd04\xc0\x95\xd0\xf6\x8d\xf0w3\xc0}.x2OR3\xc0\'\x98\xd6\x98\xc4\xaf4\xc071\r\xe6\x05\xa91\xc0\x1c|MMq\xed3\xc0\xdc\xf1\x87\xb2|q3\xc0\x15\xc1\x82\xb4\x8f\x964\xc0\xe6<\t4\x97`3\xc0-\x15\xdf\xac\x85\xbc4\xc0\x8d\x11u8\x1et5\xc0\x0e>\x171.\xe53\xc0\xd4W\xbd:{\xb24\xc0I,\x07\xecs\xd64\xc0\x06\xf0\xe3\xa3\x8c\'0\xc0\n[\xcc\xd6\xb8I1\xc0\xfc\x14\x122\xad\x953\xc0\xaci\xa0<\xa1\xfa.\xc00i9X\xc1\xcd2\xc0\xff|\xcedl\xe34\xc0\xebi\x1e\xf6kq-\xc01\xff\xc0t\xc6\x913\xc0\x9c>\x13\x0c7\xf13\xc0V\x15\xa0\x91q\x145\xc0\xd6\xb7\x1f!\x14\xc22\xc0\x0e\n\xfe)\xf4*4\xc0y\xab\x84\xe5\xe204\xc0\x01\x05\xef\xa2\x93\xf22\xc0\x07K\xf5\xfc\xf6\x9f4\xc0\xf5B\xceL\'54\xc0\x04\x10\xcfB\x12B-\xc0\xe2\nPI\xfbc3\xc0~z\x1e\xd7\x94\x003\xc0\xd8\xad\x13\x04\xf4\x804\xc0\x99\xa1\xf2\xea\x8ab3\xc0yV1\xd2U\x925\xc0\xcd\x91@"-\x873\xc0\r\x1b\xbb\xf5s\x025\xc0Nl\x0bn\xd6\x834\xc0\x1a\x92\x1a\xad\xf9\xe24\xc0\xb8K\x06\xfe\xb1\xf3.\xc0\x1aB\xce!\xba\x854\xc0e\xf3\x030\xf4\xec2\xc0\x0c\xd3\xdb\x95\x18x3\xc0\xc3,\xc5\xea>\xf92\xc0?\xef\xdb\x90\xa3\x864\xc0>Y[\xcfY02\xc0\xd8c\xa53T\x8d4\xc0\xe1\x0f\xb3g*\xfd2\xc02\xafB\x07Yz-\xc0\x14!\x05j\x18\x084\xc0\x9437\xf2\xf5\x1a3\xc0j)\xc0\xc4\xd6%5\xc0%V\x82\t\xb3G3\xc0\x8bK\x07T/\x053\xc0\xf5er\x97]n4\xc0\xec\x1f\xb7C\x14\r4\xc0\xcdg\'z\x1a@4\xc0Z]6\xf2\xb2\xa22\xc0\xff\xf0\xef6\xa9\xcb2\xc0.\xd9\x8c\xdf\xc1\xab3\xc0\x98sA\x1b%\xfe2\xc0\xa9\xaa\x04t\xd9\x044\xc0:\xbe\xfe~>\x844\xc0\x8d\xefF\xd1\xa5\x864\xc0\x989\xd0\x90\xc3//\xc0\xe2+t\xd0x\xc04\xc0\xb4\x9e\xb37o\n4\xc06\x11/U*)5\xc0\x01B\xf1\xf1A*3\xc0C\'x6_\xf62\xc0\xa7+\xf2Az(/\xc0S`G\xbe\xdfU2\xc0\xf7\xed\xac!\x15l-\xc0\xfe\x9fIO\xa5\xec3\xc0\xa1\x16\x0e\xa3\x93&-\xc0\xc8\x7fS\x0b\x08E2\xc0*\x8d\x16\xda\xce>3\xc0\xaf\x1a\xe7V\xf4e-\xc0%\x1f\x0e`\xcfV5\xc0;\x1b\xb09]\xb05\xc0O\xf4\xa8\xb7j\xe71\xc0\x87\xf5\xc5\x89\xfeV/\xc0\xdc,\xd0\xc9\x88\x024\xc0Z\xdcR\xe1@\xdb3\xc0\x15\xefr`\x92x4\xc0S\x15\xd8h\x89\x17/\xc0J\x0cd\x17\x80\xb23\xc0\xf7R$\x00\xad\x834\xc0\xf3$kzk\x853\xc0\x0b\x02>\x1fd\xc92\xc0^\xf5SUm\xb92\xc0\xee\t\x14\x17C\x983\xc0d,\xfb\xca\\\x984\xc0)\xf5\xc7\x98D\x113\xc0\x9a\x16\xd92\xe0\x8e1\xc03\xb70\x7f_g1\xc0\xf5\xcab}c_2\xc0q\x8b@<\x88\xd42\xc0{!<a\xd1\xcb2\xc0\xcc\x98\x89\x06\xcf\xca1\xc0\x90\xd0\x8f"R\xda2\xc0\x98uKH\x7f\x854\xc0q\xe1\x8a0\xb3>/\xc0\x80\xce%\xcc\xde\t4\xc0\xe0\xca\x15\x97>R3\xc0\xbb\xcb\x8d_F\xd52\xc0\xd65\xd1\xc3\xf3\xca3\xc0\x10\x84\xf0D\x9424\xc01\x99\xac\xff\xbf\x9f4\xc05=\xb1\xb0O/5\xc0\xbe\x87\x85t\x18z3\xc08\xeb\x99\xd9\x99A5\xc0\x9e\x96\x90b\xfb\x8e/\xc0&\xa3r\x91\x81\xa82\xc0\x8c\xfc\xb8\xeb|\xbe3\xc0\xc0J_\xd8\x99H3\xc0A^\x8fJG\x0c3\xc0\xec\x9aV\xb6`B4\xc0\x0b0i\xcdx\xc64\xc0\xd8#\xb9\xd2\xa0}4\xc0\x86n\x96\xaf-!3\xc0\xd5\xdb\x87^\xcbr2\xc0\xb8@e\xef6=3\xc0\x14\x95\x8a\x88\xf8\x93/\xc0\xa8\xe1\xa6]\xd5\xd34\xc0\xb0\x15\x04\x15?\xca1\xc0"\xff\xfe\x006\xb02\xc0+2\x0f8\x92\xe72\xc0\xe9\xeb\xa4\x102\xbe0\xc0\xf9\x89O\xe2\x80F3\xc0F\xa8C\r\x93\xb93\xc0C\x8f8\x18l\xd83\xc0:i;f\xf7\xd21\xc0m\x7f\xb8c\x10\xd92\xc0+\x8au\xc7\xa6\xd22\xc0\x8d\xe5D\xe4\x8f)/\xc0!\xc6\x190\x10\x9a1\xc0\xbf`\xc6p\xe3\xdb3\xc0\xcc\xd7\xaa\x98\x8bJ4\xc0n\x93\xd7V\xa2r3\xc0U\x8bH\xa7\xe8\xdd3\xc0\x16\x10V\xdfE\x023\xc0\xd4\x97IT\x0c\xff1\xc0\x12t^n\x87\x944\xc0\xc1\x9f\xfd\xfa\xcf\x025\xc0\x8b\x04\x10bT\xef2\xc0n\x15C\x11\xd2\xf21\xc0K|\x8b\xd5\xf7^4\xc0\xbd\xb8<\'\x9b\xd42\xc0w\x11\xca\xc1\xb2\xd12\xc0\x17T\xdb\x04\xa0\xd63\xc0J\xbb\xae4\xa4\xb31\xc0\x08z\xb4\xab\x8a\x113\xc0\xf8\xbc\xe0\xe9\xe7\x1c4\xc0T\xce2\xc2\xffp2\xc0\x9e\x86\xe1c\x05\x015\xc0\t*m\x1b\x08\x8f4\xc0\xd4\xa8"J\x82v4\xc0|`9N"\x972\xc0\xa3$A\x1b\xb3\xa63\xc0\xd8 \x82\xbe\xd4\xb13\xc0\x0fF\xa2\x82\xd5\xb93\xc0\xf07\x99\xa5v\x075\xc0\xaa;l*\xce\xc91\xc0\xb4\xe9::\x97-4\xc0\xee\x15\x93\x15F\x173\xc0\x1bE\xc2\xa0\xd3\x1d5\xc0\x99\xabH\xca\x83f3\xc0\nE\x84\x1a\xf0\xbb3\xc0T\xfe\xc8>\x95\x90.\xc0\xcbs\xf9o\x0e\'5\xc0\xa7\xce\x7f\x18\x19\xab2\xc0\xdf\xd6M\xcf\x9al2\xc0\xd0\x12\xe7\xa2?\x195\xc0-\xa4\xd1\x1a\xea\xb32\xc0\x87|\xb9\xdd}92\xc0\xbd\x1d\x87\xfaAC2\xc0\x8b\x8a\x8b\x83\x03\x155\xc0hza\x1d\xb8b-\xc0\x1ai\xad\xfd\xeb\xd82\xc0\xb8\xb4\xb4\x8b\x98\x043\xc0p\x84FB+\xa25\xc0;j\xce\xeb[C4\xc0\xd6\x13F\xc5\xfea2\xc0]4\xdfo3\xa03\xc0\x1fk\xb3T\xda\xd92\xc0E\x0b\xb4\xafOJ5\xc0\xbd\x8b\xbd\x18\x18\xb72\xc0d\xec\x152\xa9\xa52\xc0\x9a\xbbX\x85p\xb22\xc0\xd3\x1a\xa1\x9a\xb0\x1e3\xc0e\x9c\x1cyg\x084\xc0\'>\xc1F\xb0\xbd3\xc0\x15*\xba<+\x112\xc0\xd8\xbc\t{}E3\xc0\x85\x1b\xab\xf1514\xc0\xe5l\xe4\x06\xfa\x1c2\xc0N\x99f/=\xfd,\xc0w\xfd)E\x0f\x9f2\xc0\xc5>D\x83d\x072\xc0\xcf\x92?4A\xdd1\xc0u\x8eS\xe6\xc3~2\xc0Bh\x90K\x9f\x135\xc0c\x89\xb3\xc5(\xc63\xc0\x8f\x84\xc7\xeb\xa1\xbe4\xc0>\xe2u\xd5\xbd\xc21\xc0Yxa\x05\xe1G3\xc0\xf5n\x96]\xe6\xe63\xc0e\xb7\x19~\r\xfd0\xc0\x8c]v\xf0B\xb82\xc0\x1c\xc3\xec\xfeW\xda4\xc0\xa0\xc6\x97Yt\xee3\xc0\xd1\x90\xbb\xa7M\x104\xc0\x9d\xb5~\xd6\x9d\xb41\xc0\x14,:>\xc5\xe84\xc0\x0bs\xbe\xdbfL3\xc0\xec{\xea3~!3\xc0{>\xb7\xf8Q\xbf4\xc0d\xc26hy\x9b2\xc0D\xfex(X\x845\xc0\x91\xa9\xd8\x1dQ\xd12\xc0#\xaa\x06}.\xaf3\xc0VN\xf1\xfdn\x983\xc05n\xb9\xbfc\x0e3\xc0@<*\xd8B\xa45\xc0[\x1e\xd7\xeb\xf7\xe43\xc0\x8b)\xfa9\xec\x1b5\xc0\x96\xff\xf9\x9b[$4\xc0F\xf5\xd4CP*3\xc0\xdf\x92\xe4\x80\x0713\xc0\xeaY.\x1d\xf4d3\xc0\xef\x8a\x92i\xc4\t3\xc0]!\x1b\x0bT\x8f2\xc0kM\xb0\x19H63\xc0\xd7\xed\xcd\x974C/\xc0\xd7V\xd3\xe9\x05j2\xc0\x9a\xe0X\x97E\xf93\xc0\xff\xe5\xb9Cn\xc13\xc0d\ty\x82\xe453\xc0\xd4W5\xb3F\xfd3\xc0<\x11\x98E\xf7\x822\xc0C"\xe4\xdbl\xf33\xc0\x0cZ\x97t&\xb81\xc02\xa8\xe4}\x9cX4\xc0\xfcc\x13\xcaV\x021\xc0\x01\x91`\x82C\xfa2\xc0O"5\xf8\xd5\xd73\xc0\xa4)?\x93x\xfd.\xc0C\x90~\x8f\xea=5\xc0\x00\x9c\x8fo\x81\xdf3\xc0Pk\xcd\xd3\x08\xc24\xc0d-\xe8?\xebP1\xc0\xcb\xccg\x17\xa4\xb81\xc0R\xb0x{{\xd41\xc0<a)\x98\xac\x004\xc0[\x96\xd4"5\n5\xc0\xef\xa4Np\xa633\xc0\xe1\'\x980\x04\xcc2\xc0\xa2\xec\xeeS\x96\x183\xc0t\x84$p\x18\x802\xc0)\x9b\x9c\xfeH\xa12\xc0\xb1\x1d\xce\xa8f\xd02\xc0\xc9K\xa5\x0f\xb0\x173\xc0)Q\xf2\x16\xa9-3\xc0|\xba\xe8\xfbof2\xc0\xbb\xcf\xcf(\x8eA5\xc0\xb8\xd0dJXP3\xc0\x96\x07\xb0;\xd1A0\xc0d\x8e\xc3\x99\xac\xc33\xc0\xd7\xc3::`\x185\xc0\x8d\xd0\xc0\x8f\xa7\x8e3\xc0\x13<\xc4\xe6/\xf53\xc04\xf2>N\x86@0\xc0\xbdb\x0e\xdc\x9bw2\xc0\xb7\xb4\xb8\x17\r\xf13\xc008\xc0\xfa\x12\x914\xc0?D#\x18\xb1\xf84\xc0\xe7\xf4\x13vY\xdc2\xc0\x84\xc2\xa5\x00\x8e\xc92\xc0\x8c\x8b\x98\x96\xe1"3\xc0"\x93c\xf9P\\3\xc0<D\xb6\xa7\x1dw3\xc0\xd0\xa83\xfaq[2\xc0\xb9\xbc\xb3\x937n3\xc0\xe2\x88|\x83\xa7i3\xc0\xd7\xbe\x9f\xa6\xd5&3\xc0\xb8+\xca\x9c\xc3\xeb2\xc0\xf344G\xc9\xcb2\xc0 l\xdf\xa7)<3\xc0\xfb3\xf5\xc4\xa3\x173\xc0D\xb4-\x17\x8903\xc0\xd9\xbe\x03\x1b\xb8\x182\xc0\xcd\x10\x8ae\x81\x903\xc0G\xa2\xe9l\xcf^4\xc0\x89y\xf9g\x035-\xc0f\x9c\xef\x13\xa0\xc92\xc0\xff9\xa6qC63\xc0\x11\xbaD\x9f\x16\xbc2\xc0q\x1eu\xec\xf3{/\xc0L\x8aF\xcd0\x183\xc0L\x84\xf8\x12|.3\xc0\xcc\xaaHn\xec\xb92\xc0\xc0\x98\x99\xbaNV0\xc0\x05\xcck\xfb\xc1%3\xc0\xfa\xbe\x1cz\x14-3\xc0\'\x89Q\xed\xb1\xab2\xc0fQ\xf0\xff\x87k4\xc0"\x86\x19\x16<\xe02\xc0\xee-[|\x04f2\xc0\xecV\x8e\x8e\xd7\xc63\xc0J\xe1|\n)\xde,\xc0\x82b\xb8\xdb\x95\xeb3\xc0\xf3l)\'\xd4y3\xc0\xad\xf7cn\xf473\xc0\x85\x80\x82YMM0\xc0\xb2z\xd1\xc3d\xe43\xc0\x8c\xbd\xe6\xcd\x8a\x7f3\xc0#\xaa+\xee/\xb72\xc0\x85Rc\xb1\x07\x944\xc0\xb3\xa6\x1e\xb6\xd6y2\xc0\xa0X\x8b\xe8x]2\xc0n\xcb\x1b0\x8e&3\xc0\x19\xf9\xac\xa4\x1d!4\xc0\x92\x97\xb4IGM4\xc0q!9\xc4\x1d13\xc0\x98\xeavc`\xe12\xc0\xd4\xd3\x8b\xbb\x95u2\xc0.\xd2iS\x90\x0c4\xc0+\x96\xb8\xdd\xfb\\4\xc0\x9d,\xadby37\xc0\xcb\x19\x92\x10\xf4\xda3\xc0Y^u\xa7\x0cU3\xc0*K\ti\x13s-\xc0\x0f/g\xee\x8f\x8b1\xc0\x03\xe7\x98vNl2\xc0W\xf4\x80\xa1\x18\x164\xc0\xce\x04ZR\xd2_1\xc0\xdd\xb8\x82]\x08\xb32\xc0[\n\x9b<\xb4\x162\xc0oYB\x1aS\xd03\xc0\xfa\x15Z\'\xa755\xc0\xad\x9c\xa0\xdb\x0b\xff3\xc0\xee\x1a;(\xb2\xc41\xc0J\xb6q\xac\xad\xaa2\xc0\xc7\x1a\xc2\xf8-\xe72\xc0\xc0@\xedb\x85j2\xc0\x80cF#s\x9c0\xc0: \xe0\xe6\xea(-\xc0X\xae\xcfl,j4\xc0\xf6\x85d(\x82N4\xc00Xp\xe2Q\x833\xc0\xd6\xa0l\xfb\xfem4\xc0F%\xe5\xadUL4\xc0i\x8fK\xb7\xc1\x083\xc0\x8a\xf5Q\x81;L4\xc0"QMO\xefF4\xc0OBP^@\xbf3\xc0\xb1\xde\x00\xeb\xc8l2\xc0\xfeh\xb0\xb2\x0b\xa94\xc0v\x82\xc3\x0e\xe2\xce1\xc0\xd6\'\xa6\xa5\x10\x1f5\xc0\x86\xe8\x0cF\x80\xe8.\xc0[\x90^.\xfa\x1a/\xc0\x93\xd2Pd\xd8\x844\xc0\x81\x8c\xb4\xd8a\xcd.\xc0\xe5\x9e\x98\x19\r#0\xc0\t\xd2\x94\x8c\x0b\xf0/\xc0x\xc8|q\x03\x920\xc0\xac;\x80D\x84\xd52\xc0\xaeh\x90\x1b\xca\xa12\xc0\xdf\r\x82\n\xf0C5\xc0(W\xb2\xd7r\x085\xc0\xe5\xc1\xc1\xc5;\x0f0\xc0\x04\xda\xec\xfb\x8c;0\xc0\x139\xdb\xf0\xd1\xfd3\xc0\x8b\x0c\xe3D+\xad0\xc0\xf4R\x07jw/0\xc0\x0b\xaaN\x0c\x1e\xf5/\xc0\xb1A\xa2\xe5\x0f\xdb2\xc0\xeb\x0b\xfev(?2\xc0\xd5\x98\xf6\x18Oc+\xc0\xc1\xc2\xecM\xc3\x054\xc02\xfcaE\x8b\xad1\xc0\xad\xf1\xa3L)\xfa/\xc0;\'v\xda\xcb\xd34\xc0\xd7\xadq\xdbmw4\xc0\xea \xba\x16\x8fJ3\xc0\xd2t\x9f?\x93%2\xc0\xba\r{u\xc2d4\xc0\xda\xb8\x07q\x9e 2\xc0{bnJ\xea\x98/\xc0u<UJ\xf193\xc0\x0b\xb0E\xab\x80\xe43\xc052\x84j\xc6\xfc2\xc0(Iqk#.3\xc0\xaaLt[\xecf2\xc0\xbdA\xfd\xd9\xb4\xff4\xc0K\xd3P\xe35-5\xc0.\x92\xbd)\x10\x102\xc0\xf8\xfc\xcf\xd8\nT/\xc0\xff\xfe\xb7\xf7\x8c\x11/\xc0t\'\x19\xe9y:3\xc0\xf5\x0c\xdb,\xb5\xe7-\xc0\xaa\x9dQ\xcb\xfeH-\xc0\x13\x9c\xb3G\xb3\x080\xc0\x8aP\x8e\x9b\x07y4\xc0\x9cp\x17e\x8b\xff/\xc0\'\x8b81Y/3\xc0\x1e\x13D\xd6+\xd22\xc0\xa5\x93\x98\x84\x01\x822\xc0O\x1a\xc5:\xf7+2\xc0\xd5\xac-\x17\xc4l.\xc0\xe1\xa5\x95K\xc4\xe4.\xc0\xd6\x83\xd2\xacX./\xc03\x17rxo\xcf,\xc0\x1fys\x9dK\x063\xc0\xd7S\xa3\xedk\x894\xc0\x8b\x17\xe6*`\x8b/\xc0\x8e/\xdci\xec\x834\xc0\xaa\xcbK\n\xee.3\xc0\x0fn\r\xe5I\x1c3\xc0\xb7\xb5\xfdH_\x1b2\xc0\x93;a\xe3\xc1\xd72\xc0E?\xd2^\x0b\'3\xc0\x16\xfb\xfdJ2(2\xc0{\x07\x826\x07\x1d5\xc0\xf3\xa0\xc9\xc3\x94\x8b1\xc0\xfe\x80\t/Px4\xc0\xfd\x00\x11\x8c\x1c\t2\xc0\x90\xd2\x0e\x05\xcb\xd82\xc0\x9fu\xb6\xfb\x06&4\xc0\x98\x13Tq\x82>2\xc0\xfe?\xfdxe\x085\xc0\x16N\x02\xcf\xa8S3\xc0\x9b\xbb\x9f\x1c\xb8U2\xc0\xbf\xcf\xd16v\xb70\xc0\x99\x93\xe9 \xaf#-\xc0n\x89\x17\x9d\x83\xfd4\xc0\xfdVxN|Z1\xc0Q\xeb\xdb\x0bs\x104\xc0r\x16\xb9E\xc8F2\xc0\xf74}wug2\xc0\xd0\xaf\xa4\xa2Y\x0c1\xc0\xa7/8\x7f?B1\xc0\xc5v\xc6\xc0\xcc\t3\xc0%\r\xacq\xb2L3\xc0#\x94`:{\xf83\xc0\xc2\xd6\xe3\x8f9M/\xc0\xfe/\xc2k\x06\xe23\xc0kW\x97\xcd\xc9\xc40\xc0\xee\xe3C1\x18\xd84\xc0/\xf7\x1bJ\x84\x0c4\xc0\xe4\xabS\xe2\x7f_/\xc0\x06\xbcF24\xf32\xc0\xc9\xfa\xc0\xe9w\x016\xc0drlO\xde\xae0\xc0\xc8\x93g\xefi\xa95\xc0\xfdI\'\x87\xe0\xfe2\xc0\x17\x83\x00e\x80(3\xc0\x0cN\xc82\x8b\x0b/\xc0\x97\x93\xe0\xc3\xc8v1\xc0j_\x92\x7f\x89\xd03\xc0Xt \xae\x9d\xcb2\xc0\x0c\xf9\xbe>\x90\x1d2\xc0\xe75\x03~\xb2\xdf2\xc0\x1e\x83\xc4\xa7\xb3\x8a2\xc0\xed\x11\xd5\xc7AS2\xc0\x82\xeb\x80\xf7IZ3\xc0\x07k9\xfa\xb6\xfc2\xc0\xe2\xed\x86B{\xef.\xc0\xc8\xf8E|\xf8\x904\xc0L\xd2K\x994\xb02\xc0\x03\\\xf89\xff\x7f3\xc0\x05\xa8)\xac\x1dT1\xc08U\xbb\xf9\xc4\x945\xc0`\xfe<\x17c>4\xc0\x9fz\xd3\xa6\xb6\xb62\xc0X\x0c\xe8\x96\x05\x021\xc0\xd0"\xbf\xbb\xbe\xa53\xc0\x1c\x94\xd6i\x0fR4\xc0:YK]\xad\x0c3\xc0\xd3lV<^\xaa4\xc0\x88\x81\xb4\xd4m\x994\xc0R\xfa7\xa6\xeb\xe32\xc0\xde\x15\xa4S(\x913\xc0\x98\x98\xdd\xeb\x0c32\xc0\xdd\x07\xc4Q\xde\x8a2\xc0\x15\xb0\xd8\xc6\x18\xb74\xc0[q\'\x81\xfb\xd34\xc0\xa1\x94\xea\xc2{\xe12\xc0\x05\xf1\x16\xe4\xab\x7f4\xc0\xb5\x037P\xa8:2\xc04\x01\xdd\xf1}\x185\xc0l_\xca\x89os1\xc0\xf1o\xc0\x809\xaa3\xc0\xafh\xd0\x84Mr4\xc0-sh\xa2U\x113\xc0u\x91\xea\x81u\xc74\xc0\xba <\xf7Q\xf52\xc0\xe8B\xda\xdc\xde\xf94\xc0o\xbc\x92\xc4\xc2J5\xc0\x81\n\xbb\xc6}x1\xc0\xfe6laG\xb52\xc0\x91\xc8)\x106:3\xc0s\x80\xb6\x98D[5\xc0J\x81\x10\xe5\xec\xd03\xc0(\x88\x1chm\xb13\xc0I\xd8o{\xacn2\xc0\xbb\xbei\x11:N-\xc0\x8dy\x9f=\x0f^1\xc0Z\r\x98\x1b\xfb\x1b5\xc0<j\xf6dj#0\xc0 \'y1p\\4\xc0\xee\xb96`\x7f_2\xc0\x1f\x1b\x8b\x18\xb0 4\xc0\xfe\xd6\x0b\x0e*\xd52\xc0o\xf8^\xc0\x05\xd05\xc03\x143\x87\xfc\xcf2\xc0\x91l\x89\x0f^#3\xc0xZ\x1e\x90\xf7?4\xc0,\xebdX(t5\xc0B\xf0$$\x0f\x063\xc0\xcd\xae\xde:\x00\x113\xc0G42\xc7\x1ct4\xc0\xd5\xd5Z.\x18\x8f4\xc0\xf0:+\x00\xf9\xcf2\xc0l\x03\xb9\xc9\x1223\xc0f\xd1B\xfax\x024\xc0\x1e8+":g4\xc0\xcb15C\xa5\xe62\xc0\xed}\xa7"ZM4\xc0H\x07V\xcc\xce\x8e.\xc0\x9c\x7f\x91yE\xfb2\xc0\xae\x84\x02\xaey\x982\xc0Af_\xce)\x8a4\xc0\xb1\xcd\xb8\x0fq\xdf1\xc0\xd9\x86\x12\xdfJ\xc93\xc0\x83\xd2zMA\xda2\xc0+\x01\x8d\xb5\x1e\xb32\xc0i\xc7H\xff\xad\xa35\xc0`\x95sN\x82\x123\xc0\x88g\xf9\xb2\x88\xd82\xc0\x0f\x18\xa6H\xb7\xb32\xc0bmX=\xfb\\2\xc0\xea\x1a\x03\x86\xf8Q3\xc02\x08\x0c\xf7\xe0\xb31\xc0\x1d\xf6\x972B\x142\xc0\xa5\x00\x87Un\xda2\xc0\xd1\xa8\xe2\xb4\x86\x1e5\xc0\xaf\x81N\xfb\xb0\xc11\xc0o\xa8\xa1\x88\xcf03\xc0W\x80\xad\xe2\xd9\x00-\xc0\xa1\x9d\x1e\xfa\xfb\xe41\xc0,d\xa1q\x99\xfd1\xc0\xaf\xe8\xd2\xa1\xcf\xa8/\xc0\xf96\xaf\xc8zR,\xc0\xe8p\x0e\x1dw\xad0\xc0o\xec\xa3\xe0\xaf\xd71\xc0\xd6\x9b\x8c2$r3\xc0<\xb6\xcc\xa3\xa1c3\xc0\xe4\x04\xd7\xf5k\xee-\xc0\xcc/\xbf\\*E3\xc0\xf6\xca\x06\xe8\x94:3\xc0\xbf\xd9\xd1\xe6!\x902\xc0\xdc\x85\xc2\x9b\x1e\xb81\xc0$\x8fT@\xf5\xd11\xc0$\xe3v\xae8\n/\xc0Ye=\xd54\xbe1\xc0\x90\xa1\x1c\xa0\xe2\xbb4\xc0\xacGH\x92\xb4\xe91\xc0\xd2\xa8\x87\xa8\xbf\x9d2\xc0\xf27r\x02F-3\xc0\xbb\xe8\xb9\xc2\xab\x8b2\xc0\x1ba\x7fKw{3\xc0\xeb\xc8\x8f\xf7\x07\x125\xc0\xc3\x81\xe2\x0e\xd2>3\xc0\x13\xc61\xc7\xfe\xe54\xc0s\xed~\xbab<3\xc0\xae\x9e\xf2\x1cD\r3\xc0\xecFq\xe7B\x843\xc0Ey\xd3\x07\x9eJ3\xc0j~\xd8\xac\xe0g2\xc0m\x15\x8c\xb0t\xaf2\xc0\x1b\xba\x00B\xf2,3\xc0\xec\x88k\x03Nr4\xc0\x17\x9eLA\xe3~3\xc0*\xc4\x82j\xc2\x0e1\xc00\xe9\xd1\x1aj\xfc3\xc0\xc5k\xb3\xcaf.3\xc0\x0ev0\xd6\x85s5\xc05\x1fS\x87\x99\x843\xc0\xe8D-\x84H\'3\xc0\x9c\xbaO \xf9q4\xc0\xb7\x906h\xb4\xc14\xc0Q{b\xf8\x8c"3\xc0-\xa4IJ6t2\xc0"\xde/P\xb2\xf22\xc0#\x02Y\x8f\xd9\x9d2\xc0\xb2\xef\x92\xfas<,\xc0fO\xeb\xe1\xf5^4\xc0\xa8wUHL\x1d4\xc0OezX3\\1\xc0\xf8]\x92\x1a:#3\xc0\xd7\xa1L5\xab+/\xc0\xb3\xe5#\xad\xc3z2\xc0\xbbw\xa2^\xa5\xe03\xc0\xaa\x8a\x166\xfd\xfa/\xc0\xc2>e,\xf7\xa02\xc0\xf9\x9c\xcb\xd4r\x9c3\xc0\x05\xcb\xf7\x0f\xc9\x143\xc09\xdf\x95\xc3U.3\xc0GAh\x03kW4\xc0\xd63o\x98\xc9c1\xc0h\xf5x@\xc6l4\xc0\x91\x0c\x82\x1f\x92&3\xc0\x1d\xe4W\xa2fU/\xc0/\xf8\xc6\x96\\p1\xc0#\xce\xd2\xd1\xde}2\xc0!\xa1\xf2\x05\x86>5\xc0j\xba\x18\xb8\xb4\xf31\xc0\t\xc9\xd5\x06\xf1\xba2\xc0B\x82H\x99D\x083\xc03\xfep\xe1]\x0c3\xc0\x0e\xf9+o\xbfa,\xc0\xba7\x89L{73\xc0\xab\xe5\xfd$+\xb80\xc0@\xaf\x9e\xf0\x0fz2\xc0\'\x19\x0fuY\x825\xc0\x87\xe1,\xa9\xa2Z4\xc0\xe7-\xb7\x9eW\x073\xc0\xbbg\xcf<q!2\xc0\x8f\x8b#\x93\x810/\xc0\xd5\x12I\x875\xff2\xc0\xef\xd1\xf0j\x88\xcf4\xc0\xd4\x8c5CJJ3\xc0\xa1\x8c\n\xe0Y\xc42\xc0\x80\x12\x8c\xda\x9dK3\xc0\xfd\x94\xa8CBZ4\xc0\xa5w\x83\x9f\xcf\x7f3\xc0\xf6\xcf\xc8)e\x073\xc0~\t\xfb\x93\xe8\xfa1\xc0\xa5\xc1!3\x07\xcd2\xc0i:\x1b#c\x143\xc0\x0ce\xc0\xb1\xd4\xf31\xc0\x83oi\xe9\xa2H3\xc0o\xf6e\xc7\xc9\x92-\xc0k=\xbf\xb7\t55\xc0\x9c\x98\xa0\xae\x08\r3\xc0"\x92S\x9dk\xf81\xc0y?\xebZd\x173\xc0\xe15L@\xf7\xd6*\xc0Z\xa0A)u\x053\xc0\x9d\x9b\x1f\xe5\x15\x95-\xc0\x16\xcd\x7f\r\xd5\xc23\xc0\nL^\\\xab\xe82\xc0\x8b\xe39)\xc9\r2\xc0\x9bQ\x07l\xd8\xc44\xc0\xf3\xe0C*\xbax3\xc0\x1ct\x10:u\x83-\xc0v\xd1E\x04\xba\xc24\xc0\xbd \xa76Qa2\xc0\xa42N.\xcc\x8e.\xc0SV$\x0c\xd8\xfc.\xc0}\xa2\xdf$\'\x052\xc0W\xd8\xe8\xe1t\xf81\xc0\x9b\x1e\x05\x8c\x87;2\xc0\xab\xdc\x0c8mz/\xc0\x9d\x06]\x0c\xee\xfb2\xc0u\xd9\x92w\x1fO-\xc0\xf0\x9aP\xf7P\xfc4\xc0\xf1\x19\xccZ\xbdW4\xc0\xdf\x14U\xe8\x05_1\xc0\xe1b\xea\x8f\xaa"3\xc0F\xee\x1b\r\x04#4\xc0\xda$N9\xed\xdb4\xc0VEf\xc5\x9aX1\xc06\xef\xcfU\xffs3\xc0\x93\xdd\t\x07h\x9f2\xc0\xce\xc0\xd0\x11\x1e84\xc0\xb3c8k\x13J4\xc0j\x1c\xb9\x13Q\xb54\xc0\x12\xf2\x07\xed_\xfa1\xc0O\x90\x82s\xddF3\xc0^+i\x13\xe9*5\xc0\xb3\xc0-\xf3B\x9a4\xc0t\xbaqu@\xe92\xc0\xa66\x9c\x16W\x044\xc02Up#\xb9\t5\xc0\x81\xc0\xbcECZ4\xc0\xb7"3\xee\xa8\x002\xc0\xe3#6\xb2kS2\xc0\xea\x8d\x95\xee\x93\x1b2\xc0\xf5\xe3[\x18\xb0R2\xc0\x80\x12$t\xbc(3\xc0Xj\xcbdL\'0\xc0\xde\xbc\xdd\x8fp\x1a/\xc0\x17\xf6x\xbf\x15\xb72\xc0VU\xc2\xb3\xce\xd42\xc0)\xbf\xe4\xfc\xd0\xf02\xc0\xa7\xbc\xa9\xdd\xc57/\xc0\xe6\xa5\xf5\x9dEz4\xc0\x8b\x917\te\x932\xc0,\xdb_\xc3`60\xc0\xad\xa0\xd3\xe2Z\x962\xc0OH|\'\xb5~4\xc06\xf2B\x0c\x96\xb60\xc0\xd1R\x0e\xa3+E3\xc0\xd4\xe5>\xd3O\xfc2\xc0\xaa\xd5?\x01\xb3\x085\xc0!H5:\xb8|-\xc0\x02]\x05c\xcb|4\xc0P:\xab\xc9\xc7\x9a1\xc0\xea\x9e\xe9\xa7\xe5r0\xc0{\xc7h\xfc\xc3.3\xc0\x0e\xb7!\xa1\xa1\x1b/\xc0\xf43\xd3r\xc2\x043\xc0#Y\x13\xf7a\x9c2\xc0\xbf\x14w\'x\xad2\xc0|a\xfc\x1a\xfdj3\xc0s,W\xe9\xeb\x182\xc0\xf8\x89\x9a\xea\xbaO2\xc0,\xdd$C\xbb\x1c2\xc0n\x8e<\xf0QB-\xc0\xc9\xa2\xb0P<\x0b4\xc0*\x90\x1e\xcc\xfeM3\xc0{\xe7\xbc.\x88\x1f3\xc0\xa7\x0e]\xa2\x92U2\xc0\xc1D\x9c\xf7\x7f\x0c3\xc0\xd8\x909\xfa\xb2A3\xc0%\x19\xb9\xe2\xad33\xc0!\xa8\x0f\xfb\xaf\x184\xc06\x90**x\xd32\xc0}R\xde\x0c*\'4\xc0\xd0\x97O\xccv\x993\xc0\xbc\x15\x9eb!\xab2\xc0\xeb\xd9_\xa13\x833\xc0NQt"v:3\xc0\xb2\xed\x8eV;,3\xc0kO\x95\x8cm\xea0\xc02\xaa`; \'3\xc0}\xe7\xa4XJ\x83/\xc0\x98\xe2b\xefy\x8d3\xc0\xd1YU\x82b\xea.\xc0\xe6hR\x10E\xce3\xc0j\xcc~\xc7\xf4\xda3\xc0;\xce\x19\x06\xea\xae5\xc0\xff\x176Q\x1eX4\xc0bS\xda}!\xf32\xc0\xd2$\x0e\x907:2\xc0f\xea3S\xec\xff1\xc0\xbf\x1ad\xf14\x7f/\xc0>qqFcK4\xc0\x9d\'f\xd7\xc523\xc0\xe2<\x1c\xcd\xf6d1\xc0I-M\x11\xcf\xbd0\xc0m\xea\x99\xc5\xcc{4\xc0\xcc\xe3\xa9\xa2k\x9b1\xc0\xf1gY\xf6\xce\x0c4\xc0g\xa2<;\xf3R5\xc0$N\x99P0\xb00\xc0B]-\xf2\x01\xba1\xc0\xfe\x96\xc7\x1f\xc73-\xc0\xe7\xf9v\x8d^\xd30\xc0*Y\xb6\x15\xb3j2\xc0\x97I\x9f\xb5Z\x18-\xc0Xo\xfdv\x1dD5\xc0\\\xadeb\x88B4\xc0\xb2\xfe\xe0\x8a\xc9a1\xc0\x00\x16\x17\xe6kc2\xc0e9\x14|p)4\xc0k\x1f\x90\x1f\x94\x803\xc0(y\xeb\x01\xc7]3\xc0\x92b\xbb\xd4~\x034\xc0\x80Mg\x15\xa3*5\xc0_,\xd7\x1do\xcb2\xc0\xb8S@u\xc7\xcd.\xc0i\x15A\x88\xe7v3\xc0Na\xc6\xd8%\x12,\xc0\x8a\xd9\xf8\x9bJA3\xc0\xb3\x94\xce\xa2\xee\x1c4\xc0Uul\x9e\x0b14\xc0\xe0_\xe9\xe8;\xda4\xc0\x03F\xaf\xa2\xa7S5\xc0=v\xe8m\xcf\x8e3\xc0\xbd"\x01\xc0\xb6%4\xc0k\xf1\x8d\xaa\xfex3\xc0I\xed,\xd9\x84d3\xc0\x8c\x13\x02\xdd\xbe85\xc0\xd0U\xe3\xc58\x104\xc0\x0e>\t\xd6\xb9\xb9+\xc0\xfc\xb0\xaa\x84\x9d/4\xc0\xe14\xfbj\x96\xcd/\xc0dJ\xd0g</3\xc0\xf5i\xbe.\xdf\n3\xc0\x99\xf3tL\x1b\x90/\xc0\xe1\xe7j\xc5\x9c\x136\xc0\xb9\x99\xf7\xb3\xd7K3\xc0\xc5\xc8\xcf\xfa\xb8\\/\xc0\x7f\xa4\x13:\xeb\x9f-\xc0P\xcbw\x8f\x81s4\xc0\x15W\x0bb\xc9L2\xc0\x14Z\xf9/\xd2\x151\xc0o#\xc5\x08Qt2\xc0\xdbix\x0b\x93-3\xc0\xcd\x1a\x8fmXk3\xc0~\t\xf3g\x9ep3\xc03\x92\xcdb\xe103\xc0\xe1\x96\xeb\xdd\xe3\x7f2\xc0;\x02\x02\xe3\xc1\xcf-\xc0vM\x0c]\x8e\xb60\xc0\x05\xfa\xdcE\xa1]2\xc0\xce\x1d\x1e\x18\xab\x073\xc0B/\x0c\xd4\x01\x0f2\xc0BP[\x8aC\x151\xc0\xb0\xe1\x8e>d43\xc0\x16\x1e-!A\xf01\xc0\xe0\xc8n\x8c\x06t5\xc05\xcbd\x1ed\x070\xc0h\xf4\xc1\r\xf0\xd8/\xc0\xf2\xf9\xd18~C3\xc0w\x14\xa7\x1d\x84\xe33\xc0\x91\xa4\xba\x00\xfa\xf03\xc0\xc6U r\x0c\xb54\xc0\xadsx`\xcd\xa22\xc0\x9dB\xf4\xb3WT3\xc0\xd0\xfe\x99\xa9mc2\xc0\x1dB|\xb7\xe0\x852\xc0\x86\xf1\x8f \xc7\xb12\xc0m\xf1\x83\x9c\x15\xb2.\xc0/\xbbm\xb8\x02\xb72\xc0\x0b\xb0\x1c\xe3k\xdd2\xc0\xd3\xb5XT\xf8;3\xc03\xb9\xfb\x1d\r\\3\xc0\x08\xfc\xe6\x9c\xcbx5\xc0\xa9]\xc1\x8bM\x8e0\xc0\xbaM\x94\x0fJ#3\xc0\xc97\x91\x0c\x19\xa32\xc0\xec\xe1L\xdaU\x055\xc0$E\xa8\xef)\x94/\xc0\x80\xb5\xc4G$^3\xc0\x1c\x02?\x92\xcd\x8e2\xc0|\x1b&\xf3\x8f\xf63\xc0\xd9\xb07\xce\x8f\x1d3\xc0\x85=\x7f\xc3\xaaP3\xc0\x11\xd0a\xdf\xea\xd5/\xc0\x98-i\x8f\x8cC3\xc0\xdf\xb5EL7q3\xc0\xc9]\xff\x0e\x02z3\xc0\xf1d\xaf\x11\x84e3\xc0*\xde\xfb\xbbW83\xc0)^\x88\x8b\xb1\x8b0\xc0xd#\x98\x13I2\xc0\x99$\x03\'\xa4\x9f.\xc0\xf5?\xf1G\x87H5\xc0)\xe2m)\x17\xad0\xc0\xe1\xcb\xe7q\xeee/\xc0\x0c"}D\xd4\x146\xc0\xd2\x82\xadRu\x1c3\xc0\x06\xa6\xfaU\x8d\xa42\xc0\xea\xb1\xc5\xcb\xe8\xcf2\xc0\xca\xc7\xf0\xe4\xafa4\xc0\xe4\xb4g\xdff\x913\xc0b\x81\x8f\xa2\xf1#3\xc0\xf7i\xbd\x96\x07\xf8.\xc0I\xe8.\xfd\x18A/\xc0\xa70\xbfI\xd0\xde2\xc0\x07\xf5\x8bW\x86e/\xc0\x13\x90\xda\xb2\x03\xeb4\xc0\x8dQ\xa8a\xdd\x165\xc0HP\xb0t\x83\x8c/\xc0I\x19\xd7\x9e}a0\xc0\xec\x83A\xa3S\x930\xc0\xcd\xaa\xb3\xf9\xf7_2\xc0\x96ow\x0fgv2\xc0f\x92\xa0j\xe3\xfe3\xc0e\xf0\x02\x8f\x17\x084\xc0\x16\x0e\xbd\xd64k3\xc0?\xa2oh\xce\xfb3\xc0\x1c\xcc\x9bN\x12\xb44\xc0t`\xb9\xf1\xea\xe12\xc0\xa4\x0e\xf6\x86\xbb\x010\xc0D\xe9\xe1\xe7\x90\x063\xc0"\\\x16W#\xd72\xc0fIRj\xb7\x920\xc0b\xd6R\xbcP_4\xc0>\xba$\xc7u\xd02\xc0\x95T\x17r\x08\xe0/\xc0\xdcZtqk\xe43\xc0\x85\xea\xbcw\n\xb6/\xc0\x80\xd0\x1b\xff)F3\xc0\xfe\xee\xa0*\xdf\x842\xc0h\x1cv\xc3G\x894\xc0\xde\xe62D\xc5\x082\xc0+\x11`\xdd\xbb\xef/\xc0\x0b\xe0\xf6P\x96\t5\xc04\xf2\x82a\xfbE3\xc0\xa8\xc8#3\x7fq1\xc0\x16\xefvx\x0c\xb33\xc0\xa0\xdag\xaa\xae\xf83\xc0~\x0f\xa8\xc8\xcd+3\xc0\xe9e\xa5\xe8\x00k3\xc0\xe8\x1f&D\xac]2\xc0\xec\x89L\xf6\xe0J3\xc01H\xfb#)\xa92\xc0]\xf6\xabZ\xc5\xe02\xc0\xe9\x88\x95.B[/\xc0]PW\xd4\x18\xe74\xc0\x8b\xe4\x0eN\x1c}4\xc0\x0e\xc7\xb5\x80v\x8b3\xc0_(\x8d\xb1o[3\xc0\xff\x818\xe1\xe2\xf7.\xc0k\x97g\x7f\xb5M3\xc0FN\xbd\x10}\x102\xc0\x04\x9b6H}\xdc/\xc0\x94/\x9dP\xd9\xa82\xc0\xb8\xc8\xbc:\'\x9e/\xc0\x07\x86c\xa9\x81\xf63\xc0\x11\x03\x87\xd6\xe8`3\xc0\xa4\xb5\xeb\xb32\x982\xc0\x1b\xe6g\xaf>k4\xc0#\xa3 \x9a\xb8i2\xc0\x1eq9:3\xaa3\xc0\x81s\xd05C\xa43\xc08E\xbb\xaa\xd8\xf4.\xc0\x80\xf6\x9b\xe6\\M/\xc0\x8e\xeb\x83e\xe5\xb75\xc0\xbc\x11\xe2Hwm/\xc0\x17\xf7O#-\n/\xc0z\xf1\xde\xe9\xbbf3\xc0\x1c2pO0\xe61\xc0w\xde\t\x1fD(3\xc0\xd5K4\xae\xd9\x913\xc0\xf9\r\x1a\xae\xf6\x873\xc0!\xeb8\xc6\x8a\xa42\xc0g\xbef\xc2\xfa>3\xc0\x07\xa2\x91\xfd\xc4\xd52\xc0KU\xf8e3g3\xc0\xd2\xcb\xf6u\xe5<3\xc0\x02\x04y\\\xc5\x873\xc0%\xc9+\xb0?\xe00\xc0Hhh\x04g\xfc2\xc0-d:\x1f\xac\xe33\xc0\xaaX\xd3\xee\'\xa93\xc02\x98\xfe\x03\x8a23\xc0Q\xba}i\x91U/\xc0\x0e\'\x9c\xd6#o/\xc0\xac\xfdY\x12\xf3\r0\xc0\xf1\x00\x82x\x11\xef4\xc0)\xe6\xf6\x06W\xa73\xc0F\xeb:\x0e\x0f\\4\xc0\x00u\x8d\xec\xad\x1f/\xc0\x19U\xb8\xa5\x87\x0e0\xc06\xb7P\xa8\xa4\x8e2\xc09g\xe9\xdf\x98\x030\xc0*\xcauQ\x1b\xc70\xc0\xe5)j\xe0\x94\xb35\xc0m\xd8\x16\xf47q/\xc0&g\x9f\xeb\t\xe02\xc0/\xe5S\xb9\xc4\x9a2\xc0~?\'/b\xf02\xc0\x14\x81\x89\x84\x94\xea3\xc0\x08\xae\xbbea\xd73\xc0\xae>\xbf\xc35f4\xc0,\x11\xea\x16m\xee2\xc0\xc4\x0c\x99%\xc7\xc53\xc0>\xcf\t\x80\x02]3\xc0\xc7\xbd\x8f]^x4\xc0\xe9\x12K\x1e]\xb62\xc0\xb1f\x94\xa1\xffd4\xc0[\x8e\x1d@\x0e\xab.\xc0z\xe3\x81N\xcam4\xc0\x80\xc8\xd7\x05\xdb\x104\xc0:\r\x9e/\xf4\xd33\xc0\xc7\xa1\xa5\xf1\xd0\xd92\xc0k\xe0Y\xc2k\x8a2\xc0\xb0\xb7\xdea\xa8\xd84\xc0\xc4\n`|4-/\xc0\x16\x81\xdd\xc2H\xa0.\xc0a\xc4\xb2\xaa\xdd//\xc0\xad\xc0\xd5)\xdc-3\xc0\xb7\x06\xc8\xe4\xa5\x9f2\xc0\xc0\x01\xd73\x1c\xec2\xc0-\xf5}\xa2E:3\xc0\xb3P\xb3\xbb\xc4\xf03\xc0\x0b*\xcc_\xa4\xfa2\xc0\xa0\xfe\xad\xb4D!3\xc07\x0c\x10i%<3\xc0iz_\x0b\xffq2\xc0\xbb\xcb\x8d_F\xd52\xc0\xa5?\x1a\x86\x92\xc91\xc0\x96s\x8b\xe3\xe7\x8e/\xc0\xf4\x8b_\x94\xda\xcf3\xc0\xf7\x12\x99@\x97q2\xc0_\xf1K\x9e\xb952\xc0\xe9u\x01\xb5\x8e#3\xc0\xbc\x00\xa8\x9d[\xe82\xc05\xc6\xa6\xf9\xb4\xfb2\xc0\xcd(\x9a\x1d^#4\xc0\xd7\x08-\x965\x1d0\xc0\x19-\xbb\xdf\n\xc93\xc0r\xba3\xf8\x91u.\xc0\x05\x1f\x18_\xac\xc9/\xc0\xf5+3\xbe\xa7\xe92\xc0m\xc5\x17\xf5\x02V4\xc0{~\x0c\x95\xf2b4\xc0\r7~M:\xdc2\xc0\x95\x95~\x967\x9c3\xc0]\xcc\xb0;\xba\x884\xc0S\xfe)\x0bL\xed2\xc0S\xc4\xac\xe7\x10i2\xc0\x00\xfaO\x87b75\xc0\xc4g/\xd7\xe8)3\xc0\\\xc8\x9a\x1f\x9963\xc0~\xa8\x8f\x17\xb2\xcd3\xc0\xfc\xc0\t\x1d\x19\x1f3\xc0fpb\xf7\\$5\xc0\x1f\xe6U\xa7\xc7\xa3.\xc0H\x15\xfc"\x05\x9f/\xc0\xf0\x16\x81\xbeg\x052\xc0\x85\xbb\x1a\x15nW2\xc0\xed\xfe\x98\xf2A\x192\xc0M\\\x1f\xf5\xa8,5\xc0|-\xdal\x98\x1a4\xc0\x1d\xc1\x90\xd4q\x032\xc0R\x03\xc3;\r\xd34\xc0\n\xa6\xd5\x16\x91\x8b/\xc0\xe6\xf5hYv\xa2/\xc0[\xe2\x98\xe8\x14\xbe2\xc0\x90\x98\x05`$\x063\xc0\xb5\xd6\x9e\x8f\x03\x0b2\xc0\x05\xfc\xf4\xea\x19\xc43\xc0`\x80\x19\xb5\xb4,0\xc0`\xef7\xa5\xb6\x184\xc0\xac\x8b\x98\xc9g!0\xc0\xb7\x06\x93Q\xb3%3\xc0\xcas4\x98\xb1\x040\xc0\xd5\xfe\xe9%R\xbb1\xc0\xc6_\x13\x03\x8f\xfd1\xc01\xc5HX\xd5B4\xc0\x14\xd0r\x1ee\x7f2\xc0J\xeb\x0f\x02g\x193\xc0Q\x7f\xd6,\xaff4\xc0\xe0\x15\xbf2y94\xc0\x98t4\xc6\x17\xc3/\xc0)\t\xd2\xd9\xa5\xc91\xc0Q\xec\xbc\xa1r23\xc0+\x8f~i\x7f\xfe3\xc0Ml\x923R!3\xc0\xfd%\x1e\xa0\t\x831\xc0\'DXC\x1dz3\xc0\xbf\xbc\x12.\xf0W4\xc0WM\xb6IK\x072\xc0\xa0\xf3G$R\xf61\xc0\r=\xa6\xc0T\x175\xc0\x89 Cq\x97\x135\xc0\xe5\xda\x8eQ\x1a#3\xc0(?\x8c\xa3\xad\x9e/\xc0S\xa5D\xe5GU4\xc0\xea/\xef\xb26\x94/\xc0\x11\xb8NhV-3\xc09\xaf\xc7\xf29s4\xc0b\xe6m\xbc\x08\xe95\xc0\x0bV\xd9?\xe5$3\xc0\xb76`\x05h%4\xc0\xf180\x82*\xd92\xc0\xcd\xf2P\xf6MA3\xc0*\xec\x0b\xcde@0\xc0\t9\x8faI{3\xc0\x04\x12\x8bR!f3\xc0^\xb9\n\xd4\xe0\xd23\xc0pe\x9f\xc3\x8a\xec2\xc0K\xe5\x97*6\xf93\xc0C"\x1f\x8d\xc553\xc0KX\x99$7q4\xc0\x96_\x9ca1-5\xc0m\x86\xb0z\x7f\x133\xc0\x08\xae\xe35L\xf42\xc0=\xdf\x86Io\xa5.\xc0\x8b\xd2\xb3\xe9\xb0\xbe/\xc0\xd6\xf1x\x7f\xd7\xf42\xc0{\xb1&\xbc\xbc#3\xc0>\x13\xec\xa2\x03\x9a.\xc0T\xc5<\x96\xf7)3\xc0t\xf0\x10\xa3\xc0\xfa4\xc0xl\xcb\x04o\x185\xc0\xe6,\x03cd\x183\xc0\x04\xb9\x94\xf5"#5\xc0\xdcw\xff"\xd2\xbe2\xc0\xf5h*\x80\x91n5\xc0L\x07\xa4\x0c\xc8\xe83\xc0\xb3\xce\x94\x0f\xb3!3\xc0\x00/\xcb^\x99\xf3/\xc0\xe5\xbd\t"\xa5u3\xc0\x0b\x90\xf2\x92\xf5\x162\xc0\xed\xdf{\xe0e\x005\xc0\xa3OV\xe1au5\xc0wJq\xa2\x0c53\xc0x\xbc\xa0P\x12D3\xc0\x0f\xd7\xce4cU3\xc0\xb9\xf6\x88\xea\xdb\x013\xc0\xa2\x19\x8a\xf0\x8b)3\xc0\xceMfp\x9bt/\xc0\x008\n#\xb1\x1e1\xc0O\x15~6)r4\xc0;\x05O\x01\x14\x035\xc0\xea+\x9c\xbf\xeb 3\xc0A\xda\x12\xf96\xdb3\xc01\x86h;\x9d\xb91\xc0\xd32>\xd8F\x892\xc0\xf7k\x00g+\x822\xc0\xbe\xc7^:\xfc\xc23\xc0\xf7\x02\xa6\xb3]\xed3\xc0\xf8u\xc8\x04c\xaa/\xc0\x06_\xbe\xfd\xda\xaa2\xc0\xff\xf5p\t\x05X0\xc0\x02\x0b\x84\x1f\xd6 3\xc0\x91\xf1\xb1\x15\x9f\x177\xc0\x19\xd7\x86R\xf1\x113\xc0\x98|\xcf9T\xd62\xc0\xbe]L\xc1\xedp4\xc0"\xfb[\xf1\xcb\x8f2\xc0\xb7\xd1"\x18>}3\xc0p\x1b\xc6\xcd*\xaf2\xc0\xf3\xe6\x0fiS\r4\xc0\xc2z\x8d\xd5\x00\xfb2\xc0QqW\x7f\x07\xa43\xc0\x00)\xd6\xe1\xc8\x064\xc0\xff%\xd33\x8e!2\xc0\xafLk,\x00\x075\xc03\x8dU\x89\x9fg3\xc0dW\x88\x87\x8c\xe03\xc0\x14\xd5\xce\x190\xba2\xc0\xcb\xaa\xde\xcfP 3\xc0\x97f\x91\x88QY1\xc0\xb1w\x8bC\xad\xf90\xc0\\\xce\xbc\xe2\xf4\xbb2\xc0dk\x1dx\t\xd02\xc0\xdb\xee\\\x9a|5/\xc0<\x01\x03Z.|4\xc0\xee\xe7E\xc7\xe1E3\xc0>R\\\xa2\x93\xfc2\xc0\xe9\x1f\x94M\xa6\xd92\xc0\xe8\xbbDp7\xe03\xc0\xb70\xd0x\xb4\x142\xc0=\xd7\xe1\xac\x89w/\xc0\xc8\x10v\xd8\xcc\xde0\xc0F\x0e\x89\x926\xe42\xc0\xb6\x1f,\xd8\xe4\xd22\xc0\x1a\xd29\x06\xb3N4\xc0\x86\xf90\xc1\xb2\t3\xc0\x9c\'\x86m\xf8\xfe2\xc0\xb2\xce\x1b\xe8\xb1\x1a2\xc0z\tc\xaa\x1d(3\xc0\xc0\x95\x9f\x9as\x1b2\xc0\x88\xe5\xe7\x15&@4\xc0\xe1\xae\xb9b\xcc\xd5/\xc0`\x92\xc2y\xe9\xcb0\xc0L\xc1\n\xd3dG4\xc0/\x10\x9f\xda\xc1\xbc3\xc0\xd6\xd0\xbd\xfa\xb5\x1d4\xc0<=\xeb<\x1aX4\xc0\x8f\x84\x8e\xb5f 2\xc0\x18\xe5\x15\x0e(\x854\xc0\xcf]Bw\x87\xc23\xc0p\xb3\xebdyW1\xc0\x88\xa7\xf8\xf7H.5\xc0\xaaO\xd2\xb1\xff\xbb4\xc0\xc5\x13\x8c\x1f\xe134\xc0\\}\xfd;\x04\xe22\xc0H\x95\xc7\x8a\xb9\r3\xc081\x9c\x1e\x95\xb63\xc0\xa7\x00S\xae\xe6\x854\xc0\xe0>\xa9\x14\xbf\x844\xc0\x10;\xe6\xbf%\xdf3\xc0\x15\x1f\xa4\xc8\xf0j4\xc0\xd2"\xbf\xb5\xf3\x0f0\xc0\xb7\x10\xec\x99\xc4,2\xc0\xe3Yo\x9f\x7f\x173\xc0\x04u\xef\xb29\x8c1\xc0\xa4\x88\x86\xeaM\xc12\xc0\x02Q}\x0f\xec\xdf3\xc0x\xb6*\x90c_2\xc0\xfc4fq0\x8a1\xc0\xfa;,\xaa\xdd\xe03\xc0\xe6q4\x16w]4\xc0dfbW(\xb9/\xc0ER\x13\xce*v4\xc0\x89\xc6d\x957\xfb2\xc0_\x7fc\xa0\xa1\xa35\xc0Z\xf2\xd5[\xf8]4\xc0\xbb\x15\x8e\xfe\xa0\xee2\xc0\x86Yq\xc5 \xe03\xc0\x94\x12\xcb\xe4Ud4\xc0Ou/\xffJ\x924\xc0M\xba\xa5\x12\x80\x123\xc0_\xb8\xeaa\x8d54\xc0\x11\x17\x1b\x9f^\xdc3\xc0H\xb3\xc5\xc3\x00\xd8/\xc0\x1f\x13\xc2Y\xedd/\xc0\xade\xa9\xac\xf6\xdf3\xc0\xad7\xd4\xdfr\xce4\xc0P\n\xa1\xba7[7\xc0\x143\xe7bs\xd33\xc0\xa3\x18~\x80\x16%3\xc0W\xd9\xe8\xc2\xd1\x1f0\xc0\x97n\xbaD\x96\xcc2\xc09\x8c0L\x9f\xb22\xc0\xc9\x90\x83\x0by\x944\xc0z\xb6=\x12z\x123\xc0\xa5\xb6\x05\xdc4W7\xc0f\xd5\xdc\xbe\x8d\x8b4\xc0c|\nW;v1\xc0|\x1c\x87\x83\x1a\x9b4\xc0G\xd2\xa0\xb1\xe3c4\xc0\xab\x01\xd2/E!3\xc0N^1K \x1a3\xc0\r:\x85\xd5%?3\xc0\xe9]d\xdb\xadB5\xc0\xd1\xcb\xb4\xb4y\x183\xc0\xc3\xfdJ\x84\x16}4\xc0\xfa \xfcR\xa6\xff5\xc0`\x0b\xa9\xca\xdc65\xc0\xd9\x87t\xd0M\xfe2\xc0\x96\xed\xf9\xed6\xd12\xc0\xff68\x954\x9e0\xc0H\x86\t\xcd\x8aX/\xc0\x95\x11\xa1CT@3\xc0(\xe5\xc3\xac*\xc42\xc0O\x12V\xe2\xbc\x054\xc0\xf1~3\xa9\xf4\xa51\xc0\x0c\x14\xacz\x80\xd6.\xc0\xa74\xa5}\xa3\xe91\xc0\xb7Cmb-\xf8-\xc0\x932s\xcda\xbf4\xc0E\x19\xaae\x8d\xe83\xc0<\xb4aj=$3\xc0\x17\x8e!\x1c\xda\x084\xc0|\xeb|\xc3\xca\x844\xc05|2O\x92@0\xc0w\xab\xcd\x94$\x163\xc0#\xe0\xc6\x08\xa6\x003\xc0\x91\xfe\x8bi\x9d\xbb4\xc0\xa1\x9c\x0f\x89\xf2\xe14\xc0F\xc1yg\xd2\x173\xc0h]s\xba\xfd\t4\xc0I\xba\xedo\x14\x02.\xc0\xd3\x8d\x14\xa8\x03G3\xc0\x8f\xf0\xcc.\xee\x1a4\xc0\xce}e[\x10[3\xc0C~\xac\xe7\xc8\xa91\xc0\xdf\xb3\x8cG\x85\xb32\xc0\xb7\xfcj\x13>\xb03\xc0V\x1a44\xc4b3\xc0[m\x1e\x06b\x011\xc0\xee\xd2C\x89\xcb\xb32\xc0\xe4\xd0\xd8\xa3\x11A3\xc0\xabe\x85\xad\xed;5\xc0\x1f\xd1\x92*\xcbj3\xc0\xd4\xca\x11":\xf22\xc0T\xe7\x00(/\x0f0\xc0\x8c\x82\xbd\xa8\x15%1\xc0MOcu\x8f\x885\xc0\x00\xcc$\xbd\x01\xaa.\xc0\xbe\x9c"\t\xcbw2\xc0\x11y\x08\xbe\xf9\x963\xc0\x83\x9c\xad\x1b\xb9,3\xc0m8d\x03\xc7\xe43\xc0\x13\x9cV\xdc\x0e@3\xc0\xd85\x12X\xd2\xfb2\xc0\x92\xcf\xb3\xd57\xb24\xc0!\xb5\xb8x!p3\xc0\x0e\xa9`\xb7\xc352\xc0\xa9^7S\xcc/2\xc0[s\x81\x1a\x83\xe93\xc0,\\\xe5G1\x8c4\xc0\xc4\xe1\x98\xbf\n\x8b3\xc0b;\xa7\xa0\x19B4\xc0\xacqN\xe6c\xbc4\xc0e\x96\n\xee\x91\xd32\xc0\x04\x94\x1e\xf4\xe1\x913\xc0Qk\n\xbd\xa2\xcc2\xc0\xfc\x02\xcd\xa3\xdda2\xc0\xbd\xc9\xbc\xe6gG3\xc0\xb5\x89 \x89\x8f\x8e1\xc0\xcf\xcc\xad\x00\xe9\xfe3\xc0Y\xd7~c\xd5\xe31\xc0\xe4\xb7\xdbm\x07\x175\xc0\x85\x03\x06\r\xe5-3\xc0\x89\xad8\x81673\xc0X!\xc3\xd5ft5\xc0H\xcb\xf9[\x9e,4\xc0\x9eu\xb7\x99x\xd13\xc0Ei\xa0C\xbf\xf03\xc0\xf58\xc4L\xe2\x9e/\xc0\xbe\x13\xd2g\xba2/\xc0\xbfkk\xbc\x8bh5\xc0\xb6y\xc7\x8e\xeb\x934\xc0}\xc1\xb5\'\x1e\x864\xc0\xe7\xf7\xbe\xe1p\x943\xc06T0\x8dw\x003\xc0:\xc0\xb6UZ+3\xc0\x84q^$\x87Q4\xc0\x944\xbaW \x8d1\xc0"9\r\x8b\x1d\x9f3\xc0\x9c\xf9IJ\xeaf1\xc0\xa9\xa5\xb7\xec\xc6\xb23\xc00\x12XJG\x073\xc0@*\xcf\xc7\x91\x052\xc07\xd9^\x10<a3\xc0c!Q) V3\xc0.h\x80\xec$o2\xc0v*n\xe1\xb7\xbd0\xc0\xb5\x84\x10\x15\xff|2\xc0<m\xcb\xf9\x9b\x065\xc0\x9f\xdb\xa8-V\xf12\xc0\x0b\xb7\xaa\xbdR\xe82\xc0\x8cv\xee[\x8da5\xc0\x86\xc1\xc0K+\xaa3\xc0\x1fsX\xf2+\xf42\xc0F\xf6\xbbL\xc7\x043\xc0\xbbi\xd8a\x87\x9b1\xc0\xa5\xd4d\xc1\x9fu4\xc0\x1aM1\x82\'\x0f3\xc0\xe8\xfc\xbb\x95\x81\xc94\xc0;\x1a\xc2tKt3\xc0`\xf7\xd7\x10t\x025\xc0\x9f<P\x88\x98L3\xc0\x05\xa4\xa2(\x94=3\xc0tKl&_\x993\xc0\xbf\xc1\xdb\x18\x9074\xc0\xf6\x1a\x04i\xfc\xec3\xc06\x98\x0e\x95\xd5B.\xc0\x9d\xe4T\x97\xe3\xe41\xc06\xd8\xed\xfb\x87\xf91\xc00\xfc>\xa9\xb1\x015\xc0\x91\x18:\x13\xda\x8c3\xc0]\xafR\x15\xf2\xbd4\xc0\x01i\x96\xcb\xd1;3\xc0\xb7\xc5\x1e\x8e3\xd01\xc0\xf2\x85\xd0\xaa\xe3t/\xc0Q\x9cw7\xf5\x90.\xc0\xe3\x81\xe1\x11.\xf82\xc0\xafv\xa5/\xc6\xdf3\xc0U\xc1M_\xc4s2\xc0q\xdcFY\xf7\x0c4\xc0F\xeb\xafd\xcb!3\xc0N$T\x9f2C5\xc0\'|\xe3\x81\xeb\xe82\xc0s\xe7\xbe\x06\xed9.\xc0\x97E_\xdd\xcb\x0c.\xc0\x82\xf7k2\xdep3\xc0\xe9[\xf2W\x1d\xd04\xc0\xde6c\x85\xd0\xe32\xc0\xb0\xf8\xc48\x04\xf62\xc0\xffQ\x99\x8c\xf1\xc84\xc0\x12\xa3p\xb6w\xec3\xc0>\x14\xb9\xcf\x9a\'4\xc0\x94\xca\x1d)\xd1A2\xc0K\xa8.F<84\xc0\xdbf&\xfc\xaeP4\xc0\xd1:\xe7!\x13\x974\xc0\x86\x82\x80\xd2\xc8;4\xc0\xc3\x809\xec\x97\x004\xc0B\x81\x84.qb4\xc0\x81`\xa4G/e/\xc0\x188\xec\x04\xcd\x973\xc0\xf4i\xe2\x9e\x91\xfb2\xc0-<\xbfs\xe543\xc0\xc7E\xc6\xddF\xa2.\xc0\x1c\x92\xe4\xda\xb3\xd23\xc0\xa6%iLC62\xc0d9@/.\x1f3\xc0\x94\x14\xd8\x96:F3\xc0b\x8cw\xc2\xc5\xed2\xc0\xa0\xee\x1dr\x08]4\xc0\xae\xea\xa9*Er3\xc0C\x08\xc14{\x9f4\xc0\x97k\x89\rYz-\xc0\xbc\x83wb\xd7M-\xc0\x9f\xa0G\'S\xc03\xc0\xb5\xff\xe4%\xd4\xb03\xc0/\xd56\xca\xa1\xe14\xc0\xcf\xaf\x12"\xe0\xe04\xc07\xd2K[\xdbl2\xc0|\xd3k\xeeY\xd82\xc0\\\x9c\x12\xc6MT2\xc0\xc0j\xfd5\xf5B/\xc0P\x1f\xa8\xf6\xb0O1\xc0\x91\x81T|\xace0\xc0v\xca\x8f\xe3\xac\xd42\xc0\x19C\xc8\x1e\xe9\x043\xc0F\xc9\xda\x9bZ%-\xc0\xb5\x9cF\xe2\xe8\xec4\xc0\xb0\xc5\xa8\xdb\xdd(3\xc0\x92\xde\x14\xad@\xe02\xc0u\x06\xc4\xad\xe3\x103\xc0(\xe3^\x8b\xa9f2\xc0\x97xO\xf2\x02\x974\xc0\x10\xa4\x91\x17\x1c\xd74\xc0C\xb9\xb5^Y^4\xc0\x9fO\xa4\xeeTZ3\xc0\xc5\x1a\x13\x13\x87]3\xc0\xbe\'\xd5\xb9\x84s3\xc0\x1e\x0b#\x9c?\x06.\xc0\xfa\xbf&\x0f\xa7I4\xc0\xbb\xae\xc3y\x9c\xf72\xc0\xa8\xa9\x84\xcdg\x1f4\xc0\xa8\x00@\xff\x1dw-\xc0u\xab*\xadi\xe5,\xc0"\xc4\xeeJ\x00c3\xc0kd\xac\xad\xc9\xf71\xc0X\xd2\x1f\x07\xef\xa04\xc0|\x8c[\xb6\x9b7,\xc0&\x98P\x94\xed\x083\xc0\xc3\x9f8c\x97w4\xc0\xcc\xe3\xf2\x94\xc0\x864\xc0\xbe\x81~W\x85\xbd3\xc0\xe0\x1d~\x9e\xfc8/\xc0U\x1dP}\tT/\xc0E\xe8\x14\x8a \x064\xc0\xd6\x1fP\x90\xc7<2\xc0D\xa6\xafO/ 2\xc0nl\xd3\xday\x075\xc09\x84G\x84\xaaq3\xc0H\xb4\xd7\x99\x14 3\xc0&^\x8eE\xd9\xd1.\xc0\x9f\xe4\xd3\xdb\xa9:3\xc0\x0f\xf2\xf3/((-\xc0J\x13`\x92\x00>2\xc0i\nK\x81\x1b`2\xc0\xf0\x1a6\xe6\xfb\xa42\xc0\xf9\xed\xbf\xff\xb6\x003\xc03!\x1c!k\x972\xc0z\xfd\xf0<yr2\xc0\xd0z[\x8bE\x192\xc0\xf7\xb9c\x00\xdb\xa82\xc0]\xef)#\xa3\x953\xc0\rv\xf01\xc1L2\xc0\xda\x02\x19\xe2\xed\xad2\xc0\x89H\x9f\xd1\xfb\xbe0\xc0\xdcl\xceA\x17u4\xc0x(@X\xb9L/\xc0C\x1a\xc4\xf2\xcb\x863\xc0\x19\xd7\x03\xe0jM6\xc0\xe5\x14A\xdd\x19@1\xc0\xf5c\xca\x0f\xc0B1\xc0{Q\x03\x1a9\x1e3\xc0!\xbd\x19~\x90\xb92\xc0$\xde\x9c\xf5?\xeb2\xc0U\x0e\xd7d_Y4\xc0\xaf\xc9\xc5$\xe9N2\xc0\x96T\x11\xf6\x1c\xab2\xc0R&\x97\xb5\x0f\x054\xc0-\xb4\xad\x9c\xcc\xdd1\xc0\xca\x9f\xd7\xdb\xe5\x9b.\xc04\xf5\xe5R\x1e\xfa/\xc0\x84\x97z\x89\xdd+2\xc0\xdd\xa9\xf0>\xf0o0\xc0Pev\x97e\xf52\xc0\x06\x14\x92\x12\xddW4\xc0\xc1\xce\x07\r\xcdQ/\xc0N\xddu\xe4\xea7/\xc0\xec8\xc8=\xa6\xe14\xc0\xbb\xe6\xbb\xc3\x1c\x87/\xc0\xa4\x8e\xb8\xff\xd9\xdd1\xc0o\xd5\x16.\x11~4\xc0\xa7\xf7\\\xba\xffp4\xc0\xde\x9d\xc0\x17]\xf02\xc0\xb7\x9c\xf9\x17R\x880\xc0\xaa1SF\tx1\xc0 \x83\xc0\xeex\x8e.\xc0\x9e`\xe9r\xf5\x142\xc0\x0f\xc1\xae\x9a\xf7\xf21\xc0\xb8J$\xe1\x03\x8b4\xc0#\xfe\xe11\xd8\xfa1\xc0\xc43%4\xf9R4\xc0\xa7\xa6~n\xab\xe41\xc08\xd0v\x7f\x97\x1f-\xc0>\xe2)Y\x89\xb83\xc0v\xb3\x18\x8f\xf4\xe4.\xc0Y\xe7vT\xa1"3\xc0)-\x1c\xc9\x97\xfb2\xc0\x84\xa8:\xde\'\xb2-\xc0@\xcf)&\x9cQ0\xc0H\xb6\xf3!h\xe62\xc0\xbay60\xb2\x923\xc0(\xca\x02\x8d\xba\xda/\xc0\x0e\x08S\x88sc2\xc0\x08\xeec\x96\x03v4\xc0\xf8P\xa8~\xca^2\xc0\x86#\xea\xe3\x06\xfa1\xc0\r\xd2\x9f\xa1N\xe62\xc0\xd1m\x8a\x9b\x8030\xc0#\xd0\xa1s\xc3\'4\xc0\xcb\xeb\xe3u.G1\xc0\xca\xbe\xa7X\xec\xae2\xc04\xf9\xc3%l\xfb3\xc0\x8c&\xe4<\x9a\xd21\xc0\xfc\xa7\x9b-\xb0\xa00\xc0\xfd\x88j\x10\rR4\xc0\x82&\xf3\xb0\xc6\x0e5\xc0\xa4\x1b\xad\x03[\xbf2\xc0,K\x05H\x94\xd92\xc0\x92\x06L\x1e\x9f\xe2-\xc0\xd2\x9fAB\xa3]4\xc0\xe7\xc5\xb3D=\xdf1\xc0\x93C}\xaac\xc81\xc0\x97\x80\xd8p\r\xe9/\xc0\xfd\xf8C\t\x0035\xc0\x96\xcc\x86\x1f\xfd\xf32\xc0).\xc2\xa4\xe6\x9e1\xc0D\x19\x85m\xcc\xcc,\xc0\xe3\xed\xa5\xbf\rz1\xc0\x05\xb2\x8b]\xcc\xcf2\xc0\x16\xa8\r\x7f\x97P4\xc0\xdb\xe0j\xb3,l/\xc0\xbc\x89\xd6\xca\xb1\xc03\xc0\x8f\xea\xba\xb6\xb4z2\xc0\x19\x19\xbe\xc7\x15\xc72\xc0\xca9\xa8/\xda83\xc0\xca}N\x1a\x18(2\xc0\x9e\x00\xa7\xf8\x86\xb13\xc0(\xa7*\xbf\xa5\x8a2\xc0\x8dw\x15^R\x164\xc0\xf0+\xd8*\xe0L4\xc0\xe4\xfbh^\x0f%4\xc0\x98\xb6\xd1\xa9\xa0h4\xc0\x01x\x11\xdcQ{4\xc0\x85\xb2Y\x87\xebN3\xc0n\xcb\']\xdc\xd62\xc0%\xa9\x14\xd8WH4\xc0!N\x05x\x9c\xda3\xc0g\xf4\x9e\xdbbk2\xc0\xa2\xc3\x17\x0b\xb8\x185\xc0\xeeQ\xc16\xca\xde2\xc0*h\xf8\x9e \xf73\xc0\x97\x03.\x0cR\xcb2\xc0d\x1d\x9d+s\xac1\xc0\x04eU\xf0Ki3\xc0~r\xd9\xc3\xfaR2\xc0\xa3\x0ef\x88\x95\xa73\xc0\xdc\xfaD\xca\x03\xf63\xc0B8\x99\x08\x04\x904\xc01:\xe5\xdc&\x812\xc09\xe0\xbd\xe8\xce\x0c6\xc0\xe6\x98o\xcc\xa9T1\xc0}\x01\x971\xdd\xc31\xc0bh\x18D\xa3\x882\xc0\xbf2_\xdd\xbaN3\xc0~\x8a\x9a\x04\x9292\xc0\xdb\x9fL)\xfe\x933\xc0^x\x82r\x1ef4\xc0\xf7$]\xf2\xae64\xc0\xe1\x8c5\xd0\xa2\x973\xc0[\x99\xc2\x95[\xd92\xc0\xc8\xf7\xae\xa7\x00\xb94\xc0\x1a\xb6\x00+\xe8 2\xc08\x06`\xbb\xda<.\xc0@\x9f\xf5^"\x050\xc0\x8aI\xc52\xc28/\xc0\x99\xd7\x80\x9f\xf6\x123\xc0[\x83L\xd4\xad\xec3\xc0\xfdKz\xf1\xce\xdc3\xc0\x17\xb3#\xb4\x83\x040\xc0\xe5\xf1\xfdN\xc6\xee0\xc0(p\xd4\xc72\x1e3\xc0x\x05\xef\xcb\x17\xbb-\xc0SiHk\xba\x823\xc0,\xc9~\x9eb^4\xc0\xd6&\x98\xda\x15\x0b4\xc0\xb1\xfc\x94|\x8b#3\xc0\xb9\x04\xddi\x97\xc8-\xc0\xd2\xf0\xed\xc6\xe2\xec3\xc0\xb2\x05:\x81\xcf\xe33\xc0;\x95\'RF\xf33\xc0\x14f\xfa\xcam\xb90\xc0\xdd\xc4\xca\nQ\xe9.\xc0\nQ\n\xbb\x98\xdc3\xc0\x0c\x99\xff\xc3\x0c53\xc0q\x8aC\xe6\xdau.\xc0w\x18\xe6\xe9c\x0f5\xc0\x8c\xdf!\xe4I\xe9/\xc0\x8d\x82\xc9~\xd4\xe13\xc0\x88s\t\xb6:\xe00\xc0\x9c+\xd5\xaax\x854\xc0\xfa\x0f\xda\x14\xd1\xcd3\xc0\xd5\xe4\x98\xb0g\xeb3\xc0\x89@\t\xd0Q"3\xc03\x1f\x9f\xb0\xc0\xf93\xc0l1\x86\xde\xa3\xea2\xc0Jb8\xaa\x00\xd72\xc0\x9a#0\xa2WT3\xc0\xd7\xe8\xa2\xdb\xf1"3\xc0\x1e1;\x91\x9c*3\xc0|\x83\xc9v\xe1\xc82\xc0\xd07Oj\xa5\x1b2\xc0\xc3\xbf\x85\xfe\xa882\xc0\xbf\x915\x1b\xa4\xd22\xc0\xde\x1a\x9a\xe3\x83\x824\xc0=\xc4\xf8\xde8\x042\xc0\xcf\x16\xb4*\x94\x8b2\xc0\xd4\xbc\xaa;U\x141\xc0\xe6\x8f\xab\xf5!\x032\xc0\xd0\xd3Dl\x04\xf63\xc01\xfb\xcd\xc2\xbe\x894\xc0\xfa\xd9\xe7)\xadf4\xc0\xbc\xe4\xf9\xb0O62\xc05\x9dG.\xf3\xfd1\xc0\xf2\xa4\'\x9f\xd2,3\xc0\xad\xaa4\x10\x9cZ4\xc0u\rd\\\xc4\xb03\xc0\xd9\xb6\x9ae\x92N3\xc07\xcc\xc4;\x9a43\xc0\xb3\xb2M_\x87R2\xc04\xe7\x02\xac\xd8\xe63\xc0\x84D(\xe7`60\xc0\xc1v\xa9\xfc\xab@3\xc0\xa4\x80\xdb)\xc5\x183\xc0PWr\xf3#\x152\xc0|\x10\x89\xe4U\xb43\xc0\xf8uG\x1f\xf6\x994\xc0\xb2\xc4\x0e\xf2\xa0#3\xc0\x1d\xed\x01\x0e-z3\xc0\xf27\xc1\xae\xef(2\xc0eZ\xca\x7f\xf603\xc09=\x9c\x13\xa2\xe83\xc0q\t.t\xba`2\xc0\x1d\xc6\xfdO\xb4c2\xc0\x8b\xd1>P\xfe\xf02\xc0\x1e|P9\xcb\xbb2\xc0u\x00[E\xe0"3\xc0\xa1^\x8a\x8f\xc943\xc0{=\xb77\xab\xb8/\xc0\xd7\xb99\xe8\x87\xa93\xc0\xd5\xd7\xd1\xc8\xb5c2\xc0\xaf\xcax\xc2\xd8\xa23\xc0\xb65\xa7\x03\xa7\xf9/\xc0n\x84\x13G\xa9n4\xc0:(hF\xbd\xb54\xc0\x05B\x0f\xad\xc1\x0e0\xc0M-\xbb\x9a\xa0Q2\xc0\xdd\xd6\x91\xcdb\xff/\xc0Lt\xe1\xa3\xd8\x083\xc0\xf4\xb2\x12\xf5\xc9\x103\xc0!k\xe1\xc95\x171\xc0\x86\xc5V\xefN13\xc0\xc9\x9c\x1e\xebK\xbc1\xc0\x9f\xcdl\xee\\\x973\xc0bGb\xe1\x93Z4\xc09"!\xab\xa5\t2\xc0\x97\x87"\xac\xbd\x1a2\xc0\x96\xc4\x9a\x8f\xcf\x140\xc03\t\x8c\x05\xf6\xef2\xc0\x90\xdd>\x14f\xa23\xc0{9\xea9\x8e\xe82\xc0^nJ\xd0~03\xc0MsO\xe4oI3\xc0\xa0,\xcc\x05:\x1a/\xc0\xc3J\xc5\xbb\xb8\x056\xc0jl\xc12\x9343\xc0\xf1\x0c\xe5kn-3\xc0)S*\x9e\xcd,3\xc0\xdc0\xee\xee\x8f\xed4\xc0:\xbag\x14\xd6\xeb1\xc0F\xf4.\xc7\xc3\x064\xc0\xac,\xaaV,\x873\xc0C\xcd^\xe0\xd7/0\xc0gM\x17\x8b\xa7<3\xc0\xc0_p\x06o\x073\xc018\x9d\x7fh\xa83\xc0;N\x1b\xe8Pi4\xc0\x1a\'!@\xeb>3\xc0\xa42\xed4\x9c\x953\xc0\xaf\x93\x1d\xf1:\xf02\xc0L\xa7\x89t\xf4J3\xc0\xea\r\xd9He\xdd3\xc0T?s\xdb4k3\xc0\x85\xa6\xb4!u.3\xc0;Z\x8c]\xf5\x854\xc0\x96\x9a_~\x16v.\xc0\xb1\xdf\x90a\xb5\x0c3\xc0_\x8d\x1f2\x02\xd7/\xc0[\xadm\x1dL\xd62\xc08\x90\x8ft\xed\xba4\xc0\xa3\x01O\xfbyf2\xc0M\xd1\xa1\xe4\xf5^5\xc0\xc7\xf9\xfa\x1b=45\xc0\x8d\xc2\x1d\x83\x18\xb74\xc0?\xbfx\xe7\xfck4\xc0ef\xd1\x8a\x9ac2\xc0\xaf\xdb\xe8\xe28\x834\xc0f\x18\x90W\xc3m4\xc0]f\x8b\xc6\x1bO3\xc0#2d\tNh2\xc0\xef\x842\r\x1fA3\xc0\xa4\xd4\xf3x+\xfc2\xc0\xf9\xbc\xda?\xa2\x822\xc0\x96\x8b#\x93\xa1x4\xc0\x94\xddF\xcaH\\4\xc0Bx\x93Z\x02\x9f2\xc0\xfc\x86\xed{=\xc91\xc0\x89\x86\x1e\xd8u\x062\xc0\xfc\xd9\xad\x1e\r\x952\xc0a\'\xae\xe1l\n5\xc0Q\xf7\xb9L\xcb13\xc0\xb9\xfa=\xd2\xc6-/\xc0V.\xafj\xb1_4\xc0"\x80\xaf;T54\xc0p\x86\x02H\x03\x8d3\xc0\xb9\xfa`\xc7:\xb1.\xc0&\xdd\tI\x81^2\xc05\x19Suo\xce3\xc0TP\xee\xa7W\xd12\xc0N\xf6\xfb\xa0\xc4`3\xc0Fc\xec\xd3\x8574\xc0\xf7\xd7%\x03HD5\xc0G_\xa3\xb1\xfa\xfb5\xc0z\xba\x81\'\xc543\xc0\xeb\xd4\xcc\xa99\xbe3\xc0+\xa7\x0b\xca\x0bH3\xc0\x96\xc3\xe5\xb3\xc3C3\xc0\x98|G\xf0\x91\x164\xc0\xc0\xd4\x08\xfb\xa934\xc0\xfb@\xe1OK\x010\xc0\xb3u\xa4\xf7\xdc^5\xc0\xeb\xc9|\x84\x10\xff1\xc0/R\x03F\xdfQ/\xc0\x12\x97-U\xf3i/\xc0\x00\xa1;\x89\xaf!2\xc0\xa9\xbb\xdc\x94\'A4\xc0\xfa\xf6\xae\x84\xd8\x104\xc0o\xb3\xb5\xd6\xda\xe84\xc0\xda\xabV\x8e+\xeb2\xc0>\xdeb\xd0a\xfa/\xc0\xefS\xe1\xdc\xc5\xa6/\xc0\xcc\xeeUn\xc3I2\xc0\xe3c\xc8\xa8\xe8{4\xc0%\xeb\x01\x96@t/\xc0px\xc084c2\xc0\x86nb!\x97\x8d0\xc0\x80\x08#\x95q\xe22\xc0\xdc0[\xa3\xe6\x165\xc0\x121h\x05&\xfc0\xc0\x10\xf5\xbd<\xbc_2\xc0/ks6\xe5z3\xc0\x06\x85\xc9\xca\xaa\x025\xc0z\x1f*\xd2\xe4y4\xc0\xf5\xb4\x8c\x93(14\xc0\xe5\x14\xda\xb4\x01\\4\xc0\x9d\x0bX\x89\xe7n3\xc0\x81; ?\x00\xa45\xc0I\xbfm`\xfe33\xc0 \r\x18\xb0\xf2n/\xc0\xe6\x1c\xb8\x9be\xff1\xc0\xe2\xfd\x84\'\x9c25\xc0\x00\xac\x00$\x98\x1f3\xc0\x87e\xa602a/\xc0D\x84\xea\xf2\xc3\x081\xc0\xe5\x1e\xdc(\xafN3\xc0B\x8c\xee(+\x833\xc0=\xa3\xa6[\xf3:3\xc0\x18\xbe\xaf\xfb\x9f^2\xc0!(\xfaw\x04"3\xc0\xe1b"\x02\xf9\x042\xc0\xaf\x0b\x11u\xb8\x8a4\xc0 `\x00\xe4\xbfL2\xc0\x8eBh\xad\x96W4\xc0\xffW\xd3\xb7\xd6\xea3\xc0\xcc_\x8c9\x8e\x933\xc0d\x87\x0fV\x1eu5\xc0\xcdUr3\xc2\xb95\xc0\x9b\xc5`\xb6|\xb91\xc0\x12\x00 \xb2\xc553\xc0\x1b\x0c\xb3e\x99\x165\xc06\xff\x02M\xa8w4\xc0\xff\xea\xfftf\x165\xc0\x0c\x12 \xea\xaa\x854\xc0\xf1Z\xfc\x0b\xa8c4\xc0\x7f*\xcee\xc6E6\xc0\x97\x08-?\xb2\x9a3\xc0E\xd3\xd4\xd2\xb7\xeb2\xc0\'Z-\x15\x99>3\xc0\xc8\xce\x04pG\xc80\xc0D\x17u\xca\xb9\xf83\xc0\xef.\x907\x04F5\xc0#\\4-\xde$3\xc0,\x97\'\x83\xe4\xec3\xc0|;\xbe\xf16\xfe.\xc0\xd9\x99\xf4O\x96z4\xc0J\xb3"\x07 :5\xc0\x0b\x1e\xeceE\xaa1\xc0y\xfc\x1d\xabEe3\xc0!\x17ZUC\xd32\xc0\xf0\x7f*c\x87n5\xc0s%(\xd8\x08<3\xc0`Q\xf2\xb7\xaa\x084\xc0\xda\xd7\xfd\xd9\x1b\xbc2\xc0\x17I\x99:\x96\xb64\xc0\xee\xff\x85\x05%z1\xc0\xba\xeb\xbb\xb53\x92/\xc0L)n\xcb`"3\xc0r\x1a\xc7\xa0\xc2Z5\xc0\x92\x9b\xe0)\xbf90\xc0\xf1\x18\xdf\xee\xfe\xc0/\xc0\xd5PU\xef\n*3\xc0sm\xe9B"\x0e3\xc0S\x05{\xdc<=5\xc0n\xdcc\x95":3\xc0/&[+4\xf03\xc0\xfdW\x1f\x8d\xc7^3\xc0$l"\xe2x\xcf0\xc0{\xe5\xf8\xd3\xeb:5\xc0\x97\x1b(p\x13\x8a3\xc0\xe5I:1\xf4\x013\xc0O\xdc\\\x84F\xd52\xc0\xf5\xd3;y\x80\x93/\xc0\xc4pH\x02\x15\x9d/\xc0X\xf5\xd8\xafY\xfc2\xc0\xd5\x03\xfdS\x07f4\xc0a\xe9\t\xea*\xc32\xc0!"nPE\\3\xc0\x04GB\xc5\x0535\xc0aC\x88\x11N\x963\xc0\xd3G\xf4\xc1\xd0\xbc3\xc0D\xeb\x0c*\xce\x884\xc02q\rV\xbd\x9a4\xc0\xf4\xc6\xb7\xf9\x84\x9a1\xc0.\x90\x00\x8e}&4\xc0\xe5B\x816\x88\xf85\xc0\x17#ph\\?4\xc0\xcdq\x04\x11\x82\x864\xc0\xd5\xe1\xdd\xcb\x82\x1b5\xc0\xea\xdd/\x89\xb9\x803\xc0\xe0#/\xb0\x07\xbb.\xc0\xe9\xf44s&\xed2\xc0\x9c\xaf\xefgF\x9e1\xc0\xa0\xab\x9e\xd9\x84\xe82\xc0J\xbdXy\x9c\x96/\xc0w\xae\xfePt\xc22\xc0\xc1K\x83\x9f\x00\x0f4\xc0{\xdc\x016\x9d\xeb/\xc0W\x15\xeeX\xf1X2\xc0}\x9e/]\xddN/\xc0m\xf5&\xa9\x87?/\xc0\x18\xf0\xe3W\xa4G3\xc0\x1c\xb1\xa29\xbc\xa04\xc0\x81\xa8\xbf\xce\xeb\xb63\xc0\xd4\xc8\x8c\xbc\x9330\xc0\x80&\xe9\x18\xc2\xca4\xc0\xd3\xb3\xcb\xcb\xff#4\xc0\r\xee\x93R\xe2\xff2\xc0\xa8\xdc2\x12\x9d\x931\xc0\x8c\x8b\xb2\x05"q3\xc0^RS\xd2\xe2t5\xc0o\xee\x8dyC./\xc0e\xb4b>\x8c\x143\xc0\t\x19\xeas\x0b*0\xc0\x80P\x1f\xf8\x9aU3\xc0\x1d\x87\x17\x1as63\xc0L\xa3\xafz\x9c\x053\xc0\xd6@\x10\x14 ,4\xc0\xbd\xf4n<\x8cR4\xc0\xd0\xad0\xc2c\x872\xc0\\\x9f\x12t~\xaa/\xc04@xSr\x8a1\xc04\xf9\xfd\xd6{\xca4\xc0=\x85\x0f\'nV/\xc0\xa0\x07\xba\x85\x0f]2\xc0kY?}\xcbv4\xc0\xa7\x03\xfd\xdarw2\xc0zsk\xd7"\xbb4\xc0\xa8\xa5%Z\xd2\xea2\xc0\xca!|\xd3^c2\xc0~\xd2\xf5\xa7V\xc42\xc0\x96\x0e\xc0K\x8b\xed2\xc0R]\xc1\x19_H5\xc0\xcb\\Bm\xdf\xb35\xc0\\w\x8b\xf7\x02\x0b2\xc0\'\x881\xb6\xa4]5\xc0\xdc\xf8\x02\xb1;\x832\xc0\xf2\x815\x9f\xcc65\xc0i\xec\xc7kr\xf33\xc0\xa9\x97]\x9a\x9d\x004\xc0O\xc4\xf6\x02\xa3\xf82\xc0\xe4\x02M\xc8@#3\xc0\xd4\x1c\xab,\x9d{2\xc0\x08i\xea\x191\xee2\xc0\x8br \n\xcb43\xc0\xb5L_\xb4\x1d13\xc0\xbb\xee\x8a\xf9\xec\x914\xc0\xdb\x07\x94\x1d\x16\xcf4\xc0\x15faU:c5\xc0s\xfb\xb7\x8d\x95\xf92\xc0_w\xbfq-\x012\xc0\xf1\x95\x19\x13O\xab/\xc0z\x9c\xb6bO>2\xc0\xfa/7-\xda\x025\xc0w\xcb-\x01\xd7\xf52\xc0n\x08a\xc7T\xf72\xc0\xaa\xbc\xa6\xd9\x17\x0e0\xc0Q\x1f\xecE\xed\x8f3\xc0O\x8c\x88\xe8\xb6\x954\xc0\xdbSr?\x03b2\xc0\xdbm?\xc7 \xfb1\xc0\xd5\xfb\x07&\xa0}3\xc0\xe2:\xd1\xea\x0e\xa5-\xc0f\xecY\xc9am3\xc0A\x82KM\x10W3\xc0\x8c\xfbp8\xff-3\xc0\xdeY.U\x01\\4\xc08P<vPy/\xc0\xb8VlW\xf9\xc64\xc0<\x19\xf7.\x02E1\xc0\x1b\xca\xd1\xb2\xec\xb50\xc0\xe2!\x95Y\xb5k2\xc0\x1c\x15jN\x9773\xc0\x17>\x7f\x89K-3\xc0\xb1\xd8|\x1f\x18t5\xc0\xa78\xdfZc\xd7/\xc0I)/=pJ5\xc0\xee\xa7\x8a\xaeS\t5\xc0\x8e\x86@\xf9\xf7\xf32\xc0w\xce\x95\xa7*\xdb3\xc0\xa3[\x1a\xb3\xb8\x99-\xc0r#p\x06\x90\x1e4\xc0 4h\x19H\xce2\xc05KI\xa0\xb4y3\xc0v\xff\r\xfa\x1f;4\xc00B\xd7\xb6F\xfa1\xc0c#\x8d \xda\xe12\xc0\xb9Zq\xcfGb3\xc0\x9e\xbav\x01\xc4B4\xc0\x10\xc3\xaf\xe1\r00\xc0@1d!1V0\xc0\xb2o\x8d\x90\xb8\x966\xc0\xf0\x0b\xc3\xf0cS2\xc0\n9\x87?l/3\xc00(m\x01\xe5W4\xc0\x18q\xed\xe20)3\xc07\xd0m\xad\x84\xbb/\xc0\xde\x92\xd9\x81"\x9e1\xc0\xb8\xb4\xa4OH\n3\xc0M\x94/\xc8\xf0\x89/\xc0\xe0Y\xf3\xa2\x0e]2\xc0\xe8\xf051\x192/\xc0\xdf\x86x}\x96\xe32\xc0~\x88\x1f:_74\xc0\xe9\xea\x13\xef\xcf\xf32\xc0\xb56_\xa7D\x825\xc0\'FK\x19r\xcf2\xc0\xfd\x89\x0e\x0fj\x8f/\xc0\xc9^\x02\x99\x8c\xe61\xc0\xf2J\x87j\xf2b0\xc0\xfcA\xf9nK\xa0/\xc0\x1bJ0:\xdb\x185\xc05\x98\xd3r\x9d\x92/\xc0\x103_&\x84\xa01\xc0\xc5D\x89C]\xda3\xc0w\xf9<$\xe0\xf02\xc0\xee\xd4\xf68\xcd\x89.\xc0\x109bb(I-\xc0\xb6}\x04o\x91\x053\xc0-\xac\xa4\x96\x0fn3\xc0\xeb0\xba\x80\xdd\xeb2\xc0\x00M\x8f\xbe\xbe\xf02\xc0\xf9\xacC\xb70\xe41\xc0\x19\x06\xda\x926\x9b1\xc0$\x1em<)\x854\xc0\xb4\xd3\xd8\x18\xf0\xcb2\xc0V\xd9U+B\xd42\xc0\x14\x18A\x17=\xeb3\xc0j\xc2\xe6\x8cy,3\xc0\x8b\xe3x\x80j\x971\xc0\x04\xff1\xb7>\xb3/\xc0\xe6\xce\xde\n^\xb42\xc0\x92A\xcd\xf0W\x013\xc0 `\xfcx0\xfd3\xc0\xf2?\xaf%\xd7)3\xc0\x0c\xe5\xed\x0f/\x9a3\xc0\x88O\xd4\x8a\x86\xc13\xc0`u/MG-3\xc0\x7f\r\xb8#\\\xab2\xc0\xfd8NJ]\xfa2\xc0\xe0\xa8\xcd\x07\xd564\xc0\xd0P\xbdA\x19\x7f4\xc0 \x8fy\x86\x83\xd74\xc0`Y\x8b\x8aY\xb42\xc0\x97\x8e\xc2K\xfb\xe12\xc0\x02\x9b@\xe7\x10[2\xc0o\x96\x08\xef872\xc0\xf9\x02\xdaD\xe8\xe62\xc0s\x97\xca\x8b8M3\xc0\x8f@\xa3\x8bs\xea3\xc0\x00^\xe1=z\xfe2\xc0\xec\xf3\x16\xae\xcf\xee3\xc0[\xe5\x876\x19z2\xc0g\x00\x06\xf2\x94h-\xc0\xc94\x1cr"]3\xc0\xb9\x98ge\x95\xc42\xc0\xe6\xdbO\xe3`\'3\xc07\xe8\xf0\x0b)\xd42\xc0\x9b\x8d4q\xc9\xe42\xc0\x8c\x18\xf2\x89\x80(7\xc0Y\xd0\x01\r\xdfX-\xc0n\xf9\xfabY\xc54\xc0nE\xa1\xde\xcbh3\xc0\xa5(\n\x105\xe01\xc0Dh\xd8\xbb\x99\xd72\xc0_a!D}14\xc0F\x05e\x92\xd1\xd54\xc0\xf0Zs\xf3W|2\xc0\x8fH\xbcp\x01\xc82\xc0pj\xff\x84t\x0b5\xc0\xda\xe1\xb4>\x98\x941\xc0\xc1]\xaa\r\xb7\x110\xc0\xd9\x9b\xe6\xa5\xb1h3\xc0\xd8\x02\xc1j\xbc\xe92\xc0y\xf2\xf9\x02hk3\xc0\xc8\xe4\xbc\\\xe2\x910\xc0Ha\x8d}XQ3\xc07\x8c\xdd\x8b\xa0<3\xc0\xe2\x9d\xa1\xa1E\xf63\xc0\xb7\x07\xdc\x08\xa6J2\xc0:\xf0\xb2\xa4\xb4\x0c2\xc0~\x9663@\xf32\xc0\x968\xc65\x14\x9e.\xc0\xd5\xcd\xb9S\x87\x143\xc0\xe6\x88\xd5\x0e\xdae1\xc0\xb3<\xe7\xb8^\xd93\xc0\xf0x:\n\x87\x1d3\xc0H\xae{\xdf\xc4l3\xc0\xb9\xe2\xfe\x9eU\x142\xc0\xabPJ8#\xe61\xc0\x9c\x8cZ6|\xb61\xc0X\x9b=H\x00\xc04\xc0\x98j\xb8\x802?3\xc0\xc5\xd3Mt\xaf\xbe2\xc0_\xa3\xb3_4S0\xc0\x99\xc3\xc0\xd5\x9b\xd92\xc0\r9\x1b\xd4\xfb\x8b3\xc0B)\xedpI\xa52\xc0\xa46e\x80%\x0c3\xc0\xf5]w\x94\x08#3\xc0;\xcb\x8dU\x9e-5\xc0\xce\xce\x9bFt\xd81\xc0\x9cu\x93\xa4\x8d\xeb4\xc0\xdb/T\xf3\xfc\x873\xc09!\xa6\xa1\x0c\xe42\xc0\x95w\x9f\x9d\x1d\xb71\xc0\x15-?\x11T\xee2\xc0\xc5\x8b\xb5!\xca\xfa2\xc0&\x1cq\x07d\xbc4\xc0\xf5\xa5\xff\xe4\xf2S-\xc0"\xfe\xaa\x88\xf5\xd12\xc0\xb7\xe00(T\xdc2\xc0|4?\xd0U~/\xc0\x8e$\xeb\xa4\xd2\xd0.\xc0\x04[\xdb\x92\x9b\x892\xc0mqG\x83\xb6\xe01\xc0(!\xe1\x08\x9b\x083\xc0Bl"8 \xd53\xc0c\xe4"\x91\xe7\xc33\xc0\xea\xe4\x1eH\xde@3\xc0\xb8\x10\xea\xc7\xb4e4\xc0\x1dl\xc7\x90\xe6\xee3\xc0G\xdc\xcf\x9af\xc93\xc0\xfa\xdfoJ\x82K3\xc0\x94\xc918\x08#5\xc0W\x7f3\xec\xe2\xb33\xc0\x9c\xe4`6PP3\xc0/&\x06\x7fo\xf22\xc0\x95K>&\xf1\xda.\xc0\x9b\xdc\x83\xbd\xf6f3\xc0\xc7KW\xc1\xc2)5\xc0Lo\xdd2\xda\xc34\xc0\xfdYl\xf4\xf2C-\xc0\x81B\xc8\xdb\xaa\xdf3\xc0H\xa1\x05K\x92&3\xc0\xd6\xc6g\x0f\xc1G5\xc0\xca\x14\xa5U\x87\xa25\xc0i\x95\xc0\xee`\xe43\xc0\xef6^f4\xad3\xc0I \xe7\xa9g\x025\xc0\x85\xdd\xabrp\xd03\xc0\xbb\x07\x93\xef\xb6%3\xc0\xcb\xfeof\xcd}4\xc0\x0b\xe46\x93\xc2\xd11\xc0R\xe3\xe1(\xf6L3\xc0\xd3\x91,"\xd7\x054\xc0\xc0\xe3\xc6\xe9%\xf13\xc0\xa7\x919\xe2\xe0d0\xc0\xba\x1d\xa4\xd5\xdbN.\xc0p\xfbR\xdb\xe7\xf12\xc0\xbb\xbdb\xe9\xd1\x073\xc0\xde\x0bM\x1b\xf9\x0b3\xc0\xe58\x9d\x10\x16\xc21\xc0\x1f\x97\xc3\xf4\x0f^3\xc0\xc7\xcaf\xdd\x1f\xbf0\xc0L\xfb1\xbc\xcet3\xc0I\x85\x1a\xa2\x1b\x193\xc0:\xf8Mc\xe5@3\xc0\x81\xa7X\xdf\xd5\xe73\xc0riq71\xad3\xc0\x9b\xdd\xa4%\xe8\xe13\xc0T\xcc!\xd7)\xa03\xc0\x10[\xd3\x99?*3\xc03\xdc\xb8(\xf853\xc0C\x0e.@B\xe93\xc0\xaa\x89\xfcdZw5\xc0\xee\x9f\xe0\x97\xf3\'3\xc0\xccbEq\xea\xaa5\xc0\xb4E\x90<\x17_3\xc0\x85\x1a\x8e\xc9\x97\xe54\xc0\xb3yz\\,O1\xc0bm\n*\xff\x125\xc0\\\x9f\xbd\x1e\x88@3\xc0\x1b\x04dr\x18\xa6.\xc0\xbd}\x94\xa6\x7fe3\xc0\xbcrU2 *3\xc0f\xc2)\x1f\x01\xe14\xc0\t\x9b\xe1 \xc254\xc04!Ijz\x163\xc0\xe7_\xbd\xfaE\x103\xc0\xf2\x1c\xac\xa2m\x065\xc0\xbeb\x18\xc1\xfe\x193\xc0\xb1\xacy%\xa30-\xc0\xc4*\x00\x0b\x12\x013\xc0\x13\xc4&<\n-7\xc0!\x1a\xf0\xd3\xd0\x1a2\xc0\x06\x9d2\x88\x1f^5\xc0\xfb\x7f\xf7\xc4\xb4\x882\xc0\x96l\xb8C{\xf73\xc0\xa9\xafR\xbb\xc6\xb9-\xc0v\x05N\xe0[\xa22\xc0:\xf1\xe9}\x03\x0e3\xc0=\xf0*\xe9\xbd\xb66\xc0\x8b\xd6Y5\x18\xd20\xc0\x04\xdc\\\xcb\xa7\xbb4\xc0\x1ff\xf2\x8a\x9e64\xc0\xd7\x183\xd1\xf6s4\xc0\xbe\x8a\xf7\xfdF\x193\xc0\xaa\xb5\xb5\xad?\x9a.\xc0H\x81\xba\x1d\xd6_4\xc0\x97\xfdFk<33\xc0s\xe37\xc7,\x030\xc0l\x07\t\xe61r2\xc0\xdd\xbe\x8a\xe2\x9fu4\xc0\xf6\x1b-\xc7\x93g3\xc0\xdb.\x1d\xf0\x08y2\xc0\x04\xa7\xa0\xa2\x12\xec3\xc0\xcc\x91\x1c\x9a\x18\xda4\xc0\x15\xa5<t\x93c4\xc0\xca\r\xb3J\xb5\xd10\xc0\x1e1\xb8\x8c\x15C3\xc0\xea\x8d\xf4\xfe\x18\xeb2\xc0\x03\xee\x86\x17\xcc\x063\xc0\x96\xce\x1e\xd1\xd6\xb64\xc0\xe04\xce\xb1\x9d_3\xc0\x00@o5\xf7\xa63\xc0!\x91c\xb2\xe8\xe82\xc0\x023\x14\xbf\xbaV3\xc0\xfe\xe6S\xc8\xe9"3\xc0q\xd5\xb1\xba\xd0\x1c6\xc0\xc1w\xda\xdb\xa5N/\xc0\xd3\xac\xcb\x8fkk-\xc0\xcfv\x88\x17\x08\xf53\xc0,[\x8eI8\xa7.\xc0\xae\x9a\xf0\xe0\xa5\xf33\xc0\xf69Ddg\xed2\xc0\rm2#\xd2!3\xc0j\xa8\xa1th\xf83\xc0!\xe3\xeb6\xaa\\/\xc0iI\xd1\xbd\x82\x0b.\xc0h5\xbe\x15\xc5A/\xc0\x81\x00\x94\xfaa$3\xc0\xban\xd6N\xa0\xf42\xc0\xc2\xab\x16\xf3\xa6)5\xc0/M\xecc\x85I3\xc08HG_Y\x943\xc0~\xe9\xbd\xa9\xed\xc43\xc0\xcbmx\xf0\xf2\xde2\xc0\x1f\x07b\xb0N<3\xc0\xf5\xa9\x86\xb5\xa3\x05.\xc0\x97\xa4\x04\xac<\x00/\xc0\xbcWG\xd6\x8e\xbf4\xc0:2@\xe6\xd9\x030\xc0\xdb\xf5\xdf{x\xb00\xc0\x1b\xed\x0e\xa9y\x144\xc0\x1f\xf6G\x1f\x8d\x183\xc0=\xb6\x9e\x18\x06\n0\xc0\xe3\x86U\xb4k{2\xc0\x15\xc5V\xf5\xf4#4\xc0\xfd\x94\x95\x01\x1c\x1a4\xc0\x1cd\x10\xab\x92(3\xc0 j"\xe6Mt4\xc0\x94\xfe\x07\xecBw3\xc0Z\xba\xab\xb0&f3\xc0\xd2\xff\xb6(\x15\xd53\xc0\xbbp\x0c\x89\x88"2\xc0\xccJ\xfc\xe9\xfep4\xc0\x81\x1d\xe9m\xd4?2\xc00\xb3\x99G\xc2\xdc.\xc0q\x80\xd1\x12CZ1\xc0Y\xf5\xc1\x02\xcb\xb92\xc0\x93\x82s\xe8\xbf\x921\xc06\xe0\x9f\xb1\xd0o2\xc0\n"3\xa6\x88\xb32\xc0|\x94\xc3\xdc\xd2\x105\xc0\xf7\x0f\xff\xb3\x0e\xfe3\xc0b\x00I\x13\xe3\xab1\xc0\xc7\x7f\x94U\xc8\xfb0\xc0J\xcb\xfc\xdeL\x9a3\xc0\x02\xb7B\xa5\xf5\x183\xc04\x16\xd4<5\x024\xc0Sb\xab\xcc\x0c:3\xc0\x0c\x10\x9d:\x9ax2\xc0\xb5\xbd\xb5[Qs2\xc0_\x96s\x13\x0f$3\xc0\xc7\x86\xb5a\xf3\x86/\xc0\x11\x8e\xb9\xe09\x074\xc0\xbf\xf3\xa2\x9e\x0f[3\xc0\x95;\x8cS\xdfu4\xc0\xf7<\xabc\xc9;2\xc0A\x16`\x88t\x9c4\xc0\xa4Zm\xad\xdf\xcc3\xc0O\xda\xb0\x08\xf9u1\xc0\x00x\xf1F\x9b\x87/\xc0\x02D\x9b\xa5A\x864\xc0\x18"rq\xb2\xe63\xc0\x93\xb7\xc7\xb8\x04\xbc2\xc0X\xb6`\x1c_\xfc2\xc0qypD\x92%3\xc0\x0b,\x13[V83\xc0\xee\x04i\x06e\xa63\xc0\xad\xbe\xa8\x87\xe1V3\xc0\xc6\xec\'\xd0\xe9\x90/\xc0\xbd\xec\x1czL\x132\xc0\x13\xf3\xa5\xe9Y\xc42\xc0]0\xaa\x18\xef\x103\xc0$t\xf2\xcdY\xb92\xc0\xb7\xa2\xc5\x05\xff\xfc2\xc0\x9d\x81\xef$\x0f\x8f3\xc0\xbd\x12_\xc0\x90\xfd/\xc0Rt#\xed\x9f\xb5.\xc0p M\xae\x03 3\xc0\xeb`\xb4\xde\x96n3\xc0\x80\x11x^\x1c\xdc2\xc0\xb0:\xc9\xef*\x7f/\xc0[a+Cy\x123\xc0\x0f\x8f\xcaXz\xd84\xc0\x9d\xa2\x19\xf7\xe5\x055\xc0\xda\xbc@}tN3\xc09|\xae\xae\xdf\x9f.\xc0E+\xce\xb5yl4\xc0\x16l;\x18z\xde4\xc0(\xf7\xaa\xa1\xca\x0e2\xc0\xa9\x08\x19\xb0\xd4\xd12\xc0\xa6.\xce\xfd\x0b\xfc0\xc0"R\x9f\x1co\x894\xc0d\'\x1c\x01\x11j3\xc0\xde9\xc4J\'\x9a2\xc0\x13v\xd1\xc7\xfb\x002\xc0<\x8e\xc1\xe9\xb3A2\xc0\xc6JD}lD2\xc0\xf9\x04a\x08\xd0p4\xc0\x9c\x18\x80\x13\xa3\x9d3\xc0\xfb\tw?\x1b:2\xc0\xf1\xe8H\xb8g\xf52\xc0Q\xaf\x1dz:F3\xc0\x7fn\x83\xa9\x86\xd90\xc0\xbc\xf1A\xebG}4\xc0?Vb\xbcs\x845\xc0\xa2w\xe53\x89\xb6/\xc0\xf6l\x14\xb9\xefc2\xc0H\xf9\xa3\x9f\x11\x88-\xc0\xa2\xc9C\x01tV/\xc0\xa3\xee\x88\x80\xfe54\xc0\xcd\xa6\x1b\x15\xff\xc03\xc0\xa4J\xb8B@\xa82\xc0\xaa\xb4\xcfd\xd40-\xc0\n\xdd\xfeC\xe7`0\xc0\xc2\xe0n\r\xb8*3\xc0)\xf8&\x8dc\xd3/\xc0\xa3/\xa1/V_3\xc0\xed\xd3\x9e\xfeu\xda1\xc0j\xb6\xa5\xd7^\x9a3\xc0?\xa9R\x1d\xb6z2\xc0\xfb\x1bu$%"1\xc0\xb7\xeb\xb4$\xd6U3\xc0\xc5\x02\xd5l{B2\xc0\x80\x00\xb9\xdb@\x122\xc04\tL\xee\x98\xdd1\xc0T\x93_s\xc4\xad2\xc0D\x97\x164\x1223\xc0\x9ei\nk\xba03\xc0\x18\x1a\xf3M\xfb\xaa1\xc0 k\xc5\xe8\xebX3\xc0T\xee\x08\x00\xf5\xfa2\xc0\xad,:[\xb6\xbd5\xc0\x05\xce\x17\xa9\xeb\x882\xc0y\xa3`\x18\xb4\xe65\xc0\x08`\x9a\xde2\x954\xc0Xx\x03\xbc 74\xc0WH\xa33\xf8\xa7.\xc0\xd9\x17W]*u4\xc0_1\xf6s\x9c&2\xc0\xb0\xb9\x9c\xc2\x8dc5\xc0\xaf\xc4\xeb\'\x9c\x12-\xc0\xbe\xa8\xf190H2\xc0\xb5~m\rg*2\xc0c\xf3\'e\x1e\xbf2\xc0g\x1d\x18\t\xe4\x9a4\xc0c\x90\xe0\r\x13\x99-\xc0<<\xe5\xd4\x8dR4\xc0\x95\x05r\tt\x0e4\xc0<\xa5\xff2%\xff.\xc0\x0c1\x9c\xffd\x8a2\xc0v\xe1\xac\x9a\xa7H4\xc0\xee2+\x0f_\xe92\xc0\x1bo\x86"\x8eX,\xc0x\x04\x1d,i\xae0\xc0\x01ETc=\xec2\xc0\xe2\xc7\xf1\xbch\x0b/\xc0\x82\x9f\xff\x9f\xc8\x8f2\xc0\xe4\x8dy\xfc\xb8\xfa1\xc0\xaf\x886L\xaf\x114\xc0\xb5\xcf\x8b\xb6-\xce0\xc0\xf7\xe7\xf1\x8ds\xdb1\xc00\xf98v\xbe\x902\xc0m\xad\t\xda\x1c\x9b3\xc0gP\xf0\x94\xc6\xe83\xc0T\xd0\xccI\x17\x913\xc0A>G\xd7&\xf1/\xc0\x8aV9\x8f\xa0\x042\xc09\x1a\xfc\x8c\x15\xe33\xc0:/h\x0152-\xc0s\xfer\xcdT\x90-\xc0\xfd\xb1\x88\x0b\x0793\xc0\xec9\x83\xa0 Q3\xc0R\\\x0f\xcb=\x873\xc0\x9eP\x1f:J\x082\xc0\xd5\x8d\xc8\xca7a3\xc0\x85\xd4#\x93Y\xe1/\xc0umD\xa5\x8d\xac3\xc0\xf3\x0e\xf3\x94\x9d(4\xc0uqq\xa4\xebr2\xc0TY\x86;\xf3\xdc2\xc0m\x11\xeaJ\xf2H2\xc0\x82\xfc\xd0N[\xb42\xc0\x8c9\xefc\xcat1\xc0\x01\x1ao\xb1\xbe\xc13\xc0\xbd\x15\x83\x95f\xcf2\xc0z\xfe\x9b\xf0\xf2\x123\xc0\xb9U\xe5\xe4\xa2 3\xc0$\x19\xd9\x8fR\xa5.\xc0OH>`\x98\x8c1\xc0\x0eN\xca\x88eG3\xc0\x97m\xac\x92o\x9d-\xc0;\x13\xe5Z\xda\x0b4\xc0_H3\x90\xb2\x1b4\xc0f\x18_\xf6\xc5\xb82\xc0Z@\x8c\x153\x872\xc0\x84E=\xa5a\x904\xc0\xdc\x9b\xea\xdd.\xca0\xc0E\xe6\x87m\x8f\xe2/\xc0Y[\xe8\xab\xbe\x1f3\xc0\x8cV\x14\xa2\x90\r2\xc0\r\x89h\xb1\xbe\x862\xc0\xa4\xb6:\x9e\x99\xac0\xc0\xad\xb8\xa6\xbc\x82v4\xc0\xab\xe6d\xc7\xadH4\xc0\x88\xf3\xd2t\xa8\x175\xc0\x9eF\xd9#\x85\x832\xc04\xcc\xb6<\xfa42\xc0\xadm\x9a\'Z<1\xc0\xe0\xfb\x1a\x9eN\xb23\xc0TcL\x12#\xa31\xc0\xfd\x1c\xafn\x88@3\xc0\x14\xafD\x9er92\xc0\x0f\xcf\xefEN\'4\xc0\x99\xe8x\xcc\x93\xe64\xc0-\xdc\x02U\xb4\xf83\xc0#\x9ep\xabk\x84.\xc0\xd6\xff?;s53\xc0\xaf\x9d\x80<\xb2B5\xc0\xd1\x13\xd6?\x1002\xc0/U\x0f\xb0-\x060\xc0\xae\xf7\x81w\xe4n1\xc03J\xfd\xf3g\xe51\xc0\x193\x8b\xeb\xeaL5\xc0\xce\x92\xcd7\xe1\xe62\xc0FG\x85O\x98e4\xc0\x9f\x9b\xc7\xa5\x94\xe82\xc0A\xc1$\xeaj\x91/\xc0\rv\xe6\\\x18\xaa2\xc0t\x9c}\xa4*\xec2\xc0\xae\x93\xc9\xed\xabj2\xc0]W\xaf\x1b\xb1\xd01\xc0\xedlt^tI2\xc0\xce/\x89\xb0>\x944\xc0\xf6\x9b\xc7r\xb1X4\xc0\x9bA\x01\t\x1a\x813\xc0\xc8\xd0\xf9\x96\xab\xe9/\xc0)\xcd\xe5\xff\x98<3\xc0\x90x\xa7S\x86\x822\xc0\x9b\xfa\xb0p\x9c\xaa2\xc0|\xde?w\xa1"3\xc0\xf7\x10#b\tz3\xc0\x02\xd3\xb6\x82\xad\xd52\xc0\xdd\xdc5\xf1.N/\xc0\xc0\xc09\x85U\xfd2\xc0\xb5\x93f\xc3\xc8\x802\xc0\x06\xd6kY\xd4\x822\xc0H\xe5)0\xad\xab1\xc0E\xd1\x84L5\x8a3\xc0\xf9\x8c\xa2\xbcc\xe13\xc0\xaf\x8f\xb3\xe1Nh2\xc0\n\xc6\x8fE\xa1\xf22\xc0\xbe/\xfb\xef\x14C4\xc0J@\xd4\xd9\xf4\x0c4\xc0\x87\xad\xa4\xce\xa4\x804\xc0\x9b*\x8a\xb6\xf8T2\xc0\xbe\xb1\xfaN\xb4\x1d0\xc0\x91\x1cp\x92\x14\xb23\xc0\x19\xd3s\xc9\xbc\xe14\xc0~t\xbc\xdb\xb8\xa82\xc0\xea\x00W%k\xd92\xc0\xe3\xdba\xa8\xd1\xdd2\xc0\xd6\xb9\xce\xa1x\xf23\xc0\xd9\x00\xe9\x8c\x8f\x052\xc0W\x02R\x15\xa0\x83/\xc0\xef\xf3\x04b5\xf43\xc0\x12 \xe9\x0b\r\x113\xc0\xf8P\x91\xe4@\x1f1\xc0\xd1HH\x94,\xed4\xc0\x12\x1d\xf6\xde0\x105\xc0\xd0\xe7\xf4\x05Y%4\xc0\xf3\xc1\xc2\x02\xfa\x9f3\xc0\xcc\x9cT#\xf4\xe62\xc0\xddS\xc1\xb6\xf0\xa71\xc0(\xca\x01\x0bA\x0f4\xc0"\x01&\xfcoY4\xc0\x97QO,y\x084\xc0\x8d(ybG=2\xc0\xc7b`K~94\xc0\xc1\xb9\\n7\xb70\xc0J\x84\x82+K\xbf/\xc0\xc6?\xf1\xd5jA2\xc0R\xef9\xddM\x813\xc0\x05\xe3\x1c\xc9\x0c#2\xc0\xec\xe9>f\x0f\xb6/\xc0\xd1.[\xa4\x1b\xd22\xc0\xd4\x99\x94Y\x1e\xfd2\xc0\x107\x9d\x88\xe5\xb80\xc0\x94\xe0\x95\x7f\xfb\x053\xc0E\'\xbf\x04>\x8d4\xc0DH\x9a\x87$\xaa3\xc0\xf1\x05\xbc\x93\xce\xa25\xc0\x87\x87N\xbcnA2\xc0j\x1a\xc4r\xdc\x193\xc0\xc6DeP\xc0\xa12\xc0\xa3\xfa\x17.\xe2\xac2\xc0C\xcc%rH\x043\xc0\xcfq4Q2.4\xc0U\x0fy\xfb%?3\xc0\x89k\x87\x92\x11H3\xc0\xb0\x95\xedPy\x8a3\xc0\xc0\xd0\x9b\xbb\x01\xfb5\xc0u\x02\x13W\xd9\r3\xc0[\xeeO\x9a\xae\x083\xc0\xeb\x96\xf98\x02\xa1/\xc0+\xa5,8\x1d\\3\xc0\x1f\xc7\x08\xb5\xc5\x834\xc0u\x1a\xd8O\xeb(3\xc0F\x84j\xd5\x02O3\xc0\xd7\xd6\x02\xad\x07f2\xc0\xb3k\xb6\xf1\xa9x3\xc0\xd57\xab\xe0\xd5\xb12\xc07R\xc4\xd7a\xce0\xc0g\xcb0H9\xe61\xc0\xa2\xc6\x983\x94~3\xc05\xa0\x94\x854\xc72\xc0\x11cf`1e2\xc0#\x05\x95Q\xa0\x983\xc0\xe2\xf4\x1c\xa3\x14 3\xc0w\xdf|.G\x193\xc0\xc6Wuk\xeb\t4\xc0-\xa9\xd1\x99\xb1\x9e4\xc0\xfa9-\x08X\xbc2\xc0\x88\xd4\x1e|\x9b^2\xc0\x11.\'\xa7q$4\xc0\rF\xd1\xb4\x02\xf13\xc0s\xeb\xc0%?>5\xc0t\xb2\xa4T\xaf\xdc4\xc02\xe91\x16\xf9\x1e/\xc09e\xa0\x81u\xf01\xc0/y\x8e\xb4VO2\xc0W.\x07\xb6\xba\xb42\xc0\xd0.N\x10\x19K2\xc0\x93\x02\xdaW\x8d\xac3\xc0\xa8Q\xcb\xe6\x93u0\xc0\xe83 \xa4[\xc70\xc0\x8c\xed\xa5\xedZ#2\xc0\x0b\xfa\xef\x84\xf0V5\xc0D?\xfa\x17\x8d22\xc0\xe1\x91B\xa48\r3\xc0\x0bv\x18V\xe3\x9e2\xc0\x1fI\x92\xce\xa3\x844\xc0H\xf8\xfd\x16\x94\x853\xc00(7\xbeL\xca/\xc0\x19\x81\xf68\xff\xc91\xc0.\x91\x060\xd6\xb42\xc0f\xc4+\x1b%\x9a2\xc0\xfe=;\x0b\x97.5\xc0V\x96\x9d\xbd\xe2\xf62\xc0c\x93\xe5\xe0\xa8\x136\xc0Y\x8br\x19\xa6\x0f-\xc0\xf7\x9c\xef\x97\x83:-\xc0jp`\xae\x0ep3\xc0\xefK\\XV\x8b2\xc0ee\x98\xc7o\x8f-\xc0gX\xe6@\xec\x1d2\xc0\xa8$%\xd2\xe0e3\xc0\xd4WA\x80\xb9q2\xc0\xccY.N\xc3^2\xc0M\xef\xf7\xa5j\xda2\xc0[\x08\xc0\xcb\xd2\xee4\xc0\xed&\xa4x6<4\xc0\x17-\xac-\xc2\x894\xc0\x81b\xa2B\xc0\x99.\xc0\xdea\x9b\xa7\xe1\\2\xc03\x8fbN\r;3\xc0\xff\xec\xe6o\xf2\x0b4\xc02y\xa3\xe9\x1aT2\xc0\xfc\'\xfb\xb6\xf2O2\xc0\xa8\xdf\xaa\xd8@\x003\xc0=\xdft/{<4\xc0\x9f\x1do\xfe\xec\x1e2\xc0\xc2{9\xfa\x1a/2\xc0\x8a\ry\xf3wn3\xc0o\xab\xb8\x93\xaa\xaf0\xc0\xfb\xf6T\x1btL3\xc0\xdb\t\xf1 \xd7\x874\xc0A\xaaq\x1a\x93g1\xc0\x1fb\x96\x85\xb6a3\xc0\xe8Q\x9f6>#3\xc0\xbd\x08B\x0c\t\x1c1\xc0\xab\xd8\xccs/V-\xc0\x1f)\xaf\x1d\x0b /\xc0[,%)d.3\xc0s\x11\x8a~\x18E0\xc0\xf2\x93D\xf8\xe940\xc0\x9a\xc2;\xc7t\xd52\xc0\xe6\xf9&\xd3p\x843\xc08K}\xacO\xdf1\xc0+\xd0|\xb7\xf3\xe31\xc0\xc9P\x96\xa2\x1a\x160\xc0\x93\xcd\x1e5\xcd$3\xc0\xb6\x04\xeaN_m5\xc0\xffDC=\xb6\x166\xc0\x9dz\x17]\xbf\x133\xc0\xa1%\xb0?\xb1\xe41\xc0$\x05GXY\x1e3\xc0gg\xadh7\x143\xc0b\x148\xdaO}4\xc0R+\xb0m\xb783\xc0(C)\x07Cr4\xc0>\x12r\xbe\x9aD3\xc0C"L_\xfdH3\xc0\x15\xc0L\xce\xd1>3\xc0\x0e\xe0\x81\xc1\xe4f2\xc0\x96\xbf\x12\xef\xb8g2\xc0\xfd\x15vENq4\xc0\x91\xa4\xb6\xba\xc4%3\xc0-E\xfa\x0b\xa5+3\xc0\xf1\x8cJ2\xed<5\xc0\xa2\xdcG\x89!\xbb2\xc0\x91!\xc5Pm\xe61\xc0\xe2\x95\x95\x86J\xc01\xc0\xb3\xf2\x0cw\xe6\xc12\xc0i\x8b\x12\x027\x183\xc0\x85n\xce\x04\xa2\x0b2\xc0\x92z\xce\x12`~3\xc0\xb0\x9d\xb9Vz\x833\xc0w\x0e\xb1\x99& 3\xc0\xf4\xe5\xbb\x19\xd0\xef2\xc0Q\x9eK\x1f\'\x083\xc0\xf3O\x8e\xf5\xba\xd81\xc08\x17\x15g\xd8\xe92\xc0\x82\xed\xed\x19\x88?5\xc04\x03\x96N\xd6`2\xc0\x02\xad\xfd\x8f\x9e\xcf1\xc0\xad_\x0b\xc7\x0f\xcb2\xc09\x99\xbb\xa3\xd7\xee2\xc0\x8f\xc9\xbf\xf9\xe7t3\xc0g\x05\x80\x9b\xe1e3\xc0\x93\xd2\xe7>\xc5t3\xc0\xf9\xea\xf9\x96`|3\xc0\xfc8YT^\xd10\xc0DR\x1bJ\xf2\xb20\xc0H\xeeq\xed\xc2O3\xc0\x93kZ\xd3r\xd00\xc0H\xf03d\xe5\n1\xc0\xfb\xd4\x1f j\x131\xc0D\xc4\x13\xc2\x82\xd02\xc0\x16*|\xb8\x99I3\xc0\xfa\x9e\xba3/\xb70\xc0\xbdB\xc4\xe3$\xb30\xc0\x19\x99\xfc\x82\xa833\xc0\x8b0-\xf0\xd5\xa80\xc0\xe9a\xa2\x00\xf8\x08-\xc0\xfc\xca\x1f]\x95_2\xc0X8\xd18S23\xc0\xeb\x7fn\xce\xa8\xd22\xc0\xb8\xc2Y\xe67\xfd5\xc0\xc4\xc6\x7f\xf0b)3\xc0(\xc5\x135\x1d.3\xc0\x9c\x88\x7f\x03\xb5\x1e3\xc0\x96\xcb+\xd2\xeb\xa02\xc0\xd6a6\xda\xd712\xc0\xf5\x1f`\xd2\x8d\xf0.\xc0\xf5/X\xdd8\x153\xc0\x89y\xc4\xa7a\x043\xc0\x15Bl$A\xe61\xc0\xff\xd0t\x14A\xad5\xc0\xe5\xb2\x88!\x95\x843\xc0 \xf0|\xc1\xbf|5\xc0\xb1v\x08\xd8\xc9)/\xc0\xd2l\x93F\xdd\xda2\xc0\xe2<r\x88\xe6\xd22\xc0\xfd)\xd8dp\xd71\xc0?\x01\xb1\xcd\x1bT2\xc0\x1a]\x7f\x97\xc5\xe4.\xc0A\xeb\xfc\x94\x9d~4\xc0\x1c\x15\x96#\x05\t3\xc0\xfe\x80N\xa2o\xa12\xc0\x95/1\xf6x\x1f3\xc0\xbe\xc7\xb2\xa7(\x153\xc0Ja&\xaa\x98\x0c3\xc04&E\xb4\x94\x193\xc0\x03N3\xadD53\xc0\xb9\xa3\xeeY\xfd\x911\xc0\xc9WbY\xbf\x153\xc0W_]D(v5\xc0v\x88-\x05\x08\xfa2\xc0\xa6\xd3\xcb\xb2I\xec2\xc0\x95PP\xc0\xafp5\xc0\xb6q8J?X2\xc0\xc16\xe8}\x05\xc22\xc0\x8b8\x8b\xb4\xbf\xea2\xc0\xd5R\xb40\x96\x082\xc0[n\xaer\x16\x0b6\xc0O,\xf4\x92\xedY2\xc0`\xad/t\xfa\xe92\xc0\xe1\xe0\x05D\x9e\x065\xc0\x8fyu\xdc\x99\xc84\xc01\xf9\x0e\x9bH\xe22\xc0\xdf*\xbe\x14na2\xc0zx\xbd\xb7\xad\x822\xc0\xa4\xb6\xe3\xbe\xce)3\xc0\x0e\xa7\xda\xfbA\xa13\xc0\xe9\xc8\x1cD\x0b(3\xc0%e\x17\x1d\x17m2\xc0\x9b\x14\xd3Q\xfc\x1e4\xc0o.\xee\xc4\xc7\xe82\xc0\xfe\xb3\xc6\x9e^)3\xc0\xbd0\x9a(\x85j3\xc0\xe3]mr\xc2\x1d4\xc0\x1d_\x04u,<4\xc0/\x0b\xad\x1e\xf4\xf5/\xc0\x7f\xa4zj\x06a3\xc0\xdf{\xd1K\x80\xcd2\xc0\xbev4\xd0\xe2I-\xc0d#\xd4y\xfba0\xc0\x0fmf-A\x8f4\xc0)\t=&\xc5t4\xc0\xdc\xe7w\xa1\xb0W5\xc0#\x8a4\xdd\x13\xb63\xc0\x83\xdf\x81:\x0c\xe41\xc0\x18\xc9\xbba\x0e\xa82\xc0\xb2\x03\x81\xf2\x95\x073\xc0\xf7]\x01\xab\xd7\xd53\xc036bvO-3\xc0\x8d\xfc\xb5\xa1S\xf62\xc0C\xfc{\x85\x01\xb22\xc0%}\x90\xfem\xcd2\xc0`e\x14\x80*\x9d3\xc0\x1b\xbbd\t\xe1!3\xc0\xb1\x96\xc2y\xa6\xaa2\xc0f.D\xf3M\xb61\xc0\x939\xc0\xc0:23\xc0\x84\x87\x86\xd4M\xb11\xc0^\xd7\xdc\t\t\x1b5\xc0\xa9\xfc\x02\xf7\x06\xe32\xc0\xf4\xa7N\xaa\x96\xe71\xc0,_k\x0b\xba\xed2\xc0\x97\x93#\x7f\xc5\x052\xc0\x0b\x9e\x8a\xb5Fi3\xc0\x985I\xc4\x82\xd62\xc0\xb7@M\xe1\xc0Q5\xc0T\xa1\xed\xf1\xa7\x1a5\xc0\nK`\x8b\xc7:3\xc0\x9c\'\x8c\xaf\xb9\xe12\xc0\x7f\x1d*\xb9\x1223\xc0\xf2\xdc\'\x88d\x020\xc0\x9eIxt\xbc;3\xc0,or\xd8?m3\xc0\xcd\x89\xf3\x93ur5\xc0\x16Ri\xf6\xb0\'3\xc08;\xbf\x9c\xf3\x173\xc0\xbf\xfd\xc6/\xdd\xe12\xc0\x0blvt{*5\xc0\xcc\x8b\xfb\xee\xeb\xd82\xc0\xa2\'\x90\x8d\x82Y4\xc07\x96\x01(\xd4b2\xc0\x888M\xbb\xc7\x894\xc0\xf3D\x18\xad\xc1z4\xc0fM\x82D\n\xa01\xc0\x81\xa6\x0f\xee\xaeK5\xc00\'\xf8\xc8N\xed4\xc0\xa8;;)\x9d\x054\xc0\x9cr\xc5\x04\x16\xd32\xc0H\xb6\xd7o.X1\xc0_V\x1c\xf4\xb1S4\xc0\x83\x0f\xf6\xd6\xbd\\2\xc0\x87\x88\x0c\xbf^\xdb2\xc0\xe2n\n\x08\xa8[5\xc0r\xffn\xf1n\xd12\xc0\x00\xa9\x98\xa1\xae\r3\xc0\xcc\xac\x9c\x1ai\xf32\xc0\xf6$\x10*\xd0b2\xc0\x0c\xb35x"\xaf5\xc0\xff\xb0-\xe5Ba5\xc0(\xf8c\xf5C\x0c3\xc0\xc3\x7f\xf3\x97(a3\xc0tM\x80A\x1ex3\xc0\x1b\xfd9\xfe\n\x173\xc0\xc0\xf2\xb5\xec\xa5\xea3\xc0\n\xf5\x9f\xd2 \xc83\xc0r\x89,\x7f\x9bv3\xc0\xcb\xf2\x95\x11M\x155\xc0\xf6\x8e\x80\xe9\xc3\xd44\xc0\xb7\x03\x07\xeb\x1a\xbf2\xc0_.\x11\xb5\x8a^3\xc0@\xc0\xbf\n(&0\xc0C.\xb4H\x8d80\xc0\x8d\x11\xd7u\xd0&0\xc0\x8f4Me\xdc25\xc0D{\xd0<\xa8\x862\xc0\x8eE/\xd0i\xb66\xc0\x1e%2\x95@\xd14\xc0Z:\xbd\xe0a\xb94\xc0\xa6\x0e\xa4\x8d$\xc6.\xc0)\xdem\x13h\xb74\xc0\x0eR\xa5\xce\xe4\x1f3\xc0\x9f\xd2\xe7\xc6\xa0e4\xc0p\x17W.)\xbd4\xc0W\xbb+\x1d\x1d\x9c6\xc0uA\x1f\xd7*\x894\xc0\xa8\xb1\xfb\xdd\x85d2\xc0\xfa\xf4\x08\n\x9f\\2\xc0\x18\xd7\xb4W\xdb\x945\xc0F\x0c2H\xcc\xe14\xc0zM\x05\x9a\xa8\xd44\xc0<[\xf7~\xeau5\xc0\x82\x89\xf5\x8a\x1b\xd34\xc0\x1b\x1a\xd3\xf3\xf7\x065\xc0\x8e\xb9d_FK3\xc0\r\x07\x11\x8bC<3\xc0H\xcb\xce\xc4\xd2\xb23\xc0h<\xf8\x01\xb9\x153\xc0\xb3\x08C\xc7r\xb64\xc0Z\n\x0e?\x8dC3\xc0\r\x8d\x12\xb4]q0\xc0\x15-U\xdc\x02R2\xc0\xbe\x7fEMt\x163\xc0\xd8\xe2H\x8a-I2\xc0\xff\xe04\xa1\x1a\xe13\xc0\x9fU\xfeE\xe4\xf03\xc0\x90\xac2\x03\xa1\xe54\xc0\xe0=\xeb\xa9k\xca3\xc0\x8f\x80\x89\xf7l\xed3\xc0\x86\xd8ch\x1a74\xc0\xb1\xd0\x99\xae\xbf:5\xc0vu%\x89\xa7\xbd4\xc0\xbb\xa7>~\xfaM3\xc0\x19!\x82P.$4\xc0\xac\x92Rc\xe9F3\xc0r\xb2\x850\xab\x813\xc0\x7f\xb4\x1a\xf3~Q4\xc0\xf3Z\x85\x07E%4\xc0\xe2\x9d\xa1\xa1E\xf63\xc0\xff\x8c\\\x7f4F3\xc0\xa89[\x88\xb2\x1a4\xc0o\xa3\x07j\x93\x0b5\xc0~z07\xe7\x064\xc0\x9b\x87P\x83\x89\xa64\xc0j\x17\xb3\x07g#3\xc0- \x82\xa9\xa2\xe03\xc0\xf9\x15G\xce\xf4i4\xc0\xd33\x8b\xede\xde3\xc0\x12\xaaG\xaf{\xc30\xc0\xc5l\xda0n:3\xc0\xb2\x157z\x86\xe03\xc0\x1b\xbc\xc7\x8a"\xde0\xc0\x87\x91uV\x06\xe73\xc0\xd5\xee\xe7\x8b!^3\xc0\x82t(\xbd\xf1\x8a4\xc0\xac\x14\x1c\xafx\x854\xc0\x9a\x104F\xb6\x1a2\xc0\x0es\x00\xff\x00\xe13\xc0\xc1L\xf4L\xeb\xf81\xc0\xda\xf7\xbcP\xf4\xec3\xc0!Zq\xae\xcd\xdb3\xc0\x1aq\xd8\xec\xa2\x1a2\xc0\xd8\xecA6|\xe13\xc0\x8e\x08d\x9f\x16D3\xc0pnm\x19\xdd33\xc0;\x02\xf0\xef\xd3\xe83\xc0ST\x03\xc9\xe5*3\xc0\x89m\xde\x04\xfb\xeb1\xc0eE3\x12\x16G3\xc0iL\xf8dz93\xc03g\x1a\tC53\xc0\xe6SW\xd4\x17c3\xc0\x02\x89#!\x1e63\xc09\xe9\xd7\xc5\xf7\x1f3\xc0c\x85od3\xa93\xc0[T\xf1\xd86\x122\xc05Q\x90\xb4\xfb\xa63\xc0\xe8\x06\x15\xad\'\xa23\xc0\xde\xbc)6kN3\xc0\xc4\xb2\xcfD\xe7\x8c3\xc0\xf9\x1a\xcfB_^3\xc0Q\xa0\x82\xaa\x80e4\xc0H\xbes\xafO\xeb2\xc0\x00B\xbdb\xb6\xd24\xc0\xb1(\xbe\x88Cj1\xc0\xab\xf6+\x1b\xc3n2\xc0=$\xeb\x10\xcc\x80/\xc0U\x9f\x9b\xdde\x8b4\xc0\xfb!D\xe1UQ3\xc0\xfd\x94a\xf8\xccu2\xc0\x8a\xe8\xb5\xa1\xba\x9c2\xc0\xaa$u\xb3\x7ff3\xc0\xeb\xae\x11\xc4\x92\x0f5\xc0k\xea\xb7id\xb72\xc0?\x19\xecm\xa6|-\xc0\\\x1c\xe7\xbc\xf3Z4\xc0\xa3wS\x01"D3\xc0\x0c7\xdfE\xa0\x7f4\xc0\x99. {\\q3\xc0\x88\xd0\xa1\x0c@\xea2\xc0\x94\x85e9S\xe84\xc0\nc]\xa3\x12m/\xc0~dyW\xf6\x874\xc0!\xae\x14\xd6HB2\xc0\xdf\r\xe2:\xb5\x02-\xc0>M\xdc\xdb\xc7o4\xc0:\xa3\x94\xbe\x0763\xc0\x8e\\\x0c\xc7\xa5\x873\xc0\xa2L\x8a\xd3[\xbe2\xc0,P\x9f\xe6\xad\xbf3\xc0\xb8\x15\xa4\x04\xd2\xf21\xc0\xa8\xbc$G[\x9d2\xc06\xb2\xb5\x82\xf1\x003\xc0o\x81\xb0wk\\4\xc0\xc5k\xea\xee\x86\x811\xc0 \x9c\xde\xca\xcd\xc2-\xc0?\xec\xffkW\x892\xc0\xc7=0\x98\x08\x9d/\xc0\x03#\xa8\xc0\xaa\xeb2\xc0\xc6`\x16F\x86w.\xc0\x1b<-\xd2\xd9\xfa2\xc0\x92\x86Q\xb5\x17\xe52\xc0\xda\xe7i\x89Od2\xc0\xa2k\x05\xa6ot.\xc0\x0fXu9=\xab.\xc0\x05\xa9J\x03\x9c\x7f5\xc0\x91\x89\xacSO\xdb2\xc0q\xb20\xdf\xeb\x9d0\xc0\x82\xbc`HV 3\xc0~\xd7O\xc4\x1a\xc8/\xc0\x1fY\xffX\x1d\xc13\xc0\xee\xbca\xf7\nJ2\xc0n\x98A\xe0\x8b\x192\xc0\xd1\xa9J\t\xf3\xb6-\xc0\xd8N\xac4\x1e/3\xc0\x16\xfa\xf0g\xaf_2\xc0[\xf0\xc9 k\x122\xc0\xfa.\\\x19?n.\xc02\xa07\xc8\xb6\x012\xc0\xba\xb4\xd3Hv\x1e/\xc0\xfe\xb2\xa3N\x16\xbc3\xc0\xdd\xf1\xd8"\x07+2\xc0/\r\xd8f_"4\xc00\xcfN\xb6\x96\x84-\xc0\xfd\xb3\x80\xd6\xfa\xfb1\xc0\x8f\xdc\xd8\xc1\x94-3\xc0.\\\xb5\x81\xe2+3\xc0m\xa1&\x1f\x10\xc92\xc0\xef\xfb\xc6\xbbA53\xc0>\xc6\x05\xd5m\x193\xc0\xc8\xda\xaa\xc4\x0f\x011\xc0\xbe\xdazi\\\x194\xc0\xa2Y\xb8\xb1\xbb\x134\xc0\x95v\xef!\xe7>3\xc0\xd9\xf2\xa7\xbch$2\xc0\x0f\xf6e}\xa6\xf11\xc0\x9ej\xac94\xe71\xc0\xf8\xbdf\xbb\xc0\x91-\xc0\xcbR{\xd7\x16 3\xc0\xc4\x14\x05j\xbf\x894\xc0s\x85\xc7U\x15\xf02\xc0\x91\xdb\x9b\xd1\xff_/\xc0\x1c\xe8Hv\xd3 3\xc0JO\x9a\xcfD\xb4.\xc0\x10]\xb0\xeb\xa1\r4\xc0\xb2T\xae\xd3\xee\xed2\xc0}9n&]:3\xc0g\xea\x936y\xfd1\xc06\xb0\xec\x96\xe9\x1a2\xc0_\xee\x00z]\r4\xc0\xdc8k+\xa2d5\xc01~e1\x83\xf63\xc0\xab"S:\xbd\x9e2\xc0\xec\x82O\xf1\x90\xaa1\xc0_\x88\xfaKp%3\xc0\xd9\xe8\x04%\xaa\x844\xc0\xdc\x03\xc0\x93\xa3\xf94\xc0Wk\'bF\xbe1\xc0\xd0\xb6Y\xfb(\xe51\xc0\xfdVQx\tV4\xc02\xb6t\x9e\xfd\xd21\xc0\x19\xea\x05)\x17\xe51\xc0\x88f\xd0f\x8cI4\xc0\x0e\x93\x15\xa1Gj4\xc0\xd4\xd4\x05G\x96\x854\xc0\xe4\xe0\x8c.\xf8\xca2\xc0\x85A\xe9:\xe4\x172\xc0\x14\xbc\x1f |\x971\xc0~\x18E,"\xf30\xc0`\xa8\xd8\'\xe1\x8f1\xc0\xfc\x92\xda\xbdy\xb40\xc0r\xe5,\xf63\x17-\xc0\xf9^\xa4\x02\x9fH3\xc0s\x00\xac\x7f\xfcK1\xc0\x99\x17[c\x05K3\xc0\x12A|\xbc\xcd74\xc0u\x8c\xc8\x90\xd5\x0f4\xc0\xd5\x07\xc4x\xee\x182\xc0\x0b8\x81\xeci\xb9/\xc0\x04=x7_\xad0\xc0\x06_r\xef#;2\xc0\'\xe3\xeev`F2\xc0w\r\x8dQ*04\xc0i81\x07\xf6v1\xc0\xa3J\x19p\x13C1\xc0\x03\xe4 \xb01\x025\xc0\xd72[\x10\xd8v1\xc0\xb9\xed\xc4\x12j\xfe2\xc0\x8a\xff5\x9a\xaas3\xc0\xa4\xbd\xa8\xb6fp4\xc0n\xa7\x04"c\x11-\xc0\xb7 \n\xdb[\x923\xc0`o\xb1\xdf\xa5T3\xc0\xfc\xcdB\xfa7\x1d3\xc0i\xae\xbfl\xb3\x173\xc0\xa6\x8e\xf9\xbf\x90\xac1\xc0\xc0\xeea:}\xa92\xc0\x1f+OIp\xd31\xc0!]\xfa\xaeF\xe91\xc0\x1fQN\xedL\x024\xc0\xa3 \xed\xc7}\xdf3\xc0\xa3+\t\n\xde02\xc0\xc4\x16}\x92\x11\x812\xc0)\x81H@\xa5\xb54\xc0E\xf0\x122m62\xc0\xf4\x83gA\xc7\xef.\xc0\xb4\x9d\xd6\xda6\xe93\xc0%\xd6\x0c\x95\xaf=4\xc0\xa8\xb2\xafT\x9e\x190\xc0\x19;ZM\x06W1\xc0f\xb7\x98\xfd\x80\xf33\xc0\x1a\xd1\xdf:\xc0\x153\xc0\xde\xa9-\xa7h_1\xc0\x7f\xfc\x8dM;!3\xc0\x9e\xf0#x\xf1f1\xc0B\xc9rG`\x941\xc0\xc2\xe6\x1fq\x84\xf41\xc0\x88\'\xe89\x11>2\xc0gc\xb0\x84wX1\xc0\xe6{\x9b\xec`b1\xc00\x94\xd2\xe6\x04\'/\xc0\xe1<<\x1ds\x103\xc0\xe9f\xdb\x1e\xe3U3\xc0y\xb7\x03 \x82\xc84\xc0t\x1e\x9c[\x1e\xc14\xc0\x82Y\xa2\xbeX\xea4\xc0m\xbe\x15\x18\x89\x1e4\xc0\x87\xf0\x15\xb0\t\x8d1\xc0/\xbeif\xcd"3\xc0\xb2\xdd\t\xfe\x89\xfb4\xc0\x1c\xf5\xe5\xd1R\xf13\xc0"Lm:\x83\xbf3\xc0\xb0)\x0fM\xa1A2\xc0\xfax\xc3\xdbr\xa4.\xc0K6\xcb]\x0f\x7f-\xc0C\xa2\x90\x13\xf1S5\xc0#lKE\xcd\'4\xc0\xef\xa5\xc7YPL-\xc0\x07\x11\x11\xa5GP4\xc0x\xe5\x10\xfb\x8b\x182\xc0\xc2n\x1ff*\xbd.\xc0\x19\xa2M\xb7\xb6!2\xc0\xf0\x86\x93\x8eF\xd3.\xc0\x95\xa28I/\x1e3\xc0\xe6\x95BL\x1cD.\xc0~0&\x0bx\x0b4\xc0\x8eY\x07l\xb5\xec4\xc0)#\x96\xd6\x94\x805\xc0E\x8b\xfeP,\t0\xc0\'\xc1\xca\x97\xee\x1c3\xc0f\x16~\xd9p\x015\xc0\x82\xdf:i\xaa\x06-\xc0\x90\xa9\xea\x90\t\xcb3\xc04!\xad\xe7\xe6U0\xc0\x83\x10KJ;\x143\xc0voe_P\x19/\xc0\xae\xf3!\x18%S0\xc0N\xc1*\xf3dM5\xc0\x9a\x13#\xf5\xd6\x134\xc0\x94\xf8\xcc\x7f;\t-\xc0\xa9\x93\xe2\xd8e\xf02\xc0\xd5\xbax&\xeds-\xc0\xfd\xa7B\xb4e\xe4,\xc0\x04\x8f\xbek\xa8\x0e5\xc0\x01\x1a\xd0l8\xcd4\xc0;\x01\x18C\xb0a3\xc0=\xb6p\xa6;V5\xc0kG\x84\x99\xd7K2\xc05\xac(\xd9E\x013\xc0E5\xe7Ir\xb22\xc0\xb2`\x9et\xc0>3\xc0N<f\x90lP4\xc0|\nH\xab\x01\xb12\xc0\x9d%^\x89\xa6\xc22\xc0ec7\xaa{[4\xc0d\x15\x91\xc5g\xf52\xc0Tt\xb8\x9f\xcd\x8c2\xc0k\xba+\xf0\x92\x9d2\xc0\xcbn\x8a\xb4`Z4\xc0=(\xd2\x9b\xd07,\xc0\x9ft\x97\x1f\xf6\xbd3\xc0\xdf\xe3\xf6\xaf\xdc(2\xc0t\xe1\xd00T!2\xc0\xd6\'\xc8\xa7sn2\xc0>m\xc1\x0f*z4\xc0\xcba\xde=I\x824\xc0\x1a 0\xef\xaem4\xc0\x95A\\E\xcdG2\xc0vv\x96\x7f\xec95\xc0p\x98\xa4T\x19\xbb2\xc0\x8b\xe3\xe0\x81\xa2\x973\xc0#\xa5F\xa8\xdeQ2\xc0\xe0\xfc\xcf\xd2u85\xc0\x16Wf\x90Ss4\xc0\xccT\x018\xb4\xe32\xc0\x14\x0cM\xa8r\x1f2\xc0\xe9\xa8\xb3<\x1dz0\xc0\x9a \xe0\xe7\xf7L4\xc0f\xc9*aX\x933\xc0\xed\xbb*\xbb!\xf32\xc0\xd8x\xe9\x86w\xd62\xc0\x83c\x94\xff\xd2\xe42\xc0$=O\x81\xf4\x153\xc0\x81\xf9\x0c\xcd\x1cT3\xc0i\xa4%\x98\xcd\xc92\xc0\x9c\xe9\xcbK\x8aZ4\xc0\xb6\xac\xdd\xbc\x19\xb14\xc0\xa7b\xa2OL\x155\xc0\xf2ldm]\x022\xc0\x10\xa1\xac\xec\x05\xf8.\xc0\xe7b\x84\x11U\x923\xc0\xeb\x86\xaa\xec\x8c\xdd1\xc0\xc5\xbd9\xd2Bt2\xc0\xf2\xa8\xa6\xbb\xa9\xdb0\xc0}u\x82\xdc\x03I3\xc0A>\xc1\xda\x96G4\xc0\xa9T\xb9:PI3\xc0\xb2\xbd\x8f\x8d\xc9\x84-\xc0\xf2\x83\xb9J\xf0\x18/\xc0\x0c\xe2\xe9\x0f\x90\x993\xc0ee\xf4oz\xdc0\xc0\xc6\x8dn\x8aT\xbc4\xc0vD.}O4/\xc0T*n\xd3\xee\x125\xc02c0\xe4=\x8f2\xc0\x94\x8a\x12g\xfbY2\xc0z\xde-kgT/\xc0\x91\x0e4\xdaZ\x9d-\xc0:\xb6Ln\x0b\xcb1\xc0Q\xc0\xb3\xc2\x88\xbb1\xc0w\x16\x1bE\xf0M6\xc0t\xcf\xb7@Lo3\xc0\x87\x87\xe9\xbcG\x9e4\xc0r\x85\xef\\\xb1\x8c5\xc0\xee\x0bV\xd9\x04\xb1-\xc0+k-V\xd0\xb20\xc0b\t|^\x1fk/\xc0\xd6\x96\x9e:\x1c\x844\xc0\x92IH\x81\xf6y/\xc0q\\CBI\x842\xc0\x1c\xf2[z\xea\x1d3\xc0\xf0\x1aGhrL4\xc0\xe4h\x85\xf0\x94_5\xc0(a\xb9\x1f\xa3\xcf.\xc0\xbaA\x8c1\xb6^/\xc0\x83\x1e\xb7\xf4\x19\x193\xc0\x95\xce\xfer9\xbe0\xc0\xb3T\x05\x91\xc7\x812\xc0\x15&\xb11r\t0\xc0\x91\x0eXFt\x834\xc0?\xf6\x7f\xc9A\x8a2\xc0\x1d\x8c\x11\xcdg\xe33\xc0\xfe\xd0\x13\x80\xc1\xe7.\xc0\x16\xce\x00OQP2\xc0i\x99K\x0e\xf2m5\xc0Q\x02>u\xf6\x8f3\xc0ND&ZJ\xaf5\xc0|y\xce>\xcb\x8f4\xc0\x85\x90?\x06P\x91/\xc0\xb4\x1a=F\xdd\xe6.\xc0b5\x98\x82\xe7\xed2\xc0gP\xe8&\x1d\xd23\xc0J\xea\xc1r\xb3\x844\xc0h\xf9c"\x8c`5\xc0)\x95\xa5\x9f\xef\x8e6\xc0\x81\x8d\x16\xbcD_2\xc0\xc3\xad\xf7&`\x054\xc0\xe0\xf5\xdd\x07q\xf83\xc0\xbf\x03\x00K\xa5\xec0\xc0E\x1cK\xd2\xa6\x865\xc07\xd4\x14A\xe734\xc0\xe1\xe4M\xa4\xae\xf95\xc0c\xfd\n\xfd\xb6G/\xc0\xef\xa1\x16\xe2\x93\x882\xc0\x7f\x874\x91\xc4\x151\xc0\x8b\xcd\x01\x8bj?4\xc0\xcbk.i\xbe\xa1.\xc0Q\xf8\x8a\xef\xcc82\xc0WA\xd2\xfa\x8a\x9e0\xc0\xf6\xf2\x94O\x1a33\xc0\x98\xdc\xe8\xdf\xe8\xeb1\xc0\xfd\x8br]\xc8w2\xc0\xdf\xb7\x9d\xd89\x143\xc0\xa47\xbf\xfbC|/\xc0\xea\xf5\xd5#/\x0c6\xc05q\x8e\x96\xd2`0\xc0\xe2<\x9a]#\xa92\xc0x\xd6K\xf0\xedE0\xc0\x87\x1b\xf6\x0e\x0c\xdd2\xc0\xc9\x93\x9eJ\xe2\xf83\xc0\x00\x1f\x93y&./\xc0\xeb\xd1\xe0\xb7\xa0V0\xc0\xb8\x8aoO\xe1s2\xc0\xeb\xc3\x8b\xcf@\xc82\xc0\xa9\xc5\xd0\\R\xc4/\xc0\xf8K\xedkz\x153\xc0\xde\xefJ\x03:\xf7/\xc0\x8b\xf8\xec\x9c\xb3\xc33\xc0\xcd\xd1\x85~\xc9\\4\xc0i\x08s\xed?\xbf/\xc0\xc4\xb2N\x13\xf0K4\xc0\xdb\x0fk[\x8er/\xc0\x92\x82\xdf\xcf\xaa?3\xc0\x02#\x9bw\x7f25\xc0r\x01s\xc5\x13\xa45\xc0\xe1a+\xa8@:0\xc0b\n\xef\xd2%\xd1/\xc0\xaf\xb3o\xde\xbeX3\xc0J\xc7\x89U,_3\xc0\xc7\x8c\x96\'7y5\xc0\x13/\x19\x0ea\x93/\xc0P3\x8b\x86\xba\xa8.\xc0kP\x8e\xc7\x87A0\xc0Q\x94\xb2gd{4\xc0\xb2T\xe83\xb444\xc0\xc4<\xda\x02\xcf\r/\xc0)\x16\xda(\x17o2\xc0/\xbf\xe7)\xc7R3\xc0\x19\xf4\xe9\xa0{\x19/\xc0\xd1ew[\xbd\xa32\xc0\xecej\xe2\xfdU4\xc0\x98\x8c\x05\x1d\xf0x5\xc0\xb9\xd1\x1c_\x04\x0c3\xc0\xa2&\x97^430\xc0SS_\xb0\x13\xbf/\xc0;=\x19\x1f\x9f\xfe4\xc0N\x0c\xf5\xe1-\xf73\xc0!\xf3P\xf5Q66\xc0\xb1\x13\xb8\xa3\x9b"0\xc0\xc5\x13\x91\x8cy\x8a3\xc0\xfeMb\r\x82>/\xc0]\x19\xf3\x88c\xd02\xc0\xf4\xca\x1f#\xd2=3\xc0\x0e\xe0\xf7$zr4\xc0J\xef\x8c\x8d\xe6\x962\xc0\x8c\x19\xc5\x93$m3\xc0/\x84WD\x93x2\xc0\xec\xb6\x15\x93yL2\xc0\xe2\x14\xb9<\xe6n/\xc0R\xf1m5\xf4\'3\xc0\x19sr\xec\x82#3\xc0\xc6h#vr\xe72\xc0\x7f\xe6b\xb8\x08\x9e1\xc0\x06\xd18\xd8\x0c\xca.\xc0*M\xeanw\x87/\xc0u\x8b[\xed\xce\x064\xc0\xc0N\xd2\xd1.\xc25\xc0\x03q\x80\xb3{o/\xc0\r\xe2\x05c-^/\xc0\xd6\xb45\x97\xda\x982\xc0\xee\x84)\xec\rj2\xc0\xd0Wv0\xa3\x882\xc0\x05\xd7I$&\x04/\xc0>\xe0\xf0"C\xe33\xc0{~\x14,\n\xe64\xc0r\x14s Y\xd02\xc0\xee\x7fi\x19\x13\xeb2\xc0\x04\xdfU\xdc\x96\xce1\xc0u\x97\xc7\xce\x19\xa35\xc0*t^\xa5\xa7s/\xc0\xde\xd2\x97\x00\x0c\xfc0\xc0\x8f*#\tJ\x9f2\xc0-i(:\xd6\x010\xc0\x0c\xbe\xa79\xf4U/\xc0\xbd\xc7{\x10C\t4\xc0\xa2\xee\x97\x01\xd5\x9c5\xc0.\xdb\x02\xbc~X4\xc0r\xb3B\x99\xe3\x0c4\xc0\xf1\x1am\x9ci\x123\xc02\xea*\x89Zv3\xc0\xcbI\xe2,\xdc\xda3\xc0x\\\x8f3Hf3\xc0\xa6j{}.\x9d1\xc0\x17\xe2\x867\xd7\xa3-\xc0\xc0\x9e\xf0\xc4\xb8\xd33\xc0W\xabW\xcd\xf9\xcc2\xc0\xb2 \xcc\xf5\xc1\x063\xc0\xd6\xd6EV\x0b\x964\xc0\x83\xb8\xab\x08\xb9\xc82\xc0\xd4:\xa49\xe3\xe73\xc0V\xaeLE0\xed3\xc0\xb6\x1e",\x9c&0\xc0\xe9\x85@!\x0b\xe3/\xc0\xe7\x81-\xb6\xd2\x073\xc0|\xe7I\xb1\xac\xd6/\xc0\xf37\xc2HC\xf92\xc0V\xe0\xdbh\x0b\x073\xc0r\xef\\2\x18\xe82\xc0\xbb\x1cb\xca]A3\xc0[\n\xda\xad\xc4]0\xc0A(`\x11\x1a\x000\xc0\x85%9&j\x073\xc0\xa7\xdc\x85\xe76@5\xc0s\x98#K@\xb74\xc0DR\xb5\xbc\xae73\xc0([J\xab\xe2\xd82\xc0\xbb\x9b!\x1f\xa2\xfc2\xc0\xfa\xc1Y\xda\xe1\xb5/\xc0\xcf\xa2\xf6\xb1\xcaX/\xc0\xc1\xbdc:\xbf\xa62\xc0\xbeA\xf0\xee\x92\xac5\xc0\x10\xca\xb3\xe5\x9680\xc0\x96\x05(\xeb\xf9\x964\xc0\x97#\xa7\xddA}2\xc0+\x0f\xa3\xe0\xcb\x885\xc0\xf2\x08\xdcI\x88F/\xc0<\xe1\xd1]cN3\xc0j\xbc\x9e\xb2\xd8?3\xc0\xe8u\xb5\x87\xcc\x0c1\xc0\r\xc8\x18\x89:\x9d4\xc0"/\x9f?w#3\xc0 \x05\xac\xba8"2\xc0y\x12\x11\r\xb2\xfb1\xc0v\xb4D\x80\x8525\xc0D\x17\x0e\x80\xc2\\2\xc0\x96\xf4\xd6\x1a-\xae4\xc0\xc1\xe3\xb1\x19lM3\xc0\x8a\xc08\xf3\xa0\xe92\xc0\'\xa9\x18\xfbf[3\xc0%\xcd\xbf\x1cO)5\xc0k\xd3\x07\x17h\xd02\xc0\x15\\\x93\xa8W\xfa2\xc0\xf6\xe3}R\xc7u3\xc09\xa5\x0b\xd5@\xd12\xc0W\xd0\x93N\xfaa5\xc0c\x06\xb64\xda\xf52\xc0\x1c\xffxQ\xa0\x0c0\xc0P\x1dz\xf7\xbbj4\xc0*\'d\xe2\xc2\x0b3\xc0\x80f\xb4K\xf4\xc30\xc0\x1f54w\xf0;2\xc0\x03$(\xf7\xd0\xe3/\xc0\x9e2\\\x90\xeeK.\xc0\xf5x\xf5\xcd\x97\xac3\xc0\xae\x01\xed&\xf1#3\xc0\xd6\x903m\xb6\xca0\xc0j,\xbd;\xc1\x9e3\xc0N\xef*Q\xf8s0\xc0_\xdbK\x94\xb5c2\xc0\xab\xa5dD\xf4\xed2\xc0cLSk\x15\xf43\xc0gI\xae\x9e=\xdf0\xc0\x10#\xf9\x151\xf95\xc0NQ5\xa6j\xea2\xc0]@aF\x1c\xfa2\xc0\xca6F\xb5\xe0"2\xc0t\x1c\xc2\x85G\xee3\xc0A\x9e\xc9D<\xca4\xc08 q\x08\x1b\x073\xc0\xf2\xc7\x90%u\xee3\xc0J\xdb\xa2\x85m\x815\xc0\x0e\x90\x99\xa4\x02\xe54\xc0\xc8\rG\x13\xa2\xe92\xc0\xe5V&+\xb3\xf51\xc0\xa6\x06\xf0\x8e\\\xb33\xc0\xdd\x85\xf4\xff\xfb\x145\xc0\xda\x01\x07\xcd\r\x182\xc0\x9e\x1c\x89>\xc2<4\xc0]?1/<\x9a3\xc0\xd3\xde\xe5\x1eb\xcd4\xc0ss\x92\xa7\xb1*3\xc0\xb8\xcb\xe6\xcbT\xf72\xc0\xdck\x8c\xea\xb5\xfb1\xc0\xd1\xd01[.V4\xc0\xa1\xf9<\x95\xb2\x083\xc0\xf6\x8c\xcd\xa0{.5\xc0\xca\x8e\x12\xa1w\xe71\xc0\xdf\x8c\xb9\xfc\x0f\xe01\xc07\nd\xc5?D-\xc0P\xc8E\xd4[\xa14\xc0#\xf5\xb1\x1e\x15\x083\xc0\xe55\xb5\x8b\x7f\xfb2\xc0Y\xcd\xa8\xd7\x9380\xc0w\xc9\xf0\xe9j\xa33\xc0\xec+y\xd9\xae\x8d3\xc0\x87#\xd2\x0b\n\xa90\xc0\x8f\xe5uI\xb743\xc0\xf7T\x01\x1b\xbf53\xc0\xfd\xf8l\x94\xe3\x0e.\xc01\xc3\xc3\x1b>\xa23\xc0\xde\'\xc77!\x993\xc0\xea\x14\x98Hr\xd2-\xc05o\xe7\xbb\x0f%5\xc0\x9c\x1b\xd2\xe1wd0\xc0\x12\x19"\xcb\xad\x122\xc0\xcf\xb4.\xc8\x16H4\xc0\x1f\x13\xcf\xb1W\xf50\xc0d\xa9z\xe6k\xf43\xc0k\xe5tJDk4\xc0Km\x94\xd5\xfd\xe83\xc0\x88\x8d\xf1\xd2ot0\xc0\xa9\xd6t{\x97C-\xc0\t\x98\xb2F\xf6\xbd3\xc0\xef9\x9a@\xd5t3\xc0Z\xd5u\t\xea/2\xc0w7S2\xd3#4\xc0\xb0\xc8\x1b:\xa7\\/\xc0U\x0c\x1f\x82R\x0f3\xc0\xbc\x98\xac\x999\xe63\xc0n\xab\x17b\xbf\xe55\xc0\x99\xb2\x9cQ\xed\xfd3\xc0\xc8\r\xca1\xc8\x084\xc0\x19B\xf3\xcf\x1aJ/\xc0&\xb4\xb6n\xe8/3\xc0\xf3d?\x10\xbe\x0f1\xc0r\xe2T,,h2\xc0\xd9\xcc*2\xa6l2\xc0@\xcdx\x1c\xa2\xf90\xc0\x82\x18\x9b\'\xba\xef3\xc0rgs\xd6+\xe32\xc0\xa2fl\xbb\xdd74\xc0\xdc\x11\xcd\xc4f|4\xc0ahy\xa9\x0b\x1f/\xc0\x9aP\xb8]\x1bM2\xc0\xb4d\x84\xd4}\x982\xc0\xfb\xf7\x08\xe6\x1b\xea2\xc0\x95\x07\x1b\xcb,\x8f2\xc0\x19\xc7\x0c|\x89@2\xc0\xc0\xebXZ\xa8_2\xc0A\n\x1c\xe4\xffz3\xc0\xf6i\xd1\xdb\x06\x813\xc0\x10\x7fz\x98\xfa\xec1\xc0\xf7\xde!\x83\x00\x0c2\xc0\xda\xa9s\xfc\xd6G2\xc0&\xbb\xdf&\xd6-2\xc0\x0e^s\x89a\x000\xc0b\xdc\xa9\x1b\xc8\x9e.\xc0\xb2\xf1\x81\\&\x923\xc0\xc7 \x16f\xf1\xe51\xc0\xfcI\x9e\xb0\xd2|2\xc0EO\xd9\xc5\xc7\xab4\xc0\xf5\x8a\xd5p\n\xf92\xc0\x86\'!\x81xs3\xc0\xe5\x01\x1cY\xe1\xaa3\xc0\x14\x9fq\x06C;6\xc0k\r\x03\x1a\n*2\xc0\xa6yd\xa9y\xa0.\xc0%\xf4\xf3\x02"J4\xc0\xb6#?\xb9\xccW3\xc0\xc9\x99\xf1I\x0b\xf22\xc0\xc2\x8c\x0b$\x9d\x8b4\xc0\xca\x8aq\n\x98F2\xc0\xb70sE\x12\xb60\xc0c\xe1\x19G\xd5j2\xc0\x86\xbd\xc6\xc0\x9c\xf50\xc0\xeb\x07\x1c\x8b\xf1\'3\xc0\x83\x12\x89D\x03\xd63\xc0>\x19\xf9\xe9RT2\xc06\xe7\\\xcf?\xb83\xc0z\xb1\xbd,dh4\xc0\x08%\x98\x8b\xe1\xb82\xc0$\x9a\x8dT\x9b&/\xc0N\xf1\x1af\xbe\x1b2\xc0$$E\xe5\x07\x8f2\xc0\x92\'\xb41|\xb93\xc0\x19\xc9\x84H\xabr0\xc0\xe8\xe3}i\xc1\xf81\xc0M\xc2#U\x05B2\xc0\x0e\xe4\xc5\x1d\xdar2\xc0\x87\xd4t\xf5\xfdZ4\xc0M\x1a\xd0\xcf\xbbB3\xc0\xdf\x1a\xee\x0e\x9b\xa43\xc0\xe4\x80\xca\xd51D3\xc0\xd6\xdf\xe6\xc1\x17\xfc2\xc0\xd6ls/\x9f\x883\xc0Y\xbc\xca\x83F\x803\xc0\x01\xfd\x1bft\xff1\xc0\xdbEp\xc8\x1e\xd4.\xc0\xe6C\xf2\xa5n\xa30\xc0\x0e{\x12\xe3\x1fa1\xc0\x10\x83\x96\xe0|$4\xc0o\xfa\xd0\xef\xee-2\xc0\x1d\xeek\x86q\x992\xc0\x1ci~\x18\xaa\xdd2\xc0\x17\xdc`\n\xc4\x022\xc0gh\x1c+\x9c\x812\xc0\xa2=C\xec\xa5\xc23\xc0u&\x07$\x1d}3\xc0\xdf\xf8\xf77\xb9>2\xc0\xab\xb0\x88\xe8\x8cW3\xc0M{\xca\x0f\x87\x972\xc07\x03\xeb\x84b72\xc0\x0et\x05\xb8\xa8A2\xc0QR\x1aR\xaf\xfc4\xc0\xb1\x0c\x10(\xb9\x013\xc0\x18P6\xa2@H3\xc0/\xdcm\x16\xee\xc82\xc0\x1b\x94\xda\xb5\x06r4\xc0M\xd6nL\xf6\x802\xc0,8$\'\\u4\xc0\xa7B\x11\t(\xad3\xc0\x1d\xc0\xa6a\xc6\xca3\xc0\\\xf7\x16\xa4\x90\x172\xc0\xa8\x93\xcc\xb5*\x022\xc0b\xa8\xc6\xcf\xd8\xed4\xc0\xceC\xb4\xe5\xb6\xd12\xc0\xda\xb8\xe1\x9fp\x152\xc0D\xbd2\x1e>\xb60\xc0\x9b\xad\x001N\n4\xc0\xb1\xef\x03\x00\x02\xb5/\xc0\xeb@\x9fb\x02.-\xc0c\xc4\x82\x17*S0\xc0\x845\xe6\xb0\x80\x9a1\xc0\xa4\x04\x04\xae\xdar/\xc0\x1c|\xe2\xbc\xe2\x102\xc0"\xa81\xdd\x08\xdf1\xc0\xea\xbf>\xb49\xd01\xc0Bg\xd7k\t\x842\xc0\xa1\x86\x94\xa2\xf9\xf83\xc0O\x8b\x12\xc4!P2\xc0'
p16
tp17
bg3
(g4
(I0
tp18
g6
tp19
Rp20
(I1
(I7371
tp21
g13
I00
S'_5x#7}S@:\xe5\xbf.\xb9vS@h\xdc\xb9&\xfa~S@6\xc6\x98\x84\x96|S@\n\xb3\xd3\xb6\n\xa0S@\xb9A|\x1a\xbd\x8bS@\x17\\x\x03X\x9fS@\xf7\xf9\xa2\xd3F\x86S@7,@\xac\xf8\x90S@2En$\xab\x9fS@\x8c4d3\x84\xe6S@Ot\x8f\xb7=\x9dS@\xadh5l\x10\xb9S@\xf5\x12\xf4\x86\x93\xa1S@\xf9<u\x8a\x14\xbbS@\x9eS\xf5U&\xbbS@\xfcMC\xb2\x9f\x87S@\xa0U\x0f;>\xb4S@\xe5!\x13U\xe6\xcbS@\xaf\xea{\xad+\xffS@a%\xe8<J\xf6S@f\xf5\x9a\xa6*&T@\x1d#\xbe\xb0\xc7pS@5C\xe70HpS@\xf6\xa9?\xc0\x84\xdbS@\x13\xa9\xa5Q\x95\xb7S@*\x07\xaev\x07\xb3S@KP\xfbPw\xb2S@\xa1\xa5\x92\xff\xc6\xb4S@\xb8\xbbyQ\xab\x9aS@5U\xe7\xa1\xf0\xafS@\xbe>G\x91YyS@\xbc\xfb\x9cO\xa0\xe4S@\xdd\xf3\x84n\xe6|S@Qo\xbd\x97,\x81S@6}~A\xca\x97S@\x99\x82\xd7ML\xa4S@\xd5\x9bj\xfd\xb5|S@\xc3\xc2|\x9b\x1e\x86S@\x0b\xe0\x05dp\xa5S@\xee6\xf0F\x05\xfcS@M)b(\xc1\xb0S@\x14\xe4\xfbv\x91\xc1S@-\x96\xab&\xd8rS@\x85\x8dg\xfd\xa7\xd5S@#38x\xdd\x85S@\x84|Q\xe3\xf0\xb0S@\xc3E\x88=\xc0tS@\xc4\x9f{\xac\xf5\x98S@\xef_\x9c,;\xadS@\xc5\x82g\x1b\xd6\xa4S@\xa6\xabI\xd1:\xb4S@\xda\xa2\xef\x18\xca\xd5S@\x88\xcf\xbc\xa9\xf6\xa0S@g\xa71Ce\x14T@\xae\x93|\xb0!\xdeS@\xc9Y\x19\xae\x1e\xabS@\xa2m\xc1kn\x84S@F\xf9\x12\xe6+xS@\xa1\x96W\x94\x17\x9bS@\xc0\x86\xd3k7\x81S@;zZ\xd60\x80S@\xe1\x9e-\x07\x18\xf6S@z\xe6j\xe6\x94\x90S@\xe91\xe1\x9dM\xf6S@N\x8aa\xdf\x9f\xcbS@\xbc\\\xb3\xb2J\xaaS@\xcfQ\xddf\xd3\xd5S@ \n7\xc8\xb5\xb0S@7:\xe6\x84\xb9\xdcS@X.z\x16\'\x9aS@\x06\xc5\x92\x16\xd3\xbbS@\xd2\x95\xdfL\x1c\x90S@ja\xd3v{\xf9S@\x96Z\x1f\xe1\xce\xa9S@\xeb\xa8\x06\x9f{\xbdS@r\xdb\xbaZ\x0e\xd5S@\xb4\x83\xd2,\x8c\xa6S@\xde\xe8y\x80!\xe4S@\x0c\x05\xd2\x82s~S@\x12\xb7\x0b\x92\xb7~S@&W3\xd4E\xa0S@\xa0\xd9\xb9$\xe8\x8aS@Y\x86m\x82\x87\x96S@;\x9c\xd6\x86\xcd\xb3S@4\xe7E\r\x88\xb8S@\x08{\xe1\x02F\xb3S@>\x16\xaf\xf5\x16|S@\xa5\x1c4P\xa7\xb7S@iH\xc1\xae\xd0\xafS@\xed\xc9VW\xcboS@\x16x\xf7\xd1\xa3\xa6S@B\x19\\w\xbb$T@\xd8\xc0\xcf\x0ftzS@\x19=n\xc3\xa3{S@/\xfd\xddG\xe9\xd4S@\r=*\xe8w~S@\x12\xb5w\xa4\xee\x92S@\xf3\xb6\x08\xbdP\xa4S@\xf2\x19\x98w\x99\xb1S@*j\x90\x0e\xe0|S@\xe9\xe2V\xe4\xbd\xd7S@f\x1b\x9c\xc2\xc3\x87S@\xee\x82\x87\x8e\xa0\xaeS@\xe9T\x8eYy\x95S@\x1b\x1f\x0c\xe3\x9czS@\x9f\xe3\x9e\xc8\x94\xc9S@\xf7\'4\xa1\x8c|S@\x86<\x8d\xb3\xda\x82S@]\xe6r\xbb\xc2\xd4S@R\xdd\x83<\xb1\x95S@\xd7\xb7D\x8c\xf6\x94S@\xcc\x92".;\xbaS@\x8a\x87\xc3\x90\x8e\x80S@\xb3\xc6\xc1#\xd9\xa8S@\xba\xf4W\xdc\xf0\xa8S@u\xf9\x86\x95\xd5\xa9S@\x15\xef\x80e\xe0\xe6S@=\xb3\x946\x0f?T@"7\x0b\xce7\xa5S@\x9c\xb7\n\x85b\xb2S@[\x82\xad|-\xd7S@\x86\x7f}\x1a\x9c\xc2S@\xcb\xe7\x9cU\xad\xacS@\x96\x16TA\xa1\xbdS@\xe0\xef\xd1\xa2&\x92S@\xb8\x87\x1a/,\xeeS@\xc5\x80pO(\x11T@\x12A\xe5\xaf\xae\xb5S@M\xe7u\x82\xb8\xa2S@\xe9\x8a\t\xa6\xf0\xabS@CV\x10\x1d}\xd4S@\x0e\xdb#\x04\xe9|S@\xfd]\xe0q\xb5\xabS@\xe5\x14I\xf8\xb9\xd8S@\xd0AuHP\x7fS@t\xed\xb7\x10m\xa6S@\xa7\xd3}\x10\x08rS@;\x85\xda*\xeb\x9bS@\x13\x9a\x9a\xcbW\xb9S@\\\xe6\x01]e\xd6S@\x17\r\x10\x88\x92\xa3S@Hi\x16\xa2\x9f\xe6S@\x1f\x07k\xc3\xd7$T@1`\xd9\x95\x15\x9eS@\xc3\xc7w\xfc\xa0\x97S@\xae\x16\xb0\rR\xbcS@\x8a\xdb\x06\xaex\xa3S@H\xd9Z\xdf\xc0\xe9S@S(\xf4\x89C\xa6S@\xaf\x8b\x85\xd2\xb0\xb0S@|\x1b>D\x8a\xb0S@\x15\x1d+\xa6\xba\xa0S@\x010D\xd0\x12\xb5S@o\x18\x91\x95F\xb5S@\x11\xc2\x0e\x17\x19\x87S@2K\xdc\x87^\xa0S@$%!kj\x80S@\x85\x8a\xe5!\xe5\xe5S@M\xfb\x96_\xe0\xd2S@\xd6\x89\xdf\xee\xd6\xb8S@\xbb.\x02\x17i\xc7S@\xe2\xea\xf0(\xf3\xc8S@\x9f\xf6\xa5\x1a\x1e\x91S@\x1e\xd1\x1d\xb4\x01\xb8S@\x8f*[\xa2b\x95S@\xe2$C\x1a\xc1\xd9S@\xb0\x96\xa0\xc4D\xb2S@\x19\xe2\xcb\xed\x93\xb0S@\x13\x99\xe4a\xa1\xa7S@\xec$\xe5)\x01\xc9S@\x017\x0e\xb2\x8f\x95S@\xc8I\x00\x1e/\xaeS@\xa0\xeb\xce}c\xafS@\xed?5\xed\x9f\xb0S@\xdbe\x98j\xd3wS@\xab\xca\xb6\x0bW}S@q\xb9\xc9\xeao\xa0S@\xc8\x90\x80\x8dC\x86S@:e\xe7&r\x93S@\x93\x0ey@7~S@\xc1\x11+\x90\x9b\x84S@\x87\xc8\xcb\x04t\x90S@H\x05\x7f`\xf3\xa3S@\x8a\x17\x89kQ\xa5S@\x9a\xdb(X3\x7fS@\xed\x92\xdb\xfab\x8bS@\xdd\xfd\x9f-%\x9fS@o\x82\x81\xcb\xfb\xd3S@<\xf9(\x05\x0b\xcbS@.\x81(\xfd@\xd5S@.\xa1\xad\xa8\xcc\xa8S@;,\xb7\x9b\xed\xa9S@\xab\x9c\xa5\x82\'\x89S@\x1bAZ\x06\x03\xd8S@\xed\xf9\x99\xe7\x19xS@\xd8\xf4\xe52_\xb9S@x\xf53\xc0\xa1\x81S@\xd6PL\xb5`\xb6S@\xe6\x1a9Ty\xb5S@4jH\x18\r\x84S@\xfc\xcf"\xadV\xb2S@\xe459G[\xa6S@D(\xd8\xfbd\x1eT@\x1c\x8c\xd9\xeb\x87\x9dS@\xebw\x10\x13\x81\x9dS@\xf1\x96\xa5\xc9\xfa\xa2S@\x1b\xef\x8c\xc1,\x9fS@U\x18\x99\n\x97\xa0S@\x80\x96\x0c~l\xacS@\xba\xac\xe2\x89\x86\x80S@\x82\x90\x86\xf1\xd8\xaaS@\x13\xb4\r\xde\xa9\x95S@#\x1d\xb1Y\xb0\x87S@\xa65w\xcc#\xa2S@\xef\x86H\\yrS@O\xbb86g\x9fS@Vc\x1a\xd9}\xddS@\x08\x8d\x8e\x96\x7f}S@\xde\xc3D[\xf3\xc9S@\x94\xa0\xf8\xb3\xb6|S@\xe5F\x96\x18\xde\xacS@\xaaCB\xd1\xba\xafS@\x19\xce\xcd\xcav\xb5S@\xae=!\xe0s\x9cS@/\x82\x11\xae\x80\x9dS@4\x1ad\xb9\x80\xb4S@t\x98\xff\x10\xb2$T@\x11\x7fo\x06Z\xa4S@\xa9(\x8e\xf7\x98\x9dS@\xd8\xa6+PJ~S@q\xe4\xd2\xc5\xb2\xaaS@\xb1F|\xdf\xcc\x0cT@\x8a8\xda\xe9\x82\xf6S@?i\x96\xc28\xb8S@\xd8!\x9d\xe2{\xb7S@\xe4L\xb7o:\x7fS@\xdc\xa1\xa3\xf0\xa4\xc0S@E\x1e\x14\x84\xbd\xf0S@\'\x84U\xe7B\xa0S@\xabP*\xf4N\x9fS@\x0e~\xea\x17\xff~S@\xf6\x82\xaf(\xb5\x82S@Ki\x8a\x1b\x17\x0bT@\x9b\xa1\x99\'$\x0bT@x\x13\xd8\xd7.\x97S@\x01h\xc1}{\x00T@\xeb\xd8i_\x9c\xd6S@{\x0c\xaa\x8a\x84\xb9S@]{-\x0e?\x95S@\x08[\xeb\xa7e\xefS@Y\x19\xfe\x83\x86\xefS@\xe8\x07\x84\xddb\xc8S@\xbeov7*\xa1S@\xf8\xbdGWq\xc8S@\x93y#[\xf9\xabS@\xb4:!\xbf\x1f\xb0S@\x88m\xd2\xdd\x88\xb4S@\xfb\xf2\xe3F\xb8\xd7S@OSs<4\x82S@\xb8\xd7\xe1e\xb0\x93S@|j\xfb\xa4C\xafS@\xdb\x06[\x1d\xc7jS@\xefv\xa6f\xe4\x87S@\xba\x8d\xaf\xe1S~S@\xe1\xef\xbe9\xb2\xb5S@\x8e\xb7\x03\x8d\xcb\xaaS@\xc40\x8c?\x9a\x97S@\xfc*\x9bd:\xeeS@\xde=\x7f\xd4\xbb\xcbS@1\x9c\xad\xed-pS@\x93\xcc\xcb\x1a\x19\x8eS@\x97\xearY4\xb8S@0\x06\xfd\x97L\xf2S@\xea\xde\x030\'\xb7S@\xc7@\x04T\xeb\x1dT@\x0e4\x04<k\xa8S@\x86\x7fM\x0f\x00\x90S@r\x11\xc1\x18\x85\x9eS@\x0c\xdfj/@|S@\xfb:\xf3\x1e\xc9\x87S@b6\x8c0\xff\x88S@\xdd\xf5\xa5\xab\x17yS@\xb1\xc2\xe0\x1dTyS@57\x90\x8d\xcb\xb0S@\xa3\x0c\xc2b\xbazS@?\xa2\x02\x02\xaczS@\x03\x94E\x9b5"T@\x0b\xaf\xa4v\x9a\x9fS@\x04\x7f\xb3\x9a\xd1&T@;aDb0\x9aS@m\xc4a\xfa\xba\x9aS@Z\x84\xe1\xae\x96\xa8S@o\xea\xc0\x82\xa6\xabS@\xe11\x04J&\xbbS@\x0b\x8cgR\xba\xafS@1M\x1b70\xabS@\xcd\xc1b\xe0~\xcaS@Jr\xd3TJ$T@\x85\xb7D\x1f\xd2\x9bS@,\xcd\x15F\xd0|S@Pv\x02$A\xb0S@\x9c\xb5\xdd\xfb\x95\xf5S@\x10\xfaOR[}S@4\xac\xe0\xff\xb4\xa7S@\xdc\xec:\x0b\xd2\xfcS@\x11k\x19\xd8P\xdaS@\xda\xe01\x8f\x9b\x98S@\xc9\n\xe2\x1b\xf4\xd3S@\x84j\x90\x9c\x0f\xbfS@\xa0\x9d"J\xbb\xc8S@\x19\x113\xbb\x18\xa4S@f\x8bg(\x18\xb3S@\x04\x7f\xc9\xf6L\xaaS@\x9d\x8b%Y]\xa3S@\x00bA\x7f\x80\x9eS@".\xe4\xfc\x19\xe5S@*`\x94,u\xb5S@\xdc.\x85\x05\xc1\xd6S@L\x1eMl\x8epS@\xe2B%|`\xa1S@\x07\x0b\xdb\xa9\x02\x08T@\xfd\xed\xc3\xeb\x87\x86S@\xee\xc0\xa0g\x17\x99S@\x076\xe9\xc2\x0f\x9bS@\xe7[\xd1gB)T@\xff\xf39\x8c\xb0}S@\xf1K\xc7\\\xe8\xa6S@\xdb\xc77\xd8\xf4\x9bS@y\x9bWW\x06\xb2S@\xcd:\xe3.\xbe\x9dS@\xac\'\x9b\xa0\xf2\x00T@\x1e_p\xa9t\xf5S@\xdb\xeaL\xf4\x08\xb4S@.o\xf9\xfa\x11\xb2S@\xf5\xbc\xf2o\x8f\xb1S@\x91\x80T\xa9\xb5\x84S@\xfa)\x06S!\xfdS@c\x12Q\xab_\xf2S@\x8c\xe3\xde.\n~S@\xfe\xa1(\xd6\x8f\xe7S@\x1e\xc9\xab(?(T@\x9c\xbaB\x02\xa4\x86S@\x9c\xddvv\xf7\x81S@\x8e]\x92\xe0\xb8\x83S@\x14t\x07\x86\xd8\x9eS@\xb5\x85\xefAb\xb5S@\x08\xc4\xbd\xda\xf4\xd7S@\x16*_\x1c{\xf2S@\xf55d\xb5\xb7\xaaS@54D\x9f\xb7\xa5S@\x95\x18r\xd2Y\xb9S@:\x03\xf1\xa1\x95\xdbS@\xfa\x10#I\xe8\xb2S@\xb8n^\x97\x90\xc6S@\x0f\xa2e\xc7\xeb\xbaS@\xb6\xfb\xc0\x03\x16\xbbS@}q\xc4H;\xafS@\xf1\xa2\x99\n\xbe\xb4S@\xa0\xd3l\xd9\x1d\x8eS@\xe9}\x9d,6\xb6S@\x08\t{\x1a\xc8zS@\xaf\'\x97y\x8ewS@oI\x94\xc6\x84{S@\xbb\x93\xef\xd3\x9bzS@\x82\xe0\x8dC\xec\x9eS@aK\xd4/:\xdfS@!H\x940G\xd9S@\n\x05{\xb2#\xd0S@\xd5\xa8j\x11+}S@F\xb5\xfag\xee\x99S@G\x99\x18\'V\x83S@6~\xc20Y\x84S@\xc4)\xaeq\xd6!T@\xbd\xbc\x17\x10\x94\x86S@\x04\xd8\xa4\xd4n\x97S@l\x8b\x00\\:"T@F|\xc8\xa3\x0f{S@\x94\x00b\xb9d\xadS@\xcb6\x0f$\xa2\xb5S@\xbc\x00|\xd3\xb6\xb3S@\x1c\xcf\xd2\x92\x02\xf2S@T0\x17\xa8\xa0\x9aS@X\xc7\x18i\xd7)T@X\x06\x8a\x07\x8b\xb1S@&\xf2\x7f\x99\xe1zS@\x8f\xbe\xd6\xe5\xfc\x90S@\x95\x08x\x98L\xe5S@\x0f;\xe0\xe9\x95\x9cS@-bpz\x88\xb5S@\x97ql\x89\xda\xbdS@\x8a\x01I|\xb1\x9eS@\xa7\x91\xd2d\xe6\xa5S@\x9aj\xdd3\xbe\xadS@\x8d2[\x11\x04\xa5S@\x08Z9\xd0D\xa7S@\x94\xb2\xca9K\xb6S@\xcbO\xee\x04\x19yS@\xac\xaaC\xf0\xb2\x93S@/\xd3\xef\x9a\xf6\x91S@\x96\xf4\x10\xb9$\xf5S@\xe3\xd6R\x89R\xa5S@\x87\xa3&s\x08~S@\x85iK\xcc\xa3zS@\xcd\xf5\xf1\x19\x8a\xe1S@\x91\xf1\xeb\x85\xf8yS@\xf6\xe29T\xe3\xadS@\x92\xe9`\xf8\x03\xc8S@\xb9\xa7\x04\x9a\x80qS@\xf8\x13 \xf2\xc2\x1eT@\xd7\xf9M\x84\xeb\xaeS@\xc8\x8b\xba\xbd\xb0\x90S@\t\x85X\x8bl\xceS@\x99\xdau JxS@\x91\xe5\xab\xa9M\xd1S@ \xee\x96P0\x7fS@\xe1\xf0\xaf\x81P\x8dS@0\xfb\x85w+~S@x\xbb)*\x9c\xd7S@\x83\x00\xdb\xe5,-T@=\xa1\xe2\xebp-T@\n\xc1,@\x7f\xecS@t\xa1\x95\xa7\x00{S@J\xc2\xb7\xb0\xc9\x7fS@\xdar\x91\xc8\xd6\xfbS@g\xa6|\xe5\xe2\xacS@\x9b\xcd,i\xdboS@\xf45\xaa\xee\xde\x7fS@B\xee\xd1\x1b\x9d\xcdS@\x92\\\x07\xfb\xc0\xa6S@u\x83\xbf2\xfd\x83S@.\x135\ne\xc4S@\xba\xec\xd6\x94\x12\xc0S@B\xd3\x83#\x1a\xf6S@\xde\x1e\xf7q\xbd\x83S@ \xdf\x82i\t\xd3S@\x95\x93\xcd\x00t\x9cS@\x1f\x90\x15\x18}#T@:\\\xa2;\xbd\xbdS@\x0c\xea4\x9e\xad\xadS@\xd5\r\xb9\xa6vwS@8\xeaB\xe0\xdb\x1fT@z\xee/\xe4r\xdbS@\xe1\x8dIt\x0b\xb5S@FUC>=\xb5S@\xe8\xc4\xda\xf8Z\xd4S@\x875\x9a\x0f\xdd\x9cS@Y\x00\xe7\xd0\xdc\x8aS@\xe7g\x8af\xc8\x9cS@\x93"~\'\x00-T@`y)"\x02{S@\xeak\xf0\x0f\xad\xafS@\xfd\x85\x02\xa26\x9cS@\xdf\xe5\x8e\xc1\xc2\x84S@\xcfs\x87N$\xb7S@\xf4s\xdf7\x04\xa8S@\x19\x8d\x8a\x91\xb3\x9fS@\x83|\x0c$\x8f\x17T@\x99f%N\x93\x9bS@}h\x80\x9c\x18\xfcS@3\x12\xd9\x85#\xabS@\x16ntk>\xb0S@\xf0\x16\x1c\xd6\xda\xadS@\x89%\x1b\xbe\xe1\x9dS@\xcdZ+W\xaf\xd0S@/\x9b\xd1\x93L\x1bT@/\xc0-\xc4\xd1|S@s?\xc3c\x97~S@ci\xd1\x9cWqS@\xfa-|"d\x87S@;I\\\xab1\x86S@L\x01\x83L\x19\x7fS@\'\xf3\xb3\xe9\x0f\x92S@\'\x0e\xf9\xab]\xa2S@\xc0Qk\x1c\xe9\xacS@z,3M\x87\x9dS@\x03\x96\x06\xc9\xcdtS@\x87\xe9-!\xd4\x9dS@\xe7\x1e\xe9\xbd\n{S@do[\xcf\x82\xa7S@Y\xaaP\xa7\x80|S@\x9e\x94{\xea\xd3%T@E\xf3/v_\xa6S@@\xb8\x90\xa8\x86}S@:\xe6\xb2\xa1o\xb9S@\xc9M\xae\xe3\x18wS@P\x83\xffd=\xa0S@eI\x04&TrS@\x9aqSw\xf3\x98S@\xa0\xde\xc4\x1b}\xb0S@\x1d\x04\xc4\xdb\xbf\xb0S@\xc3dD\xab\x1e\xa1S@\x0eW\xedq\xce\xb2S@+B\xd4\x9f\xf9\xa9S@\xd7q\xbc\xdb\xfb\x93S@>\x18\xf5\x86$~S@\xdb\xb2\x8b\xf3*\x9fS@\xb4\x83\xdd\x1fH\xb8S@\xe9q\xc7\x12\xa7\xb7S@\x12\xe0\xec\xe3\xe0!T@\xbd\xd07\x92\xca\x8bS@F\x11\x10\xc5\xef~S@\xa0\x15\xe4\xda\xe1\xddS@9c\xdb\xee0\x86S@\x82\xd6\x07\xa1\x1f\xa5S@\x8e\x1d\xfe\xadX\x12T@[\x92\x9d\xe6\xef\xa8S@\xf8)\xf9\xe3\xdezS@@\x04\xc3\xe6\xb2}S@\xb8\x1c\x08w\x82\x9dS@\xdd\x11\x95\xe3\x1c1T@.\x00I\xa5\\\xd7S@Y\xc8\xa0\xf6\xf4\xb4S@\xc7\xd6)\xe5_\x98S@S\x0f\xa3\xf1\xba\xaeS@!r\xd8s\xd5\xb3S@\xd6\x90\x8e\xad\xea\xb5S@i\xf4\x82.z\xe6S@Zut\x827\xf1S@\xf8\xd7\xac\xf0X\xd8S@d\x07\x88\x8bW\x15T@\xb4%\t\x0e8\xb3S@\x999{I\xa4\xf2S@\xafj\xa0|\xf1\xadS@N\xbe\xff\xcc\xc8\xadS@\x93\x0b\xc8\x1aB\xa0S@\xc6\xaf\xa4\xc1H\xc5S@\x14\x9d\xfbW\xd6\xa0S@\x92\x9e\x95H&|S@=k?\x9eN~S@\xa7.\x05\x95\x83\x7fS@U6,\xd7\\\xa5S@\r\xd5\xe1\x9f\xca\xa9S@\x9cs\xb9s\xfa\xafS@\x04\x834;\\\x81S@\n\xbc\x85\xc9\xc5\xb2S@\x9c\xc9\x99=\xc5\xb8S@\r\xacm\x11\xb4\x9bS@N"|j)\xf9S@\x8b\x82>.\xab\xb8S@iL\xf2\xa6O\xb2S@\x17\xd7\xb9\xe7\xf0\xc5S@}-\x8d/\x04\x01T@4h\xca\xc7\x13\xa6S@A&\xd7\xa4j\x01T@aVO\\-\xadS@\x85\xa0P=\xb9\xc4S@iK}\'M\xafS@\x19\xb5\xb8\xfb\x96\xb0S@\xd2\xefK\x1a\xa2\xb0S@\x97\x80\xbf\xe4\xd3\xb6S@KmK\xdc\xb7\xb6S@\xf7\xe2\xdf\xa5\xfa\xfeS@iN\xa2\x9c{}S@\x93\x03\x04|\x92\xbbS@\xea\xf6\xdc)\x03\x7fS@1\xbf\xad\xc9\x1f\xa4S@3-67\xc6\xa7S@=\x97\x92\xf7\x89~S@_0Z}`\xb0S@\x92\xdf\xca\xf0\x9f\xaeS@$\xa1]\x7f\xf0\xb0S@\x03\xa8>=u T@2b7\x81X\xa7S@\xe1\xfa!\tr\xc6S@E\xbd\x18\'.\xb2S@vx\xe0\x96\xc0\xefS@\x1c"\x98\xad\x9d\xa8S@m\xa1\xf3\x9e\xf8\xacS@Y\x15\xdb\xd0\xc2\xaeS@j\x17\nz\x8b\x00T@\xa0Z\xcc\x03\xf1\x8eS@\x06\xac@4!\xa5S@\xf3\xcd\xdd}\xd8\x98S@\xb3\x92j\xb8\x85~S@\x95-\xfa\x0e\xea\xfdS@\x8b\xd0 =F\xc7S@\x0c3i\xe0\x83\xaeS@Kk\xff\xde\xd0\xa4S@\xab\xde\x12\xff]\xbfS@\x94\x0f\xae\xc8\\\xa4S@\xce\x95:\xffl\xb2S@\xec\xcf\x7f\xcd\xc5\xbeS@\\\xd1\x8b\xa5\x12\xbdS@*\xf0\x1c\xa8\x93\xbaS@y\xf7\xf7P\xbe\xa4S@\xacB\x1b5\xc5\xafS@\xc4\x88)\xa6*tS@\xac\xacO\x83\xa9\x8cS@\xbd\x10&z\xe5\x91S@]\\\xd7TU\x83S@^\xa2\x1f\xfe\\\xacS@&!H\x9b\x1bqS@\xd9\xd2\x8b\xd0\x13\xc4S@\xc5\x81\xc6\xd3\xb7\x9cS@\xcd\x87/\x91\xee\x9dS@\xaa2\xd0\xe9\xb9sS@\xb6A\x12\x08<\xd8S@\xab\x0b\xff\x16\xd3\x99S@\xfa\x0b4g\xc5\x87S@\xb2~\x11&j\xb0S@\xb4Q\xac\xcd"\x9eS@-\x97n\xad\xf6\xb3S@\x9e\xa4\xad\xecD\x9cS@\x9c\xd2\x87FU\xbdS@\x02}a\x88n\xa8S@\xa0\x8e@\xf9\xcf\x9eS@\x88\x95!\xf5i\xa2S@T\xbc\x17\x80`\xb1S@\xd2\x10\x9ar\x9f\xa2S@\x0bB\xb0\x19\xd4zS@\xd5\x11DR\xa9\xedS@[L\xbc1\xad\x96S@\xdb\x94\xe2m\x12\x1fT@\x00o|.\x88\x9bS@4\xee\rd\xb0zS@d\x0b\xf7-\x99yS@\'\x8b\x9d\x8a\xea\x87S@xU\xbdP\xea{S@\x02\xb6\x94\xe5\x03}S@\x86\xb1\xfe\xea^zS@\xeb\xc2{\xc6Y}S@\x0eB\xc9\xf7\xb0\x9fS@\x83\xa6\x16\xd3B\xc9S@\xf2\xc5\x07\x9au\xceS@\x0c\xf1\xe5\x10\xb1\xa8S@\xd8\xf3\xd6\xfc\xb0zS@nX^26\xefS@\xd6\xb3]pE\x84S@\x14t\xfc\xb4\xe9\xb7S@\xd4\xb6\xe6\xd4,\x84S@n)J\xf7@\xbdS@i%?I\xf3\xd3S@%C/12\xa4S@"\x02\xfe\xbd\x03\xa7S@s\xeao}\x15|S@^\x05\x7f&\xa8\xd7S@\x98!\x8b\xca\x9b\xb1S@\x15\xe0\xf0\x8e\xf9\xadS@\xea]\xe0\x90\\\x88S@p\xd1\xc9\xaft\x81S@\xc9m7\xce\xe2\xacS@\xc9F\xd5PY\x81S@\x04EWo\x17yS@\xb2\xdb\x82\r\t\xaeS@o\x8c3\x80\x85\xa8S@!\x0c\x18\x8d\x99\xfdS@c\xa9\xf8\x1f@\xaaS@\xffyQ\x04\xa6\xd9S@\x18\xe7\xb6\x19\x03~S@\x87\xed5?\xa2yS@I\x82-b\xe0rS@\xd1\xd4G\xb7\xed\x98S@P`\x8bi\x83\xd7S@\xd6\xa5\x9c\xec\xb3\x80S@\x81\xd5;\x0fI\xa6S@\x84 \xe0t{\xacS@\xf1\x1b\xa1\xfcb\xa1S@Q\xa5U\x9b\x9a\xa6S@\x8c\x88\xb2|\x0f\x83S@I\xb5\xf4\x1a%\x83S@\xec\xf9P`m\xaaS@\xa1\x9cv2\xec\x85S@\x04\xd5\xec/v\xe9S@HE\xaaHpoS@\xf8V\x01}\x8e\xdeS@\xc9j\xc4T\xf8\xbcS@\xe4\x0b"Q\x1f\x92S@\x9dK\xbd\xd4\x93\xd7S@\x11\xcc\x06\xf7Y\x01T@\xde\xdb^\xea\x8d\xb0S@$\\#\x9d\xc5\x9dS@\r\xb7\x95\xfa\xe1\xb4S@9\x85\x17\xd2\x10\xfaS@\xc1V\x81\x03\xa3\x98S@\xc7\xc8\xde\x9d\xc2\xa6S@9\x92U\xbd\xe0\x9dS@\xf4\x82\xad\xdd\xbf\x95S@K\x93\xe1\xd1\r\xd5S@\xe3\xc4p\x85\xcf\x9bS@\xc1QgN\x83\x88S@\x1b\x05yZx\xa2S@\x06"\xf8V\x1f+T@g\xe0,\xcd}zS@\xff0\x82\xc3n\xefS@>\x9ap\xd9\xf7\xbeS@$\xfd\xf6X\x84\x97S@\xeb<\xfdK\x89\x82S@R\x91\xce\xc9\xac\xa8S@\x01_\xfd\xa2,}S@\xa9Q\x82uk\x9fS@\xae\x7f\xd3\x0b\x90\x8bS@\xe0\xdfy\xb9\xfa\x9fS@\x88[\xae\xf5\xa2\x88S@\x97\x83L\xc2\xd9\xbbS@\x9a&W\x0cn\x02T@\xad\xf0\xd8D\xfc\x88S@g\xf8\x07\x9e\x1f\xbeS@\x95a\xb2\x99|\xc9S@\xc78\xd2\x8d\xb9\x88S@\xbd\x87\xc8\xb8\xf1\xd3S@\x03\xb0:\xf0\x85\xa0S@\xc9\xfba\xffR\xa5S@%)A\x88j\xa5S@/`\x9b\xee\xb6\xa3S@I\xbe\x9eR|\x80S@\x14\xf2\xae\xf0\x137T@\x81\xb0\x07T\xa4\xd7S@*\xda\x0c\x05\x91\xd4S@!\x97w\x93\xe8\x7fS@\x94\xb3\x1fH\xdc~S@;YE\x11\x1d|S@\xdc\x94\x02\x0e\n\x85S@&\xd7\xe5d\x08\xfeS@\xa1T\xd8V\x94\xe4S@\xcdc\xcf\xcd>\xb2S@\r=J\x10\xef\x9eS@,\xda\x8a\xa6\xd2\x9fS@\xb3\xce\xcda\x95\xf6S@\x06\xc6\x0b\r\xe8\xecS@8\xe8D\x81\xdc\x01T@\xa98$\xe8F\xbeS@\xa6|\x07X\x0e\xb4S@Z\xc3\x9ey\xf3\x8cS@\x9b\xe0\x08*|\xd8S@~6\xddW\xb3\xd9S@\x88\xf1\x81f\x9fpS@\xb5)5\x96S~S@\xbf\xf8\x00\xcf\x85\xaaS@\x15Td\x179\xaaS@\xcdYrWM\xa9S@\x18\x14\xea\xcaV}S@d\xfb\xbd\x04\xeemS@j!\xaeP\xe4\x9eS@\xe4\x0e\xaa\x9c\xferS@S)3x\xa1\x9eS@\n\xd5\x86\x0f5\xd8S@\xbb\xc4#\x97M\xb2S@\x99\xfb\x05\xd7\x93\xa8S@\x9b\xfbh\x13V\xd7S@q\xa2\xd4\xd2v{S@6D\n\xe0\xd3\xafS@-m\xca\xc9\xfb\'T@[O\xc5I\x05\xc9S@\xfa\xc5M\xa1z\xcaS@1\xb7i\x84\x83\xaeS@\xffjA\xae\x15\xd1S@5\xc3M\x8bn~S@\x80\x9f\x06\x91\xbb\xc5S@\x08\x18\x15X\xe8"T@\xbf(\xf5d\x11\xd2S@2\xe2\xf8l\xfa\xbaS@\x931d\x9c\xec\x9eS@\xd3\xd3O\xc4\xb5\x9eS@n\xe4\x14\xad\xe4\x7fS@\x89\x05\xf3\xe0\xad\xb1S@\xbb\xd7\xf7\xbd,\x8fS@\xbao\x88\x99\x15\x81S@\xf7\x0e\x9a\xf3_\x98S@\x8c*\xae\xaa\xf2\xadS@R\xa1\xbc\x876\x1fT@\x97\xda8\x95,vS@y\'\x14\xfc\xb0\xa5S@vr\x14\xf3\x07\xaaS@N\x87=\r\x9c\xf9S@2 q\xc6$\xb2S@\xfe8\xff\x00\xfb\x98S@\xf2XU\xbd\xd5\xb8S@\xecXI\xdat\x9fS@\x98Nj\xea\xa1\xa7S@~\x1f\xb9\xc0J\xb6S@\x93:\x80v\xe9\x95S@\x9a\x0b\x8f\xa0\xf4\x99S@;g\xeboe\xaaS@fL\x9f\x9d\xa7\x98S@T6$i\xaa\xe7S@\xf6W\x05kS\x8cS@e\x10\xbe\xf5:|S@_\xc5W\xf9>\xb1S@\xbfe\xd6\xbb\x82\xa7S@\x86\x96\xcd<:|S@\xda\xfdo\xbc\xa7\x8fS@-\xb6\xefA\x93\xdfS@\xdd\x81=\xf2D|S@6\\\xa7B}\xabS@8\x92\x8fp\x9e\xe6S@\x8d\xc8\xc3\x86\xd0\xafS@\xfa\x98\xaf\xe6/\xacS@\xa8\xc4\x80\xb4\x94\xa0S@~C\xd7sO\x90S@G\x95j(\t\xb7S@\x82\xd2b\xef\x96\xc7S@\xbfC\x8a\xab\xc4\xefS@\xb5\x95n\x07\xa5\xeeS@MX\xd6\xc0\xfc\xb3S@^\x9cB\x00\xdf\xdcS@\xe5\x8f\xc6_\r\xabS@\xf5+\xc8\xe0\xec#T@)\xcb\x9eu\xb0{S@\xd0\x05\x1bQ\xc7\xacS@\x1dq\x17&$|S@@G(\x99\xb7\x9fS@|\x9d\xc2\xa1\x11#T@\xe3\xdc\xdas\xbb\xb2S@\x19i\xe6^\x99\xaaS@+\xc6\xcb\x9a$\xb0S@R\x16\x1c~\xc0\xa8S@\xcb\xb9\x01\x10\xf9\xfdS@e\xf6y\xb3\xf7\xa6S@\x86\x12s\x95}\xa6S@oi\xd54\xa4\xa8S@Y\xff\xf8\x9e\x8fzS@\xdd\xf8\x80\x17lzS@\xeax\x04dL}S@\xc6>o\xba\x01pS@\xa3\xbf\xa6\xd2Z\xbcS@p\xb7\xdcF\x9c\rT@\x81~\xe1\xb3\x8e\xe9S@\x8b\x00\x00hC\tT@\xfd\rlj\x93\xd3S@\xa2\xaa\xc1\xdb\x1d\xfcS@\xca\x98\xf5p\x9a\x85S@\xf9T:)\xa6\xc9S@\x8d\x06\xbc\x99\x85zS@\x1e,\x81\xf6<\xbfS@\x03\xcaV,\xa7\xfaS@61\x89\x95\x9e\xb5S@\xaf\xcbf\xe7\xd0{S@\xa9\xd7\xde\xaf\xd5\x93S@y\xa5\xb3\xd2\x00\xb8S@\x7f\x8eB\x9b\xf7\xb8S@\xec\xd6\xcd2\xa5\xb1S@\xa5\x015\x1e#\xb8S@\xf6/\x13\xbe\xc0\xb9S@\x87\xd9\xbe\x98\xda!T@S\xf1\x82\x02\x9f\xc6S@\x9a\x1b\x9f\xca\x9e\x01T@q$\xa6$\x88\xa0S@\x12u,\x9d\xfb\x9cS@7\x8f\xd7q\xee\xc7S@\xb6\xa5\xf1EzvS@\xb9\\\r\xb9\xddyS@\x99\xf3lyX}S@\xf7Q\xca\xbf\'\xafS@\x8d\xd4gJK\xaaS@\x9a\xc0\xa3\xf57\xaaS@\xa9D\xa2{\xb9yS@\xde\xb3ORO\xd9S@\x8d\x01Z7\x8epS@\x0f\x8a\xd4^\r~S@pf%9\x1c\xa2S@_\xd2\x94\xdb\x8a|S@\x17\xc9\xfc\xa3\x02.T@\xfd\xc3\rI\xe6\x8bS@\x90E\xd5,\xf7\xbfS@\x06^\x8f\x9b\xf5\xb1S@,\x9f\x83\x9fN\xb5S@\xa1\xa7\x85e2\x92S@\x12"9\xf1kyS@\xfei{/\xf3\xb0S@:rs\xf0\x06\x0bT@\xd0C\xc7\xe6\xcd\xcaS@\x9dt\xf2\x07\n\xadS@\xe4/\xe2\x8d\'{S@\x9a\r\xf1G\x85\xacS@\xca\x02-\xcc\x17\xdcS@\x04cj\xdd\x1bwS@\x91\x07\x87\xc4\xa9\x80S@\x19d\xdf\xa8\xc3~S@\x889\xe6VQ\xa5S@A\xb8*\xbb\xe2oS@\x90\xa2E\xaa\x0c|S@\n\xab+\x80\xfd\xb5S@\x83\x0c-\xe3\x82\xaaS@\x91#\\\x9e\xcf\xb3S@\xa3\xa1\xef]\xc2\xc5S@ 4\xde\xe7J\x80S@\xed}\x93\x84\xaasS@\xa3\x1d\xba\xfb\\#T@\x9a\x80\xde/\x91\xd2S@\xff<\xe4\xb1b\xacS@\xc5Z\xfc\x1a\x19\x17T@\xe5i\x93_\x12\xefS@9\xf0K]}\xe6S@\xb5\xf7\x14\xd7\xa1\xa6S@>\x11Q\xaf\xc0\xa3S@\xeaJ\x92k\xfc\xb0S@\x13\x00\xff\x9c)\xa2S@\x05YW^\xb2\x9eS@\\u\xc2LN\xc6S@\xa7\x80\x0bhY\xa9S@\xff\xce}\xb9\x8a\xabS@\xa9\x1d\xe8x?\xefS@\xff\xfe8\xa3=\x82S@Z\x1dh=\x08\xf1S@\xf7\x16L$\x12\xf2S@/\x9c\xbd\x9e?\x83S@1\xc2uk\x07\xd8S@E@\x99k\xd8|S@\xe6).f\x17\x9cS@\x07j\xb3\x1e\x10\xeeS@u\xd4l\xee\x1f\x9dS@\xb3D\xb1b\x08(T@\xa6s\xac\x0c\xe8\xa0S@\x8f,\xbd\xca\xc1\x9eS@_0T\x85\xd9\xb4S@8.\x11\xe2\xd9\xf2S@\xfeS\x1eg\x85\xd6S@\x8a)\xe3\x81)\xddS@\xbe\x1d\x87\'\xc0\xe4S@H\xa3Y#\xe2{S@\xf1Z\x05\xb2\x82\xb8S@\x97\x8f\x1ej8\xb7S@vW\xf5(\xf6\xadS@\x13\xfeO:\x16\x85S@\x96J\x9cIV\xa6S@\xe1\x1b\xee\xe3N\xd8S@\xf3\xaa\x16\x1a\xe4{S@\xfax\xc8\xa6C\xc4S@9\xa9x\x8e\xce\x9aS@e(\xda\x86~#T@*\xc4\x1d\xc3\xe0\x96S@\x05\x13\xd74\xdc"T@\xbe\xc3*K\x14\xa2S@_\x1b\x93\xab\x81\xa2S@\x9b}\'\x9f~\x99S@{\xce\xabE\xbb\xa8S@\x8eH\xed\x9f\xdb\xb1S@\x8d=\xd5\x12G\x9dS@\x04\xb1<~9\xd8S@\xef\x90\xd4\xfaM\x08T@\xeb\xdd\xc3\xd5\xa8\x84S@\x82:\x0c\xe7\x89|S@O\xb7\xb0\x868\xbbS@\x17\xb5MW-~S@\xd6q\xcc\xfb\x99\xc5S@\xef06C\xb9\xaaS@\xfc\xa1I\x07\xb7\xb4S@\x8e\xc9\xfd=\xac\xbdS@*{\xe5\xe8J\x83S@\xa1\x1d\x872\x14\xb0S@\xc8\x8c\xd4a\xf5\x1aT@j\x1c\xf5:\x97\xaaS@\x0b\x1d7\xa2\xa2\x99S@\x10\xa1(\xc7\x8b\xc8S@\xa0>\xed@\xac\x83S@Rq\x1f\xcd\x17\xb0S@\xa7)o\xeb\xb7{S@\x99\xd6O\x98\xcfuS@\xa1K\xf2\xaf\x14lS@\xfaW\xa5\xb2\xc3yS@\x1d\xd7\xdaT\x8c\xb4S@\xbf\xa3\xf7\xd6\xad\xa3S@-dh^\xb8\xadS@b\xa2d\xc2\x8f\x9bS@\xc4\xfb\xd0)D\x9fS@\xe6\xf9\xb9\xf45\xf3S@\x8d\xfe\x19?\xfc{S@q\x8d\xd6\xfc\x08\xc0S@G9\r;k\x8fS@\xce\x8f\x8aZ\xc5\x82S@\xa8\x95\xec\xc4\x88\x82S@8#\xc1\xf0\xde\xb7S@\xd6\xdf\xe8\x94\xaf\x90S@L\xbbc\x11J\x9dS@$\xd9Y\xcf4\x81S@\xa9\xaa\x87!\x93uS@\xce\\&\xf8\x93\xa9S@\x0b\xb81t1\x84S@>\\\xd0\tP\x85S@\xfbS\xaa*\xe6\xddS@\xc4*\xa6\x19s\x97S@\x16\x88\x07\xdc\xb3\xe7S@\xf2x4\x92>\x9bS@\xd61?f\xb1\xedS@\xbf\xfe\x13>\x92qS@\x18\x93\x1a\x18O{S@\x98.T\xcfN\xe6S@\xfa#*\xc1\xa1\xb4S@k\x9a\xa6fJ}S@\xc0\xdd\\\x8a\xc4\xb9S@2\xdf\x89\x99}\xa8S@D\xd9\xc5\xfc\xc6\xaeS@o\x7f_\xa5\xc5\xb7S@\xfd\xce\xd9\xb4(\x84S@\x17\x91\x98\xf3,\xb6S@d\xea\x1b\\\xbc|S@\xc9L\xecyu T@J\x85\x1fx\x83\xa4S@\xc2\xa0\xcd\x97\x82\xafS@=\xa9\x0e\t\x8e\xadS@\x0fc\xca\xc1\x90yS@\x02H\xfe\xdb{\xb7S@\xbd\xe5~\x14\x98\xd1S@\t\x18\xec+3\x1eT@\x0bR\r&Q\x9aS@\x80o\xe3\x83\xfc\xe6S@\xa4\x8fe0\xd8qS@)W1\xc1QnS@\xbb\xcb\xad\x03\xba\xb7S@\x15\x98\x87\xab\x04\x9dS@\xf2\xed\xa5\x97\xd3\xa5S@\x13\x97T#\xc3\x9aS@\x9f\xc9mr\xe4\xa7S@\xd6^J\xed\r\xa3S@\xc6\x0c{\xcd\xd2\xa6S@/\xd7?\x93\x86\xd6S@\xb1\xba\xf4V\xb3<T@[\x96\xa1\x16\xee\xa8S@\x96?\x04\xbf(\xb7S@R\x01\xee\xe4!\xf6S@P\xa8S/\xff\x9aS@\xf2\xa9\x17\xa6&\xb5S@\xdb \xfd\xba\xc6\xe1S@\xff}\xec\xf2c\x98S@\xff,\x9a\xafz\x92S@\xf0z\x9c^q\xa0S@\x82\xa8d\xadr\xa0S@\xfe\xf97\xa7\x87\x9dS@\xe02\x99\xf4O\x8bS@\x80\x8f\xcf\xed\x15\xa6S@WL\xa7\x1d\xdf\xabS@\x88m\xf59y\x84S@{\x1ds\xef\xf3\x97S@\xe9\xf1\xe4\x93\x8d\x8bS@\xb6\xdc\x13i\xeb\xf5S@\xac\xad\x13\xc8EwS@X\xc9\xf2\xc1\x9b\x8eS@}\x1b\xfbl\x86\xc0S@\x05\xf8\x0b3^\x8cS@:Y\x84m\xb0\xb3S@M{\x0b\xfd\xe7\xb6S@\x07\xb6@\xcd[zS@\xde8\xfe\x1cG\xd1S@P\x00S\x1b\x08\xd9S@3k\xf8U\xcf\xa6S@\xdf\xf3f\xd5}\xaeS@\xd6\xf1\xc79a\xf9S@d\xf1d\xd0\t|S@ck\t|\xc0\x80S@\xb2\x04\xdc\x1d1vS@\x10\\\x9a\x9c\x00\xc2S@:\xaa+\x84\xb3{S@\xb9\xd9,\xdc\xaa\x81S@R\xdc\x01\xc8\xae\x83S@\xa4\xfa\x91\xd7\x14\xbfS@\xba2md^|S@\x8a@X\xf6]\x80S@\x06\x1d|.\x95\xf2S@\x81I\x80\xa2!\x84S@\xfe\x10]\\w\x02T@\xbf\xd2\x8c\x1e\t}S@\xe0\x11\xe7\xfe\xdb\x81S@\x997\xab\x9eM\x84S@\xc2\x86lO4\x84S@\xc4\x83\xf1~\xca{S@\xb9\x9eVq\x0b\x85S@<Z\x8d~\r\xf1S@\xda3g}.\x84S@~\xbb\xa1\x9c*\xcbS@\x92\xc7\x17\xba\xc3\x7fS@\x96\xad\xac\x1e\xb9\xefS@\xa8\x11\xc8\xe8\xae\x84S@\xe3s\tEC\x83S@\xaf\xe8\x8bQ\xa8\x84S@\xcc5<\xdd\xc5\x82S@\x9eA\xca\xbe\xa1\x85S@\x89\x0f\x0f6\x12\x83S@\'l\xab\xd6\xa1\xf6S@\x07\xf5\xe1\xe4(\x83S@\xaf\x93@\x9b\xd9\x84S@\xb8B\xc7\xcc \x83S@?L$;\xe3\x7fS@\x87}\xe1\x90\xde\x84S@WCjR\xc0\x83S@\xaa-~\x01\xfb{S@ve.1\xd8{S@\x8em\x81\xb3\xf4\xfcS@\x9eQ\xdd\xbd\xab}S@\x0bX\x0c\x11\x98\x86S@:z\xc1\x937\xf3S@L\xb9\x13\x9d(\xf6S@\x95\xbc8 \x8c}S@V\x8c\x0eHF\x7fS@vN/\x0e\x1e\xf2S@{\xb2\x19\xa8\x03\x8bS@4w, \x7f\x01T@~\xa8N\xc4\xec}S@4\xc3\x00lB\x81S@\xa2a\x02\x89\x92\x81S@\xbf\x143\xd4L}S@J\x1a\x14{\x7f\x01T@\xcb\xa3\x01a3\x7fS@[or=\xe4\x85S@1\x89\x9d,r\xefS@R\x10\xd1D\xd9#T@xRN]\x07\xbeS@\x85BD\xbc\xba\xedS@\xea\xa58gv\xf6S@\x82,{K.\xefS@\xb7\x0c\xf1\xd4\xb5}S@e\xf6\xf0\x1a\x0b\x82S@\x82j\xde\xd6\xe9{S@\xa9\x02\xcb\x14;|S@\\8\x0e\xf1U\x82S@\xc2\x00\xa2:\x1f|S@\xaf\xb3Z\xf7\xda\xedS@\xbd\x19\x83\x86\xa4{S@\ncIaK|S@|\xdb>h\xa9\x85S@!/w\xae\x84\x80S@\x86\xfd\xa5\xf3\xd6\x81S@\xd3\xae\xfb\xa4\x19\xfeS@^\xa4\xf0!\xde\xedS@\xc5\x8d_=\xe6\x01T@\x07=\xe2\x97\x88}S@$\xc5\xdb*w\x80S@\xec`a\xcd4\xedS@\x9d\xfd*x\x19{S@\xeb\x03c\x1cN~S@K\x7f&\x994\x85S@g\xba\xc7\x1d1~S@\x84C\xb8 2\xc5S@b\x1b\x8f\xe5\x9f\xc0S@\x9fI\xf9\xbf\x8a\x81S@\x9e\x1b\x85\x8c+\x00T@\x9a\x92\xd0\xb0M\x88S@\x0e\x01fX\r\xedS@\x16\xab\xf6\xa5\x0f\x90S@\x01\x00\x12\xfd,\xeeS@\x86/\xe3\xd0\x15\x90S@\xa2\x12\x1b\x11G\x88S@\xa4Q\x12\x19L\x89S@\xc9\xb7\x05\xdc\x19\x7fS@\xc6ds\x84\xa3\xc7S@\xcc\x84\xea)\xf9\x87S@\xead]\x81\xf9zS@t\xb8x\xa4\xc7{S@#\xa5\xb8\x18?|S@\xeb\xbd\xca<\x08\x84S@\xf5\x15X\x8c>\x81S@\x9fc+U\xd3"T@\xe3=\xa9\xdc\xce~S@\r_\xdf\xa2:\xcbS@\x02WbHn\xecS@p\x06<\xbf\x01\x7fS@kF\xe1\xe3\x97{S@\xd5\xe2\xac\xb5\\}S@\xf4\xeaS\xbc\xcd\x88S@\\\xc7miP\xf6S@=\xc8)S\xa1\x84S@\xa4\x7f,\xdc#\x89S@\\\xb7\x04b\x19\xbdS@j\x82\x87=\xb3zS@\x9b\xa7\xae".\x89S@Q\xeb\xff\xa9u~S@\xdb\x93\x9b\\\x85{S@g\xfd\x80\xc4\x9a|S@\xb4\xdf\x9a\x0e\x9b~S@G\xc4^\x00S\xebS@\x00\x83(\xc6Y~S@\xae\xf8-\xcd\xf9\xbcS@\x13\xc7\x14W\xcf|S@:Z\xf3\xf7\xa1\x80S@\xfd\xa7b\xdfT{S@\xe4\xd9\xfb\x9d]\x8fS@\xf5\x88Q.\xc9\x84S@t\xe3O\xe5\x9a\x7fS@\xdd\xa3\x87dp~S@\xd8\x04\x16$\x1d\xebS@\xa8Q\xae\x9f\xe4zS@\x07\xde\xe1GO\x83S@\xd0\xc63u\x96zS@\xe8\x81$jZ}S@\xef\xf0\xf9\x16\xb5}S@\xf3\x13\n\x0f\x9b~S@\x04|"\x9c\xa5\x02T@?+M\xb2\x0e~S@\x94\x96\xbd\x17\xefzS@0v\x931E{S@\xfe\xb2\x9d\x9a\xc4\xc6S@\xe1\x98d\xc8P\x9eS@\xe8\xb17w yS@\xc3m4\xd3\xc9\x7fS@@\xd0\xf8\xce\xf8\x82S@\xf6\xcd\xd9dn\xc1S@\x0c\xb8\x03\xb0\x00\xc8S@\x00\x88\x8bT\x08~S@\x11\xbaA\xbe[\x7fS@\xd7\x82\xf8\xb5\xdd\x7fS@S+\xcd\xdc0\xf5S@\xb0\x0f\xea\xc5\xb2zS@06\xde\x1f\x01}S@\xe5P\xc0\xc1X\x86S@\x105\xbeu\tvS@\xdc\xcb\xa0t\x10{S@|j\xdb\xdf\x87{S@O6\x90\xe8i\xbcS@K\x0f\xbd\xd1\x8c|S@\x0cMRI\xa6\xf7S@\r\xcc f\x95\x8aS@q\x93\xe2M\x90\x92S@4p5!"\xf7S@\x97\xed\x1e\x03g\x14T@Bpn\xad\xa9\xb0S@H\xbb%e:\xc7S@\xc9\xceh\xcf){S@\x08@\x8a\xd0/|S@\x0e\x9fv\xa2\x90\x95S@\xf1\xf0[\xab,zS@J0\x980\xae~S@\xbd\xb4\xd5q\xbd\x80S@|\x9f\xd4\xf5\xc1\xc7S@\x81\x8d\xbf\xa4\x87\xc7S@\x8a\xf5Z`\xa8zS@\x9c\xce\xd7\xb5\x0e{S@m\x80mk5\xc0S@R\xfe\xee\x14fzS@\n\xea\rb\x1bnS@\x85\xd9\xd5\'\xb4\xbdS@\xbd\xeb\xc7\xechzS@3\xcd\x1a7(\x8eS@\xec\xdc\xe5\xcal\x8fS@\x89\xa9\xa2\xfetzS@\xa40\x04\x1a\x97zS@\x86(\xc9\xb0\xa1{S@D\xef\xb1\xad\xcb{S@\xa7\xc2\x9c\x8d}\x92S@\x19\xf0x\xa8T\x9fS@\x16\xcak\x8d\xe7\xc7S@[\x14\x0b8P\x93S@\xe9\x88C\xe7\x1d\xf6S@\xcd\xd2\x15\x8c~\x83S@\x94f\xe0\x14:\x83S@\xa8\x108h\xd8~S@\x1b\xaa\xbb\xb6\xe2\x7fS@)\xdas\xac"1T@\xb4\xe3\x07OP{S@\x96N1\x9a\x95\x90S@4u\xa0\xfc\xb3\x90S@g\xde\xb2\x98\xfc\xc1S@I\xf6\xfcJ\xe6\xe8S@n\xd0\xf3m\xb4\x90S@\x00\xa6\x94Z\n\x7fS@F\x89\xef\x07\xe8\x90S@\xd5;%\n\xd7\x90S@~\x0c\x9e5\x80~S@\xfa\xbc!\x9c&\x84S@$V#q&\xc9S@\x1c\xb3\x98\x05[\xe6S@sS\xf32$zS@\x1afV\xdc\xcd\xf2S@3\x13\xcd\xb9\x9a\xc8S@\xeb\xa6\x02d\xe6\x82S@\n\xbd\xca\x0fb\xf1S@A\xda/\xa6m\x99S@\xf7\xc3\xa3\x98V-T@\xba!\xdfm\xd0~S@\x0f\xce1\\@\xf4S@&W\xee\x88%\xbeS@IE\x9c\xbf\xe1\xeeS@\xc8\x7f\xae\xe3\x03\xc9S@Q\xc9\xf4fIyS@\xe7r\xd0\x08a\x9aS@lC\x81\xc1\xff\x98S@\x99z.;\xe9\xbdS@\x05:`\xfcr\x93S@\\\xab\xc4\x07axS@\x8c:)\xf6\xc9\xf0S@r\xf6\x8b\xb7\xbb\x93S@kj\xbd\xa6\xaa\x93S@V\xce0\x8b\x97\xf0S@h{?+\xc4\x98S@\x84\xb9\xe3\xf70\x94S@\x8aEU\xd4\xae\xbdS@\xc8!\xd5\xff\xf5\xc9S@,\x84\xf5\xbdz\x94S@(\xf0\xd7\x7f\x86\xc9S@\xa3\x8b\xeb6\xc9\x96S@L\x03\x94\x84\xad\x94S@o,1\xe1\xcd\x9aS@ljK\xd4\xf0\xc5S@\x13\x07\xc0\x0b\x14\x9bS@\x8f\xa7\x07\xc1\xf4-T@\x1a)\xdf\x90\x1d~S@!`\x7f#E\x95S@\x19\xfaG\x1av\x97S@\x91\xb7`\xa5\xa8}S@\xc16\xaa\x11\xf6\xc1S@\xaf\x9fU\xde\x00\x83S@\xe3\x7f\xe4\xcf\x08\xd1S@\x87>\x91\x93\xf8\x9cS@\xe8\'\xa1\xac\xb5\x9bS@\x01\xe9\x93\xc8\x8e\x9bS@\x0c\xcd\x91\xcd%\x98S@#2\xc2\xa4\xbb\x95S@t\x19"\xd2\x87%T@B\xc3f\xc3\xfb\x9bS@\xa9\xfbv\xfcF\xb8S@WWvg8\x9fS@\xbdi\xc6X\xb9\x96S@J\xe8?%\xc3\x11T@\xc6p\xfc\xaf\xee\x95S@\r\x1f\x1d\x88\xae\x95S@?x\xef0\xf7\xa7S@\xa5b6\x9a\xc9\x95S@\x13\x12\xd6\xf3\x85\xb7S@\xc0;v\x7f\x9dxS@*o+\x99]lS@\xeb~\xf9\xadX\xbcS@\x8c\xc3\x85\xa8\x07\x97S@\x0c\x18A`7\x96S@\xf3\xa9\xbf\xadA\x9cS@Y&\xec\xb4`\x96S@\xf3\x98\xa86\x81(T@\xa8wB\xc8/wS@t\x1b\xed\xb1\xaf\x99S@\n\x9d\x960w\x99S@=\xcfgy\xf6\x99S@\x13Q*\x976\xbbS@s=\xd6\xeaK\xbbS@\xac\xff\xe6\xfa\x17\xbbS@\xcfHP\x01\xef\x99S@"D|/;xS@[\xe2"r\xfd\x9cS@\xa6\x9a\xad.>\xb7S@\xbe(\x8cc\xef\xbaS@\x12\xb9L\xddH\x97S@N\xd8\xec\xe8\x1d\x97S@\xfa\x0e{ZA\xa0S@]\x04\xa6\x0e\xe6zS@\x0f\x91\x92\xc2%\xc0S@T\xa1 \xcf\x8d\xc0S@\xba\x9d\xe4P\x94\xc6S@lU\x93\xad\xe7\x17T@\xbf\xe4\xd7\xa7O\xb7S@[\xd3^\xe7[\xc0S@/m\x18\x15\xcd\xb0S@\x15\xcd\x03\x8e\xa1\x9bS@\x11\'"\xae+\xb7S@\xe07\x91\xae4\xbbS@\xa3\x07x\xcd\xfd\x9cS@-\xe6\xc8h\xce\x9bS@l,\xf0\xb3@\xa0S@\x0cm\xec\xe4\xf4\xebS@\x17\x18\xd5M\xd4\x98S@,Z\xad\x92\xc3vS@\xc4\xc1\x92\x8a,\xc0S@D@\xe3\xdbW\x9cS@E\x85I\xa0\xf2\x9fS@\'\x80x\xb1m\x9cS@\x95\x1eO\xf8\xbf\x9eS@\xa3y.#\x02\xa0S@nF\x18Q\xa9\x9cS@\x85\x8f\xfa:F\x9aS@\x02dg:k\xc7S@\xf9\xc83\xe6\xa2\x9cS@1\xb3\x0f\xa9WzS@ZuM\xbc\xd4$T@s\xea{\xffzzS@\x0f\xc8\x90$\x1b?T@1\x05/W\xb9$T@\xc0\'a\x10\xe5\x9dS@\xd5a\x80ys\x9dS@#\xec\xa6\xc1\xff\x9cS@\x87V<\xd7\x9b\xafS@\xd6\xddV\x18\x1evS@=\xcaR{@vS@\x91zc\xdf\xd3\xb0S@B\x9eR\xd8`\x9dS@\xfb:\xc6\xa8\xbd\x9dS@\x19t\x10h+\x9dS@\xdd^\x0c\xf3\xaa\x9dS@\xd6|<u\x9f\x9dS@?\xd4\xa2\xea\x92\x9dS@b\xf6d(L\x9cS@8"\x0c\xaa~vS@x=\x10 \xccxS@\xb8\xa97\xa3}yS@\x85\x96J\xa0\xbf\xd7S@\xa2\x81\x996\x9c\xb5S@\xb3\xa0]!\xa5\xb5S@^\xf5\xaf<{\x9cS@R\xd1+\x8e\xae\x9fS@\x9c[7\xc7\x05\xa3S@\xba\xc5\x13\x11\xd1\xa0S@\x14&cQH$T@\x1cTZ\x1e\xd4$T@,\x89\xd3\xd2\xd4uS@51\x8c\r\xdfoS@\xf0\xbd\xfc\xc7\x81\xadS@X\xb8\x89\xddG\xbdS@\xa1\xa3\xe2<\x02\xa0S@\xa1P\x99\xed\x01vS@?\x8a\xaa\xd2\xe9|S@\xce\x90&\x83\x05\xbdS@\xf1\x01\xc5\x9c\xbcyS@\xac\x01c\x15\x14\xb9S@\xdd\x81\xad#,\xa5S@\x8b\xd7lK\xed\xb8S@\x0eE\x93\xcf\x97\xa2S@K\xf0as\xff\x9dS@\r\xcb\xb3\x8f`\xa5S@~^7\xa2\x04\xb9S@\x18\x83\xe1D\xd1\xb8S@s\xca\x9f\x0b\xf2\x9eS@\x94\xeb\xc9K\x8c\x9eS@q\x8cf5\xb4\xa4S@.\n\xe6\xb8\xb1\xa3S@\xdecJA\xd3\xa0S@a\x05\x14E2\x9fS@\xafv\x96k=9T@\xbc2\xc4P\x0e\xa3S@\x11\xc9\xbf\xe1\xab\xb8S@M\xc3w\x10\xad\xa6S@\xf9\xb4\x92\x83\xb7\xb8S@\xf1\x1c\xc2\x89\xd6\xbdS@\x99\xf8\x90WszS@f\xfer\xe9\xd2{S@\x04\xdf=\xf6\xff\x9fS@\xed\x99\t\n\x00\xbcS@\xd6m\xb6f@\xa4S@\x16\xfcB\xac\x14\x9fS@\xbc\x80\xaev\xce\xa3S@\xfc\xa8\x0erO\xa0S@\xf3\xdb0\xf1\xcc\xbbS@\xbd\x11\xfa\r\xfc\xa3S@\xe1V|\xa0j\xa3S@i\xd3BH\xc0\xa2S@-u\x17J\x92\xa0S@p>E\xc6\xa6tS@\x01\x94\xad\x06\x9e\xa3S@\xa0\xe8\xf6\x19D\xa4S@\xf8\x85\xeajZ\x9fS@}O\x99\xa9\xda\xb3S@\x08\xc0LN\x1f\x0bT@\xee$\xe9~\x92\xa4S@\xff\xcc\nL\x01\xa5S@\x9b\x12?|\x12\xa2S@u"6k\xde\xa3S@\xbd/\xdf\xe9(vS@5\xbe\x00\xfa\xbc\x9bS@I;\xfd>\x81\xa3S@\x16I\x04\xce\xb6\x9fS@\xd1A\x9e[\r\x9eS@\xc2\x82\x19w/\xa5S@\x0c\x1b&\xa3\xdf\xb7S@T\xef\x1e\t\xedrS@/\x9b_\xc8n\xa4S@_/m\xf8a\xd8S@!\x08\x11\x8f\x86\x9eS@\x0e\xadq\x1b\x01\xa6S@UYm\x11\xaf\x9eS@Y^F#\xaf\xa1S@\xba&\x14\x9d\xf5\x9eS@\xac\xd8\xe4\xcc\x97yS@\xa1\xb3\xc9\x8f\x86\xa8S@J\xce-\x02\x1e\x02T@ \x82\xb7J\xc6\x9eS@\x1bH}5]\xceS@AW\xd5\xb4\xcd\xbaS@\x0c)wCU\xa5S@\xcb\x18\xd47\x8f\xa5S@%U\xe0\x91|\xa5S@g\xc1\xd7\x92M\xa9S@\x93\xbd]_\xc7\xa4S@5\xa4\xed\xc8\xa1\xd7S@\x13\nD0B\xa1S@(\x18j\xda\xb8\xa5S@\xbb\x0b[7\x87\xb7S@[9S\xa4U\xf8S@\x02\xdf\x98a\xcd\xa5S@7\x94\xd01V\xb7S@\x82\xf4\x93\xae\xc2\xb6S@Yk\x07\x9e%\xa6S@_\xa7\xf4\x97\r\xa3S@\x91\xeb\x02\'\xfc\xa0S@><\x94\xbeu\xa6S@Z\x1bc9;\xdeS@~\xae\x9f\xb0\xfb\xa7S@\x04\xe2\xd5X\x01\xa1S@\x91\x08\xc27\xc1\xaaS@\xc6z\x8a\xecD\xb6S@O\xd7\x99\xb9n\xa1S@\xbeI\x81\\\xc8\xceS@\xa7\x1dO\xa7\x12\xdeS@O\xcc\xeb\xa5\x95\xb5S@\xa3\x05\xbe\xbdO\xb6S@\xab\xbf8.\xa0\x1fT@g\xf2\x9cr\x10\xaaS@\x9ehm>.\xa7S@\xf0\xbe\x85\x08\x1a\xa7S@\xe0^\x92\xcc\xb7qS@\'\xc9\x10a\x1b\xb6S@\xc1\xe7\xca>\xae\xb6S@\xc7\xbc\x012\x9d\xaaS@Z\x99\r\x98\xb0\xa7S@\xb1]\xffS\xa4\xa6S@x\xf5\xc4\x8fC\xb6S@_\xd5\x85\x0c\xf3\xa7S@\x0es$\x83\xe0|S@\xee\x13\xc5r\xa4\xaaS@\x1d\xe2\x9aH\xac\xb8S@>\xb9\xe8\xaa\xe0\xb8S@\xa2Q%3o\xa0S@G\x84&\xf6\xc4\xb5S@\x0c\x8a\xec\xd9\x95\xa7S@\x03\xff\xbf\xb8\x11\xb9S@\xf0L\xbe\x1a\x89\xacS@\x8d\xff\xe5\xe7\xa9\xa2S@1\x92\t\xc9\x94\xa3S@zV\xff\xab\xc9\xc3S@"\x07\xd7-d\x01T@\xd6\xd6\x97\xe9\x80\xa9S@O\xf8j%\x9a\x17T@h\x81w\x1f\x04\xadS@\xed1}\x8f\xdf\xacS@\xa0\xde\xfaE\xc0\xa5S@|[\x1e\x9d\x89\xb0S@3@.\x0e\x8c\xa9S@Fe\xdd\xd9\xb7\xb0S@\xc8\x12\x84\x1f\xf5\xacS@\x05e"\xf0g\xa9S@\x08\xca\xb8a\x1f\xa7S@H\xe6\xac\x1c\x0c\xb8S@\xacJ\xe8\x15\xaa$T@\'Xf\x89\x86\xb0S@\x0etX\xf5\x93\xb0S@\xcb\xb4_*\xe0\xf2S@\x0b\x91\xe3\xfc\x93\xadS@/\x1f\x8bG\xfa#T@b\t\xac\xef7\xadS@HP\xff\x8b\xfe\xa9S@\xa4\xafH\x0b\xf5\xa5S@\xc0\xf0\xf1\xbc\xe1\xa8S@\xc3W\xd9\x03\xe3rS@\x8d:\xd5\xcc\xcd\xb0S@4:\xa4\xb0\x89\xacS@p\xc6\xdb\x12c\xacS@\xf7\xbb]\x13\x92\xa9S@\xfc\x9f\x87y\'tS@\x11\x04y\xf3\xac\xb7S@\xa7\x82\xb1\x97l\xa4S@ph\xf1\xf7\xbb\xa6S@\xe8\xb3\x99\x02\xb1\xaaS@ +O\x00\x03\xa6S@A\x87\x01T\xd6\xa9S@I\x8dC\xcd\xc8\xadS@u\x97\x02\xa9\x88\xb9S@U\x19\xf0\xa5\x03\xacS@\xea\xcfn\xac\x8a\xafS@\xa34x\xb8\x98\xadS@\xec\xcf\xba\xa6\xf6\xa4S@\x92sXs*\xd7S@\'\x05\xdf\xaa\x1e\xb0S@\xc0\xce\x7fRP\xb7S@\xcb\xc6\xa0\x8a\x1e\xb0S@\xaf\xb4\xc3\x1b\xb1\xaaS@\xba\x08ME\xfe\xadS@\x12c\xc6Aq\xb9S@\x86\xa9>uB\xaeS@\xe1X\xd7\x89\xed\xb6S@AM\xd02t\xb0S@\xd3zJ+\x00\xafS@\\\xf9:\x1b\xce\xaeS@u"9\x9a\xb4\xa8S@\xddI\xc9\xc9\xd3\xa2S@\xafMV\x9ev\xb0S@\\j\xc6^\xb7\xadS@\xe3\xfb#\xce\xd0\xadS@rQ\x9f\x84\xe8\xacS@\x83\xfb\xf42\xc9\xafS@\\\x89\xbe\xa5\xa6\xb3S@5\xe8\xda\xfa\xa1\xacS@d\x9cC\x0fo\xafS@\x88\xe6\xd1F\x86\xd9S@g\xdem\x94>\xa9S@S\xca\x18W}#T@\xe9-\x0b\xe1\xcc\xaeS@\xb4\xb2\xa6d\x96\xd2S@\x9b\xeaR\xa0\xd1\xafS@zk\rKIsS@\xd9r\xa0y\xcf\x9eS@\x93\xa8{\xebR\xb0S@\x05\xf9\x15\xb9\xac$T@\x1e1\xbe\xf8+\xabS@\xbaa\xf0\x91"\xafS@\x0b\xebE\xd2\x05\xabS@5\xf9\x0cu\x95\xafS@V\xae\x82O5\xb8S@\xfa\xd0y\xcb\xe6!T@\xea\x92K\xb2\xea\xb0S@m\xc5\xcf\xb4\xc6\xb0S@\x0f\xa5\x97:\xad\xafS@V\xdcD\xf6S\xb6S@\xef\x92/\x95\xfe\xafS@l\xacZ\xcd\xd3\xafS@F6\x15.\x8d\xaeS@\xca\xcbO\xdf\x96\xabS@\x96~}_+\xb0S@\xfe\x8b\xce\x92\xa3\xb0S@\xe6$\x837/\xb6S@\x9e\xea\xf6\x89\'\xb0S@\xb3\xe8r\xf6\x96\xffS@1\xc9\x0c\x0e@\xb7S@`\xa2T\xb7\x81\xb8S@(\xdak\xb9\xfc\xaeS@}\x97a\xf8/\xafS@\x12\xd2_P\xdc\xafS@\xcf\xfeM\x1dm\xc0S@\xecVy\xa3\xe4\xb5S@\xeezA\x17\x19(T@\xc4\xefO\xe8T\xdaS@\xc0\x10S\x1b\xc4\x19T@\x05\xbc\xca\xed\xcd\xb2S@S:\xfb\xfb\xf1\xadS@\xe4\xb1\xa0\x85\xbb\xb1S@\x7flO\x91\xeb\xbfS@\xff\xe7&\t\xa0&T@W\xae\x86o~!T@J9Age&T@3\xe4~\xc6\x85&T@aT(.\x07&T@\xba\xc2\xb2to\xd9S@\x08\x01\x9b\xd1$\xb2S@\xd1\x96\xde\\I\xd9S@\x06\xcc\xd4\xffEpS@\xe6\xbaQ>\xcb\xafS@\xa1\x7f\xc3\x1a\xc8\rT@Qbj\xc8\x7f\xd9S@\xc5\\\x86\xf9\x83\xb2S@%\xe7\xdb\x11\x13\xd9S@\xef,cN{\xacS@\xc9-\xebq\xc2\xb1S@e\x16\xd9\xc9\x96\xd5S@`5\xb4;\x95\xb1S@\')r\x1e\x98\xb7S@\xa67\x01\xfeU\xafS@\x93\xa1SXW\xafS@U\xd3*\x11\xa9\xd7S@\x9eB\xde\x97\x88\xc7S@E#\x88\xbb\xb2\xc9S@\xaa\x198\x94\x965T@\xd99\x8d\xe0\x90\xb2S@\x82\x90\xc6\x82\xab\xd7S@r$\x834\xca\xb7S@/s\xd4\xc3\x19\xb5S@D\xaf\x80>\xa9\xb7S@\x1e,\x9d$\x83\xb2S@9|\\Q\xa7\xaaS@v\x1a<PapS@(\xb6(\xeb>\xadS@FA/\x99\xdb\xb1S@\xf8\x8dL\xd2a\xb2S@;<\x99\x98\xfd\xd3S@\x8bd\x99i\xaa\xa3S@\x95\xdc\xe1\xb0\xe6\xd2S@\x98\xcd\xc0\x04\x91%T@y\xe6\xcb\xf1woS@\x14\x81\x95m\x1dvS@\x91\xe9\xb7"I\xafS@O/y\xc2\xef\xb4S@\xf4\xc7OS\xd9\x95S@h\x7f\x06?\xe4\xd5S@\x83\x81S\x18\xfc\xb3S@\x15\x17\x191\xd0\xd5S@6\xeaF\x10e\x1eT@\x86I4\xc8\xfczS@IF\x9c\xcc(\xdcS@\xca\ns7\xaa\xb4S@\xc5Jpf\xfc$T@\xfcN\xca\xb2\xe3oS@A\xf9\x04\x8e\x8d\xd5S@\xe76w\x95\x8e\xb4S@\xe6\xe6\x1e\x8fS\xb4S@\xfb|-?6\xd4S@J\x16\n\x02\x00\xd5S@Y\xe6\xfcH)\xd5S@;T\x83\xd4\xa8\xb4S@\xfbE\xeb\x05\xa2\xb0S@H\xc8Y\x9d\x1c\xd1S@\xa9\xb1h\xfbH\x1bT@\xd4/\xd5\xb4\n\xb5S@%Q%HH T@\xa0g\xdb\xd2\xba\xb0S@F\xab\xcb\xe3\xbc\xb4S@3f\x0c\xf9\xb0\xb4S@\xb0\x84\xa0\xfak\xd4S@\x12:&\xa5G\xb4S@\x0c\x1d\xca\xcb\x9a\x87S@\xbc\x0b\x10~\xba|S@\xaan\xec\x90\xdf\xb0S@\x99\x14\xd5\xf15#T@\xd6\x13\xee\xcc{\xc5S@q+\xe7\x00\xe2}S@\xac(\x13\xfc\x99\x8bS@\xc8\xc5\x0c\xeft\xb0S@\xe1\x8a\x02\xe8\xda\x8bS@\xb4*{\x9fo\xb4S@\xee\xe1\x9d\x87\xc7\xe9S@:\x936\xa7\x93wS@q<\xf8\xb8\xb00T@5\xdc\xa0\xf7\x91}S@$q\x19\x13;\x89S@.p\x18\xc9\xd8\xfdS@ \x1b1n\xa4\xbdS@N\xe19b\xfa\xedS@\xa5\x9d\xa4\x92;}S@\xc9\xce\xc9\xea\x0b\xe6S@\x83ty\t\x99\xe5S@\xf9\xd0_\xb4$\x83S@\x88q+\xe1}!T@\xe8#\xb5N \xc4S@j\x93\xc4\xfd\xda\xecS@\x1c\xd7\xd5P\'\xcdS@\xdd\x8f.+x\xb1S@=?3\x05\x98\xeeS@\xea$v9Z\xd5S@\'\x8f\xdb\x14\x9e\xe4S@_\x96\x13b\t\xb5S@\xd5|\x19\x10\x17\x9bS@\x92\xf4%/\xc4\x9cS@\xbd\x17\x80w\xba|S@\x95\xa7\xa9\xee\x93\xa9S@k\xc6\x91\xabp\x98S@\xdd\x15\xd5\x90\xff\x9bS@\xa0\xd0\xbf\xfd\x1d\x99S@R\x0f\x11M\xe1\xb0S@\x1a\x9aJ\x0e\x86\xd9S@\xb4\tu\xd1/\x13T@;\xf8\xb5\xeca\xa1S@\xbfL\x16@\x08\xbbS@\x14\x84VZ\xdd\x04T@VZ\xda\xa2\x80\xd2S@^d\rP\xc3\x9bS@\xa5\xe0x\xf0<\xb4S@\xd3\x85\x99\xb9\xad\x02T@\xe3\xa8\xc0\x00S\x9cS@\x96\x16\xda\xc4]wS@\xf0\xe8\x9e\xa8\x0c\xb3S@\x06_\xb5aB\xa0S@\xd8)\xd46w\xbbS@\x9f\x81w\xeb\xf6\xbaS@D\xad\xb3\xb1\xea\xd9S@\x19x\xda\x12q\x7fS@\xe8\x9b\xfe\xa4wwS@\x91\xf5\x1b\x08e\x81S@\xe2\xdfn\x89uoS@\x86\x8a\x87\xa8\xcb\xc0S@P\x8b\x8e\x89K\xa1S@\x15\x1f\xa1\x80E\x9dS@\x17\xe3-_\xe3\xbeS@\xfb\xef\x89\x8b&\xfbS@\x8bWZ\xc4Y\x15T@\xe9\xf9NB9\xa2S@\xec\x94W\xc1\x7f\x8aS@|\x80\x86\xdc9\x9fS@\xbd\xa6\xcd\x13&\x83S@\xfe\x8e\xe5\x81y\xbeS@\x86\xdfP\xb8,\xa2S@\xa2\xf4\x14\xca\x9f\xa0S@ \x0f6\xb2\r\x9eS@w\xf2\x99^\xca\x9dS@\xc60\x9c\xa0}\xe6S@\xde0\xe4\xb3\xcb\xb9S@\xd4\x9a\xf8\xf9M\xe6S@\xc6\x9c0\xa6\x8d\xa0S@|\xb1X\x8d\xa6\xb9S@u\x8a\xb9\xde;\xbeS@R!\xab\x184$T@sO\x14\xab\x1f\x84S@\x10\x02\xb3Y\x0b\xa4S@\xe8\xec\t\x06\xab\xedS@\'*Tv\xea\xa4S@\xc9\xb7\x0b\xcb\x07\xb5S@\xb5\xcb$D\xfd\xa0S@n\xea\xc8\x8db\xa3S@Z\xb2 \xb0\xa6\x9fS@y8(\xc5\x06\xa2S@\x95+\xbf\x95\xa2\xf5S@\x86b\x94\xc8\xe0\xd8S@9\xe0\xa2$\x90\xa4S@\x9c\xb9\xb5\x9bf\xa6S@\x0f\xe2\xddu\x7f\xceS@\x9b\x0b\x9e\xe0\xf8\xb1S@q\x9f\xf4P$\xa4S@\xd8./\xec#\xa5S@t\xd5\x01\xb6\xfe%T@\xde\x92\x95xm\xa5S@%SO<X\xb2S@\xc8\xbf\x12\x0f\xed\xa6S@\xe4\xb4w\xc2\xc8\xb6S@\xeb@a\xdb\xa8\xa5S@L\xa5\xb8C\xc3\xa1S@\xe6\xfb\xaa\xd9\x00\xa3S@\xc7\x1dU\x8f\xddzS@^\xdb\xf9\'\x89sS@\xd1,\x1fs} T@?h\xd8\xa8o\xb6S@\xd3n{Q>\xa8S@U\xc1\xc0\x0c\xaf\xb0S@nZ\xc0T_6T@"R{\xf9\x88"T@\xef\x0e\x83X\x01\xf1S@\xfc\xb3\xd2<\xb0yS@A\xb0\x94\x08T|S@+\x02y\xc4\xbe\xf5S@\xff/\xa6j\xdd\xd7S@a({G\x10\xcaS@\x07q\r\xf4\xb1\x01T@&\x86\xaa\xda\xee\xcaS@\xf9\xc3\xdcJf\xaaS@\xb8\x10x\x0c>\xcbS@\xa2\xd6\xc41\x93\xd7S@\x0f;\t5\xdb\xaaS@\xc7\xably\xfc\xb1S@\xf0A\xaa\xf8\x03\xabS@\xcf\xe9Y*(lS@sD:\x9f=\x02T@H{,\xaa+\x03T@\x9b8\x11/\xbd\xacS@7\x82\x80\xa6\xae\xd1S@V\x99\x8c"c9T@U\xc8\xb7\x98C\xa9S@T\x93\x87\xca9\xacS@\xf0\x90\x96\x90\xd7\xafS@r\xe6h\xaf\t\xa5S@XX\xcdf\x90\xedS@\xb8rOt\x07\xc2S@\x96Md!\xa5\x84S@F\x98ZzN\xd9S@ \x04b$\xfd\xb0S@\x02\xe7\xe1\xb1\x95\x19T@\xf6\xdcf\xe5\x91\x1fT@i\xdf[\x9f\xf4|S@\xea\xa7\x94\xfc\xd9\x89S@F\x95>\xff\x98\xabS@O{\x8f\xd8\x9e\xebS@\xf9\xcddn\xa4\xaeS@\xb8\x87\xaaT\x81\xa8S@AG*\xc0+\x8cS@F\x83\xa0\xf9=\x82S@\xa9;\xa2\xd8\x81\xc6S@p\x06^\xb9\xd2\x80S@XL\x85\x9bK\x83S@\xd7P\xc6\xf1|\xefS@\x04\x82\x97\xb5\n\x08T@\xf2\xf5\xacNYxS@U\xa2?\xc8\xbd\x9dS@\\\xf0\xa3~\x88\x90S@T\xca\xd0\xae\xb7\x82S@\x99\xd7\x9co\xbb\x83S@\xf7v\x86q\x13\x92S@\n\x8b\xd4\xc2\xd5\xa9S@\x12\x88\xc0xC\x80S@>\xd0k\x8a\x96\xd9S@8\xf6\x05O\xd3\xb3S@1GIE\xe2|S@\xd2\xf9\xfbM\x98\xb0S@\x95\x86\xbf`\x8b\xe7S@\x865CE"\xd7S@\x08\xb1e\x1dr\x80S@\x9f\x95\xf1-\xcc\xaaS@\x03\x1b\x1f>F\xaeS@F\xc4]a\xd0\xc8S@{\x16"\xbe\n{S@\x1e\xa0O\xee\x86\x85S@6\xa8?+\x97\xacS@/\xd4 \x1e\x8e\xd2S@-\xc7\xd5U\xb8\xb3S@\xfb1{<\x99\xb0S@\xd2\xb8\x86\xddi\x87S@\xe4\xf4n%\xa5\xccS@h\x1fI\x91\x84zS@\x0fw\xd1\xd3\xd0\xb7S@\x14\xd9\x0e\xca\xad\xc1S@\x9a^\'\xbap8T@\xafd\xbe\xf8\x17\x85S@I\x80\xbc\x01\x97\xcaS@\xbc\x91\xf9b\xa1\xb7S@\xe5\x1dl\x88Z\x90S@\xfe\xc6!\xd4w\xe8S@XT\x87\xe2\xcd\x90S@\xb6T8\xe2\x02\xaaS@\x9b\xd4iR@\xf7S@\x96\xdc\xc3\x9b\xe2\x90S@\xbe=\xbb\x91\x1a\xfdS@\xa1I\xd5\xc7\xa9\xdaS@\x03\x8d\xcf\xd7o\xdbS@\xc8\x9fYg\xad\x7fS@7;\x0f\'@\x81S@%\x80\xe7p7\xa8S@\xdb;z\x1e \x91S@\xa8\x84\x1b\xc2\x8b\xacS@\xde\xe5`\xba\t\xc1S@\xe3\xe6\x9c\xdct\xb8S@n{m\xb8\x82yS@\xc4$K\xa2\x8e\x99S@\xb8&\xd3"\xf4\xaaS@\xdb\xbb_0>\xa2S@d\xa9k\xd9\xb2\xb7S@\\k\xef\xd3+\xb1S@p\x91\xa1n\x10\x02T@d\xc1\xb2\xaf\xda\xa7S@\x8f\x81\xa74\x8b\x87S@\x00\x92HK\xaf\xbeS@A^l"\xe9\xacS@\xbfC\xf4-\xef\xbeS@\x0cz\xe1x&\x81S@\x92\x8c\xa4R\xd4\xa6S@\x17\xbc\xe6\x1a\xc8\xb8S@\x02!f\x05\xf0\x8bS@2\xd6\xb1dq\xa2S@\xc7\xb6\xbe\xce\xd7\xd2S@aE\xd4x6\xddS@\x91\xbf\xd7\x1f\x10\x83S@\xf2\xf6\xa2\x8a\xe8\xfcS@\xb0\x8dc.\xb5\xa8S@~\xdd\\\xf3[\xa9S@\x9f_\x8c\xc2\x93\xabS@)NW\xfay#T@3G\xa25\xbe\xa8S@\x80\xf7\xc0\x83\xa0\xa8S@\xc7q\x16\xd6\x8f\xa8S@ ]L\xd8C\x1fT@l\x8d\x06u\xf5\xabS@\x7fPS\xf7\x97\xa8S@\x1a\x16Skr\xa9S@\xbd0(\xe3H\xa6S@!\x16yl&\x11T@\xa3\xd9]Yb\xa7S@\xb7 \xe6\xc0\xf0\xa5S@\xed\xe2h\xe3\xad\xaaS@F\xb4\x8cDF\x81S@g\xcd\x10\xd3\x98\xd3S@\xb4\xec\x08\xc8\xeb\x90S@m\x82\xcc\xb6\x01\x91S@I\xa1%I\x1dyS@\n5ZmV\xa9S@\x95\xd0\xe8\xc1\xb7\xb7S@\xdfPT\xfd\xb6\xe6S@\x16\xf1\xfe\x03z\x84S@?e\x9fD<\xffS@bCD!`\xafS@\xaf\xb0\xf4}\xae\xdbS@\xd1\xcb\x19\x17o\xb7S@2\xab\xbf<\xd7\xd5S@k$u\x0c,\xd0S@g\xdbh\x98S\xa4S@\xe0p\x05\x028\xaaS@\x97\x04\xb8\x84\xa8\x82S@\xd4=#\x9c\x8a\xa8S@};\xea5\x9f\xc5S@\xae\x1f\xda\xb8\xfb\xc1S@\xc2\xb5\xc6z\xfb\xc0S@\xf4u"\xb2=}S@\xc4\x84\x926\xb8\xadS@R\x8ck\xf4\x84\xabS@\x8a\x92\xd2/\x8f\xa8S@\rj9R\xc9\xfdS@\xe6\xdb\xe4Q\xc6\xe1S@n\xbc\xeb\xa2\xda\xf2S@\xf0\xaf\tR\x8a\xb7S@\xce:\xb9=\xc5\xa7S@9I]\xffD\x7fS@GPp\xe3;\xa5S@\xa1\xb9\xca\x9c\xb6\xa8S@`\xd9\x02\xbfV\xa5S@L\xde\x10e="T@T\xf1O\xe7\x95\xdbS@\x12c{\xd9\x19\xe0S@\xe1\\\xc6y\xd9\x80S@\x9d\xc7\xaf^\xc4\x97S@r\xef\xab\x060lS@"\xde\x10\x80\xe0\xb3S@z*$\x92\xe4$T@\xf7^\x83\xd8K\x97S@\xa3\xbd}\xf9\xf6\xb1S@\xe3b\x1b\x7f\xb2\xa6S@\xa7\xdd\xbd^\xa2\xbaS@\xdd\x91\x1d]\xe5\x91S@\xd2\x12\x86\xd45\xa5S@\x1d3C\xe9\'\x81S@Q\xf4\x1d,\x90\xe1S@\\\x9f@]\xa3\xb9S@E\xbf\x9d"\xcb\xcdS@P\x1d[\xa1z\x97S@\x85\xe4\x0f\xbb\xf8\xb1S@G\x15D\xf5\xc5\x95S@\x01\xcd\xdb\xcb#\x15T@$o\x12$j\xf5S@\x03%\xe9\xf1\xb8\x98S@p\x8d\r\xec\xd8\xa4S@\x1bVS\x95J\xaaS@\xf6\xf6O\x7f\xf2mS@\xf3\'\x96p\xbb\xd7S@P_R\xa7\xe4\xeeS@\xc8\xb2\x045X\xa4S@\x1b\r3v\x01\x99S@\xeeb\x10Q6\xfcS@o\x19\xdbz3\xa3S@\xf2\xd3\xabD\xf2\x9aS@k\xda\xf0\x93\xd4\xa3S@\x8e\x92\xda\xb7\x04\xc5S@\x95\x94\x04\x8d\x0b\xdcS@<\x86\xc8\x0fP\x8bS@\x13\x8ey\xf4|\xb7S@\x1a\xe7\x1do\x97\xb6S@\xbe\xf4\xe45)\xd0S@\xfe\x9e\x82LQ\xbcS@\x19_\xd3\x92\xdb\xa2S@EM\xe04\x90\xd5S@h}\xc8\x17\xbf\xbcS@\xfa\xf0e4\xe7-T@\xfaI3\x82\xa6\x9aS@\x11\xf5\xc9to\x9aS@eh\xc9\xba\x8e\xb4S@\x16Vb\xe5\xe2\xa4S@\x965\xa6\x8a\xfa\xf0S@\xaa\x9b\x82\xa9\xda}S@\xfa2\xca\x99`\x9fS@\x9b\x8c\xdd\xba\xe2\xacS@k\xdeW\x86\xb2\x9eS@4\x7fFb\xe9\x9eS@\xcd\x07\x88\xa6\xf3\xc7S@(\xc3;`\xe0\x9eS@\xd8o\xd2\x18\x04\xd4S@B\xecjG}\xa2S@\xca\x98\xf3\x17\x7f\xb4S@;/\xf2lx\xa3S@\xe0N\xac\x10\xbe\x02T@>I\x88\xc3\xc4\xb4S@Q\x9a\xce\x06\x81\xd7S@8D\xd7\x8a\xa2\x97S@>\x16\'\x9b\xbd\x80S@cP\xcb0\x1e\xb9S@=M8[\x80\xc1S@\xa4\xb8\x96F\x05\xfcS@\xf9m \xcfL\x7fS@T\x86\x16X \xabS@\x98#\xc2\xdf\r\xd7S@L\x93\xb6\x04\x99\xe6S@\t\x0fj|\xca\x9cS@\xa2;\xcd\x98\x9f\xb8S@x<\xb9)\x8d\xa5S@\xdf\xe3\xb0\xd9:\x9eS@\xed\x02)%\xdb\xfaS@\xd1\\.\xa8\x8a\xa5S@e}8\xea4}S@\xd0L*\xc2H}S@\x04Bc\xed\xde\x14T@\xca\xa9^3L\xaaS@\xabt\xdf\xed\xf8~S@h*v/\x8f T@\xb1K\x92)P\xefS@\x15c<\xc3<\x84S@\xfd\xaeR\x9b\xe5\xecS@P\x01\xcc2s\xdbS@x\xa0\xac\x82\xe9\x9bS@\xdf\xdeb\xdfP\x9aS@V\xb5\xc5\xb9\xf8\xdaS@\x91+\x818\xb1\x9aS@\x8f\x1c\x96\xbcv\xcfS@\xab\xba\xf2\xc3\x18\xbbS@+j/W\xda\x81S@\xc9{<\xfd\xdf\x9eS@\xeahN],\x9bS@Q>X\x00\x81\x9bS@\xdc\xd9<\xafn\x9fS@U\x1c\xdb\xfa\xdd\xb0S@\x98\xc4\xa1\xb9z\x9cS@).\xd8<\x02\xbfS@\xdb\xdcD\xb5P\xbeS@\xcb\xfc\xc7H\x15\x7fS@\x9d\xa9\xdf\xc7\x91\xd7S@\x19e\x9c\x03\xb2\xd2S@.\x1f\'o\xb8\xb7S@S\x1f\xaf\x0c\xc4\x9dS@r\xda\x9c\xa9\x99\x7fS@If\xdc\x9aq\xe2S@\xcd\x87t\xd1\x03\xa0S@q\xcd\x05\'!\xbbS@\'\x88\xc2D\xfa\xefS@\x97\xab\xb1k\x0c\x9cS@y\x83\x04w%\xd2S@\xb9\xd7\xaa\xd3\x8f\xedS@E\xce\x1f0u\x9cS@%#\x9d\xbe@\xadS@m=\x8d\x1fG\x9dS@\x8c\xdd3\xd7\xae\xb0S@\x0b\x15\xb0%\xb5\x88S@\xa1\x0e=QU}S@\xdc_\xb4\x19V\x9dS@\x80\x07\x10\xbc\xad\xd5S@\xfc\xe3\xc7U\xe5\xadS@\xe9\x80\xdb,\x15\xc0S@\x1b\xe5\x88\x8f\xb6\xbaS@\x87By\xaf.\xb7S@\x08\xb1,\x08\x10#T@\xf1)\xaf_\xe3\xb3S@\x8e\x06\x93\xb8\xf7\x9bS@\xf1\x03\xa3MP\xd2S@\x93G\x14\xb8\x0e\xaaS@\xcc\x954\xdb\x88\xd9S@\xb4Q\xa6\xc0k\xd9S@\\Y\xc0\x00\xbdxS@Dk\x94\xdf\x1f\xaeS@\xf4\xec\xd0\x95\xcf\x9eS@\x1b\x04\x807\xa2\xb2S@E}DR\r\xd9S@\xc3S\xd0\x1a\xdb\x9fS@]Q2M|\xa0S@B\xe0\x0cpjoS@\xe7\x8a\x87\xce,+T@0\x00\xf1\x00/\xb3S@\xa7\xcc\x1d\xa8k\x8fS@\xe0h\xd5w\x84\xd8S@\x14\x85w\xd0J\xb2S@\xae3X\xcd\x91\xdbS@\tg\xd4\xc0uxS@\xe5W\x1d\xa9\xfe\xc7S@\xcb\x85co\xc4wS@C\xb8\x83\xb5`\xacS@\xeeM\x1f\x9d\xac\x9eS@\xe6F\x1dQ\xe4\xabS@\x94\xdb\x17\xbb%\xb7S@y\x1f\xd3}R\xe5S@\xd8\x98\xabzQ\xb1S@d\xc1V\xd7,\xb7S@)6)Hi\xb8S@\x19\xf0\x9e\x1a\xff\xa3S@\x86-\xf1H\x93\x98S@\xe3\xad\x05\xbe\x9d|S@\xb7\x08\nH\xe8\xd9S@\xe0.\x8da\x89\xbfS@^9\x8a\xa1\xf6\xe8S@/F\xd6\xb2\xe0\xfeS@I\x80\xa4\xd5\xaa\x04T@U\x90jB\xdb\xe3S@\xfe:\xf3\xd3\xa4\xa5S@5\xbd\xacX\xab\xa8S@\'\x17H\xdf\x91!T@\x1bP8\xcc\xaa\xbcS@\x06\xfa\x86\xea\x16rS@q/\x85\xd5I\xf1S@\x9e\x81Xa\xa3\xc1S@G\xb9B\x9d\xa1~S@\xa3\x12;|\xba\'T@B\xaan\xbd\xc1\xdcS@aC\x0eLB\xa0S@&\xaet\r}\xbeS@\x9dB\x1f\x88%\xb4S@\xde7\xbf\x0c\xe7\xc4S@\xcf\x84\xf4\xe2\x9b\xa8S@\x19\x80}\xc0\x9e\xd5S@@\xd6o\xf7\x14\x96S@\xc5\x07\xa6C\xfc\xb0S@k\xa1a\x9bz\xa2S@B\xb8DFf\xcaS@G\x0c\x17!\xbbsS@\xc2\xeeG\xe1w\xa0S@l\x91\x11)\xf5zS@\x87+\x9a\x9f\xf3\x92S@\r\xce\xad\x0fN\xa7S@m\xf6\x9c\xa4\xa6\xb5S@\xc0\x02\xd8\xa6!\xadS@\xd6\xf0`Y\xab\x9eS@\xfc\x98\xa7\xc6\xcc\xa8S@H\xeb\xe9\x87$\xa7S@s\x13y\xc8n\xb7S@w\xe67\xa3\xd6\xa6S@`\xb7J\x89"\x80S@\xb9\x0b/\x9a\'\xbdS@\xc5~p,9\x82S@\xe6\xa0)\xac\xc8\xfdS@\xe5\xa8}D\xb1\xa8S@\xb79\x0e\xe5\xa6\xa6S@\xcf\xba\xcb\xb7/\x8fS@CJ\xa5\x1b\xfd\x9fS@\xf8\xadJ\xe9\x01\xb5S@\r\xd3`\xd5\xad\xf0S@#\xb7F\xf8\xe4\xdcS@\xf1\xb9\x97\xd2ypS@U\xc3\xcd\xa7v\x95S@ck\x08-\x06-T@\x1f\x87\xc2\x03\x1c\x9fS@\x86p\xfc\x07;\x8bS@\xb6W\xa0\xc4\xd7}S@\x10\xd5\xca\xcd\n\xc9S@-\xb8k\xf9\xfe\xd3S@?\x92#\xfd6\xa7S@S)G\x94\x9a\xceS@%\x96`N=\xc5S@\x81\x89\xb2\xfd,\xa8S@C\xa3\xa2\xc0A\xd4S@\xbeS[\xd6\x12\xb4S@\xdd\xed\xf5\x05q\xd8S@\x95\xb2\xa1\x02{\xaaS@r\xfc\xd7\n\xf7\xf7S@c\x84A\x17Q\xadS@\x9b)\x7ffH\xaaS@ \xa9\x7f\xbd\x08\xa5S@YT\x1a\x14\xaf}S@\xcf\xb6\xb7tR\xd9S@L\x06\xc9w/\xecS@\xb7\x93\xa2wK\xd1S@\x13\xc7b\x86)\xa5S@,\xd4\xf4Ql\xaaS@0v\xf9`\xa2|S@\xde\x01G:\x9d\xaaS@\xee\xba\xaaq\xec\xa2S@\xe5i\x9a\xe6\xc1|S@f\xd7<\n\x8f~S@(E\x9cg\x99~S@F(, \xd8\x7fS@I\x91&B!\x7fS@e\xce\x06\x85\xaf~S@\xc4\x8e\xce<\xb3\xadS@\xad\xef\xf6\x92\x94xS@\xdb\xa5\xf8\xec\xb8\xaaS@_\x98<\xc5_\x01T@j&\x93\xed\xbf\x07T@\xda\xee1\xd7\xdc\xaaS@9x\\\x93\x17}S@SUI\x01J\xffS@\xea? ee\x84S@\xad\xcd\x04\x17l\xabS@\xbcy]/\xe1\x00T@z\x9bs\x19\x84\x87S@\x18\xf4:\xdb\x93\xfdS@\x03\x83\x93"f\xa5S@\x82\x1e{\xf8\xa7\x98S@+x\x85\\F\xaeS@\xcb\xb9\xd0yt\x94S@\xed\x1a\xab\xcf\x88\x94S@\x08\xca\xb5)\xa3\x10T@"\x8c\x16\xe1\xdd|S@}0&\xa5\xcb~S@\xfb/\xdc\xa2\x9a\x84S@\xe3\xed\x1ess\xb0S@\xf8F%\x86\xaf\xa8S@{\x0f\x8e\xe9|\x80S@\xa8V\xc5\x86H}S@y\x00\xf4\xd4\xce\x87S@\xb8\xcf\xff\x19\xb3\x00T@\xb3;\x01\xd0+\xa5S@\xfb\x0f \xf7w\rT@\xecd\xc5\xc5v~S@\x86N\xca\x92\x80\x83S@:\xc9\xf7:9}S@U\x0c\x06\x12\x90\xa5S@t%\x07\x02\xc9\x01T@\xdb& Z\xc8\xb0S@61d\xeb\x10\xacS@ }\t\xb7\xcb\xaeS@\xf9\x85\xcd1\xf8\x93S@x\x1b-P\xe6oS@o\xb0\x1d\xe5\xc6\x98S@\xd7X\x94(\xcf\x9dS@\xb8\xefS\xbb\xd9\xaeS@H50W\x99~S@j\x84]\xf5\xb7\x0eT@K\xd6K\xf6\xc6\xafS@9g\x83\xf1\xc3\xa3S@\xdf\xf4\xabt\xdb\x95S@\xf4\x93k|\x0f\xafS@/\xa1\x8d\xf1A\xacS@\x85\xff.\xde4\x81S@\xcd_\'#\xc4\x93S@\x86\x03\x98\xbd\x18\xfaS@\xb1\x9d\x92W4\xabS@\x99|\xb1\x9a\x05\xaaS@\x12\xfa\xf9\'\xb5\xaaS@\x98\xba!i>\x7fS@\x19\x02\x89\x7fY\xaaS@O\xb9\xce\x8b\x08\x9fS@v\xfe\x0f\x92\x93\x9eS@\xf1t\xb1Q\xb2\xf9S@\xbeW\x02\xa0c\xafS@\x08\xab?5H\x14T@\xb7\xe9\xe6\x9bh\x87S@(:<\x92v\xa2S@\xfb\x8e\xfbBO\x7fS@\xde\xc0\x07\x84\xffzS@\x92\xc4\xec\xf9{\xa6S@\x90\x82\x0f\x17\xb7\xa3S@6kl\xbc\xfd{S@j\xe5\xf7\xc2i\x9fS@\xad\xd9\t\x9cZ\x9fS@\x84p5\xab\x1e\x84S@\xcf\x8f\xd4f\xcb\xb0S@\xd4w\xfcOJ\xb0S@\x06v\xac\xacj\xaeS@\xedWB\xd0\xad\x98S@\xa8D\x8e\xf6\xb0\x87S@\xb4\x08\xd6Mk\x02T@\x08\xfc\xe7P\x83\xa6S@\xf3\x9d{m\x87\xabS@g\xe2\x96\xa6\x1d\xfdS@\xd0<R\xb8\x05\xb1S@m,\xfd\xe4\x0f\x7fS@\xc7j\x9f\xe0.\xb0S@\xf8T\x84\xc8i\xacS@nd\xc60\x80\x9fS@d\xb3\xcb\xdeX\x9eS@a\xbe\x9d\x19\x10\x0bT@\x955\x14C\xa6\nT@\x16A~\x9f?\xa0S@\x9a\xec#\x88\xac\xb0S@\xa1\xa4\xd8\xd0\x19\x80S@\x1a\xa3\xc2\xf55\xb0S@dT/\x90\x8d\x88S@\x8c<\xe9c\xdfzS@\x87\x90/U\xb5}S@\xcd\xaaU\x1c\xa4\xa6S@\xecf\x87X\r\xacS@a\x93\xf6\xee\xe5\x7fS@U\x99&s%\xb0S@\xdb\x13v`_\xb1S@\x80\xc6]I\xffzS@\no\xd9h=}S@\xd2>\xaby\xc3\x13T@\x9f\xe1\x15\xb1\x17\x9eS@c\x1d\xdd$\xb1\x93S@\xe3\x0c\xf1\xf3\x01\xa4S@\xe0\xc1!\xbc\x19\x83S@{h\xc4~\xad\xa8S@\x83\xd1\xb1E\xf9\x9cS@"e\x91\xd7\xb6\x9eS@\xf6\xbcH\t\xf6\xf9S@\xe3(\xfc\xe5\xdf\xabS@:\x90\xcfm&\x83S@\xbe\xa9\x92b\xba\xf6S@\xed\x15\xd4\x83\xbd\xadS@R\x8f\xd6\n~\xb2S@\x1e\x97&\x95\xe2\xa2S@\xa9\xee\xd6\x0c\xec\xa2S@\x974\x0eW\xc1\xb2S@6;\xab\x94\xaa\xb1S@Szq$\xc2\xb0S@#\xeaT{\xbd\xb1S@Z\xe1\xe1\xd8\xf6\xadS@a}\xba\xc62\xacS@\xc1\x9b\x851t\xf7S@\xa6\x9f#\x1b+\x7fS@\xa4\xa3UZ\x06\xa0S@\xa2\x06\xb4\xd9\xf8\xf7S@}\xac\xf5n\xff\xb2S@\x05\xaf\xc6.{\xf6S@\x86\x04)3\x06}S@\x10\xaf\x10z\x01\xb2S@?\xbe\xca v\xf6S@3\xbb\\\xc2\xa4\x83S@z\xfc<\xa1>\xf6S@Si\xfa\x19\x94\x18T@r8\xf9,\x8e\xf6S@\xef\xab\x07a\x80\x98S@\x00d\x07/F\xa3S@\xd0\ty\xc3\x98\xf6S@#\xc8ju@\xb2S@\xbb\xac\xcb\xaa\x07\xb1S@b\xb5\xba\x97\xbe\x03T@\xb9\'\xfa?\xa5\xf5S@\x1d\x9c\x98\x93\xc6|S@\xe2u\x84n\x7f\xb1S@\x80\xf7f\xeaW~S@\x1a\xa7\x18\xd5\x96\xf5S@\xab\xc7\xcd\x1b\x0c\x81S@$\xf5%\x94)\xf5S@\x1frr\xf9|\xa3S@\x9aK\\\xbf\xbe\x80S@92\xcb\xbd]\x16T@N\x96\x10\x97)|S@&o\x96\xb9C|S@\x9dy\xbd\x8d\xbe\xb1S@\xc5>\x17\xedV~S@;\xd4\xef\xf9\xbb\xabS@\x05\x8d\xd0m\x04\x99S@\xb4qct\xb8|S@\xa8\xdddc\x96\xb1S@2\x1bLW\t\xb2S@\xf2\x7f<\xe5e\x9fS@2\xc3\xc9>\xa2\x99S@\x1fk\x99r\xfa\x80S@$\x81\x8e\xaaK\xafS@\x04\x1c+\x99\x08|S@/\x9c3\xb1I\xf3S@Vu\x92wy\x99S@U~\xe0\x8d\x89\x99S@\x89\x89\x8dE\x94\x99S@:\x82\x9d \xc6\xf1S@d^\xb7\xf17\xa0S@\x80\x97\xf2\xc2A\xa0S@\x83\xcc\xa2\x8d\xde\xa4S@\xf2\xbe\x0b\xf2\xb7\xf1S@\xcfgBDI}S@\xbf\x90,\x1dV\x9aS@\x98b\x94\x1a\x15\xf1S@\x82\xf5\x8bg\xfd~S@\xf0\xe9\x9c\xd1\xb5\xadS@E\xcf\x0b\xfb\xb2\x81S@\xbb_]\x16\xba\x95S@\xc7\x99\xee\xc4\xd2\x81S@\xdb\x9c3PG\xa0S@\xc9:\xfbD;\xa0S@?\x8c.\xf5\xa1|S@|\r\xd5\x88\x1c\xf1S@\xb8\x1d4\xfa-\xeeS@\x9f\x00o\xf6;\xeeS@M\xff"D\xa8\xedS@\xa6\xd1A\xd7B\xaaS@\xfc1.\xeb\xdb\x96S@\x02\x91s\xce\xdd\xeeS@\\\x86A\xaf\xf6wS@\x06"Hu\xac{S@\xfe0\x05\xa3\x14|S@\xbe\x04\xfcX\x05\xa4S@\x83\x92\x1e\x01d\xa2S@\xc4\x91\xb7\xd2&\xa1S@/\xd0\x0c\xd8\x16\xa0S@\x0eH\xcb\xd3\xb0\x84S@H\xf1\xa5\xfb4\xf0S@--\x85\xdd\xc3\xeeS@\xedQ\xa6\x10\\\xa4S@\xe9u\x91\x93\x89\x1cT@C\xe5R\xf9 \x84S@f\x17\x13\xb3\x83\x81S@#\r\x8c\xc0\xf5\xedS@ \x1eY7y\xefS@55\xffX\xa0\xb2S@&R\xc8\xb7\xbb\xedS@\x9c\x8c\xd5\x9a\xe6\xedS@\xee7\xce\xee\x9e}S@\xfa)\x9e%\x0c\xefS@9.&>\x19\xfeS@!,\x1e\x0f\x9f\xeeS@\x8a\'.\x82W\x1aT@\x8f\x90>\x00\x01\x85S@\xe4\x85{\x86\x97\xa0S@\x95\xe9\xa3w\xbe\xb2S@\xber\x89_G\x9fS@\x08 \xdb=`|S@j\x93\xc4\xfd\xda\xecS@\xc1\x04o/?\xedS@\x13\x8ay\xdc\xed\x81S@\x19D&\xba\x07\xeeS@\n\xdc=\xb71\xeeS@,\xe2-\xa7\xb2\x80S@\xc6]U\xb1\xe0}S@\x86=$(\xcf\xa0S@\xa0\xfc\xecS\xa1\x9dS@\xe1\xe4\xc5\xedQ\xecS@\xcb\x88\r\xfa$\xb4S@\xc6\xb1\x03w\xc3{S@\x8f\xbe9\xe3\xed\xeaS@\x94\xff\xd0\xfe\xc7{S@\x9a$\xb3\x93E\x12T@\xa8k\xfc\x1a\x91\x9cS@7\x07\x8cIS\x9fS@\xd4\n\x1e\xc07\xb4S@\xe3/\x0e\xf0Y\x9dS@\x89\x87h\x1c\x93\xa0S@\x08\x0c1R\xb2\x84S@\xa0>\x18\xb0\xd0\x82S@\xea\xc4\xbd\x13\xa0\x85S@\xeb\xdb\xa4\x7ft\x12T@i\x89\x85\x9f\x03\x13T@\xb6\x12\xe0\x04\xf7\x82S@\x19\x88\x04\x8f\x06~S@\x83\xd6?\xedp\xa4S@\xc0m\xab\xa8J\xa0S@\xb8:\xfb\xb5`\xa0S@\xc4\t3\xfcE\xa2S@,\x96\x16\xdd!\x83S@\xca\xc8\xe5\xf6\xe3\xf7S@"}\x10\x11\xd7\x84S@94\xfd\x87"\x83S@\x0b\x8d\xcb\x18\x85\x95S@\xca\xd5w+\x83\xf7S@\x12fl9\x18~S@\x15\xef\xec8#\xf7S@\x7f\tg\xa6\x9d\xafS@\xcb^S\xdeL\xafS@\xcb\xacV\xf9P\x90S@s\xd4\xfdu\x94\x97S@\xc0)`n\xf5\xb3S@F]\x0b\xd7\x91\xb3S@\x16\\\x15o\x8f\xf6S@ \xf5e\xa57\x86S@\t\xb9)\x8du\xf6S@RV\x90\x90\xde}S@\xdd\x84\xf3\x03\xdc\x84S@\xcd_.\xa9%\x83S@(\x97a\xab\xf5{S@[,\x12O\xca\x9bS@\x8a\xa1y\xd1"\xa0S@7\xa2\xbcHh\x8dS@\x9f\x12\xcbWV\x83S@EL\xb6\xb9\x86\xb4S@\xea\xb5\xcb(\x8d\x80S@\xa0j\x91\x17\x9d\x86S@#<\x8e\xe6\xa0\x9fS@\x17\x14.\xb0\xa1{S@\xe0\x80"\x12V\x95S@&\xd3\x99\xea|\xb4S@\xb4-\xf3\xdc\xd4\xa0S@\x9d\x0b\xa8\xad!\x9fS@\xeb\xb2\xb9\xa5\x9a\xa0S@\xe1@Q\x92\xdc\xf2S@\x98\xa4\xcaG\xc7\x99S@R\xf6\x1a\xba5\xa4S@\x04\xe8\xda\xbe&\x85S@\xef\xd4b7\xbc\x9fS@\xaeC3W\x84\xefS@/\xa9n\xaaQ\x8aS@Ftr\x95\xb1\x85S@b4F\x08t}S@F\x1bP+\x92}S@^\xda*J\xdb\x85S@\xfd\x9c\xf5\x1a\xf0\x9dS@\xce<&\xa0\xd2{S@\xe2\xd4]\x83\xd0\xe4S@\xf0\xd1\x9f\x91\xe4\x8aS@\xd6\xf7\xf2\x14\x12\x84S@\xe0\xa0\n\xa7a\x87S@\xdd\xa95\xa4\x1f\xa0S@\xce\x0b\x94\xbd\x84{S@\x14M\x7f\x90g}S@\xc6\xc6\xa96\xec\xb4S@\xd7\x08\xe4\xbb}\xb0S@\xf3$v\x9a\xf3\x85S@\x15\xcd"N\xb5zS@\x95;\xab\xad6{S@\xbc{/\nG\x86S@c\xe9\xcc\x81\xf5\x85S@\x82\xc2\x0b}\x04\xa6S@\x8fj$\x9b\xd8\x9cS@\x911\xe8e\xb1\x94S@\x15\xdf\xba\xf4G\xb4S@\x0b\x0co\x1f@\xa0S@\xaf\xa8\x06~\x95zS@.8\x08\xceb\xedS@\x94H\x88(9\xb5S@hd\x86g\xe3\xb4S@\x1d\x90\xcd\xb9f\xb4S@\xcb\x87\xc5\x82\xb5\xb4S@\xb4U\xb1\x8c\xf3\xb0S@\x98\xe9v\x86\x17\xa9S@RP\x0e\x06#\xa6S@Qo\xf0O\xbd\xb5S@\x05\x1ao32\x9eS@b\x9b\x9eP\xbezS@\xbe7\xa0\xc8w\xe9S@\xf6a$i\x97\xb6S@n7C\xa3E\xb4S@bXy\xab\xf9\xb4S@\xb4kl\x87\xa3\x86S@\x1be\xbaHg\x1fT@\x93\xd2\x06L\xf1zS@\xe8<\xb9;\xcf\xd8S@\x11\xaf?#\xaa\xb6S@6\xf0Br\xdb\xb5S@7\rp]\x18\xb5S@-7\xe7\x9c\xf7\xb0S@+s\x86i\x8e\x9fS@,Yu\x05\xbf\xd9S@r\xbe/\x7f\xfa\x84S@\x94\xc9\xf0\x12\xf0\x84S@8\x0fC\xe9\x1e{S@\x1a^5|\xa8{S@y\xc8\\\x83\x7f~S@\x9b\x94CP\x0f\xa5S@\xc2\xb1\xcb^x\xb5S@\xfe\t\xf5\xabT\xb2S@\xb4\xe0\xf2O2\x98S@\xc4\x8f\x8e\x067\xe4S@\x9bQ\x00.O\xb5S@4\xf8\xf6\x0b\xe2\xb1S@\x05h\xdc\xc9!vS@\xf6e\xe3B\x8dyS@\n\x97Ku>zS@%)\xa3\x05NzS@\x14\xab\x1e\xccr\x8fS@(\x8f\xb6{\xb5zS@\xe8M\xb4S\x9f\xebS@\xe1\x8cbZ\xe9\x86S@\xb0J<\xa7\xf7\x85S@\xf4\x9a\x94\xdc\xea!T@\x8c\x14\xe7\xbc\x06vS@\xfc\xf0K-\x0c{S@]\xcd\x94U7\xd8S@\x8b"\xaeMk\xa6S@]\xf0\xb1O&\xa5S@\x84\x02\x13p\xad\x9eS@\x8as|\xc9\x1c\xb5S@_\xbch\x04Q\x9cS@K\xc4\xf4\x1d\xb8\x9bS@\x8c\x03l~\x1f\xe8S@\x1aP\x8f\x87\xa8\x9eS@o\xb9;\x90]$T@)\xd2\xfc\xef<\x96S@\xe4b\xddp\xc9\xdfS@*\x87\xf8m`#T@\xef\xc61-\x8e\xb6S@W}<H\xdboS@v\xdb\x16\x08/\xafS@b\x01\xbc\x9a\xcb\xd7S@,\xc2\xd7\xf8\x8f#T@\x17\x8f\xdf\x86\xb4\x95S@\xc3\x15)AdzS@\xae\xdc{\xc5;{S@\xd5\xd7\x9e)K\x88S@\x96\xd3\xbai>|S@\xd2\xed\xf0^\xb9\xb2S@w\x98\x15\x80\x7fvS@\xd9\x8b\x932,\xdeS@\xe1\xf6=\x96\x86\xe6S@\xf8PY\x9b\xf7\xe1S@\xf0\x9d\xfc\x00\xf3\x9fS@x\xabVBo\xb6S@m\xa7\x7f\xed*\xdfS@\xc7\x1b\x9b\xf5)zS@e^\xa9\xb0S}S@\xc2y$\xb7\xba\x80S@l\n\xc5<T\x89S@\x02=\x15\xe7\xf3\x87S@\xe0iA%\xb0\x86S@\x82\x86\xb4\x0ey~S@\xa6iP\xf9\xe8\xb5S@\xf3pw\xbb\xaf\xa0S@%\xd3\x91\x0e;\xb7S@&\xd7\x10\xd5\xe0\xafS@\x95\x9c\\\xd01\xafS@n\x02\xce\x9a\xce\xd5S@\xe7|\xfdH\x88\xd6S@\xd2\xfa\xc6h\xd9\xb7S@w\xf4Q\xeea\xafS@\nT\xd6\xf6\xee\x9eS@\x10\xd8R\xaa\xaa\x89S@\xe8\t\xef\x14\x7f\xb7S@u\xcc\x10\xb1\xb6$T@\xd8\x82b\xea\x85\xb7S@q\xfc\xfb\xbcv\xa5S@\xd5\xc2Yp\xa2\xafS@\xe7\x93d\xaeY\xa5S@Z\xec\x94^x\x9fS@\x0c\xbblu\x93\x9bS@\xf9\x0b2\x81jzS@_\xdc\xa4\x8e5\xb3S@E \x9c$\x03\x8eS@\x87\x0e\t\x04\r\xdcS@<\xa1\xd9\xddd\xb6S@\x19\x0cA\xc2\xb9\x8dS@\\\x00\x0e\x89x\xa5S@\xe2P\xd7\xf37\x89S@$\xfeZD2\xd8S@w3\xec\xf5\xa0\x19T@\xb9\xa2\xe1\x81L\xa9S@\xedAxr\xa3\xafS@7l\xda\xae\xe5\xd7S@\xb5\xbb\x95\x16\xa1zS@I\x91\xf8\x87\xd6{S@a\xdef\x0f\xab\xd7S@\x99\x13\x06n\xb6\xb6S@b\xb2G \xb9\xafS@B\xf1"4\xc4\xd7S@J\x9foRF\xb8S@Fd\x9c\x1d\xaa\x9dS@\xed\xe0a\xb5\x19\xabS@V\x8bI\xbb\xfb\xa0S@y\\Lz\xafzS@\xa9S&\x8d\xe9\xa1S@B\xf0\x93\x1c6\xb9S@\xff\x90A\x06\x0f\xb0S@sT\xa9\x15m\x1eT@\x00D\xe6\x12=\xdeS@y\xca\xf5\x9d\x1c\xdeS@\xf4\x8e\xa37R\x99S@6|\xca\x02\x93\xa5S@,}\x0e\xe0$\xb0S@\xfe7zW@\xa1S@\x13\x8d\xd5]*\xb0S@4O\x03\xe6\x0fpS@\x88\xc1\xa0eE\xa0S@()\xc0\x9d\xcb\xb9S@\xc8\x07G\x07\x8b\xa5S@\xdf\x9f\x0c\xc5L\x1cT@\xf1\xd7o\xea}\x96S@Z\xd6\xbai\xde\x7fS@\xe0\xcc\xd9Tg\x1eT@\xed\x1b\xb7\xb7\x9c\x98S@I\xa7c\x81\x9a\xcdS@\x88\x92v\xfe\xe9\xa9S@\xc1_\xf9\x84\xb4~S@\xa7\xf6\xa4\x08\x1e\xa5S@\xaf\x9aV\xbf\x89\xacS@\xb1u\xfa\x9fK\x1bT@\\\'SA\x96\xb0S@]\xf6t\x84\x13\x92S@\x97\xa5\x86+\xe3rS@\x9bu\xc3U\xed\x8cS@\x808;\xa6\xc6\xb0S@\x9f\x8b\xa7gh\x88S@@\xe9 3\xaa\xa5S@\x08R\xb2\xb2\xd0\x9fS@\x1d-l\xf0w T@\xd9\x17n\x82\xaa\xddS@\xa8!\x1c\x1c\xac\xb0S@\x1c\x1f\x96\xea\x8b\xb0S@\xc5"\xeeP\x0e\xb8S@\x82\x88\x8b\x88\xd0\xd6S@)]\x065\x94\xd7S@\x1a\xa4?\xf9\x17\x7fS@\xb9\xea\xc2NM\x9bS@H\x0e\x9d>\xef\x9aS@BH\xdd0O\x89S@1P\xfa\xb3\\\xd7S@\x19\r\x0b\xfcJzS@\xe5\x83\xfe\x03\xd2\xb0S@\x86\xca\xe0\x07[\xb8S@\x85\xbe\x84G\xf7~S@G%\xc7Q)\x8cS@\x9a\x0f\xdba\xd9\xddS@\x94\x84\xdf\'M\xc7S@\xe9\xdd\xdf\x0e\x88\xa5S@\xb5\x95]Yl\xb5S@^a\xab\xc9\x9c\xd7S@\xc3\x08\x0e\xac\x80\xddS@\x8f\x9e\xec\xb6X\xdaS@\xc8o\xd1\x99\x82\x9fS@\xcd\xf9!\xfb>\xb6S@\x95\xb6a0H\xdaS@H\xd1}h\x01$T@\xa7\xdb\xdf\xe6\xaa\xb6S@\xba\xfc\x1a5i\xd9S@\x101"\xfa\xa3\xddS@\xae0\xb3O\x83\xd9S@\xe0\x98Q\xc5o\xb6S@\xe0\x0f\x80*.\xb6S@\xf3}\xdd\xaa\x8b\xb5S@+L"\xe4K\xa0S@\x0c^R\xa1\n\xd9S@\xd8\x07,$=\xb9S@a\xa3\x01\xa3R\xb6S@pl\x03\xee\xa6\x1fT@z\x079)\xa5\xd3S@\x93\xa1<\x1f\xaa\xd7S@\xebK:\x1e\xbc\xc9S@:\x9b\xa4\xed\x8a\xd7S@7\xd3\xee\xb7\xad\xd7S@\xf7 a\x81?\xb6S@A@-v\xae\xd7S@`\xe8\x06\x10\x0f\xb7S@\xfa\x13`\x14\xa3\x8aS@\x1f\x1d;\xbb\x80\x9dS@\x82\xaf\x86\x9b\x03\xa3S@\xa9<\x81\x00\xb7\xb6S@n--\xa0[\xd7S@<0\xd1\xeb\xca\xa0S@{\xa2:\xa9_\xcfS@SE&>|\xcfS@\xe9"\xec\xdd\xa3\x92S@\xbf\x80\xe3;\xb1(T@\xb84\x85\x98@\xb6S@\xb3\xe0\x998t\xd6S@\xfc\xa0\xaf\xb6\x84\xb7S@\xe2\xbfB\x91\x04\xa3S@\\E\x02se\xd9S@\x17l\x18m\xe7\xd5S@\xda\x01\xd1\xccK$T@vk`\x11\x0f(T@\x96N\xec@\x8e\xd5S@x\x14 \x1fy\x9dS@:]*\xb0QyS@\x136\xac\x14\xdapS@\r2\x11\xa5r\xd5S@\x1e\x9b\x1a1H\xd5S@V\xe4\xce\xc2\xbd$T@2Dq\x92*\xd4S@J\x16\n\x02\x00\xd5S@\xdf\x14\xd5\xccE\xa8S@V\xbc\x0b\xb8\x0e\xc5S@:g\xe0lQsS@P\x15|J\x17\xd1S@\x86\x98\xb3\xe5\xf9$T@\x8ai\xd7g\xf2\x8aS@X,,E\n\xabS@\xbe\xf9\xbc&\xb6\x9bS@\x9a\xba\x98\xa1y\xa1S@\xb8`\xea\xb0\xa1\x98S@\x10k\xd4\x88\xe5\x98S@\xe4+\x0bY\xe2\xb7S@\x06q\xdc}\xe3\xd3S@\xbe\xec\xf51\xfc\xd3S@\x17\xb2^\x81\x12yS@x\xcf\x97\x03\r|S@\x8aQ:\x7fV~S@\xe7{\xfd\x15\xb2\xa6S@\xb1\xdb\xaa\xf1\x06\x9fS@(. \x0e\xca\x88S@x\xeb!P\x7f|S@+\x80\xde\xb6\xa9\xa1S@\xe2T-d\x02\xaaS@\xa2\xef\xe7\xce\xec\'T@:\x90\x94\x17\xe9\xb3S@\x83ra\n:\x89S@\x8b\x14R\xdd\xdd\xcaS@%\xad\xd1\\#~S@\xcf\xc7\x03\xd7\xee\xcaS@dD\xd3\x8e\\\xcaS@q\xaa\x0f\x89\xcf\xbdS@_\xc7T\x93\xaf\xb8S@w\xbe\x87\x17\x1e\xaaS@+\xed\xe10\x83\xa6S@\xe8G\x0e\x89\x04oS@\xc3\x0bS\xb1\xab\xb8S@\x16\x07\x018\xa8(T@\xc3\xbd,i\xd9"T@P\xa7(\x0c\x01#T@\xbc\xb88\xee\xac\xa7S@]\xf1\xf0X/\xa7S@\xf6Y\xf2\x13$\x81S@8\xc0\'=z#T@\xe9\x8d\xa4\xe9\x12\x97S@\x08\xf1\xe1\x1d\x0c\xb9S@o\xda(\x98|#T@E\x03p\x93\xbc\xd1S@\x14\x7f\x15\x98\x9f\xaaS@\x03G\xf5\x8dK\x97S@O\xe6\x14\xa1\xb3\xa7S@C\xaa\xb2m\x13\xb9S@\x00\xcdf<\xff\xb8S@\xdfH\xe4[\xa4\xcdS@a~]\n\xc6\x98S@Oi\x8c\xcd\xac\xc5S@\xc3\x862=W\xb9S@\xc4u\x8b\x19\x8c\xccS@\r\xd1\xd7\x86\x17\xcaS@F\xbb#"J\xbdS@\xbc\xbe\xda\xe0z\xa0S@E-\xaa\xef\xa7}S@g\x19\xa1\x8f%\x91S@Jc\x0ePCxS@\\\xfb\xd1\x9d\x01\xcbS@\xf6\xa5\xae>&\xa2S@\xceg\xe8\x1f\x1a*T@x\xc1\xf4\xb9\xe2\x90S@\xa2{\xb5\xafD}S@j\x02\xe3i\xae\xabS@\x9c\xff\xa7\x91\x19\xc9S@\x11\xbb*\x83\x9c\xa1S@\x0c?\xf4S$\xbbS@\x96\x1fi\xa0\xc30T@\xfb-"\xfb\x8e\xbeS@i\xe2\xacv\xf4\xc5S@\x04SO\xa5\x98\xb5S@\xa0$\xa8O+\xc9S@J\xed\x9e\xc2\x05\xc9S@\xe7\xae\n\xbe\xb6\xc8S@\xbe\xcc\x04\x14\xe9\xc5S@;\xe0$_\xd3wS@\xe4*=\xdb\xaazS@\x8d\xf6G\x89G\x9cS@\xd0\xb3\x8a\xc0\x94\xa7S@\xfd\x93\t\xd4\xf6\xc5S@\x99,\x91\x17\xe9\xc9S@\x1cj\x92\xed\xab\x9cS@6J\xb8\x90zwS@\xb0\x00\x06\x92U\x97S@\x18\xa24a\x00.T@\xd8y\xf5\x1e\x0e\xc2S@\xbe\x0fr\xe9\x83wS@"-\xc8=\xba\xa7S@`\xa5\x01\x1b}\xa2S@\xbf\x10\xf9{\xd0\xc6S@\xc2\xa9v\x99l\xc1S@}\xe0\n\xa3\x90\xc6S@\x8c(\xf0q\xe4$T@b\x1b\x8f\xe5\x9f\xc0S@\x1c\xdfC\xae\x02\xc5S@P0\x9c\xd0\xcd\xbfS@\x87\x07\x06\xb8azS@\xac\xc9\xd2\xce\x87\x97S@\xc3 \xa8\xf9\xb2\xa2S@\xbb\xdd\x92\x89\xfc\xaaS@\x81\xccY\x94a\xb4S@UR\xdbS\xae\xc1S@,C\xc3\\\xf2\xbfS@\xb7\xfec"mzS@U\x035\xc0T\xbeS@\xd85\xc1\x12\xf9\xacS@\x95\x1fKC\xc3\xacS@\xabn\xd3\xf2\xdd\xb3S@\\\xbcG\x1a\x16\x97S@dB\xa3\xff\xd9\xb3S@\x838\xcfV.vS@\x81rvsr~S@6\xddw\xcbL\xbdS@\xaa\xb3w\x9a\x92\xbdS@2X\x0c\t\xa8\xbdS@\x82\x92\xdfK\x9d\x97S@\xe0\x822l\xe2yS@\xd6I/A8\xc0S@\x90\x99\xa2i\x9a\x99S@Sh\xbd\x00\x87yS@r\x81\xebs\xeb\xbcS@\x8b\xd3\xc1\xed\x16\xc0S@3\x88\x01\x80\xe1uS@\xaa\x1f\x8a\x92\xddyS@\xcd$\x97\xae)~S@\x81\x07\xb6_<\x8dS@Z4YxY$T@\xfc\x9f\xa1\x9d\xd1\xacS@\x8c:\xbb\x1c\xc0\xc6S@\xa0x_\x0b\x82\x90S@\xaf_\x89\xf9\x19\xbbS@\x985}*\xfe\xabS@\xe6\xe8\xd9s"\xb9S@\x18\x85\xdd\xa44\x97S@\x8fB\xb6F\xe3\x9cS@k\xd5\x8d\xe6]\xbeS@\xee\x9b\xd0\xcd\xde\xbbS@_6M\x8a>\xbeS@\x8b\x1e\xb1\xba\xa8\x90S@c\xdc\xf5\x14\x9d\xbdS@\x82\x1c\xb2\xe4f\xbcS@\xb1\x89K\x18{\xb8S@\x8eS\xf6\xb0\x9c\x84S@\x87\x9b\r\xcf\x01\xb5S@\xbbD\xb0\x82_\xaaS@\xd43\xd9\x0c\x84\xb0S@\xa9%z\xcd\xb7\xcbS@\x8bo~Z\xe8\xa5S@\x18\x99\x9fk\xba\xbdS@a!@\xe2{\x95S@\xbf\x95\x10\xc2R\xafS@8OR\xae\xcc\xf3S@@\x9f\xc4\x85\xd6\x87S@f\x8c\x7f\x02~\xa2S@a\xf3\x8e\xd8\xbd\xc9S@\xca\xc6\x05p\xdd\xe3S@\x83\xcd\xa9\x7f\x99\xa6S@\x86\x06\'\xe2\xc0\xa6S@\xfe\xa0\x7fm\x9d\xd3S@\xa3\xa2B\x99U\xa4S@7Y\'\xe6g\x87S@<\x0f\x07[,\x99S@\xef\x1ar\xfe\xb1\xa6S@\xf6\xe83\xe7\xb5\x01T@\t$\xa0\xc7\xf9\x90S@\\\xd3\xc3\xec=\x03T@\xf7m\xc8\x8d\xc8\xa3S@\xcc8\xcd\xf5\x0c\x04T@\x90\xfb\x1d\x89\x9e\xaeS@uHV\xcd@\x7fS@\xf3\xab\x7fK\xb2\xbeS@\xd5\xae\xfes\xe3|S@\xb6(\xb7 \'\x02T@\x9a\x83o\xe2\x85\xa5S@\x1e~\x0e\x0b\xc4\x80S@xp\xc3G=\xb7S@>\xa7\xda:\xf9\xbeS@\xa8&\xe5`6lS@^\x9a?Po\x99S@*W\x85\xff\xe4\xacS@\xfc2\xb9\x031\x03T@^h\xfc.b\xafS@\xb8\xad)}\x13\xaeS@\xfa\x18\x1d\n!|S@\xe8\x02\x89\xb7\xf3\x99S@#^-\xad\x7f\xa8S@\xcb\xcc\xe8\x04\x19\x9bS@iv\xd4\x82G\x7fS@zw\xc6\xfe\'\xb1S@\x9b9*\x82\'\xb3S@\xb3\xbb\x87\xdcI\xa9S@DO\x98j\x9c\xabS@\x12L\x82\x80\xd1\xb2S@\xd7\xbc\x8d\x08|\xa3S@\xd3x\xe7\xa2C\xc9S@QF`|\x90oS@M\xe8\xb0ym\xa1S@\xce\x86\xf5\xe6!\xbbS@\xf0  _\x9a\xc4S@En\x86\t\xee\xc8S@\xe1uK\x84-\x9dS@\xbb]l\rqpS@b[d\x85\xb1\xc1S@\xb3j\xd3[\xcc\xadS@\xda\xee\xc3\r\xca\xc0S@\x1b\xa7\xe6m\x0e\xc1S@E\xc0\xbb?q~S@@\xf4\xe2q}\x9cS@\x7f\\i\xcc\xb0\xb0S@\x01S@A\x9f\xabS@\xda\xed>\xfe\\|S@n#\xe5\xae?{S@\xa2\xa1\xc9dx\xaeS@\t\x8f\xe94,tS@9\xe85\x96vpS@\x15\xac\x94?*\xb0S@kb)\n\xb7\xabS@\x87\xca\x8b\x8cj\xfbS@WLX\xc9\xf4\xb0S@\xd2\xe0\x16#\xef\xbaS@r\xbfn\xd0\x01\xb4S@\x87Q\x14\xfe\x00\x89S@x\xc3\xa6\x82\x1f\xb0S@\xd0U\xdcf\x11~S@l\xc1G\xde;\xfaS@\xa3\xb6\xcd\xe5goS@\xc4`\x02\xb8\xacyS@\xd5\x01d\xb2\xf4\xabS@\x9e\x83\x025\x03\xfaS@\\\xa9\x0eq\x9b\xbfS@$\xd7\xe9\xa6t\xf9S@\x00\x1a\xee\x1f\x8d\xb3S@\xd7#\xb2j\x02\xabS@\xd4\xaf\xc6\xde\xfd\xb0S@o\xc7\xa12\xef\x17T@\xb4\x0c\'YJ\xf8S@\xb3\x8b+\xa0%\xcbS@>b\xefw\xae\xf7S@\x16\x1b\xb0)\xb2\xbaS@\xb3\xd3\xe7r\xd7|S@\'\xa2-}\xa7\xbbS@H\xff\x1fD\xf1\xf6S@\xac%\xbc0n\x80S@+\xfcB\xbd\xf4\x95S@\xa8\x84\xcaS\x8c\x9dS@\xa2\xdf\xdah\xcc\xa3S@\x1dY1\xea\xa7\xf5S@\x87\x97F\xe9B\xf6S@4\xc2\xd1\xa4szS@\x88<\xb7\x92\xdf\xb1S@\xceL\x0f\x16\xc1\x95S@*\x7f/\x1bE\xa3S@\xa2\x93 \xfe@\xc4S@3v^\xf3!\xb2S@;\xa2\xd4\x80\x88xS@\x80\xc3\x96_F\xa6S@V\xc3\xae\x8cz\x01T@\x8c\x92"\xf0x\xbfS@\x07\xae\xba\xe3`\xa9S@S\x8d\x14\xe4\xcc\xf1S@\x08R\x7ft\r\xc8S@\'W\xd2\xd0\xfa\xa4S@\xb4W\xd9~\xc9\x95S@\x02\x94\x87\x9a\x88\x84S@\xee\xef\xf1;LlS@@\xc7\xeb\x1f\x19\xa7S@o\xae\xa5\x8a\xf4~S@\x86\xa0,a\x04\xb2S@\x83\x9c\xe2\xbej\xcbS@\xdf9\xde\xb2\n\x9fS@\x95\x86x\xdcC\x84S@\x95\xaa<\x15l\xf0S@Z\x05\xbb*\xb6\xb1S@\xddj\n\xdd\xd5\xb1S@Dm\xf0\xf1V\xbeS@\xc0\x8dRL\xeb\xedS@\xf56\x80Ly\xb2S@\xc7\x1e2\x97\xae\xefS@\x1blC\x01d\xb2S@\x9c\xa8v;7\x9bS@k@~\xcdH\xefS@r!\xec\xe6\xffyS@y\xd5\xb7o\x18\xaeS@\x8f\x88\xb1\xae8\x82S@\xb57B\x7f\xc3\xefS@\xdaq`\xa8X\xa4S@d\xb9r\x90o\x9fS@\x90&\x06\xba_\xa1S@g\xde\xb2\x98\xfc\xc1S@5qKV\t\xefS@\x02wfPP\xefS@\x06%\xfco\xda\xc4S@;\xe0\xec\xa5d\xc8S@\x9aE\xb0\x8f\x01\xb4S@\xc0\xd6\xe8Ox\xedS@\x9c\xe4\xbf\x8c\x7f\x8fS@\x80o\xafV\x9e\xc5S@\xdd\x93@R \x85S@\xd1<,\xdc\xbf\x81S@\x8d\x07\x9b\x87\x16\xa1S@\xc6\xaba\xe6+}S@\xf7/AS\xaa\xaaS@\x00\xe3\x0c\x8b\x9f\xebS@\xe1Z*)C\x92S@\x97\xb7\xa7\xfbR\xecS@\xf2\x97\xe0\xb7P\xaaS@\x92\xd7\x9d\xe1\x13\xebS@Dh\xa8p\xcd\x9dS@eO\x8b\x00"\x12T@\xb7\xa5\x90\xafr\xefS@r\\C:{\xb4S@\x0f\x1f\x06GE~S@?\x12J#\x04\xefS@\xf0MGL\x06\xb5S@\x89\xaby)\x87\xb4S@\x97m\x8b\xa0P\xc7S@\x80\x90\xe3\xcc{\xe9S@Sz\xf7\xac\x9d\xe8S@#A>\xe2\x19\xb0S@\xc7\t\xe2\xb0{\x9cS@8\x8ec\x85\x8a\xe7S@k/}+\x0c\xc8S@1h?|YyS@-\x87\x187\x8a\xe5S@\x8a\xa0\x11r\xa5\x95S@8d\xd2"\xc1\x80S@\x86\xc2\xbf\x94\xcdpS@\xa4?\x0ca\x9dpS@q\xf7NB\x19\xf6S@/\xd0\xdfC\x8d T@\xea\xc1\xc7\xe4\xe3\x9eS@\xb2\xf7\xe8\xe8^\x8bS@\xe2`\xd5Ia\xedS@M\xfc^\x99c\x8bS@\xd3\xf8\xb7\x04D\xecS@\x0e\xd6\xde\xd1\x99\xf2S@\x8005y\xde\xf2S@f\x15$1\xde\xebS@\x83\xec.\xe7\x9d\x14T@\xae\x16\x14`\xef\xcaS@\xec.?\xe4\x8d\xf2S@\x08h\x9d\xae\xb8\xe4S@G\xb1\xac\xb5\x05\xa2S@R\xf6\x1c|\x00\xe5S@bN\x04\x86\xc1-T@\x10\xde\xaaH\x12\xc8S@\r\x1c\x8a\x812\xc8S@\xcf\xc7G\xcaW\xe5S@\xf1\x8f]\xf52\xe6S@\x94\xcdt\x88Y\x15T@pAQ?\xe7\x90S@\x158\x05\x16d\xa0S@\xebx\x89\xfc"\xcdS@\x9eL\x8ez\xa7\x8fS@\x8b\xdbTvD\xceS@\x951\x16\x12X\xefS@x=@:\xdf\x91S@\xba\x86\xaa\xa4[\xa4S@\xaa\xda\xd8\xc7\xe2\xa2S@\xca\xca\xb9X\x14\x96S@\xd1\x92\x16\xf7|\xceS@\xcf\x19(%o\xceS@\xfe\xd8@\x91\xd8#T@\xe2i\x16\x14\x06\xd8S@^\xe5\xf6w\xff\xb4S@a\xf8\x18d\xa7\xd7S@\xfe\xf1J\xc6\x1a\xe4S@\x86\x9b{\xb4\xeb\xa5S@\xe9\x99I\x8ds\xe3S@\x04m\xe5\xf4\xa4\xdbS@\xca\xad\x04\x82\x05&T@\xecG/Xg\xa0S@Fe\xacp`~S@\xe4\x9fW\xaf\xdb"T@dm\xcc:\xd4\xceS@\xcah\x9c,[\xa5S@\xd1\xfd\xfd\xc9\xf6\x86S@@2\x02\xd7\xfd\xa4S@v\xb8\xbd\xf4"\xa4S@R\x7f\xbdg\xbb\xdaS@\xf9ASQ\xa7\x8eS@e\x9bW\x8e(\xe5S@\x03Ee\x80\xd5\xe3S@\xdaq\x1f\xd0B\xa0S@\xce?\xef\xe0\x7f\xb7S@\x85>-\xd8|pS@\xa1ZsoT\x97S@\x85\x8d&\xd7\xfc\x9eS@\x9e\x81$*\x8dzS@\x7f\xfaw;@"T@\xf9\xeb8\xe2\x1f\x99S@\xe4N\x95\x8e \xb7S@\xed\\\x15\xeb!\x83S@7\t\xfc\xbe&\xd0S@\xbd\xa9HP\x17\xbdS@\xc7)\xa3\x84h\xb6S@\xf0\xa9u\xe5\x89\xb2S@\xde\xa0\x07\xddH\xdcS@\x17\'\x82e\xe7\xdfS@\xd2\xea\xb0I\x86\x85S@\xc27}j}!T@\x99\xcbSP\xe2!T@\xdc\xf7=\x98*\xadS@[)0\x1d\xeb\xd2S@\xe6:~\x0e@"T@f\x9c\xc9~\xe6\xb3S@\x8c\x05\x9b\x18\x06\xdcS@\xfa\x02\xaa[}&T@\xc2\xa9\x02\xb2\xb5\xd9S@\xf1?\x03Fz\xb3S@\xf6\tc\xc3/\xa8S@\x03\xb6\xadc\xcb\x97S@\xa8p\xa2\x89\xd9\xd8S@\x05XD\xe9\xb0\xb8S@\xd4\xdcO\xe7\xeb~S@\xc3\x1d~\xc4\x81\xdbS@R\t\xea\xb0\x97\xdbS@\x03J\xe3\x0e&\xdbS@0*\x03\x8etqS@\xc0\'\x85\xa2\'\x88S@\x98y\x976\x16\xdbS@\x8f\xbb\x19\xc7\x00\xdbS@L\xfb\xf06\xcf\xa6S@\xcf9(\x18\xe4\xa6S@\xe9\xf9NB9\xa2S@. u\x07\xbf\xb4S@CR\xbd\x9b\xa5\x1eT@\\\xdaq\xcf\x83\xb7S@\x1e\xa8s\x91\xa5\xdbS@m\xae\xa3(\xd7\x9bS@\x1a\xce,F0\x83S@L\x08\xa66!\xd2S@\xf5\xd7c\xda\x81\xddS@\xe1\x94\x99\xbbK\xa2S@\x8cZ \xe9<\xddS@2Zt\x8f\xe7$T@`\xc2\'8\xfa\x98S@>\x84H\xd1\xe2\xb4S@P=_#\xa0\xa2S@;\xa9\xbe\x0b\xd4\x1aT@\xd4n"\xd6\xec\x97S@jkO\xf1\xe4\xd8S@\x9cT\x86\xe1\t\xd2S@\xe1\xac\xec\xfe\x14\x9cS@\xa0@\x17\xac\xd2\xd7S@Z\x05\xf9>\n\xa9S@\xea\xe0\x0bq\x8d\xb7S@\xea1\xab\x98\xba\xb4S@\xfb8\'`&\xcbS@\x1b-\xf4\xe1!\xd8S@\xfc\x07\xe2\xa9\xc2\xb8S@\xc7\xb25\x18|\x92S@\x9d\xcbw\xb0\xc0\xa1S@\xe5YZ\xe0\xd2\xd5S@\x9a$\xf0\xb6\x88\x8bS@\xc7\x0b!\x8b(\xd7S@W\\\xe5\xa2&\xcaS@\xa6\x07z\xd0\x08\xd2S@\x8b\x97\xb6\x7f2\xceS@\x915\x9f\xc5\x87\xd2S@\x8e\x8b}\x9e\xe0\xd1S@\x06\xa1\x95\xf9\x00\xd0S@\xc6\x0b:\xf5;\xaaS@\x96\xd1A\x84\xd5\x92S@F\x1b4]\x9f\xb8S@\xf3\x14\xf1D~\xd9S@1O\x91\xae\xff\xd3S@xW\x9a\xed{\xddS@\xa0\xb1\xcf\x01\xba\xd2S@E\x9bO\xbfa\xd2S@\xad\xaf\xd3\x89v$T@\xed\x08\x82J\xbe\xb6S@3\xe12\xe3\x83\xcdS@\xd03\x00\xa5\xc2\x98S@,`\x10\xe8\xd7\xd3S@\xf4\xc5\xcd\xf7\x1e\xd2S@Oy\xd1\x95w\xa4S@\xa4\xf6 \x8b\xf9\xa0S@\r4\xbe~\xef\xd1S@U#\xd5\x92\xbc\xf6S@\xd5\xd3{\x18\xaa\xd7S@\xce\xaa\xd1\x0b\x03\xa0S@\'\xdb\xd9\x0f-\xd8S@\xb0\x88\x1d\xd3n\xfcS@\x97\\\xac\xb2(\xa0S@H\xdc\xc4H\xb2\x9aS@-\xa5L\xb0({S@\xca\x8aS\xdc\xa3\xbcS@\x03|\'\x18T\xd3S@~2\xd8]\xd2\xc7S@\xa42\xa7o^\xd1S@\x92\x97(\x90\xa1\x88S@\xdf\xfa\x01\x0eH\x83S@\xbe\xcc\xfej*\xacS@8\xd8H%d\xaaS@\xd8#E>\xd3\xc4S@\x05O\x87\x93\xbf"T@,\xd8\xb2\xb5\x04\x12T@\xaeh\xa6&\x8c\xd8S@Pz\x8c\xab\xe1\xfdS@\x8c\xd3\x84\xd1\xcb\x84S@H\xe7\xc8N\xc3\xcfS@"\x8a\xe6\xb9O\xc8S@\xd2\xcf\xbe:\xb6\xd7S@\x10+Z!\xe0zS@}\x9849g\x9dS@\xfbv\xe8e\x0e\xa9S@\xe7E\xa8\x17\x9a\xd9S@\xef\xf7s\xbe\xb1\xb0S@gNM>\x0e\xddS@\x0bq\x9a7\x9e\x8bS@\xeb\x95\xc5\xc4v\x80S@~\xc7\xe3\x19\x95\xddS@D\x19x\xfc\x02\xeaS@\xf5\x92|\x05k\xa9S@e:M\x92\xbc\x83S@\xd9\x0b\xd2K8\x81S@\xd4\x9d\'@\x85\xefS@\xd6\xaa\xdcT\xb5\x01T@fXQ~\xdd\xfcS@2\xec-\xb4=\xfeS@&\x18\xc1\x95\x11\xaaS@RI99p\xaaS@H\xfe\x9ci\xb4\x9eS@R y&9\xa6S@\x0b\x9f\x0e(\xdb\xdcS@\xac\xa6k"\xc6\xa9S@\xf6\xaf\xaa\xa7y\xabS@\x9a\x9b\xb0\x95\xf5\xabS@\x8de`\x9ap\x9aS@\xb4\xcf\x06q\xf6|S@\xdc!l\x0ck\xe0S@\xa7\xe3.\xe3\xd7\xb3S@\xfb\x02z5,\xa7S@\x91\xef+\xfe\xc2\x19T@Ak\xed\xa4\x1bwS@\xf56\xc1\xd7\xb7\xdeS@w8\xc1\x12\x03rS@?c\x19\xea_\xacS@\x19\xddf\xdc\x13\xb4S@\x9b9\xfc\x8f\xa7\xcaS@\x9d\x8e^\xb8\xc1\xd2S@0\xa5\xa9Z\x85\x9dS@\xff"\xbfDZ\xc5S@\x88ph\x1d\xcf\x1eT@uoB\x85&\xb4S@\x17\xf11\xe8#\x9bS@\x0f\x06\xcc\x80\n\xd3S@\x1cGi\x92D\xa6S@\xf4Q^\xb7\xf1\x97S@\xa4Z\x96p\x08vS@f\x0e\x80\x84\x81\xa6S@4\x8bNBg\xa7S@\x00b\xd6\x12u\x99S@\xcbQ@^N\xc8S@\xa1\xb8Y\x9d\xac\x02T@\x94\xcf\xdd\x06R\x9eS@T\xb2\xe4 $\xccS@-\xe5\x7f\xcf\x89\xedS@\x06\x8b\x12\xfd\xd8\x9cS@\xd1\xf5\xd0sK\xa2S@6\x8cJ\x12\xc1\xb5S@[U\x94j\x8f\xc6S@Z\x8a\xf8\xcb\\\xc9S@DN\x83UW\xd9S@\xb3\x03\xda\x1b\xff\xe7S@\x7f\x8f\xb3\xa0\x9d\xddS@B\xd7ZT\xeb~S@\xdf\x00/%?\xd2S@sK\xbf\x8cW\xddS@I\x1cr@\xc2\xd8S@m7\x9e\x1d\x1a\xc7S@|\x9ei\x86\xba\xfcS@\xf3\xfa\x9eP\xfe\x13T@r\xa6\x1e\x18{\xcfS@\xdfy\x85\x04^\x9fS@\xfd\xceZ\x1f,\xb5S@\x9d\xce\x8b\x91\x14lS@\xb7\x89\xc1\x96\xb7\xe9S@\xc5\x83\xe9\xaf\xce\x9cS@\xc4\xac\xbck )T@\xd1\xf4L\xec\x96\x14T@\xe9so\xc1X\x8fS@\xfe\x7f\x80W\xe1\xc8S@\xf8\x02\xef\xa0\xfc\xb8S@\xfdm\xde\xfa\x0e}S@0,\x84pi\xa2S@\xf6\xe3\x85\xaf\xfe\xd7S@\x81\x94\x97v\xe1\xc6S@\x10\x990`\x14\xb5S@\x1c\xa6\x0b|\xfc\xb0S@j\xf7\x11\xa5g\xd7S@\x16\x17\xc3\x8a\xfc\xd4S@A\x05\x98\xa4%\x8fS@D3\x859\r\x92S@Y,\xb4<\xa2\xdaS@\xa2J6\xffp\x8aS@m\xc6\xb7\xf9\xd7\xc5S@\x861\xa6\xec\x9a\x90S@\'\x9c0\x9c{\xc8S@\xb9x\xc3\xa4v\xdaS@\xdb\xb5\xf3,/\xeeS@\x96\xfb\xc5}\x9c\x9cS@VTG\xefE\xd9S@\xfcI\xd2\xfe\x8f\xd7S@\x95\x1c\x8f\x84\xe5\xb4S@\xa5&\x1f\x1b\xe2\x9eS@$\xe0\xf2|?\xa6S@\x88A\x1e\xd6llS@6Og\xebv\xd9S@\x81\x92eS\x8e\xd9S@\xeeL#\xb0\xa9!T@&\xee\xbd\xdc\xc5\x8bS@@p\xd4\xc2}\xefS@\xc2o\xb1\xbb\xe9\x9aS@f\x9a\xf3\xbf\x92\x9aS@2\x04\xb7\xb7\x10\xd1S@\x02\x1d\x80\t\x94\xddS@\x02c\x1c\x1d~\xbeS@QI\x1f\xfew\xf6S@M1U\x96lpS@\x05\x98\xd8u\x12\xd7S@v\x00_b\'|S@\xbdc_q\x92\xb8S@\xdd\xe3[:\x1e\x98S@\xdam\x98\x92F\x91S@\x81\xc1B\xa0\xe5}S@\xfd)\xe4P\x88\x02T@\xd9\x9f\xba\xe7^\x8bS@\xde\x1d\xabj\x95\xd7S@,d9O\xa1\xb9S@:\x13\x9e0`\xefS@;w\xae\xd1\xd3\xd7S@(b\xe9\'\xfd-T@ i\xd1;\xa8\xd7S@\xcb\x07\x7f\xa2\xd1\xd6S@\x97\xfc\xc8D\xf2\xf6S@"~\x8c\xa5E\x9fS@\xe2Hz\xc6y\x8fS@\xcd\x9f\xb4\x15|\xa9S@\x95\xd8d\xb1V\x82S@pqz\xcaK\xdaS@\xaa\xaar;\xdd\x96S@V\n\x98[\x0e\xd7S@\xb5I\xa5\xa52\xa7S@\xecRc\'\xfe\x9aS@\xbb\x1e\x88^~\xd7S@\xde`\xb9\x9dn\xa4S@?v\xc1\xfc\xb5\xc3S@\xac|9\x88\x96|S@8\xe0i^X\xd7S@f\xfdn\xe9}\x96S@\xe7\x9f.9\xec\xd1S@>\xb37\xe1:zS@\x0c\xe3\xda\xd4\xa7\xb8S@\xd3\xbdo\xdd\xf3\xb3S@o\xbb\xd2+\xa3\xb8S@\xea\x1f5[x\xb7S@\xde\xc9)\xd3\x92\xf2S@V\xb6\xf79\x0e{S@,\x13\xd6U\xa0\xb3S@\xe0X!c\x9f\x96S@3\xc6\x03\xc0jzS@.7\x98\xfa\xb3\xb5S@\x16j\x9aZ\xa7\xb7S@\x9a<\xbdN\xb8\xb7S@\x0b$\xe1\xd7\xda\x97S@\x13a\xd3\x88\x85~S@\x0f\xc5L\x85\xff\xbaS@\x8br\xdb1\x8a{S@\xd0\xa7Y\xb4\xdf$T@\xd4_\xb37\xdf\xf1S@\xab\xcc\xeeiUzS@\x01\xd9\xf6\x82<zS@\x8d\xb2\t\x1b&vS@\xf5\xe92\x1b\xec\xb7S@T\x92\xaaM6\xbdS@V\x02\x9fZ\xfd$T@\x7f\xbb\xeeY\xec\xf6S@~0\xbda\x17{S@\xeb\x0cXz\x9bzS@\xed\xa0\x82\xe5\n1T@@Nb\x06\x00\xb9S@/\\8\xb3R}S@\x9d\xcd@\x8c\xa8~S@\xf8\x9b_\xc5\xb9\x80S@\x881\x19\x04\xedzS@\xca\xd7\xb3-\x0e\xbbS@\x1d\x0f\x1d\xf4C\xb9S@\xecU=\xbb\xcc\xbaS@OSE\x12%\xf1S@\x99\xa2\xb56\x84zS@k\xb2\xc0q\x04\xbdS@\xf56\xa6\x8e\x06\xf6S@\xdb\t\n\xbew~S@\xd4\xb3\x15\xb9\x8a\xb7S@\xd2\xc9\xff=\x08\xf4S@B]\xd5g\x89{S@\xd4\x85\x03\x7f\x07qS@\x95\x15\xd2\t\x03\x01T@{\xe1\x08\x8b\xdf\xf0S@\x8b\x8b\xd2\xaf^\xf2S@N\x8d\x86\xa6\x11|S@9\x05\xc2\xdf\xbdzS@e\xbe\x16:szS@\xa3d\x05\x02\xb8\xb6S@_$\x90\xd3*vS@\xbcfS\x14\x1d\xb7S@\xd4\xc7\xf1>H\xb6S@\x0e\xc6\x11\xcct}S@\xb3`\x12\xee\x02pS@\x1f\x84\xbc\xbd5\xb2S@\xd9\x01\x06S\xc5\x9bS@\xcc\xa2\x98I\xc4\x03T@j\xbbQ?\xde\xd2S@\xb8\\\xd2\xc0i\xd6S@\xd7\xe9w\x8a\xa0\xdbS@\x85\xe9\x90\x95\x12*T@m\x95\xf1\xf7H\xb6S@\x81\x05V\xf5\xa6\xbdS@\xa5G%\x9dM\xb6S@\xaf\xe3\xf4v(|S@\xa3&\xb1\xd0\xa0{S@/\x9b\xf9\xd9dzS@\xfa\'(\xe7\xfdoS@\xa2\xa7\xcfK\xa2zS@l\x15\x00z\xb0\x90S@\xf1\x82%\x9dp\xb5S@p\xd09Q\xac\xb8S@z\x9e.\x17\x9f\xb5S@\xe4\xf7\x11\x80\x10\xeaS@\x80\xab"K\x87\xb8S@\xfdr\xddk\xe2\xa3S@\xf2Ylv\x87\xf6S@U\xdfHK\n\xb9S@I[\xe6o\xadzS@\x8aYj\'\xe6\xd5S@\x89\xc77\xea\x98\x83S@\xffv\xe1J\x91\xb5S@\x9e\xe7\xbe\x80T\xb8S@\xd1u]\xd0\x88\xb8S@\x00\x0b*\x9d\xcc\xb0S@w\xe1\x0c\xb3\xde$T@IBy\x163\xd4S@\xd3a\xd2ze\xf6S@{\xed4\xd8J\xafS@\x8f\xfau\xb3\xf9\xb5S@q\xe0\xe4\xeep#T@l\x16a1\x0b\xd3S@\xa8l\x1d{P\x9aS@\x86p8*=\x97S@O$\xe4\xd9\x98\xb0S@c\xd8%0=\xb5S@\x1e\xff,\x06\x0c\xb8S@\x16\'\xf5\xa8y\xf6S@\xf5\xe4B0$\x83S@C\x94}\x9a\x03\x9bS@\xe9DU\xf3\xfa\xefS@bC\xb40o\x9aS@\x9b)3$\xd5\xd5S@F\xcd\x8e\xe0x{S@\xcd\x0es\xfa\x03\x99S@\xa3\xc5\xde\x15\xa4\x95S@\xe6\x9d\xfa\xa2\xb8\xb0S@1\x89\x1c\xd1\x1a\xd9S@\xd7\x1dE6A\xadS@?\xd3wd\x98\xb0S@\x18>\x15\x1a\xa4\xf7S@w\xc2e\x0e\x0b~S@,kWu\xc3\xf7S@\xcf\xf8"-\xcc\x88S@c\xa3"\xeaK\xeeS@\x8c\x8bm\x9c\xb6\x98S@e\x91\xcc\x9dM\xd2S@E\x13\xf2\x02r\xf7S@\xb4x\x16\x03 \xabS@\xc100ll{S@\xf2\xa3^(V\x03T@\xa5\x8e9\x97\xc0{S@\xb1(!5P\xb7S@\x1f\x13\xc0\xbf0\xb0S@\xba\x02\x83\x9c\xe2\xedS@\x06v\x0f\xb0Y\xb7S@\xd2\x1a\x86[N\xefS@y\xbf\xa3u\xca\x93S@T\x8c\x18AB\xd5S@c\xe0\x80\xeex#T@\x8a\xbb$\xa7\xc8\x98S@\xc24\xdd\x9c\\\xbaS@+\x0b{\xa6-\x94S@\x9a3\xeb`\xd0\x7fS@2n:\x95\xbb\xf8S@\x81\xa32n\x91\xf8S@\xdf\xa0\x83r\xf0\xb6S@SJ\x19;XpS@\tbC%\xdc\xeeS@\xa0\\\x84\xdeR\xb8S@\x1b\xb7\xd9|\xcf\xb8S@\xaf\xeaS\x87\xe6\xfcS@r\x01\x8c\xb1\xef\xafS@]\x98\xaa\x80\xbc\xaaS@\xc1l}r\x7f\x94S@\xd4!\x88\xabd|S@\x80\xe1o\xfb\xe3\xd4S@\x14m\xce\xdb\xb5\xafS@\xd4_ \xe7\xaf\xb6S@\xc8+\x97nx\xf9S@mr\x854\xd2"T@h\x88\xc6\xaba\xf9S@\xbf\x9a\xa2-\x84\xb3S@\xa3\xfd\x1b\xbe\xab}S@\xcb\xcb\\!\x97|S@\xf7/\xcc\x84J\xbbS@\xa1f\xaek\x92\xfcS@\xba\xf4W\xed\xfe\x8aS@\xf5v\x96\xfb\xfe\xefS@rP\x99\xd8\x08\xd2S@8~C\x93C\xb3S@*\xf7\x04\xef&\xb8S@\xa6S\xbd\xcf\xf7wS@\xc0\xd6)\xe5\xa7\xafS@H\x00_C\xc1\x94S@\xfej\xb2\xdaK\xedS@\x01\xa6c\x89\x08\xb4S@\xc9\xe8\xd1V\x06\xf7S@C\x8c0\x9f\x93\xc0S@\xfe\xfcp\x13\x04\xfaS@\xe3\xedylv\xd4S@M\xb7\xd4w\xd8\xb7S@\x1d\xb7\xf5H\x02\xb9S@\xfb\xd8\x11\xcb>\xd1S@\xb8Ut\xb1\xa9\xeeS@N\xaby\xb4\xdf\xafS@eGxoU|S@\x05\x11\x01\xf6\x81!T@\xc28\xe4=BzS@\xe4\x02\xf3\x8c\xce\xb2S@\x04\x97\xff\x81\xe0\xb5S@\xbf\xbci5\x0f\xbbS@\xa3\x94d\xd2\x14\x93S@\xc21\xc1\xb9_xS@zB{\x08\xf1\xedS@q\xb6\xdf\x0f\x9f\xafS@\xcc\xa7gA*\x9bS@\xa3\xccTU\xa2\xdbS@\x17\x9c \xa0H\xbbS@\xe0t\x19#*\xb9S@\xb7\x015\x0e\x0c\xc1S@\xb7\xec\x03\xc4\xdc\xbbS@p\x9b\xb0h\xc9\xb2S@\xbb#\x97\x91\x1a\xdeS@\xbe\x18CCb\x95S@g\xa0$\xcbt"T@\x85ME\xe4\xf4\xb7S@\x98\xca\x16\x9d3zS@\xd0&\xc7\x1ac\xb5S@\xd8\\t\x93\x14\x9cS@7\xa3\x17\x05!\xefS@\x9b\xb6]\\{\xb2S@b\x8fT\x05\xd6\xb2S@\x1f\x08E\x7f\xa6\xb7S@\xf0\x1d9\xe5s\xbcS@\xe2)^Ga\xfbS@\xff\xe4\rHL\xfbS@E\x06\xf8\x91\x11}S@>V\xd9\xa8;~S@\x15n!\xcb9\xb5S@\xf68\x8fo\x83}S@R\xa7>\xe19|S@J\x1bd\x11\xeeyS@j\x95i\x03\x02\xd4S@\x83\x08\xe5k\xa3\xeeS@\xacgJr\x8c\x9bS@\xe5\xfcs\x05\xdd|S@\x11\xdcG\xdf\xbd|S@\x86\xe2\xea\xc1\xd6\xd3S@0\xfc\x87\xdf\xa7\xffS@\x0e\xf0\xa6@\xd0\xacS@\x84\x9a\xb1\x95\xb7\x95S@\xfd\xd9\x1eE\xf0|S@\x1e\n\xc6\xf5\x95pS@\x82\xed\xe3\x90\xa1\xfbS@\t\xbf1\x8f6\x98S@I\xe31j\xe5\xecS@\x18\x8e\xddrH\xedS@\x17L\xd2\xdc6xS@\x8f\xb5\xf9\x86\xda\xb1S@0\xf3\x99\xc3E\xb5S@\x89s\xdc\x01z\xb8S@4\x85\xa0\x1d\xd2|S@B\xbc\x13V3\x9fS@~\xe7\xb8\xe4E\xb2S@\xd0\x8c@\x92}\x95S@<d\xc4\xc8\xda\xf9S@\xa8\xec[\xb5\n(T@C|\x9e\x1b\x14\x03T@\xee\t|\xa6!\x9aS@\x0f\x8e>".\x7fS@\xe45X9\x1b\xeeS@\x81M\x0bC\xf0}S@\xed-\xd68{|S@\xc9\xdfY\xba\xcf\x96S@}Fi\x02\xb7\x95S@)C\xdaXA\x03T@\xc8\x8f\xa3\xae\x83\xc9S@\x88`\x8e\xdd\x7f\xfdS@\x91\xe4\xec\x8d\xb4\x7fS@7a\xc5\x05\xc6\xb5S@\xc3I\xba#\'\xeeS@=\xfb>\x9b\xc7\xb8S@\xe0\xd1,\xbf\xbd\xb5S@\xf79Y\xd1\xed\xcfS@M7\xca\xf9\xfb\x82S@\xaf\\C\x93\xf5\xb0S@l\xa4u!]\xc3S@\x9b\x9dd<\xec\x7fS@\x9d\xbc\xb1\xad]\xe0S@_?\xc53\xe5\x95S@h\xe3\xc39o\xb6S@\xa2:\x19\xb0\xae(T@\x8a\xb7\xb5\xf3\x8c\x89S@\x94\xde\x85\x83\xd0\xebS@\x0c\xc1\x8d\x87U\x18T@\x86l\xb8Ng\xb4S@rr\\"\xe0\xb4S@C\xbcJ\xadL\xb5S@\xfd\xb4s\xf1\x12\x9cS@H5\x7f\x83\xb6\x96S@\xfa\nX\xe8z\x7fS@\xbb\xc5\xe2\xdf\xf9zS@\xc07UB\x01|S@gx\xc2\xf7\xc1\xb4S@\xba9\x9c\xa5\xe4!T@u\xa1{8\xb6}S@n$\x8d\xf1X}S@\tRUS\xef\xd7S@\x00\x16\x9e\x97\xd3zS@\xc9\x89\x03!M\xedS@\x02\x95y\xeb\x88\x9cS@\x19^\xb7fi\x96S@\x8c\r\x8fX\xc9\xb0S@\xd6>\xbfy\x86|S@\x87\x89\x97\x18\x18\xb5S@\xa5\xbb\x85\xd0\x1a\x80S@\xf2c\x9e\xa8-\xedS@\xb9\x9e\xd7\x17q$T@\xb1\xc7\xf9\xaeF\x96S@\xbd1\x1e:\x10\xb5S@\xb6Nx\x1d\x9d\x9dS@\xc9\x06\xb5\x87=\xbeS@\x05\x9f0qL\xebS@\x12\xc9\xa8\x08\xf2\xafS@dXC%\x96\xffS@\xd2\xb28\xe4\x1e\x99S@,\xfcP\x02\xbb}S@\xad:\x03\x14:{S@\xe6\xc9$\xbcO\xd8S@\x15\x93\x91 \x18\x84S@\xed2\xc1\x13\x17\xebS@I\xba\xcb@\xc3\xe9S@#\x0b\x06LH\x84S@\xf9H\x8d\xe6a\xb4S@\xd5J]\x149\xd8S@\x8e\x13r\x97\xc9\xafS@m^xK\xab\xe9S@M\xa8\x1d\x0f8\xb4S@\x87N\xf9\xcf\xee\xb3S@7\xac^\xcd\xb9\xb4S@\xda\xb86\x1dx\xadS@\xc99X,V\x97S@4\xec8\x06\x1b\x8cS@/\x94\xf9\xf0\x97\xe9S@\xd1R\xb6PB\xafS@auv\x84\xd9\xafS@\xb7}\xed\xc1\xd0\xdbS@\xd9_\x16\xa5\x10\x84S@1}DP\xa1|S@\td4yc\x9eS@\x85#s$\xd1\x96S@\x8b\xc9\xac;\x8e\x83S@\xca\xcb\xda\x05\xf6#T@\xb7\xbcU\x9a\xe4}S@\xf0\xde\x05@T\xc6S@\xba\x17AE\x99\x84S@Z\xa7_\xcc\x10\x97S@U\x9dX{;\xffS@\xdaG\xba\x86\xaa\xabS@\x82w\x913\xfa\x0eT@g\x85\xbc\n\xf0\x99S@\'\x9cp\x19\xee\xe8S@\x8ff\x01\xd5\xb1~S@\x1c\xde/\x81\xb4\x9fS@\xec$\x1e\x06U\xaaS@;\x1b\x14\xa9*\xb4S@\xe3\xb7\xb3\xadp\xe9S@\xe9\x88\x080"\xb4S@\x80\xa2gM\x89#T@\x9c p\x04\xb1\x9aS@{\xc3\x82\x10\x8b\xeeS@\xa8w\x83\xe4C\x01T@n\xbc\xdc\xa2\xaf|S@\x0bP$\x1b\xe4"T@P$\xaa\xf2Z\xb3S@\xd7\xfa\\\xc7\x0b\x9fS@\xae\xb9Gf\xac\xb4S@/9\xf9\xea!\x97S@\xac^D\'\x05\x84S@\xdf#\xeb{G\x81S@\xaf`\x93h%\xcaS@\x1e\xf3\xf0D\xb1\xbeS@\xd6$\xe0\xbf\x85\x97S@\xf4\x99\xb9\xd7\xbf\xb2S@\xb0\xee*\xea\x96"T@\x0e\xbb_\xb1B\x97S@0gT\xfb\xa7~S@w\xfe#*\x8d\rT@V\t)q\xfazS@\x9d\xa4\x9b\xc9w\x01T@E l\x8f1\x1cT@\xe4\xef\x93q\x16}S@\x91]\xe2\xb1\x9b\xb2S@\x9a\x1f\xa3\x06\x9dxS@\x16\x89`\xfd\x94\x97S@({\x8c\xc9\xbd\xc9S@\x16Z\xa5-\x83\x87S@;\x1f\xfbS\x99\xa9S@\xff\xfe\xdaxzwS@\xb9\xca\xca\xbbC}S@\x95Y\xbdW\x99\x98S@\xea\x0fuO*\xaeS@\xfb\xfa&\x99:\x1bT@\x9a\x1b;`\x89}S@\x8a\xdf]\xf5\xeb\xdcS@;9>\xfb\xd6\xd9S@\x97\xc0!Q\xa6\x06T@\tf\t\xa7a\xb2S@(0\xfe\x8b\x9d\x8bS@1\xca+\xa7\xe3\xa9S@\xb2d\xe4\x17\xef\x1fT@\xee\xfbu0Q}S@%y]\xdf\xd9wS@\xc0\x04.\'w\x00T@\x06q\xba\\\xd7\x87S@DY\x92X\xa2\xb1S@\x91\xab\x8e\xcb\x87\xd6S@\xd9\xc0\x1f\x1f7\xafS@\x84\x15@"\x05\xb2S@\x89~\xb3\xb9\xed%T@s\x90\x17\x14\x8c\xb1S@\x86\xc9\xefk^\xe6S@Y$}\xb4[\x82S@17E\x8eK}S@,\x86\xa8\x1cQ\xffS@n\xad\x995\xb1\x9bS@c\x04\xb7/\xf1\x1aT@-\x05YE/\xb1S@])\xf0\x8d\xff\xd9S@\xc0r4\xbaU\x11T@\xd8\xfc\x02Sq\xb2S@\xd5l\xf8\x06\x8ewS@\xf2Ouk\x05\xd8S@\xd0\x94\xdb1\xb7\x1eT@\xfa\xfc\x04Ds\xb1S@\xea\x06\x9d\xa7\xc4}S@\x02\x89\xec\xbd\xff\xb0S@+&\x8b\xec\x1b\x01T@\xf1\x1f6\x12w\xe7S@\t\x02q\xe7g\x8fS@}\'L\x13H\x1cT@\xe2z\x83\xc22\xb1S@\xc9\xc8Zy\x01\xb2S@^\xf3dY\xbe\x9bS@]\tO\x9da\x87S@}[\xea\xe6\xca\x98S@+5]E!\xcdS@\xf9\x11\xc3oL\x7fS@`\x18\x03\xa4D~S@\xe6\xf4\xdf\x95\x8c}S@\xd0\xb1Y$\xf8\xadS@\x10\xdaK\xb3\xc6vS@\xd8)\xbe\\\x95\xe5S@\x1f\xc1\xf9j\xb5\xb1S@*\xea>L\x0e\x01T@U%\xa6\xa3\xd2\xb2S@\x92\x8f\xec\x1f\xe5\xbcS@\xbb\xc5r\xf3\x90\xf6S@PZ\xe1_\xb7\xb0S@+\x0e\xc7xK\xa8S@\x86uR\xb3\xc1\xb8S@\xff*n\xe1\x81\xb2S@\xa6Tv\x96]\x9dS@\xa8Op\xd8\xb7\xabS@R\x8d\x14\xeb\xe1\xdfS@,\xac\x0b\x08\xdc\xabS@\xc8\x83H\xad\xd2\xd1S@D\xc7SZt\xb1S@\xf6\x08 \xffqzS@\xb0\x1e|x3\xb0S@B\x16\xeaq\xb8\x87S@\xaftW\xbb2\xbdS@\x1a\x1c\x18\x94\x01\xacS@\xdc\xdc\x85\xc0\x84\x9dS@\xc4\xfd\x8f\xcd\xdc\x87S@\x9b\n\x902\x92\x82S@\x12\xee\x7f\x06\xac\xabS@r\x18\xa5\x06\xc2\xb0S@\x8ad\xec- \xdfS@\xe0\xe2A\x1b\x19\xf6S@N\xb7\xbe~\xdd\xe5S@\'.\x95T(\xb0S@\x17\xea\xc7\xef\x8d\xabS@\xae\xd2\xfcK\x9a\xb0S@<\xf5.\xb4\x14\xb3S@;{\xf1~\\zS@\xd9\xba\x84)L\xb0S@V\x91\x1ef\xcb\xb0S@\xf7\xb3N\x9e\xa3\xe7S@\xf64vf\xe4\xddS@\xfd\x07t2d\x9cS@\xc6\x9c(a\xc8\x19T@\xdb:\xde\x90\xf2\xc0S@?e\x01\xbe\xe3\xb0S@\\PU(\xcf\x00T@v\x8a\xd2\xb2\xf0xS@pi\xde\xe6wzS@\xbc\xfeeRy\xb1S@F\xeaG\xc8\xd4\x7fS@\xbb~\xf6@\xce\x9eS@\x11o\xd1\x0b\xbe\xd1S@\xff\xb2\xae\xf68vS@\xc7\xff\x95\xcc\x96\xa0S@\xf2\xebO\x10\n\x9fS@\x97\xec\x1eIr\xbaS@\xc4n\x8b4\x05\xabS@K\x1fc*\xf7\xc1S@\xd2D\xac\x11:\xa0S@E\x01`\xf1C\'T@-\x952\xd9\xd0\xb2S@ITJ\xee;\x83S@l\xc5={x~S@L\xd1\xac`8\x8eS@\x9d\rw\xcdb\xb0S@\x07 D\x8e\x0b\x19T@\xfaG\xfa\xec\x01\xafS@`^\xb3x?\x9aS@\xfe@_w\x13\x83S@\x8az\xb8\xbb*vS@\xe2\x1f8\xaa\xda\xaeS@\\\xaf\xbf\x93\xef\xe1S@u\xe4\xbdx\xdd\xaeS@\x94D/q\'\x81S@P\xf0^\x9e\xd4\x01T@\xff\x94\x08V\xe0\xacS@\x17\x8f(\x17;\xa9S@\x97\xa6\x945\xcc\xb0S@|\x17G\xf0*\x89S@\x9b\xc6\xcd\xc9\x16\xcdS@{b\x9b\x15\xbc\x8dS@GRg\xd0\x92zS@\xf4S\x0c%r\xa4S@\x86<;\xd6\xb8\x7fS@5\x7f\xd5M\'\xccS@\x19\xc8\x1a\x08\xa6\x9dS@\xd67yf\xd1\xccS@\xed\xe7\xb69\x94\xacS@<\xc6u\xabg\xaeS@"\xcc\x04%\x03\x8eS@\x94\xb0m\xba\xe8\xb3S@\x13?/\x03>}S@d\x95\xfdb~\xacS@\xd1S\xfa\xe3\x82\xb0S@F\x0e\xc2\\a\xcdS@\xe3\xf9\xe1O\xad\x87S@\xe8Yku\xed\xb3S@\xdd\xd3@\xbd\xf2\x88S@\xe4\x1b\x9a\xa8e\x02T@\xf7so\x14\xe5yS@7\xc1K\r\xe4\x01T@\r[\xb28\xd3zS@/\xa2\x9f\xde\xc5\x88S@\x02#\x89Z\x84\x02T@\xc7\xe6\x9e\x90\xca\xb0S@j\xb9\xff\xc3\xf7\xb1S@\x97\xa3\x02I\\\xbeS@\xaeh\xe6\xf6\x86\xb4S@\x06\xb4\xba\x1a\xcb\xa5S@\x8c\xc9$\xa5b\xabS@\n\xcd)\x05SxS@z\xe8C\xc2\xf5\x17T@OM\x80)\x9d\xaaS@\xda\xf3\xdc&\xa6\xadS@\x10,\xa5\xc0\xca\x83S@3_"\x05\xb6\x80S@\x17\x1d\xc5Qq\x80S@\x13@\x91*\xda\x9dS@\xc1C-d\xdb\xadS@|\xe9\x15Q\xd5\x9bS@\xc3R\'\xe1h\xe0S@\x99\xa6-\x92\xcb\xdfS@\xe7\x0b}r)\xa5S@U\xc4\xafS\xfb\x80S@\x90\xfd\xc2\xf7\xd5\x80S@m\xf7UAc|S@K\x1cN\xf7\x8e#T@8:\xd4\xa1W\xadS@\x07\x89\xcbe\x95\x17T@\x90\xae\xac;\xe6\x9fS@\xedDH\x06\x1b\x9dS@\x07\x1d\xa4\xeb(#T@\xca\xec\x88\x08z\xaaS@\xca;\xef&\xfe\xabS@\x01\xc98Uv\xadS@\xf06\x94Xo\xafS@I\xec\xc7Cc\x89S@P\xd4\xad\xd2!\x90S@h\xd9\x04aX\xefS@U\x1c\xea\xf3\x0e\xc2S@\xac\x86\xb1\x84\n\xaaS@?\x05\x1d>\xd1\xccS@\xfc\xf1\x17\'\xe6uS@\xbc\x96%*\xe3\xabS@{\xb6\xc9\xc9\xc0\xadS@\xbcTm\xd1\xec\xa1S@\xc1\xf9\xa44\xc8zS@`\xd5\xcb\xe5\x8a\xd2S@R\xc9\x11\x81>\x88S@\xac\xe67\x82\x90\x17T@\x12\xfb\x18\xad\xc5\xadS@\x03+\x92\\\xb7|S@\xe77OO\xee!T@;\xf7\xc9\x92Y\xc3S@\xcc\xd62\rH\xe7S@\xbe\x93\xb0lO\x88S@\x88\xb2\x00Ql\xf2S@\'pWR\xd4\xf2S@\xc5+\x881\xbc\x1eT@\xc5\xde\xa5\x10H\xefS@9L \xef\x89\x81S@5\xec\xd6\xaa\x18\xe2S@\xc9\x04E)\xdb?T@\xb1|r\x8c\xa4\xa9S@z\xb3\xe4\xdb\x16\xabS@\xb4F\xce\x97>\x84S@\xab\xe0|\x8a\x91\xf2S@A\xa5\xc8\x93\x85\xefS@\x97\x90\xb6\xa8\xa3\x82S@\x15l\xed\xde\xd5\xa2S@n\xbd\xbd~\x81\xadS@\xc6\x9d\xb4\xdfw\x9cS@\x84\xc2\xd7T\xda\x03T@\xe9Z\xc6\x97\x0c\xabS@qN>X\xbd\x81S@9\xf1\xde\xe6\xb0\x81S@\xa7\xdf\x19|"\xa0S@\xd4\x08\xb62\xbc|S@/\x17\xceu\x18\x9dS@\xff\x9a\x88Y\x03\xaaS@\x1b\xaelV\xda\xc8S@B\xb0\xbe\x93;\xadS@\xf2~\xb5K\xec\xa2S@\xce\xfc\xb4*\x92\xa2S@\xd5i\xa3\xec\xc9\x80S@HBI\xad.\xa8S@[\x844*\xe8#T@\xe7\xb3\xb3m\xf3\x9fS@\xeb\'+B\xfd\xacS@v\x90=i\x92\xbfS@\xc7\xa4ju\xc1\xa9S@\xc2\xb3\x16S\xed\xcaS@\x1ai\xce%B\xa5S@\x9d\xb6j\x02\xa0\xa6S@o\xd8}W&\xa0S@\x9d\xc2\xe8P\xa0\xd8S@\x0eD\xd4\xa6G\x8bS@\x9e\xaaZ\xf9%\xc9S@\x86|&\x1fu\x1fT@\xcf\xb7\xbdF\xd1\xacS@q\xb9\xc9\xd4e\x85S@\x84\x87&d\xd2\xebS@e\x9bW\x8e(\xe5S@\xef\xda\xa6O\xad\xacS@\xf0\xaa\xfc\x92\xdf\xb1S@\x0c\xecP2\xee\x85S@\x08\x85\x89\xc3\x8f\x9dS@\x85\xb3i\xa3,\x8dS@Fy\x99\xde|\xa9S@l\xb4]\x8bM\x80S@)U\x17!\x10\xa0S@\x8cH\xf0\xe5\xf6\x9cS@%u\x12"m\x8fS@\x90\x19\x0bh\xd5\x81S@r\x04\x9d/\x8a\x81S@\xb4H\x0e\xe7\x1e\x85S@\xcc\xa5\xa0\xf3\xe8\x86S@\xd0\x1b\xe6\x8b\xcb\xa1S@\x08T_e\xad\xa0S@\x86\x18\xb0;\xd6\x99S@\xe4\xda\xb4 E\x84S@lU]\xcaz\xa2S@\xf3\xbcrYu\xc6S@\xd7\x83\xde\xdd\xaa\xd5S@\x03\xe4\x1c\xf0g\xa2S@\xe9u\xc1\xd0\xdd\x14T@\xda\xb6<59\xe4S@>}\x18\x17\xe3\xc7S@\xbb\xd9:\'\xbf\xabS@\xd6\x8csT\xe6\xa6S@g*\xaaz}\xaaS@\x8f^\xcc\x1f\xda}S@~\xc8N9\xf8uS@!\xb7\xa4\x96M\xa7S@Oa\xa2q)\xe6S@z:G@\xf7\x84S@\xf3\xe5I\x83\xa0\xaaS@?\xb1\t%*\xa7S@\xc3>w\xaa\xa9\xa7S@.\xf6\xe0\xd1S\xc0S@\xec7\x98\xcb\x84\xa5S@9Y)\xa5\xb7\x84S@\xd9\xb8Y\xb6\xc5\x9eS@fh]\xb1\x15\xaaS@m\x85\r\xf5\xac\xa1S@\x1a\xadt\x1eW\x8dS@4\xb4\xc0\x14\xc7\x82S@\xc4<\x1a\xa01\xc8S@\xf0S\x08\xcc\xc7\xa0S@\x9a\x1c\xc2\xbcU\xa3S@\xa4\xfc*\xec\xda\xacS@\xba\x1cv\x11\x86\xa6S@\xb2\x106\x99y\xa6S@p\x9d\xf9\x1e\xf5\xa2S@\xeb\xc1-\x8d\x98\x86S@\xcaS\x16 \x89\xc6S@\xcf\xa5)P\x90\x9dS@\x15g\xbb\xc7\x02\xa3S@\x0e\xcbl\x8a\xf9\xa0S@\xf2\xc5\x12\xean\x9fS@\x0eKv\xf4\xa4\xdbS@\xf9Qy\xa6H\xa0S@\x1f\xfb\xf2\x90}\xa6S@\x0b\xb4$F~\xa5S@+r\xa3\x99>tS@\x9aj\xe5\xffa\xa6S@\xfb\xd9\xbexG\xc7S@X\xa1dG0\xf0S@\xf4\xa3\xa2f\x0f\xc1S@\x8d\x8b\xcc$\xf8\xa3S@\x02\xf5\xfa\xb3\xab\xe1S@\'1\xf6\xf9\xa7\x9eS@\x95\x1079\xa9\xa5S@#\xab\xcb\xafM\xb7S@\xc5\xce<\xcb\xae\x8cS@I\x7f\xccq\xc6\xa5S@\xfc\x05\xe3*\x0b\xa9S@\xe7\xc3\x91b`\xe6S@1\x0f\xc6\xaa<\xc1S@\xc5\x00\x97\xe9\xc4\xc1S@\x94A\x99s\x19\xa6S@\x9e\x8eC\xb5\xe0\xa9S@/w5\x93\xd1\x84S@$t\x19\t\x1c\x83S@\x14\xdb\xd5\x02c\x9fS@\x8cI\xf1\xe6\xf0\x9cS@\xb4\xfe\xb3.}\xc7S@y\xce\xb2\x96C\xa1S@\xd8\xd2@\xdb\xf4\x85S@\x0eP\xe6\x97P\x86S@\x8a\xe4(Fp\xe7S@%\xef\xf4j\xe6\x8cS@m,\xbe\xf3\xe9\xc7S@\x14\xb8\xcf\xa9\xfb\x10T@\x80\x1ad\xcf\xe1 T@}{7\x8a\xbd\xa9S@\xfb\xa0\x8a\x06\x8d\xa1S@\x8e\x8d\x0eK\x83\xa5S@\xc9\xd1B\x1d"\x11T@*\xa5\x9c\xd9~\x9fS@\x06x^D^\xa5S@\xffr\xb1o\xb0\xa7S@/\x86\x03\xb2#\xa9S@4]\xf3$\xe7rS@)\x88\xd2\xb9f\x1aT@\xf1\xfb\x12\xb2\xf8\x85S@>\xe5\x91l\xb8uS@L\xcc\xea\x9c(\x86S@\xef\x9d\xaeB\xf3\x9eS@m7\x89;#\xa1S@\x01\x88bA\x11\xa1S@\xb3\x1f\xfd\x8f\x07\xa0S@\xe63 \xe3\x18\x9fS@y\xd35\xbb\xaf\xa0S@\xef\x83\x84\xf0t\xa2S@:\xeb\x843\xb4\x85S@D\x05\xc7$\x1c\x86S@\xaa\xb1\x9d\x19\xad\x9dS@%\r\xd6@\xab\xa3S@:q\xd2\xb5ByS@6\xbaI\xce\xfd\xd7S@\x14\x7f\xdcp}\x83S@#PC\n\xde\xc7S@\x1a\xeb\xb3\xc6\x1a\x84S@k\x1e\x18g\xb8\xe9S@f\x91\xa38\xae\xc8S@\x1f\xe4\xc7\x90f\xa0S@\x82H\xa0A\x8d\x9eS@\xce\x11\xcd\x91P\x12T@%\xa9\xddF\xc4\x85S@\xa2;v\xd0\xe2\x85S@\x84\xbe;\xdc\xf7\xc5S@\x93\x7ff\xa8\xdc\x8aS@\x8b\xc7qXU\x9fS@R\x8ar\xfeZ\x9dS@U\xef\xb9R\x12\xa4S@2Z\xbd}s\xd7S@a\x16\xb5\xb1\x9e\xa4S@\xb6\r\xc8t\x19\xc9S@\x15\x8bA\x9f$\xc8S@B\x1d\xdd\xc3n\x12T@\xa1\x99\xc4\xf7m\xa4S@\x85\xf7\xba\xcd\xa0\x86S@j\x1a\xcaxY\x83S@\x8aE\x05\x0b.\xcdS@\xa7\xa3\xde\x11\x0c\xc6S@\x91\xedN.$\x9eS@H\\\x9b\r\xa4\xc8S@\xa9}\xaa\xcc(\xa5S@\n\x82\xc2\x80=\x8aS@\xd3\xf4H\xa2`\xc8S@!\x82\x1e\xe80\xa0S@\x86\xc5\xba\xd5\xe5\xc5S@}MQ\xd8\xb0\xa4S@\xe3^\xfbxO\x8aS@\x9a\x172\x1b\xa3\x83S@(R*\xc9\xc9\xa3S@\xc2hH\xa9\x11\xc9S@,\x9da\xfc\xf1\xb1S@\xea\x04\xa5\x98\xbb\xd0S@\x88\xec\xa3dA\x8aS@A\n\x926\xe8\x90S@Z\xdb7j[\xcfS@\x1aH8hn\xd5S@h\xcaAi\xe2\xd8S@\xda\xa8w\xb9u~S@\xd3\xdc \x86\xe5|S@\xd4=\xb8\xd6\xfd\xa4S@`\xa8\r\xba\x89\xd0S@\x11\xe6U\xe6\x82\xc2S@\xe4\xa8\x1a\xb3\xd7\x91S@\xc0,\xc8\xf02yS@S_\xe9M6\xabS@\x8a\xe7[8\x9f\xd7S@\xf3&\xb9Vh\x99S@\x01?\x12y\x15\x99S@\xaa\x14\x97\x12E\x86S@\xaf\x99\xe88\xdc\xa4S@\x1c\xf3.\xed\xde\xa6S@\xc7q\xd5\xaa\xf7\xbaS@\xc1P\xd2\xd5N\x89S@\x05\x13\x15\x9f#\x98S@\xa0\x19t\x99\x82\xddS@\xe8C\xde\xa0\x9c\xd1S@\x130\xaf\xfe\xe6\xb3S@\xf4\'\xdc\x8a\xda\xecS@h\x8enh,wS@EJ\xccj\x7f!T@\xfdk1#\xe3!T@C\x16\x86\xd8\xf7\xb7S@\x89\xe4\xaf\x12\xa1!T@i\x17\x90\xbd\x0f\xefS@\xd8p\x9e\x08\x0f\xfbS@\xf8r\xa7\xdb\xaa\xfdS@@\xabQ\xef\xc3\xa1S@\x91;\x85;Z\x01T@\xb2\x03\x07=\x95\x9dS@\x04{\xfcd/\xaaS@=\xdf\x0f\xd32\xfcS@\x0e*;\x1b`\xa5S@ \x10\xbc\xdb\xe4\xb4S@\x03\xb4\xb3G\xe6$T@t/\x91\xe0\xb8\x11T@\x8bb\xb4\xcb\xd4\x01T@zG\x83\x85^\xbcS@\x04\xfa\x1b\x81\x07\xbaS@\xbd\x0c\x7f\x1b\x83\x18T@\xe1k\x08C\xc1\x9fS@\\\xf2t<\x91\xdbS@\xf5\xbb\tC\x90\xecS@\xfa\xc6z\xfc\x08|S@\xadl\x060_\xb5S@\xe2\x98\xa1\xb2\xa8\xc6S@\xaa\x88\xf6IK\xd2S@\x05\xedd.\x9ayS@le\x9e\x82?\xd5S@1\x82@\x8b\xb2\x1fT@\x02\xf3\xca\x88e\xd9S@~D\xa8\x8c\xad\xa1S@K\xa9~\x1f\xa5\xcfS@\xbbG\xa0\x05\x19\rT@2PC\x1d\x1eAT@4\xbf\x8e\xd9\xa5\xc6S@&\x9fa\x8f\xfa\xc8S@\x0c\x13\x19\xb3B\x82S@q\x99\x98V\xd9\xdaS@\x8c\xc3=\xab\x89\xe7S@\xb3\x86\xaf)\x12\xaeS@A\x1f\xf9h\xf2\xfdS@\xeek\x98\x85\x9f\xd6S@\xd5\xcc\xdbB\xdb\xf8S@\x16\x00?\xa6\xfc\xb1S@\x7f\xcd\x06\xf4F\x03T@0\x99eQ\x07\xcbS@\x97\x00u\xc7\x19\xcfS@M\x0cN\xccp\xc8S@\x8dk~\x90\x07\xa8S@\xc9\xab%\\\x9e\xd4S@E\x17(\x16\xde\x19T@\xb4\xab(\xf5\x84\xeaS@\xa2\'\x925-\xb0S@\xe6\xca\xd9\xd8\xa1\xc1S@\x1a\xc0\x15\xa9\xce\xafS@\x94\xa8l\xc2z\xd7S@\x9e&\xe7\x1a\x1f\xb8S@\xdd\xaa\x0f\xaa\xff\xc4S@\\\x94\x08\xc0:(T@\xb9O\xf7\xcb\x89\xe1S@\x88\x90\x91E\xb6\xb8S@\xa8\xa7\x82\xe4\xa9\xa8S@\xe6\xe8\xef\xbaW\xa4S@\xe4\xc4\xd7Z\xaf\xafS@Ni!\xd1[\xe0S@A\xabm\xaaC\xa2S@NE3rR\x83S@\x0ekX\xc6\xaf\xa6S@\xe4\xc2l\xbe\x8f\xabS@\xb8\xfa\xf8P\xc8\xa3S@\x05U\xe4\r\x11\xcbS@\xc3\xe7\x8c\x9c\x02\xa8S@\x07I\x8dF\x94 T@\x92ou_E\xc0S@j\t\xcb\x90Y\xd8S@ \xcc\xf4\x92\xf7\x95S@\x8d\xafT\xfd\x85\xe0S@\x1bZ\xa7R>\xb8S@pC\x7f\xd1\xfd\xe8S@){\xb1\xa9\x9f\xd2S@\xbf\x19M\x06\xc6\xf8S@!\xc4f\x90\xdf\xfbS@\xe9[zh\xc8\xb4S@\xb6Y\xf0)\xedoS@B\xb2~b\xe0\x92S@t\x9bz\x14@\xd9S@_\xa6\x06\xd7\x9f\x96S@\x0b\xe0\xd1/;\xfbS@{k\xcdo\x9c\xc8S@\xc6T\xb8U\xc5\xb7S@\x9e\x94\xde\xbf\xc6#T@m\xb1\x17VC\xb3S@O\x8d\xbe6,\xb3S@\xc7\x9b\x1a\xd0\x80\xfcS@\xa3j]\xa8\x9d\xc4S@\x96\x99N/\'\xbbS@7\xbf\x1d\xbf}\xb3S@\xde\'\xc3\xccG"T@\xe2\x16\xba)\xc1\xddS@l\xdcn\n\x0b\xa0S@\xf9LF\x1c3\x8eS@\xb7\x14 &1lS@\x9e\xc7-Xy\xa8S@\xee\xca\xaca"\x8eS@\xf3\x11U\x9a\x18\xccS@\x15\x1e\x1f2\xf7\x99S@\xcaT\xf9\x008\xe0S@\xf0\xc6a\x87\xd2\xadS@\x1f\xa0r\x8f\xf0~S@\x97\xae\x01\xcd\xbe\x07T@S\x93\xc0\x07\xd5\xa2S@\x9c\xf0v\xb6\x96\xdaS@\xdc\x17\xaa\xabMxS@\xc6H\x13$\xee\x83S@\xa7\xa9\xf7z\x90oS@\x0c\x91\xb9\x8e=\xe6S@Rk8nx\x9cS@\xa2\xc4\xbf\xa6\x19\xb3S@\xddB\xb8\x18k\xd9S@\x8f\xd9\xa1\xaf@\xb4S@G\xa7\x15\xa4\x87\xb0S@\xcc\xaf\xba!\xaf\xbeS@\xb2v\xca\xe5\xa8\x9dS@Q\xb7S\x87\x81mS@.9\xe7\xf1\x1f;T@-m\x91\xe7\x97\x9eS@I\x96\xff\x84I|S@Pn+\x91\xdd\xacS@\xd5\xea\xf4%\x94\xb2S@\xfd9\xe2\x8a(\xd7S@\xf0\xc5d\xcd\x97\xb4S@\xd0 \x1e\xa6\xf4\xddS@\x9fhJ\xab3\x9bS@\xce\xc2\xa0\xf5\x8f\xb0S@1\x8c\xaagR\xdaS@\xd8\xb2\xfb\x8a\xbb\xc6S@Zt%\xf6*\xacS@\xdf\xfc\xae\xdc#\xacS@\xec\xecL\xa6\xb2\xc8S@\x11\xaaO\x1b\x87\xddS@B\xf9;?\xd6\x97S@\xc8\xf1\xb5\xf1\x01\x10T@\xec\xe3\t<(\xc9S@\xddK\xa4\x9c\xc4\x90S@R\xfb\xedfb\x01T@sD^\x97\x9f\xc5S@`\xff\xa4\xf3v\xd5S@\xc0\xc7\xe9,\x87\xd1S@P\xdc\xda[\xe6\xcbS@\x80u\xea\xea\x90\xe3S@_\xd29\xf8X\xaaS@\xaf\xb6\xbe\xeemyS@->z\xa9vzS@L\x1f\x96\xa55\xa6S@\x8c\xdc|\x03f\x8cS@K \x81\x8b{\xddS@fH\x06\x0b7\x9eS@\xd1\xb2e\xd4\x06\xa5S@\x7f\xd9\x91\x0e,\xb2S@6\x82\xac\xa3\xaf\xbcS@\x11\x1a\xaa\xbf-\xcdS@\xe6\xa4\xb8\xeb#\x97S@\xe8\xda\xf3Y\x85\x9dS@\x93\xef\x938M\xccS@\xcbq\x9c\xc4\xd6\xa9S@\xf6\xec\xa3d\xcb\xadS@\x83\x83D\x9aA\xa8S@\xf4\x9d\x00!\x8e\xa4S@\x1eV\x0ecv\xabS@R\xd1$B\xbe\x01T@\xa1\x8d\xa1\x0b\x96\xd9S@R0\xdd\x8aG\x8eS@aoM\x13\xa1\x97S@\x9c\x0c\xb0\x10m\xc0S@-\x98y\x06j\xddS@6\xe66\xb3\xaa\x85S@\xf1O\x82\x81\x1d\x85S@\x97\x87z\xb6\x0byS@I&\xbaK\xe5\x86S@\x7fm\n\xd9\xf0\x85S@?\xac\x93\xc0S\x85S@\xdb\x8a\xa5L6\xceS@\xef8\xe6\x97\x99\xc6S@\xc7\xd74\x16U\xc0S@\x08ue\x8f\xb4\x82S@\xa70\xf9\xefD\xbbS@&\xd1\xe8\x1d7wS@9z\x8c\x13\xc2\xc0S@\x86\xeet\x04\x84\xc6S@!\x98s*^\xb0S@\xa6\xeb\xa6\x02m\xc1S@\x06\x8cz+\x9d\x82S@X!R\x1b\xa5\xfeS@\xf7\xe5\xf50\xfc%T@M%\'\xe0u\xbcS@\xe6\xd6XJ\x84\xc1S@\x7fy9G8\x84S@\xfe\x8b ~\x82\x9dS@\x93Y\xdc\x0c\xcb\xfeS@\xfc\xe3\xea;l\x88S@\xb16S|@\x88S@\xc5z\xb7\x9co\x85S@\x91\x1b:/6\xc1S@6\xda\x17\x8d\xba\xc1S@H\xe5\x99\x02\xb2\xb7S@\xb8s\x9b\xfc\xbdwS@\xc6\xafq\x90\xf6\xafS@{\x85\x87CF\xbfS@d\xb1bf\x18\xc2S@X\x93\x1cGS\x86S@c\x8f: \x0b\xc5S@W\x12\xdb\xb4\xb1\x89S@\xb4\xcdpj\x8a\xb1S@\xf3\xe1\xdc\xcb\xd2\x88S@\xb3\xa5O\x9e\x98\xa5S@\x12\xbbX\x8dO\x9fS@\xdd*\x0e0S\xa7S@1\xc6\x10eX\xa7S@[\x93I4\x1d\x89S@\xda\x1a\xa81\\\x85S@>j\x9e\x8c\xf6\xc1S@U\xe8\x99\xcaI\xb6S@\xac\xc3,\xac\xe4\x8dS@\x80\xcd#\xb9+\xd1S@x\xb2\x0e$\xc5\x05T@w\xa4\xa3x\x88\xa0S@0W\xd6o$\x86S@s\x19\xe8\xc2\xe3\x91S@\xc6F\x9d\xed\xa5\xa6S@\xc1\xd5\xa4\xa6\x95\xc8S@3\xb7O\xafI\x8eS@\xbb\xda\x93\x8e\xbc\xb1S@d,^\x81\xb0oS@\xc7\x0e\t\x8e\xfe\xc5S@\xb1*\xc3\x0f\x94\xc2S@\xfbr\x01\xddo\xa2S@\xcf\xf5\xc3"\xc5!T@\x0f\xce\xfe\xb2\xcf\x80S@\xbf\xc2\xdb.\x05\xa4S@0;\xcd|\xfa-T@\x15\xcf\x04L\xc2\x85S@\xf5\r\x05\xc6\xfd\xb3S@[8\xe1\xfdi\xc8S@\xcb\xd5J\xd3T\xabS@oH.\xa6E\xf9S@=\x11\x10\xf0{\xc7S@Q\x90\x93\x12\x9f\x8bS@\xb52~\xe5\xa6\x89S@\x16\xeb\xfd\xdb\xd6\x85S@\xae0\x10?~\x8aS@\x8f\n\x03\xd2_-T@wX\xad^\xd0\x8aS@3j\xc8o\xf5oS@\x9aP\xb6\xcfE\xb4S@\x81x\x12/\xf3-T@4\x0e\xc2;Z\xc7S@\xadp\xac\xa4W\x92S@\x08\xcb\xdf\x95M\xc5S@\x11\x04\xab\xd1y\x88S@u-\x15\xb9\x1d\x85S@+\x0bp,\xcezS@IL\x8bK?\'T@\xfd\x19\x88,\x02\xaeS@\x04G\x04\x81y*T@\x86\x05\x17\xc0\x98\xc7S@\x8am\x8aU\xb1\x9fS@\xc1b}\x8e>\x84S@\xd1\x96\xa3\xb9\xef\x89S@\xb7=1\x7fS\xc6S@\x83\x9d\xb84k\xb3S@M\xa1~0\xf6\xc1S@d\x98\x9fv\xfd\x86S@\x1a\x01\x9e;\xf3\xbbS@v2J9 \xc9S@\xebE\x1a\xfeA\xd7S@\x1eW\xa5\x05V\x8aS@5\xceR},\x8cS@\x81\xbb\xccO=\x8aS@=-Bk\xba\xbdS@3\xe5\x12\xea\x00\xc1S@\xfbv\xb0~\xdaoS@\x8ck\xad\xe8)\xe6S@\xfc\xe4v\xce\xf6\x85S@\xda\xa6\'\xb3X\xd8S@\xb5\x08\x13#\x01\x93S@\x8c\xdc\x8a\xbcS\x98S@\xde\x9a\xaaj|\xbdS@\xae-(V\xf6\xcaS@(\xab\xf1\x9e^$T@t\x8a\xf05\xa7\xc1S@\xe3\x91{\x93\x03\xafS@v\x12\x16\x8f\xf5\x9aS@\x91\xff\xc8\xd5J\x84S@\x98\x95\x1e\xe0\xb9\xbdS@\'\xb2\x94~\x8e\x9eS@tP\xb3\xf4\xa2\x86S@\x8d\xd7W\x94,\xd7S@\xcb4\x90\xd0\xec\x9eS@\xfb\x92\x98\xf7\xbf|S@\xdf"S\x0e\xa5\xd8S@\xa3\x1a\xcdl\xdf\xdbS@\x05\xb8- \x86\xe6S@jL\xe8\xd9.\xbdS@1g\x9bEY\xc8S@Q\x97\x94\x1f^\xd9S@\xd8\xcb\x00}W\x96S@{\xe56\x8c-\xd9S@\x06\xe5\x1d\xae\xb2\x92S@)Wt\xa9$\xb5S@\xeeNco\xbb\xdfS@\x83\xcb\xd6\xef|\x8bS@\xe5\xd36\x1ae\xb4S@\xd1\xa3\x98OJ\x9dS@\xbb1\xfd\xd1\x1f\xdfS@+\xe6\x95\xdfu\x86S@\xd8\t&(.\xcaS@\x9d~\x82|K\xb5S@\xaf\x06\x0e\xb9\xca\x89S@\x12\x0b\xd2\x0bq\x9cS@\x94M)\x01\xe9\xbcS@=\x15\xa0?\xc2\xccS@\xb5\\\xe2\xbe\xff\x9dS@\xd3\xef\xcc`\xa7\x9bS@H&\x08\x81\xf6\x98S@\xaf\xd0R\xf3\r\xb5S@\xa6$\xd5\x8f\x16\x93S@\xf1F\x86\x9b\xaf\xb1S@\x96@\xc4\xdb\xe8\xbcS@\xe7\xb8)\xa3k}S@S\xad\xc9\xeb\xa8\xc8S@\xed\xbc\xc9gV\x88S@\x89\x04\x9f\xaf\x81\xb2S@S-\x86\xc1\xd5\x11T@T\xa6\xc4\xe4f#T@EH\xec~C\x83S@\xb0e\xbb\xb8\xc2\x83S@Z\xf6\xf6\xbf9\x84S@\x88t\x96\x05l#T@f\xf4\xa8pp\xb1S@p\x1cr\x90Q\x92S@R5\xaf\xb0\xb2\x13T@\x9b\x15\\f*\x92S@L\xe1\x0fu\x0b\xa0S@w\x83!\x7ft\xd8S@f^\xd2p\x82\xacS@\xcd\x96\xc32\xc6\xccS@\x92\xc2\x9dc\xce\xb2S@T%\xa2%\xec\x00T@\xd1\x88\xccE\xad\xb0S@Y-\x12\xecJ\xdbS@\x16K\xa4)7\xe5S@\x1c\x1e\xf6G$\x85S@\x7fA~\xf7\xcb"T@\x9c}&y\x19\xcdS@"\x94\xca{\x8b\xcbS@\x99\x12\xc1\xac\x89|S@\xf2\xf2m\x86\xae\x7fS@\xa8m\xc3v\xc1\xb0S@\x9a\x80\x87\x04\xcb\x88S@\x92\xd2W\x8cw\xdbS@\xa8\x18\xf8yn\xbaS@\x05\xdbit@\xb9S@\x90{]+\x91\xceS@\'\x9dE\xdc\xca\x84S@\x0b\xdc\xbcF\x18\x89S@.\x14\xad"\x8a\x9bS@\xff\xe6<\xde\x88\xddS@\xa9\xa4?"\t\xddS@\xb8G\xc1\x01\xbe\xbaS@\x9db\x81\xc1n\xa8S@{\t\x81\xb2\xbe\xbcS@_\xc7\x14\x9e\xaf\x8eS@\xeb\xc8?\xa2\xb0{S@N\x01\xb4\xe8\x88%T@*^\xe4\xfd\x9a\xb9S@\x96\x7f\x97\xe38\xc0S@9\xb4D\xaa\xa1\x05T@y\xeb\x8d\xb9\x0b\xc0S@b+)SB"T@\x07&\x11\x85\x93\xd0S@\xb89\xe6\xbcK\xe6S@t\x88\x90\r(\xf7S@\x8f\xc1\xc7\x0b"\xa0S@\xabue\xfd\xf3\x8cS@\x89\x83\x94\xc79\xbfS@G\xd6P\xaa\x10\xbfS@,\x1b\xda\xce\xdc\xcbS@\xf0l\xc6\xe7\xee\xd1S@$\xf8\x9dUo\xffS@a\xbf\rl\xf2\xbfS@{\xad5\xeb\xcd\x84S@\xf3[\xc3\xc1_\xceS@\xa3\x16\xe3@\xf8$T@@\x84\x04\x9b[wS@\xab\x0b\xc9\'-\xcaS@\x9e\x13}@D\x91S@\xc0(\x89\xec\x0c\xc7S@?\xc2\x83\x07D$T@\x82cH\xdb\xf7\xcaS@\xe6\n\xa1\x9c\x16\xbdS@\xf1\x85jxw$T@8\xc1\xc7\xccxyS@\xf6\'\xfb\x8ar\xbdS@\xee\xe7\x1dLQ\xd8S@\x9f-u%\xf9\xd4S@\xfc\xc0\xaa.)\xcaS@\xcb\x02O\x975\xceS@=\x1a\x9f\xae\xff\xa2S@f%\x96\x19J\xa7S@\xd2\xf0\x01H\x8c\x8eS@\xa8H\xc7\xa6\x1e\xd3S@\x03\x85\x0b\xe6\xf0\x95S@\x91\xe0p\x8b\x19\x83S@\xa0e\xd3\x1c\x0b T@\xf0_Ul\x8c\x8fS@)\x1f;\x92\xf9(T@?\xbe\xe6\xb1\xd1\xa5S@\xbe,\xb4\xe9)\xd5S@\x05\xd9\x8f\xf4g\xa9S@ig0\xad\xcd\xabS@\x175r\x06N\xd9S@\x88\xc6\x18~L\xd3S@4\xcd\x8b\xfbW\x92S@\xd8Z\x03\xd5\xa2\x85S@u9f\xc0[\x8fS@\x0b\x1fn\xc7\xd1\xc5S@>\xd23\xcf\xcb\xd1S@\x81\xc8s\x96Y(T@~\xa0\xa7V9\xd2S@\x85Lz\xa9\xdf\xeeS@\xc3\x16b\x1f\xcf\x9fS@`\x902\xd9<\x9fS@B;\xdfpw\xeeS@\xd8B\xcb\xc2\x80\x99S@\xca\x9a\xe7\x12\xcf\x84S@\x17\xb3N}K#T@\xdf]\xc4\xd5\xd0\x1fT@\xf7\xdfG{>\xd1S@\xb4\xa6O\xa78\xc9S@\x95s}\x1c\x96#T@\x91%\xc66\x14\xd0S@\xea}\x8f\xebb\xa0S@ \xdbm\x91\xcc\xd3S@\xfb\xa9\xfb\\\xf9\xd3S@\xe2?\x1f,opS@\xdaf%\xd8\x97\xc8S@\x887\x1b\\\xc9\xafS@\xf6\x86\xb0^\xd1!T@\xa4[\xc5\xf1\xa1\x80S@\xde\x93\x14\xdc\xaa\xd2S@\xf0$xj&\xbeS@\x06S\x99`\x12#T@\x93\x85\xfa\x11:\x84S@\xeb7x\xed\xb2\xb8S@\x9a\x14\xef\x8e\xf2zS@\xcd\x16+\xaa\xeb\xf8S@l\xc4\x96\xbeG\xf8S@\xc5\x17\x865\xa3\x8fS@\xaf\x19]\xc1D\xa6S@\x03x\xae/^\xa6S@v\xb6\x91\x07\x16\xc3S@(\x94SY\xe8\xc6S@\t\xea\xf1vq\xc9S@x\x13\xde\x8a\xa1\x80S@\xc62v0@\xd1S@\x96\x06{\x81\xf6\x81S@\xa7\x92\xa2)\xee\x1bT@\xa7\x80\x05\x0b\r\x82S@\x08\x9c6\x94\xb1\x82S@\xad$\xad\xe2?\x84S@P^\xe8\xda{\xd4S@\xe4\xa2\xf0\x84\x1d{S@\xf3\x93BB\x85 T@\x7fB\xd8\xe0\x0f\x86S@\x005\xc5\x85\xfd\xd1S@=\x16#\x0b\xe9\xa9S@\x1e\xd6\x14\xb6\x14\xf6S@u{\xc6r\xd0\xd4S@\xa4W\xeba\x96\xc4S@6*\x07\x03e~S@\x00A9\x9c0\xd4S@]\xb2\xf1\x83p\xa2S@\xbcIH\'\x01\xf6S@\x19KG\xa5E\x84S@\x07\xb5\xd6L\x02\x85S@\xc7vi^&\x85S@\xe7\x9b\x9f\xe0Q\xd5S@\x7fn\x89\xb3)\xa2S@y\xaeuJ\xf9\x1fT@B\x9b\x12\xd2V\xd1S@\xb2\\\xc4(\x11\x1bT@\x1c\xf7\xcb[\x1a\x8fS@\xc9oZ\x19c\xf8S@\x0b\xa9\x9bvx\xf4S@~A\xfb\xc5\xb5\xacS@\x86q\xf1\x8b\xabzS@\x8c\xf0\xdb\xd2\x04\xd3S@k\xeaO0\x9e\xa0S@\xfa\x07\x00\xb9\r\xc1S@\xf1\xb2\x85\xe6\xa1\xa3S@|\x11V\x90\xb1zS@\x1d\xc9\xed\\\xd4\xc5S@`\x96\x0f\x18y\xf4S@\xd74JM<\xbbS@\x88;\xf0g\xf4\xf3S@\x9e5\xcab\x8d\xa8S@\x91\xc7\x80G\xa7\xa9S@\x13c\xf1\xe8K\x1cT@\xdb\x85\xcb\xb2\xa3\x1eT@G\xe5{\xa9_\x1fT@\xf0t`\xa1D\x80S@\xff\xa3{\xaa\x93\x9fS@\xba[8\x95\x12\xa5S@B\xd1\x8eX5\xa5S@1\xbd\x92\x08g\xd6S@.W\xa2\x13z~S@\xd3\xb6\xb4\xa2$\x96S@.^\xff\xe6\x14\xbbS@MV\xceU\x94\xf6S@\xbdt\'\xcb\x81zS@\x07=\x16Sn\xa0S@W\xad\xd4M)\x1fT@\x92\xd7\x08\x0fa\xa6S@,&\xb3>9\xa0S@s\xb9^\x07\x7f\xf6S@\x16`)\xe1z\xa4S@\x04Y\xfa\x89A\xf6S@]W\x96H\xc9\x90S@Q\x12\x7f_\xe7\x9eS@\xdf,\xb4\x17\xc1\x80S@b\xdeJ\xddE\xb7S@\xcc?\xacE\xee\xf6S@\xbb\xf6b\x87\xde\xa9S@\xdc/i\xeb\r{S@\x101\xd3\x0b\x97\xcfS@\xe1\xe74w\x16\x02T@L\xe3\xb1\xf6\xa9\x93S@\xfd\xe7\x91^\xdf\xa2S@\x87\x85\xb9\xcff\xd7S@\xebL\xeeU)\x9eS@\xc2\xa2\x90\xf7\x0b\xd7S@\x81t\xab\xa0\xa7\x01T@\xb2Q\x87p.\xa0S@\xcc\xf0\x05`\xb0\x1aT@\xac#\'\xc1\xaa\xc1S@\xcba\x8b\xf1\xde\x7fS@\'F\xc0\xb4[\xd8S@\xfb\xf7\xee\xcb\x00\xa2S@\xf3\xb94\xc2\xb5\x19T@\xdaw\xa7\x9b\x96\xd7S@\x8f\xa1\x83\x0e\xbf9T@\xd9\x00p)\xcc\xf7S@H\xdc\x10\xad\x7f\xd5S@\x83>\x99Gd\xf7S@GA`\x1cs\xa6S@\xde\xd5IH6\'T@\xeb\xb6k\xdb\xd2\x80S@\xa1\xee\xdc{}\xbfS@\xeb\x07:bG\xa0S@\x80h\xe8%\x96\xd9S@\xb0$y\x15\x81\xd9S@\xd8qP=\x12\x19T@\x8c`\xd6\xe7\x99\xf1S@\x17y\x9d\x94\x13\x8dS@\xb4\xcf\x02:\xde\xf1S@\xaf\x94\x1d\n=\x19T@>4uo\x15\'T@\xf0mH9\xa9\x9bS@\xb0!q!\xe8\xa0S@\x9f \x04.Y\xd9S@\xa5 M\xde5\xd9S@\xaaYNvp$T@\xe8\xf5\xb4\x1a\xa3zS@[\xb1\x14R\xc2\x81S@\xb9v\x10\xdc\x80|S@&\xbd]\xc6 \xa1S@\x14_\x86*H\xa2S@\x05\x12q_\x07\xf6S@\r<}A\\%T@0\n\x0b;\x92\xa6S@\x92\xd65\x81\x12\xdaS@\x17\x1e\xb2\xba\xdd\xa0S@\xf6\xa1\xddg\xd9\xf0S@\xa87\xd2\xa1\xf5\xf0S@\xf2\xa8&|a\xf2S@\xb2oY7/\x98S@\xb1\x9d\xde\xe7X\xdaS@\x8b\x92r\x02\x95\xbeS@\x90!\xf8N\x96\x18T@F\xc2\x1c\xccq\xf9S@X&\x9c[b\xa1S@{\xf8\xc7\xde^\xf9S@\xdf_D-\x8e\xfcS@\x88\xe8\x9e\xc6<\xadS@\xcc\x1c\xbf\x18\x91\xf0S@\x1e\xb7\x9b#]\x9fS@\x86Y\x9bX\xae\xa1S@\xa0\x99C\xb0\x9f\x9fS@\xcd\xaboqx\xa3S@"-\xa33\x81~S@\x17\xe4\xfb\xc1\x9e\xddS@\x18q^2\xb5zS@1:-\xd7\x86\xa6S@\x97\x0fj\x99\xf0\xa4S@\xf6\x8b\xc2\xf4MxS@\xf9K\r\xf4\xed\x80S@\x86\x7f\x10\xac\xcc\x87S@\xe4\xef\xd0\xe4\x04\xf7S@4\x1e#.J\xa5S@\x97a\xba\xcc\xbc\xa7S@6\x9d\x0c\x99\xd6\xa6S@\xfb\x96\x81\xc3\x84#T@%f\xae8\xb8\xa1S@-\xc8Y\xc2\xaf\xaaS@\xdc\x19\xa2\xf8\x90\x17T@\x88<\xc1\xe3\x16\xeeS@\x1a\x0e\xda\xa6M\xefS@G\xe9\x07\xdfP\xb9S@I\xecG\xcb)\xa2S@H[ \xc0Z\x9fS@3>\n%(zS@G\x80\xf6\xcc\x19}S@\x80\x04?\xc5\x95\x9fS@\xeb\xf2\n\x9d\x06\xb9S@\x15]H \x9d\xa0S@\xd7Y\xa7\x97\xdf!T@\x07\x1d\xa4\xeb(#T@\xc2SJ\x9c\xb8|S@\xcfY\x81\x1b\xe4\xefS@\x96\xcb\xd9^|~S@\x0f\xfbK\xb5\x84\xa1S@9\xae\xfeG\x89\xa0S@\xc6\xa6\x9f\xc3\xb1{S@\x96\xbd/\xf53#T@~\x0cI\xf9\x07{S@9\xdbke\x02\xa4S@\x08\x07\xef\x82\x18\xf1S@\xe7~\xc2\xe4\xf9\xa6S@\x1c\xba\xe2\xe4\x1a\xcaS@&\xd7\xd0\x8d\xff\xf9S@\xcc\xba\xaa0\x1d\x9fS@I\x86\xfc\x823\xbdS@\xb8M\xa6\xde\xc5~S@2\x1bs\x9d\x92\xb7S@\xa2\xd0\x17!\xe4\xa1S@\xbb\xaeLG\xc1xS@z\xc0R\xfa\xe3zS@\xdb\xf7N,\'!T@\x8ahu0\xff\x99S@\x8e\x01.X\xa7\xb8S@\x9e \x8c\xc89\xa0S@H:-\x0f\x13\xddS@\xf9\xf7\xd2\xcf\xa2\xdaS@\xe7^\xeb\x1a9\xacS@p,\xe1X\x17\xedS@`\xc4\x15\x834\xefS@\x19\\\xde\x1d\xe1\xb3S@\x9f1\xaa\\\x9e T@t\x134\x83\xff\xb3S@j\x1d6\xc9\x88\xacS@\xc6\x83\xd1\xb0\xc4\xbbS@\x9e\x03w\xcb\xd6\xd6S@\x82\xe5W>N\xabS@\xb8\x9d>x\xbc\xeeS@\xf5\xb4\x10te\xfaS@\xaf\xd6\x95j[\xa3S@Cz\xc9\x02\x82{S@\x92\xd2\xeb\xaa\xaa\xb3S@\xeb\x8c\xfe\x0c\x8b\xddS@:>\xf1cS\xf0S@\'\xcb\xe7\xefs\xa3S@^mS+\n\xf0S@ \xd1\x93\x17\x17\xa5S@0\xbf\xaf\xe1n\xfbS@\x8c\xb5\xa1\x1d;\x02T@$\xb3\xdaL\r\xd7S@\x9b\xa8,\xaav\xa9S@\x19\xd4\xa33\xff\x9cS@7\xc4\xd6s\xb3\xb7S@\x17\x9eP#O\x97S@5\x96`\xc8\xa3\x96S@\x16lC?\xaf\xeeS@\xe4\x9f\xaa\xf2j|S@d(Z\x82\xfa\xb7S@T\xf7\xb9"\xf8\xbaS@j\xdb\xebk\x0f|S@|\x04"x\x0f\xf5S@\xa8\x07\x9d0\xd1\x93S@3\x11\x9f\xd5\xfd\xfeS@\x03\x8d*\xb6\xce\xd7S@wR\x13\xe0\xbf\xd7S@\x86p`\xde\xbd\xacS@\xf4_\xcd\xd4\xb0\xacS@\xbb4\xf0\xfeDyS@\xcc\xb0`\xdb\xde\xedS@\x12\xab\xd5\xe1)~S@q~WX\xae\xedS@`\xac"Kz\x9fS@\x17 \xe3\xb2^\xa4S@:\xefF\xed\x01\x87S@\xe9\xf2\xd4\'[sS@N\xb6\xc0\xad\x05\xbbS@\xbd=\xcfi\x0e{S@\x1fc\x18e\x99\xb7S@\x83\x94\x8e7Q\xefS@Wj\x8d\xc5\xa9\x83S@\x19\x94\x9d\xa2\xaf\xa6S@\x86*#\xb9\x06|S@[\x84\xd2\xadZ\x9eS@\xfaJ-\xe4\xa1|S@\x1a\xfdj\x95h\x9fS@\xf2e\x87\xff\xdc\x97S@j\xfd\x0f \xc7\xa6S@h\x88m\x19"|S@I\xb5\x08\xe9\x9c{S@\x86\xd7\x9c\x19\x86\xcdS@\xde\xa9\x98"Q\xedS@\xcd\xd1\x0e\xc7\t\xb6S@\x83S\xf7|\xc0\xb6S@l\x1a\xc0\xe7\xbe\xeaS@\xae\n\x98\xdf\xbe\xb6S@\xc9\xf1j[\xf1\x99S@hn\xca\xf3@\xadS@\x02\x12dIG\xb6S@b\xc7q\x97\x7f\xadS@{\x0b\x1cMz\xa4S@p)\x9bO\xc0\x9bS@k\x9f\x81~(\xb9S@\xa49:\xd5\xca\x9eS@\xe2\x93\x89\xf0#\xedS@\x9a\xb9\x14\xa8l\xa7S@\xd3\x83A\x17\xf0\xb1S@o\xf4Yd9\xadS@*yC\x8d\xf1\x9bS@\xb7\x82[aO\xb6S@5\xabpA\x89\xb6S@S\xcd\x9f\xbf\x92!T@w\xd9\xfc\xd6{\x81S@\xe5\x17\x0c\x9f\xd0\x9eS@]\xd3+\xfe\xc6\xebS@\x1c\x95\xbf\xf6Z\x02T@\xc3G\xd0X`\x98S@\xfa\xec\xbe\xb1u\xadS@\xe5\x85\xad\x92\x9a\xb5S@\xeb ]\xc1\\\xb8S@^b\x1br\xd5\x04T@y\xbf_\x84\xd6\x90S@\xffj\xadB\xb8\x90S@(L4\xd5\xcd\xfaS@i\xdc\xfb\x88l\xb8S@\xab\xffe\x12\xd1\xebS@\xcf\xb7(\x15O\x08T@\xce\xb2\xf7\x8d\x9d\xffS@\x95\xff\xd4\x0eM\xb5S@\xd5\xcd\xb5\xf0u\x8bS@\xbb\xcf~\xc7+\x93S@\xe5\x85eR\x83{S@M\x91\xa3\xa7\xfc}S@\xe8\xd4\x9a\x13\x0c\x91S@x\x1dQQ$\xa8S@\xd7l\xba0\xab\x08T@\x1b^6\xfc\x94\xb8S@F\xa6\xa1b\xf0\xdeS@\xdd\xf6\xd4\x1aN\xa0S@?\xfb\x98\xab\xc9\xa1S@\xf6\xd1\x81+\xff\xb0S@\xd5\xd7\xdb]\xe9\x9aS@\x01W\xb7\xbb\x04~S@\xcb\xef\xcf\xcc\xd6\xb7S@\xe9\xbfz\x994\xdeS@\xb3\xbf\xe5p\xd9|S@h2\x8e1\x80pS@\xb2f\'\xeeh\xefS@\x9d\xbcy\x94$\tT@M\x1aK\x19\xdc\xa5S@\xdf\'\xd3\xda\x9a\xe9S@\xc1\xba\x19\xa5\x05\x99S@/x\x99X\xc1\x9eS@Y>\xcd\t\x18\x81S@Q\x13\xd4\xc2\xf1\x9cS@\x11k(\xe4;\xb7S@7`\xfb\x15\x82\x99S@GK.\xabq\xe9S@OcW\xfb\xc9\xd7S@_I\x08\x9b\x0c|S@$\x9b\x9a\xff\xc1{S@\xb1]\x1d\xa5q\xa2S@\xaf\x03\x07\xbf\x8a\x93S@\xc7\xc4U\x8a^\x93S@\x85JX\xf3\x81\x99S@~\xfceBrxS@\x89\x8e\xe7\xb1\x16\xb0S@>J\xde\x00\xec\xabS@l\xe1\xc6\x05\x07\xeaS@H\xd3A\x1e\xaf\xd7S@\x80+\xc6\x89\x81\xb8S@\x9e\xb9\xd3\xc9-\xa0S@\xbd\xb7Ze\xa0\xa1S@\xb1\xfe6\xdd\xca\x98S@B\xe8Gu\xf7\xafS@\xb5\xf5o++\xb9S@p\xcc\xb8|\xd1 T@\xd5\x1e\xd5`V\xdaS@\x18\x9e>\x0bp\xafS@\xd5KJ\x89\xdf\xadS@\xb8n\xd1\xe6\xf1\xabS@\x11\xcbX\x15\x93\x9cS@\x12\xae{\x85\x80\xb3S@eB`\x8b\xe2\x9fS@\xd8*\xe6S\x18\x87S@_\x83mhL\xadS@f\x9b<\x04k\xb6S@\x9fJ\xb0\xcag\xb8S@\x8d\x04ajj\x13T@\x0b`tH\xa9\xafS@@#|\x81*\x94S@\x8f\xaa\xbce\xc6\xdbS@te\x83#\xcd\x7fS@\xcd\xee\x19\xd8\x1e\xabS@\x07\xa6\x03r)\xa5S@7W\x1d\x17\x0c\xdcS@\x80\x1c\x9b\x8b$\xb6S@\xba\x87{\xf3\xea\xb7S@\xe3\x15\xe1\xfdi\x00T@\xa7g\xd1!\x84\xa2S@\x97Dn\xb0dwS@\x9f}|n\x96\xb1S@49 0LyS@\x1f\xe0\xb0Ny\x9cS@Q\np\x94\xee\xb5S@aR\xff\xa6(\xa2S@\xcd\xbd\xd6\xf0\xd1\xa2S@EX\x99G\xc5\xb2S@\xb9\\KV\x0e\xb7S@\x03\xb7\x97P^\xabS@\x9b\x85t\x0c\x12\x01T@Ddu\xd5$\x00T@\xe0\xc9|\x1f\xa1\xb5S@\x94\xd4\xd7\x18\xdf\x87S@\x02\x9b\xb8\xc8\x08\x84S@c\xa9\x11\x8d\xb9\xf6S@a\x0e\xf1\xa7\xc0\xb2S@\xd4`#\xbag\x02T@\xee\x9c\xd0\xee\'|S@ \x029b\xb7{S@\xa6a\xc74\xfc\xb7S@\xf6\x99~\xb6\xb6\xa8S@\x83\x07\x0b=\x15\x84S@[6\x92\x19\xc3\xb7S@\x9a\x1bJ\xa1\xf3\xdcS@X\xa0\x08\xd2*\x9bS@\xb1\xf7\xf9\xbf\x96yS@Q\x84\x0c\x95d\xb2S@\xac\xcb\x17\xafP\x95S@\xc0\x9d\n\xb8\xd8\xb2S@\x86\x1dN\xc1\xa1\x9dS@\x97\x1d\xae\xd0\x94wS@\x87\xb8\xaf^\x04\xa2S@\x89@\x86\x14\xb0\x7fS@]\x10\xa6\n\xd9|S@!g\xcd8\x17}S@\xc3=f\xc0U|S@\xa3\xeb0\x95\xe3\xd9S@\xf9@\xb7B\xca\xd5S@\xa2\xd4K\xde\xa9\xb2S@\xa3h\xb5DX\x7fS@\xb2l\x9f\x13\xe0\xacS@\xa6\x0b\xbd)\x81\xdeS@\xb2\xe3\x11\x06\x85\x00T@\xed\x8f\xf5\\kxS@\\\xd7\x90\xbd\xc5\xfeS@b5\x02|\xb6\xafS@>,y*\x89\x9fS@\x9eI\xe6\x83\xef\xb1S@\xd4o)\xbdQ\xb5S@F|\xe3\x8d\xfe\xaeS@!3+\xeag\x11T@6\n\xa3>WwS@\x88<\xdc\xd3T}S@\xf6l\xcc\x89\x08\x9cS@q>\xf4oc\xb0S@\xf01\x9cR\xae\x95S@\xe7\x87\xe99\xef\x9fS@\xeep\xc7\x82D\xffS@\xefRr0C\xb2S@\x15\x01C\xe3`\xb5S@l\x1bt\x8c\xaauS@\xd2`\xe9\xd2+\xdfS@\xec\x88[\xda\x83\x9aS@}\xecH/+\x98S@\x82\xd2*T\r\xabS@H\x11\t\xac\xb3\x07T@\x8d\xdfB\xe5#|S@O\x8f\xb7\x8f6\x81S@-\xb2\xed\x8e"\x9eS@\xdc_\xeb\xc5Q\x9dS@\xf51\xa7?a\x95S@A\xab#S\x15\x04T@s\x03Jn\x7f\xddS@\xda\x1dQ\xceG\x9fS@\x82\x00\xf8\x1b.\x01T@\xe2\x07\xd6e\xbe}S@_\x83L>\xe6\x9dS@Cg\xd69C~S@\xf8QV\xc82\xb4S@\xbd\xf2.\xb1\xd2\x96S@/\x9aVZ\xbc\x95S@Y\x95@9:\xb0S@\xce]mU\x7f\xe6S@s\xc3"\xe9\xff\xe1S@k!u)\xe9\xe1S@2\x82c\xb0\x0c\x9fS@\xa1\x0c\x87\xda\xcb\xafS@\xbaiI\xcb\x0f\xacS@\xb8\xa4z*V\xb5S@=\xfa\x0fT\x91\xb0S@\x02i\xb7\x13\xe1|S@\x8f\xed\xdf\xbdC\xacS@\xaf/4+\xc3|S@#\t\xdd\xe9C}S@\xc9tw\xbe\x90\xb1S@\x88\xfa\xa0L\xdd\xdfS@\xce~\xf3\xc0F\xb4S@l\xa36\xcb\xb8xS@\xa4\x91\xc1_\x05\x9eS@\xb2$\xb1\xe6\x13\xb1S@^t\xb1/8\xb1S@\xfbYQ\x96&\xb3S@\xa4\xc7=\xe9\xd4\xb4S@\xb3\xbd\x91j\xffyS@\xedM\xbf\x8e~zS@\xba\xde\xb3@\xc2\xd8S@2\x14\rx\xd2\xd7S@\x18\xe9\xd9\xff\x17\xb3S@S;\x01"4\xb0S@\xb5\xbe\xe9\x8f\x0f\x9cS@\x0e%\x97\xe4\x80\xacS@\xe1@\xf3\xa2>\xaaS@\xb2\xb1\xe7\x88\xd6\xb0S@\xe8\xf5!\xc9\'\xb5S@z\x14\xd8KY\xe0S@:\xd9\xd4(\xb5\x98S@\x17\xf8.\x0b\xdb\xdfS@\xc9*\xb7\x80\x99\xf2S@j\xb90Kl\x96S@\x9b\x96\x88\xe6|\xecS@\x8f\x7f\x01\xab\xee\xabS@>\xf0Vv\xc3\xabS@\xc8\xb7\x0f\xaeJ}S@\x1b\xf6OyW\xe7S@\xb4p\x91\x95\x87}S@\x7fU\xed6\xcb\x87S@U\x91\x9d\xe87vS@\xbb\xa6s\x1f\xa9\x9aS@\xd7e?\x93\x8b\x9fS@\\\xd3\xf9\xf1\xb0\x9dS@\x89T\xe8ZQ\x96S@ejNn\xe7}S@\x96\xfd\xa0\x8f/?T@x\xe1\xb9J-\xb0S@?n\xec\x82\x9evS@\xe4\x1d0$r\xb1S@\x18u"\n(\xe8S@\xc1\xd7\xa3{x~S@K[\xd6\xdc\xe5\x80S@\x13LKp\xca\xabS@D\x15\xd1FR\x99S@\x9a\x14\x924\x02\x83S@LY\xc8ED\xf2S@\x04\xad\xd8\xfb{\x02T@\x8d\x11\x97\x92%yS@7(\x15\x03\x19\xebS@\x86K\xd1\xa4\x9c\xb2S@EG.\xf2\xa3\x9cS@X*\x11E\xaf\xb1S@P\x12\xb6\xb5\x10\xacS@]A\xcf`=\xa6S@\xf6\x8e\xe5B>\xdaS@\xc0~\xc3\x8d@\xd8S@\xd3\x04J\x03\x08vS@\xc9|\xf0\x00\xd3yS@1\xa35?+}S@\xa2\x121\xcf\x89zS@Fl\xbd\x96\xc9\xafS@\xb4Q#a\x97\xb3S@\xcc\xe2\x15\x82\xd7\x96S@\xd7\x98\xb8\x03\xb8\x02T@\xbb\xe0_\xb5W\x02T@\xe6\x90\xfdW\xfa\x7fS@\xa5\xa1\x0bpQ\x9eS@(N\xd2\n\xa8}S@D\r\x13\xf1\x12\x9aS@\x9d\x03\x89\r<\xb2S@\xd3l\x8f\xe8\xecyS@\xe3\xce\xa4\xef\xdazS@\xf6UlR4\xe5S@\x0f+\xb7L\x99\xb3S@\xc0\xf8\x10\x1d\xf2\xb3S@@2\x18\xa8K\xa0S@x\xd0\x95\x01F\x83S@\xb4\xa7\x8eS\xa3\xebS@\xcf\xfa\xfe\xde\x00\xb1S@=\xb5F\xb7\xed\xdaS@\x98\xa5\x89/\xe6\x99S@\x088\x12l\'~S@\xf5\xc0\xa4Z\xad\xafS@\xd2\xa8\xb6\xd1T\xd9S@GZ\x00y\x89\x19T@,5\x83g\xc9zS@iC>\xab>\xafS@\x16t\xc7\x1a\xd7\xafS@\xe6EG\xacR\x97S@\xeeo\x02\xe99\xb1S@=[\x01/\xdavS@4\xf6\xc0m7\xa0S@\xac\xb5\x06\x9e\xd4\x01T@\xa8\x19\xf9J\xaf\xd6S@S\t\x18w\xb8\x9aS@\xab\xd1.\xfe\x9e\x18T@A\xbf\x81U\x10\x9fS@*\x8e\xcc\xe2[\xb3S@\xd3\x0c\xdc\x1d\xbf|S@P\x11\\\xeb\x92~S@O\x17\xc04\xd4\x96S@\xe5\x93\xfd\xc8\xa8\xdbS@\xc7\x9d\x9e(d\xe6S@%\x10\xa0\x16\x14\xdfS@oirk8\x97S@i3N`\x9b\x99S@\t\xff\xed\'\xd4\x01T@\x92\x17F\x0f\x8e}S@\x84\x98\xe0\xbd4\x7fS@3\x08\x1dv\xd1\x98S@\x01i\x1b\xaa\x98\x99S@\x11H\x19iu\xe7S@\xc6\xb0\xd9B"\xb4S@,\xfe,\xbe5\xa0S@8\xfe\x19\xc3\x99\x84S@;\xd4UBN\xebS@\x7f\xc3|\xc0c\xafS@+\x99\x03]\xd1\xaeS@\xa0S\x1a\x0e\xe7\xd9S@\x8e\x11\xc8\x81\xbf\xb2S@P\xf7\xce3\xcb~S@\x02J\xcd\x97\x89\x83S@|\xde\'\xf9\xeb\xd8S@bw\x12P\x96\xd7S@[\xb3}\xd0+\xafS@\xc3\x9e\nD\xd4\xe6S@\xed\x05\xb1\xe8\xf0\x9eS@\xdd\xc9\xb2\xfa\xa1\x01T@0\xac\'f\x9a\x9eS@\x90\x94Rc\x94\x87S@\x904\xf1\xfa\xe0\x97S@\xc3@\x0f\x99\x8d\xddS@\x0e\xbb\xc3\xb2F\xebS@\x88\xc7V\x87:#T@\x9aH\x1b3\x14\xb9S@\xee\xd2r\xe4\x86\xceS@b\x81\xc9\x1eB\xd5S@>\x89D\xf3<\xaaS@0a\xb5%\xb2\xd7S@:\xc9\\hk\xbbS@\x9a\x01C\x87\xec\x19T@\xc4[O\x02\xcc\xa1S@\x12\x9c5\x9b\x94\xd7S@\xc9\xd7(\xd0\xce\xa3S@\x89\xb0\xbe\xa0\x11\xb9S@\x10@0\x90\x8b\x81S@\x1f\xab\x87tS\xe0S@\xdf\x80dZ\x19\xc2S@\xd1_\xbc\xc6B\xd1S@\x86\xe5\x1d\xd0\xac\xe1S@\xa6&\xb5L\x1d\xc9S@\xca3\xa9+\x15\x9fS@E\x86\xd3[\xcc\xc6S@J\xebJ\xc9\xc4\xd4S@\xfe\x9c\x9c\x92\x8c"T@\x16\xbd\x0b\xfc\xf6\xb1S@8\x04g\xb6u\x00T@\xd1\x9b"\x97\x95\xa7S@\x97\x1ez\xbc\xa9\x99S@\xf3\xa2}\xc6\xd1/T@j\xac,A\xa3\x1dT@\xf8J\x0c\xee\x10\x84S@\xe9\xdd\x9e\xaa\xeaoS@\x99[\x04\xf3y\x96S@\x00\x8d\xb30\x90\xb6S@~\'g\x0b\xbb\xd1S@J\xd9\xc0\x15\x9a\xc2S@\xa0\xaf\xb8\xdb\xc2\x9fS@\x13\xb9\xd9G\x02\xedS@\xa0\xe9\x0c]]\xceS@W[\x0e\xd7.\x03T@\xac\xe2$\x7f\x8e\xd7S@\xfa>\x9d\xa4\xb2\xe6S@t\x17z\x08G\xbbS@ 1d~}\x97S@\xe8\xa4\xdd\xdc\xc2\xdaS@}\xb6\xcbk&\xb2S@\x0bL\n\xf5]\x9eS@\xde\xf8\xf6\x1f\xb5\xd6S@\x94/\xde4\xde\xdfS@\xe7\x15\xdf\xe89\xa4S@\xb8\x0f\x9dE\x9c\xb0S@]\x0f$\xac\xbb\xc0S@\x7f;;\x8c\xfa\xabS@\xacmd\x96\x96\xddS@\xa1\xf6\xae\x89s\xf9S@\xb8\x85\x83\xd9\xec\xd8S@\x94\x9b`\x966\xaeS@\x1a\xaaPT\xad\xb0S@\xcd\x87\xaa\x05S\xd8S@0\xd9\x85lQ\x97S@0\xbf3\x90~\xebS@<\xcb*_T\xd8S@\xa6@P\xb6\xaa\xfbS@lOP\xe0E"T@\xdf\xacUJ\xf2\xcfS@R\x96U\xbd^\xaaS@=\xe9\xd6C\xbe\xadS@\xb4\x9dy\x8d\xe1\xeeS@H\x98\x17\xe2\xf6\x91S@\xc5\x18\xe1\x88T\x82S@j\xd1R\xc2\x91\xe1S@\x94\x8d\xa6\x84\xd2\xe8S@c~\xe2\n\xdb\x87S@\xbf\xef\x97;\xb8\xd7S@\xa0\xb8\x8b#\xd7sS@N\x95\xd8\x82\x1d\xd9S@q|%\xb9\x0e\xe8S@br\n\xf5\xa6\xbdS@2\x8e1\xca\xef\xddS@\x8f\xf3;\xeb\xc2\x07T@\r\xa0[6j\x9cS@m\x9e/\xeb\xba\x1eT@M\xab \xf8\x03\xe9S@\x9b\x95U\t\xce\x96S@"\xd1\x0fE\x87\x99S@\xaf\x00\xee\xe2\x1e\xd4S@6W\xcd\x9am\xa8S@2\xfe9\xcb\x12\xadS@\x13R\xfb\xfa\x0b\xabS@\xdf\xb3a\xed3vS@\xbb=cB\x18\x1fT@)\xd3C:\x89\x02T@\xa8m\xcb\x9f_\x93S@\tX\x17\xf4)\xacS@>\xear\x84\xd3\x1eT@\xc1+\x16v\xb9\xb1S@\xf0\xbc\x9e\xc0\xae\xd3S@\x18\x9b\x7f)\x9d\xddS@*b\x90/b\x96S@%d\x12\xadC\xf6S@\x0f\x8e\x84q\x89\x9fS@\xfd\xb7`l\xae|S@\x82\xb1\x95\xbd:\xa7S@\x16oj\xd7e\xd9S@\xc5\xd8\x13\x9d[\xa4S@\n\x13\xb7N2\x9bS@\xbd\xaf\x80\xe2\t\x02T@\xe7\xe0\xd1\x15\xd1\xabS@\xd0\x9e\x93\xc5\x06\x99S@ -Ik9\x83S@7\x06n\xc0U\x99S@\xf23\xf4/\x82\x99S@y3\xd5\x9b!pS@N%\xefB\xac\xa6S@L\xde\xdd\xad\x1a\xc0S@\x08>8\xad\xbc\xa6S@k\x9d3l\xa8\xd1S@\x89\xbfH\xd2\x9c\xb4S@b7\xac\x7f\xb2\xa6S@>p\xe0x\xf0\x92S@\xc8\xb2\r\xde1\x8eS@BJH6\x91\xdbS@\x83\x9f:\xfc\xbd\xa8S@\x80\x8e\x8e#*\xb9S@\xf2\xb5j\xe5\xbc\x03T@\x96\xea(\xb2\x8a\xa5S@\xdd;\xf3hy\xdcS@Lt\xa8(i\xc8S@G\xd5\n\xbf\xf2\xb1S@\x11D\x87\xf9\x0f\xdfS@\x14\xfb\xd8T\xff\xd0S@\xddw6n3\x8eS@\x08\x83@NO\xbaS@\x04\x8bD\xa2(\xd7S@;` \xd9\xe5\xacS@X\x1a\xe7\x0cF\xa8S@\xf4\x07\xc4\x1f|\xacS@\x1c\x10\x95\xbdp\xa8S@\x178v\xab\xfe\x85S@\x84c\x06a\x13\x9cS@\x95\xa5J\x0bd\xb1S@\x1e?:\xd1\xdc\xf5S@W\xca%\x81\xae\xf9S@VR\x0c;^#T@\xca\xa9=\x91\xd2\x86S@\x99\xfdf\xb9\x88\xb8S@\xba\x87\xc4&N\xb8S@\xea\xb1\x8e m\xf9S@\xb9\x1f\xa2\x98\xde"T@V\xcd\xbd\x98\xe2\x86S@V6q\x14\x8a\xc8S@S\xc7\xaf\xfbYqS@?1D\x11D\xa6S@{\xedf\xab5\xb9S@\xe1\xb4\xc9\x8d3\xb5S@^\xa6\xd4l\x0b\xc8S@\x83\xeb\x18\xaa\xe5\xb8S@\xf1d\xd98\xc4\xb8S@\xcdL\xc9\xd4D\xb8S@\xcf\xd8\x05\xa19"T@u\xba\xc6\x90\xfb\x14T@ZW\x88\xeaT\xabS@/\x9e\x16aO\xb6S@\xa4\xa6\xd9\x93\x82\xc9S@u\xb5\xd3\xfd\xac\xafS@\xba*\x94\xc8\xad\xf8S@!6\xf3\xc6\xe5\xb7S@\xa5k0\xec\xbb\xfdS@b\xb3\x13\xa95\xbaS@\xbb\xd1]\\\x0e\xddS@7j\x18v\x95\xa4S@G\xc6\xed\xc6%\xb6S@7\xac\x078Q\x07T@0\xb1\xf3\xf0\xa3\xa0S@\xa0\xef\xf7\xf8S\xa0S@\x87\xd6\xe0\xc0,\xa2S@I\x8fJ\x96\xffoS@I\x9c\x8e\xc3d\xb6S@\x1bL\x88M\x13\x14T@\x0cqy\xc2\'\xb2S@+F\x05\xc9\x96\xd7S@lqR(B\xa0S@\xa92,%\x9b\xadS@\x0f%\x87]\xe9\xd6S@\xed\x16[Q\x0e\x85S@4\xcfZz\xa5#T@bx\xddVq&T@D"\xfc\x08\xd4\xb7S@\xa3\x19D\xeb\xe8\xb9S@v"\xf8\xeb\x8b\xddS@\x86\xf1\xe2\xb3\xea\xd7S@\x1a\x9a\x94\xd5\x0e\xd7S@\x14\xb5\xbb\x01f\x86S@\xf2PGv\x17\xa6S@!\x19\xca\xe9F\x98S@\xc9\xe2\xaf\xa4S\xa2S@Ux\x12V\xdb\xb4S@X\xbd1\x9d! T@\\\x01\xbda}\xb7S@\x89*\xd6\xb0\xb2\x13T@\xc0\xec\xde\xd0\x91\xb7S@\xc9\xe37\xe4\xa7\x95S@c\x89\xef\x9c:\xb0S@g\x07\xd1\x8c\x94\x9bS@\x9f+\xe6\t\xfb\x9eS@|\xf89\xd3\x01\x86S@\x9b\x11z\x02U\x89S@(1<Bv\xb3S@\xf1\xb5r{\x1a\x86S@\xdd\xef\xdf$v\xa3S@\xae\x1f\xbd&\x15\xa5S@&[\xa1(\xbe\x84S@"\xf6.Q\xa7\x9fS@\xf6\xa4\x07\x97\x0c\x84S@\x82\x05;\xd3\xc0\x85S@\x861\x15\x84\xdf\xb7S@f6\xda\x84Q\xf6S@^<}\rG\xdaS@\xe6a\xe4\x12_\x9dS@\x89\xae)\x08^\xa0S@\x16\xc79\x8f\xb9\xf6S@\xd2\xd8\xf1{\xd2\x8aS@H\x18\x03V\xcd\xaeS@^\xc8\xf2|\xe4\xf6S@\x15{v\x83.\xd5S@-\xf1Y\xd2O\xfbS@\xe5\x00P\xd6\x15\x85S@\xa0V0\xe8\xb0\xb7S@K\xa7\xd0\x1a\xf5"T@\xc69q[\xae\xdcS@\xcci\xb3\x8d9\x02T@\x1e\xa3!\x81\xac\xa0S@5eH\xe6G\x8aS@\xc7J}[\xaf\xb3S@\xcbc\xd3+\x15\xb4S@b\x14s\xeb\x7f\xf6S@\xd0\x91\x8e\r]\x95S@\xef=\xb9\x8e\xc9\x9bS@\xdf\xca\xa8\x81O\x84S@\xcf\xb3\x0b#\x88\xb8S@\xf5W\xaf\x82\xe5\x85S@?4\xc4\xf5\xc3"T@\xd8\xbb\xa3\x0b\xce\x9aS@\x89\xf0\xb9\xd5\xf7\xdcS@\x8c;0\xeb\xdd\xdcS@\t7\xc2\xa2\xb7\xb8S@8\x0c\x7f!\x87\xa8S@\xefG\xf36\x1d\xd8S@\xc6#\xbf\x93:\xa5S@4\x10\xd6\t3\xd9S@\xfba\xea:\x91\xf6S@\xc1\xbep/`\xb4S@Y\xd6\xc4"J\x01T@K\x08\x13g\xa9\xd9S@g\x14\xeb\xe7\xbd\xb8S@p\x8b\xf3\x96\xbe\x88S@\x9c\xb5\xba\xfd\xba\xa1S@\xbeq\x9d\x182\x84S@\x1dp\x93%\x0f\x89S@\xdf\xa6\x80\xfe\xa1\xb6S@7\xdb\xdd\x07g\xd6S@\xa7\xcf\x07s9\xb9S@>\xc2X\xbf@\xaeS@\x914\x95\x88^!T@a\x9c`\xf2g\xb3S@\xcf\xf1a\x08\xb9\xfbS@\xa3\x86Y\xec\x85\x83S@\xbe\xfc\xd4\x03\xeb\xadS@\'\xa8\xc6\x9ee\x85S@!k%dx\x8dS@\x0c9\x0b\xfc*\x9eS@\x947\xf0?h\x9cS@1\x13\xef\xe3L\xb8S@\xc9o=>cAT@\xda\t\x93\xe3\x1f\x8eS@\xa7\x1b\xe3;\xce\x8dS@<\xf6\xf2\xbeP\xbaS@I\xa3\x8e/\x93\x1fT@!\x0b\xaf\x8a\xc7\x96S@\xb6\rbO\xae\x95S@\x9f\x930\xeb\xeb\x1fT@I\x03\xd7\x7f\xe4\x89S@\x10XD\x97\x8b\xbeS@\xed\xf0\xbd\xfe\xfe\xb7S@\x1c\x81\xb9\xec\x85~S@\x99LA\x83\x93\xb5S@"Kd7/\x92S@w\x9b\xf7\xc0\x05\xc1S@\xad\xbf\xe8M\xcb\xa0S@\xe9\x0b\x1ez\xab"T@\x9b/\xf0\x9b\xe3\xb7S@FrP\xe7\xe7\xabS@\x1e\x83\xd5\xdeQ\xd8S@\xaay\xe0p\xec\x1bT@/h\xc2]#\xaaS@\x82\\\xa8\xd32\xf7S@\xf0\n%\xd1\xd5\x82S@\x0b\xd4L\xe4\x93\xd7S@jP\x95\'4\xb7S@$&"\xb5N\x98S@\xf7\xd3\xfc-\x12\xb2S@\x11\r\xfa\x90Z\x84S@\xab\xfb(Z\x88\x01T@\xccT\xe3Z\xbc\x90S@\xce\xdf)\xe7\xaa\x90S@\xd7(\x15&\xd9\xd9S@\xbe\x03\xd5{\x07\xb7S@b1\x9c\xf4<\xf3S@V\x9e\xf3Z\xa2\x8cS@\xd5\xa4\x08\xc1\xc1\x04T@\xd9\x1b\xd8\xc3\xa8\xf1S@\xe4\xa4\xd9\x00\xdc\xf1S@\xab\x06\x11\xfe\xea\xb0S@4\xb6\xbd\xd0\xf4\xabS@I\xce;\r\x88\xd9S@\x17\x90\xa7\x8f\xa6\xc1S@\x1c\xfe\xf1\xa3`\xbaS@\xbeOl\xddN\xf9S@O\xf5XS\xf4\xecS@v\xa0<q\x83\x85S@\t_\xd4-L\xc0S@\xb0\xd9\xfem\x93\xf1S@\xf2M\xabI|\x80S@O\xdf\x9ea} T@$\xa4\xb3\'M\x9fS@\xff\xea9\xc6\xcfyS@\x8f\x01|\xb2[\xcdS@\xb0\xdc>\xf4M\x80S@\x0e\xdb\x86\xd7\x00\x85S@.\xe5\xb9X9\xa0S@1X\x18\xf7\xa0\xc0S@\xb8\xb2\x08Y\xa2\xb6S@\x9e\x86~\x987\xc0S@\x93\x9d\x1e\xc1\xb0\x84S@\xb3P\xbb\xc6\x1e\x8dS@ \x15\x99\xfd\xd8\x95S@\xf6=\xd9\xb9\xea\xf0S@\x07\xf9\xbe\xbdb~S@&q\xc2Xi\x8bS@%\x15]\xe11\x94S@\x92TQ\xf7n\xf0S@\xe8:C\x1e\xf8#T@\xe6\xc2E\xad\xb0\xa2S@\x93\x07\x16\x9c\xf7\xfeS@\x08&\xd2cb\xa2S@\xdb\xfd\xc3C\xdd\x9eS@@\xb9\xcc}g\xb2S@*\x08T\x8a=~S@\xcf9\xe6\xcb\xad\xaeS@\xb8R7\xa4\xf1\xaeS@97hz\xc5\xa3S@\x8fa\x13BD\xb5S@+\xe6\'\xf3\x94\xfeS@A0\x87\x8dK\x9fS@-\x14\xff|\xf1\x8cS@6\xd1\xf6\x1a\xbb\x04T@\x83\xd4q\x94h\x9fS@\x19K\x87\x01IzS@?\xc9\x1a\xd0\xe4wS@\xb0\xac\xcb\x08\xfe\x9dS@\xd2\x1cw;\xef\x9bS@R\'W/\xe6\x87S@\xaa\nS\xdd\xae~S@\xb0<\xb0m\xa7\x8bS@9\xc0\x97a\xa8\x95S@\xb5\xb2\x0e\xb6?$T@\xf7\xdd\xc8!\xb9\xf3S@8\xa9G\x9c\x94\xa3S@\x13\xefkL\xe6\xc4S@[\xc9\xf6\x1b\xf7\xb1S@\xad\x10\xea\xac\xef\xb4S@\xde\xa6\xa6/\xe1\xedS@\xa6\xea=\xbc-xS@~D\x8a\xe7\x14\x92S@\xbf\xaa\xc9<\x9f\xdaS@\xeb\xd8\tA[\xd5S@\xa4\x98P!\r\x81S@\x0b\\\xf6\xd3P\x83S@\xaf\x85\x13\x0c\x13\xa1S@\xffL+v7\xb5S@hwR\x1ej\x88S@\x1b\x92e\xef\xb9\xb0S@\xc6\xfe\xcf\x7fCkS@\xa6Z)%\x81\xeeS@\x13\xbf\xde@\x1b\xbeS@\xf5J\xd7~~\xaaS@0\xa5tq\xab\xffS@\x86\xdc\xc1\x8f\xa5\xeeS@\x0fs\xbaHv\xbeS@\xaad\x86\x17[\xa0S@5\x81\xf01]\x92S@\xe7\xad\xfd\xca\rzS@\xea:\x19,`\xa5S@\x02\xa5\xac\x80\xc8\xd4S@\xef\xbeO\xbe\x9e\xd7S@\x10\xd8fe\xf2\xc5S@\x9eR\ra\x8c\x94S@\r\x15\xf3\x1cX\x81S@\x8b\xa6\xb9\xeb(#T@\x93\x9e\x99\x0e\xc7\xedS@\xc1\xedYu\xdb\xedS@<l\x0ee!\x81S@S(\xc4\xd7N\x9fS@o\xcaj%\xc6\x88S@h\x7f\xa5\xfdb\xd4S@6q\x0c\xf6\x00\xa9S@h\xcc\x89&4\x9cS@P\x12\x9e\x16\n\xa0S@y\xfe\x1dD\xe0xS@ip\x05x)\x9bS@|\xd5W\xfa\xc1zS@{\x9d#\xf3)\xb5S@X\x9e:{\xaa\xaaS@U\xf7\x99u\x84\xb5S@\xde!\xe9\x85\xfa\xaeS@\x83~\x84\x97\x1a\xa5S@\r\xc8Ux\x16\x8cS@\x10\xc0S6+!T@\xbf\xdb\xb1Ob\x9eS@^\xe5\\\x85\x87\xdbS@^D\r$\xf8\xa0S@\xc5\xfcdZ\xf1\xecS@\xf5\x0c\xbe\xe9\xad\x7fS@\xaeK\xc2\x80\x96\xb4S@\x06j\x83\xe6f\xedS@\xde\x00$D\xc2}S@T\x0cBK\xbf\x17T@\xda\xfag\xaa\xa0\x17T@\x92\xcb\xaf^\x87\xb1S@R\xb7r:F\xa0S@-\x04\xbat\xd4\x9fS@\'n>R+\xeeS@A\xfcdC\xa3\x87S@@\xf0\xd6\xc5\xc4\xb4S@q\xd2\xf4\x04B\x8aS@\xe0\x82m\xbb\xc4\xccS@\x8d\x9c\xdd\x18\xf6\xd3S@\x83A\xab\xb6\xc4\x9fS@\xaeR\xd1\x93\x9d\x17T@\x18\xf0\x92q!\xa6S@\x84B\x81/\x1f\x14T@\x94.\xcc\xb2\xa0\x81S@\\\x18\x9a\xc7%\xb1S@\xd2O\x87\xc3o\x96S@\xdf\x13\x85\x13\xa5\xb4S@\xda\xe86\x930\xb5S@\xd7(2M\x12~S@\x1f_!\x90\xc1\xebS@\xc6\x90(N\x12\xdcS@\x85\x7f&UF\x87S@\x8a\xber\xe2\xed\xeaS@\xfa\xf4\xedj\xb8\xa6S@\xe9\xd4\x18\x8d\x8b\xa2S@\xcb\xe1VX\xad}S@(\x9c!\xe7\xf3\xafS@\xf2\x13~\x12\xaf\xbfS@.\x11\xa9\xd35}S@\x03\x83#\xa4\xcb\x9bS@\xb4\xc0\xb4\xdet\x9cS@nX\xee\x9a\x0f\x8fS@\x9b\xa8]J\xbe\xc9S@wa"\xa7r\xbcS@\x82\xbf\x010A\x99S@c;\x81\xee\xa2}S@V\x89\x96\xd5\x1b\x93S@\xa9b\x8b\xe0\x7f\xa0S@xo\x8b\x15\xb2\xa0S@\x19\xce;\x90\xf9\x99S@\x0cj\xfd?\x03\xc1S@x\x19\xfdqb}S@\x7f\x8d\xcb\x88R\x7fS@\xe1\xe8\xe2n*tS@\xd3\xe0\xbb\xc8m\x80S@\xd3w\x16\x97\xd0\xa2S@\xd0\xf5\x14&\xdd\x86S@\xa0\x8ck?\x87\x9fS@|\xd1\xb5\x82\x84\x8aS@\x9a^\xfd\xb6\xc6\xbcS@6\xb3\xe7\xec\xe9\xffS@#\xbbIW\x8b\xdfS@\xd9I\x0c\x16\x80\x87S@\xb1~\xa9\xe6M\x96S@`\xaf\x8d\xaa\xaa\x9eS@{\xbez\xa7\x9d\x1dT@C\xfd\x84\xc11\xd3S@\x0c\xb6&\x00\xbf\xc6S@S\x82K~\xb3|S@\xf6tj\x16\xec\xbcS@\x84\'K\xb3[\xabS@\x8c\xee\x1a\xad\xa6\xaeS@\xa8\x9a\xf6\xac;\xabS@\xb8\x1a\x95\xef\t\xb1S@B\xfaz\x1b\xe8\xa2S@X6b\x13\xd8\xb4S@\xe4w\x03\xfd\x7f\xe9S@\x030\xe9x\xab\xb1S@\x0b\xc2\xe4e2\xdcS@B1\x99,\xe4\xd9S@\xec7\xd4&\xa0|S@\xedj\xa6=ttS@\xdb\xa9\xb0\xe5H\xb0S@\x18]\xa9yg\xa9S@\x0f_\xa6g\n\xeaS@\x8egO\xcfD\xa5S@\\\x84\xa4(\xfc\xa9S@\xe6di\xe7\xaa\x8aS@\x02\x99\x89\xf3\xa9\xa5S@-3\x01\xc1\t\xafS@\xec\x9a\xae\x02|\x83S@c\xd1\x0c+\xf1\xc0S@\xea\x9f\xbb\x86G\xd2S@\xf2\xb7w\x9a\xb7\xa3S@\xfcy\xc5/\xc2\xbdS@\x04\x1fw]#\xa0S@\xd3\xd5\x07\x93\x10\xabS@\x15\x14\x0f\xbc\xef\xd4S@t\x82\x06\xe3\xc3\x11T@\xdf\xf3\x9b\xd0X\x12T@\xd9\x15F)\xd8\x9bS@\x88WVvY\x88S@\x88\x83\x07\x98\xf4\xafS@!8\xad\x9eN\xb4S@\xeb\xd5g+\x17\x7fS@\xc8p\xcc\xd7t\xe8S@<\xdb\x1d\x12\xa0\xcaS@\x1c\xa9\x19\xceR\x98S@q%\x8d\x90\xdf\x00T@9\x0c<\x83\x15\xa7S@\x0e\xa5xk\x02\xb4S@\xe2d\xfcd\xb1}S@\r\x8b\xb3B\x9b\xb3S@\x10\x17\x9bty\xc2S@\xa9Ij\x1f^\x8dS@\xf9\xb6\xe9\xca;}S@9\xd0\xd7`L\x1cT@w\x101\xfei\xbeS@Ok\xfc\x01\xa4\x1eT@\x19,\x82\x97}\xe7S@Az\n\x0f.\xadS@\x9f\xd5t\x9d"\xd7S@O\xa7\x8cgL\xcaS@`f\xb8\x9c\xa2\xf6S@\x82\x08U\xbc\xe9\xc2S@\x92A\x97\x93\xef\xd4S@^mR\x88\x81\x02T@l\xcb\x9b\xaa\xc6}S@\xcbV\xe0|}\x7fS@\xb1\xab\xe9\x97T\x9fS@O\x1a8"\x17\x9aS@\xcb\x8e\x1f\xd3\xaaxS@\x01\x85\x04f\xf8\xc9S@\x81\x13\x02\x0e\xbdzS@\xa1?\xe5\xa5\xb0|S@\xf1\x14\xdc\x89\xd4|S@nX\x98\xcf"\xf6S@\xf3\x1f\x12\x8e-~S@G,\x1d\xad\xc9\xc9S@\x05\xa6/\xb1\x10\x02T@\xba\x0e\x1d\x87\x0c|S@\xea\xdd-\xcaW}S@\x9a\xa4\xfe~h\xa6S@\x12h\x95G\xe9\xa0S@\xdd\x92\x19\xee@\x99S@w\x92\xb1x\x85\xa5S@\x87e4\x9c\xab\xa5S@\xe5\xb5;H\xa7{S@D\x02\xea\x12\xfc|S@\xc8 hT\xa6\xa9S@\xa0\xeb\xac:\xf2\xa1S@(!/\xcd\xec\xabS@\xac\x8e\x81`\xaf{S@>\xb9]d\x8e\x97S@\xa9d\x88\x1d\x11}S@\x19\xbf\xe3 \xfb\xe1S@\xa7\xe8\xa2\xccj|S@ 8\x13R$vS@\xc0g\xd2\xea\xad\x9bS@i\x1b\xbd\xbb\xb0|S@\xb9-Z\xb8\xbe\x9bS@\xde\x08\xb0\xd8\xe3\x9cS@Z\x07\xec:\xa6\x02T@\\\xccz\xcfR\xafS@O\x83\xb2}\xe7\xa3S@5\x0f\xd0Hu\xa5S@{\xd2\xaa\x1f\xbd{S@_1\x0f\xbc\x04|S@\x1e\x18\x9fO\xed\x8bS@\x0f\x0ex\x9d\xc3\xb1S@6\xce\x1d\xf2\xe1\x9eS@\x1chS\xe7\x13~S@\xd9%?\xa6`\xc0S@\x04\xda\xd7\xf8\x8d{S@\x12s\x87"U\xa9S@\xa8\x01D\x8f\xcc\xb0S@\x0c\x1c\xdc\xf2\x8f\xa0S@\xdfk\xdaH1\xefS@*\xa6uC\x96}S@\xa9\x90>\xe6\xc4\xc8S@B\xfd\x15\xdd\x0f\x04T@\x1e\xd8\x02\xd1\xb6}S@\t=\x12\xc2\xb6\x96S@(\xe1MWY\x9dS@\x1e\xca}\x9b\xe1\xe6S@\x0e\x94\xeb\x86\xa1\xc6S@\x96\xa7\xb1\xe4\x99\xa0S@\x12w\xef\xaazyS@\xb4\xe3\x0fj\x8b\xaaS@\xfe;\xc3\x07~\xecS@\'\xc6^\xef\x88{S@\xc2\xe2\xad\xf3)\x01T@p\xb6~\x01\x17|S@pv\',\xe1\xdfS@r\xf0@\xde\xc9\xf2S@;~&E\x1e|S@\xaa\xb9\xd7\x19k}S@\x87\xfb+\x94\x89\xa9S@\x96\xb8@\xa1R\xc1S@\x83\x97C\x93\x8e\xc0S@\xf4\xc9=}\xd3|S@\x93/YMD\xaeS@,\x925\x8eS\xa3S@Pg\x89\xa3\xb0\x11T@\xd8\xf7_\xa7\xdczS@+M!\xe5\xe4\xcfS@\xe7\xa5$\x0fx$T@\xe1\x90Qt\x96{S@\xc3\x83\xa9\xbb\xf7{S@\xd6\xbb\xc4\xed\x81\xacS@\x87\xb8\xaf\xe1w\xc1S@\x88\x96\xdb9\x98}S@c\xbc\xac\xf3\x1f\xafS@\xe0\xee\xc4\xae\xf4&T@\x08<\xca\xd7,\xc1S@\rf\x9e\xe9\xd8zS@\xdb\n`]\x0e{S@A\xb2\xc0S\x91\xb0S@\x9b\xee\xde\xf19\x02T@\xe5w\xc1\x98?zS@u|\xedilzS@x!\x0f\x08\xab\xd9S@\xb8\x01 .\xfc\x1fT@\xe3\xaf5\xc7\xba\xc4S@\'\xfcN\x1e\x16\xc2S@A\xff\x1f\x83\x0b{S@\xdb\xa7sc^~S@>\x905\xeb\xea\xa5S@w\x16-&\x98\xc7S@-@\xd3UF\x97S@4n\x96\xc4\xf6yS@2h\xc3\x03^yS@.A\xa733\xabS@I#\x9c\xa6>\xacS@\x8bZ\')_\xc9S@\xeaMU\xad\xf0\xc7S@\x02z\xb8\x9d\x8dzS@Q\xf4\xb6NH\x1aT@\'|,\xb8z|S@as$\x06V\xacS@O\xe6m\xd6\\}S@\xc1\xef\x90\x90b\xbaS@\xd3\xf8\x94\xb3\xd7yS@\xd9Ez\xd3\xd5\xcdS@\xf7<\t\x86\xb7\x83S@\x004\x03\xa4\xc1\xacS@\xa5v\xd0\x87\x85\xa6S@h\x99\x96G_}S@\xf6\xff\x8b\xfeh~S@\x90\x0b\x8cn\xb8yS@\xb8\xf2\x02\xf2\x94\xcdS@\x8c36\xa7!\xa0S@;\x90\x1f\x18+uS@a.\xe7\xcd\xd1\xa1S@@\x86\x10n\xa7~S@\xb9\xb5\xad@\\zS@&g^\x8bt\xe3S@|h:\x83~\x01T@\x07\xafY\x080vS@\x93\x00uYmzS@f\x83J\x17\x7fzS@\x00\x10>\n\xaf\xcbS@\xeac\xf1\xaeO\x8eS@\'\x99\x16\x17\xfd$T@\x183^\xb6_\x9dS@\xd5\x89\xe9\x1f\x98zS@9\x08"FN\xa0S@\x8b\xb6\x0b\xa6\x88\xa7S@\x95+b\xf5\x06\x9aS@\xba\xd4\x978=zS@\x82\x89\xa5\xc3\xd3\x99S@U.MVI\xcdS@"o\xeb\xac"\xa0S@Yj4\x96\x06\x9fS@J\xe7\xf4\x04\xdf\x9bS@3\x0b\xae\xb9\xac\xc8S@\xca\x11\x8b>\xfc\xacS@)\x83\xe5\x94\x81{S@\x08\xd9\xc5\nT\xaaS@\xd7\x89%\xb5W\xe6S@\xc3\xeb\xc4$\xab\xabS@\xb2}\xa8U\xe2zS@\x02J\xc1\x18C\xd9S@\xa0)\xdc\x00\xa5\xd7S@\xf2\x14O\\\xec\xccS@\x1e\xfe\x86\xf6\x08\x9fS@396\xa0\xad~S@\xb5MF2IwS@2A9\x9f.wS@\x0fR\x8ee\x8f\x9fS@\xcaNq\x8e\xb5\x94S@lS\'k\xad\x01T@\x9a\xc7P\xd3*\x91S@C\t\x87\xcb\xaa\x86S@8\x9a\xabY\x96\xc8S@{\x9e\xc6\x84\xf6\x82S@\xc6K\xbag?\xa1S@\x01\xfaU\x96\xe0\xebS@6\xa5\x0cm\xfc\x00T@.-\x94\x8fg\xc7S@j\x02\xe1\xf2"\xc9S@\xd8\xc1\x8e\x0c\x87\x87S@6\xfa\xed\xa8\x83\xe3S@\xe1\t\x87\x9fY\xb2S@\\*H\x0fu\x96S@\x12\xf3\'\xa4+\xd1S@\x0c\xde#\x13\x93wS@\x8c\xe4D\xca\xa6\xd9S@\xe9\x93~\x83\x11\x97S@\xa4Q\xba\x87\x0fzS@\x89Oe=~!T@\x18\x15\x11\xda]\xa1S@\xad\x81lJ-\xb0S@j\xd5\x8a\r>\xa5S@\x0fK\xe0\x11\x80\xc7S@\n&ts<\xa7S@\xf5\x89C\x92\xa5\xaaS@\x98\xe8]\x9d\xa9~S@h{\x7f\xb8\xe3$T@\xaa|\x9e\x92\x84\xacS@\xde\xb2.\x97\x13\x9fS@\xee\r\tqa\x91S@\xe8$\xf7\xcc\xec\xb1S@&\xaap\x18\xde\xabS@\xaci\xa9V\x91\x13T@\x03\x13B\xbb\x91\x9aS@:\xf7\xde\x86\xbb\xabS@\x08\xce\x17[\x18\xccS@p:\xd1\xe4\x16\x99S@\x8a\x99T\x99\x98\xdbS@\xa8\xb2J\xbc\xf0\x00T@\x1f\xd1G\xc0\xd3|S@n+\xa2Q\xd8#T@\x149\xbeQV\x9bS@\xf3\x1a\xe2\xacA\x97S@\xfb\x1c\xa4\xe6*yS@\xcb9\xff\xc6\xa3|S@\xb5\xf3\xdc{\x8e\x1aT@o\xf2\xb3\x08j\x02T@\xed|d-\xbb\xdbS@\xc7\x89\xcf)\xe0\xcbS@T"\xdf\x11\x11\xabS@\xc1h\x8eA\xe8\x95S@\x99z\xf8\x91\xe4\xabS@\x87I\xd1\xae\xcd\xa5S@\x98\xef\xf2\xb6\x88\xa6S@V\x9c_\xfdB\x1aT@;\xc2\xefx\r\xacS@\x9b\x82\x187\xf0\xd9S@G\x1e\x92\x1b&\xdcS@\xec#>\xde\xaf\xb1S@*\xce\x19\x8e\xbf!T@\xca\x08\x95EJ$T@!\x94f\xee\xee\xedS@i\x12\xf0\xb0\xfa\xcaS@-\x19X\xee\xb7!T@(\xb0\x9b-\xa0\xc8S@\x126\xce]\xfa\xa3S@\x15\xbe\xa8\x15\xe3\xedS@[$\x1b\x0boxS@\xd8\x9e\xfa\xcee\xb0S@!\xd7\xb5\xdb\x8d\x8fS@*&F\xa3H\x8fS@s\xb2\x9a\x9f\xa7\xa6S@\xd9\x9b\xfe\xc2~\xc7S@!\xfe2r\xe8}S@A\x98\xa3J\xe4\xb9S@\x83\x84\xf8\xb2\x98\xedS@\xe2\xd7\x06\x97jpS@\xe8F\xf6\x1cx\x85S@tM/iA\xdaS@\xb5\xb7\xf8\xcd\x01\xd2S@ia\xfbW\xa8\xd2S@\x10\xb3j3\xf6\xb1S@\x05\xda\x07\xac\xf1\xb4S@\xb5\x05\x96rg\xdaS@\xcc8j\xc1E\x03T@\xbb\xb8\no\xc7zS@\x86\xd65p7\xa9S@\xe0 ?L\xb9\xacS@\xfd\x9a\xb1i\xc4\xa1S@\xc2\xbd9\xc4\xf5!T@\xdcf\xae\x07\xe4!T@\xe1=\x85\x99\xfd\x94S@\xe90\xe4\xcf\x8c\xedS@\x9cu\xa2\xdc\x08\xb9S@\xf7\xf78\x13\xee\xa4S@O\xd6\r\xfeS\xa4S@K(\xefo@\xc8S@\xd4\t\xce\xd5\x80\x9cS@U-\x9a\xa7\xcd\xdcS@F[\xa3z\x8dkS@\xa4\xbf\x19\xc4/\xedS@\xd5\xe2\xf6\xae\x19\x87S@\x9fHR\xd1Z\xa5S@\xef\x11\xbd\xa8!\xdeS@\xbd\x1e\xa2\xfaswS@\x8c\xb86\x93NsS@8=\x8d\x1f\x9d\xb9S@\xf3fi\xcf\xb5\x95S@\xf1\xd3G\xdb\xb7\x9eS@\xb2\x95\xbbC\xd7\xfeS@\x94(\x05bh\xc6S@\xef\x83\xe17 \xc9S@\x0c\x01\x9f"\x12\xbbS@\xec\xdd\x02\xa5ApS@\\&peL\x96S@\xf3C4g\x81\x94S@\xe6o\xf4xR\xecS@_\xc9\x02\xaf\x8b\xcdS@\xbal\x19\x05\xa1\xdaS@\xf9B\xbd9\x0e\x8fS@\xfcx\xd1l\x8e\x85S@(\xeci\xa5n"T@\x94\x10\xe1\x0c\x0b\x9dS@\x162\x07\x16\x1c\xa0S@\xe2W~\x92\xc8\x87S@\x03}Pt\xe8\x80S@\x1eW\x1a\xcd\xb1)T@\x83\x8cY\x99\xdc\xddS@Pw\xba2z\x9fS@\xd7\xe8\xee\xd2\xd4\xdeS@\x1a\xa6t\x0e\xa4\x9fS@9\x13b\x1f\xd8\xf6S@r\xc5.#\xb3\xc6S@\xbb\xe35)Y\xd7S@^\xba\xac\xa3\x87\xa1S@\xe2l\xa1\x15\xaf\xe4S@\x1ex\x1b{\xa5\xe5S@\t\xd6\x07G!\xd8S@q=\xd3$\xcc\x97S@\x1e\xe1\x11\x1d\x0c\xa0S@\x9d\x1e\x04c\xf7\xa3S@\t\x01\xbb\x11\xbbvS@Q0\x17I\xb3\x9eS@\x91\x9c\xba\x1d\xe0\xfdS@d\x07\xae\x05\xc6\x7fS@I\xca\xacN\x1f\xa2S@\xd6\xc9\x99\xe2Q\xfcS@\x13Z\xf5m2\xceS@\xb8\x01\x17\x13\xb3\xd6S@\xb50;\'\xcd\xdaS@\x89\x13\x8e\x0c\xf7\x9eS@\xf7<\x97|\xed\x01T@\x81ai\xdd\x06\xd5S@TnAd\x0f\xbdS@\xe8CP\xf8\x9d\xeaS@\xfd\xae\x13\xc7\xc1\xb6S@(\xd7\x86\x97\x0b\xf6S@_\x17\x84\xe9J\'T@\x83_\xc6"~\xdfS@\xef\x05\x898\x8b\x9bS@\xc3\xe6\x86\x1a;\x8eS@a]m\xd91\xedS@\x04\xdf\xf4\xdb\xa9\xd7S@w\x98\xf9\x80,\xe5S@\xa1\xa6\x82\x01i\xa8S@\xfe\xb6\xb9\x80\xc8\xdfS@\x8f\xf7\xf1\xbe\xa7\xc1S@\xfb\x9c\xdf\xfc\xca\x84S@2\xd4\xb6A\x9c~S@\x02=\x82\xfe \xdfS@\xe9\x83\xf2\x8d\xfb\xafS@\x0c)\xb4\xfa]\xcfS@\x86I\xca\xed\xa2\xacS@\x9d\x8e\x17{\xc5\x90S@\xddf\xb6\x0f\xbe\xabS@\x0e\xecDn\xc8\xafS@\xc2]\xe1Li\xacS@ox\xc4Ml\xcdS@\xbd \xcaw\xc2\xf2S@7@\x92\xff_\xd9S@\x18\x94\xc5\xe9\xd1\x7fS@~\x8b\x19\xb75\xb0S@\x0c\xf3@\xa4dwS@\x1d\xa6P\x9f>\x84S@P\x8d\x8f\xb65\xd6S@V$t\xf2*\xb4S@\xc9W5!\xdd\x1fT@\x8bq^\xfcpzS@7_\xc8\x0e\xa8\x97S@\xe3T\xbeb\xdc\xb7S@\x91\xf0\xb3\xcb\xfb\xc4S@m\'56\xc5\x89S@\xee\xfc\xd4m~\x8aS@\x19\r\x00v\xee%T@\x12\x9dM\xb9\xde$T@aQ\xa1%\xee\x98S@\xe8i9\x13\xba\xb7S@\x99mo\x9e}\x85S@\xbf\x8f\xb3\xaa8\xd8S@\xa8\xe3\xcb\x12\xa1\xa2S@\xd2\x8b\xf3\xd6\x17\xe8S@\x85x\x05\x07?\xecS@\xaa(M\xc1\x05\x91S@yM\x12\xf1\xab\x8eS@\x1bI\xe1\xc3\x7f\x9fS@o\xfbo\xe5!\xacS@\xf9 \x12\xbe\xe6\xf6S@L\xcd\xd1\x7f~\xecS@)\x1b\xf4$\x11\xabS@\xef\x93\x8fq\xe1\xb2S@]@m\xdbb\xd8S@or\\J\x02\x10T@\xa5\x13&\xd8<\'T@\xb9\x83\xb8`\x8d\x8cS@\xd3G8\x08\x1e\xcaS@\xb97\xf60\xde\xa5S@\xef\xa23\x02\x87\xf6S@TM\x1b\xfc\x8b\xc8S@\x9dPj\x8d\x9b\x9fS@\xd4\xaa\xc0\n\xa6\xc7S@e+t\xdfD\xa1S@\x0c\xebh\xfaK\xd1S@\xd53\xb0N\xe9\xd2S@+\x8bA#[\xe0S@;\x88aQ\xf1\x9aS@ \xd7\xeb\xe6/\xa8S@O\xe3\xb7\xfb\xa3\xa8S@\xf2g\xdc\xf8\'\xdaS@\x81\xa0\x1ff\x00\xedS@\x04\x96*`\\\xe0S@\x89\xc7+$\x9b\xc6S@\x01\x7fX\x9bG\xc6S@\x80/\x80\xaa\x05\xa0S@,\xee\xe7U\xb9\xbbS@V\x1f\xc7E|\x80S@\x95\xedE+1\x02T@e\xed b\x94\xa7S@4\rg\xa7\x07\xfdS@\x8e\x12T\xf1\xcc\xf5S@\xa0\x9e;U\xe1|S@`\x19\xa94\xc8\xd7S@9Y9g\xd3\x8dS@lb \xbd\x92\xfcS@\xa2\xda[\xdeI\xa8S@\xc6\x1b\xd1/\xc6\xb2S@\x80\x0f=\xb1\x95\xa9S@\xc6\xb5\xe4\xd1\xe0\xc4S@\xed\xef\xe9\x16^\xa4S@n\xed\x19\xec_\xdeS@\xed\x15\xfa\xce\x86\xa2S@\'\xb0\xed.\xe0\xdaS@\t)\xbdNI\xd9S@\xb3K\x88\xc4\xd9\xcbS@\xb6d\xd1\x8b\x0c\xbbS@\xf5\\\x8b\x7f\x90\xa5S@\x92\x95\xe4\xdb\x00\x93S@;\x8fr-G\xbdS@\xf9\xb49\xd9\xc9\xc7S@\x96_M)w\xb3S@l\x8e4\xd6\xdf\xe1S@\x0f\n\tl\xeb\x14T@\x83)w\xa4\t)T@\x1d6fy\x1f\xb2S@\xd3_\x95b\xd3\xa4S@cM\xa1\xaf\xf3\x91S@\xee\xb8JvR\xaaS@\xfc\xf4\'6U\xa1S@Rh\xc3\xb3\xd9\xefS@\x9d$0\xf2\x90\xc2S@\xe4>K\xba\x15zS@,\xe4\x1b<\xab\xcaS@z\xee@I:\xa6S@m\t\xb4\xc4uqS@\x0b>\xfb\xeb-\xcdS@\x82\xf2-5\xfb\xd7S@\xd29i\xe4\xd6\xdcS@\x14A\xce\x03\x80\x02T@p\x9f\x92\xc7n\xafS@\x074\x07@\xaa\x90S@\xc8\x96\t\x93J>T@\x93\xbd\x10J\xf2\xcfS@\xd2X\xe0\x14\xba\x07T@K\\\xdb>\xd1\xceS@\xc6\x97w<\xa3\x1dT@\x82\x17\x1b\xc2\xbf\xccS@\xbf\xf3\x07,\x96\xc8S@]\x00\xca\xe7\xb6\xc5S@\x1b\xc8\xd9\x95~\xdbS@a\xc0\\j\xe9\x94S@{\x16\xc5\x86\xee\x94S@0sIUZ{S@\xaa\xbf\x9eb\x1f\xacS@\xa0\x05 \xd61\xbeS@\'\xe1Xn\x01\x7fS@\x0f\xea\xa3\xdf\x01\xb2S@\xaa\x0e\x16\xb1#{S@j\xeb\xf9\x97\xe7\xe8S@\x00m\xe3a\x18\x02T@\xda=\xf2\xccY\xb3S@[\xe4\x17x\x12\xc9S@TE\xc6\x1e\xa7\xa6S@\x9d|\xc9\xe3\xb8\xa6S@\xf4\xd6\x18\x1c>\xf0S@\x0b\x07\xed\x87,sS@)\x0eMg\xc2\xd6S@\x88\x1bG\x8b0\x9fS@\xd1"\xdc\x16\xa0\x8bS@\xcb\x94\x9b\xebW\x02T@\xa0D\x89\n\x80\x88S@[:\x14\xf1\xcc\xc9S@\xd4\xd2\r\xcd\x1b\x83S@!\x85J\x8a\x95\xd8S@0v\xa2\x9e\x15\xd9S@\x83\xe3\xacty\xdeS@\x8e\xe8%\x00/\x91S@\xe03\xa2\x147\xb1S@\xdd\x8b\x84\xd3\xc5\xa1S@M\xd6\xc6\xe9\x83pS@,\xdeA2\x8a\xbeS@\xf1\x83\xdc\xcef\xdaS@6_\xcbZ\xb1\x14T@\xf2\x9d&\xabf\xb6S@\xfb>\xf5\xfe\xe7\xd1S@\x18\xc5b\x86\x84\xb2S@\xfe*\x88h\x94\xd6S@\x04Xn\xf2\x1e\xc1S@\x8e=\x80\xfb\xf2\xdeS@X\xd4N[\x81*T@\xb1\x85\xbd\xb7\xa9\xd2S@Zja\x91\xaf\xb7S@\x8bq\xfa/\xd5\x90S@I\xd5\x1fu\x84\xb1S@#\x93\xbb\xba<\xa3S@g\xa4\xabv\xc3\x9dS@\xba\xf6t\x18\\\xd3S@\xda\xdf"\xaa\xbb\xd4S@\x94\x9e8\xd3\x83\xc1S@ F`SH\xacS@\xa7\xc6\x10\xb7\xd8\xb2S@y\xc1i\xf1\xe0\xa4S@\xa5I\xacz\xbb\xdfS@A\x9cWW\x9f\xa2S@\xe8X\x85s\xc8\xbaS@%l\x11?\x94\x9eS@\xeca"\xb89\xf0S@\x10\x97\xe0\x14\xa2\xb0S@\xe4\xbf\xf3q\x08\xb8S@\x96$v\xbfF\x9dS@\xbd\xaaq\x9d\xa6\xaaS@\xca\xb8\x93\xf1\xb2\xd6S@&\xb9t\xe5\x0e\xa4S@p\xb3\xfe\x82+\x96S@N\xda\xd6\xf6\x86"T@\n\x0f\xc9q\xa6\xb1S@\xd6\xbd@:\x1f\xa8S@\xc2}Z\x106\xa7S@i&\xa6\xd9\xd3\xe8S@\x0fg\n\x87\xe8yS@\xb9~\xf3fk\xbbS@\xcd\xdc\xfd4Q\xbbS@\xd2\x1e\xb0`:\x97S@`\xff\xef1\x82\xc6S@\x94\xd9\x9a\xe3\xfe\xd3S@h>y\x92\x0b\xb9S@\x10\x8a\xc6\xa1K\xb4S@\xad\xae\x16\xe8\x1f}S@)%X\xd9-|S@\xac\x99\xadV\x93\x94S@\x1d\x99\xe1\xa2B\xc3S@W\xa1+\x97\xaf\xadS@\x08W7\x88\x99\xd6S@\x08T\xffB\x9f\xd0S@\x0f\xd4\xf4\xf4\xca\xc6S@$\xbf3\x92\xa0\x9dS@\xb2P\xe0h\xd6\xfbS@SW\xc7.`$T@7\xb5\xe7\xa1K\xc6S@\xc1m(\xae\xc1\xb0S@a\xf8\xb2\x98\rzS@\x02OK\x8cA\xbbS@\xd7\xbb\x9c\xd5!\xcaS@\xa8\x16tar\x98S@\\\x8e\xf9\x13\xc1\x89S@\xc0\xc0\xf7G\x9a\xf5S@\x8bC\xcf\x10\x04\x1fT@T\xcb:\x9d6\xc3S@A\xba\xf5\\\xaf\xc2S@\xa5\xbbg\x18^\x90S@\n\xfd\xb0\xb8\xf9\xa3S@\xe4\x97s\xbc\x9f{S@\xdf\x97\x03\xe7\x96\xd6S@&\xbd\x8b\xb3f\xbdS@\x92\xed\xb3\xef\x80\xa8S@\xaa\x84\xc3\x06\x02\x02T@+J\x02\x9d\xa6\xd5S@6t\x8aU/lS@>\xbde\x81\xa9\xa6S@\x1bB\\4}\xc0S@i\x03"\x9e>yS@\x93$>\xe4?\xcfS@\xc2\xa6\x03w\xcc\xa5S@\xd6\x84\x99D\x19\xbeS@\xfb\x88\x07;\x90\x97S@\xdb\xae5\x9cH\xceS@w#I\x18\xe9\xcbS@\x17\xeaL,T\xd9S@\xae\x82L>B\xbeS@\xb3\xfb\xd8,\x1f\xb9S@\x89\xb2\xf9=\xc4\xd1S@\xd6@\xe8\x05\x98\xbdS@\xfbP\x027\xdd\x97S@\xa9\x16c\xa10\xa6S@\xed\x0bh\xbe\xe0\xa4S@gfEq<\x83S@\x9f\x96\x04K\x95\xa1S@O=t\x9b<\xa7S@\xe1\xd9x\t\xe5\x97S@\xc12\x89\xbd\xbamS@_\x15K\x1e\xe8\x89S@\x1a\xc7\xc5\xb6\xc3\xb6S@v\xfb\xbd\n\xf4\x19T@\x1c\x881\xf80\xb1S@\xbf\x11\xd1\x02\x08#T@\xd0\xa0b\xa5\x01\xb9S@\xb87\xae\n\xcb\x11T@\x1cB\x86\x07\x00\xefS@hq\x80\xd8\x1a\x82S@\xda\xfd\xba\xe8\xa0\x8cS@\x90Z9PJ\xc0S@U\x9e%? yS@\xd3s\xba\xfb\xd0\xeaS@\xac\xa2Nq\x8e\xceS@\xa8\xd6\xe6\x84F\x83S@M+\x01\'o\x9aS@\xdd\xb5}RkpS@8\x85nT\xd0\xc0S@\x83\xf5k\x98\xef\x86S@\r\x1c\x01?\xc5\x86S@zZ\x92N \x8dS@!\x94\x1a\xc1\x16\x88S@\x08\xad\xa1\x04\x1b\x8dS@\x85\xd6(\x01m\x88S@\xfe\xd1Vh\x13\x89S@\x1c=\x01s\xe9\x88S@\xfbp\xb6\x13z\x85S@-\x87MB\xc8\x85S@y\x07%\xee=\x8eS@\x06P\xd1\xdd/\x86S@\x80G\xe2A#\x86S@\x93JZ\xf6U\x92S@\xc0.8\xc0~\x88S@Mw\xfc\xafl\xc1S@\xec\xae\xdf\x00\xd0\xc0S@"\xf7a\xc2\xc0\x88S@\x00\x05\xc1\xf9\xac\x85S@.D.\x8eK0T@\'\xa6|Q>\x8cS@W?\x8f\x16C\x87S@\x1f\xde\x1b\xb6\x9a\x8bS@\xb5\x9d$\xd4\xeb\xc2S@\xe0\x12%L\x1f\x85S@\x17\xc5\xb3\x8f\xa4\xc1S@\xce\x0b\xcbP\xdd\x8aS@\xf7"\xf9t\xca\x8dS@|\x05\xb9\xb0s\x89S@&4\xb9~\xa4\xc1S@\x18\xfc\x95\x9c\xb2.T@Z\xabB\xfeD\x84S@\x90\x9c\x8bjs\x86S@\xe9\x04\x0e\xe5S\x8fS@\xa8v\xf9\xba\x03\x86S@H\x10m\xde"\x86S@M\xcfC=\xdc$T@\x81.\xbb\xedF$T@lq\xc7\xc3\x19\xc8S@\x8avc\x06\x8e$T@\x07?\x88(\xed#T@8\xf4;I\xc1#T@\x1fw\xd2\xda\xe4\x82S@\x92\xdb-\x9d\xe2\x84S@v\x04\x93\xd6$"T@\xa5F\xce\xf6\xca!T@\x1c\x0e\x9bKb\x84S@!\xd1\\\xc3Y!T@\n\xe32\x9a\x05\xb4S@\xd5\x9d\ns\x8b\x80S@\x85\xce\xe2\xdf\xd2\x90S@\xae\xd3\xdb\xa3k\x8fS@\xde+\xfd>\x86\x9bS@\x04Kj!\xd7\xc8S@A\xab\xc2\xce\x0b\x91S@\xf9\xbbV\x92\xcc\x90S@j\x036\x91\xf2\xc6S@Q\x81 \xe7\x9b#T@\x9b\xf1\x99\xd78\x19T@9p\x96M\x1f\xc9S@{N\xa9\xd4c\x91S@\xa2\x92\x99(\xd8}S@\x83\x8b\xf0\x8b\x08\x8dS@\xcf[\xb6\xfe\x0b&T@\x97\xe7*\xe4:\x9bS@\x9e\xb5\x91\xe7\x9a\x17T@n\x017\xf3~#T@\xeaCfW\xa0\x81S@\xc2\x9cf\x92$}S@\xef\xb2\xeb\xf9& T@\xee\xd3-(\xd9\x14T@1\xb8\xde\xd7\x13\x99S@\xa2\x96H\x8dY\x93S@D\xc1)\xbf\xb5\x1eT@\x01\xe8U\x1dJ\x94S@\x93\x83m\xe0\x1f\x94S@#;\xd5\xd6!\x94S@S%sh\xc6\x94S@\x90\x918\xa0\xcb\x95S@;\xc1\xad\xe0ujS@"W\xea\xa2\xdd\xcaS@F\xc2\xa2K\xf5zS@Dy\xc1\x11\xb8\x95S@t\xba\xae\x8b\xa4\x95S@0\xfeH;\x7f\x9fS@=O\x9c\x9f\xcb}S@\x88\xefX;t\x7fS@\x107\xfbP\xc7\x96S@\xc5\xc5$=\x94\xbcS@\x81"a\xed\x8b\xa2S@\xf4\xcf2p\x88}S@\x92\x7f8\xb3X\x97S@\x1372M\x9c\x9fS@7\xa6\xfb\xfc2\x87S@\xa8\x1e\x91f\xa8\x97S@\x9b\xa5\xcd\xaf9}S@\xc2\xe2#\xb6\xa6}S@\x84\x16\xba\x01\xe5\xccS@b\x977h\xd1\x9bS@-r\xfbp(\xcdS@\x14\xf0\xe1\xac\xb2|S@\xfd\xe5\x02\xad}\x83S@\x97T\x9c\xf5\xa9\x9aS@\x07\x07qjI\x7fS@\x1d\xfe\r\x8b\xb8\x9dS@\xe9\x96]P\xc0\x82S@4\xe7l)8\x83S@\x8d\x9b\x83B\xf7\x02T@\xa1X\x82\xee\xdc\x9dS@\xd1wO5-}S@\xa7\xc7k\xd1\xc3\xbaS@\xdc}\xf1b\x8e\x03T@\x19\x08\xea\xb3\xf1\xa2S@\xd4n\xbaX\x90\xa2S@\x11\x18\x18\xcc*\xd6S@\xdcC\x93\xa8\xe3\x9fS@A\xa1\xd0h\xb0xS@K\x96`9\x1b|S@\xebE\xee\x85y\x9dS@\xd1\xd33$\xcd\xa0S@J\xc5\x1b\x121~S@\xa3\xa9\x1e\xfc\xec\x9dS@+\xe4\xa6\xd3\xd6{S@\xd4Ku\xacM|S@B\xb4x|\xaa\xa0S@\xb1\rf+y\xbfS@\xbbE\x9c#F\x08T@{\xb0L\x90\xb5\x04T@g\t"s\xd6}S@\x96\xbb%\xd3}\x04T@\x02i\xee\xdf\x9f\xa6S@z\xb1\x0bT`|S@Z\xd4\x1b\xa2\xd5\x04T@^\x91mx^\x9eS@jo9\xe8\xd3\x04T@\x99\xfe\xc5~M~S@\xb2\xea\xdc\xdc\xba{S@,\x9c><\x19\xc7S@`\xc0\x8a\x06>\xc6S@\xd7~#\xc1\xbd\xa0S@#R\xf3\x99V\x9fS@\xd1>l\x10\xc0\xa0S@[\xa3\x1f*\xcf\xf9S@*\xf5E\xae\x0b\xa1S@\xc59\xdb\xb0\xa4}S@/\x8f\xe1u\x86\xa9S@\x03\x96\x1e\xbf\x05\xa1S@\xfa.\xcd\x9b\xc6\xa0S@\x1e\x16\xf2\xfa5\xa0S@\x83\xb9\x0b\xa0\xfb\xa8S@\x1f.|\x15\xe6zS@\n\xd1\xa7\x122\xa6S@\x80\x1bD\xc1r\x9eS@\x82\xdaL\x99uxS@\xf9\xf2\xa9\xad:xS@n^4#]\xcaS@\x94L\xba\x8a\x97\xc6S@!\xc5Ct\x92\xa8S@\xe90\xfe\x85B\xa5S@\'\x07\xaay\x82zS@\xa91\xe1\x01\xe5\xfbS@\x05S\x95\xd3\xaf\xa6S@k\x92o.\xee\x9eS@f\x06\x9b\x12\x81zS@9ul\x92\x81\xaaS@\xf9\x0bE\xf6\xf6\xa0S@M\xcb\xa9\xd6\xa6\x00T@b\x8b\xd50\x9ezS@\x04\xa4n\xf1\xc1\x9fS@\x9eKX\xe8.\xadS@\x14\xd2\x97y\xb6\xd8S@g\xf5\xee\x19\x99zS@Y\xe7_\xa1\xff{S@_7\x98s5\xd2S@\n\x04\xe4\xe7\xa1zS@\x89\x84\xe6\xa6O\xa7S@d\xc6\x97V\xcc\xa6S@E\x0bI{\x00\xfdS@`\xbf\xc8\xbb\xb3\xacS@t\x00\xe2\xb2\xd0\xabS@\xd6\xb1Z\xda\xdcxS@lU\xa2v\x85{S@_\xf9V\x8c3\xefS@\xc6\xcftyZ\xefS@\xd9/==T\xeeS@\xdf\x0e\x88\x0e\xb3\xc5S@7\xa76\x93i\xa4S@\xd5\xd1F&\x98\x87S@\x9e\xa8\xc1\xbe\xea\xadS@ZZB\x1c\x04\xaeS@r$\xa7\x83-\xe6S@\xacZ\x88c\xd9\xaeS@\xf5\xd8\xe0\x13/yS@\xa7\t\xb2\xcda~S@\x171\x15\xfe[\xafS@\x8b\xf5\xf1\xf1A\x86S@\xca<\xa7\xd5\xc6\xaeS@\xaf=\x7fKz\xa6S@\xe4\x81\xb66\xc9\xa6S@\x14\x06\x12\x16\xfa\xb2S@iP\x06\xd6\x94\xb0S@.\x0b/\xb4\xd4\xb0S@\t\xf5\x15"I\xb3S@A\x17$\xa1\x18\xb1S@\xd3\xea\x9e\xe3;\xb2S@M\x009\xe7\xd8\xabS@\xc5\x05\x16C\xe8\xabS@\xb3\xe3\xe4\x8e\xfb\xadS@j\xfe\xbef\xb5wS@\xbb9I\xc5\xfd\xb1S@\xe7\x94S\xe9\x98\xacS@\x10&P\xbc^\xe4S@\xa1\xc4\x1f!\x1b\xaaS@%5N\xf3#wS@\x90-\xcd\x85\x8b\xaaS@\r\x03\xbboLzS@i\xf3j\x87gzS@\xb6,\x04Z\x02~S@C6\xcd\x00\x81yS@*\x10\xb4\x93\x0fzS@\x1b\xd5\x99\x8d\xa6\xb3S@,\xc15\xa9\x81\xb7S@m\xdf\xed\xbe\xd6|S@\x12\xad\xd51b\xb1S@J\x08\xdf\xb6\xd1\xb4S@&O\xe0\xe1\x90\xb1S@\xb3e\xa0\xbc\xae\xe7S@\xdf\xc6\x84&\x9b\xb5S@\xc0\x9f\x01Z\x1f\xb5S@\x12w\xef\xaazyS@.\x96\x1b;"\xb2S@Zu\xb21g\xb5S@\xd6\xa3\x80\x99\x90}S@\x0f\xd5lfC\xb5S@\xbf\x07u\x05\xa7\xb7S@\x951\x07\x17\n\xb2S@U{F\x1a\xb8\xb5S@\xbc1\x06Ed\xb8S@\xb0\xe7\x90\x1e\x8d\xb6S@,\r\xd4OZ\xd8S@\x1b\xe4\x95\x19j\xb4S@\xeete\x89(\xb7S@\xed,\x16\x08\xc3\xd7S@\xf3]\xa2T\x8a\xb7S@.\x11d\xd3\xb9\xd4S@\x1d(\x8a\x01I\xbaS@\xf5\xf1]\xa85\xbaS@\xe3tN%\xed\xb0S@`\xa2\\\x9a\x07\xb8S@\x12\xc8;\xfb\xaa\xb0S@ky\x8er}\xb8S@<\x1c\x89\x06c\xb8S@\x88\x87=\x92\xcc\xb1S@\xc5\xb2\xf8\xa9\xe6\xb8S@\xbfmS\xa7\x95\xb6S@\xb2\x9d\x0e$W\xb6S@\x00\xb6\xaf\x9c&\xb9S@\xa0*\x11\x86Y\xb6S@\x93\x91 \xd8<\xd8S@C\xa9\tB\x7f\xb7S@%D\xf0\x02\xf8tS@\xa8\'"\xdb\xf3\xb7S@\xb9H*\xa8_\xd5S@\xcfL/r\x9ftS@h\xbaN\x10\xef\xb8S@l\xa7-\xbc?\xdaS@>\x84\xeaq\x08\xb6S@\x9b\xbcMY\xa4\xd9S@)\x87\x85Rn\xd9S@\xb8#\x01\xc2\x88\xd7S@_\xd2\xd4\x14j\xd8S@\xbc\x08\xbb\xbdx\xd7S@/Z\xd5U\xf2\xc0S@\x1d\x0b\xeb\x15\x08\xbbS@\xff\xc9Y\xe2W\xdbS@k\xac1=R\xceS@\x1c|\xb0vo|S@=\xfc\x06\x1b\xc5\xf0S@\xbc\x0b\xffsF\x9bS@\x03S\xed\xc7I\'T@\x81\xdd\x80u\xeb\xd2S@\x88\xdbq\x1b\xad\xc2S@m\xcb\xb4\x7f\xb8\xd6S@G~z8T{S@O\x7f\xca\'0\xd4S@\xa5\xa3?5\xdd\x00T@\r\x17=\xfd9\xc0S@\x99\xa9\x08P\x14\xbcS@\x1dOHu\x96\xc0S@\x8b\xb5\x0eI\xe2\xd7S@i\\\x15\x81J\xbaS@\x96/\xd7l\x92\xc1S@\x18"{;\xef\xf1S@\'\xe5v\x95a\xdcS@Z+\x18\x13\xdfpS@\xcd\xcea\xb0`\xb0S@u\xcc\x1cN\xec\xa2S@\x00\xcc\xe2\xb6/tS@\xd7\x051\xbc4\xd9S@\x86\xdb\x8d\xc1Q\xd6S@\xf2\x11R\xe5\x90\xeeS@\xbe\xfd\x12\x9d\x93\xd5S@)\x14\xb96\xf2\xb7S@1Q>\xc7\xf6\x9eS@\xd0e\x00\xf1\x85\xbeS@\x8e\xed\x13/k\xdcS@\x15\x8a_\xb5\xc6\xc6S@TX\xdc\xaeW\xd2S@r\x02\x95,D\xf0S@\x91\x13\xd6bs\x9cS@\x9e\x93\xa0\xdb\x07\xc9S@\xa0\x8a^\xd1\xd8\xbbS@q\xe9\xd04\x84\xbbS@cV\x9b\xba\xb8\xd6S@$\xf3\x95\x98\x98\xc9S@&\xee01\xa7\xd9S@\x1e\xb9uXB\x8dS@=XFN\x99\xb7S@yN\x16\xfc\xda\xe6S@@|\xb753\xdaS@\xcf\xbb\xde\xba\xed\xf5S@\xa4P#/\xbd\xbaS@,r-\xd1W\xd7S@\x98\x9c\x19\xaa\x1c\xb4S@\xb6\xde\xfd\xa2\x99\xc8S@\x89\xfbiPp\xb8S@\xea\xb7QP\xd0\xd7S@\xe3\xbd\xb8\xe8\xd9\xb3S@!\xc2\x10\x11\xba\xcaS@\x95\xf92[\xf8\xd6S@\x94\x08D\xee\xb3\xd7S@\x10\xe1\x97\x91\x88\xddS@\x89\x839\xee\xbe\xd7S@\x87!\xeceg\xbaS@\xad\xbc4\x13\xd0\xfdS@\xe2j\xec,1\xd8S@%\x12\x13L\xd8\xdcS@\x9bz\xebj\xa7\xb6S@\xf9\xf6$\xd7\x98\xc0S@L\xe9\x12\x1e\x19\xddS@K\xef@{\xa9\xc1S@*\x9f\xc6\xf6\xa0\xf6S@,\xcd\x02\x87k\xbaS@\x1b\xd2\xa7]\xd6}S@\x05\x08Q\xf4\x85\xddS@vq+\x15\x89\xd9S@)\x02\xda-\xb7\xb1S@\xfds\\l\xe4\xd8S@u\xee\xab\x05s\x00T@+5!\xa6/\xb6S@x\xb2\x7f\x984\xadS@\x8a\xc3.v,\xc0S@g`\x85\xb7\xcf\xf5S@\x8d\xe5\xb2P\x9e\xb5S@p\xe2\xd2\x8b?\x01T@\x97>\x9eG\xf5\xb8S@\x05N}\n\xa3\xbaS@fB\x0e\x05FuS@\x02FD\xec\x84\xd1S@\xfd\x988\xd9\xb7\xdbS@iVy\xc5\x85\xb8S@\x83\xf6\xe4\xe9{\xabS@\xc0\x03\xacI\xe8\xb7S@W< \xf7\xef\xd1S@\x15\xad\xabL\xb9\xdaS@\x93\xfe\xb01TsS@\x9b\x01\x97\xa9\xd3zS@^\xfb\x8cZl\xedS@S5]lw\xdbS@\x93I\xee\x8a\xcd\xb1S@N\x19\xd8f\xfe\xd7S@\xe3\x1c\x87\xb9\x13\xdcS@\xfbS#D=\xb2S@^\xbbj]^\xb8S@\xf1\xc2\xf7\xba\xd3\xb8S@\xa5=\xfe\xda4\xb9S@\xa0@l\xaa\xb2|S@\xfe\xad\xa3\x90\xc7\xe1S@A\x13Q\x08\x98\xdbS@/=\xf4\t!\xd9S@\xf7\xa9\'c\xc4\xdbS@j#H\xd4@\xd8S@eg\xa6\xdf\x80\xd7S@a\x9c\x93\xcf\x0c\xb4S@\xcca\x88Q#\xdbS@e\xc1\xd8/!vS@5\xa2\xa2@f\xb7S@\xc8?F\xd4\xaf\xb6S@\x7f\xcd\x84\xb0\x98\xdeS@(\xd6\xdd{g\xedS@\xa9Z\x7f\xf3)\xd9S@\xdc\xa8\xa1\xa0\x8b\xdfS@\xbe\xfbyZM\xafS@GA.H\xb7\xb6S@\x98}\xf0\xbc\xfb\xdcS@$z\xf1\xfbO\xdcS@s\xe1\xa9\x8aH}S@D\xb4\xb8ek\xddS@\xc4\xf1g\xdc[\x9fS@o\xe8F\x97\x16wS@F\xd6\xf8\x86\x9c\x87S@\x90H\xa5\x059\xb0S@\xf44T\x1f/\xd6S@\x14\x7f{\n\xa4\xb2S@\x0e\xc3\xde\xb20\xc5S@6P\xa1\xc5\x1b\xc5S@\xa3=\x92\x06!\xdfS@\xd7\t\xfc\xc3\x94\xc2S@\xac\xd6\xb9\xfa\xde\xdfS@\xe4\x1f\x88ZY\xe0S@r\x05\xcf\x99\r\xb5S@{n2\xffo\xf2S@\xcfj\x164>\x02T@J\xfc\x18:\x86\xd3S@\xf5\xc3\xdd\xd4\n\xc3S@\xb5\x8bI\xe6\xf1\xe1S@\'\'\xd1\xfc\x8d\x00T@\xa0\xe1\xa4q\x81\x9fS@\x03&\xe7>x\xb5S@\xae\xa51\xa1\xa6\xf6S@\xd1\xe2N\x95\x1c\xdfS@\xc73\xec%:\x9fS@\xff\xc6\x92V\xf6\xb0S@\x18,\xeco\xae\xdfS@%\xfe\xa1(K\xbdS@x\xd6\xde\xff\xf1\xdfS@.\x97\xbe\x13\xce\xccS@\xba^\xd6\xc2\xb3\xe2S@cY4\x8f\x85\xa3S@\x1f*|b\x98\xe0S@\x8b8\xbf)J\xdfS@.A\xd0\xd0\x1b\xd9S@\xca\x84\xd2\xa7,\x89S@2s\x8c\xba\x11\xb1S@\x92\xad8\xd3e\xb6S@\xb8\x89\x89:\'\xb6S@\x16\xdcu\x04\xa6}S@#\xb3\xbf\x98\x8bzS@\x14.\x07\xac\x8a\xccS@\xf3\xfb`\xf1\xdb\xafS@q\xca\x14`\xfc\xcaS@{\xa0\x86\xcbC\xb8S@\x97}\x91\xd0\x80\xfaS@\rX\x107\xfe\xb9S@\xb8e0\x05L\xd9S@\x94\x00q\xc3\xaa\xd6S@)\x82\x11]U\x7fS@\xc7\xd3\xd2\x8f\xd5zS@\xe1K\x0ej\xa6\xd6S@\x12\x93\xdc9\xdd\xb3S@\xd9\x95\xd1\xbf\xe4kS@\xb7\rfe\x1b\xdaS@/\xa3\x10\x00\x7f\xb2S@\xe0&\x14\x80N\x1eT@\xed\xd4_\x9c5\xafS@\x1c\x03yGU\xd9S@\x02ur\xe8\x88zS@\x9a=E\x93\xbe\xb5S@\xa7h\xfea\xb6\x9fS@-l\xb9\xe9\xbe\xfdS@\x871\xc2B\x03\x84S@\x91f\x9e{k~S@\x177E\xedY\xd7S@\xaa\xc8\x06~)\xddS@\x0b\x10\xe8P\xaf\xa2S@\xe8\xda\xbb8z\xaeS@\x13\xa9\xeeM>\xdcS@\xf6\xbe\x12;\xba\xe3S@a\xd0-\xf5v\xd9S@\xfb\xaf\x85\xf0\xf2\xedS@\x00\x1eL\xd9\x9e\xbeS@gd\xc1\xe75vS@z\xf9\xa45\xcc\xd8S@\xec\xbd\x0f\x85{\xd7S@\xb9\x1e\xeb\xef\xcd\xc9S@\x9b9pL\x99\xb4S@\x94o\xd8<9\xafS@e\xbb-&L\xb6S@\x05\xc0\r\x88\xe6\xd4S@\xa0\xfc\xc7\xd5;\xbcS@\x12\xba\xefe\xaa\xd2S@\xce\xac\x81\x90B\xaeS@\xe0\x91g\x8a\x81\xbfS@\xf7\x813\xad\x1b\xd5S@G)\x98\xb7Z\xd4S@\xb6\x8a\x95\xb6\x02\xb2S@\xaaQ\xf4\x11\xbbvS@\x93\x04O\xbc\x12\xd0S@\xd59\x15\xd6\x1b\xc2S@\x87\x94\x06!\xb5\xb1S@\xbb\xb3\x82\xf0N&T@R\x13\xfdV\x03\xafS@kz\x94?D\x84S@\x04M\x12\xde"\x84S@L\xad\xcc\xfe\x9a\x85S@\x01R\xd1GK\xb1S@a)g\xde4\x8eS@@\xca&y\xe6\x8dS@cX\xfcD\x87\x85S@\x14\xbc\x1c1\xdd\x91S@UY\x92\x00\x0f\x88S@\xa14BE\xc6\x8bS@\xec\xa8\xe5]\xa8\xecS@\xf0\xc3\xf1:!\x92S@\x1c\x8fh\xcaz\xb0S@\x82@X\xaf*\x89S@\xe8\xe2\xbc\xe1\x10\xecS@\xba\xa8@\'\xb0\xe5S@\xa8[\xa61c\x8aS@\x98=\x83\xae\xef\xacS@%\xcc\x99\xf7\xb9\x8aS@\x94\x80\x84sF\xefS@\x14\xe3\xa9\x87\xc1\xc2S@\xfbR\x89ip\x8bS@\x89S$Y\xd6\xabS@}\x9e\x05\xef=\xefS@\xe8w\x8e\xbcr\x8aS@\xd8\xd3\xe2\xc5\xe9\xb0S@\xc3\xb3\xed\xd9H\xb2S@VN\xffW\x82\xecS@\xc6>>#:\xb7S@\xec\xf8p\xdf\xa1\xacS@$\x9d\x8a\xd5@\xecS@\xee-!@}\x89S@\x8a\x12\x84\xfcm\xe8S@l\xb1w\xc3\xe3\x85S@\xd5\xee\xae\xcc\xdf\x89S@w\xd9\xf4!=\xabS@\x8a\xc4\xdd\x98> T@\x0f\xa8PHk#T@ \xa2s\x10\xb2\x8eS@+aFO\xbc\xe8S@C\xd6\x0e\xc1~\xb0S@\xd1\xb99?{#T@\x15j\xdc\x1a\xae\xb1S@\xab\xa9\xaa\x83\xa5\xc4S@\x85\x84\xfb\xfb-\xa7S@\x81y\xeb\xdcH#T@\xefI\x7fR\xb3\x1fT@\x96\x03\x1f\xeb\xfe\xecS@\x1a\xea\xc6\xb1\xe8\xecS@&\n\xccs\x04\x99S@$*\x14\xef<\xabS@\x84R\x1c\x95\xa5\xafS@\xd1>U\xca\xde\xb2S@\xc01\xcc\xdai\x1fT@\x87\xf1\xcc\x1c\x19\xe9S@%V\xb2Am"T@H\xe6\x8e\xe5"\xafS@\xddf\xd9\x80d"T@\xe4rl\x05\xea\xc4S@\xad#\xe8\xfd\xc0\x84S@WdU\n\x84\x89S@\xa6\xe9\xd0\xd4\x86\x8dS@;\xe0\x89\xb6\x0c T@\xdf\x86\xb6P\'!T@\x9b\x18\xfe\xd11\xa9S@\xd8\xa4rB\x06%T@\xd5\xa0\xf4\x16\xc1\x8bS@\x01\xc0\x93\x85\xc8!T@8)\x06\xf7C\xaeS@Pzy\xed/\x8cS@\x04\xbfi0\xa8\xf6S@n\xb6\x9e\x0b\xba\xe5S@\xf6{\xb7d\x93\xceS@Q\x06\xe09\xbd\x97S@*\x18\x13WD\xd3S@h\xcfU\xcd\xe4\xb1S@\xd8\xf6i\xb7*\x7fS@\xa7j!R\x9c\xe7S@e;v\xb5)\xe6S@l\xfa\x0f1\x87\x83S@\x10\x1b\x91`K\xf7S@\xc7\xe17\xa8\x90\xadS@\xd2k\xbfg \x98S@ynfaD\x9cS@\xb7\x96\xf5G\x15\xa5S@_},n>\x93S@\xba\x99\x8d$\x0c\x93S@^\x1dY\x83\xe9"T@\xbe\xf9\x06\x05\x80\x8dS@ \xed\x830\xfb\xabS@\x9eY\xf8\x02#\xb2S@\t\xfd+0\xbc\x1dT@Ks\xaa\xaeR\x8dS@\xa9\xfe\n\x03\x0f#T@%\xa2\xcf\xd2\x00\xacS@K\t\xdc\xac\xff\x1bT@I\xbb\x81@\xdf\xa3S@\xca\xb7i|\xe8 T@.n\x9f&\x15zS@\x0f\xf9\x15\xd5\xac~S@\xd5VM\xd9\x1a\x81S@\xe5\xfb\xe1q<\xa7S@ ._\xd3\xa5\xe9S@\xfd\x1fu\xba\xf1\xb1S@\xee\xe6\xbd\xb7\xae\x1eT@\xdaD\x05\x19\xa3\xc6S@\xb4\x86]\xca"\x1eT@\xd4\xa0\x14\xcf\xaa\x82S@\xc80/U\xeb\x93S@\x8fl\xb1\x0fn\xb3S@\xf4\xa5\xfc\xe3<\x1eT@\xc88\x0b\x14\xf8\xc5S@\x8b\xa9J!*\xc1S@\x99\xb3y\xe7\x93\xebS@\x05e}n\x07qS@!\xaeX\x15q\xecS@\xf6W\x17e\xd8\xfaS@\x9a\xb8mn\x9c\x88S@}\xa3h\xdeE\xecS@\x94\x8c\xb3\x8f\xe3\xaaS@\x10\xeb[\xd6\xc7\xebS@\x01\xd6\x00\x96\xb9zS@\x07Y\x01\xd5\x99\x8bS@\n\xa0WV1\x8dS@l+\xe9\xf2Y\xeeS@8\x8c\xb1\x99(\xedS@\xce\x9e\xf7M<\'T@E#r\x89P\'T@,\xf1g\xfdR\x9aS@\x07\xd1y\xc0\xf0\xecS@\x8bf\x98J\xf5\xeaS@{1\x04\xcd\x0e\xefS@d\xda\x96`\xdd\x7fS@g\xfc|1\xc8~S@>=g\xfd\'\x19T@#h\x03\x83\xa4\x8eS@V\xd8J\x96\'&T@2\xf3\x80\x8d\x82\x18T@[K\x95\xebl\xc7S@\x06\xab`\x1d\xdc\xfeS@V\xdd\xe8d\xe4\x9aS@\xb0\\\xd9\x92!\xc9S@\x84\xe6\x1c\x8c\x00\xf0S@\xb6K\xe0~\xa1\xeeS@\xc7\xb25\xd7z\x99S@\xc5\x8c\xe4\xa4\x9f\x95S@\x93B\xdfV\xc8~S@K(\xa9\xce\x06\xf0S@\x1e\x04\x90\xb1\xf9\xfcS@\x00\x83f\x9f\x9e\x17T@\x16\x0b\x8do\xda\xc0S@\xa6C`mF\xa5S@\xfemz\xd37\x88S@1\xf4\xe4|\x10\xcfS@\xb9\xbc5\xa5\xe2\xfdS@t\xe3\xc9C~\xc7S@\x8f\x1e\xb7i\xd0\xc6S@\x1d9\xa8\x1e\xe2\xefS@d\xff&)\x8d\xbeS@\xd0\xd8\x0c\xea\xd6zS@\xf9\xd40\xd9\xef\x91S@^!\xa7\xc2\x0f\xcbS@\x93D\x9d\xb5\xc8\x14T@~x\xf3\xa8E\x16T@\xc9\x8d*%\xa5~S@fY\x0b\xd4\xbf\x8cS@R\xd0 K\xa0\xf0S@\x89\x03\xdbl{\xf0S@\xe4\xda;w\xa7\xa1S@\xf3e\xb7\xec\x92\x1fT@s\x8a\xa9\xaf\xd0\x90S@\x92ChQ\xa7\x14T@\xd7l#\x0b\xa0\xa6S@]\x815\x9fU\xaaS@\xa3D\x8e\xd5%\x81S@\xbd<y\x010zS@7\x88\xc8\xaa;uS@P\x7f\xd8x\xbd\xacS@\x16#\x18\xdd\x8b\xf1S@\x1a\xb6\x08\x1f\xd8\xf6S@\xdf86\xb8\x84\xc8S@\x18S\x1a^,\xf3S@|is\x0f\xbe\xf1S@\xed\xc4G\x96V\x97S@\xda\xf4\xc1\n\xf3\x8bS@]\x89Wa\xce\x98S@AjNU\xae\x97S@\xfa\x8a\x83U\xfe\xffS@hS;\x86\x1e\xa4S@\xea\xa0\x1b\xa1\xa2\xa5S@\xc18\xf0:\x84|S@Ce\xad\x89\xc1\xcaS@\xc5\x9f\xad\x04\xaa\xaeS@\x92\xb7v{b\xa5S@\x9ef\xeb\xf9\xcc\x80S@\xfa\xf84 \xc3\x81S@\x04\xbc\xbaA\xc6\xc6S@C+\xcb\x82\xf8\xa0S@\x10\xbd\x0f~e\xa5S@\x18\xa0*\xa0y\xa5S@\xfa\x8a-I\x1e\x14T@L\xab1\xee\x1d\xf5S@!\xd4\x9d\x8d\x01\x01T@wK\x0fDu\xf5S@\xb7\x8f\xac\xa1\x01{S@\xef\xe1C\xb8\x92\x01T@\xfaW\xd4\xfa\x08\xa1S@\x00RB\x89o\xa2S@\xd4/5\x9dW\x13T@1\xa5eS\x88\xf6S@\xeb\t\x9eOc{S@S\xfeb\xb7\xf9\x9dS@\x99\x8e;\xf4\x0c\x9cS@N\x0b\x02\xfa#\xa2S@L\x94\xa8\xceR\xcfS@\xb06`\xc9(\x81S@\xa2 \x1e\xd18\xf6S@e\xc2\x08\xe7t\xf5S@\xdf.\x88$6\xc9S@#\xac\x9bh\x98\x8bS@\x16\n\xc6\xee\n\x12T@\x9b\xa6\x83\xe4\xba\x9bS@\xcfK\xf8\xc6\x94\xc8S@f\xcb\xcd|@\x9fS@\x16D\xa0\x9f\xbf\xf5S@\x96=\xa9\x0c4\xa2S@\x15\x04d\xea\xd4\x96S@\x83KH\xcf\xc7\xfbS@\xc9\xbd\x9c\x9d\x95\xc6S@\xa5\x16\x86\x91 \xd0S@\x8b\xa2\xb1\x8d\x9c\xc7S@Y\xf4\x99\xdd\x01\xc7S@\xabGH\xa3\x17\xa9S@\x1dy\xd0\xb7\x0e\x9eS@6\xc2\xc6g\xa3\x9cS@\x99\xe0\x0b&\xe6\xa1S@(\xfc<\xeeW\x03T@Gj\x8bm\xf8\xa1S@\xbeL0A\xae\xa8S@\xd4\xa3\xe6j\xc3\xceS@$B\xbf\xd7a\xcfS@\xb6\xf8\xe5f*\xd1S@\x88k6\xe2\xa7\x9fS@M\x82\x8b0\x95\x9fS@\xb1=-\x85`\x96S@Vz\xe5\x9eb\xf9S@p\xe0[\x91\xb9\xa5S@(\x06\x884q\xcbS@\x04\xe6z\\\x91\xfcS@\x10e\xaesM\xc8S@\xed\x85\x1bGe\xf9S@\xaf\x05\xcd\xe7\x03\xf6S@9\'\x1eH\xf8\x99S@\xd50\x15\x05\xf1\xcbS@\xe2\xe2F\xfe\xf6\xfcS@V\x10\xa5\xde\xe6\x99S@\x06n\x88l\xc3\xfbS@\xbf\x12\x14\xb2q\x9dS@\x88\x9d\xee\x86\xad\x9fS@\xaa9\x1e\xffW\x9bS@\xce\x0b.\r\xb8\xfdS@\x91\x90\x07\xd0\xb8\xaaS@\xec\xebZ\xe2T\x9fS@\x96\x94\n\xa4\x94\x9fS@\xfa\xf0.\xe84\x03T@J\x9d\x88F\xd5\x9bS@\xf5e\xc5\xe80\x9fS@\xb7\xb4\x13\xefY\x9fS@\xa0t\xadG\xe6\xa2S@\xca\xcc\x1f+\'\xa2S@\xe4\x0fw\xdf\xff\x9fS@\xe9\xa1\x04`\xc9\xbfS@_\x811~\xdf\x03T@\n\x97\xcca\xa9\x9bS@\x84\x10r\xc7\xd4yS@\xc9n\xdb\xef\x9d\xc8S@_\xad\x85\xd7\xc3\xa3S@\x8f\xe6\xcf\xd9\x90\x9bS@Q\'-\xbc\xd6\x86S@_a\xa1f\x82\xcfS@\xde*\xd9\xa9\xaa\x9eS@=U#\x8e\xd4\x04T@+\xd0\xc0\xcc\xd8\xa3S@\x06\n\x17\xdc\xa6\x9eS@\xdc\\6k\xbf\xa6S@\x04l\xbaV*xS@m\xf0\xc1v\x08xS@\x8e\x04\x93\xd3v\x02T@\x0e\xe0\x8f\xc3T\xa0S@\xb534.\xb7\xceS@\xd6f\x1b\xc1\x1b\x7fS@\x01\xe7!\xfd\xac\xffS@\xb0]T\xae\xdc\x9cS@\x12\xaa\xdaX\xac\x9cS@\x17$\xc3\x15\xa2\tT@\xc7v\xde{i\x0bT@c\x1a\x82l<\xcfS@\x88"u\x8d\x8a\x02T@\xc7\x1bA[O\xa0S@\x0e\\{K#\x9dS@\x85.\xf3\xd9[\xfbS@\xf8d\xa5\xc9\xf6\x85S@@:\xd5\x8b\xa6\xc3S@9\x1d\t\xaf\x9e\x99S@\x80~N\xffX\xa2S@{\xa5bP\x06\tT@\xb4\x9e\xb7p\xf8\xa0S@\xf6,!\xd6\xb6\xa2S@\xc7l_\xdd\x11\x9fS@1\xa0\xcaI\xf6\x02T@GX|\x0ch\xbaS@t\xcdH6\x02\xa0S@\r\xd7;Qr\x9dS@\x8e\xe4qW-zS@0\x8f \x16"\x83S@\xa7\x87\xd4\x18\x1d\x00T@\xbbIQ\x92)\x9dS@W\x1dpZx\xa0S@\xc7\xa7\xdf\x8b\xaa\x89S@\xf3\x84\xb2\xe2\xd2\xa0S@\x80\xc5W\xfd\xf9\x9fS@\xb2y\x1c\xdeg\x00T@\xdbe\x7f[\xab~S@\x19Z\xe0\xed3\x06T@\xcfM\x17LM{S@\xaa}\x99\x02\x7f\x0cT@:d>\xb3\x04\x06T@\xe6\xd3\xc6\xe8R\xa0S@\x1d\x9c\x90\x9b\xaf}S@)\xa4\xab]\x02\x83S@\x8f]\xac\x1e>\xa2S@\x95KD\xe5\xf0\x00T@\x12m\xb5Q\xc5wS@\x91\xd2\x08s\x83\xc5S@\x82X\xa7&\x8d\xd8S@\xd0\xcbr\xc9\xeb\x80S@\x13\x11\x8c\xe8\x84\xc8S@\x07\xb8|\xb2`\xd7S@\x91\xda\xd0\x1f\xc6vS@\xbd\xc5\x06\xb0\x01\xddS@\x1d\xd8\xd0\x96C\xadS@x\xda\xb0\xac\xb5\xd7S@\xd0\xddb\xad-{S@\xd93t#\xd1\xe1S@u\xb6\x95\xec\x82\xb1S@\xc0\xf0\xb0\xe8\x17\xcdS@\xd5^\x9dG2\xacS@D\xb2 \xfd{\xd3S@\xa8\xcb\xb8\x99q\x7fS@\x97f\x9cH1\xc2S@s\xdb\x96\xa9\x8d\xdeS@{g\xd5\x8f\xc0\xc7S@\xc74\xa2\xc5\xdc\xcbS@\x1dX\xe9gk\x7fS@\x8e\xc7o\xc0<\xdcS@"q8\xc9\xa1\xd7S@\x18+\x11\x16\xd6\xa6S@\x9c\xae\xea\x89\xe0\x9eS@m\xfc\xf8R\xc8\xc0S@\xaevv\n\xb6\xb7S@\xa8\xf3\x0ci\x96\xe0S@=&\x8a\r{\xdaS@\xf39\xb3e\'\xc8S@\x80\xce\x83D\x9e\x03T@\x16(\x8a\x87:\xc7S@\xcb\x1bd\x8e\\\x9fS@\x9fJ\x00F\x83\x97S@!\xf2\x83p\xfb}S@\x11\x9b)-\xcc\x9fS@ \xd4\xba\xc2\xda\xbbS@\xd4Y\xbb\xc8I\xdaS@\xd5\xe9\x08=>lS@[\xf2\x8ep\x1b\x02T@#\x1d\tt\xdb\x97S@\xfcA]>\xa7\x1eT@\x9b\x94\x081yxS@"o%J\x9a\xe5S@\xb6\xae\x0e+"\xd1S@\xbb>\xdf\x16\x94\xb2S@2\x94Cb\x80\xd6S@?\xbd\x18j\xea\xadS@\xa5%\xbb\xa4\xa1\xc6S@\xec\xc2n\x94lwS@\x1a\xeb\xcad\'xS@8\x98\x18\x1d\xda\x8cS@\x8c\x0e\x97\xf7\x9fsS@\x1bH\xa0\xd5\xac\xf9S@L\x96\x1e\x97\xff\xe8S@/\xb5\x9fM\xf5\xcaS@%G\xb2\xeeE\x92S@\xe5\x04SU?\xd1S@<\xecqt\xd1\xc5S@\x0fL\xa9\xe3\xab\xa6S@-3H\xc0\n\x03T@|\xf1\x95\x82\xbe\xc5S@mH\xe6N\x07\x9bS@\xbd\xc6~\xb4\x1f\xa8S@_3j\xc7J\xc5S@\xeaT\xde\xfd?\xa6S@\xc0t1\xd6\xea\x80S@\x83c\x18\xab\xe7\xc5S@Nl$\x12\xb0\xa1S@>z\x84\x9b\xef\xabS@\xac\xd2d\xe3\x98\xc1S@1\x9b\xa5\x88\x00\xa5S@\xfe\xdev\xe7\x81\xceS@\xb91\xf3\x85Q\x98S@O\xc6\xb2\x00\xb0\x90S@\x93R\xa6\xebQ\xa8S@0\xf4\x89\xd6t\x01T@\xe2v"\x07\xba\xdcS@\xdb\xea\x89\xfd\xe5lS@\x06\xd3\x16\xd5\x86\xc6S@$\xea\x83Mv\x88S@\x0b_x\xee\xf2\xa8S@\xd8/\x8a\x8fd\xc6S@\x7f;\x0e\xaew*T@)\xe5\xeelX\xa7S@]\x08c\xfb\xa4\xd6S@\x98\xc4C\xbd\xe3\xb2S@\xad@\xec\xee\xe6\xeeS@px\xd4\xfc\xc3\xdaS@\xabH.\x10C\xf6S@\xffn\xd8\x02\xf4\x81S@\x01\x8f\xe8\xebL\xdeS@}\xa1\xe0\xa8]\xa6S@*h\x13\xaf>\x02T@HC\x86\x1dm\x9cS@\x1c\x11\xeaE-{S@'
p22
tp23
btp24
a(g3
(g4
(I0
tp25
g6
tp26
Rp27
(I1
(I7371
tp28
g13
I00
[truncated: 310,246 more chars]
