# Supplementary material for: Sea ice drift data for Fram Strait derived from a feature-tracking algorithm applied on Sentinel-1 SAR imagery
Source: Data Brief. 2018 Apr 19;18:1410–5. doi: 10.1016/j.dib.2018.04.034 (PMC5999601; doi:10.1016/j.dib.2018.04.034)
Supplement: Supplementary file 2 — Supplementary material [file mmc2.zip › fs_s1a_data/HH_filter200vec/FramStrait_HH_20141112T081801_20141114T080138.dat]

(lp0
S'S1A_EW_GRDM_1SDH_20141112T081801_20141112T081901_003246_003C03_0119.zip'
p1
aS'S1A_EW_GRDM_1SDH_20141114T080138_20141114T080238_003275_003CA3_F96C.zip'
p2
a(cnumpy.core.multiarray
_reconstruct
p3
(cnumpy
ndarray
p4
(I0
tp5
S'b'
p6
tp7
Rp8
(I1
(I4889
tp9
cnumpy
dtype
p10
(S'f8'
p11
I0
I1
tp12
Rp13
(I3
S'<'
p14
NNNI-1
I-1
I0
tp15
bI00
S'\xb0D\x83V+\x1b2\xc0\xdd\x97R)z13\xc0\xf4\x07\xd8OD%0\xc0`u:i\xe9\x162\xc0q\xbd\x88\x0c\n\xa42\xc0\xeb\xb8\x19.S)3\xc0{@\xb7\x96\xe9\x992\xc06\x11e\x15]\x97*\xc0}d?\xafk>0\xc0\xb7\x15\xe1\xf6M\xe72\xc0\x15X \xf2\x0f}2\xc0+qd3\xd1\xbd2\xc0\x10\x9b=\x98\xa7\xde2\xc0\xd1\xd5\xde\x04\x94\xb82\xc0\x07\xf8\x94,\x17\xee1\xc0B\xbc\xae\xc9A\xdf2\xc0\xe5\xe0.\x13\x00\xce\x0b\xc0\xa3x\xe8\xe0\x8fz2\xc0\x92\xa8Q\xa3Q\xcf/\xc0N\xd2\x8b\x12\xe6\xf82\xc0pq\xd3WJ\x911\xc0\xa7\x84\x1e\xa3\x10\x00/\xc0\xb4\x92^\xe1\xec.3\xc0\x17\xe9P\x9a\x07\x173\xc0g\xc1\xb5/\xb8*3\xc0*qZ7\xf1\xd72\xc0\xdazR\xd1\x1cD3\xc0\xae,\x03i\x9f\x0c3\xc03\xaf\xd7\xf3\x9c\xe4\x19\xc0\x1f\xf1\x9d\x8f\xb3`/\xc0itN\x1b\xb8t+\xc03\x99\xc6\xe8\xfb\xfa-\xc0\xfe\xf3\x0c\xd5W\x87-\xc0\xcd$g\x07\x9b;3\xc0\x1a\x02\x1a\xde\x00\n3\xc0I\xe6r\xd8\x82\xd82\xc0\x8b8\xe1\x05U\xdc.\xc0\xcfv$X\xdd\xb01\xc0J\xca\xf9\xe2r\xf01\xc0\xb6\xc9q\\\xdb\xe50\xc0\xca\x10\xf5\r]\xe61\xc07\xcb\x8at{\xc6*\xc0\x96\x9bK\xf6=\x040\xc0`\xbc\x13\x9fJ\xfe$\xc0\x05\x8f\xce\x18\xff\xe62\xc0\xac\xe0\x87\xb4\xcb+3\xc0\xd2\x00\xc1\x87,\xfa2\xc005$\xfbp6/\xc0\xf7)\xed\xc6\x17\'3\xc0\'%\x191\\\x192\xc0"o\xb5\xae\xa5#3\xc0l\xd2\xc3\xa7\xff\x133\xc0\xf3\x95&\xc7\xdaD0\xc0\xd2e\xe4mcl2\xc0\x16I\xfdW\xd1F3\xc0\xcf \x0b\xbc7\xa1/\xc0\xbc\x99M\xf54e1\xc0\xdb\xd1\xc8\xbe\x0f\x163\xc0hz\x15\x14\xf4\xf12\xc0#;\x7f\xbe\x1a\xd3-\xc0\x03G\xe4\x83\x13i1\xc0L%G\xfd%\xf31\xc0\xb1\x8a\x8b\r\x00\xd3+\xc0z\xdb\n\xc2|\x113\xc03P\xcb\xa9!\xe4/\xc0\xdd\xb7\x85r\xd7$1\xc0)b\x05a\x1cI3\xc0p\xb2(\x1a\x04b2\xc0\xa8_k\xf7H{0\xc0\x89\xd3\xb9G\xd9w*\xc0\xa6n\x8d_x\xce0\xc0\x1d\xb1`\\\xe8\xf62\xc0hV\xc0\xb2\x84\xe6.\xc0\xfc\xb3k\xd6P\x1c-\xc0\x954\x8e\x97JA2\xc0Fp\xf2\xc7\x7f+3\xc0=\x06`\xcc\x15\x870\xc0\xe2\x14z\xe4\x7f\x8d-\xc0\xcb=\x15\x11K\\-\xc0}\x8eS\xb4\xa3\xfa2\xc0\xba<&\xb8L\x890\xc0\xdf|\xee\x9eX\xe21\xc0\xab\xf1\xd9\xa5o\xf21\xc0\x88\xa1\xfe\xfd\xe7\xad/\xc09\xa2\n\xf3A\xbd2\xc0\xe5m\xc7k\xce\x8f2\xc0\xca\xee\xbb\xffi%3\xc0\x15\xd3\xfaE\x8a\xef2\xc0\xc7\xf4;5\xe1~+\xc0_\xc1j\xd5\xa3\xc42\xc0\x0f\xc4*\xce\xfd\x1a2\xc0\x9b\xbb\xb8\xc6\x18\x9a/\xc0\xe5\x96"\x18\x97\xed/\xc0\xa16+\xef&\x073\xc02xT^\x1d\x080\xc0\xc0\x8dYX\xd8(2\xc0\x08\x17#\x87\xa5G2\xc0z\x90E\xcb\xc2\xe6&\xc0\xc9\xca?|\x18\x96*\xc0\x1e\xa2\xac\xeai\n3\xc0\xac\xfa\xa8\xefrq(\xc0\xbc\x01w\x86.\xef2\xc0\xfao\x87Pgs3\xc0\x88\x19F@\xa1\x802\xc0,\xae\xa5K\xe5\x07\xea\xbfhN<XR\xe61\xc0\xf3\x08\xeb]8\x122\xc0\xa4[\xe4\x99#\xa1.\xc0\xba\xc5/t\x84\xc72\xc0\xa0\xb8\xa6\tn\x941\xc0\xf0\xbdX\tT\xd8/\xc0t\xb1\x9e\xd3\xad(3\xc0\x8al\x80\x1c]\xb6.\xc0k\x03\x16\xe3\xeeM3\xc0\t\xc4\xae<\xc5F3\xc0\xcf|\xcb\xae\xe8\xfa1\xc0\xfc\\{!\x1c\xf92\xc0\x17q\xa6\x817\xa31\xc0vd\x9f\xc7\xb5(/\xc0\xe5\x12\xeaV`\t2\xc0\xc5\xddA\x89\x18\x892\xc0\xd0?{\xa6\xcb\xed2\xc0\xbe\xc0\xbe\x19T\xf91\xc0R\xff\xcf\xb1c\xe12\xc0f\x14\xdf\x98\xaa\x1c3\xc0HLv\x17n\xe81\xc0QA\xc7\x0b\xb6\xa9*\xc0\xa7\xa8\x8a\xc1\xe0\x80-\xc0g\xe5\xc0tE\xf2+\xc0<\x8f\xf6\x90t\xbe2\xc0\t\xf2\xa8U\xbe&3\xc0\xe9\xe7R\xc5\xfa\x062\xc0\xa1\xd9\x9b\xbaD\x003\xc0\xc9\xa2\xcb\xddP_2\xc0\x91/\x8c\x82W0/\xc0\x89\x06\xaf\xfc\xbb\xf32\xc0\xa5l\xc6\xc0\xde\xc50\xc0\xb3\x01\x14L\xa5\xb9.\xc0\x02\x82\x98\xb2\x02\xf61\xc0$\x1f%|\xb8y/\xc0&\x976\xd26\xec0\xc08\xf9\x8e\xfc\xe7\xc8\x12\xc0\xd4\x1fJ6\'90\xc0L\xba\x95\xe9\xb0\xf22\xc0l6)D\x16\xb2/\xc0\xfa\xdc>K\xc3\x0e\x07\xc0Y\'9m\x8b\xfd1\xc0\x9f\xbe\xdd)\xf17#\xc0 \x8dp\xdb\xaa\r3\xc0\xe0.\x1f\xe0\x15w/\xc0\xa7r\xd8\xf9\xc6\x1f3\xc0\xc5\x08~\x97\x95\x023\xc0\x1c*\xb3o\xfd1/\xc0\xee\xf87\x1b``\x0b\xc0\xdf\xab\xbb\xf4\x7fn1\xc0\xb5\xd5\xd6\xf9\x12\xd70\xc0\x06P\x84Z\x9c\x8d1\xc0)\x99]?\x98\xa5/\xc0\xe1\xa8\xaa70\xcc,\xc0`\xa4\x1f\xf8\xd4\x01/\xc0CL\xd0H\xd9g2\xc0\x82\xca\x8dD\xbd\x06/\xc0C\xb2\xed8\xe7\x143\xc0\xfbP\x14\xa6z\xb6%\xc0\xc1\r_\xf4\x86)2\xc0\x9f\xa1\x9f\x90\x88G3\xc0\x88\x00\x9d\xe5\x93\xf22\xc0\t\xbe\x9b&\xc0\xe4-\xc0P\x83f\x12\x01\xc7-\xc0\xa9\xc9\x80}\x17#3\xc0\x81\x970\xe3\x9b\x132\xc0K\x17b\x12#\xfd2\xc0\x16\xff\xc7u\x8e\xf02\xc0\x14\x15\xf3\xee\x99b2\xc0\xc2j\x7f:l}2\xc0\x8c)\x88\x1d\xe7\xee2\xc02\xce\x10\x178\xe62\xc0t\xc3\x1e\xa8\xfc\x162\xc0.\x0f"\xaaM\xda0\xc0"M\x19\xd4\xfa\xe3.\xc0\x18\xb3e\x1dRj0\xc0p>h\xc1\xad\x172\xc0c\\\x8a\xcaI\xe32\xc0/Q\r%\x03\x1f2\xc0f\xf3\xd6\x905\xea1\xc0\xffS\xfdo\x05\xee.\xc0,\x1c\x8f\xe8 \xcc2\xc0\x13r\x1a\x02\xe3\xdf-\xc0\xe5\xde}\x98A]2\xc0\x0bLS3\x8av3\xc0\x83?\xd4\x17,\xa2+\xc0\x19^\x9d\x96\x9a}2\xc0,\xe1\xcd\x90\x06*3\xc0pL\xf6F\x7f\xb1/\xc0nG\xce\xddh\x90\x15\xc0\x9c \xa6x\x86[2\xc0c\n6\xba^\xaf-\xc0\xd8\xa2\xe6\x80\xfd\x1b3\xc0}\x9dt_\x8e\xec1\xc05U\x0c\x88|m3\xc0B\x9d\x84f\xf7\xfc2\xc0\xca\xc7\x07m3\xea2\xc0\x15\xd2\xef\x1ec)3\xc0\xf5m)\x9aKT3\xc0\x83\x15&\x91q\x932\xc0\x9fdb\xef\xd5P2\xc0C$P\x1a\x9e\xd4/\xc0\x07\x9c%T\xdcM2\xc0\x94\xe1\x90\xb4q\x982\xc0\x9dtbO\xdc?2\xc0F\xf4\xfb\xc7\xb8\x19/\xc0\xb7\xc4\xae\r\xd1R2\xc0\x00\x9dg\xb5P\xd52\xc0\x99W\xf8U\xd7\x90\x0f\xc0\xb5\x10]+\r\x163\xc0\x17k\xff\xc4G&3\xc0Xni\x15\xa2U3\xc0\x19\xa9\x8d\x91\xe3%3\xc0\x15\xb8\xb0O\xfc\x190\xc0\xbb\xc6U\xd3\xd7\xcb2\xc0(\x1f\x1d\xe0>V3\xc0\xb8\xe1\xb7F/c2\xc0\xcdIZ\x9a\xf4g/\xc0\xbe\xd1\xde\xd8t\x163\xc0\xf9\x10\xa2\x08\x10~+\xc0\x17\xfa\xd5e\xe5?\'\xc0c\xb7B\xb9\xdc\xf31\xc0\x10g\xcf\x9c\x1c\xf50\xc0R\xb6#\xf6\xfd\x02+\xc0\x01\x0f\xaavQ\xd12\xc0\xf0\x19.y\x14\xbb2\xc0(.\x04\x7f\x12\xf81\xc0\xe6\x19\xec\xcc\x10\xe02\xc0\xa5\xe7+\xaf<m3\xc0h\x9ez\xa6\r\t3\xc0V\xcd\xb6\xbc\xbf\x03.\xc0E\xd4\xd7\x8c\xa8\xfb.\xc05\xf9p\xe4m\xcf.\xc00\xfa/g\xd2\xb00\xc00\xed \x18"\xc5.\xc0\t+y\xa2\xd1K3\xc0\xb5\x88\xa081\x0f3\xc0\x9dT\x03\x92\xa6=+\xc0\x19lI\xed\xc0\xfe2\xc0\xbbS\xe4\x9fS\x053\xc0\xcal=\xc8$y2\xc0=\xda\xd8x\x9923\xc0\xa3\x89\xd6\t.\xe02\xc0\x19\xf8\x04_\xd4\xb2)\xc0\xb6\xa7\x02 \xf9\xe62\xc0\x8d\xd6\x9f`^D3\xc0\x82)\x9cp\xdc42\xc0\xe1\xa7.}\xd5"3\xc0\x17\xa2\x8bV\x88\xac2\xc0\xce\xdd\xee\x14A\xc8-\xc0s\x19\xdeIc03\xc0\x0c\x8dE\xf6\x7f\x042\xc0\xac\\\xcb3\x01&3\xc0oGC\xb1\xb0\x173\xc0K(\xea\xac\xac\xb92\xc0M6u\xf3K\xb62\xc0\xa5\xa6\xc7)\x1b\xcc2\xc0\xd0XM\xca\xcb\xd22\xc0\xe2\xa52\xc0\xbfp0\xc0\x90\xaff#\x83\xcd2\xc0\x976\x86\x83\xa2\xd72\xc0Z \xf7\xad\x90\xd9!\xc0\x95E\x0c\xddK33\xc017f\xaf\xcd\xf11\xc0L\xaa\x9a\xb9\xb9\xf62\xc0\x7f\x93C\xe2\x1d\x1c3\xc0s\x18\x87\xb6z\xdf2\xc0\xc3y\x05\x80\xed\xef1\xc0\t\x1d\xd5\xfe|g!\xc0V\xde\xfb\x8e\x8b\xc02\xc0c\xe9\xef!\xf6f2\xc0\x7f\x000\x84\'q3\xc0\xc0\xe4%~\xb2Q3\xc0qF\x92//\xf1/\xc0\xf6\xec\xa9\xc4\x92#2\xc0Yen\\\x0b\xd22\xc0p\x92\xa1\x9c\':/\xc09\xf9\xbd\xbf\xfd\t3\xc0\xa0\xd2\x94m\x8c\x7f3\xc0\xd7I\x7f\xd1q\xad.\xc0Rv\x86\xcd\x0e\x802\xc0\x02\xeb]\xefi\xa62\xc0l7\x9d\xca=X3\xc00:\xe2\x03\xb1\x89\xe4\xbf\xd8(\xb6\xbb\xd8\xc02\xc0xe\xdb\x98s\xef\x1b\xc0\xb2\xd6\xf4\xad1\xf11\xc0\x7f\x85\xaav\xe3\xf42\xc0\x02[FF\xbfP\xf4\xbf\xee\xff\xda\xb0\x01 3\xc0\xbe\xac\xa7\x08\x1fh3\xc0\x05\xea\xb7\xd5\xbew-\xc0\x83\x07`\xf3R\x07/\xc0P\xfc|\x94\x8c73\xc0\x83z\x81(f\x05\x15\xc0]\xbcO\x7f\xb8\xd9+\xc0\'\xae\x9cz\x19Q3\xc0@;\xb3\xe4*\xbb.\xc0\xe4\xce\x0f\x13\xcf\xb7*\xc07\x04\xe2\x05\xd1\x003\xc0\n\xbb8+\x9b\xf0/\xc0?\xb8\xeaY\xd5\x1f2\xc0qZ\xf5\'\x19&\x17\xc0\t\xfc\x04,\xf75/\xc0\x92Q\xa3\xd6?\xe0.\xc0\x13\xfe\r\xbc\xdb\n3\xc0\xb4\xad\x19\xf0\x9c\xb22\xc0\x15\x94J\x80F31\xc0\x0bg\x0e\xf2\x81Y\xfe\xbf\xd9>\xad\x9d\x96\x020\xc0\xa8Ct\x80\xc4\x023\xc0_\xdf\xcf\x8f\xc6\x862\xc0\xaeN\x97\xb3\x95\x93/\xc0z`M\x91M\xe72\xc0g\xd8X\x90\xdaR2\xc0K:{\xa7%\xeb2\xc0\xeb{}" \x0f2\xc0\x1c\xfd\x99,.\x04,\xc0E\x81\xdc\xc9P\xce2\xc0%\xdc\xf0\x8d2e2\xc0\xe8\xd3\xc35kt3\xc0m\x8d\xa4\xedhE+\xc0\x7f\xbc:\x16\x0c\xba-\xc0\xdc\xc3\xc8I\x13\x143\xc0\xf7U\x07\x0e\x13\xfe2\xc0\x91\x1ei\xd0\xb4l0\xc0\x92\xc6\xc0\xec\xd5\x82\x17\xc0O\x9b\r\x03<\xc82\xc0\xe0\xc9\xcc\x8a\xd0\xd62\xc0>\')\x1a\xfe\x182\xc0\xda\x05l#\x91\x98/\xc0\xdd\xcc\xc0U\xdb\xc02\xc0\x9dU\x9fOpR2\xc0\x7f\x13\xaa$143\xc0\x94\xc9~H\xf5!3\xc0\x80&p\x9e\xc1/3\xc0\x13F\x01\xb0\x82;3\xc0)S\x9cD\xf8f2\xc0\x90\x95\x15G1\xf3,\xc0pN\xf8\x00\x81b/\xc0w\x9dG\xaa\x91\x0e+\xc0\xd8\x7fj\xea\x10\xe71\xc0\x9f_\xea \xe1V\'\xc0\r\xf3\x1b\xba\xa6\x173\xc0\xa7WA\xe5\xdc]2\xc0\x04R#\x81u=3\xc0\xc1p\r4_\xb62\xc0\xbc\x0c^\x8aJ\xd92\xc0\x19Wv\x8a\x1d"3\xc0J\xfd\x12\x8f|5\x11\xc0\xe2\xa5H\x99y\x0f2\xc0\xe5c\xb4\x99\x90\xe31\xc0U\xca\xb9\xac?\xfa1\xc0f\x83\xd9\xee\xd5C0\xc0\x0e\xbf\xf8\xc1\xc733\xc0f"\x91\xf5\xa9\xd32\xc0G\xb49\x8b$)1\xc0 7M\xfa\xa9\x0e3\xc0\xf3\xe3\xbc\xcd\xe0\x9b1\xc0<\xd1x\xb6v\x0c2\xc0RUj\xa4\xe8\x0e*\xc0O\x7fIdH\xc9-\xc06\xb1~\xffO\xa4/\xc0,\x84kuIc0\xc0\xf2o\xa2\xab\x87+3\xc0\xb3\xba:+\xdf\xcb2\xc0 \x0bH\xec\xe3\xe02\xc0\x8c\xf9\xc6\xbdf\xe31\xc0ux9Y\xb6U2\xc0/4\x8e\x8c|@3\xc0\xb2\x07\r\xcd\xef\xf7/\xc0JG\x14w\x1c\xaa2\xc0oT\xc6J\x9d\xac2\xc0f\xeeF\x94H\xeb2\xc06l\xa6\x96_\xff2\xc0\n\xfd\xf5\x99\x11\xda1\xc0\xc2\x82\xf7\xc6\x0c\xf91\xc0HV\xaaY\x89<-\xc0\x126\x00\x88\xce\xd42\xc0;\xfc?\x1c\xcaG3\xc0XS\xfbR\xdf\x1f3\xc0\x9a\xe3c\xc7x\xd12\xc0\x8a\xc4)P;\n/\xc0FC\x9c\xf5 \xf02\xc0\xda\xa2z\'\x10\xb12\xc0Z\xbep\x02fu3\xc0QXc\xed\xcbh3\xc0/\xa3\xca}8\x8d1\xc0s\x83Z\x8e\xe8\x9b.\xc0b\xe9\xa2\xc9\x84\xcf2\xc0\x80\x84f\xe9R\xc62\xc0R(\xef\x06\x16\r3\xc0\xba\x1e)\xac\xd4\xb82\xc0@\x059\xe7\x11"2\xc0K\xa2\x11z\x8e\xa11\xc0\xab\xa2\xd0\x97]\x86/\xc0\x94\x119xh\xcb\'\xc0D\xd1\xae\x9b\x19L2\xc0\xe3\xecJNv\x1b/\xc0\x81b\xc1c\x06\x123\xc0<\xc0]\'\x1ej/\xc0yr\xa2\xe1\x05w.\xc0\x03\xf7@\xc5\x94s(\xc0\xf6\x8c\xe3\xd1\x98\xd62\xc0Kj\x96\xa9c\xd22\xc0}\x91l0\x10\xcc2\xc0\xca\xc0\xfa\xd4\x1e\xd12\xc08\xc2\xc5\x90\xbb_3\xc0\x82f\x1aw\xa3F3\xc0\xd3\xe5mal\xc02\xc0\xbf\x99\xeb!\xa3\xd22\xc0\x7f\xb9\x90\xaa1p1\xc0#\xe5\x1d-\x05\x002\xc0b\x8a\xfa,U\xd8%\xc0]\x89\xff\xf0\xe5\x192\xc0\x86\xc9:\xfd\xb9\xea2\xc0\xe3(\xb7\x8e\xd0b3\xc0\xd8\xf8\xfe\xd4\xc8\x9d2\xc0\xfapo3\x0783\xc0\xf4C\xafc\x1600\xc0\xa2\xdbwW\x01\x132\xc0\x81\x95J\x89\xb2\xfc1\xc0\x86\x90\xbe\xe18\xb02\xc0\xbd\xe6\x17\xaf!?2\xc0D\xe8V_\xe5o-\xc0\xd9~\x98D\xa2\xde2\xc0\xad\xb4(A\x02\x0e2\xc0\x04\x0b\xef\xe4.>3\xc0\xc5\x8f\xb2w\xf6;3\xc0@\xac\x93X&\t+\xc0\x9fP]_g 3\xc0i\xab\'\xe1D\xf81\xc0ZR,$>\x87/\xc0\x82\xb4\xa2\xcb\x83\x83/\xc0LNG\xe2\xf4<3\xc0{F(\xbf\xd2q3\xc06\xf7\x1eeMn1\xc0;\x8d\xb0\xac\xfbj)\xc0\xac?\x1c\xe1:\x931\xc0\'%\xd3\xb2\xc9\xf22\xc0\xa2\xeb)4\xc8\x053\xc0sE\xdc\x90\x84\xd9.\xc0yL\xf2\x19K\xad+\xc0\x17C\xd8\xa4@\xc62\xc0s\xfc\xf4xd\xd7.\xc0\xfb\x05\x9f\x83\xc2\xcc*\xc0A\xc8r\x0e\x10\xc92\xc0\x9dB\x03\x86\xef\xd1/\xc0\xb7\xe2t{x\x81/\xc0\xcfs2v3\xf82\xc0\x87\x00\xa4\x8ae\xd4\'\xc0L\xd3\xed\xb5*G.\xc0\xa3P4\x0e\x8f\x07/\xc0\n\xcd\xba\xbce\xe71\xc0\xb8\x9fE\xdc\xa5t2\xc0\xd0\x94}\xe3 \xc32\xc0p\xf3\xad\x04\x13[1\xc0\x1d\xef<\xce\xfe\xe32\xc0\x1e\xa2\xf2\x0e\xd7#2\xc0\xfa6Z\xa7L\xf32\xc0~Ya[e\xbe2\xc0-4\x03`\xad\x8c*\xc0\xd9\xd5WiQc3\xc0\xedI\xd6}a&3\xc0+J\xd6\xfd\x7f\xeb\x15\xc0\xb2u\xd4\xc8\xd4I.\xc0\x9f\x18\x8f\x14\xb1\xdf1\xc0A\\\x1f\xc5\x8d\xd32\xc0\x84\x86\xaa\xfa\r!1\xc0\xd3\x00R\x86\x8a>2\xc0\x8e\x1e\xf2\x89K\xb6/\xc0S\xa0\xb6\xd8\xb6\xb92\xc0\xfe\xb5=r\xa5"3\xc0wW\xbc\xe8\xa8\xfe2\xc0\xed\xaf\xeeG\x83/0\xc0\xba\xb0\'\x11\xf5\x143\xc0\xca\xccQ1E\xb32\xc0\xc4\xec\xbc\x7f\x9b\xb62\xc0\x9b~zeR\xd12\xc0v7\xccq%\x003\xc0\x9c\x11\x1bY\xb5\xbc1\xc0p6\x7f\xde\x7f:3\xc0B\xa5\xafV\x08]3\xc0C\x9a\xcf|\xff\xc02\xc0\xa7\xda\x0cP\xe1\x8a2\xc0\x95\x81\xb3\x82G{3\xc0\xccl\x84\xfd\xe1\x991\xc0}\x80\xa4\x06\xc4g/\xc0\xea\xe78&\xbc\xf72\xc0\xef\xb0C\xebi\r2\xc0w\xd1\xc0\xad\xf8\x0e3\xc0\xaa\x06\x9f&\x85\xb32\xc0\xc6\xfa\xc9Ct\x9a/\xc0\x0c\xe1\xe1\xba\xfe\xdd2\xc0*\xb6s\x8f\x17\xee2\xc0\x14\xd0t\x8ek\xcd2\xc0\xbd>4\x94P\xdd2\xc0\x8e\xc5\xe7M\xb4Z3\xc0P:\xff\xc8&\x042\xc0lAc\xd5\xdd\x0f3\xc0\xd8\xf4\xb1\x95\x90\xb61\xc0q\xc5)u\x1a\xf5)\xc0\x12a/A\x00`,\xc0\xbd\xf1\x17\x95\xd9\xfc2\xc0?K\xbc\xa9)\xd82\xc0\xe0?\x18eAl3\xc0\xae\xef\xf5\xc8+I/\xc0\xb69\x81\x89\xcd&2\xc0J\\\x93~ \xce&\xc09Z]\xdc\x9d\x0f3\xc0\xb1pp~~\xc8.\xc0\xd6g\xa6 [%/\xc0\x85T\x18l\xffg3\xc0&\xab\xea+\xe7\xf12\xc0\xf8\xf3O\xcb\xa0Q2\xc07\xc1\xc3\x15\x1d\xc9\x1b\xc0\x13E\x8d\xab\xa9c3\xc0C\xab\xa4\xeb\xde\xe01\xc0\xad:\x82\xd2\xdb\xec&\xc0\xfen0\xfe\xfb\xea2\xc0|<\xa5\xe2\x07\xf61\xc0O$\xb3\x06&\x15-\xc0\xc0\x91yi\x13j3\xc0\xe7W]\xcf1\xa21\xc0\xe3\x03\x0e[\xd2$3\xc0\xb9\xad\xa9(\x83D3\xc0\x1a\xd4\x12\t|03\xc0\xd5\x8a\xb8\x13n\xd72\xc0l\xff$y\xa6\x083\xc0[H\xbd\x085\xe41\xc0>7`\xacZ\xa7.\xc0\xe6\xebh\xebh\x822\xc0\x80lU\xbdAE\x1b\xc0\xd5\x8d\x13\xd7\xdf\t3\xc0\xd0#\xc61K\xb52\xc0{\xe2|\xd3\xeb\xd12\xc0G\x16m4\x8db2\xc0{KZ\xd7\xc8\xfb0\xc0\xd4A\x14\xf8A`/\xc0\xbf#\xd3\xdf\xfc\xdd2\xc0\x9dB\xceP\x89\xd60\xc0\t\x9b\xef4\x95\x11*\xc0Q\x99\xb7\xfc\x19\x8f+\xc03\xe5\x807U\xfb/\xc0\xe5w\x1b\x0e*\x083\xc0\x18\xf7\x02\'\x0eA3\xc0\xa4}\x95\x07b\x980\xc0l\xd6\xc2\x06B\xfe2\xc0\x02D\x90\xbe\xc9\\!\xc0\x02\xe1\xf0\xcb4\x870\xc0\xe4\xb2\x96J\xca\x1e/\xc0*0g\xbed\xde2\xc0\xc5\x86\xc0\xbd\x86\x1e!\xc03\x19\x01\xfaX\x912\xc0T\xd2^\x14\xba\xce.\xc0\xb25\xabO\xaa\xf42\xc0#\xea\x9b\xd2D!3\xc0\xc0\x1fM.\xcaM3\xc0N\xa2s\xbe\xfd\x083\xc0jV\x85\xa6\x86e3\xc0\xb0\xf6\xd1\xbf\xff+-\xc0`\xa8\x9a-\xb1\x87-\xc0n\xe7\x01\x17q\x182\xc0\xf1\xf2?\x03\xe27*\xc0)G?*W\xcf2\xc0b\xc9\n\x83^\x0f2\xc0\xe1H\xf5\xd5\xe0\xec2\xc0\x90h\x0c\r\xf5(-\xc0\xb2\x93{\xcd-q2\xc0\x1b9;W\x9fi2\xc0\xca\x01UZ\xd6Y3\xc0\x91\xb2\xbc\xd8\xbd\xdc2\xc0\xcb\xf7\xf9\x11\xdd\x082\xc0T!\\\x9e\xe5\x8c/\xc0\xc8\xf6\\\xc3/x3\xc0\xa5\xc8\xe9\xaf\x1e\xdf0\xc0\t\xf0l\xfcM\x0c3\xc0Q\xcc<\xf7K\x073\xc0\x97\xed\xc7\xf9_\xf2/\xc0\\\x12n\x03\xd8c2\xc0\xe4\x0bi\xad\xf043\xc0B\xc0\x90@zB3\xc0\x95\x9e\x8f\xf9z\x86*\xc0\xe5\xe5\xdc\xb5\x86\xea,\xc0\xffs\x16\x95/9\x08\xc0X\xd9i\xbb\xd9\xdb%\xc0\x14\x90\xeb*\x13Q1\xc0Q\xf3\xe5\x82\xa6\xb5\x02\xc0\x99C\xbcB\x90\x120\xc0a+\x93\x10Yl-\xc0U\x95)\x84y\x182\xc0\xdf\xb4\xf6\x9c-\x0c\x11\xc0\xc2\x0b\x93\x12\x0c\xd6\x18\xc0\'E\xd9\xd2\x9f\xd6\'\xc0,\x7f4K\xa7l/\xc0W\x1c`k|\xec2\xc0\x1c\xe4\xd5\x1f\xc8S)\xc0\xc5\xf42\xac\xe3\xc1/\xc0R)\xb2\xc8Y\x99)\xc0\xf7\xa5\xf3m\xdb\x8f)\xc0\xe3\x80\xd1t9\xe6/\xc0\x0cQX\x87\x13\xc1\xe6\xbf.\xf5\x8e\xe2yN2\xc0K\x1f\x9dwm\x1a\x14\xc0A4zJ\xc4\xe1\'\xc0S\xcc\x05\xba{\x89$\xc0\x98\xfa\xe4\x14\t\xa1\xf8\xbfu\x96\x0e\xf8s\xff2\xc0c\xbb>*l\x043\xc0\xc8\x12\x05\xcc#`+\xc0\x8c?\x80S\x88\xcd2\xc0%n>-#\xbb2\xc0`U\xb93\xa7\xd12\xc0\x14\xbc,\x9d\xee\xcb2\xc0sEE=^\xff2\xc0!Q\x87"\xfdb/\xc0@V\xcd\x12\xd9w/\xc06\xa8\x9f\xdd\x9d33\xc0Q,c\x93a\xd22\xc0\xc8\xce\xa3\x17\xe0\xea1\xc0E4\xe5@\x1c\r0\xc0\xea\x06\xce\xb9\xc4\xd62\xc0(\x10{\x80\x98\xeb2\xc0\xaf\x15zbsQ/\xc0;a\x10\xa5\x19\xb92\xc0v\xfbdu=\xcb2\xc0\xc5\xfc\x9a\x06\xe7\x100\xc0\xfdV\xd2h\x8dD3\xc0\x0b\xaf\xb8\x1cRn-\xc0i\x9fh\x1d\x83\xb72\xc0z\x12F_\xf7G3\xc0\xaa\xd8\x9a0.\xd02\xc0v\x15\xe8\'O\x1c0\xc0\x1b\x01wk\xbb53\xc0V1K\xc5F\xa32\xc01\xd7\x14\xfbYa-\xc0x\x11U\x8a\xa5\x9f2\xc0^\x0fX\xf1\xed\xe61\xc0\xd9\x8a\x04\x8d\xaeD3\xc0n<G\x90&\xd22\xc0\xd1\x0b\x0f\x99\xdb\xb52\xc0O\xef3`\xe5\xf00\xc0\x9f\xfb\xa9,\xbbV/\xc0\xb4~Wd\xd7\xd02\xc0-j\xfe\x07\xdc33\xc0\t|W\xc5s\xcb2\xc0#\x8f\xcbD\x03\xe51\xc0\x98\xf2\xde5:h3\xc0y:\x84\xfb\xca\xc22\xc0\x9f=R\x80\xc1\xe61\xc0\xb1F\xa4\xc6\n[)\xc0`U\xb0\x08\x17"3\xc0lN\xec\x9a\x9e\x1f3\xc0\xabXp\xc4\x01\xf52\xc0}\xb2s\xb4x\xca2\xc0\xa66b\xaf\xd8\xb82\xc0\xc9\x9fX\xaa\xd5\xb02\xc0\t#\xa3\xe1\xd2\xe31\xc0\xa8Ya,\xf9.0\xc0\x82\x96\x8f\x8d\xb6\\)\xc0\xba\x8b\x8c\xbd\x89\xe82\xc0\xed\x80\xe3\x18\x87\xa2/\xc0\xd9\xaa(\xbc\xd8\xcb2\xc0\xc2|tL\xd1\xd62\xc0\x17\xb3x*\xfa,3\xc0\x99\x9e\xd5\xa6\t\xbd2\xc0\xe3z\xf5\xef\xcc\x882\xc0\x9f\x00\xa5\xdc\xf84/\xc0\xf8c\xf9\xf7\xc9W3\xc0\xd5\xba\xb2N\xe1p3\xc0\xbd\xd6\x0e\xbb\xfd/*\xc0\x9e\xaa\x90\x1a\xd3?3\xc0"N1\xb4w23\xc0$\xbe\xd6\x99\x0cS3\xc0\x9dy\\f\x06\xf31\xc0\xb4]\xe5\xea^\xbb2\xc0r\xf1n\x9al\x003\xc0}\xcfT\xf8\x18\xc72\xc0\xbc\x87\xe7$k\x1a3\xc0\xf4V\x11\x89\x16y2\xc0\xc9K\xb7|?w3\xc0Pkpv\x8310\xc0A.\xe1Hy\x8a2\xc0\xa8b\x06\x00\xd9a/\xc0n\xff\xf1\xba\xf2\xf51\xc0q\xe0\x7fn\xef\x92/\xc0\xe1\xf3\x02@\x1d*3\xc0\xf7.yX\xbf\xb8/\xc0\xc6\xedSy\xc0/0\xc0c\x1b,\xcaI\x143\xc0|\xab_&\x95\xa2.\xc0U\xcd\xb7\xfc\x0e\xb92\xc0\x7f\x00\x1a\x13\xa65/\xc0\x89\xaaw\xb8\xf7\xe92\xc0\xe0t\x04\xf3g\xdf/\xc00W\x18\xfb\x82\xf42\xc0\x8ck\xef\x0b\xa4\x1b3\xc0E\xf9\xf6\xd8\xe0\xda2\xc0\x857\\I\x80\xa92\xc0\xd7Y*\xb0r\x802\xc0o\x87\xe3s\x86.3\xc0\xbamUmO\x85-\xc0\x94\x85g\xde\xea\xda2\xc0\xbe^\x0b\x84\xf7\x81-\xc0\xa6\x83E\x88\xb8\x132\xc0d\xd7\xfbt\xb0\xb32\xc0mX\xaaB\xe8\xe11\xc0b\x12%\x80\x18\xa02\xc0\xc2\xca#L!\x862\xc0\xf0\xcd\x9f\x96\xf5\xee2\xc0\x19\x07\xaa\xeay\xe71\xc0\x82\x8b\x1d\x98\x00\xfa1\xc0I=\x93\xef`l3\xc0d\xec\xc4\x0f\x02\xe5/\xc0x\x8b\xc94\r&3\xc02\xe5Q\x1b\xa8:0\xc0\xa6&\xe8}!>3\xc0\xc5#\xe5"\xf5\xf12\xc0F\xe9 \xc9\x1a\xde2\xc0\xd8\xe5\x10P5\x0e3\xc0\x89H0\t\xdb\xb32\xc06\x8e\x14{s\xd82\xc0^S\xefF\xa1\x0e3\xc0\xf8\x19\xb4XB>3\xc0\x1a[\xa2\xa32\xe31\xc0\xc8\xfc\xb3b\x10\xfa1\xc0\x18\xc7\xaai.;3\xc0\x16\x94,\xde\xc7\xa02\xc0\xc4\xac\xe6\x97\xc0\xd42\xc0\xf5W\\\xca\\\xae\x1b\xc0\x04_2T*\t3\xc0\xd9+WQ?\xf72\xc0\x17v\xe4\x12\xa0\xf81\xc0\xd7\xe8\xd8"j\xde2\xc0\xb8\x1e\x17\x16\xdc\xe61\xc0\xc9\xc5x\x13\xbd*3\xc0\x94\t\x02hC\xce2\xc0z\xb4o\x0b]x3\xc0)n!\xae\xb0\x0f2\xc0LE\xe4ND\x023\xc0\xea\xe9\xe5\x03N\xe11\xc0\x8aQj\xe5\x15\xee2\xc0%*\xfe\xacO\xcf2\xc0\x110Z\x92\xdb\xfc2\xc0\x81K4\xdb\xdbH2\xc0\x8a\xd0\xb8ci 3\xc0H\x03I\x10\xdbU3\xc0+\x8b\xf1\x8a\x16\xfe2\xc0\x823\xaf\x16 \x0f3\xc0\x9b\xe8}\xd6gm3\xc0\x83\x19\xc0\x0bE\r3\xc0<A\xdfV\xe2\x053\xc0\xf4yU\x0ej\xac2\xc0\x079 \xbc`\xd52\xc0&\x1b\x1d\xbfd\xf02\xc0\xe2\xd0)\xca\xbd\xbe2\xc0\x90|\r\t\xf1\xcb2\xc0\xd8\\\xaf\xf1\x8013\xc0\xe2\x08Z\xcb\x15\xe22\xc0\xb0\x13]\x11\xfa\xe61\xc0\xd8\t\xa6\xc1\xc2\t3\xc0\xb7\t\x0b\x99\xd6%3\xc0\x19\xde\x11\xd7\x18\t0\xc0\xeb\xdb\xce\xf2\x1d\xbc1\xc0z\xbc~"\xc6\t2\xc0\xea\t\xa4>A\x99/\xc0\x81}7\xa6h\r2\xc0\x84f\x88=\x13\xfc2\xc0\xe6\x84l\xaa\\\xdd2\xc0\x97\xc0\xf5\x8bD\xd1.\xc0\x16ME\xa1\x1d"3\xc0\xda\x9b\xb1/ec3\xc0\xc0+\x1b\'\x0f\x14.\xc0\xbb.M\xff\x0f\xb8/\xc0h\x8e\xf8\xa3\xc4$3\xc0\x11\x04\x9e?\x07c3\xc0q\xe2\x1c\x8d\x0bf3\xc0U\xb2\xec\xb1\x98\xff.\xc0\x11pP=\x00\xed2\xc0\x1b\xec2%\xa393\xc0^Y\xba\x88N@(\xc0\xa8\xf5$>;j0\xc0_\x1c\'\xe5Y\x073\xc0Bx\t\x11j%3\xc0~\x985\xcf\x18\xd62\xc0\x80\xe2\x88\xc1\xc1\xfb-\xc0\xc1\xdb[fS\x083\xc0o\xcb\xbc\x12p\xa42\xc0R\xe2\x1e\xea\xf9\xa2.\xc0\xb5\xea\xb0\xfc\xfb\x0f3\xc0\xff\x8e-\xd6Ij3\xc0\xad5N\xf0\x8a]3\xc0\x98\xb0Ot\x97g3\xc0\nt@\xfc\xb4\xfe.\xc0\xa81\xfd4?\xd9/\xc0\xc5"\xa3\x15\x0cG3\xc0\xb1\x9a\x11X|\xa01\xc0\xc0\xb4\x02\x0c\xa1\x182\xc0\xaf\xe0.\xd3+\x1f/\xc03\nQ\x7f\x9a\x1a3\xc0\x01s\xfcW=43\xc0<\xc1!>\x03@0\xc0z5\x82\xb8\x8d\x8c2\xc0\x88I\xb8\\\xe3\x193\xc0\xb0 \xfaG\xbf\x040\xc0>\x99\xc4c}53\xc0\xe2\xf7K\x1ef\xf4-\xc0]\xd5cTl\x9e1\xc0Z\x95P\x11\xb2\x980\xc0\xfa\xc7\xee\xc4y\x0f3\xc0\xb8g\xc5\xd8\x14$3\xc0\x88\x8e\xa3a\xf6\t3\xc0q\x19a\xbf\xb9\x1c3\xc0\xe0\xd0z\xa7\xca\xee.\xc0\x1at!\x08{\x0e3\xc0\xf4>)%_\xe5-\xc0,\x13\x00\xa1?F\x1b\xc0\xd7\xa1,\xd1\xbd\n3\xc0i\xa7\x94,\xc4\x143\xc0\t\xa3.G\xbf\xf31\xc0\xbcN\xec\xa6_\xe0-\xc0\xec<U\x16\xb2\x8b2\xc0\xe0\x1ca\xb2\xe1Q*\xc0.\xa7\xe7\xfd\x85\xf22\xc0\xad\xbf3\xa7\xef\xf3\x15\xc0\x93?\xa9q8\xf51\xc0\x13\xa4\xebG\xc4\xdc2\xc0\xf2+\xfc\xa1\xa0\xfd2\xc0\x8f\xdc<\x1d\xd6\xf82\xc0<8\xd9\xd7\xac\xea2\xc0\xfe&W\x83E)3\xc0_\xcd\x824\xd2\xf62\xc0\x97q\xafo\x10\x893\xc0\xbd\x9bf\xa5\xa1m-\xc0.{\x10\x14\xc3\xe82\xc0*\x01\xea\xeb\xce\xeb\x15\xc0I\xcd\x1a\x14\xfc\xed2\xc0K\xd3^Kyj3\xc0\xac\x89\xbc\xd9+\xf22\xc0\'\xd2\x7f\xbb4\'3\xc0\x8e\x9b`\x9a\x9b\xfc2\xc0\x1d}E\xfcD\xe22\xc0*\xe4\x18\x08\xe1\xd72\xc0\x15\xc3|\x8b\x1a+-\xc0\x16\x032\x9e\xeb\xe11\xc0\x17\x19\xa7%b&3\xc0\'O\x81\x81\xe3\xde2\xc0\xf4\x9a\xa6\xe0\xe2\x0e3\xc0#(\x82\x19&!3\xc0\xc6\x9d\x06r\x01\xfa2\xc0\x189\x82\xeed\xe02\xc0\x95\xee\xc7\x92\x0f73\xc06M\n{\x83\x123\xc0\'\'P\x85 \x1c3\xc0\xe2\xb7\x14]\xcb\xe92\xc0[r<\x7fk\xe02\xc0G\xf1\x13\xed\x93w/\xc0\xca\xb1!_\xe3\xf52\xc0D\xe8p\xbc\xc4\x7f3\xc0q(\x11\x93\x0c\x92.\xc0\xda\xd3\x19\x85\xff\x82/\xc0N\x17P\xec\xa3b3\xc0\t\xfff]\x07=3\xc0@4\xba+\x1b\xcf"\xc0B\xe2M5\xf9%3\xc0\xf4f\x9c\xf9\xca\xf72\xc0\xde\x84@\x10\xbd5/\xc0\xb6\xf7\xd5\xa4\xb0"3\xc0MY\xbe\x83\xa9\xa6/\xc0({\x1d\x89\x01\x0c3\xc0\xaa\x1b\x80\x85\x92\x06/\xc0T\xc1<l\xb9\xe22\xc0=\xc1(b\xd421\xc0nB\x87|\t\x040\xc0\xf0\xb6\x8cJ503\xc0f\xdcvi5\x192\xc0\x07\x07\xc7KK\x0e3\xc0\xeb}.p\x0e\x8a1\xc0\x88A\\\x95\xa8\x862\xc0\xdd\x02:\xb9\xa0\xbe2\xc0a\x9cWZLs3\xc0\x92:\xc4\xbb\x80\xe1.\xc0x\x1c\xb9\x91!\x1b2\xc0\xc7-\xeaX\xfd)3\xc0\xc4\x0c\x02\xe97\xd52\xc0\xe8\xad\xb2\x99\xe8K3\xc0\xfe\xa8\x05 \xf7_/\xc0\xdb\x9b[rjt2\xc0s\x05\xf0\xa6Cx2\xc0\xfd\xda\xd5\x8fW\xae-\xc0\x8f#\xdb\xeb\x11\xc12\xc0\xc39z\xbb\x04\xb62\xc0\x99\x04\x94\xe9\xd4?3\xc0\xe9\xabS\xdd)=3\xc0L\x08zo\xa3j2\xc0&Z\x8c/\xbf\x882\xc0[\x05ek\xd0\xf61\xc0\x80t\x03\x82\x94\x992\xc0 !\x00\t\xd0\x182\xc0\xd3\x88H\xd6\xd1\x822\xc0\x87k\xfa\x96\x92\x982\xc0\xe5No\tZ\x1b2\xc0\x18`\xdc\x99\xa4\x922\xc0Z0\xd5\xa1\x01\x84\xfd\xbf\x19_a\x9d\xc2B,\xc0\xca\xa0,6y\xfe1\xc0\xe4\x08"\xc9\xe5\x042\xc0\xf9,\xbe\xe7U=3\xc0P)\xd0w\x8c\x132\xc0:m\xca\xc0F#2\xc0\xf74F\x8bt\xf31\xc0\x9bd\xecCZ\x102\xc0\xe8\x0clx\xd7\xb9*\xc0\xbb\xb5\xc4\x1db.3\xc0\xf3(\xb1\xf2^\x1a2\xc0\xd1?5\xea\xfc43\xc0\xc5\xdc\x8c\x98\xeb\xf91\xc0rb~\xdd\xcc,2\xc0\x10\x1c=\xcdB\x182\xc0\xb0lw\xc0\xf8\xe3,\xc0\x9e\x1d\xa4\xfc\xb2\x1e2\xc077\x05\xe3`\xa11\xc0\xdb-\x8e\xc6G{*\xc0\x92t\x84\x189\x172\xc0}\x96\xba\xe2\\\x192\xc0z\x9a<\xae\xc8\x1f2\xc0V\x8c\xd5\xbf\xdb\x9b1\xc0\xf5\n.*8&2\xc0s+\x87\xa7}g2\xc0\x0f\xc8l\x0bR$3\xc0\xdd\xcb\x04\xb3\x8d\\2\xc0\xaf\xe7\xfe\xed\x14)2\xc00\xfb\x0bC\xba_2\xc0\xea\x9d\xc4\xaa\xfa&2\xc0\x9dCq\xd3h\x143\xc0\xcb1C\x88\xa5\xa91\xc0\xe0\x1ct\x96\x13#2\xc0/\x99\xb6\x9eqQ2\xc0E*\xc4\x9adn\x15\xc0\xec\xf6\xbd\xf0\x04\xb72\xc0\xc3\x00NV\xe1$2\xc0\th\xe5\xa3\xd5P2\xc0\x9d\xe7\x8d\x0c\xc1w2\xc0\t&}\xc5\x1a\xda1\xc0\xbb\xf4p*\rA2\xc0\x1d\xbd\xde\x87\xc1\x1f3\xc0\xbbR\x1c_P\x9a1\xc0\xb5\xde\xc7\xe7\x9e\xba2\xc0\x0b\xcc\xa1j\x03I2\xc0\xb2^\x86_\x96G2\xc0}\x8e\x9d#\xc6\x153\xc0\x80!\xa1\'WN+\xc0s:M\x9c\x8c\xd5*\xc0\xa1_\x10et\x8d1\xc0B9z#\xb9\xf52\xc0\xc7\x8e\'-p\xdb*\xc0\x18I\xdc\x81\xbb"3\xc0\xb2\xff\xc2Y\xf9C2\xc0\xbay\xdb\x1b-\x8f1\xc0,\xc1 ?h \x16\xc0\x85\xe4\xfa\x9a,\xae.\xc0\x7f\x1e\x1a]\xc2\x82,\xc0\nV\xccU7\xf82\xc0\xdeV\xf8g7\x102\xc0\xd8\xf6M\xfabp-\xc0\xfc\xd9\xb4O\x1a\xc92\xc0O\x9e\xc4)l\xe42\xc0\x19\x1d\x94\xe7/F2\xc0\x17\xf4\xa9\xeae\x001\xc0\xa8)\x86\x91~<2\xc0.\x86\xc2\xe6]\xd61\xc0\xa01\xdc\xf4|\xeb2\xc0\x7f1\xa8\x88\x8b\x8e2\xc0h\x15\xae\x9b\x1et3\xc07q\x0cq\x8a\x9c0\xc04\x96\xd4\xb6C\'0\xc0)\xd0\x9d\xed\x18m-\xc0f\xb44!\xeb%/\xc0{\x80<\xadU\xa02\xc0p\xfaB\x80-p-\xc0\xd3@\xac\xc8\x08\x8a\xf1\xbf\x105\xe5\x01{\xce\x00\xc04p\x83\x9e\x11\t\xfe\xbf\xda\xc2\xf9\xf4\x8d;0\xc09\xa0\xc5\xb0\x1b\xba2\xc0\xc6\'\x1d40\x94/\xc0\x93&\x80\xfdu\xde2\xc0\x19Z\x10\tM\x0b3\xc0\x97\xcdC\xcb\xb8\xfe.\xc0\xd3e\x91\xb2\xbev0\xc0h58\x95Y 2\xc0@\xd8\x12\xcd\x00x0\xc0\xd02T_\xad\x9e1\xc0\xfcF\xc4\xcfU\x06/\xc0J#\x08\xadNU/\xc0\x06\x03~]X\xee\x1e\xc0\xa3*\x13k\x00\xb2.\xc0\xe4]=\xb3sz\x1d\xc0\x97\x9b\xd5F\x9bc1\xc0Z/k\x91\xee\xc1.\xc0\xe6\xd6!\xfc\xed3-\xc0\x9e\xeck`t\x02.\xc0o\x87t2\xf8\x08-\xc0<\xb2\x10\x99\xfe\x82-\xc0Ny\xc1\xd7\xc7\x812\xc0\x16\x83\x0f\xd1T\x80-\xc0\x99\x01*\xd5\xe2\x043\xc0m\xddL\xcc2d/\xc0\xfe\x18l\xd9\x19\xd4.\xc0\xb4rv\xc1=p1\xc0j\xb4\xa0\xc6L\x890\xc0\x0cr\xc3\xa1`\t0\xc0\x00\x8f\xeb,7\x112\xc0\xfd\xa9\xf8\xee\x08\xab0\xc0\xc66\x8c\xbcL\x162\xc0]\xf4\xb5\xb09\xeb2\xc07e\r\xbe/,0\xc0\xe8.\xa2`\x9a\xe12\xc0J\xef4\xfb\xff\xcc.\xc06\xb0\xf1\xe6\x91\x9a\xf4\xbf\xd8\x8a\x1b\xc2\x99\xb60\xc0,{E3\xa442\xc08\xf7\x82T\x81\x90\x19\xc0\xa5(1\xc7\x88#2\xc0f\xa7\xfa 7\xe72\xc0\xd4.\x17\r\xa6\xf5/\xc0hl#|p\xef1\xc0Te\xf3\xa8\x13a1\xc0\xb3\x8f\x91\xb6\xd4\x8c-\xc0\xee\x02H@\xb6\t3\xc0\x10\xc8\x93\xae\xa2\xfd2\xc0G?\x83G^\xe81\xc0nD\xf2\xeb\x04\x87.\xc03\x87gIz\xfa/\xc0N\xf0\xdc\xec&\x98/\xc0\x06^\xccd733\xc0\x08\x1d\xe8\x82m`2\xc02\xccHL\xbf\x9c.\xc0\xd3~\xeam\x9f\xe9/\xc0\xf8\x80\x8b\x15~\x92\x05\xc0B\xa5x\n)\xe71\xc0\xf4K\x85ks}2\xc0E\xd3\xd0\xcc:\xd60\xc0e\xd7\xec5\xb3\xcf-\xc0\x12\x96\xda\xce\x89M0\xc0>\xff0\xd0\xa3\x0b/\xc0\\z\xf8\xd9\xe4\x96+\xc0\xab\xeaH\xb2\xce\x8b/\xc0\x83\xb3$)\xcb\xc50\xc0jG\xa5]\xde\xdb0\xc0\xb9L\rZ\xa2\x18*\xc0\'\'\xac\x85\x15\x10)\xc0\xf1\xcer\x1e\xbeK\x16\xc0\xa6j\xd8\xd9\xe6;3\xc0\xd7\x02\xefU\x95\x11*\xc0\xbc*\xb9h\x85\xc0/\xc0\xbdxbd\xf5\xb2\x02\xc0\xa9\xfez;\xd3\xfc0\xc0\xb0\xdd\xed\xf8\x94X/\xc0\x9b\xc5"\x05e\xd32\xc0\xa3\'Q"Y\x1d/\xc0\x0b=\x1b\x8f\xf3~+\xc0B\xbaw\x9d3\xc82\xc0\x1bi\xc40K/-\xc08\xeb\xf9^{\x9c.\xc0\r\x90\xf1\xe4u\xe02\xc0\xee\x8a\xf5y5\x971\xc0\xd9H3\xc0S\xb1-\xc0m\xc2\xc8\x16\xc5\xf30\xc0\xba\xf53\xd5\xbb\x96\x08\xc0-\xa6tL\xf3\x932\xc0Y\xf1.{\x1c\x1e,\xc0\xaf\xb5\xeea\xa2R)\xc0s\xedG/\x9dD+\xc0tt\x9f4\x00\xd5/\xc0\x9efb:h)0\xc0)M\xc7\xc8\x07\xf72\xc0\xb5~\xbb\x85+\xee\x17\xc0\xe7OW\x19\xdbQ3\xc0\x11d\xd3\x1f\n\x06/\xc0\x9b>\xc75K\xac\x11\xc0\x9b\xe0\xc1Zb_/\xc03Kh\xe6\xab\xae2\xc0\xf13\xb1\\!T1\xc0YI\x13\x0e)\xd8\x00\xc0U*\xbc\xfc\xc3\xbc1\xc0\x1a\xd4\xa2\x01\x83\xbb.\xc0N/\xdd7\xd6\xfd1\xc0\x13e\x0c\x129\x03-\xc0\xf6\xf3\x87\xaf1\xe6\x16\xc0\x8b\xfe"\x81\x8d\x8f/\xc0%\xdf\xd7w\xd1\xea1\xc0t1F\xac\xc7\xa52\xc0\x17\x04\x9b\xe0\x94*,\xc0\xa7}K97?/\xc0/\x92L\x99\xf1\x931\xc0\x0b\x14\xef\xea\x89b/\xc08\x0c\x9do\x9fU\x1a\xc0\x9cG\xdf\xa0\x9d\x9d2\xc00%8\x0br\xda\'\xc0\xf3L\r$\xd8\xa7/\xc0;\xb0\xad\xdd;\x96\x1e\xc0\xe6\x95!3\r\x80+\xc0]\xad3\xda\xb2\xfc1\xc0\x9d\x88\xbbYOS/\xc0\xab\xbd\xb0\xd6\xa2\xf61\xc0\x8d\xb0\x01\xce\xf1\xe42\xc0\xc1\x0b:\xa2w\x92)\xc0\xcb\xa8q\xc2\x8e\xd72\xc0n\xa2]0\xc2j-\xc0\x8a\x06\x82\x9e\xc3\xcc2\xc0\x9e\x1c\xff\xbc\xf3(0\xc0*\x84\x92\x97`\xad2\xc0\xe7(A\xe8QA0\xc0\xb2z\x03\xfb\xa4\x8f*\xc0\xba\xf1m\xf7G\xe5-\xc0\xf0\xc7x\x80\x0b\x1c/\xc0\xb7\xce\xce\xc3G\x003\xc0\xf5\xbd\x0bv"]-\xc0\xa2\xa7\x96\x15\x1f\x9c*\xc0\xb4/\x0e\xa6\x9a(2\xc0\xf1\x05\xe5\xc0.\xe1-\xc0@\'a\xe6\xb4B0\xc0\xc6\x86\xce\xe3p\xb7\x1d\xc0\xab\xba\x83\xb2\xbc.0\xc0\xa5\xbe\xa6\x16\n92\xc0\x99n\t\xa2=\xb6.\xc0\xb5\x96\xa2`\r\x000\xc0\xf7hf\x99J\xa02\xc0\xe5C\xf9\xb6\xee\x8b2\xc0\x85y\xc4\xef\x95\xde2\xc0\x00\n\xf2\xc2\xa0\xca*\xc0}\xdd\xbf\x81\x10A2\xc0LK]f\xd7\xd0\'\xc0R\xad\x91YS\x122\xc0t\xdc_\xa6yF\x1f\xc0\xf9\x9e\xeb\x0e\x8bp-\xc0\xd7\xc0\xa6\x1a\xf7\xa5.\xc0S\x13\xd3\x90\xe3\xe5\x17\xc0\t\x14\x11\xa53\xd5\x03\xc0\xdcb\xb4\x82\x95%+\xc0\xad4\x90K~)+\xc0\xf7=s\x04&\x82*\xc0R\x93JGq\x881\xc0\xdd\x83j\x83w\xce1\xc0\x99Hh\x9b>\xec&\xc0z\xd3\xe7z\x95\xe5/\xc0\xe0V\xc7\xc77\xec(\xc0/\x9b\xcb\xb9,\x02+\xc0\xb8\xb7b\x8aX\xd7\xed\xbf\x11\\4-\xc4\xe62\xc0\x98\xce\x1a\xac\xf7\xec2\xc0&#*\xa90\x003\xc0\xbb1\x9e\xb9\xaa\xd81\xc0\xbe=\xd3f\xb0\xd8*\xc0\xc7J\x97{Z{/\xc0\xff/\xce\xb2\xca\xed0\xc0\xe7a\xaa\x8c\x91\r+\xc0\x8e5a\xd4\x8d\xff2\xc0\xe94\x9f\xa5\x8f\xf9\xee\xbf\xce%Y\xc3`?3\xc0\x19\x9f$9\x81\x87-\xc0\x14k\x05\nh"3\xc0\xd60g\xc6\r\xfc/\xc0#\xd9h\x807h/\xc0W\xd0\x07Z\x0f<-\xc0\xd0\xa7\xe7\xf0\xd9y/\xc0od\xa4^e\x820\xc0\xf6\xf4\x1dEqU-\xc0/\x8c\xb7>\xceU1\xc0\xcd\\Z\x832\x85-\xc0I\xb2\x1c\xeb\xb6f\x16\xc0\xe7\x0bk\xdc3<\x1d\xc0\xa5\xa0\x9fL\xe9N3\xc0\xb7\x1f\xe2\x19,\x871\xc0\x1b\x18\xc4\xf0\x06\xf22\xc0\xdd0i7\'g\'\xc0J\xd9\x08\xe5D\x82\x17\xc0\x12\x90\xf1\x02\x85\x912\xc0\xebB\xb0\xa9tk0\xc0\x94F3\xc5`\xea1\xc0D`q\x81\xdd\x083\xc0;\xa2\xd8\xcf\xe3\x86-\xc03\xba\xf5\xe7\xb4\x10\x12\xc0\xd0<\tr\x8a83\xc0\x9a\n\xc2\xc0\x91~\xfd\xbf\xa4d\x16\x8b\x93\x8d-\xc0\x98\xf5\xaf\x99\x96\r0\xc0\xb1\xe7\xb7\xfb\xba\r0\xc0\x99\xef\xd7XJ+\x08\xc0\\\x80\xcd\xebHm\x1b\xc0\xf4\x7f\xb6C\xc4\x9a\x00\xc0}z\n\x1a\x1d\xc9\x1b\xc0\x8e\x0f\xc91h51\xc0\xf5\x02\xdf\x18\xaa#2\xc02\x82\xe3`\xb3)3\xc0?F\xc5A5\x982\xc0\x06b\x8e\xb4\xb2\x0f0\xc0Hs\xfarII+\xc0.\xe6\x1c &e1\xc0\xde\x00W\x13\xdb\xcf0\xc0\x17\x84:\x13\xa0*0\xc0\xf7\xadf\x9f|5\x11\xc0\xe6I(\xc9\x08\x8e1\xc0\xb9\x81{\x8e<\xf12\xc0\xbe\xc6\x15\xe4\x849*\xc0YHA\x15f\x9c1\xc0M\x1a\x9cjj"-\xc0\x99I\x10\xca0\xf91\xc0\xd2\xb5\x07\x8c\xb3\x81/\xc0\x0f\x8e\x17L-\xef/\xc0{\xe4\xd8\x06\xaa\x072\xc0e\xad\xa7\x82\xee\xf3,\xc0\x80@\xe3\xec7 -\xc0o\xbf\xc7\xbe\xa5\xcf2\xc0\x10k\xf3\x16C`,\xc0\x18m:\'|\xd02\xc0\xf7\xadCvk\x85-\xc0\xe3\xf8\xa3g\xa771\xc0\xde&\x00\xdf\x8e\xde/\xc0,\xcbvD\xc2\x020\xc0b\xc9\x81\xd9\xadA/\xc0\xf6\xad |:\x102\xc0N$>mT\x11/\xc00\x15\xc7\x04U\x00.\xc0\xc0D\x87\xfd\xeb!/\xc0\xa6PW\x9b\xd2B/\xc0\x8cd\xe0\xefT{/\xc0t4*\xe1\xf1\xa5*\xc0(qQ\x86&\xfe.\xc0\x13\x80[\xb5\x9ay/\xc0\x08\xcc9\x9da\xe6.\xc0HM\xcf\xc9~\x9c.\xc0\x85\xd2Sr\x9dO-\xc0\x8e\xcc\xec}\xa8!/\xc0\x8b\xa2\x95\xf4\xf0\xa2-\xc0t\xfe\xf5\x02\x92\xcf"\xc0\xc8\xa1\xb2^\x07\x82#\xc0 \xcc\xb3|\x9eP-\xc0\x97\xa2\xba\x01\xbfH\x12\xc0\xd8/0Q\xad\x85.\xc0\xdd\x81\xbb\xe3\xeb{/\xc0\x92d\x9d\x8d\x0b\t/\xc0\xcao\xd5\xe7 \x05/\xc0B\xba\xa5\xb1~\xe4\x13\xc0\xd5\xdb\x9av\x9f\x0c3\xc0s\xa2z\x87\xc9\xa0.\xc0|\xf3\x0e\xf3&\xa0.\xc0\xb0V\xa5\xc1>\xb4)\xc0\xaf\xedU\xf7\x1700\xc0EqJj\x8b\xa6.\xc0\xe2\x95j\xb94\xc3+\xc0}\x97\xb8U\x9a\xfc$\xc0\r\x997[\xb8\xf90\xc0 \xa2\xa4"\xfe4/\xc0\x9a\xfc\xb6-\xb2\xba\xf4\xbf"\xa0\xac\xe7\x8ag0\xc0JI\xf7\r\xee\x073\xc09\x0c\x1eC\xdel\r\xc0\x8f\xb0\x83\x908\xc7/\xc0\xa9\xb1\xf3LQ\x1a+\xc0H\x01\x99&\xf7\xc3-\xc0*\xca\xcd\xbdfI3\xc0\xde\x7f\xbc\'\xc4\x8b\'\xc0R\x0b:0S\xc3\x1d\xc0l\xac\x00\xeb\xd1@2\xc0G\x83\xa12Wo1\xc0\xf0\xf2\xa5\x10b\xee,\xc0\xed\x94Y\xb7\xe7\xa01\xc0\xb9\xe0\xc7\'\x18G0\xc0\xb6\xda\x96n\x829\x17\xc0/j\xeb\x83:h\x17\xc0\xde\x01\xd4\xdc\x04\x8c*\xc0\xfb\x83\x9d\xdcB@\'\xc0\xb8\x03\x82F\xf9C/\xc0\xedF\xf3\xe9?\xf0\xfa\xbf-g\xfb\xcbG\x912\xc0\xa0\xf5\xf539\x0f3\xc0xn\xc5\\\x04\xb0-\xc0\x00\x9c\x00(If\x0b\xc0\xef\xdc\xe1\xcc\xff\xf52\xc00\x18\x93\xec~\x98!\xc0\x7f\x19\x89Y\xc2N-\xc0\xa3i[\xd6\xd2q0\xc0\xdc\x9aj\xacSr0\xc0 \x83:\x81\x17\xeb1\xc0\x8c\x89\xefQ\xad\x93)\xc0U\xa2\xd2\xf0\xe1D)\xc0\xec\x02\xe9\x1f\x90$\'\xc0\x84\x8d\xd0\x05\xd3\x961\xc0L\x98X\x87\x0f\x89 \xc0rp\xf5,~\xa0+\xc0\xbd\xdf\xe5!\x9312\xc0\xe9D!\xaf\x8b\xa91\xc0\xd8\xcc\x91#fU2\xc0\x9e\x93\xf7(\x94\xe3-\xc0\x19M\x0fc\x80\n3\xc0\x1a\xe5b\xea\xd9i/\xc0%\x0e}~\xfb+*\xc0kp\xd4w\xca\x93/\xc0\'4\x13{E%\x12\xc0\x9e\x06\x98Z\x9e\x142\xc0%\xd3\xad\x0b\xdc\xe4\t\xc0\x11\xf8Rw{\x15(\xc0Md\x16\xcc\x1d\xac0\xc0\x1c\xdc\xf9\xceQF\x11\xc0(X%7\xd6\x052\xc0?\xacLx\xed\x0c/\xc0\x9d\xb9\xa0\xb6\xf9k/\xc06\x8c\xcf|\x1f\x163\xc0n\xd7\xba_\x0ce\x1a\xc0\xb8\xfb9A\xd4,2\xc0v\xfbdu=\xcb2\xc0\xf2 \x81\x12\x9dc2\xc0f\xd0\xa8\x1b\xae\xdd0\xc0x\x13\x8f\xc2\xa3\x082\xc0\x19\x88\xd8\x18\x8b^2\xc0//\xe1\x98\x13\x0e3\xc0\x92\xa4Ipc\x863\xc0\xb5\xa2x?\xcb\xd1\xfb\xbf(\xde\n\xfd\x82\x8e1\xc0\x0f\xee\xfc\xb0\x86\xd92\xc0\x888Dcy$3\xc0d\x88L\xd0\x1d&3\xc0\xbeX\xf7\xb9\xe3\xf02\xc0\x8bS\xb2\xec\xccy1\xc0z\x87\x81\xbe\\t2\xc0\xc3\x14\xdd\x14\xda/3\xc0\xdah\xb7_\x98\x852\xc0]GrT!_2\xc0\x9b\xe0\xdc\xd4\xa1\xed2\xc0\x8e\xd6\xad\xdb\x80\xec2\xc0\xb8\xa3\x86\xdd$o2\xc0oR\xbbX\x89\x982\xc0J+\x0e\xa7\x95\x82/\xc0\x97T\xe7\xd0\xfa#0\xc0ebh\xf3\x82\xea/\xc0\xee~P\xbf\\\xe62\xc0\x12\x7f\x074L\xe92\xc0\x0c)1\x1d\x17x0\xc0\xf4RNN\xca|2\xc0\xb7\xe55\xa3\xd8\t3\xc0\xcf@\xdd\xc5\xc2z2\xc06\xf7Kc3\'3\xc05\x18K\xa9\xf3w2\xc0\x07\xbe,\xb6Me2\xc0\xceJ\xad:\xe6\x99,\xc0\x82\xb6\x18\x1aL_-\xc0u\x93\x9fMj\xf82\xc0\x9ef\xea\x8f\xd0H0\xc0\x0e\xb5\xae\xc2\xae]2\xc0\xc1p\xfb<~\xc52\xc0hm\xebz\xf3^2\xc0h\xe7&W\xf2W-\xc0\x17\x92\xe7\x17\xf043\xc0\x91\xab\x8c\xa3\x87Y0\xc0\xe3\x19\x8a3c\xa8-\xc0\xad\x1d\x92\xb4\xa0\xfe2\xc0.\x89\xd2\xff\xfdl-\xc0\x1b\xc9z5\xa1~-\xc0\x87\xf0\xf2\xc5\xc0f-\xc0\xb8\x97\xa5\xdf\xa5\xe51\xc0\x1f7U\xcb;\x1d\x1e\xc0\xbfg\xdd\xd2\x10\xe32\xc0\x8d\xb8\xe1P\x87\xfa/\xc0p\x97m\x08\xba\xc22\xc04;\xa8\x12tH2\xc0\xc8{p`\xf1\xcd/\xc0\xb3\xa5y\x94\xe6\xde/\xc0\x06\xca\x9e\x1b\xaf\xd82\xc0\xf8\t,\xd25 3\xc0"v\t\x01h\xff/\xc0I6\x8d\xa1\xb1\x163\xc0\x7fw5|\xb3Z2\xc0\x0b@\x8e6\x1b\xe61\xc0\xa6S3\x16\xa8\xda/\xc0-\xf1\xcd\xbc5\x053\xc0&\x1ev"X\xa32\xc0\xeff\xf8\x16\x10\x98\x1c\xc0r\xd0\x05\xae\xeb\xfa+\xc0\x9en\xcd\x980\xd8/\xc0\xc2\xba\xc3&+\x063\xc0V\x81\x17\x13\xc5\xdc/\xc0XE\xce\x8e\xa7\xa31\xc0#Tw\x11\xd4\xdc2\xc0\xc9\xba\x9b\xadp\x063\xc0\xf2\xf0\x97\xbb\xb023\xc0C*\xaa\x83*\xb7/\xc0\xa5\x13\xc2\x7f\xa1\xe02\xc0\x13\x1a\x9ac\x0b\xae/\xc0\xd2\x98t\xcb\x8e\xe5/\xc0\xaa%\x10$*\xfe/\xc0[|rpV\xd52\xc0e\x9f\xc1\xc1\xa7\xcb2\xc0=\x8e\xe4X\xd7\xa82\xc0\xd6\x80TM\x87\xde/\xc0Ry6\x87\xe9\xd02\xc0\xbc\x07\x98\x03\xdb\xb22\xc0\xd9\x83\xc1\x13\x8b\xd42\xc0\xd5<\xe8\x9b*\xdb2\xc0\xa3t,\xe9\to-\xc0\x02!\xe9C\xf6*3\xc0\xf5-\'\n\x08\xd6.\xc0\xc3"\xdak\xb5\x142\xc0\xb0S\x08\x0e[j/\xc0A\xa7oo$\xa90\xc0\x108\x86\xd8I\x003\xc0L\xb2\xe0\x89!S/\xc0N\xdb\t\xc1\x8d\xe71\xc0\x86*J\x97r\xb82\xc0\xb2\xb3\xbc8\xa1O2\xc01\xde]D\x97\x0f0\xc0u:\xa6\xacC\xce0\xc0\x12c\x81\xb8.\xd22\xc0\x9e\xf4{LF\xcf0\xc0g\x0f\xeb\xf3[\xfd2\xc0\xbd\xe0\xad\xb2k\xd52\xc0\xdc{\x9d\xee$w/\xc0\xe3~9a\x0c)3\xc0\x12\x9b\x12G~\xd22\xc0\xe0Y\x0e\xb2\x8e\x1b0\xc0\xcfl\x98\x05c\x1f0\xc0\x867 \xbfl\xe82\xc0\x7fw6\x86:\xb52\xc0\x135\xb6\xe1D\xcd2\xc0\xc8\xa9|_\x0e\x153\xc0\xd3x\xa9&.L,\xc0\x1ar\xbf\xc3\x02Q/\xc0\x96\xd0\xb7\x82N*0\xc0\x93%S0!.0\xc0\x9c"(\x9e\x9b:3\xc0M!F(\xd2\xa52\xc0\x186\xde*\x14\x1b2\xc0\xd7>\x19\xfb\x0510\xc0i\xe6b\x08\xf6\xc4/\xc0p\xd6\xf0\xe1\xe8.0\xc0D\x91\x0e1\x86G2\xc0\x14+\xe1\x9d\x8dF3\xc0\xc6\'\x1d40\x94/\xc0~>H.E\xc3/\xc01\xc0\x82\xb0\xddA0\xc0\xb3\xc0Y\x17\x82B3\xc0\xec\xee\xd3j\x84G2\xc0k\xa0\xa5\xf9\xae\xe4,\xc0Ov\xf3\xa2\xd5&0\xc0\xda\x993\x96.\xdd2\xc0\x96\xd7\xe6\x8b:\xbb2\xc0Q\xcbG\x02.\xf5,\xc0`\xab5\x9e\xef90\xc0\x08\xb2\x8c5\xb8p/\xc0\xb0\xc0\xa3S,\xda/\xc0q9|a\x9b\xae.\xc0\r\xae\xa6m9\xad/\xc0^\x84\xf1\x8d>\xcf2\xc0(}g\x07a\xf02\xc0\xf6\x81\xba\n\x88\x8e/\xc0x\x02\x04\xbdr\xd42\xc0\xa8a\xa5\xbb\x92\xe8.\xc0\x1f\xa2\xcd\xd9$M3\xc0}>\xc0\xdb.\xb52\xc0,F<\x1f8D3\xc0\xa0\x8fw\xb1\xe2\xd12\xc0\xc6o.@\xe2\xe62\xc0\xc6Y\xe8\x9d\xd4;3\xc0\xdb\xa5*\xf0\x81}/\xc0M\xe4\xe0\xde\xda\x9a/\xc0\xec\x97\xb0\x7f8`)\xc0\x06\xe3\x1b\xcf\x08\xc81\xc0\x8bC[r\xe5\xcf2\xc09\x8e\x1e\xd9\xd593\xc0\xa6\x905S<\xb8/\xc0M\x88\xde\xfe?33\xc0\xa3\x83\xdf\x8bk\xd62\xc0\x9d2\xe0\xaf\xbf\xa4/\xc0]4\x8bS\x96\xb7*\xc0\xcf\xf1q1Tp3\xc0\xc0\xca\xb1\xa1\x02\x1f3\xc0\xfc\x8d\x8d\xb4.\xf32\xc0\x90\x98\xa6\xbd\xa8\xb72\xc0C\xa3\xdf\x1c{\xe92\xc0j\xee~{u\xb62\xc0Xm\xb5\xfe&\x143\xc0\xa7\xe7\xc5\xa0a\x1b3\xc0\xc8\x01\xa1\xc7\xb2\xca2\xc0\xd1$\xc1i\x03M0\xc0!\x9c\x97\x052J3\xc02B0`\x13\xda0\xc0S}\x9d\xdf\x9e21\xc0NC\xf2\xe7\x88\xde0\xc0/\xe63\xa8\x0bD2\xc0\x8b\xf0Dti\n3\xc0_\x81\x80\x88\x11>2\xc0\x032\xbc|2l3\xc0Z\x07+\x13\xfe,3\xc0\xba8o\x91\x97y0\xc0\xc0_-7\x92\xbc2\xc0x\xfd\xa2\xed[[3\xc0!n\xa6~\xb303\xc05\x8c\x88h\x1482\xc0\x19\x99\x94qI{+\xc0\x18\x04NH\xccq3\xc0\x14\xad\xe4\x15\xa9!3\xc0\xb9#+?\xd3\xd3.\xc0\x12\x14#~\'\xd32\xc0F\x02\x9c\x8a\x15-3\xc0\x9b\xd0\xa7\x97\x8d\x193\xc0\xd0\xc6Uv\xf2\xcf2\xc0\xfb9|\xfe:\x073\xc0F\xd8\x02\x9d9--\xc0\xeeG\x7f\xe5\xafh2\xc0 \x06\x7f`\x8c\xdd2\xc0\xfd\x86\xe6\x9e\xbe(3\xc0cs\xdf\xca\x82)3\xc0\xbb(\n\xff\x8e\xed2\xc0\xcbw\xff\x97\xafZ-\xc0\x1dN<\xbc)j-\xc0\n\xbcu\xc3\xbf\xb52\xc0\x00\xcd\xfeEC\x08-\xc0\xa0\x7f/\xdc_\xfc2\xc0\xfb\xaa\xc3\x06(\xfd2\xc0\xe4\t\x8a\nm\xb8%\xc0\x9et\x15\xe5L\xfb,\xc0\xe5V\x91R\xb6\xd42\xc0*\xcf\xe3\xee?%3\xc0tJ\xbbT<\x91.\xc0Q\x9b\xde\xc6R\x132\xc0\xb8T%*\xc2\x083\xc0\xccw\x90\xcdUe2\xc0"P\xe9\xb3N\x80/\xc0Db8\xfe\xaf#/\xc0\xf3\x9b\xb7\'\xb3\xdc2\xc0\x92\xe4b\xd7 g3\xc0Y\xa3\xa2\x1a\xff\xf52\xc0\xf73:M\xaaQ2\xc0\xeb\xe5d\xfd\xbdg1\xc0\xcb\x12\x04\xe9\xe3[1\xc0\xbe\x1c\xb3=\xba\x153\xc0\x81\xaa{\xb4Cx+\xc0Cr[\xef\xf5#3\xc0ua\xf0\xae\xc1\x01\x16\xc0\xd8\x0c\x1c\xb2\x91I2\xc0$\xd5\xb5bI\xf22\xc0\xbd\x9fT\xe8\x00>1\xc0\xdaA\xab/>b3\xc0u\xa1\x9c4\x00\x04/\xc0k\xac\x10\xe0\xbf21\xc0g\x05\xa2\xfd\xccP2\xc0\x02\x98Eo\xb6\xf1\x1a\xc0b\x03\xdd\xf9\x10\xed2\xc0x\x0e\xb1\xa3\xc0\x90/\xc0i\xd8\xf1\x19*=/\xc0K`\x02r\x14\xd32\xc0\xb4\x8e7\x0f\xc5\x90/\xc09;k\xea\t\x03/\xc0|\x91A\xb8\xfa%2\xc0\xc7A\x1e\x7f?-2\xc0\xb3Ppl\xa9\xd02\xc00\x17h\x1c\x93\xb70\xc0\xa3\xf3\xba\xcb\x8e\x0e3\xc0\xe3\xc1S\xf3\xee\xf62\xc0\xc9Pu\ny)3\xc0O\x1f\xe3\xa4\xcd/2\xc0\x00s"H\xa9\x083\xc0\x1a\xee\xca\xde\xfbh3\xc0\xba,\x9af\xc8\xc92\xc04\xbe\xac[\xbf\xfb$\xc0\xe3o\xc9\x1f\x0f\x0f3\xc0l\x0c\xf2H`\x1a2\xc0\xdfx\x07\x1fg\x054\xc0\xd2\xd0\x0c\xdd\xa8\x163\xc0\xe9\xc2\xb8\x08\xe5\xc90\xc0m\xe7\xff \xed\xc5*\xc0\xd7\xb9h\x920\xcd0\xc0\x1de\xb1\xb2\xed\x1f2\xc0\xee\xd9\xd2\x920\xe00\xc0)\xd5z\xfay%3\xc0N\xd1Qx\xa0\x1e2\xc0z83b\x07L2\xc0g\xdd\xbe\x89\xe6\x162\xc0\xb2\x803z\x05\xbc*\xc0\x971\x89JB\xbe2\xc0)\x19\x8fj\xe7?3\xc0\xba{\xf4\x0f+\x8f/\xc0\x14+\xb2r\xba\xe7/\xc0k!p\xf7NF3\xc0\x06\x10q\x89\xcf`3\xc0E\xbc\xd5\x08\xf9\xdf2\xc0\xdb\x0b\n@\xbf\xf31\xc0\xfd\xb3\x15\x08d\x153\xc0x\xe3\xc6r\xaa^\xf0\xbf$\xdb\x08Rt\xa9.\xc0\xb9\xc7x\x9b\x90\x0f2\xc0\x05C\n\x06\xf7C3\xc0\x9c$G\xbc\x8c\x122\xc0\x02\xca82\x13\xbc2\xc0\xc5\xc9\x8d\xe1\xa1<3\xc0\xb6\xf4\xb8C\xf8a2\xc0qaB\xd3\xd4\xfb1\xc0\xf6\xff\x14%{\x9e.\xc0\xa2\xe4\xeb\xf7\xf8\'3\xc0\xd8\x9duu\xe8\xb8*\xc0\xd6\xf2\'\xd28\xff1\xc0\xa3\xd7\xca!\xc833\xc0\x8f\x80\xf4\xd6V\x9b1\xc0@\x98\x81\xbf{\xd6\x17\xc0\xdd\x039\x07\x13\xf71\xc0\x84!\x96\xfe\xb2p\x1b\xc0\\\xf40\xbd\xb3"3\xc0\xa7\xc84r\xef03\xc0\x04\x95\xa5\x88\x81\x1e2\xc0\n\xc5`5j\xdf2\xc0@\xc84\x9b\x9e\xee\x03\xc0\xc1\xca\x7f\xa2+G3\xc0}\xab\xdb\xb9\x7f\xc9\x17\xc0\xe3\x05\x98\xc73\n3\xc0\xcc\xc6\xb9\xb6\x8e\xcb\x0c\xc0\xb4C\xc5\xa6\xa2\xcb*\xc0\xd0)1\xc0\xf3:3\xc08G\xcd\xc3\x86\xe91\xc0\xeb\x96T\x9d\xe2\x182\xc0\xd4pB\xea;\xbc*\xc0\xfai\x1b\\\xf0i2\xc0\x8c\xc6C\xc7i\x9a/\xc0\x90\xc1H\xa7s\xcb.\xc0\xf0\xfa\xd2d\x10\xfb2\xc0\x9c\x15\'`@~2\xc0?\xb6\xe3\n\xc9\xf11\xc0\x9bC\xfa\xf5\x19\xb42\xc0uhv-\xf8B\x17\xc0\xac\xf32\'w\x06\x13\xc0\x1b\xf5\x08\x1e9#3\xc0\xa2o\x9505\x06/\xc0%\x1c\x04\xc9 $3\xc0 }[74`/\xc0\x83U\xaca\x16h/\xc0L\xa7\x92\xae\x86\xe72\xc0\x1d\xb2\xdb\xde\xcb\x1c3\xc0k\nG\xa55\x802\xc0\x86>\xb7\xbd\x0563\xc0%\xeb\xdc*\xa5\x84/\xc0\x08C\xc1\x83\xe4\xbf*\xc0)=;\xde|Q2\xc0\x16ZT2\xe9\xf6.\xc0\xac\x8e\xa7N:&.\xc0\xc8\x9c\xff%\x93\x192\xc0U\x0e/\x83\x14\xa11\xc0V\xd3\t\xf2T\xbb1\xc0q\x10H&N\xa01\xc0\xfe\xd0\x10\\\xd4t.\xc09\xb7\x1a)\xbd\xe2.\xc0\xb5\xab\xb9\xaf\xaa|.\xc0\x8b\xe9\x10\xa9\xb1u*\xc0\xb5\xf5\xf9xx\x18/\xc0\x1c2\xc1+`#/\xc0X\x94\x19ii!/\xc0\x8b4?f\xc1\xd32\xc0#W\xf0\xf3~\xd72\xc0\x7f[\xe2\x98\x10)3\xc0\xa5\x9c\xa50\xff51\xc0o\xb3\xae\xdf\xd5*4\xc0t\x9d\x15\xa1\xebJ2\xc0\xa5N$\xfaS\x822\xc0\xdeg\x902go2\xc0\x85J\n^\xa6\x8a1\xc0\x0bj~o\xc9\x951\xc0Cy+\xf7\xf5\x9e2\xc0a\xc6)R\x07t2\xc0\xec\xd1\xfbH\x03\'3\xc0\x18\x1dh9\xf6\x962\xc0\xe7\xb6`(\\\xba-\xc0o`\xc9\x89\xd3\xa32\xc0\xb9g\xb4\x9a&\x082\xc0\xd2\xa1\x1a\x0e\xc1!3\xc0\x1f\x02\x0fyZ\x153\xc0\xcdbJ\r\xf2\x183\xc0\xdc\xa2\xc1\x99\xb0\x193\xc0*\xf5\xf9_j\x07/\xc0\xf9\x05\xfe\x14\x1e"/\xc0\x1b\xdd\xa6\x94+\xaf1\xc0j\t\xdeaE\xd51\xc0\x9b\xc7lU\xba\x1b3\xc0\x8fX,"\xdb\xb81\xc0\xf7\xff\x96t\xee\x912\xc04\xf2]\x0b\xc7u-\xc0\xc1\x94*sr\x84-\xc0\x8d\x9aR3\x8e\x8c-\xc08,2P\x90\xd3*\xc0\x9e~n\x12\xd1\xe41\xc0=\xcc)SS\xe11\xc0\xb5\rS\x90\x98\xdf1\xc0\xf2\xb3\x1auH\xe21\xc0bDR\x14\xbf/1\xc0\x97\xd2\xe1kt\xe81\xc0\xf1\x85s\x86\xd2^-\xc0Q9g\x8b\x04\xeb2\xc0\x1cW\x14\xaal\x83\x18\xc0\xa8s\xd0v\xf1\x912\xc0Q\xa5/<\x8d32\xc0C\x08H\xa4\xec*/\xc0\x89\xbd\x84pu\xe61\xc0\x81\xc3bd\xd8//\xc0\x8f\x91x\x90\xea5/\xc0\x9d\x80\xc8\xe3\xc6\xf12\xc0=\t\xa6{U\xf92\xc0i\xf2i\xbb`\x82-\xc0\x1b\xa5\xdc\xb2\xf5=+\xc0\xfb\xcd\xbc\xbc\xea\xe71\xc0\xe2\xfe_\x93\xea\xf81\xc0\x80\xc0\x85F&\xfe1\xc0\xb1\tsd\n\x96-\xc0\xf5iy\xdb\x893)\xc0{{ka\xf7\xf81\xc0\x1a[\xa2\xa32\xe31\xc0B\xf8\x8a\xb9\xfd\xf81\xc0)\xe2\x95\x01E\t2\xc0\xad\x9f\xb7=\xd7\xe51\xc0T\xb0Q\xbf\xbc\xcb.\xc01>i\xfbi\x002\xc07NW\x9d\xf6B,\xc0\xeeH\xbcY\xef[/\xc0\x82\x08L\x80\xae\x0c2\xc0Z\xf8z r22\xc0\xa9\x04bD\xe4\xf82\xc0\xaf\xd5\xf22\xea\xe11\xc0i\x0f\xe8\xdc}\xec*\xc0\xd3\x8e\xb0o\xcfH\x12\xc0\xad\x12\xb1\x1b\xf1\t3\xc0\xbe\x08\xc4uq\xe12\xc0\xab\xa0J\xad\xc6\xb3\x15\xc0\x9c\xady\x8e\x8e\r3\xc0\x05\xc3C\xc1\xbf\x123\xc0A\x8f\x1a\xac\t\xe5-\xc0\x14>d\x97b\xa2\x14\xc0\x1a\xcd\xb8\xe6\x85\xef1\xc0\xce$\xceQ2\xb90\xc0\x8c\x9e\x02\xb9\xd7},\xc0\x0e\xfd\xa9$2\xd9)\xc0\xa1\xae,c\x97\xf21\xc0{\x983\x1b\xd0\xf71\xc0\xf8\x82\xcf\xef\x01\xfd1\xc0Kd\xd5\xfd\xc6\x020\xc0\xa18\xf0_\x8a\xe0-\xc0\x99\xec9J_j2\xc0NGEZ\x0c\x9d0\xc0\r\x90\xe9t\xa6\xe4.\xc0\x868\xd9r\nZ+\xc0+\x07\xe1\xb1z\x072\xc0\x19$\x8c\x18\x19\xec2\xc0\x9a!i=v>2\xc0\xaf\x92\x9a\x90\x80\xc6-\xc0\xdfu\xe4\n\xf5\xd8.\xc0\xe2\xa7\xb2\xf3\x1c\x16,\xc0\x99\x03\xf8W\xb2\x18\xfa\xbf\xb6\x86\xb4=x\x12/\xc0!\x16ue\x8a\xda1\xc0\xd4D`\xbdu\xbe*\xc0\x08\xfd\xd6\x11\xb6\xa9-\xc0O\x97c\x9b\xe3\xfc/\xc0\xbf\xc5\xceC\x85\xe2-\xc0%V\x15\xfd@?0\xc0\xd3\x80\x8f\x9e\x9c\x86*\xc0\xbe\x81m\x03\x8f\x1d\xfe\xbf\x82-W\xd9\x80\xf6-\xc0\x15\x9aP\xcd\xea\x9b2\xc0\xb2\xf6\xffM1=3\xc06\xe5\x1b\xa3\xdd\xf1-\xc0\xe5\xd3\xae\x15\xd6>3\xc0\x146U5\x9b^*\xc0\x1f\xe5b\xfft\xdf,\xc0\rX\xc4i\x8d\x1c0\xc0B\xc7\xf0\xd1\xfef\x19\xc0\x0e\x10x\xa77\xd9\'\xc0[\xf45C>\x85/\xc0cT6\x83\xd0\xbe2\xc0EL\xd2\x14i\x9a4\xc0!\xc1/\xcb\x97Y0\xc0k\x9cw\xdf@\x0e1\xc0\xa3\xcb\x07\x0b\xb3O,\xc0\x98l\xf5\xc4x\t/\xc0h\xf4\xc1\x10\x8b\xd1*\xc0\xbd\x18\xd3x\x19\x87\x11\xc0\x82\xab>\xc8&\x96,\xc0\xd7\x826;g5/\xc0\xaa\x95\x15\x96st0\xc0\xafI\xb9\xd3)A0\xc0k\xdad\x00\x9e\xb2\x11\xc0_\xc8\xd0\xf17\\-\xc02\xdfB\xd5\xbc\x0e\x12\xc0\xb3n\xd9\x81z\xbb/\xc0\xf9%\xbe\t\x00\x8d\x19\xc0M\x92\x9f\xd5w\x023\xc0E\x80\xdb[*Y-\xc0\x83\xbc`-<V*\xc0g\xc4/\xef\x1c\xf71\xc0\xb5\xd9\xc0\x9b\\\xcc\x1c\xc0\xb5\xaeRY\x12.0\xc0*IZHe-3\xc0D\xc2\xc5\x93\xc0\xb6*\xc0l$P\xc0\x94\xa41\xc0\xadF\xd1\xbc\xdf\x010\xc0\x03S\x1e+\x86O-\xc0_q`PD\xdf/\xc0p\x9c^\x86\xf9Z,\xc0Ja\xcd\xfa\xcd\'/\xc0B\x15\xac\x07I\x85-\xc0\x98\xe3&\xdb\xca\xfc2\xc0N\xd7\x84\x89\xf5H0\xc0\xc2\xb0wh\xfb\xe51\xc0q\xd2:\xb1Fo1\xc0}no\xe2\x88\xe51\xc0\xcf-\x84-\xc2\x87-\xc07}\xce\xd5\x16\xdf%\xc0\xd8!\x02]\xb5\xe71\xc0\xa5\xfeP\x0eu\x1c+\xc0\x02hk;M\x070\xc0\x9d\x14h+7`2\xc0\xb5\x00\xcfp\xd0\xc01\xc0.A\xbb\xe5-\x84-\xc0\x7fr\xfa\xc5\t\x082\xc0\x9a\x1b\x9a; \x93*\xc0&\xcb\x88#\x9b\x0f\x16\xc0J\xb8\xca\x0f\xf6-\x19\xc0\xa4\xa4\xb6\xb9\xc4\xf5/\xc0\xc4\x8d\x8fX\xef\x87\x1a\xc0\x0f\x9f]*z\x17\x1a\xc0l\xa1#\x95\xb3\xb82\xc0\xef(u\x13\xff[/\xc0j\xe8\xfbi-\xd1/\xc0"w\x97\x87\xa7\xf4/\xc0/\xbcj\xb9\xc23)\xc0"I\xf6\xe81\x9c\x10\xc0\xa5\x9c\\\x01\xb8b-\xc0\x13\x01\xa8t\xfa\x0e2\xc0[\xca\xf7\x98M\xfa*\xc0\xc5\xa0\x89G\x83\xf61\xc0Z\x88\x85\t:\x8f\x00\xc0QJ3\x1f1:/\xc0d\xe3\x82\xe5\x1d\xf0.\xc0\xc8\xbc\xae\x9b\x85Q\x11\xc0\x1f\xabZ\x93\xb3T.\xc0\x85\x07\x18\xf4(\xaa0\xc0\xba\x0c<i\xb6\xe0\x15\xc0\x9f$\xf8\x02\xe9Q\x0c\xc0\x16(\xe0<\xc9c4\xc0\x86\xeb\xf7\x1e\x19;-\xc0\xc0w\x7f\x9b\xf3.-\xc0\xd2\xd3\x89M"$0\xc0B\x89\xbdk\x00)0\xc0R)\'B\x9d\xcb\x04\xc0~tp\x18:\xde2\xc0\x89Wh\x92\xfe\xa0.\xc0\xcbY\xfb\xd8i\x9a/\xc0\xa2W__B\xbc1\xc0Oe6\x04\x15\xca0\xc0\xf5\xfa\x0c$\x01O\x10\xc02>\x01\x90\xb3\xf9)\xc0~\xae\xb1\xc2|\r3\xc0IB`NM\xf6.\xc0\x05\xf5\x8f\xe9d -\xc0\xce\xe0\x00m\xf4\x04/\xc0\xc4[h#\x82*0\xc0\xb6\x7f\xac\xc7*A0\xc0\x89"\xeeY\x05\xf1/\xc0L\xea\x00:\xfdJ,\xc0\x16\x92\x8b\x1b\xa0\xe1\x17\xc0\xaa\xc6\xb1\x1a\xbbm,\xc0\x17\xb1u\x88\xab\xf5.\xc0\xc5\x999\xc6\x15\xea/\xc0\xba\xb4\x0c#r\t3\xc0x\x9e\x1d\x08\xe9\xb3-\xc0\x92\x837\xec\xa3\xba/\xc0\x83\x15\xe2\xcc"?0\xc0#\xa5\xd2h-\x912\xc0/\xa3\x0b\xee%i\x12\xc0^z\xc0N\xf3\x0c-\xc0$\xa9\x80\xb8\x89\xa2/\xc0\x81\xf2g@\x1aZ/\xc0\t\xb8)\xf8(\x16/\xc0,\xb4q;^\xa5/\xc0)\xad\xb1\xd9/\xa01\xc0\xed\xdf8+^\xee0\xc0"\xee\x9cbU\\/\xc0k\x06\xc9\x8c\xee\xff0\xc0\xab~\x96\x80""0\xc0\x11d\x95vI\xa7/\xc0\x19\xefEy\xbc\xd3/\xc0\xe6\x94\x0eb-i1\xc0\xd4\xa6lx\x8f`,\xc01\xed\xdb\xa9\xdd\xa7/\xc0\x01-e\x1e%*\xef\xbf1LO,\xdb\xda.\xc0\xc5\xe8\xf2\xff\x11\x072\xc0\xa9\x04L\x1f\xa3\x8e0\xc0\xc6\x96\xbf=_\r)\xc0FF\xe5\xb0bR\x1a\xc0\'\xcf\x02\x98\x00q0\xc0\x1es\x9a0\x08\xa52\xc0\x826\r\x84\xf8\x8d)\xc0\x0e\xd2\xfe\x10f\x98\x12\xc0\xe2\xac~\xb4\x8a\x0e/\xc0]\x16U\xe3\xd5;+\xc0n\xe3\xa6B4B1\xc0\xe8\xd1\x05\x19\xc4!/\xc0\xf5\x8b\xd1Z\xb5N-\xc0\x1e\x06"\x89\xc4e1\xc0yx\xe5\x9a\xf4\x860\xc0\xa1X\xd7-\xd3\x8d0\xc0\x95\x0bI\xe2\x96\t\x1a\xc0\x0e\x15@g\xa3k0\xc0\x00\x8eq\xa4\x9d\x96.\xc0\x80kK\xe5\xd4\xfb0\xc0\x90\'b\x9c\xb8C1\xc0\x9d77\x9d\n[\xf7\xbf\x10\xd3\x0c\x9b\x8a\x95*\xc0\x07\x15}t\xff\xe30\xc0\x1c\x07\xad\x94\x17\xe82\xc0l"\xf3;\xaaG+\xc0\xa8*|\x95\xf5\xc5\x00\xc0\xc2hZ\xb2w\xc9$\xc0\x96M\x9db442\xc0o\x9d\xbah142\xc0_\xa6N\xfc\xd53-\xc0\x19\xa5Mp8\xe62\xc0o!\x1cu2\xde2\xc0M>m\x90\xd4*-\xc0\xfa|\xab\x15\x8bb1\xc0\xe4.\xa6s\xa9\x81-\xc0F\x94S\xe4\xad\xda2\xc0H\x0bfn4C/\xc0\x7f\x0e\xc3\xe6-\x172\xc0Bs\x0b\xd2V\xdc.\xc0\'\xfc0\x99f\xe4.\xc0\xea\x82qyi\x1a\x16\xc0\t \'\\!\x07/\xc0\xd0\x88^\xe1\xc1\x81*\xc0\xcd%\x97hn\x1f3\xc0\xcd\xe9q\xcf\xea\xe91\xc0\xaeJ\xe1\x84=\xb5.\xc0\x13.\xe7O\x1d\x172\xc0}#\x0b\xd6~\x1d/\xc0x\x08\xad\xdbs//\xc0\xc2{\xc6\xf1]x/\xc0\xba\xa2}E\xffs2\xc0H\x93\xb3\x9a\xb5\x98\x17\xc0\xc0\xaa\x0f\x1bf\x0b/\xc0\xc0kPV\xbd\x98/\xc0\x86bY\xfdYC/\xc0\x19 \\\xaez:/\xc0\xcf\xa3\xf9\xea\x1c53\xc0\xf5Pc\x83eM!\xc0-\x03%\xa2t\r+\xc0\xfbm"\xf9\xf2D*\xc0\x86\xbe\xf5\xff{\x82\x01\xc0\xabf\xe9w\xf1$,\xc0\xe3\xf8\xa3g\xa771\xc0\x8a\xc2<\xa69\x0f2\xc0-\x05R\xe7\x06\xd8.\xc0\xd5\xb2Q`\x96n1\xc0\x99$7Cc6/\xc0\xa4=\r\xeb\xc0\x96/\xc0|X\xd2\xc8\xb8\x912\xc0\x0c\x9e\xf6;h\x1c/\xc0\xe7\x97 \x0e\xfb{/\xc0]i\xa1M\x12\xb90\xc0Q\xa5\x14f\x02P*\xc0\xb9\xe6\x15,\x07h/\xc0 \xed\x90\xdd\x98\xae0\xc0\x9c.~\x17\xae\xa90\xc0!qS4l\xcd2\xc0\x17Mh;&\x0c3\xc0\xc4\t\xcd2^)2\xc0-K\xb3W-\x1d/\xc0]\xb6\x83\xaf\xbdT1\xc05\xde\xe7V\x04g1\xc0\xa3\xb82RN\xe1\x06\xc0P\xebR\x06\xb6]/\xc0\xf6\xd2\xae\xb4FJ2\xc0\x01\xa0\x9f\xbd\x8d\x95.\xc0\xbd\x98<$qv+\xc0\xe5\xe0\x94_;\xe3,\xc0\x9c\x9c0\xbb\r\xd62\xc0\xbf\xa8\xf5\x12\xa9\x0f0\xc0\x0b=\x1b\x8f\xf3~+\xc0\xda\xc2\xa0\x03\xe9\x981\xc0\xb05\xcc\x87\xc9\xd90\xc0\x12\xa2\x9b$\x0b\xd31\xc0\xb7;\'@l\xa4.\xc0\xb9NH\xb0\x8e\xe7/\xc0)\xe6\x9a\xc8e\x911\xc07\x1c\x0c\xf1N\x011\xc0\x0b\xe5\x10\xaek\xff2\xc0p\xabm\xef\x9b\x81.\xc0\xa6,\x0fi\x03\xed\x17\xc0\x97\xd5d\xce\xb0\xc62\xc0\xc1\xd7\xc8F\xb2\x1c3\xc0\xd0ox[X\x97\x14\xc0L\xe6\x05\'\xf7\xb52\xc0f\x95\x9b\x1az\xf6.\xc0\x18\xf8tC6\x8a0\xc0\x913\xa5\x01\x0802\xc0k\xf8\xa133\x19*\xc0\'\x06\x8c\x0f\xd6\xf0.\xc0\xb6\xb4\rEq\xcd-\xc0\xbe\xad&1\x16\x99\x1b\xc0\xbe\x1a7\x1f\xa2#3\xc0\xd4\x1a\xad\xf4\t\xf90\xc0\xe5\xdc\x13\xdd{\xfd2\xc0\xea\rH\xdaK\x1c2\xc0m&>\xb9\xda\xe60\xc0\x00\xcf\xe8\x0b\xe7\xd8/\xc0\x98\x8c\xc6\xd0$\x7f*\xc0\x1aq\xe7\xb0<//\xc0k)\xadDU\xc1\x1c\xc0\xc6\x94\xa3(\xac\x86\'\xc0\x95&\x15!\xce\xb5.\xc0l\xfb"9\xedB)\xc0\xdc0\xd5Tc\xde1\xc0\xa1V\xcbirM\x16\xc0\n\xda\xe9\x8dp+,\xc0\xd9\xc4\xd1\xab\x84!\'\xc0j\xec\xf3\xfc\x94\xcf"\xc01\xd2>\xe9\xdeu\x13\xc0?w\x16\xce\x94\x1b&\xc0\x8aH\xa9\xff_\x88%\xc0\xf2\x96\x1e\xb8\xf9f"\xc0#\x87\x9c\x15\xdcJ,\xc0\xd3j\x0f\xe3\x08\x9c-\xc0\x92h\xae\xa6\x85\x7f0\xc0H\xcf\x1b\xf4\x91\x1c/\xc0\x14\xbf$\xa5\x8bz/\xc0\xa8\x15\xcb\x1c\xe8(0\xc0\xa8<\xf2\x8e\x94\xcb.\xc0/\x0c\x18\xa1d\x8e&\xc0X\x80W\x9ah\xfa.\xc0\xa4\x8e\xd5\xf4G\x0c2\xc0R\xf8\x9d<\xa9b/\xc0\x13\xa8\xc1 \x1b\xc3\x10\xc0\xe8U\x9b~\xf7I-\xc0\'\x91\x10\x93:\xbd\x14\xc0\x94\xd8=\xf1\x07\xc3-\xc0\x9cc\x8c\x97\x05\xb0-\xc0\xd4?\xcbP\xd1\xa2\x0f\xc0\xb1\x19\xe74\xad\xbb.\xc0\x8c\xcc\xf8\xbf\xd05,\xc0nP\xffg&\xdc2\xc0\x90\\\t\xa9}r-\xc0?\xc7\xec\xcb\xc4\x991\xc0\x06\x982-\xec\x9f\x00\xc0\xe9\xb7\xf1\x84\xee\xf40\xc0\x04\n\xb6w\xcd\x03"\xc0\xb4\xfd\x1c\xb7.\xff.\xc0\x07\xb6-\xe0h\x98\x19\xc0>\x7f\x93\xd7\x8a#"\xc0\x8bw\x8cR\xcex-\xc0\xb0\xea\xa5\xb9\xfa\xe3.\xc0\x11\xb4\'n\xaf\r3\xc0\xf2\x1a\xd7\xda]\xb3-\xc0y\xd1\xbf\xdb\xb3\x05+\xc0\xc2\xf1\x88B\x00\xdb0\xc0\x80\xa3\x0b\xa1I\x891\xc0\xb8\xa6\xc0N\xe6S1\xc0\x1d\xd6d\x91\xa6\xd91\xc0\xd41X\xad@\xa0,\xc0\xb2E,\xcf\x88\xe9\x10\xc0\xe3u]\xd4\x18\x89/\xc0\xed1\x92\xc2\x84\xaf2\xc0S\xa2q6`\xb91\xc0\x8fFuo\xd9\xc9\x04\xc0\xba\x17N\x130\x80)\xc0=A\x88J\xc6\xa3\x1e\xc0\x16dx\x10*]2\xc0\x99\x99\xc8\xc8L\x1b2\xc0H\xb7\x83\xf6\xee\xb3-\xc0\x9e\xb86\xb1Xi-\xc04j\xcd\xb9\x85\xfb1\xc0\xceB\x08\x85\xf2\xe9/\xc0P\xea2\xf4\x0b\xcb-\xc0(\xf3A\x966\xc2/\xc0\xfad\xeeE o/\xc0\xdd\x88\xe4q\xc8~.\xc0\xfex\x16\x7fs42\xc0\x9c.\x03\xe2\xd7\xb1/\xc03#z\xd3h\x0f/\xc0\x06\xc4\xeb.\xe2\x9e/\xc0\xcd\x9bi\xb0\xd3\xcd2\xc0\xd3Vq\'\x11\xd0-\xc0v\x18\x04\x94_O-\xc0\xc1U\x08\xb2_`1\xc0\x07\x1e\x1fa\xc9\xc9-\xc0\xf0\xa6\xfd\xa1\xe7\x0b3\xc0U\x97\x9en\xf0\xc92\xc0`\x19\xfe\xbf\x8571\xc0\x7f`\xb2\xaf\x08\xc72\xc0\x92\xd7\xcc\xc2\x11R/\xc0\xd5y,y\x92\xf0\x15\xc0\x89\xd2\xadYg\xca-\xc0\xc7\x89H\xb76\xd62\xc0\xd7Q5\x1ea\xdd0\xc0\xcd\x8c/\xce\xc0)2\xc0\xf1D\\\x15\xfdJ\x12\xc0}\x1a]\xd7\\\x9a1\xc0\xe5Y\xfe:5\xc6-\xc0\x9aH\xac\xf8\xcd\x8a-\xc0r\x0e\xa6\x982\xdf.\xc0I\x83\xceej\x070\xc0\xae\xdeU\xae\x97\xcd.\xc0~\xbe\xc9\x1c\xee\x9c1\xc01\xb3\xe7\x7f\x86;"\xc0%\x05\x9c\x06\x04\xac/\xc0\xfaw\x92)\xa5\x06/\xc0B|])Z\xd3.\xc0\xb6\x92\xe8\x1f\xa2j3\xc0[\xf8\xa3\xad[\x123\xc0\xc8Kpi>[1\xc0\n\xb2\xa8\xfef\xe10\xc03\xb4&>\xb9\x9f2\xc0\x88=\xf2\xaa"62\xc0hZ\x93\xb1\xab\xdc0\xc0veK\xacL\xa5%\xc0\x1d\xad\xc6A\xb4\xff2\xc0\xdb3\xbd7:},\xc0\xd7c\x88]U\xd21\xc0C!\x99\xfb\x10o2\xc0Ig\x99T\xd5\xfb0\xc0\x07q\xeb\x7f\x11\xdd2\xc0u\x97\x9c\xb2\xd8\xa5/\xc0_\xd9Rk\xcaq0\xc0\xe8I/w%\n3\xc0\xc3S\xe7\x9c\xbf\xff2\xc0\xda\xe8\x0c\xbek63\xc0\\\xc286\xe9K/\xc0\xce\nh\x0ez\xda2\xc0K\xb1\x16,\x08(\x16\xc0\xda\xf3\xc1Xm\x98\x16\xc0\xe0\xe5J\xe0\xaa\\-\xc0\xf7PlO\xb5\x083\xc02\xcc\xdd1~%\x1a\xc0\x02\r$\x19\xc8\xf3$\xc0#A\xec\\\xb8B,\xc0\xe25\x07\xd9\x8cu3\xc0\xbf5\x16\xc5z\x072\xc0\xe4\xb7H\xf5\x12\x1a2\xc0\xa8\x95\xda%\xb0g3\xc0X^l\xcb\x04\xdd2\xc0\'\xc88\xce\xb2\xd82\xc0\xb7y\xd0\xf9\x06\x87"\xc0Q.K\xa2m\x062\xc0R\xe0\xebS\x92\x192\xc0i\x88\xce\xd5\xad\x970\xc0R>\x19n=\t3\xc0Z4\xab\xb3\x9a\n2\xc0\x1cCa\x00\x18\x000\xc0\xa0\xf0Nd\xc603\xc0^\xc8\x13\xb9\x8a"3\xc0\'5\xe0\xaf.#3\xc0\xf3m\x08\x87\xc8%\x15\xc0T.-q\xa7%3\xc0J\x11\xce\xb01\xd92\xc0o[\xd1\x0eo\xd32\xc0\x90\x9fcR\xdc\xa80\xc0W8\xbeW-I2\xc0\xce\xde:\x8b\x85\x0f3\xc0\xac\xe1{pJ\xfc2\xc0\xad\xb5Q\xba\xdd\xeb2\xc0\x11d\xe6\xa3e\xed2\xc0\x91\xad\x1b\x07\x1a\xd02\xc0U\x9b9\xf5a\x0f0\xc0\xc6\x05\x10^\'\xbe1\xc0\x9b\xc82x\xbdk3\xc0Vx;9G\r0\xc0,\x84o\x19\xdc"3\xc0\x822\xd30z\xd32\xc0\xcc\x80\xe6\xcc4g/\xc0\x9e\xdcU;\x87\xf11\xc0\xd3v\xda\xf0/\x083\xc09\xad\xe9\xe7\xfeh3\xc0?[\xd4\xdb\x8e|%\xc0\xcf+\xe6h\x8c\xc81\xc0\xf2\xd6\xafcw\x99)\xc0\xf5\xfa/*\xb1\r3\xc0\x08\x1f@\x80C\x052\xc0\xd9\xff\xfa\xe9D\x1b2\xc0\x04F\xf0|\xad\x1b3\xc0\x11<\xcd\x1c\x7fT1\xc0\x81\x90\x89*3\x182\xc0\xc0\xbdnu\xfb\x133\xc0w\xbc9\n4\xf42\xc0\xab\x9f\xe6\xee\x19\x163\xc0\x93\xb9\x88p\x8c#3\xc0\x89\xbd\x0c\x90P\x1d3\xc0\xeef\x97\xe0\x04g3\xc0\x92\xc5\x9c\xda]\x822\xc0\x10\xa5\x8c\xf7\xd6\x082\xc0A9\xb1\xd1\x14\xe4/\xc0\xb7\xf0\x14\xb2\xb1`/\xc0G\x9bn\n\xaf\x902\xc0\x9e\xafb<[\x1c2\xc0\xbf%v\xe3\xfe$3\xc0+\xf1\xcc\xfe\xff\r2\xc0~\xa0\x1do]\xf81\xc0}v:\x86\x88\xfe1\xc0,\x7f|\xda\x9f\xd2*\xc0@\xae\xd3\x99\x08"2\xc0Z\xe9S\xf2m\xb4/\xc0\xafo\x82\xeb0\xd1\x06\xc0\x86\xee\x89\xfb1\xd4\'\xc0\xd9\xa1x-\xdb\x143\xc0\x02f(U{\xfb1\xc0f\x94\x93\xa6|\x93/\xc0\x11q\xf1\xb1\xe6\xd62\xc0\x18\xc1\x9bS\x91w2\xc0u\xea\xc8\x8e\x12"2\xc0\xc6\xae\xf7\xba8\xb6\x11\xc0\xdc`\x14#\x90]\x1d\xc0Qe\xe1k\xaf\xf6/\xc0\x91\xc9*D\x14\x102\xc0h0\x882\x02\xc42\xc0\x10\x9fR7\xdf\x9b/\xc0\x84\xbbA+\x17!3\xc0dy\x7f\xeda\xfe2\xc0\x88<\xd8\xd7v\xfd.\xc0 ;\x93\x01\x9a\xde/\xc0\t\x9a\xba\xa0\x0cO2\xc0]\xb6\r\x83\xfa\x0e2\xc0\xb2\x9dt\xdc F2\xc0\xd0\xb7\xeb\xe1|.0\xc0O\x9f\xd516\xe6/\xc0\xde\xe2\x03Y\xbc\xbe2\xc0B+\xd3\x91\xee>3\xc0\x80\x96\x99\x9d\'F3\xc02\x08\xf2%\xb5$2\xc0\'F\xf7\x91\t)/\xc0\xbd%\xf4\xc5\x90\xd32\xc0.\xb2\x86\xd4K\x162\xc0\xc8\x05\xa8\xff9\xfe2\xc0\xba\xb7\xff\x95:\x1f/\xc0V>\x10@\x1b\xd9/\xc0\x00\x1c\x03\xd7\xac7/\xc0\x01\xfd>\xd5\xae\xd8/\xc0\xf2\x9f\x15\xcd\xa6p/\xc0\xfe/\xc0\xef\x9b 2\xc0\xfe\xda\x14\x98d\xdf,\xc0Q\x05\x91N\xa86)\xc0A\xf3\x84`\xe2\x172\xc0z|\x16\xe5\xc9-\x1b\xc0\xd3b\x7fK\\\x1a/\xc0\xaa\x8f\xc1\x90\xd5W/\xc0\xbe8\xb2\xee\xcaM/\xc0\x0ek8$\x9223\xc0\xabo\x0f\x97\xeb\x0c3\xc0v{\x83\xccq\xf12\xc0Eu\xef-\'\x082\xc0+\xc1\xae\xba\xa7\xe92\xc0\x00S\xd2\x97\x9d.0\xc09\xf0Q\xea\xfc;3\xc0y\xe2\xe7\x1ak\xe11\xc0\xd6|T\x06sP2\xc0v\x11\x147\x96G/\xc0\x7f\x04\xab? j\x03\xc0\xd9\x9a\x8c\x0c\xd6\xcd2\xc0])\x1a\xdd\xde\xb32\xc0\x9d~`{\xa1\x060\xc0\x0bJ\x9f\xc8\xaf\x7f/\xc0\rO1G-\xe01\xc0!\xbb\t2\xf0\xff2\xc0\x14\xc4\x18\xf3"\xd32\xc0GBU\x1bA43\xc0g[g|w\xdf/\xc0\xd4\x9a\xa1\xbe\xdb1)\xc0\xf3k-\xffm\xf6.\xc0r\r\xbe\xd7\xbd\xfc/\xc0\x04\'.S\x1d\xdc%\xc0\xc3\x99\x13\x00\x08"-\xc0\xbao\xeaY\xef\xe91\xc0\x11"7\xae\x14\xce/\xc0\xf06\x03\xecD#2\xc0\xd2>\xbe_mj/\xc0u\xa9\xdf\xb4\xf9\xff2\xc0%\xf8\xe1\x030\xd1/\xc0\xa3KD\'u\x060\xc0\x9az\x0b|\xc4[2\xc0\xad\xbd1\xe5Sm2\xc0\x88\x98\xe0\xd8m\xa9/\xc0;\x15N\x99\xf2:3\xc0(\xfc4\xdevP2\xc0\xbfe\x1f\xd6\xf3:3\xc0\x8b\xb4\xb0#\xe7\x0e/\xc0\xca5?\xd9\xe4\xb70\xc0U\xa6b|\xcc\xf8.\xc0\x13\x08\x98C\xb0\x060\xc0\xf5\xcf.0\xf2+3\xc0\xc2\xf272\xaa43\xc01\x0e\xb5ma.3\xc0\xd2|\x05W\xa0\xd42\xc0\x92\x0c\x1a+g\xcd2\xc0\x993;hM62\xc0\xf4\x87H\x8f\xde\x1e-\xc0\xd4Q\xea\xd2\xbec1\xc0\r\xfc\xd2\xa3z\xd3/\xc0\xe3\xc2\xb7\x15\xf9\x143\xc0\xc1\xbe\xce\x96\xe7\x99.\xc0\x1e\x9a\xac\xde\xb5\x19-\xc0\x03d\x1bF>\x92/\xc0\t\x91z\xc7\xc5\xc0/\xc0\xa1\xe0o(\xe7\xfa1\xc0J\xd5\x8c\x113\xf31\xc0\xb5-\x13"\xed}2\xc0\xc5\x9d\xe9\xf9\xf4\\/\xc0\xa2\x9dlE$C0\xc0\xd4"\xd9i\x7f\xdf0\xc0\xc8\x16":\x8d[/\xc0lS\xf8\xc6GQ3\xc0G\xdd\xfc\xc7SR*\xc0\xdd\x0e\x91\xccU13\xc01\xa5\x10\xd9\xd7\x053\xc0\x93\xa2\xc8\xc8\xf0\x81/\xc0\xae\xe2^F\xb090\xc0]o\r\x89\x13\xf11\xc0\x00\xf2.\x91\x8e\xcd0\xc0\x8a\xf9e\xac\xb4\xec2\xc0\xfa\x7fd\x1e\xce"3\xc0\xa0\xe79w\x07\xcb2\xc0\xfc{+\xe2\xc1\xd9/\xc0\xeflv\xee\xdaH2\xc0G\x9a\x0cJ\xd8\xad.\xc0P\xcd\xbfWj\xce2\xc0U@\xb5\xac^62\xc0\x80\x17\xa4\xe1\x0c;3\xc0i3Z\xdb?\xfc2\xc02\x99\x04\x1f]\xe61\xc0\xfd\x9e\x85\xce\xbe\xaa-\xc0\xa0m\xffJo\xc80\xc08\xf6\xd6\xc5\xff\xdf/\xc0\xae-WD9\x0b-\xc0\xd5\xcb\xc6-\xf0\x163\xc0aWU\xb0\x17?2\xc0`yYeC\xea.\xc0n\x9f\xb2~\x8a\xde+\xc0\x12\xb4D\xeaC(3\xc0\xb0W\x8f\x05M\xf02\xc0\x10\xb5\nH/\xee0\xc0\xe9\x14\xc4\x941C2\xc0\xb0\x12\xe4.\xa2\x003\xc0\xa1ef\xf5L\xe51\xc0uGe\x13\x8a \x17\xc0\xb5\xae_\x1d\x19\x97+\xc0\x18\xf0.sm\x9f/\xc0\x8b\x92S[\xf9\xf72\xc0w\xd6\xbd8\xa1|2\xc0T\x7f"h>\xc9.\xc0I0\xb9\xd9\xda\xbf2\xc0\x87\xaf+z0\xee.\xc0\x15\x10\x1d$k\xe82\xc0!\xc6;\x1a\xe0\xc4/\xc0\xe5\x83\xffs\xbf|/\xc0Fe\x03r9\xdd2\xc0\xd7(\xc2\xf8e)3\xc0\x12\\\x9e\x99n\xed2\xc0\xcc-\x07\xe6[\xfc2\xc0\xc32\xcc\xa3\x7f=3\xc0\xcb[Q\x03\xce\xa01\xc0\xf9z\r\xee\xcd\x083\xc0\xdd0\xfd\x89\x8a2/\xc0AV\xc0\x07d\xed2\xc0\xce\\\x90\'\x98\xe72\xc0\xa3d\xb7\x12\x10\x95.\xc0\x9c9\xd4\x93L\x1d-\xc0R>\xbe\x01\x1cy/\xc0>V\x85\xe7h$/\xc0\xba\x10\x90EHl2\xc0S+pZS*3\xc0\xf8\xce\xc2\xc4\x83\xbb1\xc0\xdc\x0b\xac\x81\xca"0\xc0C\xff\xa7`\xeb\xa01\xc0:\xcb\xa8\xfd\x05\xe22\xc0\x10_*\x99\xb2\x0c3\xc0I\xeb\xcc\xa4\xb1\xf3\x03\xc0\xc2\x83:\x03\xf2\xfa2\xc0\xb7\xd3\xd5\x0c\x9c\xd92\xc0H\xa7|\x0b\xa4\x9b1\xc0\x08;\x05\x8b;\xa0(\xc0\xaf\xeb2Zf\xbc2\xc0\xf6\x9eV\x00\xf1l\x15\xc0y^5<\xe2H2\xc0}P"\r\x14\xd52\xc0\xc1k\xf6\xd6\x07&3\xc0\x81\xa0\xd3\x0bqK2\xc0\xa1\xbab\xd3L\xf12\xc0\x1c(\xa2\x85\xect2\xc0)\x87\xf4\xb8\xcb\xe7/\xc0\xb9\xd0\x0c\x98\x17\xb92\xc0\x86z\x10{\x83x1\xc0i\tT"\xbal0\xc0cY\xe7N\x94\xde2\xc0\xdb\xeeb\xc3\xa7\x7f/\xc0\x12\xbb\xad\x1ex\x971\xc0KF\xaaB\xd4(3\xc0\xa5\xac\x08[G\xfc2\xc0<\x9d(bz\x153\xc0$\xeb\x8f?\x0c01\xc0p\x85\xf1\xb3\xaa]*\xc0\xe5F\xd4"\xf6K2\xc0\x95\xa96\x8d\xb2\x1b0\xc0\xb6\x93\xddt\xfb\xad0\xc0\x04\xaf\xd5`S\xb0.\xc0\x89\xceZ\x18]M3\xc0\xe8\xc5I\xa8\xb613\xc0x\x9d\x02\xe5\x9c\xb7/\xc0j\xbd\xd1FF\x852\xc0\x86\xca\x95\x94\xd4\x1d0\xc0\xc5\xe3.\xe6]\x04/\xc0@\xa8Z\xdb\xb9X2\xc0\xb0(q\xbc\x0f&/\xc0\xd2\xd5\x9c\x86\x93\xdc1\xc0\xf3Q\x91\xd6\x90P2\xc0J\xed\xa8\xd5F\xaa.\xc0\x16\nV\xd6\xf4\xa0.\xc0\x1fg\xd7i\xa9n2\xc0\xc4\xce\x9c\x8c\x02\x8d1\xc0\xeb\xca\xe4\x86\x99!3\xc0%^c\x07\xb8s+\xc0S\x00\xeetn\x072\xc0\xe6\xee\x80A%F3\xc0=\xdd\xcb\x8c"\xe92\xc0POj\xa1\xff\xbb1\xc0\xf4\xa5O\xa5\x1e}1\xc00z\xbad.(3\xc0Oo\x1cpU\xa4/\xc0\x9b\xa9C\xa8\xd0\xea/\xc0\xa0\x94\xbb\xeb\xe0\x0e0\xc0\xf6\xe0\xae\x003z2\xc0\x8f\x19+\x89a@3\xc0\x12\xea\xf7\x17\xcb\xb5*\xc0\xe7\x9b\xa0W\xbf\xe02\xc0c\x1d\xcb\xbcy\xef2\xc0p\xc9\xb2\xee\xa3\x882\xc0YP\x88\xe9\xb7\xff1\xc0\xf8\x85"\xb7pw.\xc0\xd5\x03\x1bn\x81\xf52\xc0\xbd\x13\xe4 {\xfa1\xc0\xd2\x11\x8b\xae\x9b\xdc.\xc0t\xf1\xc1/\xa9\xc9.\xc0\n\x1a\x97\xfa]_2\xc0\\`\x05\xef\x97\xc02\xc0\x1f\r\x9d\x80K[2\xc0"\xcd\xd98\x80\x8f/\xc0\xc4zA\xbb>\x87*\xc0\x1f\x8b\xcb\xbd\x9a\xec2\xc0\x1d\xe1\xd9\x86Y\xf81\xc0\x1a\x846j\xab\x0e0\xc0\xb5d\xad@\x8b\x96-\xc0\xbc\xca>\x88V&3\xc0\xa3\xf2\xf4g^\xfc)\xc0c|\xe2\x81E_/\xc06\xe3^\xf5\xbf}-\xc0\xa8\x99-\xee+|.\xc0\x06\xf0\xe3\xa3\x8c\'0\xc01qA\x85\x8f\xe71\xc0\xf5.\xca$vN!\xc0\xd6\xb7\x1f!\x14\xc22\xc0\x926@E\xd5\\2\xc0\xc4\xc9\xcdZ\xf7\x0e.\xc0\x01\x05\xef\xa2\x93\xf22\xc0\x04\x10\xcfB\x12B-\xc0n10\x02\xa1\xfb.\xc0X\xea\x16\xd6\xcaa-\xc0\xca\xffe\x8d|t*\xc0\xa0\xf6\x1e\xc4\x0fN*\xc0\'`\x1b\xf8R\x15-\xc0W\xb8\xc9(X]2\xc0\xef\xf6\x98\x0eu,0\xc0\xc3,\xc5\xea>\xf92\xc07j8~1\x103\xc0d\x8f#\xc5\xc5\x03/\xc0Z]6\xf2\xb2\xa22\xc0\xb9\x88.\xb8\x90>1\xc03\x01\xa0\xea\xc6\xa3/\xc0\xcf\xa3ai\xcb\x81.\xc0\xf2\xe8\xf0\xdb2!/\xc0\xf1\xf0m|l71\xc0\x989\xd0\x90\xc3//\xc0F\xb7G+\xbf\xf82\xc0!#\x1e$\n\x023\xc0\xa7+\xf2Az(/\xc0S`G\xbe\xdfU2\xc0\xf7\xed\xac!\x15l-\xc0\x1e({\xb3v\x05.\xc0\xa1\x16\x0e\xa3\x93&-\xc0X\xbe\xac1R\x0e3\xc0\x8d\xc4\x0e\xcc\xd5}-\xc0\xaf\x1a\xe7V\xf4e-\xc0O\xf4\xa8\xb7j\xe71\xc0Z\xd8\xcb\x88\x08\x8d1\xc0\xaf_VBxm-\xc04\xc36\x8d\xa1\xe02\xc0^\xf5SUm\xb92\xc0/\xa6y\xdc`\x14\xf5\xbf\xf5\xcab}c_2\xc0\x19\x84\x05O\xe0\xf82\xc0{!<a\xd1\xcb2\xc0\xcc\x98\x89\x06\xcf\xca1\xc0\x1b\xa3[\x1d\x85\xb42\xc0\xc5o\x80\xb9\xb2\xcf2\xc0\x1e\xed\x7fyO\x96/\xc0\xda\xb670\x12\x8f/\xc0\xdb\xe33\xc0\x83\xde0\xc0(^\x17?\xf4\xe91\xc0=\x9e\x0ezD*2\xc0\x89\xc7E\xafe\x912\xc0\x1a\xb9\x96\xb3:\x9c.\xc0\xcb\xc8)\x12(\x951\xc0v\xd9f\x07u\xb4\x19\xc0\x01L\x8c\\y\x0e*\xc0\x0f^\xe2\xf0L\xc50\xc0\x054\x8b9\x07\xec1\xc0\xe8\xe1\xe6\x92\x07\xc01\xc0l\xb7_~\xac8-\xc0\x14\x95\x8a\x88\xf8\x93/\xc0\xae\xc10\xa0_\xf81\xc0\x1a\xeb\xb1\xb3\x01\xb82\xc0\x92\xb1\xfb\x8d\xff\x0b-\xc0\xef\xbd\xa1"\xdd\x832\xc0\x9a\x94\x9b\xb7Y\xe4\xfd\xbf+\x8au\xc7\xa6\xd22\xc0\xd3\xfaPv\x0b\xb70\xc0\x96\x98\xdb\xea\xe4\xf8+\xc0\x13E\x16X.\xd51\xc0.\xe3\xe3\xaf\x95\x85/\xc0 \xb9Y\xb7F\xe81\xc0l\xd7j\x16\xe0I1\xc0F\xab\xb3\xc4w\xb8*\xc0\xaaD.\x92(\xc52\xc0\xbd\xb8<\'\x9b\xd42\xc0w\x11\xca\xc1\xb2\xd12\xc0g\x9c\xc3(a\xe71\xc0+\xee@\xbf\xfe\xc4\'\xc0\xc9\x86\x06b.!2\xc0\xee\xde\x12\xe2J\xf5,\xc0\xf0\xc7\xa2\xc6\x84&3\xc0\x1aF\xb9\x06`t*\xc0\xc1\x03t\xd2.\x91 \xc0\x1da\xf3\x0cjr!\xc0\x97\x83 \'\xe6T-\xc09\xcc\xc7\x9b\xa2\x93.\xc0S\x82F\x9c\x84\xe31\xc0U\x85mt\xab\x1c/\xc0\xe3\x8f\xe5g\x90\xd4\x06\xc0\xaa;l*\xce\xc91\xc0r&}\xd4\x0b\x9d\x06\xc0M|\x82\xc5z-2\xc0\t(\xd1\x1fU\\0\xc0V\xd2Q\t"g/\xc0\x98\xaapz\xe0\x132\xc0\xe0\x05\xc7g\x9d\x1d\xfe\xbfeOi\x07\x8612\xc0hza\x1d\xb8b-\xc0\x82\x19&\x9c{\x133\xc0W\xfe\xed6$z0\xc0tW\xc9\x0c\xc6\xf0)\xc0\xb2v\xe4\xe8\xc3\x10/\xc0\xf0\xa4Q\x19\x83s3\xc0a\xefv\xcd\x06\x000\xc0)\xf0\xebNK\xe01\xc0H\xf7\xcaEM\xf5,\xc0\x1fk\xb3T\xda\xd92\xc0H\x93-\xa1\xe1\x860\xc0\xbd\x8b\xbd\x18\x18\xb72\xc0d\xec\x152\xa9\xa52\xc0\xd3\x1a\xa1\x9a\xb0\x1e3\xc0>\xed#\xe7\xfb\xe41\xc0\xd8\xbc\t{}E3\xc0\xcd\x88R\x87\xfd\xdc\r\xc0e\xf6\x06\xed\xb4\xe3,\xc0\x1c\xfa\xf0\x8ay\xf0\r\xc0\xb3\x1c\x16f\xc6\xb12\xc0T3y\xc3)Z0\xc0\xdak:K>\xd7,\xc0\x9f\x93e}\xf0\xdc2\xc0\n-\xdf\xfb\xb9e/\xc0\xc9\xba\xd9\x80\xd5\xda2\xc0>\xe2u\xd5\xbd\xc21\xc0\x0b\x1aUU\x86\xe61\xc0\x04u\xcd\xc6y\x982\xc0\x81\x84s\xf9yx0\xc0e\xb7\x19~\r\xfd0\xc0\xe4\x92\x10\xa4>\x822\xc0P\xa5K\xb3\xa7\xb11\xc0\xd04\xbc\x95w53\xc01d\xf3a\x08D3\xc0\xb0\xfay\x06X\xbf/\xc0\x9d\xb5~\xd6\x9d\xb41\xc0\x16\x1f\xd4\xb7\x9a\xb72\xc0Q"-i\xfbu-\xc0A\x8c\x17k\x9cz2\xc0\x91\xa9\xd8\x1dQ\xd12\xc0\xeat\x89\x9fF\xc31\xc0F\xf5\xd4CP*3\xc0]!\x1b\x0bT\x8f2\xc0\xd7V\xd3\xe9\x05j2\xc0;?\xc9\x0e\xf2>*\xc0k\x1e}\x0fv\xd2-\xc0\x10SwRW\xd12\xc0d\ty\x82\xe453\xc0\x1a\xed\x89\xeb\x9f5-\xc0\x06\xdb2\x07\xfab2\xc0R\xa2\x8d\x19\x1f\xeb1\xc0J\xf6f\x9eN\xc91\xc0\xcb\xccg\x17\xa4\xb81\xc0HY\xae>5\x183\xc0R\xb0x{{\xd41\xc0\xc3lK\x868\xb01\xc0\xef\xa4Np\xa633\xc0\xef\xad\xe0n\xdc\xbd1\xc0-\xfb\xadPT\x84-\xc0)Q\xf2\x16\xa9-3\xc0\xf7\xe2\x1c;c\x9f1\xc0N\xb2\xd8\xb4\x9a1*\xc0\xbdb\x0e\xdc\x9bw2\xc0\xe7\xf4\x13vY\xdc2\xc0\x8c\x8b\x98\x96\xe1"3\xc0"\x93c\xf9P\\3\xc0\xcb\xf3\x08u\xd3\xff.\xc0\xf5\x16\xed\x00\xb1 3\xc0O\xae7@8\xd72\xc0D\xb4-\x17\x8903\xc0\xb6\x93\xc1?j\x9e1\xc0\xae[\xba\xa1\xd7/3\xc0f\x9c\xef\x13\xa0\xc92\xc0\x0ei\x9b\xba%\xb82\xc0\x11\xbaD\x9f\x16\xbc2\xc0\xb5yC\x0f\x16\xfc.\xc0\xcc\xaaHn\xec\xb92\xc0\xf5\x87<\xd0\x89\xa6+\xc0\x83\x07\xdd\xe4C\xd62\xc0\x05\xcck\xfb\xc1%3\xc0\xfa\xbe\x1cz\x14-3\xc0O\x89\xa2\x8c\xc3\x162\xc0\xd0\x03\xeaI\x82\xf12\xc0\xcc\xedQ\xde\xcc^1\xc0\xeb\x7f\x88sji-\xc0|\xd8\xfe\x90F\xe82\xc0;\xdf1\xf0o\t3\xc0\x07_\xad\xe5J:3\xc0v\xcb\x8d\x02\xaf\x89/\xc0\x82\xee\r$\x89\xdd\x06\xc0\xab\xa24\xd1=$3\xc0[+\xa1\xdd\xe6\x82/\xc0\xa9_\x9d\x91\x8bw3\xc0,B\xda\x9co{/\xc0\xe3\x92\x98=\xa6\x13*\xc0\xd9M\xcd\x1eW\xbf1\xc0\xe4\xcf\xd3\xd1\x1b\x901\xc0\xb1\xf24<\x93\x8a2\xc0\xf5@Y:\xb8\xa5+\xc0\xda_[\xc1\xa3\x07/\xc0E\xfag\xb9>%1\xc0\xbd\x8a\xf8\xb5\xd2\x8d\xfc\xbf\xcd\x9b\xb3\x8e\xfb9*\xc0U\xff\x8f\x81\xc6/\x17\xc0\x8e\xdd\xe8\x93\xa8\x8e*\xc0/v\x18A\x00#2\xc0\x15\x9c\xfd\xcd\xc5(2\xc0\xe6\x86o\xc6o\xb6/\xc0\xf9\xa6\\`\x19V2\xc0R\'\x1aX\x8b\xf4/\xc0f4\x1d\xdb!c1\xc0P.\x16D\xa9\xe8-\xc0N\xcd\xf6\xa6y\x16/\xc0: \xe0\xe6\xea(-\xc0\x03\n,\x0b\xa4\x8d.\xc0\xb4\x9d\xc9U\xc9+\x1a\xc0\xa6\xa8\x00\xae\x06\x11/\xc0$\xf2\x9biP\x92.\xc0\x10U\xab\xad(.0\xc0[\x90^.\xfa\x1a/\xc0C~\x02\n\x92;\xf9\xbf\xe5\x9e\x98\x19\r#0\xc0\x9f\xee\xd1*\xeee-\xc0\xed\xf0Y\x1ep;3\xc0\x19\x89\x88\xa0M-3\xc0\xb8\x9a\x06U\xee\x88\x11\xc0\xac\x10\xa4\x13\xa4\xdf-\xc0{\x8c\xd8\xfa\xda\x01+\xc0^I\xf7d\xc9Z)\xc0\x0b\xaaN\x0c\x1e\xf5/\xc0\xd9}\x9f\xb4\xca42\xc0\xc0 \xc8\xdd5\xb9/\xc0\xd9\x0b\x9f\xad\x90\xe4.\xc0\xd2\xef\x029v\xf1\x1d\xc0\xf9n\n\xbe=N-\xc0\'\xf2:\xdf\x05j2\xc0\xbc\xd5\x05\x84\xc4|\x02\xc06\x9a=\xc9|\r*\xc0\xea\x90\xc8\x07\x8d\x1a0\xc0\x9a\x99J\x8b\xf6\x1a)\xc0\xe6\x1fbJg\xbd\x01\xc0\x98\xdf0S}\x7f-\xc0!\xa8\xac\xd5\xba\x1a*\xc0\xb5=\xa69\xce\xe61\xc0\x98\xd1\xc9\x86E\x1b-\xc0\x0e\xd9=\xe0\xaa\x14\x1b\xc0\x07:\xd5\xe9\x04\xe2-\xc0\xb2\x9dz\x8c\xee\xf0,\xc0V\xbe\xce3\xf1W2\xc0A\xdb\xb7Q\xfc8\x01\xc0\xcb\xba\x9d\x15a\x96/\xc08F\x89;x\x94-\xc0\xf5g\xeb\x15\x19y+\xc0\x1e\xf9T\xd5u\x87\x1a\xc0R\x1e\xf3\xe3\x8d\x9a\xef\xbf\x17\xb0\x174\xa1\x85-\xc0"\xae\xce\xb1\x8b:\x17\xc0\xff\xfe\xb7\xf7\x8c\x11/\xc0#!\x85Y\xb5\x10\x16\xc0\xdc\xba\xf5\xfc\xba\xfe2\xc0\xfac\xccY\x0c\xcb0\xc0\x05j\x0c\xe5],\x14\xc0\xf5\x0c\xdb,\xb5\xe7-\xc0\xaa\x9dQ\xcb\xfeH-\xc0\x02\x9a\x9a\x8c\x1cX/\xc0\xd4&\xa5\x1f?\xcd1\xc06+\x1c\x9b\x80\xa1.\xc0*+\xaa\xeb\xa1\x92*\xc0\x9cp\x17e\x8b\xff/\xc0\xd1^\xb2|\x97S-\xc0Y*\x0b\x02"Q)\xc0\xda\xd5U\xe6\x0e\x0c.\xc0\xc2_yV\x0f8(\xc0\x86\xd7\x958\x8f\x190\xc0\x94\x93\x90\xe6\x03\x0f)\xc0#\xdc\xfekk\x8d*\xc0\xd4W\x94\xcf\x8c\x100\xc0\xc1"\xf9\x88\x1b\x083\xc04e\xca\xde\xc4\xa01\xc0\xd1\x8c\x82\xf6\x11\xf2-\xc0\xe1\xa5\x95K\xc4\xe4.\xc0\xae\xae]\xe3"y2\xc0\x1b\x86\x98k<\xc3.\xc0\x8a\x1cV\xa9\x82\x1f/\xc0T3\xca\x04u\xc9%\xc0\x1da-Q\xc823\xc0\xa3 \x1a\xaa\xe0:*\xc0c\x07\'x.53\xc0 \x97\xfe\x17\xefH-\xc0\xf9"sH\xfa*\xeb\xbf\xdd}\x9fHa?+\xc0\x16\xfb\xfdJ2(2\xc0Q\xa3\xd4~b20\xc0hmM\xf1\x97\xc2\'\xc0Vvh\x9f\x96\xf2.\xc0\xa2\xf2\xc6\x04c\xb2.\xc0\xbb\xbd-!\xbb\x86\x12\xc0\xa6z\xdd#\x91\x8b \xc0\xc5\xe7\x99Gn\x0f\xfe\xbf\x92\x8d\x9f\x1bs\x19\x1a\xc0m"*\x0f\xc2\xa4-\xc0n\xfbs\xe3\x1c\xbd\x00\xc0\xd0I\x01^\x9c8\xf9\xbf\xfdVxN|Z1\xc0a5\x14<\x9d\x9b\xf4\xbf`D\xa9\xcf>\xfc.\xc0\x8f\xf1\xe23\xeb\xe7*\xc0\x92JY8d\xf82\xc0\xb5\xff\x98\x9d\xe5\xc70\xc0\x17\xa0?0\xf6\xe52\xc0\x93:\xeb-u\x0e/\xc0\xa6\xec#\x1a\xea-(\xc0\x00\xd2\xf7\xae|\xcc/\xc0j\xee\xd4\xe6\xf3\x95\x05\xc0\xa3^\xcbk\xd7\xa6.\xc0\x8fx\x89\xfb\xa720\xc0#M\xcf\x8c_s\xf7\xbf\xfa\xcc\xcax\x08\xfb\x19\xc0\x00\x05E\x8a\xb6\xa8"\xc0Uy5\xd6\n\x80\x1a\xc0\x01\xf6\xe1\x93\x9d41\xc0\xdd\x03\x89\x19\xaa&2\xc0Q$z\x8aha,\xc0\x8f\xfdQ*b\xda\x13\xc0\xf0\xf0x\x00~21\xc0\xd7\xec\xe8\xba\x14\x08\xfe\xbf\x0cN\xc82\x8b\x0b/\xc0\x12\xf4M\x11\x1f\xd9"\xc0\xf4o\xad\xdd\x7fX\xf7\xbf\xc5\xacp\n\x8bj/\xc0\xd7\rx\x9e\xf3\xdd1\xc0\x9f\xf0\xb8\xa8\xc3C*\xc0\xde8\xd2e\xbe\x881\xc0\x00\xf7@\xfd\xf8\x98\x00\xc0I`\xc5\xe0\x9b\xba.\xc0z\xa9z\xff\xca\xb0.\xc0\xa9\\L\xec`\x1d/\xc0\xf7E#\xd1d(2\xc0\x07\x0c\x03\xa2r\x1c\'\xc0\xf2\xda\xf8\xd4,\xa7-\xc0\xec\x0f\xec_\xf7\x80/\xc0\xc3"xqf\xa0+\xc0i\xac\x96Jw\xe60\xc0\xec\xad\xad\x19b\r.\xc0!\n\xb0W\n\xb61\xc0\xe4M\x9f\xca \xd2.\xc0\xe8_\x90\x7ft\xe3\xe1\xbf\xf8\xd4q%\r\x9f.\xc0\xe8i\xfd\x0cm\x0b0\xc0\xe3C\xc14\x9f@2\xc0U\xf95\xca\xb6\n-\xc0\xa4\xf7\xec7\xf7\xd1+\xc0\xbd\x15^oEe0\xc0B\xc3\xe8\x08N\x04+\xc0l_\xca\x89os1\xc0\xc7\xf5\xdf\xabn\xbd*\xc0\x1d3~\r+Z1\xc0\x81\n\xbb\xc6}x1\xc0\x12\xc7\x05 V\xd12\xc0\xc1\x01\x9b\x841\x810\xc0\x99\x0c\xc9\x12\xfc\x130\xc0\xc9\xf5vS\x19\x02\x1c\xc0\xa6M\xd9.\xcfz0\xc0,\xde\x05\x10\xe6\xc5\x17\xc0:I\xe2\x83\x1ce\x19\xc0\x00\x03\xfd\xc7\x00\x13+\xc0\x11\x0c/2W)0\xc0\xc4\xa1x/zT)\xc0zDi\xf4\xed\xa6\xfd\xbf\x06\xad\xc9f\xba\x17\x17\xc0H\x95\x93\xbb\x9b\xe7\'\xc0\xd9\x17\x7fu\x96\xc0*\xc0\x01}\x8f\x0e\xed\x07\x16\xc0\xf4D\xaa\x95M42\xc0\x9c\x08\x8f(Lf\x1a\xc0=e\xe6rX -\xc0\xc3\xfb\xc9\xff\xf8\xf7\x16\xc0\xb1\xe3o\x8f\xd6\xcf1\xc0\x8a\xb580\xa2s0\xc0\xf8\x8c%\xeb5"0\xc0\x08k\xf1\xf0\xa7h+\xc0\xb0C\xed\xfc\x9f\r2\xc0C.\xbc,\xd8\xff1\xc0\x15\x16{\x89\xe8|\x14\xc0^%\x7f\x04\xcb9&\xc0\xf5\x0e\x13(\xc4)0\xc0\xa4k\xad\xf0S\x82/\xc07&\x0e\x8f\xb8D1\xc0\xb4\xf2$\xda\xd6\xbb.\xc0Wv\x86\xae\xe6A/\xc0\xe1\xaej\xc9=V-\xc0;\xceYl\x8d\xee)\xc0\xad\xfd\x03\x06\xc7\xb72\xc0\xb1\xcd\xb8\x0fq\xdf1\xc0\xb8\xca*\xb7\x9ab-\xc0"d\n\xce0I,\xc0\x83\xd2zMA\xda2\xc0\xd21\x01\xbbA)3\xc0\xfcp\xb5\x84\xe3\x96-\xc0\xb4\x06k\x7f\xe3\xf40\xc0\xce\xc6\xd3\x1f\xf5\x1f3\xc0\xba\xba,)Q\xe61\xc0`\x95sN\x82\x123\xc0\xfba\xab\x92\xaa\xe21\xc0\xb9\xa8\x94\xcb\x94~-\xc02\x08\x0c\xf7\xe0\xb31\xc0\\\x01\x16\x89~C*\xc0\x1d\xf6\x972B\x142\xc0\x1a?\xba4\x91;3\xc0\xb3\xbf\x9f\xc5\xb5R-\xc0\xd3\x8b\x0bDhZ.\xc0(\xccJ\xf5rr-\xc0S\xdf\xf8\x134\xee*\xc0\xaf\x81N\xfb\xb0\xc11\xc00\x9a}\xaabk3\xc0\x07\xca\xa8b\xd6\x103\xc0\xa1\x9d\x1e\xfa\xfb\xe41\xc0/\x10\xb0\xadN\xa6\x19\xc0\xe8p\x0e\x1dw\xad0\xc0\xb3\x9a\x8d\xc8_^-\xc0\x97\xe5`\xd2\x0b\x173\xc0G\xabLp\x80"\x16\xc0k\xba\xb8\x9c\x113-\xc0L\x87Qm\x0f\r0\xc0\xa9ar=,Y1\xc0\xbf\xd9\xd1\xe6!\x902\xc0\xdc\x85\xc2\x9b\x1e\xb81\xc0\x0f\x0fT\xfc\xad\xfa.\xc0y\xc94$$A3\xc0\xdf\xf2>\x18k\x90/\xc0$\x8fT@\xf5\xd11\xc0\xff\xae&\xe7\xe7\xaf1\xc0$\xe3v\xae8\n/\xc0\xdb7BP\xc5b/\xc0\xacGH\x92\xb4\xe91\xc0\xf27r\x02F-3\xc0\xc5\xeb\xca.\x95"0\xc0\xc8\xa3Dw\xe1K0\xc0A\x89\x11\xc6\x18a\xf8\xbf\xe5\xacqBH53\xc0\x19\xbfWz\xc7\xe11\xc0\x91\x91\x7f\xbc\x04\x0e3\xc0\xb4\xfa@\xb7\xfd\xf52\xc0j~\xd8\xac\xe0g2\xc0\x83\xe6\xfa\x86\xac\x1d-\xc06\x84\x0f\xb1t\xa6.\xc0\xc2)\x03\r\xca\x88/\xc0\xc2DJ1\xc0\xad1\xc0i\xe0\xe7\x9b\xd6\xa8\x15\xc0\xc5k\xb3\xcaf.3\xc0\x16\xce\x19\x16d\xd12\xc0\x7f\x8f\x06\x80\xbc\xc7-\xc0}\xea\xea\xb9\x1b~0\xc0\xc7[\xae\x1d\xa8\xa81\xc0\x88]R\xfe\xa8\xe61\xc0\x88W\x85v\x8d\x182\xc0\xd4\xce\xc2\xaa7\xbb2\xc0\xe7\xac\xdbw\xa7\x8b1\xc0\xdc\x92z\xfcH|2\xc0\x85\xd2\xedv\xec13\xc0#\x02Y\x8f\xd9\x9d2\xc05BI6>V/\xc0*R\xa2\xe7\xc1\x0e3\xc0\xfe\xf3]\x01\x81\x1f0\xc0\xf8]\x92\x1a:#3\xc0\x8e\x0e\xbc\xf5`\xe9/\xc00\xb6\xc0$\xd5i3\xc0.:\xe8D\xa9|,\xc0\xaa\x8a\x166\xfd\xfa/\xc0\x95\xadb\xbc\xdf\xf11\xc0r\xbc\xb2\x95Q\x9e1\xc0\x88[4\x1f\x17"+\xc0\x8b\xb0\x1e\xbb\xadP-\xc0\x05\xcb\xf7\x0f\xc9\x143\xc0\x0c2\xd8A\xad92\xc09\xdf\x95\xc3U.3\xc0A\x1b >M\x9a\xfc\xbf;\x8f.&\x1f\x92\x19\xc0\xb913\xf7\x0b\x9f1\xc0\xa63\x86\xb3\x03\x0c3\xc0\t\xc9\xd5\x06\xf1\xba2\xc0B\x82H\x99D\x083\xc03\xfep\xe1]\x0c3\xc0~L\x90\x95\xd4\r2\xc0\xc0R\xbcK\x9a"3\xc0\xe7-\xb7\x9eW\x073\xc0d_\x0c\xaf>\xc02\xc0\x18\x19f\xa0\x1a\xe91\xc0\xeb\xb8{\xead\x173\xc0\xa4\x1b)\xed\xa4P2\xc0l\x0c%\xddjk-\xc0b\n\xd7\xf8\xf4\xb5-\xc0?V\xa6j\xd5\xe61\xc0\x83JYI\x11t-\xc0"\x92S\x9dk\xf81\xc0\xd2\xc5h\x9b\xd1\xf2,\xc0\x9d\x9b\x1f\xe5\x15\x95-\xc0\nL^\\\xab\xe82\xc0h\x1a\xa2\x85!\xfb2\xc0\x1d\x967-\x06~2\xc0\xe1y\xa9!Y\xc0.\xc0SV$\x0c\xd8\xfc.\xc0\xfc0\x06ZHu-\xc0H$f\xd6\x16C2\xc0\x96w\xa48\xf3\x9f\x14\xc0v\x15G\xfb\x1e\x9c.\xc0\xdf\x14U\xe8\x05_1\xc0#@\x13\xdd\xea\xf22\xc0<Og"zs2\xc0\xdd\x99\xfd\x1dsl2\xc0\x7f\xfd/\xde\x99:-\xc0\x12\xf2\x07\xed_\xfa1\xc0z\xea\xd4i?,1\xc0 \xd9\x14\xec\xe69\x15\xc0\x91\x89\xca\xf9\x02X2\xc0&\xc3(<\x15\x941\xc0\xb7"3\xee\xa8\x002\xc0\xcc)\xd7$\x0e\\2\xc0\x05\xaa\xfdhAL2\xc0\xf5\xe3[\x18\xb0R2\xc0Xj\xcbdL\'0\xc0\x07\x87\xb0\xb7\xbb\x8b1\xc0\x81DZ4l\xad0\xc0!\xbf\xcft\x8d\xe92\xc0\xc1bi\x10P\xca2\xc0VU\xc2\xb3\xce\xd42\xc0)\xbf\xe4\xfc\xd0\xf02\xc0\xde%Qp{\x1c0\xc0\xa7\xbc\xa9\xdd\xc57/\xc0\xfb^1)\x94G-\xc0\xf8\xbe\x92)\x0761\xc0F\xc2\xb6\x90h\xc80\xc0\xc8\xf3\x05\xe1\x117)\xc0{\xc7h\xfc\xc3.3\xc0\x0e\xb7!\xa1\xa1\x1b/\xc0\xcd\x93\x9b\x9b5\\/\xc0\xf8\x89\x9a\xea\xbaO2\xc0n\x8e<\xf0QB-\xc0\x08\xa3\xb7\x89\xf7\x9b0\xc0p\xf1\xa8f\xf1\xd1.\xc0\xc1\x11\x17I\xb7W/\xc0\xf7g\xac9\x1a:3\xc0\xbf\xce\xe3\xb9\xafG0\xc0\xca?\x01\xa5H$)\xc0\xc9{_#\xed\x133\xc0\xaaD\xb5\xd6\xdca2\xc0>\x1c\x97\x14\x93x/\xc0\x9e\xff\x90\xceu\x1f\'\xc0\x08\x81OEv\xa7-\xc0\xf0b\xb3[(\x1c\'\xc0\x82\xc3\xb11\x19\xd32\xc0C\x9b\xe7\x19\x16\r2\xc0Ae\xdb\xe9\xa3H2\xc0\x0f\xcd}a\xb8P/\xc0\xc0\xdf\xd4\x1c{\xf0*\xc0\x95N/ \xa7\xfd2\xc0\x9d\'f\xd7\xc523\xc0q\x00\xc0\xd0\xf5]/\xc0\xcepup\xaa\x971\xc0\x16;\xec\xa9\xf3\x90(\xc0\x7f\x90h\x86d\xae\x13\xc0\xf5H\x06\x97\x1e\xc91\xc0\x97u\x00`\x96\x9e1\xc0\xb1\x96Q\xf4\x17\xe4.\xc0\xf6\x95\x0f\xc5n\xa01\xc0\xd9\xdbc\xc5\xfa\x19-\xc0\x9c\xfaK`\xeb\xa6+\xc0\x15z\xc1\xe1\x8b?0\xc0GS\xd1\x99\xb4\xbf1\xc0\x9c\xd1\xf6#]\xa01\xc0\xe6\xd4^\x03\x90\xda.\xc0\x92\x12\x0f\x1c\xfa\xd81\xc0j\x0c\xc7\x1dr4*\xc0\xb8S@u\xc7\xcd.\xc0~l\xd1.r\x833\xc0f\x03\xd1\x80\xe4\xa3-\xc086\xd5 I\x07-\xc0\xb7\xeb\xa2r\x05\xc8\x01\xc0ig\xfa\x16\x0c\x112\xc0.K\x81\x15\xf0\x84-\xc0\xaf\xa8\x8a\x1a\xa6\xd02\xc0`\'\x8c\x96\xd6\x8f.\xc0\x8aA<\x1dA\x070\xc00 \xcbxV/1\xc0\xa2\xe1):\xc9\x15+\xc0>\xe4\xfd\x1c\xcd\x92+\xc0~D\x8b\x8f\x10\xcf\x04\xc0\x99\xf3tL\x1b\x90/\xc0MB\xa8\xe8\x8c<3\xc0\xec\xa1<:\x96G/\xc0A\xbca3\x13\x1a0\xc0!g\xceW\'\x941\xc0\xf2!\xb0\x82"L*\xc0\x7f\xa4\x13:\xeb\x9f-\xc0\x01\x00\xe7\xa02l\'\xc0\x19h\xe8\xf7\xdex2\xc0\x1aN\xff\x1b\x10d\x02\xc0\x0c\xe3ekH\x14-\xc0\x00\xac\xc9zO\xde-\xc0\xe9{Xs\t\x97)\xc0\x06\xb6\\^y\xe71\xc0\x0c\xc2\xeb\xf78\xeb1\xc0\xac\x13\x06\x155\xcb1\xc0\xd3\xdc\xad\x89K\xd5\x17\xc0\xb0\xe1\x8e>d43\xc0R\xd9\xd1\x02\x9e12\xc0\x16\x1e-!A\xf01\xc0\xc7\x83X\xa1\xf9\xc0-\xc0\x19\xe6\xe0*k\xb0.\xc0\x15\x81;\xe0\x96\xa4.\xc0\xa2c\xf1\xd4\xe7\t0\xc0\x8f\xdd\xc8\xfe\xec\xad*\xc0\'\x95\xa5g2\xc50\xc0\xd0\xfe\x99\xa9mc2\xc0\x86\xf1\x8f \xc7\xb12\xc0\x0b\xb0\x1c\xe3k\xdd2\xc0\xbaM\x94\x0fJ#3\xc0\xbc\xc1\xcc\xab\x8a\xf61\xc0\nf\x14\x87\x08\x9b\x12\xc0\xa1c\xc0\xa8\xf5\x05/\xc0Q^\x0c\xa5\x0c\x0e3\xc0\xfc\xeb\xa2\xb2\xba\x04/\xc0\\\xcd\x01\x00\x9a\xd51\xc0)\xe2m)\x17\xad0\xc0\xd2\x82\xadRu\x1c3\xc0\xa0o\xc3w\x88\x153\xc0\x04`\x1f\x8e\xf2&3\xc0\x93\xf6\x8c\xdcs\x8a1\xc0\xd3\x9a\x8c\tbV/\xc0b\x81\x8f\xa2\xf1#3\xc0\xf7i\xbd\x96\x07\xf8.\xc0\x93\x9e\xfb\xcd\x83\xde/\xc0\xaf\x86\xf5"\x13`2\xc0A\x1d\xd9\x06\xf6\x140\xc09\x182\xd4U[(\xc0\xfb\xc9\\\x86\xd0q*\xc0\xcd\xaa\xb3\xf9\xf7_2\xc0\x96ow\x0fgv2\xc0\x10r\xd7#\x08\xdf1\xc0\xf3\xea\x1bXt\x152\xc0\xa4\x0e\xf6\x86\xbb\x010\xc05\x9d{\x19\xb8`3\xc0D\xe9\xe1\xe7\x90\x063\xc0\x99\xf9C\x9d\x14\t0\xc0\x95T\x17r\x08\xe0/\xc0\x85\xea\xbcw\n\xb6/\xc0\xc1>\r\x99\xc2\xd9.\xc04\xf2\x82a\xfbE3\xc0\xb8\nm\\\x01`3\xc0V$\xeer\x0f\xec2\xc0\x82y3\x04\x9a\xd01\xc0\x7f\xfd\xee\xcf\xe1\x91%\xc0\x0f*\x0b\x86n\x01\x07\xc0\x96f\xdf\xab\xeb\xe1.\xc0\xdcr\x0el\xc4\xdc\x06\xc0\xe9\xc2/\xd44U/\xc0\xe9\x88\x95.B[/\xc0\xb2\x87\xfb5\x9a?3\xc0\x99W\xc98\xb2\xa5/\xc0\xc6a\xd8\xe7\xc2\xe61\xc0\xa7[!\xc2\xf3\xee\x06\xc0U\xfc\xfcM\xe2"3\xc0\xff\x818\xe1\xe2\xf7.\xc0\x14\xbaH\xca\xd6G2\xc0\x06\xe4\x82\x1a\xbc$3\xc0\x81\x8e\x96b\xe8l/\xc0\x04\x9b6H}\xdc/\xc0\xca\x11"\xd4C\xff/\xc0"\x00\xf8\x14\xc1\xaa/\xc0\xa1z4\x03\x9d\xb31\xc0\x90\xad\xf6\r\xbc\x042\xc0#\xa3 \x9a\xb8i2\xc0\x80\xf6\x9b\xe6\\M/\xc0E=\x1aI\xc0\xa70\xc0\xaf3g\x84\xb0\x11/\xc0\x8aR\x07\x14\xfa]/\xc0bgx\xe2\xbd\xfe/\xc0W\x825\xd3\x82\x931\xc0-\x91\xc4o\xd6;+\xc0\xffG\xd7\xe6\xdc.2\xc0\x07\xa2\x91\xfd\xc4\xd52\xc0\xd0\xdcI \xbe\xec/\xc0Q\xba}i\x91U/\xc0d\xa2\xd4y\nu+\xc0z\xde@J\xe5~2\xc0\xfenT\xb3\xc6\xc5,\xc03\xdc+\x84\x91\xd51\xc0T\x14\x07\x93\xf3\x083\xc0\xe7c\x16\x98\xb2\x072\xc0\x00u\x8d\xec\xad\x1f/\xc0\x19U\xb8\xa5\x87\x0e0\xc0K\x86\xad\xe0\x82h2\xc09g\xe9\xdf\x98\x030\xc0\xce\xee\xadqs\xbd,\xc0;\x06\x06\tn\x80.\xc0\x13\x97v\xfe))/\xc0\x16\xef\xdek+E/\xc0\xf8\xe0u\xb5\x8123\xc0\xfdmzg\xc3\xd22\xc0A\x18\x99r\xca23\xc0+\x8cF\x15\xf7V*\xc0E0\x81\x93\xdb\x86.\xc0k\xe0Y\xc2k\x8a2\xc0K\xbdb\xd9\xab@.\xc0\x16\x81\xdd\xc2H\xa0.\xc0a\xc4\xb2\xaa\xdd//\xc0\x95\x95\xde\xd0\xe4\x7f.\xc0-\xba\xc1\x972\xe8/\xc0\xb7\x06\xc8\xe4\xa5\x9f2\xc0j^\xf6\x171\xcc-\xc0L\x89$\xeb\xd9?/\xc0-\xf5}\xa2E:3\xc0\xa5?\x1a\x86\x92\xc91\xc0\x11\xc7\xa6\x03\x05\xcd\'\xc0\xe2:\xca\xe6\x01\xdd/\xc0\xe9u\x01\xb5\x8e#3\xc05\xc6\xa6\xf9\xb4\xfb2\xc0\x93\'\xa8\xb7K\xde2\xc0\xe4t\x7f\xa6\xf0\x95/\xc0\x96\xc2\xa1\x13\x10\xfc/\xc0u}\xba\t0_\x14\xc0\x05\x1f\x18_\xac\xc9/\xc0\xa0\x96\xfe\xdfc\xc10\xc0\xce\xe5\xec\xa2\xc1a\x1c\xc0-\x97\xce,\xc9.0\xc0\x99\x96\x11iC\xcf(\xc0S\xfe)\x0bL\xed2\xc0\xd6\xcc\xb4\xec\xfdj1\xc0X\\\x91\x83\x0f\xd12\xc04\xf6\xb9\x14k\x040\xc0H\x15\xfc"\x05\x9f/\xc0F\x0byCN\xdb0\xc0\xf0\x16\x81\xbeg\x052\xc0a\xb7\x14\x18\x8fp/\xc0\x1b\x92\x1f\xc9\x99\xea\x1b\xc0\xed\xfe\x98\xf2A\x192\xc0\x90\x98\x05`$\x063\xc0\xb5\xd6\x9e\x8f\x03\x0b2\xc0`\x80\x19\xb5\xb4,0\xc0\xac\x8b\x98\xc9g!0\xc0\xcas4\x98\xb1\x040\xc09GPq&\x980\xc0\x1a?\xdfI\xf7\xd32\xc0\x15\xa0\x1f\xa5\xfa\x91)\xc0\x7f\xbb\x9bi\xa9\xb82\xc0Ml\x923R!3\xc0\x84\xce[\x93\xd2\xcb2\xc0\xd3\x9f\xe2\xcd\xff\xde2\xc0\xb9\xf2\x86\xf3]2-\xc0\xc6RNV\xbd\x89.\xc0\xd8\xdc\xf0\xa7Y\xc81\xc0\xe5\xda\x8eQ\x1a#3\xc0\xe9\x154t.-2\xc0d\x83Mp\xc83/\xc0\xd9\x8f\x17j\xd7"0\xc0\xac\x14%\x15\x99)0\xc0\xf180\x82*\xd92\xc0\x96\xc9\x9aT\\\r/\xc0\xc3/\xb0?\xe1\xcf2\xc0\xdc-\x9dh\xcb-2\xc0\x92\xb6\x19\xc7\xfc\xf4\xee\xbf\x15\xd3,\xb9%\xd1/\xc0Ob\xd6\x0b,\x1c3\xc0m\x86\xb0z\x7f\x133\xc0t\x8e\xce\x98\x8f\x0c3\xc0=\xdf\x86Io\xa5.\xc0\x8b\xd2\xb3\xe9\xb0\xbe/\xc0\xf2\xb7\xdaoj\xb0*\xc0\x12\xc6A\xda\x1d\xe8/\xc0\xb0\xcb+$>\x8d1\xc0\xcb\xae\x9b\r\xf9\xc2-\xc0\xe9)\xc1\xfe\xb5\xf31\xc0N\xc1K\xf8D\x1b2\xc0\xec\xbfc]\xbd\xb8/\xc0a%\xa5\x9b\xa3\xb51\xc0\x08\x1b\x8a\x1bU\x90.\xc0}K\xfe?l\x042\xc0\x0b\x90\xf2\x92\xf5\x162\xc0\xb9\xf6\x88\xea\xdb\x013\xc0G\x02]\xebY\x053\xc0U\xaa\xec\x98\xe552\xc0\x9fw \x90J<"\xc0\xc6\xa2\xf8\xa3\x08O1\xc0V}L(R\x1b2\xc0\xa8\xa9\xd1IF\xbf/\xc0\x16\r%\xf8\xee\xaa*\xc0\xe8\x8a\xc9\xf9\x16\xfd1\xc0G\xa6@s\xac\xc0/\xc0\xc7\xdd\xbe\x04\xe8 2\xc0\xf8u\xc8\x04c\xaa/\xc0\xff\xf5p\t\x05X0\xc0\xb8\x86\xbc\xbc\xe9%0\xc0\x98|\xcf9T\xd62\xc0"\xfb[\xf1\xcb\x8f2\xc0x\x1a\xe2\x1f\xb9\x882\xc0\xb9\xfb7\xf0R\x00\xf1\xbfn\xbd\xfa\xcd\xdf)&\xc0\xff%\xd33\x8e!2\xc0c\xd1\x0fU+\x19/\xc0\xccF\x18TI81\xc0\xb1w\x8bC\xad\xf90\xc0G\xbc,\x96\xaa\x0f2\xc0\xc3\xe4\x10\xde\xba(3\xc0\x04\xf7\xdd\x87\x14\x112\xc0J`\x8d\x063\xd9\'\xc0>R\\\xa2\x93\xfc2\xc0\x95\xea\x00>\x08\xf71\xc0\x14\x97\xc7\x91\xc9D2\xc0\xc7\x0c\xd7\xab\x16k/\xc0\xeb)D\xe5^L+\xc0\x7f6[Pf\x060\xc0\xf7+\x14\x8b\xa6\x142\xc0\xb70\xd0x\xb4\x142\xc0=\xd7\xe1\xac\x89w/\xc0\xc8\xbe%\xe2\xce\x08\x18\xc0\xd0\xec\x7fSwI,\xc0\xc8\x10v\xd8\xcc\xde0\xc0A\xd9x\xbbz1\xef\xbf\xbd.@\x04v43\xc0\xb2\xce\x1b\xe8\xb1\x1a2\xc0\xe1\xae\xb9b\xcc\xd5/\xc0`\x92\xc2y\xe9\xcb0\xc0\xf5\xeb\xc2\x1e\xb3\n0\xc0c\xc05\xe7\xae\x03.\xc0\x8f\x84\x8e\xb5f 2\xc0\xbe\xaeEUhf\xee\xbf\x02\xd1`\xe7\xf6)2\xc0\x13\x8dS*\xe9\xb9*\xc076\xa1\xe3\x7f#2\xc0\x83\x8a\t\x95\xad\xec0\xc0\xb3\x83.\xc8\'\r/\xc0O\x19\xf6nnb2\xc0@\xa4:P`\n0\xc0\xd9+\xea\x7f\xe0\xdb2\xc0x\xb6*\x90c_2\xc0R9\xb9-\xbc\xd51\xc0dfbW(\xb9/\xc0\xc4\x1a\x03\x14\x0f1.\xc0\x89\xc6d\x957\xfb2\xc0\xd3o\x92k\x95\xc0/\xc0\xc8\x01\x0b,A\xc32\xc0@\x8c\x1f\xcd\x8eP2\xc0\x9f\xd9lyr\xa1/\xc0\xbcH\x81n?\x91\'\xc0\x15I\xe3\xe8\x04u0\xc0\x87\x8a\xcc\x88;\xec2\xc0\x89A\x94\xf5\x93l/\xc0Q\xfbZM\x12\x982\xc0\x9c \xde\xef\x8a 3\xc09\x8c0L\x9f\xb22\xc0\x8e\x17\xf6\xeb3\xe9.\xc0\xc2\xba\xb78[\x91-\xc0\xce\xf5+mt\xb60\xc0\t.\xf2\xf2J:3\xc0\xe5\x10\xba\xddUO2\xc0\x81\x89\x12\xa4\xf8\xc7.\xc0\xf2\x10\x00G\xc2\x1c0\xc0\xc7\x10s\x9e\xceA1\xc0X\xe1\xb5\xc7\\\x07/\xc0\xd1\xcb\xb4\xb4y\x183\xc02\xd6t}\xb5\xc71\xc0\x83#\x84\xf1Y\xfb1\xc0\nM\xb5t\xb0\xc02\xc0(\xe5\xc3\xac*\xc42\xc0O\xed(]NP.\xc0|if\xf9\xb3&,\xc0Mq\x9d\xfe\x13)0\xc0\xedEa\xe3?42\xc0\xa74\xa5}\xa3\xe91\xc0\xc5\xa0\xef%ye2\xc0\xfe3\x10\x8ei\xf52\xc0w\xab\xcd\x94$\x163\xc0\x03\xd6\xe6\x1e2\xd0.\xc0=\xd8uYoq2\xc0\xb7\xa3\xf2\xa3X\xfc1\xc0\x80\x15,\xf9\x80\xee2\xc0\xee\xe0\xb6 \xf0\\2\xc0J\xba\xc2\x87*\x8b.\xc0\xce}e[\x10[3\xc0\xdf\xb3\x8cG\x85\xb32\xc0c\x81\x12\x02c\xfc1\xc0\xee\xd2C\x89\xcb\xb32\xc0\x03\xa0\x0c\xebN\n1\xc0\xbf!?\x93\xa1M0\xc0I\xcb\x8bi\xef\\2\xc0T\xe7\x00(/\x0f0\xc0\xbe\x9c"\t\xcbw2\xc0\xc2\xc7a\x1c\x89\x9a.\xc0\xc2\x01\x15\x11\x18\x97*\xc0\xaaB\xa8\x12\xcc?1\xc0\x95\xe0Uj<!-\xc0\xa1\xde-U\x98(2\xc0Q\x03X\xe5\xa3\xba1\xc0e\x96\n\xee\x91\xd32\xc0Qk\n\xbd\xa2\xcc2\xc0\xfc\x02\xcd\xa3\xdda2\xc0\xd1~Xk\x9d[\x1a\xc0\x03\xdb\xf8%}`1\xc0\xf58\xc4L\xe2\x9e/\xc0Cf\xd6\x1e)62\xc0\xbb\xb3\xd6b\xcbx\'\xc0Ui\x7f\x1dm^1\xc0\xbe\xa6\xd1\xe5\xe4\x8b0\xc0\x7f\x99ZE\xcb{1\xc0\xf3\xd5Y\xc5\x11\xe82\xc0\x15\x0c\xcc$\x18\xa7*\xc0.h\x80\xec$o2\xc0\x9f\xdb\xa8-V\xf12\xc0\xc7&\xa3m\xe4\xfd1\xc0F\xf6\xbbL\xc7\x043\xc0\x92?\x1d\x1a\xc9>2\xc0\x1aM1\x82\'\x0f3\xc0\x10<\xb9\xacN\x8c/\xc0\xe8\xe75\x1d\x81\x842\xc0R\xec\x06\x94\xa703\xc0\x9f<P\x88\x98L3\xc0\xe8\x02\xc6L\xd1P3\xc0\x16\xdc77\xfdS.\xc0YWQ\x1fP\\2\xc0_\x82\xa1\xbc\xc3\x8d.\xc0Mga\x03\xc0S3\xc0\x9d\xe4T\x97\xe3\xe41\xc0\x9ek\x8e\x94\x9e\xe4\r\xc0\x93%\xa5\x9agY0\xc0\xfd_\xbd\xccc\x1a/\xc0s\xe7\xbe\x06\xed9.\xc0\xfb\xbc\xaf\x9axz0\xc0\xf8\xa3R\\\x0f\x870\xc0\xde6c\x85\xd0\xe32\xc0\\$\xd1Q\xfd\xce2\xc0m\x12\xfb\n\x16H2\xc0\xb1\xf9\xfcz_w1\xc0\xa1\xbab\xd3L\xf12\xc0\xce\xa7O\xfaUh-\xc0K\xde\x0b7\xe0L3\xc0\xdfo\x9d>\xad\x8b0\xc0t\xca(\xd6\xea,)\xc0\xc7E\xc6\xddF\xa2.\xc0\xd5\xbf_E\x93\xfa,\xc0\xb1\x93\x818]_-\xc0\xb3\x04u\xe3\xfbZ2\xc0W\x06`/\x05g/\xc0\xae\xea\xa9*Er3\xc0\x97k\x89\rYz-\xc0`\x87r\xdc,\x8d-\xc0`\x0c?\xa8\xd2\xe41\xc0\xf7\xccO\xbd\x15P/\xc0\x96\xc2\x8dX"\xfb2\xc0\xbf\xa1\xf6\xff\xb9\xdf0\xc0:}"\xd7d\x013\xc0v\xca\x8f\xe3\xac\xd42\xc0F\xc9\xda\x9bZ%-\xc0\xed\xfal\x90F\xaf+\xc0|\xe0K\xd8fW2\xc0\x91\x08\x1b\x19qO2\xc0\x0f\xf5Hm\xd3\xe62\xc0R7\xf0\xde\n\xec2\xc0\xd4>\xbd\x15\xe2\r2\xc0A\xd6I\x97\xf5\xf6+\xc0%0\xb3\x08~\xdf2\xc0T\xbb\x91\x96u^2\xc0\xb2<P\tR$3\xc07\xddx\xd1\xb8n.\xc0r\xc6\x7fL%K2\xc0\x83\xcf)\xe6Z\xf8.\xc0\xdb\xb8\xca+\xcb\x0e2\xc0\xbb\xae\xc3y\x9c\xf72\xc0I\xae\xe5\x1e5\x17)\xc0H\x922\x98sG2\xc0\xbf}\'\xbc\xb1\x142\xc0\xc8\xfd\x8e:\xc3\x172\xc0~\xbdh\xd65f-\xc0\xb8B\xfby0\x0b2\xc0y\xd5\xce\x04#K2\xc0x\x86\xc0`%Y-\xc0>\x15\xce\x8dCh2\xc0s\xd3PWKW0\xc0\xf1XW\xc8;\xb7/\xc0\x14\xd3\x0e\x16`\xeb\x1d\xc0r=N\xd2\x92\x11*\xc0\x9e\x80\xec\x8d\xd0\xfc/\xc0\xcbB\x19\x14\xc9@1\xc0\xac\x83\x93\xbab53\xc0\xd14\xa9\xf6\xdf?\x1b\xc0\xc6\xd8\x94\xf31\x90-\xc0\xf3\x14\xee>\xe1.\x07\xc0j3\x8a\x8a\xb2y+\xc0h\xf5\x03i\x93\xd80\xc0\x0f\xf2\xf3/((-\xc0\xf73>m`G1\xc0~\xa4\xb2\x8b\xcd+0\xc0\xa1\x10\x13*d\xae.\xc0\xdc\x12!aW!+\xc0;\x96!p\xd08/\xc0~\xc5j D\xd5.\xc0cBU]\xf7\xe4,\xc0\xb5\xd9\'N\xb86\x01\xc0\x02\x80\xf8@\xe2\xdb/\xc0}k!\xf5-\xee-\xc0\x80D\xc3\x94u\xd9.\xc0\xee5S\x96\x0b\xcf.\xc0!\xbd\x19~\x90\xb92\xc0\x8a\xc4\x0cy\x8c\xbe+\xc0\xdd\xfaQ\x82$\x10-\xc0fJ\xd8\xfd+\xed\x16\xc0\xf4\xa7g!0F-\xc0\xdd\xa9\xf0>\xf0o0\xc0:,\x1a\xadc\xb81\xc0U\x03\xbeA&b0\xc0\xb9\xbe\xcc\xe8`>+\xc0\xbf\xc7\xbf6e\xda$\xc0_\x11\x04\xdf\x04r\xf7\xbf\xe1\xf2\x84\x927\xc0-\xc0\x93\xc3J\xfa\xb7\x9f,\xc0\x9d\xfc\xb7\xce\x06t1\xc0\xf6\xed\xf1\xc7\x1d\x16\xfd\xbf\'\x95\xce\xf6\x0e\x14-\xc0\x11+P\xdf\xe4\x083\xc0\x11\xb1%3\xc6\xc60\xc0\x84\x00?w\xed\xe41\xc0\x0b\x90\x8e\xc0vJ*\xc0\xe9UV\xa17k1\xc0\x1c\x1d\xe1\r\x06`*\xc0\x97\xfc\x06s\xbeN)\xc0f`\xbfs\xb1T1\xc0\x0e\xeb#\xd0\xcd\x80\'\xc0v\xb3\x18\x8f\xf4\xe4.\xc0#\xc2GZG|0\xc0\xbd\x96\xf4ws\x7f-\xc0\xb2z\xb95t\x870\xc0\xe1\r\n\xab\xa1=0\xc0\xd5)\x02\xd5\xaa\xc8-\xc0\xa2\xff\x98UgM)\xc0Z\xeay\x17\x9a\x1f\x1a\xc0\xef\xba\xefH\xef\x9d0\xc0@\xcf)&\x9cQ0\xc0\xa3\x18\xf4\t\x8f>0\xc0!$\x06\x91:P-\xc0"\xd1\xea\x99N\xb9*\xc0z\xbd\xaf\x13\x1d\x08+\xc0\x0b\x1f2\xc3s\xcb0\xc0BK\x96\x8b\x02\xc0\x14\xc0b>cX\x17:3\xc0\xf3\xf8\xd4E\xd7\xbb1\xc0|\xd3)\xf4\x1bg-\xc0\xb3\x0bGG\xb0\xb5-\xc0\xb4a\x7fp\xafY1\xc0\xd17\xb7\xdft\x9d"\xc0\x1a\xb36h]\x1f.\xc0V\xbc\xf8*\x00\x020\xc0\xc6.\xc4:\x08^1\xc0\x93\x1b\xd5\xb5\x95\xbd1\xc0\x91xyE\x90!0\xc0\xecrA\xf0c82\xc0\x03\xb4u\x88\xae\x083\xc0\xe9x\xe3l?)0\xc0`*\xe8\xc4+(2\xc0\x92\x06L\x1e\x9f\xe2-\xc0\x95\xf2\x13{x\xbb*\xc0o\x92}\x08\xd6\x080\xc0%9F\xce\xb5\x98\x10\xc0C0O\xa86\xd2\x18\xc0\xb9\xaaenI&3\xc0\xe3k\xbb\x16Db1\xc0L\x87\xa6\xa8\xbc\x8c.\xc0\x8e,\x86\\W\xc5.\xc0\xcf\xb0\x03M\x07\x7f+\xc0\xb5\xde\x1e}\xb2k\x18\xc0\xe3\xd2H\xb2\x07>/\xc0\xe3rQF\xb2;2\xc0\x11\xa0%\x11\x0b\xf2+\xc0\xc28\xf6\xbf\x13\x130\xc09\x8e\x00-Px\x14\xc0\x96\x08\xa2\x17#%\x1c\xc0E\xd5\xc3\xcb#`/\xc0\x83\xec\x04Kk\xdf1\xc0f\x884\xebT.\x17\xc0\x10\x11\x1d\xbcD_/\xc0\xbd\xdam\xabX\x12-\xc0\n}\xde\xd8H\x8a2\xc0\x15\xc4;\xbb\x8f\xf2(\xc0>|\xba\xedv\x9c)\xc0\xc4&\x9a\x9df\r+\xc0I\xae\x8e?d\xcc0\xc0\xd7\x17h\xfa#U\xf7\xbfn\x13l-\xdc\xc1\'\xc0Y\x0cL)F\x813\xc0.\xa9+\xc3\xc1\xf1,\xc0\xf7\xe0\xfaV\xd2k0\xc0\xca\x12\xfaCF\xdd1\xc0\x88.\xd6D\x91\x07\xeb\xbf\xa9)\xc1\x91,\xbd1\xc0,n\xb2\x04\xbfP/\xc0u\xb2j\x0fB7(\xc0\xe8\x127b\x8eO+\xc0B\xce\xbf\xc5\x1aI\x10\xc0\x1d\x94\xeb\xd0\xebh\x88?\x1a1^;\x1aH%\xc0\n\x93\xfcA\x95\xdf2\xc0\xe0g\xdc\xeb\xd3\xf9.\xc0\xd0\x0f\x06\x8a\xfa\x81.\xc03\xf2\xb9!\x96\xc7\x17\xc0\x00I\xa8\x12u\x002\xc0\x03\xc0A\xf2\x8eL-\xc0\xe7\xe2o\x1f\x97>/\xc0\xb66\xa5>\xba\x9c\xff\xbf\xc1\x9e$\x0b\xc0Q*\xc0V\xb1\xd8e\xcf\x8e1\xc0\xf3u\x11\xc33\x0f,\xc0\x15\xe8\xa0\\\xea!\x17\xc0\xc9\xdbNJ\x1e\xcc.\xc0\\\xc0\x06\xfd\x14\x163\xc0\xe75+\x9fD\x142\xc0[\x99\xc2\x95[\xd92\xc0\x1a\xb6\x00+\xe8 2\xc0\xe3\xce\x10$!\xfb1\xc0|7\xb4e,P.\xc0\x9c\x0c\x0c\x8eG33\xc0\x99\xd7\x80\x9f\xf6\x123\xc0c5\xf3l?\x901\xc0=09\xa1\x07v.\xc0\x17\xb3#\xb4\x83\x040\xc0\xf7\x00J\x16a\x7f\x02\xc0(p\xd4\xc72\x1e3\xc0\xe5<\xdb\x84^\xec/\xc0]\xa7\xfa\xefF\xd1\'\xc0x\x05\xef\xcb\x17\xbb-\xc0\xcb\xa0J\xfd\x0cj3\xc0\xfd\x10j\x1d\xd9@.\xc0\xb9\x04\xddi\x97\xc8-\xc0d\x9d\r\x06\x96\xe31\xc0\xb7\xec]|\xf513\xc0\xdd\xc4\xca\nQ\xe9.\xc0\xa4\xd9\x93\x18\xb3\x182\xc0u\xe0.\x8b\x07\xe4.\xc03\xd7R\xf9\xcb\x182\xc0n\x11H\x9d=\x1d2\xc0\x1c0\xe1K\xf5 0\xc0\xa2eE\xd7s73\xc0\x08wH\x9b\x9d\x96*\xc0\x1b&\x18u&~,\xc0\xd07Oj\xa5\x1b2\xc0~\x9e\xe5L\xda\xf21\xc0y\x82/\x12Y|)\xc0\xa47/\xfd\xa9\x102\xc0\xcf\x16\xb4*\x94\x8b2\xc0\xfc\t\xaf\xe8\x0b\x173\xc0\xbaQ+\xef\xc9\xf61\xc00\t\xea\xe3PB2\xc0\x90\x8d\x8f\xbf 9-\xc0\xd1\xca\xde\x99\x9c\x90.\xc0\x1fU\xc1\xfbQ\x153\xc0j3d\x8b+.2\xc0\xbf9\x1f\xa5Y\xda.\xc0\x03\x0e\xae\xd1x53\xc0PWr\xf3#\x152\xc0\xf27\xc1\xae\xef(2\xc0q\t.t\xba`2\xc0I\xbfkN\x8d\x1c3\xc0u\x00[E\xe0"3\xc0\xd5\xd7\xd1\xc8\xb5c2\xc0\x05}\xd6\xf2\x85\x9a/\xc0C\x16\x07B\xe4\t0\xc0\x05B\x0f\xad\xc1\x0e0\xc0W\xdd\xfa1\xb6\x143\xc0k/\xe2\x01\x15\x1b2\xc0\xb5N\xe8\x90I\xfd/\xc0{\xb3\xf1\x01S\x132\xc0 \xa8\x16\xc1\x04\x93,\xc09"!\xab\xa5\t2\xc0\x97\x87"\xac\xbd\x1a2\xc0{9\xea9\x8e\xe82\xc0Z\xf6a\xd4]\xf3,\xc0\xa0,\xcc\x05:\x1a/\xc0i\xac\x15\x14\xc5\x1a/\xc0\xabVto4\xad0\xc0\xe71+\xf5A\x0e3\xc0\xf2\xa6ok\xa8",\xc0K<MC\xe5\x182\xc0>\xbf\x8c\x9em\xca2\xc0a\xa4p\x00\x94U/\xc0pqD\xd4=\xb82\xc0\xa2\xab\xd2\x8e<\x142\xc0[\xadm\x1dL\xd62\xc0\xa3\x01O\xfbyf2\xc0\x91<[ \xe5\t2\xc0\xc6\x9b\x9f\x8c\'\x163\xc0\x18\x9a\x8f\xc7\x1c/2\xc0\xb3S\n\xda4N2\xc0\xffb\xa9\xbc\xde\x921\xc0\xf2\x13]\xccj\x052\xc0\x16\xe6o\x1f\x02\xbc*\xc0}\x86\xa5r\xa0\x0b-\xc0\xfc\x86\xed{=\xc91\xc0\x89\x86\x1e\xd8u\x062\xc0Q\xc4\xa2\xaa\xddm2\xc0\x8e)\x921i\x0c2\xc0\xb9\xfa=\xd2\xc6-/\xc0>\xb0\xf0\x03!]/\xc0hS\xbb\xb4\x9b\x112\xc0TP\xee\xa7W\xd12\xc0[\x15\x18\xedoj/\xc0c+?\xfd\x04\xbf/\xc0\xdc\x95\xcc\xfa\x00V/\xc0\x07\x10\x05\xd5\x1bk/\xc0\xd2\x0fC\x059\xeb1\xc0/R\x03F\xdfQ/\xc0\'\x92\xc91\x0f\x97-\xc0\x00\xa1;\x89\xaf!2\xc0\xbc\xaam\x08U^2\xc0\xe8\x83\xf7\xb9\xe2\xdd2\xc0>\xdeb\xd0a\xfa/\xc0px\xc084c2\xc0xR\xa5I\xb0\x02/\xc0WL\x83-L\x040\xc0\x121h\x05&\xfc0\xc0\xc9\xae\xe8\x02D\x8b1\xc0\x82\x04%\x96\xd0\x11/\xc0=ICH\x07\xad*\xc0\x04>cOv\xc9-\xc0\x95\xce\xe3&x\\2\xc0\xf7\x05\x97\xc6\xe5\xe01\xc0<\xc3\x87\xbc^D/\xc0\xd8\xca\x8b\xf0\xfc\x132\xc0@/\xa6?S/*\xc0h\xb5.\xe5%\x931\xc0\xae\x84\xba\xcf!\xb21\xc0c\xbcke\xf1\xe71\xc0j\xee\xf9;\x9aY/\xc0;H\xc7\xee/Q2\xc0\xf5\x9d\xc7\x8dc\x87.\xc0\x884F\xa0qL0\xc0\xa5\x96$4Z\'\xf5\xbfn\xe2.\xee\x04\xd42\xc0i\xb7\x07&\xc4c0\xc0\x9b\xb5L\xee\xa2z*\xc0\x91=\x8dh\xa6/0\xc0\xc8\xce\x04pG\xc80\xc0\x84\xd6\x1f\xa8`42\xc0\x9f)E\xcdS\xd80\xc0\xf1\xce\xff\xbe_\xf01\xc0\x17b\\\x12\xf5r/\xc0gh>\x9e!\xcb1\xc0!\x17ZUC\xd32\xc0g\xd8A\x13{K/\xc0\xcc\x9eP\x13\xc4\xcf2\xc0Rm\x15\x17\xe2\x84-\xc0\xda\xd7\xfd\xd9\x1b\xbc2\xc0\x1a\x8ej%\'-0\xc0\x14\xdc4R\x80S+\xc0\xba\xeb\xbb\xb53\x92/\xc0\x92\x9b\xe0)\xbf90\xc0\xf1\x18\xdf\xee\xfe\xc0/\xc0\xd4\x1b\xb2\x98=20\xc0\x89d\xe4ZM\xde0\xc0\xd4\x91\xeb\xffv\x053\xc0\xa1\xe8\xe3q\x01X*\xc0x\xedR\xd5\x90\xe32\xc0\x10c\xb3|\xf5b/\xc0$l"\xe2x\xcf0\xc0&\xed\xd1<\xf4\t/\xc0\x80\xb1\xb1\xa7\xad\x85-\xc09\x13\x80X?w2\xc0\xe5I:1\xf4\x013\xc0\x06&\x15~ k(\xc0\xc4pH\x02\x15\x9d/\xc0X\xf5\xd8\xafY\xfc2\xc0\xdf\x1a\x05\xbf\xfb\x083\xc0a\xe9\t\xea*\xc32\xc0i\xe6T\xa9\x1be2\xc0`\xd0\xc2\x03\xcc\x8a*\xc0y#uq\xa2\xd22\xc0\xe0#/\xb0\x07\xbb.\xc0\x8f\x9c\x06\x1eA\xce/\xc02\xe9pD\xdd\x1b-\xc0J\xbdXy\x9c\x96/\xc0d\x8cd\xd2\xba\x9b.\xc0]\x99\x95DLq*\xc0\xcd\xdc\x13\xf6\xeb\xc40\xc0W\x15\xeeX\xf1X2\xc0\x04]b\xfc\x03\x93.\xc0\xd4\xc8\x8c\xbc\x9330\xc0\xe9\x83\xf2\x1e\xc9:0\xc0X\'\\Hz\x08\x16\xc0\xe1c\xc8\xca\x01\xfb1\xc0\x99{\xc1\xdaWZ2\xc0\x82*\x93\xf8\x14\x882\xc0#\xb2\xb3\xc5\x83\xc42\xc08\xd9\x19\x1bb\xad.\xc0\x07=\x89\xdbRu/\xc0\xe1\x1c\xbb\xe8\xe5q2\xc09\x89\xd6\xf3\xb4\xf1.\xc0\\\x9f\x12t~\xaa/\xc0=\x85\x0f\'nV/\xc0\xa7\x03\xfd\xdarw2\xc0\xa2\xe7\xb4\x07\xe1\xdd/\xc0\xda\xda\x11\x8e\xc8\xc7/\xc0\xca!|\xd3^c2\xc0\xbfH\n\x9f\xdd\xfe,\xc0p\xb0\x06\xe2P\x16/\xc0}\x95\xd6*l\xa0/\xc0\\w\x8b\xf7\x02\x0b2\xc0\xdc\xf8\x02\xb1;\x832\xc0\x01)z\xeb>\xe72\xc0\xe1\t\xc81&o2\xc0\xd4\x1c\xab,\x9d{2\xc0\x8br \n\xcb43\xc0\xb5L_\xb4\x1d13\xc0(<\xa5\xf3\x19\x9e/\xc0s\xfb\xb7\x8d\x95\xf92\xc0,I\x02e\xb1k2\xc0\x93\xcb\xbf\xe0\xffs2\xc0\x9e|\xe2p\x80m0\xc0c\x8e+\xee\xb5v1\xc0\xdbSr?\x03b2\xc0\xdbm?\xc7 \xfb1\xc0\x18\x9b\\\xe6\xc9>2\xc0\xe2:\xd1\xea\x0e\xa5-\xc0\x1f\xc1u@\xe3\x07-\xc0\x84{\xadP*\x15-\xc0\x8dx\x1e\x96\xf1\xb6%\xc0/\x7f\x1f\xc6\x95\x1e-\xc0<\x19\xf7.\x02E1\xc0\x1b\xca\xd1\xb2\xec\xb50\xc0\xe2!\x95Y\xb5k2\xc0\xa5\xa0\xed\x11Z\xfb2\xc0\xbb\xb44[\x05\\1\xc0\xa78\xdfZc\xd7/\xc0\x8f\xa2\xd83\xb3\n0\xc0\x1c"B\xb4\xca\xa4/\xc0\x81vR\x8bQ\xfa1\xc0/\xc0\xda\x01\xcb\xd9/\xc0\xce\x8f\xd1_6\xf92\xc0&t@\xeeX\x9e0\xc00B\xd7\xb6F\xfa1\xc0\x0eQ\xa6\xeb\xa2`1\xc0\x82q.\x17\x97\x190\xc0El%\x13\t\x153\xc0\xb3=mm\xba93\xc0\xadu|*\x18\xb9/\xc0O\xb5V\xc9@\x182\xc0\xd3R\xe7\xf9\xc2\x90-\xc0\x18\xa8\xb5\xfd$\xa11\xc08\x85}:\x1b0/\xc0\x1dV\xe1\xd3k\xe92\xc0\x9c\x1b\x86\x81\x043/\xc0O\xf2i~\xa0\xb72\xc06\xf6o\xf2&\xe81\xc0\xde\x92\xd9\x81"\x9e1\xc0\xd8p\tP\n\xc4.\xc0M\x94/\xc8\xf0\x89/\xc0_?\xea\xca\x84[3\xc0\xe0Y\xf3\xa2\x0e]2\xc0.X\xd8\xac\xfa\xd12\xc0\xb7\x9ai\xd8M72\xc0\xdf\x86x}\x96\xe32\xc0\xed\xad\x82}\x9a\xfc2\xc0\x83Q\x87\xd6\xff\x1d3\xc0\xc4\xd8\xee\xf8\x01\x9f*\xc0\x1a\xc5\xe0\xce5\x93/\xc0"K\x05\xc2r\xa1/\xc0\xc9w\xebc\xfeW/\xc0\xf9\xefj\x88\x01\xcc.\xc0\'FK\x19r\xcf2\xc0\xbf\xbb\x0f\xad\x1a\xa5+\xc0\xc9^\x02\x99\x8c\xe61\xc0\xfcA\xf9nK\xa0/\xc0\xc4\xb1&\x85+\xe61\xc05\x98\xd3r\x9d\x92/\xc0we\xda2\x99(/\xc0\x103_&\x84\xa01\xc0A\x80x\x10@\x1f*\xc0\xee\xd4\xf68\xcd\x89.\xc0\xb6}\x04o\x91\x053\xc0\xe6R\xbe\xd5\xa5\x10-\xc0)\xc1?\xc0U\xc51\xc0\xf9\xacC\xb70\xe41\xc0\x19\x06\xda\x926\x9b1\xc0A\xbfK\xe7\x9b\xa82\xc0\x99\x05\x96W\x178-\xc0j\xc2\xe6\x8cy,3\xc0\x0bK\x15\x0f\xb9\x131\xc0\x04\xff1\xb7>\xb3/\xc0\xe6\xce\xde\n^\xb42\xc0Tw\xdb\xbeyL3\xc0\xe2\nh\xb2\xe6\xac.\xc0\xbc1\xfa#4\xea1\xc0}\x7f\xdc<%\xc61\xc0\xeb\xec]\xba\xab\xce2\xc0\x9bY\xbd\x94\x02\xb0*\xc0}%c~\x06\xee/\xc0`Y\x8b\x8aY\xb42\xc0^x\x82\xbf\xb6\xf22\xc0\xa0\x9f/x\xef /\xc0U\xd7\x80_\xba\xb00\xc0\xf9\x02\xdaD\xe8\xe62\xc0s\x97\xca\x8b8M3\xc0kr\x11\xfeO\xe61\xc0m\n\x88\x1a\xe9b)\xc0\'\xe0\x90\xbfN\xc70\xc0g^\xd3\xda\x1bb2\xc0g\x00\x06\xf2\x94h-\xc0\xacN\xfaS}\xf00\xc0\xda\x18lwV\xc71\xc0Z\xb8Sl\x8av-\xc0\x9b\x8d4q\xc9\xe42\xc0Y\xd0\x01\r\xdfX-\xc0z\xcd\xf6\xf8iv,\xc08tA\xd9AQ2\xc0\xa5(\n\x105\xe01\xc0\xd4\xcfY\xc6\xfa\xf9)\xc0Dh\xd8\xbb\x99\xd72\xc0\xfb\xc7{\xf5\xa2\xb61\xc0\x86|\xe6\x9c\xa9\xdb0\xc03\xe0\xb1\xbd+I2\xc0]\x8a[/u\xbb+\xc0\xf1\xed64\xc1h2\xc0\x00\xf1J\xa2]\x99-\xc0\xc0\xcc\x88\xe7\xc3s-\xc0\xe1\x9b\xf2bla0\xc0\x14\x93\xacM\x80\xe6/\xc0\xc1]\xaa\r\xb7\x110\xc0\x8d\x05?\x94\x82\x8a-\xc0\x1c^\xad)\x1f\x8d0\xc0\xc8\xe4\xbc\\\xe2\x910\xc0\x05\x93/\xc1\x83\xb31\xc0\xd5\x12?\x8f\x80\x12,\xc0\xb7\x07\xdc\x08\xa6J2\xc0\x9e\x11.\xa3:\x8f2\xc0\x968\xc65\x14\x9e.\xc0\xe3\x89v\xb4\xc0\xd52\xc0\xabPJ8#\xe61\xc0\xec\xb7\n^\xd2\xc11\xc0\x9c\x8cZ6|\xb61\xc0\x89\xfd\x84P\x1c\x9d2\xc0d\xd2\x1f7\xae\x15/\xc0\x99\xc3\xc0\xd5\x9b\xd92\xc0\xf5]w\x94\x08#3\xc0\xce\xce\x9bFt\xd81\xc0\xe4\x9b^\xb3\x98\xfe.\xc0\xbfr\xbf_y\xfa.\xc0Cn\x94B!T.\xc0\x95w\x9f\x9d\x1d\xb71\xc0\x9bzY}\xcc\xdf2\xc0\x15-?\x11T\xee2\xc0\xc5\x8b\xb5!\xca\xfa2\xc0Qu\xbe>K"3\xc0\xa9A\x99\xe64:/\xc0\xa4\xe0\xb5\xc8\xaa\xac2\xc0\xe3\xe3 \xfa>\x103\xc0%%\xc3,\x9e\x800\xc0|4?\xd0U~/\xc0G\x02\x87s\xe2\x06/\xc0mqG\x83\xb6\xe01\xc0(!\xe1\x08\x9b\x083\xc0\xe4$\x14\xeb\x03)/\xc0WnN\x0fC\xd8.\xc0/&\x06\x7fo\xf22\xc0\xbf\xbb~O\xa4\xa81\xc0\xf8\xbf\xb7/\x17\x84/\xc0.hC\xb8\'W2\xc0X\x80\x1ay\x98z0\xc0x\xac\x19\xd7\x07\x0c3\xc0Q\xcdP\xfeS\x14-\xc0\xc1\xc9\xf9?\xc1H2\xc0\xb8\x97\xab\xa0|!3\xc0\x9f\xea\n[\xc2\xa2*\xc0?X\x9f\xa2\x02\x86*\xc0\x01\x1f\x9ft\xe7\x8b.\xc0p\xfbR\xdb\xe7\xf12\xc01\x9b8\xad\xb6\x8f*\xc0\xbb\xbdb\xe9\xd1\x073\xc0\xde\x0bM\x1b\xf9\x0b3\xc0\xe58\x9d\x10\x16\xc21\xc0I\x85\x1a\xa2\x1b\x193\xc0\x80\xd1u\xe2\x82k/\xc0/w\x18\x04\xbf\x16-\xc0\x90\xff\xd8\x85\xd5\x952\xc0\xedwLf\x9db,\xc0>0\xdb\x81O\xc12\xc0#2\x9c\xddQ]\x11\xc0k\x9c\nD\xad\x9a1\xc0\xd2b\xe9\xf3\xce\xea\x16\xc0\xcb\xb6\xc79\x10i/\xc0\x1b\x04dr\x18\xa6.\xc0\xe2\xb1-\x87\xff\x8b1\xc04!Ijz\x163\xc0Kte\xf1I\x9f2\xc0\x84\xb6k\xc3\x82e/\xc0\xfb\x7f\xf7\xc4\xb4\x882\xc0S}\x18w4j2\xc07f\xf0\x91\xc1\xc7+\xc0\x88;I\xa9|i2\xc0\xbe\x8a\xf7\xfdF\x193\xc0\xaa\xb5\xb5\xad?\x9a.\xc0\x12\xf0(\x0f\xf1\x921\xc0l\x07\t\xe61r2\xc0\xb1,\x99UfD!\xc0\n\xec\xd0\\!l1\xc0U~\xa5\xb8\xb0\xee,\xc05[\xcb\x7f\xe5M-\xc0w\xae!b\xd1\xe0.\xc0\xc0\x9d\x19\xb2\x88\x1d\x07\xc0\xbdaZg!\xbc-\xc0\xb6\x0c\xe0\x10\xe7\x8a2\xc0\x99\x14\xf7\x8e#c-\xc0\xdcC\xc5i\xdfU-\xc0\xc0s;1o\xb2-\xc0h5\xbe\x15\xc5A/\xc0@$\x0fF\x9a\xdf,\xc0\xe3#\x9d\xf5\xdd\x05*\xc0\x11\xfaS\xa8\x81j,\xc0\xe8\xd0H\x0e8v-\xc0\xed\xb4?\x1b\xb9\xf1\x06\xc0\xf5\xa9\x86\xb5\xa3\x05.\xc0\x97\xa4\x04\xac<\x00/\xc0\x1cd\x10\xab\x92(3\xc0\xad<\xcdS\xeej2\xc0oD\x00^P\\2\xc06:\xab\xe4\x12\t-\xc0O\x95\xc7\x14DC-\xc0Y\xf5\xc1\x02\xcb\xb92\xc0E\x1e\xfe\x9c\x95\x00+\xc0]\x16\xc8\xdfeM+\xc0\x055\x9a\x03\xf3f(\xc01\'\x9b\x8d\xdf..\xc0|\x8d7\xba\x88\xf72\xc0\x074\x97\xden\xfa.\xc0\x15\x9e\xeb\x97\x00"0\xc0\xe1\xac`J9H,\xc0\xd8\xa9kG\x80\x01\xef\xbfV\xc8\x9euB\xc5,\xc00A\xd6\xdb\xe0\x0c/\xc0\x1f\xe5\xca\xd1\xfc\xd81\xc0\xc7\x86\xb5a\xf3\x86/\xc0\x93w\xac\xca\xff\x1f0\xc0i\xe7\x95BFy-\xc0\xa1=\x04\x05\x04\x03/\xc0\x00x\xf1F\x9b\x87/\xc0z\x0e\xd3\xf3\x11\xa8.\xc0\x04W\x17U0\xa2,\xc0X\xb6`\x1c_\xfc2\xc0qypD\x92%3\xc0\xf5f\x1d!u\xed0\xc04\x8d\x99\xe4\xe2\x19/\xc0V\xbb\x89X\xa5\x97,\xc0\xad\xccO\xa8\x8b\xea1\xc0\xc0\xba\xe6\xd0\xa5q1\xc0\x0bh\xa0\xa3:\xed,\xc01\x0f\x99\xff\xc4\xd4\x17\xc0<\xb7eD\x9601\xc0B\x1c\xac3\x8b}2\xc0\x18\xeec\x8c\x8492\xc0\x7fJ\x1do\x10R2\xc0\x15\xc7\x9f\x04iZ*\xc0X\xc3\xf6\x86\x0f\xe6.\xc0Rt#\xed\x9f\xb5.\xc0\x0e\x0e\x85\x05\xb4\xce-\xc0\xa7v\xcb)\xa0./\xc0\x80\x11x^\x1c\xdc2\xc0\xcd\xf7\xea\xa1\\\xc9.\xc0\x9cl\x91v8\x92!\xc0\x94\xf9\xdf`\xe8\xb5/\xc0\xd6\xf13M\xa2s2\xc0\xb2\xfe\x82l\xb8\xb02\xc0",\t\x99E~2\xc0\xa1\xeeU@B~2\xc09\xf07\xa8\x8f\x9d1\xc0\xce\t\xb6\xb6\xc8\xb4-\xc0<\xd9\x9f\xf5v\xbd/\xc0\xf1\xe8H\xb8g\xf52\xc0\x9arz\xa5 \xa3-\xc0\xef\xdb\x01\tq\x7f-\xc0\xfal\xc38\xfbM*\xc0\x9e\x13J\x0b\xae\t\x0f\xc0\x05\xea\xe6\xb9\xa2\x0e2\xc0\xb5\x840\x1b\xfb\xfb.\xc0_\x9e<\xf3\x12{1\xc0\xce\xbe\xb3\xecX\xed2\xc0!\xfdN\x81\x99--\xc0*\xd8}\xeb&G2\xc0z\tHG\x82Z2\xc0\x00\xd9\xe6\xed9\x0c-\xc0\x02\xf5h\xf7\xcaN/\xc0C\x04\xa0\xc3\x80X/\xc0\x03\x01l\x81o\xd8.\xc0\xf5b\x9e\x07\xb3\xce(\xc0\xf5\xc5\xd8\x07\xae\x050\xc0\x99x\x0e\xeaxH-\xc0\xb1\x0c\xc52\x85\'2\xc0Uy\xfd\xe7\x1f\x88-\xc0\xa5\xc7\xab\xfd\xe9\xa0\x16\xc0\x98Z\n\xc0o\xce/\xc0"(3\xa4\xafD-\xc0\xad]>4\x1d$/\xc03\xdf\x94\xb8qN2\xc0\x0b\x84F 6\xce1\xc0"}wT\xa8\xd0.\xc0WH\xa33\xf8\xa7.\xc0\xaf\xc4\xeb\'\x9c\x12-\xc0\xbe\xa8\xf190H2\xc0\xf3x\xdcI\xa4V\x1a\xc08\xce\xe85&\xb2\x18\xc0\x9c`\xa8\x1bv\x8a\x1d\xc0\xf4w\x0b=\xe3\xe71\xc0%X\xdc\x1c*V2\xc0\xd7\xfe\xaf\x9aU\xf62\xc0fw\xe8J\xe8\x0c2\xc0]\xb03\xa3|\xd0-\xc0\x17\x8b\xfe\xa1\xea\xc0-\xc0Y{\x8a"y\xe4/\xc0?0\xbe\x91|c-\xc0\xd7;\xe3\xaep\xb9\xee\xbf\x8a\xdf@\xa9\n\x991\xc0\xd1o\xfb\x131I,\xc0\x11\x17\x88\x95\xb1U\x18\xc0\xae\xfe\xa5:]x-\xc0\x13\xd9\x1e\x12a\xa6,\xc0{G\xb2\xb4\xd1J+\xc0\xd1\xe0\xc9c\xc6G.\xc0\x82\x9f\xff\x9f\xc8\x8f2\xc0\xb5\xcf\x8b\xb6-\xce0\xc00\xf98v\xbe\x902\xc0G*\xde\xb8L\x9a\x14\xc0A>G\xd7&\xf1/\xc0\xf9\x19\x99\x99\xe5\x151\xc0:/h\x0152-\xc0\xff\xe7\x1b\xc6SE+\xc0B\xf6\xc9C\xab\x070\xc0IT\xc2\x82O:3\xc0\x81;uZ\xb8\x88.\xc0\x0c>n\xb4\x0e\xc4-\xc0\x85\xd4#\x93Y\xe1/\xc0n\xdakr\xa5\xb5.\xc0\x98A\x9a\x15r\x0b.\xc0\x05\xd2\xe7\xae\xd4\xe9*\xc0\xf6\xd4>\xfe\xfe\xd3,\xc0\xb1v;L\x96u+\xc0\xff\xab\xb34\xd8D%\xc0(:\x04\\r\xac0\xc0l\xc9\xed\\C\x8c2\xc0\xb7v\xd9r\xbe\xff2\xc0\xa82\xc5\x83\xe63/\xc0$\x19\xd9\x8fR\xa5.\xc0\x17\x93z\xe8ey+\xc0\x1e\xb5\x83\xc7;)-\xc0\x14@I\x92\x83\xbe0\xc0\x8a\xc1Y"$\x9d0\xc0!\x87\x17:\x1f\x1d0\xc08/W\xda\x9b -\xc0*\xe1\x7f\xc48\x1c+\xc0\xbc>H\xb2\x12C2\xc0\x98\x90\xcd\x8d\xb4\xb62\xc0f\x18_\xf6\xc5\xb82\xc0^/\x8fW\xc0\x801\xc0\xcc\xa6{wR\x95)\xc0\xbe6\x91\x9e\xc5\xf6.\xc0\x05\xed\xbe\xe0\x8f\xc4*\xc0\xf4\xab\xb1\x86\xbaY+\xc0\xf5T\x96Y\xa1\xac0\xc0\x0c\xf2m\xd8\'\xe71\xc0;\xd9bY\x18F+\xc0\xba/\x95\xc9\xea|0\xc0\x18\xc5X\xd2\x9343\xc0E\xe6\x87m\x8f\xe2/\xc0\xfc\xc4\xad|iJ0\xc0\xfa\xcd\x1bE\xc471\xc0\x8f\xf2\xb5\xb3&z/\xc0\xe4\xc9\x83a\\\x102\xc0\x0b&\xc1X\xf2\x0b-\xc0\x86\xf4\xe0\x9b(H1\xc0\xee\xf6\x06\xa1\xc80(\xc0\xe4\xdd\xfc3\x11\xfc-\xc0mf\xb2\xd3K6(\xc0\xc0\xb2\xc9\xa8|/1\xc0\xe3q\xdb\xd8\xd1\xaf\x16\xc0\xf0\xcc\xf7\x96\xd6\xbf1\xc0\xd1\xf7k\x1d:\x88\xfc\xbf\xcf\xd3\xde~\x82\x84-\xc0X@\x8b\xa2qr2\xc0\xb2\xa1\x9f\xc3\xcb\xdc1\xc0\x0b\x10m\xd6\x94\xe11\xc0d\x1d\xfa`L82\xc0!M\xf5\x1b]\xd0.\xc0A\xc1$\xeaj\x91/\xc0\xe7_F\x1a[\xf0*\xc0\x8f,5\xe1\xca\xa12\xc0]\xb3\xb0\xefAs%\xc0=\xee\xc1\xef\xed(/\xc0\xc7\xa0\xc4F\xa6\x16+\xc0*(@.#\xd9.\xc0n\x00\xea\xae\xf9\xa7+\xc0t\x9c}\xa4*\xec2\xc0\x959C@>C.\xc0\xd0\x13\x08*\xde;3\xc0b\x0e\xcf3\x9f\xd6\xf7\xbfd\x9e\xe7)8*3\xc0\x90x\xa7S\x86\x822\xc0\x17H\xda\rF\x7f-\xc0\x16x\xb8\x0e\xa0\x10\x17\xc0\xa4\xb6\xf8\x8a`\x92(\xc0QW\xbc1\x82\xae1\xc0u\xcc\xa0\x884\x9e.\xc08\xe4_\x8b\xeb`2\xc0\xbfC\xe3\xc6\xc8\x97,\xc0\x9c\x17\x9eCX\xfe/\xc0&\x83\xc5cAf1\xc0O\xd7SnL\xdb/\xc0\xc14\xbf\x94\xd6j.\xc0\x87(\x7fn\xa9\x97+\xc0\xcbV\x89\xb8\x04\x8c+\xc0i\xf7\xde\x87-\x072\xc0\x1b\xa6\xcbF\x85\xff/\xc0\xda\x8fHHdL3\xc0\x9b*\x8a\xb6\xf8T2\xc0d\xc1\xc7\x0cp\\1\xc0g1\xd4\xf0\xe6j\x15\xc0\xde#\xa4&@\x01)\xc0\xe5\xf8\xca\xd3\x91W-\xc0^\x14k\\\x1a\x9d-\xc0\xbd\xc2\x8f\xe6\x81\x013\xc0AA\xabyk>0\xc0Y\xc7[?\xf5<2\xc0\xc1\xb9\\n7\xb70\xc0Ce\xd0#\xdbM2\xc0J\x84\x82+K\xbf/\xc0\x1e\xf6{$\x1a\x100\xc0t\xc7\xb1\xf1\x14\\0\xc0s\x1c\xfd\xf2\xb6\xe9-\xc0\xadt\xcd\xa6%z2\xc0\xd7Y]\xfc\xf9M+\xc0k!pn+<)\xc0\x96z\xd2\xb02`,\xc0\xe0\xa2^\xff$f\x18\xc0"4\xa2\xa6\x947+\xc0\x8a\x85\xdf\xb1\xf9\xa6\xfe\xbf\xc1g\x98\x98f^*\xc0\xf0\x0b\xfc\x084Q1\xc0\xa6n\x0b=\x14\x16/\xc0!6\xa7Et\xf31\xc03\xe5\x08/\xba\xb61\xc06\xc9r\x82<\xa60\xc0\xd4\xef[f+12\xc0\xdfba\x19$\x8b \xc0\x0c\x9e\x7f\xa2ZT0\xc0+\x86n\xf2\xfd\t/\xc0\xd7\'\xf4UW\x1a)\xc0mW\xdf\xbad62\xc0\x9a\x9a\xb9\x02*+2\xc0\xc3\x95j\x11\x1f\xed*\xc0f\xfe\x7f\xa8y\t3\xc0\x0b\xa8s\xa3z62\xc0\xdb\xd0\x87\x1b\xb9;-\xc0\xfb\x0c:;K\x12\'\xc0h\xd9|\x94\xe8\x152\xc0\xa6\xe9\xb4\rm\xfd1\xc0\xa8B\xb7a [2\xc0uv\xebZ\x06m0\xc0<\xedcT07/\xc0\xa0\xb0:\xeaI\xf4.\xc0\xceH\xa5\x8f\xa52(\xc0R\xf8\xc3\xe5\xac\x9d\x17\xc0V\x06\x99U1\x01+\xc0\xe8i$\x83\xa662\xc0.\xc2j\xcb\'r\xef\xbf\x08\xe5\x0ed\xf9@/\xc0\x04\x894\xa7C\n0\xc0\xd0Fz}Fc-\xc02\xe91\x16\xf9\x1e/\xc0\x91\xf2e\xdd\x02\x112\xc0\xaaq\x87\xfa\xc7c(\xc0\xb7!\x10\xba\xce\xbb1\xc07\xfc=\x8a\xb1\xa6.\xc0\xb5L\xe9\x94\xc3b1\xc0\xf6/"\x84\x1e\xb11\xc0\x92M.C\x88\x92+\xc0\xb1\n0\'\x0f\xd7.\xc0\x9a\xd4\xf2{\x05\x9d+\xc0i\r\\O\xf980\xc0m5\xa3\x8f\x14\x8d2\xc0\xf6eEWM\xc2/\xc0\x12U\x8frAM1\xc0\xf930\xc0\xd7\x160\xc0\xb4Y\x044\x1a1\x15\xc0b\x05\x97vn\xc7-\xc05\x87r\x0cx>+\xc0;\x9a\xb6A_\xaa1\xc0XP\xcf\x08u\x9d"\xc0x)\xdd\xa4\xa6c2\xc00(7\xbeL\xca/\xc0\x9a\xcf\x93M\xa5G1\xc0\xc21J5\x90\\3\xc0\xa2\x1f\xee\xb0d&/\xc0\x8f\xea\xd2=\x93G1\xc0@\xe5\'X\xa0\x1d/\xc0\xaf \xd5W\x95^2\xc0\xa8n\xd9\rO\xcd\x17\xc0\xceo@m=O)\xc0\\1\x0b\xd0\x02}0\xc0\x1a;H\x07\xba_/\xc0\xf9\xd1\xe8B\xd0|-\xc0\xf1x,\xc0\x91\x9f2\xc07\xc6\n=&\xc8.\xc0\x9c<\xf0J9\xb61\xc0\x9e\xeb\x0c6\xb7.\x17\xc01>\xbeW\xca\xed/\xc0\xbf\xa9](\xbf;-\xc02\xeb9\xc2\x1f\xf1/\xc0\xde\x17\xc7h\xcb\x050\xc0\x07\x99\'\x04?-\xfe\xbf\xb1\xc1\rp\xaf?1\xc0s\xb0\xbf \x0b\x10-\xc0\xacO\xd9\xeeJ\x1a-\xc0_\xdfR\x86\xe8*\x14\xc0T\xe4\x9b](\xa80\xc0\xe8\n\xcf\x0b\x1c\xe2*\xc05\xbf\x8d\xa9\xc1|\x14\xc04{\x88e\x92\xb6*\xc0\xc6\xe2MO\x13\xd3,\xc0\xc5J\xf1\xa3d\x17-\xc0\xc4q\x00)\x84\x92-\xc0\x94S\xd5\x0e\xa5\x9e)\xc0\xcc)n@\xdd\x17-\xc0\xe9\x12\x1eRy\xd7.\xc0\xef!\x1d^\xb4\xbd1\xc0\x0f\x99g\xdcv\x1e-\xc0|\xe6\xef\xa5\x94j2\xc0\xab\xd8\xccs/V-\xc0l\x16\xb5\xe8\xe0\xf5-\xc0\x0b\xd7)\x84HZ-\xc0\x9a\xc2;\xc7t\xd52\xc08K}\xacO\xdf1\xc0\xa1%\xb0?\xb1\xe41\xc0gg\xadh7\x143\xc0F\x920\x98,\xb42\xc0\xe9\x87\x1b\xb1s\xe91\xc0\x12{\xd5_T\xdb.\xc0\xca^\xec\xc9\xd7\xb11\xc0\x0e\xe0\x81\xc1\xe4f2\xc0\x96\xbf\x12\xef\xb8g2\xc0E\xb3\xb9\'X\xb61\xc0\x91!\xc5Pm\xe61\xc0\xe2\x95\x95\x86J\xc01\xc0\xb3\xf2\x0cw\xe6\xc12\xc0Q\x9eK\x1f\'\x083\xc0\xf3O\x8e\xf5\xba\xd81\xc08\x17\x15g\xd8\xe92\xc0\xa5\xd1\x02`\'\xe82\xc04\x03\x96N\xd6`2\xc0\x02\xad\xfd\x8f\x9e\xcf1\xc09\x99\xbb\xa3\xd7\xee2\xc0\xb9\xe5\xd2c\xc3\xd42\xc0\xe7\xdc\x1e\x99\x92\xe91\xc0\xa37-\t\x8a0/\xc0D\xc4\x13\xc2\x82\xd02\xc0\xe9a\xa2\x00\xf8\x08-\xc0u\x9e\xfd\xf2\n\xa8+\xc0\xfc\xca\x1f]\x95_2\xc0\xeb\x7fn\xce\xa8\xd22\xc0\xcd\xd5\xda\x96w^/\xc0\xf5\x1f`\xd2\x8d\xf0.\xc0\x07\x93\xd6\x15\xf8\xf91\xc0\x15Bl$A\xe61\xc0\xb1v\x08\xd8\xc9)/\xc0\xe2<r\x88\xe6\xd22\xc0\xfd)\xd8dp\xd71\xc0\x1a]\x7f\x97\xc5\xe4.\xc0*+\'2\xd9\xdf1\xc0\xb9\xa3\xeeY\xfd\x911\xc0N\x9e\xb8O_\xc02\xc0\xb6q8J?X2\xc0\xc16\xe8}\x05\xc22\xc0\\\xdco\x16j\xc21\xc0]fO\xa0\xf1T2\xc0O,\xf4\x92\xedY2\xc0\xd9K\x9e\xd3\x00\x862\xc0\xdf*\xbe\x14na2\xc0\xae_`\xa7\x07\t2\xc0zx\xbd\xb7\xad\x822\xc0e5\xab\x99\x07|2\xc0\xd6\x82I\x85\x82\xe72\xc0%e\x17\x1d\x17m2\xc0d\xb1\x0c:N\x153\xc0\xfe\xb3\xc6\x9e^)3\xc0i\xab\x0e\x8c\xa8\xe91\xc0/\x0b\xad\x1e\xf4\xf5/\xc0\xdf{\xd1K\x80\xcd2\xc0\xbev4\xd0\xe2I-\xc0\x83\xdf\x81:\x0c\xe41\xc0\x18\xc9\xbba\x0e\xa82\xc0\xf8.S\xae\xd9\xb22\xc036bvO-3\xc0C\xfc{\x85\x01\xb22\xc0%}\x90\xfem\xcd2\xc0\xb0\xfa2}m\x7f2\xc0\x939\xc0\xc0:23\xc0\xa9\xfc\x02\xf7\x06\xe32\xc0&\xe3go\xaez&\xc0\x985I\xc4\x82\xd62\xc0\xf2\xdc\'\x88d\x020\xc0\x0f\xe0\xa6s\xac\x050\xc0\xcc\x8b\xfb\xee\xeb\xd82\xc07\x96\x01(\xd4b2\xc0fM\x82D\n\xa01\xc0\x9cr\xc5\x04\x16\xd32\xc0\x87\x88\x0c\xbf^\xdb2\xc0k$mN\x13u2\xc0\xcc\xac\x9c\x1ai\xf32\xc05l\xdeB\xa6\n3\xc0\xe5*_\xfd\xec|2\xc03\x84\xae\xdb\r\r0\xc02\xda\xb1\xe4\xc3\x8b2\xc0(\xf8c\xf5C\x0c3\xc0\x1b\xfd9\xfe\n\x173\xc0\xb5i.\x8b\x08\x8a2\xc0\xa4^\xa32|r2\xc0\xb7\x03\x07\xeb\x1a\xbf2\xc0\x99\xaa\x13\xca\xbe\xd2/\xc0!!}Z\x94\x180\xc0\xa6\x0e\xa4\x8d$\xc6.\xc0\x0eR\xa5\xce\xe4\x1f3\xc0\xa8\xb1\xfb\xdd\x85d2\xc0}\x92\xce\xee]^2\xc0\xa3\xcd\xe5\x9f\x83}0\xc0\xd8\xe2H\x8a-I2\xc0\xaa(hrgG2\xc0<\x8b\tm#\x0e3\xc0l\xd5$\xa4_\xf31\xc0\xf8\xb0.6\xd0m/\xc0q\xf6z\xcb!12\xc0\xdc\xc1M{\xe6\xf71\xc0\x12\xaaG\xaf{\xc30\xc0\x9fYy\xaaC\x172\xc0\xc5\x08\x15:\xe3\x192\xc0jp\xfb\xf2"\xcf0\xc0\x1b\xbc\xc7\x8a"\xde0\xc0\xa5\x0f\x19\xae\x8f\xf41\xc0\x8eBeW\xf3\x102\xc0#)\x872%\x1f2\xc0\xc1L\xf4L\xeb\xf81\xc0\x1aq\xd8\xec\xa2\x1a2\xc0\x80\xa74\\\x99\x1a2\xc0iL\xf8dz93\xc0\x0e\xd4\xa3\xe4\xc6(2\xc0\x02\x89#!\x1e63\xc0\xdb\xda\x92\xb9\x11\x0b2\xc0[T\xf1\xd86\x122\xc0\x12\xf4\xbc\xa4\x89Q1\xc0\x92{\xd9\xf8\x0b\xde1\xc0\xe6M%*#%/\xc0\x94W\xd6\xcfU\x90*\xc0\x14\x93\xdd+\\\xfb0\xc0\\3\xcc;\xb8\xe50\xc0\xc5AOYp\xa5.\xc0\x8b\x1f\x91\xea\xc1\x8c-\xc0\xf4\xa4\x90\x8bt\x95\x01\xc0\xdd\x03\xc9o5l-\xc0!\xae\x14\xd6HB2\xc0\xcf\x92\xb8Y\x14\x96-\xc0:\xa3\x94\xbe\x0763\xc0\xd8b\xb8\t\x11N1\xc0 \x9c\xde\xca\xcd\xc2-\xc0A\xb5gpl\xb5/\xc0\x89\xdf! OY1\xc0\xe8\x1e\x00\xe6\x96\xbf-\xc0q\xb20\xdf\xeb\x9d0\xc0 \xe6\xf7\xf5\x07\x7f1\xc0\x1a\x89\x17\xf1C\xaa/\xc0?3AW\xd6\x1b0\xc0.F,@S\x86/\xc0J\xda7\xd2\xcd\x062\xc0n\x98A\xe0\x8b\x192\xc0\xd1\xa9J\t\xf3\xb6-\xc0\xe0n\xf0+#b1\xc0[\xf0\xc9 k\x122\xc0\xfa.\\\x19?n.\xc0\xf9Y\x96l\x90\xad/\xc0\'\xfb\n\xcb\xfcv.\xc0\xa7r\xc5s\xf2\x9a.\xc0\xb0\x12\xe9\xce>\x91.\xc0\xc0ZJH\xddr2\xc0\xdf\xce\xa7w\xb8\x88.\xc0|\x02\x14\x8c\xce=,\xc0\xdd\xa7~\x04\x00\xde1\xc0\xfe\x1c\xed\x80\xc4\xcb\x1c\xc0\x1d\xf46m\x1fH0\xc0\x0f\xf6e}\xa6\xf11\xc0>R\x1c\xf1\xac,)\xc0\xb5\x9b%\x93\xf8\x06/\xc0\xa6\xf6K&\xa822\xc0\xae4\xa9\xaeDt2\xc0\xa2%\x93\xef\xc0\xfe2\xc0Y\x00\xb8-\xc5\x9d0\xc0^\nf\x81 \xb0\r\xc0}9n&]:3\xc0h\xeb\xaa\xc7\xc8\x9f*\xc0\xb9\xf5\xab\xd12?2\xc0IY\xcar\x9bQ+\xc0m\xa7\xc7\xe2\x1c\xbb1\xc0`<\x01\xff\x87\xf6*\xc0Ig\x1d\t\x85\x9a1\xc0\x7f\xbc\xc2}_\xb60\xc0hP\xdf\x07\xc7B2\xc0\xe4\xe0\x8c.\xf8\xca2\xc0\xab\x97\xdaw\xb9\xec0\xc0n-q\x1bH/+\xc0\xba~&\x18.\x1f+\xc0\xbc\xb3\x87\xc2D\x1b2\xc0{\x0c\xd53\x89?/\xc0\x99\x17[c\x05K3\xc0\\\xb38)\x90\x102\xc0\x04=x7_\xad0\xc0L\xe2G\xd8\xe4\x0f-\xc0\xeca\xfb\xe6=\x95,\xc0Td\xa1B5\xf20\xc0+\x92\x02\x00L72\xc0p\xbdd\xa6\xb4Q2\xc0\xa3J\x19p\x13C1\xc0Iz>\x155!1\xc0\xab\xc5C\xacs\t/\xc0\xfe"JC\x19N*\xc0k\xfd%\xf3\x9b\x98.\xc03\x9a\xfd\x8e\x15\xf5.\xc01\x19\xd9\xd4>\x94/\xc0\x0fJ\xe9\xfe\xa5\x10-\xc0\x1eW\xfe9\xb4l1\xc0\xa5\xc0T\x8d\xf7x.\xc0\xb3\xbc]\x88\x17\x081\xc0\x7fu\x93>\xb0\xc7-\xc0\xdd\x81\x12\xaa\xa4U+\xc0\x97\xa6\xdd\x88Y\xf60\xc0n\x94\xf4jA72\xc0\xb6\x869\x00\xd1\x00+\xc0\x08B\xb3\x1e\r\t3\xc0\x96\xcbP\xbc\x85\xda0\xc0G\xb7\xa9\x93\x0f\xc0*\xc00\x94\xd2\xe6\x04\'/\xc0C6\x8f\xd9\xb9\xdd*\xc0L\x1fw9\xf2\r3\xc0\xfe%\x0b\xa8\\j3\xc0\x91\xac\xcc$\xa9\x0e2\xc0lJ|\x86\xe0a0\xc0\x96\x1bnt\xdc\x95-\xc0\x18\xb4\xe7\xd9\xb6K3\xc0G\x10\xd9n\xde)/\xc0(}\x8c\x1ec[3\xc0\xef\xa5\xc7YPL-\xc0\x96\xbc\xe6\xe1n\xd3.\xc0\xc2n\x1ff*\xbd.\xc0K\xf9yr\xab\x90.\xc0\x99f!\x80\x03\xf2,\xc0\xf0\x86\x93\x8eF\xd3.\xc0`\xc7\x92\x1b\x00{2\xc0\xe7\xb2p\x1b~\xef/\xc0\xbdw\x99\x1cqO/\xc0\x19\xa02\xb7\xf7\xf62\xc0\x8e\xbe\xde^\x19\x171\xc0\x82\xdf:i\xaa\x06-\xc0\x1c)QB\xad\x000\xc0\x9c\xe04\x95\x8e\n2\xc0voe_P\x19/\xc0\x11\xd4\x96/\xcf\x00/\xc0\x9e\r\xfe\xa3\xc1\r/\xc0\x94\xf8\xcc\x7f;\t-\xc0\xa9\x93\xe2\xd8e\xf02\xc0P\xed\xe9\xba\xae83\xc0\x11\x80\x98{x\x05-\xc0G\xea\x918\xcb\x0e-\xc0G\xb2\x06\xaei\xaf/\xc0\x10\'\x85V/\xa0-\xc0\x80\xaa\xef\x97\'M-\xc0X\x1au\xc3\x96\xc61\xc0\x8c\xb9\xe8\xd2`_\x11\xc0U\t\xa4\x8fz\x87/\xc0\xec\x7f\x80?\x8b7*\xc0$t\xcd\xa1I\xc8+\xc0\xdd \x85\x90b\x1f0\xc0A\x14\xb1\xfa\x01B-\xc0;8\x84\x8d\xb3s\x1c\xc0\x99\xc3K\xa2\xb0\xdb2\xc0\x15*8\xda~\xe7*\xc0\x9e\xa7-T6\xd92\xc0d\x15\x91\xc5g\xf52\xc0\x8e\xc2N\x0f\xdc\xb1+\xc0\xfb\xb2\xdeN\x90\xe41\xc09|?\xcb\x06Q1\xc0Ad\xe8\x81?E+\xc0\x15]\xb3\xe8\x04\x8b2\xc0=(\xd2\x9b\xd07,\xc0\xd7\x9ej\\(%,\xc0\x85?\xfa\x82\\\xdd0\xc0\xf6y)\x8b\xb8\xd12\xc0vI\xab\xc8\x8c%2\xc0p\xe0J\x12\x087-\xc0\x0c\xb8\xe6p\x10T.\xc0\xc7\xca\xdc\x9e\x86e0\xc0\xe2\x88oU5x0\xc0\xa8\x8c\xd5\xfa\xbat,\xc0a\x9b\xf7\'\xb3C-\xc0\x00\x00x\xd4\xee\x02-\xc0V9\xee\xb7\xee\x073\xc0\xe3\xc7\xf3\xf8\xf5\xc02\xc0\xf1T\xd4\xca@\x7f2\xc0\x95A\\E\xcdG2\xc0\xdfyt\x043\x82-\xc0\xaap\x87\xa3\x16\x0e\x16\xc0\xba2\xaf\xa7v\xb6-\xc0R\xa0\xc0\x9b"\x1a/\xc0`\xa2#Z\xbbG,\xc0\xccT\x018\xb4\xe32\xc0\xa7\xbec\xe1_\x13/\xc0}\xdd\xd3\xf5\x96\xa91\xc0y\x81HO\xdb\xe81\xc0K\xfa\'\x86\xb6[1\xc0s\xef\xe7\xed\xde\xf92\xc0Y\xcbBuI\xae0\xc0\xed\xbb*\xbb!\xf32\xc0\xe7\x81\xf2F\xe6p2\xc0\xb61%_B\xc9*\xc0\xb4\xe97\xad\xc7\xa5.\xc0f\x86\x87gi\x900\xc0\xc5\xbd9\xd2Bt2\xc0\xbe\x9b\xf7\x00[S2\xc0\xb2\xbd\x8f\x8d\xc9\x84-\xc0ee\xf4oz\xdc0\xc0\xf1P\xed\xd0\x19\xb71\xc0\x12)\x89.\x8f\xbf0\xc0\x14G\xe1\x98\xd1U\x03\xc0\npN[\xa5F2\xc0)\x08\xa1\xb3\x8fs1\xc0+k-V\xd0\xb20\xc0p\xa6\n\xb3<\xba.\xc0\x80\xbe(S\xdd\xc92\xc0\x88\xe9\xafd\x9c\xa71\xc0\x85\x9cxX]\xf9.\xc0\xe4.\xbc\x87Rw/\xc0\x1c\xf2[z\xea\x1d3\xc0(a\xb9\x1f\xa3\xcf.\xc0\xb3T\x05\x91\xc7\x812\xc0\x15\x16\x07\xbdm\x8c.\xc0\xdd\xe3\t\xa5\xf0\xb7*\xc0G\xfe/\x92\xb0\xc6.\xc0~\x14\xd4\xd4\xedJ/\xc0\x1e\x19\x97R.\x88-\xc0\xfa\x80\xb2=2\xd6.\xc0\xfe\xd0\x13\x80\xc1\xe7.\xc0\xb4\x1a=F\xdd\xe6.\xc0b5\x98\x82\xe7\xed2\xc01)\xc9q\xa1\xcb.\xc0\xc9U\xc1\xf9\x83\x11-\xc01\x8d\xd1\r\xfc\xbb/\xc0\x99\xad\xd5\x16\x1c\xde.\xc0m\xc9E\xed2\xf8\x04\xc0\x81\x8d\x16\xbcD_2\xc0\'\xedC\x12;\xbb/\xc0c\xfd\n\xfd\xb6G/\xc0\xef\xa1\x16\xe2\x93\x882\xc0\x8a\x03;\x0ehk1\xc0\xcbk.i\xbe\xa1.\xc0\xf6\xf2\x94O\x1a33\xc0\xfd\x8br]\xc8w2\xc0\x1c\x06\x82\x86\xb1\x1e,\xc0/\xe7\xc4\xc2T\xd42\xc0\xaf\xbbS\xd1\x08}2\xc0\xad\x943\xaf5\xce.\xc0\x87\x1b\xf6\x0e\x0c\xdd2\xc0\xa9\xc5\xd0\\R\xc4/\xc0\xef\x12\xe1\xe4\xe8<3\xc0\xe7\x84\xc4oYs2\xc0\xf8K\xedkz\x153\xc0\xde\xefJ\x03:\xf7/\xc0\x7f\xb0\xea\x07\x97\xf9\x06\xc0\xca\xf7P\x1a\xb9\x911\xc0\xb3\xdf\xddS\x08\xd0.\xc0A\x1e\x95\x9d\xfc\xd02\xc0i\x08s\xed?\xbf/\xc0\x08\x04\x12\xf7\xb4\xd4.\xc0\xae3R\xf6\xe4\xa4.\xc0-\xf1\xb2\xeaH\xec\x06\xc0\xf8d\xbb\xa6\xd1\x12\x17\xc08\xa1\x93\xabT\x1b2\xc0\xe1a+\xa8@:0\xc0b\n\xef\xd2%\xd1/\xc0\x05z\x88U\xd4\x99.\xc0\x13/\x19\x0ea\x93/\xc0\xba:\xb8\x10\xa0P,\xc0{%\xe1\xbb\xc5\xc8.\xc0\xafo\xa6\x1a\xe3\xcb1\xc0\xc4<\xda\x02\xcf\r/\xc0\xee$P\xb1>\xce/\xc0y\xc7\x9e>IB0\xc0\x19\xf4\xe9\xa0{\x19/\xc0!m\xd7w\xa4\x0b/\xc0\xf7 d\x1a\xac\x1c/\xc0\x93 ><\xbc\x921\xc0\xa2&\x97^430\xc0SS_\xb0\x13\xbf/\xc0V\x11\xfe\xecN]/\xc0\xe1b"\x02\xf9\x042\xc0d#hXW/2\xc0\xa8\xfd`gHD/\xc0\xa1\x9a\xf9k")0\xc0\xfeMb\r\x82>/\xc0,\xe0\x91(\x1fo/\xc0\x01\xc5\xe6\xb3p\r/\xc0\xee\xbf\x9fS\x97\xc30\xc0\x92\x07\x1b\xa6X/0\xc0\xe2\x14\xb9<\xe6n/\xc0\xdb\xd2\xb78\xda\xcd.\xc0\x19sr\xec\x82#3\xc0T\xdfR\x90\x93\x84.\xc0\xc9\x80\x12\xaa\xec\x8d1\xc0\xf1\t\x0e\t\xf0\x81-\xc0\x06\xd18\xd8\x0c\xca.\xc0\xb0%l\xebC2/\xc0\xe90\xc1\xd4\xc0\xb3.\xc0f\x0cc\xa9YA/\xc0\x93\x1fG+\x84{*\xc0\xec\xa4#\x8f\x82\xd1\x1c\xc0\x95Q\x13 \xac\x17.\xc0\x10-\xe5\xa7q\xfc.\xc0r\x14s Y\xd02\xc06@\\dw\x8f2\xc0\xee\x7fi\x19\x13\xeb2\xc0<\x0fD\xf0\x03-/\xc0\x04\xdfU\xdc\x96\xce1\xc0\x0e\x14oHw\x02/\xc0*t^\xa5\xa7s/\xc0\x10\x08\x98b\\\x8e2\xc0A\x8b|n\xda\xf62\xc0-i(:\xd6\x010\xc0\x0c\xbe\xa79\xf4U/\xc0\x8aJ\xa8\xe1\x86F2\xc0\xe9\xff\xc2O\x12j/\xc0\xb2\tc\xea\xfc{/\xc0z\xe8\x9bF\x15\xa6/\xc0(\x08\x83/7\xc3/\xc0\x1bC\xce,\xca--\xc0\xa6j{}.\x9d1\xc0W\xabW\xcd\xf9\xcc2\xc0\xb9\xf4\xee\xfa\x8f\n\x18\xc0\x04\x19\x13\xe8>c/\xc0[@\x8f\xccA\xbf1\xc0\xf37\xc2HC\xf92\xc0\xc9\x98\x1fT\x1e\xac2\xc0A(`\x11\x1a\x000\xc0\x85%9&j\x073\xc0\xf1\xaa\x84s\xac\xad-\xc0\xb4<\x0f\x1a;\xd81\xc0\xad\x9c\x0c\xc9\x13\x132\xc0\xbb\x9b!\x1f\xa2\xfc2\xc0rq`\x19\xd7\x991\xc0u\xf56\x1d\xe3\x040\xc0F\r\xebWoM2\xc0/\xcd\x97+\xc9y\x1b\xc0*\x14\x86\x19_\x060\xc0\xad\xbfVSS].\xc0\x9e2\\\x90\xeeK.\xc0}\xafa\xaf\x8b:.\xc0\x87`&\x90\xc8\x02/\xc0\x8b5;\xf7\x1e\x951\xc0\xf5\xd3\xf2\x1c\x83\xa0*\xc0n6\x1b\xd27Y*\xc0?\xd3\x0c\xce\x04F-\xc0\xd6 \x18;\xed\x96,\xc0w<\xb7\xca\xd9\x92+\xc0\x13\xbew?Hz)\xc0\xbf\x9d\xdc\x89\x7fa)\xc0_\xf2v!\xdb\x96/\xc0G\xf2B\xc4t\xa5.\xc0\x1eo6\x16\xc5\x8e1\xc0\x8a\x01\xb3\x0f\xed\x030\xc0\xf6\x13\x9a\xe5hb-\xc0\t\'\x8eZZ\x8a/\xc0\r\x87\x8d\xb2\xfeO2\xc0\xdf\xa3\xd5(\x97\xf81\xc0\x8ay\xe2\xa3\xda\xf4+\xc0\xcf\xe2\x9cyV*0\xc0x\x1f\x11\xb3\xa9\x10\'\xc0,\xc6\x07\xcae\x1f0\xc0@\xc6\x14"\xd3\xcd/\xc0RTH\x81.e1\xc0\x96\xb7\x80\xde\xb6\x0b0\xc0ln\xee\x19\xbe*0\xc0\x94=m\xf3 v1\xc0L\x8a\x10q;U+\xc0\xa6!\xd8\xd1+C0\xc0\xff\xf8\xb2\xf5\xb9\x16.\xc0\x7f\xa6\x12\xb4\x0b\xf4\x0e\xc0\xca\x8e\x12\xa1w\xe71\xc0\xb9\xd6s\n\xf2\xff/\xc0\xefn\x89\xf8U*-\xc0\x9c\x12\xf0M\x9aW0\xc0\xa4B\x9c\xf7\x88\x8d1\xc0\x84\x12\xf8\xac\xe0F-\xc0\x10_\x8d1\xbaZ\'\xc0\xe55\xb5\x8b\x7f\xfb2\xc0\x7f\xdfB\xa9\x89\xc61\xc0Y\xcd\xa8\xd7\x9380\xc0J\xa9\x1b2\xf3\x15-\xc0\xc7v:m\xb4\xdf\xf4\xbf\xa4^\xf3\x8ct1-\xc0\xb9\xbdr)~z1\xc0\x12\x19"\xcb\xad\x122\xc0F\xfa\xe9\x9d\xbeZ\x16\xc0\x83pMV{\x192\xc0\x91\x11\x87\x9c\xc7\x84*\xc0\xa7y\xa9X\xf5\xc31\xc02\xd1\x98\xf7\xa0\xb71\xc0\x13Am\xa2<\x9e*\xc0\xcd\x82fT\xb9\x8d-\xc0\xa9\xd6t{\x97C-\xc0\x19\xa37\x9a\td2\xc0w\xd0\xc4u\x11_2\xc0Z\xd5u\t\xea/2\xc0\xb1\x0c\xdc\xf0\xff%2\xc0\xb0\xc8\x1b:\xa7\\/\xc0\xb1@z\x06\x8ee1\xc0\xc7dr\x8f4\x130\xc0\x86+h\xebu62\xc0\xcffz\x03@\x85/\xc0\x19B\xf3\xcf\x1aJ/\xc0\xef\xed\xde\x11\xf0\x1b3\xc0r\xe2T,,h2\xc0\x08\xc1\x18\x84v\xf7/\xc0[\xf2*\xcbY\x1f2\xc0o\xc3\xa2\x12\xd7\xe4/\xc0ahy\xa9\x0b\x1f/\xc0\x92/Z\x91\x1e\xb3/\xc0\x04\xf0\xe5co\x0e/\xc0\xda\xa9s\xfc\xd6G2\xc0\xb4\x8c\x96\xca\x19\xd2-\xc0\xa0\x93\x9e]\x98\xe4,\xc0\xc5\xeb\x05LZ52\xc0\x04\x0f\t\x86\x10\x931\xc0\xf7\xc2\xdc:(%/\xc0:\xd8\x8d\xd4\xf2w\x18\xc0\xc7\xf8\x12\xe5\x84\x8a/\xc0\t\x12\xa2F`\x91/\xc0.\xf4\xde\x8a\xce\xa6.\xc0\x13\x81\xc2\x15\xc8\xc60\xc0\xdf\xc5\xd9\xdd\xdb\xd80\xc0\xb70sE\x12\xb60\xc0\xd9\xebt`\xd7\x05)\xc0\x1e\x89f\x88\xa8<1\xc0x\t\xa0\xa0\xfa41\xc0\xed\x01\n=d\xe7*\xc0bV\xd5~E\xc0*\xc0~HU\x1a\xdc\x14-\xc0$\x9a\x8dT\x9b&/\xc0\xcc\x98\x06;\xd0\x07.\xc0\xb1&\xd1X}\xf81\xc0\xe5\x18\x8aBT51\xc0\r%b\xef2\x06.\xc0$\xad\xa8uE\x8c-\xc0\xd8D\xa1\x12\x16\xa0,\xc0\xab-\xda\xd1\xbf\\3\xc0VZL\x19\x0e\xa8,\xc0\xf0p\x93F\xd1O1\xc0\x8d\xb4\xec\xca\x9a|!\xc0\x9d^\xf9\xbf\xac\xed2\xc0\xd6\xdf\xe6\xc1\x17\xfc2\xc0\x8eS\x1ez\xe9\xe0.\xc0\xdbEp\xc8\x1e\xd4.\xc0\x86\xb5\x08\x8c\x9c\x99)\xc0\xc2\xd2\\\xf3<\xc2-\xc0OQ8\x98\xeco.\xc0\x06\xd2\xc5\x00+V,\xc0bX\x8c\xaer),\xc0\xff\xdaW\xc4\xd9\x1c2\xc0\xda\xc6\\\xe5\xfe.0\xc0S\x13\xcb\xc6\x88<2\xc0\xd6\x93\xe56\\\xd8.\xc0\xcc\xe3\x08\xb7x\x120\xc0\xa6^>R\xec\xab1\xc0\xb5J07\xe6\x03/\xc0rk7=h,/\xc0$\x13\xc1\xe85\xe3.\xc0P4\xae\xc3\xd3\x98+\xc0\x12\x9d\x8co\xc2,2\xc0\x0et\x05\xb8\xa8A2\xc0G\xe3TH\x1f;-\xc0T\x0c\xf1\x96\xa5V1\xc0\xf1\xc6\x01\xa4\x8d\xa0.\xc0\xba\xc2\xdd}\x14\'/\xc0>\x9c%)"\x14/\xc0,\x15I\xb1\x97\x0e,\xc0\x0e\x8c \xeb\x0c\x0b\x17\xc0\x9e/1\xc0\xa3<1\xc0FZ\x1a>\x8123\xc0\\\xa7O \xb6}-\xc0\xbe\x85\x9c\x106;/\xc0s\xa8\xba\xc8\xa6\xcd\x17\xc0\x8e\xb9U\x1e\rQ1\xc0;\x17\xc8\xf3\x8f\xfc1\xc0{\x9b\xf9\x18\xc6\x8f1\xc0\\K\xec3\x96\x01/\xc012\xcc\xf2-$0\xc0\x84\x1b\x07\xf6i\xa91\xc0w\xe8\x19@\xee\xb41\xc0\x16\x82\x02\x86\x87\xb5\x16\xc0\xb0B]\x90\x9a-\x12\xc0\xeb@\x9fb\x02.-\xc0\xd6\xe9V\xcfx\xc4,\xc0\x17\xf6r\xd15\x99\xee\xbfs\x17E\xf4\x80\xa8+\xc0\x9at/\xab\x93b%\xc0\xc4@Q\x9a\x15\xb82\xc0c\xc4\x82\x17*S0\xc0\x12\xd0/\r\xf7\x8d*\xc0\x93\x003\xf7\xa7)*\xc0\xe1U\x06\xdb\xb3m1\xc0\x1b\xe7\xf8\x19{U-\xc0N\xfe\xc8\xb6\xee\x84/\xc0em6\x7f\xc8\xe5,\xc0#\x02\x8a\xed\xeb\x0f/\xc0\x0e\xfd\xdfu\xbb42\xc0;\xbf4\xe21\xa71\xc0\xb0Q\xd5\xa3\xbc\xef,\xc0\xb2#\xc2\xc2\x1c"\x15\xc0\xf1\xe5\x8a9l$2\xc0U\x198\xd8$\x05/\xc0\x89\x96\x98\x9d\r\xc5/\xc0\x11\x06\x8b\x8fX\xa3/\xc0\x96\xb5\xa0\x0f\x1d\xc8-\xc0\xc2\x7f\x89\x82\x1d\x90\x14\xc0\\\x93!\xf1\xb6I0\xc0O\x8b\x12\xc4!P2\xc0\xdeP\xf6(\xc7~\'\xc0'
p16
tp17
bg3
(g4
(I0
tp18
g6
tp19
Rp20
(I1
(I4889
tp21
g13
I00
S'\x88W)E\x8d\xafS@6\x0e2\x14\xe1\x7fS@"+Z\xe8k\x02T@\xca\xbc\xe9F\xe5\xbeS@\xb9A|\x1a\xbd\x8bS@\xdf\xbb\xe7=\x9bxS@5C\xe70HpS@E\xc4\xf2\xf7\xf7\xf7S@\xc30\xcc1a\x11T@\n\r\xaf\x15\xb3~S@\xdd\xf3\x84n\xe6|S@\x85\r\xf5/\xcepS@6}~A\xca\x97S@n\xe8\x11A\xfb\x80S@\xac/q2\xf4\xc1S@\xcc\x96\xd9"\xa1\x81S@\x18\x95\x1f\xa5\xd0\xf0S@\xd5\x9bj\xfd\xb5|S@R\xec\x84\xb3\x99\xf5S@\x00o\xde\xdc\xd8~S@\x02\n\xae\xe3\x9a\xd4S@J\xca\xd5\xb3[\x00T@\x07;U`2\x86S@$\xbc\'\x92rxS@\xd1\x00\x0b\x04\xcdrS@[\xed\xc5\xae}~S@\xcb\x0b\x94\xa5\xd8uS@\xa6\x06\xa1.\x1d\x88S@\x0b\xc5uD\xc6\xfbS@?\x11\x1f\x98/!T@fF\xbd[\x03(T@\x01$R\x1a\xc3\xaaS@\x9c\xc5\x8c\x97\xc7\xafS@;zZ\xd60\x80S@B\xce\x9c\xc9_\x7fS@\xfd\xbc\xc9\x8c\x1b\x97S@\xedu\x12d\xb6~S@N\x8aa\xdf\x9f\xcbS@ \n7\xc8\xb5\xb0S@\xbc\x1dj\xfe\xab\xe5S@>\x92\xd4\xdcP\xbeS@x\x9e\xfad\xf3\'T@O\xbbl\xbe\xcd\x15T@\xdai\x83\xd7`eS@\x0c\x05\xd2\x82s~S@#r\x88r\x80xS@\x002<\x84\x92\x98S@;\x9c\xd6\x86\xcd\xb3S@*\xb5zE\x7frS@iH\xc1\xae\xd0\xafS@\xdb\x19\x08\xf4\x0epS@\xed\xc9VW\xcboS@f\x84\r]\\\x03T@\xfc\xfb\xec\x17R|S@\x84\xf4*\xc4;\x88S@\x1e\x1ar\xbb\xf6\xf5S@\xce[\xcfK\xf4pS@,\xb7\xa9\xb8\xab\x7fS@\xc8;\xce`\x12\x7fS@Ip\x8d\xcf\xcb\x83S@\x11\xdad\xc2\xc1\xdfS@\x04V\r\xe1\x14\xbeS@\xa2\xc9\x0c\xe6\x1a\x12T@\x1e\xfd\xcc\x8d\x0f\x7fS@~\x01IZ\xbd\xfbS@8qXsh\xddS@\x8a\x87\xc3\x90\x8e\x80S@^\xec\x1fb\xd6\x9fS@\xd5\x83\xee\xfd\xc2sS@\xbb\xa6\xc1\xc2\x07\'T@\x89\xe2\xf5\x97\xd7gS@v\xd5L%\x92~S@Q;Bg\xb8\x19T@\x96\x16TA\xa1\xbdS@\xa8\xbc\xdd\xc4\x9b\xaeS@\x13\xfc\xe5QfxS@\xfa,\x81\x1b\x9b\xe6S@\xcc\x900\xbc\t/T@\xe5\x14I\xf8\xb9\xd8S@\xd0AuHP\x7fS@w\xb5G\xa8\xcb\xc0S@\xd11\xe7\xaf\xe0\xb6S@\x8c`\x8byF\xadS@)\x93^\xc7\xde\xf5S@R\xba)\xa6\xee\x83S@T\xb4\x91\x08\xf9\xa0S@\xc9\xec\x8a\xbfRrS@n2\x9e\n\x8a\x9aS@\xcf\x9a\x8b\xb52)T@\x17\r\x10\x88\x92\xa3S@\xaa\xa1=\x0c\x99\xb1S@\x10\xd0\x0eO\xfa\xefS@3P\xd5\x83\x9f\xf7S@y9\xbb\x9c\xbewS@\x17\xb2^\x19\x9f\xf6S@\xb8\xaf\x13\x8e\xb9\xafS@\xc7\xa1\xa8\xcf\xe8\xaaS@\x1dl\x8f\xdd\xfduS@\x03n\xa0J*?T@\xc9\x1f\xb2\xbd)\x85S@\x82\xde]o\x08gS@50\xe3W8\x7fS@\x85_\n\x87AwS@\xc9\x82\x05|\xc6\xa0S@\\9\xd1\xa3\x97\xe2S@\xb0Z}\xad\x9b\xbeS@P\x15\xbf\x8d\x83~S@\x06\xd3\xac\xc4[\xd8S@\xd1|\xb2\xf6\xef\x8bS@\xc9\xe3\x18\xfcy\xc6S@YC\xde\xf2d\xecS@\x9a\xdb(X3\x7fS@\x1c=\xd7\xb5\xeb\xc7S@\xa7\x81\xb9Z\xd4\x80S@\xab\x9c\xa5\x82\'\x89S@\xec\xa8*\x90}\xb0S@<$HN]~S@\xba\xe2~wa\xcaS@>\x8c\xb7\xaez\xeaS@lt\xb1fP\xb7S@\x97T\x15 \xf6\xa0S@g\x06\xd6RK\x7fS@u`b|-\xb8S@~)\xf7\x99\x98\x9cS@\x18\x91\x02\x02\x07yS@T:\xaeT\xbd\xbeS@\x82\xe7,\xec!\xf7S@\xce\x0f\x17\xa2\x9f\x02T@\x86E\xb5\xd0\xd2\x11T@\x13\xb4\r\xde\xa9\x95S@F\x86\xc6X xS@n\xc6\xe5\x05:\xb7S@&\x86r\xd0\xdb{S@\x83\xfd\xf1\xbe\xf4\xa6S@\r\xef%T\x8c\xb3S@\xc1\xa5\xae-\xa6{S@\xbd"G8+hS@\xd0\x83t\x80\xe7\xf7S@?i\x96\xc28\xb8S@g6n\x85\xf4"T@.g|\xa0"\xe5S@=U]\x92L\x13T@e\x8c,\x80\x99\xfeS@]{-\x0e?\x95S@\xfd\x80\x16\x80\\\xf5S@?\xa1s\x05\xea\xc0S@\x10\xc8~\xad\xe5rS@)=]j\x1e\xbbS@\xb8\xd7\xe1e\xb0\x93S@K\xcdy\xcd\xbe\xffS@\xefv\xa6f\xe4\x87S@\xba\x8d\xaf\xe1S~S@J\xe2\xe2\xbaP\xb3S@\xe5\xd5\x887Z\xc8S@\x86\x8e\x1a\xd8\xc3qS@\xd7\n\x03\xa7\xeb\xe8S@e\x95\xd5s\xb5\xc6S@\x00\xcd\xd5)s\xd8S@\xfai\xf94\xa7\xb1S@@\x85\xcc\xf8\xfd\xefS@r\x11\xc1\x18\x85\x9eS@\x03\x16\xc2L\x06\xc5S@\x0c\xdfj/@|S@\x92\xfe\x00\x06\xe4cS@}x\x17\xc7w\xaeS@\x84mu\xc6\xf7\x80S@\xc2\xf5\x9a\x83\x91\x7fS@\x01cA\xad\xa5\xaaS@\xed_/R\xd8\xafS@\xb1\xc2\xe0\x1dTyS@57\x90\x8d\xcb\xb0S@!\x9e\x98\xe4HwS@?\xa2\x02\x02\xaczS@\x0b\xaf\xa4v\x9a\x9fS@\x0f\xc44\x12\xd2\xa0S@;aDb0\x9aS@>\xeev\xf1\xc1tS@\x0b\x8cgR\xba\xafS@\xbd\x9e\xb95\xec\xe8S@UV\x84\xdft\xb0S@\xbb%\xe0\x01\xb7\xeaS@Q~\x0b9\xef\xb1S@\xe7\xa2\xcbK\xb5}S@\xe2\xb02\xae\xdb\xafS@\x84j\x90\x9c\x0f\xbfS@9<T\xd2E\xadS@O\xb48\x9e\xca\x83S@h\xe7\xaa*\xb3\xaaS@\n\xa5\xdc\x11/\x83S@\xbc+\xa1\xdc\xc2pS@\xcc\x8d\xaa\x15$)T@\xff\xf39\x8c\xb0}S@\xe5AD\x0e\x03rS@h\xf1\x98\xed\x04\x00T@\x1e\xd1\xd7\xc5\x97\xf6S@\xc6Ww\xa6\xc2zS@\x8b\xfb\xf9\x0e\x0b\xc9S@m\xa4\xcaI\x85\x8bS@EL\xed^p\xbdS@\x05\xce"\xe3\xc0}S@\x8c\xe3\xde.\n~S@\xeb\xbb\xd8\x1e\x93\x7fS@\x9c\xbaB\x02\xa4\x86S@\xea8/Mz\x7fS@2 e\xbe\x84\x85S@\xac\xee\x8e\x00\xd7\xa9S@\x17\x03\xf8<\x99\xe9S@\xf55d\xb5\xb7\xaaS@8\xa1\xd7\xda\xe9\xabS@\x95\xb7u\xf0\xa6\xb5S@\x95\xe7\x1a\x9d\xcc\x17T@}q\xc4H;\xafS@\n\xe2\x15%*zS@\xf3Z\xd0\x92X\x00T@\xaf\'\x97y\x8ewS@oI\x94\xc6\x84{S@(\xd6\xe3(d\x81S@\xc6\xfb\xa5\xd9rsS@\x9b\x8e\x9a\xa3\r\xc7S@\xd5\xa8j\x11+}S@\x82\xae\x18\x03v\x7fS@  \x04\xf6\x83\x9fS@l\x8b\x00\\:"T@\xa5\x19\xadea\x86S@X\xc7\x18i\xd7)T@\xac\xdfRJ8;T@\xbe\x95\xacY\x87\xb8S@\xee\xe2\x92\xae\x0f\xe6S@P\xdc|`\xca\xc7S@g\xa6\xb0qA\x7fS@\x86\x8a\xc3@\xbb\x80S@\x97\xb3Z\xa6\x86\xbdS@\x91\xc2]\xe0Y\x81S@&"m \xc9\x7fS@\xbe\x9d\x9c9\xa3uS@V\xbe=\'\xc87T@\xab\xcf;\xf6\xf6\xe2S@\x9f\xfa\xb0\xa7\xe5\xb2S@`\xa8\xc3e\x9e\xd9S@\xef\x1d) \xf0\xacS@\xde\t\xb6H\xbe\x85S@+\x0b\xc5\xaf\xce\x89S@\xfc\xe5y\x18.\xcaS@\xaaw,\xb7\xa4\x93S@\x87\xa3&s\x08~S@\xb3\x7f\x08\xe8\xce}S@\xf7\x01\x00$\xc2sS@\x85iK\xcc\xa3zS@\xe1i\x16=\x14lS@\xbdY\xaab\ntS@-\xfbT\xf8\x11\x84S@\xed\xe3\x90"\xad\xadS@a$\x9ad\xb2qS@\x1d\x80F\xb1\xc3yS@\xe6\x8f\xa0\x81\xeb\xaaS@q\xefA5\xb2~S@\xc8PC\x89\xa0\xbdS@J\xc2\xb7\xb0\xc9\x7fS@\xb3/\x81*pwS@A%\xdfq\xf1\x84S@\xef\xf2\x8f\xf8\xe2\x84S@\x85.\x18]\xfa|S@Cc\x876\x17}S@*\xdc\x88m\x07\x02T@\xd7\xa1\x86?\x92\x83S@\xde\x1e\xf7q\xbd\x83S@\x02gQ\xe8\x0cRS@\xe8\x11\xf9\\\xfcyS@_:\x8c\xf9\xa8\xb1S@\x92\x11\x94 \xd6vS@\xd5\r\xb9\xa6vwS@\x82\x95r\x03\x83\x97S@{\xef!\x10\xa9\xb8S@\xe7\x17\xf9\x91\x13\xbaS@\x04|\xba\xb5\x9a\xa3S@\xe2\xd5\x10\xb1\xb0\xa6S@\xb9\x812\xf1\xe8}S@P\t\xba\xf3$\x7fS@~\xd1R\xa5\t\xf5S@\x07\xc0Zy\x9d\xaeS@7\xb5cu\x11\x81S@\x83|\x0c$\x8f\x17T@\xb8q\x98\x91\xf5\x90S@\x1am\xbc\xd0\ryS@/\x9b\xd1\x93L\x1bT@\xe5\x9a\xc6\xd3\'\xa1S@\xd8Z\x00\xc7\x80\x81S@s\x1b\x0c~\xb9\x81S@>\xa0\x87\xbfJ\xedS@\xde\x91\x16\xd78\x7fS@\xca?X)\xac\rT@\xb2\xf3\x82m\xbf\xb1S@\xbf\x82\xa4\xc7 \x84S@\x83Y\x86a\x8b\xe9S@\x8a\xc3X>\xd6\x84S@Y\xaaP\xa7\x80|S@\xf4\xbd\xe6\xdd9\xb1S@\x0e\x07\xf9\xfb\xa6\xd9S@\x15\t\xc5\x9c\x9doS@\xbe\xf0k^\x05\xe9S@\xef\x9c\xbb\'>/T@Z\x14\xd0\x01\x0bpS@\xbc#\xed\xea\xde\xcdS@\xd7\x87\x0b\x0f\x85\xf8S@\x96\xbf\xa80\xc3\x90S@\xe0\xca\x107\xd4\xedS@\x1d\x04\xc4\xdb\xbf\xb0S@\x06\xbf\x8b\tT\xfaS@\x0eW\xedq\xce\xb2S@gM\x83\xe08"T@\xd7q\xbc\xdb\xfb\x93S@\x8d\x96F\x80K\x8dS@\xa0\x15\xe4\xda\xe1\xddS@|\x92\xee\xf2a\xb7S@\x1co\x05gd\xf9S@@\x04\xc3\xe6\xb2}S@\x88\x1e\xad2P\xa1S@\x8e\xca$\x9d\x0e\x18T@55\x1f\xd4\x94tS@\x8f\x99W\xe9\x99\xacS@\xc7*\xe7\x8b\x10\x8bS@\x84\x993{\x8d\xbdS@\x08\x18\xce\xdb\xc6\x90S@\x0c@\xc8\x99\xc5|S@\x10\xed\xd7j\xe8\xa4S@\xa7.\x05\x95\x83\x7fS@f\x80$s#\xf2S@\xc0\x1d\xbe\xd2X\xb8S@\x1dk{".\x94S@\x9cu#\xaa\x10|S@\xc5H\xab*\x1c\xe4S@\xbd\xf1\xb4U\x8d\xdbS@\xba6E\xeb\xda\x80S@\xc6@\x80\x11h{S@\x19\xb5\xb8\xfb\x96\xb0S@\xf7\xe2\xdf\xa5\xfa\xfeS@\x0c\xcbFE^\x7fS@iN\xa2\x9c{}S@\x11\xdad\xbcJzS@^l\xd2\xfccqS@\xca\x124\x8bX~S@=\x97\x92\xf7\x89~S@\x1e8\xa4\xa2q\xa8S@\t$?\xd5\x1c\xd8S@.\x8d?\x90\x02\xf0S@\x19\xee8\xfeL$T@\x96\x87@\xab\xca\xbfS@u*Q*\xa9_S@\xa4x\x8dW\xa7\x89S@\x06\xac@4!\xa5S@\xb3\x92j\xb8\x85~S@\x00\x94\xe7\x00\x82oS@\x15\xbdg\xc9y\x83S@\xc3)\x84 \xe9\x86S@B\xb8ek\x81\xb8S@\xf2\xb78\xc1o\xb6S@{\xcc\x00b\xb5\xbcS@\\\xd1\x8b\xa5\x12\xbdS@]\x1b`\xbb~\x12T@\xc4\x88)\xa6*tS@]\\\xd7TU\x83S@_/\xcc\x0f?\xedS@\xaf<\x80\xa3\xe0nS@\x86X\xb7!\x9d\xc3S@j6\xab\xdd\x8e\xb3S@2\xf2\xe1\xcaE%T@{\xf8\xc8\xa9:\xabS@\x05\x9b\xdd\xed^\xefS@TW\xea\xe6\xe9\nT@6V\xbfq!~S@\xe3\x17\x9a\x13\xde\x80S@\x88\x84\xb3\n8\x81S@\xe1\xbf\xed!\xe1\xbfS@\x88\x95!\xf5i\xa2S@4\xee\rd\xb0zS@\xb6\xf7\x9b\n\xec\xf2S@xU\xbdP\xea{S@h #7\xf5{S@\x02\xb6\x94\xe5\x03}S@\xeb\xc2{\xc6Y}S@\xae\x88\x05\x893\xc9S@\xfe\x1c\xc5\xbe\xf4\xbcS@d~ \x8b\xd6\xd7S@\xd8\xf3\xd6\xfc\xb0zS@\xd6\xb3]pE\x84S@\xb5\x94(\xa1\xf8\x86S@\xfd\x86f\x91\xa2zS@\x02\x1dI\t\xcb"T@\xc6\xbe\xf5\xf4%\x97S@\xde\x05\xf4\x19\xfc{S@\xbb\x1a\xc6\xc6\x1f~S@4\x83\x0ft\xeb}S@\x93\xe8\xefE\xaf|S@\xf8\xdb!"E\xd7S@\x84\xe1\xa42\x81zS@p\xd1\xc9\xaft\x81S@Lt\x9eQ\xc6vS@\x95`\xc8ugoS@L\xb0\x12\xa9\xd5\xaeS@E\xe3\x95Q\xe4\xcaS@"\xb1\xb7\x80Q\xd9S@|u}\xac\x950T@c\xa9\xf8\x1f@\xaaS@\x0f\xc7\xa9[:\xc3S@\xbaI-/\xcb\x86S@T\xb7\x04\x08\xe7\xf1S@\x17e\tZ`\xcaS@\x1fq\xfe\xdd\xd0\xdcS@\xcb\n\x0eQ\xd3\x81S@\x8c\xc7\xa7Q\xc1\x81S@\x8c\x88\xb2|\x0f\x83S@I\xb5\xf4\x1a%\x83S@Y\xe6\x0b}L{S@x\x13\x98*\xe3zS@E\x05\xe6d\xa4xS@@i\x930k\x81S@HE\xaaHpoS@\xc9j\xc4T\xf8\xbcS@\xed\x02o\x96\xcc\x9cS@\xe6\xa0\x11Gu\xb0S@\xf4\x82\xad\xdd\xbf\x95S@&\xef\x13\xcbe{S@E\xed\xa6\x19d\x8bS@\xc3o\x7fz\xaf\x81S@\xff0\x82\xc3n\xefS@\xeb<\xfdK\x89\x82S@\xf5E\xa69\xde\xbcS@\x0f\x93\xb5\t\xd3{S@\xe5\xb2\x92\x0c\xc0\xa3S@\x9a&W\x0cn\x02T@@\x1f\x83\xd8\xa4\x97S@\x1b$\x84G\x12\xb6S@\xc78\xd2\x8d\xb9\x88S@.\xeb\x14m\xc9oS@+\x00\x9ev\xed\xcbS@\xa5\xf0O\t\xc8|S@Z\xce4\x05tpS@\x9b\xe0\x08*|\xd8S@\xf8\x0b\xe7\xecs\xd8S@X\x89\xe3^\x9ctS@\x18\x14\xea\xcaV}S@d\xfb\xbd\x04\xeemS@\x87n\x19\xcf\x9d[S@\x18\xbe\x88\xdb\t}S@\xdb(3\xb1\xd4\x95S@D\xb3#\xcf\x8f{S@\xe4\xff\xe7\xa0\xc8\xe6S@-m\xca\xc9\xfb\'T@v\x03\xb9&\xe3xS@C\xbb\x1a\x08\xec\xf0S@\xc6r\xc4\xacB*T@\xa1\x9ai\x19\xb9\x80S@\x0cC\xd8F\xea\xf9S@>\x1b\x1c\x1f&\xd7S@\xdd\xa9\x17\x0b\xcd\x81S@e\x17\xba\xc9\xd4\xb8S@\xab\x8d\x13u\xad9T@\x06\x86I&p\xdbS@\xd2\x8e\xb0&t\xbdS@\x931d\x9c\xec\x9eS@n\xe4\x14\xad\xe4\x7fS@\xf0{\x0egwvS@\x15\xb4\x0ew\x8d|S@<\x97\xdcy\x02\xafS@\xae\xa9\x93Os\x95S@\xf7I\xa1\x89\x8a\x9dS@Ej\x8e\\:\xf9S@e\x10\xbe\xf5:|S@E1\xb5\xf5\x98zS@\xd6\xa3c0n\x19T@(\x01\x8d\xea\xcb9T@\xeb\xc1NfB\xc0S@\x86\x96\xcd<:|S@w\xf4/\x03Y\xddS@t\x168\x89\xd6\xa3S@\xcc?*b\xcd\xe8S@\xbdw\xde&\x87\x85S@1\xc8L\xf7\xdd|S@\xdd\x81=\xf2D|S@\xbfC\x8a\xab\xc4\xefS@\xb0\xfd\x17|\xafpS@\x1f\xb6\x1b\xf4\xa1{S@)\xcb\x9eu\xb0{S@\x1dq\x17&$|S@\xd3\x1f\x8b\x12\xed|S@\x1aP\x9e\x1f\x9a\xc1S@4\xe9\xb51\xb7tS@r\xffH\x1c\x98{S@:a\xd4&\xfexS@@8\x0bu\xb8\xa1S@\xeax\x04dL}S@;\x0f\x15\xb3\x17\xdbS@\xf0\x02\x90\xe6\xe0\xedS@W7\xffI\x13vS@\xa3\xbf\xa6\xd2Z\xbcS@A\x15\xc1OwvS@]4a\x16y\x85S@\x81~\xe1\xb3\x8e\xe9S@qG\x16\x05\xfezS@\xd5\xccB\xb2\x04\x97S@\xbbq\x14\xd7\x06|S@\xac\x85\x99\xa7\xca\x81S@\x05M\x0f\x0e\xbcuS@61\x89\x95\x9e\xb5S@\xb5M\xe5x^zS@\xa7~W{T\xc0S@\r\x03\xdci\x9a\xf0S@\x95\xa1\xcaO\xa7(T@\x86\x18\xd98\r\x81S@\x12u,\x9d\xfb\x9cS@\x99\xf3lyX}S@Ot\xe7\xa1\xde\xedS@\xf7Q\xca\xbf\'\xafS@cC;\x90\xe4XS@\xd0\xbb\x02\x0f\x84\x90S@ \x90\n\xb5\xe6\xafS@\xd7\xbbD\x7fe#T@\x0f\x8a\xd4^\r~S@_\xd2\x94\xdb\x8a|S@`\xc8\xc6\xec&\xa2S@Y\\W\xf9G\x12T@\x85\x0e\x82h\xd1oS@\xeb\x1b\xc4\xba\x85\xc0S@\x0f\xe9\x14\'y\xa3S@.\xc6\r-\x8f\x95S@\xed3\x92Z\xe1xS@X\x9c^<//T@\x94\x868\x95CpS@\xd0C\xc7\xe6\xcd\xcaS@\xe4/\xe2\x8d\'{S@\x885d\x9d\xa7\x84S@A\xb8*\xbb\xe2oS@\x90\xa2E\xaa\x0c|S@\x86\x15p\x8aXzS@\xed9\xd9\xe6\x9f\xc0S@\xa3\x1d\xba\xfb\\#T@\x84\xf2F?\xae\xa1S@\xc9o\xcd\x82\xab\x11T@8\x05>P\xd8|S@\xff\xfe8\xa3=\x82S@\x87E\xa4m\xb8\x82S@\x1cm*\xb2E\xaaS@\x0c\xe4"E#\xefS@\x07j\xb3\x1e\x10\xeeS@u\xd4l\xee\x1f\x9dS@\xe8\x1e^s\x83\xe3S@\xc1{k\xf7\xca$T@\xb3D\xb1b\x08(T@8.\x11\xe2\xd9\xf2S@\x97j$K^\x96S@\xe9\xa5\xbb\xb9N\x84S@\x88\xa1\x8a\xb0\x1d\xe5S@z\x17T\xe0\xac\x95S@u\xb7V\x07\xbc\xd5S@\x9fe\xd3]\xd6\xe4S@e(\xda\x86~#T@\xa6hq\xf1\xfa\x97S@\xf3L\x01\xb4\x90\xc1S@_\x1b\x93\xab\x81\xa2S@\xee\xc9\xf7D\x9e\xaeS@Nh\xdb\xe3d|S@\xa0I\xe3\x00\xf1|S@\xeb\xdd\xc3\xd5\xa8\x84S@\x82:\x0c\xe7\x89|S@\x0b\x06UX+|S@\x08\x04\xf5E\x88\xd9S@\xad\x1f\xb7@\xba\xb2S@Rq\x1f\xcd\x17\xb0S@\xfc\x13\xbdb\xe5\xc9S@\xa7)o\xeb\xb7{S@\x19<\x0c>o\xb4S@y`7=\x13zS@4\x96\xc0\xd7\x9b\xd7S@\xa4\xf8\xa3|\x7f\xa1S@\xe167\x99|\xa8S@\xa9\xaa\x87!\x93uS@i;\x9f/zsS@\xfep\xa1\xadm\xbcS@\xaa\xe7\x99n\x19\xd7S@\xfa\xd1}(3}S@\xca\xeap\xecO\xe8S@^\xe07\\\xa6zS@ (\xa5\xf8\x90zS@\xa2\xe9\xfc\xf6)\xfbS@\x9c\x92{\x8b\xe7zS@\xfd\xce\xd9\xb4(\x84S@\xf8n\xfc\x0ea\x84S@\x94&|\x03\x8a?T@\xa7\x1dr\xb4e\xc9S@\x95!\xb8\xb2o\x08T@\x0b@\x86\t\xa8\x9bS@uv3\x16"\xe6S@\xd56\xb1\x97\xfb\xe5S@\xd2\x9f]\xd1L\x14T@{p\xfa\x99\xd9?T@\xf5\xe7&\xd4\x94\xb6S@l\xaf\xae\xd1i\x15T@M\xd0;m\xc2\x11T@n\xf6\xafl\xafbS@\xbf\x0f\xfd\x81\xc2\xeeS@\'\xf6"Yb\x90S@\\\x01\xf3\xb4\x92kS@R\x01\xee\xe4!\xf6S@o\xc2NK\xc7\x92S@\n$\xef\xceY\xecS@\xe6\xe6H&\xe6\xf4S@\x8fK\x04Z\xdb\xe9S@\xf0z\x9c^q\xa0S@\xff\xee\x8d \xe1\xdbS@3\xaa\xc8P\xe0\xe6S@|\xc6\x8bF\x8e]S@X\xcd\xf0/\x1c\xdeS@\xc0\x04\xae\x05!\x91S@\xca\xb7Ma[\x96S@\xb1\x88\xdc\xd5O\xc9S@d\xf1d\xd0\t|S@ck\t|\xc0\x80S@(\xf2\x15E\x12\x81S@f|(\xcb\xea\x80S@(\xa4\xb0\xba\xee|S@\xcc\xd6l\xd1=\xf0S@\xf6-P>j\xf0S@\x9a\x9dCr\x9f}S@\xb9\xd9,\xdc\xaa\x81S@\xa4\xfa\x91\xd7\x14\xbfS@\xd9\xca\xc3\x13g\xf2S@,r\x80\x84\xdb\x81S@\xba2md^|S@Q\xe3\xc9\xad\xce\xf0S@\x8a@X\xf6]\x80S@6H \x05\xac\x80S@\x06\x1d|.\x95\xf2S@\x81I\x80\xa2!\x84S@\xfe\x10]\\w\x02T@\xe0\x11\xe7\xfe\xdb\x81S@\x997\xab\x9eM\x84S@\xc4\x83\xf1~\xca{S@<Z\x8d~\r\xf1S@\xda3g}.\x84S@\x92\xc7\x17\xba\xc3\x7fS@\x9ax\x07\\\x02\xb1S@H\x97q\xc7\xbf\x81S@fQ"\xac\x9b\xbeS@\xaf\xe8\x8bQ\xa8\x84S@\xcc5<\xdd\xc5\x82S@\x0c\xbc\x92\x87L\x82S@\x86\xf0YG\xf5\xf3S@t\xcc\x07\x10\x9b\xb4S@\x07\xf5\xe1\xe4(\x83S@\xaf\x93@\x9b\xd9\x84S@\xb8B\xc7\xcc \x83S@\xcer\xaf~*\x7fS@>\xcd\x17J\x13~S@?L$;\xe3\x7fS@\xc0d!\xe4\xd5\xbfS@\xa8\tZN|[S@G\xd3$\x18\xde|S@\x87}\xe1\x90\xde\x84S@(\xe1\xd0;+\x84S@g\xa8\xaeLv\x83S@\xaa-~\x01\xfb{S@ve.1\xd8{S@\x7f\xb9\xff\xdc\xe7\xbfS@\x82i\x04\x85;\xf0S@\x82\x10\x0e/b[S@\xae\x81[$2\x84S@\xb2J\xef-\x0b\xf6S@b~m\xeb\xc6\x83S@\xcd\xca\xf7\x8co{S@C\xd2\nU\xc9\x85S@\xfc\x04\x95&\xff\x83S@X\x91\xa4\xecQ~S@\t\xd1\xd3\xac\xd1\xb3S@N\xf1\xe3 \xb5\x81S@~\xa8N\xc4\xec}S@M-\xe3\x9fc\xa9S@4\xc3\x00lB\x81S@\x96\x00Q\xbf*\x86S@\xa2a\x02\x89\x92\x81S@\x8bT\x9e^\x19\xbeS@\xeeT\x0e\xc6B\x84S@\xbf\x143\xd4L}S@\xcb\xa3\x01a3\x7fS@[or=\xe4\x85S@M\xb6\xc0\'\xd1}S@\xa3\xfc\xe6H\xf8}S@1\x89\x9d,r\xefS@_.<]\x0e~S@R\x10\xd1D\xd9#T@xRN]\x07\xbeS@\r\x93\xb5z\x8e\xedS@*lx\x17\x9d\x86S@\xea\xa58gv\xf6S@\x82,{K.\xefS@\xa9\x02\xcb\x14;|S@\x0b|\x11\x0b\xcd#T@\x839\x9fD\xfb\x84S@\xbd&T\xd9w\xb3S@\xcc\xcf#4~\x7fS@\x91\x08>\xec\x97\xf5S@\xbd\x19\x83\x86\xa4{S@\ncIaK|S@|\xdb>h\xa9\x85S@j\x18\xf2 \xf4{S@\x07=\xe2\x97\x88}S@\xa3\xf2M\xc4s\x80S@\xa3o\xba\xc6B\xafS@q]\xcb7\x03\x86S@\xd4,\x97&+\xafS@\xcd55\x81\xa0\x82S@\'\xf8\xf8\xcfy\x85S@P\rV\xfa\x84\xc0S@K\x7f&\x994\x85S@^l4\x8b\x83}S@n\xfeN\xe19\x7fS@\xf5\xc8\xb9\xfaS\xbdS@\xb8b\x19\x0c\xa0\xbdS@P\xa2\xfd\xe9b}S@\x0e\x01fX\r\xedS@\xc8\xed\xc2\x8e\x05\x80S@\x01\x00\x12\xfd,\xeeS@\xa2\x12\x1b\x11G\x88S@\xc9\xb7\x05\xdc\x19\x7fS@\xead]\x81\xf9zS@t\xb8x\xa4\xc7{S@#\xa5\xb8\x18?|S@\x1b\xad\x98\xcf\x8e~S@\x02\xe3\xde\xcf\xf8\x87S@\xf4\xeaS\xbc\xcd\x88S@\xb5d\x14^\xbb\xbcS@\\\xb7\x04b\x19\xbdS@3\xca#\t\x90~S@\xed\xea\xd1(\xd1yS@j\x82\x87=\xb3zS@\xa6\xb1\xc3z|\xc3S@\xdb\x93\x9b\\\x85{S@\xb4\xdf\x9a\x0e\x9b~S@\x0b`V\x80\xf5\xbcS@\xafI\xfe\x0e\xbfzS@\xf02\x16w\x8e\xbcS@\x00\x83(\xc6Y~S@\x13\xc7\x14W\xcf|S@\x14\x87\x11U;}S@\xf5\x88Q.\xc9\x84S@\xdd\xa3\x87dp~S@S\xb2\xf4\xa5:vS@\xa8Q\xae\x9f\xe4zS@\xe8\x81$jZ}S@?+M\xb2\x0e~S@\x94\x96\xbd\x17\xefzS@\xfa\xf5@\xa0\x96~S@\xd84\x05\xdev\x7fS@j\xe9\xe6m\xfczS@0v\x931E{S@\xc3m4\xd3\xc9\x7fS@\xbbGv\x9c\xd0\x89S@\x00\x88\x8bT\x08~S@Tg\x85L\x8cyS@\xb6N\x11X>zS@\xb0\x0f\xea\xc5\xb2zS@\xc4,\xf8\x8b\xb2\x88S@06\xde\x1f\x01}S@\xcc\x16:\xed\xb1~S@\xa5\xbeh/W\x89S@\x105\xbeu\tvS@\xdc\xcb\xa0t\x10{S@|j\xdb\xdf\x87{S@\xb0n\xc7u\xf5\xf7S@\x99\x98\xaa\x9a3\xc1S@O6\x90\xe8i\xbcS@6x6\xb8\x93\xe9S@p\x88>\xc9i\xbcS@\r\xcc f\x95\x8aS@\xc6{\xad\xff3zS@\x97\x8eO\xd8+\x1eT@\xfd\xd1-f<{S@v\x00V$O|S@v\x0e"\xf0\xadxS@\xdac\x10\xb2\xd3\xe8S@\xc9\xceh\xcf){S@\x08@\x8a\xd0/|S@e\xb9\xa6g<|S@PN&o5\xe7S@\xf1\xf0[\xab,zS@^ \xc71\x05qS@\xf6\x80\xd50\x88hS@\xcf\xabO\xb6\xc0\xeaS@\x0e2v\xb6\x8ezS@\x9c\xce\xd7\xb5\x0e{S@\x94\xae\xc1\xf2\xd6zS@\xeda\xb9\xa4\xafyS@R\xfe\xee\x14fzS@\xe6\xb55\xc9\xc3\x8bS@\xbb\xcc;t=|S@\xbd\xeb\xc7\xechzS@\x975\xaf\xd3\xe5{S@\x86(\xc9\xb0\xa1{S@D\xef\xb1\xad\xcb{S@BJ\xf6g\n\xb0S@X\xcd\xe3\x8bS\xf8S@\xfb4\xc3\xc2\xf8zS@g\xde\xb2\x98\xfc\xc1S@\x8c\x1b\xec$\x0c\xb4S@\xb9\x99Y\x9f\xdb!T@F\x89\xef\x07\xe8\x90S@3.n\xfd@zS@\xb4N\x00\x88v\x11T@2\x93\xf9vD\x88S@k\x8eEe\xe4\x84S@\x7f\xad\xe6Pm\xf9S@\xaeh-\xdf\xddyS@DD\xeeO\xd8\xabS@\xe6\r\x06i\xf3\xc2S@\xec\xb0`\x80!\xe5S@o\xe6\xf4\xa5qnS@Q\xc9\xf4fIyS@\xb7B+r\xd1uS@\x19\xcf\xdf;\x0cyS@\xe5\xaf\x8f0\x94\xe5S@\x80\xa7W\xae\xbd\x93S@\x19MU\x05H\xabS@\n\xa9\xd0*\xb5\x11T@}\xaf\xb1\xe3\xf8\x93S@\x84\xb9\xe3\xf70\x94S@8\xa2m\xe0|\xb8S@\xdd\x12\x0b\xd1\xb1\xaaS@\x95h\xcb\xe3XlS@y\xcb\xbc\xec\xf1@T@\x95\xcc\x1b\xd2E\x95S@\x12\x1a9uL\x19T@\xa9\xfbv\xfcF\xb8S@\xee\x98\x99\xderwS@\xbd\xe8cA\xaf\x95S@\xa1\xd4\x18%\xe6\x95S@\xa5b6\x9a\xc9\x95S@\xc0;v\x7f\x9dxS@\x0c\x18A`7\x96S@\xd4|K:\x12zS@\xf4\xb3.\x83\xd0\xd8S@\xde\x9eIb\xce\x96S@\xea\'\xdbmq\x19T@\x9d90\xb0\x10\x97S@\x1c\xb1\xab\xb0QpS@\r\xf4\xb4\xb1N\x97S@"D|/;xS@\xcf+\xed\xe9uwS@\x12\xb9L\xddH\x97S@N\xd8\xec\xe8\x1d\x97S@;\x85\xd2\xc5\x9b\xd7S@\x14\x041\xea\xe8\xb6S@]\x04\xa6\x0e\xe6zS@\x13\xf0\x862\xd0\x97S@#&\xb1\x94\xe6nS@wq/\xd5\xc7wS@\xcc?\xe1H\x99\x98S@\x83J2j\xa7\x98S@\x03\xe0{\xf8\xa2oS@#\xf44?\x05oS@\x15\x02\x11\x9e\x85wS@\xdb\xf6>\xe3\xfa\x98S@\x17\x18\xd5M\xd4\x98S@\xff\x055\xe1\xc4\xffS@,Z\xad\x92\xc3vS@\xa0\xa3n?\x0cyS@\x06\x14\xae\x127\xd8S@n\xbf\x97\x133\xdaS@J~V\xdd\x89pS@\xdd\x18\xc6X\xe9oS@g\xd5\x85\xffN\xb7S@s\x04y\x1f\x95oS@&;\x88\x84\x18vS@\x85\x96J\xa0\xbf\xd7S@\x17\xe8\x89\xe1\x95oS@\x8d\xe1\x95\x1b}\xd8S@V\x18\xbe\xd23vS@\x05TT\xe8\xbd\xd6S@\xf6nc\x17\x99\x9cS@\x91\x15v\x8d\xe2\xddS@\xd8\x803\xf0\xcc\x15T@51\x8c\r\xdfoS@\x1ep_\xd7\x86\x99S@\xa1P\x99\xed\x01vS@\xde\xd9\x8b\xa6o\xc6S@hg\x837M\xa1S@\xdf\x9eh\x00\x89\x9dS@\x884\xd1\x0cFwS@\xcf\x15o\x90~\xf9S@\x8d\xd3\x86r4\xb4S@3z\x9e\xfc\xffoS@\x18\xfeI\xcf\x96\x9fS@\xbd/\xdf\xe9(vS@\x8d2_\x8e\x14\xeeS@\xba&\x14\x9d\xf5\x9eS@[\xaf\xa5pn\x9fS@!\xf8lM\x97\x8eS@\x1fRqb\x95\xa3S@\x92~\xb3=\xee\x84S@\x17}"xouS@\xa1e\xa74UuS@A\x10A\xd8B\xa0S@\x91\xeb\x02\'\xfc\xa0S@\xf8\x88\x84\xea\xae\xb1S@O\xd7\x99\xb9n\xa1S@\x98\xd5Gl\xf1\xb1S@\xebQ\xe8\xee\xb4\xa1S@\x9e\xb4\xbc\xf2\x1d\xa2S@H9\x11\x0c\x93\xb1S@\x8d\xff\xe5\xe7\xa9\xa2S@\xcb\xd7\xb7\xcbC\xe5S@\xacJ\xe8\x15\xaa$T@\x0etX\xf5\x93\xb0S@\xec\xc6e\xc6\xae\xb0S@\xc4\x8d\x8e\t\x94tS@\x8d:\xd5\xcc\xcd\xb0S@\x0b\x16\xbd\x15\xf1\xb0S@\xe3\xd5Q\xdc\x1a\xb0S@\xd3w\x9b\x89\x93\xb0S@\x08\x8c~\xa1\xd3(T@\xfc\x9f\x87y\'tS@G\x04\xb1:\x81\xb0S@\xef\xb0.\xdb%tS@\xb2\xa3\xda\xf0\xdb\xafS@\xedB\x03K\xc0\xa3S@\xcb\xc6\xa0\x8a\x1e\xb0S@\xabG1)\x97/T@\x9a\x0c\xecS\x0c\xb0S@\xa1x\xda\x14\xdc\xcaS@PWm\x8f\x07\'T@\x8a\x8a\x8aL\xc0\xafS@\x83\xfb\xf42\xc9\xafS@,s\xcb\xe0\xe3\xafS@\xc9\xa2\xaa\xf3r\xd4S@\x9b\xeaR\xa0\xd1\xafS@J\'\x10\xe2\xb2\xa6S@zk\rKIsS@\xb0z\xdc[\xc1\xa6S@\x16iD\x87\xbf\xafS@\x00I@q\xfb\xa6S@}\x97a\xf8/\xafS@p\x94\n\x9a\xafpS@\xfd\x8a\xb3\x81n\xa5S@x:\xaa\xd4\xe3\xaeS@\xdf\xe65n\x94\xafS@\xc5J\xfc\x97\x03\xe7S@|I\xcc$\xc9pS@\xa5x\xd1g\xa0\xaeS@\xa8_\x98\xf7\xe5\xa9S@\x8b\x8dkU\xad}S@<:Q\x96\x1f\xa8S@ga\xef>\xac\xaeS@``\x8e"\xe3|S@@\x19\xf4\xb4\x81\xccS@v\x1a<PapS@\x8a\xd6\x00\x15\xb5\xaaS@\x0ee\x81\x0f\xeb\xaaS@\x14}\x18)\x00qS@3\x8ey\x9a\xfd%T@\xa6\x9b\x89\xc5\xe8$T@\xb6\xe3r\x8b\xb2jS@\xf4\xc7OS\xd9\x95S@/\xc4D]z$T@\x89\xa78e\xbeqS@\xb9V\xb2B\xac\xacS@\xbeg\xcdPojS@(j\\*0\x1dT@\xa9\xb1h\xfbH\x1bT@\xeeYX\x88)\'T@\x0c\x1d\xca\xcb\x9a\x87S@\xc3\x88/\xed\x91\xbdS@`\xd5(PX?T@\x01\x12D:\x0f\x87S@q+\xe7\x00\xe2}S@\x9a\xce9/\x01{S@\xca\x07I\xff\x05\xefS@\xae\xdb\xba \xe7\xacS@\xf0fm\xa5\xcc\xc1S@\xc3\x1bN\xfa\x11\x8bS@\xa5\x1f\xe6\xa4Q\x85S@5\xdc\xa0\xf7\x91}S@\xf6\xe8\xca7\xd0\xbcS@N\xe19b\xfa\xedS@F\x90?\xd4.\xb1S@\x14=;\xf0\xfa\xeaS@\x16VQ\x8aX\x8bS@\xb8\x0b\xd50\xd3\xf9S@\x15\x96\xd25z\x00T@\x9b\xafPhi\x01T@\x827F\x83]\xb7S@W\xc6r\\\t\xe7S@\xaf\x11\xc4W\x86\x85S@j\x93\xc4\xfd\xda\xecS@\xf4\x83j\xd5\x84\x81S@\x8c\xe2a\xb1\x88\x91S@\xbay&]\xe5\xebS@\x82\xa5\xfbi+\xe5S@<\x1a\x14\xef\xaf\xc1S@\x04\x9ef\xd2\x1a\x03T@\xbb\xbd\xbf\xa2l\xc3S@]\xfdvX`\xecS@\xd8\xafc\x8fG#T@(\xcd\xe8)\x18\xb3S@5\xff\xf8s\xd9\x1bT@!\x9a|Ml\xccS@\xe3V\\\xd5\xb2pS@\xfe\x90\x89@\xab\x1aT@\xdc\x1f\xc1\x1a\xfd\xd7S@\x98\x8dO\xa2\xc57T@\xe1<.\xceZ\xd7S@?\xdeL\xea+\xd8S@W\x84aT\xd9}S@\xd3\x85\x99\xb9\xad\x02T@\x96\x16\xda\xc4]wS@\xe6\xc6i\xea3!T@/\xf2{\xe0n\xfeS@\xe2\xdfn\x89uoS@\x86\x8a\x87\xa8\xcb\xc0S@\x8bWZ\xc4Y\x15T@\xe5U\x01n\xaf\x99S@\x1c\xd42\xb3\x93\xf5S@\xfa\xc9\xe3C\xf4\xbeS@sO\x14\xab\x1f\x84S@\x8e\xf0\xa7\xe1\x8a\xfcS@\xadO{%\x8d|S@\xf8\r\xe4\xe1Y\xc7S@\xd3%K\xd9V\xe8S@\x86b\x94\xc8\xe0\xd8S@[\xd7&V\\\xadS@DU^\xe9\x8d\xfbS@\xe2\xf1\xfd\xbfJ\xb2S@<\xd3z\xe1\x00|S@\x95\xebk\xe4\x02\xf6S@U\xc1\xc0\x0c\xaf\xb0S@\xa9TV\xa8IlS@\x96\x8dE\x8f\x12/T@J\xa2\xf7\x14\xdf|S@\xc8:\x04\xcc~|S@\xa8\xd4u\x93\xbf\xbeS@xw\xeed;\xa8S@sD:\x9f=\x02T@\x17\x87\xba54\xcdS@\x02\x7f9\x18\x89sS@\xb3\xc6\x1b\x7ft\xa8S@\xcd\x04\x94Pl\x01T@XX\xcdf\x90\xedS@7\xbb\xda\xb7\x8c\tT@c@\xf6^/\xc2S@i\xdf[\x9f\xf4|S@%\xdb\xb2-O\xf5S@\x99\x11\xaa\x13\x8a\xc7S@)\x07\xe1\xab\xe8\x00T@\x83\xb8\x85\xd8L"T@\xc1\xb6u\xea\xc1(T@9{\xd4\xfd\xc9\xcbS@\xb4f\xf5\xf14hS@i\x17N\xbcU\xefS@W \'\xff\x93%T@z\xf5\xfeZ*\xeeS@ph~\xa8\x80\xeeS@\x12\x88\xc0xC\x80S@&\xb7\xb4\xf7\xca$T@\xa9;\xf4\xa4\xc8\xf9S@\xe7~\xdd!c\xb6S@\x12\xdf\x0b\xe9$\xefS@A\xbb\xd2B!\xf4S@{\x1fm`\x08rS@\xb0\xbc|\xc5\x01\xe9S@\xe2\x8b\x82\xfb7)T@\x08\xb1e\x1dr\x80S@\x0b>\xcew\xdc\xb2S@z_#L\x1b\xeaS@\xe5\x8b\xa8\x8a`\x81S@\x97\xean??|S@T\xf3\xf3%\r\xc9S@\x9aP14\xaehS@a\xf7\xd3\xf7\xd3\x07T@\x1e\xa0O\xee\x86\x85S@\x0b0\x0f\x02\x8b\xe1S@\xdc\x07\x84q\xe5+T@\x1c\xf4\xa29\xe3$T@\x93\xa4\x12\x0e\x9a\xe9S@m\x9b\xddEb\xf1S@h\x1fI\x91\x84zS@\x94\xcc\xd6\xc8^\x1fT@]\xa9\x82\xc0\xda\x80S@\x0c\xdcsa\x11\xc5S@\xc5\xf6\xe6\xfa\xb4\x07T@\x1b\x17\x0e@\xb6\x1aT@\xd6>\xc6p\xdb\xa5S@\x17W`\xa8\xb1\x84S@o\xb5r\xb7\x01\xe6S@c\x18\xa5\\\x9f\xc1S@\x01\xaa\xe4\x08\x02\xb0S@\xd8Kw\xe0\xb6\x82S@@Et\xef\xc0!T@\xf2\xf3\xb5!\xde\xf2S@Gd\xe2\xae\xbb\x00T@\xd2\xde\xbbb\x9f~S@\xcc]\xce\xcd`\x8bS@v)\xc3\xdc\xce\xeeS@z\xf9\x85b\xf4\xccS@\xd0\xf2M-\x12}S@:\x8a\x908\xfe\x1dT@3&w2\x84\xf7S@\xa9^\xe2\xdaj\x8bS@\xbb\xc0\xba\xa5\xd40T@W~@+\x9a\x17T@A\xfb>K\xd0\xc7S@\xbb\xed\x96Q\xe3)T@\x98\x8d\xae\x01\xf0\xc2S@u\xb0\x1ff\x94\x1dT@)nD\x9c\xe6xS@\xed\xcb\xf3K\x83\x8fS@\x80R\x81\xe9z[S@\xf1\xf2\x86\xb90\x86S@\x88\x08\x10E\xc7?T@\xc2\xf2Q\xc6\xbd\x82S@\x8b^Z|4\xfeS@B\x16\x94\xadb\xa3S@\xff\xff\xc6\x80\xf4\x11T@\xa0\xec\x89\xec\xbdfS@\xff\x05e\x08\xfe\x02T@\'\x0e(>>\xc3S@\xdf\x13\xce\xbc\x94~S@~\xdf\x96?\xc0\xaeS@\xba\xcf\x8a\xd3\xd3\xf8S@\x94Hp\x9d\x81\xa3S@\xeen\x85\x1f\t\xadS@!\x16yl&\x11T@\x17\x08=oY\xcbS@\xa2\xb7\xb4\xf8@\x10T@\xfb\x0b\x92\x8bI\xb2S@\x8cS\xfc\xac\xfa\xc7S@\x88S\x90\x1e\xd3\xf9S@S\x93\x8d\xd7.\xa2S@\xa96\x8b\xd0\xbc\xa1S@I\xa1%I\x1dyS@I\x894\xe8J*T@t\xe7\xbauR\xaeS@\xabs<\x83\xf7:T@\\\x8f}\t\x8e~S@K\x1f\x16\xa6\xf1cS@^\xa0|]\xec/T@v\x0bl.\x8d\xcdS@{\x86\x1e\xacW\xf5S@{\xd7]\x10\x98\xbdS@\xce\xdb\x8d\xe0C$T@\'\x08m1\x05\xc8S@\xc0<f\xaf\x19*T@P\xa8\x96A\xf3\xd9S@\xbf\xb4i\xaa\xd3|S@N\xdc\x16\x17\x87\xa3S@\x92\xba{\xe3,\xedS@\xd5\xdd\xeb0\x0f1T@#\xb2n\x08\xd0\xc7S@\xfal#\xce8\xdfS@\xc3\xd3\x1b\x02M\x90S@,z\xba1^\x7fS@\xc7\t\x95\x91\xc5\x90S@g[\xaah\x99zS@F|\x96e\xc1$T@\xdb\x9f\xb2\xe1q"T@[\x19\x98\xe6\xd9\xf3S@B\x10$cM$T@t\xfb#\x8b\r\x91S@N\x9c\xceg\xc8\xdfS@;\x93\xf5J\xc9\x80S@Cf6\xd4D\xabS@}\t"H\xf4\x86S@\x96\xf3\xd5HB\x03T@L\xde\x10e="T@\xe9Z\x9d*\xfd"T@\xca\x0e5\xbb\xe3\xeeS@\xaa\x1d\xa1\x83\xa7\xe5S@\xa6\xa9\xf3\x94\xbb\xb1S@gA\xab\xc3\x9e\xdaS@\x0c\x8d\xe7}(\xb0S@\xb0q>\xa3}\xf0S@4\xeb\rs\xcd\xe4S@\x1d3C\xe9\'\x81S@\x1e\xf6j\xe5NzS@\xd0\x00\x91\x97\xa0\x7fS@\xd3i\xd7)\xa6_S@&dx\xdb\x86\xdbS@\xe1\xc1\xe1|\x00\x91S@|\x04\x0b\x91(\xe4S@\x84\xe55\r\xab\x9bS@\xe3N\xd0\x85\x19uS@\xa7\xa5\xea\x04\x0e\xb0S@\xff\xfb:\x08\xa0\x12T@\xaaC\xaa\x12\xb9\x81S@\x80c\xe6V\x88\xc3S@+\xa0<Q\x8d\x02T@)\xabN\x97o\x01T@k\x8c\x85\x82\xa1\xf9S@h*{\x88\xb8\x08T@k\xc6A\\\xdf\x11T@\xd4C\x94\xbdX\xdcS@\xf0\x8bB\xf9G\x12T@\x95\x94\x04\x8d\x0b\xdcS@Y\x0b \xd0\x89\xb0S@F\x92"\x1e\trS@6\x0emb\xeb\xabS@\ns\xd1\xd1\x85\xa6S@\x95\x7f\xb4D\x9a\xd5S@\xe7\xb8m\x88\xf6pS@\xec\xacc7\x8b\xe3S@\xdd\xbe\xc5\xb5G\xf0S@\xdb\x80\x14k\x81\xb8S@}\'\xf35\xbc\xc6S@K\xc6\xca\xc0\xd5\x95S@6\xe3\xf3.\xec\xc9S@\x11n\xa6T\xbd\xc3S@h\xa4\xca2%\xd9S@`H@zD\xc8S@)\xe0D*)\xd7S@\xe0N\xac\x10\xbe\x02T@>I\x88\xc3\xc4\xb4S@\xc6\xe6\x94\x93\x1e\xd8S@\xba\t\xbd\x1ec\xe8S@TB\x00L\xc6\x84S@\xa2\xf6d\xa5\x9d(T@\xf9m \xcfL\x7fS@t\x102\xbe\x97\x94S@"\xd0oXA\xdeS@\xed\x02)%\xdb\xfaS@F%\x0e"h\xfbS@\xcaSs\xd9\x05\xf0S@\xa7R$\x88F\x81S@f\x95\xce\x8fd\xb0S@\xf0\xf7\xc1\xb2c\x9bS@\xcdl\x89L\x06\xbbS@\xa1}|\xfc\x9a\xdbS@\xf1\xcbfK\xa2\xcaS@o\xe5YEx\xf7S@.\xb7x\xc3\x10\x19T@\xd2Z\xb3`\x86\xd9S@W8\xae\xa0\xdd\xc6S@d\xb3\x1f\x08*\xefS@\x9b\x8a\x8bWG\xafS@\xca\xb6~p\x1e\xd9S@\xfd\xed\xf0L\xb6\xd5S@WW\xae\xb9\x80\xb8S@\xe4\xd0P\x01\xfc\xf6S@.\x80"Qp\xd5S@O\xfa\xc3RP\x16T@\xb0\x98\xc5\xd2\xd5\xf7S@<\xcb\xc0\xbc\x87\xcbS@;\xb7a]\xad\xd9S@\xa9\xda\x99\xc5x T@\xd9\xf6\xde6k\xc6S@\xbb\xe4\xd9.\x1d\x88S@\xe5\xd4&\xadg\xd8S@po\x8f\xed\r\xd9S@\x03e\x13U\x94[S@\xa2s\xa4\x15\xc7\xefS@\x7f\xe9N\xef\x1b\xb0S@Q\xe4%\x9f\x14\xe2S@\xa3\xca\x90\x87XeS@!\xaf\x12d1\xcdS@\xc1pt#\xa9\xedS@\xc2:\x89\xad\x14\xe9S@\xb0\x84\xf3$@\xffS@\xcb\x85co\xc4wS@~T\xbc\xed\'\xf1S@DP+\xa9|\xe9S@\xe3f\x8db\x14\xefS@|\xf5\xc7S\xf1\xb7S@+EB\xb6\x99\x80S@\xe6\xbd\xf6\x89\xeffS@RG\x9e\xe3n\xe8S@[\xf2\xc3\xd8\xaf\xb5S@\x8d\xc2q6O\xdeS@jp\xb5\xe6\x06\xd9S@\xf9n>\xd5@\xb7S@U\x90jB\xdb\xe3S@\xa3\x8f\xb7\tC\xd8S@\x9b\xc9\xd3\x00}\xceS@\xa2\'\xaaoJaS@\x13^@\x1c\xfcfS@q/\x85\xd5I\xf1S@\x8f/o&\xa4\xd4S@\xaf\x10\xc2\xa3f\xa3S@\x1d\x92\x8f`\x8c\x90S@r\x94al\xb4\xaaS@\x85\xb8b\x91C\xc8S@\xf4M:K\xad\x81S@\x97L>\x7fG\xc8S@\x89\xdfO\xc3\x9c>T@P>\x03\xba\x8d\x98S@_~H\xd5\n\xe6S@5\xe5\xff\x1b\x90\x9bS@\xae\xed\x82,\x13\xedS@\xf1\xfc<U~2T@\xf2\x1cx\x7f\x1d\xabS@\x04\x81\xdc\xd2\x0e\xdaS@\x81\xa8x\xf2!\xbbS@\x90\x18\xa2\xde\x07\xcfS@\xec\xd9\x81\x17\xf6\xa0S@;\xf3\xc3:m\xc2S@lT/D\xe5\xacS@\x13\x949\xef\x94\xd9S@X\xa4i7\xf0\x90S@\x7f\xd4\xbb\x83u\xf5S@\xaeWc\x146\xc6S@\x90\xee>\x1f\x19\x18T@\xd7\xd3\x11Z1\x00T@\x8b\r\xbd\x1a6\x9aS@\xf4\x8e# \xf8\xecS@Ql=\xf4\riS@Y\xb4\xaa\x85\n~S@B\xe0\x85\x189\xb9S@E\x01\x82&\x08\xb5S@\x97\x8a\x97C%\x1cT@)\x07\xed\x1e\xc6\xeeS@\x85L\xectg\x86S@\xa5\xad\x8a\x9a\xd9\xe2S@\xcb\xa7w><\xafS@6H \x05\xac\x80S@ \xa9\x7f\xbd\x08\xa5S@C\xfa\xd4\x0e\xee\xf2S@\xf3Fy\xf7\x9c\xbdS@\x13\xc7b\x86)\xa5S@\x86\xaaj8\xbfnS@\x0c\xb5e\xdf\x91oS@\xdf\x1cNU\xfa\xf3S@\xb4\xd2"9xjS@(E\x9cg\x99~S@F(, \xd8\x7fS@\x99\xfa\xae\xd9\x02\x80S@I\x91&B!\x7fS@\xad\xef\xf6\x92\x94xS@9x\\\x93\x17}S@!\x97\x88ya\x80S@xv\xfb0\x87}S@"\x8c\x16\xe1\xdd|S@}0&\xa5\xcb~S@a\xe1\xd5)h\x7fS@\xa8V\xc5\x86H}S@\xb2\xbc\xaf\x95\xcc\xa6S@\xb8\xcf\xff\x19\xb3\x00T@\r\x86\xcfnF\x02T@\xaa\xf0\xb0qv\x01T@\xecd\xc5\xc5v~S@x\x80\x9eS~\x7fS@\xe1\x1f\x07&\x18\x03T@:\xff\xfe\xd4\x9a|S@\xf9\x85\xcd1\xf8\x93S@\x85r\xa1\x87\xc3}S@\xe0\xa7\xfcKf\x7fS@_)\x06,\xc9}S@\xad\x03\xa1\xce\xac\xa6S@K\x9d\xd2\x03\xa11T@g\x87/\\\x03\x01T@\xdf\xf4\xabt\xdb\x95S@\x00\x89\xe6pxfS@\x95}]\x0e\xc3\xa6S@\x98\xba!i>\x7fS@\xdc\x86\xb44\xfe\xa6S@FIil\x98\x01T@\xd7 \xe2\x87:tS@j\xf9x\xf0\x92\xffS@N\xc0\xa3\xe1\xd3\xf8S@\xc8\r\x12G\x94\x93S@\xb4\x08\xd6Mk\x02T@I\xfd\xf8A\xb6\x02T@\xa4\xc2E\xc3\x94\x02T@\xc5[\xab\xaeeyS@\xe7\xcbm\xb0\xcf\xceS@\x87\x90/U\xb5}S@B\xc1\xba33\xfbS@a\x93\xf6\xee\xe5\x7fS@\x80\xc6]I\xffzS@\xd9\x0f\xdac\xd8\xf9S@\xa9p\x9a\x8c\xfb\xf9S@\x83\xd1\xb1E\xf9\x9cS@i[h\xc6\x95~S@\xf6\xbcH\t\xf6\xf9S@\x13{Q)\xfepS@\x13\xc0v\xd3A\xa8S@\xd4@M\x95\x1fyS@\xf4:\x16\xfb\x86\xf8S@\x82\x9f}}\xff}S@\\\xb7\xc5\x01\xca\x7fS@\xd5\xbf\x15\xb0g\xc9S@\xbdiK,\xce\x01T@M\xef\xdfHK\xf8S@\x95\x8djV\x83\x81S@\xfbm\x83z\xd5\xf7S@\x9b\xea$\xcb\xb7\xa5S@\xd7\x97\x9a\x00\xf4rS@r\xf3\x00\xdfl\x93S@\x98C\xad\x13\x9c~S@?\xbe\xca v\xf6S@\xc9w$\x8b\x19\x81S@z\xfc<\xa1>\xf6S@r8\xf9,\x8e\xf6S@*<L\xf8\x9c\xf6S@\x0f\xc2\x140\xfb\x80S@\xb5\x00T\xae\xd1\x80S@\xa2!B\x1f*|S@\xb9\'\xfa?\xa5\xf5S@\xab\xc7\xcd\x1b\x0c\x81S@&o\x96\xb9C|S@#h`|\xd5|S@*2\xd5\xb5\xcd\x9cS@\xechD\xe1a?T@\xdf \x92\x07"~S@\xcb5S\xc5\xf5\xf0S@Vu\x92wy\x99S@:\x82\x9d \xc6\xf1S@\xb1\xe1\xfaU\xb6\xf5S@\xcfgBDI}S@\x98b\x94\x1a\x15\xf1S@w=b\x04\x97}S@t\x8c\xbf@\x02|S@\x12\xbd\xd9\xf5\xe6\xa9S@\xfbl\xd3\xaf\x8c\xf2S@\x06\xa4K\xc0q\xf5S@E\xcf\x0b\xfb\xb2\x81S@a\x7fH\x9cQ\xf5S@\xbb_]\x16\xba\x95S@\xc7\x99\xee\xc4\xd2\x81S@\xca\xf3\x91\xe4t\xf0S@i\x16kA\x12rS@\x88\xee\xe8\x13O|S@|\r\xd5\x88\x1c\xf1S@\xb5\x9a7%\x08\xf1S@\xfc1.\xeb\xdb\x96S@\x06"Hu\xac{S@\xfe0\x05\xa3\x14|S@\xd8_\xd4~\x9dpS@\t\xb7\xa9/\xc8.T@\xf6tq]7\xeeS@\xee+uiI\xf0S@H\xf1\xa5\xfb4\xf0S@\r\xb7\xd9\x04\xd0tS@f\x17\x13\xb3\x83\x81S@\x17\x14\xb6a!\x7fS@ \x1eY7y\xefS@\x9c\x8c\xd5\x9a\xe6\xedS@\xf5\x8b\xad\xc2\'\xefS@Nw\xa5\xe7\xae\xaaS@\xa7\xc9\xc9\xb2P\x84S@j\x93\xc4\xfd\xda\xecS@\xc1\x04o/?\xedS@\x9d:\xd5\xfb\r\x11T@o\xb7\xd1\xc7Q\x84S@\xba\x92\xd8\xc7\xe4\xaaS@\xf5\xcb\xb6\xd4\xa4/T@\x19D&\xba\x07\xeeS@\x10\x1f\xe3*\xb9\x82S@\xd7\xe0(\xce\'\x82S@\x02\xa9\xf1\xfc\xb3/T@k\xbe\xa4\x113\xeeS@\x03e\xf5\xac\xc6\xebS@N9\xb3\xf2p\xecS@\x8dCiz\xd8\xe9S@\xa7\xb7\x91\xfa\xec\xebS@\xc6\xb1\x03w\xc3{S@/\xa9%>V\x97S@2\xe8\xa0VP\xebS@\x94\xff\xd0\xfe\xc7{S@4Q\xc4,\xc5\xe9S@\x82\x94\xe0s\xc5\x84S@\xd5_\x8d\xa4C\x82S@\x08\x0c1R\xb2\x84S@\xa0>\x18\xb0\xd0\x82S@r\xb2\xean\x05|S@\x12\xf1\x91} qS@\x0c\xdeP\xd7\xe3\xe9S@\t\x16rK\xa3\xe9S@\xa7\xd4\xe0F\x8c[S@\x0f\xf7\x9f\xbf\x82~S@,\x96\x16\xdd!\x83S@\xe7\x1b\x03\x0b\x06qS@\x8d!\x01\x08\xd1\xe8S@"}\x10\x11\xd7\x84S@\x03/\xb2\xcev{S@\xb0\x99\xbax\xba\xe7S@\xa3U1J\\*T@RV\x90\x90\xde}S@\xdd\x84\xf3\x03\xdc\x84S@\xf8z1\x83#\x84S@\xcd_.\xa9%\x83S@\xd9\x96\xd9*0\x84S@\x9f\x12\xcbWV\x83S@\xc4mv\x857|S@\xac\x8eE9V|S@\xeb\xc0\x98\x06\xbf\x83S@\x1c\xec/(\x10\xe7S@^\x1e\xc8<\xe9\x85S@\xec4\xbd\xc6\xe9\xe8S@\xab\xb8\x89B\xbd\xe9S@?\n\x00\x1aY\xe8S@"V\xdd\x8f\xa9\xacS@\x04\xe8\xda\xbe&\x85S@\xfd\xfb2\xbe\xb4\xacS@b4F\x08t}S@^\xda*J\xdb\x85S@\xe2\xd4]\x83\xd0\xe4S@\xd6\xf7\xf2\x14\x12\x84S@4\'\xf9a\xb4uS@\xaf\x952k \x86S@\x13\x8c\x1d\xc5\xf5\xacS@L\x01\xe0\xb3\x93\xd7S@\x14M\x7f\x90g}S@\xf3$v\x9a\xf3\x85S@\xd0\x81\x1dO,\xdfS@\x15\xcd"N\xb5zS@\xbc{/\nG\x86S@c\xe9\xcc\x81\xf5\x85S@\xaf\xa8\x06~\x95zS@3\x1f\xef\x13\x83{S@*\x9bd\xc0x\xd9S@\x9c5\x18\xb2a\x9eS@b\x9b\x9eP\xbezS@\x9f\xcb\x80\x1ccpS@\xb4kl\x87\xa3\x86S@\x93\xd2\x06L\xf1zS@\xe8<\xb9;\xcf\xd8S@*\xe1\x12\x8f\xce\xd8S@\x94\xc9\xf0\x12\xf0\x84S@\xc4\xef\xba\x12V\xd7S@8\x0fC\xe9\x1e{S@\xfc\xb6;j\xfezS@\xf3\x190\x84oZS@=\xa5\xa5i\xc7\xd5S@\n\x97Ku>zS@\xc3 \xb7H\x97{S@71\\\x1d\xa9\xd8S@\xeb\xa2\xde\xb9\x95\x82S@\xfc\xf0K-\x0c{S@\x84\x02\x13p\xad\x9eS@\xa4;\xf7$-\xdaS@\x7fo\x93\xca\x16\xd9S@^H\xf7\x18=zS@\x04\x84nn\x88|S@)\xd2\xfc\xef<\x96S@\x98=T\xa3\x0e\xafS@\xe4b\xddp\xc9\xdfS@\xd0uK\xeb\x87\xdfS@W}<H\xdboS@\xa8\x9bIQ>*T@\xb4\xe9\x9a\xc2\x18pS@\xf7\xd4\x9bcC\xfeS@U)\x92&\x80wS@\xc3\x15)AdzS@\xd4\x06\xc5\x1bm\xdeS@\x96\xd3\xbai>|S@O\xe6u9\xbe\xd6S@\x08!\x89<\xe5\xddS@\x9f\xe3\xa6\xc4\x9a\xafS@\x8d\xe6\xe7\x98\n\x12T@\xc7\x1b\x9b\xf5)zS@9\xce\x8b\xe5\x1c\xd7S@Hk\xaf\x92>\xd6S@\xe0iA%\xb0\x86S@h\xbf\xd6\x81yxS@\x8e\xc5>\xa2\xcb\x18T@\x95\x9c\\\xd01\xafS@w\xf4Q\xeea\xafS@\xf3\x91\xe2\xac\xdb\x86S@c\xe9\x9fv\xdc\xd9S@}\x89\xa6\x8a\xf2\x87S@!\xd4\xd8W\xa1\x87S@\x9c\xf8y\xb0\x0cpS@\xd5\xc2Yp\xa2\xafS@\xf9\x0b2\x81jzS@\x0e\xa8\x07)\x01|S@&\x18m\x19\x18\x87S@\xf1\xaa\\v\ndS@\x9fa\x9e\xe8szS@\xedAxr\xa3\xafS@f\xe2t\xb3\xc7\xa5S@u\xadCd\x82zS@7l\xda\xae\xe5\xd7S@\x04\x18\xed=\xf4\'T@a\xdef\x0f\xab\xd7S@\xcf5\x18|\xde\xafS@B\xf1"4\xc4\xd7S@y\\Lz\xafzS@\xff\x90A\x06\x0f\xb0S@\xaeu~\xa5v\x85S@,}\x0e\xe0$\xb0S@\x1br\x9c\xc5\x94\'T@%\x067\xde\xbdxS@ ^\xde\x93\xe9zS@\xdf\x9f\x0c\xc5L\x1cT@\x92\n\xa3\x90\xd6zS@\xd2\xcc\t\xac\xf2zS@n\xee\xea\xe1a{S@\xed\x1b\xb7\xb7\x9c\x98S@"\x9fJ\x15\x10\xb0S@\xa9\xc0d\xdb\xaa\x89S@\x99\xb1\xc1\xab\x95\xe9S@\xb1u\xfa\x9fK\x1bT@\\\'SA\x96\xb0S@\xbf\x7fxw\xe0uS@\x808;\xa6\xc6\xb0S@\x9f\x8b\xa7gh\x88S@\xcf\xb6\x8f2\x94zS@\x08R\xb2\xb2\xd0\x9fS@\x1c\x1f\x96\xea\x8b\xb0S@\x00\x8b\xb9(i\xcbS@\x049\x8a\xd3\xaerS@\x14\xf4\xbd\x8e\x0c\'T@\x9d\xda(\x11\xe2\xb0S@\x19\r\x0b\xfcJzS@\t>\xbb\xdaj\xd4S@\x02\x1a\x1c\xefl\x0cT@\xe5\x83\xfe\x03\xd2\xb0S@e\x19\xb9\x89\xf1\x11T@X\xafS\xda\xa7oS@1\xdb\xf2*\xe5oS@\xda\x9aW$\x88\xb1S@\xcaq\xd2\x9b\x9f\x97S@w\xc5\xa0qd\xd2S@\x11ss\xf5\xffuS@\x8fY\x89\xceD\x0cT@b\x0b\xb5#\x87\x91S@EE\xeeJ\x16\xdbS@\x96\xa7Z\xcf\xfd&T@\x10\xcfG\x9e3zS@T\xf4\xc0q\xa8\x85S@\x9d\x83\x06\xba\xee\xb1S@\xf4v V\xb7&T@+L"\xe4K\xa0S@pl\x03\xee\xa6\x1fT@\xce\xe8G\x7fb\xc7S@\xfa\x13`\x14\xa3\x8aS@q\xfc\xd9\x89\x90\x88S@\'\x06A\xe6\xc9\xb1S@A\xd8\xbc`~\x9aS@\x97"\xd1.\x0e\x0bT@;\x19x\x19/\xe6S@:]*\xb0QyS@V\xbc\x0b\xb8\x0e\xc5S@:g\xe0lQsS@\xac">\x98\xfb T@7\x06\x048\x1d!T@\x8ai\xd7g\xf2\x8aS@\x17\xb2^\x81\x12yS@\x99\xd72v&\xa1S@\xb6h\xe8f\xb3oS@|\x8f\xea&/"T@\xeaG\x1dc\x06&T@(. \x0e\xca\x88S@gTrsO!T@o\xd4\xfc\x1d=yS@:\x90\x94\x17\xe9\xb3S@\x8b\x14R\xdd\xdd\xcaS@\xcf\xc7\x03\xd7\xee\xcaS@dD\xd3\x8e\\\xcaS@\xc7\xf6\xf6\x84K!T@*\xc3\xf2\xbe8"T@#D{xm!T@\xb9\xec?LF@T@\xc3\xbd,i\xd9"T@P\xa7(\x0c\x01#T@o\xda(\x98|#T@\x03G\xf5\x8dK\x97S@K\xf1v\n[\x97S@\xd6Yr\xab\x93xS@Oi\x8c\xcd\xac\xc5S@L\xabb\t\x04\xbdS@\xdf)9G\x97\x89S@d"\xcd\xe8\xac\xa1S@O\xd8s$^\xa1S@O\xbe\xa4\x18l\xc6S@~g\xf0\xee\x1b\xc6S@\xf5\x0faP5\xa2S@\xc4\xea\xe3a\x83\xa1S@Jc\x0ePCxS@\xf6\xa5\xae>&\xa2S@\x07y\x03jQ\xb8S@\x07[\xf4&\xca\x8bS@\x04SO\xa5\x98\xb5S@;\xe0$_\xd3wS@6J\xb8\x90zwS@=Z0\xee\x89wS@%\xb1>i\xcc\x90S@~\xa4\x9d\xa5\xb5\xb7S@N\xb0\xe0\x05\x0c\x88S@\xb4\xa1\x87\x1d+\xc1S@\xd2}\xbf&\xc8\xc1S@\xbe\x0fr\xe9\x83wS@9d\xd4\x1c\x0b\xc1S@`\xa5\x01\x1b}\xa2S@q\xe3*+\xd9\xb2S@\xbbb\xe6\x92\xd8\xb2S@\x9c\xb2#a\xb5\xb2S@\x8c(\xf0q\xe4$T@b\x1b\x8f\xe5\x9f\xc0S@\xa6\x19\xdf\x97\x7f\xc0S@\xd9jE\x81T\xc0S@\xe7\xe1\x13\x8a\xf3\xbfS@yu\x1e\xe3\xf4\xbcS@\xa4\x81/\xde\xb2\xbfS@\xd7\xfb\xe8l\x0b\xb1S@\xac\xc9\xd2\xce\x87\x97S@b%\xdcNy\x0bT@\xc3 \xa8\xf9\xb2\xa2S@\x94\xb6\x9f\x1a\x17\x8bS@1w\xf6\xc2-\xb4S@U\x035\xc0T\xbeS@\xabn\xd3\xf2\xdd\xb3S@dB\xa3\xff\xd9\xb3S@\x838\xcfV.vS@\x8c\x87\xb4\x0b=vS@{\x84\xf3\x80;\xafS@\x97\xc3\x8c$\x81%T@6\xddw\xcbL\xbdS@\xaa\xb3w\x9a\x92\xbdS@2X\x0c\t\xa8\xbdS@\xf1\x16\xc6t\xeb\xaeS@XG\x8d!\xc9\x9cS@\xf4\x11\xdc\xde&\xbdS@\xb5d\x14^\xbb\xbcS@\x84\xa7r\x01\xf1\xbcS@\x00\x03\xcd\xf5L\xb7S@e\xe7\xd8C\x90\xbcS@\xb0\x95\xc4G]\xb1S@r\x81\xebs\xeb\xbcS@\xec\xbf\xe2r\xa7$T@\xaa\x14\x88\x01\xfd\xb1S@\xbc\xfa\x89\xcfi\xbcS@\x1dXM\xa9}\xa1S@3\x88\x01\x80\xe1uS@\x1b\r\xbf\xe4\xf1\xb6S@\xeaN\x9b\xda\x86$T@\xda\xc1\xee\x19K\xf1S@\x1ec\xe8\x84\xaduS@\xc3\xd8\xe1hN\x97S@oT.\xea\xc6\xf7S@\xb1\xf4\xe1\xd0\xf2uS@\xa8$\xe4\xf5gnS@?\xb2ARM\xabS@\x04R\r\xdb8\x19T@\xea\xaf\x99b\xb6\xb8S@\xb1\x9d\xae?\xa7\xb2S@\xee%\x00i%\'T@\xea\xd5%\x8e\xbcAT@\xb1\x89K\x18{\xb8S@\xda\xf8y\xb3Z\xb8S@j\xda+(p\xb8S@\xc64A\xe3\xe0\x03T@\x08w\x9e*\xaf\xaaS@.\x189\xdf\x12\xa5S@\x88y1d5\xabS@S\xf3y\x92\x97\xadS@e\x8c\xf4\xb5/\xd7S@=i\xac#\xd4\xb3S@!b\xd5\x99\x7f\x96S@?\xc3\x9d\xdd\x0b\xbaS@\xfc\x80F\xe08\xabS@zD\x1e\x86F\xedS@jQ\xe4e\xd7\xe1S@\xf5~z$\xd8\xdbS@\x85D^\r\xab\xc4S@3\xa8dq\xa3\xb9S@\xa5\x84\xa2\x9d\x1b\xf9S@D\x8au\x0eZ\xfeS@\\\xd3\xc3\xec=\x03T@\xdb\x03G\x8c\x12\xadS@\xcc8\xcd\xf5\x0c\x04T@\x8ff}\\\xf4\xf8S@x27\x94D\xddS@\x0b\'\xd7\xecm\xfeS@(\xbb\x10\x92\xb6\xa6S@\x7f\x9e\xd5#\xfdqS@\xeb\xd1<\x11\xf6\xfdS@\x1e~\x0e\x0b\xc4\x80S@=\t\xc9\xd8)\xf9S@\xe6\xe4{\x8an&T@\x9f\xccGT<\x01T@\xad8\xf2\xe9<\x13T@*\x9f}\xf4\xd40T@\xcf\xb2cM:\xffS@5h\x90\xfeS\x9dS@\xb9\x9d\xaa"E\xafS@\xe3|\'\xae\xeb\x00T@\xd2X\x8d\xcd\xc9\xb8S@O\xf9\xcb\xd7C4T@\xe7\xc7\xddn\xa6\x83S@\xc4N\xb4\x82\xd7\xf2S@=\xe1*\xe6Y\x13T@6GF\xa7C\xacS@\xcaU#\x83\xc6\xb2S@\n\xdc\xd8\x15\xa4\xffS@\tn\x81\xb0\x9f\xfeS@\xb2\xfd\xeb:{\x08T@\x80~N\xd4\xb7\xaeS@tQ\xabY\x9a\xfcS@\x83\xff\x9a\rA\xfcS@\xa1\x07\t\\\x88\xfbS@E\xc0\xbb?q~S@\xf5\x9dNu\xe7\xaeS@\x15R5\x93\xa8\xefS@w\x1f\x8e#\t\xbeS@vV3\xd6\x1e\xdbS@\xee\x08\x90Zz\xfcS@\t\x8f\xe94,tS@\x00\xaa\x93\x83VdS@\xca\xe1\x16H(xS@\x87\xca\x8b\x8cj\xfbS@\xc9"rRP\xafS@A\xb1\x7f\xbc\xe8\xfaS@\xbf>\x03\x8bl\x01T@r\xbfn\xd0\x01\xb4S@x\xc3\xa6\x82\x1f\xb0S@\xd0U\xdcf\x11~S@lV_\xa40\x9bS@\x9b\xf7\xa9\xc7\x9a\xbeS@\xa3\xb6\xcd\xe5goS@(\xaa\xdc\xdc0\xa6S@f\xa6\x0e\xa1\x81\xb0S@\xe0\x15\xa1X\xa6pS@\xf2A^\xdd\xc5\xbeS@\xca\xa6$ \r\xefS@\x9e\x83\x025\x03\xfaS@\xd88\xbb\x98|\xa8S@!=\xcb|\x7f\xbeS@\xd4z\x16*\xe7\xb0S@\x8e\x9dDJBrS@\xa7\\\xbb\xbaJ,T@\xa4\x05\xc16\x18\x1eT@dm\x93\x16M\xd7S@>b\xefw\xae\xf7S@\x1c8S\xbaf\x17T@\xc6\xe8\xea\x99p\x13T@\xac%\xbc0n\x80S@\xba\x8a\xf8|m\xf5S@`@\x80N?\xf6S@m\x18\xd6\xea\t\xf6S@\xc9\xae\xb4\x91i6T@6|w\xff3\x11T@\x88<\xb7\x92\xdf\xb1S@?\xeaU\xb1z\xb6S@\x91\x81\xe5\xb08%T@4t\xfb\x05\xdaxS@^*4L4\xedS@S\x8d\x14\xe4\xcc\xf1S@t\xcc\xaf\xc7\x1b\xf1S@\x80\x15z\xf1j\tT@\xcf\x95\x15\xfa\xf8\xb4S@+\xb9\xc08\x96\xf5S@\xea\x1a\x986+\xf3S@d\xf2\xd6\x84\x7f\xfaS@\x07\xe4\xe7\x82&\x88S@\xe8\xa1c\x1b\xdb\xb2S@G\x87\xcc\xc1\xe1\xb2S@\xc0\xa7\x84\x15\x9b\xf1S@\xe0\x85\xbb\xa4f\xf1S@\x87\x0e\x93EA\xc0S@\xea\xf1\xdb2\x06\x98S@g"\xe7\x95\x95\xedS@\xc7\x1e2\x97\xae\xefS@\x9b\xb3\xcbD\x97\xc1S@\x06\xd8[\xa3f\xf3S@\xc6\xf0\xfd\xc7\xfb\x02T@\xff;N\xb5i@T@Ki\x1b\xf6\x15}S@\x93z\xda\x1d\xab\xecS@-P\xba\xc6o\xe8S@)\xe4\xe5Z]\xecS@\xc4\xff)\xee;\x8cS@`5\xf8+=\xefS@o\xed\xe5\xcb\xe8\xedS@\x06\xc8\x88\x1c\xb7\xe5S@\xc4\x92F=a\xf5S@\xea\x86\xc8\x8c\xe3\xe5S@\x80\x82\xc9\xe7\x97\xebS@H\xee\xd9`\x91\xedS@\xbb\xe3\'\xf0\xe0|S@\xb7\x97\x90\xfa\xc0\x93S@\r6\\\xd4\xd1\xecS@.\x95\xa9a$\xeeS@{\x1d\x07\x05\x05\x91S@\xdd\x8b1\x14\x8e\xffS@-}A\x07\xa1\x99S@\x00\xe3\x0c\x8b\x9f\xebS@d\xda\xbb\xc5\xdf\xeaS@\xf3\xc5\x07\xbf\xea\xb9S@\x92\xd7\x9d\xe1\x13\xebS@\x05Ab\xd0?\xc3S@\xb7\xa5\x90\xafr\xefS@\x91F\xbbB.\xeaS@?\x12J#\x04\xefS@\xebV<\xcd\xf8\xeaS@J6\xaf\x12u\xe9S@y|Bm\x9d\xe9S@\xf34\xec\xe5\x17uS@\xaf\xe9\xa8T\xa1(T@8\x8ec\x85\x8a\xe7S@\x99\xe6\x98\xfe3\xdfS@\xc2\xff\x12\x08\x96\xe5S@\x0b\xcf\x9b^:sS@\x9e@A8s\xc0S@\x84d\xae\xbbU8T@N\x12\xc2\xf4q\xf7S@\x07\xda\x13\x91\xa8\xe6S@M\xfc^\x99c\x8bS@\x1bJ\xa0\xfa\x82[S@\x15\xa4:\xaas\x13T@j\x0e\xb1\xcf\xf6\xe1S@\xda\xee\x0b\x98\xd9\xd8S@\x95\x03R\xcdPjS@wOe\x12\x8f\xe1S@F\x10\xb7K\xf1\xb8S@<\x03\xa3"\xb8\x85S@&\xf9]\xed\xe3\xe4S@R\xf6\x1c|\x00\xe5S@\x1dWWV\x98\x0eT@\x94n\x8dy;\xe4S@\x91\xac\xb4\xfc|\xa8S@\xf1\x8f]\xf52\xe6S@\xe0\xce5\xb0S\xe7S@\xba\x03j\xf8\x97\xd1S@?\x9d\xa6\xfeF)T@4\x0f2\xc1\xb0\xe4S@l7\x83\x9a\xc1tS@\x16\x1b$\x9e\xa2\xd5S@\xa0\xbe\xea\xddk\x01T@f\xc1\xd8\x14\x03\xa3S@H\xe88v\x87\xadS@\xd4\x9c\xa5U\xbd\xadS@\xe2i\x16\x14\x06\xd8S@\xabY}\xb4P\x90S@\xfd\xb5\xe4S\xd0\x97S@a\xf8\x18d\xa7\xd7S@\xb3\x86 \xdb\xb9pS@\xc7\x88\xb2\xd0(\xd8S@\xb3\x98\xfe\x85\xb1\x85S@\x04m\xe5\xf4\xa4\xdbS@\xe0\xf8# >\x9dS@\xd0\xe4dd\x9b\xdaS@\x8f\xb2\xddp\xad\xdaS@\xf7\xcdy\xaa\x91\xeeS@\xe4\x9fW\xaf\xdb"T@N\x8e\xf1\xdf\x87(T@\xd1\xfd\xfd\xc9\xf6\x86S@\xe0H\xab\x16\xb8\x81S@\xff\x9c\x89\x9aC\xd9S@\x9dn\x9c\xe6\xe4vS@=t\xfc\x8bv\xd9S@N\x1f\x87\xbf\x1e\xd9S@\x1e\xa0:\xb9\x89\xd9S@\x85\x8d&\xd7\xfc\x9eS@R\xa6\xdd\x84\xf4\xe3S@\x7f\xfaw;@"T@^\xearC?\xd9S@ie\xe0\x9d\xa9\x17T@\xd4\x93\x14\xe1\x97\x17T@;_\n\xd5\x1csS@\x08/\xfb}\x1f`S@%]g\x86\x1e\xceS@\xf8\x8e\x9c\xc3swS@\xac[1\x99\xc4\xe6S@/h\xe8\xe5O\xd0S@"\xd0oXA\xdeS@\'\x85\xa7=\xf4\xb3S@\xee\xd9\x0c\x8b\x7f!T@M\x85\xfa/F\xdeS@\x87\x8c\xc9tx\xd6S@"\x1d\x9d\xa2N\xd7S@\xd2\xea\xb0I\x86\x85S@\x99\xcbSP\xe2!T@K\xd3\xd1)y"T@\xf2\x9e\xef\xa8s\xdaS@>\xdcM\x1a\x8e\xc9S@\xe6:~\x0e@"T@\x03\x90\x8f\xa6\xa4\xd9S@\x07\xf8)\xd8}\xd9S@\x07]Y\xc6\xf1\x86S@\xd9\xb6\xd7.\x1e\x88S@\xeb\xff\xde\xb7\xbd\xafS@QT\xa5\xe7C\xc3S@x\x1b\xf2v\xa0\xdaS@\x12\x02\x88\x1dl\xdaS@\x81\xc0\xae.}\xd1S@d\x03Z\xf7\xb5\x1aT@\x194FJW\xb4S@Ah{Y\xfa\xcfS@0\x82\xf3\xbeJ)T@\xff\xf9yZ\xd1\xbeS@\xff \xf4\x97\xed\x87S@\xa1vq`\x19{S@\xe2\x8b\x82\xfb7)T@\xcf9#@i\xcdS@\xf4\x9cY\x9b\xd8cS@g\x8e\xfb|8\x9dS@;\xa9\xbe\x0b\xd4\x1aT@\'\x85@\xfc>\xd0S@Ps\x7fG_\xd6S@g\xectY\xba\xcbS@[\x89\xae\xf5\x12\x91S@\xfb8\'`&\xcbS@\xabc\x9e\'S\x1fT@r50L\xdd\x88S@\x9a$\xf0\xb6\x88\x8bS@\xbc\xf6\xf5\xb7\xee\x19T@\x8c\xf3.\x81\xbepS@\xed\xe0\xcf\x18\xd8\xc5S@id\xc1o\x02\xacS@1\xb6%\x0f&\xb3S@;\x87\xd0m\x9b%T@\xa9=\x05\xed\x01\xc6S@\xa3mn\x9a~\xc7S@\xf2\xc1\xd5n\xb8\x11T@\xb2\x08\xe2\xa9\x81\x8bS@(?\xa8\x8f7\xcdS@DCixw\x8aS@[\x02*\xc9D\xb2S@\xd1\xce\xb7|3kS@U#\xd5\x92\xbc\xf6S@\xa0\xf9:\xb3ycS@\xa6\x0bj\xa1\x8f\xf3S@\xd3\xba\xf1\x95\xb1\x06T@\x0e\xa9~\xcb0`S@\x91@\xae\xaa\xf9\xc7S@\x99C}5\xfb]S@\x0fE\xa4\x87\xcb\xbcS@\x00D5\x81\x83\xeeS@/\x97\xe5\x13O\xe0S@\x8er\xcf\xf0\x1a\xd5S@\x19\xdd*[z\xb8S@\xd8\x1c\x04\tT\xf4S@\x19\x86\xd6\x18\x11lS@U\xbb\xdf\xde\xbanS@\xe3V\xc2\xc9\x98\xb6S@\xdc[\x1f\x8df\xe2S@@\x98\x0bYs\xaaS@Q\x1emx:\x01T@W\xe3\x0e\xd5\xed\xe8S@\xaa;W(\xd8\xd8S@,\xd8\xb2\xb5\x04\x12T@c8\x8d~\x9d!T@\x1a\xb6Wm"cS@Pz\x8c\xab\xe1\xfdS@^\xedp\x92FlS@\xe4hM\x86\x04\x1eT@\xfa\xfb\n%:\xe4S@a\x0c\xec\x88\xc2\xb9S@\xa3zz\x86\xf1\xfbS@\x89\xce\x16>\xf8\xb7S@\\"\xe1\x1b\xa5\xaaS@\xda\xcd\xa6\xacr\xf3S@\xe6,\xbf`\xff\xafS@\xbf\x8c8\x0eO\xceS@\xaaa\xa9M\xae\x8eS@Y\x01\x9ej\xf9/T@\x1e&\xd69\xaa\xcbS@*\x18~\xefu\xdcS@A\xab\n\xfc\x16\xe6S@8D#\xcf\xf6dS@8\x8c\x06@\xc5\x00T@\x96I\xf3[\xd2\xcfS@\xe5Z\x07]jIS@\x905)\x8a\xe7\xabS@\x91\xef+\xfe\xc2\x19T@\xfcJ\x04a\xcavS@o\x06\xe5\x8c\xee\xe2S@=J\x89Ac\xd7S@\x9f/I\xeeA\xd7S@\xe9\xb1\x87\xa1\xe7\xd9S@\x9dd\xed\xf0\xb0uS@\x1aIC\xc2\xc3\xb9S@\xec\x8c@\x06\xa3&T@\x06]\xed\x9b\x18\x0bT@\xba_X\xb7\xfa\xadS@\n\xd1\xdd!\xbc\xa3S@\x18\x92/\xfeE|S@o\xd1\xfc\x9d\xc4\xeaS@\x1b\xec\x92\xc1\t,T@P>\xc3\xde\xaa\xc6S@\xc2Y>(:\x83S@\xb0\xa6\xaak}pS@\xd8O\xd4bT\xc7S@\x11\xeb4\xeb\xaa?T@\x99C\xf8\xce\x86\xb8S@-\xe5\x7f\xcf\x89\xedS@\xd0\xfa=?u\xc7S@\x0f\xf6\x82\xc1\xfd\xcbS@\xdf\xa5\x1cH\xff\xdaS@\xcb\x15\xf5g\x05\xc9S@g\xd6\xa5\xd5\x13\x8bS@\x94\xf3\tT\xd1\xecS@\xdf&]0\x91\xecS@I\x1cr@\xc2\xd8S@g\x8b@Q\xec\x86S@Q\xe3?Y\x05\xc8S@\xf4h#y\xae\xd6S@f[BWC\xdfS@m7\x9e\x1d\x1a\xc7S@\xba\xc0\xe8(\x1d\x88S@,9D\xd4\x06\x87S@}\xd3\x91\xb4\x1c\xdeS@\xb4\xe3\xb7\x08;\x87S@/\x1doA\x8e\xedS@!o\xe7kX\x19T@\xdd\xfa\x1cz\xd9\xc6S@?@\x01\x19\xe7\x87S@\x19\x1f-\xb4\xf7\xf2S@\xcf`4\x1eYzS@\r\xea\x87\xecZ\xf1S@\x1b0\xf9\x80X\xd4S@3=X\xael\xf8S@q\x0f\x9c\x1f\x07\x8cS@\x90\xe6\x89\x1e\x9d\xedS@\xf3b\x07\x8d\x11\xa7S@\x85o\x16\xfc\n\x1eT@#\x06"+\xfa\xd4S@=\x99\xc8\xfbP^S@\x8f\x1f\xf5_\x00\xcaS@\xc3\x1a\xe0\xb2\x1a\xc5S@B\'\xf6\xe7\x19\xcfS@M1U\x96lpS@\xdb\x8d\xd1\x0c\xf2nS@\xeb\xde\xabV\x17gS@(]8\xa0\xb4\xe4S@\xd9\x9f\xba\xe7^\x8bS@\x92/c\xa3\x88kS@\xa2\xa8z\xf4N\xe5S@\xe0LS\xe63eS@\xe4\\\x8c\x16\xd0\x90S@\xe1\xddx\x7f6\'T@\xcb\x0f\xbe\x8b(uS@\xaa\xb2\x1e\xc7J\xa1S@:\x13\x9e0`\xefS@4\xde\n=\xbczS@\x9b\xf4\xe9^C\xc9S@\x0b\x10\x10\xc7\x01\xe4S@\x9d&\x8d\xb9;\x91S@\x8a\xc7\x1a\xbc\x10\x91S@?!\x9f\xb0\xb8oS@\x13\xd5\xd4\xba\xf1\xcdS@C\x8a\x16\x8eW\x82S@\xcdo\xd3\xfe7\x1dT@\x12e\x8cm\xe5\x1dT@q\xa9\xad\x92\xd0\xb1S@ONU:v\x91S@\xef\x9cg\n-\\S@\xfb\x8e\x9b\x9f\x9bcS@F\xd3\xf1\x9c\xaa$T@a\xb4\xd5\xe1NwS@\xfc34#\xd4\xb3S@\xe2\x1b\xb1\x18!\xb4S@r\xe9\xbd.\x87|S@>\xb37\xe1:zS@\x80\xe5-8(zS@\xeayU\x02\xdbUS@B\xf5\xf8\xf3\xfa\xb3S@\xd3\xbdo\xdd\xf3\xb3S@\x9f\xd6\xae\xa3\xe8\x86S@V\xb6\xf79\x0e{S@,\x13\xd6U\xa0\xb3S@\xca\xbd\x03KC\xf3S@\xae\xd9\xae\xe3\xe0oS@UYE\x92\xa3oS@\xaf*\x82%<{S@7<\x9cC^\x1bT@\xa4\xd6\xd5\x92\x9c{S@\xab\xcc\xeeiUzS@\x01\xd9\xf6\x82<zS@y\x89a4\xb5\xf5S@\xc8`t\xfeowS@N\xa1\xf6\x03T{S@~0\xbda\x17{S@\xe6\xac\xb5\xcb$zS@\x881\x19\x04\xedzS@\x99\xa2\xb56\x84zS@\x83gb\x16\x93\xf2S@HA1p\xcfuS@\xd4\x85\x03\x7f\x07qS@\x8b\x8b\xd2\xaf^\xf2S@N\x8d\x86\xa6\x11|S@9\x05\xc2\xdf\xbdzS@# \x1aLe\xf4S@\x1ahI\xd2\xc8\xb1S@e\xbe\x16:szS@ \xa3\xab\xee\x0b|S@\xe4j\xf0\xb6_fS@_$\x90\xd3*vS@\x14d\xe7]85T@\x9d1u\xb4\xe2{S@\xbd)0[$\xb5S@\x1f\x84\xbc\xbd5\xb2S@/\xbb\xd6\xa83|S@.\xae\xccL7tS@\xaf\xe1\xbdI\xe8\xb1S@\xaf\xe3\xf4v(|S@\xa3&\xb1\xd0\xa0{S@\x9c\x8f\xd0\x98\x83zS@\xfa\'(\xe7\xfdoS@\xa2\xa7\xcfK\xa2zS@\xfe)`\xc8\xd8{S@l\x15\x00z\xb0\x90S@z\x9e.\x17\x9f\xb5S@\xf2Ylv\x87\xf6S@T\x7f\xe5\xc6s\xf5S@J[\x07\xeb\x02\x91S@\'\xc7\xd0\x9d\x8d\xb1S@I[\xe6o\xadzS@\n\xfbL\x94\xdf\xb5S@\x00\x0b*\x9d\xcc\xb0S@\x89\x04\x9dc\xe6\xb0S@w\xe1\x0c\xb3\xde$T@\x9f$I\xfay\xb1S@\xd3a\xd2ze\xf6S@\xbe\xf7\xc3\x84q\xe7S@\xe2"\x9c\xaf\xd40T@\x11\xfd#\xed\xd3oS@O$\xe4\xd9\x98\xb0S@\xe9DU\xf3\xfa\xefS@F\xcd\x8e\xe0x{S@\x8e\xfc~\xcf\x84\x89S@T\xf9\x89\xae\xf8\xb0S@\x07\xe1/\xd3\xb2\x06T@*\xf4\xbbR_\x1bT@xxF\x01\xb4\xf7S@?\xd3wd\x98\xb0S@\x12\xbc\xe3\xa9\xe1xS@\xfc\x9e\x82S\xb5\xefS@7\xba]\x05\xe1|S@\x04\x90eiM|S@\x16\xca\xaf3s\xc5S@,kWu\xc3\xf7S@\xb1\xc4\xfcj\xbf\x88S@\xd7J\x91\xb1z\xb6S@pm\xd4(7\xb1S@v\xf88\xf8\x1e\xf1S@p\n\x8a\xec\xfe\xf7S@\xa6\xc9\xda+\xb5xS@\x86\\\x03\xbd\xdazS@\xdd\x19f-\xf9zS@"\'D\xcb\xf4\x8fS@,\xf1Fyh\xeeS@\xa5\x8e9\x97\xc0{S@\x1f\x13\xc0\xbf0\xb0S@\xb2\xb5\xd4\x86\xa4\x93S@\xb2C"\xabt#T@|\xd3\xd3\xd3P\xf8S@c\xe0\x80\xeex#T@\x81\xa32n\x91\xf8S@>O;q\xaa\xeeS@r\x01\x8c\xb1\xef\xafS@Uq\x06\xbf\xe3\xbfS@5\xe1Y\ra6T@\x14m\xce\xdb\xb5\xafS@\x8bI\x15\xc3\xd3\x11T@mr\x854\xd2"T@1L\r\xadJ#T@\xc5\xecvZ\x08\xeeS@\xa3\xfd\x1b\xbe\xab}S@b\xc2\xd5a\x0c}S@\xcb\xcb\\!\x97|S@\xa3?\x9c]6\xb7S@\xba\xf4W\xed\xfe\x8aS@\x89\x11\xbe\xbc/\xf0S@@T\xeb\xe3\x8dzS@\xa6S\xbd\xcf\xf7wS@\x9f3\xc2\xc73\xb0S@s\x99j\x99\xd3"T@\xb8\xbfKPy\xd7S@Y\xc9$\x07)|S@ \xf0\xde\x81\xb8{S@\xfe\xfcp\x13\x04\xfaS@{\x08?@\xad\x85S@1\xfc\xad\xa9\xfc\xb6S@\x9d k\x98\x15}S@eGxoU|S@\xc28\xe4=BzS@\xb0\xae\xbc\xb8\xfc\xf9S@\x13"\x8eq\x996T@\xf3\xdbx\xb1\xb2\xecS@Q^\xff\x10O\xfaS@\xba\xe5\xea\xbc0jS@\x88F\xa4\x84s\xe8S@\xc21\xc1\xb9_xS@4A\x1b*\x1a\xfaS@mK\x99\xa7\xcc\xaeS@\x84*\xd7\xed~"T@\xc1\x94\x0fDV}S@Y\n\xf0Y\x94\xe9S@\xac\xb8VG\xf3\xfaS@"\xbb|)J\x88S@\xd6\xbe\xc1j\x96\x88S@\xa1\xc3\xa5\xa5\xc5\xedS@\x92\x96&b\x0eqS@\x1e\x87\x9d61\xafS@\x98\xca\x16\x9d3zS@\x87\xc1\xf0\x80&\xc4S@\x8d\xe4\x93Q\xac\xb2S@P$\\BH!T@\xe2)^Ga\xfbS@>V\xd9\xa8;~S@J\x1bd\x11\xeeyS@\x18:\xf5e[~S@\xe5\xfcs\x05\xdd|S@\x11\xdcG\xdf\xbd|S@\xcf-\xc9\xe3C\xaeS@cI\xd6\xb7\x8f\xe7S@\x9ei\x1fG\xb2qS@A\x1c\xa2\xf3\x85\xedS@\x1e\n\xc6\xf5\x95pS@\xe8\xbb\x9a\xd4\xcb\xeaS@\x0cl\xe3\xd2\xfa\xbeS@I\xe31j\xe5\xecS@\x18\x8e\xddrH\xedS@\xfdN\xe5z6\xadS@\x89s\xdc\x01z\xb8S@f;\xfd\xf1\x87\x88S@\xce\x8b\xca\x113!T@$>q\xdd=\xe7S@&\xfc\x17\xd5\xb2\xd7S@\xb1VG\xd2\x18\xecS@\x0f\x8e>".\x7fS@6\xbc\x8f\xb2\xb1\xefS@)\xbb\x1dD\xa8~S@\x81M\x0bC\xf0}S@1\x19\x86\xfft\xffS@\xc3I\xba#\'\xeeS@=\xfb>\x9b\xc7\xb8S@\xd5s\xe2\xf9\xa8\xd7S@\x87\xbb\xb9m\xa0\x95S@x\xe5\x9c\xd66yS@\xb2cyF\x1f}S@\x1fu^Xw\xecS@\xbb\xc5\xe2\xdf\xf9zS@b\xf2~u\xda\xe9S@n$\x8d\xf1X}S@\xa8\xd2\xfd\xa5\x00\xadS@\x9d\x08\xf1\xb8\x8fqS@\x9emt\xed2~S@\x1a\x0cj\xf1hyS@\xb5\x0fRc\xe0\xf8S@H\xfdk\xe3\x15\xd8S@\x1bI\xe4b\x17\xecS@\xf5\x84m\x03\xb8\xbdS@(\xcd\xea\xf6\tqS@\xd2*\xc9\xfb\xb8\xacS@\xb5)\\\x1f\xdb\xe9S@L,~s\xbc\xfdS@3\xa8eo\x18\x7fS@\xf0\x00\xbf2[\x96S@\xba\x84\x86\xd5\xde\xd8S@\xe7\x0b\x91\xd8\x9e\xacS@\xc4\xc9\xe0\x1b\x86~S@\n\xab/\xf5P\x85S@p\x13;\xe66\x0bT@>1\x7f\x89\xdb(T@U\xc2 \xae\x87\xeaS@\xf2\xd3\xad\xbd\xa1~S@1}DP\xa1|S@\xe7\xf7RA\xec\xaeS@\xc9:\xaa\x89\xe0\x88S@\x80\xed\x89\x15\xa7\xfdS@\x85#s$\xd1\x96S@\\,\x04\x98+\xeeS@\x1e\x9f\xd8\xd9\xe5\xe9S@]\xd1Y\xec_wS@k\x91q\xfc\xa6xS@Z\xa7_\xcc\x10\x97S@\xad\x8d\x07\xf0\xf4~S@X\x91\x89\x1f\xf0qS@\x1d\x96\x03\x8c\xe7\xcaS@\xdf\x91\xea\xf0\xe8\x89S@\'\x9cp\x19\xee\xe8S@\xe9< \x9d\xca~S@\x8ff\x01\xd5\xb1~S@w\x1c\r\x1f\x0e\xccS@;.a!\xdb\xbcS@\xe3\xb7\xb3\xadp\xe9S@\xcc\xbc\tz\n\x88S@n\xbc\xdc\xa2\xaf|S@\xa0\xfe3\xf5\x7fxS@I\xf6\xe7`\xe8\xcaS@Y$\xe2\xec\xf7\xeaS@\xe3\x83QGf\xcaS@S\xd7\xe47M\x97S@\xf01^9\xce\x89S@\x1d\xa3kKe\xd2S@\xe3\x8c\xb1m/\x7fS@\xc2\x0b\xdd\xee\xa0~S@\xaf`\x93h%\xcaS@4\xcd\x81\xc0\x9a\xb0S@\xd95\xef2f\x88S@\xc1l5\x14\x0f\xe7S@\xe5:\x0e\x82\xc6\xaaS@\x0e\xbb_\xb1B\x97S@\x88\xe9\xf1Q\xfb\x7fS@\xab\xcf\x18\xfe\xa5\xaaS@HJ\x88W1\x7fS@\xe4\xef\x93q\x16}S@Hi\xcb*x\x01T@J\x11\x054\xf1oS@\x9a\x1f\xa3\x06\x9dxS@\xdd3\xcbG\x90sS@\x16\x89`\xfd\x94\x97S@\xcc:\xc8\xf7\xb7\x00T@({\x8c\xc9\xbd\xc9S@\xf2\x93\xbc\xa2jpS@\xff\xfe\xdaxzwS@\x16\x7f\xa5`\xb2\x89S@\x05\xfa\x8b\xb4L\xb8S@F\x05Wi\x14\'T@\x8eUh\xe9Q\xaaS@\x90\x87\xaf\xf0\xff\xe9S@\xdb\xc7\xbb\xd0\x9a\xd9S@g\xe8k\x1e\xd9\x1bT@\xf9\x91-{\xe0\x80S@\x97\xcd\xda\xdcl\x80S@\xff\n\x1d\x9f\xda\xe8S@\x9a\x1b;`\x89}S@6\xfci3\xbb\x02T@ )HUf\x00T@\x97<N\x8d0\xaaS@\xf5|>c\xee\x00T@\xbc\x16R\xe2\xfb\xa7S@1\xca+\xa7\xe3\xa9S@\xfetg\xa2I\x1bT@\xf9\xe3\x96\xf2 \x1bT@\xee\xfbu0Q}S@\xf183\x19\xbdjS@%y]\xdf\xd9wS@\x19\xa6p\x05\xc6)T@\x9d\x053z\x9b\x94S@\xb9+\xd8\xc5\x02\x81S@\xb6\xd1}\x0bz\x7fS@u\x80O\x87BzS@sc\xd2!\x1fyS@\t\xe6\x8d\xb2\x15rS@\xe1e\xbd\xdc\xc0\xe7S@\xe9A\x8a\xb9\xcfzS@\xf1\xbd\xe0\x02\x07\x04T@\xea\x06\x9d\xa7\xc4}S@K\xf7\xc3\x1a+\x81S@j\xac\xa6\xa2\xb5\xf8S@}[\xea\xe6\xca\x98S@\xa8\x99\xbd\xa9\x00\x80S@`\x18\x03\xa4D~S@`\xde`\x01\xe5\xbcS@\xf6Cz\x03K\x01T@\x10\xdaK\xb3\xc6vS@\x92\x8f\xec\x1f\xe5\xbcS@\xda\x0cC\xe8P\x1aT@KQ"\xc2\x1f\xe5S@\x89\xdc\xda\xe5q\xa8S@\xf8"&.M\x7fS@+\x0e\xc7xK\xa8S@z\x03\n\x99\x00\xd7S@)\xdeaP\xe3\xf8S@\xf1E\x99\xf44\x80S@\xaftW\xbb2\xbdS@\n\xd3\x8a\xf9\xd3rS@\xb2[&\xb3\xec\xaeS@@fv\xbecrS@U*\xd0;d@T@`1f\xb2\xbc\x1aT@\x18\xaf\xe7\x82\x85\xe1S@\xd6\xf7xu\x03\xd5S@\xf7\xb3N\x9e\xa3\xe7S@\xddhq\xb9Y\xbdS@+\x84^@\'`S@F\xeaG\xc8\xd4\x7fS@\x01\xccF\x8e\x0e\xa7S@\xe0\x80l-O\x02T@\xff\xb2\xae\xf68vS@\x97\xec\x1eIr\xbaS@\x8a6#\xfce\xd6S@\\\xd3\xae!\x05\x01T@\xae\x0f\xc0,\xaccS@\xd9\xf2\x1b\xc1\xe3@T@?\xdc\x7f\xe5]\xb3S@L\x96\xddv\xba\xa6S@\xbav\x9d\xe2\t\xe7S@\x8az\xb8\xbb*vS@\x12Q\x00x\x8dvS@qUkd\xd4\x18T@\x86<;\xd6\xb8\x7fS@<\xf7,\x8dd\xdeS@K\x86\xc9\x88u\xd8S@\xbd<\xd0\x86\x9e\xc8S@Y\xe8g=\x8c\x18T@P8M]\xa4\xc5S@\x94\xb0m\xba\xe8\xb3S@\x82\xbb\xe1\x8d\xfduS@\x1a\xf7\xe2\x1ag\x81S@\xe8Yku\xed\xb3S@\xdd\xd3@\xbd\xf2\x88S@\xe4\x1b\x9a\xa8e\x02T@r\x89\xe0\xe6\x847T@7\xc1K\r\xe4\x01T@p\x8e\xcbJ\xfc\x87S@\xff8\x823\xb8\x02T@\x02#\x89Z\x84\x02T@\x97\xa3\x02I\\\xbeS@\xec\xbf\x06\xe6\xc8\xc6S@\x8a\xfd\x04\xb2\xc0\x02T@\xb5\xec]\x8b\x19\x81S@\x17\x1d\xc5Qq\x80S@\xc3G\xeb\xb7\xea\xe8S@\xe7\x0b}r)\xa5S@H6\x0bC\x96\x81S@\x90\xfd\xc2\xf7\xd5\x80S@m\xf7UAc|S@3\x07.\xb3\x83\x9aS@*\xb6\x8d#\xfc\x80S@\n`\x90~H\xd9S@\xe4\xc4\x08\x81qxS@i6g\xdec\xe8S@v\xdd\x16\xde\xfd\xbeS@\x88L\x02c\xc9\xa3S@\xc7\x17\x07\xb3}\x85S@\xcd\xd0|sE\xd7S@\xad3\xf9\xbf\'\xc6S@\xa1e\xf1\xfcw\xfbS@\x8a\xeb\xb9{\xc2?T@\\\x12yT#hS@=G\x8a\x8e1\xbfS@\x81$\xdb;|\xbeS@\xd3K7\x99+\xb0S@\xac\xe67\x82\x90\x17T@P\xbc\\\x94\xba\xb8S@\x8e,\x9cl\xec\x80S@\xfd\xa2\x12K\'/T@\xd1(\x8f\x91}\xa4S@\x8cT\xbd\xff6\xe6S@9L \xef\x89\x81S@_\x1fZ\xf3@\xb3S@\xf2I\xa7\xea\xc5\x01T@qu\xe0\xe6?}S@\xa9\xa0\x97N\x14\xdaS@j^NU\xb9\xbfS@\xd0\x94!l#\xbdS@\x13f\xd7at*T@\x81\xb1e\xbb\xca\x9bS@qN>X\xbd\x81S@9\xf1\xde\xe6\xb0\x81S@GV}C\xa8}S@\xaa\x0c\n\xd52\xa2S@}\x01C\xb5\xf1yS@q\x99%:;/T@\x03\x7fdlfsS@\x82;^\x07V@T@\xb8!\xb3\xf04\xbaS@\xc0\xbc\x00\xbb\t\xbdS@\x94\xe1\x86\xbd8\xb1S@"\x82<r9\xd8S@0\xaf(\x9b\xe6\xbfS@\xfa\xc3\xe4P\x83\xd9S@\xac\x1f\xdap\xac\xbeS@v\x90=i\x92\xbfS@\x1a\n\xf9\x0f\xbf\xbeS@5N\xe27\x90\xa1S@\x86\xba\x92Y\x97\xe4S@\\\x97\xc0\x14\x96\xdaS@X\xf0\xea4\xaa\x82S@\xe4\xc9!$T\xb7S@5\x1d,)v\xa1S@\xf0\xaa\xfc\x92\xdf\xb1S@LUG\x14\xe5\x86S@\xae\x1f2\xce\xd2\xe4S@Q\xa1\xf4\x8b\xe9\xa8S@\x15va,\x02\xdaS@\x08\xd4o\x19\xdbvS@\xcd\x10U\xdb\xf8\xf8S@Ra\x8e\xf7Z\xc0S@\xb2\x97\x97<\xa9/T@\x8cH\xf0\xe5\xf6\x9cS@\x96\xfbK]\xdc\xe4S@\x90\x19\x0bh\xd5\x81S@r\x04\x9d/\x8a\x81S@\xcc\xa5\xa0\xf3\xe8\x86S@/\xbe\x17\xfa\xae\xc0S@\xe4\xda\xb4 E\x84S@C\xf1\x1c\x9a?\xc7S@\x08Q\xc4\x83\xb1/T@\x08\x95\xcf\xef\x82\xc7S@\xe65R\x92\xe9\x81S@\xe9\xf4\x0bh\xb4\xe3S@\x9d\xa0\xf6-\xae/T@\xe4e\'"\xb8\x82S@cJ\xf6\xfbW\xdbS@\xde\xb2^@\xa0\x85S@\x8f^\xcc\x1f\xda}S@2\x17\xbe\x11\xf6\xc0S@n1\xd7\xba!\xa2S@-\xc2\x9dX\xc2\xdeS@Oa\xa2q)\xe6S@\x8f\xd3\xe3%\xb0\xa1S@\x1f\xcf\xe3\x05m\x80S@\xde\x99\'\xdbB\x84S@\xfb(-o\xd2uS@\xf8J\xda\x9a\xa9\x14T@.\xf6\xe0\xd1S\xc0S@\xaa\x03gJC\x82S@\x11\xdb\x14\xfe\xd5\xb2S@#\x13\x80\xe3:\x81S@4\xb4\xc0\x14\xc7\x82S@\x12\xae;\xa5\xbb\xc0S@\xeb\xc1-\x8d\x98\x86S@\x0e\xcbl\x8a\xf9\xa0S@\xf9Qy\xa6H\xa0S@\x1cq\x087\r\xabS@Q-\xea\x99\xc6\x8fS@`\x94\xb0\xbf\x07\x83S@+r\xa3\x99>tS@\xde\x8b\xd6J\xe7\xb2S@\xca\x83\xec\xea\xd4\x9fS@\xba\xef\xb0\xf6\x0b\xc2S@\xdf\xa3\xd0\xc4\x8f~S@1\x0f\xc6\xaa<\xc1S@\xc7>\xbf\x00"\x86S@\xc5\x00\x97\xe9\xc4\xc1S@\xcb\xfc8v/\xc1S@/w5\x93\xd1\x84S@y\xf8;s}\xc1S@\xc1|Z\xa7\x1c\xd8S@\x0eP\xe6\x97P\x86S@8\xc8\x0cQG\xc3S@\xa2\\\x9b\x1b\x9c\xabS@*\xa5\x9c\xd9~\x9fS@4]\xf3$\xe7rS@\xf1\xfb\x12\xb2\xf8\x85S@>\xe5\x91l\xb8uS@~\x07\x0et\xea\xdbS@U\xb7\xd6\xd3\xc2\x84S@\xe7\xcax\xf7\xa1\x83S@D\x05\xc7$\x1c\x86S@\x05\x87\x1d\xc4\xec\xc2S@\x90;\xe1\x10-\x85S@\x14\x7f\xdcp}\x83S@\xdcc\x06\x862\x83S@\x1a\xeb\xb3\xc6\x1a\x84S@\xec)\xb7\xe2#\xdcS@\x82H\xa0A\x8d\x9eS@\xcd\x9e\xdc\x04Y\xd4S@\xdby\xf3\xef\xc8\x83S@%\xa9\xddF\xc4\x85S@\xa2;v\xd0\xe2\x85S@q\x009\xbe8\x9dS@\xfb\x14&0R\x84S@\xc1\xff}-AlS@L\xc1\xb3}\xd0\xd8S@\x8bkt\x90@\x84S@W\xf6\xaa\xa5"\x85S@e-)@\xd2tS@b\xa0\x87\xf6\x01\xffS@\x9a\xef\xf8\'\x92\xd1S@\xa1\xea\xb8\x82}\x85S@\x1b\xb4\r\xad4\xeaS@\r\xde\xa6\x9b\xe3pS@\xf5\xaf\xd2ct\xcbS@w\x90;\xda\xb8sS@\xeaa\x0f\x8cQ\xbfS@\x9c\n\x93\xeav\xd6S@\x7f\xedz\x91\x04\x83S@As!\x9b\x99\xd4S@\x0f-\x05\t\t\xf1S@\xa3*\x1a\x14\xa8\xe8S@\x83\xc2\xa7r\xfd\xd5S@\x85\xd6\xea\x10\xd0)T@1\xf8t\xc0\xa7\xf5S@\xd8\xfe\xfc\x83\xe7>T@R\xab\xdd\xb9U\xb2S@\xd7O\xf0R\x82\xa3S@U\xf4E\x10`\xcbS@\x172H\xa9e\xb2S@\xe1\x8d\x11-\xeb\xf6S@w#:\x02\xd6pS@\xda\xbe\xbf\x99"\xa8S@3dQ#\xef\xb9S@\x8a\xe7[8\x9f\xd7S@\x93\xbe\x04=`\xeeS@\x10\xb3\xe4\xe1o\x13T@\xb1\x04r\x07\xaf\xc4S@B\xdd \x06X\xcbS@\xb0\xf0\xdd\xb7A\x10T@\xfdk1#\xe3!T@\xf3T\xbfH\xaf\x00T@i\x17\x90\xbd\x0f\xefS@Y\x9e}B\x16\x02T@K\\\xffN\x92~S@\x8e }\xe6\x19tS@M\x82P\xf72\xb9S@G4]\xe9\xa1\xaaS@h+\xf4]\xcd\xc7S@\xdd4A\xe4\xe6\x9bS@\x8bb\xb4\xcb\xd4\x01T@\x80\xa1\xc18\xbc\xadS@\'\x93\xb4Z<\xfcS@\xceU\xd8Y\xa2\xadS@\x12\xd2\x7fq\xff\xbeS@J\x13q\x17\x9e\xbeS@/5\xe9\xf5\xc9\xa0S@kYu\xe6\xd2\xddS@\x05\x00\xe5nB%T@\xb6\x85\xfa\xd3#\xe2S@\x86\x03W\xeer7T@\xb5\x92\xf0\x81\xc3\xd1S@\x83\xcdnUl\xabS@(b\x08\x86\xa2%T@\xbd\xd5\xf3\xc4\x16\x85S@7\n\xa8\x8d\xf5\xaaS@\x8cn\xfc\xb0#\x12T@\x1ce\xfeN\x11\xadS@o\xee\x0b\xec\x80\x99S@\xdd\xe6p-\xe0\x86S@\x06\x93\x85\xe9X\xd1S@\x8a>\x9bG%\xcdS@\x1c\xfe\x93\xa7\'\xe2S@\xc9\x04V\xb6L)T@\x05\\\n\x17b\x17T@q$\xc1d\xdc\xe7S@\xa3\x14p;-\xd7S@7Mx\x007\xebS@\x8c\xc3=\xab\x89\xe7S@\xda\x84 \xeb\x19\x1eT@r\x0f\xd1\x0e\x0b\x85S@\xf2D\xef\x08\\\xf3S@-x\xbc\x87o\xffS@A\x1f\xf9h\xf2\xfdS@\xeek\x98\x85\x9f\xd6S@U\t>\x06^\xe7S@\xaejY\x89U\xa3S@\xd2\x1d!c\xe0\x1aT@6\x16\xdbAL\xf8S@\x7f\xcd\x06\xf4F\x03T@\xbe\xb1\x8e\x0e\xba\xb1S@;u\xbbB\xfa+T@\xf7\x879ZB\x19T@|\x80\x82|WvS@a|R<n\xe8S@\x8d\x0c\xa8~d8T@\x8d\xbf\xdam\xc5\xf8S@\xee9\xfb\x87\x16{S@\xe4DE.\xb9\x88S@\xf6{?\x85\x1e\xa5S@\xed\xf5\x16h\xd0\xe2S@E\x17(\x16\xde\x19T@\x1b\xc57\xffw\x82S@\xbeB\xfbP\xca\xb4S@hSW\x0f\x95\xe1S@5Nr\xe8-\x7fS@\xf4\xc9\r\r\xefrS@wvg\xdb\xe8\xc9S@\x02\xf1e\xcc\x0esS@DK)h\xd2\xb9S@=\xdan7,\xe5S@\x08~\x0ez\xd3\xd8S@\xe6\xe8\xef\xbaW\xa4S@ \x9a\xe7%x\x9bS@\xda\x85dK\xed:T@m"\xec\xc2z\xe2S@\xf2\xd2zy\x13\xadS@A\xc9\xc9-\xcf\x13T@\xba]\x88\xf9"\xbbS@\xab\x96\xcd\xc3A\xddS@JV\xe1\xb3\xbc\xfcS@\x87\x1a\xb4|V\xb2S@\xcb\xd9\xd6\xf5k\x01T@\x89\xcbk\x80c\xd5S@\x8d\xafT\xfd\x85\xe0S@\'7\x0f\xd7J\xe8S@ \xa2lJJ\xb4S@\xd2y\xbf\x9cT\xceS@\xe4\x05\xd6K!\x88S@\xf6\xb7B]{\xf8S@\xa3\x04\xed\x1f:\x90S@\x08\xb2\x00P\x99\xceS@\x00\xdcJ\xacU\xe3S@SZ\xa0\x97\xa7\xf5S@v\x1d\'\xe6\x93\tT@\x87A\x912F\xceS@\x97t!}\xb0\xe1S@\x87\xc9k\x81\x8f\xd1S@\x01<\xaf\xa2\xb3\x13T@\xa8*j\xaa\x8d\xb7S@\xb3X\x97|m\xc5S@{\xdc0]i\x8bS@d\xea\xd1t\x9b\x99S@\x1dL3l\x9f(T@\x830._\xec\xeaS@\xea\x07R\x9cf\x88S@\r\xf0H%\xcf\xd3S@\xde\'\xc3\xccG"T@\xf2\x97`\xb6\r\xb8S@\xeb\xdb\xb9\x9b@\xd8S@\xe84\xeaY`\xf9S@\x07\x02\x13\xb9\xeb\xc1S@9b;\x12\xd3\xc9S@\xa6)Dr\xe5\xd9S@\xd8z\x11\xbb\xb0\xdbS@\xc0?\xc6Fz\xb2S@,!T\x921\xd1S@ B\xdd\xb5@\xc3S@\xe5[?\xa2a\x92S@5\x18\x8b\xcdA\xaeS@m\x85D\x92\x1e\xabS@\x18\xeb+\x86\x03\xd9S@\x0b\xa6f9U\xe2S@1i8\xde\xe8jS@9\x08Y\x17=\x1eT@X\xb0\xc9"\xcb\x98S@q\xd7@\x15\\\x1fT@{"\xc0\xeas\xe7S@+\x1c\x1c\x9a\xd1\x02T@1\x92A\xd8M\xf8S@\x0e\xb8\xd1\xcf\xc2{S@0\xbf\xac\x8a\x97\x99S@\xc4\xa1\xe9\xd7~\x13T@\x93p\xa4\x1f%\xd8S@\x8f\xc0\x11B\xf4\xd6S@\xd0 \x1e\xa6\xf4\xddS@\x1c!\x1f\x9b \xf9S@\x99\x9e\x1c\xbc\x90oS@\x11\xaaO\x1b\x87\xddS@\xa7\\\\\xf0\xe7\x87S@\xc4\xda_mv\xeaS@\xb7<\xebtl\xe8S@i=U\xb7\xdbQS@\xe8\xba\xb4I\xd6sS@\xd1]\x88e\xc9\xd4S@ \x03\x85\xdbE\x13T@\xa0\xb8e\x1e\xf5`S@B\xb4k\xe6\xf7\x11T@9Xm\xdb\x97\x06T@V,N-Y\xe4S@#\xc5\xaa\xb72\xecS@q\x86BM5\xd9S@\xf0u\x90\rU\xf7S@C\x85\xef\xd0-\xefS@7\xf9\xc5XN\xadS@5D\xf8\x16\xea\xe2S@qcYq.\xd9S@\xc5\xcbS@@\xf3S@\xad#\xcc$C\xadS@\x14|\xdfg\xbe\xddS@\x8b\xac\xb6\xed\x0f\xe8S@\xd7\xb3\xa8\xe3P\xd5S@\xcb\x15b\x1do\xb4S@\xce3\x99\xb1t\x86S@1)\xe4\x7fa\xf2S@\xa6d)\xce\'`S@%+\xf7\xe9\xa5tS@\xffM\x10\x0f\x9e\xedS@\xe7Z\xed\'\x11\xdeS@\xcd\x99K\x14\xdb\xc4S@\xbem\x0c\xf3\xff\xccS@\x00\xb9qM\xd2\xb1S@\xee\xf9\xfae\xf5\xa8S@\xb2\x10\x95\xc9\xfd\x84S@\x9c\x0c\xb0\x10m\xc0S@\x8e\x01\x9as\xd6\xb1S@\x0f\x16\x86_/%T@6\xe66\xb3\xaa\x85S@\x82R\xe9\x9f\xa9\x86S@\x82\x18\xca\x96\xc1\xb2S@\x04\'4\xc7Q\xdcS@\x0e\xa9W\xf0\xe9\x86S@\x9cd/\xe6\xf0\xc0S@I&\xbaK\xe5\x86S@\x84I\xca\xb4\xf8\xbfS@[\x9b4\xcfD T@\xc7\xd74\x16U\xc0S@\x82\x96E\xcd\x97\xaaS@\x08ue\x8f\xb4\x82S@\xc8u\xf3\x90\xe8oS@\x83\xfe!\xfaD\xb1S@O\x87\x10\xedV\xf6S@\xa4\x86Z-\xec\xb2S@\xce\xd88\x9ev$T@9z\x8c\x13\xc2\xc0S@\x8dH\x8e0gpS@,}}\xd9\xe2nS@\xa6\xeb\xa6\x02m\xc1S@\xed}}E\xad\xfbS@M%\'\xe0u\xbcS@+\x0f\xb2h\x12\xb1S@\x0bLF\x07*\x86S@\x17R\xe5\xf68\x1dT@\xefz&3\xee\xb2S@ci\xd9w;\x03T@\x9eq\xe1\xbd\x1egS@\xc5z\xb7\x9co\x85S@\x91\x1b:/6\xc1S@m\x97\xe9\xa7X\xb7S@\xfces\xc1\x1drS@Vh*\x8dpxS@6\xda\x17\x8d\xba\xc1S@\x9b\xf1v(.\xc1S@H\xe5\x99\x02\xb2\xb7S@\xbe\xf7\x12\x13\xe9\xe6S@{\x85\x87CF\xbfS@X\x93\x1cGS\x86S@\x18\xb3\xb8\xaf\xf2\xeaS@\x8d\x17"b\x1e\xffS@\x98I\x99\xcd\xc1\xd7S@\xbc\xf4F\xcc\xb3oS@\x891\xd1\xf2\xd8|S@\xeb\xcaQ!\xee\x87S@p\xe0\x07\xe7\xbc\x87S@\xda\x1a\xa81\\\x85S@\xdc1\xdbT\xf7\xb3S@5\xcf\x18\xeb@\xceS@\xf0hjHG\xedS@\xf04\xc9\x9d\\\xc2S@\x08\x06\xdb?\xab\xf7S@0W\xd6o$\x86S@w\xe4\xad\xcd\xb4\x8fS@H\x18\x0e\xb9\r\xb1S@?\xd6\x16i\xc0\xa9S@\x13mkr{\xc2S@\xb8\xb8\x99]\x84\xbeS@\x97z\x91\xff\xc8\xbcS@o\xee\xf2\xf5#\x84S@\x1e\x91\x95\x85\xc7\xc6S@\xc3\x15m\x14j\x86S@\x0e&I\xb8\xf2oS@\xfbr\x01\xddo\xa2S@U(<m|\xb4S@\xdd&\xb5ZY{S@\x19\xdf\xc4\xe5\xa4\xf1S@\x15\xcf\x04L\xc2\x85S@\x82,\xa7\xa6\xddzS@\xc2\xb7&\x1f\xfbpS@\x06\xcc\x1e\x17(\'T@oH.\xa6E\xf9S@\x12.m\xc0\xaa\xc4S@\xc0\xc2\x881T\xc3S@^\xbdI:b$T@\n\xbf\xdb<M\x02T@\xb52~\xe5\xa6\x89S@h\x18\xecx&{S@\x16\xeb\xfd\xdb\xd6\x85S@\xc6j\'\xe3\x10\xd7S@\x81\xe5\xbf\xae\xcf\xc3S@@\xd1ta\xef\xc2S@n\xecY\xaa\xcf\x89S@\x11\x04\xab\xd1y\x88S@u-\x15\xb9\x1d\x85S@+\x0bp,\xcezS@\x0f\x7f|\x89\x8b\xb6S@\x92\xc7\'\x1e\xfeoS@\xd1\x96\xa3\xb9\xef\x89S@\x0bJ\xa8\xe3\xdd\x88S@\xfb\xaf\xb7\xf8\x0f\xbfS@\xd7\x9b\xd3\x86\xfb\x87S@M\x17\xc76\xfc\xaaS@\x8c\xe4\x18CM\xb1S@\xf6\xe1\x1b\xeeS\xb8S@\xae\x8fZ\x17N\xbdS@8j\xf5\xaf\xcc\xb1S@\xde\x9a\xaaj|\xbdS@_l\xa6\xe5\r\xd6S@\xe3\x91{\x93\x03\xafS@\x91\xff\xc8\xd5J\x84S@\xc0|s\xc9\xa4\x8aS@!\x9a"\xfd\x90\x88S@\x97h\xe8\xd8=\xdbS@\xa3\x1a\xcdl\xdf\xdbS@s\x8f&\x9a\x04!T@\xfb\xfe\xc1\xa8\xaf\xacS@XE\x95\xa0.\x19T@\x83oL`R\xd7S@\xeeNco\xbb\xdfS@\xa8v\x03\xfa\xb5\x8aS@u\']\t\xb1\x88S@;\xbe\x1a\x9b\x92\x88S@a\xfa\xb5\xd1\x98\xb8S@\x94M)\x01\xe9\xbcS@\x88\x95\x05\x98\xb6\xddS@\xb8\x9d\x99\x85\x04\x1aT@7n\xe1\xe71\xaaS@\xa3\x90\xde\x9e4\xc6S@\x96@\xc4\xdb\xe8\xbcS@\x12/:Ne\x88S@<~\xe4\xc8\xf4\xaeS@\xed\xbc\xc9gV\x88S@S-\x86\xc1\xd5\x11T@\rp\xe8\xf3y\xc6S@=\xc31(\xa1\xd9S@@;d\xe4\xf5\x8aS@x\xc2G\xe8\x95\x83S@\xb0e\xbb\xb8\xc2\x83S@Z\xf6\xf6\xbf9\x84S@\xcc\x8a\xaa\x15\\\xe2S@\x88t\x96\x05l#T@X&\x10U\xdc\xb9S@\x16\xbf\xd8\xd2\xaf\xc5S@T\x05T\xd1"\xd8S@+i\xe7jf6T@\x1c\x1e\xf6G$\x85S@\x7fA~\xf7\xcb"T@&\xe9\xfb\x87\xf8\xb1S@\x9a\x80\x87\x04\xcb\x88S@\xa8\x18\xf8yn\xbaS@\xfb\xb7\x17\xcc\xff\xaaS@\x8f\xa9\xd4\xe8\r\xcfS@w\x12\x9fJ\xb9\xb1S@\xad[\xa0\xa6\x17qS@\xf5San\xf5\xe6S@"k`Rw\xb0S@/Z\xe9!\x8dpS@K\x82F\\\x9b\x89S@~Rmq\x7f\xcbS@\xa7\xf1\xe4\xf11\xabS@O\xddP=Z\xc6S@\xe0\xc4b\xbb^\xabS@J\x9e\xc0\x12!\x8fS@~\xe9\x02\x89*lS@F\xccF?\x95\x89S@\xb0\x10\x1b0\xd6\xb0S@\xa4\xc88\x7f\xd5%T@\xe5\x1b\x1ci\x93|S@{\xad5\xeb\xcd\x84S@\xd3\x13\xeb\xbf\r!T@\x03{\xaf\xe4\xcf\xc9S@\xd5\xdbG\xc5Y\xb0S@\x00\x86f\x07+\xf7S@r71\x94\x8a~S@\xf7\x90\\\x14T\xcaS@\xc3\xae\xdc\x00\xaa\xadS@\xba5\x10{\xa9\xcaS@4\x03\xcbg\xd7\xbcS@\xa11\x96\x8d\xc7\'T@\x9c\xf9\x97\x9d\xec\xfeS@\x9d[W\xcb\\\xcbS@\x11\t\x98\n\xf7\xcaS@\xec\x00\xe5s\xcf\x1eT@\xaa\xcc\xd7m\xa3\xb9S@z8W\x7f\xf9@T@\xa0e\xd3\x1c\x0b T@`\xb0\xf5\x10\x03sS@\xcc\x80\xdf0\x89\xabS@\x90\xa3\xa6\xc4\xb2\xbdS@\xd4\x86\x1d\x11\xc9\xd1S@!\x17\xac\xd2"lS@~\xc3\xcc\x96!\xabS@:5\xf5Z\xe2\x82S@\xb6\x01\x1c>Z|S@S\xd6\x9c\xc1\xad\xfbS@\xebv\xf1\xf5@\xb8S@\x19\xd8\xd5\xe5\xbb%T@\xe79\xbc\xeb\x06(T@}\xfb\xe0XK\xd4S@B;\xdfpw\xeeS@\xc9\xf2X\\\xf0qS@\x04@>\x99\xd3"T@pH\x00t\xbc\x80S@\xc4/\xf7\xc5vjS@\xfc\xbc\xa6F\xdb@T@\xdf]\xc4\xd5\xd0\x1fT@\xa1\xc8/S\xd5\xa9S@\x19\x93\xecG3\x81S@l\x11\xa0;\x1c\xd1S@a\x919b\xf6\xbeS@\x97P\xb0=F\xabS@\xf7s\xa8\x08\x00$T@\x1ca_\xbcl\xc6S@\xe0\xa3\x92}\xa3~S@\x92\x1e\xbe\xdd\x0f\xbdS@\xcb\x831Py\x0cT@\x93\x85\xfa\x11:\x84S@\x9dP\xd2\x1e\x03\x8bS@\xeb7x\xed\xb2\xb8S@\xc3\xa4$j\xea\xb7S@\x0b\xf1\xb9^\xcf+T@\x9e\xe2\x16\xc6!\x1cT@P\xe6\xc5\x02Y\xf8S@\xff\xe8\x84\xd2\x9e&T@TF\xdaB\xd4\xf6S@x\x13\xde\x8a\xa1\x80S@\x96\x06{\x81\xf6\x81S@\x08\x9c6\x94\xb1\x82S@\x7fB\xd8\xe0\x0f\x86S@_\xe5\xcfFe\xb8S@j/i9>\x13T@\x00\xe4\xad7<\xc5S@lZ-\xf4\x87zS@\xea\xc0\xb5P\xf6\x1bT@\xb2\x18\xa4\xd2t\xb7S@\xc9oZ\x19c\xf8S@\x86q\xf1\x8b\xabzS@\xb6\xe5\x1f\x12\x8ezS@c\x93\xff\xb0\x14rS@\xb0\xb0\x15\x01\xcbjS@pyU\xca\x08\xf4S@|\x11V\x90\xb1zS@\x1d\xc9\xed\\\xd4\xc5S@\xb6\x19\x05\x82\xc4\xf5S@\xcb\xf8H\xcc\xb4\x9eS@c\xafOO{\xf6S@\x88D\xf9\xa6\xd6;T@\xb5N\xcd\x1cU@T@\xf0t`\xa1D\x80S@\xff\xa3{\xaa\x93\x9fS@\x96\xae\xb0\x88\x00\xb7S@\xbd\xc6:jD\x9dS@MV\xceU\x94\xf6S@\x94\x89\xbf\xd4\xfe{S@\xbdt\'\xcb\x81zS@X\xaf\xba\xfc\xcc\xf6S@s\xb9^\x07\x7f\xf6S@\x04Y\xfa\x89A\xf6S@W?\xf6.K\x1aT@\xdc/i\xeb\r{S@I\x89C\x1e{{S@\xd8\x98\x0e\xee)zS@5\x8a\'\x8f:uS@\x974\xdda\xeacS@x\xa8$\x0e\xeb\xd1S@R\x15\xcf]\xd8\x19T@\x8aRa|\x8c\xd1S@\xce\xb4\x19\x9a|\xf2S@\xcc\xf0\x05`\xb0\x1aT@~\xad8E\xd9zS@"\x1e\xe2F:\xc9S@\\#<l\xd9}S@b\x047\xffb\xd1S@m=\x91\xfd-{S@\xf3\xb94\xc2\xb5\x19T@3\xa2=\xa3rwS@9x\xabYrrS@\x18x&\xc2+\xf2S@\xd9\x00p)\xcc\xf7S@\x96\x10\xab\xbaE\xf3S@\xe1Z:\x88\xfd\xc9S@\xe5)\x84\x16\xd6|S@c\x99\x8b\xdcF~S@\xeb\x07:bG\xa0S@\x8c`\xd6\xe7\x99\xf1S@)b\xe4\x0e\xa8\xf5S@\xdfW\x8b\xa3\x17\x19T@n\x08\x9a\x8fn\xf1S@M0\xcb\xb4\xc1\xf2S@\x93\x941\x1d(|S@\xa1\xea\xf9\xe7\x1f\xeeS@\x7f\xb6`\x99\xe9~S@[\xb1\x14R\xc2\x81S@md2l\xbf\xf8S@\xf6\xa1\xddg\xd9\xf0S@\xccr\xba\xfb\xbf)T@1^\x11%\x07\xa1S@z&v\xd6\x9d\x8dS@\x81\xa6$U=}S@oq\xae\xfe\x0c{S@&\nv\xff\xa2\xb5S@\x90!\xf8N\x96\x18T@F\xc2\x1c\xccq\xf9S@\xad,\xf9\xa2\xc3\xa0S@{\xf8\xc7\xde^\xf9S@H\xb1\xb9U\xa2\x8dS@\x90\xf4(\x89\xa8\xc8S@7\xd4\'\x1f\xf7\xefS@`eS\x1e3\xf0S@\xa3U|\xc2\xfarS@\x18\xf6\xeb\xea=zS@\x04\x1b\xf5D"zS@E\x1a\xc2\xb4\xa5\'T@\xa4 t\xa7\xf9\xedS@%f\xae8\xb8\xa1S@\xbdE k9\xf6S@\x88<\xc1\xe3\x16\xeeS@\x1a\x0e\xda\xa6M\xefS@\xef\xe9\xbe\xff-\xa8S@\x18\xaa\x9a\x0e\xd6\xf9S@I\xecG\xcb)\xa2S@\xf2\x13\x0cc\t\xc8S@\x9e\xacX\x11\x9c\x17T@3>\n%(zS@\xc2SJ\x9c\xb8|S@9\xddp\xcc\xc7\xb8S@\x12\x9b\xcbB\xf3\xf9S@\xc6\xa6\x9f\xc3\xb1{S@~\x0cI\xf9\x07{S@\xa2=i\x91\x89zS@\xe6P\xcb\x96\xbe\xefS@l\xffZ\xaaM\xfaS@\rbZr\xb3\xfbS@&\xd7\xd0\x8d\xff\xf9S@\xf0&\xbd\x88\x9d\xf3S@\x80nTZ\x04\xcbS@M\xf38H-\xf1S@\xd5\x1a\xc9t\xa11T@z\xc0R\xfa\xe3zS@m\x08\xcb\xf8\xd8qS@\xcasM\x0e\x84zS@\x03\x1ec\xe1\xea\xfaS@`\xc4\x15\x834\xefS@\x87o\x97\xf4\x82\xf3S@\x19\\\xde\x1d\xe1\xb3S@Q\xb1[]\xb7\xeeS@b}\xa5\xfe\xca\xcaS@t\x134\x83\xff\xb3S@Cz\xc9\x02\x82{S@\x92\xd2\xeb\xaa\xaa\xb3S@:>\xf1cS\xf0S@^mS+\n\xf0S@0\xbf\xaf\xe1n\xfbS@L\xfb\xbaD\xef\x86S@\xab\x98$\xa3\x1f\x81S@\xda!\xa0w\xea\xecS@i\x0eUz\x90\x80S@j\xdb\xebk\x0f|S@\xed\x98\xf9\xe6\xe2\x80S@\x92JM\x005\x81S@e\xe4]\x08\xf1\xe8S@\x8cr\xf6\xed\t\xccS@\x02E\xfe\x932vS@\xbb4\xf0\xfeDyS@\xbc\x1f\xb5\x00\x82\xa1S@eP#,\xde\xcdS@\xe3\xc9\xa3\x80\n\xefS@b=*\x89\x0c\xefS@\xbd=\xcfi\x0e{S@\x18So\xea=\xecS@\x1b\x88\x12y\xda\x80S@\xc1\x13(\x91\x1d\xb3S@\xa2]\x03\xa3\x80\xe7S@fq\xf9{\x92\xedS@O\xdc:\xf1F|S@h\x88m\x19"|S@0\xaa\x91\x93\x04|S@\x86\xd7\x9c\x19\x86\xcdS@\xde\xa9\x98"Q\xedS@\xfc\xc7\xdbKs)T@\x91\r\xfb\xab\x8e\xedS@\xdf\x07\xae\xc9\x88\xd7S@V\xe0\xb1eX\xf8S@\xde\x9b8\x10\xab\xb1S@\xdc\xca\xf7\xbd5\xb2S@\xebS\xcd\x9f\xdb\xecS@\xad\x01\xde\xb2\xcd\x98S@\x96\xaf\x1cT@\xeaS@$.Z\x0e\xa3\xb1S@\xd3\x83A\x17\xf0\xb1S@w\xd9\xfc\xd6{\x81S@\xb7n\xf3\x9f\x8a\x81S@,\xe2R!<\xb2S@\xbf\x89\xe3\xc5\xb2\xacS@\x85q\x1b&6kS@D\x92Y\x96\x9a\xb1S@\xaa\x98\x16\x002\xecS@\xba\xfe\xaaL\xb7)T@b\x88\xce\xfe\xe8\xb0S@\xc5\'\xa2S\xb9\x14T@\xdc\xc9;\x0cd\xb1S@\xab\xffe\x12\xd1\xebS@\xce\xb2\xf7\x8d\x9d\xffS@\xd1!\xf0O\xed\xfeS@\xe5\x85eR\x83{S@\xe8\xd4\x9a\x13\x0c\x91S@\xc7\x86\xf0\xe0j\xa4S@v\xb5,[n\xdfS@:\x1e\xc5\tI\xe7S@\xf6\xd1\x81+\xff\xb0S@B_NB\xac\xe9S@g\xaf\x98\xd3N\x8bS@\xb2f\'\xeeh\xefS@\x97\x85m\xfd\x9a\xb0S@\xd5\xfa%q\xa8xS@WB\xdf>\xc0\x99S@\xf51H\x82\x081T@Y>\xcd\t\x18\x81S@\'6\xcdQ\x00\xb0S@\t\xe0B\xe4B\xb1S@W3o\x9a\xa5\xe9S@e\x96\xc7\x14;2T@\x9ce\xdd#\x11\xa7S@h\xba+8.\xb0S@7`\xfb\x15\x82\x99S@GK.\xabq\xe9S@\x90\xf0\xfb\x83U\x03T@\x8eM\'\x8b-4T@OcW\xfb\xc9\xd7S@\xc6\xd9\xf5\xa1\x12\xdfS@8&$}8tS@\x85JX\xf3\x81\x99S@l\xe1\xc6\x05\x07\xeaS@H\xd3A\x1e\xaf\xd7S@@\x08\x01\xfb\x8d\xeaS@q\x14(\xd1\x857T@B\xe8Gu\xf7\xafS@\x06\x1b\xcb>\xfd\xdeS@\xee\x08\xd2\x1a\xc8\xa3S@\xad+\x91\x80w*T@\x8a\x0c\xbc\x87\xd0\xafS@\x99\xfd\x81;\xd4\xd8S@\xa8h\x166\xb4\x83S@#_\x10a\x02\xa5S@\xc0\xaa\xb1N:\x13T@\x87\xfa\xcf\xb0\xedrS@\x07\xa6\x03r)\xa5S@\xec\x9c\xf7?\xa8wS@\xe3\x15\xe1\xfdi\x00T@LC\xa6f\xa0\xd1S@\x97Dn\xb0dwS@\xb1\x07\x01~P\xe8S@\x8b\x06\x06,\xc7\x9bS@\xf1T!e\xd5\xafS@+>X\x08\xbf\xe7S@\xbf\xb3K\x07;1T@\x87\xa0\x1e\xc2?\xeaS@\x88G}{Q\x80S@\x1b\xa7\x14_\x83\x00T@)T\x94\xb1\xae\xa6S@W\xe5\xe3\x0e\xd1wS@ \x029b\xb7{S@\xdf\xe2\xbb\n\x91\xe5S@\x9d!\xb1_?\xe2S@\x01)\xdc.\xe1\xd9S@^\xb4a@\xd2tS@\x08ltS\x1b\xafS@m\xf6\x0e\xa2\xde\xe4S@\xe9H8\xf1\xc3\x02T@\x94;\xbc2T\xdcS@$.\xdc:h\x00T@\x97\x1d\xae\xd0\x94wS@\xf1\x9f[\x01\xf6zS@\x83\x11\xc6:\xe1{S@\xf8\xe9mGI\x7fS@\xa3h\xb5DX\x7fS@\x93l\xec\xff~\xa0S@\xec\xb6=PR\xdeS@\xa9\xd9\xf9o\xae\xe7S@\xed\x1dI\x03D\xaeS@\xed\x8f\xf5\\kxS@\x89F\x0b\xca\xac\xa6S@\x1d\xd9\x8c\x98\xcavS@6\n\xa3>WwS@\x93&\x1d\xde\xe0\x00T@\x11\x07\x1d<\xd6}S@\xd0\xc8\xf7\xf1&\xadS@=6\xe4\xe9\xf3\x7fS@\x05\xbb\xc5\x15\xbd\xa6S@b\xa5\x06&\xe8\xd4S@l\x1bt\x8c\xaauS@\xec\x88[\xda\x83\x9aS@\xa6`\xdfZ\xd9\xacS@\x8d\xdfB\xe5#|S@\xac~\x1a\xf8\xf7\xdcS@\xbd\xe4\x12c\x0e\xe7S@\x88\x890\xaa\n\xa7S@A\xab#S\x15\x04T@\xe2\x07\xd6e\xbe}S@R\xeeA\x05B\x01T@\xf6&[\x05E\xf8S@\xdbs_\xdfS\xdeS@\x9a\x0e+\xc5\x04>T@\xc2`5\xddY\x92S@\xdc\xea\xa6\xf5QzS@\x02i\xb7\x13\xe1|S@\xaf/4+\xc3|S@#\t\xdd\xe9C}S@\x1ekT\xcd\xc6\x16T@\x08\t\x18y?\xdfS@\xba\xde\xb3@\xc2\xd8S@\xc8s\xa8X\x15\xadS@\xde\xe8\xb0\\\xaf$T@\x16\xf5\xb2\x1a\x85\xdfS@\xadf\x8ax\xd8\xe6S@Cv\xd7\x98\x14yS@Kj&0q\x7fS@\x90\x12\xd4\xbd%\xf9S@\xc8\xb7\x0f\xaeJ}S@U\x91\x9d\xe87vS@\x05\x08\x95q;\x92S@ejNn\xe7}S@\xa5\x1b\'\xb6\xb7\xacS@?n\xec\x82\x9evS@<\x00\x07\xd7\x9f\xd9S@ \xfc\xfc\x9f\x8e}S@<\x84y\x01q\x80S@K[\xd6\xdc\xe5\x80S@\xdc\xd1\xcc\xa9A\x7fS@\xbc\x84jk\xdf\x88S@\xe1ECOX\xa8S@\x80PFE\xea\xd7S@(ln\xa6g\x7fS@\x8d\x11\x97\x92%yS@B\xben\xbeK\xc7S@\xddy\xfa\xf9}\xe4S@\x9f\x85g\xc2\x8f\xd9S@\xd7\x98\xb8\x03\xb8\x02T@\xb3\xbaC.\xd4\xe4S@s/\x10\x83\xee\xe4S@(N\xd2\n\xa8}S@S\xb2Y\x7fN}S@\xfc\x97}\x15\xffzS@e\xfa\xbb\xb0\x97xS@HJ\x88W1\x7fS@\x9c\'\xf0\xcfC\x01T@J\x94\xa7\xdd"vS@0\x1c\x14\xc9z\xdeS@\x8dJCs\xa06T@\xd2\xa8\xb6\xd1T\xd9S@\r\xfd\xd9\xba\x9b\xd5S@\xcc\tZ\x80\x7f\x01T@\xbf\xc0\xc5\x08\x8a|S@\xda\xe0\xc6\xd6Z\xdbS@=[\x01/\xdavS@\xac\xb5\x06\x9e\xd4\x01T@o\x0c!\xde\x17\x02T@\x19\xf8\x0f<syS@\x01\xa82\x8b\xab\xdbS@!\xb3\xb2\xa0\'\x7fS@~XF\xce\xba\xe4S@\xcb\x1a\x8d\xd7s~S@oirk8\x97S@\t\xff\xed\'\xd4\x01T@\x16qm2\xc1\xd6S@d\xcaM\xa7\xfb\xa9S@\xcf\x9dL\x8c\xf4\xa9S@\xc7\xe4\x83%\xb7~S@\xc0@Dt\xcd~S@\xb9\xfcKHM\xaaS@\x85\xfc|\xca\xe4/T@t\x9e\x89\x8e\xb2\x97S@\xed\x9dc\xb3K|S@\xcaP\xa1{\xa2\x7fS@n\x9d\xe5kb\x87S@\xddN\x0c7J\xaaS@\x1d\x92\xc4V$\xdcS@\xe2!\x8d\x02r\x94S@P\xf7\xce3\xcb~S@TN8\xc3a7T@o\x1a` \xd6\xaaS@{^;\xa4\x9a\xa9S@\x93s\xf6%\xc2zS@\xefaw\x12\xdf\xd8S@\xdb\xd1G%\xb0\x94S@\x877\xd8\xca\x97\xaaS@L"\xc4\x12\xdb\xd8S@\xf1,\xa0?C|S@"/\xf4\x05\xc4\x02T@\xdd\xb3-\xe5\xb6\xfcS@\x9f\xfa\x14\x11\x08\xbfS@\xef\xad"\xb4\xc4sS@\xe5\xd3X\xbf\x17\xfeS@D\x18\x89\xb6:jS@\xa6\xa7\x83\xdb sS@\x8d~\xddr\xb6\x11T@\'\xc396\x9e\xa7S@L\xe4bN\x83\xd1S@S\xd7@#E)T@\x95\xa5\xe5\xa5-\xd7S@\x12\x9c5\x9b\x94\xd7S@\xad* \xfb\x9crS@<W\xbc\x943\xebS@\x14\xa8\xeb\xdd4\xd1S@\x95\xe0K\x8f\xb6\xc9S@\xdf\xe6\xcf\xd4i\xbbS@\xf3\xa4\xb9;B\xefS@qsF"W\xd6S@*\xa6\x08\xa9V\xd1S@-d\xa7\x166\xe7S@d\xddJ\x9a\xdd\xe2S@X\x0b^=\x89\xdaS@\n\xdc\xc6-p\x1fT@\xe9\xdd\x9e\xaa\xeaoS@$\x8e\xd7y\x1d)T@\xf2\xf7~\xd94\xb0S@\xca\xf6\xabJJ\x11T@5"%Y\x9d\xd6S@\xfa>\x9d\xa4\xb2\xe6S@.\xf9c4\x0bxS@5\xa7\x18\xa0Y\xe5S@@l<\x92\xcc\xd8S@\x10\xc2\xba)\xe2\xa0S@\x17\xd1:\xcf\x89\xd1S@\xfd\xc6\xa8n\x19\xdaS@i?\xdd\x8a@\xd7S@TsI\xb9\xe1\xa4S@\\\xf2\xb5}\xc2\xd9S@\xc16\\\x9c\x90\xd0S@\xaa37\xc5\xc0\x88S@\xac+\xe66Y\xe5S@\xb3\x0e\xd3C.\xa6S@\xbe\x85\x93\xad\x9e\xefS@\x9c\x92!\xd2\x8e\xc6S@\x95\xaa\x1eV\x19,T@\xe5p\x9c\xee\xba+T@6\xda\x92cSvS@Y`\xf5n\xceeS@lOP\xe0E"T@\xc3\x18\xd3\xd3D|S@\xac:\xeb\xf8f\xdfS@(\x99\xfcF_\xacS@\x1a\x87\xf5\x9f(\xe5S@\x00/p\xa3\xdd\xd9S@;\xa8o@\x08,T@8\xe1(Qp\x13T@\xadKT\xc8\xd4\xe6S@\xb4\x9dy\x8d\xe1\xeeS@\x7f\xbf{\xb0\xe0gS@\x08,\x0b\x14\xe0\xbaS@/\xc6\xa0\x94\xb0\xf8S@\xcbh\xd7%\x0e\xceS@7u\xcdUR\xe5S@\xab\x91\x85\xfbU\x14T@\xe1\xf41=\x95~S@\xa8h\x88`\x93\xc1S@Qs\xf5=\xb4\xacS@A\x84\xbfx\xdc\xc8S@\xf4G\x1a \x97oS@:\xcb\xbe\xf0\x1b\xb7S@\xc5\xe8\x8d\x95\x96\xf7S@\xfb\xdb\xe7\x14\xfa\x03T@~\x1e\x192\x14pS@\x9b\xb2-\xce\xccuS@\xd5\xfe\x91\xb6\x85\xeaS@\\\x98\x1d\xe3\xde\xb1S@\xf1\x04\x84\x8c\x1d\x84S@\x10\xa2\x92w\xc7\x03T@P\xc2\xb9\xd4r\xa3S@2\xfe9\xcb\x12\xadS@\x1cc\x07\xc0Z\xf7S@=\x1f\xc0\x9e\xa6\x10T@\xc5\xcf\xeeb-\x11T@\x01W5\x16x\xefS@2F\xca\xe4\x90qS@\x90\xea\x9d\xee\xdepS@\xa9\x94\xd9)\xe0\xfaS@\xe5\xd7\xb3C\x9a\xeaS@\xd1\xe5\xf5\xe2\xb5\xd6S@\n\xcf}\xe2\x97\xeeS@U\xaeL\x01AeS@\x98D&T\xbf\xa1S@\xe9\x10\x9br>\xe6S@s#"Wq\xe8S@\xd2\x06\x07n\x1f\xf5S@\xc4\x8d\x7f\xe8\xed\x7fS@\x87:\xf8`\x85\xb2S@\xdaA*\xa8\xeewS@\xa7!c\x18\x9f\xe4S@S6\x8b\x91\xfe\x1dT@L\xb1V\xa6X\xd9S@OP\x01M\x03\x83S@\xeen\xc7\xdch\xeeS@\xday\x99\xc5MjS@\x9c1H\xc3E\xcdS@\x91\xa4\xb8\x8f\xd4dS@\xc1\xcft\xe5-\xd4S@^L\x18\xa5\xeb:T@\x8dZ\xea\xdf`sS@\x83\xdf\xba\xa1~\x99S@\x03\xd4_\xca\xce\xd6S@\xe6}\xb9\xb36\xc2S@\x9f\xa0\xe5k7\xe5S@\x8bC\xfd\x19\xaa\xceS@\xc9s\xde\xf8Y\x98S@k\xae\xf1\x8eYvS@\xbd7\x7fSU\xc9S@\x0b6\xe0\xef7\x01T@>\x05\xc0m\x14\xeaS@}\xb7X~<wS@r\xbfL\xdd\xde{S@~sN\x1a\x98\xf0S@\x15\x05j\xf90\xd0S@\xbd\x97t\xbc/\x1fT@\x9b\xa2\xe9>\xcf\x94S@d*yeX\xafS@\xf0\xd4\xba\xad\xef\xccS@4\xe6\x11#\xba\xd9S@q\xddv\x9e\x8f+T@\x03\xbd\xb0\xaeq\xd6S@+\xa8\xe9d\xe6\xe8S@(\xa2\x8b[\x8c\xfeS@\x97D\x18\x07\x02\xdaS@\xfdi\xccT"\x84S@m\xa0\x1d\x07\xa5\x82S@\x178v\xab\xfe\x85S@\x95\xa5J\x0bd\xb1S@Tn|\xe2\xc6\xb0S@\xccJ\xa5\xca\x06\xf6S@\xda\xac\xe1\x11\xe9oS@\xca\xa9=\x91\xd2\x86S@\xc9\xff\xa5\xd2A\xd4S@\xfa\x00\x17<!\xcaS@\xea\xb1\x8e m\xf9S@]ASe%\xd1S@V\xcd\xbd\x98\xe2\x86S@\xb6\xa4\xc8\xf9\xce\xf9S@\xf1\xffa\xdc\xc8\xb8S@V6q\x14\x8a\xc8S@\xd2K\xcd\xbc\xf1pS@A*KVD\xf6S@^\xa6\xd4l\x0b\xc8S@\x08\x01B\xe8\xe9\x81S@\xa7#\xdaG!pS@u\xba\xc6\x90\xfb\x14T@n\xa3\x8cg\xdd\xb1S@$\xd5\xd3{#\xe6S@p\x1e\x8d\x1f\xc6\xb0S@:\x0e\xcd\x90\xd8\xb0S@\xad\x15\'!\x8d\nT@\x19q!\xd0WpS@\x90\xf8\x0b\x1bE,T@z\x8f\x96y\x0c\xc6S@\x0cqy\xc2\'\xb2S@\xf4H\xf2\x1a\x9d\xb1S@R)\x8dX\xf9)T@\x93-\xe8;\x85\xb0S@\xed\x16[Q\x0e\x85S@w\xce\x15\x06*\x86S@\x02b\xb5\x1c\xfa\xafS@\xe2.3\x8e3\xb1S@}\xa0~R\xa0\x8cS@\x15\x90,\xfe[\xcbS@5wp\xa6\x02pS@\x8f\xbb\'\x94\x0f\xb3S@#8}\x88PvS@\xe1\x9b\xaa#\xacpS@c\x89\xef\x9c:\xb0S@(1<Bv\xb3S@\xae\x1f\xbd&\x15\xa5S@\xe3\t\x0ec\xa6\x85S@\x82\x05;\xd3\xc0\x85S@\xe6a\xe4\x12_\x9dS@\xb75he_\xfaS@==\x99X\xd0\xf6S@^\xc8\xf2|\xe4\xf6S@\xdbB\xb4\xe1{pS@e\x11\x1f(\x15\xb0S@,\x82\xeeD\x82\xf6S@\xf7\xab\xaf]\xb8\xb3S@^2\x17\xc2\xaf1T@\xc7J}[\xaf\xb3S@\xcbc\xd3+\x15\xb4S@\xdf\xca\xa8\x81O\x84S@\xac\xb7\xf4\xbf\x9a/T@?4\xc4\xf5\xc3"T@_\x14\x8bLb#T@\x84y#\xfam\xf8S@g\xb4\x86G\xf4\x87S@\xab2y\xaeq\x02T@\xdd\x99\xb3\xd5\xae\xafS@\xae\xd7\x839\x91\x83S@.\x07n\x14\x07\xf4S@\x8d,9F$\x83S@t\xf6F{c\x9dS@\xa3\x86Y\xec\x85\x83S@\'\xa8\xc6\x9ee\x85S@\xf5\xb2\xa8\xc3\x95\x94S@\xe6\xach\xf8\xfdpS@\xcc\xbb\xef\xce\xad\xafS@\xbe\xf8\xb4\x03.\xb0S@\x97\x1b\x81\xc5AjS@\xc8Z\x06}\xd8\x83S@?\xa7I\xb6v*T@3\xf2S>M/T@\x1c\x81\xb9\xec\x85~S@\x99LA\x83\x93\xb5S@6\x92\x91\xa8\xee\xa4S@\xc0\x1b)3\xcb\xb5S@\xe9\x0b\x1ez\xab"T@\xd9\xb161\x9d\xf2S@\xcei\x91\xce\x1e\xb6S@\xf0\n%\xd1\xd5\x82S@\x9da\x1azz\xf2S@\x03X\xd1\x1f9\xe9S@,\xb3\xdb\x0e\x10\xf2S@\xb0\xf9\xbcp\x1d\xf2S@\xf1\xfe\xce}\xa3~S@\xd9\x1b\xd8\xc3\xa8\xf1S@\x1a.c3\xcf\xa7S@\xab\x06\x11\xfe\xea\xb0S@\xc4\r\xe9\xf1\x85\x80S@\xa4R=b\xae\x82S@\xbeOl\xddN\xf9S@\xf2M\xabI|\x80S@q\x1d\x8d \x81\xf0S@"\xba0\xf9\x8c\xf2S@\x8f\x01|\xb2[\xcdS@}7\xb7\x03\xbajS@\x1d}\x1c\x11C\xf0S@\x8a\r\xd9\x83\xb6)T@\xec\x08\xc3\xa5\x0f\xc7S@\xeeM3\xea\x19\x9eS@\x14\x14{L\x08\xb7S@&\xdf\x1ch1\xf0S@\x87\xa0\x8d\xfe~\x99S@\xd4b\x16\x0f\x04AT@~\x1e?\r6|S@\xbe\xc1,\xdf\xc4|S@1\x02\xa7f\xba}S@\x12#\xd1\x9c9\x83S@\x1f\x19U\xe6\x03\xafS@\xcd{\xfbg\x1a\xeeS@7\\fm\x1b\xffS@\x10oC\x19\xfc\xe8S@\xbb\xf6\nU\xab\x81S@\xd5\xedsP\xed\xe3S@\xee\xf1\xcf\x02\xe9(T@8\x8e\x9b\x05K\xf1S@\xf7\xdd\xc8!\xb9\xf3S@\x13\xc3b\xd5/\xaeS@\xb6\xba\x17d\'\xd7S@\x85p\xc3\xc8\xbd\xb8S@\xb0e&{\xbc\xeeS@\x98"\r ||S@\xa4\x98P!\r\x81S@A\xc1\xc2\x05)\xeeS@\x1e\xcek$\xdf\x80S@\xe3\xc1\x14\x10\x05/T@hwR\x1ej\x88S@\xa8\x0eU\x8dE\xf0S@L\x7f\xddv\xc4\xc8S@\xa6Z)%\x81\xeeS@0\xa5tq\xab\xffS@\x86\xdc\xc1\x8f\xa5\xeeS@\xc82\xfc\x8a\xfc\xefS@\x87,\xday\xbd\xd7S@\xc8\x80\xa4\xef\x85\x81S@v\x8b\xaf\x96\x99@T@\xe9\xc1!M0\x89S@N\xca`\xd4\xbd\xedS@\xef\xbeO\xbe\x9e\xd7S@G\xbb\x94\xbb\xde\xecS@\xa9m\x14\xae\x92 T@q\x01\xb3\x81\x82\x9fS@\r\x15\xf3\x1cX\x81S@1]5\xf6\x98fS@\xc1\xedYu\xdb\xedS@<l\x0ee!\x81S@\x1f\x18SC\xec\x89S@o\xcaj%\xc6\x88S@=\xec\xd9\xc0\x9b\xa6S@\xba\x02\xc4\\l(T@\xf8V\xd5\xc63\x8fS@\x10\xc0S6+!T@-e\xce\x1c\x87\xedS@b)\x9aY\x13\xabS@\xc5\xfcdZ\xf1\xecS@\xa8\x93\xc9\xe0\xb2\xeaS@##\x05\xb5N@T@LFk\x91M\xd8S@\xde\x00$D\xc2}S@\xfa\xae\xbb\xf5@\xeaS@\'n>R+\xeeS@\x9c/\xefVI\xeeS@\x8ffk\xd5+\xfeS@j1\xbd\xab\xdf{S@\xb8T\xd9G\x8a}S@\xb3\x86\x88qS~S@K:\x94\xc4Y\x7fS@\x87\xdb\xe6\x87\xfc\xe9S@\xe1\xe9\xffG\xae\xebS@~\x1fF\x15\xd3}S@`\xee\x8a\xc5r\xb0S@\x1f_!\x90\xc1\xebS@\x8a\xber\xe2\xed\xeaS@\xcb\xe1VX\xad}S@\xb5\xc8\xc9\xf2\xef\xebS@\x8e-/\x8f\xa1\xebS@.\x11\xa9\xd35}S@\xb4x\x8a\xa82\xbeS@\t3\xc7 \xe5\xe9S@t\xab\xa7\xb2\x0e\xebS@wa"\xa7r\xbcS@c;\x81\xee\xa2}S@\t\xb8\xbb\xd7S\x7fS@\xe1\xc59\x9f+}S@x\x19\xfdqb}S@\xe1\xe8\xe2n*tS@\xd3\xe0\xbb\xc8m\x80S@tu\x8e\xd5\x8b\xeaS@|\xd1\xb5\x82\x84\x8aS@\x95lhP\xfd|S@Dp\xa9\xe7!}S@ \xde\x9fa\x84sS@\xc1\xe4\xca\xf2\x84xS@S\x82K~\xb3|S@\xf6tj\x16\xec\xbcS@!\xd121\xa8\xacS@\x8c\xee\x1a\xad\xa6\xaeS@`8\x1a\xa2\xa9\xbdS@\x9d]p3\xca\xbdS@\xe3\x1e8\xd8\x99iS@\xc11\x0c\x9cO\x0bT@\x0b\xc2\xe4e2\xdcS@B1\x99,\xe4\xd9S@\xec7\xd4&\xa0|S@\xcaQF\xbf\x0e\x7fS@\\L%\xda\x0blS@\x0f_\xa6g\n\xeaS@>\x1e\x90\xfa\x8d\xeaS@w\x9f\xde\xe0~\xe9S@\xbd[\xc3\x1be\xbdS@G7Y\xb8\x91\xe9S@Y\x1a\xa3\xbb\xa8~S@%4\xe2\xf4\xde\xd9S@\xfcy\xc5/\xc2\xbdS@c\x1e\t\x91`lS@\xae\xe7\rZ\x10\xeaS@+;G\xf0\xff~S@\x99\x1f{%\xdatS@\xa9\xa3\xc3\x85\xed\xe8S@\xeb\xd2\x12q\x90zS@\xf5\x00\xfd\xf6\xff\x01T@\x9an\x8c\xa9\xea\xcaS@a\x0c\x18S\x7f\xb3S@\x84\xad\xcb\x88\xdb\x8aS@\r\x1eAX\x8d\xe7S@\x05(\xc4\x9e~\x9eS@|\xfd\xea\x05xyS@<\xdb\x1d\x12\xa0\xcaS@0\xc0k@\x1c\xe6S@q%\x8d\x90\xdf\x00T@\x07\xdc\xf0N\xa7uS@9\x0c<\x83\x15\xa7S@\xc2\xb2\x87\xef\xac\x8fS@\x1e\x01\x8f\x7f\xbezS@\xe2d\xfcd\xb1}S@d\xd9\xb6W\x1c~S@\xf8\xbb\x05\x13\xaa~S@2\xa1\x10\xfe\x0e?T@\xdd\xd4\x00h\xa0\xe7S@n\xdb)\x08\xbf\xe7S@K -F{\xb4S@\xa0\x05\xfb\xc2\xc7\x1aT@\xf9\xb6\xe9\xca;}S@\xa7\x11\x8e\x90,)T@w\x101\xfei\xbeS@\x19,\x82\x97}\xe7S@\xe10\x0cm\x11yS@\x9f\xd5t\x9d"\xd7S@\x8et\x12\xc9J\xb4S@O\xa7\x8cgL\xcaS@-\xa7\xa1\xac\x16\xcaS@\x92A\x97\x93\xef\xd4S@l\xcb\x9b\xaa\xc6}S@4\x88\xbae\xa1\xd1S@\x16\xf0VF\x1dxS@\xcb\x8e\x1f\xd3\xaaxS@\x01\x85\x04f\xf8\xc9S@\xbbRam\x17|S@\xe0\xce\xb7\t\x14\xb0S@\xf3\x1f\x12\x8e-~S@\xfb\x9d\xb5\x87\x1e\xddS@\x05\xa6/\xb1\x10\x02T@\xba\x0e\x1d\x87\x0c|S@\x02\xa5uU\xe3uS@\xc39\x90\x1e\xf8\xeaS@\xdb\xb3\xec\xaaR\xbfS@\x02\xe6w\'\xa4wS@\xa7~\xe7m@|S@\xeb\xe5\xd0\t\x9e&T@\x83\xc6\xc0\x1e\xe7\x02T@\xac\x8e\x81`\xaf{S@SD%d\xbc|S@\xae\r\x8d<;\xeaS@\xb7\xa8\xc6\xd4\x16\xe9S@\xa7\xe8\xa2\xccj|S@ 8\x13R$vS@[\xbe\xf0\x90\xa4\x9bS@w\xfd*8\xe3[S@\x89\x9en\xfa\xf5\xe8S@\xae\xe2?\xedS\x89S@Z\x07\xec:\xa6\x02T@\xe0\x94\xec\xe9zkS@\xce\x9a:\xf7\x9c\xbfS@\xe8\xe8t\x80\xcd\xb1S@_1\x0f\xbc\x04|S@\x0f\x0ex\x9d\xc3\xb1S@\x03\xf3x\xef*\'T@Cm\x06\xec\x03\xabS@\xd9%?\xa6`\xc0S@\xc1o\xbaG\x1f\xa9S@\x04\xda\xd7\xf8\x8d{S@\x1e\xff\x88f\xd4\xbfS@\xdb\x1e\x07\xfcm\xe8S@S\x98\xdca\xc3\xaaS@\x92\x89\xb7A](T@\x8e\x02\xbb)>\xa0S@\x1fY\xeab\xc2\xb2S@\x16\xa0\xed\xd2\xe4\xb2S@s\xfeb\xa3\xa5\xc3S@\x12\xa0\x1b`t\xd9S@B\xfd\x15\xdd\x0f\x04T@q\x8a\xd7\x92\xbd\xb2S@\x8d\xaa^\xe4\xcd\xe6S@\x1e\xca}\x9b\xe1\xe6S@\x06\xd7:\x01D\xc0S@\xa3K\xbd\xe0\xbb\xd0S@\xb4\xe3\x0fj\x8b\xaaS@\xf7m\x8fm\xfd\xa0S@\xc2\xe2\xad\xf3)\x01T@\x9d\x91\xe3\xe0<\x97S@\x96\xb8@\xa1R\xc1S@\x83&Wl\xbd\xc0S@\x83\x97C\x93\x8e\xc0S@%\xdf\xb4\xeb\xbe\xabS@n\xab2\xa2\x14\xb7S@\xd8\xf7_\xa7\xdczS@\xc3\x83\xa9\xbb\xf7{S@\x87\xb8\xaf\xe1w\xc1S@\xc4\xcd\x8b\x98\xf6\x18T@\xe7\x08\xc5G3\xb7S@R\xd8\xc8\\\xea\x88S@\x08<\xca\xd7,\xc1S@,\xedy`\x9azS@\rf\x9e\xe9\xd8zS@\xdb\n`]\x0e{S@l\xb7h\xb7\xb6{S@y\x00\xff\x11U\xe1S@h-\x00v\x9dyS@\xdb\x8bf\x0eK{S@\xc6\x03\x81\xb0\x02\xe5S@x!\x0f\x08\xab\xd9S@na\xa7\xb3&\x19T@\'\xfcN\x1e\x16\xc2S@A\xff\x1f\x83\x0b{S@\xdf\xff\xa9U\r\xd9S@\xf7\\\xc7\x99\xef\x1eT@\x02z\xb8\x9d\x8dzS@\xa3\x89\xc6{m\xc1S@\xe3\xa0\x15\xc0\xf6\xd9S@N\x80\xf9\x02$\xaaS@C\xc1\xd1:l\xe4S@\xe7\xb1a6\xdczS@7)2\xf1u\xb3S@a\x9d\x04\x1b\xa0\x89S@\xce{p\x95\x18{S@\xf4~\x15\xd7 \xf9S@\x15o\xfd\xd2\xdc\xf8S@T\xaf!.J\xd8S@\x07\xafY\x080vS@B\xc6\xd5\xea.?T@\x93\x00uYmzS@f\x83J\x17\x7fzS@\x00\x10>\n\xaf\xcbS@\xd5\x89\xe9\x1f\x98zS@\xc7\xf0\x94\x99}\xdaS@x\xdb\x0c\x00;\xb4S@\x1ch\xcc\xc8/\xa2S@\xd1h%\x1bA\'T@4A\x9b@\xe0xS@,m\xdde7\tT@\xfc\x08EW\xa9\xc2S@M\x0e\xd8\x86\xfd\xfbS@\xe6=\xc1F\xf6\xdaS@\x02J\xc1\x18C\xd9S@\xb5\xe9J\xa8p\xc6S@\xb5MF2IwS@\x10M\xb1\xcd7\xa2S@B&\xaay-\xdbS@\xc6K\xbag?\xa1S@\x9bf)_\xc0\xa0S@\r*\x95|"\xd6S@!\x80\x1a\x86\xf3\x9dS@\x0c\xde#\x13\x93wS@\x8c\xe4D\xca\xa6\xd9S@\xcd\xa5\xbf\xe6/\xc6S@\x18\x15\x11\xda]\xa1S@|\x07v\x93s\xe2S@\xad\x1b\xdb$\xd9qS@>\x08pl\t\xd6S@\x9b\xfe\xf6c%\xd9S@-{\xb4\xa3\xf5\x19T@=\x83\x87X~\xd1S@\xae\xf9\rB\x0e\xb8S@\xa0~\x99\x8a\xa5\xa1S@p\xb1[\xe9\xd7\xd8S@\x9d\xf2\xf9n\xe1\x00T@\xaa~\x03\xf0U\xb8S@\xed|d-\xbb\xdbS@2\x1bFE\x83\xd7S@\xce\xbf\xb9\t\n\xafS@\xea\xdeI}\xbf>T@\x90h=\x9fG\x01T@\xaa\x96\xa6gw\xd1S@\x9b\x82\x187\xf0\xd9S@G\x1e\x92\x1b&\xdcS@[$\x1b\x0boxS@w\xf1&y\x01\xa1S@\xa8\xbb\xfb\xcaH\xa8S@k\x94&+F\xd7S@\x95Bl\xba\x96\x01T@\xe8F\xf6\x1cx\x85S@\x87\xce\xe1\n\xd3\xc7S@\x06d\x03\xddG2T@:2i\xeaJfS@\xc9&\x0f]\xdc\x9fS@\x94y\xd7\xcf\x88\x81S@\x84Ka\xa6\x85\xc5S@\xefAD\xb9\xf7\xefS@\xf9\\\nK04T@\xa9P|\xaaq\xe7S@\xf7D\xb4\xbfa\xc0S@~r\x14~\xb3\xc4S@\xb8\x8f\xa6\xe9\x93\xb9S@\xe90\xe4\xcf\x8c\xedS@\x1c\x14\xb0\x8e\x87\xf1S@N\xf5\x1a\xf5\xcb\xd8S@B\xf6\xdb\xe4\xf2\x1bT@\xa4\xbf\x19\xc4/\xedS@\xc3,\xc3\xce\xc4\xaeS@J\xaf\x0c\xa8\xc7&T@\xbd\x1e\xa2\xfaswS@\x8c\xb86\x93NsS@\x89\x9b\xb4w\xd7\xd8S@&\x88F\xbbw\xefS@\xe7\xda\xb1\x1d,\xc5S@\x1cQT\xfcq\x85S@\xc2\x7f\xa1\xac\xb4qS@\xeb\x9c.\x84B\xd8S@.\x1f\xa1F\x8f\x0cT@<\'\xa2#A\xb8S@%@\x04h\xf9\x8bS@2x\xecc\xe0\xaeS@\xc2\xab\x18U\x08}S@K\x0e\x99{\xa2+T@E\xd5\xfa\xb6\xda\xe9S@_\xc9\x02\xaf\x8b\xcdS@?@\x15]\xa5\x02T@\x81\xd5V\xe6\x80\xf0S@\xfcx\xd1l\x8e\x85S@\xfa\xff\xae\xbf\x08!T@\x91\xc0\xa7Zg\xb9S@\xb2\x07p\xe8\xae\xfcS@\x80\x0e\x84\xa8\xde\x8dS@\x85\xe1\xed\x96\x06\x9aS@\xcb3\xd0Sh\x86S@M\x8a +\x97\x88S@\x90\xa0\x84\rQ\xc3S@T7\xc3t]\xc7S@\xcc\xf8\xfe\xfb\x0f\xccS@\t\x01\xbb\x11\xbbvS@\x06\xab\xe3\xce\xad\xa7S@\xcc\xd2 \x94F T@\x13\xe1\xd7\xca\x8d\xc9S@*Ym\xc3U\xc3S@cv\xc3\\\x15\xbeS@\x90\xc1t5.!T@i\xd9[\xb9\xddwS@-\x9e%\x07\x8b\x83S@2g\xdc\xce\x1a\x14T@3D\\d${S@+g\xec\x18\xfezS@\xb7\x94c\xdf\xf7\xd0S@QY7\x06e\x00T@\xd8d\xfc\x1bA\xe7S@.x\x08\xbb\x8b\xe5S@\xe7\xd1\xd4_\xc01T@\x9f\x0e$\x03\xf9\xf7S@\x83\x05@\x9e\xce\xb9S@\xdc\n\x112\xfbyS@\x9b\xbd%\x0b\xbb\xb0S@5\x8b\xcd\x8a\xd2\x10T@h\xf7\xf1+\xe6\xfbS@7\x11nR\xf5rS@\x0b\x12\x80\x92\xe8\x00T@\x97\xf6\xa39\xc0\x88S@\xe3\xa52i\xa5\xa7S@\xefc\x89K\x03\xf5S@ox\xc4Ml\xcdS@~\x8b\x19\xb75\xb0S@\x0c\xf3@\xa4dwS@\xf8WO\xa6\xca\x16T@\x8c>\xca\xe1\xa2\x11T@\xa5Ay9\x0b\xd8S@\x86\xfd\xe8t\xa6\xbfS@d\x05\xed\xf1\x00\x89S@\xdb\xec\x08\xde\xae\x87S@]|>\xfeC\xaaS@\x87\xbf\x82\x10\x03\xd4S@\xcejU\x90\xfe\xd3S@\xde\xfaj\xfe\x95\xfbS@\x80`\x84P-\xbcS@{\x1a\x9b\xe6\x03\xe0S@\xf5\x11tB\x01jS@\x18\x0f\xe6_/%T@\xc2\x90.\x836\xdcS@W\xf8\xcc\xd8\xf5 T@\x9d\xea\xa8\xe9\x90&T@\\\x92\xf6V-\xf1S@\x81U\\\x0e\xf1\x00T@\x99mo\x9e}\x85S@\xd2\x8b\xf3\xd6\x17\xe8S@\xaa(M\xc1\x05\x91S@\xa6\xe6an+\x19T@\xf9 \x12\xbe\xe6\xf6S@\x1d\xae\xf5\xbdY\xa5S@\xef\x93\x8fq\xe1\xb2S@\x1dbQt\xe0\xf0S@\xe0\xc8\x9d\x1a\x02\xa7S@b;\xb7\xc2\xfepS@O:+5\'\xccS@&-D\x08\xe2\xb7S@\xef\xa23\x02\x87\xf6S@4\xa9\xb0\x04|\xf8S@\x10\x10\xc3\x89k\xabS@\x9e\x12R\xfb\\\xceS@\xbcQW\x8ed\xa2S@8/\xfa\xf8\xb9\xcfS@JJ5\xe71wS@\xd1\xa6o\xd5{\xbcS@Xm\t\x95 \x83S@lE@v\x0e\x85S@\tx\xbd\xa7\xce\xcdS@\x81\xa0\x1ff\x00\xedS@\tX\x06n\x83\xcfS@/\x90z\xd5\x91\xd7S@C\x1c\xde\xbaZ\xe7S@n\xb7\xfd\x80\xd1\xe6S@\xe3\x16/\rd\xe2S@\xd2.{\xd6T\xb3S@\xf9\r\x02\x13\x8cqS@@\xb4$~\xba\xb0S@\x99\x9f\x9bg\xd0\x80S@V\x1f\xc7E|\x80S@\xdf\xc1\xce\xe9\xe3\xd3S@\xf6\x18o?85T@\xb5><\xeb\xf9\x1bT@\xc6\xb0\xb9E_\xceS@\xc3\xdb`8\xe12T@2\xcd\x8d\xfdm\xdcS@\xd5\xbb\xbf3s\xb0S@\x18O\x00\xbe\xa2\xc8S@\r/\x1f\xb8-|S@\xc3k\xc4\x14\x13sS@\x8e\x12T\xf1\xcc\xf5S@\xa0bQ\xcd)\xd5S@v[a\xcc\xaa\x96S@\xc523\xd4\x88\x84S@\x1f\xdf\x9f</lS@j\xcc@\x81}\x99S@\xa2\xcfh\xa5\x8f\xdeS@\x1f\'8\xe3y\xe3S@\x9c\xe0\x936\x9dyS@\xd9G\xec\n\\vS@\x83\xb1}\xce\xdf\xbcS@J$\xb2\xbf\xc3\xcaS@\xa8\xc1l\xb7?\xbfS@g\x0bB\xe1\x01\xd7S@g\xc8m7\x1b\xabS@\x94\xe2\xc0E\xcf\x82S@\xdc\xfc\xc5\xdd\x02\xa8S@p\xa7\xb1\xf1\x02xS@>,8\x0b\xc3\x94S@\x06\t\x06\xd0]\x1fT@Rh\xc3\xb3\xd9\xefS@2\xf99\xff+#T@\x16\x90j\xca\xbb\x7fS@\xe3\xf2\x9c\x19$6T@.\xee\xe5\x16\xbd\xb8S@\xd7;\x19\x95O7T@\xc1\xf5\xdb\x96\xa4\xf9S@\x8bt\x99mU\xd4S@\xe4>K\xba\x15zS@\xd9A1f\x9e\xa7S@L\x83d\r@uS@\x05\x19\xcb1<\xffS@\x01\x1c\xe8\xe3\x89rS@\x074\x07@\xaa\x90S@8#\xd4\x8em\xabS@\xbcy\x88\x86\x90\x0eT@\xbf\xb1\x92\xbb]\xb0S@\x03-\xf4\xbe_\xc2S@\xc5\xf7\x1e\x16\r\xeeS@6~\x1e\xd8s\x84S@%\x7f\xc9q\x0f6T@\x98q\x8c\xb5\x00\xfeS@\x12D\x9c\xbe\x81vS@\xbf3\x17- \xfcS@\x15\'i\xcfx-T@\xbeQ\x1f2\xf0(T@\xf6+\xb2s\t4T@P\xf6\xc4\x03?\xa3S@\xffc\xec\xaaF\xfdS@\x1bs\x12;\x86uS@\xaa\x0e\x16\xb1#{S@-\x10\x99\x08\x17pS@\x82\xac\xc3\x00\x19\xe7S@\xa6\x1b\xffn\xb77T@{/X\xeac\xafS@\xbc\xea\xe4d\x10\xb0S@\x8c\x96\x8d\'o~S@3\x9c?\xa3\xc8\xfdS@\x13\x93\xdd\xd6O\x80S@\xf1\x83\xdc\xcef\xdaS@\xba\xacyC\xb0}S@6_\xcbZ\xb1\x14T@8\xcb\x85\x1a^\xf9S@\xcaG\'cf\x9bS@H7$\xe9=\xa8S@\x04\x99\xe5\x07>\x81S@u\xe78\xe5$6T@f\x188E\x921T@\x15\xdd\xcc^\x99(T@\xa6\xb83\xe4\x9f\xeeS@\xbf\x81\xa5\x84\xbe\xc9S@~\x17\xa3XH\xd4S@1&\xddZ\x0b\'T@\x8e\xb9\xa9\xeen~S@!G\x95r\xec\xb9S@_+8\x97\xa5\xa3S@\x8es\x11\xe4\xc2\x98S@qXi\xd5\x91\xdcS@\xf6&\x9a\xb4\x9f\xb2S@5\xbd>\\\x82\xd2S@\xd6\xe5\xe5\xc3\xd2\xeeS@rXa:.\xb0S@\x9c\x0c\xe7\xfem7T@\xa5\xd1\xaf\xfe8\xb2S@!q\xc1=\xd9\x89S@=\xf8\n;\x84$T@\xffF\xf7\xe0\xb8\x88S@F|\xdd\x01\xf2{S@\x110\xbd[\xf9\x13T@\xdcM^\xa9i\xa8S@\x0f\x94\x02\x0eY|S@\x89{\x18\x04/\x92S@]\xf8m\x01=\x88S@\x00\x85\x81\xbb"{S@\xe8\xa1\x02\xc7\x8e\xe9S@L4\xa9\x1cb\xf0S@\x81\tu\xff\x91vS@2F\x15\xde\xe3\x0cT@,\xba\xb6wO%T@%\x8e)\xba!\xadS@\x05b\x9bB\xa4\xdeS@\x91\xf2W\x01\xfe\x1fT@\x15G\xc91j\xf8S@\xbe\x83\xc2\x9d$\xadS@\x1d\x99\xe1\xa2B\xc3S@hxN\xf1K\x9aS@\xdc\x11B4\xb8kS@\xcf\xe8\xeb\x81BzS@\xca\xe6\xd5\xcc\x1d\xb0S@.og\x93\xd9\xa4S@\xbc\xf50\xd4h\x80S@@\x19`\xb5\x9c\xe2S@Y\x1e\xc1\xa2\x18\xeaS@\xc7,\xd8\xffU\xe2S@=\xf86\xbbn\xfeS@u\xbb\xbb\xfc\x1c\x8cS@ \xa8\x14\xc1\\\xf8S@\x16\x8b,\xfe\x1b\xdbS@p#\xd7Ul\xe8S@J\x90\x93\x17\x19\x1aT@K\xd5\x03;"\x84S@\xe0\xd8k\x1d\xb2\xd8S@\x7f\x00\x8d\x84{\xc0S@\xd6\xdai\xf0\x1b\xb7S@\xa3nT\xabv\xaaS@\xc0\xc0\xf7G\x9a\xf5S@:\x03g)\x84rS@\x8c\x8e>\xc3WtS@\xd0\xbbj>\xd0\xbaS@\xd4\xac\xb1`\xf1\xddS@\xa4/+x\xee!T@\x15;\x18\xfa\'|S@WJ\x90\xba2\x1fT@rW\xdc\r\x17,T@X\x07Z\x7f\x18\xdeS@\xa0\xe3=\xb9\xd2\xe6S@e\x00-1f\xdfS@N\xdd?R\xe0yS@\xce\xb5\xe6\x8c\xe9\xe4S@\xc3\xb2\x86\xd4\x89\xc5S@\xd70\x81\xd0\xf0\xd1S@\xd7\xd2\xd2<\x8e\xdeS@\xc9}\xac\xae<sS@r\x1d\x80I\xeb\xf5S@\t\x0f\xdfO\xeb\xfaS@\xa9\x1b\x0cSO\xb7S@\xca\xbe\xa6\xf1*jS@\x81\x0c{>S\xd9S@^k\xf4"\xba\xa1S@i\xfeY\xd8\x8a\xffS@\xf2\x0f5\xb0\xa9\xf5S@u\x0f\xf9W\xe9\xcdS@\x88f\xbc\xe6&\xf5S@+\x8f|v\xaf\xf8S@ \xa4\xa5\x9c\x15\xb0S@\xd6>\xdbF\x84\xd9S@\x14\x8c\x15\xe8\xe2\xbaS@@\x91z!DjS@\x93ziN\x9f\x96S@\xf2P\x8b\xcc\x1d\x1bT@\xc07Z%\xc8uS@\x9d\x1fv\xb2\xbd\x12T@\x13\x86u|\x17}S@\x1c\x881\xf80\xb1S@\x0f\xf1\x12\xea\xdc\x8bS@\x1b\xe4\xeb\xaa\xad\xb1S@hq\x80\xd8\x1a\x82S@\x90Z9PJ\xc0S@8\x85nT\xd0\xc0S@\r\x1c\x01?\xc5\x86S@\x88S\xb3m.\x85S@\xc4\x18U]I\xbfS@\x84X\xef\xc5_vS@9\x99v\x88I\xc0S@\xfbp\xb6\x13z\x85S@-\x87MB\xc8\x85S@x\'\x1d\x89\x81\xc0S@Mw\xfc\xafl\xc1S@\xec\xae\xdf\x00\xd0\xc0S@"\xf7a\xc2\xc0\x88S@\xe0\x12%L\x1f\x85S@\x17\xc5\xb3\x8f\xa4\xc1S@\xce\x0b\xcbP\xdd\x8aS@M\x931\xf8r\x84S@|\x05\xb9\xb0s\x89S@&4\xb9~\xa4\xc1S@Z\xabB\xfeD\x84S@_N\xe1\xc5\x8b\x83S@\xa0\x96G\xf8i\xbeS@\x89\xa6\xc9`\x0b\xb4S@\x1fw\xd2\xda\xe4\x82S@\n\xe32\x9a\x05\xb4S@\x95J\xd7\x0e&)T@\xd5\x9d\ns\x8b\x80S@\xae\xd3\xdb\xa3k\x8fS@\xd6zP{\x85\x1aT@\x9b\xf1\x99\xd78\x19T@DV\xde\\\xcd\xbdS@\xa2\x92\x99(\xd8}S@\x9e\xb5\x91\xe7\x9a\x17T@\xeaCfW\xa0\x81S@\xc2\x9cf\x92$}S@\xee\xd3-(\xd9\x14T@ \xd5k"\xb5|S@;\xc1\xad\xe0ujS@\x00b\xfb\x8a\xb7\x7fS@=O\x9c\x9f\xcb}S@\x88\xefX;t\x7fS@\xc3i\xa8\xb7\xddzS@\x11\xd1\xd1`r}S@\xf4\xcf2p\x88}S@I\xc8m\xd0\xff}S@\x9b\xa5\xcd\xaf9}S@\x155\xc6\xab\xa4\x94S@\xc2\xe2#\xb6\xa6}S@\xd7\xa3UEd}S@\x89\xc4\xa9\xfd5\x7fS@\x14\xf0\xe1\xac\xb2|S@\xe6\x95\x9c\xb4\xf4~S@\x07\x07qjI\x7fS@{\xb7\x9d \x85yS@\x8d\x9b\x83B\xf7\x02T@\xd1wO5-}S@\xa7\xc7k\xd1\xc3\xbaS@A\xa1\xd0h\xb0xS@K\x96`9\x1b|S@,V\xe7\xf3$|S@J\xc5\x1b\x121~S@+\xe4\xa6\xd3\xd6{S@\xd4Ku\xacM|S@\x80\n\x17nL\x9cS@g\t"s\xd6}S@z\xb1\x0bT`|S@E\xd4<"\xf2\xe5S@\xb2\xea\xdc\xdc\xba{S@[\xa3\x1f*\xcf\xf9S@\x037\xfa\xa0k\xf9S@\x1f.|\x15\xe6zS@\x80\x1bD\xc1r\x9eS@n^4#]\xcaS@\'\x07\xaay\x82zS@f\x06\x9b\x12\x81zS@z\xd7\r\xaa\x9e\x9fS@b\x8b\xd50\x9ezS@&Q\x19\x82\xdczS@\x1d\xa2b\xc7\x9e\xa0S@X\xf4\xef\xaa\x9e\xf2S@\xf0c\x14Mq\xa1S@g\xf5\xee\x19\x99zS@\n\x04\xe4\xe7\xa1zS@[\xd8\x0c\x8b\xb4\xa1S@\x98:\x82\xa6R\xa1S@\xd6\xb1Z\xda\xdcxS@-\xf7\xe8\xa4\xed\xe9S@\xec\xab[\xef\x1e\xeaS@r$\xa7\x83-\xe6S@\xf5\xd8\xe0\x13/yS@\xaf=\x7fKz\xa6S@7\x1c0\xe2D\xa8S@\x1f\x18\xc0\xaf\xdc\xe4S@\x90-\xcd\x85\x8b\xaaS@\xaf#\xed\xad\xce\xaaS@\xbe\x0b\x05\x02\xb6vS@X\x14=\xc0\xbd\xb8S@3\x93g\xe5\x9b\xdaS@xV{\xf3\x15\xaeS@\x88\xf3\xd6\xd5\x85\xb8S@,\r\xd4OZ\xd8S@\xfe\x83\x14{\xb4\xafS@\xf4]DD/\xb0S@^|X\xda\xa9\xd7S@\xed,\x16\x08\xc3\xd7S@\xfen\x1aq\x03\xb0S@\xab\x84-K\x9f\xb0S@\xc5\xdd\xb0\xd1$\xb1S@\x12\xc8;\xfb\xaa\xb0S@\x88\x87=\x92\xcc\xb1S@/\xbd}H<\xb2S@%D\xf0\x02\xf8tS@+{\xb0\x15\xa1\xb3S@\xcfL/r\x9ftS@\x95tH\xa7\xc5\xb5S@>\x84\xeaq\x08\xb6S@\x1a\x95a+*kS@\x8e\xf5SQ\x15\xb7S@\xfd\x0e\xf35b\xb4S@D\x06\x81\x9a6?T@\xfc\xea\xb1\xdfd\xcdS@\x8f!\x0fQ\x83\xe5S@"i\x0b"s\xcdS@\xd3\x99\xdf\x96\x95\xa7S@\xad\xba\xfd\xfe\xa9\xd1S@>\xd9\x99w\x05\x01T@Z+\x18\x13\xdfpS@GY\xa2\xa1`\xa7S@\x00\xcc\xe2\xb6/tS@\xc5\xa7\xdf\xd3\xafkS@\x15\x8a_\xb5\xc6\xc6S@\xec<M\xa1\xb8\xcbS@\xfc\xd6\xe5`\x0blS@\xba\x93\x8c\xce\x15\xc8S@yN\x16\xfc\xda\xe6S@R\x87bd\xe9\xd3S@\xa4\xb4O\x15\xce\xccS@ttc$\xe9\xeaS@L\xfeG\x8d\xb7\xedS@MU\xaf\x14\xcf\xb3S@\x98\x9c\x19\xaa\x1c\xb4S@\xb6\xde\xfd\xa2\x99\xc8S@\x1b\xd8Y8[lS@\xe3\xbd\xb8\xe8\xd9\xb3S@!\xc2\x10\x11\xba\xcaS@\xc6 s1\xe1\xc9S@f\xe9#V\xf4\xcaS@R\x0c\x9f\x8dm\xcbS@\x0fa\xe9\r\xa3\xcbS@\x14K\x0fg\xf6}S@+\xb8n5\'\xccS@\xc7m1+\x1a\'T@\xfc\x87R0\xfa\xb1S@\xb7\xac\x93;\x17iS@\xc9\x0fF\x14\xd7\xaaS@)\x02\xda-\xb7\xb1S@\x11\x17\xbf\\\x886T@h\x94\xa1c$\xb5S@\xeb\r\xd5\x9d\x9f\xb2S@d\x97P{\r\x89S@\xae\xb8l\xfa\x94~S@^4j\x80\xe6\xaaS@\x0f8fw\xc8\x08T@fB\x0e\x05FuS@\x98\x86\xb7\x95\xc5,T@!\xc7"\\9\xb1S@\x85\x1a\xbb\xb8\xdf\xc8S@3\xdf<ij\xbfS@(M\x1d\xa9\xf9\xc7S@3T\x01\xeb\xae\xc2S@x\xf6M@\xd5\xb2S@\xff\xdd\xe7\x10\xb3\xb0S@\xa0@l\xaa\xb2|S@\xc7\'Zi\xbb\xd8S@\x1a\x89\x10\xd9\xbc\xc9S@\xb9\x1b\xe8C\x94\xc9S@O\xf3\xb5\xd1\x81\x7fS@\xf7K\xd2{\xa0\xb4S@e\xc1\xd8/!vS@\xf6A\t\xb4\x8c\xb4S@\xa9Z\x7f\xf3)\xd9S@\xf2\tb\x89Y\xd5S@\\\x95$F\x12\'T@\x157.\xe5\x8fkS@xvx\xd6\xe9\xaeS@\xe3?\xb8\x1dR\x88S@$z\xf1\xfbO\xdcS@\xf2&\xd5\x0e\xc6\xdbS@@\xd9\x19{F\xc4S@\xdfeA\xf3\x9a\xc9S@n\xa5\x1bAM\xd4S@\xb5\xcd\xbe\xf6\xca\xb7S@\x98\xd0&\x9e\x19\xd7S@*\xe6Oe\xa1\xd1S@\xcf&\xeb\xa0\x0fuS@j\xbdn\xc4\x0e\xd5S@_\x86\xbf]\xfb\xdcS@P\xd8\x84C\xe8\xd3S@b\xc8\xca\xf7P\xceS@\x1eJ\x8alg\xdcS@\xc2\xf13P.{S@\x8c\xd8\x94\x87\x16\xceS@6\xc6\xa85\xc1uS@\xf1\xcda\xd8lgS@&\xb4\x03\xd2\x80\xceS@.A\xd0\xd0\x1b\xd9S@\x86\xc5\xce,\x82%T@-\xc1\xb9\x1c\xa3\x84S@\xb25\xd2jX\xa2S@p3\x8e\x9b\x97lS@\xa6\xf0\xe9\x15\x80\xddS@K\'&\x8a\xd9\xb2S@\xe7k7\xb9\x8fuS@\xc8\x12\xbe\x83( T@\x90\x08\xc7\xee\xacuS@\xe1K\x0ej\xa6\xd6S@\x82\x87|gM\xdaS@\xb7\rfe\x1b\xdaS@\x9ds\xd0\x16\xb7\xd9S@U6\xf4\xd7\xf7\xd5S@\xe0&\x14\x80N\x1eT@\x02\xbd\x85=^\x8cS@SU\xab\xceO\xf8S@>\xb4\x83E\xad\xdbS@~\xb1\xfb\xee\x07vS@\x9c\xab\x9a\x1c\r\xe2S@\x177E\xedY\xd7S@\nf>\x05+\xfdS@\xc9 \xc7R@\xaaS@\x13\xa9\xeeM>\xdcS@\x83\x92A\xb2-\xdcS@J\x82\x06\xf9=\xb6S@\x00\x1eL\xd9\x9e\xbeS@gd\xc1\xe75vS@q\xc2\xd5W\nqS@V\x1e#\x94\xc9\xd7S@ +K\xa8S/T@\x13G2\x10\xee\xcaS@\xc4\xed\xb9\x9at\xd8S@\x85\xb1X\\0\xd9S@\xa8\xae\x8a\xaa4\xc1S@\x0f\x17(\xb6O\tT@\xff\xe6\x93\n\x16\x9fS@\xa5q.\xa8\x1e\xd2S@kS\x1a+*\xd6S@\xd4a\xd3gj\xf0S@Y\xf1\xfa\xeb\xd4\xd9S@\xbd0\xbaa;iS@\xc9!T\xa3\x8c\x85S@*\x0e}\x91\xe5"T@\xe0\xad\xab\xa7\xf1\x85S@\xaaQ\xf4\x11\xbbvS@\x0b\xae\xe2?\xb3\xd6S@\xbe\xb4q\x13\xe8\x81S@\xcf\xfe\x06%\x87~S@\x89\x84\x8b\xcd\xf5\xd5S@@\x1c\x8e\x1a\x12\x85S@\xbb\xb3\x82\xf0N&T@c\xa1H\xb0\'&T@\xc5h\xe2\xb1\xf0\xe4S@\x13\xa0\xe1\xee\xb0\x86S@y\x1d(\xe2\xea\x83S@\xd5\x1d\xe4|$\xb0S@R\xdbU\xff\xf4\xb4S@ Kb\xfdp\xe3S@\xaf5b-b|S@\xa4UZ\xd2@\'T@]hn\xc6\x05sS@\xf9\xdc_\x01C\xbeS@\xa7\xb3\xca\xcc\xbe\x88S@\x89*\xf5+\x93\x87S@\xed\x03z\xfex\x86S@cX\xfcD\x87\x85S@\xb5q\xd9\x19\xb9\xb0S@+\\\xc6d\xa0\xf3S@\x89\x02\x14\x13:\xb1S@\x82\x9el\xc6=\xc3S@\t\xb8k\x18U\'T@\x82@X\xaf*\x89S@t,T\xe0\x08\xb7S@\x8a6\xe2i\x97\xc0S@\xe1k\x81\x1d}\x85S@\x1a0\xae\xe12pS@\x0c\x95g\xe6\x8b\x8aS@?1\xd4J\xd3\xe6S@%\xcc\x99\xf7\xb9\x8aS@\xf0|7^\xb4\x88S@gN\xaf@\xbc$T@<\xa7]\xc2\xdb#T@j\xe6\xc2N\xee\xe6S@\xee-!@}\x89S@W\x11\xd1\x7f\xee\x88S@\x8a\xc4\xdd\x98> T@+aFO\xbc\xe8S@\x05\x02\xb4u?\xc1S@u\x90\x8b\x14\xb7\xe8S@iS_\x80f\xd7S@\x08\x8b\x1d\xe6\x96\x89S@\xe8\xa6K\xadNiS@\x87\xf1\xcc\x1c\x19\xe9S@\t\xe3Z;6!T@\xc7\xb0\xf9j\x82\x83S@\xf6UG\x10J\xc1S@\xae\xc2Y5B!T@\x04$\xae\x03\x08~S@\xad#\xe8\xfd\xc0\x84S@;\xe0\x89\xb6\x0c T@\xd5\xa0\xf4\x16\xc1\x8bS@nq\xab\xb0i|S@R8|\x93\xef%T@v\xed\x97\x96\xff\xe4S@\xa6\xfb\xb1\x97I\xb4S@\x95E\x13\xb2\xd1\xaaS@@\xeb\x1f{\xeb\x1eT@n\xb6\x9e\x0b\xba\xe5S@e;v\xb5)\xe6S@l\xfa\x0f1\x87\x83S@|RF\xa3\xf3\x1dT@\x9a\x92e\n\x82\xb3S@\xdc~\xde\x03\x8f\xe8S@\xb6\xa7\xcd\xfc\xad\xe6S@ag\xb3\xdc\xfc\xd3S@\xb7\x96\xf5G\x15\xa5S@\xda\x86#\xae\xfe\xe8S@\t\xfd+0\xbc\x1dT@Ks\xaa\xaeR\x8dS@\x02\xdfQ\x00\xf5qS@K\t\xdc\xac\xff\x1bT@.n\x9f&\x15zS@\xd5VM\xd9\x1a\x81S@3\xeaO\xa5\xe5\xe1S@\xa5\xf2\xa5M(\x8fS@\xf6\\\x017\x8c\xa4S@\xc8\xee\x17K\xb9\x1aT@\xd4\xa0\x14\xcf\xaa\x82S@\x99\xb3y\xe7\x93\xebS@\xa3U\x10\xee\xb0qS@\xe2O||\xfc\x8dS@\x05e}n\x07qS@!\xaeX\x15q\xecS@\xcc\xe8\xdcw\xf0\xd1S@\x85=\x84r\xc5|S@\\\x9a\x9e+\xda\x19T@\xfb\xbe \xf8\xae\x8fS@}\xa3h\xdeE\xecS@\x0ba\x87OL\xeaS@\xc1W\xe2z\t\xeaS@\xc2t\x86\x81\x8e\xd1S@\x98\x874G\x86\x0eT@\xdb\xe5\x95\x01\x12\x7fS@l+\xe9\xf2Y\xeeS@8\x8c\xb1\x99(\xedS@\xebL\xd4\xb3\xae\xeaS@\x07\xd1y\xc0\xf0\xecS@\x11\x82\xcf\xc7\xa4\xe5S@\xe1\x98RFa\xebS@}\x1a{\x90\x0f\xbdS@>=g\xfd\'\x19T@p0\xd0i\xb9\xedS@/\xa4\xe8:]\xefS@2\xf3\x80\x8d\x82\x18T@\x9d\x10K\xc5\xd5\xecS@\xa8\x99 \xe5\xf1\x17T@17a$4|S@\x84\xe6\x1c\x8c\x00\xf0S@\xb6K\xe0~\xa1\xeeS@7\xd469\xd1\xedS@*\x08T\x8a=~S@\x85\xfb\xdcH\xfb~S@ \xaba\xe2V\xafS@\x9c\x04\x81Vm\xf0S@\x00\x83f\x9f\x9e\x17T@\xf3\xa7\x9cJ\xb4\xeeS@\xdckw\x8c\xe2\xedS@~\xae\x01\x1a\xa0\xf3S@(\xcd\x8f{C\xf1S@\x1d9\xa8\x1e\xe2\xefS@\xd6\xe42\xbd\x87\xeeS@\xd0\xd8\x0c\xea\xd6zS@9\xe1\x1c\xd83\xeeS@\xbb\xf8\xc2\\\xad{S@9P\xf9\xce\x0b/T@\x93D\x9d\xb5\xc8\x14T@t\xd5\xbd\xba\xf7\xefS@\x1aBb\x8c\xe6\xeeS@\xdd}\x92\xd9=\xf0S@\x004 #\xde(T@b\xb2\x84*\x1e\xeaS@*\x83\x9fa\x1e\x91S@4\xfc\t\xc0\xa3\xc1S@\xa3D\x8e\xd5%\x81S@\xe4]\x1b\xf1\x12\x91S@\xbd<y\x010zS@X\xaeu\x92\xa9\xf0S@7\x88\xc8\xaa;uS@\x01\xc6\x96\x08t\xf0S@\x16#\x18\xdd\x8b\xf1S@y\x03\xb7n\x0c\xa1S@/\xb6G\xe3\xa4\x81S@\x18S\x1a^,\xf3S@|is\x0f\xbe\xf1S@h\xa8C\x87\x82wS@\t\xbf2\xff\x7f\xf2S@Otz\x19\x9a\x84S@\x13\x18CO\'\x14T@\xfc\x9f\xa8\x17\x13sS@H\xe8\x81!.\xbdS@Ce\xad\x89\xc1\xcaS@\x9ef\xeb\xf9\xcc\x80S@Z\xf0\x95\x8db\x03T@\xabsH)\x11\xf4S@c\xc9\xee\x1c\'\xcbS@\xb7\x8f\xac\xa1\x01{S@\xf4\xe8\x00\xe4\xb3yS@1\xa5eS\x88\xf6S@\xeb\t\x9eOc{S@\xa6\x9fQup\xb8S@\x19\xe1\xa66\x9d\xb9S@\x0b\x8f\x9e\xf4j\x9dS@\xb06`\xc9(\x81S@8\x8dz\x94\xb8zS@0\x1a\ns\xef\xf7S@\xcazV\r\xc1}S@\x1f,\xda\xa5\xed\x11T@\x90\x9ck\\\x8c\xf8S@\xd3\x8ev\xa2)\xf6S@\xaf\x05\xcd\xe7\x03\xf6S@I\n:\x1e\xde\xf5S@\xc7\xac\t\x16\xa9\xbcS@</\xd4?\xc0\xc9S@\xeduag\x07,T@\x10F\xbc\x16\x93+T@Y\xd1\x08\x1d\xca\xb8S@32\xb0d\x1a6T@4"\x1c[E\x02T@\xc9x\xa3\xbd\xf4)T@\xdd\x03\xe9h\xbd)T@\xbc\xff Ud\xfaS@\xf5\xb9\x1d\x80\xbe\xaeS@\xdc\xf6\x8e`[\xc9S@d\xbe\xe4\xc8\x99\xfbS@\xe3\xe7\xadt"\xadS@\xc8\x0cE\x82\xbb\xfaS@\x9b\xf6B~\xec|S@2v\xff/\xee\x9aS@\x914|\xf6\xca\x01T@/\x06\x9e\xe7\xea\nT@\x8d\xd4\x81\xf5q\xa8S@C\xd8/\xba\x99\nT@\xf8uG\x9e\xde\xfbS@\xef\xc9\xda\xcc\\uS@\'!\xbf\xeb\x0c\xfdS@\x11\x8c!."\xfeS@"\x83^=\x9bxS@`\xb4\x1an\x9e2T@\x92\x7foh\xd0\xfeS@\xdf\x86\x82\xd5W\x8cS@/\x875+H\xc3S@\x04l\xbaV*xS@\xa9IxE\n\xfeS@#maHd\x02T@S\x05\xe9\x85\x93\xffS@\xba\x8e\x13\x1b\x00\xc7S@\xcf\x0f\xd5l\xd7\xb9S@Kp\xf3A\x0c\xaaS@\xd6f\x1b\xc1\x1b\x7fS@g]\xcc\xb0\xb8wS@\x01\xe7!\xfd\xac\xffS@ \x02{\x071\xabS@\x8f\xe4j\xec\xdf\xe8S@\xe9\xed\xc4\x10\x85\x00T@\x83H\xd5\x05\xf4wS@9\x1d\t\xaf\x9e\x99S@\x1b\xd4=.\xfa\xc6S@\x05>\xab\xaa\xa8zS@(\xcc\x17#\xed\xf8S@\xe5J/-\x1dxS@\xa9\xe9\x84M\xe4wS@\x83C\x91\xee\x02\xf9S@\xf4\x19\xab&\x1d\xbbS@GX|\x0ch\xbaS@\xd6\xc3\xcb\xb1\x15{S@P\x85\x98\xab\xffzS@\x8e\xe4qW-zS@\xe0s=\xcf\x00zS@\xa7\x87\xd4\x18\x1d\x00T@\x84\xb5W\xf5\x8avS@\x17\x18?\xe3\x15\x04T@\x04\xff\xf1\x10\xe0zS@\xb5\xc2pu\xe2\x00T@\xb2y\x1c\xdeg\x00T@!y;}\xc6~S@\xcfM\x17LM{S@\x9d\xb7\x89\xb3E\x03T@\xff\x1a#\x9f-zS@\xf4j\x98Pc\x02T@\x95KD\xe5\xf0\x00T@\xa2bcK#\x02T@>\xf9\x01@\x18\xcaS@\xd0\xddb\xad-{S@\xa5\xf3\xf1\xf9\x14\xcbS@\x86\xaf\x8e5p\xa1S@\x0e\xb1\x83\xeb:\xb2S@\xaez\x92\xe7J\xc3S@\xdd{D\xb4j T@>\x91Xm\xa8\xcfS@\xb5\x80\xf2\xbdi\xdaS@\x95\x8c\xd4\r\xe4\xebS@\xcc\xf5*\xe8*\xd1S@\xd7\xae\x14\xdf\xcd\xe7S@\xb9\x10$R7\xa1S@=&\x8a\r{\xdaS@\xba\xa6_\xf0N8T@\x92R\xffeg\xdeS@\x98\x06\x16\xb8\xb3\xc5S@\x03a)\x7fp\xceS@\xea\x1f{\x150\xc8S@\xe8\xcb=\xb4\x07\xbfS@\xd4Y\xbb\xc8I\xdaS@\xcb\xb5\x1a\xa3u\xabS@R\xab\xb3\xf5\x81mS@\'nS@\xac\x96S@\xe7En\xd5\xf7\xd9S@ljy\xb5\xde\xd8S@\x88\xfeN\x9a\xff\xd6S@`\x1b\xac\xfe\x89tS@\xa8\xed\xf0\x03{&T@[\x18\xf4\xe1BuS@F\x84\x1e\xa6\xc2\xb9S@\xa6\x9d\xc5@\x06\x88S@\xec\xc2n\x94lwS@\x02\xa7\xba\xd0r\xe3S@\x1bH\xa0\xd5\xac\xf9S@\xa9\x13{8\xa85T@y\x00\x1bHA\x1fT@\x90\x03(\xf0H\x87S@\xc4\xcf\xb1o\xcb\x02T@*a\x16\xcah\xdeS@&\xbf\xdfU\x1e\x80S@o\xf7\xf4\x12T\x9bS@\xde\xeaL\x9f`\x80S@\x132\x05\xc5\xde\x1cT@\xd9fD\xf5\xf4\x81S@\x804\x19\x83a\xc2S@\xf2\x89j\x8a\x07\x1cT@\x08\x1b\xd5M\xf9\xe8S@fK\xa8}\xd4\xe9S@\x07\xd1\x02Ir\xe2S@4\t\xf7\xceW\xa1S@Nl$\x12\xb0\xa1S@\xa9\xc6\x03o\x11\x14T@\xa9..g\xa7tS@n}Z\xf9\xf5\xecS@\x03\x08Y6\xc5\xbaS@A\x9d>Zk\xefS@\x1aS\xf6f\xec\xe8S@\xb7~\xd12\x08\rT@\x9f\xe0\x15\xa2\\\x8bS@\x85\xafI\xa6\xf7rS@7\x84\xb7`v\xabS@k>\xcb\xaf7\xb2S@\xef)\x14tv\x0cT@\x03\xc9\x9a\xbaAtS@\x8d\xe1:\xeb=\x92S@,H\xdd\x17n\xc5S@t\xff\xe6mZ\xbcS@\xbeH\x87g\xe9\xfeS@p\xaeD\xc0\x87mS@A4E\xf8\x95\xbeS@\xfc\xaef\xac\xd4\xcaS@sb\x99-\x05\xc8S@\x98\xc4C\xbd\xe3\xb2S@D\x1fO\xbeO\xa2S@\x94\x8fu~t\xe7S@\xc1\xc0\xd5\x1d]\xd4S@~O\xdd?\x0bfS@\xb6\xc6\xe7P\x98\x80S@\xad@\xec\xee\xe6\xeeS@+$|\xc4\xf9\'T@\xf7\x87\xfa\xbc\xd4\xd1S@\xbd3\x04\xdc\xc8iS@hj\\\x13e\xafS@\x1cP\x9eO!\xe9S@ \x14\x0cw\x00\xa1S@\xa1\xd1\x01\xe0\xc7\xb8S@x\xa8u\xfa\x1f\xadS@\xd4\x06\xf8u\x87\xa5S@\xd4T\xb2pz\x99S@\xe1\x1cw\x97w\xd5S@\xfc\xec\x8dm;\x86S@\xfd\x0e-(\x11\xf1S@\x18\x0f\xea\xc5\x07\xfaS@\xf5\xb0\x84 \r\xfaS@~\xc26M\xdb\xd9S@\xa3\xcd\x1c\xe06\x19T@o\x80n\xed \xdeS@\x1c\x11\xeaE-{S@\xe8\xf3!\xb5\xd0eS@'
p22
tp23
btp24
a(g3
(g4
(I0
tp25
g6
tp26
Rp27
(I1
(I4889
tp28
g13
I00
S'\xc1m\xe2\xf9\xbf\x1a2\xc0J\x12\xe2\xbc\xb713\xc0 0\x0e\xea\x8d 0\xc0"\xdc\xca\xa6\xd3\x152\xc06\xb0\xfb\xed|\xa32\xc0\x7f\x90\x9e~\x13*3\xc0\xcf\xe7\x83\xee\xc0\x992\xc0F\x00\xdc\xf3\x91\x97*\xc0\x934\x11\x7f\xd3?0\xc0\xf36\x89\xfa\x15\xe82\xc0\xd7\xad\x8e:\xac}2\xc0\xdb\xb8\x93\x98\x9b\xbd2\xc0N\xda\xfb7i\xdf2\xc0\x1f1\xd8@\xed\xb82\xc0>\xa5\xcc\xb4\xe4\xed1\xc0<\xb5^\xa4\xdc\xde2\xc0d|\xa7H\x9d/\x0c\xc0\xf4\xa9\rc]{2\xc0\xec\xae:#\xfa\xcf/\xc0\xff\x10\xf5\x00\xf9\xf82\xc0-\x03\x12\xee\xc8\x911\xc0\xa9\x14y\xe5c\xf9.\xc0\x06Jo\x03v.3\xc0g\xe4)\xd9\x9e\x173\xc0e\xca\xf9w\xf2*3\xc0eQ\xde\xa5\xd8\xd72\xc0\xcc\x12\x9a\x83%E3\xc0\xe6\xb9S&y\x0c3\xc0\xc8\xf6\xb9\xf6q\xc8\x19\xc0G\xf3\xedc\xf9a/\xc0\xad\x08=\xafIt+\xc0\x15yi-|\xfa-\xc0%\xca\xa8\x8cb\x88-\xc0\x92\x042\xe0\x06<3\xc0\x0b\xb6\xa3y\xf4\n3\xc0\xfbZ\xe4JV\xd82\xc0\xb4\xa5\xed\x1f\xae\xdb.\xc0\xfc\x98\xc4\xd1\x1e\xb11\xc0\x9dB\x0b\xaa\xb1\xef1\xc0\xd6\x1a\x88\x9d\xc6\xe50\xc0Mxd\xce9\xe61\xc0 \xb0\xd9\x0b\xb1v*\xc0=\xe4\xcd.\xa8\x030\xc0\xe4\xbe]?\x9c\x9e%\xc0\xb6A\x95\xe3\x87\xe72\xc0]\xb2,+\x8d+3\xc0\xcc\xa4\xcf\xd7K\xf92\xc0 \x91\xaa(!4/\xc0\x87x\xa34#\'3\xc0\x89\x83k\xa2\x1f\x1a2\xc0\xfa\x03\xfc\xd1D$3\xc0\xf2\xb0Q\x9b\xf2\x143\xc0f\x1f\x16wc?0\xc0\xbb\xff\x9c\xee\xa2k2\xc0%iDtdG3\xc0\xbf\xa2\x12\xc9Z\xa2/\xc0\xc1\xf8\xa0qEf1\xc0J{@E\xe0\x153\xc0\x18\x87\xd6`Y\xf22\xc0*\xd5\xcd\xff\n\xc8+\xc0\x80h\xba\xa4\x1ei1\xc0\x13\xc0\xf9nP\xf31\xc0\xdc<Ud9\xb7+\xc0\xeaX\xe9\xe2\xed\x103\xc0\x1a\x99\xd9 \x97\xe4/\xc0l\\\x1bi\xc2#1\xc0\x84y\xa9\xc0\x91I3\xc0\xf3\xa4[Y/b2\xc0\xce\xac\xc9:\x16{0\xc0~\x8a\xe4\xd1=,*\xc0\xf1+\x80\x1c\xf7\xce0\xc0\x89\xca\xff\xbe\x0b\xf72\xc0wI\x7f\xb2\xe1\xde.\xc0n*G-\xfb\x1c-\xc0\xa4\t\xca\x90QA2\xc0]\xb2,+\x8d+3\xc0\x9a\xc35A~\x850\xc0\xc0f\x97\x06\x9d\x8a-\xc0\xc2\x02Dh\xd4^-\xc0\xa9\xe8):\x1f\xfb2\xc0.-\x18"\xb1\x890\xc0q]npA\xe21\xc04\x96\xa2\xc6X\xf31\xc0\x85\xd8\xfea\x1d\xae/\xc0\xc3\xad]g\xb4\xbd2\xc0*\x9d\xfb4\xa2\x8f2\xc0\xd7\xf8g\x84\x13&3\xc0J\x90gO\xc5\xee2\xc0\x97vE\x1c\x88}+\xc0\xb0\x19\x85^\x10\xc52\xc0\xe2\xa7\x1b\x02X\x1b2\xc0Q\x82+Y\xec\x97/\xc0\xdd"\xd7\xd6r\xeb/\xc0\xfdd9pE\x073\xc0e\xd6\xffIe\x080\xc0:\x95(\xca\xf5(2\xc0"\xbf@\tFH2\xc0\xf2\x82Q\xa4\xbcA\'\xc0I\xcdU1\xbc\x96*\xc0A\x97\x07\xf3\x03\x0b3\xc0\\\x90\x19\xc0\xbb\x03)\xc0]\x92\x17\xd7\xed\xee2\xc0y\x16{\x8e\xa8s3\xc0o\xe6\x84Ns\x802\xc0\xcb\xc6N\x087`\xee\xbf^\tw\xe1\x9c\xe61\xc06$\x12\x84\x94\x122\xc0+\xb4\xe3\xfd\xc9\xa0.\xc0\xf7\xf1\x9b\xbfX\xc72\xc0\x90K\xa9\xd6\xb0\x941\xc0\xd0\xbc\x8a\xd6~\xd8/\xc0\x1d\xcf\xf2o\x19)3\xc0\x1d\xd4\x88}\xdd\xb5.\xc0{\xf0\x99[\x18N3\xc0\x16_\\\x9b(F3\xc0q\xe4\xc0\x11&\xfb1\xc0N\xc6X\r\xf7\xf82\xc0wl\tU\xd9\xa21\xc0\xdb\xf8\xac\xf0\x04*/\xc0_\xef\xea\x0eS\t2\xc0\x0bs\xd8\xf8\xb2\x882\xc0fg\x18x\xa5\xed2\xc0^\xd7;,\xe6\xf91\xc02\xca\xc9\xf1\x15\xe12\xc0\xc3\xec\x8d\xf2_\x1d3\xc0\xc9\xdb\x9c\xcf\xfa\xe71\xc0-F\x12o#\xab*\xc0<\xf8\xe5\x16\x0cm-\xc0\xa4\xa8/\xe2\xd2\xd4+\xc0\xd4\xc2c\xc0\x8e\xbe2\xc0\x8d\x9c\x0ca\xa7&3\xc0\xd7\x03t\xb2\xf7\x072\xc0\xd5_\xc7\x93_\x003\xc0\xd7\x91\x11\xce\xa9_2\xc0\xee\xcd@\xa6{1/\xc0Gd\x94\xc3\xde\xf42\xc0\xd6\x99\xbc\x84\xfd\xc50\xc00\xa8\xc0:D\xb9.\xc0\xbd/\xdb\x0e~\xf51\xc0\xf1\x89\xf1/\x14|/\xc0 p\xa5\nH\xeb0\xc0\xdba\xee\xc9\x83\xe0\x11\xc0\xf8&\x81hc70\xc0\xc2\xd3\xa5\x91J\xf22\xc0\x00m\xb3A\xa9\xb0/\xc0\x16xYz\xad\x97\x08\xc0\xe1\xed\xd7j\xa3\xfe1\xc0-\xb5\xd3\x7f\xdbs#\xc0\xda\x05\x19\xddW\x0e3\xc0em\x80$\xb9k/\xc0\x9bex\xfe\xec\x1f3\xc0M\xd7\x81\x16]\x023\xc0\x04\xa8\x97)t2/\xc0k\xb0t\xbb\xbc\x9f\x0c\xc0\xf4m\x00\xb3yn1\xc0\x1b\xe8\xee\xb02\xd70\xc0\xe0\xda|\x15\x8d\x8d1\xc0h}\xcfwi\xa3/\xc0\x19S>oJ\xce,\xc0q\xe2\xd0?\x1f\x01/\xc0\x92<\xeek\xb4g2\xc0\x82\xd2\xd3!\x13\x07/\xc0\xb8\x82T\x1a\x9f\x143\xc0r\x07\xa7N\xb2U&\xc0\xb0K\x8bA\xe4)2\xc0\'v\xc6\r\xd5F3\xc0\x10\xa6\xa72[\xf22\xc0\xa9\xee\xe5\x15\x8d\xe4-\xc0`\xdd#\xc9\xb3\xc8-\xc0J|\x11\xcf\x1f#3\xc0#\x10W\x19\xbd\x132\xc0\xb2\xb4\xd4&\x18\xfd2\xc0\x93\xc3)q\x9b\xf02\xc0F[\r\x10\x1ac2\xc0\xc2e\xfd\x845~2\xc0\xe1\x96\xa7\xe1\xc0\xee2\xc0w\x98\x17\xc7\xb0\xe62\xc0\xb8T{\xb7\xa1\x172\xc0\xecD6\x02t\xda0\xc0\xd6\x0b\xc7\xbf\x99\xe4.\xc0\n\xd8J\x84Rj0\xc0\xc1\x91\xaa\xf9\xd9\x172\xc0\x0c\x05\xdcD\x08\xe42\xc0\x94\xe9\x8fp\x95\x1f2\xc0\x03\xfc$\x80\'\xeb1\xc07\xb9\xd4\xf6\x00\xef.\xc0\xcf\x8e\xa7\xc5W\xcc2\xc0\x00\x11\x87\xb0\xd9\xdf-\xc0\x9a\xf4\xa4\'\x7f^2\xc0\x8f\xef@^6v3\xc0\x00>m\x98\xf5\xa1+\xc0\xf9\x19\xb4D\x91}2\xc0\xf7q\xbd\xc9\x01)3\xc03\xd7!\xce\xb4\xa7/\xc0e\xc7S\x1bf\x8c\x15\xc0\x1fg\x1dx\xf1[2\xc0\xf51\xca?B\xaf-\xc04b\'9\x8b\x1c3\xc0\xe9\x13c\x0e\x0b\xec1\xc0\xd1\x03\x1d\xaf\'n3\xc0\x95\xd8\t\x1e`\xfc2\xc01C\x98\x10\xa7\xea2\xc0Xa\x07\x81\xc0)3\xc0N\x9b\xaf\xc31U3\xc06\xb2\np^\x932\xc0!\x8b\xb6\'\x95P2\xc0\xd0\x8b\xe9K\x1f\xd1/\xc0)\x95y\x82\xf6M2\xc0\x17\xf0w\x93\xfb\x972\xc0\xfb\xba\x95\xc73@2\xc0\xf4\xa8\xe4\n\xb5\x0f/\xc0Z\'G=\x8bR2\xc0\x15\x81r11\xd52\xc0d\x98\x85\x115y\x0f\xc0\xe0\x96U\xe9\xe0\x153\xc0$O\xf5EA&3\xc0c\x98\xe0oRV3\xc0>9b\xd2Y&3\xc0\x9d\xe2;\xa0\x9a\x1a0\xc0\xaf\x86\x85\xf6$\xcc2\xc0N\x9b\xaf\xc31U3\xc0\xa9\xf3\x12\x08\xcac2\xc0;\x95\xa0Y\xbae/\xc0"\xef\xe8~\x85\x163\xc0i\x8bnR\xf3~+\xc0VGfZ\xa1\x0b\'\xc0\x81<l\xeb\t\xf41\xc0\xf3\x87\x9f\x8eW\xf40\xc0\x8e\xa4\xc8V\xc7\x02+\xc0\xe9=c\xb2\xa0\xd12\xc0\xf4\xd0\x9b\xc5\x15\xbb2\xc0V\x1a\xa2LV\xf81\xc0\x029@\xbd&\xe02\xc0U\xcd*A\xdcm3\xc0Gh\x14"\x1e\t3\xc0cy\x96<]\x05.\xc0\xc7\xfbZ_~\xfb.\xc0Pb\xb5\xef\x9d\xd0.\xc0\'\xbf\xff\x03\xdd\xaf0\xc0=<\xa9$\xd2\xc5.\xc0\xcf\x9e\xa7\x0f\xc2K3\xc0\xd8^`-\x9b\x0f3\xc0\xa9#\x00\xf9\xb8;+\xc0\xa4\x842\xa2\xbe\xfe2\xc0\xf9\xe5\xea\x0c\xc5\x053\xc0\xb163IGy2\xc0\xefS*\x14\x0533\xc0#\x9e@\x0e\xa9\xe02\xc0\xc6s\xf9\xa9a\xc6)\xc0=\xba[.~\xe62\xc0k\xad1?\x12E3\xc0a~S\x86\xf742\xc0\xaa\x0b\x92Y\xad"3\xc0\xca\x14\xdd\xad\xd9\xac2\xc0\xeeF\x83\xa7z\xc9-\xc0\xd4\xb2\x88\xf7\xf603\xc0\t\xc5\xc49\xf3\x032\xc0`\x95\xbd\xc0\xf1%3\xc0\']CD\xfe\x173\xc0\x952j\x10\xc7\xb92\xc0\x04\xa4\xb44U\xb62\xc0G\x92,\xe3]\xcc2\xc0\xd0s\x19U\xc2\xd22\xc0\x05\xe0\xa0\x90*p0\xc0\x8ao\x19\xfcH\xce2\xc0Mf\x98pP\xd72\xc0\x1d\x8c\xb1g\x99\x9f"\xc0\xa4\xb9\xc1\xd1\xbd33\xc0\xb1\xa0Z\xb3\x04\xf11\xc0=\xad8\xa2\xf3\xf62\xc0B\xa9\xa5\xeap\x1c3\xc0. \xbe\x12\x86\xde2\xc0\xd6\x1bN\xf4b\xef1\xc0\xe4\x8d\xd1\x83k\xac!\xc0\x95\x87\x9a\xce \xc02\xc0}\xfa+\xea\x7ff2\xc0\x87\xa9_\xbb*q3\xc0)\xa6\xfb4\x17Q3\xc0\'\x0bc\x99]\xef/\xc0\xee\xb2\xc2:\x05#2\xc0asM1\x01\xd22\xc0\x1a\xcc\xc4\xf1\xfb1/\xc0M\x90\xf9\x85\xda\n3\xc0\xb1\xad\xfb^\x0e\x803\xc0\x82\xfb\xc3\x1e]\xa1.\xc0\x89\xfcz1j\x802\xc0\\\x8eda\xe0\xa62\xc0\xef\xd6\xeb\xe5\xf4X3\xc0mTf\xe4g\xc0\xe7\xbfe\xab\x9cbM\xc02\xc03c\x05d\xb9\x1e\x1b\xc0\xb1\xa0Z\xb3\x04\xf11\xc0\xd6\x10\x99\xbd9\xf52\xc0\xe0\x81\x03\xcf\xb6\xfe\xf5\xbfc\x91\xfa\x9e\xe4\x1f3\xc0\xb1\xb0\x88?0h3\xc0O1\x0f\x1e?x-\xc0`as\xdbe\x06/\xc0U\x81\x9a\xc3\xe963\xc0;\x1d\x14\xabn,\x15\xc0\x15Y\xaa\x10\xed\x98+\xc0>P\xda\x82\xbfP3\xc0#\xa9g\x14\x92\xbb.\xc0\xf8\x127V\x03\xb9*\xc0O\x99\x1e\x1e\xc6\x003\xc0\xf4\xcb\x10\xbe\x1d\xf0/\xc0Y\x01c\xce\xdc\x1f2\xc0P\xd4\xfd\xe8\xde\x0f\x17\xc0\xe5\xeb\n}O7/\xc0\x804\xbeR\xf3\xe0.\xc0"\xf6\\\xd5\x11\x0b3\xc0]7\xa4\xcf/\xb22\xc0\x8fO[!\x9d21\xc0EMT\xfc\xb8{\x00\xc0\x06\x80\xcd\x13\x05\x030\xc0M\xa9}\xc3\x9f\x033\xc0\xc7xR\x96\x1b\x872\xc0\x14\xd5X,\'\x93/\xc0-\x1f\xd1\xb1\x89\xe72\xc0\xf8ME\t\x8cS2\xc0\xaa\x17\x8e\x9a\x12\xec2\xc0\xf8o\xe0\x0e\x1f\x0f2\xc0t\x10F\xd1\xa4\x03,\xc0S\xdb+7\x14\xce2\xc0!\xb4\x02\xab\x8de2\xc0\xa8\xaeA>\xa8t3\xc0\xef\xc8\x19E\xdaF+\xc0\x9a\xf8\xe4\xb9\r\xba-\xc0\xd1\xe3&l\x88\x143\xc0\x19\x03B\xb1\xe2\xfe2\xc0\xac\xa1\x9b-\x15k0\xc0\x11\xff\xad\xe0\xca\xc2\x17\xc0\x158\x03\xe5&\xc82\xc07\xa4\xbe@H\xd72\xc0I\x15\xd7\x01\xb9\x192\xc0\xbdHQM\xbb\x90/\xc0\xd7\xe7O\x95\xb9\xc02\xc0\r\xf7\x82v\xe7R2\xc0K\x8b\xb8\x95f43\xc0\xb1\xfb\xa5\xda="3\xc0O\x97\xc0\xc0\xa7/3\xc0w\xccC\x1em;3\xc0\x9c\xa1\x12/`g2\xc0!\x94(\xb0\x13\xf4,\xc0\xd1M\x96\xb9,a/\xc0\xb9\x81h{m\xc1*\xc0\xb0\xe0\x85\x8e\xeb\xe71\xc0\x82\x84\xd9w9\xfa\'\xc0e\x94"A\x9e\x173\xc0\xfd\xf9;\xbe\x8d^2\xc0\xb0\xa0b\xd7X=3\xc0&\x9eq\x174\xb72\xc0\x86\xc2\x0f)\xd3\xd82\xc0Cd*C\xca!3\xc0M\xcb\xaa\xe5\x8e\xd2\x11\xc0\x7f\x13\xc92\r\x0f2\xc0\xab\xf9\xec\xee-\xe31\xc0\x8c\xe8Ow\x03\xfb1\xc0\xff\x13~\xab\x8eD0\xc0\rC\x12\xdb\xbc43\xc0\x8f{9\xa6\xe1\xd32\xc0\xbbfA4\xf9(1\xc0\x17Q\xeb\xf2\xd6\x0e3\xc0\xbbb\xc2_\x1f\x9c1\xc0\x8e\x10\xbe\x91\xca\x0b2\xc0+\xfe-^\\\xc0)\xc0s\x1eC\x97\x9b\xc9-\xc0:\xa6\x85\xb8+\xa2/\xc0\xd3\xd8\x15\xcdg`0\xc0\xf9[\xc0\xf0&+3\xc0\xf7pkw8\xcc2\xc0\x029@\xbd&\xe02\xc0\xc97&\x06w\xe31\xc0\xe3r\x07l\xa2V2\xc0\xdb\xf2\x98\xc9\xb6?3\xc0\x0c\xfb\x82M\x7f\xfa/\xc0\xb3}\xbb\x11z\xa92\xc0\x1c\xe9?\x95\xe1\xac2\xc0\xea\xe0\xfc\xc2\xed\xeb2\xc0\xf3\x17\xd1\x1c\xfc\xff2\xc0\xc3\xebxi\xce\xda1\xc0U#_\xa7\xa5\xf91\xc0rH\x8dr\x0e=-\xc0\xa2\xc7\xdfxc\xd52\xc0\xe6n^m\xe4G3\xc0\xdcH\xfa\n\xd9\x1f3\xc0\x9aU\xf7\xd9\xfc\xd12\xc0\x00\x1b\xf6$\xfd\t/\xc0\xb4\x81/\xbb\x9b\xf02\xc0\xe0\xb8^}Z\xb12\xc0\x8e\xcb\xaa\xd0\xafu3\xc0\x1e\x17\x97a\xd8h3\xc0\xff\xd4S\x8c&\x8d1\xc0;b\x07\xcb\xa5\x9c.\xc0\xd7J\x1b\xac\xdd\xcf2\xc0Ae\nL\xfb\xc52\xc0\x08\x81\xf9\xdd\x97\r3\xc0\x8f\x1ai\x1b\xe5\xb82\xc0T\xaf\xd3LO"2\xc0\xc9\x97\xc6\x9b5\xa21\xc0\xa6\xb8\x07\xa6\x94\x85/\xc0\x8a\xfe\x00a\xcby\'\xc0_\x1e\x8d\x00rL2\xc0_\x92]F\xf9\x1b/\xc0#\xe6\x9cI\xe0\x123\xc0\x94\x8f\xf9\xbd9h/\xc0<\xcc\xfeP\xf7y.\xc0HE\x9c;3u(\xc0\x9d\xa1\x97\xe6\xa1\xd52\xc0{a\x16\xae\xa1\xd22\xc0/\x18\x7f\xbc\xb7\xcb2\xc0\x9a\xa3;\x93r\xd02\xc0\xe8B\xc3\x9az_3\xc0X\x00\xaf,\xf7F3\xc0\xd8zDZt\xc02\xc0N\xcch\xb7\x7f\xd32\xc0\x19\x89cV\xd5o1\xc0\x8f\xf2K\xd4!\x002\xc0\x1d\x14\xb0\x7f\xfbS&\xc0\x8d\xb2\x12\x96\xac\x1a2\xc0`\x04\xe8@%\xec2\xc0c\x04\xe1ezb3\xc0\x96Xl\x9f\xdd\x9d2\xc0\xc9U\xee\xb6\xaf73\xc0R\xb9e\xfe\x1100\xc0C\xd8\xa6\x00\xd5\x132\xc0\x0b\xf6\xce\x9f:\xfc1\xc0\x9bV\xc9\xddL\xb02\xc0\xe6\x96\xb3\xa0Q?2\xc0\xd3\x8c }\x18Z-\xc0\x06\x87\xfa\xa0\xf7\xde2\xc03@\xb9]\xd0\x0f2\xc0i\xc2.\xcc\xe0=3\xc0\xc4\xee\xdf\xd0\xbe;3\xc0\x01\x02\xcd@O\x08+\xc0\xcb\x98\x0f\x0f+ 3\xc0v)\x0b\x1e\x0c\xf81\xc0\xa5\x8b\x04\x1fN\x88/\xc0\xf9\x02\t\xd8\xe9\x83/\xc0=RP\x01\xb6<3\xc0\xb9\xb7\x83\x87\xecq3\xc0(s)sun1\xc0uE\x17#\xf7\x0e*\xc0S\xa5?\xda;\x941\xc0\xa9\xce\xc8\xc8\x9c\xf12\xc02\xa2\t\xb2\x89\x063\xc0bX\xca\xc7\xac\xd9.\xc0\x8a\xfd\xf1\x02\x08\xae+\xc0\xe0\xdb\x04\xfb\xbe\xc52\xc0\xda\x0c\x9awd\xd6.\xc0\xab\x8a\xe3\x1cm\x80*\xc0!\x82\x1b*\xa8\xc92\xc0\tO\xae\xc74\xd3/\xc0\x03\x7f\x12\xe0\xf4\x80/\xc0\xa5br#e\xf82\xc0\xb2:\x01;\x9d\xd6\'\xc0>\xf3]\xf5\xa7F.\xc0\xaa\x1c\xf2W\xc6\x05/\xc0n\xb93\x8b\x17\xe81\xc0\x8c/\xb7n\xeas2\xc0\n\x97A\x16\xb2\xc32\xc0R$\x05\x8a:[1\xc0\x00eH\xbb\n\xe42\xc0\xbc\xd5\x80\x89\xff$2\xc0\'\xf7\x113.\xf32\xc0I\xceS\x04\xf4\xbd2\xc0\xb9\xf2\x17\nP\x8c*\xc0\xc16\xf8\x85=c3\xc0\x83\xfaN\x9e/&3\xc0\xa1([Z\xb8\xd0\x14\xc0\xdc\xe5\x16\xe2\x0eI.\xc0|\x0eL\xf3d\xdf1\xc0\r\x0e7"6\xd32\xc0$M\xd9\x9b\xdb 1\xc0\xe6\x96\xb3\xa0Q?2\xc0\x9f\x13\xfb|n\xb7/\xc0\xfc\xb7\xd4\xf3\x9b\xba2\xc0\xe3V\x99\xac\xba"3\xc0\xa3\x1a\xf2\x9b\xad\xfe2\xc0\xe5.\xd1\x93S/0\xc0\xdb\x86G\xe4\x9a\x153\xc0\x0b\x13\x8d\'\xef\xb32\xc0\x0b\xaa\xbczV\xb72\xc0\xc0\xf0\xf1\xb5\x15\xd12\xc0\xa0\x9ez\xc2/\x003\xc0\xbd\xaeu\xabA\xbb1\xc0R\xcc\xbd\x02\x1d;3\xc0\x1d\x11\x8a\'\x9f]3\xc0\xa9\xd8C\x91\xa5\xc02\xc0\x10\xac\x95Y\x00\x8c2\xc0\xe5\xce\xed-\xf3{3\xc0?\x87x+\x14\x9b1\xc0w\xe4\xd7j]i/\xc0\xfe\xad4\x1c\xcb\xf72\xc0\xc6\xa1\x10\x98\x83\r2\xc0\xb5\xa3\x84\xecE\x0f3\xc0\xc2\xc8\x9e\xdb\xee\xb32\xc0\xd3}\x86\xc7\x87\x99/\xc0\xb5{\xf0\xd2\xac\xdd2\xc0t-d\xa1\x0f\xef2\xc0\xafK\\nA\xcd2\xc0Q\xeda\xe4\x92\xdd2\xc0YGY\x1e\x1d[3\xc0\xc9\x03S\xe3\xa6\x042\xc0~^\xf2\xe3\xd9\x0f3\xc02%\x0cC\x8c\xb61\xc0:\x1d-*\xd6\xf4)\xc0\xb6\x18\x9c\xab\x02Z,\xc0\x8d\x1b~\xd5\xbc\xfd2\xc0\xad\xf8\xa1\x9d\xa5\xd82\xc0*>\x06N<m3\xc0kq\xc8[\xd3J/\xc0)IR\xd2W&2\xc01\xce\xff\x95\xde~\'\xc0\x9a\xa3\xf0h\x83\x103\xc0\x96\xce\xc3\x11\x97\xc7.\xc0\'d\x9e\xd4\xf6$/\xc0\xc7\xb6G\xf29h3\xc0\x85F\x16\xe8\xc4\xf12\xc0\xc6\x8c\x8b\x9a\x87Q2\xc0#\xef\xacD\x18\xd8\x1a\xc0\xe6\xc2\xabWec3\xc0\x14i\x16\xa7E\xe01\xc0\xabB#7\x07U\'\xc0\xb3\x99\xed\xfeA\xeb2\xc0\xc2U\xf3_\xff\xf51\xc0*Ke\xea]\x14-\xc0]\xb5\xadl,j3\xc0\xc9\x97\xc6\x9b5\xa21\xc0\xc0\x9c\xd8\x16`%3\xc0o\xa3\x8c\xbfGD3\xc0k\x86\x88\xc5\xcb/3\xc0\xe4\xe7\x1e\x9e\xe7\xd72\xc0\x1d\xd8\xa1\xdd\x9f\x083\xc0.\xab\xda\n\xae\xe41\xc0\xaa\xa2,\xa6\xec\xa2.\xc0\x85\x86f\xb0`\x822\xc0\xcc\xf0q{8Z\x1a\xc0\'c\x84\x94\xa1\n3\xc0L\xaa\x7f\x1cF\xb62\xc0\x1cTg\x1cQ\xd12\xc0H\xa8\xef\xdb\xa1b2\xc0\x8a\x0e\xf4*\x07\xfb0\xc0\xe4\x9dQ_\xe5_/\xc0D\xa9P\r\x8b\xdd2\xc0\x86)\x1e\x03\xec\xd50\xc0\x92;WZ\x0f\xc0)\xc0\xa7\xb5h\xfb\xcd\x90+\xc0\x0c\xfb\x82M\x7f\xfa/\xc0\xaf\x04\x7f9\xf1\x073\xc0fq\x18\xc69A3\xc0\xe9\xfc\x7f\xcaa\x960\xc01\xa7v\x0b\xfc\xfd2\xc0C6\xeb\xe4\xad\x18"\xc0\xc7\x1c\x96\xaaT\x870\xc0\x84ql\rA /\xc0\xc1\x05\xb9\xaeO\xde2\xc0\r\xb4\xe1\xablR!\xc0A\xe36\xa05\x922\xc0\x94b\xcf|z\xcc.\xc0\x04\xf1\xa9\xff\xe0\xf42\xc0\xe3V\x99\xac\xba"3\xc0nS\x02\xb2\x1eM3\xc0\xf7\x8d\xfd~\x10\x083\xc0\xb5\xfeC\x1c\x02f3\xc071\x00\xb0m+-\xc0\x86uW\xe1\x17\x87-\xc0R\xc1\xf5l\xb2\x182\xc0\x13\x10:\xd8\xb99*\xc0BS\xed\x0e?\xd02\xc00\xef\x86<E\x0f2\xc0u\xbd\x84.\xfe\xec2\xc0\x99\xc5$0V+-\xc0Cg\xdcy\x0fr2\xc0\xf1\xfc9\xe9\x14j2\xc0YGY\x1e\x1d[3\xc0\xa8\x17Q\xd4:\xdd2\xc0\x13\x81\xdc\x92S\t2\xc0^\x91\x12\xf4\x1a\x8e/\xc0w-$\xd3Ix3\xc0Y/{OE\xde0\xc0\x1bU\xf7\x9a\xe2\x0c3\xc08\x90\xa2\xad\x91\x073\xc0\x9e\x8dD\xdfX\xf0/\xc0>\xba\t\xf8\xa6d2\xc0g\xb5\x1b9\'53\xc0\x9c\x99\xd4;\xf5A3\xc0\x1e\xb2\xe3\x0e\x12\x84*\xc0\\L!\x0f\x07\xea,\xc0\xa4\xcd\xaf,+t\x07\xc0\xcc\x1d\xa3\x83\x88Z&\xc0\xe4\xeaP\xfb\xf8P1\xc0\xf4\xf6\xfe0Sx\x03\xc0n\x81\xf2\x11\x90\x120\xc0U}_\xca\xeel-\xc0\xb2\x91\xaa\xe3\xfe\x172\xc0Ki\xb2a\x96#\x10\xc0\xdf\xf8|\xa8\xfd\xf3\x17\xc0h\xbd5\xa6vq(\xc0\x05u\xfb8\xe4k/\xc0\x9f\x8bQ\xa22\xec2\xc0\xcd\x07\xbfO\x0bk)\xc0|)\xce?\xe1\xc2/\xc0\xcd\x9bG\x0c\x8ed&\xc0i\x8b,@\x98\x8f)\xc0+{\xd9\xca\x93\xe6/\xc0F\xd6\xcdG\xf2N\xea\xbf\x80\\\x01\x16\xe4N2\xc0}EFiKj\x14\xc0\xafX\n\xbf{\xe2\'\xc0\xb33\xcf7\xea9%\xc0\xd3.h}\xcc\xc7\xfa\xbf\'\n\xe2\xbby\xff2\xc0\xa0k\x9e\xe61\x043\xc0\x81\xca\xec\x97\xb3a+\xc0v\xaf"\x1a6\xcd2\xc0\xc2h\x8a\xaf\n\xbb2\xc0\x02}\xd7\x88g\xd12\xc0K\xea\nF\x85\xcc2\xc0\xf9*\xd4\xce[\x003\xc0\xed\x94\xe9\xb3\xa6`/\xc0\x1aKW\x15`x/\xc0 4yLY33\xc0Z\x1c5\x8a\xac\xd22\xc0(\xd5\x03\x9b\x1d\xeb1\xc0|\x86)P\x80\x0c0\xc0\x7f\x1a\xd9\xa0\x88\xd62\xc0\xab\x13R\xca_\xeb2\xc0KL\xfb\xbb\xaaQ/\xc0w\xd63@\x85\xb92\xc0\t:\x84Q\xc2\xcb2\xc0Y\x17\xe3\xd4\xdd\x0f0\xc0P\x97\xe6n\xbfC3\xc0n\x1b\r\xe0\xc6Z-\xc0\xdd\xecyv\xa8\xb82\xc0ZrQ\xe2\xa2G3\xc0g\xdf\xd6\xd7\xcc\xd02\xc0me3\x833\x1b0\xc0\x00\x82O\xb2I53\xc0\xe8\x1be[x\xa32\xc0\xb7\xc7\xa0\x87!a-\xc0m\xd9\x08\x99\xba\xa02\xc0\x02\xe5\xb3\x84N\xe71\xc0*T\x10\x10\xd7D3\xc0\xf9\xf4\x06\xa3\xdf\xd12\xc0\x82P\n\x86\xcd\xb52\xc0\xdc\x1acC\xe6\xf00\xc0\xbf\xb3\xa1x}W/\xc0\xd2S\xbfeQ\xd02\xc0\xfdu\xda\xfcI33\xc0\x0e1\xaa\xdf\xee\xcb2\xc0\xf6dK\xfa\xc9\xe41\xc0I4\x84\xe9\xb2h3\xc0\xe9\x8c\xa3j\x91\xc32\xc0\x15\x02Cv\xd2\xe71\xc02\xd61y5\x02*\xc0j\xca\xe7Fc"3\xc0\xdci\x9a\x88\xa3\x1f3\xc04f\xe9\xb3\xb5\xf42\xc0\x99\x19\xd0\xd7_\xca2\xc0\xe1J\xff\xe2\x05\xb92\xc0\xa5Z\x0c\x04\xda\xb02\xc0v\xb7\xad\xe9\xe2\xe31\xc0\x05\x85\xef\xfb\xc600\xc0{3\xeb\x15\x86\x02*\xc0\xb7r&\xee\x91\xe82\xc0\x9e\xb7\xf2\x94\x91\xa0/\xc0\xd5\xca\xf6\xcb+\xcc2\xc0\xdf2\xec\xb1\xaf\xd62\xc0\x03;|1\xe9,3\xc0\x82Q)<\xab\xbc2\xc0KV\xbd`\xad\x882\xc0\xe7\xfb\xb6\xc4\x8b3/\xc0\xf2$\xd4_\xcbW3\xc0.\x81\x9dh_q3\xc0\x9f\x96ed84*\xc0\x96\xb1\xaa\x10\x13A3\xc0:\xd0\xa4\xd6\xe623\xc0@q4\x9c"S3\xc0\xd1[b\x07\xbc\xf31\xc0\xba\xe5\'\xea\x9f\xbb2\xc0\xdc\xb0nP\xe1\x003\xc0[\xcc$Zk\xc62\xc0 1\xc7\xc2\x8b\x1a3\xc0\xc7\'\x9c\xaa\x9ey2\xc0\xc43\xb3N\x89w3\xc0\xddK\xfe\xd7\xd6/0\xc0\xc6\x82\x01\xec\xfd\x892\xc0\x0f\xcfnMJ_/\xc0\x8d\xa7j\xc9\x8b\xf61\xc0o\xe9\x8d@ \x93/\xc0/\xfc\x03\xfd#*3\xc0)mD\xbd\x10\xb8/\xc0\x1fc\x17\xb62/0\xc0\x19\xbf;\xe4\xc5\x133\xc0$\xeb\x13\xc4W\xa1.\xc0NP~\xddB\xb92\xc08\x92\xb6h`5/\xc0J\xaa\x15\xb3\x18\xea2\xc0+\xd5\x17\xad\x87\xdd/\xc0`lKM\x15\xf52\xc0\n\xa9}\xa70\x1b3\xc0\xed\xc0\x13\x80\x1f\xdb2\xc0\xb5\xdd#\xbb\xf1\xa92\xc0\xec\xbe\xdc\xb1V\x812\xc0\xe2\xfex\xfc\xfc.3\xc0\xb0y\r\xf3i\x86-\xc0\xc8\xfas4\x9a\xda2\xc0\x97,\xa7\x89\\\x81-\xc0\x1c\x0e$\x11\xde\x132\xc0\x98y\x91\xa1\xd6\xb42\xc0\xb4\x14:\xda\xc2\xe11\xc0\xb5\x04\x95t\xef\xa02\xc0\xda*6*8\x862\xc0\xb0-\xeb\xe9\xf8\xee2\xc0\xda\x0f#\xc3\xac\xe71\xc0]\x14Bf\xe2\xf81\xc093\x8e\xf7\xf0l3\xc0\xedf\xf48\r\xe5/\xc0\xd7@C\x9e\xf5%3\xc0\x8c\xd0\xe1\x9c\xac90\xc0\xc1\x92/\xd9\xd0>3\xc0C\xd2\x032\xcb\xf12\xc0\xabX\x1d$V\xdd2\xc0\xc5\x9fM\xfba\x0e3\xc03\x80oZa\xb32\xc0\xed\xd9CB%\xd82\xc0;T|\x9e\xc1\x0e3\xc0ks\x8e}\x9e>3\xc0\x11\xd1\x9d\xdc\xa5\xe31\xc0\x9b#\x83_f\xfa1\xc0\xc5\x02\xf5/\'<3\xc0\xe0\xc5X4\xb1\xa02\xc0.\xc9\x07\xb2\xe6\xd32\xc0b\x02\x18\xac\xd4+\x1c\xc0\x80\xcaB\xb5\x07\n3\xc0\xc8\x15\x8d\xae,\xf72\xc0\xcfq\x11\\\r\xf91\xc0\xf7\x99yHW\xdd2\xc0\xfdf\x8eg\xa3\xe51\xc0\x91t\xb1\xa9\xf9+3\xc0\xf3\x91\xf8;\xf3\xcd2\xc0\x15\xba\x90{px3\xc0U\x90\xc5\xeb\xad\x0f2\xc0\xbe\x98\x99\xa21\x023\xc0\x9bhg&\xb2\xe11\xc0D\x16\xf4\xa7\xed\xed2\xc0\xc4\xcf\x03\xfd\xb2\xce2\xc0S\x9f%\xa3\x08\xfc2\xc0\x8c\xa0t\xb9\xc7I2\xc0L\xaa\xe1\xfc\xb0\x1f3\xc0\x8f\xb5nXhU3\xc0\xff\x1f!:\xc1\xfd2\xc0\x05\xa1Q\x88\xde\x0e3\xc0\xa4\xd8\xa9#\x14m3\xc0u\x8d\xf0\xd9\xd3\r3\xc0]\x16\xa3\x0fH\x063\xc0\x81\xc6\xf7y\xb1\xac2\xc0\xa6ov\x94\xf4\xd52\xc0$&\xb9\x81\xfd\xf02\xc0\x85Ohc\n\xbf2\xc0\x14\xadIN\'\xcc2\xc0C\xb1\x99I\xa003\xc0wr\x92XV\xe12\xc0\x87\xfa\x05\x9f\xd0\xe51\xc0\xf2\x08v\xbc>\t3\xc0-\x8f\x03=b&3\xc0E\xe1L\x90\x8e\x070\xc0\x8aa\xcd\'C\xbc1\xc0M\xba?\xd5\xe1\t2\xc0\x95\xd64h\x1e\x9a/\xc0O\xbf\xe4\x88\x81\r2\xc0\x15b\xb0/n\xfc2\xc0\x8d)\x13\xd9\xd7\xdc2\xc0\xc5\xdf\x95\xaa\xae\xcf.\xc0\xb2\x95\xa9\x04G"3\xc01\xd5T\xb9\x08c3\xc0>\xd2\x85\xecv\x12.\xc0\x08\x96\xd1\xb42\xb7/\xc0\xe02w:\xd3$3\xc01\xd5T\xb9\x08c3\xc0\x95?\xc6\xd4Te3\xc02\xa0\xad:\x0e\x00/\xc0=\x00~y\xe8\xec2\xc0\xa1\x7f\x91H#;3\xc0Z\x8c\xa3\xcd\x98\xcf(\xc0\n\xd8J\x84Rj0\xc0\x93Dm25\x083\xc0|\xd7\xea\\\x94%3\xc0\xfb\x15\x83\x1f1\xd62\xc0\xa7[\xfc\xf3\x8e\xf9-\xc0\xcc\x18v\xb8\xf7\x083\xc0\x9a\x1c\xa1\xe2\xc9\xa32\xc0ojUI_\xa5.\xc0#\xb8\x0c3\x99\x0f3\xc0B`\xffF\xe3i3\xc0+\x04\x90\xad\x17^3\xc0\xe8\xb8\xf6JUh3\xc0\x96\xc3$F\x05\x00/\xc0\x9c\xdcY\xee\xeb\xd8/\xc03\xaf\x82\x13\x80F3\xc0\x882\x868t\xa01\xc0\xb1lw\x1dr\x182\xc0\xf4\x17onj\x1d/\xc0!\xd2\xc4<\xa5\x1a3\xc0\xfef3u\x0f43\xc0\x934\x11\x7f\xd3?0\xc0\xac\xb3_\x86\xb1\x8c2\xc0\xa6\x93\xcaJ\xf4\x193\xc0\x95q[d)\x030\xc0\xc6Q|\xbf\xcf53\xc0\xf6\'A\x18\xc2\xf4-\xc0\x05\xf0-Az\x9e1\xc0.\xc1\xdf{\x1b\x970\xc0\xd8 iE\xb5\x0f3\xc0[\x94s\xf8\xe8"3\xc0\xf2\xa8\xe26\x18\n3\xc0\x83W\x0b\x19\x8c\x1d3\xc0\xbf\xcf\x0b\x04D\xed.\xc0q6\x01\xa5\xc9\x0e3\xc0\x8f\x8d\xec<L\xe6-\xc0\x878\xc5&\x1bY\x1a\xc0uA\x98\x9eR\n3\xc0\xd1\xe3&l\x88\x143\xc0\x9c\xe7\xb8uO\xf41\xc0\xa2\xfffI$\xe3-\xc0\xd9\x861O\xd2\x8a2\xc0\xf5\xedg \rO*\xc0\x9c\x9f\xb4\xe3\x1d\xf22\xc0:\xee\x15\xefj\xd7\x14\xc0[\x86\xf3\x94\xc3\xf51\xc0\xec\xae\xce_\xe8\xdc2\xc0\x9a\xa45\xdf\x7f\xfd2\xc0\x92y\xd8\xc58\xf82\xc0\xb6\xe0l\x03D\xeb2\xc0\xde:>\xe1:)3\xc0\xbc\xf8:\xcac\xf62\xc0\xf8q!V/\x883\xc0-T9\xa7\x03m-\xc0#\x9f\xee\xf3c\xe82\xc0\x8d\xcd\x83{S\xd0\x14\xc0\xaeaO@\xf5\xed2\xc0\xfff\xe2\xd8-j3\xc0\n\x16\xab\xf04\xf22\xc0\xe2\xf9\xd4\xf9\xe8&3\xc0vW\xc8\xa0\xed\xfc2\xc0\x91\xf9\xd5h\x94\xe22\xc0\xfbZ\xe4JV\xd82\xc0\xaab%\xa0u+-\xc00D\xc7-\xed\xe11\xc0\'\x82\x83\x12\x15&3\xc0\xd9\xdc\xa5\x88%\xdf2\xc05\xd2U\xc5\xb6\x0e3\xc0\r\x84\xef\xd4I!3\xc0\xa0^\x1c\x03n\xf92\xc0>\x116\xe6}\xe02\xc0E\xc9\xed\x84\xbf63\xc0vn\xa1\xf0|\x123\xc0M\xaa\xae$0\x1c3\xc0{\xdb\xa5z\xee\xe72\xc0\x12m6p\x06\xe12\xc0\x15\x04\x14\xda\xa7l/\xc05mn\x04\x8e\xf52\xc0\xcf\xb2O\x9b\xd6\x7f3\xc0\xd8X\xdf#\xa0\x93.\xc0\xa4`\xb1)\x16\x82/\xc0\x1dUkk\xe6b3\xc0~\x84\x97\xe9N=3\xc0c4\r{\x0b\x13#\xc0\xd3\xbf\xb3\x1d"&3\xc0d\x84f\x13\x95\xf72\xc0\xd0\xb2\xca\x10\x863/\xc0\xf8}\x0f"\x9d"3\xc0\xfa\xbcx\xfaS\xa4/\xc0\xe4\x02\xc5\x9e\xa0\x0b3\xc0L\xf7\xbfl\x18\x05/\xc0cj\x12\xcf\xba\xe22\xc0H`\x82\xe9\xfa11\xc0f\xac?j\xfd\x030\xc0\xf9k\x1emx03\xc0\'u\xe6\x00\x0b\x192\xc0B\x92j\x94\xa6\r3\xc0\x98\xf5X\x1d\x8a\x8a1\xc0\x12.6e\xd7\x862\xc0\xc6mf--\xbe2\xc0y\x16{\x8e\xa8s3\xc0x\x0e\xcc\x9f\x99\xdf.\xc0\\\x1e\x04\x8e\xe1\x1a2\xc00\x9e\xa9_\xef*3\xc0\xa0\x0e\xa6\x8a\xa4\xd42\xc0\xe7\xfeM\rOK3\xc0\x1cPL\xc4\xb5a/\xc0\x86j\x97f\x0ct2\xc0C\xfd\xf2UFx2\xc0y\xee\xa0\xb7_\xa9-\xc0\x0f\xd5n+\xcd\xc02\xc0\xbe\xf1$5\xe6\xb52\xc0\xdf\xc9\xb8\xbb\x91?3\xc0~!0\x9d\xc9=3\xc0=\xb17\xa2\x0ek2\xc0\x10\x0b\x0c\x9e4\x882\xc0s\xd5\xab\x1c\x16\xf61\xc0\xa4\xb1#\xe8\x9e\x992\xc0\xd7Ue\xe8\x12\x182\xc0\xcc\x0e\x84\xd9\x82\x822\xc0}\xa5>2<\x982\xc0\xda\x1f\x95>\xe2\x1a2\xc0\x94\xef\x95\x91\x04\x922\xc0\x96=\x8e%A?\xff\xbfY\xaf\xc4\\\x92<,\xc0\xfe_\xd1m:\xfd1\xc0\xb7H\xae\x13*\x052\xc0=RP\x01\xb6<3\xc0\xb5ip\xd6_\x132\xc0\x8f\x0b\xa7n\xf8"2\xc0\x1b^\xb1\x0e;\xf31\xc0\xee\xee\x96\x83%\x102\xc0\xff\x99\xd1noi*\xc0y\x11\x06O\xfc-3\xc0\xb8\'\x9e\x1a\xd7\x1a2\xc0\xb9\x03J}P43\xc0\x8bV\xe5\xcd\xf1\xf71\xc0\xe5)\x9b\x97n,2\xc0Sx\xa5\xf2\x16\x172\xc0:m@\x84#\xe6,\xc0mC\xdf\x98N\x1f2\xc08)\x9e\x04\xd5\xa11\xc0~\x8a\xe4\xd1=,*\xc0\x7f\xd0\xae\xfc\xfe\x172\xc0\x7f\xd0\xae\xfc\xfe\x172\xc0\xeacR\xc2Z\x1f2\xc0\x11=Q\xf8\xb5\x9a1\xc0tp\x1e\x06z&2\xc0}\xfa+\xea\x7ff2\xc0\xdb\xc1r\xf3\x10$3\xc0\xe9\xd2\xb8d:\\2\xc0\x11#\xf5\xd6:)2\xc0\xe6\x06R\xf5o_2\xc0\xe5^\xe1\xc9\x9c&2\xc0\x1fD\xf3\x8bO\x153\xc0\x07\x1du\x12n\xa91\xc07\x16b3\x94"2\xc0\x89\xb7\xae\x9c\xf3P2\xc0\xd7\x82_\xba\xf7\x98\x15\xc0\xf1{\xc8S\x8d\xb62\xc0Cs\x1e\x95\x85$2\xc0%\x1e{p\x1fP2\xc0\x0e\x98\xae@\x14w2\xc0\xf9\x94\x81hy\xd91\xc07I\x0c\xc3e@2\xc0\xdaE\xb7\xceV 3\xc0s\xe3\x91\xc3\xd9\x991\xc0[S\xe2~\xdf\xba2\xc0Ic6\xde\xabH2\xc0L]\xbc\xc3\xa2H2\xc0\x8d\xddP\x04\x16\x173\xc0\xaf)\n\xd5\x85\xfe*\xc0\xe5;\'\x96\xf4\x89*\xc0~%\xc7\xc1\xa0\x8d1\xc0{N\x0f\x17\xd8\xf52\xc08\xe7\rvg\x8e*\xc0\x92\xaa\x8b\x1fx"3\xc0\xf6i\x17 \xe9B2\xc0\x13\xf7<\x13J\x8f1\xc0+\xb0\xba\xe1q\xee\x14\xc0+\x8aW!]\xa1.\xc0\xce75\xf3iw,\xc0\x9f$F\x0b*\xf82\xc0\x1c\x99}U\xc6\x0f2\xc0{\x8a\x02\xa3+n-\xc0\xb5L\x16\xd08\xc92\xc0\x1fB_c\xf8\xe42\xc0\x9cY\xb5\xd6~H2\xc0\x07\xf9\xbcM\xda\xfe0\xc0\xf3\x97\x00\x8a\xde<2\xc0\x96\xd5\x12:\xe7\xd51\xc0,\xee|\xb1\xfc\xea2\xc0Tj4^\x85\x8d2\xc06\xcc\x1cD\xa2s3\xc0\tY\n\xd2\x91\x9c0\xc0\x1f5\xf6i5\'0\xc0j4\x1f\xff\xccn-\xc0\x8b\xde\xfd\xb2\x8f&/\xc0cM\xdd\xa6n\xa02\xc0\x9c&\x8fo\x9bp-\xc0\x12\xf5\x1e/\x80\xfa\xf0\xbf\xbbS\x0f\xca\xb5b\x00\xc0\x06_P\xeacU\x00\xc0\xda\x83\xea\xc1\x06;0\xc0r[\xf5N\xbf\xb92\xc0\xfc68\xdb\x83\x90/\xc0e\x12\xa1\x14\xc7\xde2\xc0<\x81uj\xf0\n3\xc0(\x9c\x8e\x10\x13\xff.\xc0\xaa\xa5\x04\xfcJw0\xc0J\x18\xe1\xf6\xdf\x1e2\xc0c!\\\xab\xe7v0\xc0%O\xba0n\x9f1\xc0\xb8"\xf1\x8d\x1a\x05/\xc0\x9e3\xd5C\xefT/\xc0"\x1b\x10a\x86\xa5\x1f\xc0\xd8\xff9\xc2\x15\xa7.\xc0\xd9\x05T\x81x\xc9\x1d\xc0\xbdzp\xe7\x82c1\xc0uMy\xd1\x0f\xb8.\xc0\xf96\x85\x08l5-\xc0\x806\x91N:\x05.\xc0\xeeqQ\x05a\t-\xc0\xb3\xadP\x15^\x83-\xc0\x89\xb8>d\x11\x822\xc0\x9a5\xebN;j-\xc0\xb1\xabV\xdd\x0e\x053\xc0a\xc5.B]d/\xc0\xca\xda\x179+\xc8.\xc0\xf2+\xda`\xc2p1\xc0.-\x18"\xb1\x890\xc0\xd5\x0c\x9b\xdf \t0\xc0t\xaa\xac\x08K\x112\xc0\x97\x9bF\x89\x04\xaa0\xc0"\xdc\xca\xa6\xd3\x152\xc0Sy m\x1e\xea2\xc0\x96\xfd\xac\x9e\xa9+0\xc0\x84,\xe7S\xe9\xe12\xc0so\xc6\xb5;\xcc.\xc0.\xfd&\xc4\x98T\xf6\xbf\x83uv\xff\xf9\xb50\xc0O\xb0\xd5:\xe342\xc0\xa6py\xaa\x1ft\x19\xc0\x1cCf\xbb\x13$2\xc0\x87\xf2j\xaf\x84\xe62\xc0pg\xd7=\x0b\xf5/\xc0q\x84\x85\x18\xc5\xef1\xc0\xe2Z\xf6\t\x04a1\xc0\xe1\xeeS\x80/\x8b-\xc0{\xad]0\x97\n3\xc0\x88+|\xa7L\xfe2\xc0\xb9\x10\x0fz\xf2\xe81\xc0\x0e\xfaX\xdaz\x87.\xc0\x8d\xa7\x07\x17\xc1\xee/\xc0\xbd\x01\x14\x96\xe4\x99/\xc0\x8a`\xab\xf2\xff23\xc0D\xf4qL\xde`2\xc0\x93\xdf;g\x9f\x91.\xc0:\xa8\xa6\xdf\xe6\xe8/\xc0\xdd\xd9\r\xea\xf1\xcb\x04\xc0\xc4\xa5\xa3\xe1\xbe\xe71\xc0WEk\x02\x1a~2\xc0\x9a\x8c\x8cUd\xd60\xc0\xf5\xecC1P\xd1-\xc0\xa5\x0b\xba\x1f}L0\xc0O"\xf3\xf39\x0c/\xc0\xc3f\xff)=\x99+\xc0\xec\xbaK\xc1D\x8c/\xc03Y\xd5\x94.\xc60\xc0\x1b\x9c8\xb7\xe9\xd90\xc0\xcdH\x1d`\xb3\xc8)\xc0\xd0\xb7\xa0h\\\x0e)\xc0\x0ec-\xb3bZ\x16\xc0;\\p\xb5\x12<3\xc0\xef\xd0\xa8\xee\x95\xc1)\xc0\xe2\x8e;\x19\x00\xbd/\xc0\x94>\x17E]\xfc\x03\xc0\xa3:\xa5\x03{\xfb0\xc0\xb0\x18\xb1k\x17Y/\xc0\x0c\xae\xb8H\xba\xd32\xc0er\xb4\xc8\xf3\x1d/\xc0\xf8\xea\xb7\xf5\xf5|+\xc0\xce\xa5\xb8x*\xc82\xc0\xe6\xd8c\xc7<0-\xc0]*\xab=\x00\x9c.\xc0M\xb9\xef\xac\x94\xe02\xc0\x05\xc5\x90\xf6\xf8\x961\xc0d\xc5j\xac"\xb0-\xc0d\xd9Wk\x80\xf40\xc0A\xee\xc2\xf4>\xca\x07\xc0\xcaW\xb4\x01u\x932\xc0\x83\xa2\xc1\x80-\x1f,\xc0Q\xe0`o\xc4\x06)\xc0\xe3\x0bPYj\xf5*\xc0TV\x1e\x18\xc8\xd5/\xc0\xca\xde\xf6\x06\xfa)0\xc0\xba\xa1R\xf9]\xf72\xc0;2S~\x05\xae\x16\xc0\xd5\xdf\x05\xb9\xf2O3\xc0\xb1\xf2\xe6\xdd\x05\x05/\xc0nj\xdaQ\x04&\x11\xc0\xa9!=\xa8\x99]/\xc0/=\xe0|\xb4\xae2\xc0H\x80\x7f\xa9\x85S1\xc0\xceV\xd1\x86\x15\xa7\x01\xc0\xcc\xefK\xbf\xb5\xbc1\xc0Ek\x7f\xb2\x17\xbc.\xc0j\xb0I\x91g\xfd1\xc00\xf2\xb9\xe2\x85\xf9,\xc0\x83\xe9\xa0X?\xe5\x16\xc0\x15}\xd9\xf5*\x85/\xc01V\x11\xe5\xd1\xe91\xc0\x0b\x07D\xf0\xe7\xa52\xc0Q\xfcr\xcf\x91),\xc0\xbes.t\xfe=/\xc0\xd1v\x83(\xcd\x931\xc0S$\xa9^\xf2`/\xc0\xc0\x11\x86\xc4\xad=\x1a\xc05\xdc\xf7\x8e\xd1\x9d2\xc0)\x8b\xec\x82T\x88\'\xc0\x92\xb3\xf7\xc7A\xa7/\xc0\xc1w\x178F\xf5\x1e\xc0A\xf1\xe2\x83a\x80+\xc0O\x84\t\xaa\xeb\xfc1\xc0m(\x80\xbbsU/\xc0\xc0\xec\xde)\xb0\xf71\xc0P\x1c\'c\x94\xe52\xc0\xda\x96\xe6\xa5\x188*\xc0\n\x0ee\xa7;\xd72\xc0\xb9\xca\x8d\x80am-\xc0\x91Gl\x14\xb8\xcc2\xc0c\x95T\x10 \'0\xc0R\x16\x0e+\'\xad2\xc0\x04\xc6\xe4\x188@0\xc0\x9fBZ\xde\xa1\xb0*\xc0\x8a\x11\x104\xdf\xd0-\xc0\xbaq\xed\xf3:\x1c/\xc0\x0e\xe0b\xca,\x013\xc0\xf2\xb4\xe9.\x93]-\xc0\xeb\xc4\xd1w\x03\x9c*\xc0\xce\x81\xb8\xcb.(2\xc0F\xa1o\xe0\xdb\xe2-\xc0\xf7\xb2\xbb\x80\x98B0\xc01d+m{\r\x1e\xc0\xaa\x00MZ\xf8.0\xc0\x1bL\x1e\r\xf282\xc0\x1d\xd4\x88}\xdd\xb5.\xc0\x05\xbf\x8e\xfc;\xfe/\xc0\x8b\xd3^g\x06\xa02\xc0\xa6\xe1\x0b\x1c\xa4\x8b2\xc0\xf2\xcd\xd7C\xa6\xde2\xc0~\xa3\xe9\x89 \x7f*\xc01\x00 \xcaGA2\xc0@\xe0\xdb@J\x91\'\xc0\xb7\x81\xd1\t\xa9\x122\xc0\xcf\xdd\xbd\xdb\x13Z \xc0\x119\xb5}\x9as-\xc0\xc5\'O\x1a\x12\xa6.\xc0kZ\xf8\xe6E\xd9\x17\xc0\x1b\xf7:\x88S\x92\x05\xc0d\x13\x0c\xf21\xd5*\xc0\x0b\xa4\xbcw\x16)+\xc0F6#\xfd\xd27*\xc0_\xce\xfa\xa6.\x881\xc0d\xc3\x19\xa0\x0c\xcf1\xc0\x8c\x8c\x9a\x83\x1bU\'\xc0\xedf\xf48\r\xe5/\xc0\xd0\xa7\x8d\xe3%\xb2(\xc0\x0bh\x90\xa6b\x00+\xc0\xd2\x16O\xfc\xfb;\xf1\xbf\xa5\xcbb\x15\xb1\xe72\xc0\xa9\x9b\xb9\xc8n\xed2\xc0\xbe\x04\xe4\xeb\x1e\x003\xc0\x13h\x00\xe9F\xd81\xc0\x81\x85J\xac\x07\x8a*\xc0\xc3+dH\xd0y/\xc0\x9d\x0f\xf1\x1d\xa2\xed0\xc0\x18\x8cM\xf8\xdc\xbf*\xc0&\x85\x86\xa7\xdf\xff2\xc0\x941\xbe\xf2\xbf\xbd\xf1\xbf\xe8\xc9\x95\xe6\xfd?3\xc0\x86\xa4\xa9:\x1e\x87-\xc0\x8eK\xd1\xdc\xe0!3\xc08\xde\xfe}.\xf1/\xc0\x91\xc2\xf9t\x07f/\xc0\x99\xbdR$C2-\xc0,\xc4\x03\x8e\x00{/\xc0\x00\xeb\x96\xc5\xae\x810\xc0\x9c7\xe9\xbfVW-\xc0\xae\xa9\x86{UU1\xc0\x9a\xe6X70\x88-\xc0\xbaMf%\xbfq\x16\xc0Cb\x1a#\xf5U\x1d\xc0\xa0t-\xb0\xb2N3\xc0\x84\x16\xef\x93=\x861\xc0N\x02\x14\x02\x92\xf22\xc0\xc5y\xf3\xf8\xd8\x0b(\xc0k\xc3\x82\x7fD\xc5\x17\xc0{\xa1}\xa6\x9b\x922\xc0\x8b\x07\x90\xb3~i0\xc0r8\xbc\xd1\xb5\xea1\xc0\xb6\x15n\xcbL\x083\xc0\x91TX%\x94\x89-\xc0.\x91z\xd3v,\x11\xc0.\x04\xf7\xc7_83\xc0\xd1\x12\x0c\xfc\x92R\x00\xc0\xa1\x9128xy-\xc0\xcd\x98\x98\x9e\x11\x0e0\xc0\x12\x88D\x88\x17\x0c0\xc0\x19\xdf\x87gn_\x07\xc0{\x98\x827\xa7\x80\x1a\xc0\xa6\x1b\xef=\xb0\xa4\x01\xc0\x00\x12\xdf J\xd4\x1a\xc0y\xdfm\xaf\x8651\xc0\x8f\xdc\xfb\xdc\xde#2\xc0\x17\xbe\xdf\x00N)3\xc0\xbb\xf5!\x97\xfb\x972\xc0\xde\xf7\xe6\xc1\x17\x100\xc0$U9\xce\rJ+\xc0f\xb3\xc4\x84\xade1\xc0@\x0cW8\x7f\xce0\xc0k\xaaQM\xa2*0\xc0\x8b\xc1\xc0\x1cD\xd3\x11\xc0\\[\x9aM\xd3\x8d1\xc0\xa9\xce\xc8\xc8\x9c\xf12\xc0\xd63\xee\xf62;*\xc0\xb8\xf6\xaf\x0e\x81\x9c1\xc05\xd7\x1e\x1f2"-\xc0\x07\xed\xb2~\xdb\xf81\xc0\x87\x99\x8b\xcc_\x81/\xc0\xd4*\x8c \xa9\xe2/\xc0\xc7\x96\xdb\xd2\xc2\x072\xc0\xa8\xc1\x9ao2\xf5,\xc0O\xbcl\x86k -\xc0\x88\xa1\xa4i\x04\xd02\xc0\xb6\x18\x9c\xab\x02Z,\xc00\xe0F\xcf\xa7\xcf2\xc0\x1d\xc9CH\xe8\x84-\xc0\'i\x88c261\xc0\xa2\xd16\x84\xfb\xdb/\xc0 h\xfa;\x96\x010\xc0O\x9d\xc3\xba\xd3A/\xc0\xf14\xadK\xdc\x0f2\xc0:s\x16\xde\xc7\x10/\xc0h\x0bA\xe0\xdf\x01.\xc0\xef!\xe1\xa2,!/\xc0\x95vJ\x88\xcaA/\xc0\xcc=p~N{/\xc0\\\x9cv\xf6\xa6\xa4*\xc05\xd8\x96\xba\x06\xf3.\xc0%\x13\xe0\xb6\xeb~/\xc01?\x8e^U\xe6.\xc0\xc5\x83c\x10\x9e\x9b.\xc0\xfb3r\xef\xc2N-\xc0\x7f\x1e\xfb\x05\x16"/\xc0~d\xc9r\xd4\xa4-\xc0t\x1b\xd2\x80\xd9\x12#\xc0\x1f\x87e\x1aD\x9a\x1e\xc0\x9bU\x03\x06\xd1N-\xc09\xa9C\x90gP\x11\xc0\xd9\x18\x89\xd5\xb4\x85.\xc0\x03\x18\xb4c\xa6{/\xc0\x0b\x99L\xc7\xa9\x06/\xc0\xb5\n4\xf6\x98\x04/\xc0XR\x99\xad\x02u\x14\xc0\xba\xcap\x1b\xb1\x0c3\xc0w\x06@\xc51\xa2.\xc0=<^\xf4\x8c\xa0.\xc0\xaf]H\xcb_X*\xc0\xf7\xdf\xad K/0\xc0lb \xc5x\xa7.\xc0\xcdqW\xd5\x1c\xc3+\xc0\xcf\x90\xc0\xcf\x17\x9c%\xc0<\x03E\x12\x83\xf90\xc0\xcf\xb3\xd4V\x875/\xc0\x04\x11\x14\xaby\x8b\xf6\xbfFXuFdg0\xc0\x89h?S[\x073\xc0(\x0eWTD\xc8\r\xc0FE \xf9\xad\xc7/\xc0\xcb\x83\xf8\xa3\x19\x1b+\xc0\x11-\x1b\x06\xbe\xc2-\xc0\xab\'|e|I3\xc0\x16_gU(\x1d(\xc0\xe4\xf1\x0bU\x17\xd3\x1d\xc0\xfd\x0em\xcf\xd5?2\xc08U\n\xb7\xb4m1\xc0\xef\x9c@\x14k\xef,\xc0$\xf7z(\xf7\xa11\xc0\xf3*\xbe\x9e\xf3F0\xc0\xc1,\xd5\x8b\xe4\x89\x17\xc0\x96\xb2G\xcb\xd4\xd0\x17\xc0\xc6\xe8\xafY{\xba*\xc0\xd5\x91\x96/\xcc\xd3\'\xc0>\x10\xa3>`C/\xc0\x10\x06;\xb0\xc5\x80\xfd\xbf>+\x9d\xcd\xf8\x912\xc0\x15\x8b$N\x1d\x103\xc05Z.\xda\x1d\xb0-\xc0=\xad\xc6)\xb2\xa6\x0c\xc0\xbf\xf5\x7f\x99\xb0\xf52\xc0s"Y\x06=\xbb!\xc0~\xbd\x8e\xad\xc4P-\xc0\xb8\xa3l<eq0\xc0\x14B\x94\xff\x98r0\xc0r8\xbc\xd1\xb5\xea1\xc0\xba{\xe8v\xa4\x92)\xc0\x92\xfey\xd3\x85\n)\xc0\xb4E\xa5X\x10y\'\xc0\x0cbr\xd1\xd8\x971\xc0\xdc#\x8cFt\xce \xc0\xb0}MC\xe1\xa2+\xc0\xe2K\x8e\xd9\xc202\xc0\xc7\x8c\xbd\xde\x9c\xa91\xc0\x15\x82\t\x1a<S2\xc0\x9f\xb9O\x15\x89\xe3-\xc0\xc0\xf9c\xb2_\n3\xc0\xa8\xf8\xb0\xeeTh/\xc0\x8e4k\xcf\xd0**\xc0\x14\xd5X,\'\x93/\xc0\xc53\xcb\xbbg\x0e\x12\xc0\x19\xd3\xc5\x8e\x14\x142\xc08@\x9c\xdb\xc5h\n\xc0U\x88{\xf0t\xa2(\xc0Q\x11QM\xcd\xab0\xc0\'V\xe5M\xdd\xe1\x11\xc0\xac\xfd\xfe\xe1Q\x062\xc09\x1c0\xb8\xee\x0c/\xc0\x05u\xfb8\xe4k/\xc0\x9f]\xcc\x05-\x163\xc0.\xf1)M6\x87\x1a\xc0\xda\xbe\\2\x9c,2\xc0}\xca\xa6\xfa\xc7\xca2\xc0\xe0Y\xc8\x8b\xb0c2\xc0f\x0b\xb6Q\x06\xdc0\xc0\xe4\xd9\xbc\x04)\x072\xc0\xc6]\x9b\xb3{^2\xc0\xe2\xd5v\x97\x9c\x0e3\xc0_Ui\xdb\xfb\x843\xc0\xeeL\xbf\xa2\xff\xbf\xfc\xbf\x13\xf7<\x13J\x8f1\xc0\xf3\xa9bO\xb5\xd82\xc0h\x91\x0fP\x1f%3\xc0\x84\xf1-\x06\xc0%3\xc0}\xbd\xb3\x88h\xf02\xc0hw-\x80\x8cy1\xc0[\x9f\x7f8\xe9t2\xc0\xd8\xa7\x80F\x1d.3\xc0\x8a\x1fH`#\x852\xc0&6\x19\xac\x86^2\xc0\xf6\xe0\xfe5\xb6\xec2\xc0\xe2\xe8\xffR\x19\xec2\xc0[\xe8E\xe4\xccn2\xc0\xeeA\xed\xea\xac\x982\xc0\x19\xfd\xd6\xbb\xa2s/\xc0\xe2\x94Vs\xaa\x1c0\xc0\xa2\xb9\xcf\xf90\xd9/\xc0GYi\xb6?\xe62\xc0\xba\x13D\x90S\xe92\xc0\xf4\x0c\xc5\xfa\xadu0\xc0&\xb1T\xb0\xa9|2\xc02J\x08\xd1\x0e\x073\xc0}\x0f\x96\xca\x87z2\xc0\xbc\xf1\x01\xdd\x8b\'3\xc0\xd1>\xa0\x88\xe0w2\xc0g\xdc\xa2\xa9\xbde2\xc0w\xb8a\xce\xe4\x96,\xc0\x9f\x04G\x94\xddM-\xc0\xb6\xcaV\xb7\xa3\xf72\xc0\xbc\x19<m\x01I0\xc0EKm\x8a\x01\\2\xc01\x18 9\xe8\xc52\xc0\x80\xfd\xf2\xb5\x8f^2\xc0\xa8\x85\xcd\x16\x80E-\xc0sg\xb6\xc6k43\xc0\n\xbb\x8b\xc5\x9eX0\xc0\xd5\xc5\xb7.g\xa7-\xc0\x1a\xa0\xf1\xf8|\xfe2\xc0k\x99\'\xc7QY-\xc0\x1b\xc7\xcbW\xf3h-\xc0\xa6\x15\xf6\xd7\xa1Q-\xc0\xa5\x0eO\x97n\xe51\xc0:\xf8l\xcaw`\x1e\xc0\xcak8V|\xe32\xc0\xa5Z\x9d\xfb0\xf5/\xc03\xb9*\xc9\xcb\xc22\xc0\x9cY\xb5\xd6~H2\xc0\x90\x11R\xa1\xe2\xcb/\xc08\xa9C\x18!\xe0/\xc0\xa1\x7f\xbb!\xa8\xd82\xc0b~"\xfb-\x1f3\xc0k\xac#<\xba\xfc/\xc0\xaew\xa4\xf9:\x163\xc0qk\xba1\xdbY2\xc0\x06#\xf7"\x86\xe51\xc0\xccv"\xf7\x15\xd8/\xc0\xcc\x1b\x04\xfbN\x053\xc07i[\xe6\xbf\xa22\xc0\x15\x88\xfa\xb7=\xf5\x1c\xc0\xc6\x15\xb3\xb9\xae\xea+\xc0#\x0b\x053\xa6\xda/\xc0f\xb9\x93\xfcp\x053\xc0/\x8drv\x98\xde/\xc0\xf6,\xcc\x8f&\xa31\xc09\xa8\xf0\xf2a\xdc2\xc0nH/$\x11\x063\xc0\x8dS\x81\xb9V13\xc0b\x91\xd3\xc0\xb5\xb4/\xc0M\xb9\xef\xac\x94\xe02\xc0\xefpY\x0b\xcc\xad/\xc0\x18\xf9\x81\xc2q\xe4/\xc0\xd6\x00\xa2\xb5\x04\xfe/\xc0\xe1\xdb_\xa6\xf4\xd42\xc0\x7fM(\x9fd\xcb2\xc0\x14r\xa7^\x99\xa82\xc0T\x85m\xffA\xde/\xc0\x92\xc4\x08?\xf1\xd02\xc0`\x12\x137h\xb22\xc0O\xae\xe9+$\xd42\xc0\xa6AR\xf0\xe4\xda2\xc0{\x8a\x02\xa3+n-\xc0\xd9\x81\x8c\xce\\,3\xc0\xd3[\x97"2\xd4.\xc0\xe0\xea\xaa\xa7\xf2\x132\xc07\xa4\x19\xab\x17j/\xc0\x97\xb1!\x8e$\xa80\xc03\xef\xcf}r\xff2\xc0\x8e|\xb4\r\x99Q/\xc00ra\xeb,\xe61\xc0\xfe\xed\xfd)\xa4\xb72\xc0\xf1\tH\x81\x85O2\xc0\xe5\x95V\x83\xbe\x0e0\xc0\xcfA\xe3\x80,\xce0\xc0<\xb0D\xf4\xd9\xd12\xc0\xcfA\xe3\x80,\xce0\xc0\x03$\xd5\x9b\xa8\xfd2\xc0@jGb?\xd52\xc0\xa0x\xea\xc6av/\xc0b\xc0\x1d\x1b%(3\xc0\x03\x8f?-\x9f\xd22\xc0\xe4YyW\xad\x1b0\xc0\'\x95\x1b\x10\xcc 0\xc0\rC\x19R \xe82\xc0\x97\xb5Gq5\xb52\xc0.\xc3{P\x1b\xcd2\xc0c\xa0u\xcb\x19\x143\xc0\x0c\xd4wc%\x05,\xc0\xca^\xff!\xd1O/\xc0\x13\xf0\x1b\xcc\x16*0\xc0p8\x9eI\x9e/0\xc0\xf4\x92L\x9d\x8c:3\xc0\x8d&d\x1b\xfe\xa52\xc0\xa8\x05"v\xfa\x1a2\xc0^@\xb8C\x16/0\xc0\xac\xa5i\x07\x99\xc3/\xc0\x846\xfehQ.0\xc0 1\x15\x0b\x96G2\xc0\x15\x97\xacF\tF3\xc0\xfc68\xdb\x83\x90/\xc0\xe7\xdbaa\xda\xbf/\xc0\xf7\xb2\xbb\x80\x98B0\xc0l`\xab\x1c\x02B3\xc0x\xbb\xf6\x0b\x8bG2\xc0N\xfb\xcc\xc4\xe7\xe3,\xc0\x9f\x8c\x06\r\xea%0\xc0Ea\xbeX\x94\xdd2\xc0O\x87y\x88\xa7\xba2\xc0\xbc\xb0(\'n\xf0,\xc0\x9d\xcec\xd6:90\xc0u*\x08R\x1cq/\xc0\xf6=\x93H\xff\xd6/\xc0\x83\xb5\xca{\xc3\xad.\xc0f\xa4\x85\xa8%\xaf/\xc0cp\xba\xfa/\xd02\xc0\x91[\xea\xe7g\xf02\xc0\x99g\xa5\x0b\xb7\x89/\xc0>\xb2c\xaa\xa3\xd22\xc0 \xe0\xff\xc1l\xe8.\xc0E\x9fzu\xaeK3\xc0\xd7\xd2\x9f\t\x16\xb52\xc0\xa7\x01[\xce\x86D3\xc0\xb0\x8ca\x1b\x83\xd12\xc0\xd6(@%C\xe62\xc0g\xebML$;3\xc0\xdd\t\x03\x11\xc6z/\xc0e\x88WW\x12\x9a/\xc0\x86m\xfd\xa5\xb5\x05*\xc0v\xd7\xdeY\xbd\xc71\xc0\xefI?\xca\xf4\xcf2\xc0g\xebML$;3\xc0\xffs\xd8\x11\xc7\xb6/\xc0"\x9d\xa9\x0e\x7f33\xc0\xa8\t .\xa2\xd62\xc0\xab\xae#\xcc\x99\xa3/\xc0\x91=\x03\xc7\xa2k*\xc0\xeab\xfa\x15\xaeo3\xc0\xc4Q\xf7\xa8\xb4\x1e3\xc0\xfb\x83\xf9\xdc\x92\xf32\xc0\xa4:\xd7\x96\x1e\xb82\xc0\x8c\xfe\xb30X\xe92\xc09\x8d6+~\xb72\xc0\xfay*\xedG\x143\xc0\xe7\xf8?h\x1e\x1a3\xc0\xee:*\xfb\xac\xca2\xc0\t\x9a\x06\xce\xcdK0\xc0\xf9\x9d\xf0\xa1HJ3\xc0\xec\xfd\xeb\x88\xf1\xd90\xc0V\x15\xe0S\x9a21\xc0\xf0r\xf5\xe3\x81\xdd0\xc0\xd8Q6\x10VD2\xc0\xfb\xf2\xefbQ\t3\xc0\xee\x0f\xc4op>2\xc0\xde\x04\x82\xea;l3\xc0\x11\r\x82\n\xc1,3\xc0W\xa2\xe0\xadLz0\xc0\xb8t\xfa\xcb\xc9\xbb2\xc00\xcaf.\xcc[3\xc0\xc1\xdf\xd0Ut13\xc0\xf8\x7f\x01s\x8672\xc0\tI#\xe2\x04y+\xc0=\xdf\xa8\x04\xc1q3\xc0\xc1\r\xf3WG!3\xc0\x00\xc8>n*\xd2.\xc0"\xa4{_\xe6\xd32\xc0.q\x18\xac\x1c-3\xc0\xd7\xd6\xc5#4\x193\xc0\xacx\xf8\xaa\x9e\xcf2\xc0\x1f\xdf\xd8\xe89\x053\xc0\x9e\xb7\x05\xd8\x1a+-\xc0*\xa9\\\xb0pg2\xc0w\x02\xa0\xe7\x00\xde2\xc0\x19\xca\xb76\xa5(3\xc0\xe5\xa5v\xf9\t*3\xc0_\xca5\x12<\xee2\xc0_\xa4\x11\x1d\xc6\\-\xc0U\xa9\x90\x81qj-\xc0/\xef\xaa\xe8e\xb72\xc0\xc4\xb2\r\x9d\xaf\t-\xc0 ^V\xcf>\xfd2\xc0 ^V\xcf>\xfd2\xc0\xb2k9\xf8\xdbl&\xc0n\x0bP\xc8\x9f\xfb,\xc0\xc4\xefg4\xd5\xd42\xc06\xccG\xbc0$3\xc0\xbd^W\xc2\xba\x8f.\xc0\x00<i\x84\x8d\x132\xc0o6 >\x95\x083\xc0\x7f\xc1\xf7s\xd7d2\xc0fRn\xe0Y\x81/\xc0H\xd1\xbc\xceQ#/\xc0h\x84w\xdd\xdf\xdb2\xc0$S17yg3\xc0\xd4\xd1\xe5B\xc1\xf52\xc0k\x0f\xb5\x06\xdcP2\xc0S\x9b\xb5\xf9\xfbf1\xc0\xc2\xd4I\xfc\xc8[1\xc0C\xed\xd4\xa6\xfb\x143\xc0\xecam]\x13v+\xc0\xce\x8d\xf1\x9d\xca#3\xc0\xd3O\xe3\xd7\x82\xdc\x15\xc0>^\xf0\x12\x9bH2\xc0\x12\x851C\xe8\xf12\xc0\xb0\xfd\xf6\x9ah<1\xc0?\x19\x1f\xde6b3\xc0\xe7\t\x83\xb1&\x00/\xc0\xf9*\xe4\x01&21\xc00\x9d\x9f\xa5\xabP2\xc0\xa7\xf9B\x84\xfe\x01\x1a\xc0\xb7\xcd\xe0\xe7e\xec2\xc0\x0c\x8fF\xe4\xba\x8e/\xc0\xb8\x87\x03OJ</\xc0\n\xa92\x98\xfa\xd22\xc0\xa0\xf3\xa2g(\x8f/\xc0\xcdc\xc9a\xa0\xf9.\xc0O*\x87\xf5\x0f&2\xc0\xda\xbe\\2\x9c,2\xc0\x84\x9b\x0c\x7f|\xd02\xc0\\4U\xa7\xa3\xb60\xc0n\x05\xc6:r\x0e3\xc0\r\x81\xa9\x04\x13\xf72\xc0{}Q\xe99)3\xc0\xb1\xe0\xfb4&02\xc0 \xc1<[\xf2\x073\xc0\xddT#\xd5\x9dh3\xc0\xd2yS\x1a\x04\xc92\xc0}:&\x01\xae\x9b%\xc06\xf6Wu\x12\x0e3\xc0\x0e\x12 \xce\xd1\x192\xc0\x06\x96\xb4\x16;\x142\xc0x\x03`\x1b\xba\x153\xc0\x7fnip\x0e\xca0\xc02\xda\xc5\xab\xfbt*\xc05\xaf\xc3\x97\x9a\xcc0\xc0\xa6\x17\xbeGX\x1f2\xc0I\x86\xb0}\x16\xe00\xc0Kb]Ho$3\xc0\xa0yL\xabQ\x1e2\xc0\x00D\xf8qQK2\xc0hj\x17t\x14\x172\xc0!\xaaxY\x0bq*\xc0a\xaa\xc0\x87G\xbe2\xc0A\x08%%\xca>3\xc0\xe0s\xd5\xeeA\x8d/\xc0\x8e\x7f\xdfC\x8f\xe7/\xc0Y\x84\x93NsF3\xc0_sh\xe2\xdc`3\xc0\xc2Y)TE\xdf2\xc0V\xc5\x8d\xcfI\xf31\xc0-r\x84\x96\xcb\x143\xc0o\xd4\x10\xf0\x89\r\xf2\xbf\xa0}\xce\xb7\x93\x9f.\xc0\xaa\xe11\xf2n\x0f2\xc0\xb6\xefk\xb9\x12D3\xc0\xc4\x1b\x16\xaaV\x122\xc0\x0e>n\x01\xe3\xbb2\xc0.\xce\xf3\xce\x9b<3\xc09\xc3o\x1bxa2\xc0?\xba@6c\xfa1\xc0\x83\xa5\x04P\xfa\x9f.\xc0\x88\x99*\x86-(3\xc0#\x7f.j\x18k*\xc0lO\xbc\x85@\xfe1\xc04\xb4K\xb6\xb333\xc0v"\xe7"{\x9a1\xc0\xed\x8c{u\'\x1c\x17\xc0\x9e\xd6\xf6\x8a\t\xf61\xc0\x86\xbb\x06\xf3~\x89\x1a\xc0\x97j{\x16\xf5!3\xc06\xd6x\xa3*03\xc0g\x7f\xba\'\xb1\x1d2\xc0\x833\x00C\xee\xde2\xc0\xbaN\x8e\xdfx\x1e\x05\xc0;\xf3\xbe\xed~J3\xc0\x84\x03\x97\x02\xed\x13\x17\xc0\xd1\x04\x10\x92\xc7\x083\xc0([\xf0w>\xa4\r\xc0\n\xdf\x80\xd2\x90|*\xc0M\xb9\xa4\x06n:3\xc0\x83\xe1\x90\xd7\x80\xe81\xc0\xf5>\x00l\xb1\x172\xc0a3 \x0c=j*\xc0\xe6!\xb2O\x17j2\xc0c\xedD\t\xca\x99/\xc0\x1d\x94\x00\xfb\x8a\xcb.\xc0\xcco\x90:;\xfb2\xc0\xd0k\x18L)~2\xc0\x14\xb2\xd2^\x89\xf11\xc0\x8fr)\xc9:\xb42\xc0{\xf6l=\xd7\x98\x16\xc0\x8c$\xf6IA7\x13\xc0\x98\xea\xa7\xde1"3\xc0{\xfb\xa5\xed\x93\x04/\xc0R\x04\xed\x15\xf8#3\xc0j\x9b\x89\xa7"b/\xc0a\xc5.B]d/\xc0\xca\n.};\xe72\xc0\xc4\x1a\xabu\xae\x1c3\xc0\xa7u`\xf0\xe1\x7f2\xc0\xdb\x0f\x16\x80163\xc0\'\x0cP\xa6\x9a\x82/\xc0Tt\xa5\x06\xbaq*\xc0]c\xf8\xd0\xfbO2\xc0\xd5\xfa\t\xac\xf6\xf5.\xc0\x8at\xb7\x80\xf4#.\xc0\xb1\xa2\'\xaa\x92\x192\xc0i\xcep\x82\x9f\xa01\xc0\x9b\xcb\xb1\x1c\xe6\xba1\xc0C\x83pn\xd1\xa01\xc0\x16S\x8f\xf4\x1eq.\xc0\x9dmpw\xf7\xe0.\xc0\xb0\x95!\x0eRv.\xc0\x89Rf\xfb\x9et*\xc0\x19m=y\xc5\x17/\xc0U\x19{p\xc2!/\xc0\n\x8b%\x93\xca\x1f/\xc0\xb6\xb1\xfe\x85*\xd32\xc0\x19\x88k\x93\xa9\xd62\xc0y{w*-)3\xc0\x8d\xd68}\x1961\xc0zO\x12\x06\xcb\xc01\xc0\x1d\xe1u6XI2\xc0\n\xee\xdc\xdag\x822\xc0&\xbd\xd4\xa5\xc2o2\xc0 9\xe0\xf2\x7f\x8b1\xc0d\x14\x17\x8a\xca\x941\xc0?\x8c\xfc\xfc\r\x9f2\xc0\xa7\xaf\x89#\xebs2\xc0j\xa7\xc4a\xb6&3\xc0{M\x1dWR\x972\xc0\x97\xe5\xef\xf2\x8f\xb8-\xc0\xebK\xdf)\x01\xa32\xc0\xda\xca.\x98\xff\x072\xc0\x7f\xf3\x06"0!3\xc0\'\xe6\xfc\x8dG\x153\xc0\xc9\xda8t>\x193\xc0!\xd2\xc4<\xa5\x1a3\xc0\xdb^G\xdeK\n/\xc03C\x01\xac\x16\x1f/\xc0\x07\x82\x11O\xdf\xae1\xc0\xbe\x0e\x82\xde\r\xd51\xc0q\x8e\xe5\xaf\xfc\x1b3\xc0\xbdj\xe0\x89X\xb81\xc0\xf9\xb3wH\xd2\x912\xc0\x88\xf7X\xaf\xaat-\xc0\x87\xa7\x85\x9e\xe1\x85-\xc0]\xf4B.\x92\x8d-\xc0\xd5\xda\xd1\x9c\xad\x84*\xc0\x17\xf53\x8b1\xe41\xc0\x04\x7f\xc5\xd6\x86\xe01\xc0\xff\x9d\x86\xec\xe4\xdf1\xc0]&s\xae\xb5\xe31\xc0\x91P\x81o4/1\xc0~\xa6\x9arr\xe71\xc0\x0f\x84\x8e\x8ek_-\xc04\xc4oR\x0e\xea2\xc0\xf0\xe4/\xa3\x84\xd0\x17\xc0\x94\xef\x95\x91\x04\x922\xc0\x80\x1e\x13\xf7\x1832\xc0r\xe8G\xc8\x19,/\xc0\x80\xf6t z\xe61\xc0\xbd\x1b&\x17\xe91/\xc0\xbd\x1b&\x17\xe91/\xc0n\xda\x12HJ\xf12\xc0\x1e\xbd]\xf3\xe6\xf82\xc0\xb5\xe1\xde}\xd3\x82-\xc0Y5\x10\x11\xfe\xf0*\xc0h\x1aI\xfc\xc5\xe61\xc0\x94\x10\xfe\x07u\xf91\xc0v\xd7\xcdyv\xfd1\xc0\x1d[\x02P\x1d\x98-\xc0\x9d\x1bD\xd9#9)\xc0\xc1?\xe5\xf9\xe3\xf81\xc0\xb1\xf2V,\xec\xe21\xc0h;w\x8b\x9b\xf81\xc0\xea\xd1u\xc0\xf0\x082\xc0\x813\x90\x9c\xf5\xe41\xc05\x16Q)\x0e\xca.\xc0\xf7E\xbc\x9a\x9c\x002\xc0(d\x1b\x9da;,\xc0\xea.\x12\xc6\xc7\\/\xc0X\xca\xe9\xb8\x1a\x0c2\xc0\x9f$AQ?12\xc0e\xc0)u\xe6\xf82\xc0hN\xa5t5\xe01\xc0i\xee\xbc\x05p\x9f*\xc0wi8z\xa6a\x12\xc0\x0c}\x91\xadT\t3\xc0Y\x1b\x8c\xe4\xc8\xe12\xc0q4\xdc\xf0\xcf\xa7\x15\xc0\\\x8e,\xee\x98\r3\xc0\xce\xff\x95\x10\xd3\x123\xc0\xf40F3+\xe5-\xc0\x9c\xc9\xef\xfcU\x8a\x13\xc0D\x80\xe2\x9d\xfe\xef1\xc0\xf9_\x0b\x9b\x95\xb90\xc0\x87\xca\\\x95\x89u,\xc0\xa6i\x18U\x87\xd7)\xc0i\xc49\x9c\xb7\xf21\xc0\x8b\xfb\xc3\xfc\x16\xf51\xc08\x87n ^\xfb1\xc0\xdbb\x9e\x98\x1e\xf8/\xc0-\x06\x12\xcf\x8f\xe0-\xc0\xc8"\x95E\'j2\xc0\xb3W\x8b\xd2 \x9c0\xc0\x01\xda^:\x00\xe5.\xc0\xe7* \x11OZ+\xc0\xf8\xb44\xc7\x17\x062\xc0NJ\xa4\x91>\xec2\xc0\x0f8p\xce\xf0=2\xc0_\xbfxBN\xc7-\xc0\xb9\xdb\xb1\xe8o\xd9.\xc0\xaf\xa0\xc2Vn\x18,\xc0\xfd\xf2\xb7\x8d1^\xfc\xbf.}~\x11\xfd\x14/\xc0=\x10\xc9H\x1e\xda1\xc0e C\x15`\xbd*\xc0\xc6\xfd\xd2A\x0f\x9e-\xc0\\Hk\x8aH\xf3/\xc0\xb8\xac\x96\x9b\x95\xe2-\xc0\x07\x0cyu\xdb80\xc0\xdc\x0eZ\xceM\x84*\xc0\xa9d\xb8\xb1\xfe\x18\x00\xc0\xa3bp\xc9\x1a\xeb-\xc0\x1e}\x15\xd0\x98\x9b2\xc0\r\xeb\x03\xb1\xa2=3\xc0o\x84\xca\xff\xc6\xe8-\xc0_U$\x96\xcf>3\xc0\xfeS\x00\xfe\x12]*\xc0\xd5T\rF\x90\xd5,\xc0dt\xeb)\xef\x160\xc0\xaa\x84\xf9\x8d\x8dt\x18\xc0v=8\xa2\xb0\x85\'\xc0+a|7+{/\xc0\xc1e\x8e\x9dd\xbe2\xc0\xe9\xc4F:\xe9\xe32\xc0\x01+\xe9\xff\x83W0\xc0\x9bO\x02\xd8r\x0f1\xc0w\x9c!/\xc5M,\xc0_\xe0\x8b\x85\xad\x06/\xc0\xc9#\xfd\xf5b\xcf*\xc0\xca\x89\x8b\x12\xb2\x9e\x10\xc0\xc6\xa8\x06c\xb4\x97,\xc0\xcd\xb1\x11_\x195/\xc0\xce\x13;\xb6\'s0\xc0n\xc6c\xcf+>0\xc0z\xcc\xf2=\xd31\x11\xc0\x8e\x0f\xb0xJ[-\xc0\xb9\x05C\xfe\xd0\xff\x11\xc0\xd6\xf3*Jl\xbb/\xc0\x14\x86\xa4\xc6mu\x19\xc0\x13B<l\xf0\x013\xc0\x12\xb4\xf2\xf3\x9dY-\xc0\xfd\xfay~\xd9S*\xc0z\xc6\x9d\xc7\xa6\xf61\xc0B^\x04\xa2\x99\xf4\x1c\xc0\xd6O\xc50x,0\xc0=\x97\xf7\t -3\xc0/l\xf7Z>\xdc*\xc0\xe2"`q\x88\xa41\xc0\x84\x08>\x07\xef\xff/\xc0\xf5\x82\xca\\\xc3M-\xc0\xef\xe9\x9a\xfb\xc8\xda/\xc0\xee\xe1\xeb77K,\xc0\xdc\x97@\'~(/\xc0\xf4\xb7\x94\xcbI\x88-\xc0\x834\xf8%\xc7\xfb2\xc0\x91\x03\x08?\x94H0\xc0_\xabKPk\xe51\xc0\xa9.\xe0\xa2\x1ao1\xc0\x81C\x10h7\xe51\xc0\xc1~=\x82\x06\x8b-\xc0\xd0B\x94\x0bUZ&\xc0r7P#c\xe71\xc0\x8b\x8f\xf0\x0f`\x19+\xc0n~\x03ix\x070\xc0\xc7\xc4\xae0\xae_2\xc08\xcb\xefE\x8e\xc01\xc0vhG\xd1n\x83-\xc0\xf6Ln\xe3\x11\x072\xc0\n{`\xdf\xd8O*\xc05[l\x10+\xe1\x14\xc0\x9bc\x94`No\x19\xc0\xde\xbc\x9b\x8fT\xf5/\xc0\x11\xe3\xf0\x15fu\x19\xc0`\x91Q\xca\x0e&\x19\xc0,Y=5\x98\xb82\xc0\xf8qc\x02\xf4]/\xc0\x99\x85\xf4M\xb7\xd3/\xc0\xa65\x83yw\xf4/\xc0\x18r\x03\xc4\\\n)\xc0^\xe1\xe2\x0e[\x84\x0f\xc0\xea\x98\x93\xa3Eb-\xc0\x0fN\t\xbd\xcf\x0e2\xc0\x0b\x03\x02\x90e\xaa*\xc0x<\\\xd7\xa8\xf51\xc0\xce\xed\xdc\x97Z4\x01\xc0\x80C\x1d\xdb%8/\xc0\x07\xe9\xf3&\xae\xee.\xc0\xcf%\xacm8\xcb\x10\xc0\x1d\x05\xaa\n,T.\xc0<F\x8d2\xf5\xa80\xc0\xc4|%\xa1\x81\xe9\x15\xc0\x07\xb4\xcc\xa2|i\x0c\xc0\x19\x0f\xcc\xadt\xcd2\xc0\xdf&}~\xd8;-\xc06\xef\x90B\xce/-\xc0\xcc\xa2\x8e\x1c*#0\xc0\'\x04\x0c\x95\x1f)0\xc0\xa5T\x1e\xc1\x01g\x06\xc0\x8e\xa9\xdazM\xde2\xc0\x1c\xb9f?\x9a\xa2.\xc0q\xadv\x92\xd7\x9d/\xc0\xfe\xf6j\xb8\x8b\xbc1\xc0\xf6D\xb4\xd6x\xcb0\xc0\xfb2\x1c\xfal7\x10\xc0@`\xe6*`\xf6)\xc0\xaat\xa52\t\x0c3\xc0\x07ET\x7f\xc0\xf6.\xc0\xbe\x14\xac\xe0\x91\x1e-\xc0\xc7G\xc2\xd6\x8b\x03/\xc0\xd2\xd7\xfe.\xed(0\xc0\xf1]v\xa4\x14B0\xc0\x02\xce:`\xb8\xee/\xc0WL\xd08IL,\xc0\x05\xb7;8\x8a\xd3\x17\xc0,\xb4\x14E\xb2l,\xc0~\xeaI.\x91\xf5.\xc0\xab\xbf\xd2\xb2\xba\xe6/\xc0\xc3VC\x01\x91\t3\xc0@\x1ao+K\xb3-\xc0\x9cY1j\x95\xb9/\xc0\xf4\xc9\x93AS>0\xc0\xa2C~e\xfa\x902\xc0\x1a\x07\x98\xc3\x85R\x12\xc0\xde\xc9\xb4fu\x0c-\xc0%`\'9\x9e\xa0/\xc0\xe8\xf7\x0b\x81\x93X/\xc0\x8c\xc2~\xe8\xa8\x14/\xc0\x14s\x0b[\x93\xa2/\xc0U\xd9\xd8\xdd\xf8\x9e1\xc0dYw\xc7R\xee0\xc0\xe6\x80W\x02E^/\xc0\xd9\xdd\x1b:\xba\xfd0\xc0\xe9&e\xd4\x81!0\xc0\x1c\xff\x1aN\t\xa7/\xc0\xbb\xf2\xb5\x8f\xe1\xd1/\xc0\xd4\xe2\x11\xea\xf9h1\xc0\x9a\x8eOlDW,\xc0\xbf\xa0q\x94\xef\xa8/\xc0}\xc1\xda*\xa4\xd1\xf1\xbf)\x05P_\xaf\xd8.\xc0\n\x82\xfe\xbb\xda\x052\xc0\xfd\xd3\x0bh\xa6\x8f0\xc0_\x16\x1e\xa9W\xe5(\xc07\x98\x96\xa5\n;\x1a\xc0\xcf9\x87Q\x10q0\xc0\x8d\xdb\xafo:\xa52\xc0\xfa\xbbM,\x9b2*\xc0jm\x9dd\xa6\xaa\x11\xc0\xa6\x03\xa7\xc2(\x0c/\xc0\xb0P\xb4U\xd3;+\xc0\x88\xfaM~\xc8B1\xc0\xa4M\xc2f\x03 /\xc0\xf5\x94<\xff\xceN-\xc0\x90\x9c\'\x1d\x88g1\xc0\x08t\x1d\x83\x04\x870\xc0\xa6\xbd\xea3;\x8b0\xc0\xe0>\xb8\xcf\x8c4\x19\xc0\xa6\xcc\r\x85\x8fl0\xc0\x9b\xa0\x91\x8bG\x95.\xc0\x96\xb9\xcc\x92\x9b\xfb0\xc0\xfe\xaa\x90\x02OA1\xc0\x82\xa1\xa3Vk\x1b\xfa\xbf\x88\x02ir\xf9E*\xc08\xb0\xf7\xd9_\xe00\xc0\x9bi\xc2&-\xe82\xc0\xff\xe8,\xb7\xe5F+\xc0\x17t\x87`\x9dY\x00\xc0~I\xa7);:%\xc0!\xe7\xe4\xbey42\xc0\xb0,1\xad\x1a52\xc0\x9d9\xaf\'\x834-\xc0\xbf\xe4\x94/a\xe62\xc0\x1et\xc2\x07\xfb\xdd2\xc0U\x8d\xd94g*-\xc0\x94\xcc\x84x\xf1b1\xc0\xc8g\xbbr\x83\x83-\xc0\xda\xa5\xaf\xb8#\xda2\xc0&\xe6:\xb7xA/\xc0wG\\\x1a\x83\x172\xc0aO\xf3\xee\xfc\xdc.\xc0G\xc4a\x06~\xe2.\xc0\x1e\xb1bi6%\x16\xc0\xe5\xfe5\xd9o\x07/\xc0\x1fP\x9d\n\xd83*\xc0py\x84\xf8.\x1f3\xc0\xe8\xd9\x97\t\x98\xe81\xc0\xba\x97~0\xa2\xb4.\xc0\xef [l\xf9\x172\xc0[\xb9)\x8c`\x1c/\xc0\xfd\xe6\xde\xbef,/\xc0\xff\xff\xc2\x85\xe4{/\xc0_`\xb1\xf8\x90s2\xc0!H\x19gM\xbf\x17\xc0\x8cvW\x84\xc3\x0b/\xc0[\xa0=\x04\xa1\x99/\xc0\xfd\xc3\x96B%>/\xc0\x90\xb0\xba\x12\x02//\xc0\xd7GD\xe3\x8c53\xc0\xc0^\x1amy\x02"\xc0\xfa\x15\xc4E\xa9\x0c+\xc0\x16\x8c2\xe8\xd9\x89*\xc0y\xd5]R\x89H\x02\xc0[\xb7\xc2\xda\xa4#,\xc0\'i\x88c261\xc03\x8e\xbf\xbfW\x0e2\xc0\xfdn;\x1d\xd0\xd7.\xc0\xe5\x8d\xdf\xb0\xe1l1\xc0\xb8\x87\x03OJ</\xc0\xcej\xed\r\x90\x92/\xc0\x96\x0fo0k\x922\xc0\x14\xc89\xdec\x1c/\xc0#\x9c\xf0;\xc9x/\xc0\xe6\x17\xe0v\xa6\xb70\xc0H\xbb\x0e@\x88P*\xc03l!\xb4 d/\xc0\x9c\n\x9bJ\xbf\xad0\xc0Q\x02\xb1\xf2\x99\xa90\xc0\xf6\xa4\x8c\x96\xaf\xcd2\xc0\xf0\x8f\xb9\xb0F\x0c3\xc0I\xef\x96\x08\x93(2\xc0\x1a\x04-\x8c\x83\x1b/\xc02\xb1,)8T1\xc0X\x13\\b\xc1e1\xc0\xf7\x93\x14\xc1%\x02\x08\xc0#\xa0v\xa6k[/\xc0|\x18d\xebiH2\xc0\x1d\xf7Sk\t\x9b.\xc04\xabU\x89\x19v+\xc0\xf0|Wzq\xe3,\xc0\x83\xa9f\x15\xc2\xd52\xc0~}\'\xcc{\x0f0\xc0z\x06\x82\xf4>{+\xc0V\xf77\xc7\x90\x981\xc0Q\x00\xe3j\xa8\xd90\xc0H\x14\xaf>F\xd31\xc0\x17Up\xc6\xfb\x98.\xc0|E\xb5>[\xe6/\xc0\xd7\x83@\x18g\x901\xc0\xf7/\x87\x1c\xd9\x021\xc0+0c\x90\xaa\xfe2\xc0\x80\xce\xb8L\xb6\x7f.\xc0\xc2\x11e|\xc8\xb1\x16\xc0\xb71\x1e\x1e\x88\xc52\xc0 \xb4\\\x89\xd0\x1b3\xc0\xfe\xcbC\x18\xfe\x80\x13\xc0\xaeL\x81\x18\xbf\xb52\xc0\xa4l\x1f\xe98\xf7.\xc0]Xj\xfb\xc7\x8b0\xc0\n\xfc\xea\xf9\xd6/2\xc0\xbe\xe3T\xcb\xc9\xc6)\xc0\xf45\xb2\xe7\x14\xf2.\xc08U\xbf\x068\xce-\xc0\xb5\x9c]%\x90\xa7\x1a\xc0\xca{\xb1\xb2\xf2#3\xc07\x17V \xbd\xf90\xc0;\x10\x90\x15\x1a\xfd2\xc0\xd1\x9e\xfb\xec\x93\x1b2\xc0\xc4\x9d\xfd\xf7\xf3\xe60\xc0\xf1\x123\x93`\xd6/\xc0\x05\x0fR\x8a\xee\xa9*\xc0\x89@R\'\x19-/\xc0&\xd3\x8c\xe8\xbaM\x1c\xc0\xfa\xdcj\x9f\')(\xc0\x1d\xd4\x88}\xdd\xb5.\xc0\\|Z4\x0b\xe4)\xc0\x87\x03=\x168\xde1\xc0\xd3\x86A[\xe6V\x16\xc0\x8e4o\xf2\xf6(,\xc0\x1cv\x99\xfbu\x1d\'\xc0\x88Z\x0fl\x1f\x10#\xc0\xb0\xb6f\xf9\x8d\x80\x13\xc0\xa82\xa8t\x90\xa8&\xc0\xfcR\x04\x17_\x12&\xc0M\x12\x9f\x14\xa2\xae"\xc0?]st>I,\xc03\xd4+\xdb\x91\x9b-\xc0\x8b\x885`\xe2~0\xc0w\x8ad\x8a\x9b\x1b/\xc0\xc5\xed/\xc7]x/\xc0\xe8)P\xb1\x1f(0\xc0p3\xc1$\xcd\xcb.\xc0\xd8-]^\x96,\'\xc0\t\x156;\xef\xee.\xc07\x7fw\xb0\xd0\x0c2\xc0\'\xcf\xe6\xe5\\_/\xc0\xc0\x16\x93\x9f&\x0c\x11\xc0\xfd\xce\xaf\x81\x1eI-\xc0#\xcdZ\xb7j\xa8\x14\xc0\xfc:iS\xdf\xc1-\xc0\xeeCg\x93\x7f\xad-\xc0\xc1\xf5\xd6f\xc2\xec\x0f\xc0Ek\x7f\xb2\x17\xbc.\xc0\xdf\x9bF*#1,\xc0\x15~\xac^\xec\xdc2\xc0\x18$\n\x90zo-\xc0\x8e\xeb\xd1\xbbp\x971\xc0\x86\x8b,\xe9?\xa2\x01\xc0\xb6#\xe1\xe7%\xf30\xc0{f\xdc\xa8\xd6\xb0"\xc0\x17\xf2\x16\x1b\xc3\xf9.\xc0\xb0\xce\x0e\xd3\xfe\xe9\x19\xc08\xc2A/\xcar"\xc07\xa1\xd5\x80\x1ey-\xc0\xd7\x0e\xbb\x9c\xf1\xd9.\xc0G\xf6\xf0\x05\x05\r3\xc0\x11\x1bG\x99\xa3\xb2-\xc0\x7f\xbdz\xf9\xf3\x05+\xc0\xa6\x94Mr!\xdb0\xc0\xeb\xc8\xb4\x16\xc8\x871\xc0,\xc1y\xc4VS1\xc0\xbb7\xf1*j\xd91\xc0SR\xc9\xe7\x1d\x95,\xc0\xb3\x93\x05A4Z\x10\xc0:\x0c9\x9c\xf4\x86/\xc0v\x107\xf6\x1a\xb02\xc0\xc1t{Y\xe6\xb81\xc0m\xbf\xae\x08lg\x05\xc0.\x16\x05\xb0\x1c5)\xc0\xb2F\x18\x08\xfa\x01\x1f\xc0/\xd4\xbc(\x18]2\xc036\xbb\x9c\x98\x052\xc0\x82\x92pJ2\xb3-\xc0r(\xd0\x83$f-\xc0\xbe\x1f\x06\xdd<\xfa1\xc0\xa2\xbai\xf3\xc4\xe8/\xc0\xcb\xf2\x1e~\xa1\xca-\xc0\xeb\xa2\xcb9\x08\xc2/\xc0\xde\xc8N}\x16o/\xc0\x1b}\t\x18}~.\xc0\x91\xa9-\xa7\xac32\xc0&9\x0c}\x93\xb0/\xc09\xd3\x8a_z\r/\xc0\xc8)\xb7\xfay\x9f/\xc0\x00\x16\xb6\xb5\x9f\xcd2\xc0\xe0\x02B\t\x16\xcd-\xc0\xc11S\xf6\x96K-\xc0,q\xa1\xb5H_1\xc0A\xb0\x9b4\x84\xcb-\xc0c\xd4\xff\x84\xa7\x0b3\xc0\xe4y\tI\xe3\xc92\xc0jL\xeek\xb151\xc0,Up\x80D\xc72\xc0D\x92\x81~hT/\xc0j\xb2\x17f\x02\xd7\x14\xc0\xaa\xad3\xec[\xca-\xc0\'\xfd\x82\x86\x12\xd52\xc0\xa9Of\x94\xa2\xda0\xc0a\x83Y\xf8\x93*2\xc0\x8fq\xf2%Be\x12\xc0\xb5\xb4\xfb\xce\xc1\x9a1\xc0q\t\x97o\xe1\xc3-\xc0A\x19\xb4\x1bU\x8b-\xc0\x06\xf9\xfc\xe5@\xdc.\xc0\xb4I\x05oo\x060\xc0\xafr\x93\'\xf5\xcc.\xc0\x8d\x9a\x0e\xfd\x9e\x9c1\xc0v\x9c\xbd\xdb\x14\xf5"\xc0\xc6\xc4\x92\xec\x1f\xab/\xc0\xf6\xa7\x91\xde-\x06/\xc0\xe4E]\x9eZ\xd6.\xc0V[\x1e\x85Jl3\xc0\xbb?\xa7\x80|\x103\xc0\xa4p<\x93\xbbX1\xc08\xb0\xf7\xd9_\xe00\xc0;\x87\xc4!\xb8\x9f2\xc0\xbeh$m\xb942\xc0\xb3\xf7\xc0;\xe7\xda0\xc0\xa4\xadV4\xacC&\xc0\x11j\x94\x8b\xf7\xfe2\xc0\xe2\xd1Y\xbb@r,\xc0\x96\xb6D\xf9\xf5\xd01\xc0\xa0\x84\x93E\x1do2\xc01[XR\xec\xfb0\xc0\xf7|s\xd8s\xdd2\xc0\x10 \xf9\x0e\xff\xa5/\xc0\x92\xa7*\xb98p0\xc0\xb3:\x97\x8dq\x083\xc0F\xf0\xe5\xb2[\xff2\xc0|\x04s#\xc043\xc0\x85\xac=\xfc\x1dK/\xc0f]\x12/\xff\xd92\xc0>\xbf*\xdc\xb0\xf2\x14\xc0\x1a\x02\x0c\xb1\x03e\x15\xc0\x8b#\x9a1\x17b-\xc0\xda\x02]\x1cw\x083\xc0\xb7\xe0\x9eB(8\x15\xc0DEf\xe3G\x95%\xc0\x93\x8a\x8b\x0c\x9c<,\xc0g\\9!\x01u3\xc0\x90D;\x08I\x072\xc0\xaf}\x1f\x07\xd9\x192\xc0\xbe\x06zM\xc9f3\xc0\x1e{`\x01\xa1\xdb2\xc0\x1e{`\x01\xa1\xdb2\xc0\xb4\xb4\xa2\x0e\x03M#\xc0\x90D;\x08I\x072\xc0\x9f8_\x11\x81\x192\xc0~\x87<Jc\x950\xc0\x8c\xb6l\xff1\t3\xc0\xf9\xce6\xe6\x1b\n2\xc0\xa3c\x10#\xea\xfd/\xc0\x1b\xc5\xbfg"13\xc02\xc7z?\xa0"3\xc0\xfb\x92\xf1\xfew!3\xc0-\xd3O@"\x05\x14\xc0F\xc49\xbao$3\xc0\x0e\xf9n\x82\r\xd92\xc0\xbf\xc4\x15J\x8c\xd32\xc0U~\xfc\x15#\xa80\xc0E~E\xdb1H2\xc0\x9dn[\x1fZ\x0e3\xc0\xec\xf7\x90\xca\x0f\xfd2\xc0\x10\r\x18Mk\xeb2\xc0\x81\x8d\x9at\xfd\xed2\xc0\x84\xf3nr\x99\xd02\xc0 ,\xfa`\x9b\x0c0\xc0\xe2"\xeb\xcd\x17\xbe1\xc0e\xfbx;\x94j3\xc0\x87) nj\r0\xc0FQ\xf3\xd6B"3\xc0\xecE\x16=D\xd42\xc0U\xbd\xf2\xde\x8fg/\xc0\x14\xb2\xd2^\x89\xf11\xc0[Ae\xba\xb3\x073\xc0ul\x81\xfa\xebh3\xc0\x83\x06O\xd9\xa7\x17&\xc0R\xf5\xd9.\x8a\xc81\xc0\x8f\xbb1\x92>k)\xc0\x14{4M\xe8\x0c3\xc0\xf5CP\xc8\xce\x052\xc0*\xae\xb8F\xd7\x1b2\xc0\x7f\xdb\x95\xc9\xe9\x1a3\xc0Xj\x95\x19&S1\xc0\xff\x8bZ/X\x182\xc08\xd6p[\x8b\x133\xc0\xf6\xa8\x0e\x91\xe0\xf32\xc0\x00J0\x1bL\x153\xc0F\x13[{\xa4"3\xc0H\xe7s\x94I\x1c3\xc0\xd0\xed,\xee\xaef3\xc0\x02\\\xac\x884\x822\xc0\x97\xe0\xd2r\x11\x082\xc0\x06Q\xc9y\xed\xe0/\xc0\x95\xae\x19I\x8d]/\xc0:,D\xf6\x89\x902\xc0\x17k\xec\xa8\xfa\x1b2\xc0S7\x8e\xe2y%3\xc0p\xcd\xd6\xd8\x93\r2\xc0\xdd\xdd\xc18\xd8\xf51\xc0\x80mO\xd0 \xfe1\xc0\xdb\x1d\xc7\xd4\x10\x84*\xc06?\xba8] 2\xc0%.\x10\x1du\xb5/\xc06zLI\xd6|\x07\xc0@9\xde\xc7\xd4\x81\'\xc0\x8f>?\x979\x153\xc0m\xa9l-\xcf\xfb1\xc0"\xc4\x81)\x07\x91/\xc0\x96\xf0HE\xd1\xd62\xc0\xf6\xe8\xf1\x84\xccw2\xc0o\xe0_\xbfj"2\xc0\xf0t\x9e\x9c\x186\x11\xc0nYQ\x93!&\x1c\xc0\x90\x9b\x03\x82\xbf\xf4/\xc0\xa7\xc0<wX\x102\xc0\xb5\xa4\xde\r\xbb\xc22\xc0j\x9e\xe0\xf6\xf1\x9b/\xc0g.P\x0f\x1b 3\xc0\x0e\xae\\\xc8\xe2\xfd2\xc0\xc0\x86\xfc\xd2\x0f\xfd.\xc0TPT`h\xdf/\xc0\r\xd9\xadn\x9cP2\xc0\x00u?Z7\x0e2\xc0T\x1aNh\xbcD2\xc0\xba~=\xb8x.0\xc0\x87\x9d_\xbcG\xe4/\xc0\x1c\xbe\xe2\xc2\xb4\xbe2\xc0\x06\xb3\x9f\x1c7?3\xc0\x83\x10\xec\xa7\x93F3\xc0\x98i\x935\xc2%2\xc0\x1djn\xf2]\'/\xc0L\x1b\xda\xfad\xd22\xc0\xb4\xb0\x8bz\xf6\x152\xc0\xb2N\xa3E\\\xfe2\xc0\x18!\x9c9\x06!/\xc0ML\xf8><\xd8/\xc0y\'0M\x893/\xc0\xbb\xbeb\x9b\xa5\xd9/\xc0R\x0c\xc5\xe5\x92n/\xc0\x03\xc72\x8b\xe1\x1f2\xc0\x1e\xb5\x18\x0c \xdc,\xc0\xa3\x8b\x9c\x8f\x18\n)\xc0\xc4t\xed\x14\xd7\x182\xc0\x14\xa1\xff|e<\x1a\xc0\xe2\xf2\xe4\x87\xe1\x18/\xc0\xa9O?$\xafV/\xc0\xe8\xec\xc9m\xd7J/\xc0\xd7XL\xd4;23\xc0_%\x14\xf87\x0c3\xc0_\x0f\x1d\\c\xf02\xc0 h\x9b\xae\xaf\x072\xc0\x7f\x98s\x19\xac\xe92\xc0\xfe\x9e\xf2?U/0\xc0\r\xb2o\xf0\xe0;3\xc0\x99|M\r\xe4\xe11\xc0\xcf\xbe\xc4\x14QP2\xc0*\xc9\x93\x91\x96H/\xc0\xa9\xb3\xd0\xa9j~\x04\xc0\xdd\xc4\x8e\xf8\x98\xcd2\xc0\xda\xe1bm}\xb32\xc0\x1d;\xf5;\x9a\x060\xc0H>y0\xd7z/\xc0\xaa\xb42oU\xe01\xc0\xba\xcd\x9c\xf2m\x003\xc0\xd93\xe1\x81\xa4\xd12\xc0\x03\x83\xef\xe2!43\xc0\x13\xf7\xc11\x00\xdd/\xc0\xe3\x10r\x0cM\x02)\xc0\x05\xd8\xa2\xb9\x03\xf6.\xc0\xea\xcd7*\xac\xfd/\xc0\xfa\x93\x9c\x88\xc4m&\xc0\x9d\xc9!Z!\x1f-\xc0\r\x8b\x07\xa3\x88\xea1\xc0u\xde\xc9\xad\x08\xcc/\xc0\xd4\xa8\x10\x80\x0b$2\xc0\xe32\xb7y~f/\xc0\xba\xcd\x9c\xf2m\x003\xc0\xdd\x92\n\x82\xda\xcf/\xc0:\xa1:\x91\xae\x050\xc0(\xd9\x0erH\\2\xc0q\xbd \xb9\xb4l2\xc0\xc4\xe2\x8b\x82,\xaa/\xc0<x\xa1\xae\x9093\xc0k\x0f\xb5\x06\xdcP2\xc0\xa57\xcc$\xbc:3\xc0M\xd9\x7f3\x05\x10/\xc0\xd2\x8d\xac\xa0F\xb80\xc0\t\xd8\')\xf3\xf6.\xc0\xf6\x05)\xdbY\x040\xc0\xb4O\xf6l\x8a*3\xc0\x99\xe5\xc2-\xbe33\xc0\x05<NzV/3\xc0\x9eh@\xfd\xd5\xd32\xc0\xc9\x99\x8f\x9fx\xcc2\xc0q\x84IO\xd952\xc0\xff5\x8b\xc6\xa2\x1d-\xc0\xc1p\x14\x0e\xcfd1\xc0\x9c\xe7\x94\xb9\xeb\xcf/\xc0y\x85\x90J?\x153\xc0&\xd9\xcdh\xd0\x94.\xc0\x8d\xb3\xd1\xd3\xdf\x17-\xc0x?\xb4\x80\xb5\x94/\xc0<\xe0\x1c\xdf\xe9\xbf/\xc0\xffn\xf9\xc0\x94\xfb1\xc0V%\x8d\xe2\t\xf31\xc0\xde,D\xcd\xe7}2\xc0\xdc\xe1\xfbo\x1d]/\xc0;=\x97\x16\xaaA0\xc0n.\x08\x81\xc0\xde0\xc08\x8dS\x07FY/\xc0\xd0k\xe9\x89\xaeP3\xc0\x08S]\x97\xecR*\xc0B\x1c;\x9e\xd803\xc0\xb8\x8a\xb7W>\x053\xc0\x83<"\xa0\xaar/\xc0z\x87u\x81\x15:0\xc0\xe0\x84\x8f\xc00\xf01\xc0\xcd\xa3rM\xcd\xcc0\xc0\xf9`b\xa46\xec2\xc0+\'\xbe\x05\xcf"3\xc0gd\x0eB\x16\xcc2\xc0N\x94\x90s\xa9\xd9/\xc0L\x1cD\x1dHI2\xc0[p\x80\xc5\x81\xac.\xc0\xd2\x94^\xef"\xd02\xc0\x19\xab_\x9f\x1562\xc0\x11\xec\xfel\xc9;3\xc0;x\x95\xe4d\xfc2\xc0\xa5\x0eO\x97n\xe51\xc0%\x81d{\xf0\xa9-\xc0s`\xc46\xcf\xc80\xc0yP\x02W\xb5\xde/\xc0\x9a\xbaYu\xc9\x07-\xc0\xf6>\x9d\xdaY\x163\xc06a\xb3\xae\xf9=2\xc0x\xafU\x03\xc5\xe8.\xc0\xe3\x81A\x85\xef\xd3+\xc0\xfb\xc4+\xd7\x06(3\xc0\x93\xd2\x15A\xcf\xf02\xc0!\xd8\x060\x86\xed0\xc0 \xb8\xaeW|C2\xc0\n\xd4\xad\x93\xd5\x003\xc0\xc2\xd5\x00\x08t\xe41\xc0==x\xeb\x0bx\x16\xc0\xbd\xd4\x1e_7\x97+\xc0\x10@Z\xb1\xd4\x9e/\xc0\xb1\x15\x0e\xe7\xdd\xf62\xc0T\xc1\xf5\x12n{2\xc0\xa2ho\x18\xc4\xc8.\xc0#\x0eY\x7f\xda\xc02\xc02\xac\xa3\xbd\xa1\xe4.\xc0T\xd6\xc0+\x10\xe82\xc0\xf4\x86\x03\xd6d\xc3/\xc0y_\xbbv\xaa~/\xc0\x95\xab@Mn\xdc2\xc0z\x87\xbb\x16\xff(3\xc0\xbcZ\xfdoh\xed2\xc0\xec\xdb\xd1:\'\xfd2\xc0(\x9f\xf2\x95\xe9<3\xc0\x0e\xd1\xd0\xe6\xc9\x9f1\xc0\xf5\xbe\xae a\x083\xc0\xc2\x83z\xf3E//\xc0\xbc^\xf5\xfc\x86\xec2\xc0\x82\x87\xe4\xa1\xfc\xe62\xc0\xc7/\n@R\x95.\xc0}K}\xd4\x9d\x1e-\xc0@a\x1ct4u/\xc0^\xae\x89\xf8J\x1e/\xc0\xdd\xf3\xcd\xfc\x94k2\xc0y{w*-)3\xc06~ \x89m\xba1\xc0\\\x0ep\r\xf1 0\xc0\xb3\xd8I1\x96\x9f1\xc0Y\x1b\x8c\xe4\xc8\xe12\xc0\x00%hw\x9e\r3\xc0\xc0"r\xa0s\x14\x05\xc0\xae\xc6\xd9>4\xfa2\xc0\x83\x97\xbf\x04S\xd92\xc0\x99\x890\xe4\x92\x9b1\xc0\xdb\nW@s\xa4(\xc0\x9b\xd2\x0c\x08\xc2\xbc2\xc0\x94\'\x1b\xab\x8d\x94\x15\xc0y\x88|\r\x17H2\xc03\x7fG2?\xd42\xc0\xde\xef\x026\xdf%3\xc0\x9f\xa0\xd4\x8bRH2\xc0v\x15\x03\xcd\xf6\xf02\xc0\x9e\xab\x89{[t2\xc0\xa2\xb9\xcf\xf90\xd9/\xc0\x181J\xcd\xc7\xb82\xc0ajZ\x8e2y1\xc0\xd6\x93$\x92bl0\xc0\xd2\x82E$P\xdf2\xc0k\x92\xc5\xbdtt/\xc0\xba=\x01\x99\xcf\x961\xc0\xdc\x874`w(3\xc0\xd2\xa1A\xae\xff\xfc2\xc0\xe8\xb1\xb6n[\x143\xc0\xeb\xf8Z\\G/1\xc0C\xb8\xba\x87\x0b\x0e*\xc0o\xe4\xcf\xfc9K2\xc0\x1b:\xd5\xa3\x8b\x1a0\xc0-+\x1d\xac\xe7\xad0\xc02%,\xeb\x19\xa6.\xc0\x98`x\xe06M3\xc0\r\xd6\xfaf\xca.3\xc0Ev\x85\xdaw\xb8/\xc0+\xd1\xc3\xbc\xe2\x842\xc0$-\xd7@\xf4\x170\xc0\x01A\xc0\xad\x93\xfb.\xc0C\x8e\xafq\x9dX2\xc0,\x03D\nZ\x1a/\xc0`\x08\xa1\x9c\xb8\xdb1\xc0\x04\xe2\r\xd6\x0cP2\xc0{\xc5\x94\xf8I\x9f.\xc0\xcd\xd6\x92\xdat\x95.\xc0[\xe8E\xe4\xccn2\xc0\xdc\x90\x8b\xd4\x02\x8c1\xc0\xa3\xd64 \x84 3\xc0\xa7c,0\xb4o+\xc0rhz\xd8\x06\x072\xc02\xffu\xab\x12E3\xc0\xa6\xe98\x1b\x18\xe82\xc0\xd9hc\xf1\xa3\xbb1\xc0\xcb&S\xcf\x9b|1\xc05\xe12l4(3\xc0\xfc\x9a[x-\xa5/\xc0]8\x81\x8c~\xe9/\xc0\xd2\x08\x1fk\x18\x070\xc0}\x0f\x96\xca\x87z2\xc0\xf2\xa7\xc0E\x05A3\xc0\xd6\n\x033\x06\xb4*\xc0t\x87\x0e7\x1a\xe02\xc0"M\x0e@b\xee2\xc0\xb3\xff\xc2\xd8\x81\x882\xc0\xa9\xfd\xf3IX\x002\xc0s\xeb\xcb\xcaih.\xc0F\x04u\xacO\xf52\xc0eC1 \xf1\xf91\xc0\n\x905\xe8\xc1\xd0.\xc0\xee\x7f\x9dA\x06\xc9.\xc0\x0b\x98<d(]2\xc0\xe9\x0c!\xde-\xc02\xc00\xae)BqZ2\xc01\x01\xb7\xd3\x15\x8d/\xc0\\\x1e&\xd0\xee\x83*\xc0\xd4\x1b\xac$*\xec2\xc0\xb6\xe1\xa7I\xae\xf81\xc0\x1f"7pQ\x0e0\xc0:[W\xed\x95\x96-\xc0i|\x9d\xcd\xc4&3\xc0<\xe0\xf3\xe9v\xfb)\xc0\x0b\x8d\x18K\xe2\\/\xc09\xd5\xc3L\x85}-\xc0\x0c\x8c\xa0\x01y{.\xc0S\xd8\xf2\x8a\xc0\'0\xc0\x18i\xfe\xcd)\xe81\xc0\x1fx\x1a\x82\xe1\x04"\xc0\x0e3Fi\xff\xc12\xc0[FQ\x00U]2\xc0\xa5CN&\x1e\xfb-\xc0\x9cr\xa2\xd3\xa7\xf12\xc0\x9b\x00]h\x87B-\xc0\xa8o\x0fm\xc0\xfa.\xc0q\xc7\xec\x81xM-\xc0\x03\xa2\x8bS\x95\x9d*\xc0\xedY\xa0\xeahM*\xc0V<\x94\xf8\xfe\x12-\xc0\x18\x93\x1b\xe7\xf9\\2\xc0:\xce|\xac\x05*0\xc0=\xd7\x10_;\xf82\xc0|>\xea/\x89\x0e3\xc0\xaa^\xed\xbb\x1b\xfa.\xc06\xb34\x06\xef\xa22\xc0\x88\xae\xdd3\xb0<1\xc0\xc43\xe2ms\xa2/\xc0\x99\xd1\x80tK\x80.\xc0\xefD\x93\xc5j\x15/\xc0\x12{\x82\x93e61\xc0\xf1X\xe4\x0f00/\xc0*\xd3\x8e%\xf6\xf82\xc0\x035\x97\xdbK\x013\xc0]\xde\xc3O\xf9(/\xc0C\xcdj\xa9kU2\xc0\xa9DvY\x92W-\xc0\xaf7\xc1\x1aW\x03.\xc0\x10\xdbk\x94\xd0\x12-\xc0\xf0\xd8> B\x0e3\xc0\x8f:\x95KTj-\xc0\xd3\x8dc\xda\xd7Q-\xc0~\xfd\x8aU\xdf\xe51\xc0Qsjc!\x8c1\xc0\x05\x04\xf1\xe2\x1aZ-\xc0{\xc1\xc1\xb4\x92\xdf2\xc0\xdd\x9d3\x90\xb6\xb82\xc0\xb3|\x84\xdb@\xd4\xf6\xbf\xfe\xc7)\xe3\xbf^2\xc0\xbbf:\x19h\xf82\xc0\x98b\xff\xfa4\xcb2\xc0\xf8y\xff\x15\xee\xc91\xc0\xd3H\x0cW\x1a\xb42\xc0*\xcch\xddF\xcf2\xc0e\xb7B\xee;\x94/\xc0\xa0\xf3\xa2g(\x8f/\xc0\xc8\xc84\x87\x81\xdb0\xc0\xcb\xaeI5\xc0\xe91\xc0J\xefU\xa7\x97*2\xc0\x193W\xc4\x0c\x922\xc0\x13l\xfd\xd9\xfe\x9c.\xc0\x10P:\xe8z\x941\xc0\x84dXV\x89\x97\x19\xc0\xe4?\xd2??\x0b*\xc0J\xe0\xe3[w\xc50\xc0\xb93\x18?\xb1\xeb1\xc0\xb5\x9a\xa1B\xa1\xbf1\xc0\x8b\x86\x99!\\7-\xc02\x81\xed\xfb\xa8\x91/\xc0\xcc\x80B\x8d\x90\xf81\xc0\xfa\x9e\xfa{\xf1\xb72\xc0\xd7kkE\xec\n-\xc0C|/\x1dS\x832\xc0\x94\xa8K\x80\x0e\x8c\xff\xbf\xee\xfd]\x9c\xf7\xd22\xc0\xa0\xf9\x1e\\\xad\xb40\xc0f{@\x99n\xe6+\xc0`aLH\x08\xd51\xc0\x02Q\xbbI\xfb\x86/\xc0\xb9\xbe\xb25\xb3\xe61\xc0\x17|\x9bb\x90I1\xc0\xed[\n\xaelk*\xc0\xca\xd5\xe7\xc1\x8e\xc42\xc0\x97T\x91\xe0/\xd52\xc0\xee\xfd]\x9c\xf7\xd22\xc0u\x0f\xd8\x82\xdd\xe51\xc0\xedIJm\xae-(\xc0\x02J2Y}!2\xc0\xc3m<;\x8d\xf4,\xc0\xd5\x96\xd7\xa1E$3\xc08Yy\xa2\x9fq*\xc0\xd1\xed\xbbSo\xd7 \xc0\\\xd5K\xd8\x0c\xb0!\xc0\xb1\x1d\xb0\xaf\x87U-\xc0\x97\x1c\xe6\xd9\xc6\x91.\xc0"\xfa\xd3z\xa3\xe21\xc0S\xc09\xb3\x9d\x1d/\xc0W\xb3eT\xa9n\x08\xc0\x86\xd8/\xf8\xf0\xc81\xc07\x96\xe6\xe9\x90?\x08\xc0+\xd6\xf2\xf5\xbf-2\xc0\x0eY\x0f\xe2\x87Z0\xc0]\xb3\x1b\xe4\xdbf/\xc0c\x13\x952_\x132\xc0#\x13\xdf\xd5\xb4Y\x00\xc0\x9f$AQ?12\xc0\x8b#\x9a1\x17b-\xc0\xeb\xe8\x93sk\x133\xc0W\xa2\xe0\xadLz0\xc0~\x02\x14\xecP\xf9)\xc0C\xb7O\xd9\xf9\x11/\xc0\xd9\xfc\x8a\x1a_r3\xc0\xe7\x88\x10y\x96\x000\xc0\xe9\r\x95\x8c\x17\xe01\xc0\x97\xe7\x16NO\xf2,\xc0\xa1\x7f\xbb!\xa8\xd82\xc0\x00\xac\xacA\x18\x860\xc0\xa2\x18@.\x82\xb72\xc0\x87\x0f|\x9e_\xa52\xc0\x88\\>\x96?\x1e3\xc0\x13\xb3O<\x11\xe41\xc0\xe9A\x93\xb3zE3\xc0\xe1\xb9\x04\xa5\r#\x0f\xc0/\xd3\xd5\xb3G\xe3,\xc0Dt\xb1<P\'\x0f\xc0\x87\x8fg8\x94\xb12\xc0\xa5de\xc9)Y0\xc0\xe19\xc4\xd9\xd8\xd1,\xc0\xd4\x1euYU\xdd2\xc0|\x85dHwd/\xc0\x97\xd0\x13)\xf4\xd92\xc0\xedy\r\xd9`\xc21\xc0\xc1*h\xcf\xc5\xe61\xc0\x1d\xc5\x95\xa3A\x972\xc0L\x0b\nj!x0\xc0-\x97\xf9\xea\x0b\xfc0\xc0Wk,\x83\xcb\x822\xc0.8\xfe\x9c\xda\xb11\xc0\x046#z\\43\xc0\xde\xc6\xf9f\xd4C3\xc0\xda2\x8eV\xc6\xb9/\xc0\xd2\x1b\x15r#\xb21\xc0\x90\x14\x9f4\xdd\xb72\xc0\xa0\xda\xfa\x13\x13w-\xc0\x13~\xaaTgz2\xc0W\xb3\xf7,s\xd12\xc0\x9d7U\t\xec\xc01\xc0\xe9\x92\x9fP\x0c)3\xc0\x12\xa0\x95\xe4q\x8e2\xc02K;P\x10i2\xc0Q\xc3\x86E\x06D*\xc0\xe3|9\tY\xd0-\xc0\x02\xb3|iT\xd02\xc0~\xfchDu53\xc0eV\xc5\x13\xf83-\xc0\xe3I\xc7\xa4\xcca2\xc0\xc2\\\xf8uX\xeb1\xc0\xadz\xe1\x9dh\xc81\xc0\xe1\x11\xee\x9c\x18\xb91\xc0\xba\xc1h#\xbb\x163\xc0\x98\xfe9\xe9,\xd31\xc0\xbe\xbd\xde\x0b\x04\xaf1\xc0\x80\xd9a\x9eM33\xc0\xe4@$\xd84\xbc1\xc0\xfc\xa8\xcd\xa4n\x80-\xc0\x8d\xf2\x19\xec^,3\xc02\xe6;<\xa9\x9d1\xc0\xc8\xca\xaf\x0414*\xc0R\x87\xa2a\x0bw2\xc0\x97\xf4\xdf7\xd6\xdb2\xc0H\xe3\xe2B\xa6"3\xc0gs5\xd8\x8d[3\xc0\xd10\xf6O\xfb\xfa.\xc00 \xdc\xad<\x1e3\xc0)F\xa9\xc2\xa1\xd62\xc0\xb3O?&t03\xc0\xd1\x81\x87\x037\x9e1\xc0\xaeam\xa9Z03\xc0\x189K\xc4\x1d\xcb2\xc05\xabI\xa9.\xb82\xc0\x08\x93\x98\xf2\xd9\xbb2\xc0z"\xcbD\xf0\xf7.\xc0\x00\xf1\xd2a\xc1\xb92\xc0b\x9b\xe9\x93K\xa4+\xc0)F\xa9\xc2\xa1\xd62\xc0qJ\xd3\xcda#3\xc0\xdajp\xda\x11-3\xc08\xb8\x11\\l\x162\xc0\x8cM\x04\xfc%\xf22\xc0(\xbe;\x89\xd5]1\xc0\xdc\xa64\xa3\xc8h-\xc0VM]N\xd9\xe82\xc0\xa2\xfe\x11G\xe1\x083\xc0gD\xb9\xff\x9b:3\xc0\xc2\xd3\x82\xb6q|/\xc0\xd59"M\xf2\xff\x07\xc0\xb5\x01\xa3\xb4Z#3\xc0\xbb#\xb9\xc3\xff~/\xc0\x1f\xb1Z\x06+v3\xc0\xc9]#\xf9Pu/\xc0\x02\x16\x07\xc9cb*\xc0f\xb5\xcbH\xfd\xbe1\xc0!c!\xa2\xe1\x901\xc0\xe1\xcbN\xa5\x02\x8b2\xc0\xa6\xb9*\x85W\xa5+\xc0\x8b W\x04\x8a\x07/\xc00\xe0\xb8Ga%1\xc0\xde\tn\x89\xb6\xe5\xfe\xbf\xdeX\x15\x03\xd9\xef)\xc0\x1e\x8a(\x8c\x8b*\x17\xc0\x8e\xdc\xc6\xd8}\x82*\xc0\xac\xca\xcd\x0f\'"2\xc0\xd2%\xa2\xca\xb5(2\xc0\xce\xc8\xc9ej\xb5/\xc0z\xd0\x96\x15\xfcQ2\xc0\xb3\xe0$\x9a\x96\xf2/\xc0\x84\xd9\xb2\xd7\x80d1\xc0\x1alG\xc8\x8f\xe7-\xc0\x8c\xc2~\xe8\xa8\x14/\xc0e\xbc\x99\xcc&)-\xc0sK\xfaj\r\x8d.\xc0\xb6b7\xc8"1\x19\xc0\x04\xe1e^|\x12/\xc0\xc6R\x9b\xc8t\x91.\xc0\xb9\xb7\xae\xe3\x1a,0\xc0\xffX\x8b,\x19\x1b/\xc0\x87\x82\x8fW\xa6\x9c\xf8\xbf\x94\xff\xf7\xc2;$0\xc0R\x176\x1b\xedS-\xc0Y\xf5\xef\x90H<3\xc0HC\xf6\xf2\xb3,3\xc0\xbb\x92\x81\xd7\xc7%\x12\xc0\xb4\xf0\xbc\x8a\x89\xdf-\xc0P\xc5>\xff\xd2\xfc*\xc0cf_\x00\xc5_)\xc0\xca6\x06\xd0\xa6\xe7/\xc0[\x7f\xbdw\x9532\xc0\xefU\x9f\xd4\x92\xb9/\xc0\x84\x05\x88\xb6\x83\xe6.\xc0\xdf\xc3\xd5w\xdfu\x1e\xc0\xa5<\x1f\x1f6K-\xc0A\x04\xad\x92`i2\xc0\xa9Q]\xd1\xd0p\x03\xc0\xd8c/q\xcc\xbc)\xc0^Q\xb2#\xf6\x190\xc0\x11\xc6rx\t\xed(\xc0\xef\x84\xb0p\xb3\xfe\x02\xc0&\xe4\x18j\xcf\x7f-\xc0%\xef\xd2M\x9d\xc7)\xc0\x9bO\xb9\x83\xa5\xe51\xc0Bn\x96\xbet\x19-\xc0\x91{\x1f\xdb\xf2\x1e\x1a\xc0pkL\x96\xb8\xe1-\xc0C\x06\xa9/~\xf2,\xc0\xcb[!&\xefV2\xc0\x1do\xea\x89\xf1w\x02\xc0\xad\xa5\x00\x04\x82\x97/\xc0\x9dz%\x9b\xbf\x91-\xc0\xe7\xf5\x15\x8b\x11|+\xc0r\xe1Y\xbd\xc9t\x19\xc0\xd1\xe0\x96&9\xb6\xf1\xbf\xe1\x95\xd4\xed(\x82-\xc0\x9a\xe7\xb0^\x1aP\x17\xc0[\x18\x95\xe5\xca\x11/\xc0\x7f\x11\x84C\xcd\xdd\x14\xc0b\xd2X<\xf0\xff2\xc0\xdf\x86\xcbZ/\xcb0\xc0\xa4\xddp\x8dr\n\x14\xc0\x90\xc0k\x16\x01\xdd-\xc0\xc11S\xf6\x96K-\xc0\x19Q\x8c\xe08R/\xc0.\x83\xf6\xf9I\xcd1\xc0\x13_rF\xcc\x98.\xc0\xc9\xdd\xf3_i\x95*\xc0\x9d\x1e\x02\x98-\xf2/\xc0\xa2\xd2I\xa3\xaeU-\xc0+b\n\xfc\x97\x04)\xc0"\xe0\xf6\x0f\xa4\x01.\xc0\xec\x9cx\x01\x9f\x88(\xc0\x10*\xac\xef\xd7\x190\xc0\xbe\xdd\xd5&>\xe0(\xc0\xc6\x90\xc9\'"\x8d*\xc0\xb3!Tu\xbf\x0f0\xc0F5@\xa3\x91\x073\xc0.\xba\xeb\xbf]\xa01\xc0D\x1c\x83z[\xf2-\xc0\xa07\xd3\tc\xd7.\xc0P\xff\x16\xeb\x80y2\xc02\xc0\xeeb-\xc2.\xc0\x80\x10-p\x03 /\xc0\x88\xdd\x0fn\xfe\x0b&\xc0gE\x1f\xecp23\xc0\x0f\xc7+\xc7\x9d8*\xc0gE\x1f\xecp23\xc0\xb4L\x813\x8dG-\xc0\x1d\x15\x8e\xa4{D\xef\xbf\xb0P\xb4U\xd3;+\xc0\xf2.M\xda\xc3\'2\xc0\xad\xb8-)@20\xc0\xf2\x93\x18\xd6\xf2\x8c\'\xc0\xb3e+\x1d\xac\xf3.\xc0\x99I\x12\x9b\xbd\xb0.\xc0\x1ce\x17{\xba\x9c\x11\xc0</\xce\x8d\xab\xd1 \xc0\xa9d\xb8\xb1\xfe\x18\x00\xc0w\x9d\x8f\x84\xcd\xf5\x19\xc0\xc1AU\xb4I\xa3-\xc0$v\xc7v\xd5Q\x00\xc0\x172k\xda\xa3\xca\xfb\xbf\xa2\xeb\xb7\x16\xc3X1\xc0\xe3c\xb8\xe3\xf9D\xf6\xbf\xe5\xf3\xf3\xca\xbe\xfb.\xc0\xe8\r\xf0\xe7t\xe6*\xc0\x89\xd3\xb8bv\xf72\xc0\xe8l\xa7\xae\x1a\xc30\xc0\x91\xf0\xeb\x08\xde\xe42\xc0\'\xe2\x95\xbf\n\x13/\xc0\xea\xd3G\x1c\xc3,(\xc0\xec1\xeb\x06\x15\xcb/\xc0/\xb5m\x1d\x19\xc4\x04\xc0\xf8Q\x88\xb0;\xa6.\xc0\xdc\x89\x06d\xd000\xc0\xe9\x0b\xb0\xff\x01 \xfa\xbf\xba\x04\xcb\xce"\x06\x19\xc0\xcd\x87\xd7V+\xef"\xc0\x1c\x14\xa6\x1e\xb2\xf8\x1a\xc0\x08r\x87\x11\x9041\xc0\xd1 x,\xc0\'2\xc0+\x00\xda\xd7rV,\xc0\xf3\xf2+I\xde\xff\x13\xc0L\xf2\xc08\xbc11\xc0\x19\x93\xdc\xb3\xd8F\x00\xc0\xb8\xd0\x9e\xe7\xf2\x0b/\xc0W(A\xcc3\x1b#\xc0\xa8\xa9\xded\xa7\xaa\xf9\xbf\xa5o\xe8O\xf0j/\xc0I\xcc\x05SD\xdd1\xc0\xb2\x18\xbf\xa59A*\xc0h\xdf\xb2\x03:\x871\xc0\x03\x8e\x9a\xebD\x9f\x01\xc0\xb8\x98\xa3\'\x1b\xba.\xc0\xec*2er\xb1.\xc0\xa8(L\xda\xc3\x1d/\xc0\xa1B\xeaV\xf7(2\xc0\xdd\x97d\xc5\xa4j\'\xc0}\xfc\xd0K\x86\xa6-\xc0\x18j\xbb\xa5\x1f~/\xc0I\xc7-\xc0J\x9e+\xc0)\x80\x90\xaa}\xe60\xc0\x9f\x1a\x99\xb6\x0f\x04.\xc0\x82p\xde\xdd\xe0\xb41\xc0#u\xe4\xae\xd5\xc9.\xc0\xd6\xfa\xe7j\xee\xa2\xe5\xbfp\xcc\\h^\x91.\xc0\x8d\x8d\xa1\x96\xdd\t0\xc0\xc52\n\x83\tA2\xc0\xa3\x94L\tt\x0c-\xc0-G\xf5`F\xb5+\xc0G\xe0h\xea\x98d0\xc0h#\x1bh\xe2\x02+\xc0\x07t\x19d\xa2s1\xc0qR\x95t)\xbe*\xc0\xba\xfe^+\xd9X1\xc0f=\xae\x01Xv1\xc0l\x0e0\xc4\xf6\xd02\xc0^\xa8\xdd]\xe8\x810\xc0\xbb\xd1\xbd&\x95\x120\xc0%\x01\xdc\xe3E\xb4\x1d\xc0\xafaT\xe9\xcaz0\xc0\x17\xbe\x83l\r\x16\x18\xc0\xb0\x10C6\x17z\x18\xc0Xjr\xa0\x12B+\xc0\xa5k\xcd\x9b\xde(0\xc0b\xa7>(%9)\xc0A\xfb\x902cw\xff\xbf\xb1\xed\xaf\xca\x9d*\x17\xc0\x02}!\xfe\x9a\xe7\'\xc01\x94c\xeea\xc2*\xc0\x92\x88\x86\x17R\x16\x16\xc0s\xcc\x1d\x15\r42\xc0\x1bW\xa8\xce\x0f\x88\x1a\xc0\xf4e\xb3-\xfa -\xc0\x01\xd8E\x85\xd3\xf4\x16\xc0v?k(\x07\xd01\xc0\xb8\xe7.S\xe3s0\xc0%@\x97\xf1\xe6 0\xc0\x8b\xabp\xf5Cf+\xc0\x11.!\xcb\xb4\x0c2\xc0\xb2!\xf1\xaf\xad\xff1\xc0N\xc7\xd6\x02\xe0\x8a\x14\xc04V\xc3\xf6\x19\xdf&\xc0\xb5S\xb0\x83\x02)0\xc0\xc39u\x14N\x80/\xc0h\xa4\xfd\xfe\x9aC1\xc0\xa7\x0f\xf3\xe5\xd3\xbb.\xc0\xa9\x91\x00\xd9\x87B/\xc0\xd4\xb5\tg\xdcT-\xc0p\xace\xc6\xcc\xf6)\xc0\x9ca\xd2\xb1?\xb52\xc01Hd\x06{\xe01\xc0\x8eI\x0f1\x07`-\xc0\xb1\x98\x89\xf2\xe9A,\xc0+)\xde\x0e\xe1\xd92\xc0\x0bU\xf3w\x1d)3\xc0\xf6\xc1\x9di\x9e\x95-\xc0\xce\xc6\x1d\xb2\xd6\xf30\xc0\x10\n\t-\xf3\x1d3\xc0\x171\x0c\xaa\xa7\xe51\xc0\xcfg\x85\xac\xbf\x123\xc0o!\xaeB\x19\xe11\xc0ua\xce\xb3\xf4x-\xc0\xc1G7K\x8f\xb11\xc0We<-\xe6I*\xc0\xffH_s\x1a\x142\xc0\x7f\xae\x12\x80@93\xc0w\xc9}\x1dxS-\xc0{\xf3)m\x86\\.\xc0&\xfb\xf4\xef\xf5r-\xc0,K\xe0r2\xa1*\xc0\x8c\xd5w\'\xf5\xbf1\xc0\x81\xaa\xdf\x898l3\xc0G<m\xc55\x113\xc0\x85`\xc0\xa3\x8c\xe51\xc0\xaeE\x19\xcb\xe9\x8a\x19\xc0\xe7\xc44\xf7V\xaf0\xc0\xc8\xf0Wa\x88^-\xc0x5\xa8\x06\xd7\x153\xc0\x8a\xd1\xd1t\x9c\xee\x14\xc0\xf19\xfe\x07\n0-\xc0&\x07\xb7kg\x050\xc0\xa4p<\x93\xbbX1\xc0\x8b\xa9\xb8\xdd\xc4\x8e2\xc0\x87i\x88\x93\x14\xb71\xc0q:S\xd9!\xf7.\xc0&zP\x13IA3\xc0\xa5\xcb\xf4\x1a\x1f\x90/\xc0T_\xff@\x06\xd31\xc02\xdeSZJ\xb11\xc0H\xf8\x01P\x16\t/\xc0\x9f\xfb\xbav\xec]/\xc0*\xfb\x7f\x99\x83\xe81\xc0R\x17\xa2\x829,3\xc0\xdf|{t\xb8!0\xc0\xc4\xb5`;\xe8K0\xc0\xdf\xf8+w\xdf\xd4\xfa\xbf\xf0&[x263\xc0\x03\x13\xf9=^\xe21\xc0\x98o\xd3Fp\r3\xc0\xba\x05P5\x1b\xf62\xc0\x86\xc1g\xa7pg2\xc0,\x9bk\xc6-\x1b-\xc01@\xda\xb9;\xa6.\xc0\xfb\xe1>3\x12\x85/\xc0\n\x17\xbf\xc5\x80\xac1\xc0\xc39\x10\xdb%\x9f\x15\xc0\x18\x95\xf8\xd6\xe4.3\xc0\xb6\x00\x8a\x96\t\xd32\xc0\xe8Ea\x89(\xc5-\xc0\r\rb\x8c\r}0\xc0\x8eG\xbd\xe2\x88\xa91\xc0\x91\xb5\x03\xfe\xe3\xe51\xc0\x15\xc0\xfe\xff\xaf\x192\xc0\tQaz\x19\xbb2\xc0\x05U\x01q8\x8b1\xc0d\x9e\x89\xdfL|2\xc0\xfdm\x9a\xa1\xdb13\xc0\xb5\xda4\xdf\xaa\x9e2\xc0\xfe\x99\r\xca`Y/\xc09\xe6\x14\x8a\x03\x0f3\xc06O"\xf2[\x1e0\xc0\x9fI\x90t\xab#3\xc0\xf6\x93\x07/b\xe8/\xc0F\x8e\xb1\xe2Ci3\xc0<BI\xc7Jp,\xc0q}}\xedJ\xfb/\xc0r\xd9\tML\xf21\xc0\xf0\x06e\x8a \x9d1\xc0\xfc\x1c\x08\xef3\xd9*\xc0b\x03\x16\xb4\xceD-\xc0\xa8\xe1\xf2,\xbb\x143\xc0b\xdf`\xce\x1e82\xc0Bb\xaa2\x10-3\xc0P\x13,4\xf0\xec\xfe\xbf(Y`\xab\xdf\x11\x1a\xc0\x06\xb3Y\xc74\x9f1\xc0\xfd{\xa9W(\x083\xc0]\xad\x81\xfcU\xbb2\xc0C\xc7\x11\xa0[\x083\xc0\xaf\x95]=;\r3\xc0\x00u?Z7\x0e2\xc0\x86(\xe8r5"3\xc0\xfd{\xa9W(\x083\xc0\x08\x13\xd1\xda\xb3\xc02\xc0\xa4\x89\xe0p\x9e\xe81\xc0\xf3\xae\xd6\x14\xdc\x163\xc0~r\xac\x997Q2\xc0\x9c\x05w,\xffj-\xc0\xd9>\xa2\x11Z\xb3-\xc0\xdf\x94\xcbK\x1e\xe71\xc0cFc2\x0fu-\xc0\xbe_2\xad\xeb\xf81\xc0:I\nmK\xf2,\xc0\xce\xc9?Dh\x95-\xc0n\x98/\x19.\xe82\xc0,a\x1f"%\xfb2\xc0\x1c\xff\xd4q`}2\xc0kA\x91\xf87\xc3.\xc00e\xcf\x9aU\xf8.\xc0,\x86T\xd5\xd4m-\xc0\x0e\x0c\xe7\xfd\xdbB2\xc0d\x0e\xd4Um\x83\x13\xc0v\xef\xa9<\x82\x99.\xc0\t\xffN-8]1\xc0b\xc5\xf8\x80K\xf52\xc0\xa8\x18=\x83}s2\xc0\x11\x97\xe9\x03Rl2\xc0X& 3\xc67-\xc08o\xcc\xa5\x06\xfa1\xc0\x13\xb6\xf3\xc9\x82+1\xc0\x0f8/]3\x13\x14\xc0q\xf5r\xe3oW2\xc0\x075A?\xc6\x921\xc0\xb1r\x10\xcbJ\x002\xc0\x84"?,\xdeZ2\xc0\x11;U\xe8"H2\xc0\x12\x9b\xaf\x03\xc6R2\xc0\xa5k\xcd\x9b\xde(0\xc0H\xb6\xe5\xaf\xd9\x8a1\xc0\xb1%\xa4y$\xae0\xc0\x13\x95\x91q\x0c\xea2\xc0\x178D\xe7\xbc\xca2\xc0\xb2Z\xf2\x03V\xd62\xc0\xb6\xd9p\xfa\x8d\xf12\xc0\xd9\xc5\xb3\xa3\x98\x1b0\xc0 \x17\xbf\xe5\x9c3/\xc0\xd7\x8e\xf1\x89\xa2D-\xc0\xbe\x85\xcc\x81\xce51\xc0\xde\xe0Q\xac2\xc80\xc0\xd3\xc712R\x08)\xc0b[\xcd\xe8\xb0/3\xc0\xad\xd5dq\x11\x18/\xc0\x02\xe5<\xe5yZ/\xc05$v\x97qP2\xc0\xf8\xea\xd4\xbb\x98C-\xc0\xb7\xe9\xa9P\x12\x9c0\xc0\x9e\x96>=\x81\xd5.\xc0r\xc2\x037\x06Y/\xc0\xd8?\xcf\x89X93\xc0\xcc.@v3I0\xc0\x9e\x83\xbfy\x13%)\xc0\x033\xe2\'\xbd\x143\xc0\xe3$\x881\x95_2\xc0\xdc0\x8c\xcd\xect/\xc0C\xd1\xd2/\x10x\'\xc0\xca\xbe\x8bC\r\xa7-\xc0\x99\x182\x82Yp\'\xc0\x87*\xc1\x85\xf2\xd32\xc0\xea\xedy\\L\r2\xc0\x84\x02\xc4\xb9\x1fI2\xc0\xe5\x0fv\xb2}O/\xc0%\xb4\xf3\xe5m\xa2*\xc0\x0c\xc7<\xfb\xd4\xfd2\xc0ua\x83\x12\xcb23\xc0\x8c\x0f\x0e\xbe\xe3^/\xc0\xf3\x83\x1c\x87U\x951\xc0\xdd\x90\xc9`2\x92(\xc0\xd0K\xe7\xd9a\xac\x13\xc0<\xe7\xd51\xff\xc81\xc0\xe6#\xe8q\xf5\x9e1\xc0OQ\x87\xe5\xee\xe4.\xc0\xe3\xb1eJ\xd1\x9e1\xc0}K}\xd4\x9d\x1e-\xc0\xb1A\'\x9a\xac\xa9+\xc0\xfc\xd4\xa4[\xe6?0\xc0\xa8\x0e\x053\x01\xc11\xc0\x8dx0\xa6\xb9\x9f1\xc0\xfe3\x1b\xda\x18\xd5.\xc0\x13Y\xca\xc0\xca\xd81\xc0:_\x80kd2*\xc0\x066\xe3\xbe\xcc\xc6.\xc0+\xf963\xfc\x813\xc0\x11~<?\x81\xa6-\xc0\xe1e\x16\x81\xf3\x06-\xc0e\xb7\x03\x1fU\xf8\x02\xc0\xf9\xc8\xa8\xb85\x112\xc0\x81\xc8;A\xfa\x83-\xc0\xe4\xab5r\x01\xd12\xc0\xc8\xed\x97z\xc8\x8f.\xc0\xd5\xd1!y\xd8\x050\xc0iBv\x17K.1\xc0\xe6i\xa6\xc0\x13\xc7*\xc0\xd5\xd9\x01\x10\xc4\x92+\xc0\xc2:3\x1c\xac\xf3\x05\xc03-\xc7G\x1c\x90/\xc0\xcc\x80l+y<3\xc0X\x10F\xd9\x1bG/\xc0\xe8\xf78\xa8\xc4\x180\xc0\x84\xd4\x1c\xd1\x89\x931\xc0\x15[a\x9f\xdfK*\xc0\x81"\xe9j\xe1\x92-\xc0\x9d\xb9mH\x83\xc6\'\xc0l\x8b\x95f\xe3y2\xc0\x89g\xe6v\xe7\xa4\x03\xc0h\xdeYed\x16-\xc0\xb1\x89\x99Q$\xdb-\xc0\xf4b\xebw/=)\xc0Y\xd2O6\x97\xe81\xc0\xb6\tKN\xf4\xeb1\xc0Y\xbc\xc4\xe8\xb8\xcb1\xc0\xb2\xdfBU#\x1e\x17\xc04<1_\xa033\xc0\x92\xc7N\xf2Q22\xc0\xb2\xec\xd18\n\xf01\xc0KIqj\xd4\xc6-\xc0_\xc6\xb4\xb3\x04\xad.\xc0\xbd\x91G\xcc\xeb\x97.\xc0\xdf\xc07\x07\xee\x070\xc0:L\x0bU\xd5`*\xc0un\xc1\xe70\xc60\xc0\xb2\x8f\x1eW\xe1b2\xc0\x92\xbe\x10\xd6n\xb12\xc0\x82\xb6\xcak\t\xdd2\xc0\xeb\x17L\xe9Y"3\xc0r\xa6\x1cX\xde\xf51\xc0\x07f\xc0\xf2(\xa9\x11\xc0\xd4\xd6rD\xfa\x02/\xc0\xf4\xe4\x85%7\r3\xc0D\xc1\xce\x9f\x0b\x07/\xc0\x8e%6\xd1)\xd41\xc0v\xb1\x1dc\xe4\xab0\xc0{\x13\x15"U\x1b3\xc0#\xa5k\xb8\t\x163\xc0\xbe\xfe(\xd2\x1d\'3\xc0_\xe9\x0f\xef\x02\x8c1\xc0\xcfH\xcb\x8agR/\xc0\xf6\x12\xbc\xf4\x97$3\xc0\x02X\xf3Y\xd8\xf6.\xc0\xe4\xed\x1da7\xdd/\xc0|\'\xc1F\x16_2\xc0lc\x10\xef\xbb\x140\xc0_\xcc\xa4=\xdf<(\xc0\x01\xda~\x0f\x90o*\xc0\x98 \x100A`2\xc0\xb1<\x96a\x92v2\xc0a||\xf8\xcf\xde1\xc0d\xb2txl\x162\xc0\x88 \xc7\xd1\x1a\x010\xc0\x8c^\x7f\xc4\xa5a3\xc0A\xb6\xe8Z\xec\x073\xc0\x86\xdb#\xdfR\x070\xc0\xb2\xeb\x1a:\xd4\xdf/\xc05\x08=\x8f-\xb5/\xc0\xde*\x83\xa31\xce.\xc0&:\x923\xd1D3\xc0b\x15\x17\xc3\xac`3\xc0\x14!F\xb0E\xeb2\xc0ZI\xb1g@\xd11\xc0\x82\x965\x1e\xd00&\xc0\x12Et\x7f\xee\x17\x08\xc0\xa1lD\xb6&\xd6.\xc0\xb8\x1c\xc7\xe2\x9a\xfd\x07\xc0\xec\xbfQ6pP/\xc0\xd29\x87\r\xb2W/\xc0\xa4y\xfez.>3\xc0\xd9qe}\x9b\xa5/\xc0\xd9\xd4\x04\xe8q\xe61\xc0\xf5\xa0m\x19u\r\x08\xc0\x0f\xc6<\x98k"3\xc01A\xe67\x9b\xeb.\xc0\xab\x89.\x96UH2\xc0\xca\xf7L\xe0\xd2%3\xc0\x16\x83\\\xd8ll/\xc0g\xbcz\x93\x89\xdd/\xc0\xf5k\x15\x872\xfe/\xc0=\x0cc\n9\xaa/\xc0\x99\xc2\xc2w\x80\xb31\xc0\xb1w\xe36q\x042\xc0L\x1f\xe5S\x10i2\xc0\x8btZEDO/\xc0\x9d\xdb*\xce\xf4\xa60\xc0\x1a\x98\x16\xe5\xa2\x07/\xc0\xa0mI\x981[/\xc0\xb9\x7fq\xb5\t\xfc/\xc0\x89\x9a\xf3{T\x941\xc0\xaaW\xab\x99\xc8<+\xc0GB\x86\xd2%02\xc0zj2\x81\x98\xd42\xc0\xe3\xef\xc6\xb2g\xeb/\xc0&\xf9\xf4,\x11U/\xc0\xa7c,0\xb4o+\xc0\xd8\x96\x8dN9~2\xc05\x9d\x99"a\xc0,\xc0\xe9\xd6\x9b\x1a\xf4\xd41\xc0\x08\xa0D]c\x083\xc0nVp\x06\xc9\x062\xc0\x9f\\\x1d\xf9\x93\x12/\xc0b\xb3G\xbd\xe8\x0e0\xc0\xf12\x80n\x10h2\xc0p[\xb3\xa9\xe3\x030\xc05\x9d\x99"a\xc0,\xc0\xac\x82\x92\xe1u\x81.\xc0w\xb0\xc3\x9cQ+/\xc0\xf6\xe6\xf4\x08\xe5C/\xc0\x1b\x11\x11:\x1523\xc0|2x7&\xd22\xc0\xba1\x85\x8a\xa623\xc0\r\xfb\x0e\xf9u\n*\xc0m\xeb\xc6l)\x88.\xc0\xcb\x84/\xeb8\x8b2\xc0\xc1U\x94\xa45A.\xc0_\x14\xfd%\xcd\x9d.\xc0\xf5\xd0G\x1b&1/\xc0\x81K\xa9\x19\xe7\x7f.\xc0\xa6\x15\x04\xa4]\xea/\xc0\x7f\xe5\x9a\xeb7\x9e2\xc0\x13\x02\xe8O\x02\xc9-\xc0\xcd\x81\xeb\x9a\x1d8/\xc0\xb8\xd1fx\xb593\xc0>\xf8\xe1-?\xc91\xc0r\xf2\x01\xc6\xd1\xce\'\xc0FD\xf7Zh\xdb/\xc0n\xae\xc6\x83\xc7#3\xc0\xa9\x05\x99\xb7\x97\xfb2\xc0`\xa8|h\x0b\xde2\xc0\xd1kg\x95\xf7\x99/\xc0\xd3\xfe\xc7\x83G\xfa/\xc0\x88\xbb4P\x97G\x14\xc0\x1f\x9c\x0f\xd7G\xc8/\xc0\x00\xed\x18\x01l\xc10\xc0\xcf:\xf7pe\xb9\x1c\xc0t\xf2\xc6\xe8A,0\xc0\xb3\x056a\x85\x94(\xc0\xc0+\x1e\xcay\xed2\xc09\xe3\xc2\xd9\x14k1\xc0d]\x0b\xdcB\xd12\xc0\x0cw\x13\xdf~\x040\xc0\xd0X\xa7\xcc8\x9d/\xc0\xdb\xc3Kd\x85\xda0\xc0\x84ge\rA\x062\xc0)\xe7\x9a:Xm/\xc0D\xc6\xb0\xe1\xe5I\x1c\xc0\x063\xd2\xa2:\x192\xc0\x8a\x90\xab\xb8\xa2\x063\xc0]\xe65M%\t2\xc0\x9f\x96\xb3\xcb~+0\xc0x\xd2\xc9\xfd\xd3!0\xc0\xadck\xbe\xe5\x020\xc0\xbe\x8f:\xd2(\x940\xc0\x0f\x02\x1es\xb8\xd32\xc0U\x80Py6\x8f)\xc0L0\x0c71\xb82\xc0{&\xec\xf1\t"3\xc0\xa5zS\x17H\xcb2\xc0\x18?vXc\xde2\xc0\xa6B\x8f)\x850-\xc0\xbb\xe0\xe4\xa3\xea\x8b.\xc0\xdc\xef\xfaj\x17\xc81\xc0\xdad]\x03\xdb!3\xc0=\xd9\x15|\r-2\xc0\x98U\xc10\x873/\xc0\xcdk\x83\xff\xae!0\xc0\xb2c\x18\xec{*0\xc0\xd5\xbe\x1aS\x82\xda2\xc0\x85\xaaU\xe3{\x0e/\xc0K|\x12ic\xce2\xc0\x13`\x08\xffT.2\xc0\xda\xe5\x82\xd3\xcdR\xf1\xbfo\xc9!\x8f\'\xce/\xc0!0\x1b m\x1b3\xc0\xc2\x02\x0c\xad\x95\x123\xc0\x01dAp\xf3\x0b3\xc0\x00\x7f\xcb/;\xa4.\xc0\xfb~\x8dj\xf2\xba/\xc0\\3\xf7_\xf0c*\xc0\xdd\x14\x9c\xd8\xe2\xe7/\xc0n\xe1\x89\xb4,\x8b1\xc0f\xdd\xd2\xa5\x87\xbf-\xc0\xc9\x02\xbd\\l\xf11\xc0\xa6\x9c\xf6\xa0\x0b\x1b2\xc0/5\x18\xd0\xa6\xb7/\xc07\xb1\x99=o\xb41\xc0\xdfP\xd6\x97\x16\x92.\xc0\x17w\x16An\x042\xc0\x02\xd3\xd0\x85?\x182\xc0!"\xa5X\x13\x013\xc0\xafJ2\xbc1\x043\xc0H\xa5\x1eV$52\xc0x\x0c\t\xa8\\\x97"\xc0m\xcd\x82:\x9eL1\xc0\x9e\n\x9e"\x9c\x1c2\xc0\x0c\x1e\xb5\xdc)\xc0/\xc0\x9fvt(Z_*\xc0\xbb\xcb\xe9\xe0\x12\xfc1\xc0=\x95"\x1c^\xb6/\xc0\xc5\xf2y\x03\xfb\x1f2\xc0\\y}\xa6[\xab/\xc0.\x96Zk\xb6V0\xc0\x00\xaa\xf8K\xc0"0\xc0\xe7\x1f\xc5\xa2\xa3\xd52\xc0\xe9[\xfa\xc1\xc3\x902\xc0?\x12[e&\x892\xc0\x8b\xc1\xd3\xef}K\xf3\xbfT3\x01\x9c\x16,&\xc0\xb5\xc5\xe2tu!2\xc0\tJ\xff\xf4Q\x1a/\xc0\x84\xa0\xbb\x86\x0f91\xc0\xfd\xef\xc4T$\xfb0\xc0\xb1\xb8\xbf*\x8d\x0f2\xc0\x1c\xd0~\x04\xd9(3\xc0i\xb6\xbd8\xd2\x102\xc0\xb7]y\xc3;\x83\'\xc0\x865\x16\xf9\x9e\xfc2\xc0Y\x08\xab\xaa\x9d\xf61\xc0e\xbe.\x1a\x14C2\xc0\x9bn\xbc\'\xb6j/\xc0\x93\xdcb\xb1!\x19+\xc0\xb4I\x05oo\x060\xc0\x0e&\xd6_\xcc\x152\xc0^\xa0\xb6(\x19\x142\xc0c\x1c\x92\x93Eu/\xc0s\x9c{d\x16\xc4\x17\xc0p\xda6\xd3+H,\xc0\xcd\xcd\xe6A\xff\xdd0\xc0Fm\xee0\x87\xd7\xf1\xbfG\x8e\xc9\x10\xec33\xc0\xd4\xdd\xee\x1c\x12\x1a2\xc08\x1e\xa2\x07\xe5\xd3/\xc0\x82\xbb%\xe3\x00\xcb0\xc02\xa1\xc4\x81\xe2\t0\xc0\t\xe8-g\xde\x02.\xc0Ne\x9c05!2\xc0aO\xc2 3\x8e\xf1\xbfQ\xb61fW)2\xc0\xe3\x9fh\xc6el*\xc0\x08<\x8b-\x14$2\xc0k\xe8\xa3n\xdc\xec0\xc0\xc3FW$&\x07/\xc0\x05\xe3\x91)kb2\xc0G\xba6\xc9e\n0\xc0u{8\x8b.\xdb2\xc0\xd4R\xf6<\xbd]2\xc0\xe8\x12A\x87\xa2\xd51\xc0\xd1\xa0*\xab \xad/\xc0\xdd\xb6e\x88\xd40.\xc0\xaf\xe2\x8c\x80\xf9\xfb2\xc0>\xec\xe5\xbd\x1e\xc5/\xc0_"\x1e5\x06\xc22\xc0\xf1\xc8b\xae\x0eP2\xc0:\x82\xcd\xa3\x15\xa3/\xc0\x95AR@\xddD\'\xc0}\xaf\x1d\xa5\xb9u0\xc0\xcb\xbd\xdd\xb7\xb8\xeb2\xc0r**\xb1\x86a/\xc0:\x9c\xa1\xaea\x972\xc0\xac%\xe6\x92\x90\x1f3\xc0\xf5b\xb7\x1e2\xb32\xc0\xa5n\x05\xd5<\xec.\xc0\xe7\x1ca>\xc6\x93-\xc0\xe5N`t\xf9\xb40\xc0\x04\x99\xebP\x1a:3\xc0\x1a_\xe4\xd7\xaeO2\xc0D}*\xe2\xeb\xc8.\xc03\xcc\xaa?\x0b\x170\xc0\x17\xa4\xd3D\xe4@1\xc0\xdb\xb4\x05\x00\x07\xfa.\xc0\xc5Z\xbf5\xf7\x183\xc0\x14\x13\xd2\xb9\x12\xc81\xc0X.#\xe1\xa2\xf91\xc0%\xc6,7\xce\xbf2\xc0\x1fR~\x1dZ\xc32\xc0\xee\xdc\x08?\xa6Q.\xc0\xd9\xb2L\xeb\xbe%,\xc0\xae\xff\xd1\xae\xc0\'0\xc0\x98\\\xdcGq42\xc0\xc0m\x86[\x07\xea1\xc0\xdfD\x80\x08\x15d2\xc0\x99~\x8a\x8d\x11\xf42\xc0g\xc9U\xc8Q\x163\xc0T\xe1W:\xc8\xc5.\xc0\x9dC\x95\xb8gr2\xc0\'\x19\x13\xed\x17\xfc1\xc0\x84\x07D\x0e\xd4\xee2\xc0\xf6\xe6`B\x0c]2\xc0\x96\xf9\xa1\xdfY\x8a.\xc0\\\x8c3xy[3\xc0\x11\xc4?%V\xb32\xc0+4\x81\x874\xfb1\xc0\xc9\xa7x\x15\xb8\xb22\xc0\x85vD\xb4\x13\t1\xc0\x99d\xdad\xaaL0\xc0e\xa8G\xc5\x9b[2\xc0\xec\xf5}\n\x86\t0\xc0\x8a- \x16*x2\xc0\xe0\xfd\xe8\xa6B\x8d.\xc0\xce\x93\xaa\xf6I\x91*\xc0\xc7,&Tf?1\xc0\xb1\xfb\x15\xda\xc4"-\xc0\xd7\x1e\tXm)2\xc0EP\x8f\x96\xa8\xba1\xc0\xf3N\xbe\xb2d\xd32\xc0\xaf\x85\xba|\xe0\xcb2\xc08\x99\x1e\x82\x1cb2\xc0\x81N\x83\xc6ZI\x19\xc0d\x99\x0c\x9d\xdb^1\xc0\x83\xec\xaal\x14\x9f/\xc0t\x01\xcfi\x8962\xc0\xd1\xf8\xe8l\xbf\x8b,\xc0\t\xffN-8]1\xc0Y\x9a\xc3\x83\xb4\x8a0\xc0\xb1\xe2_\x16H{1\xc0\x07&\xa9\x12H\xe72\xc0/\x8c\xe5\x8a\x0e\xa4*\xc0\x9d\x149\xaeco2\xc0\x07\xdb\xcf\x89\xff\xf02\xc0\x0b\x07\x19\n\xd2\xfd1\xc0\xdee\xec\xb7\x81\x043\xc0\xac\xfb\xea\x81 >2\xc0\\0\x80&d\x0e3\xc0\x12\xa4w\xb2\n\x8a/\xc0x\xfd\xe1o\x97\x842\xc0\xe18\xe3\x13=/3\xc0_\x87\x12\xe0\x0fM3\xc0\xd1V\xb1\xda\xd7P3\xc0\x88\x95\x84K}O.\xc0\xd9Rh\xe1r[2\xc0\xf4/\xba$\xff\x8c.\xc0\xdd\xeaG\x88\xf7S3\xc0T3\xdco\x82\xe41\xc0\x1e\xf5\xa1\x98\xb9 \x0f\xc0\xd0\x9f\xa0\xb3|Z0\xc0\xc3\xb4b\'\xa1\x1a/\xc0@\xa4\xde;B&.\xc0\xac<\xae\xcfay0\xc0\x00\x0c\xdf\xcd\x89\x870\xc0\x87\xbf\xc2\x96\xbe\xe32\xc0\x82Q\xb8\x0ff\xcf2\xc0\xbf\x80\xd1\xaf\x95G2\xc0Hq\x18+tx1\xc0\x82\x80_\xa9C\xef2\xc0\xb8|\x93\xda\xb5U-\xc0\xa4:\x18#pJ3\xc0\x17\x1b@\x9b\xf1\x8b0\xc0\x98[q\x1d\xf7\xfe(\xc0\xc2\xc0$\xc5\xd3\xa1.\xc0\xba\x9aI\x13\xad\xf8,\xc0\xe9C\xdd_\x82M-\xc0=~\x82e\x7f\\2\xc0\x0cI:rgc/\xc0\xca\xa0\x1d\xf3\x01r3\xc0\xe4\xb3+\x07\xfbc-\xc0\x85\xb8L\x85\xcf{-\xc0N\xedp\x06\xd9\xe41\xc0r?\xc5\xc4~M/\xc0\xaa^yTZ\xfa2\xc0\xff\x8e\xed\x91\x7f\xde0\xc0\x93W\xc4\x82\xa7\xff2\xc0\x15\xc0\x1ev\xdb\xd42\xc0\x06\x90\xda\xe4\xd7\x11-\xc0KC\x9dc~\xac+\xc0 \x07t\xf5\x86V2\xc0\x85\xdaR\xd4\x8cN2\xc0/\xa8\xec\xef\xd6\xe62\xc0\xec\xfb\xa7\xff\xb6\xeb2\xc0\xfc2!\x1fC\r2\xc0Tv\x19\x06z\xb5+\xc0\x95\xf4J9\xc3\xe02\xc0\x08%\x90\xbb\xdf]2\xc0\xccM\x8b\x06\xa2#3\xc0%\xa4\x1b\xd0\xc2j.\xc0o\xe4\xcf\xfc9K2\xc0V\x06P\x8b\xa7\xf8.\xc0\xeb\x90$\xd0o\x0f2\xc0p\x18r\x1a\xae\xf72\xc0[^]\xabI\xea(\xc0\x9f\xa0\xd4\x8bRH2\xc0_\xd9\xa6S\xee\x142\xc0\xcd|\xdc\xef\xb3\x162\xc0\xa7\xea\xd6\x9c~g-\xc0|\x1b\x17\xd2\x8a\x082\xc0\xd3\xbdpa*K2\xc0E\xbe\xcd[\xaf[-\xc0-\x15\x10\xea\xe9h2\xc0\xcb_z%\xf0R0\xc0\x11Wg\xd5\xdb\xb0/\xc0a\xaev\xca\xe6n\x1e\xc0j5\xba\x95\x95a*\xc0\xcc\xf3\x97\xf7r\xf9/\xc0\t$K\xac\tA1\xc0\xde\x13j\x8d&53\xc0\x80G0?\xbfN\x1a\xc0\xf1\x11\xe9\xf6=\x90-\xc0A\x94\x02\xf1\x9bM\x08\xc0\xed\xe7n\xe4\x14{+\xc0\x0f\x86\x89\xcbI\xd80\xc0\xf0\x91A\xdd\xdd*-\xc0\xa6$E-JJ1\xc0e\x01\xe27\xc1,0\xc06\xa7Y.\'\xb3.\xc0\xd8phM\x88\x1e+\xc0_\xc6\xb0Z\xe25/\xc0Yp\x82\xac\x8f\xd2.\xc0\x89\xfb\x06\xba&\xe0,\xc0\xac&E?\xafl\x02\xc0E\x8b$\xec{\xda/\xc0\xae\xc1\xcf\xac\xb9\xef-\xc0\x13\x15\x9d&\x1a\xda.\xc0+I\xf3\xeei\xca.\xc0f\xfb\x9c/\\\xb92\xc0\x18\xce\xb9\xf2@\xbc+\xc0}\xa2\xee\xbb:\x0f-\xc0#\x85\xa4d\xb3\x18\x16\xc0\xd0\xd2\x9bxtL-\xc0\xb5\x91Z:\xf0o0\xc0$<yU\x15\xb81\xc0\x95r\xc2B\x85b0\xc0\x0c;\x94\x07\x8b?+\xc06=\x8aq\xaaP%\xc0\xe9\x0b\xb0\xff\x01 \xfa\xbfp\xfe\xb7iJ\xbd-\xc04\xbe\xef@l\xa0,\xc0J\x1c\xc5\xe8\xb9t1\xc0%x%\xc8;"\xff\xbf\xc2W\xe2\xeb\xf7\x14-\xc0!\x18\xd0g\xa6\x073\xc0\x15A\x7f\x01\x1f\xc50\xc0\x9fsn\xb1\xc9\xe31\xc0@\xc1\\\xde\x08F*\xc0\xe4\x12\xfa\t\x13k1\xc0\x91\x0f\x7f\x03\x11\x1e*\xc0\x9c\x16\x8f\xb8z\x01)\xc0\xc6\xbaR\x17\x90U1\xc0\xb7\xbb\xa7S\xb8\x18(\xc0/\x12(\x8b\x18\xe1.\xc0\x0c\x1f\xcb\xb0\xafz0\xc0\x95:l\xd9\xd5{-\xc0z\xc9{B\xb6\x870\xc0\x83\xbc\x9b\xa9d>0\xc0i^\xdb\xebB\xc6-\xc0\xa2^\xa9K\x99\x05)\xc0\xf2\xb0B\xa8\xdd%\x19\xc0\x91\xb7k\x9f\xac\x9c0\xc0\xcb\x80\xec\x08\x1cS0\xc0S\n\x9fm\xfb>0\xc0\xe7\x019E\xffN-\xc07\xdc\x95\x14\xdb\xb8*\xc0w\x9e\x01M\n\x08+\xc0\x15A\x7f\x01\x1f\xc50\xc0\xcd\xa9\x832]\xc1\x13\xc0vv~u\xea;3\xc0\x96\x9f=\xa7S\xbb1\xc0N\x1f\x01\xdb\x07g-\xc0\xa0w\xd0-\x05\xb5-\xc0\x00\x81\xab]\x0eY1\xc0v\xc6b\xab%\xe4"\xc0\x80@\xe2\xbe\x17\x1c.\xc0Xb^\x8ae\xf8/\xc0vS\x84O\x8d]1\xc0y\xeaP\xd8L\xbd1\xc0\x9c{\xa2\xac\x12"0\xc0\xc15\xcf\x1b\x9d62\xc0\xb9\x98\x83/\xc3\x083\xc0p\x04[\xb9i"0\xc0Y\xd0[C\x15\'2\xc0(jZrf\xe3-\xc0~\xdc\\9V\xc0*\xc0]\xf5gO\xa0\x070\xc0P*=%\x05\x83\x0f\xc0\x8a\xfb\x80ZJ\xce\x18\xc0\xd0\xec\xcd\xba5&3\xc0\x02\xd8\xeaw\x92a1\xc0\x00dG\xfe\xb6\x8b.\xc0B\x87\x9f\xbb\xc0\xc2.\xc0g\xf1\x06\xe3<|+\xc0|w\xe2\xf8\x8bo\x18\xc0\xa1M\x87\xf9\x1d>/\xc0\xb9F{(\xdd;2\xc0\xbam\xc9(\x8e\xf0+\xc0\xb6\xeeQ\xeb\x98\x130\xc0\x82\xd0&{\xe7\x7f\x14\xc09\xe6\x86\xd7\x9f=\x1d\xc0R\x83&s\xfb_/\xc0N\xffY\xff\xef\xe01\xc0@U\xe2\xa7w\\\x17\xc0\xbeg[@\xcd\\/\xc0\x19\xd9\x05V\xa4\x12-\xc0\xe1\xcbN\xa5\x02\x8b2\xc0\x941\x0fP8\xf1(\xc0\xb6*\x16X+\xb7)\xc0|Z`q#\x10+\xc0\x86j\xddYA\xcc0\xc0a\xabd\x14r\xe0\xf9\xbf\x8b) \xfbM\x8c\'\xc0\xe2\xfaQ\x02\xa2\x813\xc0\xca\xdb\x9b\x0f\xb4\xee,\xc0U,I\x8c\x8bk0\xc0\xfcCS6\x94\xdc1\xc0\xf3\xed\xc9\x13H5\xef\xbf`\xd8\xc9,\x7f\xbc1\xc0\x93\xd5\xd4\xafWN/\xc0\\i$iS\x85(\xc0|\x98\xf8\xfd\xd4Q+\xc0\x00NZ\xe2i=\x10\xc0\x97\xc5\xbdDw\xb9\xbc\xbf\xed\x950C\x7f\xa3%\xc0\xd96\xa2cX\xdf2\xc0Y\x81\xb1\xb2?\xfb.\xc0\x0f\xca\x17\xa5\xb0\x87.\xc0\x83\x86\xf6Eu\x87\x16\xc0\xf8\x9e\x15[\xd3\xff1\xc0jL\x90L\xb8L-\xc0\xb5\xd4\xa4f\x83;/\xc0\x10\xb5\xb3-[\xdb\x00\xc0\xc6\xd1s\x92n\x12*\xc0\xd0/\xb3\x96\x98\x8f1\xc0\'`h\xb2=\x0f,\xc0\x907\xce\x86\x1a\xfa\x16\xc0\x99d\xec\xb68\xc7.\xc0:\x12=\xe2\xb5\x153\xc0U\xca\xd7\xc5\xd7\x132\xc0,J\xa1\xa2\x9b\xd92\xc0\xa1\xb5\xa5a\x04!2\xc0 \x0f\xf3\x9a\x0f\xfb1\xc0\xd1\xa1\x1b\x85\x05N.\xc0j2\xe2\xcbw43\xc0\xcfg\x85\xac\xbf\x123\xc0O\x92\xd8\x7f\x05\x911\xc0\x95y\xce\xa1Dv.\xc0E\xa8y^7\x060\xc0\xc4qh\xcc\t\xc2\x03\xc0\xea\x084\x13d\x1e3\xc0p\xd8\x96Q\x9c\xef/\xc0\x9f\xce\x16\xa7\xe0\xd1\'\xc0\xc7q\x05\xdd\x01\xba-\xc0\x04\x12\x88\xb2hj3\xc0[\x02QL\xeaB.\xc0\xe3A\xaf\x12\x16\xcc-\xc0\xe9o\t.\x91\xe51\xc0\xf1\xee!\x06\xed23\xc0\xbe\xf8\x1c\x82\xb4\xdd.\xc0\xaa\x95\x91p\xec\x182\xc0,0\xb4y\x87\xeb.\xc0K\xb5+\x8cO\x1a2\xc0K\xb5+\x8cO\x1a2\xc0\x80\x14~\xa1\xdc\x1b0\xc0\xd3/\xd1\xce+83\xc0\n\x12:\x0e\xb9S*\xc0\x8d\x18a\xbf\xf7},\xc0)\xc6\xca\xdcG\x1c2\xc0\xcb$G\x10j\xf31\xc0\x88\xc8\xcc7\xbb3)\xc0\x14\xb7\x13D\x1a\x142\xc0\x8ajIS\xdd\x8b2\xc0/\x89\xaesn\x183\xc0\x01o\xee\xfc\xd8\xf71\xc0Q >\xfb\xbcC2\xc0\xb1\xcd\x05@\xb36-\xc0\xe1\xec\xd34\x02\x93.\xc0=\xb2\x8cX\xb9\x163\xc0SZ \x0c\xc9-2\xc0\xa9\xc3\x03D\\\xe0.\xc0\xcdY(Lt;3\xc0\xa0\x7ffi\xe1\x152\xc0\xd4\xee3\xc5\x8d(2\xc0\xb4\xbf \xc2\x19a2\xc0\xcc\xe7N_9\x1d3\xc0\xf3\xf2\xfa\x96\xab#3\xc0\x87\xbaL\xa3we2\xc0i\x06\x8aZI\x9c/\xc0\xa2\xc3t\\\'\t0\xc0\x1d\x0e\r\x92\x9e\x100\xc0\xb0\xec,\x84\xa6\x143\xc0\x03\xc7:\xdf\x00\x1b2\xc0V\x06\x83\x7f]\xfc/\xc0r\nt\x87\xf7\x132\xc0\x81B*\x8a\x9f\x90,\xc0\xb4\xcb\xce\xb4\xdc\n2\xc0e!a\n\x9c\x192\xc0N\x9c\xffv\xa0\xe82\xc0-\xa39\xa59\xf4,\xc0C\x08\xfa{\xf9\x1b/\xc0\xf4\xc4|\x9f\xa4\x1e/\xc0\xd0\xb1\x87\x906\xae0\xc0\xe6\xe7\xe1\xb4\xf2\x0f3\xc0_\x9c\xe3\xf1\xa1\n,\xc0\xdd\x1d\x02%\xd7\x182\xc0\x13z\xfd\x8f\xb8\xcb2\xc0![-\x90 U/\xc0\xbd\xff?Hi\xb72\xc0\x1d\xe7x\x17\xc4\x152\xc0h\x0c-m\x7f\xd72\xc0\xbb\x1a\xdcznh2\xc0\x8f\x8a\x13\xd3\xbe\n2\xc0 n\xa1\r\xc2\x163\xc0\x9b\x84\x01\xd0\xfc.2\xc0\xf1\xe2\x12\xe5\xceO2\xc00\x10\xbd\xdf9\x941\xc0\xe8\xd4"w\xa7\x062\xc0k\x0b\x84\xaa&q*\xc0\xe5\xaf\xc04\xc3\x10-\xc06W\xdc\x97j\xc91\xc0\x94\x1b(\xe7$\x082\xc0\x08\x16\xee\xa9jm2\xc0\xb2\xd6\xdeM\x83\x0b2\xc0\x08\xe9\xb7\x06$//\xc0W\x92V\x1a\x1b]/\xc0\x7f\x8cl\x96\x0c\x142\xc0\x00\x061%*\xd22\xc0+\xfb\xcc\xd0\xf2i/\xc0\x9f\x97-\xb5o\xc3/\xc0t\x039\x11@T/\xc0^\xb6t\xde\xe9m/\xc0m\x9b\xb6\xa1\x03\xed1\xc0(\x1e\xc4gVP/\xc0\x18\xc1\x9e"!\x98-\xc0%\xa3j`\xca"2\xc0\xdfT\x07\xfd\x8b^2\xc0=\xfeI\x9fv\xde2\xc0\xc0v\x02\'\xfa\xfb/\xc0\xc9\x9b\xa0"\xeed2\xc0\xe7T\x94g\x9e\x05/\xc0:.\xc5\x936\x030\xc0\x16G;\xaf\xe7\xfd0\xc0,MS^\xc3\x8b1\xc0\xe9c\xe6\xf9\xf1\x10/\xc0ei\xba\xbd\xa8_*\xc06B\x0e\xd6)\xcd-\xc0p\x88\x16 \x0f]2\xc0GX\x0c1<\xe01\xc0\x05D\xa7\x1c\'C/\xc0\n\xd6\x94@\x1a\x162\xc0\x97\x17\x16\x1by.*\xc0\x89\x9a\xf3{T\x941\xc0\x0c\x1c[l\xd0\xb41\xc0\xfe/\xad\xd9\x84\xe81\xc0\x04\xa3\xd6\x14\xf9Y/\xc02\x11\x856\x86P2\xc0\xc0\xfb\x86\xf1\x92\x84.\xc0\xfb\x9d\xb7\xe0\xa2L0\xc07[\xcc\xf6]\xef\xf6\xbf|\x99\x0f\x9ce\xd52\xc09\xbb\xf8s\xf1c0\xc0\x90\x1c\xeav\xc41*\xc00\xca\xbc\xee1.0\xc0\x8c\xf2^\xe8,\xc90\xc0qn-\xf5[42\xc0\xbar\xd7\\&\xda0\xc0\x17\x9ex\xa2&\xf21\xc0\x08\xfeR\x89\xedq/\xc0\xc4\x006bA\xcb1\xc0]\xb6\xc5z\xcf\xd32\xc0\xee\xe5]r8J/\xc0\xd2\xe5\x82\xd9\x14\xd02\xc0\xf4\x9cU\x8fC\x85-\xc02\x16\x87t\x94\xbd2\xc0\xc9\xcd\xd2G\xd6+0\xc0\xebp\xe4\xa2\x9fT+\xc0\xd2*\xbf\x93C\x95/\xc01\x1e\xd6j\x1c90\xc0c\x83\xc3<\xea\xc2/\xc0\xf7\xae\xf7\xe2\xa430\xc0\x86W25\x9e\xde0\xc0\xdd\xd8\xac|p\x053\xc0{QG\xb7\x14[*\xc0\xc2:\xf8`\xbe\xe22\xc0\xba\xa4\x14\x0b\x1dj/\xc0\x1e\xaf\x13\xd2\xf9\xce0\xc0\xa8\xf7\xb5\xe6/\x0b/\xc0\xdf\\_\xc4\x90\x80-\xc0^\\M\xe3\x99x2\xc0\xac\x85\x13~\xb2\x013\xc0\xfcW\x12\xa6\xa9\xfd(\xc0\xffu\xd8J\x12\x9e/\xc0\x93\r\xb9\xa3|\xfe2\xc0VW\xa1P\x0e\t3\xc0(Ul\xc5A\xc02\xc0\x17\x90\xcd\xb0de2\xc0\xe0HL\xe0q>*\xc00\x91\xa5\xcb\x95\xd32\xc0\xd0B4\xb9,\xb9.\xc0\x868bl\xf8\xd2/\xc0\xaf\x80\x9b\xaf2\x1c-\xc0fpc\x13\xbd\x94/\xc0y\xb0X\x88n\x99.\xc0m\x1b8\xfe?s*\xc0rM\xac\xf9*\xc60\xc0[v\x9e\xbb\xceZ2\xc0\x16-\x8b\x1a6\x94.\xc0\xf1\x1f\xde\xf7\x9040\xc0Z\x9b\xb8\x9d\xf0;0\xc0\xf6\xe2\xf2\xa8\x12\xdd\x15\xc0Yf\x9f\x00\r\xf91\xc0[v\x9e\xbb\xceZ2\xc0\x96\xffE\xa0\xed\x882\xc0\xe8\xde]\xd9{\xc52\xc0\xb0\x92\x1a\xc9\xab\xad.\xc070c\x98vt/\xc0.\xbc;\x07\xaer2\xc0\xf0\x04@ \xd7\xf4.\xc0\\y}\xa6[\xab/\xc0N@\x1e7\xc3T/\xc0\xb1\xc7\xc3\'xw2\xc04\x98\xa2\xf2\x8a\xdd/\xc0\xf2{U\xda\xfa\xc9/\xc0\xcf\x99\rf\xd1b2\xc0\x82\xaa\x10\xa1\x89\x02-\xc0\xc4\xee\x02\x8f\x89\x14/\xc0\xf8\xc9\xf7\x84`\xa2/\xc0\xc7o@qS\x0c2\xc0R}\x17\xf2*\x832\xc0Dq\xd6Z\x8c\xe72\xc0\xa2\x91\xb4Q\x83n2\xc0\xb7\x03dt\x1cy2\xc0{\x1db\xe3_63\xc0\x8d9\x92\\\xf8.3\xc0W\xd3\xc5\xa3\xea\x9f/\xc0b\xc5\xf8\x80K\xf52\xc0%70g_k2\xc0-K4\x16\xdft2\xc0\x9c\x80Ln\xe9m0\xc0\x90\xda\xf5\x1e\xb2w1\xc0\xe5\xd3\x9e\x8d\xb9b2\xc0j\x17~^\xe0\xfa1\xc0\xb0\xd5J\x1c{@2\xc0K\xdb3)\x10\xa5-\xc0\xe1e\x16\x81\xf3\x06-\xc0{r\xba\xaf\x94\x17-\xc0\xac\x1b\xe2\x97\xe6G&\xc0\xea\xfb\xc5*\x02\x08-\xc0\xa954\x17\xbcC1\xc0D\x05,i@\xb70\xc0\x0fZ\x13\xb3\x04m2\xc0~\xe5\xfafM\xfc2\xc0q\n\xa8\xc1\xe0\\1\xc0N\x95 ]\x01\xd6/\xc0}\xac\xd2\x97r\x0c0\xc0Y\x86\x81\xe1\xb5\xa6/\xc0\x90\x13\xbc\xf6\xc2\xfa1\xc0\xd8\xccJ\xaeZ\xda/\xc0\x85s\x95\xb0)\xfa2\xc0\xd1?\x9b\xf8\xff\x9d0\xc0\x8c\xf9F\xa0@\xfb1\xc0y\xe3\xc9~\xeaa1\xc0\xda\x8bD\xe7\x86\x1a0\xc0\xdc\xcc\x07D\xb5\x133\xc0\x82\xa4\x99r\x1a:3\xc0GSc\x9a\xa2\xba/\xc09Zi\x85!\x182\xc0\xbf\xbe{\xed*\x7f-\xc0\xfd\xad\x94K\xe6\xa01\xc0\x1cd2\xad\x821/\xc0\xa3\n\xd4\xb7\xdb\xea2\xc03]\x1a\xe1\x142/\xc0\x88T\xb5p\xc1\xb82\xc0\x12<7\xada\xe81\xc0`a\xd4h\xcf\x9f1\xc0)\x8bp}\xdc\xc1.\xc0Z\x17\xe5\x1c\x17\x80/\xc0?\x90\xf1\x07Y\\3\xc0\x81\x92\xb0\r\xcd[2\xc0`\xe4x\n\x95\xd32\xc0\xf0\xec.1\xc962\xc0\x15\xa6\x94\x98]\xe42\xc0\x8d$\x87\xe2\xce\xfc2\xc0\x91\x15\xbfiS\x1e3\xc0-\x91c\x8a\xca\xa4*\xc0\x0en\x03\x8f\xa5\x95/\xc0;\x1d}\x7f8\xa4/\xc0\xfe\x99\r\xca`Y/\xc0\n\xbb\xfcU=\xc4.\xc0\xbaLb\xa1\xaa\xcf2\xc07\xc2xZ\x86\xa7+\xc0#\xa7\x8f\xac\xd7\xe61\xc0\xb5\xe2S;j\x9d/\xc0\tuG\x1aN\xe51\xc0\xaf\xdbfL\x1d\x93/\xc0x`\x96co&/\xc0\xce|\xe5\xbcY\x9f1\xc0\r\x18*x\xc1 *\xc0\xe4V\x00\x9a\x1b\x8a.\xc0\x0bP\xb0aL\x053\xc0\xba\xb2\xbe\xcc\xe9\x10-\xc0\xdd\x1f\x17i\x85\xc61\xc0\xcf\xd6y\x1d\xe6\xe41\xc0"=\xbb\xf5\xea\x9b1\xc0\x01\xeeC\x00\x11\xaa2\xc0:%)\xdf\x015-\xc0}&\x1c\xf9\x95+3\xc0=\tV0\xeb\x121\xc0\xbd\x04\xc1\x82\x99\xa6/\xc0\x1dCU\xd0\x9d\xb32\xc0\xc4%\xe2 %M3\xc0\x85\x81\xc8\x8d\x00\xa9.\xc0\x7f\\\xa67\xd2\xeb1\xc0\'\xe7i\x06\xb3\xc61\xc0]\x88Jl\x94\xcd2\xc0l\xe6l\xdf\xe7b*\xc0o|S\x94\xf6\xe3/\xc0\xaf\xa8`.\xb1\xb42\xc0\x0bu@\xf4)\xf22\xc0\xbe\x1c\x18\x18\xb3\x1e/\xc0\xeb\x95\xac\x97\xc7\xb10\xc0\xa8\xed\x9c\x89\x8e\xe72\xc0\xc4%\xe2 %M3\xc0\xf9!\x1b\xe1\x1d\xe61\xc0\xd8\x1d\xe1\xd2\xd0\n*\xc0\xea\x19\xe3\xcf\x89\xca0\xc0i\xea\xb8\xbblb2\xc07\x88\xec\x8e\xbbU-\xc0)o$v\xa0\xf20\xc0\x18\x031\x17\x0b\xc81\xc0\xb8\xf8E\xedG{-\xc0\x08\x1aH\x99\xe8\xe42\xc0\x18\x01\xba\xf2\x05_-\xc0~Z\xd6R\xb7o,\xc0U,z\xf2!Q2\xc0\xf1\xef\xd1\xae\x17\xe11\xc0n[W\xd6\xd2\x01*\xc0\x04C\\\xb7\xab\xd72\xc0\x80d\xd7\x9b\xd5\xb61\xc0\xedx\x15QQ\xdd0\xc0j\x86\xb7\x14!H2\xc0\x8co\n\xfe\xc6\xbc+\xc0\xf7\x13\x1e\x88\x87i2\xc0\x8d\xba\x03\x83\xd5\x97-\xc0\xb0A\xe4V\xb8r-\xc09A|\xb9lb0\xc0hn\x1ebB\xe6/\xc0{CQ\xd37\x0b0\xc0_}D\x1fp\x8d-\xc0\xa5\xb8\xbb\x06\xd6\x8d0\xc0\xa5\xb8\xbb\x06\xd6\x8d0\xc0\x8dS\xfb{\x0c\xb21\xc0G\xac\xbf\xaa\xc9\x13,\xc0\xc6\x12\x0e7\x1fL2\xc0$\x07G\x19\xd0\x8f2\xc0\x05\xc0\x0cB+\x90.\xc0\xe5\x16\x1fSR\xd62\xc0\xa5C\xb1&-\xe71\xc0\xe8\xa7\xe3K\x03\xc11\xc0KY\x1c\x86p\xb51\xc0\xc2Y)TE\xdf2\xc0\x99\xb1\xea\xd6\xa8\x1b/\xc0\x94\xb3.8\xdd\xda2\xc0e\x17=`\xfb#3\xc0;\x01\xe3m[\xda1\xc0\xca^2e=\xf4.\xc0\x1d\xcf\xc6"Z\xfc.\xc0\x90\xf4\xd9\xa5xS.\xc0e|#P\xfa\xb61\xc0\x851\xc2\xce\xb0\xe02\xc0\x89\x86\xa9\xc2\xf9\xee2\xc0\xb5\x81\xc2V\xae\xfb2\xc0\xc5\xf2\x81\x8b\xe7"3\xc0j\x01\x929T6/\xc0\xd0\xbd\xf0q\xea\xac2\xc0\xc5\x14\xe9\x19\xde\x103\xc0\x8dp\x1a\xb3\x85\x800\xc0\x1c\x80\x9d\n\xba|/\xc0Nrw\x99\xf6\x03/\xc0a\xa4\x84[/\xe11\xc0\xb8\x03:\xad\xea\x083\xc0\xe1\xe9\xfcHW,/\xc0"\xe8\x0b\x7f\xb1\xd7.\xc0)\x19\x15\xa4\xad\xf22\xc0\x1e\x97\xc5v\x99\xa61\xc0l;soT\x82/\xc0N-,\xce\x84S2\xc0m??\xea\xc7z0\xc0w*\x7f3\x9c\x0c3\xc0\xc95\x9b\t\x16\x18-\xc0\x18|Hk\x1bJ2\xc0\x88p8\xc2\xcb!3\xc0\xd2\xd5\x033\x98\xa4*\xc0[\xbe\xd7\xee\x10\x87*\xc01UjO\xb3\x91.\xc0\x05\xfa\x0b\xe00\xf32\xc0!T\x892\x07\x93*\xc0\x8a.\x14r\xd5\x073\xc0\xf4\xe3X\x18/\x0e3\xc0@\xad\x08\x89\xcd\xc41\xc0\x19=\xac\\\xc5\x183\xc0\xe5\xbe\xfd\x9clk/\xc0\x86\x82\xa1\xcb\xc8\x16-\xc0\x16\xe0b3\xdc\x952\xc0[\\\xae\xdfRc,\xc0\xd5\xdf\x00f\x84\xc02\xc0\r\xbd\xee\x07\xf9\xd0\x10\xc01\x83^\x98}\x9a1\xc0\xa5\xdeu\xae^\xce\x16\xc0\x7f\nJ\x14mj/\xc0?\x1b\x1c\xa5_\xa2.\xc0+\xbd\xf59l\x8d1\xc0\x0c\xf0z\x89}\x163\xc00j\xa6&U\x9f2\xc0\x7f\nJ\x14mj/\xc0\xfb\x0b[\xaa\xab\x892\xc0k\xbf\xe2\x13\x1fk2\xc0\xd2\xa8\x82\xeb}\xc8+\xc0\xcb\xdcn\x8aBi2\xc0j\x87\x93Q\xaa\x193\xc0\xb8}F\xbf}\x9c.\xc0\xe5I\xe1\xccW\x931\xc0\xe4\x13\xad\xa9\xf4s2\xc0\xe0\xa5\x0c7cn%\xc0\x1c\xc3\xd8\xd3\xb7k1\xc0\xbf\xe71\\6\xf6,\xc0\xe4\xaf\xb4\xef1R-\xc0\xc8B\x15\xff\xa3\xd4.\xc0\x0b\xa1x\xde\xd6N\x08\xc0pC\x84zx\xb9-\xc0\xc5\r&\x1c\xfd\x8c2\xc0\x0b\x958\x8ftf-\xc0\xea\xf2`2\xfdC-\xc0Xs\xa4\x1a\x9d\xb0-\xc0\xc7xr\xabEB/\xc0\x8al\xb2\xc4\x16\xdf,\xc0Aj\xc3h\xca\x06*\xc0\x87\xc4\x87\xf5\xdal,\xc0%F\xe1\xec\x8de-\xc01\x90\xf7\xd9\xb8\x12\x08\xc0\x01U\xfc\x85\xdb\x08.\xc0h\x94iQl\xfd.\xc0&\xd7@\x80\x8a)3\xc0k\xbf\xe2\x13\x1fk2\xc0r\xe5\xed]\xc3\\2\xc0{u\x10\x12\\\t-\xc0\xbe\xcf\xa3\xe9\xb43-\xc0\xb2+\x12_\xf6\xb92\xc0\xc1XE\x9a\xb2\x00+\xc0\xd4\x84\xc7\x83\t\x1d+\xc0\x1e\xbb\x7f\x16;\xf7(\xc0oy\xe1\xf7\x03/.\xc0~6\xda\x0b\x90\xf72\xc0>\x8a\xe3\x82\xa7\xfd.\xc0#\xd8,\xd1k#0\xc0\xda\xc4\x92\\0K,\xc0\xb9O\x83!\x89O\xf1\xbf\xa8\x7fKQi\xc6,\xc0.\xd8\xcb\xee\x07\x0f/\xc0\xdb\xa4\xddq\xc2\xd91\xc0-\xeb\xb8\x1a\x08\x87/\xc0@\xf8\x01\x85n!0\xc0\xcd\x86y\xe1z\xc6*\xc0\x16A\xf4\xb5\xe7\x05/\xc0\x0f\x98\x02rp\x8b/\xc0\x006z\x07l\xac.\xc0\xdc\x17\x8b|\xd3\xa2,\xc0k!\xdeP4\xfd2\xc0z\x14\xb9\xd0y$3\xc0kh\xd9\x97\xbd\xee0\xc0t\xf9\xe2\xac\xfa\x17/\xc0\xba\x86\xc3\x0f\x1f\x9c,\xc0\xce\xfd\x88\x83Q\xea1\xc0"~\xd7N\x08q1\xc0\x8cn\x8a\x96j\xed,\xc0*\x0bF%%\x1e\x17\xc0\xf7\x1c\x89*\xb901\xc0\xa8&\xf3\x14\xae~2\xc0K\xc22K\xe392\xc0I\xd0R\x0cNP2\xc0\xb8\xd6\xfe\xbfi\x15*\xc0\x9b9\x9a\xe2&\xe9.\xc0 \x12\x92\x1e\xf0\xb6.\xc0\x7f\x0fAu\x08\xba-\xc0\x8b\xdb\xae\x8fr./\xc05\xb8m\xba8\xdb2\xc0\xa8+\x04\xac\x01\xc7.\xc0\r1\x02\xa9"\xd9!\xc0\x93f\x00\xa8\x86\xb3/\xc0n\x1c\xfe+\xd7v2\xc0\x8f\xa0\xc6E\xdf\xb02\xc0\xc5e\xc2RH~2\xc0\x89_\xaap\x16\x7f2\xc0\xe1b\xd8U\xf5\x9e1\xc0\xb5\x85\x11zN\xb6-\xc0\xe5 \xa4\xd4y\xbf/\xc0\rM.)L\xf52\xc0\xc2\x7fk\x168\xa5-\xc0_o&\xb0\xfez-\xc0\x04O\x05\xacXR*\xc0\x84V\xfa\xdaw,\x10\xc0\xf3@i\xd1\xb8\r2\xc0~\x87\x8d\xc4a\xf8.\xc0\x8f\xf3hl-{1\xc0\xc5~xd\x82\xee2\xc0\xc6-\xf6\xa2\xcd\x1d-\xc0-\'C\x1d\xcaI2\xc0\x99\xc6M\x87W\\2\xc0M\xff\xd6\xcb+\x0f-\xc0-L\x86\r\tE/\xc0\xeboC6d[/\xc0\x03\xc3\xa8\xb0G\xd9.\xc0\x7f\xef\x9cf\xdb\x97(\xc0cG~\x86P\x040\xc0\x11*\x96\xb5\'H-\xc0\xdct\xc4\xeb>)2\xc0\xddH\x10\x01\xba\x89-\xc0f\xb1\xe7B)\xd6\x15\xc0\xce\x92M3z\xce/\xc0V\xeb \x99JE-\xc0d.\xcfb\xd3\x17/\xc0x\x18\xfb\x13\xbdP2\xc0\x13_\xd9\xa0E\xce1\xc0\x87\t?f\xc2\xd1.\xc0.\xb3\x9b\xdf\xbb\xa5.\xc0\xcfz\x1a\x14u\x11-\xc0?g]\x03\xedG2\xc0\xcb\xd2\xce\xcb\xfcR\x19\xc0\\\x96\x06\x8eD\xd4\x17\xc0\xe9\xc8\t\xb2C\xb8\x1d\xc0<\xc7\xe8U\xfe\xe91\xc0\x8b<?{\x12V2\xc0\x16\xdeN\xc1\x91\xf52\xc0\x1b\xed\xc9\xd8T\x0f2\xc0\xcf\xa8d\xbd:\xce-\xc06\x9e\xf8\xee\xd8\xc1-\xc0\xe6"$\xb9q\xe3/\xc0po|\x19\x80e-\xc0<O.\x1cU\x92\xf1\xbf\xe8Y[7\xe4\xb32\xc0B\xd6\xc2\x18\x8dD,\xc0x\xb4\tCB\x94\x18\xc0\x7f\x90\x0b\xf0Po-\xc0\xdc\x17\x8b|\xd3\xa2,\xc0\xb3\x16r\x14UK+\xc0\rul\xee\xeb?.\xc0~\xe3P\xe3\x80\x8e2\xc0\xcdo\xabm7\xcc0\xc0h\x03M\x89\x94\x902\xc0!o\xb0"\x92\x86\x13\xc0B\n\xa4\xb1\x84\xf1/\xc0\xec6\xecS\xdf\x161\xc0E\'\xc6Q\xbf2-\xc0z$\x834\xe7D+\xc0\xa9o[\x1e\\\x070\xc0)\x97C\x0fM:3\xc0\xb2\x1aL\xc3\x84\x8d.\xc0KIqj\xd4\xc6-\xc0\xa4\xf5(\xe9\x90\xe0/\xc0g\xa6\r\t\x02\xb8.\xc0\xa58\x8fd<\x0c.\xc0&y\xae>\xf9\xe7*\xc0\xf4\x1d<;\xbd\xd4,\xc0\xcf\xbc\x07\x11Jt+\xc0\x8a/\n\x17\xd5\xa2%\xc0\xaa\x11\xd2\xf11\xae0\xc0\x9b\xbd\xcer\xa0\x8c2\xc0\r\x07\x10R9\x003\xc0l\xdc\'\n>4/\xc0\xe9\x9a\x8d1\xd9\xa3.\xc0\xc6\xdb\x11\x13sw+\xc0\xa1\x8e\xf0>V*-\xc0\xd1\xa3\x92\x92\xd1\xbc0\xc0\xe4\x0e\xd6H\xd5\x9d0\xc0\x05Ja\x0c\x85\x1c0\xc0\xc95\x9b\t\x16\x18-\xc0e\x9b\\\x1aDo+\xc0\x16\x9a\xeb\xc5\xcfC2\xc0\x92\xa1GZ\x03\xb72\xc0\xc5\x08\x0eI,\xb92\xc0\xb1\xf8 lc\x831\xc0\x8f/\xb4\xab\x0fj)\xc0\xa0M\xef\x1d\xca\xf9.\xc0\x17\x87\xc5\xcaq\xc7*\xc01\x89s\x1e\xd3\'+\xc0\xa1\x1c\xa5s\x15\xad0\xc0*\xf5\xc0\x06\x13\xe61\xc0\xc2\x05\xa0uIE+\xc0y\xd2\xe4\xcb\x89|0\xc0\x93A\x95\xe9!33\xc0\xb2\xf7\x1e\xf7\xec\xe0/\xc0\x04\x8a\xf6\x06QL0\xc0c\t1{\xe481\xc0\xfd\xa7>3\xae|/\xc0{K\xe0\xbe,\x102\xc0_A\xc9k-\x0c-\xc0#6\xe9%+K1\xc0w&`.\xc41(\xc0lP\xe8\x85\n\xfc-\xc0\\i$iS\x85(\xc07\xde\xea\xcf\xdc.1\xc0US\x8c\xbeS!\x17\xc0-\x9ev\xee\xc5\xbf1\xc0b\xabs\x85\xb2\xe3\xfe\xbf]\x1f\xa94\xa0\x87-\xc0\x00\xe5\xf9D\x00s2\xc0\xe1n\x17\xcb\xbc\xdc1\xc0\xed\xe3\xde\xf0\xfc\xe11\xc0\x81x9\xa6\xb082\xc0\x1a\xba\xe5l\x98\xcd.\xc0"K\x96BZ\x92/\xc0=\xd1\xb01\xe0\xac*\xc0\xff\x0f\xdb\xbd\xc9\xa12\xc0\xe7V\xf9\xa7\xd1\xe0$\xc0\xd7G\x84\xf6=)/\xc0>u\xfc\xadk\xf2*\xc0\xeaS|\xee\x17\xd7.\xc0\r\xbd\x07*\x00\xa8+\xc0\xb3\x17%J\xcd\xeb2\xc0\xc7}\xc7\x1b\xeaD.\xc0\xe9\xde\x0c\xbf\xc3<3\xc0/Z~\x03I\x7f\xf7\xbf\x8b\xef\x1f\xbe1*3\xc0\xf7\x8f:\x1c\x15\x842\xc0FC\x1a\xca\xe3\x81-\xc0\xa0w\x03\x87UR\x16\xc0\x8bA\xcf#\xee\x92(\xc0\xd7\xa5\xaa\xe2\xd7\xad1\xc0\xea\xd9d\xbf\x0e\xa0.\xc0\x8b\x8b\xb3y\x0ea2\xc0N\x0b\xe2\xb7x\x94,\xc0S%#\x98\x88\xfe/\xc0\x9e\xa7\xa6\x8bGg1\xc0\x0f\x18\xb0\x8a\x08\xdc/\xc0\x06\x9b\xef\x85\xf7j.\xc0C\xaf\x93\xb0\x83\x97+\xc0\xbch?sGe+\xc0;\x01\xda>\x89\x072\xc0:E\x02e1\x010\xc0\xff;s\xee\x9aM3\xc0I,\x9b%\x04W2\xc0\xba\xd6\x00\x05\xe6]1\xc0e\xdd\xb6+&\x94\x15\xc0]\xc6\\&\xc7\xd7(\xc0%V\xce\xcdTX-\xc0 O\xbf\x90\xbb\x9c-\xc0O\xe1\\\xcc!\x023\xc0$\xc5a)\x08?0\xc0_\x8do\xc8\x1a?2\xc0\\l{\xd5!\xb60\xc0R\xd5\xces\x8dN2\xc0\xfc\xf9\xad\x1a}\xb9/\xc0\x92K\xd8W5\x100\xc0\xf2\xcb\xda\x9f\x9dZ0\xc0\x8a5y\xf6\xcb\xeb-\xc0M\xc2t\x17@{2\xc0\xad\xc6),Kz*\xc0p\xd1\xb9\xf5\xbb\x02)\xc0\x11\xb0\xa5|(Y,\xc0"AVx\x96o\x18\xc0d\xc4\xc9\xe8\xb1;+\xc0q\x01\x17W\xad\x8c\x00\xc0\x00t\xe0\xe9L\x0f*\xc0\xacg\xb7X1Q1\xc04\x97\xcc\xff[\x15/\xc0\xca$\xb0\x9b\xd8\xf31\xc0\xf4\x86G\xc76\xb81\xc0\xbbV\x025\xec\xa60\xc0<\xd9\x9do\xbc02\xc0V;\x7fk| !\xc0\xcb\x80\xec\x08\x1cS0\xc0X\x87\x9e\xd9a\x0f/\xc0o\x96EF\xe9\xed(\xc0\xa2\x0e\xcc\xfb\xc642\xc0\xf4m\x15\x18\xc0*2\xc0\xc6\xfc\xa7\x81\x90\xa3*\xc0\xeb\xa2\xbc\xa5\x11\n3\xc0\x8c<\xd6\xf7\x9172\xc0\xac\x18\xc8}\xa20-\xc0\x93\xac\xcf\x16Pv\'\xc0\xf666\xbe\xbd\x182\xc0\x04o\xdb\xdf\xeb\xff1\xc0\x16nB\xfc \\2\xc0\t\x99\xbb\xa5\x19p0\xc0xZ]C\xa77/\xc0\xecR\x96E`\xf5.\xc0\x14q\xaa\xfd\x10\x85(\xc0\xda\xe6?\xcc^\xe5\x16\xc0\x1e\x93\xb5\x7f\xfa\xb4*\xc0\xe6oz\x82_72\xc0V\x94\x06&D\x0e\xf2\xbf\xef\x7f\x9f\xa7QE/\xc0\x1dN\xa9!\xdc\x080\xc0\x1bK?\xa3qf-\xc0\x0eF\xb8u\xff\x1f/\xc0\x0f\xb5\xf3\xc5\xa1\x122\xc0\xc1\xfd~X\xac{(\xc0\x14\x15y\xef\x1a\xbb1\xc0\x87$\xb6$\x97\xa4.\xc0\xbcDE\xdc\x07f1\xc0\xae\xdbo\x80\xc6\xb11\xc0)\xadpIv\x95+\xc0\x84`\xf1-\x15\xd6.\xc0L[\xa8\x8at\x9d+\xc0\xf3\xeda8!80\xc0IIl2D\x8c2\xc0A\x1bP\xd1~\xc2/\xc0\x19\x9f\x15\x15ZM1\xc0\xc6\x00\xad\x898\x150\xc0`f+\xe4A\x1b\x14\xc0\x8d\x1cov\xd8\xc3-\xc0\x0c;\x94\x07\x8b?+\xc0IQ\xc6\x10/\xac1\xc0\x186/\xd6\xbc\xe3"\xc0\x1e<:\xda[d2\xc0H\xb0`\xfc\x97\xcb/\xc0\xa6$E-JJ1\xc07\x14\x07\x9f\xc1]3\xc0\xf8|\x83\x83:(/\xc0\xce\xdb\xee\xa5\x90F1\xc0\xa2\nz\x06\x81\x1c/\xc0\xc4\x03-\x9aL_2\xc0j\xb9\\w\xb5\x8a\x16\xc0\xa0W7\x81\x07\x05)\xc098=\'\x0b|0\xc0rza\x19\xc9_/\xc0T^B\x9ecy-\xc0\xd1\xd4s\xd8\xbd\xa02\xc04\xf7Z\xf0\x8c\xc8.\xc0\xd3\xee4}\xf0\xb41\xc0\xad6.\x82\x9f\x90\x17\xc0\xa92\xb5\x7fk\xed/\xc0\x19\xdb\xcc#\x029-\xc0\xfb`\xce\xd0R\xf3/\xc0y\xd2gm\xeb\x050\xc0\xd4qBg9\\\x00\xc06\xbe\xc8\xc9\xca@1\xc0\xfa9\x01\'\xdb\x11-\xc0\xb5w\x92\xc3V\x1d-\xc0\x8e\xc3\x12V:\x0e\x14\xc0\x9fU\xd0"A\xa70\xc0\xcf\xea\xe01\x84\xe0*\xc0\x89\x87:1\xdcy\x14\xc0\x12g\xc5<\xef\xb6*\xc0rB\x88\xfc0\xd3,\xc0>\x04\x8f\x84\xc5\x19-\xc0\r\xd4\xa7\xf4\xb1\x93-\xc0O=\xa3\x94\xbe\xb8)\xc0&t\xfb\x93\xaf\x18-\xc05\xb7-\xf57\xcf.\xc0\xb8\xf68\x03\xe2\xbf1\xc0\xa0\x12@\xedU\x0f-\xc0\xf0\x8d\xfa\xcf\xabk2\xc0\xb9\x18\xa8w\x00[-\xc0\xb7\x92r\x7fj\xf4-\xc0\xa2\xc6Mi\x7f`-\xc0&>\xa1\x8a|\xd82\xc0\xfe\x8ew\xd5\x04\xe21\xc0\xd8\x1b\x10\x83`\xe51\xc0!\x91\x8e\xbdS\x163\xc0\xb63!\xf9\xad\xb52\xc0\xa2%f#\xa7\xea1\xc0\x13\xcfl\x86Z\xdd.\xc0 \x93\xed\xb0\xa2\xb21\xc0\x9a\xe1\'\xbfjh2\xc03\x00Q\xe8kf2\xc0\xaa\xc8Se\xb4\xb61\xc0\x02n0\xd7\x01\xe81\xc0\xd3\x9c\xa1p\x13\xc11\xc0\xec\xcc\xc5Hi\xc22\xc0\x14\xca\x19\xa5\xb2\x083\xc0}[G\xfc\xab\xda1\xc0?\xa5.\xdb\xe2\xe92\xc0:\x8cON\x85\xe82\xc0\x9ev\xefxKa2\xc0\xe5\xeb/\x0b\x96\xd11\xc0@\x1eW\x99\x84\xf12\xc0\x88\x1a\x93\xd1\x88\xd62\xc0]1u\xd2}\xe91\xc0\xf6q\xeb`62/\xc0)\x9dr\xa0i\xd12\xc0\xf7G\\\x06o\x0b-\xc0\x16\xa8\x1bN\xdf\xa7+\xc0L-\xa2\xbf?`2\xc0`m-\x1a\xcd\xd32\xc0\xf4\x9d\xebQja/\xc0\x06\xa5\xd2\xeb\x19\xe9.\xc0\x14`\xf2\xe1\xb6\xfb1\xc0\x91Q\xad\xb6-\xe81\xc0w\xb8\x00)\t#/\xc0\x02y\x91\xb8J\xd52\xc0%\x822\x83u\xd81\xc0\xe7\x1f7\xb8\x1b\xdd.\xc0\x96_o\t{\xe31\xc0!cn1^\x941\xc0`@\xba\xdc\xcc\xc22\xc0\t\xd8>\xd6\xa7[2\xc0\xbc\xecDa\xbc\xc42\xc0\xb9\x9eA\x9d\xa7\xc31\xc0t\x07\xda\x9f\x91V2\xc0\t\xd8>\xd6\xa7[2\xc0\xfel:\xaf \x8a2\xc0\xe5\xd3\x9e\x8d\xb9b2\xc0\xc4\xe5\x87\x81\xc9\x0c2\xc0\xf9L\xd0;\xcc\x832\xc0\x00\xf9\xa5\x90\xd1|2\xc0\xcb!\x16\x94\x81\xe82\xc0RiY]\xa5m2\xc0\xaeI*\xbc\x90\x143\xc0\xb4M\xa7\xca\xa5)3\xc0\x90\xb2%V\xff\xe81\xc0\x1b>U\x02\x86\xee/\xc0\xb5P\x1a?\x07\xcf2\xc0[\x86\x8b\xc9\xdaM-\xc0T;\xf0]\xd1\xe41\xc0\x93A\x97\xa7\x15\xac2\xc0\xc5\xb2\xb8?[\xb42\xc0\x88\x84\xb4\x1b\t.3\xc0\xc5Q\xb8\xa2\xa5\xb52\xc0\xc3p\xc9\xa8T\xd02\xc0X\xe6\'\xb3@\x842\xc0\xabb\x98\x8d\x1733\xc0\xc8\x97\x1ft\xf7\xe52\xc0\r\xb0\xab\xf6\x1f~&\xc0\xf0$)\xf1\xb6\xd62\xc0\xdc\x97i\xedk\x060\xc0\x1e\x81\x01\xbe\x11\x060\xc0hZ~\xb5\xe8\xd92\xc0#\xd39\xac\xc5d2\xc0a9\xaf\xfe\x19\xa11\xc0\\\xf3)e5\xd42\xc0t\xf24\xcf\\\xde2\xc0^E#\xf2Du2\xc0\xd7\x1e\xc0\xc9\xf2\xf32\xc0\x02;\x9fB[\r3\xc0=j\xb0\xe8\x80~2\xc0\xc8\x82\xc9P\x14\x140\xc0\x94\xfdK\xc1\xc7\x8d2\xc01 %\xa3>\x0f3\xc0p6~\xa4h\x193\xc0w\xab\xb3\x82l\x8c2\xc0\x8cN\xca\x96ft2\xc0\x99m\x06o\x9e\xc02\xc0\x19\x8c\xb3\xd7l\xd5/\xc0\xb5\x14\xa6\xb7\x18\x1a0\xc0\xb3E\xb8w\x9f\xc6.\xc0\xca\xde\x11K\xd6"3\xc0\xc8\xca(\xe3\xbce2\xc0r\xe5\xed]\xc3\\2\xc0\x8dp\x1a\xb3\x85\x800\xc0\xc1\x9d_\xb6\xdfJ2\xc0\n\'\x16\xd3zI2\xc0\x80\xe2\xb3\x08]\x103\xc0\xb4\x0b\x1e\xda\xfb\xf31\xc0\xcb9\xc2Q\xaal/\xc0\xbc\x8d\x909\x8d22\xc0\xbe\xfd\xd3\xb84\xfa1\xc0\x1c\xed\xf8\xc6&\xc50\xc0\xa4\xe8D\xf9]\x182\xc0\xb0\xea\xb1\x0bb\x1c2\xc0VP\x8f\xa5\xb8\xcf0\xc0\xbe\x03\x08\xfc\x05\xde0\xc0[\x9bQ\xde\xea\xf61\xc0\xdb\xa2\xe3G\x1a\x142\xc09\x08O\x9a\x93\x1f2\xc0\xc1\xcb\xd6\xce4\xfc1\xc0wOrQ\x06\x1c2\xc0H0\x05\xf1\x9d\x1c2\xc0tm\x1e\x05-;3\xc0\xea\xd0n\xd1\t*2\xc0\x1c\x9f\x08\x02\xfc73\xc0\r\x1a\x01\xcb\xce\x0e2\xc0\x8fB4\x16P\x162\xc09)\x17\xdcCN1\xc0\xab(\x8c:\xc7\xdf1\xc0??\x83 |)/\xc0-\x91c\x8a\xca\xa4*\xc0\x17\xc6\xde\xd4\x1c\xfe0\xc0w\xd2\xf2~\xce\xe70\xc0I@n\x18\xcc\xa5.\xc0\xc3\xf3\xb6\xc5\xa3\x95-\xc0\xb6\xbc\xeb0\x11\xc9\x02\xc0\x99\x11\xe7\xa1\xc2`-\xc0k\xe3\xea\xbd\xd1F2\xc0\xc3\xf3\xb6\xc5\xa3\x95-\xc0\x8f\xad\x12wQ73\xc0\xdb\xa5\xb6f\xa7N1\xc0\x07\x8c\\Ez\xc7-\xc0/\xeaUq\xa5\xb7/\xc01\xd1\x0el\x1e\\1\xc04\x85)\xb1\xa3\xc2-\xc0pW\x95]G\x9d0\xc0j\xff\xf2Uy\x821\xc0\x07U\x8b\x02\x16\xae/\xc0\x19\xf8l|\xca\x1a0\xc0\x9d\x1e_\x17&\x8b/\xc0U\x8aGJl\x082\xc0,s\r\xfd\x8c\x1b2\xc0jE\xcc\x16\x8f\xbb-\xc0\xa5z\xcf\x89\xdbb1\xc0s$#\xcc\x10\x142\xc0\x81\xb0\xb8\xce8u.\xc0\xe1\x95pn\xe2\xaf/\xc0\xc8\x80I\xad\xe1|.\xc05N\x83Z\xdb\x9a.\xc05N\x83Z\xdb\x9a.\xc0Xy\xee\xfd\x19u2\xc0O5\x1d\xb5+\x92.\xc0\x8c\x03o\xeb\x1dE,\xc0\xed\xab\x80\xdb\xce\xdd1\xc0\xa2X`~\xc63\x1e\xc0\x926DZ\xc8I0\xc0Ku\xb8\xac\xbf\xf31\xc0\'\xf6VJN\x03)\xc0V\xc9SO\xee\x0b/\xc0\xff\x14\xb0\xcf\xba12\xc0:\x97\xfc\xc3\xb6v2\xc0u\x10\xe9\x99d\x013\xc0"\xf3\x8b\xa7h\xa00\xc0&!\xf3#\x98\xbf\x0c\xc0tm\x1e\x05-;3\xc0\x12\xf0\xf3s\xaee*\xc0\x9d\xa3g$\xacA2\xc0\xf5Cf\x1b\xc6V+\xc0I\xecY\xeb^\xbd1\xc04\xc7\xac\xe7D\xf9*\xc0\x9f\xc9l\xea!\x9c1\xc0\xab\xc3\xa3d\x05\xb80\xc0\xc0"\x946|D2\xc0\xe59\xde\xe8\x80\xcc2\xc07\xb8o\x82\r\xee0\xc0\x04Aq\x95\xbf:+\xc0}\x1fE\x161\x1f+\xc0\xfc\xc6{Gi\x1d2\xc0Bb\x92\xfe\x1b?/\xc0\x9ah\x12\xbb\xd4N3\xc0pd\xc9 :\x132\xc0\\\x94R\xafy\xad0\xc0\x19g\x9a\xe1p\x12-\xc0L\x03s9\x8b\x8d,\xc0\xefN\xb9\x07F\xf40\xc0\x80l\xf7N\xe392\xc0\x03\xb5\xe9\x11\x95T2\xc0\x8a&\x02p-E1\xc0\x83M\x06\xe1^#1\xc0\xeb\x95\xf1\x9a9\x11/\xc0\xb8-\xd1\xd9\x90R*\xc0\xc5\xb4\xd8\xd0\xb9\xa0.\xc0\xde\\\x053G\xf5.\xc0\xd0\xac\xf6\x82_\x99/\xc0\xb5\xb4\xa0-_\x0f-\xc0\x11\x19\xc0W:n1\xc0#\xde\xfb\x00\xd0}.\xc0\xb6\xce0z/\x0c1\xc0\x86|s\xc9\x08\xcd-\xc0\xf2\xda\xdfn~X+\xc0\xe4K\x11\x99\xa4\xf40\xc0\xab\xdb\x05@\x1f92\xc0\xc0:\x82\xc4\xfe\x06+\xc0\x1a\xb8\xfc\x16\xa5\n3\xc0i\x11\xae4J\xde0\xc0\xbd\xad\x0f\x01\x08\xc4*\xc0\xff\x15\x82\xf7\xe9(/\xc0\x19\xadT\xf6Q\x8f*\xc0\x14{D\x9a\xc1\x0f3\xc0=\xee\x7fd\x9462\xc0\xfc*$rY\x0e2\xc0\x06Mj\xf6\xbdd0\xc0Y\xdb\xab\x05\xf1\x99-\xc0Ac\x93\x82&N3\xc07\x0e\x10\x8b\'-/\xc0Wk\xe90g[3\xc0\xf2/dV\xd7P-\xc0\xc5\xb9\x83o\x7f\xd3.\xc0\xe1H\xba.s\xbe.\xc0\xc1S\xe1\xa2U\x98.\xc0Ag\x86\xd0\x84\xf6,\xc0uA\x04@\xbd\xd8.\xc0\xa1\xffc\xc6r}2\xc0\xec\x82\xe3\x96\xcb\xf2/\xc0\xe3/\xbd\xeb\xa5Q/\xc0j\x08\x9af\xfa\xf82\xc0@]\x1b\x02\xb1\x181\xc0`5\xa3\x9d\xb0\t-\xc0\xb0\xda\xd4\x85X\x020\xc0\x8b\xf9\x9a`\xb5\x0c2\xc0WR\xf8\x12g\x1d/\xc0=\xad6\xf8\x82\x06/\xc0wcM {\x10/\xc0\x9c\x11,\x11\x06\x0c-\xc0\xaa\xf4\x7fM\xaa\xf22\xc0\xcdY(Lt;3\xc0\xf7;$z\x03\x06-\xc09\xd1\x9b\x81I\x12-\xc0\x9b,\x81U\xdf\xb4/\xc0\xe8.G\xbd3\xa8-\xc0\xa5\xc0n\xd0\xc7S-\xc0\xbdj\xd2\xa3\xef\xc71\xc0u\x1a\x08[]\xdb\x10\xc0\xdf\xaa\xd4\x8e\x00\x8b/\xc0\xb0\xb2n0\xac;*\xc0\xbe\x85F\xc8]\xca+\xc0#\xd8,\xd1k#0\xc0\x04\xdezn\xf5D-\xc0\xc3\x8cW\x86.\xd9\x1d\xc0\xf5t\xe9G\xf0\xdc2\xc0\xe8\x8a\x0cZ>\x9f*\xc04#\x08\xc5\x00\xdb2\xc0\xc8Zp\xff\xd2\xf52\xc0\xc6\xa37\xef\xa0\xb5+\xc0\xd3S\xc9\xa90\xe61\xc0X\xd6\x83\xe1BQ1\xc0\xee\x130\x04\tG+\xc0\xbe\xed\xf91\xcc\x8d2\xc0\xd9\xc4\xed\xa2\x178,\xc0$\xfc\xbc\x8c>),\xc0\xd8\xfdF\x816\xe00\xc0I\x1a&\xb4\x9d\xd22\xc0jr]*"%2\xc0js^\x91L5-\xc04\xe1\xa1\xb2\x97X.\xc0|}t\xa89g0\xc0\x92\x15FY4{0\xc0\r8q\xc3zk,\xc0\xea\x86\xa2\x153D-\xc0N\xb1?)\xeb\x0b-\xc01_T\xe6\xc4\x0c3\xc0fO\xd4\xf7\x1a\xc32\xc0/\x9fI0\xbc\x802\xc0\x11\x9a\x94\xe8zI2\xc0\xbe\xf8\x07z\x8d\x85-\xc0\xe4\x11\xfb\xd0\x15\x11\x16\xc0\x03\xeb?\x93h\xb9-\xc0\xae\x99\xb1\xc1\xcb\x1e/\xc00\x7f\xb1\xca?E,\xc0F\xab\n\xb7\t\xe42\xc0H$E\xc7c\x18/\xc0\x91\x0fBy\xda\xaa1\xc0\xa3p\x9394\xea1\xc0Tog\x08\x07_1\xc0|.%\xb3\x06\xfc2\xc0x\xbf\xaea\x8d\xad0\xc0|.%\xb3\x06\xfc2\xc0\xf6\xfb\x90\x19\xe1r2\xc0_\x7f.D\xd0\x80*\xc0T\xaeW\x9d`\xa9.\xc0\xbe\xf4\r\x03\xc2\x900\xc0y\x16\xe9{Mw2\xc0\x11\x11\xd6\x1adV2\xc0\xbf\t\xffA\xab\x80-\xc0\xf7{\xad\xee\xb3\xe00\xc0\x00a\x85\xc2\x83\xb61\xc0/\x17\xbd\xbb\xb9\xc10\xc0\xf6)\xcd\xfe\xe6n\x04\xc0\xc7\xdac\xb3\x07H2\xc0\x00o\xf1\xf40u1\xc0\xac\r\xf9\xdd\x9d\xb50\xc0\x87]=\xd8\x00\xbd.\xc0\xb3\xc9\x93\xc9\x9d\xcb2\xc0\x84\xb105*\xa91\xc0%\xcd\xe0\xc5/\xfa.\xc0\x0b\xa2\n-\xbay/\xc0\xde\xce\x855\xd7\x1f3\xc0l\xab\xca?\xcc\xd2.\xc0\xfe\xea\xfayK\x852\xc0\xdc,\xa3\xf9\xd2\x8f.\xc0\xb0\xa8\xf2\xdeTq*\xc0\xbe~\xbfMK\xc9.\xc0\xb5\xbe\xa2\xf6<M/\xc0\\\x1eE\xa9\x01\x8e-\xc0\xa9\xf8 \ng\xd7.\xc0\xe4\xcc\xe2>\xc8\xe7.\xc0\x9e\xd9\xb1\xa1;\xeb.\xc0\xea\xba\xb3M\xf0\xee2\xc0\x1e \xf1o\xe7\xcf.\xc0Y\x04\x8f\x8a\x99\x19-\xc0\xd0C\x19\x99\xea\xbd/\xc06p\x04\xa2\x1d\xe4.\xc0\x15;(\x01-0\x06\xc02I\xc0\x164a2\xc0\xb5\xd3;\xb8\xc9\xbc/\xc0DS;C:Q/\xc0\xfffX\x1e\xf7\x8a2\xc0\xf5Xn\xc5\xd1m1\xc0\xdb\xefZ\xf8\xa2\x9b.\xc0\xc1\xa4\x81\x9c\x0743\xc0\x05X\xd6\xe4\x07{2\xc0\xaf[X,\xb2\x1e,\xc0\x8eqKY\x1b\xd52\xc0\xbdS\xa0\xf1\xce\x802\xc0\xf2\xf8\xb3\xb3\xe9\xcb.\xc0\x8c\x18\xf3\x05@\xde2\xc0L\xb8-8:\xcc/\xc0\x96\x96\x0b\xbf\xe9?3\xc0\xd8{-\x17\xc6t2\xc0N\xd8\xa3\xdcT\x183\xc0\x80\xa5\x9c]\xf9\xf5/\xc0\xec\x92O\xa7\xba\x1f\x08\xc0\x90z\x1a\xa6\x92\x901\xc0\x97\xd8p\xed\xc8\xca.\xc01e\xda\xb5\x1a\xd52\xc0h\x17%\xfe<\xc5/\xc0!Z\xfb\xf5\xa3\xd8.\xc0\x90"\xb4\x10\xed\xa9.\xc0\x9e\x82\x8f\xb9\x0e\x0e\x08\xc0F\xe9\xe3!fQ\x16\xc0\xfc\xc6{Gi\x1d2\xc0\xe5\x80\xb3\x89\xbb:0\xc0\xa1\xf0s\x99"\xd8/\xc0\xe2\x81j\x1d\x14\x9b.\xc0\x01\xaaQ\xb9\xb7\x95/\xc0\xbe\x9f\x80WiV,\xc0#2\x13\\J\xca.\xc0\xaa\x16\x80\x16h\xcd1\xc0\xd8\xfa* \xc5\xff.\xc05vlW$\xd1/\xc0\xc1ww\x14XD0\xc0\xc5\x17\x82\xac\xec\x13/\xc0o\x81\x1dV\xc7\x0f/\xc0\x89U\xef\xbc\xec\x0e/\xc0o\xe5\xea\x94\x0c\x941\xc08\x89(k[30\xc0\x99:4s\xfc\xbe/\xc0\x97+\xcd\tTd/\xc0+O\x12+6\t2\xc0\x88\xac\xa4\x07@12\xc0d\x8f\xfb\xc7\xc6K/\xc0\xe4\xd6\xd14\xcf-0\xc0\x80B\x88\x1b\x07>/\xc0\x93\x07\x85xxo/\xc0\xd8\xc1\xdc>\x03\x0f/\xc0\x85\xe3f\xd5\xb6\xc20\xc0/\x19\xb0i\x8b.0\xc0do`\'\xc0t/\xc0H\xfc\xc1\x8f\x8c\xcd.\xc0\x88\xd3\xc2p\x1e&3\xc0\xed\x82J\xe1?\x85.\xc0\x86)\x14\xa3=\x8f1\xc0d\x15\xfa0\x14\x82-\xc0\x03p\xf5\x1a=\xc2.\xc0\xbcI,\xab\xa52/\xc0:\xe1\x8f\r\xc3\xb8.\xc0\xe9|\xae\xef\x8eB/\xc0\xbc\xf6A\xa9n6*\xc0\xc3\xb8\xc72v\xdc\x1c\xc0\x01JD8&\x1c.\xc0\xaa0\xfd\x9b\xf3\x01/\xc0\t\x1a2;u\xd12\xc0:Q\xbf \x1e\x912\xc0\xb1@\x98}\x99\xed2\xc0\x99*uf\x9c//\xc0/`k\xa5\xd8\xcf1\xc0oF\xd3\xa7M\x06/\xc0^\xf9K\xcd\x16w/\xc0\x97\xce\xde5\xd0\x8f2\xc0P\xd1\xf7\x0cs\xfa2\xc02\xb5Ir8\x010\xc0\x17b\xb1\xb9+T/\xc0\xc0\x88\xf5\xe2*I2\xc0\xf7t\x94\xc4\xa3j/\xc0\xf2\xe3\xefY\xc7x/\xc0\xd4\xfd\x1c\xdb\\\xa4/\xc0\xfd\x88)>)\xc6/\xc06[\x0e\x1a\t.-\xc0/\'\x83p\xd6\x9e1\xc0R\xf5\xc9z\xa0\xcd2\xc0\x85\xaa\xaaby\xca\x17\xc0o\x89\xea+\tg/\xc0\'\xea\x9e9p\xbf1\xc0\x16\xd3k\x9bM\xfa2\xc0\x16\xe4\x02\x94\xea\xac2\xc0\xa51-3\xde\x010\xc0v\xbf<{\xec\x083\xc0|\xad@\tC\xae-\xc0W\xdao\xb80\xda1\xc0\xfd\xc3QM}\x142\xc0\x97\xa9\x0f1\xff\xfc2\xc0j\n\xb1\x04\'\x991\xc0\xd3 \x9d\xe9\x06\x020\xc0\x97\xc0S\x0b(P2\xc0\xd6k\x06\xfd\x13\x8c\x1a\xc0\xe3\x99\xc9\xffz\x070\xc0.\xf9`\x0cH`.\xc0\x986\xee\xf9\x1bL.\xc0J\xe3\xa3\x12<@.\xc03`\xcc\x83\xf4\x07/\xc0>\xc9\xd7q\x1c\x981\xc0\xd7Tc\xe6\xe1c*\xc0d\xfa\xc8\xae\xe5\x16*\xc0x(\x18OgK-\xc0-\x84\xf6p\xad\x9a,\xc0\xe7\x7f\x83\xffJ\x8c+\xc0\x8c\xf6\xdc\xc6\x982)\xc0=F\x1c\xc4\x9d\x0e)\xc0\x97-\xc5@\xe2\x9c/\xc0o\xafi\xc2P\xad.\xc0,\x92\x10;0\x911\xc0\xe6\x8ag\xb1\xf1\x030\xc0\x03]\xb7G\xeeg-\xc0\xb1\xe1\x83\xb1\x83\x91/\xc0\x9ch\x83D\xeeP2\xc0-\xb7\x9f]\xa2\xfa1\xc0Bj\xa3F~\xe2+\xc0i\x06\xaf)u%0\xc0\x94\xbf\xfa\xcc\x1cv\'\xc0\xa0\xcbZ\xa0\x1a\x1d0\xc04\xe1\xbd\xe5\xaa\xd0/\xc0]y\x17e g1\xc0\xf1\x92}\x0e*\r0\xc0\xa8f\x16N\xf5)0\xc0\x11\x0c\xe0O$y1\xc0\x18\x00\x9fP`&+\xc0k\xfb\xcea\x8bB0\xc0\xc2Vy%\x97\x1b.\xc0N B^s"\x10\xc0\x02\xcc1/\r\xea1\xc0\x1bA\xdf\xa3\xec\x000\xc00\xe0\xc2\x0ec\x17-\xc0u\x1a\xff\xe6\x1fU0\xc0\xb41 \xf3\x00\x901\xc0\x0cw\x06\xbf\'H-\xc0\xe5m\xa9\xc8\xde\xb8\'\xc0Lo&3\xaa\xfb2\xc0\xee\xe6\xd9\x02\xc7\xc61\xc0\\?\xc7\x94@:0\xc0e\x0f\x94p$\x1d-\xc0X\x04\x9a\x19\x14\xbb\xf6\xbf\xc1\x96\xb1\xf9o&-\xc0\xd3i;]\x9f|1\xc0\x0fzP\xd0e\x172\xc0\x98\xbe\x8c8\x9a\xdf\x16\xc0\xbbj\x8c\xf2\xdc\x182\xc0\xfa\x93\xdcI\xa9\x8a*\xc0z\xdd\xc2O?\xc71\xc0\x8d.H!\xa7\xba1\xc0\xd8\xcah\x11I\xa2*\xc01\'\xc5^\xc7\x90-\xc0\xf3\x0e\xe70\x87F-\xc0\r\xb6\xf2\xcd\xec_2\xc0\r\xb6\xf2\xcd\xec_2\xc0If\xc9q\xa732\xc0\tlZ\xba"#2\xc0\xbd\xd80\xa5:Z/\xc0!\xcd\xd6;\x8ff1\xc0\xe4\xc4,7P\r0\xc0-\x82\x88\x05\x9682\xc0\xfbUo\x95/\x7f/\xc0V\x99\xa2\xddmD/\xc0\xab\xe8\xa9u\x1f\x1e3\xc0\xfcZ\xd2)ii2\xc0\xb42*~\x06\xf1/\xc0\tlZ\xba"#2\xc0\x93[\xca\x00^\xdd/\xc0\x1c\x8f([#\x15/\xc0\x8b\xed S\xf3\xaa/\xc0g\xd9\x01\xa5\xa2\x0f/\xc0O\x97`svT2\xc0\xdf\xef\xe6n\x83\xd8-\xc0\x84\xff\xb3\x197\xe5,\xc0=\xee\x7fd\x9462\xc0\xb6\xe2B\x98\x99\x951\xc07\x0e\x10\x8b\'-/\xc0\x89g\x95CI\xde\x18\xc0z\xaa~\xe5g\x8e/\xc0\tGi\xe3H\x96/\xc0\xb9^w\x07\xa4\xb0.\xc0\x8d\x16\\U\x9b\xc90\xc0\x1b\xa8\xa1\t\x04\xd90\xc0G\x93\x8d\xf5\xed\xb60\xc0/\xf5\x19\x87\xb7\xe2(\xc0\xfc\xcc\x97\x01\x85A1\xc0\x90\x11vBK71\xc0s\xfe\xad\x99%\xe9*\xc0C\x8d\x10/\xb2\xc5*\xc0!\xbb\xf5h\xe4\x14-\xc0\xef9\xadt\x1d,/\xc0\xa58\x8fd<\x0c.\xc0f\x05\xe0\xd2\x19\xfa1\xc0c\t1{\xe481\xc0x8\xd6Gj\x05.\xc0\xa8o\xb0f\xc0\x91-\xc0<}\xc7`%\xa4,\xc0v\nW\xc9d^3\xc0\xf5\x1d\x88Z\xf5\x99,\xc05Xob\xfbP1\xc0\xe9\x9at\xa7|\xbf!\xc0\\q\xbaA\xe2\xf22\xc0\xbb7\x95\x8fj\xfd2\xc0\xedC\x11Ni\xe4.\xc0\n$\x8d\x1f+\xda.\xc0\x1cx\xfb\x1b\xa3s)\xc0\x84\xe2~\x83\x99\xba-\xc0h\xd05\x82Lo.\xc0\x0c\x9c\xf1e\xd9B,\xc0\xd8\x96\xd0\xab,(,\xc0\x15\xd5\xa2\xf6\xaf!2\xc0\xd7\xee\xed?M20\xc03D\xb7\xe9\x9e?2\xc0\x92\xc5\xc2\x94\xd4\xda.\xc0\x1d\xe4tm\xe6\x130\xc0s(!kK\xac1\xc0\xfc\xdbn\xbe\xcb\x07/\xc0\xa7\xef\x9c\xd5\xca1/\xc0_ \x8f\xe4y\xeb.\xc0\x0b\xa5\x1aP\xb1\x9e+\xc0\xd6\x0b\xefj\xf702\xc0\x90y\x03\xb8=B2\xc0\xba\x8ba\x977+-\xc0\xd9rq21Z1\xc0\x07O\x83\x13\xf6\xa8.\xc0\x87!q\xc4e*/\xc0\xf1\x0e\xb86\x11\x11/\xc0\xd9!(Q\x0c\x19,\xc0\x13\xb0\xb9\x86\xabQ\x16\xc0\xd6\x80\x0b~\xb3;1\xc0\xb1/\xa6@\xb543\xc0v5\xd3\xec^~-\xc0\xd9bn~\xa0>/\xc0\xe1\x9a4\xc8(\x1e\x17\xc0\xffe\'P\xc8T1\xc0\xd9`5fT\x002\xc0|\xc2\xfd]\xe7\x8f1\xc03`\xcc\x83\xf4\x07/\xc0\xf3\x85\xbd\x94\x8d%0\xc0\xc8\xcf\x89OI\xad1\xc0\t\x8d\xc0A\xfc\xb51\xc0\xf8\xa7\xb2\x9c\x9a+\x17\xc0\xf3+\xfd\x88t\xc4\x12\xc0\x15\xf7$hy2-\xc0|\x0e\xcf\xf1\xa3\xc7,\xc019\xa4\xd2\x8eD\xf1\xbf\x82\x98\xc4\xca\xcd\xaa+\xc0\x00\xde\xa9\xe9@\x04&\xc0/]#F\xcf\xb92\xc0Q\xe2\xc8gLU0\xc0\x94y\xbf\xe7\xaaC*\xc0\xabw%9\xe8.*\xc0\x1d\xc0\xbfT\x80m1\xc0O\x16-\xb0\xdcV-\xc0\x17N\x94\x8b\xce\x88/\xc0\xda\x9eu\xb9+\xe5,\xc0R@\x0c\x1c+\x0f/\xc0\xb3Z\x8fDy72\xc0\xe3Lm\xbfe\xaa1\xc0\xbe\xfe\xaf!\xbf\xf5,\xc0\x1ad\x11\x87\x8c\x82\x15\xc0\xa5\x1f\xd9VA%2\xc0~\xfd\xa3\xce\x1f\t/\xc0q\xc6\xd2\x9f9\xc6/\xc0\xb7R\x86\x8et\xa6/\xc0\x83{6lX\xc5-\xc0XY\x1b\x91\xbe\x81\x13\xc0k\xf2\x02L\xbcJ0\xc0O\x97`svT2\xc0S\xfc\x17\xd4E\x13(\xc0'
p29
tp30
bg3
(g4
(I0
tp31
g6
tp32
Rp33
(I1
(I4889
tp34
g13
I00
[truncated: 95,421 more chars]
