# Supplementary material for: Sea ice drift data for Fram Strait derived from a feature-tracking algorithm applied on Sentinel-1 SAR imagery
Source: Data Brief. 2018 Apr 19;18:1410–5. doi: 10.1016/j.dib.2018.04.034 (PMC5999601; doi:10.1016/j.dib.2018.04.034)
Supplement: Supplementary file 2 — Supplementary material [file mmc2.zip › fs_s1a_data/HH_filter200vec/FramStrait_HH_20141112T162608_20141113T072037.dat]

(lp0
S'S1A_EW_GRDM_1SDH_20141112T162608_20141112T162708_003251_003C1B_0824.zip'
p1
aS'S1A_EW_GRDM_1SDH_20141113T072037_20141113T072137_003260_003C51_DC6A.zip'
p2
a(cnumpy.core.multiarray
_reconstruct
p3
(cnumpy
ndarray
p4
(I0
tp5
S'b'
p6
tp7
Rp8
(I1
(I299
tp9
cnumpy
dtype
p10
(S'f8'
p11
I0
I1
tp12
Rp13
(I3
S'<'
p14
NNNI-1
I-1
I0
tp15
bI00
S'rR,\x1aH\xc1\n\xc0"\'\xe1\x95:\x96\xd9\xbf\xbc"\x10\xf9\x88B\x02\xc0\xaa\xa0\xd3\xda\xce\x1d\x17\xc0\x80?|G\xc1\x7f\x12\xc0\xc8CV\xd2\xda \xf6\xbf\xc9W8N\x10\xca\x17\xc0s\xc6\xbenv\'\x04\xc0!\xe7\xf9\x9e\xdeQ\x04\xc06\x8c\xbe\xe2\xb5\xb5\x12\xc0\x96\x87{a\x04\x05\xe0\xbf%}I#BS\x07\xc0H(\x04\xbb\xa72\x0b\xc0\x91\xfc-w\xc8\x9b\xfc\xbf\xdf\x84`\x12\x07\xfe\xd1?#\'IZ\xe0\x1a\xd2\xbf\x9e5\xa2\xad\x9c\x99\x01\xc0\xb7w\xe3\x9e\'+\x00\xc0\xc6Z>w\xb4\xb9\xea\xbf3!\xc3\xa9g\x7f\xfd\xbf\xb3s\xe5\xde/$\x05\xc0\x01\x14\x87\x19\xbf\x10\x02\xc0\xadt\xf5|\xd1\xa2\xf8\xbfg\xdcy\x0e\x16\xa9\x07\xc0\xfe/C\xf7\x82\x0f\x16\xc0we\x96\x94\xe1\xb3\xfe\xbf\xe3\x85s \xc6:\n\xc0q\x1a\xe0`y\xb9\x04\xc0]\x0e0\x93\xff3\xfc\xbfH&\xfdE\xec+\x0b\xc0\xef\xaa\x8a\xff5\x18\x05\xc0\xaf\xcc\xb5\xf8\x84\x8d\t\xc0m\xea\xb78q\xb9\x03\xc0\xcfu\x0e\x9ai:\xc7?\x9b\x96\x86\x18D\x0c\xee\xbf\x06\x8cQ\xb6\xc4\xa9\x13\xc0\\xCBj\xd7\x11\xc0\xf9\x05\x0b\xd4\x1a#\xfa\xbf\xb3\xe38z\xbc\xb4\xe1\xbf#\x02\x18\xa4\x1fh\xf8\xbf\x182\x9dJ\xcdg\xfd\xbf\x98\x81N^p~\x16\xc0\xb27\xa7\xf1a\'\xf8\xbf\x01=\xa3o/p\xeb\xbf\xfem=e\x07\xfc\x13\xc0\xca@[\x062\xeb\xed?\xe6+\'b\xe3\x94\x16\xc0\x86\xa7b\x02\xad\xf1\t\xc0 H"\xa2\x0c\x90\x05\xc0<m.=\x8c\x94\x0f\xc0\x15\xd0\x9e\x0f\x8ag\x00\xc0gn\xa4\xfbp\x02\x11\xc0\xd9\xa5\xc7Uw-\r\xc0\xberN\xcc4S\x02\xc0\x8b\x86\xf8\xef\x89\x1e\x03\xc0\xd4\xc2P\xcb[\xcd\xfe\xbf\x95\xf9\x99|\x10\xf5\xe2\xbf\x944\xc5\x0b\xb7<\r\xc0\xedwZ\x12\xc4\xc0\x10\xc0\xd6\x9fh\xc5\x19\xc4\x11\xc0\xb1\xfd\xb7\x12H>\xfa\xbf#\xf5\x11\xf6\t\x13\x17\xc0y&\xef\x9d>\xcd\x11\xc0#.i\xb7\x94G\x0f\xc0\x14m\xcb\x89j\x1a\x11\xc0\xef\xf8qk.\xa7\x11\xc0*\xc7j"\xc5\xcb\x0b\xc0\'\x89]o\xb4\x19\x07\xc0\x83\xb2\x9c\xac\xa5\xca\x01\xc0\xe4T\x9f\xfa\x17\x9e\x01\xc0[\x11S\xb9\x04\xc7\t\xc0n\xb7\x19\xbf\x93U\xf4\xbf4V\xdb\x85z\x1e\xf1?\'\xc6\xca\xe0e\xc4\x0e\xc0\xe2\\w\x1d\x06w\xfd\xbf$d\xde\xecA\x03\xe2?uJ\x14\xd4\x9ew\xf9\xbf\xaes\x88\x91\x0e\n\x01\xc0\x9ae\xa4m+\x04\xe9\xbf\xff\x87dC[\xa3\xea\xbft\xe3Kmc\xd6\x11\xc0\x15\xa6\x94\xd4=\xdb\xed?\x8f9\xf1\x8dq<\n\xc0\xafN3\xc7q\xac\xff\xbf\x91+j\xce\xcfr\xf4?SK5\xe3\xc39\x01\xc0\n\xa5\x022\x95Z\x02\xc0 \xf4_\xfa\x84\xb2\xfe\xbf6\xd2\x84\xea;\xef\xe1\xbf@\xaf\xf6AH\x97\xfe\xbfp\xc7\xb09\xfb\x11\x12\xc0\xd7\x84|\xd9P\xe7\x12\xc0@\x93\x05\xe3\xf24\x02\xc0\xa7N\xe6\x18\x01\x1e\xfc\xbf\xcd\xbe\xde\xb8\x19\xb9\t\xc0B:1\xd6&\xb4\xfb\xbfE1e\x9fB\x85\xb5?\x88-\xcdFc\xef\x06\xc0\x13\xc2\x98\xeb\x85\n\xfc\xbf\xcb\xf8$\xdf\x14\x01\xfc\xbf\xf1\x84\xfa\xb9\xe2?\x02\xc0aQ\xff\x91|\xa1\x04\xc0\x08\x00\xd5\x16\xf0E\xec\xbf\n\x01b\xc8\xce\x18\xeb\xbf\xa5\xb6\xe9\x8b\xa3\x0e\r\xc0\xcd$\x14\xf2\x13 \xfe\xbf\xf3\x13\xdef"\xf7\xe5\xbfhJ\x0e\xabx\n\x19\xc0{\xb4\x8b\xef\xee>\x01\xc0Z\x1d\x11\xcb\xc7\x9c\xfd\xbf\xc6\xba\xa1\xe53\xb7\x16\xc0\xdf\x17\x11E\xe7>\xf9\xbf\xdf\x89!\x03|\xd7\xec?LF%\xad\xce}\x16\xc0}\xbc\x00$L\xda\x14\xc0i\xc2KX\x05\xca\x13\xc0\xb3\x8c\x847\x10\xb1\xe2\xbf\x89]=s\xf6\xef\xe4?\xdf\x89\xa9\xb7\x10/\x10\xc0R\xa5\xf8\x087?\xf9\xbfGQ\xb4k\xee\xcd\x05\xc0\xb1\r7\x8e\x97&\xa6?)\x1e{\xd1\xba\xe4\xf9\xbf\x95\xfc\x94\x07wT\xe8\xbfn\t\xabT\xc3\x98\x04\xc0\xdb\x1c\xa4#T;\x01\xc0\xfa\x87"\x14*p\xe0\xbf\x8b\xb6\x04U;\xd5\x06\xc0e\xf5\xb2b\xc7U\xfd\xbf\x0fc~\xd5\x8bi\x07\xc0\x93\xcc\xd8\xe3\xd5\x85\xe0?2\xd68\x87\xeb7\x02\xc0\x92\x9a\xef\xf6|&\x05\xc0\x9a\x10w\x93\x98\x83\x04\xc0\x98m\xd0\xf2\x12\x08\xf1?gEA\x9c\xdd\xfe\t\xc0\xfaV\xf1\xbd`|\x03\xc0^g\xe9\xd2\xf6A\x05\xc0\x1a\xb5\xddm\x7f?\x07\xc0^\x0e`\x8ekF\xe5\xbf,D\x9f\xcdQ\xc5\x11\xc0\x9a\x08\x89\xdf\xa1%\x11\xc0F \xfe\x12\xb7\xc3\xfb\xbfJ\x8f\x93t\xfa\x0b\x17\xc0\xa9G\x0c\xfd\xe7W\x12\xc0L\x17~5K\xa6\x12\xc0*a\xf4\xa8D\x12\x02\xc0\xb2\x1a\x8e\x9e\xb7\x97\xf5?0\xb3\x17am\x9f\x04\xc0\xb2"vT\xa4\x1d\x16\xc0\x90-~6\x12\xdd\x02\xc0\x8a\xce\x14\x95\xfc.\x02\xc0=B\xe3lk\xb3\xf8\xbf\xae\x08\xff\xcca\xe7\x16\xc0!\xfc\xde7\xd9|\x05\xc0\x0e\xd6\x19\xc3WM\xe6\xbf\xb6\xb9\xc4\x82\xf1\xc9\x11\xc0\xbc\x13I~\xd2A\x03\xc0_[Zs\xec\x15\xf2\xbf\xa1N\x01\xdcM\xe4\xf1\xbf\x8e\xf0u\xc1,]\xeb?)\x1f~\xb8X\xfd\x11\xc0g\x17Q\xe2\xe9w\xf8?|v\xa0\x87\xeem\x07\xc0,v\x98?\xcf8\x03\xc0$h\xff\x96\xe2g\x03\xc0D,\x9a\xa2\xeb\xb9\xfe\xbf\xf2\xbas\xceT\x01\x13\xc0\xcfr \x05\xf5\x9b\x17\xc0\x9e`\xf8\xc4H\x84\t\xc0D\xd8\xb5\xbc\'I\x19\xc0\x7f Y1!\x95\xf8\xbf\xe4#O\x7f9v\x12\xc0\xd6\x15\x1a\xeb^\xe2\xfa\xbf\xdboz\xce\x10]\x03\xc0\xbf\x14\xach\']\x02\xc0\xa8\xfd\x8f\xd0+\x9d\x03\xc0n\x08-N`\xc7\x11\xc0A\x82\xf3\x15\x9b\xb1\xfd\xbf\xd7\xa7\xf7\xda\x92\xf0\x13\xc0\xb5\xd0\xaeq\xeaw\x12\xc0\xd4o.\xba\xdb^\x12\xc0V\xa0\xf0\x9cN\xcb\xfc\xbf\xec\xa5\xae\x10\x9a\x13\x12\xc0 *\x11\x1f\xf86\x02\xc0\xe5}<\xa0nx\xec?D\x01\x11A\xab\xcb\x15\xc0\xa1\xc95>\x0f\xca\r\xc04\xacKe-@\x15\xc0?LH\xd3I\x9e\xfd\xbf\xde\xf9\xc7\xa5\xb12\xfc\xbf\xa5[A\xb2p\xd0\x02\xc0\xd3\xd8\xeb\xea\xeb\x9c\x10\xc0\x95\x16wkHC\x17\xc0\xe4#%\xaeJ/\x0f\xc0Q\xc7K\xe1\xd1\xf9\xef\xbf\x8d4\x98\xdb\x8aB\xf2\xbf1\x92/\xf4\x08\x07\xf2\xbf\xdc\xce\x11\x91\xfa\x03\xf8\xbf\xd03?5\xdb\xb3\xf5\xbf\xbbX,u\xd1\x18\x19\xc0\x88\x06DD\xab\xc3\xf8\xbfM\x90\xa0wK\x94\x17\xc0:6\xf8\x08\x8c\xb6\x02\xc0\xf2:N\xf8~\xaa\x18\xc0V6T\xdb\xb7\xf5\x06\xc0{\x11\xcc|li\x0e\xc0DCm`\x8e\xf4\x06\xc0\xcf*"\xe5\xeb>\x19\xc0\xcb\r\xdf\x18\x13u\xf7\xbf\xb3\xcc\xeb\x02\xf0\xc2\x01\xc0\x18\rm\xfbm\xdd\r\xc0\xf9%Dy9\xfd\x12\xc0\x19\xe7=\xcc\xae\xbc\x05\xc0\xaa1\xab\xfd\xa0b\x17\xc0,\xcf\x92\xcawr\xe7\xbf\xc1\xe0\x11\xcd\xc1\xd6\xf1?\x11\xdf\x8bP\xcb\xe3\xf8?k\xb4\x03j\xaf\xd6\x11\xc0\x97\x98\x91s\xb1\xb7\x02\xc0\xcd\xd2\x9fe\'\xb3\x11\xc0\xd8R\xd1U}\x90\xf8\xbfu)\xf2H\xf1\xc2\x11\xc0\xad%\xdb\xf3\x9d\xc5\x11\xc01\x86\x11%P\x9a\x08\xc0\x81\xff\xc43\x03A\xff\xbf\x1dM\xb9\x89\xd7\x04\x13\xc0\xfc\xc3\xaa*\xd6\x89\x00\xc0\x17D;\xac!\xfe\xfd\xbfy\xbe\x92T\x87\x86\x03\xc0;\x02\xcd\x1f\x9f\x7f\x12\xc0?\x03\xdd\xdb\xcft\xf8?\xeel\xc5{\xdb\xca\x12\xc0M\xd8\x87?G\x17\xa6\xbfk\xf8\xdd\xbc\xcdK\x01\xc0\xa2d\x08\xaa\x1aN\x15\xc0\x05\xab\x08\xf87\x1c\x01\xc0\xea]\xd8\x07=\xf9\x1a\xc0\x16\t\x9cttr\x06\xc0\x9f\xdc\x894\x8e\xec\x12\xc0\x93\x1b\xc4S\xb1\xe5\xfc\xbfo\xecT9N\x89\xf0\xbf\x8e\x8d\xec"\x9a\x94\x17\xc0r\x13a\xa4y\x1d\xed\xbf\x96\x1f@\x93o\xaf\x05\xc0F\x13\x17#\x9b1\x07\xc0k\x81\xa7\xe6\x07y\x0e\xc0&\x1c\xb7,R\xbc\x04\xc0\xfd\x81\xb0\x03\xc16\xba\xbfs\xe4\x93><\xe5\xf8\xbf\xd6\x1bT\x08A\x13\r\xc0\xc2\x94\xa0\x03q;\x16\xc0V\xa4\xb06\x0b\xfa\x06\xc0\x8b\x16L\xba\xc8\x97\xf8\xbf\xf6\xb0\x05\x91\'\x8e\x17\xc0\xc6m\xb2\xecw\xd0\xfd\xbf\x0faer\x90C\x17\xc03\xa0\xa8f\xd9 \x18\xc0Q\xa5 \xbf\x11q\x15\xc09\x1b\xff6\xad\xa7\x05\xc0\xc3o\xcaL\xe8;\x0f\xc0\x8f\xf0\x8e\x0f\x11W\xfc\xbfPR\x12\x86\x0e\x86\x0c\xc0P~\xba[|\xe3\xf7?\x9b\x96\xb9\xcf\xbf?\x16\xc0\xab\x05\xcbJ\x84\x1c\x13\xc0\x81\xbf\xae\xb0\xad\xc9\xf0\xbf\xfb\x82\x8dC\xa8d\x17\xc0\xf3W\xbb\x9d\x0ca\x94?`CGe#\xd3\t\xc0\xea=)\x80\xa2/\x01\xc0r\xea\xae(8\xf1\x12\xc0\xa6I\x9a\x8a\x89\x8c\x07\xc0\xec\xb1\xf4\xbe\x00t\t\xc0\xba\xab\xf9\xb2F\xc5\n\xc0j\xe8aI\xfc\x86\x04\xc0\x0e\xc2\xae\xee#\xb6\x19\xc0\xf2<\xd7\tzx\x05\xc0\x01T\xa1\xf4\x1c.\x02\xc0\x02\x01u\xd1g\xad\xfe\xbf\x9d\xbd\x17\x8b\xae\x02\x13\xc07\xafwi\xb7\x9c\xf6\xbf\xdd\xfb\r\xfd\x92\xc9\x11\xc0z \xeb\xb17\x94\xf1\xbf\x99\x97E\xd2\xbb\xf5\x11\xc0\xa3\xd0k\xff\\\x06\xf1\xbf\xeb\xc0\xf4\xc5!\xf6\x02\xc0\x18\xae-\x80\xcb\t\x17\xc0\\g\x80P\x8a\xfc\x02\xc0\x86v\x1751S\x11\xc0\xf7V\xbbz\xef\xc3\x02\xc0C(a\x14\xa2\xcf\x04\xc0\xf1\x17V\xecx&\x06\xc0i(\xb7W~f\x02\xc04j\x98Ub\'\x02\xc0j\x99G\x99\x14/\x18\xc0\x9c\xca\'mu\xd3\xb9?\x0b\xf6\x95\xe0\xc8\x8d\x14\xc0\x89B\rC\xc5\xe9\xfc\xbf'
p16
tp17
bg3
(g4
(I0
tp18
g6
tp19
Rp20
(I1
(I299
tp21
g13
I00
S'h\xc50\xd0\x83\x90S@\x08\xd6x8\xe6\xc6S@F\xd4dt\xc3\xa8S@\xa1\xff\x03\xcf\xb1\nT@\x10hq\x8d3\x11T@\xba\x84\xaa\x94\xe2\nT@\x19\n\x98\xc02\nT@\xb3\xd2j\xd8\xe1\x9aS@\x11\x9e\xe80\x1c\x9aS@R\\\xa5\x8e\xda\xa6S@ o\xb4$\xa9\xf1S@\xe6Z)\xe4<\xcfS@[l\x81Lu\x15T@\xdf\xe0\xd9\xe7Y\rT@\xf1\xf9{8B\x18T@\x07\xdb\t\x06\xe8\xe4S@6\xe9"\x87\xe1\x14T@C\xa7\x13\t\x9c\xd8S@K.SJ\xde\xfdS@\x80\x7f\x03b\x9d\xd4S@\x9cp\xe4a\xf9\x16T@\x80\xf3\xb3\xfe\xcb\x17T@\xaav\xb2z\xf1\x13T@54\xd0\xb1\x18\xdaS@\x018\xe1x\\\xe5S@\xf1\xc6R\x14\xf1\xa2S@\xd1B\xeb]@\x10T@\xf07ac\xcb\xe4S@1\xdf\xd0\xf9A!T@|\xa1\x93\x8dd\x15T@\x11\x1a\x10\xf9\xee\x16T@\x14\x9es\x1b,\x10T@\xca\xfd\xdd\xe3\xca\x03T@f\xee&}\xbc\xd4S@\xef\xc9\x8b\xb4q\xffS@0\xec}\x12\xb5\xf8S@\x8d\xa1$1\xf3!T@A\x9d1\xe7\\\x14T@9 \xa6\x83\x88\xe3S@\x949\xfaih\xfcS@x7\x94\xdc\xee\xd5S@\xe4\r\xdf^\xf6\xc2S@\x1a\xc6\x9c>\x08\x14T@ \xbb\x9b\x18V\xfeS@\x8b\x9c\x98\xce\x82\xf8S@\x1e\xfa\xbd\xde\xb8\x15T@E\xb8\x1dV\xd8\x12T@\x07\xf9\x9f?0\xbeS@-\xb96\xd3P\xc1S@6\xc02%0\xaeS@\xfd\xaa\xdd.5\xc5S@!\xad\xe8m\xdd\xfaS@\x1a\xc9\xa0PZ\xd1S@M\xd3p\x1dj\xadS@\xa0\x96E\xc1\x02\xddS@\x9f2\xbe9\x88\x12T@\x02\xc6\x86b[\xe5S@}s\n\x9bV\x15T@[\xad\xa3\xcb\x99\xf1S@\x94\x96\xe7\xe1\r\x03T@)T\x94vx\x12T@\xde\xa6rz\xab\xf9S@\xbb\xcc\xb5\xb0:\x03T@\x93\x94\x98\xcc\xdc\x04T@\xe3\x9b\xb3P\x9f\x02T@\xb2aFo\xb1\x01T@5o\xdf\xf2\xd7\x01T@vO\xae\xcan\x02T@y\xd7\x1e6\r\x12T@\x02\xb5\x1d\n,\x12T@[\n\x9e\xd9\xf5\x19T@\xea\x15G)\x02\xd5S@\xfd\xf4\xc5\x1d\x95\x11T@e\x1a\x1d,h"T@\xf8\x1c\xe3$$\x00T@\x024\xef\xf4\xcf\x0bT@\xf5\x8d\xc6P\x1f\xfdS@\x87[\xe5\xbcl\x15T@..,T6\xfeS@*[BO\xdd\xfdS@\xff\xfbCM\x85rS@\xb4\xf0\xa4\x97\x8e\x01T@\x8b\xcfk\xad8\x10T@1Q\xd9l\xaf\xd7S@b7\x89K\xcd\xfeS@_\xa2i\x04\x7f\xd9S@\x00\xe2\xe9Rl\xe3S@X\x001H\xfb\xa2S@\xf1\xf3\x0e\x7f\xa7\xe3S@\xe8\xaa\xe3\xbc\n\xe4S@\x9f`\x9a\xdf\xc2\xd2S@\x13h,~q\nT@\xe7\x88X\x8e\x1b\xadS@\xddz\x1eB9\xe0S@\xd0>\x9e\x0c<\x14T@e\x10F\x86\xe0\xaeS@\xb0\xc0\xe9\\x\xd3S@\x87\x93I\xdc\x0c\xd8S@\xab\xd9\xfcD\x8d\xe0S@\xc0\xef)_\xca\xe0S@\x94cE\xbe\xab\xa9S@K\xa9L\xa1\x94\tT@\xea\xa4\xff\xfe\xb7\xe7S@\x05{d\x82D\xc6S@\x15>\x13\xdd\xad\xd7S@\xd7~I\x94\x95\xa7S@N\x8em`\xc0\xeaS@d\x07X\x0e\xc2\xc7S@\xbb\xc7\xa2\xe3\x0b\xe3S@c\x19\xa1\x12w\xc4S@\xc9\xca\xc9\x18n\x08T@ \x13Ot\xed\x13T@6f\xb4z\xf9\xf5S@g<\xea*\xfe\xc2S@U\xa4\x19L\\\xf9S@\x9aJ\xf44\x18\xd4S@\xcc1x\x18\x96\xc7S@\x0c0\xa7\x04\x94\nT@yV/\xa0"\xffS@\x1c=\xb1\x9a\x13\x14T@\x05jF\x8c\xd8\x17T@q\xc5tpC\xebS@\xddB\xc7\xd1E\xfdS@\xfa\xc2rt\t\xc4S@\x9e\x07V\xfb~\x14T@^\xf5q\x84\xc4\xbcS@\x05\xc4\x94\xa64\xe5S@v)\xf5\xb5\x14\xbcS@\xf0\x05J\xba)\x0cT@\xcb\x9dg>\x10\xbcS@\xed\xb8\xe5\x19$\x13T@\xff\xecF+\x81\nT@2\x90c\x0f\x9b\x08T@\xfd\xc1L\xf6T\tT@\xce`\x14\xe0\x95\x11T@\x019\xebw;\xbeS@`1\x7f\xba\xee\x10T@\x82\x93+*\x8b\xc3S@\xd1\xce)\x9b}\xc3S@\xa6\x07~\x15@\x15T@\xa6\xe0\x18\xdc\x13\x03T@\x1f\xf5d\x0f\x1c\x02T@\xdcq\xa9\x0b\xe2\xaeS@\x95+\x87>\xab\xf9S@h*4\xef\xd7\xfdS@s\x86\xdf\x96\xa2\x08T@\xf93\x00b\x08\xcfS@\x8e\xa1\xf7\xd4\x10\xfdS@3\xd2"\xd5\x9d\tT@\xb5\xd4I\x0b\xf4\xfbS@\x13QA\x88\xf4\xa8S@3\xf8\x8c\x97\xc9\xa8S@\xe3\xd0\xa8O\x05\x14T@RIs+5\x0fT@\xa0\x89I\xb8C\xbdS@\x10\xb0\xc9H\xfa\xdbS@\xd8\xec~\xff\x9d\x04T@\xb7~W\x199\xe4S@\x03\xe8\x9a\xb5\xcd\xdcS@\xd9w\xdat\r\xddS@D\xb0/\xdc\xf4\x02T@\x8e(M\xdcR\x12T@b\xc9Np\xd8\xfbS@\xe7\xd0\xd9@\xf2\x15T@h\xf9\xc9,\xa7\x12T@\x1d\x90&}\x9d\x12T@\x1b\xec\x95\x8c\xf0\xa2S@\x99\x9a\xd5\xc1\xf0\x0fT@\xa9\xef\xe3\xa8]\x08T@2f\xdf6E\x0fT@9~\xcc\r\x86\xceS@8v\xf8\xd0\t\xe5S@\xda\x0b-\xce\x1c\x0fT@9j\xe3\x12\x0e\xa5S@\xbe\xd5I\xc7\x9b\x12T@\x98\xb4\xe9\x0b;\xadS@\x17\xabUn_\x10T@\r\x04\xd6\xee\x80\x04T@U\x86\x9a\xcbY\xd4S@\xd8\x8e\xc1\x93\xfb\xf8S@\x18\xec\x11\x1e-\x0fT@\xd3\xca\x80*\x17\xceS@G\xc6\xfb\x05\x8e\xd5S@\x83hy\xba\xb2\xd2S@a5\xfc]_\xacS@\\\xfaKF\xf2\xe2S@W\x8e\xa1Pb\x19T@\xb3\xbd)s\x91#T@\xae\x18i\xec\xf9\x11T@\x17\xb6j\xc1g\xd3S@-\x88\x87 \xd5\xd7S@\xaa-\xbc\xed+\x9dS@C\xd4\x1c\x1c\x81\x08T@4\xd0M#D\xfcS@\xado\xb9A\xb0\x0cT@\xc0UH\x98E\xddS@\xf2\xb07\xbf\x8f\xdcS@\xfd\n\x85@\xdc\xdcS@\x80\xc0\xfe5&\xa8S@H\x83\x05\xf9\x81\xe6S@\xbf\xb2\x02\xfa\x85\x00T@\xad\x1ch\x0b\t\x14T@\x8b\xcd?2R\x08T@;$\xae\x99\xb7\xa7S@8t8"$\nT@\xab\xd7}-;\xd8S@$\x1eO\xff\xb3\xc4S@d\xf5-*\x04\xd8S@\'\xb4\xfc\x7f\xd6\x00T@M\xed\x9f\x02\xaa\x18T@&\xc83\x1e\xa8\xceS@\x8e iJ\xa4\x06T@\x17\xb0\xfb\x9d\xed\x0fT@\x00F\xea\x93g\x00T@\xaa\x0c\x12\xe0\xb9\xfbS@h\xac\r\xba7\xc4S@\x01\x1dfpU\x14T@$\xe6\xcfA\x01\xe5S@\xaeGz\xde+\x03T@=]W\xa1\xe5\x0eT@\xca\xc9\xce\x1f\xb9\x02T@ \xf8W<\xa9\x12T@\xa8<=\x90\x06\x03T@V\xc0\x91Ux\x04T@v-\xd3\xa8w\xcbS@_\xb8\x81X\xd4\xc4S@\xa0\xa5\xfb\xe2\xd6\xd3S@\x9f\x9c\xef\x7f\xc5\xc4S@\x99\x83Yx\xbd\xd3S@\xcf\xb2\xc7\xd8\xf7\x14T@\x8a.1\xaf9\xf9S@\x97Y\x12\x1e\xc1\xfbS@\xa8\xed\xb6hC\x0bT@B\x03\x0cU\x7f\xe7S@4\xfci=\x0b\xe3S@\xb2\xc6\xce\x8dI\xc5S@\x99EL&\xe6\x1dT@\xe1%\x7fE/\xb7S@\xea/\xce\x0f0\x1cT@\xf9[\xb1j\x9a\x03T@\x9b\xb9\xbc\x91\x9f\xccS@\'1/\xc6s\xdcS@\xf02=M\t\x0bT@G\x05\x1c\x06\x91\xe2S@\x15\x13\xc6\xa5D\x00T@\xc5\xa7*\xe9%\xc3S@\x0b\x85\xca\x81:\x06T@\xf2\xfe\x03V<\xa1S@[\xae\xb9\x9f5\xddS@A\xf1\x9fH\xa0\xa7S@\x8bX\xc8\xbd\x15\xc8S@:\xee~\x0e\x18\xc3S@Q\xd7\xbfJc\xd7S@\x01m\xe2\xbc\xe7\xe4S@Z\xac\xf9x?\x08T@wR\xf4j<\xd5S@\xb1\xef\to2\xfcS@g\xc3\x16\x9e\xe1\x04T@\x08\xe14\xec\xfe\x1aT@\x83\x93,m\x91\x08T@\xcdWa6\x19\x1fT@\x19\xc2\x8e;m\xe0S@\xb6\xc7\x8e|\x83\xc8S@\xfa\xacT\xdcB\xfcS@\x13\x06\xac8\x17\xc3S@\x19\xc1\x9c\xfa,\xc7S@\xadec\xfd\xb8\xdcS@\xea{\xb9\xd2J\xcfS@2\xb1Rr\xd6\xd5S@\xacbR+\xc4\x0fT@t\xbd\x9bD\x8b\x15T@\xaa\xe4\x9a\x1f}\xd3S@_0\xa5\x8a\x99\x13T@:\xcc3\xf0g\x0fT@\xc0\x1f\xd4\x95\xd1\rT@\x84\xe5\x11\xc5=\xbfS@n\x07\xbb\xee`\xf9S@E\xb9\xe6`\x06\x01T@\x99\xb5\xfaR\xaf\xe3S@\xc2\xce\xac\t\xb2\xa2S@\xcd\x07\xe8Sk\nT@#\x1a\xdc\\\xb8\tT@\xd3\x0f\xb7\xcc\x7f\x04T@\xf6\xc3\xce\x12\xb9\x0bT@P\x8b\xdf\x91\x1d\x03T@y\xa0\xe8I\xfe\x0eT@\xa7\xdelL\x8b\x0eT@z\xc0h\x85\xa9\xf9S@;\x9b5\xc8)\xa8S@\x1e\xed\x06$\x82\x02T@\x80\xa9f\x07\xf9\xa8S@\xf2\xdeG\x05\x04\tT@\x8c\xa7\x04\xa5\xae\x08T@Y\x99051\xadS@S>7\xe1s\xacS@a\xd0\x95\xe3\xde\x04T@\xe8y\xa3u \xe7S@=\x15\xb2\x80\xe9\x16T@9\xda\xbaB\xbf\xccS@'
p22
tp23
btp24
a(g3
(g4
(I0
tp25
g6
tp26
Rp27
(I1
(I299
tp28
g13
I00
S'\xb4\x1d\xbcw\x1c\x1e\x10\xc0}\xf0\n\xce~\x13\xf0\xbf\xd4\x05NzP\xf0\x02\xc0Y\x9d\x00\x05"\xe8\x16\xc0\xbb\xea\xbb \x1c<\x12\xc0\x97\x8a,\x19\x91\xbe\xf5\xbf\xaef\xa5\x16a\x8c\x17\xc0\x99p\xbew}\x01\x05\xc0\x08\xbc\xb9\xfeC2\x05\xc0\xd0<\xec/,\x01\x13\xc0\xa3\xde\xba6+\xa0\xe0\xbf\xb4\xb5\x83\xc6\xfa\xbf\x07\xc0\x1f\xe1\x99\x89\xcd\xc2\n\xc0f\xa4\xd4F\xd1 \xfc\xbf\xbe\x11\xb7i\x1f\xc6\xd0?\xc8\x191\xd6!\xd1\xd4\xbfh\x04\xfaP\xcf/\x01\xc0\x15=\xc1\xc8\xb3\x8e\x00\xc0\xdd\x1b\xbez{\x95\xea\xbf\x1c\xe2\xd4\xae `\xfe\xbf\xfb\xa7\xfd`\x94\xb3\x04\xc0\x83\xdb\xee\x0f`\xa6\x01\xc0o]\xd2:\xf2\xfe\xf7\xbfP\x81}\xbaK\xfc\x07\xc0\xbd\xc7T%\x1e\x1b\x16\xc03i\x08L\x9a#\x00\xc0\xa9]\xa4\x92\xfe\xd7\t\xc0\xa8\x02\xbe\x060\x04\x05\xc0\x11d\x08}\x1a<\xfb\xbf\xacZ<\x03"\xbb\n\xc0.#\xc2N\x9b\xae\x04\xc0\xc5\x99\xe7\xb6\xa2.\t\xc0\r\x96\xb0\xf5 \x97\x03\xc0\x80o\x1d7\xc6\xc6\xbc?:\x84P\\f\xfa\xed\xbfbg\x01F\x1b\xa1\x13\xc0\x821J\xd7\xd9\x87\x11\xc0Ai\xab\xc64l\xf9\xbfD\x8b\x96\x84sD\xe3\xbf`\xb4\x86\xd2\xc1c\xf8\xbfSc\xd2_\xcfI\xfe\xbf\xb4}\xc7K\xbc\xb3\x16\xc0\x8b\xd9\xd1\xed\x8co\xf7\xbf\xf4\xa5J+h\x84\xeb\xbfM,\x05t\xae\xf5\x13\xc0\xed\xb7\xacl_f\xec?:\x06V\x08\xf8A\x16\xc0\x06\xaf\x9a\x19w\x7f\n\xc0\x82\x9f\x86\x85<"\x06\xc0\x93+@\xbdN\x11\x10\xc0\xa1\x93\xab\x1b\xfb\xfb\x00\xc0\xee\xeaO\x04\x82\xfb\x10\xc0\xb6\xc9m[\x8d\x89\r\xc0\x87\xc6@\xed\xf4\xf5\x02\xc0\xe9P\x9a\xa3\xb7q\x03\xc0\xa6\xe9\x19\xd9\x01%\xfe\xbf \xf6\x97\x18>B\xe4\xbfW\xc7\xe0\xdb\xa3\xc7\x0c\xc0\x9d\x9b\xa8\x1fp\xc8\x10\xc0\x87\xe6\xd5\x9f\xce\x9e\x11\xc0\xb6>\xdb\x0bY{\xf9\xbfwE\xa6\xae\xa2\x01\x17\xc0e\xab\x10\x97\xb2\xa6\x11\xc0\n\xe7\x81\xe8\xbf\xf7\x0e\xc0\xeb\xfb\x08\xcf\xf6\xf8\x10\xc0\x99\xd5\x0e1\xc6\x8f\x11\xc0)\xf7\x14\xa4\xbe\x90\x0b\xc0f\xdb\xc4/\x8d\xef\x06\xc0\xc2\x8b\xf7\x84\x0cm\x01\xc0\xaf\xf2~\xf3\x90=\x01\xc0\x81\xd0\x9b\x97:E\t\xc0\xb4\xb6S\xf8\x9dG\xf5\xbf\xefj\x1b\x9e\x84\xc9\xef?\x91\x95\xfd&`\x1a\x0e\xc0*\x8e\xdf`\xb2e\xfd\xbf\\|\tp(j\xe1?\xf7#\xb9\x87\xbf~\xf9\xbf\x9b\xf8\x91\xcc:\xac\x00\xc0z\xe5\x91\x95\xe1\x1b\xe9\xbfuu\xb7\x8c\xb0\x83\xea\xbf\xc0@\xa2\xeb\xf8\xb2\x13\xc0Nt\x1e\x89\xed\x9b\xed?mS\xe4U\xf6\xd5\t\xc0\xb4\xfd\xd9BI2\x00\xc0~R\xe7hjO\xf4?\x99\x8a\\J\xbc\x8e\x01\xc0.\x8c\x7f\xa8\x89\x99\x02\xc0\rTN\xe5^(\x00\xc0X\xa5Q\xe6\x9f-\xe3\xbf\n\xe6\xf5\xed\x90(\xff\xbf\xa5\xa71\x8a\x828\x12\xc0\xf7\x81a\xf9>\xb7\x12\xc0\xeb:\xa8\xb5l\xd1\x02\xc0\xad\xc34\xe78\xb9\xfc\xbf\xa7\xf6\x1f\xf1"G\t\xc0y\xaa0\x065\xfc\xfc\xbf\xbc\x8e\xecVJW\x8f?mw\x87X\x1dC\x07\xc0q\x00=3\xf1\x90\xfc\xbf+\x0bNGz\x96\xfc\xbf\x10\xaeH\xc6+\xea\x02\xc0#\x10\xa6\xfdj`\x04\xc0#\xf9\xa8\x9dOO\xed\xbf\xdd\x8d\xdf@2\x1f\xed\xbfK\x82\xba\xe6\xd1U\r\xc0_\x95\xdf\x0e\xc8{\xff\xbf\xdc\xec\x05\x8e\x81\x08\xe7\xbf\xaa1\xab8"6\x19\xc0U\x8fe}\xf0\x92\x01\xc0\xc5>\xa1\x058\xbe\xfe\xbf.b@{\xb9\x81\x16\xc0\x94\x93,\x1e,\xa1\xf8\xbf\xf4\xb7\xef|\x1d\t\xec?X\x99\xc1B\xdd\xb8\x16\xc0\x83\xa5V\xe8}\xcf\x14\xc0\x84(q\xbd\x7f\xf8\x13\xc0\x90\x0e\xb0\xcd\x1a\xb5\xe4\xbfq\x05\xecO\xafY\xe4?\x9f}\xf1|~%\x10\xc0\x94\x93,\x1e,\xa1\xf8\xbf\xa7\xd7y\x8b\xb9U\x05\xc0\x04|6\xb5\xa6\xb0\x87?\xa4\xd8\xa2\xban\xc6\xf9\xbf\x05`\xa7\xae\xed\xb8\xea\xbf&\x14\xa1uA!\x04\xc0~\xf0\x90\x97\x85\xdb\x01\xc0Q\xccs\xdd\x83\x9b\xe1\xbf%\xd0bT\xcde\x07\xc0\xd1\x04\xfdY[\xdd\xfc\xbf%c\xce\xf6t\xfb\x07\xc0\x08|\xda\xd6~1\xdd?>\x1f\x96\x04\xe3\xfd\x01\xc0P\xfa\x01\x04\x10\xef\x04\xc06\xc8\x9a(\xdeG\x04\xc0\xe9\xb8S\xb8\x80\xbe\xef?\xb88TT5\x89\n\xc0\xb9\xc7\xb4\x9f\xac \x03\xc0\xd2aBq\xd2\xc5\x05\xc0\x9d\xd3\x8d\xd3d\xc6\x07\xc0\xbd\x07\x14\x99vM\xe4\xbf\xed\xfa[\xfb\xea\x9f\x11\xc0\xf8A<\x8c\xae\xff\x10\xc0yU\xc1\xfd\x9c\xee\xfc\xbf\xf5\x99\x95a\xab\xfe\x16\xc0\xcd\xb5\xb3\xa4\x83H\x12\xc0\xb86\x97h2u\x12\xc0t3o+T\x84\x02\xc0\x9b\xb7?\t\n\x80\xf5?\x1b\xfcy|\x97U\x04\xc08DwH\x1b\x10\x16\xc0\xa4\xa1\x9f\xbf\x0e\x8a\x03\xc0a\x8cu\xbf\xd7\xd8\x02\xc0\xa0M\xbf\xcf\xc2\x07\xf8\xbf8\x02\xc62\xd9\xa3\x16\xc0 e\xd1c5\x19\x06\xc0\xe1\xd4\x8c\xb6\xa4\xea\xe7\xbf\xc7x\xa3\x18\xca\x9a\x11\xc0\xf4!\x1d3}w\x03\xc0\x9cH\xbb\xe4k\xce\xf2\xbf\xf8I\xdb_\xf6\x96\xf2\xbf"#\xc3[A\x1d\xeb?\xe1.b\xaet\xb8\x11\xc0Z\x86\xa5^\x8cc\xf8?\x17\x14\x13\x00\xb0\xf3\x06\xc0\r\xa1L\x1dN\xe4\x02\xc0\xad\xcd\x19\xfb^\x05\x03\xc0MU\x189o \x00\xc0\xf9v\x88\x0b\n\xaf\x12\xc0\xc7a\xdd\xce\x87]\x17\xc0\xb9Ht\xcc\xba \t\xc0k\xe5\xbc\x11\xe2f\x19\xc0\x94\xf2\xc8c\xe1\x0f\xf9\xbf\x97y\xdc\xd0\x8f0\x12\xc0\xd6\xc2\xcd\x06(:\xfc\xbf\xc0\xae\xe8_5\xf5\x02\xc0\xd6\x94\x1e\xa84\x08\x03\xc0\xc8.3\'\x06O\x03\xc0\xa8o\xc4\x1d\xca\x9a\x11\xc0\'\x93\xbf\n#}\xfe\xbf&$\xfc\xb6\x8c\xe2\x13\xc0\xb6\x07\xfc\x1a\xdf-\x12\xc0Fr:\x06B\x8b\x12\xc0\x85\xca\xf6\xda]v\xfd\xbf\x8d\xae(\xfbH\x1e\x0f\xc0\xebF\xd6\xa4*\xd6\x02\xc0M\x0e\xa5\xeenX\xea?\xf4\xb2\xc6 Ut\x15\xc0\xfb\xbcZ\xcfv%\r\xc0k\xb9\x11\xe1\x80\xea\x14\xc0al\x91\xee%t\xfe\xbfl\xe6Z\xbf%\xea\xfc\xbf0\xc0\xce\xa8X\xd1\x04\xc04T\x97\x19&w\x10\xc0\\\x1c\x99\x1dB.\x17\xc0 \xc3K\xeeX\xc4\x0e\xc0\xc5\x07k\xb4\xb6\xc2\xf0\xbf\x13\x8e\xb7\xd7\xe4\x01\xf3\xbf\xd8"\x07+B\xcb\xf2\xbf4\xb4\x88\xa3R\x8a\xf9\xbf\xb1\xdf\xdc\xf8\xea\x82\xf6\xbf\xf1\x1a\x97\xfa\n\xfd\x18\xc0\xf6\xa1zD\xfd\x12\xf8\xbf\xce\xfcB\xc7\x1d[\x17\xc0\xcd\x08\xbb\x96l_\x03\xc0D\x82\xdd\x7f\x9ai\x18\xc0\xdd\x8e\xa1\x8ai<\x07\xc0\xa9^\x1b\x95\xba\xdd\x0e\xc0\x8bE\xfe\xf7\xb9L\x07\xc0\xc7\xe6\xa2\xd7I"\x19\xc0\t\x10tzd\xc3\xf6\xbf4\xccdA#,\x02\xc0/\x96\x95\xf5&\x91\r\xc0\xf9v\x88\x0b\n\xaf\x12\xc0\xa8[\xc6B\x17\x8f\x05\xc0{)X\x1fNM\x17\xc0\xd5rO\x03\xa2\x07\xea\xbfJ9\xe4G\x1f\xef\xf0?bY*\x90\xc8\xc2\xf7?W\x87#\xa2y\xaa\x11\xc0\xaf`\xbd\x82\xd2z\x02\xc0\x129~`\x04\x8c\x11\xc0\x15\xc6\xc1\xbax\xb0\xf7\xbf\xbd\xe0\xfbc\xa3\x99\x11\xc0S\x9a\x82\rg\x9b\x11\xc0\xa3L_\x1e[\n\t\xc0ah\xae\xb7+0\x00\xc0\xb5D5\xde\xf5*\x13\xc0L]I\x07\xb3\x10\x01\xc0\xbd\x8b\xf0\xee\xc8\xec\xfe\xbf\x1d\x92\xd4\xb5{*\x03\xc0\xdb\xce\xd9u\x7f\x87\x12\xc0=`\xd3\r\xb3G\xf8?\xc0/\x11\xcb\x90\xa0\x12\xc0y\xab\x97\xd45\xf7\xb4\xbf\x01t\x99H\x1c\x86\x01\xc0/\xebp\xdc\x93\x89\x15\xc0\xea\xa1V$\xec\x91\x00\xc0\xa9\x95w\xa0\x10@\x1b\xc0\xa5\xab\x01\x90\xfd\xf8\x05\xc0X\xdc\x9d\xbe:\xdd\x12\xc0\x02{\xe5\xcbW\xdc\xfd\xbf\xf5X\x81\x99\x1cB\xf1\xbf\xfa\xc91N\x9fS\x17\xc0\x99\xc3S%\x951\xee\xbf\xa8[\xc6B\x17\x8f\x05\xc0Z\xb8N\xcb\x0c\xbd\x07\xc0i\xb8\x0e\xbc;.\x0e\xc0\x170\x8b\xf4\x85l\x05\xc0\xf0\x05\n.c\xea\xc3\xbf\x88n\x87\'\x86\xde\xfa\xbf\xaf<\xf8\x07\xfd~\r\xc0h/\xdb\xdf\xa5d\x16\xc0\xaa\xfb\x8br\xe7\\\x07\xc0x\xef\xb5\xacV\x03\xf9\xbf\xca\x9e\xe7\xe6!Z\x17\xc0\x1fki\x01\x17\xaa\xfe\xbfS\x97\xfd\xad\xec/\x17\xc0\xf3\x199\x02\x93\x05\x18\xc0w\xdb\xae\xd7\x91\x1d\x15\xc0\xfc3J\x8c:Z\x05\xc0]v\xd6SG\x87\x0e\xc0\xa2\x07g\x86\x9f\xb8\xfc\xbf\xab\x7fA\x8d\xac\xf8\x0c\xc0\xf0\x01\xad\xf7t\xba\xf7?\x0e\xbbC\xbf\x97t\x16\xc0\tF\xff^RH\x13\xc0\x9e\xbd\x85\xed\xc8\x89\xf1\xbf\xd2\xac\x19\x96\x8a\x87\x17\xc0\xd0\xfe\xef\xa8\x06c\xa5\xbfx\x93D\xca\x9ct\t\xc08\x86"\x1a\xb6\xbc\x00\xc0K<\xf1S7\x0f\x13\xc0\xac\xa8\xce\x14\x9d\x02\x07\xc0HB\\\xa5\x00\x0b\t\xc0\xa2\xe8\x14p<\\\n\xc0+\x1f%\x99\xd0 \x05\xc0J\xd6\x9f\xae=\xb0\x19\xc0\x86\x81,=!R\x05\xc0E\xd7\x15\xe0\x14b\x02\xc0j\x9a\x0f2\xde\n\x00\xc0\xc1gB\xba\xda\xd1\x12\xc0@\xa7fMcG\xf6\xbf\xde\xcd|\xd0\\\xa9\x11\xc0\x88\xea\xea\x90k:\xf1\xbf;\x8e\xd8\xa9y\xd3\x11\xc0\xbc3\x8d\x05O\x8e\xf0\xbfk\xa09\xf5\x0e\xa0\x02\xc0\xfe\x86\xba\x90o\xf8\x16\xc0\xd3\x95\xac_\x11\x9c\x03\xc0A\xc2pCW+\x11\xc0\xeb\xeb\xf7l\xb9n\x03\xc0\x92\xb2N1\xdd\xb1\x04\xc0k\x8d\x9a\x81E\xda\x05\xc0@?\xe4k{\x00\x03\xc0\x18\xef\xf0X\x17\xbe\x02\xc0\xd2\x15\xfbd\x99\x07\x18\xc0\xa3\xf7\xae\xedW\xc5\xb1?\x06A\x82\xd3\xfaE\x14\xc0\xe6WDF\x04\xcd\xfd\xbf'
p29
tp30
bg3
(g4
(I0
tp31
g6
tp32
Rp33
(I1
(I299
tp34
g13
I00
S'v\xb8\n\xe78\x89S@\xceG\xcd\xe3p\xbdS@\x98q\xb1<\xb0\xa3S@\x90\x1b\xaf\xf1\r\x07T@\xc4+N\xcb|\rT@5\xf7\x00\\a\x06T@P\x9e\xd2\xd5\x8d\x06T@\xc5\x00\x10\x02\xdc\x95S@4\xb2\x1c\xf0!\x95S@\xdd\x03\xb9:q\xa2S@&D\xeb\xe8\xf0\xecS@\xad\n\xc7?\xfc\xcaS@\xfd8Z\xd1f\x11T@\xae\x92[\x8a\xfa\x08T@\x83\x9b\x84Y3\x14T@u\xc2!\xff6\xe0S@\xa5\x17\x0f\xef\x81\x10T@R\xe63$A\xd4S@\xbd\x93\xf4<+\xf9S@\xd8\xf7\x87\x8b6\xd0S@&\r>@\xc4\x12T@\x93c\x1dcz\x13T@}\x18tM|\x0fT@R\x01~2\xe0\xd5S@\x17}2R\x8b\xe1S@\xe6\xcb#\x14\xb9\x9dS@\x9f\xe6*\x9e5\x0cT@\x15\xf0\xf3\x0c\x83\xe0S@\x81L\xa7\xa2%\x1dT@\x97\xc9\x85Yh\x11T@\x03.\xd2o\xc9\x12T@~\xd4Q\xda#\x0cT@J}i1t\xffS@\xbb\xca\x1cx\xef\xcfS@\xa3.\x9cP\xdf\xfaS@\xc5\xbb\x95V\xd5\xf4S@\xef\xbf\x80?E\x1eT@7\xfd\x1c\x91\xf0\x0fT@\t\xf7\x13m\xe4\xdeS@\x17\x03Hp\xe3\xf7S@\x9d\xa4\x1ab\x8f\xd1S@>\xce{K)\xbfS@\xe2" "\x9f\x0fT@\x91\x9e\x12\xef\xb5\xf9S@R\x80h\xc8\x98\xf4S@z\x7f\xb4\x13\x17\x11T@\x14\xe0\xf2\xc1<\x0fT@\xacB\x18\xb2\x18\xbaS@\x80-g\x8b"\xbdS@\xd42V\xb4\xa3\xa9S@- [\x88\x00\xc1S@r\xbd\x8e\xdd\xcc\xf6S@\xf5\xf4+\xadF\xcdS@\xb8wj\xf1e\xa8S@\x9e\xb8(i\xb1\xd8S@\x89\x1e\xab\xfd&\x0eT@\x1f\xb5f\x0e\xb4\xe0S@\xb6F\xc7\xc3c\x11T@,y\xc5\'~\xedS@\xab\x90\xd4^"\xffS@\xac\xa2\x98\xec\x0f\x0eT@\x8eO\xb17\xdf\xf5S@\xc6\x84_\xfaL\xffS@\x12n@\xb5\xcc\x00T@\xe4\x08\xc6/\xb4\xfeS@\xb4\xf9\x9b\x1d\xb0\xfdS@S\\X0\xa2\xfdS@w?Bb1\xfeS@\xfcS\xcd\x04\xac\rT@\xa5\x93nT\xcb\rT@#n\xb4\x10\xeb\x15T@\xc36\xc7g\x91\xd0S@\x14\x96\xc7\xe2\xc4\x0cT@\xd1/\xee\x1d~\x1eT@\xc1wV\xfb\xae\xfbS@\xb35c\x96\xc9\x06T@a\x1f\x0f\xd6\x8d\xf8S@\xbb\xfa\xaf"\x1d\x11T@\xa2\xb4\xb6\xbf\x8d\xf9S@y\xb6\x96\xe4+\xf9S@M\xcc\xd6\xe5\xa1pS@\xd4\x82m\x1ds\xfcS@\x93_\xfa\xb6"\x0cT@}\x95k\xe9U\xd3S@\x0b%nW\xab\xf9S@e\x18\x10\x88 \xd5S@R\xf7\x8a^\x17\xdfS@\t\x1c\x1f\xf8\xc4\x9dS@%\'FY\xea\xdeS@\x13\x05\xf4\xd0\xa1\xdfS@\xb2w\xae\x8a\xd3\xceS@\xa0<,\xed\x8e\x06T@N\xd3K\xc8\xfd\xa7S@4\xe4\xb1\x1c\xdc\xdbS@\xf6E\xb5\xf3)\x10T@\xf5\xa2\x004\xac\xa9S@\x17 \x15\xdf\xaf\xceS@\x17\xad\xb3\x83\xcb\xd3S@\xa0\xb7\xa02,\xdcS@+\xf5\r\x0cR\xdcS@\xdb\x00\x87C\x9d\xa4S@\xc62|\xd5G\x05T@\xdaZ\n\xb1 \xe3S@\x8e}G\x87\xb7\xc1S@\x1b\xfd\xcf\x00\x8a\xd3S@x>^\xb9n\xa2S@\x19lQ\x1f\x1d\xe6S@\xf30c\xb4\x1e\xc4S@\xf5\xda\xcb\xcb\xc4\xdeS@G\x8d\xebt\x12\xc0S@\x19A\x05\xa7\xc3\x04T@t\xbd\x8ag{\x0fT@ \xc7i\x88\xf6\xf0S@\',}\xc39\xbfS@]\xbb\xa4\x94m\xf5S@\x92\x04\xf8DP\xd0S@\x92\xf6\xe7\xf5\xd6\xc2S@\x82n\x19\x89\x94\x05T@\x99\x9aND\x1a\xfbS@t\xbd\x8ag{\x0fT@\x17\\(\xd4\x9e\x13T@\xb5\x1a\xec,}\xe6S@\xe9\xd4\xd3G\xd3\xf8S@Z\x1c_4g\xbfS@\xc3k\x85/G\x10T@;\x0e\xeb\\\x83\xb8S@\x80\x98\x8b?\x8a\xe0S@-\xde\x9b\xb7\xd7\xb7S@\xfd\xa9\xc3\x16\xbe\x07T@\xc4\xb4\xbf\xb0\xe6\xb7S@\xcd\xaf\xe1\xb1\xc9\x0eT@9FP\xb6/\x06T@q/_\xa6N\x04T@1\xaa\x96:\x02\x05T@\x12\xebhX\xbb\x0cT@\xf0\x90\xc5`\x18\xbaS@\xd2?\xc6*\xab\x0cT@\xb7\xf6\xa9m1\xbfS@\xb31\xd6iS\xbfS@\x1cB\x1f\x96\xa1\x10T@(`\x8c\xa1\x18\xffS@\x11Z\xb6\x00\x0b\xfeS@\x1f\x1b\'\xe5\xab\xa9S@\x95\x07\x1e\xe0\xe3\xf5S@\x07C="\xd1\xf9S@\x9e\xdd_@\xc0\x04T@H\x85\x89m\xb0\xcaS@)5\xee\xa0\xe0\xf7S@>C\xe6\xd8I\x05T@u\xa7mc\x1d\xf8S@k\x98$6\xe4\xa3S@\xca\x13\x06\x08\xab\xa3S@\xdc\xf1bD\x8f\x0fT@6\xa82L\x87\x0bT@>"\x8f7\x02\xb9S@k\x9c\xd2\x15M\xd7S@"\xeap\xc0\x95\x00T@\xe9@\xfck\xe8\xdfS@\xc7&\xabrJ\xd8S@\xbd\xe1y\xb8|\xd8S@iF\x0bW\xf4\xfdS@\x1fH\x82\x1d\x92\x0eT@\x84\x07x\\\x92\xf6S@\xa1\xfb7\xd5\xd9\x11T@\xcc\x05N\xabU\x0eT@n\x127\xcbO\x0eT@\xa4;\x00S\xc0\x9dS@%\x95/n \x0cT@4\xd7\x0f\xa5\xcc\x04T@\xc3+H\xad-\x0bT@\xe9\x84%\xe0\xea\xcaS@.\xa4d\x88\x96\xe0S@\xc3\xa1\x8f\xf2_\x0bT@\xbd3\x94\xea\xdc\x9fS@\xe70\x9f\xc0]\x0eT@\xbe\x14*!!\xa8S@X\x9b\xce<\x18\x0cT@\x15\xceC\xc0\x95\x00T@\xc8\xb7#\x03\x04\xd0S@\x8d\xf42\xaf\x06\xf5S@\x18\xac\xaf\x7fj\x0bT@,\xb7\xfe\x8c0\xcaS@m\xd4N\x1cE\xd1S@U~\xf8V^\xcbS@Q\xb22\xdaM\xa7S@i\x89\xba\x00\x0b\xdeS@\xc1U\x18A\xce\x15T@\x80\x1f\x18\x7f\xbf\x1fT@\xf1\xa0N\x0cc\x0eT@\xae\xe6-\xd2\xfb\xceS@\x7f\xe0\xb4/y\xd3S@"\xe8\xc7%\xd6\x92S@\xc8\xe5\xc5(\x9c\x04T@\xd7\xa8\x9e\xbb{\xf8S@\xe7\xc8d\xf7\xc8\x08T@\xe3\xbc\x9e\xa1\xba\xd8S@\xec\xe8W\xd4\x1f\xd8S@\xf32\xd6.E\xd8S@x\xbbm\x06\xdd\xa2S@\x9f:\x05z\xf2\xe1S@Q(\x00?\xe9\xfcS@\x1bex\x12\x92\x0fT@F\xc5T{\xc6\x04T@\x8b\xc9}I\xb5\xa2S@\xcbA\xf4\x05\xb3\x06T@\xe5\xf1G\x10\t\xd4S@\xae\x13\xcb\xbc\xb6\xc0S@\x8a\xd6yq\xc3\xd3S@\x0e\x85\xb6B9\xfdS@\x83\xbe\xc1A[\x14T@\x9f>~\xcdY\xcaS@\xcf\x84\x99B\x9a\x02T@%\x95/n \x0cT@V=Mn\x03\xfcS@\xa8\xcb\x80\xec\xfb\xf7S@\xcdV\x83\xfe\x8e\xbfS@\xc5\xe3\x05b\x92\x0fT@\xcdi\xf2\x983\xe0S@\xc7\xd81kZ\xffS@tpf\xc1\xc2\nT@G/x4\xe3\xfeS@F\x82$\xa8\x1a\x0eT@\xe8\xae)\xd7,\xffS@\xe7\xe5W\x91\xa0\x00T@\xa1\r\xec\xf3W\xc7S@\x10\xa1kP\x86\xc0S@F\xe3\xaf\x1f\t\xd0S@i\x96H\xe9\x84\xc0S@0\xda\x01\xaau\xcfS@_\xf8\x08\xcb\xd2\x10T@R0\xd0\xfbc\xf5S@\xaf\x01\xa2d\x8d\xf6S@.\x14H\xb7g\x07T@}\xae\xf8\xe2\xc8\xe2S@\xb2OT\xc3\xc5\xdeS@\x9d\xbce\xa7\xbd\xc1S@p\xc9`\xed\xb7\x19T@\xd6.3\xfa\xc5\xb3S@ d.\xae9\x18T@\xce\xb16\x0c\xca\xffS@\x00\xcdH\xe2z\xc8S@Y\xd7\x19\t\xfc\xd7S@\xc2+^6\x8a\x07T@S\xfa\xb7\xe3\n\xdeS@V=Mn\x03\xfcS@;\n\xa02\x1c\xbfS@\xec\xc3\x8fPA\x02T@\x1f?\xea\x9cb\x9cS@\x9d\x17\x9f\xc4\x92\xd8S@\x97\x9c\xa4\xaf\x1d\xa2S@\xff\xcd\xa8\xf2%\xc4S@\x98\xa3:Hf\xbfS@=h\xcd`%\xd3S@\xb1\x94i*\x85\xe0S@\xfe\xdcV\xe5\xcf\x04T@\x99\xb52\xc8\xfb\xd0S@\xbb-\xee\x15}\xf8S@\xcf\x1a\xf8\x06H\x01T@\xb12\x13y_\x17T@\xc1Q\xbb/c\x04T@K0\xdbHU\x1bT@\xcbO\x87C\x04\xdcS@\xf4\xbeD\x17q\xc4S@\x07\xf4Z\xac\x0b\xf7S@\x17\x15\xd3\xddz\xbfS@XF\xf7Rx\xc3S@\x05cC\x046\xd8S@/\r\x97}\xa6\xcbS@eg\xfb\xe8\x19\xd1S@\x81\x88N\xe7\xda\x0bT@6}\xc2\xacd\x11T@\x875o\xb7\xb1\xcfS@\x035\xed\xf3c\x0fT@\x0b|\xc6\xbe_\x0bT@\xf2,n\x8c\xcb\tT@P\xef\xec\xed\x13\xbbS@\xdb\xcb\xa4\xc2\xda\xf5S@\x05\x13)^\xc5\xfcS@b\xc2\xa0+w\xdfS@Oj\x1d\xa7\x99\x9dS@\xc6W\xab\xa0\x82\x06T@\xf5\x19&SY\x05T@$\xc7\x95>\x9a\x00T@\r\xc7\x02\x85K\x07T@9\xf9\xa7\xde\'\xffS@\x1d\xee>\xd3\x84\nT@X`Q@d\nT@\xa5%D\x07\xd3\xf5S@\xd9\xc6\x9c\x910\xa3S@\xaf\nu_\x94\xfeS@\xb5\x9d\xfb\x95\xf8\xa3S@\xe8\xd7\xe2\xff\xf2\x04T@(U\x0c\xf6z\x04T@}Nd\xa9H\xa8S@\x00\xd7\t\xe3f\xa7S@\xfe$C\xa0I\x01T@1\xe4/<T\xe2S@G\x1aY\xa9c\x13T@8G\x998m\xc8S@'
p35
tp36
btp37
a.
