# Supplementary material for: Sea ice drift data for Fram Strait derived from a feature-tracking algorithm applied on Sentinel-1 SAR imagery
Source: Data Brief. 2018 Apr 19;18:1410–5. doi: 10.1016/j.dib.2018.04.034 (PMC5999601; doi:10.1016/j.dib.2018.04.034)
Supplement: Supplementary file 2 — Supplementary material [file mmc2.zip › fs_s1a_data/HH_filter200vec/FramStrait_HH_20141113T072037_20141114T080138.dat]

(lp0
S'S1A_EW_GRDM_1SDH_20141113T072037_20141113T072137_003260_003C51_DC6A.zip'
p1
aS'S1A_EW_GRDM_1SDH_20141114T080138_20141114T080238_003275_003CA3_F96C.zip'
p2
a(cnumpy.core.multiarray
_reconstruct
p3
(cnumpy
ndarray
p4
(I0
tp5
S'b'
p6
tp7
Rp8
(I1
(I673
tp9
cnumpy
dtype
p10
(S'f8'
p11
I0
I1
tp12
Rp13
(I3
S'<'
p14
NNNI-1
I-1
I0
tp15
bI00
S',.\xdd\xdd\xc4*\xfb\xbf\x0e\x85Vd\x06\xd9\xfe\xbf\x9e\xaef\xc7q\xeb\x16\xc0\x98\xc7\xd6\x1d\xf2(\x18\xc0\xe1\xa3\xbd\x01\xa6\x9b\x11\xc0\x03\xbeU?\xff`\x13\xc0\xd3\x06\xd94\x14Q\xed\xbf\xa9\x95\xfcf\x96\x9e\x12\xc0\xc3\xa3\x9d\xbe/t"\xc0/Ki\x1a\xfd\xd4\x17\xc0\xc77%v\xbf\x13"\xc0\xbfi3\xcc\xaf\xb2\x16\xc0\x92\xd3YM0\xf0\xf0\xbf\xe3J\xe2\xad\x9b8\x19\xc0\x92u1\xb0\xe6\x1e\x17\xc0\xbd\x7f\xbcE\xb0\xc0\x18\xc0\xe1\xefD\xf7\xabS\x18\xc0\x85\x16\x1dS\xe2(\xf4\xbf\x9e\x9f\x873u\x93 \xc0\xc8\xb0\xc8\x1e\xf7\xfa\xf3\xbfB}\xc6\xa4\xcf\x08\x14\xc00\xeb\xb67\xa5\x1c\x14\xc0\xbc\xd1\x16\xd4\xc7\xbe\x13\xc0\x97\x8a,\x19\x91\xbe\xf5\xbf\xa5 z\x10\xff\x0f\x14\xc0/\x93 \xbdTB\x06\xc0%1\xac\x02^S!\xc0K\x15\x87\x08V\x15\x00\xc0\xb1\xbd\x04\xe3f\xd9\x0e\xc0\xd5l\x1dvs\xa2\x07\xc02\x97oyXp\x16\xc0\xbbG\x8d)\xa7_\x00\xc0q\xce\x13\x18\xf4\x18\xe5\xbf]\x858\xf1\xef\xb6\x17\xc0\xdb?\x1d\xec\xdb\xda!\xc0\x9a#\x7f@\x1d\x83\xf3\xbf\xa7k\x00\xfd\x85c\xbc?0Z\xcf\x8a\x8f\xa1\x00\xc02kA\xa9\x92\xa8\x14\xc0u2\xce\xbf\xdb\xab\x1c\xc0\x1e\xab}1a\x94"\xc0\xe4\x05C\x1bf!!\xc0o\xf4\x03\x98\x9fC\x15\xc0u\xffi\x00|\x81\x02\xc0\xeb\xa9\xa9\x0e\x9e\x1f\x14\xc0\xcc\x13\x93\xcf;\xbc\x1c\xc0\xd3\x97\xd4\x08b\xa9\x13\xc0\xe2\xb9^A\xd3\xfb\xf8\xbf\xbc\xe5\x03\xa6\xff7\xfb\xbf\x13q\x0f\xa7/\xf3\xea\xbf\x14!){\xdey\xe3\xbf\xa8\xd8\xa5\x1eMI\x16\xc0`\xab\xb1\xa2\xb9\xf3\x06\xc0\x87\x98Qq\x96>\xf0\xbf\xe4Hzx\x1c2\x0e\xc0L\x01\xa6X,\xf4\xee\xbf]\x9a\x13\x9f\x85d\x05\xc0U\x81\xe0\xe0\x1a+\xea\xbf\x01\x05\t\x7f\x1dn\x1a\xc0\xe6\xe4a\xfd\xb5e\x0b\xc0\xebO\x0f\xbf\xf6\xbd\x12\xc0\x13@SAJ\xb7\x12\xc08\xe7B\xcb\x9c?\x16\xc0\x14o\xd6\ri\xa0\x16\xc0i\xc8\x0f\x1a\x15\x9f\x18\xc0\x8d\x82\xd0\xd6Se\x1b\xc0\x13\xf1\xa9Hc\x8f\xf3\xbfuF\xaa\x04\xc2\x80\x15\xc06*xNl\x95\x00\xc0(\x93\xbeO\xcd{\x02\xc0\xf67\x97\xbf\xe8;\x16\xc0\x03\x17k\x01#;\xf4\xbf\xab\xe4|\x86\xb9\x93\x13\xc0}VG\x1f|8\t\xc0\xb1\n\xd9\xfaL\t\x16\xc0\xd0\xc9\xad\x86\x07\xca\x19\xc08\x04\xe7D\xc9\xa3\x00\xc0bg\x01F\x1b\xa1\x13\xc0H\xae\x19*\x91\xc6\x1b\xc0\x8d\xf2\xca\x89\xe4^\xea\xbf\xc5 \x14\x1a\x05\xaa\x14\xc0JK\xce\xc7.\x00\x1a\xc0\xeeC\xf1\xd0\x84\x83\xf6\xbfp\xc5Xr>\x89\x14\xc0\xc8\xea\xf7\x147\x0e\x06\xc0\xa1\x11c0^N\x14\xc0\xc7\x8e\xd0\n\xb5\xf6\x0f\xc0\x98\x88\xf8+E\xaf\x1d\xc0\xd9\x1c=P\x8f\xed\x14\xc0a\xa2\xd8\x91\x83,\x1d\xc0\xca\x0b\xbf\xf1S\xaf\xf9\xbf4\\\xac\xb4\xb1\x8c\xff\xbf\xd9\xf2x\x84\xd0\x1d\x0f\xc0\x89\xa7\t=Q\x86\x19\xc0\x86c\xfb\xc5\xf6X\x05\xc0\xedt\x83\xfb\x1f\xab\x11\xc0s\xc5\x0c\xbe\x99K\xf4\xbf\xf2\x16\x035\x18n\xf9\xbf\xc3\xf2\x14\x96\xa4:\x14\xc0S\x19\x06\x96\x9d9\x12\xc0\xdb\xba7E\xac\xc5\x0f\xc0\x97B\x9d\x0e\x10\xaf\xff\xbf\xd4\x0eZ\xec\x9c\xb8"\xc0\x04\x86\xcc\xef\xcc1\x0e\xc0\xbe>}r\xcf\'\x15\xc0\xba"<\x8e\xe4B\x15\xc0\x81?\xeb)\x07\xb2\x04\xc0M\xc1z;\xce\x12\xf8\xbfwP\x1a9\x8a\x89\x14\xc0M\xdb\xd3m\xef\xf7\xf8\xbf\xda\x85\xa5g\x81\xcc\x07\xc0\x18\xa8\x06\xfa\x1b\xad\x07\xc0\x07y\x8a\x1b\xaa|\xf5\xbf\xd3\xb6\xcb\x924\x1e\x03\xc0\xb7V\n\x1e\x97T\xeb?m4\x19\xc9\xe9^\x15\xc0#\xca!U\x01W\xd0\xbfc~<\xe3s\xaf\xcd\xbfv\xf1X\xf5\xcc\\\xf7\xbf\x0f\xfb\xbe\xcf!\xda\xff\xbfO^^\x8b\x92\xde\xfe\xbf\xbb\xc7_\xd9\xa6\xee\xfe\xbf\xe6\x98\x85\x19\xd3\xad\x04\xc0\xb6\xef\xc1E2k\xf7\xbfZ\xabu\xab\xb0\xe5\xf3\xbf;\x19K"\xbcG\xfa\xbf\x94\x02\x92\xc4\xbe\xbe\xf0\xbf\x92\x9a\x98\xf3\xae\x8c\r\xc0\x0fk\xf6`\xd9{\xf9\xbf5.-)\xb8!\x17\xc0\x16[\xa0\xff\xdd \xd5?:\x8f\x94T"\xc9\x17\xc0l\xb3\xab2\xcc8\x10\xc0B%M\x86\xaeU\x0e\xc0$\xad\x88,\xb1\x8d\x12\xc0U\x11\x90\xc6\x13\x87\x13\xc0~O\x17\xe7\xcf\x7f\x14\xc0\xcb"\x1f\xa3\xc8\xd5\x14\xc0wE\xa6\xae\xa2\x01\x17\xc0\x01\xbf\x85\x98[\x12\x16\xc0"\xb3\xd2-<?\x16\xc0\x7f\x06u8\x84^\x06\xc0\x80\xbd\xb6\x1e\x1cg\x1d\xc0\xeat\xd2\t\n\xdc\x17\xc0\x0e\xd2{\x0e\xc4\xe3\xfc\xbf\xf914\tla\xfa\xbf\xe3:\xe3\xd2\xad\xcf\r\xc0\xa9\xf2E&\xc5*\xfb\xbf\xf4\x9f\xd6-t\xcb\xfd\xbfz]O\xd3Cr\x19\xc0\x85\x98\xe0\x86\xdb\xeb\x11\xc0\xb3\xbf\x8b\r%\x96\x11\xc0:\xe0B3S\x9e\x17\xc0!\xc8\x19\x82\xe5\\\x19\xc0\x11\'\x8eM\xd1\x1d\x0f\xc0\xe6o\xe6\xb01l\x1e\xc0\xc1\x9cu\xcb4\xd5\x15\xc0=y\xc3\x02/\x03\x17\xc0\xe9>A\\2\x08\x1c\xc0\x98\xdeo\n\xeb\x84\x11\xc0\x9b\xc9\xc6\xcc\xaa6\x1d\xc0/F\xd1[U\x9e\x17\xc0\xf7|s\xaemf\x1c\xc0\xcc\xc9"\x8cO\x9d\t\xc00\x81\x1fy\xfd\xb5\x18\xc0\x08\x01^\xb9\xa7\xda\x18\xc0\xedv\xc3\xc3hy\xd7\xbf\x17\x97^9\xb0\xef\x07\xc0iY\xe0\xef\x87>\xf4\xbf`\x98}\xc88/!\xc0\xea\x86N8\x96\\ \xc0\x80\x1f\x90\xc5F\x95\x07\xc0\xba\xbd)\xaa\xebc\x0b\xc0\xd0\xed\x18G\xd6\x8e\x11\xc0\t\x1ePR7\xa5\x0c\xc0\xb9\x97|\xdcd\x82\xfe\xbf\xfb\xa0\x12!\\\x05\x0f\xc0\xe63\x04\x99\x92C\xed\xbfF<\xaa\x8a\x92\x8c\xeb\xbf\x93\xc2\xbe\xcd7|\xf6\xbf\x97\xba\xf1\x8c\x878\x16\xc0\xaeg\x12VD(\x1c\xc0\x82w\x9f\n\x1f\x8a\xe9\xbf\xc7\x1a.v\x03\xbc\x12\xc0\x99\xfbp$%\xcc\xfe\xbf\x1b-\xc5\x1a\x9d\n\x1d\xc0,X`\xeetU\x05\xc0\xc8\x0cm\xac\x8aG\xf4\xbf\xc2\x89\x1eb\x00\x11\x05\xc0\xab\x80\x9e8\xb6e\xf3\xbf[\x8b\x9d\x98H#\xeb\xbf\xea\x00\x7f\x13@\x1e\x17\xc0\xa8\x90\xb0t\xda\x95\xee\xbf\xa6\x17\x8c\x11\xf2\xe7\xfb\xbf\x99r\x1a\xbd\xdb\xb8"\xc0\xe2f |\xc2p \xc0j:\xdd\xaf\xf4A"\xc0\x91\xc0\xf9\x8b\xb9\xcb!\xc0s\x92\xe8C\x96@\x04\xc0\x19v+\xdc\x04\'\xe2\xbf\x83\xf6\xb2\x1c\x85\x17\xe0\xbf\t\x9c\xe5\x84J~\xf9\xbf\x84\x18Jk\xed\x19\x17\xc0\xdbv\x0eD)X\xe0\xbf\xac\x86LK\xda\x90\xf8\xbf\x85\t\x8c\'\'\xc5"\xc0tv3j` \xff\xbf6Q\xa3\xed\x82\xa9\xcd\xbfB\x87\r\x91\x0e^\xd0\xbf\xb5\xc39\xc1:)\x1b\xc06\x93\t\xdd\x88\x89\x17\xc07\x91\xef\x98\x01\x1d\x15\xc0m\xdc?ku\xbb\x19\xc0\x02x\xb9V\x9c\x98\xe9?\x05\x11\x94\xb8\r!\xf6\xbf\x91\x01\xa9]x2\xf1\xbfk2\xc8M\x1a\x9a\x07\xc0\xf8\x96\xf8\x12s\xaa\x17\xc0{\x02\xfe\xe0^\x08\x18\xc0"#\xc3[A\x1d\xeb?\xa0\n\xc9\x9bz\x98\x11\xc0\xb3c\xc7\x07\xc6\xc6\x19\xc0\xbf\xd1\x05\x92\x19\x89\x12\xc0\xc7a\xdd\xce\x87]\x17\xc0B\x87\xc0\xa6\x9b\x0c\x10\xc0Uh}\x86\xba\xfe\x0c\xc0wQV\x9f\xd1c\xf5\xbf#\xed\xcaj\xcf\xb6\x0f\xc0\xd9\x9e[\x93"\x0c\xf1\xbf\x94*\xe4\xf7\xae\x7f\xeb\xbf\xfeb\xf1\xc2\x82\xa1\x1e\xc0\xd6\x91\x95\xfc?\x05\x14\xc0\x8f\x15Yf\xa0C\x19\xc0\x13,\xcbv\xdf\xfe\x11\xc0\xe3\xaa/\xb5\xce\x92\x02\xc0\xc2\x8c\xc33aH\xff\xbf\xbb\x93\xe7\xe2\xb9\xbe\x15\xc0g;&\xf6\xdd\xd7\xbf?]\xc7\x91_\x92\xa9\x1e\xc0\xce\xa9\xaa\xcb6\'\x18\xc0zd\xc9\xdb\x91\x94\t\xc0T\xffo\xb4m/\x14\xc0\\]\xff\x9f\x8b\x97\x1e\xc0Dy"\xb5\'\xba\x16\xc01p\xd8\xc5\n`\x1d\xc0\xf8.\xcdS\xdc\xb6\x18\xc04\xf8^\xfe&3\x17\xc0\xd5\x8e1\x90:\xff\x16\xc0HK$\xbaN\x9e\x1d\xc0*\xd9\xf2\xb2\x95N\x14\xc0\x18\xa1\xa1\x1d^\x06\xf9\xbf\x94"\x10\x02My\xf9\xbf\xcfG @e\xba\x1c\xc0(\x81G\x8az\x8e\x04\xc0\xb3\xfd\xf6\xfa/\x7f\x14\xc0\x02!\x12\xd7\xa4%\x02\xc0e\x88\x83 \xe5+\x19\xc0\x19F\x8e\xfa\x172\x15\xc00\xfc\xc5\x1874\x12\xc0\xc4\xdc\x11eoV\x19\xc0\xdf\x98\x88\xa7\xd1\x08\x19\xc0:\xe5\x15-\x88O\t\xc0(Z\xe3\xd5\xbe\x1e\x02\xc0t\xf2\x9b\xca\x81/\x15\xc0\xb72\xd2\x9bS\x89\x17\xc0\x17\x9f\x980M\xd5\x14\xc0\xb5\xddS\x9d\xd4K\x12\xc0\x1a6\xde\xf1\xbfX\x16\xc0\x1d}kA\x12\xac\x11\xc0\x16Z\'\xcbD\r\x1a\xc0\xb5\xd5[\x9e\x9b\x8f\x12\xc0Z\xd2\x96\xd5<e\xe1\xbfqk\x91\xe0;\x90\x11\xc0\xbb\xf1\xf7\x08\x01x\xfb\xbf\x1c\xc3p\xf4dj\x17\xc0\x07Lt \x0e\xf8\x17\xc0R\xb3\x86\x07\xaf\xbd\xe9\xbf\xd8./\xfa\xdb\xa5\x14\xc0}\'\x01\xda\x8f[!\xc08\x9e\x8eA\x00\x95\x11\xc0\x16\'\x06\xdaI,\x17\xc0\xb2C\xe9D\xd7\xdf\x04\xc0\x9d\xca~\xf4$\xb7\x02\xc0\x15\xcbA8q\xec\x00\xc0\xa0\x7f\xbe\xc8\xe0\xb2\x01\xc0\x0f\x9b6\x04\x0eR\x13\xc0\xe5\xd3\xae\x95_C\x12\xc0|]L?\x16\x08\x05\xc0\xce\x80LI-~\xff\xbfXh\xac}\x16Q\x17\xc08DwH\x1b\x10\x16\xc0\xb1\xdf\xdc\xf8\xea\x82\xf6\xbf1\xa6x\t\xc9]\x00\xc0\x8f\xa8\xa1\x8c\xa2\xd8\x17\xc0\xd55G\xca&\xd5\x14\xc0\xc8\xc9\xc0X$\xbf\x03\xc0\r\xaf\x10}\x99\xad\xeb\xbf%\xc0y\x80\xff\x17\xb6\xbf`\xf1\x881\x9e\xe6\xf0\xbf\x06\x9f\x02\x0b\x1eG\x18\xc0&\x14\xa1uA!\x04\xc0\xab\x87\xa3\x0cAg\x10\xc0\'m\xee\x08\xef\xff\x16\xc0n\x8c\x0cF;g\x1e\xc0\xf9v\x88\x0b\n\xaf\x12\xc0\x91[n2E5\x14\xc0\xc7\xe63D\xf4\x88\x14\xc0\xe2\x1a}\xeb\x15\xe8\x0f\xc08\x88\xe1*2\xa7\xfe\xbf/C\x8c2@y\x16\xc0\x88\xb0\xb7\xb8\x88x\xea\xbf$F\xd7-Zc\x12\xc0\x01z\xa0^\x17\xf5\x05\xc0ikO\xc0\x9a\xe2\xf9\xbf\x99\xef\xff\xb1%O\x07\xc03\x13\xb1\x1byA\x14\xc0\x11\xabk\xae\xd6\x9f\x11\xc0\xe1w\xe93\xd8\xd1\x12\xc0nH\xca\xa0\x98^\r\xc0\xebF\xd6\xa4*\xd6\x02\xc0\\\x19g\x98! \xf4\xbf+\x81T\xc4s\xe3\x16\xc0x\xc2\xaf\xbcJ\x95\xe9\xbf\xd8/\xad\xb68j\xb0?\xabVq\xbbC\xf1\x19\xc0\x8c\xf2\x15\xf7\xa1\xa8\x17\xc0\x0c\xc0h\x13x\xf3\x00\xc0\xdc\xad\x03}\xfdz\x1c\xc0{)X\x1fNM\x17\xc0\x1d\xd4\xb1q`\xe8\x12\xc0\x9a\xfe\x0f+s\xd9\x05\xc0,$\x04#e\xe5\x03\xc0\xa2\xcf\xcc\x97\x17\xb1\xf7\xbf\xc2#~(^\x0f\xf1\xbf\xa8o\xc4\x1d\xca\x9a\x11\xc05I2\xfc\xdb\x8d\x14\xc0D\x82\xdd\x7f\x9ai\x18\xc0\xaa\xc3\xb3\xadY\x98\xeb\xbf;?p\xe4\xcb\x8e\x17\xc0\x05MI\x17\xed\xc8\x18\xc0\x9d\xd1L\x10~S\x16\xc0\x93\xed#\xf3]\x9d\x17\xc0\xd8\x16y\x80\xf2\x1d\xff\xbfa\xeddP\x10\xd4\x17\xc0\xe2\t\r\xb5\\3\x17\xc0\x1f\xbe\x88\xcfc\xec\x19\xc0`+AL;9\x03\xc0R\x8ac\x838\x1b\x17\xc0\xe9\xea\x1d\xa3\x96\x85\x1e\xc0\xd2\xcc\xe2\xd0\x82\x17\x17\xc0\x0b\xe5R\xd3\x178\xe0\xbf!\x9e\xd9\xcb\xda<\x16\xc0\xf6\x11\xf9\xad\xddt\x1b\xc0?\xfe\xa4\x1c\xfeQ\x16\xc0\xbf\xd2\x838jB\x11\xc0\xce\x15\x95\x94\xa6\x8d\x19\xc0\xd8"\x07+B\xcb\xf2\xbf\x17\x03\xe0<\x9b\xf6\xf4\xbf\xeb\xa9\xabhf\x85\xe1\xbf\x8f>"8\xee\xc0\x14\xc0\xc2\xf46\xdc\xed8\x1c\xc0Y\xc2\x01X\x1a;\x1f\xc0\x807\xc5\xc6*\x0e\xe4\xbfR\xc2\x18\x98\x82\x85\xe4\xbf\xa7\xe8v\xc0\xf7\xdf\x01\xc0\xf3\n\x91\xb0_:\x12\xc0Y\xb3\x86\x1e\x13\xbb\xee\xbf\x14\x87\xdd\xe4\x12\xb6\x10\xc0\x91R\xde\x19\x9a\xc6\x12\xc0\x12\x80\xa8\x906m\xff\xbf\xc8\xf9>\xc5\xf5\xf7\x02\xc0\xde\xf1#\x1cDo\xea\xbf\x84cl\xcf\xbf6\x12\xc0\x98\xea\x1f\xcaUC\x19\xc0\x0cxc\xcb\x9c\xa3\x00\xc0Y\x07R\x99^J\x14\xc0li\xd7:\xaf$\x00\xc0\xbf\xa4\t\x0f\x01\xfb\x14\xc0\xb5\x84\xde\xcf}\xf2\x11\xc0Sy\x1c\x81\xb7\x19\x1b\xc0\xe0\x96\x1eu\xae\xb9\x0f\xc0<\x9f:\xd3\xd42\x16\xc0>r<\xd3\xdf\xd4\x02\xc0.d"\x92?u\xf9\xbf\x84M\x8b\xf7t\x1d\x15\xc03a\xce\x9cG\xa3\x0b\xc0U\xc9\xce\n\x9e \x14\xc0\xa7\x83=T\xdf\x9f\x16\xc0\xde\x18\x1ay\xfe\xba\xed\xbf:$+\xc4\xdap!\xc0I\xbe[\xa4\xea\x00\x13\xc0\xf2Hg\xfb^\x93\x15\xc0\x1a$DUq+\xfa\xbf\x9a\xb0\x03b\x822\x16\xc0\xbf?J\x0f\x11\xd2\x12\xc0\xc6!\xfb\xec\xab\xdd\x19\xc0w\xfc\xd2[\x90S\x14\xc0B\x1bd\xbe-\x8a\x10\xc0Y\xd2\x95ZlI\x16\xc0\xe9~E0o\n\xf9\xbf.\x9c\xbe\xe5\nH\x07\xc0-\xa1\xc0\xfb\xf4\x8a\xf4\xbfq\x8c\x16\xe7\xe5\xe0\x05\xc0\xc7\xaf6z#L\x17\xc0\x18\x11T\xedt\xbd\x10\xc0\x8fI]X\x89\x88\xf9\xbf\xe4\xa8\xf9\xf1\x82f\x19\xc0\xd4w\x92\x04M\xe1\x1a\xc0ryc\x14\xc37\x14\xc0\xeb\xbb#Dh\xe7\xf4\xbfF\x06S\xe6\x91\x18\x18\xc0\x82+\xae\xcf\x83\x87\x04\xc0\xc6\xc1\xa9;\x81\x81\x14\xc0\x8fw\xd1\x97%\x81 \xc0\x87F\xdf\xa5\xc9\xae\x1a\xc0X[zl\x88\xb2\x04\xc0] E\x1e\x0b\xf7 \xc0L\xae\xde\xb0\xb6n\x14\xc0 \x0b8\xfe\\\'\t\xc0e\x99\x00\x16\x9d<\x0e\xc0M\xd0\x97\x1dxN\x0e\xc0lTL\'w\xb9\x02\xc0\x17`\xec\xca\xd8s\xd0\xbf\xdaN1\x9f+m\x1e\xc0\x0e/\x96\xbd\xf5a\x15\xc0\x88B\xe5s7F\r\xc0\xf5[\xf6\x9f\t&\x18\xc03*5\xf5\xe5\xd9\x14\xc0&\x8e\xb1>\xab\xf3\x07\xc0\xffH\xedHO\x0e\x1c\xc0\x0c\xde\t%\xc9\xfc\x17\xc0\x15\t\x8f\x01\xd98\x01\xc0\xfan\x92\xd9\xc6?\x14\xc0\x87kS\x1e\n\xcf\x17\xc0\xe8\x92\xa2\x17\x07\x83\x11\xc0\xff\x18\xb6\x81\x91\xae\x02\xc0\xef\x87~u\xab\xe6\x14\xc0\xda\xacQV%w\x17\xc0\x0c5\x02\x99\x1f\xce\x02\xc0\xc60C\xc2\xd5,\x13\xc0\xfc\x7f\xc5\x9f%\x10\x13\xc0\xc23M\xe8p\xc3\x1c\xc0\xf8\xdc\xac\xdc=3\xf8\xbf0\xa4d\x16\xda\r#\xc0\xa5\xfb?CY\xf0 \xc0\xeb<\x8f\x97\xd1\xac\x1d\xc0\xeb\xc1Y4\x06\xf5\xfe\xbf\xd96Z\xc5,X\x04\xc0\xf6\x9f\xbb\xe2\xe5\x8d\x04\xc0\xd1\xf5\xb4\x165\x87\xf3\xbf\xdb\xe9C\xa5\x07\xa1\xed\xbf\xcah\xc4\xe4\'\xf7\xea\xbfqN\x9a\xb1\xc8n\xe4\xbf\xf66\x8a\xd0\xba\xc7\xf0\xbf\n\xd2sbd\'\xe3\xbf\xee\xf9{\x87\x03g\xfe\xbfid\xd6}-\x83\xe0\xbf\xbd\xd9\xaexDA\x11\xc0*A\xa59\xe9\xcb\x16\xc0\xfa\xc91N\x9fS\x17\xc0\xc4\xb9HQ\x1c\xe9\x01\xc0\n\xb3\xfbq}}\xfe\xbf\x8dC\xbf\x8c\xabl\x12\xc08Q\xd2\x13#\xb3\xfc\xbf\x11I\x83v1G\x14\xc0\x90\xd32X\x01\xdf\x03\xc0W\xaeN\x896\xc6\x03\xc0r|\x80\xcc(T\x16\xc0b^\xf1#\xb6-\x16\xc0\xaf`\xbd\x82\xd2z\x02\xc0\x1a\xc6\xeb8\xa1\x01 \xc0\x10a\xecUk\x9e\xa9\xbfE\xf3\xc4sr\xae\x1e\xc0\xa5@\x16\xb7\x7f\xb6\x0e\xc0W\x13\x9b\xcf\x1b\x8b\xf7\xbf\x06\x1c\xbf\x8c\xcd\x91\x00\xc0y\xcb\x95\xaf\xc6\xc8\x1d\xc0l\xef\x8b/\x9e\xf7\x07\xc0\xfc\x88\xa2\xd8)\xab\x1a\xc0\x02\xd4\xa4\x9f\xfe\x08\xfa\xbf\xd5\x8d\xf7\x88\xf0t\x17\xc0\x03\x83\xb2\xa4\x0cu\xfe\xbf\xf0\x9c\xc9R\'=\x04\xc0\xf5\x03\x8f\x8ee\x88\x04\xc0\xee#B\tg\r!\xc0`\x13s\xb1\xdd\x9e\x08\xc0>\xe2!\x8e~\xf2\x15\xc04\xca\x81;\xe6e\x19\xc0\xaa\xd7\xc8\xd7\x99f\x17\xc0\xe7\xe4*\x88\x14n\x19\xc0\xc1\xda\nn\xfe\x94\x14\xc0\x98\xef\xfb \xff\x85\x15\xc0]{\x97\xd0G\xf4\x07\xc0\x14\xf5\x86\x97\x17\xea\x17\xc0\xa4\x8cej\x8d\xae\x1b\xc0\x85\x99\xe5n\xf5\xac\x1b\xc0\tK6\xf3\xe4\xf1\x16\xc0\xb7\xd3b\xc4%\xd7\x01\xc0\xea\xcc\xdb!\xbb\xcd\x01\xc0\xc7@\x85\xde\xc5\xef\x1c\xc0\xac\xb8\xdc+\xa3\xf9\x11\xc0>\xd6\x1bf\x1b\xfd\x14\xc0K\tBd\x88n\x11\xc0\x9a\xbf\x99y\t\x93\x15\xc0t\xfb\x0b\x9ay\xaa\x11\xc0\x15\x19\xae\x10\x8b\xfa\x13\xc0\xcc\xc5\xcb\xc3\x8d\x05\x17\xc0\x08\xd7U_Rq\x11\xc0N<\x81u\xae\xa4\x17\xc0h\xffWj,\xbb\x17\xc0\xb82\xa6\x88;\xd2\x17\xc0F\xd8\xf2\xf5u#\n\xc0\xe55\x0b=h\xfd\x17\xc0\x16\xb5\xb3>\xed\xec\x17\xc0\xd0\xf6\xd5\xb1\xa0\xbc\x1e\xc0Ss\xea\xc3\x19\xbd\x1e\xc0Z\np\x10\xbd\x06\x1b\xc0Em}\xfc\xa8\xb8\x1d\xc0\x0bT+\xebi\xc4\x18\xc0%\xcb\x1e\xf8\xf4R\t\xc0@\x1aw\\\x0b?\x19\xc0\xcc\x1b?nx7\x19\xc0_\x85\x8dSH\xf0\x1c\xc05\xdb\xc2\xe1\xaf$\x15\xc0c`\xc3\xf7}u\x1b\xc0\xc72\x10\x8c#\xd0\x10\xc0\xcd\x10.Q|\xba\xfe\xbfx\x8b#<\x17\xe4\x1d\xc0\xd4W\x91\x7fTv\xfe\xbf\x8c\x8b\x8c\xe4\xfc\xe7\x12\xc0\x13\xe2/rG\xd7!\xc0!\xd1\x15\xc7Q\xb0\x02\xc0\x8d\x96\x05m4\x99\x13\xc0\x87\xf0NW\xc6\xcb\x02\xc0qt\xc8\xf9\x1fv\x10\xc0=\x9d\xb2\xea\x14\x17\x16\xc0Ry\xa547\x9e\x17\xc08\xbfl\x103\xa6\x06\xc0\x81M\x08N\x1az\x17\xc0\x1c\xb1\xc8\x1c\x1aC\x19\xc0\xeb\xd8\x9b\x19_\xd2\x12\xc0\xe3\xe3\xa6;oY\x13\xc0p\t\x8b\xf0\x13\x0c\x05\xc0-\x84\xe4?@\xaa\x14\xc0\x9e[\xd4,\x9d\xfd\x10\xc0*\xbeSy\x86\xbb\x11\xc0\xcbK\xb3D\x0fP\x19\xc0\xad\xc0d\x9fj~\xf9\xbf\xd2c\xe9\xf7\x133 \xc0%|\xfc\x8bv\x1a\x18\xc0~KnGmK\x14\xc0\x84\xc6\xb2\x16\x97\xe2\x1c\xc0)\xa9\xb5\xfc\x800\t\xc0\xad\xa0\x1b\xb0\x9e\x9f\xea\xbf$\xb02~\xe8\x87\xf4\xbf\x00\x16\xd0Nj]\x05\xc0\xdbYu^l\x84\xf4\xbf7G\xa5\x04h\x9e\x1d\xc0\xb7EV\x92\x91\xa7\xf5\xbf2\xb9*Qg.\x04\xc0\xfdr\xbb\xeb?:\x16\xc0|hM\nV\xd6\x08\xc0I\x8b\x8f9C\xc6\x18\xc0\x9b\x7f?\xaa\xfc+\x16\xc0\x18.$\x9e\xa5\xd1\xf0\xbf\x989K\xeb\xb9\xbe\x11\xc0\xcc\x9a\xb7\xdc\xd6\xc5\xf0\xbf[?\x9f7\x7f\xef\xe2\xbf\xd3\x95\xac_\x11\x9c\x03\xc0\t\x84^\xa07\xff\x17\xc0\x1bs\xd5\x91\x96\xa1\x17\xc0\x12\xa1\x07\xef\xf2\x8f\x15\xc0.\x8f,v\xfe\xc3\x11\xc0\xc5\x95\x8d0\xfdz\x15\xc0\xc9\xe1[\x01j^\x15\xc0\xd3\xd27\x02\xde\x96\x07\xc0l\x9e\xd6!M(\xf5\xbf\xc7QJ\xc6\x02e\n\xc0\x07\x91\x9c\x83\x18\r\x12\xc0)A\xe1\x1b\x8d\xcc\x12\xc0\x11\x1b\xa3\xf2X_\t\xc0d\x0e\x92\x05C\xf2\x17\xc0$w\n\x97\xf4\x99"\xc0,\x96\xb3\x8b\xa2\xd4\x0e\xc0Y\xd6tG-U\x1b\xc0\xab\xe5\x7f\x0b\x18\xac\x14\xc0\x0f\x1e%x\xf9\xf4\x16\xc0\xecC\x81\x96E\x89\x10\xc0\x81\x93\xf3e\xd1M\x11\xc0\xc5\x87\xa9\xdb\x07\x88\x11\xc0\xd0\xdc\xff\rm+\x15\xc0\xb9N\xa10\xb4\xf6\x0f\xc0ut\tP\xd8]\x17\xc0\x97\x9bX\xd3\xc3\x81\x15\xc0%v\x9eY4\xde\xec\xbf#!\x1aWi\x83\x02\xc0\x13LE\xc1\xa8\xb1\x14\xc0\xc5\xca\x11v\x9a\xc7\x14\xc0\x05M\xbcc.\xa5\xe3\xbfM\xf3P#\xc4\xeb\x12\xc0}\'\xb2\xa1[\xca\xd0\xbfyL\x1d\x10\xc5\xa9\x17\xc08\x14\xc0\x14-\xd2\x03\xc08\xd3\xb6\xdc\xebp\x11\xc0\xfe\x86\xba\x90o\xf8\x16\xc0KA\x83\xb7\xf9\xe5\x11\xc0$-\x14\x0f\x96\xaf\r\xc0\xaf\xc1\xc6\x1c=\xf9\x19\xc0\xdb\x8f:sTR\xee\xbf\x1aH-\xe6[\x93\x16\xc0\x1f\x81\xd2\xde\x1f\xaf\x10\xc0_h\xf8\x1a\xb9\xa5\x13\xc0\x17a\x80\x8a4\x90\x05\xc0\xbb(\x93\x15\xdeH\x0f\xc0@?\xe4k{\x00\x03\xc07\x1b\x85*\xe0!\xeb\xbf\xb8\x02C\x15\x10\xeb\x12\xc0\xa0\xa2\x96\r2\xb8\x02\xc0*\xdf\xf7S\xa8\xc1\x1e\xc0A\xd7\x86\x05\xe5\x92\x18\xc0+\x12\x8d\xf9\x85\x96\x13\xc0=\xbd:e\xd4\xa9\x14\xc0\xf5s\xb8\xf5+d\x00\xc0w\xdb\xae\xd7\x91\x1d\x15\xc0\xf0\xf5R 5"\x19\xc0\xb47\xc5\x9bs\xe4\x19\xc0\x80\x9c\xe15%\xc1!\xc0\x9c\xaaV\x11j*\xce\xbf\xbf*\xa4\xac\x81|\xfe\xbf8\xca\xc1\xe7e\xe6\x1c\xc0\xdd\xf1O\xf6K\x82\x1d\xc0\xc6\x9b\x8a\xc1\x83\x12\x00\xc0?\x0f\xdd\rX\xeb\xfe\xbf\xfdX\xa3\xe5\xc1\xa4\x1f\xc0\xbe\xe8\x95\xbb\xac[\x1f\xc0F0\xbf\xa9\xc4&\x01\xc0\x94\x17-\x935h\x1a\xc0\xac\x111\xc7\x1e\xc0\t\xc0\\\xd1nN\x80\x00\x03\xc0C\xdd#\xe1\x1c3\x14\xc0\x97j\n\xe6\xdf\xaa\x1e\xc0\xd4\xf6\xa0\xa6U\xac\x13\xc0}f\x9e#j\xbd!\xc0\xd7\xc5\xc1\xf44\xf2\x04\xc0@\xfa\xa6\x99\xab\xbb\x02\xc0\xa6\x91\'[s\xf5\xf6\xbf1k\x0c.\x84\xdd\x1d\xc0\xba\x0c\x9f\xcf\x0c\r\x0c\xc0\x9e\x80o\x0f\xde\x81\xed\xbf\xa4\xd5\x93\xbd\xe3D\x11\xc0\x02H\xfc\xac\xa2\x89\xf9\xbf\xad^{\x1f\xecn\xf1\xbf\xa9\xa2\xd6\xd8Xx\xe4\xbf\x1c\xb7]\x14ut\xf1\xbf\xfcX.;\xde\x8b\x19\xc0\xc3\x9c\x079K\xd7\x03\xc0n%\xbes<\xd7\x0f\xc0\xbdK\x88|W{\x10\xc0\xcd\x10.Q|\xba\xfe\xbf\x0f\xcd;\xdc\xfc["\xc0\x9e\xbd\x85\xed\xc8\x89\xf1\xbf\xc2\xa2v\x9a5\xfe\x10\xc0\xb1\x83]\xd2\x93\xc1\x11\xc0+z\x96\x82\x16\xb0\x00\xc0\xfc\xaejc\xa3\xfe\x04\xc0\xd9\x07\x19\xeb&X\xe0\xbf\x7f0-\x7f\x8c\x9a\x1d\xc0\xda\x102\x9a\xf3\r\x16\xc0=E\x84\xa9d\xbb\x15\xc0\xa0\x0cT@\xce\xa9\x13\xc0*\xd5\x96\xd1\xeb\xe3\x08\xc0\xdb\xd2}Vf\xf3\xeb\xbf\xdc\xb7pW\x08\x10\xdd\xbf'
p16
tp17
bg3
(g4
(I0
tp18
g6
tp19
Rp20
(I1
(I673
tp21
g13
I00
S'\x95\x84qQO\xcdS@HE\x10\xfbQ\xceS@\x11G\x93&W\xecS@y1\x89&\x89\xcfS@\xfa\x12^zs\xc7S@Zw\xe0$W\xd0S@\xfd\x91o\xc9q\xdbS@\xc6\x98a\xab\xaa\rT@$\'\x17\x12\x9aMS@t?\x08mw\xe6S@\xb3\x8dL){NS@\x9e\x82\xa0`\xcb\xfcS@\xbf\xad\x98\xdd\x9c\xd8S@\xe4y\xd8\x9a\xc7\xaeS@\x8c\xe9Y~\x9f\xeeS@\x0b\xae\x94Na\xb0S@\xf2x\xfb\xab\xc8\xd0S@\xb1\xce\x17s\x04\xfeS@5S;h\xadbS@\x7f,~\x81\xd2\xfdS@g\x0f%\\]\x1aT@]\x0cc\x9dy\x1aT@\xb6/\xde\xc5\xd3\xf4S@5\xf7\x00\\a\x06T@\xf1\x9a\x97wo\x1aT@\xde/\xd6p\xce\xccS@\xca$\x7f\xcd\x91uS@@\xd7\x0b\x9a\xa2\xd1S@f\xf2\x92E\xeb\x08T@)-\x03\xef\xec\xcaS@\xca\x18\x85\xe8\x15\xdfS@\x14hx\x93y\xc5S@v}J\x89B\xf5S@C\x078D_\xf7S@:\x818F\xf0WS@6\xb3\'\xae\xc8\x07T@\x89\x00\x0b\xce.\xd0S@\'\x115w\xe4\xaeS@\x10\xb7\xb0\xd9\xdf\x1bT@Y\xe6#(O\xc5S@\xdaF\x89\xdc\xa2aS@\x97\x95\x03\xd8\x1arS@\x07)\xdc\x8e\xba\x1eT@\x88C\x85\xdd\xd0\x0eT@\xbd\xf5\xd2U\x88\x1aT@\xa0\xe2\\d0\xc5S@\xbd\xab\xc1\xb2\x9f\x1aT@r\x10\xce\xcc\xa5\x0eT@\x90\x04N\xdcH\xcdS@\xb6\x83\xb9\xe6\xfa\xf8S@\xed\x84\\\x05\x1f\xf6S@\xf2|\xce\xab\x0e\xc7S@\xa8\xc7\x10\x8d\xa0\rT@@3]M\xff\xf7S@\x80\x1bNAd\x0fT@(\x1bXl\x81\xf8S@:\xf1ZA\xf0\xe3S@{\x1b!x\xfb\xf7S@1\'C\x9a\xce\xdcS@\x1c\xcc\xce\xf8`\xbdS@su\xea\xf3c\xf1S@\x97\xb6k\xaaR\xfdS@\x0c\xe9{\xf8`\xe8S@}\x17\xa8\x84\xbe\x07T@\x9d\xe2\x1a\xd8;\xb1S@Np+\x90A\xb3S@\xd7=\xd4y\xbd\xd7S@\xc31ex\x1b\x1eT@:\xd9\xc9\xaf\xe6\xe8S@\x8e\x10\xba\xc4\xbc\xcaS@\x9a\x10\x01wJ\xe9S@G\xca\x82_I\x07T@\x127\x7f`\x7f\x0fT@\x81Fab\xb2\x15T@V\xc2\x80\xe8[\xecS@\x7fw\x92\xe7\xdd\xf5S@2i\x1e\xdeb\xd6S@\xc5\xbb\x95V\xd5\xf4S@\xa5 =f\xf9\xd7S@\xf1{\x9ec9\xf6S@\xb1y\x8dv\xe3\x1bT@\x14\x05t=\xce\xe6S@\xc9\x17u\x19\xfa\xfdS@\xcb6\xbdi\x13\x1cT@9\xebs\xbb\xc2\x02T@8D=\x8f\x06\x1bT@\xd5F\xa2:\x15\x95S@\x8c\x03\x9ft\x80\xbcS@\xb1\xdb\xc0;\x89\xbdS@\xbc5\x15dv\xbdS@\x95\xdbh\x8d\xb0\xcdS@\x04\x8a\x94\\\xd9\xdeS@\xa6C,\xac\xde\xbdS@)\xc7\x06\x02\xa3\xbcS@\xdf\xec\xc8\x17\xee\x0eT@\xa8\xfde\xa7\xfc\xdeS@\x8a\xde\x8b\x80\r\xfeS@\xe7v\x18z\xee\xcfS@\xe2U\xd7\x12\x0c\xc2S@\x1c\x13\xc1\xcc\xce\xf9S@G\xdebH\x8c\xebS@\x8b\xff\x0b\xe1\xd0\xceS@"l\xc6\x93HXS@Y;V\x19z\x1aT@\xf3\x13\x83\x80\xfa\x1eT@3b\x17\x08\xb7\x1eT@\x1e\x02\xc6*\xbb\x14T@\xd5\xf1%d\x8e\x0fT@\xe8\xbf\x80\xb0\x10\x1cT@\xb7\xeba\xd4\xa4\x0eT@e\xbe\xfd,,\x11T@\xe2\x9a\x97\xb8\xd5\x10T@\xb9\x96\xbd\xad\\\tT@\x89c\xe0\xca\x12\rT@\xf2z\\\x02\xa6\xfdS@i!\x80\x1d\xd3\x14T@6\x0e\x14\x17\xa2\x01T@a\x11\xdf;c\x01T@\xcf\x96\xf1\xba\x01\x05T@\x133\xb4\xc3\x15\x05T@e\x1a\xa2yj\x04T@\xe5\xed27J\x04T@+\xcc\xf5\xc4\x12\x05T@W\x10\x0b\x7f\xc4\xfeS@\xab\xd1\xffd\xc8\xfdS@uc\x8a\xde\x14\xfeS@&\xd8\x02\xe4?\xf8S@\xb3\x88 \xd2\x9b\x02T@J?\x1a\xa5\x8b\xf9S@\x9d\xbc\xbc\x86\x9d\x07T@\xa6\xb7z\x90\xf9\xeeS@6L\xd4\x8f\xa4\x05T@\xc1\xd3\xfb\x1e\xbc\xfeS@\x8b\xee\x03\x7f\x83\xf9S@l-,\xbf\xa1\xf8S@\x93Wh`\x9a T@\x0ekp)_\xf5S@\x13.\xe7=\xa8\xf5S@\x8eO\xb17\xdf\xf5S@9u\xb5\xa5]\xecS@\xc5\xd3\x19\xbcZ\xe8S@\x91\xd3\x08\x06\x94\xdcS@\xdc\x18\xd9\xe5\x81zS@\x99\x03\x15c\x1b\xe6S@\xa3\xd3O\x00\x86\xd3S@\xe5^\xa9\xbc\x7f\xceS@+\x04\x94\x0b\xa6\xd6S@^A\xb1EK\xcdS@b\x14\xad\xee\xdf\xcdS@\xc0\xbb\xcf\x96O\xd1S@\xbc\xa7\xbb\xa53\xc8S@\xd0\x10\xd4"v\xc7S@\x97\xe7\x13\xd7m\xccS@\xe8\xfeUA\x91\xc7S@\xc6@i\xb2\xd5\xbdS@\xf8\xa5\xf3\x06\x91\xc9S@\xdc\xba\x1d\xf6\x9c\xc1S@\xf7\x81~\x82\x88\xbbS@\x8e\xce&\xa4\xe0\xbdS@\x19\xb9\xf4\x8e\x9b\xb3S@`\xbeQ\x13_\xbcS@IIP\'\x9a\xb6S@(\x0e\xecX\xfb\xb9S@\xeeM\xd4{\xbd\xa9S@>qm$\xdd\xb0S@/\xb1(\xdf\x81\xb0S@\xac\n\xd7\\4\x08T@\xfc\xcfWN\x14\x12T@[\xfc\xad=\x16\xfeS@p\x91\xdai\xb1LS@\\\xfd\xce\xb0\xb8gS@\x14\x12w\\\x7f\xb4S@\xeb\xcf\xfc\x0ci\xbdS@\x07+kD\xf4\xbfS@\xdd\xad\xd5\x96\xe5\xf3S@\x06J\xc7\xe5\x0e\xd0S@\xafM\xc0\x93(\xedS@L\xb2RD\xfa\xddS@\xc1&`7\xaa\xdcS@\x12\x92\xa2{K\xdeS@\x19\xa97\x84M\xe9S@\xa4\xf0hF9\xbdS@k\\\x83.\xc1\xf5S@a1dX6\xbbS@^\x16}\xe2e\x04T@\xf5\xcb\xf6E\xa4\x98S@\x8d\x1cxS\xe4\x02T@\xb0x\xaa\x04\x14\xffS@9\xa2q\xfb9\x11T@$\xd8\x93\xd0\xbc\xfdS@\xa7\xa29\x1d\xbb\x06T@\x19,c\xdb\xe0\xbbS@\x05\xbeWEB\xfaS@\xde\x16\xbf\xa9_\rT@6k\x85\xf8OXS@Nnl\xb2\x16\xa9S@\x16\xb6\xae\x86\xf8[S@z;\xa8\x97\x87OS@2i\xa1\xfe]\xd0S@\npH\xd7\xa9\xf5S@\xe6\x07\x13t\x1f\xf5S@O\xb6?\xd2\x9a\xf9S@5\x8c\xb2\xcb\xe8\x07T@\xca\x90z~\xc8\xf3S@_{\xa3N\xea\xf7S@ps\'\x1dmQS@\xef\x05_\x969\x04T@\x0e\xc7\xc5\nn\x01T@\xb5\x8f\xa1\xe6\x9e\x01T@C^_\xac\x0c\x8bS@o\xb6\xd4,\x98\x06T@\x0e\xd2G\r\xf8\xc1S@\x8f\xcaY\x8e\xed\xf5S@E+\xf4\xf4\xe9\xfdS@\xf7\x95\x83\xd7\x8d\x06T@U\x96\xe2\x94t\xf8S@\xdc\x98\xb0)\xf8\x10T@\xb0W>\x927\x02T@bo\x15\x9d\x17\xf1S@iF\x0bW\xf4\xfdS@L\xf5\xd2*@\x02T@\x13\x0b\xfd\xa07\xceS@\xd6\xae\xac\xbc\x9d\xf8S@4\xd7\x0f\xa5\xcc\x04T@\xfc\xc9\'T\xc5\xbcS@h\xca\xf9\xab\x12\xeeS@\x02\xd9\x9a\xfdY\tT@\xdb\\\xb5}\xab\x13T@\xc9X\xc3-]\xe0S@\x06\xda\xe3\xb4\x03\xdcS@*\xf6A\x8e\xffdS@jv\xf8B$\xf4S@n\xe92}\x9a\xeeS@\xd7\xcb%\x1d1\xb2S@\x97\x04K-\xdc\x0eT@\x8e\xb0\xab\x8dD\xdfS@\xcbVk\'\x9c\xf1S@\xa7&\xae\x11\x1b\xd0S@\xe5\xd3\xbe\x03\xffIS@E4\xd8a\xa8\xb4S@\x95\x11\xee\x8b\xb1\xa9S@\xf7\x1fO\xb1\xd8\xe2S@z\xa9\xed\x9dN\xbfS@\x0f\xf0\x1cz\xb1\xb8S@x@\x9a\xa6\x80{S@\xb2\xf6\xe7\x18\xec\xb0S@\xb9Y0a\xde\xbbS@\xdf\x1cW\xcb\x04\xbcS@\x99\xcf]\xcaPzS@\x95\xfa\x0f\xa7\x0c\x1bT@6\xaa\x16\x87\x9d\x0eT@\xbf!2xh\xcdS@\xd5w\x05h<\xc5S@3yd\xcdE\xd0S@\xdb~e\xda\xdd\x1bT@Ti\x97\xa5\xa2\xcdS@\xb2\xc3\xe8\xf5A\xaeS@\xf6\xf3-\x17\xf6\xc1S@Ii\xb4\xcd\xcf\xbfS@\xb6z\xa0\xbd\x8b\xc7S@\xba\x1c\xf5\xfb\xdd\xc7S@p\x0f\xf1V\xe1\x15T@\x14\x0bb\xc2y\xcaS@*\x0b\xb5\xfa\xfc\x1eT@l\xec\xc98\x89\xd2S@[\x9d\x02s6\x1eT@\xac\xe5\xa4\xa8\xcd\xccS@F\x12tA\xf6\xeaS@\x0c\xb4,%\xe7\x02T@\xc2\xd9y\xd0p\xf4S@\x1dVBIM\x1aT@\x89b\x16Iy\xf5S@\x05\xd5\x03\x0c\xf2\xbfS@\xfdN\xd7\xd7\x9b\xc9S@\xe0\xc2Zb\x08\xcbS@J\x10\xa4\xfc\x08\xdeS@q\x06\x0b\xd9\xc0\xf5S@\xa3\x08QC\xe7\x1bT@\x0b\xa6\xa8\xb1-OS@W\xb8\x96\xcf\x9d\rT@\n\x997\xa1q\xf8S@\xc3\xb7\x87\x03\x9b\xcbS@\xden\xbd\xb6\xcb\xcaS@,]y\xc8\x9c\xd3S@\x8fx\xf1\xd8|\xb1S@\xf0t\x9f\x0b\xc7\xefS@fb0\xde\xc6\rT@\xb2\x82\x827\xdf\x10T@\xf5\xf9\xb2\xe8\xf9\x03T@F\xde]~\xe5\xf7S@u\xa7mc\x1d\xf8S@\x9f:\x05z\xf2\xe1S@\xb7\xbe;\x9e\x91\xd3S@\x88=vu\xd7\xdfS@\xc0n\xdf\x84:\x14T@d\xf5\r\xf0\xc9\xfcS@\x8d\x9aN\xd7\xb9\xdcS@7\xda\xb0;\xcd\xe2S@\xfb\xa6\xc0\xd4\xd1\xefS@UN\x06:\xe6\xd8S@\xc3k\x85/G\x10T@\xd3x\x1d\xbb\x00\nT@\xd6\x13\xc5t\xa3\xd9S@Y\x11\xf5G\xb9bS@%\x95/n \x0cT@\xa2\xf1\xb1\xfeb\x1bT@\xc1\x8c\x94,\x92\x15T@\xcf9\xc2\x80\x17\x95S@\xd8\xe3\xa10C\xf1S@w\x84\x1e\x1f\x91\xd9S@\r/\x0e\x97y\xf5S@14\xf8\xfe\t\xf9S@\xd6\x96Y\xecV\xb9S@\x8f%5\xf5\xd6\xc1S@\x8e\xbd\n\xbc\xda\xd2S@u\xefYdr\xf9S@\xe9<\x14\xa1[\xf6S@\x0b(1\xeb\x1f\xfdS@\x06#"&\xc8\nT@Q\xb22\xdaM\xa7S@\x1c\xcb&\x96c\xfeS@\x18\xb7b\xc6>\xf8S@E\x9a\xf9\'\xc4\xf5S@h\xc5\xfc28\xe0S@J\x95\xc4\xf2)\xbeS@\x9f\'\x9c`:\x02T@pF/\xd5\x97\xd3S@\xabh\x86(\xc5\x9eS@\xa8\xcb\x80\xec\xfb\xf7S@\x9c\xb6I\xb9\x11\xf1S@\xa43 \xd7K\x14T@\xf5\\\xb0\x05\x04\xeaS@\xd6\xa8\xed\x1a\x0b\x0eT@3\xec\xa9E\xe3\xd7S@\x15\xceC\xc0\x95\x00T@\xc7]a{e\xeeS@\xcbA\xf4\x05\xb3\x06T@\xab-\xcb\xc9\x02\xdcS@|&\x84\x91\xa0\x06T@\xbd=\xc6\xbe\x85\xf0S@\x89\x1e-\x8ag\xeeS@\x14\xa1\x83\x85\xc5\x06T@-C\xb5\xbcn\xe0S@\x1e\xeeln#\x07T@\xba\xd6\xc0\xc0U\xeeS@Y\xc2\x1b\x85<\xf0S@p\xcf\x8b\x99\xd4\x10T@\xbew\xbd\x9b*\x07T@6\x80J.\x8dMS@]\x05\xfa$\xa7\x07T@\xc5\x7f\xb3\x12\xc4\xf3S@\xf1\x86\xd4g<\xebS@uE\xf5nJ\x8aS@\xd5u\xe5#\x1b\xebS@\xa4yG\xc4\xfe\x02T@\xd5\xa9\xd5l\x88\xf1S@\xf32\xd6.E\xd8S@\xda\xc3\x02\xf6\x89\xd7S@\xfe\n\xda\xb2}\xf5S@\xddB;\'7\xbfS@W\xafGi#\xc5S@\xec\xc3%\x1aFSS@\x7f\xae\x92TZ\xf6S@\xa9{\x94\xb1\xb9\xf6S@\xacZ\x1f\x9f\xe4\xb1S@\x85\xee~C\x9c\xbbS@rB7\xc6\x83\xf8S@fpAyX\xbdS@\xd3\xe7?\xffU\xbbS@k\xc4@\xd0f\xd6S@/\x10\xcd\xe6\xec\xd7S@*\xf4[\xc6\xc2\xf8S@\x84y\xa1?\xd2\xbfS@\xe4\xb9\x01[\xa3\xaeS@\x96\xaa.y\xfa\xd5S@\xd9\xd9W11\xc2S@\x7f^t\xcf\x95\xafS@8\x89?\x03\x9f\xbcS@S\xc3PP\xa0\xb9S@\x87\xc5\xfb\xe3\xe0\xc8S@\x1cD\x03\xbc\xac\x13T@8[\xa45m\x0bT@\r\x85>!\xb2\rT@\xa5\x9eX}\x13\x0eT@\x86B\x14\xd4>\xbcS@\x11w\xf9\xa6\xb1\xd9S@E\x9fq\x15\x8a\x1aT@3\xdfB\x01\x06\xc6S@\x97\xb6\xcc\xce\xd8\xfaS@eb\xe2\x9f\xc5~S@\xb9Y\x99\x15\xbf\xb9S@\x80\xf0#\xd8+\xbcS@b\x9d\xb6\xd1\xc6\xd0S@\x9a\x17\xc7>/\x18T@d\xc7\xbc\xdd\x1d\xc3S@\xb2\xb5\x1a\x95\xb0\xbfS@\xef\xc42\'\x19\x1bT@.\x8b\xc9)i\xc1S@\xf85\x9e\xc4\x1e\xc7S@\x93\x80.\xd2\x95\x0eT@\x965\xdf\x9f\xfb\xa3S@\xe4w\x84O\x93\xfdS@2\xe2\xcc\xf8\xeb\rT@\xcd\x1b\xb6\x90\xf7\x82S@p\xe3\x05\xf1P\xb6S@M\xdb\xdb\xb3l\xcdS@_\x95\xd3\xcd\xee\xcaS@\xceg\x1a\xe2\x8e\xbfS@\x1dA\xc8?i\x1bT@W\xac\x1b\xc6H\xfeS@}j\xed\x1f\xda\xbcS@[\x9c8\xd4J\xd0S@0Y`,\xd7\x1bT@\x0c\xe8\xd8\xba.\x80S@\x01\xe5z(U\x94S@i\xcd\xe73\xf0\x04T@n"\xce\xdf\xd2\x82S@\x17\xd4eN~\x0eT@9U\x15O\xb5\x15T@%\xeb\x17\x07\xae\x1aT@E4-\xd4\xa1\x0fT@\x84\xe1v\x02\xda\xcaS@!\xba\xe0b\xa0\x01T@\x83_\x0e\x8fV\x80S@\xdd\x9c\xa9?\xc0\x14T@\xa0\xcd\xd4\xcb\x92\xc5S@;\xf6\xcd\xe2\xd1\xb4S@\xf0?\xbf\x10:\x14T@\x1d\xb4\x1c\x82\xb9\xa8S@\x04\xbc5\xee\xf5\xbdS@n\xf1c\x8b,\xb5S@\r\xbe\x96A\xe0\x04T@\xfc\xd2\x01xW\x13T@\xa3\x92\xb54\xb6\xb5S@\txt\xee\x8e\xb3S@\xb6\x9bf\xaek\xa7S@\xb5\x97O\x8c\x11\x13T@\xab\x05~\x00\xf2\xd0S@\xa3\xed\x89D\x00\xa8S@Q?\xda\xe3\xe6\xcfS@\n\x8bv\x95\xb2\xcfS@F \x8b\xf04\xd7S@\xbe\xc8;\xde\xc4\xf7S@\xca\x86\x13\x80\xb7OS@\xe8y?\x8a\x81MS@0\xde\xb15k\x96S@+%\xf4\xd3\'\x04T@L\xc3((Q\x05T@\xb7:s\xfe\xce\x04T@\xdf\x01\x8dr\xcd\xfdS@nG\x14X\xd5\xfaS@\x1d\x14\xad\xfd\xbf\xf8S@w\xf2\xdd#\xc1\xf6S@9J\xc13f\xf8S@\xbb\x8c\xff.U\xf6S@If%\x80\xd5\xfaS@\x1e.\xe9?\x9c\xf4S@\x031\x8f\x9e\xf8\x02T@H\xf5i/=\x07T@\xc2+^6\x8a\x07T@\xb4\xb8\xe7\x90\\\xfaS@\x81\xa3+ZM\xf1S@\xca\x8dT\xde\x07\xf9S@l\x1fH!)\xedS@\xc8\x91\x0f]X\x13T@W\x80\xe5\xc9\x00\xeaS@\xaf_\xb0\xbb\xb5\xe9S@_\xbb(Qr\xeeS@\xcb\x97\xf3a{\xedS@tpf\xc1\xc2\nT@\xc1t\xbf\x19\x10_S@h\x8fW\xb5^\xd0S@bC\xa3o\xfe_S@7\x035\xa5x\xddS@\x87*\xf2\xc1\xaa\x08T@\x93\xae\xc5\xed\x97\xd4S@\xc6\xad\xedZmaS@\xd6-\x01h"\xd6S@\xef\xe9\x14\xd6\xe0\xe1S@+s\xf5b|\xceS@\x01e_\x1d\x85\xdeS@\x1a\xed\x1d=\x16\xcfS@\xbc#\xb0\xf7\x8b\xd0S@\r._\xb6U\xd0S@\\\x91K\xba!hS@\x13U\xf0\xbf\xd4\xc8S@[\x83\x95\xf1n\xcfS@j\xcd\xf7\xe97\xd1S@\xa1(idf\xccS@1\x11B\x98\t\xcbS@\x8ex~\x10:\xc4S@\xb79\xab\xe3|\xc1S@\xd6\xbeo\xed\xe8\xb7S@\xf8\xf6\xe0\xde\x08\xc3S@\x89\xdd+\xbb\xee\xc4S@\xd8\xcc\x9b\xfb\x91\xc4S@c\x00}\x13#\xc0S@\xfcc\x19\xab\xdf\xb1S@\x8c\x9cY\xdd\\\xb1S@\x83*\xb0&i\xc4S@\xc0pa^\xcb\xb9S@\x8a\x97\x179\xab\xbcS@\xfe\xc6i>K\xb8S@\xb1C^\x08@\xbcS@\tV>yH\xb8S@R.\xd8:\x8a\x1aT@\x19i|\x83!\xbcS@\x17`\x91]\xfc\xb2S@X\xb1\xed\x9f\xa8\xb7S@z\xee|\x8e#\xb7S@>\xd5\xc9h\xc8\xb5S@\xf7gNH\x94\xaaS@\xf4t\x98Q7\xb5S@v\xa9`\xe2\xad\xb4S@\x1e}w{V\xbaS@ \x92\x10c\xdd\xb9S@@\x0f\x89\x9b\xa7\xb4S@\x7fF\xf5\xab\x17{S@h\xb9\xe65+\xb0S@L\xbe\x9e\xb5\xdd\x15T@uT\xdb\xd5\xae\xaeS@,M\xb3\xab-\xaeS@$\xa4\x1d\\/\x9fS@\r\xb4\x9d\xe5\x0e\x1fT@\xd3\xfc\x99.U\x8aS@][4\xb9G\xddS@\x8b\x08\xb3E\xd7\xd2S@P\x10\x1a\xe5\xce\xb6S@\xcf\x9a\x97\xdc\x11\xd0S@\xaa\x08\xc6\xea%\xf1S@ja\xc0\xdc\x0cjS@\xe3\x13i\x19\xd5\xcaS@\xc4\xce\x7f\x05\xe1\xf4S@\x1a\xf5%.\xb8\rT@)\xdd\x96H@\x14T@\x17\xec\x9cF\x11\xf8S@\x02\xad\xf7\x95\x8a\xfcS@V\nE\x05>\xc5S@5a(=\xe5\xd0S@j\x7f\xd4<\xa4\xcdS@\xadUZ=\x1b\xfdS@0\xc0\xe5m\x85\xfeS@UI\xfb\xa0)\xceS@K\xfaI\xed.\xc4S@\x86\xa5\ti\x90\xc0S@al\x92\r\x1d\xbfS@7@\x82\x8e\x88\xc3S@\xe6m\x16\x8b\x10\x0eT@\xb6\xea\xe1\xaa{TS@\xe4\xb8}o\xfa\xbcS@\xf6\xeb\xfd\xbb\xe9\x1aT@H\x04\xee\xa1/sS@PQy\x16\xaf\x15T@r\x07\x9f\xfb\x12\xf9S@ql+\x124\xfdS@\x9b\x1b\xd3\x14\xe2\x02T@\x1d+A\x9b\x91\xfdS@HD\xae\xbc5\xb4S@\xb4\xc5?m-\xb9S@\xfa\x19\xafTT\x10T@*\xc1S|?\x18T@\xa2\xefj\x15/\x10T@\x8c\x03\x98\xd5R\xb1S@\x1c\xaf\xe7\x14$\xc7S@\xdfd\xb2a\xda\xf8S@\xaf\x82\x85\xe6\xc4\x84S@$\x12\xb4\x8b\x8b\xf8S@$\xcc\xe76G\xf6S@\xd9\xc6\x9c\x910\xa3S@\xb5\xa49\xf18\xb5S@\xe2\x1a\x7f\xb5\x9f\xb7S@\xf6\xe0*\x087\xbcS@`\xdb\x90Z\xbe\xb8S@<\xdd\xc3b\x92\xbcS@V\x93N\xca\xc1\xbcS@\x1dR\xf3Q\xf4\xc7S@\xd1si\x91\xbd\xd7S@f\x88X1\x8c\xc9S@B\x89\x85\xf1B\xcaS@\x16\xb9\x90\xb0\xf4\xc9S@l\xd0\x1f\xad\xb5\xc7S@\x98\xa8\xb8\xb1)\xefS@N,x\xf8\xaaXS@\x00I\xbf`\xb8\xc0S@\x8b\x02\xee\xe2\x00\xcbS@\x0f\x877\xa00\xc4S@\x13L:\x15\x9c\x08T@\xda\x17At\x13\xbfS@\x1c\x88\x9f\xcf\xd4\xbfS@\xda_j\x81\xe8\xbfS@H\x98\x0cY\r\xc2S@\xa0T\x0c\xdd\xc7\xbcS@\xe8\x90q\xb7\x9a\xc3S@\x0c\x86\x8f)\x7f\xc1S@gD\x14S\x14\xe0S@R\x19\xf0s\xb0\xcaS@q\xdbF\xe2M\xbfS@YQ\xa4Ib\xbfS@\xfa4\xf7\xe5\xab\xdfS@{\xd5g\xf7I\xb9S@\x88B\xeaz\xdd\x00T@\xe2:\xccU\xf5\xf5S@\xe4\x91eI\x96\xe9S@\x89\x1b\x98iG\xb8S@\xa5%D\x07\xd3\xf5S@5#\xfa\xc5r\xfaS@\xf7\xaeMF\xd5\xeeS@\x04\x9c\xe5-F\xbeS@\xeb\x98\xde\xbf\t\xfaS@\xbc]W\xcd\n\xc3S@6\xc6<l\xaa\x04T@c\x08\xd6a\xe9\xbfS@0\xa0\xec%>\xedS@\xc4^|V\xea\xf2S@}Nd\xa9H\xa8S@\x03\x90C\x19\xb9\xf8S@\xcc\xbcZ#\'\x14T@\x1e\xa6\x81\x1d\xe8\xdeS@{Z\xbc\x8f`\xbaS@O(\xf8i\x01\xb2S@,2\xa5\x9az\xdeS@\xa7\x94MI&\x16T@\x12L95\xa8\xc8S@\xb12\x13y_\x17T@\xdc\x86\xe2\xd8\xea\xaeS@-\xf3&\xd9\x96\xafS@\xf1\x8d\xf5\xa2\x92zS@\xd8\x19p\xf2\xa3\x01T@P\xa2&\n\xc5\xcdS@\xfc@\x87bMyS@:\xb0!\xc6#zS@N\x1e\x81\xdb\xc6\xc8S@\x19\xe6m\nz\xceS@\x9f\x1d3\xfb"\xaeS@!\x89\xd2\xeb\xc3\xadS@\x9b \xc68\x83\xc9S@|\x1e\xab\xc0\xe0\xa8S@o\xc6=\x96.\xf8S@K7\x85\x11a\x0eT@\xf5A\xef\x7f\xeb\xe2S@\xff\xc1\x15\xe0\xe8_S@<\xc7>\x01C\x1cT@\x83\x8e\xa3\xaeCfS@\xa2e\x1e\xbeV\x04T@^\x88\xb8f\xdc\x0fT@2\x02\xdf\xfdL\xfeS@\x89u.\xfeObS@\xd8\xa7\x10\xaa/\x05T@\x0b\xd3\xd9/\xd1\xfaS@\xf7\xa9\x14\xfd&\x03T@\xe5\x03\x7f\x9e\xa9\xf9S@\xab\x8bNT\xde\xf8S@b\x0f\x03\xc5\xc8\xf6S@\xd4<9Jn\xf8S@\xeaM\x8fq*\xf1S@\xe1\xf35\x0c\xf9\x10T@0\xeb\x1d\x82\xac\xeeS@\xc4CM\xef\xe8\xc0S@\x8b\x08\xb3E\xd7\xd2S@gu7\x8b\xb8fS@\x05cC\x046\xd8S@\x0e\x92E\xcd\x8a\xc0S@@c\xda\xc0\x1c\xbfS@\xce3(\xe9o\xcfS@\xff;.\x02\xc9\xdfS@\xdcDqD\xed\xe6S@P$G\xfb\x07\xb4S@\xbd\x14_t\x87\x15T@\xc1b\xff\xa6\x92\x17T@\x15!\xa0:7\xc0S@\x1bx`F\x87\x0fT@C}\x85\x06!\xf9S@\xec\xda\x8a\xa1\x16\xeaS@'
p22
tp23
btp24
a(g3
(g4
(I0
tp25
g6
tp26
Rp27
(I1
(I673
tp28
g13
I00
S'\x97\x10\xee\x99\xe7\xd1\xfb\xbf\xef3\x8b\x08\xc6i\xff\xbf\xb9\x9b+\x81\xcd\xc8\x16\xc0\x03^M\xce\xe1.\x18\xc0\xe6\xa7\x12\x1a\xd3\xb2\x11\xc0\x12\xab\xa08}g\x13\xc0\xcb\xc6N\x087`\xee\xbf\xef\x18u\x86\xbf\xf8\x11\xc0J\xdc@\x80\xa6\xba"\xc0\xb3^LNu\xba\x17\xc0H\xdf1j\xa5C"\xc0\xd0?4\x87iz\x16\xc0\xe2\xee\xf7\x89g{\xf1\xbf\xeb\x9f?m\xacR\x19\xc0\x02T\xf6}\xc8\xfb\x16\xc0\xfaY\x0f|R\xdc\x18\xc0\xa9]\xc10\xf7S\x18\xc0\xbd|<\xea\x01$\xf3\xbf\xc1\xfeH<\xc9\xcb \xc0dDK\xaa\xcb\xfb\xf2\xbf\xde`\xe4\xcb\xbbE\x13\xc0\x98Y\xcddQU\x13\xc0\xe9\xaa\xc6\x88\x9a\x98\x13\xc0Qj\\t\xee\xde\xf3\xbf\xde`\xe4\xcb\xbbE\x13\xc0\xd2X}\xa7\x97\x82\x06\xc0\xbf\xf8\x86Rk|!\xc0\xb1\xd2\x9a\xe4we\x00\xc0Kdn_y\xb2\r\xc0\xd9\xf6\xbf\xb7#\xe5\x07\xc0\x17\xb5\xb2iLc\x16\xc0u\xc13\x98 \xbb\x00\xc0(\xbd\x8c\x08\x0c\xa2\xe3\xbf%$D\xe6!\x81\x17\xc0\xc5N\xb6hf\x19"\xc0\x86\xbe\xc7\x00R\xa8\xf1\xbf\x11\xac\xa4v\x9ce\xac?\xff.\xcd\x1cU\xc0\x00\xc0}y\x00\xdb-\xd9\x13\xc0\x7f\x1d\x8c\xeaM\xb5\x1c\xc0`\x81Q\xc2W\xca"\xc0Rh\xb1\x16VM!\xc0*\xff\xfa\xcf\xdei\x14\xc0\x8a\xa7\xf5\t8^\x01\xc0\xfe\xe3\xc0\xccJU\x13\xc0$\xe17\xc2\xbd\xc6\x1c\xc0\xb8\xf0\x98\xb0\x82\xe6\x12\xc0\xd4\x04;d\x95\xc0\xf6\xbf\xb1=\x0b\xe0\x9f\xcd\xfb\xbf?g@;\xf0B\xe9\xbf\xafm\x95\x1fz\xdd\xe1\xbfd\xf2\xc64\xddV\x16\xc0\x9b\xb2j\x04\x99\xd0\x05\xc0\x8b\xf9\x9dQh\xca\xee\xbfNV-\xe2\xc2\xea\x0c\xc0\xc3m\xd8\xc8\x83\x1f\xed\xbfE%\x8a~%h\x05\xc0p\xc6\xb4\x92\xba}\xe8\xbf\xe7\xbfTN\xdfY\x1a\xc01r\x195L\xbc\x0b\xc0M\xb5\xb6\x86H\x9e\x12\xc0\xfe\x12\x94M\xeb\x82\x12\xc0l\xea\xeb\xffo*\x16\xc0B\xe8g\xb4\x96$\x16\xc0\xa9Z\xc9h\xa3\xb8\x18\xc0\xb2\x9b+\x96\xc6\x90\x1b\xc0~\x86\xfc\xd3O\x11\xf4\xbfa\xc4\xfd\xd7h\xb1\x14\xc0c%jx\x81\x9b\x00\xc0\xec\x96\x9b\x8c\x90\xc9\x02\xc0\x9a\x84\xa0\x12W!\x16\xc0|\xa2\xa1\xf7\x9e`\xf2\xbf\x1fy"!\x01\xe2\x12\xc0y\x1f\x93g\xa5\xd9\x07\xc0\xfb\xe1\xd1\x01\x1f\xf2\x15\xc0\x01\xba\xd0\x976\x9c\x19\xc0,\xf4"\xe0\x1f\xd3\x00\xc0\xd4\x81u\xbf\xdf|\x13\xc0\x91#\xbe\xaac\xbc\x1b\xc0\x18\xd8\x9a\xac\xbd\xec\xe8\xbfCd\xfe\xb0\xfb\xd9\x13\xc0\x97\xa4P\x15B\xda\x19\xc0\x94[\xf9\x13\xa6k\xf5\xbfH\xd3R\x07m\xbd\x13\xc0)\xbc}s\x02U\x05\xc0\xee\x9e\x90\x8d\xc5\x83\x13\xc0!e\x9f\xa7\xca3\x10\xc0\xea@\x84\xe0\xee\xcd\x1d\xc0h\xaa#\x12\x9b\x0b\x15\xc0\xec\xccD\x08tH\x1d\xc07\x8f\x8f\x01\xadR\xfa\xbf\x8e\x90\x9f\xef\x0b\xc5\xff\xbf\x88/\xc8O\xecc\x0f\xc0\x98tl}\xfb\x9c\x19\xc0\xac\xbd\xe6"i)\x04\xc0R\x0f\xbe\x14@\xa2\x11\xc0\xf8\xab\xf3i\xce1\xf3\xbf\xb64\xa8_\xc5\x01\xfa\xbf\xb9\x9c\x18\xf8\xdbU\x14\xc0^\xa1\xdf\xef\xea\x10\x12\xc0(\xb9\xde\xe3\x90\xa0\x0f\xc0yJ\xf1:\xa7\x1d\x00\xc0\xee\xdd\xc9)\x86\xf5"\xc0A\t\x1a#i\xaa\x0c\xc0&\x98\xf1=\xc4K\x14\xc0.V\xb7\xfcvh\x14\xc0\xb0\xfa\x00\x10xP\x03\xc08\xde\x18\x12T\xb6\xf5\xbf\xb0\x06\x0e%&\xbb\x13\xc0\x90s^\xc9\xce\xb8\xf6\xbf\xdcfL\xcf\xaa\x8a\x06\xc0\xf3\x11x\x92\xc1f\x06\xc0\xbbn\x1a\x89\xcd\x7f\xf3\xbf-;\xc2;\xe0\xfa\x01\xc0\xcf\x1b\xb4g\x97\xf9\xec?$NGVo\xa0\x14\xc0f\xeb:\x10-\x7f\xc7\xbfrd\x88mS\xae\xc4\xbf\'s\xe8\xdf\x18\x05\xf6\xbf\xd3L\x94\xe4(w\xfe\xbf\xe9\x7f\xdf\xc0\xcax\xfd\xbf\xe9\x7f\xdf\xc0\xcax\xfd\xbf@\xa1\xc0(\xa8\xf2\x03\xc0\xdb\xbb\x1b\x1a\x96c\xf6\xbf\x15\xb3\x9a~#\xcf\xf2\xbf\xa6\x97\xa61w\x1f\xf9\xbf\x8d\xb0FPP\xa4\xef\xbfXd\x9e\r*\xcc\x0c\xc0\xae+\xef\xa4Yr\xf8\xbf\xf4\xda\xfa\x9a\xa3\xa3\x16\xc0\xb8\xcc=\xc5:\xfc\xd6?\xf1*\x06p7M\x17\xc0\xf6\xb8*\xa5\x0f\xaf\x0f\xc0\x9d_P\xd2\xf9\x15\x0e\xc0Vm;L\xb7`\x12\xc0\xc2\xfdE\xc7\x8a\xb2\x12\xc0Ob\xc5\xa9uS\x14\xc0#\xcdZ\xb7j\xa8\x14\xc06*\n\xe1q\xd5\x16\xc0cs\xd1\x9a\xb0\xf1\x15\xc0\x1e\xb1bi6%\x16\xc0\xeb\x85\xf9wVz\x06\xc0x\xe1\x11\xa65\xbc\x1d\xc0\xa5\xe0F\xcbK\xc4\x17\xc0r\xb3\xfe1\xe2g\xfd\xbf\xbdV07\x8d\xfc\xfa\xbf\xfd\xa9\xb9g\xe8\xdd\r\xc0\x92\x86\xb0K\xf0\xce\xfb\xbfY]dA\x02Y\xfe\xbf\x9bc\x94`No\x19\xc0\xb2\xad\x94\x96\xc2\x00\x12\xc0r\xce5Q\xf2\xaf\x11\xc0\xc0\xf2\xbaA\x93\xa5\x17\xc0\xa4\xcc\xc9_\xf3c\x19\xc0\x88/\xc8O\xecc\x0f\xc0\xae\xca\xde\xefTk\x1e\xc0\x0f\xc3\xd9U\x99\xed\x15\xc0_\xae\xdc\'\xd3\x17\x17\xc0\xd0]Bd\xec\'\x1c\xc0O\x99\x98x\x02\xac\x11\xc00x\xeb\x9a\x02O\x1d\xc0\xa3\x19\x15\xba\xeb\xb9\x17\xc0}\x7f\xd8:\x1e\x84\x1c\xc0\xe9y\x9c\xa6B\xc2\t\xc0@\xdc1\xf8\xc0\xd4\x18\xc0\xd4\x19\xb0\xc8l\xf4\x18\xc0\xa4\xf8\xd1u\xc8\x0f\xd0\xbfV#\xbc\xacX\x9e\x06\xc0\x1f\x89\x8d\xf93*\xf3\xbf\xae\'X2;`!\xc0\x93\xf2*2P\x91 \xc0\xe0\x07\xa3F\xd4\x1d\x08\xc0\x96#9\x8d\x99\xc3\x0b\xc0\xb4\xd4\xa5Z\xb7\xae\x11\xc0\x07\xb4\xcc\xa2|i\x0c\xc0T.C\x10\x9e\x05\xff\xbf\xd5\x81\xe1\x95=\xdf\x0e\xc0\x0c\\\x1f\xe5\xae\x02\xee\xbf\x14\x19\x8bt\xc1\xad\xec\xbf\xb9\x17.h\xaa\xfc\xf6\xbf\x01\x15\x96\x0e\xfd\x1c\x16\xc0\x19\x9aV\x98\x94?\x1c\xc0\xe4\x08\\\xde"\t\xe8\xbfQy\x81\xd7\x94\xd5\x12\xc0\xa0\xca\x80\xad\xdbs\xfd\xbf\x0f\x81\xf6\x9c\xe2+\x1d\xc0\xdb\xf5\xca\x1f}\xa3\x04\xc0\xdb\x99G\n\x06$\xf3\xbfOQ\x92R\x04\xd6\x03\xc0\xe8b;J\xc8S\xf2\xbf\x85\xdd\r_\xa1z\xe7\xbf%\xe1\xe5&83\x17\xc0\x8c\xfd\xdb+\xa1\xc1\xec\xbfjQ\xa3\\\x84\xbb\xf9\xbfv\x9c\xbd\xdb\x14\xf5"\xc0\xb5\xef\xab\xfa\xf0\x92 \xc0\xa2\xfdJ\x82\xf0y"\xc0D\xe4\xfbH\x8e\xfb!\xc0\x9f\xae\xd3\x7f\xa0h\x04\xc0\xdc\xee\x8a\xe2\x90\x9a\xe0\xbf3c\x0b \x98\xa3\xdd\xbfW\xfc\xc1\xd1\xd3y\xf8\xbf\xdd{SS\xa7\x98\x16\xc0\x12X\x18\x7f\xfe\xbf\xdd\xbfx\x07\xbe\x19b\xa3\xf7\xbf\xd4\xaa\xb9\xbe\xc3\x06#\xc0\x1e\xb4s\xf0\xc3\xd2\xfd\xbf\xbdaEHW\xae\xc4\xbf\xa6.>\xf1\x9fI\xc7\xbf\x83W\xa1.\xfa]\x1b\xc0?\x95\xe8\xd6\xfd\x0e\x17\xc0a\xf6^kN6\x15\xc0d\x05\x19\xa8\xb6\x87\x19\xc0\xc2x\xfa\x14\x06\xb0\xeb?\x83w\xdb\xaa\tA\xf4\xbf>V\x1f\xa6N>\xf0\xbf\xe8\x02\xc7ElZ\x06\xc0\xf6\x8ao\x11\x90f\x17\xc0\xd7c\xd0]\xac\xdf\x17\xc0@\xc7\xf6$\xf5\x01\xed?\x01e6\xd5\x1b/\x11\xc0\x8f5s\xed`\xc5\x19\xc0\x17\xed \x8c\xb5_\x12\xc01\x16>?\x7f\xe7\x16\xc0 )Uo\xf32\x10\xc0A\\2\xcb\xbb\xdd\x0c\xc0\x170\xac1n|\xf3\xbf0\xbd\x8ex_W\x0e\xc0\x8c\x83\xecU\xafj\xf1\xbfg2\x10$\n\xa5\xec\xbf\x93\xfb\xa7\xb3\x0e\x12\x1f\xc0\x99P/M\x06\xdd\x13\xc0\xb8\x97\x19\xa2\x15\x12\x19\xc0\xbb\x92\x81\xd7\xc7%\x12\xc0\xddr\xc1\xa7\xaa\\\x01\xc0\x94\xa8K\x80\x0e\x8c\xff\xbf\xda\xb7)Q\xa8\x93\x15\xc0\xc1Q\xea!\x0cs\xb1?\xe4\xbe\xa4\x0c\xd8\x14\x1f\xc0\xb0N\xb7\xb8\x1eA\x18\xc0\x07\x0cp\xbd\x91\xba\t\xc0\xd1\xf0,\xae\xf9\x1d\x14\xc0k4\xe7\x1dR\xad\x1e\xc0\x02^\xb3\x81\xbb\xcf\x16\xc0b\x88\xa6\x0f\x9e\xb6\x1d\xc0\xd9y\x0e\xb1\xaa\xd4\x18\xc0\x9d\xdbW\xda\xd1G\x17\xc0A4\xeeq\xbb\x15\x17\xc0\xe8\xbc\x0e-\r\xf0\x1d\xc0*\xfbD#\xff\x81\x13\xc0m\'\x05\x08\x94\xcb\xf6\xbf\x11\xdaQ-\x94\x15\xfa\xbf\xb2S\xbe\xdc\x84\xbd\x1c\xc0\t\x11\x07@c\xbe\x04\xc0\xca\xa4\xde\xb8\x9a\xb0\x13\xc0)v\x95\xf2\xedh\x02\xc0 \x9d4\x82kJ\x19\xc0~\x87\xf0\xc8.H\x15\xc0j\xa6M\x83IW\x12\xc0\xcaf\xbf\xd2uc\x19\xc0BH\x8en\xca\x15\x19\xc0\xeb\xcc\xc2\x97\x11\xe1\x07\xc0\x1do\xea\x89\xf1w\x02\xc0\xf8\x98\xcaS\xe7P\x14\xc0\x95\xe0!\x07S\x84\x17\xc03r\xdb\n9\x03\x14\xc0\x84\x1f\x04\xc7^Y\x12\xc0\x08n\xfd\xea\x158\x16\xc0\xae9\xe9\x8dCA\x11\xc0\x022\xcfWH\xd9\x19\xc0\xb1S\xafa \xc7\x11\xc0\xaa\xec\x8f\x92u\xaf\xdf\xbf\x16\xb0\x16\x04C\xae\x11\xc0\xc7\xf4\xd1\x8a\xcf\x1c\xfc\xbfvT\xe8\xcdtu\x17\xc0\x0c\xc1\x9e\xd9g\xe4\x17\xc0y\xabs\xdcZ2\xe8\xbf\xed>\xbd\x90T\xd9\x13\xc0\x9b%\xb7\xe9G\x8b!\xc0\x19-RL\x8e\xf3\x10\xc0d\x15\xc5\xce\xbe\xfa\x16\xc0\xc0"r\xa0s\x14\x05\xc0\xef\x84\xb0p\xb3\xfe\x02\xc0U\xd6\x81\xc3n%\x01\xc0\xb4\xad\xb0c^\xba\x01\xc0\xaf\xda\xa3\xef\xdf0\x13\xc0\x1ce\x17{\xba\x9c\x11\xc0\xa7\x1e\x14\xdd\xb2\xcc\x03\xc0\xef2\xf0]`\x18\xfe\xbf\x88q\xadI\xd8\x1a\x17\xc0\xba\xbc:\xa8\x06\xdd\x15\xc0\xb3|\x84\xdb@\xd4\xf6\xbf("P\x97@\x99\x00\xc0\xde\xd6\xb8\x86\xca\xc5\x17\xc0T\x96C\xb4\x87\x10\x14\xc0;\xceR&\xff\x1f\x03\xc0/b\xd7-\x0f\xc7\xec\xbfo\x83\xb9\x05u\x92\xbc\xbf\x90t\x0b\xe7\xeb\x05\xf1\xbf\x1e\x97\xe38i<\x18\xc0\xe9\xc2\x08\xf5\x13\xe9\x02\xc0-\x18\xd78\xf9\x91\x0f\xc0\xca\xdaG\x8c9\xf7\x16\xc0V\x17\x9f\xa9\xb5\xd6\x1e\xc0\xf8\xb7\xb6\xf3h\r\x12\xc0n\xf8\xc8\xab\xd8i\x13\xc0}9A7\x8e\xc8\x13\xc0\xe5?4KX(\x10\xc0\xe2\x16wZ\xd1\x94\xfe\xbf\x8e\xab\xc3\xa7\xbae\x16\xc0ea;p\xd7\xd4\xe8\xbf\x95\x02*KJ7\x12\xc0_\xb08g\xdek\x06\xc0\xfa9=\x18\xd0\xc3\xfa\xbf\xb5\x12\xa7\xad\xe2w\x07\xc0#\x9d\x03\xbfV\r\x14\xc0\x88\x15\x88\xffUt\x11\xc0\xc3<+\xee-\xa0\x12\xc0\xea\xeb\x96\xd1\x05\x1d\x0c\xc0\xfdE\xb3\xab\xf7\x06\x03\xc0A\x04\xc0\xd6\x93\xe2\xf2\xbf\x85\xad2<V\xa5\x16\xc0\xc9\x1a}\xc2\x92.\xe8\xbfL\xb6\xb2vo3\xa1?\x93\xb2Ni\xf9\x03\x1a\xc0\xf2ahr\xdeg\x17\xc0\x90\xef\xeea\x14#\x01\xc0\xf8\x1e+\xc2\x87\x96\x1c\xc0\x96~\x07\xf9\xeb\x18\x17\xc0,\xe9Q#\xd3\xbf\x12\xc0\xd7\x0f\n\xe1_\x87\x04\xc0!m\x86\x9d\xe9\xd1\x03\xc0\x8e\x04\x8e8lM\xf5\xbfaO\xc2 3\x8e\xf1\xbf~\x18f!\xb36\x11\xc0\t\x8c\xa7\xee\xaei\x14\xc0\x07k\x1c\xe9/\xeb\x17\xc0&\xa3\x1d\xf3]\x8a\xec\xbf\xad\x10\x99\x83f\n\x17\xc0\x1b\xdf|J\xf9\x91\x18\xc0\xbch\x0fh.1\x16\xc0\xb2\xdfBU#\x1e\x17\xc0\xa4\t\x85\xd3mO\xff\xbf\x03\x98\xd8\xa0N]\x17\xc0\xf2+\xea\x82k\r\x17\xc0\xd2\xcc\xcft)\xb3\x19\xc0\x18\x9ei\x0fI\xf1\x01\xc0\xb8\xd1b6\x0b\x98\x16\xc0\xc2\xc6fDj\xeb\x1e\xc0\xa0{\xf9\xa8\x03\x98\x16\xc0\xa4\xcc\xae\xa8/\xa5\xdd\xbf\xe07\xe9\xe2u\x1f\x16\xc0\xa3\n\xa4VY\xa9\x1b\xc0CYVK\xa0.\x16\xc0M~\xb1\xe9B\xd7\x10\xc0am\xd0s\x15U\x19\xc0\x8b\xc1\xd3\xef}K\xf3\xbfD\x0f\x95\xb7F\x92\xf5\xbf\xdd\x8bq\x80\x16\xe7\xdf\xbf\x0e\x9eY2\x7f\xd5\x14\xc0D\xc6\xb0\xe1\xe5I\x1c\xc0,\x87\\\xeb\x01\x90\x1f\xc0\xc9Z\xf2o\xa5\x7f\xe2\xbfZo\r\xb4\xc2!\xe3\xbf\x1f\x13\xc7"\x96\xe1\x01\xc0o\x0c\xdf;\x00a\x12\xc0\xa8D\xe2\xd9\xaa\x0e\xed\xbfF\x03:\x7fJ\xd8\x10\xc0\x16\x972\x0f\xb0\xd9\x12\xc0OW\xcd\xf4+\xcb\xff\xbf1c\xbd\xc1\x91\x1a\x03\xc0\xc7%$6\xf5\xa8\xe8\xbf\x89\x8ca\xa7mU\x12\xc0)\xf5\x99\x17lc\x19\xc0\xd2F:\xc4p\xdc\x00\xc0\xdb\xdc\x95\xf6\xb2\\\x14\xc0\xa1\xe4\xc3\xc7@E\x00\xc0\xd8U\xcc\x93\xa8\x10\x15\xc0\xd7;\xd1\x14E\x1e\x12\xc0\xd4\xc0\x8aR\x07\x17\x1b\xc0\xf2\x02\x08\xee\x89I\x0e\xc0(K\x94\x97\x8f\xa9\x15\xc0x\x83\xd0\xf6\xa2\xa3\x01\xc0\xe5\xfb\xaf/\xa5*\xf7\xbf\xf2\x9bO\xe3l4\x15\xc0\x82\xcd\x0f\x99&\xa5\x0b\xc0\xdc\xd2t2\xabI\x13\xc0\xc4\x82o\xe2d\xae\x16\xc0\xbe\xea\x99l\xd8\xcf\xeb\xbfE<Q\\\xaf\x8e!\xc0h?\xb2\x10&\x18\x13\xc0\x0b\xcf[\xd4\x80\xa5\x15\xc0\xdf\xf8+w\xdf\xd4\xfa\xbf\x98\xe0(\xd8\xaac\x15\xc0\x14\x1eF\xae\x06\xef\x12\xc0q0\x97\xcb\x89\xfa\x19\xc0l\x03\xb6c\xff\x81\x13\xc0\xbf\xf4\x16\xf3g\xae\x10\xc0\x96\x04bsLT\x16\xc0\xcd\xf0\'\xf3\xe3\xdb\xf6\xbf\xa7=L\xdeT\x91\x07\xc0\xa1Q\xa4%\x1ax\xf3\xbf\xc2\xedK\xef>\xa7\x04\xc0\x99\x92l\x11\x9d\xa3\x17\xc0\xa2\x80\x89@@\xd1\x10\xc0\xbd!G\x99\xd1\x12\xfa\xbf }Jh%l\x19\xc0\x82\\1e\x18\xf3\x1a\xc0ga\x90\xde1i\x13\xc0\xfa\xab\xfe\xf1\x88\xbf\xf3\xbf)K\xbd\xa2\xf3/\x18\xc0{\xea9-\xb4\xbd\x04\xc0\xa0\x81$x\xe7\xad\x13\xc0\xa5/\t\xebb\xa0 \xc0\xcd\xf4\x9e\xe6\x85\xd3\x1a\xc0\xdb\x84(h\xdc\xfb\x03\xc0\x93\'j\xbba\x15!\xc0\xcd\xa9\x832]\xc1\x13\xc0SZ\xdb\xe2W\xc8\x07\xc0\xaa\xf5\xb2\xce~\xa9\x0c\xc0C\xec\xb83M\xfa\x0c\xc0e\xb7\x03\x1fU\xf8\x02\xc0\x90\xe71r\xcd\x93\xc7\xbf\xe7rD\x8c\xf7\xaf\x1e\xc0\xc4[\x17\xdf\xbb\x9b\x14\xc0\xa5\x9f\xf7\xae#z\r\xc0\x8c\x7f\xdd\xf0\x0c=\x18\xc0\x0f8/]3\x13\x14\xc0k\x81\x8fC\x1b\x15\x08\xc0\xd6\xbe?\xe9\x15)\x1c\xc0\xa7Cv\x99\x16\x13\x18\xc0\x87\xd1\x17Qw\x84\x00\xc0d\x0e\xd4Um\x83\x13\xc0\x1e\x1a\xa8)\x13\xe2\x17\xc0\xd0{^K:\xa9\x11\xc0\xf5\x0b\xd2Q\xb1\xe4\x02\xc0m\x83~b\x80$\x14\xc0\tP#\xf5\xaa}\x17\xc0\xab\xbfW\xeb>\x08\x03\xc0\x9f\x18\xae\xa3U8\x13\xc0Og\xce\xcd\x83&\x13\xc0\x03\x83\xd0<g\xab\x1c\xc0\xd1\x9cy\x84,T\xf7\xbfRy\x91\x82\x1fP#\xc0\x076\x8ft` !\xc0\xc7fO;\n\xd9\x1d\xc0\xc2+\xacl\xe6\xaf\xfd\xbf\x9f|)\x14C\xb1\x03\xc0\x82l\x84\x96L\xd3\x03\xc0\x7f\xbf\xe5UGv\xf2\xbf\xc7\x06\x01\xd7\xbd\x96\xeb\xbfE\xa3\xb4\xc2C\x05\xe9\xbf\xe2\xf2:\\\xf1\xdf\xe2\xbf\xd0\x95\xe2.T\xa1\xef\xbf\xab\x9a\x1d\x0e\xdf\xab\xe1\xbf\x00\x1f\xb8C&T\xfd\xbf~\x05L\xd7\xae\xd5\xdd\xbf\r\xbd\xee\x07\xf9\xd0\x10\xc0\x05D\xd4,\x9aR\x16\xc0\xa4\xe1SN\xeb\xdb\x16\xc0\xf7\'>\x85HU\x01\xc0\xf1M\xc0\xf1wp\xfe\xbf\xa6\x91\xb9\xc3h6\x12\xc0]\xc2\xff\xaet\xb0\xfc\xbf!o\xb0"\x92\x86\x13\xc0/\x1e\xd5zj\xcf\x03\xc0\xd4\xbc`kp\xc0\x03\xc0\x9c2=x\xae/\x16\xc0.\x8c\xd5\'\xa3\x0b\x16\xc0o\x0b\xd9u\xc5Y\x01\xc0?\xe2\xb5\xa9\x87< \xc0\xd4\xafGt\xd2\xec\xb9\xbfT)\x0e\x9c"$\x1f\xc0~\xdb\xa3\x7f\xf8\xbe\x0e\xc0\xbf\x99\xedj {\xf5\xbf\x04C\xa4\xf8\x9f\xc9\x00\xc0\xb0\xea(".9\x1e\xc0!\xcdT\xef\xb5\x14\x08\xc0\xf0\x1eV\xb1\x01\x8a\x1a\xc0\xe6\x97{D{\xbf\xfa\xbf\x97M\x01 \xba[\x17\xc0\xe9p\xea11\t\xff\xbf\xfd\xf8"*\x10y\x04\xc0\xaa\xca\xb0,\x0f\xb8\x04\xc0\xb4\xf6\xed\xe5\xc4>!\xc0Y&\xca18\xe1\x08\xc0c\xb248m\xfb\x15\xc0\xad\xe9\xf4\xad\xc0l\x19\xc0\x7f\xdc\xafE\x96v\x17\xc0z\xb7\xdd\xba\xe9l\x19\xc02\x03\x03$\x19\xab\x14\xc0\xbc\xdb1 H\x9d\x15\xc0\x9b\x08\x1a\x1a\x96k\x08\xc0d\xe0\xc0}\x91\x04\x18\xc0H\xe7\xa5sJ\xb5\x1b\xc0^,\xab\x93\x93\xbd\x1b\xc0T\t\xc1+\xbd\x08\x17\xc0\xf3\x97\x941\xea\xe0\x01\xc0\t\xb9+\x0b\xb3\xef\x01\xc0Bi\xfef\x95\xf6\x1c\xc0(E\xf2C/#\x12\xc0\x9c$g8\xf6\x14\x15\xc0=\x9d\x14B\x8b\x96\x11\xc0l\xf5\x90\x9f\x03\xae\x15\xc0\xc4\xb2\xe6.\x0f\xc9\x11\xc0e&\x9b\xb3\xd1/\x13\xc0\xa4u\xcf\x1c\xcc\x1a\x17\xc0\xe6\xf8v\x05\xcb\x95\x11\xc0 \x8e\xf5\xb4\x8e\xc4\x17\xc01b\xe0\x8e\xa3\xd9\x17\xc0\x81E*vG\xe6\x17\xc0\x0b?\xb1\xc1\x19I\n\xc0\xd7T\xc5(\xe4\x1c\x18\xc0\xde@\xb8X\xc3\xf8\x17\xc0\x9d\xe3\xc3\xd49\xdc\x1e\xc0\xa8\x06R\xb4\x88\xe3\x1e\xc0_R\x87\x8au%\x1b\xc0\x8cj\xe5\x81\xef\x03\x1e\xc0\xb3\xaf\xe2\x93\xe4\xe4\x18\xc0oF\x16S]\xe5\x07\xc0\x9aX>\x1aNa\x19\xc0J\xf0k\x1d~P\x19\xc0\x1e\xfe3\xf3x\x15\x1d\xc0\x94\xcd\xbb\t\x9fP\x14\xc0Z\xd1\x10]F\xaf\x1b\xc0X\x13\xc7\xf6]\xcc\x10\xc0\xbca\xbd1w/\xff\xbf\xf0\x0c\x1b\x89\x87\r\x1e\xc0b\xabs\x85\xb2\xe3\xfe\xbf\x82\xa4\xd8\x03\x9c\xc9\x12\xc0\x0e;\xb31I\x06"\xc0\xf0\xc2"2\x8a\xf5\x02\xc0\xa0\xb2o\xf8+r\x13\xc0\xd5\x17s\x92a\xa1\x01\xc0\x9b\r\xe4+\xb8\x88\x0f\xc0n:\xa6x\x1c\xe7\x15\xc0\xca\xb7\x05x\xd9b\x17\xc0\xbf\xc0\xb0\x08\x90\x02\x07\xc0FJ1c\xc2z\x17\xc0>\xf3\x17y\xe0K\x19\xc0\x9d^\x0e\xf6A\xa3\x12\xc0\xd7\xbaf\'O(\x13\xc0=~\x80,\xdeF\x05\xc0\xc8_\xe6u\x8a\xc0\x14\xc0ON|\xe0 \x1e\x11\xc0j\x97\xb0\xa6\xe0\xdc\x11\xc0\xb8x\xb5\x8f\x11W\x19\xc0-">z\xd2F\xf7\xbf\x9c4E\xee\x12c \xc0\xd1\xc9X\x18\x88.\x18\xc0\xbfS0\xadg}\x13\xc0Z\t\x7f\x15\xc31\x1d\xc0\x1b\x1e\'.\x1b\xca\x07\xc0\xe2\x16\x815\x82\x83\xe8\xbf\x9cM\xfd]\xe8i\xf3\xbft\xb4xD\xd7\xab\x04\xc0\x9ah\x0b4\xf0p\xf3\xbf\xc2\t\x0b\x16\x9b\xc4\x1d\xc0\xeaa\xa2\xbd\xda\xbe\xf6\xbfK\xefmJ\xbd\xf1\x02\xc0\xf2r\\\xfe\xe6f\x15\xc0~H\xa6\xb8\xdb\x85\x07\xc0\x93\xa4\x92\x9fe\xdf\x18\xc0\xc4HX$E8\x16\xc0^L\x12\xc8I\x97\xef\xbf\xddK_\xdb\x12\x07\x12\xc0\x07~\x19\x07q\xa9\xef\xbf\xfb\x05\x96\x95\x14m\xe1\xbf\xe1ae\xb9\xe5\xeb\x03\xc0\xa4\xb4^j\x0e\x1c\x18\xc0\xdah\xe2\xd9 \xbc\x17\xc07#\xa6\xf6\x98\xaa\x15\xc0\xee\xfe\x96\xb2\x82\xe0\x11\xc0\r&\x0fa\xe6\x90\x15\xc0\xe1@r\xa7=r\x15\xc0\xdb\xf6\x08\'d\xdd\x07\xc0u\x10\xb8\n\xbe\x9b\xf5\xbf\xa1\xe7\x97\xb8\xca\xa5\n\xc0\x97pwK\xab#\x12\xc0,FF\x0f\xd7\xd9\x12\xc0%\xf2\x06\x1d\xb9\x88\t\xc0\xbe\x10\xc9\xb0E\xd1\x17\xc0k\x82\x00\xeaS\xd2"\xc06\xc3\x85}\xe4\x1a\x0f\xc0\xe6\xc2\xad\x04YI\x1b\xc0$\xf7\xde\xeb0\xc2\x14\xc0\xd6\x8f3\xb5\x94s\x16\xc0\xff\xde\xb7\xdb\xf6\xaa\x10\xc0\x822\x9d>f\\\x11\xc0\x9b_\x86\xcc\xd3\xad\x11\xc0Bu\xe1\x1d\x8e:\x15\xc0N B^s"\x10\xc0\x97\xa6\x90\x82\xa7n\x17\xc0\xa6\xf0\xf5\xfbe\xa1\x15\xc0\xb5\xa0(\xb4\xd6\xb8\xed\xbf\xb6\xbc\xeb0\x11\xc9\x02\xc0-\xc7\x97}\xd8\xd6\x14\xc0-\xc7\x97}\xd8\xd6\x14\xc0Vf\xda\xda\xf8\xbd\xe4\xbf\xc8\'\xda\xb4a\xfb\x12\xc0\x93Ty\x89\x03a\xc9\xbf~>\xfd.\xb2z\x17\xc0\xb9e\xb9\xbe\x05\xce\x03\xc0\xdfv\xa3\xed\xe1\x95\x11\xc0\xa6\x07\xa4\x17\xc2\xc9\x16\xc0\x85\xe7\x93\xb4S\xb8\x11\xc0\xd7\'\x9b7\xb5\x83\r\xc0\x83\x0c\xe9Q\xd1\x06\x1a\xc0^\xa6V:\xb5+\xec\xbfw\xbc9.\x1e\x9c\x16\xc0\x19\x00\x11\xcbbD\x10\xc0\xd0\xfeq\r\xda\xbc\x13\xc0N\xf6\x13\xf80~\x05\xc0\xa2\xe3a\xc5\xd2\x00\x0f\xc0$n\xd1~\xcc:\x03\xc0\xeaz\x15C\xc6\xff\xe8\xbfPu\xd6x B\x12\xc0\xf5l4mT\xd5\x02\xc0\xaf\xdfZFt\xe0\x1e\xc0`\x17\x87\x98h\xad\x18\xc0B\xefK\x84\xc2\x86\x13\xc0%\x80i\xe9\x1c\xe1\x13\xc0\xd6\x12\x0c\xc5\'\xb7\x00\xc0\xf6\xcex9[T\x14\xc0\xd3\xdc\xd5!\xa4=\x19\xc0\xda\x85\xa7\x95\n\x01\x1a\xc0;\x8f\xed\x16\xfa\xe2!\xc0\xb1GT\xa8\x95\xb5\xc5\xbf\x9dC\xd3\x9e\x10\t\xff\xbf_\xb3\x05\xc6u>\x1d\xc0f\x938\n\xba\xd0\x1d\xc0\x85H\r\x9a\xbbc\x00\xc0\xb4[\xe8\x9b%c\xff\xbf\xea\xe4P\xb8\x16\xe0\x1f\xc0\xcb\xbc\x8e\xcd\x19\x99\x1f\xc0<\xd1\xfd\xf9\xb9s\x01\xc02GY8\xa1x\x1a\xc0W\xdf\x01\xea\xbb\x8d\t\xc0\x1c\x8em\xeax\xcc\x01\xc0\x94\xaeN\x08Y\x1c\x14\xc0|j\xfe\x90\x8f\x1f\x1f\xc0)\xf0\xf9w;\xde\x12\xc0\xb6\x95\xca\xfdQ\xeb!\xc0\x17\xe2\x8a\xe5\xb27\x04\xc0\xc8\xee\x1f6\xf5\x81\x01\xc0\xff\xc2\xc9D/\xbc\xf5\xbf\xd6\x16\r8\x95S\x1e\xc0\xdaH}h\x1f7\x0b\xc04l\x81\xd8x}\xeb\xbfu\x1a\x08[]\xdb\x10\xc0\xab\xee@\x94t\x8f\xf8\xbf\xcc\xa7\xd8\x12~\x8f\xf0\xbf\xdf\x91\x18\xea\xcb\xde\xe2\xbfv\xdfy\xcbwC\xf0\xbf\x9aMf\xce\x9dL\x19\xc0\x1b\xbe\xc7P\r\xa1\x02\xc0\xfaW\xbf\x7f=\xb2\x0f\xc0\xdae\xff91\x9c\x10\xc0}\xe0\x0c\x90\xb5(\xff\xbf%\xf3.\xe7,\x8c"\xc0\x97\xeb\x1af\x83\xe4\xf1\xbf\x82\xca\x9c\x10e"\x11\xc0H\x96k\xc1\xa5\xe7\x11\xc0\xe98u60\x00\x01\xc0}\xbbti\xfc\x0e\x05\xc0\xf6Vcr\xf3\xcf\xe0\xbf\xc3\xd55\xf92\xc6\x1d\xc0\x87\xc2\xf7\x7f\x13J\x15\xc0c\xa9Z\xe0O\xfd\x14\xc0\x8f\xbf\x0fN\x8e\xc6\x13\xc0aN\x9f\x83D\x98\x07\xc0o\xdc{\x91?t\xea\xbf\xb3U\x13*\xa7\xfe\xdd\xbf'
p29
tp30
bg3
(g4
(I0
tp31
g6
tp32
Rp33
(I1
(I673
tp34
g13
I00
S'TW:}t\xc7S@+\x90\xae6\x8a\xc8S@\x12)v"B\xe7S@\x84\x8b\x87k\x93\xcaS@\xf5\xd3\xaf\xa1\x1f\xc2S@\x13YY\x88\x15\xcbS@C$\x98\xd3\xb0\xd5S@\x8b\x97Nj\x07\tT@\xfe\x8a3\x88WIS@\x9ch\xee\xa4g\xe1S@\x04\xaf}\xdefJS@B\x92O\x13\xab\xf7S@\xb6v\xa7 \xda\xd2S@\'\x857\xfa\xc9\xa9S@\xf5}3x\x82\xe9S@\x95|\xf9.i\xabS@\xb1\\B\xda\xaa\xcbS@p\xe2\x97\xe3H\xf8S@\xad\x07 \x9e9^S@\xfa\x9cX\x7f\x1c\xf8S@\xa1\xff\x93B\xcd\x15T@"\xd4\xab\x8d\xe2\x15T@0\x98\xd7J\x84\xefS@%D\x8b\x92\xb1\x00T@\xa1\xff\x93B\xcd\x15T@\x81!\xe89/\xc7S@\x80X\x98\xbeBqS@\xbc_1\xe5\xe0\xcbS@A\xbdu\x8f\xfd\x03T@\xb2;\xb9\xaaO\xc5S@Ba\xce\xc3\xed\xd9S@^\xd7\\\xe2\xb3\xbfS@bJ\x7fag\xefS@I\xdf\r\x11P\xf2S@\x96\x9f\xc6\xa7\xbcSS@\xc8\x92M\xc3\x1c\x02T@\x96\x90\x84\xeaE\xcaS@\x00!\xed\x8c\x0f\xa8S@\x0b3M\x8fP\x17T@\xd4\xc6\x1f`\x86\xc0S@\xfc\x978\x0b\x8b]S@(\x16\x1d\n\xbcmS@U\xd8\xc7]-\x1aT@\'\x19\xbd\x8cz\tT@\x00\x8e{\xda\xe7\x15T@\xb9\x98$?m\xc0S@\xed\xa8\n`\x00\x16T@Y\x18\xf6\x95\xf0\x08T@\xfeK\x9d^u\xc7S@]r\xbc[\x19\xf3S@\xafR\xef\xc25\xf0S@\x1fV<\t\xf2\xc1S@I\xa2\xc9*k\x08T@\xed!Y\t0\xf2S@\xbbO\xdf,{\nT@\xa9\x07\xbc\xf4\xbe\xf2S@\xf3\r\xd7\xadJ\xdeS@\x8f\xc3{\x82!\xf2S@s\xc2Y\x9d\xcf\xd7S@\xcc\x06\x02\x97\xe1\xb7S@|\xbc\xdcH\x0c\xecS@\xe1o1\xb3 \xf8S@m[$\x038\xe3S@\x97w\xe8\'\r\x03T@\xa6>\xb0@>\xacS@K\x81\x00\x18i\xaeS@\x03\xd5t;\x10\xd2S@\xa4\x0b>\xd5\x8d\x19T@\xd5\x0c\x90\r"\xe3S@\xc1\x18\xcc\x90\xff\xc4S@<\xce\xe7\x04*\xe4S@|j\xba\x95\x98\x01T@\xc5\xf3\x08o\xe5\nT@m\xae\xbfI\x94\x10T@{o/O3\xe7S@\x18\xd9=\x81\xe9\xf0S@4\xc1#(\x93\xd0S@Vp\xfe\x10\x84\xefS@\x1c\xe2\xd7P&\xd3S@\xef~ZZk\xf0S@0\xd5\x10RL\x17T@\xc0)\xe6\xc0\xdc\xe1S@t\xdf\x0c\x17G\xf8S@\xfd\xc9\xe7\x88\x85\x17T@\xde8/\x08Q\xfdS@\xf8\xc3\'Ag\x16T@\x99\xfe\xb6B\xe6\x8eS@\xa5\xe1a\xfc\xce\xb7S@H\n\x02\x95U\xb8S@\xe5ZY\xce\xa9\xb8S@w\xd2\x9b\xda\xd7\xc7S@\xcc\xd4\xe4v\x0e\xd9S@/\x98\x8c\xdcq\xb8S@\xe5\xe6\x81\xed\x82\xb7S@[\xc8\xd7\xe4\xa5\tT@\xecn\xdc\xe5\x97\xd9S@\x07o\xc4\'T\xf8S@ne\xa2\xae\x19\xcaS@\x94E\xba\xc2\xdc\xbcS@\x047y\x87z\xf4S@N\xdd\'\xb9\x10\xe6S@M\xcdJ\xca\x17\xc9S@9W\x82`@TS@p\x19\xe4\xf7\xa2\x15T@\xb91\x9f\xc1t\x1aT@\xc9\xeb"J(\x1aT@n\xe3\x15,f\x0fT@\x840Vn\xde\tT@\x99+\xf4tr\x17T@\x80\x1co\x18\xf4\x08T@\x91\xdfC\xe6\x04\x0cT@Y9\xf5\x06\xaf\x0bT@\xd9\x14\x10m\x9c\x03T@\x9fg\xd9z\xc2\x07T@\xe6\x8b5fU\xf7S@\x7f\xe6\x8e\x7f3\x10T@\xbf\xb4V\x10\x97\xfbS@"\x14\xa25\\\xfbS@\xae\x81T\xc4Y\xffS@vf\xbc\xc5\x80\xffS@H\x17\xd1\x17\xb8\xfeS@H\x17\xd1\x17\xb8\xfeS@\x8ag\x98Y\x9a\xffS@^;\x8aw\r\xf9S@/\x95\x9a\xe0\x1d\xf8S@O\xe0)\x84c\xf8S@\xcb\xd5zj\x7f\xf2S@\xce\xe4\x13\x1fZ\xfdS@y\xde[\xd2\xd7\xf3S@\x94\xdb\xbdZ\xf5\x02T@U\x17as\xff\xe8S@{|\xef;\x07\x01T@\x7f[\xe0!\x96\xf9S@%\xe7\x1b\xb8\xfd\xf3S@\xa2r?,Z\xf3S@\xda\xa4\x9au\xf8\x1bT@\xd3\xdaB:\x17\xf0S@k@\xde\xf0j\xf0S@\xc4\xeaPo\xbc\xf0S@~\x11\n\x80/\xe7S@\xf7\x83\xb1\xda6\xe3S@[\xf2\x87\x7f\xdd\xd6S@\x86\x0c\xaa\x1b\xccuS@f\xbd\xb4W\xfc\xe0S@N\xc4p\xc8\xad\xcdS@$]\xeaw\xaa\xc8S@\xc9\xbfo\xc6*\xd1S@}\xefIBy\xc7S@\xfc\xf7\xc3\x83\x1e\xc8S@\xeea\xa3-Q\xccS@\x9e\xaa\xe4\x8e\xde\xc2S@E\xc3\xf91$\xc2S@\xcdi\xb5\x95d\xc7S@\t\xbam\xa5\x97\xc2S@/\x98\x8c\xdcq\xb8S@\xdb\x00\x97@\xe0\xc4S@>S\xc8\x01m\xbcS@\x90\\G\xcam\xb6S@\x1c\x15VC\xfa\xb8S@KE8\x8f]\xaeS@x\x86[\x1e\x9b\xb7S@\rQ@;\x92\xb1S@=\nz36\xb5S@U\x0e`\x8aG\xa3S@\xbc\x11\xe9\x04\xea\xabS@\x1ff\xf6ot\xabS@,%:w/\x02T@\x93\xf7\x960\xeb\x0cT@\x9a\xd4\xbe\xa4W\xf8S@SFP\x97\x9aHS@\x00@J\x94EcS@\x1c\xe1\x9a.e\xaeS@m\xb4\xafv\xe4\xb7S@\x07\'\x04\xf0\xa4\xbaS@K\x16\x16\x0cb\xeeS@\xd7\x82\xea\xa6E\xcaS@\xf2\x0bA\x9c\xaf\xe7S@\x14\xfa\xb6\xb4\x1f\xd8S@\x1b_\x8f\xfc\xe3\xd6S@\x8e\n\xb2\xc9\x91\xd8S@\xd7\xa0\x07\xc0#\xe4S@f\xd8\x860_\xb8S@=\x98p7\xf1\xefS@X3\x17\x19\n\xb6S@\xd9\xac\xc5\x08\xbe\xfeS@\xe1\x8f[\xdf\xc7\x93S@\xbb\xce\xa9|h\xfdS@I,:>T\xf9S@4\x97&\x02\xfd\x0bT@\x18\x02B\x88\xf6\xf7S@\x920k\xb7\xda\x00T@@\xda%\xf5\xbd\xb6S@\x03@O o\xf4S@F\xd6\xa4\x7f\xc0\x07T@\xe5\xb1q\x0c?TS@\xc2\x8e\x0fk\x98\xa4S@m\x1ed^\xe0WS@\xca\x1c\x93\x1bkKS@\xe2\x0f\xbc\x92\xab\xcaS@+\x0c\x01=\xc5\xefS@\x97\xcc\xc5OJ\xefS@U\x1ac\xdb\xe2\xf3S@\xd9EN\xfeA\x03T@\x89\x04\xa9\x92\xe3\xedS@\xe1\xe6\xab/<\xf2S@\xd1C#\xd2vMS@\xdb\x85\xeb\xca\x9c\xfeS@\xe3\x17\xc95\\\xfbS@\x95\xdeE8\x98\xfbS@\xc0\xe0\x1d\x1a\x0e\x86S@\xb5\xe1\x83]\xeb\x01T@\x00\xc5"\x17\xc3\xbcS@E\xf15\xf3\xf2\xf0S@e\x99\xe5\xad\xa7\xf7S@\xf83\xeb\x80\xe2\x00T@\xd24\xed\x12\xb1\xf2S@\xb2N"x\xb1\x0bT@\x1f\x92`\t\x1d\xfdS@\xffp\x0f\xf0\xfd\xebS@\xc3\xd2`\x1a\xa5\xf7S@\x03\x85~\xdb)\xfdS@z\xab\xcb\xf0O\xc9S@\xf1\x7f\xa0\xfcP\xf3S@\xf3q\xe5\xab\x19\x00T@\xdf\xfe\xad-f\xb7S@W~\x8b\x1e\x92\xe8S@6\xd5\x14\x01\xa7\x03T@-\\\xe1!\xc2\x0eT@\xc0&\x95\x00\x8f\xdaS@\xa3-\xb0\xbf1\xd6S@\xb7\xc2\x80\x03d`S@v\xb1i\x9c\xe5\xeeS@L\xf5\xa4>\xa4\xe9S@\xcd\xdc\x12\x16\xf3\xacS@\xdd\x0e\xe3{o\tT@\xb0\x02\x87st\xd9S@\xb2\xabq\xe3j\xecS@\xde\xaa\xb0\xf4)\xcaS@\xa3\xfd3\xafzES@\xaf<\xf5\xbb\x92\xafS@\xff\x0f\x88\xa9H\xa3S@A\xfc\xafA\x9b\xddS@\x18WL9\xa9\xbaS@\xbe\x0f\xe4\xea\x81\xb3S@R\xdf.A\xccvS@\xf2#\xae)\xe4\xabS@\x06h\xa5x\xc6\xb6S@\x89\xb1\x1a\xb6\xec\xb6S@9}\xc4^\x8duS@\x17\xdb\x18\tx\x16T@\xe3\xa9\xbe\x95\xff\x08T@\xc2\xb0\xca\xd8\x8d\xc7S@\xb7V\xe2\x8b\x81\xc0S@hV\xe0\x89\x95\xcaS@5\xe1\x9b\x9bA\x17T@\x9c4Z\xde\xf2\xc7S@c+\xb0^I\xa9S@\x15\x89\xb4\x9f\xb0\xbcS@\xaft\t\x82\x81\xbaS@\x90\xdaw\xbb\x9a\xc2S@I\xaf\x95i\xdf\xc2S@"\x04\xe9\x13\xc8\x10T@T\x83]\xce\xc1\xc4S@\x96\x13\x81&p\x1aT@\xc5\x15\xd6\xf8o\xcdS@\xc2C\x16\xba\x94\x19T@\x92t<\x8fz\xc7S@n-K#\xe4\xe5S@\x02\nXj\xcf\xfdS@l\xf1 \xf5l\xefS@AH\x05f\x9f\x15T@\xa0\t\x11 \x9b\xefS@F\xcf\xbcT\xa0\xbaS@\x1a\x9d\xb7\xaa\xcd\xc3S@v\xb15q\xeb\xc5S@\x00q{\x82\xfc\xd8S@\n\xe8R\x00\xe6\xefS@\xd5\xab\xe2\xcbJ\x17T@\xae+\xf7y\x05KS@RY\xad\x9a\xf7\x08T@2+\x0cZS\xf3S@OP\xe1\xac\xf9\xc5S@\xaf\x89b!\x1e\xc5S@\xb1\x88\xf2$\xd1\xcdS@\xb1\xd6\xd0\x8a\xb1\xaaS@\xf7\x9e\xc1\xee|\xeaS@\x83r\xddQ\x18\tT@h$8\x89\x97\x0bT@\xa7}\xcejq\xfeS@\xab,\xfe\xde\xc8\xf2S@\xe5I\xd5\xf6\xec\xf2S@d\x80"g@\xdcS@kt/\xbd\xcf\xcdS@\xfb\xd6\xcb\xfb\xc7\xdaS@jN\xbb_\xac\x0fT@U\xb9/lT\xf7S@\x93\xe0_\x93\xe1\xd6S@vp\xf2\x0b\xef\xdcS@\x0b\x0eaD\x08\xeaS@&\xe5\x18\x18\xda\xd3S@\x16\xebC\x86\x00\x0bT@\x05,\xe9)2\x05T@\xa2\x05/l\x82\xd4S@9\x08\xbbr)^S@\xa5\x9c\x01\xb5u\x07T@\x9e\xef\x9bW\xca\x16T@\xac\x15Z2\xff\x10T@\xf5\xd1\x84\xc0\x0f\x8fS@1\xb4\x8c\xf1\xa7\xebS@\xc9\xa8\xb6`{\xd4S@\x8e\x8ewi\xad\xefS@\xe2}\xa3\xba\xa0\xf3S@\x07\xbbY\xd1H\xb3S@\xb7\x1c\xe0\xbb\x02\xbcS@9\xbbC\xc7E\xcdS@\x84L\x8c\x83\x1f\xf4S@^\xa0\xb7`\xfc\xf0S@\x12k\xd8\x8c\xcd\xf7S@1f50\xb2\x05T@\xe0\xb3\xf4c\xbb\xa0S@\xc5\x07\xef\x1e\xb3\xf8S@:\xc3]\x8d\x0e\xf3S@\x95w\x00b\xe0\xefS@\xc2\xec\xaf\xf15\xdaS@\xae\x00\xd2\xfa3\xb9S@\xe0#Z\xd1\x1e\xfdS@\'\x87B!\xcf\xcdS@\x9a]\xc8\xce\x08\x9aS@\x1d\x07\x06\xee\xd3\xf2S@L\x9f\xc2\xf4\xbb\xebS@i\x88\x1f|\x00\x0fT@\xf3\x06=\x04C\xe4S@y\xb6\x8f\xb0\\\x08T@#\x96\xc3\x8f*\xd2S@\xb5\xc6\x15\xe5\x80\xfbS@J\x03\xe4\xa5\x15\xe9S@_\xa3\x85\x045\x02T@\xb3\xc2\xc0B:\xd6S@\xb5\x06\x14\x02\xfc\x01T@\xf6`\x06\x11\x8d\xebS@EM\xfc\x11G\xe9S@O\x8fXB2\x02T@M5)\x97\x94\xdaS@\xf3\x08~\xd5\x87\x02T@\xae\x94\x91\xe65\xe9S@\xbaNIG/\xebS@\xaaZ\x96\xfbo\x0bT@>\xf3\xf8\x86\x8e\x02T@\x19\xae\xd6uJIS@\xc5\xeb\xa2j\xfc\x02T@\xa8z\x81\xd6\xdb\xedS@a;I\xd6\x0e\xe6S@>N\x9c:N\x85S@\xc7\xa5\xab\x83\xed\xe5S@`\xdc\xdcR\xe5\xfdS@\x8d\xe2\xf8\xf3~\xecS@8;\x17\xe6\x98\xd2S@\xd8\x04\xce\x81\xde\xd1S@\xfb\x96R\xac\x92\xefS@\xda\x909\xbc\xf0\xb9S@\'\xa6\xa9b<\xc0S@\x7fb\x12\xbf\x03OS@\xf7\x82\x05$v\xf0S@\xe7\xaa\xdc\xd3\xd2\xf0S@\xdb\x87H\\*\xabS@\xf12\xb9\xc5`\xb6S@\x89\xb2\xefb\xb7\xf2S@\x16|G`\t\xb8S@\x07\x14\xc8\x08\x0c\xb6S@)\x93\xe5\x08\xa5\xd0S@c\xb9\x86\xfaA\xd2S@\xc3\xf6\xaf\x92\xe8\xf2S@}\xb0\xf4u\x8c\xbaS@<0\xb6\x9f\x98\xa9S@D&\xa9\x9e>\xd0S@g4\x88\x03\xfe\xbcS@\xb5w?\xdb\xb4\xa8S@3\xd0@2}\xb7S@\xf8}\x11\x13o\xb4S@\r~\xef\xc1\xf3\xc3S@I@L\x16\xd4\x0eT@\xc4~A?\xa8\x06T@\x15(>\xf5Q\x08T@[\n\xc2tp\x08T@\xea\xc7t\xf4\x0e\xb7S@\xa6:7\xf0\x19\xd4S@~b\x19\xe4\xf3\x15T@|\x8f\x8a"\xe1\xc0S@\xf11\xb1\xaa\xed\xf4S@\xf8\x0b|\x98\x8azS@\xb8\xfa*"\x97\xb4S@5\xb7\x02\xff\x18\xb7S@\x051\x1e\xff\xeb\xcaS@\x18\xd4\x93\xb3\x9f\x13T@i\xf6\xf1\xa5\xce\xbdS@hO\xcd\xb2\xc0\xbaS@\x9cIc\tx\x16T@+\xd9\xe0~\x07\xbcS@M~\x01Q\xf6\xc1S@\xd1\xc4\xf0\x93\xfc\x08T@\xe3}7\x06a\x9dS@K\x1d\x12$\xd2\xf7S@\x92\xf6\xf2\x03\x8b\x08T@wzl\xc2\x8b}S@E\x80U\x97\xe4\xb0S@f\xdb\xb3g\x91\xc7S@f\xc3\x83\x12\xeb\xc5S@\x076\xbfr\xae\xbaS@\x8eNz\xd8\xc4\x16T@\xa3Z\xaf\xf5\x9b\xf8S@\x87\t\xd6\n\xf9\xb7S@\r\xda\x1a\xdf\xa7\xcaS@\xca\xb7#\xf1=\x17T@Y|\xea\x00\xb1{S@\xe9m\x1c\x8c9\x8fS@\xa6*\x8c\xa3\x83\xffS@\xa9\xd8\x0f\xe1j~S@\xea\xf9az\xd9\tT@\xe4\xe0\xff\xc4\x86\x10T@\xbc\xb1\x17\x84\xbd\x15T@t\xde\xf2u\xb5\nT@%t\xbd\xdf&\xc5S@\xb2\xca^\xb1\x8d\xfbS@\xc8R\xfc\xed\xb9{S@\xda\xe4=;3\x10T@\xd5\x03\x9bV\x14\xc0S@$\xb1\x84\x97\xac\xafS@O\xf5\x1b\x08\xb0\x0fT@\xb5\xd6\x85t&\xa2S@K\x81\xeeJ\x07\xb9S@\xd0\xb4\'t\x11\xb0S@\\m\x80*V\xffS@lJ\xd3\x13\xb3\x0eT@ \xc3\x14\x88\xa2\xb0S@\xc3js\xc5Y\xaeS@k<\xf3\xc8\xb8\xa0S@\xe1\xc9\x99Q|\x0eT@^z\x11\x0f\xc5\xcbS@\xfb\xe4\xc6\xffJ\xa1S@\x08\x0fg\xbb\x9b\xcaS@\x9e8Fed\xcaS@Y\xc0\x12Nj\xd2S@s\xcb\xab\xad\x13\xf2S@Q\xf3\xdd\xba\x90KS@b!\xc8m@IS@-1\xeb\x8d\x8b\x91S@\xed\xfba\x87\x94\xfeS@\x01\xe4C]\xe2\xffS@\x01\x84|\xfeR\xffS@M\x9a^\xbc\x1e\xf8S@[i\x88\xe1\xf2\xf4S@p\xc0\x9f\xe9\xea\xf2S@h)\x19t\xca\xf0S@\xab\xa2\xf65\x90\xf2S@\x02\xff\xd5ne\xf0S@\xa6\xe4c\xaa6\xf5S@\xf3\xb1\x08L\xb7\xeeS@\x97\x1f\x9bH\xe7\xfdS@\x83\n\x04\xaa\x92\x02T@0)\x1b\xed\xea\x02T@%\xb77J\xd6\xf4S@\x00\xee\t]\xa4\xebS@?\xe5\n\x1b\xb0\xf3S@\x0f\xd1lGp\xe7S@\xaf\xa0Vz\xc2\x0eT@\xd0<\x1c\xa25\xe4S@\xe56\x88U\xe5\xe3S@)f\xe9\xe89\xe9S@\xdb;g\x04@\xe8S@\xfc\xb6\x1c\xd7]\x05T@tS\x1d\xc2\x80ZS@\x9a5\x80!X\xcaS@(\xd7d\x8dQ[S@\xd9\xf8|\x18\xf9\xd7S@\xf9\xce\x9f\x1f\xe8\x02T@\xd3\xc8E\xb6\xc1\xceS@\xe8\x93\xbd\x18\xc8\\S@cvd\xb0\\\xd0S@\xfb\x1c\x04\xf6\xd9\xdcS@\xb4V\xf5\xb9\x94\xc8S@\xa4\xe2/;^\xd9S@\x1euG\xcaa\xc9S@\xfax\xa2\xf7\xd3\xcaS@\xae\xfcP\x19\xa3\xcaS@\xf2\xf5\xbfG\xb7cS@j\xa2E\x96 \xc3S@1\xff\xddKL\xcaS@\x0f\x94\xb3\xf1F\xccS@\xb61\xb3D7\xc7S@\xd8{\xbb\x9f\xfc\xc5S@e\xc7\x08F\xf6\xbeS@\xe2 P+F\xbcS@\xa6D\xbf\xa4\x0c\xb2S@\x88\x9fD#\xdc\xbdS@E\xb5\xff\x00\xf0\xbfS@l\xfa\x81u\xba\xbfS@\xbf"\xc1\x91\xf4\xbaS@v\xc7\xe4\xa4\x18\xabS@\xd9\xee=\xd6z\xaaS@\\\xa2\'\xbb\x8e\xbfS@EK\xa6qq\xb4S@\xa13\n\xc5m\xb7S@\x82V\x0cO\x07\xb3S@\xa1\x1f\x14\x17\x10\xb7S@\x03v\xf1\x8e\x16\xb3S@\x1a\xa2\xce\x8c\xd0\x15T@\n,\x82\x06\xee\xb6S@f:\xe5\xb8\xa8\xadS@u\xaf,\xb6\x85\xb2S@6v+\xd5\x00\xb2S@J\xb7"\xf7\xa8\xb0S@r\x8c\\\xc2\t\xa4S@5\xe4\x90p\x15\xb0S@\x85\x91\x13Y\xca\xafS@\x190\x0c\x88\xa3\xb5S@\xc6\xb1*\xbe+\xb5S@I\x19-\x02\xa3\xafS@\xa8\xe705_vS@i\x0c\x11\x13\x18\xabS@\xfew(\x80\xb8\x10T@\x1d\xc6\xa6\xef\x84\xa9S@\x9a\xf9\xb5w)\xa9S@\xabT"@Z\x9aS@\xde\xf16ss\x1aT@\xfb\xcc\xc3\x18G\x85S@z\x05\xdc\xd8\xd7\xd7S@\xed:>\x81\x0f\xcdS@\x02\x92S\xcf\x13\xb2S@5\xd7\xdffA\xcaS@\x8d\x92\xb5\xed\xcf\xebS@\x9aMD\x0e\xafeS@1\x156x$\xc5S@.)\x1f\xc0\xa2\xefS@/\xa4\x83<a\x08T@\x9e#\x94!U\x0fT@\xca\xde\xbc\x16\xc4\xf2S@\xde\x7f\xefRi\xf7S@\xf9Ef\xe1\x8f\xbfS@\xfa\xfb\xfc\xc3\xc0\xcbS@\x1e\xfdM\xc9\x9f\xc8S@\x0e\x932\x01\xd2\xf7S@\x93\xc7(08\xf9S@\xc7\xf6\x952s\xc8S@\xf1\xda-D\xf6\xbeS@\xc1*\xfa\x15*\xbbS@@H!\xff\xbf\xb9S@\xbb\xdefbi\xbeS@/\xc0\x9c\x03v\x08T@\x9ee\xeaU,PS@P\x9f\xed\xe5\xeb\xb7S@\xba\xb9O|:\x16T@\x17\xd0/\xbbNnS@\x80f\xf7r\x82\x10T@\xb1\xb1\xa5"7\xf3S@\xb0q\xe1ep\xf7S@\xe6\x9d\xd3\x8bv\xfdS@X_\x87\xa5\xda\xf7S@y\x00I\x8b`\xafS@\x19\x17TIW\xb2S@\x81\x85\x89\xbd\xfd\nT@A\xdf\x88\n\xa4\x13T@\x1b\xa7@j\x07\x0bT@\x04E\xf7E8\xacS@\x9a\x1e\xe4\xb1\n\xc2S@\xa2]\xfd\x98\xfc\xf2S@;\x95\xc0R#\x7fS@\xb0>\xf0\x8c\xad\xf2S@\xe7\x80e\xa8s\xf0S@*\x13\tev\x9cS@\x19\x17\xdc\xf6\'\xb0S@\xe0\xb3\xa1\x08\x86\xb2S@cr<\x0e\x18\xb7S@\xf0\xd1J\xae\x93\xb3S@V\x82\xe9\x94g\xb7S@\xa5\xfb\xa8\x93\x87\xb7S@(h\xedha\xc2S@\xac\x91j\x8d\xe9\xd1S@=\xac\xf4V\x12\xc4S@_\xa0\xe4o\xed\xc4S@\x05\x16\xa7\x18\xa3\xc4S@V\x1fb\xce\x08\xc2S@!\xe3=P$\xeaS@\x0f\xea\x8a\xd1\x81TS@\x9b\xa8T.C\xbbS@\x1a\x82X.\x1c\xc6S@\xe4\x8e\xb3\x1c\x06\xbfS@\x95\x9ee\x9f\xe8\x03T@\xe6\xfa\xdd\x88\xc7\xb9S@\x1ehB\x92n\xbaS@\x91\x9e\xc3|\xa1\xbaS@\x10\xf8\x95!\xcb\xbcS@\xe2~#WU\xb7S@q3}\xc5\x9a\xbeS@\xfb\xb52\xf2z\xbcS@\xdf\x84}WG\xdaS@\xb2\xa5\xc1\xba\xe9\xc4S@D\xe8aW\x02\xbaS@D\xe8aW\x02\xbaS@m\x12\xb9\x84\xea\xd9S@N\xaf\x12*\x1b\xb4S@\xa1\xfb\xbcx\xc6\xfaS@aP=\x94\xc5\xf0S@\x8e\xb0\x08c\xce\xe3S@\xeb(\x01#\xf2\xb2S@\xc2\x13D\xe1\xbb\xf0S@|\x15X\xf8 \xf5S@\x08\x1c\x88\x9eJ\xe9S@}\xdaL\xfc5\xb9S@\xffjl\x1e5\xf4S@\xaf3\xa3\x08\xd3\xbdS@\xc4\xfb<\xcf\x87\xffS@ \xd6\xb1@\x9f\xbaS@\xaa\xffS\xad\x90\xe7S@\x9c\x13\x9dCl\xedS@\xac\x1cx\xcep\xa1S@:\xdc\x83\xd2\xe2\xf2S@\x90\x95\x96\xef\\\x0fT@\xd1TqrC\xd9S@\xff\t\xf3\xfa\xa2\xb5S@H\xec\xeaN\xd9\xacS@\x12y\x13\xe72\xd9S@\xf3 \x9c\x98\x9a\x11T@v\x12\x0b\x8d\xf5\xc2S@\xf2_{\xc6\xd6\x12T@\xfb<\xa9\xe2\xd8\xa9S@II\x05\xf3\x8a\xaaS@\xdb\x1f/`UvS@\xf4\xd74\xb8\x8e\xfbS@\xe2\x03z,\x04\xc8S@\xdaS\xe8\xad\x7ftS@\x9dr\xf1\x88\x8cuS@\x15\x05W\xe7\xfe\xc2S@\'1N\xb6\xa6\xc8S@?\xbe\x1b\x9a}\xa9S@\xd3\xc1N\xbd\x18\xa9S@\xa0\xbe\x9e\xac\xc2\xc3S@\xe6\x0e\x1fx\x02\xa4S@\x0f|!\xe3\x8c\xf2S@\xeeeJS\xfd\x08T@\x883\x7f\x86\xa8\xddS@7\xff\x9e>J[S@-P\xc1:\x88\x17T@^\x93\xa3}\xfcaS@\x1e\xc2d\xda\xe9\xfeS@\x84\x89\x00#\x85\nT@\xc5\xe6\x9e\xd5\x88\xf8S@\xd1D=1\xb0]S@\xa1\xe1k\xa0\xfd\xffS@\x03!\x00\xb5\xdf\xf4S@\xfd\xd7\x14f\xe2\xfdS@\xe3\xd8o\x06\x10\xf4S@\xe4\x95\xe3\xc3%\xf3S@\x1f\xa1\xf4\xe3\xec\xf0S@\x01\x9a\xeb\xdd\xb2\xf2S@\x9a\xbb(c\x0b\xecS@\xf3\xa2\xc0\x8a\xb4\x0bT@\x9f\x86\xff\x9f;\xe9S@O\xf7\xf4\xaf\x92\xbbS@0\xa4\xf4\x95\x0c\xcdS@K3\xc6\xfa\xa5bS@e\x85\x87T\x8a\xd2S@tI9H*\xbbS@@\xd9\'c\xe5\xb9S@\xd6m8D\x9f\xc9S@\x94YQ\x86&\xdaS@\x87,\xd2\x00\x05\xe1S@\xc7\xf2i\xcbU\xafS@\xe8\xf06i\t\x11T@\xe8\x1b?\xf1\xf4\x12T@b8\r{\xfe\xbaS@\x0b^E\xe0<\nT@\x1e{]\x81[\xf3S@\xaa\x18g\xb43\xe4S@'
p35
tp36
btp37
a.
