# Supplementary material for: Sea ice drift data for Fram Strait derived from a feature-tracking algorithm applied on Sentinel-1 SAR imagery
Source: Data Brief. 2018 Apr 19;18:1410–5. doi: 10.1016/j.dib.2018.04.034 (PMC5999601; doi:10.1016/j.dib.2018.04.034)
Supplement: Supplementary file 2 — Supplementary material [file mmc2.zip › fs_s1a_data/HH_filter200vec/FramStrait_HH_20141113T072037_20141115T070415.dat]

(lp0
S'S1A_EW_GRDM_1SDH_20141113T072037_20141113T072137_003260_003C51_DC6A.zip'
p1
aS'S1A_EW_GRDM_1SDH_20141115T070415_20141115T070515_003289_003CF2_44FD.zip'
p2
a(cnumpy.core.multiarray
_reconstruct
p3
(cnumpy
ndarray
p4
(I0
tp5
S'b'
p6
tp7
Rp8
(I1
(I1052
tp9
cnumpy
dtype
p10
(S'f8'
p11
I0
I1
tp12
Rp13
(I3
S'<'
p14
NNNI-1
I-1
I0
tp15
bI00
S'I:\xe0;\xc5\x00\xff\xbfw\xcf6\xf0\x90g\r\xc0\xf3\x07\xf8\xe3f3\x01\xc0\rgD\x03\xa3\xee\xd2\xbf\x12\xbf\xb7F\xb9\x1b(@7\xed\x82\nh\xc8(@\xd1\xb2\xa5\x81\xd0d)@0\xcaZX|\xbd\x12\xc0\x17\x81\xe2\x1a\x9f\x82\x04\xc0Y\xc0\xd8d\xf5 (@\x19\xb39K\xa7N\xf8\xbf\x19\x08\xe5q@)\t\xc0\x07\x9d\xe2~2\xae\xce\xbf\x8dq\x18\x80\xee\xce\xf0\xbf\x18+Y\xe9\xe0.(@KF\xc3\x9e\xac\xa7\x00\xc0\xe3\xe4\xcf+\x91c\x01\xc0,to$\x15(\n\xc0eU=d\xc3\x8d(@m\x93\x1c\x05\xbe\xd8\x00\xc011a\x9b\xa8h&@\xe7\xbd\x8cRF\x16\xf3\xbf\x1d\xab\xdb;\x9cb&@\n\x15\xdb\x17Q.\x0e\xc0I\xf0\xc9\xa0\xab\n(@\x8f\x01UC9T\x01\xc0\xf6!\x98M^%)@\xc3W\x8eJ\xa5`)@\xaeV\xdc0*5)@\xfc\xf0x.\x89\t\xf8\xbf\xd8l\x95zv\xb0\x0c\xc0d\x8bd\xa9\xac\xa1(@\xe5\x16(\xf0\x7f\x0e&@\xc9\r>\x94\x14\xf5\'@\x12qi\x15^\r\xf1?\x9e\x9f\x98M\xeb\xf0\x0f\xc0\xa3\xaf\xd6\xc8\x17\xea(@\x7f\x92\xbb\xda\xc09)@F\xc1\xad\xab";)@G\xcc(\xb6\xd8\x87*@\xce-C!\xa8e&@\x9a@\xac\xcex \xe2?\x9fp*v\x82\n\x03\xc0*UQ\xb8\xb0\x96\x11\xc0\x9aC\x82\x06\xfc\xc0\xf4\xbf\x1f\xa4\x01\xda\x9c\x0c)@\xc8\xb0\xc8\x1e\xf7\xfa\xf3\xbf4\xd6K=(\xf9\'@;\x0f\xf6\x9fyx\xf0\xbf\x17\x14\xe49,1)@\xb7\xdd\xff\xf6\xc3\xba%@\xab\xbf\x92\xffce\x0f\xc09\xccXE\xdcE)@\xcf\xc1`\x18s"\xc5?\xd5MI-\xed,\xff\xbf\xe5\x9c+Ss0\x04\xc0gP?:\x97\x18\xd0\xbf\x8f5 \xaf\xcbe\x11\xc0{R\x15\x07\xc3\xbd)@\xdbx\xa7\xc4\xa27)@\xa1\xc3\x86\xa3\xaeM\xf9\xbf* \x8fPJ\xb5\x03\xc0\xd2\t\xeb\xba\xdaY\n\xc0+\xb5D\x05\xbe\x96\x15\xc0\xa6\x95\xa5\xba\xdd\xa2(@+\x91\xd3\xb1\xba\x08\xf6\xbfY<\xc8p\x01\xac\x05\xc0\xda\xbf\xa7\xbc\xdb\xf7\x05\xc05u\x8d\x1a\xc6\x8b(@Q\xb0^+O\xbc\xf9\xbf\x9d\x1c`\xefL\xe0\x02\xc0I\r\xce\xdaV\xa8\'@\xba\xd9\xc3,\n\x81%@1@\xff%\x17\xb8\x03\xc0Y\xe5Q\x99\x13\xd8\xfb\xbfS\xbf\xa9\xe8\xf6r(@\x8f"~<\xf9\xc3\xfa\xbf\x19X\xac\xdf,A(@\x9c\xc6A\xc9\x9e\xa6\x00\xc0*\xf27x\xc77\x17\xc0,P\xbd\xa0\xc2\xb2\xfa\xbf\xcc\xe0\x837xf\x11\xc0\xa6(\xec\xfdk\x19\'@\x9a\xc0\xe8?\x05\xf5\'@.\xbc\xad\xd0\x03\x9e\x01\xc07\x87\xfc\xbdm\x89(@\xfe\xce[O\xe1\x9d\x11\xc0:\xe0_\xc0\xc8\xca\xff\xbf\x1e"\x1b\x8a\xe0\x8d\xf3\xbfE\xc2w\x1b\xf1Z\xf8\xbf\xd5P\x8f\'\xe9\xf7\xea\xbf\x83\xe7\xff\xd8\x976\x07\xc0\xa0\xd28\x08\xfaD)@\x04l\xb7\xd0\x182(@K\xc3\x1f&n\x08(@\x8fq`@\x1e\xcb\xf9\xbf9#e\xb2\x91\x8b\xdb\xbfo]\xd2:\xf2\xfe\xf7\xbf\xbc\xee1j0_(@\xd2\xf2\x9d\xed\x98V\xee?\x88L[<\x89\x7f\x10\xc0\xd5\xc08\xa4h\x98\xf8\xbf\x13*0\xa7\x96\x9f\t\xc0)\xe4%\xe0A0(@\x07gf\x136")@{\xad9t\x84\xeb(@\xf3*z\xaf\xfc\xfb%@\xa1#\xfc\xa8\x9a\'\xeb\xbf\xfa\xe1\xb4\x9eA~)@\xb3\xa0\x855\xd22\xea?L\xd6\xab2\x93z(@~\x93\x8c\xd4\rc\x13\xc0q\x03F\xc3e\x06)@\x13u\xb0i\x11\x80\t\xc0a\x86\xcc0\xd4\x8b%@\x06L\xae\xbe\xb1X(@\xab\xf2\xd4\x99\xc9\xad(@1\x81\xf2\x1a\xe8:\x00\xc0\xd9i\xbc\xd8\x9a\xcc\xf2\xbf`\xfd\x8a\x14L\x08)@g\xe7\x99\xcd\xf4Z\x03\xc0\xa2\x03\x17\x95p\xad\x01\xc06\xb4~\x95K\xa0\xef?\xef\x98)\x86\xb4\xc0\xf1\xbf\t\xb6\x04w\x9ei\xed\xbf\xe2\xb9^A\xd3\xfb\xf8\xbf\xfa\xef\xb0\x01a5)@\x9d<^\xcb$\x16)@T\xb0\x0c\xf0[\xe3(@\xdb;\xd6\x81+>\xe2?\xdd\xca6w\xc8b&@y\xe6H\xd6\xb4\xca\x10\xc0\xcfh\xc1\xd5\x0f!(@\xf9\x87;/[\xa1(@\xe3\xde\xd0\xbb\x1c\xb9%@e\x15|0#~)@\x04\xef\xc2\xd5d\xaf\x07\xc0\'2f\x8f\x01\x7f\x10\xc0\xd72}\\\x9ch&@\xfe\xf1\xc4\x013\x0c\x0f\xc0\xb1=o\x8c8Z\xf9\xbfikT\x80\xb2\xa3\x13\xc0\xed\x06`u"\xdc\x00\xc0\x98\xa6\x97\xeaZ\xc8(@\xcc\x83y4.\xb8\x14\xc0\xf9\x9d\xe8\x9e,\xd8\x04\xc0\xe1\x16\xc3\xfc\xc4*)@D&*\xc4h\xa3(@\xfe`\xaf\xec@N)@\xd3-%_\x01I)@\xb9\xc4\xc3<\x18M\xfc\xbf\xaaK\x14v\xcd\x8e\x10\xc0\xd2\xc7\xaf\xf0\xba\xe5\x00\xc0\x12\x8f\xd6\xb9.:)@\x07\x98[\xad\xcd\xe8(@\x9b\x14\xa1j\x14P\x08\xc0\xbb\xf0\xffP2\xad(@\x94\x14?\xdd3G\x10\xc0\x1f:\xff\x04\x8f\x04\x00\xc0\x1f\xf5\xf3\xa9b\xc0(@\x02\xdd\x82#\xec8)@\xbf\xd3\xaf\xab\xfb\x8d\xf9\xbf\x08\xc8\x00\xa5R\x9e\'@\xf0\x97\xa2\xe4\xb9\xdb\xf8\xbf\x98\x8c^\n\x0b2)@_\x87\x02\xda\xe6Q\'@\xbb\xe49\xda\xces\'@\xdd\x1b\xbez{\x95\xea\xbf"\x1b\x8bp\xdf\xda\xd8?\xab\x02{[\xb6\x84\x03\xc0\x06q|x\xc1\x0b)@\xc8\x1f\xde\x05\t\xb1\xf8\xbf\x9f\xac\xc7i\xfa/\'@,\xe1\xa2\xc0!s\x03\xc0O\xe9Z\x13\x0bH\x11\xc0\x17y\x13 Hv\x12\xc0\xe5^/!\x1b3)@m(8\xdd\xb6S\'@\xe7m\xc0\xe3\xac\x7f\'@\xa3X\xc3\x89B@\x01\xc07eQ`2\xe5%@@H7kAm\x00\xc0\xb1\x9c\xf8\x1a\x95\xd8\xf8\xbf\x1c\xb5\x86\xc6\x84:\xf7\xbf\x18\xd6R_/\x86\xf1?\xc4"\x1e\x07\xb9{(@r\xf9W\xd5\x9d\xf7\xef?\x8b\xd9\xd1\xed\x8co\xf7\xbf\xd1\x84Sl\xb9c)@P\x00\xe2\x0eb\xa0(@\x06\xd6b\x1fp\xf3(@\xa3{\x0e$\xb2 \xf9\xbf\x9c\x14\x7f\xd2W\xad\x02\xc0J\x85x\xe6\xac\x85\xf7?\xe4e\x07@^\xe7\x07\xc0\x98\xda\xe3HW \x03\xc0\xdcaR\xa8.\x14)@\x0b\x9d\xf1]\x05q(@?y\x99\xfb^\xc0(@\xac\x16\xf2\x02\xe2F)@u3ET1+(@8\x04\xe7D\xc9\xa3\x00\xc0\xde\xf2["\xb1\x88\xf6\xbf\xdb~?z\xf7\x08\x0c\xc0\xac\'n\x00\x8aZ\xf3\xbf#:\x00\xdf\xa6\x06)@\xb5L\\\x87\xc2\xa1\n\xc0\xc5f*1R\xf3(@Zg\xf0\x9f\x07\xcc\x00\xc0)\x1b\x96\x02I\x92\xfc\xbf\x96\x11\x8d\x91\x89\xc8\x00\xc0\xf8\xce\xc27Ez\x08\xc03\xbe\xfa},\x1a\x00\xc0\x02A\x84\xad\x1a)\xfd\xbf\xeeC\xf1\xd0\x84\x83\xf6\xbf\xff\x10=6\xfa \'@Ov\xde\xe7\x8a\x80\x0b\xc06\xaf\xc7\xa6S"\x03\xc0\xcd\x89\xaf40N&@\xb2=K\xba\x94I\x16\xc0\xfc\xe7W\x1a\x13@\xeb\xbf/\xd4\x89G\x84\xb1\x06\xc0\xe2\xa4\x94q\xeeW\xf8\xbf\xca\xedz\xd4\x16t\x00\xc0\x1d\x17%&\x91\x91\x15\xc0\x05\x0b\x81\xb6,V\x02\xc0\xbd\x80#5\xf5\x9b\x11\xc0\xc9\xe2\xb3\xc0\x89\x7f)@!\x18[L<\x97\xf7\xbf\x80\xfdM\xe5v\x07)@\xb4\x13FE\xa5b\x11\xc0v,\xf7f:\x08\x03\xc0Yw\xb5\xb6\xa1Z(@X\xac\xc9\xd8\x18\xe1\'@\xb5,e\xe6\x9b])@ \xb8\x89s\x13 (@*]\x1e\xa9\x910)@@\xa2\x93~@](@\xb5]\xf5\x18v\xf4\'@i\x9f\x0f`J\xe2\'@\x9bP\x0b\x0ecz)@\xcc\xc3\xc3\xb0T>(@\xaf\xef{\x05\xa8\xd0\x02\xc0}\xe8\xe9sV^\x16\xc0\xf2\x86\n\x0c7\x92\x04\xc0\x91\xa7\x93J\xf2!(@\xb4\x15\xc1_6v\x11\xc0\n\xa8\xecy\xb6#)@\xb1P3\xbaN\x81)@\xf5\xefq\xdd\xae7(@\xde\xca\x12)#\x82\xf8\xbf=\x146\x91\xb4\xa3\x15\xc0zX \x8a\xf8U\xf4\xbfC\x9c\xfa\xaa\xd6|)@_\x93e~Q\xe0\x04\xc0E\xcf4\x84#\xa8\x0c\xc0\xbf\x884\x16[$\x04\xc0i\x8dE\x8b\xdb\xd5&@\xdf\xd0\x17TW\x0b\x03\xc0\xf2Zv\x9b\x0f\xb5\xec\xbf4\xd7\x010\x03\xb0\x0c\xc0*\x0f\xbe\xd4\xa2#)@\xba{\xef\xee\xdct\xf4\xbf\xaa\x13\t|\xab\xe8\x10\xc0K\x17\x12\xa5Yu\x08\xc0\x12:k[\xb4\n)@\xb8\xbf\xb4\xf3\xbb\xae\x0c\xc0\xda\xe2}\xef\x13\xf1\x05\xc0?Z\x02\x15"\x1c\'@\xa4\x0c\x85\x8b\xe5X\'@\x08\xbc\x9f3!\xe7\x02\xc0\x03\x9f-\xdeH\x01\xcd?P\x10\xf5\xed\xb4\xdd\x07\xc0\xf0\xe7\x14\x98\xbb1\xa8\xbf\x0b\x94\x81;,s\n\xc0\xa5\x1f;\xa3\x88\xf9\xf6\xbf\x94\xd7\xa7\x14\x0cf\x11\xc0\x1c\x93\xd9\xd2m\xd6\xf7\xbfKe\xa7\xf3N6)@\x18D\xdarP\x07(@\xa8\x99\xb2\xc0\xaa\xa6\xc9\xbf6>\xc9\xcc\xec\x0c\x0f\xc0\xcd\xc4\xbd\x1b\xb0\xfe%@\x13\x8d9W\x90`\x04\xc0hb\x11\x9f0\x80\xf5\xbfuki\xe2:\xc6\x08\xc0\xb2\x85\xb0\xf4\x13\xfe(@\xed\xb7\xacl_f\xec?A\x95Q\xc5B"(@\x1b\xe3\xaeu\xb4s(@\x12\xc8\xd2e\xbe\x01)@\xec\xd9\xda\x01t\xf7\x13\xc0\xc2\xc0,\x13\x8e\x17(@<\xef\x0f\x12\xb15\x02\xc0\x06\x81\xe4@\x0e@\xd5\xbf\xd3\x9d:5\xd8\xe5\x05\xc0x\x17\x00\x87F\xc9%@\xdc\xcb\xc3B\xb3\xc1\x15\xc0\xdd/\x0b\x9b\x93\x95\x03\xc0MC\xec\xf3\'l&@\xad\x0f#%ud\x0c\xc0\x84\x84S\xc1\xcc4\x00\xc0\xc4\xd8\x1e\xc5By\x16\xc0\xf0\\ \\\x17\x95\x01\xc0\x15\xc3\xe9Q\xaa[&@5\xc9T\xf2?\xc9(@\x15\x8d\x11O\x13/\x0c\xc0zdB\x963\xb0\x00\xc0\x9cp\xa1\xed=8)@\x1bM\x0b\x8aB\xa6(@h\\\xa3{w\xbc\x18\xc0EW\x9b\xa4?8)@J\x10\xd4\\T\xad(@\x10\x92\xe2\x1b#c&@\xca\x1f\xed\x05\x8bY&@\xa2\xd1\x0cF\xff/\xe2?@O\x81\xd4\tT\xfc\xbf\x11R\xa7\xb9\xc9\xf2\'@\xb4\xa4\xb0I^\x0b)@\xca?\x00\xffs\x86(@M\xc1z;\xce\x12\xf8\xbfM\xdb\xd3m\xef\xf7\xf8\xbf\xf1\n\xe9\x90\xa7K\x01\xc0\x8e\xab\xc9Hg}\xf9\xbfC@V+\xaa\x9d\x02\xc0\x16\xa2\xacS\xe6\x19(@\xdd\x1c\xefm\x93\x0f\x03\xc0r\xac\xed\x04\r\x02\xf4\xbf\xe3}\x07\x0e\xff\xf5\xf3\xbfi2.\xfb\tR\x03\xc0{\xcf(\x80\x8b\x17(@8Mf\x8crV\'@\x83\x00\xbbD\x021\'@5`p\xa9m\x8b\x03\xc0\xa1v\xec\x12\x8dm\'@4\xec\x8e]\x08R\'@\xde{4\x02\x11}\xf1?#\xca!U\x01W\xd0\xbf\xedB2B8\t\xe9?\xcd<5\xc9\x9d.\xf2?\xf2\x972\xe7\xa8l\xf7\xbfO^^\x8b\x92\xde\xfe\xbf\x8fh\xd9\xb2 +)@_LpL\xbdp(@xT\xf4\x1dy\xee\'@0\xac\xb1p\xac\x1c\xf7\xbf\xab49\xe9\x87\x19\x02\xc0\xae\x85fL\xf6\x9c\xf8\xbf#\x10\xa6\xfdj`\x04\xc0\x1f\x1f\xd6\xf6\xfc\x8e\x04\xc0`u\x7f\xb3\xeb\\\x04\xc0j\\ .X\xe1\'@\x87\x16?R\xc4n\xf7\xbf\xa5\xb0\x1f\x14\xc5\xc1\xfc\xbf\tPc\xf9\x1a\x86\xf9\xbfjl\x865\xe3j\x04\xc0\xe5\x00-\xcc\xc4\xd6\x02\xc0[\x92\xf5\xb6g\x8e(@\x07\xfaSP]\t\x03\xc0A\xe5\x07A\x85\xcf\xfa\xbf\xb8f\xc0O\xc6\xb1\x00\xc0Ph\xcd\xed:\xae\xf9\xbf\xe3\xde\xd0\xbb\x1c\xb9%@\x8cl\x15\xfc\xd5\xe6%@\x98\xf1\x1cqF8)@>\x97G\xfe\x0cb(@\xd9\xdf\x9e\x95\xa2J(@\xfc\x15\x907r\x11&@x\x14V1\xff?)@\xde\x9a\x92\xd7\xd4O&@\x0c\xa6?\xf4\x0c\')@{\x81\xf0:\xb0H)@\xfe\x8e\xa0\x9f\x87<\xf4\xbf\xe9\')C\x9f\xd2\xf5\xbf\xe4\xa0\\\x9cV\x8b\xf5\xbf\x99\xe0\xf2\xab\x88\x0b(@<\xb7\xb8\xfa\x8d\xa6)@\x88r\xc03\t\x1c\xff\xbfuR\xd4P\x1bP&@\x0f\x8cV\xdbp\x00\xb2\xbfC\xb5\xa8\x19@\'(@`\xff(a\xb4\\)@\xb2yA\xd8\xaf\xe7\x04\xc0\xd6\xc5\xbcK/\xb5\xe1\xbf\x18\xad*Z&\x7f)@gZu0\x01\x8c\x02\xc0\x07W\xb9\xbe7\x82)@\xc0\xf6,\x0eam\x07\xc0\xe2H\x9c)\xaa\x00\x0c\xc0\xf8\xbe\x1e|R\xeb\x08\xc0X\xfd\xd2\xbbk^(@\xa5FG|?\xdc\x07\xc0:\xc6t\x9a\x9d")@1\x043\xea\x15\xe3\xfd\xbf\x88\xd6\xc2W#.)@\x83\xd7\x89$E\xb7\x07\xc0\x94\xd3\xcc\x85j?\x08\xc0\x1f\xc0\xe0S\xb2F)@\xf6\xc3\xf3\x8a\xd9\xbd)@\xb8\x94Lw\xe39(@\xedZg\x8aik\n\xc05\x03\xf4E\x12\xad\xf9\xbfZ\xac\x98,j\x1a\x00\xc0]Rd\'=/\x00\xc0\xb7\xf3\xec\xe1\xe9G\x00\xc0\x7f\x94.\'\x0e2\x01\xc0\xc0\x1f\x81\x9b\xc7\x05\x10\xc0\xa1,\xf8\xb0\xc4\xa2(@\x88\t\x9aq\xcf\xae\x03\xc0\xfe\xf2Q\x14Vn\n\xc0\xcb\x1e\xdet\x91\xf3(@\xd6\x8f\x10)X\xc3\t\xc0?e\xe4\x85\xd4\xe2\x0f\xc02\x0e\xc1\xb0\xd3\x84\x10\xc0LKe\xec\xfep\x10\xc0\xf6\xc0\xa1\xeau\xc1\x10\xc0Sn\xf86\xf1,\x15\xc0\xb4%\xf5_[\x0e\x15\xc0\xa9\xd5l2\x07\xc3\x14\xc0\xbc\x97\xd6\xf8!\xe4(@\x9c\xb4\x9eD\x96\xd6\xf8\xbf\xd4\xee/\x8c\xf4\x13\xd3?=\xa2:6\x950\x00\xc0zu\x19_\xc7e\x00\xc0|\x9f}\xfbQ\')@\xbc7\x06b\x02\xa1\r\xc0]`\xc1\xe7\xd97\x11\xc0\xe1\\\xafZa\x94\n\xc0\x11DT\x1b\x0ew\x11\xc0\x8685n}x\x11\xc0\x91I\x8e\xd2H\x88(@8u\xf5D\xef\x9b\x11\xc0\x12E\xcc6\x8a\xcd\x11\xc0(\x11\x90\x9fj\x86\x0f\xc0\x96 \xfc\x88j[\x03\xc0\xb1\x06\x0e\xd0[\x9d\x11\xc0\xe19+H\x8a\x80)@\x08I\xd7\x9f\x85 (@T$\xea\xb7\x07]\x04\xc0\x9dT\xd8\xef2S\x0c\xc0\xb8\xec\xfcG\x02@(@\x9f\xf0O\x9f\x91\xe9\xd2?\xee\xb6,=\x7f\x98\x11\xc0\x14\x9bi8\xc5\x06(@eY*Lg/\x01\xc0\x96\xf0\x10\xd6|\xc0\xfa\xbf\x80\x7f\xdf\x92=!\x02\xc0\x9e\rS\x93E\x8e(@U>5\x88D\xcb\x01\xc0\x0c\xa1\xfem\xee\x01(@\x8a\xf1\xaa\x96E\xcb\xf3\xbf\xdf\x84\x9c\xb5\x13+(@\x11\tP\xfdJ\x1c\'@\x96\xf4\r\xf4\x8c\xa7\'@\xe3\xde\x99\xc3\x95}\x03\xc0\xe1\xb7R\t\xd1\xeb\xfc\xbf\xaf\xf2~\xf3\x90=\x01\xc0NNsOG\x81\x0c\xc0\xa2\xf1Y}p\xd6\'@_\xb3\x90\xc8\xcc\x93\x11\xc0e\n%\x8f\xeb\x90\x03\xc0\xa4\xe5\x959\r\x9e\xdc\xbf)\xff\xbf\rj\xaf\x0c\xc0\xce\x92\xe9\xa7\x06\xc1(@E\x99\xd2\xdf\x87\x01\x17\xc0T\x8f\x1b\x82\xb8\x0c\x02\xc0q}\x15`x\x92\x10\xc0h\xc1.\xbeA\xaf)@\n\x03\xf1)\xc5h\x10\xc0HRb\xbc$P\xf8?\xe7\x13@\xb1-\x05\x0f\xc0F7\xf3\xf3\xf6\x1a\x15\xc0L\xf3[\xb2\xf7#)@\xebc{\x19\x9b\xff\x0b\xc0\xd4l\xbe \xa2D\x00\xc0c\n\xdc\x04[\x04\x05\xc0hP\x9c\xa3\x8e\xf5\xf9\xbf:\x9a\xcba\xe0}\r\xc0F<\xaa\x8a\x92\x8c\xeb\xbf\xf8\x13:t\xaf")@\xbdS1\xf2j,\x97?\xafQ\xb1\xa4\x11()@\xa4\xe5\xe2\x95\x00\xb0\xdb\xbf\xab\x9eDF;\x97\n\xc0\x9f\xf4\xddJ\xef\x9c\'@uu\xb7\x8c\xb0\x83\xea\xbf\x81_`\x93\x0b\x8f(@\xa9U\xee7T\x88\xf5\xbf\t\xb6\x835\x82\xe2\x00\xc0\xe2k\xf1\x84\'j\xf4\xbf\x99\xfbp$%\xcc\xfe\xbf\x13z\x02/T\r\xfe\xbf\xd5\xde\xe35@0(@ \'\x8d\xffr$)@\x1b\xfcy|\x97U\x04\xc0^\xdb\xc8\xfaG\x97\x03\xc0Mk\x1f"\x9cZ\x04\xc0\x8c^\xeb\x82Dl\xf7\xbf\x85\xe5\x80\xd1\xee\xf6\'@P\xdbo\x1eP\xe1\'@[\x8b\x9d\x98H#\xeb\xbf\x1aC\x9fH\x8c\x8c(@V\xc4\x1e\xc2 \x84(@\xb3k\x89\x86\xd5\xb3\x01\xc0\xc1H\xde\x04\xc7\x93\xf9\xbf\xee\x174\xd9\x93\xa3\xf9\xbf\x1du\xac\x1e\x84\xc4\xf7\xbfY\x12R6\x01\xbf\xed\xbf\x0b\n.\xa3\x196)@\xe1\xe3j\xe8\xb7\xcd\x10\xc0\x0bop\xbc\xb8n(@\xcfD+S\xdaM\x02\xc0\xda\x96\xb1D\xb3\xd5\xfa\xbfT\xfcj\x9c\xf5\xc1\xf9\xbf\xeb:\xa8\xb5l\xd1\x02\xc0\xc4D\xb6(\x00)\x01\xc0\x0bf\xf2=\xcd\xa3\x15\xc0\xe7.c\x83\x85\xd3\xf6\xbf\xcb\xd5W\\Hr\'@\xddB\xc4\x8a\xac\xab\xf0\xbfD\xa3\xca\xea\x86,\x11\xc0\xd8X%!\xe3\xc9\x01\xc0b\x86\x90\x0eDK(@f\xe4U-\x92Y\x01\xc0\xbb\xc4\x94\x84m\x9a\x01\xc0\xf4\x1a\xf1\x13iG)@\x15\xf4\xea\x15/O\xfe\xbf\x91Y\x06\x8c\xed+)@\xcb\x9b\xda\x18\xb2O&@i\xaf\xc5\xc2)\xb0\xf8\xbf\xea\xe7\x1a\xd4\xca2(@\xe1\xbc\x99O\x91G\x03\xc0\xa3\xdf\xd35\x8dS)@1-*xhK(@e\x1fa0%\x7f)@\xe2\xb1X\xe1J](@\x85g\xf6\x81\xa4/)@\xe6\xc5\xe7,\xa3S\xf3\xbf\xbdkd\x98\xf7}\xea\xbf\xb0\xd7\xf9\x06kQ&@\x87\xf1\xa1\xbd)\xd0\x07\xc0\x12\xe2r\xe5\x05~\xfc\xbf\xd7J\xbd\x15\x9b\xda\xfd\xbf\xd9\x9e[\x93"\x0c\xf1\xbf\x86\xb5a1\xf5\xdc\xf6\xbf=/\x14\xab\xc9\xa5(@\xad\xcd\x19\xfb^\x05\x03\xc0\r\xa1L\x1dN\xe4\x02\xc0ki\xacyRE)@\x17X\xefs\xae\x80\xf5\xbf\x94*\xe4\xf7\xae\x7f\xeb\xbf\xdb\xe3\'\x83\xba_\x06\xc0\x02G\x06Hdc)@\xdf\r\x03\xb9r\xb3\xfd\xbf\xdb\xc2V\x95\xa8\xf7\xf6\xbf\xe2|\x98\t\x84\xff(@\xfd\xc5J\xe0b\\)@\xe3\xaa/\xb5\xce\x92\x02\xc0\xefx\xe0s\xf5\x9e\x00\xc0\xa7\xfc\x88\x84\xe7\xa1\x10\xc0\x8fa\x18c\xc9\x08)@\xdf\xbf\xf8\xf6\xdf\xa9\x03\xc08\xee\xb7\xc7]\xaa(@\x93\x88L\xc6\xe7\x80(@7-\xdf^j\xbe\x04\xc0\xd1ly\xe8\xcc\xa8\x03\xc0\xcf\x94\xdfXa\x9e\x02\xc0\xee\xb2\xfb\x98%\x05)@\x0c\xcc`\xb6oQ)@1\xa9>R\xc0y\x03\xc0vJ\xf1\x1a\xb8\t)@\x842\xc7\x1e\x16\x99\x00\xc0\x8d\xce\xe6yD\xc9\x00\xc0\xa5\n\xae\x90\x11w\x11\xc00\x91rQnd\x11\xc0C\x8eZp/\x92\xf9\xbf\xb0\x1d\xd4\x03Z\x1c\x08\xc0B5\xa60z\xff\x00\xc0\x92e\xd2\x1b{\x98\x11\xc0<t\x1b\x11\xde4)@\xb1$\xe3\xe0\xc3f\x07\xc06\xd1g;\x95\xe0\xfc\xbf\x83\xa0=\xdbw\x99\x15\xc0\xf1\xb6\x11\r\xc8C)@hC\x011\x1b\x02\x0c\xc0\x81\xe5\xaf\x94\xcc5\x11\xc0\xac\x1c \x8b\xfc\xe6\x08\xc0\xa6@2\xa0\x8a\x12\t\xc0O\x07\x89\xdc\xa2-(@\xd9\xa1\x83\x0b\xf6\')@a\xe6\xef\x97\x95\xc6\x11\xc0N\x87\xb3\x1a\xf6\x96\x0b\xc0:6\xa0\xb8\xf4w\x12\xc0\xdc\x9f\xc0\xbf%\xe5\xf5\xbf\x07\x8dD\x18\xb8\xf3\xff\xbf!?\x89\xaa\xa4\xe2\xf8\xbf\x1b\xf6\xb2IlM\x16\xc0?\xe1\x18^\x08\xb1\x11\xc0\x9b\x05M\x81lG\x07\xc0#E\xf7\x1c\x07\xbf(@\x18\xa1\xa1\x1d^\x06\xf9\xbf1L>\xee\x96B\r\xc0\x05\x85bY\xe3\xac\x00\xc0Tu\xe1\x15>\xde\xfd\xbf\xb3\x1b\x861\x1f\xd3\x00\xc0R\xce*\x91\x8b\xc4(@\xe9\xb3\xa3\xf3#\xd0\'@\x9f(\xe75\x1c2\xf2?\x0b9.~-\x11(@\xc0z\xb8\xdf(\x8b\x08\xc0\xfc\x92\xber\xef\x07(@\x83\xfc#\xd6-n\x04\xc0\xa0M\xbf\xcf\xc2\x07\xf8\xbf\x81`\x90\x82\xbe\x89\x10\xc0\xa6\xd17\'\x0cU\x0c\xc0~P@6\xa5\x8d(@\xd0\xb3\xd8\x96\x03;\x0c\xc0\xa4\x9d\xd9\x13\x92\x9e\x07\xc0\x83\xf5\x1bpe&)@\x0c\xc8\x96\x92`F\x00\xc0\x04\xe0u\x9ab-\x00\xc0z\xb1\xcaY\xe1\x1b\x08\xc0\xaf\x9e\xfb\x9f\xaf\x80\xf7\xbf\xb1\xaa\x00\xed\xeb\x8c\x02\xc0@\xe5\x7f\xda\x01\x04)@S\xac\xa8\x7f\x05\xed\x02\xc0\x0b\x8aM\xa8\xf1\xa9\x07\xc0\xacx\xd1\x0eu\xe8\x0f\xc0s\x96\xc8\x00\xe4\x0c\x0f\xc0\x0b\x9f&U\x8d\x8e(@\x8f\x811<\x8c\x8d\x10\xc0\xc9\x8a\x02^\xf1o\x10\xc0\x0b\xfc\xc8_\x1d\x8d\x12\xc0\xfbZ\xdbjcw\x05\xc0^\x857"l\xf5\t\xc085\x16u\xf2F\xf9\xbf\xf0\x80\xb8Y2\xc5%@!\x8e\x82\x05 M\x06\xc0\x9c\xb3\x05\xcfH6\t\xc0\x06\x85\xed\x12,u\x11\xc0\x8aa\xb7\xdfC\xc1\xfc\xbf\x0c\x96\x1f\x8a\'\xd3\x02\xc0\x06m@\x90\x1c\xc3\x11\xc0\x10\x94\x15\x9c\x8a@\'@}\x1d\x96\x13\xa5J\x11\xc0\xb2C\xe9D\xd7\xdf\x04\xc0\xa8\x1eH\xc7A\xc5\n\xc0\r[L3\xadu(@~{\xd8\xc3\x9bc)@\xb2\r\xaa\xb4]y\xed?\x83\xf2\xb6M\xf8o\xfa\xbf@USY8\x0f)@z8EN\xcd\x93\x11\xc0\x06\xd4Y\x82\xf2\xa7\x15\xc0\xf7\xa2\x1f\xde\xe8G(@8\x18$q\xe4\xf1\x05\xc0\x1d\xf2 \xdd\xebZ\n\xc0\xf0\x03=\x80\xac\x87\xf8\xbfh\x19\xcf\x80\xf2;\xf4\xbf\xa3\\\xdb\xee\x93p\x0b\xc0\xae\xf4\xbb\xc9\'\xcc\t\xc0\x92\x1e\xc5\x96\xdam\x08\xc0syj`n~(@\xaa\x9a\x9etix\t\xc0\xb1!{\xf4\xd2\xe5\x00\xc0\xc8\x1a\xae\xd5\xb9F)@*kB\x06\x84\x1d\'@\r\xaf\x10}\x99\xad\xeb\xbf[\xfa\xa9\x89Z\xd4\xf2?\xc01\xd4U\x1b.\xe7\xbf\x8a\x0f<\xf4c\xb7\x00\xc0\xee\xc5\x1d\xae\xd1\xe4\x04\xc0bfs\xb9\x94\xa7\xf3\xbf\x8b\x1f\xf0\xcc\x1c\xfc\x0c\xc0\xafd\x0e\xe1\xba\xa5\xfa\xbf\\\xa5\x86#\xa8\x15)@\x95eU\xedQ\xb3\x0b\xc0\xaa\x8bOt\x8e\t\xf3\xbf\x1ay\x86\xa8\xc2h)@\x8fF\xf8\xe1\xdd$\n\xc0Z\xfe`D\xe0\x14\x16\xc0\x8d\xcc\x81E\x00\x89\x08\xc0G\xa7X._@\x10\xc0\xa5\x8e\xebpq\xf3\xf2?\xfd\x83\xf1m\t\xf0\'@\x91h\xf42\xf1\x9es?\xf5\xed\xa9 \x95\x0b)@\xa98\x7f3\xe7\x9e\xf6\xbf\xc7D\x95\x8b\xca\xe9\t\xc0I\x1e\x0fM\xdc\xf3\x03\xc0_\xde\x94\xf1\x0f\xa0(@\xf5nuW\x8f\xb6\n\xc0b\xa9(\xa0k\xff\'@\xdd\xf8\xa7\xb8\xb8n(@\x93U\xf8\xf1\xddU\x12\xc0\x8e\xa1\xb8\xf7.\x8e(@\x01\x18\xb7\xfex\x99\xf7\xbfn\x93fA\xf77)@A\xca\xf0\x97\xdc\x05)@\xcb)\xbd\xbf\x00C(@\xab\x16,\xf1u\xb9t?\r\xf5q\t@\xb0\x01\xc0\xcf\xe5\xf4\x86\x9a\x08\x03\xc0\xa4\xb6\xa0;j<)@vh\xf6\xeb\xb9v(@\xf4\x1d\xb6N\x16L(@\xae\x18\x8bEh()@\x84-\xe7\xdf\xf9`\t\xc0\xb4\xbb\xf0\xaa8^(@\xc49Vo\xb6\xe1\x12\xc0\x9bB\xffA\x16/)@\xf7E\xaf\x97\xc9\xf1\xc9\xbf\x8a\xbb\x9ax\x9d\xc2\x11\xc0tA\xb5\xc3f}&@\xebF\xd6\xa4*\xd6\x02\xc0\xc5| \xdd\x8fD(@\x99\xaeQ\xe3\n$\xfe\xbf^p\x81\xf4j9(@\xd1G\xfa\x11\xddh\xea\xbf\xf1_\xeb@ke)@\xa8\x84\xce\x9f\\\x1d\x00\xc0\x0f\xd8\xa3\xf4\xa5\x15(@\x06kmYSL\xf4\xbf\xf3\xa5g\x16\xef\x7f)@\x8b\xa0\xda\x05E#(@d\xb51\xf5\xb9^)@+\xb2\x1e\x1b\x86\xaf\x05\xc0\xb4\xb0\xc1A\xbaq(@\xd1y\xa7\x87vG)@\xa2\xcf\xcc\x97\x17\xb1\xf7\xbf\x16\xad#\x8c\xb7\xa0\r\xc0fbi\x01J\xfd\xf0\xbf\x04\xe7\xd4\n\xff\x16\xfd\xbf\xf2Hq"Z\xed\xf7\xbf\x9b\xfc\x15&u\x9b\x0c\xc0\xafx\xfd\x97\x0c\xec\x02\xc0L\x9a&\xd5\xe1\x85\xf5\xbf\x8f\x9a\xc6\x15\xf4\xeb\n\xc0\xf7\xbb\x88c\xcb\x8b(@\xf4\xa2\x94A\xcd\xa9\xe5\xbfkG\xb3<\xe8\xf2\xfe\xbfB\xb5=\xa7\xab\xde\x07\xc0\x17\xcb\xdd\x9c\xb0\xea\xfe\xbf\xe9\xc2\xe3\xf3"\x8f\xf5\xbf\xdb)\xdb\x9d\xd6I\xe8\xbf\x1e\xe7\x1dT\x8fZ\x10\xc0>\xae\xcc\x0c7\xe5\xdc\xbf\xcd\xb6R\xd8(\xa2(@\xe7\x10\xd1~\xe0 \x06\xc0\xa6T\xc5F&J\x02\xc0\xb5b\xb7\xb9\n^\x03\xc0\x90\xa5\xe8\xd0Wx\x03\xc0^\xc6\xaf\x1b\x95\xae(@u\xd4\x00J\x97\xfd\x00\xc0\xf7@\x9d!\xf5\xa7\x02\xc0H\xc8\xd6+\xaf\xaf)@\xcfG[\x1eoI)@\xf1p\x84b\'\xba\x01\xc0\xbd\xce\x8ak\x13Q)@T\n\x1b\xed\\\t)@O\x06\xed\xd0\x19\x12\x03\xc00\xff\x06\xb2sn\x06\xc0\xd5r\xea\x8d\x1d\xa7\xf8\xbf\x1c\x8eQ\x99Z\x9c\x00\xc0\xfeAy\x1cH>)@1P=\x86~\xd0\x00\xc0\x0cxc\xcb\x9c\xa3\x00\xc0\x92\xe3\xdab\xbe\x90\x08\xc0\xc2\xb6\xb8&\x10\x11)@\x9e\\h\xea\xe5w\x07\xc0;IGK\xa6M)@\xf3\xbb\x9b\x12\xdc\xd4\x0f\xc0\x18\xcd\xcd"Y\xcf\x00\xc0+\xa9\xd3\xad\xde\x1f\x08\xc0\t\x10tzd\xc3\xf6\xbf\xc7\xf4\x81\xdf\xb4\x1f\xf5\xbf\xd8\xf2&>\x0bz\x11\xc0om\'{\xe8\x97\x00\xc0\x99>\xff\xd4\xa4\xe7\x08\xc0\x1b\xa6\xa0\x12\xee\xd0\xf3\xbf\xda+\x85\xc6\xc2D)@\x02\xe3\xf0X\xe3l\xf5\xbf\xa2\xf9.\xee\xe0\xd3\x07\xc0\xac\xf4;H&\x99\x04\xc0\xb2\xe3\xf9\xc9t\xb3\xfd\xbfI\xcf\xd4\x9d\x10A\x12\xc0@\xfbY\x16~\xce\xfa\xbf\xf1\xaer\x95\x00\xb1\x15\xc0\x04z\xf1\xfb\xebq\xea\xbf\x01\xa4:\xcc\xc6\x0e)@\x85\xca\xf6\xda]v\xfd\xbf\xce\xfbyh6\xbf(@\xf4\xcf\xc1Yan\x10\xc0\xaa+\xb8j\x19\'(@/\xbc\xf4\xa8\x8f\x93\xf7\xbf\xe9~E0o\n\xf9\xbf\xd8\xeeF6\x81\x96\x06\xc0\xfa\xa6T\xc1Ac\x07\xc0W\xfa]\xfd\xad\xce(@\x9fq\x06a\x92\r(@\xc3\xc0O\xcb\xb6J\x01\xc0\x81\x83\xfb\xf5\xec\xff\n\xc0\x1f\xc5\xb0\xfb\xee\xa4\x15\xc0\xaf\xe4;\x93-w\xf8\xbf\xa3\xc8^:\xcf:\x05\xc0\x89*\xc2\x8f>8(@\x8e\xa8\x1fv\xceP\x0c\xc0\xbd\xf2\xb7\xdb4\x04\x06\xc0\xc3 \xf2+\xc3\xbc\x15\xc0\x83\x19\xa2\xbb\xef\xb0\x00\xc0\xeah\xa2)\xc5z(@\x84\x11\xfe\xfd\xb8\xfe\xf3?N\xd6\x93\xc0R5\xf2??\x9a\xbb\xea\x8eS\xea?\xd6\xbaH\xac\x1c\x12(@\x8e\x84}\xff\xc4\x7f\x0f\xc0\x87F\x91\xf9\xe3\xca\x07\xc0\xfb\xd9\xe12U\xb6(@e\xcc*\xc9\xeb\x19(@\x83\xad5c\x91\x9d\xe9?\xf0\xd3UeV\xa8\x00\xc0\xcf"\x84&\xe0\x83\x07\xc0\x00[\xbe\xb0=\x1e\x08\xc0\xd0\x8d|$*A\x11\xc0\xcd-\x07\x87\xa9\x18\x02\xc0\xa4\xa0\xed\x95%?\t\xc0\x9d\x98g\x0c}3\x10\xc0l"u\xdfpC\x11\xc0\x16{\xf9sTN\x04\xc0\xd4\xaf\xa5\xd6\xdf\x04(@>n\xb1u\xcd^\x04\xc0TTo\xa2\'H\x11\xc0\xf6\xa1zD\xfd\x12\xf8\xbfr-+\nR\x1a\xf6\xbf\x18\xa1\xd7\xf7\x8c:(@\x88B\xe5s7F\r\xc0DC\x03{\xe3\xd7\x0b\xc0\xf0\x16z\xa4+\x17\xf6\xbf<XP\xeeT\x97\n\xc0\xab\xa1\xf6\x16x\x01\xf7\xbf\xcc\xc9\xa1\x83\x1d}\xf7\xbf\x91m\x1e\x13aA\x00\xc0\x93,\x94\x07\xcbu\x03\xc0\xff<\xbaK\xb0R\x00\xc08#J\xf3\xbes\x11\xc0]5\xd4\xed\x0b|\x0e\xc0\'\xe8:.\xa6\xc0\x01\xc0\x0c5\x02\x99\x1f\xce\x02\xc0\xfc\xec\xf86\xa1\x0c\xdd?\xbf\x86J\x94\xba\x9b\x0e\xc0N1X\xa6RJ(@G\x07\x1f}\xd0N&@\x1aA\tu?\xd0\xf7\xbf\xfe\xfc\x82\x97_e(@\x15\xd9\xd9X\x9f\x7f)@\xeb\xc1Y4\x06\xf5\xfe\xbfME\x1d\x13\x96\xc4\xfd\xbf\xe3 \xbc\xa6\xc5\xf9\'@b\x04\x0cg\x8aB(@\x90De\xea\x07\xc3\xf0\xbf\xee\xc3\xfc\x16c\x9b\xf9\xbf\xd3\xb8\xfd\xde59(@\xc1\xc8\xd8\xcd\x18\x7f\xfa\xbf!\x856C\xd4T\xf9\xbf\xb3Bt\x86\xb7\xc2\xfa\xbf-\xf5m\xc7\xfb`)@7B\x9a[q\x02)@\xd7d\xdf\x88\xea#(@\xa3\x07X\x8cI^)@RrM\x0c1$&@-\x15\x848\xabO)@ \x07\xb0\xc2\xe4\xcf\xca\xbf\xd4\x8a\xda\xd9\x1d\x1d\xff\xbfD\x84n#\xd1\xc2)@\x9d\xb0\xc7\x15G6(@\x85\x90\x07Ww`\x06\xc0=Md\x1a\x925\x01\xc0\x85q+\xec\rl\xe0?\xea\xa1V$\xec\x91\x00\xc0\x03\x83\xb2\xa4\x0cu\xfe\xbfa\xaf\xf7\x7f\x0c\x81\xf8\xbf!\x0c|\xa9\xbd\n\xf8\xbf\xac\x95\xf5]\x9a\x8d\xf3\xbf\x9b\xdf\x96\xf0\x01\x16\xff\xbf7\xd2Q\x928\xe0\x01\xc0\xd4\xd7\xd4\xe7\xd2\x99\x08\xc0o\x86\x92Q.\x94\x08\xc0U\xd6\xce<&\xca\xd8\xbf\x1a)\xb0\xbb\xe0\r\t\xc0\t\xa4\x9e\x18\xa0\xf9\x02\xc0<+\x9c\r\x95\xc6\x0b\xc0\xdb-\xb1c\x11\xe5\xfe\xbf\xd0\x8f$P\xbd+)@\xe9~\xef\xaa\x1f\xb2\x02\xc0#q\x1c;\x92\x88\x02\xc0M=I\xeb\x92h\x0e\xc0\xf8YY\xc1\xcd\x8c\t\xc0\xdfu\xbc\x1d\t\xa1\n\xc0\x1a\xee\xf2QA5\xf9\xbf\xcc\x99"`\xfd{(@]\xe9\xeb\x03\xbf1\xf9\xbf\x17\xe3*uz\r\x03\xc0+g\x87\xcb\xb8\xc4\x02\xc0\xa6\x99\xed\t\xc3P\x04\xc0dH\xe0\xc9&[\x03\xc0\x91\xcb\xf0\xc6,\xc8\x04\xc0\xa4\\\xda\xe2\x10E\x03\xc0\xe9\x9aC\xd9#y\x03\xc04\x80\x93u\xa7\x1d\x03\xc0\xd9\xbf\xc0\xdc\xc5\xa1\xf7\xbf7\xfd8?\x11\x0e\xf6\xbf\xedSM\x87z\xb1\x15\xc0T&+\xb6%\xe4\xfb\xbf\x873C\x9e\x14D(@SlF\xacH(\x13\xc0\xa4k\xe2\xf2SX\x12\xc0h\x9cGWs\xcb\x10\xc0\x80\xb2H\xb9\xfb2\x13\xc0V\xd5G\xf1\xaey)@\x82\xea\xfb3!\x1b(@B\x05\x01Ctg\r\xc0a\x08\xfc\x8c\xfe\x12(@\xa9\'\x12\x95\xb8\xc6(@\xc0?\xcc\x8d\x0b\xed\xf7\xbfp\xf6\xff\xf1,\xd5\x07\xc0\xf0\x05\n.c\xea\xc3\xbf\x10\x17?H\xc7g\x01\xc0@M\x85\xc01v\xf5\xbf\xd4W\x91\x7fTv\xfe\xbf\xa4\xcc~\xa8I\xb3\x00\xc0\x0e\xfe\x1e\x00m-\t\xc0\xf8\xd2\xda\xf7\xc1[\t\xc0,[\xcf\x17C\xcb\n\xc0\x97\n\xf1\x1c1\xdf\x00\xc0y\xab\x97\xd45\xf7\xb4\xbf\x05m\xe0\r\xe4\xc9\x08\xc09\xa4g\x95M,\t\xc0\xae4\xcd\xbb\x070\t\xc0\x85@\x88\x87\xa0Y\x11\xc0\xa8\xe8\x8d3/\xf8\x00\xc0\xa2\xad)\xd3O\xa7\x00\xc0\x19\xac\xfb\x1a\xcef)@\xe6\xb2h~\x06{\xf7?L%\xd7\x07E*\xf8?\xa4\t\xa8\x8ew\xba\x01\xc0\xfc3\xbde\x91j\t\xc0\xce0d\xbc\xa8B\x13\xc0\x1c\xe1P\xbdu/\x10\xc0j\x19\xf79\x05\x0e\x00\xc0\xc4\xff\xe0\xcbu\xa5\x15\xc0\xc4~w\x1a:\xe1\n\xc0,re\xf8xi\x15\xc0\xad\xc0d\x9fj~\xf9\xbf\xce\xe6\t0\xf4\x90\xf9\xbf\x9aR\xcfX\xfb\xdb\x0b\xc0+e\x8bV \xee\xf9\xbf@s\xc8\xbd\xdb\xdf\'@1E\xfd\xfe\x11\x08(@\x85db\xea\x10\x06\x03\xc0\xe5\x1f\xfa0\x0eU\xf8\xbfP\xf0\x97v\x94\xdd\'@\xcf\x15\xd1r\xb2\xfb\xfe\xbf\xeby\xdfh\xb1I\xea\xbf\x15\xc6\xc1\xbax\xb0\xf7\xbfn\x8dj\xf8\xe5A\x0f\xc0\xd1\x96\x02\xa5:N\x06\xc0,\xeb_>\x80*\x06\xc0\x1f/\xe3\xeb\x08\x03\x15\xc0\xa5{\x98\xf1\xcc#\xfa\xbf\x92\xe8\x15\r-\xce\x11\xc0\xe2\xa2\xf7a%\x08\xf8\xbf\x8fC\x1f\xf3\xb7\x95\x07\xc0\x8d\xb23\xc7_\xbd\x01\xc0\xf6\xc1\x0c\x0f\x147\xff\xbf\x9e\xb5\xe1\xf3\xa9\xc5\xf3\xbf\x1e\xe9l\x04\xe7c)@\xcb%\xac/\xed\x97\xf8\xbf<\x8bS|\x15_)@\x9e\x93\xfa\xa6\x85U)@>j+\x9d\x8a{)@\xdd\x00\xb3\xfc\xd0\x17(@G\x87\xea\xaaKE)@\xaa\xbbQ\xb2\xc70)@E\xc9\x05P|\xcb\x0b\xc0|\xb1L\x8d\xb7\xaf\r\xc0\xce\x18\xa1?(\x9c\x03\xc0\xaa\x1b\xad\x9cS*)@z:\x0cx\xa5\xd1\x00\xc0p2\n\x98\xaa4\xf4\xbf\xf7\x89\xfc!C\xda\x0f\xc0\xa6wZQ\\.\x10\xc0\xcbs#\xc1\xbfB(@\xd3\x01\x82\x81k\xac(@\t\xbed\xea\xb1\xb0\t\xc0b*\xc4\xd7w\x9c(@I\xd5\xdeq\x08\xd2\x07\xc0|\x17\xef\x96=\x15\t\xc0\xe5\x13\x8b\xa6\xb5\x88\xf9\xbf\x0c^\xb6\xfe@\x8e\xf9\xbf@?\xe4k{\x00\x03\xc0\x18\xef\xf0X\x17\xbe\x02\xc0)?"\xdd\xe4`\x10\xc0\x98_\xb0\x1f\xa8\xcb\x04\xc0\x04f\xfd\xb9 2\x03\xc0A[\xd89\x06\x8d\x03\xc0\xba\xdf\x0c\x06>\x1f\x03\xc0\xf8e\xcc&b\xea\x02\xc0\xef\xfe\xe3\nnO\x05\xc0\xc3\xb9OJ\x89F\xf1\xbf\xff\xc0\xf18\x89e\x00\xc0oZ&\n~i\xe6\xbf5\xe0\t/6!\x01\xc0\x9c\'\x1c^\x8f\x90\xf3\xbfk\xa09\xf5\x0e\xa0\x02\xc0\xbf*\xa4\xac\x81|\xfe\xbf!^vKH\xc3\xd2?l\xc3Hp\xf3\x97\xf1\xbf\xf0PU\xa5\x06m\x08\xc0zn\x92\xd0\xc4e\x06\xc0\xect{\xae\x87^\xe3?]|\xa6\x17v\xdb\xfb\xbfu \x90m\xd5!\x13\xc0n+\xc1Lc\x1b(@qv:EHU\x01\xc0\xf0\xc3\xb8\xf2\xa5\x18\xfc\xbfM\x18{\xb4\x9a\xa4\x00\xc0\x8c[\xbbzI\xf2\t\xc0\xb1\xe5\xde4\xea\xda\xfa\xbf\xe4,\xe2\xd3/\xd6\xf8\xbf\xa2\xe9\xf7\x0c\xc5\x89\xfa\xbf\x91L\xfcR\xcd_\xfe\xbf\'7\x8c\xebaF\xfa\xbfr1\xbc\x13\xb5\t\x13\xc0^r\xc8r\x9e\x91\x10\xc0!\xac\x81=\x9c\xf9\x00\xc0\xc1\x0f\xe6z\x14\xf4\xf4\xbf\xd9\x88!\xccW\xf9\x08\xc0\xdcb\x00\xf0V\x1d\xfe\xbf\xec\xe0\x0eYr\x89\xfe\xbfs\xd4Kqg\x06\x13\xc0\x14qF\x15\x01H\xcc\xbfbH\xa2\\w\n)@\xab9^c\xeb\xb8\xfe\xbf\x7f2\xb8\xf0\t2\xfe\xbfe\xa40\xaa\xb8\xbd\x00\xc0\xadD\xf7\x80\x13\xd3\x00\xc0\xcf*q\x90\x1c\xfc\x02\xc0\xc7\xa5n\xd2\x07\xf8\x0c\xc0\xfe\xdfb\xd1U\xac\t\xc0\xb5 \xef\xc5\x8d\x16\x0b\xc0$\xfe\xc3\xc5\xbd\xe7\x12\xc0\x95\xdd\xee\xe6\x855\x08\xc0'
p16
tp17
bg3
(g4
(I0
tp18
g6
tp19
Rp20
(I1
(I1052
tp21
g13
I00
S'#C(\x08\n\xbeS@\x8c\x17\xf3\x83k\xc5S@SP\x96\r\x85\rT@\xed\x8a\x03e\n\x02T@8\xb52\xe8\x9e\xc3S@O\xcb@e\xf6\xcbS@\xd26\x14K\x1c\xc0S@A\xea\xb3\x92:\x98S@O\x02\xa0j\x80\xd0S@\x9f\xe1i\xb5R\xc4S@\xc2\xbdg\xdch\x01T@\xf9\xfa\xfd\x0f\\\xc7S@\xca\x86\xeb\x7f\xf7\xfcS@Z|J\xd3\x17\x0bT@\x16v\xab\x06T\xc4S@y\xec=$\xb4\x07T@!\xbb\xf1I\'\xceS@Lk\xa1\x8ee\xc2S@3\xa9\xc4OO\xc1S@t\xbc@h\x7f\xc1S@\xbdp\x8e\xeb\xb3\xd4S@\xfe;\xef\n\x0c\nT@\x08\xccr\xbe\xbc\xd4S@\xe0\x19\xfd\xb6\xfd\xcfS@\xbci\xbf9\xcb\xc5S@2\xc0\x88\xb7\x90\x03T@\x16*a\xaf\x93\xc8S@\x89\xb0\xeb\xdbu\xc0S@\xcc\x19f\x008\xc1S@\xf8j\x12\xe2<\x05T@Y\xb9\xe0\xe9r\xc1S@\x9e\xc2\xb3N\x8f\xcbS@\x85\xa0(M\x98\xd5S@\x15]\xddA\xe2\xaeS@#\xcbAK\xd5\x0fT@\xaa\xab8\xf1\x8b\xc2S@oj\xc5RN\xcaS@z\x8d\x0f*\xfc\xc8S@{\xae\xd4|\x06\xc2S@\x1c0 _h\xc3S@\'\xcaW\xa6\xf8\xd3S@i\xa1i\x0c\xc5\x12T@\xf1=\xbb\xab\xd8\x0eT@\x96mv\x95\xa6\xb2S@\xfcz3\xba8\xfeS@b\xbf[g]\xc9S@\x7f,~\x81\xd2\xfdS@*^:\x80\x17\xc2S@|\n)a\x9f\xfaS@-\xb6O\xb4\xab\xc8S@"\xce\x03h!\xaeS@\x05\xb4\x8dr`\xc0S@\x9a])\x16\x96\xc2S@\r#B+\xf1\tT@#sFe\xae\x12T@\xa9\'f\xc6\xb0\nT@@\x91\xa7Ff\x01T@i\xf7\xb7g\xd9\xb2S@\x86\xaa$5\xc2\xc0S@e%6\x85\x8d\xc7S@\x94\x873\xb0\xf2\xf7S@\'\x8f_\xdc\xc3\xa4S@\'X\xf7VtbS@8\x9a\x1c\xd9\x8cvS@\xf1\xc2\xac\xda\xa3\xc5S@S\xcc\xd6\xf4\x80\x06T@$w\xfc\xa1g\xc4S@N\xd8\x11\x0f\xd9\xbaS@\x95\xe9\xe9 \xd6\xcaS@c\xc0fXt\xf8S@\xde[\xbfs:\x0eT@\xc0\xca#\xcdI\xb8S@\x8e\xdbKy\xcb\xb0S@\xa8)\x93zL\x0bT@`\xd7\x94r\x0c\xd5S@\xee\xbb\xae\xdf\xf1\xcaS@\x00\xa1\xb0\x1d\x04\xf9S@\xea2JB\xff\xa9S@6J\xba\xf1k\xd6S@\x84v\xd0XD[S@\xf8\xb1j\x8b%\xf9S@3bW\xbc\xed\xb1S@\x07\xaf\x11\xcb\'\xbbS@\xe0`\xf2\xa5o\xc9S@#m]\xff^\x08T@\xa7CY\x8e*\xc7S@\xa0\x1d\x1e\xbb\xad\xb2S@\xe1\\YV\x9f\xdfS@\x17/\xf7B.\rT@\xe6\xf4@#\x1a\x18T@\xb8\xed@&\xe2\xf8S@\x18\xc7\x1b\x0e\xb8\xd3S@\x9b!>\xfb\xe9\xc4S@\x14\xe8\x81\xf2n\xb7S@\xfa-\xc7.(\xb8S@D\x18?\xee\x8d\xf9S@\x8dt\xfc\x1e\xb0\xd6S@}\x18tM|\x0fT@\x0b}N\nx\xcaS@\xd4G\xe9`v\x0fT@\x00`dL\xc5FS@K\xbc\r"p\x0fT@\xdeF}\x97[\xb7S@\xb9z_\x9c\xb2\xcaS@\xfa\xb5\x02\xff\x1a\xc7S@\xc5e\x12\x14x\xc7S@A\x8cE&J\xa8S@\x0f|z \x92\xe4S@H\x1a\xe24\x15\xc6S@\xdc:|\xf1\xb9\tT@\xd0U\xa8\x97\xb6\xcaS@\xc0\x8c\x14%\x96\x95S@\xcb\x99st]\xc2S@\x93\x90_\x10\x15\xccS@\xe4^\x92\x10Z\xb0S@\xe8\xb5\xe1\x10\x92\xcaS@%o\x15\xf3"\xc1S@\xa7\x0f\xe42\xf4\xa7S@$\x16)\xb1\xbd\xecS@E\xf2*\xc6\x8b\xc9S@s\xfb!\xfc\xc5\xa2S@\xc0\x18\xf2\x1bx\x08T@\x96\xf9\x1a\xa9\xc7\x0cT@W\x96\xb5`\x88\xe2S@)a5\xe9`\xdbS@r\x10\xce\xcc\xa5\x0eT@1T\xcf\x01:\xc1S@x%\xa7\x1dJ\xc8S@\xeb\xfc\x12\xd4\x8a\xc7S@\xd9#\x82d\xbe\x12T@\xae\xe5\xf6\xc1\x00\xd4S@<\xa7U\x94\x7f\xc0S@r\xa1Y\x08X\xc4S@\xe7\x1b.C\xf5\xcbS@z,\xac\xd1\x19\xaeS@EY&\xea\x10\xbdS@E\x8a\x8f{K\xd3S@\x17]\t\x93}\xc1S@E\x8b\xc9\xe8\xa5\xd4S@\x9e3\x15\xe6\xd0\xc0S@\xa3\x95\xdb\xef\xf5\xf7S@\x1c\x06_\x1e\x9azS@\xa3OI\xdf\xf9\x15T@\xe1\xd0\x12q$\xcbS@yd\xb0\x15\xf5\x85S@\xa2\x00\xb9.\x1c\x0bT@\x9dpxp\x9f\xc7S@\x88\'zt\x85\xcbS@\x83\xb1\xbdS\x07\xc1S@\xbe2\xefOu\xb9S@m\x98\x88!]\x12T@6\t+-\xb3\x94S@\x0f\xcf&\xb3+\x16T@\xeau\xdb/\x00\xc9S@x]a\xe6J\xcaS@\xf6n\t\xb0<\xbbS@\xa3\xfe\xfbH*\xcbS@5\xbd\xe6\xfe\x16\xaaS@53\xbe\xc3\xa7\x07T@"\x92\x98\xa9\x16\xc2S@\x8e\x05\x02C\x88\xc7S@\xc1\xbf\x95\x15U\x11T@\xef\xb1\x1a\x1a<\xb8S@\xb1\xd0\xeek\x13\xf9S@,\x83\x17vf\xc0S@\xac\xe2\xab\xbb\x0b\xbaS@\x0eA\x80"\xc6\xb8S@\xbd\x93\xf4<+\xf9S@\x03`\x19,w\x06T@7\xc7v]*\xa4S@\xfa\xcd\xf1YU\xc9S@\xb6\x89P\x9d\xc0\xcbS@\xebo;\xdf\xe9\xbaS@\x82\'\xdb\xb8b\nT@D\xab\x1a\xf9\xc8\xb5S@\x1d\xb5T\xd1\xa9\xaaS@\x1c7\xa2\xd1\xa3\xc8S@\xcb\xe0\xf2Nk\xbaS@,\xdad\xe0\xb9\xb9S@\xb2\x97\xd4\xc3\x8f\xceS@\t\x13\xff\xb9\xc1\xa9S@\x1a!\xb9\xfa\xe0\xe8S@\xf8\xab\x0c\xd9f\x08T@\x93\x9b[\x13\x8d\xd5S@l8\x9c<\xd4\x07T@\xbe\x1a#g\xf7\xb5S@]\xe7\xc1\xad\x9c\x11T@\xe2" "\x9f\x0fT@\xec) \x00\x01\xc0S@HF\x13@\xb1\xcaS@\x1a9\x85\xee\x9f\xc7S@ys\xceKp\xe7S@\x9eaP\xff\xc2\xf6S@\xe0=\xe7\xdfr\xe1S@NL[\x84\x05\xb8S@\xd4\xff\xc9p\xb3\x0cT@\xca\xd6\x8a\xf2\xb9\xc8S@\xb8\xbf\x0e\x01M\xcbS@\x88\x87\x8d&{\xc1S@\x1e\xb8\xd9\xe6-\xc3S@\xf4\x88JX \xc5S@2i\x1e\xdeb\xd6S@\x0c\x1e"-\xe5\xeaS@\xdc#\xabi\xe6\xc7S@\xcc\x8c\x8ay\xa7\x07T@\x9f\r\xe3\x13\xbd\xc8S@\x00?MP\xe1\xcaS@\x03\xedc\xe5\xc3\xb4S@\xfc\x12\xcd\x1e\xc9\xc1S@\x1etB\x87)\xdcS@\xc9|~\x1cI\xd6S@0\xc6\x91\x93\xb0\xa0S@\n\x90\xfaA\xaa\xd1S@\xfc\xbc=\xb3\xbb\rT@\xc9\x17u\x19\xfa\xfdS@~G\xac9\x98\xc9S@CZ\x9e\x102\xcdS@\xa4\xfb@\xe9\xf6\xa7S@Wh\x1a\xb2\x1c\xd3S@\x06\x1c\xe2\x1b\xeagS@\x05\xdb\x0e\xfd\xe0\x06T@X\xec\x01E\x04\xd9S@\x91\x14\xc9\xd0(\xffS@\xfa\x803\x1c\xb2\xd5S@+\xab\xebS\xf8qS@B3#\x1b\x08\x18T@\xdf8\xf3\xd4\xe9\xb1S@s\x9d[\xee\x0f\xc6S@\x11F\x81\xa3\xf0\x03T@W\xa2\xc0\xd8^\xc2S@\xb24\xd7g\xec\xb1S@\xa6\x02(\xe7L\x03T@\x11\x17\xe2\xeb\x92\xcaS@\xa6,[\xf2\t\xafS@\x84\x05\xea\xe9/\xc1S@\x1aI!\xff\xf0\xc9S@!P\xbb\xd5\x1f\xc7S@\xe5\xa0\xcb/w\xcaS@\x9c\x92G6\xdc\xaeS@\xd0\xb5a\xdbI\xafS@\xa5&\xc2\xba\xdf\xc5S@\x14\xfc\x0f\xb1\xd5\xc5S@\xf6\x8dj\xfb\xa8\xfcS@\xb39[\x9b+uS@\x94\x9c\nn\xed\x04T@\xb1\xcb\xf0*\x1d\xcaS@1\xb4\x98\xfb\x83\xb3S@\xc9\x15\x93\x17\x0f\xc7S@\x14\xb1\xc47\x9c\xc4S@\xda\xfd\xfdb\xb7\xcaS@\xccet\xa3\x96\x19T@\xf8a\xb7\x0f\x1fuS@%d\x8f+\xfb\tT@\xa8\x8d\xcf\x00\xc0\xc4S@\xe9\xca\x90\xc2$\xdbS@5\xb2\x81+{\xc1S@\x98T\xe6.|\x05T@\xcaLD\xcfq\x9eS@.\xf4\xf7x\xf3\xfeS@3\x8f\xa8\x1e \xddS@\xfb\x80\xee9\x01\xc6S@\xff]\xb6N\x98\xc2S@\xe81\xb4|\xf9\x14T@\xee5\xe3I\x10\xb5S@^E\xf9\x7fn\xbbS@\xab\xffs\x9f2\xc3S@G\x12G\x08\xff\x9aS@|\xf9\xc9\x1b\t\xe9S@\xd8|\xf4\x97J\xbbS@\x05J\xe1\xaf\x00\xbaS@\x14\xbd\xa7\xde\x96\x01T@\x1d \xbd\x99D\x12T@R\xea]\x0b.\xe4S@\xb1!\xed\xdc=\xd1S@\xcd\x86U\x88Q\xcaS@\xcc\xb1\xdf\xa9Z\x01T@\x08\xd3S\xa1\xde\xb2S@Z\x8f\xcdH\x97\xeaS@j\xadb\xf1C\xc9S@N\x81\xbe,v\xcaS@\x13\xa4\x01\x07\xd5\xd0S@\x15\xc0\xd4\xa2]\xcfS@F\x8bZ\x9bJ\xa8S@p\x1a\x0f\x05|\xffS@@\x97\x01\x8e\x10\xe1S@\x1bg\xdb\xb6?\xd9S@\x88\xf3o&\xdc\xb4S@z\x7f\xb4\x13\x17\x11T@\x9cp\x18\xbf\xcb\xc4S@0\x80\xddE\xfd\xcaS@\xe5U\xfc\xf7y\xc3S@\xc2\x880\xd7T\x8dS@|\xb3\xd9!\x9b\xbaS@\x1d\xcf\x1b\xc9=\xfbS@ \xa9ij\x80\x01T@q\x85\x8a\x8ey\xf2S@\n;\xb6yP\xaeS@c=\xa7?\xe6xS@\xb9G\x16/\xfa\x0fT@\xb6\x19^\x9b\xfe\xd4S@s\x97c\xa3\xd0\xc1S@\xd7\xc1\x005\xf3\xa7S@<\xc4 \x93gpS@\xf7\xb5M\xc3\x06\x16T@\xb9?\x9d_c\xd4S@9\xbcY\x1b2\xcbS@\xfd\xbbb\x8a5\xc0S@\xa4\xa4\xed\xaf\x8e\x11T@\xb2\x1f\xa1sF\xc9S@~\x01\xce\xe4\x80\xcbS@\xe5\x02>\xd99HS@i\xfa5\x13\x08\xc9S@\xe4\xa7\xfaK&\xcbS@\r\xc1\x9f\xa0\t\xd4S@\xc6\n\x95&.\xd4S@\xa2K\xe7\x91\xc9\x12T@\x13\xf8X\xb7O\x12T@\xa1\xbf\xa7\xe2\x0b\xc2S@UZ\x06\xedV\xc9S@|\x10 \xc1o\xcbS@\xd5\xf1%d\x8e\x0fT@\xb7\xeba\xd4\xa4\x0eT@\xa1\x8f\x16p\x00\x11T@uXM\xf0\xd9\rT@7\x0cko\xde\x0fT@,\x077\xf1]\xc3S@^\x81z\x0eQ\x0eT@\x90[\xd05\x0e\tT@r\xc1\xdfD\xc2\x08T@x\x16.\x1d\xad\x0cT@\x10\xd0dj\xa5\xc3S@\xbeE\x12-\xaf\xbaS@\xb1\xf6\x8f\xe1\xde\xbaS@\x95\x18@@_\x0bT@\x99\x89\xbc\xbe\x98\xb9S@\x18\xcc\xc8\xc6\x07\xbaS@f\xaa\xa3\xc6\xd3\x07T@6\x0e\x14\x17\xa2\x01T@d\xf9\x82\xa3N\xfbS@K\xb1\xd4\xa0\xc5\x07T@w\x88\xd3M\x19\x04T@e\x1a\xa2yj\x04T@yXq\xc6m\xc8S@f\xe5\xbc__\xcbS@:Q\x8f\xc6\xb1\xc4S@\xf7\xc8S\xaa\xbe\x01T@\xf7lt\xda\xe1\x04T@\x8c\x86\xe3\x1e\xc6\x01T@\xc62|\xd5G\x05T@\x8a\xbfw\xe5\xf1\x04T@\xbf\x82b\xb0\xb5\x04T@\x83\x01\x94]\x0c\xafS@\xfe\xf2\xf4?X\xfeS@]\xe0\xcf\x97Y\xffS@t4\x17\x8cb\xfeS@^+\xe5\xca\x8f\x01T@^r!Ha\xffS@\xf59\\\xe6\xbe\xcaS@\xd3\xc0\xf7\x8a\xfb\xfeS@r\xfb\xafG\x1b\xf9S@\xa8\xe8\x00\xc2\x03\x16T@D4\x90\x92c\xf8S@z,\xac\xd1\x19\xaeS@y\xe2\xa3\xbb\xb7\xa9S@\xbd{\x012\xd0\xc7S@j\xc9s\xca2\xcbS@m\xd5\x93v\x90\xcbS@\xbf\xa5\x15t\xb0\xa7S@\xb3w\xb6\xd8\x9b\xc7S@2\'\x079\x0c\xd3S@%J\xcd\xf6\x1a\xc1S@\xff\xea\xe7\xf0\xa4\xc0S@\r\xce\xd8f\x03\xe7S@bt\xd7A(\xe7S@\x91\xf8[\x92\xf0\xe6S@\xd8WVw\xc5\xc5S@\xe9q5_\x9c\xbfS@\x88\x19\x10\x9c\x1d\xe0S@M\xb3\xd5\xe1\xcd\xd2S@\xea\xdf\xd1\xd9\xdb\xd5S@e\x99\x1b\x17\x10\xc6S@\xa8[tN"\xc1S@q\xa0(\x83\x1f\xdbS@\xd1\xfc\xfb\r\xcf\xd1S@\xfe\x1dO\x1e\x07\xc6S@\x8e\xd8D\x86\xb6\xd6S@\x8e\xb4L\xaa\xe5\xc5S@;\x97O1R\xd8S@\xba>jw\x0b\xdaS@\xe8x\x7f\xe9\x04\xd8S@DQl\x80r\xcaS@\xbb\xf7\n\x0c\x13\xd6S@\x9bgkn\xa3\xc2S@\x02\xe4\xc4\xda\xaf\xcdS@\xd88]l\xb2\xc2S@\xba\xa3\x8c\xbe\xa4\xd0S@\xb5\xa2oz\xc6\xd0S@\xc5\x03\xa2\x82\xa0\xc2S@4l\xb0\xc5\xb2\xc0S@\xd1\xf2\x95\x04\xb2\xcaS@l\x1c\xac\x96Y\xcaS@\x9d;\xdak\x90\xc1S@O\xa8`\xafz\xc0S@\xe0\xe9\xe7<\x86\xc0S@D{\xcb\xbe\x81\xc0S@\x04\'Xt\xba\xc0S@\xfe\x13la\xe6\xc7S@\xdf\x1b\xc9F\xbb\xc5S@7* C\xc2\xbeS@\xe2\xbb,:\x1f\xc2S@\xbcK[\xf1\x9b\xc7S@=\x18 \xd0\x97\xbfS@:\x97?\xf8~\xc2S@r\x8a\x19tb\xc1S@\x07\xc1\xa0s\xc4\xbfS@0\x8f\xba\xb6`\xbfS@\xc1\x15,\x0f\x1e\x86S@yt\x1c\x86F\x86S@\xfb\xfew\xb3\x11\x88S@\x9b\xb2`\xaf\x87\xc7S@\xc2\x16\x9dN{\x17T@\xca\x89X\x118\xa3S@\x99\xae`\xaeF\xaeS@_y\x0b\x7fz\x19T@\x84\xae|\x00\x83\xc4S@m\x93\xdb\nV\xb2S@/b\xb6E\x91\xb4S@r\xcd\x17\xe8\x1a\xb0S@{\xca\xdb\xdd{\xb3S@\r\x13\xf0\xec\xff\xb2S@\x17\xc8\xc2\xc73\xc7S@\'\xe5\x0f\xdb\xe0\xb1S@\xf9\x04\xc0\xee\x82\xb1S@\xc39\xca\xd5j\xadS@Ik\xc7\x06\xab\xa2S@\x11``\xb7\xff\xa8S@.\xea b\x9f\xc4S@\xc9e\xa6i\x1f\xcaS@e\xcdgs\xc4\xcdS@2&\xb7\xbc\xab\xc2S@T[\x07:\xec\xcaS@\xdbP\x8f\xd6\xc4\tT@\xb7F\xd5\xf4\xf0\x9cS@\xa3@w\x1a\x86\xcaS@e=\xb17;\x11T@\xc1ssB\x97\x0eT@%\x8b\xb0+\xc4\x10T@\x0ejH\xa8;\xcbS@\xf3\xd0\xb6\x08\r\x0fT@\xb2\x12\xf9\x1b\xd3\xc3S@\xf2\xc2"e\x12\tT@\xdf#yd\xca\xb7S@\x16\x14\x9c\xfa1\xbbS@]\xcb\xbeR[\xb8S@\x05\x9al\xb1[\nT@\xe0\xa7%\x1dy\x07T@\xa5\x93nT\xcb\rT@\x9c\xa8\xe9Y\x06\xaeS@3.I\xb1&\xc5S@\xe6k\xac\xbd\x9d\xb2S@q\xc9\x8c\xd9\n\x04T@\xfc\x0b\xae[\x05\xfbS@\xd5E\xdf\xeb\x03\xc6S@\xd2,m\x80\x17\xc2S@X\x83M\xb9\xbabS@\x1c\xd8I\xa3t\xcdS@\xc5\xd3\x95/?\xc0S@5p\x81A\x87\xc0S@\xd3J\xecw\x8e\xc1S@\xe8\xcd\xcb[k\xe1S@\xf6\x1c\xf5a\xcd\xc0S@\xde\xa1*\x13\xd7\x82S@f\xa3\x1f\x16\xfe\xc0S@\xc8\x82\x11+\xdf\xc1S@\xcd\xa5^\xd4m\xa7S@t\x85\xd5\x078\xeaS@i\xfa\xa5\xb0Q\xccS@v\x9c\xb5;H\xcaS@\xc1&`7\xaa\xdcS@\x92\xc8\x9do\x05\xc7S@Tt\xea\x12\xe4\xd1S@\xb1+J\xaf\x95\xc7S@\x16<RA\xb2\xd6S@m\xec\xdaeN\xceS@\x86j\xce\xff3\xb8S@y\xb6\x96\xe4+\xf9S@\xe0\xee\xc1\x9fY\xc1S@\x03\x0f\xd3\xd9\x18\xe1S@\xf6\x1f\xa8\xefZ\x11T@[h\xfc\xef\xee\xe6S@^\x16}\xe2e\x04T@\xe1\x04/\xad\xb3\x03T@Z\xb9\xfa\x0f%\xb0S@\xd3vGF\x16\xc9S@>C\xe6\xd8I\x05T@\xd5yNZ\x89\xa5S@\xe4\xb0p\x93\xb4\x04T@q\xe1D\t\x02\x05T@\'F|+\xd8\xaeS@_\x86\x1f\xac1\xafS@\xa7\xa29\x1d\xbb\x06T@\x10:\xcc\xdcJ\xcbS@\x9a\x99\xc8\xaal\xcbS@\xdc\xe0\xeb\xd3U\x08T@\xf8-[\x0cf\xfeS@I<\x92\xb6\xf2\xffS@\xb0\x87\xe5\xa4\x85\x05T@\x91\xca\x8b\xf5\xd4\xfaS@\xf8\xc5_\x92j\xc8S@\xc0\xd3\xb0\x8f\xc1\x95S@\xd82d/_\xcbS@\xd1\x1a\r\xb5\xd2\xfbS@@f^<\x19\xf9S@\xd7\xe0\xd6\te\xf8S@N\xd3K\xc8\xfd\xa7S@Fy\xafeY\x0eT@\x90l\x0e\xd5\x0bvS@\x805 \xd8a\x02T@XyvN\xcc\xb8S@oC\xf5\xb6P\xf8S@g1\x1b\x03D\xaeS@\xd6\xf3\x84\x95\xa7\x13T@\x84\xb1\xe2\xce\x89\xcbS@Uj\xfc\xfb\x02\tT@\xafuW\x9d\xa6\x13T@K\xab\x02b1\xc2S@\x96.\xd8\xa6\xc0\xfaS@7R\x8c\xb5\x9a\xc7S@\xd6\x15\xfd\xe0\xe3\xd2S@\xfc\xa3,\x94_\xf8S@!?4A`\xb7S@I\xa3\x84T\x10\x0cT@\x1b\xe0$\xcf\xa7\xc3S@\xd3\xa1FwE\xb7S@\xc2\x83\xd9\xa4\xfa\xc5S@\xa9,\xcb\xfa\x93\xcaS@M\xcf)\xc7\'\xc7S@ #\xa3\x05$\x08T@\xbb\xaf\ti\xa5\x06T@\xe5l\xff\xaf1\xd2S@\x0b\x81w&\x08\xd1S@\xaa\xee\xa3\xaeN\x0bT@\xa6V\x01\x88\xad\xcdS@\xc9X\xc3-]\xe0S@\xd0\x96\x07\x90\n\xfeS@\xf1\x17\x99^\xe5\xcaS@n\x127\xcbO\x0eT@\xcc\x05N\xabU\x0eT@k?\x82\x87\xaa\xc0S@ih\xce\nA\xdeS@\x06\xda\xe3\xb4\x03\xdcS@R\xb3\xa7\xe6G\xdaS@\xa4J-\x00\x8c\xc5S@K\xe8\x87\xf8Y\x0bT@l\xedD\x19e\x01T@\xf7Y\x9b\xfb\xd9\xc6S@\xaf\xf5=\xf8\x12\xc1S@\x97\x04K-\xdc\x0eT@\xac\xdd7\xe6R\rT@\xca\xf2yvHUS@\xaa\xb4\x80C\x9b\xc6S@\xd0\xf8\\{\xfb\xa4S@\x1e\xc1\xa5^6\xcbS@T{\x82\xa2C\xc5S@$%\xc1\x84\xd8\xa5S@8\xf5\xbb.<\xa5S@)\xbf\xb9\x01\xe6\x0fT@\xb4\x7f\xe0\xc9A\xc3S@\xab:\x8c(\x8b\xc1S@^\x00p\xb2\xae\xa7S@\xc6\x7f\xf0\x98g\xc2S@\xbcQ\x0b\xafT\xd6S@\xe1"\x86\xd8B\xd6S@\xf7\x90*\x99\xec\xb2S@\x19-\xeb\x07\xda\xb2S@\x8c\x8dx\x96\xd0\rT@MuT\xac\xf6\xd8S@\x11\x7f\xea\xd5\x88\x18T@\x91\\\xd9Dy\xb3S@\x96(\xd9W9\xc1S@\xb4hX\xa8Y\xd8S@\x12\x8f\x95h\x8c\xd3S@6;i\x07UtS@\xf0\xe0$3\xa4\xc2S@\x8f\xc5\xa9\xc4\x0f\xdaS@\xbe4\t\xfa\x99\xb4S@\x86\xcb\x9c\xba\x02\xd8S@9\x00\x10\x05\x03\xd8S@\x1e-\xa1v\x1f\xc5S@\xdb1\x84\xbc\n\xc1S@Ua=gw\x9aS@\xe9\xb9\x1a\xdb\x1d\xb2S@o\x19\xc9q\xb1\xaaS@\xc9n\xb3\xed\xa0\x13T@\xef\xa1\x98\xf4:\xd1S@\xc6\xe5y\x01i\x0eT@/\xbf\x07\xd7\xcbrS@7\x97"\xc1M\x9bS@\x9d\xc4\xf9\xb8\xcd\xd3S@\xd0\xe3\xa4\xd0#\xc2S@6\xaa\x16\x87\x9d\x0eT@\x92\xf1\xbd\x8aK\xd6S@\x85\xa7\xb0"\x17\x16T@B\x98G\x9f\x1b\xceS@f\xb5)\x01\xfe\x15T@\xf2\xb7\x8d\xe7w\xc1S@\xe2\xf1xC\n\xc5S@\xe2\xe0q\x7f\xb9\x07T@\xa6|\xeb\x81\xec\xc3S@\xbd%\x01}N\xd0S@?i`!\xe0\xc3S@\x13\x8bD\xce\x87\x9eS@\xdc\xf1bD\x8f\x0fT@\xe7E\x8f!`\xc1S@\x0e\xa1\xe3\x9d\x85\xc1S@e\x14k\xb5\x9d\xc6S@\xc1\xc4=\xa9:\xc2S@\x00aMo\xf6\xc7S@\x80c\xb8Qz\xc4S@\xae\x8a\\)\x88\xc0S@m\x86\xd2Mz\xc0S@%;\xd0\xb2\xab\xcaS@[\x96E\x91\xda\x0fT@P\xe6\xa2\xf9\xfa\xfdS@\x00\xa6d\x13\xa1\xc8S@_&\x1dX\x96\xf9S@\xc7\x0e\xcf[~\xc8S@\xc5\xe0\xa2\x95z\xc2S@g\xda\xf8\xdf`\xc1S@\x87\x969\x97\xc6\xcaS@9-\xf6\xbc6\xc0S@\x9a\xe8\xf3g\xc3\xbfS@\x88l\x16a\xb5\x93S@\xbe\xc7\xf4\xe2\x9c\xcdS@\x12W\x7f?\x03\xd0S@q\x85\xbc\x91\xab\xccS@R\xd5\xb8\xda\xc0\xadS@\xfbm\xe5\xa1F\xf2S@!\xde\xdfs\xe4\xa2S@\xfau\xf6\x1a+\xa8S@\xf5\x98\xafT\x96\xedS@\x82p\x8b\xc6\x92\x0fT@(\xd9DF\x10\xa9S@\r\x93\xb18s\xbaS@\xfb\n\x9d\xbb\xd9\xb4S@\xc3\xb7\x87\x03\x9b\xcbS@\xbc\x1es\x1a(\xcfS@\x06\x15a\xfc0\xb3S@\x86\x99\x81)x\xc0S@\x92\xa2J\xf4R\xf4S@+\x1b|+I\x0eT@\xcd\x9b\xa34\x06\xc2S@Nlj\xbd\x9d\xb2S@\xa9\xceP3\x0fuS@Vr\xafY\x86\xcaS@\xdb\xf3oF-\xa6S@\x1d\xa37\xf0\x1e\xc9S@F\xca$\xdf"\x02T@\xeb@\xe9/\x0e\xe7S@)X\xc1\xfa\x13\xc2S@\xf4"\xa2\x82s\xd1S@\x9bQ\xda&\xaf\xa0S@\xf5I\xaf\x03\xcf\xc1S@\xd5mO\x88\xd4\xb6S@&D\x18a2\x16T@\xcd\xd3d)\xef\xc4S@\xb4\x10\x1f01\xbbS@\x8d\x9aN\xd7\xb9\xdcS@\xee\xa1\r\x0c\x96\x04T@E=\xfd\x01o\x11T@*\xa4\xbeK\x87\x11T@l\xc8;I\x0b\xeaS@\xc0\x8b8\xaf1\xd2S@\x93\x0bq\x82C\xd0S@\x8b\x92I\xe2\x97\x0eT@\xa0\x8eXT@\xc8S@\xf4\xa5kp6\x9cS@\xe1\x8a\x9f\x8c\x9a\tT@\x906{O\xb4\xc3S@=\x9a\x90B\xe3\xc5S@\x96\x83\xe6|(tS@\xfe\xb6\x80\x904\xd5S@\x15\xae-&\xeb\xadS@\x9c!\x87\x9b=\x0fT@?zE)\xfe\xc2S@xP\x19\xebd\xd4S@\x0b1~\xad\xc3\xc2S@\x07\xbaO\x8a&\x14T@\xb7jE[\x81\x9cS@\x15sjp\xd4\xa1S@\xaa-i\xd2\xb6\xcaS@5\x82\x87K6\xcfS@&ANL\x8d\xaeS@\xe3,l/_\xcbS@ S\xad\x1e}\x98S@\x11\xef\x7f\x1a\xc3\xcaS@\x0e\x88\x82\x1a\x19\x04T@\x1f\x9emG\xd7\xc7S@\xbcn\x1f\x80\xa3\xc8S@\xcd[\xb9\xbc\xb4\xcbS@&\xc3\x13\xd3\x11\xd7S@\x14\x16y\\\xa8\x13T@\x91{-\xe4\xc2\xa4S@\x8c}\xfc)\xa7\xc7S@\x0e E\xe7\xc7\xcaS@w\xd3 \xe9T\xcbS@\xe6;\xcb\x1b\x9f\xc7S@\\V;\x8c\xc0\xcfS@\x9eQ\xa28\x95\xcaS@\x03\xc1h}\x08\x97S@\xfa\xf0\x87\x0c*\xc7S@\xcd\xccJL\xbc\xe3S@r\x8e\x8c\x84\x84\x9aS@n=\xe9\xbd\xb5\xd1S@Q\xb22\xdaM\xa7S@\x13\x838\xdc\x84\xcaS@6\x0c\xb7\xa6[\x0bT@\xf8\x8ex\xe6u\xcaS@U\x89\x18\xcbZ\x07T@{K\x08\xady\xc5S@r\xab\xc0\xb7"\xf5S@^m*\xb6\x8d\xcaS@v\x9d\xa0\x82(\xe7S@\x18!S\x8b\xb2\xc4S@\n\x03\x91!\xfe\xc9S@\xccjUe\xe1\xc4S@P\xad\xd3\x11\xfc\xe8S@\x13e\x06\xf1\x90\xb3S@`\x15\x7f$\xe7\xc4S@\xd6\xa8\xed\x1a\x0b\x0eT@\xc4\xa78\xae\xdf\xc7S@\x96@\xb7\xe9K\xe0S@\xac\x0b(\xb7^\xe3S@\xa2Jd\x86\xea\x17T@\x1a\xf7U\xed\xe0\xc8S@\xe9y\xc23\x9a\xf9S@5\xf6\twB\xdeS@\x96\xa4\x1ee\x88\x9cS@w\x88\xb4@\x9b\xc6S@\xdd"\xea\xee\xaf\x13T@\xb4\x8a\xd0\xa1\x8c\xdeS@\xb3|\x0cF9\xcbS@ko.%V\xdeS@!\x98\x82I\x1a\x16T@c\xc4\x96\x81\n\xd8S@96mqs\xadS@\tA\x90\x1e\x1c\xd6S@H\xb0c\x82\xab\xc5S@\xf1~ \x88\xa7\xccS@\x0f\t\x876\xd5\xfbS@\x86\x88f\xc4A\xa5S@w\xed\x14\x06\xce\xa4S@\xf3\xab\xa5\x9e\n\xc1S@}Z\x90\x98\x83\x18T@w7<;\xd9\x0fT@\xda\xb2^O\x86\xc0S@\xf5\xac\x01\x08.\xc2S@\x98,\x88W\xb5\x0fT@\xbb\x1d\xef\xa2\x96\xc1S@\xa2\xbc}\xe8\x9f\xc2S@\x9c\x8b\xd1\xf5\x8d\x10T@j-\xd5\xbfS\xdaS@\xf5\xa56\xf4U\x15T@\xba\x9b\x91#_\xd6S@v\x96+^l\xc1S@\xdem\xc8\xd4`\xd6S@\x96\xaa.y\xfa\xd5S@\x9a\xfa\xc7\xc5\xfc\xd9S@\xf4\xaef\x9b\x08\xc2S@]v\xd9\xec \xd9S@g\x18a\xfd\xf0\xc0S@\x13PA\xb5^\xbeS@\xe2`\x84k\xec\x0cT@O\xe8-\x1f\xf4\xd8S@\x83\xbe\xc1A[\x14T@\'\x81\xec\x9aR\xd1S@\xd8\x1b2"#\xa8S@\t\xa1\xdf\xdf7\xd4S@5\xe2\xa8)\x89\xd8S@\xec\xb4\x95\xa8\x11\tT@\xa0qH\xde\x9d\xc0S@\xa1\xb6F\xab`\tT@\x89A%9\xa8\xa2S@\xeb\xd9\xab\x00p\x01T@\x18d\xf1\xf8Y\x0bT@5\xd4\xc5\xfc\x85\xa9S@\ny\xde\xc4\x10\xfeS@\x15\xd0\xb1\xd7\x9erS@1\xe0(\x0f\r\x07T@\xe4\x83\xb5\x8a@\xc1S@m\xd4N\x1cE\xd1S@\x02\xc0"\x04-\xc2S@\x13\x03f\\\x81\xc1S@\xa7\x01@Vx\xc4S@@\xab\x9f>(\xfeS@\x93\x80.\xd2\x95\x0eT@\x0c\xba\x8b\xcf\xe7\xd3S@\x0e\x94\xed\n\x19\xd3S@~9\xa4aX\xc1S@@\xc4\\\x14h\xc4S@\x1f%x3S\x0bT@\xf0"b\xeb\x0f\xc0S@\xb48\x11\xaa\x14uS@\x91El\xa6N\xccS@\xaf\xf4h\x07\x10\xa4S@\x95\xda2\x0e,\xb7S@\xcc8;\x16\x8c\xc1S@\xfe=\x8c\xaa\xdd\xd0S@\xe7D\x86\x93\xaduS@\x13\xce,\x99$\x11T@\x163\xa3\xc2\xfb\xb5S@\x97\xaa\xf6\x9c/\x07T@K\xf6\x06\x1f\xb4\x07T@\xe9#\xdf\xd8\x1e\xfeS@\xb1\x9f\x9d\xd4\xde\xc3S@$|\x99yFFS@\x1e(\xdeo\x12\xd1S@\xdcu4\xa7&\xc1S@\x8e\x7fA\xa0\xa1\xc3S@\xb9\xb9\'\xe0\x03\xfeS@\xd1h5\xa3\x00\xcdS@\xbf<l\xfb\x85\xd0S@\xa9\x0c\xc5=\xd5\xd0S@\xc9I\x90u\xb8\xb5S@\x90z\xe7\xddx\xcdS@\xfc\x8fe\xae4\xd1S@\x83\xdc\x00.\x8bpS@\xa7=\xcf\x8aS\xb5S@z\x95C\x02\x0e\x05T@%\xe4`\xaaa\xc3S@\x18q\xad\xf2c\x05T@\x11Ms@\xd7\xb4S@\x1bex\x12\x92\x0fT@\xc0^\xcf\x8b\x13\x0fT@\xb82\xb3\xf5\x91\xafS@\xa0\xcd\xd4\xcb\x92\xc5S@s\xc7\x9a\xe3t\xc5S@9\x9e\x0eWa\x0fT@\x07np\xc0l\xc5S@\xf1^\xe4Ci\x02T@\x92\xdb\x80O\xd5\x0fT@\x0c\x07\xb8c\x85\xc0S@M\xdc\xe8\x1b\xa8\xa7S@\x89ky\xd0\x11\xc1S@\x16 m\xfd\xe4\xb2S@\x9e\x0f_ni\xc9S@\xba\xbdMQ\xfe\x13T@\xa3\xed\x89D\x00\xa8S@\xbbc\xb2\xa4\xa0\x08T@\x17\xcc\x10\xf1\xce\xafS@=#\x10&D\xcbS@hg\xa0\xbb\x00\xd3S@\x94\xc7\xbfj}\x08T@w]ma\x90\xcaS@\x02\xf9\xe3\xae\xf1\xc5S@+%\xf4\xd3\'\x04T@(\xd9^x\xbc\x03T@(j&V\xd4\xaeS@(\x96\x19\xf2\x8c\xcaS@\xcen\xf9\x91\xc3\xf8S@r\x0e\xdb\xc4\xba\xf9S@\xc7F@\xd3j\xcaS@\xfa\x10\xbclX\xf9S@w\x849\x04\xec\xf8S@\xd8\xc7\x02\x07+\xf9S@\xc6\xe5G\xf0s\xc5S@K$-\t\xd3\xc6S@\xa0\x16\x88e\r\xcaS@\r\x86=0\xef\xc4S@\xc6aB\x0f\xf7\x9dS@T}\x07U\x07\xc5S@\x06\xac\xd9Mr\xd9S@\x9c\xf4T\x1cT\xdfS@\xb2\xab8\x8c\xbf\xc2S@\x9f|\x89$4\xb7S@\xfbt\xbc\x04q\xdaS@(og~>\x0bT@\xd3 \x92\xd3\x15\x0fT@p\xc9`\xed\xb7\x19T@\x1a\xed\x1d=\x16\xcfS@\xfcrC\xa7V\xccS@\x06SB\x97\xf6\xcbS@o\\L|\x82\x08T@B\t\x1b\x92\x87\x0bT@\xc2\xe1\xcd\xfe5\xcdS@|\xd6$\xf7\x9c\xd0S@)\xe7\x18\xc1[\xd0S@e\x04\xeeO^\x05T@\x07\xe1\xfdF}\xcbS@\xaf\xde\xc8Ej\x0eT@*\xc4\x80sv\xc5S@\x06P\xf7\xb1r\x18T@\x8d\xa3\xbbi\xb5\xc7S@\x0c\x8d\x86\x16\xde\x0fT@\xb6\xe2-\xef\'\x10T@7\xb8\x8e\x8d\xb9\xbcS@\xeb\xa7\xbf\xb8j\xb7S@\x93\xb0\xe5U\x13\xb0S@\x1e\xb7\x15D\x9b\x0eT@z\xa6\xadYu\xc5S@\xe2\n}\x92\xf8\x0eT@\x81\x1a;wC\xa8S@\xb1\xda\x15x}\xa7S@\xd4\xa5\xd7\x02\x1e\xa8S@3\xa2g @\xa5S@\x1eX"\xd5\r\xa6S@Y\x9cI\xe4\xf4\xa4S@\xcc`\'g\x12\xa5S@f\xf3\x82\xcd\x9f\xa4S@\xf8\xac\xf8\xf1\x8f\x0fT@\xab\xddw\xa8*\x0fT@\xc7`\xb5\xf3\xc5uS@l\xc0\xc1\x9f\xfc\x10T@\xac\x11\xaff\x15\xc5S@\xaaZ]\x80\xc4\x99S@\xb2\xbb\xb9B\x94\x98S@o\xa9L\x96\x84\x95S@\x9a\xdcz\xa6J\x93S@c\xb2\x81\x9a.\xbdS@,\xeb\xbd.\xf0\xc2S@D\xc7\x86\xf1\xdbyS@\xac\x85.-\xe7\xc3S@\xd5\xe5\x86\xf5x\xc1S@\x89r\xee%\xfa\x17T@\x9d\xc5\xfcxO\xe4S@\x9d\x17\x9f\xc4\x92\xd8S@\x04\xb3\x1f\x94\x87\xd5S@\x05j\xc6,S\xdeS@\xcf\x9a\x97\xdc\x11\xd0S@\x9a\\\xef\x06\xda\x0bT@H\xf8\xa0\xa1E\xd1S@\x94\xd0\xb2E\xc8\xcfS@0|\xffRq\xceS@\x13\xf7\xd1\xb1\xe9\x0cT@}\xae\xf8\xe2\xc8\xe2S@\x16\xd7\x95\xab\x98\xcbS@\x19)\xb2\x0b\xac\xcbS@\xcb\x94\x12\x9b\xda\xc9S@PR%\xb9P\x93S@\xa7e\xfd=\x92\rT@\xda(\xe2\xf3j\rT@p\xfe\\\xf8\x04\xc0S@@\x96\x18\xf6\xaf\xe0S@\x8d\xe3\x01\xc6\xf9\xe0S@\x1f\xa2\xb1=\xad\x13T@\xd5\xb4\xdd\xa2.\xc2S@m\xdcV\xcc;\x9aS@jei\xcd\xbc\xc0S@n]\xaaY%\xf5S@\x9dL:z\x1fuS@\xfc%\xea\x84\x9c\x9cS@\xa9qu\x07]uS@\xe6m\x16\x8b\x10\x0eT@Ol\r\xaaS\x01T@\xadj\xa2{BdS@tq\x17\xfdK\x01T@$\x02\x8f\xed\x1b\xafS@HB_\x95Q\xaeS@\x8ei\x85\xc16\x03T@\x18\xb6\xcc\x04K\xffS@s\xbc\xcabv\xc4S@\xf1\x9f9\x14\xe3\x10T@+\x03\x9bG\x99\x06T@F\x82$\xa8\x1a\x0eT@n\x85\x18\x18>\xc2S@\x01\xd2+}\xf7\xcdS@\xd8\x8fE,\x87\xcdS@k\x91NN\xb5tS@0\xe6\x1e\xf5\xd6\xedS@\xa5c\x92\xcf\xe4\x8cS@Z\xffn\xfdH\x02T@\xfa\x04\xfdU\x05\xceS@\xf4C\xcd\x84\xc6\x0fT@\xf5\x0b\x9fau\xe0S@}0gA\x19\x08T@G\x03n\x8dY\xc5S@\xa2\xb1\xd0$J\xccS@\xa2\x91U\xe9\xeb\xc4S@\x04\xd9\x8c:\x13\xc5S@/\x80\xf6A5\xbdS@-_AV\xbe\xc3S@1C\xec1\xf7\xc1S@\xee\x1f\x87\xe4\xfa\xc3S@\x02\x94\xad\xb9r\xc5S@O\x9b\xe5A8\xc4S@\xe0\xce\xfdq\xce\xa4S@.\x82L\x82\xbc\xc2S@\xbd\x80\xb0\xbbS\rT@\xf0\xea<\xbf\x03\xdfS@?\x8b\x8c\xfa\x0c\xbfS@\xc6\x19d\xd2n\xbeS@\xe5<\xbe\x9f\x13\xc5S@\x0f\x0b\xaee\xe6\xc2S@9\xaaI\x8b`\xcbS@3\xdb<k\xd1\xc2S@w\xa4\xbf\xeb\xb4\xcaS@"\xc9\x8b\x0e\x81\xcbS@\'Z4\xaa\x1f\x0eT@\xbc\nD\x90\xb4\xccS@}Nd\xa9H\xa8S@\x00\xd7\t\xe3f\xa7S@\x0c\x83\x91-\xa1\xadS@(8\xf0\xc7\x0f\xa6S@B\xb6\xa0<\x03\xa5S@\x9f5\x84\x1e\x11\xa5S@n\x195\x9d\x87\xa4S@[\x87\xde\xfe\xd2\xa3S@\x804\t\xb7\x96\xa4S@)\x94\xdeI\x9a\x07T@@\x9b\xae\x8d\xa7\x0bT@\x1f\x82\x9a\x8c\xdd\x05T@C\x87\xc3ZG\x0bT@\xec\x89\xc6\xf2|\x08T@X`Q@d\nT@P\xa2&\n\xc5\xcdS@x+\x0b\xf9p\tT@\x1aG\xfa>8\x02T@\xb4c\nB\xf1\xcdS@\xfe\xaf\xf2\xc1Z\xdaS@\x03\x89\'\xfdL\x07T@\xd4\xa7\x94L\r\x11T@9\xc9\xadC\xa5\x99S@\x07M\x93H\xc2\xaeS@OF\x98\xc68\xd5S@(`\xdb\xd0]\xd5S@\xdf[\xb9\x8b\x07\xd6S@\x9e\xec\xe5\x95-\xd0S@\x01\x05\xe4i\x1e\xf9S@\xdf\x1e*\xc97\xfaS@\xb4~_\xe4T\xf9S@\xd6\xa6\r\xdc\xc0\xfaS@T\xfb\x05\xd7\xbf\x0eT@n\xc9Bhs\x92S@@\xc6s\xf6\xf6\x94S@D\xbf\x88\xad\x8c\rT@\xbf\xfc\xc76\xe0\tT@\xa3`\xc0\xc2\xb7\xcaS@\x13\xfa\x13[\xe8\xd0S@\x06|N}A\xcfS@G\x10\xa2\xb1\xd3\x99S@\x14\xc5\xbe\x99\x19\x0fT@O\x05\xde\x00\x93\xc2S@\xa3G\x86\x1f\x81\x18T@^\xbca<\xb3\x04T@\x00\x10\xe2$\xf8\x0bT@e\x94\xca\xcd\xe3\x0cT@\xc3\xf8\xa1\xb6\xe4\x9fS@9\xf8\x8dxP\xc5S@\x0e/\xde3\xc3\xc9S@\xe2\x00\xd7\x10\x91\xceS@ \x80\x90\x89\x84\x96S@\x852y=\xa7\xd2S@'
p22
tp23
btp24
a(g3
(g4
(I0
tp25
g6
tp26
Rp27
(I1
(I1052
tp28
g13
I00
S'\xa4\x7f\xb0\xba\xce\xd6\xfa\xbfp:h\x9aG/\x0b\xc0\x0f-\xd5\xdfI\x0c\xfd\xbfr#z\x8e\xf71v\xbfU-1\x92\x94\x14(@L\xa1\x04f\x0e\xbf(@\x0f4\xe9:\xdc\\)@\xd2r\x02]\x83\x9e\x11\xc0[\xe3kX4\x9a\x02\xc0\xe1\x93\xa5`\xb6\x1a(@b\xaf\x88LxV\xf4\xbf,\x87\x9a\xb5m\xfd\x06\xc0\x19\x1e\xcd\x8b\r\xa6\x97?\xd2\xee\x88\\\xfbb\xe7\xbf\xc3\xe64"\x90\'(@}EI:\x12\t\xfc\xbf4zF\xe3\x9f\xbf\xfe\xbf\x05\xe1}\x08f\xf4\x07\xc0\xb4\x9e\x92;A\x8a(@G\t\xc2\x96\xb2B\xfd\xbf\xec\x18\x03\x02Ra&@u`\xba\xdd\xa9\xfe\xeb\xbff\xda\x8e6\xd9]&@\x8e\x94B\x17\x95 \x0c\xc0\x16\x0c"\x93G\x06(@Z\xf2\x8b=)\x9a\xfe\xbfWu\x16\x05\x99\x19)@\xcb\xf9tEhY)@\xfc\'\xf5\x0fK.)@l\xfba\xeag\x17\xf4\xbfZ~f\x19\xe8`\n\xc0j\xa8\x9e\x18\xa6\x99(@\x97_\x86\xd5[\x07&@\x94F\xa9\x935\xea\'@+\xfd\x9f|,H\xf5?u\xa5\xa4W&\xa0\r\xc0U\xd5\xc9\xe5*\xde(@\x1f\x80\x18\x8e\xc5,)@\x1ce/|\x1d4)@\xd8E\xf52H}*@s\xf6\x93\r\xdf[&@"\x02Yr\xc8~\xeb?\x87\xf1;\x11\x0bR\x00\xc0p^\x0b\xec\x95\x8e\x10\xc0V}\x8eU\xd5\xa9\xf0\xbf5\xd4\x01\xa1\x16\x01)@X\x97Q\xa1\xbe\x94\xef\xbf\xe8:\xbb\xa4\xa9\xf4\'@W\x14\xcb\xd9\x1b\xa8\xe8\xbf\x16_}n\x13&)@\x14E^\x84\x9f\xb1%@\xd4\x1e>\x87x\x17\r\xc0\xbd\x87\xae/5;)@\xe1\xeb\xb9\x0f\xf5P\xdd?T\xb1\xd1\xa4\xe2\xab\xf9\xbf\x19\xc0k\xf1-u\x01\xc0\xc0X\xb8q\xa3\xa2\xa3?\x97\xbe]\'\x96^\x10\xc0&\xd8\x80=b\xb4)@|\xc4}{\xff()@8t\xc9Me\xe6\xf4\xbf\x8c\xf1\xb2\x80\xcaW\x00\xc0\xfa\x97\x95\xca\x8d\xba\x11\xc0\xab\xf7\x91\xeb\rz\x14\xc0 \x80\x01\x9a\xb5\x9b(@\x89\xeeH\xa4\xc3\xec\xf0\xbfo\x91\xa2Mn\x86\x03\xc0`\xfc\x9a\x052\x93\x03\xc0b\xfa\xd9\xe9\x1f\x85(@\xd0\xb8N\x8e\xd2N\xf5\xbf*U\x92O\x96 \x00\xc0\xd2\x90\x1c\x0b\xd0\x9e\'@\xf8\td-\x0e{%@\xc4\x1a\xe2 \x0c\x00\x01\xc0\x02J\xb4\x7f\x18\xd8\xf7\xbf]w%I\\k(@\x06\x0e\x86h\x04b\xf6\xbf\xfe\x9a\xcf\xa8\x9f7(@V\xbc\xa1\r\xf0K\xfd\xbfcj\x80V\xd9\r\x16\xc0\x19\x89\xcc\\\xa2E\xf6\xbf\xb1w\xc2fLd\x10\xc0\xdf\x91\xc3@\x0e\x13\'@#uf\xe4\xdc\xee\'@>#\xe8<\x10\xe0\xfd\xbf\xf2z\x15\xeb\x95\x81(@p^\x0b\xec\x95\x8e\x10\xc0\xaf~\x9f\r\x98]\xfb\xbf\xecYE\xf14\xb3\xec\xbf~t\xea\xae\x9d\xf0\xf2\xbfFl\x03\x05\x8du\xe2\xbf\xf3\x8a&\x1a\x06G\x05\xc0\x9d\xa1\\\x0e\xe9;)@\xcb\x07\x8d)\x04\'(@\xde\x9c\x97\xda\xa6\xff\'@\x08\xfb\x07\xea\xd8t\xf5\xbf>\xad\x13W-*\xbf\xbf\x02\x17\xf7\xd2\xb2\x99\xf2\xbf\x91\x07\x99\xe9\xcbT(@\xe6\x9f(\xc8\x03\x89\xf3?\xc1\xba\x0c\x1c\x92-\x0c\xc0\x88\x15\xd4\x05X>\xf3\xbf\xbb\x83<\xce\xf8E\x07\xc0e\xea\x19\xe8\x14((@n\xbd\xed@\xaa\x17)@\x80fc\x9f\x8f\xdd(@\x89`.\xec\xb1\xf4%@&\x8e\x96\x15jt\xe1\xbf0\x8a\x94&\xd9r)@\xc9\x10\xd9\xd3\xa1L\xf1?8\xe7e\xc8\np(@g\xc4\xc4\x8cUA\x12\xc0\n\x89I\xea\x86\x00)@\x8cd\xc7SYd\x07\xc0jTI9\x8e\x81%@\xaey=\xc8YR(@zb\xbcL\xbe\xa7(@]\x8dB\xa3\xf1\xa2\xf9\xbf\n\xef\xc8\xb4c\xd4\xec\xbf\xddVBK\xeb\xfd(@\x17\xab\x92t\x98\x0b\x00\xc0{h+\x81\xda\x0c\xfe\xbf\xfb\xc7o\x87O\x12\xf4?"\xad\xdc\x95rK\xe9\xbfc\x16\x80%\xdc\x1d\xe3\xbf\x10\xf0y\x90\xe3\x9e\xf3\xbfw\x98d\x8e\xff+)@N\x94\xd0\xb9t\x0b)@\xe9\x7f\xfd\xe1k\xdb(@P/\x04\xcd&v\xeb?\x07_\x14:l[&@y\x9a\xe6\xd4\xda@\x0f\xc0\x02\xfa\xd9\xac\xc0\x1b(@\x08%\x9f\x8b\xc0\x97(@e\xc7\xbd\xc5\xa1\xb0%@\xe0\xaa"\x1f\xb9})@S\xf7E\x0e\xdc\xba\x05\xc0\xf1\xba\xa8\x01\xcf\xaf\x0e\xc02y\xbb\xed\x85_&@c\x85\xe5\xbb\x08\xba\x0c\xc0\x00ld\x91\x14\xe4\xf4\xbfw\xad\xbf\x0f\xbb\x9b\x11\xc0\x85\xe2a\xe2\x8d\x1c\xfc\xbf\xe3E\xb1\xbd\xcb\xbd(@\xe1;\x05\xcd\r\xae\x13\xc0\x08RH)\xb3\x1c\x02\xc0\'\xc0h~\xf2\x1c)@\x15\xd8`\x98\x00\x9b(@\x90\xde\x0e\x15<F)@\x90r;1:F)@\xaf:\xb3\xa7\x8e\xd3\xf6\xbf~\xbcV\x17\x84\xf0\x0e\xc0\xc1&\x9a&\xb4/\xfc\xbf\x1f\x80\x18\x8e\xc5,)@(\xb8\xc6\xeb\x91\xe1(@\xd7!d,X\x03\x06\xc04+e\xba\x9e\xa4(@\x17\xc2\x81\xb4F\xd8\r\xc0,\x14\xd9c\xb2\xc5\xfa\xbf\xaa\x1d\x0e\x8c\x92\xb9(@\xc3\xeb1\xdc\xa1-)@\xbbE\xefUp#\xf4\xbfa\xa9\xf4\xa6\xed\x93\'@\xbc\x00d\xba\xf5t\xf4\xbfIS\x1b\\5))@I\x8f\xf5\x98@J\'@\x13\x8e\xa63\x11j\'@I5\xc2\x13\x1e/\xe2\xbfO\xf1\x1b\xb7(P\xe5?21S\x19\x1e5\x00\xc0^\xbch\xc00\x02)@\\0tOl\xdb\xf4\xbfQ4\xb4\xd9R)\'@\n\xb6\xa1\xa9\xee\xb4\x00\xc0\x01\xf5(\xaf\xd31\x10\xc0\xbd"\x8d\xd4\x8d\x12\x11\xc0\x06\x82U\xd9V\')@-\xdf\x11\xa3~J\'@;\xa0\x9e\xc7\x10z\'@\x9c\x883\xec4x\xfe\xbf\x1b\x10\xe6\xb5\x91\xdc%@\xc0K\xf3\xe7\x9f\xba\xfc\xbf\x94\xec"n\x96\xaf\xf3\xbf~\xc1\x00\xdfY\x04\xf3\xbf\x89M\xc8\xeft\x98\xf5?(\x15q\x16Np(@\xc2\x87\xeewrs\xf4?\xae\x8c\xa6\xbb\x0e5\xf2\xbf\x0f4\xe9:\xdc\\)@8*WfF\x96(@\xf36\xcd\x8c\x0b\xea(@B\xd6s\t\xf3E\xf4\xbf\x8b\x7f\xd1\xdd\x02\xca\x00\xc0l\x9eA\xa5\xbd-\x00@\x8c\x03\xa4\xe1T\x86\x05\xc0\x90\x90\xb4J\x82e\x00\xc0.\xa4\x81XI\t)@\x894i\x89\xa1i(@\xaf\xdc\x89\x8cr\xba(@\x97\xb8\x90\xde\xf2;)@\xbc\xcf\x97\xa4#)(@0\x03\xc8\xe6\xccI\xfd\xbf\xa8\x06\xdd7\x9f\xf3\xf1\xbf\x82\xde\xcc\xb5^\xde\t\xc0\x97\xe9\xe0\xd5\xc1\x81\xec\xbf\xb8\x95\xc8_\xeb\x00)@\xcd!\xd0\xe5\xfe\x86\x08\xc0\xb9\x8c\xe7\xc7\xf9\xe8(@\xacuyn\xbc\x10\xfd\xbf\x9a2\x94\xdf\xff8\xf8\xbf\xdb\x11\xdf(\xb0\x8f\xfd\xbf\x81\xca\xdd\xbaD\x1c\x06\xc0\xf18.\x9a\x08(\xfc\xbfG\x9b\x08\xfa\xf9\xcc\xf7\xbf0\x9cX\xe3\xbe\\\xf2\xbf?\xb3\xba\x199\x00*@\xd0\x99\xab8Bg\t\xc0\n\xb5\x8a\xbeOh\xff\xbfGhVw#F&@jw\x95\x13iW\x15\xc0\xbc\xa3\x19\x80j\x12\xe1\xbf\xd8\\\xa4\x8b(\xd5\x04\xc0RdE|9=\xf4\xbf\xd2\xe1+#\x84\xed\xfc\xbfH\x1a\xa0iC\x84\x14\xc0\x86\xd3n\xb9K\x04\xff\xbf\xf9(\r\xb5^\x9a\x10\xc0-\xf4\x16Z\x16t)@\x8a\xac\xbci\xf1\xb4\xf3\xbf\xb3n\x88:\xdb\xfe(@\xfam\x89\xa8\tc\x10\xc0b\xddF\xb2\x11\x00\x01\xc0\xaey=\xc8YR(@\x07\xb2e\xeb`\xd3\'@k\x90\xf6\x1c\xf1T)@\'L\xc9\xaeB\x19(@\x03$T\xe2M$)@\x93\xd6\x1a\x17IU(@\xc9\x05\xe2\x02\x14\xeb\'@\xc3\xec\x81V\xcf\xd8\'@\xdf\xb8\xad\xa0\x8ao)@\xfa\x85\xd2\xf1\x9c7(@z\xf2\xa1m\xf9\xa2\x00\xc0l\xec;\xd9\x8dD\x15\xc0\xf9d\x1f\xf5\x95\x84\x02\xc0\x06\x81\x06\x18\xae\x1b(@k\x1f\xdf\xe8\xf3g\x10\xc0\x03\xc8\xdd\x10\xd3\x18)@\x18OB\xae)v)@<#\xfe\\l1(@\x95i.\xa0\xd9\x1d\xf3\xbf\xc8\xe0\xc9o\x7f\x8b\x14\xc0g\xad\xfa\xc2d"\xee\xbf\x9b\xf3\xedUfr)@\xf4\x8b?\xedW\x0f\x03\xc0\x96\x82\x001\x88d\n\xc0*{G>\x87\x1b\x02\xc0\x9b?\x1e\xc1\x0e\xd3&@v\xdf\x8d\x04\x9d\xdb\x00\xc0\xf0A2.0\xaf\xe2\xbf\x1d&\xe2\xa7Dw\n\xc0\x91\x8d"\xf5\xed\x18)@\xe9O\xc5\'gb\xee\xbfr\x89\x98\xdb\xae\xb3\x0f\xc0\xe4/\xd8\x1b\xf5\x1e\x06\xc0\xe7{j\xafM\x01)@_h\\\xa0\xb7\x7f\n\xc03 \x0b\xc6]A\x04\xc0\x81\xe6\x90\x94\xa8\x17\'@PE\x8d\xa5>P\'@C\xe8\x1bZ\xfe\xc5\x00\xc0\xe2f;\xb7~\xb9\xe0?\xd4\xf8\xe93\x01\x19\x06\xc0\x9ar\xae@\x10q\xd0?\x89%\x8b\xa4\x87L\x08\xc0\x0b\xfd\x07\x87\x9f\x06\xf3\xbf\xdc\xddh\xe5c^\x10\xc0\x94\xc8\xfa\xe9\x04-\xf3\xbf\xbfp\xdd\xf0\xb6*)@\xe9kXe!\x00(@\x0b;kV\x1d\x8c\xbc?\xae\xe1\x85O?\xef\x0c\xc01@\xf6\x0c\x0b\xf6%@\x1c\x16fQ\x91:\x02\xc0\xcbw\x12H[m\xf0\xbf\xdd\xd6\x1d\x83\t\xdc\x06\xc0\x08\x10\x8e\xe8\x7f\xf0(@n\xb1{\xe1<\xac\xf2?;p\xee\x8fe\x1d(@\xf8\xf8t\x82\xf1j(@\x8f\xd4\x15\xfc\x9c\xfc(@x\xa8\x9d,\xa5\xe6\x12\xc0\xbc\xd1\xba\xc9\xda\xb3)@\x9e\x1dl?O\xfd\xff\xbfZgO\xfb\x84\x8b\xa6\xbf\xeb\t\xa5K\xddX\x04\xc0\xae\xda\xcf\x1f\xac\xc0%@\xff\xaf*Dp\xa1\x14\xc0\xe3\xb7\xb4\xa6\xc0\xcb\x00\xc0\x8e\xb57d\x07a&@i\xb0].\xab8\n\xc0]\x8dB\xa3\xf1\xa2\xf9\xbf\x9e\x16d\xff m\x15\xc0\x9f\x01\xaa\x83\xa6\x92\xfd\xbf#\xca\xf8\x9emV&@\x83\xf8e\xb2\xc8\xbe(@\x9a{q\xd3`\xf5\t\xc0iV\xe3\x1c\x92\xd9\xfb\xbfi\x96\xca\xf2\xdd+)@O\xce\x15\xfa\xb8\x9d(@\x80~\t\t4\x91\x17\xc06?9\xff\x96,)@S\x91\xec\xe7T\xa3(@\x10lm\xb4\x01[&@\x7f\x8fa\x89\xaaO&@\xc8K\xf0\xcc\xefp\xeb?F\x8bu\x97o\xe6\xf6\xbf\xfe?\xad#\xde\xef\'@4\xb6$w\x1b\x00)@\xea\x92%\xd9\xcd|(@9~\xc3\x85,\xb1\xf2\xbf/\xc9\xa0\xe3\r\xbb\xf3\xbf\xfeE\x82\x91\xb2\t\xfd\xbfA\xbcdZ\xd4<\xf4\xbfb\xdd\x05Q\x03\xb7\xff\xbf_L\xca\xf4\x92\x13(@\\\xd3j\x18\xf4I\x00\xc0ZU\x99!\r\x96\xed\xbf\xe1\x00(8\x0c\xa0\xed\xbf\x19S\x99\xf95\x9e\x00\xc0\x80s\xd4\xcf\xcd\x13(@R\x06\xe2\xacwS\'@A\xa7\xb9Q\xcb+\'@\x8el\xcbk\x95\xd5\x00\xc0\x00\x05\x87\xf0vf\'@6B\x1a\xea\x84M\'@.\x14<Wb\x8e\xf5?\xb6\xaf\x1bCEE\xa2?\xd5U|d\xe0\xab\xf3?6\xfd\xd1M\xbf\x10\xf6?\x8f[R\xb5\x88y\xf3\xbf\xaa<n\xba\x84\xce\xfa\xbf\xae\xb5\xc6\\\xe5\x1f)@\x1a\xa7[\xcb\xb8h(@\x9d\xc5\x00\xc2!\xea\'@\xacY\xf9k\xfe\x1f\xf3\xbf\xf7\xd3\xf5\xe9\xd9#\x00\xc0\x03\xaaK\xedj\x9e\xf4\xbf\xa3\xa8\xf2Y\x1bW\x02\xc0\xd5\xc8jU\xe3\x82\x02\xc0\xaf\x19\xbc\x0c\xfcK\x02\xc0\x8ez\xea\xe3\xda\xd4\'@\x89\x7f\xd1\xb2\'U\xf3\xbf\x9aV\xae\t\xce\x9a\xf8\xbf\xf5\x0b\x7f\x14\xdef\xf5\xbf\xb2\xb0\xe8\x07\xdcN\x02\xc0p\x98\x12\x1cc\xb3\x00\xc0\xef\xe3\xfc\x97\x04\x87(@\x94NR(\xe4\xe2\x00\xc0B\x1b\x12\xeb\x00u\xf6\xbf-\x91wn.\xe0\xfb\xbf\x8a\x94W\x04\xc2C\xf5\xbf\x9a\x82\xe1Xq\xaf%@u{:\xba\xac\xde%@R\x04+\x06\x11*)@(\xae\x04\x9b\x87Y(@\x8c\xa8\x16\xcc\x05F(@d\x81+\xd0c\x0c&@Mh\x84Zi2)@Y\xe2\xa5i\xfeG&@\x10\x81p\xba\x91\x1e)@\xdf4\xd8V\xc3=)@7\x9e\xa8\xcf\xc0\x0f\xef\xbfU9B\xfd\xaf\xfd\xf0\xbf\xb5G9\xf8\xfc\xce\xf0\xbf\xa3\xdd\xa3\x8f\xbd\x06(@\xb6\xf6\x9d\xd6\xca\xa4)@\xd5\xde\xa2\x15\x8f\xcb\xfa\xbfLB:\x1fwK&@\x85\'R\xeagY\xce?\x80\xb8\x1a3\x9c#(@\xa1\xde\xaa\x08\x12U)@\xba"\xd6\x93\xef\x1d\x03\xc0\xe8\x009V\x808\xce\xbf[\x84\xdcm\x94s)@4\x84p\xcd\xee\x85\x00\xc0\x94\xab\x1c\xdf\nw)@\xb0\xfb*)\x8e\x89\x05\xc0M\x13D\x92\xed\x1e\n\xc0\xe8o\x15gS\x02\x07\xc0!\x01\xb38\xbcU(@V\xe2V\t\x91\xf1\x05\xc0\xde_\x95\x8dx\x1b)@[\x8c)\xde0\xbf\xf9\xbf\xea\x1e\x90\xc2\xf5")@\xa7H(Q\xe7\xbc\x05\xc0\x16\xf3\xc4#jA\x06\xc0\x1f|\x87\x11\xe99)@\xce\x7f\x86\xdd\xe5\xb2)@\\\xea\x0f\x9e\xaa0(@\xe9\xaa\xa6PII\x08\xc0F;\xd4\xf2%\x0b\xf6\xbfF\x0e\x89\xf3\xd7\xf1\xfb\xbfF\x0e\x89\xf3\xd7\xf1\xfb\xbf\xb6t\xb5@\x05"\xfc\xbf\xe9*m\xe3\xf5\xf5\xfd\xbf\x1c\xc3\xe2:\xe3\xcf\r\xc0\xfd\x1a~\xd6\x1c\x9b(@\xd0\xbb\x10\x8c\xa1\x8c\x01\xc0\xea,(-\x0f3\x08\xc0\xfc\xab\xbd\xf1\xdf\xe8(@\x8b\xfaO\xe1\xc3\x7f\x07\xc0:}\x86<\xd7\x9a\r\xc0\xaf\x03\x1c\xd1\x84\xc6\x0e\xc0\xb9\x0e\xe5V\x1c\x8e\x0e\xc0\xb9~3\xb0Q0\x0f\xc0\rLg\xbb\x96 \x14\xc0N\x8e\xc9tN\xfe\x13\xc0w\xbf\xcb!R\xb4\x13\xc0y\x8e>\x1e0\xdc(@\xc9\xbc\x97\xed\xd3~\xf3\xbf\xeb\xe2\x04x\x94\xa3\xb8?g0\xe7M_\xba\xf7\xbf\rH\xe9\xf39A\xfb\xbfgFU#\xb5\x1e)@\x97\xdc\x14\xf2\xcd=\x0b\xc0\xc2\xfb\r\xbe*"\x10\xc0rS\x94\xd9!\xef\x00\xc0\t\xb5f \x0bi\x10\xc0\xa1\xc7\xd4\xc9\x1am\x10\xc0\x96b*Y\xef\x80(@\xd3432\xb9\x99\x10\xc0"\xd0\xb4I\\\xc7\x10\xc0\xfd\x97l\xf7\xd1\xb6\x0c\xc0r\x12\xbbv\xbe\x0f\x00\xc0\xee_\xe9\xd7\x15=\x10\xc0O>\x80\xd1\xa2u)@\x06\x81\x06\x18\xae\x1b(@\x19\x18\x8f\x11\x1fQ\x02\xc0\xb3\x8f\xd3\xda\xb5\n\n\xc0\xbc\\\x1d\xf3}8(@\xc2\x9e3\xf5s\x91\xe2?\xcb\xcf\xa2\x8c!x\x10\xc0h\xa4\r\xed\xc2\xff\'@\xa1\x05\xf1\xd0\x92\xd9\xfc\xbf\x14>\xd9\xf1\x97j\xf5\xbf\x08\xc5\xb0Dn\xb5\xfe\xbf\x00\x0e\xd0\x93\x1c\x84(@\xcf\xf7xd"(\xfe\xbff\xe6l\x0b\xac\xfc\'@\x99\'\x92l\xdb*\xed\xbf\xbe\xff\xcb\x7f\xed"(@s\xabX*\xc7\x13\'@On\xf4_\xfd\xa0\'@z\xce\x88o\xbb\xc2\x00\xc0\xe8\xb6\xe2\xfd\xed\xca\xf7\xbfOi\xc3:N\x1f\xfd\xbf\xcbFt\x7f\xa6\xb7\t\xc0%g\xc4\x8e[\xd3\'@cC\r\xf2\x16\x8f\x10\xc0=\xc4i\x9b\x11\x83\x01\xc0Xl\x92\x0bz\xe6\xc5\xbf\xd1\x99\x17\xd4xz\n\xc0\x80jk,\x15\xb9(@i\x8a\x1eJ\xbc$\x16\xc0\xe9\x0b\x81)\x0b\x03\x00\xc0\x10_-f/\xd5\x0e\xc0\x1e2f\x8b\x00\xa5)@\x97\xfe~:\x1a\x91\x0e\xc0\xfa\xda\x80c\x16\x8b\x00@>\xdf\xf7\xf8\xb5\xbb\x0c\xc0\xe9\xc6R\x8aA\x12\x14\xc0\x10\x81p\xba\x91\x1e)@\x98\xab\x93\xc5\xc0\xb8\t\xc0$%+\x7f#\xd3\xf9\xbf\x18a\xa2hn[\x03\xc0\x1c3>\xdb\xa6\xdb\xf5\xbf\xe3\x1e\xdeo\x0eV\x0b\xc0\x1a\x06\x1b\x83\xe4i\xe1\xbf\xc9\xbd\xa8\\\x04\x17)@R\'\xae\x99ZW\xd5?[\n\xb2lc\x1e)@\xf1\x8a!}\xb5W\xc0\xbf\x9ev\xed\xda;\x84\x08\xc0@\xbb\xbem\xcb\x91\'@\x9f`.\xb5\xde9\xe2\xbf\xcd\xdeI\x8eZ\x8b(@\x18\x16\xa1\x87kv\xf0\xbf\xf1\xffzS64\xfc\xbf\xde-sb\xe73\xef\xbf.(\xea+\x0b\xc2\xfa\xbf\x8e]\xf3!p\xfb\xf9\xbf\x85\xacY\xc7\xb0#(@\xfa;\xd5\x15\x82\x19)@u\xf3\x0fz\xb5A\x02\xc0\x9d\x13\xb6\x8c\xd02\x00\xc0\x06o\xcd\x87^B\x02\xc0:L\xa8\x05\xb4k\xf3\xbf\xaet\xc6X,\xed\'@M\xef\xc8\xab\xa0\xd6\'@\xac\xaeh~\xb0\x1a\xe1\xbfr\x0fuS\xb8\x84(@\x1e\xbds\xaa\xdf~(@\x13\xd9\x1a\xea\x85\x01\xfe\xbf\xe1f\xbc\t\xe4A\xf5\xbfV\xa3\xb3K\r\x94\xf5\xbf\xcbf%\x11\x90\xca\xf3\xbf\xbe\xc5\xdf\x044M\xe5\xbf\xa7\xe1k\xfe\xff()@\x05}\xbc\x80\xa9u\x0f\xc0\xe5\x87\xae\xba\xc5f(@\x8e\x89x\x88\xc6\x17\x00\xc0\x035\x9e3\x8d[\xf6\xbfq1\x18G7?\xf5\xbfS\xd7\xc4w\x00\xb0\xfe\xbf\xc5E^\x8dV\xde\xfc\xbf\xa7\xd9V\xcbg\x84\x14\xc0\x8d\xd9\x05j\xda\xd3\xf2\xbf\x1e\xd1\x15r\x89h\'@\x9b\x10\x0b\x00\x8b\xb7\xe8\xbf\xe7\xcf\x89#\x99p\x0f\xc0\x03~I\xac\xb7\xbf\xfd\xbf\x06\x88\x97\xa1\x8aG(@\x96\x95u>\xbbD\xfd\xbf\x03~I\xac\xb7\xbf\xfd\xbf.\xda9\xceG<)@\xa4o.\xe4\x86\xd9\xf9\xbf\xae\xac\xad\xf6\xb0\x1f)@\x9d\x87\xdcg\xceJ&@\xb6\xc0\x0c\xa4&;\xf4\xbf\x94\x8c\x1b\xa9\x87\'(@\xaa\x03\x043\x90\x8b\x00\xc0\xe7\xb4]o\xf1G)@\xcf\xea\xadk\xe8B(@\xd2q\x84x{t)@I\x9dD\xfe\xc9W(@\x164D)\xcf$)@\xce\xfd \xc9\xc1,\xec\xbf-R\x93\xd4ss\xe0\xbf2\xd0\xec\xed\x8fN&@\xd6\xdb~\xf6s\xd5\x05\xc0\xbb\x02\xec\xa3\xe5\x0e\xf7\xbf\x1dA;\xa0\xa3\xb6\xf9\xbf\x8c\x0f\x0c\xae\xfe\xd5\xe7\xbf-h\xe6It\x94\xf2\xbf\xf4;(\x85_\x9d(@[\xe0%+*D\x00\xc0\x9f\xe6\x18\xbe\xf3\x15\x00\xc0\xd0rq\xb2\xfd>)@\x98e\xbcg\xe9B\xf0\xbf\x9f\x95\x94i\xe4\x96\xe1\xbf\xe0`\xbbK\x1d\x86\x04\xc0N8\x8605Z)@\xbb4$v99\xf8\xbf\xb4/\xdbQ\x00\x05\xf3\xbfg(g\x827\xf4(@\xd6*^\x9b?S)@\xcck\xac\x0f\xea\xa1\xff\xbf\xc0\xb7\xa5\xdd\xb4\xbb\xfb\xbfX;u\x7f\xe6l\x0b\xc0zA"\x10\xf3\xfc(@\t\xef\x10\xf4,H\x00\xc0\xa3\':\x87\xf7\xa3(@\xa4\xc1k\x8aRy(@\xfd\xe1\x9dT|M\x01\xc0-\x1e#\x95\x9fI\x00\xc0\x8b\x16y2}\xb9\xff\xbf"K\x1bdB\x01)@Y\x9a\'#iH)@\x17\x1b\xdd\x83\xed\xfe\xff\xbf\xaeE5\xe4\xdd\x02)@\xed4\x01\x80\\+\xfd\xbf\xdf\xda\xd1\x06tn\xfd\xbfE\xf4\xd7\x8aWf\x10\xc0\xd6\xff\x9e\xfd-U\x10\xc0\xd3(`\xa1\r*\xf4\xbf/5\xd7+\xb14\x06\xc00\xf5\xad\x1b\xb9O\xfc\xbf\xd0\xb0\x03\x84.\x8a\x10\xc0\x1d_\xcb`!-)@*\xca\xb6$r~\x05\xc0I\xdf$\xa6\xa3\xe1\xf8\xbf\x12\x0c\xe1\xa3=\x83\x14\xc0\xd5b\xc1\x83\xab;)@D<\xc3L\xd9"\n\xc0Y\xb8\xc4\tN\x1f\x10\xc0\xcf\xec\x85\x0c\x03\xfa\x06\xc0\xe5)\xe3\xa9E\x1b\x07\xc0\x04\xa3V\x03\xf5((@k\x0f\nXQ\x1f)@|\r\xd3\xde\x14\xa5\x10\xc0\xc1\xa8H\xd7B4\t\xc0\xddX\x95\xdfD\x10\x11\xc0\xf3\xde\xc4M\xb2\x92\xf0\xbfG\xa7L\xf3#\xd6\xfb\xbf\xda\xa3\x03\xebC\x98\xf3\xbff\x80\xb9S\xd20\x15\xc0F\xfer\xea\x84\x8c\x10\xc0&\x04\x9b\xd5\x9bT\x05\xc0\xde\xe5\xf7\xcfp\xb8(@:\x05\xc2\x1d4\xa5\xf3\xbfj3];;H\x0b\xc0\xd3FU\n\x17\xd3\xfb\xbf\xc8Y>\x83\x8b\xcb\xf9\xbf\xd3FU\n\x17\xd3\xfb\xbf%\xe9\x95x\xa1\xbb(@\xae\xe6\xf5\xa4\xd6\xcc\'@Zl\x95\x9c\xea\x19\xf6?\x88W\xe3\x9f\xad\x0c(@;\tb\xe3S\x92\x06\xc0\xeb\x87k2\xaf\x03(@\xae\x90\xc4\xb3\x9a-\x01\xc0>\xb5\xb6\x89}\x91\xf2\xbf\x02\xf9G\x1c\x16\xb6\x0e\xc0\xcf\xea\x15\x95>\x0c\n\xc0\x1e\x0b\x94~\xb9\x88(@\x86\xbc#M\xc5\xe0\t\xc0\xe3s\xd6\xb1\x9d{\x05\xc0@Q\xba\xf2\x10!)@\x008e`\xd4-\xfc\xbf\xcd\xb0\x96\x85{\xfb\xfb\xbf\xa4\t\xc9\xec\xea\x10\x06\xc0\xb6\x8dR;\x163\xf2\xbf}\x1fsG\x8eZ\x00\xc0\x85\x03\xff\x8f\x19\xfc(@KD\x155\x19\x9a\x00\xc0\xaa\x05#\x07\x02\x89\x05\xc03W\x9f\x14\xa6\x8e\r\xc0\xeb\xbf\xce\xa5N\xb7\x0c\xc0a\xa7\xc8\xceH\x85(@\xb2\xf9\x08\x99\x96\xca\x0e\xc0<72\xf0L\x94\x0e\xc0)\xa0V\\\x8bs\x11\xc0\x0f`\xd1\'\x16r\x03\xc0\xcc\x8dg\x87\x97\xec\x07\xc0P\xcc\xaa\xab!#\xf5\xbf\xf2\xd7\xa6\xa55\xc0%@\x9a \xa55\xe6\xb4\x04\xc0\xc2V\xac\xbb\xf7\xc8\x06\xc0\x94\x96\x07#\xd0\x13\x10\xc0:\xa5`\xeb\xbd3\xf8\xbf\xb6x\xcd;\xa7\x0b\x00\xc0\xea\x83\xcav\xa3c\x10\xc0r\x1a\x91\xf9\x12=\'@~\x01%8\x903\x10\xc0\xbd\xd0\x15\xc5(\xcc\x02\xc0\xf7k\xd8\xf8\xad\xbc\x08\xc0\x96\xba\xb2u\x0fl(@HK\x91\x0e\xf8W)@]\n\x95\xaf0\xcc\xf8?3\x07t\xb6\xd6\x10\xf5\xbf\xf5\x92\x19\x92\xfc\x07)@X\xbd6\x19I\x87\x10\xc0\x88*+\x7f\x81\x89\x14\xc0(|\x19.eA(@\x81p\x91\x81K\x84\x02\xc0s"\x94\xcfE<\x08\xc04\xdf\xe8K:y\xf4\xbf.\x1d/t/\xdf\xee\xbfh/x\xe7x$\t\xc06\xd7\xb4\xb7\x14\xc7\x07\xc0\xba\xcf<\x96#\x18\x06\xc0qz}#\x92y(@\x10\x99\x12\x00\xfe\x17\x07\xc0\xc5Q\xf5h\xae!\xfc\xbf\xfb\x1cz]KA)@N\xa89E\xf1\x16\'@`\x0b\xaa\x86\x99G\xe1\xbfm#\x9d\xcfB\xaf\xf6?)\xaf\xd5\xcb|y\xd9\xbf\x83\xf9\x16_\xe9\xc8\xfb\xbf?O\x911\x03@\x03\xc0/\x97\x1cA#\xec\xee\xbf\x1b6\xa94\x9a\xec\n\xc0c\xb2\x98\xf9\x1dG\xf5\xbf\xa7\xb5\xc9W\xfc\x0b)@\xe8\x0c\xa0\xf8\xb7\x80\t\xc0\x978\x0e\x19\xd1\xeb\xeb\xbfX\xa5)4\x1d^)@\x83\x9eB{\xd0\xf0\x07\xc0\xcdg\xba\x81\xb4\xf9\x14\xc0\x9f h\xdb\x14\x8d\x06\xc0\xf3\x12\xba\x84\x12\xa9\r\xc0\xe4\xd6\xfah\xacz\xf7?\x07\xbd\x97\x86z\xea\'@\xcb\xd2o@\xbf\xfa\xd3?\x8c\xe68\xbd\x82\x03)@r\x9b\xb4y\x8d3\xf1\xbf\xb0\x8d\xa9\xfb\xf3\xbe\x07\xc0\x9e`\xe9\xf5\xac\xa5\x00\xc0\xcb\x91z\x82*\x97(@\x07\xf0\xe8\xb4\xa7\xa5\x08\xc0\x80\x8cC#\x80\xf3\'@\x8b\x02\xe1\x1c\x94i(@\xea\x15|\x13\xce4\x11\xc0l\xa4\xeb\xd16\x85(@\x1er\x1b2\x8d\x93\xf3\xbf\x1c\x19z{\xbf/)@\xe6\x9a\xff\xbb)\xff(@IP\xb4\xd1\x10=(@\xca\x0c\xa8_+\x11\xd4?N\x02\x8fz\x8a\xc2\xfd\xbf\xfdN\x05\xa7\x1a\x82\xff\xbf\x1c\x19z{\xbf/)@t\xf1\x04\xb6Pq(@\xd3\xbe\x04\x156G(@&M\x87B]\x1f)@V\x16\xed\x87\x05P\x07\xc0i\xce\xf2\xd9\x8aY(@\xddF\x00\xd6\xd5\xc3\x11\xc0\xd6\xa5\x7f\x8c\xf8#)@\x07\xc7\xfd*.\x8b\xc3?$\x86X\x19B\xa3\x10\xc04\xc3\xb7\xfe\x16x&@gv\x070"\xc3\xfe\xbfGg\xe0\xd8\xab>(@\xa8%\xac\x06C\xaa\xf8\xbf2d:\xad\xd81(@\x14$E\x0bo\x0f\xe0\xbf\x02\xee\x1ce\x8c[)@\xa9\xfeFfEK\xfc\xbf7\xb9<\x9b\xf5\x0f(@sF{8\xbb\xf8\xee\xbf\xa6j\xd9\xa1\xfcr)@t\xbd\xc6\xda\xbf\x1b(@h\xf8R\xbaTS)@z\xdc\x94R\xbf\x04\x04\xc0\xc5\x1b\xce\x16\x02e(@\x8bt>\xc3\x8cA)@\xa6?\x18\x9b\xf2N\xf2\xbfR\x9d\xc7\x92\x03f\x0b\xc0h\xeb\xc3i\x80\xae\xe7\xbf\x93\x92\xeb\x97\xb7\xab\xf8\xbf?\xa9tc\x96\x83\xf2\xbfm\x97Xi\t\x80\n\xc0\xf8O\xce)D\xa0\x00\xc0\x12\x97O4\xccK\xf0\xbf_1 \xbaD\xb9\x08\xc0\xc3\xae"Rb\x85(@\x19d\xa5\xc1/\x8a\xd7\xbf\xbc\x886J\xedp\xfa\xbf@\xb5l\xfa`\xc9\x05\xc0\xf9\x9d\x01\x86U\xac\xfa\xbfmi\x9a\x8aoE\xf0\xbf!\xb5p\x08+\xf4\xdb\xbf\xee\xc7\x86\x11o\xd5\r\xc0\xa4\x14]A\x1a\xa4\xc2\xbf\xb4\xa8b0\xc4\x97(@\x19\x9e\xdf\x91\xf6!\x04\xc0\xdb\x1c~\x93y\x18\x00\xc0\xef\x8c\xf0>\x1c\xe0\xff\xbf\x03e\xc3$\xfd\x13\x00\xc0:#\xf9\xfe\xdd\xa8(@\x17o7\xd9\xfcj\xfc\xbfk\xd7#\xbe\x84\xdb\xff\xbfv\x13H\xddo\xa5)@\xf1W\x00\xf2C>)@\x1f\x82]\xdaV\x0f\xfe\xbf_7\xab\x8e`D)@\xbf\x8e\xf7\x95\x89\x04)@\xea\xd1\xc7j\xd9=\x00\xc0(\xb0\xb1n\xb7\x92\x04\xc0Qp\x15}d*\xf3\xbfDO\xca8\x10/\xfd\xbf\x92\xd5\x7f\xe4\xbc5)@\xb5\xae\x81V\xc9\x95\xfd\xbf\xec\xf6/\xc7)S\xfd\xbf\x8fF\xf7\xb7o\xa7\x06\xc0\xbf\x8b\x1c\x1d\xd5\x06)@r\xeb\xc9\xb0)\x9d\x05\xc0|\xd7\x95"\x9cF)@R\xc6\xb3\xc3\t|\r\xc0Bp\xf44\x85+\xfc\xbf\xca\x80\xdfW\xd8;\x06\xc0\xeb\xcbtT\x87>\xf1\xbf\xb0\x14\xf3\xd3\x9e\x10\xf1\xbf\x93\xe4m\x19\x0e\x19\x10\xc0\xd4\x19\xf0\xa44\x12\xfd\xbf\x1f?\x94\x80.\xfb\x06\xc0t\xd2\xb4\x18@]\xed\xbf\xd9\x93\xae\x08\xf1<)@\x13L\x01\xc2\xdc#\xf0\xbf\xf0\x0c\xc6\x96\xffh\x05\xc0\xc5o7mmr\x02\xc0\xd3\xe1\x97 \xbb\\\xf8\xbfj]\xe79\x93\xe0\x10\xc0Y\xd7CD\x0c\xa0\xf6\xbf\x98\xe9\x97\x8d\xfc\x9f\x14\xc0\xde\x19gh\xb0N\xe0\xbf\xdb~m\xa0\x9f\n)@~C\xd18\xc2{\xf9\xbf.U\xed\xca\x9d\xb5(@\xdcB\x0f\rP\x8e\x0e\xc0\x8b\x9a_\x13u (@\xc95\xac1\xe3Y\xf3\xbf[8\x9e\xf9S\xd2\xf3\xbf1d[S\xea\x99\x04\xc0S\xe5a\x03\xd4t\x05\xc0\xd8\xa1\x10\xb7%\xcb(@\xf7\xf7\x86qc\x07(@\xc9\xb4zL\xa34\xfd\xbfVz\xa5H\x94\xbd\x08\xc0\x10|\x86\xf0w\x90\x14\xc0y\x84O7\x03\x81\xf4\xbf\x03H\xa2UL\xdc\x01\xc0)\x0c\xdc\xa7\xbe*(@\'~\x01\xc7\xe3\x01\n\xc0g\xd7\xb4 H\x06\x04\xc0\xc3\xfd~[Q\xa2\x14\xc0\x8cJY}\xdd\xd6\xfb\xbf\x82\r\xe7\x88nn(@[).\xdd<\xea\xf7?\x9a{\x8a^\xad&\xf6?\xa1\xd5~\xf0>\x9a\xf3?\xa4/Y\x81>\n(@\xa1\xa5g\x12\x07\xaf\x11\xc0|Z\x96\x8aO\xd3\x05\xc0\xf2\nZ-1\xb0(@\xef\xee\xf0\xbc\xcd\x12(@\xa76i\xce\xab5\xf3?\x05q\xfa\xa4\x0b9\xfd\xbf\x7f+\x93i=\x87\x05\xc0\x07\x93\'\x96_\x1e\x06\xc0\x99\x8e\xb41\x92\'\x10\xc0\xa2SF\x8d1\x08\x00\xc0T\xea\x16\xef\xb2:\x07\xc0\x9f\x1dv\xa9\x7fZ\x13\xc0Cwk\x81,1\x10\xc0\x12$\x7f\xa0GE\x02\xc0\x9e\x92\xfcH\xe2\xfc\'@\x0f\x92`\x11OG\x02\xc0Z\xc9\x97\x05\xc4:\x10\xc0\xe5\xd4\xa1c\xc2\x99\xf2\xbfK(\xd9\xd1\xe8\xa6\xf0\xbf\x02\xb2\x0cEK+(@s\x16\x0f\xcf\x8f\x0b\x0b\xc0\x90z1\xfe\xa3\xa5\t\xc07qsU\x05\xa4\xf0\xbfk3\xb8\x96\xe6q\x08\xc0\x0c\xb5\x8e\xc7\x91\xef\xf2\xbf\xc2\xc9\xdaJ\x921\xf2\xbf\xfc\x13\x10+V,\xfc\xbf\x04\x13\xfeh\t\x02\x00\xc0}\r\xbd\xd5\xf6;\xfc\xbf\xc9g?\x8f\x86h\x10\xc0\x975DPF?\x0c\xc0I\x98\xbe\x16\x1c\xed\xfd\xbf\xe5\xfaYK\xc5\xc9\xfe\xbf7\xb3\xf8\x08v\xad\xe7?B\x048l\x98I\xfd\xbf\xf4\xbf8dBE(@\x8d<=\xeb\xa6F&@\xd0:\x8f(\x92\x98\xf2\xbf\xaf4\xa2\x04\xb9[(@\x18\x05\xb8\x1e\xdau)@\xd3\xd4\x1d\xdb\xa4\xe5\xfa\xbfs\xb5+\x07\x9a\xb1\xf9\xbf\x01\xc8\xf1\n\xab\xf2\'@\xc1\x92\t\xcby;(@Ze\xba(\xc0\xdb\xe8\xbf \xffy|x"\xf5\xbf\xb0<\x00\x88\x9e2(@\x8f\x87\x91\x05\x02\x1c\xf6\xbf\xd3\xc0uK\xb1\xeb\xf4\xbf\xca\x1au\xd5FX\xf6\xbf"\xd4\x15\xd8\xe6X)@(5\x13T\xbb\xf8(@\xe2\x02\xbc\x00\xa0\x1e(@:RuB\xb8S)@]\x89%U\xe0\x84)@\xbfvv\xb8\xe1D)@\x8c\xd3)\x15\xc2.\xb9?\xa8\xe3)I\xc3\xcf\xfa\xbf\xe2v\xb2\xe5\xdc\xb5)@\xef\xb8\xe6F\xf8+(@\xa2\xe7\xc4Pg\x88\x04\xc0\x0e\x10\xf6M\x8c\xff\xfc\xbf\x8b\\+\xf4\xb7t\xe9?\xe0F5d\xd3\x86\xfb\xbf\x105T\xd0\x1b^\xfa\xbft<;\xbfRz\xf4\xbfqD\x062Y\xfd\xf3\xbf\x80\xdf3\xe82+\xec\xbf\xbd\x8a\x8e}\x05\x8c\xf9\xbf\xd6E;\xe6;\x85\xff\xbf\x11Y*\x052\x90\x06\xc0\x19y\xff-\xcb\x87\x06\xc0n\xcb\x99\x99\xddY\xb2\xbf/\xa1\'\xd8W\xf4\x06\xc0u\xea\x82\xf7\xb02\x00\xc0\xb5Y\xa5\x96\x87\x8e\t\xc0TJ\x81\xe7J?\xf9\xbf\x11\xfan\x8f\x0e\x1f)@\x9e\xf5i\xc9\xe9\xcd\xff\xbf`es\xfc)\x85\xff\xbf&\xba\x8b|\xc0\x11\x0c\xc0@\x10_{\xb7%\x07\xc0{8?\xd9\xa1\xdc\t\xc0\xdb$\x8a\xeah\xa2\xf3\xbfV\xaa\xce\x0cSx(@\xd0\x13~46\xaa\xf3\xbf\x928W\xff\xf9 \xff\xbfk\x8a\xff2\xeb\xaf\xfe\xbf\xfa\x9e\x82\x81+\xd4\x00\xc03\xeev\xab\xaf\xdc\xff\xbf\xc38\xe2\x071X\x01\xc0\xaa8\xc6t\xb5\xb5\xff\xbf\xfd\xfeu\x85V\x14\x00\xc0\xcf9!\xe1\x9da\xff\xbfM\xbf\x17\xb7y\x18\xf2\xbf\xa7Z\xca\x8a\xb4\xb5\xf0\xbf\xb2y\xd8\x86\x1b\x94\x14\xc0N\xfaY\x9f\xabW\xf6\xbfZ\xc4YJ+<(@2\x07\xba\x84\xef\x02\x12\xc0\xf9\x08r\xba\xeb-\x11\xc0\x96\xfe\x08;\x81c\x0f\xc0waL\xfb\xc4\x13\x12\xc05\xb6\xbbg\x83y)@j6t\x82\x84\x14(@na"]n@\x08\xc0/\xc1\xfa,Z\r(@\xae\xe9\x9a\x9f_\xbc(@\x95\xcd\xe0\x81\xbcz\xf2\xbf;*G\r\t\x0b\x06\xc0\x13\x0c\xa5>!\'\xc5?\xd7\x00:\xad\x82\xb8\xfe\xbf\xdb\x8f~\xdc{6\xf0\xbf/\xaa,m\xdbP\xfa\xbf\x84\x97\xdaR\x94\xe2\xfb\xbf\xa7R\xd4J\xdf(\x07\xc0\xf6\x8d\x83\x17\xdbE\x07\xc01\xe2\xdaou\xae\x08\xc0\xb3\xdd\xc7\n\xfe4\xfc\xbf\x89\xd5O7T7\xd2?8,c\xf0\x05\xa0\x06\xc0\xb8\xb2\xad\xfb0\x0f\x07\xc0\xfff\x8e\x15\xb8\x16\x07\xc0\xe9A\\\xba\xb4A\x10\xc0[\xc0\xabo\x83k\xfc\xbfud\xa5\xa7\x89\xc8\xfb\xbf\xde\'\xc7\x8a\x98_)@\xf0\x97\x9a]\xfes\x00@\xbc\xa2\xe0\xc0\x9d\xa5\x00@;\x1fJ>\xb2\xbb\xfd\xbfU|z\x020"\x07\xc0\xd7\xaa\x97\xca\x91\x16\x12\xc0X}\x1c\xd5\xce\n\x0e\xc0pR\xb6\xd7\x99\x13\xfc\xbf\xd3\xb1\x95\x93i\x8f\x14\xc0C\xbbw\x95\xb1\xad\x08\xc0\xca\x9auA\xe2J\x14\xc0\x18\t\xc3\xe6\xf7\x01\xf4\xbf@\xdcN3Tz\xf5\xbfR2b\xf9\x11U\x04\xc0P\x9d=\xe5u\xd6\xf5\xbfS\x9eH#p\xd5\'@w\x93O:#\xfc\'@i\xf1\xfeE\xbd\xef\x00\xc0\xbb\x88\x15\x88\x869\xf4\xbfE\xd8{\xd9\xbf\xd8\'@\xcaf+\xd9\x8fN\xf9\xbf\x8c\x02\xd4\xbe\x170\xe0\xbf\x8c\x88\xc5aCK\xf2\xbf\xbf\x030\x08v\xf9\x0c\xc0\x01:\x8b\x062M\x04\xc06/\xe3Ec\r\x04\xc0\xdf\xe7\xcb1p\xe8\x13\xc0\xa5\xd6E\x9d\x16\xac\xf5\xbf\n\x96G*+\xbf\x10\xc0\xfc\xf2\xb2JL\x02\xf4\xbfQ\xe7V\xd3\x14\x8b\x05\xc0\x86)X.[\xf7\xfd\xbf\xba\xaa{\xd4?\xac\xfa\xbf)M\x94\xd1EQ\xed\xbf\xdfp[\xcd;W)@\xe4\x85lm%m\xf4\xbf\x16\xae\x06\xf5\xd1S)@)e\x8a\x02\x04G)@\x03\n\x83\xaa\x81w)@\x94\xb7I\xe9\xde\x0e(@x{\x95\xb2:<)@\x84\xb8\xe4\xc2"!)@0\xe9cc\x93\x98\t\xc0\x11\x8a\x82\x1d4h\x0b\xc0\x11\x1f\xdf\xa8>?\x00\xc0\x19\xf9\x8b5\xab!)@~\xa3\x16\x8a\x86>\xfc\xbf\xce\xaa\xb8\x90;d\xee\xbf\xd6\xdaG\x86\x1dy\r\xc0f\xd9\xc5\x92\xee\x08\x0e\xc0\x9f_\xcf\xff\x8c<(@/\x9e\xed\xcdV\xa4(@\x8cU_\xf1\xcb\x99\x07\xc0J(\x19\x93\xd2\x94(@\x11\xd1m\x049\xc7\x05\xc0i&\xfd!\x0c\xf8\x06\xc0h\xa0\xfe\x91\xd6\x1b\xf4\xbfY#S\x12\xf4\x87\xf5\xbf\xf1\xdaK\xeb\xb6\x1f\xff\xbf\xf5\xfe\xf7\xe5\xa5\xb5\xfe\xbf0j\xb6\x888\xe8\r\xc0\xf0\x82\xa5\xf16v\x01\xc0\xc4|\xef$\xa6\xca\xff\xbf\x11\x1f\xdf\xa8>?\x00\xc0gpY\xf1\x96\x8f\xff\xbf{\xa4\xd4/\xc26\xff\xbf?\xf3\xe4.\x17\xf8\x01\xc0p=\xba\x9c\xa0\n\xe8\xbf\xf0+\x98C\xd4\x7f\xfb\xbf\xdb\xdc\x85\xa2x\xba\xd8\xbf)\xe1\xbb\xfdr\r\xfd\xbfG\xf9\xa2_\xcd\xda\xec\xbf\x04b\xe9\x17\xff\xf1\xff\xbf\xd0\x98_O9}\xfa\xbf\xe5\x15\x85\xac\x7fE\xe2?M0\xc1X\x1c\x1f\xeb\xbf\xbc\x89\xc9e\x16m\x06\xc03\x935<l\x9e\x04\xc0JKI%fM\xec?\x0e\xf6\xa9\xf5\xcfY\xf6\xbf\x1eF\xf8\x93\\\x03\x12\xc0\x87oL\xf1Z\r(@\xc1\x87\xff~\xd4}\xfe\xbf\xf8\xf9\xe9\xe7l\xd8\xf7\xbf\xd6\x9b\xf3*r5\xfd\xbf%\xd9\x03\xef\x84\xe2\x07\xc0~\xf3\x9e\xa22l\xf6\xbf4\x9fx\xef\xba\xa2\xf4\xbf\xf0\xa7\x99\xb2\xe3#\xf6\xbfv\xba\xed\x9b\xbb\x03\xfa\xbfEpMcI\xaa\xf4\xbf\xdc\x12\x07\x06\xf8\xf5\x11\xc0\xab\xe0\xb9\xc1\n\xff\x0e\xc0<\x8a(\xd6\xd1\x92\xfc\xbf\x08\xec\x9c\xa2ms\xef\xbf\x05\xa3tj=\xea\x06\xc0\xb5\x9d\x02\x9a\x10\x11\xfa\xbfAZZs\xf2\x8e\xfa\xbf\x82Y\x1bFj\xe1\x11\xc0P\x13\xfe\xdc\xab\x97\xb3?\xcb\xc8\xa0\x88\x9c\x02)@F\xb35\x92\x041\xf9\xbf\x15\xca\xbb\xd8=J\xfa\xbf\xa3E\xc3\xc1Z\xf6\xfb\xbf\x9eb\xf1-.g\xfc\xbf(\x9a}\xees\x84\xff\xbf\x81\xc8}\xa43\xd5\n\xc0?j\x05i\x12\x8a\x07\xc0\xd9\xf4\xdc\x88\xd7\x06\t\xc0^\xa683\xea\xc9\x11\xc0\xb5\x01\xb6\xe9H8\x06\xc0'
p29
tp30
bg3
(g4
(I0
tp31
g6
tp32
Rp33
(I1
(I1052
tp34
g13
I00
S'\xf7\x1b\xf6i\x05\xb4S@\xbc\x1a\x87\xfeQ\xbcS@\xabk\x18c\x8d\x04T@H~\x99\r\n\xf9S@6\x7f\x0f\xef\xd8\xc3S@\xee\x0f;\x0b\x12\xccS@S0U\xddE\xc0S@\xd1V<}\xb2\x8eS@]\x89gI\x9b\xc7S@J\xf9\x02\xdf\x83\xc4S@t\x10\x0c\xear\xf8S@e\xfa\xdf]U\xbeS@\xb1\xc8\x0f\xe5F\xf4S@U\xa0\xe0h\x03\x02T@>M\xcd\xbc\x80\xc4S@Q\x98"\x1f\xd2\xfeS@j\x8c\xe4X\x7f\xc5S@\xec}D\xbcl\xb9S@$\xb7\xecj\x80\xc1S@\xbc\x15Q\xfa\x8d\xb7S@\x1c\x81\xa1\x81\xd8\xd4S@\xc3\x86\xa7\x8c\xf4\x00T@\x8f\x9dj\xc7\xe3\xd4S@\xf8\xd7\xb2Z\xe6\xc6S@\x17\x05:{\xdc\xc5S@L6\xc3\x87M\xfaS@\x02\xf2\x80|\xcc\xc8S@\x82\xfd$\xce\xb2\xc0S@[9`(g\xc1S@c\xcfU\xd83\xfcS@2C\xb8\x1ej\xb8S@\x03ll\xd3\xb6\xcbS@\xa27\t\x85\xb7\xd5S@\xd8\x8a\xe2\x83\n\xafS@(i\x8d\x0e\xaa\x06T@\xf1\x14\xdb9b\xb9S@\x99P6\x19\\\xcaS@\xaa\xb0\xe7\xcf<\xc9S@(@\xd4\'=\xc2S@\xfa\xb7\x93\xf0\xa5\xc3S@V\xb4\xfcR\x1e\xd4S@\xb1\xfddN\xbd\tT@\x1b\xbd\xf2+\xed\x05T@\x9f\xab\xd33\xdc\xa9S@\xa9\xecv$P\xf5S@\x8b\xcc\x9b+\x90\xc9S@\x17\x19\x05u\xfb\xf4S@\x07\xea\xd4_"\xc2S@\xb1\xf8\x1bV\xd2\xf1S@\x16\x99\xeb\xa7\xf3\xc8S@\xdb\x0c\xb9\x87E\xaeS@\xdd\xbe_\x02D\xb7S@G\x9a\xce\x80\xd7\xc2S@\x98\xd1\x1d\xc4\xbc\x00T@*\xc1\xf8\xa8\xa5\tT@\xf0{\xe9\x9c\xd0\x01T@`\xf0\x91\xfeX\xf8S@N\xa5$J\xf3\xa9S@\x07\xcf\xae\xc8\xf1\xc0S@\x100\xeb\x9a\xd5\xc7S@\xee\\U\xec\xee\xeeS@U\x84.\x96\xdf\x99S@x#\xef?\xddwS@\x945\xc7\xcd\xcdoS@\xa3?Jo\xe2\xc5S@\x1c\xbd\xca\xf9k\xfdS@\xa9\x10T\x9e\x87\xbbS@\xee*\xa9YI\xb1S@\x0fO_\xf8\x05\xcbS@\x89\xb2\xeb\xf8s\xefS@ct\xa7\xf7R\x05T@\xbfs\x9bv{\xb8S@p\xd9\xc3\xf9\xf3\xb0S@o\xb3A,[\x02T@C]y\xb9f\xccS@\xb4\xf0\xa8\x85\'\xcbS@"\x0c\xd1\xe0\xf7\xefS@\x1a\x08q\xea4\xaaS@\xc3;\xba\xec\xc9\xcdS@W\xcfQ\x82WVS@"\xa3|\xe4\x16\xf0S@}l\xe3\x93\x1c\xa9S@\xe7y\xb4\x06F\xbbS@3\xfd\xcfD\x8c\xc9S@\xb8\xfc\xac\xd3o\xffS@vY\x07\xb6]\xc7S@\x9f\xab\xd33\xdc\xa9S@\xd9\xfaw5\xe5\xd6S@\xdf-\xeb\x15\x1e\x04T@J6\x1e\xf7R\x0fT@M0L\xed,\xf0S@\xa5KX\xea\xbc\xcaS@\xc4\xc3\xa9\x9f\x18\xc5S@cv0\xec\xa3\xb7S@P\x01|\x82I\xb8S@p\x1f-\xe8~\xf0S@\xc42\x0e\x98\xd3\xcdS@\x94\x0c\x8b\x82q\x06T@O\x971\xe5\xa6\xcaS@\xa3(.\xf4>\x06T@\xa9\xab\xd8\x143\\S@\xc1m~\xdea\x06T@DJ\x98\xe9\xcc\xadS@\x83\xe6\xb2\x1e\xd2\xcaS@\x9fE\x03\xf8^\xc7S@\xb25\xdcn\xbb\xc7S@\xc3\xf3n\x81~\xa8S@U\r\xe02\xfa\xdbS@\xe8\x8d\x04\xecU\xc6S@)\x8d\xbb\x16\x85\x00T@q\xa7\x01~\xe0\xcaS@\x11\x18H\x03\x06\x8cS@&\xe0bo\x92\xc2S@\x14\xa3\xad\x17\x0b\xc3S@\x15p\xf4\xb8\x8c\xb0S@\x9b\xd4\x18\x03\xbd\xcaS@\xea#\xee\x9cB\xc1S@\x9f\x13\xf7\xb8\xd7\x9cS@\x86T\xa3\xb2\xfa\xe3S@\x8f\xe1^\xc1\xb6\xc9S@\xc0\x9fH\x1b\xd9\x97S@\x06\xbd\x9f\x88\x82\xffS@&o\xfa\xc9z\x03T@\x16\xa3HD\x99\xd9S@\xd4wj\xffq\xd2S@\x90\x96N^\x8b\x05T@\xf2m\xdc\xc9t\xc1S@\xc0\x81\xd4\xff~\xc8S@\xbe8\xe5#\xcb\xc7S@\xb2\xe3\x1aP\xb4\tT@\xaa\xc8\x8a_-\xd4S@\x980\x81\xf3X\xb7S@\xac\x92_\xc6\x85\xc4S@\x89+GZ \xccS@25\x1e\xe5H\xaeS@\xc5\xe4\xca\xb06\xbdS@\x87rU\x84C\xcaS@\x07\xb9_?S\xb8S@eT\xddw\xd3\xd4S@\xa9\x1b\x11z\xb8\xb7S@&_v\xf7\xeb\xeeS@\xbe\x07+p9sS@3\x94\xc5\x19.\rT@\x04\xae\xe3>[\xcbS@\xb7Gm\xe6r|S@\xdd\xb61\xc9D\x02T@\x98B!\xa8\xde\xc7S@x\xba\xea*\xb2\xcbS@\xfa\x07j\x139\xc1S@\x96\xd1:D\x93\xb9S@\xfb\xd2\xe1\xa9O\tT@\x8f\x1b\x10\xd6\xea\x8aS@"G\x1d\xccl\rT@\xaa\xb0\xe7\xcf<\xc9S@\x19\x14\xee^|\xcaS@t[\xd0$\xbc\xb1S@;\xf5e\x08O\xcbS@\xc8\x16\xf5\x9f\x0f\xa1S@\xe2\xc1}\xc9\xae\xfeS@3\xb6\xc9FQ\xc2S@\x9b}D}\xe6\xc7S@\x9e\xf5z\xb3N\x08T@\x8c\xcd`\x7fj\xb8S@q\x84\n\n\x1a\xf0S@g\x12(O\x86\xc0S@<5\x8fO.\xbaS@\x936\xe2\x91\xfb\xb8S@\xa3\x14Z\xd7{\xf0S@i{\x8beP\xfdS@\xfaq\xd8UO\x99S@\x9f\x1a\x1e\\\x97\xc9S@\xfags\x99\x00\xc3S@\x9d\xd0E\xe7\x01\xbbS@?\xbd\x8d\x91~\x01T@\xd4\xfe\x902\xd4\xacS@\x9aWa\x85\x0c\xa2S@\xad?\xc75\xe4\xc8S@ab\xbfQ\xa0\xbaS@\xf0&\xbd_\xdb\xb9S@\rI\xe2\xea\xe5\xc5S@9\xf3\n\x85\xf1\xa9S@\x9bi=b-\xe0S@\xe2\xc1\x95\xd6_\xffS@\x1bo\xbe\xde\xd5\xccS@\x976\x8d\xa8\x89\xfeS@\xd9\xf8\xc5\t+\xb6S@\xee\x8c=R`\x08T@r\xddpi\xa4\x06T@S0U\xddE\xc0S@\x12\x94\x06\xef\xeb\xcaS@\xd7\xa2\xfbX\xda\xc7S@b\xde\x91\xdd\x89\xdeS@i\x9f&\xf9\x9e\xedS@#\xb6B\xec\x17\xdfS@\xfa\xcb\xe5]N\xaeS@\xb0\xbf\xf2\x11\xca\x03T@\xeaE\xf6W\xfa\xc8S@\xffE\xf0`\x85\xcbS@\x83\xd0\n\x08\xa9\xc1S@\x94F\xd1so\xc3S@\xb0^C->\xc5S@\x1f\xe1\xb0\xff\xc6\xcdS@\x1cT\xbbU\x06\xe2S@\x8ck\xdby\xdf\xbeS@h\xc7]-\x96\xfeS@b\x9f\xaej\xf6\xc8S@\xe4\xae\xd2-\xd3\xc1S@\xe2;\xbb\xc1\xf0\xb4S@6\x15\t\xca\xe7\xb7S@PY\xa8=}\xd3S@\x08\x0b\xc4\xcf\xa9\xcdS@\xb9\xc3\xe8i\n\x97S@\x16\xd8\x95t\xf8\xc8S@d4\xf3v\xc6\x04T@D\x9c\x87q\t\xf5S@#\xf0\xd7\x87$\xd1S@<;\xb8N\x12\xc4S@\x9d\x96.\xa9\x0f\x9dS@r>\x11\xb1<\xd3S@\x8b\xa9\x00\x15qaS@V\xac\x0c\x15\xd4\xfdS@*X\x17\xac\n\xd0S@p{Y\x04/\xf6S@\x12^>?\x1f\xcdS@T\xe0\x8c\xc2>kS@R\xf5:\x1e=\x0fT@z\xd84\xea\x18\xa9S@\xe7z\xf6\xd6Y\xc6S@\xa0D\xba\x96\xed\xfaS@\'xMO\x98\xc2S@\xe8\xcb\xe2$\x19\xa9S@\x15\x10\xd3\xb9\xf5\xf9S@\x9b\xd4\x18\x03\xbd\xcaS@\x03\x970\xa9B\xafS@\xdc\xbcX\\h\xc1S@w\xa0\x8f\r\x16\xcaS@\xd0\xc4R\xa1a\xc7S@\xc0\xec\xd4x\xa2\xcaS@LC \xab\x0f\xafS@Z\x93\xb6\xbf\x81\xafS@\xcf\x91J\x91\'\xc6S@\xcf \xb0\\\x03\xc6S@pS\xc2?_\xf3S@\x1c\xfb\xd6\xce\x84nS@\x93S\xc7\xd4\x87\xfbS@\xe5\xfa\xe7\xa0O\xcaS@v\x9b\xb0\x9a\xa7\xaaS@\x8f\xd2\xeb\'X\xc7S@\x8ey\xe75\xd5\xc4S@\x10\x8d\xed\xd3\xeb\xcaS@E\x01A\xcc\xc3\x10T@y\x99\xeb\xdfenS@\xc8\xe7\\v\xe6\x00T@\x82\xbc\x86\xab\x03\xc5S@\xa2{\rF/\xd2S@7\xc2\xf0{p\xb8S@\xe2\x90??\x1e\xfcS@$D\x90:\x89\x9eS@\x83\xea\xecH\xb4\xf5S@\xc9{N9A\xd4S@\xd5\x049\xfb\xef\xbcS@\xb7\xca/v\xd1\xc2S@w\xf0U\xbe\t\x0cT@!;~P(\xacS@\xef\x97\x15\x12\xf4\xb1S@(\xad\x12\xbdf\xc3S@\xdd\xcf\x98BE\x91S@\xb6\xa6Q\xde\x10\xe0S@\xee1\xb8<_\xbbS@\x9c[\xef\xaa\x19\xbaS@\x9aW wB\xf8S@\xd6\x97:\xdeg\tT@`\x8a~\t-\xdbS@4w\xf5\xccY\xc8S@\xa3\xe0\x0227\xc1S@\xbf\xf8\xe7Xj\xf8S@;`JP\xff\xa9S@V\xd7\x19\x96\xb6\xe1S@m\x13Z\xec}\xc9S@p\xa1\x14&\x9d\xcaS@%t@\x8b\xee\xc7S@\x16\xeeE\xe06\xc6S@\xe1\x8c\x1d\xbd\x84\xa8S@G\xb8\x06x!\xf6S@<\x89\x07!0\xd8S@\xef\x8e\xca\x13<\xd0S@\xfe\x1e5o\x07\xb5S@\x15q\xf5\x0e\xdb\x07T@;\x8f\xb2\\\xf3\xc4S@\xb2\xcdv\xf6\x1d\xcbS@\x9d\xc7\x9f\xd3\xa8\xc3S@P\xa5\xfe\x93\xdb\x83S@\xbd\t\xc1\x7f\xe7\xc0S@\xd4\xfa\xb4[\x05\xf2S@b\xdc\xae\xb4\x7f\xf8S@\xf4\xc5^|\x85\xe9S@\x99\xd3U$t\xaeS@l\xc799*rS@\x85X\xb0\xbb\x0c\x07T@V\x7fG" \xd5S@\xfd\xa3_k\xbf\xb8S@\x9f\x13\xf7\xb8\xd7\x9cS@\x06D+\xd2\xcfiS@4T\x9c\x9aJ\rT@\xc58\xad\xe0\x8b\xd4S@{\x96\x01\x88T\xcbS@\xa7\xb5A>2\xb7S@ky\x90O\x8b\x08T@\x9a\xc4hs\x8a\xc9S@\xbaE\xa5\xb4\xb2\xcbS@v\xbdL\xcc\xe1CS@L7\xdfWL\xc9S@\xcc\xcb\x0f\xfac\xcbS@o(\xa8\xb9.\xd4S@\x9c\xb4\x0f\xfc?\xd4S@\xb3\x86\x00\xe8\xb7\tT@\xc8\xb9\xec\x94J\tT@\xd9\x86\xef\xa4$\xc2S@O\x81Z\xfe\x97\xc9S@\xa7\x80\xd6\x86\x85\xcbS@_\xb2\x11\xb0\x7f\x06T@Ve\x17\xff\x99\x05T@!;Gf\x04\x08T@\xba[j\xc1\xcd\x04T@@\xe2\x00q\xf3\x06T@\xea{\xdeB\x97\xc3S@\x00 +0v\x05T@ar\xd7W\xff\xffS@\xa6\x99\x05@\xb9\xffS@5rA\x80\xcb\x03T@\xb4Rg\xfa\xbd\xc3S@z1\xbd\xb8\xed\xbaS@dy\xf1\xfb\xff\xbaS@\xc0\xb0]\xac\x7f\x02T@MA\xbf\xe2\xbf\xb9S@\xa7\x9a-\x9f)\xbaS@w5\x8c\x11\x86\xfeS@\xfe\x8a.\x93\x9b\xf8S@\x8e6\x9e\xb9A\xf0S@\xd4\xed\xbb\xa4T\xfeS@/\x1em\x88\x13\xfbS@\xebQ\xd0\xdcC\xfbS@\xe2Nq:\x9e\xc8S@\xc9U\x01O{\xcbS@\xed\xb4v\x86\xd7\xc4S@q\xc3\xd9z\xc8\xf8S@\xbaVBs\x99\xfbS@B\xd13\x8e\xbf\xf8S@ \xa5k\xe8\xe8\xfbS@\\\x0ez\xff\x8f\xfbS@]\xcc\x8e\x03i\xfbS@\xb0*\xdd\xe5M\xafS@s\xa7Gx[\xf5S@!\xa9\xd3\xfaP\xf6S@\x1b\xf3[@N\xf5S@\xdaF\x95c,\xf8S@\xb3\x82\x8b\xdb(\xf6S@\x8b\xc7\x1eu\xff\xcaS@\x0f\xd0\xfeV\xae\xf5S@a\xe4K\xa0\x0c\xf0S@\x17-\xbe\x80Q\rT@\t\xc1\x84\xdaa\xefS@\xafQ\xb4\xeeL\xaeS@\x00\xca\xa3\xfe\xd9\xa9S@\x89\xd0{a\x17\xc8S@d+<E`\xcbS@\x85\xe2\xdb\n\xa3\xcbS@\xf6\xa1\xc7Q\xdc\xa7S@}J\x82O\xe6\xc7S@\xc5\xd1,g3\xd3S@0\x96\xd0Z0\xc1S@\x06$\x8e\x02\xc2\xc0S@\xcd\xc6\x9eC<\xdeS@\x08\x84\x0f\xb6Y\xdeS@L\x13-\x00\x1a\xdeS@Eon\xb4\xd8\xc5S@\xd0\xff\xe3\xaf\xbd\xc0S@#\x83:\xe8e\xd7S@\xc7\xcauk\xed\xd2S@]\xcdq\x89\xf0\xccS@l+\xa7G\'\xc6S@\x8b\x8dm\xf6]\xc1S@\xf3\x99\x97S5\xd2S@\x8d`\x8fY\xd4\xc8S@\xc4hA^N\xc6S@\x86\xfa\xdb\x8a%\xceS@\x90\\\xecA.\xc6S@\xc9\xe52\xf2E\xcfS@\n\x82\x8a\xcf\t\xd1S@\x92\xd6\x8c\xb2\xf9\xceS@\xdd\x15\x8c\x85\xa7\xcaS@\x01\n\xb1\x02\x07\xcdS@\xb0U\xbc^\xdc\xc2S@wJyi\x13\xc5S@\xc7\x9a\x13\xb5\xe9\xc2S@\x13/)\xee\xa2\xc7S@\xd6\xecp\xe5\xc7\xc7S@\xdbR\x87\x9a\xe1\xc2S@\r\xc3\x19\xeb\xea\xc0S@\x1aoq\\\xd7\xcaS@O\x11G\xae>\xc1S@\xc8\xc5h\xd7\xf2\xb7S@\xb2\xb1\xadA\x85\xb6S@\xb2\xb1\xadA\x85\xb6S@\xd1\xa0\xcee~\xb6S@\xa0\xa68\xfd\xd5\xb6S@#\xe2f]\xc8\xbeS@}y\x8a\x9a\xda\xc5S@\xf3\x9d\x8ai5\xb5S@\x01\xf7\x07\xbc\'\xb9S@\xd4@\xe2\x08\xe5\xc7S@\x8b\x1e\xd8C\x97\xb6S@\xd6\xe4\xcdXk\xb9S@\x0c\xda\xe0\xf9;\xb8S@\x03\x9e\xcd\xa6\xa3\xb6S@p\x86\xc0mE\xb6S@;G3\xd5\xad|S@\xd8\xf4n\x9f\xd8|S@j\x9c}\x08\x99~S@`\xd3\x07\xdd\xc1\xc7S@E\xbbLJ\xb4\x0eT@\xfa\xb0BV\xd8\x88S@0\r;:\x14\xa3S@\x17\x03&\xc3\xb8\x10T@\xda\x83v\x9e\xad\xc4S@R\x1e\xc2\x87\x02\xa9S@\\J\xbcX\xa9\xabS@U\xb4M\xcc\x06\xafS@&\x16X\x8a\xa5\xaaS@\xe1\xa1\xeb\xfb-\xaaS@\xe3\x19\x95O^\xc7S@(*\xf9{\x15\xa9S@\xfb\xbc\xd6\x9d\xbe\xa8S@\xf1\x03\x12\xbfS\xa4S@\'u\xcaA\xcc\x97S@*{\xdd\xda)\xa0S@\x81kL\x05\xe1\xc4S@\xe5\xfa\xe7\xa0O\xcaS@\x07\x04\xb6\xd5\xd1\xc4S@0\xa9bB\x9d\xb9S@\xc1\xb0\x86\xa7\x0b\xcbS@\r\xd5Z~\xa2\x00T@\xc5\xe5=\xa8S\x93S@\xe7\x8e\x89\xfc\xa4\xcaS@Xl\x85\xbaA\x08T@\x82\x10I\x19\x99\x05T@y]\xcb~\xca\x07T@\x8f\xd26kl\xcbS@\x93\xed\x821\x18\x06T@\x84+\x1e\xe5\xf9\xc3S@\xa6\xfe\xb1\xda\x05\x00T@\xe0\\l\xc1\xf4\xb7S@z\xf0=MR\xbbS@R\xe2\x84\xda~\xb8S@\xa42_Uo\x01T@<\xcfE\xf1u\xfeS@\xd7\xa8]\x8b\xec\x04T@\xb3z;\xd9\xb9\xa4S@\x1at\x17\xc3`\xc5S@\tIU\x85\xdf\xa9S@^;\x0e\xa2\xb0\xfaS@T\xc0M`:\xf2S@\xfa$?z\xe8\xbcS@>\xc1\xb1\xc6E\xc2S@J\xb1\xe4\xcf]\\S@\x19Q2o\xcb\xc4S@\xdf,\x8e]\x17\xb7S@\xdc,d\xf4\xb8\xc0S@F}!9m\xb8S@\xf8\x06\xd5\xaeY\xdfS@[~\xba\xdc\xc4\xb7S@\xea^$5~yS@0\x96\xd0Z0\xc1S@\xaaR\xc9\x97\xd1\xb8S@3:\xdf\xdaY\x9cS@a\xd1\xebkG\xe1S@\x8b\'\xe1\x88\xa5\xc3S@2\xe0\xa6\xc3<\xc1S@\xae\x883?\xc5\xd3S@\x01q-\x01D\xc7S@\xb5\x90\xe6^\r\xc9S@$\x88\x8e\xed\xdc\xc7S@\x8c3\xb6\x01\xcc\xcdS@\x00M\xb2\xcdB\xc5S@\x13\xd2\xee\xc2d\xb8S@e\xbe\x1e\xf9\x82\xf0S@\xb6\xfcZ\xfb\x80\xc1S@\xb2s\xc5\xfd@\xd8S@\x8fH8\x81d\x08T@\x05\x1f\xc8Z\'\xdeS@\xb8\xd4\xdd\xcb=\xfbS@ >j\xfb\x95\xfaS@mf)\xffS\xb0S@\xb1"\xb7sG\xc9S@\xa0P\xf1\xb6\xee\xfbS@\x17\'\x0c\x1f\x94\x9aS@W\xdb7\xaeZ\xfbS@\xfcK:\x12\xfb\xfbS@\x03\x88\xb1\x88\x0b\xafS@\xb7\xb9\xea`[\xafS@\x85\xb7M\\\x98\xfdS@{\x92e)z\xcbS@}L\xf0?\x8e\xcbS@\xf5k\x99\xacu\xffS@\xa9\x9e\xa2`_\xf5S@0\xbb\xa8\x9d\xda\xf6S@6\x0b\x0fSy\xfcS@\x89DW\x05\x05\xf2S@Y\xdd\xb1\xe2\xc9\xc8S@&\xe5\x86\x84!\x8cS@\n\xe1e\xfe\x81\xcbS@\x98\xf7\xd6\xda\x8b\xf2S@]\x0c*\x94\x1c\xf0S@\xf3(\xcf\xe4`\xefS@\xb2\xf2k_\x02\x9dS@\xa1Ak!_\x05T@\x017A\xf0FoS@\xd2\xba\xef\xf4[\xf9S@\x16\x9b7\x8c\xff\xb8S@n`QHx\xefS@\x999\xa1Ne\xa5S@\xb3\x00\xf3I\xaf\nT@\xd9lS\xc1\xa5\xcbS@\x84D\x85J\x0f\x00T@\xb3\x00\xf3I\xaf\nT@\xcfR\xb9\x84x\xc2S@\x8e$\xe3P\x96\xf1S@X\x1bTI\xe4\xc7S@\\E\x1d!\x03\xd3S@\xbe\xd0\xd8|T\xefS@\xe7\x1c\xa8o\x99\xb7S@\xcdC\xc5\xb2!\x03T@pO\x01\xa5\xfc\xc3S@\xfc\x19\xee\xc7P\xb7S@\rI\x1c:C\xc6S@.G\x82L\xb0\xcaS@\x0b\xf0N\x0fs\xc7S@o\xc7P\xb6\x1c\xffS@P\x18\xceC\x86\xfdS@\xb6o[\x8aR\xd2S@\xb2\xee\xaf\xc1\x01\xc8S@*N\xd0\x02M\x02T@\xc62V\x81\x11\xc5S@b2\x11rz\xd7S@\xb1\xa5gK\x0f\xf5S@b\xb8\x97\x90\r\xcbS@?m\xfe\xdel\x05T@\xb1\xb0}\x1dp\x05T@u\xedo\xa2\xc1\xc0S@\xa3\xc7S\x0c_\xd5S@\xe0\xe2\x8f\xc3)\xd3S@\xdc\x06\xba\xf9O\xd1S@\r\x1b\xe1\x12\xc9\xc5S@\xe8\x1dc\xcc^\x02T@\x01Y\x12tf\xf8S@\x91P;\r\xff\xc6S@T\xc7\xc8\x89P\xc1S@OnK\xbb\xe9\x05T@}}\x9bRQ\x04T@\x80\xbfR\xbd\xc2WS@\x1c\x8f(\x90\xe0\xc6S@1\x10BN\x1e\x9aS@C\xf8\x92\xe7U\xcbS@\x105\xce%j\xc5S@\x00$\xc5\x83\x01\x9bS@\x0b\xf4L\xd8^\x9aS@\xe9\xbd\x0f\xda\xec\x06T@\xa9<\xedF`\xc3S@\xb1\x02\xde\\\xd6\xc1S@\x92\xa9=k\xd0\x9cS@RT\x1b\x12\x9c\xc2S@;\xfe{~\xba\xcdS@\xbb[/{\x9e\xcdS@\xd3\x9c\x95\xa3!\xaaS@\xf7*\xd2\x0e\xff\xa9S@\x9b\xa2I\xec\xc9\x04T@cK\x05d\xee\xcfS@\xb7;W3\xcb\x0fT@\x8d\xe4\xd6\x0c\xa7\xaaS@\x86\xa7i\x12x\xc1S@\x04z\x84\x85O\xcfS@Ji\xccV\xe0\xcaS@\x9e\xee\xfan\xa2mS@|\x8b\xc5\xe9\xf1\xc2S@\x99\'\xd5\xca\x00\xd1S@\xa0\xddw\x93\xa3\xabS@m\x93B\xea\x00\xcfS@\x85\xc9\xed\t\xe4\xceS@x_ \x9b3\xc5S@\x05\xbf\xf3\xae1\xc1S@\xdc\xb5G~\xc1\x90S@\x81*\x0c\x17\x99\xa8S@,\xe4\xbc\xa8\x1b\xa2S@\xb2k]\x9c\xb6\nT@2\x05h\xc0\x9d\xc8S@tSy\x89V\x05T@{\xfb|\xee lS@\xde\x91\xc9\x17\xaa\x91S@$\x82\x8f\xed\xc6\xcaS@&#>\xeaS\xc2S@\xdcmx\xc8\x83\x05T@R\xedgw?\xcdS@\x99\xda\x13iK\rT@\x05\xd8\xcbbk\xc5S@\x99\xda\x13iK\rT@0\x029>\xa2\xc1S@\xcb\x01c7$\xc5S@N\x04\xe0nR\xfeS@\xeaGN\xb1\x19\xc4S@\x1a\xe5\xf8I<\xc7S@R\xf4\x0eB\t\xc4S@ho#\xb1\xb7\x93S@\x8e!\x0b\xa6u\x06T@\xee\x92\xf9\x042\xb8S@ \x14\x1d|x\xb8S@\xa7q\x1d\x9f\xc8\xc6S@\xa4\x84n\xdc$\xb9S@W8\xcc\x16\xed\xbeS@ R\xebb\x9d\xc4S@\x92k\x92C\x8f\xb6S@\x06u\x88\xe2\x83\xb6S@/\x16\xca\xde\xa6\xc1S@U\x8b\x93\xda\xcc\x06T@\xe7B\xc9\xe3\xa3\xf4S@\xca?\x99\x93\xd7\xc8S@l\xe7^\xacC\xf0S@\x87I\xc0\xfe\x86\xbfS@y+\xe9\x02c\xb9S@\x1c\xa8\xa8\xc8d\xb8S@\xfa;3v\x01\xcbS@\xf3\x1f.4\x13\xb7S@&\xc2\x15\x06\xb2\xb6S@\xb2L\x9a\xb8-\x8aS@,\xd3y\xc8\xac\xc4S@v\xa7T\x1a\xf6\xc6S@*\xa1W\x95\xf4\xc3S@\xb3nRO\xd9\xadS@\xa6O\x9b\xe9I\xe9S@\x0eJ\x13&?\x99S@\xbdrC&Y\x9fS@\x10\xc8x\xd9\x85\xe4S@\xc9\xb2m\x07\x95\x06T@P\x83\xf5\xc2A\xa0S@E\xc4\xd6\xb7\x81\xbaS@\xa2\xd3U\xb7\xf2\xabS@\xeb\x91\x83\x05\xad\xc2S@\xac?#G\r\xc6S@\x1d\x19n\xd7g\xb3S@/\xaa\x95\x9e\xb0\xc0S@NM\xc5S\xbf\xe8S@\xddK\xd8\xd08\x05T@OKe\xc4*\xc2S@\x00\x18 ^\xd2\xa9S@\x9b\x00}KOnS@I*\xe7\xd9\xb5\xcaS@W\xf4\x02Be\x9bS@\xf1\x88\xf7W\x11\xc0S@\xc5u\x1b\xc8\x1e\xf9S@L\xd6h\xabH\xdeS@\r\xd8\x82\x16\x17\xb9S@\x15\x0b\xedzc\xc8S@\xbc\x13|)\t\x97S@\xbag\xdb\xa4\xe2\xc1S@\tw\xdb\xb7=\xadS@\x12\xbe2\xf6o\rT@\x1a~\xa3F2\xc5S@\xc8S+fK\xbbS@\x0e\xf4O\xfb\xcb\xd3S@F\xa0\xb6\xc5"\xfbS@l\x9a\xee|S\x08T@\xa1?\xa6\x1c\x8f\x08T@\x13!\xeb\t\x19\xe1S@\xe7\x12\xe5\xa8j\xc9S@\x86\xdd\x88m,\xc7S@\xe7S\x06\xff\x98\x05T@E\xdc f\x88\xc8S@\xc7zbL\x7f\x92S@/S\x0f\xcd\x80\x00T@J\xb4\x01\xed\xf5\xc3S@\xc96\x83\xd8\xe3\xbcS@\x94\xcc\x0bf\x83mS@C\xd7U\xcb/\xccS@\x88\xa4\x14[\xda\xa4S@L\xb9\xdf\xa9\x06\x06T@pt,L\x14\xc3S@\x14\xde\xac\xe8\x93\xcbS@\xcd\xaf\x83\x16\xf9\xc2S@\xc2W\x88\x16B\x0bT@t\xf9>\xe2\xb7\x92S@`\x01vJ\xf6\x96S@\x92\xb4\xa1l\xf3\xcaS@G\xd9\x8e\x90!\xc6S@\xb5\x08\xda\xaf\xb2\xaeS@\xf7B\xd0\x1b\x90\xcbS@Q\xf95\xbf\xe0\x8eS@C\xc8\xd03\xf8\xcaS@%\xd8^6\x1d\xfbS@6\xa8\xa6$\xfd\xc7S@\xb1mN\xf5\xdf\xc8S@\xd9L5\r\xd3\xcbS@\xde\xb3\x97$*\xceS@N4\x83S\xb8\nT@\x16Q!\x8b\xb0\x99S@6\xa8\xa6$\xfd\xc7S@\xd8\xb7H\x1c\xe7\xcaS@\xe9\xc5\x95pw\xcbS@9\xb5\xee\xa9\xe0\xc7S@\xf2\xfaR\xe6\xad\xc6S@\xf4\x85\x16I\xaa\xcaS@\xbc\x00\xd0\xbft\x8dS@Rm\xb3\xc2z\xc7S@\xd7mz@\xcc\xdaS@\xc7M\x02l\xc8\x90S@\xa7^\x13-\xd9\xd1S@\xd1LD4i\x9cS@A\x9cq\xf1\xb0\xcaS@<s\xb5\xcfW\x02T@$\xe3\x06r\x87\xcaS@\\\x19\xa8\xe4*\xfeS@~\x00\x9a\x08\xb6\xc5S@\xc7C\xdf_\xf6\xebS@H\x0c\xf2\xd8\xa5\xcaS@jI\xf9\rT\xdeS@\xa9n\\\xc0\xf0\xc4S@7$\xfdG(\xcaS@:$\x8d7\'\xc5S@\x92\xf6L9\xef\xdfS@1\xd9}\xf6\xcc\xb3S@\x9b0a\x9b,\xc5S@\x80\xe3\xa2\x82\n\x05T@\x81x\x1f\xd9\xeb\xbeS@\xd7?5\xd3d\xd7S@\xd0\x1b\xc8\x1d\xa4\xdaS@2\xf0aY+\x0fT@\xdcz7P\xa6\xbfS@U\x85\x9c\xe8A\xf0S@\x84\x02\xe5Qe\xd5S@\xac\xc9u-\xcd\x92S@\x1aO\x1fn\xbc\xc6S@\x83\x13(\xae\xa5\nT@\x94tdV\xd5\xd5S@\xcd\xa1\xa3A.\xc2S@)\xf6\xc6\x89\x95\xd5S@\xb6\x17\x91g7\rT@E\xfa\x06\xeb#\xcfS@\x81\xdf\xd5lj\xa4S@\xac\xe3)`:\xcdS@\x8d.\x81$\xee\xc5S@\xe0g\x16\xae\xc5\xc3S@\xa5U\x1e\xe4\x87\xf2S@L1 \xc8_\x9aS@\x86\x01q\xc0\xf0\x99S@$\x89\xafw=\xc1S@r\x8f\x0c\xbb\xd4\x0fT@.\x8c\x81v\xf3\x06T@\x92e\xf3\xf1\xc4\xc0S@=\x95\x13\xbcl\xc2S@\xae\xa7\x10\xae\xcc\x06T@\n\xb2O\xa3\xe4\xc1S@\xf0\xc7\xe9k\xe2\xc2S@\x7f\x9f=\xc3\x91\x07T@\x91Ml\nw\xd1S@\x0cr\x83\x84\x81\x0cT@\x83\x9b\x00\x8d\xbf\xcdS@\xcb]h\xf1\xa5\xc1S@\xc8\xa2\x96C\xbc\xcdS@\x96Q\x9cBa\xcdS@oq\r*\xec\xd0S@\xd4\xa5{\xd4.\xc2S@\x84\xc7:\x97\x1a\xd0S@5\x0e\xb5\xfc0\xc1S@\xea\xd5\x1a!F\xb5S@\x871\xaa\x8a\xf0\x03T@N\xf1\xe3\x85\xf5\xcfS@1)\x7fD\x84\x0bT@\x15\xc5\xc20\xa6\xc8S@\xd0\x11\xea)Y\x9fS@O\xe3v\'\xa1\xcbS@Y\xad\x9a\xd4w\xcfS@\xb3\x1d\xfd\xec\xfc\xffS@\xf1L\xff\x1f\xc4\xc0S@\x90\xdb\xf8SP\x00T@04\xec\xf8\xfb\x98S@[\xfb\xf5o\xef\xf7S@\xe8q\xd1\xb4a\x02T@\xb0\xc1\xd2\xcf\xc2\xa0S@dQ\xcd\x07\x0f\xf5S@*\xb7s\xd8\xd2kS@\xe8W\x88\xb5\xe4\xfdS@\x88D\x03ZY\xc1S@K\t\xe4]\xa5\xc8S@a\xae\xe1Ng\xc2S@\x11\xe8\xa3a]\xb8S@\xa7\x95\xa9*\xa6\xc4S@\x8c\xc9\xb2%,\xf5S@\x06\x88~\xff\x8c\x05T@(\x023\xb1\xd2\xcaS@v\x8br\x9e\x15\xcaS@\x0b\xb0\xf1\'\x8d\xc1S@\xaf\x80\xd1\xb3\x8a\xc4S@\xe9\x88\x8f\xd4s\x02T@g\x83T,\x02\xb7S@\x9a\x95\xe9\xe0TnS@\x9b\x9aw\xbb\xa0\xc3S@\x1f\x8e1\xb3D\x99S@!(Zic\xb7S@\x1e/\xa3\'\x85\xb8S@\xd7;\x9e\x80\xe6\xc7S@Gf\xa15\xfanS@k>\x8c\xac\'\x08T@ R\xddq;\xb6S@/{\x94t\xcc\xfdS@\xa5\xca\xe2\xafS\xfeS@\x19c\x14\x05\x13\xf3S@?\x03\r\x1d\x0f\xc4S@\x95^\xcc.Y<S@Vhn\x93\r\xc8S@\x89\x8ax\xe5\\\xc1S@[\xef .\xd5\xc3S@\xa7\x83\x1e\x9f\xdd\xf2S@h\r\xa0\xa6a\xc4S@\xb3\x14\xe1\x81\x88\xc7S@\t\xe6\x92I\xe0\xc7S@=C\x99\x0c\xea\xacS@DK\xaf\xab\xcd\xc4S@Z_?U;\xc8S@1\xc3=aXwS@\xd8\xde\xe3Ss\xacS@N\xb6\xe0\xd6\xa3\xfbS@V\x80\x8a\rv\xc3S@\xc6\xd3\x1e\xe4\xf0\xfbS@\xb2\xea(\x9a\xfc\xabS@\xe6\xf2\x83\xdd\x7f\x06T@\xc9RU\xb1\xff\x05T@k\xf8\xfc\x80\xd0\xafS@(\x04\xb0\x18\x81\xbcS@\xba%\x8c\xf6n\xbcS@\xef\xa1\x1ase\x06T@Z\xa6\xceyV\xbcS@\x7f3\xb1\xc2a\xf9S@\xc4F\x1e\xce\xd0\x06T@\xce\x8dP/\x93\xb6S@\t\xce\xf8\xcd\xb3\x9cS@\x11\xd6\xce\x81\x16\xb7S@\xfe("\x91\'\xaaS@\x16\xd0\xe7\xa9X\xc0S@]\x82\'\xfe\x0c\x0bT@\xb0\x84\xc2\x1c\x04\x9dS@\n\xf0\xf8\x1e\x8d\xffS@E\xe5`\xe5\x03\xb2S@4\xe3\x8e\xa6a\xcbS@\n\xa1\x05%\x18\xd3S@\xfay5\xcbb\xffS@\x19\t\x962\xae\xcaS@D\x1a\xa64-\xc6S@*\xf0\xfe\x07\xfb\xfaS@\xb2\xd95\xef\x9d\xfaS@z\xcb\xcbS\x05\xafS@\xfa\xcd\xbf/\xb6\xcaS@\xb7\xc7I\xbe\x06\xf0S@\xb6%kp\xb1\xf0S@\x12\xdd\x17/\x90\xcaS@\xd8\x0e\x1a\x92L\xf0S@\x96\xa8=\xc8\xed\xefS@\x83\xd4\xbc\xe3\x1b\xf0S@\xd8\x13\x94\xba\xa2\xc5S@\xd6\\\xa6\r\xf4\xc6S@70]\xd5)\xcaS@@\x01J\x92+\xc5S@\xae7q\xba\xf0\x9fS@\xf62\xdc~=\xc5S@\xa3\xef\x03e\x94\xd0S@\x1eE\xb5\x7f\x97\xd6S@\xe9\x84Bj\x01\xc3S@\x10\xfe\x060p\xb7S@zB(\xe4w\xd1S@\xa4m\xda\xf0T\x02T@\xf2\x9b\xfb>\t\x06T@\xd6\x10z\xa8\xf8\x10T@l\x18\xa1\xb1\x90\xc6S@\xc7\x9d\x05\xd6\x8f\xc3S@d\xd7\xa6\xd35\xc3S@7A\xe9\x95\x85\xffS@\xa7\xf7\xff`\\\x02T@;\xeb\xe2\xdd\x95\xc4S@p\xf8\xc9#\x95\xc7S@TX\t\xbeT\xc7S@\xaf\xd3\xcf\xeb;\xfcS@\xfd\x8f\x9e\x0ec\xc2S@\xfd\x8c\x19\xb0b\x05T@\xc2\xc5\xe1\xb0o\xbcS@\xd7\x94\xc9\xc0\xb0\x0fT@\x98a\xf8t\xe7\xc7S@S\xde\xc5\xd1\xf0\x06T@\xfa\xb8DP>\x07T@\x1fo\xa53\x99\xb3S@\x1e[2\x8e\xde\xadS@#P\xf5\xb1n\x97S@\x87\xd5\x0c\xa9\x97\x05T@\x11\x9a \x02\x9f\xc5S@3\x12\xaaE\xf5\x05T@^\x14\x9a-<\x9dS@\xa5\xb0\xd0\xd5i\x9cS@f\xeb-\xa18\x9dS@\x8b\x1f\x953i\x9aS@H\xee\x0cG/\x9bS@l\xf7\xb3!\x04\x9aS@R\x10\xbb=\x00\x9aS@\xd0s\x80.\xb3\x99S@m\xc2;\xd2y\x06T@\x91\xec\xcd\x19\x12\x06T@\xc2\xca\xab\xff\x07oS@\xd8+\x17\x12\xf0\x07T@\xe3k\xd5\x85]\xc5S@%%\xdfsK\x90S@\xb5\xea\x8eN\xea\x8eS@Tw\x80z\xcb\x8bS@t\xb6\xb5\xc8\xb9\x89S@\x06\xe0\'\xdcB\xbdS@\xfc\xeb\xc44\x19\xc3S@0\x0c\xb0\x9d\xdbcS@\xd7OL\xb8\xfe\xc3S@\xa6p;\xb0\x9e\xc1S@4\x04\xeb\xac.\x0fT@$\xd5*p|\xdbS@\xd7<r\xed\xb6\xcfS@k\xa1Jp\xe7\xccS@\xdf\xa8tDV\xd5S@\x99\xd3\x9b#\x83\xc7S@\xa1<l~\xf2\x02T@z\x03\xb5\xfc.\xc8S@lE\xc3\xd2\xae\xc6S@e\xc0R;Z\xc5S@\xbc<\x9d\xee\xd8\x03T@\t\x05^j\x07\xdaS@?\xc0(/}\xc2S@\xf6.\x01\x10\xab\xc2S@E%t\xa6\xc6\xc0S@6\x8c-\xea\xa7\x89S@\x94\xa3\x1e4\x9b\x04T@W\x1c\xa6\xf2z\x04T@!C0\x84,\xc0S@\x8a{d,R\xdeS@\x84d\x84\xc7\xd4\xdeS@\xfb\x04\x84\xfe\xb6\nT@E]\xb2\r-\xb9S@\xb8\x1d*\xe7\xb5\x90S@_i\x9fI\xb5\xb7S@\xb4\xda\x87z\t\xecS@5/.\xfeNnS@\xcd\xf0\xcb\x18\xc8\x92S@P\xad\x06\xf4\xaenS@:7\x90\xd1\x11\x05T@\xd42\xd0\xb31\xf8S@Q@\xc9\xffFmS@\x8a\x95b)&\xf8S@7\x05\xfc\x1aV\xafS@\xd5\xbc\xc8?}\xaeS@\xdeC\xed!\xbf\xf9S@\xa7\x8cb\xfc_\xf6S@cN\xf0\\\x91\xc4S@\x0b\x02\xed*\xd0\x07T@\x9a\xff\xb5\xf5\x84\xfdS@\x05gS\xfb\x13\x05T@\xcc\xd3\xd66\x10\xb9S@\xb3{\x0b\xdb\xf9\xc4S@Ptd\xfa\xa1\xc4S@\x06\xc2Q$\xc8mS@\x1d\xcb\xdc\xe1\xf0\xe4S@\x9f\xe4\xa99O\x83S@\xecX\x00\xdf4\xf9S@!ZI\x96\x04\xc5S@\xa8\x91v,\xd2\x06T@\xdf=sY\xc2\xd7S@l7;\x9a\xfe\xfeS@\x9eVS\x9b\xa8\xc5S@?m\xef<t\xc3S@\xb1m\x8c\xf58\xc5S@w\xd7\xbe\xd9<\xc5S@\x14o\x99\xeaP\xbdS@\xcd\xb6\xbf.\xde\xc3S@YE\xbd\xaa*\xc2S@\x95\x1a}*&\xc4S@`\'\xf3\xddy\xbcS@\xcb\x01\xd7\x1c\x12\xbbS@\xde{#\x0f\x0e\x9aS@\x93\xe5I\xfe\x03\xc3S@y\xc90C[\x04T@\xde\xfb7j*\xd6S@\x1bJ\xc6\xe7\xea\xb5S@j^\x08\x88I\xb5S@\x8f\x1f\xbc_U\xc5S@\x8f\x81h\xfe\xf6\xc2S@\xd0\x9ce\x8b\x82\xc2S@\xab\xbe\x80\xf7\xda\xc2S@\xdf\x84X\x9a\xc1\xc1S@\x8awQ\x95d\xc2S@\x97\xd2\x0f\x80)\x05T@\xc8/\x8bR\xfe\xc3S@\x0c\x9a\xb9jT\x9dS@\x07\x06\x12\xb5\x83\x9cS@f\xca\xde\x86\x96\xa4S@\xb4Q!\xd20\x9bS@\xd5p\xe3\x02\t\x9aS@\xde{#\x0f\x0e\x9aS@\xb1{%\xa4\xb1\x99S@\x1b\x1d\xa0$\xf1\x98S@\xae\xa1\xf8.\xd8\x99S@\xa4O\xa7vo\xfeS@\xb2K\xcb\xad\xa1\x02T@FcX\xff\xbd\xfcS@\x8b\x03\xd9\xce]\x02T@\x8b\xd3\xa5\xa8\x85\xffS@\xb1\xdb\x19J\\\x01T@H\xc5\xb4\xd9\x08\xc5S@\x95@\xbe\xa3D\x00T@"\x9d\xe7\xe5H\xf9S@X`\xe2\x1b\xe2\xc4S@~\x9d\x14\x9fn\xd1S@\xd7!\xd0\xe5\x15\xfeS@\x81\xd1\xb3_\xea\x07T@\xa8}x\x85-\x90S@\xd1g\x98\xe3\x13\xafS@\x93\xb1\xe5h\x97\xccS@\x8b,:\xfc\x92\xccS@*\xf1)cv\xcdS@x,i\x9c1\xc7S@\xf7w\xf2\xcd\x13\xf0S@j\x86%\xa5#\xf1S@w\xa8\xd19N\xf0S@W\xdf\xcb\xdf\xaf\xf1S@m\x00d\xb5\xd9\x05T@)\x19\x7f\t\xe6\x88S@\xdaT\x138F\x8bS@\xc6<\x99\x9f\x90\x04T@/\xc7\x00\x96\xcd\x00T@\x9c\xdc\x19\r\xa8\xc1S@\x14k\r\xddQ\xc8S@D\xdb\x85?\x8f\xc6S@\xa4\xbc\x82\xba6\x90S@P:\xc4\xed\xf7\x05T@\xb7\x14\xa2\x9b\xcc\xc2S@\xaf"\x8d\xd5\xa7\x0fT@\xac}\xe6\xdb\x80\xfbS@\x81m\xc7\xa7\x02\x03T@b\x0bs7\xf5\x03T@\xcf\xd1@\x80\xf0\x94S@l\xc9\x9d\xafC\xbcS@\xae\xb7\x9ev\xc5\xc0S@4V\xc4\x01\x84\xc5S@\xe0\x8e\xb47\xe0\x8cS@~7\xb4\xf2\xa7\xc9S@'
p35
tp36
btp37
a.
