# Supplementary material for: Sea ice drift data for Fram Strait derived from a feature-tracking algorithm applied on Sentinel-1 SAR imagery
Source: Data Brief. 2018 Apr 19;18:1410–5. doi: 10.1016/j.dib.2018.04.034 (PMC5999601; doi:10.1016/j.dib.2018.04.034)
Supplement: Supplementary file 2 — Supplementary material [file mmc2.zip › fs_s1a_data/HH_filter200vec/FramStrait_HH_20141113T085904_20141114T080138.dat]

(lp0
S'S1A_EW_GRDM_1SDH_20141113T085904_20141113T090004_003261_003C54_A401.zip'
p1
aS'S1A_EW_GRDM_1SDH_20141114T080138_20141114T080238_003275_003CA3_F96C.zip'
p2
a(cnumpy.core.multiarray
_reconstruct
p3
(cnumpy
ndarray
p4
(I0
tp5
S'b'
p6
tp7
Rp8
(I1
(I1425
tp9
cnumpy
dtype
p10
(S'f8'
p11
I0
I1
tp12
Rp13
(I3
S'<'
p14
NNNI-1
I-1
I0
tp15
bI00
S'\xd4\n\x0bs\x17\x0e2\xc0l\xe1\t\xb2\x9d\xe20\xc0\x92$\xa3L\t\xe4.\xc0SJ\xe9\xafEK3\xc0\xc54\xfaZv\xf52\xc0\x93\x8b\x0c\xffcH,\xc0T.\xa7\xc4\xb8T2\xc0\xd0\x8c\x1e\x05<\xbe2\xc0\x19uNn\xdeJ3\xc0=\xa2\x10\x11\xd2\x1f2\xc0\xf7\xd1\x90o\xdd\xd52\xc0\t\x1f\x16Z\'\x98/\xc0\xab\x94\xb6\xccj\xd92\xc0\x8eFK\x9em\xd02\xc06\xb64WS\xba2\xc0\xa8WP\xec\xcb\xd52\xc0\x14!\xe0[w\xb82\xc0#\xe6g\x16\xd0\xba2\xc0\xcc\xea\x90\x1a\xa6\xe52\xc0\x0c\xc8-g\x97\x822\xc05\xe4\x02d\x12\x113\xc0\xef\xa4\xa9\xef\xe093\xc0\xbf\x10r\x1c\x90L3\xc0\x81\xef1\xb3c\xbf2\xc0\xb7x\xd3\x08\xf3k1\xc0\x18\x1b\xe0SM\xc52\xc0\xe3\xdc\x87Q\x1e\x1c/\xc0X-\x9c\x05-\x802\xc0\x8dh\xb93\x81\x822\xc0E\xb3\xc6\r\xa5\x92/\xc0_3hx\xde\xeb1\xc0"\xf5\x99\xa80\xcd2\xc0\xdc\xcf\x8e(\x17\x1a3\xc0+\rn\x93\xdb\xe32\xc0\xd8\xe4\x86K(\x83/\xc0\xe7c\xce\xcdRK/\xc0\xcd\xe4\x07*\xe0\xff2\xc0\xe8\xcc\x97\x0b<\xf12\xc0\\JL\x12\xa8\xf22\xc0\xad\xfc\x08[o\x8b/\xc0B\x0f\n\tW*3\xc07ig!\xe5R3\xc0E\x057\xb0{@3\xc0\xbb\xb0\xa0US63\xc0\x8d\x11-pA\xae2\xc0oJ\x87\xfa\x87\x073\xc05A\xbd\x80r\xae/\xc0w\x9b\x84\x80\xb9\xfe.\xc0Q\xf4\x1fA\xc2u/\xc0\x12#\xb44\x8b\x023\xc0\xc3N\\\x15\xf6*2\xc0\xbf\x02\xc7\x11v\n3\xc0\xa1\xc5\xad\x18\x16\xd22\xc0\xf4\x02\xe9\x96\xe2\xb82\xc0\x8db\xfa\xab\xdb\xba2\xc0\xe8\rI\xc4\xf0\xd62\xc0\x16\xf8\xd5\xa5E\xd92\xc0D\xeb\x12\x97\x1e\xd32\xc0\xae\xdc\xe0\xa5\xec\x043\xc0\x1a\x91\xe8\xdbX\xdd2\xc0r\x1aP\x0e\xc003\xc0\x8c\xa49j\x1353\xc0I\xe4\xd5o\x13@3\xc0\x84\xbc\x9dC\xb0\xf12\xc0\xd7\xf1P\x08yB3\xc0`\xd6\x1e\xa0\xe6q3\xc0\xc9e\xa0\xac\x90\x1e2\xc0\xb3\xc6e\xd3\xbe\xf90\xc0(n]\x9e\xeby3\xc0\xb7h\x17\xc3\x13\xfe2\xc0\xa1\x01Rd?83\xc0\xce\x8cJ-\xc57+\xc0\x8fF\xde\xea}\x0c3\xc0\x89|y\xf1\xb1\xe52\xc0\xbd\x18\xf1\xac\'\xd82\xc0\x02\xdb\xb1\x1a\xf7\x053\xc0\x08"d\xfa\xc4\xd92\xc0\x92\x90Y\xb8\xaa\xff/\xc0\xab\x892\xb0r%2\xc0)kv~\xd1\x1e2\xc0n\xac\xads\x11\xe22\xc0\xc54O\xd3=\xf62\xc0}\xfa\xf3BHu1\xc0\x1d\x0e*\xbe\x1a\xea.\xc07\xdcr\x9b\x8a\r3\xc0a\xf4\x83q!r3\xc0o\x93\x81\x01\xc8k-\xc0K%\xc9\xd6$\x192\xc0\x97\x89`\x1cC\x123\xc0z\xe3\rRHw3\xc0\x11\xad}N\xd9*3\xc0\x897\x9fG\x9c\t2\xc0\x16\x1bN\x05\xa0\x8b+\xc0\x1b\x02Q>\xbfh3\xc0n\x7f\xfe\xff\xb0}2\xc0N\xabk\x00j\xcd/\xc0\x81\x16\x15{zf2\xc0\xc2\xc0j\x10\xa3o3\xc0\xc7o\xc2\x06$\xf61\xc0w\x82B\xa4Vh3\xc0\xdc\xd0\xf7\xaee\xad/\xc0\xd7\x916\xb9\xeab2\xc0\xabf\xaeu\xaa(3\xc0\x81]\xbb|E\xe52\xc0\xf7\xfa\x10\x1dd13\xc0>\x9f\xa3\xd2o\xfc2\xc0XA\xfc\xb7\xc9\xfb2\xc0\xf0\xa7\x8c\xf3~\x1b3\xc0\xb0\xe4D1W&3\xc0\xc1a7\x1f<\x1e3\xc0\n1y"\xce!3\xc0\x9fZ\x16\xdc=\xa92\xc0s\xb0\x192)\x992\xc0Z3!\xf3\xeb\x183\xc0\xaa\x9a}\xfa+\x0f3\xc0\x86\xe6\xf1\xd4\xb7\x902\xc0&*l<U50\xc0!VrH^|2\xc05\xc6R\x1c\x03\x800\xc0f\r4h\xc4\xbd2\xc0\xbaq:\xb9b50\xc0OQ\x16\x10d\xec2\xc0\x19\x069\x8a,60\xc0\xdf\xea\xfe{\xcd\xc32\xc0\xdb\xb3\xc9$\xab\xa9.\xc0\x86T\xd7_3)0\xc0\xd6\x89\x12f8\n2\xc0\x8a\xb2\x903$\x8f2\xc0\xd0\xfe:#\x19\xe8/\xc0\xc4`\x05-\'A/\xc0\x0b\xd0\xb0\xf52\x1a3\xc0\x1eM\xbfj\xc8\x120\xc0Fv{\xec\x97V/\xc0{L\x85\t\xde\xd52\xc0\xd8\x08)\x01A\xee.\xc0\x18\x83\x92\x17\x08y2\xc0e\xf24\x01\xf9\xee2\xc0`\xee\x97\x08=m2\xc0\xc8DQ\x13\x0b\x8e3\xc0\xdb\x9b_\x94\x15\xe5.\xc0\xc0\x8cH^P\xf02\xc0I\\J\x92\x06\xa8/\xc0s6\xb7t\xf8i/\xc0\xefdT\xf9\x07)-\xc0\xe0-\x94\x9e\xf4\r2\xc0\x8d\x87\xb8\xde=\x812\xc0\xb5\xde>5c\xff1\xc0\x15\xcc\x8dF\xd9\xa0/\xc0\xcd\xd1q\x0b\xec\xa52\xc0\xac\xc2\x97qt\x052\xc0m\xe3m\x85*h2\xc0\x8f5V\x98\xab;/\xc0:Y)\x92\x01\x122\xc0\xc53\x9c\x8eL\xa41\xc0 \xc0*\x81\xa3\x8d2\xc0-b\xa6?og2\xc0\x1a\x19\\\xb5\x9a\xa71\xc0\x07\x91X\xad\xd2\\/\xc0\x83\x94\xa8m\xcf\x020\xc0\x95\xb6H!\xdb\xa81\xc0\xe8\xa9\x96s\xe1\x183\xc09\xd3\x15~\xd9\xd1*\xc0ui\xdcg\x1d\xb0*\xc0m,\xa9\xd8:\xca2\xc0\xfd\xf9Fj\xa8S2\xc0\xe0\xd63\x1aW\xfe.\xc0y\x1e\xd2D\xa8\x9c2\xc0\x1d\x1a\x97\x15\x07\r3\xc0cS\xdbp\x1a\xa6)\xc0\xda\xbc\x08\x9e\xe4\xa10\xc0\xb9\xc7\x1b\x19\xfe\xfd2\xc0\xb1"\x89\xb0\x03\x07-\xc0\xad.\xba\xabTd/\xc0\xc9\xb7\xef\x12\xc6\x1e2\xc0\xe4\x00\x17\x80\xc4D3\xc0\xadj$\x97\xc9\xb8*\xc0\xb7\x9c\xa2#,\xa4-\xc0\x91\xe8.oz\xd72\xc0d\xd8T\xb7\xe9\x06/\xc0\x174\x96\xc6}9/\xc0}<\x9a\xd9\x1dr2\xc0a\xf3.\xda3\xaf-\xc0\x14X\x0c\xfc\x1b\xf1/\xc0\xf5M\x86JS\xc62\xc0]O\xc5\x80\xa7\xff-\xc00w\x88\xe0\x05\xf0/\xc0\xb6\x8d\x87\xdd\xb4L/\xc0\xcd\x9f\x0b\xcb\x11A0\xc0<\n\x1a8\xf0\xfb/\xc0\x87\x7f\x7f\x96\xc6\xea.\xc0\xc0\xdc>\xf8\x95>.\xc0\x10\x8a\xff\xaf(\xc52\xc0\x18\xef\x19\x9f\xf7\x0e2\xc0\xc5\xbcO\x1b}\x8a/\xc06b\xb7\x85\xc9\xd12\xc0P>\xea\xe4W\x110\xc0\x04\xdd\x91u\xa8\xec1\xc0\xc8\x94\xb1\x14\xf7\x9e/\xc0\xf7S\x844\xf3\x170\xc0#\x9aO\xb3\xa9\xe7.\xc0\xb3\xab\xb2\xacj\xde,\xc0i\xec\x141o\x80/\xc0\xacE\x05H\xb6\xa3/\xc0\x11m\xc3\xa1/#+\xc0\\\x1d2Sa60\xc0#\xfc\xfc!\x87?/\xc0\xec\x034\x02^\xda2\xc0\x16\xb9Hot\xae.\xc0\xfa\x08s\x92\xe3\xaf/\xc0\xe5\xe3s\xa3\xb8x2\xc0Sb\xdb$\x84l2\xc0\xaf\xd0\xa5\xea[\xdd2\xc0\xca<U\x87\'\xe52\xc0`\xad\xe4\x89v\x8c/\xc0\xb1C\x81\x08\xfb\xe62\xc0\x9a\xc6\xb1&\x9a\xa71\xc0K>HhJ\xb6.\xc0\x14|\xb9ZN\x9f2\xc0\x9a\xd8\x9a\x01v\x12.\xc0q:\x93\xd1g\x972\xc0&\x85\x17pao2\xc0f\x8a\x86s \xa71\xc0\xbd\x97u>\xc3\x0c.\xc0\x18\xac5\x14\x05\xfe1\xc0\x13\xcaZT\x8d\xe8/\xc0\xac\x04o\'r\xff1\xc0\x12\xd9\x1e\x00\x11\x972\xc0pa\x91[\xb7\x052\xc0\xc8\xbb\xce\x05\x9b\xe52\xc0\x1b1\xa9\xf5\xe8\x0b0\xc0O\x12\x96\xa9b\xeb/\xc05\xea\x98\xa6M\xe72\xc0\xbe*\x93e\xd2U/\xc0\x98;\xa2oy\xfb2\xc0\xe9\x8dT\xb8v\xf02\xc01\xa88\x0e\xbf\xca0\xc0;\x83@\xc7d#/\xc0\x14{\xbbLif0\xc0R$&\xea\xd7\r0\xc0?\x0e\xd2\x10\x9b\x0f3\xc0\x93\xa1\x8c\xe0\x8d\x043\xc0\x7f\xab\r\x1a\x04d2\xc08\xaen\xec\xba|0\xc0.\x8dQ\x81N\x193\xc0\xc2\x82J\x00\xff\x92.\xc01R[\x93\xbb\x123\xc0\xd4i\x9f\x9f\xcf\x8f3\xc0[\xd0^\xe1>\xfb1\xc0\xda\xca) \xe8\x8c3\xc0\x8e\'A4k5-\xc0\xc7\x9f\xd0\x88sa2\xc0b*\xb5E\xb9{-\xc0\xf3V\xd4|\x81l-\xc0+c\xf2*\xe0\xda.\xc0\xbf\xf9\xb6\x7fHc-\xc0\xde$Y\x990.0\xc0\x83\x10\xe1\x8d9\xd2*\xc0\xdd\x8d\x0e\xccv\xbf2\xc0\x99\xb1\x18\x80\x0e*3\xc0\x9ex\xad\xe3\xb4\xa22\xc0\xb9ir~\x8d\xc02\xc0o\xbe\xdf\x1b%\xa62\xc0\xbb\x88@\xdb{=/\xc0\x0e\x1f\xfdn\x0ct/\xc0\xb1\xfe\xec\xf7\x04K/\xc0w\xc6\xeb\x97\x10\xda2\xc0\x8a\xc4\xe8\xf3Px/\xc0\xea\xd6\xd2\xd6\n\xe22\xc0\x1c$p\xed\xee=-\xc0\xe9t{G\xdb\t2\xc0\xd9p%\x82\xfc9/\xc0]\x93\x18w3j/\xc0\xf44D#P\xed2\xc0W\x98\xab\x1by\x030\xc0\x11p%C=\x162\xc0Y\x1bs\x91$\x041\xc0\xa8\x1a\xce\xa7\x88\xf72\xc0\xf9\xfb\x9b6Z\x1e3\xc0k)\x8a1&\'3\xc0\x98q\x98\x12\xc8+/\xc0 M4\xfa~\x1b3\xc0\xb9\x96\x16\xa7\x05\xae/\xc0\xd3},sK\xfc2\xc0\xe4\xd1\x8b\xfa\xb4\x1b3\xc04\x82E\x086(3\xc0}\x18\x0c`K;3\xc0J\xcd\xe2\x0c\x0cm3\xc0\rC\xe2\r\x1d\xa52\xc0\xc0\xf4M\x10~\xfd2\xc0\xbfw\xdb\x12$h3\xc0\xf6]\xe1\xc0tj3\xc0&\xe5\x8f\x16J\x1b3\xc0HFe\x9d\x9aC3\xc0\xd0\x9d\x1dT\x17+3\xc0\x83\xcc\xce\xd8\x86*3\xc0\x0c\xb3Kv\x84r3\xc0\xff\xa7\xe0bD+3\xc0y\xd6.\xae\xcb\xf22\xc0P\xe0\xab>\x8d 2\xc0 \xc9\xb5o\x16\t3\xc0\xe6\xb1N\x93\xf9u1\xc0\x0e\xaa\r\xff0\x1f/\xc0\x9e\xf9\xa5\xfb&\x84/\xc0\x86I\x82\xc1\xcc\xf52\xc0\xc7\xc1\x86\xf6\xed\xc12\xc0Msg\x9a\x95\xdb2\xc0\x05\xb4]\xdeI\xf32\xc0\xb1\x0cJ\xd1`\x143\xc0\x14\x00\x98J\xf6\x1f3\xc09PC\xcb\x81 0\xc0\x945\xaaA\x98\x063\xc0\xa1H\xfc!\xed\x013\xc06\xf3@\xec\xd7\xd92\xc0\xb6\xdd\\\xbf0\xd52\xc0\x1b*\xf6\xbb|83\xc0"\xc2ip\xf223\xc0\xc4)=htr3\xc0\x1e\xf0f&\x80\xd02\xc0\xf6\xae\xc9T\xb6\xd52\xc0\x8c\nj"\xbfq/\xc0\x86\xca\xd3\xde\x1cW3\xc0\xab\x9b\xa5|\x9a\x043\xc0\xb4\x0fZ\xb7\xb9\xd62\xc0m\xb4F\x04\xdb\xd52\xc0"\x82&t\xfd03\xc0\xd9\x010\xf8\xbd\xdd2\xc0\xef~\xfb\\`\xd72\xc0\n\x01\xf4l\xd5\x053\xc0r\xdc\xba\x9dW\x841\xc0\xd0{~\xf6\x0e\xf1.\xc0i\xb0\x94<7\xbd2\xc0l\r\xf3\xe3O\xbc2\xc0\x97W\xa8\x1b\\\xe9/\xc02\xdf\xb7\xa4\x03\xbe2\xc0\x9a\xf3\x9d\x80\x90\xb62\xc00\xbd)\xdb\xde*2\xc0\x19\x17_b\xaeI3\xc0`\xf7\xf3\x04\x13?0\xc0\r\r<GJ\xc02\xc0\x18\x9d\xa0C\x8f\xd7/\xc0\xc5\xe9\x8c\xd66\xaf2\xc0a\xbf\x9a\xfc\x8760\xc0i\xde0\xad\xbb@3\xc0%\x1ek\x89\x16\xfe2\xc0\xb3ux\'\xbdL3\xc0\xd0vN\xa7M\xd62\xc0\xb4\x9c)\xcd\x13\xbf2\xc0\xcc\x14\xb3-\x81S3\xc0>~\xe0\x8f%\xb52\xc07\xe7f\x97\x1e\xa92\xc0\xab\t\x82\xfcm\xb9/\xc0\x1dX.~`\xf41\xc0\xb7\x07\xd3\xd0\xe8+0\xc0i\x1a\x80\x9c660\xc0\x9e8!\xacm\xf22\xc0 \xab\x82\x82\xdf\xeb2\xc0#\xa0g\x87\xfb\xff2\xc0\xb5\xdb\xdbX\x08E3\xc0\xc0,k\xe2\n\xf72\xc0\x85\xb9\xbe\xd3\t$2\xc0\x89x\xc2\xc6n\x1d2\xc05\x99$\x04=\x042\xc0\x82\x05\xa2\xdfI\x7f2\xc0\xff\xf3]\x1b\xbf\n2\xc0]\x8c7\xfc\x8a\xe9/\xc0\xda\x1d@\xb9P\x182\xc0G\xdby\xaf<\x8b2\xc0\xf5\x94\xd4\x80+\xcc2\xc0\x01p\xa3\x01\xaa\xcf/\xc0\x8c\xed\xc4\xfb\xa340\xc0\xcf\xec5\xe1\x14\xe4/\xc0\x80\x1e\xcdZ,\x9e.\xc0\x85\xe39|5x/\xc0\xecN\xe1\xecn~1\xc0\x17\xdb\x9bzt\xd92\xc0\x15\x822\x97l\xd2.\xc0\x95c\xfc\xf8\x05\xf82\xc0\x13|\\\xcc\t\xf32\xc0\xda\x0c\x1c[\x04\xe22\xc0\x1f\t\xf3\xc7\xf3\x023\xc00\xef\x9d\xd4 \x0e3\xc0\xc0\x81 \x96\x9f\xda2\xc0\x8d\x9c\xc3a<Q/\xc0\xf9\xcb\x13"\xbe\xd92\xc0\xd5.}\x95F\xd52\xc0(\x89!G%\xe7/\xc0\xb7Wu\xd13m3\xc0\xabzVt\xe4\x053\xc0K\xd2Q*j^/\xc0v/\x1e;\xc1b3\xc0\xb2\xbc\x89\x9c\xf8\n0\xc0\x87\xc6\xb0\xd5\xefl3\xc0\x87?\xfc\xdb\x81:3\xc0\xabX\xe4\x1a\x9cd3\xc0\xf0\xe8\x9a\xaf_\xbb/\xc0\x14qU\xbc\xecV3\xc0\xc5(MJB\xd62\xc0\xda\xfe\x88<\x8f\xe22\xc0\xa0d\xbdKm\x9d/\xc0\x9d\xc4\x84\x94O(3\xc0I]\xea\xc0\xe9\x1f2\xc0\xcd\'">\xbf\x053\xc08\xb0\\\xbc\x12\xed2\xc0\xb9\x1cHQz*2\xc0\xe3^\x0e\x8a\xa0\xd22\xc0J\xd0\xe99\x91\xbb2\xc0\xf9\xc7\xf2\xc4\xe4.3\xc0\x8a4\xe1$\xab\x011\xc0\xc5\xcb\xa1\xe3\x7f\xfa/\xc0\x05\xc5BF\x95\xd92\xc0\x9a\xfeH\xb1\xe1\x013\xc0q\x07\x9c\xa6\xa0\xec2\xc0\xb1\x86\xf0\x11\xf2\xb82\xc0\x88\xe8\xd1\xd5\x1f\x1b3\xc0\xd2\x0e%\x06e\'3\xc0\xf0\x97\x02\xca\x02\xe92\xc0d\xf9\xb9\x86\xbe!0\xc0\xe4qz\x93L\xaf2\xc0\xaf\xfc\xc8\xa9\xb8@3\xc0\xa5\'C\xd2)\xf72\xc0\xc1\xbe \xbd4\xf32\xc0<\x98\x1b\xf6\xa070\xc04\x99S\xe5\x8640\xc0;\xca\x9f\x86l\xd9-\xc0v\xc7\xc2\x1f\x15\xdd2\xc0R(\x8bP0\xd0/\xc0F\xf7\xf8\x8as40\xc0\xaf\xe2\xa0\xec?M2\xc0\xfdi\xd9|060\xc0\xd0\xd6\xaf\x0b\x9e\x822\xc0\xb4\xb1J\x05>\xd7/\xc0\xfb\xf60\xfc0\xf1/\xc0z\x85,Z\x98\xd42\xc0\t\xcd\x1a\xd2\x1f\xcc2\xc0\xf6\xccP\x1c\xb5+0\xc0=\xa0C\xb4\xe1z2\xc0\xec\xa3q\xfc\x82\xb9/\xc0\xfb\xfaeq\xf0\xea1\xc0\xcb\x8f\x97\xdeR\x92/\xc0}\x84\x85\x06\xc2\xab/\xc0\xd0\xb8\x96\xcb\xc0X0\xc0jz\x8d\x8d:G/\xc0\xd6\xe7\x00\x07L\xc82\xc0\xbbq\xbe\x80H=0\xc0\xc3\x85\x08\x8b\xf723\xc0\x042\xfdd\x0eG0\xc0\xafB\xa3l\xaaH3\xc0\xd4\x1b\xccHy\xd62\xc0i\x92\xef\xef\xd7\xbe2\xc0\xa5i!hf*3\xc0\xcc;\xde\x7f\xd8:3\xc0\xb42\xb0\x90\x00I3\xc0\xa9\x1c\x0e\xba?\xd72\xc0d0\xbd\x1d\x83\x002\xc0L\xc5\x00D\xba\xe3.\xc0\xbc\xc4\xaa~[\xf40\xc0\'\xe5H\xa0\xb9$3\xc0\xab\x84R\xcd(\xd72\xc0\xbf2{Q\xa5\xbd2\xc0\xa4\x02\x9e\xabq\x9e/\xc0-\x15My\x87\x051\xc0T\x15\xcc\xa9\xfb\x1e0\xc0\xde<\x19\xd4\x8c63\xc0\x04\xe6x\x02\xa2\'3\xc0\x9es\x9eg\x86\xe3-\xc0"o\xda\x07\xde\x1d3\xc0\xa8z\xd4$}\xbc2\xc0Q\xfc\x01\xd0\xfa\xa6/\xc0[\x1a\x8e\x1bi\x172\xc0\xf3T]%b\xc22\xc0\x95f\xfe\xe1-I.\xc0K\x9c\x0b\x15x%3\xc07\xea\xfe\xf8\xec\x1e2\xc0\x07\xd2\xdc\x90\x8d\x8f2\xc0\x13\xa2\xaa\x00mC3\xc0\xee\x94N-\xc8\x1a3\xc0,\xe0\x81s$\x083\xc0\th]\x7f\xb6\xf8-\xc0\xfb\xd7\x0e\x7f^&0\xc0J\xc6\x0b\x84u\xa52\xc0&z\xc9\xc8\x95\x1b2\xc0\x18\x81t\x92\xe44-\xc0\xd9\x0c\xb6\xe5\x16%3\xc0EE\xf8P.\xc11\xc0\xda\xe0\x19#\x83#2\xc0\xc8\x0c\xc1\xda\x9b\x142\xc0\xfb\x18\x06\xfba#/\xc0}\x84S;\xdf\x13/\xc0\xe1\xfe\x9c\x07J 2\xc0P\x16\xea\xb8V\xaa2\xc0\xb0Bm6*\xa52\xc0I\x85D8\x12l-\xc0\\\xa0\xe2\x90\x9cc-\xc0\xf7\x8c\x8e\xe2\xf0*2\xc0b\xa06\xea\xb3\xbf/\xc0\xddC\xaf\xb5m\x81/\xc0\x02h\xac*\xe642\xc0\xb3Z\xae4k\x000\xc0\x02\xae6\x9e\xc2\x95/\xc0\xdf\x98\xd1\x1f8\xda2\xc0\xf3\x19\xa0=\'\x0f3\xc0q/gU\xef\xae-\xc0W\x93\x0e\x9d\x8a\xf40\xc0\xef\xad*N\x8f\x023\xc0\xcd\xe63iMl1\xc0\xa9>[\x1d\xef\xfe2\xc0\xa5B\x1d#\xd9\xfb2\xc0,\x84V5x\xe60\xc0\xfc>\x01\x1a\x99\xe92\xc0\xa1e\x8f\x7f\xa1\xda2\xc0/\xb3\xe1\xf2?\xa0-\xc0Q\xe5`k\x06\xb90\xc0r\xcb\x19\x8ft\n3\xc0\xb7w\xcfv\x96\xcd/\xc0gn\x9e\x18\xf1\xaf*\xc0\x84\xeezg\x90\x1b/\xc0\x0c\x1bi\xab\xd8\xd3*\xc0\xc6\xcb\xe2\x83\xa5\xcd/\xc0\xd79\x8fzD\x812\xc0Z\xde\x85\x10\x1a\x04/\xc0OYC\x8b&\xdd2\xc0t\xe1\xb6?\xcd\x10/\xc0cA\xf0\xe7\xc6\xe8.\xc0\x13/\xb6\xdfQ\xe3/\xc0"\xa3:y\x15\xae.\xc0p\xad\xc5\xc2)\xa3.\xc0\xeaR\xd7\xd6_\x9c/\xc0mh\xda\x1f\x8e\x052\xc0\x11\x0f\x88\x18\xcbx2\xc0\xa2\x00\x8e\x89Pk2\xc0\x1b\x7f\xd7?\x93\xfe1\xc0\x9d\x93\x8d\xc2\xa1\x942\xc0B8A\x94\xac\x8e2\xc0\xca\x1b\xf4\xdd\x92*2\xc0\xde\x1a@]L\x972\xc0\xef\xab\xc5\xee\xd6\xfa2\xc0\xe2~\xca\xbdt\x070\xc0"\xe1\xd4?8\'/\xc0,\x8d\xca6\xb7\xa61\xc0\xc5\xea}\x89\x83\xb9*\xc0\n`\x08\xd9$\xa71\xc0\nXOF\xbe\x1a-\xc0#\xb6\xeau\x07E3\xc0>Y\r\x95\xa1\x91.\xc0\xf9\xa0\xf9\x1d8I-\xc0(\x05r\xc5Cn/\xc0G\xb7\xa3\x979\x060\xc0\x8b\x03\xca\xc7\xf2i2\xc0\xaf\xcc\x92+\x08e2\xc02D5\xe7\xfd?/\xc0nz\xb3\xe8\x8fk-\xc0=\xe1\x8fs6\x020\xc0T\x07u/\xd1,3\xc0 \xe9\xb6+\x1a\xa7-\xc03\xb4\x02\xea.\xf12\xc09\xaf\xb9s\x1dA/\xc0\xb6E)xla/\xc0r\xb6"\'\x13\xbe1\xc0\xce\xaal.\xaf\xd91\xc0\xe0\x93\xd4:\x95\xcf/\xc0\x1c\xb2\x14\xd0\xff\xdd2\xc0@j\x81\x8b\xb8"3\xc0\x94\xf7j*>Z3\xc0pwDH\x83\xdb2\xc0\ri\xb7\x9d\xea\x0e3\xc0V\xf0\x01\x03\x96u1\xc0\xbdC\x18l\xea\x133\xc0J\xc0\xf0\xa4\xf8\xf6/\xc0W\x98\xab\x1by\x030\xc0\xa1\xe3\x16\x97#)3\xc0\x8d\x0b>z\xbb\xc61\xc0O5\x0fN\xd7\xc91\xc0\xad\xf8\x89\x9a\xce\'3\xc0\x93I\x04\x14\xc7\x80/\xc0\xdc\xaf\x02\x01\xa5g3\xc0\xf2w\xa1\x0b\tw/\xc0a\xbd\xb9e \xe3.\xc0\x89s\xb0;\x03\x023\xc0\xb7v!k<\xe42\xc0\x9a\x02tF\x1a\xe72\xc0\xb6\xfeyF\xcd\xe4/\xc0\xde\xf7g\x9eZ\x100\xc0\n\x14\xdan\xc0\n3\xc0e\x12z2\xdf\xe92\xc0\xc3N\xf8\xe1n\xeb/\xc0\xb7Py\xd3\xbf\x810\xc0\xd3\x98\xa5\x00\xb373\xc0<\xe5\x1c\xd7\x83\x972\xc0\t#\x9f3\xb0\xff-\xc0\x86\xdbF,0\x17/\xc0\xc6\xeeU\x9a\xbc".\xc0\xa4\xa7g\x1b\x97\xd6.\xc0Y\xf44\xd1\xc2M1\xc0\x82=D\xd9@\x92/\xc0\xe2U\x9e\xaf\xa7\xc12\xc0\x04\xce\xaeo\xef\x8b.\xc00\xd3s}\xeaR0\xc0\xf8^\xf1\x87Ry1\xc0^\xac\xfc\x95\x8fo1\xc0d\xf2\xa19\x1380\xc0\xba\x82=\x99A\x98-\xc0\xe8an}K3/\xc0)\xbeP3)\x91-\xc07\xf1\x9a_$T/\xc0\xbd=At\xdc!-\xc0\x90\x88Vx\xfc\xc81\xc0\r\x84w\x12\xba\xf2/\xc0\xbc\x05\x99\xa7CN&\xc0\xccG\xea1EE/\xc0\x80R\x9e(t\xb7*\xc0R\xcb\xd0\xd8\x99$/\xc0\xecd;\x10y\xeb1\xc0AP\xc14\x96,/\xc0\\\xc2V+\x8f/3\xc0p\xf0\xdbz\xf8\xc02\xc0\x10\xf8\x01\xf8\xb6\xbc2\xc0(\x868[g/0\xc0\x86&\xcf)m\xb8*\xc0\xa5\xf4I\x18\xe7?/\xc0[\xc5\xb7\xeb\xd2\xbc2\xc0c\\\x1a\x16.(3\xc0.\xdfZ\x12F+/\xc0\xd6\x8d\xa7\xbd\xc8|.\xc0\xc8\xbb\x1eg\x9e23\xc0\x9e\xcf\x9633f*\xc0\xc1\xb3\x05|\xf6b-\xc0S\xb4M\x08\x97k-\xc0%\xe3\'\xfev\xd62\xc0\\\xa0\xe7\x97\x86K-\xc0:\x086\xb5\x8e&/\xc0\x13\xe1\xaa\xb9\x97\xe32\xc0\x9b\x0c\x13\xe8\xe0\x021\xc0\x92\x1b\x9d\x1dL)3\xc0MI\xb9\r\xb8|2\xc0\x8c\x04\xd1\xa9\x18\x80-\xc0u\xa8\xa8\x9e\xd9\x07/\xc0\xec\xc8\x896l\xda2\xc0\x91\xc0\x9e8\xffl-\xc0XX#pJt/\xc0\xa96o\xa27\xa61\xc0\xce\x13HJ\xd2\xd72\xc0\x07\xd2\xa7\xe7\x86\xda2\xc0\x07j\x84\xcc:\xa52\xc0\\9\xe5\xf0\xa3\x870\xc0V\n\x8b\xf1\xac\xe52\xc0t\xe6\xe4!>I3\xc0\xaf\x9bk\xbeq\x972\xc0\xcc\x85\xa6\xd9\xfa:3\xc0^y\x8a\x87\xb7\xbf2\xc0\x90\xdfV\x7f\t\x1a-\xc0\x9d\xb9v}z\xbe2\xc0n@8\xe5{K3\xc0@\x06M\xfbNC2\xc0\xdd\x1b\xabp;6-\xc0\xf9\xe0<\xb1\x1c\x010\xc0\xdd\x07\xf0s\xe3a3\xc0Qb\xab\xe61\xf8-\xc0n)Y"\xe4\x1b/\xc0\xed2\x87l3i2\xc0\x82\xed\x1d\xc7\xb8\x910\xc0\xa0\xf9\xf1\xc3\x11d2\xc0\xae\x0b\x98\x8a\xbe\xc72\xc0k\xc6\xa5\x7f\xd7\x7f2\xc0\x80p\x9a\xefM-2\xc0:\x9b+j\xfe\x872\xc0\x91\xf8\xdf5\xcfL.\xc0](\xff&[$0\xc0/\xf8_\x96K.3\xc0\x80\xd9\xe0a\x9aW-\xc0\x96\xba\n|\x06\xbe/\xc0\xa1\xae\\*\x06l-\xc0\xd4\x8a%v\xf3\x8a2\xc0,\xc9\x8c\xbet\xc72\xc0\xcaV\xcf\xb5&\xca2\xc0T\xa6\xa6l\x9b\xf22\xc0H\xc1\x05\xe3\xe3\xe22\xc0\xf2\'\xe2\xec\x9cq2\xc0\xbd\xdc\x92\xe1\xc7\xed2\xc0&\x9f\xea<\xc5L3\xc0[q\xa5\x84\x18J3\xc0C\x06\xcb9\xb1|/\xc0\x84\x7f\x84\x83\x80\x001\xc0\x02\xf4m\x1cPr0\xc0gT\xeb\x1b>\xd7/\xc0Z\xfc,,V\x812\xc0\xab\x7f$-:\xcc/\xc0d\x00`\x83\x04\xf5.\xc0\xbe\xbc\xe7{\x08\xef2\xc0\x8b;\xae&}\xef1\xc0M6U\x1b\xf1v0\xc0?_\x82\xbf\x9702\xc0\x81\x1cd\x8f\xc7\xa0/\xc0\xa0\x1ap\xda\x05%2\xc0\xdb\xd2$\xfer\x8f%\xc0\x91\xc4\xbcS\x80\x8b0\xc0n\x9d.\x08t\xa1/\xc0\x10\xe5\xc6\xd6\x08</\xc0\xd59\x1a\x9c\xc0T0\xc0xL\xb1]\x02\xc5/\xc0)8\xc7G\x87D0\xc0N\x9e\xe6\xc7\x84n,\xc0,\n\x98oB\xc3.\xc0\xe8\x17\xfbtf?0\xc0N\xb1&\x0c\x17\xb31\xc0\xe1\x1a\x8dvc\xcc/\xc0\x00,Wt\x94b2\xc0\x85V\x17\x92\xbe!0\xc0\x85\xd1\\\xca\xe8W*\xc0\xb8\xc4>x\x9a]0\xc0\x03\x89\xe02<!2\xc0B\x1c/Wq\xf6/\xc0\xc0\x9e\xd4 G\xde1\xc0\xb2\xea<\xbc\x03\x1c2\xc0\xbd]\x99\xb5\xef\x063\xc0\x88\xa4\x08\x9a\xe8\xe92\xc0\xc3\xb6E\xbe\x87\xd22\xc0\xe5Gl\xbcq\x91.\xc0\x04\x10\xe3\\\x95\x9e/\xc0KI\xf8\xb6\xf5\xd82\xc0r\x19\xee\xf2\xdd\xe51\xc0\xd8\xdcuU\x03\xfd%\xc0\xc7\xea\xde\xfa4\xdd2\xc00v\xdd\xa3)\xbd2\xc0\x16\x1b\x16\xfc[\xd92\xc0\xb0Bm6*\xa52\xc0\x06j\x82\xd2"\x070\xc0\xe7w\x90v\xd6\x0b0\xc0.\x954\xdd!\x140\xc0\x9a\xb5\xec\xd0[\xff2\xc0\xda\x1a F\xbd\x0f2\xc0\x07K\xe6\xa7\xbc\xce0\xc0\xee\x1ft\xd5\x94\xf82\xc0\xe5\x01\xc2u\xcf\xf9.\xc0-Z\xaf\xa3\xb4\xed1\xc0\xc6}UV\xdfd/\xc0r\xe6\x9a\xff-\x063\xc0R\xa1\x13\xcc\'\'3\xc0K\xbb.]\x1f\x1f3\xc0\x9d:5\xb8p13\xc0q6\x1b\xd9\xfb\xfd1\xc0V8\x0f\xccQ\xe6/\xc0I\\\xc5\xbbp,3\xc0Dr:\x1a\xacV3\xc0\x82\xf0\x7f\xc8\xef"3\xc0\x8d2\x89\xf67\x1c3\xc0\xb2\x95\xaamH\xfe1\xc0\x1fl\x98;\xce\xe6.\xc0\xc4\xa7\xaa>\xc7\x1a3\xc0b8b\xff\x0f\x143\xc0m\x18\x8d \x9d\xb30\xc0\xde\xb7F\x87\xa0/3\xc0\xfd\x17\x03h\t\x002\xc0\xe9\xcfO6(\xb4.\xc0\xdd\x94\x11+4\x052\xc0J\xd7\x06\xfc?\r3\xc0#F \xe80\xdc2\xc0\xb1/96\xc0(3\xc0\'\xd3/Y\x02\x023\xc0\x18\x89V\xeb\x0f\xc6/\xc0\x00&\x1c\xe0\xe8)3\xc0n\xaa=&\xcfC4\xc0E\xb0\xc7\xc8L\xc1/\xc0y\xddI]\xa093\xc0d\x1a\xf1\xecf\xa2.\xc0N\xdf\x8dd\xbc\xfb1\xc0\x01\x1cn\xef\x8a\xf81\xc0\xc5\x05c\xf7}\x1d/\xc0\xbff\x15Xo:3\xc0\x06\xd0-\xd3\'A3\xc0z\xab\xc3\x8eD\xe12\xc0n\x1e\xf6S#\xf8/\xc0\xd7\xabK\x01\xa0\x023\xc0=\xb2t\x00~r/\xc0\r\xd7\xfaqm\xe22\xc0\xc0\xd7\xd7:Tb1\xc0r\xe5}\x8c{>/\xc0p\xfc\xfe\x9f\xa7c/\xc0\x9fm"eL\xde2\xc0\xcc)\x88\xf6\x90\xe7/\xc0r\x7f\x8d3\x1c\x053\xc0V\xa1\x1d\xff\xe8\x193\xc0\xa9\xcf\n\x91\xf4\xaa/\xc0\x12\x872\x10\xca\xbd0\xc0RH\xe5G\xb3\xf41\xc0\x12\xb8m\n\x9ae-\xc09\xc8\xa4A\xdf/3\xc0Y\x92i\x04\x02y1\xc0\x13\x08\xcca\x8ay-\xc0\xac\x92\xa2\xeb\xd6\xfc2\xc0D\x14\xa2i1\r0\xc0\xbf\xc0\xbf\x0bQ\xa8.\xc0\xd1\xf1\xff\x8d\x8e\x9d1\xc0\x90\x10\xfb\xb2h\xe8-\xc0\x0ce\x12C\xcc&-\xc0r\x11u4y\xae0\xc0S\x1e9eL\xab2\xc0\x06\x0e\x0b\x98>\xac.\xc0Q\xa2e\xc6-\x7f1\xc0\x8cm]-\xed73\xc04\x18\xf3\xf6\xc5G0\xc0\xf6E\xe6\xe2\xf3S0\xc0q\x0e\x037\xaf)0\xc0\xaa\xe20\xb8LQ2\xc0\xdd\x95\xbeH\xd6\x962\xc0\xd1\x13\xccP\xa0\xc3/\xc0\xd64:A\xad\xfd/\xc0\x0bKm\xa9\xab\xec-\xc0\x1brxM\x89u/\xc07O\x85\xb1R\x013\xc0\xddqd\xfb\'\x100\xc0y\xac\xe0\xfaBJ*\xc0\xe02\xe6\x14s=/\xc0hvS\x0bn\x8b-\xc0R\x9f_\xa3F82\xc0\xb8\x85\x19\xa1\xf2\xd92\xc038#\xe55\x1c/\xc0\xc4\xbd\x97\xbd\x97\x000\xc0\x80|\x8d\x03\xa1S/\xc0\x82\xa7T<\xd4\x0e0\xc0<\x12Z{\x07[2\xc0~\xfaR\x17:s1\xc0t~\x85~\xd7\n0\xc0\xbbi\x1f7\xd5\xc71\xc0\xfaJ\xec\xe5\xa0\x18/\xc0(g\x17t\x8f\xc7+\xc0a\xdd\xc5\x01Er2\xc0=3\x08q\xcb\xdc/\xc0\xc5y\x8e\xee&z2\xc0MWRok\xeb2\xc0\xad\xdc\x9dc(\xea1\xc0\xe9\xc3<S],3\xc0\xde}Ot\xffg2\xc04}cwAT3\xc0\xe46\xf0\xd7\xefM0\xc0m\xf4\xa4K\xb7@0\xc0i\xef\xb0\x07\xce\x043\xc0\xb3\x9e\xf7\x8e\xa7V0\xc0\r\x0bd\x1e\x1e\xb72\xc0\xd6\x13N|V\xe20\xc0\xa7\x80\xfb\x18\xa7)3\xc0:\xe5\xce\x19\x8d)3\xc0\xab\xa5\xc1\x85\xdfh2\xc0\x1co\xe5N\x8913\xc0\xbd\x9c\xcd\xff\xf8C0\xc0\xb4\xb6\xed\xa4\xe1\n3\xc0\x96\xc7\x06t\xe6$3\xc0\'\x1d\xe0\xd0J\xb6/\xc0\xe7-\xe7\xc8\xc6\xbb2\xc0+\xa1\x93\xa6\x9d\xf42\xc0\x9d\xab\x99\xfa\xf323\xc0\xb3o\xc4\xf7\xdbP2\xc0\xaeI|\xed\x12\xdb2\xc0fR\x0c\x06\xaf\x8a/\xc0\x80|\x80_\xaf\x1f2\xc00\x01_Y\x08\xce/\xc0n~K\xf1\'\x102\xc0\x82\x87\xc0\xca\x8363\xc0\xcd\xc7\x01\xd3\xe570\xc0\x8d/\xa1\xf4\x93\xb3/\xc0\x1a\x80\xc6\xe1K\xe02\xc02\x9cP\x00\x0420\xc0mh\x92\xda\xe8&0\xc0\xa6\xbcn\x10\x83\xab/\xc0\xcc\xf1\xe1\x95{\xa0/\xc0\xd3h\x91\xff*\xd52\xc0\x90o\xae\xfc\x12\xba/\xc0-Z\xd3W\xbf\x153\xc02\x04\xd0B\xfa\x183\xc0^$\x8d\xd2!\xc9/\xc0\x1e\x03\x07g\xb0\x1e3\xc0\xe1\x84\x814\x00\xf42\xc0!\x19\x0e \xc2\x013\xc0T6\x9d\r\x92X2\xc0VA\x0e\xe2\x0b\r3\xc0*\xceM` \xf42\xc0\xcd\x956\xcd\xbe\'3\xc0\xd7\xda\xa0\x01"\x9c/\xc0!E\xc5\xfb\x07\x0e3\xc0\xa8\xfb\x8b\x81N"0\xc0\x9bD\xf8\xb7r*3\xc0\xf0\x89\xb4\xd8\x1b\xb80\xc0\xe4\xf1_\xc7\x87|/\xc0w\xa6>\'$\xc92\xc0;\xe8\x9c\xe2R\x1a/\xc0b\x05\x07\xaf\']0\xc0\xd5\xb1\xa7\xb81(3\xc0r\xd0j\x91\xa4\r3\xc0\xf94,\xb8\x8c\xcb0\xc0LP\x9e\x05\xab\x15/\xc0\x93\xeb\xdb6\xdd\xfa0\xc0\x7fc6\xa7\xf7!3\xc0\re\xfe\xd0&\x8e.\xc0`"M\x12\xefo0\xc0\x9b\xd5\xaaa\xe5*3\xc0\xe6\xae\xa1\x9f\xc4\xf3.\xc0\x83\xd7g\xf9\xdb\xfa.\xc0\x18\x95U\xd1\x0cE3\xc0\x8c\xad\xae\x0b\xf3\x81.\xc0\xa9\x12=<\x94\xe51\xc0\xcdkhK\x94\x89.\xc0\x90,\xd0\xf9Uf3\xc0\x16\xfe\x02\xf3+b2\xc0G\xb2@g793\xc0H\r\x12\xfc\xaa?3\xc0\xdaDK:\xfb\xba*\xc0\x85L\xffFP\xb2.\xc0\xa4\x17\x82\xa3\xb5e1\xc0#\x15t\xa1S\t.\xc0\x0b\x97\x0bL\xa1\x040\xc0"\xabk\xf6\xc3\xa1.\xc0\xd4\xa1\x00>w(3\xc0p\xb0\xc2b\x0bb/\xc0\xf5\x1c-\xf7\xddf0\xc0\x94XE=\x84\x92/\xc0\xeb\xcea\xdb\x1dk2\xc0t\xc5{qA\x023\xc0\x96~\xe1L\xbce/\xc0\xf3\x04S5e[/\xc0\xf7\xd3\'X\x17[0\xc05\x17\x84\xc6\xba\xb10\xc0b\xbb\xbd\xce\xf0%3\xc0\xb7-\x01?\xc5\x1e3\xc0\x16`\xdf\xa3\xd5U*\xc0\x168*\xe2k\x1c3\xc0\xee+w\xaf\xd0\xf62\xc01\x942\xa5\xf2\xfe2\xc0\xa6\xca\x03\xbe\x80\x153\xc0\x16\x8f\xb2\xe2\xafq3\xc0\x1d\xf0\x16vMa*\xc0\xb0\xd8\r\x10.\xec/\xc0\xee\xe2f \xe3\x052\xc0dzMd\x80m,\xc0\xb8h\xb8G\xcab/\xc0\x86\x00 \xaa\xaf\xff1\xc0.\xbc\x8f\xbb\xba$/\xc0L\x85\xc4\xd7\xeb+/\xc0L\xd2v\xe6\x02d0\xc0x\x8b\xdb\x08Z&/\xc0E2\xd31\xc0\x110\xc0\xdaM\r\x93\xa1\xc82\xc0\xda/\x8a\x8a\xa2\x070\xc0\x0e\xa2[\xd0s\xa51\xc0\xe3\x86\xa1\x8f\xb7\xb2/\xc0\x1f\x7f\xe6^\x89\xef/\xc0\xeb\xf3\x7f)`\xc32\xc0\xb1I(,$Q3\xc0?\xfby\x87\x0c\xe22\xc0i:\x88S#c-\xc0\x9d\xec\xa8B\x85\xbe/\xc0\x19\xb1+3\xdfi-\xc0H\xbb\xa3Z\xc7K.\xc0\xd0\x96fP|\xe8/\xc0\x1eL\xbf\xcb\xc1\x95/\xc0\xbe\x08@\xf4){2\xc0\x88|\x16,<;/\xc0\xcc#J,\x9d\t0\xc0\xf6\x98\x95\x9e\x1d\x020\xc0\xf0\xe8Y,\xb4>/\xc0"\x00\xee\xa5\xe0\xd9/\xc0\xe5\x87\x02\xe1\xf7\xea1\xc0\x15\x12?e\x92\x0b0\xc0DB=\xa4\xaa\xd81\xc0\x82\x80X\xb0W;3\xc0\xf3A\x07\xf7r\xbb1\xc0k\x04\xc8\xe2)\xa52\xc0\xb5\x15\xe3\x95\xf4\x020\xc0\x0f\xf1b\xe0.\xe51\xc09\x02^\xfc\x07\xed-\xc0\xe1\xb4\\\xa1\xc433\xc0\xafx\x82\xa6\xca}2\xc0\xe8\x19\xf8,\x1b\xd31\xc0|\xf7A\xf6\xf3\xff0\xc0\x14UX\xa1\x98\x8d,\xc0\x90#\xa7im\xfa/\xc0-\xe6\xd4\xa5Jt2\xc0\xf0#V[)\x083\xc0\x15\x8d\xa0h0b/\xc0n\xe63\x8e\xf1\xb32\xc0\x9b\xc4\xbc\x9b\xf7\x82/\xc0\xe5V\xb4\xf2\xb6H-\xc08\xcf\x9a\xf0\x8f\xe82\xc0\xf6 ]\x92\x97\xd3-\xc0\x1b\xfe\xf5g|&-\xc0\x92\xcd\x90\xd8\xe2.0\xc0\x89\xfe\xab\xf4j\xd92\xc0;\xc1m\x08\x99\xff/\xc0\x7f\x9f\xa0*\xc3\r3\xc0,\x80\xf4\x19N3-\xc0\xf5\xd2\xf8\xaf\xf6\r0\xc0\xd0\x15+\xe8\xe3\x15/\xc0:R\x8e_\xc5\x99.\xc0\x123\xb1\xee\xb0_0\xc0\xdd\x1b\x08\x15\xb0\xee/\xc0D/\xc4)\xa8\xbf2\xc0"O\x9b\x96\xe4\xaf.\xc0\x9a\'\xef\x7fE\x962\xc0\x1c,\x96<\x10\x1a2\xc0[\xca\x04\x90\xf4:-\xc0f,\x97<\xc8m2\xc0\xb2\xdc\xc3n.\xcf.\xc0\xb0\xf5\xda?\xd9\x1b/\xc0\x1aZ9\x9b\x83\xe9/\xc0\xcf\xc5\xf9\xae\x96\xc81\xc0f\xdb\x0bP\xee}/\xc0\x0b\x15x\xc9H\n0\xc0\x98\xf8\xd6\xe5y\x170\xc0\x99\x9a\xae\x1d\x9c\xbf2\xc0LJ\x1c7\xa630\xc0\r\xf3R\xd4p\x9f/\xc0\xda0$U\xa2Z2\xc0\x02=t\xca?\xd5/\xc0\x1dw\x073\xab\xbc0\xc08\xa67\x13)\xf12\xc0\xcfCrWI\x14/\xc0\xeby\x9e\x82\xb6\xb20\xc0\xeb\xe8\x14yy5/\xc0\xaa\xfe\xfe\x99\x15\x020\xc0.\xd5+\t*"/\xc0fZv\xf96\xb0.\xc0fL"\xfb\xaa\xad0\xc0\x89\xba@\xc8\xb5\xe6.\xc0m4\x7fE\xd3\xfe/\xc0\xc9I\xa6\x9dA\xe6.\xc0\xc4\xe7\xc8a M3\xc0d\xa5;I\xa1\xd7.\xc0\x00XV\xdef\xd7.\xc0\x95\xd2\x1b\xa0\xa3E0\xc0(<4\xc8\xde\xab.\xc0\xd8\x86"\r\x96\x952\xc0X]\xf9\xde\x0em/\xc0B\xed\\\x0f\x11\x99.\xc07\xc37\xa7\xf9\x01/\xc0\xbf\x81w\xebF\x1b3\xc05\x12\xfc\x9cn\xab/\xc0\xc1:4\x00}\xd02\xc0\xc7\x02\x9c-\xa5y2\xc0SIL\xce\n6.\xc0@\x15@\xfeyh1\xc0\xd9\xfc%[\xef\x013\xc0B1\xa8\xc5\xb4D3\xc0\x08=\x01\x8f\xd8\x9b/\xc0\x80W@\xbc\xe330\xc0$\xbcdF\x94\x1d3\xc0n`K\xc6\x0e)3\xc0l\xab\x87$\xd5\x113\xc0\xde\x92\xa4\x1f\xf7\r3\xc0h\x01\xcf\xabj.3\xc0+\xb8\xab\x0b\x9f\xf22\xc0B\x04x)\x89\r3\xc0\x0bF=\x18\xfc\xe12\xc02z\x93\xa1d\r3\xc0\xf9\xe6\xfe\x10\'\xce/\xc0\xdd\xe3\xf9{x\xe02\xc0\xa1w\xc4\x863\x91/\xc0\xb8G\xa9\x0b\x8c\xfa2\xc0\xdd\x148\x1dp83\xc0\xfb\xe4\x01S\xe3\xa9/\xc0\x98\xfbPO\xb7\xea2\xc0\x83\x1f,\x92?\xdb2\xc0\tC\xcb\xcb\xb3\x94/\xc0<\x15\x04\xf9\x1d\xf82\xc0M1\xc1\xcc:\x1e3\xc0\xdb\xde:&\x83\xd9/\xc0\xd2\x86&\xbf\x07\xc70\xc0\xa5gV\x06\xc5\xcd0\xc0\t\xcdH\xde\x8a\x03/\xc0\xdb\x9f\x8d\x1f\x14\x0b3\xc0\xa2\xbe\xa0W\xb7\xb82\xc0-\xeb\x96\x04\xf4\x9b/\xc0\xcd;\xe4\x98\x02\xa1/\xc0\xf3c\xb60\x16\x013\xc0\xda\xc0:En\xb92\xc0\x04\xc65\x7f\xc5\x063\xc0#&\xfe\xe8\xa7\xe92\xc0\xa8"z\xadK\xd32\xc0J\xe0\xaa\x0fr\x1c3\xc0\x83\xf2\xae\xb8L\xb32\xc0\x0fx\xa2\x120\xdb/\xc0\t,\x0f\xaf\x03\xf72\xc0\xcb\xd0\xb3\xdf\x9b\xf52\xc0\t\xc4(\x12z\xf21\xc0\\\xe1\x89O\xb0\xed2\xc0\x88\xed\x7f"&\xea1\xc0\xe2\x17\xb1FNq2\xc0\x86\xaa\x07\xa6-\xc82\xc0\xc8\x1b\x800\xcat2\xc0h\x03\xaa\x88\xc9`/\xc0\xf0\xbd\xfd\t\x90\xbe2\xc0&\xee\xd5\xbfY\xbd2\xc0\xf0\xbd\xb9\xa5\xf7D0\xc0\xb9zI\xd9\xf0\xe22\xc0\xa6\x08\x89]\xa6\xcd1\xc0\xb8\xb5\tg\xd8(3\xc0\x1f\xc9~F\x89\xe71\xc0\x1e\xa2=#\xb9(3\xc0!T2\xfc\xe7~2\xc0\xd7\x99\x01B\xc5c2\xc0\x80\x94\x9d\x0f\x95f2\xc0\x94oi\x0c|\xd02\xc0\xe4\xb7\x90\x139E,\xc0\xdfv\xebe:%3\xc0\xcc\xb5\x11\xe9\x0b\xde2\xc0v0\xfc\x1b\xbc\x193\xc0~\xfe\xf0\xd67\x81/\xc0\xcb)\xb1\x07\x00\x912\xc06\x04c\x1d\xcc\x952\xc0\xfc\x16\xc1\xfe\xfb\x060\xc0e\x95\x9e\xe6\x02\xd7*\xc0<N\x1f\xa9\xea\x0c3\xc0\xa6\x10~\xb1 l2\xc0\xca\xcfC\xd0\xa3\xe1/\xc0h\xfa\x02\x8bx\xdb/\xc0v\xb8\x83\xa2d\xb9*\xc0\xdf\xa9\xaa\\\xba\xc12\xc0<X8\xb3\x81\xc52\xc0]\x1c\xa8e\x85\xff2\xc0\x17O"LH\\/\xc0\xdaM\xeeVW\xef2\xc0\x95\x0ccQ\xcf\x1e0\xc0r\xf9\xa1\xf7"\xaf0\xc0\x81N(D\x8e\xbc/\xc0~\x1dA\xf0\x8d`*\xc04\xaa=o\xf4\x882\xc0\x90\xa9<\xe2\xf0%3\xc0\xce\xf8X]\x9c3*\xc0\x1e\x9e\xecIa\x952\xc0\xb0\xd8\xa8Jt\x130\xc0?\x0cj\r\x11\xea/\xc0Rx\xf0\x02\x9fq/\xc0\xf8\x97\x9eH\xd3_/\xc0\xc4\xe8/\x1c\x85\x060\xc09\x9c\x100(\x0e0\xc0)O+#\xf9\x94.\xc0\xc7D~`A+3\xc0\xeb|\xad\x07=\xd10\xc09,\xb5\x90g\x0f2\xc0W\xc4!\xd3\xdf\xcc%\xc0\x04\xee\x81\xb3\xcej0\xc0pQL\t\xba*3\xc0\x8d\x99\xeeu\xcc\x12.\xc0\x10Z\x7fg\x9e\x0c0\xc0\xe90U2\xb0l2\xc0\x88\x1a\xb3\x99\xfb\x922\xc0\x11r\xcc\x0e3w2\xc0J~\xd1\x84\x0fP0\xc0\x1bNA\xb4#\x120\xc0\xa8\xe5\xc8_c\x0b0\xc0q?\x9d\x04Q\x96/\xc0h\x90eQ\xfa\x010\xc0\xabb\xfd4\xda\x8e2\xc0\xa8\xde\x9aC\xc6(3\xc0\xda{O\x02P\xb1.\xc0H\xa7\xba\xcc\xbda2\xc0t\x88N\x05\x91\n0\xc00xl\x81\n\xc5.\xc0\xe03\xdf\x16&\x010\xc0\x91\xca\xa9\xb5\xe7\x030\xc0\x89\xf2Y\x13\xa8Q/\xc0\t\x17\xa1\x0b\xe1\xad.\xc0\xe9k\xbb\x7f\xd2\x8e/\xc0\xfc\x1f\xe3\x9et 2\xc0\x0e\x9e\xbbN\x06"2\xc0\xbft\xec,v\x1f2\xc0\x13.i\x87\xe5\x0e2\xc0\x14\x03\x83\xa6\x1b\x1b/\xc0\xe0\xf4\xbe\xcbG\x0c2\xc0\t\x0b\x06\x06\x16D3\xc0\n\x9a\xb4\x83\xb4\xa0/\xc0\x8b\x08#\x05k\x80.\xc0b[\xfe\xe7\x80*/\xc0\x1ah\xa0\xb0\xa2"/\xc0B\xfe+4\xf4\x8b3\xc0\xf0\xb8\xdc*\x7f\xf92\xc0\xa8\xc4\r\x9a0s-\xc0N\xd0\xc3)i\xbf/\xc0\xfeE\x0e\x86\xaf%/\xc0\x14w[K\xc79/\xc0\x05\x9bX\x1f\xae\x101\xc0VX-\xd2K\x012\xc0w\xabW\xa1}=1\xc0\x81\x19\x81\tWv&\xc0\xa2\x13\x01\xa4b\xec1\xc0?+\x9d^B\xe2.\xc0\xa7\x1f\x90\xaf:\x81/\xc0"\xff\xfe\xd1)\xbc0\xc0\xa9qj[\xf9\xde1\xc0\xb9aX\'6\xbb1\xc0pv86.\xe71\xc0^\xc3M\xaaoj/\xc0\x93~@\\JG1\xc0\xf9\x1f\xb5,\xa0\xf1.\xc07\xfdf\xc6\x95\xfb0\xc0\xbe\x90m\x14\x0cE0\xc0$\x8fWH\xd7\xc0.\xc0\xfe\xc54\x14"\xd40\xc0D\x8b\x15\xec\xf6\xfb.\xc0\xd5\x9a\xe8\x85\x18k%\xc0\xd4C\x18\xdf\x19_-\xc0|$\x8e\x029\x07/\xc0\xa8M\xba^\x1b]-\xc0\xd7Nw\xb8\xa3b/\xc0tWea\xd4"&\xc0w\x06H\xec>\xc6-\xc0r\x0cP\x05\x03g-\xc0\xfev6\xad\x8d\xff,\xc0\xfcVPTf?-\xc0\x8e2\tG\x8cF0\xc0h(\xfc\x9e\x85\xfb/\xc0a\xc4\xb7g\xfb\xae-\xc0MJt\x94r\xdd.\xc0\xf8\x86\xe2\xa8]F-\xc0qN=\x8e:\xeb/\xc0\x05\xc0%\xcb\x16\xa11\xc0\x84H\xf9\xdd9\x83.\xc0\xac\xf7v\xbcO\xbe,\xc0\x1a\xd3\x87r;\x110\xc0[j\xee\x03\x19\xa51\xc0\xdc\x1a\xa5\x89\x14\x050\xc0]w\xc6f\x1f\xc6/\xc0\xfe%{@\x1b\xcb.\xc0\xcfC\x03I\xe8\xfd-\xc0\xff\xe9\xa9\xcc\xc9\xb5.\xc0\xa9U\xf4x\xc8\xca/\xc0\x10\xf9\xf8\xe0\xabc/\xc0\x9e:\x8fo\x19O.\xc0\x14\xf3\xb7\x8a\xa4\x87.\xc0\x0e\xe1\xd6J\x08\xb4.\xc0f\x9f\x87T\xa3\x9d/\xc0\xe2.\x1c\xab@\xab/\xc0\xca\xe5\x0cJ\x8cf0\xc0\x94\x19\xceq\xd2!-\xc0\xc8\xd5\x9a\x04\xf9\x10/\xc0\x9a\xb9\n\xf9\xefs0\xc0\xd2\xd6\x8c\xef\x11\xfc/\xc0V}t\xdf\xe9\xe42\xc0P+\x93\xa7L&-\xc0He)\xf7~\xc5/\xc0[\xa9\xc1\xd6\x14X.\xc0\xd4\xee\x12!\xd5\x812\xc0%\xcd\xd6\t\xad\xd5-\xc0\xada\xdc\xdc\xc6A-\xc0\xc27\x803{\xbf2\xc0\x19\x86\x1c\xd3(l0\xc0K\x95"\xe8\x87\xd5/\xc0x\xa9J\xd9J\xfb/\xc0H*\x02\xfb}\xbb0\xc0*\x1a\xeb2\xe0\x0e*\xc0:\x06\x08>\x19\xb0.\xc0\xf4\x04\xad\x0e\xf3\x080\xc0&\xcfY\x18W\x080\xc0\x0f\xb4[x\xb1@0\xc0\xd6\x13#\r[A0\xc0#\x0cs?\x9a\x9f/\xc0\x1c\xc4\xeemh`/\xc0\xdaT\x10\x03\xea\x8a/\xc0\x93`\xffI\xf0\xf2/\xc0\xd8\x84\xb4s0\xb70\xc0hI\x9d=\x8e\xca0\xc0\x7f\xe1\x1dt\x00\x89/\xc0\xc6\t\xa3Q\tZ-\xc0x\x8b=^9\xe40\xc0\xe5gK\xd4b}.\xc0.\x0f\xcf\xf0\x86\n&\xc0m\x9f\xeaV~7-\xc0\xea\x98\x17\x81\x16\xa41\xc0\xdbD\xf0K\x1ce-\xc0\xbc\x0e\xa2n\x07\xea1\xc0Tt\xa0\x9c>\xe51\xc0\xcf\xaa>\x13me*\xc0\x12\xd8\xf4U\x91\x012\xc0P\xd6\x9b\xe7\x81\xe9.\xc0\xde\xe1\xdf\x9d\xf9,/\xc0\xeb\x12\xd2\x92\x8d\xf91\xc0\x9c\xc3z\xff\xaaO2\xc0\nU-\x8f\xfe\x12/\xc0\x16\xcb\xdba1\xf2.\xc0\xe7;\xb7D\x07i2\xc0\xce\x1f\x93\xe5\x00e2\xc0%q\x8c\xaf\xb6D2\xc0\xe2\xb3Z\x99\xda\xa5.\xc0\xad]&\xcc\xb1\xbc,\xc0\xc1c\xa8\x82\x1eq3\xc0\x00V\xd5\xb6\x91n3\xc0\xe5\xf8\xecO)\x1a3\xc0vh\x98w\xa2u2\xc0Z\xfd\x81\x0ce\xf02\xc0\x1dJ\x06\xc1O=3\xc0\x95co\xa0Q\xf11\xc0w\x0c\xc4j\'=3\xc0F\xad\x96i\xf0\x193\xc0\xee\xc1\xfex\\\xdc1\xc0K\xcf\xa3:\t\xda2\xc0\xd4\x9b%\xb1`@3\xc0\xe8\x00\xc2\x08s\xd42\xc0\xebb\xe1<\xc5\xe12\xc026id\xf1^2\xc0I\xb9\xa0_\x9eg2\xc0/\xd8\t\xb19\x872\xc08\xc7\xa9\x8a\xb8\xe91\xc0\r4t\x8d\x00\xd01\xc0\xb0\t\xab\x8bi\x003\xc0\x1a\xefC#\x1e\xd32\xc0\x19\xed\xbe\xf3@\xaf2\xc0\x82\xc2\x83\xdak/3\xc0\x12L@\xfbF\xeb2\xc0F\x81wx\xf6\xd92\xc02^v\xdd173\xc0\x93\xba\xc9y*\xdf2\xc0\x05\xc2je\'\xd72\xc0=W\xaf\x8b\xff\xff2\xc0\xa6\xc9{]\x98\x103\xc0\x8e\xce\xef\x13\xc4\x103\xc0\xe5\x9a\x83\xda\x8a\x1c3\xc0;\xf5\xfc\xe1\x80\x1a3\xc0\x86\x08\xce\xd1\x93%3\xc0\x15\x9f\xe7\xf2\xbf//\xc0\xc6\x9aON\x0f93\xc0&\nDrW\x1a/\xc0tj\x82?\x06-3\xc0+\x0bA\xa2\xe5\x84/\xc0\xa9\r\xc0\xe7V\xfa2\xc0R1\xb0\xe2\xab\'3\xc0\x9bM\\\xf6\xda\x0c3\xc0\x11\x10\xf2\xe8(\xf72\xc0\xeeW\xe7\xd1\xa1A0\xc0\x14\xa2ra\x8fJ2\xc0B\xee\rQ\xb1\xc8/\xc0v\xd4$E)\x0e3\xc0\x7f\x14\xe1\xea\xee:/\xc0K\x96\xc9\x7f\xeb\xcf2\xc0\xe7\x1bp\xd5A\xd2/\xc0R\xef\xb7\xa7H\x80-\xc0\xa0\xac\xdatR\x013\xc0\x18\xa4\xceN\x92l2\xc0 \xd34\x8d\xdb\xee1\xc0\xb1\x80o\xbb\x94\x94/\xc0\x9fa\x06]\xc0\xbc2\xc0\x08\xa2\xeb\xa4h$3\xc0\xef\xe2\xfa_\x8290\xc0\x9d\xd8\xb7\xefl\x0c3\xc0\xd2?\x89\xee\x9f\xec2\xc0\xd0:\xe9\xfd8\xcf2\xc0x\xfa\x96\x18\x96W/\xc0\xf9\xe4\x08\xd8\x03\x80/\xc0 \xf8a\xe1?\x95/\xc0\t\xe3\x9fo\t\xc9/\xc02\xa1JfJ\xfb2\xc0\x16x\x03\xca\xd4\x90/\xc0?y\xe4_\x9f\x0f1\xc0\xec\xc4\xc8p\xda\xe82\xc0\r\xf8\x11\xd9\xf3j2\xc0f\x85_\xd7C(2\xc0\xa91\x00\xb9x\xc72\xc0U\xef\x0f\xab\xafV/\xc0I\xde\x06\xc0~L1\xc0\xc3\xe9ny\x07\xbc0\xc0^_\xc2\x8f\x8fx/\xc0:I\xf2|\xfbt2\xc0J\x1f\x18\x08\xd0|.\xc0\xe9\xe7\xb9m\x8a\xf1.\xc0b\xe5_\xdfzG1\xc0!\x87\xf2\xdaJ\xd7*\xc0\xb4jM\x85\xb4\xb5*\xc0\x9a\x9b?\x81d\x013\xc0\x04c}\xa3\xebM/\xc0S_\x9b\xed~\x183\xc0\xbf%\x15\xb7K\xbf.\xc0r\xdf\xb3\x0c\xbd\x872\xc08\x9aj\xe9\xeb\x8f2\xc0\x98\xc2\xe16\x93\x9f1\xc0\xd8)\xd8\xa5?a/\xc0\x818X_\xe4\xd9/\xc08\r?\xf4\xb9\x020\xc0\xf7\xf1\xde,\x94\x932\xc0\xb3\x7f\xe7\xf5(\x8e.\xc0U\xf1\xc4j\xcc\x88&\xc0\r\x16\x07\xc6\xc9\xe5/\xc0\xbfD\xb6uV\xf9/\xc0\xc8\x88[\xde[F0\xc0\x1f\xd2*\xa5u\xcd.\xc0\x80O~\xfd$ 2\xc0\xf8\x12\xff4B\xad,\xc0\xe03\xcdM\r\xb8.\xc0\xe3\xcd\x93\xaa\xf9\x850\xc0Zb\xf3\x95p\xb5.\xc0ghk\xf4\xb0\n0\xc0\x81\xd0\xa9\x99\xaaD/\xc0\'\x05%K\x98\xc0/\xc0|\x851\n\xed\x040\xc0\xd6\xa5\xa2\xfd \xc40\xc0\xeb\x90]C\xca\x19/\xc0\xd1;hi\x90 /\xc0[P\xc8\xf8.\xd9.\xc0?+\x9d^B\xe2.\xc0\xb4\xa3\xe7qkQ-\xc0_\xd4\xb5\xed\xbc\x140\xc0K]\xd9\xb8\x8d\x020\xc0;*\x11\x17\xee\x001\xc0\xee\xde\x7f\xe0\x12X-\xc0\xa2\xa4\xe2\xb4n\x020\xc0?\xd6v\xb7\xeeV0\xc0i\xc8\xd6\x0e V/\xc0\x82\x84A\x0f\xef\xa42\xc0\xc6\x1d|\x81-\x13/\xc0\xcdc\xf5c\\\x112\xc0\x8c\xbb\x8c\x80\x8bv/\xc0\xd3xi\x10\xed_0\xc0\xc4\x97\xf1\xe0\xfe\xf61\xc0K\x9c)&2\xdc.\xc0\x86\xa6\xdb.\xb53/\xc0\xae\r\x8fA\x05\xac.\xc0\x9c\xbc\xeeQ\xfc?,\xc0\xd3\xd0b\xcf+\xf42\xc0X,\x05\xfb \xd72\xc0\xd9\xc4\xa5\xd1\xed9,\xc0\xe7\xeb\xa7\xb4\xab}2\xc0<\x127s\x94\xaa.\xc0 *P\'\xfe\xfa/\xc0\x97\xc8\xc9\xc5\xca\x8f/\xc0\xd3\x04Y\x8b\xa7\xfd2\xc0\x01\x1d\xeaM\xaf\x99-\xc0\xb4+W\xe9J20\xc0\xd1\xa5\xba\x01\xed<0\xc0j\x06\x8e!\x0c\\/\xc0\x88\xb6s\xe8\x00\x1e0\xc0'
p16
tp17
bg3
(g4
(I0
tp18
g6
tp19
Rp20
(I1
(I1425
tp21
g13
I00
S'\x85f`\x0ck\xbcS@n\xb0\xa3\xa1=\xe5S@\x86\x91\x9b\xdf\x9b\xe5S@\xcd\x868z-\x89S@\x1aH\xf5S\xd3\x95S@L:\xc7a\x85\'T@\xb6\x96Z\x1c\xe5\xa9S@\xcbS2\x1d\xdc\x84S@\xbc\xdf\xa1\xfe8\x88S@k\x18]eb\xa7S@\xba\xb5\xa3Z\xb6\x84S@\xac\x08\xee\x05\xca\xefS@T\xb7e\xdbb\x83S@\x9b\x17\xa1\xb1\x16\x83S@\xa2|\xbb\x93\x1d\x82S@\xcb\xcb\xf1\xb6\xc2\x82S@\xa8\x9b;\x04\xe8\x81S@t\xacUz\xf8\x81S@\xfa\xb7P\x1d\x90\x9cS@\x90\xcair\x1e\xa0S@"s\xcd{\xd8|S@\x06#\x84\xfb%\x84S@\xbb9\xb6\xbdG\x84S@Cr\xc2\xf0Z\x80S@\x0e\xd3\x8b\x8d\xf3pS@\xfe\x08Wm\xc7\x7fS@+\x19\x04 \x06\xd7S@\xe8\xc7\r|\xa8}S@\x19\xc4\x99\x10\xb9}S@\xf5\x05\x8e\xd2\x87\xd8S@r\x15\xcd\x91\x19yS@\x81\xf3\x90P4\x7fS@?\xff\x8b\xdf?|S@\xaf\xc9\xf7V<wS@&\xa06\xcc\xdd\xeeS@Fd}\x8d\x91\xdbS@\xfc=\xb2\x02S\x7fS@\xa7\xcc\xe2\x00\x16\x8bS@\xd2\x95\x0b\xe5\xdb~S@u\xa4\xfeP0\xd7S@_\\j\xd0\r\x80S@\xab\xfe\x88\xd6\xc6\x80S@\x06\xb1\xcb\xec:\x80S@\xbaI\x87\xa9F~S@\xa6\xcf&d0|S@cp[\xf1_~S@U\x1d0D\x87\xd8S@\xaa6\xb6\xe9\xe0\x19T@\x1eJB\xd2\xfc\xf1S@\x8a\xa8\xf1\xc7\x14~S@n+:\xce$\xafS@\x0e\xcbI\x0f\x16~S@\x15\xc5\x03\xddb|S@\x9b\xaf\xa0r\xa3{S@\xd4\x18.\xe6\xa3{S@\xa8."\x0f4|S@\x12[,wD|S@\xfc\xddQ)\xfe{S@\r\n\x08M[}S@\xbd\xae\x84+\x10|S@\xdb\xba+\xe7U~S@C\x1b\xb0]f~S@}RPo\x97~S@\xbc=\xce\x01i|S@M\x07Q\x15\x8d~S@\xc7D\xb22\xc5\x7fS@0\xd7\x03m\xe0\xafS@\xa8\x1f\x8bN\x18\xe6S@\xe9h\x13\xa3\x90\x7fS@\xec:\xd5w+|S@>\x91\x9b\xb2\x97}S@\xa0\xf0\xde\x98H&T@P^H\x97\xd3{S@\x82Hz\xb0\xa8zS@/\xed\xa1\xc9;zS@\xb8\xaf\x17\x93}{S@\xff\x1a\xfd/,zS@\xa44\xc057\xf9S@\x92 \xcai\xcc\xb0S@\xdc\xd5\xcb\xdf\x9f\xb0S@\xc69:;#zS@$\xbe\xba\x16\xb1zS@\x83x\xec3\x84oS@\x94rN\xa1\xe0\xedS@\x00\x8dW"\xa5zS@\xb0\x1d(\x8c]}S@d\x94Ji\xc3\x02T@?_\xd3\x98\xd8\xb0S@\x9a?\xb11\xabzS@\xb0Fc\x98X}S@\xe2U\xfc2.{S@\xd6\xa9\x1a\xc6\xb3\xb0S@\xa9k\xe3I\xd7)T@\xde\xa5J\xf78|S@\xcc\xaa*\x88h\x9fS@"=\x7fD3\xf6S@!\x92\xba\xaau\xa8S@\x15Ur\xae\xd4{S@KZ%\xf4\xb7\xb0S@\x0b\x80\xff]_{S@d\xdcG\x90\xa3\xebS@\xc4\xb3w12\xa5S@?\xdca\x80UyS@\x15?@\xf0\xa8\x98S@\xe1\xbf%\xccwxS@\x1f\x9f\x89&\xdcvS@\x1cp\xb6\xa7\xa1vS@\xf1Z\x90\x88\x80wS@\x05\x82Eq\xccwS@\r\x1a\xe5A\x86wS@\xffy\xf7\xdevwS@\xdatd\xb5\xc7\x8bS@\x8e\x95\xf3\xdc\xefrS@\xf3\xd1)\x1a|vS@\xb3\x8c\n\xe1\xb0uS@\xc8\x96\xca\x8d\x95pS@t\x0fKs\x7f\xefS@\xf1l\x95\xd5\xa1nS@\x1e\xc7\xe9\x92\xa3\xe4S@/\xc6\x8f?\xa2oS@A\xa9\xb1\xa2\xc4\xefS@\xfe3f\xbd\xcb\x96S@o\x7f\x910*\xf0S@\x9a4\xf5\xea\xaa\x95S@\xe2PN\x1cb#T@\x10\xa5\xfbt\'\xf0S@\xf3\xad\xc6\x1f\xa5\xb5S@e\xdd8\xf4NlS@\xe3\xd6\xb4\x102\xf5S@\xbb\xa9\x86\xba\xcb\xb3S@\x0e\x12\xe2\x1e\xe4oS@g\x84wD\x13\x15T@D\x9a\x15\xbc\xf6#T@\xc9+\x8fsN\xa1S@\xd0N~^E"T@\xb2\x86[\xc1\xf7\x9eS@\xab\xb2}c\xc2\x95S@G\xccl\xfb\xb4\x9eS@+\xb8YM\xe9pS@\xb1e\xd5\xc4\x82!T@\xf9L !\x88\x95S@\\+\xff#\xc2\xeaS@>\xdf\xef\x8b\x1a\xeeS@^\xf5jq\xa6\xbdS@W\x1fL\xd8T\xb7S@\xbe\xa4\xfc-\xa9\x9fS@T]\x01/\x0b\xbdS@9a\x115c\x17T@\xb7\x1d\x1d\x9c\x8c\x92S@\xa5 \xcc*\xfd\xbcS@3N5\\x\x9fS@\xd7\x95\xe4\xc4\xd1\x17T@\xc9\xde\x0bO\\\xbcS@/\x13:W \xcaS@\x90\xd5/V\xf0\xa0S@\x9d:x\x1f\xed\x9fS@\xf4J\xbb\xb0\xcb\xcaS@<\xb0\r\xd8\xd9\xf0S@QP\x12\x1a\xfd\xf2S@\xf8I\x8c*g\xcaS@S\x89\xf7\xe9.\x94S@\xd7I\x07"\xde T@\x97PV:l T@G&\xe5\xfc\x94\xa3S@\xb1B\xe7ag\xa0S@5\x19m`\xfb\x19T@\x9aS\xd8\xb2\x12\xa2S@\xe1\r[as\x93S@\x81\xd0\xb8__"T@\xfaNz\xceX\xc0S@\xf9\xfacOn~S@\x1b!\x1c\x1e\xa7\xfdS@\x0c~\x10\xf0\xf9\xf5S@Vf\xaf\x98%\xb0S@I\x900\xe0?\x88S@Y2\xa6M\x93&T@\x81\xe8e\x1d\xdd\xaeS@~\xd68y\xb0zS@b\xc1\xaa\xf0\x99\xecS@\xfe\xa6\x8a\xc4[\xb4S@\xd2Y\xe9(\x85yS@=\xfc0\x1c\x9d\xfeS@j\xb1\x1a@\x12\x03T@\xa3\xaa\x95\x00h\x7fS@\xb8z\x1a\x14y\xfcS@\xc7\x13\xa17\xdb\xfeS@\xb8A\xe78\x1d\xb4S@\xf2\x86\xf0|]\x04T@E*\xc7\xa6\x8f\x02T@\x86c\x80\xcc\xf7\x19T@5!\xf3\x01\n\x03T@\xa8+\xed\x04\xc1\x7fS@\xac~\x0b\x01f\xbcS@\xd1\x7f\n\xcb\x92\xffS@R *\x06\x00}S@pA\xb1\xe0\xae\xf9S@\x8b"\x83M\x0cvS@y\xc0\xccN@\xffS@-\x80s\x81>\x14T@$\x0fu\x13\xb4\xfcS@W=\xbe\x083\x02T@\x86Z,\xf6\xa3\xf1S@\xf7\xd0\x05\xbf\xdb\xfeS@N\x10e\xf2\t&T@\x0b\x1f\x05\\\xe0\x00T@\x8c\x08\xc0\xd1\xb6\xd7S@\xc11\x91u\xbd\x9fS@V(cVn\x1bT@\xcbV\x8f\xb8\x86\xd8S@\xb65\x17<\xf0\x9eS@bS\xe4Y\xad\x9eS@\xfb\xe1\x8f\x1b\xfa\x9cS@\x9bm>e.\x9dS@,w\xc0\xe33\xd7S@~\x00z\xe2\x88\x9cS@\x0bQ/\xbfV\xcaS@3E\xd6G\xf8#T@\xba\xe3;@j\xa1S@\xcfn\x8bv\x98\x02T@\xf9(\x8deU\xa1S@,\xf0\x00[F\xa0S@\x7fIZ$\xd6\xcaS@\xfc\xc5\x02\'\x96\x02T@\x8d\x8a\x12o\x8c\xbdS@*8\x1a\xd5\xe1\xfaS@\xfa2\x7f\xb4\x13\xbdS@\xccG\xc8\\\xa7\xa2S@M\x17X/\xfc\xbcS@\xb7S\x80\xcd\xa5\x98S@\x12\xb8\xba]\xf7\xfaS@\xf8\r<Q\x03\xfaS@\xf7\xd45\xadM\x97S@\xc0-D\\\xf4#T@\x1f\x00T\xc21\x96S@\xa7c\xf8\xec\xb6\x95S@\xdd\n\x83\x03\\\xe5S@hT\xf0\xa17#T@Y\x9b@\xad\x8b\xe3S@\x98<\xba\x9a\xfa\xf7S@\x90\xe9\xc5;\x03\x94S@\xc2\x1a2u\xa8\x93S@J\xcc\xc3\x19,\xa5S@n\x98\xdd\xc8\xc4\xe4S@\xaf\x05\x04U$\x94S@I[4\xc2?\xd0S@\xc2=\xe81\x97\x93S@"\xddc\x96\x87pS@\x87W\xf5TC\xb8S@!as\xff\xd3pS@]\x13[\x87\xfa\x01T@\r?\x9d\x8b\xb0\xa6S@\xfaj\x877\xf9\x02T@\x16\x1e\x8a\xdb\xc5\x02T@\xfe\\\xe5j/\x1eT@`\x88\xfd;\xc8\x02T@t\x0b\x13\xc8\x13\x12T@\xed\x0b\xdae\xdf T@\x8e`D\x81\xe4oS@\xe2\xe7\xe1J;sS@\xb3\x90\x80\xb4i\x8bS@\\\xd5\xdd\xd7]pS@\xa5\x18 \xf3P\x8bS@\xf3\xd4~/\xcf\x17T@L\x1fci\xff\xf1S@\x11X\x87LD\xf1S@a\xb3\xde\xf1\'rS@\xd8{\x05\xa8\xba\xf1S@\x8c\xfc\xbf\\\xe2rS@\xc9K\xde\xd8;#T@\xfbQ"Kw\xb5S@\xa91N\xe9d\xf0S@+\xcd\xa0\t\xf6\xf0S@\xd0~=\x83\xe5\x8aS@\x0f\xa6\xf7\x9b\xdd\xf2S@\x1d@\xee\xe1\xbe\x84S@\xf9\xf3\x8b-\x03\xefS@H\xd3"\x91"vS@\xc4s\xfd:twS@:\x92f\xf1\xc1wS@\xad\xd3\x81\xb6\x16\rT@R\x8e\xe7\x87\x80wS@\xb1\xdd<,\xac\xe7S@\xa5\rL\xc1\xd5vS@\x1dW\x1aE\xad\x89S@\xabl\xc8\xf1LyS@r2\xb8\xf2\xe1yS@\x86Z-\xee\xca{S@\x17\xab%/5\x85S@\x9es\xbc\xd4\x8a\x87S@\xea@\xdc\x0e*|S@\xd1\xae:\x15J|S@@z\x83nvzS@\x98\x85\xed\xed\xb8\x88S@;\xab\xb4\xd3\x04{S@\x8fg\xecV1{S@\xd5[\xb8\xe1b}S@\xe2\xab\xb5[\x97{S@ew\xd5\xda\x1czS@\x08\x86{!\xe6\xb3S@\xb8\x9e\xfe\x7f\xd9zS@\x01Gs\x8csoS@\n\x91.\xcdj!T@4\x10\xfc\xa9\xe6\xeeS@\xbf\xac\x1c4\xa3zS@\xb6\xa5)\x19I\x84S@d\xb8\xe9}+zS@/\xc7#w\xe2zS@\xec\xcf\xd4"\xda{S@\xe6\xf8NE[|S@\xe8\xd3?\xc5\x17\xf1S@\xbat\x1e\x0e\xeb{S@v\xd2\xf0j\xca{S@\xe8\xa6\xf7\xf4\xb0zS@X\xb3\xa7#\x90zS@\x00\xcf\xbe\xa9\x96}S@\xce\xb2+.3\x86S@(\x0e\xadK\xc6\x7fS@\xbd\x10\xac\xe5\x19\x83S@\x03\t\xf5\r.\x83S@\xcbT\x07U8"T@\xb4\x1b\xec=+\x7fS@\xd3\xa3\xb3\xfa\xef|S@}\x02\xb5\xbd\x14\x83S@P\xdf\xf1\x8c\xc8{S@I\xe4\x99\xdeT~S@\xdb\xe7\x15?\x10|S@\xcfK\xcdU\xc8\x82S@\xd8l\xefdI}S@R91\xe0\x1ayS@ \xe4\xb0\xe6\xce\xc6S@\x11&\x1b\x9b\xd0\x81S@K\xe0\xc1I\xb6{S@\xbb\xa6;\x95$\xecS@e\x9d\xca)\x03|S@S\x1a8x\xce{S@\xdcg\x83\xe7&\xafS@]\xe0?D\xaa\x84S@Wr\xd4\x1f3\xeeS@w\xca\xf6H\xb2\x80S@\xd9\xa9*\\+\xecS@k\x80Z^,|S@\xcb#\x9b\x89,\xf0S@v\xc8T\x944\x80S@\xf4\x92\xca\xe3f~S@\x8b\xc7@2>\x84S@,\xb9\x03\x90`}S@K\xcc\xaf\xbeX\x80S@qKu\xc2\xd5\x80S@\xf2\x1d@\x01\x87|S@Zf]\xf3\xad\x7fS@?\xff\xaa\x97\xe7\xebS@\x01\xbd\xb1)\xb4\xb0S@\x1a@BW\x07\xeeS@\xd0\x01\xdfl\x8d\xeeS@\xabcy\x9a\xd7~S@7\xba\x03\xce\xa9~S@eXMGF\x7fS@CTc\xeb3\x81S@\x9a\x90\x01\'\x18\x7fS@\x0f\x9fz\xa1\x1d\xb0S@\xc3^\x7f\xfe!\xb0S@B\xb8\xe7\xce\x8c\xb0S@\xc5\xaf\xc5\xea\x91}S@\xfe\x80\xc0q\xa8\xb0S@\x0f\xe4\xa4\xb2\x1d\xedS@\xca\xc8\xf4\x05\xd3\xb0S@?\x8fvBu}S@\x8d\x8e\x0e\xda/\x7fS@H\xcb7L;\xedS@!\xc2\x1a\xce8\xefS@\x8e:\xfe\xe2n\xedS@!\xc8\x81\x86\xbc\x01T@;:\x9d+P\xf9S@\x1a(\xe7\x9b.\xddS@\xd8\xd7\x08.\xb2\x86S@\x186\xae\xf7\x17 T@\xe7m\x94)ezS@c\n\x0c\xbd.zS@\xe0&\xf4\x80+zS@\xc59r4&{S@\xc0S?5xzS@DQ\xca\xab1zS@\xd1\x8d\xcc\xdb\x9e\xdbS@\xbd\x87=|\xb3zS@\xffS\xf6\xfa\x93zS@Q\x85Sf\xa3\xf5S@@Q`\x9b\x83|S@@o}\xc7\xfc{S@\x1c \x18\xf0$\xf1S@T\xdb\x80o\xb4{S@\x8f\n\x95\xbb6\xf3S@(\xd9\x0b\xd6\xd3{S@75\xd3\xaaPzS@\xdd-\x9b\x89`{S@P&\xf1f=\xf6S@\xfa\xd2\\\xf3)\x7fS@\xeb\x91\xbbo\xbe{S@\xa0dR\xebswS@\x0c_\xd2\xe4Q\xf6S@\x1d-:iJyS@\x03O\xea\xdd\xee\xb3S@|q\x8c\x8eE}S@\xf5 *\x05\x99|S@\xd3\x84\x80\x16\xca\xafS@\\\xff\xbev\x19|S@\x15\\\x1e\x05\xb1{S@\xcf-!0\xa3xS@\xe5\xec\xd2\x1f4\xe6S@YU[\xc9\xd5\xf8S@\xc0\x079r\xd2|S@\x95\xa7\x02e\x13~S@\x03w\t\x81\xea\x8aS@Iw\xb9\x1b:|S@v\xa54\xed}wS@\x16)\xf0\xce\xd3wS@\xa4\xf5\x9e=\xb3}S@[\x1f2\xff\x15\xf1S@\xaao\xa560|S@M~\x1e\xf3:\x80S@cu\x84\xf3\x1fvS@\x95)\xa6\x17\xd0~S@3q\x8b\xc9T\xf0S@O@1\x94,\xf0S@\xd6~\xda\x1bH\x00T@\x82\x14_o\x96~S@2\xea\xda\xcb\xe2\xedS@\xda#\x9b\xf3\xc8\xefS@\x02\x89\x83\xb6\xf9zS@\xd0\x9b\xff\x15\x85\xefS@\xb1P&8\x9f|S@\xeb\x9c4=[\xedS@\x91$\xfc\xa2&\xedS@\xc9}3\xf5j\x7fS@\x010\xf5\xf7B\x7fS@\n\x84\xf5\x88\x16\xeeS@\x93j_\x85\x17}S@#\x94\x93;\xe1\xebS@&G\xb5\xd3\x19yS@\xf4\xc9\xb8\x9eI\xebS@\x80.\xa3)\x9f\xebS@\xad\xbc\xab1\xb4\xeeS@\xaa\x04bI\x98\xe9S@\x0e\x9a\xe8}\xea\x7fS@\x987H\x8d\xb8\xffS@\xc7D\x1b\xd1!tS@SI\xf0\xd7\n\x00T@\xb8\x1e\xbd\x96%\x84S@QJs%\x10\x81S@c6\x17\x8dj\x80S@\x1dN\xc7\xa0JsS@\t\xc13\x1f;\x84S@qD\x19M\xaf\x84S@m\xfcv\xfd\xb0\x81S@\xe2uP\xed\x83\xb0S@\xceR\xea\x07\x9d\xe5S@\xee\xb3i\tz\xefS@\x00e\xb81\xd9\x84S@0\x80\xb2\xc5\xd3\x82S@y\xc6\xf2\xbd[\x82S@}8\x8e=E\xffS@\x08\xe9\x82L\x0f\xefS@\xcf\xc2Y\x1a\x98\x01T@\x82\xd0\xd1\xf8\x14\x86S@\xd6cAM\xfc\x85S@\xbe\xd1\x82\xf5#\xfeS@\x11Q\xbel\xf3\x85S@|cEnP\x83S@\x87\xd1a\x8ec\x00T@\x04\x84\x860\xd0\xb0S@\xef\x1e\xd9\xbe\x01\x84S@ZI\xbd\xe2C\xfcS@\x0c\xcbM@\xe9\x86S@P\x85\xa8\x9e\x8d\xb0S@v\x92\x8e1blS@`\xef\xa32=\x88S@\x99\x04\x96?\xe8oS@\xfewDu\xe7\x93S@jrB\xd7\x9d\xfcS@\xbf\n&`U\x04T@ h\xed\x93D\x85S@\xc6_\xe4\x13)\xb0S@D(\xbd\xa5\xa7\xd7S@\xb1\x1c\x9e\x8d)mS@\x89\xcdR\xca\xe4\xcaS@\xfa\xfa\xa1\xd9#\xb0S@\xdd\xe1\xc0\xc2\x82\xb0S@\x05?x\xad\xe4"T@r\xc3+\x8c\xc8"T@O\x1d*\x15\x99\xafS@Q+Z\x94g\x8bS@\xaa\x14\xa5\x1cW\x8bS@[\x8c\xbcc\xc4\x02T@P\xa20\r\xd0\x02T@\xce\xeb\xc2!1\xafS@\xf9\xb9\xf5\xa7\xc7\x00T@\x1b)\x07\x80t\xd8S@\xa1\xefC\x87\xae\xafS@z\x99\x87G\xfb\x00T@\xcf\x0b\xb5UG\x1cT@\xaeb\xb9\xe3\xc6{S@\n\xdd,\n\xf0\x93S@\x95\x91\xb7\x8d\x9f\xfeS@(\xca(\xdcS\xefS@\x8e\xf9f\x95\xb9\x95S@\x86\xb2\xe0\xd3\xd6\xdfS@\xfe\xcb7\xa6\xee\x95S@\\6\xa3\xbe:\x96S@/\xb8\x1as\xbc\xd7S@\xc0\x1e\x88\x1bj\x97S@\x90\xa7m\x9a\xc8\x81S@\xc9s\xe8\x1b\xe1\xfdS@k;\xb1\xf2{\xdaS@?\xbb\xb3\x13\xf7\x93S@\xd4t\xc5\x03\x1a\xccS@\xf9\x9a\x0c\xd5\x86 T@>\x13{\xbf$\x18T@\xb2\x15\x98G\xd7 T@lx\x1cW\xff\xfcS@.\x04\x1a\x00\xba}S@\xa6\xae\\Q\xdd\xc5S@\x00\xd3R-\xff\x9cS@\x9b\xaa\xa5\xfc\x1a\xc5S@\xef\x11\xc1*\xee\x19T@r\x94\x06\x12\x81\xecS@\x0e\xc4\x95$w\x1bT@\\h\xf2\x95T\x1bT@\xb2\xf9D;\x0c\xfbS@\x86_i\x1a\xee\xbcS@=\x95gu\xfa\x9eS@\xeb(\xab$\xb2\x9eS@&\xe7\x15u!\xbdS@\xb7k\xfc\xdc\x01\xa1S@u\xa0\xd6\x84\x00\xa1S@]\xad\xc47\x9dyS@x\x9e\xcf\xd6q\xa2S@\\\xd5]h\xe6\x95S@\xba\x9e\x9e\x1eX\xfbS@%\xff`\xf2\xd9!T@\x9e\xb6`o\xd3\xcaS@\xcd\x95\x0f\xdaY%T@\xd0\xb8\x98\xc7`\xcaS@1\tK!l\xb3S@\x7fkO\xb0\xcc\x80S@\xab\xc5\xb1\x8b\xc8\xccS@\x9bH)\xe9\xda\xb2S@\x06[\xad\r\x15\xeeS@>t)\xa4\xfe\xf9S@\x83\x17\xaaQ\xf9\xa4S@\xc9\xb4\xa2\xfb%\xa5S@{\xc34\x02\xe1\xb3S@\x97\x01\xd02\x00\xb1S@\xe2\xd4|\xed\x1d\xf9S@\x18\xb7\x083GxS@\x82S\xcf\xf9\xe4\xaeS@&\xfel\xe8\x89\x97S@\xb2\x8d>\x08\xcd\xb2S@\xdbM\x99;\x08\xb3S@Z\x8dR\xa0B\xc1S@B\xdf\xdfI\xbf\xc1S@\xf3c\x02\xa8A\xedS@\x1c\xd6\xc9\xc4\x1b|S@E\x0fee#yS@\x94n\\gg\x7fS@\xe1f\xdcwX\x97S@\x98\x1f\x9a\xe0\x18{S@2\xfb],woS@h6]-O{S@\xd1\xbf\xcb\x0b\xe9\xf4S@\x0f\xa6\xf7\x9b\xdd\xf2S@\xf3\x8f\xe6\xbb\t|S@H\xd4\xf4\xff\xa4\xc0S@Alc\x1e\xa6\xc0S@o\xb3\xa9\x16R{S@tU\x0b\xbf\xab\xf1S@\x93\x8f\xc1\xc06|S@\xf0\xbf\xa2\xfa\xc6\xf1S@\x1a\xc1\xba$A\xcfS@\xfc)VA\xce{S@\x83\xd1/\x07\xa3\x98S@\x86W=\xc2\xc9\x98S@\xc4`\x94\xc4\xc5\xf6S@aV\xadtP\xf8S@y\x07\x92\x03lwS@\x835\x9d\xc7-~S@\x81\x06@y\xf8\xfaS@\x12\xb0\x9f\xab\x03\xe5S@.\xa5>\xc6\xd3\x84S@\xe9|\xc9\x87~\x85S@\xc7\xec\xb8\xa5F\xfeS@\xb8\xc7\x0fzG"T@P2(\xc6\xe2\x02T@QL9\xbf\xe7\xaeS@\x82\xb0\xe1\xcd\xf6\xe6S@\x92S\n\xcd\x01\xdaS@\x95\x1f\xca\xce)\x88S@\xad\x9au\xee6\xcbS@.G=\xedC\x01T@\xb6\x01\x9aF\xf2\xddS@\xa5w}O#uS@\xc3lYm\xb7\xeeS@\xffu\\\x8e\x83\x1fT@\x7f\x89\x8e1\x02\xb4S@\xa9\x1b\xe7\xb4$\xb0S@\xd4P\x98\x8c-\xf2S@\x9e\x80f=x\x01T@\xae\x0f\x1c\xf1\xf3}S@E\xf4\x7f\x04\xa4\xf6S@\x9a\xb6\x8a\x15\x83\xe3S@t\x949\xdf\xd3\xf1S@\xcc\xf2oTC!T@\xb8\xb4\xa7|\xe0"T@?;\x03\xd5\xc1}S@\xb9\x84\x0c\x11\x11#T@\x19\xa7\x00\xe7\x83\x86S@\xf0\xd6\xc0\xbfA\x84S@\xb9D\x19\x02R\x83S@\xf8\xf58\xc9\xac\xe7S@>\x0f45V%T@\x9b\xfb\xaav|#T@\xd3\xe6^\x1a$\x83S@\xa0\xbd5\xab\x0b\x86S@ot\x19\x84l#T@?\xa9\x10\xbbd!T@F\xc8\x95\xfa\xde\x85S@?T\xc2\xa3.\x1fT@\x95\x7f}\xe8\xd5\x02T@\x81\xecLV#\x03T@\x16\x7f\xc1\xb2\xd6\x82S@!\xe0 A\xe7\x02T@\xdf\xd1\xb3\xda\xdf!T@\xd9\xca\xb1\xa0\xbd\x82S@\xd9NQ\xb7`\xefS@ZGVW\x01pS@\x8b\x81\x00&\x82\x9fS@`\xb8\xa6P\xe0\xb1S@\x9aOl\xc4\x82\xc5S@\xe19\xe7\xe1\xf1\x81S@\x96\xcd\x93\xef\xdf\xb1S@\x97g\xec\x83p"T@\xc2\xb5\xaad\xf3\xcaS@\xc7\x03B\x19\xb1\x81S@F7\x17\xfd\xc3\x81S@V\xee\x97\xa2 \xa2S@HN\xf5\x0e\xb1\xe5S@T1;\xa6\xcf\x98S@\x01\x96\x1f4\xa9\x84S@\xc9\xfbJ\'g\xa2S@ j\xb1l0\x84S@_\xe0H\x04\xab\x80S@\xf4\n\xe9\x9ay\xb3S@\x18\x8b\xe5\xa6s\x80S@EM]sD\x84S@0\xcdY\x1d\xd1\xa1S@\x7f\xc8\x9a\x96\xb4\xd7S@Z\xa9\x8d\x9e\x9a\x03T@-K\xb2\x99\xbauS@@_\x8c\x17\x9c\xfcS@\xf6^\x99\xcb!\x18T@\x1f\x93\x03\xd8\x03\xa5S@\x96\x94\xcd\xce\x94\xc0S@\xa8 \x95C\'\xa5S@U\x172\xb9\xe2\x7fS@\x1f=\n\n\xcf}S@\x95|]\xddV\xa4S@\xdeoL\x93\xa9\x90S@\xe9\x1a\xff\x12P\xfcS@zs\xcc7\xb8\x02T@F\xea\x8e\rJ\xadS@\xbf\xe6kw\xc2\xd6S@o?K+\xca\x00T@\xf6\xa5i\xf8\x01\xb1S@\x836\xcf\xbf\x91}S@.N\x85d=\x7fS@e\xb8\xe6RP\x7fS@\xc5c<\xab\x0f\x97S@\xb1B\xce\xef\xf7rS@\x12+QV\xae|S@\xd6\xf6\x9c\xd1\xd7\x96S@\xa2\x12\xd5\xa9\xf8uS@\xd8\tN\x06\xe6uS@\x0f\x16\xb0\xf0\xcb\xebS@\xcf\xff\xd1\x810\xe6S@,\xbcBh\x8a\x03T@\x1d\xae\x11=[\xedS@/]\t\x94\xa9|S@<nyON\xedS@\xb2([\x07\xd1\xfcS@\x87\xca\x15%\xf7\x8aS@\xcbEu6sxS@\xb6\xe2,\x151\x03T@${o\xdaMzS@?\xc6>\x97\xec\xecS@\x9a\xb3{\xa9\xeb\xafS@\x1f\x0f\xab\xcf-\xf7S@\xca?\xb5\x19<\x03T@\x83\x9a%\xf9\xad\xedS@l\xb6\xe8l\xf6\xb3S@\xcf\x846e\xad\x00T@\x08\xd0\x1c\xe4\xb5\xfdS@\x1c9\x8a\xa6\xfe\xffS@\xa3oHY\xa6\x1eT@mD\'\x02\xc3\xd9S@\x11\x8a\xea\x93\x96\xffS@ez8\xbbG\xc1S@zv\x15D\xf7\xfcS@\x0c\xda73O\xa8S@\xad\xb8\x0e\xff\x15\xf1S@\xaaE\x8e\xb2\x08\x1eT@y\xfe\xc63\xb1\xffS@X\xc8\xa5p\x18\xb0S@1B\x82H\'\x02T@\xc7\x13\x1d\xf7{\xc1S@\\\xfc\xcf\x94;\xb0S@\xe1if\xeel~S@|\x17#\x86\xb9}S@\xe3A}z\xcf|S@\xf8\xe7\xe0\xdb\xc3\xccS@\xe9\xee\xbe\x99\xf9\xefS@\xaa\xd7\x9dyY|S@\xa72\xc7T}\xc0S@\x96\xa5Gau\xecS@\x93"\xb4\x14\x1a|S@\xa8\xeb\x96\x1b\n|S@\x82&\xaa\xde\xd0|S@\xaa\x14\xa5\x1cW\x8bS@s\x98\x14!J\xfbS@\x81\xe0\xb7\xaeh\xfbS@M\xf4\x98\xa8\x98\xf2S@\x08J\xe8\xd46vS@\x8fw\xa8\x90\xa9\xb3S@t\x96\xb9\x95*\xd8S@\xcf\xce\xc3\x9b5vS@s\xddE\x12\xf4\x19T@\x1b\x11\xbd\xa3O\xbeS@\xe3f\x9b\xda\xe6\xf0S@\x14\xdfmTP}S@Y\r3\xe3\xd9wS@Q\xb4\xcd\xaf\xa1wS@b)0LN~S@\xb6\x04\xf4\xe3\x8a\xbdS@\x0fc\x18\xd0\x8b\xf8S@\x10\x1f\x1dQ\xb8zS@3\x82\x05\xaf7\x7fS@6\xddP\xa6\xa4zS@aC\xb0\xcduzS@\x04S\xab#/\xbdS@\x04\x06{\xdd\xff\x19T@\xc5\xb5\xbeG\x9azS@\xdc\xa1\xcdbkzS@T\x17\x8ca{\xf8S@bbsM\x89xS@\x1c\xb4\xb8\n\xdd\xbcS@\xe7R\xe5\x91&\x1bT@t\xeem\xde\xe7\xbcS@\x84\xa4\xe7MjzS@\x8b\xcb\x0c\x0b\x87{S@d\x84\xe4fA{S@\x83\xea\xb7ExwS@\xb5\xee\x95$\x8d\xd6S@\x06\x01\xd3u\xa6{S@y\xaa\xb3#/\x83S@\xf7~\x03\xb1|\xf6S@\xe9\xce\x1b\xccBzS@R\xab\xe9.N\x1bT@\xeb\x08\x8f\x00D\xb8S@\x8a\xf4\xbdn\x8c\xb8S@>WU\xcc\x97\xd6S@C\'\x05\xb4\x02zS@\x8e\xc8\xc9^1zS@!M=\x93\x07{S@\x87\xdfW\xab\x0c\xf5S@\xbd0z\x07 {S@d\x8d\x91\x0eq\xf4S@{\xba\x99\xee=zS@\xbeRO\xda\x8a\xdfS@\x8f}\x93!\xcb\xd7S@Jk\n\xd9\x0f\xf4S@-m\xf9vOzS@9N@\xbb\xac\xf5S@\xb0{\x18\x8c\x8e{S@\x1f\xe5^\xf76|S@\x0b?\xbb\xbd\xb4\xd8S@\xa3\x8a\x86\x10\x80\xdaS@\xfb\x18\x86\x15\xb9\xb8S@O.\xfb4\xd5\x01T@]l\xf0!W\x87S@(t\x97\xec\xff\xddS@\x1c_y\xc20\x02T@\xe9l\x88\x10\x83zS@\xcb!CB\x0c\xfaS@\x97\xa0A\xa0\t\xeeS@*\x8ac\xc7\xb7\xc9S@\x82\xa7v0M\xabS@I0\xffZ:\x02T@\xbf\x07\xcdP\xac\xf5S@a\x8fQ\xa9y\x81S@\xca(\xb4\xecA\xd9S@\xc0Y,l\x9cxS@a\xb0\xc1S\xd5\x84S@\xdc.\xdaHF\xefS@\xf3\x96X\xbd6\x01T@c\xc9\xbb\x00\x0f\xefS@XX\xdf\xa3:\xaaS@\xeb~\xd5\xc4y\x85S@\xa1\x16\xf4\xcd\xf8\x14T@\x8dM\xbb\x16\xf1\x00T@8\xa4\xe6\xc7>\xfeS@\xed\x01\xffg\xde\xffS@hD\xff\xc4.\x81S@\xd6\xb2\xcf\xdf\xfd\x10T@OT\x9c \xa9\xabS@?\xddGe\xe7\xe8S@\x86\xdd\xdbDG T@P\xad2|\x02\x8bS@Q\xd6\xef\xb3\xbczS@\xe1+\xea\x83\x86\xe7S@LG\x10\xcc9\xecS@\x93\x81\x0e\xd5+\xf2S@\xe1-\xd0\x0b\x82\xf8S@\xa4\xb7\x9a/\n\x89S@\xfc\x12\xf0FP\xdeS@\x9b!8\xf2\x02\xfbS@\xe0\xdeX\xdb\xd7}S@\xc4\x8a\x15\xde["T@\xcc#\xe10l(T@\xe6\x89u\xb5\xb7|S@\xbb\xb7\x00\xd1\xfa\xe9S@\x11t\x1e&(}S@\'\xac]\xddk~S@v\xa9\xf2p\x16yS@\xdf\xa5/f\xf7\x7fS@\xfd\xbbW\x03O}S@\xa9\x90R\xfc\xed\x80S@\xfc\x0cru\x9e\x00T@\xf2DF\xeb6\xe7S@\x83\xd7\xfdJ\x91~S@\xa7z\x1f\x81\xb9\x00T@\n\xb7\xe1\xb9\xe8\x81S@U\x1c\x98\xb8x\xe8S@\x04\xb9k\xf9\x8e\x85S@>\xb1F\r\xc6\x85S@\xf0K\xa6\x18\xa0\x80S@1T\xa4@l\x86S@\xdb\xe6\xe3Y\t\x00T@\xb9\x85\xfa\x17\xf8}S@\xa6i\xd5\xf4\xd8\x86S@\x90\x1e9?\xd3\xebS@p\x9e\xcft\x19\x85S@{|\x9f\xff\xb4|S@\x0f\x88\xc5\xd0J~S@\x0cF <\xa3\xaaS@\x83\x91\x07\xd4\x91{S@\xef\xbf2\xfe\xa6\xd9S@\x16\x92\xa7\x0b\x19\xb4S@A?\xbf\x19\xed\xedS@\x9a\xd2>\x0b\xb1\xb3S@\xaaq\xa9"\xbc}S@\x03\x06:\xf9=\xf0S@\x17\xe0_\xfe\xcd\xedS@\xa6i\x1e\xb9\x0e{S@\xdf$\x16hP\xf0S@\xfd\xdeJM\x07\xf0S@Vm"R\xec\xedS@\nvRc\xc7\xedS@\xf3\x8b(U\x88zS@Y\x12\xba\x16\xc5\xfcS@X\xa5\x16P\x15|S@L\x19X\xd1+|S@\xac\xbf\xed1\xf6\xfcS@&\x00\xd2\xa97|S@W\xe3\xa8l\xf1zS@Y\x8a\xc1\xe65{S@T\xfd\xb5\xabg\x88S@\x85\xa4\xc8\xd4\x84{S@\xdew"e\xbazS@%Ri\xeb"|S@\xf6\xf5\xe1\x80\x81\xeeS@\xa7\x8a\xbb\xec7{S@\xde:J8#\xf1S@\xb8,\x183\xaa{S@;<\xe3\xce\xbd\xd9S@\xb3\x7f\xdd\xad\xc3\xeeS@\xb4\xf2\xeaX\xe3xS@\xe9\x84\x15\x12\x18\x18T@\x82\x8e\x1b\x99\xa9\xffS@\x9f`\xa5\xd3F{S@\xadp\xa6\xb4qzS@\x0cn\x9bZ\\\xd8S@&\xf5\xf2\xaf\xf8\xedS@\x8c\xb13\x1f%\xd9S@\x81\xdb\xca\xd8\xabzS@7\x1a\xe9\xe1\xd4\xccS@\xc79\x7f\xd7\x04\x03T@[w\xe2\x1e\xcezS@3{U\xe3\xcc\xfcS@\xc9\x85R\x98\xf2\x19T@\x8f\xd6ee\xdczS@\xfe\xf9\x02T-\xcaS@\xe6\xe1\x15\xc0\x14\xb7S@\xf6"D\x99\x97\xc8S@\xd1\xfaS\xbdn{S@\xf5\xbbw\xee\t\xa7S@~\xbc\x95\xe1\xfeyS@\r\xe7\xb4\xb0+zS@bF\x0b\xc1\x97 T@\xad\xf8<\x1b/\x1bT@jD\xe20{lS@r\xba]0\xf0\xffS@\xd1\x96\xbb\x8d\xd4\xf2S@\x03\xa9H64\x1bT@G\x85\xa6\x8e6yS@"py*\xe2\xf0S@\xe4\xa7\xd8\xe7 \x03T@\xc2\x1f\xf9\xb1,\xffS@\xc4\xc2\xbc\xff\x9d\xa6S@\x06"[Q\x83wS@\xed\x04\x93\x03~\xf1S@\n\xbc\xdc\x83\xb1\xf1S@-\x9f\x96K\x0f\x03T@$D\xa3do\xf8S@\x90\x94.\x0b\xd6wS@\xa4\x1eZ\xf4\x87wS@Yc\x8e\x8e7\x1eT@\x9e\x05\t\x95[wS@i*\xb8\x1d7vS@\x1f\xae`\x978vS@\xc6\xa6\x80n\x9fvS@\xa2}`\xfcmpS@C\x88_v\x06\x1eT@\xe4~\x8a\xeb?\xf5S@\x82`\x8es\xfa\xbcS@g\'\xe6\xa0\xd3\x19T@\x16\xad\xd5.\x08\xf4S@It\'v\xed\xbcS@\x18\x8eks\xbf"T@\x82\xaaS\x02\x0f#T@q\x0bB\xa2\xb9\x03T@\xd1j\x0ehp#T@\x03r\xe1\xeaZ\x04T@6\xffQ\x11\xd9\x9bS@\x86mr\x9bH\xfbS@p\xde9GS\xcaS@\xad\x8f*\xd9}\x02T@T_\x80\x00B\x03T@\xdb\xdb\xaf\xe8\x90\x9dS@\x9e\xbd\x19R.vS@l\x07=\x9b\x04sS@\x04\nRA\xd7\xb1S@\x00\x08]v\xbd\x00T@\xae0\x1aC\x08\xb1S@\xd1\xc3\xe9\xea\x12\xfcS@0>T[\xc7\xf8S@\x07\xe4\xc2>\x1e\x01T@H?JA|\x9fS@\xc7\xb7N\xae\x06\xb4S@ub\x8c\x90o\xf9S@\x1f\xeb\xb2\xa6>\xf9S@\x9d\xee\x9ai\x83\xb3S@[\xe8<\xd4k\x01T@\x98\xce\xc2\xfaU\xc1S@\x1e\x87w;\x0b\xfaS@\x83\xb6\x0c\x04\xbe\xc1S@\x01\xeaX\x95GtS@\'\xfc4\xc8R\xc0S@\xca`3,<\xa2S@`0\xa7\xae\xef\xf9S@\xeb+\x1bO\x85\xb6S@\x98bF%\x17\xadS@a\x01\xf5\xfe,\x85S@h\xa2(y\xce}S@\xf6\xf8X\xd7\x8awS@\x1a\x84x_j\xefS@\xf1T\xc4OM"T@\x01;\xb5]\xb4\xfeS@s\xe2\x16\x94R}S@G\x10\n\xcb~\x81S@\x94\xc6\xea1\xa7\xfcS@\xf2n\xee\xaf\x91|S@\xf7"\x1e>x\xe9S@U\xc3\xfc\x10\xf1\x02T@\xda8d\x18\xb0}S@\x10\xc9\xdeK\x05\xb1S@\xc36\x82\xf3%\x02T@.h\x9fTU\xedS@\x8c\x8d\xc6\xeb\xf1|S@\xff\xbb\x99E9\xecS@A\xabO\x0f\x07\x85S@Ae\x91\xf3\xa9\xd7S@\xef\xfa\x91\xb0\x8a\xf8S@\xac\x04\xf0[\xc4\xb7S@_\xe5c\x03\x9b\xf9S@\xd5~\xde\x8d\x9d\x00T@\x17{a\x80\xe9\x02T@J\xba\xbd\x85\x88\x85S@S]\xd93]\xd9S@EZ\xfb$\x7f\x85S@4\xca\x10\x17a\x82S@\x1eUp\xf6\x0e\xb3S@,\xc5w\x87^\x85S@\x1d\x11\xe0\xa0\xac\xeaS@\x1b\x13\xfb\xb6>\xd7S@Y\x13\xae\x1e\xab\xf6S@\x9a\x06\x18\xb6\xaa\xcbS@Q\'\xf8<\x00\xfcS@\x9fL\x14hv\xfbS@\xf0\xf1\xe3\x81\x7f\x04T@\x8b6^N\xfaoS@\xde\x8e\x8d\xfd"\xf1S@Rc\xe2\xa7\x02\x00T@\x02\x17\\\xb7\x02\x89S@O~\xcd\xbe\xbc\xf5S@\x9f;d\xcf\x86\xdaS@g \n\xbb5zS@\xe5v\x0f\x82G\xedS@\x00\x87\xe3\xc2\x99\xd9S@\xdc\xd3\xb4\xf1\xb9"T@K%\xac\x1f,\x01T@\x8c\xea\xd0,\xc0\x18T@@\xed\x0e\x11\x89\xcdS@\x8ax\x9c\xe5\xab\xf5S@\x1c\x0b\x19\xba\xaf\xedS@\xe2r\xd0Q\xfe\x00T@\x8a\xab\xe7\xda\xbc\xfcS@\x90Y\x14O\x14{S@\xe3\xaed\xa2\x04 T@b\xdf>\xc8\xa1\x1aT@\x0b\xe6\xc0\x911\x02T@C\xf5\xb1W\x07\xeeS@2\xd8w\x97\x15\x91S@\xb1\x03\xd9\xff(!T@\xe1U\x16_\x95\x01T@\xad\x0c\xdc\xa7\xe5\xc5S@w8\xe5 \xa4\x89S@\xee\xd5\x8e\xf4\xbf\xd8S@\xdc\x86\x85\x9b\xda\x80S@\x947\x81\x05\xa8\x88S@\xd4\xc28j\x1d\x03T@W\x0e)\xddslS@\xca\x99\xfc\x0e\x81wS@0[t(\xe5zS@\xaa\x95\xe7y\x97\xeeS@\x92\xfaeg;\xf1S@\r\xf3\xc9\xfe\x9dzS@~3P\xed0{S@q\xae\xb2\xfd\x8ezS@hO\\\xf4szS@\x86*\xf1\xb0uxS@\xa7\xcd\x7ff:zS@\xd5z8\x0b:{S@\xa9\x17~\x05*zS@\xb9)Y\x13|{S@\xe6\xbe\x0f\xfc\xb5\xeeS@\xe7\xed\x9fY\n{S@D\xe9\xf1Z\xa5\xedS@\xab\x0cP\xdc\xc6vS@\x95Fh\x95\xd4}S@~[\xa9\xaf\xd5\xedS@\xfa\x9e\xe4-\xfa{S@\xfe]\x9ft\x8d{S@\x89Nw\xdeI\xedS@\xe7"\x8d/\x9b|S@\xd5\x1b?\x14\xa0wS@\xba\x03\x93\xab\r\xeeS@\xc7\x05\x87\x03\x9f\xf3S@\xc7\xb0m\x11\xca\xf3S@\xc1\xf0zm(\x19T@q\x9e\x1c\xb4\xe8}S@\x9a\xfc\xf9\x1a\xc8{S@KQ#\xdc\xef\xefS@\xdfqJ\xf1\x0b\xedS@Mu\xed()~S@~\'\xeb\x022|S@\xbcn\x03\xcf\x93~S@\xab\xacg\x86\xc8}S@x\xeb\x072M}S@tN\r\x94PwS@2\x88\x00!\x8d|S@RrD\xd0\x89\xedS@Q\xc4\xb6\xbd\'vS@\xd2\x98\xa6\xf8I\x7fS@\xf0\xaf\xb7\xd9-xS@\xbe\x84@\xc9U\x7fS@\x04"\x17\x04\xbcxS@\x1e\'o\xd0\xb0|S@4\xd0\xbd\xa7[\x7fS@\x99\x06k\x83P}S@\xcd\xa4\xeb\xcc\xfd\xeaS@i\xe4\x11\xb4\x89\x80S@\x0f>}\x01\xe6\x80S@j\xc0\x02gS\xeeS@\x07y\xf7\xba\x94\x82S@5\x96uh\xf6zS@r\xea=\xdb\x83\x85S@L.\xe6@\xc3|S@\xf3\xad\xc0\xf2\xc5\x85S@\t\x9a\xa1!&\x81S@:D\x90Fe\x80S@\xf6\xd9\xf3\x04\x9b\x80S@\xfa:w\xeb\xa6\x83S@LD\x7f\xd6r&T@\xdf\\\x102\xdb\x86S@m\xadk\xb9\xfc\x85S@\xe8\x1b+\xaf\xfc\x87S@\xf8\xb0\xafG\x89\xe9S@\xabo\xe4\xda2\x85S@i\x1474v\x85S@8-^\x05K\xf3S@\xf24X\xec\x07!T@\xf28\x84\xac\xbc\x89S@\xf6"\xcd\x10^\x85S@\x1e:\x8d\xfa!\xeaS@B(\x80\xea\xea\xe9S@\xb0\x88\xd2\xc5\x80 T@x"7\x84\x7f\x88S@"\xf8\x83\xe6\xdc\x88S@\x9d\xeb\x18g\x8e\x8aS@\xf9\xbd7\x00\xa9\xf1S@\xa5 \xa3}\xe8\x8aS@\nG\xe1\x13\xfe\xe9S@\xbc\x97hH{\xf8S@J\xb7?\xd1\xbc\x00T@\x08\xad6\x8f\x15\x1eT@\xc3\xf7\x8eO\xff\x8cS@V5\x08\n\xd6wS@\x0c\xe8a\x06\xcb\x1cT@\xee\x95v\xfa$\x91S@\xef\xc2\xc9Bm\xf6S@\xf3\x9f\xb2\x07\xc8\xf5S@\xf2\xbc(\x919\xf4S@\xe9I\xd8L\xfe\xf3S@\xa2\xf1r|\x7f\xf6S@\xdc\x1a\x1c\xcb\xd3\xf6S@w]u;\xef\xd4S@\xe8\xf1\x1d\x1egsS@F\x9b_\xc5+\xe8S@\x1a|Sv\x9c\x94S@\xd3]\xe2\xe7/\xecS@\x82\xbcG\xe6\x12\xe4S@$Y\xcbs\xc2{S@\xb0\x1bC\xfd\xe5\xd9S@$O\x0c\xa1\x87\xf8S@\x0c\xbc\xc3{Y\xa0S@\xf8\x8e\xb0#\xa0\xa1S@\x7f?3]\x8c\xa1S@q\xd5\xbeK\xa6\x00T@4\x92y_y\xf9S@\xa1e\'eM\xf9S@\x98!\xef\x03\x01\x18T@\xbds\xe2\x9fT\xf9S@e^u\xc9hlS@\x91ca\xbe\xb7pS@\x93cZ3b\xd9S@\xd2\xc9@\xae(\xa7S@\xd9e\xd0<\xd1\xf9S@\xad\xebe\x0eY\x1bT@\xf6\xca@v\xd8\xf9S@\xdd\x90\xbc[Q\xfaS@ \x8a]\xed\xf7\x17T@\xdc\x99\xe8m\xf3#T@\xf6b\x0b:\xfa\xd9S@\x92.,y;\xb0S@\x82\x85\x13\xce?\xb2S@<~\x10h(\xb4S@\xb4\xc6\x16v\xb9\xb3S@\x13\xb5L\x8b\x1a\x18T@LwC\x04\xa2\xb5S@5\xf7\xf0N3nS@\xd2ysdB\xd7S@\xb7l\xb4[\x82!T@\x98\x84\xb5\xc6q#T@\xdd\x11r\xec\xbb\x18T@\xc8\xd3-\x90\x83oS@\xee.F\x13e\x7fS@I\xb9\xc1\xffB\x01T@\xb3BG\x89X\xfcS@\xb1\xe9\x85\xf2\xb6"T@3\xdd\x80T\xb0"T@n\x95m\x1d\x07\xddS@F\xac\xe21\xc8\xbdS@\x01\xb9\xefX\x9e\xb8S@\xa4\x06\xf1a\xc4\xe6S@\x16Y\xcdRm\xbeS@\x9bw\x1c\xdb\xc3\xf9S@P4\x0f!\xf4\xfbS@3\x18\xe6\xec\xe9\xd9S@\xc7\'\x8cr\x82\xc1S@\xb7U\\\xd7\x94\xc0S@\x96\x11"D\xfc\xc1S@\x93\t\xbd%\xb0\x1aT@\x93\xacIFL\xdcS@\xf3\xd7\xc7.W\x19T@\xf4e\x8b\xe3)\xd9S@\\Nw\x9e\x1b\x00T@\x0bN\x01]\xb3\xcdS@\xb1Q\xea\xb0\xbd\xd7S@\x9f(W\x1f\xdf\x19T@\x0c{\x0b\xd5\x86\xdfS@H{\xf2G\xa0\x02T@8ywI,\xb7S@\xc8\xce[\x84Q\xb1S@\x9d\x84\r\xf0\xa2\xfcS@\x0b\xa5\x1dF\xd7\xeaS@\xf7\x893\xc4\xa7\xc8S@\x92V\xd5\x8f\x00\x03T@8U_d\xa1\x01T@u\x0bS\x97\xeb\xb2S@\xb1g\x8a\x06\xae\x00T@\xa5\xb0Y7\xda\xfeS@\x88F\xda\xb7*\xfdS@j\xf2\xc5\xdf\xd8\x00T@G\xf1,\xb7\xd7\x02T@\xc8\x16\x8a\xc3\xc7\xfeS@g\x1c\t\xd2\xf2\xc9S@\x8cb-\x9c \xcaS@\xa5\x8f7\x12\xf7\x16T@\xccW\x85rn\x04T@A\xfb\xb4\xf0P\xcaS@H\xf0\xc8qp\xffS@\xf0\xc11\xfd\x93\xfeS@V$\x8aR\x95\xbbS@\x83%\x14\x06P\xfcS@|\xd4\xcc7\x1a\x1cT@\xb0)M\xd7N\xffS@y)\xa8\xe8i\x00T@e\xa6\xbc\xfd\x06\xfcS@\x10(\xea\xc5\xa1\xfcS@\x88(\x91\xc8E\x1bT@Y\xc4\xd1\xb3\x13\x00T@\xc7Ix\xf5?\x00T@\x87\xca\x17\x80\x13\x03T@C7\xa8\xb7\xcf\xbdS@\xc3\xaa\x95\xf9:\xc5S@\x12\x90\x0c\\\xac\x03T@\r\xddw\x90\xde\x00T@\xd5\xd5\x97n\xd1{S@\xb7\x84I\x7f\x02\x02T@M(8\x15\xf6\x14T@p\xd7\x05c\x05\x1cT@\x10\xa9l\x80\x98\x88S@\xa8`%\xb0\x0f\xc8S@\xfb\x91f\xba9\xb0S@\xc8\x05#\xe4\x8c\x85S@\xff\xa2\xba\'*\xdfS@\xb8&\xb3\xc5\xa6\xf5S@\xfb\xeb\x84\xe6\xf0\xf6S@H|U\xe8m\xdaS@\x95\x9a%\'\x17\xafS@{\x88\xc3Tw\xcdS@Gs\xdc\x8f\xcd\xf9S@\xc9=\xb8\x1aN\xf9S@\x14\xd0\x91\x84\xb4\xffS@Yh\xc3\xeb3\x00T@xK\x9e\x19\x0e\xedS@Of;"f\x00T@\x00\x05\x012C\x01T@Cdd\x85a\x03T@\xb7F\xc4O\x14\xe9S@q\xa5\xb8\xc7\xee\xe8S@\x91\xfe\x00\xd6\xb5\xd9S@&\xa1H\x1b\x96\x02T@G\xc2\x87\xe4\xdd\xd7S@>0\xf4P\xb1\xc9S@\x04 \xeb9\xbe\xeaS@\x81\x86\xbb\x1b&\xbdS@\x1e\x17~\xca\xaf\xcaS@m\xdf6X8\xb1S@6\xac\xe7\xb9\xec\xc0S@t\xc3\xba\x03|\xc0S@\n\xf4\xb3\xa2\xcf\x1eT@\x07t\x93A\xd5\xb8S@\x12]\njV\x15T@\x12\xf4Y@\xc9\x17T@/U\x97;:\xadS@{\xbab\x17\x9a\xaaS@\xab\r\xcf\x9a=\x19T@\xabS\xda\x15R\x19T@\xdb\\|/\x89\xa6S@\x1a\x99\x89\xf4*\xa5S@\xec\x01\x1f\xeb\xc8\xa1S@>fM\x8bA\x1cT@\x8fk\xd8\xc7\xe3\x16T@\xce=\xc7\xb8zpS@\x88c\xceP\tqS@\x1d\xb9\xae\x88!pS@\x08\xc6\x9e4\x86\x89S@\xa8\x19\x893\xce\x8aS@\xb4\x0c\xdb\xd1<tS@\x03Z\xc5\xfa\xdd~S@\xf1:\xd5\n\x8ctS@\x06z\xc9\xab\xbc\x86S@\xa9t\xa1\x97(}S@\xdb\xed\x9e\xe7\x98\x83S@\x7fX\x11\x10\x1buS@\xbf\x90\x8e\x1f\xf9\x82S@\x9dJ\x92\x94\x8c\x82S@[\xa5\x82O\xd6}S@D\rH\x0cJ}S@(\x9a{-\xb2}S@Z,\xb5l\xc6xS@\x89\xc5\xe2\xb5 vS@\xe6\xe5\x1b\x8f\xaa~S@\x17\xa8\xb3:E}S@w\x9c\xb7\xc7\x1f|S@J\xa8G\xf8O\x7fS@\x07\xb4\xa3\x12\\|S@\x87X\x87 \xba{S@\xbfB.#\xf4}S@\xbb\x1a\xfa\x04\xedzS@y\xd8\xd5B\x8czS@\xa1\xb6\x98\x832{S@\xc1\x98\xde\xaf\x05{S@\xf5\x1f\xdds\xb6zS@\x90\xd8\xbcA\xb8zS@\x1a\x88\xcf\x96\xfewS@\x9a7\xe9/=yS@c\x90\xda\xf9$\xd9S@-\xaf\xe6]=zS@\xe6\xce\xfb\x81-\xb6S@p\xa4X\x10\x80xS@-n\x95\xe9T\xd9S@\x92\xf4\xc5\x1a\xccvS@\r\tc\xdf\xf6{S@\xf7\xf705d{S@\xf0Z\xa5\xe5<vS@\x8b\x8a\xe4\x8cf\xeeS@G\x89\xfd\xd4\xebpS@h\xad\xb0\xa9M\xecS@\x05$\x07\xe9O}S@\xb9\xf9\xb3\xa1\r\xb4S@\x1a{\\\xd1\xb5|S@\xbc\x90Q(\xc0\xecS@\x13\x97\x08\x1e\xf9\x00T@\x18\x8b\xc8\x95)\x7fS@@\xd0>\x8a_{S@6j\xb4~IxS@\xf4\x80\xd9\x9a\x18\x00T@\xe6\xd3\xb8\x84\xe8\x80S@\x85\xb2\x05%\xd2\x84S@QE\xeeO\x1e\xf0S@=\xa9\xa18\x1e\x85S@\xd3\x9d}\x98j\x84S@S\x9f)i\xc6\x83S@\xf2\x06\xf6g\xa0\xdbS@\x02\x05\xa6%\xde\xefS@\x8ev\x84\'%\xf0S@\x9a\x86\x1b\x8c\xb9\xeeS@1\xa8O\rE\x88S@\xe1\xd6\xb6gX\xedS@\x8a\xe5[b\xf9\xdcS@2]\x06,0\x89S@\x93\xbd\x11\t\xea\x85S@>\xf8\xa1q8\x84S@\x8d\xdd\xec\x85\xea\x88S@\x9b\xeb\x80!2\xeeS@\x0c\xed\x1e5\xe3\xddS@\xaa\xa7LR\x04\xdaS@\x98b\xa7O\xcd\xeeS@\xb9B\x9f\x8a\xb7\x88S@[\xd4\x8c:i!T@\x1d\x0bW\xe78\xe6S@\xf5\xd7{JT\xdcS@3\xab\x9e\xc9\xfa T@\x80E\xbar\x89 T@M\xaa\x93\x045\x81S@!D\xb4\xef\xce\x00T@D\xeb\xf8\x95\xd0\x84S@w\t\xb0QA!T@\xd7/\xf1M\x04\x8dS@3\xe0\xa2\x97e\x8dS@\x91\xf0\x1f\x98\xef\xc9S@>O\x1d\xa6\xc1\xf0S@h<\x95\xed\xe1\xfeS@\x19)%\xf5n\xffS@H\t\xe5B\x1f\x91S@w\xa2\x0b\xa5\xf9\xd4S@\x0bc;|\x0e\xe4S@]\xed\xd4 \xb6\xfeS@\xca~vH\xcc\xfeS@\x1f\xf7\xd9\xf9\xa5\x00T@\x92\xe8\xed\x0c\xfd\x14T@z$z\xbd\x18\xb4S@\xdc~8\xb9\xab\x17T@\xfb*\x8bB(\x1cT@\xb8\xdf\x94\x06\x0f\xe6S@\x86\x06\xc3yF\x01T@\x80x\x05\x00\xf4\xf6S@\x80\x04fR\xc1\x17T@\x16\nb%Y\xf6S@;\n\xedv\xee\xf7S@q\xc9\x1a\x16\x9c\xe8S@U\xe2"\xeb1\x18T@1P\xcf)\xc3\x18T@7\x91\x8d*w\x1aT@\x9bw\x1c\xdb\xc3\xf9S@\xac\x91<\xca\x95\xbaS@\xc3Qe\xb6u\xf9S@tfd\x8dH\xfaS@\x94Q\xb2Pq\xcdS@&\x1f\x8a\xe5\xd8\xbaS@\xd2\xe5\xfd\xbdq\xecS@\xf6\x8e\xe0j\xf2\xeeS@Mo\xcb\xba\x9b\x1dT@\xdc(G \xf2yS@>fP\xceW\xc4S@\xed\xf2\xb0/8\xaaS@ \x8f\xb9a\xd0\xd8S@\xde\x9a\xe9\xbd\xa4\x00T@\x89E\xe7E\xc0\xb1S@\x8c\xf1S\xe3`\x1eT@:\xd2^\xb7T\xdaS@\xad-\xb2\xbe\x0c T@\xab\xa0*\x86\'%T@r1\xd6t\xad\x83S@\xec/I\xf3P\x8fS@\x17V\x90\x14c&T@\x9f\xb0;Q8\x81S@\xb6M\xc9\xcd\xe2\xecS@t\x03\xc2\xcf\xe8\x00T@\x03\xad\x93\x82\xa7\xedS@C\xaa\x17\x85\xb0\x8aS@!\x84\xc2\xa3\xe4\x1fT@\xbe\xa8\xbb\xc57\xf1S@\xe4\x1f\xa6]-\x02T@\xcf\xf5\xe4T\t\xebS@\t\x19\'\xbe\x1e\x00T@'
p22
tp23
btp24
a(g3
(g4
(I0
tp25
g6
tp26
Rp27
(I1
(I1425
tp28
g13
I00
S'\x13\x81\xdc\x92S\t2\xc08\xd5ZV\xef\xdc0\xc0\x80pl\x02q\xd8.\xc0\x16_\\\x9b(F3\xc0s\xeb\xd4#o\xf12\xc0?a#:\xe8=,\xc0!\x8b\xb6\'\x95P2\xc0NP~\xddB\xb92\xc0%iDtdG3\xc0U\x1f\x92\xe5{\x192\xc0>\x9b\x946\xd6\xd02\xc0\xa3\x17\x07\x0b\xd7\x8d/\xc0\x8f{9\xa6\xe1\xd32\xc0/\x18\x7f\xbc\xb7\xcb2\xc0\xba\xd7\xf6tm\xb52\xc0\x1cTg\x1cQ\xd12\xc0\xf1)b\x13\xa6\xb22\xc0\x06\xea\x17s\x14\xb62\xc02\xca\xc9\xf1\x15\xe12\xc0~J\x9beBz2\xc0\'c\x84\x94\xa1\n3\xc0g\xb5\x1b9\'53\xc0\xe6n^m\xe4G3\xc0\x1b\x87\x83\x7f-\xb92\xc0\xc1\xf8\xa0qEf1\xc00\x8e\xcd\xff\x10\xc02\xc0\xd9f!%\x18\x12/\xc0rR-Qiz2\xc0\xf9\x19\xb4D\x91}2\xc0\xa5\x8b\x04\x1fN\x88/\xc0\x93\x85\x95\xabn\xe61\xc0\xef\xd4\xb2\x91\x01\xc82\xc0\xb8\x82T\x1a\x9f\x143\xc0\x83\x0bA\xdb\xf8\xdd2\xc0\xbah\xa6\xcfJz/\xc0\x07\xc1\xcd\xe9#B/\xc0\xa9\xe8):\x1f\xfb2\xc0\xaa\x17\x8e\x9a\x12\xec2\xc0\x8c\nA\x87\xdb\xed2\xc0\x03\x7f\x12\xe0\xf4\x80/\xc0\xd7@C\x9e\xf5%3\xc0{\xf0\x99[\x18N3\xc0\x92\x042\xe0\x06<3\xc0O\x97\xc0\xc0\xa7/3\xc0\xa9\\\xf5\x0f\x9c\xa82\xc0M\xd7\x81\x16]\x023\xc0h}\xcfwi\xa3/\xc0k\x88\x8d\xd8K\xf2.\xc0\x94\x8f\xf9\xbd9h/\xc0\x95\xd8\t\x1e`\xfc2\xc0)IR\xd2W&2\xc0\xf9\xe5\xea\x0c\xc5\x053\xc0\x19\x0f\xcc\xadt\xcd2\xc0\x0b\x13\x8d\'\xef\xb32\xc0FU\xc3\x19\xda\xb52\xc0\xc0\xf0\xf1\xb5\x15\xd12\xc0\r\x0e7"6\xd32\xc0\xafK\\nA\xcd2\xc0\xf3\x17\xd1\x1c\xfc\xff2\xc0\xe4\xe7\x1e\x9e\xe7\xd72\xc0\xea5\xac\x03++3\xc0O\x97\xc0\xc0\xa7/3\xc0w\xccC\x1em;3\xc0\xab\x13R\xca_\xeb2\xc0\xb0\xa0b\xd7X=3\xc0\xa4\xd8\xa9#\x14m3\xc0\x89\x83k\xa2\x1f\x1a2\xc0\xf3\x87\x9f\x8eW\xf40\xc0\xa8\xaeA>\xa8t3\xc0\x9d\xed\xf6)\x12\xf82\xc0\x06\r\xa1A733\xc0&2\xe7\xe9D\x05+\xc0\xcdZ\x87U/\x073\xc0#\x9e@\x0e\xa9\xe02\xc0}\xa1\x8f?\x00\xd22\xc0\x1a6\xb4A\xb9\xff2\xc0\x15\x81r11\xd52\xc0\x80\xb4/\x18\'\xf3/\xc0Y\x01c\xce\xdc\x1f2\xc0I\x15\xd7\x01\xb9\x192\xc0IR\x12*\xd8\xdc2\xc0\x93\xc3)q\x9b\xf02\xc0\x19\x89cV\xd5o1\xc0\xbef@\x17\x15\xde.\xc08\x90\xa2\xad\x91\x073\xc0*>\x06N<m3\xc0\xd3\x8c }\x18Z-\xc0#\x10W\x19\xbd\x132\xc0\x1bU\xf7\x9a\xe2\x0c3\xc0\xb9\xb7\x83\x87\xecq3\xc0\xc0\x9c\xd8\x16`%3\xc0D\xf7\x82-~\x042\xc0i\x8bnR\xf3~+\xc0\xc16\xf8\x85=c3\xc0C\xfd\xf2UFx2\xc0|)\xce?\xe1\xc2/\xc0\xc8\xfa\x9c\x8e\x99`2\xc0\x1e\xf6\xc38lj3\xc0\x9dB\x0b\xaa\xb1\xef1\xc0c\x04\xe1ezb3\xc0\x94\xf2\xaf\xfc\xd5\xa0/\xc0\xfd\xf9;\xbe\x8d^2\xc0J|\x11\xcf\x1f#3\xc01\xf0\x8a\xa6\xc1\xe02\xc0]\xb2,+\x8d+3\xc0=\xad8\xa2\xf3\xf62\xc0\xad\x93$\xb2\x1a\xf62\xc0\xe0\x96U\xe9\xe0\x153\xc0\r\x84\xef\xd4I!3\xc0\']CD\xfe\x173\xc0B\xa9\xa5\xeap\x1c3\xc06\xb0\xfb\xed|\xa32\xc0\x983\xe3\xad\x8c\x932\xc0\x8f\xdf\xe0e\xde\x123\xc0\xd7E\xa6\xb8-\n3\xc0Dns\xbe<\x8b2\xc0R\xb9e\xfe\x1100\xc0si\xe0!Zv2\xc0\x1bj\xb1\x10\xf6y0\xc0&\x9eq\x174\xb72\xc0\xe5.\xd1\x93S/0\xc0,_\xc6\xea\xc5\xe72\xc0nL\xab\x0e\xfc/0\xc0\xd4\xc2c\xc0\x8e\xbe2\xc0\x80\xc8n\x14\xa5\x9e.\xc0\x91\x0e\x18\x81;#0\xc0\xc9\x03S\xe3\xa6\x042\xc0\xfa\xccf\xfeQ\x892\xc0\x98\x87\xde\x99\x0c\xdf/\xc0 \x91\xaa(!4/\xc0\xf2\xb0Q\x9b\xf2\x143\xc0\xa5\x02j\xf6Q\x0c0\xc0\xa4\x04t\xc6\xb6J/\xc0\x95&E\xfcw\xd02\xc0\x804\xbeR\xf3\xe0.\xc0\x8c/\xb7n\xeas2\xc0`\x04\xe8@%\xec2\xc0\x8d^\xb1Z?g2\xc0\tYL:\xa8\x873\xc0-\x17\x8c\xf4\xae\xdb.\xc0\xb3\x99\xed\xfeA\xeb2\xc0\x0cd\x92\x16\x15\x9d/\xc0\xe4\x9dQ_\xe5_/\xc0n*G-\xfb\x1c-\xc0_\xef\xea\x0eS\t2\xc0\xc0{!\xfbj{2\xc0\x8c\xe8Ow\x03\xfb1\xc0\x8b\xec\xde`1\x96/\xc0=\xa3\x1f\x9b\x08\xa12\xc0\x8f\xf2K\xd4!\x002\xc0\xa9\xf3\x12\x08\xcac2\xc0\x1a\xcc\xc4\xf1\xfb1/\xc0\xc6\xa1\x10\x98\x83\r2\xc0TW\x0c\xa9\xe4\x9e1\xc0\x0bs\xd8\xf8\xb2\x882\xc0\xf3\xa4[Y/b2\xc0\xc9\x97\xc6\x9b5\xa21\xc0\x95<\x14\xaf~R/\xc0\x0c\xfb\x82M\x7f\xfa/\xc0wl\tU\xd9\xa21\xc0\xd1\xe3&l\x88\x143\xc0)\xec\x8b\xad\xaa\xa1*\xc0~\xca\xcd\xc1@\x7f*\xc0\xb0\x19\x85^\x10\xc52\xc0\x80\\\x01\x16\xe4N2\xc0\xdc\x1fmh~\xf2.\xc0\x0b\x14\xec\xbe\xef\x962\xc0\x8a\xadp}b\x073\xc0\x84\x92j\\\xedk)\xc0\x97\xacH\xbf\xf1\x9c0\xc0N\xc6X\r\xf7\xf82\xc0\xdd\xce\xdeM\x17\xf9,\xc0\xd6Vl\xf0\x90X/\xc0R\xc1\xf5l\xb2\x182\xc0\xc1\x92/\xd9\xd0>3\xc0\x8b`\xa5\xd0\xc0\x87*\xc0\xfc\xe2C\x03e\x97-\xc0.\xc9\x07\xb2\xe6\xd32\xc0\x02\xd1\xfa.\xb9\xf9.\xc0\x9c\\F(\x8c0/\xc07o:+\xfdl2\xc0\xc6\xfd\xd2A\x0f\x9e-\xc0\xd4*\x8c \xa9\xe2/\xc0\xc7s5\x06G\xc12\xc0\x8c\xed\xa1\x95.\xf5-\xc0\t(\x05\xf4\x8f\xe1/\xc0\xce\x1d\xc4\x13\xeb@/\xc0\xc48\x0b\x9b\x8590\xc0\x8d\xa7\x07\x17\xc1\xee/\xc0X~Wnp\xdd.\xc0\xbe\xf6\x06\xa2\n/.\xc0\xceMq\xda\xfa\xbf2\xc0M\xba?\xd5\xe1\t2\xc0\t\xdb,\xe07{/\xc0\x14\xadIN\'\xcc2\xc0\x12\x88D\x88\x17\x0c0\xc0\x87\xfa\x05\x9f\xd0\xe51\xc0!\xe0Jc\x06\x92/\xc0\xe4\x97\x18#j\x120\xc0\x8a\x05``i\xd7.\xc0\xf6\x87\x10\x19\xb4\xcf,\xc0u\x94\x87&\xd8s/\xc0n\xf0\xd9\xab"\x92/\xc0Y5\x10\x11\xfe\xf0*\xc0\xd8\xf0\xd7\x81\xe1/0\xc0\xd0\xb2\xca\x10\x863/\xc0\xae7\xd4+.\xd52\xc0+\x8aW!]\xa1.\xc0\xfa\xbcx\xfaS\xa4/\xc0\x86j\x97f\x0ct2\xc0\x04\n\xack\xb5f2\xc0\x9c6Y\x90\xde\xd82\xc0D\xa9P\r\x8b\xdd2\xc0\x87\x99\x8b\xcc_\x81/\xc0cj\x12\xcf\xba\xe22\xc0\xcf\xa7\rm\xfe\xa11\xc0Y\xcd\x9b\xba1\xab.\xc0\xa4\xb1#\xe8\x9e\x992\xc0\xe6\xb6\xdc=\xe5\xff-\xc0q6\x01\xa5\xc9\x0e3\xc0=\xb17\xa2\x0ek2\xc08)\x9e\x04\xd5\xa11\xc0\xff3!F\x08\xfb-\xc0]\x14Bf\xe2\xf81\xc0\xa2\xd16\x84\xfb\xdb/\xc0\x9b#\x83_f\xfa1\xc0\x94\xef\x95\x91\x04\x922\xc0aL\x86\xe2\x8a\x002\xc0>\x116\xe6}\xe02\xc0\xe3\x14T\\Y\x060\xc0\xaex\xa9Os\xdf/\xc0\x91\xf9\xd5h\x94\xe22\xc0\xc5\xff\x86B\xf8J/\xc0\xbc\xf8:\xcac\xf62\xc0\xb6\xe0l\x03D\xeb2\xc0\xae\xd3_P\xa1\xc50\xc0}\xd8\xb0%\xc5\x17/\xc0Bf\xdc\xda\xaea0\xc0E\xe1L\x90\x8e\x070\xc0uA\x98\x9eR\n3\xc0\x19\n\xde\x0c\xc1\xff2\xc0\xeb\xd0qf\xad_2\xc0`K7\xb6Vx0\xc0\xd1\xe3&l\x88\x143\xc0\xbc\xe8\xb0\xa8\x7f\x8a.\xc0\xda\x05\x19\xddW\x0e3\xc0\x8d\xd4L\xf02\x893\xc0[\x86\xf3\x94\xc3\xf51\xc02\xa3\x1b\xb3\xbe\x873\xc0\x14q\x8a\xa4U$-\xc0\xe9\xd2\xb8d:\\2\xc0\x9a5\xebN;j-\xc0n\x1b\r\xe0\xc6Z-\xc04%X\xc1\x83\xcf.\xc0\xfd\xb0\xf0\xa2\xb7R-\xc0]nQ\xec_(0\xc0`\x06\x18\xca\xeb\xa1*\xc0\xdem\xfd7\xe7\xb92\xc0\xdb\xc1r\xf3\x10$3\xc05\xdc\xf7\x8e\xd1\x9d2\xc0[S\xe2~\xdf\xba2\xc0cM\xdd\xa6n\xa02\xc0\x1a\xcc\xc4\xf1\xfb1/\xc0\x0bEcf#i/\xc0>\x10\xa3>`C/\xc0\x0c\xae\xb8H\xba\xd32\xc0\x19\x92\xc7\x8aHk/\xc0\xf7G\x10\xbf\xc9\xdc2\xc0\x99\xbdR$C2-\xc0\xc9\x03S\xe3\xa6\x042\xc0\xf0 \x03\x83\xdc-/\xc00=|\xac1_/\xc0C\xa0\xcd\xfb`\xe82\xc0\xef\xd6w\x84\x16\xfc/\xc0U\x90\xc5\xeb\xad\x0f2\xc0\x07\xf9\xbcM\xda\xfe0\xc0l\xc8\xa2\xf1\x03\xf32\xc0\']CD\xfe\x173\xc0\r\x84\xef\xd4I!3\xc0#\x10\x8c/N\x1d/\xc0\xbf}S\xe1\x94\x153\xc0\x10\xdb~~\xa1\xa4/\xc05mn\x04\x8e\xf52\xc0e\x94"A\x9e\x173\xc0[\x94s\xf8\xe8"3\xc0\xc6Q|\xbf\xcf53\xc0\xe8\xb8\xf6JUh3\xc0\xb5\x04\x95t\xef\xa02\xc0\x9f$F\x0b*\xf82\xc01\xd5T\xb9\x08c3\xc0\x95?\xc6\xd4Te3\xc0\x10\x19_\xe7\xbe\x163\xc0ks\x8e}\x9e>3\xc0|\xd7\xea\\\x94%3\xc0\xe02w:\xd3$3\xc093\x8e\xf7\xf0l3\xc0-\x8f\x03=b&3\xc0=\x00~y\xe8\xec2\xc0\x175\x86Ig\x1a2\xc0\x97?\x11f!\x043\xc0\xf2+\xda`\xc2p1\xc0\x02\x98=\x161\x14/\xc0,\xc4\x03\x8e\x00{/\xc0$&\xb9\x81\xfd\xf02\xc0\x16\x1a\xea+\xd9\xba2\xc0\xa6ov\x94\xf4\xd52\xc0D\x16\xf4\xa7\xed\xed2\xc0\xc5\x9fM\xfba\x0e3\xc0\n\xa9}\xa70\x1b3\xc0me3\x833\x1b0\xc0\x0f\x1cD\xaa\xd7\x003\xc0\x16\x9f\xb9\xd7B\xfd2\xc0.\xc9\x07\xb2\xe6\xd32\xc0\xfd\x1bj\xe8\x13\xd02\xc0 4yLY33\xc0\xd3\xe0\x8f\x11\xfe-3\xc0\xa4\xd8\xa9#\x14m3\xc0\x0e1\xaa\xdf\xee\xcb2\xc0\xd2S\xbfeQ\xd02\xc0\x91\xc2\xf9t\x07f/\xc0\x10=\xd3\x1fCQ3\xc0\xf9*\xd4\xce[\x003\xc0\xd2S\xbfeQ\xd02\xc0g\xdf\xd6\xd7\xcc\xd02\xc0\x91t\xb1\xa9\xf9+3\xc0\x11\xe9\xbaf\xf2\xd72\xc0\xf9\xf4\x06\xa3\xdf\xd12\xc0\xdc\xb0nP\xe1\x003\xc0\xfd[\xb2-\x1d\x7f1\xc01?\x8e^U\xe6.\xc0\xdd\xecyv\xa8\xb82\xc0\xde\x96\x1d\xc3\xfe\xb62\xc0gz\xea9\xbb\xdf/\xc0\xe1J\xff\xe2\x05\xb92\xc0\xa5Z\x0c\x04\xda\xb02\xc0\xe5^\xe1\xc9\x9c&2\xc0*T\x10\x10\xd7D3\xc0\x8c\xd0\xe1\x9c\xac90\xc0\xc2h\x8a\xaf\n\xbb2\xc0\x884\x01\xda\xbf\xca/\xc0\xc2S\xee\xe2\xec\xa92\xc0\x05\x85\xef\xfb\xc600\xc0;\\p\xb5\x12<3\xc0BTO\xe0\xf0\xf72\xc0ZrQ\xe2\xa2G3\xc0\xc4\xcf\x03\xfd\xb2\xce2\xc0w\xd63@\x85\xb92\xc0\r\x89`\xd7jN3\xc0^\xc7\xc6@\xc7\xaf2\xc0\xe8\x1be[x\xa32\xc0f\xa4\x85\xa8%\xaf/\xc0q\x84\x85\x18\xc5\xef1\xc0\x1f5\xf6i5\'0\xc02\x0e4\xb0\xa200\xc09 -\xad\x9b\xea2\xc0\n[\x8c\x1a\xdd\xe62\xc0\x94}t\x10\x86\xfa2\xc0\x96\xb1\xaa\x10\x13A3\xc0C\xd2\x032\xcb\xf12\xc0mC\xdf\x98N\x1f2\xc0Sx\xa5\xf2\x16\x172\xc0\xfe_\xd1m:\xfd1\xc0rR-Qiz2\xc0\xb7H\xae\x13*\x052\xc0\xedf\xf48\r\xe5/\xc0\xb5ip\xd6_\x132\xc0\xda*6*8\x862\xc0[\xcc$Zk\xc62\xc05O#\x88z\xc4/\xc0\x1fc\x17\xb62/0\xc09\xf4\xdc\xa9\xfb\xd5/\xc0\x93\xdf;g\x9f\x91.\xc0R\xbe\x9a\xf3\x90m/\xc0`;\xe0\x8fBy1\xc0~\x1f\rE\x1e\xd42\xc0P\xd57\x12\x07\xc9.\xc0\x12\x851C\xe8\xf12\xc0\xb7\xcd\xe0\xe7e\xec2\xc0h\x84w\xdd\xdf\xdb2\xc0 ^V\xcf>\xfd2\xc0 \xc1<[\xf2\x073\xc0\xc4\xefg4\xd5\xd42\xc0&\xe6:\xb7xA/\xc0"\xa4{_\xe6\xd32\xc0\xacx\xf8\xaa\x9e\xcf2\xc0T\x85m\xffA\xde/\xc0$S17yg3\xc0)\x10i[\x1b\xff2\xc0\x8e|\xb4\r\x99Q/\xc0"\xf3\xe8\x8e\xeb\\3\xc0\x96\xeb\xfd5b\x040\xc0\x80B\x899\x0cg3\xc04\xb4K\xb6\xb333\xc0=\xcb\x0b\x1c\xb4^3\xc0\xefpY\x0b\xcc\xad/\xc0\xb8\xdb$\x12\xcdP3\xc0cp\xba\xfa/\xd02\xc0T\xccRg\xf1\xdb2\xc0&6\xf9\xfa\x96\x91/\xc0\x98\xea\xa7\xde1"3\xc0\xb1\xa2\'\xaa\x92\x192\xc03\xef\xcf}r\xff2\xc0>v\x93/B\xe62\xc0\x02\xaa<\\E%2\xc0.\xc3{P\x1b\xcd2\xc0\x97\xb5Gq5\xb52\xc0y{w*-)3\xc0\x96\xb9\xcc\x92\x9b\xfb0\xc0{\\cH\x81\xef/\xc0O\xae\xe9+$\xd42\xc0\x834\xf8%\xc7\xfb2\xc0\xca\n.};\xe72\xc0`\x12\x137h\xb22\xc0\'\xe6\xfc\x8dG\x153\xc0\x7f\xf3\x06"0!3\xc0\xcak8V|\xe32\xc0\xe4YyW\xad\x1b0\xc0\x14r\xa7^\x99\xa82\xc0\x972\tH\xfa;3\xc0n\xda\x12HJ\xf12\xc0\xf6\xe0\xfe5\xb6\xec2\xc0U,S\xec810\xc0p8\x9eI\x9e/0\xc0P\x15\x9b\xbf^\xcb-\xc0\xf3\xa9bO\xb5\xd82\xc0\xac\xa5i\x07\x99\xc3/\xc0\xcd\xcc\x08\x14l-0\xc0\x9cY\xb5\xd6~H2\xc0^@\xb8C\x16/0\xc0&\xb1T\xb0\xa9|2\xc0\n\xaa\xa2\xbf2\xcb/\xc0\x9a\x1f?8\x1b\xe4/\xc0\xd6\xbe\xf1\x8b7\xce2\xc01\x18 9\xe8\xc52\xc0\x9f\x8c\x06\r\xea%0\xc0[\x9f\x7f8\xe9t2\xc0x\x18hE\x12\xad/\xc0\x06#\xf7"\x86\xe51\xc0\x99g\xa5\x0b\xb7\x89/\xc0%`\'9\x9e\xa0/\xc0T\x9b\xdb:\xbbR0\xc0m:\x03\xb6\x12;/\xc03\xb9*\xc9\xcb\xc22\xc0\xe4\x1f?\xf8\x8c60\xc0=\x97\xf7\t -3\xc0\xceE\xc6\x88\x0c>0\xc0\xbf\x81\x03\xb4\xdaC3\xc0\x92\xc4\x08?\xf1\xd02\xc0,Y=5\x98\xb82\xc0R\x04\xed\x15\xf8#3\xc0\x00\x82O\xb2I53\xc0\xa7\x01[\xce\x86D3\xc0<\xb0D\xf4\xd9\xd12\xc0?\xba@6c\xfa1\xc0)\x05P_\xaf\xd8.\xc0dYw\xc7R\xee0\xc0\xc4Q\xf7\xa8\xb4\x1e3\xc0\xb0\x8ca\x1b\x83\xd12\xc0\xee\xe4\\\xcc*\xb82\xc0\x05\xc4\x89\x06\xf7\x8e/\xc0\xd9\xdd\x1b:\xba\xfd0\xc0dt\xeb)\xef\x160\xc0\xc1\xdf\xd0Ut13\xc0\xc1\r\xf3WG!3\xc0\x9a%\x98z~\xd4-\xc0\xd7\xd6\xc5#4\x193\xc09\x8d6+~\xb72\xc0\x8c\x99\xddgA\x99/\xc0\xc4\x1b\x16\xaaV\x122\xc0\xb8t\xfa\xcb\xc9\xbb2\xc0\xd9\xe0]\xd8\x918.\xc0py\x84\xf8.\x1f3\xc0\xfc\x03\xf8\xe1L\x192\xc0\xda{\x9d0\x9d\x892\xc0,\xdf\x16!\xe3<3\xc0C\xed\xd4\xa6\xfb\x143\xc0\x03R#\xe4\x91\x033\xc0\xdd\xf3\xfcv$\xec-\xc0\x13\x17)\x97!\x1e0\xc0\xc3\xb8\xe1\xe6\xcb\x9f2\xc0hj\x17t\x14\x172\xc0U\x8d\xd94g*-\xc0y\xf2\xf1d!\x1f3\xc0\x9b\xcb\xb1\x1c\xe6\xba1\xc0\xa0yL\xabQ\x1e2\xc0\xaa\xe11\xf2n\x0f2\xc0\x19m=y\xc5\x17/\xc0\xe5\xfe5\xd9o\x07/\xc0\x0e\x12 \xce\xd1\x192\xc0\x8d\xdb\xafo:\xa52\xc0\xf6\x03\x8f\xd9\xe8\x9f2\xc0k\x99\'\xc7QY-\xc0\xa6\x15\xf6\xd7\xa1Q-\xc0O*\x87\xf5\x0f&2\xc0i\xb0yf\x11\xb0/\xc0\xe6k\xebbqs/\xc0\xb1\xe0\xfb4&02\xc04/B=\xea\xf0/\xc0\xe0s\xd5\xeeA\x8d/\xc0>\xb2c\xaa\xa3\xd22\xc02J\x08\xd1\x0e\x073\xc0\xc6\xfd\xd2A\x0f\x9e-\xc0\xa750\x0f\x84\xef0\xc0\x03$\xd5\x9b\xa8\xfd2\xc0S\x9b\xb5\xf9\xfbf1\xc0\xb6\xcaV\xb7\xa3\xf72\xc0\xd4\xd1\xe5B\xc1\xf52\xc0I\x86\xb0}\x16\xe00\xc0Y\x1b\x8c\xe4\xc8\xe12\xc0@jGb?\xd52\xc0\xcc\x84\xe5\xc4\xe2\x93-\xc0\x11\xda!V\xb6\xb20\xc0\x03R#\xe4\x91\x033\xc0\xf3\x08\xd9\xc9S\xc3/\xc0\xe0\xa3/!\xa8|*\xc0\xf2\xde\x1e7\x89\x0e/\xc0\x99\xd3\xf5\x82\x11\xa0*\xc0j\xa8\xdcwj\xbe/\xc0}\x0f\x96\xca\x87z2\xc0\xa4l\x1f\xe98\xf7.\xc0\xa1\x7f\xbb!\xa8\xd82\xc0{\xfb\xa5\xed\x93\x04/\xc0\xd7\x0e\xbb\x9c\xf1\xd9.\xc0\xf6=\x93H\xff\xd6/\xc0\xa0}\xce\xb7\x93\x9f.\xc0\xef\x0b\xb2\x91O\x98.\xc0\xa6q\xd4Rp\x90/\xc0\xf7E\xbc\x9a\x9c\x002\xc0_`\xb1\xf8\x90s2\xc0\x7f\xc1\xf7s\xd7d2\xc0\xc1?\xe5\xf9\xe3\xf81\xc0\xbb\n\x1e\xbfW\x8f2\xc0\x10\x0b\x0c\x9e4\x882\xc0\x85\xca\xf5\xd1b$2\xc0\xf9\xb3wH\xd2\x912\xc0\xac\xfe\x901\xc9\xf42\xc0\x84\x08>\x07\xef\xff/\xc0\x14\xc89\xdec\x1c/\xc0i\xcep\x82\x9f\xa01\xc0\xd5\xda\xd1\x9c\xad\x84*\xc0C\x83pn\xd1\xa01\xc0\xc4f\x13\x13a\x14-\xc0_U$\x96\xcf>3\xc0\x108\x02Pu\x85.\xc0\xdf&}~\xd8;-\xc0\xf6\x8d\xe5\xd4la/\xc0k\xac#<\xba\xfc/\xc0\xe0Y\xc8\x8b\xb0c2\xc0\xc6]\x9b\xb3{^2\xc0\xbd\x1b&\x17\xe91/\xc0\x0f\x84\x8e\x8ek_-\xc0\xdf\xe7\xf0K\x80\xf8/\xc0j\xa7\xc4a\xb6&3\xc0\x1d[\x02P\x1d\x98-\xc04\xc4oR\x0e\xea2\xc0\xcd\xb1\x11_\x195/\xc0,\xe4\xe2A\x9bV/\xc0\xe1\x11\xee\x9c\x18\xb91\xc0\xbe\x0e\x82\xde\r\xd51\xc0\xe7\xdbaa\xda\xbf/\xc0rQ$T\xd8\xd72\xc0\xc4\x1a\xabu\xae\x1c3\xc0A\x1e\xec\x07\xd7T3\xc0\xb6\xb1\xfe\x85*\xd32\xc0o6 >\x95\x083\xc0\xa9.\xe0\xa2\x1ao1\xc0t\n\x13\xebh\x0e3\xc0\\\xb6\x02\x89u\xe8/\xc0\xb8\xe4R\r \xfa/\xc0\xb1>^K\x13"3\xc0\x16\x99\xaf\xed4\xc01\xc0\x16\x99\xaf\xed4\xc01\xc0\x83U0\xaf\xb7!3\xc0\x95=\x98\x8a\x83q/\xc0?\x19\x1f\xde6b3\xc07\xa4\x19\xab\x17j/\xc0R\xec\x8c1p\xd5.\xc0\xc2gmlW\xfc2\xc0\xc2Y)TE\xdf2\xc0\x80\x06\x05V/\xe12\xc0\xf1\x123\x93`\xd6/\xc0G\x8b\xea\xe9\xdd\n0\xc0\xc4\xcd\x8d\xb71\x043\xc069\xb6\xe5S\xe52\xc0e_\x9e\x0f\x12\xd9/\xc04k\x83\xf2\x92z0\xc0"\x9d\xa9\x0e\x7f33\xc0\x96\x0fo0k\x922\xc0\xef+\x88\xb0{\xef-\xc0\x8cvW\x84\xc3\x0b/\xc0,\x8c8\xe4N\x0e.\xc0\xff\x86\xf3\x8d\xcc\xc9.\xc0\x10!\x13:8G1\xc0\xae\xbe\x99\xc2\xd7\x83/\xc0\xfatI\x99\xd4\xbc2\xc0\x80\xce\xb8L\xb6\x7f.\xc0\xca\xea\xaa\xa1\x9dL0\xc0?\xc7\xbe\x89\xb5s1\xc0\xd4\xe2\x11\xea\xf9h1\xc0%q\x10\xf1\x1030\xc0\xc4Cf\xac\x19\x8b-\xc0\xdc\x97@\'~(/\xc0\xf4\xb7\x94\xcbI\x88-\xc0\xf9\xdf\x89\xab\xadF/\xc0\xbcU\xa3+\x07\x13-\xc0\x9c\x17u4\xf0\xc31\xc0\x18\xf9\x81\xc2q\xe4/\xc0\xdb\xe2$T\xdf>&\xc0\x80C\x1d\xdb%8/\xc0}\xb7N\xdfq\x82*\xc0\xe2\xf2\xe4\x87\xe1\x18/\xc0u\x0f\xd8\x82\xdd\xe51\xc0U\x19{p\xc2!/\xc0\xe9\x92\x9fP\x0c)3\xc0\x08\x93\x98\xf2\xd9\xbb2\xc05\xabI\xa9.\xb82\xc0S\xd8\xf2\x8a\xc0\'0\xc0\xdb\x1d\xc7\xd4\x10\x84*\xc0y\'0M\x893/\xc05\xabI\xa9.\xb82\xc0H\xe3\xe2B\xa6"3\xc0\x18!\x9c9\x06!/\xc0\xb5\xc8\xcb\xd0\xe4o.\xc0\xdajp\xda\x11-3\xc0y\xb5W,%4*\xc0\xd3\x8dc\xda\xd7Q-\xc0\x05\x04\xf1\xe2\x1aZ-\xc0W\xb3\xf7,s\xd12\xc0\x03\x0bs1\x829-\xc0\xffX\x8b,\x19\x1b/\xc0\x82\xb6\xcak\t\xdd2\xc01[XR\xec\xfb0\xc0F\x13[{\xa4"3\xc0R\x87\xa2a\x0bw2\xc0\x89\x9e\xc4,\x9ft-\xc0\xc0\x86\xfc\xd2\x0f\xfd.\xc0\x97T\x91\xe0/\xd52\xc0\x8b#\x9a1\x17b-\xc0\xe32\xb7y~f/\xc0\x0e\xd1\xd0\xe6\xc9\x9f1\xc0\xee\xfd]\x9c\xf7\xd22\xc0\x97T\x91\xe0/\xd52\xc0\x08Y!~a\x9f2\xc0 s\x88\x15C\x810\xc0t\x87\x0e7\x1a\xe02\xc0n\xd2\xa0\xaa\x07D3\xc0\xeeb\x85X\x98\x922\xc0\x046#z\\43\xc0\xadq\xf4e\x8c\xba2\xc0V<\x94\xf8\xfe\x12-\xc0\xdd\x9d3\x90\xb6\xb82\xc0\xe9A\x93\xb3zE3\xc0\x1a\x8b\x0f\x9a-=2\xc0e\xbc\x99\xcc&)-\xc0\x9d\x1e\x02\x98-\xf2/\xc0gs5\xd8\x8d[3\xc0\x94\xae{M\x80\xe9-\xc0\xf2\xde\x1e7\x89\x0e/\xc0\xf6\xe5\xe5\x16\xa6b2\xc0q\xa0\xd4\xd2\xdf\x8b0\xc0\xfe\xc7)\xe3\xbf^2\xc0\x0e3Fi\xff\xc12\xc0}\x0f\x96\xca\x87z2\xc0\xf2.M\xda\xc3\'2\xc0\x02\\\xac\x884\x822\xc0\x02\x05\x93\x07\xba9.\xc0\x16\x94xeI\x1c0\xc0\x15\x82\t\x1a<S2\xc0\xc11S\xf6\x96K-\xc0\x16K#\x84\xe7\xad/\xc0\x94\xa2\x85v\xc1_-\xc0+\xd1\xc3\xbc\xe2\x842\xc0\xe9\x0c!\xde-\xc02\xc0\xb2\xb2\x1c\x99\x9c\xc42\xc0\xbcZ\xfdoh\xed2\xc0\x97\xf4\xdf7\xd6\xdb2\xc0\xdd\xf3\xcd\xfc\x94k2\xc0T\xd6\xc0+\x10\xe82\xc0\xde\xc6\xf9f\xd4C3\xc0\xde\xc6\xf9f\xd4C3\xc0\xfbS\xaa9`p/\xc0-\x97\xf9\xea\x0b\xfc0\xc0\xfb\xe2\x84\x9d\xe7m0\xc0\xc5\xcfi\x1c#\xcb/\xc0T\xc1\xf5\x12n{2\xc0<\xe0\x1c\xdf\xe9\xbf/\xc0\xce\xf7\xe3\xcd\x14\xe2.\xc0\x7f\x98s\x19\xac\xe92\xc0\r\x8b\x07\xa3\x88\xea1\xc0\xf1\xeb`N1r0\xc0a\x83Y\xf8\x93*2\xc0x?\xb4\x80\xb5\x94/\xc0\x03\xc72\x8b\xe1\x1f2\xc0\xbf\xabgq\x1el%\xc0\x93\xda\xd7\xd0Z\x850\xc0|\x0f\x12\x01\xbf\x95/\xc0\xf1X\xe4\x0f00/\xc0\xdf\x12\xda\x8b\x07N0\xc0A\x11{Fp\xba/\xc0\xe9X\t\xb9A=0\xc00\x8fE< ^,\xc0d\xca{qm\xb9.\xc07\xd3A\x81F80\xc0\xbe\xbd\xde\x0b\x04\xaf1\xc0\x05Q\x17A\xc8\xbc/\xc00\xae)BqZ2\xc0ER.\x08U\x1c0\xc0\x9a\x86\xb9\xea\x9a"*\xc0\n\xbb\x8b\xc5\x9eX0\xc0\xa3q\x11\x06\x81\x1b2\xc0\xca6\x06\xd0\xa6\xe7/\xc0%\xecn4\x87\xd81\xc0\xb4\xb0\x8bz\xf6\x152\xc0\n\xd4\xad\x93\xd5\x003\xc02\xee\r@\n\xe42\xc0\xc9\x99\x8f\x9fx\xcc2\xc0\xbe1\x01{\xc9\x84.\xc0"\xc4\x81)\x07\x91/\xc0\xd93\xe1\x81\xa4\xd12\xc0\xe9\r\x95\x8c\x17\xe01\xc0\xae\xfe\xe0\xba\xd9\xee%\xc0^\xd5\xaeo+\xd72\xc0\xe1I\x15\xcc@\xb82\xc0\x9eh@\xfd\xd5\xd32\xc0;\x87\xc4!\xb8\x9f2\xc0-hJ<T\xf8/\xc0\xf6\x05)\xdbY\x040\xc0 ,\xfa`\x9b\x0c0\xc0=\xd7\x10_;\xf82\xc0\xf9\xce6\xe6\x1b\n2\xc0s`\xc46\xcf\xc80\xc0\x9cr\xa2\xd3\xa7\xf12\xc01A\xe67\x9b\xeb.\xc0~\xfd\x8aU\xdf\xe51\xc0\xeb%\xb3\t\xa0X/\xc0\xba\xcd\x9c\xf2m\x003\xc0\xa3\xd64 \x84 3\xc0\x9b\x1a\x1b\x1f\x16\x183\xc0\x9b\xe1\rG,*3\xc0|\xb0\x99\xa2\x99\xf81\xc0\xbb\xbeb\x9b\xa5\xd9/\xc0S7\x8e\xe2y%3\xc0\xd0k\xe9\x89\xaeP3\xc0H\xe7s\x94I\x1c3\xc0\x00J0\x1bL\x153\xc0\xb6\xe1\xa7I\xae\xf81\xc0\xa07\xd3\tc\xd7.\xc0\x00J0\x1bL\x153\xc0\x92\xbb1\x12\x95\r3\xc0\x94\xd1\xa1>\x85\xae0\xc0y{w*-)3\xc0eC1 \xf1\xf91\xc0\xe1}\x119c\xa7.\xc0\xa9\xfd\xf3IX\x002\xc0[Ae\xba\xb3\x073\xc0\x96\xf0HE\xd1\xd62\xc0\xfb\x92\xf1\xfew!3\xc0\xd2\xa1A\xae\xff\xfc2\xc06\x83\x98\xe3\xe3\xb6/\xc0F\xc49\xbao$3\xc0\xa0\xb5\xda\xdd\x9aN3\xc0%.\x10\x1du\xb5/\xc0\x03\x83\xef\xe2!43\xc0\xcd\xd6\x92\xdat\x95.\xc0r\xbe:\x9b\xe2\xf51\xc0V%\x8d\xe2\t\xf31\xc0\x14s\x1e\x17\xbd\x11/\xc0\x99\xe5\xc2-\xbe33\xc0\xa57\xcc$\xbc:3\xc0\x92\xab\xa6XX\xdc2\xc0\x82\xd1"\xbae\xec/\xc0\xec\xf7\x90\xca\x0f\xfd2\xc0U\xbd\xf2\xde\x8fg/\xc0\x1e{`\x01\xa1\xdb2\xc0\xc2\xd4I\xfc\xc8[1\xc0dw\xfb\xebo1/\xc0fXL\xeb\x0bV/\xc0\x0e\xf9n\x82\r\xd92\xc0R4\xa6#]\xde/\xc0\xe4\xc4\xa8B\xa5\xff2\xc08\xd6p[\x8b\x133\xc0\xc8)\xb7\xfay\x9f/\xc0\xd5\xdc\x95\x9f\xf0\xb60\xc0\xe0\x84\x8f\xc00\xf01\xc0\x97\xa8\xba\x8a@Q-\xc0\xe6<\xe2\xef\x9a*3\xc0\x07t\x19d\xa2s1\xc0\xacm\xd7wyg-\xc0\xf6\xf7\xe0g\x12\xf62\xc0\x1d;\xf5;\x9a\x060\xc0\x07\x19\xb4t\x8a\x9d.\xc0\xba=\x01\x99\xcf\x961\xc0_\xc8\x15/\xb9\xda-\xc0\x10\xdbk\x94\xd0\x12-\xc0U~\xfc\x15#\xa80\xc0\x87\x0f|\x9e_\xa52\xc0\'\xaa\xb5\xb9\xd9\x9f.\xc0ajZ\x8e2y1\xc0\x80\xd9a\x9eM33\xc0\xae_\xf6iHB0\xc0*\x08\x84\r\xffM0\xc0\x94\xff\xf7\xc2;$0\xc0o\xe4\xcf\xfc9K2\xc0\x193W\xc4\x0c\x922\xc0\xda2\x8eV\xc6\xb9/\xc0\x0fz\x8e\x99(\xf0/\xc0\x90\xc0k\x16\x01\xdd-\xc04E\xa7\x97\x12f/\xc0\x865\x16\xf9\x9e\xfc2\xc01-\xe8\xe4~\x080\xc0i\xc0\xfaH7>*\xc0\xc2\x83z\xf3E//\xc0\x7f\x0f\xc1\xf3\x17\x80-\xc0\x91\xa9-\xa7\xac32\xc0\xecE\x16=D\xd42\xc0[\x18\x95\xe5\xca\x11/\xc0\x8e\x9b\x84\xc4\x19\xf3/\xc0p\xdbV\xba\x13G/\xc0\x8d\x8d\xa1\x96\xdd\t0\xc0C\xcdj\xa9kU2\xc0\xfb|v\x85Xl1\xc0:\xa1:\x91\xae\x050\xc0\xedy\r\xd9`\xc21\xc0\xb8\xd0\x9e\xe7\xf2\x0b/\xc0\xdb\xb0\tY%\xbf+\xc0-\x0c2\xfa\x11k2\xc08\x1e\xa2\x07\xe5\xd3/\xc05\xc6\xed\xb4\xd5s2\xc0\x90\xb3\xb4N\x9e\xe62\xc0T3\xdco\x82\xe41\xc0\xde\xd4\xbdTP&3\xc08\x99\x1e\x82\x1cb2\xc0_\x87\x12\xe0\x0fM3\xc0\xa6\tK#\xffF0\xc0}\xc9\xb4\x8b\xb5<0\xc0\x93W\xc4\x82\xa7\xff2\xc0U\xf5(q\tP0\xc0\x92\xbe\x10\xd6n\xb12\xc0\x81\xeb\x9a\xa1*\xdb0\xc0\x9fI\x90t\xab#3\xc0\x9fI\x90t\xab#3\xc0\xb2\x8f\x1eW\xe1b2\xc0R\x17\xa2\x829,3\xc0g\x7f\x8f\x8ag=0\xc0\xdee\xec\xb7\x81\x043\xc0\x10\n\t-\xf3\x1d3\xc0\\y}\xa6[\xab/\xc0\x9ca\xd2\xb1?\xb52\xc0L\xaa\xa9 \xbb\xee2\xc0\xf5\xe5\xc7\xc9\'.3\xc0\xc6\x12\x0e7\x1fL2\xc0\xe7\x1f\xc5\xa2\xa3\xd52\xc0\xdf\x87\xb4\xd7&~/\xc0\x063\xd2\xa2:\x192\xc0a\x03un\xe6\xbf/\xc0]\xe65M%\t2\xc0\xab\x8f\xfe\xf9r23\xc0\xfe\x9e\xf2?U/0\xc0M\xf3\x0c\ra\xa7/\xc0\xd5\xbe\x1aS\x82\xda2\xc0\x9f\x96\xb3\xcb~+0\xc0x\xd2\xc9\xfd\xd3!0\xc0[}\x0e\xbe\xc3\x9c/\xc0\x03\x9ez\x04\xbb\x91/\xc0d]\x0b\xdcB\xd12\xc0\x11Wg\xd5\xdb\xb0/\xc0\xc2\x02\x0c\xad\x95\x123\xc0\xc2\x02\x0c\xad\x95\x123\xc0\x10\xc4\xcc\x8f)\xbc/\xc0\xe9;3\xb0\xe3\x173\xc0\xc0+\x1e\xcay\xed2\xc0\xa9\x05\x99\xb7\x97\xfb2\xc0\x12\x9b\xaf\x03\xc6R2\xc0\x8a\x90\xab\xb8\xa2\x063\xc0\xf0\xac\xed\x90\x00\xf12\xc0{&\xec\xf1\t"3\xc03-\xc7G\x1c\x90/\xc0\x08\xa0D]c\x083\xc0M\xf6\xd0\x0f\xaa\x1e0\xc0n\xae\xc6\x83\xc7#3\xc0}P\xa0\xd9\x8e\xb10\xc0)\xe7\x9a:Xm/\xc0jkz\xd7\x99\xc02\xc0\xdb"\x1a\x89\xaf\x0e/\xc0.\x96Zk\xb6V0\xc0\x0f\xc6<\x98k"3\xc0A\xb6\xe8Z\xec\x073\xc0"\x1a8x\x86\xc40\xc0\r*\xc5\x0f\xb0\t/\xc0\xf9\xbb{\xe2\xb5\xf30\xc0{\x13\x15"U\x1b3\xc0\xc5\xf9p\xe0s\x83.\xc0:"9\xe2\xeci0\xc0\xf6\x12\xbc\xf4\x97$3\xc0\xe6=\xac\xc4B\xe3.\xc01A\xe67\x9b\xeb.\xc0\xa4y\xfez.>3\xc0\x95y\xce\xa1Dv.\xc0a||\xf8\xcf\xde1\xc0\x99\xd1\x80tK\x80.\xc0b\x15\x17\xc3\xac`3\xc0e\xa8G\xc5\x9b[2\xc0\xba1\x85\x8a\xa623\xc0\xb8\xd1fx\xb593\xc0\x83Q\x13K\x9f\x88*\xc0\x86n\xa24\xf5\xa7.\xc0y\xe3\xc9~\xeaa1\xc06\xb4p\xea8\xfb-\xc0\xb9\x7fq\xb5\t\xfc/\xc0x\xa8\xdf\xe9r\x96.\xc0\xdad]\x03\xdb!3\xc0&\xf9\xf4,\x11U/\xc0\xc7\x9e.,\xa3_0\xc0\xf9T\xec\xfe\x95\x82/\xc0\xdfD\x80\x08\x15d2\xc0\xaf\xe2\x8c\x80\xf9\xfb2\xc0\xa0mI\x981[/\xc0\x8btZEDO/\xc0\xcb_z%\xf0R0\xc0v\xb1\x1dc\xe4\xab0\xc0\xac%\xe6\x92\x90\x1f3\xc0\xc5Z\xbf5\xf7\x183\xc0\x7f\x18v\xde:"*\xc0g\xc9U\xc8Q\x163\xc0\x07\xdb\xcf\x89\xff\xf02\xc0\xb5\xea\x8b\xb3s\xf82\xc0\\0\x80&d\x0e3\xc0\x81\xaa\xdf\x898l3\xc08\x92!\x88w/*\xc0\x99*&\x9eK\xdc/\xc0\xb1r\x10\xcbJ\x002\xc0\xa7\x00\x0e*\xbd[,\xc0\xcfH\xcb\x8agR/\xc08o\xcc\xa5\x06\xfa1\xc0\xad\xd5dq\x11\x18/\xc0,>\xc0\xaf\xb8"/\xc0q^\xaa{\x9e_0\xc0\x96)\xd8\xbce\x1d/\xc0\xec\xf5}\n\x86\t0\xc0\xca\xd5\xe7\xc1\x8e\xc42\xc0\xae\xefX\xe9\xe6\xff/\xc0\xe6#\xe8q\xf5\x9e1\xc0\x84r\x00cq\xa7/\xc0\x8dn\x17\x1a\xc6\xe1/\xc0\x93\x00\xfa\xfbc\xbd2\xc0\xa4:\x18#pJ3\xc0u{8\x8b.\xdb2\xc0\xd4\xb5\tg\xdcT-\xc0\xd1\xa0*\xab \xad/\xc0\xc8\xf0Wa\x88^-\xc0\x93\x94\xac#\xdf<.\xc0\xd9\xc6\xf2\x05\xb4\xdd/\xc0\rq\x88\xd0\xa4\x85/\xc0\xb1<\x96a\x92v2\xc0\xa7\x01/\xe3\r1/\xc0p[\xb3\xa9\xe3\x030\xc0q}}\xedJ\xfb/\xc0\x1c\x13t\xa8Q//\xc0\xd8\xe6\xdfX\xc6\xcc/\xc0\x85`\xc0\xa3\x8c\xe51\xc0\xf3\xd2N\x9eu\x060\xc0T_\xff@\x06\xd31\xc0G\x8e\xc9\x10\xec33\xc0\xc1G7K\x8f\xb11\xc0\x7f\xe5\x9a\xeb7\x9e2\xc0\xe7\x85Qt\xdc\xf6/\xc0\x94\xac\x9d\x1cn\xdf1\xc0(jZrf\xe3-\xc0b[\xcd\xe8\xb0/3\xc0\x8a- \x16*x2\xc0~\xc1p\x02k\xcc1\xc0\xfd\xef\xc4T$\xfb0\xc0\xb6\xb7^\xaax\x81,\xc0\xe1\xb1Ce\x99\xec/\xc0\x9d\x149\xaeco2\xc0!"\xa5X\x13\x013\xc0\xe1\xd1&\x9bGX/\xc0\xf3u\x15s(\xaf2\xc0c\x1c\x92\x93Eu/\xc0\x13\xfdU\xfa\xe27-\xc0\x87\xbf\xc2\x96\xbe\xe32\xc0\xe8Ea\x89(\xc5-\xc0\x06\x90\xda\xe4\xd7\x11-\xc0r\x92\x8fj\xda*0\xc0\xf3N\xbe\xb2d\xd32\xc0\xcb\x03\xce)\xf2\xf5/\xc0C\xc7\x11\xa0[\x083\xc0\xf0\x91A\xdd\xdd*-\xc0\xdf\xc07\x07\xee\x070\xc0H\xf8\x01P\x16\t/\xc0\x829\x07\t\x06\x8d.\xc03|z\xf2\xaeY0\xc0- \xb6\xdaI\xe1/\xc0\xb2+\x12_\xf6\xb92\xc0\xc2\xc0$\xc5\xd3\xa1.\xc0\x8b\xa9\xb8\xdd\xc4\x8e2\xc0\xddp\xd5\xa3\x83\x152\xc0\xf19\xfe\x07\n0-\xc0\x86\xc1g\xa7pg2\xc0B\x87\x9f\xbb\xc0\xc2.\xc0\x02\xcf-"\xe6\x0e/\xc0\xb2\xeb\x1a:\xd4\xdf/\xc0@\xad\x08\x89\xcd\xc41\xc0e\x0fM\xce\xd4n/\xc0\xadck\xbe\xe5\x020\xc0\x8e\xcc\xfay#\r0\xc0f\xfb\x9c/\\\xb92\xc0t\xf2\xc6\xe8A,0\xc0\x03\x7f\xba|\x8c\x8d/\xc0\x9cC\x86\xf4\x8fS2\xc0\xbf\x13T\x89\xaa\xcc/\xc0\\l{\xd5!\xb60\xc0\xb3\x17%J\xcd\xeb2\xc0\xe2\x86V\xfb\xfb\x08/\xc0\xb1%\xa4y$\xae0\xc0#m]!z,/\xc0+V\x8a\xf1{\xf0/\xc0\x9f\\\x1d\xf9\x93\x12/\xc0\x00\x7f\xcb/;\xa4.\xc0\x9d\xdb*\xce\xf4\xa60\xc0\xd6\xc7\xa5\xe0\x92\xdb.\xc0L\xcd\x80i\xc1\xee/\xc0\xd5p\xb3\xa6\x91\xd2.\xc0&:\x923\xd1D3\xc0\x066\xe3\xbe\xcc\xc6.\xc0\xde*\x83\xa31\xce.\xc0mL\xa8\xf3W?0\xc0_\x14\xfd%\xcd\x9d.\xc0\xe9[\xfa\xc1\xc3\x902\xc0\x8c\x0f\x0e\xbe\xe3^/\xc0\x05\xc0\x0cB+\x90.\xc0\x02X\xf3Y\xd8\xf6.\xc0\xa8\xe1\xf2,\xbb\x143\xc0\x83\xec\xaal\x14\x9f/\xc0\xa5zS\x17H\xcb2\xc0\xa8\x18=\x83}s2\xc0@\xa4\xde;B&.\xc0y\xe3\xc9~\xeaa1\xc0k!\xdeP4\xfd2\xc0\xa9\xad\xd1Qw@3\xc0\xd2*\xbf\x93C\x95/\xc00\xca\xbc\xee1.0\xc0\x19=\xac\\\xc5\x183\xc0\x88p8\xc2\xcb!3\xc0\xf4\xe3X\x18/\x0e3\xc0\x8a.\x14r\xd5\x073\xc0&\xd7@\x80\x8a)3\xc0\xb3\x17%J\xcd\xeb2\xc0\xb8\x03:\xad\xea\x083\xc0\x02\xce\x82(\xf0\xdb2\xc0\x05vM]\xd0\x063\xc0c\x83\xc3<\xea\xc2/\xc0\x94\xb3.8\xdd\xda2\xc0-\xeb\xb8\x1a\x08\x87/\xc0\rM.)L\xf52\xc0\xab\x8f\xfe\xf9r23\xc0\xffu\xd8J\x12\x9e/\xc0\x08\x1aH\x99\xe8\xe42\xc0\x04C\\\xb7\xab\xd72\xc0\x0f\x98\x02rp\x8b/\xc0#\x98B\x8b\x92\xf02\xc0j\x87\x93Q\xaa\x193\xc0\xe1\xd6\xce\xde\xad\xcb/\xc0\x11\xa9\xd0\x06k\xc20\xc0\x8c\xf2^\xe8,\xc90\xc0\xca^2e=\xf4.\xc0\x0bP\xb0aL\x053\xc0\xaf\xa8`.\xb1\xb42\xc0"K\x96BZ\x92/\xc0fpc\x13\xbd\x94/\xc0\x8d$\x87\xe2\xce\xfc2\xc0\x1dCU\xd0\x9d\xb32\xc0O\xe1\\\xcc!\x023\xc0\x15\xa6\x94\x98]\xe42\xc0\xbaLb\xa1\xaa\xcf2\xc0\x0c\xf0z\x89}\x163\xc0\x01\x8c\x10)\xce\xae2\xc0\x868bl\xf8\xd2/\xc0\x05\xfa\x0b\xe00\xf32\xc0\'\xc4\xc6\xc9+\xf02\xc0t@H\xc6c\xea1\xc0\xcb!\x16\x94\x81\xe82\xc0\xcf\xd6y\x1d\xe6\xe41\xc0\x0fZ\x13\xb3\x04m2\xc0\xe8\xde]\xd9{\xc52\xc0\xa2\x91\xb4Q\x83n2\xc0N@\x1e7\xc3T/\xc0\xc5\x08\x0eI,\xb92\xc0\x92\xa1GZ\x03\xb72\xc0Z\x9b\xb8\x9d\xf0;0\xc0=\xfeI\x9fv\xde2\xc0?Q\nC\xab\xc91\xc0\xf3\xf2\xfa\x96\xab#3\xc0m\xfa\x19\xe2\x0e\xe31\xc0\xf3\xf2\xfa\x96\xab#3\xc0M\xc2t\x17@{2\xc0\xdfT\x07\xfd\x8b^2\xc0\xc9\x9b\xa0"\xeed2\xc0\x13z\xfd\x8f\xb8\xcb2\xc0\xd5\xc2,\x0e\x808,\xc0\xea\x084\x13d\x1e3\xc0,J\xa1\xa2\x9b\xd92\xc0>2]\xafi\x163\xc0\x85\xc1\x0c\xa7\xf3w/\xc0\x8ajIS\xdd\x8b2\xc0~\xe3P\xe3\x80\x8e2\xc0,s\xa8i\x94\x000\xc0\xb0"\xefi \xa5*\xc0VW\xa1P\x0e\t3\xc0\xbb\x1a\xdcznh2\xc0N\x95 ]\x01\xd6/\xc0N\x95 ]\x01\xd6/\xc0\x1f\x92Bh9\x89*\xc02\x16\x87t\x94\xbd2\xc0(Ul\xc5A\xc02\xc0b\xc5\xf8\x80K\xf52\xc0(\x1e\xc4gVP/\xc0\xa3\n\xd4\xb7\xdb\xea2\xc0\xda\x8bD\xe7\x86\x1a0\xc0\xd0\xb1\x87\x906\xae0\xc0\xd2\xb1\xd0\xbd\x04\xb3/\xc0\xa2\xb9t\xe7+1*\xc0\xdc3\xdcZ\xe4\x822\xc03Qcs\x95!3\xc0D\xb4\xb8\\\x1d\x01*\xc0h\x03M\x89\x94\x902\xc0\xe1w\xc4\x14\x91\x0e0\xc0\xb2\xf7\x1e\xf7\xec\xe0/\xc0\xd5\x19\xb4\xe1mg/\xc0![-\x90 U/\xc0V\x06\x83\x7f]\xfc/\xc0\xa2\xc3t\\\'\t0\xc0\xe4V\x00\x9a\x1b\x8a.\xc0z\x14\xb9\xd0y$3\xc0\xcdo\xabm7\xcc0\xc0\xc4\xe5\x87\x81\xc9\x0c2\xc0\xf8\xff \xfd\xad\xb7%\xc09\xbb\xf8s\xf1c0\xc0d\x9f/\xb7\x11&3\xc0\x01U\xfc\x85\xdb\x08.\xc0\x1dN\xa9!\xdc\x080\xc0\xf7\x13\x1e\x88\x87i2\xc0\xc5\r&\x1c\xfd\x8c2\xc0\xe4\x13\xad\xa9\xf4s2\xc0[C\x14\x15\x01J0\xc0\x92K\xd8W5\x100\xc0E\xa8y^7\x060\xc0B:\x0c}\xc0\x8f/\xc0\xc0v\x02\'\xfa\xfb/\xc0\x82\xf4M?\xb5\x882\xc0\x1c\xd5?H\xe4V3\xc0?\x1b\x1c\xa5_\xa2.\xc0\x81\x92\xb0\r\xcd[2\xc0\x03:\x15\xe1\x89\x070\xc0(\x16+\x84s\xbf.\xc0\x85\xa8\xc9{\x9b\xf9/\xc0\xbd)\xce\xb8/\xff/\xc0\xb8\xccSR\xb1J/\xc0\xe5\xe6\xd1L\xf4\xa3.\xc0l;soT\x82/\xc0\x03\xc7:\xdf\x00\x1b2\xc0)\xc6\xca\xdcG\x1c2\xc0e!a\n\x9c\x192\xc0\xb4\xcb\xce\xb4\xdc\n2\xc0\x15B\xca\x02\x82\x0e/\xc0\x94\x1b(\xe7$\x082\xc0\x89\xfc\xa3\x00\xac<3\xc0\xaf\xdbfL\x1d\x93/\xc0\xc3\xea\xdcb\x1au.\xc0\xf4\xc4|\x9f\xa4\x1e/\xc0=\xef\xab\xb1U\x16/\xc0\x99XiB\xd3\x853\xc07\xd4%\x8b\x98\xf02\xc0??\x91\xd8\xb4^-\xc0\x0f\xd2\xfd\xc8|\xb9/\xc0C\x08\xfa{\xf9\x1b/\xc0\x08\xe9\xb7\x06$//\xc0\x0b\xb2\xbe\xc9L\t1\xc0\x8c\xf9F\xa0@\xfb1\xc0N\x1b\x04\\\xdf:1\xc0{\x8b\x8b\x1a\xe7k&\xc0#\xa7\x8f\xac\xd7\xe61\xc0\x11\xfc2\x0f\xd2\xdd.\xc0e\x0fM\xce\xd4n/\xc0D\x05,i@\xb70\xc0;\x01\xe3m[\xda1\xc0KY\x1c\x86p\xb51\xc0a\xa4\x84[/\xe11\xc0\xe3\xc8\xa0f\xb1\\/\xc0\xa954\x17\xbcC1\xc0\x06\xa5\xd2\xeb\x19\xe9.\xc0%\xc8\tH=\xf50\xc0\x8e\xfe\xa6\x01\x07=0\xc0 \x12\x92\x1e\xf0\xb6.\xc0\x1e\xaf\x13\xd2\xf9\xce0\xc0~\x06\xdcU\xfa\xef.\xc0\xe3\xe0\xfa\xf0\xael%\xc0b\x03\x16\xb4\xceD-\xc0\x1d\xcf\xc6"Z\xfc.\xc0vy\x0fMnW-\xc0\x7f\x1ek\x06K]/\xc0\xf2\xeb\xb5\xf0\xaf\x15&\xc0\xc7q\x05\xdd\x01\xba-\xc07\x88\xec\x8e\xbbU-\xc0\xec\x92\x7f\xe3\xcd\xf5,\xc0E\'\xc6Q\xbf2-\xc0\xc9!^|jB0\xc0\x07\x87 H\x1e\xef/\xc0\x98\x9e\x17\xcc4\xa0-\xc0\xc0n\xae\xd5\xa1\xc9.\xc0\xb2\x8d\x90^\xe85-\xc0\xcb\xa6^\x0b\x86\xde/\xc0"=\xbb\xf5\xea\x9b1\xc0\x95y\xce\xa1Dv.\xc0\'2\x88F\xe9\xb0,\xc0{CQ\xd37\x0b0\xc0\xce|\xe5\xbcY\x9f1\xc0\x0c\xd2\xad\xc7\xd9\xfb/\xc0\xf4(\xb5\xc8\xd3\xbe/\xc0\x1d\xb85\x88\x9b\xbf.\xc0M\xb7\x7fo\x02\xf4-\xc054\xc8\x88B\xb4.\xc0\xdf\xc3\xb9\x8ed\xbc/\xc0\xbd\xd80\xa5:Z/\xc0OxVK\xd3D.\xc0f\x92\x98,\xb4}.\xc0^d/\xd1\xd5\xa8.\xc0\xe3\xb0\xd0\xf4\xa8\x90/\xc0|\x87 \x87I\x9e/\xc0\x16)\xd4\x9d\x17a0\xc0{r\xba\xaf\x94\x17-\xc0\xeb\rd\x8e\x86\x06/\xc0\xb88/e(n0\xc0\xca_x\x83\x91\xed/\xc0,\xbe\xf3\xeb\x9c\xdf2\xc0\x14\x06f\x13\xbc\x15-\xc0\xfc\xf9\xad\x1a}\xb9/\xc0R\x1b\xe3W\x90M.\xc0\x89_\xaap\x16\x7f2\xc0\xe3A\xaf\x12\x16\xcc-\xc0js^\x91L5-\xc0\xb2+\x12_\xf6\xb92\xc0\xfd\xee\xe9\x89\x8be0\xc0H\xb0`\xfc\x97\xcb/\xc0B\n\xa4\xb1\x84\xf1/\xc0\\l{\xd5!\xb60\xc09\xe5\xee\x82\x1b\x06*\xc0.\xb3\x9b\xdf\xbb\xa5.\xc0\xdc\x97i\xedk\x060\xc0\x1e\x81\x01\xbe\x11\x060\xc0\\?\xc7\x94@:0\xc0\x9be\xbc\xef\xcc<0\xc0\x01\xaaQ\xb9\xb7\x95/\xc0\xbd\xd80\xa5:Z/\xc0\xfbUo\x95/\x7f/\xc0\x1b>U\x02\x86\xee/\xc0\xac\r\xf9\xdd\x9d\xb50\xc0\xc5\xbd\xa9\xb8\xa1\xcc0\xc0\x1c\x80\x9d\n\xba|/\xc0^\xb5p<\x81M-\xc0\xbe\x03\x08\xfc\x05\xde0\xc0\x80?-:\x02x.\xc0S\xe1P\xfa\xc7\xfd%\xc06[\x0e\x1a\t.-\xc0/\'\x83p\xd6\x9e1\xc0vy\x0fMnW-\xc0\xd8\x1b\x10\x83`\xe51\xc0\xfe\x8ew\xd5\x04\xe21\xc0\x84w:\x9c\':*\xc0\xbe\xfd\xd3\xb84\xfa1\xc0C\xd7L\xf3\x90\xdf.\xc0w\xb8\x00)\t#/\xc0\tQ8\x8f\xf3\xf61\xc0\xc1\x9d_\xb6\xdfJ2\xc0\xd8\xfa* \xc5\xff.\xc0\x06\xa5\xd2\xeb\x19\xe9.\xc0\xc8\xca(\xe3\xbce2\xc02I\xc0\x164a2\xc0\x90y\x03\xb8=B2\xc0\xdb\xefZ\xf8\xa2\x9b.\xc0\x1cR\xbe=\x93\xb0,\xc0\x03\t\n/\x90m3\xc0\x95hN\xcc!k3\xc0\xff4\x98\x01\xc8\x153\xc0y\x16\xe9{Mw2\xc0?\xa5.\xdb\xe2\xe92\xc0\x8f\xad\x12wQ73\xc09\x08m\xed\x92\xed1\xc0\x1c\x9f\x08\x02\xfc73\xc0!\x91\x8e\xbdS\x163\xc0%\x822\x83u\xd81\xc0\x88\x1a\x93\xd1\x88\xd62\xc0tm\x1e\x05-;3\xc0)\x9dr\xa0i\xd12\xc0\x8c\x18\xf3\x05@\xde2\xc0\t\xd8>\xd6\xa7[2\xc0\xe5\xd3\x9e\x8d\xb9b2\xc0\xf9L\xd0;\xcc\x832\xc0T;\xf0]\xd1\xe41\xc0\xbc\x01\x92{\xe5\xc91\xc0\xd7\x8a\xcbsv\xf82\xc0\xb5P\x1a?\x07\xcf2\xc0\x93A\x97\xa7\x15\xac2\xc0\xb4M\xa7\xca\xa5)3\xc0\xc8\x97\x1ft\xf7\xe52\xc0\xf0$)\xf1\xb6\xd62\xc0\xabb\x98\x8d\x1733\xc0hZ~\xb5\xe8\xd92\xc0\\\xf3)e5\xd42\xc0\x16\xd3k\x9bM\xfa2\xc0\x02;\x9fB[\r3\xc01 %\xa3>\x0f3\xc0p6~\xa4h\x193\xc0\xfc\xd4\x90\xca\xa1\x183\xc0\xca\xde\x11K\xd6"3\xc0\xff\x15\x82\xf7\xe9(/\xc0\xc1\xa4\x81\x9c\x0743\xc0\xec\xa1\x8br\xd2\x13/\xc0;O\xdbd\x1e)3\xc0H\xa5%\x07\x1b~/\xc0\xc8Zp\xff\xd2\xf52\xc0\xf2\x9dT\x11\x1c!3\xc0v\xbf<{\xec\x083\xc0\xaa\xf4\x7fM\xaa\xf22\xc0\xe5\x80\xb3\x89\xbb:0\xc0k\xe3\xea\xbd\xd1F2\xc0h\x17%\xfe<\xc5/\xc0\x84\x04\x1f=\x02\t3\xc0\xf6q\xeb`62/\xc0\xe59\xde\xe8\x80\xcc2\xc0\xa8\xfe\x97\xdd\xbd\xcb/\xc0\xf1TZ\xd4\x85f-\xc0Lo&3\xaa\xfb2\xc0\xfcZ\xd2)ii2\xc0\x02\xcc1/\r\xea1\xc0\xed&\xf6\x04h\x89/\xc059|\xb4\xdd\xb72\xc0\xde\xce\x855\xd7\x1f3\xc08\x89(k[30\xc0\x14\xca\x19\xa5\xb2\x083\xc0:\x8cON\x85\xe82\xc0\xb3\xc9\x93\xc9\x9d\xcb2\xc0\xe3/\xbd\xeb\xa5Q/\xc0do`\'\xc0t/\xc0,DA\xac\x06\x94/\xc0\x99:4s\xfc\xbe/\xc0\xeaz}\xce\xe5\xf22\xc0\x96\xa1\xf6\xde\x8e\x8a/\xc0\xb6\xce0z/\x0c1\xc0F\xab\n\xb7\t\xe42\xc03\x00Q\xe8kf2\xc0jr]*"%2\xc0\xec\xcc\xc5Hi\xc22\xc0\x97\x99\xa9\xdd\x96K/\xc0\xce\xdb\xee\xa5\x90F1\xc0^Z[\xd9\x8c\xb80\xc0\x93\x07\x85xxo/\xc0\xf6\xfb\x90\x19\xe1r2\xc0\x16\x8ad\x96\xa1s.\xc0\x9e\xd9\xb1\xa1;\xeb.\xc0\x8a&\x02p-E1\xc0a\xe1\x7f\xef\x94\xa8*\xc0\xd3}\x87\xd4\x17\x87*\xc0\x97\xa9\x0f1\xff\xfc2\xc0V\x99\xa2\xddmD/\xc0\x14{D\x9a\xc1\x0f3\xc0\x87]=\xd8\x00\xbd.\xc0O\x0eXw\x80\x842\xc0\xfffX\x1e\xf7\x8a2\xc0\xf2\xe5\x87T\xfb\x9c1\xc0-<j\x93\xbbZ/\xc0\xce\xb2\xf1\xf3X\xcf/\xc0f\xaab\xc6%\xfc/\xc0:Q\xbf \x1e\x912\xc00\xde\xf5\xce\xfc\x86.\xc0\x86R\xe8t(|&\xc0|`\xa5\x1b8\xdd/\xc0\xcdzd\xa9Y\xef/\xc0\xd80?\xa2\x1cA0\xc0\x03p\xf5\x1a=\xc2.\xc0,s\r\xfd\x8c\x1b2\xc0P\xb0:\xdb9\x9e,\xc0\xf4;\xdeBZ\xb4.\xc0q\xee^j\x95}0\xc0\x7f\xcb/\x03 \xb1.\xc0\x8fE\x00\xd2\x10\t0\xc0\x80B\x88\x1b\x07>/\xc0\x95\x03\x90\x16T\xb7/\xc0\xd3 \x9d\xe9\x06\x020\xc0/\x17\xbd\xbb\xb9\xc10\xc0\x89U\xef\xbc\xec\x0e/\xc0\xc5\x17\x82\xac\xec\x13/\xc0\xa6\xd5{\xdd\xa5\xd1.\xc0\n$\x8d\x1f+\xda.\xc0\xf3\x0e\xe70\x87F-\xc0\xf89R\xff\x0f\x0f0\xc0\xe5\x87\xb6\xa4\xc6\xff/\xc0\x17\xc6\xde\xd4\x1c\xfe0\xc0[\x86\x8b\xc9\xdaM-\xc0\x80\xa5\x9c]\xf9\xf5/\xc0Q\xe2\xc8gLU0\xc0DS;C:Q/\xc0\xb8\xf823\xd7\xa02\xc0\xeb\x95\xf1\x9a9\x11/\xc0\x8b\xf9\x9a`\xb5\x0c2\xc0\xf4D\xef\xd2ho/\xc0\x08^\xb0\xb3\x05\\0\xc0Ku\xb8\xac\xbf\xf31\xc0uA\x04@\xbd\xd8.\xc0\xef9\xadt\x1d,/\xc0J(\xb4\xc2\xa9\xac.\xc0\x95\x85\xa7!\xa65,\xc0\xea\xba\xb3M\xf0\xee2\xc0`m-\x1a\xcd\xd32\xc0\xd9\xc4\xed\xa2\x178,\xc0\x05X\xd6\xe4\x07{2\xc0\x07O\x83\x13\xf6\xa8.\xc0r\xa7{l\x94\xee/\xc0\x9d\x1e_\x17&\x8b/\xc0|.%\xb3\x06\xfc2\xc0\xed\xb3RA\xfe\x8e-\xc0/\x19\xb0i\x8b.0\xc0)\xaa\x16C\x9790\xc0[@\xe9\xcc=U/\xc0\xed77\x90\x92\x1a0\xc0'
p29
tp30
bg3
(g4
(I0
tp31
g6
tp32
Rp33
(I1
(I1425
tp34
g13
I00
S'\x007\x19xf\xbcS@Xq\xe1\x80F\xe5S@pK\x0e\x9b\x98\xe5S@\x0f7\xcf\xb8\x1b\x89S@iW\x1e\xab\xc8\x95S@\xdaI\x96m\x92\'T@\xdarl7\xda\xa9S@m9\xf6n\xea\x84S@W~\xcdML\x88S@\x84e\x93\xf5X\xa7S@Bj"\xe3\xb1\x84S@\xcf\xd7\xa0>\xc7\xefS@\\_V\xaaN\x83S@\xa8m\x94\x88\x1b\x83S@l\x8b++\x0f\x82S@8\xb0U,\xb4\x82S@H\x05,k\xe1\x81S@\x18\xfb"\xc9\xec\x81S@\x96\xf06\x92\x90\x9cS@r\xde\x13\xac\x17\xa0S@\x87n\x19\t\xc8|S@\xef\xd6\xd3i\'\x84S@\xf6\x923b>\x84S@p\x9bK\xe6X\x80S@\xc1Fz\x01\xe7pS@-\xd2$\xda\xac\x7fS@\xfbj*\x89\x08\xd7S@\\7\xe9\xd2\xa3}S@\xab\x931\xa2\xa9}S@\x00\x8d2\xe4y\xd8S@a25E\x16yS@{]\xfd\xd1(\x7fS@=\xd0D"2|S@\xc6Cz\xfb*wS@\xd3\xbbA\xba\xd4\xeeS@\x8dx~P\x9c\xdbS@[\xd2\xeb\xd6J\x7fS@>u\xe7j\x07\x8bS@%\xb7\x05}\xd6~S@\x86\xe2d\xe1\x1f\xd7S@\xd17\x833\x06\x80S@ki\t+\xc3\x80S@\xf2\xab\xf4w(\x80S@\x91\xc2\r\x85W~S@\xc7\xa0\xaf\t\x16|S@L\xce#\xd1V~S@\xf3\xe5\x93\xf8w\xd8S@\xf5\xad\xbb8\xe0\x19T@l\xf7\xfeF\xf0\xf1S@\x18\xe9{\x9f\x12~S@\xf1C?x"\xafS@;kG\x9a\x00~S@\xe4yy\nT|S@\xaa\\\x8e\x8f\x9d{S@\xd3\xab\x86\xca\x97{S@v\xf6a1#|S@\xa8bR\x98B|S@!G\xfc!\xfe{S@\xe8\xfb\x1a\x99O}S@I"h\x15\t|S@M/\x81<U~S@\x91\xc2\r\x85W~S@D\xee\xceq\x89~S@}\t\xaa\xa3P|S@\xb4\x87\xc8q\x83~S@\xa8\xc62i\xb6\x7fS@\xcdJ4\x9c\xca\xafS@[1\xaa\xd1\x17\xe6S@\xede\xbb\xb5{\x7fS@\x9bv\xf7\xde\x1d|S@\xf4\x8c\xb9]\x94}S@_\xc7\xbb\xc6!\'T@\x11\xc4\xd7\x85\xc9{S@\xed\xe6EN\x94zS@\xe7\xb8\xd9&?zS@!`\xcbIt{S@T\xd8\x14:%zS@\x99J\x96\xd10\xf9S@\xfbt\xaa\x97\xb8\xb0S@L\xe3\xe2\xb4\x98\xb0S@\x13\xcb\x0f\xec\rzS@\xbdH-r\xa4zS@\xc1\x85\xcbbioS@\xea\xa0\x9e`\xd6\xedS@w*\x1a\x83\x8ezS@g6\xb0fZ}S@2\xcb\xd0\xeb\xcb\x02T@\x12\xbbz\xaf\xce\xb0S@)\xd9V\xbc\x93zS@L^J\xedP}S@o\x1d\xc3? {S@<\xcc\xc3_\x91\xb0S@-\xae\x1a\xe1\xd9)T@n\x18w\xa7/|S@\xc4"\xa2{p\x9fS@\xd7\x93\x05\xba#\xf6S@\xd1\xa4\xd7\x01o\xa8S@\xff\x9f\x16\t\xcd{S@\xf2\x8e\xf7{\xa3\xb0S@\xa6+\x89\xd2^{S@\x1b60b\x9e\xebS@yb\xf0\xa0\x1f\xa5S@\xc51u\xf6JyS@\xc8F\x80E\x9e\x98S@\x06|\x83;sxS@q1\xfaz\xd3vS@\xf8\xacu\xff\x9fvS@v\xd6\xc0K\x82wS@\x1b\x8b\x12Z\xc2wS@D\xcdO\xe6pwS@hk!KswS@N\x7f\xe8\xa7\xb9\x8bS@\x15\x1cU\xf5\xdarS@K\xa0V\xddlvS@\xe5\x15\xf1x\xcauS@\x7f?\xd4O\x81pS@\x87\xb7\xab\xd4u\xefS@\x1c\r\xc72\x8enS@r\xb7\x01&\x99\xe4S@i\xf4nv\x85oS@\xce\x88\xa4+\xbd\xefS@\xc8mZ\x00\xce\x96S@\xce]R\xb3!\xf0S@\xfb\x1dS\xd3\xac\x95S@g\xfa\t\x9bl#T@\xbc\xfd\x9a\xbb\x1c\xf0S@b_\x98h\x9f\xb5S@\xfc}\xdcPIlS@]!\x01\xbf*\xf5S@\x89!\xc6l\xca\xb3S@\x93\xee|2\xd9oS@\x06<\x9c\xbb\x0b\x15T@\xde9\x7f\xd4\xf1#T@\n\xee<\x0fA\xa1S@\xf3O]\x1f>"T@\x9b\x12\x89\x0e\xeb\x9eS@\xeb>w\xfa\xb7\x95S@(\xe2\xe4\x9a\x9d\x9eS@\xf6\x99x\x8f\xd5pS@.\x14\x0c\xf7|!T@\x8e\x062\x89\x84\x95S@\xcdB\x87\x81\xc6\xeaS@\xd0\xc2\xe1\x0f\x14\xeeS@B]\x17\xa1\x9f\xbdS@[\xaa\x1a,M\xb7S@\'\x931\xc0\xad\x9fS@\x91\x0b\x8a\x8a\x08\xbdS@\x02k\xe0\xe2_\x17T@\x942\xea\xba\x97\x92S@p\xd9\x1b\\\x00\xbdS@\x13(L\xfdy\x9fS@\xb0\xe5\x8e\x8e\xc4\x17T@\xab\xf4\xabN[\xbcS@\xa1\xbf\x18\xe42\xcaS@\xc5\xcf\x9b\x98\xfc\xa0S@\xd9\xfc\xb3\x1e\xca\x9fS@\x1e\xabJB\xdc\xcaS@Q\xff\xa7\xf8\xd4\xf0S@\x08\xba\x00\x8e\xf0\xf2S@\xd0\x9a\xf1\x1dd\xcaS@M\xf2\x9e  \x94S@\x1e]]\xa1\x92!T@\xe8}a6<!T@\xd6y\xa5\xb0\x89\xa3S@\x94\xcc\x85\x08g\xa0S@\xeeS\xcc\x83\x05\x1aT@\xa2s\x80o\x1d\xa2S@\x9d\xa4;\xeci\x93S@\xacp\x8fo%#T@\xa7\x14A\x96X\xc0S@,\xfe\xd9\xcfh~S@\xfb*\x17\xc2\x9f\xfdS@R\x87fM\xfa\xf5S@u\xfe\xbf8\x0f\xb0S@9tQ\xe8?\x88S@2\x14\x1aYP\'T@\xf9\xd1\x8e{\xd5\xaeS@R\xba\xc5q\xa4zS@yJ\x82\xe8\x9f\xecS@0\xfb\xea\xddk\xb4S@|L#\x06\x84yS@\x87\x1e.\xcc\xbc\xfeS@\x18\xa5\xd5\x03\x1d\x03T@\xab0\xbc\xa8l\x7fS@cH\x13\xa8\x8a\xfcS@\xc5f\xd3F\xe5\xfeS@\x89\xef\x85f@\xb4S@\x80\xcf\xa0Wj\x04T@\xb8{C\xd4\x9c\x02T@\x84\xcbx\x0b\x04\x1aT@\xf7\x01\x1fO\x13\x03T@\xfdF\xa4o\xb1\x7fS@\xaa\x8a\x169h\xbcS@\x12\x01\xc4\xf6\xa0\xffS@:\xe03v\xf0|S@\x11\xc7P\xcb\xa5\xf9S@2\xc4}\x8b\x02vS@}x\x02\x13P\xffS@.\xcfy=K\x14T@6\x02V\x1b\xc6\xfcS@LH\xf7\xdf"\x02T@\x0b\x98\x1df\xb7\xf1S@:A\x9c\r\xd7\xfeS@V\xe9O\xfa\xce&T@\x95M5\xe8\xe5\x00T@\x97cm\xdc\xc6\xd7S@I\x00;\x0c\xbc\x9fS@\xf2\x103\xa5}\x1bT@\x07\x95\xb2\x80~\xd8S@\x7f\xd7\xa5\xeb\xed\x9eS@.\xf3 \x9c\xa5\x9eS@\xee\xe0\x8d\xf7\xed\x9cS@\x1cf\x9ba\x17\x9dS@\xd7n\t\x04(\xd7S@l\xe5>\x8f\x89\x9cS@O\x05\\If\xcaS@\xf7\x95Sb\xef#T@\x82pF\x99e\xa1S@\x84U\x01\\\xa5\x02T@4\xdc\x14\x81\xbb\x93S@\x8bX@\x81>\xa0S@\xd0\\\xaf\x0f\xdb\xcaS@\x87\x14\x17\r\x9d\x02T@X\x8cv\xc3\x91\xbdS@e\x9eeU\xd2\xfaS@rX!\xcb\x12\xbdS@\xe7\xd3\xcd\x18\xac\xa2S@.\xb9/\xfa\x08\xbdS@<\xbc\xc0L\xa2\x98S@K\x9ew\xa9\xe6\xfaS@\xc4a"q\xfa\xf9S@\xed\xad\x8b\xa8J\x97S@\x83x\x12M\xed#T@v+r\x889\x96S@2\xb4\x9a\xec\xbe\x95S@\xb2\xb2\xdc\xdd]\xe5S@&\xe0Lt6#T@8\xca\tT\x93\xe3S@\xadK\'\xa5\xf9\xf7S@\xe0\xf7\xb7h\xf6\x93S@6\xf0\xa6\xd4\x9a\x93S@h\xf3!\xcb \xa5S@\x85\xa9\x08\xdd\xc9\xe4S@M\xf2\x9e  \x94S@\xe9b\x0eWE\xd0S@\xb3\xb9R\x87\xab\x93S@\x99\xf8\x0e\xf9\x87pS@\x13QY\x9eD\xb8S@\xd4\x93\xa1\xb1\xdapS@gVQj\xf9\x01T@\xb7E<7\xaf\xa6S@>hJ4\x08\x03T@d\xa3\xe0\x95\xcf\x02T@l(2\xcf/\x1eT@\x8a\x18\xd7l\xd0\x02T@WJ\x0fA\x15\x12T@\xd9I\xbc\x8f\xa4!T@\x07\x18<1\xdaoS@h:3H<sS@\xd0S\xbc$j\x8bS@\xf5\xad\xe8uRpS@|\n\x01|U\x8bS@\xb0\xe5\x8e\x8e\xc4\x17T@\x94\xad\tY\xef\xf1S@\xe7\x11\xe8\xfaG\xf1S@/#\xfb\xe6\x13rS@\xb7\xd1z\x93\xc6\xf1S@\xf9\x0e\xb5\xa9\xe1rS@\x87\xe3n\xf8=#T@b_\x98h\x9f\xb5S@\x7f\xf4\xe4\x03c\xf0S@ji\xb2\xd6\xf1\xf0S@X\x9b;\xc6\xe0\x8aS@\xba\xcd\x06.\xf3\xf2S@\xd8_(\xc4\xbd\x84S@\xe1\x1b\xac\x96\x08\xefS@E\xaeS\\#vS@D\xcdO\xe6pwS@\x1b\x8b\x12Z\xc2wS@\x94b;- \rT@\xf5\x9ce\xe3~wS@\x00\x96$)\xb2\xe7S@(\x8b\xa6\xd0\xbdvS@\x17\xfc\xc5\x1f\xa0\x89S@\'\xc7K\xf8ByS@\x15\xc7\x83\xc9\xd7yS@\xe2}N\xd5\xc8{S@\xbf\xc8r@,\x85S@=\x81\xd8:\x99\x87S@0a\x0e$;|S@P\xc2\x80\xdc3|S@\xe9\x94\x81\x89yzS@m\x88]s\xc2\x88S@\x8b\x16`M\x01{S@\x11WB\x9f*{S@1A\xfd\xbf`}S@\x97\xab|2\x87{S@\x18i2\xb7*zS@@\xec\x81<\xdd\xb3S@\x82\xdc\x83\x13\xc0zS@8\xc32\xeagoS@\x16\\4\xdfW!T@ ]\xe8\xc9\xdf\xeeS@-\xbbE\x01\xadzS@\xef\xa9\xb5p:\x84S@\x844\xd6^6zS@\x9fy\'V\xddzS@\x19\x99\x1a\x1e\xcb{S@:\xbaAVL|S@\x9d{De\x13\xf1S@\xb6\xe4>\xdf\xe7{S@\xeep\x86\xf2\xbe{S@R\xba\xc5q\xa4zS@WE\xcb\x1f\x89zS@\xc4\x11K\xf2\xa0}S@Z1\x8c>8\x86S@\xa8\xc62i\xb6\x7fS@BC\xbc\xcd\x19\x83S@\xfe\xb2F\x96\x19\x83S@\x18\x85\xa2v>"T@\x89]\xce%$\x7fS@\xd8\xa1\xf7\x0f\xed|S@\xfe\xb2F\x96\x19\x83S@\xd6\xa9Ke\xbe{S@\x1a\x8dp\xd0F~S@\xab\xcf\xfe\x85\x10|S@\xda<\xdd\n\xc7\x82S@jX`[F}S@\xa1y\xa24\x19yS@\x00\x11\xb3\x9e\xd6\xc6S@\x7f}b\xd4\xe1\x81S@d\x82Y\x8a\xb1{S@\xc3\xa00\xee \xecS@\x96U>\xca\xf2{S@\xea\x80\x0by\xd7{S@\xe9\xc9\xf55(\xafS@\x15*2\x9b\x9f\x84S@8\xd1yN.\xeeS@\xea\xb0v\xc6\xb6\x80S@\x9aS\xab\x0c*\xecS@\tc\x98\xa2&|S@\xcf\xfb\xf1K$\xf0S@y\xdb\xb7\xe6/\x80S@\x1b|f\xedx~S@\xab\x96PnB\x84S@\xce\x03\xc7\x93P}S@f\x03P\tZ\x80S@!\x88g{\xed\x80S@&\xc9\x0fX\x83|S@\xd4\x89\x90\xee\xb8\x7fS@ZU\xa3\xc7\xec\xebS@\xa5\xe4\x95a\xb2\xb0S@8\xc1\x13\x18\x0f\xeeS@\x1f\x9f\xf9l\x95\xeeS@\xf0\x85\xc5\x19\xc2~S@\x9c\x13\x9a_\xa1~S@\x84*\xf1\xc0M\x7fS@\x03$@\xb07\x81S@\xd4Zs\x0b\x14\x7fS@\xed\xa2\x93=\x18\xb0S@\x18\x19Q"\x1b\xb0S@\x9a\x98W\xbf\x94\xb0S@\\7\xe9\xd2\xa3}S@Yn\'\xbe\x9f\xb0S@\xef\x9fRJ\x16\xedS@\x88\x9a\xfa\x82\xcd\xb0S@\xb2\x1f>\xf5s}S@\xc5\xba\x15:C\x7fS@\x8e_\x1da8\xedS@\xed\xdd\t\x063\xefS@GK\xcfKs\xedS@\xeb\x0b\x1f\x9b\xc1\x01T@ND\x1bjM\xf9S@\xf15\x17h3\xddS@\x9e\xa7S\r\xa1\x86S@\xf8\x11\x08L0 T@C\xdc\x11\x17dzS@\xde\x9a\xc3\xdf.zS@\xb4E\x15C\x1bzS@s\xcf\x13\x05\x04{S@&\xd7\x9bbfzS@9\xfdm|8zS@i\xeb\xd4\x94\x9f\xdbS@6-"!\xb0zS@\x84\x02-\xd6~zS@r\xd9\x04T\xb3\xf5S@\xf0h3\xac}|S@\x8b:<c\xff{S@E#*\xf8\x1b\xf1S@r*vM\xad{S@\xe1Q\xd9f4\xf3S@\r\xe53\x04\xbc{S@\xea\x94\xcb#4zS@\x8f~\x95\x10J{S@9\x8a\xa5\xbcI\xf6S@\xab\xf8\xfa\x97%\x7fS@A%\xbe\\\xbc{S@@\xe4\xc3-^wS@\xa6}\xd7je\xf6S@4\xbf\x84\xce:yS@\x99\x14\xf2]\xe3\xb3S@m\xa8\xe2ZM}S@J\x15\xb8\x96\x91|S@\xbf\x8c\x86d\xd9\xafS@\x14\x91\xf8Y\x1b|S@QC\xbc\xa5\xa8{S@\x8d\xadw\xf2\x90xS@\xb7\x9e\x8co*\xe6S@f\x83\xc3\x97\xdb\xf8S@\xffg\xc3z\xd0|S@\x12\x19\x94\x96\x13~S@\xd8\xa8H\xec\xe2\x8aS@\x18\xe4S.=|S@w\xbc\x0ei\x8fwS@\x9dK(\xdc\xc7wS@u\xe1\rl\xb2}S@0\xd0\xf1\xf5\x14\xf1S@\xf6\x1a\xf9V\x1c|S@\x9b\x10\xe2\x18A\x80S@]\xff\xe4z#vS@Z\x04\x15\x14\xc6~S@*\xf3\x19\xbac\xf0S@\xb0\xfc]Z)\xf0S@\xbe\x0c\xb6\x18a\x00T@\x85Ok\xdc\x95~S@\x8d\x80\x8fJ\xe8\xedS@sg\xe2\x9c\xc9\xefS@\x83M\xca\xaf\xf8zS@\xe1\x1a\xb6>\x88\xefS@Mo\xb3\x82\x8f|S@\xa0\xfdKeU\xedS@9V{\xb5\x14\xedS@\xe0tq\xb3h\x7fS@\xd2\xaa\x9e\xaf;\x7fS@\xeb@\xf5\x95\x19\xeeS@\xd8?\xf4H\x13}S@\x81\xad\xc5\\\xe3\xebS@\xac\xeb\x9b1#yS@c1\x9e\xc9N\xebS@\xefq\xe5\xd4\xaa\xebS@R\xa7\xe9v\xac\xeeS@\xdd$\x85\x95\x9a\xe9S@\xdd\xf7e\xc3\xe0\x7fS@J\xa5\xd5\xa0\xbc\xffS@/c\x1a\x8c\x1atS@\x89c\xff\x8b\t\x00T@\xa0pn\xb8-\x84S@\xd6\xdf\xc7\xef\x04\x81S@\xc9\xa7\xe1\xcf\\\x80S@C\x81 xMsS@&\x02\x9e\xfd3\x84S@\xb2\x9d\x10\xc9\x98\x84S@]\xe7\xa9\xb5\xa5\x81S@\xa3\x06\xe6\x8d\x8b\xb0S@\x83\x04\xfa\xb8\x88\xe5S@\xb9\x9a\x02d\x82\xefS@M\xf8|u\xcf\x84S@\xf9\xedH\x9e\xce\x82S@\xd3\xbf\xbd\x0eX\x82S@{r`\x05N\xffS@\x1fg\xe5$\x02\xefS@\xa2Xh\xd5\x9f\x01T@\x80dn(#\x86S@\x90{\x8f\xb2\xef\x85S@\x8b\x8cC:E\xfeS@l\xcd\xa4\xe9\xf8\x85S@~/DaK\x83S@\xa2\x12\x1c\xe2h\x00T@\xfd\xe1\xf7@\xc7\xb0S@(&\xb5\xed\x08\x84S@w\x9b\x14[^\xfcS@D\x80\xa6\x86\xef\x86S@\xcb\x171\xc8\x85\xb0S@2\x11K\x0bVlS@\xbf\n\xbf\x151\x88S@\xc9(\xb0\xfd\xe4oS@\x8e~3\xdb\xec\x93S@\xaed\xa8\xab\x9e\xfcS@j\xa9SwW\x04T@Q\xb3CS.\x85S@Z%e\xd0&\xb0S@[g\x98\xca\x9b\xd7S@\x04j\xd9\xf8&mS@\xbb\x0b^\x14\xe1\xcaS@\xd3D\xd5\xed\x1a\xb0S@\xbc\xd6z3\x89\xb0S@\xf1\x13\xc5\xc5\xdd"T@vtg\n\xd6"T@\xbcH\xdd\x14\xa3\xafS@\xdf\xcaX\x86Y\x8bS@\xe0\x98\x93\x9dY\x8bS@O\x97d\x0c\xcd\x02T@\xad\x83\xab\\\xe3\x02T@-\xd1\x19M,\xafS@\xe5\xed9\xfa\xd4\x00T@\x0f\r\xcf\xbe~\xd8S@\x1fCtc\xa4\xafS@\x86Zg\x1b\xf7\x00T@?F60O\x1cT@\xe1\x95&\x7f\xc4{S@\x17R\x8cR\t\x94S@\x87\x1e.\xcc\xbc\xfeS@Y\x1f\xa96Q\xefS@\xd9\xf4\x10\xd9\xb2\x95S@\x99\xb7R\xd3\xd7\xdfS@>v\x1co\xd4\x95S@\xab\x1b\t\x897\x96S@<\xd0Yr\xb0\xd7S@4yV:E\x97S@\x04\xc7}e\xc2\x81S@\xa1\xd1~\xd6\xe6\xfdS@;\xbf\x03\x1f}\xdaS@\x8e~3\xdb\xec\x93S@h\x13\xe3\xbd\x11\xccS@\xceG\xba\x0cM!T@gU\x971*\x18T@R)\xcbC\x9e!T@_P\x00\xc7\xf9\xfcS@f\xe5\x1ae\xbd}S@\xd8\xbej\xc8\xd5\xc5S@\x99\xe93\xf9\xf8\x9cS@\xc5"c\xdd\x06\xc5S@\x0b\xfc+Y\x07\x1aT@v\xca\n\xdfp\xecS@\x82~\x99\x96\x89\x1bT@\xfc\'jiZ\x1bT@\xd52u\xa5\x04\xfbS@jO\xac\x8e\xfa\xbcS@\x94\xdc\x97J\xef\x9eS@\x89f\xb4\xa4\x9c\x9eS@I\x9f-\xcb\x16\xbdS@\xf2\xff\x94\xc8\xfe\xa0S@$FrS\x02\xa1S@\xb7\x12\x19\xcb\x96yS@\xc4.~We\xa2S@\n\xebv\xf4\xdc\x95S@*\xa4\x1a\x9ab\xfbS@\xcdY\xe9\xeb\xda!T@p\\\x17\xe2\xe5\xcaS@\xc4\x1a\xee:"&T@y\xef\x1c\xc1Y\xcaS@5\x97\x10\xb8k\xb3S@\xa9=\x85\x98\xc4\x80S@"_\x92\xef\xbd\xccS@hDs\xb5\xd1\xb2S@\xe5\x9b\xac\xa4\x17\xeeS@O\xaax\x02\xfb\xf9S@W\xb1\xe9\x02\xf9\xa4S@\xb0\\\xe4\x82.\xa5S@2\xc9\x93\xe8\xe5\xb3S@\xfc\xb2{b\xff\xb0S@S{\x08x\x1f\xf9S@q\x88@\xe9BxS@MC\x1d\xe6\xd9\xaeS@\x8f\xbaVY\x82\x97S@\xf5\x93L0\xbd\xb2S@\xda\x9a\xd7<\x03\xb3S@\x00\xe8\x94\x922\xc1S@\'\x8b\x19#\xcb\xc1S@\xeb\xfa\xd6YB\xedS@\xf1\xfd\xa9W\n|S@U0"\xd4\x05yS@W\x80\xe8\xe3f\x7fS@$\xf8\xd1\xf49\x97S@3\x7f2\xa2\x17{S@\xf5\x04\xcc\xb5doS@\x03e\x1f.<{S@\xe2\xe1\xa7k\xef\xf4S@\x0f\xec\xa3\x13\xe7\xf2S@\x98{v5\x08|S@\xa2\xe5\x8d\x05\xa4\xc0S@\xa2\xe5\x8d\x05\xa4\xc0S@\xfe\xd02xF{S@\xd7\xabYZ\xbc\xf1S@\x98\xe9\x92\x898|S@ TU]\xd3\xf1S@\xff\xe60^1\xcfS@\xa4U\xf9\xc5\xc1{S@\xb76v\x87\x9b\x98S@\x88\xe7\xa8\x96\xc4\x98S@\xcb\x1fq\xff\xc1\xf6S@\x11\x95\xb3\x1fW\xf8S@\xfbRKIWwS@\xcc\x1e\xd8\xa4!~S@&\x0f\xbe\xcb\xff\xfaS@\xc2\xb4\x14\x92\xf4\xe4S@_p(>\xdd\x84S@&\xf2(\xbe|\x85S@H&\xf2\x02b\xfeS@U\xa7\xd1\xe0N"T@\x85\x02\x81\x83\xe7\x02T@\x97\xed\x0cE\xe1\xaeS@n9Y\x16\xf4\xe6S@\x97t\xd3\xd3\xfe\xd9S@\xb9\x12\rv(\x88S@22\x9d&+\xcbS@\xb7\xfd3M/\x01T@\x85\x89\xb9o\xef\xddS@C]\x04[\x08uS@\xdf\xc8\x96\x1d\xaf\xeeS@\xde\xee\xda\xc7\x8d\x1fT@6\xa7\x03\xd1\xf7\xb3S@\xb4\xd7j|\x0e\xb0S@\xb8\x83H\xaa%\xf2S@\x18y[\xbd{\x01T@9\xee\xd85\xe7}S@\xc1\xda\xd9\xf9\xa3\xf6S@\x02\xf5\xf6\xc2\x17\xe4S@\x1f\x06-\xc9\xd7\xf1S@x\xec\xc0D\xf9!T@G\xb9q7\xca"T@\xa7Jq\n\xa1}S@F)T\x9a\x02#T@)\xaa\xa8l\xa2\x86S@\t\xbc\xc4\xa0\x05\x84S@/\xea\xdd\x10\'\x83S@Sa\x06\xbe\xac\xe7S@\xe8\xe5\r%!&T@4\xbd\x1dUs#T@/\xea\xdd\x10\'\x83S@D\xe4\xa0\x10\xfb\x85S@\xee\xe5\x19\x96V#T@s\xc8\x14\xc3j!T@\x19\xce\x0e?\xc8\x85S@\xc2,Cw\xeb\x1fT@\x98\xf3\x87\xde\xea\x02T@.S\xd1\x17$\x03T@=a\xd5\xeb\xd1\x82S@]v\x82\xb1\x00\x03T@\x90\x19sC\xce!T@\x17\x99\x0c\xbf\xa3\x82S@\xbdbWMf\xefS@\xe4\x9d\xce/\xfdoS@\xb3\xb0jGn\x9fS@\x00\x00\'\xcd\xb8\xb1S@a\xd8w=y\xc5S@\xdez\xb3\xae\xb7\x81S@K8\xd1g\xd4\xb1S@\x16\x13\x9d\xd9m"T@\xab\x8dyN\xf1\xcaS@\x9f\xd5\x0fQ\x86\x81S@\xdez\xb3\xae\xb7\x81S@\x1a\x07\xf9%\'\xa2S@&\xe9s)\xad\xe5S@P\x1c\xd9\xac\xc4\x98S@\x9b\x9ao5\x97\x84S@S^\x81\xccg\xa2S@\x84\xe3\xcf\x89;\x84S@\xa2ukz\xb7\x80S@\xc7\x179\\e\xb3S@\xd87\xa0?r\x80S@\xb7\xf3\x92\xd9G\x84S@T{ d\xbe\xa1S@fk\x17\xbf\xa7\xd7S@\xe1\xd3\x89\xfa\xa4\x03T@:s\x81\x9d\xb7uS@!~}\xec\xab\xfcS@gU\x971*\x18T@\xb4\x81A\xb6\x03\xa5S@"\xa3\xdc\xe6~\xc0S@b\xb6BS!\xa5S@\xe3\x136\x98\xd3\x7fS@f\xe5\x1ae\xbd}S@\xda\x83\xa6LE\xa4S@^\xee\xc7i\xaf\x90S@\x024\xb5V`\xfcS@`\xd0\x18O\xac\x02T@\xda&\x0e)\xdb\xacS@_\x19&\x0f\xbc\xd6S@\x06CG\xe9\xcd\x00T@m-\x9a\xe3\xf8\xb0S@"\x0fG"\x8c}S@\xf4\x16\xc8>:\x7fS@m_\xe2\xeeH\x7fS@\xd1f\xf2X\x0b\x97S@\x92\xe8\x1b\xab\xedrS@\x1d*\xcb\xbe\xa2|S@\x05:<x\xd0\x96S@\xfd\xdfG\xf6\xd3uS@\xfd\xdfG\xf6\xd3uS@\x02.\xb0\x14\xc7\xebS@>#\xbe\xc4$\xe6S@\xadk\x0ch\x98\x03T@?8\x1e\xa6J\xedS@\xd2\xd0\xc9`\x99|S@\xcb\x8cb\x18M\xedS@\xf6\xb0>L\xd3\xfcS@\x8d:\xe9E\xee\x8aS@hK\xcf\x9bhxS@\xdf\xb2;\xc1;\x03T@\xc4\xc1L2GzS@ U\xc1\x02\xef\xecS@\xb6\xe750\xdd\xafS@\xe0\x962\xe8[\xf7S@\xb4\xee\x86\xbd7\x03T@\x86c\xd9q\xb0\xedS@\x8b+\xd1:\xe6\xb3S@\xc7\xd56\xc1\xa2\x00T@AR\x08\x93\xa4\xfdS@\x82\x9e\xcf}\x03\x00T@\xc4/O\x83\xac\x1eT@\x0b\xa6\xe3\xcc\xc6\xd9S@\x04Q\x17\xbb\x9e\xffS@GZ\xf7Q\'\xc1S@4C\xf0\xeb\xe8\xfcS@m\x0c \xc43\xa8S@\x92K\'\x92\x13\xf1S@\x88$;e\xc8\x1eT@_\x83r"\x9b\xffS@\x99\xce\x86`\x0e\xb0S@u\xc4\xe3\xa1*\x02T@\x05\x94\xf1\xb1l\xc1S@\xaf\xba\x06\xbc&\xb0S@\xec0\x12-\x7f~S@y\xb8\xba\xb6\xa2}S@\xd2KV\x8a\xac|S@\xac\x8f\x17\xf5\xca\xccS@\xa2\xd5 \xd2\xfc\xefS@%\xdc[o?|S@RJ\'j]\xc0S@@\xbc\xc7\xafv\xecS@\r\x89\x95\x9f\x12|S@\xa3&\xb6\x01\x00|S@\xc45\x15\xf2\xc4|S@\xe6\xb8]\x83c\x8bS@3\xfe\t\x99K\xfbS@\'Bqz{\xfbS@\xda\xfdvH\x9e\xf2S@6\r\xccp\x17vS@\x07[\x9bP\xa0\xb3S@7_8H\x18\xd8S@\x80qi\xb4+vS@5\x85\xb4\xbc\xe0\x19T@3\x16\xdf}`\xbeS@\xb9z\xe5C\xdd\xf0S@\xf6\xa1~\x8bB}S@Y\x89\n*\xc2wS@\xf7\x9c\x83\x98\x91wS@f\x9f\xc15L~S@\xb3\x1cl\xbft\xbdS@\xc0\x1fC!\x86\xf8S@q]n\x9a\xb1zS@\x13[\xd34,\x7fS@x1\x87\xc3\xa8zS@\xcf\x83e\xfc|zS@\xfb\x92\xf1\xaa \xbdS@\xe6LJy\x11\x1aT@\xcf\x83e\xfc|zS@S\xaa{\xd1xzS@$\x1a\x85>v\xf8S@\x8d\xadw\xf2\x90xS@\xb9N\'j\xe5\xbcS@\xe7Hg\x0f/\x1bT@\x04\xf7\x97\xb5\xf9\xbcS@\xd3L\x93\x95ezS@\x1c\x8d`/~{S@\x02\xbc\x8b\xa87{S@\x92\xa2d\x9abwS@+\\\xf9\x88\x9c\xd6S@\xf6\x9c\xf2N\x95{S@\xece\xb7\xb6\x1cvS@cf\xb2Yv\xf6S@\xc2s\xb7\x069zS@\x1d1\xb8GR\x1bT@\xdd\x16!\xb8P\xb8S@2M\xa5\xe0\x86\xb8S@\r\x1f\x08\x96\xa3\xd6S@\x11\xf7\xd3\xc4\xf8yS@\xe4\xf0dZ$zS@\x1d\xa929\xfdzS@\xbbm\xa8\x8b\'\xf5S@\xee\xf5\x02\xe8\xffzS@Uw;Iu\xf4S@\xf0\x07\xbdx(zS@\xe8\xac\x1d0\x8e\xdfS@\xf7\xcd\x9c\xb7\xc6\xd7S@\x9d\xf8\x7f\xf4\x17\xf4S@\xfb2i\x0b_zS@\x0f\xda\xafQ\xa5\xf5S@k~\xee~q{S@\x92hd\x920|S@\x96\x82\xcb\x00\xb3\xd8S@\x17m\x14\xc1n\xdaS@\x9e\x90\xa8\x07\xbd\xb8S@\xef}!\xc5\xe8\x01T@4\xc4\xf3UO\x87S@b\x8e\xa9\xb8\xf2\xddS@\x03\xba\xb9U:\x02T@Qdi\xd1\x7fzS@\xa7\xf6\x8b!\x04\xfaS@\x1f\xbbo\xe5\xf1\xedS@\x8apH=\xc2\xc9S@Z\xa0\xeb|7\xabS@\xb0\xd4[O<\x02T@\xf9x\x89\r\xa7\xf5S@\xcf=)\xd4\x82\x81S@#\xe7\xfabC\xd9S@\x89\x08,\xb4\x8cxS@\xd8\xff\x02!\xcb\x84S@\xc0\xb3)\x03=\xefS@\x9d\x95L27\x01T@\xdcc\xe3\xed\x04\xefS@\x04\xb6\xb5\xc1;\xaaS@\xeb\xf5\xf1|t\x85S@\x9fs\x8fe\xfb\x14T@\xd3\xfd\x13n\xf9\x00T@$9{\x81W\xfeS@8\xbd\x90\x05\xee\xffS@\xad\xa0\x8dU+\x81S@\xec\x02i\x1b\xf3\x10T@Y\xfa\x86?\x99\xabS@\xccm\x0cu\xed\xe8S@e\x1fb&< T@\x91,\xab?\xf8\x8aS@\xb9\xe9Y[\xb8zS@\xff\x14\x0c\xe8\x8f\xe7S@\xce\x8by\x169\xecS@c2\xa9\xe3)\xf2S@\x99\xbc\x97\x92e\xf8S@\xef\x86A|\x06\x89S@\xa1\xd3\x91\x9fE\xdeS@$\xce7?\x00\xfbS@\x91\xc4\xb2\x81\xcc}S@L\xd4H\x9eK"T@\xe8\x0f\xb5Vg(T@(\xbb\xae\xc8\x9c|S@\x95M\xeau\x0e\xeaS@\x055\x1c\xca\x1f}S@\xb5s\xfdzh~S@>;\x16\xf2\x19yS@SU\\B\xec\x7fS@9\xf5V\xa7H}S@\x17X\xf0\x06\xe6\x80S@\xebT\x889\xaa\x00T@7\x85=d&\xe7S@\xd2m2%\x8c~S@if\x8aV\xad\x00T@`R\x14\xa1\xe1\x81S@+\x04\xce\nw\xe8S@\xe3=F\xb8\xb2\x85S@\xe3=F\xb8\xb2\x85S@\xc8\x91\xe9=\x8e\x80S@]!y\xeeK\x86S@\xfb\xc2Os\x0c\x00T@;\xa7\x01e\xeb}S@E\x12X\x16\xe8\x86S@K\xadX\x0b\xc9\xebS@\xf7\x94m>\xfd\x84S@nD\xb3w\xb4|S@\x89\xb6\x1d\xd3?~S@\x0f\xc5\x18c\x85\xaaS@q\x0b\xdb\x1a\x8b{S@\xfe\xf0\x05\x9e\x9a\xd9S@o\xf2?&\x14\xb4S@\xf7O\xc9\x99\xea\xedS@)\x93m\x17\xae\xb3S@\rHav\xbb}S@kf\x96j(\xf0S@\xf3\x9f\xe1b\xc1\xedS@\xd5\xf9\xdd\x83\xeazS@\x03\xde`\x94J\xf0S@\x99\x03\\R\x11\xf0S@q\x86\xcb\x9c\xe2\xedS@\xfe\x05\x13r\xb6\xedS@3\xa7\x08\x14\x80zS@\xb9<[\xa4\xc8\xfcS@\x1a\x8c8\xd6 |S@\x1a\x8c8\xd6 |S@8\xc6D\xac\xf4\xfcS@\xc1fH\x162|S@^\x19\x1by\xddzS@tX\x82\xe7\x0b{S@\xa3\xac\xe8\x1fY\x88S@\x8a\xa6q\xc1{{S@\xf1\xd2Q&\x84zS@V\xddSb\x07|S@\x12\xa3>-\x80\xeeS@{Ij\x97\x1c{S@\x9f\xdc\xa4\xaf)\xf1S@\x90S\xd1/\xa8{S@\xe4S\xcb\xdf\xbb\xd9S@\tJ{B\xc5\xeeS@i\x87\xbf\xeb\xe6xS@-\x9e6e\x19\x18T@\xfd\xe2\xd3S\xaa\xffS@T\x198\xbb%{S@\xe6\x85\xf9\x81jzS@2\xec ;c\xd8S@\xbf^\x98E\xe8\xedS@\x1f\xa2 \xc7\x16\xd9S@\xbey\xd2\xda\xa9zS@&y\xba\xa9\xbb\xccS@C\xf6\xfd\xc8\xfb\x02T@\x01Lo\xbd\xaezS@\xfc\xc2O\x8b\xd9\xfcS@5\x85\xb4\xbc\xe0\x19T@\xb9\xa5\xc8\x08\xcfzS@.\xb1\xb5\x13\x12\xcaS@y?\x1d\xfd\x00\xb7S@(\x08\xef\x03\x95\xc8S@Vh\x95\xcfo{S@\xdc\xbc\xf3\xe1\x14\xa7S@\x145\x8b\xa2\x12zS@E\xeb5p)zS@\x12\x8c\xdf\xefV!T@\xe5\xc5\xb8\x06A\x1bT@\xc5\x8bf\x8dalS@\xdb=\xc2\xf3\x03\x00T@\xa1\xb8n\xbf\xcb\xf2S@\xab\xadB\xf7$\x1bT@\xbc\x82\r\xe6DyS@\x88/\xb8K\xe8\xf0S@\xcbw\x91\xf4\'\x03T@yvDa.\xffS@\xea\x81\xe6^\x98\xa6S@\xe4|C\xa1gwS@\x8d|\x9a\x81r\xf1S@\\\xb7\xd2\x12\xab\xf1S@!\xb1\x92\x1d\x00\x03T@-O\xa9}v\xf8S@\x02\xf9gA\xc3wS@]\xf3=y\x94wS@\xd1!\x83\xe6\xff\x1eT@V\xc69_YwS@z\xbc\xbd\xb9-vS@\x9e(\x161-vS@\xf1\xae\x0c\t\xa8vS@r\xb2\x05\xcc^pS@\xb6\xb1\xd5\x1e\xca\x1eT@,\x13\x9f\x05/\xf5S@\x81\x1cR\x07\xdc\xbcS@T!\xd7?\xf2\x19T@B\xcb\xad\x16\x16\xf4S@\xcc\xf0\x9av\xe1\xbcS@\xb13\x02.\xbc"T@pf\x97\xd7\xff"T@\xf7\xc7\xf8\x11\xda\x03T@z*@\xb7]#T@.\xf0\xb7\x9ca\x04T@@\xd5Ke\xb6\x9bS@4<\x14)K\xfbS@\x8b\x1a\xed\xfcI\xcaS@N,\xb67\x82\x02T@\xc2\x1a2\x95F\x03T@\x9f\xac\r\xb0\x8b\x9dS@\x89\xcb\xe7\x1e$vS@\xd0\x13\xd6\xac\xefrS@7\x82\xb3Y\xbe\xb1S@\xf8\xc3}\xe1\xbf\x00T@5\xc3%X\x03\xb1S@\xb6\xea^\xfb\x0b\xfcS@\x0e\xd7jY\xc8\xf8S@\x95\xeat\xcfK\x01T@\x8d\xfce\x05\x86\x9fS@ \xde\xcag\xf0\xb3S@\xc4E\x89\xb6Y\xf9S@\xa2\xc3bWE\xf9S@\xb1\xb9o\xedl\xb3S@x\xa6}\xe0r\x01T@9\x9d\xb1(_\xc1S@x#&)\xfb\xf9S@r\xb0%=\xbc\xc1S@\xe1\x06,\xa8.tS@\x01E\xb0\xedS\xc0S@\x95\x18N\x160\xa2S@\xf0B\xc8\xba\xf0\xf9S@_&"b\x84\xb6S@k\xc6\xf2v\x1c\xadS@c9\xd0\x9e(\x85S@\xf6F&=\xc6}S@\xe0\x8e\xfaw\x93wS@/\xa0\xf4\x18h\xefS@\x08F%\x08X"T@\xe4\xf82\\\xc2\xfeS@C\xc5\xdcEC}S@\xde\xb0N=l\x81S@\xc3\xadz\xef\x9c\xfcS@\x8d\xa9\t\xd2\x85|S@HG\x19\x92\x87\xe9S@\xf7#:%\x02\x03T@\xe7O\x05\x91\xb2}S@\xbe\xa2\x16\x96\x00\xb1S@M\xad\x10*%\x02T@\xa1i\xef5A\xedS@\x92@\xac\xe4\xcb|S@\x15\xae\xe3\xd2,\xecS@n\xce\xf8\x9a\x0f\x85S@\x9c\x7f\xad\x81\x95\xd7S@R\x86\x0e\xc3g\xf8S@K\x14\xdd\xd2\xc0\xb7S@\xf1\xf2u%\x94\xf9S@\x91\x1e\x83\xd7\x98\x00T@%N\xbdA\xf9\x02T@\xc0\xc9\xfc\xb9l\x85S@y\x90e\xf1F\xd9S@\x1dy&kz\x85S@\xd2Z\x8b|c\x82S@\x86\x0e\x0e\xc0\xf7\xb2S@\xfb\x87\xe4\xe8[\x85S@\xad\xb8\xdd\xa7\xa0\xeaS@\xd7\x88\xf7~<\xd7S@C2:@\x9a\xf6S@\x13\xba\xdd\xd2\xbe\xcbS@\x15\x08\x02\xcd\xf5\xfbS@\x9e\x85u\xc3\x87\xfbS@`\xa67\xa5\x86\x04T@\xaf\x98\x01\xd0\xecoS@\xd2*A\x922\xf1S@vc\xd7\xae\x0c\x00T@6\xf9K\x96\xf3\x88S@W\x17+e\xae\xf5S@\x18\xf3 \x9dc\xdaS@\x15*\xe3/\x1dzS@i!vzM\xedS@\xb3\xfe;)\x97\xd9S@\x04\xa5m\xdd\xa8"T@\xd0\xc6\xa1\xfa,\x01T@\xe9\xd7\xf0r\xd2\x18T@Y\xab\xb2>x\xcdS@\xaet\xbd\x85\xb8\xf5S@\xc0;\xff\x86\xb2\xedS@\xb6-D*\xf7\x00T@\xb7I\xac{\xbd\xfcS@GH)\x91\xfdzS@\xb1\xd6\x1ds\n T@+\x9d9\xf5\x97\x1aT@\\y\xf3\x8a)\x02T@\xac`\xcb\xe3\xfa\xedS@\xc2F\xfbi\r\x91S@z\x96\x13\x93+!T@V\x96y\x81\x8b\x01T@\xc0\xd1K\xa5\xd8\xc5S@!\xc9\xb4\x97\xa5\x89S@\xde\x02\xab\xd5\xba\xd8S@\x90\xb2@\x88\xd5\x80S@\x9d\x0f\xef\x88\xad\x88S@\xb2\xf5}\xa9\x1b\x03T@\xc5\x8bf\x8dalS@\xc9=\x9d\x96awS@D\xc3\xa2%\xb8zS@0/\xea\xbf\x83\xeeS@\nD\xf1\x02>\xf1S@z$\xb5a\x92zS@\x1b0`~\n{S@\x9aIT\xd8ozS@\x80\x1a%\x13[zS@5\xfb1\xe5kxS@\x15*\xe3/\x1dzS@%s\x82:\x14{S@\xee\xde6H%zS@f\xe7\x7fl\x86{S@s|\xd6\xc9\xb1\xeeS@\x8d\xc0\xb4}\xd7zS@a/.\x08\x95\xedS@U]\x88\x0e\xb0vS@\rHav\xbb}S@\xb4\x80P\x97\xda\xedS@\xa4!\xb2R\t|S@\x1c0b\xb0\x82{S@\xe6}\xe0v@\xedS@\x87Cs\xaa\x94|S@\xf9h\xb7\x94\x82wS@n\xbe\x87\x90\x08\xeeS@\xb4\xb5\\X\x93\xf3S@\xc3mQ\x08\xc7\xf3S@\xcd&\x17q6\x19T@Z\xbdk\x91\xc0}S@\xdf\xd7\x8e\x19\xc4{S@4b\xd8\xdb\xee\xefS@(S6+\xf4\xecS@\xe1\x15=\xf3\x1d~S@\xf4}\xe3"\xfd{S@ \xbf\xc1\xdak~S@\xde\xcc\xa6E\x91}S@8Q\xf2\xa4.}S@\xf6\x94f\xaa;wS@Xi\xfe\xa3\x84|S@(\xe5\xd1\x88{\xedS@\xca\xfaV\xf2/vS@!v\x84\xe5Y\x7fS@\xfd\xe4\x01\xc0\x17xS@\xe3-m\xcc@\x7fS@\x9a#\x12\xea\xbaxS@\xb0:\xd3J\x99|S@\xcc\x862\xa7L\x7fS@\xa5\xe2\x07,6}S@\x01\xf7\xfd\x97\xf8\xeaS@\x86\xcaa=q\x80S@)\x1aEQ\xe3\x80S@a\xd2k\x94O\xeeS@H2m6\x94\x82S@\x8f\x97u\xf2\xf7zS@B\x19/\xb7\xb2\x85S@q\xc0W\x0e\xa1|S@B\x19/\xb7\xb2\x85S@2\xf9\xfa.\x0e\x81S@/\x9f\xf5Up\x80S@\xfekG\x03\x86\x80S@\x1e\xae\xc9\xfe\xa3\x83S@<\x8e%\x92\x87&T@>\xf1OJ\xd0\x86S@F\x7f\x1f\x9d\xf2\x85S@x\xb3t\x85\x03\x88S@L!S\x06\x87\xe9S@q\x83Q\xb2\x10\x85S@Q\x87\xd3yt\x85S@ceo\x99I\xf3S@\xd2\xfdd\x90\xbd!T@\xe4\xf2`\x1e\xdb\x89S@\xf1\x96\x91\x10P\x85S@\xbb\x08G\xcc\x07\xeaS@\xbb\x08G\xcc\x07\xeaS@=\x0fi\xa7M!T@\xc6{U\x18n\x88S@:\xb2\x9a\xbb\xd1\x88S@\'4\xd6\x1c\xa2\x8aS@R\xa2+\xc4\xa7\xf1S@\xda\xd8\xdbx\xe5\x8aS@U\x14\xd5\xd0\r\xeaS@\xbf\x0e\x8b\x95s\xf8S@\xaeq\xe2u\xc9\x00T@U\xa2\x18\xc4\xdc\x1eT@&\xea}\xfd\xe2\x8cS@V\x81\xb0\xb6\xbawS@\xb45\xfeY\x8c\x1dT@l4\x96\xe9\x16\x91S@\xfa\x02\xd6\xfft\xf6S@\xe8\x1f\xd6M\xb6\xf5S@\x80\x97\xbb\xf9R\xf4S@Y\x12j\x8d\x15\xf4S@\xa6\xe5\x06\x94|\xf6S@G\xd1#\xc2\xdd\xf6S@\x83PD\xc0\xeb\xd4S@z5i\x94FsS@\'\x1etPB\xe8S@\xf2B\xc9\x90\xb7\x94S@\x00\xb7>n\x83\xecS@\xf6\r$\x13\xf4\xe3S@\xccC\x82Y\x91{S@@\xde\xf3\xce\xe5\xd9S@\x872{h\x89\xf8S@\xda[\xa6]:\xa0S@>W\xc1|\x9e\xa1S@"\xff\xad\xc6l\xa1S@\x83\xe4\xd3\x04\xc3\x00T@\x8fP4\x9bw\xf9S@\x03\x1d9\x17W\xf9S@\xa9\x00\xbe\xbd\xe5\x17T@t\x90\xc7\xdeZ\xf9S@\x165\xc4\x8e^lS@\xea\xd6\xa8\xa8\xe2tS@qT\xd7\x0cM\xd9S@Q\x86\xc2b\x0b\xa7S@\xaag_w\xf4\xf9S@\xb2\xe6\x00\xe3G\x1bT@8F\xc5\x1a\xf0\xf9S@\xa7k\x8b\x0eU\xfaS@=\x8f1\xa8\xf3\x17T@\x10\xa0\xf7q\xdc#T@1\xfd\x93#\x03\xdaS@\xda$\x80-0\xb0S@x3\xdbE8\xb2S@\xa9\xc1\x96[\x15\xb4S@\x18\xdf\xa8x\xa9\xb3S@\\\xb0\xa0\x8d-\x18T@\xa0:\xda\x88\x86\xb5S@\x8d\xc3z`\x08nS@\x11qs\x1d!\xd7S@\x88\x8e\x9ea\x88!T@\xd2\xb8\x07\xdei#T@\x163\xd5L\xd3\x18T@\xa8\xfcY\x00ooS@DH\x8f\x11C\x7fS@a\xff\xf0\x04N\x01T@i\xb7\x9a\xc8G\xfcS@\xd6\xda\xbbz\xcc"T@\xe29\xde\x00\xad"T@\xf4\x1c\xb38\xfe\xdcS@f\xec\x8a\x0c\xc9\xbdS@\x91\xd7P^\x99\xb8S@p\xdd\xaeU\xcf\xe6S@\x17\x9c\xa8\xd2\\\xbeS@\xb2\xdd>\xf8\x8e\xf9S@\x15\x08\x02\xcd\xf5\xfbS@\x13\x1dc)\xed\xd9S@\xb4\x1a\xd7\x98\x87\xc1S@\xc7e\xa7!\x98\xc0S@n\x02X\xbd\x16\xc2S@\xfb\x1cc\x0e\xb2\x1aT@n\xc4\xa3\xb0J\xdcS@\xa2\x84\xf3Pn\x19T@\xe0\x9b\xcf|\x0c\xd9S@0<\xaf3>\x00T@q`\xb9\xe5\xa9\xcdS@"\xf9\xe5\x12\xba\xd7S@\xa4\xe9\xaa\xb1\xe7\x19T@sg\x0e\xae{\xdeS@\xf5\xed\x97\xdb\xb1\x02T@\x93\xf7F\xe32\xb7S@\x96\xac\xf9`=\xb1S@VL\x11<\xa5\xfcS@\xfd\xdf{z\xe1\xeaS@g\xc5k\xe0\x91\xc8S@\x0byU\x0f\r\x03T@\xb4\xf3\xf8\xbd\xab\x01T@\x11\x17\xa0\\\xe3\xb2S@\x04i\xbf\xff\xaa\x00T@\xfc\x8e\x08p\xc6\xfeS@\xe0\xac\xa3\x84,\xfdS@R\xaf\xe81\xfb\x00T@\x1b\xabff\xf4\x02T@\x904\t(\xca\xfeS@\x01\xd8\x97\x7f\x03\xcaS@.\xb1\xb5\x13\x12\xcaS@\xb3}(\x95\t\x17T@\xb0\xab\xe9\x04g\x04T@\rP\x12;K\xcaS@k\xbc\xc4\x1bt\xffS@\x14\x11\x08>\xb5\xfeS@[\xb5]Q\x90\xbbS@\xdck\x03QL\xfcS@\x14?)\xd9\x0c\x1cT@\xd8\x80msJ\xffS@\xc4wp\x93u\x00T@\\\xdf\x9c\xf9\xff\xfbS@\n\xf2\x02\x99\x9e\xfcS@\xb3\xeb\xdemB\x1bT@Y\xbbO\xe0\x16\x00T@\x18\xdd\n\xc7K\x00T@\xd55\x05\x0e\x13\x03T@=\x80\x0fG\xcd\xbdS@\xd7\xf8\x93\xba7\xc5S@\xd8\xab\xcb~\x97\x03T@\x88"\xe2\n\xeb\x00T@\x84g\x04C\xbb{S@\xf8\xfb\x93\xb5!\x02T@\x04\x80\xef}\xec\x14T@\xc7\xb1,u\x01\x1cT@\x03\x85\xe4p\x92\x88S@\x9f:\xf2\xf0\xfa\xc7S@&\x0b\xceB\x1a\xb0S@\xc0\xc9\xfc\xb9l\x85S@.\xb5\xd6[\x04\xdfS@A\x97\xc7\xb9\xb1\xf5S@\xfeI\x93F\xe5\xf6S@\x18\xf3 \x9dc\xdaS@Y\xfaE\xd2\xf7\xaeS@\xf4\xe8K\x9ak\xcdS@\xda\x99\xe0\x17\xcc\xf9S@\x96i$\xbc\\\xf9S@=.\x0c6\xc1\xffS@\xfe\xc7\'\r\\\x00T@1lS\xd2\xf5\xecS@\xc4wp\x93u\x00T@?\xeax\xdd]\x01T@\x996\xc9\x1e]\x03T@\x1f\xf5\xc9\xc7\x18\xe9S@)&^\x8e\xf4\xe8S@\xeb\xa7\x07[\xce\xd9S@YN\x98\xb0\xb4\x02T@\xbd\x04\xbb*\xdf\xd7S@g\x05\xc1\xbc\x8d\xc9S@\xaa\xcd\xea\x86\xbf\xeaS@\xe0\x12\xd7\xa1\x1a\xbdS@\x94\xb8\x8e \xbd\xcaS@\x96\xac\xf9`=\xb1S@\xb7;\x97\xcc\xc9\xc0S@\x81;1\xcfQ\xc0S@c\x8f\x10\xb1\xa7\x1fT@B\x13f\x0f\xa6\xb8S@V\xb8m6X\x15T@\x0fh\xf3A\xc7\x17T@\xb4\x81\xf7<\\\xadS@\x1c\xe75\x98\x93\xaaS@\x82#\xbb\xc8H\x19T@\xa2\x84\xf3Pn\x19T@a[\xcf[\x81\xa6S@\xa3V/`+\xa5S@\xb3\r\xb8\xfa\xca\xa1S@Q\xb2>kf\x1cT@\xb0.\n/\x0f\x17T@e\xaf_R\x7fpS@\x1f\xfb0~\x08qS@\\\xec\xd44\xf1oS@\xa0l\t\xb0\x95\x89S@\x8a{\xdce\xe8\x8aS@\'\x10B\xae3tS@e\x93\x1e\xfd\xe9~S@\xff\x13\x17\xb7\xa2tS@\xdf\xf4\xd0\xb1\xc8\x86S@]\x97\xf7<2}S@\x18`Z\xe9\x90\x83S@_[\xb3\xf6\x19uS@\x9a\xafL\xbc\xee\x82S@\xdb\x9aNg\x87\x82S@\xc4\x850\xb4\x8d}S@U\xe9\x1d\x858}S@\xd2\xb5^\xd0\xa8}S@\xf2\x95K[\xa8xS@\xbbZ\xef\xc4\x17vS@\x8a\x97\x84W\xbf~S@]\n\xd5\xa58}S@\xf3\xe8\xfa^\x0e|S@U7\x10t:\x7fS@D\xbf?\x9ca|S@\xc9F\xb7\xcf\x9d{S@9Yt\x9f\xc9}S@\xc2\x02\x01\x9f\xf2zS@G\xcc\xc9\xa2rzS@+x!t\xf0zS@\xee5\xe12\xe6zS@\xdcu\xd6i\x7fzS@\xe8\xed$\x8f\xa0zS@\xad\xae,"\xecwS@\x13Og\xe2/yS@\xbf^\x06\xed\x15\xd9S@\x17\xb4\xc5"\x1dzS@\x1ej&m\x0c\xb6S@\xaf\xe0\x14\x84jxS@\x9e\x02Z\xd9$\xd9S@\x16QC\xf7\xc3vS@\xde\xb6\x85\x07\xdc{S@\x9e\x95\xc7\xacD{S@B\x028{LvS@\x14\xa906j\xeeS@\xf9\xce\x0e\x06\xe2pS@{\x17;]D\xecS@f\xc6\xcc\x10\x8a}S@\xb7\xf0\xa0\x9a\x1b\xb4S@\xa5o\xbc\xd5\x9e|S@oj\x84\xa4\xbd\xecS@\x83\xdb\xc9\x1e\xff\x00T@\nj\xfe\xc56\x7fS@\xaa^\xf9=Q{S@\xcb@\x15\xd1(xS@C\x94\xda\x88#\x00T@,>+%\xe6\x80S@L\x97\xd2\xb3\xc6\x84S@O\xb9\xa7\x97\n\xf0S@\xd2{\xd3\xab\r\x85S@2\x08I\xf1\\\x84S@\xc1\x0e\x0fy\x91\x83S@\xc4\xf33\x93\xab\xdbS@\r\xa1H\xee\xe7\xefS@J\x12\xf1\xcd\xf7\xefS@S$-4\xab\xeeS@\xdb\xcc\xad\xa1w\x88S@TZ\x97`Q\xedS@B\xbcDw\x07\xddS@\xe4\xb7\x82\xf6E\x89S@\x08\xe3\xed\xd9\xce\x85S@^\xed\xd8I\x16\x84S@ng\xf2\xc2\xd8\x88S@\xfb\xc9j\xf61\xeeS@\xbbZ\xd5\xc3\xfd\xddS@\x9c\xed\x13\x8a\xf7\xd9S@in\xa3N\xdd\xeeS@\nB\xdb\xe8\xd0\x88S@\xe1\x898\xc1y!T@]\xde\x9834\xe6S@\xcb\xd7\x98?O\xdcS@\xfbN\xc3\xc6\xe2!T@\xa3\x93^}\\!T@Og\x05\xa57\x81S@1\xe8\x90\xa3\xd8\x00T@\x13G\xd1r\xb7\x84S@\xbc*\xd4\xf45!T@\xc9\xad\xa4\xa1\x06\x8dS@\xc8\xa3\xea\xb5d\x8dS@h1\x8c\xcd\x00\xcaS@\nvg\x87\xe2\xf0S@]&\xafa\xdc\xfeS@\xa6\xfd\x0fwn\xffS@\xccc\x95\xda*\x91S@\x9a\xb2\xbe<\xec\xd4S@\xfc]\xa8\x10#\xe4S@\xfe>\xb0)\xce\xfeS@\x8f\xe3\xf9\x8d\xeb\xfeS@\xe0){\x17\xb3\x00T@w\x93\x98$\x04\x15T@D\xe3\xafz\x15\xb4S@VJ\x93\x1f\xce\x17T@\xa5\x02\x0fi\x1f\x1cT@\xa4\xc9\x11O\xf4\xe5S@\xc8G)\x15y\x01T@\xe5\xf6[\xf6\xf5\xf6S@\x94\x87\xc6?\xcd\x17T@\x82\x8d%\xb7f\xf6S@\xba\xd3A\xe0\x04\xf8S@b*\x1f\x1b\xad\xe8S@\xdf\x1fv{:\x18T@\xcd\x91\x8f\x9b\xd5\x18T@\xbd\xbd\xeaB\x94\x1aT@\t\x00\xd5\x85\xd2\xf9S@\xe9<\xfd7d\xbaS@\xb9,\xfa\x00z\xf9S@\x1c\xa5\x0c\xc5I\xfaS@\x00\x95\xa3nj\xcdS@/\xac\xa5\xe3\xbc\xbaS@\xaf\xfe\xa9Jq\xecS@Y\x9b~\xfd\xc0\xeeS@\x7f\x0c\rA\xaa\x1dT@\x85US\x1a\xebyS@e\x14\x91\x1fO\xc4S@\x1b\xaa/\xbe\\\xaaS@\xbe\x81:\xf4\xae\xd8S@\xa7\x98\xd2\x18\x9a\x00T@\xee\xbd\x1f\xea\xbb\xb1S@1\x96\xbf\xb4\\\x1eT@\xceq\xab\x95B\xdaS@x\x0e\x1f\x84\xf5\x1fT@C\xa4\x94\x97(%T@\xc7\xb5s\xd2\x97\x83S@\xfb\xf6}\x85t\x8fS@\xbd\x13\xcdnU&T@\xb3\xdf^\x94\x19\x81S@\x96=Xh\xf5\xecS@{\x9c\xa7\xac\xec\x00T@\x94\x06!\xcc\xc0\xedS@m\x83\xb6X\x91\x8aS@\xf0pr%\x08 T@\x06:\xfcEE\xf1S@cz\xf0sS\x02T@\x18L\x91\x1a\x18\xebS@\xb0a\x9c\x96\x13\x00T@'
p35
tp36
btp37
a.
