# Supplementary material for: Sea ice drift data for Fram Strait derived from a feature-tracking algorithm applied on Sentinel-1 SAR imagery
Source: Data Brief. 2018 Apr 19;18:1410–5. doi: 10.1016/j.dib.2018.04.034 (PMC5999601; doi:10.1016/j.dib.2018.04.034)
Supplement: Supplementary file 2 — Supplementary material [file mmc2.zip › fs_s1a_data/HH_filter200vec/FramStrait_HH_20141113T085904_20141115T084238.dat]

(lp0
S'S1A_EW_GRDM_1SDH_20141113T085904_20141113T090004_003261_003C54_A401.zip'
p1
aS'S1A_EW_GRDM_1SDH_20141115T084238_20141115T084338_003290_003CFA_0761.zip'
p2
a(cnumpy.core.multiarray
_reconstruct
p3
(cnumpy
ndarray
p4
(I0
tp5
S'b'
p6
tp7
Rp8
(I1
(I20913
tp9
cnumpy
dtype
p10
(S'f8'
p11
I0
I1
tp12
Rp13
(I3
S'<'
p14
NNNI-1
I-1
I0
tp15
bI00
S'V\x96J\x91\xb0\x023\xc09\x922\xb1qK9\xc0\xc4\x17&\xb9\xa4E0\xc0\xbf> ]IY4\xc0Z\xcew\xb2d /\xc0\xfa\x97~\x8a{\x9c.\xc0\x99\xbd\xd9\xab!C4\xc02^\x17\xe6*24\xc0\xb2\x11\xd2\xf9\x7f;4\xc0\xaa\x99iG;\x900\xc0ii0xC\x892\xc0\x84\xf60\xb0\x94Q4\xc0\xeeI\x8cp\x8d\x9c4\xc08\x8c\x96=\xf0\xb63\xc0\xcf\xb0\xa9I\x8c\xa54\xc0s\x9c\x06\xe1\xaf\x984\xc0\xd4\n\x0bs\x17\x0e2\xc0\xb7\xf4\x1a\x9f\xdd\x990\xc0\x8c\x1e\xa0\xde\xf0\x1a3\xc0\xf5\x1fS\xc1\xf0/3\xc0.\xfe\xa1\x1cd\xab3\xc0\x90\xad.\xac\x95\t7\xc0\xb0\xe9d\x8d\xc5\xa22\xc0S2\xf3\x1e\xa0F0\xc0\xf5\x10\xf3\x8f\x01\x17/\xc0\xd7\xb8^eW\x856\xc01\xf8c\x8d\x80\x1f4\xc0n?~\xb7\xe5\xa59\xc0\x12\xd28\xdb\xad-/\xc0\x8d\xc9\xeb`\xd4\\3\xc0\x1d\xd7kk\xba\xe02\xc0x\xe5E\xe4)\n4\xc0p\xcfzl\xbd\xd82\xc0\x8c\xea\xea\x1d\t\xe81\xc0L%\xbb\xc6:)4\xc0l\xe1\t\xb2\x9d\xe20\xc0Jub\x92\xdd\xef4\xc0v}8\xc8"83\xc0\x8a\xff\x81\x9a\xcc\xa24\xc0\xd1\xdd\xc13\x14\x9d3\xc0{\x9e\x89N\xb3\x953\xc02\xbc\xc49\xef\x9d/\xc0\xcc4|\xca\xae\xaa.\xc0\xcf\xe9\xa0\x9d\xb0q4\xc0p}Cb\xc5O3\xc02(\x8c\xd1\x8aC4\xc04\xefk\x7f:\x1f5\xc0\xd7\x81\xfd\xbaZm3\xc0\x96\xd0{\x14!\x133\xc0\xd9\r\x18\xd3\x1e7/\xc0\xef`\xee\xc5\x80\xfd2\xc0s\xf3\x08kU^4\xc0\xac$\t\xeb\xd7\xe13\xc0w\xc9\xfa\xd8\xab(3\xc0\xef\xdf\xff\xd3\x89\xf13\xc0\x81"\xd9\xf4L/-\xc0;\xfc+\x15\xd5X3\xc0\xbfFx7A\x184\xc0ylR\xac\xe0-4\xc0\x91c\x8dt\x19d2\xc0f|\xf4\x92\x9e\\5\xc05\xbb\x074\xd6.3\xc0z+\xd0\xda\\J3\xc06|\xfd+e\x894\xc0A\x04\xd0\xd1\xacS3\xc0\xa9\xdc\x82\x01;\\/\xc0\x92\xe0\xc2\xfd%\x084\xc0\x90\x05;4x=3\xc0G\xaa\xf4\xd8$x6\xc0_\xb9X\xb6\x9c\xe02\xc0\xa67\xc3+R\r3\xc0\xab\xf6\xfa\xfc\xd7)3\xc0\x8cg\x0e\xa8\xfd!4\xc0\x9f\xd1c<\xb3\xfa4\xc0K\xb1\\P\x18k4\xc0\x93Y\xec2\x98\xd93\xc0O\x00\xa4\xa0c\xa92\xc0\x1f\tj$\x04\x993\xc0\x92$\xa3L\t\xe4.\xc0\x08\x93\xfb\xf3\x9c[4\xc0\x94\xa1fX\xf524\xc0\x0e\xf2\xcd\x19(%3\xc04\xbeL\x9d\x81\xfe2\xc0\xc4\xb6\x82\xe4c\x9e6\xc0SJ\xe9\xafEK3\xc0\xbc\x8b\x1f\xcb\x18\x854\xc0\xbd\x08\x04Rk\x9f.\xc0\x17\x13|#Sy3\xc0\x8a\x8a\x0c\xc1\xb3\x1a2\xc0]C\x91\xc1\xc2\xc0/\xc0\x148\x076\xf0\x943\xc08{\xc0\xc7\x96\x866\xc0C\x7fukX\xb8/\xc0W\x13\xd2\x9e\xa2+3\xc0b\x13\x04\x87*\x818\xc0\xc4\x8f<\xc5\x82\x191\xc0\x81>\x08\xbbT%3\xc0\x89\x82\x90;\xf3\x8b0\xc0\xc5pu\xde2|4\xc0\xf2\xa6$Y\xe6W6\xc0\xa9WQ\x87<\xaa5\xc0\x9b\xf3\x1a\xde\x1f=4\xc0\x0f\xf0\xa6 \xfbv4\xc0\xd8\xf7\xa6\x9e\xc5G4\xc0N\x1b0\x96\xee\xb5/\xc0\xe8\xbb\xb8\xa4W\xe94\xc0\xd0\xc8j\xb9\x18#2\xc0\xee\xec\xd6Q\xe2\xf20\xc0W\x12G:\x94\xf50\xc0F~D\xde?96\xc0t\xd8`\xe5\x8a\xea4\xc0\xf9\x98dl\xe4\x020\xc0Q\xcf\r\xf6\xcd"4\xc0\xd4\xdft\xcf\x0e\x0b4\xc0T.\xa7\xc4\xb8T2\xc0[4~3.\xfb8\xc0\x93/\xdd\xa6\xad 4\xc0[\xd5\x05v\xb9\xab3\xc0\xbf\xcb\x1e\xa0\n%3\xc0\xc9N\x8f/h\x0c3\xc03\xa8\x16T\xceE0\xc0\xd0\x8c\x1e\x05<\xbe2\xc0\x90\xa0\xf5\x85\xd8\x183\xc06\xf7V\x1c\xf9O4\xc0k:\x07\xcb%\x078\xc05\x86;o?\x9a1\xc0/vb&\n\x1e4\xc0z\x1d\xff\xbe\x94@4\xc0;7\xe6\x1c\xfbQ4\xc0p\x857~Y\xf33\xc0\xbd\x1f\xbe\x97\xb8\x9c1\xc0\xe8dO\x04\xc0\xf53\xc0\xcd\xacv\xbdF\xec8\xc0)\x11w\x9a\xb0\x964\xc0\xab\x15\x00\x14\xd1\x114\xc0\x8d-A\xf90\x1e3\xc0KUp\x97j\x1c4\xc0\xad\xe8\xcd\xac\x95\xb4/\xc0\x86\xf92h\xbbl4\xc0\xe46\xbe\xb8_\xd93\xc0"+\xd0\x18\x8a50\xc0\xd9AB\xa9\x00!9\xc0`{!Ht\x904\xc0\xf5N.A\x8d\x9d6\xc0\x0e\xb6\xcc\xb4!\x944\xc0H\x89gnE\xf82\xc0r\xad\x07\x1d\x9d\x7f3\xc0\x86\x86\x7f\xf0\xaa80\xc0\x98\xfb\x07n\xdf\x182\xc0\xed\xe9\x8f\xbe\xb8\x9d2\xc0<\xc9"k\xb3H2\xc0\xdbq\n\xb4\x19\xec3\xc0\xdfSh\xb6\xef\x8b7\xc09\xc4\xfa\x93\xc7\xfd2\xc0:\x87v\x1ck\x1d/\xc0\x83<+\xaf\xc5\x8e3\xc0#\xb0\xcb^S\x944\xc0\xf0G\xf8\x0f\xba\x175\xc00I\xdet\xb2\x1b3\xc0\x19uNn\xdeJ3\xc0\xf90\xb5\xbf\xa614\xc0>\xed\x15cx\xe62\xc0m7|\xaa.\x8a3\xc0\xdf\xed)\x9c\xb0l4\xc0\xf1\xd0<l\xa4\xd1/\xc0\xcd\xc5\xf0\x16\x7f73\xc0\xdc\x06N/JM3\xc0\xb4\xae\xd4\x96\t\x8c3\xc0\x9b\x80kB\xa0\x1d3\xc0\xe6\xcc\xafs\xe2\xef3\xc0|g\xb2\xe8\xe0!2\xc0T5\xea8\xba\x025\xc0\x08\xac\x0e\x90\x82\xbb4\xc0\xa4\x05&\xb1r\xd32\xc0\xc1M_&\x02\xe38\xc0/\xeb\x19\xdfoG2\xc0p\x7f\xe8}y\x0e2\xc0\x98\x86\xdbO\r/2\xc0\xa9\x8c\x1b\xe3\x1cW4\xc0\x0e\x00Yc\x1cA5\xc0\xa39\xab@\x93\xd72\xc0fH\x84\xff\xd2K3\xc05\xacK\xd3\x10\x1b5\xc0\xb7\x1bn\x96\xf5l2\xc0_\x8au\xcc\xc2\xa93\xc0\xf7\xd1\x90o\xdd\xd52\xc0\x9fb\xb3\xabsC3\xc0\xfb?\x9a\xb2@57\xc0\xbe\xf4\xb892\x022\xc0\xb0\x81o\xe86C3\xc0\xa44\xcfx\x88\x1b8\xc08\xdd\x180lS9\xc0#gyj\x00\xd33\xc0\xb9\xfa\xd4\xe0\x8b\xf13\xc0\xa0\x05\x10-E\x9f2\xc0\xf7>\xbaY~\'4\xc0\x7f(\xc2}[\xc22\xc01\x08\t\xc1\xd2\x8f3\xc0\xd4\xca\xf6W\x9bX3\xc0\xed\x15\xd7\xe0\xab\x025\xc0I\xe7\x01\xad\x85\xa93\xc0t\x10\xe3\xe3\xff\xfc2\xc0b\x15\xf1\xccvi3\xc0\x8a\xa7\xed\xc3\xef\x972\xc0\xffm4[+s4\xc0f\xe4\xf1\x1c\xfd\xf73\xc0*\xc2\xde\xec\xfe\xad4\xc0\xa3K\x95\x86}\x834\xc0\xb7[ F\x01\xc12\xc0\x7f\xd3\x94\x08\xc4\xac.\xc0\x07dX\xd1\xbf.3\xc0\x14UK\xfc}\xdc2\xc0R\x0c\x0f\x107K2\xc0\xb3y\x8b\xc5\x10\xde2\xc0\x81y+\x00\x0f\x1b1\xc0\x08\xd0-dho4\xc01\xfd\xd9\x91X\xaf2\xc0\x07\x94z\x81\n@:\xc02\x03\x87>9\x025\xc0)+\x99R\xf8\xa92\xc0\xeb\xb1v\x13\xcc.3\xc0\x01N\x8e\x15\xba\x8a3\xc0\xf1Y\xd8\xf3\x90\x945\xc0B\x05\xce\xbcLl2\xc0\xbc\n\xfe\xb6v\x9a6\xc0@\xc1"a\xbd<3\xc0\xba\xeb5oh}.\xc0>\x0f\x0f\x88\xdb\xd44\xc0\x12\xfa\xa8Tw\x853\xc05\xe1\xab;\xe5\x1f3\xc0\xf3\x13\xbf=\xf9$3\xc0\xa3I\xb9\xf2\xa2\xc85\xc0\xe8\xc8\xb4GAe2\xc0\xad\xcc5.\x02\xac2\xc0v\x84.A<\xbf2\xc0\tD\x94G\x9ab4\xc0\xf5Ob&\xb7B/\xc0\x18\x81:u\x93&3\xc0\x9c\x86h\xf1\xb003\xc0\xb8+\xc9\x14\x8f\x942\xc0\\\xb0\x9at\x1f\x0f4\xc0^n\xd7\xb2\x1e\x9d-\xc0p,\x9d\x8eBs4\xc0MOM\xab@94\xc0R\xf6\x08UF\xea3\xc0\x84P\x19W0\xb84\xc0q\x04o\xd8,a6\xc08\x88\xe0\x82b:2\xc0\x11>\xb3+\xa8o2\xc0\x9f]\x0f\xaf,}4\xc0\xc6N\xff\xa7Eu2\xc0\x03\'\x9c\r\xb1\xd3/\xc0\xdc+*\xcd\x95\x924\xc0m\xf5we\x7f\x834\xc0\xf9h\x87\xf5Y\xc12\xc0\xb7J\xf0o=\xf02\xc0<!\x04\x8c\xf1\x834\xc0\x91\xbei\xe0\x9a\x90/\xc0\x1c\xd7:M\x92\x1c7\xc0\x85\x1e6\xf4\xc6\xf82\xc0\x90\xbb0*\x8e-3\xc0Zr\nG\'\x8e3\xc0V\xdc\x17\x8f\x91{4\xc0\xf4\xbeEW\x8e\xc53\xc0\xcb[}\xba\xea\xf64\xc0\xfa\x1d\xa0\xa8\x1d<8\xc0\x04\xdf\xd4\xdc\xc0\x055\xc0\x0c\x91\xf4\xd8L\xa4/\xc0iHQg\xa7\xa0/\xc0,SKr&\x193\xc0\x8eFK\x9em\xd02\xc0Om\x98\xa9f\x033\xc0\xf7YC\xac\xcc~4\xc0\xc4\xe9\xd3\xf9)\x1f4\xc0,\x87\x86\x87\xd4\x925\xc0\xe5\x17u\x10\xcfr3\xc0\xcd\x1aB\xfc\xc2\xd62\xc0\x97\x0b\x0c\xa5\xbc\xf72\xc0\x83\x95\xdc\xed\x02\x99/\xc0\xfb\x99_=\xf3;5\xc0\xcc\x0eq\x95^|3\xc0\xb5!\xcd\xaf\x9c@3\xc0\xaa\x19.W\xa8\x914\xc0"\x95\xf0\xf7\x81\x8a4\xc0\xce$#1U\xc5.\xc0Hf\xed\x0c\x18\x934\xc0s\xf3X\xbfe\xaf.\xc0a\x88\xe1\'\xaf\xe91\xc0\x81W\x0fk\x11\x864\xc0/\x93Z\xae\x07\xa87\xc0\xea#\x95K\xc6\t4\xc0\xcb\xa8\x13\xf2d~4\xc0\xf3\x94\\\xf1J\xe52\xc0\xe6\xa5q "[3\xc0\xb7\xaaha\x90\x82-\xc0\x1d\x800\xd0\xffu2\xc0~\x84\x88K\xed\xa23\xc0FE\xaf\xbb\x0f\x083\xc0\x1fU\nN)\xfd+\xc0\x13>\xeb(3A5\xc0\x04=\x17\xec\x92\x8f-\xc0\xb2\xd0Y\xbb\xce|0\xc0\x81\xd6\x87\xe1\xcf\xa5/\xc0`\x01\xc6\xbf\xf7\x843\xc0\xd8\xe8\xf7\x8e\xa8\xf72\xc0[\xdd\x8a\xabcR3\xc0+@\x0b\xda\xc804\xc0\x14!\xe0[w\xb82\xc0\x06\xd5\xa9Q\x1dX3\xc0\xdb\xf6D}g~4\xc0_/\x1c\xa2\xc1\x913\xc0\xaf\x19\xcb\xcf\xb5\x894\xc0\x16\xfc\x1c\x80\x85\x003\xc0\xdfK\xe2D3\x933\xc0\x89"\xec\xebdD5\xc0"\xe0\\\x18\xf9\x984\xc0\x0c\xe7\xe8p\x12\xe53\xc0\x8b\xcf\x86\xae/k3\xc0\xd5\xbe\xb0o\x19\xc83\xc0z\x96I?\x02>0\xc0u@s\x96\xefN7\xc0V\xcd8y\x8f\x124\xc0\x0c\xffm\x8a\xbe\x89-\xc0 \x8c\xb1\xb5\xf4\x863\xc0\xa6)\x8e\xe3\x02\xd09\xc0}&\xd1k\x8e\xdc2\xc0t#\xdd\x8a\xdc\xe83\xc0\xddv3\xca(\r3\xc0\x95\x13\x18c{N3\xc0;\tH\xe6NC5\xc0F\xfcE\x11\xa3\xd39\xc0{\xe0\xb2L+84\xc0\xae\xac&,Q\x9d4\xc02\xdb\x86\x15\xca[4\xc0l\x19\xb8\x8b\x96/9\xc0N\x0f\xa1C\x96\x7f9\xc0\xdd\x19\xfa\xbf\xd9\x964\xc0\xa8\xf9!g7\x803\xc0!W\x1b\x8a\xeb`3\xc0\xcd\x84 \xef\xb2#3\xc0\xe0=\x8b\x1b\xcfn/\xc0\xf2\xe1\xabb937\xc0\xf7R\xe9,r\x90-\xc07-&\r\x0e\xe93\xc0\xa6_\xfe\x14\xc8\xe94\xc00k\xd8j\xd8v3\xc0\\+c\x85\xfcw4\xc0[\xff\xb5n\x1a\x884\xc0\xea5\x18\xf4\xeaP3\xc0y\xa8\xcb16\x8a4\xc0\x90\x18g\xb9#\x8f4\xc0\xf4:\x8a\xc40\x826\xc0\x00\x8e\xf5\nk\x7f6\xc0\x01\x07^\xa1\xc9\x96/\xc0\xbc\x0e\xf8\x97\xa9g7\xc0\x0f|^\x00\xe1\xd14\xc0\xc4\x16yj2?5\xc0\xb3{6\x80\xe3R3\xc0\xec\xa6k\x8f\x8e\x813\xc0I\rPS\x1fz/\xc0\x1d\xa3\xb5\xa9\x13F9\xc0\xb7\x11\x81N\xc4\x832\xc0\xfa5\xd2\xd5>\xd72\xc0B\x94\xff>\xaa\x870\xc0z\x18\xe3\xb8\x0e<3\xc0\x04\xa3\x82AiF3\xc0P\x190z\x1d\xe08\xc0\xb9\x89\xeep\xb4\xdb9\xc0.\x9c\x9d?Y\x863\xc0\xb5f\xad\xff\xc6c3\xc08\xc7\x0f\xf3\xf4\x113\xc0$)\xae\xfe\xf3\xcf1\xc0\xbc\x85\xddCP\x93/\xc0\x04J\x11KF\xc53\xc0F\xec\xb9K8\x924\xc0B[O\x11T63\xc0\x16\xf9)\x96p05\xc0(\xb2\xb8P\xffI3\xc08\xb4\xa4)\xd5\xf23\xc0\xa0\xffp\xc0#y2\xc0d9g\x0e%\xa44\xc0\x94>%r\xb4X0\xc0-*\x08\x8b`\xbd2\xc01)\x0c-\x81|3\xc0\x80\xb3l\xb1\xdb\x804\xc0\xa3\xbd\x0c3\xc4\xce2\xc0\xc9\x00\xe4\x9f\xe3!3\xc0"R\x92\xeam\xd11\xc0\xdb\xae\xdb\xd0\xa0\xe03\xc0\xc2\xa88\x11W\x033\xc0\xdb0\x8a\x00\x99I3\xc0\x89nIy\x94s4\xc0\x08\x02Q\xa9\xd0\xf02\xc0\x02{\x01\xa2D\xe22\xc0\xef{\xe2\x1f\xd6\x8a3\xc0\x92\x12\x912\xef\xb13\xc0\xc3\x91\x93\xb5\x85\xfc3\xc0\xaecM\x1c0p4\xc0\ty\xef\xc7]\xbc2\xc0\xef\xa4\xa9\xef\xe093\xc05\xe3G"\x7f\xf03\xc0\xc8\xf8\x1f\x037=5\xc0\x03zRLg\xd72\xc0G\x83\xb9\x04\x0c\t4\xc0O\xa3\xd5\xf8\xa8\xaa.\xc0\xbd?w\x8f\xed\xbf4\xc03\x12\xc3\xb3\xcc\xef.\xc0A\x05\xcd\nV\xc02\xc0oc\x86\xb23\x803\xc0\x1eT\xb5PyX8\xc0\xff\r\xbbJ\xf8\x124\xc0\xd6\xef\xd5\xdd\xb4\xe90\xc0J\xbc\xae%\x82\x8e3\xc0\x8b7\xda\xf6\x0b\r5\xc0\\\x8d=\xea\xfb\x872\xc0}\x9a\xa4\xe6\xfa\xb22\xc0R|\xf1\xfc+\xe81\xc0\x8a4&\x9c\xea\xe43\xc0\xb3\x9bP\x93\x9c\x014\xc0\xd7\xa4O\xc7\x02\x122\xc0$/P,\xc2\xe41\xc0Cgn\x14o\xc72\xc0\xa9A\xc2\x13\xaa\xa26\xc0jF\xe4\x06\xf7\xcc2\xc0g\xdcz\xb3\xe7}3\xc0\xed\xc43(\x86N8\xc0?\x13O\xd4=5/\xc0\x8b\xc1\xd7\x07?/4\xc0E\xb5\xaa\xdb\xf7y3\xc0\x93\xe2#T\xf6>4\xc0\xf78\xfd\x89\x8d\'3\xc0\xbf\x10r\x1c\x90L3\xc0\xebJ\xd7\xf2\xd3\x074\xc0=\xd6\xb0\x87\x18[4\xc0\x8am\xd1w\x84Y3\xc0CS\x96\x93U\xfb7\xc0!\xde\x07h\x83W2\xc0\xcf\x8aA\x90\xb0&3\xc0AhvU\xe7~1\xc0lC{\xb9\xddT3\xc0\xbd\x0bZn\xf3\xfd2\xc0\x95\x0e\x15\xe7\xde\xed8\xc0cUq\xe5n\x984\xc0}\x8a\xb0Z\xf0%4\xc0\x81\xef1\xb3c\xbf2\xc0\xfa\xf7i\xf7\xe9\xe42\xc0\xa0.\xdd\xdd)*3\xc0S\x07h\x83ga5\xc0\x98\x93\xf1\xc4\xf7\xc32\xc03\x93}P\xef"3\xc0f\x9e\xc8\xf7k?5\xc0/mM\xfa6\xee/\xc0\xceB\xc1\xe3\x1bj/\xc0\x99\x16J\xc2\xe4\x034\xc0\xb7x\xd3\x08\xf3k1\xc0\xad\x06\xb2\xcf\x0f\x0b4\xc0\x8bS\xec;\x12\x154\xc0\xd81\xfa\xf28f4\xc05\xe8.\xa3f\x194\xc0\x80\x07c\x82A\xf93\xc0\xe2F\xf5`m 3\xc0\xd0OV\xf8\x9e33\xc0\x99\xa9\xd4\x80\xd0\x1d4\xc0\x0cg\x07\x97[\xae2\xc0\xee\x80D*\t\xb32\xc0\xfd\xd9\xb6~\x87\xfc2\xc0j%\xe0B\xd7Y2\xc0\xca\xf2\xe1\xd6\xab^4\xc0\xe9\xdc\xa0x\x0fR4\xc05m\xc5O8\x1e3\xc0\xbdc\x16\x02\xa3\x0c3\xc0\xce\xa1\x0e\x18o\xcc2\xc0m\xc6\xa3\xab5\xc93\xc0\x85\xff\xc5PX\x053\xc0&1\x86|\x08\x96-\xc0,E\xe3\xcb\xaf\xda3\xc0\xf4\xea\x8fk\xbby3\xc0\x10\x07\nR\xd2D8\xc0\xdc\n\xd2XS&4\xc0\x90\x1f\xc4\xdc\x0c\x843\xc0\xb7y\x04\x97N*3\xc0\x02BJ\xdd\xde\xab3\xc0\x16z\xb8\xe1\x0f\xc52\xc0\xfc\xbf\xaaa\x1b\x8a-\xc0g[z\xf9v\xeb6\xc0\x80\x80g\xa6\xfc\x1c3\xc0\x9fMsA\rE3\xc0\xd7\xa7\xe4\xb7\x99\xff3\xc0\xcb\xd4L#\n\xa7.\xc0\xc2\xc0\xec)\x85J/\xc0g\x04\xfa\x99Nz3\xc0\xa9O\x9a\xa7}s3\xc0\x87\xd1\n>L\x874\xc0L\xebw)\xc7\xe73\xc02)Y;\xa542\xc0\xd8\xe7\xf4\x05\x12\xf52\xc0\x9b\xc9\x84\x08\x90\xc92\xc0j\x84\xa4<\xd5J4\xc0\xd1\xc0\x99\xe4\xdb_4\xc0Ic,52\xd46\xc0\xfbU\x16\x1b\x9e\x90-\xc0<\x7f\x05}\x06\x064\xc0dl\x0e\x8d\x98\x010\xc0\x02\xb1\x11\xbe\x94M4\xc0Dc\xf9>\xf0\n/\xc0W\x8d\xf5n\x06\x113\xc0\x81\xc2\xd2\xf1\xba\xed8\xc0\x9b\x9c;\xc5\x8d\xfd2\xc0y\xa4\x8b\x91\x11\xab2\xc0\xf5\x1b\x93P\xd8p4\xc0\nc\x9cC\x9dj0\xc0\xdc\x13<\xdd\xdd\x8d2\xc0\xd5\xab\x17\x1d\xbe\x874\xc0\x1e\xbd\xd0\x88\x11\x1a4\xc0\x0cZ\xab\xe2&\x134\xc0Jp l>\x075\xc0\x86_xP=\xee2\xc00lG\xcaY(3\xc0\x13\xa5\xd8#\x9c\xc14\xc0\xe3\xdc\x87Q\x1e\x1c/\xc0X-\x9c\x05-\x802\xc0\xd5\xfc\xf2\x00\x95d3\xc0I\x90/\xdevX3\xc0++\x17%\xb3\x08/\xc0\xb9LE\xac\xc8\xe40\xc0\x91!\x19ei\xea.\xc0*HF\xf4\xcb\x1d4\xc0=D\x9fV\xba43\xc0\xa8A\xc3f\x01\xfc/\xc0E\xb3\xc6\r\xa5\x92/\xc0\x02\xda\xb7z\xe7I5\xc0\xda\x00*\x90\x1f\x894\xc0\xda\xeeD\x80;:3\xc0\x14kW\xf1G;3\xc0R\xfb\xab\xfc\x7f\xb75\xc0\x7f7\x1c\xa2\x8b\x043\xc0u\x15|/\xe2\x124\xc0-\x92\x95y\x11\n5\xc0\x05\xff\x07\xa6\xbd\\1\xc0\xe3\xc3\xf8d\x02b3\xc0\x10\xf7\x0e\xc4\x93\xe53\xc0_3hx\xde\xeb1\xc0.\xf8\x0c\x00\xafP2\xc0\xc9?\xba]\x8eb2\xc0\x1b\\\x8e\x8a\x91\xef2\xc0\x90\xb5\xce\xa6#\x824\xc0Pz\xc64\x14f3\xc0\xde0\x92\xb1\x1b\xf01\xc0\xa7\x05p$\xedV8\xc0\xe7]\x0e_@\x903\xc0\x96\xf2\x97-:\xc92\xc0\xdd\xf4\x19|"\x042\xc0\x1a\xa8\x1db\xe1\xff4\xc0\xd0\x0c\xf5\xc2\x84\xc3.\xc0x\xba\xb2\xa5\x8c\xf72\xc0\xb1,\xee\x18h\x8b2\xc0\xe3\xcb\x18\x93Z\x123\xc0?\x8d\x96\xfabS3\xc0\xc1c\xad)\xf4:2\xc0($\xbe\x85)\x133\xc0\xc9\x07\xe6\\\xa1\xcb2\xc0"\xf5\x99\xa80\xcd2\xc0\x98\xe3k\n6\xd42\xc0{\xb3\xaf{\x9b\x994\xc0]\x93\x17\x1a+\xf03\xc0\xd4J\xab\xd4\x80H/\xc0\xd4M\xaa\xfc?>4\xc0\xa2\xfa\x14\xb4\x00\xef3\xc0<\xccZ\x8c \xfb/\xc0\x039\x1a\xa8\xac?2\xc0\x0eS\xe9LH;7\xc0\xa7\xc4\x8d\x81\x8b\xf63\xc0\xe8\x02\xc4i\xdfO2\xc0\x1c\xbfT\xfe\xdc\x113\xc0\x1b\xa0\xbag\xf8\x076\xc0V\xdbC4b\x937\xc0\xfcL\x99\x9a+d6\xc0\x04\xe3\xc0\x02\xa1\xfe3\xc0\xa5~f~\x82!4\xc0\xf7x\xd6L\xb6u4\xc0h\xa5\xb2`\xc6.4\xc0\x82\xbe\x81H\xaa\x822\xc0\xbf\xb00\xbe -4\xc0?\xba\xde\xa9\xdd\x90-\xc0\xb1\x0e}\xcc;\xf83\xc0\xbf\x17\xa8\xb0T\xcd4\xc0\xc6\xbfOj\x0bk2\xc0]\x8d\xaa\xa0\xd4r6\xc0|\xce\x8ez\x7f\xff4\xc0\xc4\xbdH\x89\xd9f2\xc0.\x9e\x1c\xa4\x0c[4\xc0}\x0e\x14\xdf\xa6\xa44\xc0Q\xcf\x86\xa9\x8bM6\xc0\xea\xdf\x1b\xceOa4\xc0\x9c%\xb7\x97c[4\xc0\n\x9a\x83\xfa\xca<4\xc0\x19r\xd0(v\xe83\xc0n_\x1c\xb91\xed1\xc0\xcdC\x00\xa3K\xd92\xc0i\x14F\x82\xb7\x8b4\xc04\xff\x16\xa6\xfc\x1d5\xc0\x87D]ss\xd64\xc0W\x0eQ\xc7\xd9K6\xc0/\x15D^\xe8\x902\xc0\xac\x8bB\x0e\x8dy2\xc0\xa2\x81\xd3Y)=1\xc0\xc6\x92\xbd \xa8\xf21\xc0\x152/}r\x934\xc0`}pD\xe7\xd21\xc0\xb6\x86\x8c.d43\xc0g\xad\xc4d+@3\xc0\xa3\xf0!\xc6\xa8\xbf9\xc0\x03\xd6\xc9nZ\xf57\xc0Tu\xb8Z\xf9&7\xc0\xb5\xe0wC\x8a>5\xc0\xa8\x12\xbb\xcd\x9e\xcf0\xc0\xb7T\xcc\xa85\x114\xc0 \x10-\xd8u\x133\xc0\xbe@9\x12\xa4(2\xc0Lj]\xe7\xf2X.\xc0\x1a\xe1\xdc\xd6\xf6\xe57\xc0\xeb\xfc\xfa\xaan\x128\xc0b\x8a\xb1\x86\x91\x956\xc0/\xdd|\xf6\'P5\xc0B\xe0\xf0e\xdaN2\xc0\xa6\x7fK\xe5<\xe44\xc0F\x19\xea\xd69\x7f3\xc0\x8f\x9ba\x15\x8e\xa04\xc0x7\xf3\xd0\xd0+4\xc0\xc5N\xec\'\x0f\x0c.\xc0\xdb)D\xf4@B3\xc04;\x02#\xf3C4\xc03P\xf3\xfe\xaei7\xc0\x05\x9d\xa5\x1f\x89_3\xc0\x8fb\xaeW\xf5\xd31\xc0w\x1e\xb1`\x19\xe71\xc08\x82\xc2\x7f\x04\x846\xc0n\xef\xc3\x07\x94\xbb4\xc0\x8c\xe7\x7fkx\x966\xc0\xc0\xceE\xcc\xa9~-\xc0\x012H\xbacV4\xc0\xfbY\xf7W\x02*2\xc0\x8cHO\x83"\xc38\xc0\xfd;e\xe4R\xed2\xc0:\x83\xdblWh7\xc0\x11NE\xf7\x8d\x9d4\xc0\x94q\xcc;\xec\xed3\xc0\tE.\xb0\xe4,9\xc0\x8f\x8d\x9b\xbc\x1b(0\xc0\x14\xac\xd3}\x03\n0\xc0?\xf0\xc5[\xaa6/\xc0\x8cum\x97\xe1\x9b3\xc09xJ\xda$\x015\xc0ACl\x8f\xa5\xf64\xc0\x19(5\xac]23\xc0\xd1N\xd6\xe2\xe4\xa7/\xc0\xe0\xe3n\x85\x1b\x0c5\xc0\x10\x03\xb8\xb3\x15\xe6.\xc0A\xe3{a\xa3*4\xc0\x07\x0c\x89_\xbci0\xc0*Ac\\\x13-4\xc0\xe1\x19\x9f\x7f`%4\xc0\x06\xb1\x04\xdb\x9a\xab/\xc0\xf8\xa7?\n\xf6\xb76\xc0\xdc\xa6\x95\x0b\xc1\xee2\xc0\x8e,v\x9fP\xf02\xc0\n\xc2=\xfc\xca\xc64\xc0^\x8e\xa0~\xfd]3\xc0\xfaMr\x087\x7f4\xc0\xfb\xc9\xe1q,\xaf6\xc0@\x06\x89k)\xec0\xc0\xba\xbc,\xcc\xe3[3\xc0\xd1[\x0b\xa0G\x847\xc0*z7t\xf7\x944\xc0\x06K\x1a\xddJP4\xc0\r3O\xde[\xb83\xc0\x14\x04k\x93\xb3\xd33\xc0\x0b*\xa4\xb4~\x1e:\xc0x\xfc\xdea\x88\xec2\xc0R\x19q\xf1\x83e2\xc0e+S#\x02\x9b4\xc0\xa2D\xf9\xa1.V2\xc0tW\x92\xb3\x18\x103\xc0\x99*xq\x12-2\xc0\xc0\\\xa9Y\x14\x9f1\xc0\xde\xfc\xc4y\x00\xbb6\xc0B\x0f\n\tW*3\xc0"_\xbc\xfe1\x9b1\xc0k\x90&\xbe\xcb\xff1\xc0\x9c\xe5\\\xd6\xbfU2\xc0\xcfM\xab\xaf\xb1l3\xc0D\x90\x84u\xf3\xa64\xc0\xec\xa4\x05\xd7\xea>2\xc0\x04eoPY\\2\xc0\xd8~\xc4\xc1\x8e\x944\xc0F\nk\xd8\x17\x9d0\xc0X\x1c\xbc&[B9\xc0\xd1/p1f\x043\xc0\'\x19\xc4\x9b\xa6\xd92\xc0?M\xb7\x0e5\x012\xc0\xbdk\xda\x19]&0\xc0\xbeZ\xf3\xc9\x0b&5\xc0\xd6\xdc\t-\x1b\xb52\xc0C\x8e\x98\xb6\xa5\xd22\xc0\xb1"n\xf8\x07\x823\xc0\xf2sln\x98\x144\xc06\x1cO\x8d]\xf53\xc09\xc4\x15\xd9h\x9c+\xc0\xef?\xf6k\xfe\x064\xc0\x93\x087\x02\x1b\x973\xc0\xc91/\xab\xfd\xf33\xc0\x80\xea4`\xe8v5\xc07ig!\xe5R3\xc0\xd6\xca\x83\x11@U3\xc0`\x8f\x19\x1d$\xc81\xc0\xad\x1cV[\x84n.\xc0\xa1&r\xf8\xb6\xe92\xc0E\x057\xb0{@3\xc0\xc1q&-]R7\xc0D\xa8;{<W3\xc0\xce"\n\x17\xcd\xf53\xc0$:\xea{~M4\xc0\xbb\xb0\xa0US63\xc0\x8d\x11-pA\xae2\xc0\xef\xb7U\xe5\x14V3\xc0/\x80]\xcf\t\x883\xc0\x8b|u)\xadO5\xc0\xa6*)\xbe\x00\x045\xc0\x7fp%\xed\\c3\xc0\x01\x13\xaf\xbd\x07\x003\xc06\xc0:\x95F\xe4+\xc095\x0f\x865\xe82\xc0\x16a\x90\xd0\x90\x823\xc06\xa1\xf1\x88\x8f\x125\xc0\x85\xf6\xceFC]4\xc0\xfd\xac\x08%\xcbC3\xc0\x00y\xfe\x88v43\xc0\x9bD-\xb6\xb2U3\xc0\xe3\xc4K\xff\xc9\xd93\xc0\x82\x01M\xe3\xdbi4\xc0\x0b\xf0\x9cK?\xc03\xc0z4d\xd8\xc0w3\xc0\xd8\xf2-]\xc9\x839\xc05A\xbd\x80r\xae/\xc0\x86T\xb4\xa0\'\xf62\xc0w\x9b\x84\x80\xb9\xfe.\xc0M\x03\x83F\x99\x113\xc0\x85RS\x9f\n\xec/\xc0y\xf1wIQG3\xc0\x06%"\xf0\xb5:4\xc0\x8a%\x93u2\x971\xc0a\xb4\xf2Je\x0f3\xc0\xfdIy\xdc$Q3\xc0\xe2\x1f\x04lQ(3\xc0,o(\xb91Y7\xc0\x8a1\xacB\x10\xb72\xc0\x8b1\x86-\x7f\xbc2\xc0\xac\xebQH@\xd92\xc0\xc1j:\xdf\x18+4\xc0ljS\xb4u\x8e4\xc0\xf9\xab\xae\x96H\x122\xc0\x8a\xbc\xa9\xfd\xef-3\xc0\xf0to\x1b\x04F5\xc0\x83vk\xf8\xf9\xf03\xc0\x10\xf1\xc1\x17\xfc\xeb4\xc0\xe3\x16\xcdY\xc8\x9f4\xc0l/\xb8s\xd9\x83,\xc0zQ\x844r\'4\xc0$&\xaf\x8a\x16\x853\xc0j\xeei2z\x060\xc0\xc3N\\\x15\xf6*2\xc0\xe8\xd1`w[_2\xc0\x18\tR"}\xac9\xc0e\xc8c\xb5l\xc62\xc0=Ej\x08(\xd32\xc0\xbf\x02\xc7\x11v\n3\xc0\x89\xfd\xaep\xfe\x7f3\xc0\x12\x02\x03\xabN\x1f4\xc0\xa6\x93\x1cw=\x183\xc0\xd4\xeb\x0cu\x8e{2\xc0\x0cI\xb6!\xa0\xc33\xc0bw\x835\x91T8\xc0\x84\x1e\x85\xa7\x9a\xbe2\xc0\x8d~=\x0e\xe7\x873\xc0\xc8?mR\xbe\x9e3\xc05:\nFt\xee1\xc0\xa1\xc5\xad\x18\x16\xd22\xc0\x82\xda\xf0$`\t3\xc0\xb0\xef\xb5R\xb3\x953\xc0!\xd4y\x0c\x1fk2\xc0\xb6\\\xb7\x89\xaf{6\xc0\nc\x981\x93&4\xc0\x1fF\xbd\x87\xe6-3\xc0\x1a7,\xad\x9fH3\xc0\xd3$\x9e\xc1;`4\xc0\x0c\x90\xbb\x00\x99G3\xc0\xf4\x02\xe9\x96\xe2\xb82\xc0\x1f^\xaa\xc0?22\xc0\x8db\xfa\xab\xdb\xba2\xc0\x0e,{@\xdf\x073\xc0\r\x8fA\xe8$\x152\xc0\x84\x82^\xe6D\xa68\xc0Y\x1cy\x96\x83!5\xc0\n\x0f\xf1\xd6R\t0\xc0i\x97\x15\x93\x9f53\xc0\xbcNV\xac\x17t2\xc0jX\xa3\xa7o,8\xc0\xd3o\xa3\xb2qO3\xc00\x05z\xad\x10\xa93\xc0\n\xca\x1a\xc1\xdf)/\xc0F\xea\x85h@P2\xc0Y:\x02\x18\x0c\xed4\xc0\xacg\xc9\xf6X\x1d/\xc0Jj\xa0n\x1f\xd92\xc0\x9d}\x8c%*\xd5/\xc0/\x0f\xd9\n\x03\xad4\xc0\xd0\x97]\\\xaad3\xc0\x065o\xe4M%8\xc0\xef\x9a\x94)B\x9b4\xc0\x16\xf8\xd5\xa5E\xd92\xc0\x9c\xa8\xce\xc5\x04\x0c5\xc0\xef9\x87\x90/\xba2\xc0\x0f\x9amm\xfc\x073\xc0(\x93I\x9c\x1cw4\xc0|*\x84\x02=R3\xc0\xcf\x83\x7f\xf3e:3\xc0\xca\xe5+\x1a\xe3\xe82\xc0\xae\xdc\xe0\xa5\xec\x043\xc0\xe0\xa3\xad\xf0\x1e63\xc09x\xce\xcah33\xc0\x88B\x14\xcd=\xa43\xc0\x18\x04\x11\xae\xc7}2\xc0\x81\x0e\x1d&\xf9\xba4\xc0x/\xbd\xbe\xecG2\xc0\xe3;P\x7ff\x053\xc0N7\x98\xb4\x14*3\xc04\xdeU\xec\xeb\xcd0\xc0\x1e\xb4\xb2\xe5)\x963\xc0\x13\xd9\xea\xa1\x7fo1\xc0\x98\xab\xe3\x11\xc6\x96-\xc0\x1a\x91\xe8\xdbX\xdd2\xc0\x1eB\xd3\xc8\x02\xe22\xc0\xaf(\x990\x11\xd45\xc0\xe6\xd7\xa1w)R3\xc0\x96\xc5_\xb4p\xad3\xc0^Lv\xe7\x97$3\xc0\x92\x9d\xdc)\x9d\xa20\xc0B"<\xe6\x1a\xd92\xc03\xf6p\x95o\xdb2\xc0\x8c\xa49j\x1353\xc0.\xeb\xc3A\xda*2\xc0\xbf\x19AWSu3\xc0Na\x18gOZ3\xc0\xeb\xe4;r,\x195\xc0\xdd\x8au\xb3\x9cu5\xc0\xff\x10\x911h\xeb8\xc0\x0c\xd4\xc9\xbbg(4\xc0\xc8\x07p\x18\xfa$2\xc0b\xfcy\x06\xef\x93,\xc0\xf9\xd2\x11D\x90.4\xc0\x84\xbc\x9dC\xb0\xf12\xc0\xc7&\x04\xa4\xda03\xc0\x9b\x0e(F\xe7\xc42\xc0+\xd0\xd4j,\x8d5\xc0\xd7\xf1P\x08yB3\xc0\x05\xda#\x82\xc7\x983\xc0\x9a(\xaa\x1c\x8aW1\xc0)\xae\xd0\xc9\xcb@4\xc0\xb6\xe3\']\xba\xcc2\xc0\xdb\x11W\x00%\xe04\xc0jgY8?7-\xc0\xc0\x90{\xb3\xe223\xc0\xfc\xf7e\xdfz\xbb3\xc0\xe9\xad\xf8m\x99\xdb+\xc00$q\x18t\xa38\xc04\xee\xc3\xab\x9e\x1c2\xc0t,\x9a\xb8\xa0F0\xc0\tUQ\xd9\xdcn1\xc0\xef\x8a|j\x9d\xdf4\xc0\x15\x18\xcd\xde\xd0~/\xc0\xd7 \xca\xc10|3\xc0F\xda1\x11\xf5\xae2\xc0\x12H\xa5m&[3\xc0\xea\xabgbYq2\xc0m=\xd9Z<\xb28\xc0\xc8N\xe8\xf2+\xdc2\xc0\xdd\xda\xe3\xee\xd3\x852\xc0\xc7?\x9e\nv\xee3\xc0\x96G\xf7y\xf1\x803\xc0\xdac\xde\xd2R\xbe3\xc0\xe5!Gx\xc9\xeb8\xc0A\x06\xa7 \xc4c2\xc0\xfc\td\x8a\xf0H/\xc0\x16\xf4[\xa0NH3\xc0\xb9\xf5\xda\xd4!\xfe2\xc0\x939\xdd\x94\xe7G/\xc0\x07\x0c\xb1V7~3\xc0f\x92Ab\xb6\x833\xc0\x03\x1c\xf9\x8dC\x883\xc0U_\xe8bs\x805\xc0\xbe\x8a\xa5\xb1\x7fb/\xc0\xb3\xc6e\xd3\xbe\xf90\xc0(n]\x9e\xeby3\xc0Z\xed\x97N\xa1(3\xc00\xd9\x1f\xd2\xf4\x933\xc0\xa9\xf3\x0f\xbb{\xf92\xc0%?\\\xb8\xe7#2\xc0p\xeb\xca\x0e\xe0\xaf8\xc0B\x81I\xebg\x117\xc0\xb7h\x17\xc3\x13\xfe2\xc0Y\xb3\xc6vZ(2\xc0?\x11:\xcd6\'8\xc0\xa3\xfe\xea8Fa1\xc0\xfa\xdf\xb7\xac\xf1\x033\xc0\xb8?\xf5\xd6\xd8\x0e3\xc0H\xdb\xce&\xf7\xd83\xc0H\xd3d\xfa\x04\x804\xc0\xe7][\x14o\xd84\xc0eC\x0f\xbf+\xe7/\xc0\xa8\x1e\x8d\x07564\xc0\xad\xe6\x94O\x99L4\xc0DU\xc2\xbb\xd6\x9b4\xc0X\x0e:\x98\x15/4\xc0\xf9\x91H\xe8"\n4\xc0\xe4FM8(C3\xc0@\xdfi]\xafj3\xc0\x10\xae\xc7\x81\xb8\xa71\xc0z\xc5\x83\x95\t\xac4\xc0\xcao\xcb\x8c\x9d\xad4\xc0Z\xe4];y\xe32\xc0\x96Vpv\x01\xfa2\xc0\xf9\xfa\xe0Iwq3\xc0\x0e\xfc\xea\xba\x8c\xba3\xc0N\xf4\'\x94P\x053\xc0oo\xd5O`(3\xc0b\xfa]*\x8c\xea3\xc0\xb3\xc1\xc3\x8b9\xda2\xc0\xcaX\xdd\xfbs&3\xc0\xe6\x9c\xfd;\xb2\xf82\xc0\xb9\xa5\x0f\xe5\xdf?3\xc0A\xf3\xd3T7\xd52\xc0;\xf33:\xfc\xc5.\xc0[\x1d\xd4\x9b\x0bM4\xc0\x90\x98\xddE\xe614\xc0*\xcf\x91Z\xb9\x192\xc0\xff\xa8\xd4\xa5\r\xa94\xc0\x91}\xe4A\xb8\xc74\xc04-/\xbado6\xc0\xb0\xdeq\xa5\x94\x8b2\xc0g\xc43%\xdcK4\xc0\xcc\x1d\xfe\x99\xa1P4\xc0q\xc6\xb1\xc4W:3\xc0a\xf7?\xfd<\xd14\xc0X\x07.>De4\xc0t\x0e\x0e)\x0b\xf82\xc0\x8eI\x96)\x7f+4\xc0za\xa2\xfd\xc3\x1e3\xc0 u\x96\x13\xbb\xae4\xc0c\xf8s\xd8\xe5Z4\xc0\xbcV\x88\xffM\xe32\xc0h\xa5\x1e\xb8Z53\xc0\x8fF\xde\xea}\x0c3\xc0\x9a\xbd\xfb~\xa1\xcf4\xc0\x05\xc2|\xd8\xfbD4\xc0\x14p0\x8e\x0b\x822\xc0\xc6\xb3\x86O\x85Z9\xc0\xcd \xd04\x0e%3\xc0m\xa2\'8ft2\xc0\xbd0d\xb8\xdc&5\xc0\x93[c"_\xf74\xc0\xa5\xf6xe\xefh4\xc0\x11\x1dJ^\x16\xf03\xc0\x8b\xbe\xbf\x1c\xd3\x025\xc0\x89|y\xf1\xb1\xe52\xc0\x81Q\x93\xfe\x06#0\xc0\xee\xa8q\xeb\xd7N3\xc0\x8c\x9e\x81\xaf\x05\x85-\xc0\xf6\xfa\x03\x15\xaf\xe02\xc0\x02\xdb\xb1\x1a\xf7\x053\xc0jDP*\xa4(4\xc0\x871\x13\xf2\x19I2\xc0\xa2\xe1\x95\xc3\xf3\xf44\xc0\xfb\'&X\x00\xde2\xc0\xb1VBP-\xf22\xc0\xb6o\x1c\xe6\x0c\x0b3\xc0\x1b\xa5.\xadc\x143\xc0{\xf30Z\xc9_4\xc0<Gym:\xd14\xc0\xf2\xe8-:kV4\xc0\x08"d\xfa\xc4\xd92\xc0\xcf&3\x93\xae\x87/\xc0P\x9f\x07~+d4\xc0\x1f\xf2\xd6\xfe\x82\xbf3\xc0\xd7\x8d\xcb@\xee 2\xc01\xbeM_\xf3A4\xc0r\x95\x94\xde\x92\x943\xc0\xc4\x7f6\x9a\x03\x110\xc0)kv~\xd1\x1e2\xc0 \xaa\x06\xa9p\xce/\xc0\xc54O\xd3=\xf62\xc0\x9f\xfc{\x90\x8243\xc0 \x11}\x90\x97J3\xc0C\xeeH\xcdc#4\xc0*\xea\x1cai\xb32\xc0=q=9\xfa\xea2\xc0\x08\xe9Bh\xbbn3\xc0\x1dE37\xcf\xfa2\xc0/M\x0c\x87\xed\\4\xc0rK3m\x02\xfd2\xc0>\xa46\xed\xe1%4\xc0I\xc0\x9d>\xe4\'3\xc0\x90\xaa\xd1\xcd\x99\xc43\xc02-X9\n\x003\xc0\x00\x0b{\xa3Ah4\xc0\xfe\x1ag5{73\xc0\xcaDX\xdbF(3\xc0D|\xc7Oi\xd04\xc0\x10\x87\xd82\xf3H4\xc0z3/\x9b\x8dr4\xc0\x8e\']bmK4\xc0\x8f\xdbZ\xfcZ\x8c4\xc0\xb2OC\xa1\x12V3\xc0\xc7eu\x90=d4\xc0\x1eH\x08\xe1\x80\x1f5\xc0\xa7\xa9\x0cK\xe6\t3\xc0H\xfb|\x1d>(3\xc0\x01\x96\x17F\xeb\x9c3\xc0\xad\x99\xb1vp73\xc0SjE\x8c;(3\xc0\x8e$\xbe\x92\xe6\xf64\xc0c\x83\xcc\x1d4\x0e3\xc06\x9e(\xaa3\x153\xc0W\xaf\xae\x90\xb4j6\xc0\xea\xe9\xc4\x81\xc4\x814\xc0/\xdd\xc9\x9a\xd114\xc0\x88 \xe7\x83&"4\xc0@y\xd0\x87K\xc78\xc0\xb1\x12\xa5\xfc\x91\x054\xc0\xddN\xfbC\x8f\x954\xc0\x00\x1b\x99\xb9\xe5J3\xc0\xc8\xef\xf5=w+3\xc0\xa2\xc1Y\xb2\xa1\r7\xc0x\x8b\x06\x08<j4\xc0a\xf4\x83q!r3\xc0o\x93\x81\x01\xc8k-\xc0K%\xc9\xd6$\x192\xc0\x11U_L\x19z4\xc0\'*\x935.\x1d4\xc0\xb7\x82\xbd\x0e\x96y3\xc0\xec\x00CQ\xe8;4\xc0r\xc4\xf5\x15\xe415\xc0\x19\xb2\xb6\x88\xfd\x1c4\xc0\xc3(/\x8e\xf3\x195\xc0]\x97\xe2Ev54\xc0R\xce\xc0\xf6wg4\xc0\x86\t\xbcG\xfb\x164\xc0z\xe3\rRHw3\xc0\xa8\xbff=\xb8K8\xc0D+H\xf3\xb1o4\xc02\xdc}O\xe6\xda2\xc0\xb2\xd6\xaa\xfa\x12\x0e3\xc0\xb9\xfb\xd5`\xa1I-\xc0\x84\x1c\x9dB\xddE4\xc0\n`\xf7\xeb-\x1c3\xc0\xa5\x94\x1fA">5\xc0\x94\x16\x7fP\xc8\x1f7\xc0\xc7\xfd[\x955=5\xc0\xdd\xe9\x83\xc5\xb7\xb84\xc0\x17)W\xfd\xf3*3\xc0k\xea\x117@\xe42\xc0c\xa6b1\xfa\x7f3\xc0:\xdc\x87\xceZ\r3\xc0\xac\xd4\xf2q\xfe\xd54\xc0\x15x\x02\xaeQ+3\xc0{\x83\x0e\x1cA)4\xc0\xe5r\xe8\xc6iM3\xc0\x92\x1ado\xa1\xd6/\xc0\x0f\xfb\xffk\x8ar3\xc0\x93N\xbb\x9bg\x143\xc0>\xf1\xf8\xb6\x95\xe5/\xc0\x133\xe3e\xdc\xfe/\xc0rn\xed\xb0B(3\xc0_V\xf4\xafM}3\xc0\x96\xbfH\x15\x90\',\xc0\xf2\x0c9\x9a\xfd\xd74\xc0\xf4\xb3w\xa4\xfaI3\xc0\xbb\xb4\xcb\xedqN4\xc0\x90\x8a\x84\xd4\x90\x1e3\xc0\xb8Y\x1e#s\'2\xc0$\x84\xd8\x9fx\x052\xc0PK\xabW\x87\xb76\xc0\xd5E\x00\xc8\x07&5\xc0g\x05\x1e&<X5\xc07\xc6c\xf5\xac#2\xc0\xfe\xb6\xe8v\x10$3\xc0\x83`g\x91\xdcB-\xc0\xf0YU\xeez\xf22\xc0h\xeb}ru,4\xc0J\x9c\xf8UG\x073\xc0\xe1az\x9d6\x062\xc0\xe8P\xce7\x9074\xc0KK\xaaQO\xe33\xc0\\]\xf2\x05\xe6\xc1/\xc0\xfc\x12\x8a\xf0\xae\xf73\xc0\xe7g \x11\x89+3\xc0b\xa0*\xb4\xee~8\xc0]\xea\xd9\x03\x0f\x123\xc0\x1b\x02Q>\xbfh3\xc0\xe2\x9f\x93\xd8\xe343\xc0n\x7f\xfe\xff\xb0}2\xc0\xbf+*\xc3`\x123\xc0w\xd2\x94\x18\xc3\xde3\xc0`\xbdL]\xe6\xe44\xc0]\xf7\xe6\xb86A5\xc0\xb0\xfe\xb4\xc8\x93t1\xc0\x93\xf3xu\xc8 4\xc0\xb1b\x83\x0f\xc9\x9f4\xc0\xcdX\xf3\x8db\xe3/\xc0\xea\x19\xc5\xaf\xc294\xc0\xa9\xcc\x00\x00X+4\xc0\xf7\x1a\x99\xdcQW3\xc0\x14\xac\rs\xe3j3\xc0u\xce\xd8\xbc\xefd3\xc0#\xb0\xbc\xdd\x95\xf12\xc0\x81\x16\x15{zf2\xc0\xeefL\xb6\x80+9\xc0>K\xd9\x13\x95\xa84\xc0\x96\x9e\xe4\xdb\xfc\x0c/\xc0,e\xab\x00\xd2\x064\xc0\x9dN7]\\\x873\xc0z+\x00W\xfb\xe91\xc0\x15\xf5\x84v\xfdF3\xc0#H\xca\x01\x87U4\xc0`\x9b\xc6-8e2\xc0e\x08\xb12\x10\xef1\xc0\xcbVn\xce\xb0\xed5\xc0\xe8\x0c\xdf\xfd\x07\x184\xc0\x8c\xaa\x9c.nd4\xc0\xc0?\x13\xac\xdcN4\xc0\xac\xda\xf1g\x1ac3\xc0L$N\xc2?m3\xc0IG\x15*\x9c\x877\xc0\xae\xa4\x92p\x9c\xd52\xc0\x0c\xfc\x08\xf4\xf536\xc0}\xf5\xe4j4\xf84\xc0\xbe\x96\x90\x08v\xa63\xc0\x91Y\xc5\xcd7\xd75\xc0\x0bl?\xf5qr1\xc0\xc2\xc0j\x10\xa3o3\xc0\xa4\x86\x06\xb8\xb0\xb03\xc0\xee[\xc6\x14\xe1\x963\xc0vNi&\xd7Y3\xc0/\xbc"\x1d\x14\xe93\xc0\x80\x1a\xf6U\xbaF3\xc0\x94\xafR\x12\xcb\x9b4\xc0\x06z<\xae\xc7k3\xc00B\xdb\x00\xfc\'3\xc0\xa1h\xad\xe6H\xc12\xc0\xfc~S\xd5\x81\xd53\xc0\x89R\xbe\x06U\x064\xc0DuSd\'44\xc0\xe7\x8b\x80\xce9\xed3\xc0\xd8OB\xf6\xb6\xef3\xc0v\x08\xb0\xda\x1b\xa93\xc0\x84\xf5\xeb\x068Q3\xc0\xc7o\xc2\x06$\xf61\xc0\xf2@\xcd\xb3\xf2#4\xc0\x1e\xf9V\xdcU\xe13\xc0_\x7fP\xeb\xd9\x933\xc0w\x82B\xa4Vh3\xc0s\xd5B\x96\xcf\xdd3\xc0\x9eD\xe0\x02{\xec4\xc0\x99\n\xebt\x1aM4\xc0e_V\x12\xfb\xc84\xc0\x93\x1a\xf6]\xba\x153\xc0\x84\xe6\x81\xe0\x9fj4\xc0C\xb6\x90\xd2\x1a23\xc0\xdb\xcd\x93>\xa9\x026\xc0\xe0\x1b\x0f\x8d\xe083\xc0\x1f\x17\x8a\x9c\x88Z2\xc0\xe4\x8b\xe8\xf5nA3\xc0%\xa8\x0cy\xbd\x8f3\xc0\x10E\xb1\xe9\xb7<0\xc0\xe5\x84\xabXw;4\xc0\xf36>0:\xcd/\xc0(Z!)\x16\x838\xc0\x8b\xcc\xc1\x03\xf113\xc0v\xc7\xcf\xbc\x9aS4\xc0\xfe\xe9{\xa6H\xd22\xc0\xd7\x916\xb9\xeab2\xc0\x00\xc8\xd0\xcc\xe383\xc0<\xd4\x17;3\xfe2\xc0\xb7Cx\x89lm1\xc0.x\xfb.\x9a\x883\xc0\xabf\xaeu\xaa(3\xc0\x07-\xa1\xbcP;3\xc0\xf5\xde\xb8\x9ar\x029\xc0n\x0c\x82Uo\x8b4\xc0\xa3H\x11\x1c{85\xc0\xd5\xed2x\xfaA/\xc0BY\x0bU\xf9\xd92\xc0\x04\x1eU\x13\xbf\xee2\xc0\x94 [\x1f7\x978\xc0\x08\x0fF\x94\xe0\xe03\xc0\xd0v>\xa1t\xbe3\xc0n\x1a\xfeL\xb4`4\xc0\x91}\xd5\xff\x82O8\xc0\x16\xcb\xc7\xe6\xa5N4\xc0\xed\xc7\xaf\xba\xca\xea4\xc0\xf2\xc1m\xd1\xc4\xe02\xc0\'\x96\x0f\xa30&6\xc0{\xaeV\xc2\xcc\\3\xc0.\xc4\xde\x10\x8c\xa72\xc0\xaa\xdd\xfbF(\xfa2\xc0M\xca]h\xceP8\xc0\x90\x08\xaa\x19\xf3\xb23\xc0\x88a\xbcYU&3\xc0\xf0\xb2\xed\xf9F\xaf3\xc0\x93~\xfbf\xffw2\xc0v\x85\xa2\xc4\x11@0\xc0\xed\x8e\x84\x16\\\xf92\xc0\xb7\xa3h\xeb\xd0\x1d4\xc0Ku\xe0\xd5\xe7\xb53\xc0\xaf\x10\x8d\xe0\x7f\xda4\xc0h\xf0q\xb4\x13\xab2\xc0\x01\xa2\xa7Y\xef\xbb3\xc0\x9f/\xb8;\x02\xcb3\xc0Z\x12 \xce[\xf1/\xc0=\xb3\x0b\xb6\xa2^4\xc0\x80\x88%\xea\n`4\xc0}\x11\xe6\xae\xe3\x1c3\xc0^\xae\xce\xf5\xaa\\4\xc04&\x8c\xb4\x12>3\xc0f\x9b\xec\x02\x1e\xf53\xc0R\x8d\xa2\xe7\xf3\xae3\xc0\xe1\n\x06fsj5\xc0rz\x8eq\xc8\x7f2\xc0\x98\x9b\x84\x9fI\x004\xc0b\xf6o0\xbd\t4\xc0Q?\x1c?A\x10.\xc0\xa9\x11\xb1\xd7\xcf\x1b3\xc0R\xa7\x9fE\xc8\x074\xc0\xe6\x1a\xa2\xeaxY3\xc0\x92\xc5\xfab\xc3V8\xc0\xe6\x80s\xe7\x97\r6\xc0s\xd5\xb6\xcc\x8e\x1a6\xc0\x94\xfc\x8b\x10\xff\x9e1\xc0x\x9c\xe6K\xec\x0b4\xc0\xd8\xc2\xc1\xc5uk5\xc0\xb0\xdbk0\x8a\x003\xc0\xd02\x1a\xd4x\xfa3\xc0\x80i\x95C\xb3\xea3\xc0Q\xfe\xf8N\xa1\xd73\xc0k\xb1\x03_i\xc53\xc0\xfbj\x1c\xf4\x1f\xfa1\xc0\xe5\xac\xd4&H47\xc0\xf7\xb5_\xe0"\xb03\xc0\x05J\xe7\x9f%#4\xc0\x96\xc0\x1co\x0e\xa72\xc0\xbf$\x99\xfdQ\xda2\xc0\x94\xfca\xbf#\xb42\xc0\xff\xfa\'\xe1N\x026\xc0R\x92\x0b\x9a\x9a\xdd4\xc0\xa2\x81X5\xf7*0\xc0\x8a\x87)jE&3\xc0\xaa9_%\xa5\xab3\xc0n\xdd\x1d\x95\x1e\x1c5\xc0\xf1jR\x196\xdc4\xc0\x0ef\xe1P\xcb\xb64\xc0\x14\x1c\xa4\xd8u93\xc0\xe2\x15\xf31\x85\x802\xc0\xc4\xf1\xd9\xf3\x18S3\xc0\xb4\t\xc7R\x8b\xb13\xc0\x08\x91\xd9\xa8\xd3\x0e4\xc0\xd0\x96REJ\xc83\xc0e\x16\x98\xc4e\xa73\xc0\x0ey\x99\xe34$3\xc0\x97\x14\xd8\xdcJ\n3\xc0\x18\xfa\xf9\xb5E\xb83\xc0ad\xea(u\x924\xc0Wj;2\x80\x146\xc0\xaf\xeb\xc1\x86#(3\xc0h\x82\x14em\xb03\xc0\xdd\x1d\xe8*\x12,3\xc0ay\xcd\x99\xd0\n3\xc0\xff\xd4)7\xbdK5\xc0\xb2\x8d#\xc8\xd3f4\xc0\xfb\xbb\x9f\x97\xc1K4\xc0\xfes\x8b\x9aw\xbc4\xc0\x17|\x86\x1c\xf4\xfa2\xc0\x95M\x10>8\x9c3\xc00\x82\xf2\xe7\xcf[3\xc0\xb5\xcb\xcb\xa0y\'3\xc0\xbbS\xee\x80\x80y3\xc0\xedN\x8c7\x93\xcd3\xc0\xb8\xc7\x167\xf3\xf42\xc0\xf9\xfa\xc8\x1e\xb154\xc0\x06\x7f2\xf8D%3\xc0C\xa4\xb1\x8cE70\xc0px\xd8\t\x86n2\xc0\xd2\xee3\x9e2b2\xc0\xbb\xb6C\x9e,n2\xc0\x8b}\x93\xc5j\xb74\xc0\xa2\x15T#\xe9\x163\xc0\xafv\x94\xe5\xe7\xde3\xc0\x89{\x91d\xc8G3\xc026*\xf0\x1ar4\xc0\x94\x1a\xf8g\xfe\xaa2\xc0\x17 U!~\x113\xc0\xa6\xbb\xabY;\'&\xc0\xfb\xcfc\x80~\xe63\xc0v\xb4\xa5\x9e=\x9b3\xc0\xae6\x8c\xae,\x173\xc0\xea\t@o_\xaf3\xc0\n1y"\xce!3\xc0U?\xbc[\xf5\xf53\xc0\xeb\xa6E\x9f\xfdX3\xc0="\x84~.+3\xc0\xb0\x86ZK\xba\xf13\xc0\x02\x84\xfd\xa7\xab\xa93\xc0\xec@\x9a\xd5`U8\xc0y\xb6j\x13\x9f\xa93\xc0\xcd\xd8\xd1sb\'4\xc0\xc8\'\xd9Xb\xbc3\xc0\x1c3\x84"\xb0\x153\xc0\xde\x8a\x01\x8e\x19:4\xc0x|R\x81\x06N5\xc0\xc5\xc3\xe8T\xc5\x86/\xc0a\xd2@g\x18\xef/\xc0\xcf\xa7\xb0\x85~n3\xc0-\x83\r\x96gV3\xc0D9\xe8\x8e\x1fp3\xc0]6|\xea0\x933\xc0\xbc\x8d\x82/\x8163\xc0\xea{\x047\xca,2\xc0\xc5qY\x00\xd8\xc54\xc0\xbc2\x9dIZA5\xc0\x93U\x16\x15\x91\x8d4\xc0\x00:\x1c&\x1f\xf7/\xc0\'\xb1B\x08\xa1k3\xc0R\x84\x91}t\xfc2\xc0\xd0\xee\xef\xd0\xe6>3\xc0-C\x8d\xec\x7f\x933\xc0f3\r\x0f\x1e:2\xc0\xda\xf9z\x18m\x9f1\xc0\x7fd\x00\xceT\x993\xc0\xb4\xa5!\xa3\x8c\xfa0\xc0KD\x01K5\x895\xc0\x9fZ\x16\xdc=\xa92\xc0F\xf94\xc3>74\xc0\xd4\xeb\x8e\x97vT4\xc0\x0e\xc7\xcd\xfe\x8e$3\xc0\xd4\xce\xc0|@\xfd8\xc0h\xfb\xd6\xb7\xed\x865\xc0P\xc5\xdc\xbe\'\x1e3\xc0n\xb9\xf0m\xe7\xb53\xc0\xd4jy\x9a\xb0\x887\xc0\xb4\xb4Ei\x0f\x814\xc0?\xaa\x14P\x9a\x834\xc05\xdb\xd3\xdf\x03\xff2\xc0AE\xa2\xe6\xe4\\3\xc0)?\x00eEn4\xc0\x80\xb0\xa9#\xe3\x994\xc0s\xb0\x192)\x992\xc0\x96L\xa7a%\xde2\xc0\xc7\xc7\xbb\xf6\xda\x814\xc0\x8duc\x1az\x9a3\xc0\x95\xf0ieh\x1b3\xc0S\x90\x9b@\xc7d0\xc03/\x9a~$\x804\xc0\xb8\xd0\xef~\xf4(3\xc0\x04v\xea[\x1cW8\xc0R\x02h\x92\xa4\xa93\xc0T\xbdz\xb5 !3\xc0\xd5P\x7f\xa5\x12\xa17\xc0",\x12\xfc\xb5\x834\xc0?\xdb\xd8\xa9\xac$3\xc0\x8cE\xc2\x19 S3\xc0\xd0\x16P\xfe\x18b4\xc0\xc6\xbc\xc3\x10\xcc\x010\xc0\xeeex#\x18\xe52\xc0Zi\x8e\xeae|4\xc08\xf2\xdc\r}\x9e1\xc0\x9b\xeb\x0bCj,3\xc0\xd2\xb2\xc7E*\x9f2\xc0X\x81\xcf$\xc5&3\xc0\xdb\xc9\xd5\x97\xe2\x1f4\xc0\xfd.\'\xc2\xe4\x9b4\xc0\xbf|uT\xf7-3\xc0LBH\xef\xb4\x1d5\xc0xC\x1b\xd9\xe3\t8\xc0\xc3\x84\xc6B\xe9\x8a5\xc0\x87\xe4\x00V0\xf2/\xc0\xe7\xdb\xdd\xd5>\x1c3\xc0\xd3Z\xad\x82\xf5\x0e0\xc0\x00I5+\xc044\xc0\xd5\xd4\x0e\xc0X\xd62\xc0\xab\xa8Z}_\x173\xc0\xdbB\xb5\x05\xbf\xd97\xc0\'k\x9bI~\xd33\xc0\xabC\xd5\xad\xf0$7\xc0\xaa\x9a}\xfa+\x0f3\xc0\xc9\x82\x8bM"\xee3\xc0p\xcb\x11\x84\xbca4\xc0\xf2\xcd\x13\xaeEo4\xc0\x05\x05\x08f\xf4\xfe2\xc0\xe7\x05s\xae\xf1\xb02\xc0d!A\xbfD$4\xc0\x12\xb8\xff\xcd%\x8a4\xc0\xcd\x1f\xf1\x0el30\xc0E\xcf\x8e\xaf\xbb\xe94\xc0\xf88r\x87K\x1b4\xc0\x88\x87\x17?o\x823\xc0\x8b\x03\xcfG\xc7\xfc2\xc0ZN&\x85\xa5k4\xc0\x9d\xdd\xc5l\xb1t3\xc0\xdd\x83\xeda \x963\xc0\xb5\x96\x84R\xba[3\xc0"\x11?z\x16\xd53\xc0\x90\xf9\xc5t\x9eY3\xc0\xa2\x0c\\\x12X\'7\xc0A\xfb|B\xfe\x9c3\xc0D\xa7\xf1tt\x937\xc0w\x9aznz\x982\xc0\xc5\xb6\xe5\x18\xc567\xc0x\xb9\xd3\x05\xbb\x8b2\xc0B\xbc\xd7f\x19\xf23\xc0\xe8\xcb_\xd1\xea\xdd3\xc0\x1cVd\xb4\xf1\xfa3\xc0\xe3yr\xd7\xd7"4\xc0\xc4\xb1\x04\x90\x80\xc62\xc0\x19|\xa7\x1fD\xc13\xc0\x16\x18^\xe9\xb7\xd63\xc0\x1f\xa9\xfaX\x97\xbb5\xc0;W\x0e\xa1\xa7R3\xc0\x01\xbcT\x87\xe4B4\xc0\xe3s\xda\x9a\x83\xd33\xc0s\x94\xee\xd7\xab\xe32\xc0\xd0\x08\xb4D\x03H0\xc0HG\x1a^\x16\xb32\xc0\xe2\xa4\x8a+\x06\xa03\xc0 |\xd3\x82\xc0\x9c3\xc0\xe0\xbep&N\x913\xc0\xe2\t\\2\xae\x8a3\xc0\xea\xf1\xa7\x13\x8c\x915\xc0\xf4/\xd6\xe3=\xce/\xc0\xd2@\xa8\xaa\xdfG0\xc0\x14\xf94b\xc9\xe58\xc0\x1c\'u\xa9IX3\xc0\xda6l\xa0\x00\t3\xc0\xe7\xd5\xfc\x8f\x87\xf81\xc0c\x95/;b=6\xc0)\xa8\xce\xfd\x7fl4\xc0\xcb\xc8\x00\x07/\xef3\xc0\xce\x83W\xcd\xeeH3\xc0l\xa7\t\xf8\xc0--\xc0Y\x10\xb4\'\x98T4\xc0\x0b\x04\xd08\xb3e4\xc0\r-\xa91!!3\xc0?\x105xJX3\xc09\x19\x0cd\x9cW4\xc0Z\x94\x16\x08E\x9a3\xc0\xbaYt\xb8\xa5\xfd7\xc0<\xff\xd9\xc1cV4\xc0\x9c\xb0\xc6\xaa\x88\x813\xc0g\x14\xde\xedDW3\xc0\xf68\xcfm\xdeh0\xc0\xbf\x0e~\x88!\x864\xc0\xed\x0f\xbd\x8f?O3\xc0IW\xc7e\x97h4\xc0\x0c\xde\xbb\xd9\x9087\xc0\xc15Ep\xe1j3\xc0\x97\xc1\x9d%?\x954\xc0\xdd\x94S7J\x863\xc0\xdc\xd1!H\xee\x193\xc0Xa\xd3\x85.\xa9/\xc0n"q-\xf8(3\xc0+"\'\xf5I\xfd3\xc0\xdd\x82X\xa7\xe3E0\xc0\xe4\x10\xc7\xafj\xef3\xc08Y9\x99g\'1\xc0&\xe8\xb2{\x80\xaf4\xc0\x1f\x8b=\x15|(2\xc0)\x96\xba\x07x\xec3\xc0\xb5\xa0\xba&\x00\xbb2\xc0%\x17B\xe0\xd4\x074\xc0\x8d[\x10\x8b\x1d\x904\xc0e\x99m\x0c\xbf%0\xc0\xcac\xea#\xc383\xc0/\xf7\xbbL\xe555\xc0\\\x01S\xea1Q3\xc0\xf5\xeaK\xb1\xb1\x8d3\xc0\x06\xe8u\xa9#~4\xc0b\xc9\xedJ_\xfb3\xc0\xd1\x9f\xac\xeb\xf4\xe22\xc0\xa2\xf7\x88\xea\xaa\x983\xc0B\xaa*b\xf6\x054\xc0\xcd\xa0\x06([*4\xc0z\x19\xea\x94\x14f4\xc0\xa1<U{\x90\xde/\xc0G\xb4+\'\xedP3\xc0^\x16\xb14la4\xc0\xe4Ey\x04j+3\xc0\x1d\x8dF^\x96\x915\xc0\xceO\xa4\x9d \xd82\xc0\x0f\xde\x0c\xc1\xc5\x064\xc0y\xc5\x06\x15\x88\x124\xc0\rC\xa9\x7f\x04?4\xc0,f\xf5~\xf8\xf53\xc0\x7f\x1d\x06\xc0Zs4\xc0\x9d|\x14d\x95\x104\xc0\x0fJ\x11&\x04z4\xc0\xec\xa8\x1b=\xb6\xdf3\xc0\xedR\xf4\xda\xacH3\xc0cI\xdc\xaeo\xe4/\xc0b\xce\xa8n\x1d\xdf/\xc0\xc2%\n\xb4\xe1\x024\xc0;\xf9>Ic|3\xc0\xd1Srt\xeb\xf0/\xc0\xfdp\x96$\xe6\x1a2\xc0Mw\x01g\xea33\xc0\xbdZ<bm\xd23\xc0\xee&\x8e\xaa\xc5\x136\xc0\x12Tm)b\xfe/\xc0\x852M\xfa\x1c\xad3\xc0:WXke\x922\xc0%\xc3\xf6\xbb\xdb\x033\xc0\x1f\xa4\xf3\x1c\x94\xef3\xc0\xae\x7f\xf8\xa8\x9eV0\xc0.\xe4\xd3\x88N\xea4\xc0\xca\xcb\xb6-\xc513\xc0a \x1a\x06\xff<4\xc0\x08\xa1}\x05b\xbc/\xc0],I\xfe\xeaY/\xc0\x00$S[\xcdm4\xc0E3\x8c\xe0K\x1b4\xc0\x84\xc1\x11\xe3kk5\xc0\x95\x8c`\x89^\xf13\xc0\xf6\xda\xf6\x0e\x9c=3\xc0\xa1\x16\xd6/%z3\xc0\x9a\x83\xe4\xae\x96?3\xc0\xee\xde3\x8c\x1d\xfb/\xc0\xef\x99\xebn\xdd^4\xc0\xbc\x83\xb1\x9d\x9fV7\xc0\xe4i\x97\xb4\x15\x043\xc0_\x08"\xda\xd7\xf02\xc0\xdb\xbd\x93<\xdd30\xc0\xef\x9f\xafH\xaf\xd7/\xc0\xff\xe2)\xfe\x9a\x193\xc0>)t\xda\xdfh3\xc0\x08&A\xfdN\xf53\xc0\x7f\xa8\x88\x94\xd2f4\xc0\xc6\xf4\x87\xa9.>5\xc0\xe1\xdfa\xa0gC3\xc0\x19\xbeA.\x8fN4\xc0\xa3+\xedR\x00\x844\xc0\xa4v\x9b\xa2\xe4\xed3\xc0\xd7\x92\x959\xf0f/\xc01\xe9\x0cW{\xd73\xc0L\xbf\xc7\x0f\x06\xe52\xc0\xb1m\xd9t\xb3\x1b3\xc0\xd3\xc0\x82lA63\xc0\x94JH!\xad\x9f2\xc0u5\xb2^\x8dl2\xc0\xc0L\xd1\xe2\xde?3\xc0\xfb\x01\xc4\xf6\x1b\xdd3\xc0\x88\xee\xb4\xea\x92_3\xc0{\xe4\x1b\xa8\xf3g3\xc0\x86\x02&\x1a\x8d+4\xc0&\xfa\xbdBy53\xc0\xa9\x98%\xdd*(5\xc0\xc5V\xcd?0\x804\xc0\xfa\xa6s{~\xd84\xc0\xcc\xe87\xcc\x16j3\xc0xoz\xc7\xc4L3\xc0\xbb\xb8\x15n\xf4O4\xc0\xc0\xf2\xd2UgP,\xc0\xc8`W\xa5\x0ck3\xc0\xfd\x9d\xcc\xf0v\xa97\xc0\x91\x97\\\xd96\xfd3\xc0\x98\xc1|\x1cW44\xc0\xa1\xa4\xa19&83\xc0\xf4jx2\xcd\x0e6\xc0\xe6\xaazBp\x173\xc0\xc5~\x13\xd54\xe82\xc0\xbbR\x03`\x82\xea2\xc0\x7f\x1d\xcb\x15|\xec4\xc0\x15\xc1\xeffU)3\xc0?\xcfV\x1b\xf8\x0b5\xc0j\x96n\xc9\t43\xc0e\xfc\xbc\xe3bf4\xc0#\xfc]\x16tv4\xc0\xfbw&\xddU%5\xc0\xc4\x8b\xb4\x91\xf687\xc0~\xb5\x88\xe8\x12\x863\xc0\xd6\xe3XO\x14.0\xc0\x9d\x91\xca\x1ac\'4\xc0\xf2\x98#\x04\xd4\xd03\xc0*\xe5\xa0\x97\t\xe92\xc0\x14\x81\xe5\xcf\x9f:3\xc0|e\x94;\xbd\x8f2\xc0\x86Gb\x82$\x164\xc0\xf0\xf3\xac\xa9>\xbc2\xc0\xa5\xb9\xfeKJ\xd83\xc0\xb2\x15hR\xd5\xa03\xc0GE\x1e\xac3s4\xc0js\xc2\x86T\x9e3\xc0\xba}+\xad)\xbe0\xc0 MN`!\xdd2\xc0\xfb\x98\xb9\x15\x1523\xc0\xabpVE\xe5<5\xc0l!\xd0kQ:3\xc0\x9c(\x9e<+\xfa3\xc0\xefL\xef\x9bfy3\xc0\x81\x1c\x93`\xa9!4\xc03a,\xb9a\xc42\xc0x\xd9Et`R4\xc0\x8b\x86{\xe6\xa9\xda1\xc0/22u]!4\xc0\xe7E\x8d\xf9S\xaa5\xc0\xa8\xff\xa2\xc7\xe6\xf02\xc0\xc56\x90g\x05E3\xc0\x15\x91f\xc7\x0b\xc33\xc0+\x8f\xea\xee\x8c\r3\xc0\xbf9t\xbeV\x803\xc0\xde\xab\x1c\n\x9c\xf12\xc0\xb13t\xa2\xde\x110\xc0[&\xa8^e\xc22\xc0:\xd5"4a\xac3\xc0\x89\xf9\x9d\xdba\x1f4\xc0\xcd\x13y\x07\x84+4\xc0y1\x9b7\xa5*3\xc0\xfd\xb1\xe6\x9ar\x924\xc0v\xcf\x8b\xa2\x0fj3\xc0\xce\xf7\xaa\t&\x8a2\xc0\xe4O\xbf:\xef83\xc0\xceAC\x0c\x85~3\xc07\xb9\xee~O\x912\xc01\x92\xc0|\x85\x1d3\xc0\x01\x80\x04C\xfb\x153\xc04;\xb7\xf3\xc2\xc02\xc0m\xe9baX\x843\xc0G\x94\\\x9d0/4\xc0\x94\x1a\xbc6\x99o3\xc0\xac\x97\xa8\xc5\x92w3\xc05\xc6R\x1c\x03\x800\xc0\xbd\x10\xa6\xda\x91z4\xc0\x06\x02#v=\x934\xc0l\xd9~\xf8+j4\xc0\x93x;\xe9\xe0L4\xc0\x10\xf3\xe2\xa9z-3\xc0\xe0\x1e\xe3h\xf9I5\xc0\xc11\xc6\xa49d3\xc0\xd4\x94\x8d\xfd\x1c\x833\xc0\x97\xc2\xf9\x158\x153\xc0cVj`kq3\xc0Y\x18\x11\xc8_q4\xc0\x89}\xe1\x14\x1e 3\xc0\x1bK\xdc\xf5\x9c82\xc0^\x02w\x04\xf8\x856\xc0\xf4|\xd4\x1b\x1f\x116\xc0\x96\xbe\x14\xfdy\xcf3\xc0J\x8d]\xfa\x14*4\xc0\x11\x80\x84\xfc\xd9\x184\xc0Y\xa9[\xebj\x8f4\xc0\x92d\xc7\x81\xd0\x1f:\xc0.\x13\xd3h\xd3\x9d4\xc0\xefm7\xab\xe2K4\xc0\xd9Y\xaf,\xec\xbf2\xc04\xfc\xf8\xfd\xe7q/\xc0\xc2\xfb\xb2\x81\xccv4\xc0\xb1\x89\xa4\xdd\xa7t3\xc0\x17av\x92153\xc0\xaf+\x8b\xadMc2\xc0\xbfN\x96\xed\x08\x0b5\xc0m\xb8\xd3W/\xbf3\xc0\x8ch\x0e\x17T_3\xc0.\xc56ih\xa34\xc0\xa8\xfc\xdaXv;6\xc0 \xdeZ`\x9c 3\xc0\x8aq\xebQTm3\xc0G\x02E\x94~\x014\xc0\x8e\xc6G\x05z54\xc0J\xe8lL\xe4\xca4\xc0[\x12\xea\xe0@\x018\xc0:\x9c\xdfq\x9cm/\xc0z\xd4o\x89?\xd83\xc0\r\x13\xe0\x7f\x19\xd43\xc0\xf3]\x1a\xc4\xf4\x8d2\xc0x\xd5\xad\xaec\x983\xc0f\r4h\xc4\xbd2\xc0\xbaq:\xb9b50\xc0.9\xcaN\xbeY6\xc0e\xbbo\xf0\x82:1\xc0D\xcc3\xb3\xb6\x025\xc0\xdb\x9b2\x0c\xb2\x154\xc0L\xd1\x92\xae~\'5\xc0\xcd\xa50\x92H\x822\xc0\xbd\xe0\x88\x03\n\x116\xc0\xdb\x0cij\x7f\xa65\xc0<\xe3\x04f\xad,3\xc04P\x8b\xc0u\x0c+\xc0\xdf\xe4\xc0{\'\xc43\xc0H\xed\xf7DJ"3\xc0D\x11\xce\x9f3\xb73\xc03\x8cG*\x82\x852\xc0\xc2\xad\xbe;\xa8\xcb2\xc0\xdd-|\xdf~Y1\xc0\x94S\x8b\x97\xc2g3\xc0\xdd\x96\xa3<W\x183\xc0\xc6\x81\x0e\x92\xde\xa04\xc0\x83\xeaC\x02\x85\x1e:\xc0-\xae\xd5\x03G\xe52\xc0X\x8e\xe0g\xd2\xea4\xc0\xd7V\x95\xb5\xdb\x123\xc0\xa7HK\xd5R;3\xc0\x0fn\x0chT\xf62\xc0\xb2\xff \xab;\x183\xc0\x10^\xb8\x1c\x1a\x144\xc0\xde\tf\x17\xad\xff3\xc0\xb4!\xf8\xbd\xb6\x0b3\xc0\xd8\xb3\x1d\x92?\xd33\xc0\xc8\x98|+!\xdd3\xc0E\xa2\x9d\xdb&\xf82\xc0\xc4\x1a\xf7CP\xac4\xc0s\x9d\xb1\x14S\x972\xc0\x15\xc4\xbe\xf4K\xfe3\xc0\x83\xdd\x9d]\t\x894\xc0\x10\x8e\xefw\x91g5\xc0\xbf\x0eO\xb6\x05e4\xc0j\xe9\x84\xc7*\xd35\xc0\xb4\x89,\x18\xf1\xee2\xc0\x0f\t\x0f\xaf\n\x1a7\xc0\xd8\xd4\xb7\x14\x95\xdb2\xc0w/\xf7\xe9X\xab3\xc0\xa1\xb4\x88\xb2I\xc73\xc0\x02\n\x9fW\xf0]3\xc0A\x8f\xa1\xdd\r\xcd.\xc0V\xb1\xb2\x80\xbd\x962\xc0w\x8c\xcfkg\x904\xc0\x81\xf2\x01d\x9b{3\xc0a\x0e\x94\x9e\x93\xf52\xc0\xa7\x89\xc7\xd4\xef\xa33\xc0\x1b\xa9%\xda\xcaa4\xc0\x04\x05!\xb8\xf7\x951\xc0\xd1\x1e=\xa5\xdd\xe71\xc0\xf7\xac#\x8c\xeb\x1e4\xc0\x80\x08\xc4P\x81\x0c3\xc0\x19r\xbf\x86%C1\xc0\xc8\xc2Y\xa6\xf4!5\xc0\xf8#\x94\xff\x14}0\xc0H\x05u\xee\xc9+3\xc0aB\xe6\xe8\x19)3\xc0p\x1d*\x1ex{4\xc0\xa4\xfeP\x94\x96\xf32\xc0,\xfa\xb5[n6-\xc0\xb2\xdb\xc0V\xedi4\xc0Wa]\x98\xd8\\4\xc0\x85>E\x87\xf1\x065\xc0y\x1b\xbc\xd9\xf0\x153\xc0\x8fO\x80\x19\xf7)3\xc0R\xe2\xdbv\x00\x103\xc0F\x9d\xb9\x01xe4\xc0\xd9\xfb\xa0\xc1\n35\xc0\x1f\xfc+\xd2\xb0\xff3\xc0,\xe9\x10\te\xe08\xc0\xc2\xaa\xa4X\x08\xe5+\xc0\x8c\xd5\x95\xf2\xae\x995\xc0\xc9\xb6\xe2\xaeh\xdf2\xc0\xbf\x89\xc6\xa9\x03\x9d2\xc0\xdd\xd5\xe7m\\\x974\xc0\xa1\xe9\x1b\xf3_\x1b3\xc01\x05\x1b\x97\x06\xcf3\xc0\x1bKB\xb9\xae&2\xc0\x0e\xc3wE\xa6\xe92\xc0\x84^\x85u{\x193\xc0+G\xa2\x92Qr3\xc0T\xb1\x1c\xd8!=3\xc0\x8a\xcb\xf3\xecM\t5\xc0\xb3E\xfa\x0c\xe3P5\xc0\x07 (\xb7\xc4\x1c4\xc0pt\x7f;Q\xb24\xc0.\xa8q\x05)\x994\xc0w\xbd\x12T\x0e\xcf3\xc0\xe0+\x86%e\x844\xc0\xc2"P\xe9?\xac3\xc0\x16cif\xc0\xde7\xc0\xbcB\xa9\xe6\x93O1\xc0\xd2Q\xf6\xc0\xb3z1\xc0e\xfa\xa5>R\xf04\xc0R\xd7\xd1Cv\x1d4\xc0\xdf\xea\xfe{\xcd\xc32\xc0N\xdd\xc3/\xb2\xd12\xc0lp\xc79.B5\xc0t\x12r\x0b\xd335\xc0\xc3*\xc7\xed\xf1\xd13\xc0\x03"m\xbd\x9e\x023\xc0n-5s\xaa\x1c3\xc0oqA\x92j~3\xc0\xa0\xed\x9a\xc8U\xc63\xc0\xe9\x8c3\xe0\xed\x9c3\xc0\xff\xef=\x04\xc6\x1a3\xc0\ro\xbd\x9a\xac\xe82\xc0\xd1d\x8a\xf7\x1f>0\xc0tR\x0e.\x12\xf0/\xc0\xad\x00\x9c+\xaa\xf3/\xc0SV\x1eC\xed\xc03\xc0\x936\xe6\x86\xc1\x8d2\xc0\xffu\x99\xd7\xa5\xba5\xc06r\xad0\x97\x842\xc0H\x0e\x01m\xe2\x1f4\xc0\x1f`]t*\xc24\xc0\x11\\z\x9f\xdb\xc14\xc0\xb4\xbb\xfd\x0c\xe0\xf34\xc0\x8d\x05U\x0b\xe6\x912\xc0(\xbc\xe3\x0f\x8a\xd74\xc0/\x02(\xd2\xcd\xc0.\xc0\x03\xb61\xc7\x98\x1b3\xc0\xf0\\\x16\xe4\xd6\xa43\xc0\x80\xae\xe70\x85\xa6/\xc0\x1e\xa5\x8a\x10\xe6u3\xc0\x9b](~\xb2\x9f6\xc0I\xbd\xbe\x84\x0cl2\xc0\xa4$\x9f$\xb1\x818\xc0\x87z\xc4\xdd\x9aX2\xc0\xa9\x83@\xd2\xf3\x063\xc0\xf5\xf6\x80H\xae\xef7\xc0\xfd\x96;\x82\xf7\xe13\xc0\x0blZU.]4\xc0\xc0\x158F^\xd83\xc0B\x1f\xf4FZ(3\xc0*Y\xda\x04\x98\xc03\xc0\xc1{\xf49\xb6q4\xc0D>\x92l\xdc\xde2\xc0\xd9\x82H\xc7\x0e\x0c2\xc0^R\xbe\xa3{%3\xc0\xc40\x1cyg\x193\xc0\xac\xa98\xae\x02Z3\xc0\xd37\xa7s\xd4l8\xc0\xa2\xc2e|\x05\xb94\xc07\x07Q\xe6)\xe81\xc0\xc7\xb3\xb8*\x89/4\xc0c\x82\xec\xa8\xafM8\xc0\x16\x91\xd5\x15\xd3\x94.\xc0`\xd5\x93\t\x06\x1e0\xc0\xc8e(\x7fV\x024\xc0^\xf1\xcaJf\x9f5\xc0\xca|S\x0fc\x034\xc0\xe9\xb2\xb6\xd4#\xfe4\xc0\x94\xbf\x11\x85\xeb\x155\xc0\xcb\x0b\xa3\x19xe5\xc0s\x872|Ih4\xc0\xf6k\x12\x85\x13I4\xc0\x12\x81F=\xf9?4\xc0&\xce\x06Z%\xc04\xc0\xa8\x00\xa3UIT1\xc0f\xfa\x0e\xc8\xd233\xc0\xb7j!\x865\x0b5\xc0.\xd1\x98j\xc2\xfe3\xc0\xf7)\x9e\xc8\n\x803\xc0\xf0\x8fi\x80\x86\xa58\xc0\xb8Sr\xf1\\\xdb4\xc0\x86T\xd7_3)0\xc0*\xa2^\xe9\x11\x123\xc0l\xa6\xa2\xb1\x85\x152\xc0\xc6\x1f\x9du?\x8b/\xc0\xdd\xc4P\x8f\x91\xc33\xc0p\n\xeb|\x03d4\xc0z(P\xd3\xe483\xc0\x91\x8cuso\x9d8\xc0(\x91\x87Fb\xbc4\xc0\x12\x1b|\xeahi5\xc0pDx\xf9J\x0b3\xc0\x84\xd65\x03\xf6\x074\xc0\x1c\x06\x9eA\x9b\xc93\xc0\xfb%d\xa9\x80\xb83\xc0\x86,\x15\x925+4\xc0\xd0\x12\xf8\xa9\xbd\xfb7\xc0)\xa9\xa2\xb07\xe72\xc0\xf6\xea\x90B3\xc33\xc0\xd6\x89\x12f8\n2\xc0\x99\x051x\x9a\x084\xc0#\x18\xbe\x9eH\xbf4\xc0\x1e\xc0KoO\xaf4\xc0\x06\x84e/\xfa\xeb1\xc0\xaft9+\xd7\xe02\xc0/\x087\x98\xa0Z6\xc0\x9f\xfa`\xa1\xdd@3\xc0\x8esh\x1f\xce\x9a3\xc0\xc4\xba\x0f]1\xd44\xc00\xdcw7\xcbj-\xc0\xcc\x8bY0QE4\xc08\xe3e\x06x17\xc0\xa4I\xe6V%\xd6/\xc0\xb6+\xe2\x0f\\\xe33\xc0\xc4w\x00\xd6Qt4\xc0\x1c\xe6Uj(\xdc2\xc0{=\x9c`xF8\xc0+\xab\xfb\x15|\xef1\xc0\x9a#%]\xbb\xad4\xc0\x88\xcb=#\xce44\xc0\xc4`\x05-\'A/\xc0\x0e\xe8\xa4\xe2\xc4A3\xc0Pg#z\xe0\xac4\xc0\xd4\xa1\xb9\x08B\x1f3\xc0\xb4\x1e\rT\xdb\x1c3\xc0\xae\x9e\xc4$\x90\xce3\xc0\x0b\xd0\xb0\xf52\x1a3\xc0\xdf\x8eC\x02\xady3\xc0\xbd\x7f\x0e\x03\xe0"4\xc067\xf6\'u\xf43\xc0\xd4\xc0\x9a\xe3h\xfa3\xc0\xb2n\x98r\xc8\x114\xc0\xc6\xd4\xa8I\x96\xcd1\xc0\x07\x82rUv\xbb3\xc0\x1b\x0c\x8bz\xd0\x923\xc0;\xc6*H\x1a.4\xc0\xb2\xcf\xba\x89\xcf\xcb3\xc0X9\xc1\x9c\xe0\xb77\xc0\xd7Q\x99D\x98R3\xc0WM4\xdd\xdbU3\xc0\xe4\x10\x8e\x0f[\xb34\xc0\xd4\xd5\x19i\r\x8e3\xc0\xbeE\xf6\xda\x16\xf83\xc0k2\x80f\xdfa3\xc0\xd2^\xb3\x80\xfc\xcf4\xc0\xf3\'\xdb\xeaUW+\xc0!\xab\x94\nY\xd27\xc0f\xa7ova\x9a4\xc0\xce\xe9\xf6M\x97\xe03\xc0\x1eM\xbfj\xc8\x120\xc0\x9f\xbd\xe3\xd4\xe8;4\xc0\xd7Fx\x08\xef\x0b3\xc0}\xfb\xd6\xe5\xea\x827\xc0B\xd2\xa0m<\xf72\xc0DLk\x91\xc601\xc0\x8b@\xd1\xcc_\xdf3\xc0a\x11BE\xa7\x1f4\xc0\x08\x16\xcd\x82\x91>4\xc0\x97\xd09\xdeo|4\xc0o\xd6\xa3s\xa0\xbc3\xc0\xa44\xe7#N\xa84\xc0\xf5\xca\xbc\x9f\xcc\xb67\xc0\x1b2\x15\xdf\xd613\xc0\xcd\xdc\xa4`\x1a\xfd3\xc0\x11\xd1(\xa6\x14\x809\xc0\xdd%\xa1\xa1E(3\xc0\xb2\xdfL*Y`5\xc0e*\xcb\xdb\xa9I3\xc0l+\xd8\x90kH3\xc0\xder5\x8e\x8e\'3\xc0\x885\xac\xaa\x1b\x070\xc0"YC\x98\x9a\xbd3\xc0a\x10\x97\xe8\x82\xcc2\xc0\xf4"\xd9\x14\x0e\\4\xc0B\x01_$\xd0o2\xc0Fv{\xec\x97V/\xc0\x06\xf5sexU5\xc0\x1a\xb8\xd5qi34\xc0s\x98\xb8\xc1W\xca6\xc0\x96\xe7\xf4p\xd5\x0f0\xc05\xd5\x0b\xb3\xf6\xdf4\xc0{L\x85\t\xde\xd52\xc0\xb5Ld\xde\x99\x134\xc0\xe3\x80\xd7L\xc0m2\xc0G]\x96Ib\xc15\xc0\xc7E\xa5\xed\xd4\xcd3\xc0\x9e3W\xdc\xaf\r4\xc0\xe9\xb9\x0cFv87\xc0\xbbp\x0e3\x18R3\xc0\xf6\xfa\xb5I\xfd\xbf3\xc0f\x01\xf8\x9fc\xd02\xc03\x172\xfdJ\x823\xc0\xc9Y\x80\xd40\xa22\xc09\xa5\x93\x15\xc8\xe40\xc0\xac\xdfV\xa1\x94\x7f4\xc0\x19\xfeJN1:3\xc0\x83\xad\x9e\xf5>\xe93\xc0\x0f2\x86\xcb\x86\x854\xc0=\xd1\x1c\xbe\xca\xf52\xc0N\xc4"\x8c\xe0I1\xc0\\\xf3{\xd3\xbcE1\xc0I\x12\xaa\x00\x84\xea1\xc0\x84M\xc62\x04\x1e4\xc0\xe5\x88\x95\x96U\x124\xc0\x13\x18\xeb6\x13\xd33\xc0\xeb\xe5\x1d~\x10r4\xc0\x19\x05>Xn\xbe3\xc0\xb5\x0c<\x0b\x87<3\xc0\xf5\xa3\xa5)/\x113\xc0}0\xbc\xd2a\x043\xc0\x91\xf8WEGt3\xc0\xeaU\xc4B\xd7-1\xc0@P\xe7{q=3\xc0\x83\x1fI\xaeay4\xc0\x98\xc5f\x9e\xd3\x888\xc0\xdc7\xb4\xd9$\xd94\xc0\xbf\xd4\x92J}\xc13\xc0\xa2\x1e\xadm2\xc36\xc0y\x9a\xdf\x83qK4\xc0\x92\x82w\xc7,\xcb3\xc0\x80-\x80RF\xf5/\xc0\xcag$\xf0\xcc\x9f4\xc0\x04\x8b\r\xb3\x82\'0\xc0\xed\xa64\xdcg:1\xc0\xf0\x15K\xb6\x12\xbf6\xc0\'\xb7\xb6\xc7\xe0\xae2\xc0s\xc8g\xf7Z\xea5\xc0.\xe3+\x02\xb2,1\xc0f\x83\x1e\xf7~\x7f3\xc0\xbaj\xe7\x01\xb6\xe42\xc0\rh\xb9+*\x850\xc0\x01o\x82~\x8e\xbc2\xc0\xecl\xfc\xfc8>%\xc0e\xf24\x01\xf9\xee2\xc0 G\x1f\xbf\xcc\xf32\xc0R\xa1\xa1\xed\x81\x103\xc0`\xee\x97\x08=m2\xc03\xa8\x1b\xbb:Z5\xc0B\x9e\x8aV\xf2\xf42\xc0=~\x03\xd3\xf5\x984\xc0DIW5?(4\xc0\xcdRllwo3\xc0\xd86[\x8b7=5\xc07\x86\x16]\xcb\xc93\xc0\x12\x93\xc7\xf0\xed\xf03\xc0y\x98\x0fD\xecN4\xc0\xae0\x11\x88\x8d^5\xc0\xc2\xadFg\xd8w4\xc0 \x99\xbf\xc6\x1b=4\xc0o\xe6\xce9\xdc\x9e2\xc0:\x9aZ\x7f\xc6*2\xc0S\x1c>\x84\xf973\xc0\xd8\x02\xfe)&<4\xc0\x00\xec\xd7\x81\x94\x8a2\xc0\xa3\x87O#5+3\xc0=M\x04\xd6\x1dr/\xc0\x95\x1b\x1f\xc9z\xd14\xc01y\x07O+g1\xc0\x10\xb9I\xaf\xd5L/\xc0[|\xd9\xd5TL5\xc0\x00\xee\xe6%\xbeZ4\xc0[\x84\xe44U[2\xc0lO\x9dZ.\x163\xc0\xa8\xde\xd9\'\x1di2\xc0\xf2\xb5\x0c\xa4~>3\xc0M\xdbHk=\n1\xc0\xd3\xb4\xda[\x17x3\xc0\xf9c~v\x0234\xc0\x04s\xd9\xf7\xa4z4\xc0>\xa0\xe8Z\xdfe2\xc05\x9cXc\x06\x103\xc0\x04\xb74\xc7\xcb\x8d0\xc0\x88\x9c\xc1\xf7\xfd\xf32\xc0^\'\x8dwnu3\xc0\xe7\xebi#j\x034\xc0i\xf5\xdf\x16\xd7\xf83\xc0\xc8DQ\x13\x0b\x8e3\xc0\xad\x98\xcc\x8e\xd2;4\xc0\xb0\x8d\x02\xbf\x1315\xc0\xdf\xaaJ\xe6W\xfa2\xc0\x90\x82\xec\xcd\xb6\t3\xc0\x1e3\xfd\xefNV4\xc0\x13\x96\x13\x10/\\5\xc0\x15(\xb5\x00I83\xc0\xc0\x8cH^P\xf02\xc0&\x1cH\xd7\xcb\xfe2\xc0\xe84\x91\xc96\xb11\xc0\x9a\n\xba\x14\n\\3\xc0/\xb4d\xb5\x18%:\xc0_\x81wY\xce64\xc0\xf8\xe0\xbb\xe9\xb0\xad3\xc0\xe4y\x88`"%4\xc0\x9f_Ba\xd1C5\xc0\xbcL\xe4o\x0183\xc0U\xe6\x91\xd4\x1d.5\xc0\xfaG\xe3\xf3\xf6\xe04\xc0\x8c\x08\xa4\x03\xb9@0\xc0\xda\x12zoO/3\xc0\xf7\xd0|r\x15%3\xc0fJ\x9b\x18\xces2\xc0\xb6\x0b\t=\xa7;3\xc0\x88i\xd9\x00VO4\xc0R2\xe7L3\xe53\xc0\xbb\xda\x84\xf4\xe8\x9d4\xc0\xfdEZ\x1b\xd0\x1b4\xc0\xfc\xf2Tl\xcd\xcd2\xc0J\xec\xba\x11v\x973\xc0Y4\xde\xe3\x1f\xc40\xc0\xeb_\x93\xe8T_3\xc0b\\Y\x08\x1e\x044\xc0r5\x9d$\xe7\xc04\xc0C\xdd\xcc\x94;\x9c3\xc0\x1e;\x11\xffT\xc53\xc0\x03\xcc\n\x91\xcd:3\xc0O6\xc64\x0b(3\xc0M\xe0-\xa4\x8f\xee2\xc0[\xd3\xda\xd4E\x813\xc0\xeeh?\x80nF4\xc0\xb0p\xaa\xf2\xc7n2\xc0>\xc9\xea\xb7\x14S5\xc02\x16,m^c2\xc0\xb6\x8b\xb7\xe7\xad\xeb3\xc0\x9a\x8f:[\xec84\xc0?z\x16Zo\x1e4\xc0\xe7~\xfb\'K\xb93\xc0Ke\x99\xd1\x05\x8a3\xc0\xdb\xf453\xbd[/\xc0oN\xfa4\x05\x7f3\xc0\xb7E\xae~\x17\x112\xc0\xcf\x0f\xb4b\xf1\xba3\xc0\xd2\x0b\\\xa9TS2\xc0<\xbelfB\x7f/\xc0\x1a #\x02\xbcm1\xc0}\xf0\x89>\x81&0\xc0~\xda\xc5C\xe0\xaa3\xc09@.~\xcd)/\xc07D\xee\xd8Zq1\xc0\x02\xee{\xb0\x04]6\xc0\xd7\xd5G\x88\x17:2\xc0\xf8&\x8a\xd4h62\xc0I\\J\x92\x06\xa8/\xc0\x17a\xe3\x0b\x9dG3\xc0\x80;dc\xb4\xeb2\xc0\xb0?\xc3C\x96Y3\xc0^s\xaa.\xafR4\xc0j\xb6\x0f\x88:\xbc3\xc0\x0fy\x14\'\xe6\x003\xc06\xa6\xf2\x8dQ\xca3\xc0s6\xb7t\xf8i/\xc0R3bV\xd1\xc53\xc0\xfd\x12\xb8\xb5\xa1\x074\xc0a1=\xba|z3\xc0\xb3\x1c\x1cB\xa8\xc73\xc0\xefdT\xf9\x07)-\xc0\x89\x08\x93\xd5\xe2?2\xc0\x16?|\xde_>0\xc0\xfaD\xfc^,G4\xc0\xb7\x921\xe3\x95B4\xc0#\xd1\xc5\xb6I\x0b4\xc0\xed\xcf\x0f\xeb\x0e\xd93\xc0:@\x9e\xcc\x99\xac3\xc0\xa7j\xd8\x8e\x16\xab3\xc0\xa4\xd8X\xeeU82\xc0\x8b\x02\xae;o%5\xc0/\x99\x94\xe1\x8ah1\xc0/\x91\xefa$\xa24\xc0V\xa8u\xddZy3\xc0gW\x8c\xd5\xb0)3\xc0\x83y\x1c\x7f[\xc90\xc0Q\xdek=\x1033\xc0\x02\x8b:\xd3\xb7\xdd3\xc0Qs}\xea\x8f"4\xc0\x81V\x1aP\xda\x824\xc0y\x00\x92+\xff^2\xc0\xfe\x08\xe1\xb1#\xab4\xc0\x00\xe2\xf1c\x98]3\xc05\\\xae\xf8&\x1c9\xc0k\x81y\xdde\xc64\xc07\xdc\xb7R\x93\xe14\xc0\xe0-\x94\x9e\xf4\r2\xc0\x0c\x8d\x88D\x18N5\xc0\x16\x9c\xd88\x88\x122\xc0\x00G\x01=\xda\xb04\xc0\n\xfe\xff(\x01Q4\xc0\\{\xf8\xb3LX3\xc0@\x1a\x1b\xf5\'\x986\xc0\xcc\x99^M\xc7\xc63\xc0j\x11S\x92J\x1c4\xc0\xe2\xfcZt\xda\xc13\xc0h[L!\x96\x918\xc0J\x9bF\x95\xcaN6\xc02\x1fKAa\xff2\xc0\xf2\xad^\xb1A\x983\xc09\xab\x1d\x82A\xc94\xc0\xdfof\xa6q\x8e3\xc0\x87\xc0\x8aR\xf9s/\xc0\x15}Q_\xb2\xe41\xc01\xdf\x1e\xba\xd2 0\xc0y\xbf\xc9v,<2\xc0\xb3\xd558-\xfe3\xc0\xe2\x07\xa1\x9bR\x174\xc0\xec\xc96X&-4\xc0\xc3{\xde\x1f\x0eZ2\xc0=\x07\xfe\xe5\x01[3\xc0\xdc\xb3\xe1G\x83]2\xc0"]7\x9b\xc2.4\xc0\xba\x1b\xb3\xd7\xbaY3\xc0\xec\xc0\x19^\xaa/5\xc0\xa7\x9e4\xafBy3\xc0"\xd7\xa2\x9dj\x894\xc0\xb13k\x90c\xf72\xc0\x05w\xc2^\xb6\x9d4\xc04Q__\xca\xa24\xc0\x8aQ\xce\x8a\xe2\x89/\xc09\x8e\xd3\xd0h\xd66\xc0\x1ct\xd0\xd5\xfa\xc03\xc0\x16e\xb8\xf8(a2\xc0\x04\xa4\x8d\xed\xd4\xbf4\xc0u\xaf\xb3\xbcOU3\xc0\x92\x95z(B\x1b5\xc0O\xe9\x14\xf9\x10\x0c2\xc0i\xd7\x0f\x93\x81}1\xc0\xfes\x8b\xf9\xe6X3\xc0-\xa8}\xeefb3\xc0F\xb4\xbf\x84\xb0\x1a4\xc0\x87\x15\xb9\xa0\x00=3\xc0\x0e[\x0c\x0c\x80\xec1\xc0?$(\x96\xa4\xc03\xc0\xd4\xda\xfe\x96s\xfd3\xc0\x11\xb8\xe15\r\x074\xc0\xda\xe5\xf3\x03<:2\xc0\xe1\xe5c\xbdXw1\xc0U\xf2\x9d0\x10\xf45\xc0\n\x10\rU\xb4\xcf4\xc0v\xd8\xed\xec\x84\x122\xc0\xb4\xea\xc5\x87V\x1f-\xc0X\xed\xaaP\xe5O3\xc0\x9f:@j\xb3\x852\xc0\xeaH\x1bnk\x862\xc0e1\x10\xbd\xf5\xf83\xc0a\xa3\x16\xa6\xffv2\xc0f\x126{\x9c\xb53\xc0q\xe2\xac.\xe5\xb20\xc0)e\x8e\xf5YT4\xc0\xca\x83\x90\x8c\xf6\xfd4\xc0\x9aZer\x8672\xc0(\xbac\xaa\xfbt2\xc0$\x81S:\x91\xdc0\xc0\xe0\x16\t\xd7\x07\xf42\xc0=\xca\xf5]YJ2\xc0U\xb8.n\x0fG4\xc0\xd4yT\xc3t\xb04\xc0\xc0M\xb8\x8bw<4\xc0\x98\x18ucv\xeb3\xc0\xbcE\x01\x8e\x19\x948\xc0\x1a%\xc1\xd8"q1\xc0\xbe\x812\xd6\xee13\xc0\x8f\xcc^\x16\xaf\xe35\xc0(\xe2G\x8fy\xab3\xc05\x11\x15\x1cv\xf12\xc0\xfb\xc2\xb6\xa1\xb0q1\xc0!\x1f\xbfz \xc20\xc0\xf6\xe28"y\xae3\xc0\x17\xb9,\x7f\x8f\x8f3\xc0\xeb{\xf6x\xe643\xc0KY\xb0\x9cT\xf21\xc0\xdd\x90n\xa6<?4\xc0\xe3\x01\xf7\xb6E\xee4\xc0\x8a\xc0\xf1\xb1\xcd\x8b3\xc0\xa2\xab\xaf#Ll3\xc0\xe3\xcb\xb88\x13q4\xc0\xb5\xde>5c\xff1\xc0\x9d/\xc9\xf5(J1\xc0\xc1\x89\xab.8/2\xc0P\x84\xb2V\xeb,4\xc0T\xa8\xae\xd0\xca\x074\xc0\x08\x14?km!6\xc0\xae\x11@\xee\xf8\xa51\xc0(\x08\x94\xa4\xce\x1b3\xc0\xb7W\x10\xed*\xfe1\xc0K\xd3\xa8\xc2\xf8\xd13\xc0sb\xaefe]3\xc0`\xbe\x8cp\x13\xe72\xc0\xb6\xc4\x1b\xa6\xfcu3\xc0\x83\x96|g)\xbf3\xc0\x8ak\xf43q\xf53\xc0h.\xf0\x04\x03\xc03\xc0\x08e,3Vn3\xc0\xab|\xb6\xa0z\x1d/\xc0U\xc4W\\\x8b\xd43\xc0\xb0=N\x04\x91\xca3\xc0\xdb5\x9a\xd6\xc0>7\xc0\x9drAH+\xbc4\xc0\x81\xca\x99\x1d\xfa\xcd4\xc0\x83H\xc7o\x9f\x1a3\xc01\x8drh\x8e+3\xc0\x06C\x94\xc4\xf708\xc0\xed\xb8\xc4\n=\x168\xc0f\xa8\xce\x97\x9c15\xc08\xf7\xbc>(_3\xc0b\xa4\xbd\x00(\xac3\xc0\x1cS\xd9\xa6\xce\x98/\xc0\t\x86\x9d\xc1\xb7\xa03\xc0\xcd\xd1q\x0b\xec\xa52\xc0U\xc0B\xd6\xc1\x8e4\xc0\x8d<M\xcf\x80.3\xc0R\x9c\x1a\xd3\xfaV3\xc0\xb4f!Caz3\xc0\xa8\x02\xcc\x1e\xd1`1\xc0\x86\x1a\x98Ak\x8e2\xc0l\xe0\xd9\xc2{Z8\xc0F&\xe3\xf3\xa4\x9b3\xc0\x1e@%\r\xbd\x123\xc0:>\xbc\xae\x90\xd64\xc0\xb5\xe5V\xdc\x1c\x993\xc0\xc4\x9a4\x0e\x9954\xc0\xa2\x01\xe4O\\(5\xc0%\x9e\xb0\xb9 \xc10\xc0uX\xec\x82\xb8<3\xc0mn\xf4\xe0\xc1\xeb1\xc0\xa0\xbe\x89\x079[9\xc0\x1e)\xca\xcfh\xe63\xc0\xe9<\xf6\xfc\xaf\x9e8\xc0\xd7\xd5\x86\\\xb908\xc03YQ\xae\xb5\x084\xc0\xdf\xf4\xf6WO\x8f4\xc0XT\x9cxj04\xc0\x12M\x19\x1f\xb1H3\xc0/\x1f\x02!\x11\'3\xc0,W\x19\xf3\x0b\x9a2\xc0i\xb7\xdbq\xdaH3\xc0\x894:\xdb\xbb\x0e4\xc0\\V}\x19\xd9\xa8/\xc0\x99d\x07N\xaf\xfa3\xc0;\xab\xe7\xd6\x99\xd13\xc00\x91\xe5\xc9\n 3\xc0\x96>\xf98\xa1\xe73\xc0\xa2\x01\xb3`\x9d\xba3\xc0\xc1\x12\x8c\xc41\x063\xc0heV\tP\x902\xc0\xfef$\xd3\x1b\r2\xc0\xc9\xeb\x88\x87\xbdm3\xc0\xd6zI\x8f\xb6q3\xc03\x08\x83Pz\xb74\xc0\xd0\xe4Q\xf8\x97@8\xc0#\x8c\xb3\x9c}r/\xc0\x17\xb0\n\xf6\xce-3\xc0"\xd7\xab\xac\xcc\xc43\xc0\x9d\xa0\xa9\xe5\xf9\xb22\xc0M\xf8k\x01\xdd<4\xc0\xfa\xaa\x1c\xf7\xad\x0c8\xc0!n\rP\x96\x844\xc0\xe0t\xe4\x97\xf4B4\xc0J`\xf4\x94\x97\x032\xc0\xb6\xa0\xda\x15\xc5\x8c4\xc0\xd9\xf1)Ej\xe74\xc0\xfeu\xc9\xcap\xaf2\xc0\xce\x91y\xdb\xde\xd84\xc0\n\x87\xe7\xd9(]3\xc0d\xdc\xbc\x94\x95X7\xc0\xe1\xc0Z1_\xa24\xc0tR\xcc\x8a\\\xbe8\xc0|Mz!\x07\xf73\xc0Y\x92\x14q\xe9\xcf7\xc0v\' \x1dq\x992\xc0&\xc0H\x9a\x0c[9\xc0\xa4By\x9f\xeb\xdb4\xc0rk\x99\xdf\x9dD8\xc0TJ\x7f\xac,\xff1\xc08\x84\xaexy\xbb4\xc0\x1f\xf4\x82\x90\x8e\x8a4\xc0e\x7fi3\xce\xc33\xc0\xb5q\xbf\xab\xbd\xb42\xc003~\x02\xc4:4\xc0\xc7o\xe1\x17X63\xc0H\xb0\x94a9p3\xc0\xc0\x99}N\xf3\x154\xc0}-\xee#\xaf\xe12\xc0\xdc\x14\xb6\xbd{\x964\xc0\x8daZ\xd8\xc9\x140\xc0B\x9dI\xef-\x8c1\xc0!\xd6@\x8a\x17\xb44\xc0\xd5\xeb%\xea\xa7\xd74\xc0\x80\xb0\xe3\xe0\x9c#2\xc0\x04\xd8\xba\xf8\x1d\x82/\xc05\x1e\xdf\x15\xa3\xff4\xc0\xa8`\xaa\x0el\xff3\xc0\x94\xbe\x07\x18\xbc\xc74\xc0\xb0\xb4\xea\x11Df6\xc0\xc9[\xce*\x8c\xad4\xc06\x84N8;!4\xc0P.\xad}\xd314\xc0l\x91H\x03\xda!-\xc0\x00\xd7\xb89\xf7\xef3\xc0`N\xb0\xa2\xe7F3\xc0\xba\xf8\x95\xf9\xc4\x0b6\xc0NdZ\x00\xc4\xfc3\xc0IV\xa7\xf5)\xcc6\xc0\xddT\x02Ho\xe13\xc0A\xda\xe0i\x0b\x895\xc0?}\x9d\xbd\xa5\xcb7\xc0\x81&sH^\x8a4\xc0\x07+\xfe=\xd9<4\xc0\xff\xdc\x7f\x10\xd5\xaa2\xc0i\x7f2\xd9\xa2\x9e4\xc0\x04rr\xb9\x1b"3\xc0\xe0\xb2\xc8L\'\x134\xc0\xc0\x80\xd8n\xcd\xf37\xc0\x07Q\xcb\xc4*\xe98\xc0\xeb\x16\xf3\xc9G\xfb1\xc0?\xfe\x98q\xebg8\xc0\'1`\xe54\x8d0\xc0\xf1\xe1b\xd8\x0c"5\xc0\xc0r\xce,i\x900\xc0W.\xe7e\xfaC4\xc0\x980\xc2\xbed%5\xc0\x85\xcaQ\xf3\xf9\x055\xc0\x17\x16\xe6\xac\xcb\x8e6\xc0*\xe4\xcc\x16\xd9\x917\xc0\x06\x8a**p88\xc0\xd3\x8cI\xdfn\xf52\xc0\x0b\xd57\xb2\xa3\xc92\xc0\xc7!\x8b\x8ff\xa63\xc0K\xe4\xd42\x98\x8e.\xc0D\xc7\xab\x84\xd1\x0b0\xc0\x8eB\x8d\xa9\xfa\t4\xc0j\xa5\x9f\x95\xff\xb83\xc0\x9e\x9f{\xa0\x9f\x7f7\xc0\x9c\xda\xc5\x8f\xa9\xbf3\xc0\xdd\x95E\xfa$\xbc0\xc0u\x1c\x99\xa91\x048\xc0T{\xe5r"\xfd0\xc0\xb6\xbdvJ\x10e6\xc0\xc9\xce\xa2\xb2\x8c\xbc4\xc0J\xfa\xf3S\x17\xbf4\xc0x\xae\xcc\x1c\xe7\xc64\xc0-\xbe\xa0\xcd0\xe42\xc0\x1d\xc5\xc4\xd4\xc2\xae4\xc03h\xcf\xa5l\x1b4\xc0\x9b\x08\xbd\xcdZ\x8e4\xc0\xba\x13\xbc\x1d\xbd#4\xc0\x17\x87\xc6\xe5\xd0I1\xc0\x14\xa7\xd5\x18\x80\x104\xc0S\x91\xfd\xc2\xcf\xd3/\xc0j\x7fo\xb5\xa1\x9d3\xc0\x89\xb2\xcbC\xb0\x9a-\xc0\xf6\x06\x8f+J\xb63\xc0p\x80\xd2<p\xae6\xc0y\xdea\xc8\xc8%5\xc0"\xfa&hu\xb60\xc0\x9c\x0cvd\xc4\xc78\xc0PP!]\x1e\xb84\xc0\xfeUp,\x1b\xd93\xc0@\xd2]\xb23"3\xc0\xaa\xbd\x13\xd3;-3\xc04\xc6+\xfb\x11\x8b4\xc0\x1b\xe9\x02e;\xce9\xc0:Y)\x92\x01\x122\xc0"\xaf\x03\x90\xc8#5\xc0\x9ec\x10\xc2`\xa53\xc0\\tQ\xa5{\xe42\xc00\x17\xab\x96y\x9f.\xc09M1eX\xf91\xc0P\xf2b\x1a\xb9?2\xc0\xc53\x9c\x8eL\xa41\xc0\x03{\xdc\xd0\xc2#5\xc0\x14>~\x8b\x00_4\xc0\x13\xd2\xcd\xc7F\xb7/\xc0\xcf_\x90#\xdb\xb93\xc0!`K\xd9\xd7\xc14\xc0\xca\xc3J\xccq\xfc3\xc0\xc7\xf9\xe1\x19p\xf73\xc0\xb8\xa8\t\x0b\xfcZ1\xc0\x1b\xfc\xbe\xff0\xae3\xc0S\x8f\x96\xf4\xbd\x9e2\xc0 \xc0*\x81\xa3\x8d2\xc0\xd9\xad\x06?\x0b\x964\xc0\\\xe0\x02\x17R\xbc0\xc0p\xb5Ex\x96\x933\xc0-b\xa6?og2\xc0\x9d\x9a7b\x15\x008\xc0\xe1\x15u\xa0\xce\xbf0\xc0\t\xa9\xbf\xba\xb6\xcd1\xc0\x98\xe1$\xe5\xd1\xb94\xc05\x1b\r\xe3\xdeb/\xc02;j\x03\xfbf4\xc0j\x14\xa9\x0e#\xe44\xc0\x1e\xb5\x90\xa7>^4\xc0 \xe6\xf6\x8d\xf8\x863\xc0l\xb7\x9ds\xcd\xfb3\xc0\x96\x03A\xe2}%6\xc0\xf6\xc4\xa1\xe2\xe8\x025\xc0\xb6\xe6\xdft\x04\x1d4\xc0\x84\x08\x1aL[\xb50\xc0\x82\xb0;#\xa0\n4\xc0za\x88L\xb2\x038\xc0\xf77\x07\xc3\xf6\xed2\xc0\xa8$\xb8\xc8\xb3\x955\xc0\xe6*\x00\x85\xdd+3\xc0m\xf6--\xf2R7\xc0\xe8?<\xcf\x98\xe12\xc0\x1b\xb2+*\x8b\xf54\xc0I:\xd6R\xd6\xcf9\xc0\xba\xe7-\x14\x93_3\xc0@\x189\x9f\xe0\x1c4\xc0\x17\x05}\xed\x1b\\/\xc0\xd6\xdc@h\xf4\xa81\xc0\x01\x9cDO+\xb64\xc0B\x85\x16\x055\x932\xc0\x1c\xb7\n\xeeHB4\xc0\xd1~\xcd\xcd\x00\xca3\xc0\xabL\xe8\xe6\xed\xba2\xc0@\x16\xad"> 8\xc0r\xa1\xedQa\xb04\xc0\x1aY\xf9\x89\xdao2\xc0P\x9c\x14\xb0\x9c\n4\xc0\xf7\x8a\xdd\x90\xc7\xda2\xc0\x9c\xa3n\xf6V\xdd2\xc0AZe14\x9f3\xc0\xb2\x14\xf6[\xd7\xdf2\xc0tdtV;p3\xc0k\x00\xd8"\xec\x934\xc0\xc9F\x96CA\xfe1\xc0\xa8\xb3\x11\xe3\xde,4\xc0\xc8 \xb9\x1e\x07p4\xc0\xc90[\xa8\x0e\x9f5\xc0\x04W\xa6\xf3$28\xc0\xeb\xe8\xc1\x1f\xca(2\xc0\x1a\x19\\\xb5\x9a\xa71\xc02\x1eQ\x0cal6\xc0\x14&\xa8\x05\xe2\xcb2\xc0\x02T\x05k\xee\x158\xc0\xeaV\x1bw\x17d3\xc0\'1\xbe`q\xc53\xc0k\x1ep \x95c/\xc0\x01N^`\xea\xbe4\xc0@\xfb\x93\\\xc0-5\xc0I\xcb\xd8\x14\xb4\xa18\xc0\xd0\x9e\xca\x7f\x11\xd34\xc0\xcd\x91\xb7:~\xfe3\xc0\xcas\xfb\xd4v\xe53\xc0.\xf1u\xd6\xbcm4\xc0\x88\xf3\x00\xdeG\x84/\xc0b\xc1n\xd4n\x116\xc0\x0c\x96?\x07\'\x154\xc0\x92\x88\xffQ\x11\xea2\xc0\xa3\x86H\xf84\xeb5\xc0\x0c\xcc\x88\x14\xd1G8\xc0\x11(Y\x11<P6\xc0\xd9\xdd\xf4\xee\xf1T2\xc0\x84%`\x16\xaa 4\xc0\x8e\x91J\xec^\xe33\xc0\xc6\xf2\xc4\xb0\x01!-\xc0\xe8nr\xdc\xd7\x943\xc0\xaf\xa1\x8d\xe2\xf6\xdb0\xc0\xf6\x93\xee!\xb6\xcf4\xc0yATG\xfeW,\xc0\x03\xc6F2\xab\xa33\xc0u=\xf1\xb8LJ7\xc0\x1f\t\x00[\x8cy0\xc0\xbc\xf5\xeb\xa3\x81`0\xc0\x8e\x9b\xc9,\x95\x8c2\xc0\x94\x19\xae\xd7\xc8.4\xc0\xdcV\x8b\xe1}\xbf7\xc0\x07\x91X\xad\xd2\\/\xc0`\xdf\xdaK\xd3\x185\xc0m \x08y}\xab4\xc0\xad\xef*\xdbM\xaa4\xc0F\xe5\xf7j\x15h3\xc0\x10\xe0\x8b\xbeg\x1d4\xc0\xcbL`\x98\x0c94\xc0\x00\xd2\x90\r[r3\xc0\xa1jW\xf1\x9c\xd53\xc0#\n\xd3\xe6\xc5d3\xc0\x90!\x92A{,4\xc0kOd_kv/\xc0\'\xd6\xfat\x88m/\xc0\x08\xe2\xaa\xda\x14\xd7.\xc0\x11\xe2o\xa1\x19/3\xc0l1]\x04gP0\xc0\x83\x94\xa8m\xcf\x020\xc07\xfb\xa3a\xde\n0\xc0T}Y\x18\xd8\xcc1\xc0\x82b\x7fQd.5\xc0\x17\xac\xe0\xe0j\x943\xc0\xd2\x0c\xa9\xc2\x87\xc93\xc0\x9f\x0b\xee8k\x103\xc0\x98"\x97:0\xd52\xc0J\xfa\x11i\x9f\\3\xc0\x98\xbf\x89\x86\xd9\x9e3\xc0n\xd2\xd4\xe8\xe7\x1b1\xc0\xd1y#\xbbg\x1a5\xc0\'P\\v\xa2\xca2\xc05}\xb5_\x99\xbf6\xc0\xd2V3|\x87"3\xc0\xee\xdf\xac\xa9\x05\x8a/\xc0\xbc+\xe2ME\x087\xc0\xabe\xa4\xc9\xc2\x1e4\xc0V8\xd1o\xf1`1\xc0b6J\xc2-\xc93\xc0P\xbc\xa4(6=8\xc0t\x8c|\x8b\x86\xa51\xc0\xc0z\xd3IX\x195\xc0\x1d\xdf\xc6{q\xf43\xc0\xbfe\x95)<&8\xc0\xaa\xfb\x06\xc1\xb5\x9b4\xc0\xea!n\x98o\x962\xc0yR\xfck:c/\xc0\xedbA\xa5L:5\xc0w\xbdC\x9c\x15I7\xc0\xc1\xf8\xd8qj\xa14\xc0[\xeag`\xa6\x074\xc0V\xaeX\xc9\x97\xcb7\xc0\xdf\xa2\x03e\x0f\x055\xc0>\xa3\xab\xf4\x8e\x9f3\xc0\xb3\xf5\xec\x16\xf613\xc05\xca(\x93\xb9)3\xc0\xac?\x19:\xf3\x0e7\xc0O\x84M7\xab\xf14\xc0Y\x80\xb8\xf0\x90e/\xc0m,\xa9\xd8:\xca2\xc0\xd4\x90\x07\xb0Z\xac4\xc0\xe1.;\xa5\xfa@4\xc0xa\xdf$\n\x8b4\xc0\x88.\xf9h\x84N8\xc0=X\x1f\x85\xdf\xe34\xc0\x17p)\x87\x00\x93,\xc0\x1e\xe54\xac|\x971\xc0\x94 "\xb2\x90V3\xc0\t%o\x10\x04\x070\xc0\x13]\xd4\xaf\xac\xbb2\xc0\xc4\xcd\x9bo\xea\x1f6\xc0\\\x05\xb1\xb3\xcf85\xc0\xfb\xcbu~\xe0\xb73\xc0\xba#V\xa6\x9d>4\xc0\xb36EV\xd044\xc0\xb6_(%\x8f/3\xc0q\xf6\xd8\xa2$\x006\xc03i\xde\xc3n=4\xc0\xa5v\xf3\xee\xe6\xef0\xc0NN\xe4\x83\xfe"4\xc00\x17#\x91\xeb\xc14\xc0E\x7fE!\x9bh3\xc0\xc03=\xc4\x12e3\xc0\xf55\xc4\xc5\xcd\x1f4\xc0\xd4\xc3e\x91\x1el/\xc0\xf8K\xa0h\x15C6\xc0:\x95\x0c\xc1\xf7;4\xc03\x1a\x80J\xee\x88/\xc0\x9e\x17j\xabT\x872\xc0\xb6\x98\xe2W\xb3\x9b4\xc0\x90\x1a\x8d\x82\x9d\x194\xc0[~)X\x92\xb73\xc0\xbc\xdd}\n\xf0\xb73\xc0\xc8\xcd\xfb\x13\x859/\xc0\xee>\xda7_Z5\xc0#L\xec\x94A\x1b4\xc0\xdf\xe8Y\x7f\xc3\xd24\xc0\r\x8bu\x1cn\x1c4\xc0\xad\xb2`\xdeY26\xc0\xe0\xdb\xc0\xb6xE5\xc0OM$\x14=\xbe3\xc0-\x88\xc5\x08\xf4\xe7/\xc0\xbf\x85\xcf\xc9\xb585\xc0\r\xec\x07\xd5\x8e\xd30\xc0\x93\xa3\xc0\xb3\xce\x084\xc0\xac\xd0\xee\xaf\xa3=4\xc0\x0c:nBUd4\xc0\x8d\x0b\xea1\x80\xfb3\xc0W\x13\x88\xf5\xf7\xea.\xc0b\xf4\x94\x114]5\xc0V\xf5\x0e\x83"\x160\xc0#B4\xd3@\x044\xc0]%j\xa1?\xb27\xc0\xb5qUm\xd0>4\xc0<}\xac\xe8\x0e\xeb4\xc0\xe5\xce~\x02\xc4;3\xc0\x9b\xb3\xda\xf1\xc1;6\xc0[\x0b\xebH\x95\xb90\xc0\xe20\xc3\x8e\xe8\xae0\xc0y\x1e\xd2D\xa8\x9c2\xc0\x8d&\xd4\xaar\xdd2\xc0\x1c\'\xce\xfc\x9f3/\xc0\x13\x85t\xd9\xac\xd74\xc0\xc4_8h2\x924\xc0w\x91\x1a\x17\xc4\xae0\xc0\xc8\x9e"\xfc\x9a\x8a4\xc0k"\xa07+\x813\xc0?\xc5\xcc\xf3c\xc02\xc0\xd8\x9e\xd2Yb\xef3\xc0\'\xb5{\xef\xfe\xd70\xc0\\\xbd\x867\xce\xb07\xc0\xdd\r\xb2}L-4\xc0z\xe7\x1c\xb9\xe6\xfd4\xc0\x01\x83O\x98\xb6\t5\xc0\xea4@\r{\xc24\xc0(\n\xaeL\xc9\xdd/\xc0\xba\x18\x034\xe6\x195\xc0_m\x07\x9aD\xec1\xc0\xa0\xc8\xd5\x99\xb1\r0\xc0\xf7\xa6\xb7\xf1\xc1b8\xc0\xbd\xcdIh\x81\xc76\xc0\xf8\xb9\xaa\xe7\xde!6\xc0\xb34!\x01\xa3X4\xc0\n\x8a\xc5\xcc\x0e\xe33\xc0\x97\xd9\x00C\xaa\x113\xc0\x97\xd0\xae\x99\x1fd2\xc0\xbd\xe7\xc6I\x80+4\xc0^\xf1\x06\xe1fB4\xc0\x804<b\xc1\x835\xc0<\'\x16\xd2\xe0\xe32\xc0\xcd\x8b\x90?G?/\xc0sh\xe1\xa9`\x9d2\xc0o<\xb5hB\n3\xc0\\L\xf1\xaf\xa0F3\xc0\xe0K<\x92T\xe72\xc0\xb8\x0f\x9c\xe4\xf1,3\xc0QK"\x0f\x17q2\xc02\xfe\xc0\xd2m\x1e4\xc0>v\xcaA\x94E/\xc0\xcb@\xbe/x\x043\xc0v\xd5\xaf\t\x02\xc52\xc0\x90\x80\xac\x1c\x04\x954\xc0\x1c\xee\x17\x87Z*4\xc0G@\x14#.\x133\xc0s\xfeL\x03\x96\xc95\xc0\xf1\x87\xdd\xc7\xdf\x0e2\xc0\xbd*\xd9\xab\xcf\xd53\xc0\x14\xb0F\xf5\xf2z4\xc06ty\xc8xx3\xc0\xf6\x95\x9f\xa9\x92\xa84\xc0.gs\xed\xfcN2\xc0\x93V\xef\x1f\xb5U6\xc0qo\xe9\xe1\xc6>5\xc01`\x96\xce\x0c\x063\xc0\x93.\x99\x19!\t3\xc0R\xd9\x89K\x18i6\xc0\x06\'\x93\x03\xd4z4\xc0\xd8z\xe9,\xcan2\xc0x\xecS\xfa\xe9\x193\xc0\xf2\x97\xb4\xdc\xf0v1\xc0}\xaa\xe5\xbe\xf015\xc0\x9cw\rk\x9f\x866\xc0\xff\x05G\xb6#\xb87\xc0\xbf\xc7IK\xe4\xfb7\xc0\xa8\xa5=\x9a\x86\xce2\xc0ZjA\xa5\x9bR8\xc0\xc6r<\xd0\xaa\xca1\xc0\xcb&U"C\xa43\xc08\x88\x9d\nL?4\xc0\xae\xd9#\xfeBX3\xc0]\xcd\xbd\x9e\x03F5\xc0Q+f\xdc~\xb04\xc0\x81]\xe4\xcd\xe3F5\xc0\xc5\xe7\x86$S\x938\xc0\xe4\xc5}s:\xee3\xc0\xbfw\xf2;1\x9a/\xc0E3$\xb8\xd6\xf82\xc0\xbd\xbaRO\x00\xf22\xc0\xa3\t\x14:\xa4\xac3\xc0\xb1}\x8e\x95&\x914\xc0/\x16S\x17/H4\xc0\xee\xff\xcaU\xb8:5\xc0\x01~\xd2\x82\xca\x0b3\xc0\xa1\xb6H\xa6h\xc82\xc0d\x0c\\\r\xf3\x9c3\xc0\xe1\x19\xa4y\xda\x8f3\xc0\xe6\xf5A\xc7\xce\xe63\xc0\xa7\xeaZ\xd9t\x804\xc0\xcd\x10\xc2RH15\xc0c\xa0.\xc4\x0c\xe31\xc0r\x95D9\x00`6\xc0\xec\x04O\x10\xc2-3\xc0\xc9\x84\xe2\xc4\x0852\xc0wm\xe2E\x9eV1\xc0pM\xea\x16\xee\x1f4\xc0j7t\xf1\xa324\xc0"o/\x08\xb7\x9b9\xc0\xe41V\xf2\xecC1\xc0\x1e\xabptw\x155\xc05\xaa\xba\xf5a?5\xc0\xa7\x14?*}b5\xc0\xb3 \xb8\xe5\xfd\x9e1\xc0%\xd2\xa7\xee[j3\xc0\x8fC\xfb\xcc;\x942\xc0\x7f\xd8\x88\xa3\xae\x1b7\xc0\xe4\xb9\xfb\xf5\xf2x5\xc0\xbd\x1as#\xa7C3\xc0,\x0f\xfdl\x03J4\xc0\xf3\x03=\x1a/\xc83\xc0)\xd9\x91@X\xd34\xc0\xc4H\xb6LL*3\xc0\x92\xef=_\xe8\xec4\xc0\xcd\x15\x7f\xee\x9b\xc8.\xc0\xf2}\x91O_\xce3\xc0\xa3\x9f\xbd\x1c\x16\xf53\xc0j\xde\x1e\xc1L\x183\xc0\xe3\xf9\xc4\x11e\xa82\xc0}\x89\x90\xd5\xdc\xbc3\xc0\xc5\x9fH\xe7\xa2\x043\xc0\xb7\xed\xeb\n@\x1c6\xc0\r\x1d!\x11p\x7f1\xc0\x1e\x9d\xfdu)e2\xc0\x8b\xbd]\x8e\x97\x9f1\xc0\x8d\xbf\\95\xc23\xc0\xe8Xq\x10\x96I3\xc0t"\xa1\xac\xda\xd24\xc0\xd8\xe8\xe4\xb0,Z2\xc0[\x885\x1c\xc6.5\xc0P\'\x00\xa9\xce\x122\xc0\x02\xee:\xf6\xe4\x836\xc0\xbd=;|6\r6\xc0\x1d\xe8"\x90\xba\x182\xc0\xe7n\'\x82:~5\xc0\xcf\xab#\xba%\x183\xc0C\xbe\x85\xfbg&2\xc0\x96\xb4B@GA3\xc0\xa5\xb6\xbc\x16\xacg3\xc0\x83\\G\xe4\xac\x188\xc0\x84zK\x82\xf3\x153\xc0\x9d\xf8|\x87Ns8\xc0?\xa6\xdaX\xde\xff5\xc0\xc9k\x05\xe3:=/\xc0\x9a\x91\xf1c\xee\xc6*\xc0\x87\xd2@\x00-\x044\xc0`r\x19i\x1c\xab4\xc0\xd4<\xe6\x1b\xb2H4\xc0\xca\xbe\x8cr\xf782\xc0\x89\x94_\xfa\xf7\xa74\xc0\x93\xf0\x16\r\x7f\x1b.\xc0\xc3\x99U\x89\xa9\x1e2\xc0\x9ff\xc7&qn3\xc0[\xf7\xff\x18\xcb\xd85\xc0\x91\xea;I\x01\xf23\xc0\xc2\x89\x18\xbaQ\x044\xc0\x8d\xeb\x01\xadVM4\xc0\xea\x0e\xb2\'\x1e\x177\xc0\xfa\xf4\xa9\xe7g58\xc0\x1d\x96\xb9s\'j3\xc0\t\xae<e\x9c52\xc0d[o\x84Do4\xc0J\xabd\x98\xfai2\xc0\xe1y\xe8F3\xfc2\xc0.=\xbc\x16\xcd\x8a5\xc0\x87\xe7\xb4<\xb7\x05/\xc0\xc6>\xbcx2\x1c/\xc0\x91\xb3RD\x7f\xab/\xc0\x8aN\x0b\xb0$\x8f2\xc0\xd0\xe5\xf2\xf6\xbe\x12:\xc0\xef\xad|\x9d\xb1\xed2\xc0\xed$:\xa5\xb3\xb53\xc0\xc9\x8a\xa6\x9d\xbe\x133\xc0\x17\xfa\x04\xce\xfb\x867\xc05u\xd6oE\xb72\xc0\x07-\xe4j\x96m/\xc0\x84|\xbba\xa2\x942\xc0\x05<uI\xfc\xcb9\xc0\xf9\xc4\x08B~\x8f0\xc0*\xdd\x8f\xdeTB6\xc0\xa9\\4\x81\xe803\xc0;\x13\x14\xdd\xdf\x13/\xc0\xed\x00\xf7\xb8\x90c8\xc0\x94~\x18\x01\xe8\xda4\xc0\xb7\xa1\xf7\x00,\xd45\xc0\xca\xf1\x84-N\xf45\xc0\xf8ni\xe0c\x102\xc0re<k;_0\xc0\x08\':\xea\x14\x195\xc0\xca<\x95\xe2\xc5-4\xc0yP\xc8\xb3}j3\xc0\xcb\x963\xb0\xb8\x123\xc0\x00\xba\xdc\xb8\xf813\xc0\xc0\\\x1c$=\x892\xc0X\xeb\x19ht03\xc0\x19\x04\'b\xb6\xa23\xc0\xd1\xcc\xc1V\xba\xed0\xc0\x1eR\xfe\xff\x80\xd73\xc0\t\xf5=\xbd\x94\x8d4\xc0\xe8\x9d\xbb\x03\xae\xa1.\xc0\xc9\xb7\xef\x12\xc6\x1e2\xc0\x05-C\xder\xcc2\xc0\xb1\x12\xb1!\xe4\x833\xc0-\x16\xe5\xb2\x13\x824\xc0)\xf3\xdbo\xb7S5\xc0\xbd\xb0\xb5\n\xc5C5\xc0\x17@7w\xcf\x80/\xc0\xb4\rsBjG3\xc0\x9a\x92\xb3\xb3"{4\xc0\xceq]\x00\xe2\xfd4\xc0\xaaw\x8b\xdb\x19\x910\xc0\xba|\x1f\x04M$7\xc05wS\xb2\xd4\x8a9\xc0\xeb\xed\x8d\xc2G\x015\xc0~\xc5\xbf\xf9\xa0L4\xc0O\x9c\x8c\xd8\xf8\xfc6\xc0\xf3\xdbUU>Y/\xc0eE\x01\'W\x944\xc0M\xad\xbb\x85\x00!9\xc0\xcf\x06\x89\xac\x02f2\xc0\xf9\xc3\x84\x8e#\x164\xc0\xcd\xfa\xe5\x1b\n\x904\xc0\xe2\xf7\xf7g8\x9e6\xc0\x91\t\xbb#+\x152\xc0\xcf\x82\xda\x06\xae\xf23\xc0\xec-\xe7\xdai\x1c4\xc0\x18\xd2\xe7\xf6v\xf34\xc0\x02d\x9c\xb9Ri2\xc0\xb8\xbf\xb7A\xd7R5\xc0\xd1\x14\x8e\xcc\x01\x943\xc0\x83\x9cW\x8f |3\xc0\x010\xc03\xb8\xc62\xc0\xee\xcf\xccb\xbb\xb5/\xc0\xf54\xf4\xda]{3\xc0\xd0\x02\x87\xf0\x14\xdb2\xc0\xfc\xba\xf0\xb6\xf5\xef4\xc0\xbe\xcd\xd0r\x95\xff2\xc0n\xb5\xe1\xad=\xc75\xc0\x0bs0$Jb5\xc0\xf6\x00\xb3_\xc3\xba3\xc0G\x1fL\xb2\x83?8\xc0\xd7&j2\xd9u3\xc0\xaf8\xc9\xac\xd0\x874\xc0\x15\xd1v\x850\xcc3\xc0X\xc4\xb5\x96b\xec3\xc0\xb5\xd6\xa8\t\x0b\x12/\xc0\xca\x13\x9b\xd41\xa11\xc0W0TS\xff\xb96\xc0"\x9c(-=\x0b5\xc0\xfb\xad\x9fF\x06\xc43\xc0o\x9e\x1e\x97({3\xc0Z\x98g?\x00\xdd7\xc0#{v\xbc\xbc\x114\xc0\xbc\xfa\xf5\x12\x91\xb65\xc0\x14\x99\x9c\x14G,2\xc0\xa9\x1c\xfb$A\x162\xc0\xba\\\xfcTO"6\xc0\xaf\x7f\xb6\x10V\xef3\xc0V\xd4\x06\xd9g;4\xc0\xdd\xf9Ga@\x112\xc0\xf0\xf7\xf9\xe8\x8c\x884\xc0)\xff\x86\xb1c\xf11\xc0F\xd5\xb2\xbf\xe4\x163\xc0j\x00\xf5\xca\x1c\xcd2\xc0\xe1\xa5\x8a\xcf\xbe*3\xc0\x96\xa7\xfb\xbazE2\xc0\x8e\xa2/;\x1a)3\xc0\xcb\x84\x94cv\x023\xc0 1\xc0\xc3C\x8f-\xc0{\t\x1b\xfa+U3\xc0\x02"\xc7\n\xdd(4\xc0\x80\xd8\x81]\x15\xdf3\xc0,\x15\x0c^\n\x952\xc0\xb0\x9b\xb1\xfb$\x982\xc0I&\x14^\x02C6\xc0\x02\\\x0f\xd0\x9f\x8f8\xc0\x0e\x93\x01\x0co%6\xc0L\x99,\xdcn-3\xc0\xc1\x02\xd7A%Q5\xc0\x1c\x10\x9c\xe8\xa3~2\xc0\x8a\xa8\x85\nI\xb97\xc0\x84V\xed\x03\xb2\xd7-\xc0\xc5\x9d\xe1\xfdK\x94-\xc0!y\xcd\x85h\xa47\xc0,\\\x8f\xc3\xb4A5\xc0\x98?\x0f\x1f\xf5\xe47\xc0\xd07:1$,3\xc0lj\xe2\xf9:\xa62\xc0\xa8\x1f\x88\x9c\x92/3\xc0\xb9\xe3\x00\xdc<\xcd2\xc0\'<\r\xac{\x123\xc0\x9c\xecJc\xe5\xc4.\xc0\xe1S\x96\xaa\xc3\x867\xc0\xe6`\xbe\xee\xb6\xc43\xc0h%\x87\x12\xf6\xe37\xc0^\xa0\\\xf9\x89\xf34\xc0\xba\xda\x18\xfeBS5\xc0\x04\xe4!\xfa?:3\xc0v\x92V\xe6\xa1\x1e4\xc0\x0fZ5\xda\\&3\xc0|.\xf6_*c2\xc0\x7fc#Vs\xb18\xc0\xe3\xc6\xb0\x8a\x87z2\xc0\x1e\xb5?\xd5\x0f\xec8\xc0\x14\r\xacy\xf5\x0b5\xc0\xb2UN[~\xb27\xc0\x92\xb9\'C?\xad7\xc0%LZaw\xf96\xc0\x9f\xc2\x03M."5\xc0\xac\x95u3\xe4)7\xc0\x90\x1a\xd1.\xdf23\xc0(\x1c9\x1d\xc703\xc0]\xf4\x7f\x7f\xc7{4\xc0V}\xaa\x04\xc6\x006\xc0Z\x81N\xed\xcf\x015\xc0\x93\xec\xe67\x86\xe8*\xc0*\x05?\xd1\xd3N5\xc0\xa1\x99\xab\xa9\x83\xd57\xc0x\x13\xbc"\xc7]4\xc0f\xfe\x9e\xaec\xf92\xc0==*}\xe5x8\xc0R\xd2\xb9\xe7\x9c#2\xc0\x1b\xa4\xe1\x89\x90\xe12\xc07^h\x06\x1d\x9b6\xc0:\xb4\xa7\xa3\x99\xf44\xc0\x10\xd9i\xce\xf5L6\xc0V\x9d\x02\x9f\x02\xb07\xc0\xdf\x0b\r\xaa\x91\x9a-\xc0\xff\xd8\xff\xfe\n\x0c5\xc0 I\xd1\xb7\xc8\xdb4\xc0\x18\x0f\xd6\x1cf@3\xc0\xf2i\xac\xcd\x15\x045\xc0\x8e\x0b\xcb\xd9n}2\xc0\x89II\x8a\xea\x030\xc0\x00\xa6\xb8\x97\x11<4\xc0\x0c]\x8c\xd4\x95\xd30\xc0+M\xd5j\xf0\xa73\xc0V\xcaNo,\x1f3\xc0\xb9+\xec\x08\xaf\xec3\xc0J^\x81\xda\x9f\xb93\xc0\xefK\x967\x07\x06/\xc0\xef\x01\x7f\xee\xfaS2\xc0F\xa8la\x80\x0e0\xc0\x8b\x1f&\xaee\x922\xc0\xb7\x95\xc5E\xf0\x943\xc0\xbfm~!i\xb27\xc0T\t\x08D\xe3]5\xc0r<.\xe6\x06i7\xc0\x1c\xa16\xd9\x94\x1c3\xc0[\x95\x1c\xd2\x92[4\xc0~\xc8\xcbg\xf0c3\xc0\xed\x934\xc3r\x0f7\xc0\xcb\x00\xc5\xc7\x8e\xc22\xc0\xa0\x8f\xc2\x81K16\xc0\x96Kct\x8359\xc0\xe2\xfb\x81\xc8I\xab2\xc0\x8aO\x14\xa8\xca"3\xc0\xc8\xe6\x9b-\xda\x0c4\xc0y\xe2\x9aUk12\xc0z\xe5\xff\x7f"\xc73\xc0\x16\x9b\x81\x04\x89\x9b2\xc0T\x0eo\xb8{\xda2\xc0\xec\xa4^@\xb0+3\xc0G\x04q\x1dV\xa56\xc0v\xae8%\x04\xab7\xc0\x15\xe2\x95\x9f\x9fy0\xc0d\xd8T\xb7\xe9\x06/\xc0\xdb\x88N\xfc\xe7\xac7\xc0\xfb\xe1\x8f\x0e/H7\xc0x\xdbi\xf9Pw8\xc0\x9f\x00|f\xb6\x16/\xc0-V\x1a\xcdo-6\xc0\xff\x96\x82c^\xe33\xc0\x9f\xaaE\x1dR\x895\xc0\x83\x97N\xcc9\xe02\xc0\x06_\xde\x1b\xb8\x846\xc0\x08\xc9\xf9\xd0\x85\xe23\xc0\xc9\xc8\n\xf9\xa9\xdf8\xc0A\xa1#\x88\x08p2\xc0?\x9e+q\xef\x956\xc0\x9f`\xc2`\xfe`6\xc0{\x80\xac\x9c\xb6\xa7+\xc0\xb4\xe6\x92\xbel*3\xc0\xc1\xaf\xd7\x87\xfby3\xc0OR\xd5o\xde"3\xc0\xe2E\x86\xd7+\x133\xc0w\x85\xe4\xbeL\xd66\xc0N\xe7Q $t1\xc0[Au\x0e\xe4\xad3\xc0\xa5\x06F\xfb\x82\xe48\xc0#XK^\x80;6\xc0K\xbeGO\xach7\xc0$e\xfe\x17\xa3//\xc0\xb7\xedz\x1bu\xa46\xc0\xbf\xbc<]\xc8\x118\xc0\x00\xa5\xf2\xae\xcc\xf32\xc0\xa2\xfc\x85\x08\x06\x032\xc0\x93\x04\xa1\x1e\xb7\xa42\xc0R\xa2W\xc2#\x91-\xc0\xafX\x18\x19.`4\xc0\xf1>\xc1\x8b\xd2\xa37\xc0\x7f?t\x01\xe1\x107\xc0Ex\xc4\x0f1\xed8\xc0\x14X\x0c\xfc\x1b\xf1/\xc0\x11\x83\rZ\x91;3\xc0\xa6N\xab\x05Z39\xc0l\xce.`\xbae4\xc0\x19\t9\tR\xae7\xc0m\xfd\xb0\xfe\xac\xbc3\xc08\xcc\xa7\xcan}5\xc0\xa8\x1b\xc5\xff\xa8l8\xc0\x05\xe7P*\x8d\xf23\xc0](\xd7\r\x07$4\xc0\x93\xe1*\xdf\x0b]3\xc0\xd3$\x8e\x17\xa9\xc62\xc0\x15K\x08\x85\xc230\xc0\x1b#\x12\xf9\xe3x3\xc0\xf9\xb3\xce\xe9N\xa9.\xc0\x92"C;h\x83-\xc0\x8e\x14\xad\x13\x12{3\xc0\x84\x03\xd5t\xc2B2\xc0\x9b7\xab\x97ZN3\xc0\x8dx[\xa8\xa6\xb81\xc0[\x9e:\xb5\xe9\x9d7\xc0Nt\x95\xa1t*3\xc0\x1a\xd7\xb2\xd5\xaf\xfd0\xc0n\x85~\x18\x93\xc34\xc0Z\xe49X\x19\x193\xc0\xa0\x0f\xaay E2\xc0\xc6\x17\xec\xe4\x9f\x0f4\xc0\xb6\x8d\x87\xdd\xb4L/\xc0\x1e\x0b\xd3\xf3\xcb84\xc0\xb60M\x8e\x0ef4\xc0\x11\x19U=\xa1\xf3/\xc0\x8a\xd6\x92\x1a\xb4}7\xc0\x0e\xcb]\xe14o8\xc0-\x02\xdd\xd0\x12A4\xc0\xc0!N]\xdd@2\xc0\xdd\x94DP(\x8b2\xc0\xb7\xb8h\xcb\xad\xb07\xc0\x19\xae\xe7\x81\xbd\xed2\xc0a\x949\x95\xeb\xb57\xc0 _%\xef\xce\x02.\xc0\x17\xa7\x12\xd5\xe9\xe46\xc0\x80\xcf\xde\x10Xr8\xc0R\x15\\T\x08H/\xc0\x9dC\xcb\xae.\xff2\xc0\xb2\x0022,\x06.\xc0\xe7$\xc5w\xeaT4\xc0\xcd\x9f\x0b\xcb\x11A0\xc0\xddi~\xdahA/\xc0\x1c\x99\xfa~b\xc93\xc0\xd90`m\xd6\xb13\xc0\xc5\'.\x00\x19>2\xc0\x87\xf8-]\x1a\x9b5\xc0\xc8\xb1bXl\xce2\xc0<\n\x1a8\xf0\xfb/\xc0Ohw\xf9?\x8f4\xc0\x95\x0cL\xbb\xde\x83-\xc0\xd9@AizL8\xc0&\x7f\xdcg\xcc+4\xc0E\xfc\xf1\xebdy3\xc0\xe3_\x15\x15\x0bX0\xc0w\xe4\xf1\xe5\x90\xb92\xc0\xfd\xaf\xbf}MX4\xc0\x94.I]\xd0\xa38\xc0mb\x07g9%2\xc0\xe1z\xb2\xc3g3/\xc0\xf1\xd7\xfe\xe0u\x9c$\xc0\xc9\xacMx\x95\xb73\xc0\x9e\xdeD\x0c\x99\x95-\xc0\xd8\xa4\xf1\xb3+\xdd8\xc0lD8\x83\xc3\x90/\xc0\x01\x9b\x01\xcdj\x048\xc0\xaa1\xa8\xce\x03[4\xc0\x15J05\x02&4\xc05`[\xdb)b7\xc02\x8e>\x92o{5\xc0Gs\x16drr.\xc0\xec\x93\x89\x0e\xcf\xc32\xc0t$s\xbf\xaa67\xc0\xa6\x8e\xe5v\x1a\x9e6\xc0qR|\xd3\xea>3\xc0;\xf9/\\\xf4,4\xc0\x8a\x9d\xb5\xf9\t\x8f2\xc0\x1d+\xde\xd1J{/\xc0\xee\xb4\xd5\xf2P:4\xc0\xb9\x06\xdb\xd7E\xb73\xc0\x16\x1c\xd0k\x9aa0\xc0\x13\xf5\x8d\xde\xfa]/\xc0X\x91K\xe2r\x9d/\xc0\xa1r\xd7\xa7p`2\xc0,N\x19d\xa9\x943\xc0I\x87\x032\x07l3\xc0\n[z_\x18\x1e3\xc0)<\xa438v4\xc0G:\xef+\x88\xea3\xc0\x02;\x08\x107~3\xc0\x0e{G\xc3\x1fh/\xc0\xae\xde}\xba\x0b\x0c7\xc0\xa5J\xb9j\x7f\xaa2\xc0\xd4\x00\x9a\xd7o\x193\xc0\xed\\\x86VM{1\xc0h\xa9O.\xaf\xc6.\xc0\xce\xf8\xec\xa1\xc6\xa01\xc0\x87\xc9\x97\xd4v\x824\xc0i\xbd\xe4\xf8\xd6z/\xc0Y\xadG)\x86\xa37\xc0\xd96SV\x8a:7\xc0f\\{W\n\x854\xc0<1ATn\xaf0\xc06\xff\t\xaf\xf3C4\xc0\x0f.\x96\xf8\xfe\\1\xc0\x96\x90/~\xce\xac2\xc0\'\x959\x9a\xdc\x163\xc0\xf5.\xf4\x97t>3\xc0\xac2=\xdb\x0e\x8e3\xc0\xc0\x0e\xb1\xd11\x80-\xc0\xe2(\xa5\x07ZV7\xc0\xec9H\xd1\xdbQ5\xc0\xc4I\x00\xdb5\xe30\xc0*\x91\x90\xd0n\\8\xc0L\xd1\x94lD\x803\xc0i\x07\xf1\r\xf2\xc57\xc0?P\xf0+\x9a\x9a3\xc0\x00o\x94\xcf\x0e\xa92\xc0\x80\x96G$u$3\xc0\x87\x10P\x9f\xd5\x143\xc0\xb5nB\x89\xaf\xce2\xc0\xbd4\x9e\xde/\x8f.\xc0\x0b\xef\'\xce|\x0c3\xc0\xb7\xfe\r5\xc643\xc0q\xbc\xd4YI\xbb2\xc0\x9f\xfa~\x90w\x034\xc0\\!\x0eKR\xdd2\xc0\xd7\x81\xfd\xbaZm3\xc0IJ\x0c\xf9\x93a/\xc0\xb19u\x03f\xba6\xc0\xd7\x9bx\xe1\xe4*5\xc0\x1c\xd3a\xb4f\xa23\xc0\xd6\x8av(g\xda8\xc0\x19\x97\xe0\xe4\x9e\'3\xc0\x02{[>\xa144\xc0\xe0\xea\xe9\x050x5\xc0\x9a\xa3\xb0f\x1f|/\xc0\xa0\x03!n\xef\x103\xc0\xee\x14$\xa0\x1fT4\xc0\x15$\xff\xc9W\xb61\xc0\x88R\xc5\xc8?*3\xc0\xf0\x80\xcan\xe9p8\xc0\xd7*\x1d`\x83\x9f3\xc0u\xef\xff\xaa\x16\xb7-\xc0\xa0\x12\xc5\xc2l\x931\xc0?`\xd4\xe3\x1a\x065\xc0=\xf1O}\xef\x87-\xc02\xdb\x0cp\x93A/\xc0\xce\x90*\x8fA\xa52\xc0F\xc8E\x83\xa5\'0\xc0e\x19\x10\xaeC\x1a2\xc0\x81\xd5Z\xcc{\x7f6\xc0R\xc3\x82\xc7\xb5G4\xc0\xe0\xad\xa00\x04\x88.\xc0\xf3\xe6k\xfb\x03\xec3\xc0\xd6\x08\xae\xdav\x814\xc0\n2g\x18`$5\xc0O\xd4\x04oO\x826\xc0I\x81\xee\x17\x9f\xf77\xc0\xb4\x11;\xf0_\xf02\xc0\x1c\xd2L\xe7{}5\xc0\x08/QKH\x121\xc0\xf6\xf3\xb4\xf7H\x812\xc0b\x99\x0c\xbe\xdd\x854\xc0\xec\xc8\xfa,D\xf6.\xc0\x17\xac9rR\xa33\xc0\xf2h\xe2\x14p\xae0\xc0a\x92\xef\xf8\xea\xb80\xc0?\xb0p\xc5\x9e\x10.\xc0w\xf4\x0f\t\x97k1\xc0\xe2\x07{\xcb\xd0\xa0/\xc0\xc8\xef\xa9\xe5\xdal/\xc0\x11\\~\x11(\x172\xc0\x10\x8a\xff\xaf(\xc52\xc0N\xf6d\x13\x88B9\xc0*\x81"\xc1\x92\x812\xc0\x081\xe6f\x16u-\xc0/\x9e\xdea\xff\x147\xc02i\x1dX\x03\xf63\xc0\xfaWrN\xbaM/\xc0\xca]\x99\xc7\xb4\xbe1\xc0k\x8e<\xa7Py7\xc0\xd9\x10\xf8\x0b\xbc\xa26\xc0mB\xdb\'\x16\xb8.\xc0p\x9f\xc9T\xac&2\xc0\x18\xef\x19\x9f\xf7\x0e2\xc0\x81sD\xa1\xf9B3\xc0H\xe2B\x06\xado-\xc0Dv&U5\t8\xc0N\xb5\x9e\x90\xb2#2\xc0P\xe7\xf9SB\x9a+\xc0fx\x15!\xa0|3\xc0\xb8s\x823\x11c2\xc0\'\xe9(\xa4\x1ee2\xc0E:a\t\\n2\xc0=(\x12\xc2\xc8\x020\xc0D(bR\xa1\n2\xc0\xe0Y\x91\xe8\x96Q7\xc0\x03`#$\xe3\xfd.\xc06b\xb7\x85\xc9\xd12\xc0P>\xea\xe4W\x110\xc0@-\x9aiV\xda1\xc0D\x9d\xcf\xf9-\xe88\xc0\x909\xab\x8c`V2\xc0\t7T\xcf/v2\xc0-0\xba7(\xc78\xc0\xf7\x9e\x0f\x0e\xfd\xc35\xc0_J7\xfd!12\xc0\x7ft\xa0\xa6F\x855\xc0\xcb\xe5JZ\xfa\xb83\xc0\x15\x7f\xca\x01\x07\x827\xc0\xb7\xe4lV\xc5\xbc7\xc0\x16\x11\xb2\xf1ve7\xc0\xe4\xa1\x0b3\xa8\xf94\xc0\xff\xead\xfbRf0\xc0?R\xaes\x87p3\xc0\xd0\r\x99\x1c\x00\xca3\xc0TA)jkU8\xc0J\x14J\xee|\xba3\xc0(~G\xe7\xe7\x9c6\xc0"\xb1\xf8\x9e\xa7]6\xc0Q\x10\x98\xaf)\xf6.\xc0\x9bn%\x9an:/\xc0\xe6(\xb3L7\x920\xc0\xc6vU\xbc\x87\xa4/\xc0\xf5`\x86\x19\x18\xa51\xc0\xaf\x11\x15\xc8\xb9\xb3-\xc0\xff\xf2\x08\xf5q\xcc+\xc0O\x0eG\x00\xa7\x073\xc0\xfdU\xfdY]x6\xc0\xf8)h\x13\x9ff6\xc0\xd5T\xb5\x96"X7\xc0\xf2\xa4\xd2\x83t\x937\xc0\x1a\xe7\xc2\x0c\xf5#4\xc0\x039\xc3\xca\x8b\x9b+\xc0\xd6\xa81\x10F\x113\xc0\x19O=\xc7L84\xc0{b,KJ\xd44\xc0\xaa\xf3Q\xbb\xfbq2\xc0\x8f\xbfwRqk/\xc0fg\xa5\xc1\xae\x9e7\xc0\x82*H\t\xf2,8\xc0\x9bZR\x0f\xe6\xe21\xc0\x90n\x85G=\xde4\xc0\\X\'[-\xb6+\xc0\x18\x9a\x17F\xcf\x18,\xc0\xfa\xc0\nM[p0\xc0m\x11\xe9\x94\x17\xbf5\xc0\xcf\xd9\xd7\x98\x1fo3\xc0\xf34\x0c\xbc\xe4\x842\xc0%r\xb1\xf7\xaf\xa02\xc0w\xdb\x08\x86\x15\\7\xc0\x92&#Q\xafF7\xc0\xd3\xc0vf\xa3\xc91\xc0|\xefj\xf8\x1f\xc44\xc0\x0b\xc3Z\x07QG2\xc0\xb0\x82S\x02\xc2\xe08\xc0\xa1F\xe0f\x8a\xa3.\xc0q\x02\x06\x85*a3\xc0p\xd7\xc6\xf1`\xc06\xc0\xe7\xfc\xae?[\xb46\xc0=\xfd\x16\xce\xa0O7\xc0*d\xd6\xed\xd5\x053\xc0&0eH\x11&4\xc0Y\xa0\x80\x02v\xdb+\xc0\xf7,W(\xc0\x907\xc0.\x93\xd1\x17\xf5?.\xc0\xd6\xce\xbe\xe8\'\xbe1\xc0\x9f_\xc8\xd7\xc1\xee2\xc0\x83n\xdcGFT7\xc0J\x04\xac\x15A43\xc06\xbd\x92\xa6\x97\xd12\xc0\xb8\xae\xfe\x99\x9fH4\xc0%\xb1l=J\xc83\xc0\xa5\xeec$\x10\r4\xc0\n\x07Gz\xb9\xd22\xc0\x06\x81\xf6\xb8uy3\xc0\xfcI\x0f\xc8\xba\x8c0\xc0\xbf`\xc2\xfb\xe6P2\xc0\xc9\xda!\xcat\x9e5\xc0Kb\x85\x1b\x1b/3\xc0O\x80q \xd2\x91/\xc0\xeb\xa9\x00\xb1\xd6\xb35\xc0l\xeb\x1fW\x88\xa23\xc0\x9d\xf5=\x94\x8c\x1f4\xc0>A\xf2\x10\xdc\x0c/\xc0}\x1e\xde\xda\xc1\xcb3\xc0\xa1?|\x97\x1aK0\xc0\xf7\xfb\'}\xe6\x910\xc0.L)\\\x11\x9e3\xc0\xb3H:\xa5J\x189\xc0\xd5\xf6\xa1\xa5\xfeg2\xc0P\xec\x1f\x86|\xfe2\xc0\x8f\xa6k\xba\xbd\xb9+\xc0\xd0\xb8\xbanAj4\xc0\xbe\x99_Gl\xc14\xc0ek\x03\x177b4\xc0\xb8P\x01\xddw|4\xc0O7 \xba+\x82/\xc0+\xff \xec/\xe93\xc0J\x9a\xb0\\+\xee3\xc0\x95\xcdQ<2\xc41\xc0B\xfax\x9d\xd6\x1f3\xc0\xd9y\xc1\xceR>5\xc015D\x87\xd6\x810\xc0Of\x0bX\x92O/\xc0\xc2\x18\xd3\xb0\xa8\xf43\xc0{\x05i\x0e\xb8a4\xc0}kDd\xab\xd83\xc0Z\x18\xa4\xe4\xee\x874\xc0:^Es\xef\xbd1\xc0sH\xbb\xb5\x8f\xad3\xc0c\xaa\x1a\\\xcc83\xc0\x1c\x85\x17\x18/\xf03\xc0\xeb \x83\xddQ\xb93\xc0~\xbd\xd9X\xdfw3\xc0\x16ny\x8dr\xa48\xc0\xb5!\xc0<\x00\xdc0\xc0\xd6\xc2\x12K\x99F4\xc0\x98\x1bQ\x08\x95\xe52\xc0o=~F\x86!4\xc0S-\x11\x1d\x85\x144\xc0K[\x81\x82=\xe73\xc0\x854\xae1\x86\n4\xc0|\xe8F\xa3\xb0)5\xc0w\x9a\xcd\xa5\xfdt/\xc0#\xfc\xfc!\x87?/\xc0\xb8\xb2\xa1\x03\xce\x0b5\xc0\xf7p#o\x9b\xe23\xc0\x97|z\xc4#R3\xc0\xa8{\xf8\xb5\xb3y3\xc0\x84I\x82\xaa\xa0\x124\xc03\xd2^\xb0\xb0U3\xc0\x06\xb7hd\xf4\xd62\xc0\x0e\xb3\xd7\xc6\xbf{8\xc0^\xe30A\xb7\x8e2\xc0\na\xad\xedh\xab5\xc0\xb6\xc0\x1b\x9a\x9en2\xc0 s\xe3*\xbe\x113\xc01\x0b\x7ft}\xbf3\xc02\xf6\x8d\x80@\x11/\xc01.\x15\x0e\x14\xe83\xc0C\x9d\xe1\xb5(\xd23\xc0\xb5Y\x11\x84\xc003\xc0\xe7C\\\xfc{\xf52\xc0\xca\xcd\x98\x19\xa0#4\xc0Z|\x0bX{\xa18\xc0\xa4\x1aC\xe6;d.\xc0\xaf\xf0\x86\x17\xfcc3\xc0\xb4K\\\x9e\x9b\xdb3\xc0\xa8\x03\xd8\x0c\xc8\xea3\xc0\x1c\xc3\x1c5\xb8\xfa3\xc0\xb7\x94\x96\xf7\xa9\x0f4\xc0\x18\xd7\xb2\xa2\x98,7\xc0\x0f\x9b\xad5W\xac3\xc0\x04\xfa9\x8f\xa8\x036\xc0\xfe\xd4\xb9\xbe\xaa9-\xc0\xb5\xb2\xb2\xdf\x7f\xc63\xc0s9dg\xef\x9c3\xc0_\x02\x15*$)4\xc0\xc5,\xb1\xdf\xf1\xd02\xc0\x13)%+\xa3\x055\xc0M\xa5\xb7\xda\xd9\xda6\xc0"\xabP6\xe4\xd07\xc0;\xfb\x13\x99\x10\x832\xc0p\xc9#\xa9\xceu4\xc0\x7f\x80\xfa\x1b\xc4(3\xc0\xb8C\xb3\xd5HS8\xc0\xe3%\xb3\xc9o 5\xc0\xd4\x05RP\x14\x8c2\xc0\x05\x0e\xb4l\xf2l2\xc0\x8cU\xf0\x96\xb9\xdf3\xc0;\xcc\xb6\xff\xf0m3\xc0\x17!\xbc\xee\xcc\xd74\xc0\xaf\x8c\xbb\xa9\xd4\xe93\xc00\xb3\xd1\x97\xcd\xef3\xc0\x8d\x83!k\xba\x034\xc0\x87\x9e3f\xb7\x074\xc0(\x0b\xc1\xab2R3\xc0f\x97Z\xcde\xc94\xc0\xcf\xc3\xfcc\x1a\xde4\xc0\xc77\x1a\xe55\xcf5\xc0~4\xb6\xad\x18\xc33\xc0\x06\xeb!=\xc7\xfa3\xc0\xe5ktC\xad"4\xc0\x01\xdfNoz\x9f4\xc0\xda\xe9\x89nL\x148\xc0P]\xdd)=,3\xc0o\xf7\xc4\x91\xfbY3\xc0^\xb1\x16\x8b\x00\x043\xc0\x9f\x11\xc1\xa8g\xf72\xc0\xe4H\xacL\x1c\xf12\xc0{\xa3\xf8\xe17\\4\xc02\xf1x\xaf\xc1\xac.\xc01k\x89\x03d\xf43\xc0?\x1c\xc4\x06\x86\xe52\xc0\xba\\l;\x91I3\xc0i\x1a{\xb8\xed%,\xc0\xbaKS\x1a\xfa\xa3.\xc0\'F\x8dC\x01W5\xc0\x92\xe6\x83\t\xad<4\xc0rxn6"\x0c5\xc0O\x00imh\x1f5\xc0\x05f\x15\xda\x7f%5\xc0\xfc\xb9C\x07\xcf 3\xc0\xe3\xc2\xdb\x8aC\xdb3\xc06i_\xa22\xea4\xc0{\x97y\xd1?\x822\xc0\xd6\x89\x03+\x82\x143\xc0\xa1q\xb5\x8b+\xc13\xc0\x89\x88ah\x12\xce3\xc0w\xbb\x90=\x82\xa65\xc0\x0f~\x9a\xdd\xa6\xcf7\xc0l\xb8\x08\x85\x87)5\xc0\xeb\xa4\xe0\xb4\xea\x1b/\xc0\xf6h\x07\x032\xb43\xc0\x15\xbfkI\x16g/\xc0\xeb\xb0\x80\xfd\t\x1a7\xc0\xd4M\x12\xda\x15b2\xc0\xbc\xb7w\x1e6!4\xc0\x0c\x8c1\xbdHq4\xc0{v\xab\xcb\xda\x1e5\xc0\x05\xb7UX\xcd\xd63\xc0y\xa5\xeeV\xbb\xcf4\xc0\xceS\xaal\xb1\xcc4\xc0^/\xd8\x91{\x120\xc0\xcd\xa0\xe2\xe9\xb9e4\xc0\xae\xeb\x19E/28\xc03\x93@e\xf1\xe53\xc0\x11RY\xd9\xdb\x834\xc0\xf1B\'`T\x8d0\xc0\x90\xea\xb2\x12\xab\xba3\xc0\x1d\r\xab}\xa9\xc73\xc0\xf9\x85\xf1cxd2\xc0\x1f\x94\xaa\x96\xce\x064\xc0\x1e\xf1\x11f\xdf\xfd4\xc0E\x89\xd8;6O4\xc0\xa0\xe9%3+"2\xc0?\x90\x15\xc7\xef\xfc3\xc0ml]\xd0\xf4\xd84\xc0\xd3\xd7\xf0`F\xcd2\xc0\xca-\x8a\x97\x86^3\xc0j\x08_\xb6\x9a\xaf5\xc0\x16\xc5\x054V\xf82\xc0\xe0\xc8\xaa\xady-4\xc03B\xe9\x15I\x1f5\xc0&n\xa13\t\xf22\xc0\x8c\x000S\x90\xd52\xc0\xa9cG_\xf3!,\xc0__\xcb\x8d\xfc?:\xc0\x87]\xe5\xf3e\x863\xc0\xb8\xe0\xed5\x8c\t9\xc0\xf2A\xd0\x9a\xbf\xc34\xc0\x98\xabDq\xc1\x073\xc0\xc0\xb75\xb2\x85 5\xc0\x1d\x10"\xdcZ\xe81\xc0\x8f\xe2\x83\x8c\xe2\xb95\xc0\xd4\xd2\x8f$lJ8\xc0\xfb\x91\xca\xbe\xd2\xfd4\xc0 ,\x1e\xd0+\x195\xc0}\xe1\xd1!\xeb\xda2\xc0\xba>\xa5K\x1cY3\xc031H:J\x0f6\xc0q\x048vmA2\xc0\xeb\xb4\x874\xa3\xd77\xc0\xdc\x91\xfc\xc8Y\x8d3\xc0\xee\x1a\x0b$\x82\xe83\xc0\xe5\xe3s\xa3\xb8x2\xc0\x82\xbd\xf6\x1a(\xf09\xc0\x1d\xc2\xb5\x94\x1b{3\xc0\xd8^\xcf@\xd1|4\xc0f#\\\xbf\xfdq2\xc0 \x0c~\xf4I\xcb4\xc0p:V\xe6\x86\xa53\xc0,i}\x16\x0fH4\xc0/5V\xea\xab\x119\xc0*\xdekR\xb6\x7f3\xc0#{\xc7\xcd\x17\xe23\xc0Sb\xdb$\x84l2\xc0\x08\x98B`\xfa15\xc0\x1f\xbbg!\x0245\xc0\x12u\xa9c4\xd76\xc0\xcb[\x1b\x12\xca\x910\xc0\xe2\xf0 /d\t4\xc0\xb6\xd8\xd6m\xef\xfa3\xc0\x08l\xa3\xf6\x07\t3\xc0D\x186\xbc\x82\x167\xc0r\x12\xf5P\xd4\x124\xc0\t\x1a\xcd\xe3#=3\xc0\x7f\x90\xbd\xc4v\xf73\xc0n\xaf\x12\xa3?\x1a6\xc0\xf9&\x87K\xf4\xc22\xc0\x17\xe2\xdb\x9b b3\xc0\x91\x8c\t\x8eV53\xc0\xb9\x13\x8201=3\xc0:\xd3\x9a(\xeb!4\xc0\x07\xef\x9c\x17\xef\xfe3\xc0\x06^\x1b\xc4\xe8\x034\xc0\xaco\xe1\xc6\xd2\x184\xc0\x94\xd0`\xa0\xce\x1d4\xc0E\xc9n\x02_\x863\xc0DO\xa0\x95\xd5\x0e3\xc0Y\xe5\x80\xb5\xea~/\xc0\xd5\x9dw\x88\x87\x883\xc0PCC\x8d\xe7\xbf3\xc0\x0b\x0c\x9dc\xa6d2\xc0u\x97\x1b\x8d\xee\x19-\xc0*\xff\xed\xd2\x94+3\xc0?\t}\xed#\xf14\xc0\xedk\x05\x00\xaa\\4\xc0\xbe\xfd\x90\xb6\xbeY4\xc0"\xc4\xe5\xad\x96O4\xc0\xb7\xb5Iu\xa5\x113\xc0%\n\x95\xd6FY3\xc0\xb3\xd7\xe7\xb6\xdb\xfc2\xc0-\xc6b@B\xda2\xc01\xc8\t\x99]D0\xc0\x16N\r\xfd\xe735\xc0E\x16\x9e\x14U;3\xc0\xcc\x16\xf2\x1c\x08\x7f0\xc0.\x16\xd6\x94H\x103\xc09q\x85\xbd\xde-5\xc0\x85uq1\xf0|0\xc0R\x19\x10Z\xf7%8\xc0n%\xebn\xeb\xb04\xc0"T\x91%\xa5\x974\xc0\x07\xd6\xb2\xd6q\xf12\xc0\x13}\x81\x01\xe4\xdf4\xc0|\x02?"\xde}2\xc0x,\x9cT\xce[3\xc0\xc4\xd7\x9d\xe2\r\x8e3\xc0\x87\xed\xbf\xc6\xd9g3\xc0Rb:\xd7\xc1a4\xc0\x93\xc7\xf1\xc6\xfe\x185\xc0\xedk;\x84`55\xc0\xe5D\xc2\xcc\xfe63\xc0\x9a\xcdlK\xd7R0\xc0\xd5\xe6\xe0b\xe4M3\xc0\xa5 \xf7o\xd7\xa58\xc0\x8d\xa4\x1c\xe6\xa8\xe63\xc0=/\x02\xb0d\x144\xc0\x9b\xfc\xcf\xc0\xcf\xfa7\xc0\xfc!i\x8fAL4\xc0\xffT\xa8\x8aCg4\xc0\x84h\x9d\x11\x8d\xae3\xc0(\x02|b\xbb;8\xc0\xa73\xb9f\x0fc2\xc0\x00\xb6\x9d\xcan\x175\xc0\x8e\x16\x17\xdd\xaek5\xc0h\xcbz\x84\xf2\x003\xc0\xbb\x06\xdc`\xec\x124\xc05\x99\xe1\xaey\xf8.\xc0\xfak\xd4\xcaD\xec4\xc0\xe5\xe9\x1aJy\n4\xc0v3H\x82\xe5"4\xc0z\xc9\xd0R\xdc\x114\xc0Hgi=K\xdd3\xc0l^%V\xde\x7f3\xc0\xd81\xc5\xdc2\xe93\xc0\x1ax\x15\xf4\xe4\x1c4\xc0\xfc?\xb5\xd4\xe1\x1f4\xc0\xed\xe0\xb0\x92n\xb04\xc0:C\x01J\x97Q4\xc0\x9a\xcc\xadL\xad\x045\xc0\x8a\xaal%\xc4\x0c5\xc0\\\xa4\x03\xfa\xd8\x135\xc0N\xc8-\x9c{F0\xc0\x8b\x86\xc1\x1f\xfb?3\xc0\xa5\xf0\x8dx*n3\xc0M\xa4\xec\x1e}\xad4\xc0\xda\xc5\xae\xa6\x07\xce7\xc0\xc0<Y\xb8C^4\xc0\xf92d\x05\x8a43\xc0\x11\'\xc9\xf2V\x8d4\xc0\n\xa0*,\x8fl3\xc0\xb0\xf2\xac\x81\xa8\xc8.\xc0G\xbb\xe5\nQ\x043\xc0\xd5\x99\'\xd7\x04e/\xc0O\xb8\xce\xf0c\x98/\xc0*\xe8\x1dC\x7f`2\xc0\xeec\xb6H|/5\xc0\xcbh\xbf\xc7?p3\xc0x\xcf\xb0\x90\xbd\xaa.\xc0?"8szb3\xc0\xe8\xa4\xa5\xa3\xa5\x063\xc0\xc0C\xcdv\xcf\xdf7\xc0\x8c\xd4^\x8fh\x070\xc0\xdc~O\xb1a\xc93\xc0\xaf\xd0\xa5\xea[\xdd2\xc0\xe7\x83\xe6\xa9r\x013\xc0[ym\xa6\x95\'3\xc0\xe0\x00\xc1F\xd0\x8a3\xc0\x16\xa0\xf9\x16\xa2\xf93\xc0\x98\xe8\x1f\xc4\xeb\x862\xc0\xc6|[\x16\x90\n4\xc0\xe2&^\xb0`\xc5/\xc0\xd0\xb3\xe6\x0b\xdb33\xc0\x97\xb7\xbc\xa9\x92A3\xc0\xc2"\xcd\xff\xe3)5\xc0E\xb2\xeb\x88\xfc\x124\xc0\x86\xa2s\x1b\xeb 4\xc0\xcd_\xb1\xda\xb7\x0f5\xc0V\xd4)\xb5\xc9\xfd6\xc0~\xb8\x1e\x05B"-\xc0\xc9V3\xef\tT0\xc01\x94y\x16A\x0c3\xc0\xdd\x95\xb5;\xb0\xa65\xc0\x96e]=\xf0\xae6\xc0\x93n\xe3\x8e\xfe\x129\xc0\x13\x88\x7fQ\x07\x023\xc0\'3\xb9[\xf4\x8c4\xc0H\xf1\x1d}\x81\xd13\xc0`\xad\xe4\x89v\x8c/\xc0\xf6K\\\xd7\xadQ2\xc0\xee\x9c\xd0\xa1S\xb53\xc0\x87\xd5\xf5\xf80)3\xc0\x90\xcc\x05\xd2\xc2(-\xc0F\xd1f\x08\x02\xaf4\xc0\x8f\xa8x\xdf\xceH4\xc0=\xd2\xd1\xf0\xcbN4\xc0\xd7\x19\xbe\x1c\xc0\x0b2\xc05\\[\x08\xd6\x944\xc0@=1\x0eN\x0f3\xc04\t\xed"U@4\xc0\x99 b\xf7Fa4\xc0O\xbc\x00F\xcc\x074\xc0\xf3f\xbeq\x94\xcf3\xc0\xce\xce_\xd0\xcd\xd93\xc0\x8f\x83s\xdfB\xf23\xc0\xda\xc7\x91\xfbF\xc72\xc0\x88\xdb\xd9\xd2h\xc11\xc0(\xa7\xedYW\x103\xc0*\xa2\xa2\xb3\xb9Q3\xc0\xfdq\xd0o\x8a\xb94\xc0=\x83o\xe7\xe0U3\xc0\x9b\xfd/\xf1R\xca3\xc07\x88\x94\xd3\x05\n3\xc0>\xa0\xb3\xc4M\xc85\xc0\xab\xe9\'\xcc\xff\x8e3\xc0\x99\x8f2c7\x998\xc0\xe2\x1b\xcdT\xca_2\xc0\xf1\x84\x1c\x13z,3\xc0`\x9d\x95\xeb\xd2G4\xc0\x16{\xb1\xbc\x8c\xf92\xc0[\xccY\x1c\x01\xdb3\xc0Rv\x94\x86\x8f\x124\xc0\xd7\x97\x18\xb9"\xfe3\xc0K\x95\x18\x18\xb6\xd24\xc0\x9b\x8d\x98\x13\xbfq3\xc0c\xd7\xf8\xef\xfdh2\xc0\xfcPQAnH3\xc0\xadi\xecT[)3\xc0\xe6_\x12\x9a\x8d\x050\xc0\x8a\x12R<\xc7g4\xc0\xe7\xff\xb3\xd2\x03\xbc3\xc0\xe3\xc6\xe8\x97\x8f\r5\xc05\x94.\xe7\x0827\xc0\x9a\xc6\xb1&\x9a\xa71\xc0\xdb\x8bH\xa70\xb50\xc0A\x03\xd2\x80A\xf93\xc0\r\x82\xfa\x81Q\xc23\xc0\xa2\xc2G)\xd3\x163\xc0\xdf\x984\xb62\x024\xc0\x9f\xee\x99\x0f\xc6\xf93\xc0?\x92\xce\xf4\xf1;4\xc0T5|\xe0+\xb33\xc0\x1bmu:\xc8\x854\xc0V\xda\xc0\xc7\xac\xb04\xc0\xa9\xfc\xed\x85\xbfZ4\xc0\xb2g\xaa\xdcQ\xf32\xc0\x92O\xc1\x97\xca\x853\xc0\xde1E\x14\xec\xc8.\xc05\x94g2\x8d\x1b4\xc0z\xcc\x04\xeer.4\xc0y\x948\xc5Gi4\xc0 \xd9\x85\x9e\x9e\xe33\xc0\xea\xd9?\xfd\xca\xf64\xc0e\x87M\xd5>\x154\xc0\xcb\xc9\xe8G:i3\xc0\x18\x88\xd3\x86\xa3\xbb4\xc0U@l8\x83H4\xc0\x91\x1ej\x18\xfe\xe26\xc0\xe6\x06\xa0\xde\x16\xdc4\xc0\xb4\xd6\xb8a\xf8\x1e9\xc0<\x18\x1bU\xe0\x9d3\xc0\xba\xc5\x8c\xf0]D4\xc0\x7f\xb0\xdb\xa4\xca\xd22\xc0\xca\xe0\xfd:\xd2\xa24\xc0\xf6(\x9f(\x8c\x894\xc0\xb24F4E\xf84\xc0\xfa\x15\xd2\xe6\xd1!4\xc0\xa4\x86\x85\x83\xc4\x104\xc0\x10\x0e\x99\xe3\xf983\xc0H\xf5N[9p3\xc0\xb09\xc2\x8d\xbaN4\xc0-\xfa\xbd%)q3\xc0\x10\x125\xd1?Y4\xc0\xee\xfa\x11\x9eb"5\xc0f#zy\xc2\xea1\xc04\xec\x10qj\xdd2\xc0\xd24\xe1\xe6\x07\xb80\xc0\x19\xbf;\x89>\x133\xc0\xae\x8bm2\xa5\xbd3\xc0v?\x9d 6\xf72\xc0ve\x0f\xf8P\xa14\xc0\xb8\xd6\xa0\xc05\xe53\xc0\x9d*\xb3\xfe`\xa23\xc0jq\xc5\xd9\xf2g0\xc0 Z\x1e\x93Y\xee5\xc0\xc3\xf4\xf8\xdf.\x942\xc0(\xad\x91\xb5P\xc13\xc0\xae\xb4>)\xc6\x9f9\xc0\x9a\xa4\x93\x05S\xc74\xc0_\x12++ \xb94\xc0\xc2}\xb3g\x9b\x8e4\xc0\xf3\xcd\xae\xd6\xb8\xcd3\xc0\xaap\xc8\xf7U%6\xc09\x93X|\x0f"4\xc0\xad\xadH\xcdu63\xc0E\xda\xcb%`-3\xc0o$\xcet\xc5\x8c4\xc0\x0es.\xa5\xc2j3\xc0\x16\xc4\x17<\x18\xd92\xc0\x03\xc1\xc7\xb0\xef53\xc0\xdf3,cc\xa64\xc0&\xdb\x15\xc4Y\xa34\xc0\xdd\xac\xac\xd26l3\xc0~\x1dLDl;4\xc02\x96\x9c\xc5^14\xc0\xf95\xa0\x19\x17h3\xc0_\xab\xf0_\xe9$6\xc038\xcb\xc4\xa4\'4\xc0\xec\xbf\x92\x96?\xbc3\xc0S\x88e@\\,3\xc08\xaaq\xeb\xe8x3\xc0V\xa9\x1d\xb5L\x818\xc0`\r\xda1M\x003\xc0\x03\xff\x9f9:g2\xc0\r\xc6i<\x8c\x884\xc0/\xf6\xc5\xb2T\xf53\xc0W\xa2\xd0\xee\xee=4\xc0Q\x91\xda\xe3\xec\x8b3\xc0\xcd\n\x83\xc5\xaf\xf73\xc0\xef\x84(\xa0\x9e<9\xc0\x14|\xb9ZN\x9f2\xc0\xff\xaeH\xb1YE4\xc03F\xda\xcd\xed\xa65\xc0\xa4\x98aZ\xf7\xa85\xc0V\xd2\xf6\xa4\xb6\x8d2\xc0f\xf1\xe0\xdf\xe6z2\xc0\x0bw\xd2m\xb9\xbe4\xc0\xcd\x98\xca5}G4\xc0\xb6\x95v\x1cH\xc86\xc0T\xff\xabWM\xa43\xc0.\xc3\xbaPDw4\xc0Q\x9a)jXL3\xc0\xf3,#c\xac\xca3\xc0\x87o\xe5\xb1\x1em3\xc0\x12\xc0\x8d\x1a\xdc\x071\xc0\xdb\x0f^\xb4y\x043\xc0\xb8\x0f\xa3\xd1bT3\xc0\x89\xab&\x0b\xa2\t3\xc0Mu\x00\x84\xb613\xc0b\xe5\x8f\xee\xca\xca3\xc0\xb93\xbd\xca)\xa22\xc0h\x8f)\x8flG7\xc0D\xa5\xc8\r\xe4\x822\xc0\x8d]\xf3\xfe\x82\xc63\xc0&\x85\x17pao2\xc0\xfa\x1f6r\xcfc3\xc0\x19y\xed\xb8\\\x173\xc0\x91\x9e\xb3m\xee(3\xc0\xf5\xc7~>z<3\xc0f\x8a\x86s \xa71\xc0\x13\xce\xbd\xab\xddX3\xc0\xbd\\\xd7\x1aW\x054\xc0\x88\xb80\'\xe2K4\xc0\x06\t\x11\xd5P*4\xc0%\xd7\xdf\x9d\xc0\x8d4\xc0dTur\xf4\xb48\xc0\xa0OC\x0e\xec\x942\xc0> \xd3\x17\xe1\xc92\xc0\xc0\xca#\x0b\xac\xcd0\xc0\x9e\xdc\xf6\xca\xf1\x113\xc04\xcc\xed\xa0d\xb03\xc03C~\x02z\x0e0\xc0\xe8\x9bx\x07\x8bQ3\xc03X\xa2\xfd@\xbf4\xc0\xf9U9\xc0\x87T2\xc0b\x94\xc7\x8a9\xbd4\xc0\xbb\xda\x84\xf4\xe8\x9d4\xc0\xff\xcas5\xed\x9e.\xc0\x8e\x8b\xbc\x87\xa8\xfd3\xc0\xca8\x08\x18p\xab3\xc0mncb\x0c\xc73\xc0\xee\xdcs\xebh\xb62\xc0\xecN\x1c\xb5\xdd/9\xc0\'\x1b\xa9r\xd5\xc14\xc0\xcf\x00K\x93\xdc\x1c4\xc0B\n\x0c-\x9eH2\xc0-\xbc\xd0\x84\r\xa53\xc0b\xedV\xec\x00?3\xc0\x99fWwC\xba3\xc0\x1c>\xc8\x87\x01W6\xc0]-\xb7b!\xc33\xc0U\x84\xc0\x15!\xa02\xc0\xbf\xac\xed\xea\xb0\x872\xc0C\xb1\xdd\x82I=3\xc0)\xb3\xe2HB\xab3\xc0\xc8l\xbe\x9dEc3\xc0J\xdc\xaf\xe3d\xd63\xc0\x83\x8aB92\x8a3\xc0\xdb\x9eqZ?\xc37\xc0i\xfb\x08\xb9{;4\xc0\xa07\x9b\xa0a84\xc0\xf6p\x1fm,\xc23\xc0\x1d\xe7q\xf8Z92\xc0SV\x1e=\xb462\xc0#?\x05e\xc5r4\xc0\xeeQ\x1do\x1e\xe33\xc0\xfdF\xdd\x94u\\3\xc0\x95\xdas\xed\xedC3\xc0-"\xe8\xccS!4\xc0\xb7K\x01\xa5\x0f\xbb3\xc0\xa6\xaf\xdbC\xfc\xaa4\xc0\x9b\x97\xc4\xb1\xe1X3\xc0\xef\xb5\xfe49Q3\xc0\xdf\x8a\x91*\x8e+5\xc0\xbe*\xb3u\x84\x8b2\xc0Z\xb3\xa50i>4\xc04-\xdf\xf7\x85\x083\xc0\x97\x12\xf3\x17;\x8d4\xc0\x08\x9a\xff\x1am\xe78\xc0P\x14B,J\x903\xc0\xef\t\x06\xd0b\x7f3\xc0=\xc2\x1e*\x86q3\xc0:\x7f\'j\n53\xc0\xcce\xe5\x89SG4\xc03\xcda)\xd2A4\xc0`J\x87\x1f\x93j/\xc0\xa3\x8e\xed\xdd\xa0\xac8\xc0\xcd\xe1\x9b\xdc\x04\x9a/\xc0S\xec\xae\x82yK6\xc0\xdb\xdd\xb2Q\xc9)4\xc0i\x9eG\xd1\tk2\xc0@R\xf1\xaf\xa5)3\xc0lr:;\xacz3\xc0\xde\x1bu\xa4WP3\xc0\xff\xbb\xda\'\x1f\x8d3\xc0\xd1\x9f\xa2\x01]e3\xc0z\x16\x83v\xeb\x944\xc01\xfaK\xc8\x1324\xc0\xa3\xb8v\x94\xd3\xfa3\xc0\x10\x0b\xa9\xf0\xd6]4\xc0\\\xd5l\x83c\xbf0\xc0\x9c\xce\xf8\xac\xb7\x9d4\xc0\xea\xda\xaf+(>0\xc0\xe6CC\x01\xe0\xbb0\xc0\xfb\x8fc\xcd\xa9o2\xc0\xfcIHk\x89_3\xc0\x1b\xe2?\x1e\x9f,4\xc0l\x1e\xcfF\xa5e1\xc0Z?\xa3\xddRb4\xc0v\xc73~\x13\xe73\xc0\x040\x99a\xa0t3\xc0\x00\x03\xe3\x93\xd9\x9e3\xc0\x80\xbb\xc7:X\xc24\xc0bMVi\xb8\x1e4\xc0\x16\xa60\xea\xeaM4\xc0\x1b\x97\r\x99\xfdx0\xc0\xfa\xf3y\xff\xb6\x914\xc0z\xb5=,JE3\xc0\x14\xbc&\xb92\xb61\xc0K\xbc\xd8"pf3\xc0\xd5\xebuo\xf1\xe76\xc0\xf5C&\\B\x974\xc0\x8b\x97cM|B4\xc0\xe9\xe6[\xfe\xbc\xba4\xc0\x8c\x9e\xccz\xf1>4\xc0+\x1a\xd5\xd3\xc5s8\xc0dmf\xbb9O2\xc0c\xd0\xde\xc0\xf585\xc0\xc4&#\xd7T44\xc0h\xa2\xb4\xac"-4\xc0D\xa2>o\xe8P4\xc0\x95\x80\x14\xb9\x85\xea9\xc0\xac\xdfk\xd7\xbd/3\xc0\x02\xb2\x93\xd7\xccW3\xc0\xb6,\xa0\x14\xa1_3\xc0\x8c=\x98\xaa\xfb\x852\xc0v\\\xa2\xb9\x97\x894\xc0\x10}c1\xd0^2\xc0\xe3\xa5\x89;m\x1f/\xc0\xb7/\xfc,\xe3\x014\xc0\xb1\x8e\tTZ\xfa.\xc0\x18\xac5\x14\x05\xfe1\xc09\xe0tH- 3\xc0&f#\xb31\x823\xc0\xa3\xe0\xb1U\x84\x813\xc0\x0e\xc0\xa4\xa4\xd4\x893\xc0r2m\xca\x82\xb43\xc0\x17q\r`Cs3\xc0\x05&\x98\x0b\xb7\xcc3\xc07\x8f\x99:\x15\xa42\xc0\xf6\xa9O\xfa\x1a\xa82\xc0\xaa\xc9\x10K\xb3\xa12\xc0\xe7\x9ct\xc1!\x140\xc0\xc0\xcd\x9d\xdc\xc6{6\xc0\x8c\xcfO\xef\x0e\xeb4\xc0.,\x99\x9d\xb5\x924\xc0\xe9H\xcc\xa6\x95\x034\xc0\xcf\xd0\xdc\x99\xce`1\xc0\x84\xd1\x02\x06\xfbZ1\xc0cg\xdf\x98_\xd23\xc0\x04_fx\x8c\xf63\xc0\x90+\xc6\xee\x87\xf22\xc0Z\xbc\xbaR\xf9*3\xc0;P\xb4\xd4tz1\xc0"\xf3\xb9#\xab,4\xc0v\x0cl\x80\x04\xc42\xc0\x86o\x12\xcd\x02*3\xc0\x85fs\xf1>A/\xc0\x128\x81\xaa\x7f\xe95\xc0\xdd\xa5\xaa>\xe2a3\xc0\x17\xb6\xbcs\x8bT2\xc0\x0c$M#\xd2\xb87\xc0\xe6d\xe7wr\xcf7\xc0\xf3CN\xcd|\xa74\xc0\xba\xde\xf9\xf2Q54\xc0pr!\xe5+\x1b4\xc0e_\xc8\xd6\xf3\xaa8\xc0\xc6\x00`UYs3\xc0\x944y\x021\x042\xc0\xc0\x9b\x8a\xc8zj1\xc0\x9d\x83!\x8aN\xef3\xc0\xdc\x08\xf9<\xb0\x006\xc0\xe5S\x05r^\xe45\xc0\xb4\xd2>\tC\xb32\xc0\xf6\x9e[\x9d\x92\xab2\xc0\x99\xd5\xda\xe2\xf3\xe34\xc0\xc5\x7f\xfa\xf1\xa0\x8b4\xc0>\xa3P\\a\xc63\xc0>x\xf0\xaa\xee\x8d3\xc0\xda_Xc\xb1\x1d2\xc0m\xe2\xbdY\xe7\x112\xc06Lt\rf62\xc0\x88\xde\xef\xc2\xb8^2\xc0\x06\xc6\xf3\x9b3\x99/\xc0\x18\\\x8c\x91r\xe45\xc0\x93\xf9\x1a^\x9b\xb53\xc0\x00tl\x9a\xd6\xc92\xc0\xb8\xb6E\x01\xc8y3\xc0\xdd\xcc\x01\xb7eA4\xc0\xacg\x87\xe5\xce\x923\xc0z\xa58#J\xf43\xc0\xd6\x1a\x00\x87\xd4\xdb4\xc0:0M\x1clX8\xc0\x9d!;\xe8t\xd13\xc0hc\x9e\xf4\x15\x8a4\xc0\xa3\xfe\xdc\r\x91\xb0/\xc0\x1a!\xc8\xc4\x1bA3\xc0\xd0d\x18\xf5{\xc33\xc0\xaf\x19 6\xfeH4\xc0\xfc\xeb\x8a\xeb\xc7\xd13\xc0\xc4$\xfa\xf9-\xff3\xc0\xc5o\xa5\xea6)4\xc0\x95\x82\x05[\x8c\x112\xc0\x15e$\x1c\xa1T3\xc0\xd2\x12\xf1TlY2\xc09\xf7s\x05\xf333\xc0\xca@\'4\xef\x1d3\xc0i\x88\xdb\xbf\xdfL3\xc0\x8d5\xc7Q(l3\xc04\xee\xc8\x14\xad\xca7\xc0h\x1b\x18\x98\x12y7\xc0\x7f^\xc6\xe8m\xf73\xc0\xe3\x85\xee\xf2\x7ft3\xc0\xca64\x7fP}3\xc0<\xa4a`\x06\xb08\xc0\xcf\xaf\r\xc7\x01\xfd/\xc0\xa9\x7f\xf4\x8a]P3\xc0z\x1f\xcb\x91?\xeb1\xc0\x13\xcaZT\x8d\xe8/\xc0\xac\x04o\'r\xff1\xc0\xa71\x93\xb5M\xba2\xc0\xaciH\xca4\x9f3\xc0\xc8\t\x9a8o\x196\xc0Y.c\xe86\x176\xc0]\x83\xd4\xee\xd7$3\xc0\xa9Fs/\xd5e4\xc0$\x93\xa1R\xef\x1c3\xc0\xea\xea\x92r/C2\xc0\x19\x99l6\x9d\xa0.\xc0s;kgu\xa53\xc0\xba\xba\xbc^\xff\x903\xc02\x8f(\xdd\xd8\xd23\xc0\xdeyX]\xc9@/\xc0A\xb9\x8a\x9b\xc0\x934\xc0\xc4\xbf\xb3k\xd2\xac3\xc0\x9d\x9d\xc0\x19!\x1b8\xc0X\xbd\x0b\x17G(3\xc0\x19!\x81\xbd\xabr3\xc0_\xa6R)P\x124\xc0\xd7=\xe5\xd9\x9c\xdf8\xc0\xc0~\xe7\x03\x8a\xfe1\xc0\xa4&\xf7\xebz\x012\xc0F\xf4\x96\xdd\x8bF2\xc0\xc0#Tx<.4\xc0Y\x1b\x8cK!\x1d4\xc0\x9d\x95m\xe4\xd5\xe92\xc0\x07\xcd\xe5\xe4^C2\xc097>m\r\x0e4\xc0}Tr\xdf\x9b51\xc0G\xe8#w\xbd*3\xc0]\x82\xa5=\xb1-3\xc0\xbb\xe8\x85^\xb2\x913\xc01\x8dB X{3\xc0\x1f?U\\\xc6q3\xc0\xe4Xz\xb6\x06\x9d2\xc0\xc97n\x18\\\x1c5\xc0\x12\xd9\x1e\x00\x11\x972\xc0pa\x91[\xb7\x052\xc0\xfb\xe49]K+4\xc0\x8b/\x12{B\xb64\xc0G\xeb\xa2\x1d~@3\xc0\xef\xd14\x06>W3\xc0^*7\xb0\xa8\xf34\xc0\xce\x82\xe6\xcf\x96e4\xc0\xc8\xbb\xce\x05\x9b\xe52\xc0\xd9@\x17PL\x964\xc0\xb9\xe1\xb6\xb4\x9f\n0\xc0\t\x1bw\xf4\x08\xc1/\xc0O\xee\xa0\x81\xdd\xba3\xc0OP\xbe\xe5\xec\xf23\xc07\x10A\xbe\xaf\xf03\xc0GY\xb2\x1d?\x1a6\xc0\xbcH\x0f\x1c\xa2\xab3\xc0|\xd7\xf1\x9f\x8a\xee3\xc0pw]\x0e\x80\xf13\xc0\x97\x8f\xea`\xe3#4\xc0{\x00\xeaHY\xbe3\xc0.<ntKl2\xc0;\xf6hdp06\xc03|\xfaGnw4\xc0\xe5>"\x9d\x14A3\xc0\x93+0R\x02\xf35\xc0\xe2\x9c<\xe3\x19\xa82\xc0}\xc7\t<\xca\x1c5\xc0K\x8c\x10<\xaa\x913\xc0\x1b1\xa9\xf5\xe8\x0b0\xc0F\x15\xd6\x04\xdc\x931\xc0V\xf9\x86i\xe5J8\xc0\x91!O\x99\xef\xbf4\xc0\xeaYV@-5/\xc0pCg)\n\xef.\xc08\xecr\x82\xb2\xb52\xc0/p]-\x8a\x8c8\xc0\xf8\xbf\xde\xa2M\x908\xc0H\xe6&~\t\x114\xc0Fjd\x81\xe7J9\xc0k\x80\x84\xb4[\xc96\xc0\xd6)\xact\xca\xab3\xc0l\x15r\n%:2\xc0\xf1\x1b\x83\x89\x1e\xaf3\xc0\xaa\x9a\x8dE\x91w3\xc0S#\x0c\r\xb3\n4\xc0(\x96\xc2\xcfw*1\xc0\x02O\x05\xaaL\xba2\xc0\xe872(E\x173\xc0^\x89\x8co\xaa\xac3\xc0I\x97-jmp8\xc0\xc2\xfed\xb4\x15\x983\xc0\xff\xa2\xa8lZ\xe13\xc0\x0f\xa7\xee\xdbQ\xc43\xc0\\\xa4"p.a3\xc0\x12\xaa\xde\xc5Z\x0b6\xc0\x93\xcc\xd4\xfeZ\x9b8\xc0\xff]3!\x9bC4\xc0Tl\xfc\x16\x82v3\xc0|M\xde\x9a\x8f\x174\xc0U\xbd\xbe\xb2\x8c\xea4\xc0q>]>\xb8\xea4\xc0&\x0bNw\x14\xb79\xc0\x10\xfe\x15>R\x034\xc0\x99\x8e\xe9\xa0\x1c\x944\xc04\xc4\'Rz\xb83\xc07Zf\tDK3\xc0eW\x82c\xd5k3\xc0\x97\x8e*\x9fD\xb44\xc0\xa2\xd5\xd14\xd8\xc81\xc0\xe1\xd3\x11x\xccm4\xc0\x85\xbd\xe4\xd8O63\xc0\xc0\x0f\xc5r\x9d^3\xc0\xb0\xb4\xe6-o\x0c5\xc0\x17>(\xaf\xe8\xda2\xc0z{\xf6\x07\xeab2\xc0\x1d\xfc\xd3\xec2\x963\xc0H\xe5D#\xc7\xb63\xc06\xb9\x9aj\xa1\xee3\xc0\x1e\xfc\xecF\xfdm3\xc0@\x0c\x00j\x14\x020\xc0W\x11M:\xe8\x9b4\xc0\xb1\x8a\xf4h\xb8\x8e4\xc0\xa5Q:\x1a\xac\xfe2\xc0\x8e\xf5\xd2I*\xaa2\xc0\x8c\xa4\x15Xc\xb42\xc0\xa5\xc2\x03.\xaf\x008\xc0\xcc\xc2\x9e\xcaV\x8d3\xc0O\x12\x96\xa9b\xeb/\xc0\x95\n\xe8X\x97\x971\xc0:\xcc\xe7\xed3~4\xc0\x8cx\xa5\\\x9e\xe32\xc0p\x95=\xe76\x11/\xc0\xa0\'m~\x18\xc13\xc0\x8c\x82\xd6\xf5:\xce4\xc0\x18\xf1\x99\x99\xd1\xbc3\xc0q\x1d\xdd\xeb\xe9\xbb4\xc0\xfd\x7f\x93/\x94\x962\xc0\x06\xda\xa2L\xad\xba8\xc0\x9e?w\xe8\xf4q2\xc0\x92\xb9\xc0\xaf\xfc\x0f4\xc0\xee\xa9\xd7\x8b\x8f\xf52\xc0\x1a\xec\xc1Y\xbf\xbe3\xc0\xc6\x8f\x80S\xe8u3\xc0\x84\x96\x96K\xe3o4\xc0\xc2Q\xbf\xd4g64\xc0\x1b\x08]\x11*\xf17\xc0Cg\x8bC\x11\x9b4\xc0\x85\xd9b\xe1n\x074\xc0\xe1R\x86V\xb7\xa97\xc0\x95Z9=\xb8\x993\xc0A\xd3/\xc5\xf1h2\xc0\x15\x93\xa6\xbc\x98\xbc2\xc0\xfc\xd9<m\x9c\x1c3\xc0*\x0b\xc0\xe8\x1d\xd92\xc0o\xa9\x9de\xd9\xed4\xc0\xc2O\x1e\rR?4\xc0Z\xa1g\x1f\xbb\xcc3\xc00\xdc\x1d\xa9\xb7\xb63\xc0t\xacy\xf0H\x993\xc0D\xc1^\xedN\xb44\xc0\x7f(\xb8I\x15\x992\xc0\xf3\x04uo\xda55\xc0\xc2\xfdD}:\x9b3\xc0\xf7\xc4\xeay\xaf\xe5/\xc0\xc1\x10\xb2vR\xd14\xc0 \x9ftr7\xe60\xc0\xcb\xfa\xb9\x01;\x8e4\xc0QV\xd080{3\xc0j\xe1\xc5\x87\xab\x824\xc0\xe4[\xf3\xb03\x8c4\xc0%`aN\x05\x1a4\xc0\x9ekjz\xd8\xfa3\xc0\xdcK\xf4\x8dP\xf5+\xc0\xcb\x17\x96\xda\x9c\x103\xc0I\x05\xf0U+\x1b6\xc0\x1c\x8a\x15\xe9\x15\xde2\xc0Wj;2\x80\x146\xc0n\x97\xa4?\xfc\xe02\xc0\x9b\xf9%\xc1\xd5\r6\xc0\x88\x86*\x17\x0e\x962\xc0\rc\xddc\x9br4\xc0e\x16\x98\xc4e\xa73\xc0\xbf\xa6\x969\tq3\xc0\x01\xd3\xd5MFS3\xc0/g\xce&\x0745\xc0\x07j \xd4\xa7\x884\xc0\xc1F!\x0f\x1e\x928\xc0[\xb1\x07y\x1a\xd43\xc0\xf2\xbf\xa0\x9f\xb9\x86/\xc0\xb1)\x16z:\xcb4\xc0s^j]\x18\xca6\xc05\xea\x98\xa6M\xe72\xc0\x93)X\xe9\xc3\x163\xc0\x15\xe8\xf7\xdf\xf2\xac3\xc0\xc3\xa7\x8a\xe6S//\xc0\x19lX5~\xf12\xc0j5\x01\xaaM\xc41\xc0\x9c\xa4\x86MT!6\xc0\xb9\x02\xdfJ\x19\x122\xc0\x00\xd7\xa5Ye\xaf3\xc0\xe6\x04$\xd3\xa8b3\xc0:\xedS\x92\xe104\xc0\xf2\xb1<Qa&6\xc0atT\x07\x0e\xb23\xc0\xd8^^\x0b\xcb\\3\xc0\xd9\x83\x99\x11\xae\xd29\xc0"\x12\x8d\xfep\xc22\xc0\x88\xd0\x19\x02L>4\xc0~U\xd9\xcf\xd9\x028\xc0;B\x91J\x17\'8\xc0\x7f\xbe\xb7D\x94\xc14\xc0\xf7d)\xf4\x1d\xa83\xc0\xa4\xea\xb8\xd6\xda|7\xc0\x14\xeb,`\xc0%3\xc0\x02\xa8\x9ad\xf3\x113\xc0E\xbc\xfc\xaa\xa2\x196\xc00:\xe1\xb2V\x0e2\xc0\xd1h\xae\xe0\x9dQ3\xc0\x9c\xcd8\xe4\x01\xf62\xc0cb<!\x82\xf91\xc0[\xe8d\xc6#\xc72\xc07(\x87\x82\x0c\xad3\xc01#tMe\xfe7\xc0\xc9\x9c\x0f\x11\x1b\x044\xc0j\x1c\x89\x1br 2\xc0\x00\xf6\xd1\x86\xfa\x9c4\xc0?]U\xc1yz4\xc0\xf1C\xcdpe\xd14\xc0\xadm\x80\x90\x17I7\xc0Zq-V\xaf\xf32\xc0\x0bm\xed\xc1\xf5\xb03\xc0>t\x04#F\xa63\xc0B\xbaG\x88\x82\x043\xc0;\xaf\xff4\xdc\x0b8\xc0\x05K\xec\xad-\x1d4\xc0\xb8~2\xd7\r\xd94\xc0\xd89\x150\xe6\x8e8\xc0"\xaa\xa9\x84\xd7\xe64\xc0\x00De\x15\xd6\x1a6\xc0O^\xcb\xc7\xf5x4\xc0\x86\x8c,\x90\x08\xc14\xc0d|y\x1d?\xbd3\xc0\x93\xf0\x8aF\xee\xa83\xc0\x94\xdej\xd6g\xf31\xc0\xe4\xbd\xbeJyq3\xc0K<\x89\x86\xb8\xfa2\xc0g%\xd4\xe3\x93\x993\xc0\xc1H\x9a\xaa1b2\xc0\xc0P\x8b\x1a&\xad3\xc0\xd6\x80\xa1*\xd9\xf13\xc0\x0e\xees\x82*\x1f4\xc0\x1d\xf5\x16N2\xdf4\xc0\xba1gP\x05\xd02\xc0\xfbC\x0e\x81\xc4\xad5\xc0\xac7\xe8\x9b\xc0=0\xc0\x7ftb\xa6\xdaD5\xc0\x94j\x8b@\x08\xbf3\xc0\x997\xb4\x8d3!/\xc0#o\xb1e\xd8\xa43\xc0\xc9F\x85\x0c\xc8\x196\xc0-\x1f\xd6\xed\xfb\x0c6\xc0\x9f\xc8\x9b\xbd\xfc<4\xc0p\xf4\x0e\x98\xd3\x8f3\xc0\xce\x06\xcaJ\xbe$9\xc0r\x18\x81\xd4\xf9D5\xc0\xccBTD\xfb\x1e4\xc0Y\xce\r$\xf3\x1a4\xc0K\xaa\x99\xc1p\xb93\xc0\x9b\x815\x94c\x915\xc0\x02\xa1\nM\xd994\xc0$\xa7f]\xc4\xbe6\xc0\xe5\xcbH\x8d\x11\x9e3\xc0\x0e-i?\xe5\xdb2\xc0\x87\x10x\xc4\xa8\x080\xc0\x91@\xd5\x98 \x873\xc0\xb0u\xfa\xf5\x95#4\xc0I\xe9\x8a\xaa\x08,4\xc0\xd0O\xff\x0c\x13\xfa0\xc0\x9b\xfa\xb7\xe0\xb7\xe44\xc0\'d\xaf\xecu\x9b3\xc0\x7f\xc8\x97&,\x971\xc0\x95\xb9\xc5\x87C\x1e2\xc0\xd7mQ\xdbH\x051\xc0\xd4Jlo\x9092\xc0\xdc\\\x15NX;4\xc0\x97\xb7\xdf;\xb7\x963\xc0\x82\x90\xd5?\x9a\xfa2\xc0\xe9\xb9\x15\x7f\xbc\xdb0\xc0\x11\xfe\x90F\xb9\x993\xc0\xa5\x91\xbf\x1e\xbe\xae3\xc0\x1c\x1f\x85\xf2\x0bg3\xc0\x99YyR"\xad2\xc0ZP\x8d[\xf0\xd32\xc03:r\xe4C\x010\xc0\xb6\xbe\xcaF\x16\xe33\xc0\xd2\xd5\xbc\x18\xa6w2\xc0t\x93\x86O\xcc\x193\xc0\xb8#\x0c\xe9x\xbc3\xc0d\xebR<\xc1\xe03\xc0\xdf\x1e$cQ>4\xc0_\xacU\xa9{\xf72\xc0\xca\xd8w\xc5_\x183\xc0\t\x98\x84\xf2\xc8\xbd6\xc0\xe9\'^\xda\xdbl2\xc0\xa6{9\xa5oQ7\xc0!\xfb\x95\x15j\x964\xc0\xbe*\x93e\xd2U/\xc0\xed\x97\x94\xa1\x16\xc28\xc0U\xab\x00\xe2\xe3\xa74\xc0\xf3\xe1\xcd\tv\x7f2\xc0(\xb6A\x08A\xa22\xc0\xd1\xda51z\xaa5\xc03n\x16M\xa079\xc0/\x135\xf7\xa2\xbf4\xc0\x98;\xa2oy\xfb2\xc0\xd1\xde\xa0\x83\xf9\xfc1\xc0\xde\x12\x82\xe7\x14k4\xc0\xca?sE\x9e\xca/\xc0\xdd\x02X\x81\xcf\xf32\xc0m\x97 \x85K\xe71\xc0\x80\x1ek\x93\x1c\xbb3\xc0J=\xd0G4V3\xc0u\xac\xd0\x9d\xe8\x123\xc0\t\xf97_We2\xc0\xe9\x8dT\xb8v\xf02\xc0w\x00\xe2\x99\x1183\xc0\r\xcb0=6\xc34\xc0\xa8\xd7\x89\xab\x87\x137\xc0\x95\x81\xfe!a\x8f3\xc0s\x90\x0c]t\xee2\xc0\xe3o\x98\n\x87\xe82\xc0\xeaO7\xc0\x88l2\xc09%U\xbb.\xfa2\xc0\xb9\xe9`\xdc)\xe7/\xc0\xe8em[ \x7f7\xc0\x05\xe5\x92\x17N\x0e4\xc0\xc21T\x07\x14\xf02\xc0\x99\x15\x9dc\x8f\xfe2\xc0\xf3\x94\xfe\x8c\xc8D4\xc0\xb1\x87|9\x1a\x852\xc0\xc2E\t\x8aoH2\xc0\xfe\xf9\xde\xab\x1c\x824\xc0\x14]\x03\x91%\xa15\xc0\xa0\xe3\xac\xeb\x03_3\xc0\x98\xb2^\xc6`\x9d3\xc0S\x88r^\xaa-7\xc0\xb6\xda\x9fS5H3\xc0\x9b\xcb\x94\xbe\x18\xc03\xc01\xa88\x0e\xbf\xca0\xc0$k\x16\xa6\xb7F.\xc0\'rIC\xc2\xe91\xc0\xd4P=v\x00\xac3\xc0\rv\xde\x99\x0132\xc0s\x80\x07\xca\x80Q3\xc0Y\x8c9u>\n4\xc0qt\x13\xe4\x90\xad6\xc0\x8fH\xb7\x08\x9bV-\xc0J\x90r\xf9C\x1a3\xc0s\xfc[\x98"\xc94\xc0\x87\x8c\xe2\x86\xb6\xb32\xc0\xbd\x83\x8c\ra-5\xc0X\xb2%>_<3\xc0\x1c.:\xce\xe8s4\xc0VM\x04\xed\xd1@3\xc0\xe2\xa42S\xb6\xff2\xc0\x89\xf9cx\xd5\t0\xc0\'V\xa3*Z{.\xc0q\xbbW\x90\xc7\xad4\xc08\xe7\r\xb7_q4\xc0~u\xca#\xc9\x833\xc0\x7f\xe6TFbi3\xc0\x85c \x8c\x16\x9a3\xc0\xf2\xbc\xf7;\x9d\xad3\xc0Kz\xbd\x07\xa8\xc04\xc0\xa1~\xb9\xd9\x1c\xbd2\xc0\xb0T\xc1\xdeo-5\xc0\x1a\x1b\\\xc7\xe9\x064\xc0\xe0\xf6<\xfb^\x9a5\xc0\x9e\xa7i\'O\xa74\xc0|\x11|\xa5E\x7f3\xc0\xbf\xd9\xdc\xae\xc3\xa83\xc0A\xf9\xee\xd8\x98O8\xc0$XI)A\xee2\xc0#W\x01\xe5>_3\xc0\x84b\x8a\xb9Z\xb66\xc0\xda}A%\'94\xc0C\x0e\xa8\xadM\x008\xc0X-\xed\x05\'\xa0/\xc0\xd0\x00\xc3\xf5<{3\xc0\x7f-r\xcd\xcfy2\xc0\xa8WpR\xffZ1\xc0|S\n\x04\x85\xa03\xc0\x18\xc3(\xf9}\xf54\xc0EN{\x81\x93\x8b3\xc0\xe0q\xfc>tv4\xc0[zq\xf9\x94\xc15\xc0\xa0c\xa4e9\x83-\xc01\x12A\xa7\xb9W7\xc0\xbe\xe7\xcbT\x88\xa92\xc0\xee](\xa1\xbb\xd74\xc0\xb1.\xa4\xbdx\xac7\xc0\x00\xaa\tTyQ2\xc0\xdc\xde#\x8a\x06G2\xc0BB\\\x896N4\xc0\xc46\xa7e\x91\x164\xc0j\x0crC\xb5j3\xc0\xa9\xcdet\xcd\xfc2\xc0\n\x82\n%\xbau7\xc0\x06\xa1-Zto/\xc0\xe1\xcf\x83\xe8Ws7\xc0\xe6P\xc3a\xed\xcd2\xc0\xd1l7\xec\x86\xef4\xc0\xd6d\xf9$\xf6\x165\xc0\xac_\xd4\xaf\x15\xac4\xc0E\xdaSb\x9bH3\xc0+It\xa1UQ3\xc0\xb4\xad\x9cD\x94>2\xc0\n\xf6\xf0s\xdc)5\xc0\xac\xbd\x0e\x14&\x923\xc0\x08\xd5\x7f\xc9K\xd94\xc0\xa2\x17\xd3b9$5\xc0\xa5\x1b\xf6\xad\xca|2\xc0\xc3\x1b\xdb\x9b\xa8\xeb4\xc0\xde%=\x99s\xff5\xc0\xb3=_?\xa3\xb74\xc0\xb6\x11\x95\xde6\x864\xc0\x0c\xc3s\x1c\xc1Z3\xc0\xc51\t\xd1\xcck4\xc0\xe2\xde4\xff\xf7b/\xc09\xb1p\xe3\xea\xdb4\xc0\xc4\x80.M6S3\xc0=\x17\n\x9c8\xb06\xc0\xe1\x9c\x05\xa8*&5\xc0\x97\xd1\x8f\x00\xa1\x0e3\xc0c\xbbYQ\x07!3\xc0\x1c\xf1\x0b\xc6\x1b\xfc3\xc0\xef1:\x9a\x07H6\xc0\x9e\x1b\xc1d\xc2\x066\xc0\x14\tiLk\x087\xc0w\xcc\x01\x12\xd3\xc50\xc0\x1dm4.\xadV3\xc0n\x87J\x03C93\xc0\xa8\x04|d\x13\xa63\xc0kF(#(\xec/\xc0\x16\x11\x00(\xcdk4\xc0\x95\xf3\xa8\x98w\xbd0\xc0\x15\x04;\x9a/e8\xc0\xe6M\x06\x15F\xd77\xc0\x990\xaf\xbf\xa7\xa33\xc0\x00}\x9bX\x88\x014\xc0\xae\x0e]\x9e\xd6\x85/\xc0t*\xe04e\x076\xc0\xfa\x1f\xff\x94K\x1b4\xc0n~\x7f\x85\x1b"3\xc0\x7f\x136\xe4\xa6a4\xc0\xae\xb7Io\x90E2\xc0p\'\x08\x8e>\xfd0\xc0\xc3\xcd\x9d\x02\xb3\x979\xc0N\x90\xc9\xe3\xf1\xad3\xc0p&\x10\xa4\xe2\xf0/\xc0\x88\x1c\xe7pJH6\xc0\x82\x1a\xfb\xf22\x038\xc0\xd8\xc7\xfb\xae\xa4\x840\xc09\xca\xd5\xc9\x86p2\xc0\xc5\xd5p\xb7>\xbc4\xc0\x0e\x0cB\xca(\xc83\xc0\xdd\x00\xfe\xdf\xc1\xc23\xc0\x90\xc2M\xb9\xc9w5\xc0 Gv]\xc526\xc0"`\x0e\x94\x9f\x7f4\xc0\x0b\x0e\xf3\n\xab\xcc3\xc0\xa8\x9e\x82Y\xa0E1\xc0\x83\x14F\xd2\xc3\x910\xc088\xa9\xc9\x0e\xc80\xc0\x1e\xecE\x18K\xe44\xc0\xcd\xb7R2\xca\xfb4\xc0\xbb\xe4k\x94\xe6e1\xc0\xdb\xac\xe8\xccGV0\xc0\x9c0S%\xd5\xc83\xc0O\xcb\tl\x1177\xc0O\x9a`\xd1\xea\xe12\xc0t\xb0\x9d\x8e"\xb04\xc0\x16\xf5o\xc2\xb4\xf54\xc00\xc6\xa1\xca\\\x8d4\xc0\xfbzUH\xb6\xfc3\xc0\x12\xe6L?WO3\xc0\x8eBz\xf1\x04i2\xc0\xa0\xeb\x08g\x19&2\xc0\xd7*\xb7O\xfc\x9c3\xc0\xffL&\xe0\xf0\t8\xc0h\xd4\x00$m\n3\xc0\x9b\t$\xd1D\xd92\xc0-5z#0r3\xc09\x02\x1a\x85[\x0e4\xc0\xe4\xebtq\xfb\x7f6\xc0\xc2\xa1\xd8_\xf7r0\xc0L\xc7x\\\xa8}7\xc0u\x8d\xae\x984\xb22\xc0T\xfd(#\xb9\xdb0\xc0\xc0\x9c\xa9&|R7\xc0\x02/vx\xfb\xc00\xc0\x9duZ\xee\x07\x8a2\xc0\n\xc8\xac\xae `4\xc0\x14\x92\xb9:\x1fh/\xc0\x88\x0etJ\x18\xcb3\xc03=\x91\xc5\x00\x150\xc0\x88X\xfcp\x05\xbc3\xc0\xb7\xe8~7\x03\xba3\xc0\xb42\xe4\xfeR\xed6\xc0\x93\xa1\x8c\xe0\x8d\x043\xc0\x97Z>\xb4q"3\xc0\xa4\xf2\x17\xbcLs/\xc0F&\xb8-\xc7F3\xc0\x7f\xab\r\x1a\x04d2\xc08\xaen\xec\xba|0\xc0opzw\xaeh0\xc0\xc0\xeb\xa71\xff\xbc3\xc0[\x93\x8e\x1f\x0b\x1c2\xc0\x9cg\xa1\xc8F\xc4/\xc04\xa1\xec\x02{\xb32\xc0\xcbL\xbf\x1a\xfem4\xc0\xae\x1e\xb7\xd4\xec\xa13\xc0\xa9o/\xf1\x8b\r3\xc0\xc6\xc7\xca\x96\xc2\xf01\xc0@c*\xfb8*3\xc0\xe4\\\xe2\x0b\xea\xb63\xc0j\xfb\xdbq\x0c>4\xc0\xfa\xbf\xd1\xbcRi3\xc0\xa0\xd7-\xc6\x01\x884\xc0g\x8cb\xa7\x9b\xd60\xc0\xd2\x05\xae\xe4\xe1\x147\xc0\xba\xaaj\xd7YE8\xc0\n\xc39[\xbd\xbc7\xc0\x99"\x1a\x85J\xf03\xc0\xee\xaeE;Dj0\xc0\x00\x91tL\xc7i4\xc0X0\x12\xcc\x18\xd43\xc0!\x1d[\xa9h\x893\xc0d;\x84\xb9X\xcb4\xc0\xe9\xd3\x99\xb7\xaf\xb42\xc0\x02\xe0i\xb4\x7f\x065\xc0\x8e\xf3\xb4"^\x0e3\xc0\x1b\xf1\xf9t\x97\xdf2\xc0\x96)\xe2R\xd1\x974\xc0\xb6\t\xf9ZL@3\xc0\xd7\xb6\x8f\xd6\xf3\x0c3\xc0\xfcn\x10\xdbk\xdb0\xc01R[\x93\xbb\x123\xc0\xe3Ag\x95\x98j3\xc0eS\x83xs\xa63\xc0%\x11\xa4&!\xa87\xc0n\xb9v~p\xce7\xc0\xc4\x82\xca\xd1C\xbd1\xc0\x8e\x85\xa3\xa7<\x9e4\xc01u\x04h\xd3\xe94\xc0;,C\xd8\xf0\x873\xc0|@\xb5\x18&\x14/\xc0\x8f\xa9m\x98\xa2|4\xc0\xba\xe5$\x18p\xc43\xc0\xe7\xa2o\xa6M\xa83\xc0:\xe0\x913\xe5\x062\xc0uA\x8ag\xd267\xc0T!\xfc>?_6\xc0\xc5\x0b\xd1*\xa7\x074\xc0\xe4L\xc2\xf6g|7\xc0}gu\x1f\xb3\xe46\xc0D)\xb3\xe5\xfb\x183\xc0\xf3\xb5\xcf\xef\xb6p7\xc0L\xa97\x94<27\xc0\xdb\x96\xabx\x0b\x834\xc0\xc1\xb4\x82b]\xeb5\xc0cZ\xc0\xd1/\xd13\xc0\xfa\x96\x7fNk\x144\xc0Uy\x8d)\x1a$4\xc0g\x92\xa9\x1c\x02,2\xc0\xd2\xf2%8\xb8\x9c4\xc0\xa98h\x89M\t4\xc0!\xd5\x10\xf4\xb9\xc77\xc0\xfe\n[\xe3O\xfc7\xc0j\x10\xa0<\x07\xf91\xc0\x18\x7f\xec\xecH\x9e4\xc0\x19\xdd\xa3\xf1\x90\x043\xc0T#S\xdc\xa0G1\xc0\xa2\xf1\xf5\xbe\xe2;2\xc0>\xf8*\x9b\x88\x834\xc0S$\x07\xe35%3\xc0\x19\xa7\xf8C\x0e\xf60\xc0\xc4\x93M\xdf\xfc|3\xc0\xee\x06\xae\x8eF-2\xc0\x8f\x95[\x03B\xe51\xc0\xeb\xb28\xb4\x91A4\xc0m4\x804\xb3%4\xc0\x89\xd4\x05\xd2g\x963\xc0\x06\xf9\x1d6\xa5\x8a3\xc0q9,\xcd\xe9J5\xc0\x1bf\xd2\xef\x88\xe30\xc0\x8f\r\x97N\x9f\xec4\xc0]\xcasR\xf8D8\xc0\xa4L,\xeeU\x849\xc0w#QI\xed\xee4\xc0\xf5\xcb\xd2\xd6\x0b\x913\xc0\xdc5\x84\xca\x97-3\xc0va\xc7\xce8\x120\xc0\x14\xe6G\x18\xb9\x890\xc0\xb2\x8ew\xa6}\x933\xc0\xe4\x89M\xa1!S8\xc0S\x1a\xa5\x91V\xbb3\xc0\x01<4\xe6\xbf\x952\xc0\xc7\x1c\x82\x92s\xde/\xc0\xf1{\xbe\'\x01)3\xc0\x18WZ\x8e\xdb\xd32\xc0\xcc\x1bXkp\xb20\xc0\xa9\x05^D-?3\xc0\xe76\xa0\xfac\x8d4\xc0\x95\x05\xadF\\\xe8/\xc0\xab\x80s\xda\xa7\xaf4\xc0Q$\xb9l(i3\xc0\x17\xc56|\x9c\xe43\xc0\x08\xcd\xc7mK\xc33\xc0\x061\xe6\x1a192\xc0[\xd0^\xe1>\xfb1\xc0s\x94\xe7#\xf9d1\xc0\xbc\xcc\x1d6\x83D5\xc0\xa55)\x87r\xbc4\xc0t\xe8#\x8d,\x807\xc0e\x00,R{E3\xc0\xbeU*\x84~?3\xc0\x8b\x9fQ\xbc\xbe12\xc0\xeb\xa4\x06,}\xec6\xc0\x89\x1b!G\xaa\xa4.\xc08qD\x9aw42\xc0[-h\xb6\x9f\t7\xc0mE\xd9L\xedm1\xc0\r\xbbRR?\xc03\xc0\x89\x01!.fe3\xc0b\x9aG\xc2\x1cn/\xc0\x97Jn\xf0gr/\xc0\x01p\xf9\xec\xc1T5\xc0\xb4P\xaa\n\x87\xea5\xc0\xd5l\xba\xed\x06Y7\xc0\x10T\x8eH\xbe\xc13\xc0\xc0\xde\xf1$@L7\xc0\xb8Z}\xfcqD5\xc0s\xf1";J\xd06\xc0f\xef9#%\x084\xc0\x96\xa5@]OR4\xc0\xbdW\xba)\xf105\xc0&G\xbc=Kz3\xc0\x9f\x16\xd4\xf5N\xd36\xc0xs\xb4|:\xcc6\xc0\x11\xaeD\x03\x94|3\xc0&^\xe1Z\xb2\\5\xc0}\xb6)\x1f\xdcA5\xc0$\xa1\x17\x1c\xde\xa83\xc0\x1f{:\x96\xcdf9\xc0\xdc\x87\x1a\\\x94i3\xc0\xbc\xcc\xbe^\x86R3\xc0\x8e\xd5\xbb\x0f:\xae3\xc0\x84"\x91r\x14\xa24\xc0\xcd\xf3\xc9\xa9\x04Y,\xc0q\xeao:_>5\xc0\xbdx\xc9\xf5\xaa\xdf/\xc0\x96\x0eA\xff`v2\xc0p\xa2\xdeb\xf1\x992\xc0\xad`\xe8\xfa=\x1e4\xc0@\xdb\x0c{\r;5\xc0\xb2\xfd^\xc9\xda\xaa1\xc0\x10\xba5\xfe\xffE3\xc0b\x03\x1fW\xf2:3\xc0:\xecweB\xae3\xc0^4\x11P\xb6\x944\xc0b*\xb5E\xb9{-\xc0\xf3V\xd4|\x81l-\xc0K\x07P\xe8\xb4.5\xc0\x084\x99\xdcV\x0c3\xc0\x0coQQ\x13\xed1\xc0!b}Y\xb0\xef2\xc0I$\xf8\xdfuK4\xc0-\xaf\xedFc03\xc0\xaei\xf9\xf0_)4\xc0+\x0f\xd4\n\xc0;3\xc0\x90\r;S1\x7f4\xc0\nVB\x91\xf4\x812\xc0D\x0e\xa0T\xd3\xb30\xc0\xff\xc4T\x9e\x93\xef2\xc0\xa3,0(\xb3\xc43\xc09\x15\xac\xe0\x90\x8f2\xc0\xbeY\xb4\xe2\x90\xa14\xc0\x03\x19cs\x83\xa54\xc0e\x85L\xef\xee\x1a3\xc0\xe1\xd3\x81P\x08\x1c0\xc0\x86\x9am\xcb\xa4l6\xc0-\x88\xf9\x0c\x8963\xc0>\xe9\xd4\xf9\xbb\x8b4\xc0\xba\xed\x1b\xc7\x81\xed2\xc0/:\xa1\xc6\xb8\xf1/\xc0\xfe/\xb8w\xa9(3\xc0\xc4\xaa\xc8\xef\xc1S8\xc0\x9cB\xd20\xd4&1\xc0\x8b\x8a7\x05%\x028\xc0{x\x11*@\x93&\xc0\x84\xa6\xae<|X4\xc0\xd2\xb7\xf6\xea\xdd\xb13\xc0M\xf0\x9a\xa7\xbfJ4\xc0\x9d\x83\xf5\xcd\x86\xe52\xc0\x05\x12\x80\x1c\xaf@8\xc0=\x9eE\xa3\xe564\xc0\xd2&\x05g\xa1\x1e7\xc0\xad/(w\x80Y4\xc0\xed\xaad\x8d\xf1(3\xc0\xfc\\\x1bU\x81\xee2\xc0\xac\xa9\x990\xaa53\xc0)\xfe6\n\xf9K8\xc0e\x99\x85\xc6\xbd]5\xc0O\x17E\xb0\x13\x1a0\xc0\x0b\x88\x82\xe2\xddQ4\xc0H\xb8\x90\xb7\xc303\xc0\x94\xb1|\x8c\r\x1a4\xc0D{\xdbw\xbb\x913\xc0J4\x9a\xe3\xf1\xe81\xc0@\xf2l\x86\xf6\xf41\xc0\xba\t\xc0_\xc7\x904\xc0\xbf\xf9\xb6\x7fHc-\xc0\x94\x00\x90\x81dK-\xc0y\xa5\xbf\x12\x9a\x862\xc0]\x16\x10bF\x8c4\xc0b\'\x07\xaak\xb94\xc0\x04K[\x04\'\x084\xc0\xc9\xa5P\xba\xe2/3\xc0\xb00\xb9\xac\xd9\x95&\xc0\xce_>\x90\xd9\r4\xc0&9h\x1f\xfb\xa44\xc0\xaa\xa6\xef\xf8\xe2\n5\xc0%"\x1a\xdb\x89\x1a3\xc0\x0es\xa2"%D4\xc0\xadL\x01\x05\x1e\xb12\xc0\x858\xc2zH\x952\xc0~K\x86\xb8@\x1c5\xc0\xf4\r\xd7z=\x1e5\xc0\xa5\xe9\x8b\xb6\x07\xbc0\xc0\xef\xc1_\xbd\xb9e4\xc0L\xc9z\xb3\xca[5\xc0\xa1a\xf5\xf4V\xd74\xc0j#Of\xb013\xc0\xb3\xd8\xb7k\xec\x188\xc0R\xf1z\xca\xcf\x1b3\xc0\\\x11\xa0\xc8\x7f\xd71\xc0i4\xaaE\xac\x0c3\xc0\x9f\x93\xd5\xcaO\xd84\xc0<&Rw\xe0R9\xc0\xfb\x9a\xdaD\x0e\xe52\xc03_\xa1\x8f\xb1\x187\xc0\xce\r\xb2Y\xc9\x922\xc0\xe69\x9a6$\x8f2\xc0\x8ca\xa8\x96\x00\xc36\xc0\xc9V\xeaK\x03\x11-\xc0Yn\xbdc\xe2\xa94\xc0\xfc\xf2Tl\xcd\xcd2\xc0,\xf5t\x95I\x0b5\xc0\xaaw:\xf2\x13s2\xc08\x1ar\x90\xbbY5\xc0x\xa7\xff6\x82o2\xc0\xe8hh\xf7\x89\xdd5\xc0\xc9\xb9\x04 xe5\xc0\xbf1\x94\xa0\xf6:4\xc0\xdc\xba=$xg4\xc0\x96\x8f\xcb\xeb\r\x873\xc0w\xf29\xca\x1d\xc73\xc0\x8f\xcbi\x87\xbc=1\xc0m\xb9\xeap\xfd_4\xc0p\x9c\xd6\x11\x02\x862\xc0\xba\x86,Lh\r6\xc0,\x17\xe4\x0e\x8d\xb40\xc0L\xf6\xd3\x036\x842\xc0%!\xef\\SU4\xc0\xf2q1\x10\x08\x8a3\xc0\x96\x87B\x8d \xe52\xc0,0\xd7L7\x1e2\xc0=\xcbdN\xdcn2\xc0\xfe2P\xca\x02\x814\xc0\x15\xd6\x9cM\x87\xf02\xc0\x18w"8=/4\xc0\x82\xf8<\xf1\x90:1\xc0\xb7\x840\xef\x1d,2\xc0\x1c(@\xb1\xb5u4\xc0jq\x1c\xc9\xf4+3\xc0\xcfK-\x86\xcd-3\xc0\xbd\xd2I\x0fB\xc43\xc0\xe0J\xc1\x98F\\3\xc0l\x03\x13$/\x0c6\xc0\x91\x7f.\x9b\xdf\x884\xc0\x07x,\xa9\x1a43\xc0\xef\x17\x19\xf4n\x023\xc0a\xeb\xafvh\xfc2\xc04\x9f~d\x7f\xea2\xc0\x8a\x0f\xde\x99\xcd\xac4\xc0T\xc1u\x0fY\xa12\xc0\x0b>H\xa3n\xc93\xc0\xce\x0b\xe8\xba\xb4<6\xc0\xa6d\x11B\x15m1\xc0c\x9c\x9d\x10\xfe\x0e2\xc0(\x91\x11*\xd1\xb52\xc0\x82\xf5?G\xdd_2\xc0\xb7\xbd\xb9\xed\xefV2\xc0\xa3K\x01\x1c\xf4X2\xc0\xc7=\x0b]\xf8Z2\xc0PY\xd9\x08n53\xc0\xfd\xf5\xf2\xd1\xeaj-\xc0%;\x0eT`S4\xc0\x9a\x9d\xed\xebl\x0b6\xc0\xf3\'\x07\xfd\x0b\xa60\xc0\x86Z\xf7\xac\xae/4\xc0\xc3\xe2sf\x89\x136\xc0\xbe\xcc\x82\xef~\x8a3\xc0\x8b2\xe7\xcc\x13e4\xc0\xd1z\xed\x1evh4\xc0Y\x82\x01I\x00\x814\xc0\xe9P\x846\xf0\x1c3\xc0B\x1d\t\xa9\xdf=8\xc0yK\x1f\xf1B\x8a2\xc0\xd9\xcbKJ\xa0\x065\xc0\xea\xed\xee\\\xf1V4\xc0\xbd\xea\x81\xd9\xca\xbe3\xc0\xd4,\xcbc?g3\xc0(\x89\x04\x98+?3\xc0:\xed\xf2n\x0f\xf77\xc0\xbf]\xed\x15\x88\xe7.\xc0T \xd6\xce0g9\xc0\x89\xc1\xc8\xdb\x8a\x085\xc0\x1c]\x14Q\xb0v4\xc0\xc6\xa5,\xca\xd6\xe47\xc0\xb0\xed)\x15\xa6\x102\xc0\xe9\xb1\x068\xed37\xc0\xe44\xbaa\x95\x984\xc0\x07\x983Y<\x868\xc0\x1bT.\xe7\xf4Y/\xc0\x91\xb4\x10X\xb5\xf53\xc0\xe3v\xff\xf2\x02]1\xc0\xb5\xdc\xfc\x19\xe3\x8c5\xc0\xc1.\xc6\xb9\x1c:3\xc0]\xb7\xb8>\x9ba4\xc0\x91\x95s\xed\x9bF5\xc0^\\#[;(3\xc0\x15=,+rL3\xc0\x07\x04\xa4\xc2\xb3\xf63\xc0v[U\xa60\xcd0\xc0\xd3;\xf5\xb5\xed/3\xc0\xea\x84\xdbG\xd6\x908\xc0e\x89\xdfd\x0543\xc0\xc1\x80\xb6UR-5\xc0h\x13L\x93\xd5\x905\xc0\xd54x\xb5\\G7\xc0f5\xf9\xa4\xd8*4\xc0\x12\xd4\x18\x9f\x1ac3\xc0|\xf8\x80g\xec\x9c3\xc0=\xcd\xfe\xd8\xc3E3\xc0KG\x85.\x93.3\xc0+\x99>\x15\xab24\xc0\x13\xc6\xa0\t\xa2\x944\xc0\x83\xef[\xaef,5\xc0\x94+.w\x15!3\xc0\xf5C\xff o\x853\xc0\xc6\xc83\x92\xebb2\xc0\xb2\xd7T\x9cZ@4\xc0O\x96z\xc7\xcc\'3\xc0\x8d\xbeU\xd7\xf3L5\xc0\xdd\x8d\x0e\xccv\xbf2\xc08\x15\x0f\x0c\xcf32\xc0\xf5\xbc\x82\xab\xfdJ3\xc0uJ-qge2\xc0;9\xae/\x13g3\xc0\x174\xea\xdb}\xb14\xc0SwqP\r\x1f:\xc0\xf6\x17\x9c\xf3\rC4\xc0\x7fC\x83\xc6\xe7:4\xc0\x8cO\xe2\xbc\xc224\xc0 \xd5\x87U7\xe06\xc0\x04a\xcf\'\x05l1\xc0\xe6#lBSB4\xc0\xeeK8\xe6\xda\xab4\xc0\xbf\x14\x86\xa6H44\xc0\x08}`\\@\x8e7\xc0\xbd\xbe\xacv\x93\x8b7\xc01,(hOa2\xc0#v\x92\x8f?26\xc0\x99\xb1\x18\x80\x0e*3\xc0\t\x10\x1d0\x07H4\xc0\xf7\xd8y\x15\x0eE3\xc0\xd2\xea\xf2\x83\x8eC4\xc0\xa7\xd4*X\x86\xf57\xc0\xa4\x12(\xf8\xa0\xe31\xc0X\x99\nl\xa4j/\xc0\xdaM\x80q\xb793\xc0\xc8l\x0f\x8e\xd3o4\xc0\xa6\xdf\xe6\xfdU\xaa4\xc0>4f_;\xa64\xc0o\xbe\xdf\x1b%\xa62\xc0\xf7+\xfb\x94sI3\xc0\x8c\x1eN\x0c\xf3!4\xc0\xa3Q\xcd\xa2\x89\x9f4\xc0\xd14\xe9X\xa9\x994\xc0\xf2\xf84\x94D\r/\xc0\x01\xde\xda\xb9k\xcb9\xc0q\xcar\x11\x1d\xf93\xc0\xa3e+D\xaf\x023\xc0\x1f\x8e2\x98\xfb\xfd4\xc0\x9f\xcf/\xe6\xbf\x125\xc0\xe5a\xcaP@\x8c4\xc0H\xe9%\xe5\x8b\\4\xc0\x19\x82R\xf2\x08C4\xc0\x1d2\xc6SBD3\xc0\x8a\xe6\xbas?\x033\xc0\xc9\xa8\x91D\xdaF1\xc0\xbb\x88@\xdb{=/\xc0\xca\xdc\xfa\x90\xd2M4\xc0\x07\x8b\xd3\xdb\x0b\x9a5\xc00\xfc\x8b\x1a\xb226\xc0\n\xee4\x99\xf1$5\xc0\xd0K;\xa4\xedU2\xc0\x92\x03\x15\xe4\xe1:3\xc0\x9d&\x0bIux2\xc0\x13\x86\xe9\xff\xa1\xbb2\xc0\x99\xec\x17\xda\xe733\xc0\xc0A\x85\xe9\xf7\xbc2\xc0\xd7e\x86\x16*\x163\xc0\x12\xcb\x1e\x1d;B3\xc0\xc4aY\xfa\x9b\xe82\xc0L\xcc\xde\xf8\x89\x9f1\xc0\xc3\xe7e\xa3\x0f*4\xc0\xf0W@\xa1_\xb70\xc0\x13]P\xe4\xcf\x142\xc0\xb8\x81\x937\xcfm4\xc0\xcd\xfd\xd6_^\xd27\xc0\xc7\x01Z\x98\x10\xb72\xc0\xccu\xf3e3\xed8\xc0\xa0{#o\x1cz4\xc0\xb5\x16\x86\xe5\xbc\x106\xc0\x1d%Y\xd5l;5\xc0\xe4R\xa7/\x90O4\xc0L`\x8f\xeb\xbb\xfc3\xc0F\x0b\xb3a;:5\xc0\x98\x14\xdeQ\xfb\x074\xc0\xde\x0f.\xd2\xc0\x1e:\xc0\xd5\xc0}\xc0\xe8\x824\xc0\x0f\x8f\xdf\xca\xa053\xc0\xf0\x08\n3\xe8!4\xc0I\xff\x18\xdbN24\xc0\xb1\xfe\xec\xf7\x04K/\xc0\xd2^\xd4\xbe\xaaM3\xc0I\xe6!<\x8bL0\xc0\x9e\xec\x03\xfb\x98U0\xc0\xe1\x15-.\xd6\x106\xc0.\xa6\xf7\xd2\xdf\xb53\xc0\x030\xa0~\x98\x043\xc0\xfa<\x17\xa82\xf23\xc0\xbe\x7f\xdc\xba\x18\xf22\xc0:l\xaa\x02W-0\xc0\xc0Y\x8e\x0c\xceJ4\xc0\x80Psw(\xf53\xc0f\x04N\xbc\x8b{2\xc0\xb0\xe8\xf5\xcd\x16;3\xc0\xe9>z\xa2~\x0b3\xc0w\xc6\xeb\x97\x10\xda2\xc0\xca\x89\xae,%b4\xc0\xd7xv\x9d\xc6\x1a2\xc0\xfcq\x7f\xab\xa4D7\xc0\x98\x84F\xfcz\x854\xc0\xf7\xc1\x00L\x84\xfd2\xc0\xe0\xb4\x1e\xe3\x92J1\xc0\xf6\x87\xdfZ\x94\xf11\xc0\xa1\x82\xd8m]\x166\xc0O\x9alMp\xd72\xc0\xe8:\xd0\xc9Y\x184\xc0\x19::\xb9\xe4!/\xc0\xdb\xe0\x1e\x01\xbb_6\xc0\x14\xf6\xbex\x84\x8c0\xc0T\x99\x98\xbf\t03\xc0\xf8r\xb6\xd3m\x974\xc0a\xf4\x03\xca\x0e\x0f8\xc0\x15\xb1\xca\xb2\xd5}4\xc0+\x84-\xde\x9b<4\xc0\x15\'.\xc8\xb378\xc0\xfaN\x1f\x17\x1f\x8b4\xc0:\xabW\x17\xfe\xcd9\xc0\r5\xc0\xab\xe8Q3\xc0\x94tr\xee\x0b\xee3\xc0\xf1\xb2\x80\xaf\x00\xeb3\xc0\xdeCiA\xf8\x1d4\xc0\xc5\n\x06\xe9\x82\xf50\xc0\xbdf\xe2\xbf\x10\xd82\xc0\x93V\x94\x13\xe7\xe30\xc0\x80O\x8eJ\x8173\xc0\xdf\xa6\xaa\x87\x8f\x132\xc0AD\x8bPyT5\xc0\x19=\xbdw\x8f:5\xc0\x9dc\xa8\x96-Z8\xc0\xdf\xbd\xd4\t\xfbz4\xc0-\x1b\xaa\xfa|\r4\xc0\x80\x05\x15\xe5\t\xe63\xc0c-\xa1m\xb9\xac3\xc0O%WGZ\xd23\xc0\xe4\x10rBRq8\xc0[\xb5\xbe\x84\xb0x3\xc0\xa7\xbb\x89G\xc8B3\xc0\xf7M};Qi2\xc0._po\x9cu4\xc0\xfe\x94H\xd8|\x0b4\xc0\x0ck\x94c \xaa4\xc0\xe5\x15\xc7\xa2\x99\x034\xc0\x07\x0cv6\xa75-\xc0\x1a\x96\xf8\xf4k&3\xc0\xd7\xca\xb4\xe7\xa9U2\xc0\xea\xd6\xd2\xd6\n\xe22\xc0*\x14\n\xab\xe1\n7\xc0\xfd\r\xce\xe9\x05\x0e4\xc0\xd6s`\x9bV\xdc2\xc0\x84\x98\xc6\xe5\x7f_4\xc0XC|Z\xbe\xf83\xc0\x12t(8eX4\xc0/\x8c\xf0]\x8c*3\xc0\x9cq\xc2\x07[\x044\xc0\xb4\x16C\xaf\x82E)\xc02\xb0<R\xf2\xe88\xc0V\x8d\xddv\x85\xa63\xc0R\xb8\xc9L,\xc2.\xc0\x95\x12\xbb\x104\n2\xc0d2\x1dbPL/\xc0\x8aK\xe2\xa1\t\xe72\xc0\x06]\x80\xf4\x87\xf82\xc0\x15\\\x1f\xdaLQ4\xc0\xa9\n\xa3)n\xe93\xc0\x140c\x8a\x9ew4\xc0f\x14\x9d(\x0f\x19/\xc0\xc3\xcbRW\xc3\x142\xc0\xa5\xcfy)\xcc\x8f4\xc0\xa2\x8f\xb7\xf6\xa5):\xc0\xbf\x7f\xae\x02\xcf\x026\xc0\x15\xbc\xf1\xb9\x8b+2\xc0\x87\xea;F\x90\x114\xc0y%8\xfe\xaf\x832\xc0[\x1a\xbe\xffp~3\xc0|&\xa0\xa2R\xea2\xc0c\xa49\xc2\x8b\xa03\xc0\xbe\x15\xc8\xcd\xe5\x944\xc0fG\xcc7\xe1\x812\xc0\xee\xdd\x14\xdf\xc0w3\xc0F}\xd5\xa8\xd4\xc1.\xc0w\xfb\xabo>\xe73\xc0!t\xdbr=\xe02\xc0\xef\x9d\x99[,\xcc7\xc0\x98\xb4\x0c\x0c\x11\x148\xc0\x9c\xdd\x8d\xc7b\x004\xc0\xc9\x0c\x91D\x17\x088\xc0+u\xc1\xac\xdb\r2\xc0\xc8\x8a\xbd\x80\xb1\xfb4\xc0aO\xbc\xdd^\x135\xc0\xc1n\xd2\xd7\xfeC6\xc0\xf5H\xe1\x92\xe5V4\xc0\x03\x17\xd4\xd3\xcb\xed5\xc0\x84\xa8\xeb\xe8\xcb\x842\xc0\x0e\xd2\xf7\xe3\xa4\x90.\xc0\xdc\xfa\xec\x9c\x9dd4\xc0\xf0D\x0e\x91\x90N3\xc0/\x0f[v\xa8l4\xc0\xa1|\xc5\xfd\x7fV*\xc0\x1a\x1c\xb4\x88v\xef3\xc0F_\xf5cd\xa73\xc0U[D\x18\xdcV4\xc0\x9f\x1d+\xb26k4\xc0v\xce\x13\x93q\xae4\xc0+\xd8\xbc\x04Ec2\xc0\x913\xfc\x81\x0b\xce4\xc0\xf44D#P\xed2\xc0W\x98\xab\x1by\x030\xc00F<\xbb\xdd"4\xc0\xa6\xc6\x9d\xde\xd3\x983\xc0\x03\x18\xc8\xb2\x9aH4\xc0\x80-\x0c\xb4\xd8\xd63\xc0\xf0s\xb7\xf3B\xe92\xc0\xb0\xc2\x87\x17\x85]2\xc0\xee\xd3\x01z7,5\xc0k+I\xab\xd5Z/\xc0\x11p%C=\x162\xc0\xfe\x80u_g\xd63\xc0\xfa\xf1\'\xf7\xa3\x184\xc0\xb5W\x13\xac\t\x1f4\xc0\xe3\x82\xf6\xb8US4\xc0X\xfdRV\xf135\xc0\x1e\x08FL\x84\xfe4\xc0\xab\x9f\xb0a\x16\x164\xc0\xcc\x9eL6\xa9\x033\xc0ZI\x02\xdf*k4\xc0G\x7f\xac_\xec\xef3\xc0\xac,\xea(@W3\xc0\xf5\x9a\xcf\xd3\x1b\xc92\xc0\x8e\xf4\xb2\xde\xc8\xe84\xc0\x04\xa2\x86\xc2\xb0\xec2\xc0\xd8\xeaI`\xab\x931\xc0)YE\xb2\xac,4\xc0\xb9\xc93n\xf1\xc64\xc0u#P\xf6\xf5\xff4\xc0\xb5\x04\xff\xe8\xd3\xe60\xc0\xaax\xdb\x1e\x01p4\xc0\x12\xb8Si\t 0\xc0\x1b\xd7\x86\xd0A\x1c3\xc0\x1c\xf7\xa3\xe1/\xc93\xc0I\xe2\xa2\x1bt\x134\xc0\xdbS\xbeMk\x803\xc0\xeb|Iq\xce\x983\xc0\xe0\x81\x8e7W\x143\xc0\x88\x0c\xd7\x95\x7fd3\xc0\xcb/\xd9\x98\x93\x9b4\xc0\x8b\x0b5h\xb9R2\xc0v\xf4)\xf7p\xd75\xc0\x86\xaeR\xfa\x90O2\xc0{\xfc\xa7m\xeb\xfc2\xc0\xe2|\xb3\xd8\xa4P3\xc0\x1bk\x80.\rc4\xc0\xf6t\x8d\xd2\xa2a6\xc0{\xca$\x97;\x013\xc0=:p\x8b_\xfe3\xc0\x01c6>d\x1b1\xc0/\x87C\x97\xaa\x9c2\xc0\xc3\xf8@x\xe7\xd96\xc0\xa6\xfb\x9aa\x9dN8\xc0\xedd\x13)\xb0b4\xc07\xb6\xcf\x998-8\xc0\x02\x03\x1e\xd5\xc9:4\xc0]\xef\xb2;\xeb\x103\xc0\xe0\xdf\x99\x04\xf5\xca2\xc0\xacU\xfb\x97\xd1\x992\xc0k\x04\xbc\x95y\xc52\xc0u\xbe\x14\x1e\x93\x014\xc0VZ2\xdcq03\xc0\x1eG\x99\x98b\x1c3\xc0\xe4Fff\xc4\x183\xc0\xc7\xa4ym,\xe01\xc0\xe4\xdf\xcc^\xb2\x984\xc0_\x8br\x82Z\xbf2\xc0\xa8\x8c\xd9\x93=\xff2\xc0\xaca\xf3\x89u\n3\xc0\xa0\xf8\xd1z\xdb\xd74\xc0\xa5\xd2\xbfu\xfc\x143\xc0\x9d\x9b\xe2t\xc8\xea3\xc0\x8e,qO\x98\x014\xc0\x91>\x83\xac,Y5\xc0 C\xa7\x02r\x007\xc0\xa8\xb9nH\xeb\xc44\xc0[f\xb5\xfa\xe7B5\xc0\xa9\xfe\xc2\x8eC\t4\xc0\tWA\x82\x84F0\xc0nb)\xd0i\x060\xc0\x8e\x1eL\x1a\xc9.3\xc0\x03\x95\r\x8f\xba\x8d4\xc0C\xb5;\xdc\xf2>4\xc0B,\ni\xe6\x1f4\xc0V\xf5\xde\x16\xdc\x993\xc0\xd4\xd5\x0f\xb1\x9f;4\xc0\xd2\xf6\x1e\r\xf2\xff2\xc0\xd6\x93\xb2\x15\x92\x124\xc0ht\x06\xc3\x01\xc04\xc0A\xf7\x1f\t\x07\x844\xc0D\x98*+K(-\xc0Y\x83\xb2\x9fsP2\xc0\xd4\x9e\xce%t\x801\xc004X\xfd\xb7/4\xc0\xc8\x8aS\x19\x8c\xa93\xc0g\xb0\xbb\xe40\x913\xc0\xa8\x1a\xce\xa7\x88\xf72\xc0\'\t\xc4QGn1\xc0\xe0#\x9cnud2\xc06:\xd0OLC5\xc0\xdf\x9d\xf8\xfa\x1e\xf05\xc0S\x0f\xa5d\x95\x913\xc0\x10\xa4\x99\x96\xa3!3\xc0\xbe\x0cn\xde\x89\xc12\xc0\x87U\xe8\x93\xf5_/\xc0\xaf;\x83\xdc\t\x847\xc0\xdbJA8G\x123\xc0\xd4\xa4\xd2\xd5-^1\xc0zz\x9fN\x8do8\xc0\x10bq\x18\x97.3\xc0k)\x8a1&\'3\xc0d\xec),~\x153\xc0\x84\x81\xb5\xddw\x0c2\xc0\xce\xb3\xe2\xff\xf5\x134\xc0\xda\xf2%\xe8x\x043\xc0\xf9\xc4$\x05\xa6\x962\xc0 M4\xfa~\x1b3\xc0\x06\xbe\xee\x80\x98I4\xc0\x0fF^\xc2\x9d^2\xc0Z\xaa\xd5\x03\xa5\x838\xc0H5~+\x7f\xb32\xc0\x1b\xb0\xd5\xbeQI3\xc0\xb9\xd3\xc7\x10TT6\xc0\xd2!:\xc5p\xfa2\xc0\xe9<\xc3\xcb\xd6\x150\xc0\xba\xe2\x82\xd6\xc3\xe08\xc0\x94\xd8\xc5U\x19,3\xc0\x08\xf5jYr\'3\xc0\x8b\x00~\xa5\xc1\x1e4\xc0,\xf8\xe7\xff\xea~4\xc0\xf8B1\xb6g\x1a4\xc0\xd3Y>\x1b\x9c$3\xc0\x8dd\xa0\x13@\x0c3\xc0\x87\x0e\x1aJ#\n3\xc0f\xb0O,\x9f[1\xc0}\xeb\xa0\xec\x1b]5\xc0R\x95E\x836\x0e3\xc0\xbcG\x89Jr)4\xc0\xb9\x13\x89\x13/\xc85\xc0\xb6\xd7\x97\x08\xbb\x1e2\xc0\xa1e!Cj\x12/\xc0\xd6O\x1f\x11\xd2t3\xc0\xcdT\x1a\xa77!4\xc0\xb5"\xca\xf8W{6\xc0\xa3\xc3\x97P1/3\xc0U\x8cL\x95$\x153\xc0 8\xac\xaa\xbcw3\xc0\xcbM\xe6\xa5\x82\xcf4\xc0\xff\x1cO9\x17[/\xc0\xb7\x04,\rm\xfd3\xc0\xe9\n\xd7p\x0c\xa6.\xc0\x945\x99\xce%L4\xc0\r4\xb7\xfbS\xe65\xc0\xc6\x94\n\xe4\x9b\xe83\xc0\xa5;jI\xb9L3\xc0\x16\xc6Nh\x83\x1b3\xc09B:\x1f\xd5\xa9/\xc0]\xb4D\x8e\xf2(5\xc0\xd9\xb3\x0b\x86\xfb\x13/\xc0\x1b6L\x9d\xdc\x15-\xc0U\x1fC\xe2\xf2U4\xc0gfR\x1d\xaf\x004\xc0@\xe0\x89DK\xf63\xc0W\x05n\xe3]\x133\xc0@b\xa4\xcc(\x124\xc06\xe7Ea\xce\x1c3\xc0\xb7I@ \xd5`3\xc0Gd\xef\xc2Y\xf12\xc0\x1b\x01\xa8.\xf0\x904\xc0\xcdix\xb5\x84\x035\xc0\x96\x15\xfb\xea\x10\xf50\xc0/I\x96\xed\xc9\xce9\xc0Ve*\xa6-\xe63\xc0\xecb\xf9\xd44\xa92\xc0\xa1\xb7\xe31\xabL6\xc0O\x16\xcc+\xde\x1e4\xc0\xe2S\x16UV\x0e3\xc0\xdf\xed\x84\xe5U\xc2/\xc0\xeb\x1f\x91\xb1\x94\xe5.\xc0\x8c\x94lg\xa5Z4\xc0\xbfD\xa0D\x0fF3\xc0>r7\xed\xe5*3\xc0\xc8\xfe\x00\x1cwf2\xc03\x8b\xf1V\x8da5\xc0o\xe8\x85\xea\xd3\x05/\xc0Q\xcaI];\x923\xc0"\x9fF\x96\xd8\xd9.\xc0\xb2\xa067\xb7J2\xc0\xa7\xfd\xc7IM\'3\xc0\xc0T\x88\xf1\x8223\xc0\x8a\x90\xae\xa5|\x8f2\xc04\x82E\x086(3\xc0\xe7@\x03x\n83\xc0\xd9\xc2\x05x\x87Z6\xc0}\x18\x0c`K;3\xc0\xa6\xd7:\xe1\xcb 3\xc0\x0f\x02*\xf0\x87\x972\xc0\xad\x89>*M\x983\xc0\x85o(\xc8)\x033\xc0X9>)[k1\xc0d\xb7\xdco\xac\xed0\xc0\x149\xec5\xbe\xe00\xc0\xb0p\xa94s)2\xc0\xb3\x92\xba\xde\xdd83\xc0\x8e\x0f\n9=\t/\xc0\x7funcR\x124\xc0\x02\xc4\xf2\xd9CM4\xc0\x83>a\x8a#\x064\xc0\xb3\xed\xf2\xa6\x80\xdd3\xc0H\x1d\xc0+\xb3\x08/\xc0\x00(\n\xf1e\x10-\xc0\x14\xf7\xa11\xeaE3\xc0"\xde\xba\xdeW?3\xc0\xf2\x1asM\xbbd3\xc0d\xc8gD\x0f\x004\xc0\x9e\xd8\xd7b\x16@3\xc0\x7f\xc1\xd4w\x85,5\xc0\x16O\x1aM\x10\x0c8\xc0\xcch$\xa8:k3\xc0\t\xea$_\x9b:3\xc0Y\x13\x8dh\x16*4\xc0\x08T\x0eZ/G3\xc0\xae\xa1\x10Q\x0e\x133\xc0\x0b\x0eZ\xddL\x102\xc0\x9eS/I\xe8\x1e/\xc0c\xbc8zA|5\xc0\xae\x8f\x98+F\xc92\xc0\x89y\xde\xfa\xb3\xef2\xc0J\xcd\xe2\x0c\x0cm3\xc0\rC\xe2\r\x1d\xa52\xc0\xf0\xeee\x8b\x0b\x184\xc0 \xa7\x16\x8b\xea\x076\xc0\xc8+\xe2\xa1p\xff6\xc0\xc0\xf4M\x10~\xfd2\xc08\x82\xf0\xec\xb1\x193\xc02N\xa9\x1b\x8d)4\xc0\xa4\x12Z\xffB\xf93\xc0\x84ZO\xd0S\xe62\xc0\xa2\xa7\xfd.\x86i3\xc0\xa9\x0b$\xac\x1d43\xc0\x17\x93\x0c\x12\xbfG0\xc0:B\x18$\x05M9\xc0\xc9\xa3\x12\xeb\xcc\xa7/\xc08e\x93\x88\x1bT5\xc0\xa7\xc4\xb7\xcal+4\xc0\x1fv\x0c\xff\x8b-3\xc0\xe9\xb57\xab\xbb\x0c5\xc0\xe5\x98\xda\x8a\x96\x0c4\xc0\x19C\xd7\xae\xcc02\xc0\xce2\x88\xd6rk3\xc0\x1dY\xd6\x15b.2\xc0\x99\x9a\x02c\xbat1\xc0n\xa0x|\xddm/\xc0\xd8H\x958\x92\xa03\xc0\x8dy1\xf1q\xa33\xc0\x7f\x05i+\xae\xde3\xc0\xbfw\xdb\x12$h3\xc0;\xfa\xcez\x9f-3\xc0\xf6]\xe1\xc0tj3\xc0\xf6U"{\x06\xb78\xc0\xa8\xa40\xf7>[9\xc0>\x050\xd6\x07/3\xc0\x86\xaf9\x04\xc8p3\xc0\xd7N\x7f\xe7\xaa\x92/\xc0x\xa8qv\x83\x052\xc0i\x97?Ya\x188\xc0\x11\x8aj\x99\xb7l3\xc03\xaf\xf8\x9e\x07h3\xc0S\xb3\xdc\x8by*3\xc0PhV5\xcdO3\xc0\xe5\x1f\xb4\xf1\xa6D5\xc0HFe\x9d\x9aC3\xc0c;\xed\xbb\xe1Q3\xc0\x82\xf2\xfcT\xc9\t5\xc0l\x02\x8a].w3\xc0\xfe\xb41\xd4\xcb\xfd3\xc0A\x9f\xccG\x0e}3\xc0J`\xe6\xee\xeb&3\xc0v\x0eP$Y\xe73\xc0\xe3\xfc\xb3\xc18\xea1\xc0o\xab\xcdu\xde\xb92\xc0\xf0\x82\xc2#\xd9"3\xc090\x8e\x90#\xa7/\xc0\xd2\xbc,\x89\x90$9\xc0\x9f\x90=\x9f]\xb31\xc0\x88j\x95l#\xc44\xc0\xd0\x9d\x1dT\x17+3\xc0o/\x88a\xb1\x143\xc0w\x05\x91\xd4f\xcc1\xc0\xba\xc6R\xe3\x9d\xdd3\xc0\xa32\n$\xdc?5\xc0\xed\x1b\x97\x97\xf6\xe67\xc0\n*\xf8\x87\x89\xdc4\xc0\xf48R\x0bo\xc73\xc0\x7f\x9clE[&-\xc0\xe2Sn\xc7\xa8\x177\xc0\xc0\xde\x8dG)\x1a8\xc0G\x18\x19\x94\x07\x9e8\xc01\xae\xb7\xdfn!3\xc0\xbd\xd2\xf5+\xa6\x036\xc07\\$U%\xa4/\xc0\xf8\xe7\x8fQ\x15\xb3/\xc0\xf4_u\x97,\x87.\xc0\x83\xcc\xce\xd8\x86*3\xc0\xd7\xc0{b\x87\x0e3\xc0)vU>\\\x042\xc0\x8e\xe3 \x7f\xb654\xc0\x1c\xaa\x10\xc6\xc2w3\xc0\xff>\x823\xa2\x043\xc0\xfd\x1ft\xbeq^2\xc0lf\xf2f\xf5\xd24\xc0\xac\xe6\xb8[\xb5g4\xc0\xfe\xb0\t\xa2\x11\xb41\xc0\xccWL\xb40\x123\xc0\xb2\x0cUW\x96\xc91\xc0\xb3\x12\xd4\x91\xba<3\xc0z\xb3\xec\x7f\n\x823\xc0\x95*\xae\xe0[P9\xc0X\t\xcbx\x83&0\xc0\x86\xc1\x85\xb0l\x9f1\xc0\x95qz9n\xc33\xc0\x0c\xb3Kv\x84r3\xc0\x93\xf4\xd5\x15\xf0\xd70\xc0\xa0\xa8LL\x15"8\xc0\xff\xa7\xe0bD+3\xc0u7\x08(\x9e&7\xc0\x1e~\x9f\xa9\xec\xc61\xc0\x92\x11:\x1c\xd2\r3\xc0\x06R\xec)\xa0\x808\xc0y\xd6.\xae\xcb\xf22\xc0F\xb3m3\xcaR/\xc0\x1e\xe0\xd4f\x94\xf64\xc0:\xb3a\xf5\xc1e4\xc0\xa9\xc3\xb4\xe1\xc5<4\xc0\x8aa\x82N\xbf\xe53\xc0\xdd\xf7U\x98\tW3\xc0\xe9pI\n\x14\x163\xc0`\xaao\x96\x9e\x1e5\xc0\x9c\x93\tg\x0eU4\xc0P\xe0\xab>\x8d 2\xc0\x84?A\xca\xf6&3\xc0\xbf\xc6\xda\\\t\xfc2\xc0n\xe1\xea\x04\x11\r4\xc0(\x92\x0e{(r4\xc0\x89rq\xa4\xd5c4\xc0\x11\xd3zP\x1dv3\xc0\xe6\xb1N\x93\xf9u1\xc0\xbf\nx:\x92\xd04\xc0Y\xbc\x90\x83\xeeB4\xc0\xa8\xcb\x8b\x81\xb6\x183\xc0]\xb8MG\x0f\x1c3\xc0\xcc\xf6\xb7\x07\xcf\xc63\xc0D\xcaS\xeb\x03\xd24\xc0\xd3A\xb4_\xb3{3\xc0\x0e\xaa\r\xff0\x1f/\xc0h;\x18\xe4zL3\xc0X\xc3\xe7\xdcx`4\xc0\x80\xf7\x99=h%4\xc0W\x07G\x04 \x823\xc0\x9c\x0e\x97/\xea\xef3\xc0N\x8fa\xd3NB3\xc09\x81z\xa6\xe2\x8b3\xc0\xe4\x9c\x90(~n3\xc0\x86I\x82\xc1\xcc\xf52\xc0\xf4\xb1\x17\xa1?\xe22\xc0g\xa4>vmx1\xc0\x9b\x1a\x15\xfd\x0803\xc0\xdc\x84\x0cw\xfeq1\xc0\x8c\xd2\xf2\xde\xec\xb75\xc0$\x03\xfe\xd8&\x042\xc0\xeb\xeb{\nO24\xc0z{]\x88\x8b\xf63\xc0\x97d\x9aG\xac\x001\xc0\xf3\x7fD\xa1\x9d\x941\xc0\xb5\x05>\xd8\xbf\xb95\xc0\xa1\'g\xf1W\x0f3\xc0\x0c\x1d\xdb\x06\\\x994\xc0\xe7rEY\x9b&3\xc0\xe5\x83\x08\xff\xa3\x911\xc0\xb3\x8bE\xe5\x0f\x7f3\xc0\x15\x849L\xa5f3\xc0w^X\x1e\xc9\r5\xc08W\x826\xd2\x8e4\xc0@\x0cK\x01+Y3\xc0a\xcb\xb7z\x1b\xfc.\xc0\x818q:N\xdf2\xc0\xa6s\xa1\x95m`4\xc0+\xf3[\xaa\x8c\xf73\xc0\xdc$\xb5\\\xd9*9\xc0\x93\x9a\xb4\xf5\x17 3\xc0\x05\xb4]\xdeI\xf32\xc0O##T\x15\xe13\xc0*\xf2\xcd\xf5\xdaL4\xc0\xaao\xb5j\x81\'3\xc0\xacb \x13\xb1\x871\xc0\xe8\x08\xcd\x86 R5\xc0\xdc\xb3\x0e\x1c\xd7f4\xc0?\xd3\xef\xc2\xbe\xe52\xc0\xcb\x8b\xear\xaa\x98/\xc0B\x88\xdd\x87"L9\xc0\xbe\x1e\tf\xc7\xcb4\xc0\xaen\x16\x82X\x156\xc0\xdc\xa5\xdf\xfd\xd6m9\xc0\xf9\x01\xfc\xc3\xa5\xf64\xc0\xb1\xbc\x9f*\xa5\xc12\xc0\xcf\xb8\xb0\x0br\xbd3\xc0\xc9\xc7*\tU}/\xc0\xe2\xa7\x19\xd1\xb7\x83/\xc0\x1ewhW`\x133\xc0\x8bi\xb0F5\xe83\xc0\xcd\x9f\xc0\xce\x1f\xe43\xc0\x14\x00\x98J\xf6\x1f3\xc0Q2\t\x1bV\x0c3\xc0\x99\xd8\xa4a\xff\x025\xc0^\xd4,\x95\x13\xd14\xc0;\xca\x80\x1f~,3\xc0>\x95\xaf\xeb\xd9\x193\xc0\xc8T\x04\xb9\x12\x102\xc0\xef*5;\x8a\xf36\xc0{\xdb\xd8\x8aUL4\xc0\xa4N\x0f\x1a\xe2%5\xc0G\x7f{\xa4|c4\xc0\xd16%??\xba3\xc0\xeb7\xa4&YV4\xc0z\xd8\x13\xe1{S4\xc0z\x06\xdb\rm\xb33\xc09PC\xcb\x81 0\xc0\x158~\xe3t\xb12\xc0\xbfg0Z\xb9%7\xc0w\x82\x04!\x18(4\xc0[\x82\x99\x1e\xfb:0\xc0\x945\xaaA\x98\x063\xc0\xa1H\xfc!\xed\x013\xc06\xf3@\xec\xd7\xd92\xc0\xb6\xdd\\\xbf0\xd52\xc0R\xf8\x11;{.3\xc0s-0\xf3\xb9\x133\xc0\x17{\xbd\x9e\x83\xec2\xc0\x7f\x96u\'\x95\xe32\xc0\x8e\xe0\x19\x1eG\xfc6\xc0\xa1\xe2\xb1+@.4\xc0\x1afH\xf6O\xd11\xc0\xbb\xf8C>\xf4\xb73\xc0/tY\xe5\xa3\xa04\xc0\x06.\xdbn\x17\xfc3\xc0l\xd5\x98_*\x155\xc0\x86\x83\xb3C\x95\x987\xc0\xc2\x01\x8a\x0f\xaa\x907\xc0L\x89c\x85\t\x89/\xc0\xa5\xd3RY\xd2Q9\xc0%\x1c\x81\x975\xe02\xc0\x18H`.p\xa01\xc01\x07\\]U+/\xc0F\xd5\xd6Q\xf0\x1e3\xc0\xd5\xc0\xe0\x940k3\xc0\x1b*\xf6\xbb|83\xc0\xfe4J\x1a\x7f)3\xc0\xcdo\xf5f\xde\x0f2\xc0+\xb4\xbe\xee\x1f45\xc0c\xae\x87\xdf(\x1c3\xc0\xa3\x9c)[\x8d\x036\xc0\xa8i\x01?\xc2\xed3\xc0<z\x07\xff\x05(3\xc0\xa5h\xddyi\xfe2\xc0\x90\x8c\x9d\xabVa1\xc0Y\x0b]{\x00\x1b1\xc0\xc4\x07\x12\xa3\xb2y3\xc0\tn\xa8L\xf9\r/\xc0m\x13E\x92z\xa52\xc0_\xe2^1#^3\xc0\xd6F\x11\xfbq\x805\xc0"\xc2ip\xf223\xc0U\x1d\xa7k\x19\xae4\xc0|\xd5\xe35\x06M2\xc0\x85\xa7K\x1f\xd0"3\xc0\xdd\x10\xfd4\x8e92\xc0g\xb0\xc2)W\xcf2\xc0\x86a\xceX?\xd11\xc0\xa3\r0F\x90\xbe3\xc0ga\xf3\xa1\x07\xdd2\xc0!Z\x0c;\xfd\xf83\xc0\xb3\xd7\xfe\x0e!47\xc0v\x91{Nn\xec7\xc0\xe7\x9f\x96\xda\xc4\xd92\xc0\x83DV\x02L73\xc0~\x1d\x88R\x02\xb3-\xc0\xe7O\xd3@\\X8\xc0\x072\xa7a\xca\x158\xc0c\xaf\x9c\xa3hA2\xc0\x11\x01}\xff)\x8b/\xc0\xd5\x03\xbf\xd0\x11\\5\xc0\x97\x03\x0e0\x94&4\xc0{\x19 \xb2t\xf02\xc0,M\xac\r\xef,3\xc0\x87&\xec\xec\xec{3\xc0\tc\r\xe7 \x1c3\xc0\xf8!,\xca\x9d23\xc0\xab#\x97\xf8\xc4\x123\xc0\xc0w\xa1*\x1aN5\xc05M\x00\xfb\xa4\xbb3\xc0\xbc\xd9\xa3=\xdfv/\xc0\x1e\x9cxAOe2\xc0\xe4\x11\xf6M\x96}4\xc0\xc4)=htr3\xc0\xb35\xea\xc4a\x173\xc0\xd4\xbe\xbfZ~\x8c.\xc0\x1e\xf0f&\x80\xd02\xc0\xec\x8cG\xc3\xba,4\xc0\x15\xb2\x82\xfb\xd5\xf32\xc0=\x17\xaf\xa6i 4\xc0\xd6\xf9\x06\xbc\xd7\x003\xc0\xf6\xae\xc9T\xb6\xd52\xc0X|\xed\xa4\xa7*3\xc0\x8c\nj"\xbfq/\xc0\xf6\x02J\xbc\x90@3\xc0\xd2\xc4p\xa0h\x073\xc0\xab\x9b\xa5|\x9a\x043\xc0\x91\x88\xbe\xe4\x95\xf62\xc05<\x92x\xfb\xf02\xc0a6\x98\xa0\xe4\x9a-\xc0Bp8\x92\xe5l4\xc0\xd1\xf1J\xb5\x8f_/\xc0\xe4\x82:\xd1IN2\xc0\x07;G\x1f\x9f\xac4\xc0X\x1d>\x98\x07<5\xc0\xb9,6\xbf\xe0\xa52\xc0\xfcl\x91A\xf6\xd22\xc0\xb4\x0fZ\xb7\xb9\xd62\xc0W\xef\xac\xf6Th2\xc06\x07~\xab\x01\x9b4\xc0\xff1&*>I3\xc04\x90\x9fFvU8\xc0\xa6\xbf\xbe]-u3\xc0[\xe5\xd9\xd6r\xdb2\xc0m\xb4F\x04\xdb\xd52\xc0\xfb\xa5\xe9X\xe6\'0\xc0\xc3Q\xa4\x8f\xcb\x864\xc0\x80\xa6\x01\x88\xd0\xeb5\xc0"\x82&t\xfd03\xc0\xd9\x010\xf8\xbd\xdd2\xc0\x18\xa5\xf5\xb1\xf7\xe64\xc0\x93\x04\x1a\x92\xdf@5\xc0l2l\xd2*\xd22\xc0\xec\xf8\xae9\xfct8\xc0\xc8\xc5\xa4`\xf5r4\xc0\xf8\xe4\x8a\x0e\'V2\xc0\x822\xd7\xc3j36\xc0\x11\xcf7\x17\xff73\xc0ya\xcd\xbb\xec)3\xc0\xef~\xfb\\`\xd72\xc0G\xbdo\x8e\xb6$3\xc0\x8c7\xc2J\xddW3\xc0\x10\xf5]L\xa4\x8b4\xc0yIG\x14\xe8\xc53\xc0\n\x01\xf4l\xd5\x053\xc0\x1c1\xefL\xd0J2\xc0T\x90\rG\xbe\xab2\xc0lQ\xe6\xcb\xb205\xc0\x1bt\x9b.r\x7f3\xc0\xe7\x9e6\xffPR4\xc0$\xe9\x0f\xc3\x97\x893\xc0r\xdc\xba\x9dW\x841\xc0/1\x10t\x8853\xc0\xe6\x13\xf8j\xe5\x8c5\xc0\xa0V\xed\xb3CR3\xc0\x0e\x1b\xb5\xc2<%8\xc03s\x17G\x95\xf44\xc0\x9eW\xd0\tC\xa52\xc0u\xaa\x99.j\xb34\xc0\x14\x1b\x8b\x92\xcd\xbc4\xc0Y\x93<\x93\xee\x873\xc0\x02\xba\xab\xf4[\x933\xc0\x87\x1a\xe0"\xe4 4\xc0\xb7(\x99\x8b\xa0j1\xc0\xa1i\xc72\xad\xf08\xc07\xfd\xfc\x97K\x83/\xc0]\xdfP\x86\x9a\xdb4\xc0\xfe\xf2\x10\xd9\xb4D5\xc0\xe6C\x18\x1cW\x1d2\xc0|\x9b\xec\xdc"\x801\xc0\xae\xf6\xc1\xfc8\x9b6\xc0\xa8[>\x10\x9d+4\xc0\x0fu\x9e)\xcb=5\xc0\xda\xf4\x16\xcc\x89\x134\xc0l|j\x8f\xfe\x0e3\xc0\xfb\x84\xcd\xd8\xffq4\xc0\xa9\xfb\xc6\x02^83\xc0\xd6d\x8e\xd9\xe0\x954\xc0\xe9\x1e\xda]\xbe\x193\xc0\x87y\x95\xac\x92\x993\xc0\xb8,\xe3E\xef\x1a2\xc04\x7f\xc4\x817\x005\xc0\xf4d\xb3\xab\xdch5\xc0\x9b\xe4*.\xbf\xda2\xc0\xbf\x13\xdb\x8b|X0\xc0O9k\n5@3\xc0l\r\xf3\xe3O\xbc2\xc0 X^\x99~w3\xc0\xeb$\x1d\x95v44\xc0Mc9\x8f\xf6&0\xc0\xa2\x16\x12\xbc\xf6\x8c3\xc0o\x07\x0b\xa7M\t3\xc0\xcdz \x94\x99\xbe2\xc0e~\xa2f!\x9d3\xc0\x02\xa7\xe3K\xcf\xbd4\xc0H}\xe7\xcd+1/\xc0\xc8\xdc6\xcc\xbe\x873\xc0\xeb\xf4\xc1S\xecD5\xc0^\x99(\xbe\xa3\x803\xc0i\x06\xb9!\xcd-3\xc0\x80\x9a1\xfan\xf91\xc0\xe3\xb8\xe7?\xf325\xc0pE>\xf3\xcc\xa82\xc0?\xe6Y\xf7@O3\xc02\xdf\xb7\xa4\x03\xbe2\xc0\x0e\x92\x89\xcd\xa6\xdc2\xc0\x9a\xf3\x9d\x80\x90\xb62\xc0\x1b\x01hCvx2\xc0\xb0\xaa\x90\xd4\xbf\xcb2\xc0AG\xb5\xaaV|3\xc0f \x0b\xa7\xebE5\xc0\x8a2\xba\xc8\x86\xdd5\xc0\xb4=+\x04\x8b\x842\xc0\xfb?\xea\xfe\x85\xd72\xc0\xc9\r_\xfe\xfc\x937\xc0\xbc\x89\x959\xa5=3\xc0\xbf\t\xaa\x1en\xfe1\xc0^\xe2\x17}g\x844\xc0\x150\xf3\x08\xcc\xf22\xc0\xd2\xc0\xa4\x9e\x07\xec1\xc00\xbd)\xdb\xde*2\xc0\xa6\x0f\xa84\xa2\x0b7\xc0.\xe5\xc3\xc0\xe0\x8b3\xc0\x89M\xa3u|\x813\xc0*&;\xefO33\xc0DlqP\\!4\xc0R\xacg;\x8b\x023\xc0\x8c#h(y\xd82\xc0E\xe1\xf4|\xce\xd32\xc0\x19\x17_b\xaeI3\xc0\x0e\x87\xce\xba\x0343\xc0\xc1vc\xfb\xabD3\xc08\x01\xe7 --3\xc0`\xf7\xf3\x04\x13?0\xc0\x1e\x95\x0c\xcao\xe22\xc0K\x18\xf5=\x18\x083\xc0\x94\x93\xd8\xac\x8d\xba2\xc0s5\xfa)\x8c;3\xc0\x87b\xfd\xc1\x0cI3\xc0bwu\xf0\xd4 2\xc0\x18\x90\xb6?.j4\xc0Bh\xe6\x07x\x152\xc0\nb\x13<h+3\xc0\xa9;\xc4?\x85\x993\xc0\x9b\x18\x98\x00\x9c\x863\xc0\xce\x8c\xca\xf5?\xab-\xc0\xc9\x1a8t =5\xc0\x1a\xfa\xc5\x17\xa2O4\xc0\xd1\x84U\xeb\xbf<0\xc0\xf6\x84\xff-\xfcS2\xc0\r\r<GJ\xc02\xc0\x81\x14#\x11\xf8F5\xc0v\xeda\xf7\xf0\xcc/\xc0\xb9>\xb3\xd3{\t2\xc0&n]lU\x823\xc0D\xfbh\xc2\x98\xff2\xc0\x10\xb0JN!\xed2\xc0\x97\xd0H\x03$\xe92\xc0\xab\xa4\x9a\xc1\xd9%3\xc0\x01\x1d\xa6\xf1i\xe41\xc0\x03\t\x9e\xbc\x14N4\xc0\x1f\xd3\xce\xd1\x1c\xad/\xc0vf\x1d>L63\xc0\x93\xf1\xa8k0\xe44\xc0K\xadmH\x9c42\xc0R\x93\xcf\x08&>4\xc0X\x97\xa4\xc4\xf2(3\xc0sd\xe2\xbf\x0c&3\xc0a\xbf\x9a\xfc\x8760\xc05\x9e\xc7.\x10Q3\xc0X\xa2J\xc7\x7f\xe92\xc0\x12\x0b@T\x9e23\xc0\xb3ux\'\xbdL3\xc0 W\xfe\x13\xde\x803\xc0\xf8\x0c3X\xf0Z4\xc0\xc4v\xc6D\xe3U3\xc0\xe0KE+)33\xc02\x07MS\xeeV2\xc0P\x81\xf9\xc4\xfd#3\xc0S.\xbd/7\x978\xc0\xd8q\xf1\n,\xea1\xc0\xb4\x9c)\xcd\x13\xbf2\xc04\xa2\xb9\xa0tI3\xc0\x1c/\xc5q\x8c\xcb7\xc0\xc5\xb3\xfa\xbd\xc7-7\xc0!\x91\x8c<\xee\xd32\xc0>~\xe0\x8f%\xb52\xc07\xe7f\x97\x1e\xa92\xc0\xf0\xf1\xcb2\x1b\xe52\xc0\xc0\xfcn\x90I80\xc0A\xcb\x0f\x02\x95\xd65\xc0\xab\t\x82\xfcm\xb9/\xc0\x1dX.~`\xf41\xc0\xa5\xba/\xf3\x83R3\xc0\xa3\xd4n\xada+2\xc0\x1f\xedBD\xc9p4\xc0\xd7\xc4\xba\x07\x8e\xb22\xc0iB\x89\xfeC\xdc/\xc0g\x92\xc1\xc0\x88e/\xc0{\xdd\xb3\x1dm\xfc1\xc0\xef0\x01\x7fI\xcd2\xc0N[\xdb\xac\x8f_5\xc0\x06\xa5\x07\xce\x94^8\xc0AC\x0f>\xa6\xd86\xc0\xf0\x918i.\x988\xc0\xbbX\xdb\\\xbd\xaa/\xc0T\xbd\x80\x0c\xe0\xcd1\xc0i\xc0\xdd\xc2\xb3\xc70\xc0/\xe1gr\x9aN4\xc0\x0b\x9d\xd2YR\\3\xc0S\xad_\x110\xe62\xc0K\xd0\xce\x94\xact3\xc0\xf9\xacA#Xd4\xc0\xfe>\xb6,\xd7\x8d4\xc0\xe4\xd2;\xae\xb7U2\xc0\xb8\xd4BY]z3\xc0"\xd6\xdb\xf1\xfe\xfb2\xc0\xdd\xbbX1\x9c\x934\xc0E\xe2\xca\xe9{S3\xc0\xb6\xcb\xfag\xe4\xd1/\xc0\xff\x13\x05W\x02\xe27\xc0\x7f\xd5XN[\x7f1\xc0\x1b\xa3\xe9C\x0783\xc0\x9b\xfd\xc8\x1e\xe4\x1a3\xc0\x03\xf7\xfdNX"2\xc0\x98\xb5\x81\xdc5\xa58\xc0O\xf8\x11l\xa6\xcc2\xc0\xc3?\xcb\x8c\x0f\x9f8\xc0\x84\xf3\xd4\xe2r\xec2\xc0\x19\xfb\x94g\xa8z1\xc0\xfa,\xca\x14C\x8d4\xc0\xe1EQ\x8a\x83\x065\xc0\xc4\x19\x8f\xa8\x07\xdc9\xc0\x0b\xb6r]\xe6\x833\xc0\x11Y-\xf3\xdf\x9a8\xc0\xf9C\x96k\xf8/3\xc0X\x93\xdfa\xc3\x1d3\xc0\xee\xf1\xd1}]73\xc0\x8e6\x17 H\x1d2\xc03\xc3i[\xb3l2\xc0\x08\xfb\xb29\xac.4\xc0\xb9\x83\xd8v\xaf\xf4.\xc0Ko\x06\xb4\xd2s3\xc0\xdc\xac\x04Y\x9e\xef2\xc0\x02\xe8\x12D\xb5\x14,\xc0#\xa0g\x87\xfb\xff2\xc0=}\xb1\x13-\x1e2\xc0\xb5\xdb\xdbX\x08E3\xc0\xc0,k\xe2\n\xf72\xc0\xf3\xaa)\xdb0i2\xc0\x19c\x8b\xbfU\xc92\xc0[\xe1N\xc9\xb7H3\xc0\xdb\xd9\xc9Z\xd0%4\xc0\tn\xfdp\xdd\xfd2\xc0-\xdbC\x93G{3\xc0\xa7\xba\xecp\xd4\xf92\xc0\xda\x86"\x7f\xf8\x003\xc0\x85\xb9\xbe\xd3\t$2\xc0\xb6\x01]3\xb0/4\xc0\x9b\xdd\xd7Lv\xcf2\xc0\xf3\xf7\xe88\xefl2\xc0\xeb\x19\xdeq\xfa92\xc04@\xb6\xf4\xb5\x002\xc0^\x1bo~\x82#2\xc0\r\xf7#R\xdf\xeb1\xc0\xa7\xe6r\xf2\x0cw4\xc0-\xb8\x92\x9d\x9b\xda9\xc0\r\xbb\xe0\xaf\xb0\xb58\xc0\xa3\xcc@(Z_4\xc0\x9d\x9de\xbb\x8at4\xc0s\x91NC\xa8\xf32\xc0\xe5\x95{\x86\xb9d2\xc0\x89x\xc2\xc6n\x1d2\xc0\xf1\n\xcf\x1dQ\xb8.\xc0U\xbb\xa6\xf3\xa1\xbe.\xc0*`\xb9\x07\x0b\'2\xc0UYAJ\x90M4\xc0j~\xc6J\xebw4\xc0\xe5\xf01\xfe\xe7\x192\xc0X\xf2)\xe5\xcdD8\xc0v\xe4\xdd2\x05~3\xc0\x82\x05\xa2\xdfI\x7f2\xc0\xfb\xf60\xfc0\xf1/\xc0\xc8\xa84m\xf4\x9d/\xc01\x0b\x8fCU50\xc0yA\xdbEZe4\xc0\x03\x91\xb5\xc1L\x163\xc0\xff\xf3]\x1b\xbf\n2\xc0\x9f\x85\xde\xc6B\xfd2\xc0`?\xe4\x99\xa0t2\xc0\xf0\xce>R\xf8\xad3\xc0\x93B\xb4\x11\xd9\x013\xc0n\xd4\x17r\xdd\x7f3\xc0)}\xa4\x1bUU4\xc0\x18\xbfA\xa2\xffv2\xc0\xbd\nX\xfcA\xe61\xc0\x02T\xb9L\xa0\xec2\xc0>\xf0\xef\xcd\xb1@3\xc0\x908\xc1\x0c%04\xc0@l\xbc[\x7f;4\xc0\x8a\x99\xd0\xc1\xcdx3\xc0x\xc7j\x10\xdav3\xc0\x17\x9e\t\x1b\x04[4\xc0\x16F0@\xea\x862\xc0\x98\xd9\xf9\x84\x0cN2\xc0\xc4|\xa2\xe5\x1ay9\xc0\'(\x80\xde \x8c3\xc0\xc7\x12\x1bQ\x13\x1d4\xc0\x92V\x19;\xcd\xeb1\xc0&\xbb\x13\x02\xd1\x8d0\xc0\x0cWG\xd1\r\x843\xc0\x16\x93\xb8"\x08@3\xc0\xad=R>1\xef2\xc0\x87\xf4!\x88?\xd31\xc0 v,!\xcag2\xc0\x95qx9\xb9\xe42\xc0t\xdb\xfb\x90\xe8\xc62\xc0\x95\x06\xa2\xf6n\xfe/\xc0\xcd\xad4\x9a\x94\xdf7\xc0}\xb0\x1c\x95\'\xc22\xc0\xd1\xf5s\x04\xdb\x812\xc0\x9c\xfe+\x7f\xd4{2\xc0\xfb\x19\xae\x96\xf2\xc02\xc0y\xb9}\xfd\xa9C2\xc0K\xf9\xf8\xb2g:2\xc0c;/%\x15\x0b8\xc0\xb5\xba\xd06\xb8\xcb1\xc0U\xd7_E\xbb83\xc0\x05+Z2\xfd\xf82\xc02eD\x02\x8a%2\xc0DgJ\x1b\x0e</\xc0\xf5\x94\xd4\x80+\xcc2\xc0z\x85,Z\x98\xd42\xc0\xab\xf54@\x88\x123\xc0\x18=\x160\xab\x803\xc0\x0c\xba\x18\xbf<"4\xc0\x01\x95"\x9d,\xd8/\xc0\x8c\xed\xc4\xfb\xa340\xc0\x16\xba\x9e\xbb\n\xd50\xc0\x1b\xb3\x14\xfac\'4\xc0TJ\x8c\xa7\x8b,4\xc0dC\x8e\x96\xb1\x8f3\xc0\xfaf\xde\x89\xdds3\xc0\xbe\xd2|\xeb\x06v4\xc0\xc7g\xf1\x11y\xfa2\xc0$.\xaa\x84\x97\xde6\xc08\xb2\x93\x1d\xcb\xbd/\xc0MP|\x0f\xd3\xdf/\xc0SR\xa6>\xfa\'2\xc0\xcf\xec5\xe1\x14\xe4/\xc0t.\xa7k\xdb\xf0/\xc0\xc5\xac\xfb\xc1\x9c\xf26\xc0nCM+$\xf91\xc0\xc3\x0f5\x1b\x08\x1e2\xc0\xdeI\xb6\x89"73\xc0\xa1k\xaa\xcd\xeag5\xc0\x03\xe1\xab\x93\x83K4\xc0:\xd5\x05Q\xbfR4\xc0\x8d\xac\xc96RE2\xc0o\t\x06\xb2\x19\x822\xc0\x05\xab?\xd1\x08v4\xc0\x02\xd3`)\xde\xda5\xc0d\x9fx\xd0\x86<0\xc0\xd7\x9fs\xb4\x11\x894\xc0\xcdP\xb5\xd8\x9f\x1f3\xc0\xdbL\xffEnY0\xc0\xec\xeb\x00Z0z2\xc0R\xfbY\x0f\x04\x996\xc0L\x83\xe3\x18\x0e(0\xc0k\x9e\xd71x20\xc0\xc2;\x1e\x98\xf9\xf7.\xc0\nD\xa3\xc8d\xd28\xc0\xfc\x13ja\xdcR3\xc0\xd4 +U\ts8\xc0jmxe\xfb\x0c1\xc0e2\x1e\'\xdc\x102\xc0\xfaQP0\xd2\x1c0\xc0J\x000\x95Ln3\xc0O\xa9\xd4\x9c2|4\xc07\xd4J\xce\x11*8\xc0\xe5W!^\xe1\xfa2\xc04\x8a\x13\x7fny5\xc0\x13]\x96)\xa6%*\xc0\x01v\xb8Ga\xe48\xc0\xb5F\xee*\xa523\xc0|\xd4\xfb\x88\x1a\x974\xc0i\xa5\xea6ZF8\xc0\xbf\x1f[\x8dP/3\xc0\x19\xb0\x82\xba\xab\xd0/\xc0I\xf2\xbb6\x8d;4\xc0j\x94d\x96\x01\xa94\xc0\x9b&\xce\xea\x93\xe27\xc0\xdd\xb0\xac\xe8:\x151\xc0\xe1E]v\x85E6\xc0\xa1l!\x86\x98\xab.\xc0H\\\xce\rb\x0f4\xc0>\xd7\x0f\xc3\x15\x1c8\xc0L@X\x19C\x9e4\xc0\xb7\n\x7f\xc9\xd5c3\xc0\xa7\xd5wfB]2\xc0\xd2\xa2\x9aW\xde\x032\xc0\xb7\xd9\xda\xa2N\xb24\xc0\x84\t\xf9\xda\xfb[0\xc0\xa7\xfb\xab\x8a\x9a/-\xc0\x18-\xca\x10\x0c\x903\xc0\xba2\x9f\xec\xf7Y/\xc0\xcf\x8f\x13\xaa\x00A0\xc0\xf4\xb8N\x11\x87\x9a7\xc0\xd1\xdb\xf5k\xb9%3\xc0\xcf\x9ah\x12BW3\xc01\xca\x1cf\xab\x193\xc0\xd4\xc7\xae0 \x9b4\xc0\n\x0b\xb5(\x88$8\xc0\xe3\x16A\xd7\xf1\xae2\xc0\x7f\x0c\x86,\xa1\x021\xc0hj\x12t9V4\xc0\xf5%\x17\xcc\xb6\x1a:\xc0\xdc\xbb\xb5\xaf5=0\xc0{\x11\xa7\xb0\xcc\xd55\xc0\x1d\xa6\x88,\xa2\xd43\xc0\xf7\xc17u\xe3\x9c3\xc0\x8dH\x1d\xcc\xf1\x165\xc0\xbd\xf4i\xefU\xc87\xc06\x0e\x80\xde\x04\x015\xc0\xf0"\xfaH\xf1\x882\xc0\xbb\xb95\xcf\xdd 5\xc0\xf3\xf84N%\xf22\xc0b[X\x08\xfe\xc72\xc0\x18\xbbqs`\x038\xc0\x87\xeb]\xf7\x84\x94-\xc0iezOY\xc43\xc0\x00\xfd]\x1a\x92\x042\xc0\xd4\xa4\xb4\x13s[7\xc0\xe8\xaa\xf8c#&4\xc0\xfax\xd2\xab\x94\xfb1\xc0\x01\xa5\x91\xec_\x064\xc0\x00\x14\x19\x94\xa515\xc0\xd43\xaa\xa2!\x1f4\xc04\x07\n\x95s1-\xc0\xb4\xcd\xd2F\xbcl4\xc0\x03D\t\x10\xf9\x193\xc0o\xeash\x9f\x1a8\xc0Y\x89\x876ju4\xc0\xc5\x9c\xe0s\xcb\xd40\xc0\xfd\xea\xe7\xa5\xa5\xa43\xc0\x9eV$\xce\xbb\x18/\xc0+\xf7\xe0=4\xd22\xc0\x17\xdb\x9bzt\xd92\xc0\x8ae\x91\xf5"\xe92\xc0\x01\x82j\x10_:5\xc0\xe6\xb74\xc1\xbfH6\xc0\x81V\x16k\x00\r-\xc0\xf80\xa5_\xe4\xdc2\xc0)\xf3\xc7e\x87R.\xc0\x96t;\\%\xd39\xc0\x95c\xfc\xf8\x05\xf82\xc0w\rd\x9e\xbar4\xc0,\xb1x\xca~\xfc2\xc0pa\xfa\x9a\xb4j4\xc0\xa11\x7f\x0c\r\'3\xc0\xbc\xed{\x7f\x11E8\xc0Y?%\x1e*u3\xc0\xfb\xec}\xba\x93,2\xc0\x13|\\\xcc\t\xf32\xc0\x06?U\xbbh\x133\xc0\xde{\xda\xe2\xbbq2\xc0\xd2g\rl\x00\xf64\xc0\xa3\x16\x14B\x86\x833\xc0\xa0\xe8\xbaP\xbf\xce4\xc0\xbd\xd5\x84\x06\x89\x908\xc0\xf7\x135v.\xc32\xc0N\xec\xafV\xf5\t6\xc0Nf\xe5YSD4\xc0\xa6!\x8dZ\xbd\x131\xc0\x87\x8d)d\xd0,3\xc0\xaa\xb3\xa8\xb8\x81r3\xc0\x00-\xb1\xe2\xd4\xd64\xc0\x9e\xcd3\xc5\xb6>4\xc0\x12/\xc9\xc4\x118/\xc0\x7f\xde\xa1\xcdEn3\xc0&_\x87\x8f\xc0\x065\xc0\x15\xa2\x84\xca\x02\xf52\xc0\xda\x0c\x1c[\x04\xe22\xc0Y\xad\xa3\xa3V\xb45\xc0\x93;\xd9\xa6\xd6\x818\xc0\xa5\x87\xfc\x06\xc1\x813\xc0q\x8cA\x80Qg4\xc0\xefo\x8d\xbe@m9\xc0\x1f\t\xf3\xc7\xf3\x023\xc0^\xacS\xc3\x13w3\xc0\x9e\xf7\xbd(\x16E3\xc0\x92\x0be\xcd\x85\x0c5\xc0\xd8v#\x1f4\r5\xc0\xd3u3X\xb5\xc40\xc0\xb6\x8d\xcd\xff4b4\xc0\xed\x15w\n\x81\x986\xc00\xef\x9d\xd4 \x0e3\xc0:\xf9\xec\x8c *3\xc0IO=\xcav\x0b5\xc0_\x85\x02\x8b\x9235\xc0\xa3\x83\x8afXd4\xc0T\xa8\x9f\xa8\x0f\x928\xc0\x11\xd9\x91\xc4\xd3\x0b3\xc0\xdeM\x00\xc5\x16\xdf2\xc0\xc0\x81 \x96\x9f\xda2\xc0.C!?+=5\xc09d\xfc\xf9g\x1f3\xc0y\x18U\x8c\x99\xf22\xc0"\x10\xc7{S\'5\xc0 J\x8bF\xcf\x065\xc0g\xf8\xd9\xe9\x05\x053\xc0\xb6Z?\x96K\x075\xc0\xb8\xe5\x1ao:\xf74\xc0\x81RX\xa7\x1e25\xc0\xdf\x14\xc8\x11\x9b\x190\xc0H\xbc\n\xeb\xcd*3\xc0\xbf\xb7\xc1\x1eU\xb23\xc0\x0c\xd5\xe2\xd9\x9a\xa75\xc0\xe0\xfcJ\x92\x7f\xd04\xc0w\xddv\xf8\x85\x1e4\xc0_\xcf\xf3\xe9\x1d\x193\xc0J`\xe6\xee\xeb&3\xc0\x0b\xbfx\xda\x8e~3\xc0\x8d_\t-w\xf63\xc0\x8d\x935\x1f\xd0L4\xc0\xec\t/\xc6\xd1\x1e4\xc0\x99\xac\xcc\xb5\xd8\xf83\xc0\x97\x85[\xf14y9\xc0\xa5\ru\xe8\xa3#3\xc0\xf9\xcb\x13"\xbe\xd92\xc0\xd5.}\x95F\xd52\xc0\'\xee\xf5I#\x190\xc0&\xe5p\x1aa\xb19\xc0w\xad\xc7\xb3\xd2\x1e4\xc0Q\xd8\xd5\xfbU\xf42\xc0\xb7Wu\xd13m3\xc0\x12\xb9\x9a(\xa8\x0f3\xc0 1R\x99\rM7\xc0\xabzVt\xe4\x053\xc0U+\x05pp*3\xc0Z\x99\x10\x01\x92\xf92\xc0\xf1\x16\xaan \x912\xc0\x90\x08dZH\xa15\xc0j\xb7\x82\x0f`\xb03\xc0B\xdb\x81{\xd0\xc90\xc0o\x19\xa4\xb1n.4\xc0\xd2\xecA\x940\xde3\xc0\x8a\xba\xbcCW\xce9\xc0\r\x80\xd9\x98Hm/\xc00\x85\x7f$]\x0b5\xc0Z\x11kGC83\xc0\xf5\xce\x9d\xb6\xf282\xc0\x12\xab\x15\x9c_*4\xc0K\xd2Q*j^/\xc0\xc7\x07\x147V\xb04\xc0\xadg\xd3\xcaR\x952\xc0C\xc2*5\x82?3\xc0Qo\x1d\xbe\xb8\xd50\xc0\xbb\xf2!v\xe9\x933\xc0\xe7W\xe2\xb0\xb0\xe87\xc0\xf1\x89\xf0\x9a\x96y3\xc0\x0cU%/rD3\xc0;\xdd;\x13\xaek3\xc0v/\x1e;\xc1b3\xc0\x01K3s g/\xc0\x90\xda\x7f{\xbcO3\xc0\x87\xc6\xb0\xd5\xefl3\xc0\x17{n\xf8\xea}4\xc0\xa0R"p\xc6\xbb3\xc0\xb3Z\xbb\xfe\xd4?2\xc0q\xac\xc4\xfb\x9aH2\xc0\x9c\xac9\xb1\x0e53\xc0\xb5\xaa\xf4\xd9f\xda2\xc0\x87?\xfc\xdb\x81:3\xc0\x045\xcb^\xc1j3\xc0=_\x06\x8b\x06\xd73\xc0\x7f\x13\x81\x8e\xe1\xe84\xc0\xb0*\xaf\x13\x9e\xc01\xc0\xf6,Lt\xef\xbd1\xc0\xabX\xe4\x1a\x9cd3\xc0\xa58\xb5:\x02\xe40\xc0\xdef\xd8\x15\xcb\xb42\xc0F\x82~V9&4\xc0\xf0\xe8\x9a\xaf_\xbb/\xc0\t\x9f\xd4t\x1aB3\xc0\x19\xf0\x985\x86^4\xc0\x93\\\xaf$IO4\xc0i\xdc\xb5\x93\xbb\xdc3\xc0\xb5\x13\xf7\xe9|\xb33\xc0G\x81\x01\xa3\xe5N3\xc0\xa8\x12;\xb3\xcb\xb24\xc0\x06\x824\xb2\xa4\xc2/\xc0\x14qU\xbc\xecV3\xc0\x9d\xd5\xae\xde\x08\x073\xc0R_\x14\\B@3\xc0\'\x83\\[\xca\x043\xc0I\x9a\xdd\xdd\x9b\xf02\xc0\x0f\xd3x\xf9en/\xc0\xbaL\xd2+\xbe\x8a5\xc0\xc7\\c\x19\xb1g/\xc0\xc5(MJB\xd62\xc0\xbd\x96\xfd\x9d\xcem4\xc0\xfd;U:\xaf\x1d0\xc0Y\xa1*\x94\xbf\xcf3\xc0\xf0\xdeI<\xb3\xdb3\xc0\\\xe3\xdd/\xc1\x8c2\xc0\x17\xf5\xf2\xd2g\x024\xc0\xcd5:\x0f\xbc:3\xc0pz\xc4u\xf6B5\xc0\xff@\xfa\xf9Zu3\xc0\x19\x04\x02:?\xdb2\xc0\xcd\xa3\xde\x83r_/\xc0JI\xb9\xabx\x113\xc09\xb8P\xe2\xdb\xc13\xc0\x9d\xc4\x84\x94O(3\xc0\x8e\xa3\xec\x93u\r0\xc0\xfc< \xd4\xa5\x140\xc0\x9dO\xab\x9fM\x962\xc0\xd7F\xcd,\x03\x8d3\xc0I]\xea\xc0\xe9\x1f2\xc0\xc4\x94\xd8\xb7\xdc\xfa4\xc0\x97z_8\xdf\x933\xc0\xeb_\xbadq\xfa1\xc0\x95p\x92\xa3\xa2\x056\xc0G_\xe8O\xd5k2\xc0\xa8\xe4\x13\xcb\xd0\xc53\xc0\xcd\'">\xbf\x053\xc0^kQ\xbf\xbc\xd32\xc0\x1e\xb9\x93\x9c\xa4\xaf2\xc0\x10c\xb0\x05\x08\xe12\xc0B\xf92\xe2{U3\xc0\xd7]\x8a\xd3\x1b\x989\xc0r_K\x84?\x818\xc0?\t\xc16\x86o2\xc0\x0f\xeb\x9f\xbff\x0b4\xc0\xe6\x8e\xff|\xf8\xcf4\xc0\x1b#h\xae\xe0\x102\xc0\xfbNR8\xe1\xdd3\xc0\xbf\xf5\x18\xf95\xeb/\xc0q\xca\x11\xaf\xae\x0c2\xc0\xd5\x9f\x01\xe6(j1\xc0\xeeqcD\xacZ1\xc0\xc4\x94\x89tk\xb53\xc0\xb9Ns\x96?64\xc0Jl\xc0\xc0\xc8\r2\xc0^1\xe8&F\xba1\xc0*\x0c\xccC/\x063\xc0\xe3^\x0e\x8a\xa0\xd22\xc0\x19\xcc\xc6{\xad\x114\xc0\xc7\x86\x00\'\x0c\x9e.\xc0E\xad\xea\xfc\xaa\xf44\xc0\xa6a\xc8Z\x1c\x004\xc0\xd4\x8dT\x19R+4\xc0\xbau\x08\xe5\xa1\xb24\xc0\x08DV\x0b`U4\xc0<\xe3\x08\xb1\xa7W4\xc0\x96\x89\xd85Y\x083\xc0.`\x8f\xe2\t\x0c4\xc0S\xf6g\x83h\xb35\xc0J\xd0\xe99\x91\xbb2\xc0\xe0c\xf3\\\xa7\xae0\xc0\xbfj\x11\x1fP\xc22\xc0\xfc\x9d\x9a\xa5\xbf\xfc3\xc0\xb7Wq\xaa\x81K8\xc0\xd5\x14\x80\xa6\xf7\\5\xc0CJ\xf2\xee\xfd 4\xc0\x19\xc0\xa0\xbfr13\xc0\xa28\xad/\xa3\x0b3\xc0\x9a\x90H\tz\xef2\xc04=F\xde!\xe5/\xc067!?\xc7h8\xc0\xe4\xbd^\xc9\x84\xae2\xc0\xbe\r\xb0\x89\x96y0\xc0=\x84\x12\xd3\x1f\xa58\xc0$fy\x9c\xf5e4\xc01\x0ev\x8e\x13B0\xc0\xd0\xb0t$\xe8^8\xc0\x18&\xa6\xa4\xaaC5\xc0M\xb6\\\xbf\xfb\xb58\xc0B\xac\x03\x946Q8\xc0i\xd7P\xacn\n3\xc0h\xc4S\xdb\x07\xa6/\xc0\x1e\xf0&\xd9\x8b}7\xc0\xc5\xcb\xa1\xe3\x7f\xfa/\xc0\xb7F\xb2\xcc\xb3\xe5/\xc0%+LJ\x99F5\xc0K\x8e\xdd1\xf8\xe71\xc06\xba\x90{+\x0e2\xc0\x05\xc5BF\x95\xd92\xc0\xf5I\x01\xab\x12B2\xc0;-\xbbk\xaeG2\xc0\xdb\xc6\xd3\x07\x8ci2\xc0X\xe2\\\xc1\x16\x051\xc0\xd7\x12\xd1\x85\x02\xa83\xc0\x99\xae\xaa\xc9Xp9\xc0.\xe9\xa6\x92\xae69\xc0\xca\xa5,\xf9\x96\x8b3\xc0\x14\x8d\xc4\tc\x813\xc0\x9a\xfeH\xb1\xe1\x013\xc0b\x98~\xc4\xc5\xd22\xc0K6\xb5:J\xcc/\xc0\xb1s\xedE\xc7\xeb1\xc0\xf3\xd3\xf8d\x0b73\xc0U\xd2\x90\x80\x94\x031\xc0\xc8xq\xd6\xfa\xdb0\xc0\tJ\xa1\xe5X&9\xc0q\x07\x9c\xa6\xa0\xec2\xc0=\x95\x9a\x1b\xcaz-\xc0\x027\x15a\xa6\xb84\xc0pK}d\x86\xdd1\xc0+\xf7\xb7#t\xc13\xc0\x02\x1f^I\xab14\xc0\xcba\x9d&k\x073\xc0\x10\x95\x1f\x87\x82q6\xc0\xb1\x86\xf0\x11\xf2\xb82\xc0\xb9R\xdb\x85\x14\xaa/\xc0\xfeC\x8a\xc2v\xee2\xc0\x8d\x00\x88uD\x853\xc0\xa4\xd2\xe7=\x91\x043\xc0\x88\xe8\xd1\xd5\x1f\x1b3\xc0\xd2\x0e%\x06e\'3\xc0\xe2\x8d+\xc9p\x106\xc0\x18M\xcfz\x9f\x17/\xc0\xcag\xd9\xc7|p1\xc0\x9b\x11Cc\xb1\x113\xc0\xb3\xee \x86\x11\x1f3\xc0\x02dkb\xde\x0c3\xc0"z\x17\xb9on9\xc0\xf0\x97\x02\xca\x02\xe92\xc0\x04A\xea[$\xb22\xc0d\xf9\xb9\x86\xbe!0\xc0\x81\xf3\x83\x95\xc134\xc0\xcd<\x87\xc4\x98\x038\xc0\xad\xa7;\x87F\x034\xc02}+\x12\xbaP9\xc0<CXfFN3\xc0\xebj\xadS\x8e73\xc0\xa5\'C\xd2)\xf72\xc0t1\xb2BA\x903\xc0\xd4!\xb7G \x9f4\xc0\x0bB\xa1(S 5\xc0Jf\xf9\x13Z\xfa3\xc0\xcdE\x1c\xc3\xcfI7\xc0,R}\x12\x90\x918\xc0N.P4uT3\xc0\xae$\xc8\xe3\x8e)3\xc0\x96g\xa5\x86\x80\xe7/\xc0R\xf5\x81\xb5\xdb\x133\xc0\x8d\xb7\x8a\x9d$=4\xc0o\xee\xf3i\x02[9\xc0\x8e\x19t(\rq3\xc0\xe1\xac\xf3\xdd\x02\x8e4\xc0;\xb8\xdcF\x06\r9\xc0\xe05\x14o \xf52\xc0\xe3\xc2\xb0Ws\xfc2\xc0X\xc9\x98)\x13\xda3\xc0\x83K\xc1g\xe8x4\xc0\xe0bq\xc6\r\'0\xc0\xb8f\x9a\xc7\xe1(3\xc0{ l*n\r4\xc0\x98\xf6D\xa1\x08(-\xc0Jq5O-\xb79\xc0\xab\xdf3\x08\x11\xb58\xc0\x01*B\x8b\x1383\xc0\xdb\x11-\x03\xaa+3\xc0\xda\xc7\xe8\xb3\xdb\x143\xc0\xf2-\xfc\xc4V\xbb4\xc0#\xeb\xd9jY\xc81\xc0\nh\x00\x15\xc4\x0b6\xc0\xef\x89\xaa,\xea%3\xc0:$\xd6\xb7\x91)3\xc00\xa6,\xb5\x8943\xc0\xb4\xab\x88J\xc5\x104\xc0C\\\xa20\xbc@3\xc0\xb6\x84\xab\xf75\x918\xc0\xb5,\x1f\xcc9U2\xc0t\x98\x89\xd7\xe5)1\xc0\xa4-\xc4\x80d`3\xc0n\\C\xddn\x992\xc0\xfbi\xb7\x10\x17\x113\xc0\xd7\x970\x16\x9e43\xc0\xb7bR\xa4\xe8\xc64\xc0\xb5\xf7@\x0f\x0et8\xc0\xdf)\xd0\xaf\x8c\xec2\xc0FH\x06OP\x1b/\xc0\x10h\n\xa2 \x9e1\xc0\x99j\xcaB\xf0\xfe3\xc0\x90\x81 Ka\xc23\xc0#\x96*\x80R\x8f3\xc0"lS\xfe\x1430\xc0\x109\x98R\x88\xa48\xc0\xc1\xbe \xbd4\xf32\xc0\x01\x8bs\xa8\r\x873\xc0\xcb\xa7\xb7mVc4\xc0|\xbc6\x19\xe4!5\xc0\xd1\xc6\xbdw\xcbe7\xc0\x15\xd4\x7f\xeb\x9f#7\xc0_\xfaVT\x95\x938\xc0f\x90\xf9\x93\xc7]3\xc0\x87\x92\xd2\x19{\xc58\xc0\xca\xff\xe4k\x15\x143\xc0\xe1Z6\xc6\x18\x003\xc0\x89S\x1e\xa1\x8c\x0f4\xc0\xf7Yf\xd5\xdb\xeb2\xc0\x9d\xce\xeaW\xaaw2\xc0+#z|\xaf\xa11\xc0K.B\xa0\xd2\x853\xc0Qi\x076\xd2D3\xc0\xff\xa1\xb8\xb8\x03\xf72\xc0\x11\xf9<+\x95\xff3\xc0\xd5\x9c\xd3\xee\xfe\xfc2\xc0\xe0\xda&\xcb\x1b,7\xc0v\xc7\xc2\x1f\x15\xdd2\xc0\xc2\nw\xf38j4\xc0\x81m\xe4\xeaxL6\xc0U\x9c\xfb\xe2\x93\xc70\xc08\x1c\x03\x96E\x93.\xc0F\xf7\xf8\x8as40\xc0o\'_\xa2z~3\xc0\xac\xb4w\xd0\x98\\4\xc0\xfc\xca\xecZ\'\x803\xc0+\xcbR\xab\x87\xd63\xc0\x84\x9fU\xc8qu2\xc0\x94\x86\x1f\n2\x0e3\xc0\x1aK\x82\xa0\xee\xf02\xc0\xfb\xc6\xaf\xb1\xb7\xe17\xc0\x1df\xbe\xfb\xc7\xf32\xc03\xee\xd2\xa7\xbe\xb9.\xc0\n\x8f\xc9T\xe0u3\xc0\x8c\xb4\x98:\x99i3\xc0\x14\x12\xe2\x17g\xab3\xc00\xc4O%C\xf92\xc0\xcfn\xab\xcfCh5\xc0\xfdi\xd9|060\xc0\x05\x8e\xa6c\x00\x8c3\xc0\x0e8 \xa1\xcd\xee2\xc0\x82bze\xb9t2\xc05\x1e\x1b\xe0\x18\x9d+\xc0\x16\x12\xbd\x19\x0e)3\xc0:V\x8e\x1a\xe353\xc0\xc1\xbd\xcf8\x8821\xc0e\x8a\xdf\xba\x10$3\xc0\x9c\x7f\xb9\xcfO\x823\xc0\xa7>\xef\x8c\x1c&3\xc0\xe3y\x0c`8\xd47\xc0\xadj?^!m4\xc0\xd0\xd6\xaf\x0b\x9e\x822\xc0BI\xfa\xbe C2\xc0\x9ago]?02\xc0Y-\x81e\xe7\xde/\xc0I\x1b\xc7b\xf1D0\xc0\x01\xd8\xe2\xf2\xe994\xc0\xb3q\x93\x96\xb0\xbc/\xc0},\x9e\xa8[50\xc0\xdf\x1b\xba\x91\x8bA0\xc0\xad\x82J\xf4\x9f92\xc0\xf7d\xc1\x9c\x8fW4\xc0\x1b\xb1;\xc5Cs3\xc0^\x97\xaa`\'\x86.\xc0D\x93\xc7\xfe\xf7\xd21\xc0G\xd3\x9d\xa6|s3\xc0\xa7\xbd\xf4HmP3\xc0\xfe[\x10\x84{\xf73\xc0y\xcebw\xc0\xe91\xc0\xfa\xacS\x83\x9d\xa33\xc0\xcfUoB|\xe63\xc0\x07\xca\xd2o\x10T3\xc0<\xd3\x03VSv4\xc01oJ\xa4\xd4,0\xc0\xed\xb4\x08\x1e;\xa73\xc0\x04\xae,\xedg\x822\xc0S\xb0.\xc6\x1dE2\xc0\xee\xa0-\xd7dy9\xc0&\xb6j\x0f\x9e\xee2\xc0\x9b\xbfC\x92nZ4\xc0-\xf6h\xe5e\xad3\xc0\xf3.\xac\x13\x18\xb03\xc0)9\xb3P\x83T3\xc0\xde\x1a_>6\xbe3\xc0\x1a\x9a\x9a%K\x974\xc0\xb9\xeb\x1f\x9b\xff\xb36\xc0V[\xa4\xb7\xb269\xc0\xb1\xea\xd1\xb7=\x144\xc0\xbb|\x16\xb4\xe4\x8f4\xc0Y\xf4{\x9b\xb4\x907\xc0\x7f\xb41\xaa(\x120\xc0\xab\x84c@\xb5\xc13\xc0\xde\xc5i\xbe\xc0\xf41\xc0p<8{\x1e\xae3\xc0\xab\xf54@\x88\x123\xc0\xed\xf8\xb3\xc3;u8\xc0\xb3\xec\x1b\x8aQJ3\xc0>\x1f\xa1r\xa9M3\xc0\xedcp\xfc\x98$4\xc0\xf63~h\x94p4\xc0i\x8d>\x05\x03\xa58\xc0\t\xcd\x1a\xd2\x1f\xcc2\xc0#\xbe\x07\xa0"\x8b2\xc0\xe1_F\xf1^\x824\xc0\x8fB\xe3a\x10\xdc9\xc0\xb4wM\xa1\xecl3\xc0p\xe8\xael\x92b/\xc0\xd4\xba\xe5Sg\xcd/\xc0\xf6\xccP\x1c\xb5+0\xc0\x08\xb4a`\xa2*3\xc0I\x95\xbb\xe2\x14/8\xc0\xdd\xe5\xa6\x9e\xa5\x033\xc0\'v\xf2\x1fM\x9f9\xc0=\xa0C\xb4\xe1z2\xc0\xea\xd6\xd2\xd6\n\xe22\xc0K3<u\xa8v0\xc0\xfd\xb8w\x98\xb5\xa20\xc0\xec\xa3q\xfc\x82\xb9/\xc0K\xe4G\xe5\x08:0\xc0O\xcc>Z\x89\xe53\xc0\xd3\x02`\xe5j\xc62\xc0\x05\xc2\xe5\x93\xb1\xaf4\xc0<9\xef{\xad\x872\xc0W!\x08\x1bLg2\xc0\xb7\xac#\xaa\xa4\x988\xc0}\x84\x85\x06\xc2\xab/\xc0\xfc]\xb2\xbb\xcb}3\xc0\t\x043\xf9\xe6\x044\xc0\x08]\xafTs{4\xc0-\xeeiXx:5\xc0\x90\xa5?)\x19X3\xc0,\xd4\xd5\xed\xceS5\xc0\xf6b\xd6\xeb\x8f=3\xc0V8\xb7L\xb5\xa9/\xc0\xbf\xb3\xf5K\x1e\x1e9\xc0\xa2\xa0L\x8f\xe4\x0e9\xc0\r\xa9\x0f\x9c$@0\xc0^\xc2\x8dS\x84c4\xc0\xb3`\x18\x18<\xd83\xc0\xf7\xdb\xd76\x84\xfa8\xc0\xfc\x11\x85~\xb2Z5\xc0\xa5\xb7ZJ\xf2P4\xc0\xe1\x81\xff5\x01!6\xc0\xe7P}\x00\n\x9b/\xc0\x88x\x82\xb0xt2\xc0\x9e\xc3\xb5\xc8y\x9c0\xc0fk\x98kEM4\xc0\xcc\xd7\x9azw\xf13\xc0\xf7\x01j\x12E/3\xc0\xd2\xd7\xb3\x85\xd9\x002\xc0>\xf7\xf4\\,h4\xc0Z\xc9/\x0e!.0\xc0\xfc\rE\x98\xaa\x8d4\xc0K\xa7\xe5T\xe1\x1b3\xc0\xbf\xe1i\xd3\xf9\xd82\xc0\xbes\x91\xa4\xa9\x960\xc0\xc7\x94\x9fT\xd6g5\xc0\xde\xc8\x9bgj\r9\xc0\xe11\xdc\xe0\xf1<4\xc0U\x9f\x93\xba\xde\x134\xc0|=uDJ=5\xc0jz\x8d\x8d:G/\xc0\xca\xba\xf1\xad\xe5\xf12\xc0\xbd\x11\xbb\x90<\xee2\xc0\xd6\xe7\x00\x07L\xc82\xc0\x8f8\xfc\xb3\x16i2\xc0\xfb\x05\xa0\x83\xf9,5\xc0&\n\x06\x94z\x934\xc0\xfeV\xd6\xcem!4\xc0\x8b\x1eF\xee6\xb6.\xc0\xa8\xd6)\x98\x9d\xaf6\xc0lPl\xb5\x9f\xf11\xc0\x0f\x8f\xdf\xca\xa053\xc0\x0e\xaf*!\xbf@3\xc0Y\xe5\xf8k\x11\x0b3\xc0d<\x0b\xc9\x17t3\xc0N\x1b\xa0?\xebV4\xc0\xb1_Y-\xae<5\xc0\xe4\xa8\x9ca6n5\xc0\x12\xd8\xbc\x91\x86\x934\xc0\x84\xae\x7f\x1fPF2\xc0Y\x82d\x0bn\x833\xc0\x15\x86\x84X#\xd48\xc0/XAmG\xaf7\xc0\xaa\xb1\xd6\xd8\xec_-\xc0\xe8!\xe3Z\x0b\x1e-\xc0\xb0=D\xc2\x0e\xec4\xc0\xc6\xd4I\x98D\xfc3\xc0\t\xc9\xb0\xbc\xa3\x852\xc0\xbbq\xbe\x80H=0\xc0\xb3\xfc\xdd0\xae}3\xc05\xa0|\xa5\x95\xbc2\xc0Nk \xffi\xf04\xc0\xca\x86q\xd9Cz3\xc0)\x8cQ\xb7\xd9v3\xc0\xc3\x85\x08\x8b\xf723\xc0\xf1vr\xe8\xa2\xb83\xc0+Gy\xbed(1\xc0N\x86G4~c4\xc0\n\x13\xd9\xd4V;3\xc0|\xc0=\xba\xe5@3\xc0\xe8\xcf\x0b\x11)02\xc0j\xd7\xe4\xa8\x85\xcc2\xc0\xdd_\xf3_\xa2<5\xc0\x0c<f\xae\xa363\xc0=\x97\xceOS\xc3/\xc0\xfa\x1c\xf8f\xc1\xf33\xc0tvv3g\xb7-\xc0\x12\x88\xc1\xff\xd9\x004\xc0\x9b\x90\x03\xa9}\xb7,\xc0\x93x\xef\xd6S\xfe5\xc0\xd5\xdd*\xbc\xf0\xd92\xc0\xd8\xaf\x8c\xeb\x10\x86/\xc0\x91K6\x8b\x19\xb95\xc0Q\x05\xc4\xf8\xdc\xa72\xc0>\x8e\x03\xbd\x9c[4\xc0\xafB\xa3l\xaaH3\xc0\xd4\x1b\xccHy\xd62\xc0i\x92\xef\xef\xd7\xbe2\xc0`\xef\xf4\\@!7\xc0\x00\xa6\xb8\x97\x11<4\xc0\x10M\x8f\xcb\xc7\x123\xc0K\x07"\x1a\n\xc73\xc0A\x14\x17\xdfv\xa76\xc0\xf7\xe2M\xa7Xn4\xc0EL\xca\xf5x\x882\xc0\x8a\xd2Q\x12\x00\xb63\xc0\xdeH\xde(n+3\xc0\\b\xfb\xecP\xdc/\xc0\x92\xc9\x12\xad\x81\xd70\xc0q\xcc\xc3\x8a\xae\xdc0\xc0(w7^4\xf93\xc0\xc8\xb4nvF03\xc0\xb7\xde\xb5=d\xc02\xc0I\x88\x8e9n\xce1\xc0q\x1f\x1c\x1dx\x9e-\xc0\xe5\x05\xeb\xda\xdc\xdc4\xc0\xfb\x84<9k\x1d/\xc0\xa9\xdey\xffF\x803\xc0\x1f\xbfzr\xdbB3\xc0\xa5i!hf*3\xc0\xeb\xd0A\xf8\x04Q3\xc0J\xd4R\x00\xb246\xc0\xcc;\xde\x7f\xd8:3\xc0\x86-\xc5M\xb1R4\xc0\x9d\xbf\xda2\x82/5\xc0)\xe1\x03S\xb5+5\xc0\x80\xac\x9c$\xe9\x90/\xc0\x8e.\xf2\xe9\xfe\xcc4\xc0x?\x13\xa6\xb3v3\xc0\n|H;\xc9\x1e.\xc0\xb6\xbeZ\xd4\xcc\x8c/\xc02^\xc1\x02\x00\x9a5\xc0\xb42\xb0\x90\x00I3\xc0Ijl\x89\xb7\xe62\xc0\xf2\'\xd4D\xe4\xd17\xc0S\xf1`\x1d|\xb67\xc0%z\xac\xff\xf4-0\xc0\xe7t$\x9f\xcb73\xc0c\\\xf2\x15\xbf|3\xc0\xce\xe1\xe3*l\xca.\xc0\xa9\x1c\x0e\xba?\xd72\xc0\x8c\x05%\x04\x91\xae3\xc0x\xe1\x94p6\xa13\xc0;]\xa2\xdb\xe4J5\xc0@d\x06G_\x824\xc0\x02g\xce,\xeay3\xc0e\xb2\xcd\xa1\xce\xd73\xc0Z\xfb_\xb9.\xf37\xc0W?\xce/\xf8\xc2/\xc0\x8d\x8bC\x07\xc4\xca2\xc0\xc8r\xcdg\x93\x927\xc0\xa5\x08@\x13c\xc72\xc0\xce\xbdg;L:/\xc0d0\xbd\x1d\x83\x002\xc0\xc7\xc6\x84\xba\x91\x133\xc0N\x93\x9835\x8d3\xc0\xf7\xcc\x82\xe47\x853\xc0\x98\xf6c;\xe0|6\xc0$\x81\x1a .\xfb4\xc0e+\t\x1b\xfe15\xc0\x9f\n\xe6\x92\xd7d3\xc0\xcc\xe8+3\xd4`3\xc0\x14[?XR\n/\xc0\xd7\x12\xce\xf8\xebw4\xc0%\x19\x1a\x95\xa5m2\xc0\xa7\xda\xbaw"\r,\xc0$08K\xf1K1\xc0F\xff\xccY\x8c\x8b7\xc0\xd5\x0cM\x0f\xcf\x8b0\xc0b\x85KR\xd5\x8c0\xc0\xcf\x14\xc7\x00\x0c\xed2\xc0\xc0\xfe/O\x88}-\xc0\xbbl?\x1cP 5\xc0\x9e3\xaf\xcb\xed\xb22\xc0\xaf5j\x8aa(5\xc0\xd2+\xacy\xbe\x7f1\xc0\xbfG\xab\xa8\x81\xd15\xc0uI,\x81\xae\xd9.\xc0L\xc5\x00D\xba\xe3.\xc0\x18\x98\x8a\xb2\x1aC5\xc0\x1cS\x8d\xd6\xd5\xe32\xc0\x19\xb9\x1a\xbc\x91\x1c6\xc0\x9d\x90A\x17\xbe\x838\xc0\xda\x16`h!\x113\xc0X\x96\x87\r\x81\xa42\xc0\xbc\xc4\xaa~[\xf40\xc0tU\x05\xb0\x95\x894\xc0\x8be\x14\xdb\xb0\xde2\xc0Ri\xabg((4\xc0.\\\xae\x90\xee\xbf5\xc0\x1b\x9a\xa1\xbc\xb0K2\xc0\x97E\x08l\xda\x9a4\xc0,T\xa6\x16\xd2R5\xc0\xb6\\\xf1\xf5>R3\xc0\x10/x\xaf\xb9\xeb4\xc0\x0c\xc3\x1d\xea\xa2\xcc5\xc0\x07\xc4\rg<\x867\xc0\x16%YDm\x1e3\xc0\x90B;\xd7^\xce/\xc0\xf1w\xa4\xb2G\xc75\xc0`\xc5F\xa1\xd7o0\xc0\x81M\x8b=x\xf1.\xc0\xbf\xe9;S2\xb82\xc0\xba\xa6`%\xb0\xaa2\xc0\xab\x84R\xcd(\xd72\xc0\n@\x12\nI@5\xc0\xfe\xcf\xc5\'\x07\x176\xc0\x8dI\xc0\xc0\x1fV2\xc0\xe9\xcb6\x83\xe8\xd02\xc0VI\xecl\xa1\x812\xc0\xa4A \xb23\x003\xc0x\x7f\x18!>s4\xc05e-Eh\x864\xc0\x02\xb7b\xd2\xb3Q8\xc0\xa4\x02\x9e\xabq\x9e/\xc0\'\x01\x91\xe7`\xef3\xc0\xd1\xe9%\x1c\xa6;5\xc0I\xd0M\xc1oy4\xc0rQ0\xa7\x1ef0\xc0\xd4\x9e=\x8f ?5\xc0-\x15My\x87\x051\xc0\xc5\xbcdk\xea\x813\xc0\xcce\xbb\xd3@\xd12\xc0\x8e\r\x85\xca\x18\xc64\xc0\xf9\\\xb3}\x1a\x075\xc0\xf3\'\x99wi\xa42\xc0n\xc69\xb6J\xe95\xc0\xebW[2\xc9+3\xc0{\xfa4\x80\x9c\xf72\xc0T\x15\xcc\xa9\xfb\x1e0\xc0\xf5\xc5v\xcc\x85\x142\xc0\x12\x19\x18\xf90)0\xc0\xbc\xb1TS\xed\xc13\xc0]r\xd9\xc0X\x80/\xc0\xde<\x19\xd4\x8c63\xc0m\x96\x1b\x17\x06/4\xc00Q\x15#\\\xe44\xc0\xc4\xd4\xd8\xbe\x1a\xf48\xc0\x83*\x895\x88\xd75\xc0\xfb\x94\x10\xaew23\xc0\x00\xe3P\xb3\x9f\x8b/\xc0Hd\x12\x81>\x113\xc0sK\xf7V\x7f\xe62\xc0\xa3\xb8\xbb\xa9f\xe02\xc0B\x00\xbd\x98\xbe\xdc2\xc0>o\xd5\xa1O92\xc0\xc3\xd6@+#o0\xc0\xa0\xefc\xa2 \xea3\xc0\xa5\xb3\xacn4\x933\xc0\x04\xe6x\x02\xa2\'3\xc0\xee\x93.\xd8c\xa42\xc0\xd6\xbc\x9a\x04\x98\xa74\xc0\x1e!\xfbX1\x056\xc0[\xde\xbc%\xbe+2\xc0\xe7\xe2\xe1\xd0\x1b\xa0/\xc0Pz9\xfb\xd8\x1b3\xc0\xc7\x884a\xa1\x0b5\xc0\x99fFLP14\xc0\xed\x1f\x05\xa2\x17\xf05\xc0"o\xda\x07\xde\x1d3\xc0\xa8z\xd4$}\xbc2\xc0\x02\xab\x1dq\xda\x8f/\xc08\x94\x98iP\xa33\xc0\xc8\xcc\xc7\xe77\x9e3\xc0\xcc\xd3\xc0.4\x989\xc0\xfa\xbcF\xe0\x03\xb7$\xc0\xac\x0e\x1cp,\x012\xc0\xea\xd6uH\x9fd4\xc0Q\xfc\x01\xd0\xfa\xa6/\xc0P\xd2\x85\xbe\x19Q8\xc0\x1f\xf2\x9fZ\xd9.3\xc0\x14\xd4\x9d\xd0|\x12/\xc0\x9ceC|7\x069\xc0\xc9\xc7(\xa8G\x025\xc0HGmL\xcd\x0b6\xc0t\xb5n\x10*m4\xc0^\x17\xd8X"\xa65\xc0\xd8\x02\xd3aDO8\xc0\xa0\x87\x8a\x86P\x15-\xc0\xa5\x1dHSc\x1a3\xc0[\x1a\x8e\x1bi\x172\xc0\xd0\xc4\xac\xd7\xdc\xad$\xc0ym\xfa\x9f\x85\x135\xc0\xd0\x07\x95\xa7\xbd\x132\xc0\xa2\xb0__}M2\xc0\xd65\xd1\x80\xf1\xdd5\xc0\xf3T]%b\xc22\xc0\xe9\x9c\xd0\xd9\x0eL6\xc0\x95f\xfe\xe1-I.\xc0J3\xec\xd1\xfa\x8b3\xc0\xd4\x82\xdd\x83\xb4=2\xc0X\xa4\xf5vR\x106\xc0<\xa2#\xce\xc2g5\xc0=T\xf82\xab\x867\xc0\ng\xec\xa6\x9c09\xc0u)\xe5\x9cN75\xc0K\x9c\x0b\x15x%3\xc07\xea\xfe\xf8\xec\x1e2\xc0\xf8Y\xb2\x8f\x9ed4\xc0\xb5\x0b\xf2\xfe\xe3}3\xc0\x07\xd2\xdc\x90\x8d\x8f2\xc0W\xe7\x02\xecW\x000\xc0\x9dW1\x96M\xe6/\xc0\xd4v.~\xdd\x1a3\xc0\xd1\xd5\x10-\x14L3\xc0ZJ\x08.\xad\x173\xc0\x94m$3\x80\xcf2\xc0\xef\xa5\xf4qGl7\xc0>Z\x84\xd4\x11\x1e:\xc0\xd0\x12=V\x8c\x91/\xc0\xbe\xfb\x80H\x9e\xc23\xc0\xca\xc6x.\xa8m9\xc0\x19]x\xf6\\\x995\xc0@\x83\xbeB\xa9\xd93\xc0\x88\x98V\xa5\xa0(4\xc0\xe3\xfd|\x8c\xc7\xd91\xc0\xa2\xce%q\'%5\xc0)\x00\xfa\xe9\x7f\x840\xc0Lb!\xc2A\xb13\xc0f\xe4\x13Q\x08[5\xc0\x8c\x87\xf9T\x91\x0b3\xc0\xb9\x08\x8e^\xdf+3\xc0*\xc6\xf9\xe5\xaf[2\xc0\x1c\xf7<\xbc9\xcd2\xc0\xef\xb4\xfc\\\x7f@0\xc00{\x19\xe1h\x13.\xc0/\x8aOm\xd4\x952\xc0\x0b\x1czy\xe9)5\xc0m\xfc}\xd1\xdd\x04.\xc0\xfe\xd8\x94\xf4P\xac6\xc0f\x94#\x80\xe2Z7\xc0\xf4\x12\xcd\x1d\xe816\xc0\xe6\x11\x1bq\xe4<3\xc0t\xd5\xdc\x03t\x912\xc0w\xc5\xfbhpP/\xc0z\x8c^j\xc1\xbd2\xc0?5\xdf\\)\xff1\xc0\xf8\xa5[w\x13O3\xc0j]pi\xab/3\xc0\xa3=\x04\xc1\xad\xfd2\xc0xB\x01o\x85\xec7\xc0\x8e\xa3]\x04\xb5(3\xc08\xe1\x8e\xa65)6\xc0\x04\x19@\xe4\xb186\xc0T+\xf8\xa1\xfa$3\xc0RtU\x19\x92\xf0/\xc0\xca3\xd4\x9c+C3\xc0\xf3p\x99\xd8\x94\xb7/\xc0\x8b|>\xcc\xb0V5\xc0\x10\xa3\xfe\xb4\x8d\xed8\xc0\x019\x8b\x1d\x07T7\xc0\x1a-\xd0\xffw30\xc0\xccV\xf2T\xd4L0\xc0\xa8\xb2z)[(2\xc0\xb4\x97\x04\xf9o\x1f2\xc0\xd7\x18)\xaf\xbe\xe38\xc0\xedk\xd8\xa8\xe2N7\xc0\x12&\xb60F\xf11\xc0BG\xb1\xb2\x9473\xc0%\xf18\xd0\x14\xb7/\xc0\xcb~\x99\x96\x97\xee3\xc0\xac.wS\xfd=4\xc0\xd8\xdd\xd3\x9aW(3\xc0\xf6A\xdf\xfdu\xdf8\xc0\x17\xb0oe\xc3\xa23\xc0\xe6\x1b\x8f=\xf5\x852\xc0\xf1\xc2E\x867\x983\xc0\xad\xe0\x0c\x1d\xe5\xfd/\xc0\xadI\xc4\x91DW1\xc0\x18\x00E\xe6\x17[6\xc0\xc4\x05\xafn6\x896\xc0\xac\xeeo~\xbc?3\xc0\x1aV\xa9\x110h3\xc0\xecR\xa8\xa4\xaa\xb62\xc0\xd2,\xcb\xf7`\x132\xc0\xf4\xbe\x13\t\x81\xf44\xc0\xc2\xee}$\xc863\xc0JEO\xa9\x86^5\xc0\xa0\x96D\x91\t\x143\xc0\x1fQ\x00\x9dX\x173\xc0\x03\xbaj\x81[,4\xc0\x8dU\xa3\xc9\xfd\xb7.\xc0\nU\xba@\xc3\xe23\xc0\xec\x9dW\xd0\x1a*/\xc0\xa9\xeb\xca@\xdb$/\xc0k\xddku\xe4\x0e0\xc0(E\x08\xdf\x9445\xc0\xbb\x18\xe4\xdf\xc0\xb63\xc0~W\xc4e5e7\xc0g\x91\x12\xf7y\xff3\xc0\xec?\xc96I\x7f4\xc0w\xf7R\xd8\x9c\xb52\xc0\xf3\x1c\xe0\xe2:\x9f4\xc0\xb7\xfa\xbe"\xba\x02/\xc0u4q\xc1\x8b/3\xc0\x01\xa2\xbc\xb4\xc5\x065\xc0\xf0\x1d\x0c`\xdd\x023\xc0\x91\x81\xc3\xe8a:3\xc0\xb5\xbd\xd9\x89oE3\xc0\x95\xd6\xa3\'\xaf25\xc0\xb2Dt4\xad:5\xc0\x95\xf9ay\x15\xf92\xc0\x0b\x99\xe5\x9d\xf2\xfb.\xc0\xf58K\xb5\xe5\x848\xc0\xe8\x8c8&Ov3\xc0\x89\x00\xaa\xf8\x1cm6\xc0\xbbA"\xa4\xdd\x1d5\xc0\x84\xab\x9fg\xe8h3\xc0\xc1<\x90z\x1e\x8f4\xc0b.<\x9e\xa2Z1\xc0\xa0\xe9\xfc\xfa\x1e\x1c2\xc0\xda\x17r\xcc\xb2|/\xc0\xdd\xbb\xd4\xbe\x83\xa47\xc0l[?\x83\x9a33\xc0RQ\xbd\xe3\x01\x1a3\xc0r\xe7\x1b\x8a\x05\xd5.\xc0\xf4v\x19\xba\xb2\xf84\xc0M\xdeA\xf9}}3\xc0n$~\xcb\xab\x1e4\xc0[7+\xf8\x11\xce3\xc0+\xec\xe7>\xa4B4\xc0\x0f\x94\xbc\xd7H\xa54\xc0\x9ci>\xc8\xf0W7\xc04\x86Mg\x1dd4\xc0\xe2\xed\xc2\x7f\xa4y3\xc0lf_x}\x1d4\xc0\xbe\xf5\xbb\xeb\xc6`8\xc0\x97\tl\xb3\xf9a5\xc0\xb2\xa2\xf6\xd7u\xed1\xc0\xdcN\x13\x0cBp3\xc0H\x02X\xb1\xb1C5\xc0\xb0\xac\x95@{\x1f/\xc0\xad\xae\x0b\x83tu4\xc0+\xe3\x1c?+\xf4,\xc0M\x99\xe85\xe1\xf93\xc0\x85\xbe\xa8+\xf947\xc03l\xba\t+\x153\xc0\xaaxk\x12\xc969\xc0K\xee\x03\n\x1e\x98-\xc0\xd7\x13\n.\x99\x8c3\xc0\x80\x86\r\x98\x0b/3\xc0R\x82\x1d\x01\x17\xc67\xc0\xfbp\xa3#\xbb\x860\xc0\x82\x00\xdf@o\xcc7\xc0.[\x89\x0bn\x066\xc0}gu\x1f\xb3\xe46\xc0\xfd\x14\x83G\xeb 4\xc0 \x8fT\x8c\xe4\x02.\xc0\xf3\x14\xf5\xb9\xb6,7\xc0\xdb\xc5\x89\xfe\x7f13\xc0S"vM\\\xb30\xc0\xfa\xb5\xd7\x87\x16\x1b4\xc0\x10\x88\xbc\x18l/3\xc0L\x04\xcf\x14\xddg-\xc06TvB\xdeD8\xc0\x90&\xae\xa9%\x1f4\xc00\xc9\x86\xacj\x172\xc0\x00l\x11j,\x152\xc0\xc2 \xd2\xb2K\xc38\xc0\x04\x9bT\x80\xe7f3\xc0\xbfs\x1c\xa6yq3\xc0]q\xd9\xf1u23\xc0\xdd~\x9a/b\xd83\xc0\xacc\xb0dR\xb26\xc0\xb06\xfb\xdfD\xb63\xc0&z\xc9\xc8\x95\x1b2\xc0\x18\x81t\x92\xe44-\xc0\x99\xbb1\xb9\xeb83\xc0\x8f\xda\xd5\x1b\xa5\x144\xc0n\x11\'\xb7\xea\x9c5\xc0\x0c\x89\x04\xaf\xe4~0\xc0\xcdD\xa2\x8c\xb5\xef5\xc0\xf8\xb5\n\xc9U\x836\xc0\x15+\x92\xd1t\xf44\xc0\xa7\xb3\x1bUk$7\xc0\x8er\x9e\xdbTS7\xc0U#\xad\x9a\x8e-7\xc0\x1eK\x8f\x1e\xfc\xf72\xc0\xc0\x90#\xa7\x0b\x8d0\xc0\x9c\x97\xec\xf9\xc7\xd93\xc0v\x94\x84\x92\xf394\xc0\xc1\x7f\x1cg\xc8\xc54\xc0\xdbX\xd7i\x7f\xe62\xc0;\x91P;G\x124\xc0)\xd2\rX1<7\xc0\xbf>m\x1dS\xbe3\xc0\x0e\x18\x18\xd5\xd0\x9d2\xc0\n\xd7\xccyF\xde.\xc0\xf2i\x8e2\xcc\xc54\xc0`\xb7\x00/\xef\xd67\xc0\x1b\xd8\xbf\x14{g0\xc0`\x05M_\xe523\xc0\xdb\xe6\x84\xcd\xfaY2\xc04=\xe6\xc8\x95Y5\xc02\xca\xf0\xafkK5\xc0\'y\x08\xb2r%4\xc0\xadCP\xa7d\x014\xc0\x7f&r\x83\xb7\xc42\xc0\xf4\x95\x17@\xb4J/\xc0\xd1_i\xca\x08^3\xc0EE\xf8P.\xc11\xc08iB\xbak,4\xc0\x0e\xb0\xba\xe4O\x1c-\xc0f\xd5\xe7\xd9\xb8\xd96\xc0\xf9ZoH\x19(5\xc0\x05\x81n\xd5\xe6V2\xc08)\xe5\x86\xb6E3\xc0G\xf9"\xaf\x07\x013\xc0\xff\x7f\xa5\x05+s-\xc0\x7f\x99\xef\x9a\x00\x834\xc0\x9f\xa3\x87\xd4V\xe54\xc0 ]\xce\x02p)5\xc0`\x92@x\xf0\x13.\xc0$jgnP\x1b.\xc0\xfd\xc1\xd1{:\xf18\xc09BX3s\xc02\xc0\xaa\xb5]\x8d\x85c3\xc0)\x8a\x1b\x95\x80\x075\xc0\xbf\xeb\x03-J"2\xc0\xd3\x81\x14\x85\xdc]1\xc01_\xd430;/\xc0\xdb*r\x926\t-\xc0\x115H\xeb;C3\xc0P\xe3\x84!q\xf69\xc0\xec\xff\x0f\xa7\xd0C.\xc0\x89\x7f\xd8\x15R\xc60\xc0>|VJ\xde\xca0\xc0\x19Q\t\t\xcb"7\xc0B\xa7\xe4\x92\x86\xfe4\xc0\xe3\x0e\xadTO\xd63\xc0\x0b\xe3k\xb4\xf2\xca2\xc0\xc9\x1a\xfd\x89\xa4\x873\xc0\x9fr$\xc3\xf2\xda3\xc0\xc8\x0c\xc1\xda\x9b\x142\xc0x,\xc9\\\x81\x882\xc0b\xf9d\xe5\xc1B0\xc0\xb0h6H\x97\x164\xc0\xaa\xc3\xd2\xf4\x04\xfa2\xc0F]\x8dX\x8a\x114\xc0]s\xf8\x8d\xce\x134\xc0\x8c|\x81r~\x8b4\xc0)\xa4\xf9)\x9c\x1c5\xc0Vxo\x9fK\xfd1\xc0wH\xcf\x99M)3\xc0J\xc1:F\xf5\xbe6\xc0[\x14QS\xd7\xd63\xc0\x01\xa3sG\x92\xe27\xc0%5:H\xe9H3\xc0[\xad%\xdb\xeb\xf61\xc0\xff\x0cu\xa7f\xfd0\xc0o\xebb\xc13\xcf2\xc0\x9a\xcc\x81\xaf\xbe\x022\xc0.\x189\xdf}74\xc0\x1a\x99\xcf>\x9e\x101\xc0\x916\xc6\x08\xd8\xaa4\xc0\xcd(\x9b!%\x874\xc0\x01\x13\x00\xacjN3\xc0O\xa3\x9f\xe6\xa8\xe23\xc0\xe6\xaduH}a4\xc0\xd6p\x18[[\x834\xc0=0\x1a\xe1\xc9\x125\xc0&\xa9\x80.\xd5\xdf2\xc0\xe9\x19\xff\xc4\xacv3\xc0s\xe2\xb3\xa5\x8e>2\xc0\xd3>\xd9\xca\xafJ4\xc0\x1ch\x9a\xc2\xfed2\xc0sD\xb4\xf9\xa9\xd43\xc0\x04\x92t\xe1J\xad,\xc0\x08\x1b|\x04\x8c}3\xc0\x91\x98\x9d)\x92\x864\xc0\xc0IK\x10"\x1d2\xc0\x19nV\xc6\xb6\x8e.\xc0\x85de8s\x035\xc0Nqw\xf1\xeb\xe42\xc0\x108\xbd$\x9d\xfd3\xc0jt\xc7AS\x82/\xc0rA&\x9e\xf206\xc0\xb0s}<hH7\xc0v\xac\x9dL.\x133\xc0:8\x8a\x19\x7f/4\xc0\x0e\xbf/\xc2\xd6\x8b7\xc0\x14\x17+4J\xff2\xc0\x1b-$\xc6\x08\xad4\xc0\xdbn-n!h3\xc0\x99\xf1\xc6\xd0\xd6\x1e2\xc0\xe2\x92\xcb\xcc\x89\xeb3\xc0\x195u\xbb\xbd\xf61\xc0\x7f\xddJ\xee\xb9\x894\xc0\xd7\xc5&\xf8\x80\xfa.\xc0\x00\xdaO2\xea\x1c3\xc0\xa74\xdf\xc9\xec5/\xc0\xff\xf8(\xbe\x1f\xd6.\xc0\xe9\xfbO\x14\xe0q3\xc0\xea\xdc\xe3t\xe4\xbf7\xc0\x04\x1cL\t\xb6\xc10\xc06]&\x18\xf1\xdb0\xc0)\xf9\x9dz\xde\xe96\xc03\xeaz\xdcW\x077\xc0\xfe\x1a\xabxD\x825\xc0\xfa\xcd&\xb1\xde\x1d3\xc0O\xf5+\xd10\xaf6\xc0/\x17o1\xa464\xc0w\x9b{\xae\x1303\xc0H\x1a\xff->\xbc3\xc0nS\x06\xf8N\xf63\xc0-z%\xe9\x90e4\xc0@Ww\x11\x0cb4\xc0\xe1M\xa9J\xfb\x1b4\xc0\xaco`@\xf9>2\xc0\x80\xb7U\x92>\x013\xc0\xb1\x93CH\xce\xdc2\xc0\xb0\xaa%\xef\xd1y6\xc0\x0f\xe4\xd8\xce\xbd\xf41\xc04\xf9p\x1c\xb9\xe81\xc0\x12\x81\x08\xb0\xa9Y2\xc0\x97\xc2E\xa0\xa8\xfe3\xc0\xe1\xf3\x14\xdcw./\xc0\xecP\xdb]\xb3|2\xc0\x13\x91\x1b7]\x848\xc0\xf5X:\xce\x9dR4\xc0\xae\xb3\x18so\xdd3\xc0`\x04Q\xe2\xc3\x1e/\xc0\x8aC\xcf\xab\xe0\xc60\xc0\xb2\xbf\x82s\x92\x9c/\xc0}\x08\x9d\x08\x86y4\xc0\x88\xcf\xab\xe4\xb2\x127\xc0\xa9\xcc\x9a\xa1\xc2R3\xc0\xb5j&\xd7\x13Y0\xc0\xbb\xaa5<`\xfa3\xc0\x16\xf7\x97\xa8F[8\xc0u\x86\x9d\x17\x99\x8d6\xc0\x9b\xa6#\x1c\x14W2\xc0\xa6pq\xd0\xb9c9\xc08X\x83 \x8c\x147\xc0\x88\t\x7f.o10\xc0\x93\x07\xf8\xec\x17\x84-\xc0\xb9\xeae\xb4\xa7\xe68\xc0o\x8e\xba\xa3/\xae7\xc0\x11\xeb\xe7U[\x9b4\xc0\xd1* \x8dxK3\xc0\x01e\xefB;l/\xc0\x83\xe2@\xd6|\xa73\xc0#p\x8fkiK3\xc0\xebHo4\xb2\x9c.\xc0\x1dYF\x18\x13N4\xc0\x99\x94\x0b\xf4z\x8c3\xc0\xe1\xfe\x9c\x07J 2\xc0\xd4x\xbe\xe8\xeao4\xc0r3h\x1c2S4\xc0P\x16\xea\xb8V\xaa2\xc0\x15^\xfbh\xef\x066\xc0\xb0Bm6*\xa52\xc0\x86\x8e\xfb\xa23A2\xc0]A\x84/\x0c\x7f8\xc0\x81\x9f\x01bx74\xc0N1\x8c\xb3\x16\xed4\xc0w\x0f8X\x82b2\xc0\x05\x9a=\x90\x1e\x1c7\xc0C?\xfbZ\xbe\xbd0\xc0\x08g\xc8\x14\xf3b1\xc0Na\x1a\x00\xfck4\xc0\xabv\xb0\xa09$2\xc0\xce\xf6\x07pn\xe47\xc0\xb2\xf32>&A4\xc06-\xfd\xb6\xd3L7\xc0\x01:\xb3T0@/\xc0\xc2\\\xf18\xe2\xf86\xc0\\\xa0\xe2\x90\x9cc-\xc0\x18m\xbd\xfbZH6\xc0\xbatn\x05\xca\xa9.\xc0\xc5\x01\xeb\xd2\x0b$5\xc0\xfc\x80\xac\x8a\xc9k-\xc0~\xebY\x18Zh/\xc0=x\xb0Z\xab\xf36\xc0\xe5)\xf5.\xd5L-\xc0\x9c\xdc"NJr8\xc0\xae\xa5@y\x1884\xc0\x9f\xe4\xe3\x12\xd6E3\xc06\x15\xc0[@&2\xc0x\\\x90\xcfSy/\xc0\xcb\xbc\xbf\r\'L3\xc0\x84\xa1|\xecA\xd82\xc0=\x1a8\x0e\x9a\x8c5\xc0\x93\x0b\xc5\x9b\xdcB3\xc0\xc8&\x91\xbaEu8\xc0\xfcS\x16\xbb\x9d\xf91\xc08\xcc\xa7\xcan}5\xc0*\x00\x01a\x12(3\xc0\x1c\xf7\xa3\xe1/\xc93\xc0\xcbq0{C\x7f3\xc0lC\xe4%\x06O8\xc0:\x11\xea2\xdb\xa78\xc0\x89\xcb\xef+\x9b\xf07\xc0\xed\x0ba\xb42\x814\xc01h\x90\x92Wn4\xc0\xb6\xf4b\xb8qW5\xc0\x95X\xc6\x10\xfc\x0c2\xc0,\x08(zk{5\xc0\x1d\x10\xf0M\x90\x9e5\xc0T\xc1u\x0fY\xa12\xc0\xf7\x8c\x8e\xe2\xf0*2\xc0\x81\x97\x89\xc1\x99+4\xc0\x93\xa5\xed\xe4392\xc06R\x0c\xc9\x00.5\xc0T\xf5\x12\x02m\xc73\xc0\x89Y\xc6\xcc\xdf\x884\xc0b\xa06\xea\xb3\xbf/\xc0@\xde\x04\xeeP\x0e3\xc0\xd2\x1b\xcd\x89\x12Q3\xc0t\xf5\xb6`\x9e\x804\xc0T\xa62Va\x85/\xc04B\xbe;\xf223\xc0%\x0f;\x13\xc8\xc02\xc0\xa3\xdd\xa93\x18s/\xc0lQ\xacC\x13\xfa3\xc0\xbfs\x93gUM9\xc0y\xd4ar\xef\x156\xc0$J@\xc0}\x874\xc0\xddC\xaf\xb5m\x81/\xc0\x11x\xed\xd9\xc9<7\xc0\xfd\xc47&\xa0\xee6\xc0\xc8\x89\xc1\x00\xee\xbc4\xc0\xed\xc0\x90k\x0f\x1e3\xc0\xf3z%\xfc\xbf\x90/\xc0\xca\x83\x0e\xde\x8a43\xc0\xe9H\xd8-@\x104\xc0\x1c\xf4\xd7\xb3!\x884\xc0H\x07\x88c 05\xc0u"M\x886\xdf7\xc0#\xdb[\'u\n3\xc0Db\xc5\xa0\xf7e1\xc0\x12\xbd\x90\xf0\xaf\x1b3\xc0\x02h\xac*\xe642\xc0\x83\xcd\xd7ys\xd64\xc0M\x8d\xdeP\xa6\x124\xc0\xe4\x95\x0f\xc4\x11?4\xc0\x06\xbc\xa1\xf6(B4\xc0\xc4V\x04\x0c`\x0b5\xc0\x16\x19<\x0e\\C4\xc0\x0b\x006\xd8g\xae/\xc0&t*\xaf\xf0\xf33\xc0E\x00O8\xf4\x892\xc0\x88(x\x18\xddC4\xc0\x80f]u\x9e.3\xc0B\xe7]\x90\x89n.\xc0\xe6\x8fm\xe8\xe6\x884\xc0\x18\xfe4\xbc\xa5R4\xc0\xa6\x05a!\xd9\x843\xc0\n\xdd\xf4\x1a4\x803\xc0Es\x8e17\xf09\xc0\xbf\xc1\xa1\x18\xaa\xfa1\xc0\xca\xdd\xc84\x10\xcc3\xc0S_\x9b\xf9\xb3z*\xc0\xec\xea\x00\xe3W\xfc2\xc0\x8b\\G\x8b\x80=6\xc0%h\x81\xd3\x87I7\xc0\xf6\x8c4\xbe\x1c)3\xc0\xf8od,\x11\xb04\xc0\x14*\xbf8rB3\xc02\xf5\xc2\x1ej\xc16\xc0{\x0fn\x9e\xab\xcc6\xc0\xab!\t;\xce}4\xc0\xe5Q\xed\x1d\x02\xa03\xc0\xf8\xc9\xbd\xd5\x13\'4\xc02Y>\xf0[#5\xc0\x89\xe5R\xebP\xa54\xc0\xc5\x81c\xfe\x97\xa72\xc0\x85\xd1\x9b\x1c\x19A2\xc0\xb4\xe9\x1f\x16-\xa14\xc0\x9e\x9c\xedGc-3\xc0&\xf3=\xe6\xe5%3\xc0^\'=\x03\xcb%7\xc0\xb9\xd9\xd0\x87\x85\xae3\xc0\xa4\x04\xa2\x16N\xa84\xc07\xbd\x8a</Z4\xc0\x1a\xcco\x90\xff^2\xc0c\xf7p1\\i2\xc0\xb7\x85\xc5\xdd\xcf\x8d5\xc0\xa4o\xb3M\x1d67\xc0V\x038\x05J\x9f3\xc0\x11\xd9\xa7\xee(\xe0.\xc0F\xe5Wk\xfa>5\xc0H\xbf\x13\xb0\xa0\xa5-\xc0\x94\xdf\xabt\xe5\xab4\xc0h\xda@%\x1e\x915\xc0w\xcex\x1b\x0c\x1a4\xc0\x8a\xa3\x0b H32\xc0\x86J9\x01\xc7\xe92\xc0Q\xb5c\x88\xf6S3\xc0\x8d\x81\xc2@5\xf91\xc0I\xf8\x82\xa0\xfa!4\xc0P\x00@\x1a\xf5Y3\xc0\xed\x0f\xa8\x94"\xe94\xc0\x05(\xc0\x81\x0f\xf72\xc0>\x10\xabY\xff\xff3\xc0Zj\x97B\xf2\xc6/\xc07=\xc5\xf0n<6\xc0F8F\x8ae\x86/\xc0\xd4\xab\x11\xb8\xb4r3\xc0K\x9d\x91\xc5C&3\xc0?\xb3\'\x13=g4\xc0\x9f?\xb2I\x06\xed2\xc0\xe0\xdaW\x02\xc3j2\xc0Q\x81uT\xdd\xe57\xc0\xc1\xdb\x19S&\xd64\xc0H\x1f>\x1f\xf0{4\xc0\xaba\xd3\xc2\x7f\xec2\xc03\xba\x8f\xb8\x00$4\xc0?\x88RSJ\x843\xc0\xd8fTb3\x814\xc0\xe7F\x10\xa5\x1993\xc0\xa6%\x0b\x99\x0b\x834\xc0\x1e\x93\x116\x1d\x144\xc0K\x8b\x0b\xbb\x0f\r4\xc0t\xa8\x94\x89\xe6T0\xc0ey\xf8$\x08\xeb4\xc0\xd6f0T_c4\xc0\xa4\xf9\xeeU5\x881\xc0f\x81\xb8\xc8r(3\xc0n9N\xddA}2\xc0\x0esc\x17\x89|4\xc0\\j~8\x11x4\xc0\xe4\xd7\n\xa6g\x864\xc0\x8bs&\xcd\x17t7\xc0\xb2\x83\xbe\xc9\xf4\x025\xc0\xeb\x81\x7f\xed>\x1f4\xc0PH\xe0mz\xa63\xc0E\xc8\x83\x1dkH2\xc0\xaanH\xba]I3\xc0q\x0f\xa5_\xdb\xd52\xc0s?\xd8\r\xaaL4\xc0\x15\x90\xe0\x19k-0\xc0\x00xQ*\xf6\x085\xc0\xfe\x03]\xe6%\x048\xc0\xb0\x80K\x13\xfd\xa52\xc0[\n\xa1%\xd2e2\xc0\xa5\'\x9d\xc3\xd9\x944\xc0\x87\x0b\x02 \xbc$3\xc0\xdf\x98\xd1\x1f8\xda2\xc0\xbb\x14\x9a\x1e\xadO7\xc0jY\x07o[\xca4\xc0\xc1T\x1e\xadK\xba4\xc0\xd5\xf4\xbe\xeb\xd8)3\xc0\xa7\x8f_|\xf6\x181\xc0M\xdfU\xcf=\x1d3\xc0Y!\xe0\x85V\x1b3\xc0Z\xa7\\0\x8bF0\xc0\xa8\x19M\x13\xfd#3\xc0:#*P\x97\x033\xc0\xfb\xf6d\xa8\x97\x0e3\xc0=\x96\xed\xc8^v3\xc0W}\x0e\xfa\xa8\xf51\xc0\xd2\xbb\x94\xb9\x10K1\xc0\xa5\x11I\x82\xf8\x8b4\xc0cb<!\x82\xf91\xc02\xd8\xbc\xe4jt4\xc0y\xdd\xeb\xeb\x98\x8e2\xc03\xff\x0bw\xa453\xc0+\xd3\xea\xcc\x0f\x1e3\xc0D\xbb\xb7\x8cCr3\xc0\t\xd7a\x97\xber7\xc0\x04\x92_\xb2\x19\x9b.\xc0\xe0S5\xfa\xb1\xe44\xc0\xc9`\xda\xdfh\xd33\xc0\xb5p_\xb2\xdfQ1\xc0\x15\x8c\x17\xed+\x8e4\xc0\xfe\n{\xec\x8a\xc73\xc0\x12"\x08?;O7\xc01\x98v\xb3w\xfc5\xc0\xdb\'\xa6\xe13\x9e4\xc0\xf4\xe3\xe8\x92\xc6\x008\xc0\x82\xa6\x16\xf6\x80\xee2\xc0\xbc|\rC\xe0\x1f4\xc0+\xb8\x92\x19\x7f\xf11\xc0kVw\xf0\xa7:1\xc0Z\xb7\xceQg\xec4\xc0-\xc6\x7f\xf5\x90\xac3\xc0"\xb3\x1e\xed\x7f\xf17\xc0\xeb\xe0]{7\x7f2\xc0Wt\x9c\n@w0\xc0q/gU\xef\xae-\xc0)\x98m\x13*\xa33\xc0\xfbb\x16m\ng3\xc0\xbd\x14\xd3dI\x134\xc0\xcf\x15\\\x17z83\xc0\x01\n\x0cVD!3\xc0Wk$=`,-\xc0\xc7\xb6\xa7$\n 3\xc0\xf9\xf4\xf3\xbe\xf7\x8e1\xc0aW\x9d\x82\xc9\x028\xc0\xa2e+\xd2\x89\xd92\xc0\x10\r\xfe=\xe0&3\xc0DV\xf9\xf29\xe42\xc0\xa1@\xb1\xe0\x89\xfd4\xc0\xc6R\xa2\x82\xa8\xd7/\xc0.\xe0\xa1\xef\x03H3\xc0Y\xb6\x8c\xae\xe5\xda2\xc0\x9da\xee\x17\x07\x1f4\xc0\xa8\xde\xa79\x08\xae1\xc0\xa2\x1c\xa8\'\x92\xd8/\xc0jr\x94\xf5\xdd\xdf2\xc0\r>\xfd<\xcf\x1b3\xc0\xcb\x00\x16z*\xbb0\xc0(7\xce$5%7\xc0\xff!\xcbp\x18T4\xc0S\xdc\xbbb\xa3\x0e2\xc0\x10nQj\x7f\xa62\xc0\x01F\x16s(\xdd7\xc0t\xce\xfa\xd4\xd2\xa34\xc0\xff\x0574\x04U2\xc0\x08\xf6a\x85UD2\xc0\xa4\xf665\xf0\xff8\xc0`\xe3\xa2(\x1b\x852\xc0\x03=\x10\x9d\x1e.3\xc0\xea\xcbMW4\x80,\xc0\xdd\x84\xc9Y\x97\xae3\xc0zr}\x96\xcc\xeb.\xc0\xcc\x9b\xbcc\xd652\xc0\x18\x9fmG\x81\x9b4\xc0\xb9\xa6\xfe\x16\xe9P4\xc0t\x8d\xc2\xed\xfcX2\xc0\x1c:\xc0m\xe3\x903\xc0.C\xe3ot\x818\xc0\xc39\xf6\xeam\xc94\xc0\xa3\x1e\xf4\xdb+\x043\xc0\xf3\xf7A3\x17\xb51\xc0\x18\x9c\xda\x1cf\xcd/\xc0~\xadw\x1d\xf5\xe91\xc0\xef\xad*N\x8f\x023\xc0\x7f\xc6(FnM5\xc0\x12\xd2\xdc\x89Rg4\xc0l\x96\xd8\x94\xb2\xe51\xc0\x81S\t\x93A\x174\xc0\xbd\xdc\xb0\xb7q\xa03\xc0..i\xe1\r\x043\xc0P\xca\xaa\xe1Qf6\xc0\x97\x7f\xdb\n\xb4K3\xc0\x8b\x9d\x17\xe0\xe2\x9c3\xc0\xa9>[\x1d\xef\xfe2\xc0\xde/,aG\xbc2\xc0\xe0@\xbe\x8dP_8\xc0\xc7\xd8\xb7\x9a+\xce0\xc0\x15\xcc\xd5\xea\xb5\xf93\xc0B\xeb\xfaE\x8e\x0e3\xc0J\xd4x\xb94\xd77\xc0\xb1\x9b\x03\x1e\xfd\x0b4\xc0\xdd\x02X\x81\xcf\xf32\xc0\x0c{Ed\x04=4\xc0\x88X{\x87S\xd00\xc0\x8b\xad\x91\x81\x0b\xfc0\xc0\x88z\xb3\xe9\x86\xb93\xc0\xd4:\xeb\xf35[5\xc0\xe9\xe7\'\x9b\xf6E5\xc0\xb0f\x16e+\x150\xc0\xa5B\x1d#\xd9\xfb2\xc0%\xc0\x1d(\xc1\x144\xc0\xf7v\xf5\xbe\xcfV8\xc0-\x96\x17\xa6\xc5p8\xc0\x06l\x12\x99+>4\xc0pE\x18w\x8b?5\xc0_e\xfb\xf0\xc4\xcc/\xc0:\xd4\x9e\x1c\x1d\\2\xc0\x14i{\xc8~\xc1.\xc0\xf6\xc6\xea/.\x183\xc0&\xcf\xe3%\x84\'3\xc0y\xcf\xb9\x1a\xb5\xa54\xc0\x92\xb1\xe4\xde7>4\xc0vP\t\xbd\xd9\xe03\xc0d>Q\xa1\xe3\x193\xc0\xfb\xa0\x1f\xbd\x07-4\xc0{\xd4\xfd\xe0\xe1\x83+\xc0\x84\x92&\xd5\x19\xb4/\xc0\xdfI~X#\x113\xc0\x81\xf0\'Lm\x99.\xc0\xf6\xaa\r\xb1\x8b\xf61\xc0\xf7\xfe\x85c\x13L1\xc0\xd5\xbfl\x03\xc5\x116\xc0,\x84V5x\xe60\xc0\xac\x04%\xbe\x0c\xb12\xc0w\xa1\xdc}\xea\xfc/\xc0.c\x1d\xe0V\xb93\xc0t\r\x8c\x1eV\xf4/\xc0C\x96/\x12\x94\x114\xc043\x1f\x9bh\x833\xc0\xfc"f|&\xa84\xc0\xde\xdcz\x12\x8c\xad3\xc0\x80\x15=\xfeR\xa53\xc0$\x89\xa9\xef\xf9\x983\xc0\xb8\x0eF\xa3\xe7S3\xc0\x8a\xf2\xb6\xfa\xf3i3\xc0\tv\xb8\xc6\x9b93\xc0\n\xa6\xfc\xe81\xf32\xc0\xf2\x052\xbcd\xed2\xc0\xb0a\xa0\x1bAa3\xc0\x9f\x10\xf6\xfbJq1\xc0\xach,\xb4[p8\xc0\xa3v\xca][]4\xc0\xfc\x8a\x9c\xbf\x86\xf7.\xc0\x97t\x16T\xe9\x0e4\xc0F\xa1\x7f\x9f\xeb\xc06\xc07?\x8d.n?6\xc0\x8c~\xb4\x18\xd2\xf42\xc0~\x9b\xbfj\x7f56\xc0\xe6c\x07kB\xe42\xc0M\x10\xc1\xfa\xdc0/\xc0[\x9c\x07\\f\xa5.\xc0\xf5\x9a\xa2\xd6\xddV3\xc0\x064+/\xa0\xa62\xc0\x13A\xa6d.\x1e6\xc0CW\xd0~\xa0\xd53\xc0\xb0\xe8\x00L\xa5\x984\xc0\xb6\xb7E\xa0\x83\x133\xc0\xf75\xe5\x8c\xd742\xc0\x12\x13\x13\xc3\xec\xe92\xc0\x18\r\xaf\xc7`\x133\xc0\xc2\xdb\xf4\xcdin8\xc0\xe8?-\x8ec\x163\xc0X\xcb\xb5\x84\xbc\xe62\xc0\xc9\x8d\xcf\xfaj\xe32\xc0Y\x91\x96\xd9\x99\x065\xc0\x0fM\x0f\xbap\xb11\xc0\x04G\xc8Z\xa6 3\xc0\xfc>\x01\x1a\x99\xe92\xc0\xd5\xc1@\xe7\xfe\xdd2\xc0q\x90\x06;\xc9|3\xc0\x01\x16\xd1\xc8\xa3s2\xc0\x12\x8f\xdb\xa2\x19\xfa/\xc0\x8bma\x97\xde\xb91\xc0\xd6A[\xe0\xdc\xeb3\xc0\xf1g\x03\xe6*\x834\xc0\xdc\x1ec\x1b\x0c\x195\xc0]yOE\xde\n4\xc0I\xeea\xe9*\xff5\xc0\xe6\n\xe8X\r\xe35\xc0\xb1}\x8c\x18\x0b\xb81\xc0\x98\x86\xaam\xb6\x022\xc0\xd0i\x18!\xe5u-\xc0\x9d\xa6\x81]\xffv2\xc0Ky\xf8\x86\xb6r2\xc0\xa1e\x8f\x7f\xa1\xda2\xc0\xf0\xe1f\xfb`\x053\xc0\xca\xf5\xec\xb1h\x9a3\xc0\x82|\x1f\xd6\x0fw3\xc0\xab\xf2\x06X\x98\x9a4\xc0\xe4\xa4\x95\x9ar\x087\xc0\xf8\x9f\x0e2\x0e\x973\xc0\x13\x8b\xe5\xc6h\x006\xc0\x1cr\x08Fy\x9a4\xc0[\xd2\x82\x041\x804\xc0e\x9cj\x94GU4\xc0\xc3\x0c\xdb8\x99 3\xc0\x0e\x90\x08^\x1f&4\xc0&\xcdh\xd0W\x8a4\xc0\x18\x07\xb3k\xfe\xdc3\xc0\xf2\x88cbGf7\xc0\xeaGe\x9a\x9az1\xc0N\xfa\x07QX\xef4\xc0]+[\x0c\x0c\x923\xc0\xf5\xd5\xcb?\xea\x131\xc0\xa7\xc2\xb8g\x02`1\xc0\xec\xc4\x03}?\x1f5\xc0\x08\xf6\xddD@\xea4\xc0q\x8c\xa4\x11\xde\x164\xc0&+\xfb\xa2\xe1\x973\xc0\xfd\r\xa3n\x10\x173\xc0\xd7\xf0\xf4e\x00\xd92\xc0\xe9\x98\xa9\xfcNs-\xc0\xa9\xc7Fwz\xeb4\xc0\xc7\x1e\x1e7\xd0\xb83\xc0\x04?\x9b\xc1\xb2\x1b5\xc0>#\xd5\x17\x9c/3\xc0\xa4\x02\xe1\xb3\x9f\x014\xc0v\xaad\xa2\xe8\x026\xc0\x92\xa3\x84^\xd1\xa22\xc0\xf1\x9bH\xba\xef\xed3\xc0\x11\x82\x16\x0b\x0f\x073\xc0\x8f\x1e\xb0>P\n8\xc0\xd8\x86\x99\xa1Gl3\xc0s\xf0D\x9f024\xc0\x8eM\x87\xa5\x19x4\xc0\x03\x04\xb3-\xe6}4\xc0\xd8\x1c\xed\x9bZ\x1c5\xc0\xa8\xe1[D\rB4\xc0\xc3\xaf\xc7\xfdf\xc53\xc0\n\x04#o\x96\xf62\xc0\x1bh\xeb1o\xeb5\xc0\x0b\x99\xf6`;\x964\xc0\xb5\x8d\x88\xe3\xd3\x1c5\xc0\xac^\x90I\xfa\x9a4\xc0\xd7\xa5%e\xe1\xf64\xc0\xb98\x1b\xac\xc083\xc09\xe6>\x8f\xd5w5\xc0\xdc\xd6\xe8\x9f\x12\xfb7\xc0\xcdI\r\xc8\xa0a7\xc0\x98\x15\x08\xf86<4\xc0\xbf_`L\x02\xd53\xc02W\xc3Y\x82\x9a3\xc0\x1f:\xfe\xfa\x98\x903\xc0\xa2\xd7\xb9\x0e\xcf\xba2\xc0\x91u!\x91\x1d\x9e3\xc0\xea*\xe4\x96\x0c\x973\xc0\x05@a\xdf\xb0M7\xc0\xe7\x18\n\x8c\xbcd4\xc0r\xcb\x19\x8ft\n3\xc0a\xb0\xa4Y\xde\xb9+\xc0\xcc\x05%\x16\xd5T3\xc0\xce\xc6\x96|\x1a\x963\xc0\xbe\xb31v%i3\xc0\xe6\xcc\xb2\xfcQo2\xc0g$\x0b#\x0el3\xc0?\x98+\xe9\x1e\xd4.\xc0h.\x84\xed\nQ4\xc0\'V\xa3*Z{.\xc0\x05\x9b\x0f\xf6\xf8\xd13\xc0\xbae\xca{m\xb82\xc0\x059V\xce\xb7\x168\xc0o\xa8\xa2\xd3}y3\xc0\xc9\x1a\x9b\xf5"G4\xc0\xbf6\x16\xd0\xf0\xa92\xc0\xc0~\x04\xa3H\xb53\xc0\x83 [\t\x9a\xf42\xc0o\xaa\xf1\xe5y\r4\xc0\xbeD\xf3\xaf\xe2\xca.\xc0b<\xafrig3\xc0\xdd\xcc\xecv\x1b\xad3\xc0\x82\x87 \xd4\xca\x1b3\xc0\xfe\xa7a\x96C\xc73\xc0\xdf\xc9\x88\xb0\xd9L4\xc0\xaf\x15\xfe\x8f\x05\xf63\xc0g\x0fJ\xaa\xf3\xdb3\xc0~\x1cP\x01lo3\xc0\x90\xc4\xbc\xf3\xe3.5\xc0\x90F\xcfa\xf6\x8b3\xc0\xa3~\x11\x04\xe4-3\xc0\xb24\r\xbb\xbe\xea3\xc0\x03\x87\xe6\xf3\xbc\xf22\xc0q\x11\xe1\xb8\xda-4\xc0\x8b\xa7\xdeh\x96M2\xc02\xcc\xeff\x9fv4\xc0\xb7w\xcfv\x96\xcd/\xc0r\xb0\xaf\xf8\xe0\xd4/\xc0\x1f\xda\xd1zHr3\xc0\xd0W\xab%Ka4\xc0\xbd\xb5.\xe4\x10\xab3\xc0\x8c\x1c(\x92a\xae3\xc0\x00\xe4\xc1>\x82\xb23\xc0\xf1\xb4\xc2\xae\\\xd53\xc0\x9e#\xdf\xcbx38\xc0\xf91u\x17b\x9e3\xc0\x19\xd3%\xf4\xdb\xed3\xc0\xb4YQ \xcf^3\xc0\xa2\xb8\xf6\x0e+V0\xc0\xb8W\xd3\xac\xf675\xc0\xb0\xaf;\xaeD55\xc0\xef \xa9\x11\xef\x1c4\xc0\xbc!X4\xbb\xd61\xc0\xdf\xed\xc1\x89\x08\xa63\xc0\x9b\xd2`\xe3\xc0^3\xc0\x14\x1c\x032.\xd00\xc0\xbb\xcf@\x0eY\x9d4\xc0\xf6\x84,\x92\xe0\x1b4\xc0n\x9e\xd8a\xf1\\4\xc0\x00U\x88\xca\x05\x9d4\xc0\xed=\xe4\x81=T6\xc0cp\xa3\xcd\x90\xc03\xc0\xb3\xd5\xe6\x04\xd0}6\xc0\xa2\x02\n\x89\xc8\x1a4\xc0`e\x8f4R\xc02\xc0\x01=\xae\xa0\xe7R8\xc0[ly\x8b\xe815\xc0\xc7R\x93\xb7\xb7Q3\xc0\x9a\x99\xcaL\x15\t3\xc0\xfd\x04\xe5%\xa6\x128\xc0l\x96\x8et\x10\xcc7\xc0\xe6\xc7\x86\xe1\xd9\\3\xc0\xd0\xcap\x8c\xe8-3\xc0\xe4\xd8\xe7\x1e!\xa04\xc0\x9b\xc2\x0cA{;4\xc0\xdd7\x1a\x84\xa2\n4\xc0\x8b\t\x1d+%\xed8\xc0u\x04\x14%\x96\xd27\xc0\xf4\xd5\xc5\xfa\xc46/\xc0@\x96o +\x114\xc0N\xee\x9b6\x0cd6\xc0\xd6\xb2\xf6\xc4\xa1\x89/\xc0\x80\x8e\x88&\xa5\xa43\xc0\x1c*<\xb3US3\xc0\x03\xc3S\xd7\x1eg2\xc0\x98\x90\x96\xa1(\xc53\xc0\xcd\xe1\xca% \xab3\xc0;\x9e\x8ev\xc5Y3\xc0H\r\\\xf2N\xc63\xc0\xffh\xb1\xf5H\xb93\xc0-\xe2\xe5\x9f\x1d\xfb2\xc0\x91\xfc\xdaN\x89\x8f3\xc0\xe5\xa6S\xf8\xf0$3\xc0\xd8\xd9\x14\xdbe\x893\xc0\x12\xaeh+8\xf04\xc0l?q\xaaA\x184\xc0C<\x94\xcb\x8bj1\xc0\xc0\xe8\x17\xe6\xbe\xf53\xc0\x01K!\xd8\xefI3\xc0\x01\t@X\t\xdd7\xc0\xc7\xd5\xfa\x04N\xb92\xc0\xcaM_\x8f|\x123\xc0|\x07\x01\xc5\x98H4\xc0\xb5u\x05U\xba\xba1\xc0J\xe9\x86O\x82\x923\xc0K\x88qr\xdf\x0b2\xc0\x80rvw^\xf92\xc0&O\xa5\xc7\x11\x824\xc0\xa8<{\xec\xa103\xc0\x0c\x1bi\xab\xd8\xd3*\xc0pQ\xcb\x8d]D4\xc0\x83\xe9\x1e\x94e\xdc4\xc0\x87k\xe0\x7f\xab*4\xc0\xd2\xa2\xe2\xdf\x8a\x1d4\xc0u\xd0\xc7\xf6q\xf33\xc0x\x9f[\x08z\xc58\xc0\x18\x11\xc4\xd1o\xed2\xc0\x9c\r\xae\xb9c\xd81\xc0\xbc\x07%\xdcR\x1f4\xc0IbA\xbb\x1fM4\xc0\x95\xdd\x0b:s\xa83\xc0\x82\xa6\x00\xd5\xea\x004\xc0\xe9b\xb4\xa4ws4\xc0O\x12L\xaf\t)7\xc0XJ\xfe\t\x81\xc63\xc0\xfa\x89-\x9b\xdc\xc6/\xc0\xea\xa6\x94\xbf{\x9a0\xc0m\xb8W\xcd\x0e\x0e5\xc0!\xf4G\x90\x0f\xa67\xc0S\xba$q\x1f\x0f2\xc0\xe4\xbf>nW\xe32\xc0\x8eL\xc1,\\\xba8\xc0\x93\xae}\xb4\'B7\xc0\xaf\x16s\xb3E\xa11\xc0\xb5:\xc2\xf1o[4\xc0\x92\tE\xaf\xf1\x145\xc0A\x08\x99\xf5\x0b)3\xc0\x0b\xd3\xc1""96\xc0L\xb7\xbfmSG4\xc0\xe4\xf4fY\x1a\x0b3\xc0K\xc7\xc8$7#4\xc0\xdfp~\n\xd7\x1a/\xc0\xd4{\xf6\x92\xcd\xfc.\xc0xZ\xcb\x05A83\xc0As\\\x91\x07!2\xc0Bm]-\xea63\xc0\xbe\xdb\xb7xf\xe83\xc0d\xf3\xbefg(3\xc0\xf4\xf7\x93J\x12\x8b1\xc0\xa0\x16y\xad\x90\x921\xc05\xf0D\x19\x8a\x943\xc0\xfeRJ\xd6}x0\xc0\xde\xc6\xb5\xf4R\xfd.\xc0$\x03\xfe\xd8&\x042\xc0\x9bk\xa1\xf3\x04[4\xc0\xd4Sh\xed\xef\x954\xc0\xd79\x8fzD\x812\xc0\xe0\xc9\x87\xab\x13a4\xc0\x11\xaf\xd5\xce\xdeP0\xc0\xea\xdc\xb8\x92}\xb04\xc0b\xe7\x86!LM4\xc0\xaeff\xb2\x81H4\xc0\x7f4k\xa3\xe8\x9f1\xc0\x9dk\xae%\xae\xb23\xc0Z\xde\x85\x10\x1a\x04/\xc0\x19\x7f\x84\xc3lq4\xc0\x05\xa5\x1f\xd8w\x155\xc0]\x1f\xeb\x90\x12j4\xc0\xecc\x9cc\xe3\xb53\xc0\x89\xde"r\x82\x013\xc0\xf8\x9e\n\x9d\x7f\xe85\xc0>\xa0J\xcc\xfe\x1d7\xc0\xe47\x045\x06\x105\xc00]\x91[\x8f\x1f2\xc0\xa7\xfd\x14$1e2\xc0r\xa9E+\x10\x930\xc0\xd80\x1b\xf1\x16\x124\xc0\x86\r\xf9\xc4X\xa94\xc0 p\xd2mY\xe53\xc0La\xa7\xfd\x8f\t2\xc0\x85\xb3n\xb4~\xed4\xc0\x80\x07\xc7\x0fN\x9d7\xc0*4\x80\x9e\xeeh3\xc0\xb72V\x8du\x910\xc04U~#-i/\xc0OYC\x8b&\xdd2\xc0\xf1E\xbb\xffo\x0f3\xc0\xa3JM\x8bV\x9e4\xc0*\xf7\n\x19\xf5\xfe6\xc0_\xd5\x95\r\xf4\xfd3\xc0\x1d\x11\xac\xc5~A3\xc0\x93\xd6\xae\x8aFM4\xc0"\xad\xa5\x83\x95\xcb1\xc0\xfck\\\x8f\xcc\xab7\xc01\xbf\xe5W\xd6\x910\xc0\xb9\xf5[/\xe0~4\xc0\xb6\xdd|\x12\xe4r3\xc0\xc8\x12V,g\xd02\xc0\xbf\\\xad4w\x1e1\xc0\x8e\x04\x9c\x87]\x035\xc0\x06\xd4\x9e\xe0\x98\x8f3\xc0\xfd\xaa\x01\xcb\xdc\\4\xc0\x98\xe3\xd6\xd3vT4\xc0$j\xb9\xf5\xc7\x1f4\xc0\xea\xe6\xaa\xcf\xe9e4\xc0\x15cB\xf7\x82\xc68\xc0q\xa9\x08S\x9b\x8b8\xc0b\xf8\xe0\xe6\\\x0f3\xc0\xe5\xb8\'\xeb\xad\x8e-\xc0\xda\t\xfb\xe9\xc8\x1c4\xc0\x04\xa0\xb3i\xb0\x978\xc0\xc4\x85V1\xdcP4\xc0ws0\xba\x9e\x124\xc0\xca\xcaA\xa8#\x14/\xc0\xc0\x8cOD\x19J3\xc07\xafM\xd3\x18\xbc3\xc0\xf1f\x81\xc0q\x175\xc0\x9e\x0c\xe1\xf9\xdcG5\xc0\xd9\xb5\xac\'W\xfb.\xc0t\xe1\xb6?\xcd\x10/\xc0MO\x87\xee\x13\x034\xc0L"9\x9e\xe7\xec0\xc0E\x1bz\x05u\x9b2\xc0&\nZ\x97\xab45\xc0tL0\xc0\xb1\x185\xc0\'d\xc4\xe5Ab4\xc0\xffsJ\xe4H\xb80\xc0\xd4\x1d\xbcf\xde\x1d3\xc0\xfd7\x8d\xf4~\xb00\xc0cA\xf0\xe7\xc6\xe8.\xc0.<\xc2\x15\xb3\x073\xc0\xdd\x89\x04E\xc6\x12/\xc0\xe2\xe6v\xefR\x1f2\xc0\x1d\xe7\x1d\xbdG\xd80\xc0\x1d\xd2R\xe9F\xbc0\xc0\xf4I\xd2J~\xde4\xc0!\xf4\x03\x05\x1174\xc0\xb0\xa8\xa033\x190\xc0\xd6`0\xa4\xd5\x1c4\xc0\x99\xf2\x83\xf47;3\xc0\xca\x05P\xb0\x88\xca4\xc0\x13\x1fD0G\xc34\xc0\xe1\xd4\x07\xdc\x97@2\xc0\x8b\x08\xe8\xf5\xe0\xb70\xc0\x08/\xeb\xe9J+3\xc0D\xb1\xadLm\x113\xc0\xe9\xd7_^\xc8\xc88\xc0@(&b @4\xc0\x9b\xbcb4\x1eQ2\xc0\x9a\xb3\x88\xa5N\x1d4\xc0\xdf0\x19T<\xfe3\xc0zv#\x1f\x12>3\xc0\x8cQkZ\xc1\xe44\xc0\xf7\xc8\x91y\r14\xc0\xf4\x00\x88\xdb\xdfx3\xc0\xacE\xc9j5\r3\xc0@\xd4\xe8D\xfb\x149\xc0\xcdD(\x98\x86\x124\xc0\xc2\xa6\xd9\x19\xcax8\xc0n\x01\x1d\xe7o\xf93\xc0~\xees\xcc\x0c\xf73\xc0\x8c\xc26\xa1\x9d35\xc0y\xf8\xc7\xbd\x9236\xc0\xffr\xde5\'\x8d3\xc03\x07A\xfc*\xb07\xc0\xae\xeb\xe6\x18!\xfe4\xc0\xf9OXvC!6\xc0\xa4^+\\\xfc\x023\xc0~\x9c\xa7\x8aZ\x026\xc0\x13\x18\xfdI\xcc 5\xc0\xbe\x8b\r\x10]\x1e5\xc0Q\x11\x86\xb8Y?6\xc0T\xe9\x14=0\xf82\xc0D\x8c\xda(\x0663\xc0\xe9d\xd0\xb6S\x1d2\xc0\xb0\x1df\x8e|b3\xc0\xbf\xb6\x18\xc4o\xf12\xc0\xe4\xff\x83\xc4k\xc12\xc0\x91\xder\xae\x13e2\xc0j\xea,\xebw\xec4\xc0\x9b\xb2\x88x\x8c\xd84\xc0\xcd\xf4\x85\xccVU2\xc0\xca*>e\xd3\x107\xc0mw\xbf\x05\x91\xfd4\xc09S\xcej\xd9\xe63\xc0\xb6\xa6V\xe2\x03"4\xc0=;\xd3)\x03\xeb3\xc0\xe1\xcf\x83\x91\x8f\x033\xc0M\xe4\xd1\xd2\xbe\x112\xc0\xfba0\x04\x04\x1f/\xc0\xfd\xc3\xd7\xf5n\x154\xc0O\t2>\xca\xea2\xc0\xc5\xf0\x87d\xc2\x822\xc0\xc4G\x12\xecAP4\xc0\x16*9\x1by\x1e5\xc0\xea(0\xb0B\xc13\xc0\xe9\x13B \xcf\xdb1\xc0@\xfd\xab[\x17a2\xc0\xea\x8coK\xfd\xf96\xc0\xb9\xa0\x03\xd7\xdd<9\xc0\x05\xf5\x04J\xb5\x804\xc07\x12KV\x82\xc9.\xc0\xaar\xe7\x06\x8a93\xc0\xb0\x1dG1\x00#4\xc0\xac\xf9H\x8aAS*\xc0\xea\xf8\x80\xf3\x99$5\xc0\xba\xd7\xa3M\x13\xfe3\xc0\xb5\xcem\x86\xd4\xdd3\xc0\xdd\x16pJ\xcc\xc43\xc0=A\xfb\xc2\x1e&3\xc0\xd2\xdd\xd8\x85d\xe52\xc0}\xaey\xe5>\xc24\xc0p2\x9d.)P3\xc0\x10\xba.FD62\xc0\xe00\xdfR\x14Q3\xc0\xc7\xff)b\x1b\xde4\xc003\xc74\x9f\x074\xc0\xeb\x1b\r\xc7\x82 9\xc0\x8a}\xc0<\x18\xc31\xc0a%]\x1aU\x1f6\xc0,\xffs\xb7\x90<4\xc0d\xe3$\xcc\xf4\x013\xc0I\x08@\x85^\x173\xc0\x89@\x00\xb5\xd2\xe43\xc0nT\xc3\xb4\xbd)4\xc0\xb5\xb2\xb2\xdf\x7f\xc63\xc0\x1d\xec2\xd2*\xcc1\xc0O\x84\xaf\x14F\r4\xc0\xc6i\x105\xf6\x0f4\xc0\xc6QO\xa8Y\xd90\xc0x.\xca*k\xfa3\xc0=\x1cD\xfd\xa4\n6\xc0\xbc\xea\x88\xc6\xac\x0f2\xc0\xee\xb4Z\xa0\x02\xa1.\xc0\xec5\xc0b\xb8M4\xc0\x1b\xa0\xf0RM[3\xc0\x8d\x96\xb0\x1d\x06\xf23\xc0\xf8\x84 \xe2\xc7\x148\xc0{\x87T\xc2\x10\x173\xc0^\xf0\xc0\xaaI\x153\xc0^\xec%\xeeV\xd92\xc07d\x83\x07\xf6.3\xc0p\xad\xc5\xc2)\xa3.\xc0c\xa2{\xf23\\4\xc0\xf63\xde\xbf\xd2x5\xc0\xd7Y\xe9\xcd=\xea3\xc0#I\xca\x96G\xbf3\xc0\xd4i\xe7\xd0\x9bR3\xc0z\x06qi\xc5\xa38\xc0@L\xff\x8e\xa418\xc0\x10\xdd\xa8C\xff03\xc0\xb1\xfe\xd6Z\xe9\xd22\xc0\xd6*\x94\xda\x1b\x023\xc0\x82\xa5\x1a\x99u\'8\xc0\xb6\xd4\xd0\xe3\x9d\xc65\xc0f\xf4J\xaf\\\'3\xc0\xf7EW.n\xc37\xc0k\xac\x08\xfd\xbbu4\xc0\x95\x04\xb79\x17\x144\xc0\'\xeeQ\x8f\xf8\xee3\xc0tz&1!\xbc2\xc0\xc9\x16\x8dAJt3\xc03_\xb9\x90a\xe83\xc0\x91\xb2^\xf3y\xb25\xc0\x00\xacN\x87o\xf05\xc04\xd3O\xab\x06\xb60\xc0)(\x8f\xe8\xc3=3\xc0Mi\xa7m3\r4\xc0\xb3\xeb\x16\x17\x9d\xa03\xc0:\r\xc7u\\\xf26\xc0=\xc7#\x02\x15k2\xc0\xf3GC\xe9\xd9\xa92\xc0\xdc\xdb;\x9c\r 4\xc0Z\x00%\xa4\xae\xc83\xc0-\xcdh%\x91%6\xc0\xbc=d[\xfd`3\xc0B\x13?\x7f\x0f\x8b3\xc0\xce\xe5\x83iA\xde2\xc0\x9d\x9b\x90`3\xc93\xc0X5d\xdc\x83\xd22\xc0\xf3\xd9A\xfe\xf1\x902\xc0\xa1\xa5M\xfa\rj4\xc0\r; \x9dE\xd62\xc0\x1b_\t\xcb\xa4\x873\xc0p\xd9\xe4h\xa8\x883\xc0\xa7x41\xd9_3\xc0\xd2k\xe7\xafy\x133\xc0\xeb\x99\x87\xbfg\x8c7\xc0\xc5N\x99\x06\xaf\x803\xc0\x11>\x98\x99t\xbf0\xc0\x0c\xa6\x9d\xde\x12\x183\xc0\x92tl\xec6b4\xc0\xbb)\xe0=T 4\xc0\xa7\xe9W\x9al=5\xc0u\xde\x9f\xdd\xea\x871\xc0v\x87\xc5\xc6\xde\xc20\xc0w\xb7\xcc\xed@\x1d2\xc0\xcc#\xbdij\x8e2\xc0\xc9*r\x03\xe7n2\xc0\x87\'!\xedE\xe83\xc0\xe9FP\xbf\xf6d3\xc0\xd8J4\x98"13\xc0\x8aP\xdd$\x8f\xdc2\xc0\x11\xc3M\xa8\xfd\x143\xc0\xefS\x92\xdc\xdc\xa53\xc0\xd7\x85\xf4\x18\x98\xa4.\xc0\xfdtI\x06\x0e\xea3\xc0y\xb6\xf6K1h3\xc0\xc0\xfa\xf7\x81\xe5\xd3-\xc0\xca\xce\xd6\x85p{3\xc0\xb9\x9a\xd1\x10\x00\xb30\xc0\x00\xbf\xa1A\n\x0b3\xc0\x91D\xd9\xb2U=2\xc0\x0f?x\x07\x02\xd12\xc0H\x84N\xc6\xb2?3\xc0\x95\xa7\xd5\xb4\xe3\xa87\xc0\xb7Z\xb3\x12O\xd84\xc0\x98\xb8\x99\x9d\xf6\x1d2\xc0\xefky&\x0bo3\xc0L\xeb7\xab\xa2N4\xc0]\xd3\xd20\xe5l2\xc0\xd18\x88\xf3\x19\xa7-\xc0\x889\x8d\xdc\x87b3\xc0\xd1G\x81\xdc?<3\xc0\x0fM\x12O\\\xdb4\xc0\xa6\t\xad\xee:\x183\xc0\xdey\xe3\x8b\x19\x8f6\xc0\xb9\xb6\xac(\xa3\xf92\xc0\xab.\xc6\x8e\x92\x062\xc0Y\xc9\xbc\x95\xbeV4\xc0*\x93\xba\x18\xa4~7\xc0m\x10B\x8b\x18\xc93\xc0o\xf3 N\xdd\x9a0\xc0k\xd2P\x86\x15\xc44\xc0_}\xab\xd3\x9di3\xc0\xb1b\xad\xd0.\xb43\xc0\xeaR\xd7\xd6_\x9c/\xc0NQx\xbf\xf0\xa93\xc0\x1e\xe2\xf64\xc868\xc0\xee\xc9\xc3\xa2\x1f\x1a8\xc0\x96\xc0\x81D a3\xc0\tK8\xc1\xbb@3\xc0mh\xda\x1f\x8e\x052\xc0\xe81Q\x06\xa1\xa78\xc00\x0f\xe8\xf3\x9e\xad8\xc0\x10o\xf4-o\xc23\xc0\x0fRW\xfb\xec\x0f8\xc0|@JQe\xbc2\xc0\xaa\xe7\xdc\xbc164\xc0\\\x1a\x8f\x1e\xe6E3\xc0\xd5\x04=\x89g\xe63\xc0Hy\xa2i\xb1N5\xc0P\xd7\xd7\x9cN\xa23\xc0\x11\x0f\x88\x18\xcbx2\xc0\x96\xe7$A@\x8e0\xc0!\x13\xd9r\xb1\t4\xc0\x0fE\xa1\xa8\x15j2\xc0v\x0eT\xa67y3\xc0m\x87X\x87\xa8\x195\xc0{(\xdd\xdf\x11@3\xc0\x9e\xa8\xb3\xf0\x17P4\xc0N8:\x9f\x14/5\xc0\xb6\xb4\x96g-\x145\xc0m\xba\x9fXp\x8d2\xc0\xa7\xc1\xb9Jz\x0e4\xc03aXd5d2\xc0\xceh\xdd\xb2\xc7W4\xc0L&3k\x0f\xf42\xc0\x8d\x98o1\x94)0\xc0\xf5\xd20<\x1c\xdb3\xc0q\x85\x80\xce\xa1|2\xc0\x98\x18\xd6\xc7Iv2\xc0\x1c\x14:*\x7fR4\xc0\xd1\xa6\x19\xbb\xad|2\xc0\xb7I`f\xb1\xfd4\xc0\xe5j\xa4R@:2\xc0\x8e\xea\x1f\xae\x10R2\xc0\x15(\x99!\x07a2\xc0\xa8G\xa7\xdeM\xac3\xc0\x04\xae\xbd%\xa715\xc0\x9a\x99Z+N*5\xc0\xaa\xd9\x19`\x12\xe82\xc0\x90\xa8A\xb7\xe7\xbb2\xc0:Q\xfeG\xc0\xaf4\xc0\xbf\xafM,\x98\xd93\xc0\xe6\xc2\x17i\xd8c2\xc0K+\xccI\x87(5\xc0sQ\xa4@\xe5\x945\xc0d8\xf7\xd3Z\x8b4\xc0\x82\xa1\xe9!\xa6_2\xc0t\xab\xe2\xa5K\xab.\xc0\xc2%W\xda|\x155\xc0\xd5s ]\xf6\xc32\xc0jH\xc1\x86f\xad3\xc0\x9d\x96\x7f\x99\x8a;4\xc08\x95\xff\xe0O54\xc0\xc3Z\x05\xd2\xc0U3\xc0\x1b\x7f\xd7?\x93\xfe1\xc0\xf3\x18\x89\x845H4\xc0p\xe8\x16\xd9#\x014\xc0\x8c`kd\'O6\xc0l\xc8\x00\x11E}2\xc0\xc9~\xed)\x8c\xab4\xc0>I\x0e\xd7b\x963\xc0\xd0\x14\xe5y\xbf\xae3\xc0\x9d\x93\x8d\xc2\xa1\x942\xc0\xfd\xc1\xe5 \xecQ7\xc0\x0e\xcb-\x06\xe823\xc0\xc1\x91\xd0\x1bc\xe17\xc0\x14&\x8e\x13\x8a\xb94\xc0\xb9\x0c\xe8+\xf3\x884\xc0\xad6`l\xb9\xbb.\xc0\xabTWF\x96\xf92\xc0\x0bb=~\xbd\x8e3\xc0\x1a\xb8NcS\x112\xc0\x84/`\x83\t\xc23\xc0\x83\xf1c\xc6\x82g2\xc0\x98\x89\xc0\xb2\xb5p3\xc0\xb0\x87\'\x16\x1f<4\xc0\x91\xe7\xc1\x14\xac\xe03\xc03\x1cy\xd34\r6\xc04\x0c-O\x18\x9f2\xc0B8A\x94\xac\x8e2\xc0"E#s\xae\xa93\xc0\xe6\xc8\x814)\x1b6\xc0\x0eSZi\tP3\xc0n\x83\xc7\n\x81\xa34\xc0+\x06\xcd\xb3T\xc52\xc0\xee\xee\x01|"R3\xc0v:\x08%\xfc\xe07\xc0\xc6w\xf2\xa28+4\xc0\x08\x13\x14\x9c7\xc22\xc0\xd9\xd4\xe2T\xff\\3\xc0\xb6\xda\x9fS5H3\xc0\xbd\x8e\xb5\xcf*\x1d3\xc0{\xdfy\x81Y\xa12\xc04\xed\xde\x93\xc9\x962\xc0\x00P\x87\xd9\xf4n2\xc0\x97I\x99l5/3\xc0`\'\xfd?xv2\xc0Ha\xf8\x04\xe7J3\xc0\x87[>\x08\x80\xaf3\xc0\x88\x954\x07f\xf85\xc0\xa7\x18\xae\xf3\xec^4\xc0k\xa9\x90\xa9\xe8>3\xc0\x0c\xbd\xc4R\xa2}1\xc0\xda\xdfxV\x93Q3\xc0\x15\xe5\xee\x11\xe7\xa53\xc0\xeeM!&6\xc48\xc0\xc7\x80$\xbb\t\x8d4\xc0\xd0\xe6sNG\x146\xc0\x11\xc4\x1aG\x84\xe84\xc0\xdfi\xee\x99\xd7\xbd4\xc0\xf2}\x8c*{84\xc0\x058\xdc=\x04\xe33\xc0\xfb\xe7y$\x8f\x9d3\xc07\xda\xa0\xc8%\x982\xc0=\xbf\x90\x0b\x1aP3\xc0K\xfc=\xa68D3\xc0|`\xbe\x1b\x8a63\xc0!\x9e\xbd%\x91r2\xc0G4\xaf\xe9b\xbc3\xc0\xe1#\xe3P<\xc03\xc0$\xba\x95j\xd6U4\xc0\xf6\x92\x8e{P\xda1\xc0\x95F\xaa\x16\x08\x926\xc0&\xed\xb0f\x82>4\xc0\xd0y\x8f\xc3z~3\xc0:\r\xd5\x83\xf0]2\xc0\xf8U\x11\x8c\xc4\x913\xc04x\xe3\x11\xdc\x1e4\xc0\x94\xfb?\x99\xbb\x1a6\xc0\xfd\xb7(Ha)4\xc0eW\x82c\xd5k3\xc0[\xbd\xa8\x95g\xa62\xc0Y\x06g~\x81\x1b4\xc0\xb2E\x08\x94\xacE3\xc0N\xee\xd1\x0b\xce\xb77\xc0&\x99\xd5\xe3S\xb47\xc0\xca\x1b\xf4\xdd\x92*2\xc0.\x12\x9c\xa2\xde^5\xc0\xcbOWW\xd7\xba4\xc0\xc9\x11.\xd7"\xc93\xc0M\xf3\x82\xf1\xbbr1\xc0\xfcp\xa3{>v4\xc0K\xf5\xe0,P\xb43\xc0O\xef\xca\xda:44\xc0c\xb8\xf5\x8a\xd8\xc42\xc0\xfb\xacG\xb9\xad\x1d3\xc0\xceEp\x9a\xc8Q3\xc0\x89\xe2\xfd\x0f\xc7\xe11\xc0\x1b\xb0\x1b\xee\xb9d4\xc0\xa8Iw\xe6\xda/6\xc0\x8fH\xe1\xa0s\x8e4\xc0\x13\xb2\x0c\x05\x98\x894\xc0\xd5\x07\x17b\xbf\xed3\xc0R\x08\x06P\xa9\t3\xc0i\x1d0\x9d*\xe92\xc0U]@\xef\x06q3\xc0\x9f\x86\xc6\xfb;{3\xc0\x1e\x08\xab\xc8G\xf87\xc0t\x0b\x1e\xa5[\x0c3\xc0^\x03\xb8\xc8\xc0\xf63\xc0\xcb\x03\xc4\x03\xbfB2\xc0\x9d`\x0eO\xefU3\xc0~\x10\x07$Va3\xc0$\xc0\xb3\x89r\xa53\xc0\xc0I\xc2+\xb7\xd63\xc0\xdd\x9d\xbc;\x11\xeb4\xc0\xe2US\xcd\x1a\x924\xc04\x8b\xa0l/\xc42\xc0\xa0\x89Y\x1f\xf4v4\xc0\xce\xc5\x1bD\x99\x019\xc0\xca\xa9/\xeb7h2\xc0kbGz\x91(4\xc0\x1e\x1e\x85\xd2{r/\xc0\xbc O\t\x04G/\xc0\xda};\x18\xe5X8\xc0$eE\x07r\xc92\xc0^b\x1b|C\xe45\xc0dX\xd2\x96\t\x8c4\xc0#$`\x95\xe4@4\xc0W\x01\xa1&\xbb(4\xc0\x01\x06k\xe3\xab!3\xc0\x19ft\x8e\xd5\xdb4\xc0ZDS{^\xe34\xc00{\xcf\xb9k$3\xc00\xb2\xd9\xac\x91c2\xc0\xa9\xc0V\x8f\xcc\xa92\xc0\x9c\x85\xe4QN\xd67\xc0\x8f\x90]\x08\xb9\xff3\xc0\xfe\xc4\xa3B\x10\x862\xc0\xbfn\xc1~\xc5\x917\xc0\xea`\x97\x9e(\x893\xc0\xb94/\xf4\x8d\x984\xc0\xf5\xfe\x06\x9e0{3\xc0\r\xff\x07\xe8\xffB4\xc0\xddG0\xd1\x98I5\xc0\xf2[}\xd7X\x934\xc0\xef0\xdb\xbby(3\xc0T\xb4f\xcde\xe43\xc0\xef\xc2b\xd3\xd2\xc92\xc0\xef\xab\xc5\xee\xd6\xfa2\xc0=y\xa3\x07Z\x8f8\xc0\x13\x06sw\x8bF5\xc0d\xf4\x8f\x14\r\xb64\xc0+/\xcaq".4\xc0\xa1\x8dd5\x99,3\xc0\xd6\xe5\xbad=\xa03\xc0\x16\xc1\xb0\xf9Kq3\xc0o\x08\xf0\xae\x1bT4\xc0\xc3Tik\xb5\xac3\xc0=2\xfa~l\xec1\xc0k\xadvL\xd9\xa5/\xc0\x86!\xdf\xda\xda\x86,\xc0L9M+o\xab6\xc0=7\'\xdc\x0fQ7\xc0"\xe1\xd4?8\'/\xc0\xdc\x01~\x90E\x0c5\xc0\x86\xc1\x12Wq\xc04\xc0m:\xc8N&z3\xc0\n\x82]\xfb\xf0\x1c3\xc07FT\x87\x11\xe42\xc0\x91Z\n\x94\x93\xe80\xc0\xe4-\xa3\x17\xe7\x847\xc0\xda\xce[\xb9-\xee1\xc0\'\xecS\xd6bc3\xc0$\x81\x00\x18\x9d\x1f4\xc0\xc6\x86\xf7\xcf\xf3\xe03\xc0t\n\x10Ym\xed2\xc0\xa6\xb0G\x16/\x1b1\xc0\xc5\xea}\x89\x83\xb9*\xc0Y\xd8Hahj3\xc0U\xd2\xac\xa4\xb6_4\xc0\xbd\xf0\x81o4E3\xc06{\xa5\xff\x95\xbf.\xc0?\x1e6m\xe1\xb44\xc0\x023\x15\xd5\xdb~2\xc0\xf3\xfb\xdf\xc8[\xf4.\xc0\xc2\x89\xd5\\+73\xc0\xb1\x81~v\x1bm4\xc0\x85\xf4\x9d\xb1\x88\xce4\xc0\xd9\xc2\x05x\x87Z6\xc0\xc96\xedJM\x9b4\xc0\n`\x08\xd9$\xa71\xc03\x8b\xeb\xac\x10\t3\xc0\xae\xad\xb0w(\xdf3\xc0\xd1\x8f\x1acL\x831\xc0\x9e4\xcf{\xd0\xb63\xc0\xad\xbf\x9a0\x97\x164\xc0\x99\xc60}\xa2#1\xc0\xa3\xeb\xaa\xde\xf3L7\xc0!\xb6)s\x84(-\xc0\x05\xa2UN\xc5j1\xc0@RV\xf1\xad\x893\xc0\x1d\n\x9f\xa4O\xb44\xc0\x0b_b1]\x9e4\xc0\xca<s\x988\x8d0\xc0\xb1\xa8\x06\xd7*\xd67\xc0C\xc8\x9f\xfc\x02c3\xc0\xebne\xe6\r\xff2\xc0\xb4\x80wA\x99\xde2\xc0+#\xe7\x93\xb0L5\xc0,]\x11\xc7\xf2\xe04\xc0\xc0\xfb\xcf\xe8a\xd84\xc0\xd9\x12\x83\x9a\x17\x923\xc0\x83^b\x0e\xa2\x864\xc0\x95\xcfq\x8e?\xcb2\xc0L\x89\xa3\x10S`4\xc0\x89\xb9\xfa\x88\xd0\x018\xc0)\xc1$2\xc5\xc41\xc0\x9c\xfd]\x89z 3\xc0\xab\xee\x10K\xbaD2\xc0\x8c@|\xc0I+4\xc0\x05\xe2\xc0i\x8174\xc0Y\x16!.\x9c\x817\xc0\xcaI\x9bt)\xbb2\xc0\x06\x18\xe6\xd2,\xc14\xc0^5\xc1En\xf42\xc0\xe5\x8b\x08\xfa\xddG1\xc0\nXOF\xbe\x1a-\xc0\x07(\xb16\xe3e4\xc0#&yL\xe2a3\xc0Y\x8c\xbf\xcc\x9ad4\xc0@\x16\t\x9b\x16}7\xc0\xee\xb6\xea\x87\x07\x007\xc0\xb8\xa6\xcb\x89\xdd\xcf4\xc0W\x88W\x17zz4\xc0J39\xee\xa5l/\xc0\xcc\xaa\x96\xb9\xfcU1\xc0I[\x9fF\xa0\x033\xc0\x0e\n~\r\xcc\x1f5\xc0\x82\x05\xee\xaf\xc2*3\xc0\xee<\x05\x8c\xca\xe07\xc0\xab\r\xfb!*I3\xc0\x0f\x8d\x8bT\x9e\xb25\xc0\xc0\xc3V\xee\x1dG4\xc0\xf1\x07 \xec\xde\x1e3\xc0\x02<\\\xc7&\x9a3\xc0\x06\xd0v\xe4\xad?/\xc0\xad\xc9\x8bb3\xdf4\xc0\xa4(\x9c\x8d \t4\xc0\xfd5\xc8E9d1\xc0!\x85\xf6\xd7\x1e\xbb4\xc0\xf8H\xedV{\x1f4\xc0\x9e\xde\xb3\xcf\xbc(1\xc0PZ`\xb3\x9c\x005\xc0\xff\x84p2\xcfZ1\xc0\x9c\x88V\xfel\x1c3\xc0\xedgD\xe4\xfd\xd38\xc0w\xbde`\xe6\x074\xc0S\xcc\x14:\x83\t3\xc0w`\x86\x80\xcc\x053\xc0H\xa3w\xe0\x9082\xc0\xd6d\xe6\xc3\xf7^5\xc0\x8b"\xc9H\x95\xbd4\xc0{\x83\xce\xc0xV/\xc0q{B\x0e\xb8\x826\xc0\xb6\x0c\n\xa2\x98\xc83\xc0\x97\x86N\xb7\x1a\xfe1\xc0\xc6\x95\xcc\xdb\xfdM4\xc0\x84\x82\xe5\x86\x91\xda/\xc0\x07\xbe\xe9\xee\n\x962\xc0h{\xcf\x94\xca\x183\xc0!\xb6\xa5\x80\xf8M4\xc0=\xe6\xe38\xe8\x954\xc0\x81\x17\xa5\x8ex\xe23\xc0\xceuzl\xea(4\xc0(\x04\xc0A\xf4E3\xc0>Y\r\x95\xa1\x91.\xc0\xf5\xa5\xe2\xdfA\xfa2\xc0\x8d\xf0U1\xe4\xc14\xc0N\xea\xef\x04=\xe13\xc0\xfb\x04\x82\xc6\xe5\\5\xc0\xda\x16\xfb\xa4aR3\xc06\x11\xb6\xfd\xb7\xe53\xc0\xee\xb6-*\xc2\xc83\xc0Ly\x08\xf9\xadx3\xc0\xce\x0b\xac\x96\ry3\xc0\xe2\xc0\x92W6\x904\xc0\xf9\xa0\xf9\x1d8I-\xc0\x89P\xb1\x87\x0e#4\xc01)t\xddb\xc97\xc0\xceb\xfc\x9a\x93u4\xc0MP6G\t63\xc0\'\xcbB\xffM\xf04\xc03\x93\xa9\x9f\xf8~4\xc0.9\x05\xf5\xc3\xef7\xc0\xb9{\x8f\xc7C\xc42\xc0\x96\xbd\x12\t\'\x7f3\xc0k\x00\xf7\x1f}?2\xc0\x02\xb8\xcey3\x1a3\xc0\xe8f\xfb\xe8g\xcf2\xc0\xcc\xd5\x06\x90\xf3x6\xc0\xeb|4\xa5\x0b\xd84\xc0]]\x8e\xe5\x15\x932\xc0\x95\x0e\x18\xe0\xd7z3\xc0\x97\xf6\x88\xa6\x82\xb76\xc0\xf1\xa1\xdc4\x81\xcd2\xc0T\xbd\xf4kT\x874\xc0\x1c\x88\xdc\xb1d\xd13\xc0\x87\x91`\x86\xdd73\xc0\x16ny\x8dr\xa48\xc0\xde\xf0dW\xc0\xd96\xc0w\x08\x1c%\x10\xb82\xc0_\x9a\x9d\xccE\x152\xc0\x8b\x88\xe3\x89\xa6\xf32\xc0\xc5\x8bp\xbe\xb493\xc0\xcdj<\xc9\xad\t3\xc0\xd3ib\x19\xf7\xc07\xc0\xdb\x1a\xd1n\x8d&7\xc0\xfa#P\xc7-D5\xc0\xecw\x82\xbd\x86\xeb1\xc0Gk\xcb\x8eo\xa2-\xc0\xfd\xea/\x95\x17\x0e3\xc0\xdex\xcf\x85\xfb\r0\xc05\x19\xce/\xf5\x005\xc0"\xed\xe4_\xafj4\xc0\xf0\xd2\xcf\x12"\x1e3\xc0\xb0\xa2r\x8aQM3\xc0H:&\xeb\xd6\xfd2\xc0\x1fH\xeb\xd2\x9b\x013\xc0\x93y\x15\xd5\xd7\x0b7\xc0\xe1\x1a\x9a\x99\x1b\xd03\xc0\x89\xf1\xdc\xb5DC2\xc0*\x95d-\xf6~6\xc0LC \x87\xb0\x834\xc0KR\xceRY\xee2\xc0\xedoz\xb9\xa6y2\xc0\x9c\xb8\xae2\xb2S4\xc00\x0f#\x92\xab\xb85\xc0\xbaL;\xed\x8aN6\xc0\xe4_\xb4\x0er\xb95\xc0\x8b\x03\xca\xc7\xf2i2\xc0\xda?g\xd5\xa2?2\xc0\x9b\xf2\t\x15X\x863\xc0jdW,O\n3\xc0\xf5[\xc2\x7f#\xa37\xc0\xd3\xfd\x96\x84\x87\xb24\xc0\xb3:\x8b\xc1P\xe31\xc0\'\x8f\xd2\xc9\xcb\xcb3\xc0\xe7j\x97^\xbd\xe42\xc0{a\xf5w\xd9\x913\xc0t\x86\r\xfd\xc4\xae/\xc0!\x11\x82{T\xb92\xc0L\xb5\x16\x0cx\xd12\xc02D5\xe7\xfd?/\xc0\x95\x15\xda\xd6nB5\xc0\x8c\x91-\x94Q_2\xc0nz\xb3\xe8\x8fk-\xc0i\x16 ]\xb2K3\xc0J"\xfa\xb8\x81h3\xc0\x06\xb3\x9e\xb8*L3\xc0s\xb7\x06}\xd4\x846\xc0\x83\xdc\xc8\xd6\xd3\x9a3\xc0\xdf\xbc\xaa\x8c\xb6>2\xc0\x16E\xc6JI\x85-\xc0B\xda$\xbf\x1c$/\xc0\xa5\xadb\xa3\x1dB1\xc0\xf4\xbd]FP\xa93\xc0\xc9%\xe1\xf3\xe8N4\xc0\xe7\xa5g\xd6D"3\xc0\xbb{\xd1f\xd9\xa53\xc01\xc1\xde\xe6W\xc84\xc05*\xda\x17K\xea6\xc0Y\xcf\x02\x8c\xb1\xa37\xc0\x04\xcf\xf6\xf7^@3\xc0\x19l\x7f~B\x133\xc0Di\xbd\x1b\\)5\xc0%-pf\xd5Q3\xc0\xee\x92\xb0L\xa0F3\xc0\x82(\x9ft6\xa46\xc0\x8e$\x01\xb3\x9b\xc14\xc0*\xa3\xe4\xe5+F3\xc0Mo+|\xd1\xa22\xc0\n%\xe9/\x81\x856\xc0\xe4c\x9bk\xa0\xe08\xc0>#jK\xefG2\xc0&\x18|\xbc\x90\xe26\xc0.9\x14^\xce,7\xc0&.6m\xdd\xbd7\xc0X\x0e\x8cq\x91\x986\xc0%\x03\xe1\xed\xa8\x997\xc0\xfd\xf2\x91\x9a\xc1\xb95\xc0\x9f-\x86k\x96|4\xc0\xa6\xde\x8f"+V3\xc0fd\xfc\xd7\x01$7\xc0\xe1\xd2\xdf,\x8f\x1c3\xc0\\g\xd9P\xf5U4\xc0;\xc5\xd3m\x14@3\xc0"\xf1\x9b>X24\xc0\xa7Ir?\xabZ4\xc0\xe2\xf7\xf2:M\xca.\xc0\xb4\xab\xc1\xb0\xcd\x9f2\xc0TPJ\x9a\x92\xe43\xc0\x8d\xe0\xf3=\x11r5\xc0\x0e\xea/\x8c4J4\xc0\x0cZ\xd6\xfdr03\xc0\xcf?b~el2\xc0<\x1e\xf7\r\x02@3\xc0\xf2\xc1MAi/6\xc0\x97\xac\x82f\xdf\xe8/\xc0\xdc\xbe\xc4L\xe5A2\xc0\x84\x97\xfa\xc27\x973\xc0\xd9(\xc4d+D3\xc01\xc1vWv&3\xc0s\x1c\xea\xe7{+3\xc0^\xf0\x96=\n\\4\xc0\xc2\xdd\xb4s063\xc0\x86\xc4\xe6A7;3\xc0\xf3\xfd\x16\xb8\xd9<6\xc0\xd7R$\xbb$\r7\xc0\xf8y\xf2\x02\xa5\x044\xc0\xaf\x85y\xabE\x075\xc0/*0\xae\x17)3\xc0O%F\xf1X\x064\xc0\\\xbb\xa3\xbf.\xaf-\xc0e2\xda\x9b\xbdH5\xc0\xc7n\x88\x89\r\xf22\xc04^\x11\xb2pH7\xc07$R\rR\xf21\xc0T\x07u/\xd1,3\xc0\xf9v\xda\x00\x86a2\xc0x\xc9\xee\xaf\xf7\xe92\xc0\xa4Q\xe8\xd5\x00\x173\xc0\xaa\x915L\xe887\xc0>\xe7r.\xcf)3\xc0w\x1e\xff\xe4\x9f%3\xc0\xa7O\x8e\t\xb5\x942\xc0\xdcm\xe0\xbd0\x972\xc0\x0b\xd3\xf1N\xbb\x8d-\xc0\x1eu\xae\xc0\xd6\x947\xc0+\x173\x88\x81~4\xc0:\xa0h\xbas\x128\xc0\xec~*\x07\xda\xa62\xc0\xca\x1b\x01\x0c\xf2.3\xc0Zm\xc5fVc2\xc0\xa8\xdd:d\x9dy2\xc0\x1a\x04H\xe4k\x0f7\xc0E\xea\x12QJ;3\xc0Q\xcf\xe5a\xf6k4\xc0y\xf9\x18\xd3\xf0N5\xc0\xd1DqI\xa9~3\xc0\xab\xfd.\x9bUd3\xc0\x8e\xf7#\xb0@\xa31\xc0\xedl&<\xde:4\xc0\xfa\x87\xc3\xdabo8\xc0\xf8\x08Kj\xf9\xf22\xc0\x0c\xe6_\xc1aX4\xc0r\xd2\x94\xbe\x08\x134\xc0\x13\x8c)\x19\xcf+7\xc0%X&%\xaf\x922\xc0BY\x1f\xa2lg/\xc0VO\xe0Ng\x943\xc0\xca\x92\x81\xa5\xa9Q4\xc0cx9}\xe2p8\xc0\'\x82\x80\t\xef\x8e4\xc0]\xddo\xb3]\x173\xc0\x12@\xda\xdbi^5\xc0\xfa\x1b%\xa3u//\xc0\xd1\xa8c*\xa5\xcf7\xc0\x00\xad!\x03\x9b,3\xc0kk\xf2r\x88X5\xc0a6\xcd\\\xbf\xef1\xc0-\x18\xc2E\xc8>3\xc0\xd7@\xc2O\xd8\xf38\xc0\xf4\xf4\xd3\xa8z\x862\xc0>y\x18\xc4o\xaa2\xc0)\xf4s\xf1Jg5\xc0\x93X\xcaJ\xb1\xa52\xc0\xc8vs\x9c{|4\xc0\xb1\x8aM\xf4F\x953\xc0\xb2\xa5\xce\xfe\x9d\x8b2\xc0\xee\x06\'\xa9\xbd\xa82\xc0.?H\xc3:\x924\xc0jb\x08T+\x0c7\xc0\x91Gj,\xee\xb82\xc0B\xa3\x0e\xba\xdd\x7f2\xc0\xa7\x13\xce\x8c\xb4\xd12\xc0\xf1\xed\x1d\xf8\xe0\xb31\xc0\x11A.\xaf$\xb22\xc0\xcf\xec\x04G\'N3\xc0\xec\x96S\xbc\xb8\x853\xc0 \xeaHQ$\x8b2\xc06\x98r~9\xbf2\xc0Bm\xf6/\xf2\xe93\xc0U\xea@\xd2V\x1d7\xc0\x01\x1b\xf5\xed\xe1\xea2\xc0L\xef\x7fJ\xdd\xa02\xc0\x844;:oF3\xc0.\xba\xcb\xf9\xff\xc52\xc0\xd8w\xd5|k!6\xc0nm\xa6\xad\xb9\x977\xc0t\x8f"\xaa\x8b\x7f3\xc0jV\x80f6</\xc0\xb2\xb2\xcc\xd3\x8d\xcc2\xc03\xb4\x02\xea.\xf12\xc0VNg\xff[\xa94\xc07\xac>\x1c5\x193\xc0*\xd0\xfbte24\xc0\xf1gw\xad\t\\4\xc0\x85\x9c\xc4\n~\x9e1\xc0y\x95&\xaa\x83\x183\xc0\xd1\x0bbx\x9c\x1d3\xc01k\xbdz\xcaD4\xc0\xa5\xf7\xc0~P\xa17\xc0\xe78\x00A..3\xc0nci\xe0\xee\x143\xc0\x91\xd8\x13\xd1\xb5\x0c/\xc0\x11\xf9\x87\xea\xeeO0\xc0\x11m\x15\xca\xacw5\xc0C\xe1v2\x02\xfe.\xc0\xf9\x82T\xd1O44\xc0\xfa{B\xf9s24\xc0\x92\x01\x9f\xb85\x0e8\xc0ql\xc3\xe9y96\xc09\xaf\xb9s\x1dA/\xc0\xc8\xc85l\xca#4\xc0"[\x8b][\t/\xc0\x80\x08\xba\xbfB\xab4\xc0\xc2\'\'e\x84\xd67\xc0\xe0!\xc9*6;6\xc0\x03\xd8\xeaay\x10.\xc0\xe7[\xbc\x1e\xde\xe53\xc0H\xfaV\xfbB\x1c3\xc0\xa1\xe9\x8a\xca8\xd82\xc0\xa4}\x18\x08}*4\xc0r\xb6"\'\x13\xbe1\xc08\x13V\x93\x8bC4\xc0\x1e\xbd\x99\xed\xa3\xee.\xc0\xeanli"D3\xc0w\xfd\x98\xa0\xab\x033\xc0\x11G82\xf7\xb53\xc0\xb1\xac\xb2eS]8\xc0\xb0b"Gzc2\xc0\x98\x07\xa9\x9d\x90n2\xc0\x8a\x13u\xdb\x86-4\xc0\xce\xaal.\xaf\xd91\xc0K0v,\x8f{2\xc0n\x08/\xba*A3\xc0\xd2\xc0\xbb\x826\xf02\xc0\x07\xb2\xb9\xd6\xf8#2\xc0\xd7\xba\x9e\xa7\xd3t2\xc0\x00\xcc\xcc;>l3\xc0\x8b\xf2\xd1\xc9\x97\x147\xc0\xb3\x85\x18|\xb0\x9a4\xc0\xd6\x9a"*\xda44\xc0\xba\xcd\xe9!\xac\x074\xc0\x89\x1f@\xcb\xb7o8\xc0\x1a\x99\x044A\x812\xc0\xad\xa6\xc2\xa5qL3\xc01\x01\xb0\xca\x92\x8c5\xc0@&\x93Q\xec<3\xc0\xe7\x1e\xe5?\xcb\xf11\xc0N\x99\xda\x7f\x00\xe98\xc0\xbdZ\xb0\xd9-\x927\xc0\x1e\xc4\x03\xbf\xf3\xde1\xc0\xdb\xf7\xbb\xda\x87\x103\xc0\xa7f\\\xcf\xb1\x915\xc0\xb1\x880\x8f\x9du5\xc0~\xa9\x12\xc9\x93\x842\xc0\xe7@\x9f\x95B!4\xc0\x12\x1b\x16\xd02%3\xc0z\'\x8bq5v8\xc0\xb2\xb5P\x89\x10s3\xc0\x7f\xee\xbc[\t\x917\xc00\xd9u\xf5;{5\xc0\x1d\x0b:\x8a]\x114\xc0)+\x99=\xb8\x024\xc0\x1b\xf2\x8f\x05\xa0t8\xc0\x8d\xca\xa7V\x87\xeb1\xc0\xc5{X\x83\xca\xd92\xc0\xfaO\x8d>o\x964\xc0\xfc\xdf<c\'\xe02\xc03\x14;\xad\xdbA8\xc0\xff^\xeeV,\xea3\xc0a\x9bB\xce\xf6%3\xc0\xa2\x9f\xd4D\xcf\x937\xc0\x9c\xcc\xf8\xd0\xef\xe54\xc0\x9a\xf7\xba\x93\n\xb22\xc0\x1c\xb2\x14\xd0\xff\xdd2\xc0(\xbdq~z\xe01\xc0L\xd0?\xd2\\\xdd2\xc0\x86\x94\x08N\xe4\x1c3\xc0@j\x81\x8b\xb8"3\xc0.\xe0\x94\tG\x993\xc0g=\x02\x13\x81;4\xc0>\xda\x9c\x05\xac\x00.\xc0\x9e\r\xa9\x87\x9f\xe61\xc08\xba_\x07\xe7X3\xc0\xdd\x1c\xb1[\xcab4\xc0\x86\xa4\\*\x8d\xab1\xc0\x1c\xdb\xca\xf0JI5\xc0\x1d\x10"\xdcZ\xe81\xc0\xfaA$\xb2\xd6\x1c.\xc0\xeeq\xb6\xbc\xa2\x184\xc0\x16\xf0(TQ\xe41\xc0\xf2+\xa9\x87\\q/\xc0*\xe7pH\x1a\xcf1\xc0\xaaD\xe0t|\xa45\xc0-\xce\xcb\x12\x13R2\xc0\xbf\xb01+\xf7\xe48\xc0pwDH\x83\xdb2\xc0\xea\xbb\xecr\xb9\xc43\xc0\x1c+\xfb\x8a P3\xc0\x0bC\xdd\x86\x05\xce1\xc0M\x9b\x12!5"2\xc0\xa5w\x83\x0e\x18>3\xc0\xf8\xae\xbe\xca\xb5<3\xc0R\x9c\xf3s\xed\xb93\xc0\xb8\xf3U\xff\x0c\xac3\xc0\x937\'\x8f\xb0\x1d3\xc0>:.w4%2\xc0\xc7Kz\xbaf\xaf5\xc0\x92-\x95\x999M2\xc0\x8f\xa7+K:\xfb3\xc0(\x06\x86=L\t4\xc0\xf2Z4\xe2\xe2~3\xc0\xd1\xf14\xb5\xde.3\xc0\x13\x10\x80\x00\xcd\x083\xc0\x80\x06\xef\xccs\xdd/\xc0/\'\x0e\xda.\xf77\xc0\xd4m\xe1\x07\xa9E4\xc0\xe3 M\x1e\xcd&4\xc0\xf9GNW\x92j1\xc0\ri\xb7\x9d\xea\x0e3\xc0D\xbb\xe6\x846\x7f6\xc0\xac\x9a\xfe\x02\x9ev3\xc05z\xc2\xf3o\xeb1\xc0\xfc?\xdbN\xe8i1\xc0V\xf0\x01\x03\x96u1\xc0\xbc\xd7@\x04\x80\x86.\xc0\r^\x93t\xe8\xdb2\xc0N[\xac\xc0\xb0\xfa4\xc0G+\x01\xf0\xdb\xf24\xc0\x0f*\xbd\xf9}q3\xc0\xc4\xb5\xbb\x89\xa2\x1d4\xc0\x02\x11\xc3\xd3rx4\xc0\xc0\xbcJ\xe3\xc2\xf25\xc0]\x1dX\x1e\xe7!4\xc0\x83e\xe9\xaf\x80\xaf3\xc0\xea\xcd}BK-4\xc0J\xc0\xf0\xa4\xf8\xf6/\xc0\x9fm\x97\xea\x91\x143\xc0\x9a\x06zTU\xc53\xc0\x15\x04p\xe1\xc8S4\xc0\xc5\xac\xb2\x89\x9b\x848\xc02\x04\x88\xf7\xd1L4\xc0ph\xd9m\xdb~5\xc0]\xee\xad\x19\x8d\x932\xc0\xdd\xdd\x95\x80\x8d\x8d8\xc0!\x02\x8b\x9d+z4\xc0\x11\x1d<J\x7f\x954\xc0\xbf\xf4\xb7\xbd\x83\x144\xc0\xcb\xbf\xf2\x81\xdc\x984\xc0\xce\x7fFu\xdd}4\xc0\xa5\x15\xf6P\xd6\x0b6\xc0\x11\x92\x11\x0cBY3\xc0\x8d\xfc*0\xe8\x0b4\xc0\x08m\xf2\xf79\xd56\xc0\xa1\xe3\x16\x97#)3\xc0$e\x7f$T\xcf/\xc0g\x8c\xd5\xa9K\x088\xc0\xf2\x0e\xaa\xbd\xad\xd6*\xc0vv\xe2\x88\x8c\x182\xc0\x0e\x953\xfd\xa1T4\xc0|\xed\x88\xc8\xafd3\xc0{\x9c\xbb\xbcuN5\xc0\x118\xa8{\x90U1\xc0\xcd\xcaH\xee\x15\xc0/\xc0\xb9\xaa\xf8\xe6\xc3[7\xc0&\xcb\x8d\xaahP4\xc0\x07;\xa9A{!4\xc0i\xdb\x7f\xade\t0\xc0\xad\xb2q\xf3\x0f\xf65\xc0Z\xf4wl\x10\xc03\xc0,\xaf\xb8\x99\x83\xe0/\xc0)\xc7\x0b\xb6\xc1[4\xc0@\x02\x84\xd6Gk/\xc0\xed\x0b"\x8b\xcf\xbf6\xc0\xe1*\xf3[\x10\xf82\xc0\xe0!b\xfb\xa6\xd6/\xc0\xb4\x16\xbb\xfc{o4\xc0p?\xe4(\x8b\x9c3\xc0\xf9m\xdb\xe9/94\xc0\xc6\xed\xb6\xca\xb4\xec4\xc0\xdc\xaf\x02\x01\xa5g3\xc0\x00_`\x14;\xf50\xc0\x814\xd2\xd7D\xf22\xc0\xf2w\xa1\x0b\tw/\xc0\xe2f\xa1\xccn\xe77\xc0\x91\x04Y\x1e9=2\xc0\x04\x12?\x08x\xa22\xc0\x97\xe8g\x1a\xc4\xf62\xc0\x9drm\xeet(3\xc0h\x17\xac\xe8]=4\xc0c\x8e\xfc{\x1f\x1b4\xc0\x89s\xb0;\x03\x023\xc0\xb6\x0e\x13z\x91\x873\xc0I\xc6\x15\n\xf4\xf34\xc0\xb0\x93\xbdXF\xfd3\xc0\xa0<\x9d\xac\xc8\xeb1\xc0 dP\x8a\xbb\xf08\xc0\xb6c\xb7\xd28a6\xc0\xb7v!k<\xe42\xc0\xdc\xf6n\x0b\xcc\xb93\xc0N\xdep\xf2%L4\xc0\xf3;\xec\xfe\x97\t5\xc0\xafi\t\xd2f\xbc6\xc0\x85\xa1\xf7Bf*4\xc0\x8e;\x9e@\xe8\xee3\xc0\xce<\xb0\xc0\xb5\xfa7\xc0\xef\xcb\xc2\x14\xc4\xef3\xc0\x99fL\x861\xc61\xc05RO\x0b\xa4\xf62\xc0z\x16\x11mW\xde8\xc0\xdd\'R}\xf2\xea8\xc0\x9ak\x85\x88\x19\xb72\xc0i,\xc8\x8b\xa364\xc0\xcb\xadN\x98\x12$2\xc0\xa3\x7f\xd4f\xe8n8\xc02\x97\xbd\xc0\xc7i4\xc0\xb2\xa2\xd9\xcfJ\xdc6\xc0\xdf}\x01\xe0\x18r5\xc0\x7f\xea~\xb9\x1c\xe03\xc0\xb8|\x82\xf1\xe6\xf32\xc0la%\x94\x13\x840\xc0\x19\xa7\xf8C\x0e\xf60\xc0\xeb\xdeh\xcd[\x083\xc0511\r\xcf\x184\xc0\x99\x0f9\x19\xdf74\xc0}\xc9\xd1\n\xea\xdd3\xc0\xaa\x99\xbf(m.4\xc0>b\xee\xd7f\xa82\xc0\xcem1\r\xae\xc50\xc0)Q\xf6v\x1d\x13/\xc0,K\x96\x13j\x104\xc0,\xa8\x8f\xa6,\x96-\xc0\xf6ZM\xec\x07\x8c4\xc0\xd5\x1d\xb8[\xf0R.\xc0\xf7\x18\x87\xa4\x0bm7\xc0d\x9d\xa2\'e_7\xc0\xf6\xe7\xfa\xccF\x813\xc0\x80J_\x8f\x90\x994\xc0\n\x14\xdan\xc0\n3\xc0\xf1\x07M\x88\x85\x065\xc0\x8e\xb2W\xd1\x99\xc73\xc0\xdfu\xfb\x95\xb0F5\xc0\xf6g\xd7\xac8w1\xc0\xa8\xafN\xad\x07-/\xc0|K\x10\xb6\x10\x074\xc0\xd9\xf6\xde\xac*\xfc3\xc0\xa4\x8c\x1cP"\xe9/\xc0\xd0\xbd\xe9\xaa\xc1\xd83\xc0\xe2\xc4X-\x05"7\xc0\xc7?\xbe\xa0\x0f34\xc0\x8dKW\x8bW\xa77\xc0m\xc7V\xafQ\xc23\xc0;h\xd2R\xfd53\xc02\x99\xe7\xb0\xca\xd31\xc0!\x13\xa9\xe1)\x022\xc0pu\xd8\xfd\xffz1\xc0\xd1\xda\xf2\xcd\xec\xea7\xc0\xf9\xa3\xc9\x92\x19\xab-\xc0\x1bD5\xe7bV5\xc0\xd1\xa8Wq\xf0d2\xc0\xc4\xb5f*OS2\xc0\xabi\xd1\x96\x10k8\xc0\x91C\x0cdQ\x012\xc0\xb3P\x88\xf7]e7\xc0\x94\x97\xb5\x1afh8\xc0\xc5\xba@\x88\t\xf61\xc0v\xb0\xd0\xf9tM9\xc0_\xcc\xf1\x94\x7fp1\xc0\xeb)c\x00/\x002\xc0\xd9S\x0f\x1b\x87\xc82\xc0\xe0\xc1\xaf\x05\xd1g4\xc0\x1a\x88\xa5_S\x135\xc0\x07S-"$84\xc0\xad{\xc6O\xfd\x032\xc0\x97\xc1\xca\x17\x84\x1a3\xc0:\xb3\x07x\x17\xba2\xc0G\xb1O=|<5\xc0\x12\x8a\xcd+\xf3\xe48\xc0\x8a\xa9%\xb6\x11\x8c7\xc0\xfb\x08X\x14\xf3\xe7-\xc0\xb1\xa0\x87\x1b\xa6\xa83\xc0\xc0l\\\x07L\x8e4\xc07$?\xd9aA-\xc0>r\x10\xe2<\xd34\xc0\x83\xd7\xc1|\x9e\xa0-\xc0z\xb5=,JE3\xc0\xf6\x0cG\x1bJ\xeb5\xc0\xdc\x02\xd5q\xa8\x1f4\xc0\xcc\xd6\xactf"7\xc02F\xfdx\xfd\xb24\xc0\xfd\xa2\xb2\xa1\xb9\x032\xc0\xd3\x98\xa5\x00\xb373\xc0\xfe\xeb\xcd\x14\x01v4\xc0~R\x80\x98\xcf(6\xc0D\xc6\x14\xd2M\x8c/\xc0\x8f\x92\tD\xee{6\xc0\xa6\x95Qh\na2\xc0\xf8\x01\x1b.\xb1\x196\xc0\x15\x9b\x9a\xf3Ks-\xc0z\x8d\xa9^\xeb\xea2\xc0RUH\x91b\xa52\xc0r\x8b\xe5\x1b\xe4\x884\xc0_J\x0c0\xbbc2\xc0\xdd\xc4=q\xe9\xa02\xc0P\xbd\xf1FT\xf98\xc0\xc5\x8ebFc\xd01\xc0\xa2PB\xad\x7f95\xc0ew?\xa3\xf3$0\xc0\xd6-S\x06\xe6\x152\xc0j/\x1aV\xa9e2\xc0\xb7\x07\xf2\x8d~\xa44\xc0L\xee\x16A\x0bB2\xc0\xd6\xce\x9a\xa6q\x942\xc0\x1d\x0f0\xadO\xd75\xc0\\\x89\xe3\x85\xd7f3\xc0\x94\x04\xe7\xb58 3\xc0\xc1\x99\xf8\xbb\x14H4\xc0]\x0eN\xf7\xe0\x931\xc0\xa6k\xa2\x97\xfe\x123\xc0\xaa\xfeT\xd0\xe6\xc61\xc0\x94\xdc\x1b\xef\xcc\xbc4\xc0g=o\xb3\x1e\x1e1\xc0\xb2\xb3\xce\xb2\rD1\xc0)\xad\xa1\x19;\xdd2\xc0\xa3\x00\xa1d\xfc\xac3\xc0\xf4t!4j<0\xc0\x92\xb8\xedu\xe4\xf94\xc0N\xb5\xaa\x04+I2\xc0TI1\x92y\xcd2\xc0U\xb5\x96N\xce(2\xc0\xeb\x87[\xe7c\xee4\xc0<\xe5\x1c\xd7\x83\x972\xc0:\x85:d\x97\x143\xc0\x9drL\xf0\'\'5\xc0>\xcd\x8e\x16\x9do3\xc0c\xfa[\xdb\xe6D3\xc0\xa4\xd7Yw\xdf\xa61\xc0\xae\xbe\x16q0Z4\xc0r\x15m\xff\x02\xbf/\xc0\x7f\xb4\xf0d\x1a\xfc5\xc04\x19r\xa5|\xe88\xc0\xbc\xd4\xbc]\xc4\x8f4\xc0\x16\xc3<>\x8a\xe0/\xc0\xcfr\x16s\xd0\xa6.\xc0ku\xff\xa1\rw2\xc0\xce\x92:\x91\xdc\xf41\xc0\xc0n_"\xc3&3\xc0,K3u\xba`2\xc0N\xfaTeU=4\xc0j\x9fh\x01?K3\xc0/\xc1\x15\xd3\x8eN6\xc0\x86\xdbF,0\x17/\xc0\xf8\x1aBwG"/\xc0\xa0\xbeU\xbc\xa1\xe14\xc0\x88\xb0\x05C1\x883\xc0\r\xbcr\xc6A\xa44\xc0\xe3~\xd55\x05\x9b3\xc0U\xac\xd7\xaf\xec\xd13\xc0\x11\x00\xb1\xdaI\x0b2\xc0\xcd\x9a\x04\x1ca)2\xc0f\x9d\xac\x8dC\x990\xc0\xb7\x8dR\x02\xfd\x045\xc0\t\x7f\xc9w\xfb\x003\xc0\xa4\xa7g\x1b\x97\xd6.\xc03O\xe0\x045\x914\xc0\xc3%\xb2\xc0\x9f\x16/\xc0\xf7\xe2g\xc76\xb94\xc0\x9es\xcb\xd8\xf4\x074\xc04\xc6\x861\x8dZ2\xc0\\\xeaq\x01\x8b86\xc0\x1a\xb2\xc7\xcc\xd2\xe73\xc0\x81\x07RP\xedr8\xc0@Hf\x99\x7f\x1d3\xc0\xfa1a\x1b\xa705\xc0^J[\x85\x99\x166\xc0QR\xda\xdf)\xaa1\xc0\x86\x1c\xd5!\x02\xcd0\xc0J%\xfa\xc4Y\xae4\xc0Q\xfa\x8b6\xfa\x044\xc0\x82=D\xd9@\x92/\xc0\xfd\x87\xa7K:\x996\xc0\x92\x9a\n*3q4\xc0=|\xb1\xb2\xf9#2\xc0x\x80\xe8\xcf\xc1\xea6\xc0\x0b\xa5}:v\xd32\xc0Kpy\r\xc9P2\xc0=\xbd\xca\xcc\xf2\xb14\xc0\xa7\x8c\xad\xde\xcaP8\xc0\xf8;L\n\x1a\xd76\xc0\x81\x1b/\naJ0\xc0\xa7<e\x15H14\xc0\x9eS\xf6\xfc\xd9^8\xc0K\xa4\xd0\x1f\xb7\x000\xc0\xf7&\x97+\xb0\x144\xc0f\xda\x9d\xf6\xdc83\xc0\x9b\xb0\t\xb8\xe6j7\xc0\x8f\xa0\x95\xb8\x90\xef-\xc0]\xd5\xe8\xa3\xc9.2\xc0\xf4\xb8V\xe1\r\xe83\xc0\xbbM\xc2x\xfas5\xc0\xaf\xffx\xb7\xb8t2\xc0\xcd\x192\xec\x8c\x863\xc0\xd2\x1b\x1d\x88\xd9\x875\xc09\xec\xd0~\x87M2\xc0\x91\x81\x1bT\xe9\xa53\xc0\xaaf\xd8S~\x137\xc0S@}\x88\x88\xf33\xc0\n\xcd.D.G2\xc0\x883\xa1\xb1\xe3K6\xc0\x93\xffa\x0e\n\x163\xc0\xe7I&o\xda\x8d0\xc0\xb0M\xef\xc0\x14Y0\xc0\xe5\x1fE\x93\xd7\xab5\xc0\xe2U\x9e\xaf\xa7\xc12\xc0\x91J[$kb2\xc0ZF\xbe\xf8\x9a\x7f3\xc0\xde\x18\x11!\x8a\xc79\xc0\x97\n\x02I\xff\xae4\xc0\x8aj\x9bI\n\x914\xc00+\t\xc1\xa9\x0b1\xc0p\xc2e\xae\xa1p8\xc0_\x01\x9c\x8aN\x1d3\xc05J\xd4\xf9\xbf\xa7+\xc0C\xc8\x0eN\xe0!1\xc0\xbf\x814\x10\x94i3\xc0\xe4\rC\x9c\xd7b0\xc0\x13\xefwP\xb6(4\xc0\xe0\xe8s\xec\xe9t3\xc0\xab\xe6\xe9\n\xddk8\xc0|\xae\xb3\xc1.\x128\xc0\xe3\xb5\x14q\r\xff3\xc0\xe9\xc4\xf2\x92MU3\xc0\x1c\x92\xd2a*V0\xc0\xe5\xc1@\x8a\x1e\xa22\xc0\x80\x8d\xd0\xca\xf4\x022\xc0\x00^\xe1\xff\x91\xd12\xc0\x8d\xe2\xbfl\x91\xa04\xc0\xeb=s\x9d\xf2\x911\xc0\x99\xfa\x87\x15s\xd56\xc0n\xd5m\x91\xe7\x892\xc0\xd1\x84\x04\xa8\x8d\xff+\xc0T%lR\xcen3\xc0\xfc\xab%\xbbjD3\xc0\xa6\x89S<\xda\xc91\xc00\xd3s}\xeaR0\xc0\xa7\nu\x1f7\x160\xc0TZ4\xfc\x8d\xb31\xc0V\x10\xb0\x04H\xc6-\xc0~\xc1\tB\xae\x86-\xc0\xd8\x0f\x04N\x91n8\xc0yR\x9c\xfa\xff>3\xc0\xcb\xf45 \nz/\xc02\x15\x05\x88\xc4\x862\xc0\x01\xdac\xbb\x0f\x1b3\xc0\x17+tvw{2\xc0\xc2\x02\x8d\xa1}\xcd-\xc0=N\xbc\xe1\xb2M3\xc0Q\xe5F\xb0w$3\xc0\xfc5\x0e\'\'\xaf2\xc0\xf9\x7f\x14p\xfc~6\xc0[|\x87\xd3\xb1\x92/\xc0\xf8\xfbA\xd9\x82\xad.\xc0\xbf\x86\x16K\xda\x8c4\xc0\xd9\xd1~\x01,*3\xc0e3h\x0e\x8f$5\xc0\xdc\x1c\xc2\xa4\x81\x1f4\xc0\xdf\xf4P_\xcd\x1b8\xc0\x8a\xa1}1\xb7Y5\xc0N\x0c\xac\x98\x02+/\xc0\x15\xfa"\xf3Q\xb14\xc0Ra\xc2[\xe1l3\xc0!\xdd\x90\xf4T$3\xc0ys\x85\xdd?\xaf4\xc0\x8e\xedK\xbd\\\xcf4\xc0c\x927\xd2xk3\xc0%]\xd2\x9f7\x8d4\xc0\x005\xba\xc5g\xa56\xc0\xe7\xf0\xcf\x94-.2\xc0\xcb\x87\x80\x0c\xa1\x102\xc0}\x06\xbb\xa7\rU2\xc0\xb6\x18\xd1\x0c\xbf\xfe/\xc0XD\xb9;\x80-3\xc0\xce\xca\xc34u&0\xc0\x11\xee\xca:\x90\xed2\xc0\xb2\xaf@\x19\x10H0\xc0L\x06L\x9b\xcc;/\xc0\x94\xfe\x8b\xfe\x07\xa71\xc0\xfb\xb3\x9a{[\x1f2\xc0\xbe]\x95\xa3H\x972\xc0\xca\xbc\x8d.\x02\xa63\xc0\xfe\x85,\xbe\x1d|4\xc0\xa45D\xd1\xfe\x853\xc0\xcb*P\xf5\xa5\xe71\xc0[X\xb2\xf2\x02\xae5\xc0\xab\x1fM^ko6\xc0X\xd0>9\xa3H1\xc0,\xf8x\x98#\xe41\xc0\x7fKlw\x82t7\xc0\xbd\xcfR\xd5\xe7\xe6/\xc0\x0e\x1e\x91\xfa\xbc&1\xc0\xb4\x12\x05#c92\xc0\xdf\xd9g\xe8\x04\xba2\xc0\xe4<\x8c\xbf\xa8\x854\xc0\xda\x80\xb9\xf3\x87\x83-\xc0\x0c\xab\x90\x03\xcb\x8f3\xc0\x03\x96\xb5o(02\xc0\x88\xb8\xaf8\xd3(7\xc0`\x95\xb9\x18\xdd\xa52\xc0\x9b\x06k\x81K\xb5/\xc0\x8a\xa0\xfc\xfb,\x943\xc0@\xbe\x80\xf0N\xcf0\xc0\x98-\xf5\xda\xec\xec4\xc0\x7fg\n\x9f\xb4`5\xc0\x8bN\xfa\'@.3\xc0\xefO\xb4\xef1\xcc4\xc0\x7f\xd4\xce\xb5\xc4\x93-\xc0\x91\xe54>\xc2=0\xc0\x8f\ry\xd6\xa8\xfb7\xc0\x02\x1d\xce\xa4^\xd92\xc0\xc5N\xd8\xe6VF/\xc0!a\xa4L\xe0\xf99\xc0C\x85&\xd8\x8b\xf26\xc0\x08\xe0\xcd\xaa<\xf21\xc06\xbd\x92\xa6\x97\xd12\xc0\xb7\xb2>\x92|\xa03\xc0\'\x84\xa2[\xa1T3\xc0\x02kd\x89b\x8e2\xc0\xed\xe5\xb5q!\xd46\xc0jw-\x1b\r\x902\xc0\x03x\xbf\xb6\xdf\xf82\xc0\x9f\xee\x99\x0f\xc6\xf93\xc0\xdc\xe2T\x1cH<1\xc0\xe8an}K3/\xc0\xe1\xee\xb3\xa4~\xfe.\xc0\xcb\x8d\xcfv\xa2\xa54\xc0\r\xe1\xa6\xf9CH3\xc0\x15h\xd6\x0b.W2\xc0o\xde;\xef\xdf\x04/\xc0\xd4F\xc9J[^8\xc0=\xcb\x9cg\xdf93\xc0R\xfa\x0c\xccL\x122\xc0=\x11\x06U\x16\x1a3\xc0i\x06\xdc\xf9=\x089\xc06_}4!\xb27\xc0"\x86%\xa9\x1b\'6\xc0:\xbf\xe9\x88\xf9\x8a6\xc0\'}4\xb7*\x8c7\xc0\x18\x990\x9dJ\xdd5\xc0\xf9<\xc4W\xe3\xcb1\xc0\x9b\xd2\xed\x0c\xcf$6\xc0\xeb`\xf1\x18\xfbH4\xc0\xc3\x95\xf4\xcd\xb3!1\xc0p\xca?\xdbRF6\xc0a\xa3\x8d\xdaY\x110\xc06~\xc5\xa1\xf075\xc0\xecj\xae\xd25v3\xc0\xc0\x8b\xc2f\xd9\x9c-\xc0+"\xa4\x9dbC2\xc0\x0es\xe2yx\x076\xc0t\x98r\x9a\xf7\x033\xc0\x98}8\xf2\xc5?4\xc0\xe0\xbd\xb7f\x12\xc65\xc0\xf0>.#\x95.3\xc0\x9a\xd4\x07\x00\x0b\xc64\xc0\xb5\xb3\xc1+\xb7O3\xc0Z_\x15<w\x053\xc0\rH\xe1\x944\xf57\xc0o\xafg\xfb\x9b\xa81\xc0\xc1\xcb\xc3\xd8\xb8S2\xc0Y1JH\x9ca2\xc04\x8765\x91\xae2\xc0)\xbeP3)\x91-\xc07\xf1\x9a_$T/\xc0\xa9\x8b\xf2cN_4\xc0\xbc\xfaE\xa9\x8f\xa45\xc0\xf26`\xccz{4\xc0r\xb7\x0f\x98}+8\xc0\xc8\xe2\xdba\x11\x086\xc0X1OZ2Z5\xc0\x8d\xb1\x95\x07\x91\x1b8\xc0\xaf \x03\xd0/\xa47\xc0\x90\x88Vx\xfc\xc81\xc0g\xcc\x9c\x83\x0c\x805\xc0\x07\x1f_\x98\x12>4\xc0\xeb\xc1\xb7\x06\x0f\xf98\xc02@p\xf4\x0f\x1e4\xc0\x01\xa0:\x14yN2\xc0I\xe9\xd9\xfe8`7\xc0\xc0P\x0c\xf3\xa5\xe24\xc0\xa6r\x94\x1fs.2\xc0\xea\x87\xcfE\xe2Z2\xc06\xfd\xb3\xe0\x98\xe90\xc0\r\x84w\x12\xba\xf2/\xc0o\xbfI\r\x9c\x014\xc0y\xd3\xae\x8d\xe9\xaf2\xc0\xb6>v\xf5\x94\xa1/\xc0\xa9:\x03\x7fa\xd29\xc0\x96\x17\x86\x07\x96a5\xc0N`\xaaHR\xd24\xc0+\xf5\x0e-XA3\xc0(\xb22\x98]\x0b1\xc0j\x16x\x99\xe4\x1e3\xc0\xa725\xc0"+2\xc0\xfb\xbaW\xfa\x04\xd37\xc0\x9a<\x87\x9f8+2\xc0xN\x19\xe38\xb25\xc0K\x95U\xba\xdc\xda2\xc0\xb7\x94I\xb4\xe8?1\xc0i\x86\xcf\x16\xc5l7\xc0c\xf8S\xa5\xf8\x0c5\xc0+\x03\xb7m\x91\x854\xc0\xe7\xb8\xe4\x7f\'\x8d0\xc0\x07\xd7\x07\xac^68\xc0_\xa0\xe4\xeea\x80.\xc0\x18q\xca|f|7\xc0\xf8\xc8\xaa\x93\xd7I,\xc0\xd7\xf0:\xaa2\xd4.\xc0\x00m\xc61\x01\xf91\xc0=\x1e\x06\x05aP4\xc0p\x13\xbe\x07\xe3\x958\xc0|\xf1\xdd\x990\xe56\xc0\x8b\xd90\\\xa4/2\xc0\xcd\xc8\x02O\xa9q3\xc0\x12\x06Qc\xefK0\xc0\x0cr\xb4\xe0Ob8\xc0\x82k\x90?\xc8\xd32\xc0+\xc5a<OX4\xc0\xb8\xed\xd9\x8d\x0c\x0c3\xc0\x05%\x956\xd449\xc0!\x06,\xc4\xf2V3\xc0\xdas#\xb92[3\xc0\x1aS\x80\xac\xe1\xb8/\xc0\xde\x15\xed\xd5\xbd\xe51\xc0+\xfd\xf5\xe79\x923\xc0\xdd\x14+\xb0\x91\xc85\xc0\n\xf2\xa6(\'g6\xc0\x01xzd\xf8T4\xc0\x93\x9eg\r\x88\x955\xc0>An\xb4\xde\x8c4\xc0\xc6\xb4\xf7\x16W\x174\xc0\x87\xfe\xb7G\xeb\xbb3\xc0\xdd\x04\xa3e\xaf\xc43\xc0S\x99\x14\x89\xa616\xc0\xef\xd3\xf3\xc1\xba,3\xc0y\x0e\xbcNZr4\xc0V\xcaX\xaa/\x0b4\xc0\x187ygd\xaa3\xc0y,\xc7\x01L(/\xc0\xf0\xe4b\x86\xc4\xa43\xc0\xf6\xe3\xf5#\x93\xc23\xc0\xb1\xea\xc8\xd7\xc3\xa89\xc0\xa0@\xd9\xf5\x04f-\xc0N\x1a\x1c\x99\x05\xc43\xc0\x1d$\r\xa3~\x0f4\xc0\xb7\xc22\x8c\x10\xc63\xc0\xd3\x98\xab\x96\x99S2\xc0\xda\xeb\xcd\xb7n\x1e5\xc0\x04\xd9\xdb\x91oU3\xc0u\xde_#\xb2#3\xc0\xc5\xdc`\xa7\\\x085\xc0@=\xb0|\x05=3\xc0\'\xd3\xb0\xdc\xb9\x184\xc0V\xb9\xd4"\xd5\xf02\xc0P\x9c\xbf\x84\x86\xc33\xc0g\xfbw\xfd\xb8\xc93\xc0\xb7\x98\x053\x00H3\xc08f\x18[uM4\xc0\xecd;\x10y\xeb1\xc0S$\x85\x88\xeb\xb75\xc0mt\x00_\x05\x1d5\xc0\xb3n?t\x0e}4\xc0f\xb0\x9c\x00q\x1e0\xc0Vk7D\xc2/8\xc0\xb3w"\xc0f\x1f:\xc0\x8e\xb4\xec\x9c\x89\xb92\xc0\xcc\x85\x9b\xae\xb1\xf42\xc0!,F\xb9Me4\xc0\xa7\x17\x7f.E*6\xc0\xc2\xd1\xa17\xd537\xc0\xf5\xfd\x8ao\xe4\x873\xc0oe\x045w\x015\xc0\xc6\xdf_\xdbN+4\xc0\xfa+9>)T2\xc0\xfa\xce\xd5M\xbc\xb47\xc0\xc6\xe6\x9d\xd2_\xfd2\xc0S\xec\xa4\xf41\x953\xc0\xa7S._:\x064\xc0\x1c?\xa6\xbd\x98\x052\xc0&\x13\x11\xe4\x12\x143\xc0!S2\x05\xe0W2\xc0Y\x95\xae,k\xf82\xc0\xcf\xa7A\x04\xecC0\xc0ADSR\x18\x127\xc0\xcdl1\x16}\xfd/\xc0\xa9\xa9\xd0\xff\x92\xc82\xc0+\xad^\x89)\x153\xc0\xc8\x94\r\xab\t\xc43\xc0\\\x8e\x03\xa3\\\xd93\xc0)\xd2\x83J\xeap4\xc0AP\xc14\x96,/\xc0\\\xc2V+\x8f/3\xc0\x14\xd3t\xef:\xee2\xc0\x9e\x86\x07BO\x0f5\xc0\x92Y\xa2\r_\xf32\xc0\xcb\x8d1\x98\xad\xd73\xc0F\x8a\x1f4\xa184\xc0\xfa\xbe-\xc9\x94=4\xc0Kf\xaa\xac\xb0,4\xc0\xdc\xf9\xff\x85\x1b\x8b5\xc0<F\x8d#\x1b86\xc0\xe8\x06\xedcAf3\xc0:\xe8\xfe\xae]\x1e4\xc0a\xb1\xf3\xfeQ\xd23\xc0\x95\x90\x05S\xe1o6\xc0\x92\x9cv\x03\xb9h3\xc0G\xe4\x1a\x03\xa2[6\xc0\xb6\xac\x884Y\xe74\xc0\xea\xe4ty\xac%4\xc0\xee\x14\x95\x96\xb2~3\xc0"\x9e\x1c\x88%=3\xc0\xe2]\xdd(\xab%3\xc03\x1eS\xb9x\xe07\xc0\x08\xd9\x8b\x07n\x848\xc0E4%\rI\xec+\xc0\x8c\xf6)0\r}7\xc0q\xcb\xa2\xf5\xee\r5\xc0p\xf0\xdbz\xf8\xc02\xc0\xcb\xc5N<M\x013\xc0\x96\t\xa9\x80\xf6\xe72\xc0\x10\xf8\x01\xf8\xb6\xbc2\xc0\xabh\xae\x95/\x1d3\xc0q\xfd5\xd3A)4\xc0vv\xe7\x0fDF1\xc0\xd1\xe5\x18T\x97M0\xc02o\xce\x16H)3\xc0u?.\x96\xb9\x0b3\xc0\x1d\xe20\xa2\xf3#5\xc0\xb9\x140W\xe5\xc03\xc0\x1b-\xbex\xecG4\xc0\xe2\xe61\x98\x06\x0f4\xc0W\x99\xac\x95\xd8\x1c4\xc0\xf7\xbc|l\xf8\x0c7\xc0US}\xb0r\x106\xc0\xb1w\x80\xc0\xcb\x1c3\xc0],\\\xf8\xae\xb33\xc0\tDe\xf2\xb1\x954\xc0C+\xf6\x0b\xfc\x0f4\xc0(\x868[g/0\xc0-\x14#\x8c\xb4\r3\xc0u\xf8cJm\xce7\xc0\x18L\xd0\x9c\x03A6\xc0tk\x8eh\xa674\xc0\xd7\x84\xe2\x19\xd9\xc73\xc0 \x84\x87\x9c=\xd68\xc0\xbf:\xa3\xde\xee\x173\xc0Z#I\xa1\xb6\xb65\xc08c\xbb\x1e\x00\xb35\xc0\xc6\xb9\x1a\x05\xbf\x0b5\xc0(\xe7\x91hX\x816\xc0\xda\x03\xe3`pL7\xc0\x86&\xcf)m\xb8*\xc0\n!VZ\xd8\x1e7\xc0\x0b\x99\xda\xa2(\x1d7\xc0\xf8\xac\xbb\xf1\xf7&3\xc0(@\xa6\xdcM\x077\xc0J?\xcf?\x9f\x145\xc0\xb0\xce\x1c#\xba$4\xc0eq\xeb\xec\x18\x124\xc0[\xc5\xb7\xeb\xd2\xbc2\xc0c\xa7\xbc\x08\xb7\xb63\xc0k\xe5+\xc4%\xd12\xc0\x94\xa3\x03\x82qB3\xc0r9\xaf\x94\x9e\x013\xc0\xc5\xe9\x1f\xddE\x1d3\xc0<\xbbS\xcf\xd3\x165\xc0\x97R\xbc\xb0\x8b\x0f5\xc0c\\\x1a\x16.(3\xc0\xd0\xd2\xfd\xf9\xc4J4\xc0\xf0\\\x92\x11\xb6H4\xc0\xce\xed\xe4\xc8K\xbb,\xc0\x025\xca\x91T\x9f3\xc0RIZw\xc2\xdd2\xc0r[\xbc\x04\xa9\xe4/\xc0\xb7\xffs\xbda\xed4\xc0\xf36\xc0>UX4\xc0\xfc\x933\xa2\xac\xa6+\xc0\x14\xd1\x10\xfc\x17\xb83\xc0\x95d\xe5\xf0\x84\x1f6\xc0\x15\x7f\xa5\xb5\x83L8\xc0A\xfc1\r\xdb@3\xc0`\x176W\xe2\xc93\xc0B\xcd\x1f\x02=i3\xc0\xd5\xd61\xe1\x85L3\xc0\xcf\x1d\x99\x97*\xcf2\xc0\x17\xa9V\xe6U\xf71\xc0\xb6\x94\\\x93\xd133\xc0\x9fK \xe0S\xfd1\xc0p0\xedp\x03{4\xc0k\xfb\xc5\xd1\xa6\x896\xc0l\xb3]\x99\xbe\\4\xc0\x9e-\x9f\xf0tL8\xc0\xe5\xa1\xac\xd1\xe2\x8a4\xc0\x9b!\x1e\x1ckr3\xc0I_\x1c\xdc\x89\x125\xc0-<\x9f}\r#6\xc0\x1dC\x1a.\xb6\x0c5\xc0n>\x9b)wA3\xc0\x14\xe5\xd5\xe2\xd2T4\xc0H\x8b/\xd69\x1e4\xc0J\x98\xfe\x7f\x06\r4\xc0\xd4\xa6\xda\xd6\x90\xc53\xc0\xe1\xe9l2l\x126\xc0\xb8\x83\xb0\xf2\xc4\x0e3\xc0[\x1e\xb1\xa0\xa8\x8c3\xc0kRW\x03\x81\xac3\xc0\xe7\xbf\xfc\x96\x1b\\4\xc0\x84K\x8f\xba\xb4J3\xc0+\x04\xc9\x01\x1f>2\xc0\xdc\xb1\xf7\x80Ci2\xc0r\xfd)\x00\x03\xc31\xc0\\\xa2g\xdch\x185\xc0P\x13\xfb4\xfci-\xc0\xe6\xa3\x0c$\xf0Q4\xc0\xff+\xc7\x02(I/\xc0X"\xe6\x13\x1d\xe94\xc0\x82RG\xa0:j1\xc0\xfc\xfc\xfbN\xad\x034\xc0\x11}0\xa5\xa3\xef3\xc0\xe5u\xd0o\xd4\xdc2\xc0\xd6a\xb5&H\x9c2\xc0\xa8?Z\xe3C53\xc0o\xe4q\xed\xf8\x872\xc0\xc0\xf9\xa5\x81\xe1,5\xc0\x8aC\xf6\xf17c4\xc0\xc4Q5\xb2\xf3\x8d3\xc0j\x10\x7f\x95\xc0;3\xc05\xa7\xffq\xc1Y1\xc0\x89\xe7xP"c4\xc0\xacvv4\x91j2\xc0#\xabWo\xca08\xc09\xdb\xcfj\xc7\x916\xc0AV\x857z35\xc0.\xdfZ\x12F+/\xc0\x08\xf8\xf8\xc9\xe4\x1e4\xc0\xf0\x83\xd4n\xb2L7\xc0\x80\x8cgfo\x0c.\xc0\xae\xc0\xa2\xa5`\xc7+\xc0\xf1S\xe2k\xa9\xf53\xc0{\x9c\xeb\x8d\xec#,\xc0#\x85vy\xe9o2\xc0\x9c\x9f;\xb1\x14k4\xc0\x0cd\xa9g\xc4\xff2\xc0@G\xed\x04\xd9\xe81\xc0\x1d\x89\xd8\xec\x0fM4\xc0*\x7f\xe1$v\xaf2\xc0,\xda@O)D3\xc0\x0eY\x15\x82\x13+3\xc0\xbd\x8c\x08\x84g\xc34\xc0%6\x02\x1f\xd8Y4\xc0\xbe\x87\xe5{\x13:7\xc0\xdel\xb6P\xda\x9d7\xc0.\x17\xf4c\xa5N6\xc0\tXy]\x95\x103\xc0\xbb\xf6\x98\xfc\xb5\x1c4\xc0\xa6\xd7\xd8=n>3\xc0\xdaO\xe0\xcb+\xdc1\xc0\xdc-S\x99i\x035\xc0\xea\x07\xdb\xb8\x95\x844\xc0\xd6\x8d\xa7\xbd\xc8|.\xc0\x04yI\xae\x18\'7\xc0\x7f@sc\xa2\r4\xc0\xc8\xbb\x1eg\x9e23\xc0\xe3\xe8v\xaf\xdc\x1a3\xc0\xff\xd5\xda\xd2\x1ax4\xc0Y\x7f\x18\xb9I|4\xc0B\xaf\x1cQ\x81g3\xc0c\x9a\x04\xf2x\x15,\xc0\x97\xbb\xd1\xfa7\xbf3\xc0`\x87\xe7\x80\'\xc93\xc0)H\x1f\xd2y\xb92\xc0\x80\'\xb06\xf9\xf53\xc09\xdc\\\xa9n\x1e7\xc0\xe7\x11\x8c;\x1a\xad,\xc0\xcd\x17\xf6\xaeM.4\xc07\x8e\xec{\x8f23\xc0>>\x0b\x0fD\xbd3\xc0a\xcd\x9et\x9475\xc0\xc8\xeb\xd4\x08\xf3\xda2\xc0X\x8f\xb8\x80\x82\xc73\xc0"\xb6\xa9\xd2\xb7U6\xc0\xcf\x11\xfbb\xbcM7\xc0:\xb7\x9e\x0e1\xd22\xc0\xc1\xb3\x05|\xf6b-\xc0\xef\xc9\x05\xb3;\xae3\xc0t\xf0W\xa1\xcd\xfd4\xc0\x1a>\x1d7\x0b&2\xc0h\xa5:,-\xf82\xc0\xf3\xc14\x14\xa9\x989\xc0?%\x87L6\x1f5\xc0\x84\x8f\xb0\xf1^\x195\xc0%\x8c\x03\x15\xe8\xec5\xc0\x9e\x04?\xf8N\xde3\xc0mh\xd6\x19K93\xc0\x9c\xf4\xf4\x80\x02\xdb/\xc0\xcf\x9e<\xad\t\x016\xc0\xe4\xa3\\M\x18\xbd2\xc0\xe90\x96\xa9SW3\xc0\xad\xe9\xffK\x1e\x074\xc0\x17\x1c\xd4O\x1eU7\xc0\x9c[\xc2\xbfz\x013\xc0g"d\xb3\x93\xf02\xc0\x9cEQ.\xf7\x1e2\xc0\xa1\xf2\x98\x18\xd5\\4\xc0\xc2\xca\xc5ta`8\xc0v\'\xee\x13\x87\xf76\xc0\xdb4\xc85\xa1\x9c9\xc0\x86\x15\xdf?\x93\xd84\xc0\xdb\x05\x01\x98\xa1\xd52\xc00\xb1\xbd\xf8\xddP3\xc0P|\x82{}\xba2\xc0T\xd1\xaa\x07\x9c&3\xc0X+2\xf7\xbbd4\xc0e\x8bT\x08\xcdk3\xc0\xde\xf6\xcb1\xd3-3\xc0R\\\xa5L$\xf12\xc0<;\x11\xc8qq3\xc0\x89\xf1\xd4\x1c\xd3(5\xc0\xbe\xedua\x97\x1e5\xc0,Z\x15\xb2>\xe44\xc0y\xa5\xe4\x85D\xb82\xc0\xe1p\xc4f\xc4T4\xc0d\xd9{\xc0\x8064\xc0r\x0bJ\xd0rK2\xc0\xd1\xfc\xc2Q\xc3\x024\xc0*>{\xfaV\xcc3\xc0we,\x0b\xcd\xbf2\xc01\xb8\xa6\x15\xf4\x923\xc0T\xd6\xe4\xee\xf3\x822\xc0\xa1\xe5\xd2\xf0{\x119\xc0i\x8a\xb7e\x00D3\xc0[\xfb\x8a\x02\x86$3\xc0{G\xcd\xb7v\xf5.\xc0t\xa4\xb55H\xef/\xc0\x12\x1e\xbd\xd4\xf4b2\xc0\x7fh[\x92&\r2\xc0\xf0\xfd\x9b\xcb{$5\xc0\xc4|5\xd6\xb6\xab4\xc0?\xf2\xb7_\xa5\xb84\xc0\xd6\xe3,\xebyg2\xc0\xbc\xfb/\xdfYJ7\xc05\x11w3x\xdd3\xc0\xaf=\xd8\xac\xebS8\xc0\xbf\xbe\x82\xd8\xa8)5\xc0b\xa1|\x82\xdc\x1e3\xc0v\xfcsr\x08\xe52\xc0\x9fi2_\x0ee2\xc0\x1cE?{\x88\xf73\xc0|\x7fWW4K5\xc0X\x16X\xfc\xee\n5\xc0BX\xb1\xc3 \xe63\xc0g\xb5^M\x87\xf63\xc0\x19\xe34\xe5\x8e\xc13\xc0G\xdc\xad\x87>s4\xc0\x99/\xc5\xe5y\xbe4\xc0\x05P\xf6O\xe3\x143\xc0&\x16w\xbf\xf8\xbe2\xc08$\x80\xe6\xf722\xc08\xf4p\xfa\x82\x852\xc0S\xb4M\x08\x97k-\xc0%\x0f\xc3,\x98\xe93\xc0%\xe3\'\xfev\xd62\xc0Aj\xe1\xa3\x1b\x9b4\xc0\xac\x0f\xa4|\xe1\x055\xc0\xec\x9d\xc6\xd8rT4\xc0I\xae/5\x1dG5\xc0v;\x86\xfe>\x8a4\xc0`g\x95\xd1s\xad3\xc09b\x10\x85\x0fT6\xc0\xd6\xabm\xc8\x1b!5\xc0,\x04O"\x13\xb82\xc0\xd9(%I\xefl2\xc0`\xa1|\xb1\x1f\x9a7\xc05G\xff\x81&L3\xc0\xbaR i^L4\xc0\xb5\x9cS\x19o\xae3\xc0B!\x90\x9fUl1\xc01\x83\xb9GC\xea3\xc0(\x8aJb\xb3\xe13\xc0\xcc\x96\x10[\x0c\x164\xc0\xc2\xbd\xfd\xcf\xb8\x974\xc0\xbd\xeb\xa0\x07%\x0c2\xc0,[^\xf6\xd2|2\xc0&H\x12>\xb0B3\xc0\xe0\x05\x9a\x85\xba\xd82\xc0l\xc0\xa9e\x1d67\xc0\x14\xaa\xb7\xf7\xdb\x1a7\xc0\x9b8\xc8\xd2&V3\xc0\x9eKC\x8a\xa1\x8b7\xc0\x90\\\xef\x02\x10\xec3\xc0"\x1e>7\xd8\xbf&\xc0\tzu6\x08\x7f4\xc0\\\xdd] H[5\xc0\xc4`\xcf\xf3\x8fJ5\xc0\x12y\xe0#\xe3\x128\xc0!Q9\x05\xce\xae3\xc0\x89\xde\x99\x9e9R3\xc0\xbbq,\xed\xd1\x0c3\xc0\xd1ac\x90\xb7\xe62\xc0[\xe9t\xf8\xdc\xbe2\xc0\xb6\x81\x8cun\xb92\xc0 _`\x05L\x154\xc0\xa5Q\xb3\xfc\xce\xf23\xc0\xfc\xa5\x14\x05\xd8\x183\xc0\x16<\x04(\xe8m3\xc0e\x1d\x0f\xb2\xf6H3\xc0\\\xa0\xe7\x97\x86K-\xc0\xec\x87\xf4\xf3B\xaf3\xc0\x17{z\x8d\x03\xed2\xc0(\x89\x95\xb4^\xc43\xc079\xe3\xd5\x1fC-\xc0\xc8\x8c\xff\x854\xef3\xc0\x0e!0Y\xf1\x066\xc0][Z\xc8\x9a\x893\xc0|h\x03&_\x1e3\xc0\xb4\xb6\xc9\x9d\xff\xc03\xc0\x8b\x8b|\xae]\xa13\xc0p#\xd4J\xfb"3\xc0.u\xb2uqH4\xc00\x92\x0e\xfe\x16\xdb3\xc0\x86T\xdc`\xe5\x0e4\xc0\xb0BE\xbd_l2\xc08\xe0\xe6a\xef\x1a1\xc0\x16\x1cRNE\x8b4\xc03e\r\xd1\xdb\xc73\xc0\x83\x01]J\xe9\x162\xc0\xa0\xf2\xee\x03\xc6 4\xc0\xb7\x11\xfe\x0eP\xf13\xc0\x9f\x998\x9eWQ3\xc0\xfa\xe1\xdd\xf4\xaeQ3\xc0\xf9\xf1\xf2\xb1\xb9\xde2\xc0W`\x10gW\x8c4\xc0K+\xe6X\xb1i4\xc0\xacYY\x9fp\xc92\xc0\xfd\xfb@\x14\xdb\xc93\xc0|Io\xf8\x9f`4\xc0\x0267\xd0\xefY/\xc0r\x8b\xe2\x87@\x8f2\xc0\xffVA,S#-\xc0\xfbw\x9f\x1cv83\xc01~\x946 \x893\xc0\xd1\xc0\xc5\x8f\xb3\xc52\xc0G$d\xcfFS3\xc0\x90\xce6f@\xe93\xc0k4"\xba\xa4\xa73\xc0J\x8a\xeb\x07\r\x1a6\xc0\xe9\xadH\xdb\xb1t8\xc0\xee\xf8\x83\x0e\x0c\x8a6\xc0:\x086\xb5\x8e&/\xc0\xe5\xe8\xd9{N\x9d2\xc0\xea\xf2\r\x0b\xf0\x9d/\xc0\x15\xa87\x03\xf7\xc12\xc0\x02\xeb.\xa6@]3\xc0\xfaaj\xd6\xfc\x9b3\xc0V_\xf99\x96\xae3\xc0E\x1f\x01;h\xc41\xc0\xd7(\xb5\x8f\xdav1\xc07`\x8a0\xe6g3\xc0T\xa4\x8aU\xa0\xcc-\xc0Q\x12O\xf9\xd1b7\xc0\x92=\x0c\xbc\x08\xa62\xc0\xd6\xd7\xfeO\xcfQ3\xc0GQ\x1d\xc7\xbd24\xc0M\xd4eZ\x9f\x857\xc0\xdf\x02\x02\xc9\xfd\xd02\xc0\nGCP\xb2\x8a2\xc0@\xc1\xb8\xb9Fm2\xc0D&\xa6I\xef\xa63\xc0]\xc7\xc332\xaa5\xc0e\xa5l@\rD5\xc0\x1cL\x7f\xd4ZI3\xc0\xf1\xe1\xba4`\xc43\xc0\xf1\x91BU\xa9\xb93\xc0}1\xd0q \xdb4\xc0\x8b\xcd[\xe8\xd1h3\xc0\xcb\xbb+l\xe5c4\xc0\x14\x01\xa2\x9bD^4\xc0\xcc\xf9u\xe6\xcd44\xc0\xfd\x00\xe9\xd0\xf1\x909\xc0_{\xf1c\xecY5\xc0\xfbL\x93\xe7eN2\xc0\x81L\xef$\xed?3\xc0\x04\x11Z\xfe\x9573\xc0l\x02\xaec\xb5U4\xc0\xf4\xf8\x19n\rm4\xc0\xb1\xdd\\\x00\xba\xce2\xc0\'S\xc6\x1fd!5\xc0\xe3\xee93\xee\x186\xc0\xa0\xb7\xf7\xe1\x8283\xc0X\xe3S\x92\xf0]2\xc0qnGR<\xee/\xc0\x02/\xed\x195\xc83\xc0\xbf\xf6K\xae\x1d\x802\xc0\xed\xd1"r\xf8\'7\xc0\xe5\x8e\x9a\x9b\xc7\xaa2\xc0c\xcau\x16!\x076\xc0\xdf\x11\x83\x80\xad\xd52\xc0\xa8\x11cR\xdb\xd22\xc0*6\x1d\xc1`\xc03\xc0q!2\x05\x9a\x1e4\xc0\x83nV\x00\x86\xab3\xc06\xb6x\x9a\xa9\xab3\xc0\x16\xcf]\xd1\xd8O7\xc0l\xae\x01\xde?88\xc0U\xce\x1c\x1f;,3\xc0\xc3\xba\xcdC\x93\t4\xc0c\x17\xee\xf6\xec\xd23\xc0U\x88\x0b\x1fQ\xfd7\xc0\x92\x97\xfb\xc0t\xd27\xc0P;M\xca\x8b\x0f3\xc0\xe1a\xdd\xa0\xbe62\xc0\xb5s\xee73p4\xc0\x99[\x19s\x9cO4\xc0\x11\x05\xc4\xe2\xdd\x063\xc0I\x18\x038\xc6y3\xc0&\xf2c\xaa\xc7?5\xc0K\x0e\xe3EK\xea6\xc0\xab\xd1ku&$9\xc0\x92\x1b\x9d\x1dL)3\xc0\x1b\xce\xd3"(w4\xc0\x8d\xaa\x14\x7fX\x0e6\xc0\xcc=\xfb\xe7\x9c\x123\xc0\x1d\x1b\xf2\xad\xfb-5\xc0\xba\x0e\x13\x18\xae\xc14\xc0\x14A\x01\x12tw3\xc0\xce\xb0\xcb\xcf\x03e2\xc0j\xdf\x19\xc5&x4\xc0+\'\xf1[\x10?2\xc0%\xa9\xd7R\xcf\xd10\xc0\xb0(\r\xd9\xa3p3\xc0\xca\xc1\xba\x91[{3\xc0\xf4\x92\xe6\x00i\x104\xc0\'\xd2\xe4\xc3\xe1\x883\xc0\x83\xcb\x98\x0f\xf8\xac3\xc0\x88?\xf6o-82\xc0MI\xb9\r\xb8|2\xc0\xb3U\xe4\x02\x8f\xa53\xc0\x9c\x84\x16\xb2~R4\xc0\xf9F\xa4a\x91\xa94\xc0\x86\x12Ny\xa2\xc94\xc0\xa6\xd4\x02\xd5\x19\xe50\xc08\xaf\xb7\xdec=4\xc0\xbc?\x10\xec\x04d4\xc0\x14\x81\xfa\xd1\x8c\xda4\xc0\xe0\xff\xb8\xfb\xae\x176\xc0\nz\xcc\xd8K\x024\xc0H\xed\xcbV\xc1s.\xc0/)]^\xa615\xc0!\xfd>\x03\x1f!7\xc0\xb5\xcf\x12\x0be\x99/\xc0F7q(\xd0:4\xc03\x9e\x98G\xadx2\xc0\xb0#\xbb\xfd\x1e\xad3\xc0\x06\xa1H\x92n*5\xc0]o\xce\xa6\xef\xb33\xc0\x81\xda\xe5#\x84D3\xc0\xff\xceM\x95#\x0c5\xc0s\'3M\xddG5\xc0\xce|My\xb9C5\xc0I\x8dV\xd1\xf7\x9f6\xc0\xda(\x10\x89\x83\x9d3\xc0;\x86\x1e\x97\xc5\xfb3\xc0I.d)\x94\xda.\xc0\x8b\x1e\x10\xd1g!3\xc0s\xc9\x9e(5\x853\xc0cNDr\xaf83\xc0\x8a|B\xd5c2/\xc0\xa3 \xdf\x94\xab_2\xc0\xa5\xeb\x91\x9b\x02!5\xc0\x02K\x95\x8c\xd4&5\xc0\x1c\xa4\xff\xb2Z\xc81\xc04>\xfe\x97\'\x8a2\xc0\xd4\xbf^>dI3\xc0\xb9@9\xec\x0b\x8d4\xc0\x1e\x99\xd4\x7f\xb7h2\xc0\x1ek\xec\t\xd5\x954\xc09\r{\xf0\xb0G4\xc0\x9f;y\x85\xc4\x953\xc0L\x15OG\xf9\xce0\xc0\xdch^\r\x8c\xd43\xc0\x8d~P@\xfe\x814\xc0\x8c\x04\xd1\xa9\x18\x80-\xc0Yj\x04\x11s\x862\xc0u\xa8\xa8\x9e\xd9\x07/\xc0K5\xdc\xbc\x17\xf2,\xc0\x14z\xa3\xd4\x9aG4\xc02\x99\xc1\x03"\x867\xc0T/\xcb\xa6\xed\xec0\xc0\xec\xc8\x896l\xda2\xc0\xfd#4\xf5b\x873\xc0wU7/n\x073\xc0\x96\x122\xe3\xf2\x884\xc0\xce\x16\xf7\xfa\xb3\'0\xc0\xa9F\xb0\\\xfe\xb61\xc0\x80\xa5\xed\xd2N\x8e6\xc0\x91\xcf\xdf3NI9\xc0\xb0\x02\xbdx\x10g2\xc0\x97&\x8cE\x8e69\xc0\x8c"\x14\xc9e\xc84\xc0\xe1\x8f\xb0&\xca\xb94\xc0`\x12\xc3\x16z)3\xc0!Y\xa9\xff\xe8p3\xc0{j40\x9c\x837\xc00 \x94A\xc1\xe13\xc0\x1c\xe2\x8d\xf6%\xab3\xc0\x93+\xf7\x7f. 6\xc0rMt\x8a\x84\x9e2\xc09\x9e\x81M\xdc\x953\xc0\xaa\x19\x16H-\xc83\xc0\x89\xfc\xa5\'\xcf\xb63\xc0C\x97\xccA\x8c:4\xc0F\xe4c^\x12,4\xc0XX#pJt/\xc0%`\xe6\x02\xb2<4\xc0\x15\xe7`\x85\xe8\x814\xc0\xf3\xcc\xd1\x9b\x0b\xad6\xc01\xa2\xcc\x1e9\xa12\xc0\xa8\x82L\x13\xab\x832\xc0\xd3\x83\x19f\x98n2\xc0\xae\xd3=\xa6\x9d\xd85\xc0\x12\x18VeP74\xc0#\xf8P\xa5e\xe32\xc0\x84YG\xfb\x89~4\xc0|r\xd5/\xe5\xe15\xc0\xda\xd1\xc1\xd4\xee\xbe4\xc0x\xc7\xb0\xc0|/3\xc0\x90~H\xb2\xa374\xc0\xfd\xa4:;\xa1\x1e7\xc0\xa96o\xa27\xa61\xc0\x0e\x01\xcd\xf7hh2\xc0\x90,\xb8\xbfx\xd82\xc0\xfb\x96I\xa3\xa5\xe84\xc0\x15\xce\x8ais*-\xc0%W\xcc\xd5_e5\xc0\xad\x88o\xb1\x15D3\xc0\xa5\xc3\xed\x17\xd753\xc0\xce\x13HJ\xd2\xd72\xc0\xd4\xa4\x1d\x83H92\xc0\xf5\xa8\xd7\x1e?\xf23\xc0\x830\x13.\xaeP8\xc0\xb0\x86\x97\xbbQ\x7f3\xc0\x07\xd2\xa7\xe7\x86\xda2\xc0aB\x8cx]\\5\xc0\neO#\x02d3\xc0\x83\xf4\x98\xcb&83\xc0\xc9H\x10\xd2\xdc)4\xc0\xf5\x8c\x06\x03i|3\xc0\x07j\x84\xcc:\xa52\xc02"\x19~`\xc67\xc0\xf2v\x86\xf0\x1f\x942\xc0j[m.\x1a\xd07\xc0\xad\xd7B\xb8\x8d\x1d4\xc0R7\xcd=\x91\xc53\xc0\\9\xe5\xf0\xa3\x870\xc0T,\xd4\xc0?\xcf0\xc0\x80\xf4zZ\xe8j3\xc0\xc9\x13\x1b\x90\xb3\xcb1\xc0\x83z\xee\xcc\xde\xb94\xc0O\xf0K\xe6\x8a\x8f4\xc0\xec\xd6\xd5\x9b\xb6\x894\xc0b\xfb\x88\x84\xfc34\xc0\x14\xc9\xfa\xea\xf2\x7f3\xc0\x9e=\xad \xfb\x8f2\xc0\xb3\xf0\t/\x08\x045\xc0V\n\x8b\xf1\xac\xe52\xc0\xb4oI\x89b\xc34\xc04$\xd3@\xdc\xed3\xc0\x9c>(\xee\xb9\x03/\xc0\xa8\xfc\xbf\xdb\xb9)3\xc0\x9d\x88\xed\xf0[\xa42\xc0\xae\xa3V\x9a5\xea4\xc0.\x86\xc7^;$9\xc0\xb9\xb9\xc8D0\x843\xc0\xf7\xe2L\x07\x90\xde/\xc0\x15X\rg\t<3\xc0\x92co\x87\x13\xc42\xc0\xa2(\xec8&\xb36\xc0t\xe6\xe4!>I3\xc02\xb7u\xcc\xa4\x1b5\xc0\xa5a\xa8\x92\x11\xda6\xc0\xc8H\xbd\x00\xb2\xe04\xc0\xf7\x11\xde\x168\x892\xc0f1\x12\xe0\xee\r-\xc0\x7f\x93\x1d\xc7`^3\xc0?\xb6idi 4\xc0\xd2\xe4\xe9\x86\x08d4\xc0\x85\xa0@a\xf9\xc82\xc01\xf3\xee\x190\x8b4\xc0\xa0"Y\xf8\xdd\x059\xc0\x19z\xdc\x8eqr3\xc0\xb7\xc6.V\xc5\xee7\xc0*\x86\xc9\xa9\xdc\xda4\xc0\xfa\x12\x01&\xd3\xc66\xc0#?\x9a|\x92\x004\xc0#\x1c\xb9\x1a\xf7\xd03\xc0\x1e\xb6\x0f\xa8\x7f\x033\xc0\x0eH\xb3\xe7`\x853\xc0\xa8\xa4#\xcf.;-\xc0{\xae\xe8m\xd7\x934\xc0\xe8 \xe7Z2\x8b4\xc0\xc2zxPl\x864\xc0p\xc0\xec\xff\x94\x185\xc0\xcd\xe0$\x7f9\x934\xc0\xcc\x85\xa6\xd9\xfa:3\xc0X3\xe4\xe46\xa56\xc0\xc0\x1c\xd3\x8d\xc7P3\xc0\xaf\x14b|\xe3\x19-\xc0\xf0\xed\x9c\x9e\xca\x883\xc0<\x13Ct\x8e\xa71\xc0\x86I\x98\x95/\xca2\xc0\xf1\xb9\xb7A\x16\xcb1\xc0:\x8f\xbc\xad\xbc`3\xc03\xb4\xc9G\xd2\xc48\xc0\xab\x91\xd9\xbc\x06\xb74\xc0\xc2\xb1\x12\xbd\xd577\xc0} \xd2\xe9:g3\xc0\xef\x10\xc0V\xa7\xec2\xc0\xce\xfd\x01\xb6\xfcV3\xc0m\xcf\x1a\x00\xd6,3\xc0\xebm\x08U\x93\x903\xc0\x0f\xbbgJ\x02\xfe3\xc0\xdf8\x0f7\xebc3\xc0\xb6\x12\xc8\x8b\xf7\x7f4\xc0\x18\xaa\xd2\xdeR33\xc0g\xe1y\n\x15r3\xc0( \xbb\xf5\x91\x193\xc0\xda\xcb\xd1\xbf\x83i-\xc0\xac\x1e\xe8\x08\xa6\xf38\xc0\x97\x95b\x92\x8d\x105\xc0\x1c\x9f5\xc4DT2\xc0"I\xf2 #\x1f2\xc0\x13tg\xdc\xbf\xe5/\xc0\xa1Q\x05\x1e\x01\x1e6\xc0v<\xc4\x9cJ\xc14\xc0\xc3\xf9\x8e\xa3\xcf\t7\xc0\x86\n\xf8\x8f\x85\x1d3\xc0S+\xb9\x9b\x82B3\xc0{\xede\xbd\x07;7\xc0Bg\x0c\x0cU\x1a2\xc0\xa8\xcd\x07[\x99q/\xc0\xeba\x01$\x8c\xf44\xc0\xb8\x8a\x9dc\xc1r3\xc0n\x81.x\xfa\x078\xc0_lo\xc8n\x0b7\xc0\x85\xd8\xdc6\xa7l3\xc0\xaa\x86\x83\x1f\x91\xc23\xc0\x1cx\xdc\xce\xeb\xbc4\xc0\xb7\xc1y\xdfb\xbd3\xc0\xb9F\x1d\x16\x87\x014\xc0\xa3\xc7\xf3\xa1\x0673\xc0\xd0\xc5-wh\xa67\xc0\xd6\xda\xfeK\xf5g3\xc0\xefR"\x1f\x85\x1d6\xc0\xcdc\x8dkH\xd80\xc0\xa1\x08\xef\xe2v27\xc07\xc9\x07]\x87p3\xc0\xf26\xbf\x8fQ|1\xc0Z\xc9\xf3\xcb\x7f\xd98\xc0\xbf\xbeXf\xc4b3\xc0\xc6\t\x08\x8a\xb1\r5\xc0;e<\xf1&\x8e4\xc0\x93t*\xa9a\x932\xc0r\xcfV9\x18Y8\xc0\x7f\xa1\xce\x1f]\xb67\xc0\x86\x909\x08\x1bN3\xc0\x86\x82\xf2\xb8dk2\xc0+T\xd5\xb3\x80\xf24\xc0{\x07\x12\x83E\xcf4\xc0Gr\x1d\xd1\x92\x9a4\xc0\xa4.GB\x0793\xc0\x1c\x80DN\xf7D3\xc0\xcb1\x00\xda{\xbf3\xc0\xad\\\xe4\xbe)\xbb3\xc0\xe8\x03/Vs\xb53\xc0\xa9\x89\xb0\xc5\x1a\xf02\xc0\xc2\x92\x84%\x88\xc52\xc0^y\x8a\x87\xb7\xbf2\xc0\xbc\'\xba\xe9D#5\xc01\xc8\xeb\'N\x1c5\xc0\xbcE\x88\xfa1\xf64\xc0\xd06\x19\xe5\x08\xba4\xc04\x17\x9b^\xb6\r3\xc0\xde&\x0f\xab\x8a\xb73\xc0\x13\xd6EJ\x82O8\xc0\x13\xe7+\x19\xe6\xb95\xc0=\x9e\x0c\xba\x03)1\xc0n\xef&\xad\xd9"2\xc0\x90\xe0`(;\xb95\xc0\x8aL\x02\x060h3\xc0\xe9\xa0\x9f\x99%\x145\xc0\xa6\xceG\nO\\/\xc0\x83\xda\xec\x7f?\x9e4\xc0X\xca\xb2\x167\x84/\xc0\x90\xdfV\x7f\t\x1a-\xc0\xec~\t\x82\x92\xf52\xc0{]1\xad+\xca3\xc0\x9a\xc8\xda0\x9c\xfc3\xc0\xca\x03\x06\xf1N\x9c3\xc0\xb8\xb4\x98\x83QR3\xc0AG7;\xde\xc92\xc0\xd3\xc4\'\x18\x91g3\xc01.\x19\x1f8\xe04\xc0\xf6U\xf3\x17\x97\xb43\xc0\x06oD\xa5\xc4n4\xc0%b\xa5Y\xe7\xa13\xc0nK\r\x1f&\xc24\xc0\x80gb\x9cx\r2\xc0\xe53+E=b2\xc0\n\x95\xa9au>3\xc0\xeaw\x9cb\xd2\xb03\xc0W\x15\xcd\xe6\x89\xb97\xc0\xca\xf5\x03\x0c<.5\xc04\xfao\xaaOE8\xc0\x9d\xb9v}z\xbe2\xc0JE\x1fHF\xd67\xc0\x97\xa6\xa4\xde\xef{4\xc0F\x00\xe1l\xc2H3\xc0n@8\xe5{K3\xc0@\x06M\xfbNC2\xc0{F\xce\xa9\x91\x14/\xc0\xed\xf9\x8f~\xcd\xd62\xc08\x0f\x9d\x04\x9a\xa41\xc0>OJ\xb7\x90@2\xc0K\xf8d(\xf2\xa62\xc0\x1a4\xbf\xa6\x9e\x1e3\xc0\xf9\xb4,\xcfK\n2\xc0\xd9X\x15\xc5@n2\xc0(w\xe6\xa3\x95\x03/\xc0\xcd\xa06-\x10\x803\xc0\x89\xa6\xb0\xd8\x87;5\xc0\xf8\x9aa\x1b\x9b\xbb4\xc0u\x9e\'7]\x884\xc0\xdd\x1b\xabp;6-\xc0\xa3\xe2\x8a:\xf2 8\xc0\x15P\xca\xf4\xca\x8a0\xc0+\xd1O\xb6\xbc&3\xc0B*\xf7\x1e\x0c\xfc.\xc0\xff.\x9dY\xf1y1\xc0\xd4\x06<\xae\xe8k4\xc0\x0fN\xb4\x04K\x974\xc0\xf5\xb7\xf5\x1f\x8a\x074\xc03`7\xa5\x80H3\xc0\n\xe8\xcb\x19\x9d\xff2\xc0YRwJ\xa0\xdb2\xc0V\x9cj*~\xac6\xc0\\\xbaN\xa9\x86\x824\xc0a\x02\x11\xbc\xd6v4\xc0\xe0\xbbq]\x9a\x0c4\xc0\xb0+\x96\xaf\x98\xc83\xc0}\xdf\xf6\xaa\x92\x8f4\xc0C\x05;\x05\x98\xd92\xc0\xa99\x86\x1c\xeb\x132\xc0\xc9Kh\xe9k\x100\xc0\xbb\'\x8f\x9f\xdd\xe13\xc0.d\x9ao\xd0\x1a-\xc0\t?WHj\x184\xc0(\xcd\x8a\xf1|o4\xc0\x8c)\x11\x9f\xfc\xc24\xc0\xfb\xb9P?\x04\xe0,\xc0\xb8/\xd4\x92\x91 4\xc0\x96\xd9\xa26\x03\xe17\xc0z5\xaf\x02\x14\x9f6\xc0\x8ft1\\{\xe23\xc0\x93\xcb\xf2\xd3%%7\xc0g\xc6\x99:*\x85/\xc0\xe62\x90\x00\x05q7\xc0\n\x9f7\xfb`\xfc2\xc0\x89\x1b\xbb\xd1G\x1a4\xc0\xad\x9b\xb6\xad\xd4\xfb2\xc0\xd3\\O\xb6\xd0\x134\xc0\xd5|~\x0b\xf0\xde2\xc0\xfa\xd1\xb0p\xdd\xf9-\xc0\x80\xcc!I\x80\x16/\xc0-Ia>\x86~4\xc0\x81!\xbe\x89\x07\x944\xc0!\x0b\x84\x96\x94w4\xc0\xfbrrs\xeb\xb98\xc0\xd2l\x1b\x86\xebb-\xc0\xd02\xc6\xe2\xd9\xe18\xc0L\xabA-\xbbl3\xc0k\xacX\xc3h.7\xc0\xc4[\xc7_Hw3\xc0}V\xb4\xf0\xee67\xc0\xab\xc04\xa2\xb8\xea/\xc0\x0fV4"\x96\xfc5\xc0\xcd\x80\xf9e\\\x1c4\xc0\xdd\x07\xf0s\xe3a3\xc0\xf9\x80\\\x8fL{3\xc0\x064\x14\xa5z@3\xc0\x87n\x15\x9e\xc5\x9a7\xc0\x98H\xcd$\xc9f4\xc0\xf7\x9b\xe6J\xaa\x172\xc0C\xa2\xba5\xf9\x142\xc0q\xc30\xf4\xee\xf12\xc0\xa4\xcb\x06\xe1\x03q3\xc0\r\xf1\xc3\x0b\xc1\xb6/\xc0\xba\xc2\xeb}G\x022\xc0\xe6F\xb5\x82\x85~4\xc0\xc1 \xb1|\xc2\x994\xc0\x9a\xd4\x07\x1a\xf1\xf2/\xc0\xf8\x10,\x7fj\xd84\xc0\xb8\xdf\xc6\x91V\xaa/\xc0\xef\xf3q\x8c\xdb\x9f2\xc0\xf2\x07\x1du\xce\x90/\xc0\xf9UH=\xf6\x864\xc0\x89\xf6}x>i3\xc0\xb1V\x98\xb1\xb3u3\xc0C\xa5K\xf8\xa5\xd93\xc0\x0e\xa1\x06\xcf\t*7\xc0\x8e.\xebgR\x0e8\xc0Q\xce\x020q\x1e4\xc0\xe9\xf4\xb9G\x98\xcd6\xc0\xe3\xeb\x0f\xbb_\xc7-\xc0\xcf#\xbfo\xb673\xc0Y\xca\xa2\x86\xccT7\xc0\xf2X#\x9fL\xd03\xc0\xdb\xe8\xe9*\xc1p1\xc0;\xc1\x7f\xaag\x1f3\xc0\x84F\xb0\xaa\xf9l3\xc0\x8e\rQ\x99&\xc87\xc0<\xbc\xb5b<\x973\xc0\x18\x16E\xc7\xd2;7\xc0\xba\x99\xe1\x85\xfe{4\xc0`\x03\xc2\x08qj4\xc0X\x1e\xe8DJ]4\xc0\xa3ot\xc5A\x9c3\xc0w\xc6\x1d\xf5\x97\x9c0\xc0\x17\x08\x9e=0\xd62\xc0J\xa3\x89\x10\x99\x1d2\xc0&\x9bEb\x98d4\xc0I\xbd\xe6q\xa1\xaa3\xc0\xda\xa2\xc7V\xd5\xba3\xc0\xeb\x96[r\xa4=5\xc0\x0c(\xab\x83\xaf+4\xc0\x94\xd6\xdd\xd7\x0e\x844\xc0\x81h\xc1`\x85\x134\xc0\x02\x9d\x04^&\x0b3\xc0\xa3\x92\x0fj\x13\xed7\xc0\xed2\x87l3i2\xc0\xe3\x89\xfa\x1f\xe3>2\xc0\x06DG\x8e\x14g0\xc0\xdf|\xb1\xed\\\x185\xc0\xce\xd5P\xf7u\xda2\xc00\x180\xd0\xaf\x008\xc0\xc4\x92785\xe42\xc0)\xb4\xfa2m\x9a3\xc0n\r\x19d\x15\x0e7\xc0\xfc\xe2"\xc0KE3\xc0\xfc\x9a-uk\xd34\xc0\xe9-\x05\xdf\x10\xcb3\xc0o\xa5\xbe\xf4\xa1\xc42\xc0\x99\xc2\xbe\xbehj0\xc0\r\x9b"\xa5^\xf24\xc0n\xcap\xa2P\x844\xc0\x93\xef\x84i\xbam4\xc0V\x04)\x0b\xf5\xb83\xc0Av)\xcb2\x904\xc0\x83\\\xe3\x1a\xe9=4\xc0\x15\xf0h\xdang3\xc0\xc6\x03\xed(V43\xc0\xe5w\xb9}Qh2\xc0R\x8c\xc5\x14\x80/0\xc0\xbf\xa6\x03\xec\x1d\xc64\xc0\xae\x0b\x98\x8a\xbe\xc72\xc0\xbd{\x07>\xa0S4\xc0t\x11\xc7\xde\xefI3\xc0\xf1r\xb1y\xdd\x82/\xc0\x83q\xa46\x88\x193\xc0\xe1\x04r\xe3Y\xf23\xc0W*0\xd3\x87\x7f2\xc0I\xf8\x9f2\xb6=2\xc0k\xc6\xa5\x7f\xd7\x7f2\xc0%J2+\xc4b6\xc0\xe57\x96\xcf7\xa83\xc04G\xe9\xb0Q\x16.\xc0\x9b\xaa6x\xb1l5\xc0$\xf9(=\x04i7\xc02\xdc\xe0\xe0v\xc84\xc0\x98^\xbd\xa3pi2\xc0A\xb5\xee\x1dQ\x932\xc0\x80p\x9a\xefM-2\xc0\xf6\xe9\x84\xf3+F3\xc0\xba\xf5\xc8\x7fk\x14.\xc0:\xc58+ea7\xc0\x04\xae\xc2U?x6\xc0>\xb0K\x9b.\xac7\xc0\x8e\xed\xbb6G]4\xc0f\xbb{\x19\x10\xea6\xc0\xa5\x01\x11\xefz\x062\xc0\x9a\x1a,\x8b\xb2Z5\xc0\xb0\xbd9[`\x893\xc0\xb8kB\x95DM4\xc0[\x15\xd3eF_4\xc0.\x15\x07\x82\xeao4\xc0\xb1e\\\xf4\x0b}7\xc0\x12.\xb2\xaf#\xac3\xc0t\xfa\xfd\x85\xdf(4\xc0\xb6_\xc8l\x16l9\xc0\x18\xc5MW9\xf24\xc0X<\xe5+\xeb\x134\xc0\x0ct\xe6/\xc3S4\xc0\xdex\x89\x90H@3\xc02\xd5{M6\x013\xc0X\x98\xb3\xff\xd8\xe62\xc0\xa9\x9d"\xe8|-7\xc0\xd5\xbe#\xe6{\xea/\xc0\xde\xd6A\xfe\x06F0\xc0\x01\xf9v\xc3_z-\xc0\xdb4\x7f0\xaa\xf32\xc0vG\x99j^O4\xc0\xad#1O/\xe72\xc0YH\xe3\xe5\x85D3\xc0t\xc3<\xe5\x04\x97/\xc0\xaf\r\xc7\xd3\xaek2\xc0\x06 \x0b^T\xca2\xc0/\xe5\xef\xfa\x9cW0\xc0Uqp\xc2\xe0\x819\xc0%\x1a\xb93\xf5J3\xc0\x91~\xcbc\xf7>0\xc0\x9a\x129\x0b\xfd03\xc0\xf6\xd9\xaaH\x05]/\xc0-:\x9b\xe6\x84|/\xc0\x13\x1e\xc4\x05\xc5F7\xc0\xe7q\xfd\x07\x86a2\xc08\x17\'m\tE2\xc0\x82\xdct\xb4\\\r4\xc0@\xd9\xabf\x12h7\xc0\x14\xc3\x97\x9b\x96\xfd2\xc0\x0c\x7f\x80\x82\x1c\x023\xc0\x1e\xd1\xd1\xc6\x7fB4\xc0\x19\xb9#\xfa\x0104\xc0\x91\xa8\x04?\xd4/4\xc0#M\xcc\xb6\'\x9b4\xc0\xf0\x1b~\x83\xe4#3\xc0\x08\x05_\x08\x80k/\xc0n\xbb\n;\x8e\x010\xc0\xe1\xf2Ot\x16\x826\xc0t\xdcr\xfbE!0\xc05\xb6\xf8\xb6*U2\xc0<\x92W\x1a\xa3t2\xc0\xf0\xfbI\x90[\xf75\xc0\x88g8\xba\xf5\x991\xc0\xd7\x8e\xb3\x14\x8ch/\xc0\xb8\xda\xb9r\xdd\x1e3\xc0\xfa\xdf\xae\xe4\x13\xeb3\xc0\xeb\x1e~\x13*\x953\xc0\xef\xb78Dkp7\xc0\x0c6\xba\xc7\xdf\xed5\xc0\xbb>3v\xbf\x1d/\xc0\xca\xa4A\x93\x80\x123\xc0\xc0\x99F \x10I3\xc0\xb8\x8d\xc5{\x93\x978\xc0\x07\x12\xeeG\xce}4\xc0\x91\xe9\x80.\x83U7\xc0U5\xbc=dU6\xc08\x1e\x8bu#X4\xc0\xf7\xfb\xbeG!\x923\xc0\xb7\xdeN\xf6\xc1/9\xc0#D\xd60\xe0\x1f2\xc0\x18\xd0,\xf6\xc3z4\xc0\x10\xff|\xb5\x85\x133\xc0\x18]+\xdb3`4\xc0\x95\x9b\xec\xd2\x01\xb4$\xc0\x9a\xea\x8b\x96\x03r4\xc0\xb2\x87\x7fn\x82Y2\xc0\xe3\xa8\xd1\xc4\xa0$4\xc0O\x18E=0a3\xc0\x91\xf8\xdf5\xcfL.\xc0Z\xd8\x02=\xc2=4\xc0\x82\xe5\x8b\x0c\x83U4\xc0$\x1f{\xce\x11\x823\xc0\x81\xc6&?|\x991\xc0\x00\xb8\xe1`<\xc72\xc0\xdd\xc1 \xae\x87\x073\xc0\x05ik\xf3\xfd~8\xc0\x08P%\xa0\xe4\x023\xc0\xa03\x111\xc4\xdf7\xc0\x9a\x7f\xc8`m~3\xc0\x18\xd2;4o(4\xc0\x10n\xa8\x89\xaf\xa7-\xc0(\x02\xc0\xbb\xf6+0\xc0\xb2\x1b\xfeY\x7fI7\xc0%fk\xf7\x95)3\xc0\xb4\xbb&E\x11[4\xc0\x0e\xcb\xc0yZ\x863\xc03l\xb26`g2\xc0\xf30\x92\xc2\\q3\xc01\x7f\xe7PN,4\xc0\\\x95\xf4\xf1L\xf52\xc0/\xf8_\x96K.3\xc0fL\xcd\xdaN\xa48\xc0Q\xa3\x9e\xf2\xe8.3\xc02\t\x9d\xa4\xfe\xa9-\xc0\x17\xa98\xf4|\x9d6\xc0\xbf[E\xc3\x8c\xc42\xc0?\xb2{\r\x16\xe63\xc0\x80\xd9\xe0a\x9aW-\xc0\x96\xba\n|\x06\xbe/\xc0\xc7\x7f\xa2\x84\xf0\xee4\xc0\xdeV\xae?\xb6\xaf4\xc05`\xdeAR\xca0\xc0\xa7\x15H\n\x95\xe32\xc0\xc1\x9a\xf6\xeb\xab03\xc0\x1b\x99\x81\xc9|\xea2\xc0\xae\xca\x1b\x97\xf214\xc0\xf1_\xb5*\xbe_2\xc09^l\xc6\xff]4\xc0 \xf3\xae%l?3\xc0\x8c\xb8\xfa\xc5\\\x059\xc0\x94\xde{.{_4\xc0\xc9{@\xb7\x0c\x155\xc0\x8ca\xa6\xe8\xbc\x9a8\xc0W\xca\xd7\xe7OQ.\xc0\xa1\xae\\*\x06l-\xc09\xfdF\xc9\x92\x003\xc0\x1a\xd1\xf9I\xdcz2\xc0\xc5<6=\x11.3\xc0\xcaV\xcf\xb5&\xca2\xc0jnH-\x89\x173\xc0\xa3_\xfd\xc5=\x924\xc0\xb3\xc0:N\x8c\xc13\xc0A\xb7{\xd3\x1d\xa94\xc0h\xc4\x1fb\x9d\x8b4\xc0\xfc\x1a\xc7\xf0O\xf83\xc0H\xc1\x05\xe3\xe3\xe22\xc08\xa8=\x18\xcfL3\xc0\x888\xa9B7\x856\xc0\x9eS\xa5\xf6\xd4O3\xc0\xd1\xe7\xd1h\xac.3\xc0\'\xe5\x8c2]\xd76\xc0\x1e\xed\xbd\xbb\xc3Y4\xc0\xda\xe1O\xc2\xa4>5\xc0\x07\x8a\x94\x07\xc8&3\xc0\xbe4\x12t\'\x0f4\xc0?N\x13\x8f\x08E4\xc0m\xe2\xe4\xf4!A6\xc0\xbd\xdc\x92\xe1\xc7\xed2\xc0\x99pA\xf7\xf5\x1c3\xc0^\xae~\x01\xcb[4\xc0\x18\x1d`\x8e\xb224\xc0\x063\xf7\xdep(4\xc02\x1a\xbf8\xee23\xc0i\x98nZ\xcft4\xc0k\x89\x89Oy\x8f7\xc0\x89\xffv,\x05O5\xc0\xd5W\xb6\xbb\xec\xeb3\xc0%\x84\xfb_\xf6G4\xc0gb\x97\xeb~t4\xc0P\x01\xebX.^1\xc0\x14\x08\xfee\xfc!2\xc0u\xcf\xbc\x12\xf2\xcb3\xc0`\xc5j\r\xa8\x1f4\xc0\x04!B\xf8aW4\xc0\x06\xbf(\x0e.*4\xc0\x99\x16\xabXf\xf16\xc0\x8f\xd3\xf4\xce\xb5\x010\xc0_bX\xb7\xfd\x143\xc0\x7f\x07a\xe7J#4\xc0S\x1aV\x9df"3\xc0\xfbZ%6\x92z5\xc0&\x9f\xea<\xc5L3\xc0\xe9\x06\x95\x0c\x96-0\xc0\x97\x1b\x88\x02\xe1)4\xc0y\xdc\x8f,\xbb\xf33\xc0\xee\\y\xba\xf8\xd43\xc0"\x19\xa4o*M6\xc0\xd4\r\x84\x04C\x8a/\xc0M="\x9a\x8bC4\xc0\xad\xca\x93R5&4\xc0 9f\xfd\xe7\xec1\xc0I\xe2\xd1\xc6,z9\xc0\x95\xfe\xe7\x83\xdd\xe91\xc0aH\x12\xf1>\xbf.\xc0\xf1\xe9\xe3\x07v\xe96\xc0\xec\xa1\xca(\x02D3\xc0z\xb6]\\9 5\xc0\xbf\x97\xf7\x90s\xdc0\xc0)-eb\x86-4\xc0\xffd\xbc\x06i\xf48\xc0\x0f\x14\x82m-\x996\xc0\xdf\x13\xacl\xe5\xf61\xc0\xea|%\xd0.\xd0/\xc07\xfa}_\xce\x843\xc0\xb7b\xdb\x1c5v4\xc0\xd4Wg?\x9c\x94-\xc0\x9b\x9c\x1aVO%3\xc0q\x93\xbb\xed-\x9b4\xc0\xbckh\xdf/\xa22\xc0\x90x0y\x9654\xc0\x11u\xaf\xf2)\x084\xc0\x80\xc9\x9cu\xc6\x034\xc0c)5\x86\xd3F3\xc0\xb6XO\xa6hQ3\xc0I\x0c\x1f\xe1\xfa\x053\xc0\xe8g\xc3\xda\x96\x164\xc0\xbc\x7f\xdd+U\xa53\xc0r\x95\xdfJ\xca\xad3\xc0\x84\x7f\x84\x83\x80\x001\xc0\xa0\xd4i\xb0b\x1d4\xc0\x81\xf7D\xe7JM3\xc0P\xbd\x90I.C3\xc0\xbbI-@2\xf91\xc0\x92Xs&\xb4;2\xc0\x88:\xb5\xe6^>2\xc0\x0f\xb0\xc4L\x1c\x012\xc0=Q\x87\xd4;33\xc09:\x88\xee!\x96,\xc04\xbd\x11\xf5\\\x9e/\xc0\xf1\x85C\x8c/70\xc0\x02\xf4m\x1cPr0\xc0\xacr\xd0i\'\x996\xc0\xa7\x841\x99\x9en7\xc0\xfc\xd9 \xb1r\xa78\xc0\xc38g\xe4Y\x803\xc0V]\xa4\xda%r5\xc0\t\xf1\r+\xe4\x8f4\xc0\xbcL%\xbc\xde.3\xc0\x00\x05\xd0\'\xff.2\xc0\xc5\xf3\x81\xd7\x0b\xfc4\xc09\xda\xb4\x7f\xe7!3\xc0\x0c\xd7\x1c\xae\x11@3\xc0\x0b\xd7+\xe7\xb7\xa57\xc0\xca;Ep\xc0!4\xc0.}\x19%\xbb$3\xc0`\x14\xd8\xbf\x87\xba3\xc0\xdf\xa9\xb9\xcf\x98V2\xc0\'\xa9\xaf\xc6Nw4\xc0\xfe\xb5j\xe7w;4\xc0\xef"\x08\x14\t\xea3\xc0\x8c\xca6\xf9\xf7\x9e/\xc0\xad\x13`\xa9\n\x104\xc0Sy\x937l\xd63\xc0\xa0\xef\xd9\xa9\x8bL9\xc0\xb4v>\xbavc2\xc0p\x1b>\xf6\x12f2\xc0U\xd3\xce\xcb\xa9j6\xc0\xaf\xefD\x99\x8b\xef3\xc0\x81\xb1K\x7f\t\x964\xc0\xbfz\xb1\xf0f\x0f4\xc0"\xe9E\xa45\x7f4\xc0r\xa9\xe0\xffC\xe02\xc0"0\xca\x96k\xd4-\xc0#\xc5\xd7\\\xeb\x990\xc0\x02$\nwfC2\xc0\xa2\xec1X\x9e\xb8/\xc0$\xdex0\x90\t4\xc08\xa3\xd8\xb0\x98,3\xc0\xce\xb3yS\xa2\xe6.\xc0 \xf5\xe8\xb6\xd8;2\xc0\x14\x19\xea\x0c.A2\xc0Z\xfc,,V\x812\xc0\x0e\xbd]\x02\xc2\xa9-\xc0\xd6h\xe9}\x7f:4\xc0|\xc3K\xeam63\xc0\x14u)\xa3\xf0%3\xc0w\x1c\xdfs\x02\xf74\xc0\xc3\xab\x0fDg\xd33\xc0 #\xc0"\xd7+4\xc0Cm\x7f3\x15\xef2\xc0j\xc5%\x91\x10}4\xc0U,E\xe7\x10_0\xc0\xbe\xbc\xe7{\x08\xef2\xc0\xefkZ\x1a\x92p0\xc0\x8b;\xae&}\xef1\xc0\x8f\xd5\x100\x12\xf23\xc0M6U\x1b\xf1v0\xc0\x94\x089\x0c\xd9\n3\xc0\xe0\xcc\xd1\xf3\x11\x8b3\xc0\x97a\xf5\x9e\x9c\xd72\xc0\x190H\x98`\x8b.\xc0\xa9W\xb3\x85SM2\xc0\x98r\xc7\x10S\xa3/\xc0%c[f\x96\xa9,\xc0\xc5\xbe\x1d\xee\x02)2\xc0D\xd8\xf4v\x04=4\xc0r\x9a\x14N\x9f=4\xc0@\x99\xa7\x17\x81U3\xc0\x92\x89\xf6\xa0CP2\xc0$\xf7\xedn\x0b\x877\xc0\x81\x1cd\x8f\xc7\xa0/\xc0\xa8/\xa2\xfa\x9f\x023\xc0o\xd7P\xb0\x8d\xf03\xc0x4}\x1bb\xe72\xc0\xf0}\xa7\xe0\xf8u3\xc0\xbb\xbf\xe0>\x85,/\xc0+\xa4\x1e\xce\xca\xdf2\xc0\x9e\xf8!\xf7=\xfe1\xc0\xaba\xaf\x1aoP6\xc0~\xbaF\xd5\xd1\x8c3\xc0\xb96\x8c%=\x163\xc0\xcc\x14\xaa\'\xcc)3\xc0\x87\xa8\xdf=\xda<4\xc04\x80Q\xb5\x9ao8\xc0{\xf6\xc0\x0f\xf313\xc04\xa2j\xaeH\x1c3\xc0\x9c\xe5\xac\xf8\xcf.2\xc0\x0e\x9a\x94\xe8a\x8d-\xc0\xc6\xf9*\x05\xd343\xc0\xf5@\xe97]\x9f3\xc0V\x05\xac\xeaO\x962\xc0\xcem\x1b\xb2\xec\xe93\xc02\x82cc\x08\x853\xc0m\xe5R\xb7\xff;3\xc0\x7f\x8f\xe8\x16*\xf41\xc0\x13,\\\xb9\x04\xa62\xc0#\xd3\xff\xd0\xf7\xe63\xc0\xc4\x8b\xa0-q\x1b3\xc0\xd5*O\xe3@}3\xc0H\'\xee\xd6\xa7V4\xc0H\x9a\xb4A\xa1E4\xc0\xb5\xc3]\xed\x99c4\xc0\x84\x8d*\x82}\x143\xc0|\x0f\\%\xd9\x9d3\xc0\x1e\xfe\x18\x92z\x924\xc0\x88\xa0\xa3\xad\xa8\x813\xc0\xf5f\x1a\xa1\xd7&3\xc0\xa9}\'\xe8\xd2\xf83\xc0\xf5\xeb\xad\x85\xb2\xe43\xc0\xa0_\x15\xb4h\x1d3\xc0\x04\x80W\xe0\x0f\xe45\xc0\xb3\xaeH\xc6\xcd\xd9/\xc0\x8e8\xed\xa93\x844\xc0u\x98v\x89\'L5\xc0]\x98\xf9|\x19M3\xc0\x91\xc4\xbcS\x80\x8b0\xc0\xeb\x02%\x7f\xe4\x8b7\xc0|]?\x1e\xb3\xdb2\xc0\x1c\x88\xf8\x8c\xd7\x0c0\xc0Rp6.\xf3v4\xc0j\xfe$\x87P\xda5\xc0\x99\xb0\x05 y\x1d3\xc05\\NsT\xcc0\xc0\xe1\xaa\x00y4W4\xc0N+\x96\xc4\t\x914\xc0d\x9a\xfbh\x86\x8d3\xc0\xac\x08\x03u3O5\xc0\xf6\x0e\xbaX`\xd6-\xc0\xee/\xb4\xda"\xf23\xc0u`^\xac5\xff3\xc0N\x91\\\x8eIJ6\xc0\xf5\xb8`(\x18\t3\xc0%"\x8b\xe9.a3\xc0\xe3\xcbn\xd6\x93l4\xc0\xaf\xb4\x19z\x9b\xe43\xc0\xcbn(\x9cb\n3\xc0j\xecC7\xd4\xd06\xc0,\xb0\x0b\xb5\xdcZ5\xc0\x7fXM\xaa\x8c\'2\xc0\xe4l\xe5\x1egF3\xc0\xf4\xa9\x0c\xa9\xd466\xc0c\xa3\x19\xfa\xdf*3\xc0\xca a?G|3\xc0\xc8\xa7\x97iL\xd80\xc0A(\xcc\x18$63\xc0\x08q\xc8\xf3\'k3\xc0 PT\x9f\xc8\x933\xc0\t&\xc2\xee%\x174\xc0|\xdeO\x0f\x9c\x813\xc0$u%\x03\xcb\xa54\xc0\r\'"\xc3\x10\xd56\xc0\xc5\xf0\xc9\xf9\xde\xaa3\xc0\xea\xc9H\xf3\x1c\xd5.\xc0c!\xdf\xe0\x1a30\xc0\xba\x10\xc4s\x80\xd2/\xc0\x9a\x81T\xb8\x8e\xf92\xc0\xee\x89\xbc\xc6n\x0e3\xc0\x90a\x98r\xff\xa03\xc0n\x9d.\x08t\xa1/\xc0\x1a\x86\x05}\x84\xe43\xc0P\xdf[\xe6\xc5\xf62\xc0\x10\xeb\xe3\x0c\xe2\xf83\xc0\x13\xce\x19\xb4\xa4B4\xc0\x0f\xfc\x87\xb02\x984\xc0\x92\xb5\xc4\x18.\xc5/\xc0\xc9\x86\xf4\xa0\xe0\xab/\xc0\ni\xe7d\xddq1\xc0Q\xa4\xbc@g\x833\xc0\xb6GC\x9e\xe7\xf17\xc0\xd0\xc2\x18cx43\xc0 F\x1a\x8f\xb8~3\xc0\x8f\x1es\xafD\xe1/\xc0G\x13\xe2p\xac\xe63\xc0)\n!nx\xfe2\xc0Tq\x02\x9b\x16\x1c3\xc0\xfa\x02\xf3\xc8\'\xf75\xc0d\x08\xf7.v\x832\xc0\xc14\xb1\xd1\x9c\x862\xc0$\xb6\x85\xc7\xfaE3\xc08\xbd\x11\xb5A+3\xc0\xe0f\xa3\xd5\x9f\xf82\xc0\x8d\x14T\xdc6\x144\xc0\xbd\xeb C!S3\xc0\xae1\xf4\xf3\x8bO5\xc0\xc65\x96\xbe\xa2k4\xc0C\xf0AB\xc0\x8f5\xc0\xfd\x84\x96\xb2\xad\x85.\xc0\xd8-E^\x82\x953\xc0\x9a4\xb4\xf8fL4\xc04.#\xff3\xf42\xc0{I\xee\xaci\xe64\xc0\xa4Q\x7fP\x10S3\xc0\\\xd1\xe5D\xf2\x0b4\xc0v\xd9\x16@[a8\xc0\x98\x06\xa7\xfe=\x9d3\xc0\xc9\xb3\xb8\\\x86\xa88\xc0\x8fB\'\xbf\x19\x9f7\xc00\x80\xe6\xebA\xfd3\xc0\x91C,e\x8d\x069\xc0h~\x1dZ\xf7%7\xc0\x08\xbd(\x150\x183\xc0bB\xe8\xab|\xb02\xc0\x8f\x90_3\x8aG0\xc0\x10\xe5\xc6\xd6\x08</\xc0\xd9\xd5\x94>ec/\xc0\x0b+\x9f1\x1a\xd78\xc0\x12\xd0k\x1c/\x832\xc0\x0fR7\x019\xba2\xc0\x80\xe5\xbb\x8d\x07M3\xc0\xb0\xcb\x99\xcc\x85\r4\xc0\x0efa,c\xfa3\xc0\xd3\xac\x97\xabV\xe43\xc0\xa1Np&0w3\xc0\x01\t\x93\xa0\xfak2\xc0\xce\xa0\xee_\xa6\t/\xc0x\x89\xe3\xe0\x14\x023\xc0t\nA(\xca\xdb/\xc0\xa6\x14t~\x93\xd2/\xc0\xac>x\xb3\xbe2/\xc0o\xff\x8d\x0cLM5\xc0\x14w\xf9\x7fB\xf23\xc0\xc3h\xf8S\xcdB3\xc0]\x00t\xde\x03\xa12\xc0\x96\x8f<\xef\xfe\xd81\xc0\xf5|\x88\xc4N\xa24\xc0\xde\xfc\xa9M\xb5\xd11\xc0q\xc3\xf3\xd3\n\x0c5\xc0\x9b\xfa\xac\x04\xdeb/\xc0\xe0\xe5\xc6+\xae\x018\xc0\x0c\xfd!\x1aW\xe13\xc0\xcc\xd3\xa1\x7f\xc7\xdd8\xc0\xe1\x94\xd8s\xa9Q*\xc0\xe0p\x1d\xae9\xf0.\xc0+\r\xd2\x18-\xf53\xc0\x1c\xb5\xfb\x81\x99\xc51\xc0a\xa7\x84P\xa6\xfe2\xc0\xb6B\x13,\x96\xa17\xc0\xa5\xf5_D\xce33\xc0\x0f\x13\xa5R5+3\xc0~\xf2.\xe8~~3\xc0\xb6a\x13\t3s3\xc00\xd5;\n\xd0J5\xc0\x00\xd9l:C&7\xc0n"\x97*\xf8]4\xc0o\xbf\xce5\x9a\x8e2\xc0\xd59\x1a\x9c\xc0T0\xc0N%]\x0ep\xe16\xc0\x8fh=Wsr5\xc0V\x04\xcdJ}M8\xc0\xa5\x1b\xb1G@\xcf7\xc0Z\x97\x96\x07\xe9\xe73\xc0\x02\x98!J3\x143\xc0s]C\xae\x0b\x1e3\xc0xL\xb1]\x02\xc5/\xc007\x90\xd0lU2\xc0)\x00\xa3\xe6\x8e14\xc0\x06Y\xcbj\xa5\x987\xc0\\\x05\x93q\xca\xed2\xc0S\x1d\x0f_P\xec6\xc0\xf1i\xe0F\x91\xb33\xc0~\x91\x8by\xbc74\xc0\x0f\x8c\x0bZA\xea5\xc0\\f\x9f.\xe8Y/\xc0@O\xb3\xff\x9c\xf44\xc0\xdez\xc8\x0e\xcaD3\xc0 /\xe4\xe0\'|.\xc0j9\xd9\xceF\x018\xc0\x92\x94RB8\xae3\xc0\xc7r\xbaP2N0\xc0w/\x11.\xbd\xed3\xc0Cq\xf5\xde\xe457\xc0\xc2X\x83<\xc0\x0c3\xc01\x83c\xcfF\xf04\xc0\'\xcb\xbf\xb1\xe724\xc0\x99\n\x86S\xc9b5\xc0\xf7\x98\xb4B~j3\xc0\xde\xfd2\x0c~\x038\xc0r_\x81\x11\x96\xd58\xc0\x07\x13\x16\xd4\xbb{3\xc0\xd9\xb1n\x90\x17\x882\xc0\xf5\xeaIz,\xa74\xc0")\xf5\xf2:\x1d3\xc0\xfa\xad\xb1\xbf\xdc\xb11\xc0\x1c\xf9\x9az\xff\xa57\xc05\x19e\xf4\xb9U2\xc0G\xad\xc9\x82\xbf\xe46\xc0\xf3,\xf0\xd0\xc4\xec4\xc0\xb1\xda%\xb2\xa8+4\xc0\x03\x05\x8cK\x1f\xcf7\xc0\xcb\xbd\x97\xebr\x9c.\xc0U\x05~6j\xd87\xc0\x86iN\xde\x86\xa88\xc0\xe8\x17\xfbtf?0\xc0\xd0.\xac\x0b\xda\xa17\xc0A\x9eUF\x19S3\xc0\xe9+\xb9\xf9j-3\xc0\x86\xdd\xaa\xccEX/\xc0\xa3R\xb6\xee9j4\xc01=h\x91@\xce1\xc0\x97\xb5:p\xc4F0\xc0\x1aj\x83\xbbQ\x1f4\xc0\xf7#J&\xa1\xfa7\xc0\xcca\xff\xd3+\xf27\xc0\x8d[\x03-B\x974\xc0\xf2\x10\xc0c\xb0T2\xc0]\xdb\xa6{\xdf\'3\xc0d\x87Pi\xc9\xf73\xc0\xb0\x03\xff\x1bB\xa03\xc0y\x16:\xe8K|5\xc0291\x82z&4\xc00\x0eHq\xdf 4\xc0\x07\x8c\xdb\xbf\x02\xa54\xc0x\xc8\x00\x17\xecO4\xc0\x8c\x02\xbb\x1e\x92}3\xc0;!K\x0c\xbd(3\xc0\xde\x81\x89W\xb1\x1f6\xc0\x9c\x0b\x07\xc6jC4\xc0\xdd\x8c\x07K\x9804\xc0BG\xbb\xb2\xaf\x8c4\xc0K\xf3\xc6\xd10\x0f3\xc0"lAn\x0c\x8d3\xc0N\xb8zd\xb8\r9\xc0\xfe\x89\x89<\xa6\xb42\xc0,V"\x8c\x8b\xd32\xc0\xf9=\x92\x85!\'3\xc0\xdbF\x82\xc3K\xfd2\xc0\x8cF\xe0\x85\xf8\x9b2\xc0\xb9\xc2\xbb\xda\xfad4\xc0\x01+\xabB\xdc\x1c3\xc0`\x11\xbdf&33\xc0\xfc\xaa\x11d\xdfS3\xc0\x84X\nc\x12z6\xc0\xbb\xb5\xdc\xd5\xa5P4\xc0\x93$\x8dx\xba.3\xc0\x00,Wt\x94b2\xc0\xa6\x98\x05(\xcb[4\xc0\xaa\xb9\xbb\x83a\xda7\xc0"\x01\x8b\xa4@I3\xc0\t\xcdd\x18ub/\xc0\xdb\xfd\t}jG3\xc0\xaa\xbf\xbf\xf1x\x847\xc0E\x8a\xc3\x98i\x062\xc0VD\x11\xd8];3\xc0\x1c\xbd\xd8\xc5\x8953\xc0{\xdc\xa9\xba\x8742\xc0<\xf4G#\x8f\x1e4\xc0\t\xebb\nr\x9f3\xc0\x8e\xb6Qx\x05O3\xc0;C\xdd*\x1a\xf82\xc0{>\xb2g\xb4\xc1/\xc0\x1e\xb7\xca\x05\xeb}4\xc0N\x1aUD\x14\x885\xc0\xab\xc4\xa1\xa2\xb3\xaa4\xc0\xd7~\x00&"\xfe7\xc0\xd6\xa3-;\'g3\xc0Y\xb6{\xc8\x0597\xc0\xfb\x8b\x1eu;\x92/\xc0\xbe\x16\x1f)^%3\xc0\x9f"\xeb\xf5\xdeO4\xc0\\\t\x80\x8e\xd5\x17/\xc0\xc8\xa0%3\x8a\xfe3\xc0\xf9P\xd2>\xcfM3\xc0\x84\xa0\xb8YF\xb84\xc0qH\xea\x033\xa71\xc0\x7f\xaf\xf8w>\xed2\xc0 \x06\x0b>\x85.4\xc09\x10\x84Zgo9\xc0n\xb6]\x97\xf5\x9f*\xc0\xb8\xc4>x\x9a]0\xc0p\xcci2\xfcb2\xc0\xf6\xe6I\x13\x18\xbb/\xc0\xbf\x9c\xfc\x9bdY3\xc0\xaf%\xb3\x87\x81R3\xc0\xd5\x95\xed\x19\xf203\xc0fbR_\xa8\x1e2\xc0.\xcc\xb2>\x03\xa11\xc03\x81\xca\xd2\xef?2\xc0\xa1\x92\xe5X\x93\xd91\xc0A\xfa\x89\xc7c\x1d9\xc0O/\xc4\t\xed|2\xc0zs\x1f\xf8e\x805\xc0!\x15\x07g\xc3-4\xc0\xebA\xaa\x80\xf3\xeb1\xc0E\x97D\xbc\xd8t2\xc0\x10\xa4\xf0\xd5\x80l3\xc0\xc7\xaf\x07\xaf+G0\xc0u\n\xe6\xbfn44\xc0\x95\x12\xfdN\xe9H3\xc0\xd5\x11\x08D\xd1(3\xc0Q\xf1\xf6\xf2B\xfa2\xc0\xf0\xa9=.H\xd08\xc0\xda\xc4\xadc\xfep6\xc0\xc7\x1b,N\xf483\xc0(,Dx\xe1\xa52\xc0\xa5WLu{\x812\xc0\x03\x89\xe02<!2\xc0LD\xee\xfb\xfc\xaa2\xc0n\xfc\xbbP(\xf14\xc0\x18\xfd\xe8\x14\x7fb4\xc0B\x1c/Wq\xf6/\xc0\xcaP\xd9+]\xda3\xc0\x11\xf1\xf4\xa6h56\xc0\xa6\xb7-/m\xcb3\xc0\xd1\xbd3\xe1g\xba1\xc0\xd0\x01@\x01\xe0\xbe5\xc0h\x16%\x89\xba\xf28\xc0.Cvt\x19\x021\xc0\x97\xae\xab\xcf\x1c;2\xc0\x18\t\xe0\xbf:84\xc0?m\x02N9O5\xc0\xc0\x9e\xd4 G\xde1\xc0\xc9\xeb\x82`\xd7\xef1\xc0\xf2\xf3\xb1\x9b;\xf7.\xc0\xb2\xea<\xbc\x03\x1c2\xc0\x07W\x8f\x01]\x133\xc0\xa9D\xe7\xae\x92\xa09\xc0\x0f\xaa\xf1\xb4P\xf92\xc09F\x95\xd4\xfa\xf23\xc0\x92`f\xc5\xfdc4\xc0T\xd5$\x84r\x927\xc0X \x9d\xc7\x83\x033\xc0\xbd]\x99\xb5\xef\x063\xc0\x88\xa4\x08\x9a\xe8\xe92\xc0\xc1o\xeb\x9b\xf2\x1d2\xc0_?\x11O\xfb\x184\xc0\x88%\x80\xeb\xd0\x025\xc0*\xb1\xab$\xaaQ4\xc0\xc0\xc6\xed|@\xbe.\xc0\x01r\x19XH@4\xc0\x02\xb2\xc6\xd5\x06\\1\xc0\xfar*\xb8\x8a#7\xc0\xfa\x88A\x0f\xac\x842\xc0-\x13j\x967\x152\xc0\xc8\xea\xbf\xb0\x01\x893\xc0\xaa\xcb$\xde9K3\xc0\xe5\xdfYPO\xdc0\xc0\xa3\x9c\x85O\xf6\x043\xc0%\xech\xe4GE7\xc0\xc1\x1d\x93\xc5C)4\xc0\x01\x9a\xf3\xfdg+3\xc0\xf0!2\x99\xef\x172\xc0^\xb4\x06\xe0\xee\x843\xc0L \x1ap\xd684\xc0\x05@\x11~3\xb52\xc0\x97\xbfU\x17\xbc\xdf3\xc0H\xbd/\xfePZ4\xc0\x18.\xdc\xf1\x8c<4\xc0 =\xaa\xa3F\xad2\xc0\x96\x88\x14\xbd\xe8i4\xc0\x1f\x83Y9\x82\xb58\xc0\xc4\xadJ\xeeb\x907\xc0\xf2\xb4(\xde\xf9g/\xc0\x0c\xc9\xe6d\x19\xeb1\xc0\t\x0f\xcf\x9c\x11\x1e3\xc0v\xc9\xcd\x84\x8aV2\xc0\xb4>t\x02#\x844\xc0I2\xc9E\xbe\x1e3\xc0\xd4\'D\xdb\x10s4\xc0c\tV,\xc0\x002\xc0b\xe6\xc9\x14o\xf93\xc0\xc5\x86\xaa\x9bIO3\xc0\xa6C\x99zKB5\xc08\xfdrj.\xe70\xc0\x88v\x83W\xe4\xf83\xc0Y\xd34\x13S"2\xc0\xa1\xc2w\x15"\x0c/\xc0p\x03\xc3%\xd3\xa12\xc0\xca\x96\x13!U\x9b/\xc0\xaa\xa6^\x92\x9a*3\xc0\x12\xf5\xd8\xc0\xa2\xb92\xc0$\xefs\x04\xd9`3\xc0\xc8\x1e$\xc0\xae\xea3\xc0\x10\xb3\x8br\x0c63\xc0f\xdb\xd1\x1aB\xff3\xc0\x1a\x07Bq\x1a\x042\xc0BD\x1e\xa7\xc3*7\xc0\x7f\xdaz\xf8 03\xc0\xb9\x88)\xbb\xf8\xeb1\xc0~\xce\x84\x9e\x1f!3\xc0\xb1]\x9b\xed\xe1\xf17\xc0\x7f@\xfcS\x97\xfd1\xc0&#p\x8a\x99(3\xc0}\xf7\x9e\xdf\xae\x8c4\xc0\xda\xdb\xdf\xc1#O6\xc0\xc3\xb6E\xbe\x87\xd22\xc0g[\xb7\xf5\xa3\x013\xc0g^^\xb0\xa3\t7\xc0\xe5Gl\xbcq\x91.\xc0w\xe9\xa0\xa4\xa9>5\xc0W\xb8!p\x15=3\xc0.5\xdc\xd7g\xeb1\xc0Z\x0f\xf6\xe4\x93W3\xc0\xdb\x9a\x0e\x10p\x98/\xc0\x18\xaff\xb8I:4\xc0\xdb\xf8\xafn\xa5~4\xc0\x81\x9c\xc0P\xffL5\xc0\xba\xf8\x91\x15\x8c\xb12\xc0}\xb4\x02\xb9\xab(3\xc0KI\xf8\xb6\xf5\xd82\xc0S\x89$\xbe$\x033\xc0$\xf8\x06\'w$3\xc0\xc1\xbd\n\xa35\x1e3\xc0\xb3F/\x99c\x1f7\xc0\xaa\x829~\xa5M4\xc0B+\x84E\x1c\x853\xc0v\x86\n\xbd;\xef4\xc00L\xf4\x8e<\x932\xc0\xbc\x06\xe8JK43\xc0O\x05\x11\x05\x8ec4\xc0\x1a\xd0\xb0H\xe3t2\xc0OHvvy\x1b3\xc0N2\xec\x89M\x103\xc0\xc9B_\x95\xe7\xea1\xc0\xdc@7\xe5u\xa24\xc0Wb\xe7Z<?3\xc0\xefY$\xb1N<3\xc0\xd6\x10+\xddC\x148\xc0\xa6suN+\xc2.\xc08\x00\x0b\x98\xf4\x186\xc0\xed\xb4\x90`\xaf\x120\xc0n\x8e=\xfd\x1a*3\xc06T\xcc\x80\xb1\x8e0\xc0\xbc\xd7O\x9c\xe5A0\xc0\x1e\xda\xc5\xefz_/\xc0\x84\xb3\xday\x00\xca4\xc0\x0fU\xee0\xbf\xe34\xc0\nV\x820a`8\xc0\x8a\xbd\xbe+r\xd0.\xc0\xf7\n\x9b}M-3\xc0\x19,\xd8\xddi\xd20\xc0\xc7}d\xef\xeb\x962\xc0\xf7\xdc\xe5ya\x076\xc0\xaetD\xac\xc8I5\xc0~\xc8\xc2oKB2\xc0\xf1h\xdc\x9b~t7\xc0~\xe4\xa2>\xc4c3\xc0\xdc$\xe0\xeei\x91.\xc0\xa6m\xf3\xa8\x8f\xe41\xc0\x98{\xa9\x03w\xc78\xc0\xb5\x92-\x94\x18\xb12\xc0\xcf\xd8gD\'\x8e8\xc0\x870\x94=\xac\xb24\xc0\xcc^\xff\xe2\xd9\xfe2\xc0>VC\xaf\x8b\x033\xc0\x84C\x91\xf3\x1c\xa23\xc00v\xdd\xa3)\xbd2\xc0\x16\x1b\x16\xfc[\xd92\xc0\x0f\xd4\xb7;J.3\xc0\x83\x9d7\xa2\x94\x942\xc0\xd4V\xd4\xf0@\x942\xc0C\xd8\t8\xbd\xa0.\xc0\xa9S\x1b\x88\x7f\x944\xc0\xb7)\xd3\x01L\xb5.\xc02\x1d%\x14\xd3\x143\xc0%\xff\x91~\x01\x982\xc0\xb9\xcc\xc9#3<8\xc0\xd2\xec:\xdd\x10G5\xc0&\x98\'\xa9\xd5G/\xc0%|+6\xa0$3\xc0C\xde\xcd~\x06`4\xc0On\xbeM\x95\x140\xc0\xa4\xceV_\x7fI4\xc0\xfat\xbc8|\xdb0\xc0w>\x86\x945|/\xc0\xb0Bm6*\xa52\xc0\x9cdE\x19\xe3\xcc1\xc01\x87\xa1\xe4\x0439\xc0\x07C\xa52\x99\xe81\xc0\x8f\xd5\xca*\xee\xe02\xc0\x1fO\xf2\xe2\xc5@0\xc0Q\xad\xc4d\x1e28\xc09\xc3\x96\t\xea^8\xc0>\xe1\xce\x06(o3\xc0\xef6\x91T~\x9b.\xc0\x93\xfeP-\xb1\xd5.\xc0_\xc5\x1d\x1a\x14\x8d8\xc0\xa6?\xef\x157\x0f8\xc0\xb0\xce\xc3\x0f\x8cC5\xc0\xc7`\x13\x823\x035\xc0\x8c\xa0\xdf\xc7\x9e\xa35\xc0fn\x9f\x89\xc4l5\xc0\xda\x86=\x16c\x8e3\xc06j\xd6b-\xa4-\xc0e\xb8n\x8d\x0b\x8f4\xc0\xfc\xb3\xc1>\x95\xe32\xc0T\x07$8\xca\xf30\xc01\x06\xb0|c\xfa3\xc0u\xda\x14\t6u4\xc0n"\xdc=\x05`4\xc0\xad|*\xabh\x833\xc0f#\x93c\xd9\xd93\xc0e\xa3\xa3`P=3\xc0\xd2G\xcevz\x023\xc0\x84b\x06!T\x177\xc0\xba&\xd6\xf5\xbc:8\xc0\xf2b\xe4\xdb\xdc\x8f1\xc0!\xd4\x0b\xad\x1cS0\xc0R\xaa\x85\xb4(I5\xc0\xd6k\xde\xbeF\x932\xc0\xfe\x1f\xff\x9b\x88\xe14\xc0/\xac\xff\x9b\x9b\xfe2\xc0\xac\xfb/\xb1F\x0b3\xc0X\xab\x07\xb4\xe7\xb95\xc0!\xd3\xea\x0el\x823\xc0\x031[\x08\xf3\x8e0\xc0\x8f\xeb\xf3\x8cY\xa44\xc0-6\xb7O\xab}7\xc0\xbb.\xb3\x13\xec\xd71\xc0\xd8\x92\xc3\x1e\x8bY5\xc0=\xc2\n\xc3\xe4./\xc0\x0e\xb9\x97FOS4\xc06\t<\x9ce*1\xc0L@l2\xe8\x1e2\xc0\x9a\xb5\xec\xd0[\xff2\xc0\x13#\x16\xa5m\x9a5\xc0\xda\x1a F\xbd\x0f2\xc0t?\xb2\xfb\xeb\x801\xc0odS\xb5pB4\xc0\x1a4\x80\xf7w\x7f2\xc0!\x86s\x06\xed\x8b2\xc0\x96Gb\x17\xab#7\xc0Q\n\xea\xb4\x9f\xa1-\xc0b\xcfF\x08\x90\xd4/\xc0\xec)|\xe7\xe3\xe03\xc0\xe8\x8f\x8e>\x1c\x803\xc0\xd5\xa0\x1cO\xee\n7\xc0y\x18\xfcyR,7\xc0J\xc4\xa2D\xdb\xef1\xc0\x85{\xa6\r\xec\xf63\xc0\x10[\x11l\x15\xbb5\xc0\x1cII\xcd\xccd6\xc0\x91\x1aJ\xfc\xdc03\xc0\xf92ht-\xb79\xc0\xa8\xa2|\x10\xd933\xc0\x95\xb4\xc1B\xc1#4\xc0\xbbIs\xc5\x8bj4\xc0\x92\x0e\xd4\xc7\xdb87\xc0e*\x1e\xc2\xfc\x1f0\xc0\n\xbe\xb7\x87\xe8\xac5\xc0\xa2\xff\xe0\xea<\x1c8\xc0_c\x96\x9b\xf1g/\xc0%M-\x14GV3\xc0uz\xdc\x8c\xb6~3\xc0\xb8\xba\x06\xe6\x1f\x903\xc0\xe3\xe4\xa9\xbc\xdb\x133\xc0\x00\xb3\xc8\xb8f\x130\xc0\x07\xcd\x89\xb4\x84-7\xc0\xdd\xd7O\xa6^\xc6.\xc0\xee\x1ft\xd5\x94\xf82\xc0cu\x0f&\x9d?4\xc0\xb5\x9e\xa3\xc3\xea\x813\xc0\xf3\xa2T\xd3\x96\xbb3\xc0\x10-Kt\x9ar/\xc0e4!\xaef\x015\xc0y\xa9\x1f\xd2\xdaQ3\xc0j\xe2\x8ex,\x920\xc0\x9eO\x98By\x073\xc0\x95\xf8\xa8\xf4\xf3\xf62\xc0\x15P\xb1L%\xec2\xc0\xc0a\xd3\xfa%\xcc0\xc0\xf3\xda\x1c\x07\xd5&3\xc0\\SA\x19\xdc;8\xc0 =\xec\xadx\xde2\xc0\x8b\x9e\xc6\xafE\x7f7\xc0\xd8\x0b\xa0\xa5\x14\x063\xc0\xf9N\xe0\xc7\xcc13\xc0\x0c\xd2\t\x7f\xc5\xc58\xc0\x07\xa8\'\x1b\xb0\x083\xc0\xd3\x9d\x1dN\xa8\t4\xc0\x1f_\xc4\x1dP\x863\xc0\xa1\x891\xe0\xaf\x824\xc0\'\xfd\x1e\xb8\xdfZ9\xc0<\xbb8\x10\x12\x143\xc0n\x86h,\xed\xf50\xc0\xa6\x1aB\xa7y\xcc/\xc03\xe8\x9d\xc9\xa2a2\xc0\xa4i\xb3"*\x928\xc0\xa8\xe2\x1fn\x97\xba0\xc0\xee\x14\x15\x17Hk1\xc0\xe5\x01\xc2u\xcf\xf9.\xc0nM\x1a\x18\xe2K6\xc0-Z\xaf\xa3\xb4\xed1\xc0 \xfa\xd4\xccJ|4\xc0\x00T@\xd6\xa943\xc0)\xd5w\xa4B\xf12\xc0\xfe\xa4{\xfd\xd7}3\xc0!\xcf\x14\n\xc6\xd82\xc0\xee{;3g63\xc0h\xb6\x05\x8a&;2\xc0\x82\xb7\n\x13\xb5\xbe3\xc0\xb4\xff\xa3ti\xbd0\xc0\xa2\x92\x19\xf0\x81\xc83\xc0g?\x17\xb8\xb252\xc0\x08\x8d\xdfd\xb4y3\xc0\xee\xc7u\xd7YY9\xc0\x87\xb6\x14\x8f\x9b\xec2\xc0\xa4&\xb5\x9b\xd3\x1b3\xc0\xbb56\x0c\xaa\x043\xc0\xb73\xbbq\xa4\x023\xc0r\xe6\x9a\xff-\x063\xc0\x19\xd8&f\x86\x0b8\xc0)\xab\xc8f\x97H3\xc0a\xfc\xcf\rZ\xc53\xc0\x8e]\xb0Np\x818\xc0\xf4\xa2\xd0{\x9c\x1a6\xc0\xc0F\xe2\xe2/\x843\xc0\xfc\xe3\xd1\xdfq\xb80\xc0\xa6\x01O\xb2\xfch5\xc0%\xdan\xda\xe1[1\xc0>G6\xd0\xd383\xc0\x0e+\xbb\xd4\xf7\xc13\xc0R\xa1\x13\xcc\'\'3\xc0\x08mm\x94\xe7%5\xc07\xf5\x1c\xbf\xe4+4\xc0\xf5\xf2\'\x92\xecH6\xc0O\x97&\xe6\xb0E3\xc0\x15\n\xf7\x84\xd7\xe74\xc0\xa7\x0e\x18:c\xfd2\xc0\x88\x05\x96\x0eI\t3\xc0\xb3;\x82\x88\x1b\x915\xc0\xa3\x9e\x8eA|:6\xc0D\xdd\xba\x15\x8f\x893\xc0\xea_\xe4^k\x143\xc0\xe5\xcfR\xf7}]/\xc0\x92\xfc\xceV\x03%2\xc0PH\xe2aMh1\xc0N\x0fh+\xce\x9c9\xc0_\xbdr\x85\xda\xdb1\xc00\xc3\xc5l\x14\x9e2\xc0\x07\xd1\xa1\xa5\xc6\xaf2\xc0\xfd\x8d\xbe\x98s\xee2\xc0\xcc\xde\xe6\x9b\xda_4\xc0\'\xb2}\x8c\xef\x8d4\xc0\xa0\xc76J\xae\x1c3\xc0\x7fz\xc7zo#3\xc0l\x10~?\xd9\xf53\xc0 \xde\x87\x1b\xe9\x8b4\xc0\xaf\xd0\x0c`\x97\xa87\xc0\xae\xbd`=K&9\xc0\x81a\x90\x11#P9\xc0\x9f\x8e0\xf5\xe2K3\xc0/\x171\x177,5\xc0\x8d\x97O\xe7H\x1b2\xc0\xa9x@u\xa8}3\xc0\xa9\x8c\xd6S\xa1m2\xc0g\xed)FG\x031\xc0\xc1\xb4\xf0s\x04\xed1\xc0m\x00\xd0\xe9\x93\xd64\xc0\xf6E\xe2\xbe\x08 2\xc0.\x1aUt\x15\xa42\xc0\xa6\xe6u\x11 \xe22\xc0\xc9h\x96\xd3\xd2\x942\xc0Q\xf9W.\x8363\xc0\x9d\x1b\xe9A\xa0&/\xc0\xcd\xdck\xcd\nh5\xc0\x82\xb0\x83\xe4\x1a\x088\xc0s\xd4VI3\xfe2\xc0\x9d:5\xb8p13\xc0\x15\x83`\x8d\xab\x833\xc0\xcb\x8b\x9d#)\x883\xc0q5m\x03\xa2\xa13\xc0\xe0\xe0\xd8\x07\x9d\x8c5\xc0\xf7\x9a\xc4\x97\xd5\x003\xc0\x16\xf0\x8b\xde\x8c\x012\xc0\xb8\xa2\xf0R@\xc04\xc08\r\x95jML3\xc0&\xe8\xbcS\xfd\x134\xc08\xa0\x96E*\xcf9\xc0\xb6\xc1\x04\x1e!u3\xc0j\xf1\xf5\x13sZ4\xc0T|4\xf3\x1a\x132\xc0*o$\x04\xc0\x972\xc0q6\x1b\xd9\xfb\xfd1\xc0v\x1eO`\xd3\xed/\xc0;yi\x19Z\x123\xc0\xef\xa8\xc0\x1cb\xe62\xc0\xc9\xe5\xf1\x86\xd3\xad2\xc0\x17t6\'c\xe81\xc0\xd8\xd3\xd3\xa4\x8c=5\xc0\r\x07\xb5_\xe2Y3\xc0\x94K\xdf\xb8Xa3\xc0V8\x0f\xccQ\xe6/\xc0\x80\xc2\x06%7\xe12\xc0\xeb*\x07.\t\xf9/\xc0\x95\x1bp\xd2T,5\xc0\x98w\xa1\x04k,3\xc0\xbc\x86\x95-%Q8\xc0\xa4\xe3\xd8\xbdr\xb43\xc0\xe2\x0c/\x1d\xfb\xaf1\xc0I\\\xc5\xbbp,3\xc0hq\xb9\xd7\x9b\x132\xc0\xb5#\x11\x08\x15\xb30\xc0+\xf3\xd1J\xe2\xbb2\xc0\xbd0\xd9#\xf2\xd72\xc0k\xb9\xa2\xc1-D5\xc0@g&\xd1M\xb52\xc0Dr:\x1a\xacV3\xc0\x9f\xc0\x9c\xf8\xb4o9\xc0Ys\xe3\x1a\xdb\x8a5\xc0\xdb\x9f\x80\x08J03\xc0\xe0\xd4\xc3\xf9\xc8\xe3/\xc0M\xe1\xda\xc22z0\xc0\xf6\xd4\xdb\xe9m\xe91\xc0\xca\xf0\x86x\xf6w/\xc0\x05\xca$\xe2M=3\xc0\xd3\xc1\xeb\xa2\x1eG7\xc0\x94`\xa2\n\xf8&3\xc0\x8d2\x89\xf67\x1c3\xc0\xe3P\xb2\xb8\xd9\xf02\xc0$\x08\xc0Fx\x1e6\xc0\xf6U\\{\xbeA3\xc0\xce\xe5\xaf\x00.\xc9.\xc0\xb3~\xf2\x0e\x0e\x8a3\xc0.\x9d\xaf\xf2;\x7f3\xc0\x8a-\x89|\xd3%5\xc0\xb2\x95\xaamH\xfe1\xc0,nT\x8f\xac\x122\xc0\x7f\xe9i\x9b\xc543\xc0\xc3\xbcB\x0f\x10Q3\xc0\xacm\xbd\x1d\x07 7\xc0\xbfN_\xc5K\xb41\xc0T\xb2*=\x0bx7\xc06\x1b\xf6\xbf\xe0\xfb9\xc0\x1fl\x98;\xce\xe6.\xc0j\xb6Jdj_8\xc0j\xda\xaeIiZ/\xc0O:\xc6,\xc5\x077\xc0\xaci{\xef7R/\xc0\xa2\xcb~^\x8c|2\xc0\xa4\xb2\xe8\x11\xfc\'4\xc0\xae\xb3\x80\xdf\xb7*4\xc0\xb3R\x90\xb2\x9a\x9c4\xc0>\x92\xe6{/\xa63\xc0\xc4\xa7\xaa>\xc7\x1a3\xc0\xac\x84u\x8f{U/\xc0\xf5@\xd46\xda\x104\xc0\xb7\x14>\x1bp\xf73\xc0h\x81LPw\xfe6\xc0\xe1\xbe\xcb*\x1103\xc0\xb2\xae\xbf\x9e\xd9q3\xc0\xed\x83\x8e\x8c\x84\t3\xc0\xde\xb7F\x87\xa0/3\xc0\xb0\xdf9\xc9+P8\xc0\x07\x99E\x04\xff\x875\xc0$\x80\x1d]\xd0@3\xc0M\\\xb4\x86ow3\xc0$G\xf8\xf1\'\'3\xc0=\x84\xef\xf2\xa6\xe02\xc0T\x7f,B\xc0e8\xc0H\xf2\n\x1bG=5\xc0\xf6Cv\xc12\x814\xc0\xb3\\\x162\x99\xa74\xc0\x99\\\x92K\xc1g4\xc0\xe9\xcfO6(\xb4.\xc0\xe2\xd7\x18\xf6|D4\xc0:GFX\xb103\xc0v\xe9\x00Z\xf2k2\xc0i^U\xdc~\x150\xc0\xb1\x84\xc4\xc8\xa6\x082\xc0\xdd\x94\x11+4\x052\xc0~\xfc\x0e\xb8\xd9\xb32\xc0n\xc1a\xd1\x1f\xe13\xc0\x96\x1e\xa7Q\xde\xf82\xc0H\x13\xd6g+\x96/\xc0\x962F\x9a\xa905\xc0ejp\xc9\xd8O8\xc0\x9a\x7f!\x1e\xf9k2\xc0+\xa1t\xc20\x96/\xc0J\xd7\x06\xfc?\r3\xc0\xees\xf3\xf7\x9c\xed/\xc0\x16@g,\x86f4\xc0D\x1f>\x99\xeeS8\xc0j\xadc\xfd\xd9\x835\xc0\xbb>V\xb35?1\xc0#F \xe80\xdc2\xc0\x89t\x00\x0b\xa3\x0c5\xc0\xaf\xd1\xba\xaf\xaf+5\xc0,J\xbb gY3\xc0\xb1/96\xc0(3\xc0bd7\x11\xaf\xbc3\xc0u\xd6\x0e\xcc\x0bB3\xc0\x992\xfc\xe8\xb2\xfc2\xc0#\x9c!\x1c\x11\xb08\xc0v=\x97\xcf\xb9^3\xc0\x91\x1c"\xeb\x82\x883\xc0R\x9c\x17\x13;\x918\xc04\x88!\xc8\x0c\xf87\xc0:\xab)\xf0\xef\xb82\xc0IC=\xe5$\xa88\xc0\xf6\xd73*\x8cg4\xc0\xca 7\xc0\xa9\xb33\xc0\xa5\xd0X\xb8\xa2\xe60\xc0\x13\xa2j\xb92\x893\xc0\xd4l)cDD5\xc0N\xfeG*}X8\xc0)\xafl\xab\x14\xba4\xc0\x0b\xcf\xeb\x90\xed\xbc4\xc0\xf91\xca\xab^p8\xc0(\x187f\x10x3\xc0\x1a\xe1\xfa\xd4\x19\x075\xc0\x82.\xad\x9e\xb9f/\xc0\x9aw\xee\xc9m\xfd3\xc0\x9a3\xcc9\xb6\xe02\xc0>\x1aTK\xfd\xf73\xc0\xa2\x0e\xff\x82X\xf82\xc0a`\x83X\xe6\xaf2\xc0\xfb\xe5\xbbZ\xd7]2\xc0u\x16\xf0\xae,Y2\xc0$\x1b-\xf3}I7\xc0~\xbe\x9e\xa3\x9d\xff/\xc0\xdd\xee_\xbd\xdf\xf94\xc0\xb8\xc6\xbe_|H4\xc0\x18\x89V\xeb\x0f\xc6/\xc0\xceL\xd6;c\x1f6\xc0\xac\x84\x1f\xd8\xa6\xe71\xc0\x95s\x0b\x94q\xc25\xc0[\x16\xd8\xab/\xd80\xc0\x1e\xe8\rQ\x8e{5\xc0od\x13\xd9\xb1\x0b4\xc0\xaf\x9e`[\x9c\x074\xc0\x95\x84\xc5\xd5Z\xb90\xc0OT\xf4\x0e\xfcL3\xc0\xc4\xaco\xc8*\x024\xc0y\xe3\xc6\xbb\x1fr3\xc0\x01\x9b\x8c\x8c\xba\xc82\xc0\xd3;P\x83b\xc32\xc0\xcc\x1d6\xdd\xc5M5\xc0S\xb2c\x96\x9b\x068\xc0\x14+\xa5&)\xc50\xc0\xf6\xd7\xde\xd3\xac\xf72\xc0\x90sHS\xe8\xf81\xc0\x10\xc19\xc7y\xf41\xc0i\xdcJ\x8brE5\xc0\xd3\xa2Z\xfb\xaa\xa48\xc0\x00&\x1c\xe0\xe8)3\xc02\n\x8e$\x87\x803\xc0\xd2\xf5\xd5Z\xbf\xda2\xc0bd\xa2\xd07\'3\xc0|b\x93h\x80\x943\xc0\xb3\xd48Y\x99\xac3\xc0Y\x04!\xcf\xd4\x8b3\xc0rG\xac\xe7\x00\x141\xc0CX\xfd\xd6\x9ax/\xc0I\x902\xb79\n6\xc0,\xb8\xd1"\x0f\x1e5\xc0\xe4SB\x03;\x122\xc0\x95\t\xb0\xab=e2\xc0\x19\xf2\xb78w\xa04\xc0\xf5\x82\x0cp\xfa06\xc0n\xaa=&\xcfC4\xc0=N5\x15\xf4<4\xc0\xec\xa7\x05\x03\xc9P1\xc0\xf1np\xb9\x07\'6\xc0@\xa2\x03O\xa5\xc73\xc0L\\T\xa7\xfc\xbc0\xc0\x96s\xeca\xe3Y.\xc0j5pUS\x123\xc0\xe7\x10g\xb47\x1d2\xc0\x8f\x85m\xf0\x828/\xc0E\xb0\xc7\xc8L\xc1/\xc0\tl\xd5\xda\xeb\x083\xc0\xda\xc1\xc1\xedI\xdc0\xc0K\xe1\x08pRB3\xc0u\x04\xed\x81\x83\x8b/\xc0\xd5\xdcg\x19\xdd.3\xc0A/\xd8\xf2\x8d\xfa4\xc0\x01\x1cx)\xe733\xc0\xe8\x96\x9f\x98\xbaj3\xc0\x7f\xd3\x92\x1b\x82m/\xc0b\xca\x03\x17\x0b\xfd3\xc0\xabQ\x98\x01\x1c\xf22\xc0\x9c\xb5\xecx\xd1\xd75\xc0\xa0\x86J\xaaj\xad/\xc0]\xceE\xc8\x99\x975\xc0cMM\xcaW\xb42\xc0$c\x02\x0c\x9c\x8d8\xc0;Z\xc7\x80\r\xec4\xc0\x05\x0e\xfe\x07\xaa\x848\xc0y\xddI]\xa093\xc0vB\x9edE 2\xc0\xc4*O\x00\xd2\xd34\xc0qI*<\xcd\x114\xc0\x9f\n>a7L4\xc09U\xd3`\xff"5\xc0\x1e\x12]\x1d`\xbf0\xc0\xcd\x9dH\x9d\xb8(3\xc0\xe4\xb08\xba\xc8M8\xc0\x85\xb8\xc4\xde\xcfq4\xc0\x17\xb5\x97Q\xefj4\xc0\xc4h\x06\xb5\xe6j2\xc0\xb0{\x9c\xdaQ\xd22\xc0\xb6\x0e\x15Zn|4\xc0\x92\x1c\xb7\xb1p\n3\xc0 \xf13KG\x843\xc0d\xe4=\xe3\'|3\xc0c,\xcf\xad\x92\r3\xc0\xf9-9&\xcaZ3\xc0\x80\xfa\xb1\x88\x17\xf82\xc0O#\xad\xba!\x833\xc0\x85\x14\xc6\xb2\xcdu1\xc0\xdeU\xf1\x85\x10D1\xc0\x89\xda\xfd%\xf1_3\xc0T\xf5\xa5\x03\xeb73\xc0\xf9\xb4\x80\x9d\xc0\xdc3\xc0N\xdf\x8dd\xbc\xfb1\xc0\xdc\x13\xfev\\\xd04\xc0\xa1N-\xc8\x13\xf43\xc0Dz\xc4\x08%\t2\xc0\xebx\xc8l\x00\xd92\xc0>\x1c\xb3\x14>w2\xc0\xaa\xc8CI\x9d`4\xc0\x19\xaaI\xbfhB4\xc0+d#\x84\xcf\x138\xc0\xb5\xb7Am\xa2A4\xc0\xf3\xd7k\xaa\xe0\x1c6\xc0\x10\xbd\x857k^3\xc0\xec!\xf2\xe1c\xe53\xc0%\xe8\x0ctLi1\xc06\xc7\xfbB\xd8\xdb3\xc03\xc7A\xaa\xec-2\xc0\x8e\xc9Uun\x893\xc0\xa1\xb1\xbf\xf3\x00)3\xc0\x01\x1cn\xef\x8a\xf81\xc0\x04\xe3\xc2,\x86\xad.\xc0B\x94\x14\x0ey\xc85\xc0|.\x95S\xaf\x9a8\xc0f\\u\xd1.32\xc0\xf5\x1d\x08n\xf9\xdf3\xc0\xaf\x92i\xf9\xc8 4\xc0/`\xc3\x04\xf0\x120\xc0\t\xf2Szk38\xc0\x12\xfb\xbd\x11\xed82\xc0\xb8\x07\xd5\xd1h\xce3\xc0\np\xbd\x9b\xfb\x01.\xc0\x1d\x86\xeb\x11\xb9\xe47\xc0\'\xebV&R.4\xc0T\xa9\xf6{\xc3\xee2\xc0\xbff\x15Xo:3\xc0\x08\xf3\xde\xec\xd4\xda2\xc0\x06\xd0-\xd3\'A3\xc0\xa5WkNn\xdf2\xc0z\xab\xc3\x8eD\xe12\xc0bA\xc7\x9d\x00\xb4.\xc0\xe95\x9b\xf80\xe0/\xc0M\x956T\xe0\x063\xc02\xd4n\r\xbab.\xc0,a\xd7\xb3.\xb84\xc0~\x1d\x04\x91\xd5\x804\xc0\x95\xdb\xc1\xd7\xfbF4\xc0#%\x90\xd3\xf0\x843\xc0O\xab\xd1\xfaVM9\xc0%8\xf0\xe2 46\xc0\x0b\xf4a\xfcxn3\xc0\x82 \xc1\xa3\xc8\x134\xc0At\x1e\xa8\xc0\x123\xc0\xd7\xabK\x01\xa0\x023\xc0=\xb2t\x00~r/\xc0 \x96\x1dR<60\xc0\xd2t8\xcc\xb8\xd8/\xc0\x86\x82#+\x13\xc0/\xc0\r\xd7\xfaqm\xe22\xc0\xe8#\xa9\xfb\xdc\x123\xc0\xd2\x84e\xb6\xa5%6\xc0\xcd\xaf\xe3\x1f\xc7\xb35\xc0nm\x86\xcf\xad46\xc0\x1f\xfef\xf5"\xa75\xc0V=\xa1\xbf\xaa/5\xc0\x92l\x8f|o\r5\xc0?\xd5LAi,4\xc0\xc0\xd7\xd7:Tb1\xc0H\xfcw\xed\'\xfa2\xc0\x0f\xb0\x00N%\xf96\xc0\x84\xd1\xac\x93\xa6j5\xc0$\xb32\xea-=2\xc0\x0e-\xa4\xaa\x17\x803\xc0\xe8\xd0\xd3\xc2\xf6_9\xc0\x84Zx\xa6\xa1\xa65\xc0\xdc0\n\xdf\xc6-5\xc0?8\xff\n3\'8\xc0\xe2\xa6L:\xd2E4\xc0\xec\xd8\x92\xa0H\x114\xc0\xe4P\x0e\x8aE\xa34\xc0\x8d\x0eu\xc1\xac\x016\xc0y\xb0\xaef+\x1f6\xc0v\xf9\x8f\xba\xdf\xe22\xc0E\x1a\xf67CB6\xc0m\xea\xe2\x1f\x86\x8b2\xc0tK` \xb2\x069\xc0p\xfc\xfe\x9f\xa7c/\xc0+\x9e\x04R\xbaI1\xc0\x1cR\x1d\xfe\xffc4\xc0\xc0\'\xbe\x9ca\x173\xc0\xf7\xd7#\xb5\xba\xbb3\xc0,\xc1\xab\xaaB\x0e6\xc05s\xf4\xda\xc0\xf32\xc0^\x0cC\xff!\xda0\xc0\xfe7Yr\xcfM1\xc0\x00\xb2$\x1a\x1f\t5\xc0\x9eQMj\xb6\x1b5\xc0_\x85\x18\x84\xefK4\xc0\xf4\rhb0I4\xc0qs\xed\xe1\x11E4\xc0-og\xecX74\xc0.\x8a\xf8\xe4\xaa\x952\xc0"\xb2\x82\n\x02]3\xc0\xef\x0b\xc3\xfac\x1f3\xc0dx\xfa\x8a\xeb\xaf3\xc0-\x17\xa6\x085\x075\xc0\x07$H\xd9S\x874\xc0~\x0b\xc8Q\xb5\x114\xc0\xf3\xd1\xb4\x1cM\xce4\xc0\xf3\xda\xb8!"\xe22\xc0\x8f\x98\x17\xe4\xabZ3\xc0\x8d\x14\x98\x9b\x84\x1f4\xc0K\xdc\xa7\xbew\xb60\xc0\xfe\xb2\x8a\x94\x8e\x123\xc0H\xe9I\x04\xe9\x146\xc0\x0f\x92\x81\x190h3\xc0\xb7\xd6\xa8\xbb\x90\x1b3\xc0<k\xa8\x90k\xab4\xc0\x8e\xdbp\xc1X\x16/\xc0\x0b\x0eq\xaa\xcfB1\xc0\x8a\xf2\x94\x0c\x14\xd14\xc0\x11\x99Z\xc2\x15\t5\xc0\x81 \x10\xb32\x1b3\xc0\xb4\xdeD\xf9\xa3\x1e4\xc0u\x9e7b\xcdv8\xc0V\xa1\x1d\xff\xe8\x193\xc0LB\xf3\xb5\xedf5\xc0\xb9\x0e\xd7\xce\x91:1\xc0\x8dC\npr 3\xc0\x9cdaf\x95\x143\xc0\x97\x03\x19\xd8F\x1b3\xc0:\xe6\x14P\x1e?1\xc0\xc84\x06\xef=\x80/\xc0\xee\x91\x02\xd4v\x85.\xc0^\x9b!\xb6AB8\xc0>\xaa\x92\xadt_3\xc0\x8e\x85ET\xd0n4\xc0\x8f\x1eK\xe9\xda\xd74\xc0\xa7\xc5\xcc\x1dM\n0\xc0\xeduq\xe2\xcd<0\xc0!\xcc]\xaae\xd94\xc0\x84>M\x1f\xeb\x084\xc0\xd48>\x0c\xef\x911\xc0\x84\'\xadn\xcd\x8e4\xc0t\x1a\x8ag4v8\xc0\xce\xae\x10\xe0V\xe52\xc0 \x1fZ\xc1)\x951\xc0L\xc3\xc7W\x82\'2\xc0\xa8\xb6\xfa\x06\xfb`6\xc0\x82i\xa5\x11g\xbd7\xc0\x19\xb4DJ3\xa7+\xc0\xac\xf9\xa4\xc8\x0568\xc0K\x9b\xffd\xc5\n3\xc0\x9e+o\xbf\xec\x82-\xc0\xeaI\xb5\x88<31\xc0\x86$\x08\x1e\xef\xbb.\xc0\xdf\x11\x15\x9a"b0\xc0\xa9\xcf\n\x91\xf4\xaa/\xc0\xc1wA{[:4\xc0Uh\xc8~\xf1J9\xc0WbHX\x13l/\xc0\xd9)v\x10=\n2\xc0\xe3\x12\x14\xdc\xcf:1\xc0RH\xe5G\xb3\xf41\xc0\xe0\x14\xf69\x11\xa15\xc0\xd2\xc1\x13<\xb4o4\xc0\xab\xf4g\xe1\xb9\xc53\xc0\xf9\x1b\xa3\xb7\xe6\x018\xc0\x14\xe9C\xd5\xd5>3\xc0Y\x9b\x965\xc9\x1d2\xc0\xa4\x95\xad\xbaqb5\xc0o\xfb\x98l6\x06/\xc0\x8e\xccQ5\x9c\x042\xc0\xf2g%\xdb\xb6\xe93\xc0\xbe\xa7 \xdeJ\xd74\xc0U\x1b\xef.\x95\n4\xc0\xe40]\x8f\xb2\xdd8\xc0\xf0\xa9\xd5\x9b\x8c\xd91\xc0\xcdP\xeeC0\x824\xc0\xc6\x1cQ\x1f\xd6\xf76\xc0Fm\x92\xb3l\x0c3\xc0KP\x98\x04\xd4\xef/\xc0\x81\xcbM\x85{]/\xc0M\x86\x10t\xf7!4\xc0+\xd2L-\xa6\x824\xc0N\xce{\xca(\xf77\xc0\xbf\xb5\xb6\n[\xd63\xc0\x01\xd3\xefT\xd4\x0e2\xc0\xd95J\x95\x83o.\xc0\x05\xcd@a\xf4\xec1\xc0\xe7;\xd8\xd3=\x8e0\xc0\xcd\xad\xc2:\xf8c4\xc0%\xd0\x8f\x18\xfb\xcd0\xc0\x97\xa7\xd2R\xcc\xc99\xc0W\xbb\xee\x8bk@5\xc0A\xe4\xf9\xd9\xae\x153\xc0\x9d\x14"g\xc6\xf54\xc06\xd05#Zr4\xc0:Y\xea\xd7\xf4\x111\xc0\x90lV-\x98\xd07\xc0J\xfd\xb2S\t\x194\xc0d\x02\x81\x1a/\x827\xc0\x97\xa6\x8a\x8ek\xdf8\xc0\x15\xa4\x95J\x15E4\xc0\x07\x17\xe8"hj8\xc0J\x9b)?\x9d\x8d4\xc0)|\xe9\x113\r0\xc0\x06\xd9@\xcd~\x1c7\xc0-\xbe\xaf7\xe2\xee3\xc0n\xd4\xc6w{T8\xc0\x08\xe9*\x9c\xfe\xff4\xc0T\xd8\xc8]\x1d\x103\xc0\xb8\xd6\xd1\xe0\xf4.3\xc0\xc4\x1d\x08\xf9bW0\xc0i~$h\xef\x0c2\xc0W\xbc\xc4^-\xc96\xc0_\xab\x8a\x8e\xa8\'7\xc0S\x13\x8ep\x07\x8d3\xc0~(OH\xb2\xfd3\xc0\xe8 \xdba:):\xc0o\xbcZ|}\xfe5\xc0\xa43a<\x99\xa24\xc0zgV\xab\xb3l3\xc0\x0c\x12\xad\xf0Yu3\xc0\x8a\x07X\x06\xe1t7\xc0\x93\xfaP<\x0f\xe03\xc0c\xdf\x1b\xdd\xaf$3\xc0r\x0b\xfb~C\x7f3\xc0j\xf9\xb8\x10\x95t2\xc0\xb8)Of\x7f\x147\xc0\x1f(M\x9e\xadQ4\xc0\xf3\xe0\x9eSK\xd75\xc0\x11\xc7\xa3\x06>\xd03\xc01;\xd5\x01\x14\x183\xc0\xaf\xff\x9e\x80\x14\xbb1\xc0\x8d\x19\xeb\x84\xbe\x1f2\xc0\xf1s{\x19"v4\xc0\xb4\xd9\xb7\x14K\xd4.\xc0\x8f\x84\xb8\xacCm7\xc0\xbb\xf1\xdeo\x13b8\xc09\xc8\xa4A\xdf/3\xc0Et\x11\x89\x8d\x0c6\xc0\xb5\x92n\xe8,\xe21\xc0|T\xc8H\xab\x893\xc0.\x0e)\xe8 \x863\xc0\xf4\x19XT\x81Z4\xc03\xb2\x94\x83\xf7<7\xc0\xf6\xea~\xfc\xee\xf93\xc0\x8f\xbck)\x19\xc92\xc0\x03\xbf\x9f\x8f\x14Q7\xc0T1k?\xb6\xb6/\xc0\xd87\xf2v\x80Q2\xc0\x80\xb8\xbb#B\xd25\xc0\x10\xd6\xc3\xec\x1e\xd80\xc0\xab%\x13\xb7\xdf\xfa3\xc0\xf2\x842\xdb\x93c8\xc0)\xf4\x14\x06W\x033\xc0\x87\x94\x88qL_2\xc0\x12\x89\xd8\xb9=\xee2\xc0\xf2<\x01(\xe4\xc64\xc0\x06H\x80\xe8\x98\xca2\xc0\xaf!\xad\xed\xd8\x062\xc0\xc3\x8b\xa2\xacK&2\xc0R\xab\x95\x8e4\xda4\xc0\xf4\xa4\xc0C+\x933\xc0\xed\xf7\n\xd1\r\xd68\xc0J\xe5\xe4\xf6 P7\xc0\x83\xab\xdc\xb7\xd3\xfc3\xc0<nd\'1J3\xc0\xbfl\x06\x809\xc62\xc0\x93\xa9\xb4I6#1\xc0\xad\xe8\x12\xa8\xc0\xb32\xc0\xa0\x14\x94|0\xab4\xc0\xaa\xac\xea\x11\x0e\x9c7\xc0\xb7`\x1e\xf7\xdc\xbf3\xc0\xae\xe4\x98F\xa2Z2\xc0\xbc\x073yI\xf33\xc0\x1c\xfd\x875\xfe\x9f2\xc0\xf7\x1bt\xa3\re1\xc0\xc7\x97\xf9\x15\xdf\x912\xc0T\\\x8a\xcdIF5\xc0\x05B\xb4k\xc9\xfc8\xc0\x16\xdfA\xb5\x19\x9f4\xc0f\xfb\xc0\xe3\x02\x0c6\xc0\x1cV\t(\x17]8\xc0\x85\x9a6r\x06\xca2\xc0PS\xd36<B0\xc0\x02\xa3\x12h\x88\'7\xc0 \xd7J\x14\x01\xcc4\xc0\xc0\xe9\x19\x99\xa7\xa27\xc0H\xea\xca\xfc\xda\x979\xc0\x81\xb3\xd7!\xba76\xc0\xe8\x1b\xf0\x04b\xf11\xc0\x13\x08\xcca\x8ay-\xc0-\x9b\xf9\x95\xa9$4\xc0\xc0\xe9\x7f\x07\x10\x8d4\xc0\xcc\xf0\xc0x\x02\xa8/\xc0\x906\xdd\x0b\xb7\xd01\xc0<\x7f(\xb6\xb7\xc71\xc0\x16\x9cy\x9b(\x193\xc0`\xd6\x0f\xfeC\xb4.\xc0P\xceP\xb7\xbcV8\xc0\xac\x92\xa2\xeb\xd6\xfc2\xc0E\xber+\xce\xb43\xc0u\xa03lI\xae8\xc0\xad\xee\xb0 I\xe82\xc0>\xa109\xdd\xa20\xc0\xafJ\x9e\xb3\xad\xb82\xc0u\xa5\x1b\xd0\xbd\xcb2\xc0u\x18~\xb1\xc3\x9d2\xc0\x13\xe8\xf5\x9a\x05\x882\xc0X&7~C\xf61\xc0u\x01\xf4\xd2\x06\n/\xc0\xa2\xae\xd1\xed \xdf2\xc0:\x91\xf3\xd6\xeb\x8d.\xc0%;\x1b\xbd\x17;/\xc0D\x14\xa2i1\r0\xc0\xfd\xc8\xd1\x85\x99E5\xc0\r+\xf2\xcek\x98.\xc0\x1c0\x1f\x0e\xaa\xff6\xc0P\xd3k\xbe\xabt3\xc0\x814\xc5\xf3\xf2\x893\xc0AS\xff\xe2\xa1A1\xc0i\xf4m\xe4\xe7^5\xc0<F\xa7Tp\xf43\xc0\xd7}\x08\x18R~2\xc0*J\x1ca\x9a\xe83\xc0\x1b\xef\xce~\x0e\xe12\xc0\xdf\xdf\xb6\x0f)\x8f6\xc0W}l\xe4\xe9%2\xc0L\xe0"\xe1P93\xc0\xd5\x1a\xe8\xd7\x86\xb7,\xc06\'\xcc\xad\xa4\xbe0\xc0{\x0f\xc93\x1ex3\xc0\x9bO\x19\xfc\xe8y3\xc0\xfa\xf9\x0c\xd3\x8a\x9b5\xc0\xbf\xbf\x82RA!3\xc0-j\x1f)\xca33\xc0w\xeeI\xba\xef\n0\xc0H\xc7\xae\xe7D\x0c3\xc0\xbf\x84q\x08H\xec2\xc0\xbf\xc0\xbf\x0bQ\xa8.\xc0\xb6\x18Q\x0bL\xc25\xc0\x9f\x07WL\x94K/\xc0\xd1\xc5la\xaf\x1a3\xc0\xa7\xb3hkv\r4\xc0\x00\x83\xdd\xaa\x80\x076\xc0\xb4\xaf\x8d\x9a\xc0\xe9/\xc0\xa5L\xe78T&3\xc0B\xfe\xc1\x95\x95\xe94\xc0\xcb\xe9\xa53$\xfa.\xc0\xbf\x08H\xec\x8cZ7\xc0\xf8\x0f\x1d\xf9\xf7\xa63\xc0H\xf7\x8biR\xfd4\xc0s\xfa\xde\xce.\xc44\xc0\xf9\x04\xda\x03\x0e=0\xc0\x0e\x8ea;\xa8\xad6\xc03\x81\xb9\xad\x9f\xa91\xc0\x02e\x9b\xeb"\x854\xc0\xabY\xd9w\xf7\xae2\xc0P\xcc\xf8\xc0>72\xc0\xb6\xe7G\xb5\x0c\xa92\xc0\x9fn\xd2\x9b\x90m4\xc0\xe1\xed\xa5{\xe4\x154\xc0\x85\x08k\xa4\x03!0\xc0\xe0\x80\xfe\x0f`\xbc6\xc0\x1e\xd4\xfa\x1aF\xa63\xc0@}\x92K\x94>2\xc0a\xe3\x94\xd5\xb7\xd54\xc0vK\x1a\xadD\xfd2\xc0<\xd5\xef\xb0\x10\xf17\xc0-n:\xeb\xafU1\xc0\x07e\xdf\x95\x1d88\xc0\x8b\x00h\xd2j\x1c/\xc0\xd3\x17\xf9c\xbd]1\xc0Y.y)XB2\xc0\x8b\x1a\xb6o\xa3v2\xc0Pd\xebs\xdfY3\xc0\x7fA\xa6\xa9\x01\x9c-\xc0\xa0{W\x1a*\xe91\xc0\xb1w\x0eIP\xcf1\xc0l\x82\x17Y\xdbs3\xc0=f\x96\xa0Wp5\xc0\xb0\xc7\xe5\xffn\x1f5\xc0I@.\x83\xf976\xc0x\xb4\xdem\x87R3\xc0\xad\xe8V`\xa4^6\xc0D\x06\xd1\xcbF\xc65\xc0\xd5\x15y\xdb\x97\x052\xc0\xffk~\xf4\xda%9\xc0g\x14\xeb\x1e\xf1\x0e7\xc0\x8f\x06j\x03\xcb\xb93\xc0\xe2\xea\x03\xf6\x08\xa79\xc0=1{\xc9\xe0z1\xc0a\x11\xfe\xfa\x88y8\xc0\xca\xe8\xec\xa7\xd7\xc96\xc0"v%\xf8\x91\xa35\xc0yG=\x0e\xba\xd55\xc0D>TX? 6\xc0\x0f\xc0\x96\xf2\xf9\xef5\xc0GZ\x97\xde\xc1V3\xc0\x1f-\x89\xae=N3\xc09?B~(\x0c5\xc0\xf3\x07\xfb\x0e\xae\xf0-\xc0:v\xf8\xb6\x80\xda4\xc0\xf5\xc1\xb1\x06\x8d\xce)\xc0f\x0b\xe2\xf9!\xdb2\xc0Q%\x0b\xdfYV3\xc0\xfd\x996\xce\x90\\/\xc0_\xe7\x00\xe7s<6\xc0\x03\xf02\xf1\x1d\xc14\xc0\xabD\x13n\x95\x058\xc0a\x94\xb1\x83_\xad.\xc0$\xd3\x92MA\x170\xc0#l\xe7UQ\xbc6\xc0I7\xe2\\\xc8\xec2\xc0\x14YM-\xe2\x882\xc0I\x00\x82\xcc4\xd77\xc0\r\xf1\x19\xe85\xe6.\xc0r\x06\xe4C5\x0c7\xc0Ac\x88y\xc6\xfa3\xc0\x92\x90\xf75\xb4\xfb8\xc0\xcae\x82F\x91\x063\xc0\x8c\t\xd7\xc7\x82\x038\xc0S\x1e9eL\xab2\xc0\x95\xceZ\xfb4..\xc0\x04\x843w\xe7\xcc4\xc0\xff\xd2^l\x92\xbe3\xc0[\xdd\x87I>\x857\xc0\xfb0@\xb8\x1dB0\xc0\xa3@?\xb1\xb6\xe68\xc0MN\xce\xcd\xb1\x8d6\xc0\x9e4M\x17\xaeU4\xc0\xff\xc1<\xc9\xd95.\xc0F\x9fd\xbc\xf6F7\xc0\x10|X\xbc\xcb\x901\xc0_\xf0\x02\xa0\x90W8\xc0\x01}\x1c&\xb8\x9a3\xc0WKn\x10\x89(5\xc0$t/\x95\xf3\xb65\xc0\x18\xf5\x1ds\x08\x081\xc0v\x14\x11Z\xdfE4\xc0(\xa59\xc3LD8\xc0\xbb\xd85\xa1&\x052\xc0\x82|G\x8b\xcb<3\xc0\xb7"\xff\x1b\x19\xb24\xc0%Q\\\xcbF\x8b4\xc0\x03&\x14\xbb\xa5\x017\xc00$\x0b\x90\x01\x012\xc0K\xb5,\xafM\xfd2\xc0\xde\xf9\x1a\x95o\x1f4\xc0gc\x18l\x0b\x867\xc0|\xe5\x9b%\xc1j2\xc0\xf2kG\xe9\n\xec4\xc0x;1\x8b\x11\xb57\xc0eY\xde\x8c\xe1\x8a3\xc0\n\xe3\xdce\xe8\xa67\xc06\xf12\x96\xb4~7\xc0\xb4\\FQXZ5\xc0Q\x01t\xaf\xfb@2\xc0 \x0c\xe9P\xf0\t2\xc0\x1e\x1f\xd3\x95S\x106\xc0[[\x9a\x99\xaf\xb1-\xc0e\xfe\xce]>\x1d3\xc0\'\xf3\xe8\x05\xd7n8\xc0M\x18pb\x8d\xc53\xc0x\xb3U\xde"\x8f2\xc0&\t\x0bi\x93\x08/\xc0\x01E\x98H(\xb2.\xc0\xd4\xaeV\x8b\x98k7\xc0\xf6\x0f%\x91\xa4\xbd1\xc0\xda\x1d\xc9\xff\xba\x923\xc0\x03b\xd7\x06\x8d03\xc0\'1\xae\x81-Q3\xc0q\xdcUk\xea\x903\xc0\x9e\xbd\x83T\xef\x812\xc0N\xf2T"\xc6\x994\xc0n\x84\xf2\x8ca\xd5.\xc0\'\x0eg\x0f\x16s4\xc0\xf5s\x83\xa8j#3\xc0m\xf69rXY0\xc0S\xec\xc8\xb9\xa7I1\xc0L\xe2\'\xe4=!4\xc0\xd4\x07\xb8\xad\x81_4\xc0|\xbd\x85\x9b\xe6\xbd2\xc09!\x01\x8dc\xf44\xc0z\xf8\n\x96$Q9\xc0Q<UX(\x1b3\xc0\x82Usw\x99\x990\xc0T\xf6}\n\xc6\x8d7\xc0\x1c\xcbZ\x8e\xa0%5\xc0?\xdf=j6U2\xc0N\xa0\xab8\xc1\xd40\xc0\xb5\xa2\xb1\x80D\xa62\xc0s\xd9\xfc\x82EE3\xc0\xfb\x93\xa3\xd8\xe9\xe12\xc0y\\A\x9b\xc0\x03/\xc0\xee\x91|\xb3\x93G0\xc0\xad<\xb5\xc1Ws2\xc0F\xed\x12X\x0b24\xc0\x9fDpn.\xb94\xc0Q\xa2e\xc6-\x7f1\xc0\xda,^\x1b\xcba/\xc0\x9cEW\x7f\x06\x854\xc0OL\xd7H.r2\xc0\x15W\xd9G\xaf38\xc0w;;\xb7``0\xc0\x1e~\x81`\x07\x9b4\xc0\x88\xff\x1f\xb1S\x088\xc0\x0c*\xb28\xea\xca2\xc0\x8d\xd9-1/\xce3\xc0\xa7G\xa1T\x91\x014\xc0\x91\x0b`2\x9e\x103\xc0\x83\xfd\'Un\x023\xc0\xdb\xec\x07\xbd\x12\xeb3\xc0\xfdw\x1df)f4\xc0\x13\xc7\x80\\\xa5\xe73\xc0\x8cm]-\xed73\xc0A\x02b\x1c\xfd\xdf3\xc0Q\xa7\xe6\x1f \xf9.\xc0\xc6\x97 _\x15#/\xc0\x02Y\xdaVz\xa52\xc0n\xc79\x82\xb8v5\xc0\xe5{t\xa1\x81\xa83\xc0\x9e\xdb\xf7\xc7\xa2\x7f6\xc0\xa0\x08x\xf4\xe4\xba6\xc0\xe1\xe4F\xe8\x80\xb53\xc0ME]\x9amK3\xc0d\x97#\x1ac\x1a4\xc0\x89D$\xd8\x98\xe26\xc0\x1f\nZ?\x9f\x1d4\xc0\x9e\xdf\x87V\x08|4\xc0\x86\xa1\xf1O\x1b\x0c/\xc0,\xa3\xb7\xb9\x1277\xc0\xb7[\xf3P\x03\x7f3\xc0\xe1\x1a\xabW\xc2\xf23\xc0\xadS\x1d\x92\xb3S8\xc0\xfa\xa4\x0c\xef\xb6\xd92\xc0\x1c\xa3b\xa0\xf3\x154\xc0\xca\x9eQo\xba\x944\xc0\xe6\xb5\xf4u\x9d\xb03\xc09H\x81|\xe5H3\xc0t\xc9\x16\xacY\x923\xc0\x1c0V\x1cW\x035\xc0\x04;k$\xee\xed3\xc0\xf6E\xe6\xe2\xf3S0\xc0\xd5O\xea\xf7j\xb33\xc0\x9d\xb1C\xd4q\xc88\xc0\x00\xc4\xf43\xb8y0\xc0&\x84Jv\xcd\x933\xc0\xdc%\xd5/\'\x902\xc0c\xd4\t\x0e"\x8f2\xc0\xca\xbek4\xa280\xc0_\xad]\x1ap\xf62\xc0\xec\x9a\x931\x1c\xa34\xc0\x90\x9e\xae\x8c\x14\xdd/\xc0B\xa1\xf1\xe2\x86\xb01\xc0\x81\x0f\xd9\xa9\x01//\xc0\xdev\xe5\x9b\xc2\xee3\xc0\n\x97<\x1a\xfa\x144\xc0c\x8c\xa3\xb9\xec%4\xc0]s\xf8\x8d\xce\x134\xc0>\x07\x8a\xec\x10[0\xc0\x92&B\rs\xe5.\xc0\xdb+\xc6\xeft\x9e.\xc0\xfdEF\xdcz\t4\xc02q\xa1\xf8v\xcf/\xc0,\xdf\xde@=<4\xc0\xd3\x8eV\x1b\xfc\x0b4\xc0\x12\xd8\xa6=X\x957\xc0\xaaf\xd0\xe3\xb2\xf5/\xc0[\xb2#\x90\x8f]3\xc0%(_u\x15\x932\xc0[I\xfe\x85\xa4\xa02\xc0lG\xd4\xc0`\xb7.\xc0m1|\xde\xd7\xbc1\xc0\x17\x0cW\xe4\x0c\x9a3\xc0U9C\x957\xc85\xc0\x99\xe6hL\x19\t3\xc0\x8cNi\xc3U\x9e8\xc0\xee^_\x8a`\x8a4\xc0(\xcad\x8d\x92\xb83\xc0O2G\xbb\x9d8/\xc0g\xc2\xe60<\x037\xc0\xfe\x96im\xc4M4\xc0vTP<\xebT3\xc0\xce\xf4<\x94u@3\xc0\x95\xe6G\xb7\x80b2\xc0\x01\xe8\xb7\x7f\xe3F4\xc0`&b?>74\xc0?\x98\x87\x87\xc3\x036\xc0(\xd4\xc1Sc\xc86\xc0\x98\xa3R\xf5kN2\xc0\xaf\xa6\xc1\xba\x16\xda7\xc0\xba\xf8\x83\x9c\x06\xb14\xc0\xcb\x96\xb9Q_A3\xc0l\x19\xf3\x96\x92\xc06\xc0\xc3c\x99\xc8\xcc\xd24\xc0\x96\x11^\x8f\xebw5\xc0\xde\x82\x9a\xf3 \x8b3\xc0G\xeb\x07\\\xb143\xc0\xd3\x9e\xd3E\xe2\\2\xc0\xc2\x16\xce\xc2\x12T3\xc0\xd0\xc8\x85\x0e\xc7\x004\xc0\xc2w\xbfU\x9b<8\xc0(bYZ\x95\xf81\xc0$\xe9\xbe\xb9\x1e\x046\xc0\x16\x0f\x81s\x08\x1a2\xc028\xcc\x10~\x16/\xc0\x10\x92)\xf2v\t.\xc0\x9dCt\xda\xc1M7\xc0\xe2c5\x06AH7\xc0\xc7N\x9a\x9c\x85\n8\xc0\xdd\x8c\x16\xd4(c4\xc0M\x18\xf37\x85\x8c4\xc0r\x1dq\xb8\xff\xb5-\xc0\xbbxY\x91=\x074\xc0vwI\xc9\xe9q4\xc0\x05\t\x80/\x81\x978\xc0\xad3\x92]\xa9\xb98\xc0\xe0`@G\x8454\xc0R\xb0\x9b-\xf6\x973\xc0]\n-\xe6\xa4\xe65\xc0\xb644\x87K\x124\xc0q\x0e\x037\xaf)0\xc0\xc6\xc2\xdcx\xd0\xfd3\xc0b\x96I\x0fCO5\xc0\xc69\xc8\x0e\x92`2\xc0X1q\rKl2\xc0\xaa\xe20\xb8LQ2\xc0#\x01\xa5\x99_B8\xc0\xab\xc2\xef\x00FQ.\xc0=i\xba\xd1\x13\xa47\xc0\x8a\xc8\xc2q\x10N3\xc0\xa5-c\xa8\xd5\xc30\xc0\x89\xe1\xde\x12\r\xf5-\xc0\xd6\xbf\xf9\x7f\xdb#8\xc0<\'\x92\x19\xcc\xd94\xc0\x8f\xd2\xec\x8d\x88-8\xc0"U\x8a\xcaO:2\xc0\xb6\'\xe3\xc8S\x954\xc0\xc1h\x88\xbf9\xec3\xc0\xc4\x92\xa3p\xdd\xd02\xc0\xe4\xe4D\xd9\x05\x024\xc0\x92\xf9\xa6\xa6\xf1!/\xc0i\xc3\xa1\xbe\xf6\x024\xc0c\xf4\xbb7\x02J3\xc0p\xe2\xca\xa8\x8d\xac1\xc0\xfd\x97X\xb1")3\xc0\xbe\x13\x15-t\xe80\xc0\xc3 \x93\xaad\xe85\xc0>J\xa4oID5\xc0U8\xf3`\xe6R4\xc0\xc2\xacY\x08\xaf\xe26\xc0-#\x19\x9bY 0\xc0\xce\ra\xaa\xd7\x904\xc0\xf8\xec\xf7\xe9\xa4+3\xc06]\xd0\xa5\xd4\xa72\xc0lG\xd6\xec\xfd84\xc0Q\xdc\xe6\xc9\xc0\xe51\xc0\xd64:A\xad\xfd/\xc0\xf3f\xe0s\x10;5\xc0@P\x9d\x08z\x8f3\xc0\xa7VW\xb8\xfa\x814\xc0\xbac\x12\x0b\xf702\xc0D\x06&\xa17\xa64\xc0\t\xc3\x17\x02_{6\xc0\x8f2\xfe\x1e1B5\xc0\xc8\xab\xfa\x97_\x805\xc0Mq\xd4\xe4\x12#6\xc0\xde\xce\x1fZ\x02B2\xc0\xcbQ\x85\xb6\xef+8\xc0\x95i\xc2\x97\xd8\xee4\xc0T\xbd+\xc3\x89b2\xc0\x90m\x94\xc1L\xde2\xc0\x96\x90\x10J\x8d\xd53\xc0\x9b\xaa\xda\x93\x16^8\xc0\xa9\xe8\x93\x1dL$/\xc0\xd5+\xcf,b\x86-\xc0=\xf8\x1b\x01&\xf82\xc0\x87P\xa1\x89\xc0\xfc/\xc0u\x8b\xe6f\x87n6\xc0"\xf9\xda5\xf7\xdf3\xc0@\rwP\xf0&3\xc0Ub\xf6\xa6o>4\xc0\x06\xcb(\x97\xd2\xcb1\xc0\rQ\xe1\x9c\xdft8\xc0$W\xf5\xfe\xe9\x186\xc0\xab$8\xc4\x17\x9e-\xc0\x96\x18L\xd4\xe0\xa33\xc0\x88\x87\xa5\xbdU\xc48\xc0\xcb\x18\xbb\x8c\xd1\xc3-\xc0\x827\xc9\x00\xd97/\xc0\xbc4\xb8\x91\xbeg4\xc0\x0bKm\xa9\xab\xec-\xc0z\xb0^\x98\x91\xd32\xc0I}\x98\x10\x0b}2\xc0\x17#\xa3_\xc8\xce3\xc0\xd3\x83Q\x9fe<4\xc0B\xaf\xe7d2g2\xc0D\x98\xbb>\x05\x860\xc0g\xc3\xe8\xca!\xf92\xc0\xc4\xa4\x94\r{J2\xc0d\x97A\xff\x1d|4\xc0\xb3}L(\xc9\xc57\xc0\x0f\xf6\xdayX_3\xc06\xaa\x8a\xcb*W/\xc0~\x11\xb1\xc8\x98\x7f4\xc0\xd43p\xaa\xca\x8a1\xc0\xcaQs\xce_\xfd3\xc0\xda\xe1To\xe4\x1e4\xc0\xab\x92\xb5\'\xdd\xc40\xc0\xc0\xb5\xdf\xb7y\xab5\xc0\xa3XK\x07\x19\xa85\xc0H\t\x077\xb8\xfc.\xc0K}c|\x90\xa37\xc0\x16W\xd6\xe1U\xc1/\xc0\x0e\xe3\x80Ec\x8a4\xc0\x80FO\x00\xd5=2\xc0\xc6{iVH\x9b3\xc0\xc9\x9e,{\xfex3\xc0Q\x0ev\xa4y\x112\xc0;\xd7\x9d0\xb0-5\xc0%\x001A\xd9\x926\xc0\x89e\x9du\x85\xc63\xc0_\x1e\x02\xd0\x17\x9f2\xc0\xa7\xdb\xa5EPo4\xc0~|`\\6W1\xc0(\xd37\xc5\x033/\xc0\x85\x04Qnv\x8f2\xc0\x97mc3\xf2\xf82\xc0~\x00\xe0\xab%\xd98\xc0@\t\xdc\xdd\xc1i4\xc0\r\x19!\xd5<\xdd4\xc0;Ps\xc7\x07{5\xc0@\xb3Q$\xe8\xb92\xc0>\x15\xcf\xd0|\'/\xc0\xcd\xaa+\xf4\xc4\xdc-\xc03*\xa6\xeb \xe33\xc02aG\xdc\xff(5\xc0\xbc\xbe\xcb~c\x1b3\xc0\xd6s\x8f}\xff]4\xc0\xc2@\x1d\x90\xdcq3\xc0?\xecD\xe3\xf5h3\xc0\x13E\x8ca\x1b<3\xc0k\xe6\xfc\xa8\xbc\x81-\xc0\xecRv\x04\xf2\x9e2\xc0\xce0\xe2\x92s\xa13\xc0\x99\xa1I}\xdc\x927\xc0\x92\xd2&\x87\xef\xf02\xc0\xd2\xc2\xb8\xc6Cf/\xc0\x10\x17g\x06\x88\xe23\xc0<\xe2W\x914U9\xc0\x97\xbaJ\x08M?9\xc0\xc9\xb8T\x13\x80\x142\xc0\xad0`D\x97\xc33\xc0\x1b\xbb\x97\xae\xae-3\xc0\xc7g7\xb5V\x8d0\xc0-\xe0\xcbMh\xdc4\xc0\xe4\x8e\x12\xe3\x10G5\xc0\xd8\xf7\xa5\x81F\x954\xc0d\x8av\xdajY0\xc0nB\x1d$\xa0\x9a4\xc0\xcb,\xb4\xc5\x9e\xbc2\xc0>V\x05A)\xd22\xc0\xd0\x15z\xab\xc9\xb56\xc0\xef\x0cY\xf3&\x105\xc0\x05\x16W\xb25s2\xc0\x14\x99\xe9\\pZ2\xc0\xe7\xa9\xde\xbd?\xb13\xc0T\xc64F\x81$3\xc0E}M\xe7\xf1;/\xc0\xdf\xf5\xadd\xae\x933\xc0\xcc\xfb]\x1b\xc2\xd02\xc0\xd3\xfd\xc55\xe8\x1a-\xc0Q-\x97\xac\x04\xd32\xc0\t\x06?\\\x88-5\xc0\xb2\x04m\x97\x1f\xa2/\xc0\x9fU\xf2\xccw\x0c2\xc0\x86\xa00o}\xe04\xc05`\xf9\xa4\r\xf82\xc0{\xee\xbf\x89.g7\xc0\x1a8\xf2\xa5\x86\xe1+\xc0\xbc\xa3V\xf3\xceV8\xc0gO\xe9\x0f\x8c\xa54\xc0\xcd`A |\xd8.\xc0\x9cQ\r\x88\xce\xef5\xc0f\xc2\\\xcb\xd4\x9a2\xc0\x9e\xeaS\xdaX\xd22\xc0\xa1f\xa9\x1b;s4\xc0\xf1?\xb6]\xce\xcd2\xc0Jw&TS)2\xc0U\x1c\xb1\xe4\x023/\xc0.0b\xa0\x10\xba6\xc0\x9fX\n\xbf\xa4\x001\xc0Pc\x0e\x9f\x0c 0\xc0\xees\xbe\xa4Vb6\xc00~PK9\xfa2\xc0A\xa4\n\x85\xf7z3\xc0=\xa3-\xca\xc0\x8d0\xc0pe-\xc5\xbf30\xc0\x8f#\x19\xf7\xe9\xf52\xc0/\x18\xcb\n\x01G5\xc0\xd0\xb0qca\x016\xc0\x02\x03n\xab\xd7M4\xc0q\x9aL\xa7\xee\x0e3\xc0\t\xa7}[% 3\xc0[\x01\x83\xd84\x923\xc0@.\xe5\x83j\xbc2\xc0\xb2\xde\xfc\x85\xcdE2\xc0\xbe\xafy\xcc\x19\xae4\xc0\xc1e\x19\x08`e2\xc0\x12Bz$h"2\xc0\xef\xd5Z\xb1Qz3\xc0\x01^\x91\x7fV\r0\xc0\'S\x81\xf1\xca\x0c3\xc0\x90\xf5\x0b\xdc\xcd\x034\xc02\\6\xa3\xb2\xa5-\xc0\xbfL\xbca\xf3\x1d3\xc0\x11\xaa\xce\xbc\xd7\xf01\xc0\xd0Hf\xdb\x9b}3\xc0\x84x2\xf3\x91\xcc2\xc0%\xd8\x9d\x9a1\xcc2\xc0\xa2\xda\x19N\r\xaf6\xc0\xce:\xf2\xef+\x16-\xc0\x95\\;\xac\x1a\x914\xc0\x9a\xb6\x0e\x06\xac"7\xc0Y*v\x92\x13q5\xc0j\n\xb3\xb9\xcf\xcb6\xc0q\xa5r\xb2J47\xc0\xd4.K\x062]4\xc04$V\x19\xe2q8\xc09\x87Fh\x16\x042\xc0\xf1\xf5.\xcea\xf12\xc0\rv\xc6\x84\r\x846\xc0#\xc4\xd4\x05\x1c\xf4+\xc0\xc1\xecB\x85\x19\x807\xc0UcvC\xbcG/\xc0\xd0\xc0=E\xae\xd22\xc0\x92\xc9)\xe5\xe3\x8b3\xc0hvS\x0bn\x8b-\xc0A\xe1\xb9\xcf}\xa43\xc0\xa5Q\x04\x88e$9\xc0%\x7fv\xbeM\xd85\xc0>\x0f\x18\xfb-u4\xc0-\x0f\x1a\x1f\xb0!4\xc0,[\x82;H\xd32\xc0\xe0\xa0T\xb8~\xaf4\xc0\xf5\x8f)\xb4\xb6*8\xc0\xffP\x98\x18\xa4\x181\xc0\x84\xb3uF3A-\xc0\xc89\xafhS\x024\xc0\xd2\xab\xa1\xc1\x80K3\xc0\xe1{\xcfr\xee@1\xc0}s\xc5\x16\x99W1\xc02\x8d9J\x9e\x1b0\xc0\xe5\x9f\xb0U#A2\xc0\xb0\xff\xc3\xa0\xc0,-\xc0\xde\xd7\x84\xd3\x88>/\xc0\xcaI\x0e\xee\x12n2\xc0\xae\xd7\x9bU\x8do2\xc0\xa9\xe0\r6\xa7\x183\xc0\x99\x89\xe2\xbc\x0cP2\xc0u\xb9\xf7Wbd-\xc0\xbe]"[\x99\x8d3\xc0;`\xe2\xf6\xe1\x14/\xc0\xa9\xad\xa2\x9c\xae\xe63\xc0\xfc\xe46\x86\xd5\x198\xc0Vd\t\xcb\x7f\x1e3\xc0%\xcb\xc3\xcb\xd0$9\xc0\xa3\xb8\xd9\x05~\x83+\xc0&z\xc5\xd7=\x83-\xc038#\xe55\x1c/\xc0uSO,\xd9d4\xc0Z\xe2d\xdb\x85N4\xc0\xeed\xb8".]1\xc0\ti`/\xbbA4\xc0p\xbek\xe7\xf3\'7\xc0L\x17\x0e4R\x0b5\xc0\xdc\xba\xe06M\x9e1\xc09|w\x96O\x884\xc0\xbbi*D\xc1\xf48\xc0\x19\xd5\xb7)\xef\xdc2\xc0o\x99\xc7\xab\xb9W3\xc02\x80\xc7\x8e\xdf\x1c4\xc0k>[\\[\xcf4\xc0Q\xf8\xf6\xec\xe533\xc0\x02\xbe\xa1\xb5k$6\xc0t\x17\x00^\x8c;3\xc0\xc3\xa2\x8a6\'\xe94\xc0\xad\x9d\xe8\x93\x9d_6\xc0zKe\xeb\xf7\xe72\xc0\x03$a1\xcd\x8d5\xc0\xd8\xc3\xd3<a\xac3\xc0\x91\xa4\x1e\x19\xb2D7\xc0\xd4]\xbawo\xec4\xc0\xd7\x889;t\x1b5\xc0\xe1\x11\x8e,\x9aB2\xc0\xa7\x01\x81\xa9\xa7\xac2\xc0\xe8\xac]\x9e\x07\x884\xc0\x9a\x92\x1b,,\x035\xc0\t\')\xfd\x82{4\xc0^l\x95@\x89a2\xc0w\x1d\xd3f`\xe61\xc0q\xc07\xd0\x8d\xed8\xc0/\x11\x1c\xd3\xd0I4\xc0\x9a\xb8X\xb4\xdc\xa32\xc0$\xd3S\x83\xd1\xe01\xc0\x01\xd4\x1f\r\xd9<4\xc0C\x8d\x8d0\x8a\xa64\xc0\xb7\xe7\x9c\xd0\xcb\xa50\xc0h\xfeh\xfda-4\xc0\xe1\x85E\xc2@\xf10\xc0)\x1b\x81\x04\xb2h0\xc0\xcb\x8b\x18\xd9\x13O3\xc0\x14\xa160h98\xc02\x9d\xbe\xd5\x0e\x836\xc0K\xa7\xf0[\xaa\xa22\xc0\xe29\x1a\x9fg\r2\xc0I$8\x0f\x98\xd43\xc0\xfc\xd5\x15\xe75\xe32\xc09C\x8b\xe3\xb8\xa10\xc0q1H\xbc\xc7V2\xc0\xe4\x87\xf4\x9c\xe9Q3\xc0\xb2\xb9\x04N3|3\xc0\xcfw&\x10\x88q8\xc0\xcd\xb8\x17\xecC\x103\xc0il&\'\xb8\x964\xc0\xd4\x9b\xd6d\xff\xfc1\xc0^\x19\xa2U\r\x0c4\xc0(\'s\'z|4\xc0P[\x07\x1f\xab|*\xc0\xfdj\xc1`\xad\xe42\xc0\xd9\x9d\x9f\xf9D\xd03\xc0qV2\xbb\xa3\x935\xc0{`\xb5\xa9\x03\xc85\xc0\xefL\x05<\xb5J6\xc0Vu\xbe\xbd\x07\t6\xc0\x06\x91\tl\xa4\x868\xc0\x02\x03\x94C]\x182\xc0\xaaL\xb1\xf04\xd96\xc0&U\xc2\xdf\x8e\xf62\xc0=\xda\xfc\xdcd\xd3,\xc0\xad\xbf\x83\xf5p#2\xc0\xac\xed\x03m\x88\xd46\xc0\xfe\xa0t\re=3\xc0\x00\xc5\x11\x1e\xd5\xaa2\xc0Cv\xf1\x1c\xa9\x995\xc0\x8e\xabx\xfc\x8e\x063\xc0\xaf\xcf\xad\xfc\xa5X-\xc0z\xe0\x1a\x1f\x00\x147\xc0\xd4F\xce\x95\x97\xa35\xc0EU\xac)\x1c\xaf5\xc0%\x8c?\x01528\xc0n\x89\x08\x94554\xc0\x7fc\xeeiw\x133\xc0\xbd\x95Ru\xcf+7\xc0\x9f\xc9\x96\xd0\xea\xc13\xc0\xa09\xb8\x19\xb3[4\xc0\x1f\xe5d\xc5\x9dT2\xc0f\xf6!e\x1c\xfe7\xc0\xdf\r\xd8\xe5\x1a17\xc0\x04\x1bM<O\xff0\xc0\xe6[\x91X\x89\xfb2\xc0\x11\xccN\xdf\x0b\xef4\xc0 \xce\xa3\x8c\xb5a0\xc0)Xq\xa0\xeet1\xc0\x18\\&\xcd\xbd\n0\xc0\xfa\xa7\x953F\xaa4\xc0\xe1_\x98\xa5\xb0\xab4\xc0\xa8\xb6G\xecw\x9e4\xc0\x19*\x0c>\xd9j0\xc0\x10\x8e\xf3\x1c\x1151\xc0\xbf\xed\x19em\x196\xc0m\xc2\x9a\x13s\xd25\xc0\xf2\xd1\ti\x81&0\xc0\xbd\xc7\x0f\t\xc9\xd25\xc02\xa0\xb3\xa5\x86\xc64\xc0st\x1b\x0b.\x813\xc0,p\x99\xaa\xb9T3\xc0\xc2\xc5\xf4J\x1fw/\xc0~?^\xe7\xedr1\xc0$\x06\xa03\xb173\xc0\x0c5kW\xf743\xc0\xf9k\xb90pD0\xc0\x95\x89V\xaa.U7\xc0\xc0[\xfe\x82\x0f\xc69\xc0\xa3\x9f\xb6\x0e\x1b\xca4\xc0\x02m\xd0\x1co\xa7/\xc0\xb8\xf5\xec\x13\xc1m4\xc0\xca(|*\x8c\x1e4\xc0qA\x8d\x10\x02@4\xc0\x98e]t\x18\xed/\xc0\xbd\xed\x99\xe1V\xd06\xc0\xb1/\xc0o\x07j4\xc0\xd5I!E\xc1\x083\xc0\x91j\x9ad\xc4\xf26\xc0\x8d\xe8f\x8cz\xec1\xc0\xc1\x16\x80z\xd166\xc0\xda\xfd\xe7\xc7\xb1\x188\xc0t~\x85~\xd7\n0\xc0A\xdcU\xb1BC5\xc02\x922\xb5\xe1\x853\xc0\xac]J\xeb\x9b\xa72\xc04\x89\xff\x11\xc3\x813\xc0R<{\x8b\xf0\x98.\xc0bG\xd1\xa7W 5\xc09\xdf\xc6I\x06_4\xc0\x03\xec\xf3!a\x127\xc0\xe1\x1e\xeeK\xb4\xa44\xc0\x86\xa2\x9f\x15\xd8f8\xc0#\xc7\x9f\x0f\xae%2\xc0\x85X\x16[\x05\x1f3\xc0,\xf6\x908\x88\x134\xc0\x82\x0f\xaa5t#7\xc0c\xba\xc2\xa6\xb3i5\xc0\xdf\xef\x192nb6\xc0%\xffZ\x15\xe7\x7f7\xc0f\x86M\xe1mJ5\xc0\x04d<j)z2\xc0\x17\x9c\x8f\xf9\xc8\x126\xc0\x8b\xa2{\xeaz+3\xc0\xb9o\x8c\x99\xcd\x1b2\xc0\xbbi\x1f7\xd5\xc71\xc0\xfaJ\xec\xe5\xa0\x18/\xc0\x91\x98m\x13c\xbd3\xc0\xd4DV)\xfd\xff4\xc08\r\xe4n\xfc\x126\xc0\'\'Y4\x13\x982\xc0\x8d\xb7\x07\x87Hz3\xc0\n\x0f\x0fwY\x0b9\xc0\x9b\xf1\xae\xce\x85\xba0\xc0\xf9\xa0\t\x94\xb7,0\xc0\xafn\xcd\x02\xa3\xb03\xc0=H\x06\xac\xd9k2\xc0\xeb\x80XOT34\xc0\x8bU?\xfa\xaav4\xc0\xd1\xb2\xc2L\xe8\x124\xc0B\xa8\r\'\xdek/\xc0\xc0\x14\xa5#\x0b 5\xc0E\xde\x15\xcb"\xd72\xc0\xbfSp\x07\x90{1\xc0\x89mMr\x9bQ2\xc0\x93\x185\x99\xf7\xd41\xc0\xc0)\xf0\x7ff\x9c1\xc0\xce\xa0\xc1\x97\xdf\xef4\xc0\xb4<-\x15Wi2\xc0\xd1k=\x98\xcb\xcb6\xc0\xe0\x81\xfd\xeb\x8f\x996\xc0mr%..G2\xc0\x8b\x92\xaa^\rJ1\xc0\xfex\xf4\x06)06\xc0\xdaK6\x93\xdf\xbe8\xc02\x8d\'4c83\xc0\xd9\x0f\x80v\xed%9\xc0\x07\x0e\x7fU\x89G3\xc0\xf09\xac\x7f\xe5\xe03\xc0>2\xa1\xf7\xd8#8\xc0\xf4h,\x8e\xe7=6\xc0k\x9a\xa4\xdfE\xf43\xc0\xf7|e\x8e\xea\xe73\xc0\x97\x08\xcc\xc9\xf0w3\xc0\xb4\xa7<%\x1d{4\xc0\xa89W\xe7\xfe`5\xc0U\xd0\x9e\xa5\x04X7\xc0\x00\x8b\xd2\x7f8B3\xc0z\xd8" \xd7\x890\xc0\xc1`\x97 \xc0_3\xc0\x1dB\xde\r\x02\x133\xc0L\xf8D|8\xa84\xc0.n\xde\xb3\xc9\xec2\xc00\xa8E\'\xe8\xef3\xc00\xf3I9\xb4\x0f4\xc0*DV0\xd8\xee3\xc0\x7fR\xdd_(:3\xc0\x83\xb1tI\x83_5\xc0\xb9\xd6\xc4W\x0b\xee3\xc0k\xaap/\x99O3\xc0\xd9\x1e\xc05\x12:3\xc0\xc69\xa2L\x0e`4\xc0\xa4^ \x86D\xc02\xc0\x02\x03\xcf}\xf6\xf73\xc0Y\x90\xd1\xc4\xa7+3\xc0\xb0\x16\xe1b\x98\xe33\xc0\xf7\xbc1\xce\x17\x143\xc0\xa9\xfbJ\xbbw\xf33\xc0\x83\xac\n\x08\xc5\x964\xc0\xb0v\xdf!\xc3\xf83\xc0\x07\xf0\x87\xb0\x87Y4\xc0l\xf8\xa5\xcb\x05\x028\xc0\xf2\xf5\xa88Ua4\xc0k\x84\xa7[\x0e\x1f4\xc0VO\xc9\xfb\xa5\x0c5\xc0\xf1\x10\xa8\xd2A ,\xc0\xd4e\xdc[\xceg2\xc0\x18\x0f\x08\xf8:\x025\xc0\xee6\x1dr\xa9\x1e4\xc0*\x07\xde\xd5\xd9q3\xc0s\xe6\xd8\x04\xd4\xe32\xc0\xee\x90\xaa6\xf5o3\xc0\xfb0\xa1<\x8eu4\xc0\xc5\xc3)m\x84m2\xc0z\xbd\x87I/!9\xc0\x85\x8f\xd5\xd1\x1cT3\xc0\xd0S\x02\xd3\n\xec2\xc0\x82\xbd0\x1c\x10h2\xc0D\x1cxi\xe0+0\xc0(g\x17t\x8f\xc7+\xc01\xbf\x8a\xc6M)9\xc0\x0c7\xd9\xa8a\x8a3\xc0md\xe7\xb5\x1cu3\xc0[\x8f1\xf0\x06\xa0/\xc0\x1e5h\xcb~X2\xc0\xa3\xa6Xj\xcf\xee1\xc0\x19\xa70\x8dV\x813\xc0\x12F@@;^3\xc0\x10\xca\xba\xae\x1187\xc0a\xa6\xebR\x01\x9d7\xc0\xfaTY\xa6\x12l2\xc0\x1c\x84\xdc"\x82\x999\xc0fA\x84\xaf2\xaa/\xc0\xe9|\x89\x99Y[3\xc0\x07\xa9\x127\xfd{3\xc0K\x12G\xee\x83u4\xc08\xf9\xa8\xe2\xb5\x974\xc0\xd3\x8d\x020\x8b\xab5\xc0\xc4\xbd}\x8e\x14U2\xc0\xe9lB4\x82O3\xc0\x14\xa9\x17\xc3h\x15,\xc0\xcd\x08Hqh\xf82\xc0\x93(\xfb\xd6%\xe1/\xc0\x8b^\\\xde(I5\xc0H\xf2\x13\xa8\xf0O8\xc03\x86\x11\xe7\x84&3\xc0\xe0Sz\xf5\xa6\xe91\xc0c\xe3\x08\xd1\xb5(9\xc0\x1e9\xcc\x80\xc9\xd45\xc0a\xdd\xc5\x01Er2\xc0c\\\x82Fkg0\xc0M\xa3\x17\xe1\xffr4\xc0r\x88c\xc5P\xc73\xc0l\x9c&\x10\xa2\x882\xc0\xb8\xb6=\xa1\xe9\xf07\xc0\xad\xdc\x9dc(\xea1\xc0q\x04@\xb6\x04C3\xc0\x1b\x9a\x8f\xd6\xa4~4\xc0Q\xd0\xb0\xde\xe2\xc33\xc0\xd6\x12\xb6"\x8c\x864\xc0D\x17\x04\x7fE\x113\xc0\x83\xb1,2\x97g2\xc0\xa8\xb4\xcb\xa8\xe4\x1d2\xc0\xb2\x1c\xbd\xab\xb0*3\xc0\x0cd\xeb*\x0b\x822\xc0H\xf1\x03\xa9>R3\xc0E\r\x15\xbd\xc6\x1a3\xc0cH\t\x12\x9a\xc93\xc0\xe5`\x02\xe5Nq4\xc0qF\xf6\x91\x88\x0f3\xc0\x9ekZ\x88\xb459\xc0\\\xb3G\xa6`H3\xc0\x9d\x92>\x03-\x082\xc0z\xab^<\x8c\xd80\xc0n\xcee\xb4\x1a+3\xc0Z\xe4\x1b\xcd)^4\xc0\x8c\x7f=\x0cw93\xc0}\xf1/J843\xc0\xbf\x07\x90\x1a\xcd32\xc0(\xd4\xc9W\xb4\x934\xc0\xe6\x98y}\xa6\r6\xc0\xe9p\x1b=\t\xc82\xc0_?C\xeb\xe5\x8d2\xc0\xde}Ot\xffg2\xc0?E\x00v\xf6_2\xc0@\xa5\x19\xf9\xfd\xfa7\xc0\xfeS\xdb\xf5\x03\'5\xc0\xeef5\xe2\x8b\x186\xc058A\xff\x7f\xe53\xc0V\xdd\xe6RW\x137\xc0\x8cX\xdbgN\xee3\xc0\xa5\xfb#\xae\xe1r3\xc0\xb4\x98n9\xc5\x803\xc0\xdcI\x91\x17O\xc63\xc0\xa3\x1f\xd3\xd9C\x106\xc0[\xc8\xb7\xdc\xdcH3\xc04}cwAT3\xc0\xe46\xf0\xd7\xefM0\xc0R\x89`V\x07\xe74\xc0\x0bb\xf0\r\x13v3\xc0\xa68.GYe2\xc0(\x9d\x01\x8c\xa203\xc0\x14T`\x1b\xde\xff4\xc0\xe6\x0b\xb1\xeaW%7\xc0\xb0`\x0cW>\x028\xc0\xe1{%>E*6\xc0\x9c\xbdBc\xac\xc5/\xc0\x188\xd3\x19\xe5&1\xc0%\xccb!\xfb%3\xc0\t\xd9?\xb7,06\xc0\xe3\xc9\xb2i\xa0P,\xc0\x9c\xd2\x1eiU80\xc0`\xb0\x82\xe8\x1b~3\xc0\xd0\n\xe9\xf6\xca\xbd2\xc0\xe1\x9b\x8e\xdf\x19I0\xc0#\x92\xf5z\xc8&6\xc0\xff\x8a\xbd\x80\xc6\xe33\xc0\xc5\x03I[\x8d#5\xc0a_\xfd/\t\x018\xc0\xb1?\xe6&\xe5\xcf1\xc0\xdf\x04;E\xbf\x928\xc0\x17P\x8aS\xe904\xc0\x84V8R\xe7N0\xc0\n\x8a{p\xde54\xc0\xc0\xedl\x9e\xf3D0\xc0\x7f\xf2\x15\x87\xe4P3\xc0\x0bW4,`13\xc0N\x88\x0f\xec\xf3\x823\xc0\xf5\x84\xbf?\x12C3\xc09j\xe5U\xc387\xc0\x849\x15\x89\xa3C3\xc0M\xe5\xc4\xc5\x04\x873\xc0ap\xe7baJ3\xc0\xb3\xc6fldM0\xc0\xb0m\xad\xbfJY0\xc0\xe9\x8f\xac#\x0fP3\xc0w\xff\xee~\xcd:3\xc0\x9d\x9c\x1c\xe8w\xd72\xc0yn\t\xc3\xa1~6\xc0\x97}\xf5\x0b\xb6\x119\xc0#\xcf\xf9\x16\xd7\xd92\xc0\xac\x01\xfb\xc9\xf0\xb93\xc0\xc1\xf6\x19#\xa6\xbc2\xc07\x17\xec\x1e\x93F0\xc0>q\xd3\x97&\xfb2\xc0Kt\xc3.3\xa96\xc0\x9c\x97\x17\x06\r\x1f8\xc0\xd9\x194W\r\xe23\xc0\x08J\x07\xcdVY4\xc0s\x8c\xc1K\xe8\x814\xc0s\xeb\x04\xe3\x93\x833\xc0\x03\xc4\x15k\x81\xe96\xc0\xdf\x02<1\x0e24\xc0\x96\xe9\x00\x7f)s8\xc05\xbdH\xb7!G3\xc0\x95\\\x10\x0c\x9f\'3\xc0\xbc\xe4-\xf4\xf6!2\xc0\x18\xaa\xd7^M\xff1\xc0_\xb92`\xd6/5\xc0\xef\x1e\x11\xec\xad\xc73\xc0\xe4<oR\xb5x4\xc0-L\xa6\x07\x92~3\xc0\x15\xadX.\x00x3\xc0s\x87p\xae\x8dU0\xc0\xb3\x9e\xf7\x8e\xa7V0\xc0hOD\x12`F3\xc0\xe2y\xa7X3b4\xc0\x88m \xe85i4\xc0\x8f\x92\xb89%\xa56\xc0(K\\\x99\xcb!2\xc0\x89\x16\xd7?\xb373\xc0\xed\xd7\xc4}7\xe32\xc0\xca\x97\xc9\x84\xb9\xc83\xc0\x1c\x00-\x86\xd9w7\xc0\x13/\xeb\xdf\xa9\x033\xc0Ld\xcd\x85\xc5\x083\xc0\xa3\xfd\xb8\xea[C5\xc0\n\n\xc4#x+3\xc0\xf8\xe7\xfa\x1a\x8b+0\xc0\xdc\xb8\x9c\xb5Z\x9f5\xc0"\x8c\xe6\x7f#\x893\xc0\x9c\xb3KoR\x852\xc0\xa79Q\xdc\xeb\xe42\xc0P}(g\xed\xb92\xc06\xf0^\xc4\xef\x003\xc0 "Nc\x9d\x940\xc0\xc1\xe5\x96\xafb37\xc0!KuCr\x843\xc0\x9by:\xe9\x8d\xf4/\xc0\xaeL\xe5\xdcBr7\xc0\xb9.&\xff|\x1d7\xc0\x0f\x10\xbf\xbe\xae30\xc0\x1f\xd0\xaf$\xa2\xe86\xc0\xd7\x02\'\xb9\xb6\xd00\xc0\x82\xd8\x7f\xd3=>4\xc0\xed\xaf\xedh\xf073\xc0&\x04qkc\'2\xc0,\x7f5%\x83 2\xc0\xcd\x8dr\xc8|\x142\xc0\xcaB\x02\x03x\xfc1\xc0\xd6\x13N|V\xe20\xc0j\xf2OO\xc8\x144\xc0\xc18U\x10\xb7\xd62\xc0*h\n\x9d\xe5v3\xc0\xd9u\rs\xf3`2\xc0i\xe4\x17n\x11\xd54\xc0Q\x0e\x8e\xf7\xa8s4\xc0\xb8\xa4L\xdf}-0\xc0\xd8\xd0\xba\x0e;\xf76\xc0\x98\xca\xea\xb3Z\xd12\xc0\xe7\xf7\x85\xf8}\xf0,\xc0\x07 S\xca\xe9^3\xc0\x9f\t\xb3\x94\xad\xe53\xc0\x9dZ\xbec\xe7\x837\xc0\x01\x97\xe4xv\xd22\xc0v9\xd3\xb8\x17~3\xc0q3\x92\x96\x9457\xc0H\r\xf59\x9a23\xc0\x80d\x1f\xc0(\xf62\xc0\x1cQ\x95$\x08\x162\xc0\x08s\xc5\x80x\xda2\xc0*\xf4\x969W\x853\xc0\xa7\xb8\x1f\x8b\xeeJ3\xc0_=\xd4\xe1\xcce2\xc0s{x\xdd~\xe81\xc0\xfe\x845\xda\xcei-\xc0\xe5\x8d9\x16#\x9f1\xc0U\x9f\x98\xed\xaaJ5\xc0\x89\x85e[\x92\xed1\xc09\xa6N\x861P3\xc0\xaf\xbf\xf9\x0cI\xbd2\xc0!\xff\xdf/Y74\xc0\xe8\xbd\x96?\x08K7\xc0\x7f\x85}\x9b\x15x0\xc0:\xe5\xce\x19\x8d)3\xc0\x03\x97\x15\x17$43\xc0:\xf7\x17\x8dc\xa44\xc0\x08\xbcx\xffK\xf44\xc0\xab\xa5\xc1\x85\xdfh2\xc0\xd2\x9e!\x01u\x893\xc0S8\xe6#\xfd|3\xc0\xd4]\xebF|\x1d3\xc0\x1e\xa8`\xe8T\xb92\xc0\x1d\xb4E\x1dU%2\xc0\x04$O\xb4\x94(3\xc0\xa8\xf3B\xc2 \x1d3\xc0\xa24\xa9\xc7\xf4\xe33\xc0\x06\xee\xa3\x0f{C5\xc0\x8e]%\xcc\xf2\xbc2\xc0IU\xc7\x948\x17-\xc0?`E\xe4\xe8u4\xc0\xf0?T\x03\xd0\x133\xc0\x97\xd6\xa3\xbb\xec~0\xc0\x006<"\xe4\x9e6\xc0]ft\x18\x83i-\xc0\xe3(\x8a\xf3\x9c37\xc0\xea\x88\xf6\x14Yw4\xc0\xda\xdaOO\x10l4\xc0\x90u\xf9\xaa\xec53\xc0\x08Tb\xfd!\x1c3\xc0\xadW\xc9U\xb1"5\xc0\xc8\x11\xb7\xf4[\xff1\xc0[\xad\xe4\xc2\xd6\x894\xc0\x90\xe9\xe9\x07i07\xc0S\xb5\x13\x941\x9d3\xc0&\xa1\xe5\x05\x06\x1d3\xc0\xa9\xd4\xf3\xbd\x1c\x820\xc0X\xf37/p\x8a3\xc0\xd3\xe5O\x1d\xba\xdc1\xc01\x17\xde\xfd\x92=7\xc0\xb4\x9f\x12\xe3\xf5\x1b7\xc0H\x0c\xf1A).3\xc0\xa2\x8a\x1ciz\x052\xc0\x8f\x1cv\xe7Sa4\xc0\xd0\xce~\xc9\x99\xe73\xc0\x830\x14\x1f\x9303\xc0+\rn\x94\xc3\x015\xc0\xb4\xb6\xed\xa4\xe1\n3\xc0{\xb61@8\xfd7\xc0\x0b\n\xdd~aD0\xc0o\x07\xcc\xed\xd6>0\xc0\xca\x1a`\xd3\x1fv-\xc0!\xb2\x01.\xec\x14.\xc0\r^\xa9\xe6*\xb65\xc0\t\xc6\\1\xcc\x015\xc0m\xb5\xae\xb7\x8e\xc02\xc0\x1c\x06\x12\xad\xe9M3\xc0\xf1\xfc\xf9\xc11\xb36\xc0\x96\xc7\x06t\xe6$3\xc0\x9d[\xbaL\xdem4\xc0p\xc6\xa1\xa6m\xc02\xc0dkk\x03\xc9\xe53\xc0\xc7{\xe1s_U3\xc0\x84I2\xe9\xae\xb91\xc0\xd6\x16\xec\xd0\xf980\xc0\xf6erx\x8f}3\xc0\x13J\xf2\x13\xf1\x1d2\xc0\xbfw.\xe8a\x8b3\xc0\x03Z8\xd8\xa4\x978\xc0I\xab\x88\x17uZ-\xc0\x85\xa8\xc6\xdd\xb2\x129\xc0MM\xac\x7f6\xdd5\xc0\xe6\x86-\xec}\xd22\xc0`\x05\xe0{V[3\xc0\x1f\x15\x98\xf9\x8bk2\xc0\xeb%#b\xe5\x893\xc0\x00\xaa\x82\xfd\xd2\x163\xc0\x13*\x9c\x077\x049\xc0~t\xfb\xe1\x8b\x838\xc0Fb \tL\xd92\xc0\xad\xde\x17\xc6\x99\xf01\xc0g\xc0\x87\x10\xcd\xfa1\xc0\xa2\xc2\xbb`\xdd23\xc0Z\xac\x04~\xc8\xcd/\xc0x\x86\x8f\xd3\xba)3\xc0\xecC\xfa\x1a\x8b;3\xc0\xde\xa0\xb3\x0f9K3\xc0\xadE\xad\x9a>\x854\xc0\xc8\xbd\xed\x9e\xc7\xd53\xc0\xb0]\xd0\xea\n\x162\xc0\r\xdc\xf7\x82I\xb08\xc0\xd3?\x8d\x87e03\xc0? \xa9\x06\x7f@3\xc0\x85\xc8|\xfesY4\xc0\x98\xcb\x0c\x8e\x9f\x012\xc0l?\xd9R\xc3\x8b5\xc0\xe2\x9ba\xfb\xd0\xe25\xc0v\x01\x92\xba\x92-0\xc0\x16\x1aS\xc0\xf3e4\xc0\xea\xdf\x9d\xc1\xb3&3\xc0\x93Q\xe5\x07\xb8\xd83\xc0\xf2#\x98\x9b\x03\x073\xc0\xa8/ \x16C\xdd7\xc0q\xe9w*Z$/\xc0!\\\xf8\xbd\xb2\x156\xc0\x1e\x85L\xf2~$3\xc0\x0fi\xea{[>3\xc07\x83\xc5\xd0G94\xc0\xa2\xc8\xef\x97\xd133\xc0\xb6\\\xeaF\x98\x140\xc0\xe8\xb8\x14E\x03\x173\xc0\x95\x94\xa9l\xb6i1\xc0\xeb\xd0VkS80\xc0\xeb=LQ\xd8.0\xc0\xc6.\xde%\x99C3\xc0\xeb\n\xf9\xfb\xa5\x043\xc0\x01\x1eh\x8cY\xd44\xc0}\xc0\x87[\x97E7\xc0\xf6\xdeI\x18\xd5\x862\xc0Fa\xa7o\xa4~2\xc00(g\xe2\xe1\xd53\xc0\x11\x95L\x03\xdd\xac3\xc0\xc5g\x869\x14\xcf1\xc0O\x0e\xe6(813\xc0=\x92f>\xbcN3\xc0\xc1\xe7\xb72\xaeW4\xc0L#\xd2H\xfeo2\xc0xs\x9ei\xc7\x808\xc0\xebQ\xc0\xbdH\x954\xc0\xc15I\x01\xd3g4\xc0yC\x87\x04\xfew2\xc0pN\xc3B\x87\xdc.\xc00q\x81g\x82\xb72\xc0Fw\x1d\xccP\xba4\xc0<N\xf7-\xdb\xc33\xc01q\xfa\xb4;;4\xc0k\xb8Z\xed\xd1\xf82\xc0\xf3\xb2h\'C\x086\xc0p-\xeb\xa2\xbe\x0b7\xc00\x15\x10\x02\xd5\x9f3\xc0\xe0\x0b\xc2t\xb4b3\xc0\xa7\xae\xe4\x8c\\\xca6\xc0\x95\xbe\x03K\xe6e2\xc0V\xcd\x08`\xc9f3\xc0Y\x8a#x\xea,0\xc0\xa3\x0f\xa5S8\xb24\xc0\xb7\xbe\xc5\xe3\x01\x003\xc0+\xa1\x93\xa6\x9d\xf42\xc0\xbfP\x00\xd1\xf3\xbe6\xc0\xdeD\x97@\xd8\xf72\xc0\xea\xe5\x0e\x01\xa6\x942\xc0\x1a\xafJ8\xf2/5\xc0\x8d\x84\xd98\x98\x9b3\xc0IOp\xca\xfc\x013\xc0\xe3\xa3v~\xae\t7\xc0\xbf\xc2\xfeh\xc8\x062\xc0\xdd5\xed\x1f\x88\xef3\xc0\xb9p\xd1\xf4\xdbO5\xc0\xc6\xf3xi\x9d\xf5/\xc0\x84d"\xfau\xd82\xc0\xab\xd5\xc9\xa5\xa2\x053\xc0\x9d\xab\x99\xfa\xf323\xc0l\xa6\xd8\xf8\xa7V3\xc0\xb3o\xc4\xf7\xdbP2\xc0\xfb\x94Hl\xb7?0\xc0/tp\xcb\n10\xc0)e\\\x80\xa5\x902\xc0s\xb5\\%\xcb.7\xc0\x8bx.\'c-2\xc0\xee\xdc\x13\xed\x97\x9b.\xc0\xcb.\x07!v\x895\xc0}*)\xb5s\xd27\xc0\x9d\xef\x04\xf1-\x808\xc0\xae\x9c\xb6(\xe6\xef2\xc0\xf0\xc8i\xdd;q4\xc0\xc5Gu\x0c\xca@3\xc016\xeb\xc4jv3\xc0\xc3Wk.\n:7\xc0*\x17i\xe5!33\xc0\xc6\xea\x01\x1f\x94\xdf2\xc0<3\x94\x1d\xb0q/\xc0M\xa7s\x90\x1b\x948\xc0\xd1\xe7\x8db115\xc0\x05\r\xa5\xd0j\xb6/\xc0\x96\xa3\x02e\xcc\x853\xc0*\xd3H\x8c\x00\x9b.\xc00\x99 $\x96\xcb)\xc0\xa4\x00Y$":8\xc0\xaf.\x1f]\x0e\x1d6\xc0&+$\x9e\xa8\xdc/\xc0|\x0c\xd6\xd9b\xde8\xc0c\x93\x9a\xc0E\xca/\xc0\xfa(\x80\xfe6\xf23\xc0Y\xdap\x03\xd3\x934\xc0\x10\xbbT\xb4B\x132\xc0=x\xefB[H4\xc0\xaeI|\xed\x12\xdb2\xc0Q\x18\x1a\x95\xda\xe02\xc0\xa1\xc0C\xc3\x9fq3\xc0]\xc1\x1f<\x18\'3\xc0\xec\r*\x8d\x06\xbb3\xc0!\x8d\xa9\x94D\xb7.\xc0\xbe\xea\xc1\xaa\x92\xaa3\xc0tq7\x81B\xba3\xc0K\xee\x9a\xb1so8\xc02K\xdb\xc8\x06\xa75\xc0\xe7\xc6^`9\x1f4\xc08%\xc2\x82N\xa52\xc09X\x11B\xdf\x828\xc0KZ|\xf8\xf7\x951\xc0\xfbU\x90\x05\x94\xb65\xc0\xf39\xa0\xd6\x9c)4\xc0\xda\xc2,\xc1\x86\x142\xc0G_\xee\xc4\x1a\xd86\xc0?\xdf<\xa2\xd6\xbf6\xc0fR\x0c\x06\xaf\x8a/\xc0\xdff\x1f\x10\xda73\xc0\xfau\x95D\xab\xfe2\xc0\xe3k\x89q1\xe62\xc0\xec\x10\xd2xC\xdb/\xc0\xfe\xbd\t\xd98x3\xc0\x15\x7f\xc5U\xe3\xd09\xc0\xb9\xa7\x1e\xa1N\xea2\xc0!\xdea\xf3LO5\xc0\xa2\x0f>}\xb5?:\xc0\x88\x0c\x81a\xf8\x89/\xc0\xbe\x98\xf7D\xef\x124\xc0\x80|\x80_\xaf\x1f2\xc0O\xa9[\x85\xda\x0e4\xc0\x84j\xd9\xa4J\x1b4\xc0n~K\xf1\'\x102\xc0+2}\x19\x13}4\xc0N\x80\xe0*O\xfc2\xc0T\x82\xcb\xfc\xc1\r5\xc0\xedbaQ\x9c\xb23\xc0\xa6\xef\xf7\x06$\x104\xc0?FL\xd9\x10\xca2\xc0\xf4\xda\xbeu\xfa\xdf3\xc0\xee\x93;5u\x812\xc0\xd5Cq\x06\xa4\xff3\xc0\xe1\xc0kJ-=/\xc0\xa0\xee\xfb\xd1M74\xc02\x13d\xfa\x0e\xe76\xc0\x86\xb2\xf4\xe7\x7f\x043\xc0\x9a\x94\x1c\xfdls5\xc0\x8cc\x82y\xd0\xe43\xc0\x1a\x80\xc6\xe1K\xe02\xc0\xcd\xa6\xf8J`\x067\xc0^\xd6\xcf//\xd6/\xc0l\xe7\x9c\xe05\x8d4\xc0\xaew\xcf2\xbb$3\xc0vA!w\xc0!4\xc0N\xa2\xfc\xc1F\xad3\xc0\xdfY\n\xa4{A4\xc0\x98Vu\'\xf8\xb02\xc0\x9eb\x1dI\xa2r4\xc0\xec\x8b\x87\xac\xc9\x163\xc0\x14pz\xbe\xa4\\2\xc0E\xb1\x86QT\xf92\xc0\xb16\xa3t\x1e\x9e6\xc0\xc3\xeb\xe8^1\x804\xc0%\x927\x93\xfci4\xc02\x11\xbd\x89\x05%4\xc0\x19l$\xc0\xcc\xa55\xc02\x9cP\x00\x0420\xc0k\xca\xbbKQb3\xc0\xa6\xbcn\x10\x83\xab/\xc0I\\\xb5\xbf\x81}1\xc0C\xe4\x01%E\xf33\xc0\xb1?\x1d\x1b5\x984\xc0Jk.=\xa4U4\xc0\x15I\xfa/|\xee2\xc0)\xcd\xc5\x94\x95V:\xc0#\x15\xdeR|\x1e4\xc0}\xdd$\xcc\x04\x0c4\xc0\x18q-Nj\xcf4\xc0\x89\x85\xaeJn\xff3\xc0uI\xfd\xd0g\xd44\xc0\x06\x80<\r\xf2z2\xc0\x8b$\xb2R\x84\xd82\xc0`Q\xd9Rj\xcd/\xc0\t]\xa7\xf7\xc4a4\xc0\xb8j/\x8bC\xfb9\xc0\x90W>j\x90g1\xc0\x90o\xae\xfc\x12\xba/\xc02\x04\xd0B\xfa\x183\xc0^$\x8d\xd2!\xc9/\xc0;w\xbe\x9d\xdc\x9d/\xc0\x11b\xca\xdbD\\4\xc0OD\xfd\xafb\xa8,\xc0R\xb3P\xdc\xac\xbe,\xc0\x9a\x11\xd6\xee6\x075\xc0HX\tQ{X4\xc0\x8d\x05\xacN\xe1"4\xc0\x9d\xc8P>\x1a\x0b4\xc0e\xa52\x80\xc3$3\xc04wN\xeb\'}3\xc0A\x0f\xf1\x03bd/\xc0$\x94\xba4\t\xe32\xc0\x05]\xb7Ab\x133\xc0\x1e\x03\x07g\xb0\x1e3\xc0NV\x12\x82\xd5K3\xc0\x11u\xf6\x87\xb8\xf28\xc0]\xaa\xfc`\xd4\xfc3\xc0\x1f\xbe\xd0LUJ7\xc08>\xdb\x18`D4\xc0\x94&Xo\xf7J4\xc0I\xf2j\xa4`\xed2\xc0R\xda\xa7M]|4\xc05b\xba\x95<g/\xc0F\xca\xca\xbblQ3\xc0\xe7\xcdsv=\xf73\xc0\xe1\x84\x814\x00\xf42\xc0\x0c\xd6\x11)\x12i3\xc0\xb7\xc1w\xf8?\xcb4\xc0\x96^4&\x85\xf64\xc0\x8f\xe9F\xbd\x12%4\xc0\x0c;\x07\xe2\x05\x968\xc0\x9e\x18\x02\x0ed\x1f3\xc0\xf6\x11H\xf7\xceE3\xc0\x89\xb3R\x04\x90a3\xc0\xe3%R\xd6_X7\xc0\xd4\xd9E\xd2\xbf^1\xc0@\xd3\xec1g\xfe3\xc0!\x19\x0e \xc2\x013\xc0T6\x9d\r\x92X2\xc0w\x91m\xbf\x8a\xeb.\xc0\xbc\x16\x92\xc4\x05\xef2\xc0VA\x0e\xe2\x0b\r3\xc0h\x03\xecZ\x83\x1c4\xc0\xa3|\xdb\x8f\xee\xbe6\xc0M%=\xd7\'n3\xc0\x19\xe4\xb2@7 4\xc0(\xe57\n\xb9+4\xc0\x1c\x07k$Z\x0b5\xc0*m\xc4u\xc8K4\xc0\xac\x84pA\xa9!4\xc0\x00\xec\x11\xce\x14\xb35\xc0\xf5T2\xbc\xee\x1a4\xc0\x88>\xeb\xd7\xd1\xe02\xc0\x04\xd5\xe2\xe9Z\xf32\xc0\xcd\x956\xcd\xbe\'3\xc0|\xa4\xcc\xe5\x84A3\xc0\xe3\x10\xb0\xd0\xbc\xa94\xc0\xd0\xd2\x9b4\xf1_3\xc0\xd2i\xf3C\x80\x073\xc0.\xd3\xe5fsD8\xc0^&\xd8\x19\xbc\x1b4\xc0\x99\xf4\x94M\xd3#8\xc0!E\xc5\xfb\x07\x0e3\xc0\x941vq\xd6m6\xc0\xa4K\xd7\x17\xfaB2\xc0\xe8.\x8c\x84s\xe44\xc0+f^\xcc\xbd*6\xc0\xce\\\xde/\xe4U4\xc0jA-m3]3\xc0\xa7C{\x13\x90\xce4\xc0\xd4H\x19\xb7\t\xb8/\xc0\x0f\xack\x02\x96\x178\xc0y\xa7\x08\x00\x1e\xcd7\xc0\xde\x9d\x16\x82\xba)4\xc0,i\x04X"D4\xc0y\x90\x9cU\x1fI3\xc0\x0c\xd0C\x7f\x92W4\xc0u\xd2@\xb2v\xca/\xc0\x9d\x1a\x16\x94vZ3\xc0!j^\xa1+j4\xc0<\xed\xd3\xc8\x1d\xe34\xc0\xd9\x04\xa3\x8a\x90x4\xc0\xd8v\xc2\x05\xf0e4\xc0\xdd$>8T{3\xc0\x85\xee?\xeeJ_3\xc0t\x15\x1b\x97\x1eS4\xc0%:\x92\x0e\xfe\xfa2\xc0\xa2\x8duC\x9b\x181\xc0\xaf@\x08pQS8\xc0\xde\xcb\xc0\x91aj4\xc0\x82:\xae\xb4\xfbp4\xc0S\xffLs\x0b-5\xc0Q\x13,\xbb\xb6\xd24\xc0\xa9\xfc`y\x0c?4\xc0dK&\xef`\x9b4\xc0\x88n\xdc\xce\x81B8\xc0\n\x00\xc7\xf3\xdaQ6\xc0\xcb\xb0$E\x85\xef2\xc0\x07n\xbe\x94\x87W4\xc0\x1d^\xdd\xdc\x93\x021\xc0\xfdTb\xe4\xc5[4\xc0\x94\xcb1\x17=X/\xc0\xd4\xf1\x98\x06\x87\xa74\xc0]?\xa4A>\xe5.\xc0\x0f/\xa8\r\xfaK1\xc0\xff\x90=r\x16=4\xc00%\x96\x7f\xaa14\xc0\x9b\xc4n\xa1Ro9\xc0(\xc30\x92z\x1e5\xc0\x85\xf8Zujy4\xc0g7\xfd\xd7~\x014\xc0\xb8\xf5P^\xfc\xdc8\xc0\xe9\xcfDZ\xfd\x003\xc0z8\xa0\xdd\xe3\x938\xc0\x939\xfa c\xe82\xc0\xad\xed?\x07\xda\x0c2\xc0\x9bD\xf8\xb7r*3\xc0\xa7\x8a\xe4\x9e\x04L3\xc0\xb3J\xce\xa1\xf0?/\xc0\xc1\x04\x7f\x7f\xe9_7\xc0\xd4\x15\xb5t,*4\xc0jhA\xc1\x00(4\xc0X-b\x88\xa8\xe08\xc06\xd4\x8a\xc8\x87<8\xc0{\xc1\xb4!\xb958\xc0,&4G\xf1\xe32\xc0oo\xc6\'\xea-/\xc0\xf0\x89\xb4\xd8\x1b\xb80\xc0\xa4\x8a\xe08%\x922\xc0y\x0c5_M\x882\xc0\xa2\x19|\xe2T\xc42\xc0\xb7\xbf\xb26?d6\xc0\x93\xe5a\xd3\xfe73\xc0\xf7\x1aW\x12\xb0\xd58\xc0\xc2(t\xc6\xe7\x814\xc0\xb0\x99\x0c\x83Tt4\xc0\x88a\x88\x12\x1fN6\xc0Cz3\xc6\xe4|,\xc0I\x9d\xfd{VK3\xc0\xffz\xa3\xa5\xfbB5\xc0n>\x15\x95Gq3\xc0\xfdJ\x08\x96\x7f\xcb8\xc0 \xf1\x97pD\xc47\xc0\xce\xdbG\xb7Dy5\xc0\xae\xcc\x020\xc5b3\xc0\x93f\x80\x87Ty3\xc0\xac6\xe6;\x90\xde2\xc0\x13\x93\x8c!!g4\xc0\xbf\xa4\xb2j\x03\xdb7\xc0\xa6B\xfaIT\x913\xc0I.B\xbas\x9c0\xc0-\xc16\x17\x9c\xec7\xc0\xcf2I\x9e_\x142\xc0\xb8\xe7\xdc\xbfC\x065\xc0b\x05\x07\xaf\']0\xc0\xb4\xa0J;\xd3\xa84\xc0\xbf\xfd\xaa\x1a\x12\xa3/\xc0\xffj[C\x95\\4\xc0\x111\x05\xd9@\x1f2\xc0M\x06FO\x93\x9b8\xc0\xfb\xb2-\x89%\x8e0\xc0\x00qT\xd9\x15\x0c5\xc0\xef\xaa+\x92\x96\xbb0\xc0\xe2@\x00q\x14Q7\xc0\x00yW\x84\xa7V4\xc0\xac\xa2F\x1bnU6\xc0l]/\xd0\x8e52\xc0r\xd0j\x91\xa4\r3\xc0\xb3\xb3\x90\x1c\xef\xbc8\xc0n\x9a\x8ax\xfc\x9e8\xc0\xb0\xac\xff=nH7\xc0\xd2\xed\xf4\xf2\x83f5\xc0\xadb,\x81\xe5\xb42\xc0\x91\x9e\xbf\x8a\xc6.5\xc0o\xfeP\x0fJ03\xc0\xb4V\x12\xb6\xa9w3\xc0\xfa\xdc\xb9C\\Z4\xc0S\xf6\t3\x98\xa3/\xc02Ef`\x9f:5\xc0\xc8Q#\xf2\xb5\'5\xc0\xf94,\xb8\x8c\xcb0\xc0\xf8\x80=\xfa!\x124\xc0A%\xca\xf2\xa6\xb58\xc02\xaf;\xa4\xda\x1a5\xc0\xc6\xb8\xe1\xda\xbaQ7\xc0\xe9\xd8\x95\xa7=S4\xc0m\xc2<\'\x11\x075\xc06\xf8r\xd9\xda\xcb-\xc0\xd0j\xcb\x1b\x06\xae2\xc0\xebe`\x88\x8b\xf24\xc0\x14\x1a~\xa2BN6\xc0\x85\x9cK\x0e;\x80/\xc0\x8f^\xd5\x8e\xb4]4\xc0\x0cV\xfc\xf3\x9f\r5\xc0\x10\x80\x1dG\x12\x1c9\xc0|\xb3\xad\x0b>\x990\xc0x\x87\xbbv\xab\n/\xc0\x00a\xc3\xa8\xc7\xfc8\xc0-O.\xf9Ca2\xc0\x93\xeb\xdb6\xdd\xfa0\xc06\x12\xd4\x1a\xef~3\xc0\x95g\xe8<}E3\xc0\xbe\xd9\x10\x0e\xee\xce0\xc0!w\xda\xd9I\x7f4\xc0\xca\xb6\xdd\xd1\xb8\x841\xc0.\xd4\xca_\xa9\x944\xc0kx\x8d\x04\x9a@5\xc0\xc1P&\xf3K\xc0.\xc0\x04\xae\xd9k\xcc\x1b3\xc0\xbd\xcbf\x9b>\x9b4\xc0\x7fc6\xa7\xf7!3\xc0\xa8\x142\x9b\xdfy3\xc0\xd5-0\x97EE6\xc0s%\x18\xfd+\xa42\xc0C\xf7i\xa8\x9cf0\xc0=X7\xa7\xc1\x9f4\xc0\xa7\xd2pl\x87\x954\xc0\xc2%o\xaeK\xe50\xc0#7n\xe0\xaau0\xc0`"M\x12\xefo0\xc0\x9b\xd5\xaaa\xe5*3\xc0\xd3\xe5^\x88\xbf^0\xc0\x14i:\x12L(5\xc0\x14d*\xc1\x08%5\xc0L4\xdf\x9cI\x901\xc0\x87\xa4Ds\xffK5\xc0rx\xf9Lml3\xc0\xe6u\x8d\xd4W\xbf4\xc0~\x03X\x0eZ\x854\xc0*{\xafj\x90<7\xc0gO\x94\xfb)\x910\xc0\x9c\xb4)\xef\n\xf3.\xc0[\x87rw\xb7\xca0\xc0\xceg\x04#\x15\xbb4\xc0\xa3\xfe\xa4\xaa\xe2e4\xc0\xec\x1a\xee2\x1e\xac3\xc0\x01\xcc\xa8J\xef\x8d3\xc0\x0f!l,\xeb36\xc0\xaeU\xb6Q\xb2)5\xc0\x92\xd1\xa7\xf3\x16\xc05\xc0W\x95g[\xdd\xc48\xc0a\x80\xc2_\xefp3\xc0`\xfa\xac\xe2\x8e\x8b8\xc0\xed\xc7p\x12r;6\xc0\xab\x8b]yq\x9f3\xc0\x1bv\x02\xa3W\xa41\xc0\xac\xa2\xe0\x82!\x0e2\xc0\xee\x83\x12\xe8\xe9\xa01\xc0\x83\xd7g\xf9\xdb\xfa.\xc0\xe5\xd1v\xee=|3\xc0.\xef#\xd4\xf4\x001\xc0\xcd\xa8\xfe\x98"\xa7.\xc0+{\xf6MB{3\xc0\x85"g\xa6\x81\x196\xc0\xd36\xf3\xd0\xed\x874\xc0xu\xe8\xfe\xf2\xf20\xc0]&I<l\x120\xc0\x7fp\t\xf8\x9dl3\xc0\xdd\xff\x85\xacan4\xc0j\x01}\xcc?\xfb5\xc0\xf3\xad\x11\xf4\x1f\xb47\xc0pF%\xe31\x8c4\xc0O\xa2\xbf\xff=\xaf0\xc0\xfd\x8d\xbe\x98s\xee2\xc0\xddg\xfc\xa1\x14\xc21\xc0\xa0\x9dx\xa5\r\xe4.\xc0\x1aU\xa5+\xd6t3\xc0\xb6>.\xdcX|3\xc08\xe6\xf1N%\xe54\xc0\x10{\x0e@\xfe\x96/\xc0\xab\x86y\xdb\xc3\xff5\xc0i\xb8\xf4\xd8\xfb$6\xc0\x95X\xe7\xae\xe7\xbd0\xc0\x14v_\xc3#\xf32\xc0|\x8c\xed\xcc\x8f\x8e3\xc0Q\xf4\xc8/\xf9\n5\xc0\xb7\xdf\x06\xe7\xf9\x814\xc0\xbe\x1f\xc5\x1d\x0c\xc98\xc0\xf16I\xea\x91\xec2\xc0\xa8<B\xd4\xf9\x045\xc0\xbf\\\x11\xf2\x01L3\xc0\x9f\x8c\x80\xbd\xffT7\xc0wJ\x13\x89\x0b\x002\xc0:S.k\xb346\xc0=P\xd7I\x7fK4\xc0\r\x88\x8b\xea\x9cD5\xc0\x8bH\\\xfb\xabV4\xc0\x18\x9a0)\xb0\xb07\xc0\xdbIi\xf1QI5\xc0\xfb|`!\x19\x942\xc0\xbe\x05=\xf6\xcd\xe74\xc0\xa3\xf4=\x0c\xc4\x1e6\xc0\xe5x\xf8\xfb\xa5[4\xc0\xf1\xd2X\xbc\x99#4\xc0 \xea\x87\xa9f\x130\xc0\xa7\xfa\x88\xf5\xa9\xaf3\xc0?\x16\x03\xe7\xdb93\xc0\xa9\xa9u]\x02?6\xc0\nr\xbd\x82m\x1d4\xc0\x04w?\x11\xe0\xcf0\xc0}\x19\xc2=x\x8b.\xc0\xa69\x82\xf5\xed*8\xc0\xbeuF"\x8c\x085\xc0\xc8\xe5\xb2\xfc\xb3/6\xc0Q\xda\xe1<a\xf64\xc0u\xf4S\xa3e\x033\xc0\x8f\x01\xa0 \xd1T3\xc0\x04\xbc(\xd3\xf3\x075\xc0vt\xb5\xa64G4\xc0{\x81\xd30\x0833\xc0\xed\xaa\x0eWh(3\xc0\x06\xa7"\xa6\xd4(3\xc09\xf2\xa3\x0f\xc8\xb43\xc0X|\xd2\xc9)y7\xc0F\x1eZ\xb4\x9b\x1a3\xc0\x95\xc8\x17,/\x8c2\xc0\x90,\xd0\xf9Uf3\xc0\x1e\x82\xb0\xfd\xba#3\xc0\x1c:Bg\xf1g3\xc0\xd3@\x0e\xa4<\xe32\xc0k\tA\x95\x8a\xcb.\xc0\xe2(\x10\xa0p)4\xc0\xd6\ra\xcf\x82\x0b3\xc0\n\x07r\xb1y\xda3\xc0\x16\xfe\x02\xf3+b2\xc0\x12\xfe\xc6\xff\xa0\x1e3\xc0mK\x07cD\x892\xc0\x88\xee\xbf\xcd\x96h1\xc0G\xb2@g793\xc0H\r\x12\xfc\xaa?3\xc0\x02\x07\xf5\x87zS8\xc0\x1d[\xfe\xa0\x9b\xfa6\xc0\xdaDK:\xfb\xba*\xc0A\xdd\xcc\xf71\xd6*\xc0\x85L\xffFP\xb2.\xc0\xdc\xce\x01\x0b,<5\xc0\xde\xee\xef\xb5\xa7y7\xc0\xe1\xce\xfa\x99{\xfe2\xc0\xc9\xd7\xa1M3\x034\xc0\xf8Ev\xd4\xd0\x1e6\xc0{\xc2\x8f#\x06\x053\xc0!M\x84\xb7\r\xd90\xc0\x85l\x81\xdbc\xa53\xc0/Q%\xd7\xf393\xc0"j\x835\xdb\t6\xc0@\xb2\x01%\x0e\x0c0\xc0\x0b\x97\x0bL\xa1\x040\xc0"\xabk\xf6\xc3\xa1.\xc0\xd2\xd4\x99\xa6\x9b|/\xc0q\x1a\x90\xba\x9f`2\xc0\x868\x8d\x08\x01 3\xc0\x8c\xad\xac\xfc\x9b,3\xc0Iz\x890\xfdG4\xc0$P))\xfd\xb74\xc0\xaa\x1b\x97\xba\xcf\xe12\xc0\x06I\x17\x10\x1d\x1b8\xc0P\xba\xac\xa8\xcd\x1b6\xc0\x1c\xb5\r\xf2\xfe03\xc0\x96J-\xba|\r6\xc0\xfbN\xb2X\x8e\xc17\xc0\x91S\x13\xb2}\xd80\xc0\xdb#\xa9>\x95\x1b3\xc04\x0c\xa59\x80\x125\xc0\xb26\x05\x1a\xde\x992\xc0\x9d\xd1\x96\x84\xf849\xc0p\xb0\xc2b\x0bb/\xc0]\x99\xe8\x81\xf8\xa7.\xc0\xbf$\x17\xfa\x1b\x932\xc0\x85\xaed\xe4\xa424\xc0!\x9b\xea\x85\x10<3\xc0\r\xc1V\xd7\xf1\x162\xc0`y\x87\x1f\x16\x92.\xc0\xf5_\x95\xfe\xbfa4\xc0$@\xaf\xe6a\xe82\xc0\x85\xbf\x95\xb3\x0ck7\xc0f\xfa\x03\x8a.\xa54\xc0\xe9\xc3\x1e=\xcd\xb81\xc0\x85\xe3|C\xe3"6\xc0\x05\x0bk\x93\x0b\xc85\xc0\x14{\x13\x97\x14\xec6\xc0\xf5cZ\xd5\xf3\xf11\xc0\x7f\x88y\xe7\xb5\x1a3\xc0m6\x8f =\\1\xc0\x11<6\x07\x85J3\xc0\x0e\xac\xff\xd7\x94|3\xc0\xd7\xe0x3\x8d\xf62\xc0\x0b\xb8-5z\x012\xc0\x94XE=\x84\x92/\xc0\xb01\xe2\xc2\xf7\x134\xc0|\xa5/\xd3\xc4\t4\xc0\x96\xf5 \x0f\xa5\xc73\xc0\x93\xfb9s\x01\x883\xc0d/\x05\xe5\xd5\xca0\xc0;q[\x85\x18*;\xc0\xa7\x1a\xea:\xac\xff2\xc0Es}\xb7{\xb43\xc0\xeb\xcea\xdb\x1dk2\xc0\xd2\x11gg\xccB3\xc06\x04\xf1\xe2g~3\xc0\xbf\x8a\x0f\xad\x88\xc40\xc0g\xc5\x10\xc8r\xfa3\xc0\xff4/\t\xc1t1\xc0\xc8\x1fey\xe0\x014\xc0~\x05u\xc5\xc6\x064\xc0\xfb\x82\x95j\x92\x8f4\xc0l\xcb\xe0\xdc\xf4\xc18\xc0\xadX\xab\xad\x13\xa64\xc0\xd5\x82\xb9CA@3\xc0\xe5\xb2\x86b\x13A4\xc0=\xc8\xaf\x04\x88[1\xc0\xab\xa5wS\xab\x8f-\xc0\xe6\x08\xfcz343\xc0\'\xa3\x14\xef\xb5\r3\xc0\xc5\x9d\xfa\xb1\xa8\xef2\xc0\xc0\xe0|\xfb{\xa5.\xc0\x00\xb8Pk+\xa31\xc0t\t\xc4\x96K\xf73\xc0\xce;S2,\xe22\xc0\xba\x1a\xd5h%|7\xc0\xdaxLy\xc5\x834\xc0t\xc5{qA\x023\xc0\xca\xfdx\xe8\x8b\xf93\xc0\x96~\xe1L\xbce/\xc0\xf3\x92\x915W\xfa2\xc0PN\xa9\x83c\x931\xc0\x82\xc7X\x8d\xee\xe36\xc0\xfa2\xb1{\x06\xb09\xc0\x1b~\x80\xe9\xcf\xf73\xc0\x9a]\x9c:`\x042\xc0\x9c\xca\x8a\xff-`3\xc0\x0c\xc4o\xed\xddY1\xc0\x95\xf2\xe2\xe8\xe7%3\xc0\x8e\xe7\x19\xc4\rV1\xc0[\xa3t\xff\xeb|4\xc0\x18\xbah\xa2-\t2\xc0@V\xcd\x8e\x84\xcb9\xc0\xac?O\xcc\x01_*\xc0\xd47\xa4\xe8[/3\xc0\xe6\xf9\xac\x94\x1c\xf03\xc0\xd5\xd9\x1e\xad\xfe{7\xc0_\xf3r\xb7`\n/\xc0\x94:cn\r\x053\xc0I\xc6\xdb\xe2\xe4;4\xc0:4\xaf#\xf8B3\xc0\xb8LX\xf2\x14/4\xc0r^R\x91A\x086\xc0D\xd6\xe4\xfe@\xac3\xc03W\x8d\x11\xab\x00.\xc0\xad\xe4\xb7V\xa7\x930\xc0a\xb3\xd8x\x97\x8d0\xc0\n\xe7\x1c\x80\xf0\x120\xc0k~\xa6\x92As7\xc0\ni\x07\xf38\r/\xc0\x12\x08\x8205\xee2\xc0Q=U;[=2\xc0\xead\xa6\xd5\xd4\x9e4\xc0\x93\\/7\x03\\1\xc0g"\xfa\xb2z\x9f3\xc0\x86\x98\x8f\xa9\xcc73\xc0<\xde\x0ee\x1513\xc0\x8b\xd3\xa3\xf9\xb2F3\xc0\xe2\xcf\xbf\xcc\x00\x036\xc0\xe0\x1c\xae\x8cP\xc84\xc0P\xfe\xa5\x16<&-\xc0\rl60\xae\xc79\xc0\xa2\xa6\x90\xa0\xe3\xf32\xc0\xf7\xd3\'X\x17[0\xc0\xb7\xac\tqA,3\xc0\xc9w\xd0\x84\x9503\xc0\x89\xff\x19/:\xa83\xc0\x00\xaa\x06s\xedD3\xc0\xd2\xa0\xe8\x96\xbd#-\xc0\xb7K\xcb\xca\x83i2\xc0\xb0\x80\x95\xdd\xf183\xc0Z\xd8\xce\xb3^m8\xc0W\xb7\x15\x9c&\x9a4\xc0\\D\xc9"\xfb\x1a3\xc0\xb3\xf6\xbf\n\x8fJ3\xc0\xaa\xa0~vK-4\xc0U+\x11\xde\x8a\xef2\xc0I\xbf9\xe82\xec2\xc0\xcb\x10\xcfw%83\xc0\xadV1LN\'4\xc03\xf9C\xaf\xb6>1\xc0#\x96 R\\\xfb2\xc0\x16\xe6#3\xb9\x143\xc0ul\x83\x9d\xd9u3\xc0\xf4je\xb0\x83c2\xc0\x05Z\x9b\xf3\x16\xe64\xc0\xda\xdf\xa4\'D|1\xc0b\xbb\xbd\xce\xf0%3\xc0h\xd7m\xb9L\x1d7\xc0\xcd\x01\xf1\xe8U\xa93\xc0\x93\xaep\x1d\xf8%8\xc0\xaf_\xf3\xca\x9b\x974\xc0@c\xd6\xfd-\x9e3\xc0\'\x0b1\xb9\xb7\xc38\xc0w\x99N\x99r\xc11\xc0\xf0@+4\xb8\xc84\xc09\xf6\xbc\xd0%:4\xc0\x16`\xdf\xa3\xd5U*\xc0\x04\x1d\x830\x12\x943\xc0\n >t_\x828\xc0\x168*\xe2k\x1c3\xc0K\xfb<\x16$\xf92\xc0y\x8d7JN\xad3\xc06V(A;{4\xc0\x9eEO\x983o4\xc0\x011\xdeu\x0cj4\xc0\xee+w\xaf\xd0\xf62\xc0\xff\xaf\xa3\xd0\xb2\x8f3\xc0\x1b\xb5\xa4\x92\x94\x1e5\xc0\xad\x92\xba"\x94\x827\xc0\x88\xc6{\x15\xc8\xa1/\xc0\xc9\x19x\t\xf5\xf53\xc0\xba\x15\xce\x83\xd8\x114\xc0\'5\x11Ln\x0e4\xc0\x97\xd2\xa0K\x1a\x1d3\xc0\xee\xd2\x8dH\x8b\x153\xc0e]\xa8.[\xf72\xc0)V\nj\xa2\xee8\xc0\x95\x925nn%3\xc0\x06\x88\xdbS\xd8\x7f1\xc0Y\x8f\xf5\x1f\x9b\xeb2\xc0fA\x03\xe6<\xf34\xc0O\x9e\xf4\xd3^\x0b3\xc0\xc8\x81\xf89^;4\xc0O\x0e\x06\xa3\xa6\xef2\xc0B<\xfb\x04/W2\xc0\nt\xf6s\x9c%3\xc0\x02\xc7\xear\xbb\xd83\xc0\xe7\xb4\x93\x804\x1b5\xc0\x1a8\xca\x9d7u4\xc0H>\x19\x05b\xe62\xc0\xbd\xe0\xc4\x94\x92_/\xc0\x0e\xdbO\x87\xb6\xc22\xc0\xcc!\xf9<\x05\xc13\xc0\xd4\x81\xaa\xdaly5\xc0\xbd!\xe4\xb7rM2\xc0\xd0^\xdfx\xd2}4\xc0\x06R$\x9dVn4\xc0\xee\xb2m\xdf\x05\xcc/\xc0\x9ej\xe9\xdb\x11g2\xc0\x0c\xc3P\xc5\x03\xa57\xc0\x06\xaeQ\xef\x1d\x923\xc0U4^\x96\xc9\xba2\xc0B\xa4\xd7\x93\x0b\x8f4\xc0\xfb\xb04\xdbZ\xca3\xc0S_Q\xfeJ\xda3\xc0fU?H\x96\x7f5\xc0\x12\xde3~\xa0\x943\xc0\xf8\x135\x84\xb6\n3\xc0>\xae\xc7Ja\x143\xc0\xb8\xbf\xdf\xc9\xa1s1\xc0\x8b\x0c\xc0\xba\xcd^/\xc0\xcd\x9a\x8c!Mb4\xc0k[\xb1+\xd7R4\xc0\x94\x99\x9dI\x1c\xce3\xc0\x9eMF\x14\x88\xf53\xc0\xd1+9\x03\xa5\xc63\xc0D\x8c\xcf}\xf5{3\xc0\xac 8\xeb\x84\xfd2\xc0\x86mf\t\xfe\xc93\xc0\xfe\xd6\xd8\xa3\xcc(4\xc0#\xba\xe0\x14\x0cZ/\xc0N\xac\xbd\x8d\xde50\xc0(\x85J\xfe\xb5\xd12\xc0\xf6\xa1\xc8\x9b\x02\x973\xc0\xb9\xfa\x1b\xfa\x9d\x933\xc0\xbb\xf7\xf4\xb3\x04\xf52\xc0\x92\x1e\x91\xa2Rt1\xc0S\x0e\xf9\xf5\x9ck/\xc0T\x86x\x8e\x01]9\xc0\xd1\x02 \x17\'o3\xc01\x90\xcf\xab7x5\xc0\x0e\x92\xce\xca\x00?3\xc0\x1e\xf3\xb6d\xd8F3\xc0\x7f\x18\x01vF\xfe3\xc0\xee4@}\x84\xe33\xc0`\xea\xa6c\xd2}4\xc0z\xc6\x96\x90\xa8\xf91\xc0\xe0\xd0,\xdf\xa1\x8f2\xc0g\xb3\x83c\x95\xc22\xc0\xcd\xfd\xf6@\xd5r/\xc0\xda\xa5=\xeb\xbd\xad3\xc0\xcf\x8a\x00\x8f\x9fA4\xc0\xba\x94K=\xbf.4\xc0\xbb\xdfu!\n\x1f2\xc0c\xfep\xa6\xcej3\xc0\xcb\xe7\xb2)X\x0e3\xc0\x9e\xe4\xbc\xba\xc6\x1d3\xc0\x11\x86h\xc4 \x847\xc0kP\xa6\xfa\xc3\xe25\xc0:\xcc\x0b\xce\x81\x882\xc04\xe7\x19k\\\x963\xc0+\x7f?\xf7\xab\xae2\xc0x\x8d\xd2\x16B\\4\xc0\x1e\xed6\x04\xb2p3\xc0\x85\x13\xd5\x16\xa1?3\xc0\xb9\t\xe2"\'c3\xc0\x91S\xe6r\x8e\x085\xc0j\xe1A\x14\x03-4\xc0\xba\x10\x1aR\x1b\x102\xc0\x9a\x03y\xb8\xed\xbd3\xc06\x16M\xe72s3\xc0\xd4\x14\x0cy@\\4\xc0\xd4\x1a\xa0\x9f\rK4\xc0\xa6r\x15\xd7\xa1h3\xc0\xbd\x10#"[\x863\xc0\x06\x1d\x86\xa6nc8\xc0\x11\\\xd4\x12{\x847\xc0\xfa\xaf^\xbe/K3\xc0\xd7{\xda\xa2\xae\xe73\xc0\xd8\x1b\xd3\n)\xc23\xc01\xa3\xb9\x9auf3\xc0\xfb\xdd\xeas\xf9Q5\xc0\xcf?\t\x81l\x153\xc0\xea0\xd0\x90\xdav1\xc0R(a\x06]\xf82\xc0\xa1\x9e\x98\xbe-\xec2\xc0YUz\xc2\xc4\x824\xc0\xd6\xb5\x81fy!7\xc0\xaa\xdc3l\x83\xf17\xc0\xd3d\xde\n\xa5 0\xc0\x9c7\x8c\x94g\x897\xc0\xbb\x81`V\xef\xba2\xc0]\x060@$\x175\xc0\x9d\xc2\x00\xdc{\xeb/\xc0;\x1bm|\x1c\xeb/\xc0?\x97h3\xa9f2\xc0l\xf0Q\t\xa9\xd16\xc0\x17\x87\xef\xd5\x1ck0\xc0\x19x_\xa3\xe6\\3\xc0\x8cy!?\xf0\x190\xc0\xaev\x17\x9c\xef\x144\xc0O1\x9du\xe2\xc23\xc0\xa7\x8d\x83\xb61\xad3\xc0\xf0\xc4\x84{\xceW8\xc0\xb2n\x06\xe12\x7f3\xc0\xd5\x8f\xe4\xa3\x9f\x164\xc0=j\xed\xcb6\xf72\xc0\xee\xe2f \xe3\x052\xc0\xf7\xf8T\x88w\x0b4\xc0\xd6\xbb!\x86\x12\xc73\xc0\xa7\xb3<\x020\xae3\xc0j\xc5\x00re\xa83\xc0}\x146\x13\xcfW2\xc0\xa9TG\xc8b\x883\xc0EP\x98;\xea\x8d3\xc0\xb8h\xb8G\xcab/\xc0\x86\x00 \xaa\xaf\xff1\xc0+\xb1\xea\x9e\x99\x07/\xc0\x01\xefp\x0b\x1e\xc92\xc0\x7fq\x80\xd0\xf2\xcd3\xc0e\xbc\xf2\x15\x93h4\xc0O%\xfcq\xeb\x7f4\xc0\x7f\xbd\xae\xa6$\xa75\xc0o<\x1fo\xb4\x1c5\xc0h\x05a\x16\xa4r4\xc0*>\xf3R\xd0\xc22\xc0\x7f\x15i\xb3\xb2\xab3\xc0\x1c*\xd7 \x1eS3\xc0\x13Uy \xcb\xa73\xc0\xe0Cq6N\x1e4\xc0=\x02\xe1I U3\xc0{^\x16\xa8\xa4n4\xc0\x1a:\x17P/\x1b6\xc0/p\xe3H\xb5y7\xc0\xdd&"\xb6N\xd23\xc0\xc4\x89p\x7fG\xae3\xc0\x1b\xa2\x9cQ\xa3x2\xc0{\x19\xe6\xcd\xd4\x9c2\xc0}f\xc8\x80[Q3\xc0u\x95\xeb\xf4\xa6\x103\xc0H\xbbh\n\x9c\x0f4\xc0b\xc3$\xda\x94\t4\xc0\xfdI\x91\x01\x96(4\xc0\xc6\xaf\xeag\xd4:2\xc0\xe5\x8a\x8at\x88q3\xc0\xfa!\x9f\xa3d\x106\xc0\xd0\xa2\xafh\x8664\xc0\xc6\x8cC\x9d9\xfd2\xc0\xbe\x88.3\xcc\xfc1\xc0L\x85\xc4\xd7\xeb+/\xc0~\x8f\x84<\x85\x0b6\xc0\x88\xebH\xc7\xf4\x186\xc0\x148F\nv\x8c2\xc0t\xa5\xe29$\xbd3\xc0\x7f\xcd\x98*\x81[4\xc0\xa1\x89y4\xf6\xf82\xc0\x94\xbe\xecq\x0e\xb45\xc0\x986\x19\xd5\nE1\xc0_k\xa7#\xcd\xb23\xc0L\xd2v\xe6\x02d0\xc0\xe1C8\xe4\xf5T3\xc0C\xff\xbc\x16\xb7\x143\xc0\x85p\xe0V\xff\r5\xc0\xba\xf1\x04\xbf\xedJ5\xc0A\xa5@\xeeHJ8\xc0\xd6\xdft\x17m\xcb7\xc0O\xeb_\x87\x03y3\xc0\x1e\xae\x82\x1c\xc5\x923\xc0\x10l\x9df\xe2Y3\xc0\xfd\x81\x8a\xb6\xd1\x0e0\xc0\xa9\x9a.\xe0\xc6p3\xc0\xc9\x93\xaa,L\xa43\xc0\x86\x1c\xca\x02\xc5-6\xc0u,\xe9\x82,\xa6-\xc0\xf8[9\x8c\xd0"/\xc0`\xf2\xb6IC*4\xc0\\)\xd4\xe7\xa3\x1e2\xc0\x8ao\xa9\xbff\xfd1\xc0\x17C@\xb7\xb4\xf12\xc0\rk\xed\r\xb4P3\xc0D]$\x80\xe7\xf22\xc0\xc5\xd6\xde,5y2\xc0xl{\x00\xa8f3\xc0\xcb|\x9a\xff\xd412\xc0S\xfb`\xcf\x93\x166\xc0x\x8b\xdb\x08Z&/\xc0\xdb\x184e\xae\x012\xc0\xc2\xf8\xd2\x83\xe7k4\xc0!4P\xaa\xb2\xc24\xc0*\x1b\xfb\x0b\xc3|.\xc0K\xa4Z3\x81\xa72\xc0!\n\x1enX\x0c5\xc0\x9c\xad\xc2\x89\xe3\'3\xc0k.\x96\x12Jx3\xc0\x8by4V\xcb\xe72\xc0E2\xd31\xc0\x110\xc0\x97\x12\x8d\x9a\xd6G3\xc0\xe1E\xd7\xc5\xf8\x0b3\xc0\xdaM\r\x93\xa1\xc82\xc0\x10B\x9e\xc7&p3\xc0\xba8N*\x8e\xe47\xc0E\xb4\x87\x05.\xab6\xc0\xdc\x93\xb4\x18e\xa13\xc0\xe2\xb6\xd6\xe3$\xfc7\xc0\xd1\xd8\xfd\x87\xd5\xa41\xc0\x9c_m\xab\xb9\x853\xc0\xccd\xfc*\x16W3\xc0\n\xb3\x13\xa2\x17c4\xc0\xe9\x1e\x91\xbf\xe2\x1d3\xc0\x8a\x1e\xf6\x8aP\xa32\xc0\xa5c\x94\x08C\x1f2\xc0-#6\x88\xbbX4\xc0&`\xa2\xa8\xce24\xc0)\x97i\xfbz(4\xc0\x11\x17\xd75vW4\xc0\x95^\x86\xdcbc3\xc0a\x8cS\x97\xc9K4\xc0@\\\xee\x13\x8e\xc73\xc0\xa6y\n\x1e\xa3\xde2\xc0\xfa\x97ZS\xd5i3\xc0\xef\n\xe9\x86!w4\xc0N\xd8h4\xa0\x008\xc0\'\xf1c\x87A\xa41\xc0e\x8fi\x0f\x17y3\xc0\xc2{/\x04\xef33\xc0C\x96S\xc2\xcd&3\xc0\xe2\xbb\xad\xf2\x1b\x9c2\xc0\x9f\xb4\xdf.r\x061\xc0\xb4\xea7\xdd\xfd\xe37\xc0\x9d\xbc\xb2<M\xb56\xc0\x00_N8y\x135\xc0S\xab5\x049b4\xc0\x9bP\xb9\x1a\xbc\xba4\xc0D\x1a<t\x1a\x9b3\xc0U?+1\x08\xdf2\xc0\xd2v\xfa2\x13\x18-\xc0\x0e\xa2[\xd0s\xa51\xc0\xb5U\xe7\xde~R3\xc0\xb1\x86q\xf0\xbd\x921\xc0\'\xcf\x02\xb8\xbd\x1c3\xc0\xdb\xa5\x1fM=\xb73\xc0\xa24\r\x04\x1f\xa11\xc0*\xfcp8]T1\xc0\xa6\x1e\x03\xf9\xdck3\xc0\xb2b\t\x1a\xfa\x12/\xc0\xf4O,\xadi\x908\xc0\xc0\x8a\x9cq\xbc\x922\xc0\x81#\xa1\xa2pZ4\xc0S\xe1+\xd1\xcd\xdb2\xc0fC\xc5\x8e\xb8E4\xc0}\x16,\xab\x16\x1e4\xc0P|\xe8W\xc7b3\xc0\xdb\xaf\x07\xaa\xff\xc93\xc0#\x02\x8a6\xc503\xc0\xb1uh\xb0\x92\xb95\xc0\x15\x1e\xea%\xdb\x0f9\xc0X\xa2\x9a\xfdO\xcc4\xc0J\x8b\x9c\xea\x12\x105\xc0\\t\x8d\x8eoC2\xc0\x98\xf2V\xdc\xb5\xe18\xc0k\xd3z}\xcbQ4\xc0\x83F\x87\xa0\xdf\xf94\xc0\xa6\x10\x88 \xf6x3\xc0\xa0\n\xe3\xefz\x008\xc0}^\xf9\xba\xae\xbf3\xc0\xb3\x860f9\x823\xc0\x07O\xdaQ\x1e\x175\xc0\xc7\x8c\xf1\xfb\xb1\xe94\xc0xyl\n\xc8\x073\xc0\xec-UL\x16a3\xc0\xc4S\xa5\x02d\x034\xc0\xd4\x882+`|4\xc0R\x8e7-,33\xc0\xad\xf9\x8a&\xb4\r/\xc0\x0cq\x8a\xb2M\xc73\xc0\\/\x08*\x1a\xcb2\xc0\x86P\xf3\x9f\x1d23\xc0\xeb\x04\x04\x17\xab\xf17\xc0N\xcc\xb8o\xc1\xe83\xc0\xc4\xee\n\x9as<3\xc0\x96\xf6\x15\xabU\x1f4\xc0\x19\x8dVl\x89\x9a2\xc0y\x14\'\xa3G\x174\xc0\x9b\x13t&\xadM1\xc0\xc0\xbf2\xc9Kj3\xc0n\x83\x13(q15\xc0\x06\xd9\xf7\xd7C\xdf4\xc0[\xea\x12M\x92R4\xc0\xb36\xc5\xd5\xe3\x1e4\xc0\x85l<B\xba\xd63\xc0\xc2\x0b\\\x85Y\xbd3\xc0\x04\x11\xb65\xbd\xb93\xc0Y.U~\xb8\xc14\xc0\x96\x07H\x97\x9f\xfe2\xc0\xd9\x0cD\x06?\xd62\xc0\xeb\xef9\xe4\x1d\xf12\xc0\xfb\xda\'\xf4\xf3\xcc6\xc0\xcc\xb0\x18L&C3\xc0?\xe2\x14R6\xe98\xc0G*\x02>G\xa6/\xc0\xd5\x8ab\xb1\xb1\xb75\xc0\xbb\xfa\xd7\xb6i\xc34\xc0\xa3?mU\xb7x4\xc0I\xc3R\xe5\xc2\x954\xc0_\xa8uu\x13\xf52\xc0\x8d\xba\xb4\x84\xca\xf81\xc0\x94g\x11\xa4\x9c\x074\xc0\x16~\xbe\xcc\xc8\x1b5\xc0\x93l\xdd\xb0\x1a\xd37\xc0\x12\x10\xe5h\xfd\xc62\xc0\xe3\x86\xa1\x8f\xb7\xb2/\xc0\x18\xaa6]l\x853\xc0TY\x8e\xd4D\x025\xc0\xb8/\x80j\xf4K3\xc0K\x8ao\xf4{B-\xc0\x9e\\\xff\xa1\xdd\xc74\xc0\xe6\xdbS\xaf\xebp3\xc0\xcc\x0b\x99@\xc3\xde4\xc0\x19\x96Klgv3\xc0!\x05\x18\x81_\xdb7\xc0\xeb\xf3\x7f)`\xc32\xc0WXq\xf1\x9f\xe93\xc0\xe4P\xe1g\xc4\x113\xc0\x95J\xae\t\xceu4\xc0\xa84s\xf5b\x8e4\xc0\xaf\xfck\xbfdf5\xc0S\xb4\x99\x185\x1f2\xc0\x97\xdd\x16\x91\xf1\x048\xc0\xa4\xfcu\r\x12\x195\xc0\x93\xb8\x94i\xc1\x019\xc0\x086A\xcd\x14B3\xc0Q\xa9Vn\x9793\xc0\xcd\xac\xad\xcbAQ3\xc0M\x8d\x9d\x1ez\x1d5\xc0\x00`\xbc\x19\xf6\xfd4\xc0\xb1I(,$Q3\xc0\x06n:j\xfb\xee2\xc0\x86\n2cb|7\xc0\x0f\x10\xb2U\x8f\xd74\xc0=\xea\x9b\xf6`\x183\xc0\xc7\x1c\x86G\x0047\xc0\xe2@\x03\x95\xef:7\xc0\xc3\xc8\xa2w\xf0\xa27\xc0\xa7\xae\x03\x06\x1f\x192\xc0\xc9\xfc\xfd\x02\x1ei2\xc0\xaf\x10\x11\xd61.7\xc0\xdc?\x82 \x90\xa1-\xc0[\xf7\xd0\x06,\xed8\xc0\x8a\xc3\xa8\xa5\xa0\xa97\xc0\xac\x0f\xf8\x85>\xaf2\xc0Mh\x1eykF3\xc0\xf3\x01\x8ct\x0cs2\xc0\xc1\xc1dv\xb7Y3\xc0pa\x06\xd3\x81O3\xc0\xcax\'\xd2\x86-3\xc0\x1fBs\x83\xa1\xf52\xc0\x9d%\x1dg\x8f\xf02\xc0\x18\x92j\xdd \x832\xc0c\x11]\xea\x94\x1d5\xc0\xa9\xbe\x1c\xb2}\x074\xc0\xb7\xc1\xe2\x1fS\x024\xc0?\xfby\x87\x0c\xe22\xc0\x91G\xe0\xbeS\xcb3\xc0\xba\x8f\xef(\x07\xf32\xc0\x86|\x91\xcd\xfb77\xc01\xa2w\xc8>b2\xc0\x8eY\xcb}s\xca2\xc0\x95B\xb1\xee\x82\x0b3\xc0>\x99\xe2nH\xfc3\xc0*Ucy\n~3\xc0\xf8+e\xbc)\x1e3\xc0\xc9Q\x97\xbb\x80\xe50\xc0\x15\xc9\xaeBO\xf01\xc0\xc1c\xfb=O\xe62\xc0\xb8\x80y\x91\xaf+7\xc0\xe7\x1c\xebG\x8e\xf82\xc0l?\x03/\xf0\x943\xc0\xaf\xbb\x87\x00\x1b.3\xc0<\xa7\xde\xb8\x1d\xdb4\xc0\xe27\xe9\xdb\x91\xbd7\xc0(\x088\x97\xfc\xc03\xc0i:\x88S#c-\xc0\xaby!D9?3\xc0\t\x11\xcf\xaa\xf9\xcf2\xc0\x17\xc9\xe4\xc1 \xfd2\xc0@\xd5\xab\xa7\xcbB3\xc0[\xe0\x9d3\xdbW8\xc0\xd5\xad\x10p\x8c&3\xc0\x90\xf1\xa0\x16`\xee1\xc0\xc3\x8a\xd9\xf4J\xf83\xc0\x15\x9eQY\x85\x842\xc0F\x17\x86\xfb-X8\xc0\xab\xfc\xcb\x06q\xe83\xc0\xc5M\xdc\x1b\xfc\xb74\xc0\x9d\xec\xa8B\x85\xbe/\xc08\xd62(\xe545\xc0\xcc\x8d\xee\xa3nO5\xc0^$\x921\x9a:7\xc0\xf69\xa7P\xbf\x0c2\xc0\xec\x06\x06?I\x045\xc0\x0b\xaa\x9b\x8e\xd9]8\xc0\n\t\xdfJ\x90:3\xc0\xfe8B\x9c,\x0f4\xc0\x12K\xe0H3\xc53\xc0\xef\x94\xaf\x8aF\x981\xc0S\xaf\xf9;\x7f\xed/\xc0\xf2\xd8\xf8\xfb2\xec7\xc0\xfd^d\xf6m|3\xc0u\x94\xb6\t\x8b+3\xc0H/~\x80\xb6G6\xc0W\x7f5b\xb0N8\xc0\xcf$\xaa\xbe$\n4\xc0\'L\xd1;@\x9b6\xc0s7\x86\x08\xf3\xcd4\xc0\x9c\xe8/\xb5\xf0\xf24\xc0\xc9\xa9\n\xc4"\x0b/\xc0T\xb7\xbfuAC3\xc0\xce\xd8\xc7O\x04\xb22\xc0\x7fB3tr\xd82\xc0V\xea\xc3\x9f\x8e\x822\xc0\x8c\x11\x18W\xda\x052\xc0\x19\xb1+3\xdfi-\xc0I\xc2\xb2e\xc6!4\xc0\x83\xa4\xe0HJ\xb81\xc0\xf0\xfd\xec\xaf\xed\x846\xc0s;\xf9\xd2L\x9b8\xc0\x9e\xb7\xa8\xebY{-\xc0g\x90`\xd4\xabx3\xc0^\x01\x1c\n\x82o3\xc0\xa3:\x14}j%3\xc0_\x02\xca\xd3\x14\xf34\xc0C\xc2\xdf\rg\x147\xc0q\xa1\x94\x08\xd8)4\xc01;\xe0@\xda\xe52\xc0\xf5\xa1S\x12<13\xc0<M\xf8\xe8m\xa75\xc0\xcak\x8bY\nc4\xc0\x87\xc5\x9c\x14\xc3z4\xc0\xfd$\x86\xfb\xa7\xf23\xc0$v,\xa3aG3\xc0z\xaa\x8bS\xedX3\xc0\xe0\x90w\xebT\xee3\xc0\x1c\xcb{\x87\x05!3\xc0\xa2|\xb8:8\xb41\xc0bF"c\xf2\xa07\xc0\xdbkz\x13\xc8\xa67\xc0\xc6\x83\xa0\xafY~3\xc0\x97\x00\x00\xa3\x7f\xba3\xc0\xac\x0c\x0cj\xd9\xea3\xc0\x1daK\x04W\xbc4\xc0\xb3\x8e\xcf10\xf84\xc0\xe5\xbasU$:2\xc0b\xc6V[*\xdd2\xc0\xaa+\xf77\xb6\xd42\xc0\xe3y\x90\x101\x8b/\xc0\xc1\x9ch\xc4\x81"2\xc0{\t\xd7\x15\xab~3\xc0\x0ef#\xeb\xedm7\xc0:\x82O\xa9\xa4\xd1.\xc0\xd9g\xb5kF\xc93\xc0#\x86\x98\x94o\xe13\xc0\x86?\xbf\x14\xab\x8e2\xc0J.[\xc4\xf635\xc0R,\x89\xf1oF3\xc0\xb1\xeabs\xf2\xe74\xc0\x92P\x1d\xc3\xcd95\xc0hg\xe6;\xf054\xc0Iru\x9cn\x0c4\xc0%\xcc\xe3\xe9\x12i6\xc0\x82^T\xd5\\+3\xc0x5 |\xb9\xb53\xc0Ff\xbdD!C2\xc0\x83\xa4\xa5}Z53\xc0\xbf\x95\x97\xc1\x0c\xe93\xc0\xf3\xd1\xc3\x199\xcf3\xc0\xc2\xd0\xbe\x9b\x99\x15.\xc0\x1b\x02i~\x19\x993\xc0\x1e\xd0\xb6\x02\xeb93\xc0.\xb5!Z\xe4<5\xc0ik\x06\xaa\x16\n3\xc03N\xbd\x98\x95\xc14\xc0$\xd9,\xeeP34\xc0\x05\x8bNj\x9a)2\xc0b%\xd5s\xfbV3\xc0j\xea\xa82\xb8\x935\xc0\xd4V\xd4\xf0@\x942\xc0\x8c\x96\xcdiG\xe71\xc0e\x15\x16\xc4G\xcf2\xc0\xbf\xc5/\xc0\x1c\x8a2\xc0<\x17\xb3U\xe4\x1b5\xc0t5\x93\x01\xec\xe3/\xc0]\xd5{>\x17s3\xc0\xb93\x1b\xe0\xcf)3\xc0\xe5S\xc6\x96.Y5\xc0Rt\xb9.w\x145\xc0\x99\xab\x02\x0b\xd7\xf31\xc0\x15\xb4\xf9\xaf}\x113\xc0\xcb\xc24%\xc113\xc0\xf5*\xf3\x12Y\x0c4\xc04\xb6\x1f&db2\xc0\xf5\xa6/\x99\xab\x1f7\xc0\x0f\xc0\x9d?-\xcc1\xc0\xac\xfd\xcf\xabt.3\xc0\x84\x06\xb3\xa0\x17\xe71\xc0\x112g\x16D\xe11\xc0\x16\xb8\x8bsQE2\xc0\x03\xda0\x1f\xcf\xd52\xc0\xac\x93\xb7:*\xc92\xc0\xb5\xbe`\xb2\x90\xa4-\xc0C\xdb\xb5\xd7\xc0\xd9-\xc0\xe62\x15i\x96-3\xc0\x9c,f\xb0y\xe51\xc0\xd3\xbb\xfbv\x0c\xc41\xc0\xd1v\x88\x98\x08O4\xc0\x16?.\x8c\xfe!3\xc0,\x86\xc4\xcf\x9dG5\xc0i:\x8a\xe2{\xd23\xc0n\xfb \x11\xce%3\xc0]6\xc1\x93=\xc14\xc0O\xd9\xbd\x8e\xdd\xac-\xc0\xa8\xd0\xc4\xa8\xee~2\xc0C\xb3\x07\x12\x8d\xf73\xc0GE7J\xb5\xe63\xc0\xd0\x96fP|\xe8/\xc0\x0e\xc3\x08\xa9L\xf71\xc0wv\xd9\xc0=\x852\xc0;P,P6\x922\xc0^K\xb8\xe5\x92\x884\xc0\x1eL\xbf\xcb\xc1\x95/\xc0\x96\xfcF\n\xcc\xe81\xc0l\x0ce?\xf4V5\xc0\x11\xcc\xf3\xf9\x9c\x9b2\xc0\xf5\xc7E\xbb\xe8\x144\xc0\x7f\xf9\xd2\x07\xdab2\xc0\x1f\xf5\x00\x9az\xf71\xc0/.^Qn79\xc0\\4\x1b\xb4\xe209\xc0\xbe\x08@\xf4){2\xc0\x9a\x15\xc5\xfc\x9a\xad2\xc0$#\x00\xe7!\x9e7\xc0\x88|\x16,<;/\xc0\xcc#J,\x9d\t0\xc0\xf6\x98\x95\x9e\x1d\x020\xc0\x9e\xc8\x1a\xf6\xa7\x7f9\xc09F2(6\xf93\xc0\x0ekD\xb6\xd4\xbf3\xc0\xbc\x11\x16\xf1\x82\xb23\xc0<\xde\xde1>\xba2\xc09\xbc\xf3\xfa\xa4M3\xc0\xf8"0\xe7&\xdd-\xc0\xe7?\xfc\xed\x07(3\xc0\x1780\x89D\x1d3\xc0\x96\xf7\x8b\xd2\x86~2\xc0\xb8\xfa\x1cm\x81\x001\xc0\xa3\xb3\x17\'f\xa02\xc0\xcc\x19)fI_/\xc0\xf9\xe2\xb1d\'/5\xc0SJ\xd9#\x1f\xec1\xc0\x93\x11LYx\x8f4\xc0\\I\x07\xfb~\xa82\xc0\xc3SO\x13\xa0\xd12\xc0\xc08>\x92\x85\xc87\xc0}&v\xba\'m5\xc0\x8e\xfe\xe3\xa9-\xb43\xc0\xc1\x8e\xc1w\x0f\xdb1\xc0\x83\xe9\xb6awX5\xc08\x00.\xe6d&5\xc0ic\xb3\xa0D\xbe-\xc0i\x01D\xd8\xc2\xeb6\xc0\xa5\xe1\tJ\xcd\xc62\xc0\xf0\xe8Y,\xb4>/\xc0,\xbb9\xf3M\xd23\xc0\xa4\x1f\x13\xc8\xa7:6\xc0<\x11g\x03 i2\xc0\xc3`A=Z]2\xc0\xc1D\xc5\xd7m\x997\xc0\xd2\xa0\xad\x90\xec\x852\xc0\xb24/1ue5\xc0\x8a\xe29\xb6\x8cr5\xc0n;.\x12`\x894\xc0\x9fvv:xn5\xc0v\xf3\x86B\x02;4\xc0\xa7\xfc\xf8\xa8~d/\xc0\xf4\xb7\x13N[#2\xc0\\\x90\xe9 7\x1d3\xc0\x8a\x93\x1f\xec\xf3\x9e7\xc0\xb6\xb3z\x1e\'"0\xc0%\r\xe0x1v5\xc0\xbd\x03\xd4fF\xe48\xc0\xe0?\xefhQ\xc42\xc0\xf2M\xbb\xc9\xb3z9\xc0D\x0fH\x89>\'3\xc07\x8bXX\xe3\x932\xc0\xff\xeau\x10\xe4@3\xc0e\xc7p\x11\x0fh2\xc0/DD\x8c_\xdf4\xc0\x9aT\x8b\x14s\xfd3\xc0y5\xc7r\xa8\xc64\xc0\x0e\xd3]\xbd$\xdf3\xc0|\r\xb1!.F3\xc0\xd6-7\xd3W\xa72\xc0\xe5\x87\x02\xe1\xf7\xea1\xc0\xf2\x8fB\xa4x/3\xc0\xce\x82O\xfa\x1a:4\xc0$tn\xad\x04=5\xc0\xd2\xa8\xd6\xb5V\xa32\xc0\t\x80\xd8!\xbc<3\xc0\x91\xc56\x04\xda\x857\xc0\xd7\xc2\x91s\xc5\x8d2\xc0\xf6LVv\xbam2\xc00[\xe2\x1d\xeat5\xc0X:\xe7%\xa223\xc0\xb6<\xff\x06`+3\xc0\xd3-\x9d\x87\xee\xc44\xc0\xdcV\x8f\x83\x0c\x813\xc0\xb5\xc2\x01\x88P\xf73\xc0\x15\x12?e\x92\x0b0\xc0DB=\xa4\xaa\xd81\xc0\xf7\xb0!\xe8\xf9\xeb3\xc0$\xff\xa5\xed\x8c\x8f4\xc0\xe2a\x92\xe2\x82\xe54\xc0*\xfa\x07\xc81\xe74\xc0\xecMF|=\xf13\xc0\x82\x80X\xb0W;3\xc0\xf63ol|C3\xc0\x8aC4\x02\x91\x882\xc0\xd2\x82\x03;/u/\xc0\x8e\x95\xee\xd7\xa7Y9\xc0\x91m\x8e\xc2\x92)4\xc0\xce\x8f\xb5\xc6F\xba1\xc0\x8c\xba7zV\xdd1\xc0\xd0\x16EzRE7\xc0wIJ\x87\x81~3\xc0\x14\xb2d\xde\xe6\xee1\xc0\x81\xc2T\x8fu\xba4\xc0\x853\x17\x06\xebm3\xc0\x8e\x1f^EW\xc24\xc0uL,\xc1=\x852\xc0\xc0\x1f\xe4+\x9c\x907\xc0\xdd\xd8]\xfb\xd4\xbe4\xc0\x04`\x0c\n|\xc81\xc0u\xe5\x03\xfde\xf63\xc0\x06U\x9cv\x14\x133\xc0k\x04\xc8\xe2)\xa52\xc0\xfa\xa9fC\xdf\x902\xc0\xaa\xf6\xef\xb1\x95z5\xc0\xb5\x15\xe3\x95\xf4\x020\xc0\x13\xae\xfb?\x12@1\xc0>\x1c\xdd\x9bQc4\xc0\xda\xae\xbf\n\x8a\x1c4\xc0\xdcIl2\xd1;4\xc0\xd3H\xb1\xe9\x9f\x1e3\xc0\xac$\x19\xdd\xc927\xc0\xcbG\xf5\x0e\xcf\x1e5\xc0\xfc*Vx\xcb\xbe5\xc0\x19*\xae\xac\xc7\x119\xc0`>f\xb2\xa6\xf42\xc0\x96\xce|\xb2\x07\xa66\xc0\xe3,\x00\xc0\xb0\x9c3\xc0\x10q \xac,d4\xc0\x1f\xff\x0b\xd2\xb7#2\xc09\x02^\xfc\x07\xed-\xc0m:\x92\x04\xeb\t0\xc0u`\xf9\x85\x81\xbe2\xc0X\xde:\x12\x81\x185\xc0\xa0\xa88\xdb\x1bH3\xc0Q2\xd2\np\x1f2\xc0\xcaREl\xed|3\xc0\x11\xa0\xbc\xaf\xbe\xe12\xc0\x19\x88\x83\x17\x0303\xc0\x7f:\xc8\xa1\x18c2\xc09\x1aP*E,7\xc0\x8ax\xa6\xb2h\xbc1\xc0*\x98\xe4\x7f\xa0\xd33\xc0\x1c`\x19\xec\xe8\xea3\xc0\xe1\xb4\\\xa1\xc433\xc0\xf3\x91\x15`\xe5a/\xc0w\xe9Q\xc4\x10\x907\xc0F\xd3\x90\xa8\xa4-/\xc07J)\xad\xbb\x8a3\xc0:\x114\x15\xb5x4\xc0\xc3<\\m\\ 5\xc0\x05\x81\xeaX\x95\xbd2\xc0K\x9a\n\xfex\xb21\xc0_\x83\xa7\x19\x8e,4\xc0`(\xc3\xde\xed\xe94\xc0\x9f_\xc4\xeb\x82\\4\xc0K\x93\xd7\xce@\x013\xc0\xc51\x1b\x9e\x9936\xc0<\xb9Iu\xba:2\xc0nI\x0f\x91|23\xc0\xae\xc00\xd1\xa5\x853\xc0\xe4\x13g\xab\xdc\x9a5\xc0\xa2\xf4\x9b\xb7"\xad2\xc0\x82\x93fs\xcd\xea2\xc0\xafx\x82\xa6\xca}2\xc0#e\x9dz\x92\xfc3\xc0n\xc59\xa9)\xa02\xc0\xf9\x8e3\xedbT2\xc0q\x8a2\x00\x8a\xe33\xc0\x0c\xf8\xd2\xdbz\xd62\xc0b\xd0:\xaa\xb0\x8b3\xc0\xeeL;\x12\xe9\xf72\xc0TU)\xfb0\x0c4\xc0\x1fW\x92^\xa5<3\xc0\x1c\xd6\x1al)#2\xc0\xbf\x96\x99=\x8c\xba6\xc0\'\xe4\xc8T\xf0\x103\xc0\x95*~\xe4WM7\xc0"\x94\x9c\xef\xc1\x116\xc0\xdcq\xa5{\xe3\xf61\xc0K#\xfdTh\xb7+\xc0\xb3D\x99\x03\x87\xef0\xc0\t\x0c\xbc\xc5\xe5L9\xc0-\xc4\xbe\x12*l5\xc0Kr\x06\x91\xeb\xec4\xc0\xe11\xe48\x7f\xa17\xc0\xbf\xbdu\x84\x84\xd47\xc0\x82\xabHpo\xff4\xc0\xb22\xaf\'`\xc23\xc0\x95\x02A\xce;\x023\xc0\x01\x02<\xe0\x8dw4\xc0\xbb\xb1t\x8c\x8c64\xc0)F\x92\x07PU4\xc0\xbb\x84\x1d\x98\x1dt5\xc0\xe4\xe9+"\x0f\x9e/\xc0\xce\xb2`\xf0#24\xc0Kq\x9aWiz5\xc0O<\x80\x9a\x88N8\xc0\\\x19\n=.*4\xc0A\xda\x97\xb6t\xc72\xc0\xed\xa3Z\xad\x9139\xc09\x8d\x07#\x87\xd32\xc0Cju\x11\x94\xca2\xc0\xb0\xa76\x1bs\xe5.\xc0)\xaeKR5\xa47\xc0\xb9\xe3\r\x11\xd7Z2\xc0g\x88\x9e\xe4\xf6p9\xc0\xcdi\xaf\x1b\x89M5\xc0U\xf1\xd7\x1ca\xaa3\xc0\xe3q\xb50\xcds5\xc0\xb8\xfb\xac\xb8\xddg7\xc0\x18@\x1d;\xa1\xbb5\xc0%4\xf0\x8c\xea/3\xc0\t#y%\xe9G0\xc0ro\xb3\xee/\x076\xc0\xbc\xd9\x8e\xc0\x98\xae/\xc0QA\xd0l\xa0\t4\xc0|\xf7A\xf6\xf3\xff0\xc0y\xb39\x1e\x07X6\xc0~\xc6\xc5Z\xe0\x163\xc0\xfe\x89\xd5\xe1\xe0\xd73\xc0\x83cT\x16\x0b\x812\xc0nx\xe7\xb9\x82\x125\xc0\x88\xc3X\xf2\xd1\xbd2\xc0\x97}\xce\x0f\x1b\xd13\xc0\xed\x9a-\xff\xd1\x8b2\xc00H\x1f+jL9\xc0\xda\xf9\x86\xf87\x032\xc0\xd7\x06>9\x12\xaf3\xc0m}\x06\x84\xc3e/\xc0\x94T\xe8\x91\xed\xec6\xc0"7\x13|\xa3\xf02\xc0\x04\xb6\x8c\xb5X\x017\xc0\x0eU6\xbbW\xed3\xc0+3\xbdLzO4\xc0\xc1\xbd\xe4\x0b\xb3~3\xc0\xe3\x1e\xd8\x0e\xa2D2\xc0\x83It\x91g\xf06\xc0\xd8\x0b\x02+8\xc41\xc0\x8c\x87o\xbb\xe0\x134\xc0\xea\x88\x0b\xb4\xb1{5\xc0\x1f\xbb[\xc8\x0f\x8b3\xc0\x90#\xa7im\xfa/\xc0m\xa4\xcc\x85]\xca1\xc05\xa7Os\xbdo4\xc0\xe8\x90/l{\x1a5\xc0q5\xc8V\xb0\x845\xc0\xaeP\x0bR\x18\x034\xc0\xaf\x13AS\x8e\xca/\xc0\xcd\x1fw\xba\r\xbc3\xc0\x84\xe9\xfa\x8b/w3\xc0g\x80\xfe\x12\xc7\x013\xc0dZ\\\xd9S\x134\xc0z\x1c\x13\xf4\x82\xc71\xc0\xc9\x90\xc2\xdc\x91\xd98\xc0b\xbdf\xd6\xd4$3\xc0\xed\xbf\xe8=\xcf\xa95\xc0\xb5\x00\rpuU5\xc0\x87\x95\xd7\xc1\xb2)7\xc0v\xa8\xd7c\xd5\\4\xc0\xd9\x05-^\x18k4\xc03\xf2\xb24j\xe64\xc0\xf1\xf1d\xbf@y3\xc0\xcb\xa6\x95\xcd\xad\x021\xc0-\xe6\xd4\xa5Jt2\xc0\x15\xa8\x0c\xbf\x9aa3\xc0\x01\xdc\x1c\xafF\x942\xc0\x08\xee\xc6k\xc074\xc0\x93B\xf5?\x94`2\xc0\xf0#V[)\x083\xc0d\xb1FO\x1c\xb63\xc0\x9f\xd3\xa4\xe9\xb6\x038\xc0j\xcaK\x0b\x91I4\xc0\x16\xad\xd8\x96-\x933\xc0X\xe39\xc3\x04e2\xc0~\x16\x11\xab\xfc:7\xc0-O\x1e\xac@\xb32\xc0\xdc\x9e\x93\xd1\xa8R8\xc0\xb6\x95\xfd9\\"9\xc0[\xae8\x824\x843\xc0\xef\xb7[c\xca\xc63\xc0\x014\x14\xaa\xe5-0\xc0X\x8f\x05\xca\x11\x014\xc0\xaa\xc3\x85\xfe\xae\'2\xc0\xf0+\x0f\xc6\xe8\x987\xc0n\xe63\x8e\xf1\xb32\xc0\x8e\'\xfd\xd7\x00=0\xc0P\xe0\xec\xa2\xe2V2\xc0\x13L\x82\xf3\xdf\x8f5\xc0\x7fa\x1f\x88\xdfL6\xc0,\xb4O\xeb\xcc\xab3\xc0\x84\x0e_\x9f\x95>7\xc0\x15\xce\xd8\x8e\xdfT5\xc0\xf2\x80\x01\x0b\x1e\x184\xc0\xae\xba\xeb\xb1\x8b\xd23\xc0|e>\xcd\x8d\xa79\xc0\xf7\xf4\xe4!\xd2Z2\xc0\xad\xd3\xc7&\xeb\\2\xc0\x8f \x10\x07R\x078\xc0\x07xg\xf6Y\x1d3\xc0^u!\x10\x7f\x1c.\xc0^.\xa8\x0e<\x9d3\xc0kHU\xe3 \x9f5\xc0\xed"\x15w\xf0\xb85\xc0\xacZYa\x98\xd82\xc0\xa9\xb0\xcf\xfe\xba\xd32\xc0\xa4\xf0\xa6b\xc1:3\xc0\x950\x1fm\xca\xba3\xc0\xb5x\x0c:\xe9\x088\xc0\x9b\xc4\xbc\x9b\xf7\x82/\xc0O\xbd\xed\xaf\x1fU4\xc0\x12#\x8e\xb0 \x926\xc0*y\xb5G\x95s8\xc0?\xf0m\x99s\x8c5\xc0\x0f\xdf^\x99R_2\xc0k\xb5\x11\x8f|92\xc0\x0by\x18vC\x903\xc0\n3\xb6\xfe\\T3\xc0\xbc}U\r\xdf+5\xc0\xfbCsc\xd6<3\xc0"\x97:%\x99\xb96\xc0\xb5iV\x9e\xe9\xcd3\xc067\xa8HOK9\xc0d\xafD\xbd\xf9\x8e-\xc0\x01OA\x9a\xb4\xff7\xc0GS\xb9U(b4\xc0z\xb7\xfa\xf2\xe3G7\xc0L|\xbc\xe2\xff\x9f7\xc0\x1e\xfe3^:\x1d3\xc0\xcaG\xc6\x93f+6\xc0\x92,\xea\xb0MV2\xc0\xadw\xabz\xa5\xa61\xc0\x81u\x8a\xef\xe9\xbb3\xc0\x13\xdcZn0p6\xc0\xbd\x0c\x89Y\xbf\xb03\xc0\xa3\xbf\x0cP\xa9\n2\xc0\xf0\xd4>\n5\xbf5\xc0W*\xbb\x95Uy0\xc0a\x00,yzF5\xc0\x88\x15\xa0\xb5\x9bX1\xc0\xa4\xbaI\xed\xfb/3\xc0\xb7\\\xea2\x06\x023\xc0>\xc1,\xf5\xe4\xe12\xc0\xe2C|\x99:]4\xc0\xb2\x8d\xf1\x87:</\xc0\xbe\xd1w\x96h\xb09\xc08\xcf\x9a\xf0\x8f\xe82\xc0ZzB6?:4\xc0"\x978l\xbc/2\xc0\xb9\x15e\xc8\x91O3\xc0\x1e\xdb,]6\xab-\xc0t\xf8\xb6\xa4\xab\xa93\xc0\xac\xa3\xca%q\xeb4\xc0\xf7\x07)m\xa5P3\xc0U\xd8\xbc\\\xf9\xfb4\xc0\xf4\x97\xc8\x80\x00m1\xc00\xec\xd6\xcd\xbb\x993\xc0\x08\xb0OxL\x913\xc0a\xed\x07\xb2<73\xc0\xe6\x06\xbaMo\x8b2\xc0\x00p\xacr\xc2\xf05\xc0\xd9z.@i=5\xc0\x14\x83x\x14\xef\xe36\xc0P\xa6w\xea\xf1v5\xc0b\xfe\xeb\x182\\4\xc0\xa7\x94y\x8b\xf7\x136\xc0\xf9\x01:\xd8\xeb\x154\xc0\xfd\xd35\xc9EG4\xc0B\xb6\xd3\xea\xf2\x9d3\xc0\x819\xadiP\xe91\xc0b\xacDvh\xb23\xc0d\xf6\x91\x12a\x048\xc0\xc79\xd7s\xf0\xc13\xc0U;s\x81\xfc\xe23\xc0\xd7\x8f9\xae3f7\xc0\xad\xfe\x9d\x00\xb4\x893\xc0EC\xd2\x137\x9e2\xc0\xf1(\xb9\x9f\x8f\x880\xc0\xa2\x06\x19\xb8\x12m9\xc0O\x0c\x0c#A\x022\xc0\x1b\xfe\xf5g|&-\xc0\xa5\xa5\xbd\x81\x0f\xc55\xc0Y\xce\xd4\x18D\xd02\xc0\x9f\x02\xaf{\x92\xa02\xc04\xe8"[\xdbs3\xc0!\x16\xdc\x84\xdc\x8e1\xc0\x0b^\xe3eH@4\xc0DQ\x95\xe1:{7\xc0\xf91o\xe0\x98O3\xc0G\x07?95\xda1\xc0\xf3a\x9c\xcf\xd6\xdf1\xc0\xcf\x1a\xe0\xea\x02\xb13\xc0Wh\x8a7H\xec7\xc0\xd0\xab\xe8\xcb1P6\xc0\xb3#\xc4\x89\xfc\xd64\xc0\x05\xb4%U\x9fo4\xc0O0\x9b\xdb-\xe95\xc0g\xcf\xbf9\xc9E2\xc0/\xf8H\x1e\x07\xa20\xc0\x9aD\x91x\x8b\xe72\xc0-\xbdTS\xaa>3\xc0\xc9\x03\x8d\xed\xd8R2\xc0\xaf\x89g\xf2@c3\xc0\x8b\xfa\xcc\xc3\x81\x122\xc0\x07\xe0C\x0e\x14B4\xc0\x88\x1a\x8e\xacO\xcd0\xc0\x92\xcd\x90\xd8\xe2.0\xc0\x81|\xc2\xd6\xd0\xe61\xc0\xbc\xd9\xe4(\xffa5\xc0\xe7\xb3\x18\xfd\xaf\x953\xc0\x89\xfe\xab\xf4j\xd92\xc0\xc0G\xb7\x8f\xf3\x8f5\xc0?X\xac\xb5\x1d\xe26\xc0\x93\xce\x91S \xe31\xc0\x93\xac\xbd\xdd\x96\xac/\xc0\xb8\xa9\x10\xe7\x12e0\xc0d`\x89\x02\xca67\xc0\xd0P\xadC\xc5`7\xc0o\x1b\x8b\x08\xa0P3\xc0x\x10\xbd$\xcf\xdc6\xc0_\xdc\x8e\xda\x02U6\xc0\xf7\xd4K\x83L46\xc0\xfc\x9a\xfd\xad\x16;5\xc0c\xc9ix\x11"4\xc0d\xdaf\x03<h9\xc01\x1e\x99\x04\xcd_6\xc0\xea\xf4\xe3R\x01&3\xc0;^\xb6\xd9\xdc\xff2\xc0\xd0\xde\\t\x9e\xed2\xc0\x10\x88\x95\xdeW\x804\xc0;\xc1m\x08\x99\xff/\xc0\x0b\xe1\xcc6\xea\x058\xc0\x13\xc4\xfb=\xdbl6\xc0u\xbd\x1e\x8c\xe1L4\xc0\xe7\x9a\x1a#e\x974\xc0*\xe9\x9c\xf4\xea\xe4/\xc0c\xd6\xcc\xaaM;6\xc0\xcf\xa83\x99\xe6\xe56\xc0_\x11\xc9\xd7\xcb\xd83\xc0\xf3\x01\x1e\xab\xd6C4\xc0@TG$\xb9\xfa7\xc0z\x11.#I\xec1\xc0n\x8b*\xad\x9b,3\xc0\x7f\x9f\xa0*\xc3\r3\xc0\xd1T\xfd]s\xd87\xc0\xfe\xc4\xf0\x9aC\xa03\xc0n@G\xd9W,5\xc0O\xc35\xdc\xbfp2\xc0\x0f\x80\x94\x97<\x0e7\xc0\xcd\xa8\xa2\x1aN:4\xc0P\xe8\x90\xaa\xbf74\xc0F\x88\xd9\xb8\x9e85\xc0CF\x86g\xe4\xed2\xc0\xc8\x0c\xe3I~\x7f2\xc0\xe5\xb0V?\x12\xf6/\xc0[\xf1kS\x07\x82-\xc0\xd4^\xc9\xefH\xbf1\xc0OY\xf8\x81\xb970\xc0p\xef\x04\x83=\xa23\xc0\x89$\xa2\x08\xb8\xaa9\xc0\x94=\xcal\x19\x1f6\xc0\xb2\x97\xa0\xcb\xc3Y3\xc0,\x80\xf4\x19N3-\xc0\xb1\xd1\xf4\x92\x8d\x1e0\xc0\x8f~\x92--\x86-\xc0fq6q\xb0\xa81\xc0\xfe\x0bE\x90\xb1_-\xc0n\xef}\xd5\x93\xcd6\xc0s\xd6\x0f\xa1j\x942\xc0\xbb\x90\xd2\x7f@#7\xc0\xa1YH\xa2\xcaP3\xc0/\xee}\xc2\'}3\xc0\xc86\xa3\x9eo 3\xc0\xf9\xa3=\x97\x13\x8e2\xc0\x86\xd9o\x8e\x7f\xdf8\xc0\x04\xc9\x07M\x0f\xce7\xc0\xbfgLJ<[4\xc0d\x9cS\x8b\x06\xed5\xc0\x03\x07\x0e\x88\xf0\xcf1\xc02=>g\xc3\xbb5\xc0\xc4\xa9?7\x07H5\xc0\xfbR\xa1\xb6\xef\xd15\xc0Q\x0f\x9e\x88\xf3W0\xc0\xec\x8adr\x7fM8\xc0\xbby\x05\xe7D\xf28\xc0\xfcv*\xec\xc6 2\xc0C\x0c\xc8\xde\xc0A1\xc0\xff\xd0_\xa6\x80\xc44\xc0\xcdV\xdfF\x11\xf88\xc0\xe3x\x86t\x90\xa55\xc0\xad\x04\xaa\x98\x81\xc22\xc0\x1d\xd7_pJ\x0f5\xc0\x1cSDBS64\xc0\xfb\xca3\xcc\x87\xbb0\xc0O?\xdf\x06\xa3\x18-\xc0\x0e\x0bxq=\x0e+\xc0\xaem\x04\xb7\x17\xef4\xc0{#\x8d\xd8A\x994\xc0\'\xad\x0cu\x81\x110\xc0=\xb0x\x97\xf3\xbf/\xc0i\x86\x9c\x9e\xaaz3\xc0\xdfd\x00C\xc9`3\xc0An\xcd[\x1fH6\xc0\xabc\x94}\xed 3\xc0\x07a\x98A[\xb42\xc0*B\xf9\xdejo4\xc0\xa1\xd3?\x1e\x07h3\xc0\xc5\xd1\xc8\x1fF03\xc0#\xc8wN\xcb\xc90\xc0]J\x93Q\xca:0\xc0\xd0\x15+\xe8\xe3\x15/\xc0\xd5,gv~\xfa3\xc0\xfb\xe3[\xf3\xe8-5\xc0\x91\xbcba\xf8\x0f3\xc0\x1e\x8a\xc9\xed\xd7b0\xc0\xfd&\xa46\xc6\x905\xc0\nTvz\xe8}8\xc0\xcc/\xbc\x05\xb3\xb5.\xc0\x13{7\xc6\xb5\xe26\xc0\xbb\xb2`g3\x8b-\xc0\xf1x\xab\xaev 7\xc0\x123\xb1\xee\xb0_0\xc0\x9f\x0f\xd4A6\xf61\xc0\x00\xa1\xd6\x83\x8dA3\xc0\xdd\x1b\x08\x15\xb0\xee/\xc0\xef\xe1z\xc0\'\xc1.\xc0\x9d\xaeo\xac\xbf\x1a6\xc0\x0e\xa6@\xdeG\x9d-\xc0\xd8\xd2\xb8\x86\x1a\xbd2\xc0\xc1k\x0e\xe1\xe2%/\xc0\xeb\x04\x15AC\xde2\xc0&}\x10\xe4s\xe3/\xc0]\x197\xbb\x9b\n/\xc0\xd0K\xc9\xba)\x933\xc0\xe1\x0ffH\xc0L4\xc0\xf8\x137c\x90\xff2\xc0\x0e\xe4\xf4\xf9\xb8\x066\xc0\x1da/\x9c\xd6\x0e-\xc0\x1b\x94\xdd\xdb\x96\xbc4\xc0E\x10\x93%\xfc\xd03\xc0\xfe7nM\xfc\x806\xc0_\x1er\x97C\xf2*\xc0\x01\x85\x01\xca\xac\xa4%\xc0\xa1\x86\xea\x93\xfd!2\xc0\xc4\xc1\x91\xbc\x1f\xf11\xc0\xae\xdc\x91J}\xc42\xc0\xfa\r1i\xc1\x1b9\xc0\xf2|(\xcba\xc53\xc0\xf7V\x0e\xa8vm2\xc0|\xeaL\xe6\xa1\xef4\xc0\xde\x9d\x8bB\x11\xfc5\xc0\xa2\xe9\xbd\x838\xd96\xc0\xc4\x99\x99\xd2)\x0b2\xc0\x03I\x18\xf6\x90\xdd3\xc0\xe7\x8c\x0e\x14g(/\xc0#\x9c\x86/\xbb_8\xc0\xf7\xe4\x1c\x07H04\xc0\xf2C\xec\xdb\x85\r/\xc0/\xe5m5Us2\xc00\xf3 \x89\xef\'2\xc0\xcb\xa3TI~^3\xc0\x03J\x19M\x8b\xeb1\xc0]\xcc:\xe3X\xe22\xc0\xff_K\x96\xff\xad-\xc0A\xf4i\xccc\x893\xc0\xa8\xc4a\x9b\\\xe00\xc0\xd6l\x04\x84\xaa\x059\xc0r\xc41\xbd%t6\xc0T$)\xaeQ\xdc3\xc0mP\xe0\xcd\x1d)1\xc0\x89\xe7\x81\x1d\xbf\xf44\xc0\xb8\xd9\xdd\xd5sX2\xc0\xfd7\x89a\xfa24\xc0\x82\xb0-\xf6\xc0\xe36\xc0\xa7\x8d\x13\xc0\xd2\x132\xc0\xb0&F\xf6\x7fQ4\xc0[\x82+8\xca\xe65\xc0Mz\x9ei\xeb\xf55\xc0\xfa\x1d\x18\xb2\x0e\x933\xc074\x8cV\x07\x85-\xc0\x15\xdf2\xd4\xf6b2\xc0\xb8\xea\xa0\xa5\xd0\x884\xc0b{F\xfbZU2\xc0%\t!<6\xb53\xc0\xc1\xe7\xdfv\x1b(5\xc0\xff\xe0\t\xd8\xb8\xd19\xc0+_\x8c\'\xb0\n9\xc0\xd5q\xf55c\xe02\xc0iB3\xd9\xff\xf8.\xc0\x17\xb4\x13`o\x89-\xc0\xe6\xba\xe1\xf8\xf5\x174\xc0\xb1\xbd\xbd\x86qf2\xc0D/\xc4)\xa8\xbf2\xc0U\x1b\x88\x1dR\xe73\xc0\x86\xae\xbd\x1c~g5\xc0D\xc2\xc2o[`4\xc0H\xda&\xb9ia5\xc0`\x9aO\\\xe2\xea4\xc0\x08k\xbf\xaa|-3\xc0\xc0\x1d\x90\x0c \x973\xc0\xf6\x9b\xdf%\xb0\x1e5\xc0\xe7\x9f\xa6m\\\x932\xc0/\xa2\xf7\x03\xe5\x8a4\xc0\x01@o\x97\x8c!2\xc0\x172\x8d\xeeq\xdd7\xc0y\xdd\x90\x98\x1b\xd84\xc0\xb9\xd0\xa5x\xf5w6\xc0\xcd\\^\x10\xed\xe24\xc0\xfd\x8fy\x8b\'\x0f5\xc0x\xea\xa0\x81\x06\xde1\xc0;9g(x\xd60\xc0\x1e[z\x1f\x8by8\xc0:\xa7\xb9\x88\xaa\x9d4\xc0[r\xb9\x05\x93d3\xc0NFT8\x02\x123\xc0"O\x9b\x96\xe4\xaf.\xc0\xbb\xcb\xa0\x04\xa6\xca7\xc0:\x93}\x85\xe2\xff2\xc0i\xd8\xe3\xe3Fx6\xc0\x1f9-\x81-q4\xc0\xa2\xd9<T\x9f\x193\xc0\x1f\xd5\xe9>\xbb$0\xc0\xdf\xe6L*\x1e\x9f3\xc0\xe0\xc6oy[\x916\xc0\x97\xee\xf6S3,5\xc0\x8c\xa4\xfe\xb2\x08\xa6.\xc0gl\x98\n\xbb\xc32\xc0\xc4\x8ar\xc4\xd3>2\xc0\x0bu\xe5\t\xc3R1\xc0\xce\xb2k\xa5G\xc63\xc0@k\xc7\xe2fS2\xc0\x11H\xec\x9fK.5\xc0\xb4CtU\x91E/\xc0CwB\xe5\xdc%2\xc0\xef\x0b\xd85@\xd57\xc0\xb3\xe7\x7f]\xaf`3\xc0\xef\x8d\x13\xf6K\xff2\xc0h\x8b\xda\x8eq\xde1\xc07\xc6\x89m\xaf\t7\xc0I>\xd7\x939\x032\xc0\xfcMWx\xec\xa73\xc0\xf4H"\x95w65\xc0\xa7\x05|\xa5Vc-\xc0\xcb\x8e\xc2\t\xd8y-\xc0\xb0\xe10bx\x036\xc0\xf8c]`&\xfc3\xc0\xcam\xd6\x81N\x124\xc06\x19\xf1\x01]<2\xc0f\xb0\xaf%\xc2\xf93\xc0\' \xcc\x8cA\xe58\xc02\xb0\xd8Fu\xf82\xc0.\xd7X\xd7\xe9\x9d4\xc0e,\x01ekd5\xc0\x1c\xf2\xc1\xed\xcb\x8b6\xc0\x01\x1d\xb8\xfe\xbc\xbe7\xc0co\xa8\xd5j\x048\xc00\xae\xacMR{4\xc0=/\xc4X&\x9a4\xc0\xaa\x0e\xbc\x13\xf4*9\xc0r)\x9d\xfa\xc30/\xc0\x83\t=v\xaf\xbf6\xc0\x98\xa1\x06v\x02c4\xc0\x96\xd0\'\xfa|\xc4-\xc0\xd2eI\xfa\x87j4\xc0\x1f@\xaaR\xe1d3\xc0\x9a\'\xef\x7fE\x962\xc0\xb81\xd8q\xa4\xd68\xc0>\xb8A\xa8\xa5\x8f4\xc0\x902\xfc<@83\xc0b\rfU\x84\x827\xc0\x18B;\xadN\x9a7\xc0xW}\xf6O35\xc0%\t\x1c\xb9.\t0\xc0J4\x12\xfdh\xcc2\xc0O\x85\xd7\xf9\xd8\xee2\xc0\xb9\xdd\x9a\xbf\xaa\x8b7\xc0\xaa\xa7\x92\x05\x8c\xa78\xc03\x1f\x88\xaa\xee\xb63\xc0\xfe\xcfk]\x98>2\xc0^\x15aH\xa8\xa22\xc0\x1c,\x96<\x10\x1a2\xc0h\xdf.\xf9\x11\xe16\xc0-j\x1f)\xca33\xc0;j7?@\xd33\xc0\xda}\xc2\xa0R\xe37\xc0\xe9\x0419Gx1\xc0V\x01\xfe\xfcV\xa15\xc0g\x89He\xa8!5\xc0\x1b0\x0b{\xea\xe36\xc0\x9f\xf9$\xc2\xf8\x1d4\xc0\xc6t\xf0o\xa2\xa31\xc0\x8c\\\x07\xe8\x98\x0b0\xc0k\xe4\x01\x19\xc5\xfb/\xc0\xd6\x861\x01l\x0f3\xc0\xc7\xd1\xdb\x13\x83*3\xc01\xee\xc8\xa49\xb92\xc0\xb2h\x9c\xbe,\x9f2\xc0\x1fA\x88\xeb\xd9p8\xc0\x18\xfas9LZ8\xc0\x86\x92\xf1\xaa\xa4Y5\xc04\x1e\x02\xbc\x8b\xfb4\xc0\xd8"\xeeHg\xc42\xc03\xbb\x1a/\xf6\n3\xc0\x82\x8c\xec0\xf9\xf42\xc0\xad\xe0\t\xb5\x99\x143\xc0\x8c\x95\xb7!\xb4\x083\xc0`\xb9\x9c\x18\xa2\xd9,\xc0\x1d\xd9\xe5\xf6gj1\xc0\xaf\x01\xa8\x82|\x9e8\xc0BZ\xe4\x99v\xd94\xc0\xa48H\xdcR\xbb7\xc0Kqk<A\x9f2\xc0\tB]\xd3/\xeb2\xc0f,\x97<\xc8m2\xc0\xc5\xb8NR^\xfc4\xc0.h\xadd\x1e\xf10\xc0\xaf\x93\x88Ng\x890\xc0\x1e\xbe\xbc\xfb\xed}0\xc0\x8eGp/\x16\x1e5\xc0N\x0cD\x8f\x1a#1\xc0+\xd4\xaal\x84\x084\xc06\xc7\xd2\xf1ZW3\xc0D\xe7\x8c\x11s^3\xc0\xb4\x9b\xa9%5b4\xc0[/(\xb8\xc5\x005\xc0\xd7m!\x85\x1aI5\xc0\xb2F_\xd8!)/\xc0\xca\xb9\xc3\xe1b\x042\xc0\x04\xbar\xe0r\x124\xc0\x8f\xdf\x08\xbb\x08k2\xc0\xa6\xc3\x9c\xdb}\xd12\xc0\xc7\x8f\x0b\x03\xf1n4\xc0\xed\x9c4\xce\xb4\xa33\xc0O\x87hV\xc0x1\xc0\x0b\xf6\x90a\x92\xe16\xc0\xacp\x9d\x9c\xc6\'5\xc0B\x05v!\x08-5\xc0*(\x19\xbd\xaf\xe55\xc0\xd6\xe11\xb0\xe3\r4\xc08j\xc7\xe6\xa5\xf21\xc0i7\x02\x19Z\x020\xc0\xedE\\\xa8\xa9\x853\xc0\x03\x96\x83\xc0\xd9\t3\xc0\xd2\xd9rs.72\xc0\xdb\x07)\xd7L\xc1/\xc0\xc5d\xd9\xbfV\xbf5\xc0\xe3\xcc\x81s\xb5k2\xc0\t\xc7\xd3J3)2\xc0\xba\xb0\xddD\x8b\xc63\xc0f\xd5\xc7\x1d\x1eF4\xc0\x96\xb7\xf8\x84:\x844\xc0G\x92\xbe\xc7\x0e\xc52\xc0\xc5\x00\xd18\xe3H4\xc0\x03\x8f\x1bl\x0c|8\xc0f\xc4A\x01\x0b#2\xc0\xdca#m{\x19-\xc0\xe1p\xe7LR~5\xc0Y\xd49\x03\xbf\xb92\xc0\xfd\x1e\xab\xcb\x9d35\xc0?M\xd6,\xa3\x198\xc09[Cg+\x900\xc0_\x08Z\xbb\x14\x024\xc0\xf6\x86r&\xf4\xcf2\xc0\xbf\xa1\xa93\x9b\xa96\xc0\xf6\xcc\xf3\x8c\xa2\xd72\xc0H\xffd{\xb8\xd73\xc0Wq\x8a\x9a\xb4\xba2\xc0\x8amx\tg)3\xc0\\\xc3}\'\x0cb.\xc0\x1e?\x8d\x7fpT4\xc0Z\xc6I\xbe\x0714\xc0V\x84\\70L3\xc0\xdd\xae\xcc\x86\x11O3\xc0\xa2C1\xd0\xe4\x8a4\xc0\xdci\xdc"6V4\xc0\xfcm\xd9\x01H\xc62\xc0\xb0\xf5\xda?\xd9\x1b/\xc0\x81\xddGM>\x084\xc0\xc1\xa8\xb4\x96C/5\xc0a\x1b\xf6g\x87\x82.\xc0\xf0\x0c!\x05\xf5g3\xc0\x1b\xb7\x83\xc2]\xeb4\xc0\x19\xe0\x95\x8f\xe2\x993\xc0\xccs\x8e\x93\xf6\xd26\xc06\xd4\x8dZ\x19;/\xc0n\x9a:\xd79q1\xc0\x81\t\xed\xd5]\xf86\xc0\xbbJ\x19\xb8L\xbf1\xc0!\xaa\xa1\xf1\xa2\xb94\xc0\xe9\xd8\x8d\xef\x17\xbf1\xc0\xf4\xff\x1a\xd3\x9bZ3\xc0\x0b\xf4(~\xeec3\xc0\xc3-\xe6\x93\xb7\xa36\xc0\xdf\x84\x1b\xa64\x02.\xc0<\xbd\xfc\xd1\x8b&3\xc0{rY\xcb\x97y2\xc0\xf6g\x1alp\x1f0\xc0\xff^\xf8"C\x805\xc0r\xff\x18\xec1\xe98\xc0D\xc2m\x92\xd8\xf43\xc0\x18A(g\x8d\xca-\xc0\t\xc0\x9b\xfa\xd601\xc0Y\x93\xdd\x89\xd8\x9c.\xc0aG\xb47\xde\n3\xc0\x9f<U\x03\xbd\xfc2\xc0fC\xf6D\x8a_3\xc0\xf8U\x1f\xf6V3/\xc0\x81\xfee"Li1\xc0\xd9\xb6fC-X2\xc0\xb3\x9f/RD\x084\xc0\xea\xff6][\xa6-\xc0\x9e\x13x^\xfb\x005\xc0\xa1\xf7B\xce\x0e\xff6\xc0\xcc\x80\xf3\x84\xaea5\xc0d9i\xa0\xef&3\xc0\x1aZ9\x9b\x83\xe9/\xc0\xecN\x9d\x8at\xf48\xc0\x86\xf0\xc8\xc6v\x933\xc0S\xc5\xa3\xd1\x8fc2\xc0\x16\xa2\x95v\x93\xaf2\xc0#s\xa3\xc1\x80\x894\xc0;N\xf8a#\x8f4\xc0\xcc\xd7\x14\xde\x91\xd84\xc0w\xf5\xd4\x9aA\x8d3\xc0\x13\xde\xcf,\xe2\xc54\xc0\xb9"\xc23\xa6\x814\xc0\xa6\xc0\x80Z|Y2\xc0\x008\xd3\xbeUX5\xc0B-\x9e\xc4\x97\x992\xc0E\x9dwsW\x95/\xc0W\x1dn\xf8\xe4A3\xc0\xa6\xe7\r\xd3\xaf#1\xc0\xf3\t9\xcd:\xf62\xc0T\xc5\x8dg\xb6\x0c8\xc0Q\x92\x07\xd0~\xd12\xc0\xe9\xbe\xf4\xb2\xe3}4\xc0\x1bw\xa3u#\xf38\xc0f\xdb\x0bP\xee}/\xc0\x97\x06\x07\xc5\'\xdc/\xc0!\xcf\xf3%VU7\xc0>\xdeR\x19\x89c3\xc0\'\xe3\xc9G\xa7\x1d5\xc0\x9b\x8f\xcdg5\x1f7\xc0\xa7\xca\xb5\xaa\x10\x135\xc0\xb0\xc0\x13Fr\xf07\xc0\x86\xef\xd4\x98\x8e\xfe4\xc0\x00?\xad\x17\xcfJ6\xc0\xf6\x0c\x90\x80a\x108\xc0H8r\xdf\xb7\x963\xc0\xb3,B\rXY5\xc0\xe2n\xca\xe9\xf3\x812\xc0eF,\x94\x8bo5\xc0\x00D3\xab\xcd\xdc8\xc0??\xe3\xfc\xf2O8\xc0\x04\xffM\xf0*\x020\xc0\xc9\xd3\xba\xa2f\xb61\xc0\x10>Z%\xfa\xcd.\xc0\xc2d\x97\x94&\xb47\xc0\x8a\x91p\x99\xf8\x9a2\xc0\x0by\xdf\x7f374\xc0\xdegm\x10\xd2\xe03\xc0L\xbc\x93\xfc\xd1^2\xc0\x97#\xda\xbf)03\xc0k\xfc>G\xe4\x9f7\xc0)e\xfb\x9f5\x814\xc0\xcb\xff\\\xa9\x0b\x956\xc0\xe5\xc7\x9c(\xd3\x9f3\xc0\x02\xa5\x1b\xbf\xa1\xaa3\xc0\n\xef\xdf\nN\x0e2\xc0\xb5\xa8r\xc2\x87\x8f6\xc0\x96\xcd7:t\x8d4\xc0\x0e\x90#\xd9[\xea3\xc0|\xaa\xcfw\x14a2\xc0a\xc9\x1bl\xef\x893\xc0\xe4\xba\xb3\xfd(k2\xc0\xbc\x8c\xd5C\r\xcc.\xc0r\xc3L\xab\x9cx2\xc0\xb2V\xfe\r\xc4a2\xc0H\xb7\xc4A\xa0s2\xc0\xe3\xaaU;\x07 4\xc0\xce\xfe\xe3\x1f\x8643\xc0\xe4/\xb3\xfc|@2\xc0T\x87\xf9dFd4\xc0\xc6\xba\xf3\xd5"\xa02\xc0\xc2\xed\x7f:\xd9\x1d3\xc0\x9a\xb8\xe6\xea#h2\xc0\x8d\x8f\x96\xc5\xe2\xc4/\xc0"Y<"R\xa94\xc0\x97\xda<\x1f(\xbe0\xc0*7vyLX1\xc0\\Y\x94\xd5x\xf32\xc0Es\x9d^=\x0e3\xc0\xfe\rP\\\xeb\x034\xc0\x06a\x01$n\x074\xc0\xc3*\x98\x07\xf2\xd03\xc0\x95\x9d\x1c\x1bDi5\xc0\xd5^}\xf1K^5\xc0\x94\x8a\xb5\x11\x80\xc39\xc0}R\xfb\xd5\x14<2\xc0\x9b\x0c\xc1\x86\xb0\xc3-\xc0+\xee\xf1\xd1\xfd\x904\xc0\x9cU\xc7\xd0\x90\x8e9\xc0\xc85\x12\x1b\xca]7\xc0\xb3\x0b\xde\xdb\xfd=3\xc0M\t\xaf>\xa3(1\xc0\x1dy\x9b\xb0\x1d\x032\xc0\x84\xca%t\x8d\x0f3\xc0+\xa1\xcd\x04\xe5\xe53\xc0\xef\x1aV\xd1/\xbb2\xc0-\xac\xdf\x03\xe8*2\xc0@\x9f\x87:F\x881\xc0\x95\xd7\x0c\xdf\xc9c1\xc0]\xa6\t\xb6\xd3\xb95\xc0\xde<\x1c\x1f|\xf64\xc0\xf6^u\xd9\xa2C7\xc0\xd4\xc5l2j\x9b3\xc0J"\xa1\xe9\xbbj2\xc0\x83\xaa\xc1\xd8\xa0\'5\xc0\xc1\xbd\x1f6$\x830\xc0LJ\x1c7\xa630\xc0\xe7\x81\x14\x9f\xe4V7\xc0\x10\xd5\xd8\xcc\xbb\x8d4\xc0\x98+8s\xed\xff3\xc0\r\xf3R\xd4p\x9f/\xc0\x06\x93k7\xc3#3\xc0\xce\xfc%\x15O\xa30\xc04\x8d;\xfe\xd8\xcc/\xc0\xdai\xd2n\xec{4\xc0}\t\xbe\xe1\xcc\xb6.\xc0cT7u3\xc52\xc0_GV\x83\xfb\xf55\xc0\xaap\xcd=|M/\xc0\xe4\xdc\xdc\x07\x01\xb96\xc0\x07\xe2\x16C\xdf\xe9/\xc0\x91\xc2\xf0O\xeap4\xc0"\xcb\xdf\xf1\x07\x154\xc0\xd6\xac\x97\xd3\xb1L9\xc0\xda0$U\xa2Z2\xc0\xa0+\x1c\xe1&\x839\xc0\x9b\r\xe9h\x1c\xe62\xc0Zd\xc8t>\x909\xc0a\x06R\xfcl\xc15\xc0\xa4c\xc9m2\x137\xc0jS\x80\x89\x9bg5\xc0\x8f?&\xd1\xc0;5\xc0\x1a\xb8&\xde\x96\x0c5\xc0\xc9\xda$\xa8\x1a\xde2\xc0\xdb\x9e\xbb\xd30\x8d3\xc0\xf6\xa1\xc6\x8d-\xed2\xc0\xba\xe1\xc9\x81\x86e,\xc0r\xc5/\x89\x92\xa34\xc0\x00\xd1\xd6\x84`\xa41\xc0\x02=t\xca?\xd5/\xc0\xfe\xadw\xb5\x9b\xd58\xc0\xb6;)\xf6\x0eJ4\xc0\xb8q\xcf\xda\xddg/\xc0\xa9\x92\x84\xf4\xdbH2\xc0\x05\xb7\xc2h\xd401\xc0k\xa9\xf1;j\x1d2\xc08m\x1b\xe9\x94\xbb8\xc0N\x7f<\n\x1d{2\xc0mk\'\xf1\xb2\xc55\xc0\xde\xb0h\xc2pB4\xc0\x1f\x8d\x07\xad\xc6\xa82\xc0\x91\xb6\x1boG?.\xc0\x1e\x16\x0f\xec\x87\x931\xc0\xd7\x01\x17\x0fb\xe23\xc0O\x8a\xd2\xda-\xea5\xc0\x90\xaa\x89\x15i\xe70\xc0\x80\xae\xf7\x7f\xffe3\xc0`\xfdg1\xe1a3\xc0\xf9\x18\x0f\xd8\x87\xee.\xc0\xd6\x0fZ0\x86\x894\xc0\x86\x86\xbe\xa2"\xc85\xc0\xa0\xc1#\xac\xff/5\xc0,6\x05\xf9\x89"3\xc0\x0e\x00~7y\xa30\xc0\xd5\xa8;\xd4\xf4\x931\xc08\xa67\x13)\xf12\xc0\xadx\x17\xa6\xa4T/\xc0B\xb1\xa7\xe0\xa5)5\xc0\xfc\x88\x9ay\x02d/\xc0\xa6\x8e\x88\xafl\xe23\xc000F\xcf\xc0\xc92\xc0\xcc\x0f\x06\xf0o\xf26\xc0;T\x1f\x154\xca4\xc02\xfd\x0bLl\xff6\xc0\x96x\xaci\x95D3\xc0\x1d\xf4\xc6\xbcQ\x817\xc0@Z\xf3`D\x063\xc0/bPi\x8dR0\xc0\x19\xed\xd5.\xea\x8c5\xc0\xb1\xf1\x93\x9b\xdd/3\xc0`3\xc0T.\xcb/\xc0\x94\x1e1Z;43\xc0\xd8j\xa8\xc0FT7\xc0\x9b\xf6I\x97\x07\xe86\xc0\xcas\x1e\xb9\x04\xbd3\xc0\xeby\x9e\x82\xb6\xb20\xc0f4\xa4\xcd4\x162\xc01G\xea2\xbdE8\xc0*i)\x93,A3\xc0\xe3\xc59\x93\xe6\x192\xc03\xf7\x8d\x86\xad\x012\xc0\x1c\xca\x19\x94o\x954\xc0\xc2\x1b`r\xf5o6\xc0\xdf\xf5\x96p\xb0\xb42\xc0\x97\xd8\x18q\xb3\xe53\xc0~y\xee\xd3#W6\xc0M*\xa1\tL\x984\xc0\xeb\xe8\x14yy5/\xc0\x88\x95\xab\xe9fe/\xc0\xfd\x88\xc1\xb2\xd1K1\xc0\xbe\xd67\xb1g\xac4\xc0\xd0\x9c\xf4\xc8%\xf88\xc0\x0fA2\xf7\xc4i1\xc0\x8clGx\xe9D4\xc0\xf7Nc\x80a\xfc3\xc0\xe9\x16J>G\xb93\xc0\xcc,-]3\xfa2\xc0RZ\xcel\xee\x057\xc0\xf2+\x98\xe8\x0cU2\xc0/\x0b\xeb\xa0}\x123\xc0\xe4\n\xec\xe6;<4\xc0,\xd4\x0f\xf6\xa3r4\xc0=ZB\xf4\xc0\x9e0\xc0\xb6L\x8f\x83\x11U9\xc0\xe5\xbb\xa3\xa2\'T9\xc0\x02Bp\x16E{3\xc0}Yn~{s4\xc0\xe3P\xc4\x88\xb2\x8d2\xc0\xc10\xfc\xe9@\xd58\xc0B\xfa\xfb\xcb\x86\x845\xc0J\x95z:\xb5M5\xc0\x98\x99\xcc\xd7\x02\x874\xc0\xd0\xb6\x12n\xa7K4\xc0\xcf\xeb\xd6\xd5\xb9\xeb2\xc0\xa5\x9e\xbe\xc9Aw9\xc0\xa2\xf5U]\x8d\x192\xc0\xd9\xf28\xdd\xe5\xe33\xc0\x9d\xc5\xb0\x04q\xa35\xc0f8s\xc5N\x1c/\xc0?(_\xb3gN7\xc0\x8e\xb3\xe6\xce<f7\xc0\xea\xd3)&%\xea3\xc0\xb6R\x9a\x93\xf4F6\xc08\xa0\xcet\xd8\x883\xc0\x16v\xb0\xd9\x82\x823\xc0F\xc9\xa2\xb5\x89\xaa8\xc0\xe5Rn\x1c\x1f\x0b3\xc0>>17\xb2w5\xc0\xaa\xe4\xe0\x11{\xa04\xc0\x0c\x99)\xc2r\x90.\xc0z\x8d*\x89\x8am4\xc0\xaa\xfe\xfe\x99\x15\x020\xc0\xca\xddgF\xc5%2\xc0\xd7\xb3\xa9\x9e\xc9\xc93\xc0N\x83i\xa7\x9dy1\xc0\xdbV\x1d:z,6\xc0\xb0vs\x00~\xa7.\xc0\x17\x84\xa4\xe8\xf6\xc28\xc0\n+V\xc4\x89=4\xc0)\xcau\x0e<\x825\xc0.\xd5+\t*"/\xc0\x82\xben~\xc1x2\xc0\xae\xea\x86\x8f\x02,9\xc00\x9b\xb1\xbb\xde\xce3\xc0\xed\xb8$.2\x061\xc0}\xf1\xc2;\xfd\xd74\xc0\x82B\x05D\xf6\x864\xc0\xafwkLN\x170\xc0\x8a\xba0e\xdaL5\xc0\x97\xa5L\xa7V\xfd3\xc0\x9e\xcb\xdfN\x11\xb78\xc0:\xec\xdd\x07\xd5D4\xc0T \\?\x0e\xb52\xc0>\xb9\x00B\x84\x8f0\xc0\xdd\x998i/\xf03\xc0\x91\xd8\xcc\xae\x15\x1b1\xc0\x9f\xa32\x8e\xf2\x7f3\xc0\'\x04\x1a\x8fq\xfa3\xc0(e\x1dG\xa1\xab6\xc0F\xaep\xed\\\x8e2\xc0Z~2\xe9[92\xc0\xd0\xa7\xcdW\x10n8\xc01\x81\xb8\xa6\xc7\xb04\xc0\xb4Qk\xfb)\xc15\xc0\xa3ba\xbd@\xe52\xc0c\xda\xa9\x1d\x18\xae4\xc0\xbc\xdb\x81js&3\xc0\xb4\x83\xca\xba\xb0\xf40\xc0\xba46\xdd\x17\x843\xc0{\'\xcf\xd8z\xd75\xc0\xd5A,\x8a_\x9b7\xc0-\xc5\xa0\xf6\x95\x117\xc0#\xf08\xab[J7\xc0\xf8[\x11\x7f\x01\xc14\xc0\x87Y\x135\xf536\xc0\x1e2\xea\xfc\xf3\\0\xc0G\x10s\xf3\xfcb4\xc0\xfa\x0c\x7fy\x0798\xc0:36R\xb4\xce3\xc0!\xb6\x06\x00W\x903\xc0\xd2,9\x0b\xbd#/\xc0\x8frTQ\xc9j9\xc0-\xa5\xe6\x18\xba\xb87\xc0\xc8\xa4ik\x96\t4\xc0\xc6\xd4z\x1c\xac\x11/\xc0\x91\x82\x1b\xb2\xfc\x9c/\xc0\xbaX\xa8*\xdc\x9c.\xc0\xd8\x1ev\xda\xe1\x157\xc0/\xbdg\x8b>\x8e0\xc0F\xd7jK\x19\xca7\xc0\xac\x81OE@\xb92\xc0\xfd\x8b\xa1\xca\x83G,\xc0\x89\xba@\xc8\xb5\xe6.\xc0)\x11F\x8f\xf1\x984\xc0\xc2\xb8 6\xd7\xaf.\xc0\xbc5I"\xb1\xfe4\xc0\xb2\x16\xfd\xa3\xa1n3\xc0\x18L\x02c\x0eS3\xc0\x9f\rWN\xdb[1\xc01\xed\x19\x92\xc2N3\xc0\x91\x00\x80\xea\x0e\x043\xc0\xf247\xea\x0f\x874\xc0\xf6@\xb4\xbb\x84\x911\xc0\x11\x83:\xa6\xd0~/\xc0\x11F\x1d\x8c\xb0\x1e2\xc0\xa2S>eMw3\xc0\xfe\xf1\xcb\x91{\xdd3\xc0v\x9ce\x95JA8\xc0#\x12\x90\x04\xcdy4\xc0"6}_"\x114\xc0\xb2\xba\x18w\x0bf3\xc0\xcc\xd4\x10#\xf0z7\xc0\x1b\xb0?\xca\xd4&1\xc0n\xb3\x9c\xaf9\x893\xc0?\xb1\x84\xc2\xcaD3\xc0\xc12\xf5u\xe3\x1b0\xc0,)\x89\xb7\xd1\x994\xc0^\xd4$S\xb22/\xc0\xe3\xc3\xe4e\xf5\x102\xc0\x01\x1b\x1f\xbd\xd9X2\xc0\xa4\xaa:6L&4\xc0\xd3\x7f\x91\xd2\xec\xd94\xc0\xb0)\xa5\x07\xc9d2\xc0\x84\xe1mr\'\x992\xc0\x90\xc6\x1e\xd7\xb5\x073\xc0\x9dc\xd5\x8a\xd0\xb92\xc0\xb0\x06\xe58\xa8v5\xc0\x0b\xfe}t\x0e\xaa4\xc0\x06\x91Bv\x9cC2\xc0SGe\x9b\x06\xe03\xc0\xae\xb4\xb1\x8f\x0e\x962\xc07oQ\xad\x1aF5\xc0L\xee\xe5o\x00\x834\xc0N\xda\x90\x03\xcf\x93,\xc0A\xff@HU\xbd0\xc0e\x93\xa3\x08\xee\x9f8\xc0\xdd\xa18\nZ\xe02\xc0\xc9I\xa6\x9dA\xe6.\xc0\xa03d\r-P-\xc0\xd7\xe4\xea[d\xd60\xc0f\'\x8btqn3\xc0,\x89 x\xe3\x8d3\xc0\xa7J\xe6\xd7\xe8\x9d1\xc0eD113\xd87\xc0\xe5\x87F{\xec\x1a6\xc0E\xa6Y\xa9LJ9\xc0v\xcdG\x83XL2\xc0\xc7|O\x9b\xa3I8\xc0\xb7aj\xcc\xb4\xe77\xc0\xc9\x9b\xd1\xbet\xab3\xc0a\xd5\xd1\x1f\xb0\x991\xc0\x1a\xf0\x04\xc4\x1b\x825\xc0B\x89\'\x01\xd1"4\xc0\xe6\x83\x9a\xaf\xbe\xd54\xc0\xabe\xe9\xf5\xac\xae1\xc0\x07\x93\x97\xdb+F2\xc0~X\xe7\x98\x8f\x139\xc0]\xe0\x9a\x15cn2\xc0[\xfdr\x04\x11\x834\xc0\xd8\xcf\xe2l\xe4\x163\xc0,\x1a\xbe\xd6\xecH0\xc0\x98\xe1\xaf\xcd\x8e{3\xc0\xc1fZ\x9c\x84u8\xc04\x01\xa5\xfa\x01\x008\xc0cz\x05\x8c\x81W8\xc0\x02[\xd7\x83\xe4a5\xc0\x1f\xd1\x96\x19\x96\xd5-\xc0t\xd8\xe2\xcd\x80\xd62\xc0v\n\xd36\x19=5\xc0?\xfa\n\xef\x87\x7f3\xc0\xe6R+\x02D\x016\xc0\n\xae\x8c,\x9c\xf31\xc0V=m\xed\x0b\xe2-\xc0d\xa5;I\xa1\xd7.\xc0\xd3w\xb7,\xaf\x8e/\xc0\x99\x0b\x08w\xdc/5\xc0\x15\x13\xda5\x8aa2\xc0\xe1B\xaf\x14:\x1d4\xc0\xd2\x05\xa6\xfe\x1a\x9d3\xc0\xa5c\x9cy\xc3<4\xc0\x9d\x99\x90\xc7n\x194\xc0\xbcm\x87\xfe\x1bb4\xc0\xea\xd2\xf9\x81Y26\xc0\x06\x83\xae\xbb\x94\xfb4\xc0L_\x88#\x83\xcb3\xc0`\x07\x08\x0eT\xf12\xc0\xb81\xd8]\xcb\xfe5\xc0\x00\xc8\xe5\xc2\x89\xdd4\xc0\x86pQ\xbd\x84\xd53\xc0\x00XV\xdef\xd7.\xc0l\x1b\x12\x02EJ4\xc0\\_\xe2o\x06q3\xc0oU\xdc\xe5t\xfb0\xc0Fx\xf7\x02\xe6\x898\xc0\x85F,\x89g\xf67\xc0\xbb\xcc\xdf\x04\xce\xb06\xc0B\xf3\x9f\xac\x7f\xa64\xc0f\tK\xec\xc8\x944\xc0\xdc\xd1\xad\xc6"\x063\xc0\xf7\xc2|\x8d\xe8\xbb6\xc0\r\x9c\x8b\x8c\xff\xf9.\xc0j\xd3PP\x1b\xb57\xc0c\x1c\xdb\x05\xce\x983\xc0\x95\t\xbd\x07\x02\xc94\xc0\x15M\xcd\xe9R\xc1.\xc0.:\xfd\x91\x14p4\xc02s\x13;\x9c\xbd7\xc0\x0c\xc2I\xb2\xf7\x822\xc0\xa8\xacIJ0\xa7,\xc07\xbf\x91\xda\xf1%7\xc0\x9eV\xe0r\x97u3\xc0H\xe4rU;\xa24\xc0hI \xaaA\x8c4\xc0V\x8d\x0f\xeev\x893\xc0\n\xf9\xabx5w4\xc0\xf1\x81Y\x05\x1894\xc0\xa5\xa7\xebEsI0\xc0\x80Y\xae$\xf5\xda2\xc0\x12T\x01\x08\xd6\xdc.\xc0g~<\xe8\x91(8\xc0\x0c\x13\xcfF\xca\n2\xc0\x0e\n\x92c\xf9\x1d2\xc0\xc7 \xf8)\x99\x9a3\xc0 h\x9cm\xd7p8\xc0$\xdd+PO*3\xc0\xad\xd6\x16L$\x1a3\xc0(<4\xc8\xde\xab.\xc0\xcd\xcbS\xd1\x82G3\xc0\xd8\x86"\r\x96\x952\xc0\x7f\xd8G\xf1\x90\xd1/\xc0B\xff|\xd6\xa6K3\xc0\xe7\xdf4\x137*3\xc0\xf8\xfa\xb8FPh3\xc0\x95A\x19*)\xc9/\xc0\xcd$V\xc0\xa3\xfe3\xc0S\xea\x80\x1cT\xec4\xc0\xcd\xb8\xf6\xc4\xd9\xdc4\xc0\xc2\xe8\xaf\xe4\xee\xe42\xc06\x02\x7f%\x00C2\xc0\xec\x94F\xcbe)4\xc0n\x00\xbc\xc8\xaf(6\xc0\xdfj\xb4XN\xec4\xc0L\x0b\x16\x8b\x01\xe17\xc0H\x9e"w\xf5\x1e8\xc0\x86;\x17\x83\xd3C4\xc0\x84\x80]\x17~\x023\xc0\xe9\xebJ\x8e\xf2\x083\xc0\xcfe`_\x15\xa94\xc0\xb7\xed\x19\xb1\x1e\x95.\xc0X]\xf9\xde\x0em/\xc02\xd0\x8a@\x04\x0b4\xc0\xba\xe7H\xe6\x0f\xa18\xc0\xec@\x1fa\x8fW8\xc06\xf6\xa1u\xcfI8\xc0\xe2\x03\xfa\xf8\xbb\x957\xc0\x05\xf3q\xbb\xa9+7\xc0\xa4K\xafV\x02\x198\xc0\xbb\xb6\x89ee+8\xc0I\xd90\x96\xf9\x118\xc0\xf9\xde\xfbL\xe0l2\xc0j\xfa\x85\xc5j\xa94\xc0\xa9\xc7\xd8\xc8\xcey-\xc0\xdek}\xb3w\xbc.\xc0\xdb\xd5\x0c\xc4\x05=3\xc0\xa5n\xbac\x0f<4\xc0\xf2v#\xbb\xa9N3\xc0\xa5U\xd3\xf1HF3\xc0\x9d\xf1+3Y,4\xc0\xdb!\xb1\xfe`@3\xc0\xde\x1b^j\x91\xc74\xc0[\xb3\xdb>\x00\x8d.\xc0C\x0b\xf8\xa5s53\xc0i`\xac\x8c\xb8\x807\xc0\x81\xdf>\'\xe968\xc0\xf1Z\xf3\x89s\x0c3\xc0|\xce\x96i\x80\xd6.\xc0\xf9\n\xdb\xcc}\xfc2\xc0\x03\x9cL\xd2\xb1#2\xc0\x98Bf\xd3\x83\xfa2\xc0\xb8\r\xac\xd9&\x8a2\xc0\xe5rL\xf1\xcdU4\xc0\xf2\x0bm,\xa615\xc0[S\xe7\x1b\xb4\x1f9\xc0\xfeY\xed\xaf\xa2\xed1\xc0\xb2\x99Z\x05\xbb\xe83\xc06\xf4\xc6y\x1a58\xc0\xf2\xc4\xd5\x92\xe3\x9a4\xc0O\xc6\x8d[q\xb14\xc0\xc0NR\x06q\xc33\xc0=\xcc\x15\xff\x13\xc23\xc0\xee\x9dc\xe3\x9c\xe06\xc03\xfcI\xa4\x9d\x844\xc0HN\xa8(\x05\xf51\xc0\xd3\x13\x13\x0e\xb8\x803\xc0_\xfa\xaa\xd6W\xb09\xc0\xad\xb4f33\xe25\xc0\xdb\x93\x1c#\x8e^8\xc0\xffX\xd5\xa0:>5\xc0\x03\x0c\xec\xeb\xf8\xde6\xc0\x14q`\xf0z\x854\xc0*Ts\x94\x91\xf4-\xc0x\xa6\x8eD\xce}4\xc0\x92\x0fh\x10\xe9\r2\xc0\xc3&\xf2\x13\x90,2\xc0P\xba\x8f\xdd\x8c\x131\xc0n\xc2\xd9\xf0\xc8\x145\xc0\xe2d\x88\xbf\x17\'2\xc0\xb8\xe8s\x14=\xdb1\xc0\x13\xb8\x9e\x83\xb2\xdc3\xc0\xaa],g0!5\xc0\xdcB\x1a\x18\xab74\xc0\xe4\xaeo\x1e\xab\xfb.\xc0\x9a\x9a_-\x11z3\xc0\xb9\x16.s\x92\xb63\xc0\xa0\xb3\tK\xe2\xbe2\xc0s|$\xf2\xe8\x1c6\xc0z5~\xf5\xdf[7\xc0\xb9m\xe6\x97\x85\r5\xc0\x1c\xd7\x9a\x8f\x8b+4\xc0\xc8\xcd\x8d\\\x17\xbd9\xc0\x9d\xb4\x89\xba\x1c\x994\xc0\xc5\xd8A,\xc4\x1c/\xc0\xa5\xa7\xc5\xaa\xb8\x023\xc0\xb6m\x14\xc4\xb8\x1d7\xc0Y\xe8\xf22\x04e4\xc07\xc37\xa7\xf9\x01/\xc0\xca\xec\x0ew\x11(5\xc0\x84\x1ef\x91\x06\x187\xc0L\x8ask8\xe85\xc0\xd6\x93\x94\x89H\xad6\xc0\x92\x9f\xf4%\xbf\x103\xc0cH\x0c\x01!T2\xc0\xbc\xf1\x02|\xd8\xeb3\xc0)\x84;\x1d*\x066\xc0\xc2\x00\x0b\xcc\xd6\\4\xc0B\xe16%\x08D8\xc0\xfb\x93\x9d\xf5\xd5\x038\xc0\xeb\xdbHo\x0c%3\xc0d\x18\xc7\xcb\xee\x19/\xc0p\xf1\xfd\xe8\xbch3\xc06\xd3\xec6\xefF5\xc0~<\xcf\x10\xfe\xa04\xc0\x0c\xc1\xb1\xddM\xf43\xc0\x05.\x08\xcb\x98\xf62\xc0\x1f\x91\x95#?\x0f5\xc0\xf2\x84<,\x14Y8\xc0\xf6\xba\xab\xb7\xf7+2\xc0\xe8*\x0b9<\x814\xc0\xa7H\xafqsM3\xc0\x19W\x94\x96y\x106\xc0\xc2\xfab\x83\xee64\xc0\xd7LR\xab(B8\xc0\xd8wp@\x11\xea3\xc0\x98\xfb\x8e\x1c.\xab0\xc0\x05\x083\x9f!l/\xc0\xd3j\x15=\x0b;-\xc0ac\xde\r\xd9U4\xc0\xb6\xb1\x98\x19z^3\xc0\xe0\x18\x9b=\xdb\xfe5\xc0\xe0\xe2l/\xf6\x958\xc0\x03\x92\x8e\x87T\x943\xc0\xdb\xf5\xdf\x80\xc9\xfd-\xc0\xb3\xa9\x87\xbctC2\xc0a4\xee\x83\x0e)4\xc0\xbad\x1f?;\n0\xc0Ew\xb1\x90\xefj3\xc09\x07\xb4.\xe2\x0c3\xc0\xc04o\xe9\xe8\x113\xc0p\x04%EW\xa89\xc0\x18\xc1/K\xbd\xe42\xc0\xbf\x81w\xebF\x1b3\xc0\xac\xc2\xd9Bb\xb35\xc0>\xa0\xb1$\xd8\xd30\xc0&@r\xf3Sl7\xc0b\xeb\x81H\x19\xd12\xc0f\xe9R\xa1\xb9\x7f3\xc0hA\x19\x99\x1f\xf57\xc0\xf02\xd9V$\x9a9\xc0\x99\x89\x98\x94\xa1\x164\xc05\x12\xfc\x9cn\xab/\xc0\xde\xd6\x14M\x90\xc20\xc0\xd4\xfd\xd6\xf2\xc647\xc0\xcc\xfe\x8a\x99\xf2"/\xc0\xa5\x16{\xe8\xa4:4\xc0\xa5OG\xaf\xe1b6\xc0\xa7\xa3\x87\x9b\x90\x812\xc0\xd9\x14\x95|\xb7.5\xc0\xd2\xf77e\x8f\xf91\xc0L.\x06y\x18\x935\xc0B\x81\x80\xa7e+7\xc0\xe5\xd8X\xeb\xbc\xae5\xc0\xc1:4\x00}\xd02\xc0\x8f\x9eX"U%3\xc0\xb6fc\x98Y\xd56\xc0\x98\x95\x93\xb9\xac\xf5,\xc0td\xad]\xa9\x894\xc0r\x98\x9e*\x12(3\xc0\xdeozQ\xe3\x052\xc0\xbb\x11zvy\xc59\xc0\x8e}\xc5\xcekx2\xc0\x9aR<6\x01\x8d3\xc0kn\xa8\x8b\xdb\x9c7\xc0\xab\x01\xc4\\\x8d\x028\xc0\xa1+\xb7\x18\xc0\x076\xc0m\x86\xb4\xd3\xfd\xb4-\xc0ut\x8fj`\x079\xc0\x08P\t\xb5W\xd63\xc0\x90\x9e\xdd\xaa\xa2v5\xc03\xdd\xd3\xc0~g*\xc0\xc7\x02\x9c-\xa5y2\xc0\x05\x01\xf4\xbf\x94\xa25\xc0\x18\xac\xfd\xabP,0\xc0\x15[\xc2X\xbd\xad2\xc0\x97\xd3{4\xaa=3\xc0c\xfad\xf6\xe0\xd14\xc0\xc1i\xb1\xd2Zl6\xc0v}\xc2\xbf\xa9\x836\xc0\x1ah\x80\xb7\x9e"7\xc0\xf0\x08\xe16(u4\xc0MI\xe41@\xb12\xc0\x98!N\x9b y5\xc0SIL\xce\n6.\xc0r\xf2\x7f}t\xae3\xc0\x03\x17z\xb0\xbf\xee2\xc0\xbe\xa2\x10ki\xe31\xc0\x19t_\x10\xe7\x021\xc03\x10\x8b\xf4S\xfd3\xc0\x85\xb6 \xc6\xd0\x882\xc0n\xa9\xb7\x90\x05E7\xc0 ^W3\x16\x832\xc0j$\xc4\xf5>\x014\xc0{"\xa3\x89\xa7Y4\xc0\xb1!H\xf8324\xc0?\xbf\xed\x94-\'3\xc0p8w\xc7\xcf\xe12\xc0d\xc4,\xb9\xca#5\xc0@\x15@\xfeyh1\xc0j\xe0\x18MX\x866\xc0\xc8q\xc8\x98\x16\xaa3\xc0?\xda\x98(\x85\x128\xc00\xfd\xba#R(4\xc0\xe4\x13\xfa8/@3\xc0\xc9\xdf$\x02\xc8]5\xc0\xc9L\xb0\x8f\xd0\xda3\xc0(>\x18;\xbe\xb33\xc0\x7f\xc1C\xd4b.0\xc0\xd9\xfc%[\xef\x013\xc0gy\xac\\\xcde3\xc0M\xea\xc0\xb3\x1dD5\xc0\x0bf|ew\xf83\xc0\xfd}\xdbU\x04\x0e4\xc0\xea(DT\xd8F5\xc0Z\xa9P\xd3\x88\xe03\xc0\x80:\x82\xd7\x92\x8c3\xc0\xab\x89\xaa\x90tm3\xc0B1\xa8\xc5\xb4D3\xc0\x14\x05u\xd0B\xe44\xc0\xe3}{\x03\xec\xe24\xc0\x84\xa1\xfc{|\x872\xc0*\xe0\xf0\xa5@\xea4\xc0\xc0\x9e\xef4=I5\xc0G\x99\x9c\x8dC+3\xc0\x8c\x84\x1c\x10\x1b\x832\xc0\xda\xa8 T>B5\xc0_\xe6\x10\xada\xed4\xc0\xf1\x9c\xa1~/g4\xc0\x80W@\xbc\xe330\xc0T\x88\x9es\x1dN5\xc0\xdafY\xad\xa0~3\xc0$\xbcdF\x94\x1d3\xc0\x00\xe6\n#;\x085\xc0\xee6\x14+\xe5)5\xc0\xa2\x1b\x85$Z\xd54\xc0l\xab\x87$\xd5\x113\xc0\xde\x92\xa4\x1f\xf7\r3\xc0\xdf]\x1fEA\n5\xc0\xe9\x9e\xb0p\xd4\x1d7\xc0G\x95\xc8\xad#g4\xc0@\x7f\xca@I\x853\xc0pQ\x14\xa0\xad\x9d/\xc0\xd2\xd3`\xae\xact3\xc0\xd9\x9e)\xce\xff\x89/\xc0\xa5\xee\t\x0c\xc9\t3\xc0\r\xeaQ\xc5o\x9f8\xc0a\x106\x03V\xc72\xc0M\x06o2\xac\x818\xc0\xfbP\x8e\xeb_\xd34\xc0\x11\x9cUw\x92>4\xc0\xad\x94\xcf\xa7\xc9\xd8/\xc0\x0f\xde\xda\t~T9\xc0\x0c\xb1WN\x83A4\xc0O\xad\xaf?N\xf92\xc0\xbd\x84\xc1M,\x042\xc0\xe7\xaa\xb8B\x95\x130\xc0\x9f\xde\xcc\xfaT\x175\xc0B\x04x)\x89\r3\xc0\xa4X\x05\xbd\x1a\xa08\xc0\xc1\x99Gq`&5\xc0\x0bF=\x18\xfc\xe12\xc0\x0b\t7\xcb|\xba5\xc0\xed\xc8\xc8\xfea!5\xc0M\x12T\rY\x0b5\xc0\xf7&\x0b<h\xcd4\xc0\xda3(\x8f\x07h4\xc00\xae\x82\xd0\xe1 4\xc0\xfc?\x94\x8bo\xe22\xc0%\x02\xa4\x98\xfe\x813\xc0{\xb5\xde\xc8\x7fn3\xc0a4\xe3\xebC\x113\xc02z\x93\xa1d\r3\xc0\xc5QT\x9a;\xcf6\xc0\x02>\x84zr\xb35\xc0\xe4\xd4\x19\x7f\xf9\xfb7\xc0\xff\xfa\x7f%Z\xf64\xc0\xf6s\xbd\xcc\xbb)4\xc0\t\xc9u_5\xf32\xc0\xe0\x0f\x19\xfd\x8a64\xc0Z\xb5\r\xe3\x10\xd92\xc0\xf9\xe6\xfe\x10\'\xce/\xc0v\xe7\xa2t\xb7K9\xc0E%\x1d\x08\xe0\xbd8\xc0\xa5\x04\x17\x81\x17]4\xc0\x00dq"\xc6\x193\xc0\xe4\xaa\\\xad\x8c\xb83\xc0\xe7\xe5d\x8b\x85\x9f6\xc0\xd5@\xeb\xab]\xdc7\xc0p"z\x04y\xa75\xc0\xf52f)\xb0%4\xc0\xe44u\xb1Q\xb12\xc0\xc7\x06\xd4_\x8b\x153\xc0\xdb\x00\xcb\x1f1N4\xc0n\xe1\xb6\x8c\'\x073\xc0\xdd\xe3\xf9{x\xe02\xc0\x05 w\xb9\xb2\xac2\xc0\xb9;\x02-\xb0\xc88\xc0m\xc6\xadE\x8a-4\xc0\xb8G\xa9\x0b\x8c\xfa2\xc0\xb5xz\x07\x9f00\xc0m\x13\x045\\\xf84\xc0\x8c\xdc\xad\x93S\xfd2\xc0\x1fl6h\x9e25\xc09j3g5\xc99\xc0\r\xe8O\x15\x12*/\xc0\'(\x91\xea"\xb58\xc0\x18\xe3\x17\x0f6`1\xc0\xc8\x9cY3\x9e\x934\xc0\xfb\xe4\x01S\xe3\xa9/\xc0\xd6\xbc\xe2y\x0b\xd6/\xc0H\xc1\xf5\xbf_\xa42\xc0\xe9O\xd2$\x0bs5\xc0\x98\xfbPO\xb7\xea2\xc0&\xeb\xc2\x96X\x845\xc0\xee{\xb5\x00\x97\x974\xc0\xbe:\\F\xa5\x8b4\xc0\xbe\x8c\x83(\x14\xae6\xc0\xf9d\x12\xc5u\x8b5\xc0\x91 \x99Jp\xc6.\xc0\tC\xcb\xcb\xb3\x94/\xc0\xbc\xc5\xc0\x99\xfc80\xc0\x88\x8dF\xd4\x90\x9c4\xc0\xe2X\xf5\xd1\xf7?3\xc0<\x15\x04\xf9\x1d\xf82\xc0r\xf6N\xf1\x17d5\xc0M1\xc1\xcc:\x1e3\xc0\x14R\xbb\x8a\x8au3\xc0\xdf?\x87\xa3t\xeb2\xc0C\x8f\xf67\xad\n7\xc0\x0fYnP[\x063\xc0\xdb\xde:&\x83\xd9/\xc0-\x1fZ\x89\x0e83\xc0\xb6;\xe0h\xbc\xe02\xc0\xa0\x1d\xc8\x08\xaax2\xc0\xf6\x91{\xfd5\x7f3\xc0\x03\xfc\x0e[\xc536\xc0\xcf\xfa\xe0\x90\xe5:4\xc0\x00\xcec\x03ua3\xc0+0`^\x03A2\xc0m\x82\xe5vmh2\xc0H\xa9m\x84\xe0;5\xc01\x17\xc9\x9a\xd2\xde7\xc0\xb8\xe7\xa9\xf1Y\xd29\xc0\xdb\x9f\x8d\x1f\x14\x0b3\xc0\xe1?\x97m\xcf\xd71\xc0\xa2\x1d\xc0\xa7\xa8\xad/\xc0\xb7\x96\xca\x0e\x05H5\xc0\xe7C\x12\xd2\xaew4\xc0\x90\xfa\xd6\xb5\xeb\x823\xc0\xa7\xa7zZB\n3\xc0@\xadS\x86M#3\xc0\xa2\xbe\xa0W\xb7\xb82\xc0DI%\xb9H\'4\xc0\xc3\xfe\xb7a\xb0!3\xc0\x05\x85O\x9d\x0ca2\xc0\xc3\xf6\x0c\xad`B2\xc0-\xeb\x96\x04\xf4\x9b/\xc0;YdJ\xad\xd12\xc0\xcd;\xe4\x98\x02\xa1/\xc0\xda\x9ap\n8)4\xc0\xf3c\xb60\x16\x013\xc0\xda\xc0:En\xb92\xc0\xc8\xb5p3\xe6S3\xc0\xc4\xcc\x9e@\xf8\xa12\xc0\x031\xf7\xc1\xb6i4\xc0\xb3\x92\xdf\xfb\xa7\xb02\xc0\x04\xc65\x7f\xc5\x063\xc0#&\xfe\xe8\xa7\xe92\xc0b\xbb\x97)^\n3\xc0<\xea@K\xcfa3\xc0\xcdxZ\xd2\xf5l4\xc0\xc1\x03\x9e\xf2(F5\xc0\x8a\x1d\xc4\xb3\t;7\xc0\t\x87\xbe\x1c_~7\xc0\xa8"z\xadK\xd32\xc0\xc7\xee\x0b\xea#A5\xc0J\xe0\xaa\x0fr\x1c3\xc0\x02;\xf0\xdc\xc6\xf53\xc0+$\xe4\xea\xa1[-\xc0\x8a\xd3\x1d\xd4T\xd67\xc0\xecR\x8d\xe5\x94T3\xc0\x83\xf2\xae\xb8L\xb32\xc0\xf0\xb7\xb6\x9e\xd0\xfd2\xc0i\xd7\xea\xd3\x15\xaf/\xc0\x0fx\xa2\x120\xdb/\xc0\x97\x92V\x18sl5\xc0\xafK\x11\x99\xf9\x152\xc0\xba\x99^_\x17,7\xc0~\xbc$+\xd3\xe6/\xc0\xf8\xbftb\xec$7\xc0\xec\xb3\xae\xdcRI5\xc0#\xad\x85\x1e-\xdf2\xc0\xd5\xac\xc1\xf07Z3\xc0u\xefB\xa4\xf8\xf02\xc0+\xdd\x11\xaa\x9bk2\xc0?5\x0b\x8f\xcc\x7f1\xc0\xb72\xe5\xfco|3\xc0/\xca9\x11fn2\xc0\t,\x0f\xaf\x03\xf72\xc0\x1e\xaa\xf14\x90\x8f3\xc0/\x8e \xbf\xa4b4\xc0\xafv\x1f\x9e\xe464\xc0?\xde\\ \x10/0\xc0t\x99\xb7\xc7>\t3\xc0\xd1\xa1"g\x04\x1a4\xc0\xcb\xd0\xb3\xdf\x9b\xf52\xc0\xbam\xa2"]\xdc2\xc0_\xa1\xb9\x16\xd7E2\xc0\x15\xf80\x191\x813\xc0\x98\x85\xfc\x9d\xd5[2\xc0|\x992\xd1X72\xc0\xd8}\xab\xdd<\xca9\xc0\xd8\x1f\xb6\xc2\xea~8\xc0\x92K\xd4.\x89M5\xc0u\xfb\xc7\xcc\x9cs5\xc0\xcb\xd3\xb5XIt3\xc0\xa2[\xfe\xffm\xcf1\xc0\xe3\xc8E\xe9\x9fQ4\xc0\x88\xed\x7f"&\xea1\xc0=an\xe1\x18\xf16\xc0\xaf\x10\xb5\x1cg\x80/\xc0\x96M\x0e\xe6\xd2\x123\xc0\x8aO"\xf2.\x1c3\xc0\xe2\x17\xb1FNq2\xc0/Pkrw\x015\xc0\xc4$!S\xf3\xc21\xc0\x19\x0c\x9c\x0f\xda\xfe2\xc06n\xe9\x90\xf6&3\xc0\x82\t\x95i\xe4y2\xc0F\xa9\xff\x86\x90\x8b3\xc0\xe7\xe1\xe1b\n\xa27\xc0!\x1a\xc4\x02H\x882\xc0\x91\x05\x1a\x8b\xc1\xea1\xc0\xc2\x8a\x18\x87\x83`4\xc03n\x9f\'n\x812\xc0isR\\\x88\xad4\xc0\x10p\x072x{4\xc0ti\xf8\xeayq4\xc0\x12\xde\x85_\x9a.7\xc0\xb5@\x9fi\xa2-0\xc0\xbe\xde$\xef:\x083\xc0\xc8\x1b\x800\xcat2\xc0j\x03\xee\xfe~^4\xc0\xb8.ne\x8bL4\xc0\x13\xfa\xed<\xf8\xc62\xc0\xca\xdb\xe5.\xc7\x8e2\xc0!\xcb\xf6\x9cb}2\xc0:\xaff\xc4\x05\xc24\xc0\xfa\xfd\\\x16\xdd\xac3\xc0\x80m\xd4\xef\xa6\x1f5\xc0\x13\x9c\xd3u\x85O4\xc0$E\x1a\xc4a\xa18\xc0\x8b\xd1\x92\xd3\xff\xc94\xc0%O\xb3L\x94\xfc/\xc0\xc9\xec\xa0h\xf7g2\xc0?\x01|\x91@`2\xc0\x14y.\xa5y\x7f3\xc0\xca\xc6\x15<\xa4u3\xc0@\x01\x8e+\t\xb94\xc0\x1e:O\xf7\xd2\'/\xc0h\x03\xaa\x88\xc9`/\xc0\xfa\r\x8f\\\xd0+0\xc0\xc4"\xc6\x11\x08D2\xc0\r8\xa2\xfc\xd5%3\xc0\xf4\xa9\xffmP\xd1/\xc0O\xc1\xe6&\x1b\xd42\xc0\xf7M\x9b\xa5l$3\xc0\xa7\x06<\x05\xe5\xd82\xc0\x06\xf7\x7fxb\x872\xc0\xc74Bj\xa8=5\xc0R1\xaet\xc9\x8d4\xc0\xf8\xf0jp\xab\xb96\xc07y\xd6\xc3/I3\xc0\x1c\x19r\x0f\xc5\x0f5\xc0\xf0\xbd\xfd\t\x90\xbe2\xc0+\xc6\x07:\xbc_5\xc0\x93\x9ab\xcd\xd4\x925\xc0\x9f\xde$\xfd\xeb\xa18\xc0\xe6\'\x00\xa1\x12L3\xc0+\x9fH\x99CB3\xc098}\x8d\xfa\x1f/\xc0\xe2F\xd2\xfc.|3\xc0\x03>:n\x05\x8a2\xc0(S\xa0F\xecM3\xc0\xac!\xe1\xdd\xf0\x984\xc0}:X\x88M:3\xc0&\xee\xd5\xbfY\xbd2\xc0W\x1d\xdd0\xc8\xc6/\xc0\x03\r|\xa6\xc1\x988\xc02ik\xd0h\x834\xc0D\x11\xdbQ\xcfp8\xc0ZB&\xe2\xd615\xc0#vh\x14\xc2\xff3\xc0\xd4t\x00]\xe7\x813\xc0 \x1eE\xe8\xa2W0\xc0K\x94\x8a\x1c\x02#5\xc0\x18\xcb\x99\x8f~m,\xc0\x8egk\x14\xa2]3\xc0z\xb2\xb1s`y4\xc0\x9e%$\xdd\xfa.3\xc0\xf7 \xdb\xb4\x11>5\xc0\xc3\xd6\xea\x87\xd4\x1c3\xc0\x08c\xae_\x1073\xc0\xb9zI\xd9\xf0\xe22\xc0x\xd5\t\xfc\x8d\xe86\xc0$V\xf39\xe6\xc27\xc0\xb8\xc8|\xd0\xd0\xec6\xc0\x80\n\xce\r\xab\x883\xc0\xa6\x08\x89]\xa6\xcd1\xc0\xd0\xa8/\xf9\xcd\x8a3\xc0\x14-\xc7o0B5\xc0\x95\t\xbe\xba\x99\xa02\xc0\xab\xebIs`-5\xc0\x18\xbd\xf8\xcfm\x8d4\xc0&As\x99\x03z,\xc0\xe1\xc7:\x0e\xd5t3\xc0\x06p4t\xbb\xd07\xc06\xf7\xfdk\x80\x932\xc0&\x15\xe4/F\x824\xc0d\x9aG\xb0h\x894\xc03\x8e\xac^Ts4\xc0\x85\xc8\xd4\xd9\xe3\xd52\xc0}\xe4\xd65K 7\xc0\x86\x11Fx\x92\x80/\xc0\xc7\xbb~\xa5\x14_,\xc0Ft\xbbt\x1d46\xc0\x99\x10\xf1o\x00\x0b0\xc0\xe1B\xc2\xb0<:5\xc0\xa6\r\xb5*\x9d\xd5/\xc0\xb8\xb5\tg\xd8(3\xc08)C\xb4\xd2\xec2\xc0\x83\xd7\xb9\xe4\xe8\r5\xc0G\xd4\xe3\xb7Rw4\xc0\xc8\xb1\x07\xc0\xcf\xf62\xc0"\x93\xb7~r\xdb2\xc0\x1f\xc9~F\x89\xe71\xc0.\x7fFd\x85<6\xc0\t\x85y\x96n\x7f3\xc0\x127N\x07C\r3\xc0!T2\xfc\xe7~2\xc0\xd7\x99\x01B\xc5c2\xc0\xe6\x80S\xcf\xd8\xee2\xc0\xebS\xddxu/3\xc0~g0+\x8cF7\xc0\x9c.\xd6\xf8\x99(3\xc0\x94oi\x0c|\xd02\xc0/J\x8e\x997\xcf1\xc0L\xea\xcd\xb5\xd6>4\xc0x\xbf)\xf3a13\xc0y\x8d\x9e\xa0W{3\xc0\xe6h\xd4\xe8tZ1\xc0k`\xbc\xed>\xaa2\xc0\x92\xcf2"\xdd\x9c3\xc0\xc1\xfb\xafHh\xdc1\xc0X0\xd6M?\xc45\xc0\xc4\x14\x16\xfd\xa6\x1b3\xc03\x84q\xe6\x9e\x052\xc0\xa3:y\x04\x9d\x035\xc0-{\x87\x95.k2\xc0\xf7\xd8\xef\xbe\xe0\x9f1\xc0\xd1\n\xc5.\x8063\xc0\x93\xdd\xfd:\xdc\x156\xc0}\xfe\x19$5\xeb4\xc0\x8f\xea\xeblh\xc02\xc0\xac\xb5!\xe1V\x8c2\xc0\xd1\xe5\x94|\xa5J6\xc0l\x0c\xf0\xfc\x91N3\xc0\xdfv\xebe:%3\xc0\xe5\xeaT\x92\x91\xdf8\xc0\xdaMf\xc5\x9c\x888\xc0\x9e8+\xb6X\xab/\xc0\xf4\x14}h\xd7o3\xc0m5K\x1fc-5\xc0\x06\x1e\xfd\xbd\x01a0\xc0hV\x1f\xc1\xc0\x893\xc0\xb7\xacz\xdb\x1561\xc0\\$]\xabg\x823\xc0gH![\xa3\xf01\xc0r\xdd\xc04\xbfh4\xc0[@\xf0\xfaaL3\xc0R\\\x19\\\xdc%4\xc0^z\xf3\xbcr\x145\xc0-\xee\xb0\xc4\x82?3\xc0\x8b\xa1\xee\xf9=\xdf2\xc0\xad\xed0t\r\x9d9\xc0J9 \xa25\x894\xc0uH\x81#\x95\n0\xc0"\x90P\xa1n\xa34\xc0\xa3\xb9\x84\x08r\x193\xc0\xeer\x86\x0bX\x146\xc0\xcf~d\xe4\xd1#3\xc0UX\xb22=\xfd3\xc0\x12\xfa\x16[$N3\xc0\xcc\xb5\x11\xe9\x0b\xde2\xc0\xcd\xbb\xef\xab;C3\xc0\xaa\xeey@B\xcf1\xc0\xbe\xda\x92\xafZ\x1f5\xc0\x13\x94\xb5\x81\xd313\xc054\xbf,\xc1e3\xc0\xd6\x93\xbb\xc17\x086\xc0GP\xed\xccdz/\xc0~\xfe\xf0\xd67\x81/\xc0]\xc7\xff\xcb\xf0!2\xc0\xe2v*|\x01\xd87\xc0K\xf5\x18\xbc!o8\xc09\xa8\x8f\xda\x1f\x9e3\xc0\r\xf83\x81\xc5/5\xc0\xfe/\xa5/\xf1\xab4\xc0\x03J\xc0\xba\xd5\xb73\xc0O\xf3\x93\xf6O4%\xc0 ;\xb1 \xbe\xa89\xc0\xdc\xcb\xdb\xe8\xc4*4\xc0\xcb)\xb1\x07\x00\x912\xc0\x8b\t\x8bpH\xbc6\xc0R\xc1\x15\xe3\xd7\xbf6\xc0\x04m\xd2\x97\xd9:8\xc0@\xb4\x19\x1f\xcc\xb95\xc0A\x9d\xb1\x9f\xd9\x9e8\xc0\x8a\xd0 \xb1\x83\xe14\xc0\xbc\xba[^\x88\xd78\xc06\x04c\x1d\xcc\x952\xc02\x15@[\xbek4\xc0\x95VM\x84]\x162\xc0\r\x12\xe8\x05\xf5\x853\xc0K\x91V\x84q\xf95\xc0\xa6\xab\xb0\x9d\xde\x0e0\xc0\xf8_\xe1\xb1\x17\x182\xc0h\xdeE,\xff^3\xc05@G\x9c\xa4\x1d4\xc0l.s\xdc\x9a"3\xc0\xc8\xa8@\x8d<\xee2\xc0\xab\xec\xe4E\xd0\xe44\xc0\xbf\xa7\x8e\xcez\x91.\xc0\x98U\xa3\x1f\xf0\x122\xc0\xf1O\xfe\xf3m\xf15\xc0\x0e\x86\xc9@\xb8)7\xc0\xa4F\xd1L\x97%3\xc0e\x95\x9e\xe6\x02\xd7*\xc0<N\x1f\xa9\xea\x0c3\xc0\xa6\x10~\xb1 l2\xc0 \xc6V\xe8\x01\x9b.\xc0\x91\xeb\x92\xc6\x87\x152\xc0\xe5\xa8\xec\xc8Rn4\xc0\x8a6\xf3\xbb(\xac5\xc0P\x83\xf6$\xad}3\xc0\x81\xe4!\x04\xad-2\xc0H\x0f\xf7\x10U\x987\xc0\xae\xebi\xf1\xa5\xee5\xc0\x12n\x14\x1e}b5\xc0\x7f\xdd\xa5\x0fy\x154\xc0\xbe\xf9`rx]3\xc0\xf7m}\x08Z\xd08\xc0\x91\xacM\xd4\xc4k2\xc0i\x86U\x02k/2\xc0v\xb8\x83\xa2d\xb9*\xc0Beq\xc0\xd3\xf43\xc0\x0f9o-\xcbD5\xc0\x12\x1c\xa73M[3\xc0\x13\xc8\x00\x05\x85(2\xc0\x90\x02lX\xa8\xd46\xc0\xca\xb7\xf8\x84\xa5\x043\xc0\xdf\xa9\xaa\\\xba\xc12\xc0\xfb\x08\x02n\xce\xed5\xc0\xfa\xe3\x1bw9O2\xc0\x98\xd2\xf2u_\x961\xc0<X8\xb3\x81\xc52\xc0\xc4\xa0j\xd4C\xb92\xc0\xc1\x1eBS\x7f(4\xc0Fj_l;\x9e3\xc0\xe2?:\xa1\xece4\xc0`\x88\xb49u}5\xc0\x00F\xa8`\t\xce0\xc0\xb7\xa3\xc8?YN5\xc0\xf8\x03\x8a\xca\x0eY1\xc0\xe2\x17f\x04\xa8\xe07\xc0\xf7\x01\xca\x8f\x18\xff3\xc0\xcbV9\xad\xf7\xc06\xc0\x97_\xa3\x9f\x82\x025\xc0\x9a\xd4\x06\xe7"\x84.\xc0\xe5\xb4\x97akQ4\xc0\xdf\xeb\x0e8\x8a\x194\xc0\x05\xcfV\xf26\x9b4\xc0^\x8d\x88\n\x13\x974\xc0\xb1\x88\x9a^\xe2\xd3.\xc0\xfbW\xd0\xd63\xf73\xc0\xdaM\xeeVW\xef2\xc0\x06ww\x0f.\x074\xc0\xb2\xed\x9d\xee\xe2\xd09\xc0\x97\r\x82\x14\xf5b4\xc0\x16<\xc5_,\xe6.\xc0\xfeH\xb7\x0f\x97\xfd7\xc0P\x1b;"\t\xd58\xc0\xbbz\x96\xda\xd5}3\xc0\x024\xce\xa6\x94\x848\xc0\xf2Ig\xc0\xd8\xe73\xc0\x90\xdc-%\x17\x0b4\xc0\xb8|\xaa\xd5\xa3\x164\xc0\x87\x96\x08D\xa9t4\xc0+q\xa0V\xf9\xfb3\xc0\xd2\xec\xe9\xeb\xe2\xeb3\xc0|\x7f\xf7\x022\xd33\xc0\xc8\xeb1\xc1\xc1x2\xc0e\xe80R\xa9\xf30\xc0\x14\x1b\x173/\x893\xc0\xdc\x12\x9e9\xc3j3\xc0Ok\xc4k\xf4\x0b5\xc0PD\x8d\xf4\x16\x890\xc0\x92g\xab\xde\xb9R4\xc0\x19Kz\xf0\xf2d4\xc0\xcb\xf5\xac\xcc\xea\xff3\xc0?\xd8\xc4\x8a\xbf\xe33\xc0r\xf9\xa1\xf7"\xaf0\xc0>\xc0\x85:\x13Y2\xc0\xd7+\x81\xfb\xcdQ3\xc0R\xac\xc7\xf0\xa3p3\xc0\xf9t\xa2\x0b% 4\xc0\x17E\xd0\xe7\xef\x074\xc0l\xfdgy\xe5\x005\xc0kr\xe3!\x9bK4\xc0T\xc0\xe5\xdef55\xc0\xa9\xe9\xdb\x1eGO5\xc0\x98\x88\x97\'Xc0\xc01\x89\x8e=\xd1C0\xc0c\xecDQ\xa6\n8\xc0F\xaat\xcb\x0e\x1a4\xc04\x7f]9?\r5\xc0\x87\x9e.\x1dG\xe44\xc0\x00)\x15>\xb9U4\xc0{9\x7f\xad\x82H3\xc0\x1a\xb7W.\x11\xf97\xc0\x9e\xa2IK\x18\x065\xc0\xe7\x1d\x83U\x8a\x8b4\xc0\x97d\xd0G\x92J4\xc0\x81N(D\x8e\xbc/\xc0\x0e^\x08E\t\xa42\xc0\xde\xf9IR\x01\x853\xc0\xa2Pn\xc0\x96\xd03\xc0!\x00\n\xc1\x7f\xf73\xc0\x0339\xf3\x1fu/\xc0\xe4.y#\x00j4\xc0\xce\xdfcXqv4\xc0,s[,n\x001\xc0m\x9a0\xa1\x81\x884\xc0\xf7ib\xb8.\xb86\xc0\xb6\x0b\x15\xb4U;4\xc0\x1a\xd3P\xa2\xec\xcf3\xc0)\xef&TZ\xeb2\xc0\x1f\x8e\\;\xe4M6\xc04\xe1p\xa1\xff\x1f4\xc0\xc8\xe8\xcbF\x9f\xc32\xc0x\xd4[Q\x80x3\xc0\xfc\xcc\xff\xd9\n\xe53\xc0\x1cGU{\xa7\x014\xc0\x07\xb8EU\x08M3\xc0\xfd\xea\xab)5D4\xc0\xb0\xe8\xaaP\xc3j1\xc0":\x03\xfa]\x8a5\xc0\x82\x1e\x9a\x9c-u4\xc0\x82\x9f\x8b|]\xe53\xc0\x03\xf1\x05\xea\xfd83\xc0\x17{\xcd\ti\x0c6\xc0\xc2\x16\x88\x06\xfa\x828\xc0I\x92(\x83;84\xc0g(2Yj\x824\xc0GQ!\xae\xb9\xcd7\xc0Q\x9f\x9a\xfdO\xce5\xc0>\x97\x86\xe6\'\xbb4\xc0\xdcW\xcf\x96R\xaf4\xc0\x86\x8b\xc7\x90\x0c|8\xc0\xd6BO\x9d\xf1e4\xc0xrVO\xebw5\xc0\xf6\x89G.\xedK9\xc0b`*\xec\xb7\x1f9\xc0|ZS\xd4<\x8c8\xc0\x1f\x8b\x0c\x887\xe23\xc0:\x99\x9eG?\x955\xc0\xad\x98}\x13sH6\xc0\\\xe7v\xc6\xde\x8a3\xc0\xdb\xc7*\x98\x03\xfb5\xc0\x83=7\x8d\xc0\\4\xc0S\xd5"\x82\x9dZ3\xc09/<rc\x015\xc0\xb1\x1d\xa64\x9dE1\xc0\xd9.\x97\n\rn4\xc0\x8b\xfb\\F\xb7\x1b3\xc0m0\xd0H\x89g5\xc0|\xd9\x19\x17\x8e\x065\xc0 7\xb3\xe4h\x001\xc0\xcb\x99\x99_\xb0\x143\xc06.h\x12";5\xc0\xa8m\x9f>\xb1\x913\xc0,\x98\xfe\xc8\x80&5\xc0<\xc0Y?\x87/3\xc0\x90\xa9<\xe2\xf0%3\xc0\x97\x80\xbf$\x90R4\xc0cI\xaeh\x96\x0f4\xc0:V\xffZ](4\xc0\xb8vw\xf7A\x1c5\xc0\xdc|\x9a\xefD\xa94\xc0X\xeb4M\x19\xaa6\xc0e\xae\x89r\xa2\x144\xc0p>g\xe7\xbc\xf23\xc0\t\xc1\x82\x08\xf9\xc52\xc0\x05v-X\xb2;2\xc0rB-Nq\xb04\xc0\xbe\xaf\xa6\xc7\x12\xa04\xc0@\x9e\x81\x0fj\x843\xc0Em\x8a\x9aEw6\xc0\x0c\x8b\x08z!\xeb7\xc0\x8b\xfcp\xa4\xc4\xbd4\xc0\xf7KF\xc7\t\xe43\xc0\n\x94\xf9\x8a\x87\xff4\xc0\x9d\x9dA\xd2@y3\xc0\xd3#~/\xe2\xc04\xc0\x12d\xcde\xc8\xbc4\xc0\x9b\xe5\xaaD\x0f\x9e4\xc0\xf4\xa0@\x14\xe8f4\xc0<\xd1\xd4\xf0<\x0c3\xc0a\xf2\x84wo\xab3\xc0\xc6\xad}\x05\x03g4\xc0\xa8\x12\xeaCPQ5\xc0?\x88\r\xc3\xfb\x915\xc04!\xf8bz\x114\xc0=:\xd8\xcd4|0\xc0\xf2"60D\xa23\xc0"\xe9\xc5\xba\x7f\r6\xc0<\x9e\x8e\xbb\'\xa04\xc0\x12\t\x0ci\xae\x8b4\xc0\xf0u\x1c\xbdM\x865\xc0\xb0\xb0\xea\xfa\xf6}1\xc0\xd1a\xe0\xfe\xec\xec2\xc0\xf3\xf1\x9e\xa1\xf740\xc0\xe8m\x1a\xe1\xdd@3\xc0\xf9\xb7d\x19\x00\xe64\xc0\xe5\r\xb4\x9a\xec\x134\xc0\xe4\xc9\xc7\xbf\'\x0c5\xc0\x1c+\xb0\x96\x1c\xaf3\xc0\x1a\x11\xca\xd9I\xa44\xc0\xd2\xd1Q\xb8\xba\xeb2\xc0c\x16\x05,\x10a5\xc0\x9d\x1c\xd9\xbbTK4\xc0\'\x8bM\xd7\xca\x9c8\xc0\xefK\xa2\xd5~\xb13\xc0u9\xff\xf0\x85\x0f6\xc0m=1\xfb\x9a#4\xc0\xc2d\x9a\x96\x90\xf32\xc0\x8fl\xdf\xbe!\xe74\xc0\xa8|\xac\xd1c\xee/\xc0\xdcm\xfc+\xa1\xab2\xc0&\xd9\r\xd6O\x9b3\xc0\xe1\xd8\x99\x1c\x1bU5\xc0/\x0c\xd8\xb2\xe1\xdd4\xc0\xb2\xb9G\xc7Iy4\xc0\xc6\xf7Fc\xf1\xa53\xc0\x85DU\xc1p\xb9.\xc0\xf47-\xd2\x1e\x065\xc0d\x1a\x02{\xf4{3\xc0\x13M<\x9f\xea\x8a3\xc0\xed\x8e\xc5\x86\xfaq5\xc0\x12\xb7\x18\xf9<%3\xc0\xc2\xaauGB\x053\xc0\xc4\xb0\x86\xe0&\xe54\xc0\x94\x0c\x808Q\xc84\xc0\xbb\x0cb\xebPz4\xc0(\x03et\xdd)6\xc0\xedx!K\x1e\x193\xc0\x88\xa34\xe4\xa1.7\xc0\xc6\x7fYSa\xeb4\xc0\x0c\x0b\x1c\x83\x9f[4\xc0h\x1a\x98;\xec\xb43\xc0\x0c&D\n\x0f\x143\xc0\xf9\xe0 v\x10\n3\xc0h\x06\xdcT\xa5+4\xc0\xfc\xd5\x91\xc5#\x0f4\xc0\xaf\r \xf1oS4\xc0/\xc1^\xf8\tH3\xc0Q\x10Y\r\xf5)3\xc0u\xcd5\xb1\xf1\x1f3\xc0\xe3f\x1d\x1b\xb4\xb75\xc0\x10\x88S7\xf306\xc0\x8c\xa4\xb4_\xf7l5\xc0\x1e\x9e\xecIa\x952\xc0|\xb1<\xea{\xa74\xc0\xa4\xb33\xd5?\x184\xc0\x9a72T\xd7\x032\xc0T\x15\xf8\xe7\xf3K3\xc0\x1aqC&\xf9\x1d:\xc00\x9f6\xed\xe4X5\xc0}\t\xbe\x98\x00\x845\xc0h\xff\xa59}V4\xc0}\xf2\xb9\x9b\xdc\x024\xc0|po\x06 \x8c5\xc0_\xce\xb1\n\x0f\x069\xc0"\xf4<\x86G\x9f4\xc0\x1a\xc7:^\x90\xa63\xc0\x98\xaa\xad\x8c\x92$6\xc0nd\x1f\x1b\x9e\xfd3\xc0\xbf\x08\xdc.\xfc\xb74\xc0C\xaaos\x7fW4\xc0\x15\x84\x15<"G4\xc0GYy_\x0886\xc0\xd6\x98B\xa0e,4\xc0\xee)\x18\x9e,>5\xc0S\x11\xec\xb3\x9d\xaa4\xc0\xfe9E8z\xe36\xc0\x18zZ6\x9b\xf93\xc0\xa4\x9e\x11\x11\xa0G3\xc0\xb0\xd8\xa8Jt\x130\xc0@\xf9\xd1\x97\x8427\xc0g N\x04.J4\xc0\xe4i\x89>\xa3\xfc3\xc0\xe2\xfeB\'~63\xc0\xa6` ]];3\xc0(\xacb\xf9\rK1\xc0$\x8b\xa2\x96\xaf.5\xc0QT\xd5M\x8b\'4\xc0\xb6\xc2N\xef|T4\xc0M\x8b;\xc8\x1701\xc0?\x0cj\r\x11\xea/\xc0\xcb\x17\xf1;\xf3@4\xc0\xf8\x97\x9eH\xd3_/\xc0f\x99\xdf\xeczM0\xc0o\x03\xcc#i\xf43\xc0^\x89\x90\x86\x94\xbe3\xc0]l^;;\xa53\xc0j\xa5Q}\x1b\xf82\xc0\xce"{\xd7o+6\xc0i\xa1\x93\n\r\x013\xc0\xef\xef\x9f\x0bN\x952\xc0\xef_,\x89\x01\xe16\xc0}3\xc8\x1d\xa5\x854\xc0\xe3\x98t\xdd\x96\x004\xc0\x90\xe77\x95\xa2\xc73\xc0:\x94\x8c\x81\xf6B4\xc0\xc8R\x83?mB6\xc0\x9c/\\\xe0\x8e\xd66\xc0iO\xb9\xb4\x8cG9\xc0\xca\xa37r\xe3\r3\xc0\x01\xc9\xed\xb6\xd6\xf12\xc0\xe61\xe1\xf8\xf9\x853\xc0\x16\xf1\x9d&J\xba2\xc0%\x04o\xf0\xf5J6\xc0\x9cR1\xc5\x07\x934\xc0U\xeb\x8d\xd0\xa8\xb50\xc0\xa8\x9f\xdc\xc1\x99\x834\xc0]\x10\x0fs\xd8\xdb3\xc0d\xc0\xde75\x0f4\xc0\x80\xbb\xd0\x82\xbb\x013\xc0q\xf6EN\xa1\xe26\xc0\x98,e\xab\x8d\xad6\xc0\xe6\xeb\xaa9\xa464\xc0\x87\x93\x8e(Z\xf93\xc0\xd4#=(\xe8\xe03\xc0\x19C>4\xa7\xfa2\xc0\xbe\xfe\xfa\xa2\x93;2\xc0\x17F\xdc\xe8\x94N5\xc0%\x9d\xd8l4\xa74\xc05d<\xc4\x14F5\xc0\xc4\xe8/\x1c\x85\x060\xc0}\xfd\xe3V\x98d5\xc0\x11b\xd0p\xc0K9\xc0\xb2Z\xca\xca\x8c\\4\xc0\x90\x9a/\xaf\x1c\xf03\xc0\xd0j\xb3\xae+\xb93\xc0\x03HN\x88\xb2:4\xc0o\xfe\xd5_\xf0\xab3\xc0X\xbf;\xb0\x06\x065\xc09\x9c\x100(\x0e0\xc0K\x88\xa3\xa8cE5\xc0\x17M\x97\x06s\x9f4\xc0"HG\xe9U,4\xc0\xdc\x82\xda\x01\xa1\xdd/\xc0\x1b\xe70\xb8j\xcf4\xc0\xdau\xcb\xdbg\xd54\xc0g\x99P\x05;\xee2\xc0\x17S\x1cg7\xb7/\xc0g]!\xbd\x86\x963\xc06o\xf8\xfb\xbc\xa73\xc0\x0f\x8d,\xb8x83\xc0\xa4\x80x\xd6b\x1a2\xc0\xc4B?L\xf3\x1e5\xc07\xb6\xc9i\to4\xc0>g\x83"\xad\x99.\xc0\xden\x8f\xdf\n\xf32\xc0\xd7\x02\xddv\xc6\xb39\xc0([\xd2GQ\xa73\xc0\xc7D~`A+3\xc0\xa4]V\xa4I\x994\xc0\x815\x9c\xb6<*4\xc0\x87\xf4v\x8cL-4\xc0\xd8\xfa\xffFe\xd71\xc0\x14 \xcfU\x13\x173\xc0\t\xaa\xf4\xa0\n\x113\xc0\x82iw\x00@\xfc5\xc0\xf4qP\xaf\xce\xf35\xc0\x0fBu\x9d\xc6\n5\xc0\x80\xa8n\x97\xd3p5\xc0)\x06\xd7,\xb0=4\xc0\xdf\xc0\x80\tc\x9c3\xc0<\xc4\x04\xa8K\x963\xc0\x10\xea7t\x0bG3\xc0v\xb75\x08\xb6\xdc2\xc0\xe5o\xc1\x85l?5\xc0\xfd\xf9?\'\xaa\xe52\xc0\x02=\xbe\xa4\t\xe84\xc0f3\x0b)C\x974\xc0{\xf4\xd3\xecP04\xc0h\xab<\x183\xc50\xc0\x86\xb8\xac\x14\xfa<,\xc0\x01t\xde5\x81\xa66\xc0I \xf6Di\xbf2\xc0_C\xc1\t\x84\x9f.\xc00\x8a@(\xf405\xc0\nP\xd3\x8a\xfe|8\xc0\x7f\xb9\xbe8\x0e\x933\xc0\x9b\xa8A\x08\x89\xad/\xc0JO\x05kg{4\xc0 \xec\xbe\xa8\x07o4\xc0\xc3\x8c|\xbbx\xca3\xc0\xfb"\x8f\x80\x06v7\xc0\x0b\xd3&\xb7\xb3\xed3\xc0\x0b\x17>J>\x1e5\xc0$\xfdY\x1es\x0f4\xc0\xa0\x02\n\xffS\xc23\xc08B\xd7_\xcae7\xc0W/\x00\xc3\x93\xf34\xc0\xc0\xe4s!N03\xc0D\xfe\xd2\xa7\xa7\xee3\xc0\x8d\xb1\xe6\xfa\x9c\xbf1\xc0\xfe\x1469T\x0b3\xc0\xa2\xf7\xef\xe8(\xef2\xc0i\xdd\x96\xdc0e4\xc0\xaf\xce\xbb\xdcBn7\xc0\x8f7\xb1\xb17u4\xc0\xd7\xe3w\xb63s7\xc0\xffa\xcaZ\x0c\xe62\xc0Vn\xa0\xd4\x0f\xea5\xc0\x00l\xfe41\x1a5\xc0~u\x83\xaa?52\xc0\xbc\xe6o\xf2py5\xc0i\xd9T)h\x950\xc0\x90U\xe8s(\xdb3\xc0\xc9\x8b/\x04\xd8\xde1\xc0y8s\xc7\x9d\x8f8\xc0$\xa7<\xe2\x82^3\xc0es\xe2\x9d/S4\xc0\x19\xd6\xc1\xed\x11\xfa4\xc0\x1b\xa2<\x8bC\xf04\xc05\x1e\x13\x04\xc5f4\xc0PTr\xb4\x94`4\xc0\x10E\xaa\x06\xe9I4\xc0\xc7\xe3\xe4\x9b\t\xe98\xc0\xa8\xec\x8e\xc9\xb4\xf53\xc0;ED\\\xbc\x1a-\xc0\x19\xaay\xfd\x04\x841\xc0S/1\xe2@\xc0/\xc0\x14K\xa0gX?3\xc0\xd1\xe2\xdf\xba\x9f\xc53\xc0\xd8\x06\xcc\x1c\xd9\xfc2\xc0Q\xf8X\x1d/y3\xc0S>^\xac\xa4\x933\xc03\x98\xcf}sB3\xc0&\x97\x08-l\xec3\xc0#|\xea/\xa9\xf42\xc0DR\xa6\xf0\xb7\xf93\xc0T\x0fHk;\xe53\xc0\xaf\xb89\n\xf6n3\xc0\xecM\xd6\xd3\xe7J4\xc0\x97\x98\x85T\xaf\x889\xc0\xeb|\xad\x07=\xd10\xc0\xda \xfc\xa2\x9fA4\xc0\x0b\xea\x07;\xdb\xaf1\xc0\x0e\xa2\xf8#\x17/4\xc0v[\x1bZ\xf6Y3\xc0V\xb4\xf7,{\x194\xc0\xe9\x07i\xb1\x96^3\xc0X5\xd4\x94T-0\xc0\xee\x1b\xec\x0c\xe8s3\xc0o\xc0\x97*\x13\xba2\xc0\xef\x99\xf1f+\xea6\xc0\xc5H\x01\x11m\\4\xc0G\x16\x94\xa4X\xc23\xc0,\xfa897\xbc3\xc0J\xe1(\xde\x8f\x9b3\xc0o\xb6s)\x07\xa20\xc0\x18;\x98<\xf8\xe10\xc0/\xc1[\xfb\x96e3\xc0\xee\xc6\x10D\x8d\x143\xc0au\x11\xb2\xae\xc15\xc0WeN\x00\xd2$3\xc0\xafa \xcb\xdd(4\xc0[\x0b\x11s\x8d\xcf3\xc0\xfcq\xf2J\x87g3\xc0\xba\xe3AS\xbc\xd18\xc0s\xf3\xd8:\xc4^5\xc0\xc9\xeb\xec{Q\x164\xc0\xf2\xb7\x08\xbf\'\xcd0\xc0\xb4\xa1@{\xc9a5\xc0\x91K\x0e\x02\x9c\xfc3\xc0\xff\x08\xe447\xc33\xc0 s\x87\xff\x9e\xdd8\xc0\xe4\x89\x0e\x02\xa3\xd63\xc0\xd4IP-M\xc83\xc0\x9a\x0b\xae\x8a\rp4\xc0_!\xa9\xfa\xc7--\xc0\xca\xe2\xcdT\xc3z0\xc0~\x96\x988\x03\r4\xc07\xef\x1f\x9b\xbb\x024\xc0\xd39\x16\x97\x92\xa83\xc04\x1a\x83\xd2l\x846\xc0ZX\xf4\x17\x85\xfa1\xc0\x883\x96E\xdc/4\xc0\x02_\x9f\xd3\x91\xa65\xc0\x82M\xb8\x18\xff\xf14\xc0\xbcC\xa1v\xe2\x1c5\xc0?\x8c\x81\xa1\x1fr4\xc0\xa8;\xab\xc0\xa0D4\xc0\xb1\x87=\xe3\xf2T3\xc0t\x19\x9cM8\xf64\xc0\x90\xb5\xfa\xf28\x164\xc0Q;\xabvL\xc77\xc0\x85\xdf"k\rp4\xc0\xc3)\xb1\x8b\xb8\'4\xc0\xa8\xe4\x12\xcc\xfd\x173\xc0\x17\xb5_D\xa8\xf92\xc0>\xb0\xedr\xc8S3\xc0 3rU\x83`8\xc0\xdb\xa3\x0c\xbdU\x068\xc0\xea$6\x12V\xf74\xc0\x13\x9e\x11\x81\x1c\xf03\xc0"\xe8\xccOrz6\xc0\xf9\\\xe2\x08w\xf32\xc0\xa2\xdb\x1cf\xc4\xe56\xc0\xfbH6\xad\xb367\xc0\x99\xf4M\xc4\xca\x0f-\xc0\x07O\xc4\x11g\x1e4\xc0_\x80F\xd5x\xd83\xc0\x1e\xeb\xf2\xe7\xd9e3\xc0m[\xff\xdf\xcb+4\xc0\xa8[\xff\x81\x01\xd91\xc0\xb7xL;\xd4\x1d3\xc0\xa72\x08\xb8/I7\xc0\xf4\x19A"%\x8e4\xc0\x05T\xca\xef\x03o4\xc0b\x02m\xa2o 4\xc0\xd3\x96\xcf\'\xec(3\xc0\xd1\xc0Nj\'\xe82\xc0%\x1ap\xa2x_4\xc0]Q\xab\xd1\xf6L2\xc0*\xaa\x9e\xc8\xcf\xc82\xc0\xd8\xcf\x00\xd3Do-\xc0\x87\xbdf\x80\x0fy5\xc0\x06\xf6\x8c<d\x944\xc0S\x9a\xbc\x91\x93b4\xc0\x92m\x14Z\xaa\x1e3\xc0\x9c\xd8\xdd\xda\xf114\xc0ZZ\x07\xd1e\xc64\xc0@\xb4~M\xd9\xa03\xc0\x92_G?\xb7I4\xc0\x1e"\xd1M \x184\xc0xQ\xdd\xf4gI9\xc0D\xfa\xb98\x98~-\xc0F\x19\xb0\xf96\xf93\xc0[1\'\x7f\xf0\xc93\xc0\x04\xb6\xcal\xe931\xc0#V)\x10\x87%4\xc0\xc6\x8c\x97O\xcc\x9b3\xc0\x1b\xff\xf6\xc9\x07F0\xc0\x96\xa0t\xd3\xbe\x115\xc0\xc1\x19dx\xff\xfd2\xc0\xd4H\x15\xf2\x07y4\xc0\x1d\xfb\x16\x9eN[4\xc06\x00\xf9+\xa3h3\xc0\x1f\xfcbX\xfe\xe94\xc03\xa8\xff\x04z{4\xc0\x10\x07\nV\xe7O4\xc0f\x16X\x901\x1c4\xc0j\x00\xe9!)\x843\xc0\xb4h\xf2\xdd\x1b\x103\xc0\xdd\n\xc0\xb7\xe9\x9a6\xc0\x0e\x15\xe5\xc7%\xba7\xc0\x03C\xeb\x8a(\x185\xc0,\x9cg\xff\xa5\x0b4\xc0\xe4\x98\x87\xf9\xc9\xee3\xc0q\x8a\x08%3Y3\xc0\x08w\xd1\x14\xf2\'5\xc0\xee}E$\x9e\xe93\xc0\xd5V}\xbc\xbb\xd80\xc0\xc5\xad\x06\xe7\xbd\x17-\xc0,\x8a$<q15\xc0\x02\x13\xf22\x9d\xdf4\xc0^\x91\x9f\x8d3\x1e4\xc0*]\xf7\xc9\n\xd63\xc0S\xfe\x96\n\xb7\xee1\xc0\xc7\xa4\x8a\xc0\xdeL3\xc0zo45\x9c\xfd2\xc0\xe9q\xb6\xd1z\xf32\xc0\x1ds1\xbb\x9f\x982\xc0e\xd8I\xb0rz4\xc0\x11o\xbd_\xb5\x0f4\xc0%#\x8b\xcf\x8a@3\xc0\t\x8b\xf5\xab\x99\x810\xc0M;~\xab\'R7\xc0\xf5\x19M\xe0\x94/0\xc0D\xf4\xf9\x0f\x05\xdd4\xc0\x00a\xf5\x10\x86\x1b5\xc0P\xe5\x12}\x1d\xfe4\xc0\x05\x1d\x11g\x88\xc83\xc0W*,\x01/1/\xc0\x1a\xd1\xcb\x95@93\xc0\xd2Lr0\xdd$2\xc0v\xca\xd5\xb0;\xff5\xc0(\xda\xf6\xeb\xbdu0\xc0~\x9a\xbcgl\xd84\xc0J\x82CS\xa3\x8b0\xc0B\xef$\xea\xb4\xd03\xc0\xc1\x9b\xc6\x17\x94\x183\xc0S\x93\xfeC\xf2\xed2\xc0\xe9\xcc\x16{\x03\x013\xc0\xe5\xef\xa8\xfd\x14s3\xc0\xc6\xbe\x8d\x17h\x940\xc0uF\xaa=5\x034\xc0O^gv\x8bP3\xc0\x86\x95:\x93\xe2-3\xc0\xa0L\xe6\xb1\xeb\xf02\xc0\x9f<\x9er\xa3\x1e2\xc0v\xa3\xe9\x1bK;2\xc0n(\xb9\xb9PJ2\xc0\xa5\xa1\x08\x80\xc0\x1d5\xc0pQL\t\xba*3\xc0\x97\xb2-\xe6\xec\xf52\xc0\xbde+\xc0\xba\xe72\xc0dA\xca\xa9\x96\xd49\xc0G\xc9\xc1s\xda\xf45\xc0\xe0\xc5\x10\xbc\x9f\xdb4\xc0S\xc9g\xc3\xf8\xfc3\xc0\x02\x84\xe1Q\xe1\n5\xc0L\n;L)>7\xc0wi=\x8bh\x1c3\xc0\xe7zH\x86\x90\x822\xc0~\x1eG\xf9!\x034\xc0\x80\xe8\xe5W\x1f\x1e-\xc0\xce\xfa\n\x9bl\x8a4\xc0)N\xae*\xe6F7\xc0\xda\x0e\xa3\xea\xe2\\6\xc0p#gAd\xc84\xc0jod\xa5\x12H3\xc0:\x18\x8d\x84\xea\xbf5\xc0]b\xb3!H"2\xc0\x10\xa3\xe9\x9a\xe3\x085\xc0\xf9[\x92\xbe-\xe73\xc0\xefU\x12n\xf1\xbd3\xc0\xdb\x1b\xc4|\x1f\xd92\xc0b7X\x88<\x842\xc0\xaf;\xe8\x93<\xe62\xc0[\x02\x10$\xe8\xe21\xc0\x8f\xb9%A\xb8\xba5\xc0q\xc1\xbe\x12\x94\xa75\xc0\x7f\xe3\t\x00\x00\x1b-\xc0\xa0p\xf9\xf7T\xb35\xc0\xc0\xc6\xd6\xe3l\xbe4\xc0\xd06\xb0\x058\x8f1\xc0\xdaj91y\xf23\xc0\xb1\x00c\xd2@\xf02\xc0\x94\x12S\xfc\x1b;6\xc0\xbb%!\xfe\xa0\xd83\xc0Wh\x956\x8e\xc77\xc0\x0b`Y\x10\xe5P3\xc0B\x81\xd0g\xe7q-\xc0\xb7\x7f\xc7\xfc\xd9j4\xc0\x8d\x99\xeeu\xcc\x12.\xc0\xa0\xbf]\x14\xd0\xdb2\xc0\xd9R!\x05\xe8\x8e2\xc0\x1dX\\\xec\x9bh2\xc0O\x12\xd2+Y55\xc0c\x1b+\x8e\xdb74\xc0\x08M\xcd\xb7\xd3\x9d4\xc0\xb7m\xc2\xa4\xc2;5\xc0\x1c\n\xc0c\xbf\x0c2\xc0\xf6\xff\x16\'\x9e\x164\xc0B\x86\x1c\xbc-\n4\xc0\xb0\xcfR\xc8\x0e\xe93\xc0\xc5\xb4\xa5\xbeC\xd03\xc0\x8f\x86A\xafA\x9e3\xc0\xc4\x1f*\x01\xfd@5\xc0\xcegC\x87p\xd02\xc0\x975\xa9\xe4ns3\xc0^\xc6\xa149\xb84\xc0\xd8\x9f\x84\xd1\x9e\x993\xc0H\x8f\xdb\x9c\xe4\xe20\xc0\\\xdfe\x00w\xbf5\xc0\xb6_W\xc8\xd5;5\xc0N:e\x86\xe6\xb04\xc0sL\xd3.\x0bW4\xc0\xcc\x86y\xb1\xa934\xc0\xc4;di\x92\xe22\xc0\x8c\x05Axp\x892\xc0\xcb\x84\xd7\xcb\x81\xea/\xc0\xe74\x08\xf5\x90Z5\xc04\xbeo\xf3x.3\xc0\xee\x87\xb8=\xbd\xd74\xc0\xf4w{\xd8M|3\xc0`\xc5\xfa\xa2\x9bP6\xc0N1\xc3u\xf8Y2\xc0\x8e)%\xa1J\\8\xc089\x9b\xbc_O8\xc0\xd3Ha\xee\xa7\x9e3\xc0q_s\xf2\x1e\xce2\xc0\xcd\xaaJ\xd2\xf0b2\xc0\xd1[ \x92k\x9d2\xc0\x1b\x8b\x013!\x0b4\xc0Y\x89\xde]\xe7i2\xc0\xcd\xb2\xee\x83\xc6P4\xc0\xfaa\xf3\xa6\x03\xcb2\xc03\xe72\xc0\x07\x175\xc0\xf1^\xd1Z,\xd33\xc03<ub\xb9i2\xc0V\xea4#3\xdf4\xc0\xeb\xadL\xa8)\x08-\xc0&\x02\xaa%z`3\xc0\xcc\xf4\xb54\xf6\x863\xc07\xad4\xb8\xf2N3\xc0"d\rPKM3\xc0\xd1\xc5Gfy\x042\xc0\x18?p\x17 F7\xc0n\x199\xd9\xad{6\xc0\xb2\x9dn\x02R-5\xc0\x06\xc6\x98\xac\x9813\xc0\xb5\xdd"\xdb\xa2|2\xc0\x1d\x0cK\xfddb2\xc0{\xe7\xf8\xd8Y\xf83\xc0X\n\xbe\x84\xdf\xad3\xc0*^\xec\x86\xa4\xf04\xc08g\xe0\xca\x81/5\xc0\xb0\xc5umx\x8f4\xc0f\x0f\x97\x80\xe5x4\xc0m\xb4\xfc\xb12\x894\xc0<\xdf,K\x17\xd63\xc0Mi\xb3U\xcf\x9c/\xc0~i?\x9d\xfe]2\xc0\x08@\xbb\xdd\xaaI4\xc0\xc3\x10\xebw\x16\xb41\xc0l+\xca\xced\xce.\xc0\x0b\xa3\x8b\xe0\xf7z5\xc0I\xb7+\xff\x95\xbb4\xc0\x1c\xdd\xc0kKF4\xc0\x00\xa8\xce"@^3\xc0\x15\xfdc\xcfe\xe03\xc0\xdc\\_P\x8d\xb17\xc0\x88l\xd0q\xbcF3\xc0\x97\xbf\x03\x80\xc394\xc0W<<V%\xe9.\xc0\x0e\x07\xb67\x86\x893\xc0\xaa\x1f\xd1\x8aa\x9e2\xc0\xfb\xb7\x0c\x9c\xe4\xbd8\xc0\xe4\xe8\xc1 1\x843\xc0/3\x11 \xa2\x833\xc0s\xff\x82*`<3\xc0\xe90U2\xb0l2\xc0A@\x18\x81~\x185\xc0}\x8b\x85m&\x8a-\xc07\x80><\xf0j4\xc0:\x9dw\xbe\xdb\xe64\xc0\x1e6I\xaa=\x178\xc0OrSJ\xb437\xc0\x88\x1a\xb3\x99\xfb\x922\xc0\xfe\xf2\n\x8a>\x894\xc0\xcdH^M\xd1;4\xc0fq\xa7a\x17\xf73\xc0\xa5>\xe6\xcem\x8b3\xc0\xf7\xe0\xd4\xc2\xd5\xeb4\xc02\x1e\x8c\'\xa3\xba4\xc0\x1a\xc5\x17"\x7f\x8e4\xc0\xad\x0e\xf4h\xc0\xf41\xc0_\xc6\x91\xfat\x075\xc0\xac\x93K[\xbc\xfd1\xc0\rJ\x8c!\x19q4\xc0\xa2\xe9\xec\xef\x89\xdf4\xc0c\xc9\xdc\x9d\x95\xea3\xc06\x7f\'\x9bQ\xc73\xc0\xa9\x9d\x1d\xc3\xaa\xba4\xc0\xb0Jn\xcdn\xc32\xc0KY\xc95\xaf\x185\xc0\x12\x01_[T\x125\xc09*\x080\\\xdb4\xc0\x02\xfb\xa1v\x95\xa44\xc0\x11r\xcc\x0e3w2\xc0Z\x11)\x02xH5\xc0\xee1%`\xb2\xba4\xc0\xa4\x0e\x15\xeeR\x8a4\xc0\x1egY\xa1f\xe73\xc0\xa8\x02\xd6g\x87\x088\xc0\xafZ\xf4:6\xbf2\xc01\xc2\xba\x17\x13\xe84\xc0\xf2\\9H\xc9{0\xc0\xf3l\xbcZ\x16\xc24\xc0\xb2/\x06\xb1\xb5\xa64\xc0\xbd\xa0\xbb\x88\xc363\xc0\x15K\xd5&\x80,3\xc0\xe0\xc7\xc0\xd5M\xc82\xc0Y\x07\xbb\x80V\x0c/\xc0\x93\x95)\x9aks3\xc0\x1bP\xb2\x02\xe9\xd83\xc0\x99\xf5\xfa\x00\x02\xf84\xc0\xe7\x8c?YEq3\xc0\x9en\xfc\x05{V3\xc0\x057\xce\x0f\x16;2\xc0\x88#\x04\xbe\xf1\xb42\xc0\xf9|E\x0b\x83\xee4\xc0ET\xfa |\x115\xc0S~\xa3\xe6\x93\x084\xc0\xb3\xb3\xb7\xf6\xe0\xc42\xc0\xc1\xe4\xf1\xca\xe4F3\xc0s\xd6\xb4\xbb\xb3\xcb4\xc0\xe5\x8f#\x1dj\n2\xc0\x11<\x8d\x12\xe3\x104\xc0k^\xfcl#\xc71\xc0\x19\xba\xf4\x99\xad\xe1/\xc0\xc7\x98\xf5\xb2\x05]0\xc0\xca\xe0\x12\x82\xe3\xce4\xc0\xdd7\x14\x95\xfb\x87-\xc0\x8en\xd4\xa5\xd5Q8\xc0Z\xd7\xdbT\xc3\xde4\xc0\x1e=}\xf0f\xc54\xc0\xc8`\x8d\x00\xb6\xf24\xc0L=\xbe,\xad{4\xc0\xbcF\xf1\x17\x1c\xe91\xc0\'\xf2\x06\xceI%8\xc0k\x99\xd7B\x9d\x132\xc0\xad\x14y\xa8\xd9\xcc4\xc0I9\xe5\xbb\xe8\xc35\xc01\xabZ\x1f \x113\xc0W\x1a\x02\xb51p6\xc0\xe9\xec\xe7\xc5\x17\xd09\xc0\xde\x07\x16\x90\xe8\xba4\xc0Mj\x93\x86zw4\xc0\xe3\r.\xd1\xfc\x8f3\xc0y\x00\x93\xfc\xadP6\xc0\xf3\xdc\xd7>d\xc34\xc0\xc6\xdc\xcc\xf8\x03\x1c3\xc0?\xa9q\xfcv\xf87\xc05\xf5\xa9\x07\xd7\xe01\xc0`J\x87\xbd\xc4\xe32\xc0\x1bNA\xb4#\x120\xc0\xb1\xda\xdd0\xc223\xc0\x8aw\n\x91\x96\x894\xc0\'\xd2\x9d\xeb\xf2\xcd3\xc0\xc7\x13T\xc3\xdd\x183\xc0\x92\xd7jS\xcb\xef2\xc0D4\xb5S\xabf4\xc0Yk\xd91\x9a\x168\xc0\xfc\\\x81\xd2\x0c\x813\xc0r\xc5C\xaf\x19\x126\xc05m\n3\x13J1\xc0\xc83JB \xb44\xc0\xbd\x8e{\xd7gu4\xc0\xcan\x93cvb4\xc02\x9c\xf3tfp3\xc0\xa8\xe5\xc8_c\x0b0\xc0\x03<6\x1be\xca/\xc0\xd2U\xb3\xca\x1ci3\xc08A8\x1f^R3\xc0ra;L\xa0y4\xc0\xe8z\x01\x87&\\4\xc0\xb7\xca|\x92\xdc\x9b3\xc0\xb2Kt\xc9\xa2\xdd3\xc0\x8a$\x12\xe7\x1c&4\xc0w\x18w\x1f\xff\x053\xc0zk\xeff\xd2>2\xc0yI+\x02gn9\xc0\x83f(q\x15\t/\xc0\xe1O\x90\xcex\xd24\xc0Z\x9fF\x18\x17Q3\xc0*?\xbf\xaa\xf5\xe52\xc0a\x06\xedS\xc5\xb73\xc0\xcb\xd8m\xe5\xc5f3\xc0\xaa\x00\xc7-[\xd32\xc0i\xae=\x99\xae\xdc.\xc0T[\x8aIW\x001\xc0pK\rc\xad\xb82\xc0\xcf\x1aZF\x0f\xa83\xc0\xf8\xa5\x857\xb0J3\xc0\x1eb\x9a\xa7\x05\xc94\xc0\xceU\'S\x99\x9d4\xc0R"\xe10\xbaN3\xc0\xe1\xdd\xc2\x16\x87\xfc4\xc0\xce\x96\xb4\x1d6\xce.\xc0yCf\x16LC3\xc0\xcb\xf4\r\x011J/\xc0[\x8a\r\x17\xe0L9\xc0\x9e\x1b\x7f6 A3\xc0\xff\x80\xe7M[\xda2\xc0|\xb9\xc5\xf6oj2\xc0\x93r\xb3\x15\xac\xda1\xc0\x10\xccY1pf4\xc0\xf9\x05\xb1yM\x0b5\xc0\x90\xd5 2Mh5\xc0B\xe0\x81F\n\xc81\xc0\xa7$\x16\xb3MI3\xc0\x17\xcb\\St\xb77\xc0\xb5\xf2\xcfzn"6\xc0\x90\xfb\xa5\x85\xfe`2\xc0\xabb\xfd4\xda\x8e2\xc0\xa8\xde\x9aC\xc6(3\xc0\xda{O\x02P\xb1.\xc0\xdd\xd0\x00e*\x145\xc0\xf7&\xef;\xb9\xd44\xc0H\xa7\xba\xcc\xbda2\xc0\xb0\xef\xfbN\xd9V4\xc0\xde\x1d^\xbd\x85\x993\xc0i\xddLZ)\xf32\xc0*\x90e\xb7\x1f\\4\xc0\x9e\xc7B\xeeWM4\xc0q\x0e.\x1bx<4\xc0\'@\xf4F\x00\x823\xc0\xec\xcfR\xf0\xdfw6\xc0\xf2\x99y\xea\xf3g3\xc0\x16a\x8b\xb4\xcf\xed2\xc0\x84\xa8\xb8\x16&\xb41\xc0C[\xcc\xed/o3\xc0\xb28\xa00\xd7.3\xc0\x8dMN\xf0KH0\xc0r\xcb\x8e\xef\x96R4\xc0t\x88N\x05\x91\n0\xc0{\\\xe0\xdd\xcd\xf12\xc0\x16\x10\xf4\xc8\xb1f4\xc0\xdb\xe9\xa47\xf6\xf82\xc0\xb8\x1e^\xeb\x94\xec2\xc0G\x9f\xf4O[Z5\xc0\x00\x0f\x0f\xf5\xdai3\xc0R[\xa5\xa4sD3\xc0D7\x90[\xf2a2\xc0\xe1$\xbc\x0f\xcfR1\xc0\x1cIQ"1\x072\xc0?\xfa~\x89\x1842\xc0\x17\x91\xe7\xddb)3\xc0\x01K\x96\xb8\x97\xaa4\xc0\x91W-0\xe3W4\xc0[\xdf+Ppb3\xc0\xf8\xdc\xa55\xfd\xda6\xc0\x91-\x8d/\xb2\x012\xc0\xcc\x97\x91\x90w=4\xc0\xc7\xbbs\xf3\x8eL3\xc0\x9e\xcfi\xffVY2\xc0\xd6L\xcd\xbc&\x119\xc0\x1f,\x07Q\x1e\xa89\xc0\x84l\xf6\x12\xe8\xb96\xc0\xee^\xf9\xecH=2\xc0\xc0\xa1\x0c\x97*\xe02\xc0\xce\x8e\'\xd9c)4\xc0\xb1\xa0\x96\xc56\xa34\xc0\x9a\'\xf1\xa4\xc8C4\xc0\xb9x\x17\x92g\xf83\xc0Z\x03\xf6\xf9\x87D8\xc0\x1b\xbc\x97\xc9\xe7D3\xc07g\x1d\x915\xbd1\xc0\x98\xd0\x93O\xed)3\xc0:\x84\x83\x02\x17\xe58\xc0\xefQ\xb74\x87,4\xc0s\xa7\xaa\xf3\xc0\x1d4\xc08\xeb\xc0TQ\x154\xc0\x88\xe4\x84\xa8\xddA3\xc0\xef\xe3\xc1\xf0^C0\xc07\xb5\xfa\xb9\xcd\x9b4\xc0\xe3\xd1l{\x13b3\xc0S\xed\x14\x19AM3\xc0b\xae.s\x03G3\xc0>\x8c\x86\x96\xe8\\1\xc0x\xa8\xe8E\x16\x143\xc0\x1a\x96\x82\xe2%m2\xc0s\xaa\xffH\xfca3\xc0M\xb4+|\xe3e2\xc08a\xf5\xa3\xb2]2\xc0\xda\x8c\x87\x11\xee!4\xc0;i\x81`\x91$3\xc0k\xd4`9qV2\xc0L\x1d\xe8z\x8a\x074\xc0\t\xae\xafe\xe8\x0e4\xc0\x1b\xf0\xe1\xcc\x05\x013\xc0\xc8\xe1\x8d\xa00\x9b7\xc0\xe6+;\xad\x7f(3\xc0\xc4Q\tH\x95#3\xc0\xbf\x98o\xdb\x16\xe28\xc0T\xeaED\x8553\xc0\x1e\xba\xfb\x1e\xe744\xc0\x9c\xe2ik\x1b\xed3\xc0\x1eX\xe4A\xd9\xd33\xc0\x81\xf8\x84\x03\xc3T8\xc0\xec\xa3T\x0f\x10C8\xc0\x0cv\x842\xc923\xc0\x8b\xd8\xa3\xf9ha/\xc0VXBK\x9ad4\xc0\xcc\xd2\x93\xb8\x1aU3\xc0\x81\xb5f\xa2V\xdc2\xc0\x98\xfd\x10\r2U2\xc0\xc5\xa8+$;o4\xc0\xca\xda\x15zK<4\xc0\xc5\xa4\t\xce4\xf12\xc0E\xf1ra\xc7\x9b5\xc0\x91\xe8\x0b\xf8\x83<1\xc0\x8d\x84\xf4V\xb8\x109\xc0\xd1\xe6\x97\x08\xa9M3\xc0z\xb0\xc4\xb4\xe6:3\xc02\xdb9w-n4\xc0\x11gT\xb8\x1b\x154\xc0\x9al3\x8d\x84W9\xc0Q\x07\x04\xe5\xd1\x162\xc0\tp\x7f\xf8h\x91.\xc0\x19u1\x0c5\x8f4\xc0g`O\xee<M4\xc0\xc1\xc7\x81\xd4n\xe33\xc0\x8ci\x11\x86\xfd[3\xc0a;Ro\x98\x804\xc0\x9d\x84(O\x10d7\xc0A\xae\xe7\t\\\x914\xc0\xdf\x85\x13\xb4\x7f\xe53\xc0\xf7\x0e\xa4~\xc7\x1e5\xc0~A\x1e\xd7\xe6\x894\xc0\xf4\xa8>\xf2g\x073\xc0\xcd\xbd\xb3\x0fa\xe43\xc0\xa2 i\xc8\xc7+3\xc0\xbb\x96&\xd7\x92:8\xc0b$\x8e>\xce\\3\xc0\x82P\xd6\x89\xa9\xae7\xc0\xe3(_w\x02X5\xc0\x11\x1c\xf3L\xc5\x0b2\xc0i\x9e{\x90\xb7D3\xc0\x9a-\r\xd5W\n3\xc0\x97\x953\x04\x17\x899\xc0\xb5\x1b\x1e\xb1\x97b/\xc0\xe8V\xb2\xe7S\xe53\xc0\x92,\xcerT\xc71\xc0\xef?\x99\xb1\xed\x144\xc0/=R\xe6\x82\xfb3\xc0\x85j\x90\x9f])3\xc0$ET\x18-\x082\xc0\x9c\xe5\r\xb44+3\xc0\x91\xca\xa9\xb5\xe7\x030\xc0\x07\xf0\xf7\xca\xb3\x884\xc0?\xc0\xca(9\x085\xc0\xf2\xdd\xec\xdd\x8d\x9c5\xc0@0\x81\xd1XF0\xc0Y)H\x92H\xf83\xc0\xbaP\x9f\xab\xdfO3\xc0\xe9\x05\x95o\x9b\x128\xc0\x8a\xf7\xfb\xe9\xc0V0\xc0v\xe2\x0eNG\xe63\xc0C\x12H\x9f\xd4\xce7\xc0\x93o\x0f\xfdO.3\xc01\x95\x064H\x1b1\xc0\xdf8\x98&/+7\xc0\x06<\xfcpj96\xc0e~\xef\xbc\x88\x0f4\xc0Y\x9b_\xb5\xb7:1\xc0\x1f8)D\xf6\xe13\xc0\xce\x07\xaar\x05B3\xc0\xe4\x87\xaf%\xf8J9\xc0\xc4\xe4\x93oC}8\xc0\xa3\x1d\x8b\xca\x1b\xaa1\xc0Q\xfd#s\x1c\xab.\xc0Mr\xff\xab\x86|7\xc0\xae\xa5i\xc7\xc7\x9e5\xc0G\xc2\xdf\xa1\xaf\xbe.\xc0\x89\xf2Y\x13\xa8Q/\xc0a\xb6(\xf7\xa2\x7f2\xc0\njeE\x8aC/\xc0bNj\x8c\x95\xee3\xc0\x9e\xc8\xf8\x1f\x13]3\xc0"\xe4R\xb8p\xa42\xc0\x02\xb3\xa2\xef\xf9q5\xc0N\x8c\xc7\rp:3\xc0\x1a\xc2t\x9d\x95\xf72\xc0\xf9}-\xd8d\x102\xc0K\n\x12\xbaa\x1f4\xc0\xfd\x07L\xdf\x06\xa75\xc0\xbf\xb33?\x8fk5\xc0\x840< 342\xc0&\xcbZ\xa9{\x853\xc0\xac\x12l\xce\xden5\xc0\x14\x12\x02\x9a\xab,3\xc0,n{K\x9a\x8d4\xc0\xd7\x8e\xa8\xf8LM2\xc0B\x0b\xf6\xc8E\'3\xc02\xf2\x1c\x84nJ/\xc0\xb2\x10:\xa4Q\x0b5\xc0\xe9k\xbb\x7f\xd2\x8e/\xc0\xc7\xceM~4B2\xc0%\x86\xa0L\xcc93\xc0@\xc1\xd0W\xf7\xf52\xc0RO\xda\x88Z\xbe7\xc0\x038X\xfbA\xc93\xc0\x14\xd10\x06K\xf41\xc0\x18p\tP\xf7~4\xc0\xadZ\xc6\xa8e\x8b/\xc0\xf8z\xdc\x02\xd8\xc0-\xc0@S\xe9\xa6\xd093\xc0\x1c\xbbq(\xcd32\xc0\x10\xb3d$\xe4;8\xc0\xdfA\xbc\x08\xb938\xc0\xa7\x19\x83O\x8b\xa53\xc0\xbf9\xa7/\x91\xd66\xc0K\xf0\xba\xb4\x1e\xc83\xc0\x18\x9e\xd0Dk23\xc0\x9dV\x8a!\xb5\x0c3\xc0\xf0\xc4.\xa9\n\xf71\xc0\x14V\x8f\x0c{r4\xc0H}\xa5\x93\xd4&3\xc0\xc9a\xc3\xc2\xd693\xc0^\xcf\xfa\xd9\x0bb5\xc0f\x0b [\xe277\xc0\x1f>\xa1\x08\xe0\xd27\xc0o\x82e\x8d.\xdb7\xc0\xd0\xd8\x14\\\x08K3\xc0\x17\xc4\xa7\x05P23\xc0\xe2\xc5\xbf\xe1Jq3\xc0\x13\xde \x8cU\xbe5\xc01\xda\xac;\xea*3\xc0\x17q!\x18\xd1\xfe7\xc0\xb7\xd6\xfc\xa3I04\xc0\x01\x84\xbde\x1b03\xc0\x11z\x0cl:\x1d3\xc0\x92\xcc\xea\xfa\xb9\xfb2\xc02i\xc58\xb1S3\xc0\xae\x87\xb3\x9fd&/\xc0\x009\x0bc7H3\xc0}.\x08\x1b\xb5(3\xc0\xfad\xf9b\xd1f3\xc0\xc9\xa5d\xd4h24\xc0@\x0fG\xb5\x8eb4\xc0\x9f\xcd\xa9s\x9e\xc61\xc0\xaeN.\x9dZ;5\xc0\xfc\x1f\xe3\x9et 2\xc0\x80\xbd!<\x10\x911\xc0\xf1\x9a=/\xc1\x013\xc05\xe6ff]\xfa2\xc0\xd6]v}\x92\x8f4\xc0\xf7\xa9!\xbd\x11\x1a2\xc0%=\x9e\x11\xec\xc83\xc0g\x91\xcfK1\xa23\xc0 2\xb6S\x01\xf81\xc0@\x83\xd1\x9f\xa964\xc0V\xfd\x91;193\xc0\xef\xddn\x8f*\'2\xc0\x0c\x1e\xa8\xba\xba\x182\xc0\x04\xbb2\x90\xe6\xfb1\xc0m\xcdM\x8b%\xce7\xc0:P\x80\x1d\xbd(4\xc0:\x9a\xf7@M\xfe2\xc0\x1e\xbefV(O6\xc0\xa8\xeaU\x15\x0b}4\xc0\x882\xfav\xb9\x814\xc0\t\x10\xcc\xa3\x0e=4\xc0X\xa8\xbb\xa0\xa264\xc0y\xab\xca\x13\xb0\xb95\xc0j\xed,\xf0M\x0c7\xc0\xfe\x977\xea\xd6\x050\xc0U\xc9\r\x95\xfcI5\xc0\x04C=\xad`\xd87\xc0y\x99\xb9\x89T\xeb7\xc0\x142\xaa\x05\x8d\x1b3\xc0\xbe\xde\xba\xf9\xd4%2\xc0\x91\xe9\x17\xc4\xf5\x082\xc0\xa0\xe6\xe8\xbbcn4\xc0\xb5\xe1\x1d\x87\xc5V4\xc0\xb3a2p\x80q3\xc0y\xd0\xb8\xdd\xab33\xc0\x951g=O\xd25\xc0\xf4\x91\xb6\xd7<\xda0\xc0\x10h\xff\xff\xe5"4\xc0+k\x86\xc0\xfbL1\xc0\x1b\xd9\xe6\xb5] 2\xc0S|\xa7\xe18>5\xc0\xaa\xe6\x1cpj`4\xc0k\x81D\x95\xf2\x963\xc0\xd6\xd1\x10i\x15\xaf4\xc0\xdc\xd4x<fD0\xc0\xa3.\xfe\xa4\r&3\xc0\x1f\x13C\xec\xc8<3\xc0\xc7\x1a\xeb\xc4Z43\xc0)\xe1\xd8\xb6()2\xc0\xfe\xd2\xee\xbdL\xe12\xc0\x9a\xc2$j\xa6\xe53\xc0\xcb\x87N\x84\xd7\x1a/\xc0A\x9f\xdbk\x07\x972\xc0D\xcbM[@\xfe7\xc0\xdb\xbd\xc5)\xf6\xb94\xc0\x1e\x10\xb1\xeaQ\xf81\xc0}\\aO\xe8\x943\xc00$\xfbp\xc6X5\xc0\xde\x86\x8b\xad\x08P5\xc0f\x0b\xe8\x80\xb3\xe53\xc0\xbfn\xd2\x89\x1b\xe42\xc0\xd2\xafp\xd3\xfd\x803\xc0\xde\t\x92E\xcd\x165\xc0v\x0e\x82\xe9\x1938\xc0g\xf0\xde\x7f\xef\xf23\xc0\x18w\x9aO\x01#7\xc0%\xc8\xa5\xc9#\x1f5\xc0\xcf\xc2\xdd(\xa4\xdf2\xc0\xd0\x94\xe3\x9bO\xf47\xc0\x12\xadkk\xf5S4\xc0\xe1\xc1\x82\xe6p\xb75\xc0"\x16y\xa7\x02\x115\xc0\xb8\x87\xe1\xe0\xcet.\xc0\xba\xa3`At32\xc0\xdc+r#\xcdX3\xc0D(\x1d\x8f\x87\x1b8\xc0BmuXZM3\xc0=\xb1u\xcc\xcb\xf14\xc0{\xef\xd7\xee4\xfa6\xc0\x85 \x17\xdb\xf0\xbb5\xc0\x13.i\x87\xe5\x0e2\xc0aN\xc1\x9e\x8e\xcf2\xc0x\t\xc7\x91(V2\xc0\xf0\xaca\x8f\x03\xdb7\xc0\x0b\xe4?L\xd8\x143\xc0\xfd\xfa\x81\xfd\xa2\xfb-\xc0\xe0\xa5.\xeb\xf6\xb23\xc0\xa4\xe5\xbc\xce\xc0\x8a6\xc0\xb1\xe7AR\x02U1\xc0\x14\x03\x83\xa6\x1b\x1b/\xc0\xec\xfa\xaaP\xf4+3\xc0lY\xe9z6{1\xc0\x1fx\x1c\xc5\x9d%3\xc0(C3|f\x0e3\xc0\xf6\xed\xd6\xab1\x0c9\xc0\xa8\x93XPO]4\xc0\xff\x1co\xf5\x99\xf67\xc0\xd6\xd6(J\x00U8\xc0s\xfd\xdc,+\x1e3\xc0\xe7Z\x0e\x1a\xca\xef2\xc0\x94\x80D\x063\x8d6\xc0\x06\xa8\xd2\xf1\xe4Y6\xc0q\xd66U\x89L6\xc0B^Y\xc3\n\xf43\xc0\x1c\xc6U\xcdT(5\xc0\x93f\x1e *\x083\xc0\xfb\x1a\xd7\xa5\xf2\x083\xc0\xc6\x00\xd2\x14\x18\xa40\xc0e\xf4j.\xec<6\xc0\xe0\xc0\xe8\x81ar8\xc0lf\x02\x1b\xb3\xf15\xc0\x15\xd9R\x06r\x954\xc0w\x9e{\xa0F)7\xc0\xde^\xc7\x15}17\xc0*\xe8\xb0\x0b\x0e\x008\xc0\x14\xa2\xbf\xd3\xae\x108\xc0o\xdc\xa9\xcd\xd0\xff6\xc0c\xe2A+\xeeE2\xc0\x94\x9f\xb5\x97Q)6\xc0\xb8\xc4\xcaa\x1a\xa34\xc0\x10\xa2\xd1\x9b\x0e"3\xc0\xebM\xad\x0f\x0c\xfc2\xc0\xde\xa8\x02\xa9\xd0:0\xc0n\x92\xaf\x0eZ\x8e3\xc0\xda\x83.\xc9^^.\xc0\xc4cG\x88\x86.)\xc0X\x11@/\xefb2\xc0gJ\xcd)\x9d\xe32\xc0\xe0\xf4\xbe\xcbG\x0c2\xc0y/L\x14\xa9i2\xc0\t\x0b\x06\x06\x16D3\xc0C2\x89\xbb\x97\x172\xc0\xab\xc6\xcd\x16]\x112\xc0\xd1\xb6\xf0{6\x9a5\xc0S\xe6\x99\xf8X\x994\xc0\x872\xef\xa6\x89>,\xc0\tA\xeb\xeb\xf0X2\xc0\t;\xdc\xc3 \r0\xc0\xda,\x96K\x17\x032\xc0\xd4?\xf1\xb7\x08\xd53\xc0\xd3C\xa9\xb6d\x824\xc0-\xdd8v\xe7\xe37\xc0\xf7\'\x9e\x8d\xd0S6\xc0n\xc7\r\x7f?,6\xc0\xb0\xa6\x9b\x84\xb4$3\xc0|0\xab?u\x9a4\xc0\xb1\xe9#\x9d\xacD4\xc0\x14)\x9d\xda\xb9\xe51\xc0\xeb\xbbeX\xfe\x873\xc0\xac\xd3\x18\x88-\x154\xc0\x8aG\x8d\xb5\xca\x105\xc0\xc2v\x00=\x0b33\xc0A\x89\x1c\xb4f\xe2/\xc0@,\xf2\x97\x01|2\xc0\x81+\xce$\x0c\x8e4\xc0`\x8f\x0c\xd8\xa7\x939\xc0\xba\x86=\xe8\xbf(3\xc0\x8e#\x8f\x8f~g1\xc0\x01\x14|\xad\x1e03\xc0B\xca"Q\xb6\xd17\xc0\xec\xe2:D\xe6q2\xc0b\xd0\xbf\x1a\xe5\xea1\xc0\xe6x\xc1\nS\x8e4\xc0*\xe6\xdbx\x91.5\xc0\xf6\x1f\'|\xbd\x063\xc0B\xdb\xdaa\'X2\xc0N\x0c\xfbb\x17\r2\xc0\xf6\x05>\x08\x0ef7\xc0\xa8a\x8aM\xf0e/\xc06\xa0\xca\x1dk\x063\xc0\xffe\xa3}\xa0\xb92\xc0\x7f\xfe\x1ek\xa2\xaa0\xc0\xf0\r-\xed\xe6\x890\xc0\xb9\xdc\xcb\x0e]g9\xc0\x90\x12e\xb6\xf6V1\xc0K\xcc\xf5\xa0\xe1"9\xc0\x9c\x08\x8a]\x85\x9b3\xc0\xf8\xbf\xb7\xe0\xd4V2\xc0F\x02\x04\x89Q\x97/\xc0\xde\xde\xf6\x82\x17\xb02\xc0\xd0R\xc0\xf5\x89\xe22\xc0,\x94N\xed\xda\xd62\xc0j\xbc\xb4@\xcc\x024\xc0\x0c\x14X\xb2o*3\xc0b[\xfe\xe7\x80*/\xc0\xef\xefq\x18\xe8T3\xc0\xa3\xc7\xbebEb1\xc0aGE\xb9\xf133\xc0W\x97r\xe0\x8f\x966\xc0\x86=\xd9\xc9\xcf\xe31\xc098\x05\x154(3\xc0-\x91\xe0\x02GG7\xc0\xa7\x15\x8e\xc3\\i/\xc0xa\xf5\xf3\x1a]2\xc0\x03\xcd\x85\xb2v\n9\xc0U\x1bQ(eD2\xc0m\xe1\x94\xd8\x95\xd33\xc0\x95\x15R\xae\x9f\xf73\xc0\x0e\x06\x1d\x98X\xa84\xc0\xf4\x00\xc5\x11\xa8$7\xc0W64\x0e\x92\x844\xc0]\xc9\xa4i\x1c*3\xc0\x1ah\xa0\xb0\xa2"/\xc0\xfeT\x01\xc4_/3\xc0p\x1b*q\x1e\xa32\xc0yD8\xa7\xb8a1\xc0\x8ex#\xc4a\x072\xc0n\xda\x08\xfd\xbbk2\xc0\x01v\xe3\x9e\x7f\xdd2\xc0\x83\xe9\xb2I{\xf41\xc0B\xfe+4\xf4\x8b3\xc0\xac\xc4\xfb\x0frI8\xc0>x\xf5\xdd\xa9G2\xc0\xd6;\x9e\x98\xa3\xb8+\xc0=\x06\xc3\x0c\xd9Y3\xc0\xe0\r\x8ec<\xdc2\xc0\xe07N\x9f9\xfc0\xc0w\x892\xc9C\x159\xc0\xf6\xact\x90\x9d\xb52\xc0\xa7e\x9ci\x8c\'3\xc0\xd4\x8d+\xa3v\xe12\xc0\xcf@\x00\x00\xcd_1\xc0\xce\xc0\xf2\xd7\xcfD1\xc0\xfa\xf8.eTI4\xc0\x19@\xbb\xde\x99\x99-\xc0\'\x12\x18\xa4X\x9a0\xc0k\xaf\x04\x04@\xb14\xc0\xcc\xff\x98\xcer\x046\xc0_\x0b\xac\x07L\xb45\xc0\'\x0b\x16\xdc\x07\x0b2\xc0e\xe8T\x0c-\xbc3\xc0@$\xd2X\xc9\x0f6\xc0\r\x90B\x12\xae\xfb5\xc0\x85\xa1\xb0\xd8\x9e\x921\xc0\xbe\x8c\xcf\x0c\xac,3\xc0s\xc3\xff\xf0WT2\xc0K\xaa\xed\x08\x00\x973\xc0\x03\xb9\x9a\xdb\xa1\x944\xc0lV\x10\x900{4\xc0\xf2\xcb\xb0\xc4\xe2\xa08\xc0\xbe\xf9\xcbc\xa8\xee/\xc08\xc3\x85e]f4\xc0<V\x12\xb9oR7\xc0\xc5\x99\xbc\xe8\x93\x1d3\xc0E\xeb\xcd2\x0f\x153\xc0\x8e\x95z\x8cA)/\xc0\xcbr\x82\xae\x04j2\xc09\xb0\x9d\xdco42\xc0M\x19\xa3\x90\xe5\xc25\xc0.Y\x8f\x02\x85\x001\xc0{5\xa8\xeb\xa8\xb87\xc0@R\xb1\x17\xbc\xdf7\xc0i\xe3"\xbb\n\x1d6\xc0\xf0\xaej\x04HE2\xc0\xfc \xd2O\xaf\x103\xc0\x81\xfdh\xc2{\xef6\xc0\\\xa6\xbf\xc1\x15\x8a8\xc0\xbf]\xe6Y\xea\x8d4\xc0Nmc\xe4C\xb73\xc0\xf0\x9b90b\x194\xc0!e\xb8\xe8\x9ak3\xc0\x8dS4\xfa\x0c\x083\xc0\xed\xfc\xa7d\xdc\n2\xc0=I:|\x08B2\xc0}\xf7d\xefp\xe8%\xc0\xc3,\x9a\x0fC\xce3\xc0\xb1\x1a\r\xcc\x13\x122\xc0gO\xc2\x83\xa0j1\xc0\xb9\xa5\x96$H\xdb2\xc0I:\xcf\xb1\xcaw1\xc0\xc1\'\xde\xd1\x81D8\xc0\xb8\x88\x00U\x12\x0c3\xc0N\xd0\xc3)i\xbf/\xc0,\x04\xb7\xb9n>7\xc0\x82\xaf\xef"\xddM6\xc0\x954\x86M\xa7\xd22\xc0,WA}X\x082\xc0\xe1#\x96\xbd\x9a\x9b3\xc0kUy\xacq\\3\xc0$\x17\xf2K\xe4\xd72\xc0\xfeE\x0e\x86\xaf%/\xc0\xbfG_F\xf4\xc8/\xc0$\n\x11\xa6\x80D3\xc0\x1c\x1dQ\x88\x06\x1e2\xc0[{\xc5}\xae\x182\xc0\x1e\x11\x83t\x94u1\xc0\x17\xff\n\x8bL\x102\xc0*\x1c\xa6S\x94\x970\xc0\xf9\xfc\x98\xd0\x02\xf46\xc0\xf4]kI\x87\xf72\xc0a|\xcc \r\x1a9\xc0)\x93\xc23\xef\x058\xc0\'\xd2\xa8\x17aF4\xc0\t\xe9\xf6\xab\xaa\x1a4\xc0\xae\xe0\xed\xe1\x0f64\xc0-?\xb1\xe9~\x838\xc0:\xa5\x85\xa9w\x105\xc0,\\\xca\xfc\xcf\xe56\xc013\xeb\x8bC\t4\xc0\xc2\xefl\xc3i`8\xc0\xcd\xb8\x06v\xea\\3\xc0M\xd9\x80Sp\xb78\xc0\xa6\xdd\x81\x010\x067\xc0\x97]\xef\\%\xf52\xc0\xef\xdd\xd8\xac~\xea2\xc0q\t*\xcfW\x062\xc0pok\x02\x17C3\xc0\xb3/It\xe2G2\xc0$~\x98(5\xb52\xc0!8s`\x02\x192\xc0F\x91\xa1\xde\xd7\xff1\xc0\xd2\x9a\x89v\xe0\xb9,\xc0h\xd8\xd5\xca?\xaa3\xc08%C\x01\xe3P3\xc0\xee\x9c5d\xcc46\xc03?\x00\xdc(Y3\xc0}d#\x82\xdb\xe78\xc0\x96\xbf!/\xeb\xc42\xc0\xea\x985\x9c\x0b\xb62\xc0\x14w[K\xc79/\xc0\xc4\xff\xaa\xd2%H/\xc0+0\xc4\xff\xb4\x894\xc0J\xe2\xf0\xd0\xe1\xb33\xc0\xb4\x96W\r\x0f(3\xc0+\xe1U\xd1i\xff1\xc0?\xa4\x97\x8c\x82B4\xc0\x05\x9bX\x1f\xae\x101\xc0\xb6\x08\x99xa\xa03\xc0VX-\xd2K\x012\xc0\xack\xfe\x7f\x8bX8\xc0\x9fE\xee#-X3\xc0-\x1e6\xf4f 3\xc0\xb8\xc6zZ\xf0\x8f4\xc0\xae\xc5\xbeB~\x1e2\xc0\x03\xf6\x08#\x05\xac,\xc0\xf2\x9e\x0b\xdc8\xaf2\xc0X/\xd5\x00\x1c\x9c2\xc0ch\xcd\xba\x0c`3\xc0\x1e\xc8.\xd8\xaaR3\xc0\xe2\xa7\xa2[\x9f\x073\xc0\x03\xa6\x9b\x1c\x8ak3\xc0\xe2\x08\xa5\xb1\x0cy2\xc0\x91q"\xac\xd5r2\xc0\xae?\x94w\xaa\x958\xc0}\xae\xae\xdf*\n7\xc0\xb6Z\xb8<\x19K3\xc0\xb7\xfc\x05$\xc8\xdb2\xc0M`\xc1\xe2\xadE3\xc0\x8d\x18b\x05\x91\xb82\xc0i\x01\xbe\xda\x8a\xbf3\xc0\x84\xd5\x9d\xfa:13\xc0\x9b:\xf9\x05\xe236\xc0\x8cc\xa2\x8b\xa3"/\xc0\xcaRx\xca.\x8b3\xc0\xb1\x14>O\x9c\xe7/\xc0\x0c\x93\\}qB4\xc0\xee\x16\x13Q\xc7\x154\xc0-\x8f*\r\x16{1\xc06\'\x16\x87\xa3!9\xc03\xa2\xf8\xa9\x8b63\xc0\x81\xb5F\x1b?\xd62\xc0\x15\x14\x97_\xfa\x114\xc0\x1a\x83\xf6\x92`\x9b,\xc0\xe3c!\x9d\xfd\xb83\xc0\x98\xd9\xa1\x84\xf0K3\xc0\x12\x01\xb9\xae\xd2\x933\xc0\xc5\x10\x95Jb\x872\xc0\xd3\x84\xd1\xa5\x05V7\xc0w\xd5\x99\xc5EQ3\xc0n\xad\xa6y-\xc82\xc0\x1bd\x9eU\xa1\x1e2\xc0\x0es\xb8i\x88\x805\xc0\x06mp\xc3C\x808\xc0\xe8\x97\x86\xf1|U3\xc0\x97\xe8\xda\xde753\xc0\xbc\xdf\x1c`\xd4\x812\xc0\xf8\xec\x1a\x17l57\xc0\x03B\x91\xf1\xa687\xc0I\x8e\xee\x01\xfe\x084\xc0\xe5i\xdaJ\xc8\xf27\xc0\xab.h\x13\xaf\xb32\xc0\xc1\xc6\xdcG\xec\xef1\xc0\x06\xdcW\x8ff\xb75\xc0\xfa\x83\x84\x00\xf5\xe6/\xc0\xa0\x80<q\x03!7\xc0>P\x96#\xec\x857\xc0Q\xa9\x1aQ\xc1C3\xc0\xc7>\xa2\x85\xddF8\xc0F\xd3f\x8e\x98b8\xc0\x16\xe9*/\x8c\x137\xc0U\x1bA^^M1\xc0\'\xe6\x05\xf6hX3\xc0*!\xff\xc3g\x144\xc0\xd0\xe5Sh}\xb03\xc0N\r\xcc\xc1c\xb53\xc0\x01\x03\xa7\xdczZ3\xc0\xce\xc4*\xca5h0\xc0\x13\xd0\xd2N\xa0H4\xc0\xb1\xa8Q\t\xf4?7\xc0\xbf\x94\x91Q=\xbb7\xc0"\xff\xfe\xd1)\xbc0\xc0\x19\xe5J\x1cA\xcc1\xc0\x11\xcc\xdd\x9c)\xaa7\xc0$\x1f\xa7_h\xe61\xc0\x9a\xaf\xf4\x0e\x06-3\xc0\x82T\xeaz\xa6M1\xc0\x03\t\xde\xb3\xeb\xa73\xc0B\xd8\xde\x9f0E.\xc0\xdd\xe2\x1a\x10\xae\x087\xc0\xf9\xad\x8ct\xb1\x912\xc0Sh\xaf\xe4\xaf\x013\xc0\t\x8a$wI\xa64\xc0{\xc0a\x02\x07U7\xc0\xe3\xbb\xc6\xc0-\xb9/\xc0\xf8\x0c+n\xaf\xf22\xc0\xe1J\xd6\xdf\xb9_7\xc0\xbb:)G\x07\x882\xc0\x8b\x03\x85\xf8\x1e\xaf7\xc0\x9a\x94o%;\xe91\xc0l8\xceQ~\x9e5\xc0\xd0\xe49\xe5\xc6\x1a8\xc0\x07@fi\xe6x/\xc0\xf6\x98\xc5.\xf3\xec6\xc0\xd7y\x08\xce\x06X5\xc0\x88@\x85\x1c\xfdb2\xc0\xa0~\x7f`\x96\x842\xc0\xcb\x987y\xde.3\xc0\x99\t\xa1\x15p\xf96\xc0\xbd\xe4\xb9\xb6\xd7\x0e/\xc0h\x0ct\xeep\xac4\xc0S\xda\x97B\xeak4\xc0x\xd8\xfb$\x13G7\xc0c\xf5oJ\xc2\x123\xc0\x8e\xf5_a\x89\x872\xc0s@\x11\xb0\xfd\xc81\xc0\xed}K\xb8\xf6\x187\xc0\x11vI+\xfb\xc43\xc0\x04\'\xb5\xcb\x8c\xa38\xc0t%\x12\xcf\xac\xec7\xc0\xa9qj[\xf9\xde1\xc0\xb9aX\'6\xbb1\xc0\x16\x18Uz(>7\xc0\x0fc\\&\x97h/\xc0\x15\x1e\xc9>\xfa\x802\xc0\xd35o\xff\x8f\xec1\xc0!\xd4x\x8db\xa82\xc0\xe1\x11\\~\xb3\x9d2\xc0\xb1j\xf2Y\xbc@7\xc0\x15\x817\xdfm\xd81\xc09-\x8e\xb1\xdf\x111\xc0\xc6x/\xaa\xd0\x182\xc0c\xe9r;\x8c|2\xc0\xa0]\xb3\x92\xa7\x900\xc0^\xc3M\xaaoj/\xc0\x93~@\\JG1\xc0\xdbTa\xcfr\x865\xc0\xfb\x98\x94\x00y}5\xc0\xdb\x0fb\xc8r\x1e2\xc0\x04+\xbb~ps5\xc0}\xa3Q\x87\xc942\xc0\xfc*\xc9\t}/3\xc0\x9a\xd0=\xd1\xebe2\xc02H\xf9\xd7Io3\xc0\x04^\xc3\xa6\xef\xa62\xc0;\xe4\xc6\xb1W\xde7\xc0\xcf\x00\xd6D*,6\xc0IoN\x18\xf0_/\xc09!\xa4\x9c\t\x8b/\xc0E\xcey\xcf\x0f93\xc0\xc9\x81\xa9_\xfc\xd73\xc0\x11\xd3<\x12t?3\xc0\xf73\xc9\xb4\xdf\x1c3\xc0+&\x85\x8e\xa3<2\xc0\x1f\x04w\x1e\xb4X8\xc0\x18\xcf\xdf\xc6(\xa27\xc0!\r\xec\xa6\xbc\xd50\xc0\xdb#\x12\x13Ce5\xc0\xf9\x1f\xb5,\xa0\xf1.\xc0BJ;d\xddb/\xc0\xf5]~\xfc3\x9a7\xc0sm\xc1jl\xd8.\xc0E\xd9@O\x02</\xc0*\x0eJ&\xc0M.\xc0\xc8\xd5@\x19T\xa62\xc0F\xc9\xd0\xa6\xad}2\xc0\x1a,\xad"y\xc45\xc0(\x94]fLM3\xc0\t\xc5X\x0b\x89\xec4\xc0i\xcb\x82\n\xdc`/\xc0\xa0\x89\'\xb39P5\xc0\xdezAd\x85)3\xc0n\xf4t\xe3\x19w2\xc02u\xae\xba\xe1@0\xc0\xd9}\x02JW>/\xc0f\xc0\xd6dMb6\xc0\x00z\xc96\x83F7\xc0\x1d_\n\x0b\x9b\xad2\xc0\xd3s\x08\xe0H\xf71\xc0\xbb\x87\xd6K\xd5Y/\xc0\xd8\xa5g\xdbD\xfc5\xc0\xda\x99\xcf\xd4\x1b\r7\xc0$Te\x07\x93\xfc3\xc0h\xfaP\x02\x06\xaf-\xc0\x943\x17\x87k74\xc0\x87\xc6\x10\xea\x03\xa92\xc0\xb2\x08\xb1\xe9\x16Z4\xc0\xed\xd7\x88A2o2\xc0\xa7m\xf0\x8f\xd8(2\xc0\xda\xd5/\x04\x8aP5\xc0\xb2F&M\xb5/3\xc0Xn@<\x8d 3\xc07\xfdf\xc6\x95\xfb0\xc0\x8a\x85[\xadc{7\xc0;\xc8\x04\xf2\x8d\xa7-\xc0\x97j\x13\xc1o+8\xc0)C`\xba5l4\xc0Y\xdcH\xf9\x14K5\xc0\xe2\xfa\x8f\x01\xfeA3\xc0=\xcb\xeb\x14y.3\xc0\x9a\xd3\xb30\x1e@0\xc0!\xff\x83\xae\xc0\x953\xc0\xcb\x17*\xe5j\xa52\xc0\x90\xbd\xba%y\xa24\xc0\xd3\xd6\xa2W/K5\xc0@\xf8\xb2\x87\x07\xdd5\xc0\xec\xa5\x82\x08\xc4\x841\xc0/\x91\x99\xb2\xb4\x183\xc0\x0f\x0e\x9aa\xf3F7\xc0M\x07Q\x82\xe6(3\xc0\x9e-\xb2\xa5<\x962\xc0G\x1a\x8e\xba$X2\xc0\xc9\xbf\xac\xc9E\n2\xc0a\x87O\xdf\x12\xd37\xc0\xcc\x06\xe2\xf6w\n3\xc0~\x86z\x99\xd0\x013\xc0\xc1\xb3{m\xc9\x912\xc0\xc2\xc9\r\xfbBl/\xc0\xcf\x02\xdez\x8b12\xc0c/}\x8b\x05)2\xc0\xbe\x90m\x14\x0cE0\xc0\x82\x05\xa7\x8b\xe6\xfc4\xc0\xe2\xb0?v1;3\xc0"Wev\xb6\xf17\xc0\xdd\x8e\xb2t2\x8a2\xc0\xde\xa7P4\xfcI2\xc0M\x8c\x9b\x11rA2\xc0v%(o\xbe:4\xc0$\x8fWH\xd7\xc0.\xc0\x0b\x0e\'C\x83H/\xc0\xd5|C\xe5\x1d,7\xc0`\x8b\x14\xa5G47\xc0\n\xd5\x97=\xa4G4\xc0\xa8\xa1Q\x02\x19\xe84\xc0\xdd\x12r\x14\x84\x893\xc0\x1eH\xc1\xf8<03\xc0v\xa7.!z\x032\xc0\xa5\x80\x1e\xdb\xe4\xb85\xc0\xa1\x93^\xb6\xf4z7\xc0M\xc2Y\xae\xc2*3\xc0CMPgSn7\xc0\xd8\xf3\x99\xc8\xcc\xa73\xc0\xa9O[\xe5\xdeE3\xc0\xa9o#\xd1C\xf21\xc0\xce)D\x832A8\xc0\x8b\x11\x02I\x8e\x997\xc0\xa7\xee\xee\xd4\x96\x847\xc0;O\xbd\x96f}3\xc0\xfdE|t6>3\xc0\xec\xee\'\x19\x04\xa80\xc0\xcfo\xda\xa4FF6\xc0\xccGx~\x99:0\xc0D\x8b\x15\xec\xf6\xfb.\xc0\xca \xca\x8d\xba\x028\xc0\x15\xac\xae\xa8V\x878\xc0\xad\xaa\xf1\x13Cj4\xc0\xa0\x8f|\xb4/\xf28\xc0:\xa9\xa6\x90\x96\x8f.\xc0vR\xdbQ\x16\x92-\xc0kc]\xf2\xe3\x9f7\xc0\x88\xdb\x10?\xd8\xac.\xc0b\xb9P\x06\xa4\xbf/\xc0\xd6C\xd4O\xd7\x987\xc0\xb9\xfa,n\xc3!3\xc0\x12\xcac\x93f\x103\xc0\x04\xbe\x938\xc7p2\xc0\x01\xbeKF\xbfi7\xc0dq\xe2>w 2\xc0}L\xdb\x90\xfb\x922\xc0\xa9\xddC\x83\x00\x866\xc0\xe9|\x1d\xa0\t\'3\xc0M\xc6]\xe0R\x129\xc0\x01\xdb\xa6\x9a\xc8\xe40\xc0b\xb3_\xc7\x04\x8e1\xc0F\x93\xe7kzt3\xc0We\x1bc]\xe24\xc0\x0f\xbe\xc7\xcelu3\xc0|$\x8e\x029\x07/\xc0\x8aw\xa1\x90\x9eh-\xc0\n\xa6\xbb_*\xa77\xc0<\xa6\xa60\xba\xff2\xc0\x0e<a\xc1O\xce7\xc06\xbe\x8c\xbb\n\xf40\xc0\xbe\xd7Q\x08f]1\xc0\xdd\'\x08\x04\xd64/\xc0"\x12\xdbi\xee\x110\xc0\xa3Z\xdb\xa0\xdc\x931\xc0w\x02\xff\xa2\xc8\x981\xc0\x95>\'G\x0f\xa5-\xc0\xa8M\xba^\x1b]-\xc0O\x93;\x11\xb0l3\xc0]\xbc\xd4\xf3\'K7\xc0^ \xd2\xd8;z3\xc0\xa7\xb7_\xf2\r\x025\xc0\x81/\xf0\xe2\xff\x0c4\xc0\xb4\x9cr\x12\x06\x1e3\xc0;#\x0f\xed\xbdN2\xc0v\xb0\x0c\xd1\x98\xab5\xc0s\x94\x8fx\x8c\x82-\xc0\xc6q>H\xbf~6\xc0\x00\xc9\xf0%\x06\x94.\xc0O`v\x1f\x1f\x0b/\xc0\xaas\x079W\x10-\xc0\xd4\x89\x92\x11\x95\x9f7\xc0\x00\x950\x7f\xa8\xf44\xc0C\xf0\xdeO\xe8V0\xc0\x7f\xc5\tN\x1e\x931\xc0\xe9\x00/\xa0v\x152\xc0\x07\xabk\x94\x86,7\xc0a\xbd\x97nE\x816\xc02\x0e\xc9V\xfdY7\xc0\xe0\xd8B\x1c\xb0\x023\xc0\xc2\x01\xb8\xa9\n\x97-\xc0\x8eq\xc1_B\xd36\xc0\xba\xad.o\xb6\xfd4\xc0\x89\xd6ZS\xcf\x933\xc0O\x06EmW\xcb2\xc0U\xe2\xc6\x91\xd7c2\xc0\xc3\x8c\x03^\xea\x951\xc0\xde\x89\xcd\x97\x05\x8a-\xc0\xfc\xc5\xc2\x01\xf7\xab7\xc0\xd7\xaa#\xd0y\xb56\xc0\x04\x1a\xbc\xe4N\xf04\xc0\xf8\xbf\x99\x0f\x11\x9e1\xc0\x92E\x8b\xb1\xd0e2\xc0\x9a\xae.\xc3\xd3\xc84\xc0\x07>\x7f\x86\xa6\xaf7\xc0\xd4>j\x1a\x84x6\xc0\x8c<\xc4\xed\xf3h2\xc0\xc1\xe8\x91\x9d\xbf\xf28\xc0\xc8\xf4u\xf7\xdd\xdd1\xc0\x83I\xc3\x16\x8f\xb80\xc0\x9a\xa2p\x80\xf9\\8\xc00\x93 \x8d\xf0\xa27\xc0\xe9\x9a\xc3hj\xa2.\xc0\x8d\xe9\xc5\xc03\xd34\xc0\xb4\xba\xb32\xaf\xa21\xc0\x03\xfdM\x80\x14m/\xc0\x1a>\x803\xca]7\xc0\xc2\xa4T\xf7\x9e\xbb6\xc0Y,\xf7~\xb0\xb46\xc0\x07\x13\xc76BH4\xc0\xe4aC\xdc@\xd71\xc0K\x0e\xc4\xb5B\x857\xc0\xef=\xc1\xc3\xcfl8\xc01B\xf1\x00\xef.4\xc0AU\xec\xb5\xcb>2\xc0\x94%\x1f\x80\xd8t3\xc0#\xa29\x05\x9e\x0e4\xc0\xc5Mb\x00H\x0e7\xc0r\x0cP\x05\x03g-\xc00\xb9\x9e6af/\xc0\xb8\x83\x95%\xc3\x0b0\xc0z\xb5;a^\xde1\xc0\xbf\x00}\xc1u\xb27\xc0\x96\xab\xe5^Km3\xc0\xa3\xec\x95\xde?\xb11\xc0\neC\xbbC\x827\xc0J.s\xf9\x95\x9a7\xc0b\xde{\\\xc6|3\xc0\xf4\xc0\x15\xc0\xc0t3\xc0\'\xe9<\x9d\x02\x1d6\xc0\xfciV\xfe\x96:7\xc0\x9f+sr\x9ez.\xc0\xfcVPTf?-\xc0\xd3\x1a\xfa5\xe2s8\xc0\x8e2\tG\x8cF0\xc0h(\xfc\x9e\x85\xfb/\xc0\x1a\xff\x90\x03\xed\xf42\xc0Q@3\x1f\xaa\xcb2\xc0=\xd4\xc0i\xca\xb78\xc0\xdff\x08\x7f\xe0\x9a2\xc0&^\xcc\x06\xecM1\xc0\xf7\x81\xfd\xc0\xc3\xa81\xc0\xad\x93.\xc5\xb0\x036\xc0\xf6R\x88\x83\n\xb47\xc0\xfb\t?\xb6\xd878\xc0|\xb7\xaan\xcb\xcb6\xc0\xe2\x91\xc7\xca\xb6\x003\xc0\xd0$M\x96\xff\xc11\xc0MJt\x94r\xdd.\xc0e\x98\t\x00\xe2l3\xc00}\xa7\xee\x19\x063\xc0?l\x0eg\xf3\xe66\xc0\x8a\xc3Q\xbc\xa7s7\xc09&\xeeR3+8\xc07*\x18\xb8\xea|3\xc0\xc6\xc8\xb9\xb8w<7\xc0\xf8\x86\xe2\xa8]F-\xc0\x17X~\x8a\x97\xaa6\xc0\xf41\x07\xeb\x1205\xc0\xba.D\x12\xd5a3\xc0\x96N\xd9\xfau\x104\xc0qN=\x8e:\xeb/\xc0(\xde\x85\xf5\xd2w2\xc0V\xd3\x900\x83\x186\xc0\xbd\xb2\xac!\xc2\xd63\xc0\x0e\xaaT4\x15\x972\xc0\xa5\xe2\xe6p\xff\x0f0\xc03!\xaf\x7f\xe4\x174\xc0\x16\xc9pe\xceb3\xc0:8ICC\x0b3\xc0\xc6\xc2\xbc\x9d=\xe46\xc0\xe5\xf7e\x8a\xfc\x8b8\xc0%\x8e\xbb\xe1\xca\x981\xc0G\xd5tv\xe5\x9e5\xc0\xbb\xae\xdc\x00\xe1\x174\xc0\x95\xa9\xb1c\xb8\x993\xc0\x05\xec\x16\xa7\x82k3\xc0\x96pkA\xf5T2\xc0x\x87\x9e\xaf&\xb58\xc0\x84H\xf9\xdd9\x83.\xc03R\xce\x9d\xdd\x8e0\xc0\x86\'&\tE#/\xc0\xe9g\xc1\xbf\x16\x1a4\xc0\xc1h\x9bx\xfe\t6\xc0\xa0\x94(\x8ect8\xc0;\xbb\x1f{\xeeV2\xc0\x1a\xd3\x87r;\x110\xc0#\xc2V\xd03\x96/\xc0[j\xee\x03\x19\xa51\xc0\x88\xce\xa1\x13\'\xb76\xc03\xcb&\x02\xf628\xc0\x16\t\xaf\\\x86\x983\xc0rT\xb4A\xd6\xae1\xc0B\xf5\xc5Z\xf1#3\xc0M\xb4\xea=p\x904\xc0U\x81\x16\xa6Ny2\xc0\'\x85VV\xf7\xc61\xc0\xb9q\xf6\xb9\xd9\xa41\xc0o#\x91O8\t0\xc0\xcd\xf7\x07\x889\x986\xc0\xbcTsq\\\xb52\xc0\xc5M*\xab\xd1$6\xc0[\x8f\xa0\xf7\\)8\xc0I\xbc\x8f\x19h~.\xc0?\x8d/\x9d\x92|7\xc0\x86\xe8\xeb[!\xd7-\xc0\xc3\xb1<[\xf7\x086\xc0\x1b\x1f\xb7\xaa\x16\xfc4\xc0\xd99\x7fP\x98o3\xc0\xa0\xae\xf9\x07:%6\xc0\xe4\xe2\xc4\x1c\xd8\x088\xc0\x93\xa2\x98"w\x843\xc0]w\xc6f\x1f\xc6/\xc0\xfe%{@\x1b\xcb.\xc0\xad\xb7\xe2\n\xc8_7\xc0\xca\x987\x9e\xa1\xdf.\xc0O\xa0\xdf\xd39Z6\xc0f\x1d\x00\xba4\xd6.\xc0\xb0\x13i?\xee\xd23\xc0Q\x9c\n\xdb\xd055\xc0\xcb/\xe8ly\x9b2\xc0Ee\xb1\xcc\x8c\x89.\xc0L\xee 5V\xa72\xc0\x06\x80\xcc\xc7 \x8b2\xc0L\x92E\x9fu\x822\xc0\nMx\x1b\x8c\xf77\xc0LR\xf5H\xf5\xb1/\xc0\x1b\xf6\x12\xaf\x93\xb82\xc0?\xdb\xbd\x9c\xaa\xa02\xc0\xaa\xfb\x96!u\x156\xc0\x8b\x96\xad\xa8H\xf22\xc0?\xbe\xef\x88\xc4\xbb2\xc0\x03Y\x91\x1dux2\xc0\xa0\x8f\xad\xa6`d2\xc0\xce\x00\xe8Clp3\xc0\xb5M\xfd\xce\xdc\xc43\xc0\xe4\xa5|IG\xa43\xc0\xddz-j\x97\x923\xc0\x0b\x9dP\xb4\xdaI3\xc0 \xb6J\xf3;\xe72\xc0\xa0N\x9e\t\n\x8d.\xc0b\x10\xc8\x19\x1e\xfa-\xc0\xe6*\xed\xcfHz3\xc0x\x1a\xe4\xa4*y3\xc0\xbe[\xa8g6\xe16\xc0\xdb\'\x86\xed\xbcl4\xc0\xd05\xe5\x8a\xfaG8\xc0\xc7*\x04\xf0\xcc\xbe3\xc0br\x15\x08(\x106\xc0bs\x11\'tW4\xc0\xefb\xd2\x1cDp3\xc0`\x16X\xc6\xf2\xb20\xc0\x8b\xf6\xd5t\xc5\xcc2\xc0{\x0fA\xa4\xf1w2\xc0\x87h\x9a\x84W\\3\xc0r\x06^\x88\xbe\xa82\xc01,="^\x883\xc0(\x19\x8aj \x991\xc0d\xf5\xa2\xab\x08&/\xc0\xda\x9f\x12\xff\xcc\x1a6\xc0|\xaf\xde\xe6\xd5$7\xc0\xfc?\x9ff\xe4\r0\xc062\xab\xda\xaaU7\xc0tl|\x1c\xda\x038\xc0\xc2\xd7\xf86\x1bT4\xc0\x18F\xf0Q\xbe\x156\xc0\x1eC\xd4\xbb\xf6\xac3\xc0q\xec\xac\x98\xaau3\xc0\xf7F\x08\x84\xd6l3\xc0\xda\xb037bR3\xc0\xc3\xae\xd397R8\xc0\xb7\x11/\xfcr\xca2\xc0+\xe6\xe7=\xb9\xc12\xc01\\\xa3c\x87\x911\xc0\xc5\xfa\xe6\xd32^4\xc0\x99#RGr\x172\xc0\xc8\xbdT\xa6\x9d\xb07\xc0\xf6r\xc4\x03lT7\xc0\xe8\xcf[\xc5\x1f\xe57\xc0\xa9_\xce\xcc\xdf\xc03\xc0\xa1z|V}\xa8.\xc0\x86~iq\xc1\x963\xc096/w\xe7\x8d3\xc0\x98\x8b\x97L\xb9\xa92\xc0\xba\xcdivn56\xc0\x8f\xad6r\xd8\xca3\xc0\x19\x0e\xed\x1b\x1a\xd72\xc0\xcfCj\xae\xc3a/\xc01\xe0\x85\x1e\xd1\xf97\xc0\x00\x8d\x1e\xa8e\xf15\xc0og;\xadu18\xc0\xcc\xdd\xe4\x97<\xec/\xc0]\xa4\xaci\xc5{2\xc0\xa3\xbc\xc5\xe77y/\xc0\x01\xb6I\x0b\xef\xad3\xc0\x80y\xab+(W7\xc0\xe6\x9d\xadTo<5\xc0\xba\xef\xc8\xb5\xbb\xc60\xc0\x96\xb9$\xd9\x0c\xee7\xc0\xe5\x8bns0~3\xc0\xa2O\xc0\x16\xd1\x8f8\xc0\xd3\xd7\x8bL9\r2\xc0=bz\x94\'\xfd2\xc0\xc2\x058\x8cY\x8f.\xc0\xf0KY\x1f\xb4\xd16\xc05\xa0|,\x01\x053\xc0\xbb\xcd9\xabWK8\xc0\xbc\xb1:\'v6/\xc0d\x0c\xeej\xf7\x1e6\xc0\x15\xb0}<n\xb92\xc0>\xf9[5\xd5\x8d2\xc0\xb2\xde\'mF\x008\xc0!i\x1e\xa6DT/\xc0\x1c\xfe\x1dz\'\x873\xc0\xa3\xb4\x89\tN\xb03\xc0\xd8\xeb4\x06\x85\xa93\xc0\xf0\x16\xf8\xc5R\xc73\xc0\xbbh><\x8c\x8f5\xc0@\x0c0\x0f\xfa\x872\xc0\xf2\xaaH\x91\xeb\x88/\xc0\xbf=\x02\x13\x16\xfc1\xc0\x02\xfe\x19\x9e\xdb@4\xc0\x0eIP\x12\xc1\xc22\xc0\x9e\xf6\x9e\xff\x0cA3\xc0\xadt\x98\xae\xad=6\xc0)\x96\xeb\xaa\xc8\x8f-\xc0\xe95#\xa6t\xc02\xc0\x90^Y8\xd548\xc0"\xf9\xe9+P\xd23\xc0\xffr\xcd\xf9\xef\xd12\xc0\x9d\xad\xb4\x94\xbb\xaf3\xc0\xfb\xf6\xd7W\xc4\x867\xc0\xe3Q\xa8\xa2\x80O-\xc0lF\xe1\xe2_\xc65\xc01\xcbuTW\x028\xc0\x82\xe6\xbc5\xbe*8\xc0p\xcf\x17\xff.(9\xc0"@\x8f\x00(\x013\xc0\xeb\x1eS\xe3;\xdc-\xc0\x06\xd8\xb1\xb5\xf3N8\xc0\xe5\x87>\x01\xa8$8\xc0"\xd6\xe6tR,8\xc0\xa6w\x00vI\xfb8\xc0\t\x1b\xaf\xce\xd5\x182\xc0\xbd\n{\x82?\xba1\xc0g\xc8\xa7\xdb\xac\x153\xc0\xce\xbf\xbe\xec]\xc42\xc0R\xdf\xffZ\xe4~/\xc00u\x89\x9b~\xf32\xc0\xa5D\xa0Y~#9\xc0x\xfeC\x85XM2\xc0E\xfcO\xa2\xd6\x1c0\xc0\x05\x9a\x11|\xcd\xd02\x
[truncated: 1,346,548 more chars]
