# Supplementary material for: Sea ice drift data for Fram Strait derived from a feature-tracking algorithm applied on Sentinel-1 SAR imagery
Source: Data Brief. 2018 Apr 19;18:1410–5. doi: 10.1016/j.dib.2018.04.034 (PMC5999601; doi:10.1016/j.dib.2018.04.034)
Supplement: Supplementary file 2 — Supplementary material [file mmc2.zip › fs_s1a_data/HH_filter200vec/FramStrait_HH_20141114T062320_20141115T070415.dat]

(lp0
S'S1A_EW_GRDM_1SDH_20141114T062320_20141114T062420_003274_003C9B_D5CC.zip'
p1
aS'S1A_EW_GRDM_1SDH_20141115T070415_20141115T070515_003289_003CF2_44FD.zip'
p2
a(cnumpy.core.multiarray
_reconstruct
p3
(cnumpy
ndarray
p4
(I0
tp5
S'b'
p6
tp7
Rp8
(I1
(I356
tp9
cnumpy
dtype
p10
(S'f8'
p11
I0
I1
tp12
Rp13
(I3
S'<'
p14
NNNI-1
I-1
I0
tp15
bI00
S'Z\x10A\xe1r:,@\xb0\xf4p\xa9b\xb1)@\x01\xe5\xc3\x84\xae\x05)@@\xc5:R\xf2R+@\xcf\x14\xb6gK\x1d+@\xb0MC\xea\xc1\x1e+@\xc9`\x93\x1d\xa3t+@\xdfX\\\x9b\xdd%(@S\x92\x1e\xc5[\xbf%@\xdd\xf8\xd1"\xef\x18)@\xe0X\xa2\xe1\xeb\xd7(@\x08G\xc0\xe9\xfa3)@d)\xb7\xd8K\xfe(@\x92\x92A\x84\x16\xb1&@\x10\xe6\xf5\xceW\xfb(@\xc2\xeb\xd85\xe0\x00)@\xe8y\x04\xf9<\xc6+@\x1d\x91+\x9d\xd8\x18)@mz\x10L\x18/)@\xce>j\x1d\xb7\xe9*@ fqJ\xa8\xf6%@\x0c`\x06\x195\\)@4\xa5J\xbc#\x96+@\xbc\xab\xb5\xd86\xfb*@\xa3\x94j\x03\xfdB&@\xe8_\x06&\x84\xe7*@FA\xbb\xb8_\x98)@=\x98\xfd\x85\xff\x18+@sl\xaa\x18)\xee&@O:1\xfd\xa7\x06)@^w\xd3}T\x1c+@\x9c\'\xba\xe0\xc8\x80+@\xa5\xb12\xd6\x95\xed)@\'\xda\xbc>+\xff(@\xe3\x8b\xe0\xef\xe6s(@\xa1\x8bx\x8f\xc3K)@oQ\xcc\x04=\x1e)@m *j\x1d5)@\xden%\x07w\x0e&@W\x10\x1aA8\xbf*@0\xa4\xaa\x14\x9e+)@\xcc\x05m4\x97\x1a)@\xf4\x9eStsc(@\xe2l:\xd8\xa8\x01)@\xa4U\x1e4\xa1k,@\xb9\xb7\x04\x916\x1c)@\xd4\x92]fj\xeb*@\x19\x10\x97,\r\xe4+@;u\xc2\x98\xa9J)@Q\xb5\x90\x80hi)@\xcd\x181\xbe\xd4\x17+@\xde2~\xf8\x1b\x86(@\xde>/8\xa8"+@\x87\xccr\xfd0\xf5*@\xebAE\xbfgs(@\x8d>i\x0f \xbe(@\xefBm\x84=\x1b)@q\xf0\xbb\x94\x18U)@\x8a\xa0\x1e\xe8+|/@\xe4\x08e^\xd5[*@\xf9\x18\xb8\x8d\x84F(@\x1f,\x05\xa8\n\x1f+@\x14\x839\xb7\\\xca+@\x18\x0f\xe8w\x064)@\xfa\xb5\x00=\xb4\x02+@7\x1ft\x0ePq)@\xe2\xe5Y\xb2\xc7g(@(\rf\xaeU\xbb(@\xf0\x10\x00\xc4\xec\xfc*@: 3\x18\t )@\xf7f\xb0\x82\xcdA)@\x1d\xa7\xde\x98\xd3\t,@\x130\x90\xa2\x88D)@\x1d\xf6u\x93\x13\x080@yx@\xfc\x862)@Z\xa3\xef\xdb\xab\xf7%@\xe5\xa9\x19\xf5~f&@\xd2D\xbe\x13\x03\xf4(@\x9e\x82\x91`."+@e\xe05\xed\r%)@\x97\x08\xef\\\x1b\x1f)@\xe8\x0fE}\xfd$/@\xb8\x9eo!\xcc4)@\x96\x96H\xee\x8d\x96+@b\x9aJ;\xdf,)@\rw\x92\xa2\x06\x14)@\xa7\x80\xbe\xd6\x16\x04)@n\xe3sSi-(@\x9e\x81\xd1\xa2\x19+)@S\xe4\x99\x00?\x19)@z\x92\xd2e@\x07)@\x886F\xcea\xcc*@w\\\'\xc6\x86\x04)@\xccW\xbe\x94<.)@_i\x13\x14 c(@\xb4b\x05`\xdc\xea*@\xef\xff\x16\xc1K\xe8*@5\xf7r\xb0\'v)@y\xb4\xb01g\x8f(@&\xc4&\x0e\xf6X+@\xa9\x0cS\xac\xea\x80+@\xd1\x80\xead\xea\xfc(@L\xe2\xcayk\x80(@1R$b\x85R.@.Ba\xad\xb7\x1a+@\xaf\xdc]fMn+@\xc9#(\xfa^I)@\x8f\t\xd8\x88\x91\x14+@\xcdD\xa2\xe9\xa9\x0b+@\xe2G\xe4\x85R\xfd+@\t\x17u6\x95W)@\xc9I\xf64\xcd\xa3(@\xb4\xc3@H\x915)@\x86\xcc\xa9\x85D\x8f*@\x03\xaf\xbf\x8c\xb4\xfb*@\t\x86u\xb4\x80\xb7,@\xfb]\t\xd3\x11W)@{#\x13.\x08\x00)@\x86\x8e\xa6\xb4X\xd1\'@[\xee0\xe1h\xb9)@q\x16\xc3>v\xd6/@\x99\x9d\x8b\x98\xd8\xd4\'@:\xa6\xee\x08\n/)@\xd2<z\xfe\x01\x0b)@\x08\x91\xe5\x8cN\xe5\'@3\xb1\xf0G\x971+@p\xc28\x97\x9c\xed&@\x81H\xd5(\x13c&@ \x9d\x9b\xa0f\x15+@\x95\x1c\xeb\xf1\xd6\x14+@ \xd4\xf0P\xb0Q,@\xa8I\x03L\xb1\x19+@}t\x8a\xcaSn&@\x82\xc2\x1d\xe4\xda5)@\xd3\x04{\xe0\xdd()@\xda`\xb7;\xeb\x19)@\x8f\x1f=\x17\xf9)/@p\xfbLN\xa3]&@\x0cM\x941\x1ci,@\xf3$\xbc)\xc0\xc5*@H\xf5\x86\x13\xf7"-@P\x8a\x02\xcc/.+@\x11\xff\xe2\xa4\x8b\x1d+@P\xabPP\x12\xb4,@|\xe4\xe9\xa0\xc9k(@Ps\xc53U\xb8,@J6\x12\xc0\x81k)@Q\xaa#=\t\x98,@\xd9gv\n\xfb\xab,@\xac\xbc@\xe2\x9c\x8a*@\xa6jg\xe5F\x01)@\xefOXNp\xf7,@qE\xc6\x93\xec\xd0\'@\x8e\xa4\xc3\x99\xbb\x03(@\x95\xa9p\xf1\x16\xe2(@v\xa1^\xaaJ\xf1&@\xbbI\x9a\xeb\xb4T.@\x04t\x9czq<)@PI\xb8\xe3r\xac(@u}Y\xb1p")@\x1aP\tw\x04\x8f(@\x1a\x8f\x8dJD\x02+@\x1c\xc8\x01&\x8f\x9d(@\x88\r\xe6\x17\x90u(@X\x15q\x11\x1f\x85(@^|\x8ab=u(@\xb97\xaa\xf6\xb3\x98,@\x0c\x88\xff<\xb1\xe3)@\xd4\x98\x90\xfc\xb4/0@\xed\x86\x05\xde\xd0\xf7%@\xe5%\xd2\xaa\x8e*)@\x960\x86N\x1a,)@\xbbwG\xee\xf9\x18)@|,|V\xf1$)@H\x9f\x8by\nX+@p\x14]bi\xb1)@X\x89\xbfV\xc2\x94(@\x0f\xe6R/\x07\x06)@\xdaF\x9a~9.)@\xb7C\xc5\x84\x9c{+@\xfb\x95uZ\x8a\xc9(@\xcb\xc2\xfbe\xb6\xea(@\x18\x0e\x8b2\xcd\x19)@J\xd9\x8ct\x03z-@.\xfbw\xe0\xb1\xb0)@\x99/\x9c\x1a\x18\x14+@\x1b\x8c+\xfe\xbf\xf0(@(\xd3\xe2\xb4t8)@b\x8f\xd9\xce\x91\x13(@\xb7\xe2\xdf\x87R\xe4*@B\xe8B\x14T\xb3-@\x14\xfeG|\xecA,@3\xe0(\xab\xa4\xd3(@e\xdeI\xad\xaa\xd9(@\x15\x9c\x15`,:(@\x88\x17-o\xe8&)@\x88l]p\xc4\xc4)@\xe6\xd3?l\x171+@m\x82t\xceM=(@\xc8HO~U\x14)@\xae[\x18\xca\xdd\x00)@\x7f\x98\xa6\xb0\xb7\xb9,@x(\xf5yO\xee*@Q\xcd\xc2\xd1\x7f\')@\xb9\xde\x08\x92\x0b\xd0\'@\xce\x0c\xbe\x81X\x1e+@&\xeaZ\xf4\x8a!)@f\xfd&z\xde\xe7*@c|^t\xe5a)@\x90@\xe9R\x140)@\xb2\xae\x8et,\xf3&@\x94S\xe7k\xe7\x1d+@\xd8\xaf\xd2"w\x19)@V\'%\x12Z\xfc.@i\xe8\x858[*)@wK!\x04C\x87+@\x99bG\xd3\xaa3)@\xfc\xfc\xd4\x93ui)@\xb1\x93:\xa0r#)@Ss\xc7#\xf2\xe7)@\xa3M\xc4\x9d\xe7&)@\xb0\xe0\x0cy\xcd?)@u\'E.\xc0\x17,@\x11MT\xf5b\x15,@@\xb8xp\x92\xfe(@\x90\'\xcb`\xb1\x01)@\xc6\xf1\xe8\xb2\xfb\xb0,@\xb50^\xbe\xcc\x9a(@^\xfc$\x1cQ\xcc*@\xdb\x91\x97\xae\x06\x94*@p\x9a\xff\xce\x03\x8a*@\xec\xe7!+\xde\xe8(@\xdeA\xef\xe4\xc10)@\x87KK?vk(@@F\x99rc\xb7,@\x80\xe7\x84\xb2\xcd!(@\xdb\x0e\xb1\x86\x843)@\xc0\xc6\x86\xf1j\xb2,@\xd3\r\xff\xa7\xea\x0b(@w-\xe9qvV)@K\x06_\xe5!\xec*@\xd3!d}\xec\x8f(@H\x14\xfc\xb8\x07\xc9(@\x13(\xe9\xd7\xa4\xbf(@\'\xb2zR;"\'@v\xbb\xb3\x9c\xe3Q&@\xa1N\x8b\xd0\xf0c&@;\xb3z\x8b\x83\x86(@x\xb3\x9f\xeb\xa4\x9a,@w\xd1\xca\xb9\x12\xb8%@\x82\xf7\xd6\x90/\x97,@\\=\xad\xa9i\x19+@A\x0f\xfa\xa98\xf6,@\xd8\xda\xa4\xafA\xcb.@\x0c\x8b\xfa\x94s\x12\'@\xfb\xcfpI\xeb\xb4,@\xddU\xfer\xcc\xb0,@\x88\xb1\x14\xf6@\xaa(@i\xfd\xa0A\xc3\xf2&@`\xc3\xce=\x1e\x1e+@4\xb4\x16\x80\xeb\')@k\x1b\xa2\\\x0eR/@ <\xa3gc\x1b+@\xfe\x9e[(\x91\xf1*@\x08\xe5\xa1\xe3\xc00)@\xfd\xe8\x93|R$)@>H\x1e\xe2\x95\xdf*@.(\xa9\xc6Nv)@\x048\x81\xc0\xf2K\'@\x15\x16\\n\x96\x04(@8)84\x15")@\xf43\xa5\xd4\x9ah)@y\x93\xf4\xef\x92i)@s\x8ch\r\xf9T-@\xe7\xc9X\xa5\xdbd-@w[u\xd0l?)@\xa1\xbf\x9f\xdbA\x85/@D\xef\x1d\x15\xbe2)@\xd8\x93~\xee3P)@M\x08\xf53\xb0")@\xadOA\xf3\x02\x11(@&\xe9\xe8\x1d\x88D-@\x8af\x00\xcb\xb7((@\x9d\x0cTS\x95\x19+@2XE\xda\xd85(@\xc4\'\x04\x8f\x95\x16)@\xe1\x7f\x86\xb3\x92\x10+@+\xbf\x1b)\xb8\xd0(@\xdb\x8c\xa1/\x08&)@\x12jo\x16\xc8\x02)@5\xf2\x954H!)@U\xcc\xb8d\xbfx(@\xec4$\xd7aC)@8\xa5]4\x9a>)@\xa7j>\xb8\x87=)@0\x03\xc4\x04$")@^\xf5z\x90\xf9\xc9,@o*\x1a\xdf\xe3\xa1/@\xd7\xe2\xff8\xaf\xd2)@U\xabc\xb2\xe7\x86/@\xe8\xefvBBw/@\xe0\x99\x87\xfb\xa40)@\xb2\x17-5\xa7+/@\x05\n\x10=4%+@\xbabtbV_+@\x85@v\xd4\xde\x0e(@\x80\x89\xa6!9v-@ j\xb4U\xf3\x99\'@33\x82\xc1\xf8\x18+@\xa4\x88D\xf6\xc0\x1b+@9\xcf\xc2\xe4{>(@\x1c\x0fzg3\xb2)@*\xaf[T\x95E0@4wo3\x0c\xbc/@\xdf\xf8\xe2\xbfA +@\x97\xf1\xfc\xc0}\xf0*@\x168\x1b<\xf5\xfe(@\xed=K\xff*\x12(@\x96\xe6\x93`v\xee,@;Dh\x94\x92\x10+@|\x9aW\xd1\xf7\x1f)@\xa4W8\x8d=\x08.@\x85\xa6\x91\xfc\x06\x030@)\xbe>\xa0\x16\x9a-@\xf5\xdaQ\xcd\xb5a+@\x04d\xb4\xb0\x01\x12+@\xf3\xc4NP\x925)@ \xd6\x84\\K()@\xd0\x1f\x86\x01\xb73)@\xcc\xf58\xec\xec\x08+@\xe3\x11\xbc\xc7S])@\xed\x006\x16k.(@D\x9e\xf5bv\x11,@\r\xae\x11xp\x0e(@\x85\xbd\'\xb0!\xa4,@\xc5\x84^R\x01+)@E\xd8\xf7\xbfT\xc7)@F\xebJ\xc7\xd0\x82)@.\xb7\x80:;\x98/@\xc3\xf0K\x17\xa33)@n \xdeM\xf5E)@\xf6\xaf\x91\xb8\x98&)@Wa\xae\xeaY#+@aX\xd24\xec\xb7/@\xdc\x80\xc3J[\x1d+@\xfd|\xb8h(e+@db\x0f+\xbb\'+@S\x8c\xebAX\xbc/@\x84l\x96X\xeb\x01)@\xb8\xb3\xb8\x86V\xd1&@\xd0\xa4\xdc\xd4\x95\x1f+@\x18\xcf98\x11\x92/@\xbeP\xfca\xa3\xd2(@\xbe2\xf3-\x8a\xc5/@\xbd\xcf\rW\xa4L/@\xe3\xd7T\x14\xe9\xb6)@'
p16
tp17
bg3
(g4
(I0
tp18
g6
tp19
Rp20
(I1
(I356
tp21
g13
I00
S']K\xbb\'\xee\xa1S@\xbc\xb4\x0b\t\xb1\x9dS@\x0b\xcbOs\xdd\xbcS@l\x8b\x1e\x813\xa3S@F\xfd,\xdc\x91\xa3S@x\x8c\xac\x07h\xa3S@\xed\xcd\xf2<-\xa2S@@UN\x8e\xe7\xc4S@\x02\x05&\xec\xe5\xadS@\x90\x07`G\xea\xc2S@\xa9\xd1\x8eS[\xa7S@\xb1\x8d\xdc\xc8\x1f\xbbS@*z;Ub\xcbS@\x96\xf0X\xd6/\xcfS@\xdd\xad\xfef\xdb\xbcS@s\x0fX\xff\xf1\xc8S@;\xa1Y\x9bC\xc8S@Z\xdb\n\xb3t\xc7S@\x8fB\x07oJ\xbdS@A\xf8\xf6\xae\xad\xaaS@7R\tR@\xd5S@\xc7\x91\\v\xd5\xc5S@`\xa7j" \x98S@\xf4:\x8c\n*\xb3S@\x80\x98\xf9@*\xa3S@ \x81\x82\x103\xb3S@\x05\x01H\x88&\xafS@,\x0b\xcd7\x1e\xa2S@=\x88\xd9e<\xbeS@\xfb;QeG\xb7S@\xff\x93\x19\x0e\xb0\xa1S@i\x03\xce\x95C\xa0S@z\x02k\xe1\x98\x9aS@\xae^\x92\xf2\xa1\xc3S@1\x8f\x1c\x1a\xf9\xa6S@\xcf\n\xb4:\xe7\xc3S@\x9bv\x13\xc5c\xbdS@\xb8\x16\xdb\x82\x1f\xcaS@aI\xd2T\x84\xa5S@\x80,+\xa7\x96\x98S@\xbf\x16I\xd4\xb2\xcaS@\x8e\x06\xad\xd0\x95\xcbS@7%eC\xec\xa6S@L\xabQ5>\xccS@\xd8\xe0\xa9I\xbd\x9cS@\xc4\xb4\xef\xad\t\xbbS@\xbe\xfa\xdfG\x10\xb3S@{\xd6e:\x87\xa5S@\xf6\x02\xaf \xd6\xb9S@\xa8\xd9\xabr\xd5\xa5S@\x8d-\x1d\xe9\xc7\xa1S@\xa5\xbb\xa3J\x9d\xadS@\xe4\xdd/\x9e\xf9\xa1S@\xf5\x88-N5\x99S@\xb3\x068CN\xd0S@\t\xbbk\x9b\xfd\xaeS@\xa3p{\x7f)\xc9S@G:QC\xf8\xc3S@\xfc\xf45\x84\x1a\xb1S@\xeb\xeaCAH\xcdS@\xbfm\xe5-7\xa8S@\x02rH\xe9\xe7\xa2S@\xb0\xce\xf5\x96\x96\xa1S@[\xff\xe9\xa7H\xc2S@b\xa6\xab\x06&\xccS@\xa6\x00>\xb2"\xc5S@\x17\xc5\xc3\x8c\x93\xcfS@\xb7\xecM\x88\xb4\xd0S@\xf4\x8d\x84\x92e\xb3S@W\xfeW\xb9_\xbdS@\x9a\x02\x8aq\xbb\xceS@]\x7f\x86\xca\x93\xa5S@S\x9d\x93\x1d\x97\xceS@_,5j\xbe\xb8S@\xd9\xc3\x1f0\x91\xceS@\xab\x8a\'MC\xd5S@3^|B\x1a\xd4S@ \xd7]\xe7\xc0\xbcS@>\x9c\xd2>\xf8\xa1S@\xc1\xf1\xea\x9a\x84\xc7S@\xbaf\x97\xbc\xec\xc7S@\x1b-3k|\xb7S@\'\x96oy\x08\xc8S@]\xfbd\xf9\x19\x98S@\x02\xd5`5)\xc8S@\xab+4H\xca\xc8S@y_\xcb\x11l\xc3S@\x04\x10\xd1a4\xc5S@\x83\xcaQ\xe7\xd3\xc8S@?\xce\x9c\x00\xe2\xc2S@\x93\xcaG\'\x8d\xc9S@0)o\x15\x9e\x9eS@\xcc\x92\x9au\xb1\xc9S@\x17\x95\xeehU\xc9S@9P\xfcP~\xceS@O>\nn\x07\xb3S@\xfb*\xc1\x1b,\xb3S@\xa6\xaa\x7fB\xae\xb6S@g\xde\xa8\xd7H\xcbS@\xf7X\xc3\x8b;\xa3S@\x8e\xf3\x80\xceE\xa0S@%\x9d\xfee\xda\xbcS@\x1a!\x17\x9a\xef\xa7S@g\xed\xc2\xfa\x9a\xbfS@"\xee\xef\xf8\x19\xa2S@\n\xb6\xcc\xdc\x87\xa1S@\x85a\xde.9\xbaS@(\x8fvE\x84\xb6S@\xd3\n\xdbc\xe3\xa1S@\xbf\xf8\x968\xfd\x9eS@\x14\xf5\xb4\xc0\xbc\xc0S@\xf9HzRw\xcbS@\x08~\xd1t\x19\xcaS@\xb5\x8a\x80,<\xafS@\xcd\xb5~h+\xb3S@\xa9\xc5\x1eA\x1a\xaaS@t:GB\xdc\xc0S@3\x9fG\x8e\xa2\xc3S@\xc3~\xc3;\xfb\xb0S@G\xbb\xa1\xe9"\xc3S@\x99\x92\x8bz1\xb8S@\x1b\x85\x84]\xe4\xb0S@\x03^\x94\xf0\xe2\xcdS@\x17\xe7h\xd4K\xc2S@F\x97\xc4w\x97\xcbS@.TD;^\xa8S@\xd3\x0e TF\xd4S@\x8f]\xf0sM\xd5S@\x8dK\x01\x9d#\xa9S@\xbd?T\xaaI\xa9S@\xaf\'\xec_\xff\x9cS@\xe2\x07\x8d\x86\x99\xa9S@_\xee\x1d\xa1\xa6\xd4S@5}\xc3\x02\x96\xceS@\xdfD\xeb\xf3\xea\xaeS@\x81\x0f\xe0\xfeC\xafS@\x00\x15%}u\xb7S@KI@\x1d&\xd4S@(\xc5\x0ew\xb5\xa7S@n\x9e\xcb{\xf8\xabS@U\\\x9c\xdc\xbb\xc4S@z\xb1\xed\xf3\t\xa7S@#\xcf\x97\xd0\t\xa2S@\xb5\r\xbe\xaa \xa9S@\x89\x08\xb6\xff\xa6\xb3S@\x90(\xb8%\x18\xaaS@u\x14%P\xb3\xa4S@!X\xca1\xc6\xaaS@_\x11}\xb7\x93\xaaS@\xc9/\xf2\xdd\xa6\x9eS@\x07y\xcd\x18D\xccS@\xef\xd7\x8c\x03\xc6\xc2S@C`.\xb2y\xb7S@4n\xf7\x1c.\xb7S@\xd1\x84j\x9a\xd2\xcbS@\xbd;v\x8e\xcd\xcfS@\x96\xc3\xba\xaa\x8e\xbeS@\x02\x02\xde\xfd\xd5\xbaS@r0\xd8FI\xcbS@\xb5\x19ku\x15\xb7S@1\x94v\xc1R\xcbS@"\x939nF\xb3S@\xe6\x0c\xe6\x8d\xea\xcaS@{\xa4\x0e\xde\n\xcbS@\x86-\xf8\x96\xfe\xa8S@\x04\x8b\x1c \xd5\xcaS@\xb1\xe2o\x1cf\xa9S@\x8b\xeaK\xab|\xb7S@}\x0f8N\\\xb7S@B\x95\x80\xc9B\xa9S@P\xbeN+\xdb\xc8S@\xb27\xd2\x86m\xa4S@\xfdE\xe0\xa2\xe5\xc2S@\x82\x8fO3f\xbbS@\xee\x98\xd7\xf2C\xa3S@j\x15<\x95\xea\xc0S@\xad\xcb\xa1W\x81\xa7S@b\xab\xda\x06\xcf\xbcS@Xd\x94\xecN\xbdS@\xc0W\xa7\xb4q\xb9S@i\xc2\xb87>\xc1S@\xb5\xf1\x91\xb9\xeb\xc6S@\xe8\t\xb9\x0ep\xc7S@#\x81\\\xb9\xa0\xb8S@"c`\xd7E\xc3S@\xfaA\xadx*\xa9S@c&\xee6"\xcfS@2\xd8\xf2D\xca\xb9S@\xac\x98\xe6\xf9?\xabS@\xb9\xde\xe9\xbaN\xaaS@\\\x9c\xce\x0c\x05\xc2S@\xa9W\xb63\xcc\xa0S@\xbcR\xb6I\xa0\xa9S@\x15a\xfdx3\xafS@i\x1d\xaag\x14\xabS@uE \x0c\x98\xaeS@\xd7\x17a\xd7(\xadS@\xcd$\xadt_\xa8S@G!\x7f@\xdc\xa9S@\x01_\xec\x86\x81\xcbS@\xf7\xb7>\xd5j\xcbS@WP\xea\x93\x9d\xc2S@\x92e\xd9v\xba\xaaS@\xb3\xaf\xe7\x91;\xcaS@\xf5\xbeO\x9d\x0b\xb2S@\xb7*\x04+\x04\xa2S@\xc0\x1c\'X-\xb7S@Wwv\x15\x1f\xb3S@p]\xbe7\x07\xa6S@\xa5\x07\x0f\xa1\xa5\xc9S@\xfc\x862\ro\xceS@"q\xeb3\xc3\xa1S@\xab\x10\x8a\xf6O\xafS@\xaa5\x16\xa1\xed\xa4S@lc\xac\xf9\xd7\xc8S@\xbagj\xd6\xf6\x9fS@\xcb\x91g\xaf\x14\xc8S@\x99\xd8\xd91\xad\xa4S@\xb9l\x94"\xf7\xc7S@5\x93\x99\xb6\x88\xb7S@a\x04\x86R\x82\xc7S@\xad\x0e\xcep\xcf\xb9S@c)}\xea?\xb3S@:\xfd_\xfb\x87\xb3S@\xcb\xa2\xdaU\x01\xc7S@\xf3\xb3\xb8 \xd5\xbcS@\xd3\x83R\xb1\xe4\xa9S@\xcd&\xdbR\xe7\xc5S@\xe2\xd5\x04"\x98\x9eS@\xde\x8d\x92X"\x9fS@R\xa9\'\xdc$\x9fS@\xbfYHe\xbb\xbdS@\x15\xffoj[\xbdS@n\xae\xa0\\\xab\xb3S@\x0c\xc3\xacr9\xa9S@\x17\xe4UV\x8d\xc4S@\x1d,\x14\x8d\x06\xc2S@\xe0{\xe0\xd1~\xa8S@\x00\xf1\x10\xb6\x0e\xc4S@%\xba\x01\xa0\xdd\xc0S@D\x89\x845)\x9aS@\xde\xb0(\xfd\x91\xc1S@\xd8\xf7\xf2\x96\x96\xc1S@\xd8\xa8!b\xab\xc1S@\xbc\x98\x0bO\'\xcfS@\xdaHd\xd8f\xd4S@\x0b\xef\xec\x8a(\xd4S@T\xdaSH\x9b\xcfS@U;\x1f\x03/\xaaS@|\x89\xf29>\xafS@`\xba\x97\x8a\xbc\xaaS@kZF\xe3\xc4\xa2S@\xca\x03\xa7b\xd0\xc2S@\xf9f\x07[\xc6\xbdS@\x8f\xea\x9e\xad\x1c\xcfS@/\xa7\xe3kL\xc2S@\x17d\x1d*\n\xacS@\xb8g6iR\xcbS@wh\xda;t\xceS@\x87\xabsS\x00\xa2S@\xef?\xe9v\xea\xc8S@\xa1\xae\xda\x8d\xc8\xb9S@\x1c\x1e\xa49\xd2\xa1S@n\xee\xb7\xf9Y\x99S@\x93\x13b\x83\x1f\xc8S@:\x1d\x9d\xe0\x9d\xc7S@\xfcbz\xc6\n\x9aS@}\x98\x17\xf8I\xc6S@\xbe\xe0\xab\x9a\x9b\xbaS@\x01\xb2W#m\xaeS@|W1\xf6A\xb7S@\x9c\x0e\xbd\xfc\xfd\xa4S@[h,/\xc7\xa4S@$_<Y\xb0\xb9S@\x01w\x82\x8cc\xb8S@f\xff\xcd\xd1\x0e\xc2S@\xd6\x8a-\xe7\xff\xa8S@X\xfb\xdc\x05\x11\xc2S@h\xd4\xcaJ\x80\xc1S@uaR\xb7\x97\xc1S@;\xfd\x80\x0f\xbe\xc3S@\xbe=TC\x86\xb6S@\xc0X\xaa\x1c[\xb0S@}\x86|\x82y\xa9S@5\xfc\x82 \x8b\xabS@\x06\xce=[\xef\xbeS@\x85\xa0\x03\x12\x8e\xb6S@\x96\xae\xcb8\xc1\xa9S@|\x16P\x89Q\xbbS@ 5\'j\xdb\xbcS@\x0b\xe2\xb4\xb8\x88\xbeS@\x15\xc0m+\x89\xb3S@,\x02\xa3\x06b\xbaS@\x00 2\xe0*\xc2S@5B\x0e0l\xc2S@\x10\xd1\xa8\x7fj\xc9S@\x85/a}\x02\xc3S@\xc0U\xe3\xa4\x00\xa8S@\xce5\xcd\x10A\xb7S@\x8cN\x15\x8a\x0b\xa9S@M\x14\xe0\xae\x96\xa9S@#\x92\xce\x08\x10\xc8S@\xd1\n\x98\xf1\x94\xb7S@\xf3\x15\xb2}"\xa7S@9\xb1\xb7\xdau\xa5S@\x8e\x97u\xcb\x0b\xc4S@\rvO#\xdd\xb7S@\xfb\x16\x86Os\xb2S@b\x01\x0fB\xcb\xa2S@\x80\x88\x14\x1f\x15\xa9S@\x17\x05Lp\xa1\xabS@\x0eR\' \x9c\xc3S@h\r\xf4\x99"\xb3S@9\xed\x7f\xbf1\xb4S@q\xd1g\n\xfb\xa1S@\xc3*\xcf\x85G\x99S@7\xb1\xa2H\xd4\xbcS@;\x1f\x9d:I\xabS@\xc4\xfdV\xbc\xe7\xc3S@U\x1d\x1b\x12\x8e\xb6S@QC\xd3\x05\xed\xc9S@`\x91@\xd5h\xb7S@\xeb|\xc51L\xb4S@\xc4\x9a-\xaa\x82\xb5S@Ch\x1e\xea\xee\xa5S@\x134UN\xd0\xa7S@n@+\x9b\x1b\xcaS@\xaf\xae\xbeq\xe5\xc8S@\x873t\x83\x0f\xc8S@\'\xb4\xbd)\xbc\xa1S@\xe1\xa0or\xa2\xc5S@?yp\xf4\xfc\xaaS@\x17\x11\x18d\x96\xa9S@\x98@\xd0\xaa\xf3\xc3S@\n&1\x9cS\xacS@\xa5SH\xb7.\xb7S@\xae\xbdED\x1c\xb7S@\xe6\xec6k0\xbdS@S\x1b\xa9\xb2{\xa8S@\x12\x8b\xdc3\x98\xbdS@\x19\xd8j\xa5{\xbaS@\x19\xcd\\\xf33\xbbS@\xb3Y+\r\xed\xa1S@b\x13\x99\x13C\xaaS@\x17\x97\xbeTx\xa3S@\xfd\xd6?&t\xa5S@\x9fW\xbd\xfe;\xa7S@e\n\x8c:\x9f\xb1S@\x9e\xdcm\xdfQ\xccS@\x94w,\xd8\xfc\xd1S@1\x08\xbe\x82d\xa9S@\x8e\xdc\xa9\x11\xcb\xa7S@\xf4\xb9\xab\x08\xac\xa9S@\xf0\x14k\xd1\xa9\xa9S@\xb9h\xafm_\xb8S@\x97d{\xdd\x84\xc3S@'
p22
tp23
btp24
a(g3
(g4
(I0
tp25
g6
tp26
Rp27
(I1
(I356
tp28
g13
I00
S'\x8c\\PrM4,@\xc6\x88\xc9\xd9m\xb3)@A\xf0eCl\xfe(@\x13\xc0!\xdb\x02R+@\x1a\xdb\xe6IO\x1e+@\x1f\xda\\\xd8\x96\x1f+@.\xb3\xf3\x1b\xc2s+@k\x19msu#(@\x94\xe6\rL\xd3\xc2%@\x9f\xca\x16\xf2\x1c\x18)@\x8c\xc9\xc1\x120\xd8(@Jc>\xf5D+)@r\xd0V&\xea\xf8(@\x01\x057\x87>\xa3&@\xb3\xbe>+\x93\xf1(@\r\xfb]\x9dp\xfc(@|\xc9G\xf2\x9b\xbc+@n\xbd\xed@\xaa\x17)@a\xfdg`)&)@\x87d\x8fW\x81\xeb*@\xde\x04\xf9&\xf0\xe8%@\xeb\xce\xea\xc7\xbbX)@\xd2q\x8a\xc0\x01\xaf)@S/PD\xfc\x04+@\x9a\xbc0\xe1HD&@u\x8d&\xd8\x15\xec*@\r\xe5z\x80\xc1\xed(@\x14\x1e\x9d\x93\x1e\x17+@\xba\x17\xe2\xaaZ\xd8%@\xf3\xe3\x18Z\xd9\xfd(@\x11\xcd!\xb1\x06\x1b+@;\xd0\xa4=|~+@\xff\xf7\xce\xd7\xc2\xee)@\x87\xed\\zm\xfc(@$\x1d\x04\x1e\x91n(@Oz\xbe\n^L)@\xa7\x83N\x8aK\x15)@\xa3\xce\xd8\xa1J1)@T\x97\xc8\r\xc0\x15&@\xba*\x9f\xc7|\xc3*@\xd2@\x9a\xeb\xc0#)@c\xb0SKB\x16)@>W\xf2\xec\x01^(@\x9f\x13y^\xad\xf9(@\x12\x00,\xa3\xb2d,@\xfd\r\x0c\xea\xf0\x11)@a.H\r\x92\xf2*@\xcb\x07\xc9\x7f,\xe2+@\xd2\x9e\xea\x82\x07G)@S\xee\x8aY\'k)@\x9a\xdb\x93\xadK\x16+@_\x01[6\x11\x82(@#v0\xf4\x94 +@\x0fa\x8a\x84p\xfa*@\x9cQ\xd6\x00\xeec(@\xff\xc7\xce\xe8\xbb\xba(@\x96\xe4m\xc2B\x18)@\xb4\x00\xbe\x1b\xdaU)@\x17\xc58\xc6\xfel/@\x02!\xdcf\xb4V*@V\x96\xc6\xbd*>(@\xb0L\xd87\x8a\x1c+@\xf5\x82\xef32\xc7+@\x1ce/|\x1d4)@\xdc\xb7*\\v\xfd*@\x9b\xf3\xedUfr)@j8\x01w\x9d[(@%\x95\xf0Q\x08\xb0(@\xb14\x9bn\xab\x05+@\xfe\xc8\xb8R\xac\x16)@\xfe\xe8\xa7rz;)@\x80\xe4E"\xae\x05,@\xfc*\x85x\xfe=)@\xcc\n\x90oN\x020@k\xe1[\xb6\x17*)@\xfe\xea\x96y\x95\xe7%@\x07_\x14:l[&@&\xf4\x07\xdb\xcc\xe9(@^\xf1\xf0\xebx!+@\x03$T\xe2M$)@[\n\xb2lc\x1e)@\xa2\xea\x1a}\xc1\x19/@\xded\xa6\xe7\xd02)@\x18\x8d\x0f]\xf7\x93+@\xb2`\xf0O\xfa*)@z\xee\xb5X\xee\x0f)@\xc5\x8d\xf6eB\x01)@\xbc\xcf\x97\xa4#)(@\xefp\tW\x1a))@\x91\x8d"\xf5\xed\x18)@^\xbch\xc00\x02)@#\\\xe0\x9e\xda\xcc*@\tA\x1e\x00F\xff(@0\xd8F\x89Q+)@\xe1\xcd=D\x04Y(@a.H\r\x92\xf2*@\xde5\xa9\xc8u\xed*@f21\x95\xe9q)@-\xe4\x0b\x08\x8c\x86(@\xbf\xabp\xa5\x11Y+@;\xd0\xa4=|~+@d\xb5\xa8\xbba\xf6(@\xbcK\x1b\xaf\x8dw(@\x01\x95\xfb\xd4;I.@c\x12\xe7\x82\x1f\x19+@3R\xafM\x1fl+@\x1d\x98\xdc\x00\xdcC)@\xd5\xa4,\xc1\xb5\xfb*@@\x1d\x8dg\xc6\t+@J\xd2\xfa\xf3\xe5\xf5+@d=\xfe\xe1\x9eX)@b\xd4\n\xb8\x96\x99(@\xb2\xa6\x97\xeaV1)@kh\xeaH\xcd\xbc+@S/PD\xfc\x04+@F\xacR\x9c\xbf\xb4,@\xf1\x065\x9d\xb7X)@\x8f\xd4\x15\xfc\x9c\xfc(@\xb0\xe8/\xe8\x91\xca\'@\x19\x96\x12yb\x18+@/\xdf\x0f\xeeD\xc7/@\xb9j\x1a\x18[\xcf\'@\xaby\x15\xac\xfc\')@w-rBN\x05)@\xc0\xf3d\xedQ\xd8\'@\x08zZI\x9a3+@\x19\x1a\x8fg>\xdc&@,\xaf\xba^<U&@\xec\xe2rqN\x18+@\xec\xe2rqN\x18+@\xff\xe8U`\x9aK,@\xd5\xf3|\x12o\x19+@Y\x1f\x96\x8e\xb6_&@\x1ar\xa3w\xe8*)@\xf9\\iU\xe3\')@\xb2\xaahG\x9f\x1b)@\x1d \xbd\xbf\xa2!/@\x7f\x8fa\x89\xaaO&@\x85\x90+>\x93g,@Lc&\xf9M\xc6*@\x11\x19@}\xcd\x17-@\t\x98\xfd\x8d?++@\x99g\xb8\x0ep\x1a+@\xbcYC\xed\xc3\xb0,@\x15\xa0\xbd\x8f\x7fg(@\xf2U\xde7\x9f\xb2,@\xde\x8e\x92t\xech)@\x85\xd1\xddP\xa8\x95,@B\x8d\xa2\x8aO\xa6,@Q\xf2\x1b(\x87\x8d*@8\xd1\x88I\xbd\xf9(@\x1e\x1dY%v\xf2,@\xaf\xb15\xd2u\xce\'@\xf2\xc4\n\xc4X\x01(@\xda\x8e*zE\xda(@1\xce\xe7-%\xe4&@\xef\x99VF\x07M.@P\xf2\r\x8a\x052)@\xa3\':\x87\xf7\xa3(@\x95N\x80\x8a\x1f\x1c)@\x00\x0e\xd0\x93\x1c\x84(@\xb14\x9bn\xab\x05+@4\x153Y\xeb\x95(@\x1a\xe4\x87\xaf\x95j(@\xae\xaaN\xdaE}(@\x15\x08P\xd8\xd0m(@Y\x98J\x18\xe9\x96,@\xb1\x05\xf8\x17\xbf\xe0)@t\x02\x10\xa7\xf9(0@3\x8ew\x92\x02\xfd%@[\xa1\xd4\xed\xc1&)@\xdc\x1f\xb2A\x9e\')@\xde_\x95\x8dx\x1b)@\x84aD>\x10\x18)@\x0cm<\xd4\xb0X+@\xbc\xd1\xba\xc9\xda\xb3)@EPf[\x84\x8b(@Pv\xe7\xa4\xb0\xfb(@\x96\xa5 \x9d\xd6%)@\x82\xf7\xd1}Vw+@\x13\xa6\x95\x89\xff\xcb(@\xea\xb3\xa1\xf7\x98\xe4(@\xc9\xbd\xa8\\\x04\x17)@\x02.Tz>r-@\xa6\xe3\xad\xdb\x85\xaf)@/\x83)s\x87\x14+@&\xa7`i\'\xe7(@\x02\':n<2)@\xccIe&l\x08(@lhu\xd3\xde\xe6*@6\x95\xba\xfb\xa2\xa9-@"\x87\xa6ft9,@\x14\xd2\xa4\xe6\xe5\xcc(@0\xff\xa1-_\xd5(@B\x18\xfe\xe4\x984(@\x85\xee\rK\xe3\')@o\x81\xc8t\xa1\xc5)@\xed;{\x9443+@\xc3\xbdx%\xae8(@\xb9\xf3\xb8@\\\x0f)@o8\xfc\xcc\xff\xf9(@\xd5\xc6\x18\xce\xa7\xb0,@\xf7\x8fk n\xee*@-\xa4Ky\x10 )@\xceJ\xd2\xac\xaf\xc7\'@\xfe0\x1f\x00n\x1d+@\x95N\x80\x8a\x1f\x1c)@p\x96\t\x9b2\xee*@\xbfS\xeeM\xd5^)@?@v\xd05,)@\xe6HH\x93\xdb\xe2&@F\xba\x06\xb1Z\x1b+@\xcb~_!#\x1d)@]OFd\xfd\xf8.@\xa7\xe1k\xfe\xff()@\xc2t\xc1\xc8<\x82+@\x13\xdcA\x92+3)@\xb5i\xac-.i)@\xae\xac\xad\xf6\xb0\x1f)@I\x80\x90\xa2\xd6\xe3)@\x164D)\xcf$)@\xfb\'t\xed\xdd=)@G\xf3|\xee\xbf\x17,@1\xd8\x10\xd1)\x13,@zA"\x10\xf3\xfc(@\x85\xbc(\xf1@\xfa(@\xdb\x1b\x07\xc3\xac\xae,@\xb4\xa8b0\xc4\x97(@cFac\xc3\xcb*@\x94\xf7A\xad\n\x96*@\'9g/M\x8c*@\xa8LJ:\x9e\xdc(@1\x0bA\xa2\xa8&)@\x94\xe4;zQj(@e\xfe\x03\xd1\xa7\xb1,@\xe3\xfb\xebt\x9a\x1d(@9\x89|T\xe73)@\x86\x19P\xd5F\xaf,@\x88W\xe3\x9f\xad\x0c(@HK\x91\x0e\xf8W)@,\xfbP\xdf\x1d\xf0*@\xab[\xd2mB\x8b(@\x07\x04>\x1c\xc6\xc8(@%\xe9\x95x\xa1\xbb(@\x89\x8b6\xaf\xd6\x13\'@\xcb\x1a\xe9\xaf\x8aO&@\xbd&K\x00UZ&@\xb4(\'E\xc1{(@\nT\xcb\x8dW\x99,@\xe6-:\xd4!\xb9%@\xeeM\x9b[\xbb\x94,@3\x8a9I\xeb\x1a+@\x89mF\x8c\xea\xf2,@\xc5)\x81\xc9\xc5\xc2.@;\xa2*\xc6\xfa\x05\'@\x80\xa5\xfa\xe2a\xaf,@4\x05\xed\xf7\xed\xa7,@\xe2\xbb\xf4?\x0b\xa1(@\xb22\xd06\xad\xe4&@\xd218\x8f\xb4\x1f+@\x82\xe6\xce\x19\xff")@\xd6\xcd\x8e&\xb1H/@\x9d\x8a\x82\xf7\xdc\x1b+@`\xff@2\x0b\xf5*@\x1c\x19z{\xbf/)@\xd6\xa5\x7f\x8c\xf8#)@)\xde\xc5\x19\t\xe4*@\xb8\x1c\xdd\x07\xa4u)@\xea\xacC\xa8\xceK\'@\xc1V\xc2\x86\xc3\xfb\'@\x95N\x80\x8a\x1f\x1c)@\x7fb\x90\x9c>j)@\x9dO\\\xe3\x02h)@\xf5m\xac\xbf-P-@\x88\x16/*Ub-@_7\xab\x8e`D)@G\xd7.t,\x84/@\xc3)\xe7)\x9d4)@\xf8\x8e\xdc#QS)@_\x0eql\x07))@\xef\xee\xf0\xbc\xcd\x12(@\x93\n\xd0\x8a\xac9-@\xda\xd5]\x07u%(@\xf6h3\x01m\x1a+@4\x99B7\x983(@\xc1L\xbe\xf6?\r)@x\xf7\x9a\x9c\xc1\x15+@\xf1h\x1fT\x06\xcd(@\xaa\xd7\xca\x16\xca\x1d)@\'\xc8\xe2z\x10\xfc(@ci\xfa0\x98\x1a)@\x94\xe4;zQj(@\x05{\xe0\x05J=)@\xd6\xddh\xa2@=)@\xd6\xddh\xa2@=)@\xc9\x84~E\xe3\x1f)@J\xe4Fw\x0e\xc6,@Ga<\xb9\xf0\xa2/@\x13\xf2\xf8\x119\xd1)@,9\xb1\x17\xc3\x84/@7\x98!\x07\xect/@\xa3\xddz\xe3[0)@\xdc"6 \x97!/@\x1e\xc1\xc8\xb0\x8b&+@\xc1\xd3\x89\x8dk]+@/\xc1\xfa,Z\r(@\x10\x0f\xd9\x89\xc2k-@\x12\xb6T\x96\x99\x96\'@@\xf6\xfa\xcb/\x1b+@J\xd9\xba%C\x1d+@v\xab\x08\xdb\x921(@\xa4\x8f>\x9f\xeb\xb6)@\xe0L\xe1\xac\xc7A0@%D\xc2\xfdb\xae/@\xc0\xe2\xc3\x16R\x1f+@\xfa\x97\xbc\x07G\xf8*@+\xd7L\x1d\x15\xfb(@\xe3\x82v\x12\x19\x0c(@1\xa3\x06\xf1\xa7\xe9,@\x9d\xde\xc5\xf6Z\x15+@\x90)\x02[\x99\x18)@FR\xcccF\xfe-@\xcb\x97\xf1\xc9@\xfe/@\x18\rwX\xe2\x8f-@E\x93_\x14/c+@`]\x11i$\x12+@\x87|\x04n\xe8))@\xebx\xb1\xf52\')@Mq\x0c\x01\xfe/)@\xe2\x0f4\xa9\\\x05+@\xdfp[\xcd;W)@\xca.\xec\xa7F\'(@^\xe0\xb0\xe4S\x13,@\x94\xb7I\xe9\xde\x0e(@\x91\xd5\x9fZf\x9f,@\xd0V\xadkF")@\xf1[\xde}\xfd\xc4)@\x03\n\x83\xaa\x81w)@\x86h3\xf8\xbd\x97/@\x02\xc7Z-\xc3&)@?\xf9c^\x94=)@\xc2[Jt\xbf\x1b)@{\x9b\xba)\x89\x1e+@\xf0\xe1\xff\x89\xf2\xb4/@\xa23\xe2\xa4U\x1b+@O\xd6\xcd\xbf\xc1\\+@\x19\xe5@\xe7Z$+@\xa6m\xc0>\xb0\xaf/@\xaf\\M\xa5\xf2\xf5(@N\x13Us0\xc8&@\x94x\xd5\xb1\x0e\x1b+@\xe7)\xc0D7\x8f/@~\xb2>8\x06\xd2(@,\xaa0a\x9a\xc1/@\x0fA\xfe\xbe\x0eB/@\xf7d]\x9d\xeb\xb6)@'
p29
tp30
bg3
(g4
(I0
tp31
g6
tp32
Rp33
(I1
(I356
tp34
g13
I00
S'\x9d\xfcni\x05\xa2S@\x85\xb4@\xae\x94\x9dS@\x00tf[\xf2\xbcS@\x85}\x8cx(\xa3S@\xe5\xc2\x1ed\x7f\xa3S@\x96\xd6A\x90^\xa3S@\xfe\xaf\xafu\x0c\xa2S@\n\xc7\x8az\xde\xc4S@\x82\xa4\xb0-\xc7\xadS@\x88\xc4f\x18\xd7\xc2S@\x03b\nWJ\xa7S@\xeb\xee\xf1\xc6L\xbbS@V\xfd\x96{e\xcbS@\xcf\xe8\xb1|a\xcfS@\xea\xe41\x89\xf6\xbcS@;\x90\xb9\xfd\xfa\xc8S@6\xcf\x8a\x98M\xc8S@\x9fE\x03\xf8^\xc7S@\xf8w.Xk\xbdS@\x8a\xa6\x1d"\x85\xaaS@WBf\x9av\xd5S@]`\xfc2\xc7\xc5S@\x82L,\xab\xae\xa4S@H\xf7E]\xef\xb2S@\xbf?\xd3\x0f*\xa3S@\xab\xcb\xb2?\xf3\xb2S@\x9b\x9b\xec=O\xadS@\xe831\x1c\x14\xa2S@Y\xa6j\xd8\x8c\xb3S@qBh\xe0u\xb7S@\xd6\x1a\xe0W\xb1\xa1S@\xb2\x02\xc0?M\xa0S@\xd4\n\xb8z\x97\x9aS@\xd0\xe7\xc3\xb8\xa6\xc3S@\xf1u\x14\x88\x11\xa7S@\xdb!G\x93\xca\xc3S@\xd3\'\xbd\xa7\x8b\xbdS@\xcb[\xd8\x83\x17\xcaS@\x0f\xd4\x06\x87\x7f\xa5S@e\x1d\x11b~\x98S@\xa3\x8du@\xa7\xcaS@\xefBz7\x97\xcbS@z\x9cs\xea\xfa\xa6S@\xf5\x9b\xafJJ\xccS@o\xadLE\xc6\x9cS@9\xd5\xa4\xdc*\xbbS@\xa9\x91(\x05\xdb\xb2S@&l\xfd\xf4v\xa5S@\xba\xees\x03\xe6\xb9S@\x81\xbe\xc5_\xb8\xa5S@\xa0\xe7\x0f\x85\xc3\xa1S@\xfc\xd1\xe46\x9f\xadS@\x05\x87\x03\xc2\xef\xa1S@,\x91\x17\x1d\x14\x99S@\x15\xf7\x8a\xfd\x82\xd0S@\x8f\xf9@<\xfa\xaeS@\x9cT\xcdc)\xc9S@\x11\x82E\x7f\xd2\xc3S@\x9d\x8a\xc9\xdcM\xb1S@=\xcc\x85\x9c0\xcdS@\x86\xdd\xa2\xb2W\xa8S@\xfc!7\xa8\xde\xa2S@\xe3\xea#\xb7\x9a\xa1S@(@\xd4\'=\xc2S@\x1a\xb9 \xaf\x1e\xccS@\x82\xbc\x86\xab\x03\xc5S@\xeaD\xed\x19\xb3\xcfS@$\x99\xaf8\xd4\xd0S@\xd6Ih`,\xb3S@\x91\xea\x1aH\x8c\xbdS@p\x9d\xa1n\xc2\xceS@\x86\xac\xa1\xec\x9a\xa5S@}C5\r\x88\xceS@\xa8\xaf\x8bc\xda\xb8S@0\xdf\xbdd\x9b\xceS@\x9ep\n\x95|\xd5S@\xaa\xc8\x8a_-\xd4S@\x7f\n\xd1s\xe0\xbcS@\x91\xbe\xf6\xbf\xe6\xa1S@\xd0\xc4R\xa1a\xc7S@$\x88\x8e\xed\xdc\xc7S@\xbf>\x99\x18\x89\xb7S@\xe2}\xe9\xe4\xe4\xc7S@\x88,em\x0c\x98S@?\x1a\'o!\xc8S@\x95\xd9\xd5\x18\xc2\xc8S@\xabH\x02G`\xc3S@\xb0^C->\xc5S@A\x15\xa3\xf2\xbc\xc8S@\xb7\xca/v\xd1\xc2S@\x9f\x1a\x1e\\\x97\xc9S@D,\xe1mv\x9eS@\x93&g\x0b\xb2\xc9S@6$\xb4)J\xc9S@\xef\x10\x96]\x93\xceS@\xa9\x91(\x05\xdb\xb2S@\xb0U\xef\xaf\xf3\xb2S@\xbb\xd4&\x90\xb8\xb6S@\xe7m\x15\x0cd\xcbS@\x82\x14%w\x18\xa3S@\xb2\x02\xc0?M\xa0S@\x1b\x9a\xc3\x0b\xf6\xbcS@\xa3\x8d\xc5\x01\xf1\xa7S@\xc6\x0e\xaf\x9e\x9c\xbfS@\x8c\x1e:\x95\x17\xa2S@\xd3r#^\x7f\xa1S@\xdf\xee\xc8F:\xbaS@\x91\x9d\xf1>x\xb1S@\xbb\x0c\x90B\xdd\xa1S@\\\r\xc2\xd4\x12\x9fS@\x17Y\xac\x06\xa5\xc0S@\x0f"\x9b\x87\x85\xcbS@c\xb6h\xdd\x1c\xcaS@\x12q\xc2\xf4\x1d\xabS@H\xf7E]\xef\xb2S@\x80<\xa2\xca.\xaaS@=\xa1\xc7\xf0\xb1\xc0S@\x9d\xc7\x9f\xd3\xa8\xc3S@\xd6\x86[\xa7\r\xb1S@yj\x9e|G\xb6S@\x90\x1a%\xd0j\xb8S@D2\xffQ\xec\xb0S@|)l$\xdc\xcdS@\xed0\\\xe9.\xc2S@\x93OC\xe3\xc8\xcbS@z\x0f\xc8\x1f_\xa8S@\xef\x1f_\x06\x83\xd4S@\x12\xf8\xc5\x92z\xd5S@r\x8a\xa1\x8c+\xa9S@r\x8a\xa1\x8c+\xa9S@\xfes8\xb3\xf3\x9cS@\x0b\x91\x9f\xa4w\xa9S@h\xaf\xd5\x96\xcf\xd4S@\xe8\xf5\xa5\x91\x98\xceS@\x08N\x07\x90\xd0\xaeS@\xf7\x0c\x9f\xbb8\xafS@\xca2r*w\xb7S@\x9c\xb4\x0f\xfc?\xd4S@\x8b\x88\xbfI\xab\xa7S@\xc6\xc3\xf70\xf3\xabS@\x18J\xf6\xa6\xad\xc4S@\xb8\xfb\xe0\xe8\xf0\xa6S@\x92Zan\xfe\xa1S@\x11\xf4\xdd\xa6=\xa9S@\xfe\xe3\xe7R\xc3\xb3S@\x05M\xa6\x99)\xaaS@j6\x7fm\xa1\xa4S@\xc6w\xdeE\xc3\xaaS@\r\x8a7\xc9\xaa\xaaS@\x12b&\xee\x88\x9eS@`\x02z\xb0P\xccS@H\xe1\xd1\xa1\xc6\xc2S@\xf8;1\xc2}\xb7S@q\xc5\x88\x9d\x1a\xb7S@\xfat\t\x97\xcf\xcbS@R\xb8\xd3\xb7\r\xd0S@\x8a\x16k\xe8\xa2\xbeS@\x87\xc4\x94S\xf1\xbaS@C\xf8\x92\xe7U\xcbS@\\\xa2}\x19F\xb7S@\x8f\xd26kl\xcbS@\xd6Ih`,\xb3S@Q#?\xc2\xf3\xcaS@\xf0n\xc9\xc9%\xcbS@\xe4\xad\xe7Y\x02\xa9S@6\xbdMX\xdf\xcaS@\xa3@`\x89s\xa9S@\xa7\xc5!\xc7\x8c\xb7S@\xa1|\xb0\xa5x\xb7S@tB\x8bz#\xa9S@J?I\x8d\xe9\xc8S@\xc3\t/0h\xa4S@\xb0U\xbc^\xdc\xc2S@X4/\xbc\x96\xbbS@]\x901\xec\x19\xa3S@\xbd\t\xc1\x7f\xe7\xc0S@\x0cYj\xddi\xa7S@\xcc\xc4\x1dw\xf0\xbcS@\xbfC\x0b\xc7\x84\xbdS@Oj\x04\xe6\\\xb9S@E\xc1Pg)\xc1S@\xa1\x99\xbf?\xde\xc6S@\x01q-\x01D\xc7S@C\xe1\xf3\xa8\x9c\xb8S@on\xb7\xae4\xc3S@\x01\xe6\xfe\xb7\x11\xa9S@v\x08\xb6\rC\xcfS@#\x9e\xa4\x0c\xdf\xb9S@?m2\x8dg\xabS@Ri\x818\x1f\xaaS@\xd5\xab\r@\x13\xc2S@W\xdcl\xe9\xdd\xa0S@TY\xcb\xee\xad\xa9S@YxG\xb3$\xafS@%\x07^p\x15\xabS@\x0f\xb0\xf5\x8f\xd0\xaeS@[\x0b-\xe8\x06\xadS@X\xca,\x93T\xa8S@\xe4\xaf#\xbf\xe9\xa9S@(w\x01\xd5v\xcbS@\xe6v\xa7\xb8a\xcbS@C\x91\xe3\xe3\xa3\xc2S@\x16\xf8x*\x93\xaaS@\x8dx\xd0\xad6\xcaS@\x02\xc4\x08\xa2\'\xb2S@\xad3\xd5\xf4\xf6\xa1S@\\\xa2}\x19F\xb7S@\xd5Ja\x9b\xf3\xb2S@\xd9\xa2rz\x01\xa6S@f\xd9@+\x95\xc9S@5\t\xf0\xc1\xac\xceS@\xe2 \x13\x8f\xb6\xa1S@2w\xd0N\'\xafS@\x8f\xe3\xa6\xb6\x01\xa5S@Y\xdd\xb1\xe2\xc9\xc8S@\x80.\xe2\xd7\xf8\x9fS@\xdc\x7f\x80\xa0\xe7\xc7S@"=\xa6u\xa4\xa4S@X\x1bTI\xe4\xc7S@#\x84\xce\xe0\x97\xb7S@\x0b\xf0N\x0fs\xc7S@\xbc\x99\x9e`\xe0\xb9S@\x19\xc1\x91c#\xb3S@\xecS\xa9uq\xb3S@\x1c\x8f(\x90\xe0\xc6S@\x82\xb0\x84\x8e\xf5\xbcS@w\xd5\xbd\xeb\xe3\xa9S@\x8d.\x81$\xee\xc5S@f\xee\xebH{\x9eS@\xae;p\xc6\x00\x9fS@\xb1\x05y\xe9\r\x9fS@\xb5\xa9GV\xe9\xbdS@iV\x90\xc8\x8d\xbdS@\xce\x8a\x18\x1b\xcd\xb3S@7\xd1=SF\xa9S@u\xda\x07S\x85\xc4S@\x1e7\x831\xef\xc1S@\xb2\xd9\xc3\xbft\xa8S@\xeaGN\xb1\x19\xc4S@/\xaa\x95\x9e\xb0\xc0S@\xd3\x99\xdd\x0b\x13\x9aS@@B\x99p\x88\xc1S@\xbf*\xa4\xf6\x8b\xc1S@0\x029>\xa2\xc1S@\xd8\x9dG7T\xcfS@\x94\xbf\xcd\xa6X\xd4S@\xfa\x8c0\x9d5\xd4S@\x9a\xce\xf3\xfa\xa8\xcfS@QOJN7\xaaS@\xec\xb6jw>\xafS@>ao\xf8\xbd\xaaS@\x02\x8b|\xef\xb7\xa2S@\xf9\xd3A\x9c\xdb\xc2S@\x9d\x08\xb4\x12\xe9\xbdS@\xc9\xc7:\x80\\\xcfS@\xe4v\xd9\xacB\xc2S@\x9e\xa9\xad\xdaE\xacS@\xe3\x16\xa6\xf9_\xcbS@}c\x9e\'\xb0\xceS@\x19\'|\xdc\xf7\xa1S@.5\x0e\xe3\xc9\xc8S@\xe5\x1c\xdf2\xca\xb9S@\xe6\x99\x06\xba\xcc\xa1S@@\x89\xab8:\x99S@6\xa8\xa6$\xfd\xc7S@Rm\xb3\xc2z\xc7S@\x04\xa6\xe3\xec\xd2\x99S@R\x00\xce#?\xc6S@\xda\xce\xcb\x11\xa4\xbaS@\x90\x13{\xe2x\xaeS@\\\xa2}\x19F\xb7S@\xbezl\x04\xed\xa4S@\xd3gg:\x9f\xa4S@.\xebE\xd4\x95\xb9S@\xf1\xaa\xf8\x08H\xb8S@\n\xb2O\xa3\xe4\xc1S@\xebG\x9cQ\xf4\xa8S@\x18\xdeP\xc2\xff\xc1S@\xef\x10\xe6\xd6Y\xc1S@\xad|p\x07}\xc1S@[\xef .\xd5\xc3S@]ud\x86\x9c\xb6S@>\xa4\xae6W\xb0S@\xd1\x89\x84ge\xa9S@03i\x89\x94\xabS@G\xe2d8\x14\xbfS@_\x03\x0b\\u\xb6S@H\x80M\x88\xc0\xa9S@\xdd]\x02n\x7f\xbbS@\x98\xda\xbd\xaa\xf8\xbcS@\x89\xf9\x1b\xc3\xab\xbeS@\xce\x8a\x18\x1b\xcd\xb3S@HZ\xcb.z\xbaS@g\xe5!\x86B\xc2S@g\xe5!\x86B\xc2S@W\xaa\xac\xfd]\xc9S@\'\xbf\xc1\xf3\x04\xc3S@\x9b\x97\x88\xe2\xd4\xa7S@\x14C\x15\xaaQ\xb7S@\x10\xb9\x04\xae\x03\xa9S@$\xa9\xc5\xb7\xaf\xa9S@\x8c\xe2\xfb\x8f\xef\xc7S@G\xde\xa2\xb9\x7f\xb7S@]\x03\xc0\xf7\xff\xa6S@m\x85\xe0\r\x80\xa5S@\xd7OL\xb8\xfe\xc3S@\xe3\xfa\xe1\xb6\xc5\xb7S@\xb4\xe1\xe0\xb9I\xb2S@\x9d\xa94\x1e\xb1\xa2S@\xc8\x07\xaf\x97\t\xa9S@\xdaB\x84\xc6\x9b\xabS@\xf5\x87\xf4Y\x87\xc3S@\xbb\x83\x0eg\x1d\xb3S@b\xeeQ&*\xb4S@\x1eK%\x8c\xf3\xa1S@\x16.m\xac-\x99S@\x8cq[\xdd\x01\xbdS@\x18\xa6~\xb9T\xabS@\xb1(\x86r\xb9\xc3S@\x81M \x12q\xb6S@\xa8\xd0\x90\xa2\x00\xcaS@\x93\x98>\xbcu\xb7S@\xb4\xf6\xa9\xf7k\xb4S@\x13\xbe\xf5\xd3o\xb5S@\t?i\x0b\xf5\xa5S@[\x9a\xb8\xf0\xb5\xa7S@\x15\x12\x882\xfb\xc9S@\x0bo\x944\xbb\xc8S@\x10U\x08\xb6\xf7\xc7S@6/\xf2\x84\xb0\xa1S@\x9eVS\x9b\xa8\xc5S@\xfb\x02<\x00\x08\xabS@\x17\x99\x93\xda\x89\xa9S@\xcd\xb6\xbf.\xde\xc3S@Th&k~\xacS@\xfc\x0c6\xd5]\xb7S@\x91\xd4\xc5+9\xb7S@\x14o\x99\xeaP\xbdS@a\xe0\tl\x83\xa8S@\xe8\x9by\xc9\xcb\xbdS@\xb4H\xf0\xa0\x94\xbaS@{!\xe3\xca_\xbbS@\xae;I\x90\xf6\xa1S@5s\xe2\x1d6\xaaS@\x0b\xf0\xe1\x04z\xa3S@\xd1\x91\xbe\xbbm\xa5S@E\xd1\xfc8\x16\xa7S@g\xb2\x10\xb8\xce\xb1S@\x98\xb6PXK\xccS@O\x16\xe1\x1c\xf8\xd1S@\xe9\xba|mW\xa9S@9\xd3.l\xa6\xa7S@J\x1a}V\x96\xa9S@\xd1\xbd1=\xac\xa9S@\x89\xa7\xd0\xdf\x8a\xb8S@\xab\x8d\xdfY\x87\xc3S@'
p35
tp36
btp37
a.
