# Supplementary material for: Sea ice drift data for Fram Strait derived from a feature-tracking algorithm applied on Sentinel-1 SAR imagery
Source: Data Brief. 2018 Apr 19;18:1410–5. doi: 10.1016/j.dib.2018.04.034 (PMC5999601; doi:10.1016/j.dib.2018.04.034)
Supplement: Supplementary file 2 — Supplementary material [file mmc2.zip › fs_s1a_data/HH_filter200vec/FramStrait_HH_20141114T080138_20141115T084238.dat]

(lp0
S'S1A_EW_GRDM_1SDH_20141114T080138_20141114T080238_003275_003CA3_F96C.zip'
p1
aS'S1A_EW_GRDM_1SDH_20141115T084238_20141115T084338_003290_003CFA_0761.zip'
p2
a(cnumpy.core.multiarray
_reconstruct
p3
(cnumpy
ndarray
p4
(I0
tp5
S'b'
p6
tp7
Rp8
(I1
(I2895
tp9
cnumpy
dtype
p10
(S'f8'
p11
I0
I1
tp12
Rp13
(I3
S'<'
p14
NNNI-1
I-1
I0
tp15
bI00
S'. \xbe\x12\x86\xde2\xc0\xe7\xa5\xea^)\xe82\xc0\x06\x87\xfa\xa0\xf7\xde2\xc0N\xda\xfb7i\xdf2\xc0$\xeb\x13\xc4W\xa1.\xc0\x8c\x83t)\xfb\xe02\xc0Ue\x8f\xecv\x0f%\xc0\xe1\x96\xa7\xe1\xc0\xee2\xc0i\xc2.\xcc\xe0=3\xc0\xd7\x03t\xb2\xf7\x072\xc0\r\xec\x8a\xe5\x1c+3\xc0\xb9\xf2\x17\nP\x8c*\xc0\x06Jo\x03v.3\xc0\xf5W\xed-l\xdc2\xc0\xa4\x842\xa2\xbe\xfe2\xc0\xcf\x8e\xa7\xc5W\xcc2\xc0\xab\x88\xa1\xb8X\xb6.\xc0Mf\x98pP\xd72\xc0/\x18\x7f\xbc\xb7\xcb2\xc0\x9a\xa3;\x93r\xd02\xc0g\xb5\x1b9\'53\xc0\xe6n^m\xe4G3\xc0k\xad1?\x12E3\xc0\x1e\x9a\x82\xf6\x96\xb72\xc0\x92<\xeek\xb4g2\xc0\x8d^\xb1Z?g2\xc0\xf4\xd0\x9b\xc5\x15\xbb2\xc0!\x82\x1b*\xa8\xc92\xc0t& \x8f\x8b\x063\xc0\xfc\x98\xc4\xd1\x1e\xb11\xc0^%m\xf9%\xeb)\xc0\xa9\xf3\x12\x08\xcac2\xc0\xf3\xa4[Y/b2\xc0\n\x97A\x16\xb2\xc32\xc0o\xe6\x84Ns\x802\xc0\x0bs\xd8\xf8\xb2\x882\xc0k\x88\x8d\xd8K\xf2.\xc01C\x98\x10\xa7\xea2\xc0\x10\x05^\x98\xe4\xf4*\xc0\xc7xR\x96\x1b\x872\xc0\xd7@C\x9e\xf5%3\xc0fg\x18x\xa5\xed2\xc0\x92\x042\xe0\x06<3\xc0`\x95\xbd\xc0\xf1%3\xc0\xea\xcd\x18\x1b$\x862\xc0\x89\xca\xff\xbe\x0b\xf72\xc0\xf4\xa9\rc]{2\xc0N\x9b\xaf\xc31U3\xc0\x16{\xae)\x88Q3\xc0\xcf\x8b\xe7@\xd1U3\xc0\x98h\xef<\x19\xe52\xc0\x14\x12\x9a>I 3\xc0)\xa6\xfb4\x17Q3\xc0\xa8\xaeA>\xa8t3\xc0Be\x94\x9bK\x073\xc0G\x92,\xe3]\xcc2\xc0+\x15:(\x15\xad2\xc0\xb3}\xbb\x11z\xa92\xc07\xb9\xd4\xf6\x00\xef.\xc0\x9bV\xc9\xddL\xb02\xc0\x0b\x13\x8d\'\xef\xb32\xc0FU\xc3\x19\xda\xb52\xc0\xe4\xe7\x1e\x9e\xe7\xd72\xc0\x04\xf1\xa9\xff\xe0\xf42\xc0\xf7\x8d\xfd~\x10\x083\xc0_\x82\xfc\xc7\n\xfe2\xc0\\\x7f\xe8\xe1\x80\xd42\xc0\xa3\x1a\xf2\x9b\xad\xfe2\xc0\x9d\xed\xf6)\x12\xf82\xc0!\xb4\x02\xab\x8de2\xc0I\x15\xd7\x01\xb9\x192\xc0\xfd\xf9;\xbe\x8d^2\xc0\xd5_\xc7\x93_\x003\xc0Gd\x94\xc3\xde\xf42\xc0OiN_%h)\xc0\xdd\xce\xdeM\x17\xf9,\xc0\xe5\xce\xed-\xf3{3\xc0\xa2\xc7\xdfxc\xd52\xc0$O\xf5EA&3\xc0#\x9e@\x0e\xa9\xe02\xc0\xc16\xf8\x85=c3\xc0\xb5\xfeC\x1c\x02f3\xc0\x93\xc3)q\x9b\xf02\xc0\xca\x14\xdd\xad\xd9\xac2\xc0\x15\x81r11\xd52\xc0\x1e\xf6\xc38lj3\xc0P\xa4P\xf4j\xed2\xc0\xf0H\x11\xe0\xc7%3\xc0u\xbd\x84.\xfe\xec2\xc0\xbbb\xc2_\x1f\x9c1\xc0\xa9\xd8C\x91\xa5\xc02\xc0K\x8b\xb8\x95f43\xc0\xf8\xa6\x83>\xd9\xbc2\xc0mB\x82\xfe0;3\xc0J|\x11\xcf\x1f#3\xc0\xe0\x96U\xe9\xe0\x153\xc0g\xe4)\xd9\x9e\x173\xc0!\x8b\xb6\'\x95P2\xc0\x7f\x90\x9e~\x13*3\xc0\x83\x0bA\xdb\xf8\xdd2\xc0\xf0^\x16UD=)\xc0\xa9\xee\xe5\x15\x8d\xe4-\xc0\x16\xfe\xf1Sj=)\xc0J\xa2q\x10\xfa\x9f1\xc0\xad\x93$\xb2\x1a\xf62\xc0\x14i\x16\xa7E\xe01\xc0A\xc7e\xe6K\xf22\xc0p#\xbf\x11\xc7\r3\xc0w\x98\x17\xc7\xb0\xe62\xc0b=\x9d\xa1\xce\\3\xc0\x1c\xe9?\x95\xe1\xac2\xc0\x91\x0e\x18\x81;#0\xc0)IR\xd2W&2\xc0\r\x8d\xf8ps\x0c/\xc0:\x95(\xca\xf5(2\xc0*\xf5\x80w\x1b\x182\xc0G\x03c\xe1m&2\xc0\xb8T{\xb7\xa1\x172\xc0\x89\x83k\xa2\x1f\x1a2\xc0\x8d\xb2\x12\x96\xac\x1a2\xc0W&\xdd\xfd\x1b\x1b2\xc0\x8c\xe8Ow\x03\xfb1\xc0Y\x01c\xce\xdc\x1f2\xc0\xb5\xc3e\xe5\xba_(\xc0\xc4F\xdcf\x08#2\xc0q\xe4\xc0\x11&\xfb1\xc0V%\xb7z~x/\xc08\xaa\xf5\xf0\xfe\x002\xc0gY\x08\xbc\x05\x87-\xc0 \x91\xaa(!4/\xc0\xe3\xd4\x80\x07}\xb92\xc0\xc1\x91\xaa\xf9\xd9\x172\xc0\xb1\xa0Z\xb3\x04\xf11\xc0Trs\x08\x18\xad)\xc0t0\x9f\xa4\x02D/\xc0\xf2\xb0Q\x9b\xf2\x143\xc0\xe5\xeb\n}O7/\xc0\x8f\xef@^6v3\xc0\tYL:\xa8\x873\xc0?\xf4no^\xf92\xc0\xa3\x8144\x84\xd0.\xc0\xe2X\xff\x1a\xe9l)\xc0`\xca\xa4\xae\x1e\xf82\xc0\x13\xde\xca(\x04t)\xc0\xb3\x99\xed\xfeA\xeb2\xc0\x7f\xa8Q%\xf3\x192\xc0\x17Q\xeb\xf2\xd6\x0e3\xc07F\xd9\x9eGa/\xc0\xfc\xf0\xc6\xb3I\x8b/\xc0>P\xda\x82\xbfP3\xc0\xa9\x02\xb3\x96}o.\xc0\xfc\xeas\xbfWW-\xc0\x0c\xfb\x82M\x7f\xfa/\xc0\x80\xc8n\x14\xa5\x9e.\xc03V\x8c(\xbc\xd50\xc0\xa5\x02j\xf6Q\x0c0\xc0\xd2]\r<!\x96/\xc0\xf3\xfc\xb1\x19\xb71*\xc0\xc5\xf8\xe1\xd5MN-\xc0\xfaYw\xf0<D/\xc0%:o^\x9eX/\xc0&\x9eq\x174\xb72\xc0Cd*C\xca!3\xc0\xc6\xa1\x10\x98\x83\r2\xc0\xfc\xb7\xd4\xf3\x9b\xba2\xc0\x13\x81\xdc\x92S\t2\xc0]1\x0f\xc9\x7f].\xc0\xd4\xc1\x16\x13 D)\xc0\xeb\x04M\xecA\x163\xc0mG\x84_\xa4\xbf-\xc0\x039\xac\xff/\xdc/\xc0x\xe90\xbf\xdc\xea-\xc0\xe4\x7f-&\xd2\x80/\xc0\xcf\xe7\x83\xee\xc0\x992\xc0#\x10W\x19\xbd\x132\xc0_1R \x10n-\xc0\xc5x\xbfAN\xb72\xc0O1\x0f\x1e?x-\xc0\xc0\xa0\xef@\xa3\x81.\xc0\x87x\xa34#\'3\xc0l&I{\x94\x050\xc0R\xc1\xf5l\xb2\x182\xc0\xe9\x13c\x0e\x0b\xec1\xc0\xf5|\xd1\x85\t\x9e/\xc0>9b\xd2Y&3\xc0\xad%p4\xbe\xa30\xc0\x804\xbeR\xf3\xe0.\xc0>\x9b\x946\xd6\xd02\xc0\xc2\x02Dh\xd4^-\xc0\xd1\xe3&l\x88\x143\xc0h}\xcfwi\xa3/\xc0_\xef\xea\x0eS\t2\xc0^\tw\xe1\x9c\xe61\xc0\xe4\x9dQ_\xe5_/\xc0\xe5.\xd1\x93S/0\xc0\xc1\x05\xb9\xaeO\xde2\xc0\x90\x87\xc3\xe8\xae7-\xc0t-d\xa1\x0f\xef2\xc0\xe3b(\xe0\x14\x1a3\xc0w\xe4\xd7j]i/\xc0\r\xee\x90\xa1)r2\xc0a~S\x86\xf742\xc08\xd5ZV\xef\xdc0\xc0\xda\x05\x19\xddW\x0e3\xc0\xab\x19\x0f\xe2\xc4\xc92\xc0\x83V\xf7C\xd2q1\xc0\xd9f!%\x18\x12/\xc0\x9d\xa7\x86,\x80=2\xc0\xf4\xcb\x10\xbe\x1d\xf0/\xc0Y\x15\x05S\x94\x0e(\xc0\x84\x9f:\xe0\xad\x11\'\xc0\xb4\x91\x07>N\xaf-\xc0\xc1\xf8\xa0qEf1\xc0\x0b\\IhV\xce/\xc0\xdeO\xfd\xf8\x1a\x000\xc0\xe9\xfc\x7f\xcaa\x960\xc0\xc9\x18X\xf3\xbb\xce2\xc0o{;\x07@?0\xc0B\xa9\xa5\xeap\x1c3\xc0\xc9\x03S\xe3\xa6\x042\xc0\xd3\x8c }\x18Z-\xc0\xe5\xd5!\xee\xe9\x102\xc0\x96\xce\xc3\x11\x97\xc7.\xc0\xb5\x03\xe9\x9d\x93`/\xc0)\x95y\x82\xf6M2\xc0a\x9e\x95\xab\x96\xc7/\xc0L\xaa\x7f\x1cF\xb62\xc0\xfdd9pE\x073\xc0\xe8\x0f\x16\xd7\xce\x1e3\xc0an\xdeM.\xbd.\xc0\x05\xa5\xaa\xbc\xaf\xbd.\xc0\xa9\x15IG\x92\xfc.\xc0\x03\x7f\x12\xe0\xf4\x80/\xc0\x1f\x07\xe8\xc3Fq-\xc0\x01\xf2\xed\xa6\x7f\xa12\xc0\x90\xdf\xc989(/\xc0\xb5\xa9\xa9\xd0I\xc21\xc0\xdb\xf8\xac\xf0\x04*/\xc0\x96\x8b-\xd0\xef\x82)\xc0_\x18T\xd5\xa1\xfb2\xc0f\x89\xf3n\xf6\xb7/\xc0\xd5\xabeH\x11,2\xc0\x0cd\x92\x16\x15\x9d/\xc0\xc8\xfa\x9c\x8e\x99`2\xc0\x9c\xa1\x12/`g2\xc0Ae\nL\xfb\xc52\xc0\xca\xd6\xca\xa3\x01\xbf/\xc0\xd6g=\xda\xfe\xdb.\xc0^\xd7;,\xe6\xf91\xc0\x86XL\xbc\xac?/\xc0\xa2Y\xfe\x87\xe8a2\xc0k\xac\xdf\xdaZ:,\xc0c\x04\xe1ezb3\xc0\x1d\xd8\xa1\xdd\x9f\x083\xc0\xa5br#e\xf82\xc0\xf1D\xb6mc\xf52\xc0rQO\xde\xfb\xf62\xc0-\x1f\xd1\xb1\x89\xe72\xc0\xad\x90\xcd\x85h\xf0*\xc0\xbddK\x9f\xe01-\xc0\x85\x9e\x93X$\xa0.\xc0\x87g\xc1\xc7\xfdx2\xc0)\xff\x93\xc2eo*\xc0\x1a6\xb4A\xb9\xff2\xc0Z\xdd\xa5\xa2\x7fC.\xc0)1\xfa[\x9a\xeb2\xc0\xb9\xb7\x83\x87\xecq3\xc0\xc9U\xee\xb6\xaf73\xc0\x9f\x13\xfb|n\xb7/\xc01\xc6\xf1\t\xabs3\xc0\xc9\x97\xc6\x9b5\xa21\xc0\xbd/\xdb\x0e~\xf51\xc0\x0bU\x1f\x88\x8e\x92.\xc0\x9eI\x93\xa8\xde/-\xc0\x87\xa9_\xbb*q3\xc0\xe7\xe5\x0c\x11\xd9\x00*\xc0W\xdb]5\x02\xac0\xc0\x95:\x9c\x8f\x1bL0\xc0\x1e\x17\x97a\xd8h3\xc0\xa9\x06%?hg0\xc0\xafX\x18\xd1\x07$3\xc00\x8e\xcd\xff\x10\xc02\xc0\xfc\xeb\xecA\xa5\xbd/\xc0\x93\x85\x95\xabn\xe61\xc0\x00eH\xbb\n\xe42\xc0uD\xb3\x19q"-\xc0wI\x7f\xb2\xe1\xde.\xc0\x19\x0f\xcc\xadt\xcd2\xc0\xaf\xd5\xb6\x0c\x1cK)\xc0\xe6\x99}\xba1\xce2\xc0}h\xfez\xff\xf0.\xc0\xcb\xe4\x970\xd7\xce2\xc0O\x97\xc0\xc0\xa7/3\xc0\xb2d4\x1f\xfb\x11%\xc05-`\xd2^\xc42\xc0\x8f\xce,\x00\xba\x902\xc0\xf9\xe5\xea\x0c\xc5\x053\xc0\x80pl\x02q\xd8.\xc0\x1e\xc7\x02U\xdd\xe9.\xc0}\xf68\x18z\xad*\xc0\xd4\xb2\x88\xf7\xf603\xc0\xb4M\xc52\x196-\xc0\xa4\x04t\xc6\xb6J/\xc0\r\xda\x9e,\xa0\x072\xc0\x10\xac\x95Y\x00\x8c2\xc0s\x1eC\x97\x9b\xc9-\xc0|\xc1\x87\x1a\x93\x17&\xc0\t\xf1\xaf\xe6\xf9\x17/\xc0\xea\xdb\xb1\xfe\x863-\xc0\xeaX\xe9\xe2\xed\x103\xc0C\xa8\xac\xcf\xfa\xd7+\xc0J\x12\xe2\xbc\xb713\xc0J{@E\xe0\x153\xc0\x00\xb6\xa6vi\x9e-\xc0\x86]\xb9\x8d?\xcd2\xc0\xe6\x96\xb3\xa0Q?2\xc0\xcdZ\x87U/\x073\xc0\x85\xd5O\xa1p\xe12\xc0kq\xc8[\xd3J/\xc0\n\xbe\xe2cW\xa62\xc0\x97\xacH\xbf\xf1\x9c0\xc0\xd7E\xa6\xb8-\n3\xc0:\xbb\xf7\xd3\x00\xdc0\xc0\xf6\xb4\x1d5\xa5\xc8+\xc0\xd1k?P\xee /\xc0y\xf4\xbb\xe9\xff43\xc0\x0b|\xd4\xc8M\xf11\xc0\xf8\xf4\x1d\xcf\x11\x181\xc062\x1b\xba\xf9\x0c0\xc0E\xe1\xb2Y@l+\xc0\xf3\xd94(\x121#\xc0U9\xe0\xaa\x14{(\xc0\xed\x89zWD\x162\xc0\xd2\xe3G\xf2 q,\xc0e7<\x9ccX/\xc0\x983\xe3\xad\x8c\x932\xc0=\xa3\x1f\x9b\x08\xa12\xc0\xa5\x8b\x04\x1fN\x88/\xc0(s)sun1\xc0n*G-\xfb\x1c-\xc0\x86\xc1\xc3\xfd\xa1\xb1/\xc0=;\xa0v7\xe71\xc0Ca(\x1c\xbb\xf6,\xc0\xdb\xb8\x93\x98\x9b\xbd2\xc0\xaa\x1c\xf2W\xc6\x05/\xc0\xd5\x0c\x9b\xdf \t0\xc0\x8f\x1ai\x1b\xe5\xb82\xc0\xbeO\x132\xec\xb5/\xc0I\xea\x86\x10$\x17)\xc0\xcc\x18v\xb8\xf7\x083\xc0mC\xdf\x98N\x1f2\xc06\xb0\xcc\xbc\xd9\x1e)\xc0|\xd7\xea\\\x94%3\xc0\x8d)\x13\xd9\xd7\xdc2\xc0`\x06\x18\xca\xeb\xa1*\xc0\x17\xc2\xa3n\x10\xae(\xc0-\xd1L\x12,\x00*\xc0\xa6ov\x94\xf4\xd52\xc0#\xb8\x0c3\x99\x0f3\xc0\x10\x19_\xe7\xbe\x163\xc0\xd2},\xf3\x10&3\xc0\xb0\xab\x16\xcaGP+\xc0\xb2\x95\xa9\x04G"3\xc0L1[\x17||)\xc0$&\xb9\x81\xfd\xf02\xc0\xb6\x11s\xbaU\x96*\xc0\x95?\xc6\xd4Te3\xc0\xf2\x08v\xbc>\t3\xc01\xd5T\xb9\x08c3\xc0\xf6i\x17 \xe9B2\xc0;+\x00\xb5\xa5?2\xc0-\x8f\x03=b&3\xc0\xb0-\xeb\xe9\xf8\xee2\xc0D\x16\xf4\xa7\xed\xed2\xc0rR-Qiz2\xc0?\xe0\xab\x14\xb6a.\xc0\xa8c\x1cD\xb7\xf82\xc0\xf7\x99yHW\xdd2\xc0\xfd\x1bj\xe8\x13\xd02\xc0.\xc9\x07\xb2\xe6\xd32\xc0\xfb\x15\x83\x1f1\xd62\xc04\n\x98\xad\xf6\x063\xc0{N\x0f\x17\xd8\xf52\xc0\x88\x8fKmL\x10*\xc0\x9c4\x8crp\x163\xc0\x0f\x99\xeew\x92\x97*\xc0\xe8\xb8\xf6JUh3\xc0\x0f\x1cD\xaa\xd7\x003\xc0\xdf2\xec\xb1\xaf\xd62\xc0\x01\xe9t\x0b\xdc\xc02\xc0\xadj\xce#Y\xa11\xc0lk\xef\xcd\xb3\xa2.\xc093\x8e\xf7\xf0l3\xc0Ez\xd6\xcc\x006-\xc0\x9f\xd5\xfc\xce\xe4\xd42\xc0\xcc\x0e\x84\xd9\x82\x822\xc0\x12.6e\xd7\x862\xc0=\xb17\xa2\x0ek2\xc0\x88\x8bQ\xe5\xc3F#\xc0\xeb\xd6U\xc64\x9f1\xc0\xcf\xa7\rm\xfe\xa11\xc0*5\xecf\xf9\x123\xc0g\xdf\xd6\xd7\xcc\xd02\xc0\x04\n\xack\xb5f2\xc0.\x81\x9dh_q3\xc0\xdaE\xb7\xceV 3\xc0\xce\x89\x9f/Qg2\xc0]\x14Bf\xe2\xf81\xc0\xfff\xe2\xd8-j3\xc0\xfcsJ\x03\xb4\xc52\xc0aL\x86\xe2\x8a\x002\xc0\xcfq\x11\\\r\xf91\xc0\xab\x13R\xca_\xeb2\xc0\x11\xe9\xbaf\xf2\xd72\xc02\xa3\x1b\xb3\xbe\x873\xc0\x9c6Y\x90\xde\xd82\xc0\xde\x96\x1d\xc3\xfe\xb62\xc0KW]\x8c\x9bv3\xc0\xeb\xd0qf\xad_2\xc0\xfef3u\x0f43\xc0\x95Y\xf8\xc7I\xb60\xc0!\xe7\t\xb9\x06\xe72\xc0\xe1J\xff\xe2\x05\xb92\xc0\xa5Z\x0c\x04\xda\xb02\xc0L\x0b\xd2\x905\xf02\xc0\xf9*\xd4\xce[\x003\xc0\x9a=\xec\x91\x80(3\xc0O\xcd\xb0$F\x12/\xc0>\x116\xe6}\xe02\xc0\x1c-\xa6\xc0\xe0\xde2\xc0H`\t%\xec}+\xc0\x91\xf9\xd5h\x94\xe22\xc0\x08)\xb8OTt3\xc0-T9\xa7\x03m-\xc0\xaeaO@\xf5\xed2\xc03\x80oZa\xb32\xc0\xbc\xf8:\xcac\xf62\xc0\xb6\xe0l\x03D\xeb2\xc0\x92y\xd8\xc58\xf82\xc0[S\xe2~\xdf\xba2\xc0\x9c\x9f\xb4\xe3\x1d\xf22\xc0`K7\xb6Vx0\xc0X\x9f\x0f\x9bX\xd42\xc0uA\x98\x9eR\n3\xc0\x19\n\xde\x0c\xc1\xff2\xc0#\xfa\x19\x8c\xc7 0\xc0\x8a\xadp}b\x073\xc0q\x1c\x85\xe0s+3\xc0\x14\xadIN\'\xcc2\xc0FE \xf9\xad\xc7/\xc0\x13\xc4N\xfa\x9aV%\xc0\x7f\xb6 \xd0\xd8\x9a/\xc0]*\xab=\x00\x9c.\xc0\x98\x03\xc7\x12\x0e/3\xc0\x91t\xb1\xa9\xf9+3\xc0\x8c\xd0\xe1\x9c\xac90\xc0O\xbcl\x86k -\xc0\xfc68\xdb\x83\x90/\xc0\xc5\x02\xf5/\'<3\xc0\x1fc\x17\xb62/0\xc0\xddK\xfe\xd7\xd6/0\xc0\xdb\xc1r\xf3\x10$3\xc0!\x16\xfd\x0e-\xd7%\xc0\x9d\xf3[_\x9a&3\xc0me3\x833\x1b0\xc0|\x86)P\x80\x0c0\xc0>\x10\xa3>`C/\xc0\xa2\xd8l\xbc\xf8\xe42\xc0\xef\xd6w\x84\x16\xfc/\xc0j\xfd\x11\xc2G\x97(\xc0\xa9\xc5&\xf8\xe4[\'\xc0h\x8e\x0f\xc5y;/\xc0\xf7G\x10\xbf\xc9\xdc2\xc0\x10=\xd3\x1fCQ3\xc0\x1fB_c\xf8\xe42\xc0\xcc\xa4;\x00\x9f\xb0/\xc0\xca[\xbdZ\x87\xe5-\xc0)mD\xbd\x10\xb8/\xc0\x9c\xdcY\xee\xeb\xd8/\xc0\x87\x87\xac\x15\xb6\xfa/\xc0\xa4\xd8\xa9#\x14m3\xc0\x8f\xb5nXhU3\xc0\xa2\xfffI$\xe3-\xc0\xe3\x14T\\Y\x060\xc0\xdf\xc9\xb8\xbb\x91?3\xc0,\xee|\xb1\xfc\xea2\xc0C\xa0\xcd\xfb`\xe82\xc0\x85Z\'\xe1r60\xc0\x9b\t\x84\xee!?0\xc0\x15\x04\x14\xda\xa7l/\xc0\xc8\x15\x8d\xae,\xf72\xc0\x99\t\x9c2a\xe82\xc0l\xc1\x10\x91\xa1\x97*\xc0\x0f\xe3.8S\xa6*\xc0g\xdb\xf2L[\x113\xc0\x175\x86Ig\x1a2\xc0\xd8\ny\xb9\xaf\xed2\xc0\xed\xd9CB%\xd82\xc0\x1c\x0f\xae\xf57\xc3)\xc0ks\x8e}\x9e>3\xc0\xb5L\x16\xd08\xc92\xc0[\x94s\xf8\xe8"3\xc0\xec\xbe\xdc\xb1V\x812\xc0~\x1f\rE\x1e\xd42\xc0\xb2\xc0if\x8a\n,\xc0\x07\xc2\xb8\xb2\xa6\xa5%\xc0C\xd2\x032\xcb\xf12\xc0\xfb\x02mY\xfd*3\xc0d\x84f\x13\x95\xf72\xc0l\xc8\xa2\xf1\x03\xf32\xc0G\x16NE-\xf2#\xc0\xd3\xe0\x8f\x11\xfe-3\xc0:\xd0\xa4\xd6\xe623\xc0\x17\xbd \xcck\xf11\xc07\x16b3\x94"2\xc0\xba\xe5\'\xea\x9f\xbb2\xc0\xd7@C\x9e\xf5%3\xc0\xb0%\x0bG\xd8\x062\xc0\xa6\x93\xcaJ\xf4\x193\xc05mn\x04\x8e\xf52\xc0\x99\x19\xd0\xd7_\xca2\xc0[\x80\xe0}2\xc7*\xc0\x0e1\xaa\xdf\xee\xcb2\xc0\xd2S\xbfeQ\xd02\xc0\x92\x9b\xce\x1c\xc0f)\xc0\xce\x11S\x17\xde\x173\xc0\x18\xd1\xc8*\xe7\x15*\xc0\xf9\xf4\x06\xa3\xdf\xd12\xc0ZrQ\xe2\xa2G3\xc0\xbf}S\xe1\x94\x153\xc0P\x97\xe6n\xbfC3\xc0\x82P\n\x86\xcd\xb52\xc0\xc2\xff\x93\x11\x0b\xfb1\xc0\r\x84\xef\xd4I!3\xc0\x1b\x81\xd5\x88Ol)\xc0hf\xa1%@\xb32\xc0\xee\xee\x96\x83%\x102\xc0\xc8P\x8dU\x8b 2\xc0\x08\x8f\xa6\\\xdeX*\xc0\xe5^\xe1\xc9\x9c&2\xc0\xd7z\xb6\x0e\xc8.)\xc0[\xcc$Zk\xc62\xc0\xb8\'\x9e\x1a\xd7\x1a2\xc0K\xd6\xef\xa1\x07\xc12\xc0\xd3\xa75\xb1\xd6c(\xc0\x16\x84\xae\xf9\xff\xd2*\xc0Sx\xa5\xf2\x16\x172\xc0^\x8c\xfb\xf2\xc1\xe71\xc0\xe2=R\xec\x18N2\xc0\xc6\xd6\x87{\r\xda(\xc0\xc2h\x8a\xaf\n\xbb2\xc0\x18\x16\xcak\x14>)\xc0\xde\xb7TdP\x92/\xc0tp\x1e\x06z&2\xc0\x92\xba\xa6a\xaem)\xc0\xde:>\xe1:)3\xc0\xc1m\xe2\xf9\xbf\x1a2\xc0\x11#\xf5\xd6:)2\xc07\xa9f=\x95\x91)\xc0\xe9\x8c\xa3j\x91\xc32\xc0\xceMq\xda\xfa\xbf2\xc0\x15A\xab\x1a\xa7n)\xc0\x1dN@\xbah\x173\xc0\xf5\t\x94\xa6_\x92+\xc0Jy\xf3%\xf1\xab*\xc0kV,\xcc\x1f%/\xc0\xce\xa5\xb8x*\xc82\xc0w\xd63@\x85\xb92\xc0\x8d\x95\xed{I_/\xc0\xb1\xc1n;\x94U)\xc0y\x08n\xec\xc8\xa5*\xc0\xbf\xf5\x7f\x99\xb0\xf52\xc0\xe2\xf9\xd4\xf9\xe8&3\xc0}\x18\xefi\xd1(-\xc0Z\x1c5\x8a\xac\xd22\xc0\x103\x03dV\xa90\xc0\x01\x941}\x17\x97/\xc0\x1a\n\x99\xe3\x03\xbd!\xc0\xe8\xd9[q\xd6r)\xc0\xe4\xbdGoi0*\xc0\xb7H\xae\x13*\x052\xc0\xb1\xabV\xdd\x0e\x053\xc0\xb7\xaf\x17\xfe\xb9R2\xc0\x91Gl\x14\xb8\xcc2\xc0\x00\x82O\xb2I53\xc0q\x84\x85\x18\xc5\xef1\xc0\xf8\x92\x17\xd7\xa6\xb4/\xc0\xdci\x9a\x88\xa3\x1f3\xc0*\xc3\x98\x97+\x85*\xc0\x8d\xb7p\x9e\t\xae*\xc05\xdc\xf7\x8e\xd1\x9d2\xc0\xef!\xe1\xa2,!/\xc0\xbb\xf5!\x97\xfb\x972\xc0;\\p\xb5\x12<3\xc0\x1c\x0e$\x11\xde\x132\xc08\x85\x97\x97`\xda/\xc0\xde\xecu\x08\xa0\x0b+\xc0+\x8aW!]\xa1.\xc0\xb5\x04\x95t\xef\xa02\xc0\xaa\x0b\xe4\xbf\x08w2\xc0\x8eK\xd1\xdc\xe0!3\xc0\xdb\xado\xd5fm+\xc0\x02\xc6\x1fV\xfd\x0b-\xc0\x19\xbf;\xe4\xc5\x133\xc0\xc77\x14\x10\xe6\x90*\xc0}\xf5\xa6S\x83\x1e3\xc0\x9a5\xebN;j-\xc0\xba\xa1R\xf9]\xf72\xc0\x00\xe8\xe9\x02\x87(+\xc0n\x1b\r\xe0\xc6Z-\xc0,\x04}\xfd\x10s-\xc0\x9f$F\x0b*\xf82\xc0"M\x81\xb4\x92\xdf.\xc0Hu\xc0\xe6\xe9\'2\xc0\xebT)\x83\xa6V.\xc0Q\xf0e\xb6\x82\x01#\xc0O\xfah\xa2H\xbe2\xc0\xd4*\x8c \xa9\xe2/\xc0\x94\xef\x95\x91\x04\x922\xc0\xc6G5\xd3\x1bl*\xc0bC\xbb\x1a!\xfe-\xc0\x8d\xa7\x07\x17\xc1\xee/\xc0\xe02w:\xd3$3\xc0\x0b#D\xbbvt/\xc0Y\xdd\x9aq\xa6x+\xc0\xf2+\xda`\xc2p1\xc0\xa5\x0b\xba\x1f}L0\xc0\xa0:\x14\xeaK2/\xc0cc\xc7\xbd\x19"/\xc0$|$\xdce\x100\xc0\xf8\x86\xc85\xdb\xee/\xc0\xa2\xd16\x84\xfb\xdb/\xc0\x0b\x07D\xf0\xe7\xa52\xc0p\x17e\x7f\x19\x0c0\xc0\x9a\x1c\xa1\xe2\xc9\xa32\xc0\x12\x88D\x88\x17\x0c0\xc0,\xd8\xaa\xa8|\x06/\xc0\xfd[\xb2-\x1d\x7f1\xc0\x9e\xb7\xf2\x94\x91\xa0/\xc0\n<?;u\xff/\xc0\xbdm\xa9\x1fPf,\xc0+\xd5\x17\xad\x87\xdd/\xc0>\xd4\x84\xc9\xbc\xe71\xc0L\xaa\xe1\xfc\xb0\x1f3\xc0\x8a\xc3\x86\xadx]/\xc0|<Y\xc6\xe850\xc0~7Y\xe8\xb9\x12.\xc0C\xb1\x99I\xa003\xc0\n\x04\x7f\xb2>I/\xc0Y\x17\xe3\xd4\xdd\x0f0\xc0*[u\\5$&\xc0 \n\x1a\x89\x1b\xc9.\xc0y\xfe\x85\xf7\xc7k/\xc0:\x82\'\xbf\x9f`/\xc0`V\xc01Ut/\xc0`\xf4`\xfb\x81c/\xc0`b? |\x8d/\xc0q\xadv\x92\xd7\x9d/\xc0]\x16\xa3\x0fH\x063\xc0\\\xad!\x9b*\x902\xc0\xd3\xa6\xacf\x9er-\xc0F6#\xfd\xd27*\xc0\x1cPL\xc4\xb5a/\xc0\x17\x0fe\xc2\xf8O1\xc0\xe1\x88Z\xf1Hi/\xc0\x0c\xae\xb8H\xba\xd32\xc09\xf4\xdc\xa9\xfb\xd5/\xc0\xa3\x15\x10EY+/\xc0\xd6C\xacy\xa8\'/\xc0\xf5\xcdB\x16\xb5//\xc0\xfe_7\x0f\xec!0\xc0\x95\xd64h\x1e\x9a/\xc0[\x86\xf3\x94\xc3\xf51\xc0=#W\x9c\xd6h+\xc0TV\x1e\x18\xc8\xd5/\xc0\x08\x96\xd1\xb42\xb7/\xc0{\xdb\xa5z\xee\xe72\xc0\xc7n\x03\x89\x99\xbf/\xc0@R\xaf\xfa\x85\xe6+\xc0\xcc\x00\xa6\x9c\x06&0\xc0S5\x14\xecP\xf9.\xc0\x99i\xd1\xd91h3\xc0\x9f\xb42\x8b\x14k-\xc0\x18P1\xe3\xe0\x992\xc0\xca\x86{\xa2\x85M0\xc0\xfd\xe5\xea}t\x83/\xc0\x02\x98=\x161\x14/\xc0Y\xaf\xc4\\\x92<,\xc0\x9a\xa45\xdf\x7f\xfd2\xc0\xfa\xb1G\xfe/G0\xc0\x1d\xb3K\xc3\xb980\xc0\xa9\xce\xc8\xc8\x9c\xf12\xc0LsJ%3[0\xc0\xd5\x97\xf4\x97\xed\xc8.\xc0\xcc-\xe5\xea\xc8?2\xc0\xde8\x1a\x8f\xe1\xbe/\xc0\xbd\x07\x1b\xdcs\xc4(\xc0\x91\xc2\xf9t\x07f/\xc0\xa8\xc1\x9ao2\xf5,\xc0\xf96\x85\x08l5-\xc0\x97,\xa7\x89\\\x81-\xc0\xe1\xc6\xf2\x8e\xec53\xc0\x13\x111\xa4\xb8\x143\xc0=<^\xf4\x8c\xa0.\xc0\x93\x84\x01Cj\xdf2\xc0\xbf\xe27\xb5\xc3\x98-\xc0f\xa4\x85\xa8%\xaf/\xc0\xa4\xb1#\xe8\x9e\x992\xc0!\xd0\x1f\xf1\xea\xc5.\xc0\x80\xcaB\xb5\x07\n3\xc0\xaex\xa9Os\xdf/\xc0\xf4\x17onj\x1d/\xc0\x9bU\x03\x06\xd1N-\xc0\x16\x9f\xb9\xd7B\xfd2\xc0\x05\xbf\x8e\xfc;\xfe/\xc0DV\xd9\x00\x9d\xde1\xc0]`\xbeD\xa6\xa2.\xc0\xd0\xb2\xca\x10\x863/\xc0\x95M\xfb\x1a\xf9o.\xc0\xd0\x92ULb\xb50\xc0\x87\x99\x8b\xcc_\x81/\xc0\x8d\xc2\xdc*\xac\xb80\xc0\xc7\xc8\xf6\xbd\xad\xbf-\xc0\xf2\xcd\xd7C\xa6\xde2\xc0\x93[w\njz.\xc0\x00M\x16\xcd@B.\xc0\x83uv\xff\xf9\xb50\xc0\x08|(%*\x8b-\xc0\xa8\xf8\xb0\xeeTh/\xc0\xae\xd3_P\xa1\xc50\xc0.\xbf\xa6\x7fK\x86-\xc0\xa8S.\xaa1 /\xc0;\xc7N\rf\x8b0\xc0\'u\xe6\x00\x0b\x192\xc0%\xe1{\x8a\xc6\x841\xc0\x97\x9bF\x89\x04\xaa0\xc0zU\xc8=\xd4\xda2\xc0\x87\xfa\x05\x9f\xd0\xe51\xc0/\x04\xe6\x9b\xc8\x81.\xc0\xf9\xb1\xfbD\xec\xcb/\xc0\xf5\xeam\xd1\xc5\xb0/\xc05\xd2U\xc5\xb6\x0e3\xc0/\x1c\x83g\xa0\x011\xc0so\xc6\xb5;\xcc.\xc0\xda\x83\xea\xc1\x06;0\xc0\x99\xbdR$C2-\xc0\xd5\xca\xa1.\xe8\xe71\xc0\xc5\xff\x86B\xf8J/\xc0\x7f\xf6\x01\x8e\xa4C)\xc0\x862G\x8b\x99h2\xc0\xd01fN\x13J/\xc0\xbf\xcf\x0b\x04D\xed.\xc0\xb9W\x88L\xd9^1\xc0\x8d\xa7j\xc9\x8b\xf61\xc0C\xfd\xf2UFx2\xc0\x87\xf2j\xaf\x84\xe62\xc0\\\xae\xd2\x93m\xfa/\xc0\xfdq4\x81\xf4\xe01\xc0\xd8\xff9\xc2\x15\xa7.\xc0Bf\xdc\xda\xaea0\xc0!\xaaxY\x0bq*\xc0\xbd\x1b&\x17\xe91/\xc0\xeb{\xec\xa3\xac\x9a/\xc0\n\xaa\xa2\xbf2\xcb/\xc0\xa2\xa9\x84\x8a$\x1f,\xc0\xf3\x08\xd9\xc9S\xc3/\xc0aB\xa17O\xe71\xc0\xce\x18`h\xc5\xca2\xc0\x92\xc4\x08?\xf1\xd02\xc0\xda\x84\xdf\x86\xf850\xc0\xc1\r\xf3WG!3\xc0\xd5\xc0$E\xcff3\xc0\x85\x9d4\xe5\xf6\xe31\xc0\xdc\xbf&\xe8~\xd1)\xc0o\x95\x12\t<3-\xc0\x0e\x12 \xce\xd1\x192\xc0\xc6\x15\xb3\xb9\xae\xea+\xc0f\xb9\x93\xfcp\x053\xc0\xa750\x0f\x84\xef0\xc0<\xb0D\xf4\xd9\xd12\xc02\xc0\xf7\x1f\x85\xe91\xc0%[=\xe8\xc6\x87.\xc0\x9b\x93x\x1cb\x120\xc0I\xef\x96\x08\x93(2\xc0\xdc\x97@\'~(/\xc0\xeaMH\xbf\x14\xdb+\xc00ra\xeb,\xe61\xc0@jGb?\xd52\xc0q\x8e\xe5\xaf\xfc\x1b3\xc0\xa4\xfb\xda\x0c\x1490\xc0\x06\x9a\x9c\xd7o\x8a)\xc0,Y=5\x98\xb82\xc0\x17\xe8\x9e\xb6\xedD#\xc0\x8e|\xb4\r\x99Q/\xc0hj\x17t\x14\x172\xc0\xb1\xe0\xfb4&02\xc0\x05\xaab\xb4\xf3?,\xc0\xd5\xda\xd1\x9c\xad\x84*\xc0\x1c\xb5k\x9f\xe4u\x18\xc0\xe0hBiO #\xc0\xe8\xd4\x175\n\xf2)\xc0Y\xf2\x9ec\xca\xfa*\xc0\x1et\xc2\x07\xfb\xdd2\xc0\xbe\x0e\x82\xde\r\xd51\xc0\x8e\xa9\xdazM\xde2\xc0\xac\xa5i\x07\x99\xc3/\xc0`G\xca\xd6\x9d\x100\xc0\xaeL\x81\x18\xbf\xb52\xc0\x91[\xea\xe7g\xf02\xc0\x8e\xf9\xc1\xc9\xf2/*\xc07i[\xe6\xbf\xa22\xc0\x8b\xfb\xc3\xfc\x16\xf51\xc0\xe4*\x96\xc4\x81\xe31\xc0@0R\xff\xd5%*\xc0\n\xbb\x8b\xc5\x9eX0\xc0\xe9\x8c\x12e\xb8\x88.\xc0da\xfd{`\x800\xc0\x1b\xb4\xdef\x94\xec2\xc0\x90R\x97X\x91\xcd1\xc0\rC\x19R \xe82\xc0\xe0\x13\xa3\x8c\xd270\xc0J\xdd\xb5\x0b\xd6\x8f.\xc0"\x0b\xc6s\xa4D.\xc0\xe4\x1f?\xf8\x8c60\xc0L\xc3d t\xcb1\xc0\xceE\xc6\x88\x0c>0\xc0O*\x87\xf5\x0f&2\xc0\xda\xbe\\2\x9c,2\xc0hY\x98E\x90\xf71\xc0\x1d}\xca\xbd\x87N0\xc0\x97\xe5\xef\xf2\x8f\xb8-\xc0\xc1~=\x82\x06\x8b-\xc0\xdb\x9f\xb1\x89\xd8\xb82\xc0\xff\x86\xf3\x8d\xcc\xc9.\xc0_H\xb9\x1f\xc4\xd41\xc0\x055=\x8a\xbc\xf3-\xc05hV\x18kL0\xc0\x05\xc4\x89\x06\xf7\x8e/\xc0\xb8\xac\x96\x9b\x95\xe2-\xc0\xdd\xf3\xfcv$\xec-\xc03\xb9*\xc9\xcb\xc22\xc0\xa6\xbd\xea3;\x8b0\xc0\xd4\xd1\xe5B\xc1\xf52\xc0\xca\xea\xaa\xa1\x9dL0\xc0\xbf\x81\x03\xb4\xdaC3\xc0\xfc\x03\xf8\xe1L\x192\xc0\xc2Y)TE\xdf2\xc0\x15\x97\xacF\tF3\xc0\xb0\x8ca\x1b\x83\xd12\xc0\xa5Z\x9d\xfb0\xf5/\xc0\xac\xfe\x901\xc9\xf42\xc0\xb6\xcaV\xb7\xa3\xf72\xc0\x1f\xc1\xa4\xff\xb0i/\xc0\x00\x82O\xb2I53\xc0i\xb0yf\x11\xb0/\xc0eL\t\x12\xb9\xbf2\xc0)\x9c]2\xacR3\xc0\xfdq\xaf\xcb?\x1c*\xc0\xaa\xe11\xf2n\x0f2\xc0V\x80?\xd1\xbe\xae(\xc0\xec\xfd\xeb\x88\xf1\xd90\xc0^@\xb8C\x16/0\xc0\xb0\xeb\xff-G\x060\xc0\xe2\x94Vs\xaa\x1c0\xc0\x9e\xca\xa5F\xb8\xa4*\xc0=\x97\xf7\t -3\xc0\xaeC0\x91M\xe9/\xc0c\xa0u\xcb\x19\x143\xc0\xdc\x0eZ\xceM\x84*\xc0x\x0f\xef\x9f\xa8\xc5/\xc0 {\x0f\xc4.\x9b,\xc0\x8acI\xba\xfc\x9a.\xc0?\xd5w\xd9\x9f\x07+\xc0\xc4\x1b\x16\xaaV\x122\xc0\xea\xd1u\xc0\xf0\x082\xc0\xc1\xf0\x85\xf5,\x9e/\xc0\x80n\x10~\x82\xd5(\xc0\xa4:\xd7\x96\x1e\xb82\xc02J\x08\xd1\x0e\x073\xc0\xa9u<Q\x8a\xfb/\xc0\x03R#\xe4\x91\x033\xc0r\xf2\xb7\xd7\xab\xc02\xc0?\xba@6c\xfa1\xc0"\x9d\xa9\x0e\x7f33\xc09\x8d6+~\xb72\xc0\x07W\xcbDy\xb1\'\xc0\xca^\xff!\xd1O/\xc01\x18 9\xe8\xc52\xc0\x99\xd3\xf5\x82\x11\xa0*\xc0\xc0\xea\x9dW\xb3\xfb-\xc0\x84\x9b\x07X\xceG)\xc0\xaf\xa4\xb1v\x04\xf1/\xc0\x19\xca\xb76\xa5(3\xc0p8\x9eI\x9e/0\xc0\x8c\xfe\xb30X\xe92\xc0\xaa\xc6E\xe6\xd9\x11.\xc0\xce\xe6\xe6=\x91P2\xc0\x9a;EDmh-\xc0\xff\x9d\x86\xec\xe4\xdf1\xc0j,X\x1cS\xa4-\xc0\x0c}\x91\xadT\t3\xc0\x15\xda\xd1K-\xc2/\xc0\xa6\x15\xf6\xd7\xa1Q-\xc0\xa3\xc8t\xd9\xd8\x03+\xc0\xeb\x8aD,\x829-\xc0dYw\xc7R\xee0\xc0\xccv"\xf7\x15\xd8/\xc0\xf7E\xbc\x9a\x9c\x002\xc0h;w\x8b\x9b\xf81\xc0\x99\xc5\x972\xf5\xdc.\xc0e\xc0)u\xe6\xf82\xc0EKm\x8a\x01\\2\xc0x\x18hE\x12\xad/\xc0\x87\t\x01\xac\x8d\xa5%\xc0\xb8t\xfa\xcb\xc9\xbb2\xc0\x1e\xbd]\xf3\xe6\xf82\xc0Qq\xe990\xed.\xc0n\xda\x12HJ\xf12\xc0\x12_`\x00{\x0e,\xc0\xf9\x9d\xf0\xa1HJ3\xc0\xfb\xf2\xefbQ\t3\xc0c\xedD\t\xca\x99/\xc0U\xa9\x90\x81qj-\xc0]&s\xae\xb5\xe31\xc0h\x91\x0fP\x1f%3\xc0\xde\xbc\x9b\x8fT\xf5/\xc0\xb3FE\xcce\xf3#\xc0-\x06\x12\xcf\x8f\xe0-\xc0U\x8d\xd94g*-\xc0\xf8\xcb\x98Dkn2\xc0\x7f\xf3\x06"0!3\xc0\xda\xca.\x98\xff\x072\xc0\x12\x8eC Q\x96*\xc0j\xa7\xc4a\xb6&3\xc0\xc1\xdf\xd0Ut13\xc0\xc1?\xe5\xf9\xe3\xf81\xc0qk\xba1\xdbY2\xc0\x8a\x1fH`#\x852\xc0y{w*-)3\xc0.q\x18\xac\x1c-3\xc0\xd7\xd6\xc5#4\x193\xc0\xefpY\x0b\xcc\xad/\xc0\xc7\xc4\xae0\xae_2\xc0\xf6\xe0\xfe5\xb6\xec2\xc0\x83\xb5\xca{\xc3\xad.\xc0\x00<i\x84\x8d\x132\xc0\n[\x8c\x1a\xdd\xe62\xc0fRn\xe0Y\x81/\xc0\xc4\x1a\xabu\xae\x1c3\xc0\x98\xea\xa7\xde1"3\xc0\x0b\xd1\xdd\xa9\xc2\xaf0\xc0F\xa0\x82c\x86\x062\xc0\xe2\xd5v\x97\x9c\x0e3\xc0\'\x95\x1b\x10\xcc 0\xc0GYi\xb6?\xe62\xc0\xbe\xf0\xe2\x11\x89\'3\xc0d\x066\x87?\xd11\xc0\xfd\xec\xcf\x9c\x94\xd4&\xc0\xc4z\xe6h\xe2\x0e2\xc0T\x85m\xffA\xde/\xc0\xf7\x90\x19\xc3\x1b\x9c.\xc0\xe8\xf7\x0b\x81\x93X/\xc04\xb4K\xb6\xb333\xc0\xda\xa5\xaf\xb8#\xda2\xc0t\xfb7o`O/\xc0\xe4YyW\xad\x1b0\xc05\xdd}\xb0\x0f\xc9*\xc0\xd7\xab\xce@\xdf\xe4\'\xc0\x88s\xc9\xf9P1/\xc0\x8d\x80\xee\x0c\x1d\xa3*\xc0\xef\xf4s\x0cI\x98(\xc0=\x91\x1b\xbd\x98\xdb/\xc0\xffs\xd8\x11\xc7\xb6/\xc0\xa0}\xce\xb7\x93\x9f.\xc0\xf4\x13\x01\xa1\xa6\x1d&\xc0_sh\xe2\xdc`3\xc0\xf1\tH\x81\x85O2\xc0 \xc1<[\xf2\x073\xc0N\xfb\xcc\xc4\xe7\xe3,\xc0\xb7\xcd\xe0\xe7e\xec2\xc0"\xf3\xe8\x8e\xeb\\3\xc0\x12\x851C\xe8\xf12\xc0h\x84w\xdd\xdf\xdb2\xc0\x98}\x97\xe3!R&\xc0\xddT#\xd5\x9dh3\xc0\xe6\x17\xe0v\xa6\xb70\xc0\xd0\xb3\xa5\xe2\xcf\xd82\xc0\xda{\x9d0\x9d\x892\xc0\xc4\xefg4\xd5\xd42\xc0C\x83pn\xd1\xa01\xc0\x85\xa0\xb2\x0cxU*\xc0\x1a\x04-\x8c\x83\x1b/\xc0\xa3\xe3\xdf\xeb\xf0\x95+\xc0h\x9d\x86>\x94a3\xc0Z^\xca\x04\xcd\xc1/\xc0\x9b\xcb\xb1\x1c\xe6\xba1\xc0v\xe3p\x04\xa2s)\xc0?\x19\x1f\xde6b3\xc0\xb1\xa2\'\xaa\x92\x192\xc0Q\xfd7\x14\xe5\x93+\xc0\xca\n.};\xe72\xc0&\xb1T\xb0\xa9|2\xc0_\xca5\x12<\xee2\xc0\xacx\xf8\xaa\x9e\xcf2\xc0\xd3\xfc\x1c\xc5\x1b\n2\xc0$S17yg3\xc0w\x02\xa0\xe7\x00\xde2\xc0R\x81\x0f/x\xd3*\xc0"\xa4{_\xe6\xd32\xc0\x7f\x8a\xcd\xa40=*\xc0i\xcep\x82\x9f\xa01\xc0 1\x15\x0b\x96G2\xc0\xb3jw\x7f\x9b\x13*\xc0\xb8\xdb$\x12\xcdP3\xc0\xa0x\xea\xc6av/\xc0\xcco\x90:;\xfb2\xc0\xcak8V|\xe32\xc0\xdfD\x06U\xbdb+\xc0\xd0\x94\xb3\x0eA\x82*\xc0\xa7\t*\t\xbag*\xc0x\xbb\xf6\x0b\x8bG2\xc0\xc7\xa5}L\x96\x0f2\xc0kg\xd0Z\xd3\r3\xc0\xd1\x9e\xfb\xec\x93\x1b2\xc0\n\xa92\x98\xfa\xd22\xc0\x13\x8c~\x04\xc9_/\xc0\x00o\xbc8\x9e})\xc0\xa1\x7f\xbb!\xa8\xd82\xc0\xea\x98\x93\xa3Eb-\xc0j\xc9\xb6\\\xd8L+\xc03\x7f?\xca\x0eV*\xc0\xba\x12\x1f\x82}\x85*\xc0=\xdf\xa8\x04\xc1q3\xc0<F\x8d2\xf5\xa80\xc0)\x10i[\x1b\xff2\xc0\xa8\t .\xa2\xd62\xc0\x18\x81m\x01?\xc8*\xc0\xd4\x92\xa5\xa7L\xf0*\xc0\xc9\xf2\xc6m\xb2+*\xc0\xe9\xdeaq\xa3\xde*\xc09w\xff\xdd\xbf\xd02\xc0\xde\x04\x82\xea;l3\xc0\xd7\x0e\xbb\x9c\xf1\xd9.\xc0\xecam]\x13v+\xc0\xa7g\x1a\x95\xdc(2\xc0#\x7f.j\x18k*\xc0m_\xcct\xd5\x1d)\xc0\n\xdf\x80\xd2\x90|*\xc0a\x9f\xdd\xc8,Z)\xc03\xea\xff#\x03\x88*\xc0cp\xba\xfa/\xd02\xc0p\x8a\x1er\x8eo)\xc0x\xb4\xf7\xc5G$)\xc0\x07\xebs_\x80\xe32\xc0\x89\xb9\xbaS\x02\xd62\xc0#@\x18\xfb\xe9\xee.\xc0\xec%\xb4l\x80\xf8*\xc0\x7fnip\x0e\xca0\xc0rQ$T\xd8\xd72\xc0{\xfb\xa5\xed\x93\x04/\xc0\x1e\xcb\x84\x04\xf8\x84.\xc0\x97\xb5Gq5\xb52\xc0\x91\xcb\xb2\x86Q^2\xc0\xdd\t\x03\x11\xc6z/\xc0\x07\xe2\xf4(&\xc4*\xc07\xa4\x19\xab\x17j/\xc0\r\x81\xa9\x04\x13\xf72\xc0X\x8aP\xbb\x95k)\xc0\xdc\xca\xf1\xd1\xe2\xa5*\xc0n\x05\xc6:r\x0e3\xc0m:\x03\xb6\x12;/\xc0I\x86\xb0}\x16\xe00\xc0\xa8\x99R\xc6\x1fn)\xc0\xfe\xed\xfd)\xa4\xb72\xc0G\x11\xdbp\x1e\x073\xc0c\x93\xc3\xb2\xb1\xcd2\xc0\xd9\x81\x8c\xce\\,3\xc0\xb2^\xff\xc4\xd9j)\xc0\xfd\x8f\xd7\xd9BS*\xc0P\xe0RE\xf1l)\xc0\x0e3g\x9d\xa5{)\xc0\xe6!\xb2O\x17j2\xc0`\x12\x137h\xb22\xc0O\xae\xe9+$\xd42\xc0\xc5l\x80W%\r0\xc03\xef\xcf}r\xff2\xc0\xbb\x0c\'H\xbeY-\xc0VK\xf0n\x12\xf52\xc0\xd3\xb1+s/\x1c0\xc0\xaat\xa52\t\x0c3\xc0\xa9.\xe0\xa2\x1ao1\xc0\xcd\xb1\x11_\x195/\xc0\\~\xda\x08x)/\xc0}\xd4\n\x9b\xbf\xd40\xc0\x1aa\x9e\xc58\x052\xc0\x94@\xb2a\xc3\xde1\xc0\xcd\xcc\x08\x14l-0\xc0\x108\x02Pu\x85.\xc0\xf45\xb2\xe7\x14\xf2.\xc0\x07\x0cyu\xdb80\xc0,\xc1y\xc4VS1\xc0\xe9&e\xd4\x81!0\xc0|%q\xf8\x932\'\xc0I\xfd\x11G\x94\xf7-\xc0\xdfJ[^r\xf8.\xc0\xd3\x8c\xdfGg\xe71\xc0\xa1\xceA\xee\x1f\x11-\xc0\x87%B\xafE\xeb/\xc0\x9b\xe8\xb6C\x0f\xc6.\xc0g\x01\xd9\xdd"(*\xc0(\xb0\x8d\xf1\x99\xef-\xc0\xb7\x88\xef\xb0\xe0\xaf.\xc0\xa2C~e\xfa\x902\xc0\xdd\xf2\x0e\xbd\x11n/\xc0[\x9f\x7f8\xe9t2\xc0_`\xb1\xf8\x90s2\xc0_\xbfxBN\xc7-\xc0\xb1>^K\x13"3\xc0\x9c\x17u4\xf0\xc31\xc0\x03mC\xe9\xc6\xed/\xc0\x9c!\x92\xb0r\xe2+\xc0P."R\x1e\xd8.\xc0;\xad6\x05\x18\xff2\xc0\xda\xc6d\xe9@\\+\xc0\xc4\x05\xcb.\xf6Z0\xc0\xac;V\xee\xf0\x8b*\xc0\xb8\ni\xef\x08\xcd1\xc0\x16Xq\x16\xe8\xda-\xc0\x1c\x9c\xc1O9\x84.\xc0\xce\xd7\x19\x85\xce&2\xc0\x96\x0fo0k\x922\xc03\x17p\xa7\x16q+\xc0\x14s\x0b[\x93\xa2/\xc01Q\xd3TS\xea.\xc0 ^V\xcf>\xfd2\xc0nJ\xa5h(\xf9+\xc0n\xf0\xd9\xab"\x92/\xc03\x1e5\xfa\xd9\xe4+\xc0X\x04\xcc\x9a\x16\x83*\xc0\x06\xc2nX\xfad,\xc0\xf4e\xb3-\xfa -\xc0!C\xe5\xfe\x97\x152\xc0N\xf0o\x0f\x80\x8d.\xc0\x0e\xae\\\xc8\xe2\xfd2\xc0\xcej\xed\r\x90\x92/\xc0\xd5\xef\xd2\x1b\x80\xf62\xc0`HM\x02\xe2\x060\xc0\xd9\xdd\x1b:\xba\xfd0\xc0py\x84\xf8.\x1f3\xc0\x14\xc89\xdec\x1c/\xc0nDb\x18\xadd1\xc0y\xf6^\x9d\xb6l+\xc0dt\xeb)\xef\x160\xc0\x03$\xd5\x9b\xa8\xfd2\xc0&\xf1\xe6\x87\xd9\xb92\xc0\x8d\xdb\xafo:\xa52\xc0\xee\xc9\xa0\xf4\xf5}0\xc0\xf6\x03\x8f\xd9\xe8\x9f2\xc0\xf8\xb44\xc7\x17\x062\xc0\xcd\x00T\xf2\x05\x9e2\xc0\x8c\x99\xddgA\x99/\xc0\xe8)P\xb1\x1f(0\xc0M\xa1K\xae\x8c\xa3/\xc0\xebK\xdf)\x01\xa32\xc0\xd4\xda\xa0\x82\x1a6*\xc0\x96\xb9\xcc\x92\x9b\xfb0\xc0\xe6k\xebbqs/\xc0%`\'9\x9e\xa0/\xc0\xb3\x00\x05[\xe0\xde/\xc00\x9d\x9f\xa5\xabP2\xc0\xe5\x8d\xdf\xb0\xe1l1\xc0\xea\x13\xa3\xde\x8a\xa0.\xc0\x9d9\xaf\'\x834-\xc0#g\xb1\xbc\xd2\xea1\xc0M\xb9\xa4\x06n:3\xc0\x98#\xff\xc7\xa8\xca.\xc0\x80\x1e\x13\xf7\x1832\xc0\x8cvW\x84\xc3\x0b/\xc0\xc4\xcd\x8d\xb71\x043\xc0\x8d&d\x1b\xfe\xa52\xc0\xeb\x0f\xe9\xa5S\x9c0\xc0\xb8\xc6\xa4aJ\xb8/\xc0\xae\x14\x97z\x89]/\xc077\xdez5\x892\xc0jjt\x84\xcf73\xc0n\x0bP\xc8\x9f\xfb,\xc0\x07ET\x7f\xc0\xf6.\xc0\xc8\x08\xa8\'E\xee.\xc0\xf4\xb7\x94\xcbI\x88-\xc0l\x11R\xdf&(/\xc0\x88\x99*\x86-(3\xc0\x17\x1b\x16\xfb\xc5\xcd&\xc0\xb1\xb8\xc9\xde\xc72/\xc0\x15~\xac^\xec\xdc2\xc0vhG\xd1n\x83-\xc0\xdf&}~\xd8;-\xc0\xdc\x1b\xcd\xa3U\x06/\xc07\x7fw\xb0\xd0\x0c2\xc0O/\xc5\xd9\x9eJ-\xc0\xf0\xd8> B\x0e3\xc0\xd1=\xd8$T\xf62\xc0a\xbf\x1c\x7f{\xf7-\xc0\xc4\xe2\x8b\x82,\xaa/\xc0|\x0f\x12\x01\xbf\x95/\xc0\x05\xd8\xa2\xb9\x03\xf6.\xc0<C,\xa9\x07\xc3/\xc0:\x8cQ\xa1={(\xc0\xc5!k\xba\xdd\'2\xc0e\xff\xca\x08\xdbp0\xc0[x\xa9\xc4;\x95/\xc0\xdf\x12\xda\x8b\x07N0\xc0\x9f\x02\xfcS\xb100\xc0}\xa0\x00\xd7\x95\xb32\xc0\x0e\xf9n\x82\r\xd92\xc0\x94\xff\xf7\xc2;$0\xc0\xf8y\xff\x15\xee\xc91\xc0\xceGE&I\x8f/\xc0|>\xea/\x89\x0e3\xc0\x92\xab\xa6XX\xdc2\xc0hs\x05o\x88\x053\xc02\xffu\xab\x12E3\xc0\x9cr\xa2\xd3\xa7\xf12\xc0+!\x04\xe3\xc2\xb5.\xc0\xfb\x17\x8aLa\n0\xc0v\xaf\xff\xa3qX+\xc0\xe9\x92\x9fP\x0c)3\xc0x\x96p"\xd5\xc2.\xc0\xbd\x84\x96U\x96h0\xc0\xec\xa0;\xe1\x84\x153\xc0\xf6\xf7\xe0g\x12\xf62\xc0\xe9\x0c!\xde-\xc02\xc0\xb2\xb2\x1c\x99\x9c\xc42\xc0\x1e{`\x01\xa1\xdb2\xc0\x02\x05\x93\x07\xba9.\xc0%@\x97\xf1\xe6 0\xc0\x0e3Fi\xff\xc12\xc0gs5\xd8\x8d[3\xc0t\xe8\xd1\xca\x8a\x99/\xc0\x9d7U\t\xec\xc01\xc0\xd10\xf6O\xfb\xfa.\xc0\x96\x13\x83\xa5)\x1c\x17\xc0\x8d\x9a\x0e\xfd\x9e\x9c1\xc00\xae)BqZ2\xc0\xf9\xce6\xe6\x1b\n2\xc0\x87\xe5\xcev\xf7\xeb+\xc0\xb8\xf7\xc9"\xd1\x9d2\xc0\'\x9dG\x85\x1f\xc4/\xc0%.\x10\x1du\xb5/\xc0 \xb8\xaeW|C2\xc0\x06\xfe\xf4)R\r0\xc0\x98\x9eE\x91F\xcb1\xc0\xdc\xa64\xa3\xc8h-\xc0\xb1A\'\x9a\xac\xa9+\xc0\x98\xf5\x8b,\x9e\xac1\xc0\x9c\xe7\x94\xb9\xeb\xcf/\xc0\x81\xb8\xfd8\x08\x82(\xc0\xa3\xd64 \x84 3\xc0\xdd\xdd\xc18\xd8\xf51\xc0\x06Q\xc9y\xed\xe0/\xc0\xc8\xc84\x87\x81\xdb0\xc0\x8c\xb6l\xff1\t3\xc0<\xe0\x1c\xdf\xe9\xbf/\xc0\xa2\xbai\xf3\xc4\xe8/\xc0Q\x9d9\xd2/\xcf-\xc02\xac\xa3\xbd\xa1\xe4.\xc0\xc7wEH\xf6\xdf/\xc0\x7f\xdb\x95\xc9\xe9\x1a3\xc0\x10*\xac\xef\xd7\x190\xc0\xa6D\xdf\xf6\x1e?.\xc0[\x1b7,)T.\xc0x?\xb4\x80\xb5\x94/\xc07\xd3A\x81F80\xc0\xdb\x1d\xc7\xd4\x10\x84*\xc0\xaf}\x1f\x07\xd9\x192\xc0\x99\x890\xe4\x92\x9b1\xc0v\xc0\x1c-\x8150\xc06\xb34\x06\xef\xa22\xc0\xce\xf7\xe3\xcd\x14\xe2.\xc0v#\xba\xa5\xce\x8f+\xc0\xa6\xe98\x1b\x18\xe82\xc0\x063\xd8\xb1\x9d0,\xc0\xa5\x9e\x91\xfdIV(\xc0e\xbc\x99\xcc&)-\xc0\x8d\xf2\x19\xec^,3\xc0\x1d;\xf5;\x9a\x060\xc0[FQ\x00U]2\xc0\\D[\xb6\xe3\x1e3\xc0\x8f\xf1\xf9\x88\xc3^-\xc08\x91\x08\x00\xdb\xe5+\xc0\x01:om\x8a\xed)\xc0\x0c\x91\x14]\xa8\xec.\xc0s|\x16\xdc\xf0\xff.\xc0\xab\x8b{\xaf\xc6\x1d-\xc0\xbbW\x94\xf1\xb9\xa1)\xc0\x12\x1c\xb4\xf5J\xc2)\xc0\n\xbb\x8b\xc5\x9eX0\xc0b\xc7\xdf\xbe/|+\xc0\x05d(\\\xba\xba+\xc0S\xd8\xf2\x8a\xc0\'0\xc0\xcb\xbbN\xd1k\x93(\xc0\x01\xbf\xb1\xe6\xeci/\xc0H\xe3\xe2B\xa6"3\xc0\xa5CN&\x1e\xfb-\xc0[Ae\xba\xb3\x073\xc0\x92\xbb1\x12\x95\r3\xc0\xb3O?&t03\xc0"\xfa\xd3z\xa3\xe21\xc0\':\xffs\xbe\x88.\xc0jc\xd1-\x95b0\xc0\xa2\xeb\xb7\x16\xc3X1\xc0=\xd7\x10_;\xf82\xc0\xc7\xc0\xa5\xcf\xe3\xef.\xc0&\xd9\xcdh\xd0\x94.\xc0t\x87\x0e7\x1a\xe02\xc0\xb7O\xc5\x1d\xb4\xd7(\xc0m\xa9l-\xcf\xfb1\xc0y\x88|\r\x17H2\xc0\x93\x16F_<\xfa-\xc0qJ\xd3\xcda#3\xc0U\x19{p\xc2!/\xc0\xdd\x9d3\x90\xb6\xb82\xc0u\x0f\xd8\x82\xdd\xe51\xc0*\xae\xb8F\xd7\x1b2\xc0\xbb\xbeb\x9b\xa5\xd9/\xc0\xd6g\xbf\xed\x8c\xb7.\xc0\xacm\xd7wyg-\xc0\xf4\xf2\xf7N\xcd\x00*\xc0L\x1b\xda\xfad\xd22\xc0\xe6\xb8\x1b}D\xd4%\xc0\xc2\\\xf8uX\xeb1\xc0R4\xa6#]\xde/\xc00K\xfb\xc8\xa3\x04+\xc0\\\x1e&\xd0\xee\x83*\xc0A\x11{Fp\xba/\xc0\xa5G\xee\xec\xa8\xdf2\xc0\xa5k\xcd\x9b\xde(0\xc0\xdajp\xda\x11-3\xc0u\x19/\xb6N\\)\xc0".\xc6(\xe0<*\xc0\x14\x1df7\x02\xbe2\xc0\x00J0\x1bL\x153\xc0S7\x8e\xe2y%3\xc0\x98b\xff\xfa4\xcb2\xc0\xd5\xd0\xf3\xb5\x1b\xd22\xc0\x7f\x98s\x19\xac\xe92\xc0\xd0L:3+\xb4\'\xc0\xa8|\x0e\x023\x7f)\xc09\xd0\xc4\x1e\xe6\x170\xc0r\xa0\xb4\xe1\xd0\xb1+\xc0\x0f\x02\x1es\xb8\xd32\xc0*\xcch\xddF\xcf2\xc0\x16K#\x84\xe7\xad/\xc02\x81\xed\xfb\xa8\x91/\xc0\xa9DvY\x92W-\xc0\xb1\xf8\xd3\x163Y-\xc0]\xde\xc3O\xf9(/\xc0\xba~=\xb8x.0\xc0U\xbd\xf2\xde\x8fg/\xc0\xd1}\x8e\x87+\x97+\xc0\xd5\x96\xd7\xa1E$3\xc0\xb6\x8a\x98\t&\xf3.\xc0\x17\xbak\xcfx\x02"\xc0b\xd2X<\xf0\xff2\xc0\xa2\xfe\x11G\xe1\x083\xc0\xbbf:\x19h\xf82\xc0\x97O\xf8X\xff\x99-\xc0\x19}E|\x00L0\xc0\x18!\x9c9\x06!/\xc0\x8f:\x95KTj-\xc0\xfbS\xaa9`p/\xc0\x9dG\x8f\x10\x10\x91/\xc0z\x87\xbb\x16\xff(3\xc0\xbf\xc4\x15J\x8c\xd32\xc0p\xc2a\x9b\x05\x05*\xc0_\xf7\xd8\x05\xc6\x8d/\xc0^\x8e\xdaN^\xce,\xc0\x08\x93\x98\xf2\xd9\xbb2\xc0[\x18\x95\xe5\xca\x11/\xc0\x03\x0bs1\x829-\xc0\xf6\xe5\xe5\x16\xa6b2\xc0\xdd\xc4\x8e\xf8\x98\xcd2\xc0\x0e\xb3\xcbq\x10\x892\xc0\xa1\xae\xf6\x04\x04\xad.\xc0fXL\xeb\x0bV/\xc0\x92\xa7*\xb98p0\xc0\xba\xbc:\xa8\x06\xdd\x15\xc0\xfaBq\x96_\x1f&\xc0\x0b\x04.\xcd\x07\x9c*\xc0[\xe8E\xe4\xccn2\xc0+\xd1\xc3\xbc\xe2\x842\xc0\xbaS\xeb\xd9\xaa\x1e*\xc0\xe0\x84\x8f\xc00\xf01\xc0\xff5\x8b\xc6\xa2\x1d-\xc0\xdd\xe1\x85M;\xe92\xc00M\xbeV\x83:/\xc0\xed\xd2\xfd!?3/\xc0T\xd3\re#\xa2*\xc0\x91\xd2Qr\x90\x14+\xc0\xa2X\x86\xba\x9c\xdb)\xc0\xd6\x93$\x92bl0\xc0ML\xf8><\xd8/\xc0J\xefU\xa7\x97*2\xc0\x83\x97\xbf\x04S\xd92\xc0\xbc^\xf5\xfc\x86\xec2\xc0\xc8\x0f_-\x93~\x14\xc0L\xaa\xa9 \xbb\xee2\xc0\xfeC\xa6\x8bA\xf90\xc0\x06\xb6m\xe5\xfb\xd0*\xc0\xc44\x93IIP)\xc0\xf4\xfc\t\xb4\xc8N&\xc0!\xa9\x86U\x8d\x1f+\xc0\x82\x87\xe4\xa1\xfc\xe62\xc0\xb4\xf0\xbc\x8a\x89\xdf-\xc0VM]N\xd9\xe82\xc0\xe9\xb8\x14U\x8a2.\xc0\xee\xfd]\x9c\xf7\xd22\xc0\xfa\x12\xed\x9d\xd0\xa2*\xc0\xd7kkE\xec\n-\xc0\x16\xb7Z\xe1\x08!/\xc0\xe5\xa9\xba\xc6?\x1d*\xc0\xc0\x86\xfc\xd2\x0f\xfd.\xc0\xb0-\x0eSM\x162\xc0\n\x8eH\x00\x00m2\xc0\xca6\x06\xd0\xa6\xe7/\xc06\xf5)\xc0\xbfw/\xc0\x94\xa2\x85v\xc1_-\xc0\xc7\xca?\x82\x0bT2\xc0\x18\xaf\x12\x99\x92/,\xc0F\xc49\xbao$3\xc0\xbbh\xcb\t\x98\xe11\xc0e\xb7B\xee;\x94/\xc0\xc9\xa7x\x15\xb8\xb22\xc0\x84\xf3nr\x99\xd02\xc0T\xd6\xc0+\x10\xe82\xc0\x97T\x91\xe0/\xd52\xc0u9D7`\x9b/\xc0\xbb?\xa7\x80|\x103\xc0s`\xc46\xcf\xc80\xc0\xa9\xfd\xf3IX\x002\xc0\x9b%UWI\xdb+\xc0\xba\xcd\x9c\xf2m\x003\xc0\xa1\x1e!KwQ*\xc0%\xecn4\x87\xd81\xc0\x80\xd9a\x9eM33\xc0\x8ez\xfe\x9f\xc1\t3\xc0=#0\xa5\xd9}/\xc0\xcc!\xe4\xb9t\xa9+\xc0\xeb\xfc38\xa8\x84\'\xc0\xfb\xe2\x84\x9d\xe7m0\xc05\xabI\xa9.\xb82\xc0\x9eh@\xfd\xd5\xd32\xc0\xc9\x99\x8f\x9fx\xcc2\xc0^.\x7f"\xf8|*\xc0W\xa2\xe0\xadLz0\xc0\x1b}\t\x18}~.\xc0k\x0f\xb5\x06\xdcP2\xc0L\x1cD\x1dHI2\xc0\x1c\xc0)\x07\x17P&\xc0\x00\xac\xacA\x18\x860\xc0\xcf\xbf\xac@7\x1a\x1d\xc0\xe6<\xe2\xef\x9a*3\xc0\xc8)\xb7\xfay\x9f/\xc0`\x90c\xaf\xb0k*\xc0~\xfd\x8aU\xdf\xe51\xc0g\x804t\xcb\x9b0\xc0\xba\xbe\xe4\xc2\xf9Y\'\xc02\xc7z?\xa0"3\xc0V%\x8d\xe2\t\xf31\xc0\xb6\xe1\xa7I\xae\xf81\xc0\xea\xdby]\xbbk&\xc0/\xdb\xe7\xb0\xe2p#\xc0\x0e3g\x9d\xa5{)\xc0!\n\xd5K"\xa3/\xc0\xc43\xe2ms\xa2/\xc0+\'\xbe\x05\xcf"3\xc0\xc5#\xcb9\\\xb5&\xc0(\x9f\xf2\x95\xe9<3\xc0\x18\t0\xaf@\xc9+\xc0n\xd2\xa0\xaa\x07D3\xc0\x1f\xb1Z\x06+v3\xc0\n\xd4\xad\x93\xd5\x003\xc0{\xc5\x94\xf8I\x9f.\xc0\xd6\n\x033\x06\xb4*\xc0\xf3xu\xb2\x0e:,\xc0\xa2\xb9\xcf\xf90\xd9/\xc0N\xf8\xfc\x95\xb7\xc1&\xc0m\x1d\rrf\x0b/\xc0F\x13[{\xa4"3\xc0\xaf\x8b?l\x98\xc6*\xc0,\xee\xd0\xcdp|)\xc0\xe5\ru}X\xd0%\xc0\x89\x9e\xc4,\x9ft-\xc0\x7f%\x1d\x9b\xf6?,\xc0\xd8\xe5|\x04c_/\xc0\x83|\x01O\x19m/\xc0\x84\x05\x88\xb6\x83\xe6.\xc0\xc08\xdd|\xb8\x88-\xc0\xa3q\x11\x06\x81\x1b2\xc0[8\x13\x9d\xef\xb1.\xc0\x96\x1b\x13\xfc{\xa6/\xc0\x181J\xcd\xc7\xb82\xc0\xcb&S\xcf\x9b|1\xc0\x177M#j\r3\xc0\xf1\x08\xa0|~\xa2*\xc0\xb4O\xf6l\x8a*3\xc0gd\x0eB\x16\xcc2\xc0?.\xe8\x01\xe0\xfd*\xc0\x87\x8fg8\x94\xb12\xc0\x04\x96N\x12\xbc\x8c-\xc0|\xb0\x99\xa2\x99\xf81\xc0\x84\rTvk\x0f0\xc0\x13l\xbe\x15f\x100\xc0.\xab\xf8xu}+\xc0.\x1e(\xd5\xa0s/\xc0\xa8o\x0fm\xc0\xfa.\xc0\x06\xa9|2\xcdX.\xc0\x99\x18\xe9\xb6B\xe61\xc0X\xc2\xab\x89H\r+\xc0f\xe5\xec\xaf\xed\xde*\xc0\xc4t\xed\x14\xd7\x182\xc0\xb3\xb9K\xa9\x83\x9f-\xc0\xd2\x94^\xef"\xd02\xc0\xe9A\x93\xb3zE3\xc0\x8b#\x9a1\x17b-\xc0\xa2\xd2I\xa3\xaeU-\xc0ajZ\x8e2y1\xc0y_\xbbv\xaa~/\xc0\xd9\x9a\x12\xe2t\xb8*\xc0\x95\x86y\xd0\x19\xa2*\xc02K;P\x10i2\xc0\xf7|s\xd8s\xdd2\xc0\xc5\x80\xf9\x04\xdc\n+\xc0\xd5\xdc\x95\x9f\xf0\xb60\xc0-+\x1d\xac\xe7\xad0\xc02\xd89\r\xee\xa80\xc0\x8b W\x04\x8a\x07/\xc0\xb8\xbd\xc8\xefF\xdb*\xc0\xcf\x92+\xe6h\xb20\xc0PE\xde\x05\xad\x92/\xc0\x14\x04\xfc\x00\xb9\xa6-\xc0\xe8\xb1\xb6n[\x143\xc0^\xba\xfeX\x02%2\xc0\x10@Z\xb1\xd4\x9e/\xc0*\x08\x84\r\xffM0\xc0\xd4\x1euYU\xdd2\xc0\xd0k\xe9\x89\xaeP3\xc0\xc0\xc7\xf5^^\x842\xc0\x03\x83\xef\xe2!43\xc0\x90\xc0k\x16\x01\xdd-\xc0\x1ep\xdd\xab\xfd8/\xc0\x99\xe5\xc2-\xbe33\xc0\xf1\x9f\x13G\x00\xef)\xc0\x94~\xe4Pv\xa9*\xc0\xc8\xcfU\xf9W\x83*\xc01\x01\xb7\xd3\x15\x8d/\xc02\xee\r@\n\xe42\xc0\xba\xb7\xfa\x8e\x1d\xfc/\xc0\x88\xcd\xc8\x1b\xaah/\xc0\x90\x14\x9f4\xdd\xb72\xc0\xc6!\xc3\xealW*\xc0!\xa5\xbd\xa8,\xc5*\xc0\xc3i\x88\xc1 \x89/\xc0-hJ<T\xf8/\xc0e\xa2\xb5\x1ab\x010\xc0{\xcf\xf7\xbc8\x1a+\xc0Q\x14\x96N\xdc@*\xc0\x8d\x8d\xa1\x96\xdd\t0\xc0z"\xcbD\xf0\xf7.\xc01Lr\\\xc0\x04-\xc0\xd2\xb7/\xfe\x80\x0b+\xc0\x7f\x0f\xc1\xf3\x17\x80-\xc0\xcc^gY\xf5\xf0.\xc0\xc1\x83]\xab\xd96,\xc08\xd6p[\x8b\x133\xc0h\x872\x03\xdb\xa1-\xc0\x0fz\x8e\x99(\xf0/\xc0\r\xd6\xfaf\xca.3\xc0\xe1\xfcG\n\x1c\xd3.\xc08\xdcD\xbb\xb3+0\xc0{$\x9f{P(/\xc0\xa57\xcc$\xbc:3\xc0\x97\xf4\xdf7\xd6\xdb2\xc0\xc1\xe3\x95\xe8Q\x87/\xc0Q}w9d[%\xc0k\x92\xc5\xbdtt/\xc0\x08Y!~a\x9f2\xc0\xadq\xf4e\x8c\xba2\xc0A\xda@\xb7\xac$*\xc0T\xc1\xf5\x12n{2\xc0G\xe0h\xea\x98d0\xc0\x8c\xc2~\xe8\xa8\x14/\xc0\xa5de\xc9)Y0\xc0\xedy\r\xd9`\xc21\xc0\xd2%\xa2\xca\xb5(2\xc0}\xfc\xd0K\x86\xa6-\xc0-\x97\xf9\xea\x0b\xfc0\xc0\x1a\x96D\xfeE\x04/\xc0\x94uY6+\xb62\xc0\x9bO\xb9\x83\xa5\xe51\xc0\x80\x10-p\x03 /\xc0}K}\xd4\x9d\x1e-\xc0dw\xfb\xebo1/\xc0\x86\xd8/\xf8\xf0\xc81\xc0\xe32\xb7y~f/\xc0\t\x19\xa5*\xda/1\xc0\xbeW\xc3\xf3i\x8f/\xc08\xb0\xf7\xd9_\xe00\xc0FQ\xf3\xd6B"3\xc0\x193W\xc4\x0c\x922\xc0\x18i\xfe\xcd)\xe81\xc0j\x96\xb0@\x9c\xe0+\xc0\x1a\x8b\x0f\x9a-=2\xc0\x9dz%\x9b\xbf\x91-\xc0\xb7\xb7\xd8\xc7[\xb7-\xc0(\xd9\x0erH\\2\xc0\xffX\x8b,\x19\x1b/\xc0\xad\xb8-)@20\xc0\x92\x9d\xc9\xb0w\x8a&\xc0\x07\x19\xb4t\x8a\x9d.\xc0\xcc\x85l)\x89\x87.\xc0 s\x88\x15C\x810\xc0\xf5\xd3\x01J\x87\x9c0\xc08\x9e\xcbq\x13k0\xc0#<\xbb\xc2\x94\xe6,\xc0\x10\xa3o\xa5\x13,/\xc0\x9a\xbaYu\xc9\x07-\xc0\x9e\xab\x89{[t2\xc0\xf6{\x1fl\xc3\x85/\xc0d\xca{qm\xb9.\xc0\xda2\x8eV\xc6\xb9/\xc0\xb2\x14\x005$+-\xc0B\x1c;\x9e\xd803\xc0\xe9\xf9\xb7K\xe3\x92*\xc0:,D\xf6\x89\x902\xc0\xe1I\x15\xcc@\xb82\xc0q\xbd\xfaR\x05\xcf.\xc0\r\xd9\xadn\x9cP2\xc0\xbe1\x01{\xc9\x84.\xc0(\xf0|S\xb4\xea1\xc0d\xce%nZn+\xc0\n\x9dO\xb5\xe0\x9e2\xc0]\x8aH\x81\xb4\x88&\xc0\\\xa6\xe9>U\x10.\xc0_%\x14\xf87\x0c3\xc0\xf2.M\xda\xc3\'2\xc0\xe0\xa0J\xffF\n0\xc0.\xd7C\xe2\t\xfe.\xc0y\'0M\x893/\xc0M\x1b\xe4+\xd923\xc0\x89\xd3\xb8bv\xf72\xc0\xc11S\xf6\x96K-\xc0\x16\xf9\xd0\xa1\xae\xdf1\xc0\r\x8b\x07\xa3\x88\xea1\xc0\x84\xd9\xb2\xd7\x80d1\xc0\xe4E]\x9eZ\xd6.\xc06\x83\x98\xe3\xe3\xb6/\xc0\x87\x0f|\x9e_\xa52\xc0*{\xe1\xcb\x9bh2\xc0a1\x8b\xe3\xb7\xb2/\xc0\xd0X\xa7\xcc8\x9d/\xc0\x8b\xa9\xb8\xdd\xc4\x8e2\xc0)\xe7\x9a:Xm/\xc0\x9f\x96\xb3\xcb~+0\xc0+4\xeat %0\xc08\x92!\x88w/*\xc0\xf8\xdb\xb4\xba\x0e\xa0/\xc0\xa3\x8f\xe7^\xber(\xc0\x1d\x05\x93qN\xf0.\xc0\r*\xc5\x0f\xb0\t/\xc0\x80\x02\xf1\xc6\xbc\xc9*\xc0\x1a\xd6q\x94\xf6\x80*\xc0\x9a\tl\xec\xea\t+\xc0\xd3\xfe\xc7\x83G\xfa/\xc0\x82\xb6\xcak\t\xdd2\xc0\x93W\xc4\x82\xa7\xff2\xc0.\x13\xbe\xd65`0\xc0\x1a\xf5\xc3\xe6\x91S-\xc0o\xe4\xcf\xfc9K2\xc0_\xd9\xa6S\xee\x142\xc0\xa6\x9c\xf6\xa0\x0b\x1b2\xc0x\x081C\x8dO-\xc0^\xa0\xb6(\x19\x142\xc0\x87\xbf\xc2\x96\xbe\xe32\xc0\xcf\xf7\x17\xb9K\x81/\xc0\xb5\xda4\xdf\xaa\x9e2\xc0Hq\x18+tx1\xc0+V\x8a\xf1{\xf0/\xc0.\x96Zk\xb6V0\xc0\x89\xbe\xa9\r\xa3\xcc-\xc0\xd1\xa0*\xab \xad/\xc0\xa3\x17\xf0\xceG\xbe1\xc0\xa1D9\x12l\xe4%\xc05\x01K2N\xfb.\xc0\xe8\x8b\x91\xc8b>/\xc0l\x8b\x95f\xe3y2\xc0\xdec\xd1\xcd\xa2J/\xc0\x82Q\xb8\x0ff\xcf2\xc0\x06\x90\xda\xe4\xd7\x11-\xc0T_\xff@\x06\xd31\xc0\x8a\xc8@\xd8\x10\xb4,\xc0W\x9e-t\x03\x880\xc0ZI\xb1g@\xd11\xc0\xdad]\x03\xdb!3\xc05\xc8\x7f\x8f\xf7\xe2/\xc0!eZ\xfc\x0e\x9d.\xc0W\xb0\x85\xcd\x03m0\xc0\x13\xfdU\xfa\xe27-\xc0\xa6\xacv)\xb6n)\xc0\xc5\xf2y\x03\xfb\x1f2\xc0\xfb\xc4+\xd7\x06(3\xc0\t\x9c#\x87\xb6\x88*\xc0\xa40\xc1\xee\xfb\xde%\xc02\xdeSZJ\xb11\xc0\x13\t[_\x12\x1e&\xc0\t\xc7\xa0\xbd&\x13*\xc0\x92\xbe\x10\xd6n\xb12\xc0\xd96\xa2cX\xdf2\xc0\xa4\x19=c\xa7r2\xc0\x84\x02\xc4\xb9\x1fI2\xc0\x0f\x0fTI6\xd5*\xc0\xdf\xc6o>\x1b\x11+\xc0\xa5n\x05\xd5<\xec.\xc0P\xcbl\xd5h9*\xc0&\x07\xb7kg\x050\xc0r~\x12\xb9\xaf\xc4*\xc03\x83\x00\xb5\xb6\x9e+\xc0\x1e\xe2Q\x86\xb1\xc8&\xc0s\x9c{d\x16\xc4\x17\xc0\xa5`\xf9\xf6[;)\xc0,\xd7I\xb9\x0f)2\xc0p\x18r\x1a\xae\xf72\xc0\tQaz\x19\xbb2\xc0\xcb\x84/\xeb8\x8b2\xc0\x18\x95\xf8\xd6\xe4.3\xc0\x0cw\x13\xdf~\x040\xc0E\x0b\xdeQ\xa0\x9e/\xc0\x066\xe3\xbe\xcc\xc6.\xc0\x8dn\x17\x1a\xc6\xe1/\xc0\xe2\xc3\x9e\xcf?\x8e/\xc0_\x14\xfd%\xcd\x9d.\xc0\x03\x9ez\x04\xbb\x91/\xc0Y\x1b>\xc7\xf2\xca/\xc0\xb2\xeb\x1a:\xd4\xdf/\xc0\xb8\xd1fx\xb593\xc0\xa8\x18=\x83}s2\xc0\x12\xa6\r\x8b\xec\xb40\xc0\x8c^\x7f\xc4\xa5a3\xc0\xbe^i\xed\x84u*\xc0\x85^\xbbd\xa7\x7f+\xc0\x96(M\xed\xb6\x98*\xc0\x1c|\\\x18fr)\xc0\x7f\x18v\xde:"*\xc0\xecV\xae\xe2|,3\xc0\x8c\xd5w\'\xf5\xbf1\xc06\x8db\x83\xe9\xff*\xc0\xe4\xb3+\x07\xfbc-\xc0>w\xd0+i\n-\xc0b\xeb\x90\xc7\x88\xd6*\xc0]\xe65M%\t2\xc0\x17\x88\xb7\xb9\xcd\x9d*\xc0vO\xf5\xe6\xa2[)\xc0\x9d\xefnk>\x99)\xc0<\xe7\xd51\xff\xc81\xc0\x0f\xeej\xf4(\xc8.\xc0\xb2\x8f\x1eW\xe1b2\xc092\x06\x94/`3\xc0\xd2\x04gT\xee\x1c/\xc0\x063\xd2\xa2:\x192\xc0\x96cL7\'[)\xc0\xcbc\xc9E\xef\x0c0\xc0\x85\xaaU\xe3{\x0e/\xc0\xaa\x96G\xd5\xae\xae+\xc0\xdc\x07r\xf7!\xbf*\xc0\xb9F{(\xdd;2\xc0- \xb6\xdaI\xe1/\xc0\xffH_s\x1a\x142\xc0\xe7\x85Qt\xdc\xf6/\xc0\xfb~\x8dj\xf2\xba/\xc0\xdd\x14\x9c\xd8\xe2\xe7/\xc0H\xac\xbc\xa3\x0f\x821\xc0t\xf2\xc6\xe8A,0\xc0\x84\xd00\xeb\x9fM+\xc0S\x8f\xdfy\xf8/,\xc0\xc6\xbaR\x17\x90U1\xc0\x0e\x94\xe2\x82Y\x93/\xc0\xadr\xa1\r\xbe\xe41\xc0\xe7\x1f\xc5\xa2\xa3\xd52\xc0:"9\xe2\xeci0\xc0\xa4:\x18#pJ3\xc0H\x18\xf3A\xf1\x9d0\xc0\xd3\xb5\xb7\x92B\x1d0\xc00\x0e\x12\xf8]\xa1.\xc0*\xa1} Q\xc9*\xc0\xf3\xd2N\x9eu\x060\xc0\x9c+\xb8\x91R\xa71\xc0\xe3\xb1eJ\xd1\x9e1\xc0\xcc\xf3\x97\xf7r\xf9/\xc0\x0e&\xd6_\xcc\x152\xc0P\xb1{\xf0&\xd32\xc0Nr/\x82\x0e"-\xc0\x10\xc4\xcc\x8f)\xbc/\xc0\xd8\xe6\xdfX\xc6\xcc/\xc0\x85\xa9\xbbF\xfe\x1c/\xc0\xec\xfb\xa7\xff\xb6\xeb2\xc0\xd9\x0b\x1c\xfaB\xf4,\xc0\x16\xad7p\xa4\xa7*\xc0.\x1f\xfc)\xe2\x89*\xc0#m]!z,/\xc0\xb2\x13W\xff\x97\xce*\xc0\x8dx0\xa6\xb9\x9f1\xc0\xe8\x04\x18\x96\xc8\xcc2\xc0\xf0\x91A\xdd\xdd*-\xc0T3\xdco\x82\xe41\xc0H\xf8\x01P\x16\t/\xc0o!\xaeB\x19\xe11\xc0V\x0b\xb6~\x87q/\xc0\xab"qK\x80~&\xc0zj2\x81\x98\xd42\xc0\xbd\xe2:j\t$1\xc0\xd3\x93b\xfd\xf6\x15/\xc0\xf5\x96\xf8}\xe7|2\xc0\xfd{\xa9W(\x083\xc0\x15\xc0\x1ev\xdb\xd42\xc0\x15\xe5\xaa\xf8\xa5\xb7/\xc0\x8d\xac\xfaX\x97|)\xc0v\n\xfa\xa9\xc5\xd72\xc0x\xfd\xe1o\x97\x842\xc0\x9d\x149\xaeco2\xc0\xcfg\x85\xac\xbf\x123\xc0\\y}\xa6[\xab/\xc0\xa2\x1dO$\xd2\x1b/\xc0AE&\xe6\x05\xe7\'\xc0,>\xc0\xaf\xb8"/\xc0@\xcb\x96C\xbd|*\xc0\x1e\x96d\x8e\xb6\x06,\xc0q:S\xd9!\xf7.\xc0\xcb\x03\xce)\xf2\xf5/\xc0o\xe9o\xd5\x05\x053\xc0\xaa\xee\xfc\xd2\xab\xea-\xc0\xce\x93Z`\xf5G+\xc0\xfd\xef\xc4T$\xfb0\xc0\xcb_z%\xf0R0\xc0H\xafVD\x86B#\xc0\xc2\x02\x0c\xad\x95\x123\xc0!0\x1b m\x1b3\xc0O\x0b\x88V%\x1f-\xc0(\xa6\xd6T\xb2\x95*\xc04<1_\xa033\xc0"\xdd\xca\xa9\x0e\x97(\xc08\x1e\xa2\x07\xe5\xd3/\xc0\x11\xa4\x9d\xa2\x17\x16-\xc0\xe3<\x91|\xa9j)\xc0\xf3u\x15s(\xaf2\xc0\x95\xf4J9\xc3\xe02\xc0\xc3khP\xf9\xad/\xc0\xd4V\x8dz\x03\x91/\xc0\xf3/\xfb\xb5q\x843\xc08\x14\xdf\x0e\xc2\x182\xc0\xec\xbfQ6pP/\xc0\x00\xed\x18\x01l\xc10\xc0\x0f\x8e9ql\xfd0\xc0*\xfb\x7f\x99\x83\xe81\xc0\xbel\xc3\xcd\x7f\')\xc0j\xaf\xb3>\xde\xd5/\xc0\rq\x88\xd0\xa4\x85/\xc0\xa4y\xfez.>3\xc0\x83\xec\xaal\x14\x9f/\xc0\x05\x8e=\x84\x90I1\xc0\xf07~\x0c\xa4m&\xc0\xf7\x00\x07\x1fX(2\xc0\xb2\x94X{[\xdc2\xc0\xc2\xc0$\xc5\xd3\xa1.\xc0\x05\xe2\xe9/\x1dh2\xc0\xcf\xfa\x126\x84Y%\xc0\x13\x95\x91q\x0c\xea2\xc0\n\xaf\xea5\xb4\xfb"\xc0V\xa9qC\xd6\x872\xc0\xc0\xda\xec\x99\x13\xa5-\xc0\x9fI\x90t\xab#3\xc0Yp\x82\xac\x8f\xd2.\xc0&t\xdf\xa3p\x03)\xc0\xd5\xfc`\xd7\x8e\xa6*\xc00\x03\xae\x9aj\xca+\xc0\x10\n\t-\xf3\x1d3\xc0\xdb9\x17\x04\xe8\xc1)\xc0OQ\x87\xe5\xee\xe4.\xc0E\xfd\x8b\xeaS\xb92\xc0\tJ\xff\xf4Q\x1a/\xc0r?\xc5\xc4~M/\xc0\xdcs\xe5\xf2\xfe\x15&\xc0\xa3$\'\xf3\x97y)\xc0\x90u`\xa8\x1dy1\xc0\xef\xfd\x02N\xa1\xf82\xc0\xaa^yTZ\xfa2\xc08\x99\x1e\x82\x1cb2\xc0\\\xed\x04\xedy\x9d/\xc0b\x15\x17\xc3\xac`3\xc0\xba\x84\xad\xd1}\xe2+\xc0q}}\xedJ\xfb/\xc0\xf6\x12\xbc\xf4\x97$3\xc0\x99g\xc3g{\x07+\xc0p[\xb3\xa9\xe3\x030\xc0Rk#\xba\xa4l0\xc0BE\xd6Vu\x91.\xc0n\x98/\x19.\xe82\xc0\xfdu0\x94\xcd\xd5\x17\xc0\x11~<?\x81\xa6-\xc0\xe9;3\xb0\xe3\x173\xc0$\xad\xcfo/~/\xc0b[\xcd\xe8\xb0/3\xc0\xe1\xb1Ce\x99\xec/\xc0\xce\xc6\x1d\xb2\xd6\xf30\xc0\x1f3\x8e\x9b\x04\xe4$\xc0L\x1f\xe5S\x10i2\xc0\xa8\xe1\xf2,\xbb\x143\xc0\x9a\x8c\x7f\x11\x947/\xc0\xbf\x80\xd1\xaf\x95G2\xc0\xd9\xd4\x04\xe8q\xe61\xc0K|\x12ic\xce2\xc0b%hR\xbfr.\xc0\x9cC\x86\xf4\x8fS2\xc0\x91^k\x8anw2\xc0\xdb\xc5\xeep\xe7{,\xc0{\x13\x15"U\x1b3\xc0A\xb6\xe8Z\xec\x073\xc0\x0e\xde\xcb\xb8\x02\xd7%\xc0\x06\xe5\x12G\xee*,\xc0\xa5zS\x17H\xcb2\xc0\xafJ2\xbc1\x043\xc0\xfc\xd4\xa4[\xe6?0\xc0\xba\xdcU#\xc7\\/\xc0\x96)\xd8\xbce\x1d/\xc0+\x12\xd2h\xa0\x1b0\xc0\x91\xb5\x03\xfe\xe3\xe51\xc0\xab\xf4\x0e\xfc?\x83.\xc0\x7f\x01\xb7\x14\xc2i-\xc0c\x1c\x92\x93Eu/\xc02\xa1\xc4\x81\xe2\t0\xc03|z\xf2\xaeY0\xc0R\x94[\xb8\x88\xd82\xc0\xaf\xe2\x8c\x80\xf9\xfb2\xc0\x05\xa3\xc6\xcb\xd4s3\xc0!"\xa5X\x13\x013\xc0\x9f\\\x1d\xf9\x93\x12/\xc0\x1a\x98\x16\xe5\xa2\x07/\xc0\x8e%6\xd1)\xd41\xc0j??\xec\x03\xb9+\xc0xV\xffI\x83n%\xc0\x9ca\xd2\xb1?\xb52\xc0\xa2\xb0\x11\x00F\x91+\xc0{&\xec\xf1\t"3\xc0\xcd\xcd\xe6A\xff\xdd0\xc0\xdf\x87\xb4\xd7&~/\xc0ua\xce\xb3\xf4x-\xc0}\x83\xa6\xb9\xf4\x8c-\xc0\xf3N\xbe\xb2d\xd32\xc05$v\x97qP2\xc0\xac%\xe6\x92\x90\x1f3\xc0\x86\xc1g\xa7pg2\xc0\x90E\xd9%&\x14#\xc0G<m\xc55\x113\xc0/\x8c\xe5\x8a\x0e\xa4*\xc0G\x8e\xc9\x10\xec33\xc0r\xa6\x1cX\xde\xf51\xc0\x9dC\x95\xb8gr2\xc0\xac\x82\x92\xe1u\x81.\xc0H\xb6\xe5\xaf\xd9\x8a1\xc0\xc5\xadL\x18\x95\xd9/\xc0\xc5Z\xbf5\xf7\x183\xc0`\xc7O\xfe\xd3.0\xc0\xaa\xd1\x06\xf7ez\x18\xc0f\xfb\x9c/\\\xb92\xc0\xe4\xed\x1da7\xdd/\xc0\xd2\xb2\xf0\x1co\xf4*\xc0\x865\x16\xf9\x9e\xfc2\xc0\xdf^\xd8T\x85\xd6-\xc0\xd9\xc6\xf2\x05\xb4\xdd/\xc0\xc5C!\x10R\xc90\xc0\xbf\x13T\x89\xaa\xcc/\xc0\xb8|\x93\xda\xb5U-\xc0^\x0e9\x8a\xed\x85*\xc0a\xc0\x05\x87\x9f\xa7.\xc0i\xb6\xbd8\xd2\x102\xc0\x88\x85\x18\xb1c\xb7/\xc0&\xf9\xf4,\x11U/\xc0\xd4\xb5\tg\xdcT-\xc0\x89\x9a\xf3{T\x941\xc0l6\x1d\xf4\x93\xf3.\xc0@\xa4\xde;B&.\xc0\xd1RG\xe1\xb2v)\xc0\x96[m\x93e\xe7*\xc0\xbe_2\xad\xeb\xf81\xc0\\\x8c3xy[3\xc0=\xf1\xd0\xa5&\x04+\xc0\xd9>\xa2\x11Z\xb3-\xc0\xde\xe0Q\xac2\xc80\xc0\xdd\xfd\xed\x08sr.\xc0g\xedc\xa5\xbd\xa9,\xc0\x98 \x100A`2\xc0\xec\xf5}\n\x86\t0\xc0\xdaVx@\x922/\xc0\x86\x93\x14\xf9\x8b\x9b-\xc0\\l{\xd5!\xb60\xc0\xd6\xe5[\xbe\xc2\xad&\xc0\x17\xb0\x12\xfd\x92\xf72\xc0\xf5b\xb7\x1e2\xb32\xc0\xb2\x9d\xc7\x17\xeaQ*\xc0\x83d9\xdd\x85E(\xc0"\x1a8x\x86\xc40\xc0=\x0cc\n9\xaa/\xc0\x00\xbe\xacf\xe1\xca0\xc0\xaa\xb2Z\xe4\x9b\xb31\xc0w\xc9}\x1dxS-\xc0\xfb\xd70`a\xd91\xc0\x8a\x90\xab\xb8\xa2\x063\xc0_\x87\x12\xe0\x0fM3\xc0V\xb7\xc0\xdbK\x91/\xc0\x02X\xf3Y\xd8\xf6.\xc0\x0bU\xf3w\x1d)3\xc0\x86n\xa24\xf5\xa7.\xc0"\t\xc5|]0*\xc0\xf1\xd0F\x10K(3\xc0\xd9Rh\xe1r[2\xc0\x02\xe5<\xe5yZ/\xc0]\x15\xe7\x87\xe1\xd8\x11\xc0:\x82\xcd\xa3\x15\xa3/\xc0\xe4\x1f\xd2}\x0f\x90/\xc0\xc0n\xae\xd5\xa1\xc9.\xc08o\xcc\xa5\x06\xfa1\xc0\x99~\x8a\x8d\x11\xf42\xc0\xf8K\'n\\\xab*\xc0\xa8Df\xfd\xa0\x8f1\xc0\xd5\xd9\x01\x10\xc4\x92+\xc0\'\x19\x13\xed\x17\xfc1\xc0\x9f\xfb\xbav\xec]/\xc0\xed\x03\xdc&\xb0;/\xc0U\xf5(q\tP0\xc0\x86(\xe8r5"3\xc0c;"Q\xffN2\xc0\x9c\xb5{~\xd5s/\xc0\xb1\xe2_\x16H{1\xc0\x16\x83\\\xd8ll/\xc0|2x7&\xd22\xc0S\xf1\xb0\xaa\xbc\x172\xc0}\xa2\xee\xbb:\x0f-\xc0\x8d\xb2\x86\xca\xbb\x8e/\xc0\xce|C_\x1c\xc12\xc0\xa8)\'X\x01\x06.\xc0C\x86\xaf\xc9\x85\xf9-\xc0\x84r\x00cq\xa7/\xc0\xd8O\x9c\t\xf8\xfa-\xc0\xcd\x81\xeb\x9a\x1d8/\xc0\xe6\x06\xbf\xea\x96\x153\xc0\xb4\xeb\xaf1\x8b\xc9.\xc0-\xb8\xc0!\x12\xb7/\xc0\xb1<\x96a\x92v2\xc0\xe5N`t\xf9\xb40\xc0\xce\x94\xe6-^\xb5.\xc0\xc9\xa7x\x15\xb8\xb22\xc0Dp\x05\x99\xee\x8a1\xc0\xd1\xdbejI\xc92\xc0%\xc6,7\xce\xbf2\xc0\x12\x9b\xaf\x03\xc6R2\xc0\xa6\tK#\xffF0\xc0}\xc9\xb4\x8b\xb5<0\xc0}P\xa0\xd9\x8e\xb10\xc0\x08\xa0D]c\x083\xc0`\xa8|h\x0b\xde2\xc0\xa7\x01/\xe3\r1/\xc0\xdb\x08\xf5<\xf5Q/\xc0ua\x83\x12\xcb23\xc0\xcfv\xa2\x9bP\xe31\xc0\xbf\xfb8`\x06\x8c/\xc0\x07\xdb\xcf\x89\xff\xf02\xc0\x05\xe3\x91)kb2\xc0\xb1%\xa4y$\xae0\xc0\xae\xff\xd1\xae\xc0\'0\xc0lQ\xf7K\xadW1\xc0t\x8cQ\x1f\x802)\xc0\xb9\x7fq\xb5\t\xfc/\xc0tZ\xbb\xd3\xe9g/\xc0~k\xfbh\xc5q2\xc0n\xae\xc6\x83\xc7#3\xc0+)\xde\x0e\xe1\xd92\xc06\xb4p\xea8\xfb-\xc0\xa9\x05\x99\xb7\x97\xfb2\xc0\xc0+\x1e\xcay\xed2\xc0\x8c\xbc\xc1\x87\x83L0\xc0\x84\x07D\x0e\xd4\xee2\xc0d]\x0b\xdcB\xd12\xc0\xfb\x17\x9b<\xeaa/\xc0G^\xde~\x9f\x12/\xc0\xddp\xd5\xa3\x83\x152\xc0\xd6\xc7\xa5\xe0\x92\xdb.\xc0\x1e\x13\x84\x84\xd9\xcc0\xc0\xe7\x1ca>\xc6\x93-\xc0\xab\xff\xcfIW}2\xc0\x95\xc0\xc9\x93[U/\xc0z\xc9{B\xb6\x870\xc0IIl2D\x8c2\xc0\x93\xdcb\xb1!\x19+\xc0\x1e\xfa\x1an\x8a1-\xc0\x03\xc3:,190\xc0Y\x81\xb1\xb2?\xfb.\xc0\xca\xf7L\xe0\xd2%3\xc0\xb7\x8cu\xa2\xdc\xc0/\xc0\x03\x7f\xba|\x8c\x8d/\xc0U,I\x8c\x8bk0\xc0\xd5\x1f\xb1Pu=3\xc0\xa1\x88\x88I\x8e\xf5.\xc0\xd0\xd2\x9bxtL-\xc0\x82\xb94\n\x1el+\xc0(jZrf\xe3-\xc0\xc0m\x86[\x07\xea1\xc0u{8\x8b.\xdb2\xc0h\xa4\xfd\xfe\x9aC1\xc0\xd5p\xb3\xa6\x91\xd2.\xc0S\xd8\x9d\x82\xa0\xf42\xc06x\xb6\xc2\xe4\x9d.\xc0\xca\xa0\x1d\xf3\x01r3\xc0\xb9\x1fr\x91\x0f\xd8+\xc0I\x92\x94\x17\xb6F1\xc0\xaa)v~\xdcq/\xc0\xc0^\xcf\xff~10\xc0\x03\x13\xf9=^\xe21\xc0\x94\x1b(\xe7$\x082\xc0\x1d\xcf\xc6"Z\xfc.\xc0\xcfG\r\x8f7,0\xc0&<dU+\x160\xc0\x0fZ\x13\xb3\x04m2\xc0\xd2\xb1\xd0\xbd\x04\xb3/\xc0ZE\xd9\x88\xeeZ0\xc0\xf7\x13\x1e\x88\x87i2\xc0\xf7\xcb\x1epe\xd0/\xc0\x1f\xb2AS\x10\xbb/\xc0\xca_x\x83\x91\xed/\xc0\x16)\xd4\x9d\x17a0\xc0|\x87 \x87I\x9e/\xc0\xe1\xe7Z\xea\xed\xb3-\xc0\xf3\xf2\xfa\x96\xab#3\xc0\x8d\x80\xe0\xb2\xc4}1\xc0\xb88/e(n0\xc0\xaaB\x0c\xbb\xe2D0\xc00\xe1\x16\xd6{\x16(\xc0\x86\x82\xa1\xcb\xc8\x16-\xc0a\xa4\x9eM\x93\x10\x19\xc0\xf0\x18\xdd\xb3[h-\xc0S\xff\xdd\t\x89)3\xc0\xd2\xd5\x033\x98\xa4*\xc0[\xbe\xd7\xee\x10\x87*\xc0\xaa\x11\xd2\xf11\xae0\xc0\xf5XU\x1c\xfa\xf82\xc0\x8d$\x87\xe2\xce\xfc2\xc0\xf3\xce:\x13hO0\xc0\xe5\xe6\xd1L\xf4\xa3.\xc0\xdc\xcc\x07D\xb5\x133\xc0\x99\xb1\xea\xd6\xa8\x1b/\xc06B\x0e\xd6)\xcd-\xc0\xc5\r&\x1c\xfd\x8c2\xc0\xc9!^|jB0\xc0M\xb7\x7fo\x02\xf4-\xc0\xda\x1a\xb1\x1a\x86\x832\xc0\xe4\x13\xad\xa9\xf4s2\xc0\xeb\xedP\x8f\x12\x8f/\xc0\xf4\xc4|\x9f\xa4\x1e/\xc0\xe8\xa7\xe3K\x03\xc11\xc0KY\x1c\x86p\xb51\xc0\x88-\xcc\x87\xd0\xb3/\xc0+\xd2\x0e\x82!2*\xc0\x05\xfa\x0b\xe00\xf32\xc0\xe1\xfb\x8c\x001\xf0/\xc0\x8e\xfe\xa6\x01\x07=0\xc0_o&\xb0\xfez-\xc0\x0c\x11\x04\x9d\xc0,3\xc0C\xea\xc6\x84\xfa\xd0-\xc0\x15\xa6\x94\x98]\xe42\xc0C\x08\xfa{\xf9\x1b/\xc0\xfa\x19S\xc4%\x103\xc0\xc9^/\x14\x97\xdb-\xc0\xc3\xea\xdcb\x1au.\xc0\x08\xe9\xb7\x06$//\xc0N\x9c\xffv\xa0\xe82\xc0\xc4%\xe2 %M3\xc0f\x92\x98,\xb4}.\xc0\x16\xe0b3\xdc\x952\xc0\xa0\x85]\xd8Q\x0c,\xc0{CQ\xd37\x0b0\xc0\x8b\x1a5`\x87\xd0-\xc0\xb2\n\xea\tA\x93.\xc0\xcb\xa6^\x0b\x86\xde/\xc0\xae\x8e\xae\x18\xcc\x16/\xc0\xbaLb\xa1\xaa\xcf2\xc0\x07\x87 H\x1e\xef/\xc01\x1e\xd6j\x1c90\xc0\xd0B4\xb9,\xb9.\xc0J\x03G,\xeb\xc31\xc0\xa5S\xe0\x94h\xe1.\xc0\x1f\x92Bh9\x89*\xc0\rM.)L\xf52\xc0\xb0\xd5J\x1c{@2\xc0Y\xc0\xdfr-B.\xc0\x1c\x8a9\x1a\xe692\xc0}&\x1c\xf9\x95+3\xc0$\xbb|\xa3\x13W0\xc0\x0c\xf0z\x89}\x163\xc0\x13z\xfd\x8f\xb8\xcb2\xc0j\x86\xb7\x14!H2\xc0h\xf8\xdfJ\xd8\x1f+\xc0E\'\xc6Q\xbf2-\xc0\xa2\x91\xb4Q\x83n2\xc0\xb0"\xefi \xa5*\xc0~\xe7\'\xe5\xeff+\xc0\x01\x8c\x10)\xce\xae2\xc0S%#\x98\x88\xfe/\xc0\xdd\xd8\xac|p\x053\xc0^#Y\x95d\xc90\xc0j\x87\x93Q\xaa\x193\xc0\x92\xc4&\x07\x01D0\xc0\xb4\xcb\xce\xb4\xdc\n2\xc0r\nt\x87\xf7\x132\xc0\xea\xf2`2\xfdC-\xc0\xf1\x01\x059(\x06+\xc0\xfd\xc8\xcc\x9d\xd4\xe8*\xc0h\x0c-m\x7f\xd72\xc0b\x0b\xd0c~\x04+\xc0R}\x17\xf2*\x832\xc0(P-_\xa9\xfb.\xc0\xc6\x12\x0e7\x1fL2\xc0\x95y\xce\xa1Dv.\xc0\x06\xd6\xeen\xbf>/\xc0\xd2\xb8u\xe9\xa8e2\xc0\xea\x19\xe3\xcf\x89\xca0\xc0\xc7q\x05\xdd\x01\xba-\xc0\r\xb1Y\xab\xad20\xc0{u\x10\x12\\\t-\xc0\xa9\xf3\xc7D\x94\xec*\xc0\xec\x92\x7f\xe3\xcd\xf5,\xc0\xb3\xf5\xff-\x87(3\xc0$MG\x08\xc6~+\xc0\x0f\xc9N@\\d+\xc0f\xa6\xf0\x04\x18\xa7/\xc0\x14\x02\xd9\xa2\xce\x0b+\xc0\xe4\xcc\xe2>\xc8\xe7.\xc0\x03\xc3\xa8\xb0G\xd9.\xc07\xd4%\x8b\x98\xf02\xc0\xb1\xc7\xc3\'xw2\xc0&\x00\xa2\x18L\xc9.\xc0\x12<7\xada\xe81\xc07\x88\xec\x8e\xbbU-\xc0\xab\x8f\xfe\xf9r23\xc0rza\x19\xc9_/\xc0\xb2\x8d\x90^\xe85-\xc0&\xd7@\x80\x8a)3\xc0)\x8bp}\xdc\xc1.\xc0;\x1d}\x7f8\xa4/\xc0\xeboC6d[/\xc0\xc1\xcb\xbfd\x99\xe5.\xc0\xd7\xcaR\x958\xca-\xc0\x99XiB\xd3\x853\xc0\xed1\xb0FqN2\xc0t\xf6\xe8\xc1\x04\x8a2\xc0.\xbc;\x07\xaer2\xc0+\xf3\x000\xde\x95.\xc0\xa3\xf6\xc7\'S\x00+\xc0GSc\x9a\xa2\xba/\xc0Q\xc515.\xbf*\xc0SZ \x0c\xc9-2\xc0C\xd5\xd5 TL-\xc02\x16\x87t\x94\xbd2\xc0\x18|Hk\x1bJ2\xc0]\x88Jl\x94\xcd2\xc0\xf4\x98A\x06_\xe3%\xc0\xda\x8bD\xe7\x86\x1a0\xc0\xdb\x8cLE\xcb\x9b-\xc0]\xc6\x1f\xc2:\x96*\xc0\n\xbb\xfcU=\xc4.\xc0[v\x9e\xbb\xceZ2\xc0\x08XL\xe3\xf5\x06*\xc0\x12\xab\xd2\x98l\xaf/\xc0N\x95 ]\x01\xd6/\xc0i\x06\x8aZI\x9c/\xc0_}D\x1fp\x8d-\xc0\x16\x00\x82\xab\xb9-,\xc0\xb6\x13\xc88S\x07/\xc0\x9c\x80Ln\xe9m0\xc0?\x90\xf1\x07Y\\3\xc0\x82\xf4M?\xb5\x882\xc0\xf7\x89\\\xad\xc8\xdc*\xc0\x16G;\xaf\xe7\xfd0\xc0\x83Ht\xe7F\x832\xc0_\xa4\x00\x1e\xc3\x0c+\xc0\x96\xffE\xa0\xed\x882\xc0xZ]C\xa77/\xc0\xaf\xa8`.\xb1\xb42\xc0\x03aN\xe5\x8e\x1c.\xc0\x8aMG\xfb\xc0\xa5/\xc0n\xa7?A1\xac-\xc0g\xa6\r\t\x02\xb8.\xc0rg&&V\xfc,\xc0\n!&\xae\xfa\x93+\xc0\xbd)\xce\xb8/\xff/\xc0` ]"\xea\xf4+\xc0\xc2:\xf8`\xbe\xe22\xc0\xcf\xd6y\x1d\xe6\xe41\xc0\x11*\x96\xb5\'H-\xc0(Ul\xc5A\xc02\xc0\xc4\xe9*\\\x98\xbe*\xc0\xe8\xde]\xd9{\xc52\xc0{\xc8\xe5(\xfc^*\xc0R\xd5\xces\x8dN2\xc0\x80\x14~\xa1\xdc\x1b0\xc0N@\x1e7\xc3T/\xc0\x84`\xf1-\x15\xd6.\xc0\xfc\xc9\xdb\xd5\xffW,\xc0\xe8\xd4"w\xa7\x062\xc0\x08\x1aH\x99\xe8\xe42\xc0+Y>\x027\'0\xc0Q\x95\x9c\xf6\xcd\xff.\xc0\x18\xbd\xc3\xce-r+\xc0=\xef\xab\xb1U\x16/\xc0\x88\xd5\xc1\xfa;\x9f*\xc0\xaa\x95\x91p\xec\x182\xc0VW\xa1P\x0e\t3\xc0\r\xd4\xa7\xf4\xb1\x93-\xc0r\x92\x8fj\xda*0\xc0\xf3@i\xd1\xb8\r2\xc0z$\x834\xe7D+\xc0[\x02QL\xeaB.\xc0E\xa8y^7\x060\xc0\x92K\xd8W5\x100\xc0\x19t#\xfc\xa5\x9f \xc0\xb8\xf9\x9c\x8d\x1cJ!\xc0\x8e\x05\x8d\xc7\xd7\x84.\xc0\xba\xe9\xa0\xc1\xa3P)\xc0\x89a\xb1my\x80*\xc0\xfcp-\x16\xe05)\xc0\xc8\xcc\x06x\xfe:/\xc0Z\x9b\xb8\x9d\xf0;0\xc0@\xc6^ie\xee/\xc0mh"\x99F\x95*\xc0\x92V\x14\xa1\x9eu.\xc0\x08\x16\xee\xa9jm2\xc0\xaf\x12\xe4lOa2\xc0\xdfT\x07\xfd\x8b^2\xc0\xc9\x9b\xa0"\xeed2\xc0fpc\x13\xbd\x94/\xc0,\xbe\xf3\xeb\x9c\xdf2\xc0\x9a3\x86\xdf\x88\xb5+\xc0\xcb\x80\xec\x08\x1cS0\xc0\x868bl\xf8\xd2/\xc0GX\x0c1<\xe01\xc0D\x05,i@\xb70\xc0\xecb\nVh\x94/\xc0\xb4\xbf \xc2\x19a2\xc0\xe1\xd6\xce\xde\xad\xcb/\xc0P\xedY\x1a\xa6f)\xc0\x04C\\\xb7\xab\xd72\xc0\xffu\xd8J\x12\x9e/\xc0\xa8\xf7\xb5\xe6/\x0b/\xc0\x18\x01\xba\xf2\x05_-\xc0\xa1\xb5\xa5a\x04!2\xc0\xba\xa4\x14\x0b\x1dj/\xc0\x8b\xf7\xe3F\xbf\xe5/\xc0,MS^\xc3\x8b1\xc07-\x9a\xedc\xa7+\xc0\xe0HL\xe0q>*\xc0\xba\xa6\xbc\x9eR\xad0\xc0c\x83\xc3<\xea\xc2/\xc0\xd1?\x9b\xf8\xff\x9d0\xc0\xbb\x1a\xdcznh2\xc0\x1cd2\xad\x821/\xc0\x90\x13\xbc\xf6\xc2\xfa1\xc0\xbf\xee\xc5T<Q(\xc0/\xbd\x81f\xa5\xba(\xc0>fn\x96\xf2\r/\xc0|\x99\x0f\x9ce\xd52\xc03)\x16\x8b\x0b\xae0\xc0\xaf\xdbfL\x1d\x93/\xc0#\xd8,\xd1k#0\xc0\x82\xa4\x99r\x1a:3\xc0\x87\xbaL\xa3we2\xc0\x04\x12\x88\xb2hj3\xc0\x08\xfeR\x89\xedq/\xc0\xef\xees\xff\xc3\'-\xc0%\xa3j`\xca"2\xc0\r\xdf\xe2\xb8\x8f\xa1/\xc0\xea\x084\x13d\x1e3\xc0,J\xa1\xa2\x9b\xd92\xc0\xa4\xf5(\xe9\x90\xe0/\xc0\x1d\x0e\r\x92\x9e\x100\xc0\x93\xeba\x9ew\x113\xc0K\xb5+\x8cO\x1a2\xc0{\x1db\xe3_63\xc0\xa1\x94B\xe8K0.\xc0\x8b<?{\x12V2\xc0\xbbS\x00a|]/\xc0G\x93\x8d\xf5\xed\xb60\xc0\xa3\n\xd4\xb7\xdb\xea2\xc0\x14\xb7\x13D\x1a\x142\xc0\x1e\xaf\x13\xd2\xf9\xce0\xc00\xca\xbc\xee1.0\xc0\xe1w\xc4\x14\x91\x0e0\xc0\xd0\xb1\x87\x906\xae0\xc0vy\x0fMnW-\xc0\xa954\x17\xbcC1\xc00r\x04\xcb\x9f\xf12\xc0\xb2\xf7\x1e\xf7\xec\xe0/\xc09A|\xb9lb0\xc0\xa6CV5\x8b\xc7*\xc0\x19\xe5\xbb)\x7f\xd22\xc0\x7f\xdf\xae\xc9z%3\xc0\x0b\xb2\xbe\xc9L\t1\xc0\x19=\xac\\\xc5\x183\xc0\x97\x808Ri\x1d-\xc0bs\x8aXK\xd0.\xc0\x94\xb3.8\xdd\xda2\xc0\xc5\xf2\x81\x8b\xe7"3\xc0\xa7\xd0c\xcd\x99\xd8.\xc0\xca\x9bdNXt/\xc0\x05D\xa7\x1c\'C/\xc0\xff\xbe0\xeb1\x13+\xc0\xc5X\xc42\xcc\xeb0\xc0\xd5\x19\xb4\xe1mg/\xc0\'\xd0\xc8FE\xe8/\xc00@\xeb\xb5T\x80$\xc0`a\xd4h\xcf\x9f1\xc0![-\x90 U/\xc0\xc2\x9a\xa1\xfdI\xa2+\xc0\x93\r\xb9\xa3|\xfe2\xc0\xbc\xa1\xfb\x0bN\xd91\xc0\xe9c\xe6\xf9\xf1\x10/\xc0~\x1c\x9d\xd0\x17//\xc0\x17\x90\xcd\xb0de2\xc0\xc2\xfa\xb1[|c/\xc0\x03\xc7:\xdf\x00\x1b2\xc0w*\x7f3\x9c\x0c3\xc0\x02\xce\x82(\xf0\xdb2\xc0\xe0dy\x96\xda\xa3*\xc0\xd2\xa14r \xc9*\xc0x\x18\xfb\x13\xbdP2\xc0\xc9\x90\x1ai\xceu/\xc0\x89\x86\xa9\xc2\xf9\xee2\xc0]\xb6\xc5z\xcf\xd32\xc0%\xc8\tH=\xf50\xc0W\xa0y\xf1D\x99+\xc0(\x1e\xc4gVP/\xc0t/\xefG\xc4_2\xc0\xb4>\xcbu~i1\xc0\x8b\xe6a\x15\xc1#3\xc0\xfe/\xad\xd9\x84\xe81\xc0\xf2\xf9\xd1\x1f\xd1\xcb2\xc0k\x10\xed\x08fn/\xc0t\x039\x11@T/\xc0x`\x96co&/\xc0rM\xac\xf9*\xc60\xc0\xff\xfb=\xc2rm3\xc0+\xfb\xcc\xd0\xf2i/\xc0\xdd\x1d\x02%\xd7\x182\xc0\xac\x85\x13~\xb2\x013\xc0\x81\x92\xb0\r\xcd[2\xc0\x0e\xce\xb3\xbeO\t-\xc0.\xb3\x9b\xdf\xbb\xa5.\xc0\x15\xb2Y\xa9|\x9a-\xc036\xbb\x9c\x98\x052\xc0?\xc8\x0e\xc3\xe6\xb10\xc0\xf4(\xb5\xc8\xd3\xbe/\xc0U\xca\xd7\xc5\xd7\x132\xc0\xecR\x96E`\xf5.\xc0(Xm\xb4\xb8A/\xc09Zi\x85!\x182\xc0\x1b^O\xf5|\x17-\xc0\xddH\x10\x01\xba\x89-\xc0\xd1\xa3\x92\x92\xd1\xbc0\xc03Qcs\x95!3\xc0-\'C\x1d\xcaI2\xc0 \x12\x92\x1e\xf0\xb6.\xc0I\xd0R\x0cNP2\xc0\xb3\x95~\xde\xc5\xa1/\xc0\xf9!\x1b\xe1\x1d\xe61\xc0fbv\xd4\x92\xc7.\xc0\x8a.\x14r\xd5\x073\xc0\xea\xfe\xc2:\xa5\x13*\xc0 \xe2\xb4\xde\x8d/-\xc054\xc8\x88B\xb4.\xc0\xed\\\xf9\xdd\xd2\x133\xc0C\x8b\x8d\xf5E\xce.\xc0h\x03M\x89\x94\x902\xc0\x8d9\x92\\\xf8.3\xc0\xa6$E-JJ1\xc0~\x06\xdcU\xfa\xef.\xc0e\x17=`\xfb#3\xc0M\xc2t\x17@{2\xc0\x89_\xaap\x16\x7f2\xc0\xcf\xa8d\xbd:\xce-\xc0\xe4\nZ\xd2f!2\xc0qd\xca\x88\x89X0\xc0\x92\xa1GZ\x03\xb72\xc0\x91\x15\xbfiS\x1e3\xc0\x87\t?f\xc2\xd1.\xc0ad!\x88\xf4\xd8+\xc0n\xc2\xbb\x95e\x87.\xc0O\xe1\\\xcc!\x023\xc0\xf7\x8f:\x1c\x15\x842\xc0I,\x9b%\x04W2\xc0\xfel:\xaf \x8a2\xc0\x89\xac&:\xc6\x803\xc0r\xe5\xed]\xc3\\2\xc0\x16\xa8\x1bN\xdf\xa7+\xc0[p\x81\x1c\xc0S2\xc0S\xf1Mr\xcd\x0c(\xc0F\xd9+j\xa9O2\xc0\xc1\x9d_\xb6\xdfJ2\xc0\n\'\x16\xd3zI2\xc0\x15\xdb\x01\xfb\xccr+\xc0\xef\x91\x03\xb1\xf9"*\xc0\x02\xbb\xad\xa3\xfb`2\xc0\xbc\x8d\x909\x8d22\xc0\xec\xcc\xc5Hi\xc22\xc0\xb0\xea\xb1\x0bb\x1c2\xc0\xdb\xa2\xe3G\x1a\x142\xc09\x08O\x9a\x93\x1f2\xc0H\xc4:QY0.\xc0\xd0N\xee\xef\xe8\xec*\xc0y\x9ep_\x12\n+\xc0\x86\xef\xe2\x98\x88\xc0*\xc0\xa1\xc6y\xeb\x82\x05+\xc0\xda0\x03D\xfc\xf5)\xc0\xf1\x91+a\xc7\xd5*\xc0s\xf0\xb8\xc4V_*\xc0t\xf24\xcf\\\xde2\xc0\\\xf3)e5\xd42\xc0\xbe\x18_M9w)\xc0\xc8\xca(\xe3\xbce2\xc0hZ~\xb5\xe8\xd92\xc0\x8cN\xca\x96ft2\xc0\xf0$)\xf1\xb6\xd62\xc0\xc8\x97\x1ft\xf7\xe52\xc0\xc3p\xc9\xa8T\xd02\xc0\xb5P\x1a?\x07\xcf2\xc0\xa4\xe5\x7f\xdc\xa7\xa0$\xc0\xb4\x80\xb6\x95Z\xa9*\xc0\x93AJTp{*\xc0\xb9\x8b f\x8e\xa9*\xc0GE\xcc\x9b\xba\x89*\xc0L\x046\x88l\x86/\xc0\xf6q\xeb`62/\xc0\xd7\x8a\xcbsv\xf82\xc0F\x94\xb2\xa7\x9e:0\xc0\x18A\x1f\\\x89\xfa1\xc0\xb9\x9eA\x9d\xa7\xc31\xc0}\x90\x02\xe7v\xda2\xc0\xf9L\xd0;\xcc\x832\xc01e\xda\xb5\x1a\xd52\xc0\x9f~\x7f\x85\xfa\xea%\xc0\xd2\xcb\xd1\xf9\xc6[-\xc0^\xb5p<\x81M-\xc0]1u\xd2}\xe91\xc0`m-\x1a\xcd\xd32\xc0K\xda\xfc\x1a\xfa\xc3)\xc0\xbc\xecDa\xbc\xc42\xc0\xfe\x8ew\xd5\x04\xe21\xc0\xfa\x93\xdcI\xa9\x8a*\xc0\xd8\x1b\x10\x83`\xe51\xc0\xaa\xc8Se\xb4\xb61\xc0)\xe0\xa8\x04\x14[0\xc0\xd3\x9c\xa1p\x13\xc11\xc0}[G\xfc\xab\xda1\xc0\x00a\x85\xc2\x83\xb61\xc0\xe5\xeb/\x0b\x96\xd11\xc0\xc2\x1c\xa9R\xea\x06.\xc0\x9be\xbc\xef\xcc<0\xc0Z\x9fZ-\x16~.\xc0\\?\xc7\x94@:0\xc0\t\x1a2;u\xd12\xc0\x02y\x91\xb8J\xd52\xc0\xe5\x87\xb6\xa4\xc6\xff/\xc0\xdc\x97i\xedk\x060\xc0\x1e\x81\x01\xbe\x11\x060\xc0&>\xa1\x8a|\xd82\xc0\xa1Fc\xb5\t2!\xc0u\xbf_/\xf2\x1f&\xc0\xf5s\x8b\xab.\x11"\xc0\xc1A8b\x8a\x153\xc0@\x1eW\x99\x84\xf12\xc0:\x8cON\x85\xe82\xc0\xff\x19\xa9\x92\xf9\xcb.\xc04\x85)\xb1\xa3\xc2-\xc0!\x91\x8e\xbdS\x163\xc0?\xa5.\xdb\xe2\xe92\xc0\x11\x11\xd6\x1adV2\xc0y\x16\xe9{Mw2\xc0a\xb1\xaa\xca%\xea$\xc0\xee\xd7\xdaXI\x8e+\xc0\x01\x9cC\xa8\xf0\xba*\xc0\xdf\xef\xe6n\x83\xd8-\xc0|}t\xa89g0\xc0m\xb5\xbbo\xd6\x182\xc0\xdf\xaa\xd4\x8e\x00\x8b/\xc0\x02;\x9fB[\r3\xc0\xf3RX"\x0e\xa2*\xc0\x9c\x91\x04\xf4>\xfe"\xc0nI\xed\x15\xad81\xc0+\xcf\xb6\xe9d\x8e2\xc0RiY]\xa5m2\xc0\x07U\x8b\x02\x16\xae/\xc0\xc2\x93a7\xd8\xb60\xc0\x84\xe9\xf9L\x10\xf7-\xc0\xe3I\x01]\n\xbb+\xc0 \xe6\x9c\xf8\xae\xae0\xc0\xbe\xed\xf91\xcc\x8d2\xc04#\x08\xc5\x00\xdb2\xc0\x8d\x16\\U\x9b\xc90\xc0jE\xcc\x16\x8f\xbb-\xc0\xa5gB\xb2\x92\xd10\xc0h\x04\xf8\'z\xdc0\xc0[\xefrn\xe3\xca0\xc0\x9ah\x12\xbb\xd4N3\xc0\xac\r\xf9\xdd\x9d\xb50\xc0q06X)\x1a-\xc02I\xc0\x164a2\xc0\xee\x130\x04\tG+\xc0\x9d\x1d\x8e\xbf\xee\xa5/\xc0\xe1\x96\xf9;\xb8T0\xc0\xf9\xad\x9b\xd7\xcd\x9d/\xc0\xb3E\xb8w\x9f\xc6.\xc0\xa3\xd4!\x8f\x0e\x152\xc0\xb5\xbe\xa2\xf6<M/\xc06p\x04\xa2\x1d\xe4.\xc0?w6\xfe\xb4H/\xc0\xd0C\x19\x99\xea\xbd/\xc0\xadg\xc3\xa1\x80\xa7\'\xc0;5\x97bs\xf8\'\xc0\xb5\xd3;\xb8\xc9\xbc/\xc0/*|\x90w$-\xc0\xaa\xcb\x86\xb1Z\xb2+\xc0\xd3S\xc9\xa90\xe61\xc0Q_"[^\xa8/\xc0\x17\xc6\xde\xd4\x1c\xfe0\xc0\x89\x15k\x06\xe5\x8a1\xc0\x19\x8c\xb3\xd7l\xd5/\xc0W*L\x94\xc9\x81/\xc0_ \x8f\xe4y\xeb.\xc0\x8b\xf9\x9a`\xb5\x0c2\xc0[@\xe9\xcc=U/\xc0h\x17%\xfe<\xc5/\xc0\xf3\x96\xe6\x1f[s\x14\xc0\xaaQ\x7f\x8d\xc7p/\xc0\xa8\xfe\x97\xdd\xbd\xcb/\xc0\xe59\xde\xe8\x80\xcc2\xc0\xcc\x03\xaf\xb1=\xc2/\xc0Q\xe2\xc8gLU0\xc0\xe5\x80\xb3\x89\xbb:0\xc0j\x08\x9af\xfa\xf82\xc0l\xfd\x98\xae+\xa3/\xc0\x97+\xcd\tTd/\xc0\x99:4s\xfc\xbe/\xc0\x03\t\n/\x90m3\xc0\x07O\x83\x13\xf6\xa8.\xc08\x89(k[30\xc0\xc6\xa37\xef\xa0\xb5+\xc0P\xf4\x9dpE\xa6/\xc0\xd3}\x87\xd4\x17\x87*\xc0\xde\xce\x855\xd7\x1f3\xc0B\x16\xae\x1c%(-\xc0/\x19\xb0i\x8b.0\xc0\x19g\x9a\xe1p\x12-\xc0\x1aV!\xe0\x1d\x150\xc0\x94%^\xab\x14\xb72\xc0\xb3\xc9\x93\xc9\x9d\xcb2\xc0:\xe1\x8f\r\xc3\xb8.\xc0Q[\xcadC\xda.\xc0\xaa\xf4\x7fM\xaa\xf22\xc0)\xebw\xf9\xb0w/\xc0\xca\xb2\x0cc\xf9e/\xc0\xe9|\xae\xef\x8eB/\xc0\x1c\x9f\x08\x02\xfc73\xc0\xf1\x94\xdf\x8b`\x18-\xc0\xd0\xd6\x1e\xd8\xf3*)\xc0\x88\x1a\x93\xd1\x88\xd62\xc0\xa9\x03a+\n^1\xc039 \x1c\xe5\x13/\xc0oF\xd3\xa7M\x06/\xc0a9\xaf\xfe\x19\xa11\xc0\x17b\xb1\xb9+T/\xc0\xea\xba\xb3M\xf0\xee2\xc0\xbbg\xbex72*\xc0\xb8\xa7\xbe\xd7."/\xc0\xc8Zp\xff\xd2\xf52\xc0\\\x94R\xafy\xad0\xc0\xa5\xfd\xda\xf9\x93Q0\xc0\xb5\xb4\xa0-_\x0f-\xc0\x8f\xad\x12wQ73\xc0)\x9dr\xa0i\xd12\xc0K\x0c\xbe\x16\xd2\x90.\xc0\xbdS\xa0\xf1\xce\x802\xc0\xe1\xf0F\x07\x9c]0\xc0\xabA\x1eh\xb7<0\xc0\tQ8\x8f\xf3\xf61\xc0\xf6\xfb\x90\x19\xe1r2\xc06[\x0e\x1a\t.-\xc0\xe8\xb6dD\xc8\x95.\xc0\x8c\x18\xf3\x05@\xde2\xc0\x97^\xbf\xa2\xe3\\/\xc0\xb4\xf6\xae\x8fwe0\xc0\xe9\xae\x16p\xa0\xe41\xc0\x8fE\x00\xd2\x10\t0\xc0:VkU_\xe2/\xc0F\xab\n\xb7\t\xe42\xc07\xff\xfc\x96\xc94\x1d\xc0\x07\xe1Ki\xfd\xa9$\xc0\xfffX\x1e\xf7\x8a2\xc0\xbdj\xd2\xa3\xef\xc71\xc0\xdd\xe4\xa9\xc3\xd7\xcb1\xc08K\x97\xc7\xeeA2\xc0/\x9fI0\xbc\x802\xc0\xe3\x99\xc9\xffz\x070\xc0q\xc6\xd2\x9f9\xc6/\xc0:\x97\xfc\xc3\xb6v2\xc0\xf1\x0e\xb86\x11\x11/\xc0\x95hN\xcc!k3\xc0\xff4\x98\x01\xc8\x153\xc0;O\xdbd\x1e)3\xc0Sm\t2\xae\xee+\xc0\xf3\x0e\xe70\x87F-\xc0\x16\x8ad\x96\xa1s.\xc0O\x0eXw\x80\x842\xc0^Z[\xd9\x8c\xb80\xc0\x87]=\xd8\x00\xbd.\xc0\n$\x8d\x1f+\xda.\xc03]m\x10\x89s/\xc0P\xd1\xf7\x0cs\xfa2\xc03`\xcc\x83\xf4\x07/\xc0\x88\xac\xa4\x07@12\xc0+O\x12+6\t2\xc09\xacb\xb3\x0c>/\xc0$\xe5\x12\xe6!\x8a.\xc0l\xab\xca?\xcc\xd2.\xc0\xda\xe2\xa4\xc2h6*\xc0[\x9bQ\xde\xea\xf61\xc0\x1bA\xdf\xa3\xec\x000\xc0k\xfb\xcea\x8bB0\xc0\xa1\xf0s\x99"\xd8/\xc0\xfc*$rY\x0e2\xc0\xe3/\xbd\xeb\xa5Q/\xc0\xca\xde\x11K\xd6"3\xc0u\x1a\xff\xe6\x1fU0\xc0\xcdzd\xa9Y\xef/\xc0|`\xa5\x1b8\xdd/\xc0\xaf3\xa8n5\xd2-\xc0#\xde\xfb\x00\xd0}.\xc0\x11\xd0\x03\x05\xaaT0\xc0\xc5y\xaf\xb2m\xe6*\xc0o\xe5\xea\x94\x0c\x941\xc0f\xaab\xc6%\xfc/\xc0\xfbUo\x95/\x7f/\xc0%\x822\x83u\xd81\xc0\xf7\x9b\xe9\xf6\xcc\xb1/\xc0\x8b\xe3\xf1i\xba\xe4*\xc0\xd80?\xa2\x1cA0\xc0`5\xa3\x9d\xb0\t-\xc0\x7f\xa3\xa6X\xc4\x890\xc0\xd1r\x8a\xe5T20\xc0\xae\xf8\x89\xec\xd4E0\xc0\xed&\xf6\x04h\x89/\xc0r\xa7{l\x94\xee/\xc04$\x00\xd5\xe2\xa3-\xc0\xd7\xdf"!1/0\xc0s$\xfd\xc4\xe2\x160\xc0 \x10V\x10\x1d\x9d0\xc0\xd0\xac\xf6\x82_\x99/\xc0-\x82\x88\x05\x9682\xc0\x12\xf2Uuc\xa0-\xc0\x83M\x06\xe1^#1\xc0V\x99\xa2\xddmD/\xc0\x86)\x14\xa3=\x8f1\xc0\x10LG\xddwk/\xc0_b<y\xdf\x90-\xc0\xc1\xa4\x81\x9c\x0743\xc0/`k\xa5\xd8\xcf1\xc0,DA\xac\x06\x94/\xc0H0\x05\xf1\x9d\x1c2\xc0\x1c\x8f([#\x15/\xc0\xdb4\x7f\xa2\x91\xd2.\xc0\xdb\xefZ\xf8\xa2\x9b.\xc0\xf7G\\\x06o\x0b-\xc0\x86|s\xc9\x08\xcd-\xc0\xfc\x06\xd0\x1e}J2\xc0\xb7\xbf\x07O\xa9\xf3-\xc0\t\xb0\xe5X\x87\t0\xc0\x1b>U\x02\x86\xee/\xc0qo\xd7\'\x81\x0e+\xc0\x84\xff*\xe7\x10\xb2-\xc05vlW$\xd1/\xc0\x96\xa1\xf6\xde\x8e\x8a/\xc0\xad\xf2\xe3\xb4\x91\xd6-\xc0\x97\xc0S\x0b(P2\xc0\x0eK\x98\xb5\x95E.\xc0\x8a&\x02p-E1\xc0H$E\xc7c\x18/\xc0\x84\rI2+\xf0.\xc0\xc1\x96\xb1\xf9o&-\xc0\x15\xf7$hy2-\xc0\x05G]%\xa6H-\xc0\xf2/dV\xd7P-\xc0\t\xd8>\xd6\xa7[2\xc0\xf2\xf8\xb3\xb3\xe9\xcb.\xc0\xc3\xf3\xb6\xc5\xa3\x95-\xc0WR\xf8\x12g\x1d/\xc0\x10\xac\xc9\xf9\xac\x97*\xc0\xdd\x90?\x1f\xffF*\xc0\x95\x90y\x18T)*\xc0\x17ya>\n\xf4%\xc0\xf0\xc1\xca\xe0\xaej*\xc0U\xa1\x9a\x17\x965-\xc0=\x9c\xa6\x80\xae\xa2/\xc0=\xb7I|\x9cG*\xc0\x9d\x1e_\x17&\x8b/\xc0o\x81\x1dV\xc7\x0f/\xc0\xaa\x16\x80\x16h\xcd1\xc0\x9ch\x83D\xeeP2\xc0\xe5\xd3\x9e\x8d\xb9b2\xc0s$#\xcc\x10\x142\xc0w3Y\\\xc8\xdb*\xc0,s\r\xfd\x8c\x1b2\xc0\x03=g\xf6\x98\x1e,\xc0\x88\xd3\xc2p\x1e&3\xc0\x00\xf9\xa5\x90\xd1|2\xc0\r\x13\xd6h\xbb,,\xc0\xb7\xcb\x1f\x9a\xe2\x00+\xc0\xc7\xcf?\xc8\x07\xfc,\xc0#\xd2\xb1\xf6\x87\xa0*\xc0\x1e\xea"\xd6S\x15-\xc0\x16\x1e{\x83\xb0\xab0\xc0\xdd4\x05\x89UO/\xc0\xb4M\xa7\xca\xa5)3\xc0\x883\xbfJj\xb2*\xc0\xef\xbeD\x1b/\n+\xc0\xb1@\x98}\x99\xed2\xc0\xa0\xcbZ\xa0\x1a\x1d0\xc0N\xd8\xa3\xdcT\x183\xc0i\x06\xaf)u%0\xc0u\x10\xe9\x99d\x013\xc0m\x95\xf5\xcax\x91.\xc09i\x02\x8ds3/\xc0\xab\xe8\xa9u\x1f\x1e3\xc0\xc5\x17\x82\xac\xec\x13/\xc0\xca\x13s\xf2\xa2\x99*\xc0\x96\x96\x0b\xbf\xe9?3\xc0\xe7\xbc\xd6\xe6\x8d\xbb*\xc0\xaa\x9c\xf3I\x19\xdd2\xc0\x16\xe4\x02\x94\xea\xac2\xc0i\x9c\xb9\n\xb2Y*\xc0\x8b\x89b1\xfe0*\xc0K\xfa+\xb8v7)\xc0\xab\xdb\x05@\x1f92\xc0J\xf5u\x91\xb9`*\xc0J\xe3\xa3\x12<@.\xc0w\xb8\x00)\t#/\xc0\x80B\x88\x1b\x07>/\xc0wcM {\x10/\xc0\xbbj\x8c\xf2\xdc\x182\xc0\x88\x84\xb4\x1b\t.3\xc0=j\xb0\xe8\x80~2\xc0\xba\xac!\x9d\xf0\xe0-\xc0\xd9bn~\xa0>/\xc0\x17\\\xf2\x8c\xbd\x92/\xc0v\xbf<{\xec\x083\xc0\xe4\xbbd\xca\x9aA/\xc0\tlZ\xba"#2\xc0\x97\xce\xde5\xd0\x8f2\xc0\xabb\x98\x8d\x1733\xc0\xf2\x9dT\x11\x1c!3\xc0?\x00^:\xc9o0\xc0\xe4K\x11\x99\xa4\xf40\xc0Td\r\xe6\xe78*\xc0\xc5Q\xb8\xa2\xa5\xb52\xc0\xf1TZ\xd4\x85f-\xc0T;\xf0]\xd1\xe41\xc0\x18\x00\x9fP`&+\xc0!\xcd\xd6;\x8ff1\xc0 \x96U_\xad[/\xc0\xbb7\x95\x8fj\xfd2\xc0I@n\x18\xcc\xa5.\xc0\xbff\xa5\x04\x94\xc0.\xc0Z*\x8ex\x9c+-\xc0/]#F\xcf\xb92\xc0\x87!q\xc4e*/\xc0\x1e\xb2\x9aN\xb3\xac-\xc0O\x97`svT2\xc0\x03\xb5\xe9\x11\x95T2\xc0\xfcZ\xd2)ii2\xc0\x8e1M\xce\xf8q/\xc0\x05X\xd6\xe4\x07{2\xc0j\n\xb1\x04\'\x991\xc0If\xc9q\xa732\xc0'
p16
tp17
bg3
(g4
(I0
tp18
g6
tp19
Rp20
(I1
(I2895
tp21
g13
I00
S'\xf9\xfd\\\xac\x8b\x97S@\xb9p\xb0\x82\xe2\x8aS@@\x8c!f\xa5\x97S@>\xb1\xd2\x1f\xbf\x97S@|\xb9>\xdc\xdf#T@\xaetCv\xc3\x98S@r\xce)\xad\x1a\xecS@I\x94\xd8\xdf*\x9aS@\xa7\xa4#\xd6\xb8\x88S@\x8e\xbd\xa1q0\xb7S@t\xa4\x9c\xb1A\x87S@>\x0f\xc04>\xf9S@\x8b\xa4F\xb9(\x86S@\x9c\xcc\xcc\xbf\xbe\x9cS@8\xb0\xb1\xf1\x9e\x93S@KW\xf6\xdb\xbb\x83S@gwe\x0fA\x01T@(E\xa8H\xbb\x83S@\xa8m\x94\x88\x1b\x83S@\x1ckk\xb6\x12\x83S@\xef\xd6\xd3i\'\x84S@\xf6\x923b>\x84S@>\xec\xae\x06\x11\x84S@v\xa0\xfd=\xcd\x81S@\xb3\x82\x8c\xb5\x86\x9eS@(\xe2\xe4\x9a\x9d\x9eS@\x82\xd4x|\xb4\x80S@\xde\xcf\x11\xf3\xb3\x80S@\xee\x1fx\xffz\x81S@\xdeN\xb4\x0b\x9e\xcbS@`\x16Q\x85\xb7\x11T@\x13(L\xfdy\x9fS@\xd9\xfc\xb3\x1e\xca\x9fS@(|Vh\xdd\x7fS@\x93/Y\xb1\xbd\xa0S@\xc5\xcf\x9b\x98\xfc\xa0S@\xf5\xad\xbb8\xe0\x19T@\x00&k\x87\x82\x7fS@\xce:\x17\xc1\n\x13T@\x87\x01^\xc4L\xa1S@\xd17\x833\x06\x80S@\xcd\x92\x06QC\x7fS@\xf2\xab\xf4w(\x80S@"\x83U\x88\xd5\x7fS@6\x96^\x10e}S@Uq\xc6_\x9f~S@\\[\xed\n\xa2|S@\x9d\xed\x8c[m\x7fS@\xdbNuK=\x7fS@\xd8\xbd\x06\xe7J\x7fS@HS\x15\x82\xd2}S@@fD=\x87~S@_U8\x9a#\x7fS@\xede\xbb\xb5{\x7fS@\xb0\xf3\t\xc8d\x93S@\xcb\xd6\xa1\xbc\xee|S@\xb2\x88\xa0\xd7\x18|S@/\xaeW3\xe8{S@\xfft\xf6\xcc<\xadS@\n[8R\xce{S@\xaa\\\x8e\x8f\x9d{S@\xd3\xab\x86\xca\x97{S@I"h\x15\t|S@0\xed\x03\x93h|S@\xb6 \x94\x03\x8f|S@\x00\xd0\xcf\x19b|S@\x11\xba^\x1d\xcd{S@\xa7\xa5J\xaf?|S@\x9bv\xf7\xde\x1d|S@\xeb\xf0\x0b\xc4\xe0\xa4S@L\xe3\xe2\xb4\x98\xb0S@yb\xf0\xa0\x1f\xa5S@_\xf0A\xe8\xe3{S@R]U\xda\xa5{S@\x7f@\xa6\xc2\x8b&T@\xfb*\x17\xc2\x9f\xfdS@-\xe5m\x19L}S@A\x88\x15\xd2\xabzS@\xac\xaf8Z\x84{S@\xed\xe6EN\x94zS@n\x18w\xa7/|S@\xc7`tL,|S@\xbdH-r\xa4zS@Yw\xcf\xc4\xb6yS@T\xd8\x14:%zS@\xff\x9f\x16\t\xcd{S@\xec\xad\xc8e,zS@R\xbdv\x9f\xd8zS@\x00=V\xa7\x12zS@\x84\x95\xb1\xa5\x93\xc3S@\x97\xd58N\xf9xS@\xbf\x93dQ9zS@\xcf]\xe1|\xa3xS@\xb3\x81`\xa2\x1ezS@\xc51u\xf6JyS@v\xd6\xc0K\x82wS@\t;v7{xS@\xdarl7\xda\xa9S@Y$\xa0\xe7\x92xS@\xc6Cz\xfb*wS@\xba\'^\x00+\x0cT@|\xd4\xc6\xcb\xa0\xaaS@P\x05\x0c\xa1\x05\x0cT@\xban\xc5\x8e|\xa5S@\xf8\xacu\xff\x9fvS@c\xdf(\xc5w\xc0S@ \xa4\xc7\xad\x19vS@\x9dI\x04\xd2\xfauS@gUF\xc7\xc2tS@\x80Cr\x05\xc0uS@\xf8;{\x9c\xf3{S@\xbc\xfd\x9a\xbb\x1c\xf0S@\xf1C?x"\xafS@\xfe\x15\xc0\xdc\x88\xeeS@>\xcf\x824\xbd\xafS@\xe6\xf1\x9d\x87\x9f\xafS@\xe6]\xa9\xb0\xd9\xafS@\x84IWf\xb6\xafS@\xcdJ4\x9c\xca\xafS@\x1e\x12\x12\xf7j\xb0S@\xf65T\xc2\x84\xb0S@\x91\x0b\x8a\x8a\x08\xbdS@\xfbt\xaa\x97\xb8\xb0S@-\x98x\xde\x1e\x08T@^:\x04#\xdb\xb0S@h\xca\x01_\x7f\xb0S@>\xc8}\x84h\xf0S@\x8e\x98Q\x83\xdb\xb0S@\xbf\x85R=\xe4\xb0S@\x89!\xc6l\xca\xb3S@\xbb-\xe0)\xcaoS@\xf0\xa3>\x13\xdc\xb1S@\xe2\xb4\x9e*\xa8\xb1S@\xe1\x8c)\x17\xb7%T@\xfbm5\x1fD\xf1S@\x93\xee|2\xd9oS@\xb2l\xf9\\\xc0\xb2S@\xb09O\x02\xc2pS@\xf6\x99x\x8f\xd5pS@S\xa5\x17\xa8\xe1\x95S@\xc4V\x1d\x00 \x04T@L\xb2R\x16\xfe%T@\xad\xbc[\xcb\x91\x87S@\x0f\n\xb7\x88\xfe%T@\x8e\x062\x89\x84\x95S@\xd3\x00\x13\xe9\xd6\xb3S@\xcdx\xe5\xc4\xddnS@\x17 g9"\xf2S@\x8eWg\x86\xd8\xd9S@\xde\xd3\x96\xd1\xffoS@\xb7\xde-!\x9b\xc9S@S|\x1cZ\xf7\xaeS@\x08\xba\x00\x8e\xf0\xf2S@g\xfa\t\x9bl#T@\xb7\xa5\xd6\x18Q\xf5S@\x06<\x9c\xbb\x0b\x15T@n\xedK3L\x14T@\xcf"\x92G/\xf5S@\rF\xc0le\xd5S@\xdde7*\xee\xf0S@_\xcd\x08S\x04\xf1S@i\xf4nv\x85oS@\x83szM\xe7\x86S@\xab\xf4\xabN[\xbcS@\xfc\x18\x07\x02\x81\x85S@\x007\x19xf\xbcS@P\xe2\xe2\x94\xe6\xf5S@8\xc0\xb5\xdc\xad\xf9S@\xf0\xa5\xa9jJqS@Hs<\xaaX\xc7S@\xea#\x1c~w\xf8S@\x94G@\xf1\x9d\xfcS@/^\x12)\r\xd9S@\xc7\x01\x10hEpS@\x12\xbbz\xaf\xce\xb0S@\xd3\xf0]\x84"\xb1S@X.\xc2\xcf\xcepS@d\x88U2C\xb1S@u\x96\x98\x1fb\xc8S@\xfd\x0ehEurS@3\xc9J&\x07\xf1S@u\xfe\xbf8\x0f\xb0S@\xaaW\x80lk\xbdS@\x81\x1e\x89.\xb1\xefS@\xf6\x998\xd4esS@\xa0h\xce\xca\xaf\xaaS@\xf3O]\x1f>"T@Bj"\xe3\xb1\x84S@\'\x9f\xc5\xfe\xb7\xd8S@M\xf2\x9e  \x94S@\xf3\xe5\x93\xf8w\xd8S@[\xaa\x1a,M\xb7S@&\xd7%{\x97\xbeS@\xd0\xc2\xe1\x0f\x14\xeeS@\xce\x88\xa4+\xbd\xefS@\xb8)\xf5t\xf8\x97S@n\xf5]\xa4\xfe\xb2S@\xce\x82\xfft\t\x97S@*\x13\xa5`\xdc\x84S@\xaf\x1dO#\xda\xedS@\xfd8\\\x9f\xa7\xa4S@_\xbfx~\xa6\xadS@Xq\xe1\x80F\xe5S@\xb3\xb9R\x87\xab\x93S@\xe6G\x97\xb5\x82\x83S@t\x82#A\x10pS@\xfbj*\x89\x08\xd7S@+\xe8\x01\x85\xf2\xacS@\xb9\x82\xab\x03\xdf\xedS@9\xbe\xa0\xd9\xa2 T@\x842\xa7\xa8m%T@T\xc1Pr\x15\xfdS@\xc1Fz\x01\xe7pS@\xeb\xb3\xb5h\x06\xedS@\xbb\x1d\x9f\x06\x95\xf6S@\x01:\x07\xe2\x1a\xe5S@\xe5\xdeLd\xdc\x82S@>\x9e{\xb4\xf9\xffS@hk!KswS@b_\x98h\x9f\xb5S@2\xcb\xd0\xeb\xcb\x02T@\x9cu\x9f\xdf=\xaaS@\x10Vn\x8b\xe4\xafS@f\n\xc7V\xe2#T@\x0f\xd4`m\xb9\xaaS@\xbb<\xeeAg\xecS@\xaae\x86\xb1B\x82S@\x0e\xed\xe2\xd1\xbfwS@\x82&\xcb\x18\x19xS@\x0e\x10\xb5r\xd8\x1aT@w\xf6\rx=\xeaS@9\xa5\xc3\xd9M\xd6S@\x86\xe2d\xe1\x1f\xd7S@\xb8\xf6h\xb8F\x02T@\xe8\xd8\xb3m\xa8\x81S@=&!\x0e\xb5\xbaS@\x19U\x01\x06\xcb\xd4S@\xd6\xa7?\x1fq\xeaS@\xfe\x91\xf1\x8b\xc9\x0cT@8\xbc\x90V\xb1xS@^\x7f\\J\x00\xebS@P\x8a\xfd!\x03\xa8S@\xcdB\x87\x81\xc6\xeaS@\xd1\xa4\xd7\x01o\xa8S@J\xebW:l\xa8S@\xba\x8b\x9e\xd5v\x81S@%\x94\x9c\x946\xedS@Y\x8bw\xc0\xd2\xfcS@\xa4\xb1\xfaZ(\xb8S@\xbf\xa3\xcd\x86\x9f\xe9S@v\x0c?R\x8c\x9eS@=\xdf\xdb\x10\xb0\x10T@\xa6+\x89\xd2^{S@\xf5\xc4b%UzS@RJt\xb9\xc6\x81S@\x92\x90\x9d\x9d\xa4\x81S@\xa1\x89?lpzS@H\xf3\t\xe9\x94tS@-\xce\xcc\x91\xe4\x01T@\xaa\xa9\xedW\xf5\x02T@\x1e\xb1\xf8n\t\xd9S@d\xb9\xdc\ni\x9fS@\xf7R\'h} T@!`\xcbIt{S@\xbac,F\xb4\x01T@*\x1e@\x03\x07\x89S@L^J\xedP}S@d-u\x8e\xab\x81S@y\xb7\xc7\x92\xc8\xe8S@\x86\xc9f\xfa\x86}S@\x1e\xabJB\xdc\xcaS@{y^\xde>\xb8S@\x10M2\xf6?\xd7S@\xbd3\xec\'\xd6\xb2S@\xcf\x1b\xc41\xe0}S@V\xa5\xdcM\xd1%T@O9\xc7F\xde\xd8S@\x81\x8b!\xef6\xc6S@\x08\xa1\xd5V\xea}S@\xe0.\xb5\xcf\x05\xeaS@n\xe61\xa2&}S@-\xd2$\xda\xac\x7fS@\\x\x86\x97&\xe8S@a25E\x16yS@-OAd\x86|S@\x08\xe9\xccL&\xd9S@\x02\x950\x9e\xf2\x19T@\xe4yy\nT|S@\x87(\x82\x14\xeb$T@Y\xfd\xe9\x82\x92\x7fS@\xaf\x02q\xbe\x92\xafS@\xc9\x1a\xdc\x1dp\x7fS@\x91\xc2\r\x85W~S@\x1e\x86=T\x90\xefS@\xd8\xd4=\xf6(\x7fS@\x03\xbe\x90\xe4F\xa1S@;kG\x9a\x00~S@pK\x0e\x9b\x98\xe5S@\x9f\xb4\x87\xcd\xd2\x19T@\x06\x1e\ro\x03\x03T@\x01U\x9d\xa5\xa4~S@\x98\xcdG\x13d\xd9S@\xde9\x7f\xd4\xf1#T@\xb1\x1d\xc9\xe5\xb4\xb4S@\xbc8Up\xa5\xa1S@4\x9f\x98\x072\xabS@\x01\xdc\xcfk\x95\xeaS@\x07iy\xc0D\xc2S@\xcd\xac\xa8(\x08\x01T@i,e\x19\x18\x7fS@mO\x05Fp\x0bT@!\xff\xe8\xe0\xd6\x7fS@\xa7X\xfd\x8c\x95\x7fS@\t\xd3\xe8)\xfb\x1fT@NJ\xbe\xd1.|S@\xc0\x183\x0b\xc7\xa3S@\x11\xc4\xd7\x85\xc9{S@\xd7V\xb6O\x0e\x81S@r\xb5\xc4\xe9\xe3\xedS@^\x16\xd5aU\x8bS@\xa7\x14A\x96X\xc0S@\xe5\x15\xf1x\xcauS@[T\xbd\xd44\xf6S@R$\xc6\xddP0T@DG\xc0\xf5\xe8\xbbS@j8\xe3\xb8CoS@\xd2\xef\x90\x83\xf8~S@\xdeC\x85\x86\x0f\xdcS@\x9c\x17\xf4(\x9f\x14T@]\xea\xe9\xf7r,T@\xef\xe9\x00b\xc3\rT@H^G\x0e\xa8 T@\xc1\x0c\x879\x98\xa9S@\x05\x00X\xf1\x8b\xfdS@\xb4\x8do\x1c\xf2\xb2S@\x15\x1cU\xf5\xdarS@\x942\xea\xba\x97\x92S@\x00\x8d2\xe4y\xd8S@b\n\x864\xf4mS@B]\x17\xa1\x9f\xbdS@\xb3.O$\x10\xcaS@\'\x86\xffo7\xbdS@\xc9\xb1\xf1\xd0\x1c/T@\xaeU\xd1\xd5\xcbpS@\x9ey\x8e\x8bo\xdbS@b\x9a\xdc\xdfW\x15T@0*MzZoS@\xce\xf6\xcdAj\x16T@\xb95\x93\x12\x98\x1eT@\xe3A\x19\xbaizS@\xed\xa2\x93=\x18\xb0S@\x96\xa5~My\x1eT@\x8b\x16`M\x01{S@\rA\x99d!zS@\xd9I\xbc\x8f\xa4!T@Lx\xd7Z\xff\x1cT@\x1f\xfa\xc4\x8b\x8c%T@\x844\xd6^6zS@\xf8\xf5k7bzS@\xe9\x94\x81\x89yzS@b\x9exY\xabzS@hL\xc8\xf0_*T@\xd53.\x89?{S@gb\x1e\x95\x85\x0fT@-\xbbE\x01\xadzS@\xba\xecx^\x85\x02T@P\xc2\x80\xdc3|S@\xe4\xae\xff2\x0b{S@0a\x0e$;|S@\x81\x8c-\'\xa7\xacS@\xce/\xc1\xb9\x9c\xacS@\x97\xab|2\x87{S@(}\x89\x9d6\x7fS@\x9fy\'V\xddzS@\\7\xe9\xd2\xa3}S@\xf3\xc4\x08\xc4"\x02T@\xa9\xc91u\xc4~S@\x1a\'T#\xb5zS@WE\xcb\x1f\x89zS@R\xba\xc5q\xa4zS@1\x1dw\xe2\xd7zS@\x1e\xa2\xea\x1b\x87{S@\x07\x85\x8bI\xe0\x95S@\x15r\x8eW\xb0\x1dT@P\x1b\x01\x1e\xc0\x90S@\x8d\xa4B\xf7\x18"T@\xe2}N\xd5\xc8{S@\xb6\xe4>\xdf\xe7{S@\xc6\xb9\xab\xa2k{S@\x89\x1b=\x94\xf7xS@W\xedS\xb8\xf8\xc1S@\xc4\xd1m\xcd\xf0#T@1A\xfd\xbf`}S@\xc9T.\xcc\xf8\xb2S@\xec\x0f-\x87\x91{S@\x92\x1a\x99#\xae\xa1S@\xff\xf5%\x0bG\xa1S@\x8bX@\x81>\xa0S@\xf5\xda?\x99\xc0\rT@\xdd\x8b\xc3\x1a@\xcaS@O\x05\\If\xcaS@\x97\xdc\x9b\xb2enS@\xd6\xa9Ke\xbe{S@.\xf3 \x9c\xa5\x9eS@wj\x8b\xb4\xd4}S@\xa8j\xab\xbf\xd1|S@\xd4\xa8\x83S\x15\x9eS@X\x8cv\xc3\x91\xbdS@\x03@\xef\xedOpS@\x9c?c\xed\xdbxS@.\xb9/\xfa\x08\xbdS@\xb5]7\x98\xe2\xbcS@}\t\xaa\xa3P|S@\xab\xcf\xfe\x85\x10|S@\xd4\x93\xa1\xb1\xdapS@\xee\xe0\x8d\xf7\xed\x9cS@d\x82Y\x8a\xb1{S@\'\x8c\x8f\xfb\xddpS@h\xf3!\xcb \xa5S@\xaf\xde\xca78zS@\x83\xd4\x93\x0bh\xd8S@\x0e>\xf3Y\x8b|S@\x96U>\xca\xf2{S@\xea\x80\x0by\xd7{S@{\x1b\xe5\x19\x06\x9aS@\xd8\xa1\xf7\x0f\xed|S@\xdb\x9f\xf7<\xf7lS@ \x9a\xb25\x15\xd7S@<\xbc\xc0L\xa2\x98S@X\x84(\x85\x96\x97S@\xc0\xf2\xcdU\xf6$T@\xed\xad\x8b\xa8J\x97S@"\ri[\x9b~S@\xa6\x96\x83t\xd7\xd8S@\xd5/\xfdi\x08\x97S@;\xef\xd6\xa87|S@v+r\x889\x96S@2\xb4\x9a\xec\xbe\x95S@\x9c\xcc\x05/\xd9\x95S@\xf5\xad\xe8uRpS@a\x0c6\xa6B\x95S@\x85\xa9\x08\xdd\xc9\xe4S@\x8c\x08L(\xd1|S@\xe0\xf7\xb7h\xf6\x93S@6\xf0\xa6\xd4\x9a\x93S@}\x9f| \x8e\xe8S@\x9d\xa4;\xeci\x93S@\xb7H\\\xf6\'~S@:\xe03v\xf0|S@\xe67_\xd9|\xe9S@\x1aC\xef\x0b\xce\xd5S@\t\xd4p@\xc0\xeaS@\xad8\xa6\xf4\x13\xeaS@^\xb9(\xb9P~S@\x1a\x8dp\xd0F~S@8\xd1yN.\xeeS@W\xd1/\x8eh\xe8S@&q\xad\xd2\xe0\xecS@\x9be\xf8V\x89~S@\xed\xdd\t\x063\xefS@L\x11\xb6\xe8~\xefS@h:3H<sS@\xbc\xd2\xb2\x97\x80\xdbS@\xaeX\x01\xcaasS@\x9d{De\x13\xf1S@\x8b\xd2{\x1bT\xf2S@\xe7\x11\xe8\xfaG\xf1S@ky\xf3\xb3\xa8}S@\xba\xcd\x06.\xf3\xf2S@k\x19\x968l T@(]@\xaa\r\x1eT@{\xdcbl\xdd\xf1S@\xf9\x0e\xb5\xa9\xe1rS@\x89]\xce%$\x7fS@eS\xf8\x1f\xe3}S@\x1e,d\x8cE\xf6S@H\xea,L0\xabS@\r\x0f\xf56~\xf6S@\xc5\x8c\xe0\x1eR\xf8S@\xa5HG,\x1d\xf9S@\xa8\xc62i\xb6\x7fS@\xaaEY\x9ak\x7fS@\xf2UBs\xa5\xaaS@K\x9ew\xa9\xe6\xfaS@\x92\xcd`\xd4huS@\xc5\x8en[\x06\x8bS@X\x9b;\xc6\xe0\x8aS@\xfb\xdb\xf5g\xb6\xffS@\xaeT\x9a>\xfe\xffS@\xf1)\x07\xeb\x1c\x00T@\xe8cm9\xa2~S@\x8a/\xd2\xaa\xbetS@\x9c\xb9\x83\xb5\x18\xf8S@:\xf4u\xf5\xd9\xf8S@\xb7e\x89\x9d\x14\x7fS@@\xec\x81<\xdd\xb3S@FEn0\xcc~S@w\x08\x02e\x85~S@\xbf\xa2\xddV\xc6\xfaS@m\x88]s\xc2\x88S@/\xbd\xd5\x90\x0f\x87S@\'\xc7K\xf8ByS@\x9b\xf4,]\x8f}S@\x9e\xa7S\r\xa1\x86S@W\x06:U\xb3\x01T@\xbc\xda^wP\xf5S@\xd4Zs\x0b\x14\x7fS@m\x17\xcdOR\x87S@3\xc1\x0eJ\x15vS@E\xaeS\\#vS@Q\xbcf\xb2\xe2\xf3S@Z1\x8c>8\x86S@\xe8\x105\x16\x1c\x86S@p\x84a\xcb\xb0\xb1S@6\xcep\x16\xd2\xaeS@R\x95\x9e;4\x84S@\xd17\x833\x06\x80S@\xf2c\x94\x1d\x9e\xb1S@\x19\x83\'B\xe3\x84S@(\x8b\xa6\xd0\xbdvS@` \xd8Xl\x83S@\x9a\xffDGT)T@BC\xbc\xcd\x19\x83S@\xfe\xb2F\x96\x19\x83S@\xe0\x9f\xdd2\x84&T@\xd8j\xa3\xc7wwS@\x89;\xc8\xec\x95\x12T@\xda<\xdd\n\xc7\x82S@\xab\x96PnB\x84S@\xf5\x9ce\xe3~wS@\xbf\xa7\xb7\x8d\'\x84S@\xf9e+\xb2>\x82S@\xae\xd4K\xad\x8d\xb0S@\x1b\x8b\x12Z\xc2wS@\x83\x82\x14\x04\x07&T@\xa2\xb61\x89\xde\x81S@\xae\xde}\x91\x88\xb0S@Y\xa7\r7\xbd\xb0S@\x104\xd3\xd3\x8a\x12T@\xe9\xc9\xf55(\xafS@\xe7\xfc\xf8\xefJ%T@\xc5\xba\x15:C\x7fS@\xa8\xca\xab\x03\x7f\xb0S@\xb3\xb4\xcc\xfd?\x7fS@\xd5"Frc\x08T@+\xd7\xdd\xa2\x01\x13T@\x18\x19Q"\x1b\xb0S@NL\x93u\xf3}S@Q\x821K\xbc\xaaS@\xbb\x03`[\xf2\nT@\xea\xb0v\xc6\xb6\x80S@\xd8b\xa1\x90,\x0cT@\xd5\x16\x00~\x8d\x17T@\xec]\x7ff\xd7\xafS@\xd6\xbef\xfa\xc3\rT@C`]\xe0\x99xS@If\xe6$\xa3\xafS@\xdf*\x04\xf2\xc2\xafS@`c\x82\x06\xea\x0eT@,D\x10\x8c\xda\x7fS@\xfdF\xa4o\xb1\x7fS@`\xc1\x8c<\\\x0fT@\xacEA\xf4|xS@2\x93\x01I\x13(T@k\xf6=\x9c\x82&T@\xdb\xf7\xbb\xce\x83\x17T@\xb6t\xd2\xe1{\x80S@f\x03P\tZ\x80S@\x8c\x877\xe4P\x00T@\xcf\'1\xc2h\x0cT@\xf8\xd4\xc83d\x12T@\n\x9e#\xc3\xb1\x81S@\xb0\x0f\xdf6,xS@\xd9D\xe0\x8d\xe3+T@2\xbf\x94\x19\xb4\x81S@m\x15\x94I\x81\xd9S@\x82?\xdd@K\x14T@\xf4\xfc\xe9nG\xf8S@\x86\x7f\xfcO}#T@Dw\xf2\x0b|\x12T@Yn\'\xbe\x9f\xb0S@\xf0\x15\xe66WwS@4`\xea"\x83}S@2\xaf\xd9\x1d\xb6\x82S@&\x02\x9e\xfd3\x84S@\xa5\xe4\x95a\xb2\xb0S@\xbc\xa5\xe4\x8b\x00\xa1S@Q1\xb7F\xd8\x84S@\xe3-\xc2-X)T@\xdd\x05Z\xc4&*T@\xd0S\xbc$j\x8bS@\xd6\xff\xd7\xb2\xea\xbaS@\x8d\x17*\r\xe0\xabS@y\xdb\xb7\xe6/\x80S@\xa7z\x03\x05\x9f\x82S@\xdb\x0c\xda\x19\xf7\x01T@\x8b\xd4\x9a\xa7e8T@\xf2\x103\xa5}\x1bT@\xbf\xc8r@,\x85S@\x90\xa6\x97\xd8\x05\xa1S@[\xbe\x8cq\xec\x86S@\xdc\x8e\xf3\xf3o,T@\xfaM\x15l0/T@\xdbR\x95\xd3B|S@\xb5\xf7\xc2\xcb\xf6\xfeS@\x95r\xb3l\x1fxS@>hJ4\x08\x03T@\xd8\x10\xc5\xfaxzS@\xc9]\x1e\x05\xb2!T@d\xa3\xe0\x95\xcf\x02T@B\x12\x87\xcc\xf9\x02T@=\x81\xd8:\x99\x87S@\xee\xd6\xde*J\x15T@\x84\xcaU\x1b\xbf\xb3S@\x97Z\xb48Z\x02T@\x1d\xba\xa8\xcdK\x11T@\x9fPo7-\x88S@\x18\xa5\xd5\x03\x1d\x03T@\xe7\xd3\xcd\x18\xac\xa2S@\x98/\x8c9\xf1\'T@\xce\xbf\xe3E\x9e\xffS@\xb8{C\xd4\x9c\x02T@\x11WB\x9f*{S@a\xa1\xd4I\x16\x01T@\xbf\xe9\\\xb0-*T@8\xc32\xeagoS@\x93ha\xe6\xf6\x00T@\xc4\xa4!t@\xfdS@\xe6eK\xb4\x16\xfdS@\xa4\xde\x80R\xee\xfcS@\xb7\xd3\x9c8,\xfbS@e\x9eeU\xd2\xfaS@G\x9d\x83\xd3X\x8bS@\xc6\xf1\xf0\xc3\xa0\xfaS@\xe1\xb3w\xd2\xc6\x8bS@\x11\xc7P\xcb\xa5\xf9S@HepDv\x19T@\xa1y\xa24\x19yS@\xc9\xa4\x83#\x1c\xf6S@\x1f\x14\xce,\x9b\xf6S@w\x1fhT\xc0\x1aT@\x0b\xc7dZ\xa3\xf5S@O\xf60\xf3\xf7\xb1S@\xb5\xb2R\xe7\x93~S@c=\xa6e+\xeaS@\x95\xb4W\xa9\x81\xb0S@tI\x96\x9d\x0f\xacS@\\h{G\xad~S@\x0c\tS\xec/\xf2S@`n\xc6>\x9a\xf2S@K\xd4\x86\xe1:)T@\x86\xb8\xee\x9d\x00\xf0S@/\xd9\x0bI\xf8\xf0S@\x13\x98\xd1\xa8\xd6\xf0S@\x13Mn\x1c\xe9\xf0S@u{\xbb_\x0c\xf0S@um\xb0\n\xce\xefS@\xcf\xea\xea,\xbd\xefS@g\xb6\xfb\x88\xf8}S@\xc5Y\xca\xe3\x10\x8fS@\xa7,\xc8\x92F\x02T@\x8a\xa7]\x1e6+T@\xcaU%5\x12\xeeS@U\x94F:\xeb\xdaS@1\xe6\xc0\xdd\xe3\xedS@/#\xfb\xe6\x13rS@GK\xcfKs\xedS@\x1ar\xb7Wx\xeaS@J=\x1a\x84\xfb\xe9S@Ae\x8c\xe3\x92\xe9S@\xea\x02(@\xef\xeaS@\xe7\xa2\xf3\xfb\xa5\xe9S@\x13QY\x9eD\xb8S@\x9f\xbf\x06\xa6\x195T@\x14c\x17\xa6\x94\xe9S@C\x8d\x01\x1b\xcd\xe8S@.`a\x1a\xf4\x98S@\xa9(\x81\xe7)\xe8S@\xd8\x9fD\xd4C$T@\xb1Ep\xc9U\xe8S@\x88\xa5\xb9\xdd\xe3 T@T\x00\x1e\xc9\x85|S@\xc3FB\x12\xeb\xb2S@\xd5^\xebDHpS@\xde+4\x1c5\x01T@U\\H48\xffS@\x16\\4\xdfW!T@\xfdW\xe0\x15\xe5$T@\xf1\xc7Gn\xaf\x95S@\x04t\xec\x9b,\xe3S@\xe2\xcb\x81k\x91\xffS@\x1c>a\xf4\xd2\x95S@\xae=\xad\xc1\x88\xffS@\x04\x9f\xed\xe4\xcf\xb0S@,L\x06\t\xcbxS@\x13d\x12\xffQ\xdfS@\xcaR\x89v\x1b T@\x18\x85\xa2v>"T@\xdf\xde\x89\xfb\x13\xd8S@n\x02e\x17\xf8\xd7S@\xe4\xc2W\r\x12\xafS@/b\x0ec\xc6}S@\xb3\x07\x0cO\x05nS@.3\xa8\x96\x11\xd9S@\x9c\xcc\xa2\xc7\xef\x97S@A\x14N\xc4\x1f\xd7S@ZU\xa3\xc7\xec\xebS@\x82pF\x99e\xa1S@\x7f\x1a7\xa16\xddS@p\x19\xbf \x91{S@\xc4a"q\xfa\xf9S@\x83\xecj\x85\xdc!T@\xa2AH[k\xd5S@\xeep\x86\xf2\xbe{S@D\x159\x1f\xd4\xf9S@\xf6D.3\xc8\xbaS@\x9d\xf0)e:\xd7S@\x97cm\xdc\xc6\xd7S@i\xa4\x82;P!T@\x011\xd1\xa2\x94\xdaS@\xd7n\t\x04(\xd7S@1\xc0\xc7Es\xdaS@ \x08~\x80\xa9\xaaS@}\\l\xcd\x11yS@\xcd\xc1xH\x8d!T@s\xfc`D\xa4\xd3S@\xb4\xbd=\xd3\xdc\xd8S@\x1e:\x8b\x99|\xb0S@\xc2\x98\xf7nt\xf5S@\xb2\xb2\xdc\xdd]\xe5S@\x95qBV\xdb\xb0S@";ns\x99\xe1S@y\x99\xdb\x86\xf9\xe4S@\x8c\x0ft\tz\x99S@L?\xab\x89\xc6\xd3S@\xfa|\xd0\xaa\x93\xf5S@\xa9\x009P\xd0\x8eS@2\xc4}\x8b\x02vS@ \xd8\xb4\t)\xcbS@F\x95\xb4\xe0)\xccS@\xac\xe5\xad\x12\x11\xcaS@\xd2\xe0H\xea\xdanS@\x13\xe1\x0b\xd3\x88\xcdS@qP\x86\xacX\xc7S@\x8c\xc7\x8f\x18\r\xe7S@\x87\xe3n\xf8=#T@\xae\xaa\x16uj\xbdS@\x83x\x12M\xed#T@\xb6(\x95\x9c\x9f\x1fT@\xdbrx\xda\x7f\x9eS@\\\x03x\t\xea\xedS@\xc9\xd3\xd0\xf3\x97\xe5S@B@\x14l\xd8dS@\xe6b\xfc|\xff\xbdS@\xc4"\xa2{p\x9fS@\xa6\xe1T\x9e\xf7{S@\xdbN\xa2\xbb\xcd\xedS@\x88\xcc\xa83v\xb6S@\xe3\x14\xed\x07\x0c\x1cT@8\xca\tT\x93\xe3S@W\x8e\x07\xca\xbc(T@2\xc9\x93\xe8\xe5\xb3S@q($\x88k\xebS@\xa0\xfdKeU\xedS@L}\xf3\\\xfc!T@h\x13\xe3\xbd\x11\xccS@\xe1\xbb\n\x12\xe9}S@A\xcc\x83\x9b\xf0\x80S@\xd6\xdf\xc7\xef\x04\x81S@\xbd\x95\xb2\xb5<\xeeS@\x90{\x8f\xb2\xef\x85S@G8#\x83cmS@\xbbs!\xaa\xcb}S@\xe1\xdfx\x9b7&T@\x12\xe1\xb1W\xed\xe8S@\xbcH\xdd\x14\xa3\xafS@\rR\x96\xf4\xff\x01T@\xcb\x1f\xe4O\x8d\x81S@Y\x1f\xa96Q\xefS@]\xe7\xa9\xb5\xa5\x81S@C\xb7\x1e\x04\xbc}S@t\t\x8c\r:\xcbS@"e\x99\xff`\xe8S@\x8a\xc1\xf0\xd8\xc0\xafS@6\xa7\x03\xd1\xf7\xb3S@\xd2\xc9"\xb2{*T@\xfc*\xc6\x9d\x9e}S@\x04\xc7}e\xc2\x81S@\xcc7#X\x82wS@\x12\xbcu\x0ba\xe2S@\xa2\xd8\xa9"s\x0eT@\xc9\xa7\xe1\xcf\\\x80S@\xaa\x16q\xa6\xc2\rT@E#*\xf8\x1b\xf1S@Z%e\xd0&\xb0S@\x1fCtc\xa4\xafS@fC\x82\xedD\x1fT@\xc4\x1a\xee:"&T@k\xd8\x85Z\x19\xffS@\x94#$F9\rT@#\xfb5\x90\xf9\x10T@\xae0\xc7$\xfc\x18T@\x93\xf7\xddM\xc5\x97S@\'\x8b\x19#\xcb\xc1S@G,\x85\xdc\xfa\x97S@\x8d\x80\x8fJ\xe8\xedS@\x17\xd9\x1e\'m\xfcS@e\x97m\xa2\xc4pS@\x9e\xad\xc2OP\x97S@\xc6\xd1z\xfe\xca\x1eT@\xee|\xed_\xbc\x7fS@\xfc\x04\'-N\xb8S@&\xb3\xb7^*\x7fS@,\x81\x99\xa8\xca\x1eT@_\x83r"\x9b\xffS@\x18$\xf9\x9e\x11\xfcS@\xd9\xff,j\xb8\xe5S@\xea\xe9\x81;\xfe\x96S@\xee\xffe,\xcc|S@\xdf\xc70+\xcd\x96S@\xec\n\xae\x98\x8b\xffS@\xe1ei\xaav\xfcS@k]4h\xf6\xfbS@J\xa5\xd5\xa0\xbc\xffS@\xab\x86\x9a\x08\xb3|S@\x89c\xff\x8b\t\x00T@-\xd1\x19M,\xafS@\xc3\x8c/FA\xafS@\xff\x01\xdcZ\x07\xb0S@\xf9;\xf0\xdf\xa7\x00T@8\x08\xe9\x17S\xb8S@I\x8a(O\x7f\xb0S@\xdfs,\x86\xd9oS@\x97\xed\x0cE\xe1\xaeS@\x7f\xef9\xb1|\xb7S@\xa5\x91f(\x88\xfcS@\xa7\x02\xf2\x9f\xf9\x00T@{r`\x05N\xffS@\x8c2\xf5C\r\xadS@\xaed\xa8\xab\x9e\xfcS@\xdd\xf7e\xc3\xe0\x7fS@P\xd9\xa7\x08\xf6\xe4S@\xab\x1b\t\x897\x96S@\xb7\xfd3M/\x01T@\xa0pn\xb8-\x84S@\xcb\x171\xc8\x85\xb0S@\xb76v\x87\x9b\x98S@V\'\xd5\x1cF\x84S@\xf9\xedH\x9e\xce\x82S@Z\xbb\x00g?\xfbS@\n\xebv\xf4\xdc\x95S@>v\x1co\xd4\x95S@8\xed\x9c\xc0,\x00T@&\x02\x9e\xfd3\x84S@\xe5\xed9\xfa\xd4\x00T@\xa2\\-\x81\xb3\x7fS@\xbb\x86\x1b\x9b\x8f\x81S@\xe6\x8fG^\x91\x1fT@\xbc\xd6z3\x89\xb0S@Ld;\xa1\xfd\x1cT@w\xd7\xee\'\xeb\xe8S@\xe1\x1a\xb6>\x88\xefS@\x99w9b\xe9\xfaS@\x97\xd7\x99\xfa\xa9\x02T@{=v\xe4\xe2\xf8S@/c\x1a\x8c\x1atS@\x19\xe5\xe3w;\x02T@\xcd\x05\xb4\xba\xa2pS@\xc2\xd3.\xc8\xec\xf8S@\x01\xf1\xea\xdd\xae\xeeS@\x11\x13o\xcf\xb7\xfdS@\x0b\xbf\xe8c\xb2\xbbS@hq\x7f\xe0\xe9!T@\xfd\xe1\xf7@\xc7\xb0S@\xac\xe5\x9b\xbe?\xb7S@\xa5z\xa9\xcf\xa1\xeeS@\xcf\xc4\xd2~`\xf7S@\xf1\xab\x8f_*\x83S@\x17R\x8cR\t\x94S@!r^\xa2\xd5\xf9S@\x8e~3\xdb\xec\x93S@\xe4u\xfc\xe1;\x7fS@\xa3\x06\xe6\x8d\x8b\xb0S@_p(>\xdd\x84S@~/DaK\x83S@\x8f\xd2?NK/T@\xe1\xfc.\xc6@\xeeS@\xd2\xaa\x9e\xaf;\x7fS@R)\xcbC\x9e!T@j\xe8\xb2!\xa4\x02T@\xe7zo|\xf7\xf9S@\xeab\xee\xad6\xf9S@~$:\x8aZpS@\xb0\xfc]Z)\xf0S@\xc9]5\\#\x84S@\xbaD9\xf5\x04\xacS@\xe0~\xf2P\x8d}S@z[\x8b\xda4\x02T@\xbb\x05\xdeEY\xc0S@\x9b]\xc2\xf6\x19\xabS@2\x01\xaeC\xb2uS@\xf6\xb02s\x7f\xf8S@\xad\x83\xab\\\xe3\x02T@\xa3\x11\xa9y\xd6\x18T@D\x9d\xdc\xb1\x00\x03T@\xb9\x9a\x02d\x82\xefS@\xad\xed\xd4\x05\x80\xf8S@jO\xac\x8e\xfa\xbcS@<\xf0\x02/\xe1\xbcS@\x11"8\xee\xd4\xedS@L~\xf8\x15\xe5uS@\xb0l\x194\xba\xa6S@\x81\xad\xc5\\\xe3\xebS@\xa3f)%J\xf5S@(&\xb5\xed\x08\x84S@\x98\xb0\xb1.+vS@\xfd\x16n\xe51\xadS@]\xff\xe4z#vS@%e\'{\x9a\x02T@\x9b)\xb9\xbb\xe5\x85S@w\x8a\x8bi(\x85S@\xf1\xb4\xabA\xa3\x1fT@\x81\x9em\x9d\xd8\xd8S@\xf6\xe9\xd1Z\xea\xbfS@\xa0]\x1f\xd4\xd4\x7fS@1\x8c\xa1\xd8\xb7\xf7S@\xd4\xfe\xef5\xd9\xf3S@1\x068d\x97\xaaS@[g\x98\xca\x9b\xd7S@\xb2[\xa0\x0fU}S@\x9dK(\xdc\xc7wS@4\x97M\x15\x97\xb5S@\x97\xb9\x94V\x8e\x02T@q\x88@\xe9BxS@\x80dn(#\x86S@I\x9f-\xcb\x16\xbdS@\x06\xb7Bg5\xa8S@\xb0\xac\xdb\xf0~}S@\x8d\xadw\xf2\x90xS@\xf4=Q\\8\x86S@l\xcd\xa4\xe9\xf8\x85S@9\x8a\xa5\xbcI\xf6S@0ZO\x19k\xa8S@Z\x04\x15\x14\xc6~S@"\x93T\x15\xd4\xe9S@q\x93\n\xcc\xa3\x82S@\x9c\x13\x9a_\xa1~S@C\xa2\x14\xc4/\xdaS@U0"\xd4\x05yS@4\xbf\x84\xce:yS@\xf6\x13\xa5\x97v\xf8S@\xd4I\xec\x17\xd1\xb4S@\x0c:P\x0e\xc9nS@4\x00\xdf\\\x02\xf1S@\xb2u`L|~S@5\xfb\xb9\xb9\xb6lS@\x05\xcf\x05\xc24uS@\xac-#\xaf\xae&T@>\xb9\x00w\x7f\xbdS@r\xd9\x04T\xb3\xf5S@7\xa6\xc3%X\xd7S@Vjd\x9c\xd7\xeaS@\xea\x94\xcb#4zS@\xdfeN\xf1\xa7\x85S@\xec\xb2\xf3a~\xf4S@0\xd0\xf1\xf5\x14\xf1S@\xcf\x18r\xdbC\x15T@(\xa1\xab\xb5\x05\x1fT@B@\xfa\xba\xd4\xd7S@^\xb2\xebWF\x08T@\x06\x90H\x1en T@vwy\xd52\xf5S@\xc9\xf6\xd4C\xd5\xe8S@\x82~\x99\x96\x89\x1bT@\x04\xf0\xc2\t\x04\xe2S@\x909@lb{S@\x9bW\xbb9\xee\xa9S@&\xd7\x9bbfzS@\xf5`\x83\xcc\x9e/T@\xde\x9a\xc3\xdf.zS@r*vM\xad{S@C\xdc\x11\x17dzS@\xb4E\x15C\x1bzS@0\x87>\x9b\x0b\xe2S@\x19\xcbDp\xf5{S@\xa0\xa9\xd4\x05j\xdaS@\x1cD\x80*4zS@2\x11K\x0bVlS@9\xfdm|8zS@y\xef\x1c\xc1Y\xcaS@gRD\xa5\x98\x13T@\t\xd8N\x8d>\xc3S@hh\xd3oP&T@I\x0f\xc4\x8b\x13|S@\x8f\xc5<!d\xe9S@\xbb\x0b^\x14\xe1\xcaS@\x10\xf6\xda\xbf\xce\x11T@\x98\xe9\x92\x898|S@\x99\x14\xf2]\xe3\xb3S@TI\xd2\xc2p&T@\xd8\xa8H\xec\xe2\x8aS@Mo\xb3\x82\x8f|S@\x9d\xdb\x000\xe4zS@\x84\x02-\xd6~zS@Xi\xf4P\xa0\xb3S@\xf0h3\xac}|S@\xa5}\xae\x19\xc0zS@\xf9M\x92+\x01\x14T@6-"!\xb0zS@\x7fV\xe9\xc1\x92)T@p\\\x17\xe2\xe5\xcaS@?,Vz\xa7\xaaS@8\xc1\xa6\xa7\x8e\x12T@\xab\xf8\xfa\x97%\x7fS@\xceu\xb3As\xf0S@Y\xe6\xf9\x04\x97\x8aS@u\xe1\rl\xb2}S@\x10\xd3\xe4\x97\x87&T@\xe1\xde\xaa\x08Y)T@\xb7\x13:9\xe2\x12T@!\xd1E\x8e\xed\xaaS@\xdf8.\x129\xaaS@\n`Fi\xe9{S@\x10C\xc1\xa82\xb2S@\xb3f\xf9~\x97\x86S@\x1c\xf0\xc7\x0f\x97\xf2S@\x85\x1dHEP\'T@\x99\xe93\xf9\xf8\x9cS@pOA\xee\xdb\xb1S@\x05\xb6\xbf\x02`*T@\xb8me\xa4\x8b\x12T@z\x1b,\xef\xe2\x12T@\xd0\xb4tw^}S@ FH\x0b\x9f\xf5S@\x8b:<c\xff{S@\xb4q[\x11z{S@\x94\xf30&D)T@\xe2\xf1\x93\t\x8a)T@\x91\x14\xcb9\x19\x12T@\x123C\xb7O\x13T@\x06U\x04\xfd?}S@Pv0\x00p}S@\x0b\xfc+Y\x07\x1aT@\xd8\x98\x92G)*T@\x12\x87\x0fyd\xb3S@C\xf4\xfe[F(T@\xa1\xe9UZ\xdf\x0bT@4\xc5\x83JA(T@\x1c\x90i\x86e\x0cT@\xd4\xa3OP\x86%T@A%\xbe\\\xbc{S@\xca$\x9fX\x8c#T@\xda\x17\xa34F\x0cT@@\x82\xfb\xcd\r|S@y1\xe92\xe1{S@N \x8e~\xf3\x19T@\x17\xf9R\xc2$\x13T@\xf87\xd0\xdb\xe3\xd7S@\xf1\xfd\xa9W\n|S@\xc5"c\xdd\x06\xc5S@\xff\x8c\xf9\xe0K\xa8S@QC\xbc\xa5\xa8{S@\x12\xe2e\xbd\xee\x86S@f\xb3\xcb\r\xe4\xe9S@V\x8f\x07\xb4}\x12T@ TU]\xd3\xf1S@\xcc\xa9%\xa4\x98\x87S@Go\xc3\xf4\xb9\rT@\xb5\xff\x1c{\xa0\'T@\x0cGA(\xf5\x87S@\xdd$\x85\x95\x9a\xe9S@<\xd0Yr\xb0\xd7S@\x87\nE.+\x0eT@H\xdc#\xf3\xf6{S@}<\x86\xce\x0e}S@\xd8\x10\xdf\xa7\xcc|S@?\xba)\x0e\x02~S@\xa1W\x9e2\x8e\x0fT@zo\x7fA|\x10T@k\xa6\xb3\rn\x0fT@?_\xa6\x02\x8a\x0fT@\xc7\xe5z=A\xa0S@\x18\xe4S.=|S@\xffg\xc3z\xd0|S@\x868\xfe.Y\xf2S@m\xa8\xe2ZM}S@\xb6\t\xfdFF\xafS@&\'\x89\xc0\xaf\x81S@\x7f\xd5\x109X\xebS@\x94\xe7\xc7\xd3\x1e}S@\xf5\x04\xcc\xb5doS@\xf5\x93L0\xbd\xb2S@B\xedu\x1cu\xeaS@?\xf2\xb7dT\xf5S@\xe3Z\xcd\xff\x9c\xb0S@\x80\xcc\xc3T\xd7\xbaS@sg\xe2\x9c\xc9\xefS@"_\x92\xef\xbd\xccS@7\xa4\x89\xbf\x01\xc6S@\x05.\x18Le\x04T@%\xc4\x0f\xae\xafuS@,\x9eq\x97\xff\xeaS@\xe0\x8a^\x10#\xb2S@#\xd2]\xd0\t\x00T@\x8c\xf5C\x8b\xdf T@\x87\x1a\x18\xc9k\xbdS@\xb4\x80\xb3+N\xb4S@\x0f\xc4u\xc9\xbb\xe9S@\xfb\xe6`\xea3\xddS@\x8f\x0c\x87\xfe\xbc\xfcS@_\xba\xca\xd2\xb4\xffS@y\xe8R\x8aY\xf1S@\x13vRj\r\x91S@\xab\xf1L\x18\xaf\xf2S@\xd8?\xf4H\x13}S@\x94\xdc\x97J\xef\x9eS@d\x13\xd6\xdc;\xabS@\x98{v5\x08|S@9\xee\xd85\xe7}S@:\xe6\xceA\x9b\x02T@\x19\xce\x9b\xc3N$T@"\x92\xf7\x05\xfb\xdcS@\xdbbl1s{S@\x89\xe7\xbe\xdc\x1b+T@\x89\xa3\xcc\x11\xb8\xe3S@\xb1\xcb%NT\xfeS@\xc4\xbe\x97\xa1\x8ewS@u`\xcc\x01?\xabS@\xe7\xa5Dk\xaf\xa9S@\x9az\xacJ\xc7\xb3S@&\xf2(\xbe|\x85S@\xf1\x01\xe9\xb9F&T@\x00\xa1\x12k\x0e\xebS@\x98m+\xc8\x95\xe5S@s\xcf\x13\x05\x04{S@\x1f\xdc@\xb0\xae\x01T@:A\x9c\r\xd7\xfeS@\xbe\xacXS\xe9&T@\x0b\xe2\xf7\x08X\x02T@\xde\x01x\x00\xc4\x1aT@\x17k\x0b\x88%\xd9S@\x1f9<\xde\x9c\xa9S@\xc5\x18K\xc2\xee\xcfS@\x95\xf60xA|S@\xb1\x12(E@\xd7S@G\xa8\xbb\xbb\x84zS@\x1a#\xde!i\xe2S@\x1fg\xe5$\x02\xefS@D\x80\xa6\x86\xef\x86S@\xcdY\xe9\xeb\xda!T@\xc9\x08T\xfb\xe5pS@~ny\xcdh,T@\xa2Xh\xd5\x9f\x01T@\xd9\xf4\x10\xd9\xb2\x95S@3p\xf6Z\x84\x85S@\xdf\xcaX\x86Y\x8bS@5oV;\xa5\xf9S@\xe0\x98\x93\x9dY\x8bS@\x13|\x07\xb7\xd9\xb3S@\xcf\x97\xa4\x82v\x8bS@\xa2\x12\x1c\xe2h\x00T@\x01\x9avz\x14\x12T@\xf8\t\xf5.z\xd8S@-\xfc\xe4\x04\xcd\x8bS@\xcf\xf4-\x126+T@\xb7\x9e\x8co*\xe6S@\x0f\r\xcf\xbe~\xd8S@\xefq\xe5\xd4\xaa\xebS@\xe2s\x99\xac\x13\xecS@M\x12Y\xf2\x90\xafS@I\x01\xba_U\xdeS@\xeaxq\x87<\xd7S@D\xd5\\a\xf6\xd7S@\x0b\xe3h\x01\x99\x9bS@ay\x8e\xde&zS@P\x0bP\x86\xa0\x1aT@\xc6e=\xe0\x07\x8bS@U\xa7\xd1\xe0N"T@\xfbRKIWwS@\x8f\xe7\xe7\xdf}\x81S@Pe\xa5\xdb\xd5\xe6S@b^R\x91\xba\xfcS@\xb7D\x8d\xbe\xd7#T@7g\xb69\xfa\x8cS@\x82y\x87\xb2\xb4\x81S@o\x05=v\xcb\xd5S@\xb7\xa1f\xc0\x9d\xecS@\xf8iJ \x8f\xecS@\xb4\xd7j|\x0e\xb0S@\x7f%\x165\xc8\xbaS@\x08\x8fK;\xacrS@>1i\xe2\x8c(T@\xf5"&BA\xfdS@\x8c#\xebQ\xa8\x8eS@B\xff\xe2\x9e\xdb\xb0S@hDs\xb5\xd1\xb2S@\rp\xa0\xfbx\x19T@\xdc\xf8_\xf42lS@1o{\x14\x05\xb9S@I\xa9\xe4\r\xf1\x87S@H5\xaa?\xa4\x87S@\xd5\x80\xf7\x8c\xb0\xffS@Y\x87\xed\xdd\xd2\xedS@\x86c\xd9q\xb0\xedS@"\xc0P\t\xa0\xecS@\xe6\xaaWV\xe7\xedS@\xeb5\xd8\xc1t T@\x1b\xf3\x95\xd6k\xb3S@Z\xcb\x81\x8e\xd4\xb5S@\xa9\x86*\r\xfc\xfeS@\xc7\xd56\xc1\xa2\x00T@\x8ex\x86\xa5\x18\xefS@\x19\xddY4e\x85S@\xfb2i\x0b_zS@\xdcc\xe3\xed\x04\xefS@\x15\xd7\xe4zU|S@L\xec\x89\x06\xdd\xfeS@\x0e]o\x1b\xa0vS@\x1d\xa929\xfdzS@Bl\x13\xc4\x84{S@o7M\x05\xff\x80S@\x80qi\xb4+vS@&j\xc0/\xa5\xcdS@\xea\\2c\xbb\xf9S@\xbd\xee> )\'T@)\xaa\xa8l\xa2\x86S@\x0c\\\x90\x00\x86\xe5S@\x0ebd\xf58\xdfS@\xe5"D,twS@Qdi\xd1\x7fzS@\xf4\x16\xc8>:\x7fS@m_\xe2\xeeH\x7fS@\xf0\x07\xbdx(zS@\x024\xb5V`\xfcS@s\xcek\xb9*\xe8S@\xe3\x136\x98\xd3\x7fS@:s\x81\x9d\xb7uS@/\xe3\x9c\x9dW\x00T@Gc\x93\xe5\xb7\xc0S@\xab\xdew\xc9\xe6\xdbS@Q=\'\x01+\x02T@\x91\xe2\xf3\xc5\x0b\xd5S@m\x0c \xc43\xa8S@\x07[\x9bP\xa0\xb3S@\xe8\x97V\x8e\xbd\x1dT@\xf4\xdbAVv\xa2S@\x80|\x16\xbf\xa8\xeeS@cf\xb2Yv\xf6S@\x1b\xd7\'\xf1\x9a\xacS@\xa7\xd8\xd4q\x07\xf7S@i\x99\xe1\xdf\xae|S@\x936g\xca\xca\xd8S@\xf3\xcfaL\xf5\'T@\xfe/63\xa5\xa5S@\ts\x06=}\xedS@grI\xc9\xfc\x08T@Y\x89\n*\xc2wS@\xae=<6\xd1\xb0S@]\xe6\xfd\x8c\x93\xf6S@\n\xd5\xe7\x1fx\xe8S@\xc2\xbe\xfc\x9e\x12{S@\xcb\x8cb\x18M\xedS@\xc4\xfc\x83\x89\x91\xedS@\xe7\xf0\xeb\xc2R\xfbS@\xc8\xa1g)\x02\xfeS@\xf3\xf8F\xa4\xcb\xfeS@\xc8\xadx\x84H|S@\x84\xba\x127h\xe8S@\x11\x83\xf3\xbe\xfe\xfbS@\x8a\xa5\xac{O\x02T@ U\xc1\x02\xef\xecS@\x04Q\x17\xbb\x9e\xffS@\xe8\xe5\r%!&T@\xec\xeb\xd6\xfc&\xb4S@6c\xe0\xe1%\xcaS@u\x12\xe9_\xc0\xffS@\x08\xdb\x8c~\xc0\x7fS@\xf6\xb0>L\xd3\xfcS@\x19\xc9\x17\x82\t(T@\x17>\xc2\xafi\x7fS@\x1c\x0eAhq\x10T@\x81\xd0~\x96>\tT@fk\x17\xbf\xa7\xd7S@\x9b0C\x00D\x86S@\xa7\xf6\x8b!\x04\xfaS@Az(!\x01\xa7S@\xe7\x92p*&mS@l\x06&\x8e?\x01T@\xed\x06\xb8\xa5\xc3&T@5\x13\xfb\xc0T%T@\xf3\tq\x87\xde\x18T@\xd0\x1aW\xf1\xe7\x18T@]}v\x94\xf8\x00T@\xaeZ5\xbb\x86#T@\x82\xf5=N\xbd\xfaS@_\x83r"\x9b\xffS@v\x8a\x90\xeb\xf6$T@\t\x05\xcf\x97b%T@Sa\x06\xbe\xac\xe7S@\xef\xc0\xe95\x0e\nT@eP\xc4;4\x00T@D\xe4\xa0\x10\xfb\x85S@\x15_\xc2"\xa3\x02T@\xd3L\x93\x95ezS@S\xaa{\xd1xzS@\x8a\xc3]\xfb\x11\x86S@\xb48\xd5\xf3\xe6\xbfS@\xb4k\x18(?\xd0S@\xdf^<R)vS@Oi\xc3\x86\xac\xe0S@6\r\xccp\x17vS@\x8d\xa2>\xe4*\xeeS@\xc0\xb4>a\xcc\xeaS@P\x1c\xd9\xac\xc4\x98S@.\xf8\x7f\xc3\xea\nT@\xe9\xb1\x06?\xa5\xb0S@N@7,\xc5\xaaS@\x18O\xf1%\xf7\x02T@\xc3fvf\xd3\x85S@F)T\x9a\x02#T@\xd87\xa0?r\x80S@\xa7Jq\n\xa1}S@%\xccx\x7f3\xb2S@\xc0\x1fC!\x86\xf8S@\xaf\xa4c\x86\xf6\x00T@\x03\xba\xb9U:\x02T@\x99\x04$\x88\xe3%T@\x1c\xe3@\xaf\xc3{S@\xee\xa6\t\xa0q\xf3S@\xbf\x18\xa0\xc2\x11\xc2S@\x0f\xda\xafQ\xa5\xf5S@H;Y\x14\xdf\x18T@V\xa8\x10w\xe8\xf8S@AR\x08\x93\xa4\xfdS@\x1a\xa5\xbf\x02\x9fzS@\t\xaaZU\xec\x11T@\x19\xce\x0e?\xc8\x85S@\xd4l\xc89m\x0cT@\xc6\xbe\x03\xd4\xae\xfcS@\xfeqc/[\x9dS@\xcf\x83e\xfc|zS@q]n\x9a\xb1zS@\xce0\xd9~\xd9\x80S@G\xb2\x00\xaa\x9b\x86S@\x8d:\xe9E\xee\x8aS@\x04\xdc2\xbfL/T@\x86o0\xf8\xf0\x0cT@\x16\x1cC`\x9f\x01T@\xa7\xec\xde!\x99\x1dT@\xbe\xec\x98\x91\n\x81S@\xa6s:\xf2\xfb\x80S@\x06CG\xe9\xcd\x00T@\xb0R\xbdk\x8f\x17T@je\xf7\x00\xca\x02T@\t\xf5P\xf3\xa0\x01T@)\xfd}\x08\xee\xb3S@\xb4Vz\x92$\xf1S@Uw;Iu\xf4S@&n\x9d\x8cR&T@`\xbf@\xf6JsS@K\x11\xae\xc6[\xb0S@\xa7\x0bL\xf9i\xd3S@h`n\xaf\xf8\x84S@\tc\xa9~\x15\x85S@1!\x90\x8e\x97\x81S@\xf92\xefg\x0e\xd7S@!\xdc\x0c<\xf1\x00T@\xee\xe5\x19\x96V#T@\xd9>\xbdu\x15\x03T@\x02.\xb0\x14\xc7\xebS@\xb2\x95%\\J\xffS@Cb\xb2\xdc\x9axS@\x99\xcb\x85\xb97zS@\xb7\x82,\xc8\xa4\x1dT@\xec\xf8&@\x06\xfdS@f1\xfd\xcf.\x02T@\t\xbc\xc4\xa0\x05\x84S@\xff\x14\x0c\xe8\x8f\xe7S@]v\x82\xb1\x00\x03T@\xb4\x81A\xb6\x03\xa5S@\xb1(\x91\xf9\x1c|S@\x10\xac[\xb3elS@\xb2\x0b\xef&a\xeaS@\x9d\xf8\x7f\xf4\x17\xf4S@\xe8\x83\x9dq\x0c\xe4S@\xe5I\xd5\xf6\xec\xf2S@\xbdYQ\xea\xfc\xe1S@O\x05\x00\xaf\xa4\'T@\xd5_\xb0FA}S@"\x0fG"\x8c}S@iSt\xe9B\x1fT@\x9e\x90\xa8\x07\xbd\xb8S@XALZ\x80\xe7S@\tfvB\x91\x97S@(\xaf"\xee\xda\x17T@\xb2\x97\xafl\xcf\x17T@CO\xbb\x03\xc5\'T@\x88\xc8\xd2\xbd\xa2\x17T@\xd9\x03\x89\x19c&T@\xb8\xe6|i\x90sS@\xcf[\xc1CY\xf8S@\x847\x0f\xf2\xba\xa3S@\xedy\x98\xe0\x90~S@b\xfdB\xfc\xcf~S@\x91\xec\x7f\xa7\xbf\xfdS@nD\xb3w\xb4|S@\x99\\\xc2M\x88\xefS@\t\x98H2d\x15T@C\xb2\xa9~\xdc\rT@mfi\x1c\x0f\xe2S@\xbd>\x16\xd3\xe0(T@l\xb3\xc0\xc8\xa8~S@\xdcQ\x12[\x95\xaaS@Z\xe1p\xc3/\x84S@\xb4\xfb\xc1-\xa2\xd1S@\x9f\xd5\x0fQ\x86\x81S@\xbd\x0ei\xd8\xe2\xf8S@\xb31\xff\xda2/T@\xdfk\x94\xf3I\xb4S@\xb1\xc7e\xc8\x96\x1fT@a\xd8w=y\xc5S@\x0c\xcb\x0c\x12g\xb0S@:\xc9\xc4\xe7\xfb|S@u\xc4\xe3\xa1*\x02T@\\\x034\xa9|\xf0S@m-\x9a\xe3\xf8\xb0S@\xc8\x18\xec1Y\x88S@J\t\x00\xb5\xc0\x02T@\xf6\x9c\xf2N\x95{S@e!\xed\x01\xbe\xb6S@\xdc\xfd{\xdeI\xd9S@Sa\x87\xac,|S@\x1a\x1b\x8b\x16\x82zS@\x05:<x\xd0\x96S@\xdez\xb3\xae\xb7\x81S@\xde-5NR\xe6S@\t7Y\xd3\xeenS@7_8H\x18\xd8S@\x04\xf7\x97\xb5\xf9\xbcS@\x8dOsvx*T@\xf6\xa1~\x8bB}S@\x13i\xa9\xbb\x83\x10T@\x05\x94\xf1\xb1l\xc1S@\xd8\xff\x02!\xcb\x84S@=\x0c\x8a\'\xa9uS@B\xe1NP\x95\xffS@\xb80jb\xaa"T@\n\xe4\x81\xce\x80\xffS@\xadk\x0ch\x98\x03T@/\xea\xdd\x10\'\x83S@\xc45\x15\xf2\xc4|S@\xd2KV\x8a\xac|S@\xf1<\x95\x99E(T@\xb8\xea\xd0%\xc2\xe4S@\x10\xed\x12\xa3\xfc\xc8S@\xbaT\xcaA(\xafS@\x04\xe8\x86\xf1\x05{S@v\x10\x11\xdd&\xc2S@u%R\xc8\xe8\xe4S@\xc6hsu\xf6\x01T@4\xc4\xf3UO\x87S@\x96\x82\xcb\x00\xb3\xd8S@\xd6A\xe63R(T@3\x16\xdf}`\xbeS@Cr\xb9\x9c"\xabS@\x8f\xd8 \x15\x1c\x1eT@4:\xcf\x13\xa9oS@2M\xa5\xe0\x86\xb8S@\xfb\x92\xf1\xaa \xbdS@\xda\x19\x10\xbf\x14)T@\xe5\xc6\xd5\x8d\x17\xf2S@?_\xa6\x02\x8a\x0fT@I\x94\xe0\xb3U\xfaS@\x12u\xf7Bx\xd8S@\x17\xd8\xb9\xcdCyS@Fj.\x82\xd8\xeeS@\x9b\xc6\xce\xa0\xf7qS@\xc1\x07\xa4)7#T@\x9b\x9ao5\x97\x84S@BL\x9e\x8e\xe3pS@\xec0\x12-\x7f~S@\x02\x83[\\w\x1bT@\xb2\xc5\xac\xf1\xc2\xf8S@{\x10yn\x05-T@+\x1e\xd1\x83\xd3\x01T@3\x86i\xe7\xb6(T@o\xe9[\x1e\x9a\xeeS@\xe4\x9d\xce/\xfdoS@\xc6\x05qrH)T@,\xcc0\xde\xf7\x0fT@\x8a\x01\x7fh#\xdcS@\x00\x00\'\xcd\xb8\xb1S@\xbd\x9b\x17\xaeO\x1fT@&7\xa4\xd6\x92\xf2S@G\x8ax\xe9\xa9\xf2S@\x8aG\xb62\x97\xadS@X\xaa;\xdf\x11/T@\x99\xce\x86`\x0e\xb0S@\xdf\xc0\x9a\xf8U\xf1S@\x9fq\x1e\xf6O\xe6S@\xf5\xdcr\xd7\xeaoS@\xe8\x12\xf7L\x18yS@\xa1{\xc2?\xdfuS@v\x8cd\xfa\\\x12T@\xc8\xfd\xcc2I~S@\'\xd7|{\x14}S@\x10\xbe(\xed\x18\x13T@Z\xbc>\x89\xea\x81S@H2\xce^\xbf\xb2S@\xb3\x1cl\xbft\xbdS@\x1b\x07\xc4\xa7^\xfcS@\xc0\xe5k\xacd\xf9S@\xe0\x0f\n\xe9\xa0#T@\xc30\xea\xf4\x9f\xf1S@\xad\xbc\x93\x8az\xd6S@6!\x0b\x8fh\xf6S@\x18\'w\x11n\xc1S@\xd5\xa6\xbd\xe8_\x13T@\xeb5g\xef\x0b\x13T@\xc3"\x0ek\x9c\xafS@\xa2\xdcY\x8e,\xc6S@\xeb\x89c\xf16}S@\xb7\xf3\x92\xd9G\x84S@K8\xd1g\xd4\xb1S@\x03\xba\xf9\xb0\xbb\xb1S@\x89\x08,\xb4\x8cxS@\x9c\xbb\x05\x08\xe0\xe9S@L\x08\xd5\x00\xf4\x13T@\xf4\x83&J\x9e!T@p\x10\xd2\xec=\xa0S@dt\xec\xc6\xc1zS@vS\x98\xa5\x86\x13T@\x17m\x14\xc1n\xdaS@\x1eL%#\x92\xd9S@\xed[\x9a\xb4\x81\xd9S@\x06\xe27f\x13\xf1S@^\x16\xb9\x03F\x13T@oA\xe83\xb6\xd9S@\xddZ\xa3A2\xd7S@u\xa9IF\x91\xabS@\x05\xe5.\x9c\xa8\x89S@3\xce\xda\x8d\xd8\xafS@\xd7\xd2\x9e0\x81\xeaS@\x9d\x95L27\x01T@n\no\xb7\xa4\x82S@\x13[\xd34,\x7fS@zW\xb1\x05S\xa1S@\xc2s\xb7\x069zS@$9{\x81W\xfeS@&y\x85s\x93\xe9S@\x11\xf7\xd3\xc4\xf8yS@\x9d\xc5P\x00*\x12T@\xac&\xf7b\xfa\x02T@\xf1\x99\xc0\x98\xd0\x12T@\xc1\x84G!\x13\xd7S@y\xb8\xba\xb6\xa2}S@\xd6\xa8b\xa3\xd8\xf2S@\x88+v\xb6\xe2\xf1S@\x91\x1c\x91\x7f>\x82S@)\x0e"^\x95\x12T@\xfc\xc7\x18\xdc\xdc)T@\xa4Y\x12:\x95\xfaS@3\xfe\t\x99K\xfbS@\x0c\xf7+\x93\\\xfbS@y\xee\xb1#\x0e\x14T@\xb5*cI\x81\x12T@\x99\xbc\x97\x92e\xf8S@\xd5B\x8fq!\xdcS@ \x80^V4\xbeS@\x87\tr\xf6\x0c8T@e\x1fb&< T@&\xfb\xfex\x17\xf1S@\xbf]H\xaf\xae!T@\x92hd\x920|S@\x10\\s\x08\xcd\xaeS@\xd3\xfd\x13n\xf9\x00T@\xb3jy\xe3c\x80S@\xe2\xdc\x7fu\xcf\xfcS@\x85\x9d\x94\xcc>\xe2S@\x89@\xae\xf2\xc4\xbaS@\xe4\xf0dZ$zS@\x92\xe8\x1b\xab\xedrS@Z\x85\xb0v1\xe1S@\x10\xb6!\x11\xa5\xf7S@@M"j\x1a\x01T@\x1a\x07\xf9%\'\xa2S@\xa2ukz\xb7\x80S@\xaejh$\xc1\xfcS@\xd2\xd0\xc9`\x99|S@p\x9anD\x1e\xd8S@\xfb\x00\xb8\xfd\xdf\xb9S@HGP\x07\xab\xe3S@\x91\xc4\xb2\x81\xcc}S@W\xfa\x89\x8du\xa3S@Z\x86\x96\t\x10\xabS@>#\xbe\xc4$\xe6S@\xa7c8\x9cn\x19T@7\xbf\x87\x94\xc9pS@\xc8c\x0e\x7f\x0e\x85S@\x02\x14\xc04\x93\xe1S@\x8c\xcf\xbc\xe4\xce\xbcS@\xf7\xcd\x9c\xb7\xc6\xd7S@x\xdbA\x01\x95\xbfS@\x16\x13\x9d\xd9m"T@\x8c\x11h7u\xd2S@P\xbe\x10\x95\xa3\x14T@u\x8dC\x87\xb9\xe4S@\xee\x0b\x99N\x0c|S@\xeb\xf5\xf1|t\x85S@\x8a\xb5^\x98U\xbdS@\'\x01\x8f\x9eK$T@T{ d\xbe\xa1S@\x13\x86TH"\xe2S@}\x8b=\xbe\xd6 T@\x80\xc0,\xbeJ\x88S@\x90\x19sC\xce!T@(\xcf\xa8\xc6g\x9bS@\x00\x0f\xd2-\xcc\xedS@\x1f\xbbo\xe5\xf1\xedS@\xc7\xee\xc3:\xf5\xeaS@&\xe9s)\xad\xe5S@#\xceH\x0b\xda\xe6S@\xef\xde\xbf\xfe\xca\xd6S@\x93\xcd\xc4\xed\xd8\x01T@\x8d\xbew1\xfd\xe9S@\x1bq\xa2T\xb9\xbdS@\x81\xb8A\xeb\x14}S@\xa3\x92M\\\x0e\xfdS@\x0b\xa6\xe3\xcc\xc6\xd9S@\x9fs\x8fe\xfb\x14T@\xc8\x90\xf3\x15\xa7\xbcS@\x9a!\x08{\x9c~S@\xa7\xf7\xea\xb3\xed(T@\xc3\x96ox\x08\x91S@\xa3&\xb6\x01\x00|S@i\x84v\xeel\xd8S@>>A\r\xb7\x88S@\xac\x8f\x17\xf5\xca\xccS@\xa0K\xd1\x90\x91\x9bS@8\xce\xf8\xbc\xda,T@\xc7\x7fJ\xe1\x9d\x7fS@[\r\xc1\x8e\xfc)T@S\xcb\x8c\xb0\x0c\xacS@j\x9a#\xe9\x14}S@\xda\x83\xa6LE\xa4S@sk\xd7\xbb\xa2\xe2S@!\xd3b\xd9\xad\xf0S@4\xbd\x1dUs#T@\xbf\xf8B\xbczsS@\xba\\n\xfa\x10\x88S@_\x19&\x0f\xbc\xd6S@\xfemS\x89x\xb6S@hK\xcf\x9bhxS@\x10\xb18\xcc\xe1pS@\x9f\xdc\x93\x976\xcfS@+\\\xf9\x88\x9c\xd6S@\xcf=)\xd4\x82\x81S@\xeb\xec\xb5\xad\xc4\x9dS@\xe9T\xc7\xb77\x16T@\x03\x19\xd3\x96/\xefS@\x1dy&kz\x85S@\tJ{B\xc5\xeeS@\x03\xde`\x94J\xf0S@IY\xa2[\xa3\x01T@\xb6\xb1\xd5\x1e\xca\x1eT@I7\xf5\xfc]\x00T@\x00\xd46\xe4~\x08T@\x18\xfe\x80\x12#\xeeS@\xbf^\x98E\xe8\xedS@\xf8\xa6\xa7\xe8\x07\x13T@\x14\xe8\x8e\x8b\xd0\x12T@B"7R|\x13T@\xfa\xfe`_\\\xfaS@\x17\x99\x0c\xbf\xa3\x82S@\xd2m2%\x8c~S@\x85f1\x03\xc1\xc3S@\x83*R\xe5\xb1\x02T@\x04\xb6\xb5\xc1;\xaaS@\xc1\xd3\xd7\xa6\x8c\xa9S@\xdeJ$b9\xb2S@\x9b\x1e\x8a\x03\xf8\x02T@N\xf1\xb9p\x85\x99S@\xe7O\x05\x91\xb2}S@m\xdd`s\x06\xdaS@\xc3\xbf\xc9;}\xa2S@IQ\xebt\x92xS@\xd0\xc6\xa1\xfa,\x01T@\xfd\xe2\xd3S\xaa\xffS@\xe1\xec~\x0bJ\xfbS@\xf8\xc3}\xe1\xbf\x00T@\xe2?FG\xc6wS@\xde:w\xdc\x02\xf4S@Ya \x94O\xeeS@W\xc0n\x9f\xf5\xedS@.\xc7:<A\x81S@\\\x85\xc0|\n\xeeS@\x8d;\xa9\xe9<}S@M\xad\x10*%\x02T@r\xb0%=\xbc\xc1S@\xa6\x08\xaa\xb0\x04\x17T@B\x12-\xcb\xfc\xabS@\x8b\xd40/*uS@\xbc\x82\r\xe6DyS@?^yC\xcc\xfeS@\xc1\xf3\xf0\x99\xab\xbbS@\x07\xe9\x82\xd7\x81sS@\xf7#:%\x02\x03T@\xcb\xb3\xad\x8e8\x11T@*\xeb\x82?L\xb1S@\xbb\xd8\xd1#(\x7fS@!&\x06u\x1c\xfeS@\xe0\x80\x0c\x1f\x95\xf4S@\x1c-5\xbd\x1d\xc1S@"\xd1\xe4\xfe\xf9\xe1S@\x0e7qQ\x87\x12T@`R\x14\xa1\xe1\x81S@\x8e\x00\x86\xb8\xdd{S@\xc7\x8cp\xb5r\xa1S@\x89<\xed\x8b\x81\x89S@\xc5\xcc\x9a\x03\xe9\x12T@\x82\xeeW\x91U\x13T@pJ\xf0@\x9b\xe5S@\x18\xa70$\xb5\xfcS@\xe1\tp\xef\xa1\x03T@\xc1b\x11\xb2\xd7)T@M\x84/\xbcO+T@\xc7\xa0\x9b\x02\xaa#T@\xc5\x87\xe87A\xf8S@u\x8d\xf1=\xad\x1fT@L\x1d\xa7\xfeb\xb3S@T\x8d<\x92\xa4~S@\xfa\x99\xef;-\x84S@%c`\x04\xa8\xa1S@)|>\x06"\x86S@\xf1_\xfb\xe2\xf3\xfaS@\xde\xa6U\x81h\xe7S@\xb1\xd6\x1ds\n T@\xc2\x1a2\x95F\x03T@\xcc\xb00\x95,\x1cT@\xac`\xcb\xe3\xfa\xedS@\xfe\x05\x13r\xb6\xedS@\x042\x00\xab\x16\xeeS@C2:@\x9a\xf6S@E\xeb5p)zS@\x9d\x0f\xef\x88\xad\x88S@\t<I)|\xd8S@,\x8f \xf8\t|S@\xad\xf9:\xf1\xd4\x02T@\x83\xaa\xc3W\xd8#T@\xa5R\x87(\xff\x13T@\x16\x04\x9a\x94\xdb\x11T@\xd1!\x83\xe6\xff\x1eT@(\x8c\xa3\x0edmS@\xc8\xa57\xce\xb4\xc0S@&=\xf6\x13k\x01T@j\x97\xca@4\x02T@\xee\xf1\xf7\xbe-/T@\x14\x95]E\xa9)T@)\x93m\x17\xae\xb3S@\xd0\xc9\xf6)6\x12T@\xbezOn\xca\x11T@U\xde\x16\xb6\x95\x1bT@\xe5\xdc\x9c\x16x~S@\x8dDV\x86w\xeeS@\xc8\x91\xe9=\x8e\x80S@7\x0eM\xe6&nS@\x1c<\x8f/7\xc3S@o\xf2?&\x14\xb4S@G|\xfb\xacf\x0cT@D\xd48m\xf9\xf6S@\xb2\x1e\x14[=\xecS@\x05\x8e\x8a\x1f\xde$T@\xf8h\xae\xe2\x92\x14T@z\xcc\nS\xbe\xa1S@%N\xbdA\xf9\x02T@\x87\xa5L\x9f\xaa\x82S@\xf0B\xc8\xba\xf0\xf9S@\xf5`o\x01I\xedS@\xda\x14\xc4P\x94\xedS@\x15\xc3\xd1i \xd4S@\xd2*A\x922\xf1S@\xe1S_C\xd1$T@\xe3\x81\xb5\x80\xca\x10T@\xce\x15i!HvS@n\xbaH\xb6\xec\xecS@\x1f+\xc9\xc1\xc4\xc0S@q\x0b\xdb\x1a\x8b{S@C\xf6\xfd\xc8\xfb\x02T@\x89\xcb\xe7\x1e$vS@S\x98ii\xc7\xd9S@5\x00\xfc\xde\x1a\xf1S@\xfa\xeb\x0e\xb6\xe7#T@\x7f\xbdq\x95D)T@x#&)\xfb\xf9S@\x13|\xbf\xc7u\xa5S@\x03A\x1d\xe1\xae\xcaS@\x96\xf2x\x92$\xfeS@\xfc\xf5\x88\xa2.\xb0S@\xef\x9a(z\xa7\x86S@7\x1b\x1a7\xcd\xd4S@8\xc6D\xac\xf4\xfcS@x\xa6}\xe0r\x01T@\x1c\x19\x9cC\xa3\xe1S@\xfa\x86!\x1c\xc9~S@\x0fF\xc9\xf3\xa3/T@:QI\xaf\xe5\x02T@\xbb\xcdwo\xa1(T@\x04\xa5m\xdd\xa8"T@\xb9J\xe9-d\x15T@\x17w\x06o\xe4\xcaS@\xd8\xa9\xe7\xba7|S@\x9c\x7f\xad\x81\x95\xd7S@>;\x16\xf2\x19yS@K\x14\xdd\xd2\xc0\xb7S@\xa6\x1bb\xb6\xee\xbfS@\xce\x11\xb5M\xcd\xebS@\xb59]\xb9\x8c)T@KW\x1e\xe8\xa4\x81S@u\xb8\x0f\x84\x90\xddS@\xf1\x05H\xf1I\xf0S@\xd3\x94\x7f\x00\xfc\xa0S@\x8d\xdc\xfeU\xe2\x89S@\x91\xb0\xc1\xd0;\x97S@\xd1,\xab\x03\xa0\xfdS@\x952\x7f\xa9\xf4\x0cT@\x94\x81\xb1\xca\xa0~S@\xb6\xb7U"\x8b}S@C\xc5\xdcEC}S@\xfe\xed@\x86\xdd\x86S@K\xadX\x0b\xc9\xebS@Y\x10\xe65\x87\xefS@0\xe0\x84>\xfe\x1eT@pf\x97\xd7\xff"T@\xae\xf5\xf3\x8f<(T@\x16\x10\x83#\xb3\x02T@Dz\x9fu8\xb7S@\x15\xae\xe3\xd2,\xecS@\xee\xb7Y\xf5#\x8aS@K\xb8\xcf9\xb2\xfcS@\xeaT\x18A\x10#T@/\xa0\xf4\x18h\xefS@!\xb1\x92\x1d\x00\x03T@\rK\xf5\x95\xb9\rT@\x1a\x8c8\xd6 |S@\xeb\xa9\x8a\x92=|S@\xd5\xa3B \xee\x00T@_\xec\x12\x0c\x90\x02T@H\xed\xdfcR\x84S@\xa3\x94\xda-h T@\x95M\xeau\x0e\xeaS@\xb3m\x7f\xa8^\xb3S@\x87\x02\xc9\xb7v\x0fT@\x8d\xa9\t\xd2\x85|S@\x03V\xfe\xf2\x93\x97S@1\xdc\x12E\xf1\xccS@\xa0\x95z*\x9b\x17T@\x98\xda8\xb5~oS@v\x1eZ^\xa0\xafS@p(\r5\x93\xf2S@g\xf1\xbd\xa2\xa9\xf3S@\xcc\xa9\xfd\xa7\t\xefS@\\RO\x1aU\xbfS@\xa9\xa9\x1f\x04\xb4\x1dT@\xea\x0c\x08J\xb9\xfbS@\x95\xeat\xcfK\x01T@\xb9\xa5\xc8\x08\xcfzS@\xde\x02\xab\xd5\xba\xd8S@8f\xe4@7\xbdS@,\xc3\x1b\xe0\x1c)T@m\x16\xbc\x14\xb9\xafS@\'S\x13\xc3cwS@y\x90e\xf1F\xd9S@|\xf3efm\xa0S@~\x84$\xbc\xa9\xf7S@o\xea\xdf\x17\xfc\x8aS@Y\xc1#[\x89\x18T@\xbc1\xc5\xaaelS@f\xb6\x0e\x8e\x04\xabS@\xe3=F\xb8\xb2\x85S@2O\xec`V\xefS@\xd0k_3\xbd)T@\xea\xbd7>A\x08T@4\xc1\x0f\xe9\x88"T@E\x12X\x16\xe8\x86S@\xa8\xbd\xd0\x88a\xfaS@*\xc0\xf6\x8e\xa9\xadS@\xffc\xac\xc4QpS@\xb5/\xbb7\xb8\xe9S@8\xdb\xcdt\xab\xdbS@!\x84\x8c\xe4\xdc\xeaS@\x01\x1b\x10\xf5"\rT@G<-{s\xa4S@\xb6\xed\xa2{\x9c\x81S@\x06\x9e\x91\xaaD\x7fS@9\xf5V\xa7H}S@7\xb5\xdf\xe4~\xeaS@Vh\x95\xcfo{S@\x03\x14\x1d)\n\x02T@\xa2\xc3bWE\xf9S@\x01Lo\xbd\xaezS@G<(\x115\x17T@\xc4E\x89\xb6Y\xf9S@\xba\xe8\xf5\xf3\x9c\x03T@L~\xfe\xaa\x82\xfcS@\xbc\x92<\x9dB\x84S@L\xb3\xe8ur\x07T@0\xffP@\x88\xabS@\xc1fH\x162|S@\xdf!e,0\xeaS@c9\xd0\x9e(\x85S@\xe4\xf82\\\xc2\xfeS@y)CYD\xdcS@\x05,_\xd9\xfc\xf7S@\xc2\xe4\x1a\xec=\xa0S@!\xc9\xb4\x97\xa5\x89S@\xc8\xcc\xbe9\x84\xe9S@\xf7\xf4\x17\xc0\x0c{S@\x0f)\x13\x80\xe2}S@;R(\x05\xf9\x80S@uX\xe4\xe5\x80\xc9S@6\xf9K\x96\xf3\x88S@u\xceJ\xa7k\x89S@\x84\xcf\x8d\xd7P\x12T@\xbey\xd2\xda\xa9zS@\xe6\x85\xf9\x81jzS@2\x17d\x15\x85\xbfS@:E\x16\xf1\xc0\x02T@\x90\xb2@\x88\xd5\x80S@\\.\xa2\x92\x8f\x81S@\xd5\xa8=(\xfc\xfeS@4\xe3\xc9\x02\xa8\xf2S@z*@\xb7]#T@\x19g\x1c\xf3\xb6\x02T@#\x94\x9b\xacO\xbeS@c\xa5\x9a\xeb\xb5\xf6S@A`\xc3\xd5\x06\xfeS@HG\x19\x92\x87\xe9S@\x93\x1c9)\x93\xeaS@\x91\x1e\x83\xd7\x98\x00T@\\No\x1d\xef\x85S@\xe4|C\xa1gwS@\x87\xc7\xbb\xfc?wS@\xde\xb0N=l\x81S@\xe9\xd7\xf0r\xd2\x18T@\xc7\xe2p\xd7@\x19T@\x9d\xa5\x8d\x84v\xb7S@\xed\x05G\xdap%T@\xd3\x9c+\xba\xd9\xbeS@\xf7\x94m>\xfd\x84S@K\x80\x947b&T@V\xddSb\x07|S@s\xbc\xfco\xb8\xd7S@\xfe\xf0\x05\x9e\x9a\xd9S@\x82x|\x93p T@\xf6~\xe6d\xc8\xb2S@\x92@\xac\xe4\xcb|S@\x168\x14\xc9\xcf\x88S@\x02\xf9gA\xc3wS@\xfb\x87\xe4\xe8[\x85S@L\x16x\xee\x9a\x0fT@\xcc\x0b+\xd2\xe8nS@ M\xf6\x0c&\xf9S@\xe1\x06,\xa8.tS@\x9b\x8aT\x89a\xb8S@\xc5S.\x00\xcc}S@\x9b{\xee \xb5\xc8S@\x0c\xc2\xcaRy\xc6S@2\xd0\x9cM\x90\xb1S@]\xf3=y\x94wS@N1\x90\xb4\x9b\xf6S@\x9a\x97\xbd<%\xfeS@\xaf\x98\x01\xd0\xecoS@\xf7\xe33\xb8\xc9\xf5S@\xc8\x8dq,c\x18T@\xad\xa0\x8dU+\x81S@Z\x95j\xd2\xf8\x00T@\x0e\xd7jY\xc8\xf8S@\xc8\x0e\xbd\xce\xf3\xd7S@W\x17+e\xae\xf5S@^Q\xa7\xdc\x9a\x01T@Ua\x95<\x06\xf9S@D\xda\x8f)\x9c\xafS@U\xf95w\xc6\x99S@\x89p\xd1\xd0\xde\xe8S@\x88/\xb8K\xe8\xf0S@7\x82\xb3Y\xbe\xb1S@\xff\xd16\x9e>|S@\xaa5\x81\xde`\xb0S@\xb2\xf5}\xa9\x1b\x03T@a\xc0\x13\x8f\xbd\x0eT@\xa3\xbe\x19a\x99\x18T@L\x96\x8b\xc3u\xbdS@@\xf0\xed\xc3\xaauS@\xc5\xf7l\xd3\xe6\x18T@\x04so\\O\xb8S@\xd8\x90\xe5\xfd"\xd8S@\x89\xa6>(\x84!T@\x00u\xbb\xb8\x9b\xfeS@\x10?\n\xb8R\x80S@.\xf0\xb7\x9ca\x04T@\xf6\x1e\x8fe\x95\xe7S@s\xee\xb7\xdeO\xc6S@\x18\xf3 \x9dc\xdaS@v\xa4C\xbd\x06\xe7S@A\x88\xcc\xd1\xf7uS@3\x08@\xf1\xaf{S@\xb1\x1eLz%\x10T@y\xf2\xe4\xd0\xa7\x08T@2\xec ;c\xd8S@\xd0\x81\xd7\x11\xeb\xc9S@\xdbg\xb8!C\xe8S@\x10\x08I?\x9a\xa7S@\xaf^\x1c\xa3:\xb1S@\xf5\x81\xe8\xab\xfe\xa7S@\x8a\xa6q\xc1{{S@\x17X\xf0\x06\xe6\x80S@\xf8\xb3\xbf\x0b#\xd7S@\xc0\xd1K\xa5\xd8\xc5S@\xc4\x1d\xef\xa3\x8d\x86S@\xe5\xc5\xb8\x06A\x1bT@h\xc9\xbaN\xdb\xfdS@+- \xd1\xe5oS@LsM\x9dC\xa8S@?8\x1f\x8a\xf0\xb1S@\x7f\x1e\x0c\xb3l\xfcS@t\x8da\xc7\xbc\xe7S@\x18a\x12\xcb\x82\xe7S@R\xaf\xe81\xfb\x00T@\xcc\xf0\x9av\xe1\xbcS@\xeaO\xd6\x16\xb6vS@6\xd1\x14J\xe6\x00T@Pz\xd4mgjS@o,\xb1{\x1b(T@\x1b\x9d\x10\xea\x16\xadS@q\xc5\x1e\xc9\xf9\xe6S@\x81\x84\xc08\x1d\xb2S@if\x8aV\xad\x00T@\x07\xa4\xd3\'\x04pS@\xdd\xa6\xb9r\xb8}S@f\xa0\x85\n\x9c\xf1S@\xc6If\xed\x1byS@0b\x95\xf4(\xf2S@\x81\xd4\x06\x88PzS@}\xeaYd\x82\xa7S@\xf5y\xb4\xd60\xb0S@\xce\xeb_\xa9\xf5\xfeS@V\x95\xd7\xa6\xd0\x7fS@\xa5\x08\x07$a\xfcS@\xf6\xfeu\x95K\xfcS@N,\xb67\x82\x02T@\x16\xc8s\x8a\xb6\xffS@Z\x97gd\xdb\x17T@\x05<\xfb\x9a\xf3oS@\xb7.\xd7\xc6\x91\xe5S@7\xdd\x94%S\xfcS@\x8d\xfce\x05\x86\x9fS@\xff\xb1\'\x94\xe0\xd9S@\x81\x91\xa5G;!T@Sa\x87\xac,|S@@x9#\x84{S@n2\xae\xbb\x1e\x87S@5n\x9b\rN\x7fS@\xa3\xac\xe8\x1fY\x88S@\xebT\x889\xaa\x00T@7\x85=d&\xe7S@\xe4S\xcb\xdf\xbb\xd9S@{Ij\x97\x1c{S@YM\xb9>\x91zS@ \xde\xcag\xf0\xb3S@\xb9\xb7\x12?}\xeeS@\x81\xdb\x93\xe5\xe6\x84S@\x00l\x02\x0c\xa7|S@\x91\xf3\xf3=|\xe6S@z\xbc\xbd\xb9-vS@\xec\xae\xe7\xc2\xfe\xa4S@\xb3\xfe;)\x97\xd9S@\xad\x16\xb9\xbd\xac\xe7S@\xfdE\xfb\xd3\x8bpS@gVp\xfbj\rT@\xa1\xb8n\xbf\xcb\xf2S@\xedW\xe4\xa9\xd4\xf1S@\xd0\xbc\x86wWyS@\x90S\xd1/\xa8{S@`\xa4\x10\xca\xa7\x85S@\xdb=\xc2\xf3\x03\x00T@tX\x82\xe7\x0b{S@^\x19\x1by\xddzS@\x85\xd2\x10fP\x04T@\xa7\xe4\x98U\x1b\x80S@3\xa7\x08\x14\x80zS@\t.\\\x9dK\xeeS@&\xfe\x14H\xed\xb9S@\xd2Z\x8b|c\x82S@\xc0;\xff\x86\xb2\xedS@\xb5h!\xfdc\xf5S@\xa0\xc7\xa0\xd82\xe2S@\xd2\x89\x98\xec\xa5\x9cS@\x92\xa1\xf9\xe4\x00\xb3S@\x10\xd2\x81\xc2a\xacS@\xfd\xc2\xf5\x95(\x8cS@\xbc#\x9a\x86\x183T@N.\x94\xee\r\xbdS@9\xd8\xc4\x93\xeb\xe2S@\xb8\xe3/G\x9c\xf0S@\\\\\xbf+mrS@\xf8<5\x9c\x97\xfaS@vc\xd7\xae\x0c\x00T@\x17\x7f\xb6\x12\xd5\xd6S@\xef\x97#\x18\x1anS@\x03?\xb1U_\xf0S@\xc4\xa1qd\xb9\xd6S@}U@\xd4\xe3,T@k\xc6\xf2v\x1c\xadS@\r\x07\x9b\x94bxS@\xd0\x13\xd6\xac\xefrS@\x06jN\xcf\r\xdeS@\xb7I\xac{\xbd\xfcS@*!\xb5\xb0\xa8\x81S@\x85\xa9{\xef{#T@\xbb\x98\x0c\x81\xd5vS@\xc3\xb5\xf8\x0f\x8e&T@\xd4\x08\xd8\xdc\xe4\xddS@D;F\xe8\x11\x01T@0o,?z\x9bS@\xb4\x0e\xb9o\xd6|S@\xa0:\xda\x88\x86\xb5S@\x93\xf7F\xe32\xb7S@\x81\xfc+\xfd\xf1\x01T@B\x12]\x18\x8d\x01T@\xb0:\xd3J\x99|S@\xaeq\xe2u\xc9\x00T@\xb5X\xc4\xa7\xc2\x02T@\xda[\xa6]:\xa0S@\\\xda\x80\xa1s\x01T@MI\xf4C\x99\x00T@\x88"\xe2\n\xeb\x00T@\xd55\x05\x0e\x13\x03T@\x18\xdd\n\xc7K\x00T@\xc6\xba4i\xf2\xfcS@B\x19/\xb7\xb2\x85S@\xa2\xb3I\xa9\x10yS@\xd8\xab\xcb~\x97\x03T@2> \xc5\x88\x01T@d\x02\xdd[\xb8\xf3S@\xf4^v\xf5=\xb4S@\xef\xfa\x08\x7f\xb2\xfeS@F\x1eq=\xff\xfdS@a\xd1\x85\xf1\'\x7fS@\x13\xc0yC,\xf9S@!\xb2\xce\xaa\xf3\xf8S@\xf0W\x14\x9dr\xbcS@?#\xf8D\xe8uS@\xe1\x15=\xf3\x1d~S@c\xc8\xd2\xc2/\x01T@\x10\xa0\xf7q\xdc#T@\xba\x15*\xbd\xff~S@e>xY\x11\xb7S@Nev\xdd$\xc7S@>W\xc1|\x9e\xa1S@\x04i\xbf\xff\xaa\x00T@\xdck\x03QL\xfcS@gXx\x9b\x9e\xa1S@"\xff\xad\xc6l\xa1S@\x13*\xc0n\x00\xffS@\xd2\xb8\x07\xdei#T@\xe7\x03}?\xbd\xc0S@\xc7e\xa7!\x98\xc0S@\t\xc2$\xd6\x1d\xffS@)/+\xbc4 T@\xca\xfaV\xf2/vS@$\xf0\x86\xc7\x90\x03T@0<\xaf3>\x00T@\x17\xbc@\xcbn T@\xbd\xd6U\xc5n\x7fS@h,8\xdaE\x00T@\xde\xcc\xa6E\x91}S@\xd6\xda\xbbz\xcc"T@h\xd9X\xcd\xadvS@\xf9O\x00#\xfd\xcaS@\x88\x8e\x9ea\x88!T@\xe29\xde\x00\xad"T@\x9a\x1a\xe0\x02?\x84S@\xbcri\x99\tvS@\n\xf2\x02\x99\x9e\xfcS@-\x99\xd9\xe13\xa2S@\xecg \xfb\xcf.T@\xb0\xab\xe9\x04g\x04T@\xe0.>\xf3U\xfbS@\x0c\xe7\x05t\xa4\xfcS@\x904\t(\xca\xfeS@j\xb5\x18\xe7\xab\xb6S@8Q\xf2\xa4.}S@\xfc\x8e\x08p\xc6\xfeS@\xb6`\xaa\xe4\x98\xffS@\x7f\xces.<!T@\x04M\x1b\xf4\xc4zS@\xb0\xf8\xff\xe7\xea\xfcS@=\x0fi\xa7M!T@U]\x88\x0e\xb0vS@D\x14V\xd7\xbe\xacS@\xc2\x80A\xbf\xfd\x01T@ql\x9f-\x15{S@\x12\xc2\xd9\x97<~S@\xcf\x9f\xa12\x9c\xffS@\xf6\x94f\xaa;wS@\x1e\xae\xc9\xfe\xa3\x83S@\'\xcb\xac\x9d\xd3\xaaS@\x90.3\xea9\x1aT@\x11\x17\xa0\\\xe3\xb2S@\xa5\xe2\x07,6}S@\xd2\xfdd\x90\xbd!T@\xb72\xfe\xf3y\x1aT@Xi\xfe\xa3\x84|S@1\xae\xae\x15\t\xfeS@\x17o\xd4\x82\x89\x81S@\xb5\xbeH\xc6\xdd\xe7S@\xf9h\xb7\x94\x82wS@pr\xb9\xf8\xc6\xfeS@\x18\xdf\xa8x\xa9\xb3S@\xce3u\xa0\xc6\xb3S@:\x82\xbc/>\x01T@\xb0\x1c\x1d\xc3\xf4\x18T@ZL\x13!\xa1\x18T@\xe8\xfd\xe4\x01\x8e\x83S@\'h\x9c\xb4\xb3\x18T@\xb5\x9e\xb7\x8c\x9a}S@\xaa\xbbN\xb9k\xb1S@\x0f\xc5\x18c\x85\xaaS@.\xb1\xb5\x13\x12\xcaS@\xda+\xbd\x87\x16\xfcS@\x11\xc3\x8d\x80\xde\x85S@\xfa\xe3\xe1\xfa\xf3\xe8S@g\xc5k\xe0\x91\xc8S@\x9c$\x9c\xaa#\xe7S@o\x15k\x14Q\xd7S@\xed\xcc\xd2w\xaf\x17T@\xb4\xf3\xf8\xbd\xab\x01T@\xf8KH,\xda\x7fS@\xd9\xaee\xd1\xd6#T@I\xf3\xc2\x02\xa9#T@\x04hx\xc6]\xe6S@\x8d@\x06O-\x17T@\x89\x86\xd4\x14\xad\xe5S@\x10\x03\x9c\xb8\x93\xe5S@DH\x8f\x11C\x7fS@\x15\xb3*\xa5\xaf}S@\x9e\xc2\xd2v\x96\xe5S@\xdd\xcb|\x7f_yS@\x0byU\x0f\r\x03T@\rHav\xbb}S@\x06{D\xde\xf7\xe6S@\x1b\xabff\xf4\x02T@5\xfb1\xe5kxS@\xce\xccZ,#\xe6S@\xfb0\x86\xee\xc8\xe7S@u\xceDgL\xe7S@\xd5\xc4\xbd,\x9f\xe6S@+\xd5&\x06]\xc7S@\xa8\xfcY\x00ooS@\x9a\xb2\xbe|\x13\xaaS@\xfd\x01D\xb3\x0c~S@\x8b\xe8\x04\xc0\xbd}S@\x9e\xab\xa9oa\x1bT@a|g\xef\x08\x15T@@5rP\xe4\xe8S@\x9f\xe9.\xe6s\x14T@c\x15o\xd2\x07\xb3S@ [s\xb0\xc4\xb8S@\xc6{U\x18n\x88S@\x19\x1e\xe9\xe9\x89\x89S@\x0c\xb4\x96Q5|S@:\xaf\x1d\x9d\xc4\xbeS@U\x14\xd5\xd0\r\xeaS@\x93\xaf\xaf0K\xc6S@q\xfew\xfb\xcb\x13T@S`\xf4w\xf3\x1aT@<_[\xce\x8a}S@\xde\x1c\xec@f\x12T@\xa8a\x92O\xc6\xc9S@\xbb\x08G\xcc\x07\xeaS@\x05\x03\x17\xc4j\xfaS@Q\xf0\xed\x08\xbf\xb2S@\x1a\xe3\xecJ\xd0\x02T@\xee\x0b\xe7\xc1\x91\xbcS@J:,#{sS@\x8c\x1a\xb7~\xa3uS@\x165\xc4\x8e^lS@\xfe\xf3\x80\xf7S\x13T@-\xe3\xc6\x8b]\xcdS@P\xa4\xb8#u\xa4S@\t\xdcO\xce\x8b\x13T@\xc9\x9f-\xb4E~S@s\xbe\x04\xb5\x93\xe9S@\xdf\xd7\x8e\x19\xc4{S@\x12\xe5)E\x85\xf7S@\xe7\xd5\x11l\x1e\xfaS@$;1ns\xc5S@\x8f-\xcd\xa1q\xf8S@2\xb7\x11I\xa6\xd5S@3\x87}\xe7\xc9)T@\xa7k\x8b\x0eU\xfaS@%\xcb\xb7kB\x03T@\x03\x13e\xc9A\x89S@\x9a#\x12\xea\xbaxS@\x0c\xba_\xea\xd2\xb9S@:\xb2\x9a\xbb\xd1\x88S@\xbb\x8b\x15\xa3b\x01T@\xcc\x862\xa7L\x7fS@M!\xab\x9a6\x11T@x\xe6l\xfa\xbb}S@\x93\x9b\xd9\xf0\xf0\nT@\x01\xf7\xfd\x97\xf8\xeaS@l$xN\x1e\xeaS@L\x073\xc0\x9a\xe5S@\x87B\xab\xef\xe3\x83S@\xa4!\xb2R\t|S@\x91\x93\x95\xb1Q\x0bT@\xf9\r`*\xce\x18T@9R\xd5\x03\xaf)T@\x163\xd5L\xd3\x18T@XU,6\xc4\'T@\x1eN\xc5\xd1\xf0\xb1S@\xe4\xf2`\x1e\xdb\x89S@M\xf9]\xbc\xe2\xbaS@\xa1i\xef5A\xedS@\x06\xa8{`\x03\xbeS@j\xf8WY\xe5\xf0S@\x04\xdc\xa1_V\xf6S@\x03\x1d9\x17W\xf9S@\x8fP4\x9bw\xf9S@\xde\x83\x7f\xac4\xfbS@\xf7<\xf0\xd6\x9d\xdaS@A\x1d\x17G\xa9\xf6S@c\xc3\xe0=\xe3\rT@\xc3KN\x8e$\x02T@\xd8\x91\xdfvq\rT@\xda\x16\xc0\xd6\xda\x17T@a\xd2k\x94O\xeeS@n\x8f\r\x1fl\xedS@\x9f\xe8\xd4\x0f}*T@C\xce\xf3\xd62\xf6S@\xc9\xa7\xeb\xa2\x03\xa5S@R\xc7\x04\xcd|\x89S@/\x9f\xf5Up\x80S@\xfekG\x03\x86\x80S@(S6+\xf4\xecS@\x84g\x04C\xbb{S@\xf4\x9d\x12\x92C&T@e\xef\xb4p\xd8\xeeS@(\xe5\xd1\x88{\xedS@\x0c\x9f|\xa3\n\xb7S@\x13\x1dc)\xed\xd9S@J[\xe2+\x91\x17T@\xdcS\x12\xdb\x18\xa5S@n\xbe\x87\x90\x08\xeeS@\xff(\xb1\x04N&T@\x1c0b\xb0\x82{S@\xb4\x80P\x97\xda\xedS@]\xd8C\xa1\xe0\xecS@\xc6\x95\xa5G\xc8\xb1S@RYF\x9eT\xb1S@\xa9;\xa2\x18\xc0\xedS@\xcc\xaaF\xfa\xc6\xf7S@s\xbb\xa6\xaf\xb9jS@\x9b\x94"=i&T@\x17\x1c\xa1\xae\xa5)T@\xbe\x048\t\x9b\xd8S@s|\xd6\xc9\xb1\xeeS@\xc0\xe8\xb9\xdf\xd6\xd9S@\xf1\x96\x91\x10P\x85S@\xec\xfcl\xa9a\xb3S@\x1a\x1d\xccil\xbdS@-U\xf7J"\tT@D\xc1Q\xf4\xf1\tT@\x1a\x82f\x19\xdb\xedS@-mB|\xa2\x81S@\x16y\x8cq*\xdaS@\x11qs\x1d!\xd7S@~wVA\x07\xf0S@\xc9\xf3\xe2\xff\xd9tS@\xa1\xd0\x9efU\x9dS@\x08X\xf4I\x18qS@\x87\xd2\xe3\xc8\xc2\xeeS@A\xc5\xb7i\xc3\xd4S@\xf6\xe6\xf1>\xff\xb0S@k\x98[\xc51\xefS@>\xf1OJ\xd0\x86S@F\x7f\x1f\x9d\xf2\x85S@\x84\xce\x1c%\x8c\xf6S@\xba?X&\xf6\xf6S@J\xc4mY\xc6nS@a\x8b*\xba\xc5\xb0S@"E\xb5\xa76tS@\x98\x1c\x06u\xa1\xd1S@\x82`\xf6\x05\xfc\x88S@h\xdd\x87\x14u\xf5S@B\xf7\xaa;f\xdaS@\xda\xd8\xdbx\xe5\x8aS@\x99D:o\x93\xb0S@"\xf9\xe5\x12\xba\xd7S@\nD\xf1\x02>\xf1S@\xfa\x02\xd6\xfft\xf6S@\xbf\x0e\x8b\x95s\xf8S@\x96\xac\xf9`=\xb1S@n\xc4\xa3\xb0J\xdcS@\x06\xca+\xee@{S@\xe8\x1f\xd6M\xb6\xf5S@\x16\xe5X\x1f\xaa\xc3S@\xbalz{A)T@&(\x16Tp\x8fS@4\xee!\xb0\xbbzS@\xf4\x1c\xb38\xfe\xdcS@z$\xb5a\x92zS@,\x868\x19\x00\xbdS@\x15\xda\x02\xfb=\xefS@\x8d\xc0\xb4}\xd7zS@|\x02\x97\x98\xc3{S@BxB\x05k\xefS@\xf0\x07\xf6\t\x93\xf0S@\xe6h\x8b\xd6?\xf0S@\xa0|\xa9\x96l8T@H\xa9`\xc3\x9c\xb3S@\x80\x97\xbb\xf9R\xf4S@\x98G\x05@)\xf5S@x\xbfmu-\xfaS@\x7f\xad\xcc\xe5\xa7\xcaS@Y\x12j\x8d\x15\xf4S@\xe8"\xb5\xc5t+T@\x83w6*\x18\x81S@)\x1e\x9e;5}S@\xf5\xc3\x014e\xf0S@\x11\xe1\xbe\xf8\xf6\xb3S@.\xb4\xa0s\x92\xa6S@-\x9a\xd2\xa4\xd1\xf3S@\xda$\x80-0\xb0S@_\x05\x8c\x80\xc5zS@\xee\xde6H%zS@\xa1\xe1[0\x9e)T@1\xe9Nt\xdf)T@\x14\xddVZ\xad\x88S@\\|\t\x95\xa9\xf1S@nJ[]\xddzS@\xd5wK\xce\x05\x81S@\xe0\x9b\xcf|\x0c\xd9S@\xce\xdb\xfe\x7f\x02(T@R\xa2+\xc4\xa7\xf1S@\xf4&\x1f\x1b\xbd\xa6S@\xc8\x86\xa0\xad2uS@\x035cO\x9aoS@\xf8\x8cwI\xc6}S@\x92\xd6\x9a0\xcd\x80S@\x91t\x0f\x806\xf2S@\xa3\xa0\x13\x1f)\xf2S@\xf3:\xd6\x01C\xb4S@\x97m\xe1FT\xd8S@\x12\xe9\xbc\xd3lpS@\xb8\xde\xe8\x0b\x8b\xf2S@_\x7f0\xce\xaf\xafS@\xc1\x9d\x12\x1e_\x81S@Q\x86\xc2b\x0b\xa7S@rd\xeb%\xac#T@\xf4\xe8K\x9ak\xcdS@c\x1a&D\xc4\xc6S@\x17\xd1H\xb5J~S@\xc06\xb3\xfb\x9d\xa1S@\x14\x11\x08>\xb5\xfeS@\t\x05\x88\xa6\xa4\x82S@\x8b\x8dK\x81s\xf0S@\xe4\xab\xed\xa1\xb2\xb1S@\x9ek\x8b\xbe\x9fzS@\xf2w\xc4<p\xbdS@xD\x8a\xe4\xc8\xb0S@\x9f\x19\xec\xf2Y\xe7S@V\x81\xb0\xb6\xbawS@\xe6\x10\xe4F\x0f{S@q`\xb9\xe5\xa9\xcdS@*\x877\\\xed|S@\xbe|[\xc3\xc9\xd8S@V\t\x17,\x92\x9bS@u/o\x17F\xb1S@\x80\x1a%\x13[zS@2\x91\xd3\x92\xcd\xfdS@j&\x18\xcf#\xbdS@\x14?)\xd9\x0c\x1cT@ET\xbau\x84\x89S@\x87r\xafl\xa7\x1aT@l4\x96\xe9\x16\x91S@\xd2\x1a\x13\xd1g\x80S@\xb3\x88\x1e \x99rS@\xa4\xe9\xaa\xb1\xe7\x19T@}\xdfK\x96\x03|S@2\xf9\xfa.\x0e\x81S@\x03\x85\xe4p\x92\x88S@_\xb3\\\xc5\xee\xd3S@\xef\x89\x81d\x03\x84S@\xb8\xf6\x8d\xbe\xaf\xe3S@)\x1aEQ\xe3\x80S@\x13r\xed\x10\xa9~S@q\x13\xd0\x98\x03\xf5S@\x08\xb9\xe7\x0e\x9f&T@G\xe3\x0f\xa8\xfd\xd8S@ \xbf\xc1\xdak~S@\x16b\x9a\xad\xcf\x90S@\x1b\x0ele\x1e{S@\x08\x14\xd1\xfe\x06~S@\x0bKUs.oS@*\xa5K\xb3=\xa8S@\x05T\xdb\xb9%)T@{\x0b\xa7\xfb\xf9\xa9S@\xef\xf2\x8bI# T@\xd4\xf9\xb5\xb55\xaaS@\x1c\xe75\x98\x93\xaaS@\x88\xa2\x99\xee\xd7\xaaS@f\x13\xc2\xad\xb5#T@r0>h\xc8\x1fT@\x02\x16*Q\xdf\xa6S@\xf7{\xfd\xb1\x1c\xaeS@ng\xf2\xc2\xd8\x88S@\xc4d\x89R\x1c\xb0S@aQ\x83n\x93\xb0S@:\x1d\x95\x84%\xb1S@\x82p\x81\x0c\xb4\xd1S@\xe2\x96\x8a{\xbc\x17T@\xb5\x0e\x15\x9c6\x17T@\xdf!\x98\xc9\x82\x14T@\xea\xa4\xbb&\xc8\x18T@\x93\xcd>\xb1-\x12T@6@\x15\xc4\xc4\x12T@\xdf\xf7\x17\t1\x11T@092P\x94zS@G\xcc\xc9\xa2rzS@\xc9/\x85M\x01\rT@a[\xcf[\x81\xa6S@\xc2\x02\x01\x9f\xf2zS@}\xc3-4n\xa1S@\xc9F\xb7\xcf\x9d{S@D\xbf?\x9ca|S@\xb7\xb0\x91\xcdb|S@]\n\xd5\xa58}S@\xad\xbc\x84\xdbN\xf7S@+\xc0cdK\x03T@\xb6A\x0f\x88\xcf\x02T@M\xff\x97\xcd\xdb\x02T@m\x9d\xc7)U\x02T@2\xae\x10(\x04\xdaS@\xb7\xf0\xa0\x9a\x1b\xb4S@\x8a\x97\x84W\xbf~S@\xd9\x83\xe5\xcfj\xefS@~\xe7\xb7/\xec\xbcS@\'\x04\xfa\x90\xe8zS@\xc9%\xa8\xf8\xc9~S@\xd2\xb5^\xd0\xa8}S@\x0ca5^\xc1\x8fS@\xa4\xd1\xd1*\x85\xf4S@N\xe4\xd1\x93\x17\x03T@YN\x98\xb0\xb4\x02T@\xd1\xb0\xe8Qk\xbeS@\xfb\xf6}\x85t\x8fS@\x1e4\xc0`F\xfaS@?[\x7f\\\\\x7fS@\x81;1\xcfQ\xc0S@\xda\xb1c\xcb\x00\xf9S@\xb7;\x97\xcc\xc9\xc0S@\x87-\xf9E\xa2\xc0S@\xc90\xe5\x00\xbd\x02T@.?\xa5\xff\xe7\xc0S@\xdbE\xd8\xf7\xa6\xc1S@\xc5\xdc\x1b\x933\xc1S@\xa0\x03m\x8b\xae\xc1S@\xb1\xc5\x8e\x06\xbd\xfcS@\xfe\xc7\'\r\\\x00T@F\x80\xf8\x8b\xab\xfcS@=.\x0c6\xc1\xffS@\xc4$\xc7\xa7:\x81S@\x1c\x87\x9a\xf6\x8f\x81S@\x1c\xa5\x0c\xc5I\xfaS@\xda\x99\xe0\x17\xcc\xf9S@\x96i$\xbc\\\xf9S@A7S~\x07\x82S@\xf3m\xb8\xd2\xd7\xd5S@T\xc3\x1f\xa7\xd0\xe0S@P1\x87\xb3\x98\xd4S@\xf2\xa8\xc1\xb7\xa5\x84S@{\xf1\xc5\x821\x84S@2\x08I\xf1\\\x84S@\xc5\x80\x12\xc2\xb3\xe5S@2[[;\x14\xc8S@\xdf\xf4\xd0\xb1\xc8\x86S@\x8a{\xdce\xe8\x8aS@\xec3j*\x03\x89S@\xa0l\t\xb0\x95\x89S@\xc6D\x80\xb3\xaf\xe6S@RM\xb2\xf2\xd8)T@/\x13\xbd:\xba)T@n\xc1\xf9\x81\xfd\xcaS@v+\x05\x9d\x84\xe3S@\xe7\xd6Z\xfc\x86\xa7S@txNCG\x9fS@\xee5\xe12\xe6zS@\xba\xe5\x85d\xcf\'T@V\xef;\xa5\x89\x18T@@\xb0p\xb6r\xd2S@9\xd8/-z\x85S@y\x86\xf0\x91\xa7|S@_\x02pA\xe8\xccS@\xec\x90\xf0::\xd8S@*\xce\xa7\xb5\x9f\xc9S@\xc9Z\x00\xfb\xd6(T@;{@5\x8d\xd8S@\\\xbc\x02\x01\x0b\x85S@\xeb\xb4\xadR\t\x86S@hcD\xa9\xea\xe7S@\xda\x9e\xb5\xff\x9a\xc8S@NQh\xb4(\xe8S@\x94\x9e\xb1\x06p\xe8S@\x7f\x1c-\xf87\xe8S@Ss\x81\t\x0fvS@\x1f\xf5\xc9\xc7\x18\xe9S@\xdb\xf7\xf9\xd2b\xd0S@\xa3V/`+\xa5S@JC\xaa\xc6 \xd6S@\xe6\x03IUt\xe6S@\xf3*\xf3Q\xae\xa2S@S\xf4\xf2\xee\x8c\xe7S@\xaa\xe8y\x12\x19\xe6S@vQ\xe8_T\xa9S@\x9a\xe4\rJN\xb4S@7\xf4)R\xbb\xe6S@pG"\xe8\x02\x18T@W\xab\xc1}{\xe8S@\x8a5\xc3\xb6\x14\x1fT@3\\\xad\x05\xb1\x1fT@\x8f\xf3F\xc0\x0c\xe9S@:I\x94\xd3A$T@\x9b\xa1\xdb\xb1P&T@\x04`\x9b\x8b\xf3\x81S@ \x15m$\xa2\xe9S@\x00\x95\xa3nj\xcdS@f\x0b\x19\xdf\xcejS@`q\xd5\x14\x13\xeaS@\x14\xcf\x902\xaa\xe9S@\xe3\x1e\xfe\x85\xf3\xe9S@\x1b\xaa/\xbe\\\xaaS@\x18L\x91\x1a\x18\xebS@{\x17;]D\xecS@\xfc\x81\x9c\xc8\x92\xfdS@\xed\x88\x7f\xe2J\xd9S@oj\x84\xa4\xbd\xecS@\xa5o\xbc\xd5\x9e|S@\xa4\xc4\xa0c\x87\xebS@Y\x9b~\xfd\xc0\xeeS@\x14\xa906j\xeeS@\x9b\x8f\x18\xb9\x18vS@\x14\x95!\xbew\xebS@\x8d&\xa9\xb0\xc8\xedS@S$-4\xab\xeeS@e\xaf_R\x7fpS@\x96=Xh\xf5\xecS@O\xb9\xa7\x97\n\xf0S@\xa8\x86\x86?\xb1\xd6S@\x9bL\x89\xe3\x14\xefS@\xa3\x93^}\\!T@L\x97\xd2\xb3\xc6\x84S@\xbb\xdaa7\x90\x0bT@\x06:\xfcEE\xf1S@\xf2_z\x16g\xd5S@\xeb\xb3\xe4A;\xf1S@\xb7\xffG\xd9M\x83S@\xc1\x0e\x0fy\x91\x83S@\x9c\xf1\x99[\x15\xefS@,\xec\xd9\x06t\xefS@B\x028{LvS@\x92\xd0\xb4\xf2\xa4\xf0S@\xff\xc6\x94\x0f\x87\xf0S@\x05\x84\x1c\x1bK\xf0S@\xff\x13\x17\xb7\xa2tS@\\\x84Gj_\xbdS@\xb9\x0b\xbf\xb9\xda\x1dT@\x18`Z\xe9\x90\x83S@p\xb4\xe6\xa6\xe1pS@\x92\x89\x9a<j\xf0S@3\x1fs\xe2w\xf0S@Z\x848\xe0V\xcaS@R\xa2\xcc3\xd9\xf1S@\xc7\xb5s\xd2\x97\x83S@(\xca\xcc\xa8\xde\x1eT@T\xea\xb5)\xfd\xc2S@\x16QC\xf7\xc3vS@\xafi\x8du@\xd9S@\xf5;\xf1\x7f0\x01T@k\xf8hD\x9c\xd1S@\'\x10B\xae3tS@\x9a\xafL\xbc\xee\x82S@"\x999\x14\xfc\xf1S@\x1c\x90d\xa7\x91\xa4S@\'#\xaf\xc6\x17\xdfS@\xeb\x97\xc9\x91\\\x01T@\xb4\x81\xf7<\\\xadS@\nB\xdb\xe8\xd0\x88S@\xe0\x12\xd7\xa1\x1a\xbdS@\xcb\x03;\x82\xec\xd8S@\xdb\x9aNg\x87\x82S@V\xdb\xbfY\x80\xf5S@rB\xb4|\xa8\xc3S@l\xb4\x19\xd19yS@\xe5\xf6[\xf6\xf5\xf6S@\x8dW\x9d\x9f\xa7\xf6S@\xe4\xb7\x82\xf6E\x89S@\x1b4]\x82E\x03T@\xafW6\x84\xbe\xe0S@\xc8\xa3\xea\xb5d\x8dS@4\x96\t\xddF\xc1S@\x89\x15\xa7~\x97~S@\x85M\x84h\xa4{S@i0\t>\x94\x86S@\x04\xf5~\xa5\xa9\xf8S@\xea\'\xfc,5\xfaS@tS+\x82&\x89S@\x8d\xc0]$\xad\xefS@\x1f\xfb0~\x08qS@\\\xec\xd44\xf1oS@\xaf\xe0\x14\x84jxS@\xe4/\xd8\xd2\xb9\x1dT@\xe9<\xfd7d\xbaS@\xe1\x898\xc1y!T@\xc9\xad\xa4\xa1\x06\x8dS@\x9c\xed\x13\x8a\xf7\xd9S@\xbc*\xd4\xf45!T@\t\x00\xd5\x85\xd2\xf9S@B\xed&?\xe9\xf1S@\x95D\xa4\xa8\xc0\x81S@\xd5\x16\xb6\x15\x99\xbcS@\xcd\x91\xcf\x88\xfa~S@1a3*K~S@\xea\xfc\x89;\x0f\xfcS@1\'\\e\xe0\xfaS@\xaewQ\xda1 T@^\xfaG\x12\xeb\xfdS@F\xb5E\xc1\x10\xb0S@\x07\xc0\x9fS\x08\xfeS@N\xf8\xa1w\xff\xfeS@]\x06\xf1\xc2@\xedS@2C\x7fS\xaelS@\xc4\xf33\x93\xab\xdbS@\x13Og\xe2/yS@\xfb\xff\xf4\\\xa8\xffS@\x8f\xe3\xf9\x8d\xeb\xfeS@\xfe>\xb0)\xce\xfeS@I\x9fo\x08_\xfbS@\xf83\ru%\xd5S@\x0c.\x96\x929\x00T@\xde\xb7ed\x90\x18T@m6\n\x99=|S@\xa6\xfd\x0fwn\xffS@?\xeax\xdd]\x01T@]\x97\xf7<2}S@\xa7$i\x8d\x1a\xffS@\x16\xef ;c\x17T@\xe0){\x17\xb3\x00T@\x92\x0e\xa3\x12^\xd7S@\xc7k\xc5\xe1\x84\xdeS@ULs:\xf2\x00T@\xff\x06,ly\x01T@C\x94\xda\x88#\x00T@{\x9c\xa7\xac\xec\x00T@\xeb\x18B\x199\xfdS@\xbead\x18\xe9\x01T@7\n\x9d\x9f\x9b\x01T@\xde\x82ZD\xe6\xd9S@*\xf8:\xcf\x1f\xd7S@\xd9\x08\x9e\xc4\xcdzS@\xab\xfbO\xf4\xeb\xfdS@Hx\xe6c\xbf\xdbS@1\xe8\x90\xa3\xd8\x00T@\xcb\x11\x16\xd7\x99{S@y\xfd=\x92 \xdbS@2\xdb\x97\xe3\x89\xfeS@\x17\xb4\xc5"\x1dzS@\x99I\x96\xfe]uS@J\x12\xf1\xcd\xf7\xefS@\x9b.\xd8j?\xb2S@t\xd9\xf7ng\x01T@\x87[ \xb9\xf8\x00T@Q\xb2>kf\x1cT@\'Z\xd1\x0c!\xb4S@R\xccX<\x05\xd4S@\x89y\x0c73wS@\xb1L\x9b\xb9\xed\xffS@\xda\x1ch\xaa\x97\x03T@\x996\xc9\x1e]\x03T@wy}\x98\x14\x16T@,\x8f\x02eZ\x00T@\x8e\x9a\t(\xc8\xedS@TZ\x97`Q\xedS@|4\x89M\x08\x01T@\xd3\x14^?\xaf}S@B\xc4\xc7\xd4\x0f\x02T@\xcb\xd7\x98?O\xdcS@\xcbC6\x87\x17\xb7S@\x17\xc5\xfb\x84n\xecS@\x15\xd4\xe6\xfc\xd8\x00T@\x95\xdc/\x94\xfb\xb2S@\xf4\xecf\xff9\x01T@\x02H6s\xbb\xd6S@\xc4\x850\xb4\x8d}S@\xfa\xcf\xee\x92\xf9\x1aT@y\xa3\xb1\xfam\xa7S@\x91o\xc7\xbcQ\xdcS@!\x0f\x98\x1a\xa3\x13T@\x8a\x96i\xde\xdf\xfcS@\x0c\x1a\xb7\xca\xa6\xfcS@\x9c\xbd\x05*\x01\xf4S@\x8d\xcdS\xef\x05\x13T@[\x8c.\x02\xfa\x02T@l\x9d\x9b}\xe8\xedS@\x89\xd8.\xcf\xce)T@\x94\x06!\xcc\xc0\xedS@\xb2\x10-\xa9\xee\xecS@\x99\xe4Xj\x12\xbdS@9;\x86\xa7\xfb|S@U\xe9\x1d\x858}S@N\'\x89\'\xd9\xb3S@\xaa\x07\xac\x82?\x13T@D\xe3\xafz\x15\xb4S@\x94]\xa0\xd3\r\x02T@\xc8\xa3\xd5\xdb\xc9zS@z\x95\x82\xcal}S@$A\xb7\x13\xe1\x02T@B\x1c\xe9\xfc\x12\x13T@\x9bFe\xe4\xab\xd5S@\xb0YtD>\x12T@H\xf5\xa6\x7fI\xb0S@\xa0\xd5\xaf*\x97\x99S@\x06)\xc8\x08\x9c\xb4S@U7\x10t:\x7fS@=\xd4tI\x07\x01T@\xe9\xd01\x17\xd1\x01T@AG!K5zS@T\xab\x98\x12\x01\x0bT@z\x81f0\x1cqS@\xd0\xa8\xe6\xf5?\x0bT@\x0c\x1f\xc9\xd1\x93~S@\xf561\xf9P\xd8S@\xd1\xe8\x1c<\x8a\xb3S@\x0f\xf2\xea\xb5\xcc~S@\xcd\x91\x8f\x9b\xd5\x18T@\xb3\xc7(\x82\x98\x02T@\xd0\xce\x8f\x98\xc2qS@\x1bo\xeb\x9b\xfd\x02T@\x16\x03!kGzS@\x8f\xbd\\\x94\xa6yS@\xe8ZF\x91F\x10T@\xf7!\xea\x9f\xd5\x0fT@G\x05\xb3\x80\x8d\rT@VJ\xe2\x08={S@\x00\x8e\x03\x05\xdb*T@\xf7`|\x16\xe9\xf5S@\x0fh\xf3A\xc7\x17T@\x94\x87\xc6?\xcd\x17T@X,\xaf\x03P\xb6S@\xaeq9b\xa8zS@\xf4AR\x86J~S@\xcc\x1b\xde\xf5\x8f\xa0S@o\x99V3\xa0\xaaS@Q}D\x07.\xb2S@\xc6\xbc\x95\xce\x9a\x17T@\x9e\x95\xc7\xacD{S@E\xaa\xba \xfc\xedS@\x80\x18\x16E:zS@\x95\xa6f\xfb\x0f\xa1S@9Yt\x9f\xc9}S@\xde\xb6\x85\x07\xdc{S@\xab\xca\x957\xa1sS@\x7f\x1e\x0e\x0eN\xdcS@\'\x06\x0b_\xd5!T@\x11\xfb|9\xc1{S@\x83\xdb\xc9\x1e\xff\x00T@\xf2\x95K[\xa8xS@g&c\x8f\x9c3T@\xb2\xbf\x8e\x8dqvS@\x00\x10\xdbh\xae\xb2S@<@NenwS@\x85(\x1c1~\xcdS@8\xca\xca\x9f\xa4\xbbS@(3\x82\x1e\x9e\xd7S@\xb5u\xd8x\x7f\x80S@\x1e\x9d4E\xd4\xbaS@\x8a\xed\xa6Tp\xfeS@\x0e/\'\xed-{S@![\xec\xebF\x88S@\xaa^\xf9=Q{S@F\xceJ\x98\xb9\xd8S@\xb3\xdf^\x94\x19\x81S@#5o\x88\xbdzS@\xf3\x03\x12\xc7*zS@'
p22
tp23
btp24
a(g3
(g4
(I0
tp25
g6
tp26
Rp27
(I1
(I2895
tp28
g13
I00
S'\xf1%W\xfeV\xde2\xc0%\x07\x959\x8b\xe82\xc0\x90w\xd6\xe4q\xdf2\xc03\xf2/\x9c%\xdf2\xc0x\x01t^1\xa0.\xc0,\xbe\x82"\x9c\xe12\xc0\xee\x14\xa5\x9b\xf3\xfa$\xc0\xde%\x08\x0c \xef2\xc0\xb6\xf6.\xe1~>3\xc07\xd3\x84W\x8f\x062\xc09\xec\xf8/\x17+3\xc0aX@o\xa6\x8c*\xc0;\xe5\x10\xd9!.3\xc0\xff\xc9-\x1a\x96\xdb2\xc0\xd9\x17\xc5\x01<\x003\xc0\x0f<\x7f\x8c\x01\xcc2\xc0\xfb\x05\xea\xc2t\xb6.\xc0\xcd\xcd8\x94\x8f\xd72\xc0\r\x88\xce\x11@\xcc2\xc0\xfb\xcf\xc9\xd4y\xd12\xc0P\'\x19i\xd253\xc0_\x14\xe9\x8f@H3\xc0\tR\xa1\x1a\xe6D3\xc0\xab\x8e}\xfdb\xb72\xc0\x16\x1c2\x97\x0ch2\xc0|4$`\x1fh2\xc0A\xfa\xb0\x8d\xbd\xbb2\xc0\xda\x81\xb7\xb2\x97\xc92\xc0T\x9f\x87@Z\x073\xc0SI\x15\n\xef\xb01\xc0#h\\\t\xfe\xe7)\xc0\xeb\xb83\x04\xf9d2\xc0E/Wf]b2\xc0\x8bd\x7f(\x00\xc52\xc0\xa9D\xbe\xa0\xc1\x802\xc0\xa9\x85\x95@\xc9\x882\xc0\x87&;\xc9\xc6\xf2.\xc0@k\xd4$M\xea2\xc0\x8e\xba\x18i\xae\xf2*\xc0\xe7\xc6\xd7 \x93\x862\xc0\xa63\xe9:1&3\xc0\x18\xbd!H\x15\xee2\xc0\x02\x06\x13\xfa\xc2;3\xc0\x07d7#\x02&3\xc0M\x1b\xc0\xba\x80\x852\xc0\xd7\x06Ulq\xf72\xc0r\xb6\x02\x1b\x88{2\xc0\x98@\xd7e8U3\xc0\xe4\xdc\x88\xb1\xc9Q3\xc0*\xa4\xe1~IV3\xc0\t\xa8\xf9\xf2\x04\xe52\xc00\xc3z\nR!3\xc0\xe4\xdc\x88\xb1\xc9Q3\xc0y(\xba\x0f\x8et3\xc0\xbe|\xd5n(\x083\xc0U\xde\xf1{%\xcc2\xc0\xe7w\x17\xab\xb1\xad2\xc0\xd3F\xb6\nV\xaa2\xc0\x0eh\xaa\x85\xb1\xee.\xc0\xa8\xcfX\xa6\x99\xb02\xc0g\xb1\xf5u\x94\xb32\xc0\xeb\xe9\xe1\xe7\xb5\xb62\xc0\xec\x06\xb2b,\xd82\xc0\xb9\xd6{\xc3\xd9\xf42\xc0\x1e\xaa\xce=\x81\t3\xc09\x87\x93d\xe2\xfd2\xc0\x96.=%\x14\xd42\xc0\x0cV{,\xf6\xfe2\xc0r{\x1a\x92\xf9\xf82\xc0\x15V\x11\x9f\xf9e2\xc0\xa6\x01\xa9\xd3\xb8\x192\xc0\x91\xe5\xd6:\xaa^2\xc0\xacVb\xd5\xc2\x013\xc0=g\xc05\x9e\xf42\xc0V\xee\xa2[\x07d)\xc0X\xe4\xaa\xc9p\xfb,\xc0m\xda\xdc:\xbfz3\xc0\x16\xd3\x91V)\xd52\xc0\xf0<Gz\xc0%3\xc0\x01r\xc8a\x80\xe02\xc0x&f\xf6\xe4c3\xc0\x10\x16\xd6\xc16f3\xc0\xca\r\x96\xe6\x17\xf12\xc0s:\xf4\xf6!\xad2\xc0\x1c\x84:\x15R\xd42\xc0*.\xd6\xe3\xa6j3\xc0\xcc@\xc9\xf7w\xed2\xc0\x9f\xa7\x9bl\xd0&3\xc0\xcc@\xc9\xf7w\xed2\xc0\xc4%vn\xb4\x9b1\xc0\x8d\xa0\'\xf8\x01\xc12\xc0\x12\xf1\xd2\xd3\x9b53\xc0(\xb6\xb2\xa9\x94\xbd2\xc0\x04\xe7\xcf,4<3\xc0{aU\xc4\xd9#3\xc0\xd2s\xe0\xb6\x80\x163\xc0\xe1c\xbb\xa5\xbd\x173\xc0\xed_1uqP2\xc0\xd7\xb4\xca\x14\xe5)3\xc0+\x934\xb5\x9f\xde2\xc0\xbb\x12\x1adB7)\xc0W\xd1Bh\xf9\xe3-\xc0\xb4adR\xa95)\xc06Xf\xdbu\xa01\xc0\xb1$\xae\x9e\xd1\xf62\xc0t\x07\xa3\xd9}\xe01\xc0\xe9\xb4\x9f)\x7f\xf22\xc0\xd5?*\x00\xfa\x0e3\xc0\xabUOV\xe1\xe62\xc0\x8a\xb7*\x087\\3\xc0\x0c\xc6\xcd!\x8b\xad2\xc0m\x80}&2#0\xc0\xda\xc9^\x95\xac&2\xc0\xc2!\x84\xe2\x88\x0c/\xc0 \x89vP0)2\xc0\x19\xd3\xc6\xfci\x172\xc0\xe1\xfd\xc9(\xb0&2\xc0\x19\xd3\xc6\xfci\x172\xc0\x1d\xe6C\xfa\xcb\x182\xc0:\xf8\xb0K/\x1b2\xc0\xfd\xcc\xab\xea9\x1c2\xc0r\xaa\xda\xf2\xd5\xfa1\xc0\x9c,\x08\xafo!2\xc0\xc4\xaf\x1c\xe3mV(\xc0\xec\x16\xb9\x1a\x9d#2\xc0~\xc1\xa6P\xd0\xfa1\xc0\xd0v\xc4\xb9\xd6z/\xc0\xa0\x11\x90\xc8\xee\x002\xc0Z\xc56\xfc"\x87-\xc0\tF\xb0]\xb75/\xc0\xb5g\xa3uC\xba2\xc0\x8e\xc4b\x93h\x182\xc0u\x19\x00#e\xf11\xc0\xd8\x81\xc8\xb0\xa7\xaa)\xc0\xc2\xe81\xbc\xceE/\xc0\x99\xaa\xfem\xbf\x143\xc0\x90\x01\x8e\xcf\x017/\xc0\x94Q\xec\x8c\xb8v3\xc0\x82\xf7\xd1>\xea\x873\xc01\xcf\xd9\x10\xaa\xf92\xc0u\x87yC\xb8\xd0.\xc0\xe7k\x14\xb3|k)\xc0\xf3\xbf\xff\xfa\xf0\xf82\xc0.\xa0\x97\x88_s)\xc0\xb5\x0e\xd5q\xe7\xeb2\xc0H\x91\x8a\x83\xad\x192\xc0\xa005\x1f\x86\x0e3\xc0\x1d\x8e*GSb/\xc0\x0c\n\xc9\x04i\x8a/\xc0@\x1a%*\x0cQ3\xc0\x01\x90\x81^Bn.\xc006f\x9c\x9bZ-\xc0$\xf8\xd8\xea]\xfb/\xc0\x97\xdb\x17\xfdg\x9f.\xc0/1\xa4\xc0\xed\xd50\xc0+7\xd7\xd3"\r0\xc0\xf2\x03/\xbe!\x96/\xc0\x14\xde\xb1bZ2*\xc0\x84\xf45A\xaeN-\xc0\xfdQ&\xd2\x0eD/\xc0\xdfN\xa0rVY/\xc0Z\xf1Trc\xb72\xc0\xe5\xab\xe6*\x04"3\xc0\xcdX\xf2\xdbE\r2\xc0\x84\xab\x93N5\xba2\xc0\xb3\xfb\x02L\xdb\t2\xc0\xc3)\xc0\xa5\x06\\.\xc0\xc2q\x82\xef#H)\xc0\x82\x9e\x84\xe7\xf4\x153\xc0\xa3\\\xcc\x1ea\xc1-\xc0\x87\xd9\xcb\x04Q\xdc/\xc0\x81&\xe7\xec1\xec-\xc0\x99\xab!\x84\xe4\x7f/\xc0dn0\x7f\x9b\x992\xc0\xd3\xf1\x0e;\xc7\x142\xc0\xde\x9d\x0c\x0eVn-\xc0^\xd0V\xee|\xb72\xc0R\xf4\xcd$=y-\xc0\xff\x12\xb89\'\x83.\xc0\x89\xed\xbd\x1cV\'3\xc0B?\xa1X\x97\x050\xc0tO\xce\xebc\x192\xc0\xeb\xf9~\xbb\xdf\xec1\xc0\xa2\xdf\xcc\xd3/\x9d/\xc0\x94\xb4b\x92\xfd&3\xc0]\\ya\x0b\xa40\xc0(\xd7\x06@\xf4\xe2.\xc0\x9a\x08:\xc1\xb6\xd02\xc0\xaf\'\xf9\x15\xde]-\xc0\xe3S\xeb\xbep\x153\xc0\xf1\t\x16\x94\xc8\xa3/\xc0\x89\xb9)G\x9e\t2\xc0qhg<>\xe61\xc0\x86(^\xc0\xb4_/\xc0\xa8\xef\xa8Y 00\xc0\xa3F\xa1m}\xde2\xc0\nWS<\xac7-\xc0\xbcp\x13\xc6\xd2\xee2\xc0\xb0\x9bQ\x1e2\x1a3\xc0\x93\x9d\xb3\xbf\xfbh/\xc0\xb4\xab\x1c\xcb\xa8r2\xc0\xb5\x06\xf7\xc9H52\xc00c\xa8\xe2\x14\xdc0\xc0F\x96y\x7f\x0e\x0e3\xc0\xbf\x0c\x86\n\xc7\xc92\xc0{\x9b\xb8\x17\xc3r1\xc0R\xfb\xe2=\xeb\x11/\xc07\xfd\xc1\xe70=2\xc0$\x9f\x7f\xeb\x80\xf0/\xc0m\xe7\xba\xcbF\x08(\xc0\xd0\x9fz\xb1o\xd0&\xc0\xd0vZ\xe0q\xae-\xc0\x1a\rM$5f1\xc0K\xc7\x8d|}\xce/\xc0\xd4;\xe3\xf0\xef\xff/\xc0\x9f\xf7\x16b\xe8\x960\xc0G\n\xb1\xb9\x84\xce2\xc0\x9d\x97\x08,\xea?0\xc0}\xebqC^\x1c3\xc0\xe5\x10\tb\xb9\x042\xc0\xbb\xd4\xeb\xcd$\\-\xc0H\xea"<\x17\x112\xc0+H\xb8V\x11\xc8.\xc0\xda\x1bZ]\xcda/\xc0o\x0f\x94B\x8bN2\xc0)r0( \xc8/\xc0\xda\xae\xae\x92(\xb62\xc0J\x9eW\xf7\xd4\x073\xc0\xce\x0f\x97\xab\xdb\x1e3\xc0\x83L7m\x0e\xbe.\xc0\xa5L\xac/{\xbe.\xc0tZ)D\x10\xfb.\xc0\xfe=\x96\x12T\x81/\xc0\xe1~\xaf\x13\x92r-\xc0{BY\xe6\x11\xa12\xc0\x7fQ\xda\xd7p\'/\xc04\x16R\x1f\xb9\xc11\xc0\xacoCt\xb0)/\xc0\x14\xf1m2\x96z)\xc0\x9cE\x84,\x80\xfc2\xc0U\xf8\x8d\xc9\xb1\xb8/\xc0\xe3}C\xd1\x8d,2\xc0\x05h5\xd0I\x9c/\xc0i\x91O*la2\xc0K\x82I\x9dJg2\xc0\n\xc4\xcc\xfe\xff\xc62\xc0\xbfZ\xa0\xfa\xbc\xbf/\xc0(\xa0\xf4Q\x83\xdc.\xc09\x81\xb8E\\\xfa1\xc0G\xed^\xa6\x12?/\xc0\xfb\xb8a\xb5\xa7`2\xc0\xfa\x11\x02\xacS;,\xc0\xcb\x1f\xaa\x0e\x1ac3\xc0\xd4\x0e1\xae1\t3\xc0e\x16vA!\xf82\xc0BI\x86\x08\x10\xf62\xc0\xbd\n=S,\xf72\xc0d\x82Es\x83\xe72\xc0WF\x0f\x83\xf7\xf0*\xc0\x00\xe1\xcc(\x143-\xc0\x81\xb6r\x1dt\x9f.\xc0X!\xdf\xec#x2\xc0\x8c\xeb\xcd\xbb\x10l*\xc0\xafc<oS\x003\xc0\xfb)5\x8d:D.\xc0\xeb\x95\xb6\xc4\xcf\xeb2\xc0o\xe0\xc5\xb1jr3\xc0\x1e\xe4\xaa\xe1\xf673\xc0\xd5\xda\x81\x82 \xb8/\xc0\x14\x99\xa5\xc7\x96t3\xc0\x94f0\n\xef\xa21\xc0\xd4\xf3\x12\xdf\x8f\xf61\xc0\xb0\xb4\x1e\x16#\x93.\xc0\xbc7\x83\xf6o/-\xc0\xb3\xbf\xf74\xc3q3\xc04d\xfb\x14\'\x00*\xc0\xad\xfe\x0f\x95&\xaa0\xc0\xfb\xc9yq[K0\xc0\x18\xd7\xe3\xac\xe1i3\xc0\xb4\xab\x80\x1dEg0\xc0\xf9O\x96\x1e\x14$3\xc0\xab\x93Xh\x15\xc02\xc0.\x80\xd0\xdc\x8a\xbf/\xc0\x15\xa0\x0c4\xb3\xe61\xc0\xb8[\\%c\xe42\xc0t\xec\xb8LZ"-\xc0\xe3\xca)&\xff\xde.\xc0\x9c\xa55{\xf8\xcc2\xc0\xe3\x98\x10\xbe\x1bK)\xc0\x86u\xdc\x9cG\xce2\xc0\x8d\xe7\xab\xe2p\xf2.\xc0\xeb\xc8\xbd\xfb\x8f\xce2\xc0\x1e\xcc\x1e\x1c303\xc0/\x19\xc8\xe6\'\xee$\xc0\tx(x\x15\xc42\xc0X\xa0\xb0\x84\xe6\x902\xc0\n\n\xc0\xb8\x9f\x053\xc0\x8f\x83\x1f\xf5\x86\xd9.\xc0}^\xd5t\xf1\xe8.\xc0\x1e\xec"\x1f\x13\xac*\xc0k\r\x8d\x88z03\xc0\x9e\x85K\x9d\xc55-\xc0;\xf7Iv\xb8K/\xc0\'\x08\x15\x0e\xfd\x072\xc0\xb4D_\x91>\x8c2\xc0:\x84\x99\'\x1d\xcb-\xc0B\xd9\xfd!\xe1\x16&\xc0\xc3j\xd6\x03\x99\x19/\xc0\x1c\xf7\xaa\xb594-\xc0\xc7.\xd5.-\x113\xc0J4\x90\xe5\x03\xd7+\xc0Y\xecK\xa9\xf413\xc08\x1c\xf5\x9b\xa9\x153\xc0\xc5.\x18Q\xcb\xa0-\xc0\x9c\xa55{\xf8\xcc2\xc0\x00F\xd5Ie?2\xc0s\xdbS2I\x073\xc0\xba\xbc\xa59N\xe12\xc0;k\xd2\xbacL/\xc0.C\xd5\x96\xfa\xa62\xc0\x80\xb9\x9d<\x96\x9d0\xc0\'\xfd\xb8F8\t3\xc0\xb5uE\x8a\xcb\xdb0\xc0\xa1\xddls\x85\xc8+\xc0\xcf\xea\x0bR\xbf!/\xc0<y8\x92\xa753\xc0\xb2\xee\x1cHr\xf11\xc0\xf9\xeb\x1d\xb8\xe4\x171\xc0\xb5\xee\xd4\xa5\xa4\x0b0\xc0d,\xacI3q+\xc0\x0c\xd6=\xcf\xac\x1c#\xc0\x15\xf5/\xc7fw(\xc0\xa9\x12\x98\xe8\xf9\x162\xc0\x1b\x99@\xec\xaaq,\xc0>K\xbc \xfeW/\xc0\x08x\x15\x03\x98\x932\xc0\xc7_i\x1c\x18\xa12\xc0h\xbdB_\xfb\x88/\xc0v\xafJ\xdc\xa0n1\xc0\x99}\xe0\x8a\xb6\x1c-\xc0\xfc-\xd9\x14\xbf\xb1/\xc0k\x8aV\'.\xe71\xc0\x87\xb2\xdb\xf8&\xf8,\xc0\xdba|\xa6t\xbe2\xc0\x13\xed\x7f\x87\xfe\x06/\xc0\x9fJ\x03F\'\x080\xc0\xda\x87\t.c\xb82\xc0 H\x12u[\xb4/\xc06\xac@z\xe9\x12)\xc0 \')\xda\x8c\x083\xc0g\xca\r\x0cl\x1e2\xc0G4\xd4\xfc\x85\x1f)\xc0[i\x8c@\xe3%3\xc0rZ\xdf\x8f^\xdc2\xc0s8\xcc\xe6\xdb\xa0*\xc0L-\x95\t\xf6\xaa(\xc0;TN\xf69\xfb)\xc0;8\xa1\xe3f\xd52\xc0\x98\x1d\xbf\x82\x9d\x0f3\xc0q\xc567\xc9\x163\xc0U\x9d\xabk+$3\xc0"\xaf=\x06tL+\xc0\x1d\xb5Z\xab\xc8"3\xc0\x10\xfd\x8f/Wv)\xc0K\x17H\xd8\xaa\xf02\xc0\xf9`7\xda\xbb\x96*\xc0\xdc\'\x1e\t\xfed3\xc0\xf3\x15!b\xa4\x083\xc0\xf7\x03lD{c3\xc0\xf96r/\rC2\xc0\x00M\x80\x01\x07B2\xc0\xbf\xe3\xbb\xf3R&3\xc0\xe9\xfa;)%\xef2\xc03\xb4\x81\x7f\x8c\xed2\xc0\xdd\xfe!\xc5${2\xc0\x8d\xaa\x84\xdb\xdd`.\xc0\xceh\xe9\x83P\xf82\xc0\xb3\xd0\x90\xad\xc7\xde2\xc0\x96\xcb#*s\xd02\xc0\x00\xc8c:\xd3\xd42\xc0Ik\x9b\x0c\xe2\xd52\xc0\xed\xce>\xec*\x063\xc0\xd4\x08\xfd\xe4\xd1\xf52\xc0m\xf5)\xa6\x1d\x0e*\xc0\x1c\xb6Z@\xdb\x163\xc0V-\x00\x15\x05\x99*\xc0Or%M\xd7g3\xc0\xacVb\xd5\xc2\x013\xc0\x85\\\xa2e\xcc\xd62\xc0\x8d\xa0\'\xf8\x01\xc12\xc0n\xc0\x91\xe0\xeb\xa01\xc0\xa1&\xde\x11`\x9f.\xc00\xa8v\x08(m3\xc0\xecX\xc6\xab}6-\xc0\x8b\xb3\xec\xf1\xa3\xd42\xc0ia\x10h\xb1\x822\xc00\xe9\xc0\xcf\xe6\x852\xc0&Q!b\xd8j2\xc0&\x11\x16\x8bo/#\xc0#]\xe3&s\x9f1\xc0\xe7\xf6J\r\xb4\xa21\xc0S?W\xfb\x1f\x133\xc0\xcc H{q\xd02\xc0\x9c+\xcd\x199g2\xc0\xbd{j\x82\xf9p3\xc0zd.q\xe7\x1f3\xc0i\x1a\xe3\xe4\xc9g2\xc09\xdfz\xe7{\xf91\xc0\x1f\xea\xbcO\x0fj3\xc0n~\xf3JH\xc52\xc0-P4@\xda\xff1\xc0\xe5y~\xde\x9c\xf81\xc0\xfb\t\xce\x1b\xdc\xeb2\xc0\xb7\xc7\xce\xe3>\xd82\xc0\xaa\x87\x84\xe3\x81\x873\xc0\x0e\xcf\x10y\x13\xd92\xc0\xf3\xff\xbc9\xd4\xb62\xc0\xe1\xde\x9f\xe5\xb0v3\xc0\x1e\xf4\xfbVg_2\xc0\x8e\xb8\xe3\x1f\\33\xc0\xe51\x0f\xa9\x8d\xb60\xc0\xbd\xb4F3V\xe72\xc0\x18o\xf9\x8e\x80\xb82\xc0\x85\x84\xcd\x8f\xcd\xb02\xc01\x1b\x9e>\xa2\xf02\xc0\x12\xd4\xc0\x82:\x003\xc0f\x13\xb8\xad4(3\xc0\xf8\xaf\xf9\xc1<\x12/\xc0>[\xc8\xda/\xe02\xc0\xf1%W\xfeV\xde2\xc0H\x83)\xafd{+\xc0\xac/SDw\xe22\xc0L\xe1\xa1*\xe4u3\xc0\'\x05Q\xf3\xddl-\xc0\x1b\x07j\xe6\x06\xee2\xc0\x1b\xb1\x9b\xb3\xf6\xb32\xc0t\xdc\x96m\x97\xf62\xc01\xc0\\\x80\xf4\xea2\xc0\x040_\xfcA\xf92\xc0\x1b\xde\xdd$N\xba2\xc0\xfdM\x19\x90\xd6\xf22\xc0\xae\xc6r\xd8\xe8w0\xc0\xfdt\x1cd\x11\xd52\xc0\xaeE\x11\xb3\x17\x0b3\xc0\xbd\xfe~\xe8\x96\xff2\xc0\x04\x7f\x8e\x1b! 0\xc0\xbd\xac\xa5 \xa9\x073\xc0\xaag\x17\x9f\x88+3\xc0U\xde\xf1{%\xcc2\xc0\x1d\xf3\x0b\xd85\xc5/\xc0\xa8\x8b\x12B\x82e%\xc0\xe6\x9b\x8d\xad1\x9b/\xc0\x00\xfe\x06\xf9\x14\x9c.\xc0A\x93j\xc0\xfa.3\xc0\t7s)?*3\xc06\x88[1G:0\xc0\x14"\x82\xcb. -\xc0\xc9\xb8|n\xf0\x91/\xc0\x89j\xfb|\t;3\xc0\x95\xf22YC/0\xc0\xb1\xff\xc2\xf1b00\xc0\x08\x98P\xccQ$3\xc08\x85\x12\xf9\x19\xe4%\xc0\xdf\xdcP\nV&3\xc0#\x02\x8f1?\x1a0\xc0\xf2\xda\xef~[\x0c0\xc0\xfb\xd0\x1d\x96\xe2?/\xc0/\x17\xd7H\xe7\xe42\xc0\x86ow\xc7\xbd\xfb/\xc0\x81\x83\x195t\x92(\xc0\xd4\t\xf2B\xceI\'\xc0\x7fqv\x04\x99>/\xc0=\xe5#\x86n\xdc2\xc0O.!\xdfvQ3\xc0y\xb5\x8d\xcc\x91\xe42\xc0V\xd7\xe4L\x97\xb0/\xc0\x98\x9f\t\xa3\xa2\xe6-\xc0\x12\xb8k\xa4\x86\xb9/\xc0L\xd9\x81O\xc5\xd8/\xc0\xbdn\xd6\xd97\xf8/\xc0\xa1}=\xe4\x17m3\xc0\x95\xab)\xfe\tU3\xc0\xb0\x98\x17\xff\x1d\xe3-\xc0\xf4\xecO\x8a\x1e\x050\xc0wt\'\x19\x90?3\xc0j\xa0\x07\xff\x8f\xeb2\xc0@\x9aV\xdc\x11\xe82\xc0\x82\x1e\xd8_\t60\xc0\x85\xfd\x89\x90\xb9?0\xc0\xb9\x9d8\xdeem/\xc0\xcb\x1a#8\xad\xf72\xc0\xa0\xbe\xb0`\xbf\xe72\xc0\xc9\x88\xcd\tm\x97*\xc0\xe2(\xd6\xe3|\xa5*\xc0=k|\x13\xb7\x113\xc0\x03\xea{\x15K\x1b2\xc0%G\xe0\x93\xdf\xed2\xc0K\xe5u\xf4\xd3\xd72\xc0\xcc\xbd5i\xdc\xc3)\xc0\xc0\x9a\xad\x7fL>3\xc0Q\xf9i@\t\xc92\xc0\x86\x8f\x8cL\xfa"3\xc0\xd1\xe5Z\xd0\xb7\x812\xc0$\xa3\x8f\x97D\xd42\xc0\xfc?\x04;\x12\x08,\xc0\x17\xdd\xa4Y\x81\x9e%\xc0\x93\xab<\xb4i\xf12\xc0\xec\xfad\x91*+3\xc0\x87?\x7fx\xbc\xf72\xc0\xd4\xc5\xd2\xc51\xf22\xc0\x11\x0f\xd3S\xa3\xc3#\xc0\xa8Kt\x85\x84-3\xc0O\x04\xd3\x01\xbb23\xc0V\xaf\'\xd6\xc4\xf11\xc0pp\x8bD9#2\xc0\x84\x9c\x9d\x1d\xe1\xba2\xc0\xceO\x17\x9c\x8b%3\xc0f\x9c\xf4f\x04\x052\xc0s\xbfi\x02\x9e\x193\xc0\xa4w\xe4\x91\t\xf52\xc0\xeb9\x80]\xfe\xca2\xc0&\x8a\xb4\xc6\xa9\xc4*\xc0(\xdd\x8e\xbd\xa5\xcc2\xc0\xd4\x19P/i\xd12\xc0\xc5\xf2\xd0u\xccb)\xc0\x8f\xe1\x07\xbbg\x183\xc0>J\x14\x14\x0c\x14*\xc0IN\xa3\xe2\x16\xd22\xc0j\xe6z\x1e\x07G3\xc0\xdd\xf0\xb9\xce\xa1\x153\xc0Tz`\x0f\xf5D3\xc0\xd1yB\xb9\x95\xb52\xc0d\xd5;Y<\xfb1\xc0\xe3\xfbxt\x1c"3\xc0\xe7k\x14\xb3|k)\xc0\xda\xba\xdd\\\xed\xb22\xc0\xfa\xc0\xa2\xa6\x08\x102\xc0D\xa9\rZh 2\xc0\x87S\xd8\xec\xfbW*\xc0\xd1u\x81D\xe9%2\xc0}bX\xc0x-)\xc0\x12\x9dt\xb0\xc2\xc62\xc0:\xf8\xb0K/\x1b2\xc0\xb9\x81\xb8\x02\x9e\xc02\xc0*`j\x9a\xddX(\xc0p\x87\xcd\x11\x1d\xd1*\xc0t\x8e\xff\xcf\xe3\x182\xc0\xea\xe5\xaf~l\xe71\xc0C\x9e\xb0L\xc5M2\xc0\x11y\xd4O\xce\xd1(\xc0\x1b\xe4$I\x10\xbb2\xc0\xeen\xech\xe26)\xc0\xf1\x9c\xd9\x05J\x92/\xc0\x15\tZ}\xd8%2\xc0gk\xf8\x00%g)\xc0i\xf9f\xc7\xe9)3\xc0&]\x1c\x94\x92\x182\xc0RD\x8b\xad\xd8(2\xc0Q\xd1\x8c~l\x88)\xc0\xea\x8fl\xe8\xfd\xc32\xc0\xb5\xbe\xa7\xbe\x8e\xc02\xc0^\x15Q\xd3\xc0h)\xc0\x7f?12p\x173\xc0Q\xc1\x03\x83n\x8f+\xc0W9\xa5\xce\xa8\xa8*\xc0\x1f\xeb:\xb7\x8a$/\xc0\xb2\xad\xaa\xae\xae\xc82\xc0 \xd7\xf2\xa0`\xb92\xc0\xec\xfaKv\xb2_/\xc0\xf6\xc436;R)\xc0z\x1d\x8a\x14\x97\xa4*\xc0\x9bbpS\xf0\xf52\xc0D\x0c\xaf\x19\xb4&3\xc0\xa5\x02\xf8.\xef(-\xc0w\xe6>%\xb7\xd22\xc0\x95\xc3\x9bp`\xa90\xc0\xa8\xf4\xa6\rO\x97/\xc0D\xfe\x08Cl}!\xc0\x9cE\xf9\xdf\x00r)\xc0\xa0@{I\xbd+*\xc0\x83gG\x8d\xf5\x042\xc03\x0e\xe2\xda\x92\x043\xc0\xf66u\x10\\Q2\xc0AB7/\xcb\xcc2\xc0n\x98!\xa1\xad53\xc0\xf9\xbdl5\xae\xef1\xc0\xe8\xcd\x0f\x86\xb2\xb5/\xc0$i\'\xc7]\x1f3\xc0\xca;\xf3\xa8\xee\x82*\xc0\xa1\x96\x18\x8e/\xad*\xc0;\xaf\xd6j2\x9e2\xc0\'\xe4\xf5\x9b%\x1f/\xc0\x12Y\x99\x7f\xaa\x982\xc0\xe3j\xa1(\xa8;3\xc0\x0b\xf4dt#\x142\xc0\x08\xf3C\xb3Z\xd9/\xc0\xaax\x00"B\x0b+\xc0\x9e\xa0\xa81\xe7\xa0.\xc0D\xbe H\xdb\x9f2\xc0\xa7\xdb\x04\x0e\xf7w2\xc0\xf9G\x90\x9d\xb0!3\xc0q(\x19<uo+\xc0\x7fQ\xb2\xb0\xbe\n-\xc0\x87!8\xc4\x18\x143\xc0\xb2L!\xe8\x90\x8e*\xc0\xce\x0f\x97\xab\xdb\x1e3\xc0\x8d\xd8\x14\xa8\x80i-\xc0\xb9eB\xfc\x19\xf72\xc0\xe6\xbc\x81L\x15*+\xc0>9_\xa5\xafY-\xc0\x1d\xa2X\xc7\xaar-\xc04\xc6B}\xfe\xf82\xc0\x99;\x10\xa0\xa4\xde.\xc0x\x01\xcb\xfeq\'2\xc0\xdb~\x9c\x9c\x90W.\xc0\xa0\xa7\xb2\x84\xdf\xdf"\xc0\x04\x06\xbac\xf3\xbc2\xc0\x17s\xd3\xe2M\xe1/\xc0\xd7\xfc>\xda\xe0\x912\xc0\xd1\xc6-L\x9cg*\xc0\xed\xb2z\xaba\xfe-\xc0!\xef\xff\t\xbc\xec/\xc0`\x03G\xac\x91%3\xc0_\x93\x92\x95\xe1r/\xc0\x0e/c\xcc7x+\xc0\xc7=\xe3\xbd\x14p1\xc0\x9f\xc7\xf7\x177K0\xc0\x0b\xd8\xc1\x06\xff1/\xc0\xc4kI\xfc\x9a%/\xc0\x02\xe8a\x17\xc1\x0e0\xc0]\xda:\xef\x05\xee/\xc0+\xe3U\x1b\xba\xd9/\xc0m\xc7.^\xdd\xa52\xc0\xf2\x01\xfbX\xc1\n0\xc0\x1a/\xd9B\xbc\xa32\xc0\x99u\xe2RN\x0b0\xc0\x17\xeb\xfc\x07A\x05/\xc0\xd0}\x7f\xd9\xf3}1\xc0\x8aDGQ\xf1\x9d/\xc0\xe2\x91\xb4\xe1\x00\xff/\xc0W]s0 c,\xc0\x9a\xd7\xa4\x1fr\xdd/\xc0\r\x15A\x91R\xe81\xc0\x82e(\xc9u 3\xc0\xc1\xec\x82\x9f\xb1]/\xc0\xdc\xf2\xd5\xef\xbc50\xc0\xa1\xe0>\x81.\x11.\xc0\xf2C5>\xb603\xc0{\xef)B\x9dI/\xc0o\x15\x9f\x93\xd0\x100\xc0\xbeA\x85*\x05\xe2%\xc0\xba\xb7s\xc0\x1d\xc5.\xc0\x8b\xe9\xf6sUk/\xc0\x91\xd7\xae\xd6@`/\xc0A\xd2\xf06;t/\xc0]\x8d\x02^\x94a/\xc0\x92\x1ak\xac\x1e\x8f/\xc0\xcd\xc2u\xebs\x9c/\xc0\xc3\xa7\xe5\xe2\xe4\x053\xc0\x14/\xe1\xea\xf1\x8f2\xc0B\xe2\xecA\x06q-\xc0\x86\xbc\xa6\xc7O6*\xc0\xd1\xaf1\x8d\x00a/\xc0\xf8\xb9V\x96\xecP1\xc0\xaf\xb3\xc7<\xb0g/\xc0\xd27\x83t\xea\xd32\xc0\x8f\xff\x19\xd1\x94\xd8/\xc0057\xa9\xc7(/\xc0\xd3\x9a\x92\x06@*/\xc0\xc0\xcf\xfev\xe71/\xc0\xfc\xa6G\x9f\xd5!0\xc03\x87R\x049\x99/\xc0\xb6&R\xa9\xb5\xf51\xc0b\xd6w\x06\x0cf+\xc0\xf4(\r\x9a\x93\xd4/\xc0E\xc5\xbd\xc7\x1f\xb8/\xc0OV\x90\x8d\xdb\xe82\xc0\x15\xa8&\xf8\xe5\xbf/\xc0\xdf\x88b\x87`\xe4+\xc0\xcf\xd1e\x1e\x9c%0\xc0\x19\\\xe3\xad\x06\xf7.\xc0\x9d\x02\'g\x97g3\xc0\xa2\x88\x1e\xe4|i-\xc02V\xfc\xba\xa6\x992\xc0*\x14.VcL0\xc0\x19\x93hu\xc4\x7f/\xc0\x8a\xb6-\x1a\xa0\x13/\xc0$\xe8W7\x119,\xc0\x98\xbb\xf1+y\xfd2\xc04\x05y\x9fQH0\xc0\x01\x17\xb9Q\xba70\xc0\x1d\t=\xb5\xd3\xf22\xc0#\xdfi~@Y0\xc0X\n\x0c\xfd\xa8\xc7.\xc0\xf9\xaa\x99\xf8m?2\xc0\xa7\x91\xa6\x1c\xfa\xbc/\xc0|n\xf5\xcag\xbd(\xc0\x89\xca\x8d\xa6mg/\xc0Q\xd0@kh\xf2,\xc0\x0eW:S\xf93-\xc0\xce\xad\xbdZ\xf7\x82-\xc0^P_\x01\xa153\xc08\xd1}OJ\x143\xc0\x99\xd2d@\x8f\x9e.\xc0\x87\\\x1e(\xa8\xde2\xc0z\x1d\xceE~\x99-\xc0\xfee\xa5\x89\xb8\xad/\xc0\x19za\xab\xd2\x992\xc0\x1e\x17I<)\xc6.\xc0 \xa9\xdap}\t3\xc0\xa0]fQj\xdf/\xc0:\xc0l(\xe2\x1b/\xc0\xf6k\xe1d\\O-\xc0\xfe\xcbx\x96\xf9\xfb2\xc0\x1f\x18A\xd9\xb5\xfc/\xc0\xc9\xa2\xcbe\x9a\xde1\xc0\x92\xd1\xff\xff\xcf\xa1.\xc08\x03\xbfV94/\xc0\x80\xb0M\xfb\x00m.\xc0\xe5\x87\x9a\xf8\xe1\xb40\xc0GH\ts\x7f\x81/\xc0;\xcc\x05!&\xb90\xc0.c\x91\x14{\xb8-\xc0\xc4\xa9q\xc1\xe7\xde2\xc0Vq\xa2\x04P{.\xc0s\x01\x94\x9c\xf4@.\xc0\xdc\xf87W\xa9\xb60\xc0\x12\x8b\x80a\x87\x89-\xc0T\x8co\xae\x15i/\xc0Ib\r\xf2\xe8\xc30\xc0\xab\x03\xd2m\x11\x84-\xc0\t9\xd4\xed\x0f\x1f/\xc0\xb82\xd95\xae\x8c0\xc0\x86i\xf6\xb0\xe4\x192\xc0\x8e-\xa9H\x1c\x841\xc0\xe3\xf8>h\xba\xaa0\xc09P\x98*G\xdb2\xc0\x82j\xa5\x8f\x96\xe51\xc0\x04Q\x9ck\x0e\x7f.\xc0\xfd4\xb8\xb8 \xc9/\xc0\xad\x7f\xfa\xbce\xb1/\xc0\xf1\x18\xe5\xd8\xe4\x0e3\xc0tl\xfc\xbf_\x021\xc0\xbc\x91y\xaf\xf5\xcc.\xc0\xc7\x84y\xb1\xec:0\xc0\x14g+\x8av.-\xc0\x08y\x11\x14k\xe81\xc0&f\xba/QJ/\xc0V7\xac#\x9eB)\xc0\x9bH\x95e\x99h2\xc0k\'fS\x07L/\xc0\xc8\xc9|\xe5L\xec.\xc0S\x00\x87P\x9e_1\xc0u?\xe1d+\xf61\xc0X!\xdf\xec#x2\xc05\x9e\x96\xf0\xd6\xe62\xc0\xd5\xb4\xf6\x97L\xf5/\xc0\x1e\x84\xf47\xc2\xe11\xc0\xdf\xdf\x8fZf\xa5.\xc0\xeb\x97e:\xf2a0\xc0l\xc5\rw\x13o*\xc0zk\x9d1=5/\xc0\xecL\xb1\x95\xd3\x9c/\xc0T\x05[O7\xcc/\xc0\\\x03\x0c[8\x1f,\xc0U\x80\xccGv\xc3/\xc0^\x15\xea\xf0o\xe71\xc0L\xf8\nN\x82\xcb2\xc0\xe8D\xf4rS\xd12\xc0jn\x9eqj40\xc0\xf5\x0c\xb9\x90m#3\xc0\x0e\xff\xc5\xdf\xdbf3\xc0bvF\x1f\xfc\xe41\xc0\xcb\x1cB\xaf\x05\xd2)\xc0!x\xfeU\xc15-\xc0\x18\xd7\x90\xcbw\x1a2\xc0\xe9\x96Vh\xc8\xed+\xc0\xc4`L\xbcv\x073\xc0\x02\xc9\n\x18\x9f\xee0\xc0\xa9\xa7\xf12\xf5\xd22\xc0+\xd7"\xe44\xeb1\xc0s\x0f\x0c,\x94\x8a.\xc0,f\x0b\x19\xd6\x130\xc0\xd3\xa9>Te*2\xc0\xa7\x11_ \xf3(/\xc0}\xb2\x13\x99\x99\xdb+\xc0T\x854\x7f\x10\xe61\xc0b\xd8N\x95\xed\xd52\xc0)\x1cn\xb8H\x1b3\xc0\xc4\x1a\x14\xd2\xb090\xc0\xd77\x1a\xf2]\x83)\xc0*U\xf5\xf4n\xb92\xc0\xe1I\xb8uO0#\xc0\xb0}\xa1i\x0bQ/\xc04nw\x00\x95\x162\xc0D8\x07\xe3\\02\xc0*\xc6H\xc2\xd0=,\xc0\xf5\xd0pd\xbb\x84*\xc0\xb0\xc6\xd7\xc2\xd4\xe2\x17\xc0\x01DdA\xe0\x0b#\xc0\xf9P\x80\x7f\x07\xf0)\xc0qv\xc9]\xdd\xfb*\xc0|\x83\xa1\xff\xaf\xde2\xc0\xc7\x971J?\xd61\xc0\xa7\x08\xcf-G\xde2\xc0\xfa\x04g\x81\xdb\xc2/\xc0/b\xe2\x07u\x110\xc0r\xd7\xb5\x93k\xb62\xc0\xa8\r@\xd3\xe8\xef2\xc0\x9aq\xfaQ\xc81*\xc0\xf6\xeb\x15\xb7\xca\xa32\xc06\xaej\x87\xb9\xf51\xc0%n\xb4\x82\x15\xe51\xc0\xd6\xba\x7f\xbbA&*\xc0\xf9X`\x9cuX0\xc0EAU{\x03\x8b.\xc0y\xf5\xc7\xb5\xa5\x820\xc0\xb82\x80\x8f\xea\xed2\xc0s\xaao\xce\xef\xce1\xc0\x19\xe7c5u\xe82\xc0X\xedU\xf0\x1690\xc0\xfd \xb9G5\x91.\xc0\xaa2\xf2[+D.\xc0\x99?A\x7f\x0f70\xc0+\x06\x01\xe2}\xcb1\xc0\x0f\x86\xe1\xc3\x8a<0\xc0\x92t\xd96N&2\xc0\xcb\xb4\xcf\xae!-2\xc0u\x9f\xb35\xda\xf91\xc0\x14%\x15\x08\xbcO0\xc03\xaf\xab\xa9\xc9\xb9-\xc0\xbd:\xe2,J\x89-\xc0\xa4SHd1\xb92\xc0L\x1f=\xe8A\xca.\xc0<K7\xe4\\\xd51\xc00*\n\x8d\x01\xf5-\xc0$0\x0bg\x08M0\xc03odk<\x91/\xc0\xb0}\xf8TJ\xe5-\xc00*\n\x8d\x01\xf5-\xc0\xe3\xb4\xb0\xe0R\xc32\xc0\x98Y\xb3~Y\x8c0\xc0t\xdc\x96m\x97\xf62\xc0!r#\xfa\x11M0\xc0%\xfa8\xee\xa2C3\xc0@\x15\x81\x16y\x1a2\xc0!<-\x9d\xfc\xdf2\xc0}\xaf\x0e\x14\xa3F3\xc0IN\xa3\xe2\x16\xd22\xc0\r<i\x03\x81\xf7/\xc0X\xf8\xfe\xe3!\xf52\xc0\x040_\xfcA\xf92\xc0\x91\x1f6\x92>l/\xc0\xe9!\x9eTU53\xc0=\x0e\xb6\xe8\xc7\xb1/\xc0\x0b\xc1\x0b5]\xc02\xc0y\xfc\x13\xa5\xb2S3\xc0J\x8c<\xeb\xc8\x1b*\xc0]\x11j\xf7 \x102\xc0\xa9\xbc2\xf2\x13\xac(\xc0C\xa8\xb3\xad%\xda0\xc0OK-\xe4\x7f00\xc0\xd4;\x07\xbb\xe8\x050\xc0a\xe8<N\n 0\xc0\xd4\xa1\xb5\xf2\xba\xa3*\xc04]\x83\xcc\xc0-3\xc0*82hg\xe8/\xc0w\xe3_\x8cw\x153\xc0\x95\xde\x8azO\x84*\xc0\x19\xfdf[e\xc5/\xc0\x1fH,\x01\xa0\x9e,\xc0\xeb\xa5BfB\x9c.\xc0\xf8\xea\x03\x8cq\x08+\xc0j\x96d\x93\xec\x132\xc0\xf4ME\xc0\xb9\x082\xc0\xdc0\x1c$\x8b\x9d/\xc0\xc0\xfd\x97\xe7T\xd5(\xc0\x08\x9c\x7f\x1f\x13\xb82\xc0\x83\x89\x16@\xbe\t3\xc0\x0b3\xd4x\xef\xfc/\xc0A\xe9\xe3\xdbn\x043\xc0\x8a\x86\x96\x82\x8c\xc02\xc0\x96\xf1\xcf\xf0p\xfb1\xc0\\\xf1\xae\xde043\xc0Gxl\xff/\xb82\xc0\x86\xd2A\xf6\xe9\x99\'\xc0\xcd&qn\xedQ/\xc0\x12\x9dt\xb0\xc2\xc62\xc0`(\x8c=\xbc\xa2*\xc0\xf4\xd3\xac\x95\xd4\xfd-\xc0D\xa5\xa1\xb1XI)\xc0\x9f\xce\xde:p\xef/\xc0#\x89="b)3\xc0\xba\x83\xea\x1c5/0\xc0\xbf\xfdYl\xaf\xea2\xc0"\xb5\x9b\xa4\x92\x10.\xc0\x87S#\xb2\xeaP2\xc0\xd4.\xc0~\xd5d-\xc0\xab\x16&\xcf\x9f\xe01\xc0\xbaP\xb0W6\xa4-\xc0\xadT\x80\xf1\xe7\t3\xc0\x04J\xa4j\x9b\xc1/\xc0\x93\x98\x99\xb6\xa8S-\xc0bI\xb8\xb2@\x03+\xc0\xec\xff\xd2\x0f:<-\xc0r\x8e\xf9\x95\x1d\xee0\xc0\xf3\xff\xbf\xb1\xe0\xd9/\xc0Y\x03#f\xac\x002\xc0\x0ea\xdaS\xfc\xf71\xc0\x8dx2\xee\xe1\xdf.\xc0\x85\x83\x7f\xf8+\xf92\xc0\xd1\x02\xea.N\\2\xc0g\xb0\xd9-\x9e\xac/\xc0\xd6wG\x18\xab\x9e%\xc0\xa3$F\xbc\xaa\xbc2\xc0\x9d\xa9\x8aV\x0c\xfa2\xc0F\x02;\xe4m\xee.\xc0#\xda\xc0\xf1 \xf22\xc0\xbad\x91\xc9\x15\x0f,\xc0\xae\xb3\x0f\xf3\xbdL3\xc0s\x10\xab\x07\x04\n3\xc0\xf6\xc2A\x9a\xcb\x98/\xc0\xf2\xebpG\xffl-\xc0\xces\xc3\xcfu\xe31\xc0A:DP\xda$3\xc0\xea\x1eH\xc9\x88\xf3/\xc0gE\xec\x1d\xa5\xc2#\xc0\xe8G\x1d3\xb8\xe2-\xc0]Q\r\xe1J+-\xc0\x12$\xc3\xd2\xfdn2\xc0\xd4O|\x9eM"3\xc0Sp\xa6^\xef\x082\xc0|a#W\x17\x96*\xc0\xf9\x9f\t\x9b\xd0\'3\xc09\xc0\xc2\xbc\x8e23\xc0G.\xe39U\xf91\xc0\xfa5\x8c\x8d\x96[2\xc0\xf5\x00\xf6\xd3S\x862\xc0s\x85?\x9e\xbd)3\xc0\xc6\xc2\xd6\xdf\xfe-3\xc0\x1cFt\x0e,\x1a3\xc0\x9cj>4\x04\xaf/\xc0\xba\x14\xe6\x95\x95`2\xc0g\x8eC\xa1S\xee2\xc0\xf2H\xb7\x12F\xae.\xc0*\x9e]T\x8d\x142\xc0 \xa3\xfc\x82\x00\xe82\xc0L\xa2|A\xd0\x82/\xc0\xdc\xd7R}V\x1e3\xc0-\xf9U\xdb\x98#3\xc0\xa2\xf2a\xd5\xd8\xaf0\xc0\x03\xab\x18g\x7f\x072\xc0To\xee\xc1h\x0e3\xc0\xd0\n\x1el?!0\xc0\xbe@5\xdf=\xe72\xc0\xa6\xcc\xf9\x99z(3\xc0\x1b\xf7\xf4\x05\xe8\xd21\xc0\x8fvS*?\x99&\xc0\x98\xaa\xd8\xc5\x82\x102\xc0\x1e\x05\x9c\xca\x1c\xde/\xc0c\xc4\x88w\xa1\x9d.\xc0\xdc\xb5\xc2\x9d\x86Y/\xc0\x80|\xed*M43\xc0|\x94P>\xb6\xda2\xc0\xbc\xde\x0e\xb4\x1cX/\xc0?\xbfY\xdb\xe9\x1b0\xc06\x1d\xcd\x8e\xc2\xca*\xc0E\xa3\xfd\x8f#\xde\'\xc0\xbbY\xe0?\x0c5/\xc0\xb28\x0cx"\xa4*\xc0n\x12\x91\x89\t\x92(\xc0`\x16=\xc4$\xde/\xc0\x11\x8aY>\x01\xb9/\xc0\x8el\xf66\xb7\x9f.\xc0\x85c1\rv &\xc0\x115\xb9\xe3r`3\xc0a\xcej\xe3\xb9P2\xc0\x07Xm8@\x083\xc0\x80\xb8\x81O\xc7\xe2,\xc0\x00\xb0e#D\xec2\xc0\x93~\xf9L\xe7]3\xc0\x85\x88\x0e\xcc\xac\xf22\xc0;\xad\xf4(\xfc\xdc2\xc07U\xaf\xfb\x07S&\xc0A\xae\xee-\x82i3\xc0\xab\xf8\xe9\t\x0e\xb90\xc0\x9f\xe7^C\x1f\xd92\xc0\xf3\x08\x99\xa7\x18\x8a2\xc0@T\x9fX\xa9\xd52\xc0?\xbf\x11r\r\xa21\xc0=*\n\xc2tS*\xc0\xf3\x83#\xf2"\x1e/\xc0\x1b\xe4\rt\xac\x96+\xc0s\x1f\x93g\xd4b3\xc0\x1b\x98\xc7{\xc5\xc4/\xc0_\xe4\xc8@\x94\xbb1\xc0\x16\xe8\xf7\xe1^r)\xc0\xf5\xf2E\xee\xf8b3\xc0I2\xbc\xee\xc8\x1a2\xc0\x1b\xe4\rt\xac\x96+\xc0O\xbeF/D\xe82\xc0\x8d_\xbd\xd36}2\xc0XS\x08.\x05\xee2\xc0\xd1\xaa\xd7\x0e=\xd02\xc0\xa9\r^\x11X\x0b2\xc0\x8c\xbfN\xd5\xc2g3\xc0\xc1\x8c\xf5k\x9b\xde2\xc0\xe4\x00\xcesB\xd0*\xc0\xfboz\xa5U\xd42\xc0Ew\x1c\x04\x14:*\xc0B\xd0\x1d\xca\xb0\xa11\xc0K\x85\xeb\xb76H2\xc0\xba\xd3\xd1\x14\xd9\x13*\xc0\xe9*\xb2(KQ3\xc0\x93\xbdw9\xe5w/\xc0\x96Q\xa3q\xb0\xfb2\xc0\xccEI\xecR\xe42\xc0\xd1\x0c"\xaa{`+\xc0\xb5]/\x8c\xc4\x80*\xc0\xa0\xe6d\xe2tg*\xc0X\xc7k\x7f\xc1G2\xc0)\xebr\x97C\x0f2\xc0\x0cw\x18E~\r3\xc08\r\xb1\x15o\x1d2\xc0\xbd\x03{uw\xd32\xc0l\xb9!\\U_/\xc0RL"|\xc7z)\xc0\x86%\x00/\xa3\xd92\xc0\x17g24Sc-\xc0"\xaf=\x06tL+\xc0\xcb\xc2\xab\x94\x11Z*\xc0\xbdG\xd0\xf5N\x86*\xc0F\t\\DKr3\xc02\xf6z\xf4g\xaa0\xc0\xb9\x86ZV~\x003\xc0\xc5\xe6\xe3\xe08\xd72\xc0\x04/Os[\xc8*\xc0\x19\x0c\xc8s\xc4\xed*\xc0P\x05\x03m\xf1)*\xc0\x88\x88\x90\x95\x8f\xdb*\xc0%\xd1VbD\xd12\xc0\xeb\x06\x06L\xc9m3\xc0\xbc\xdb\xd2\xa4H\xd9.\xc0qz\x8d\x9c\xc8x+\xc0\xe4;\x1e{\x7f(2\xc0BRe\x0e\xcah*\xc0\x868x>\x93\x17)\xc0\xccrU\x94Y}*\xc0\xf6\xc436;R)\xc0\x07\xac\xb4L\x9a\x87*\xc0k\x9c\xae\xc8\xa2\xd02\xc0\xd8\x86\xf5\xff1o)\xc0\xdcx\xf3$)\x1c)\xc0z\xb8\xec"^\xe62\xc0\xb0\xec\x9c)j\xd62\xc0\xad\x0e\x8a8\x9b\xee.\xc0*O\xe2\xab\xb3\xf3*\xc0\xba\xe9\xf0\xc6y\xca0\xc0\xff,\x9e\xfd\\\xd92\xc0V\xef\xc6f\xc6\x06/\xc0\xb0\xf7\xef\xc81\x86.\xc0\x1d-\xfe\x9e\xe2\xb52\xc0\x9a\xc8\xdb)\xc6^2\xc0\xc5-\x92\x10u}/\xc0\xa4\xfb\x8cR\xfa\xc0*\xc0\xe57\xcc\xd69j/\xc0z\x96\'C\xf8\xf72\xc0\xcd\xdd\x0e\x15%e)\xc06\xe0s\xba\xfa\xa2*\xc0\xcf\xe5\x90[-\x0e3\xc0\xc3\x0fL\xdc3>/\xc0z\xaf\xf3?\xeb\xe00\xc0\xc3{\xfbs\xfac)\xc0\x96\xe0^Kj\xb82\xc0+\xbeK3\xad\x073\xc0\xe8\x90\x06\x13s\xcd2\xc0p|>\x08F+3\xc0\xabZ\x18\x89Kf)\xc0\x04(\x01\xee\xb4P*\xc0\xabZ\x18\x89Kf)\xc08\xf7m?ou)\xc0&Q!b\xd8j2\xc0\x17\xe6k\xc8}\xb32\xc07\xadU\xf0F\xd42\xc0#\xefk\xa3?\r0\xc0F\xc2\x1d\xf3s\x003\xc0\x99\x9d\x02B<[-\xc0\x8cI\xb1\xd6\xd4\xf52\xc0\xe5\t\\\x14\x1b\x1d0\xc0O\x8c\x8c\xfeX\r3\xc0"op\xcf\xc9o1\xc0\xc7\xb7\x19\x16\xb75/\xc0?\xc0Px\xc5,/\xc03?\x0f\x12\xf2\xd50\xc0d\x84a\xd26\x052\xc0\x927S\xb0\xe1\xdf1\xc0\xb3e0\xe8./0\xc06\xa5\xc2XL\x88.\xc0\xf1\xf0\x8b\x00B\xf2.\xc0I$m\xc6\xde80\xc0\xb0|n\xa2wT1\xc0\x81\x90\xa1\xc3b"0\xc0\x8f\xd9:\x8f\xfb\x1a\'\xc0r\xd8\xe3N\x17\xf9-\xc0\xaf\x973\xf8\xb6\xf7.\xc0\x08\xd9\x9c^9\xe81\xc0uV\x9c\xa0Y\x12-\xc0\xd4\x9aS\xc5\xf2\xee/\xc0\xb9\xb7\x8d\xcdr\xc7.\xc0p\x1c\x8a2\xde\'*\xc0\x1fW\x80g\x81\xf2-\xc0\xc5L\x14\x16\x84\xb3.\xc0\xd6\xc9D\x19A\x912\xc0\xbb\x80r\xa4\x04n/\xc0\x97\x05\xac\x99\xa0u2\xc0\x96\xe3t&\xfds2\xc0\xb0\xf8Ik\x02\xca-\xc0C\xc3,#\xc2#3\xc0c\xf0\xc5>\t\xc41\xc0\x92\x1c\x9a\x8f\x81\xec/\xc0R\xa4)\xa4\x14\xe4+\xc0\xc4\xce7\xfd\xb4\xd9.\xc0\xb7\xe35\x02\xf7\xfe2\xc02nFu\xd6\\+\xc0A82\xd4\xc1[0\xc0$1\xc4@\x8b\x8c*\xc0s\xaa\x03\xc8Q\xce1\xc0\xbfj\xac^ \xdc-\xc0\xa7\x97dh"\x85.\xc0\x93\xd7\x0b\x91\x8e\'2\xc0\xfc\xb5\xfaC)\x922\xc0\x0co\x07\x1d\x91o+\xc0\x9d\x1f\x1e]w\xa7/\xc0\x08\x0f\x9f\x86V\xea.\xc0\xd3\xb7\xed\x0c\xec\xfc2\xc0\x99\xa7\x04s\xf0\xfb+\xc0\xd4JP\nO\x91/\xc0in\xe0\x8bs\xeb+\xc0\n\xcek\x9e\xab\x82*\xc0Qn\x15d\xc6c,\xc0\x84\x84\xf2\xe8%#-\xc0,\xd3\xda\xc4\xb3\x162\xc0\x86+\xfe\xd2\x1f\x8f.\xc0\x89\xbdx\xa7\xe8\xfd2\xc0\x97L\xe3\xa4\xda\x96/\xc0\x91\xe4EBK\xf72\xc0\xd3\x9a\x1b\x11\xcb\x060\xc0zg\x98P\xeb\xff0\xc0\xa256\x93\xd7 3\xc0Qyn\\\xd7\x1c/\xc0M=\xef\xe4*e1\xc0\x03\x1ea\x84\xf1q+\xc0\xf9\xd8\x81y\xc5\x170\xc0\x8f\x8f+\x9d\xc8\xfd2\xc0\xf8\x04\x0e\xfc\xf8\xb92\xc0\xfb\x9e]d\x14\xa62\xc0(\xd8\xbch)~0\xc0\xf55YA^\xa12\xc0\x18\xe9\x91\xdd=\x072\xc0s\xbc\r\xec\x96\x9e2\xc0\x9f$\x9f4\x9f\x9a/\xc02%\xca\x0e((0\xc0\xe25\xb6H\xb9\xa4/\xc0N\xfd\xf6\x11\xe1\xa22\xc0\x86\xbc\xa6\xc7O6*\xc0\xfe\x9a\n0z\xfb0\xc0\x97\xdei\x16\xb3w/\xc0\xab\xc9b#\x14\xa2/\xc0\x00~\x1b\x8f\xe3\xde/\xc0\xa3@\x90\xfc\xebO2\xc0\xc6\x87\x03v\x9am1\xc0\xb5\xc6\xf5\xadE\xa0.\xc0R\xael\xf2\xea3-\xc0\xa7\xbc5\xe3\xee\xeb1\xc0\x14\xbb{Vv:3\xc0d\xc0Ow\xee\xc7.\xc0k\x08Rq\xd232\xc0S%\xae\xf0\xe6\x0c/\xc0\x81\x96\x8e\xfa\xc3\x053\xc0\xff\xb1r:@\xa62\xc0\xdc\xe9\xef\xe2-\x9c0\xc0N\xe8\xd8\xbb\t\xb9/\xc0\xd8P\x9d\x01\xb0a/\xc08\x0f\x85\xd1?\x8a2\xc0g\x8fU\xb2483\xc0U\xc6\xeb\xab\xc5\xfc,\xc0\x92\'\x05\\\xf5\xf6.\xc0h\x94Y\x1d\t\xf3.\xc0\xb4j=\x13\x14\x86-\xc0\x97*o<B(/\xc0\xa6\x8d\xa2}&)3\xc0\x81\xe7H\xcf\x91\x8a&\xc0\x8aQ\x93\xe4+5/\xc0\xb1\xb6\x17r\xb5\xdb2\xc06\xa6_\xa8K\x85-\xc0L"+4s<-\xc0AI#\xfe\x11\x04/\xc0\xa9\x93\xae\xf4\xbb\x0c2\xc0\x91\xad~L\xbcM-\xc0\xb4\xa4\x84\xaa\xd4\x0e3\xc0\x94\x9dt$j\xf82\xc0\xba\x8f\xc8zb\xfa-\xc0\x99\x07H\xa8R\xa8/\xc0o~"i7\x95/\xc0\xdbM\x85\xadg\xf6.\xc0\xb9\x80\x94z\xf9\xc4/\xc0\xa7\xbc\x8b\xba\x1bx(\xc0\xd9\x8av\xb9\x89(2\xc0\x85\xef\xda-^s0\xc0r\xb1\x90\x16\x1e\x92/\xc0\xe1\xc5\xc6\xc9"P0\xc0I(G\xba\xcf/0\xc05\xff\xd5C\x82\xb32\xc0\xd0\x05\xf7\xcc\xfe\xd82\xc0qB\xc2\x9bo%0\xc0\xd00\x80Fq\xcb1\xc0r\xb1\x90\x16\x1e\x92/\xc0|^A\x8f\xfe\x0e3\xc0\x93\x90\xd6\x0fS\xdc2\xc0\x87\x00\x91\x92\xe3\x063\xc0\xab\xd5Z\xe1kF3\xc0\xf8~\xef\x0e/\xf22\xc0\x1f\r\x00\xba(\xba.\xc0\xd2\x10F\xfa\x8c\t0\xc0\xfe\xbc"\xab/_+\xc0\x1cY\xa5\x80\xe9)3\xc0\xa1\xd2\xf1f\xa2\xc5.\xc0\x18D\x04\x9b\xd3h0\xc0f\xee\x1f\x1e\x1e\x173\xc0]\xbb\xe2\xf9\t\xf72\xc0\xf7\x0b\xbe\x04\xdd\xc02\xc0\x9dB\x100\xab\xc52\xc0\x03_\xcc;\x02\xdd2\xc0?\x84\xad\xdb2>.\xc0\xd5\xfb\x13\x81\xa1#0\xc0[X\x16\xab\x0e\xc42\xc0\xfe,-\x9c\xb1\\3\xc0\xd1.#\xc5\x14\x9a/\xc0\xb9\xd6O1\xc4\xc41\xc0\x9f\x00\xfbU\x0f\x01/\xc07\x10CI\xe4t\x16\xc0\xab\x98\xb5\xd9{\x9c1\xc0:\x13\xebx\xf7Z2\xc0&\xa0\xd2\x91\x11\x0c2\xc0U\xd6\xe6\x845\xea+\xc0\x1d\xf2k\x868\x9f2\xc0G\xe5\xe2=w\xc6/\xc0\x87"e\x03\xad\xb8/\xc0q\xd8\xc8\x11\x03D2\xc0\xc0\x07K7\xc1\x0c0\xc0\xdb\xebK\xac\x99\xcb1\xc01\xe3c\x05(l-\xc0\xc8p\xc5\x86?\xa5+\xc0\xcey*\x1c\xf5\xab1\xc06\x01_\xac\\\xd3/\xc0\xb8\x8aV\x18Yy(\xc0\xc4\xf1\rE\xf2 3\xc0\x13V\xfa\xe4]\xf71\xc0\xce\xe4DU\xa0\xe2/\xc00t\xf2o\xfb\xdc0\xc0\x8bW\xc1\xd36\t3\xc0u\x96\xab\xa1\xaf\xbe/\xc0\xf0O\x0c\x03\x0c\xe8/\xc0\xd6B_\x92Y\xd0-\xc0\xb4\x90\x0c\xd2-\xe5.\xc0(\xfc\x8f\xfd|\xe5/\xc0\x06o^v\t\x1c3\xc0\xd4\x00Kw\xf2\x1a0\xc02\xb0\xfd3\x95F.\xc0\xb58\x92\xbb\x10V.\xc0\xbd \xf2C\xca\x93/\xc0\xef*\x9b"\xe890\xc0u\xe8\xf6\x08\xea\x83*\xc0f\xe3\x06\x9f@\x1a2\xc07\xa8\xc7\x0fy\x9d1\xc0\'\xc5n\x0c\xd550\xc0\x16[A^f\xa22\xc0P\xd1\x8b\xdb\xcf\xe0.\xc04\xbfa\xc6]\x90+\xc0\xbf\x04gPU\xe92\xc0\xa1=\x9b7\xee/,\xc0\x175\xb4\xd2\xc6N(\xc0K\xe7\xd3\xd5\x1f+-\xc0\xff"$\xc0\xd0-3\xc0\xe1F\x94\xa1\x1e\x070\xc0h\xff{\x80\xac]2\xc0_;\x86\xed\xa5 3\xc0Q\xff\xd9\xc2\xa5`-\xc0\x0e/\xec\xed0\xe6+\xc0\'=\xc0\x91k\xee)\xc0\x86~\xdd^\x02\xed.\xc0TO\x0ejn\x01/\xc0LQ\x9dz\xf1 -\xc0\n\xabO_\xfc\xa0)\xc0\xa4\x8f\xfa\x90L\xc5)\xc0y\x1e\xdd\xd1\x02Y0\xc0\x07u\xdeE\x93{+\xc0\n\x9a\xe8\x90\xc1\xb7+\xc0U\x8e\xcf\x0f\x90\'0\xc0\x90\x05\xccL\xa8\x85(\xc0/\xbbR\xfb<l/\xc0L\xbd\xdf\xae*#3\xc0T\x8a\x9b\x9de\xfb-\xc0?&\xe6\xada\t3\xc0+\xf5\xa0\xa7\x8a\r3\xc0t\xbb,\xe8\x1713\xc0U\x93>Q^\xe41\xc0{\xd7\x0b\xe8c\x8c.\xc0\x13#\x90e\x13[0\xc0F\x89\xcf\x87\xc1X1\xc0\x9a\x108\x0c\xb1\xf92\xc0\xd3\x8b~.\xfb\xf0.\xc0q\x17\xe0d\x80\x96.\xc0G\xb7\x01\xcbP\xe12\xc0,\x08\xec\xd1\xcb\xd2(\xc0\xb9\x11\xc1g\x97\xfb1\xc0\xc4nu\xac\x8aH2\xc0M\xfbL\xc1\x14\x00.\xc0L\xbd\xdf\xae*#3\xc0*\x93Y\x83\x9f"/\xc0W\xc0\x93[\x95\xb92\xc0:\xa2\t\x8a\xf8\xe51\xc0\x15F\x84[\x8c\x1d2\xc0\xab\x89zBk\xda/\xc0*\xcb\x11+\x05\xb6.\xc0-"\xf8\xbb\xc4g-\xc0\xeb\xd4V\xf2\xe5\x01*\xc0D\x97\xdah\xb1\xd22\xc0\xa9\xb1\x8e\x90\x00\xd3%\xc0\xffF\n\xab!\xed1\xc0Pwf\xcfu\xdf/\xc0w\xd0j\xa5\xfa\x04+\xc0\x06`}\x88^\x87*\xc0\x9c!\xc3\xd3\xd9\xb7/\xc0z/\x8e$\x0f\xe02\xc0D\xc2~\xb7\x93(0\xc0\xaba\x1a\x95\x1c.3\xc0\xfcG\xc6P\xfeP)\xc0\xb02\xdf\xa9\'>*\xc0\xad\x94\xf0\xa0\xcb\xbe2\xc0\xcbV\xbe%\xb7\x173\xc0\xa5{\x9a_5&3\xc0:\x9fF\xe6X\xcc2\xc0\xbf5\x8bV\xa7\xd32\xc0g\xdc\xdd5B\xeb2\xc0p6Px/\x9c\'\xc0\x9b\x15U\x90Vy)\xc0\xea\x1fr\x9at\x180\xc0be,a\xd1\xb1+\xc0\xfczr!\xb9\xd42\xc0B\x10\xf8xM\xd12\xc0?!\xb8r\xf8\xb0/\xc0\xed2*\xafH\x92/\xc0dOf\x99\x7fX-\xc0X=\x84\xd8[V-\xc0\xb0M\x17\xaf/*/\xc0\xabT\xbe\x9f /0\xc0l\xa5\xf5x\xe4f/\xc0\xd6\xd7\x88\x07\x04\x95+\xc0\xce;\x10\x06\x96&3\xc0\xf3+\xc79\xe6\xf5.\xc0\xc9 \x87h\x00\n"\xc0S.=\x1c>\x013\xc0\xf65\xf1\x8bM\n3\xc0\x15A\xce\xa5\x8a\xf92\xc0L\x87\x11\xb0\x98\x97-\xc0\x1c\xa0|\xe6\xe4L0\xc0 \xe4o\x91\xc9 /\xc0\x00\r\xa5\x17Mj-\xc0\xd0x\x03\xd2\x13q/\xc0\x07\xbd\xb0h\x0f\x92/\xc0_\xef\xab\xf9\xb6)3\xc0\x8aj\xb8F8\xd42\xc0\x19\x16\xa2\xe23\x04*\xc0\xb5d\xc6\xa2\'\x8f/\xc0\xf8\xeb\xa3\xb5\xa0\xd0,\xc0\xe4\xef*\x8aJ\xbc2\xc0\xb9\xb7!d\x83\x13/\xc0\xa3\x96Jd\xaa:-\xc0\xee\x8c\xa8Rsc2\xc0\x91#\x15\xed.\xce2\xc0\xc39\xbb\xe2\xa9\x892\xc0\x979\xea\x15V\xab.\xc0\xd1\xed\x16\x13\x1cZ/\xc0\x92\xe5\xf06\x06r0\xc0\xee\x81\xeb\'_Q\x15\xc0\xef\xcd\xe5\x98\xc2"&\xc0t\x10\xe6\xa8x\x9c*\xc0\xb4\x14\xc7|\x8co2\xc067\xb6\x14\xdb\x842\xc0G\xacn\xa4\xd9 *\xc0|@!>\x15\xf11\xc0Z\xe9}W\x98\x1d-\xc0|\xed\'a\xcf\xea2\xc0\x9bK\x83\xc1*8/\xc0\x9bK\x83\xc1*8/\xc0\x80\xb3\xeb\xa6K\xa3*\xc0n\n\xa2I\xed\x16+\xc0\x9a**um\xda)\xc0\xabl\x10P\x98d0\xc0\xcbB+h2\xd7/\xc0CS\xe6\x8b\r,2\xc0\xa8\xadM\xe8X\xda2\xc0\xf0_\xb7\xb9S\xee2\xc0o\xa1p\xc9\n\xd6\x13\xc0\xe9I\xc18\xf6\xee2\xc0&YX\x9f\xd1\xf90\xc0#F\x1a\xd3\x8e\xcb*\xc0\xf8&H\xb2\x19H)\xc0\xaa\xbd\r\x8c\xcfR&\xc0\xbc\xa8\x03\x97\x1b\x1f+\xc0 \xa3\xfc\x82\x00\xe82\xc0<\x11\'cg\xe4-\xc0\xa774\xeby\xea2\xc0\xba@`\x9c\xee5.\xc0\xd8\xd14\xad\xbf\xd32\xc0\xfdcm\xf2n\xa1*\xc0\x8aL\xbe\x14/\x0c-\xc0\t#\xb3}\xae"/\xc0J\x8c<\xeb\xc8\x1b*\xc0\x13\xe2\xaf\xbb\x13\xfe.\xc0\xed-y\xf2\xbe\x182\xc0\xe1\xb0\x8d\x00Lm2\xc0\x10\x15\xed4R\xea/\xc0\xd4\xe4|^\xe5w/\xc0\x19\x87\x00\xf3\xe8`-\xc0U\xad\xf9\x85GT2\xc0m\xcd\xeaQ\x01-,\xc0\xaf0s\xc6\x9a%3\xc0\x16\xc3\xba\x96\xe4\xe11\xc0\xae\xaa\x17-\x9f\x96/\xc0\x0eI@=_\xb42\xc0\x81\xa93\xb7W\xd02\xc0B\xbf\xd7\xcd\xc0\xe82\xc0 \x1f\x9dW\xaf\xd62\xc01\xe1{7\xea\x99/\xc0\x1bm3\xa0\r\x123\xc0\xc6\x920\xec=\xc90\xc0I;R\x87\x05\x012\xc0N/\xf8dM\xd9+\xc0\x9d\x11\xdaz\x96\x013\xc0\xa1\xad\xc4zwP*\xc0-\xa5!\xb6U\xd91\xc0\x04J\x1bTb33\xc0\xadT\x80\xf1\xe7\t3\xc0\x81\xd2\xd7\x05_~/\xc0\x97\xb7,?\x86\xa7+\xc0\xcc\x16bc\xbb\x83\'\xc0D !O\x82l0\xc0L \xe9%.\xb82\xc0\x97\xba\x1dc&\xd42\xc0"\xfb\xb9\x87\xf8\xcd2\xc0E\xe8;\xa2\xd4{*\xc0l\xec:\xe7\x8d{0\xc0=]\x13\xd9z\x80.\xc0)f\xed\xed#R2\xc0C\xddy\xfa\xafH2\xc0\xf9{5\xcfRY&\xc0\xaf\xcc\x07s^\x870\xc0\xea\xb4iS\x90~\x1c\xc0{\x9bg\xb5Y+3\xc0\x05\xa7<\xcb\x1d\xa3/\xc0~\x8aX\xf1xh*\xc0F\xd3\xee\xda\x1e\xe71\xc0y\x94\x18\x04\xb2\x9c0\xc0\xff~u\x1d*G\'\xc0G\x1e\xf1B_#3\xc0i\xab!\x1a*\xf31\xc0\x15\x06\xaa\xf6\xb7\xf91\xc0\xef\xd8\xa8H2+&\xc0\x88n\x1b;\xc9F#\xc00\xd9\xe8\x85\xdfr)\xc0\x0f3\xbf\xe8\xba\xa4/\xc0\xcb\xb6:\x9d\xb7\xa4/\xc0\x91\xf26N\x92#3\xc0\xedmV\x08\xd4\xb6&\xc0<S\xedx\x9a=3\xc0l\x03\xee\x9f\xd6\xc5+\xc0\xf2{\xe0\xb4dD3\xc0\x94]\xf5d\xbcw3\xc0,C\xda\x92\xdd\x013\xc0\xd2l\xf2\xb5\xd9\xa0.\xc0C\x80\xfe\xfd)\xb5*\xc0\xc5\x88*-\n6,\xc0\xd9\xc7\xd1\xca\x9f\xd6/\xc0\xaf\x8bz\xf9\xa9\x88&\xc0v\x11\xbaM\x1e\x07/\xc0\xc3X|)\xad#3\xc0j\x08\xdfd\xa5\xc6*\xc0\xec\xccD\xd7\x12w)\xc0^\xdf\xde\xc6\xc5\xde%\xc0#y\xef\xde\xdcu-\xc0b\x86\xf9\x88\xf9:,\xc0~f8^S_/\xc0\xe3\xcc\x90\x94\xbfm/\xc0\x0e\xbd\x8e\xb5p\xe7.\xc0#+\xb9\xcb\xfa\x87-\xc0\x04\x8c\xddo\xd7\x1c2\xc0\xad$b\xf2Q\xb4.\xc0@\x13\r\xdc\x13\xa8/\xc0Ii\xd7%D\xba2\xc0"\x8b\xdf\x84\\}1\xc0\xe9G\xba,e\x0e3\xc0o\xd7\xf3&\xfb\xa3*\xc0\x1e\xb1wIa+3\xc0#\x9a\xd9J;\xcc2\xc0\xf1sX<\xc7\xfd*\xc0OUpfj\xb22\xc0\xc0\xadDcL\x8f-\xc0%\x0c\xfa/\xf1\xf91\xc0\xf5\x1c\xd4h\xba\x110\xc0\xf8G\xa8}8\x0f0\xc0\xea\xc1\x98\xf9\xa4\x7f+\xc0\x1aO\xf9\xafgt/\xc0\x91\x83\xb7&g\xfd.\xc0\x03\x1e\x08\xa8#\\.\xc0\xd9\xec\xb7\xd9\xee\xe51\xc0\xfdW\xd4t\xc7\x0f+\xc0\x007\xbe(X\xdf*\xc0\xbe\x87T9\xa7\x192\xc0\xcc1\x7f(4\xa2-\xc0\xfbT\xb9\x07\xc6\xcf2\xc0o\xe9s\x1f\xdfF3\xc0K\x12O\x9f\xe4e-\xc0\xa7\xbf#\xe2bT-\xc0\xf0\t\xf3\xe5\xcay1\xc0|\xe2)\xb2\xd2\x7f/\xc0y\xa2\x13\xd9\xc1\xbb*\xc0\xc4\x93P\x97\x1c\xa4*\xc0\x82\x85Ah\xd8j2\xc0\xd7\xb9\x07\x8c\xd0\xde2\xc0g\xb1\x00\xe4\xfd\x06+\xc0\xab\xf8\xe9\t\x0e\xb90\xc0\x8f\x08\x0eY\x8b\xae0\xc0\xdfb\xae\xc7\xe2\xa90\xc0Y|\x8b\xb4H\t/\xc0\x82\xcd\xae\x7f\xd9\xd9*\xc0.\xc7g[r\xb20\xc0\xf6L\xb0\t\x85\x92/\xc0\xd8R-\xa7\x93\xa9-\xc0\xcb\xdd\xf1\xed\xe7\x153\xc0A\x8ail\xb0$2\xc0ugF&\xf5\xa0/\xc0\xd1>k\x02\xc0M0\xc0\x1a\xdb\x92\xef\x9e\xdd2\xc0U\x04\x1b\xc5\xdcQ3\xc0B\x1a\x96\x17\x99\x842\xc0G\xcd9\x07\x1243\xc0\xcc\x87\x01\x18\x14\xde-\xc0\xfd\xda\xa1\x1f\xd5;/\xc0A\xc2\x97F\x8643\xc0\xff\xb3@\x02\x88\xec)\xc0y\xe7>\xe5\x17\xa8*\xc01\xc9\xa34B\x86*\xc0\xf6L\xb0\t\x85\x92/\xc0\x8a\x92W?\xdc\xe32\xc0e\xa9\x1d\xbe&\xfe/\xc0\xe84b\x8b\xb3k/\xc0\x1d\xc62\x89\x81\xb72\xc0\xa5\x07\xd1\x886Y*\xc0d\x84L\xd8\xa3\xc3*\xc0~&~\xcc\xb5\x8a/\xc0\xecT\xd15!\xf9/\xc0\x0b?\xbd\x04q\x010\xc0\xb7<\xc4>&\x1a+\xc0\xf9yu\x90\xee?*\xc0\x8f\x9cC@\x89\t0\xc0g\x85FRN\xfc.\xc0\xc8Ua\xd1V\x06-\xc0\x95_Y<A\x0c+\xc0\xad\xc4\x88Z\xd1~-\xc0p\x8ak\x0bE\xf1.\xc0\xeak\xa2\xcd\xe66,\xc0\xc8\xbc1|w\x143\xc0\xa7\x95k\xadu\xa3-\xc0\xe1\xde\x10p.\xf4/\xc0i1\xf8P\x1903\xc0\xc7\xc8\x04\x05\x15\xd7.\xc0\xfa\x1b\xcd\t\xae-0\xc0\x02\xd3W\x11x+/\xc0W\xbc8\x88v;3\xc0]\xc2^\xefr\xdd2\xc0\xf8\xc3Zy[\x8b/\xc0KB\xc9\xc0\xb2S%\xc0v\xe3\xaba?t/\xc0\x94\x1b\x1e\xc3\xbc\x9f2\xc0\x99\xba\x85\xd1\x1c\xbb2\xc0\xd2\x02U\xba\x1b\'*\xc0\xa2\r&u\x0f|2\xc0\xf7|\x7f\xb4\xbce0\xc03\\\xa1\xbe\xb3\x15/\xc0A82\xd4\xc1[0\xc0\xd9\x8f\x95\xa29\xc31\xc0\xf2\x9cUX\x07)2\xc0\xbaP\xb0W6\xa4-\xc0\xcd\x9f\x9a\x87\x1f\xfc0\xc0\xff\x05\xb2\xe3\xa7\x04/\xc0\xf2\x0c\xf6\\1\xb62\xc0\x96\xb0\x10\xa0\x16\xe61\xc0\xc7\xbcD=\xc2\x1d/\xc0\x7fZ}\xcfX\x1e-\xc0\xe5O\xefBI4/\xc0\x1f\xc4\xa8\xa7h\xc71\xc0\x9b\xe2\x04\xb9\xedg/\xc0M\x0b\x88-v11\xc0C\x9b\x8f\xc9\x94\x92/\xc0`\xb5\xa65S\xdf0\xc0C\xdd?\x8cK#3\xc0\x96\x17\x10\x83\xed\x912\xc0\x9e\xe9\x10[K\xea1\xc0\x19 3\x8a\x7f\xe1+\xc0^\xfa\xe6}\x1c>2\xc0t\xa2>\xb1t\x94-\xc0}5\xfb\xbd\xe6\xb8-\xc09\x7f\'\x90\x97\\2\xc0\xeb\x11"\xb5\xfd\x1b/\xc0m\x9a\xaa\xc6\xd020\xc0\n\xe1 G\x1e\x89&\xc0\x7f\xe2p\xce\x96\x9c.\xc0\x0f\xd2\x01A\xaf\x89.\xc0(.\x0f\xc23\x810\xc0\xdc\xe9\xef\xe2-\x9c0\xc0\xc7\xd4\xc5\x0f\x88l0\xc0\xca\xaal\xc4\xb4\xe9,\xc0\xa8\xfd\xe2\xe9B*/\xc0h\xd1\x13\xb3\xeb\t-\xc0\x89+\xfb\xab\x9bu2\xc0\xbew\x93\x1b\x01\x87/\xc0\xfd5\xb6\x96\xed\xbd.\xc0\xec\xfc+v\xc4\xb7/\xc0\x18\x95\xb3\xc8f--\xc0\xe2\x83_$\xe613\xc0B\t\xc4\x99\x0f\x91*\xc0"\x93\x99\x88\x90\x902\xc0$\x97&ID\xb82\xc0\xe9\x0f2\xb1;\xd1.\xc0:\x1aU\x9b\xcfQ2\xc0\x83\x82\xe3%\x8f\x88.\xc0D\xf9Kp\xc3\xec1\xc0M\xa4xO\x96m+\xc0\x16[A^f\xa22\xc0Pp\x01\xe2\xa1L&\xc0o\xcc\x10\xd5\x1e\x10.\xc0\xc0\x90>\xbf\t\r3\xc0\xe1U(\'$(2\xc0\x9eK\\\xae\x02\x0c0\xc0\x18n_+\xdf\xff.\xc0B\xdf$\xcf\x905/\xc0\x9f}9C\xcf23\xc0\xf5]W\xb5\xde\xf82\xc0\xf9\x9d\xdb\xed\xfcM-\xc0>\xc7H&\xca\xe11\xc0?C\x9b3\x93\xe91\xc0M=\xef\xe4*e1\xc0Ue\xdd\xf1G\xdc.\xc0\xc2\xe3\x84\xa8\xb3\xba/\xc0c\xd5h\xd4{\xa62\xc0{\x9a\xd7\xd1\x0fi2\xc0\x03\xf7Y>O\xb3/\xc0\xd6^\xf3g\x01\xa2/\xc0\xb2"L\xc1\x9b\x8f2\xc0\xfa\xb2\x99\xb3Vp/\xc0w\xa2\xbfB\n,0\xc0\x0ew\xe3\xfc>&0\xc0\x86\xe2\x8e:a/*\xc0*\x9fA\x91u\x97/\xc0\xe9\xbf/hzn(\xc0\xc2\xc7\x85\x1a@\xf2.\xc03\xc3/\x028\x0b/\xc0\xa7R\x03B\xdb\xc9*\xc0V\x80\xa7Y;\x85*\xc0w\x88\xa9\xf4\xb4\t+\xc0\xa9\xbe\x86\xf4\xca\xf9/\xc0@[\'@g\xde2\xc0f\x9a\xea\x9dd\x023\xc0\x9c\x1dc\xa5E`0\xc0\x8dG\x94\x96\xedV-\xc0;\x1e\xe9\xd1/L2\xc0*2\xd1\x8d\r\x152\xc0rWQi:\x1d2\xc0\x1e\x88\xfd\xb4\xa4T-\xc0"sG\x8e\xd5\x142\xc0ND}\xc2\x11\xe52\xc0\xd0B\xe5B\xcd\x84/\xc0\xebR$\x80a\x9f2\xc0\xf8`\xe4\x80\xbfw1\xc0\xd3\xc6\xc2\x88\xea\xef/\xc0\xe3\x80%\xd3.X0\xc0\xf7\xccF"\xb3\xd1-\xc0\xcb\xc7\xe3\x86\x11\xab/\xc0Nu\xd9\xbc\x01\xbf1\xc0\x1a\xb1\n|d\xe2%\xc0\xaf\x12\xf5\xd7\xab\xfd.\xc0c\xfcF\xb2\xc3@/\xc0\xdf\xfd\xa8~\xbby2\xc0t\xee\xc0\x88AJ/\xc0\xf3\xee\x82CM\xd02\xc0\xfd\xfb\xcb\xd8l\x14-\xc0Wkuu<\xd41\xc0\xfa\x0bi\\$\xb3,\xc0zN\xb1\x97\xa9\x8a0\xc0\xcajjwg\xd11\xc0[\xec\x90\x9e\xad"3\xc0A\xee\x97\x9d8\xe2/\xc0[\x94\x85\xb3i\x9f.\xc0\x05\x84)L\xddd0\xc0\x90}\xe8\xd5\xee:-\xc0\x9bi.\xd0\xb5k)\xc0aQ{\xa2\x0c!2\xc0\x90ys=\xb4(3\xc0\xa2N\'\x90\xd4\x8b*\xc0 w.8V\xd9%\xc0>\xe0\xdb\xa9\xce\xb01\xc0\xe2_\x84R\xee!&\xc0\xb1\x96\xee\x91\x83\x12*\xc0OUpfj\xb22\xc00\xa4\x8dq^\xe02\xc0fK\x8fj\xb4s2\xc0N\xe1\xcc\xaeVI2\xc0\x90\xca\xbb\xb3,\xd6*\xc0\xef\x8bkr\x17\x0e+\xc0e\xb8\xf7e\xa7\xec.\xc0g\xb8\xd8\xd5\xe5:*\xc0\xab-\xe3\xdd\xc7\x050\xc0\x98o^\xd8\xf6\xc1*\xc0\r\x0c\xc1,$\xa1+\xc0S>\x1d\x17\'\x8b&\xc0#H>\xc8QE\x17\xc0\x84\x14U\xe3g?)\xc0<\xa0]dF*2\xc0\xbc\x16P\xd9\xb7\xf82\xc0\xcf\xee\xc2\xd1\t\xbc2\xc0!\x15a\xc0\x07\x8b2\xc0\x03\xd9\tt\xd7/3\xc0\xcf\x03\x9a\xd1\xb0\x040\xc0\xcf\xfd!\xa4\x90\xa1/\xc0;\xe9\x99\xe0\x95\xcd.\xc0\x91\xc6\x08\xc1 \xde/\xc0\xd6\xb0\xd5\x0f,\x90/\xc0\xdaEIR$\x9e.\xc0\xc2A"\r\xe7\x94/\xc0\x97\x86:@D\xcc/\xc0\x01bgI\xc0\xde/\xc0&L\xa8KZ:3\xc0\xb4X\x84\x99\xf5s2\xc0s\xaf\x9e\x9d@\xb50\xc0\x84=\x9e\x15!d3\xc0\t\xb3{9$v*\xc0%V92_\x81+\xc0jF\x1eo8\x93*\xc0Qb\xfb@4p)\xc0\xe1\xa9g\xd6N"*\xc0\xfa\x00\x10\xf4\x90-3\xc0\xf7\x95\x1f\xe3\xb0\xc21\xc0N\xd8\xbe\xf4\x10\x01+\xc0\xf8a\xd3\xeb0g-\xc0\xbcZ;\x8e\xc9\n-\xc0\r\xf7@\xe7 \xd5*\xc0_\x8f\xce9\xe5\t2\xc0]\xe9\xf3W\xc9\x9e*\xc0-\xaa\xcb\x90\xc3Y)\xc0\xa3\x0c\xa4=\xbb\x99)\xc0\xf9T9\xbd=\xc91\xc0\x06\x06r\x02\xef\xc9.\xc0}\x9a%\x06\xe0c2\xc0O\xa16\x16\x06`3\xc0\xb3\xb7\x10kZ!/\xc0\x91he\x81\xf4\x192\xc0\x8e\x9f\xb7d\xabW)\xc0\x85#\xe0tf\r0\xc0\xa1\xfd\xb6\x98\xb6\x0f/\xc0\xf2{\xd6\x01\xb5\xb1+\xc0\x96\x92~\x1c\xa1\xbc*\xc0\xcb\xafSF\xb1>2\xc0\xbe@`\x80\x1c\xe0/\xc06T\x0f!C\x152\xc0\xab1%\xa1\xcc\xf9/\xc0\xaf\xff\xf7r\x00\xbf/\xc0\xeeX^\xc4\x00\xe9/\xc0\x89g\xeb\xa0f\x831\xc0G\xb3\x9e\xb7\x01.0\xc0\x1d\x98\xdfv\xa3M+\xc0\xa4\x18\x7f\xb5\xcb1,\xc0\xe7\xa1\x1fa\x8bV1\xc0\x0e\xa2N*\x13\x95/\xc0\n9\x81\x82\xa8\xe41\xc0\x13\x91\x18hw\xd52\xc0\xf9\xa2\x84\xe5il0\xc0\x99\xd2\xfb}\xdcK3\xc0\x89\x90\\\xc9m\x9d0\xc0\x13U\xfar\xa2\x1e0\xc0Zp\xccf\x7f\xa2.\xc0\x92\xf64\x8eg\xc7*\xc0\x85jHH\x9b\x070\xc0\x07\x1b,3v\xa81\xc0zX\x00k\x82\x9e1\xc0(UOc\xb7\xfb/\xc0\xe4\x06F\x8a\xa6\x162\xc0\xc6\xe8G\xfd\xae\xd22\xc0z\xbd;\xbb\xda#-\xc0%(/\x03\x19\xbf/\xc02\x8a\xa3\x91\x81\xca/\xc0\xc7\xbcD=\xc2\x1d/\xc0T\xe4\xc0d\x1d\xee2\xc0\r\xa2\xc9\xd2\xe9\xf0,\xc0J\x01\xfd\xa8+\xa9*\xc0\xbe\x87&{K\x85*\xc0\xddN\xb2\xc5\n,/\xc0)\xf0)e*\xcf*\xc0zX\x00k\x82\x9e1\xc0\xca\xbaF\x01\xcf\xcd2\xc0;,\x15\x8f](-\xc0"5\xa0\xd0\x05\xe51\xc0\xb3,\xeb\x1b`\n/\xc0\x12|]\xe7L\xe31\xc0\x97\xfb\x84W\xfar/\xc0\xaf\'\xb6\xeb44&\xc0\xcd\xc8\x1fd@\xd62\xc0~\xba\x1f\xf5\x84#1\xc0-n\x01\xfc\xdb\x13/\xc0\x9egE\xf1\xfc}2\xc0nf\xd7r\xea\x0c3\xc0\x14\xaa\xf4\xdbY\xd52\xc0RFi\x101\xb7/\xc0\x03\x19\xec\xb5Fv)\xc0$\xe2\x8c\xe4{\xd92\xc0\x9a\x0b\xd7=S\x842\xc0\xfdf\xf87\xd8n2\xc0\x96\xe5\xa7n\x7f\x133\xc0Uf\xb7O\'\xac/\xc0\xe2\x94\xf3\x1b\xd3\x1b/\xc0v\t\xd4\xfb\x99\xe0\'\xc0\xb6\xf7m\xbf\xa7#/\xc0\x91Y^Y\xa8w*\xc0\xc8\xb5\n\xc2I\t,\xc0Q?n\xe5=\xfe.\xc00W\xb2\xff[\xf8/\xc0*h]#\xdc\x083\xc0\x9b\x01l;\xe5\xeb-\xc0&fr\x0fiF+\xc0b\xd8U/\xf9\xf90\xc0,m\xe7\x08\xbeS0\xc0_=>\x12u/#\xc0\xbcZ\x81\xf2R\x133\xc0\xd0\xfb=Sh\x1c3\xc0/A\x97N\xba\x1f-\xc0\x04x\xd5\xc7\x0b\x98*\xc0\xd84\x08\xd6\x9253\xc0\x0b\xe0\x00s\x16\x93(\xc0QG\xfc\x88I\xd6/\xc0\x89\xaf+<5\x10-\xc0\xca\xcc\xe0\x9e\x05j)\xc0\x93-\x95\x1f\xfd\xae2\xc0\xf0\x9b\xb4\xf3\xe3\xdf2\xc0\xc5RX\xad;\xb4/\xc0\xb2\xb8I\n\xa0\x92/\xc0\xa2o\xde\xb2>\x863\xc0\xbe\x87T9\xa7\x192\xc0\xfb\xa75NsT/\xc0l\xf9\xa0I\xa2\xc10\xc0\x81v\x8c\xf1\x9a\xfe0\xc0\x07@\xc3f\x00\xeb1\xc0\x84CL\xcf\xb9-)\xc0\xfb\xcd\x80\xc1[\xe2/\xc0\xd7\xa0\x8cU\x93\x87/\xc0\xa8\xf6\xc2m\xef?3\xc0\x1dw\xe6\xb0\xf2\xa0/\xc0\xe62p\x13{H1\xc0#A\xd5=\xdb)&\xc0\x01\xf5\r\xd8\x08-2\xc02\x86\xb0\x88\xec\xdb2\xc0R1n\xef\x95\xa4.\xc0\x82\xa8\x85uki2\xc0$Qf\xdb\x16Q%\xc0\xd73\'\x0c(\xea2\xc0\xcc\xf4+%\x86\xb1"\xc0\xb0)\xf5zZ\x882\xc0\xe58\'\x96\xf5\xa1-\xc0L\xe3\xd5\xa2\xc1$3\xc0cH\xabH\x15\xd3.\xc0\x8e\xbf\xaa\x87\xe2\x01)\xc0\xe4\x03\x1c\xc5\xe4\xad*\xc0\xa4i~\x063\xc8+\xc0\x98\x05\x0c*&\x1f3\xc0\x83\xb1\x1cIJ\xc3)\xc0\xc2\r*Hf\xe7.\xc0J\x08\t\xda\xa1\xb92\xc0yG\xc7\xc7@\x1a/\xc0\xf0+\xbehdN/\xc0\x05v,\x89\x9a\x15&\xc0\x03\x19\xec\xb5Fv)\xc0\xe9X\x05\xfe\x9ex1\xc0\x17.q\x02\xdd\xf72\xc0!a4S\xac\xfb2\xc0w\xc4+\xa8\x95b2\xc0,-\xcb+\x11\x9f/\xc0\xa5\x11\xc8\'\x1ca3\xc0t\x17\x19P\xd8\xe8+\xc0@\xc2\x91q\xcf\xf9/\xc0u\x8e\x1bT\xa7%3\xc0\x17\xc5b\n\x8f\n+\xc0\xe3\x0f0-\xbd\x020\xc0\xf8\xbf\xe69\x80m0\xc0e\x1c\xcd\xd60\x90.\xc0c\xca\x9b\xd1\x89\xe92\xc0>}\xf5\x84\x02\'\x17\xc0t\xdf\xe8\x8c\xf5\xa4-\xc0\x8eY\x92\x10\x12\x193\xc0\x94\xa8w*\xb7\x80/\xc0\xac\xff0\xc1\xcd/3\xc0P\xc6\xdf]\xfd\xed/\xc0\xab8\xc5p\\\xf60\xc0\xf2\xe2\xa0>\xa6\xc9$\xc0\x82\xa8\x85uki2\xc0\xad\x9d\xb9\xea6\x153\xc0\xe1\xe7\xcf\xc8\xad8/\xc0\x91O\x81\xe8\x1dG2\xc0\x1f\x08\xdd\xa3A\xe71\xc0\xb8\xec\xb5\x8e\n\xcf2\xc0C7\xe3\x1b\x01t.\xc0\xeb\x88\xfcY\x9bT2\xc0\xdeU\x03 +u2\xc0\xf9x\x0b\xa5Sz,\xc0\xaek\xb9A\x96\x1c3\xc0\xf83@%\x0e\x083\xc0i\x8bq\xb8d\xe5%\xc0\xb1\xea+s\xa6.,\xc0\xac\x9av\xf4\xb0\xcb2\xc0Y\x89\xc9\xaf\xdc\x053\xc0l)\x7f\x13\x93?0\xc0\x98\xbb\xe3@\xf7_/\xc0\xf6A{bB\x1b/\xc0\xca\xea\xfc\x87z\x1a0\xc0\xf6\x86\x02\xbe\xb3\xe71\xc0\xc8\xa0n\xb8\xed\x85.\xc0\xee6\xe3\xd3yi-\xc0\x92\xe5\x16<Ky/\xc0\xdb\x80vd~\n0\xc0\xe9\x14\x80GG[0\xc0\xc5\x89\x01\x0b\xfd\xd72\xc0#\x16\x02\x9b\x86\xfc2\xc0\xaa\xde;\r,s3\xc0=\xde$\xab@\x033\xc0\xc9To\x89\xe5\x15/\xc0\r\xc68\xd5T\x03/\xc05\xd5\xd6\xcad\xd61\xc0\xa4~\x8a\xa3.\xb9+\xc0\xe80\\\x03\x10x%\xc0\x8c\xc8Sr\x91\xb82\xc0\xbf2\xb7q\xdb\x8f+\xc0/\x8b\x05\xc7\x1d%3\xc0\x9e\x8d\x87W\xbc\xde0\xc0\xb30R\xa3V\x7f/\xc0N\x8ay\xf2\x0fz-\xc0\xda\xd1\x1a\xa8\xd5\x8d-\xc0\xb2\xf7\xbe\x8d\r\xd42\xc0E\x8c,yRP2\xc0 \xde\x1d\xa4\xa3 3\xc0\xbd\xe8\x94d\x9eh2\xc0\xc4}\xc9A\xac\xfb"\xc0\xaf1\x04`\xdf\x113\xc0\x87\xff\x99IL\xa4*\xc0\xd3.8\xcc\xea53\xc0o\x8a\x044\xd2\xf51\xc0\'[\xeejZs2\xc0\xd9\xbcx\xee\x85\x7f.\xc0\x87\xc4\xcf*\x13\x8c1\xc0\xbb"\xc2\x8ct\xdc/\xc0\xa7\x1e\x1c\xf2\x00\x1a3\xc0;\x83\x83$B00\xc0\x9b\x1eQk)\xf3\x17\xc0.\x9ff\xe3R\xb92\xc0\x04\x80\xcd\x07\xcf\xde/\xc0f\x99\xb7\x16\xd7\xf5*\xc0\x90]\xbf\xc0I\xfd2\xc0\x82}<\xc5\xaa\xda-\xc0\x1ee\x18\x98\x9d\xde/\xc02k\x0e\x1fn\xca0\xc0H_\x1d8w\xcb/\xc0\xdc.\x8a\xa9\tX-\xc0F<V\xdax\x85*\xc0\x83\xe6\x15\x8b\x11\xa9.\xc0\xab\x01\x1b\xd8p\x122\xc0\xe6\xfa\xdfd\t\xb8/\xc0ur\xb0\x8e\xd3V/\xc0\xbb\x1a\x95M\x9dV-\xc0\xfa\x94\xdc\xbf\xe6\x931\xc0;\x10\xb78\xd7\xf3.\xc0\xb5\xda\xb9\xb3\xbc).\xc0\xbe\x96\x86j)p)\xc0Z\xa9ya4\xe7*\xc0\xbbo\xdf$\xcd\xfa1\xc0|67\xc3\xa4[3\xc0\x1f\xd4_\xe64\x03+\xc0\xe2\xfd0\x86M\xb4-\xc0v\x19"\x1b\x9f\xc80\xc0z-\xea\xbb\xe0q.\xc0\x10\xde\xb5\xd9v\xac,\xc0\x82l(\x8e\x11b2\xc0\xb9\xe2E\xc2\xc3\x080\xc0\x95\xa3\xe6F\x945/\xc0\xb6S\xbf\x9ey\x9f-\xc0z\x9cn\xc3\x89\xb70\xc0!\xbb\xde\xfd\xee\xac&\xc0\x87\xae4&+\xf82\xc0 \xeb8\x01\xc4\xb52\xc0\xab\xbd\xf4]wT*\xc04\x1cJ\xd7\xd29(\xc0\xff\xdf\xa9-\xe8\xc50\xc0\xc9\x14\xaa\xf6\xce\xab/\xc0P\xa8\x81\xe4\xb8\xcd0\xc0\xa8\xfd\x9a\x0f\xaf\xb41\xc0u\xfd\xbbw{U-\xc0H\xc3\xfe\xa2f\xda1\xc0\xc9\x1f\x82\x8f\x08\x083\xc0g\x11ql\xabM3\xc0\xe0\x8d\x8f\x08]\x94/\xc0%\xe0\x0e\xcc\xab\xf6.\xc0\x13~\xc2\xb6\xa9)3\xc0\x85Go\xb5\x80\xa8.\xc0\x87\xf6m\x9d*4*\xc0N\x04\xa5\xa8L(3\xc0n\xe7\x15YaZ2\xc0\xa6\xbe\x12\x96M\\/\xc0]\xde\x93\xc0h4\x11\xc0B\xe51`d\xa3/\xc0G\xce\xcaAF\x94/\xc0\x9av%\xae\x12\xcd.\xc0Xy:\x10\x90\xf91\xc0E\x8b\xe6\xc5\x8d\xf52\xc0\xdbuL\x95\\\xa9*\xc0A\x95du\xd9\x901\xc0\x81VX\xb1;\x93+\xc0B\xb6\x86\nE\xfc1\xc0\xb2\x05MDl_/\xc0wJ} e>/\xc0\xd5%\x95XyP0\xc0$\xbe\xbb\xbe\xbc#3\xc02L*\x7f\xd6P2\xc0\xec\xef;K^u/\xc0w\xf8\x80q\xd0|1\xc0Ym\r\x0f\x8am/\xc0\xe0[2\xbb\xb8\xd32\xc0$\xbaG\xa3\xfd\x182\xc0\x12\xe1O\xfb\x17\x14-\xc0M\xce\xfc\x94\xd1\x8f/\xc0\xd4\x87M\xee\xa9\xc22\xc0\xf6\'\xc7\xc5b\t.\xc0Z+$N\xdd\xf7-\xc0\xf09q\x12\xee\xa6/\xc0!\xda%\xf2\x17\xfd-\xc0]_n\x82\xcf6/\xc0\x8bh4\x82"\x153\xc0\x1b:\\\xd6F\xca.\xc0\x8aE\x96\x90K\xb9/\xc0\xea\x10f\xf1Ox2\xc0+\x9f\x9e\xaf|\xb60\xc0OU\xff\xb9?\xb4.\xc0\xdd=O3k\xb42\xc0\x0b\'\x8b\x9a\x80\x8b1\xc0\xc6\xe8G\xfd\xae\xd22\xc0a7K\x96k\xc12\xc0\x80g\xe8+2T2\xc0A*\xc0\t\x9dG0\xc0\x9bfG\x90\xa1=0\xc0\xbe\x89\xd8\xa6\xe4\xb00\xc0\t\x1b,t\x98\x083\xc0!\x87\xa7SZ\xdf2\xc0\xeb\xa0RV<1/\xc00M\x14\xc2\xb0S/\xc0\x12\x07\xa2\xe2\n23\xc0\x89t2\x1bP\xe41\xc04\xfe<\x95\xf6\x8c/\xc0\xea2\xc1\xa3\xfc\xf02\xc0\xc4\xfc\xc2\x80wb2\xc0\xacZ}3\x13\xae0\xc0x[\xe5\xd9\xc5)0\xc0\xad\xa3\xb0\xd7\xf4X1\xc0\x15D\x07|\xf6.)\xc0\xe0\xc1\x06\x1b\xc2\xff/\xc0\xe84b\x8b\xb3k/\xc0\x10\x9aSs\xd5r2\xc0=<\xc42h&3\xc0\xb0\x84\xeb%\x04\xdb2\xc0\x91~hq\xdc\xf8-\xc0\xb9\x00\xe0]`\xfc2\xc0\x9e\x0b\xac\x93Q\xee2\xc0k\'s\x90\xfaN0\xc0\x0b\x11X\x1d\x84\xf22\xc0a\xe9\xe0Hz\xd12\xc0\'\'j\xa1\x11c/\xc0\xe9@;`\xaf\x15/\xc0\xf2w\x90\xcd\xeb\x152\xc0\xdd\x19\xf0\xff\x85\xdb.\xc0\xbf\xe4\x92I\xf5\xc80\xc0\x0b)\xc4\xcek\x94-\xc0b\xef0\xfb=~2\xc0%\xdd\r$\x94V/\xc0\xe1\x87\xdb\xda\xf4\x880\xc0Z=\xcek\x0e\x8c2\xc0\xc5?\xa9\nY\x19+\xc0\xa6\xcch\x8f\x0b1-\xc0|j\x12D\x8d:0\xc0\x1du\xad\x1c\xac\xfc.\xc0\xd2\x81\x13\xb4|&3\xc0o\x97\xdey`\xbd/\xc0\xf1\x7f\xfd\xba\xa4\x8f/\xc0yy\xc7\x12\xd8l0\xc0\'j\x1cy\xc8?3\xc0d\xce\xc5[\xf1\xf8.\xc0\xbe\xa47\xdeON-\xc0\xec\xf7\xe2$Fm+\xc0\xe7;\x9e\xab\xe7\xe3-\xc0\xf4#\xbc\xe6\x8e\xe91\xc0\xa4\x04\x9fY\xa7\xdc2\xc0g\xea\x8d3\xe5D1\xc0p\xad!t\x82\xd2.\xc0\x17.q\x02\xdd\xf72\xc0G\xda\xab\x9b\x8d\x9e.\xc0I\xc2\xac\xf2{s3\xc0\xdc\xf0\xbb\x15\xd5\xda+\xc0%d\xda89F1\xc0bU\xf7\n\xf2q/\xc0Z\xabO\x8d\xd400\xc0\x89t2\x1bP\xe41\xc0\xe3^a\xe3\x85\x082\xc0\x83\xbd\xdc\x89\xd0\xfc.\xc0\x0b \xf5\xaa\x9c*0\xc04\xfa\xa2?\xd9\x180\xc0W\x1cwv\xaam2\xc0=_u\xe4\xc8\xaf/\xc0\x11C\xe7A\xd2X0\xc0\xd3z\x96\x98\xcci2\xc0\xe3\x11\x90fn\xce/\xc0\xe6!\x05\xec\x9c\xbb/\xc0\x95t@\x18*\xed/\xc0\xc2\xc3wn]b0\xc0\xad^\xd9P\xf6\x9c/\xc0\xc0\x7f\xacC}\xb0-\xc0\xea\xae&Qa$3\xc0\xab\x05#\x19\x00}1\xc0IG\x11\\Mn0\xc0S3\x89q`C0\xc0N5\xe6\x9ev\x17(\xc0`N\x1e\xac!\x14-\xc04`\xa1\x1e\xcc\x85\x18\xc0\xc0\x1d\xcf$\x06i-\xc0\xf7)\xb6\x9b~*3\xc0\xd9\x89\xc6\xea[\xa3*\xc0\x9b\xea7\xdf\x06\x8a*\xc0\x12\xdc\xf1\x92x\xad0\xc0\xe2\xceR\x8c\xa3\xf82\xc0\x81\x8e\x18\xa2M\xfc2\xc0?\xfd!(SP0\xc0\xe99_\xe6\xf1\xa4.\xc0\x04\x84\xf08\x9c\x143\xc0Y\xb0\t\x8b\x96\x1a/\xc0\x89\xe7\xe0\'c\xcb-\xc0\x87\xa8\x05k\xc2\x8d2\xc0\x9aZ V\x1fB0\xc0kI\xf2\x14t\xf0-\xc0\x08G,\xf7@\x832\xc0M\xf1\xc3&\xdds2\xc0\x12P\xb2C_\x91/\xc0\xf5U&\'\xeb\x1c/\xc0\xe2e\x037Z\xc21\xc0\x8d"?}M\xb51\xc0C\xf1\x14\xdc\xfc\xaf/\xc0G\xae\xe7\x11\x08-*\xc0f\x96\x1fZ\xe8\xf02\xc0tx;S"\xed/\xc0o\\\xab\xdaV=0\xc0;\x93p\xdf\xb8|-\xc0 \x87\x02\x8f\xbc,3\xc0\x96\xeb\xa8\xb1.\xcc-\xc0\xb4h\xd4\x94Z\xe32\xc0,\x83V\xb3\x13\x18/\xc0^\x154\xc6x\x103\xc09\x8d\xba:H\xd9-\xc0Yq\xe4\x18\xd5q.\xc0\x18p\\\xfd\x05,/\xc0\xccEH\x01\xae\xe92\xc0\x8eD\xaf\xa4iM3\xc0&\xeb\xfdC\x02{.\xc0\xf1\x8bb\x81r\x942\xc0\x949Z\xae\xc8\r,\xc0\xa3`\xd7\x91\x8e\t0\xc0a@\xe4\r\xce\xd2-\xc0\xed\xcbe\x10t\x94.\xc0\xdb\xce\x01\xcd\x15\xdf/\xc0g\x9dn\xdaH\x12/\xc0 \xac{\xb7U\xcf2\xc0\xdclK\xaf\x8e\xef/\xc0\xc1gk\x17\xc290\xc0\xedk+\xdd\x95\xb7.\xc0\xfc\xab\xb4\xb8\x1c\xc21\xc0\x9b\xc3\x87\xd4\r\xe4.\xc0\'\xa3\xff\xa1\x0c\x8a*\xc0T\xc6\x9c\xd9J\xf52\xc0\xb7\xc5\x1d\x8a\xa8?2\xc0\xf9\xc9o.EB.\xc0\xee\xa5\xe05\xc492\xc0\xcd\xa4\x0c\x06\x98-3\xc0\xf8\xa7\x8d\xa9\xd9T0\xc0|\xe2>j\xdf\x163\xc0$\xcftQe\xcb2\xc0\xc5k#\x95\xd7H2\xc0R\x04O\xc5\xcc"+\xc0k\xd4\xc1f(1-\xc0\x17\x0c\xfb\xb7\x14o2\xc0\xddy\xdd\n\x84\xa4*\xc0\x05\x8a\xb5R\x11e+\xc0J\xaa{uZ\xaf2\xc0\xb1}E$\xad\xfd/\xc0\xa4C\xc9a\x0c\x063\xc0-}\xd0sx\xc90\xc0\x1d\x94\x94\x03\x15\x193\xc0\xbd\x1b\x9bf\x18C0\xc0\xa1\x84 \xb9\x83\x0b2\xc0\xc6\x7f^/\x14\x142\xc0]\x1ca\xe5\xfc?-\xc0\xc4\x8dh\x8b\x1f\x03+\xc0\xb7KH\xc6Q\xe6*\xc0\\X\xdb\xc7/\xd62\xc0T\xe7w\xc4\xa0\x03+\xc09\xac\xf1\x05\xf5\x832\xc0\xae\x99\x07\xde\xcb\xfd.\xc0\xf5\xa2\x19 \xc0K2\xc0\xcf\x82\x92(\ty.\xc0\xfe<\x9a\x03\xd08/\xc0\x1d\x7f\xf9\xbc\xd5e2\xc0\xa3;u\x12\xa4\xc80\xc0G\xf7\xaa\xc1/\xb2-\xc05T\x11\x05h30\xc06b\x1c\xf9\x94\x07-\xc0M\xbcxTP\xef*\xc0t\xeb\xe7_\xd5\xf3,\xc0\xc8%\x86\xe2(\'3\xc0\xaa\xd0\xa7\x87\xb8q+\xc0\xb9\xff\x14\xd9`c+\xc0\xa62\xc9H\xec\xa5/\xc0\x16NXW;\x10+\xc0\xbc\xfe\x85\xf1\xd4\xea.\xc0\x9cM\x1aR\x1d\xda.\xc0\xe2\xe8\xeb\xa2m\xf02\xc0\xf7\xc3\xec\xb3%x2\xc0\x1b:\\\xd6F\xca.\xc0\xb7\xf5k\x11\xa8\xe61\xc0v\xcf\x11\x17oZ-\xc0\xe9\x15\xf7\\%23\xc0\xf7\x98\xf7\x1f\xb6a/\xc0n8\xbe\xd7\xb04-\xc0\x04\xe7\xff\xa2v)3\xc0v5\xcc\xd5-\xc3.\xc0c?\xb1ub\xa3/\xc0\xe9\x89\xc3\x00\x81X/\xc0\x16oU\xd0E\xe7.\xc0\x80\xd4<\xc2%\xcb-\xc0\xdf\x02[_/\x863\xc0w\xa3\xf8\xed\x9fO2\xc0\xec0\x0eP7\x892\xc0\xeb{\xc1\xf2hs2\xc0V\xfb3q/\x95.\xc0\x1a+b\xa8\x99\x00+\xc0\x07\xed+@5\xbc/\xc0\x9c\xe16s\xdd\xbd*\xc0\x9e\xfc\x8b\xb8\xed,2\xc0B\x8fO_$J-\xc0\x17\xafu\xaaF\xbc2\xc0\xb7\x82\xa5\x82dI2\xc0\x1d\xe3zi\x8a\xce2\xc0\x99\x13\xe6.[\xeb%\xc0\xc6\xdb!\xb4\x9a\x1b0\xc0\xb3T\x94A~\x9c-\xc0\x0e]\rFW\x98*\xc0\x18\x1d.\x8f\x9f\xc1.\xc0\xcd_"o\x9f[2\xc0d\x85\xed\xa3\x18\x02*\xc0\xd7\xcc\xe7>^\xae/\xc0\x11\x94&@j\xd7/\xc0?J\x82!\xd6\x9d/\xc0\xec\xdf\xbb\x9b\xf3\x89-\xc0\xcdp;\xd5#0,\xc0\xde>B!\xa9\x04/\xc0\xe03K\xf6\xabe0\xc0$t\x83\x86\x7f[3\xc0=\xf5\xa7p\x08\x892\xc0\x8dw\x01m\xd2\xd8*\xc0\xa8/\x01\xee7\xff0\xc0\xa5\'u\xdb\xd0\x822\xc0\x8f\xfb\xcf\xe8\xe9\x08+\xc0\xec0\x0eP7\x892\xc0\x11\n@J\xec7/\xc0<\x8f\xb3\xf3\xae\xb32\xc0\xd0\xaa\xf4u%\x1e.\xc0\x88\x08\x03\xb3\x8f\xa9/\xc05\xf8\x1e\x81\xa0\xae-\xc0\xa4\xe3\xb0\xc4\xb7\xb9.\xc0\x9b\x12\xeaW\x13\xfd,\xc0\xcf\x11<IP\x88+\xc0\x9b7\xabj\xb0\xfd/\xc0\x7f\xa9\xebz\xa6\xf6+\xc03\xdb\xb9\x8d\xc8\xe32\xc07\xb7\x1d\xcf]\xe51\xc0Ey\xc7\x91\xfbH-\xc0\x1f\xcd\xfd\xc9\x90\xc22\xc0*\x96\xf9\xd9\x94\xbc*\xc0\x92$\x96\xd2\x18\xc52\xc0\xec\xdeMT\x9e^*\xc0\x9c\x1d\x8aj\xe5N2\xc0\n^i\xe9\xbe\x1b0\xc0\t&P\x01kW/\xc0\xc5\xf4\x85\x8a\xa0\xd5.\xc0\xedk\x19\x01GV,\xc0\x80\xcd>N\x80\x062\xc0(@Xw\xea\xe52\xc0\x82DW\xe6_%0\xc0\x7f\x9eZ\xb7\xcb\xff.\xc0\x8b\x93C+\xc4v+\xc0\xa9\xd4s\x9dm\x13/\xc0$\xe7\xd4\x01\xd2\x9c*\xc0\xdc\x07K ,\x192\xc0\x15\xba\xed13\x083\xc0\xd0\xbc\xb4\x80t\x92-\xc0\x0c\xd0\xaa\xd8\x08)0\xc0\xd4l\xee\x14&\x112\xc0\xe2=?\xca\xcaE+\xc0D}B~-D.\xc0\xad\xa4\xa6u\x84\x030\xc0}\x86\xe0\xf6/\x0f0\xc0\xba\x92\r\xc1\xc1[ \xc0\xe6\xbf?,Z]!\xc0RTxJ"\x85.\xc0[\xfe\x87I\x03I)\xc0\xd2\x12\xe7\x1e\xe3\x81*\xc0\xc7\xdf\x1f\x97\xa0/)\xc0\x00\x8f\xb4\x08s8/\xc0\x1c1\x8e\xe9\x8690\xc0\xa7u?/b\xe9/\xc0\xcb\x9f\x7f\xa2\xd4\x91*\xc0\xc2\r$.5u.\xc0\xf8\xd7"\xd7\x1an2\xc0}\xf7\xac@5a2\xc0\xd1)\xfd\xbaS^2\xc0O^=\x82jc2\xc0\x9e\xb5K\x9e\xf7\x96/\xc0%"\x02\xe6\xd1\xde2\xc0en$\x97i\xb6+\xc0\xee\xachi\xd5R0\xc0\xc9\x9f\x17Ct\xd2/\xc0\x8e\x12\x9d? \xe11\xc0\xbd\xdd\x9f\x83q\xb70\xc0j\xed\xbe\xfd\x08\x93/\xc0q\x95\x9c\xb7\xdba2\xc0\x1aY\xdc\xfb\x1e\xd0/\xc0T\xfd\xf22\xf1b)\xc0\x93UU\x05\xd4\xd82\xc0X?\x87\x12\xf8\x9f/\xc0\x81@e\x0f\x83\r/\xc0\rV\x15wRX-\xc0z\xc5m\xad6!2\xc0\x05m\xc6\xad\x0cb/\xc0\xb44\x8eX\xbf\xef/\xc0\x1cQ\xd2\xfd\x99\x8a1\xc0\xe4\x91<mG\xa2+\xc0/\xfd+rO;*\xc0\xc6\x84\xda\x06:\xae0\xc0\x8c\xd3\x0b\xfc\xf6\xbf/\xc0\x97\xd3@1,\xa10\xc0\x12N\xf0y\x83g2\xc0`\xc7\x9c6t1/\xc0%P\xe7\xdeE\xfa1\xc0\x18\xf3"9\x84M(\xc0\x99\x9e\xb7\x98\x9b\xad(\xc0Az\xa0\x9bn\x0f/\xc0$\xf7\xfa\xf9\xa9\xd52\xc0\x83\\\xf0\xc9\x05\xb30\xc0\xa0\xbe\x8dnP\x97/\xc0nh\xf0B\xc8#0\xc05\xf5\xd6?\xb4;3\xc0\xde\xbfD\x8b\x9fc2\xc0\x7f\xfcF\xf8\x80j3\xc0\x87\xf5\xbb\x97\xd5q/\xc0z\xbd;\xbb\xda#-\xc0\x07m\x06?\x07"2\xc0\x06C\xe7\x8c\x01\xa2/\xc0\x00N\x11\x04s\x1f3\xc0\xaeIG\xf8&\xd92\xc0\xc2_\xcc\xa2\xd8\xe1/\xc0t?\xb3\xd3N\x100\xc0\x9b\xb8\xa1\xfe\xb9\x113\xc0\xb3D\x9f\xa2~\x192\xc00\xebO]K53\xc0d\xaf\xd7\x01\xea1.\xc0\x05\x0b\xc0\x01\xfcU2\xc0\xe4\xc6\xc3\x02:_/\xc0\x03|\xcc\xc7\x8e\xb70\xc0\xd5\xf1\x04\x07-\xeb2\xc0 I\x8b\xf4\x18\x132\xc0)W\xad\x08]\xcf0\xc0O\xe2\x89\xbc2.0\xc0\x92\xc4\xde\x86L\x100\xc0\xacM\xb9P\x80\xac0\xc0\xc6\xe9@\xf1\x1c[-\xc0\xdf\x8a\xbavoA1\xc0\xe2\n\x83H\x13\xf12\xc0\xd9\xbd]\xca8\xe4/\xc0l\xfan\xd9\xfe`0\xc0Sym1\xf3\xc6*\xc0\xcb#\xb7\x0e`\xd32\xc0\xe9\xc8h\x82\x9e$3\xc0\'\x9eF\xc9\xac\x081\xc0,2\x83\xfd\xbc\x193\xc01aO=\xbb\x1a-\xc0~nLKT\xd5.\xc0\xf88\xf8\xadQ\xdb2\xc0\x86\x0c\xc1i\x85#3\xc0~nLKT\xd5.\xc0\xcc\xe3\xf5W\xb7s/\xc0\x13*\x9ca\xce>/\xc0Y\x93\xa9\x06\xf5\x0e+\xc0\xdf\xbe\xb9rl\xeb0\xc0\xca\xa3\'\xbd\xeed/\xc0\x04\x1e\xbd\xf4\x83\xe8/\xc0G\xda\x89\xfb\x97s$\xc0\x15!\xc8\xa4\x9c\x9f1\xc0\x96\x89\xb2\xf3\x13W/\xc0\r\x0c\xc1,$\xa1+\xc0\xc5\xa0{\x16\xc6\xfd2\xc0\x9aaV\xb3\xb7\xd81\xc0\x9c\x9a\xea\xc0\xc0\x10/\xc0\xa5\xac[`71/\xc0\\CA\xe5\x08f2\xc0\xc6\xf7O(\xb9b/\xc0\x90\xcb\xadaG\x1c2\xc0$G\xc7yL\r3\xc0\x07\xaa1v\x9c\xdb2\xc0*\'\xdf\xfa\xd3\xa2*\xc0\x8d3\xees\'\xc3*\xc0\xa1\x16\x1c\x83\xd7P2\xc0t3\xc5\x9f\x11x/\xc0\x02Hh\xb3\xde\xee2\xc0\x93\xff\xf2~Z\xd42\xc0{\x9e\x89R\xae\xf60\xc0b\xfbf\xfcS\x95+\xc0\xf9Z\rX S/\xc0a\xf7\xb2\x80\xef^2\xc0\xf3\xaa\x1f)\xc1e1\xc0\x86P\x1de\xc2$3\xc0{h\xbb\xa0\xab\xe91\xc0\xaa\xaf\x19\xa34\xcb2\xc0Ym\r\x0f\x8am/\xc0\x94-\xcd\xedPU/\xc0\xfcz\xdcy_$/\xc03\x12\x80\xec\x88\xc50\xc0\xf7\xa5@\xed\xfek3\xc05\xb5\xb4\xa9Fl/\xc0\xd5\xb6\xe4Q\xd1\x192\xc0a,\x81\xcd\xea\x023\xc0d*\x99o\x0c\\2\xc0\xc1\x80a\x94L\t-\xc0\x02\x07\x04\x9c\x1f\xa9.\xc0\xa8%\xb4Wl\x95-\xc0,\x8e;q\x86\x072\xc0jJ2:\xf5\xb10\xc0v\x1e\xb0\xca%\xbe/\xc0\xc1\xa4\x97/\xa4\x142\xc0w\x9c\xe5\xf1`\xf7.\xc0\xef\x00\xedK\x00A/\xc0\x11&d8*\x182\xc0\xcd\xb7\x96\xbc\xe6\x15-\xc0-\x10yo\xe3\x89-\xc0\xda\n\xbe\x11\xfa\xbd0\xc0\x07\x16\x1e\xa6\x0b!3\xc0\x82\x12}0qH2\xc0\xdfu\x04\x83\x82\xba.\xc0\xe1\x89\xda2iR2\xc0\x1dw\xe6\xb0\xf2\xa0/\xc0\xdbN\x19\xc7\xc2\xe71\xc0t\xf5\xba\'/\xc9.\xc0\x1c\x88S\x91\xde\x083\xc07\xcdF\xce8\x11*\xc0\x01\x94#\x80\xdb--\xc0\xc3\xefv\x1d\xf1\xaa.\xc0\xff\xfb\xe7\xae\x01\x163\xc0\x8dJ\xf5`!\xc9.\xc0\x1b\xcf\xb9\x89\xba\x8f2\xc0\x7f\x0e\x0f[u13\xc0\x99\xb1\xb5\xcb\xc9G1\xc0\x1a\xe1sN\xcb\xeb.\xc0E\'\x18)\xbf#3\xc0\xbaL-\xf4\x8dz2\xc0/m\xa6\xf5\xa1}2\xc0\x91\x8b\xaa\x85\xba\xcc-\xc0\xd0H-\xd3A#2\xc0\xe9\xa3\xd54\x88X0\xc0\xdbl\x9b^\x81\xb72\xc0\xd2\xdf1\x0c5\x1e3\xc0*i;\xf4\xff\xcd.\xc0~\x87|\xda\x95\xdb+\xc0\xbe\xdd\xafvt\x87.\xc0g\x98\x1b\xd4\x87\x003\xc0\xc2\x0b\x12S]\x842\xc0\xc7\x82F\xce\x1dW2\xc0\x11\xe3\xc8\x9bj\x882\xc0cV\x01\x17\xc0\x803\xc0V\x94\x8d\xf3(]2\xc0 i\xf1\x18m\xa7+\xc0\xe8\xac\xed`TT2\xc0\xdc\x93\x03\xde]\x02(\xc0\xa1\x00_\x97wO2\xc0\x0f\x1f*\xeb\xfaK2\xc0I9ue}H2\xc0\x02\xdb\xe2\xab.i+\xc0\xe4\xb2\xbf\xd4!"*\xc0\xe0\x04\x10b\x96^2\xc0\x02/&\xf7\x1842\xc0\x8e\xb6p\x1d3\xc22\xc0\x15\x19?\n\x00\x1b2\xc0\xb6k\xe0\x82\xb8\x132\xc0\x19J\xc9-\xb8 2\xc0\x0f$\x04Cb..\xc0\xd3^A2\xd3\xed*\xc0$N\x1a-f\x0c+\xc0J\x8b\x85\x13\xb3\xbc*\xc0T\xe7w\xc4\xa0\x03+\xc0\xfe\xb0\xb8\x17\xb7\xef)\xc0\xfa%\x99r\x19\xcf*\xc0AC!\xe5\xd5Z*\xc0\xdd\xb4br\xac\xdb2\xc0}\x86\xbdXk\xd32\xc0\xd2\xe3\xda\x9d\xf5s)\xc02uX\x02\x94d2\xc0\xc2\xa7\xec\xe5\xd6\xda2\xc0\x85o\xadd0r2\xc0n\xdf\x90\x9e\xc5\xd62\xc0\xb3u\xfarg\xe52\xc0\xf0\x1c\xe9r\xe6\xcd2\xc0~k\x87wK\xcd2\xc0\xca\xdf\xe5\xc3{\x86$\xc0\xa7A\xb5\x0c\x93\xa1*\xc0\xe4.O\xd4)u*\xc0\x0c\xf8\xd0rS\xa5*\xc0\x00\x8cN\x16\x08\x84*\xc0\xa8\x90*R{\x83/\xc0t\xf4\xa2\x8e\xb63/\xc0\xcd\x02\x04m8\xfb2\xc0\xe8\xd25:\xd490\xc0\x01\x98\x9c\xfd%\xf91\xc0\x1aD\xf6C\xe7\xc11\xc0\x84c\x02KF\xda2\xc0\xb1\x9a,\x17i\x832\xc0\xe2V\x1b\xbc\xa0\xd32\xc09#\xd8\xd5J\xe2%\xc0R\x95D\'\x1eX-\xc0c\xfdR\xfe2M-\xc0\xc8I\xe8\xcb\x0f\xe81\xc0\xcb#\xb7\x0e`\xd32\xc0\xe2kZ\xd8S\xba)\xc0\x06\xb7P\x8b+\xc32\xc0\x1a\xf0[\x87\x88\xe11\xc0\xcf\xe68\xa1\xde\x8c*\xc0\xce\xf0x\xf3T\xe41\xc0\xaf~p\xee\x11\xb71\xc0\x0c\xef\xc2NtV0\xc0f\xa7\xf9B\x1f\xc41\xc0\xe4\xdcBq5\xd91\xc0\x17M\x0f=g\xb71\xc0\xbb\x18\xccw\xc2\xd21\xc0?\x8d\xc0m`\n.\xc08ag\xa9\xa4<0\xc0&\xeb\xfdC\x02{.\xc0"\xaaH*.;0\xc0|3\x04~S\xcf2\xc0b\xe2\xff\xac{\xd52\xc0P%"-\xc1\xfc/\xc0\'\x1f&<\xfc\x030\xc0\x85\xf8X\xbf\xc8\x060\xc0\\\xec\xec\xc1\x0e\xd72\xc0}y\xecOQ.!\xc0\x81\x93\xe2\xcd\x97\x1d&\xc0[\x07\x12\r\x86\x14"\xc0kM\x88\x0f\xbd\x153\xc0\xbb\xb8Y\xbb\x84\xf02\xc0h\x04\xfb\xc3i\xe82\xc0%\x84\x9329\xca.\xc0{ J\x18\xba\xc5-\xc0%`\xe90!\x143\xc0\xff\x87\xb6\xb2[\xeb2\xc0\x06z\xdeM\\U2\xc0\xc4\x90\x87d\x15v2\xc0\x12\x08r:/\xe6$\xc0\xbbr\xeb\xb6_\x8b+\xc0\x12\x83\x85\xb1v\xb4*\xc0\xcb\xbcD\xee\xd2\xd7-\xc0Q\x1b\xaa\x139g0\xc0\xef\xa9\x9e\xd6\x13\x182\xc0\x7f,cn\xdc\x89/\xc0\xa7\x90\x91\x0bz\r3\xc0\xb5\x8f\xcf\xfb2\x9a*\xc0W\xe0\xc8v\x15\xb0"\xc0\xa4\\\xc9&[21\xc0\xe2\x12&I\xac\x8e2\xc0\x10\xef\xe4\x98Zl2\xc0\xf2\xa3\xa7\xcc(\xb1/\xc0)*\x91\xe3\xf2\xb50\xc0\xeb\xfeT\x12\x84\xf8-\xc0\xdeeE\x88\xfc\xbc+\xc0\x1e\'pAY\xaf0\xc0S\xbc\xe4]t\x8e2\xc0\xe2\x1b\x86\xba\xd6\xd72\xc0DX\xc4\xe5\x91\xc80\xc0\xfa\xe1\x0e\xa4\xd4\xba-\xc0\xa45wvy\xcf0\xc0J{>\n"\xd90\xc0\xa45wvy\xcf0\xc0\xa5\x1e\x193\x17L3\xc03\xbbV\'T\xb00\xc0\xa5\xb3\xe2{\xe3\x14-\xc0f\xe8\x13\xdbPb2\xc0\x9c\x89\xf6%@C+\xc0\xa0\xeb\xdd}\xed\xa0/\xc0\xd4G_0\xd7S0\xc0(\x81\x85\x9e=\x9b/\xc0\xc2\xc53,G\xc7.\xc0JqH\x08\xff\x122\xc0\xf8F\xa2\xff\xcbL/\xc0\x88\xcda\x82\xfa\xe4.\xc08\x16\x0c\xfe\xa1D/\xc0+\x95u4D\xc1/\xc0\x0e\x91\x11n\x06\x9a\'\xc0\x91\x98\x07\xf0\x1e\xf2\'\xc0\x0ej\xeaVx\xbe/\xc0\xd6\xe0_+y&-\xc05\xac\x89\x0e\x8f\xb2+\xc0\xb9\x9a.\x96\x00\xe51\xc0\x9bw\xfa\xb7\xc7\xa5/\xc0\xe2\xb7!nB\xfd0\xc0\xeb\xc9\x03\x9f\xdc\x891\xc0\x10\xd8\xabf\xf3\xd6/\xc0Sy\x96-q\x7f/\xc0\xa1\xae\xa3\xec(\xe6.\xc0\xe8I\xe39S\r2\xc0\xa6\xe78q\x07V/\xc0\xe5\x9c\xfes\xbd\xc0/\xc0M\x14g\xf3F\xce\x13\xc0\x10_\x085Kv/\xc0>\xa8\x9ev\xac\xcb/\xc0\x11T\x12l\xa8\xca2\xc0\xb93\xdf\x1a\x96\xc3/\xc0\xd6(v\x84\xfbS0\xc0\xdeH\xbd\xb4\xe4=0\xc0\xe2x\x07P\xd8\xf72\xc0\xc18d\x0b\xad\xa2/\xc0\xac\x0c\xe5\xcf\xf6b/\xc0\xbd\xf7j\xe7\xe6\xba/\xc0\xd9\xe0{\x99.m3\xc0m\xaf\x86]\xfb\x9f.\xc0F\xa1Yq\\40\xc0\x9b\x0cRv\xc6\xb0+\xc0\xfa\x82\xa2R\xc9\xa4/\xc0\x8fk\xacD\xe9\x86*\xc0\x04\x0e\xd3\xc0t\x1f3\xc0\xc9\x81B\xd9\xf2#-\xc0\x9do\xdd\xd5\xe5.0\xc02\xac&\xbc\xd6\x11-\xc0\x9aR\x9cf_\x170\xc0\xdfH\xb8#\xfa\xb72\xc0\xabpB\x06\x01\xca2\xc0\x9e\xe0AB\xdb\xb4.\xc0\xc9\xefU\xa6C\xdb.\xc0\xc1\xc7\xd5\xf3\xf2\xf02\xc03FH\xba\x8au/\xc0\x9d\xd0\xbbg5b/\xc0\xe5\x8b=\x19[>/\xc0~\x91\x0e\x18\xe773\xc0:\xf7\xec\xc3\xbe\x16-\xc0\xb6\xda\xeaNo*)\xc0u\xf7(u\xdd\xd52\xc0\xe1]X\xe6\xe7Y1\xc0\x06\xca\xf8\x8a\x98\x0c/\xc0\x10\x0f="w\x01/\xc0\x07\xa9\xa4k\x01\xa11\xc0\xbcY\xa5\x1c\x08T/\xc0\xd6K\x9a*\xec\xee2\xc0\xeb1\xf49W-*\xc0\x1f+\xcc\x01C%/\xc0\x11\xa7;-\xe5\xf42\xc0\x14D\xfc\xac\xdb\xac0\xc0\xee)\xe1(\x8dP0\xc0*a\x10P\x01\x11-\xc0wAF\xfa\xa073\xc0`\x011p\x89\xd02\xc0\xd6\x1c\x1b\xbaV\x8f.\xc0\x06\xc58A\xb2\x7f2\xc0ny\xf0\xf6A]0\xc0\x97\xf2\x167\xdbC0\xc0\x10\xe8\xe8\x97\xc7\xf41\xc0US\xb0\xf6\xe8q2\xc0\xbe0\x82\x00\xb8+-\xc0\xbf\x1f\x88rn\x93.\xc0\xce\x9b\xce\xbfx\xdd2\xc0`<~GY[/\xc0\x88\x00Av\xefb0\xc0\xde\x1c\xeb\xc0e\xe41\xc0d\x98\xa1<+\x080\xc0\xc2_\xcc\xa2\xd8\xe1/\xc0\xb3@\xb4\xe0\xbe\xe22\xc0d\xa4B(\x07\x92\x1c\xc0/\x9c\xb5\x81\x9f\xaf$\xc0\xe5S\xba\xf1\x8b\x892\xc0\xbe\xa1hC\xe8\xc61\xc0\x89\xc3\xa5\x9a\xa8\xca1\xc0\xe8\xcc\x8f\xee\x0f@2\xc0\x89\x08\xe7\xaf\xe4\x7f2\xc0!\x94\x87\xd7\xc7\x060\xc05\xca\xac\xcdI\xca/\xc0GTK\r\x8dt2\xc0\xa4K\x98\xe8V\x12/\xc0\xe7\xd98\xb0\x04i3\xc0\x01,\xe0x\xdc\x153\xc0\x87\xbb+\xf4\x9e(3\xc06\xaa\x8f\xe7G\xea+\xc0\xee\x12\xaf\x16 C-\xc0\xbb\xc29\xde\xcct.\xc0\xee8\xf6\xfbn\x842\xc0N\xa7\x12n\xa9\xb70\xc0\x9a\xe09J\x8d\xb6.\xc0a\x85\xe7\xe6\x13\xdc.\xc0\x1dNK\x90rr/\xc0\x8cDo/w\xfc2\xc0\xfb\xe3?\x199\x04/\xc0\x06L\xad\x98D/2\xc0\xf2\x98\xf7`%\t2\xc0`\xad\x9er\xae:/\xc0%\x81/\xb0&\x8a.\xc03_k\xb9\xd1\xd1.\xc0\xb7y\x13\x03\xb18*\xc0S\x87\xfb"\x9a\xf71\xc0C\x0eyo\xbc\xfc/\xc0\xd2Uh\x8a\x95C0\xc0#y\xce6T\xce/\xc0\xcb\xbc\x10\xf6\xed\x0c2\xc0\xbco\xffm\x17P/\xc0\xf5\xbd?j\xdb\x1f3\xc01;=\xde\x9fT0\xc0y\xa4B\xbcp\xf1/\xc0\\\xab\xcbH\xac\xdd/\xc0F\xcd\x9c\xce\x07\xd6-\xc01x5\xaa\xa5x.\xc0\xb9\x88G\\\xb5T0\xc0\xf3\x9c\x98\xde\xa5\xe3*\xc0T\x89\x83UB\x921\xc0\x85\xeb\xd4\xc2\x15\xf7/\xc0Z?^F\x01\x80/\xc0r\xd8\x9e8"\xd81\xc0C\xf1\x14\xdc\xfc\xaf/\xc0\xcf\x8b\x1e~\xf2\xe2*\xc0\xe2L\x11\xc9YB0\xc06b\x1c\xf9\x94\x07-\xc0\xacWz\xbf\xf2\x8a0\xc0,f\xf4\xb6`10\xc0\x97\xf2\x167\xdbC0\xc0\x9c\xff\xcd\xa0\xe1\x85/\xc0\x98u\xbd\x90\xbf\xeb/\xc0w;\xee\xb1\xbe\x9e-\xc0t\xd3\xf2A4-0\xc0`\x17\xc0.\xe8\x170\xc0F\xb1"\x1b\x9f\x9f0\xc0t:\xcb\xf4\x8e\x99/\xc0>\x82\xf8\xadr72\xc0\xf7\xe4\x9e\xba\x95\x98-\xc0\xe5FM[\xf1!1\xc03]\xd5\x1d\x99D/\xc0\xd9\xbb\x07\'\x87\x8e1\xc0\xc86.\xa3\xbee/\xc0\\]\x9dhj\x92-\xc0~\x8c\x07\xf0\xa043\xc0\xe8\xb1f\xbe\r\xd11\xc0\xefg\xe0\x8bN\x91/\xc0k\xf5\xe1\xc6\x03\x1b2\xc0\x12\xed\xc1\xd9<\x14/\xc0\xd6\xa5\x97\xe0_\xd0.\xc0\x08\xf7\x10\x80\x12\x9b.\xc0\x8ePo\xbci\x08-\xc0s\xb6\xb5\x0cm\xca-\xc0\xfe7K\xe8!H2\xc0\x1agz\xd4S\xf1-\xc0@\xc1$\xea\x80\x050\xc0%\xf4\xd1\xa0\x06\xe6/\xc0\x05\x99p\xcd\xa1\x0b+\xc0\xb3\xc6e\xa1\xea\xaf-\xc0#y\xce6T\xce/\xc0\x07YI?\x9b\x89/\xc0K\xfe\x1d\xd0\xed\xd6-\xc0:\xf2\x8f\xa2\x82O2\xc0\x82\xcc\xee{_C.\xc0QL\xa3\x00\xb1C1\xc0W\x16\xbf\xf6\xd9\x18/\xc0\xc8\xe3\xe0\xcf\xef\xef.\xc0\xbc\xcc\xd3M\xad!-\xc0\xcc\x90\xb4\xe3\xde4-\xc0\xb0\x17\xde\xf2HC-\xc0\x928\xdag\xa5M-\xc0\x18_\x80\x160Z2\xc0q\xd8\x8a\xb9\x15\xc5.\xc0\xef\xb5\x9f\xb6\xfc\x96-\xc04|\x9c\xe09\x1a/\xc0qGS~\xdb\x92*\xc0\xb3;\xf3\r\xfa@*\xc0m!^\xce\xec\'*\xc0I]ro\x05\xea%\xc0\xad\xa2\xa0G\xabd*\xc0\x96\x0f\xfbL\x116-\xc0\x039\x99(H\xa2/\xc0\x9d\xe6;^sA*\xc03*\xc5\x89\xc2\x86/\xc0*\x11T%\xf5\r/\xc0fj\xb6\xc5\x81\xcd1\xc0\xaePV\x16<P2\xc0\xa1-\r\x91\x14b2\xc02\nP\xd0\x81\x142\xc0\x10tV\x0c,\xd4*\xc0\x81f\x7f\xb3\x08\x1b2\xc07qoK3\x18,\xc0\xa3\n\xd1\xe8\x98#3\xc0\x17\x81\x0f\xbfP}2\xc0\xd9\xa8\x8e\x86\x06(,\xc0\xfb\xc6\xed\xc60\xfa*\xc0\xf3\xe8Br\xf2\xfe,\xc0\x8e\x8e\xe8\x9e\\\x9e*\xc0\xae?\xa9\xd9<\x17-\xc0D\x97\xe5K\xe1\xac0\xc0\xf8F\xa2\xff\xcbL/\xc0:\xdd\r\xf4\xc0(3\xc0\x8b\xa5&v\xa8\xab*\xc0/\xa5\xf8\xc5\x05\x05+\xc0\x13_\x9a\xb6\xef\xeb2\xc0J\xa07\xb4E\x1b0\xc0\x13?9\xc7\xa2\x163\xc0\x82DW\xe6_%0\xc0\xc3A<b\t\x003\xc0\xd17I\xc3\x84\x8e.\xc0\xa2\xa3\n\x18h1/\xc0\xf6$\xe2\xf4Y\x1b3\xc0\x87\x1f\xc4$f\x15/\xc0*\xbf\xfd\x85\xac\x94*\xc0"\xf53\x16\xab>3\xc0\x8d\xe7K\xc5\xe3\xb2*\xc0\x95\xe2\xe8\x97n\xdb2\xc0\x0c}\x02E\x1a\xac2\xc0\x8f\x0e~`\rT*\xc0,\x1e\xdbik,*\xc0\x10\x0fO+#*)\xc0|\xf6\x1d0\xa072\xc0\xb2\xe8\xa3y\x9cY*\xc0G;\x9d\x86\xcdA.\xc0~\xacV\x9e[$/\xc0\xd5\xc6\x9c\xd0\xdf;/\xc0\x01m\r\xed\xa5\x11/\xc0\r\xffr\xb4\xef\x192\xc0\xa4@\x8d\x87\xe2.3\xc0\xa0m<4\xb7\x812\xc0\n\xe0e\xae,\xe1-\xc0\x1a7\x04m\x979/\xc0\xf3\xed\xf8,\x13\x91/\xc0r\x83X-\xdf\x073\xc0\x83\x82\xce\x96\xa5D/\xc0\xc42\x0e\xac\xa2\x1f2\xc0\x1c\xbb^c\xff\x8b2\xc0`\xc9\x02z\x0413\xc0`\x8a`\x12G"3\xc0o\xc1R\xf8\x16e0\xc0bde\xc7@\xf70\xc0QZg\xaf`8*\xc0\x92\x81\xd4s\x8a\xb32\xc0\xba\x1d\xf2A*k-\xc0$\xb7w\xd5]\xe51\xc0\xc1\x92\x12\x89\xc9$+\xc0\xcc\n\t\x02\xc6c1\xc0c&"\xb0[Z/\xc0\xc4\xca\xb7\x8b;\xfb2\xc0\xd1\xad\x9cai\xaa.\xc0\xaf\x13\x11\x84|\xba.\xc0\x98\x10N;\xa31-\xc0j\xc5X\x0fL\xb82\xc0\xfb\xaf-3\x8a+/\xc0\xb5\xc8mvx\xa3-\xc0!\x8a\xd6#~Q2\xc0\xd0\x0c\xcd\xc7\x89R2\xc0\xf5\xc5\xfb\\+i2\xc0\xd7u\xda`\xdcs/\xc0\x0f\x99L\x9f\xe6y2\xc0&\xfc\x10u\xce\x981\xc0\r\x89\xa8\xe0T22\xc0'
p29
tp30
bg3
(g4
(I0
tp31
g6
tp32
Rp33
(I1
(I2895
tp34
g13
I00
S'7z\xe3_\x98\x97S@\xf6\xe1\x80u\xe3\x8aS@\xa8m\xd0\xd1\xbd\x97S@\x92\x8e\x00\x87\xc6\x97S@\xb7O\xd2\x0b\xe1#T@\xbb\xf7?S\xbe\x98S@\x10\x82\xa2\xf4\x91\xebS@\x96_\xbaJ(\x9aS@\xdd\x01\xde\x1a\xb4\x88S@\x0c\xfd\xbf%0\xb7S@\x84\xdf\x9d\x0f5\x87S@vE?\xdc8\xf9S@\xcc\x8d\x1b\x17)\x86S@,\xdbw\xaf\xb8\x9cS@)4y\x15\xa3\x93S@\xe6\x01\xc54\xca\x83S@\x87\x1b\'\xb6F\x01T@\x18,\x84\xa8\xcc\x83S@\x972\tt\x15\x83S@m\x95\xe1\x03\'\x83S@\xbcIot\x1a\x84S@\x02\xc5o16\x84S@\xe0E(\x17\t\x84S@\xdfX\x07\xb3\xca\x81S@c\x8f[.\x88\x9eS@$\xacl\xad\xa2\x9eS@\xf1\xd8,\xd5\xb8\x80S@\xaar\x084\xaf\x80S@f\x91\x93\xe9{\x81S@*\x13\x12R\x98\xcbS@\x93\xfe\x1e\xb2\xb9\x11T@\xeb\xd4SMn\x9fS@\xf6.\xf5\xbb\xd4\x9fS@\xc1\xf2\xd3\xf4\xdd\x7fS@\x0e\x1bf+\xb6\xa0S@\xc3z`\xca\xf0\xa0S@\xfb<\xb3\xa8\xe1\x19T@\xe6$\xbf\xa9s\x7fS@\xa1r\xe0R\x04\x13T@\'\x12\xd8nL\xa1S@\x1c\xa4\xe0T\x00\x80S@\xb2\xf9\\\xc7;\x7fS@\xcc\xd3\xfe\x06/\x80S@\x8dG[Z\xcb\x7fS@\xd1\x1b\xac\xab`}S@5(U\x85\x95~S@\xe9&n\x86\xa2|S@\xddl\xe4`p\x7fS@wGY\xd1(\x7fS@s*\xe1\x9fO\x7fS@\xeb\xfb\xc4\x8f\xce}S@\x96fr\xa5\x85~S@wGY\xd1(\x7fS@\x92^\xe1a{\x7fS@+c\x89\x16h\x93S@\xc0"s\xd1\xe8|S@"\xef\xb3\x99,|S@\xc6\xa9\xd6\x82\xe4{S@\xfdy\xab\xfe<\xadS@A\xe1a\xa3\xd5{S@6\xcc\x0b-\x99{S@I\x93"\xb8\x91{S@\xfd+\xe7\xae\t|S@\x9d\x00\xac]d|S@\x9b\xbePT\x8f|S@\xd5o\x14UX|S@\x95\x0ep|\xd7{S@\xf5t!\xa77|S@x\xddi\x8f!|S@\xafS\x8c\xf9\xe6\xa4S@\xbb\x9bi\x9b\x9e\xb0S@\xfb\xd2s\xc3%\xa5S@\x14\x86\xbb\xad\xe2{S@\xcb\xb3\x17\xfd\x9f{S@\xb1D\x039\x8d&T@\xf8\x8a\xff\xb7\xa1\xfdS@_\x9az)X}S@\xaa\x8dZ\x8e\xb2zS@\x98^\t\x92z{S@\xa5r\xc5y\x9azS@D\xbc\xac\xb4,|S@\xe7V\x06# |S@\xd1\x9b;;\xaezS@\x0el\xe0\xd1\xc4yS@-1\x12k\x1ezS@HI\x8d\x05\xd2{S@\xdd}!\xd8\x16zS@\xef\xdc\x08\xfc\xe4zS@\xdd}!\xd8\x16zS@U\r\xbb6\x9d\xc3S@\x1b{\xab\x8c\x02yS@2p\xb0\x87DzS@\x02\xf8\x84\x00\xa0xS@\xc5ql\x00*zS@%\xd4\xee9NyS@\x92\xad\x87qzwS@O\xb0Z\x80xxS@\xe3\xc8$\n\xd3\xa9S@-\x95m\xd8\x94xS@\r\xc3\x84\x9f4wS@\x82m\xd7\x91R\x0cT@/=\xb7\xe6\x9c\xaaS@{\xc5\xb1Q2\x0cT@\x9fLF\x16\x8c\xa5S@\xab\xaa\xd4\xc0\x98vS@\xc8\x0c\xd1\xe4v\xc0S@X\x18@%\x17vS@i\xdf\x7fc\xfcuS@\x90\xf6S\x0e\xc1tS@\xff\x08.X\xb9uS@&\x9f\n\x96\xf7{S@T|<\x1b\x1d\xf0S@\xc6F\x7f\xca\x1e\xafS@x\xff0v\x83\xeeS@\x7f@\x12\x98\xbc\xafS@tUju\xa6\xafS@\x1aLQ\x96\xc8\xafS@tUju\xa6\xafS@[\x036x\xd5\xafS@\x198Y\x87\x87\xb0S@\x12\x02\x96\xa3\x92\xb0S@S\xae\xf4L\x0e\xbdS@\xff\r\xc1+\xca\xb0S@M!\xccL@\x08T@V\xac\x97\x82\xe3\xb0S@\xf36?*\x7f\xb0S@:\x8dp\x93]\xf0S@\xb7\xf2V3\xd6\xb0S@7\xf1\x02\x0e\xd5\xb0S@v\xe6"n\xbf\xb3S@\x1e\xde%5\xcboS@#kN\xaf\xdd\xb1S@\xb8\xce\xf5\xba\xb7\xb1S@\xc5m!\xda\xc2%T@\x89q\xfd\x8aH\xf1S@^\xe3\xe6?\xd3oS@tc\xb7\xf5\xc5\xb2S@O\xec\xda$\xc2pS@\xf2\xe4\xe3r\xd8pS@,\xc0"\x1c\xe0\x95S@}\x17\x88\x8e\x1c\x04T@\x08\x96s\xe6\x04&T@\xf0\x85Jd\x80\x87S@J)\xa8\x8b\x16&T@\xe3y|=\x85\x95S@=\x0b\x19\x12\xd5\xb3S@\xea\x1e\xb9O\xdenS@P\xd3^\x1a\x11\xf2S@\xabP\xad\xc9\xd9\xd9S@/E\xa9\xbe\xf2oS@\xf4\xe8\x00\xc2\x97\xc9S@\xc6\xfa\xc4\r\x0e\xafS@\x9f\x00\x1c\\\xf8\xf2S@\xd5\x16y=g#T@\x04\xd7\xe4\xedR\xf5S@\x88\xea\xc1\xe7\x11\x15T@e\xaa\xca\xebE\x14T@:\xc4}\xf0%\xf5S@y\x9d\x9fUj\xd5S@H\xdc\xd5\xc6\xf3\xf0S@\x14p\xd7Z\x08\xf1S@M\xa6\xa9\xc1\x92oS@\x1e\x1ft#\xe7\x86S@^_\xa5\xa4U\xbcS@i\x99\x95\xc1\x84\x85S@\xe3)\x08\xbf\\\xbcS@\xea\x8b\rA\xe8\xf5S@T\x8ey\x9c\xba\xf9S@jG\xda@FqS@l\xa0\x9d\xb3c\xc7S@\xfa\xac\xf1\xf5{\xf8S@\x94\x92\xff\xee\x95\xfcS@\xf9\xbc\xbbU\x0b\xd9S@n\x15\xd4\xa1KpS@u\xe6\x1f\x06\xd1\xb0S@\xfc,.%\x18\xb1S@\xdei\x15$\xccpS@\x16(\xc9A.\xb1S@\xd6\xd1\xe3\to\xc8S@\xd2h<\xcc|rS@H_\x1e\xa5\xea\xf0S@Bvi!\x1a\xb0S@\x95\\\xb4Bj\xbdS@#\xb5\xa0u\xc2\xefS@\x85&\x07|qsS@3s\n\xba\xad\xaaS@\xea\x17\xa9WH"T@^\x91\xe8\xe4\xb5\x84S@\x80\xe8:\xda\xb1\xd8S@\xd9w\xe1\xe2\'\x94S@0p\x83\xccz\xd8S@P\x1dL`N\xb7S@\xf1p\x17\x07\x8c\xbeS@\xf2\x04\xd8i\x17\xeeS@Z\xd5!L\xc6\xefS@\x98\xbe\xd5\xc7\xf6\x97S@\xcdv\xdd\xa2\x06\xb3S@E\x11Qp\x01\x97S@\x8c\t\xcc\x01\xda\x84S@\xf2\xdf\xeb\x18\xe2\xedS@\x01L\xa2\x88\x9f\xa4S@,\xf4\x1a\x80\xa8\xadS@;\xc3\x0f\xcf5\xe5S@\x9e\x01\x13d\xa3\x93S@\xcf:\xdb\x19|\x83S@\r$\x04:\npS@\x9aOo\xde\x00\xd7S@\x9e\xdf_I\xea\xacS@\xa1\xe8\xcd\x1e\xe1\xedS@\xd0\xd6[\xf2\xbb T@4\xa5hN\xf8%T@2/\xb3\x14\x18\xfdS@\xb8F+\x08\xe9pS@\xb7\xb2!\xaf\t\xedS@\xb8\t6\x8f\x97\xf6S@`\xdf1\x10(\xe5S@\xb0\x08\xb6\xad\xee\x82S@\x94\xf6p\x04\xf9\xffS@\x86\xdep\xe7uwS@1\xd8\xb3\xe1\x9d\xb5S@C\xe3\x03k\xd0\x02T@\xaf\x16\'\xda@\xaaS@aQ\xe40\xe4\xafS@Q\xae\x07\xff\xd6#T@_\xa20\x0c\xb3\xaaS@\xb1\x98\xa9\xafe\xecS@\x08P\x86\xb2E\x82S@,\x95\x05\x1b\xc0wS@\xa1\x18\x96Z\x13xS@\xdeS\x11\'\xd6\x1aT@\x9e\t\xd3\xfb?\xeaS@<\x11\x82\x13R\xd6S@\xf3\x17L\xc6\x18\xd7S@\xe5@x\xd3G\x02T@\x98\x93\xedH\xaf\x81S@E%\x82\xcc\xb6\xbaS@\xf8(\x1d]\xd8\xd4S@\x7f\xd0\xa4\x1ay\xeaS@N\xfa\xd9\xae\xdc\x0cT@\xae&.U\xc2xS@\xcd\xa1u\x95\x08\xebS@b\\5>\x0f\xa8S@.\x93h\xf5\xc4\xeaS@.\xc1\x14\xafj\xa8S@\xd6\x83\t\xc2q\xa8S@\x97VU:p\x81S@p\xf1T\x8b/\xedS@us4\xa2\xcd\xfcS@P\x82\xc17%\xb8S@\xe2\x92\xe2<\x9f\xe9S@\xa4\x06\x88\xf8\x91\x9eS@\xde\xf1>\xd7\xa5\x10T@\x0c{\x93\xd7X{S@\xac\x87{\xd4QzS@\xbbJ\xebW\xcc\x81S@W\xd4\x91P\xb3\x81S@\xc1\x1d\xe0\xfbizS@\x0c\xd7_\xc7\x90tS@\x04V\xeb\xab\xe5\x01T@\xa7\xd6a\xb7\xed\x02T@@P\xd31\x0e\xd9S@\x9c\xeb\x00\x83s\x9fS@,\xdb\x1d$\x86 T@\x7fW\x90\xb3|{S@\xc7\xae\xff\x13\xb0\x01T@\x19\xf6<k\x08\x89S@\'\xa2\x14RO}S@6\xa2v;\xab\x81S@\x83Cf\x13\xcc\xe8S@t\x99\x83\x9b\x82}S@Y\x96\xda\n\xd5\xcaS@\x1d\xad\r\x147\xb8S@b\xe3\xfb2K\xd7S@J\x89\x16\xc5\xd0\xb2S@aM\x8b\x04\xda}S@\x9ar\xd2\x18\xd4%T@1\xad\xea@\xe6\xd8S@(M\xfb\xd1:\xc6S@S=\xd6\xab\xe0}S@D\xcb\x1a\xae\xe5\xe9S@dY^1*}S@\xaf\x8c\x0c\xf3\xa6\x7fS@\x91u\xe6_\'\xe8S@x\x8c\xb6\xa7\x0byS@#\xb9P\xae\x85|S@|\xfd\xe2\r"\xd9S@\x81\xbe\x00\x83\xfc\x19T@/Hc\xb2V|S@A\x9dO\x0c\xef$T@+z\xb1e\x92\x7fS@4Y\xb9\xdb\x94\xafS@\xfd\xe2J\x04m\x7fS@\x0b\xcd\x85\x1aZ~S@\xe1\xe4\xd6\xeb\x00\xefS@\x86|\xedP/\x7fS@\x83\xb1\x93\xd8E\xa1S@\'\x07\xb4m\x0b~S@\x9bt\xef(\x9c\xe5S@\x84J\xa1]\xc7\x19T@f<Dp\xfd\x02T@s\xf4\xcf\x91\xa9~S@\xfbW\x91\xfa]\xd9S@\xe8E\x9e\x0b\xed#T@Z\x9a\xc5\x06\xb8\xb4S@\x01\x9d\xb7\xae\xad\xa1S@{\xba+\x100\xabS@4\x8c\x10!z\xeaS@\x8ds\x11}B\xc2S@\xd3*\xab\xb8\x00\x01T@l\xc7\xa0\x94\x11\x7fS@\xeb5\x0c\xe7o\x0bT@)\x1e\xf1\x84\xdc\x7fS@\x7f,\xb1\x82\xad\x7fS@\xd9r\xf0;\xf4\x1fT@/Hc\xb2V|S@P\xc4\x8a\xe4\xc9\xa3S@\xe8get\xcc{S@\xa0+{0\x13\x81S@$\xc4l\x96\xed\xedS@\xb9n7\x1fV\x8bS@\xe7\x1dvKR\xc0S@\xa8\x81Jv\xa6uS@:o\xf0\x84*\xf6S@\xad\x81DQZ0T@jo\xe5W\xe5\xbbS@:\xe0\xb4nDoS@\x89\xc2u\xb0\xff~S@\x0cf\x07a\x11\xdcS@%m\xdf\xe3\xa2\x14T@\xdc\xda\xf0\x0cv,T@oFg\xa7?\rT@\xc0%\xe6G\xb5 T@\x98V\xc7|\x9e\xa9S@\t\x00#\x84\x85\xfdS@x\xc79\x9b\xea\xb2S@\x80{Q\xaa\xe7rS@\x06\x82\xcfE\x87\x92S@\xbb\xb5x\xd4{\xd8S@[u\xe9\x11\xeemS@\xe1\xd5S\x99\xad\xbdS@\xf9\x06\x92U\x19\xcaS@\xdc\xd3!\\=\xbdS@\xf5\xd8\xcc=\x1c/T@\x9c\xa1\xb6\xfe\xc1pS@\x92\x0bGKu\xdbS@\xf1\xaf\x06\xfdN\x15T@\xfe\xf9\xea\x9fWoS@\r\xc3\x1f\xf4e\x16T@\xff\xa1[\xa8\xb9\x1eT@D\r\xe5pezS@\x92\xf5\xd6\xc9\x0c\xb0S@\xb4G\xc7\xf6|\x1eT@\x04*\tU\x01{S@\x9cn\x99\xf7\x0czS@U\xbe"\xfc\xa0!T@\xbf\x95\x07q\x0e\x1dT@\x8e\xcf\x85\x07\x9d%T@d.O\xd51zS@!\xcb\\\x10`zS@\xf6\xce\xa1pzzS@\xec\x19\xdbl\xa9zS@\x81kY\x9du*T@\xdd\xc5\xa9"={S@\xc1\x8d\xf3\x1f\xa3\x0fT@Y\xa7\xc7\xeb\xa3zS@nC\xbe\x00\x89\x02T@\xfe\x90\x1c\xfa?|S@\nw\xe4~\x11{S@\x7f\xc6\x93\xbc\'|S@\xd7\xe5\x04\x01\xa3\xacS@\xbeD\xcb9\x9d\xacS@\x14%\xa0~\x80{S@\x1c\xdc70-\x7fS@S\xe0\x1a\x96\xdfzS@\xcb\x11(\'\x98}S@=\xff\x118\x16\x02T@\xf0b]\xce\xc6~S@P\xd5\xdaW\xb7zS@%\x9e\\\xd9\x81zS@\xe9\xcc\x10[\xabzS@\x92\x01\xea\xd9\xd0zS@0\xdc\xa9\xbc\x7f{S@\x9f\xd3J\x8d\xdc\x95S@\x12&\xa8\x93\xab\x1dT@c0o\xd0\xcf\x90S@\x1c\xa8\xc0\x93&"T@<\xd4\xc1q\xc4{S@\x14\x86\xbb\xad\xe2{S@\xc4\x0f}\xceb{S@\x1b{\xab\x8c\x02yS@\x85\xdc\x9c\x98\xf2\xc1S@\x85i\xbe\x86\xe9#T@X\x03\xdd\x05X}S@"74w\x05\xb3S@N9\x0e\xb8\x8c{S@K\xae\xf4\xd0\xa3\xa1S@u\xb0y\x9cH\xa1S@-\x95\x99,A\xa0S@w\xb5\x12\xa0<\rT@t\xe8\x00J4\xcaS@\xc90^\xc5e\xcaS@\xd0\xdb"\xeeUnS@.\xe5m2\xba{S@B\xed\x0cY\xa5\x9eS@:nr\xaf\xda}S@=\xeeB\x02\xd1|S@\xc0\xaaS \x0c\x9eS@\x16\xe6\'\x94\x81\xbdS@;\xf7\xed\x06GpS@\xf9~\xf2@\xd8xS@\xf9\xa0\x97\x9e\xf8\xbcS@\x87\x0c\x8a\x9b\xef\xbcS@\x9bt\x1c,L|S@\xcb\x191\x81\x07|S@\x07\xdf;}\xd3pS@\x1a\xee]\xea\xf5\x9cS@\xd9\x86\xf2r\x9f{S@\x88|\xb8\xec\xcepS@lM\xa3""\xa5S@\xc4\xe1\x1er7zS@\x9c\r\xdd\xddc\xd8S@y3\xfd8\x8f|S@\xb6\xc7S\x89\xf7{S@\x1bX\x8b\xd0\xc9{S@\x85:o\x08\x02\x9aS@Eb\xb0\xd0\xe2|S@\x16d\x82^\xe0lS@\xc7\x18\xbe#\x17\xd7S@\xf8\x05\x19K\x9c\x98S@7z\xe3_\x98\x97S@s\x1c\xd2\x1d\x03%T@P\x8cZ\x9bB\x97S@\xb8\xe6W\xa7\x82~S@\xbc\x03\r\xa5\xe2\xd8S@|C\xe3R\x07\x97S@j\xc3\xceb:|S@-h\xe7\xd2.\x96S@\xa1\xe2N5\xbe\x95S@.I\x7fh\xe0\x95S@\xce\xad\xac\x8eHpS@\x8a\xa4zm?\x95S@\x19R%\xaa\xbf\xe4S@R\x87\xbd_\xcf|S@u\x9c\x0eE\xf5\x93S@\x88\xacy\x9f\xa4\x93S@yg\xa5C\x96\xe8S@\x0bj}Ee\x93S@\x9f\t\xd7\xe7,~S@\xc0"s\xd1\xe8|S@\xa0\x94F#v\xe9S@R&e-\xad\xd3S@Q\x04(\x86\xbc\xeaS@\xbf\x9a\x1e\xdb\x1b\xeaS@&6\x08qP~S@A\x1a\xf1*T~S@\xad\xd1\xf2\xb2/\xeeS@.s\x99.h\xe8S@x&\x8e\xfd\xdf\xecS@5E\xf6\x9a\x86~S@hG\x8f\xe8/\xefS@\xd3\xa9q\xb1u\xefS@\xe9\xc1\tc=sS@\xd0\x0b\xb1\xd0\x98\xdaS@\xe4\xf0znhsS@<\x19\xcbx\x16\xf1S@2\x18\xc7hV\xf2S@T\x1c\xedWB\xf1S@\xcf\xac\xbfu\xa9}S@O(/2\xe4\xf2S@\x90Y\x85\xbb} T@Q\x05/Z`\x1eT@\xc0\x1f\x13R\xce\xf1S@\xcfq\xa5\x90\xdarS@\x8f\x1eO\xf5&\x7fS@\xf9\xa9\xa3R\xd6}S@:m\'\x94<\xf6S@i\xc5\xe8\x8f.\xabS@\x84P\x11au\xf6S@\xf4\xad\xdbWJ\xf8S@\xad3w\xb6 \xf9S@l\x9a\xb8\xc2\xb5\x7fS@,\xdb\x0b&j\x7fS@\x97\xf9\xda(\xa2\xaaS@\xac\xb2\xd6\xc9\xef\xfaS@d\xcf\x90FruS@U=\xa1\xa1\t\x8bS@\x18J\x06\xed\xe5\x8aS@u\x1d\r\xb5\xb3\xffS@8l\xb7\xfd\xf7\xffS@n\xb5\xc4\xd3\x15\x00T@\r\x07\xc0H\x94~S@\x93\xc5v\x9b\xc3tS@\xe7+\xbc%\t\xf8S@\x81\x0b \xa9\xd7\xf8S@uqQ\xeb\x0c\x7fS@c\xed\xe0Q\xd6\xb3S@%n\xb0!\xc8~S@4Q\x8a9\x85~S@r\xbd\xaf\x00\xd3\xfaS@Kn\xe8\xf2\xbf\x88S@\xb7\xc1Y\xae\x06\x87S@\xa2\x1a\xcf\xb7KyS@\xc0R!\xd7\x80}S@\x12\'0\xee\xab\x86S@E\x8aC9\xa9\x01T@\x07-m\x82\xed\xf4S@4\x12 \xa6\x0b\x7fS@3\x0b\x9d>J\x87S@\xa9\xef\xcf\xef\xfcuS@\x12\x87^\x8e\x1avS@t\xaa[o\xa6\xf2S@\xdf\xe3\x00\xf2/\x86S@\x8d\x88\xea\x17\x1f\x86S@\xecw\x17Q\xa2\xb1S@\xfa\xbcK\xe3\xde\xaeS@\xb7\xd3\xda\x933\x84S@i\xb6\x8d\x96\xfc\x7fS@\xa8\xe0|\x06\x92\xb1S@\xe6\x9e\x9b\x13\xd4\x84S@\x07\x11q\xd3\xb7vS@e\x8a\xec0i\x83S@\xb5O\x8f&U)T@\x0c\xeb@,\x15\x83S@\xd6\x19\xe6\xd0\x11\x83S@\x14\x06\xf9\x12\x8f&T@o\x8a\xde\x08iwS@\x9dXV\xe4\x94\x12T@\x96\x9ar\x1a\xb8\x82S@=\x17\xc1\xedC\x84S@\x8b)\x8b\xecwwS@\xd3\xdf1\xfa\x18\x84S@\xeb\r\x0f\xb7?\x82S@u\xc1:\xf2~\xb0S@>?\x0e\x1f\xc1wS@\x08\x96s\xe6\x04&T@%Hd\xed\xe1\x81S@\x1f\x8eK&\x87\xb0S@\x97\xfc\xe4\\\xc4\xb0S@\x00y\xb5\xc4\x9b\x12T@}\xbe\xd8\x16\x1d\xafS@\xb4S\xdc@>%T@\x02\xfe\x9eB*\x7fS@\x198Y\x87\x87\xb0S@\xbbG\x0b\xea4\x7fS@\xca\xd2\xbe"\x87\x08T@\x05\xfb\xcc\xbe\xfd\x12T@]\x01\xd0\x85\x1c\xb0S@\x92)S\t\xe6}S@J\x84U\x11\xac\xaaS@3$d\x0b\x19\x0bT@O\xe9\xa4l\xaa\x80S@)\xdexjQ\x0cT@\xe8\xd2\xda\r\x8c\x17T@\x03Z\x15\r\xc9\xafS@Nni@\xdb\rT@R\x86\xd3$\x9axS@ \t\x98W\x9d\xafS@\x16^\xa0\xa8\xba\xafS@\n\xe24\xe3\xf4\x0eT@`\xe5\xc7\x08\xe5\x7fS@au;-\xc1\x7fS@D\xa47\xc0y\x0fT@\x83\xa8\xf9\xeb{xS@\xfd\x0f\x9d\x10\x14(T@/\xeb19{&T@\xc4>1\x9a\x96\x17T@\xeb\x9c~\xfam\x80S@G[\x81ZR\x80S@Hh\xc4\x8eO\x00T@%N\xe5\x9d\x84\x0cT@\xf8p\xee\x0ej\x12T@p\x9c\xbf\x98\xa5\x81S@8_\x1d\xe8)xS@#D\x81\xc4\xe5+T@^\xdc\xa5W\xb2\x81S@R3,4\x80\xd9S@\x93\x18\x02s>\x14T@\x02\xe0h\xa9\x8e\xf5S@&\xd7\xe3\x8f\x89#T@qV\xa2\xc3y\x12T@\x07\xccjw\xa6\xb0S@\xe3\xd4\xab\xf1QwS@\xf5\x85\x1c\x8ax}S@\x8b\x8b~\xb8\xa8\x82S@l\xf4;\xd1\x1e\x84S@i\xee\x00\x0e\xab\xb0S@\x1c \n`\x06\xa1S@\xa4\xd3,\x05\xd6\x84S@7\x95\xd3k])T@$d>\x9f\x16*T@\xa3\x9cN\xe2k\x8bS@\xdd\x93\x9b\x16\xdd\xbaS@8\x9c\x97\xae\xe2\xabS@$\xef\xc6\xfb=\x80S@~\xbc}\x14\x96\x82S@\x15\xea\x93\x98\xed\x01T@\x8d\xa7\x10\xb9n8T@\xa26\xdd$r\x1bT@`\xd2\xf8C+\x85S@Y\x84l\x85 \xa1S@?\'cD\xe5\x86S@\x84+\x17\x1bi,T@4\xf8I\x95(/T@o\xd9I\xe0M|S@\xd7\xaew3\xdf\xfeS@\xa1\x18\x96Z\x13xS@\x03\xea\xe2u\xf9\x02T@\xc5\xad\xae(lzS@s\xbb[1\xc2!T@k\x93\xe9\x08\xcc\x02T@\xdf=(\x98\xf3\x02T@\xb1\xb8PI\x90\x87S@\x17\xdcbG<\x15T@\x01~?\x96\xbc\xb3S@|\xeb\x01\x13\\\x02T@k\x13\x8e\xb7\x99\x10T@\xf0\x8a\xfcw\'\x88S@oI\xe5\x9c\x11\x03T@I\x87\x06\xae\xa5\xa2S@\x8bc\xc7\xb0\xfa\'T@w[{\x93\x9e\xffS@\x9c\xc4\x1b\xc3\x91\x02T@\xd9\x14\xbc5.{S@\x00\xb1\xa8\xf9\x13\x01T@\xfds3\x80:*T@\xa4\x9dv\x93eoS@\xdd\xae\xdcA\xf4\x00T@-\x0f\x19\xc4B\xfdS@\x1e\xa9\xac3\x10\xfdS@jP\x92\x90\xf1\xfcS@\xdd\xddE\'1\xfbS@^#lO\xd9\xfaS@:\xf9\xb5\x0cZ\x8bS@\xdf\x1a9\xa7\x8f\xfaS@D\xb5\t\x0e\xbb\x8bS@G\x94kJ\xa4\xf9S@\xd9P\xcb\xd9\x80\x19T@\'2\x8bO\x0fyS@\xbe\x11\rY\x18\xf6S@\xc3 ?\x9e\x97\xf6S@(\xe5oq\xad\x1aT@_:\x94:\x9b\xf5S@u\xcc\xd1\xd8\xf9\xb1S@k \xd9o\x88~S@d\xc2yv,\xeaS@\x19\x18\x1f<v\xb0S@R\x14\xd1\x82\t\xacS@\x8e\xabSR\xa8~S@\xfd"`n-\xf2S@q\xf8R\x0b\x8f\xf2S@\xf9\xa42\x18\xb4)T@f\xaeo\x0c\xf3\xefS@\x8b[\xfcP\xee\xf0S@\x05\xabb\xe2\xce\xf0S@\xf5Z\xc7\xa3\xe7\xf0S@mi\xb0I\x03\xf0S@!\xa4\x15\x14\xd5\xefS@\x86\x93.\x12\xbb\xefS@d\xb5Vi\xfd}S@jY\xdb$\x11\x8fS@G)\xbb\x1aN\x02T@_\xc1ReE+T@\xccvq!\x13\xeeS@\xc9\x92\xd2\x12\xe2\xdaS@Y\xbc\xcaa\xe6\xedS@\x89P\x18\x0c\x1brS@\xb2\xea\xe7\x8eh\xedS@\xc7\xaeT\xd2s\xeaS@\xab\xd9\x7fs\x0b\xeaS@\x18\x1e-\x96\x8e\xe9S@\xe7]{\xf3\xeb\xeaS@\x15\x1f\x16\xf9\x97\xe9S@\xcd\xfeW\x837\xb8S@\xf9\xd8S\xf1\x195T@\x9e\x1b\xb8\xdf\xa1\xe9S@\x88\xa8\x95`\xd1\xe8S@\x0f4\x1d\n\xfc\x98S@\xaaSIR8\xe8S@\xb8\x0f|CD$T@R\xfdB\xd7U\xe8S@\xc8%\xdc#\xd4 T@\x01%/\x8d}|S@\x87\xc6\xa2\x01\xea\xb2S@)Xr\xda>pS@{\xa2\x07\xfb9\x01T@}\x1c\xa5\xd2)\xffS@\xf8\x9a\x1c?_!T@\x9e\x8f\xf5f\xdf$T@\x98#\xe5T\xaa\x95S@\xf4\xdcN\x04%\xe3S@\xca\x85\x16F\x8d\xffS@_\x88\xad\x9e\xcb\x95S@\x152R\xed\x93\xffS@\xae\x1e\x14@\xd6\xb0S@\x16\r*\xce\xc1xS@\x07\x81\xdc#Y\xdfS@\x1b8\xcc1) T@t\x9c\xf9\xc4:"T@\xebDy\xdd\x19\xd8S@\xaa\xbd\xb0\xdf\xf2\xd7S@\xc0\xb80\x89\x03\xafS@\x17> \xab\xcb}S@\xe2\x9b\xac\xe3\x0enS@\x84R\xcb/\x0e\xd9S@\xf3\x8e\xf0\xb8\xf7\x97S@\xd5`\xf3\xc7\'\xd7S@#\xe2\xa0S\xe0\xebS@OTA\xaf[\xa1S@\xde^"F5\xddS@\x13\x1fo\x99\x83{S@\x18\xec\x08i\xfa\xf9S@\xa6\xed\xb6x\xe4!T@Z\xeaa\xd0q\xd5S@\x82\xa3\xc2\xc3\xc0{S@\xce\xfeA"\xcc\xf9S@bo\xd4\x0f\xc6\xbaS@:p\t17\xd7S@\xd4/\xe8\x11\xbc\xd7S@Y6\xc1\xb2T!T@qs8/\x94\xdaS@M\x92\xe5@!\xd7S@8\x91\x99\xe8l\xdaS@\x15\xa0\xc2+\x9e\xaaS@x\x88=\x86\x12yS@\xce\xb6\xdb\xd5z!T@\x8c\xdc\x1e\xb6\xa0\xd3S@\x8a\xa7\xc6\x16\xe3\xd8S@\x86c%\x05|\xb0S@fX\xbf\x08t\xf5S@lu0\'Y\xe5S@K\x07`1\xdb\xb0S@P\x8d\xcc\xe6\x9a\xe1S@^\xc5V[\xf4\xe4S@\x8f\xe4\x15px\x99S@6*,\xd9\xbe\xd3S@w$\xbf\x0c\x8c\xf5S@\x14"\xe1\r\xce\x8eS@_CpF\xfcuS@\x9f\x07\xc5\x1d\'\xcbS@*\xe5y\xf0-\xccS@\x13\xa5\xb7I\x18\xcaS@\n\x8f\xb6\xb6\xd8nS@8\xc2i\xdew\xcdS@B.\x99yS\xc7S@K\xb5+S\x01\xe7S@\xe4H\x08o;#T@\xea\xb2\xfe\xbap\xbdS@Q\xe4\xf0\t\xec#T@w\x0c\xcc(\xaa\x1fT@B\xaa\x1fJ~\x9eS@\xb7\xc2\x93<\xe7\xedS@\x1fkO\xaa\x95\xe5S@X\xefm\xf8\xc9dS@\x10\xe4\xb48\xfc\xbdS@\x9c\xeb\x00\x83s\x9fS@\x0c U9\xf0{S@\x8c\x98\xf2i\xd9\xedS@\x80~\xfd\x80}\xb6S@\xba\x1a:\xf4\xfd\x1bT@w\xb4r\x0f\x86\xe3S@\xf7h\x15^\xc6(T@\xf5H\xdd\xd0\xd3\xb3S@.\'\xf7\xf0f\xebS@``m\x98E\xedS@\x04\x7f\xf4p\x01"T@\x84\xd4\xffv\x13\xccS@\xd3\xec\x16\xf8\xe2}S@\xd6\xd0\n\x8b\xe2\x80S@\x8d\xdc4\xaf\x04\x81S@\x8b\x14\xce\xa8>\xeeS@\x14\xa7\xb6\xfb\xf2\x85S@C\xd4\xde<YmS@\x7fj\xd8\x07\xc1}S@\x8f\x85{->&T@U\xb1\xfcK\xf3\xe8S@\xb5\xd3X!\x92\xafS@Zj\xca\n\xfa\x01T@5N1c\x85\x81S@\xe2\xde\xdeLf\xefS@\x98\xb0{%\xa4\x81S@+X1\x95\xae}S@!~\xa5j:\xcbS@SZ\xc7\xd7c\xe8S@\xf7\xf6\xde\x89\xc6\xafS@\r\xc7L)\xfa\xb3S@\x12\xf2\x06\xa1\x7f*T@\x94\x0f\xb5\xe5\xa1}S@v}tH\xc8\x81S@f\x88W\xeeywS@-<\xea\xbd_\xe2S@5\xc4\xd2Y\x90\x0eT@\x9f3foe\x80S@\xb2\xa8\xf1\xa3?\rT@\x06\x0f?S#\xf1S@\xcc\x9d)h%\xb0S@\xcd!)\x03\x9d\xafS@#n\xa4\xb6L\x1fT@\xa1\xc5\xb6\xb81&T@\xb1\xcf\x17\x95\x8f\xfaS@d\x14\xa3\\\xa5\x0cT@t\x1a\xf4;\x13\x11T@\xa8\xad6!\x0e\x19T@\xf0\xcd\xe2\x00\xc6\x97S@\xac\xec\xd4\xc8\xb3\xc1S@\xf6\x7fo\xd0\xfb\x97S@(!\x88\x1b\xd7\xedS@0o<\x8et\xfcS@k\xe9\x84\xa0\xb7pS@\xdf\xf8\xbe\xf3F\x97S@\xae\x01-4\xc4\x1eT@\xb2\xb6\xe3A\xad\x7fS@"\xc5\x1d\xdf=\xb8S@\xceJ\x10h(\x7fS@\x07\x88\xd6\xa5\xc9\x1eT@p\xe8\x82*\x99\xffS@/\xd6]\xc4,\xfcS@\xda\x94\xd9W\xb0\xe5S@\x07\xbf\xba\x94\x03\x97S@\xc2\xf2\x0c\xef\xc7|S@\xab\x0c\x01\xff\xd1\x96S@\xbe\xeeP\xf5\x87\xffS@\xc2ZY\x1fk\xfcS@T.\xf15\xf0\xfbS@r\x0fn\x14\xb6\xffS@pK\xa8\xa8\xb2|S@\xc4\x8f\x8f\xd0\xf9\xffS@\xb4\xd67\r\x19\xafS@$\x80\xb4fR\xafS@!\x82\xa9y\xe0\xafS@\xe8\xb9{|\xad\x00T@\x8cX\xda\xfb<\xb8S@7\x14Q\xec\x84\xb0S@#\xc5\xcf%\xe7oS@\x93\xf5\xad\xad\xe6\xaeS@t1{P\x87\xb7S@\xcb\x87\xbe\x95\x8e\xfcS@\x89\x9f\x16\x06\xeb\x00T@nZ\x0f&J\xffS@\xed\x8a8\r\x14\xadS@\xcb\x87\xbe\x95\x8e\xfcS@\xf5\x81\x8c8\xe4\x7fS@T\xc0\xe0W\xef\xe4S@-h\xe7\xd2.\x96S@\xd66\xd4O7\x01T@\xd3\x1c\x99\xdd\x1d\x84S@\xcb\xe4\xf6\xa3\x86\xb0S@2\x85V)\x9b\x98S@{\x9f\xcb\xb1A\x84S@\x96\x9ar\x1a\xb8\x82S@Z\xc0\x1b\x90>\xfbS@\xb9\x9a\x9a\xc7\xdb\x95S@.I\x7fh\xe0\x95S@o\x1b\xb5\xf2(\x00T@!\xd1\x14J)\x84S@a5\xd7g\xd5\x00T@\xb5\xabD\t\xc0\x7fS@\xf4\xec"\xc3\x82\x81S@DN\xae\xe5\x95\x1fT@\xd8\xbbY\x8d\x84\xb0S@+/\xec\x19\x15\x1dT@5I\x7fw\xe9\xe8S@\xc5V\xdc\xd9\x7f\xefS@\xee\x1d\xe5\xf4\xf0\xfaS@\xc7\xe6\xd1z\xa5\x02T@P\xaa\xea;\xd2\xf8S@\x0e\xe1\x01\xd4\x13tS@~\x92\xdd\xbf)\x02T@\xab\x89\tZ\x98pS@c\xc1\xce\x17\xfa\xf8S@-h\x9a\x9a\xc3\xeeS@\x86\x89\xcd\xd9\xb9\xfdS@q\xc4\x00\xd2\xa5\xbbS@\xfa\xdd\xe8\xb8\xf3!T@2\xdf\xac\xa6\xbf\xb0S@EN\xb5H0\xb7S@\x15\xc8\xd7R\x9f\xeeS@\x0c%\x97\xa1[\xf7S@\xcd\xa9N\x00&\x83S@\x80\xa6y\x1a\xfa\x93S@4\xb5a\xef\xcf\xf9S@\x17\xda4\xc5\xee\x93S@xH\xcc\xe1=\x7fS@\xf3\xc7\x19\x1d\x80\xb0S@7\xb6\x1b\xd4\xca\x84S@\x985\xde)L\x83S@|\xeb|c?/T@\xe1\x8c\xe8\xf3\'\xeeS@\x02\xfe\x9eB*\x7fS@\xf7\xa5{d\xa6!T@\xb0\xb6\xe7\xab\xab\x02T@d\x91\x15#\xf5\xf9S@\xa4\x7f\\$8\xf9S@\xbd\x00\x117SpS@\x1d\xc1C;7\xf0S@\xdd\xe3\xda\x90\x15\x84S@\x91\xf7S\xc1\n\xacS@\x00N\x89\x8d\x85}S@Es\xc4\x14+\x02T@\x13\xa5\xf4\\O\xc0S@u\xefm\x94\x15\xabS@\x838\x18G\x97uS@/\xdc\xc3\xa9l\xf8S@Pp\'P\xe1\x02T@:q4\x19\xe9\x18T@/\x02\xfcj\xfe\x02T@\xe3\x01\xaaKz\xefS@\x9d5\xc4\xe0\x89\xf8S@r<R\xec\xf6\xbcS@\x95X\xc6\x1b\xec\xbcS@\x83\x99:\xdb\xc6\xedS@]\xa5\xd2$\xcauS@\x88\x1b \x98\xad\xa6S@\x9e\xe9\xa3`\xe0\xebS@\x11\xb5\x1bj\xf1\xf4S@\xd6\x05W\xb1\xe9\x83S@\x1b\xdf\xc5\xf0,vS@\xb1\x04_\x94+\xadS@N\x90\xed\x86#vS@`\xc1~\xd3\x96\x02T@6\x86\xe5\xd3\xd9\x85S@\x1d,\xb8\x9e(\x85S@\xfe;\x91\xe3\x96\x1fT@\xde\xc7.\xd1\xc2\xd8S@i\xa1\xbab\xdb\xbfS@lw\xebl\xd9\x7fS@p_\xbc\xb1\xb2\xf7S@\x89\xccF\x84\x9f\xf2S@b\xcc\x8d\xdc\xa0\xaaS@\x7f\xeeF\xdc\xaa\xd7S@\x9e)\xf2\x87k}S@\xca\x08\x0c?\xc2wS@\x01\xacL\x9c\x93\xb5S@\xbe\x80\xde\xc9\x83\x02T@\xec\x8e\xfc\xfc?xS@G\x11=T$\x86S@\x07M\xb9A\x19\xbdS@\x05\xa9Y\xcb3\xa8S@\xa5\xb3^\xaes}S@+\xe29S\x83xS@\xe7w\x9e\x92/\x86S@\xba\x12\x04/\xe3\x85S@\xb9\x88%\x1aH\xf6S@E\x06\xe1\x96u\xa8S@\x93$\x82m\xc1~S@\x0c\xfc34\xd7\xe9S@\x14\xbd\xe3%\xa5\x82S@M\x15@\x1a\xaf~S@\xb0\xd1\xff=#\xdaS@\xfe\x99\x80O\x0eyS@/\xe5\xe4\xc2?yS@\x0bt\xcbHu\xf8S@\xd8P\xd8\xb5\xbf\xb4S@\x975\xc8\xb4\xd2nS@\xd2\xde\xe6s\x07\xf1S@\xe3\xc6\x00vr~S@2\xceU\xc3\xa6lS@\xca\x128\x1e uS@\x86\xea\x94i(\'T@\x18d\x03i\x87\xbdS@s-\x83\xff\xac\xf5S@V\x9b\xb3\x87g\xd7S@\xa6\x82\x85\xfe\xdf\xeaS@\xbc]R\xb26zS@\x064?\x7f\x9f\x85S@\xd3\\\xc7\xa1\x81\xf4S@\xc8\x9b\xa2\xde\x0f\xf1S@N\xb2\x84jK\x15T@\xb5\x12\x98\xeb0\x1fT@Ym \xb1\xd1\xd7S@6\'\xf3\xa2A\x08T@\xe6|g\xea\x8c T@\xe4\x13m\x84:\xf5S@!j\xb7\x84\xcd\xe8S@Q\x8f\xc5&r\x1bT@kd?\xc5\x02\xe2S@\x1f\x10\xc9\xb1[{S@\x05f3\x8c\xde\xa9S@\xfco\x1a\x92`zS@\x94\xfeh_\x8e/T@\xdb\xd4\'\xa3\x19zS@\x9d\x0c\xf6Q\xaa{S@/\xe4\\\x1dRzS@\x98.\xdd\x18\x1dzS@\x96\x83\x0e\x16\'\xe2S@6\xbb\\\x1f\xed{S@\x16\x03\xa63|\xdaS@\xd1\xa7#x>zS@\x11zU\x7fJlS@w\x9a\x0c\xff)zS@\'\x9a$\xe0[\xcaS@R\x05U\x86\xb0\x13T@\x8b\xe3\xed/;\xc3S@n\xf5S\x87i&T@V\xffeT\x11|S@`\x117\xe3t\xe9S@\x1f0\x88\x1e\xe9\xcaS@P\xce\x06\xaa\xe4\x11T@\x0fd\xa1v7|S@\x88\xc7>\x98\xd6\xb3S@n\xf5S\x87i&T@i\xd6\xe4\x0e\xe7\x8aS@)\xa50\x11\x94|S@\x90\xeb\xca<\xdfzS@)D\x97YzzS@\xf9B)p\x92\xb3S@\x00K\x03Ox|S@\xca\x87;\x91\xbczS@\xf5\xca\x0f;\xfc\x13T@\xe6@sU\xa5zS@-+\xed\x08\xa2)T@V\xa0\x18\xdd\xdd\xcaS@\xbe\xea\xf9\x90\xa2\xaaS@9\x03\xf9\x07\x91\x12T@\x1cs\xb42,\x7fS@(\xce\xcevr\xf0S@\x93\x11\x8e\xa8\x9b\x8aS@14Y\x0e\xa6}S@Z\xbd\xa4\x1e\x84&T@\xccV\x7f\x81Z)T@\x96K\x0c\x9f\xed\x12T@\xcf|*S\xd8\xaaS@\xb1\x83\x12W@\xaaS@\xfc\x03\xa2\xba\xe2{S@\x16\xe6\xde\xd8G\xb2S@D\x83\xbd\x06\xa1\x86S@MH\xfbC\x91\xf2S@\x1f\xa3\xab+e\'T@:\xb0\xf2\x99\xec\x9cS@\x0f\x0c\x15\x08\xda\xb1S@\x81kY\x9du*T@\xbc\x88@\xb5\x9e\x12T@#\xdb\xe9\xea\xfa\x12T@\xf2_\xf5\x98\\}S@9\xbd\x10\x1f\x9a\xf5S@\xf7\xb2=4\xf4{S@[+9\xcdq{S@\xf2\x94\xc9_O)T@\x93G,B\x92)T@\xbf\x90I\xce"\x12T@\x05>{\xc7F\x13T@\xf0\x86\x95\xa2H}S@^\xe4A\x11h}S@P\xae`!\xf4\x19T@|\x85\xce\x1f/*T@q\xf1\x04\xdbT\xb3S@C]\x8a\xb8R(T@\xf4%\x07?\x0b\x0cT@\xd4"[`?(T@%N\xe5\x9d\x84\x0cT@\x02 \xef4\x8a%T@\xf9\xa5\xd4U\xbb{S@\x06\x9f\x16M\x81#T@VIS\'h\x0cT@\xb7\xd5\x9a\x90\xf0{S@v\x9f7x\xdd{S@\xc0\x9fM\xc0\xf3\x19T@Jvu*,\x13T@\\\\\xb3\xf7\xe6\xd7S@=QI\x9b\x01|S@m\xcd:v\r\xc5S@\xbb\xc4\x07?-\xa8S@\x07\x98\xbb\x18\xa0{S@\xeeaC+\xcf\x86S@\xe6\xfa\x88:\xdb\xe9S@\xf9\x17\x19W\x83\x12T@\xd4\xb3\x0bq\xca\xf1S@\xb573\xf7\x99\x87S@\xd8\xe6\t\xdd\xd1\rT@\x84=\x8d\xff\xac\'T@\x97\x83\xd0n\xf4\x87S@I\xad%y\x98\xe9S@q\xf4\xc0y\xba\xd7S@\x05\x93\xe1ED\x0eT@\xa9\x06\xa8$\xfa{S@\xc0\x96\x12{\x11}S@0\xc0\x92\xa8\xc1|S@\xf5Y\x1b\xb6\x18~S@\xa0\x92G\xeb\x85\x0fT@\xc4vN\x0f\x86\x10T@\xa0\x92G\xeb\x85\x0fT@\x84\xe7 ^\xa0\x0fT@-\x95\x99,A\xa0S@\x8e(%\xb6:|S@\xb9\x05\xc9v\xc4|S@\x19;\xbf\xbca\xf2S@\xb6\xa0\xb9\xd1D}S@\xb2\x9d"\x07@\xafS@\xb4&c\xd9\xa1\x81S@9\xbf\xd7\xf7F\xebS@h\x92\x0c.\r}S@\xae\x1e\xcb7ZoS@\x1d*\x93O\xc8\xb2S@X\xf1|`_\xeaS@\xcbG\xf8-B\xf5S@\xcdiS\xf5\x91\xb0S@q\x89\xef\xcd\xd9\xbaS@\x03\xda^\xc0\xc4\xefS@\xfb\x02w\xac\xc7\xccS@\x10<G\r\x02\xc6S@)PD\xfa[\x04T@\xc9\xec\x81\x80\xa3uS@\xa6\x9b\xdd:\xf2\xeaS@$\r(b\xbc\xafS@c\xf0\x9d\x90\xfc\xffS@U\xb0UF\xec T@\xdf\xfdi\xebu\xbdS@H\x1f\nmM\xb4S@<\xd4y\x93\xc6\xe9S@\x936\xbd\x179\xddS@\x7f\x18\x96\xaa\xc1\xfcS@p\x88\xcc\x07\xb0\xffS@\x06,\xcb\x88S\xf1S@\xa51\x95v\xfd\x90S@\xad\x13\xe2\xa9\xa7\xf2S@f\xd5\xf8\x8a"}S@Q:\xa19\xeb\x9eS@\xcf\xe6\x97F8\xabS@\xe5\x11[\x1a\x07|S@\x16m\xa5\xd4\xd8}S@\\\xc8\xbbQ\x94\x02T@*\x85\x83"M$T@\xd7\x92\x94\xf7\xfb\xdcS@(\xb2\xa0\xf5z{S@X9\xce\x1a\x18+T@7\x9c\xb7\xde\xb8\xe3S@\xe9\x80\xa5\n#\xfeS@\xcfZ\xda7\x86wS@\xa0\xa4\xd8g9\xabS@\\1o\x82\xab\xa9S@\x94(yX\xc0\xb3S@\xb5W\xfb\xa0m\x85S@\xa1\xcdu\xe5\\&T@\xea\xa3\xaf\x80\x12\xebS@0\n\r#\x93\xe5S@\x7f\x82\x01d\x11{S@\xe0Ycf\xaf\x01T@\xab_-\xaf\xd7\xfeS@\xf0W\xdc5\xf5&T@(Zd\xeaK\x02T@\x0b2\xd4\xf3\xb8\x1aT@kABF(\xd9S@\xf3\xaf%\xe0\x9b\xa9S@\r\xb5\xc6\x9b\xf1\xcfS@\xfc:z\xa3B|S@\x1b\xa9\x1b\x07M\xd7S@\xccusJmzS@1P\x8e\xbfn\xe2S@\x10\xbe\x1f\xfa\t\xefS@\x94\xe4\xb4\xbe\xe9\x86S@\xc0\xeb\xaf\xfc\xe6!T@\x13\xf9\x84\xd7\xd9pS@>\xcc\x86\x10c,T@c\xa9.\x0b\x94\x01T@\xf8-E3\xaf\x95S@\xe2\xe9)\xfa\x85\x85S@Z\x90\x81\x8da\x8bS@\xd2b\t\x07\xa3\xf9S@\xd2\x91s\x19F\x8bS@*\xb5r\\\xd9\xb3S@\x8b\xa6h,n\x8bS@|\xae[n\\\x00T@\xb46g\xd8\xfc\x11T@\x192;\xabn\xd8S@\xd7&"r\xbf\x8bS@_\xc1ReE+T@\x9e2>68\xe6S@\x0e\x99{Tp\xd8S@Z\xca2&\x9c\xebS@\xf5s\xa0\x87"\xecS@\x02t\xca\x9b\x92\xafS@\x15J\x82\x1aO\xdeS@\xd6w\xf9\xffH\xd7S@ZA\xc6\x9a\xff\xd7S@[*\xcb\xa3\x8b\x9bS@)C\x8dx"zS@\xdf!\xf2q\xab\x1aT@-\xba\xb3\xa8\x07\x8bS@L3\xdc\xf0B"T@\x95\xd4EqewS@\xe9~\xaa%~\x81S@\xb9\x91\x18\x04\xcb\xe6S@V\x92\x96\xbe\xa8\xfcS@\xca\x1d<\x9f\xcc#T@/\xe9\x85\x1c\xf2\x8cS@\xef_.\x1a\xac\x81S@im\xa9\xcb\xbd\xd5S@Jb\x91\xe0\x9c\xecS@}.\xbcb~\xecS@=\x80\x0c\x9f\x19\xb0S@cy\x7fV\xb9\xbaS@\xf7\nn6\xa8rS@\xc9\x11\xcb\xf6\x14)T@\x92[\xa3\xdd>\xfdS@2\xd1NS\xa4\x8eS@4%\xe3\xbc\xd8\xb0S@\xe1t\xc1`\xcb\xb2S@\xe1\xf9\n\xe1\x80\x19T@s\x97\xed\xe24lS@@\xf4\xa40\xf7\xb8S@y9\xc1:\xe9\x87S@q{\xfd\x0b\x95\x87S@k\x0c\x18\xf5\xba\xffS@i\xae\x8ez\xc1\xedS@x\x00\xa2\'\xb9\xedS@\xa3 N\xa0\xaa\xecS@E\xaf+\xbd\xe4\xedS@\xba+\x11\xc0\x8d T@\xecG=\x1dd\xb3S@\xe7\xc5=_\xc9\xb5S@\xe2\xa3\x11b\xe5\xfeS@\xd7\xf0`\xa0\x9c\x00T@7\xb1\x19\x0e\x12\xefS@4\x12\x8f\x00v\x85S@\xfe\x84p\xf89zS@\xe27\x18Z\x01\xefS@\xd6\xe5\xce\xd8S|S@\xe2\xa3\x11b\xe5\xfeS@\xe0m\xacS\x8evS@\xaf\xda9\x85\x01{S@R[l\xfet{S@\x914kf\xf8\x80S@Kat \x11vS@n\xd6>7\xa1\xcdS@\xbe\xcd\xca\xc2\xc0\xf9S@o\x83\x87&;\'T@\xdaR\x18\xc9\x80\x86S@#\xaeI\xae\x8b\xe5S@\x14qrF@\xdfS@\x81#\xc7;[wS@\xe6.\xebLdzS@n7\xec{4\x7fS@\x96$\xdaP:\x7fS@\xderW\xba$zS@H 4dV\xfcS@b{\x98&,\xe8S@\xd6\xbc[K\xce\x7fS@\xc0(\xf0#\xb4uS@[g\x8eLS\x00T@n\xcd&u\xbb\xc0S@\xb0/\xb7\x1f\xe1\xdbS@\x9dl\x9e\x1c\x98\xfdS@o\x0br\xa9\x10\xd5S@\xeeP\xbf\x85,\xa8S@\xd6\x8f\x89\xff\x8e\xb3S@\xe6\xab\xb0\x92\xbe\x1dT@\xe4\x06d\xeba\xa2S@\x96x,V\xb7\xeeS@/\xdd1^r\xf6S@\x04s\xa3\xc5\x98\xacS@_5Q\x0b\xf6\xf6S@R\x14\xc1\x8a\xaf|S@\xe8\x13\xd3\x91\xd3\xd8S@\xda\xd7\xcc\xc0\x16(T@\xdc\x88\x00\xad\x93\xa5S@\xdf\x93;\xe9l\xedS@\xcfP\x1f\xa1\x1e\tT@\xdef\xd1\xc5\xc1wS@;\xdb\x81\x9d\xce\xb0S@\xdc\xfb\xd4\x96\x8b\xf6S@\x12\x88\xe3\xc0o\xe8S@\x02d\xe7\xe4\xfbzS@\xeaS^VI\xedS@/M\xa9g\x90\xedS@\\>\xee\x9dI\xfbS@k\\\x82\xa8\x17\xfeS@\x89\x9d\xe0\xc2\xce\xfeS@\xa4}\xd2MJ|S@\xb1%\x83\x89m\xe8S@V\xd8b\xf0\xfa\xfbS@\xa7.\x172G\x02T@\x94g\xa8\x87\xe6\xecS@$\x908\xc4\x84\xffS@\x1c\x8c\xd8x+&T@\x97\x04uq\xf5\xb3S@\xac\x8e\x90\xe0\t\xcaS@\xf7\xc4\xff;\xb3\xffS@\xf0\xe9r\x02\xa5\x7fS@!\x7f\x8aS\xe0\xfcS@\xec^\xb2\x05\x0b(T@\xd8\x9cc\xf0W\x7fS@\xc0\x9e\xd9(m\x10T@s\x8f\xc9`n\tT@\x06J\x88\xfa\x96\xd7S@\xfc\x92\xdfy=\x86S@\x1b\x07\xf3\x06\xf8\xf9S@\x84jS\xea\xe9\xa6S@\xcaT\xb6L$mS@\xa9\xdda\xdc+\x01T@8\xd8!k\xcb&T@\x98\x92\xbdeO%T@\x87\x9e\xfd\x08\xd8\x18T@o\xbd\x12\xc3\xe0\x18T@\xf2\xde\x17\xb8\xe7\x00T@$|R\xd2\x99#T@*\xa6vh\xca\xfaS@\x0b;\xf1\xbd\xa3\xffS@\xad]2\xcc\xfd$T@\x12\x90\xdd\xe2`%T@\xa7td(\xa2\xe7S@Uu\x1a|@\nT@\xd1\xa1,\x940\x00T@Qx2\x00\xea\x85S@!2\xb9\xea\xa0\x02T@\xd0k\xf6\xb4_zS@\x88FT\x15xzS@\xacy+\x02\r\x86S@F\xb4\x93\xbd\xeb\xbfS@X\xaf\xf1\xf6=\xd0S@f\xd3\x07U\xb1uS@(\xc3\xe9\xfa\x9f\xe0S@\xd6\x9c\x0b\x16\'vS@K\x93\xc6L"\xeeS@\x8e\xee\x82T\xc5\xeaS@\x81@\xf7\x16\xc8\x98S@\xb1\xf6\x15\x07\x0b\x0bT@D\x980C\x8c\xb0S@%:zx\xc2\xaaS@\xae\xe2T{\xf3\x02T@Qx2\x00\xea\x85S@\x8alh\xed\xfd"T@E\xd3^\x91q\x80S@\x81\xf8 \xa6\xac}S@\xa3}\xff\xb9D\xb2S@:\x10\xe8\xbd\x83\xf8S@-\xac\xb4\xdf\xfd\x00T@Q\xda\'\x18?\x02T@\x8b\x8d\xf5\xe0\xe5%T@\xb3\xae\x07\xfe\xbf{S@\xa7\xb4t\xad^\xf3S@\x03\x1d\x9fZ\r\xc2S@k\xa3\x92\xa8\x9d\xf5S@\xe4\x8a\tP\xe6\x18T@\xd0%\x8e\xfb\xef\xf8S@Z\x8b\xec\xf0\x99\xfdS@O\xef\xfa\xad\x90zS@U\xacj@\xfb\x11T@\xe48\xf5\x19\xcf\x85S@\xde\xf1R\x8e\x90\x0cT@\xf7\x91\xf8\xa3\xa4\xfcS@h\x93\xf4\x96H\x9dS@\x92\x84[IpzS@eG\x03v\xaezS@\xe5\x97Sz\xc9\x80S@\xb5N\xae \x93\x86S@\xecT\xe9\xd3\xe1\x8aS@AJ\xaa,F/T@\xa1\xcaR\xaa#\rT@\xbb\x86\x92\xf1\x93\x01T@\xd0g6@\x93\x1dT@\xact\xdb\x9f\xfa\x80S@-\xda\xd5\x0c\xfd\x80S@\xee(\xc9\x14\xc0\x00T@v\xe1*O\x9b\x17T@=*lQ\xb5\x02T@\x91R\xf12\x99\x01T@\xb3\r\x1f\x81\xf2\xb3S@\xe0\x17k\x86.\xf1S@\x8e\x03\xa0\x9cb\xf4S@m\xf9\x1c\x1c]&T@\xf3\x05\xe4\x15TsS@\xc1\x98\xb7WT\xb0S@\xb8F\xc0\xf6B\xd0S@p\x85\xe9\xab\xf9\x84S@uP\xe0\x93\x17\x85S@\'\x1b=F\x8e\x81S@\xed\x17\x1a\x13\x15\xd7S@\xfdt\xb6x\xe6\x00T@\x81q~\xcbk#T@B\x99Z\x9c\xff\x02T@9\x1a\x89\xe1\xcb\xebS@\x19\xf7\x8c\xf4@\xffS@\x8aC\xa9\xb1{xS@:\xe2444zS@!\xd6\xe8\xe0\xa9\x1dT@\x8f\xc5#\x7f\x12\xfdS@;,\xdex+\x02T@tb_{\x05\x84S@\xc5.\xf5\xeb\x82\xe7S@[I\xb2x\xea\x02T@\xf6\x80\xc9\x04\xee\xa4S@$\xd4\x82\xcb\x15|S@\x8c\xf1\xd2]OlS@\xa5\xd7\xbb\xa1`\xeaS@\xebdI\x9a\x10\xf4S@\xe6*\xe9\xc8\x00\xe4S@a\x1bp\x81u\xeeS@Um[\xcd\x06\xe2S@\xc8u\xa0\xa9\xb9\'T@i\x8b\xd2;:}S@\x89*$(v}S@\x85\xa8\xbd\xd6B\x1fT@Bz\xb5\xd2\xb2\xb8S@^9\xc2\xb2|\xe7S@\x82J\xf7(\x80\x97S@\x90_\x0e\xd3\xd5\x17T@\x90_\x0e\xd3\xd5\x17T@%\xcbX\x1f\xcd\'T@\xb9\xf5\x01\xd3\x8c\x17T@\xe1\xe8sm^&T@\x01J:\x9f\x11sS@\x14\r\x91\xf9L\xf8S@\xe8!C\xaf\xb1\xa3S@\xee\xed%\xa8\x8f~S@u<ql\xc1~S@\xab\t\xb9\xcc8\xf9S@Y>oh\xae|S@crd2u\xefS@\x85\xe19\xa9Q\x15T@\x0b\x9f\x02\x9d\x06\x0eT@j&\tV6\xe2S@\x8c\x89\x9c{\xce(T@M\x15@\x1a\xaf~S@\xfe\x8c\x91}\xa2\xaaS@\xe4&\xaf\xd5\x1b\x84S@\xc8\xf1\xa21\x8f\xd1S@Nr4\xd0{\x81S@Ro\xe1\x9d\xe2\xf8S@\x9eT\\K0/T@\xd1\xb4\x8aIN\xb4S@DN\xae\xe5\x95\x1fT@\x84\x0e\xc8\xc7m\xc5S@~\xdc\xd3\xdf|\xb0S@S\x18R\t\xe9|S@\xafU\x00)+\x02T@,p\xcdvr\xf0S@C\x84\xb0Z\xf1\xb0S@\xd3\xd0q\xd49\x88S@kk\x19t\xc0\x02T@U\xeb\xfdA\x8b{S@X\x04\xd6\xdb\xaf\xb6S@d_\xfd\xa2I\xd9S@S\xd5\x8a\xed0|S@\xb4\xb8\xd65wzS@\xb0r\xbe\xf5\xc0\x96S@\xa16l\xf9\xb9\x81S@\x1f\xad\x84\\>\xe6S@\x8a\x00Mc\xe8nS@\xbe=\xb4\xbf\x1c\xd8S@\x1fg\xba\x92\xed\xbcS@x\xf9\xbaDy*T@\xf3\xad\x13\xf6C}S@\xdf\x03\xabm\x81\x10T@\xcdip r\xc1S@\x0e\xa0\x06\xef\xc9\x84S@\x838\x18G\x97uS@\xf3N\xd83\x94\xffS@Gu\xcc\xc8\xa6"T@\x07\xe6\xaa{v\xffS@nl8\xc2\x85\x03T@Q`\xbb\xde"\x83S@\'\xfd\t\xf7\xbf|S@\x9b\xaf\xe4\xfc\xb1|S@\xf6\xea\xa1\xc0F(T@@\xa2h$\xbf\xe4S@\xb8\x12\xa5\x9b\xf8\xc8S@\xf7\xc1Y\xa1\x1b\xafS@\x7f@\xc4L\xfdzS@\xc0e\xa8\x8a|\xc0S@\xb6\x81\xcd[\xea\xe4S@\xb8.\xbez\xe0\xfdS@\xe8\xba\xad\xc5R\x87S@8\xcd\xd6\x84\xb6\xd8S@\xc7U\x91\xb8U(T@\xd4\xc2\x04\xe3M\xbeS@\x9c<\xb3o&\xabS@w\xad\x9b\xf5u\x1eT@\\\x95!\x8b\x92oS@\x16\xb4\t\xc3z\xb8S@j\xd0(+\x1f\xbdS@\x8ar\xb2\xae\xac)T@\xd8\xabu\xa8\xaa\xf0S@\xe5\x8d-]\xa4\x0fT@\xd2\xfb\xe4\x8dY\xfaS@\xc5`,Nv\xd8S@\xd4t\xef\x1f8yS@g\xbbkf\xcd\xeeS@\xaf?O\x02\xeeqS@0\xed\x1a\xac*#T@\x88J^x\x8e\x84S@\xbb\x14\x86\xc9\xcepS@:\xc1\xb7~i~S@\xe3\x98\x192u\x1bT@?MQ\x9d\xc1\xf8S@\'\x81\x1a\xd3\x03-T@\xfd\xce\xcc\x99\xc7\x01T@\r\xb0\xbd\x06\x1f)T@\xa8\xaf\xcd\xee\x8f\xeeS@\xbdW\x8f\x1e\xeeoS@s\x94\xca\x85J)T@ v\xe0\xe5\xf7\x0fT@Qvt\xa8N\xdbS@\x0c\x87&y\xd8\xb1S@\xf1U\xf6\x00\\\x1fT@5\x06\x00\xe6\x98\xf2S@`\x84\xd6\xb9\xaa\xf2S@)\xa4z\xce\x88\xadS@\xdf\x19\xbaj\x08/T@|\x05\xca\xa0\x0c\xb0S@\x8f\xe8\xa5\x01R\xf1S@!\xe5\x10\x14P\xe6S@P3\x93\x1a\xd7oS@\xdc\xb2\xde7\x18yS@\x19+\xd2+\xd7uS@ CJYd\x12T@mb\x8197~S@\xe3\x9a\xc8.\x18}S@\x1c\xa3F:\x0f\x13T@c]\x82h\xdc\x81S@\xb4|\xe4\xa4\xb6\xb2S@\xd1\xc7\xe0\xb8z\xbdS@\xad\xbe\xf3in\xfcS@\xb2lL\x93m\xf9S@"\xe7\xc8d\xab#T@r\xbeB\x05\xaa\xf1S@[\x92\x07\x19p\xd6S@\x02\xd1T\x19]\xf6S@\xcd/\'IG\xc1S@\xc7\x8fSe[\x13T@e\xb0\xdau\x13\x13T@\xe805S\xa0\xafS@\xba\xbb\x8dX-\xc6S@\xf9\xb8n\x93C}S@G[\x17\tC\x84S@\xb7|\x8f\xa7\xbb\xb1S@\xef\xf9=\x01\xb1\xb1S@\xb5\xc8\xa8\x08\x90xS@\xdc\xe3O\xd4\xe5\xe9S@\xe6\x08a\xa8\xf2\x13T@;8 C\xae!T@8\xfb\xeb+A\xa0S@\xb8\x96\xd5K\xb6zS@H>\x89\xd8\x87\x13T@\x16\x03\xa63|\xdaS@g\x99f6\x92\xd9S@\x8e\x16C\xe4w\xd9S@\xd2vpM\x1a\xf1S@\x88\x8b\x13\x8dI\x13T@\x03u\xcc\x08\xbf\xd9S@\xf5l\xa2\x1d-\xd7S@\xad\xacy\x16\x84\xabS@Pf\xfc\x91\xa5\x89S@\x86;\x8a(\xc8\xafS@t\xce\xc4a\x89\xeaS@\rnE\x8e/\x01T@\x04\xdc\xbc\xd2\xac\x82S@n>\x19\xba+\x7fS@/\xc0\x17WD\xa1S@\xc4]\x94X5zS@\x8c\xdf5\xcaT\xfeS@xL!z\x95\xe9S@(Q\x1e\xb8\xf4yS@\x0f:\x96\xcf.\x12T@4\xe0\xdf\'\xf5\x02T@\xbaIng\xdf\x12T@\xf5l\xa2\x1d-\xd7S@\xffi;U\xa3}S@_\xfd\xc5y\xd1\xf2S@L1\x08u\xdf\xf1S@\xf2)\x1b\xe3=\x82S@}\xf1A\x13\xa0\x12T@H6\x7f\xcd\xe5)T@ \x9d\x89\xd0\x9a\xfaS@E\xec\xae\nC\xfbS@\xbe\xd71\xe5]\xfbS@\x1a\xe7\x89z\x1d\x14T@5pU?\x9b\x12T@\x9f#\xd6wR\xf8S@^~\xb8(\x18\xdcS@\xbe\x01\x9e\xa8>\xbeS@\x10\xab\xcc\xec\x0c8T@\x14\x1ae\x8d: T@eo{\xa5\x1a\xf1S@\xe6\xaf\x8b\x13\xad!T@I\xab\xd4\x994|S@9\xbaJ`\xb4\xaeS@~k\xc8\x8f\x05\x01T@\xd5]\x8b\xa6l\x80S@ZYk\xf4\xc4\xfcS@d\xce\xad\xf59\xe2S@\xa1\xd4s\xc5\xb7\xbaS@>\xd7H\x13\x1dzS@\x8c\xc6\xb7\xe3\xdcrS@@)\xf8E<\xe1S@8\x11D\x1c8\xf7S@\xfd\xaf\xef1\x15\x01T@UHJ_!\xa2S@\xb6\xcb\xa7\x95\xa7\x80S@/\x88\x06d\xbb\xfcS@\x89+t\'\x8d|S@ _\xbf\xae!\xd8S@\x1d\x1f\xd2\xb6\xd2\xb9S@7\x9c\xb7\xde\xb8\xe3S@M\xa8\x98\x08\xd0}S@T\xceJ+s\xa3S@u\xefm\x94\x15\xabS@\xe9Q\x89`0\xe6S@\x99n\xbe"s\x19T@/\x9e\xda?\xb6pS@}\xe0\x86\xba\x05\x85S@s\x93A\xec\x9a\xe1S@\xf88\xa3\xec\xd1\xbcS@4\xf9\xb1\x98\xcb\xd7S@w\xb5\xe3\xba\x96\xbfS@\xf7V\x8d)r"T@\x023\xf4\xeaf\xd2S@\x87\x14\xcdN\x91\x14T@\x99\x1e\x9c*\xaf\xe4S@\xa78\x02h\x04|S@\xd3\x91\xf0?l\x85S@\xcc\x9a\x00#g\xbdS@e\xf4\xd2\xcaI$T@\x1b\x94[4\xb8\xa1S@\x10\xcaL\xdf.\xe2S@_xh]\xd8 T@\x19\xd5p\x00>\x88S@:\xf8\xd1H\xd9!T@\xcd6\x89Nm\x9bS@\x94\xbe\x903\xba\xedS@\xdd\xd0]\xf4\xfd\xedS@\xda\xb2\xc45\xfc\xeaS@\xcd\x97x\x14\xac\xe5S@\xb9\x91\x18\x04\xcb\xe6S@\x84\xf8\xb3(\xc4\xd6S@+\xdc\x9e\xde\xd1\x01T@ \t\x13\xd1\x03\xeaS@\xd2\x89 \x8d\xbe\xbdS@\x13x\x8f\xe6\x1a}S@m\xc1=\xd8\x12\xfdS@b\'\xdc\xfd\xd6\xd9S@}\xbcj\x1a\xf4\x14T@B\xd1\x9al\xa5\xbcS@\xa2O\xfb<\xa0~S@\t\xe8\x98w\xf8(T@\x89\x97\xbb\xf7\x00\x91S@\xcf\n7\x01\xee{S@`\x05\x99\x90q\xd8S@9\xa2Y\x96\xb2\x88S@\xc2,\xf8\x9e\xc4\xccS@@\xae\x81\xbf\x8c\x9bS@\xb0\xcd\xab\x19\xdb,T@\xf0\xe9r\x02\xa5\x7fS@\xde\xd3\xe3\xea\x8b*T@\x1f]?\x8e\x01\xacS@l\x03\x07\x98\x16}S@\xd5;\xa4\xc5O\xa4S@<\xc9\xf9\x85\xa3\xe2S@\xf1+\xec\\\xa3\xf0S@\xdc\xcc\x98It#T@\xd1\xfd|\x1fosS@!U7`\x1e\x88S@\xe8F\xf6\x9a\xbd\xd6S@K\xf7\xe8\x11\x82\xb6S@V\xdam\x94\\xS@\x13\xf9\x84\xd7\xd9pS@\xc6\x10\x97\xad4\xcfS@\xe6\xb0\xe4\xaa\x8f\xd6S@\x9b\x01\x12\x84\x7f\x81S@k\xf8\xcb.\xc0\x9dS@\xb4\xc5\xb4\x846\x16T@\x86J\x00\xd0>\xefS@\xb40Q\x19u\x85S@.\xc0\x10\xe6\xb1\xeeS@Ew\xabbF\xf0S@\xed\xed\x85\xac\x9e\x01T@j\xd5pq\xc3\x1eT@\xe1\xcf\xc0?U\x00T@\xc7Zec\xa2\x08T@ZZ\x12\xf3%\xeeS@\x95\xf0\x80\xa4\xe3\xedS@\x0c\xbcg\x0b\x03\x13T@.\x13O\r\xe1\x12T@\xf6\x8b~p\x86\x13T@\xb6\x84>\x96M\xfaS@S\xa5\xd0i\x9f\x82S@\xbc\xcd\xf9\x96c~S@E\xe09\xc5\xa8\xc3S@\xa4\x96x\xe7\xa2\x02T@\x85\xc5\xad\xc9+\xaaS@S\xf7\xe2\x9by\xa9S@ \x98\xf4\xe59\xb2S@g1D\xb9\xef\x02T@\xe6\x16\x14\x97{\x99S@\x11\x16\x0f\xf2\x9c}S@\xaf\xd7\xc1\xe6\x08\xdaS@\x12[FQg\xa2S@\x19\x8aQ\xb1\x87xS@\x1a\xe7\xddG,\x01T@\x8c\xb1\x00\x97\x91\xffS@\xa4\x8bY\x02;\xfbS@[\x87t4\xc2\x00T@w(\x87\x10\xb8wS@\x01\x0ev]\xf8\xf3S@C\x8b\x85\xc8F\xeeS@\x1a\xa3\r\x83\xd7\xedS@o~\xeb\xe4@\x81S@\xd6\x01\xa67\x0e\xeeS@\x90\x0em\xb1=}S@\xab\xd0\xe9\xaf\x1a\x02T@\x8f\xacw\x96\xab\xc1S@d4v\xa6\xfc\x16T@x\xa9j^\xfd\xabS@=H\xb7s0uS@Q\xe6\xa8\xf4 yS@\xa4\x95a\xcc\xc5\xfeS@\x98\\\xd2\x89\xa9\xbbS@d\x93hh\x13sS@\xe9\x0eK%\xf9\x02T@\x90u\xb3\xdc;\x11T@\x1a\x8f\x8f\xc2[\xb1S@+{\xd2u\x0c\x7fS@\x11v\xa8>*\xfeS@0\x9d\x03\xf0L\xf4S@\xbb\xd8\xf9\'\x17\xc1S@\x08\xb8\x0e\x17\xff\xe1S@\x8a\xee\r\x1f\x89\x12T@c]\x82h\xdc\x81S@\xcd\x01\xac\xb9\xd1{S@\x81N\xd1\xeao\xa1S@\xf1\xc0\x8f\xa5\x8a\x89S@\r\xeb\xb8\x1b\xef\x12T@\x1d\xd7\xce![\x13T@*\\\x8c%\x8f\xe5S@\xb1\x98\xd1\xf8\xa3\xfcS@\x019_\xc4\x9c\x03T@\xd6\xe0\xed_\xdc)T@1\x87?\x8eh+T@>{y\x8a\x1b$T@r-`\xb2\xe0\xf3S@\xda\x19\xa6\x04\xa4\x1fT@\xc9\xb8\x9d\xd1[\xb3S@\xe8\t\x12\xe0\x96~S@\x11\xd1\xb6\xfe\x0c\x84S@\xfa\xdf\x1dR\xa3\xa1S@\xa9J\xa3Q\n\x86S@j\xd0\xadn\xe6\xfaS@u\x10\xf82c\xe7S@\xef\xda6t\xfb\x1fT@BG\x1a\xbb<\x03T@d\xe9u\xe1.\x1cT@\x17\xf2\x9aH\x10\xeeS@d\xeb\xeb\xab\xb3\xedS@Y\xab\xda\xf74\xeeS@";\x14#\x93\xf6S@a6\x1c\x9f\x16zS@/\x14\xa1\x91\x9f\x88S@\xef;\xbcSk\xd8S@\x88\x86\xa53\xfa{S@\xd6\xc1\xad\xca\xbf\x02T@\xcb\x8fb\xea\xde#T@"\xaaS\x98\xeb\x13T@\xbb>\xa4\x04\xd7\x11T@I\xb1E\xf3\r\x1fT@\x96\xab\n\x8ccmS@\xb6\xcd\xf5\xec\xc1\xc0S@\xab\xebo\x8dm\x01T@\xa8\xcfI\xe8*\x02T@iI\x9e\x8d,/T@\xe4b[i\xbe)T@\x95\t\xabO\x99\xb3S@C\xe2\xed\x98K\x12T@\xce8j\xd2\xe7\x11T@\xa1f\x8bs\x9b\x1bT@\x87\xaf\x06-t~S@\xf4\xcaA9s\xeeS@?\x03\'G\x88\x80S@\x97\x05\x9e\xad!nS@)\x12U\x89/\xc3S@\xeb$\xa5\xc4\xf3\xb3S@\xd60\xa7%\x92\x0cT@k\xbc\x18N\xe7\xf6S@\xb9\xd3\xe5\xd36\xecS@\xc0\x15^\xc5\xd6$T@\xcb\xb4]\xcf\x81\x14T@\xec\xa4\xc8\x89\xbb\xa1S@Y\x0cb\xb4\xef\x02T@\x97yQ[\x9a\x82S@\x14\xdf\xc1\xb2\xdf\xf9S@\x9e\x80\x14\xd1N\xedS@|\x05\xd4\x84\x8e\xedS@b\x0b\xd6\x9a\x11\xd4S@\x99Q\xff\xde,\xf1S@\x19\x07\xa8\xd8\xd4$T@S \x9f\xa5\xc1\x10T@\xd7\xb7\x95\x167vS@rM\xce\xd1\xd7\xecS@e`\\\x97\xa6\xc0S@\xee5\xaekv{S@=\\\x8ft\xfc\x02T@s-A\xd7\x12vS@W!\x01\x0b\xd1\xd9S@\xe5\xa5\x14@\x0e\xf1S@\x0f\x8b>^\xd8#T@\xa6=\x19PC)T@\x03O\xc3I\xff\xf9S@\xe7D\xea\xd1m\xa5S@\xcd\x88y\xe3\x92\xcaS@\x1f\\\xe0o\x14\xfeS@\x89\xdaWP-\xb0S@\x1f\xcfN\xfa\x91\x86S@XI\xa5\xd4\xc0\xd4S@\xf4\x07`B\xe4\xfcS@\x1a\x7fpjO\x01T@s\x93A\xec\x9a\xe1S@\x8d\x89\xa6\xb6\xa9~S@\xd4\x08.\xd9\x8d/T@.\xf1\x0fY\xea\x02T@\xf9\xaa\xb1\x7f\xbf(T@\xf6\xb6R\x1b\xad"T@*\x84\xdd\xed`\x15T@\xcd\x88y\xe3\x92\xcaS@\x88S\xe1\x12!|S@\x05x\x08\x16\x93\xd7S@n\x16\xbe\xee\x10yS@\xdeKX\xb2\xaa\xb7S@2\xbe\x8aD\xe1\xbfS@\x7f9\xa8O\xd1\xebS@P\x12\x10\x92;*T@h>}\xf0\xb2\x81S@\xaa\x12u\x97|\xddS@\x0f\x83}\x19@\xf0S@\xc9\xe5\xafJ\x08\xa1S@c?Td\xac\x89S@\xd4\x03\xa6\x81*\x97S@\xf5x\xf7t\xaa\xfdS@\x80\xb1\x01v(\rT@\x1b\x00Z\x96\x81~S@\xa4 \x91\x01|}S@\x8d@\xc8~1}S@\xc5\x97\xed{\xc5\x86S@\xce\xb93\xfe\xce\xebS@\xf0\x15\xec\x14z\xefS@\xa6\xd7\xc2HH\x1fT@\x98\x8e\x9c7\x05#T@\xc8\x8b\xa93D(T@\x1a\xb8\rU\xa6\x02T@\xbd<\xfd\xab1\xb7S@{i&\xdf8\xecS@\x89\xd4\x16\xfc\xca\x89S@\x00\t\xd0\xb9\x9b\xfcS@f\xd0e\x1b\x1c#T@\xbbj\x16|q\xefS@f\'5Z\x01\x03T@C\xd7h\xc82\rT@^\x10\x97\xf3$|S@\xc9\x99\xc9\x00?|S@T\xc7\x81\xa5\xd1\x00T@\x17kH)\x9a\x02T@;\xe0\xdc\',\x84S@G\x87\xca\xdf\x81 T@\xad6\x15<\xe9\xe9S@\xf1\xb3\xfb\xdcf\xb3S@$\xcf\xc3 \x8e\x0fT@k\xf4\xf5\x84x|S@\xe7\x87\x1d*\x9c\x97S@\xe7\x99 \xc0\xcb\xccS@xE\xa8\xa1\x97\x17T@2@.\x98loS@\xe805S\xa0\xafS@(r\xd0\x19z\xf2S@\xb0\xb90\xbb\x95\xf3S@\xc8\xefX%\x02\xefS@\xb9\x00\xbdrN\xbfS@J*\xed\xa1\xc6\x1dT@\x93\x9a\xe4\xab\x8d\xfbS@\xcc\xa9\xe3\xb1<\x01T@\x14\x87\xa1o\xd8zS@\xb4\xf0\xc5\xef\xbd\xd8S@#\x16<4N\xbdS@F\rd\x86\xa8)T@<\xa8\x9f\x07\x9d\xafS@E\x94DF/wS@\xe9s\x8e\x0bF\xd9S@\xf4\x9f\xb0\nB\xa0S@ftS\xcd8\xf7S@\x9f\t\x07v\xe4\x8aS@\xfe\x10\x9e\x00\x8c\x17T@ro=fYlS@\x8f\x9f/\xe6\x04\xabS@r\x87\xab\xdb\xaf\x85S@x\xf5\t\x0cO\xefS@J\xf8\x1f\xf6\xdb)T@\x8bP\xf5\xb8?\x08T@\xc7\x96\xaa\xe6\x92"T@\xbfaU\x93\xd2\x86S@x\x87}sM\xfaS@\xbd\xff\xff&\x9b\xadS@^\xe0\x80\xdeCpS@\x0b\xf9d\x05\xa3\xe9S@W\xe4\xc2k\xac\xdbS@(d\xc4%\xbc\xeaS@\x80\xb1\x01v(\rT@\x15\xcc\x94Fo\xa4S@0\xc9\xee\x7f\x84\x81S@H\x0f\xd2\xe1.\x7fS@\xe1\xba\x89\x139}S@+c\xcc\xcez\xeaS@\x8e\xc0\x1d|b{S@\x10!\xaaf\xf2\x01T@\xbc";\xdd:\xf9S@\xe4VI8\xabzS@\xcc\xcc\xc3nC\x17T@\x16\xca\x93\x17[\xf9S@\x92\x00\xb5\x0b\x8b\x03T@\x0beI\xbe}\xfcS@\xf9\xba\xa7\xdb#\x84S@\x8b\xeei#\xd7\x02T@#\xec\x15@~\xabS@\x95\xb4W\x8d+|S@hw\xd2\x16$\xeaS@\xf0\xc5\x18\x06\x18\x85S@\xe7\xe1^\x1e\xaf\xfeS@\x16\r\xf3jL\xdcS@\x9cn\xf3\x86\xe3\xf7S@\xf4\x9f\xb0\nB\xa0S@fq\xac\x18\xa6\x89S@\xa2\xa6Jd\x8c\xe9S@\xe1\xf4u\xec\x17{S@\xeb\x98n3\xcb}S@\xd5\xd2\xcb\xc8\xe6\x80S@\xb7\xf7\xf7\x0f\x8b\xc9S@9JH\xd1\xf4\x88S@e\xad\x9f\xf5-\x89S@\xcdoI\x9dT\x12T@\xcdW\xa4<\x91zS@\x83Yy\xe4izS@}\x81\xbf\xb2\x8c\xbdS@u\x06O\xa3\xc0\x02T@r9\xbd\x1d\xd3\x80S@\xb2\xa8\x11\x10\x85\x81S@X\xda\xcdK\xf1\xfeS@g\xf8e\xb5\x9a\xf2S@w\xe3\x1fQ]#T@\x8b\xd2\x8e%\xa8\x02T@\xc04\x98\x18H\xbeS@\x827\xbb\xd0\xa6\xf6S@\x8aa\x90\xa9\xf5\xfdS@\'\xf4qzi\xe9S@\xbf\x96\xfbf\x7f\xeaS@\x88\xbc\xb2\xab\x98\x00T@\x10v\x1e\x08\xf4\x85S@\x9a\xa8 gNwS@$|\xae\x8fGwS@a\x0f\xe5\xf6Z\x81S@\xa7\xdd.\xcd\xc4\x18T@\x1ao\x1d\x0cT\x19T@J&,\x81p\xb7S@\xdd\t\x93\x8f[%T@\xad\xc5m\xd2\\\xbcS@\x06\xb4V\xa3\xeb\x84S@d"%NS&T@7\xc4\xa1\x1c\xeb{S@\xa9\xbcl\x1b\xbb\xd7S@n\xa3j\x1f\xa6\xd9S@\xd9\xf5\xddj\x85 T@\x03]\x10\x89\xb6\xb2S@\x05\x05\x11\xe2\xcc|S@Q\x15\x87Q\xc0\x88S@\xfd\xc8\xb0\xfe\xb6wS@\xbc\x1b\x9f\xb6K\x85S@\x83\xfd4\xd0\xec\x0eT@&\x99\xa6\xd5\xd9nS@\x1f\x9b\xa0\x05\x11\xf9S@\x81f3\xcd4tS@\x88\xf4q\xe7<\xb8S@\xd0\xa3\xf0\xdf\xd3}S@T\xea,;\x99\xc8S@\x98-W\x12Z\xc6S@\x13\x19\xab\xd5\x95\xb1S@\xaa\x18\xcc\x15\x90wS@\xd2>\xd72\x95\xf6S@\x161\x8e\x99\xcf\xf9S@^@\x92\xea\xd5oS@\x0c\x9aPV\xb7\xf5S@\xbaEx t\x18T@\x04\xfb\xb7W\x1d\x81S@h\xb0\x0bb\xdb\x00T@\x92ff\x9e\xb8\xf8S@\xff1t\xc8\xec\xd7S@\x1e`\xf0f\xb8\xf5S@\x05\x9d\xe0"\x90\x01T@\xf0\xce\xb1\x1c\xea\xf8S@(\x07y\xcb\x89\xafS@\x9a\xdao\xed\xbe\x99S@Q\x92\x92\xee\xed\xe8S@\xaa\x1c\xb6U\xe3\xf0S@\xd5\x82\x00\xe4\xca\xb1S@\x7f\x1a\xf3\xe0\x18|S@\x11\xf3\xc7\xac[\xb0S@N\xae,\x1c$\x03T@J;\xe0a\xbe\x0eT@}\xc3\xaa\xc8\x9d\x18T@\xd4esrm\xbdS@\xac\'\xcf\xa0\x97uS@\xc0\xb5\xc63\xef\x18T@J\xb8\xcc\x82P\xb8S@\x15\x0e\xb9@\x19\xd8S@\x93\xd9F\x8df!T@\xc7}(\xab\xa2\xfeS@/\xa2\xc5OG\x80S@.\xf9\x15\x1cm\x04T@}\x0b\'\xbe\x92\xe7S@\xd2\x18v\xac2\xc6S@l\x94Fxd\xdaS@\xea\x99\x99\xfb\xea\xe6S@b\xa0\xbb#\xf1uS@sub\xa2\xad{S@\xa1G|\xd68\x10T@o\xe4\x1em\xe0\x08T@\xbd!\xa8\xf3[\xd8S@\xf6\xd5\xcd#\x01\xcaS@\xdde\xc9!\x1c\xe8S@\x9c\x9a^x\x83\xa7S@\xac\xd3;\xa2;\xb1S@\xc2\xb6\xc5\xf0\xf1\xa7S@4\xd64B\\{S@\xc4\xc5q\x9b\xd3\x80S@\x86O\x8f\x8b2\xd7S@\xc1p\xb3\xff\xce\xc5S@?\xf3KR\x88\x86S@A\xb3\x0e\xbf-\x1bT@\xbb\x9a\x8b\xd7\xe1\xfdS@Or\xee\xb5\xafoS@\xd0di3)\xa8S@\x03\xcbF\x00\xdc\xb1S@\xee\x8bX\x07\x02\xf8S@R\xb8"\x11\xbb\xe7S@\xad\x90\xf7\xba\x8f\xe7S@y\xbc\x9a*\xf0\x00T@\x91. \x14\xdf\xbcS@\xee\xeb\xfd_\xb9vS@\xa7!\xe7$\xf0\x00T@\x9d\xef\xad_UjS@\x1bB\xb3c\x00(T@\xdc\xe5\xdb\xfe\x0c\xadS@\x12e\x8c\xb4\xf7\xe6S@\xe6\xf6\xed\x82\x08\xb2S@\x87E{\xb4\xb0\x00T@Ao)o\x00pS@\xc7\xe4m\xf0\xa6}S@@J!\'\xa8\xf1S@j\x8f`\xc6\x14yS@*\xae\x17S7\xf2S@\x06\x8aX=CzS@\x83\xaa\xbeEr\xa7S@= ;C-\xb0S@\xd9\x87a\xf7\xf5\xfeS@\x83/\x03\x16\xc6\x7fS@\xa0\x1ar\xa9e\xfcS@\xfc\x00\t)O\xfcS@r+\x9a\xecn\x02T@~\xe4|\xb9\x9d\xffS@\xc7q\xc64\xd2\x17T@\x93\xf9\n\xc0\xdfoS@\xe6M#\xbc\x93\xe5S@\x11\x0fn\xb7J\xfcS@\xf9\xad\x17\xc1\x88\x9fS@\xb1Ed\xd1\xd5\xd9S@\xbd\xfb\xa2F:!T@\x04\xc8\xec\xaf\x11|S@\x94j\x0eOw{S@\x1f\xcfN\xfa\x91\x86S@\x88\xf4\xbb\xc47\x7fS@\x15\xea5\xe6O\x88S@bD\xda[\x9c\x00T@\x8e\x8d\x00_4\xe7S@\x04=\xb6C\xb6\xd9S@"\xa1\x19\xb9\x0e{S@\xa9?V\x01\x88zS@\xe1\x1cg\xed\xec\xb3S@l\x12\xb0\xde{\xeeS@\xc3\xb8\xd9+\xd4\x84S@:\xa0\xccc\xc4|S@\x8d\x80\xcc1g\xe6S@\xe1I\xf4\x84\x17vS@\x06-\x92\xf2\xf5\xa4S@\xa0\xed_\x00\x8b\xd9S@f,\x15|\xa5\xe7S@\xa6\xc6,@gpS@\x9a\xc6\x93\x93\x85\rT@\x95f\x8a\x0e\xbf\xf2S@L1\x08u\xdf\xf1S@\xee1\xbb\xc0DyS@\xceSv\xf4\x86{S@Q\xb9\x80\xc4\x99\x85S@&\xde\xf6\x86\x00\x00T@\xed\x97\xdd\xea\x17{S@\xfdx\x12=\xe0zS@\xda\x88\xb9\xd3K\x04T@eP\x82\xf2\x06\x80S@\x93\x10\x00\xee\x86zS@\x1f\xf19o9\xeeS@w\x8d\xdf\xe1\xdb\xb9S@My\x97\xeaL\x82S@\x1ba\xb9<\xad\xedS@7\xb9\xe47\x8d\xf5S@\x058\'\t8\xe2S@\x00R\x83\x88\x8d\x9cS@+\xb6\x17A\xfa\xb2S@K\x07\x81\xc4`\xacS@x\xb3\xe6/"\x8cS@R\x04\xc7\xf8$3T@\xbd\xee\x1f\x85\x17\xbdS@U\x98\x8c\xa1\xde\xe2S@B\xbf\xb9h\xa3\xf0S@\x12\xdd\xea:FrS@\xdb\x85X\xf1\x9d\xfaS@zY\x07\xae\x08\x00T@YoB\x17\xcf\xd6S@\xe7\xe1\x026\x05nS@@$\xf5\x80a\xf0S@\xf5U\t\xf6\xb9\xd6S@\x86\xd1\xa9\x90\xd5,T@\xf1j\xe2\xc4\x0e\xadS@\x18\xe0\x95hSxS@\x03\x84A"\xe1rS@\xeeZ\xc3\xd7\x13\xdeS@\x890\xd2}\xca\xfcS@0\xc9\xee\x7f\x84\x81S@VT\x89\x98_#T@\xc5\xceb\x13\xc3vS@y"\xfe7}&T@\xf3+\xdb6\xe9\xddS@\x84\n\x07\x9c\x1c\x01T@\x99\x19\xcf\xe8i\x9bS@:\xa0\xccc\xc4|S@zY\xa6!\x9f\xb5S@\xd3\xaaCF8\xb7S@\x80\xfe"\x0c\x0e\x02T@\xdb\xf2\xde\xed\x8c\x01T@#@\'\x0e\xa3|S@\x07TE(\xcf\x00T@^\xa6\xd9\x18\xa4\x02T@\x83\x19Y\x04O\xa0S@|!\xf6"\x86\x01T@~9\x15\xa1\x8c\x00T@\xf6\xad\xf2P\xf3\x00T@&\xab\xc3\xde\x18\x03T@_LFdY\x00T@yQJ\xc5\x00\xfdS@\x0f\xfb\xf6\xee\xa2\x85S@\x82\xa6\\P&yS@G\x8dJB\x9a\x03T@\x00\x92G\xaak\x01T@\xb5,\xe2o\xb4\xf3S@\xb3\xa0\xed\xe4<\xb4S@4e\x9bgY\xfaS@\x8d\xc7W\x07\x05\xfeS@\xb3\x11<\x1e7\x7fS@\xba\x07\xe8\xa8$\xf9S@F\x9c\xdc3\xf8\xf8S@ \xd4\x97\xac|\xbcS@^\x89\xf2\x0c\x1fvS@(h\x1ev*~S@\xacL\x16\x05\r\x01T@\xd8!\xe0\xe6\xf4#T@\x11\xaf\xc1\xc9\xf8~S@\x12\xfds\x87\x10\xb7S@oO\x8c\xcf \xc7S@\xc1\x18\xce+\x9d\xa1S@\x9a\n\xf7~\xc0\x00T@5\xf5A\x87J\xfcS@\x8d\x1bd<\x92\xa1S@\x87E\x04jk\xa1S@\xe99kE\x10\xffS@H\x8a\x9a\xa9a#T@\xf31/\xe2\xca\xc0S@\x8dM\xf9\xb7\x81\xc0S@\xcf\xccD\xa7\x01\xffS@~M\x96*? T@\xd9\x7f\x92\x032vS@\xba\x0f\xed\x8a\x86\x03T@\x14-+\x1f#\x00T@\x0e\x1f\x0f2U T@\x19\xdd\xfe\xaa\x84\x7fS@K\x9cH\'N\x00T@\xc9\x86\xe4\x9f\xb8}S@_\x08\xf2\xd8\xd0"T@\x9f\xb7\xed\xaa\xabvS@\xc3)\xdd\xc8\xf2\xcaS@\xfeZ\xa0\x84|!T@\xbe\xe4?\x12\xc3"T@i\xf3\xb1\xceO\x84S@/\x0c4\x02,vS@\xa2\xf5i\xb3\xbe\xfcS@\xee\x83\x04\x96D\xa2S@\xe0\x1d<\xbb\xcd.T@\xee\x7f\xb2eq\x04T@I\x95\xd5\xd6N\xfbS@-\xa1\'W\x8f\xfcS@\xcc@\xd30\xbd\xfeS@\x11\xb1\xdb"\xb4\xb6S@\x86K\xb5\xc7B}S@e\xd7\xbfd\xc9\xfeS@:\x9c\x99\x13\xad\xffS@\x81\xee\xa6\x0f-!T@u\x01m"\xd6zS@\xb9BhG\xeb\xfcS@\x95C\x8e\xa2Z!T@O\xea\xe5e\xcdvS@\x07\xe02\x13\xaf\xacS@\x81\xe7h\xd4\xe5\x01T@\x17\x84\xb3\x86({S@\xe1\xbb\xcd\xbcF~S@\x89\xb8\xd8\x03\x9b\xffS@-\xd7\xe1\x9bRwS@\x16\xa5\x1d4\x9f\x83S@\x10S\xab\x9a\xdb\xaaS@\x8c\x02\xb8Tc\x1aT@6\x9dy\x12\xe8\xb2S@KO\xd1\xfaM}S@"\xacV\xb9\xc8!T@\x97\t\xb1\x0ez\x1aT@\x87\xb8\xb0|\x85|S@\xeb\x94\xe8I*\xfeS@N\xfd\xa4\x87\x8b\x81S@\x90T\xda)\xce\xe7S@zx\x7f8\xa0wS@\xf6J\x81\x81\xd8\xfeS@sRF\xdc\xa7\xb3S@\x95\xba~\x1e\xd8\xb3S@,\x04O\x864\x01T@\x8a\x10\x050\xfa\x18T@\xb3\xf2\xb9p\xa6\x18T@Q\xfff%}\x83S@\xb0\xad\xdaG\xb8\x18T@\x10\xb6\x8d~\xaa}S@\xd4\xf4>\xd9c\xb1S@~\xde\x9b\xae\x8a\xaaS@\t\xfb\x973%\xcaS@\xedcYi\t\xfcS@\x99\x1a\x19+\xd8\x85S@\xb9\xdf\xba\x8d\xf0\xe8S@\xcf\xa2\xcf\xf1\x83\xc8S@\x07\xad{\xab\x1b\xe7S@\xb7\xb4\x0c\rP\xd7S@vM\r\xb7\xd4\x17T@\x82+\x0e\xf1\xa5\x01T@Gqb\x92\xe5\x7fS@\xde>b\x93\xba#T@\xc9\x19d2\xa6#T@\x9c\xa6\xcd\xc2a\xe6S@\xa82\xc0\xb5H\x17T@\x1fo\xd9\xc7\xbd\xe5S@\xd3B|\xde\xa0\xe5S@lC\xa2\xd2H\x7fS@\xf8\xb2B\xcc\xa4}S@\xe6M#\xbc\x93\xe5S@\x1b`\xc6\x9dlyS@\xe9\xb11\n\x11\x03T@P\xeb\x88\x86\xaf}S@uq\xd6=\xe8\xe6S@q\xb0A(\xe7\x02T@\x8d\x94\xe9d\x81xS@\xa8f;\xe3$\xe6S@\xba\nY\x0f\xc6\xe7S@:\r\xd7\x0fR\xe7S@\xebU\xa0G\x8e\xe6S@\xd2oA\xd4b\xc7S@\xafT\xf1\x17\x87oS@y`\xf5\xc5\x1e\xaaS@\xbd\x80iD+~S@\x97\x93\xf4\xdb\xe9}S@%\t"\xa2A\x1bT@\xe0\xaf\xb4\xf5\x10\x15T@l\x93lS\xf4\xe8S@c\xd85\xd2\x7f\x14T@\x1fX\xad\xee\x1e\xb3S@{\xb8\xfb\xe2\xd9\xb8S@\xc7\xab_\xb9v\x88S@\xb5\x8d\xe7\xa1\xa0\x89S@\x10\x1bi\xfd:|S@\xb3\xe9\x8dJ\xe0\xbcS@\xc8\x85\xdd#\x0f\xeaS@\x03\xc4\xa2\xb1J\xc6S@v\xf9U\xb3\xcd\x13T@\xa5\xc8\xf1/\xf2\x1aT@\xc9\x93\xb7\t\x9c}S@\xed)\xfb/t\x12T@\x8f\xe8\xda;\xed\xc9S@x\xbe\xc6\xf3\x07\xeaS@\xeb\xe1\xad\xebl\xfaS@1j\x0e\xa6\xba\xb2S@\xd3\x0c\x8a3\xd0\x02T@\xcf\xdc\xb2\xdb\xa2\xbcS@\x10\xea6I\x1esS@[O\xf5\'\x9cuS@\x83\xc4\xd2`hlS@%\xad7Y:\x13T@v8\x1a@v\xcdS@h\xa0M\xf3h\xa4S@\x161\x7f\x1d\x84\x13T@\xbd\x80iD+~S@H\x1a\xeb5\x8a\xe9S@J5JF\xbc{S@\xd6v\xc3g\x9b\xf7S@\x12\x0b:p*\xfaS@\x0e\xef\x95\x83x\xc5S@\x1cf\xa7)p\xf8S@;*3a\xb8\xd5S@\x9d\x8f<E\xb2)T@\xe6\x01\xb5WM\xfaS@\x10)0\x113\x03T@\xe4\x8f"\x93;\x89S@\xc6\xb7\x07v\xc1xS@\x9a;\x08\n\xe2\xb9S@vm\x82\x1a\xdc\x88S@\x83\x8b\xf4G]\x01T@\x95%\xaboM\x7fS@M\x12\xb2pI\x11T@N\'N\xe8\xb0}S@\xa9\x01\xda\xa1\xde\nT@\xeaD\x01\x8e\xed\xeaS@\xb9\xa8{\xc4\x1c\xeaS@\xe7\xa4(\xd2\xa4\xe5S@\x8e\xfedE\xfe\x83S@\xd7\x1fH\x92\x02|S@\xd0\x80\r\xc8S\x0bT@\x96\x8f\xc0\xe5\xe1\x18T@\xf5\x90\xef\xd9\xa2)T@t\xc9\x8b>\xd4\x18T@O\x01\xed&\xc2\'T@G\xbd\xae\xde\xec\xb1S@\x82l9\x94\xcc\x89S@\xcc\xd2\x91\xfd\xef\xbaS@\xbaf9~P\xedS@Eb\xa9\x98\x0f\xbeS@\xe2#$\x9c\xf2\xf0S@e\x04\xb7\x04z\xf6S@wFUc_\xf9S@\xfdfU\xd4]\xf9S@\xc4FP\xb1?\xf7S@s\xf8\x0f\x8a8\xd7S@\xdc\xef\xb9\x9a\xaf\xf6S@,n\xbc\xcb\x02\x0eT@\xe8k\x15)@\x02T@\xb4\x0f\x00\xf4\x92\rT@\\\x18y\x90\xcb\x17T@w\xa6\x08<Q\xeeS@k\xb9+\x17\x95\xedS@c\x85\x06\xd8\x88*T@\x92k2_\x1e\xf6S@\x973\x81\xa9\xd6\xa4S@Tst\xbbj\x89S@w\x1f\xc1\xcdV\x80S@c\xbb<\xc5\x95\x80S@cD\x8f\xb9\xed\xecS@\xa6\xbb\x1dg\xb8{S@\x12\xee\xb5=D&T@\x18Zc\xda\xdd\xeeS@\x03J\x92\\\x96\xedS@?\xf3\x9cq\n\xb7S@+\xb7\x7f\x8d\xf6\xd9S@\x8e\xe2\x188\x93\x17T@$\xae\x96\xed\x12\xa5S@\x96,\xc2\xd0\xf2\xedS@\xd0\xf4l\xc4\x97&T@\xc4\x12F\x0e\x95{S@\xcf\xdez\x93\xcd\xedS@\xa7u\xa5\xc0\xf1\xecS@\xce.c\x0b\xd6\xb1S@\x1aM^DW\xb1S@Or\x07\xc0\xc2\xedS@x_\xe1;\xd5\xf7S@\xafD\x805\xc6jS@v(\x88\xffN&T@j\xf3\x10\xcc\xb3)T@\x84\xf9\x86Mz\xd8S@\x16\x18UN\xac\xeeS@\\\xe6\x1a\x1e\xfc\xd9S@\xe8\xccW6`\x85S@.\x9du\xdcs\xb3S@\x18\xa6\x17\xebo\xbdS@<UG\x1f]\tT@ \x1d\xd6\xbd#\nT@tHQ,\xdf\xedS@#\xadb\x83\x94\x81S@\x15\x0b\x08D\x1f\xdaS@\xdc\x85\xad:;\xd7S@\xe7\x86g\xe9\x07\xf0S@K},\xa4\xe2tS@\xe8\x8d\x8b\xe3a\x9dS@(\xa3\x89\x81\xe9pS@J\x8d%8\xd7\xeeS@XI\xa5\xd4\xc0\xd4S@\xcfN\x0bf\xfa\xb0S@\x1f\xa5\xfe\xcf>\xefS@"\xc64\x88\xc9\x86S@S\xe3Cg\xf5\x85S@\x8b\xc6\xbe\xbd\xa6\xf6S@*b9\xe5\xf1\xf6S@\x8f\xd3\xedX\xdenS@\xaf[\xe98\xca\xb0S@\x16\x85\x0f\xe7;tS@J\x8a\xf8\xbb\x9d\xd1S@\x11\xads\xcf\x07\x89S@&\xc7)(e\xf5S@\xd5;;sz\xdaS@\xfe\xa3\xccS\xea\x8aS@\xf8\xad\x12\r\xa6\xb0S@Rzk\xa8\xab\xd7S@\x9e\x0f\x9fq(\xf1S@<\xccK\x06n\xf6S@U\x1f\xe3Ny\xf8S@\x99\xff\t\xb57\xb1S@\xa7\xeb\xb1\x04R\xdcS@b\xec\xe1XA{S@\x8a\xc9\xc3i\xc6\xf5S@6\x87\x11\x08\xb8\xc3S@\x99^\xc9\xa3G)T@\xed\r\xd9\xea[\x8fS@\xe22\x80\xdf\xcazS@\xe9\xe6\x1d\xc1\x03\xddS@\xb2\x87\xec\xac\xabzS@\xbef\x8a\xa7\xf6\xbcS@\x08>\x8d\x9dk\xefS@\x17\n\xa4\xdf\x01{S@\xe0B\xf1\xe5\xc6{S@\x08>\x8d\x9dk\xefS@=T|n\x8a\xf0S@\xe2\xe0\xb0RW\xf0S@\xcb\xc3\x8cM\x818T@\xc84\x94\xb1\xa7\xb3S@\x05\xb1F\x9b@\xf4S@\x83i/\xee\x11\xf5S@3\x01\xa4u\xec\xf9S@j|\xa8\x00\x99\xcaS@\xf0{\x03~\x19\xf4S@1\x87?\x8eh+T@!-\xf5\xc4\x1a\x81S@\x04\xae\x1f\x14+}S@\xa1\x9f\xa7VX\xf0S@\xc7\x9c\xe9\xee\xf7\xb3S@\x96\x1b\x1eh\x8f\xa6S@H\x8c\x7f*\xd7\xf3S@M\xf8\xbey7\xb0S@5\xa8\x97\x88\x04{S@\x18+\xb3\xf3 zS@\x93=\xd3Z\xab)T@\xaf\xfa\x84\\\xe5)T@\x9d\xaf#\xd1\xc8\x88S@\x8b\xec\xcfB\x9f\xf1S@\x94\xa7q\xa9\xf3zS@~%\xa7\xb6+\x81S@\x02\x7f\xae\xfa+\xd9S@\xab\xc3\xc0\xa6\x00(T@\xe4Q\'\xe3\xba\xf1S@\xb9\xf5\x0f\x82\xc8\xa6S@_\xb0\xc7&SuS@\x842$L\xb0oS@\x80>\xbf\xf1\xb3}S@7\x91\xc5\xa8\xd5\x80S@*\xae\x17S7\xf2S@\x89.\x07W$\xf2S@v,y\x81T\xb4S@*\xb2\xf6\xd9Y\xd8S@\x84)\xe0:qpS@\x80\xbc\x05{\xa7\xf2S@\x83E\xe4\x90\xa7\xafS@\x8b\xdbI\x02Y\x81S@h\xf6\xaay\x19\xa7S@\x16\xde\xef\x0e\xa8#T@O\xee\xd9\xder\xcdS@7\x88y\x84\xdb\xc6S@\x96\xcd\xe4\x99j~S@\xe0$\xef\x8a\x9c\xa1S@\xcb\xf9\xdd\xa1\xa4\xfeS@\\\x92\x1cP\xac\x82S@\x18/\xb6\x1cs\xf0S@\x90 `\xa1\xb2\xb1S@\xfc2\xa2\xe1\x9czS@s\xb4X\x1dm\xbdS@\xa7\xc2\xb4\x86\xc4\xb0S@\xe5\xd1m\\M\xe7S@\x8c\xf1\xfb\xe9\xcewS@p4\xc3\xf2\x1f{S@\xae\xd9\xe6\xd0\xa7\xcdS@lq}\x00\x03}S@\xb4\xf0\xc5\xef\xbd\xd8S@\xa78\x9f=\x96\x9bS@\xa0C\xf1\x92c\xb1S@\x93\x9f\xd7EizS@\xb8A\xc2\x7f\xb9\xfdS@\xc4O\xa1\xd4\x12\xbdS@\xb3\xdf\x85\x91!\x1cT@\x9a\xa3\xb5y\x9a\x89S@U#b\x02\xa3\x1aT@h>/\x0c3\x91S@a7;\xa8a\x80S@\xa5\xed\x19h\x89rS@\xf5\xec\x1b\x1a\xf7\x19T@\x85\xf3\xa1\xd2\x08|S@\x89H%^@\x81S@\xa7\xbaaL\xad\x88S@\\\x13\xd4\xaa\xeb\xd3S@\xf3\xd7\xc6\x07\t\x84S@\xe81\x89\x9b\xae\xe3S@\x0b\xc1ZT\xe3\x80S@\x1e\xfefK\xaf~S@}\x98[\x82\t\xf5S@\x99,\t~\x8a&T@i5kW\xff\xd8S@\x05\x05\\\xd3\x83~S@\x02[\xae\xa4\xd0\x90S@\xd0/,/\x17{S@\x8f\xc0F\x7f&~S@\x17e}\x18\x1aoS@BZf\xaf]\xa8S@$\x9f\x0462)T@\xce\x82\x7f\xf4\xfe\xa9S@\n\x1eS]* T@\xef\xda%Z1\xaaS@N\nJx\x92\xaaS@\xd6Gb\x93\xf3\xaaS@P\xc8\x9d\x1fz#T@\x7f\x0f\xf34\xce\x1fT@G\x9d\x16}\xe0\xa6S@\x97,\x8f\\\'\xaeS@\x1a\xe5\xcb\xed\xe6\x88S@\xb6c+?0\xb0S@\x0ct$\x13\xa3\xb0S@\x18-)}:\xb1S@J\x8f\xffB\xa0\xd1S@\x1fn\xdd\x1d\xd7\x17T@\xbf\xcc!\x8f=\x17T@\x14\x90Jb\x97\x14T@\xb0\xad\xdaG\xb8\x18T@\xf3\xc5\xeeK6\x12T@\xffQ\x15I\xbf\x12T@\'\x93\xdd)>\x11T@{\x16U\x81uzS@\xf6\x0b\xfa\x8bkzS@\x8aM_0\x17\rT@\xda91\xa5\x8d\xa6S@\xf3XU#\xe5zS@\xc9C\xfb\xe0a\xa1S@\xa5\x16i@\xb6{S@]`\x95.Z|S@[\xbe\xfa\x05k|S@\xde\xfd\xc9\xc8)}S@:\xb8\x1fe.\xf7S@\x8d\xc3\x9d\x82.\x03T@d\xb1\xebc\xa7\x02T@\xcc\x0c\x1cD\xc0\x02T@9\x9c\n\xfbZ\x02T@\x9a\xb4~\xfd\xf9\xd9S@\xaa\xef\xa5\x08\r\xb4S@)\t\x03%\x85~S@I\xbb\xb2\xde`\xefS@\xb8\x8bg\x9c\x01\xbdS@\xf4\x13[N\xcezS@J\xfe\xe6\x12\xad~S@O\xc9\xce\xb3\xba}S@$\xc4\x01\x06\xab\x8fS@8\x17k\xce^\xf4S@-\xb1\xd3\xb6\x03\x03T@\xc9?\x96A\x94\x02T@\x0f\x89)\x8ev\xbeS@\xed\r\xd9\xea[\x8fS@\x8dn\xf1\x9a3\xfaS@\x99\x981\xff[\x7fS@3{\xca\xa6t\xc0S@\xa5\xeeew\xf3\xf8S@^\xbf\xcaN\xd2\xc0S@\x8fi\xc5\xaa\x98\xc0S@/\xf1f\x8d\xa4\x02T@\xcby\x0b\xd0\xe1\xc0S@\xd9bD\xa9\xa5\xc1S@\xe8\x92F\xe76\xc1S@#\xafg\xc6\xa8\xc1S@\x05Y\xc6\xbf\xbc\xfcS@\xf5v_?@\x00T@\xa2\xf5i\xb3\xbe\xfcS@%4\xf0\xed\xc1\xffS@\xc9\x16\xca\xfdN\x81S@\x1e\xbdf\xed\x99\x81S@\x85\xb9o\xc3J\xfaS@\xb7\x11+u\xcb\xf9S@\x19M\x15\xad<\xf9S@!\x99\x8f\xaf\x17\x82S@\xd0f\xb0\xeb\xa9\xd2S@\x1b\xc7\xc3\xd8\xb5\xe0S@\x89o\xed\xac\x81\xd1S@aj%_\x93\x84S@6\xc8I`0\x84S@\x99 )\xbbu\x84S@\xa8\xb1\xc1\x1f\xae\xe5S@BS\x99~\x13\xc8S@p\xfet\x93\xcf\x86S@G@P\xe8\xe4\x8aS@\xb4f\xb4\x9c\xfd\x88S@\xc8\t\x1e\xf8\x97\x89S@\x8e\x85\x8bx\xb2\xe5S@\x0c\x92;a\xad)T@$!\x1f;\xae)T@\x92W\x88\xf7\x1c\xcbS@@b\xae\xf5\xb8\xe3S@^"\x9aL\x97\xa7S@c\xadk\xc5-\x9fS@\x04J\x87\x1c\xffzS@\xa5i\xfe\xe8\xce\'T@l\x1a\xcb\xd8\x99\x17T@"Z+\x86\x7f\xd2S@\x9c ~\xbdq\x85S@R\x8f\xd4\xa7\xbb|S@e\xb0\xc9\xd5\xda\xccS@\xb6\xeb\xee_6\xd8S@\xd4&\xf1<\xa2\xc9S@\xc8IGw\xf5(T@r\xd4\xa86\x87\xd8S@n.\x1c\x98"\x85S@\xf6(\x82 \x0e\x86S@\x88\x1c\xe7R\xd6\xe7S@\xa5R\x9a\xa8\x91\xc8S@\xb3\x16<\x8f#\xe8S@\x8b^z\xcd\x7f\xe8S@\xb3\x16<\x8f#\xe8S@!\x9e\xac\xab7vS@*\x96\xdb\x14)\xe9S@\\\x855\xd7\x91\xd0S@\xbcI\xb1\x7f"\xa5S@v\xbd\xaaq)\xd6S@\xa7\xbd/Ag\xe6S@\xc5\xe8\xde\x8f\xb5\xa2S@\xb8\x16!G\x94\xe7S@V\x90\x14\xf7\x1c\xe6S@Y\x8d\x80mu\xa9S@\xe2\xce\x82\'\xab\xb4S@\n\xc2\x81}\x9b\xe6S@L2\xca\x0f\r\x18T@xP\x86\xa7\x9f\xe8S@\x12\x93S`=\x1fT@A\x92r\xd0\xa6\x1fT@d\x92%\x99\x0e\xe9S@T\xb9\xd2[b$T@9\xccU\n,&T@\xed\x0b\xaa\x96\xec\x81S@\xd0\xdc\xfeb\x8e\xe9S@N\xb5s\xc7~\xcdS@d\x18\xa1\xab\xdbjS@$+qq\x1a\xeaS@\x83\x17cp\xbf\xe9S@\xed\xdd\xd9\x99\xe2\xe9S@#\xef\x1c%f\xaaS@N8\xebl\xfd\xeaS@\x88&znU\xecS@\xcc\x1d>V\x12\xf9S@e\xc0\xd5\x15\\\xd9S@\xf2<\x13\xad\xc3\xecS@\n\xfb\x99y\xcc|S@|\xb7;X\x97\xebS@my\xb4\xa3\xdd\xeeS@)\xf8\x87\xf6b\xeeS@\xde\xb6\xb8Z\x1avS@F\xd2i\x11\x89\xebS@\xda\x88S[\xc5\xedS@\xed\xc5\xd3\x05\xbf\xeeS@\xf1\xb9\x19(xpS@\x14v [\xfa\xecS@/GF\x83/\xf0S@<\x91\xd8\xaf\xb7\xd6S@\x1a\xd99\x08\x1f\xefS@i\xe4w\x91l!T@}+\xc5V\xcb\x84S@\xe1\xb6\xd6\x96\xa8\x0bT@\xb4\xc1hBM\xf1S@\xd7\x01\xee\xb1e\xd5S@\xe8\xa3E\xd8\xf1\xf0S@L\xd5N\xbaZ\x83S@\xfd\xca\x0e\x89\x9d\x83S@u\x8c\xde\xa8\x14\xefS@\xb0\x83HQ\x83\xefS@\x93{\x8b3?vS@\nd\xce\xd4\x9c\xf0S@\x07\xf6\xda\xac\x8d\xf0S@\x91\xed\xbckO\xf0S@\xb2\xc7-\xc9\x8btS@Yk\x86\xd5o\xbdS@\xfd\x0c\xe7\xee\xbd\x1dT@V\xfaK*\x95\x83S@B\x88\xfd\x80\x92pS@x\xdb\x8dS`\xf0S@r\x02\xda\xfd\x8f\xf0S@\xd0T\xd1\x0bY\xcaS@\xe6\x0b\xe3\xaf\xca\xf1S@\x1d\xcf\x8d\xaa\xb2\x83S@\xd6\xf0\xbd\xe5\xd2\x1eT@\xcf\xa4\x85\t\xf8\xc2S@\xd7`\xb2\x0c\xcbvS@`,\x17|e\xd9S@\xcb\xcf\xd5\x84\xfa\x00T@\xfa\x96\xfe\xeb\x9e\xd1S@!\x0f\xff\xad<tS@*\xb9\xa4\xa0\xda\x82S@>$L\xc5\xec\xf1S@\xe0>b\xa6\x91\xa4S@\x83\x8b\xd3\xd1\x07\xdfS@\xf6\xd8Xf{\x01T@K\xdf\x89\xaa[\xadS@/\xd2\xea\x97\xbc\x88S@KD\x1f\xa3\x12\xbdS@Qr"T\x0f\xd9S@\x95\xa7\x19\xb3\xb1\x82S@\xe7\xe0LFp\xf5S@@\x80?\xbf\xaf\xc3S@%\t\xb1\xf60yS@\xa3c\xa7\xfe\xf2\xf6S@\x8b\xc6\xbe\xbd\xa6\xf6S@\x1b)\x0f\x1b/\x89S@\x82\xa5\xd0\'\xed\xfeS@\x12\xf6\x11\x93_\xdfS@FF\xac\xabb\x8dS@\x16~u\x89?\xc1S@\x01\xc0\xa2(\xb1~S@\xe5t.O\x89{S@\xf6\xa3:\xf3x\x86S@0\x8a\xa1o\x9e\xf8S@\xe2\xc6Yh\x0e\xfaS@M\xc8\x83\x14\x1a\x89S@\x9f\r\xb2\xc2\xd1\xefS@;\xf1\x12\xa2\xfapS@}\xfdah pS@H\x00=\x8doxS@\xe7\xf5iH\xaa\x1dT@\xdbg\xe3\xa7\x8a\xbaS@\xbeMqm\x84!T@\xc7p\xe3\xf4\xf6\x8cS@Q\xf3\x0c8\xf1\xd9S@\xa9\xd2l\xcbD!T@\x9b\x1b\xca\xdb\xc6\xf9S@\x18*\x0b(\xf9\xf1S@U\xd6h\xb1m\x81S@t\x1e;$\xa8\xbcS@K\x97\x18\xea\x1a\x7fS@m\x89\xd5\x84\x81~S@\x89\xd8\x9e\xa2\x0e\xfcS@\xacZM\xf7\xe3\xfaS@Z\xcc\x1d\xc2\' T@\xe1\xc5\x8c\x96\xf6\xfdS@\xdbm\x1a\x87\x03\xb0S@!\xef\xef\'\x00\xfeS@*\xb7\x1c\x9c\x02\xffS@\xdcl\xbeM\x91\xedS@\'\x11\xf7\xa3\xb7lS@Vm\xa3\xee\xb6\xdbS@\x8e\xa5\x98\xe9$yS@2qV\x84\xad\xffS@!\x88\xca\x8d\xce\xfeS@\xad\xc5\xb9\xe8\xbf\xfeS@\x8e\xbc\xc6\xca^\xfbS@j\x16\xa4\x11)\xd5S@+\xe6f\xb5K\x00T@\x8e\x0c\xea\xb1\x83\x18T@\x81\xd5\x8c\xca@|S@@0\xbd?|\xffS@\xfa\x1e\x14FM\x01T@DA[\x02.}S@\xcf\xccD\xa7\x01\xffS@\x01\x05\xc0\x7ff\x17T@3\x03~\xff\xad\x00T@\xb7\xb4\x0c\rP\xd7S@Z\x8aS\xaf\x7f\xdeS@;_\xd8,\xf0\x00T@\xf6\xd8Xf{\x01T@/\xaf-e \x00T@]\xef\xa1\xda\xe8\x00T@\xc7\xed\xf3\xdcf\xfdS@/K\x0e\xfd\xed\x01T@#\xcbJ)\xa2\x01T@\x91\xd0\xbc\x0b\x07\xdaS@\xc1;\x0b\xc0 \xd7S@YC\x14\xdb\xdfzS@\xe8@\xbb\x0b\xf5\xfdS@\xb4N\x9f\xfd\xcb\xdbS@\x86\x97\x01\xd1\xd0\x00T@3\x8c\xca\xad\xb3{S@F\xbf7&\x08\xdbS@\xb2p\x0c9\x83\xfeS@\xc1=6`\x12zS@\xeb\xa5\x94\xb33uS@\x1eo\x96w\xfd\xefS@1m\xdb?+\xb2S@\x8d\x91\x10}`\x01T@\x01<\xaa\xc5\xf2\x00T@S_\xdc\xc3S\x1cT@T\xfe\n\xf2#\xb4S@5\xfcE\xf4\x05\xd4S@h9\x88\x1eNwS@\xac\r\x16G\xe3\xffS@+\x053.\x8f\x03T@K\x81\xb8<R\x03T@\x9a\xa8\x05_ \x16T@\xbbvk\xd1?\x00T@\xdcl\xbeM\x91\xedS@\xb0PfTE\xedS@\x1af\x03N\xff\x00T@H\x9f\xd9\x1c\xbb}S@\xfa\xb0\x15\x9f\x04\x02T@\x0e\xea\x0bc^\xdcS@\x84\xf4\x8c\xab%\xb7S@%w)m{\xecS@\xbd_\x8e-\xd6\x00T@\xd6\xf3-\xea\xfa\xb2S@Lj\xed^7\x01T@\xce\xdc\x97\x94\x97\xd6S@z\x148h\xd4}S@q$\xc6\x99\xe7\x1aT@\xef%\x84\xbc]\xa7S@;\xa04dV\xdcS@\xc6\xcd\xb8{\xa2\x13T@\x97;n\x16\xcb\xfcS@B\xf8)4\xa6\xfcS@S\xe6L\xe5\xd2\xf3S@2\xbe\x87\x13\xf1\x12T@\x14\xc8\x83\xcc\xf1\x02T@\x0e>\xf6\x17\xb3\xedS@\xe5\t\xedZ\xaa)T@\xf4p]>\xb4\xedS@\xd2\x96\x9f\xa8\xf9\xecS@\x85\xc1g}\xf7\xbcS@\x07\xe5\xa0_\xfc|S@\xfd:Q\xdf@}S@e\xda\xa8\x87\xda\xb3S@\xe0\xea\xcb,\x1f\x13T@\xc3\x92\xe4;&\xb4S@\xb6\x0c\x86&\n\x02T@\xde\xa2\xddr\xbezS@\xf5y\xffLo}S@n\x8c\x9e\xd8\xd9\x02T@\x87\x7f@\x8c\x15\x13T@\xa3\x07)k\xa3\xd5S@\x84\xc7 \xd8W\x12T@\xd1\xe1\xf2O>\xb0S@\xa8>\x8c%\x84\x99S@\xe2\xce\x82\'\xab\xb4S@\x06\xe3\x88i@\x7fS@\xd7\xd9\xda\x8a\x15\x01T@\xc9uvq\xd3\x01T@\xfbr\xa3\x1c:zS@L\x9aYn\xf6\nT@g\x8f\xc9\xcb\rqS@\xd0\x80\r\xc8S\x0bT@:\x1b9E\xa1~S@\xb4EN\x0ba\xd8S@\x9b?\x14F\x8e\xb3S@f\x95\xdb\xf1\xcb~S@*\xd1\x06I\xcc\x18T@J\x82]\xa6\x8d\x02T@\x87d\xd9~\xacqS@\x98\x91u\xf7\x11\x03T@O\x9c\xf0]&zS@e\xb7\xd0\xcf\xa8yS@\x1d-\xe2\x0c_\x10T@\xceeFm\xe8\x0fT@\xda\xe3\xa2\x1b\xa4\rT@\x9e\xbb\xe8\x0c/{S@\x91\xeb\x14\x10\x0b+T@\x9f\xef\x8a\xf2\xe0\xf5S@p\xe3\xb0\xa0\xde\x17T@uH\x10\x17\xce\x17T@\xbfB\xcc\xd8G\xb6S@n3\x980\xa1zS@l\xbc\xa4\xeb-~S@\xc4\x83_\xda\xa9\xa0S@L(m@\xab\xaaS@,~\xe0\\A\xb2S@\xc1\xae\x858\x9b\x17T@u\xaa\x01\xafR{S@\xb0;)\xeb\xe5\xedS@\xc52\x1e\xbeNzS@Q\xe1G\xfc1\xa1S@\xcc\x8a \xc9\xec}S@~\x82\x95\xe2\xec{S@\xd5\xaa*\x07!sS@\x96\xf1\x02Ih\xdcS@P\xba\x8fJ\xcd!T@\x85\x16\xa1\xdf\xce{S@\xe5\xe9\xdf9\n\x01T@~\xff.v\xc1xS@\xe3\x9a\xd4\xdc\xa33T@\xe8\xc8 D\x81vS@\xb9\x823=\x80\xb2S@\x99\x91B\xf6dwS@|T|q}\xcdS@\x1d\x13\xa0\x7f\x9a\xbbS@Pk\x1aU\xd2\xd7S@\x8aY(\xb5\xa0\x80S@9\xcbot\xcc\xbaS@Z\xe7\x89^d\xfeS@+jC\xb6/{S@S\xd8s\xe2P\x88S@\xa3\xa9 \x96p{S@7\x9d\x90M\x8e\xd8S@2\x8f\x0c\xfe(\x81S@\xed\xc5\x01\x10\xe1zS@\xea\xad\xfc{$zS@'
p35
tp36
btp37
a.
