# Supplementary material for: Sea ice drift data for Fram Strait derived from a feature-tracking algorithm applied on Sentinel-1 SAR imagery
Source: Data Brief. 2018 Apr 19;18:1410–5. doi: 10.1016/j.dib.2018.04.034 (PMC5999601; doi:10.1016/j.dib.2018.04.034)
Supplement: Supplementary file 2 — Supplementary material [file mmc2.zip › fs_s1a_data/HH_filter200vec/FramStrait_HH_20141114T080138_20141116T074427.dat]

(lp0
S'S1A_EW_GRDM_1SDH_20141114T080138_20141114T080238_003275_003CA3_F96C.zip'
p1
aS'S1A_EW_GRDM_1SDH_20141116T074427_20141116T074527_003304_003D3F_4FD0.zip'
p2
a(cnumpy.core.multiarray
_reconstruct
p3
(cnumpy
ndarray
p4
(I0
tp5
S'b'
p6
tp7
Rp8
(I1
(I243
tp9
cnumpy
dtype
p10
(S'f8'
p11
I0
I1
tp12
Rp13
(I3
S'<'
p14
NNNI-1
I-1
I0
tp15
bI00
S'?\x97\xc6\xbck\xa3\xf8?\x1e17\xc4n\xb7\x13\xc0\xfep\xc1<w\xf4\x15\xc0\r3\xc1\xca\n\x0f\x17\xc0\xcc\xf0q{8Z\x1a\xc0\xbc*\x87\xccj\x85\x16\xc0\xbc\xb0\xe7\xb6N\xf6\x16\xc0\x17\x98/o\x02\x83\xf1\xbf\xf9\xee+\xc3\xb6/\x19\xc0\x03\x9a\xdd\x7f\xf4\xd1\x15\xc0\xe7w\x90vr\x05\x10\xc0\x05\x8ah\xf7v\xb9\xf5\xbf\x8b\x16p\xd0S~\x16\xc0;F\xbda\xbf\xe5\x0c\xc0[w\x91\xd3\x88\xf0\x16\xc0,\xdeK\x99\x03\xa5\n\xc0ns\xc9\t"\x86\xf2\xbf\x0bHn\x03\xc2\x7f\x07\xc0\x91$\x8f\x9f\x14\xf1\x12\xc0R\xb5\x90\xcb\xbd\xe6\x0c\xc0\xb9,\t\x94\x07\xc9%\xc0.\xf98.i\xd1\x1c\xc0C\xcaV\xe4E\xd5\x15\xc0o\xf6\xbcJ\xe0\x15&\xc0\xc8\xc1\x86\x8f\xc9m\x16\xc0J\x90\x12\xf0\x9e\xfb$\xc0\x94hA\xc1\xe0g&\xc0\xdb\x92\xab\\J\x82&\xc0\x1e\xe1z\xdb\x1e\xe0\xe1\xbf>i\\C\xec^\x0e\xc0\xe9\x12u\x9f\xcez\xf5\xbf!\xc9]\xcf\xbc$(\xc0\xef\x18u\x86\xbf\xf8\x11\xc0\x06]\xbf\xac\x9bj\x1d\xc0&$\xce\xd1$\xe9\xe1\xbfjN\x9c)\xd7\xf4\x03\xc0\x98\xe98g\xc7Y\x13\xc0\xff\x9dO @\x0f\x13\xc0\x8d\xcd\x83{S\xd0\x14\xc0Y\xf6(\x19\x85\xb5\x14\xc0H\xd3R\x07m\xbd\x13\xc0\x9c\x18W\x12\x9c\x17\x11\xc0{\x86;\xb0&\xb5\x15\xc0+\xb0\xba\xe1q\xee\x14\xc0\x89\x89G\xd0R%\x14\xc0d\x03*\x9a\x84\xf7&\xc0\xff\xa1*G\xb3\xb7\xf5\xbf\xa2\xed\xa6\x1f\xe1\n\x04\xc0\x878\xc5&\x1bY\x1a\xc0\x9a\xb6\x1f\xd7\x98M\x1a\xc0\'\xfc_\xa4\xe7F\x1a\xc0\xbba#\xea\x0fG\x11\xc0nj\xdaQ\x04&\x11\xc0\x82{\xdc\x8c\x18\x97\n\xc0}\x91=\x91q\xc2\x03\xc0\xff\x1d\n\xddqF\xf4\xbf3\xa8V\x15\x1e\x12\x11\xc0}\xf4\xf8\xc9\x81\x8c&\xc0\xbbS\x0f\xca\xb5b\x00\xc0m\xe6&\x1e7\x86\x16\xc0\xc5\xa7]\x17\x99G\x01\xc0\x19\xdf\x87gn_\x07\xc0\xb3\x08\x95H\xfa\x8b\x1b\xc0R\xb5\x90\xcb\xbd\xe6\x0c\xc0\xb4\x9ck~\x97\xaf\x0c\xc083\'\x93t\xa8\x12\xc076\xd7\x03\x8c\xcd\xf5\xbf\x8f\xfb\x1a\xd0\rn\x15\xc0\x80\xd5v\xf1(\x8b\xfb\xbff\x90\x82\x95\xb4\xd3\x15\xc0;2S~\x05\xae\x16\xc0i\x15\x01\xdb\x93\xef\x12\xc0\x8c/BR\xcd\xaf\xfc\xbf,~\xbfy\xde\r\x02\xc0)\x12\xd5\x93\x1b\xb1\x03\xc0\xc3\xefx\x9d\x9dh\x0b\xc08\xde\x18\x12T\xb6\xf5\xbf\x11\xe3\xf0\x15fu\x19\xc0\x9e\xa2\x90\xa3E\xf0\t\xc0\xe0f\x11d\xa1\'%\xc0\xb5mn\xd7J\xa7\x04\xc0t\x9d\xf4\xec:W&\xc0\x99T\x92\x0b|\x92\x15\xc0\x9e\xbf\xdaq\x1f\xfb\x14\xc0\xe9\x7f\xdf\xc0\xcax\xfd\xbf\xb0\x06\x0e%&\xbb\x13\xc0\x9c\xc9\xef\xfcU\x8a\x13\xc0\xb0\xfa\x00\x10xP\x03\xc0(\xb4\x9e=u\xfe\x03\xc0\xe9MW\xb8<\x82&\xc0p\x07\xe5\xdc\xd3O\xf3\xbf\x00\xef\x0e\x0c\xd4\x07\xec\xbfZd\x82C\x90\xba\xe8\xbf.V\xb7\xfcvh\x14\xc0\x84\x03\x97\x02\xed\x13\x17\xc0K\n\xba\xd9\x10\x1d&\xc0\xed\x8c{u\'\x1c\x17\xc0\xbb\x158\xa6<\xa5\xe7\xbf\xe8\xa62\x0e \xfe\xe6\xbfT\x9aE\xde\x84e\x16\xc0U\xf8!\x8f>k\x16\xc0\x17t\x87`\x9dY\x00\xc0\x03\xb0\x9f\xbc\xdba\x19\xc0`\x05\xbe\xe7\x96\x13\x13\xc0\x93B+\x95c\xcd\x02\xc0\x90\x01\xa3\x1d9L\x1a\xc0C@c\x0fc\xd0\x01\xc0\x03\x0e\xf7\xa7J\xe2\x07\xc0\xda\x9f\x03\x9eIq\x12\xc0\xab\xa4uM\xc7<%\xc0\xfd\xce\xf4\xc3\x9f\xd7\x13\xc0\x9b\xc5\x14\x14d#\x11\xc0\xd6%6\x89\t\xe3\x0c\xc0\xfe\xcbC\x18\xfe\x80\x13\xc0}\'\xc2\xe7\x10\x14\x16\xc0b\x9d\x18\xdd\x0e\x92\xf3\xbf\xd2\xa4\xca\xfa\xa0W\x02\xc0\xbf!\xf1?\x1au\x04\xc0rd\x88mS\xae\xc4\xbf8\xc7\xfe\x85N\xd8\x04\xc0\xbd\x03$\xd0\xdd\x11\xed\xbf\x19d\\\x93%\xf6\x12\xc0e\xc7Y\xab\'0\x1c\xc0\xd7\xf1n[S\xe8\x16\xc0\xa8\xad\x85\xbd\x1dl\x12\xc0T\x96C\xb4\x87\x10\x14\xc0\xbbZ\x81x\xe9\xda\t\xc0\x17\xf2wj\x11d\x19\xc0@\xc7\xf6$\xf5\x01\xed?\xca\xa4\xde\xb8\x9a\xb0\x13\xc0\t~\xfbo\x94F\x16\xc0\xe5\x13$&\xd7h\xf0\xbf\xeb\xcc\xc2\x97\x11\xe1\x07\xc0\x1a\x02\x0c\xb1\x03e\x15\xc0-F\xe1\xf8\xcd\xaf\xf3\xbf>\xbf*\xdc\xb0\xf2\x14\xc0\xe1\xfb\x90\xf7h\xc9\x17\xc0\xfa\xe5\xf4\xcd\xc5\xb2\xf0\xbf\x1d\xb2\xed\xa3\xd8\xa7\x11\xc0\x1e\xb4s\xf0\xc3\xd2\xfd\xbfQE\x9b\x1a\x01\xc8\x12\xc0\x7fP|?j\x93&\xc0nN\xb5O\x94\xd0\x17\xc0\xb2\x92\xf4\xd1\xaf}\xf0\xbf\xe4\x14>\xe4\x9b$\x16\xc0rI\xb8E\xc9\x8a\xe7\xbf\xc6\xb8\xe7\xe2s\xd3&\xc0>2\xc5\xf4\xdd%\x13\xc0]\x9f\x99\x9djg\x0b\xc08\x9a);\x15\x8d\xf8\xbf\x19S\xdb\xc6\x98e\x14\xc0\x19\x05\xcd\x97\xa5\xc6\x02\xc0TurK\x89<%\xc0\x18I\xa6\xf8\x84\xf4\x12\xc0\xf0\xf1\x9e\x0f\xed\xb7\xef\xbf\xaaU\x92\x11\x82\x0b\x13\xc0GLTToK\x19\xc0\xc7%$6\xf5\xa8\xe8\xbf_\xdbvUz\xb5\x0c\xc0v\xac\xf8Sdl\xfc\xbf#\x85\xa4d\xb3\x18\x16\xc0\xdb\x84(h\xdc\xfb\x03\xc0y\x86?\xafd\xe1\x1c\xc0R\x80H\x88\xf3\xc3\xfb\xbf\xf3\x13\xfe\xb7\x84A\x19\xc0\x8d0p\x828\xcf\x17\xc0\xb2\xdfBU#\x1e\x17\xc0b7\x00\xbd\nS\xf0\xbf|\x06\xe4\xcb/\x8e\xf0\xbf=?\xbf\x8b\xb0w\xfd\xbf2\x8b^\x02*N\x16\xc0[\x0eU\xdd|\xdf\x07\xc0\xf4\xec[\x82b\x0f\x13\xc0\x07f\xc0\xf2(\xa9\x11\xc0\xfdu0\x94\xcd\xd5\x17\xc0\xb0my I\x08\x1a\xc0I0\xc9>\xee\xe1%\xc0:\xc8\xc3\xfa\x82\xf5%\xc0{8\xcf2C\x95\xf0\xbfN8jx\'N\x14\xc0\xd4-\xae{\xc6\xb1&\xc0\xbd\xf6\xf4\xe4`\xa0\x15\xc0\x8a\xd1\xd1t\x9c\xee\x14\xc0\xc6\x07$)\xdfs\xf5\xbf\x89\xeb8\x95\xc9U\x0b\xc0fJ\x1cj\xe4\x86\x1a\xc0\xf2M\xf4B\xc1\xd6\x11\xc0L\xae\xc3dIF\x08\xc0\x8d\xc9\xb6vM\xfb\xfd\xbf\xf5\x15\xe3;\x86\x8a$\xc0\xd0\xadZoYl\t\xc0\xf0\xb6\xa1s\xfc@\x0f\xc0\x86\x8d~\x8bB)\x13\xc0\xc5\xbe\x10\xebK\t\xf1\xbf\x80\xaf\xd09\xc6\x9a\x15\xc0\xa2\x03\x02\x16\x80\xb1\x03\xc0&*\x14\xa1"E%\xc0\xb2Z\x96\x9b\xc5\xd0\x07\xc0\x8b\x94\xf1[\x0f\xf6%\xc0\x89~+\x14\xca\x16\x13\xc0q\x13E\x9c\xc73\x16\xc0j8\xaf\x04|m\x16\xc0\x9a\xdf\xcf\xca}\xef%\xc0\xda\xa0\x80"\x96u&\xc0\x06\xbf\xaf\x92P\x90\x16\xc0\x82l\x84\x96L\xd3\x03\xc0\x84\xe3\xa7f\xcb\x10$\xc0\xa9\xad\xfc%\xc9P\x17\xc0!o\xb0"\x92\x86\x13\xc0\x00U*G\x8f\xc3\xf1\xbf\xed\xbb\x89kZ\xe2\x1c\xc0\x1cZ,W\x0f\xdb\t\xc0e&\x9b\xb3\xd1/\x13\xc0\x80\x16\xa4c4E\x08\xc0\xd2bRt\xb4O\x1a\xc0I\x162\xdf\x13P\x1a\xc0-">z\xd2F\xf7\xbf\x8c\xb2L\xd0=Y\x0b\xc0<\xd4.\xf7&-\x13\xc0@\xbeq\xa8\x82\x9d\x14\xc0`f+\xe4A\x1b\x14\xc0$x\\*\xe0(\x10\xc0?\xe5\x93R\xceg\x19\xc0\xa0\xc6\x13\x05\xcc\x10\x1a\xc0\x85\x06\xf6\x04\x16b\xee\xbf\xcf\xa0j\xd4\xb8\xbd\xf1\xbf\xd6k\x06\xfd\x13\x8c\x1a\xc0o\xdc{\x91?t\xea\xbf\x16yP\n\xd0\x8f\x16\xc0\x1b\xbe\xc7P\r\xa1\x02\xc0PwF\xb2\xb2\xcd\x11\xc0\x10\xcc\xa3\xc9\x0b\xe7\x1c\xc0\x0eu\xd9\x13Q5\x01\xc0?\xd3\xff)4Z\x0b\xc0\xeaz\x15C\xc6\xff\xe8\xbf\x17\xe2\x8a\xe5\xb27\x04\xc0}\x88\xa0[b\xac\xe4\xbf\x18\xc0B\xe4R\xec\x10\xc0\xbfuUR\x05\xcd\x03\xc0\x9c-\xe9\x92\xc3T\x16\xc0\x16\xdc\x94\xbf\xba\x07\x14\xc0"\x96\x95=|\xe5\x13\xc0tn\xb0X\x01\xa8\x14\xc0'
p16
tp17
bg3
(g4
(I0
tp18
g6
tp19
Rp20
(I1
(I243
tp21
g13
I00
S'\xafJ5@\x01\xe7S@\xd5\x91\xda\xb8\x9a\x17T@\x00\x8cA\xc7\xec\x05T@K\xff\xe6\t\xd6\x01T@$\xe1\x92F\x03\x08T@M\xaaj\x8e\x98\x0cT@Q\xb8n2r\x01T@\x1e\xca\xedSG\xf5S@M\xa8\x92\x14\xdb\x08T@\xa7\xc9D\'\xd3!T@It\xb2C\xac\xf5S@\x04\xd3&\xac\xcf\tT@\xd9\x9dw!a\x04T@Y\xe1,\xfao\xfdS@a\xff\xe78\x1f\x00T@\x0f\xce8\x89p\x15T@\x15U\xaf\x1d\xa1\x02T@@\xbc @\x1e\x05T@q\x91\xf1\x9d\xb0\x0cT@e\x15\x80-}\x16T@\xe1\xf4\xb0e\xdb5T@\xab\x7f\x80\xd1\xf5#T@\xf0\xa9!\xe7\xf5\x13T@\x8aJ\x80\x93\xa12T@\xfc\xb6F\xf2\xf5\x1dT@\xc1\x17\x10\xc1|\x18T@\x93\x0c\x90A\xb66T@|<[G\xbe+T@\xea\xa3,-+\xf0S@\x91%\x14\xd5\xcd\x0eT@\xcbC\x15\x94\xa8\xf8S@\xd1\xff\x1dy\xee\x12T@\x8b\x97Nj\x07\tT@#(c\xe5\xd7"T@\rB\x03\x84\xcb\xefS@\xc6\x02!l\xc2\x0fT@\xf0s\xe13\xce\x19T@\r\xdf\x86*\x99\x1aT@d9<\x19\x1f\x0fT@0h\x9a\xaar\x1aT@\xfd\xc9\xe7\x88\x85\x17T@26\x93\xfd\xb3\x17T@E7\x8c\xe9\x1f\x14T@\x92\xe4\x96>\xe5\x12T@\xeb#\'\xe5$\x10T@\xde\xc5C\xf4Y\'T@\x1b\x84\xfc\xb9\xd1\tT@\xb7\xb5\x8e\x84\xe3\x0fT@\x99e\xea\xb6\t\x08T@\x8e\x00\x00\x8d\n\x08T@)\xacE.1\x08T@\xc4\xe2a\x1d\xd0\xfdS@\xdd\x86\xde\xe5]\xfcS@\xb2\x11\xd7-\x84\x15T@_Z\xa7\xe3j\xffS@=\xc0\xfc6\x1c\tT@~\x85\xa6\\\xfb\x16T@\xaf\xc3d\xdf\xde+T@!<\t<\t\xf5S@\xff\xbd\xa3`|\x1aT@\x9f\x04\xe0\x95\n\xf7S@\xe4w\xf2\xce\xb9\xfcS@7\x08\xb9\xa7\xf8\'T@e\x15\x80-}\x16T@h\xe0\xe8\xe3\xcd\x04T@\x08\xa8\xa9\x9a\x1d\x1bT@\xd9\x8ep\xee\xfd\x02T@\x84\xc6\x80Lt\x10T@a\xae*\x0c<\xffS@\xd7\xfa\xc5\x1d\xf9\x13T@6\x0b\xf2\x8eJ\x15T@\x0c\xb6\x12.\xa9\x0cT@\xbf\xdb4\xef\x14\xfeS@\xcb\x19\x07*\x9d\x0bT@S\x99\rM\xe9\x0bT@\x88\x997\xd6\xf8\x0cT@\x840Vn\xde\tT@i\x7f\x86\xca\x9d\rT@\'\xc4\xba\xacU\rT@\t?0+i.T@\r\xa8A\xfb\x83\x08T@\xdf\xba\x04\xd0B/T@\xdd\xe98\x8e\xf1\x13T@\xcb\xdfm\xa5\xd9\x12T@H\x17\xd1\x17\xb8\xfeS@\x99+\xf4tr\x17T@\xbdp,w\xb6\x0eT@n\xe3\x15,f\x0fT@\x06T\x16w\xea\x0fT@\x84\xa7\x05v\xac+T@13\x19 d\xf7S@\xed\xd4\xfe\xe6\x03\xf5S@\x84\x10bX\xfc\xf2S@\xc9\xeb"J(\x1aT@\'\xa8\xd4\x81\xfd\x01T@\xee\n\xd4\xd7\xc3%T@\xde\xa4\xfb\xbd\x1b\x02T@\x00\xacF\xcd\xea\x00T@\x961\xfd\xf8\xc7\x00T@\x9e\xf3\x1a\xdb\xc1\x1dT@\xfdpBt\xef\x1dT@\x03aB\x01\xf8\xf4S@\x7f\x18\x81a\x97\rT@k\x07/\xb8\xdb\x19T@\x92\'\xad\x01\xef\x0bT@\xf3\xce\xf1\xeb\x0b\x08T@\x98\x1d\x8c;\xa2\x0bT@\xbe6\x89\x13\xc5\x10T@\x9a\xc6\xe7R~\xffS@\xd5+\xcf\xfa\xef4T@\x1f\xc7*RL\x17T@\x7f\xf4\x87\x9fS\xfcS@\x03\x1a&\x85z\x16T@\xd6\'\x08\xd7|\x0fT@\xe4\xda\x9e\x9c\xd1\x06T@\xc2\xdfF\xc8W\xf7S@\x1e\xc7\xed\xe6\x90\xf4S@e\xd1\x95\xdf\xa4\xedS@"\x14\xa25\\\xfbS@\x19\xb1\x81\xe45\x05T@ad\xaf\x10\xbc\xf2S@\x12m@X\x93\x18T@\x0be\x9f\xfd/\x08T@e\xb4\x94CA\x1aT@\xb1e\x99\xabw\x1cT@jN\xbb_\xac\x0fT@\xc7\xd25C6\rT@\xba\xe8\xdd\xaa\x92\rT@\xc3\xd2`\x1a\xa5\xf7S@5\xe1\x9b\x9bA\x17T@\xed\x84\x94\xacD\x1fT@\xed\xe6\xe6\xab\xe2\xf3S@"\x04\xe9\x13\xc8\x10T@\x08\xcf@\x82\xa1\x13T@\xc5\xc3\xbb\xf3\x97\xf7S@\x16/\xf1\xbf\xd9\x12T@\x88\xc1\xd5]\xe6\x07T@\x88\xa9|\xc7\x01\xf4S@@0\r\x0b\x86\x08T@\xdb\x85\xeb\xca\x9c\xfeS@\xbb\x00\x84\x14\x99\x11T@\xc2\x85\xedeV.T@/\x84\x95\xbdl\x01T@U\x8a\x02\xb0+\xf3S@\xae\xc8\xb0\xd7\xd8\x06T@W\xdf\xf6F\xd9\x00T@>\x80\x7f\x8e\xa1&T@\x8d\x08$\xfe\x0e\rT@c8\x9b\xd9\xfb\x0cT@\x89\xcd+8\x9e\xf6S@\x89\x0eH\xf0/\x1aT@I,\x18\xd8H\xfaS@\xdc\xd0j(\xf34T@\xb7\x87\x8d\x1c\x85\x0cT@\x96\x82\x16\x8e\x87\xf2S@Z\x9f\x1d+\xb8\x18T@\xf7\x1f-\x0c\x82\x03T@\xc3\xf6\xaf\x92\xe8\xf2S@\x8cM[\xfe)\xfdS@@\x9aI\xfb\x0c\xfeS@:U\x8d\xce\xd1\x06T@\xa6*\x8c\xa3\x83\xffS@\x17\x0b/\x07\xc6\'T@x\xdfL\xc9C\tT@P34\x97*\rT@\x9dq_\x7fO\x01T@O\x8fXB2\x02T@6\x12\xd4\xab\xec\xf3S@\xfbD\r\x90\x05\xf4S@\x8d\xee\x01Q\xb1\xfeS@\x0c`\xc6\x98\x80\x1eT@%d\x87\xbc\xb6\x0fT@"\xceSa\xdb\x19T@\xd3,"\xe9\x87\x08T@L\xb3\xe8ur\x07T@Xu\x87\x81."T@m\xe2\xc1\xa8\xca5T@> \xc1}\xd65T@\x9f\xd1\xed4?\xf3S@_\x80\xd6\xa8u\x1aT@Q\x99\xc9\xf9@&T@\x93\xd5J\x84\xd5\x13T@+A\xf0\x9d\xe6\x12T@\x04_\xbd\xa3\xf0\x02T@1\x1fD`u\x0cT@/|\xd4&Q\x08T@\x129\xa9\xe5+\x14T@\xc2?\xcd/r\x06T@\x8ah\xe6\x87\x95\x0bT@\x9dZ-\x9c\xf9*T@\xcb\xccw\x90x\x0cT@=\x9d2m2\x0fT@\x1e*\x88\xdd\x05\rT@\xf8J\xc5T\x1f\xf5S@\xdf\x8aw%6\x04T@\x9b\xa0+\xb7*\xfcS@/Mcr\x12\x0eT@61\x7f\xac\xbc\x0fT@\xe7\xf2\xce\xcf\xdc5T@\xde\x17\x9b\xd9\xd4\x19T@qV(9L\x0fT@\xca\xf3\x1f\xc9\xc2\x1dT@\xcd.\xc5\xf9\x905T@\xbc\x1e\xc3N\xa2+T@\t\xaf\x8a8\xb6\x00T@\x01\x84|\xfeR\xffS@\xbc\x94}\xdc41T@S\xe80\xa2\xa0\x1dT@\xaf\xa0Vz\xc2\x0eT@\xf5\xa0\xa8N\xd4\xf7S@\xcfm\xd0\xff\xed#T@8n\xb6\xe8K\rT@\x1a\xa2\xce\x8c\xd0\x15T@\x89\xe82(\x93\x06T@G$\xfd\xe0$\x08T@\xa5\x02\xf8\xc4f\x08T@/\xc0\x9c\x03v\x08T@\xa1M\x12\xb3l\x0cT@\x1fA+\xe1\x1b\rT@I[\rz\xfe\x0fT@R\xf7k\x04\xb0\x0fT@\xacK\x98\xff$\nT@\xf5\x9a\xf5;\x8a\rT@1tv\x0eQ"T@\xd0=&\x0fM\x01T@6FD\x91Y\x02T@\xc3Y\xcaVE\x08T@\x1e{]\x81[\xf3S@\xe2]\xf8\x19\'\x1aT@\xf3\xa2\xc0\x8a\xb4\x0bT@\xfe$\xf5Q\xa1\x12T@\r\xcb\xe6\xf2\xc1\'T@\x87\xba\xd6\xb0\xde\xf4S@4\xca\xdf\x0e\x8f\x0cT@:\xdc\x83\xd2\xe2\xf2S@\x1e\xc2d\xda\xe9\xfeS@\xd5Q\x95X\xc6\xf2S@\xfd\xc6R\xf01\nT@V\xe7\xd8{b\xffS@\xf0\xe4\xfa\x04|\x1eT@ S\xae\x9e\x93\x19T@\xe3\xe9\x0e\x0e\x96\rT@P\xb2\xcb\xdb-\x10T@'
p22
tp23
btp24
a(g3
(g4
(I0
tp25
g6
tp26
Rp27
(I1
(I243
tp28
g13
I00
S'\xa9!\xa5\xdaI\'\x0f@r;,\xba\xe6^\x12\xc0\xe7\xfb\xd3\xd5\x05\x12\x15\xc0\x83\xe6\x8f-x4\x16\xc0D\xb3$;\'g\x19\xc0a9\xba\x86\n3\x15\xc0\xf9\xd3m\x16C\x1f\x16\xc0r\x94\xc3\xc4\xd3A\xeb\xbf2\x0c#|m8\x18\xc0\x8e\xd0\xc4PpY\x14\xc0=\'\x8e\xe7\xc3\x9b\x0e\xc0\x93\x03z\xf9\xcf7\xf1\xbf\xc1iN7r\x96\x15\xc0|\x90a\xd5\xcdO\x0b\xc04\xaf\xe2/\xcb\x1e\x16\xc0J\x91Q\xa7\xd4\x13\x08\xc0R\xec\'f\xc1\x1b\xec\xbfhq\xa7\x8e\x0c\x12\x05\xc0\xd0\xba\xcb\x89\xb1\xa6\x11\xc0u\xfc\xc0\xefd`\n\xc03+?\xbfj8%\xc0a\x96\x83\x07z@\x1b\xc0\x94\x99&\xce}}\x14\xc0\xe2E\xc7\x1d\xc1q%\xc0b`q\xe4h\x0e\x15\xc0\nr^w\xbb\xbb$\xc0{?\xfc\xc4Z:&\xc0\x0e\xaf*\x9b\xd2\t&\xc0\x03#\xebv\xca/\xd4\xbf\xf9\x8b\xce\x8b\xb4\xd3\x0b\xc0\xf3 \xec\xbf\xe0\xaa\xf1\xbfY-\xcaP\x96\x1d(\xc0ja\xdf\xbd\xfc\xab\x10\xc0\xe1\xbb|\x0b_\xdf\x1b\xc0L\x08F\x9e\xe6\x1e\xd4\xbf\xdbH6\xe8\xa4\x8b\x01\xc02z\x9b\x89\xd1\xff\x11\xc0\xfc\xcf\xfb\x05\xe1\xb3\x11\xc0\xf6\x82g\xd6\xf6\x7f\x13\xc0h\xfeF\xf8\xaf_\x13\xc0f7\xcfZRb\x12\xc0\xa5 ]\xabN\x88\x0f\xc0\x00;\x8e\xe8\xe5_\x14\xc0\xe3c\xbb\xa5\xf4\xa1\x13\xc0\x18Y\x9b\x03\x83\xd6\x12\xc0\x10>r3\xb3\x87&\xc0\x1a`w3\x8c.\xf1\xbff\x03\x9du^\x9e\x01\xc0\x9a\xfcl\xbc\xe8b\x19\xc0\x9c\xac\x1e\xaa}Y\x19\xc0;\x80\x9f\xcd\xd0S\x19\xc0\xad\x90A\xcb\xf8p\x10\xc0\xb7\xa5\x8d\xe2\xf5R\x10\xc05\xf3\x98\x06\xdf\r\x08\xc01=F\xb5\x04\xd0\x01\xc08\xc0f\x92\xe7@\xef\xbf\x05\xed\xcbMG~\x0f\xc0\xc5\xeeh\xb4\xbe\x12&\xc0\xe1\x9f\x86P@\xa8\xfc\xbf\xf8\xae\x05A\r-\x15\xc0\xfc\xa5\x84x,m\xfe\xbf\x03/\xb3\x9a\x18k\x05\xc0\xe5)ENs\xec\x19\xc0u\xfc\xc0\xefd`\n\xc0\xba7\xc4s\xdb3\n\xc0Y\xbe\x95a,M\x11\xc0)\x00\x1d\x0c\x0f3\xf1\xbf#\x18Q\xb8\xf7\x1a\x14\xc0o\xfa\xabQ\xe4\xd3\xf7\xbfTE\x89M\t}\x14\xc0\xe4\xd1)x\x9fU\x15\xc0\x1f\xfb4\xa5\x1c\xa2\x11\xc0P\xa3\x01\xc1=\xe1\xf8\xbf\x1b\xa1\xde#\xabZ\xff\xbf\\\x9f\x8d mV\x01\xc0/z\xb4\xf1\x97\xf0\x08\xc0\xd6\x05<%A2\xf1\xbf\xb0\xd9`K2j\x18\xc0\xde\x8f\xa4\xa2\xc7f\x07\xc0\xd6[\xd0<\xd2\x93$\xc0\xae#\xdc\xd1\xdd@\x02\xc0\x1c\t\x82\x05\x18\xec%\xc085\xe7\x1e\xe8@\x14\xc0\xb3\x10\xdc\xd5\xea\xa7\x13\xc0#\xdbs\xc8x\xbb\xf9\xbf\x84\x90\x90O\xefe\x12\xc0\xdf\x89L\xbf\x7f>\x12\xc0\x9e&\xc5#G\x00\x01\xc0\xf7fu\xdc\x10\xa1\x01\xc0=\x95h\xdd\xa4\x0b&\xc0w\x99Px\xb7\x0b\xef\xbfo\xb3\xa7\xa8\x99[\xe4\xbf\x0e\xac)1\xc3\x12\xe1\xbf)\n\xe2m\x8c\x13\x13\xc0[\x1bi\x9a\xa72\x16\xc0{KO\xbc\xd8\xd5%\xc0\xb2;cw\x06A\x16\xc0*\xc9\xc3\x0b\xb0\xff\xdd\xbf\xfe\xe9,\xa7\xfa\'\xdc\xbf(I$nx\x04\x15\xc0cr\xad\xb3\xa1\r\x15\xc0O&e\x16\xe2\xa2\xfc\xbfF\xbd\xd4K\xd1^\x18\xc0F\x1a?\x0f\x98\xbe\x11\xc0\xb3\xa4\x0c/\xaev\x00\xc0\xe6\xa32\xe2\xe5_\x19\xc05,\x00\xcbV\xf4\xfe\xbf\xc6\xe9<\xa8\xf4s\x05\xc03\xb9\x1a+\x15\xa0\x11\xc0\xcc{J\xa8`\xa3$\xc03\x06\x9d\x92C\x84\x12\xc0\xe3\xac\xee\xb0\\Q\x10\xc010e\x10sn\n\xc0\x99\xa6V1\xa9.\x12\xc0\xc1\x0e\rG\x922\x15\xc0U\x97F\xacN\xa0\xef\xbf\x99\n\xcf\x1d\xe3G\x00\xc0_\x18^Lc\xfa\x02\xc0\xeeY+\xf8|\xa4\xba?\xb6\xb1\x07\x95\x10p\x02\xc0\xdef\x1bK\xa9`\xe5\xbfi\xcc\xf3I\x1e\xa2\x11\xc0bP\xfa\xd1\xa1?\x1b\xc0\xfa\x9d\x0b\x13;\x8f\x15\xc0\xec\xc9\xb3\xa9"\x15\x11\xc00K\xe5\tH\xc4\x12\xc0\x82{\x90\xd09e\x07\xc0\xa4\xcei\xd9G_\x18\xc0\xbdV\xf7;\xe2\xb7\xfa?\xe0\xdbV=\xfaY\x12\xc0\xd9\xe6\xf8T\xe8\xe5\x14\xc07\x9e[\x1c\x9e\x1b\xe9\xbf\xe3\xd2\x03h\x9bo\x05\xc0H\x86`\x98T\x18\x14\xc0\xd2\x17mz7p\xef\xbf3\x90\xf0\xd8!\xa6\x13\xc0\xd9W\xa5\xa5A\xde\x16\xc0\xba\xe4\x0b\xd5g\x80\xe9\xbf&\xab>\x8e\x17j\x10\xc0\x1d\x9f_5\xd7\x08\xfa\xbf\x01="\x1aP\x81\x11\xc0o\xdeA\xe7\'%&\xc0\x00\xaa%L\xad\xf1\x16\xc0\x06\x86\xe5\x84N#\xe9\xbf\xa8\x9f\x84\x91\xf7G\x15\xc0\x8c\xf3\x12\x1b}\xc3\xdd\xbf\xca\x0e4\xd1\xf3n&\xc0t\xa2bRv\xe0\x11\xc0\xa7\xaf\xcf\x0fj\xef\x08\xc0\x15q\x160\xcc\x8f\xf4\xbfa>\x95=\xcd\r\x13\xc0\xb3\xf6\x95mm\xcb\x00\xc0\xe7}\xa0-m\xa0$\xc0%\x00\xba\xf4\xfd\xa5\x11\xc0\xe3\x98\xae\xbbI\xe1\xe7\xbf\x1aIB\x90\xa6\xbc\x11\xc0\x8a\xf6\xc04\xder\x18\xc0\x91e\xf0\xea\x1b\x0c\xe1\xbf=\xdd\t~\xa0\x1b\x0b\xc0\xb8\xc9O\xda\xd9\xa7\xf8\xbf\xa07\x970\xcd4\x15\xc0l\x1d\x17@\xac\xfb\x01\xc0\x0f\xfe\xeb3\xd1@\x1b\xc0\x84\xebS\x99p\x1f\xf7\xbf\x88F\x93\xca\xfd<\x18\xc0\x16$B\x85\x94\xf4\x16\xc09\x07\xd17MB\x16\xc0b.\x82=\x8d\xf8\xe8\xbf\x0b\xa6\xe1\xad\x1aR\xe9\xbf(}\x93y\x92\xae\xf9\xbfu\x13\xc2\xd3\x15\xf2\x14\xc0\x07s]/\x9bv\x05\xc0wXz\xc2\xf9\xbd\x11\xc0\x15\xe9W\xaf\x90g\x10\xc0h8Ub\x0f\xe9\x16\xc0\xc6\xb2\xf8{1\x95\x18\xc0\x83/\xd0\x92\xc6S%\xc0\x8a\xc1\xa2B\x07l%\xc0\xa8e\xb1AB[\xe9\xbf=\xec]\xd5\xb6\xff\x12\xc0\x837\xf7\x85\xb6N&\xc0\xa7^\'\x12/R\x14\xc0n\xe8\x97\xed?\xa1\x13\xc0\x17\x88\x92\x03\xd4\xfb\xf0\xbf\xee<\x10\xb8\xfe\xd7\x08\xc0w\xa4?1\x8e\x9a\x19\xc0\xbb\x0f\xf9x\xd0\x8a\x10\xc0\x07\xf9M\xc3\xd8\xdb\x05\xc0Mv\x1f\x98\xce_\xf9\xbf\xaf\x1a\xd6\xb4\xad\x0b$\xc0\x82\xe5\xf6\x93l\xee\x06\xc0\xf8\xb9\x9f\x8aR\xb5\x0c\xc0\xce\xd3\xdf\xe2#\xe2\x11\xc0K\xac\xbaLuX\xea\xbfcO[\xf5\x06\xb8\x14\xc01\x0f\xff\xf5\xea\xa9\x01\xc0\xee\xd2\xb1\xf4m.%\xc0\x06\x13\xb7:\xc6k\x05\xc0\x80:=\xebBj%\xc0\x9f\xa3\xd2\x87g\xc8\x11\xc0k\xb1on#\xdf\x14\xc0K\xbci\xb4\x08\x19\x15\xc0jJF\n\xc7W%\xc0F\x90\x9f\xf6P\x07&\xc0\xbb\x7fo3\x96\xb7\x15\xc0\xfc\xb4H\x89\xce\xd4\x01\xc0\x80pN\xfe\xa5{#\xc08,\xe0rY\xef\x15\xc0\xe17\xb9\xa5\x82;\x12\xc0\x89\xe1f\xa0q\xe4\xeb\xbf\xc9u\xcc\xca\xdaH\x1b\xc0K\xc1\xe6F5Z\x07\xc0\xf2F\xdb0{\xdc\x11\xc0\xad;\xb7G\xab\xcf\x05\xc0\x99P\xa7lkY\x19\xc0\xad\xdbG\x9cW[\x19\xc0;\xaf\xbe\xc8\xae\xcc\xf2\xbf[e\xcd\xe5\xce\xd1\x08\xc0\xaap\x16\xa6q\xe3\x11\xc0\x86%\xf7d\x0c\\\x13\xc0\xa6\xad\r4\xc8\xca\x12\xc0\xc2\xa8\xc7\xfb\xcf\xdd\r\xc0$5\xe1\xd4j_\x18\xc0\xf8\x1d\\Nh\x9d\x18\xc0\xf5\xeb\x88\x0f\xdc\x94\xe5\xbf\x0f\x0c\x11\xfe\tC\xea\xbf\x92Pm\xea7\x95\x19\xc0E\xf6I%\xbeq\xe2\xbf\xf3@S%\x8d4\x15\xc0\\z_\xab\xd2H\x00\xc0k\x8e\x9e\xe1[\x82\x10\xc0w\xe6\xd4\xd4N=\x1b\xc0n`\rx&\x8b\xfe\xbf[e\xcd\xe5\xce\xd1\x08\xc0z\xbd\x81\x92\x08D\xe1\xbf\x84\x86L\xcb\x058\x02\xc0\x81>\xdeK\xe8\xa7\xd9\xbf\x94\xc4:\x7f\xe0I\x0f\xc0\x87\xd9f\xc7\xb5\xd4\x01\xc0\xfb\xea\x16\xe1\xab\xeb\x14\xc0\xf5\xb0\xb6EM\xb0\x12\xc0\xf3\xec\x8f#\xc0\xa1\x12\xc0N^\xe7\x05Xa\x13\xc0'
p29
tp30
bg3
(g4
(I0
tp31
g6
tp32
Rp33
(I1
(I243
tp34
g13
I00
S'\x13<\x94\x12\xbf\xf4S@\xa4"jfa\x0eT@Q\xafd0\xe4\xfcS@x\x97\\\xe4\xd6\xf8S@\xe89.\xd4W\xffS@\x8b\x1d\xf2E\x84\x03T@\x08[y^q\xf8S@\x0b9\xbf2j\xecS@%\xd0\xa0I\x07\x00T@Q\x9eF:\xcb\x18T@[\xaba\xc1\x1d\xedS@\x1dj\xb2s\x8b\x00T@\xd03\xe2~U\xfbS@\x85\xb6\xa2\xf4\x92\xf4S@\xef\x8ca+#\xf7S@h\xce\x85t\t\x0cT@7\x1c\xb2\xb8q\xf9S@\xffJUu\xd1\xfbS@\xbf\x8f\x8c\x9a{\x03T@\x85?\xe9\x01\x1b\rT@\xdff\x0c\xad\t6T@\xc3\xe6oL\x97\x1bT@:\x96\xab|\xe3\nT@3k\xf71\xac2T@(\xf7\x14\xb2\xdd\x14T@w~\xf8g*\x18T@/0*%\xd56T@\x11{k\x89R,T@%\x9fcCw\xe7S@Gl\x1bou\x05T@\x07E\xd1\x91\xbf\xefS@\x13xQ\x9d\x15\x13T@y\x9e\xf8\x93\xd4\xffS@\x8aY\xa4S}\x1aT@\xf7.\xb5\xba\x17\xe7S@\x91\xd8\x06pz\x06T@\xe0\xb4p>\xa4\x10T@\\\xa50\xb9b\x11T@\xba\x86t\xf9\xfd\x05T@\xde)\xde\xecR\x11T@\xd5\x1a\xb5\xa3]\x0eT@L\x82#*l\x0eT@\xa7\xd0I6\x0c\x0bT@\xe9\xe3IP\xc5\tT@\x98\x1aX\xdb\x07\x07T@X6i\x80\xf9\'T@\xce\xc2\x7f0\x98\x00T@B\t3c\xa6\x06T@\xb4Koub\xffS@\xad\xcfi\x19X\xffS@d\xba\x18\xc3\x7f\xffS@\x9d\xcdB\xe1\xe7\xf4S@F\x80R\\{\xf3S@\xd10\x10f\x15\x0cT@\x1e\xd1\rA9\xf6S@h\x9e\xb3\x03\xed\xffS@\xe9-\x12\xcc\xba\rT@\x81\xf9\xa1^\x94,T@{\x84:]\x06\xecS@\xa5\xc0\xfd\xdd`\x11T@\xa8nk\xba\xf1\xedS@\x13,"\xdbu\xf3S@\xdf\xe92$z\x1fT@\x85?\xe9\x01\x1b\rT@\x99\n$G\xad\xfbS@\xc5\x0c\xd3A\xf2\x11T@\x97\xac\xf6p\xbc\xf9S@\xfdq]\x8ck\x07T@w\x8f\x8eB4\xf6S@n\xaf7d\xe0\nT@iK\x0153\x0cT@8\xdc\xbcI{\x03T@\'\x87\xfe\x19\x14\xf5S@/*!\xdcT\x02T@\xf5\xce\xd8i\xa2\x02T@{x\xc1<\xab\x03T@\xf1z\xeb\x17\x93\x00T@q\xa8\xf92\xc0\x04T@\x1e\xa6mA\x03\x04T@1\x99\xbf~\x1a-T@\x1c\'\x0b\xa7-\xffS@\x1f\xe9\x87\xc4^0T@\xfb\xf3\x06\xfb\xcf\nT@A\xad\x1b\xf0\xc2\tT@\xb0\xe8\xff\x00\xa6\xf5S@\x9f\xaf?\xc3?\x0eT@P\x80\xef;\x91\x05T@\x1c\xbeM\xae!\x06T@\xd3\x0eg\xac\x9e\x06T@\xf8\xa4\x1c$B,T@Tf\x17\xb1q\xeeS@~We\x942\xecS@}\xf4YT)\xeaS@\xf29N\x8b\xfe\x10T@\xcc\x97f\xa2\xf5\xf8S@\x1f\x01\'*w%T@\x16\x14o\xb7\x18\xf9S@\xe5\xaa\x066\xa4\xf7S@\x86\xf9\x01\xa8\x8c\xf7S@\x98B/]\xb7\x14T@8\x1d\x8f\x17\xd4\x14T@\x1d\x16\x0b?\xee\xebS@\x16\x9a\xc1\xa5\xb3\x04T@\x87\x92`\xe4\xae\x10T@\x1dx\x93\xb5\xa8\x02T@.\xe8\xf2\x06Y\xffS@>In\xedK\x02T@\xa5v\x033h\x07T@l\xd1\xdcP}\xf6S@\x8eKrs,4T@\x8a\x9d\xe0T+\x0eT@_\x92D\xc8i\xf3S@\x96\xb6\x9e\x97 \rT@\x03\x06\x8a#K\x06T@W\x82k\xd6\xcb\xfdS@t\xa7\x1aLy\xeeS@\x8b`\x1d/p\xebS@\xb3\xd3e\xda6\xe5S@\xa7^n@8\xf2S@\xeeT\x89\xab\xe4\xfbS@\xd24\x99\xeb\xe6\xe9S@o\xb1\r\xa4c\x0fT@\xbe\xca\xfe\x19\xcf\xffS@\xc1\xcd\x9e\xc34\x11T@\xb0\x953KL\x13T@:`\xe6|\x88\x06T@>i6\xda\xe7\x03T@\x9b\xbf\xacz\xb0\x04T@?\xe0\x05\x89m\xe9S@\x8dqG\x07\xfa\rT@\xebH\x06\x9c\x19\x16T@nh?\x81\r\xebS@\x9a:;\xf4l\x07T@\xe5"\x9b\xb5\x83\nT@\xbc6\xb7\x8a\xa2\xeeS@\xc9<\xe0(\xbd\tT@\xf3\xf0W\xc4\xf2\xfeS@\xed\'\x91\xee\x1f\xebS@\xb1"\xbcxA\xffS@\xc7\xcc\xfa\xae\x9a\xf5S@N\x8a\xdb\xe2Z\x08T@\xd9\xcdL\x00_/T@\xa0\xdf\xb2G`\xf8S@\xe1\xb0\x925V\xeaS@\x94\xc8\xdb$\xd2\xfdS@\xdeK\xa6\x9a\xa2\xf7S@\xc2 \xd9\x92)\'T@=\xdf\xf4H\xd2\x03T@T\xa5 \xb7\xa6\x03T@\x02\xee\xcd\xd4\xc3\xedS@\xa7Cp\xed\xf7\x10T@\xb3\x94f\xdb\'\xf1S@\xb3\x00;\x1d$4T@\xeb[oII\x03T@\x81_\x9e\xb4\xa7\xe9S@\x9a\nH\'p\x0fT@\xd5M\xb3\x0e\xbd\xfaS@|\xea\xdd\xe4\x17\xeaS@\x12\xab\xcc\x17R\xf4S@~\xb8o-\x12\xf5S@\x83N\xd6=\xc9\xfdS@^\x8f\xde\xe4E\xf6S@\x01K\x9c\xafZ\x1fT@\x12\x9e\xe8-\xf7\xffS@\xf1\xa4\x19\xa0U\x04T@6\\\xfdul\xf8S@w\xbb\x90".\xf9S@\x98a.w\x02\xebS@\x82\xb9*\x8c.\xebS@\xfc\x12[\x0f\xc0\xf5S@\xec\xf3\x95\xc4l\x15T@\x86\x03\xaevj\x06T@\xad\xb1O\xd8\xb7\x10T@\x07MeWG\xffS@\x01\x98M\xa4~\xfeS@iDAj}\x19T@o\xe2\xe7P\xed5T@{\xe9\xe5\xd6\xf95T@;\xdc\x8d\x98R\xeaS@\xbfM\xab]<\x11T@\x9b\x8a\x06\xce\xc3&T@"\xcb\xf3\xce\xb8\nT@|\x93c7\xd2\tT@\xd8\xa5\x17,\xb3\xf9S@\xf6\xe9\x9a`+\x03T@\xca\x1f\xdef\xbd\xffS@;\xae\xe5\xd7\xe4\nT@\xa6|?\xb46\xfdS@@\xe5A\t4\x02T@ \x96\'\x94\x1a)T@az\x1e\n8\x03T@\xc7\nX\x9b\xe9\x05T@pU\x01*\xe6\x03T@\xc6\x99\xec\xb5W\xecS@ar\xe2y"\xfbS@\xa5c\xdf\xab\x00\xf3S@\x87\x1e\xb8a\xbb\rT@f{@\xaf~\x06T@\xa7i\x9ao\x066T@H\xa7+\xf4\xb3\x10T@\x9f\x84\x97\xd6?\x06T@\x05\x06\xcb\xe6\xbd\x14T@k7\xf5\xd4\xab5T@~\xb7d\xf5.,T@\xc8\xf8\xf1\xa6\xbd\xf7S@\xd8\x87\xd8\x1b1\xf6S@G\xcbT\xe2$/T@\xae\xe8\x91\x9b\xac\x14T@\x11\x85\xce\xc9\x8c\x05T@\xed\xed\x13)\xfb\xeeS@\x0c\xf8W\x7f\x9a\x1bT@\x95\xb15n\n\x04T@\xd2]\x12>\xc6\x0cT@S\xb7\x90dO\xfdS@\x9f\x08\xc4\xe1u\xffS@\x9ev\xf8s\xb7\xffS@I\t\xcdx5\xffS@\r\x06\x99H2\x03T@\x83\x8d\xb4\x87\x02\x04T@\x08\x8a\xa3`\x00\x07T@\xb9\x9c~_\x96\x06T@\x18<z8\xca\x00T@,c\xb0\x8e\xaf\x04T@t\xa4W\xa9}\x19T@\x07\x17\xfel&\xf8S@\x1d\xca/\xf5$\xf9S@\xbd\xc1\x0b,\x9e\xffS@\xad\x8bV\x19y\xeaS@rE\xf9\x90$\x11T@\xe3\xb5\x86n|\x02T@\x96\x95\x966n\tT@7\xdc!\x02U\x1fT@\xe6\xe6\xc2v\xc2\xebS@\r\x06\x99H2\x03T@\xc2\x01\xdfY\x19\xeaS@s\xf2\xaf3\xa2\xf5S@y\xdb\xed\x88\xe6\xe9S@F.\x82#\xf6\x00T@]-\xe9\xec#\xf6S@|`\x0f\xb5w\x15T@\xfc3\xb6F`\x10T@t\xd6\xaf\xe4C\x04T@S\x19\x06\xcd\x19\x07T@'
p35
tp36
btp37
a.
