# Supplementary material for: Sea ice drift data for Fram Strait derived from a feature-tracking algorithm applied on Sentinel-1 SAR imagery
Source: Data Brief. 2018 Apr 19;18:1410–5. doi: 10.1016/j.dib.2018.04.034 (PMC5999601; doi:10.1016/j.dib.2018.04.034)
Supplement: Supplementary file 2 — Supplementary material [file mmc2.zip › fs_s1a_data/HH_filter200vec/FramStrait_HH_20141114T080138_20141116T074527.dat]

(lp0
S'S1A_EW_GRDM_1SDH_20141114T080138_20141114T080238_003275_003CA3_F96C.zip'
p1
aS'S1A_EW_GRDM_1SDH_20141116T074527_20141116T074627_003304_003D3F_9431.zip'
p2
a(cnumpy.core.multiarray
_reconstruct
p3
(cnumpy
ndarray
p4
(I0
tp5
S'b'
p6
tp7
Rp8
(I1
(I1479
tp9
cnumpy
dtype
p10
(S'f8'
p11
I0
I1
tp12
Rp13
(I3
S'<'
p14
NNNI-1
I-1
I0
tp15
bI00
S'\xcb\xc6N\x087`\xee\xbf\xe6\xb0\xb8\x8b\x18\xca#\xc0M\xcb\xaa\xe5\x8e\xd2\x11\xc0\xe2\xee\xf7\x89g{\xf1\xbf\xaf>\x0e\xbddV&\xc0\xb0\xd5\x93\x11\x1f\x7f%\xc0>\xce\x12:\x05F&\xc0\xee\x9a\xd93\x93\xb6#\xc0\xae9N\x12\xdf\xd8\x1a\xc0{3\xeb\x15\x86\x02*\xc0\x1ae\xe3\xd5\x17d(\xc0\xfc\x10\xb1\xe6GZ&\xc0\x1f8\x7f\xeb4h\x1b\xc0V(\x08\x13Z\xa6\x0b\xc0h\xd8\x1a\xe14\xb9\'\xc0^=\x17\xbd)\xd1\x1c\xc07\x82H\'I\xef\xfe\xbf\x0f\xc3o\x0b\xaa=$\xc0\xceK\xed\xfd?\xa3\x18\xc0\x06I\xa9T\xd6\xe8$\xc0\xea\n\r\xc2W\xb7\x1a\xc0\xdb\x8f\xf12&3)\xc0\xfd_\xbdt\xf5K&\xc0\xfc\xe8\xd5\xe6\x07\xe3$\xc0\xc6\xf6\xc4ork!\xc0\xafw\xf1\xf7R\xe8)\xc0\r\xf2\x19\xed_{%\xc0\xe3\x86\xe45\xb6\xdd(\xc0Qo\xb32q\x12\x1a\xc0<\xd7Si6H0\xc0\x9cFM\xc4\x92Z&\xc0\xfagF\xdaw|\r\xc0\x02\x07\xb3\xb51\x1f*\xc0L?\x0c\x06\x9d\x11\x1f\xc0\xb6\xf0[>\xeb,\x1a\xc0x\xcds\x7f\x1a\xca\'\xc0"\x9d\x89IhB&\xc0\xcc\x1d\xa3\x83\x88Z&\xc0\x88\x01G\xbf\x0f\x86$\xc0uE\x17#\xf7\x0e*\xc0\x91\xa6\x8e3.t"\xc0\x14\x8a4\x14s>)\xc0\xb6R\xe8\xbcv$%\xc0\xe9p"\xea\x8d+&\xc0\xc9\xa2\xd4\x0e\xc7L\x1c\xc0\xe0\xde~\xaa\xcb\xa5\'\xc0\x7f\x10M%P\xb2*\xc0\xb5\x9a\xcb\x012\x1f(\xc0\x8c\x03.\xd4Y\xa8,\xc0\xce\xff\xc0\xc4"E&\xc0<>\xec\xf3\xd9E\x01\xc0\xf9\x15<\xdc\xee\x87\'\xc0\x90\x8fn\xe8,+&\xc0\xbbb\xaeQ\xd8F\x18\xc0\x89^\x8eyP\xeb*\xc0\xb3}\xd4i\xb1\xd5(\xc0p\xff\x04h\xa0\xb3&\xc0\xd7\xfb\xd1#Wz-\xc0\xf7>\xa7\xe6q\xab\x10\xc0\xfdZ\xcac/;)\xc0L\xf3Tw\xa6V&\xc0\x11\xf0\xaa\n\xb5\xb2\x11\xc0\xa3t\xd591\x15\x08\xc0\r\x96\xbc\x98+\xf2,\xc0\xff\x9b\x1a\xeeI\xf0\x1d\xc0\xe7A\x8c\xafg\xa7\x10\xc0Y\xac%\xbb\xbf\xae!\xc0\x95\n\xba\xc2z} \xc0\x03[\xbf\xa7\x9f\xe5&\xc0o\x9f\x06\xde\xbb\x8e\x01\xc0\x1d\x88\xc6h\xe4W+\xc0\xab7h$\\\xaf)\xc0\xcf\x99\x1e1\x960\x12\xc0\x03\xc2\x93\xe2\xac\xd9\x1f\xc0(\x12\xc3\xa6\xc3`\x1e\xc0f\xd8cU*\xe1\xff\xbf\xbd\xc04\xccl\xf8(\xc0\xc8@\x84\x98\xba~&\xc0\x06C\xc2^\tq\x19\xc0wF\xce\xd4\xb7\xa4(\xc0\x89f\xf7\xe7\xb7\x84\x13\xc0\xab\x1c%y\xf7x\x17\xc0iU\xd4\x9b\xb1=\x1b\xc0\x05:KD\x9d!\x13\xc0\x1c\x9c\\-\x9c\xc7\'\xc0h\x10\xc4\xce\xce\xc5\x1b\xc0/\xd2\x06\xc4\xfe\xc8)\xc0\n\x1c\x89!\x9a\x01+\xc0Y\xcd\xb9\x9c\x0e\xcb)\xc0t\x10F\xd1\xa4\x03,\xc0\xbb\x94d\xae\x9f2\'\xc0\xda\x1f\xbe\xc1\xcc6%\xc0\xce\xc2\x06\x0c\xa1\xe9\x16\xc0T\xc7d\xde\x92\xf0\'\xc0\xeb\x11\x81:Sq+\xc0K\xbb\xa6\x82\xf4"(\xc0(\x04\xdd\x1c\xfa\xea&\xc0i8\x0cg\xd6\xa8%\xc0cC\r3\x07\x04&\xc0\xff\xb7+\xec\\\x83(\xc0\xf0\xd2\x9f\xdf\x18$&\xc0\xd7\xe7\xfc~0C!\xc0QR\x00\x17\xced\x0c\xc0\xc4\x1d\xec\x82O\xfd,\xc0\xb0\xdb\xa2BY.\x12\xc0\xbdH\xf8wbZ*\xc0\x11<g\xa7v\x8e\'\xc0\xc1\x18\x92\x8d8n+\xc0\x94\xd4@1N\x87(\xc0\xd4\xee\xa9m\xff\xfd\x0e\xc0~\xa45\x8ag+)\xc0\xa5\x8b\xaf\xab\x90b#\xc0\xd6\x93}*\xa79\x1d\xc0\xef\x87\xb6\x12\x06\x05\x04\xc0\xc6\x18\xf1\xac\x05(+\xc0u\xa7\x8a\xa7\xbc.\x10\xc0\x9d\x99:\xd4\x1d\xda#\xc0\n\xd6Q\x9asY\'\xc0\x8d\xb4\x98\x9e\x0c\xdc\x1e\xc0\xd4\x8d\xd1\xdd\x82o)\xc0\xce\xd5\xcf-\xc3\x16\x1c\xc0\xf0:\xf2\xb3O\xbd\x12\xc0\xe5N\x9e5+F!\xc07\x13\t\xb8\x15\x05)\xc0\xa6gHov\x18\x01\xc0\xe3\xee\xfe\x18\xf6\x1f(\xc0\xedG\x9d|\xd9I\x08\xc0\x1b\xb9F)\xc9<$\xc0\xb5\x81\xc9<x\xae\x1f\xc0\xef1\xd3\xe1\xb9\xff*\xc0L\x83\xdd2\x1b^+\xc0\xa9\xb8\rM)\xed*\xc0 \xe9P\x96\xf0\xb6\x1c\xc0\xe1\x13\x83\xe5\x94y(\xc0\xb7\xc4\x823j~(\xc0Y\xfdR\xcb\xed\xc7,\xc0\xd7\x82_\xba\xf7\x98\x15\xc0\x01f\x03\xae\xda\xdf"\xc0\xfa\xcdKn\xa0\xb5%\xc0\x84S\x9d\xec\xc0F%\xc02\xd61y5\x02*\xc0r\xd7\xd7\x84\xa6Z&\xc0\x14g\xc9%>$!\xc0\x1a`\r!\x95\xd6\x1e\xc0c\xee\xe3\x1e\x0c\xfd\x1c\xc0\xc6\xcey\xe2C\xa5\x17\xc0\xf6\x89mXb\xbf!\xc0\xf47T\x92\xea\xba%\xc0\x0ctVt\xb3\xeb%\xc0\x82<\xf8\x18N\x87\r\xc0\xae\r\x0f^4\x1d-\xc0\xe0\xfb\x01\x1e\xa6J#\xc0\xa6\x1b\xef=\xb0\xa4\x01\xc0\x86\x9f\xfb\rrK&\xc0\xd3\xa75\xb1\xd6c(\xc0d\x95\xb4]\x82p(\xc0\x01\xba\xd0\x976\x9c\x19\xc0\x0b:/\xb5\xbc\x0e*\xc0o\x02\x9c\xed?\xb0)\xc08P\x0b\x90\xa7<&\xc0\x80\xbb>\x01\t\x19&\xc0\x96\xdb\x7f\x05\xd3\x0b\'\xc0s\x99\xa3\xba>X\x15\xc0\xdc\xc7\x91\x10\x04\xee+\xc0*H3\xf9\xcf\xb3&\xc0\x08}\xf5p\xa3y\xf1\xbf\x9d{\xa9> Q&\xc0\x0e\xd0QB\x88\xef&\xc0\n\x03oH\x94\x8c\t\xc0\xb7D\xd5\nQY%\xc0\x9b\xd1\xa8\x92\xb4\xac\x17\xc0\xce\x11e2l{(\xc0d5Ee\x98\xaf+\xc0\x17\xebZuk\xad*\xc0\xd6\x9a\xa5\xd4\x8c\xe0%\xc0\xdel\xdb"6\xc2\'\xc0n\x88\x18\x13\xf4U&\xc0nD\x80\x9cC\xd0*\xc0\xf6v/\x9f\xbe`\x12\xc0\xdc=\x95(\xe3\x9f\xfe\xbfZGr\x93 \x08\x0c\xc0O\x92\x0eX\x12%\x11\xc0\x7f\xb2\x16\x1d\xba\xb8 \xc0\x143\xb4\xc0\x83\x0e\x11\xc0\xb9\x104\x9dO\x17-\xc07[u2\x05z\x11\xc0vw\x00e\x0e\xb3&\xc0\xd4\t\x14\xb8\x82\xa3\x10\xc0W\xe4}\xa8\xd2P&\xc0\xeb\xca\x84\xf6oh\x0e\xc0\x19?P\x05\x80\xa1%\xc0\xf9q\xcf\x9a\x02O\x1c\xc0\xa8\xc6\xb4\x81gM\x16\xc0q\xd6X#X>*\xc0\x13\xfc\x9c\xa0PC*\xc0\x91\xbb\xb2\xe1#\xaa*\xc0\x1d-\xa9\xfd"1(\xc0>\xa0i\xbf\xdf\x9b\x17\xc0S\xb1\\\xa9\xbat#\xc0\x8eo\xe8!o\x15\x17\xc0(zq\xcd\x8a\xaa\x1a\xc0rscw2\x87)\xc0\xd4\x03\x90\xb1$\xfc,\xc0\xad\xe1.\xbd84+\xc0\xc8+)\xc5\xdaQ\'\xc0\x86\x01\x1f\xb7\t\x0f)\xc0D\r\x15x\xa3\xad\t\xc0\x01)\xc0\x96\xe5`\x08\xc0\xae:pY\x1c\x9c(\xc0\xc5\\\xc8GY\xc5(\xc0B*\x84\x07@\xa3\x14\xc05\x1c\x83\xb0\x86\xef\'\xc0qz)o\xab;#\xc0\xefad\xb9ph%\xc0oIS\xb3w\xec,\xc0\x89\xdep\x8d\x9ba!\xc0\xc7-_x:P\'\xc0\xb0\xe2a\xd4\x18\xe7%\xc0\x066\x06\xe9\xd5z)\xc0u\xfb\x02\xf5\x1f\xe4\x13\xc0W\xf9\x11z0#!\xc0OY\xeb\xea\xf5\xd4)\xc0\xd4\x81u\xbf\xdf|\x13\xc0\xe5a\xe9\xbb\xe6J\'\xc0\xc1\x8d\\\xa9\\K&\xc0\x1aq\xc9\x05\xbcr)\xc0\x03PR\xedX\x86*\xc0\x8e\xa4\xc8V\xc7\x02+\xc0\xbbn\'\x0c\xa2T\x1c\xc03C\xa9\xf2\xf7W+\xc0\xda<\x11\x89S\x8e)\xc0\x93\xfd\xee4\xd9C\xff\xbf@;\x01\xf5\x83\x0c)\xc0\x9d\xd0wZ7.\'\xc0!\x13\x14\xe8.\x86,\xc0\xe9\xce\xfb\xb5\t7#\xc0a=j\x90\x94\xad)\xc0\x99\xa8\xaf\x7f\xf6\x1b*\xc0\xb3\xa6\x1c\xbf\xfb~\'\xc0\x16\xb7\x19\x8e\x8a\xba+\xc0\xecQ\xe1\x0e\xb4\xab)\xc0$x\x97X\x9c\x9a$\xc0$=\xc4\xf0\xd2q)\xc0\x04\x7f\xfb\x13\xbf1*\xc0R\x9bb]&\xd8+\xc0\xc2\x8c\xf0\x85\xf9\xc6\x1a\xc0\x85W\xb8e\x81\x7f\x0f\xc0hI\x96\xc0MB"\xc0\xeb<\xdf\xafOO%\xc0\xd1\xb4O\xed\x1e\x14\x10\xc0&\xdc\t\xcc;\xba\x18\xc0\n\x8d\xea\xbc\x18\x02+\xc0o\xd1l\xd07\xf6\'\xc0\xb9\xd7\xcdt\x12\xde*\xc0\xe6\x93\x8d\x9c\xec\xc4\x15\xc0\x18|\xa6\xe9\xed\x86$\xc0\xb4\xcb$q\xae\xf6\xed\xbf.\xfd&\xc4\x98T\xf6\xbf`\x81Q\xc2W\xca"\xc0+\x1d\'\x13\xb8\xd5(\xc0\rtP\x12\xb0\xf1\'\xc0\x1e\x81\x08Eu\x96\x1c\xc0~B\xe1\x13uz-\xc0\xcfkNE\xfc\xac\x1c\xc0\x12>\xae\xf9\x13\x14-\xc0\x00\x03o\x84S^\x1e\xc0\x15\xba\x1d\x84\xee\xd0-\xc0\xe9\xd3.O;\xd8\x1e\xc0\xf4\xad\xa8~Tf-\xc0\x91\xc9\xc9\xf2U\xcb\x1d\xc0\x993T\xca*\x12,\xc0\x0b\xe3\xe5~\xe9\xa7\x11\xc01d+m{\r\x1e\xc0\xe0\r%-\x9eq%\xc0*\x14\xad\xae\xe9\x0e&\xc0\xc8\xcb\x905\x98\xd4\x11\xc0H\xf0,\xdf\xb3\xc7\'\xc0X\xa0~vXv\x17\xc0\xa7\xe7\xa7e\x01=%\xc0\\\xe5\x87\x05"\x1e\x12\xc06\xfdI\x97\x18\xf3\x11\xc0\xf6x\xb8\xc2\xf0\xf8*\xc0\xc5\xc7\xa7Bn\x1e$\xc0\t\xf1\xe8_\xb9\xf7+\xc00g\xd1\xf9$\xda\x06\xc0\xe6\xae\xc2\\\x12\xcc\x1c\xc0\x0e\x90\xf5i\xa3\x93,\xc0\x05\x7f\xb9\x1b\x8aW(\xc0\x96`\x8fi\x81\xe1$\xc03D~\xed7\x04,\xc0\x8e\x8c\xda\xd9!\xab\t\xc0\xa1zRs\x8bD\'\xc0=\x82\x8c\\\xcf\xf7*\xc0\xfe\x87\x19 \xd6\xca*\xc0\xd4p-a.\xa1*\xc0a\xb2\xa1\x12\xd5\x12&\xc0\x90\x19-J\xeb\xe8$\xc0\xf2\x112\x02\x0cu \xc0\x84\x0f\xf1$\xdc&\x12\xc0\xcc\x93\x9f\x9dS\xdd*\xc0\xa2\xabG5]\x8b"\xc0\xedb\x8d\xb4x\xe0%\xc0\x8e\xb4?F\xda\x1e*\xc0G\xee"lN\x9e,\xc0\xc6O0\x13g\xc3#\xc09\x8a\x99gD7+\xc0\xb8cI\xa3\xf2\x10*\xc0\xe9\x16\x0b\x88i\xb4!\xc06\xfd\xd9w\x88.+\xc0\xe3\x8c\xfe\x04\t\xf1&\xc0E\xee[Y\xdc\x02+\xc0\xa0\x8f\x04\xbd\xef}+\xc0c\xc4\xa0\xa0!\xe0\'\xc0~:\xc4\xd4\x979\'\xc0\xf6\xf8\x15\x12\xf5\xa9%\xc0\xd3\xccH\xf2Yi\x1f\xc0\xd5\xc1\x80\xe1\xd6\xc1\'\xc0!e\x9f\xa7\xca3\x10\xc0\xe2\xcc\xe0\xa6\xd5\x95&\xc0\xe3GE\xa7\xce\xff"\xc0"*\x93\xb7t:#\xc0\x04\x85\x83\xbf\xe8e(\xc0\xefp/\x1b\rA+\xc0\xf4&\xf4+\xa6\xa9,\xc08\xa9 \xa7\xbce&\xc0\xae=\xd2\x13\xf3G)\xc0\xec\xac\x02k\xfe\xd5(\xc0\xbc\xf3F\x90\xc6\xc8,\xc0\x99j\t\x0bP\x0c&\xc0\x12\xedUGy2&\xc0,\xd1\xf3:VF \xc0\xf4\xf8,\xb5\xcc\xd0\x15\xc03\xb93\x97\xae\n\x15\xc0\xcf\xd3\x17\x9c\x9f"\x1f\xc0\xeb\x08\xfd\xba7\xfc&\xc0\xbb\xf0\xa54\x1d\xa5)\xc0\xba{\xe8v\xa4\x92)\xc0\xcb\xd9ZA\xd3\x93#\xc0\xe4\xe4\x1e\xa1>\xa4(\xc0J\x19\xf5[6\xd1\x17\xc0\x14+\xa9\x054\x17&\xc0\xd7f\xd1K\xc8\r&\xc0u\xeb,\xa3\x07\x10+\xc0\xf8\xfc\x16\xa9\xd3\x02\xf3\xbf]\x1f|"?\xf6\'\xc0\xbc\x8e0\x83\xcc\xe1%\xc0\x0c\xc5?\xb8YQ&\xc0\xe3J\xe4\xc5\x98\xf7#\xc0\x88\x82\xc3\xc8\x98<&\xc0\xc1H\xd7|y\x19&\xc0\x93\x18\xe4&Gn\'\xc0\x07\x02\x9b-\xa0I&\xc0l#\xe9Q\xce\x8a&\xc0\x06\xa6\xcdT\xc5e\x00\xc0Q6\xbc\x97X\xf0(\xc0U\x11\x08\x02\xf5\x99&\xc0\xe4"\x1c\xd8\xb0\xff"\xc0\x03\x92\xf2d\xa7\x8b"\xc0~\xf1\xcf\x1dS\xd6!\xc0{\x93qt[\x0f\x14\xc0_$\x8f\xc4\xa6k(\xc0qY|u@\x11\x1d\xc0\xc0X\xc3\x19Z\x82 \xc0*<\x11\xf6\xc7\x15)\xc0~I\xa7);:%\xc0A\x1a\xd1\x87\xef\xd2\x1e\xc0.\xc0\x04\x1e[\xf6\x1c\xc0\xa9A{\xfbGq\x17\xc0\x8e\xcb\xaf \xcf\x0c)\xc0J\x04\xd8\xc1\x035\r\xc0\xf0uq\xb4ZG\xf6\xbf$\x84F\xc4U\xdf$\xc0\x92\xf1\xf7fWB)\xc0\xf6\x99\xc7c\x17\xa9\'\xc0\x84\x9b\x07X\xceG)\xc0\xb3\x92P\x063\x05&\xc0\xbe\xe5\xd2\xa7\x94\xe9%\xc0\xc8kn\x93\\\n"\xc0\x1f\x15\xdb\xfe\xc7\xea%\xc0R\xa7\xa4G\xb4\x03(\xc0\xe8\xe9\xce\xdex\xd7\x15\xc0;\x129\xf8zA\x1e\xc0\xf6nk\x11\x91\xbe\x1d\xc0\x82<\xf8\x18N\x87\r\xc0\x10\x04\x8az-\xcf"\xc0x\xb8\xc7\xeb\xbf\xb6"\xc0\x83\xdd\x10O\xc0\xb1\x15\xc0xu\xaf\xda1L#\xc08k\x91\x02\xc9y%\xc0\x1b\x13\x8ep6\x07 \xc0\xbc\xb5mB\xc58)\xc0\x8f\x97O\xd6\xd3\xf1,\xc0+\xfd\xa3\x94\x8cO\'\xc0{l\x0e\x08|\x00+\xc0z\xf2\xf6\xb38\xf4\x1d\xc0\x88\x86\x9c\x1fk1%\xc0\x8e\xba\x84\x97qV!\xc0\xe5b\x9f]\xd9\x0c\x11\xc0\x0bh\x90\xa6b\x00+\xc0\xa85\x80IM\xb1%\xc0\xf0*\xe1J\xfe\x17\x01\xc0\xe9\xd8I\xaaB\xb0\x11\xc0\x8b#*\x98\x82^\x15\xc0\xb9/;\xc71\xc3\xfe\xbf\xf4\xad\xbf\xae(\xe9\x00\xc0\xd0*|8\xf1U+\xc0Me\xd4\xee\x1f\xb3+\xc0\xfa\x88;\x82\xa6\x8f,\xc0\xc6\x90\xf2\x81\x81@&\xc0\x8f\xe4\x19\x89\xf5T+\xc0zs\xbe@u\x17\x10\xc0#\xc3\xeeIJh\x0f\xc0\x86\x8b,\xe9?\xa2\x01\xc0\x0fdC\x9ecR*\xc0x\xd5\x03<\x152\x0c\xc0\xc2\xae\xd3\x98\xa9\x93%\xc0xz=[\x19\x9c*\xc0:\xf8l\xcaw`\x1e\xc0\x10\xdfn\x93\xa9\xe8)\xc0\xbe=1\x0fj!!\xc0\x15Ats{g!\xc0P\x98\xf3\xcdEs(\xc0\xb4\xe1\x1d\x93\xbeL\x17\xc0\xe4X4\xc0\xa69#\xc0\x17\x9aZ\x9f\x041\'\xc0\xb3\nS\'\x1by!\xc0\xc2\x8e\xf5[\x81v(\xc0\xd7\xd3\xcf\xc4&%\xf2\xbft_\xb5\x8b\xe4\xad!\xc0\xb3\x9b\x84\xe3\xa4\x1e(\xc0(\r\xe4h\x19\xc5\x1b\xc0e\xf7\x81Ju\xf5+\xc0L+HD\xe5\x84\x07\xc0wi8z\xa6a\x12\xc0\xb1\xa8\x04\t\x83\x06+\xc0\xf5.\xf5\x07\xab.(\xc0\x89\xe9^,f\x86\x13\xc0\x86m\xfd\xa5\xb5\x05*\xc0I\n\xfa\xde\x06\x8e\xf5\xbf\x8d\xab\x9f\x82C\x0e&\xc0\\&a\xe2i6!\xc0/\xb0\x99\x9f\x05\xab\x18\xc0\xfe\xf9|]\xe8")\xc0\xfc\xbbH\xa6DF(\xc0\xe2\x0cxh\xe5.\x14\xc0\xaf\x17\x17\xcb\xd0\xc2,\xc0=)\x96\x9c\xbf\x99\x14\xc0\x1e\xe7\xed)\xfb\xbc,\xc0\xabv\xb0D\x19\x10&\xc0\x0f;\xdcaD\xdc%\xc0W\xea\x9fD\x8c\x1f&\xc0\'1\xa3\xe0\xe5\xad\x14\xc0JEk\x87X*+\xc0G\xe6\xf8mxD%\xc0\xed)k 1\xa9&\xc0lQ\xdf\xce#g-\xc0Qp\x17C\x8f\xd9&\xc0S\x15\x99K%9*\xc0\xf5\xd1\xf2!\xb8\xa6\t\xc0w\x8a\xf59\xcaE\xff\xbf\xcd\'\xea\xf9*\xfb!\xc0\x84t\x9d&`\xcb#\xc0\x9f\x01\xd5(\xb2\x9b\'\xc0Ff\xfbzGm \xc0\x98m\xfe\x1b\x8a\xd7\x1e\xc0\x85Mc&\xf5\xdf&\xc0\xf3\x05/=\x00\x0f*\xc0\xe5a\x9c\x96\xdd\xcb&\xc0\'\'%\x9d\xa9\x95\x1c\xc0\xd0B\x94\x0bUZ&\xc0\xa8S7\xc1\x87e%\xc0\x16\xd9\xe6I}_\x15\xc0\xc99s\x17AC\x10\xc0\xd3\xca\xe2R\xa0p\t\xc0ryK\xb2\xcdV(\xc0\x07\xde\xa6WmV\x08\xc0\x98B]1\xf6\x1a"\xc0\xfd\xa8\xd5\x81d\x0e\'\xc0\xb2\xad\x94\x96\xc2\x00\x12\xc0*s\xc9/\xc0\x99\x17\xc0\xd4\xe1\x9e\x11\t\xee&\xc0x\xd4u\xd5\xef\xc7&\xc0v*\xd7\xcaI<\x1d\xc0fr\xa9;\x1d\x87!\xc0\xf0\xf8k\xf6\x07\x97\x17\xc0e\xc3=G\x91\xb7\'\xc0\xfc\xaa6\xdb\xb0\xe6 \xc0C\xc7\xef\x82f~\x03\xc0\xc7^;w\xae\x18\x1a\xc0]\xd5\x00h\xeb8#\xc00\x01\x11PM\r+\xc0N\xa5\x8d\xb7\xb6\xc8,\xc0\x0c\xb4\x9c-j\x87"\xc0\xd5\xc7cg\xd3\xd1\x13\xc0\xa7\x19}\xe1d +\xc0\xca\x96\x14dW}\x1b\xc0\xceP\x9f\xcd\xeaf(\xc00x\xeb\x9a\x02O\x1d\xc0\xab\xff\xc0\x8d\x99\x08\x15\xc0\x80$\x00\x91\xd6\xca\x17\xc0\xed\x1d\xe9\t5(&\xc0\x18\xc3\xad\xaex\x81\'\xc0G\xc7\xf2`\xcb\x8a%\xc0\xb3\x0c\xcd\x05>u&\xc0\xe4\xf8\xc4\xb5\xdfH\'\xc0\xbb\xdb\x18\x8f^\x9d&\xc0\x1b\xa7\xdf\x81\xe1s&\xc0\'\xc3\xaf,I{ \xc0\xbd\xaa\x8c\xe9\x9e\xf0\x16\xc0q\x9f:Z\xb4\x9e%\xc0\xda\xb5\x03\xedV\x17\x10\xc0\x88\x8d4\xcc\xa1\x9e\xfd\xbf\x1d\xad\xda\x1a\xbe\x13\x18\xc0;\xc5\x17\x82\xb13#\xc0\xb55d\xbe\x1b\x04+\xc0l\xf4\t\xff\xdb\xf3 \xc0\xe4\xa5e\xbf\x10\xfc\xf5\xbf\xb6\xc2\\\x0b\'Q&\xc0\xd1+\xafY\x17\xac\xeb\xbfo5e\x8a0\x81-\xc0eU\xd5\xcf58$\xc0o5bJO[*\xc0\n8GW\xe7\x9f\x1c\xc01\x95\x99\x1c\xc9\xcb!\xc0\x1a\xebY@\x8a\xaa\x10\xc0\x07\x07GTT\xb0\'\xc0\xc1\xa7\xeb\x99RB&\xc0\xd6\xc3\n\xaf\xdfn)\xc0\xb3\xf8\xc9\xe1g"\x19\xc0\xd9jR\xbb\xa7\xea)\xc0\x87\xbc{N \xdc*\xc0r\xb3\xfe1\xe2g\xfd\xbf\xf2V\xc7\x19wY\'\xc0{e(:e\xb7&\xc0)\x1aK`|\x97\'\xc0\xf8:\xf8!\xd1f\x1a\xc0\xf9\x80\x99\x17\x80T+\xc0^\xa5\xdbO\xed\x92,\xc0\xb0#\xdd\xf9\x0f\n%\xc0\x9c\x00$B\x8b\xc4\x01\xc0\x8cc[\x15\xa1V&\xc0\n\x18\xbd\xd8\xf8\x1b(\xc06nL\xe3F\xc8&\xc0\x15g\x969\xa8\x8f,\xc0(\x16?{E\xf5\xfb\xbf^\x1d\x87\xb5`\xfc\x17\xc0(\xf1\x11e\x1aN(\xc0\xecB\xee\xfe\xae\x1d+\xc0\xde\x1a\x11\x98\x1b\xfc\x00\xc0\xc3\x10\'\x10\xe57-\xc0\xbf\xabr\xba\xean"\xc0\xc8\x0e;{%\xe9*\xc0\xcd\xaf\xdc\xa1\xd4\xc6,\xc0&6\x91\x8c\xa6\x10&\xc0\xa8\xed\xc5c\x84\xb4(\xc0-~N4>B)\xc0G\xe2\xf3\x91}T*\xc0\xcc\xd6.N.-(\xc0\xdb\xb6n\x11\x89\x08+\xc0(2\xc58\xc7\xf4\x1e\xc0\xf1\xb0\xba]\xb6\x03)\xc0\xd0\x99+.\xc5?\'\xc0\xd5\x81\xe1\x95=\xdf\x0e\xc0\x08\x8b\r\xd7Z\x9f\x1e\xc0\xd4_B\xbdD\xe6&\xc0@l\x8c\xcf\xa8|$\xc0/\xcdG\x87\xf5g*\xc0\xb4\xd5\xd4.t\x92#\xc0\x0bz\xb0%*Y%\xc0~\x00\x89\n&\x84 \xc0\x80\xac\xb3qg\x9d\xfe\xbf\xc4\x9e\xa7\x84\x0b\x02\t\xc0\xfc\xf0\xf2\x83<\xe2\x11\xc0\x1b\xc3h\xb9\x16\xeb*\xc0\xb9\xb7^j\x8d\xf5+\xc0\x9e\xe6\xc5\x11<\xcd&\xc0\x1f\x07\x0f\x03x\x86\x1a\xc0\xa6\xc7\xd7\x1f\rp\x14\xc05\xde\xb3\x1a#\x14-\xc0\xd5\xc1\xa2\x076\xdd+\xc0\x93\r\x8a\xf3lb)\xc0+\xbd\xab\x91?O*\xc0+\xb4F\xbe]\xaf&\xc0\x99P/M\x06\xdd\x13\xc0\xc0\x16\x93\x9f&\x0c\x11\xc0\x06M0\xd7}X&\xc0\\8L_\x84~*\xc0\xb67\x8c\xc2y\x91%\xc0\x10\xd9\x187NV\x06\xc0\xb1\xbf\xf3u9\xff\'\xc0\xb70V\xabjR"\xc0I\x9f(\xbdy& \xc0*\xc8\t\xea\x1e8-\xc0\xc9\xce#\x10\xba\x7f \xc0\xb20\xab*2@(\xc0\xcci\xbd>\x82\xa9\x03\xc0\x08"\xcbm(\xe4\x13\xc0N\x9b\x1f\xad\xca\xb1\x1d\xc0\xae\xca\xde\xefTk\x1e\xc0\x13Vb\x98C\xc3\x15\xc0\xa5\xe4\x055\xc0[\x13\xc0X\x85\xa3\xe2w\xe1\'\xc0\xa8{\xd8\xcd\xb3\xc3!\xc0\xe0K\x00\xe2\xf2@\x06\xc0Vi\xdc\x9a\xadx#\xc0\xe0\x82l\xab\xb9\x11\x1d\xc0\xce\x9e)r/\xca#\xc0\xb3\x98{\xcb\xf0\xfb*\xc0\x8b\xec]\x1a[\x10#\xc0\xea9\x02\'.\n-\xc0\x853\x8f\xac9\xb5 \xc0H\xb7\xf7\x972\x01+\xc0\xa1\xc1C\xf4\xb8\xca(\xc0\xf2\xd6=*J[+\xc0\x9d\x1e\xf5H\xe6\xfd*\xc0\x07\xe8+\x1f\x8f{+\xc0[\xa8\x7fE\x12i&\xc0\x02cz(\xabL&\xc0\xd4\x13\xf6\x11\x82\x1c)\xc0\x81\xb8\xfd8\x08\x82(\xc0\x97 \x81\xf8\xf9\x7f\x1d\xc0!\x87d|\xd6V+\xc0.\xec\x0e&\xee8(\xc0C\x06\xa9/~\xf2,\xc0\xc7}j\xa9EK(\xc0\x91f^\x95PD(\xc0\x82\xf4*\xc1\x8fS+\xc0\xf2*\xdc\x0f\x98K)\xc07\xdbG8\xba\xa5\x1c\xc0\xc1\x13\xf0\xc3\xfe\xe9&\xc0\xb3|\x84\xdb@\xd4\xf6\xbf\xb2\x95S\xa3\xf0\x9b*\xc0\n\xfc\xf0V!\xd0"\xc0f\xcf\te\xf1q\x1f\xc0\x19\xc5E\xc6\x8eT\x1c\xc0pku\xff-\xc6+\xc0Q\xb4\xf4\xbd\xcd\xe5\'\xc0\xb2u\x17\xfed\xa3\x01\xc0\x14R!\xa0\xcd5\x12\xc0\xd7c\xd0]\xac\xdf\x17\xc0\xef#\xa0\x87\x9c\x87*\xc0\xa7=D\xed\xb6w(\xc0\xe3c\xb8\xe3\xf9D\xf6\xbf\xff>\x885\xe1\x18+\xc0\xafR,f\x8b\xf5\'\xc0\xc6\xa8\x06c\xb4\x97,\xc0k4\xe7\x1dR\xad\x1e\xc0\xb1\xe9\xaf\xda_H)\xc0mq\x9d\x04Dr+\xc0\x02\x16\x07\xc9cb*\xc0\xec\x9cx\x01\x9f\x88(\xc0\x12&\xd7\xb3\xc8\xe7\'\xc0<\x04\xf0\x00E\xd0)\xc0\x06\x12\xe4\xcbu^&\xc0</\xce\x8d\xab\xd1 \xc0\xba\x91\x8c1Y\xe4\x11\xc06\x05\r\x9a8_\x12\xc0\x04B\xe3i\xc5\xb8\x0c\xc07i\xa4u\x15D+\xc0\xdb\nW@s\xa4(\xc0\x86\xaf\xa1\x8bY\xdb\x1a\xc0\xe5W!4\x01\xf0&\xc0\xf81\xfe\x07)\xa1\x1d\xc0P\xb9\x9bTu\xb7&\xc0\xd5%so`\x0f*\xc0\x1f\x03_\xe8\xb5D(\xc0x\x7f\xa9\xe2\xcd\x82(\xc0\xbc0i%\x96J(\xc0\xc3\x19y\\/\x16)\xc0\xb3\x1c\x81\xa8\x1d\xf7%\xc0\xd4E\xb6<>\x8d\x17\xc0[\xd7\xe8\xc32\n&\xc0 e\xb0y\xb8q\x12\xc0\x8fq\xf2%Be\x12\xc0\x94\xea8\xf7v\x93)\xc0\xdeN\xc4\xac0 (\xc0\xe7\xd1\xb3t:)!\xc0@nY]Y\xb2%\xc0U\xe2\x93\xc9}w(\xc0\x87r\'\x11\xda&"\xc0J2\x14\x13\xfd)(\xc0Z9\x91\r\x1d\xb0\x15\xc0\xba\xbc:\xa8\x06\xdd\x15\xc0\xd7\x10Av\xfd"\x16\xc0\x9d\x90N`AO*\xc0SO\xa6\xa6\x15\x17&\xc0K;\xff\xf4\x13j(\xc0\x0c8\xb9\t/\x1c!\xc0\x91\xdc\xdap\x16\x80\x13\xc04V\xc3\xf6\x19\xdf&\xc03\xe4\x98\x06\xcc\x92\xfe\xbf\xb3\xf6\xc9\rv3!\xc0 )Uo\xf32\x10\xc0\xa5tX\xdf`\x8b&\xc0\xc2\xe6\xda|9Z%\xc0\rI\xfeE,I-\xc0F\xfd\x18\x02\xad\x90,\xc0\x1f\x03\xc27Gj&\xc0\xf5\x03)\x9c\x97\x1b*\xc0\x1b\xf4\xafx>\x1a\x03\xc0E\xa9\x11stk \xc0\xec;\xafU\x01q)\xc0\xc7\xfc\xd5)\xc7Q!\xc0l\xed\x17\xd4{\xbd,\xc0N\x105AP\n*\xc0syM\xde\x04\xdb+\xc0\x9b\xfbkv,\xa8\x11\xc0\xbd\xcb\x00\xa9\xfc\x82\x1a\xc0\xfb0\x11\x91\x9eN&\xc0\x085>\x1bQ\x0c+\xc0\x18\x0eT\x07\x0eI$\xc0\x9c\xd5\x88\x1am\x15!\xc0QgN3\xf5}(\xc0DEf\xe3G\x95%\xc0\x88\'\xa8z<\x86\'\xc02\xd4\x05G3\x04(\xc0\tI\x809V\x8d&\xc0\xa4\xadV4\xacC&\xc0p\x01\xb6\xf7\xa7\x95\'\xc0\x9d\x90\xd1\x18\xd9] \xc0\xe8\x9c\x1d\x08\xd1\x80+\xc0\x03=\x95 Z\xd3\x1e\xc0\x1a\x7f\x17\x80l\xe8!\xc0p\xa6#<\xf9\xf2#\xc0C\xb8\x96\x8f\xe4-"\xc0\x03t)\xc63\xdb%\xc0\xc3\x8cGg\x92\xc3\x01\xc0]q7\x8d\xead*\xc0\x9co\xcdH\xca<)\xc0\x1f7UxiC)\xc0W\xb3eT\xa9n\x08\xc0=\x9d\x96\xf8x\xf7\x1c\xc0\xfd\xf4\xcas\x97\xdb*\xc0\xda\xbb\xa8>\x8e\x82 \xc0w"t\xea\xaaW&\xc0\xa9\xa8\x0f\xd6\x168%\xc0\x0f\x18\x9dh\xe80#\xc0PS\x9b1\x16\x1f*\xc0pp\xc3\xd0\'\xc5\x1b\xc0 J\xea\x1e"\xf6\x1c\xc0t\xd4t\xbfiG(\xc0\xe8\r\xf0\xe7t\xe6*\xc0\xe2\xed\xc8]\xf0t(\xc0\xd4\xaa\xb9\xbe\xc3\x06#\xc0\x08z\xff\xe5e\xc2\x1b\xc0\xe4\x05\xdb-A\x92(\xc0\x0bo\x87\xe0/\xb9\xf1\xbf\xabD\x04\xb3%O%\xc0\xe5\x8dr\xd6_\xf2(\xc0\x80\xc7;<i\xd1*\xc0J\x9a\x84\xef\xaaw&\xc0Nj2\xb8\xe9\xae\x11\xc0\xdc\xf5\xce`\x167-\xc0\x12\xabj\t\xabc$\xc0\xf3\xef\xf4\x1e\xe8\xa9*\xc0h\xbd|\xb6\xb0\x9b*\xc0\xe4\xbe\xa4\x0c\xd8\x14\x1f\xc0l\x8fx\xd9L\x85%\xc0\x85bz\xc8\xd4\x97(\xc0\xc0\x99\x01\t\xc7\xc6\x0c\xc0\nu\x0eV*\x94\x15\xc0\xaf\xcc>!\xee~!\xc0I\x08\x0e\xcc\xbd\xf0\'\xc0$\xbbwi\xfc\xc2,\xc0\xef\x8c\xa1\x8a\x162(\xc0}\xb6\xee\xf6\x18\xef,\xc0\x1d\x15\x8e\xa4{D\xef\xbf\n\x8e\xe6\xe8r\xb1\x04\xc0w\xea\x0e\xa6\x17\x9d&\xc0D\xb7\xe2\x8b\x8by\x17\xc0q\xcfnm\x8a\xd4\x1d\xc0\x86\x1bl\x93\x81\x1e\x15\xc0\x97\xd8\xe08\xf8\xbb,\xc0\x91\xc0\xb7\xadOf)\xc0\xe8\xbc\x0e-\r\xf0\x1d\xc0\x83\x7f g\xc54,\xc0oz\n@\xf52(\xc0q\x00\xcc\xbeG\xf7\x1d\xc0:\x93Hm\xf3\xc4,\xc0d\xab\x8e`i\xd4\x15\xc0\xba\x10\xa4\xb0\x05\xb2(\xc0\xe6;\xdf\x93\xe20%\xc0\x01\xd8E\x85\xd3\xf4\x16\xc0\xf44-\xf6\xb6o\xfe\xbfJ\x91\xc8\xc5c\x03,\xc0y{`\x8a\x0f\xa8/\xc0\xe6k\xec<\xeb\x17\'\xc0W41{\xe88\x1a\xc0h\xa4\xe9!\xff\xed\'\xc0w\x9d\x8f\x84\xcd\xf5\x19\xc0\xce\xee\x9b\x9fGD&\xc0\x90\xd2\xb7Bj\x91\x1e\xc0\x9b\xee\x97G0\xf4)\xc0\xcbA?F\xae\xc7,\xc0\xa1\xf8D\xdbg\x04\x1a\xc0V>W\x81D\xcc*\xc0\xaa\xc2#\xbf(\xea\x03\xc0D\xd0\xc7]\xb0\x9f\x17\xc0>&\xc2\x9a\xfb\xfd\x18\xc0w\xf5\xd7\xb2\xa8k\x14\xc0\xe6:\x9d\xc6\xe2v&\xc0\xbd0\xcde\xe9\n\x17\xc0\xa9\x95bv^\xf2%\xc0s;\xc5\x05\x00E\x0c\xc0\xf7\xe2\xc5\xbf\'\xf8+\xc0\xee\xb0\xef\x96\x17\x8d,\xc0\x10\xc4\'\xcf;\xbf-\xc0\xfa9=\x18\xd0\xc3\xfa\xbf#W\xdd\xbb\xf6\x01\x16\xc0\xd4\x9d\xcb\xd8\xee\xb5)\xc0\x9c;<\x08\xa8\xd5\x17\xc0\x88q\xadI\xd8\x1a\x17\xc07\xc3\x91S\xe3\t\x1e\xc0\xd9#K\x98\xee%*\xc0\x05\x0f\xaeD\xa7\xa4\x18\xc0U\xa42y].#\xc0\x9es\x10`ER+\xc0\xe8\xc1_\x9c\xbaj\'\xc0\xc4M\x06z\xb6:\x1f\xc0\xfb\xb0Gyj\xae&\xc0n\xe7/\x9alb\'\xc0T;C\xa4\xc1\r\'\xc0\xd8\xf1z2\xf2\xa2\xf5\xbf/b\xd7-\x0f\xc7\xec\xbf\x92\xd69\x83L\xa5!\xc0\x0c\xa1\x97C\xf2J\xef\xbf 1{\xa0\xf9_\x13\xc0d\xa0\xf4(\xcb\xc6&\xc0&\x17\x11.\x12\xda\x17\xc0"KZ4\x9e\xcc%\xc0v4\x14\x9aT\x9a%\xc0\x05}\x073\x92\x9b$\xc0w\xf5V\x83r\xed\'\xc04sDq\xb3/+\xc0\xec4\x0f<\xc4\xb4*\xc0\xde\xd2\xceeHf\xfd\xbf\xcf\x8c\xaf\xe7q#\'\xc0\xf0@\x9ea\t\xaf)\xc0y\xfc\x99}\x05i&\xc0P^Tg\x12N\'\xc0\x9778\x1a\xf8\x90\x1e\xc0\x1e\xc7\xd7S&t$\xc0\xf2\xce\x94\xecB\xc8)\xc0\xd8\xf5\xf5Tw4&\xc0\xc3\xc3\xd9\xab`\xb6\'\xc0\xab\xff\x18!\x1e\x82$\xc0\x98YFR\xe4\xc4)\xc0\xd1\x02\xf1\xca\\2\'\xc0=\x1d\xea\xf8\xc6\xa9*\xc0V2\x11\xcc\x8f\xbd,\xc0@\xae\x9c\xf5\x9eM)\xc0\xea\xd3G\x1c\xc3,(\xc0<\x13Bx*b\'\xc0L\xfe\xe7f\x98W!\xc0\x19\x896K*\xa9"\xc0\xd8\xeb\x06\xfat\xf3(\xc0\x03X\xcbT\xb2<(\xc0\x11\xc3\xe3\xa8\xc54\x1d\xc0\xe1\xa7\xbd\x1a\x8f\xe8%\xc0\x11/\x81\xeb\xf4;+\xc0\x8e\xf08O\x950\x1f\xc0\xdf\xcf\xf8@\rx+\xc0\xf2O%\xe5\x1a\x98 \xc0\x04$h\xa1\xae^)\xc0\xf9\xee\x19\xa1\x8a\x14 \xc0\x14\x95i\x83\xf3\\#\xc0\xe5\x94A\x86\x05C&\xc0\\\xfb\x9e\xbe<\xaf)\xc0\x1eE>\xea\xdc\x91\x1d\xc0"\x926\x9bSn"\xc0\x00LG\xcc\x1a$\'\xc0\xe5sE\x11\xc0n(\xc0I}\x14\xeb\xf7\xfc*\xc0\x9d\x07\xde\x88j[+\xc0\xa1D9\x12l\xe4%\xc0$\xdc\x83\tNL$\xc0\xad\xa6\xfc\xfeR\x05#\xc0\x96\xa2\xb8\x08\x92\xa3%\xc0H\x7f\xb0`\xcbD\x10\xc0(h~\xb3\xbeg\n\xc0\x08\x17%\x97\xf9U+\xc0\xd6\x1b\xefkTF&\xc0P\xc5>\xff\xd2\xfc*\xc0\xec\xad#\xa2B\xa8)\xc0wJPHF\x15)\xc0\xbb\xf8%\x0fX\xec$\xc0s\x9c{d\x16\xc4\x17\xc0\x19[\x8a\xb0RA(\xc0G\xae\xdc\x1c\nH*\xc0\xd6\xd6\xdcvS)*\xc0?\xfa\xd7\xa2\xc3U+\xc0\xd2L\xe7\xec(y\x03\xc0q6vP\x9b\xa8*\xc0\xccu\xa3%\xd0\xc1-\xc0\x9f\xe6\xa3\xbaz\xc5%\xc0f;\xfc\x02\x0b\xda \xc0I0\xa2\xe4\xc7\xc5*\xc0}+Rf\xdb\x0e*\xc0|\x98\xf8\xfd\xd4Q+\xc0\x174o\xb7\xd7\xc0\x1e\xc0;W\xd9i\x05~\x13\xc0\r\x0bCq\x9cN&\xc0\x8b\xc1\xd3\xef}K\xf3\xbf\x90\x93\xafIF\xd1!\xc0\n\xc4yE\xfb9\x12\xc0\xcdzUE\xe9\x81$\xc0\x00\xbe\x0b\x99N\xd8)\xc0Z\xb5\xd3w\xbd\x89*\xc0z,~(\x02\xab\x1e\xc0\xa56\xe9^n\x87\x1e\xc0\x12\x04\xfcu\x84\x19+\xc08\x04\xd2\xefYV\xff\xbf\xb6K\xecs;\xcb*\xc0\x94\xfe\xb1(h4)\xc09M6\x99\x02\x07"\xc0\\i$iS\x85(\xc0\xc8\xc7\xdf\x93\xa9\xff)\xc0\xeb\xce\xc1S)\xdc \xc0b\xb8_E\x00\xc4,\xc0{kk\n\x98\xb5&\xc0z\x02N\xca%X\x14\xc0\xa6\xc6N\x11\x93H+\xc0\xd7\xe1\xc7\xf5\xf5\xb7%\xc09P\\\xca\t\x88\x13\xc0N\xbf\xe7W\xdb\xb8*\xc0\x97P\xb9\xe2\xf2\x0e,\xc0\x1a\xe4\xf5*\xb1B)\xc0j5\xba\x95\x95a*\xc0l\x1dlD!\xa2\xfc\xbf(\xa9\xa7S\xa0(*\xc0\x8a\xfb\x80ZJ\xce\x18\xc0\x15\x84%i?%"\xc0c\xee\xf3\xe4q\xc0#\xc0\xfco\xdb\xd2\xd0g\x12\xc04#\xc7\x9c\xaf\xd3,\xc0*hx\x8eu,"\xc0\xe5\xd8\x97>\xf7\xc5-\xc0\xdcs\xe5\xf2\xfe\x15&\xc0\xd38\xd6\xd6\x08\xde%\xc0#\xb7\xa0\xc9pX%\xc0\x02\xbc&\xf1\xf6\xe1(\xc0@\x8c0\x00\'\xc5,\xc0\x9eU\xc3\x9f\xa7\xec\'\xc0\xf0?s+\xedV*\xc0\x11\x1bQ\xc7JO*\xc0\x03d\xfex[X%\xc0O\xff\xff\xbf\x13\xe3*\xc05\x9c\x90B3\x81,\xc0e\x0bk\x96\xb3l&\xc0(\x10\x9c\xdb\xca\x1a+\xc0\x16(\x1f\x0bz\xda+\xc0\xfd\'B\xfb\x92/\'\xc0t+@\x12\x98Q\x1f\xc0G,\xaa\xc6\x90\x86"\xc0Rn\xd6\xa8a\xd6&\xc0X\xc0\xd0W:h&\xc0\x1d\x90\\\xf7rM"\xc0\xc39\x10\xdb%\x9f\x15\xc0\xe9\xfb\x97\x9c\xe7\xfc*\xc0`\xaf"\xeeG\xbd,\xc0!"G\'\x06\x91!\xc0\x94(.\x1d\xe0"\x12\xc0\x0e\xa4*\x81\xc5\t+\xc0\xafX\x06$"t(\xc0l4\x95\\`w&\xc01\xb2\x86G\xf0\xb5,\xc0\'0\x9eDp\xd0\x10\xc01H\x01`\xbbV+\xc0\x89y\xbayi;)\xc0h[\xec\x9bNa(\xc0\xdb~\x8fo\x0e\x18*\xc0\x03\xa9\x8a"\xdb\x1e(\xc0\xa3\n\xa4VY\xa9\x1b\xc0\xc0\xa2\xf3-\xae\xa8\x11\xc0\x8f\x12x\x9f\x832\x1c\xc0\xad0\xa2\xf7\xae\x16&\xc0\x80\xe5\xe71\xe5\xb0 \xc0\x83\xde=\xfa\x0f\xac)\xc0@\xaa>\xd4\x88\xb8\x18\xc0\x15\x8f\t\xa8#\x8e \xc0\x12Et\x7f\xee\x17\x08\xc0w=\xc1\x8cv\x11*\xc0W\xa6\xe1\xfe\x1f\xc2$\xc0]\x14L\x9bn\xe6*\xc0e\xd4Zae\xcf\x0b\xc0\xf2\xb3\x98\xc0\x08\xcc)\xc0(\x12\x17\x89`S*\xc0f\x16^\xb2\\J&\xc0\x890\xd7e;\'#\xc0\xf3\xed\xc9\x13H5\xef\xbfYC)\xed\xbb\xfc#\xc0;\xfb\xef=\xa8\x84\'\xc0U\x80Py6\x8f)\xc0\xf5\xa0m\x19u\r\x08\xc0\xd9\xbejy\xa6P!\xc0jxs\x13Q\xb4\x1d\xc0\x9c\xf7\x90\xc3BS#\xc0\x9e\x83\xbfy\x13%)\xc0\x8ak7\x14=\x9c*\xc0A\x94\x02\xf1\x9bM\x08\xc0\xae\xebt\xde9G$\xc0\x826hp\x0eW&\xc0\xd8\xb0\xa84\xd9b\x17\xc0\xf2\xf2\xf3\xd4\x94\r\x14\xc0\xdft!D\xb58#\xc0\xf5\x0b\xd2Q\xb1\xe4\x02\xc0\xdb\xba\x1c0\xd4\xe8$\xc0\xba\xea\xc4\n\xf1Y\xfe\xbf\r\xc6\xb0\x1d\xe6\x8c\x11\xc0\x8a\x93\xcb\x04\t\x7f\'\xc0\xd3\x0cMf\xbfV$\xc0\xa7\x0b\xb9T\xde\xf3 \xc0\xc1\xbe\x85o\xaf\xea)\xc0\xeb\x83;G\xd9;&\xc0\x1dF\xd9\x9b\xe1\xf0\x1c\xc0\xc7<\\/\xd2\x90,\xc0\x8e+\xa7\x8b\x88\xc5%\xc0\xe9\x86\xd5)\xd4w,\xc0\x99\x94f\x12)\xd1)\xc0}\x91\x96\xe6\xb7Y*\xc0\xf2]\xa3\'\x0f\xf6%\xc0\xb7\xbb\xa7S\xb8\x18(\xc0\xe9\x88&\xe0t\x9f\xff\xbf\xec7\xf5\xb0\xb6\xd1*\xc0_\x13W\x1d\x0e\x07\x1d\xc0\xbf\xef\xf1\xabb\x10\x1d\xc0\xd6\x10\xf1\x81\x95\xac(\xc0V\xeb\x98\x1d\x1f\xd4\x11\xc0\x83,\xb1\xdc7o\x1e\xc0\xd9\xa0\x83`\x1b\r\'\xc0!\xd2T\xfa<-\'\xc0\x10\xb5\xb3-[\xdb\x00\xc0\xdb\x1agk\xa6Q&\xc0](\x03>\x8f\x05"\xc0C\xd1\xd2/\x10x\'\xc0\x1e\x7fq\x0bb\xb7*\xc0\xees{;!F(\xc0\xfa\xc7\xb5*T\xdf\x13\xc0}\xd7\xdc\xaeM\xa9\x10\xc0\xa0\xb2\x0c\xd5\xfd\x03,\xc0\xdf\x8f\xb9\x87\xfb\x86!\xc0\xeaR4\xc0h\xfb\x18\xc0j\xe8\xcd&H\xe7\'\xc0\xc9\xf6!i=\xd8\x14\xc0\x9a\xd5\xc4 \xcc\xd5\x0c\xc0W2u\xbd^\x8c!\xc0N\xfa\xc0\xfeL\xcf\x17\xc0 \xf7a\x14\xa4\x1e(\xc0\x14z\xfa~\x9bb-\xc0\xf5s\x84\xe1y\x06+\xc0Ct\xa3b\xeb\xf2)\xc0\xab\x8b\x1e\xacv\x05&\xc0\xaaa2<\x08\x05%\xc0\x89CQJ\x9f\xc0&\xc0\xd6\n\xa7m=\xa7,\xc0\t\xcd\xd4u\xb3t&\xc0\xd56\xfc\xed`\xfa%\xc0\xe9\xe2J\xc0"\xe6\x00\xc0J\x01G$$;(\xc0\x189\xb8R\x80\x9d*\xc0`2\xac/\xce\x01-\xc0\xef\x02rf\xe11(\xc0\x9b>\xe1 \xeez*\xc0\x00\x02&\x01j\x14\'\xc0\x19\x02@\x84\x97\xf2*\xc0\n\x96\xe6\x14\x17M\'\xc0}\x10\xfa\'\xde\xed\x05\xc0\xea\xf7\xf3)\xaf\x10\x16\xc0Kb1\xff\x86\xf4,\xc0\x00\x1bZ\x88\xaf4&\xc0\x87^\xfb\x961\xd6,\xc0\x01\x8e\x89\xf5\x08\x0e\x16\xc0KW\x94$K\xae$\xc01c\xbd\xc1\x91\x1a\x03\xc0\xaar\x85\xc8\x18\x91,\xc0\\\xa1\xb4l\xc7\xc6*\xc0\xcd"\xff\x18\xdb\x9b"\xc0<\xf5\x04\x19\xad\xc2(\xc0.\xe7\x82\x16\xbe\x87*\xc0z\x0bT\xa4\xf8\x02\x16\xc0\x82\xba\xb7CVM*\xc0\xa6\n\x82\xf4\xfey(\xc0\x0e\x81`\xfc\x7f@-\xc0\x13\xebE9\xa9\x85&\xc0*\x00a9W\x92*\xc0\xb9\x8c3\x08\xfa\x8c"\xc0\xca\xdb\x9b\x0f\xb4\xee,\xc0m\x84EI(-)\xc0\x15\xac\x9f\x84\x0fG&\xc0H\xb5\xd7e\xda_*\xc0\x0c}W8\xc1a(\xc0^\xb3\xbbv\tA+\xc0\xd93K\x11\x16Y(\xc0<A8\x00x (\xc0;G\xad\x1f\x06)(\xc0\rX] \xbc\\+\xc0\x19KME\x89\xb3)\xc0sD\xcd\x81S\xab&\xc0a\xd4\x01qT\xd9 \xc0oq\xa9u\xf1U+\xc0f\xfb\xec%\xce\xc7*\xc0\xcf\xbb\x07V\xe8\x0e*\xc0z\x7fI\x0eum \xc01\x90\xf7\xd9\xb8\x12\x08\xc0P\x15l:\xd6y#\xc02\xf8\x95\x18\xe6\x89\x1f\xc0Z\xd1\x10]F\xaf\x1b\xc0\xbc_Zy-\xa9\x1a\xc0\x12cC\x18\x12\xff)\xc0\x8f\rfh\xac!\x12\xc0S\x9fsi\xf67*\xc0&\x8a<\xb5z5\x01\xc0\xf2\xeb\xb5\xf0\xaf\x15&\xc0~2\n\xa2?\xad%\xc0\xe6_\x15\xd8DU)\xc0\x19>SJ\x8dY\x08\xc0\xac(\xff\xa9Q\xc1 \xc0\xc0\xb1\xfe\xcb*\xec)\xc0e\xd0o,<|\'\xc0lT/yb\xe8\x1c\xc0\x9eRxe\x94((\xc0\x81Q\xb87\x1e1(\xc0\x92)&\xd1\xed=(\xc0Wi\xb5\xfb\x8d\xe7(\xc0x\xb4\tCB\x94\x18\xc0\x91\r\x81\x0b\tN*\xc0\xc5\x12;Y0\xa6%\xc0/\xa3\xaa%v!(\xc0n\x91\xce\xfec\x12&\xc0\x16\x1c\x88\xa5\xca\xf7\x16\xc0\xc7l\x0f\xe2\x98u&\xc0,\x86\xb5+\xa2\xc1%\xc0\xf6\x1f\xf7\xfa1\xb3%\xc0\xa2\x89\xe4\x1f;{&\xc0>\xc4g \xa4\xab\x18\xc0\x8e\xe6\x16\x94\x1b\x0e+\xc0\xc1\xfb\x11\x1fh\x04&\xc0kg\xdcI\x8f/(\xc0\x82\x9a\xee\xbd\'I(\xc0\xb9\t\x9b\x9cd\x8d&\xc0\r1\x02\xa9"\xd9!\xc0\x186/\xd6\xbc\xe3"\xc0\x8d\x1cov\xd8\xc3-\xc0\xb0\'{Tb[&\xc0X\x81g\xfa\t\xf6(\xc0\xd0\xd8)\xfd\x98t\xff\xbf\xe5\xe9t@ !*\xc0\x975\xfb\x1b)2+\xc0\xc8\x86\xbf\x15\xbd\xe2\'\xc0y\x12vz\xef/#\xc0<O.\x1cU\x92\xf1\xbf\x89f\x8fJQ\xbc\x01\xc0\x044\xe9E"\xf0*\xc0E\xb0\x1d\xb8\xbc\x1a)\xc0\x82\t(\xc2\xc3-(\xc0\xa5~\xb4C\n\x97\x1d\xc0zt\x19:\xfa\xce-\xc0\x9cA\xba\xdbA\xa5\x15\xc0\x04\xf6\x82\xc7\x98$"\xc0t\x8b\x06\xdc\xbac \xc0\x00SV\xc2\xd36\'\xc0\x82\xc6 u\xf8N&\xc0&t\xfb\x93\xaf\x18-\xc0\xa8\xa5b\x1a\x13\xdd#\xc0\x7f\xc6\x7f\x97\x01_-\xc0\xbd\x1a\xd7\xa7\x1f\xaa&\xc0\x01\xb5\x82\x90!\x86&\xc0V\x0c[\xae#\xba&\xc0\xcb\xb99\x98\x07\xe1#\xc0\xc3\x95\xa2/x\xbe)\xc0\'\xcd\xe5\x11,\xe5*\xc0\x1c\x1d\x17\x1a\x9e\x96 \xc0\xeb\xdc:Cwb\x12\xc0\xa3Q\x01\x89\x98\xaf&\xc0\x9e\xff\x80\xf5\r\x8c\'\xc0:\xa9\xf9K\x08\xee$\xc0Or\x1b\xc5"i(\xc0\xdd\xe2\x11S\x94\xe4,\xc0c\x93\x9dH\xbeH&\xc0\x82L\x00g\xf4\x93.\xc0\xc1\xee\x0b}\x90\xde$\xc0\xce\xd2<\xecX\x8a\x17\xc0\x96\x17\xeb\xb4^\xed\'\xc0\xc2I\xb4dk\xc0,\xc0X\x13\xc7\xf6]\xcc\x10\xc0\xef7\xd8k0T#\xc0TlO\xd2\xbd\xfa*\xc0\x9a\xad\xd6\xf5\x91\xc7,\xc0XZ\xbc \x91\xd7,\xc0\x06\x8c\tv\xc2S%\xc0ygS\xaeB\x16*\xc0b\xabs\x85\xb2\xe3\xfe\xbf\x15\xfb\x1a\xc2]\x19\x0f\xc0E2HN\xeb*!\xc0"qe\xe2W\xe7%\xc0\x84V\xfa\xdaw,\x10\xc0!\x1f\xaaj\x9b\xdf)\xc0\x17\x87\xc5\xcaq\xc7*\xc0\x94\xc6\xfe\xa1\xfd0\'\xc0\x7f\xdc\xafE\x96v\x17\xc0\r\x18*x\xc1 *\xc0.\x94o\xc3\xfbu(\xc0\x91\xa1\x882$\xf8\'\xc0\x8e\xa1\xa1\xa8A\x0e!\xc0PDn\xcc\xa3\xc7,\xc0\xf4\x1d<;\xbd\xd4,\xc0\x076\x8ft` !\xc0!t\x1ea\x9a\xf2*\xc0XES\xd7q^!\xc0}\xc2\xfd6\x15\xfe%\xc0\xd3;\xc1\x9e\x879#\xc0B\xf7\x03\xaa\x0b\xfb\x00\xc0\xde\x82\xacG}\xf7 \xc0\xee\x9a\x84\x18!\x11-\xc0\xc2\x05\xa0uIE+\xc0\xa6\xaa\x00\xb2\xe9:%\xc0\x1b\xb9\xd1\xab\xd5K*\xc0\x1f\'\x99go\x1f*\xc0\x8a!\x87c\x97P\x1e\xc0]\xdc\x9f\x82+\xd1\x07\xc0\xfa\xe0\xecyv!\x12\xc0\x07\xd4\x0b!\xac\xf5)\xc0\xf93\x86\xce\xc9\x7f$\xc0\x80\x84\x15\xb00\x1b(\xc0\x1bz\xe2q\x17/+\xc0*\xfa\xfe>{\x03-\xc0\xfcC`@\x08(*\xc0\xe4\xce\n\x80\x89\xa8!\xc0\xdd\x80k1\xca\xd3\x10\xc0pH\x99\xef\xa0H&\xc0\xc0\xba\xedu\nr)\xc0L][\xf5\x9e\xdb%\xc0w&`.\xc41(\xc0\xb9O\x83!\x89O\xf1\xbfo\xec5s_A(\xc0@U\xd4\x1b\xf1\xf7\x1d\xc0|\xe7TF\xbc\xae)\xc0\xb9ck\xa4\x96&&\xc0\x9d\xc0F\xf2\x80\x8a*\xc0V\x1ai\xfd\xaf\xb9%\xc0\t.\x15b\xc78(\xc0d\xc4\xc9\xe8\xb1;+\xc0B\x05\x86\n\x95\xfc&\xc0qso.\xb1\xe5\x11\xc0\x8b\xc2\xab(\xfc1&\xc0WO\xfe3\xf2\xd3(\xc0\xf4\xb9\x99\xbd\xa8\x7f&\xc0Bi\xfef\x95\xf6\x1c\xc0\x15\xb9\xae\xe8\x02u\n\xc0\xce\x05\xa4%\xf2\x85\'\xc0\xef\xcc\xcb\xa5\xae\xf3\x16\xc0tg\xa6\xe9\x01\xca&\xc0(CO\xfe\x0c\xa9&\xc0\x0c\xd1\xd7\x1b\x89\xf2\x10\xc0\x17\x97\xf9\xbfDe\'\xc0\x04\x88\x97\xef\xc0\xe6\r\xc0\x08o\xbd\xd6\x1d\x03#\xc0\x1e\xd9\xd9\xe8!\xfb\'\xc0|+\xf8\'\xf4\xe0%\xc0+H)\x9b\x8d\xc2&\xc0\xed\x12\x1c\tf\xc0,\xc0\xc9\xec-|\x90\x88(\xc0\xa5)\xd0\x84\xae\x9e*\xc0A\xcc\x99u5\xe5\x00\xc02\x99\x15\x8b\xdb\x17#\xc0\xd1^2\xba\xa4<\'\xc0"AVx\x96o\x18\xc0\xbb\xd2\xa4\xdaS#\x06\xc0Y\x98\xa4\xa33\xea*\xc0\x8et\x16\x15\x1c\xeb\'\xc0{\xfa!7\xb2\xf1\x19\xc0\t\x857u"\xda&\xc0[\x80\x0b\xeb\x9c\x8f)\xc0\r\x85\xf4k\x0ev(\xc0\xee\xc6\xafAQ\xf2\'\xc0\xbd\xaa\x80n\xec{&\xc0`$v\xc5\x81\x8e(\xc0\x18\xfa\xf0\x9ay\xc2\x11\xc0\xc0\xc0\x8aO4\x80\'\xc0t\x98W\xdfls\x14\xc0\xbdr\x82W \xb1\x1d\xc0\xb6\xdd\xd5\x03\xba\xa5\'\xc0r\xf9\xc4\xda\xd5g&\xc0\'#\x1cB\'\xf8)\xc0\x83e$\xd9\xf1\xf5\'\xc0iQ\x89E\x08\xf6(\xc0\x90s\xca\xd0\xee\xa3\x17\xc0\x1b~\xb2Fu\xf2)\xc0\x12}uDL\x11(\xc0\xbd\xe6qfd3\xff\xbf6v\xad\xf6\xd2n&\xc0v$\xfff\xa4\x02*\xc0,WS\x95Z\xf4\x11\xc06(\xda\x12\xc9\x8a \xc0Lz\x9eU\xf5\xef\'\xc0\xac@\xfcG\x0f\xad&\xc0eu\xce&\xc3Y*\xc0\xf1\x03j\x8a$5)\xc0\x035m\x17[\x05"\xc0\x91\x9d\xc5%\x0e\x97+\xc0\xb93\x10\xe8\xf7\xde%\xc0\x18\xba\x07\x90\x1e\x94*\xc0\xd4\xdf\xc8\xbe\x19\n(\xc0\xa2[\xe0\x06\xb8/#\xc0\x16\xcb\xd7\xc5i\x84&\xc0\xaf\x0fc\x172E\xff\xbf\x10\x8e\xa7\x8bn *\xc0\xc4W]\xa5\xb3Z%\xc0;F\x01\xa1\xda\xf7 \xc0z?\xb0\xfc\xf8&%\xc0\x02c\xbdl\xc3* \xc0\x033@(Q\xcd(\xc0`Z^\xd7\xb2\xdb(\xc0\xc0\xa5f\x98}\xa4(\xc0\xe2+{*\x93\x02%\xc0\x8az\xd5}\x92\x14&\xc0\x95\xc5b\xc7Q\xc1 \xc0\xeey_\x0e\xde\xab&\xc0\xc9\xec\xb4\x1f\xd7\xea\x1c\xc0\xe1\xbc\x8ev\x1c\xd8$\xc09\x91-\xd0\xc3\x01-\xc0]\xc5\xb2\xa6\x9b\xae)\xc0\x96\xc5W\xb7\xd0s\x1e\xc0\xdc"\xa4\xf3\x0f/+\xc0\xe9\x9at\xa7|\xbf!\xc0\xbd\x9f\xed\r\x98\x18#\xc0\xc4\xaa\xf1\x00o\x0f*\xc0\x05\xdcX\x93z\xd4!\xc0\xb7\xb5\x16\xb7\xb0\x15#\xc0\xcb\xbc\x8e\xcd\x19\x99\x1f\xc0\x9fC)\xf99\xe8\x11\xc0\x8f\xc9\xaahM\xe1(\xc0\x9b\x13\xe3\xb0y\x83"\xc0$n\xd1~\xcc:\x03\xc0j\x0b\x18D\'+#\xc0o\xa4!\x8b\xc1\xba\x1c\xc0\x8e\x9c\xb4\x80\xfa\xe4"\xc0\xe5r1\xcan\xca"\xc0=\x9fm\x16\x98a*\xc0P\x0fS\xed*\xe9*\xc0\x11}K\x8f\xecw&\xc0\xed\xda\x08\xc1}Z+\xc0\xf1\xce3\x98\xb6\xc3&\xc0z\xfe$\x04\xb6S*\xc0:&\xb0\xb3\xbb\xed&\xc0\x8c\xb3vz\x8c\xf7-\xc0\xc9\xf738^<+\xc0\xd4\xa7\xdd\xa3\x1d\xb8%\xc0N\xd6\xff\xa2J\x88&\xc0\x8b(\x8cF\xf4\xa3\x1e\xc0\xe6\xc2\xad\x04YI\x1b\xc0sg_\x15\xc3\xf5!\xc0\xf9&\xcc\xe4\xf4\x97&\xc0N B^s"\x10\xc0jE\xe0i\xe6\x1f"\xc0\xdd\x1d\xf3\x8a\x98z#\xc0\xed\xcbEe92(\xc0{e\x86S\xa4\xa0&\xc0a]J\xbc\xa2Y!\xc083\xfe]\x81\x90!\xc0==\xf1\xc7\x15\x9f!\xc0.\r\\\xcf\x1e\xf9\'\xc0\xe2\xb9\xa3_\xb6%"\xc0\xa1\xf0PrJ\x99"\xc0\xda\x9eu\xb9+\xe5,\xc0\xcb\r\xa8\x84\x16\x93)\xc0\x84\xff\xb3\x197\xe5,\xc0.\xfa\x8b\x8d*\xff%\xc0\xd3\x83\xc6L\xaf(&\xc0(\xa5\xf3V\x16\xc4,\xc0\xb0\xb2n0\xac;*\xc0\xed\xbbeB\xe6\x91,\xc0\xa0\xa4*\xeaa\'"\xc0\x18\x03y@p\x94&\xc0|\x0e\xcf\xf1\xa3\xc7,\xc0\xaa\xa9\xa6\xdd\xd6\x8f$\xc0y\x12\x1c\xfeF\xd9%\xc0P\xbe\x02Z+\xd8%\xc0Q\xc8\x12sV\xe6%\xc0/\x1ahT\xb0\xc0,\xc0R\xf84N/B\'\xc0C\x8d\x10/\xb2\xc5*\xc0\x14i~\xd0\xb6\xc0,\xc0\xae\xa7\xc8\x988\x13+\xc0\xb4t\'5\xcdy(\xc0\xd8q\xb8\x9e\xdeG&\xc0Vde\x11\x10](\xc0\x99\x87+\xa0]c&\xc0\xb5!\xaf\n?5$\xc0\x08\xffG\x82.\xba(\xc0"\xdc\x1b\xbe\xc7\x8a\'\xc0\xe4\xea<\x10=\xdf)\xc0Xn\xc9\xf7Wl&\xc0\xfe\x0e\xbb\x8c\xafD(\xc0\xc2\xd8w<\xd2\xca-\xc00?\xfe\xd4\xaa\xc2(\xc0\xf7\t\x9bo\x8f/(\xc0}\x1fE\x161\x1f+\xc0!X\xccn\xa1]-\xc0[\x8e\xe0A\xbat*\xc0|\x12\xc7\xdch\x1c(\xc0\xa3\xa0\xc8\x03\xf56(\xc0\xdc\x11\x80\xd6\xe1W(\xc0uH\xec\xa4\xc4\xc8&\xc0lT+\xedis\xff\xbf|j\xfe\x90\x8f\x1f\x1f\xc0qZ\xf3\xbf\x9b=(\xc0d\xb9\x81+<.(\xc0\xcb\xf8\x92\xb5\xb6\xaa\xf1\xbf\xd4\x18\x1c\xb7 \x05-\xc0Q\x02\x01tcB+\xc0\xef\x95m\xdc\x9c\xf8\xf0\xbf\xc2\x0e\xe3\xb2\x0c\xb0%\xc0\xc1.\x0f\xaf\x94\'!\xc0\x97\xeb\x1af\x83\xe4\xf1\xbf\xb8-\xd1\xd9\x90R*\xc0\xbd\xad\x0f\x01\x08\xc4*\xc0\xde\xe8yz\x93b\xf3\xbfYBC\x12\xd8C)\xc0\x1b\xf7\x9e\xa7\x80S%\xc0~\xdfa\xca\xba\x83*\xc0\xd5\xda\xc2\xfdB\x1c&\xc0\xf6)\xcd\xfe\xe6n\x04\xc0q\xe7\xa7i\xeaE(\xc0~,Wvgy(\xc0\xeaG\xabi\x81\xa2\x11\xc0\xf5\xc2rM`\xe2%\xc0P[\x8ei!\x90 \xc0\xe0]\x92\xaf\xf9\x9a \xc0u\x10\xb8\n\xbe\x9b\xf5\xbf\x8f\xe7\x07Ma((\xc0\xb7M\x18!\xb0\x0e&\xc02_r\xa039#\xc0\xdebAd\x95Q)\xc0W6\x8fr\xf1\x1e*\xc09\'\xa9\x17\x93\xf8 \xc0S\xfc\x17\xd4E\x13(\xc0V\x83\xe5\x8cH\xd3+\xc0\xbe\xe1d\xd3\xd8\x84\x17\xc0\xd2"\x8e\x0e\xdb\x98\xfd\xbfm7\x18\x83\xf4\x16(\xc0\'\xae\x19\x90U\xc0&\xc0\x0f\xb35F\x1c\x16*\xc0\xcf\x87+\xf2[\xeb\'\xc0\xc3\x8c\xe5\xb4u\xd6\'\xc0C\xfc\xd5"\xe0\x18\'\xc0\x96l\xb1\xceS\xeb\x15\xc0\xea\xc9\x81\x83\x9eY%\xc0d"\x821)\xcf-\xc0Q\xcf^^\x8dQ%\xc0\x92\xe4\x03\xf2\xd6\xf2\'\xc0)d\xf4\x81\x15\x10(\xc0\x9d\xc2\xf1\x0bq\xee)\xc0\xdcf\x050\x8f\\,\xc0\xb8\x0b\x916"\x0e&\xc0\xc8l1\xad\x00\xca*\xc0x^[oP\xfb\'\xc0\xa4\x85)\xb92\x11,\xc0J\x06x\x88\x06\xf5)\xc0\x04\xe0bB@H\'\xc0\xf3\x06\xf1a-\x86(\xc0\xc5y\x85\x9ce\xf9 \xc0L\xdf\xf8\x90\xddC\x0c\xc0\xd5J\xd1\xe1V\xda\'\xc0dp\xb6\xbb\xba\xe6+\xc0\x0b\x96\x0f`\x9a5(\xc0\xe5#\xef\xfa\xac\x97&\xc0\xcf\xef\xde\xd3\xfc\x17#\xc0Y\xe3>)\x92\xb9,\xc0\xf4E_;C2\x12\xc0\xc8\x86\xbf\x15\xbd\xe2\'\xc09\x0bPg\xc1\x05\x12\xc0<\xbfs4\xb4\xbe&\xc0\xc1\xd8\xa1O\x97\xf1)\xc0\xd2\xcf\xc2\x91F\x12\x12\xc0R\xd8\xfc.+\x0f-\xc0\xf8\xe0"\x92\x05\xae*\xc0\xb2\x12\xf2\xcd\xe0\x05*\xc0.ot}\x8fA(\xc0'
p16
tp17
bg3
(g4
(I0
tp18
g6
tp19
Rp20
(I1
(I1479
tp21
g13
I00
S'C$\x98\xd3\xb0\xd5S@\xa2\xe1\xe1d\x9eeS@+e\xcb\xf3\x18\xacS@\xb6v\xa7 \xda\xd2S@\xecf\xef\x10\xd7]S@3P\x1c\x0c\x13ZS@\x02:\xe6\xf47\\S@\xaae/b|PS@Wd\xeb}-\xcbS@\xca\x99\x9f\xab\x00TS@M\xe3-xf\x08T@\x07\xec\xd58\xf6KS@\x06\xecg\x08\x18\x86S@\xe6\x9cq\x10iHS@V\r`\xe2\x9c]S@(%\xa3[\xf0\xbaS@\x88\xf2\x9c\xf7G\xcdS@\xf0v\x1bG*`S@\x9b\x9e\x92m\xed\xf8S@M\xd1R[(\xedS@\xc3\xea\x9e\x8br\xc9S@\xf6\x95\xf4#\x1d\xa6S@\xf1H\xc2\xe4\xcegS@`\xdb\x85~U\xc9S@\xcf\xe9&\xb9\x0e\xd4S@\xf0\x0c0a\xef\xc6S@\x1a\x97\x99\x8c\x1b\xecS@U\xe1\xb0y7\xebS@7q\xc6\xeb\x8a\xb8S@\xf4\xc6\xc7\xe4gfS@\xc7\xf2\xee\xe7\x0fNS@\xe9qlB\x08\xd8S@\x9a"\x8d\xbd\xfe\xedS@\x9d\x96\xe8\xe6\x80`S@\x81h3d\x92\xb9S@Vi\xf7\x1d\xc1\x06T@ K\xfa\x83\xb8vS@\xfe\x8cu\xc6\xe8\x93S@A\x99\xcf\xfc\x0eKS@.\xf2M\xb6ETS@\xbe\xc9\xd6\x92\x1aES@\xa9X\xf0\xf0\xdetS@M\xf9`\x89\xc0aS@\xed\x1bE\xb1\x8c\x92S@\x84\xdas*\x02\xe1S@H\xaes?@_S@\xd5@\x8b\x08TnS@m?\xfbj\xdcnS@\xf44]\x81\xd4\xabS@,\xedA,lSS@\xd2\xce\n\x027\xbaS@\xfb\x06qeW\xe6S@\x00\xf5QmVWS@\xab\x93\xd2\x83\xfd\xe3S@\xe0- \x89\xec\xc7S@\xe8z\xcb\x88\xaf\xb9S@\xe2;?\xd4IIS@k\xb4\x8aI\xf6\x82S@\'P#\xfa\xff\xbbS@,\x9c\x80\xf8\xb9\xf8S@\xb0\x9e\xce}\x1a\x8cS@\x93\xae\\\x00n\xd9S@\x19\xdc\xc75S\xd0S@k\x9f\xf2\x1c\xc0\x8fS@\x91\xcf\xdc\xfd\x96uS@/\x18dI\x80\xd7S@G8\xee9\x04\xb8S@\x1b\xa3\x82\x86\xb5\xc2S@\xeb\x1b"4\x06KS@\xbc\x81\rA\xaa\xcfS@}<t\xd1\x15\xc9S@\xb3\xa951\x7f\xe9S@\nR6:\xf6\xacS@\xb85\xdaEa\xa9S@hsC\x94\x80\xc4S@\x85\xce\x17\xdd\x14\xd9S@\xe4\xe0\xeb\x89\x84\xf7S@c\x95\xdcdmZS@\xbf:f\x0b/\xc5S@\x08\xad$\x14\xcdUS@\xda/w\xd8\x1f\xebS@m\xbd\x9d\x06\x02\xf8S@\xad\xe5A\xdf\xd9\xabS@\x15IU\xc5]\xe0S@\xa0\xa6$\xc5\x97\xd5S@=:\xc6\xf6\xb3\xbfS@G\xa5\xfc\xb5ZgS@\xf2\x1c\x82\xc1\xa9\xc7S@\xa0J=<\xeefS@]\xbee/H\x90S@\xb8\xfe\x8d\xa5\xe3MS@\x91b\xfb\x18\xa4\x9bS@\xe7\x1e\xb7\xde\xa5\xe7S@\x9f\xe7c\xe9\'aS@z\xa6lv\x9a\xc8S@j&\xdd\xbbv\x9eS@ \xfcW\x87\xc7KS@B\xb7\x7f\xb4m[S@\xbc\x12+\x88\xb3fS@\n\x88\xc4\xc1\xbbbS@\xc3\xc2\xe3F~\xeaS@@\xae\x95\xf0\x9eWS@\xa4\xf2\x8f\xd4D\xbcS@\xba;w;\x0c\xa2S@\x08\xfa\xd2\xd7$\xb3S@\x8c\xf0N\n\xc9tS@\xdcO\xa2kb[S@\xf1\x9fX)\xad\xc8S@\xf2\x85_\xd8\x01nS@r\xea\x1af\xc4\xe5S@}\x81\xaa<\xb3\xa5S@\xa6\x0e\xcf\xa7\x7fiS@\x1a\'\x82(\xa8\xb4S@>\xb9\xf90\x85\xd7S@\xad\x0fb\xbe\x89\xcbS@\x9f\xc8\xc0\xe1[\xa3S@\xa5\xe1\xa2\xb6\xf6LS@U_\x9dd\x06uS@\xa5%\xca0Y\xbaS@y\xbf\xfa2J\x97S@\x16\r\xe9<\xb1xS@\xf4*\x1a\xb1\xb6\x96S@\x94\xf1\n\x9fJ\xbcS@\xfbT\x94G\xd9XS@.\xcd\xc6\x97=\xbbS@\x14\x08\xf7\xb0#\x9eS@\x85q0\xcf]\xd3S@\x1aC\xdf\xd3\x8b^S@\x88\xa2zkS\xbdS@\xcd$7%^pS@\\\xb1\xf8\xfb\xcd[S@\x07\x13\xbe\x19\x98ZS@\xc9J\xad\x80\x11]S@P+\xe4v\x8e\x08T@h\x97\x0e\x03\x98\x08T@\xf5lJ#\xbasS@\xc7\x00t\xe6\x98\xdbS@\x0c\x98b\x94\xe2IS@\xc8;\xfc\x822\x95S@wxO%\xd5VS@xC\xe1\xa1\x1bTS@w\x8e\x07]\xfcKS@i!\xe7\x14A\xbdS@k7]\xd86_S@\xdd\xf5\x86!\x8f\xbfS@\xe9\xdaB\xdc\x13\xf7S@,\'l{T\xd2S@\x1eLw1I\xeaS@\x89\xe6S\xb1\xc4\xf3S@\xb6\x9a)\xea\xc3\xceS@\x7f-M\xee\xc9dS@\xcb\x88g\xf9\xa0KS@\x93\x9a\xd0\xba\xa9\xcfS@v\xe9iQDaS@\xd5"Frc\x08T@\xc5uk\xe6@\tT@\x18\xd9=\x81\xe9\xf0S@\xeb\xa9I/JTS@aB\x846\xe5gS@\x9f!G6<^S@\x9a-\x8eF\xa0\xeaS@\xa1\xe4g\xe0Z`S@\x95\x9a\xda\xb0\xf4\xe7S@ \xf3S\n\xbcVS@\r5\xd4\xe4LIS@!nP>\x9c\xd2S@\x89\xad\x0e\x10\x07aS@\xf1P\xeb\x8a\xa3[S@r\xe7\x9ef>\xbaS@\xb94j\xedXRS@!\x102\xc3\x8b\xe7S@\xf4\xfe\xa3N\xdd\x99S@\x1b\xd5g\x81\x9ciS@h/\xae\xc0\xc2\x8fS@\x87W:F\xa6\x93S@\xc6\xa3\x91\x19\x98YS@@\x8e\xa8k\xd8]S@B\x12j\xf7\xdbmS@\x15\xf3?\xfbw\xc4S@\n\x99e\xeb^\xcaS@\xc4v+\xd9\x9b\xd4S@\x84\xde\x07C\xe7\xd8S@\xebb\xc3\xda3MS@g\xd3\xc5\xb1s\xd8S@\xd2V\xd0T\xb1\xa1S@\xbd\x13:\xacR\xe6S@-\xbe]\xc8cdS@\x1f7d\xeb|\xd7S@\x9e\xd2a\x9b\x98\x95S@\xe7\x9c_\xb4#\xe6S@\xfa\x03\xb2\xae\xba[S@B\xa7\xe2n\n\xe1S@\xad1\x07t\xe0\xdcS@41\xef\x025^S@\x9b\x12\xbc\xa5`oS@\xabF\xe0\xee\xc4\xc7S@\xc2\x92\xb7\xaf@\x9bS@C\xf9\x89\xe9l\xebS@J\x1d\x81\xc3EKS@WGK\x00B\xe9S@8\xb7\x88\xeb,\xdeS@\x88\xa9\xbf\x07\x9beS@\xd9\x1f\xae\x9a\x1awS@\x84c\x04\x17/cS@\x000@\xe8\xebUS@)\xfdUu\x16\xf8S@q\x9d.\x7f\x88\xc6S@o9\xd2d\xbf\xc4S@\xc5\xe1Fh]\x9dS@\xc7\x99\xa1\xccq\xf5S@\t(\xc1\'=\xf0S@Tmll4aS@0\xcd\x07,o\xacS@\xfb\x91y\x0f\xd5\xebS@\xcc\xc2YM\xe1\xa0S@\x98~-O\x17\xaeS@\xc8\xb4\x99,e[S@q\xa0-)\xb9\x97S@\x8f\xdd\x0e\x92d\xf2S@Y`\xee!\xf7\xcaS@\x10\x9c\x95\xe4pIS@~\xaci\xc8\xdb\xf0S@Vp\xfe\x10\x84\xefS@\xcd\xb5\x12\xa0\xff\xd9S@r\xca\xb9\xa3y\\S@X\r1\xf0\x9e\xeeS@\xf6\xea\xaf\x8c\x13vS@\xc8\xfb\xb6\xb5\xc7\xc7S@\x9b\x9c\x9a!\xf9\xfbS@\xa3T\xdf\xf98\xc9S@\xf4\x14\x8a\xfa\xb7\xecS@\x9cQ\xa0\x95\xf0\xd7S@=\xd6\xb5]\xd6\x90S@=$\x90\xfb\xb6\xb3S@[\'U\x83\x0e|S@b\xc6?P+\x92S@q\xcd8\x9f\xe7\xeaS@dpA\x012\xc8S@3\xfb\xb7Eu_S@\xc2`\x85\x1e\xf2iS@~\x1b?c\x89\xe9S@\xfe\xfa[Y\xd1DS@\rb\xc9\\n\xe8S@]\x11\x84\xce7TS@\xff\x01\x85&\x17\x88S@\xc9\xd5b\x80\xa8\xc9S@\x14\xe2g\xff3\xb7S@\xed\xa5\xf3R\xa7DS@\xad\x0fS)\xd9\x98S@\x18\xbd\xb6\xa1\x0c\xb7S@:\xa8\xb2\x1ee\xc4S@\xc12\xb6\xcc\xb9iS@\xa0\xda\xe5s\x83\x9fS@ST\'c\x03\\S@\x86\x97\xbb\xc4\xd4\xbcS@\x06\xe9\x19]\x0cKS@P\x03\xac\x11\'\xd8S@\xc0\xc2C\xe4\x8d\xdbS@\xfc\x978\x0b\x8b]S@VDb]tVS@_\xe7\x12z\x99\xa0S@\x13\xe4\xa1po\xc2S@\x85\x90>\x84\xfb\x82S@\xc8\x9d\xfe\x99@\xc2S@\xc2\xcf]\xc5=\x82S@\xdc\x1cy\xd1\x7f\xc4S@\xc15\xb8\x96\xee\x83S@\x1fuH\x06\x1e^S@g\x02\xe1\x12W\x83S@\x19b\xfe\x1d\x1b\xc2S@,\x11t(\xe9\x80S@\xba\x8f\x87\xc3c\xaeS@\x08\xc8!U\x0e\xc1S@Ac\xe7\x7f\xb9LS@e\x10/\xee\x93\x97S@\xad\x11^\xdcY\xadS@C\xc3\x8b\x07\x9d\xd5S@\x9cz|\x11\x01\xf8S@\xbc4\xdb.\xe2\x9aS@\xb8\x1e\x9aC\xf0\xacS@\xb34_\xf5H\xacS@"\x19\xb7\xd1\xa8\x7fS@\x98\x15&\x15\'\x98S@Ye\xbbSI]S@p8A\xf7\xa9\x9fS@\xefjm\xefY\xbbS@\x99e\xff\x06Q\xacS@\x90\xcdX\xbf\x82\xd1S@\x08\xd93~Y\xc9S@9\xd0\x18oD\x90S@j\xefR@\xcf\xbeS@\xd4A\xf4f\xbdxS@\xbd\xdb\xf4m\x97\x82S@fK\x05\x81l\x82S@mi\x12\xd8W\x82S@\xc4\r\xad\x96\x11wS@?M\xb4\xc0\x9atS@\xa2\xebf\xcd\x06\xbeS@\xb3&}\xf9*\xc3S@;\xf42v\x94\xceS@:\xb6\x85frFS@H\x10\xda\xaa\xc3xS@\xde\x81\x1c )\xcaS@\xe75\x90\xeef\xacS@\xe2\xabb\x06\xa5eS@\x01yY\xb8{\xcbS@Z\t\xd8\xca\x1a\xc8S@\xe0\x08\x8f\x02\x19\xb3S@\xb8\xf8\xbc\x9b/\xc9S@\'\xda\x82>d\xe4S@V\x9a\xea\xd1\x9a\xc7S@\xe0\x89;\x0bx\xc8S@\x17\x84\x91\xa1\xc9PS@\xa2\xc2\xad\x97\xfc\xdbS@\x95f\x9c\xa9\x9flS@(\xdf\xb5\xf5\xd0\x95S@\xa8\x10\xf8L\xa4]S@\x99\xfe\xb6B\xe6\x8eS@\xc6"\xd1H\xedLS@\xc5\xbf\xb3\xec\xc7\xaeS@C\x04\xc2\x87Z\xaeS@\x0426\x92O\xd7S@ISb\xffJWS@8\xcfj\xbe\xbb\xabS@3Gr8\x1bLS@VH.n\xafSS@Yvi\x97\xa3\xb9S@\x84o4\xdcI\xaaS@\xc4e\xc3\xa1qXS@\xcf\xd5\x90\xb0\xab\xd3S@\x86Kb\xdeJ\xa2S@\xdd\xaf\xbd\xc83\x91S@\x9ek\x98\x05e\xbbS@JXb]\xfb\\S@T\x11\xb5\xec_pS@g\xf3\xea\x9a\xf4\xe9S@B\x01\xe5\x10\x1b\xedS@\xd9\xc8\x1e\t\x0fLS@o\x94\xd0\xfc\xd5US@]t\xc7`\xe3\xc8S@Zg[9\x9c\xeaS@\x1d[\x10\xa9x]S@\xe8\xf0}S\xb0\xc2S@\x18.\xb0\xfa\xc7\xd2S@\x19\r\x8f\xdb\xc5cS@Ey\x86\x1d\xc4xS@1\xdc\x12\x14\xec`S@\x07$\x05\xa2\xaf\x8dS@\xe2\x1a\'B\x0bwS@\xaa\x01\x81$\xd8\xeaS@\xe66Z\x89lRS@w\x86\xd4\x84EaS@\x9d\xeb\xd1\x91\xd0\xedS@;\x0c\x1b4\x16\xbaS@\x9a\x10\xf1\xabQ\xeeS@Z&\xfe\xb7\x88_S@\xb2#\'\xe6\xd0\xaeS@\xc4@\xad\x8f\x83ES@a\x9e\xb7\x1f\x82\xafS@\'\xfd8^\xc2\xf3S@\xae\xd2@\xe1 \xf4S@\x17\xd7-SM\xbfS@\x90\xff%\x10\x1bcS@\x99\x85\'N\x8e\xedS@u\x9d\'8\xe1\x9aS@#\xf1KT7_S@8]\xa0\xa6\x85\xbfS@y\xb8=\xcdd\xf7S@\x8e\x9e\xd3\x07\x18\xf8S@\x92\xffl\xfc=\xcaS@\x13{\xcd-\x88\xdbS@\xcb\xb2vET\xc9S@\xd5\xdc&a\xb6\xf9S@\'\x9exA\xbd\xe9S@\xe7zo|\xf7\xf9S@t\x0ci\xe3)]S@\xb0\x91tA\xcc\xf3S@d\xdc\xfb\xc7\xb4eS@\xd0\xe7H\x18\x18\xf4S@\xc9\x94\xc4F\xad\x9eS@&\xe9~es\xd8S@J\x84q\\\x00\xc2S@\xd8\xb2\rCf\xfeS@\xb6\x9a)\xea\xc3\xceS@\x7fA\x95 \xd2IS@\xd9DC\x1b\xe5IS@\x0c\xb5\x96\xa8\xca\xf2S@\xdb%\x9e1\xf3KS@\x02\xf7\xb3\xac\xd8\xf6S@$H\x15l4\x9cS@\x1f\x0e}N\xce\\S@\xc4\xc3\xd2^\x81\x99S@\x00\xb3\xf2\x98\xd8\x9bS@!\xae\xaa\xf2\xa1\xc7S@\xe7%l;\x9fuS@\xe1\xcb8G\x00aS@+n\x96\xfd\x93\xbbS@7\x9e}D\x10\xd8S@\xef{\xb3\xd0\xd7\xc7S@-\x08\x82je[S@\x95\x1bL\x83\x05\xb0S@\xe3\n\x8d\xf8\xe0\xd9S@Y\x95\x97/\x9e\xdfS@q\x93\xa0\xfd\x14\xcaS@5\xa90\xe1\x1a\xcdS@\xf7\xc2\x8f\xda\x16\xc9S@ \xce\x1a\xf8\xe0\x8fS@~\xdc\xcc\x13\xd0\xb1S@\xe9\xe2.\xd1\x80\\S@x\xc4<\xde\\\xc9S@7\xe8:B\xee\xe7S@\xda1\xd4D\xd7\xbaS@\xea\xcc\x8el\xbb\xcfS@\xeb=zW\x85bS@)\x99\xdb;\xb3\xe4S@B\x87\x08\xfd\x91ZS@1,\x93\x00\x05\xc8S@\xf14\xb0\xeb\x85\xc4S@KC\x00\x8a\xb7\x98S@\xf6\x80q\x8bqIS@\x16\xa4\x1d\x97\x0f\xd6S@C\x87\x8d"\xdc\x9cS@\xbb\xd7d\xad8\xe8S@~V\x84_\x06PS@\xbf\x98\xeb\xa9\xfa\xb2S@V\xa5\x8d;\x16\x80S@5E\xcbg\x8b\x08T@\x82\xdc\x83\xc2b\xccS@\xb3ek\x9b\x99\xb3S@,f\x80\x8e\xd3^S@\x1f4\\\x9ef\xf6S@Y\x17<\x7f\x87hS@\xb3\xc0\r\xc0*\xdbS@\xf76pp\x91\xe5S@\xce\xfe\x98\x93\xe7\xcbS@\xa09C\xd2:\x9bS@7B\xb2\x04>\xe8S@4\xfcAx*TS@\x06^\x08j\xcb\xd1S@\x96\xfe;\xcd\xaceS@\xcez\x10\xdaa\xd3S@\x15\xaf\xd5\x1e2\xf1S@\xe2VD\xfc\xa2bS@\x01\x11\x12\xae|\xdcS@\x85\xc2\x03\xd8\xa1\xeaS@U\xaf\xd2\xb1*\xa2S@ \xc3\x9e=p\xe9S@\x94d\xfb\xcb=\xa3S@\xd0\x06k\xf5\x8ceS@\xc1M\x87\xeb7\x92S@6\xd2\xad\x1b\x00[S@\xf86\xbe\x988\xf3S@\x80\xc1hu|\xcbS@n\xc5\xb4C \x9bS@S\xbf&\x80uMS@\xc1\x12\x9c\xcdX\x83S@U\x01\x0b\xf8\x07JS@\'\'\x02\xc3\xe4\xc9S@]\xd1R\xcf\x8f\xc6S@meC\x1b\xee\xd7S@\x1c\xe0\xbeeqKS@\xd7\xef\xfa\xdd4_S@\xb2_\xd7\xcc!^S@r\x14\x8f\xcb\xba\xf9S@}b\xe17#^S@\x8c(Z\xcf1tS@\xfd\x87\x05\xbd"\xc8S@\x87\xcdg:W_S@}\xf9\xc7\x9ct\xc2S@\x12\xe6\x18y\x0ehS@\x99\xbd\xd64FYS@\xf1o\x1b\xc0\x94\xe9S@\xf6`\xd3\xc9!\xa4S@}\xad\x84(\xc6\xc5S@@%\xa0g\xbe\x9bS@,\xeb\x8aZ\xb3\xc4S@\t/\xe8\x8e_aS@sS\\S0OS@\x9e\xaa\xe4\x8e\xde\xc2S@\x1d\x1dl%\xd9\xebS@\xae\xc7X\xd0\xae[S@\xcad\x1b\xd3\x18uS@\x02o\xf9j\x17\xb8S@\x91w\xda\x17A\xb6S@\xd7\x11\xf2\x02v\xebS@\xf0V\xe5\xb9\xa1]S@\x1b\x93w\x18}\xb1S@\x7fJ\xec\x8b>\xdcS@\xf4\xe7\xea\x0bn\xd9S@\x1cH\x05\xe2b\xaeS@\xce\xb3\xb4\xc0\xe0\xc2S@\xf3\x1a\xe6\x80\xdf\x85S@E\xc5\x99\xa7\x1eFS@l<:\xe9\xd7\xe4S@l\xf4\xca\xdb\xb7\xc9S@\xea\x9a\x89\n\xae\xa4S@\xcd2\xa62\xb2aS@x\x86[\x1e\x9b\xb7S@\xad\xec\x8bfk\xbbS@\xc8\x91m\xb7"\xbeS@0(\xd4\xbe\xcaXS@\xd9$c\x9eo_S@\xa4a:\xad\xbdzS@\x1f-s\xc8\xd1\xb7S@\x16Q\x86\x8f\x9e\xdbS@<\xeehr\xd6\x93S@O\xde\x87\x00>MS@\xd1\xfcCgsLS@\x13\x14!t\xef\xe7S@\x0b\xf2\xe0_\xc5[S@D)\xc7\xec\x11\xb7S@.\xe3\x05\x8a>\xcfS@\x90\xfd\x92\xfeM\xf9S@\x0c\xc8\xe3\xc93\xafS@@\xc7*o\xa3iS@\xa3\xe7\x8f@\xe1HS@\xda\xf5\\d\xce\xdcS@\x95\xf4\x8eHopS@\x1e\xfe\xca\x94\x84\xd2S@\x116\xd8\x01\x94\x94S@\x85\xf3\xeeTv\x9dS@+,\\,\x96\xc5S@\xaa\xaad6$]S@\x0eC\xbbI>\xb6S@\xf9\xceK7\x08\xbcS@\x15\x7f\xc6\xd8\xde\xe9S@\xf7\xf2\x82\xfa\x88^S@\xc7\xf5S\xcd\xbf\xe8S@\x89\x85\x07\x9d\x98\xe9S@\xa7\xc0R\xbc\xcb\xe9S@\xcau\xef\x04\x98\xceS@N\xc4p\xc8\xad\xcdS@\xd4KJf\xb6\xaeS@\x92\xf4\xf5};\x93S@\x03\xdf\x0c\x11\xa8[S@\xd2\x18\xd9\n\x00\x97S@\x0c\xca\x07\x05\xf8\xcfS@q\xd1\xd5\x92L\xacS@\xed\x18\x82\x19\xdbLS@CZf\x00b\xcfS@\xb3\x90(7o\x94S@\x12\x97\xcb\xdb\x82cS@\xce\x1b\xac\x0e\x97_S@\xe7[_\xf1\x05\xb2S@M\xe6\xdb\xc2W\xcbS@\x0b\xde\nK\xd4\xbdS@\xa3\xacV!\xbbbS@qj\x10\x87=\xd0S@W\x89b\x92h\xe0S@4\xd1\xb3(4\x8cS@>\x83\x87H\xe0DS@\xa7\xceu18\xc8S@\xe4\x9ab}\xc0\xaaS@\x98\x87\xe1\x15\x18wS@!\x80\x8d\xf5^OS@Y\xa5\x9a\xde,_S@p\'u\xf55_S@\x81\xf4\xe1s\xa0\xa0S@\x8f\xfe\xcd\x7f\xc8\xc1S@\x01\xb8\x98\xcd\xce\xc4S@\x8eZF\x92\x9f\xa6S@\x81[\\\xea\xb8nS@\xf2\x0bA\x9c\xaf\xe7S@\xce\x80I\x85\x9b8S@0\x7fG\x86\x89\xe4S@\x8e\xc4\xeb\x93b\x9fS@\x95\xde\xf7\xee\xe7nS@\xa0i\xc3X>KS@\r\xbe\x9a\x92[RS@x\xb3\xdf\x81\x07\xa6S@\xdbg\xbd\xc2g\xcaS@\xa4\xea\x010m\xd2S@\x8e\xa8[\xfd\xd1\xacS@cu\xf5\r\xe2\xc7S@\x1e\xeaD8A]S@\x151Z\x86X\xb6S@\xce\x7f\x18\x99\xdc\xb9S@U\x85\x06"\xf1\xbaS@\xb8.f[\x16\x86S@M\x84\xe9\xa4\x11\x92S@\x9e\xc1\xfag\x17uS@\x12\xacnU\x9f\xd1S@F\xc1\xdf\xb4dnS@v\xb1i\x9c\xe5\xeeS@\xf53\x8e\xaa\\\xd8S@v\xb9\xcbo\xf3\x93S@\x9e\xf0\xce\xca<YS@L\x03^\xa8BtS@\x11 \xef\xd4:\xcdS@\xf7#\xcb\xaf\x81cS@\xeaV\x17$m\xa3S@<h\x97\x048\xc1S@\x00\xa9\x99\xde\xab\xa3S@xW\xc1\x11F\xa6S@\x08\x9f\xf0\xa5\x06\x9eS@>\xaf\xfc\x7fQ\xa0S@\x0f#\xd6\xc3\xf0\xcaS@!\xaf\xc3[e\xc2S@\xdb\x00\x97@\xe0\xc4S@\xfas\xfa\x9c\xd8\xbcS@a\r\x97;\x99\xe8S@\x9eh\xca#"oS@\x99\x89\x88\xe9\x1f\xd3S@\xc8\xe9\xdb`\xf5\xe2S@I\x17\x8a\xc4\xeaKS@b2\xb97J\xbfS@a\xb3b\xa3\xd9\xc4S@^\xee\x00]\x7f\xc7S@\x8b\xc16\xd3\x0fOS@\xfb\x87\xb0q\xa7dS@p\xeay\xeb:MS@\xc5\xbb\x15\xcf\x9f\xc7S@\xa0\xd6\x95\x04\xde\xf6S@\x18\\.M\x83\xc8S@\xa9\x82o\xe9\xd9\xc7S@\xca)\xf3%\xa2VS@j\x0b\x085(\x8cS@\x8c=\xbb.Q\x8fS@\xb3\x01Z00\xf8S@grI\xc9\xfc\x08T@\xb7\xe1\xe4\xbevvS@v\x14\x99x\x11\xc9S@\xf9\x94\xfe\xff\xbcsS@\x87~q+\x7f\x99S@\xc6H#\xf0\xbb\x08T@\x96\xe1\x84\x1f\xae\x08T@\x96=\x93\x9fK\xc9S@\x10\xebG@\x10\xf9S@\x9b\x91k"\x8d\xc0S@\xd9\xbb&/H\xe5S@d\x80"g@\xdcS@\x90\xf1Dt\xfd\xc7S@!N\xb5]\xc2IS@\xbdW\x86:\xe8\x95S@\x18]\xfeY0\xc0S@\x17h\xea\x0c\x02XS@\xc8Z\xfb\xe3\x08bS@\xd2a\x7fq\xb8\xcfS@g+r\xc3|\xb6S@\xffp\x0f\xf0\xfd\xebS@M\x1f\xeb\xcc)\xc8S@y\x8e:8\xdb\x99S@\xb1g.#\x8b\xdbS@\xe5L\xb8=k\xc9S@g\xd3B\xaa\xd2cS@\x1b\xceY\x06H\xacS@\x18WL9\xa9\xbaS@l\x19\x02\x9d\xf8\xf9S@\xeb\x12do|lS@0\xef\xa2z7nS@"IR\xc2\xe6oS@\xa3\x13\xb0+\x8a^S@\x01\xe3\xe0\xdc%\xeeS@T3\x13\xc2W\x95S@\x7f\xa4\xa4\x9eN\xb1S@a\xdb\xd0\xac\x88\xa9S@;\xb2\xcf\x8db\xb6S@*8\xd1\xfeKGS@\xe7zd\x00bWS@\x88\x00\xe8\x17\x86\xb0S@\xb0u\x82\x9d<\x8fS@\xdc\x98rRz\xe4S@T\xdaX~f\xfeS@g&r\xf9\xaddS@\xf2b\x1cL\x1c\xc8S@m(x\xd6duS@\x9cp\xc7\xb6\xc9\x99S@\xec\xf5\xc4f\xa2\x9aS@\xf7$\xd3\xe1\x87\xedS@\xbe\xad\x19\xc4\x15\xf4S@j\xb5+\xae\xf8\xecS@\xee\xdc\xe6\xc7 wS@\x91g\xa6N\xad\xe5S@\x06\xd1c\xb0\x9a\xe5S@\xd2\x18\xd7\x95\xfe\xecS@m7&\xed|\x9dS@\'\xf01\'\xc3HS@\xf5)3\xf2\x9b[S@q *LNoS@\x92\x87\xc4\t\xdd\x9fS@9L%\xf2\x03\x9bS@;\xcey{\xdb\xf2S@\xe5I\xd5\xf6\xec\xf2S@\x0c\xa8L\xe9\xb0\xebS@\xae\xf0\xcb\xf0\x90\xc9S@\xcd,\xc3\xa3\x94\xeaS@0>\x02O\xaa[S@\x93\xab\x14\x1b\x1e\xeaS@aC\\n<\xe8S@[[q\xbd\xaaWS@\x11\xc2\x03\xb8\xd2\xc2S@o\x1e\x9c\xc5\xb6\xd5S@\xdf\xfe\xad-f\xb7S@\x8eB\x8b\xd6\xd3\x04T@\x19oYz:\x99S@l\xeco\t\xea\x82S@:\x08\xf1O\x9c\xb1S@\xa6\xa9\xbe=ULS@\xb3\xaf\x17\xe8(\xcaS@\xe2\x83\xb9\xa7\x85\xa0S@c0\x86\xe5\xf0\xa7S@\xfdx\x88\x87\xe7_S@8\xc3\\l~\xd5S@\x1d}\xbaK\xfc\xaaS@\x17*\x83\xcb\xc6\x8dS@\x1e\xdf\x86\xc0uiS@<\x1a<\xd4\xcc\xd9S@*b\xfa\xaf\xd3\xb9S@/)xG\xd2`S@Y1\x0c\xff\xf7\xc1S@\xa1\x0c{|o\x9cS@e~\xb7P\x89\xd4S@xf\xd0\x9a\xf9\x98S@\xa8\x1c\x07-\x9aZS@\xb2\xf6,\x1a\xf8OS@A\xcb|s\xae\x9eS@\x9b@*\x1a&vS@\x05\x05\x93\xa7d\\S@\xaa\x9bp\xfd\xed_S@6\xaaR\x10\x87\xa7S@H\xbdA\xc4\xa7iS@\x01\x9br64_S@\xcb\x9c\x11\x82&\x90S@Xk\xad\xda\x0b\xf4S@%\xeeK\xb8p\xceS@<p0\x9dR\x92S@\xa9\x85\xbf\xe0\xec\xd9S@\x91\xa9?\x9ez\x96S@\x00k\xa5\x16\xe1\xe6S@\xb4f\x8d\xa9\xee\xe6S@\xba\xb1\xad\x10\x13\xb2S@\xd9\xaa\x15W\x96\xbfS@\xc6\x9a{\xed\x96\xceS@\xec\xf2S\xc6\x15\xa6S@\x9f\xf7\xccK\xfcgS@\xcc\x1e\x7f\xf66TS@(\x85\x87p\x94\xaeS@\xb1\x86\xd7,V]S@n$\xc4>n\xf6S@\x05\x95X!\xdf\xbeS@&\xa0f9t\xdcS@\xf8\x8f\xe8\x94V\xceS@\xc4\xf5Ae\xd5\xdcS@\xd1C#\xd2vMS@\xf83\xde\x99\xae\xf6S@$7]S\xbc\x98S@Yt\xb3V\xea\xd2S@S\x93\xab\xce\xdb\x98S@\xee\x02\xeanY\xeeS@H\xf18*~\xc7S@\x1bq4x)\x8dS@;\xb6\x80;8\xf0S@\xbb9YcD\x8cS@\xaefo\x07\xc3\x99S@\xd1\xa2\x8e\xd8\xc3\xc7S@\xc9\xa0q\xe6\x01YS@\xa3\xfd3\xafzES@EYB&\x81\x9cS@\xbd\xc7\xc9\xf8d\x9dS@\x85\xe11B(\xd9S@\x07%\x80\x8b\x98\xceS@\x90\xd9n\xce\x9e\xc0S@\xbc\xbf\xe6\xdb\x86\x9fS@W\xd2{92\xa2S@8\x05&)=]S@\x80\xbc\xefw\xae\x84S@\xb7\x1b\x89\xa0F\xd8S@\xcc\x868;6\xc1S@{8\x80k\xe4\x93S@\xb4\x03\x9d\xa0\x92\xe8S@\x16\xd5\xf3G\xe4vS@M\xb0wt\xd9\xdbS@\xe1\xae\x15\xb2;\xa3S@\x1a\xe3-\xc1\x18xS@9}\xc4^\x8duS@\x13w.\x81\xf5YS@|o\xc3\xb2\xb1\xe3S@|\xaf\xc8D\xcb\xb1S@r<\x17]I\xa1S@\xa30\x19:g\xd8S@~n!Wv\x84S@\xc0\xed\x0f\x98\xc6{S@\xd0s\xde\xb2\x04\xe8S@\xcf\xe8\xf5\x81,\xd5S@\xe8Z;\x1b\xd2\x8eS@\x8ar\xd0\x98JbS@\xca\xed\xe8\xb1\x95bS@\xf7\xc7\x19\x0f\xa5\xecS@?\xd3y\xe0\x9c\xa0S@\xb8&5\xd1\x10\xf2S@\x82~\xdf\x92\x83SS@w}\xcc\x9f\x18\xc5S@\xf8\xa6,}\xe1nS@Ps$\r\xbb\xaaS@n26\xb2Q\xf6S@M\x9ax\xe5dgS@\x05\x05(F1\xddS@\xbe(\x1d\x95\xd2\xbeS@n\xb8G\xe9\x07\xf9S@\xa8\x91 j\xe6\xbaS@\xe0\x8e\xe6\x03\xdd\xb7S@\xfa\xe1\xfd\x91\x96\xe8S@\xb7\x02&Z\xf4gS@^\xae\x7fe\x00\xe5S@\x8e\xf9\xc6\xc1i\x90S@\xc7\xc4\x86H\x93\x90S@$\x90\xfdz\xe8pS@\xb7\x1c\xe0\xbb\x02\xbcS@r\x13\x1a\xb1[pS@D\x7f\xab\xe5\xa2\xc3S@\x16\xf1\xe9{=\xeaS@\xab,\xfe\xde\xc8\xf2S@\x16\xd6\xdc\xc5\x01\xc1S@\xb4!7\x9b>\x7fS@e\xaci2@\xf1S@\xd2@=P\xba\xaeS@1+j\n\xec\xc6S@\x0bD\xf1\xe3\xb1US@\xf7\xa1p\x84GES@\xc5\x17^\xc5\xd7\x8cS@\xfb\xbb\xf8;\xe9\\S@\xff\x89\x7f\xe6\x1fOS@|\x11\xa4\xec\x8c\xdbS@\x93\xe0_\x93\xe1\xd6S@2T\x1a\tR\xa2S@\x96Ff6\xde\xd0S@}\xd6o\xc0\x97\xe8S@A\xf3=R\xdaoS@\xc46\x1b\x9e1\xf8S@V\x1fA\xa81\x95S@Z\xfe&\xedb\\S@\x0c\'\x0e\x0b\xec_S@\xe2i*\x96\x11\x9fS@\xa2,i\x9c.oS@\xb8y-\xb2\x1d[S@VT^\x1e\xa9\xcdS@H}\xe3\x17\xfdXS@\n\xa5\xbfa*\x83S@A\xfb\x9cM,\xe1S@\x10vI\xcb\xa7\xd9S@V\xdf\x04\xd8\xea\xc4S@T\xa4\xa1\x83\xa3JS@"\xb4d\n\xfc\xecS@Oc\xa7\xe2\x01]S@\x1e\xca\xf4\xef\x9a]S@\xa9\xef\xbc%\x9a\\S@\xfc\x08X\xd8\x9egS@\xd4\x04\xd29\xca\x8dS@$E\x02JJ\xcfS@\x0bC%\xdc\xfe\xabS@\xafx\\\'\xec\xb5S@\xf1 \xf1$c\xe3S@\xb74K\xe1;bS@\xce\xa7U\xd4\x99\xbfS@\x11\xe8\x02\x90\xabFS@5J\x80%\x1f\xf8S@\xfd\xda\x98\xe8\x17\xe3S@dc\x11\x04y\xc6S@\xeaN\x95*\xae\x91S@\xdd\'\x19\xd7\xb2\xc9S@\x1e\xe6\xf1\n3aS@fNY\xa2*zS@\xb9\xd6\xa1\xde\x0e\xa6S@\xc9\xba\xfb\x17#\xc2S@K\x0e\xfe\xf65\x84S@\xb4\xea\xcc]2\xf4S@"\x8d\xaa\x1fp\\S@\x19R\xef\xa39\xc4S@\x1a\xed \x0c|vS@\xe6\xac\xa3\x19\x00ES@X*l\xaa\x07YS@\x83\xba\x17\n\xa3\\S@\x82(\xfe\xc7\x92\xc7S@_Y"\xa3\x84\xc7S@\xde:w\xdc\x02\xf4S@\xd8\xe0m\x0b\xca\xddS@\xf5\x9b\x10_\x84MS@\xce\x0eM\xa2\xc2[S@\x8c7\t[\xf3\xa3S@5\r\x87}h\xcaS@\xf3.\xda\xce|\xc8S@O\xf1\x12Z!aS@v\xe7\x1dY\xe0\xc7S@\x0f\\\xf6=\x8e\xc3S@\xfcp\xc0_\x8a\xedS@|\xd5\xa2K\xf8\xebS@\xc5\x87\xe87A\xf8S@s-\xd8\x18J\xf3S@\xf6\xaf\xb9\xb7lTS@\x00!\x03V\x13oS@\xd0\xe3\xea\xed\x17\xc9S@\xbc\x1d\xd3\x80\xe7\xd0S@Z\xa5\xe1"\xce\xc7S@\xdeb\x91\xd7\xd9\x81S@\x89\xc8^q\x1f\x96S@\xff\x0fx\xa98\xb0S@\xcbI\xdb\x90$\xc8S@\x00\xccv\x07\xcd\xc3S@l>{\xb5]\xc9S@\xf7\xefaJ$_S@\x98\xd1\x90\xe5\xd6\xe3S@\xf4Fw=\xa0vS@8;\x17\xe6\x98\xd2S@\x03\xb3#\xba|\xafS@R~\xd8\x8eu\xb6S@\xe7\x19\x0f\x05\xe0\xa0S@\x9a?W\x8f\x9a\xc6S@qT\x04\xe6)\xc8S@\x07\xb2\r\x05\xaf\xbaS@\x13\x19Ph\x97`S@\xd3\x8d\xa5\x8bl\xc9S@\xe4\x86<\xc5\xb1\xd7S@\x03-\xeeY\xaaYS@\xc0J\xc5\xbb \xb1S@\xb7\x88\x96\xfb\xbbeS@m\xc4\x12a\xf4oS@Q\xafg\xb3TTS@2k\xd5\xa3.\xf9S@,%\x19\x90E\xa2S@\x05\xc6\xd3f\xaddS@\xb9R\xd2\xaez\xa4S@\x8e\xd5/\xcf\xd0XS@q\x7f\x80\xa2@\xeaS@\x08\x02kQ\xe9\xefS@a|<\xf1Y\x8fS@V\x8b\xbfxY\x8dS@\x8c\xbf\x1c\xe7\xb4\xf9S@=\xf5!\xf3FnS@\x1c\xe2\xc7w\x8f\xdaS@J\x07e\xd3#US@\x0ck@\xfc~\xe4S@n\xdf\xc1\x89\xea\x9fS@\xfe\x8a\xb8,\x0efS@\xe6\x0e\xc1?\x95\xe5S@\x1d\xbb\xcf\xa6c\xa1S@\x8aM\xc3tz\xceS@\xaa\x88\xbdj\x00\x84S@!\x84\x8c\xe4\xdc\xeaS@\xf1\x08\xbf3\xb9hS@m\'\xde{\xa8\x98S@\xd3\x93\xb8\xe2\xb4\xbeS@\x90\x02NxE\xa1S@\xb8\xb0\xcb\x02p\x9fS@\xff\xec\x12\xf5\x93\xc9S@\x04,&\x02\x84\xc9S@\x87\xdb_\xdb,\x99S@\xf4\x19\xad\x1f\xd0\xcaS@\xf1(Iw\xfb\xb0S@\xaa\xc8t\x83%\xb8S@\xa3sE\x90\x83\xcfS@S\xdfe\x80giS@Mk\x82/\x98ZS@-\x95\xb3\x9b\xfa^S@\xf0\x0cU0\xdfDS@\x8a\xb54#l\xe5S@o(\xc7\x1c\xe6\xb7S@\x94\x08\r\x84\x98LS@\xad\xe4\xe8\x8bV\xecS@\xbb\xa9\xb2\xb1\x19XS@\x81\xecz/\x00\xabS@\x05\x13\xf9V\t\xf5S@M\xa2n\xfb\xf2\xacS@\x91\xf6\x02\xb2\xff\xc1S@\xc6\x05Z\xd8EoS@\xf0\xd7?}qUS@Y\xf4*\xa9>\xabS@\xec\xc9\xe24\xe3\x8eS@4\xec\x07\xf7&YS@\x96\xda\xfcK\xeb\xe6S@zZ4D(\x9eS@\xfc#<b\xc6\xc9S@\xf4ZV\x02q\x9dS@>N\x9c:N\x85S@\xaf\xcf\x89Q.\xc2S@\x9d\xb0\xe3\xa5F\xc1S@e*]\\\x8f\xeaS@\x1c\xd3\x97\xbfCMS@\x1f\xf5\x105\x10hS@\xb6\x96\x98\x83\xf3\xf7S@\x9cW\xe2\xcaDcS@j\xd8\x9f\x8e\x83\xc5S@~5\x9e\x8f{kS@\x84e\x8cSU\xc9S@qB\xc0\x81c\xceS@`\xeaM=\x9arS@\xf6\xaf?Vx\x99S@\xc6\xdd\x90\xa8\xf8\xcaS@\xab8\xd6[a\x8fS@\x1aU"\x17S\xaeS@{$\xe7\x14H\xd8S@UmxJv\x9bS@\xa6\xf6\xd5\xd8\tPS@\xba_\xc9^\xfa\xecS@\x97`\xef\xbd\t\xc5S@\n\x89\xd7\x94\x9c\xd3S@\x81\xbf\x8e\x01\xcb\xcdS@2f*\xb4u\xf5S@BC.\xb5{\xb0S@\x17\x89#=\x03YS@\x89\xfe\xe7>#\xc5S@\x12\xfa+jt\xe9S@\xeb\xf9\xb4J\xa4\x90S@\x83\xa8\xc7Ri\xf7S@\x88\xb6|\x8a\xe8\xf3S@\x83c\xaeP\x01PS@k<\xf3\xc8\xb8\xa0S@\xa3\xc1\xc0v<\xf8S@\xe1R\xab\xf6\'\xd5S@\xb3"\xb3\x81@\xbbS@a%\xbe\xc7\xb4aS@\xc5\x1e]\xa4\xb8\x9aS@\xeehX\xe3\x10\xf2S@\x14\x9c\xde>\xb9\x98S@\xf2\xc9v\x849^S@\xf1[\x01\x88\x91\xbfS@\xe3\x9e\x86\xc5\xbf|S@+\xbc\xad\xf8\r\x94S@*\x07-\xdbP\x9eS@\x92\xf6I\x80\x16\xedS@\x91\xfc\xaeq\xa3\xc5S@\xeb\x17\xc8\'\x95]S@!\xe1b\xd2\xb7]S@\xf4\xfa\x1e\x91\n\xd9S@\xd2\xb4\xed\x81S\xc7S@\xdcg\xbe\xc6\xea^S@H\x1c\xea06\xbfS@\x10"y\x90\x84\xd9S@5\x98+\xe2\x03\xc2S@o+\x16\xd7g\xc2S@\xd3"\xafP\x15OS@\x1c\xaaw\xbelOS@\x1b\x8d%(\x03\xcdS@\x8a\xf3\x98\xb7QfS@j\xf7\xfclA\xb9S@SX\x7f\x91\xe5\xa3S@r\xd3\x0b\xc3\x15jS@\xe8\xa7\x8d@X\x9bS@$Q\xe7l\xdd\xf3S@\xb9+\xcb\xbd&\xefS@\xa9\x04\xc0s\xc6\x8eS@\x0c\x89\n\xfaB\xb6S@\x82\xc3\x83\x8d\r\xf9S@,P%|0\xd9S@\xa7\x93\xdf\xd8\xb6\xbaS@I\xf1\xd1\xf0\x9e\xe4S@U\xe0\xc4\xc7x\xa2S@\xcfk\xd3n+\xeaS@\xb0t@\xf7\x13\xdfS@\x87\x8dLC\x11\x82S@\xc0\x8e\xb28\xe8\xcbS@\x8dJ\xa94\xe6SS@s\xe5\xdbx\xd5nS@\xa8\x0epK\xbdWS@\x94\xa0\xd8\x86\\WS@\xf8\xd9\xad\x95\xbb\xabS@\xbf\x7f\xbaf\xe9\xb7S@#\x9f\x84\xc8|\xe2S@4\x88\x90\xab\xbe\xafS@\xb7\xcd\x8a\xf8\x18\xe3S@\xed\xe9"\x96\x0b\xc3S@\xec\xe2\xc4\x8b\xfb\x98S@0G\x9e\x00A]S@.p\x1b \xd0\xa6S@\'\xb3\x85\xcc\x90bS@\x05\x0f\xdd\xd1\x1edS@\xde\x1a9"\xb7\xd9S@Y\xd5\xa22\'\xbeS@\xf5\xc3\x19\xe8\xd2\xdcS@K\xf3\xf3T\xdd\x97S@<\xf9\x9b\xf9\xe7\\S@\xda}\x05Hk\xa2S@x\x84u\x14\x8c\xdaS@\xf8\xcb\x1eUALS@c\xb9\x86\xfaA\xd2S@W\xef\xdbM\xaa\x86S@5$\xb0d\xa0\xd4S@\xb6X\xd8G\xe5\xa3S@\xd4S\x98\xd1q\xf5S@\xd2n.\xd8\xa5\xd5S@523N`\xdaS@\xe64\xf1C\x8fgS@"\\\x9a"\xd4\x97S@\xbesM|\xf4~S@\xb7\xc1\x0b\x9d\x9feS@\xd2\xca\xf25\xa6\xc2S@\x7fj\r\x12\xaa\xafS@]\xf7\x15w\x88\x99S@\n\x0e\n\xe2\'\xefS@\x95+\x07>k\\S@\xd6\xbe\x17\xeb-nS@2ih\x8f.\x9eS@I\x9e6\xa3>\\S@\x97\x81\x14\xea\x02\xf4S@#w\xd7TU\x9dS@\x93i\x86\x9di\x9dS@\xd8i\xf2%\x12iS@e\x8e\xb6\x14\xb6\xc3S@*uM)\xe7\x8fS@\xde\xf3~\xb26\xb0S@\x1d\x1buRQ\xc9S@\xd5\x99\t\xf1-\xc8S@\x1f\x15\xcc\x82\xbd\xc3S@\x18V\xdc\x9b\x81\xe3S@dpyu\x19\xc5S@\xca\x11\x02z\rLS@;\'c\x17\x03\xa9S@\xfb\xcc\xc3\x18G\x85S@\x03\xa6\x83\\\xf0\xb9S@\x0e\xb2O\x83CTS@k\xa3\xe9\xb4\xda\xacS@\xa9\xc6x\xf39\xd2S@\x07-\xb7\x07x\xe0S@\xfd\xdf{z\xe1\xeaS@\xfe\xf6\x10.\x83[S@3\x80\xb5M\x07]S@\xe8\x8e\xc7\x1d\xd5\x8eS@dc\xf7\x00\xc9\xddS@\'\x87k\xf5\xac\x98S@\x8a\x13\xf8p\x91rS@\xaf\xf6pg\xd7\xbeS@\xcd{\xaf\x16\xcf\x9bS@\xc2,\xca\\\xe3\x9bS@\xeb\xc5s\xbe\x01\x9cS@Lf&P\xac\xbeS@"\x03\x1a\xcd8\xd1S@\xe7\x13\xdd{\xcb\xd1S@bc\\V\xaf[S@S\xfaI\xad\x92\x9eS@\x99\xdb\xedR~\xe9S@_7\xb4$[\xf3S@\xd6\xe2\x8a\x14\xf6\xb7S@nZ\x15\xe9i\xf4S@\xfbU\x1c4J\xf4S@\xcen\xb1\xaa\x13\x8dS@\xae$\x9a|\xee\xf4S@\xdabB\xb9\xee\xc1S@\xb5l\xcfU\x98nS@<$&0\x03\x9bS@\xc0\xaf\xe6\xee?\x9bS@\x99\xfd\xee\xfc6vS@1\x19Z\xca\xe7\xafS@\x97\'<\x94\x07\xaeS@w\x8f\xc9t\xec\x83S@\x1f\xd4\x95\xcd\xb9\x90S@A\xd0\xbe\x9ai\xeeS@3,\xa6\xa2{\xd9S@\xda\xaa\x90Q\x18\x7fS@\x97\xcc\xba\x08DjS@&8\x8a\xb7\x10bS@\x86\xaaT O\xaeS@\x8f\x99N\xbe\x12\xd3S@\xa5\xd1\n\xad\xd6\xd9S@\x97\xb4\xd6[T\xcaS@\x17h\x91j{\xedS@b\xde\x80C\x0e\x9fS@&\xc8\xec?yvS@B\x93\x03\t\xc6\x83S@\x89v{?T\xecS@\x7f\x9d\xf4\r\x19\xa0S@\x87\x08\x9b\xe0\x80\xfaS@\xe3\xbe\xccU\xfc\xdbS@\x12\x0e\xd5g\xd9`S@b\xaa\xc6-\x9b\x96S@\x9d\xbc\xc8\xd3\xef\xadS@\xd6\xc2\xea3\xb9\x82S@[\\\x8f\x80\xf9\xe6S@\xb2\x0fi\xd4\x8a\xe6S@\xf6\xea\xf9\t\xfd\xe6S@?\x81\xaf\x90]\xe0S@\xa3e\xb8\xe2\xdb\x99S@\x9a\xa2\xb7u\xba\xcaS@\xe6A\xa3\xc2\xbd\xa4S@\x9c\x86\x8f\xec\x9d\xe5S@:\xed\xe1\xd1\xa6\xe6S@\x85\xbb[h\xccaS@\xad\x9f\x10\xa2\x89\xf7S@\x8b\xe8\x90\xe7\x11\x9aS@\xdeg\xe0\xf4\xd6\xa0S@\x975O#\xc1\x94S@O\xd3U\xe7S|S@M\x19\xd7]\xc6\xf7S@\xe0\x12\xb1h\xa8\xebS@\xcf\xf4,\xb5q\x9fS@\x01.AE6\xa3S@z\x05\xdc\xd8\xd7\xd7S@X}\x01\x81\x82\xf5S@\xfe1v\xff\tXS@\x92\xec\n\xd05\xa1S@\xff\xbd\xdf\x08v\xa1S@\x81?\xdc\xbc\xe6\x98S@\x8d_O\xcf\xc7\xc9S@5\xd7\xdffA\xcaS@9\x8f\xe82;\xbbS@\x15\xc1\xb4\xec\xdfHS@1\x8e\xb4<\xec\x92S@\xa9\xd2\xf6\xcbe\xb7S@\xea{\xe6<F\xeaS@fKS\xa3\x81\xceS@\x11E\r\x1f\x8cZS@\xb61\xb3D7\xc7S@^\xd7\x82Q\x1c\xcaS@}\xcf&\xfd?oS@\x07.\xfdp\xc3cS@\x7f]\x1f\x04;\xd5S@\x8b\x05b\x1cM\xa2S@\x04\xdb\nDh\xa2S@b!\xc8m@IS@\xb4\xf4\x04\x13TXS@\xb5A\'\x92f\xd4S@W\x11^\xe4V\xc4S@q\xaaN\xac\xf3OS@;md\xd5\xf1\xbbS@\x1c\xbf\xdf\xdc\xffHS@\xbc\xfe\x18\x97\xf2\x85S@\x90\xa8V\xf9\xb2\xc8S@\x9e\x82\x85(\xc4\x9aS@\tv\x88L\xd4\xc5S@\xcdM\x8c6H]S@\xa2n\x90@E9S@\x8f\xd4\xd8\x8ew}S@cr\xadH\x1c\xcdS@GG\xc9a\xc0\xc4S@:\xb9Z\x88\xda\xa0S@\xac\xff\xca\xb7\xb3]S@\xaaHO\xc7\xb2\xc6S@\xa6@\xde\xe0\xf9\x98S@\xa8.\xa8=\xa1\\S@ \xa7\x13y\xc5\xafS@wHTf\xe3\x8eS@\xc1\x07|\xb1\xee\\S@\x13\xd6B\xa2\xad\xe8S@;&8\to\x92S@,\x00\xe4\xaf\x82\xe3S@\x04D\x05\x17\x84\xdaS@<\xa9\xdc:\xa6YS@\xa6\x87\xe9[\xd4\xb1S@\xa5\xff\xfb\xc7\x16hS@\xfa\x9d&\xd1D\x97S@\x8d$\x1d|+\xc8S@Vc\xa1\xa84\xeaS@\x05\xcf2\xf6\x13\xe3S@\xb8\x8c\x05}\xb7\xc9S@\x01.\x19T\x9cuS@$\xbf\xa9N\x84\xadS@Q`\x99k\x13[S@\x9bU"X\xa0\xbeS@\xb8\x0f\xb7\x8c\xb2US@\\\xa2\'\xbb\x8e\xbfS@\xac\xd3\xc9}b\xcaS@F\xa8\xd9N\rPS@\x86u\xcb|\x1f\xe8S@\xcaf\x1a\x8b\xeb^S@\xea@\x85v\x87\x8dS@\x0c\xd4i\x8fr\xc4S@\xd7d\t\xea\x9c\xabS@\xbeZ\xf1\xf3\x7f\xceS@*#eQ\xda\xaeS@\x9e3\xd2\x85\xdc\xe6S@Q:\xbbG\xa1hS@\xfd\x8bfNGWS@\x99F\xe4+\xd9\xa2S@N\xfcu~\x1e\xddS@\xc3bx\xc9\xfeXS@9\xe70\xac\xd4\xafS@\x16\xb7M\xa3\x0f\xadS@s\x94v\xbcftS@\xf3\x8b\xb1\x06\x87\xe3S@\x03\xdfU\xed\x08\xcbS@\xdf-\xab\x02\xa3bS@\xc1\x89\xeb\xf7\x91^S@\x0f\x91u\xf0,\xf2S@\xbb\x91\xc3\xd5i\xe5S@\xf4\xce\xa8nbiS@\xf5\xd2b"\xa6\\S@\x05m\xa2\xf95cS@\xb4g\xc1\xe3#XS@\xb3\x03qvy\xfeS@\xd6\xd7\xd1\xe25\xc2S@!RTK\xadaS@\xae\xba\x08;?\xbbS@\xe7^\xc8-\xbduS@0\xce\x1ev6\xa3S@\x0b\x0c\xb6\x93\xef\x94S@\x05{4m\x0b\xc9S@\x0e|\x0f\x14\x86\x9fS@\xff\x8b\x05\xda\t\xb9S@d\xb7\x94g>\xe1S@\x10D\x14\xf5\x03aS@\x0c\x0eCl\xa7\x9fS@\xaft\xdf[p\xd8S@\x0c\x7f\xca\x7f\x9bZS@?\x84\x976\xc2\\S@s\x99\xd1\xaeF\xe6S@\x19c\xcf\x07\x1e\xa5S@Z\x12\xe6\xd8\xef\xfeS@5C\xe0%\xf3\x8cS@\xb9pQ\xed\x93\xc5S@R:\xb0_"\xb1S@\xa7\x9f\x84\x02\xc5US@\xaaO\xd8\xea\x8dkS@\x13@\x80\n8\x92S@ \xa1\xff\xbd\xa4\xc2S@\xba\xdb5\x8bscS@\r\xdd\xdf\xd7\x8d\xacS@\x13\xec\xee\xc0\xea`S@\x142\xdb{\xaa\xd7S@*S%\xe2!\xcaS@a\xa7\x8e\x9a\xc5\x98S@\xe7\xb4\x91/!\xf2S@_\x9c\xdd\x93\x8b\xf6S@\xa3"*\x88&\xe4S@\x14-\xd9\xfb\xeb\xf7S@\xef$\xb1\xb3r\xf7S@\xd8\xae.t^\xf4S@\x9b\xd3\xd5\xe4\xf6\xebS@\xd3\xeb\x94\xfc\xf1\xeaS@\xec\xd9B\x01\xc9\xddS@\x96~\xfdB\x10\xe7S@\xb5\x0bdN\xc7\xbeS@8R?\xdf*\xc9S@v\xfb\x9b\xe3\x08\x99S@\x90\xd6\x81\x89\xc4\xc3S@.\xc5\xfe\xcf\xa5`S@\xe7\xc9\xead\xc5\xc6S@^\xdf\'\xbfP\xb0S@)qq\xac\r\xc6S@b\x00C\x9f\xd7\xc3S@\xe1\xe4\r\x9dz\xafS@$\x03/{\xe4\xaeS@\xd3\xc1N\xbd\x18\xa9S@\x83\x98\x84\xc2\x81\xadS@J\x8b\x8cyY\xbeS@R\xc3\x83\xeb\x82ES@\xac\x1cx\xcep\xa1S@G\xc3x\x7fi\xafS@\xb1\x11\xac\x85\xa7\xc0S@\x11\xe7\x820\x8b\xaeS@\xf1\xab\\=\xf8\xadS@iv\\\xb1\x89\x96S@_\x0bKn\xbc\xcaS@%\x19\x81\xfd*\x8dS@\x19\xd6\x8b\xbf\x10YS@/\xdd. \x8f\xb6S@\xe1$`\xcf\x10nS@\xa1\xec\xd0%QwS@\x95\x92\xc5\xc5xdS@~L@\xb9\xedXS@\xb7\xb9V"#jS@\x0f\xd9d\xe4\x1c\x8fS@\x0bp\xe6\xda\x91_S@\x1a\x82X.\x1c\xc6S@\xdf\xa1[\n\xea\xd1S@\xd4\xc0:G\xdd\xbdS@\xe2~#WU\xb7S@\xfd\x11,\xe0\xb6\xb8S@\xbd0-\xbc\x0fLS@\\\xa6\x9b\x89j\xe3S@\nm\x91k\x8a\x90S@\t\x9dD\x8bm\xd4S@\xa7\x8f\xff\x1e\x83\xa2S@\x8d\x96&\xed]\xa2S@\x13(E\x1b\xeb\xe6S@|\xd4\xe3\x83\xe7\xe4S@9\x07zu\x85\xa3S@\x9e4\x10\xfd\xf0\xa0S@\xe7\xd0\xaa\xc1\xde\xecS@\t\x9f\x92\xb3`\xa1S@\xf6\xf2\x9a\xc2\x8ewS@D\x13\xc8-\xbfgS@\xd8\x06\xf4.A\xa1S@\xc6\xdcB\x9dA\xd2S@\xf1\xad\xed\xab\x97|S@`\xa1\xb4Y\r\xa0S@(\x16\x8e[\xfc\x93S@W"\xe8\x1bM\xa2S@\xff\r\x10\xb60HS@\x9f\xe69\x87\x95\x92S@\xc5`F\xfdE\xeaS@\rg\xcd\xf7\xdc\x92S@\xb1M:\x92\xd3\xa2S@LR\xc0x$YS@u\x16\xcf\x1c\x1d\xc8S@\xa0.+IC\xa3S@\xdc\x00h\xee\xa7\xcbS@"w\xe9-\xa3\\S@\xdf*P3\xd1vS@{\xc4\xe6\x18\x81\xf3S@\x17^\x13\xd1I\x95S@`Q~qfiS@}BS\xd2\xdc\xf5S@H\x1c\x8c\xbc\xc2aS@%\x90\x93T\xaa\xc6S@9\xad\xf3\\\xe7ZS@\x08-9\xfa\xc3\x9aS@E\xc7\x8fi\xe2\x83S@\xe0\xb1\x15\r\xf5\xf6S@\xe9R\xb5/\x03\x9bS@\x8f\x8e\x16\x02\x90\xc9S@\x94v\xd0A\xd5\x82S@\xa0\n\xcc\x040\xc8S@\xcfW\xa4EPeS@\xa8\x8ef\xa1\xc7sS@\xa7\x99E \xd4\x9bS@\xa8\xcb\xd0\x98\x01_S@\x9e\xa9\xc4\xd3\x88\xd9S@7\xff\x9e>J[S@\xb0\xf6\xe7G\x07\x9cS@\xf6\x0b1\xd1\xe2\x9bS@\xe2\xc3Q\x9c\x16\xd3S@\x9c8\xd0\xe3U\x98S@\x83\xc1\x1d`5\\S@\xb2\xdc\xb5S\x9e\xd2S@\x03\'\xe4P\x91[S@\t\x143\xdd\xdbHS@e\x85\x87T\x8a\xd2S@Z\x13~\x0e\xaa\xc9S@\x19d\x97\x1c\x87\xceS@\xac\xab\x895\x8d\xd2S@\xd4s\x99\xfc\x10\xa6S@\xabZ\x94\xbc\x88\xc8S@\xf6\x97\xec\xed9YS@0\x9a[\xee\x1cwS@\x03\x12\x99^\xcb\xcaS@T\xea\x96\xffn\x9dS@\x04\x1f\x84D\x9a\xfeS@ZX\xb5A?\xc2S@.{$\x95\x96\x97S@\xa7\xe8\xd3\xe7h\xfbS@\x9f\x83\x9e\x1b6\xfbS@\xac\x91j\x8d\xe9\xd1S@`k\x86\xaft\x9dS@\xa0C\n\\EwS@\x86\x8b\xb9 \xf9OS@ \xf4\x00\xd0U\xa6S@\xef\x95\xf9\xe9\x0c\x7fS@t\xdfBD\xc7KS@\xd0#r\xa6\xd1]S@\x94ra\xf5?iS@\xa9\x08(\x84\x93\xebS@\xda-\xb7i?\xcbS@\x0c\xb8\x0e\x97\x9f\x9eS@\\B\x07\x1d7_S@\xb4M\x07?\xa1\xc4S@\x9e\xebb\xdd\xbe^S@\xc5\x14\xbb7\xcc\x9fS@\x9b\x03v]\xdarS@\xa3\x1d0BK\xe7S@Fg\x95b5\x99S@D\xf5|]\xbe\x81S@L[\xd8\x89\xfa\x98S@V\xb1\x1dfx\x9fS@"i\x05\xa86\xceS@S\xb6\xd5\x9c\x85qS@l\xac\xcf\xcd\x9d\xabS@\xef\xb0z\xb2\xd3eS@Z\xe2P\xf8V\xcaS@\xc6\xafJ\xa7\xcbcS@hK\x9b\xd3j\x8dS@&\xb1B\x82\xcb\xc4S@\xf9\x9d\xec\x1b7\xdaS@\x1d\xdb?{\x1fpS@>4\xe3h\x0cIS@5\xfc$\xe5\xd9\xe4S@\xc9!\xd6\x8d\x1f\xd5S@\x8d\xabt\x8eE\\S@s\xe8\x88 q\xcbS@\xb7G\x8f\xf1\xbf\x90S@\x84\xc0X<\xfbNS@<A\xa7@\xdc\x9fS@%\x99\x05=y\xcdS@&8\x8a\xb7\x10bS@?\x94H\t\xb7\xb2S@\xe9\xd2\x93\xfe\x95\xb4S@\x8c7\xa5\xa4\x14aS@\xbd\xdf\x8a,\x8a\xb1S@M\x0e\x02\x95\xf4\x85S@R\x01m\x13\xa2\xd4S@\x1a\xbfEg\xb7\\S@\x9b\xe7\xaeX\xb3YS@'
p22
tp23
btp24
a(g3
(g4
(I0
tp25
g6
tp26
Rp27
(I1
(I1479
tp28
g13
I00
S'\xd8\xbc\xcd,\x9b\x8e\xe5\xbf\x0f\x8f\xa0Q\x0e\xba#\xc0\x8d&\x19\x99\xd8\x16\x11\xc0\x9f\x8a\x00S\xab<\xea\xbf\t\xd3\xac:6;&\xc0\xe2\xbc\xde\xc3F_%\xc0%\xa7\xa9\x8d\x02)&\xc0q\x03,4\x0f~#\xc0\x18\x8b\x8e\x80P\xda\x1a\xc0\x0b\xact\xb8\xbf\xdc)\xc0*\xa0\xedU\xb3X(\xc0\xb3\xb2L\x9aP$&\xc0\xddt\xbc\x95\xe4\x0f\x1b\xc0\xda^\xe0J\xe6\x05\x08\xc0\xb4\xea\x05Y\xd9\x9a\'\xc0\xb9\x95\xe2,\xe9\x00\x1d\xc0\x85\xc0\rw\xb1m\xfb\xbfN\x9c\xd8\xc5\xf4&$\xc0\xd2;\x14&\xcc\xee\x17\xc0^\xe7\xc0\x9d\x90\xcd$\xc0\x98\x13e]\xbc\xc1\x1a\xc0.\xbd\x88\xe1b0)\xc0\xff\xf7\xbb\x8fv?&\xc03\xa0\x949\xad\x0c%\xc0\x869\xdd\xaamB\x1e\xc0\xf2\xf6n\x84\xc6\xe9)\xc0\x97x\n\x12\xc3c%\xc0G\xa5"\xbcO\xde(\xc0\xa0\x0fy3B\xe1\x19\xc0\xdc\xfd\xcc\xe6j1.\xc0\xc3r\x88F;*&\xc0\xae\x84\xee\x1e\xb1\xb8\x0b\xc0\x106\x18\xb4\x90\x1f*\xc0\x124\xfd\xcb\x99\xc8\x1e\xc0\xe1\xf3G\x97\xda\xf8\x19\xc0\xa1\xd3\xb8\x147\xca\'\xc0\xe2E7pOK&\xc0\x02Y\xf6p\x19\xad&\xc0\xb7\xb2&\x17\xd5Q$\xc0.\x19\x98\xbd\xb1\xe7)\xc0I\x1a\xfd\x11/$"\xc0\xa3\xae\x7f\xa4VA)\xc0\x8chK\xf4\xe6\x0e%\xc0\xf3\n\xb9\xb4C\x80&\xc0\xea\xc4\x84/\xa6\xfe\x1b\xc0\xd2r\x00z5\x8c\'\xc0\x8c\xec+}\xd3\xaa*\xc0\x90\xb2\xdbD3\x1e(\xc0$\x15\xfa/\x84\xaa,\xc0\x81\xd8\x90\xf2\xa4\x18&\xc0\xde\xcfE\xdch&\xff\xbf\xfei:T\x1e\x88\'\xc0\xed\xb9\x1c\xbeb\x05&\xc0\xd6\xe6\xf4C\xda\xd6\x17\xc0N\xcfj\xb1\xc1\xec*\xc0\xc3%\x17\xfe\x1d\xd6(\xc0A\x1e\x18\xf7;{&\xc0V\x8cD\x94<a-\xc0^0\\{l3\x0f\xc0?\xfeOIv=)\xc0<*\xfdC]\xb7&\xc0\xee\xc1\x89a \xcb\x10\xc0\x01\xd1_\xef\x1bI\x06\xc0R\xadT\xacX\xe3,\xc0\xd8\xf6\x1d\xa6\xc9\xb9\x1d\xc07\x19\x1a{\xa0{\x0f\xc0R\xcf\xa3m\xc4\xc0!\xc0\xd5\xf5\x0c\xe07\x85 \xc0e\xff\x02*l\xad&\xc0\t\xa1\x82!\xb1\x97\xff\xbf<\xd8z\x1b\x98X+\xc0\xf9\t\x891\x7f\xb0)\xc0D\x89\xfe\xedRh\x11\xc0\xfc\xadp\x92\x16\x1a \xc0\xf3\xdc\xfdU\x19n\x1e\xc05\xf3\xf3\xd1\xc4\xfd\xfb\xbfZ\x9dm \xba\xf8(\xc0\xba\xde\x95\x9e\xe3]&\xc0a\xfd\xec\'\xb1[\x19\xc0\x1e\xb0qF\xf8\x80(\xc0\xe6:\xb4\x02\xee\xe7\x12\xc0\xd8\x86\xa0\x8e}\xc8\x16\xc0\xcf"B\xab\xa0\x0c\x1b\xc0%\x12\xf2\xb3\r@\x12\xc0\xfd\xb3\x81W@\xc8\'\xc0|A\x95+\x9f\xe8\x1b\xc0\xb8?\xac/m\xbb)\xc0r\x13\xb7_4\x02+\xc0\x95\xfd(\x90\x05\xbe)\xc0\x8f\x8f\xa6\x8b`\xf6+\xc0\x86Di\xdd\xa6\xfd&\xc0\x83h\xca\x81S|%\xc0G\xbf\xe4bxu\x16\xc0\x1a\xee\xfb\xc4\x94\xd8\'\xc0\xda\xd1\xa9\x7f\xc9s+\xc0\xd7%\xb7\xdej](\xc0l+\xcd*\x11\xb4&\xc0=\xed\x9f&%\x8d%\xc0\xcc\xfc\xa76@\xf5%\xc01\xc61\x19Tm(\xc0\x8f\x08u\xd6\xb6"&\xc0}\x9al>\xfd\x15!\xc0\xd0\xa5\xa4\xff\xf0]\n\xc0D\xe0\xa4\x90e\xff,\xc0\xc8ji}F8\x11\xc04E1j\x8cZ*\xc0\xeaNz;\x91o\'\xc0N4G7\xa4m+\xc0&\x00\xd7\x9a\xde\x83(\xc0y\xdf\xedh-g\r\xc0\x8d\xc9\xa8K\x10+)\xc0\x15\x01\x85\x13\xb4U#\xc0b\x15\xce\x8e\x8fu\x1d\xc0F\xdc\xce\xc6\x0cY\x02\xc0 \xf4\xfe\xe2\x86*+\xc0\x0b-$#\xe7\xea\x0e\xc0\xe8\x1b\xefA\xe6\x9b#\xc0\xd2i|l\x8d^\'\xc0\xb6\x90\x03\xf6\xe0\x06\x1f\xc0\xd3j\x83\xadsn)\xc0(\xebX\xf1\xf9\xcb\x1b\xc0\x0f8x\xfe\xc5;\x12\xc0\xe5\xaa?X\x00Q!\xc0\x99\x0e&\x115\xe6(\xc0\x93\xd3\x04\x8e\x15\xad\xfe\xbf\x16\x0b\xed\x9c\nZ(\xc0\xc7\x08\xcb\x90\xf1{\x06\xc015d\xe40%$\xc0W_8py\xd0\x1f\xc0\xd8\xcf\x85\xd0`\xfc*\xc0\x1d\xd4\x9d\x82=D+\xc0\xfd\xa9\xf9\xf7l\xd1*\xc0\x90L\xd8A\xa4=\x1c\xc0\xeb\x00\xa8\x01vq(\xc0\xeb\x00\xa8\x01vq(\xc0\xd1\x08\x9c\x822y,\xc0\xe9\x85\xa0\xb8`\xfa\x14\xc0\xf5\x8e\xd2\xb69\x9c"\xc0\xcd\xbb\xe2iP\x0c&\xc0\xcaM\x82\x103 %\xc0\xee\x96]A\xa7\xdc)\xc0\x91\x8b2\xd2\xfe%&\xc0-\xc43\xa6{.!\xc0\x07#\x87Gx\x84\x1e\xc00\xd0x\xea2 \x1d\xc0\n\x012\xaeT\xf9\x16\xc0\x8e\x8c\x13>\xe0\xc7!\xc0T\xd3Q\xe5\xb2\xae%\xc0\xb3\xf5D\x8e\x1a\xda%\xc0s$\x9c\x7f\xaf\xa6\x0b\xc0\x06l\xdb\x8a\x03\x08-\xc0\xbd\xf1\x80\xba\x83\x0b#\xc0\xff\xd7\x05\xd2O\xbd\xff\xbf0\xa3\xefK\xae8&\xc0\xd8`~\nvY(\xc0\xe6u\xa9\xc6sf(\xc0J\'\x84|\xe2\x07\x19\xc0\xcf\x04\xfd2\xf9\xe8)\xc0\xda@\xd65\x12\xa5)\xc0\xcc\xfc\xe9\xb0D$&\xc0\xec\xa8\x1f\xcf\xae\x15&\xc0\xef\xdb\xe6N\xf3\xf5&\xc0\x112\x8c\xaa\xa7\xbc\x14\xc0DI|\xbe\x94\xca+\xc02\x06\x15\xaa\xc2{&\xc0\xe1\xee\x9b0oM\xea\xbf\xc4e\xe2\xc3(;&\xc0\xe2\xb3\xea\x15\x8e\xd0&\xc0\\\xda\xfb\xa0z\x86\x07\xc0\x1a=fcZ+%\xc0U\x95\x0b\xe2X:\x17\xc0\xb11=j\xa1\xbe(\xc0\xa0*X\xf2Y\xa1+\xc0\xbaN\xf5\xedh\x9c*\xc0c\xb3\x8bc46&\xc0:\xe3I\xb8\x17\x9f\'\xc0\r\x14\x17\xb7w:&\xc0e4i%\xa8\xca*\xc0\xc9\xbb\xfc\xf2\xdaU\x11\xc0\xe1}S\xf0c$\xfb\xbfx\xe21\x1b\xc3?\n\xc0\xacnUae=\x10\xc0\x99\xf1\xbb\xb1\x14l \xc0\x99\xc79\xf6\xa1$\x10\xc0\xaf\x8c!,\n\x19-\xc0!`1cF\xa8\x10\xc0\xaab>\x82P\xa2&\xc05\n\xf6\xa4\x1bx\x0f\xc0\xbd\x9b\x84y\xa6\x9e&\xc0\xb9\xea}\xbc\xe6\xd2\x0c\xc0\xf3\xf2\xb4\x9b\x99\x84%\xc0\xe3\xcf\xb4R#\x00\x1c\xc0g\xb2\xb2@\xcb\xb1\x15\xc01m\xec\xdd\x8f\'*\xc0\xb6\x8enS\x98@*\xc0\xb5K\x85\x12\x83\xad*\xc0\xcb\x8c\xe8\xd6\xe5p(\xc0\xb7\xc0Vv\xc9\x1d\x17\xc0\x02\xfe\x12q\x804#\xc0\xdfY\x92\x12u\x9f\x16\xc0\x01\xb1DB\xf2i\x1a\xc0\xc3\xa1\x8e\xff\x99y)\xc0\x8e\x81\xa3S"\xae,\xc0\x91\x1a\x89d\xb4 +\xc0Q\x89y\xf3\x05)\'\xc0\\ hlM\x12)\xc0\xb5\xafR\x1d\xf4\xc5\x07\xc0\xf2\n\xd3h-j\x06\xc0}\x14\xcd>\x01\xda(\xc0\x15\x0e]\xdc\x87\xc7(\xc0\x83\x9a\xbbJ\xf9\x01\x14\xc0!\x84\x91\x19\x91\xd7\'\xc0\x89\xbdk\x12\xfba#\xc0d2\xcb\xd1\xc1L%\xc0\x0f\xd8\xc7\xec\xb6\xee,\xc0\xadr\r\x92\xa7\x84!\xc0\xb7\x85\x86:\x1e3\'\xc0\xf1\xbe\x95\x0204&\xc0\x18\xdaqLc{)\xc0#.6\xafL\x00\x13\xc0li\xac\xe6l\xd5 \xc0\xe4\x0c\xd3\xde\xe6\xd6)\xc0\x17\xeb\x8es%\xdf\x12\xc0\xe9\xdfrXAM\'\xc0we\x9b\xab\x0e/&\xc0\xa4\xf1hhAr)\xc0^\x82\x0eP\xe5\x8a*\xc0\xcc\x92\xdb#\x7f\x03+\xc0\x19\xd8hY[\x99\x1b\xc0\x89\xea}\xa9\x14X+\xc0\xce\xf1\x99\xc4\xe7\x8e)\xc0>\x95\xc7l\x80\x8b\xfb\xbf\xdfGLX\xb3b)\xc0\x95K\x9b\x86\xca>\'\xc0\x94\x8e\r\x1c\xaf{,\xc0\xe7\xe3\x1f@\x0b\xf8 \xc0\xbdP\xd3\x18#\xb0)\xc0H\xc4Go\x1b\x1c*\xc0\xc3\xfexG\xb8d\'\xc0!\xe3\x86\x85\x96\xad+\xc0\xe5\xc2\xddF\\\xaf)\xc0E\x05\x99\x85\xe7J$\xc0\xd7\xb7\n\xeb\xd8r)\xc0\x00I\xfd1\x82\x0b*\xc0\x80\xc8\xf30d\xc5+\xc0\xc0\xf6\x7f\xc0\x8a\xd0\x1a\xc0\x0fNj\xec\xf3q\r\xc0!\xd4\xad\x87\x00\xf2!\xc09\xaf\xdep\xf3\x9b%\xc0\x12\x9cW\x14~\x1f\x0e\xc0\x93S\x80l\xfaQ\x18\xc0\x12\xb7\xf3\xdf\xe3\xf5*\xc0\xc8Ad*\x19/(\xc0\x18\xf8\xe1%,\xc3*\xc0aT\xf2\xd1\xdc\x08\x15\xc0\xe5|\xc0\xb0\x83Q$\xc0\xeeG\x8ewc\x1b\xe5\xbf\x95W\x0e\xb4e\x93\xf1\xbf\xce(\xda\xc77\xaa"\xc0\x825\x9az_\xb0(\xc0\xbe\x94\x150\x04((\xc0r\x92N%\xb5\xb3\x1c\xc0&\xe6ou&a-\xc0\x17\x01\xe0\xff6\xc7\x1c\xc0\xba\xbbi\xda\xc1\xfa,\xc0\xb52\x12\xb8\x0bt\x1e\xc04\xc1\x10\xda\xc8\xb8-\xc0\x02\xedc\xc2\x19\x82\x1e\xc0a\\\xbdG\x1dP-\xc0q~)\x81\xb1\xe5\x1d\xc0\t\xf1\xa5\x9b\xb6\xfa+\xc0\xc2\xbe\xa3:\x94\xd8\x10\xc0\x90\xf9\xe5\xb0\xd1\'\x1e\xc0\x05\x87v\x9e\x03A%\xc0\x1b\x1bF\x17\xa5\\&\xc0\xd6:\x9a\xd9d\x0f\x11\xc0\x12\x9f\x85\xe6\xb6\xc8\'\xc0\xad\xf1\x986q\xc9\x16\xc0\xbbL\xef\x16\x83\x82%\xc0\x0bN0\x8f9Z\x11\xc0\x19\xa6\x12"\xfd3\x11\xc0eNQ;\xc5\xe5*\xc09>\x06\xd2\rg$\xc0\xfe\x1d\xbeH7\xde+\xc0\xbcVv\x8c\x98\x0e\x05\xc0\x07\xb2\x1f\x16\xba\xfb\x1c\xc0:\x88\x1e\xc1\x15\x95,\xc0\xeerNwVZ(\xc03\xa0\x949\xad\x0c%\xc0v\x9b"\x13\xb5\xf6+\xc0`\xcd\x95\xb5\xdf\xac\x07\xc0Q\x0c\x8cD+L\'\xc0--\xf2\x8et\xdc*\xc0\xad\x81W\x97|\xad*\xc0\x1a\x8c\xd5\x9f\x8a\x83*\xc0\x96\r\x00O\xf4\x1a&\xc0m\xb9#=\x1c\xf2$\xc0\xaeV\x86n2\x84 \xc0\xb0\xc3D\xde\x86\x19\x11\xc0$K\xd6\xea\xde\xdc*\xc0\x0eS\x04\x83\x02;"\xc0\x85\xd23\xbc\r\xf0%\xc0L#\x1d\xa1\xd1 *\xc0\xad\x1f\x10li\x9f,\xc0\x0cM\x7f\xb5\xb2\xb3#\xc0\x1b}\xa2c\xe6:+\xc0\xc9\x946r\x1a\x13*\xc0\x03\x8fs\x9f\x17\xd0!\xc0\x06=\xaf\x1c\xcc.+\xc0jm\rH\x8a\xf3&\xc0\x89\\\x8fG\xea\x05+\xc0\x95\xc1\xc4\xcf\xf5}+\xc0\xfc\xb8\x19\x99\xa6\xae\'\xc0\xec\x04x8\xe48\'\xc0\xcdjac%\xab%\xc0*\xe1\xfb\xef\xfb$\x1f\xc0#\xea\xb7\xa9T\xa6\'\xc0\xf4\x83\xd7\xbd\x99h\x0f\xc0X\'\xaaj\x8b`&\xc0N\xe8\x90\xe7\x8a!#\xc0\xd6\x8c\x94\xf8\x82^#\xc0_\x0e\x19\x0eMh(\xc0\x15\xd1x\x8aL\x1f+\xc0\x17\x12\xf6\xb8\x8a\xab,\xc0\x94b\xa1MK1&\xc0L\xa0`8\xe1!)\xc0\x1cS-\xf6\xf4\xd6(\xc0|d\xbe\xc1\x13\xc8,\xc0~\xba\t>U\xe8%\xc0\xa3\x0c\xe8\xc8\xee5&\xc0\x14\xb3\xee\x88gy \xc0L=\x9d6Y*\x15\xc0P\xfa-\x13\xc7\xf0\x13\xc06\xe5\xb7\xdc\x07\xca\x1e\xc0\xac\x02\tr\x0e\xfe&\xc0Yc\x1b6\x15\xa7)\xc0\xf2\xf5\xf5vm\x94)\xc0u\xa5\xf0LwV#\xc0\xe1V\xc9}D\x80(\xc0\xe0ul\xd2L\x12\x17\xc0\xec\xa8\x1f\xcf\xae\x15&\xc0\x802i\xd2\xd3\xf3%\xc0\xe5K\x1f/\x12\x16+\xc0\xe2\x8d\xa9\x81_a\xed\xbf\n[\xcc\xc8t\xe5\'\xc0#\xcdcmf\xef%\xc0\xbc85\xdc\x05>&\xc0o&\xf2\xd8\xb9\x14$\xc0\xa0\xef\xc1\xeb\x1eH&\xc0\x04v.I\xbe\x16&\xc0\xffj\x85\x87)C\'\xc0D4,\x89>7&\xc0\xe1>\x8d\xf5_\x83&\xc0\x93y\xca\xf0<\x8f\xfd\xbf^\xc2\x19\xbfu\xf3(\xc0\xba`\xcd\xefc\x83&\xc0U;\xab\xe9A"#\xc0\xda\xa7\xe3\x87\xf6;"\xc0\xcd\xa2\xd3,\x96\xf9!\xc0\x06\xb3\xe7$\xaai\x13\xc0\x7f\x12\xb6_\xa9j(\xc0\xbcK\x0f\xb2\xdf5\x1d\xc0\xc6]s\x99\x0ef \xc0h\x8b\xdd3\x9d\x17)\xc0x\xeb\xe5\x90\xae\x81%\xc0+IL+\xc4\x85\x1e\xc0X\xfd\x9f\xa2\x98\x1c\x1d\xc0\xf0\xcbc\xfb\xa3\xc8\x16\xc0\x02\xe9jS\x97\x12)\xc0\xc7X\xa1{bK\x0b\xc0}\xe0\xc3\x15\xe0\x96\xf1\xbf\xe7\nK\xb68\x0c%\xc0\xcf\xda\xa5.\xe1G)\xc0\xc5b\xea*\xd0\xad\'\xc0\xcc\xce\x11\x11UM)\xc0\x0b\xa8(O\xd7\xec%\xc0xHf\xd2\x9b\xdd%\xc0\x07\x14g\xd7\xc8\xf1!\xc0m(&\xdf\xed\xda%\xc0\xc9X\xc6\x05\x0e@(\xc0~\xae\xde\xac\xdc0\x15\xc0\x0e\x08\xa4\xee\xfbY\x1e\xc0\xbf\x82\x02b]\xf4\x1c\xc0\x8d\xd6u\xfa\x90\xa6\x0b\xc0\xd3\'\xdf\xde\x0f\x90"\xc0\xc9]w\x17\xccx"\xc0\t}3\xb9\xe6\t\x15\xc0sjw\xddu\x10#\xc0\xdf\x07.\xa5\xa9^%\xc0\x17\xdb:\xe4\xf1\xf2\x1f\xc0\xb7\xd9\xf8\xc6\xcf")\xc0LQeG\x03\xf4,\xc0\xb8\xc3\xf2\xa8o\x94\'\xc0\x1b\x1a\xb3\xec\xa0\x03+\xc0\x9f\x9a\x90MR\xbc\x1d\xc0\x9br\x9c\xd3\\\x1d%\xc0\xed{f\xa3\xccd!\xc0Cf\xe7;\xed\'\x10\xc0\x0b\x13\xe9\xd0\xe1\x04+\xc0\x8bY\xb3\xc7\x07\x92%\xc0s\xe9A\xf0\x9ew\xfe\xbf\xd1\xc3\x04\xbd\x17\xc4\x10\xc0\xfb\x87\xc1\xd0U\xd3\x14\xc0\x14\x1d\xe8y\x13X\xfb\xbf\xc0\x0e]\xda\x02c\xfe\xbf\xef\r\x8c\xc0\xbd[+\xc0)M\xf8\x9b@\xa8+\xc0\xf3\x1di\x7f\xa9\x91,\xc0\x1eW\x8b~\xc8&&\xc0Q\xd1\xcc\xf4&V+\xc0\x14\xe1|\x84\x0b\x9c\x0e\xc0m\xfe\xe3\xc3pU\r\xc0\xf0\xd9\xcf\x9a\x0b\xc4\xff\xbfz\xe0\xec\x10r@*\xc0L\x10\xec*\xdc\xab\n\xc0\x91K\xc5\xb8\x98u%\xc0\nBd,\xbc\x9c*\xc0D\'\x05\x1e\xecs\x1e\xc0\xce\x15\xf3\xf6n\xe5)\xc0\xd9$\xe0j\xa0\xd6 \xc0\xe0\xdbA\xd6\x14~!\xc0\xd0~\xfd\x16\xe5\xb3(\xc0|\xf9\x12r\xc8\xdb\x16\xc0\xd6\x87va\xaa\x02#\xc0\x14\x0bF|@D\'\xc0.\x96\x84\x8f\xcfi!\xc08\xea\x98\xa3\'m(\xc0c\x86\x0f.\x93u\xed\xbf\xc7\xef \x87\xd2\xc9!\xc0\xc3NLWU\x03(\xc0\xb1eBj9"\x1b\xc0\xcd\xfd\xddl$\xe5+\xc0-a\xf2h\xd5\xdd\x05\xc0\xebi\xc91\x9f\x8f\x11\xc0\xf2\xfd\x03c\x16\x0c+\xc01[\x9c\xe5\xadp(\xc0\x86\xce,\x97c\xb5\x12\xc0\x0e\x97\'\xb5\x08\xe1)\xc0(zU\x05\xfb\x10\xf1\xbfww\xd7 j\x01&\xc0\xc3\xac\xcf\x1d>B!\xc0\xb4|!\xd1p\x1f\x18\xc0\xfc.\xb2\x87.\x11)\xc0\x1dk#NbI(\xc0\x88\xc1\xe7\xe6\xf2\x93\x13\xc0\xa1\xbew?\xb5\xc5,\xc05G\xf2<0\xfc\x13\xc0\xdc\xaa\xe3\x04\xb0\xbf,\xc0\xf6DV\xdc\x16\x02&\xc0D\xe2m\xa3\x053&\xc0\x83\xcf\xad\xf1N\x02&\xc0\xf0\t\xff;\n\x0b\x14\xc0I\xce\xc3\xfa\xd8++\xc0\x12a.\x05\xb9\x8b%\xc0\x0f\xbe\xab\xfdiv&\xc0.9\xff\x96\xa9Q-\xc0u\x9f\x82\x06\xe0\xa4&\xc0\xbe\x1f\xa9\x80m>*\xc0V\xc6\xc3\xf6i\xc8\x07\xc0\x03h\xeb\xa3\xe4\x8e\xfb\xbf\x91<e\x05\xd6\xae!\xc0\xcf\xca\x9e\xce\xf7\xb6#\xc0\xac}F\x0e#\x81\'\xc0\xce\x7f\xd8\xb1\xda\x15 \xc0e\x9a_9\xf3\x84\x1e\xc0\xf7.HN=\xe8&\xc0\xa9\x95\xee\x16\xa7\x13*\xc0a\xc2\x0b\x84\'\xb5&\xc0\xdb\xd76"y\xb1\x1c\xc0{\xd6\xa0\x9a\xaaP&\xc0cz\xd9\xc0\x91D%\xc0\x84\xb7\xedc\'\xc8\x14\xc0\xfe;d\x9cN\x0e\x0f\xc0:\xb1\x93rC\x85\x07\xc0;\xcd\xdb\x99\xf3\x95(\xc0\xdb`i\xd84r\x06\xc01\xe0U\x8eM\x01"\xc0nV;\x01\x85\xdd&\xc0\xb3\xa3\xb8\x1f\xa3\xf6\x10\xc0Gk\xd1i\xac\x1b\x17\xc0.o4\x07z\xd2&\xc0\xfdQ.M\xd6\xd0&\xc0W\x9d\x9e)jt\x1d\xc0G\xf8_\xd7f\x9e!\xc0k\xf3\xa9\x07P\x1e\x17\xc0\xb2l\xc5\xfb\x85\x9b\'\xc0\xc5:\xa5f\r\x07!\xc0\x1a\xf0B\xe8\xc4\xa6\x01\xc08\xf4:\x0cY\xc2\x19\xc0;\x94\x16\xf2\x1a\\#\xc0\x9d\xa3\xfd\xe4\x80\x10+\xc0q\x99dxl\xb4,\xc0p\xb8\xc1P\xf96"\xc0\x06\xd8\nu\x9e\xf6\x12\xc0\x8d\x98(\'\xcc"+\xc0\x91\xcbSPH\n\x1b\xc0(\x81\xd7m\x8aQ(\xc0\xad\x19\x91\xcb(\x89\x1d\xc0\x113\n}\xf9\xf1\x13\xc0r\xf4(\x87\x8d(\x17\xc0N\xf0\xbe\r\xaf\x07&\xc0\xbd\x07\xad\x18\x17h\'\xc0F?\x08c3\x97%\xc0e\x10\x82$\xcb~&\xc0\xc6\xde=\xfa\xe9N\'\xc0z\x0c3"\x96\xf1&\xc0;b8\xc0\xb4>&\xc0\xd0P\xc1\xb3U/ \xc0\x1c\xb56f\xe7\x86\x16\xc0q\x9by8\x0e\x82%\xc0\x07r\xe5\xbe\xae&\x0e\xc08G\xc8\xca1\x1e\xfa\xbf\xd3\x93\xaeG\xcag\x17\xc0y$`\x08\xdfU#\xc0\xde\x08\x9a(\n\xf6*\xc0\xca?\xbf\xf4\xa0\xa6 \xc0m\x87\xa4\xd0l@\xf1\xbf\x14\xfc\x1bU_U&\xc0\xe2\xa9<\x85\x8dP\xe3\xbf]\x1a\x98\xd4l\x86-\xc0\xfd\x9c\xde<I{$\xc0\x9b\xb2!\xd7\xe5a*\xc0T\x1b\x7f8G"\x1c\xc0Qh\x96\xf8\xfd\xe2!\xc0\x01\xff\xfa\xb8,D\x0f\xc0\xd0\xa0\xc2\x9aq\xb5\'\xc0\xd0\x11\x89\xa4\x14)&\xc0\x7fO\xea}\x8fo)\xc0\x95\x80\xde\x02\xa0\xb5\x18\xc0\xb9u\x81\xe6\x85\xef)\xc0<&\xadK\xfe\xdc*\xc0\x0c\x86\xef\xca\x95\x0b\xfa\xbf\xbd\x1e\x92\xcb\xb3t\'\xc0\xc3W6\x9c\xd9\r\'\xc0We<\x94\x10y\'\xc0\x157\x08\xd5\xec\x1e\x1a\xc0\xa6[v\x01\xfaV+\xc0\x93\xef4x\xd3\x96,\xc0\x02\xfav\xb0\x0b\xd8$\xc0\xa8D\x19n\x02\x05\x00\xc0\xa4I%\xe8\x87\xaa&\xc0\x03\xdd\xbc^(\x07(\xc0eU\xc4\xa0}\xb1&\xc0zA\xd0\xcd\x94\x95,\xc0\xd6%\x11e}\x88\xf8\xbfj\xcdC\xaf\xc1W\x17\xc0nS\xfd~99(\xc0H\x8d\xc5\xef\xdb!+\xc0\x85p\x9ci\t?\xfe\xbf\xdf\x90P\x17\x9b%-\xc0\r\x96\xf9H\xb1\x1e"\xc0q\x81 \xab\xd5\xee*\xc0V\xef\x8b\xff\xfb\xcd,\xc0H\x8c\x9c\x93I\x1a&\xc0\xec\xb7\x9e\xc2h\x85(\xc0{\xe9iP\xd8,)\xc0\xbf\xb2\x8c\xcd}?*\xc0/\xa0\xa3\x177h(\xc0.V\xf4\x9b3\x0b+\xc0Ldc\xffQ\t\x1f\xc0^\xe0\xe8\x00Z\x05)\xc0\x18I\xaa\xc9fB\'\xc0\xc79\x8c}mS\r\xc0\xcdbt\xb4\xe6;\x1d\xc0"7cb\x99\xe9&\xc0\xf1D\x00\xc3?\xbc$\xc0\xf4\x8f\xdc6se*\xc0\x91\xf8\xa7\x92pQ#\xc0\xf6\xc8\x01@7*%\xc0\xed\xe8\xc8"\xa6\xb3 \xc0\rf\xe7\xea\x0e&\xfb\xbf}\xfc\xf8\xbdN;\x07\xc0\x80\xf0\x05\xfa\xe5\x1e\x11\xc0\xeb\xd2\x0e \n\xef*\xc0\xe2^\xea\xc3c\xdd+\xc0\xf4\x1d!E\x1e\xd7&\xc0Uy$&uM\x1a\xc0\xeb\x1cp\xfa\x92W\x13\xc0mT\xd8\xdc\x80\xff,\xc0h\x92\x96\xcb(\xd3+\xc0N\xc2\x06\xe0\x19f)\xc0U\xc4\xdfA\xebR*\xc0-0\x06=u\xb1&\xc0\xd6Ui\xda\x8aB\x13\xc06\xb0\xb2>\xbf#\x10\xc0\xb3\x16"gz\xad&\xc0\xfeE\x0f\x00\xcf^*\xc0\x1dzReZ\x99%\xc0R\xf4-\x11Q\x8c\x04\xc0\x1c#\x1d\xa2\xf8\xec\'\xc0\x7fusV\xba\x85"\xc0\xd4\xdaY\xeb`2 \xc0\x1f\xa7\x06\xbf\xbe9-\xc0Z\xacb\xf9\xe4\xb0 \xc0\x9a\xdb\xdf\xe6\xbd}(\xc0@)t&[\xe1\x01\xc0\x88\xf5\x07=\xed\xff\x12\xc0/\x9b\xa0\xa8+\xcd\x1d\xc0e\x0ev\x8d\x8c{\x1e\xc0G\xbe6\xc6\x96\x06\x15\xc0\x18c\xf8:\x1f\x95\x12\xc0\x80*\x97\xe2E\xe3\'\xc0\xc8D\x00L\x8b\xc7!\xc08V\x82\xd5:\xb6\x04\xc0y\x02\xa2R\xf69#\xc0\x07\xb0\xcf\x14j5\x1d\xc0#-.\x96\xdf\xeb#\xc0\nD^c\x88\xfc*\xc0\x8f\x8c\xdb\x0e\xae\xd4"\xc0\xea\xf5\\\x14:\xf6,\xc0#E\x1d\xd2Ze \xc0\xca\xe78\xcc&\x02+\xc0\xbd\xeaY\xca\x01\xcc(\xc0[\xa0\x1d\xd2\xe5\\+\xc0L/\xed\xc8\x89\xff*\xc0[\xc9 esV+\xc0Y\xc4\x18?I\xca&\xc0\x82xo\xbcx\xa4&\xc0e\x0b\xf8;\xd1\x1f)\xc0|\xe0qvfs(\xc0\xcc0^\xb5\xa2I\x1d\xc0\xb9n\xe5c\xffU+\xc0[\xfa\xa7\xf9\xe6?(\xc0\xbb\xa41\x83\x05\xf4,\xc0\xe6\xa1\x10Fr:(\xc0\xe6\xa1\x10Fr:(\xc0\xa6R;VET+\xc0\x13Z\x04Z\x1eM)\xc0\x91\x9dN\xfe\xd5\xc5\x1c\xc0F\xfa-;(\xec&\xc0\xfe\xf1~\x92\xf0\x08\xf2\xbfB\xb8\x89\x17\x8a\x99*\xc0it\x0bK\x83\x8d"\xc0bN\x94\x956&\x1f\xc0\x93\xe0\xba\xbb\xd4o\x1c\xc0\xb7\x02a\xba\xca\xa5+\xc0\xdfy\x8d\x87\x8c\xce\'\xc0\xf2C\xa5.\x02\xb8\xff\xbf\xf8?\xb0\xef{2\x11\xc0\xf6}\xb9\x8d\x16a\x17\xc0\xc8ZZ\xa7\xe9\x89*\xc0\xa8\xa6\xf1V.\xbb(\xc08a\xe5Y\xe9\x9c\xf1\xbf\x17\xa2\x82\xc3\xbc\x17+\xc0\x933\'\xdb\xb1\xe2\'\xc0Q\xdc\xa0z\x88\x99,\xc0\xdd\x98_[\x83\xd2\x1e\xc0\xb4\x81bd\\H)\xc0\xe4\xa7\xba@\x10h+\xc0#u\x174k_*\xc0\x10\\I\xf6\xe0\x86(\xc0e$\xd6! \xce\'\xc0i\xb6N\x05/\xd2)\xc0\x01w:m\xab\xaf&\xc0\xc9\x8dh\x9f\x9a\xf0 \xc0\xa5\x98\xe7\x13i`\x07\xc0W\xbb\xc5& X\x11\xc0f&&\xd7`\xb5\x16\xc0\x90\x13\xcaFO\x1f+\xc0\x87\x11\xf3\xd4\x13\x9d(\xc0\xc9\xcai\xd7GW\x1a\xc0e4\x1dS\xab\xf0&\xc08\xe8tc\xaf\xd1\x1c\xc0\x08\x8f\x16\xbd\xff\xab&\xc03.\xec\x14M\x14*\xc0s\xb6t%YI(\xc0\xdb\x17\x9c\xdb8\xc4(\xc0\x967-\x0e\x9f\x8d(\xc0\xc2\r\xba\xd5\xf1\x1d)\xc0\x04\xfd\xf3Jt\xe3%\xc0\x01\x05\xd3|\xf6\x04\x17\xc0\x0f\xd75[\xd3\x13&\xc0\xeb\xea\x81~P\x9c\x11\xc0\xdd\x9b\x0b5\x9f\x8f\x11\xc0Z\x0e\xa7E\xeb\x91)\xc0Dv\x1c\xd4zZ(\xc0\x1a\x89)%\xed\xdd \xc0\x1b\x19G<\x83\x96%\xc0\xbb\x84}\xbc1u(\xc0c\x83>T)Z"\xc0d\x9d\xab\xbc#m(\xc0\x04\xfdh\xae#\x02\x15\xc0\x17;{\x8f\xeb1\x15\xc0G6._O\x7f\x15\xc0\xaa\x9d+\xe0`V*\xc0\x0e0\x00\xbc~\x11&\xc0y\xf8\xcf\x88\x0fJ(\xc0\x16\x14\xddD\xd9\xee \xc0\x1d\x14S\xd0\xbc\xaf\x12\xc0\xcc\x19u\x00\xbf\xbb&\xc0\xd2\xe6\xde\xf5\xa7\xdc\xfa\xbfV\x9d\x05\xdb\xa6y$\xc0\xabq\xb1\x1d\x05V\x0e\xc0\x04Zlz,\x85&\xc0\xde\xfa$\xcf\x99\xa3%\xc0j\xc8I\xcb\xf5.-\xc0\x93\xd2\xaaIq\x8e,\xc0Y\xc0\x80\xb2$4&\xc0{F@)\x8f\x1e*\xc0\xdc_d\xda\xb9A\x01\xc0\xf5D\xf5K\xb9\x9a \xc0\x17\x9f\xfd5\xdcZ)\xc0\x03\xd6\xfa\x9b\xf5c!\xc0\x02R\xf3\xe4\xf0\xbe,\xc0\x8e\xf2\xfa\xfep?*\xc0k\x02b{\x03\xcd+\xc0\x90)\xa4\xa0\xb8\xbc\x10\xc0\x14\xc4\x83\x18\xf6E\x1a\xc0y\x07-\x8a*:&\xc03\x98?~\x84\r+\xc0\x9eYg\xc50\x8b$\xc0\x8c}RT\x1a&!\xc0\xf4f\x98P\xfe\xc0(\xc0\xae>\xdfEbt%\xc0\x8b\x99\x9b-\xedU\'\xc0D\x10\x0c\x13\x12<(\xc0K\x07\xdb1>\x95&\xc0W\xa8\x907\xce\'&\xc0\x95\xb5\xe9\xe8\xbdy\'\xc0TFpQ3\x8d \xc05\xef\xc1\xa0;v+\xc0Zl\xd7U\x02\x85\x1e\xc0\x97\xaf\x02K\xf1\xe2!\xc0\xd8\x15\xb8\xb9\xff\xaa#\xc0F\xa4$\n\xbeF"\xc0\xe4\x90K\xee\x8d0&\xc0i\x94\x91+\x99\xc4\xff\xbf\x14\x9bb;\x0ba*\xc0-b\xf4z*=)\xc0\x0f~\x91\x12\xefC)\xc0\xa8\x1b\xeeQ\x19r\x06\xc0@\x9b\xeb\x0f\x15\x17\x1d\xc0\xd5\x89\xd7n\xe0\xd8*\xc0\x04_`\xd4U\xb3 \xc0\xd4\x97\xc6p#L&\xc0\xc4c2\x8ch\x0e%\xc0\xb8JnknU#\xc0\xd2VvO\x8d\x08*\xc0\xb10\xcc>z\x1e\x1b\xc0\x7f\x13\xe5\xbaY\x15\x1d\xc0\x9ex\xe2\x9asF(\xc0\x91\x12_P\x82\xe9*\xc0;\xd8\xff@\x05u(\xc0C\xd1O\x0b\xfc\xc9"\xc0\x00h|\x0c\xaa\x1a\x1b\xc0[TP\xf3\x93\xd6(\xc0\x15u~_\xa2\xb2\xea\xbf\x96\x13\xb7\x97\x8e\x9a%\xc0-\xc2l\x01\x91\xf2(\xc0\xa0n\x9f\xea\xbd\xcf*\xc0\xa9\x0b|=\xaf\xda&\xc0\xc5\x89\xf4\xc1\x07\xee\x10\xc0\xdf\x90P\x17\x9b%-\xc0i\xdb\xc1w\xc5\xb1$\xc0~\xa4\xb4\xd3(\xa9*\xc0\xd4Ce\x13nz*\xc0\xf4\xc3\xbd\x17Z2\x1e\xc0(\x99\xe8\x00\xcd\xca%\xc0\xce\xe6\xef\xc5f\xd6(\xc0F\x05\n\x95y\x11\x0b\xc0p\xe7AN.\xbc\x14\xc0|\xe0A\x12\x9f\x88!\xc0P\xeb\xa6\x17\x0f)(\xc0w~\xc2\xa8\xa5\xc3,\xc0\xf0\xfb\x84\xf7\xb2\x13(\xc0\xda\x13/P\xbb\xd7,\xc0\xa2\xbc\x9f\x18\xe5.\xe6\xbf\xfb \x14}\x9f\xce\x02\xc0\x90\xb2\x9f\xa7\xa5\xee&\xc0\x8d\xc3\xd5v+\x06\x17\xc0\x10\x00\xa3\xbc\x8a\x9c\x1d\xc0 .\xfc\xc2\xa4\x81\x14\xc0\xc2\xe3\x01\xd5\x93\xbf,\xc0(\xba\x1a\xb3,l)\xc0\xfa\xc6\xc0R\xe4\xb9\x1d\xc07\x94\xc4`\xca\x16,\xc0Xs\x8b\xb0\x179(\xc0\xc5\xd7\x85:\x858\x1e\xc0\xf3\xb4K\x109\xc9,\xc0\xdd\xd9A\x88t\'\x15\xc0F[\xf0cc\xc2(\xc0-f\x80L\x19=%\xc0\x0b\xa0\xcb=\xcb\x82\x16\xc0|\x19\x9c\x0c\xdd\xaa\xfa\xbf\x00\rz\xa0\x14\xf1+\xc0\xfe`s\xb0\xe0r/\xc0\xb39\xda\x82\xcd\x01\'\xc0\xc5I\xaa3\xb9\xb7\x19\xc0\xd1\x90\xc05h&(\xc0.\xa0\xf6\xd8|`\x19\xc0\xd9#\xdd\xb8\x1a\x15&\xc0n!\xd5Y\x05\x9e\x1e\xc0d\xa3C\xeb4\xee)\xc0`\xeb\xba\xd3a\xc8,\xc0\xecD>\xbaQV\x19\xc0\xaf\xb4\xae\x99\xae\xbb*\xc0NL\xf2\x08\x9a\x13\x02\xc0\xb7\x1bc\x0bG\xf3\x16\xc0dB\xea\x01uD\x18\xc0@I\x18\xd4CS\x13\xc0\xcc\xd7\xc1\\0{&\xc0\xc6g\xaf\x98\x82\x95\x16\xc0\x82\x1da\xb8r\xe8%\xc0BG\xf9\x06<\xb6\n\xc0\x8b\x9cE\x815\xe7+\xc0P\xea\t\x94|\x80,\xc0Ck\x9b\xf7Dw-\xc0 }M\xd3\x06\xa7\xf7\xbfb8BL8\xcd\x14\xc01\x06]\'o\xb5)\xc0z\xdbsV\x98X\x17\xc0\xe3\x80\xc2\xcf\xb0l\x16\xc0\x0bINe{"\x1e\xc0\xa0\xc6\x00\x05#.*\xc0@\xfaL\xd9:\x16\x18\xc0)\x8aPV?O#\xc0$\xd0\xbb\xa4kR+\xc0\x0fl\x0bmfB\'\xc0\x1b\xc3#S\xc0\\\x1e\xc0t\xe0:#8\x0e\'\xc0(\xd3\t~\x9eF\'\xc0\x02\tN\xbfu\xda&\xc0\x9a\xa8/\x97,\xe5\xf0\xbfr\xe1mPp\xe0\xe3\xbf\x15\x86\xe3\x98K\xd8!\xc0\xb8x\xf1\xees\xbc\xe6\xbfvM\xddl1\x92\x12\xc07&\xb3b\xfc\xc9&\xc0\x10T\xa0\xf1\xc8*\x17\xc0\xbe\xfe\xeb\x0et\x1d&\xc0\xe3\xb8\xdf\x99\x9f\x80%\xc0\x9c\x1b\xfe"m\x83$\xc0L\xf7\xbcz\x83\'(\xc0\xbd\xd9\xe9\xb1Z\'+\xc0\xd1\x17\xcb\x17X\x9b*\xc0\xe5]\xf1Q\x85\xe3\xf9\xbfQ\xc2\\\xd9\xf7\x01\'\xc0B\\\x9b\x08\x0c\xba)\xc0\x02k\xd1\t\x95i&\xc0\xcc\xbf\xb0jiN\'\xc0\xd1\xd2\xdd\x04\x89\x9c\x1e\xc0fS\xb8\xca|>$\xc0\x92\xe3x\x97\x0c\xcf)\xc0\xc6\x90b\xc3a\x18&\xc0u\x1b\xcd#\xff\x97\'\xc0\xc4\x9a\xdc_>h$\xc0\'N\x1a\r\x93\xb7)\xc0\x82 \xdd\x1dH\x8e\'\xc0D\xbd9!1\xaa*\xc0\t\xf11\xf8\xc5\xbe,\xc0\x120]\x0f\x99N)\xc0\x8c\xaf\x84\xc6\xd4+(\xc0\xa5\xcfJ\xd7\x03Q\'\xc0\xfeL\x95\x0c\xe2_!\xc0\x99\xa9\x16\x82\xe4T"\xc0\xf9\xf7\x0b}\xb5\xf0(\xc0\x8c\xdc\x12\x154;(\xc0~M\xabyu>\x1d\xc0\x99\x885!\xfd=&\xc0)\xe7\xa5\xa3\xad:+\xc0V\xf9:\x04\xee\xe3\x1e\xc0#\xc4\xe7\xdb\x98\'+\xc0x\xd9)Hq\xca \xc0V\x1b\xa0K\xed_)\xc0\xfd\xc5\xb1\xdb\xb3\xf4\x1f\xc0]\xc8y\xfb\x0c\x18#\xc0]\xc2M,\xd7)&\xc0u[\x84L\x13\xb3)\xc0od_\x81\xff]\x1d\xc0)n\x94i\x85\x1d"\xc0"\x00%*\xe6\x02\'\xc0"\r\x13K\xcaP(\xc06,4\xb9\x0e\xfe*\xc0\\G\xba\xbad_+\xc0\xe0\x16*0\x0b\xd4%\xc0\x9d\xaduZ\x83\x1e#\xc0\xea\xd5\x0e\xe4\xad\xca"\xc0\xbff\xa0q\xe3\x89%\xc0Zg\xb2\xffw\x19\x0f\xc0\xcf\xdf\xaf\xf3c\x83\x08\xc0I\x8d\xe5\x98\xfdY+\xc0g\xde\x1f6\x924&\xc0\x03\x9a\xd1 \\\x01+\xc0\xa8~\xf38"\xaa)\xc0\xd6\xc2*\xf5\xbd\x19)\xc0\x88\x88H\xcf[\xd4$\xc0\x15\xb5\xbe\x9f]\x16\x17\xc0\xa3\xa1\xd0\x9f\x1cA(\xc0F\xd2r\xfe\xb6 *\xc0\xda\xcd0-\x86$*\xc0\xce\xb6\x8d\x15\xa6V+\xc0\xcbc\xf5\xdbK\xa6\x01\xc0\x1e\x99\x05\xacG\xa9*\xc0Z+\xcf:\xec\xa5-\xc0\x19\x1cQ\n\xf8\x16&\xc0qT\xc1\xf7~\xfb \xc0k:\x96C`\xc7*\xc0\x82\x1db0\x19\x10*\xc0i3QU\x8aS+\xc0\xede\xde\xe8fp\x1e\xc0\xd6\xbf\xf9\x7f\x05\xab\x12\xc07%\xb6"\xc6S&\xc0\xb0/\xe2\x9a\xef\xce\xed\xbf_\x0f\x96\xec \xf8!\xc0\xe2\x85\xda\xa5\xac,\x11\xc0\x1a\x8d?\\6\xbd$\xc0\xc6J\x8c\xa0Y\xdb)\xc0\xa5\xa8\x9a]\xa0\x8c*\xc0\x05\x9a\xa9\xe8\x90\xd3\x1e\xc0\xf1\xfe\x9d\xaf\x9c5\x1e\xc0!\xd8\x05\x03\xb1\x18+\xc0\x83\\n\xa3\xaa\x89\xfb\xbfv2\xd6\xe1\x1f\xb3*\xc0\xa8\xdeH9]3)\xc0\xd5\xb78)\x10\xef!\xc0#\x1d\x91\x84\x94\x83(\xc02~1\xd7\x9f\xda)\xc0\r\x14\xa8\r\xdf\x89 \xc0\x8c\xc0s\xfe\xa5\xc5,\xc0\x1e\xa6:U)\xa3&\xc0\x9a\xac\xca\xf8U\xcd\x13\xc0\xa9\xde*Js*+\xc0\xc3\x905\x96\x90\xaa%\xc0k\xc8\xdcm"\xe1\x12\xc0N\x89\xdc\xd4p\xab*\xc0\xd6\x119\x0b3\xfe+\xc0\x00\x84\x91\xe5ME)\xc0p\x0e\x1e1\x99^*\xc0?\xbb\xc7E\'\xc8\xf8\xbf%\x02J\x86\x9a\x07*\xc0=\xe9\xa2\x03\xebf\x18\xc0\xd2\xb9\x94z$["\xc0\xfd\x13\xad\xdfl\xb0#\xc0\xc1\x06\x95\xcc<\x97\x11\xc0\x8bX\x95\xfd\x90\xd5,\xc0\x93\xcd`G7E"\xc0\x8c\xc5\x0c\'\xc8\xaf-\xc0\xb2\xc2,\xd3J\x11&\xc0\x8b\xa0so\'\xd4%\xc0M\x9e!\x16"\xaa%\xc0q\x06\xfcz\x0e\xe7(\xc0\xd7\xe3\xe4,r\xca,\xc0b\xfeNP5&(\xc0\xaa\x9d+\xe0`V*\xc0\xaa\x9d+\xe0`V*\xc0}\xaf\xa9~7\xa3%\xc0#\xce\x18\xad\xc7\xdf*\xc0`\x04\xc1\x9c\xd7\x80,\xc0\xe8m((bu&\xc0x\n\xa6Xh\x1a+\xc0k\x02b{\x03\xcd+\xc0\xf6\xd1\xda\xad\xc8\x0c\'\xc0Uy\xc4|\xb9\x05\x1f\xc0\xde,\x7f\xfbK5"\xc0\x01wQ\x1e\xf0\xd5&\xc0ho\xe3I<p&\xc0\xfd\x9e\x17\x15\xa1\x0f"\xc0\x98\xe6$\xf5<\xff\x14\xc0]v\x8e/@\xdb*\xc0/K<\x94v\xbe,\xc0<\x9dk\xecC\xd0#\xc0\x8b\xd5\xea\xe05]\x11\xc0&Z\xf4\x87\x87\t+\xc0\xb6i\x9e},t(\xc0\xff\xc7\xc5H\xaaO&\xc0/K<\x94v\xbe,\xc0\xcf\x01\xb1i\xe1N\x10\xc0o\xc2\x9coR9+\xc0\x9bu\xf3!c?)\xc0\xc9p\xa1{\x91\x99(\xc0A\xc1\x12zX\x19*\xc0\xea)\xc5\xbc\x1d\\(\xc0\x04\x19d;\xa1R\x1b\xc0\xa7\x13\xda\xa0\xe8\x9e\x10\xc0<\x84\xe2H@U\x1c\xc0\x90L\x12\xf5\x07\x11&\xc0\xe2\xfe\xd2\xfb8f \xc0Q!@li\xa3)\xc0|:<\x13Z\x0b\x18\xc0\x96\xa8\xeae\xc5m \xc0\xb7\x90{7-1\x06\xc0\xdd"bp\xff\x06*\xc0\xdc\xb9\x83_\xbf\xea$\xc0\xafS\xca\xf3\xba\xeb*\xc0\xa1D\xa8\x80+\x10\x02\xc0\x14f\xa2!P\xc1)\xc0\x92\x05\xe8+*T*\xc0\xbe\x90x\xd5\x81\xa4&\xc0\\\\P\xa8yF#\xc00\x13*\xb2\xbb*\xe6\xbf\xed>\x83\xa7s?$\xc02A\xaccQU\'\xc0\xc7&\x0bu0\x92)\xc03N\x1b*\x8d(\x06\xc0fU\xae\x85\x82Z!\xc0c\xff\xa4\xb2\xf7\xcb\x1d\xc0\xb4\x08\xca\x82\xc0\x06#\xc0J/*\x159")\xc0\xac\xa0Z\xb6L{*\xc0\xe8Y>\xf5\xdbh\x06\xc04\xd2\x8c\xa0E=$\xc0\xc7\xd0\x99S\x8f\xb3&\xc0}\xc7\xa7\xf0\x1d\xb8\x16\xc0\x95\x80\x8b0\x13f\x13\xc0\xc7\xbe\x0euS\xff"\xc0>\xfc\x97bT\x1a\x01\xc0B\xf4\xbf\x1d\xa9\xc3$\xc0\x1c\x0c\xa9\x94\x98\x92\xfa\xbf\xd6\xc5\x1fv\x88\x81\x10\xc05\x91\xab\xb2\'j\'\xc0% \xa8\x819\x9b$\xc01\xd1\x86\xedU\xb1 \xc09|\xec\xa3\t\xe4)\xc0\xb9\x94\x05\xa9&&&\xc0\xdaE\xab\xa2\xa1\x17\x1d\xc0\x86\xeczT>\x86,\xc0!\x93y^\x83\x17&\xc03{\x900\x9dz,\xc0\x92\xe3x\x97\x0c\xcf)\xc0K\'\x15\xdc?[*\xc02wf\xf5\x9f\xd8%\xc0y\x93?\x8f/\xfe\'\xc01\xb5\x17\xf2\xff\xc3\xfb\xbf\x8a\x8am\x92\xbc\xd4*\xc0\xc8\xab\xc4\xc0\xb7\x88\x1c\xc0k\x11S\x04\x08<\x1d\xc0Dy\xa8\xb4t\xad(\xc0.\x7f;\xe0\x9a\xc1\x10\xc0\xfc\xfb\'<\xc5\x84\x1e\xc0\xd2\xafF\xe0b\xdd&\xc0\xf9\xbd\xe6\xfe\xd4\xfa&\xc0bpv\x03\xef@\xfe\xbf[\xf8\x9a8BE&\xc0y\xfb\xf7\xef\xda\x17"\xc0\x96<\xfd\xb9\xe9\xa6\'\xc0\x973\x9c\xb6O\xaa*\xc0i\x8e\x14\xe4\x07\x89(\xc0\xf3,\xd9_H8\x13\xc0SA9\x02\xe6\xd9\x0f\xc0\xff\xf6\xb1\x98\x99\xf2+\xc0\xb9\xf3\xe8\x8a\xfa\x9f!\xc0\xf7U\xc8\xbf\xabH\x18\xc0J\xa7\x0e:1\xe7\'\xc0\xc7\xee\xb6\xf8\xf9\xc0\x13\xc03)\x1a\xb4I=\x0b\xc0\x9f4\x00\xf7/\xbd!\xc0\x1f\xab\xd7\xbdMW\x17\xc0P?\xd6\x9d\xff (\xc0\x95\xb3\xb9\xef\x8eH-\xc0gkz\xe65\t+\xc0\xa80yi<\xd0)\xc0X\xe5\xacL\xcd\x08&\xc0\xc9\xe6\xad\xc2\x0e\xde$\xc0\x05\x92\x8b\x18\xbf\x98&\xc0x\xa6k\xac\x88\xab,\xc0\x8d\x0e>\xae\xa1|&\xc0\xbe|o\xaa\xe5\x08&\xc0\xf4\x03\xfc\x1ed\xf5\xfd\xbf\x13\xa9\x8cT\xa1<(\xc0A\x8dfv\xfa\x99*\xc0\xd9Ejz\x00\x04-\xc0\x986&=\xf9\x15(\xc0fO\xd4Nc{*\xc0\x93\xefW\x05\x92\x02\'\xc0;\xbc-\xdc\x81\xdd*\xc0\xed\x95\xd8d\x9cN\'\xc0\xc0\x1a\x12\xb9H\xfe\x03\xc0g+\xedK,|\x15\xc0\xe6\x14S\x93P\xf7,\xc0m\xe0\xe8\x82x\x19&\xc0\xf7\xde;9G\xd4,\xc0\x1c\xd6\x9b(L]\x15\xc0\xd0W\xba\x95\xe2x$\xc0\xa0\x1d\x05\xc2\xbfP\x01\xc0\x0fF\xb3t\xd1~,\xc0F\xe6\xcc\xeeR\xc8*\xc0\x04~/\xa1\xa7\xd0"\xc0\x91PM\x9f_\xc5(\xc0p!\xc7\x7f\xaa\x88*\xc0\x1c\xd6\x9b(L]\x15\xc0`=\xa2\xe1\x15?*\xc0\xf70\xb2\xd2-\xc2(\xc0\xe2\x13\x05>8\'-\xc0\xdf\x1c\x8cn\x15w&\xc0_\x0ew\xe4h\x95*\xc0<\xa5\x0fq|\xaf"\xc0\x19\xb4\xf3 }\xf2,\xc0\xc3\'1!\x11/)\xc0\xaa\xa4\xc3\xd7\xa8\'&\xc0\xb1I=\xd76^*\xc0\xc9p\xa1{\x91\x99(\xc0\xce4\xdca\xec&+\xc0-6\xe6\x96[Z(\xc0\xd6&\xb9\x80d`(\xc0\xd6&\xb9\x80d`(\xc0\x1f\xb84\x0c^L+\xc0\xb9\x88\xe5\xa8\xf7\xb2)\xc0"!\x04X1\x01\'\xc0\xd0\xd2=\xa1\x9d\xfc \xc0[y\x7f\xa8\x99R+\xc0a\xae\xa8\xbf\xec\xc9*\xc0\x07\x1e\n\x9b:\x10*\xc0%\x01#\xf1\x82T \xc0\xc1%k?(#\x06\xc0*\xdd\xe8\xc6\x0f=#\xc0\x1b\x86\x118N\xe1\x1f\xc0\x9b\x8b\xf8:\xcdT\x1b\xc0\xacG\x1c;\x0f_\x1a\xc0\xc0\xde\xe3\xa3X\xd8)\xc0\xab\xb5"Sv[\x11\xc0pR<~c6*\xc0\xeb\x01G\n\xd6\x87\xfe\xbfv\xa7\x03pk\x0f&\xc0\xef\x80\x12\x8e\xfe\x91%\xc0T\xac\x96\x0e\xd6=)\xc0\xda\xb2\xc0\xe0\xbd}\x07\xc0\xeae\x18\xe1\xd7\xb6 \xc0\x9eAO$\x16\xe8)\xc0Xp4\xf7\x04{\'\xc0\xc6\rS,U\x0b\x1d\xc0\xa4\x8d\x80\xdf\x11n(\xc0\xa4\x8d\x80\xdf\x11n(\xc0\x91\xf0\xc7bv\x7f(\xc0\xcc\x15\xc2\x8c\xd9\xe5(\xc0j\r\x17\xe6b\xeb\x17\xc0\xabXHd\xd5O*\xc0\x9eY\r\x1c\x1e\x8a%\xc0\x01g\xab\xb1\xd6W(\xc0gX?D\x89\x0e&\xc0\xa5KT\x8c\xccE\x16\xc0[W\xcd_*|&\xc0\xf1\x14\xd8uU\xa0%\xc0\xa25;.\xa4\x92%\xc0&\x90\xcd\xdd\xe8\xd8&\xc0S\xa2\xa8(>\x05\x18\xc0\xa4\t\xb4V \x10+\xc0T}\xe6O\xd5\x03&\xc0C\xbe(\xd5_n(\xc05\x9b*\xf6\'\x87(\xc0\xb0,\x99\xfb1\x96&\xc0d\xab5\xed\x80\xf9!\xc0W\xf6.\x8e\x1c\x04#\xc0\xb1\x9f\x10\xb8I\xad-\xc0Q\xd5\x95\x18\xac\xb2&\xc0\xffF\xa0\xf9\x80\xf7(\xc0\'C\x9e\xc8\xd3\x9d\xfb\xbf}.jz\x02,*\xc0fh\x96Xt*+\xc0\x04{\xc6\x11\xc9\xcb\'\xc0>\xe7qh\xacQ#\xc0\xd8\x857E\x0cb\xea\xbfKjY\xbdN\xbe\xff\xbf\xe8x\xb4\xe5W\xf1*\xc0jS\x03]+\x19)\xc01<\xbd\x19ke(\xc0\x941\xf9\xd5\x94V\x1d\xc0q\xad\xfed\xb2\xb3-\xc0\xdd\x0b\xa5P\x98\xfa\x14\xc0\xbf\xde\xb0\x9d\xc0Y"\xc0:LM\xbb.\x08 \xc0\xf9\xd9\x84\x87/5\'\xc0\xb0X\xc5\xf3\xa96&\xc0c:o\xd4<\x18-\xc0~\xfflY\xc6\xfe#\xc0\xed\x82\\WpB-\xc0\xf6\xad\x18\xd4\x86\xac&\xc0\xb8u\xecE\xa0\x8a&\xc0W\xf6\x08\xff\xb2\xb7&\xc0Pw\xc5-\xab\x04$\xc0M\x194~\xb8\xb0)\xc0\xe7\xdf\x83\x08\xe9\xe2*\xc0\x1a"~\xaa\xfb\xc5 \xc0\xda\x05\x13J\xb7\x95\x11\xc0\'\x13\xea+\x9e\xad&\xc08hn\xc4\'y\'\xc0v\xc3zL[\xc3$\xc0!&\xf0\x8c\xed\xaa(\xc0\xb1\xed\xe1\x0c\x8f\xe8,\xc0\x03\xd5Q\x8a\xd5\x9e&\xc0\x07%\xddh2t.\xc0[\xf6\x9e\x07W\xb1$\xc0*lZ\xd5\xeb\x16\x17\xc0\xf4\xc8\xd3B\xf5\'(\xc0\xac\xc7u&\xd3\xbd,\xc0\x92L:\x8b\xfe\xc4\x0f\xc0\x80\x12\xd4&\xec\x05#\xc0m\xcc\x12\xfe\xd6\xd7*\xc0\xee\x82\x96,9\xc8,\xc0>\x08\xf5q\xe2\xd8,\xc0\xbf\xce\xf8\xf7\n\x9b%\xc0\x1f\xcc\xb5t\x94\x15*\xc0iR\x84\x84\x00o\xfb\xbfjn\x8e{X\r\r\xc0L\x9b\x0eg\xf3\xda \xc0&P\xfc\x87$=&\xc0\xd7\x17Lv\x94A\x0e\xc0\r\xf9yXj\xdf)\xc0\x97\xf4\xbf?r\xc2*\xc0\xe3\'<"\xd3\r\'\xc0\xc0\xbb\xbc\x13\xc6\xac\x16\xc0;\x0f\x06\xf5\x07!*\xc0s\xafV\xc9\x9ar(\xc0\x88c6\xad\x16\xe4\'\xc0\x8c\xd0\xfbf\x9c\x1b!\xc0P\xae\x11\xd4\x0c\xc8,\xc0\xf7\xde;9G\xd4,\xc0\xc0\xb9\xcf-`\xd1 \xc0\xce5\x8aT\x9b\xd1*\xc0&\n\x0f\xc1\xf5i!\xc0\xe3l{\x81<\x16&\xc0J\xf2~\xdd\x92\xfd"\xc0\xda\xb2\xbbKGN\xfe\xbf\xae\xc6\xe4\xe1$\xa8 \xc0b\x88\xf2\x8b+\xf9,\xc0\xf2@ok\x14F+\xc0(\xd9|.N\x82%\xc04+\xd6\xa8\x99H*\xc0\xf7FF\xce\xc6\x05*\xc0\xe5:)dW\xe5\x1c\xc0\xe1\x12.\x85\xbdE\x02\xc0\xca\xed\xd8]\x1b\'\x11\xc0\x16_\x96q\xb4\xf6)\xc0\xb8\x88\x18\x9d6\xbd$\xc0\xab\xe4\xcf\x05\x93\xfb\'\xc0@\xa1!w\xeb/+\xc0\xe1(\x83P+\x04-\xc0\xa5\x9eJW\xa9\x0c*\xc0\xac\x873\xbc\x9f\xca!\xc0\x17\xda\x86\x91\x1dJ\x10\xc0\x01\xaa\x05\xc6\x80*&\xc0F\xbdk\x14\xe3o)\xc0OB\x8d\xa6\xc8.&\xc0\x9b\xc9\xe22\x1a1(\xc0k\xc0;\xe6\xff\x83\xe9\xbf\x19\xb7\xfa\x0e\x88\x1c(\xc0\xea\xb4\x9bL\'<\x1e\xc0\x118\x15\xe5E\xa1)\xc0Zu\xda\x06\xfer&\xc0\xff\xef\xe8 \xc5\x8c*\xc0)E\xb4C\xe8\xaa%\xc0|\xeff&\x97;(\xc0}\xe1*\x01\x9d9+\xc0\xb7\x1b\x1f\x18K\x00\'\xc0)35\xef\xbb\x16\x11\xc0\x9f\xd0!0\\\x13&\xc0M\xa8\xd9\xba\x12\xd8(\xc0\xbes\x10-\tW&\xc0\x7f\xc91L\xaf\x14\x1d\xc0f\x89\xae\xa3f\x8c\x08\xc0Y\x84 \xf0\x0cT\'\xc0\xaa"^\x96\xdc\x83\x16\xc0\x8cR(7\x9c\xae&\xc0\xc1\x1e\xdb\x7fK\x06\'\xc0\xbf\xd1T$}\xc5\x0f\xc0Y\xc3a\xdd\xbf\x8a\'\xc0O7\xa9\xecS\x0e\x0c\xc0\x05\x19$j\x02$#\xc0\xec\xf9\xc3\xe1U\xfb\'\xc0\xb5(\x14w\xf9\xd3%\xc0)w\xcc\xa8V\x9d&\xc0&\x9fPY_\xc2,\xc0\xa0\x93\x0fkg\x8d(\xc0\xe4\x9d\xd5\xa1\x13\x80*\xc0T Gp\xe6\xfa\xfd\xbf\xaa.U\x9a\xa7=#\xc0\xf0\xd3S7\tB\'\xc0(\x8f8\xafu\x05\x18\xc0"\x07\xbc\x13\x0bQ\x04\xc0\xec#P\xac\xd9\xd4*\xc0\x92W\xa5\xad\x0f\xce\'\xc0\x03M\xf6\nYa\x19\xc0>\xa9l\x04\x8d\xd7&\xc0\xc3\xec\x8eE\xbe\x85)\xc0\x08\xd4\xc0\xb3\x0eS(\xc0(\\c\xb7\xe8\xdc\'\xc0\xfd\x9e\xf9\x92\x15\\&\xc0&og\'F\x8b(\xc0\xd0342\xf3\xb4\x10\xc0\x8d\xc4f=\x12i\'\xc0\xa5\x88H\xa9Ib\x13\xc0\x1d\x01CK\xc0|\x1d\xc0\x9f\xcc;\xa0\xcf\xd5\'\xc0hg\x0c\xeb3\xb7&\xc0D%3JU\xfb)\xc0\xf4\xc8\xd3B\xf5\'(\xc0\x92\xca*\xde\xac\xfa(\xc0\xf1\xc3^\x03\xde6\x17\xc0\xb2\xed\xd8\xc8i\xdd)\xc0\x89-\x9a\xe7\x98I(\xc0/\xa2\x81\x1fFi\xfb\xbf\xbe\x0b\xcb\x85\xd1S&\xc0@\xaf$\x7f\xc3\xe6)\xc0#\x91\x14\x15\xd2\x1a\x11\xc06\xf2\x04\x0c\\\xbb \xc0G\x89\x12F\x9b\xf1\'\xc0\x8b\x1c\x1f\xdb\xdf\x0c\'\xc0\xd6\xd3\x82\x1ffZ*\xc0\xa2A\x0b\xd984)\xc0\xaf\xe6lox\xd2!\xc0\xfd=UMm\x8b+\xc0\xe3\xc7,3m/&\xc0\xa3\xe7\x9183\x95*\xc0]\xf8\x8dW$\xf9\'\xc0\xbf^\x83\xddMR#\xc0\x00\x1f/\xf3\xdck&\xc0\xae\xea\x8a\xe0\r{\xfb\xbf?|\xc0=S"*\xc0\xab5\xa2\x00\x1b\xa2%\xc0Lq\x83f\xf2\xb1 \xc0\xaa\xfa\xd9\xcdF\n%\xc0\x93\xc8j/\xb5\x0e \xc01\x97\xc13\x7f\xcf(\xc0~>\x88\x07\xc0\xd8(\xc0\xe0\xc9*\x05\xd9\xa3(\xc047Y\xa3\xc5\xeb$\xc0\x13\xdd\xbd\x15\xd7\r&\xc0\xeae\x18\xe1\xd7\xb6 \xc0\\\x99\xcf O\xac&\xc0T\xae`7p\x15\x1d\xc0\xda\xbe\x01\xcc\xf5\x04%\xc0J\xa7:\xb1~\x05-\xc0\x8f))\x15\xc8\xb1)\xc0\x97\nx\x9f\xae/\x1e\xc0\xaf\xaa\x1bQM.+\xc0\xf9\xc7\x1b\xce\xf2\xe6!\xc0\xe2j\xa1t\xd0:#\xc0b\x92\x89\x02u\x0f*\xc0\xae\xb2\xfa\xdfl\xf7!\xc0\x19\xf3S\xb1:8#\xc0\x17\xc9\xdd,c\xfe\x1f\xc0\xa4\xe9$\x13\x0c\x15\x11\xc0P.NPV\xdf(\xc0\xe7z\x1b \x0b1"\xc0\rk\xd1\xc4\xb4Z\x01\xc0\x88\xa7\xf3\x8e\xf6N#\xc0`\xff>\x8a\xab\xdb\x1c\xc0\xb4\x8c\xe6R\xb7\x0c#\xc09n\xcbE\x91\xf0"\xc0e\xdbD\xf1ra*\xc0\xb9\xcd\x7f\xed\xac\xe7*\xc076\xe9s\xfd\xd5&\xc0\x9b\xfe\xa0l\x89=+\xc0\xb22P`Q\xd1&\xc0\xe1\\\xdc|\xf9J*\xc0:\xf4\x8e?8\xf6&\xc0\x98\xe8i\x9f\x13\xb7-\xc0-\xd89\x9bV\x1f+\xc0\xe2(\xbee\xec\xb0%\xc09}\xb8\xa0W\xde&\xc0\x1eJ\xc0`\x0bZ\x1e\xc0w\x86]\x12\xffa\x1b\xc0\xe4\xf7\x14Z"\xfb!\xc0\x83\xfe\x92\xda\x01\xae&\xc0v\xbet\x82\x1e2\x0e\xc0\xc9\x8e\xa3w)0"\xc0,\xb3\xc0s\xb19#\xc0,\x93\xa93\x842(\xc0\xa3[2~;\xf2&\xc0p\xbb\xde\xdf\xbaf!\xc0Qfu,\xb5\xbe!\xc02\xbf\xd3\xb4\xb5\xcc!\xc0P\xf4\x01\x0f\xd2\xf8\'\xc0\x99\xfe\x7fG\x8c\'"\xc0\xdb\xc3\xbc\xb3\xc8\xcd"\xc0\xb1\xed\xe1\x0c\x8f\xe8,\xc0\xf8\xac\xcb\xe8\x05\x96)\xc0\xc7\xd9\x9b\xf1\x1a\xd7,\xc0\xecy\x88\xb9v\x08&\xc0\xfe\xee\xe6\xc2z\x1a&\xc0\xdc\x10\xabss\xc8,\xc0A]\x1f\x04+<*\xc0\x1bc\xd9\x94\xe9\x84,\xc0\x90\xb0\xabJ\x83Z"\xc0\x0b\xcc\xf4U>\xe7&\xc0~\xd2VW\xf7\xca,\xc0\xef\xca\x1c\xa1\xe8X$\xc0\n\xe2\xeb\xe4\x19+&\xc0K\xb17qV\xcd%\xc0\x15\x9bhW\xf4=&\xc0\x1a\xdf\x81\xf2\xce\xbe,\xc0A\rzFV\x1b\'\xc0\x92\x99v.>\xc9*\xc0\x10\xf3\xf2N\x10\xc0,\xc0,0u\xb4Z\x14+\xc0\xf8\x9fs\xef.V(\xc0\x19\xb4\xe8\x10|X&\xc0\x93\xec!\xdc\x9fW(\xc0q>\x9d~\xa1\xb1&\xc0_^\x98\xb3X%$\xc0\xea\x10\x0e\xcb\xf8\xb9(\xc0\x0e\xd7d\xa6\xa9r\'\xc0}+\xfd\x80(\xde)\xc0\xc9\xf9(\x8d\x12M&\xc0n\x15\xff\xadZ\x86(\xc0,:\x93\xdd2\xb2-\xc0\xb3@b+~\xc8(\xc0\xb1C\x934\x1br(\xc0\xedCa\xf3\xca#+\xc0\xd9\t\xb3\xe1\xf0C-\xc0\xa5\x8b8\x9e\xa5t*\xc05\xfb\xd9=m\x12(\xc0;\xc8\xf3\xe7\xb38(\xc0\xd9\x16\xb9\x02\x9a\x92(\xc0<\'k\xdd\xc1\xac&\xc0\xe2Xx\xf8\x92s\xfb\xbfn@#~\xbe\xc8\x1e\xc0\x84\xe2\x10\x1d\x81x(\xc0\xa4\x8d\x80\xdf\x11n(\xc0Rz(\x1c8T\xea\xbfQ\x9d\xf2\xef\xf6\x02-\xc0%\x00`+\xb2(+\xc01\x85Vy@7\xe9\xbf\xef\x80\x12\x8e\xfe\x91%\xc0\x9en3N\x84\xd9 \xc0\xa6\x91U\x15\x1f\xd9\xea\xbf\x19\xab\x1f\xa4\x86X*\xc0\x97\xe2\xe3\x81\xb3\xc2*\xc0\xd2PQ\xba\xdb\xf1\xed\xbf \x08\xc4R"B)\xc0\xa3\xc2\x98/f\x81%\xc0\x96\xdbZ\xbe"b*\xc0}m\x00\xe1\x8f"&\xc0\xba\xa4\xeab\xd9\x9f\x02\xc0("\xa6\xb3\x85\x7f(\xc0\x9d\xe1V\xc2\xf6y(\xc0G\x18S\xacg\x9c\x10\xc0\n\x1b\x90\xd2\',&\xc0T\x0cKb\x9e= \xc0T\x0cKb\x9e= \xc0\xb7`q\xf6l/\xf1\xbf\xa0\xa5H\x9eKb(\xc0\t\x180\x17\x84\x15&\xc0Q \xc8\x84\x9e\xfd"\xc0\x02:\x92F\x96P)\xc0\x90\xb0\n\x94\xfe(*\xc0\xf0c$GM\xaa \xc0lU\x01b\xba\xf9\'\xc0\xbe\xb0\x9b\x0c\xc7\xc6+\xc0\xdb2\xea!\xe0\x10\x17\xc0\x08\xd3\xf5\x91\xf7\x18\xfa\xbf}\xd7\xdfCYT(\xc0\xea\xff\x89[\xea\xa4&\xc0C\xd7s\x19\xe0\x12*\xc0\t:\x07K\xaa\xcf\'\xc0\xbb\x8f\xd9\xb8\x12\x14(\xc0\x8d\xcco\r\xba\x1b\'\xc0\x81\xbcP\xa1\xcb[\x15\xc0\xe0\xb0\xc7\x9dF\xa2%\xc0\xc7\x03\xd7\xda\xf3\xb5-\xc0\xab5\xa2\x00\x1b\xa2%\xc0\xc4\xf7\xe1zz((\xc0C\x07S\x8bB\x11(\xc0j\xc7!\x84q\xed)\xc0\x8e\xf0Yme^,\xc0\x84\x05\xad&\xc8\xfc%\xc0\x15\xfbqH\x90\xce*\xc0\xa8\xec=\xfc\xf2\xe5\'\xc0\xe3n\xc4\x86\xc0\xfc+\xc0\xfd\x1d\x1a\xca}\xf9)\xc0\xa6\xd1i\x06\xf6D\'\xc05\x99\x1c\xa4\xa1\x82(\xc0\t\xa6~\x063\xa9 \xc06\x0e\x83X\xfb\xac\n\xc0\x8b\x96\xb6\r\xed\xdd\'\xc0\x97&x\xcb\x17\xc9+\xc0\xe7\xaa\xad\xf2\xef7(\xc0\xa3[2~;\xf2&\xc0\x002\xae\x8cA\xda"\xc07+\xa5Ff\xbb,\xc0R\xfe\x1cC\xaf8\x11\xc0\x9a\x1d\x01\xff\xaa\xca\'\xc0\xcc\x8f\xca\xb3\xf2\x11\x11\xc02\xb7\xd8\x03\x14\xcb&\xc0\xfe\x99SL\xcc\xde)\xc0\x80g\xc6\x94k,\x11\xc0\x93\xdd#\xce\xac\xf7,\xc0\x9d\x1d\xcb\xcdG\xb2*\xc0\x1a`\xe3k\xea\xe7)\xc0W\x19\x9e\xdf\xc7\x1e(\xc0'
p29
tp30
bg3
(g4
(I0
tp31
g6
tp32
Rp33
(I1
(I1479
tp34
g13
I00
S'\xe8\xa9C\xab\xc2\xccS@\x17-\x99T\x02bS@(Qk\xaf(\xa4S@\xd2U\x9a\xe8\xf2\xc9S@\xd6\x04\x94\xb1\x98YS@eP\x03\xfc\x1eVS@n\x9c#k\xfbWS@\n\xa4\xd9\xa2\x0bLS@\xaa\xbf\x92\'\xdd\xc3S@\x19\x08V\xc4\xffNS@\x19\xf1\'\xc6\x91\x08T@\x18O\x94\xe6\xf2GS@y[\xc9\xa9L\x81S@ER^5\x80ZS@\xf4\x94A\'\x05YS@}y\xe9"\xec\xb3S@lw\x9b\xe7\x03\xc5S@|\xacH\x0br\\S@\xa0\xac\xacE\x8b\xf0S@\xfb\xe8I\xc4\x19\xecS@q=2\x04\x1b\xc2S@8G\xfa:z\xa5S@j\x18\x8bp\x8acS@\x00^\xd9\xf4\xa8\xc5S@\x1c;\xfez\x04\xcdS@\xe6M|\xdc\xff\xc6S@\xd7\x80G,\x84\xebS@\xcb,\xb5E<\xebS@\xdaT\xcd\xa7\xec\xb2S@\x87$ME\xd2US@\x07U\x84\x95\xfeIS@-\xa1\x83>\x93\xcfS@8\x8e\xb6R\xfb\xedS@~0\\^i\\S@\x18\xd5E\xdd\xef\xb3S@\xa7Y\x8d\xc9\xec\x06T@\x83&+\xd73rS@t\x86"\xb9?\x8fS@\xfa9\xb1\xba\xfbFS@\x88-`\xdcFOS@\x9f\x0b\xa1/\x01BS@D\xac\xc35\xf4oS@\xe7\xf4\xd3\x1e\xe1]S@\xd0|}\xa3\xd4\x8dS@=\xa6\x19<{\xd9S@\xbb\x1c\xec\x1f\xa4ZS@\xf1F\xc2\x150iS@A !\xf4 jS@\xea\xde\x0e\xbf\xdc\xabS@\xbf\\i\x08IOS@"Ey\xf5d\xb0S@V\xc5d\x9dT\xe6S@\xd1\xd7\xdfw3SS@1W\xeb\x95\xc8\xdbS@\n\xe0\xcb]\xee\xc7S@$\xd1\xa0\x92\xa6\xb9S@ @d\x92*ES@\x04\x04\x84\xa7\x1a\x82S@Gg\xf5;\x87\xb3S@\x96\x15\xd8\xa9\xb6\xf8S@q\x8b!\xf2o\x87S@\x81CL9\xcd\xd0S@\x82\x9dw[\xe7\xc7S@\xa6\x1bf\xc4\xf3\x8eS@a)\x1b\x8cdqS@\xa6\x91\xe1y\xf3\xceS@\xb6\x9e\x08\xec\xb6\xb1S@%\x935\x08\x14\xbcS@Y_5\xba\xd1FS@\xf1\xb9\xaerp\xc7S@\xc5\xa6\xa4\xc5\x13\xc9S@d\xbbh\x18\x87\xe9S@\xcc/\xc1\xc0)\xa5S@]\xae&\x88\xa5\xa2S@S"\xef\xcd\x9e\xbdS@\x90\x1f\x92\x06\xc8\xd0S@0i\x82\x83z\xf7S@\x06\xdb\xd6\x90\'VS@\xbe\x16\xee\xa9\xd1\xbeS@\xad\xfd+<\xf3PS@\x9f\xa4\xc0\x93c\xe2S@\x01\x920\xd4v\xefS@\xad\xf9\xe5?\xda\xa6S@\x06B\x11\xe1\x9a\xd7S@9\x07\x92\x7f\x93\xd5S@\xc5\x80\x9b?{\xb8S@\xe7^\xc9\x1chbS@\x90:\xc1\xaa\xa2\xc7S@\xd9c\xa1k\xfeaS@^\xce=7\x9a\x8fS@\x87\x88Y\xbc\x80IS@\x0cr\xa8z\x87\x96S@mk#\xc7W\xdfS@\xb1l\xca\rz\\S@a\x1b\x0b\xd8\x9f\xc8S@\xf4d\xb2\xabL\x9aS@Fc\x12\xf1\x9aGS@\x00t\xd6vsWS@\xf8\xbb%\xae\x91bS@ o\xccb\xeb]S@\x92\x9f[\xdbl\xeaS@\x11\x0e\xa2\xad\xa2SS@.%\xcb\x1a\xbd\xb3S@\xc2d\xe9}\x10\xa2S@\xa8R\xcc$@\xabS@Y\x02\x81f\xb2oS@H\x1a\xae\x1a\xc6VS@}|\xded\xa2\xc8S@8\xf5$\x8b1iS@`\x1f\xcc\x18?\xddS@\x1aZ+\x9b\x1a\xa5S@\xa0Q\x13\x8f\xf0eS@\xe1\x9c/\x1a\xaa\xadS@_G#:.\xcfS@u\xd7|g\x8f\xcbS@{\xd6\x04)\xee\x9bS@\x992V4\x81HS@G\xb6\x8e\xfa`pS@\xd8\x1d\x95%\x85\xb3S@\xb3\x04\xdd\xdb\x7f\x96S@\xc0\xda`1\xfesS@/|\xa9\xea\x8d\x8dS@\x9b;\x8aJ\xea\xb5S@:3\xe4&\xfcSS@\x05\x15koZ\xb1S@w\x83\x83\t\xf0\x99S@b=7\x92\xeb\xcaS@\x9a\x99\x83k\xddZS@ZU\xfb\x19\x8d\xb6S@h\xaa\x04]\x1fkS@\x97a\x99\x12\x93VS@\xfb\xdbT\x9cbUS@\xa1\xe3\xba\xd9dYS@\x05\x94\x11\xe2\xd0\x08T@\x05\x94\x11\xe2\xd0\x08T@4\xa4\t\\\x10rS@\x9c\xaaP\xce\x97\xd3S@\x89Up\x1a\xc7ES@p\xf0\xc3\xc3C\x90S@\x8dIu\xf6\xeaRS@5\x06WE\x13OS@G\xab\x9d\xad\xfbGS@U\x87hz\xdb\xb6S@?\xc3\x1c\x007[S@3*\xf3\xd3\x88\xb8S@G\xca\xfa&\x93\xeeS@r\xa55y \xccS@\x1ez\x90\xe9\x0c\xeaS@\xc7\x90\xd1\xed\xba\xf3S@\x0fi\x1d\xebM\xc6S@\xc8P\xb2P>_S@\x85\xa2!\x94^GS@2i\xe5sf\xc7S@\x13\x06\n\x11\x06]S@\xbf\xd9\xe8\xc8\x9c\x08T@G-d\x98p\tT@\x82\xc9*(\xad\xe8S@L]\xd3hIOS@D\xca\x92\xd4\x03cS@\xc0\xadg\xd4\x0cZS@/3\x81\x1d\xa0\xeaS@\x9fl0\xdf\xe3[S@\r\x11\r\xb3O\xdfS@\x1f\x7f\x8a\xa2lQS@\x17\xfa\xb4=.ES@\xf3\xd8\xaf=\xb3\xc9S@\\\xd6<\xcf\xcf\\S@\xabV:\x1c6WS@\xd8\x17\x9f\x82\xbc\xb1S@\xd0\xf8\xf6HtNS@!\xe2&\x91O\xdfS@\x8f\xaaX\xb4\xe0\x95S@.\xcf3\xc3KdS@\x90O!71\x8fS@\x7f\xbb\xd7b\xc8\x8eS@\xb05\x17\xd5\xeeTS@\x06\x87\xfa\x8a\x99YS@X\xd8\xe8~\xb8hS@\xc2\x08\xfa\xa5\xf2\xbbS@X)\xfb*&\xc2S@@\xb7\x0e\x934\xccS@\x9b\x83\x0bmK\xd0S@624\x999JS@K\xf9.\x91\xdc\xcfS@\x9d\xd3\x1f\xd9\xab\xa1S@-\xf4\xeb \xa2\xddS@\x02v6]\x04`S@\xde\xe8H\xbb\xf3\xceS@mf\xcf\xea\xe5\x90S@\xde\x95,\xc0\xa0\xddS@6\xf4\x81\xeb\xc8WS@\xd8\xfb#\xec|\xd9S@HY{\x86\xc8\xd4S@\xf9J\x8a;+YS@.\x84\xff\x90KjS@^\x02t\x95\xb9\xc7S@\xf7\xdd\xbd\xa2\x19\x97S@h\xda\xf5\x0b%\xe3S@\xb6\xa3vt\xf5FS@\x08.\xe6d\xfe\xe0S@w)L\x9aZ\xd6S@\xa8\xb2\x17\x1c\xb8`S@\n}3*tuS@\x96\xba\xabw\xf7]S@\x15\xd8|\xeaqQS@g\xa7_\xd5\x04\xf8S@\xd8\xc2\x0c{\x1c\xbeS@\x06\xcf\x9a\x86U\xbcS@\xfax\xf8\xa2l\x99S@*\xd7$\xc1a\xf5S@]\xc8\xdf\x84\x8a\xe7S@\xb7\x83\xa2B\x89\\S@=4_\xc3\xa0\xa6S@\xa7@\xb8\x0e3\xebS@\xfaL\xafG\xe5\xa0S@\xb4\xd7\xfa?\xac\xa7S@q\x16a\x04\xe1VS@\xf7&\xa0\xb2\xe8\x92S@\xa0\xfe\x97\x98h\xf2S@T!\xe3\xb6\xd7\xc2S@Pg\xf5koFS@\xafh\x92N\xd7\xf0S@\xb0\x8cJ4\xcf\xe6S@\xd1EC\xb4\xff\xd9S@\xba\xf2\xb0\n8XS@}\xbf.\x8c\x9e\xeeS@lXL\x0b\xf1pS@\xb4\x19%G\xce\xc7S@FAS\xa3\x16\xf4S@F\x13\x12\x91M\xc9S@MYqZ\xba\xecS@\x8cQt\xb5\xac\xcfS@t"\xa1\xbd\xf8\x8cS@6z?\xe3<\xafS@ \x93mE&zS@\x0b#\x92\xff!\x95S@\xceH5y\xdd\xeaS@\xf7\xbd\x0f\x1b-\xc8S@\xa5a\x942\xe5ZS@\xc8\x18\x90-\x8edS@q\x87&\x81{\xe9S@D\x89x\xe5\xaa@S@%7S4k\xe8S@\xa4\x0c\x84\xc7&OS@Y\xc6\x9b\x90w\x87S@\xba\x1c\xfbBb\xc2S@\xedZ\xe7\x06\xaf\xaeS@~\x82X\xba\x9cAS@$\x1a\xcb\x98\xca\x93S@\x16\xb6\xe3\xcb\x9c\xaeS@\x81\xa7I\xc8s\xbeS@w\x95\xa8o~dS@\xafP\xffR[\x9bS@\xb3\xa0\x1b\xff\xd4VS@#\xd4f\x0b\xf8\xb4S@\xe8\x1f\x12{\x02GS@S\xb0.\x1c*\xcfS@\x8b\x87\xa3V\xb5\xd2S@\x10\x99\xe2E\xbbYS@\xe8&\xbc\xde\x8bQS@\xdd\xaftpX\x9cS@\xd7\x9d\'\xd1O\xbbS@\xfc;d\xf2\x1c\x82S@\x84\xd6\x19\xc8)\xbbS@\x9b\x89g\xbcd\x81S@\xcc\x95lm\x96\xbdS@\xb7Q-\x9b\x03\x83S@3\xbcc\xbe\x11ZS@ \xa4\xd0m\x84\x82S@-g\xf2W\x1a\xbbS@\xe0Ck\x91\xc6~S@\xe5\xbc\x0c5n\xa6S@\xcb\xd7\x008\x18\xbaS@\xd1\xe5\xb5\x85\xbdHS@6W\xd5M\xc3\x92S@\xc4J#\x1as\xa5S@M\xfby\x16\xa3\xd5S@\x08\x12\xd3>p\xefS@E\x04\x9c<\xcd\x95S@\xf9\x83#x \xa5S@"\xeaz&n\xa4S@\xf67\xac\x7f\xcd|S@\x8c\x14#\n\x9b\x92S@\x85\xb6Q\xd2\xefWS@kn\x071S\x96S@\xdf\x89?\xbfP\xb4S@?\xbbi`T\xacS@9l%\x01\x8a\xd1S@\x00^\xd9\xf4\xa8\xc5S@\xd1(\x0b\x8b\xa4\x8fS@j\xb9\x16\x00H\xb6S@\xa7\xf2\xadY!tS@;\xff\x8b/\xc8\x7fS@\xd6\x8d\xd2[s\x7fS@T5\xdc\x91D\x7fS@\xa9\x19\x86Q\xa0rS@\x0cmY\xe8HpS@\xd9\xb8s\x01c\xb7S@\xd0\x8e\x81\xfb\x97\xbaS@;\x93R\xa5\x9c\xceS@\xcd\x83\x9fMgCS@`{?\x1e1tS@t\x04~t.\xcaS@\xf1l\xeaOs\xacS@\xaf\xcb>\x87\x07bS@\x014u^x\xcbS@C \'I\x1e\xc8S@\xbf!\xfb\xd9\xce\xacS@\xa1jI\x06\x1b\xc9S@n\xd5\x01\xf3o\xe4S@s<\xc6{\x97\xc7S@\x00\x1agn\x81\xc8S@\xeen\xb7\xaa-LS@b3,!\xf1\xdbS@\xf0\xa5\x08v<hS@h\xbb\xb7\xfe\x1f\x91S@\xc7\x99g\xae\xffXS@h\xfe:\xec\xd9\x85S@K\x99\xc2\x1b\xd9HS@\x98\xb36\x11\xe8\xa8S@z\xe5\xdd\xc3\x97\xa8S@\xd9\x87\xe7MW\xd7S@\x9f\xef\x15\xaa\xffQS@h\xae\xe5\xd2\xb9\xabS@\x92\x03\xe03\x15HS@\xff4\xa3\x87\xb2NS@\x9e\xbbO\x96\xa5\xb9S@\xa4iH\x9bM\xaaS@\xa8\xce\n\x8fVTS@cq"Q9\xd3S@f\xce\xfd\x8e\xa5\x9bS@p\x9d:\xfa\xe7\x8aS@\xeb1g\xde\xf3\xb3S@u\xf8+D\xe4XS@\x83,i\xc0\xb6kS@\xc9\x81Z\xbd\xf2\xe9S@\x86\t\x83?\x1b\xedS@2\x9b\x06`\xc1GS@:\xa4K\xa8\xfbPS@3\xdee\x1a:\xc1S@/3\x81\x1d\xa0\xeaS@\'j\x10\xfe_YS@\xf8X+\xeb\xa6\xc2S@\xc1\xa6g=\xda\xc9S@a\xbdp\x03\x04_S@\xd5\x9e\xd3\xb05tS@\xa5\xcd\x04e\x9a\\S@\xbf\x99\x85tr\x89S@}\x97\xb0\x0f\x80rS@\x84:\x9b\x9e\xc5\xeaS@\xa0\x924\xf6\xebMS@\x84@\x8c\xfb\xf6\\S@\xe0.\xb4\xd0\xe0\xedS@a\xcb\xbe4\x16\xb0S@\x17\x98\x8a\xffD\xeeS@\xe7=9\xb2<[S@\x1c\x8a2\x96\xe3\xa8S@\xbd\x85\x10\x9fqBS@m\xc2\xc2\xce1\xa9S@? \x8dP\x12\xebS@\x0e\xc1\x072\x1c\xf4S@l{\xa5\xc5@\xb8S@\xbf\xe0#\xe7>_S@u\xec2#\x99\xedS@Hjh\x87\xcb\x95S@\xed=!X#[S@f\xacW|~\xb8S@u\xda"\xc1\xe1\xeeS@\x1bI\x1b\xbd\x07\xf8S@+Ze\xd0\xc3\xc1S@\x05\xdc\xa5=\xb0\xd2S@\xff~\x96 \x9f\xc5S@\xb7E\xbf=\xb0\xf9S@\xc0\xea\xef\xee\xc2\xe9S@\xdf\n M\xff\xf9S@\x05\x85\x14\xb5\x1aYS@\x13\xf9\xa2\xff\xc6\xf3S@J0n\xd1\xb2aS@\xccX\xc3\xc8\xf7\xf3S@\xec\xd6e\x9a\x7f\x9aS@\xf5\x11d9z\xd0S@ QY\x00\x15\xbbS@\x8d\xee\x8eY\xb4\xf6S@\xed*E\x8fG\xc6S@f\xfa\xdb\xad\xaeES@@\xcci\xd5\xbcES@\x88\xbcK\xef6\xeaS@\x0ca\x04\x18\xa3GS@>J\x85\xd3Q\xf6S@\x1f\xf9w\xf5\x8c\x96S@\xeb\xb2\xc3u\xf7WS@\xd9\xf2\xc4\xde\x87\x99S@\xff\x9c\x1f\x95j\x97S@\xd2O?\x90\x9f\xc7S@\xc4\xf0\x00\x83qqS@\x11S\x9eB\t]S@R>\xe9U6\xb5S@z\xba\xd1\xaas\xcfS@\xd6);\xc2\xc4\xc7S@\x0b\x8a\xe9\x94TWS@\x1ab\xf0\xdb\x16\xa5S@\xdf\xe0\x8dB5\xd1S@I\xba\x9ao\xa1\xd7S@\xc8\x9e\xa3\xc8\xd6\xc1S@\xa0j!\xec\xe9\xc4S@\xc0\xc9\xbe\xef\x0f\xc9S@Xk\xa0\x1fH\x8fS@\\\x0e\xf4g\xed\xb1S@\x0f\xb0\x1c\x9cFXS@/\xf1\xa7uM\xc9S@J\xcb\x97oc\xdfS@\xa2\x0e\x1aqZ\xb2S@\x8d\xd0\xfeHo\xc7S@\xcd2_\x10m]S@=\xb1\xfeVD\xdcS@}+\xfd\xde\x84VS@\xec)JG\x02\xc8S@\xa2=\xd8h\x9f\xbdS@\xdfgm\x11\r\x98S@\xc0\xc1}T`FS@Nu\x1d\x9d\xd9\xcfS@\x19n\x88o\xc7\x98S@\x1bGJ\xd9\xf6\xdfS@{J\xb9/\xbfKS@n\xa7\x97\x8ct\xaeS@?\x82\xdeG\xc9{S@M\xc4\xa3=\xc7\x08T@t\xa0\x99\x14\xda\xc3S@\x93d%\xd7N\xadS@\xe5\xe0\x80\x12\nZS@$\xda\x8a\xb5p\xeeS@W\x14\x94Z.cS@\xc0\xca\x8be\xb4\xd2S@\xb7v\xcfn\xe5\xdcS@\x0ed\xd8\x80\x01\xccS@\xa3Q\xb9n\n\x97S@s\xc0Iaq\xdfS@\xee\xe5D\xee!OS@\x94\xacC\x01\x02\xc9S@\xd1\xcd\x14\xac\x8aaS@(\x8cS\x1b\x1f\xcdS@\xd3\xa9F\xa6\xcd\xe8S@\x04p\xf1\xdd\xdc]S@\x8d\x11?\xac\x85\xdcS@\xa5\xeb\xdc\x82\xe8\xe1S@\xe3\x18`\xbf%\xa2S@\x8e>\xb9\x9f\xd0\xe0S@\xdb\xb1\xc4UF\xa3S@v/=}DaS@\x17\xad\xa2)\x80\x8dS@\x1d\xcc\x9d\x15\xd7VS@\xf5,\x04\x99\x88\xeaS@]\xf0\xc9\xce\x83\xcbS@Zq6\xe2\x15\x96S@$\xb9$\xc0KIS@X \x135~\x82S@a\x8eJ\xf2\xdaES@\xae\x82\x19r\xe3\xc9S@\xd6<^\x16\x1b\xbeS@\\\x13\x0c\x96\xa7\xcfS@v \x03_YHS@\x07\xde]\xee\x8f[S@\xaa\x91t9uYS@\x9ajTr\x8a\xf2S@\xad\x11\xb0k\x0fZS@\x84-f\xcd\x8eoS@\x95i\xff@\x12\xc8S@0\xc4\xcc\xfd\xe3ZS@]\x1d\xd4!J\xbbS@\xe4\xcc\xdf\x18\xc1cS@*\x95\xf5"PUS@X\x7f\xeb\x90\xec\xe0S@\x87\xee\xb7\xec\xbb\x9cS@=\xdb\xf9\xc3@\xbdS@\xdd\xdb\x9cC\x97\x97S@\xcflV\x11B\xbcS@\x0f\xed\x06\x95a]S@|\x1aa\xdb\xbfJS@5\xfecD_\xbaS@\xea(\xaed\x94\xe3S@^\xf8\x9cG:WS@\xadT\x17\x8c\x84pS@c\xd8\xbcT\x1c\xb1S@\x0c\xdd\x84\xa8\xe7\xafS@u\x0f;\xbf(\xe3S@_?\xfa\xd9\xe8XS@\xd0^l\x87\xf9\xaaS@lM0\xfc\xf2\xd3S@V~\x0bO\x8e\xd1S@\xe3\x91\x04\xa8\x98\xa8S@\xc5\xb59]\xe4\xc2S@\xa4\xa9k\x14\x1b\x85S@\xcaBLW\x08CS@\x99\x8d\x8a\xd3\r\xdcS@i\xa2\x12\xc5\xbd\xc9S@\xf7\xce\xec;1\x9fS@\xf5t\r\xf6\xd3\\S@\xed<\xe2\x9d\xa2\xb0S@r5bZ\xf2\xb3S@;\x1f\xb0\r\xab\xb6S@t\x912\x88\xa5TS@\xed\xb4\xb5\xa8\xc8ZS@\xad\xd6)<EvS@K\xa9\xf8P\x1e\xb3S@}M\xb1\xf4\xac\xdbS@\xd0\xac\xd6\xf25\x8fS@V\xca9X(IS@\xa0\xf9}RnIS@\xcb\xff\x16\'\xb6\xdfS@\xea)^%\xd2WS@\xae\xb4\xafy\x98\xaeS@\x86\x0b\x98r\xfb\xc6S@\xa5\xa3\xbb3\xd4\xf0S@(=n\x98u\xa9S@\x8c)\xc5\xffodS@\xd0\x82\x10\xf3\xcfES@R\xf0R\x96\xe9\xd3S@\xcf\x05\x01\xdf\xe6kS@\x93g\xbf\x1c\x91\xc9S@\xb8\xb4\x8c\x96\x8e\x94S@}\xa8\x8ds\x00\x98S@\x86\nk\xe2\x91\xc5S@\xe5[\xad\xe4lYS@\x05f\xf6q\xed\xafS@\x936\x85\xc7\x8f\xb3S@\x1cf^~\xe1\xe9S@\x0b\xcfL:AZS@\x9c\x1e\xc1\x1a\xc4\xe8S@mXT\xb7m\xe1S@v\'\x1c\xda\xc2\xe9S@X!\xd4\xe7\x99\xceS@\x12t\\\xedu\xc5S@|_\x06\x11K\xaaS@ \xc3\xe3\x02\xaa\x8eS@\x98\x9e\x0ft\x05WS@\xb2;K\xd0\x94\x91S@\x85f\x8f\xf9\xf7\xcfS@\xb4\xf3.!W\xacS@T_8\xab\xacHS@\xc6\xa9-\xb0)\xc7S@\xaf\x0c]\x8a\xb3\x8fS@\xc4\xc89c\xbb^S@P\x0cFx5[S@\x9e\x05\xe5\xa0\x16\xb2S@\xc3Tn6,\xc3S@\x04/\xaf\x08S\xb6S@)K\xb1F\xe2]S@\x04Ok3C\xd0S@\x88\xe2\x93`)\xd8S@l\x80\xacVg\x8bS@\x9d\xc7nX\xccAS@vz\xfaP.\xc8S@ot\xd7\t\xc3\xaaS@&h,\xea\x9brS@\xd1j\x16\xd5hJS@yO\xec\x9cUZS@Gh[\x9c\x19ZS@\xf84\xd9\xeat\x9cS@\xfbxu\xdb\xd3\xc1S@\xe4\xee\xe5\x1e\xef\xbdS@\x02\xb4\x94\x8c\xf6\xa5S@\xa0\x01/~\x04jS@\xde\x13\xce\xd64\xdfS@\xdc\x1c\xd2\xb5\xbc6S@RLvE\x7f\xe4S@42\x10\xfa\x01\x9aS@\xea\xa6?\xd2\xcbiS@o\xc81\x06\xd9FS@Z\x13\x8d\xachNS@\x92\x98\r\xdbq\x9fS@\xec\xe5z\x9b#\xc2S@~3\x84\xaf\xfa\xc9S@\xaay\xd9\xd3\xef\xa4S@t\x1e\xe8=\xe8\xc7S@7y\xbc\xbb\xd9WS@H\x89\xa7N\xc1\xb1S@\xaawM}A\xb4S@\xab\x1d}\x1bJ\xb3S@\x8c\x9c\xa6u@\x85S@{g\xb6\xbcZ\x91S@\xce\xa2~\xe0\x1epS@\xd3u\x11A\xa9\xd1S@\xdc\xa3M\xc2\xcdiS@\xa4\xd3\xa3`<\xe6S@tO\xb1\x0c\xb9\xcfS@\x10/-\x84<\x8fS@\x04\x9b\x1f\x93\x1dTS@\xde\t\x18\xb9\xd8oS@\x9e\xa1^\xf9\xcf\xc4S@Y4Q[\xcc^S@\xad\'\xa4\x0bD\x9dS@\xa7\xa8U\xe6}\xbaS@\xd7\x13h\xaa\xaf\xa3S@\xa0\x1c\xb2\x03\xa2\x9fS@\x19\xb4\x14\xe4\xe8\x99S@\xca\xeag\xfdr\x96S@L\xb2\xffT\xda\xc2S@\xe558\x90q\xbbS@\xa0\xbf9(\xf1\xbdS@X0\xc7t\x01\xb5S@#\x97\x8b3\xcb\xdfS@\x01\xb6\xd3\xcchjS@\xb5k1>\xe4\xccS@\xeb\xb7\xe8^\x8e\xdaS@\xcf\xad\x07\xf1\x86GS@\x0c\xe9\x8e\x981\xb8S@@7\x02)y\xbfS@Y\x8c^\x96{\xc7S@a\xc9U\x86\xcbJS@<%\xb7\x02\x11_S@\xbe\x99\xf2\t4JS@}\x12\x1c\xaf\x99\xc7S@Ovx\xec\xd4\xf6S@\xcd\x12&\x14~\xc8S@k\x83Z\xdc\xd4\xc7S@\x00\xafS:HQS@\x19\xc8\xdb]\x80\x87S@^\xa6\xd1\x13\xa2\x8aS@;\xb2V\xf2,\xf8S@\x91\x00\xf2\xe3,\tT@\x07\xcf\xf4\xab\xf6qS@\xd7\x8fz\xfc\x1b\xc9S@\xec\x14\xc8X\xf7nS@UiU\xday\x99S@\xbf\xac?\x1f\xd4\x08T@\xbf\xac?\x1f\xd4\x08T@\x8cAlvC\xc9S@\xf6\xbe\xf3\xe7\x07\xf9S@~\xe4\xd93{\xb9S@\x83f\xb3\xb6C\xe5S@\x04\x08\xc4\x11R\xd3S@Yp\x80\x03\xef\xc7S@\x9f[\x9e\x89\xafES@\xf5L\xf6f\r\x91S@f\x90\x03c\x15\xb9S@\xb9c\x01i\xadRS@\xa0\xbc\xfb\xb7H]S@\x82\t\xfa{r\xc7S@9\x98\xce\xa7Q\xaeS@\xeb\x88\xf2\xed\xc8\xe3S@9]\xf4\x1e\x15\xc8S@\xe3\x14*\x88\xc8\x95S@\x89H\xe4X\xb6\xd2S@W\xe5OWb\xc9S@\x96\xc9\xae\xf6\x08_S@(\x14\xd9uH\xacS@\xdd(\xd2/\xbe\xb3S@P\xdb\xe1\xa3\xfe\xf9S@\x11\x04D:*gS@\xfciP\x06\x0ciS@\x12\xb9\xe2\xb5\x1akS@H)\x1e\x8b\xc5YS@\xb4\xf4\x9eo\x19\xeeS@\xcd\x9d\xf1l\xa9\x90S@\xe0\x96Ks\xca\xaaS@\xf3\x1f\xcd\x042\x99S@Y\xf5\xe1+B\xaeS@\xc8\xd5\x8a@E:S@w\xb8o\xec\x07RS@\xe3\x01\xa4\xcf\x7f\xb0S@\xcc\xa2N|\t\x8aS@\xab\x94\xb2\xe3`\xe4S@\t\xdb\x8f\x91\xa1\xf6S@f\x0c\xcb\xc7;`S@\x83\xac\xfeQ\x13\xc8S@zT9\xcd\x9fpS@1\xa4\xc7b\xd9\x95S@,(\x1fp\x9d\x96S@\xc1\x03Sa|\xedS@&\x03a\xfc\xfb\xf3S@\xf8\x1b\tM\xa8\xe4S@\x96\xa7\xfa\xc7\xaarS@\x84\x19\xcb\xa6\xf5\xdcS@\xbc\xb3\xb9n\xe5\xdcS@Q9\xbe\x8a\x0b\xedS@\x98\xa6\x83\xa8Q\x99S@\x18\x81\xc1\xcc\xb5ES@rE\tQ\x8dWS@\xc3\xd2\xc0@wjS@N\xa2\xb6#\x95\x99S@\x9ft\x00F\xe0\x96S@\xedb\xd32&\xeaS@\xf6\x1cT\xa2.\xeaS@#\xe7\x89\xd5\x18\xe3S@\xd5q\x97\xd9\x96\xc9S@\xb2f0\xe8\x86\xeaS@\xeci\xacB\xc6VS@5GR\x89y\xe3S@\xc7\xa7\rtu\xdfS@\x00\x8d\xa8\xd74SS@\xdbu\x8e\xc0Y\xbaS@\x7fV\xf9\xb0\x8a\xdcS@\xff:\xda\xc5\xea\xaeS@\xe6i\xd8\x19\xd4\x04T@\x81\xebr8\x11\x94S@n\x89@F\x02\x82S@\xb5\x06\x99\xaa\x97\xb1S@{\xad}\xea5HS@\xc1\x89\x1c+ \xcaS@\x9fk\xfb\xb1\x9d\x96S@h]\x0c\xf3U\xa1S@\xc5\x99\xad\xaf\xf1ZS@\x1c\xad\x02\x84{\xcfS@z\x0c\x11\x04\xfc\xaaS@\xea\xe2}\x86m\x8bS@\xc1\xf3\x00f\x15dS@\xadZ\x15\x16$\xd1S@\xae\xcb\xda\xf5;\xb4S@\xce\xa9r\x86\x95\\S@\x1e\x83\x7f\xc8\xfa\xc1S@\x12\xa1h\x86\xe9\x96S@e\xa9\xb2\xdd\'\xceS@w\xa0\x97\x85\xfe\x94S@\x15\x18b\x14\x94VS@\xd7]lPcKS@#!`\xc4\x82\x9aS@9\x96\xd2\xce\x8eqS@\x05u\x8c\t%XS@N\x08\xff\x87U[S@\xad,\xe8Q\xdf\xa0S@Z\xc9\xd1\xe3TdS@Dj\xb7X\x17[S@\xd73 ;I\x8bS@\x1f\xb5JP\xfb\xf1S@\x07=p\xd3l\xc8S@a\xac\xea\x1f{\x8dS@{\xfdy\xd0\xa6\xd1S@\xaf\xd4\x02\xc2\xf4\x95S@\xe6[\xc6\x82\xe4\xe6S@\xa2\x97ta\xef\xe6S@\x92\xbd\r\x84\xab\xa8S@\xb2\x1eN\xa6{\xb8S@\x1a\xa2bi\x9a\xceS@Zo\xa3}m\x9fS@ma1\xb7\xb3cS@#\xd29\x0c]PS@\xc6\xc4\xde\x82\xc0\xa8S@"\x94\x17\xfa6XS@\x98zV9p\xeeS@\xa6\x8b\x7f\xea\xdf\xb7S@`\xde\xedC\x84\xdcS@\xa3H\x89P`\xceS@w\x87\x9b\xa0\xd2\xdcS@yn\x88\x86?IS@\xda\xfb\xa5\xec\xc3\xeeS@\xf2[R\xa0\xd1\x94S@\xe0\xddd\'\xf8\xc9S@II\x06.\xbe\x93S@E\xab\x89\xa2J\xeeS@r\xd3)"s\xc7S@\x98\xa7:\x0e\x8d\x88S@\x05;\xb3\x87\x8f\xe7S@l\x80\xacVg\x8bS@\xe5\xce\xd0]&\x94S@\x1bOs\xdc\xc8\xc7S@/\xf8\xa7\x0e\xdbSS@\xd1dB\x96\\CS@T\xe4\n\xed{\x97S@q q\x9cc\x99S@U-)\xe2\xb8\xd0S@\xf2\xe2\xd2\xfc\x97\xc6S@\x84B\x97*M\xbaS@\xd1|\xaapI\x9bS@\x06\xeb\xd2t"\xa2S@\xe8\n\xf5QkXS@\xe1J\x85\xe1\xd3\x83S@\x9b\xdb&\x00V\xcfS@\xb7\xdf!h\xc0\xb8S@r\xa1\xdf\xca:\x8fS@\x85b\xb7\x9a?\xe0S@\xd7\x08\x8d\x92\xa4rS@$\xd72^\xf8\xd3S@\xcb+\xc1\x99-\xa3S@\xe9\xff\x07;\x1asS@\xadz\xe4\xafjqS@L\xaaFt\x81TS@\xb4\xa3\x01\xa9\xd1\xe3S@F6\t;\xd2\xaaS@\xfdw\xa3\xd3C\xa1S@\xa8\x8b\xe8vn\xd0S@\x01\t\xba\xd3\xa0\x7fS@\x03\xbd\xa3\xd6TwS@E\xf1\x05\x9d\xb8\xdfS@\xff\x9a/L\xd5\xccS@\xdc`\'\xe1\x16\x8eS@\x8c\xfd>\xc1ZaS@Y^2\x93\x1a^S@\xc2\x99R\xf9\xc6\xe4S@\xb3R\xa7\x8eY\x9cS@\x055\xe4|\xd0\xe9S@\xf7\xf4\xa7\xb5TOS@\xdd\x04472\xbeS@\xdd\xd4o\x06\xddiS@A\x127\xb6\xb6\xaaS@\x19\xfd\x8f\xa8)\xeeS@m\xb3_\xec/bS@q\xfb\xc7\xba\xeb\xd4S@6\xbb\xc7\x9bA\xb7S@\x1aV:1\xa7\xf0S@\xb4V\x16\x88O\xb3S@\x9cx\x06""\xb3S@\xb87\xd8\xf8=\xe0S@\x1a\xb5\xe8\x19\xc7cS@\xbb?\x86A|\xdcS@\xa5\x8e\x01M\xac\x8fS@\xd1/\xc5l\xc5\x8fS@K\xc5\n\xcbgoS@\x8c;\xedw|\xb1S@F<\xe5m\x19kS@\x1cxu5\xa7\xc3S@\xeb\xf3$\xd9\xed\xe1S@\x8e\xf67jF\xeaS@\n;-\xf1\x0b\xbaS@\xb9j\x1aP\x18zS@\n\xc9D\x12\xd9\xe8S@\x07\x92\xfc7\xf4\xa8S@qo\xb0\xc2\xf1\xc6S@\xc3\xa4\x80\x92*QS@\xf9tCn7CS@\x81\x9d\xb6sI\x88S@\xbf\xfc\x8d\xf0PXS@oV\t\xcc\xaaJS@\xab$\xdc\x81\xb6\xd2S@\x93\xe1x\xd0\xe5\xcdS@Ia\xcd\xbf\xeb\x9bS@\xda\x88d^\xd9\xc7S@\xb6"\x89k\xd6\xdfS@\xc5\xcf\x80\xff4kS@\x8fq\x00Q\xbb\xefS@\x8c<\x97kX\x90S@\xcc\x9c\xdd\x82^XS@\xce\xf9oq\x19\\S@\xd4A\xe6\xf2\xdb\x9aS@k\xaaV\xfc\xeciS@\x9c\x8fc\xe2\xedUS@E\xf4\x9d8v\xc5S@C7\x01SyTS@\xe3\xc20\x8d$~S@\xb6XR\xe0\x1d\xe1S@q\x95,\x01\xb0\xd9S@[\x00\xef\xba\x04\xbeS@\x9a\xde\xfbX\x9bFS@\xc4\xc5\x11\xfd\t\xedS@\xa8U\xff\xeb\xaeXS@\xa8\x04h\x86\xe8XS@\xe2\xb0\xf7\xba\xd0XS@Z\'\xe4\xf5\x8ebS@\x93i1\xdfr\x89S@\xd86\xea\x9fM\xcfS@\xd3\xc8\xcaF\xf8\xabS@\x9f\xe8y"\xe0\xb5S@\x1e7\xff\xf6n\xe3S@\x85\x9a\x11\x1f\x97]S@\x9f(|{F\xb9S@\x95\xfae[\x83CS@\x85\xc0\x9fY\r\xf8S@WV\xc6\xe3\x15\xe3S@\n}\xd9\xbfo\xbfS@\xf0/\xdd\xf4\xea\x8cS@\xceHQ\xca\xae\xc9S@\x08\x9b\xdag\n]S@\xb2\x9f\xedm\xd2wS@\xe3\xce\xccPw\x9fS@B\xc6\xff(\x18\xc2S@\xa6\xed6q\xe2\x7fS@]\xd1\xaa\x05}\xf1S@\x86V\xa1\xd4-XS@\x1bW\x0eQD\xc4S@\xbb\xd1(\x05\x1arS@_^\x97\xdf\xdfAS@7\x15\x9f\xa0\x7fTS@"\xad\x7ft\xc3WS@\xff\x91\x1f\xde~\xc7S@\xffB\xe0\xb9\x95\xc7S@V\xab8E\x03\xf4S@\x95h\xaa\x82M\xeeS@\x94[\x96\xf0IIS@\x8d@C^\xcbWS@8>\x10\x0f\x84\x9cS@I\xe1\x9d3\xe5\xc1S@Q&\x85\x0eq\xc8S@z3\x9b\xcf\xe7\\S@\x87\xb1T\x19\xcb\xc7S@\xe6F\xb8\xb0\x9c\xc3S@\r~\xfe\xf4h\xedS@H\xd2\x93\xde\xe4\xeaS@\xa2k\xd9/\xbe\xefS@\x04\x15_r5\xf3S@R\x17F\xb1YOS@\x86\x90}]\xf8iS@\x87u\x1c\x03\x1d\xc9S@\xcc\xe0\x03\xf8\xb3\xc8S@!V\x94\xbc\xd5\xc7S@S\xc4_\x12\xe6\x80S@\x04\x8fx\xbe!\x91S@\x98\xe0X\xbb\xad\xa9S@\xdc&\x9d\x9b\x1f\xc8S@~\x18\xf0\xf5\xc7\xc3S@V\\\x97\x11d\xc9S@\xc1yN\xfd\x11[S@\xcdd\xccN(\xdbS@\x19;QJ5rS@\x04\x99\xe6.\xb3\xc9S@\x85\xd6,\x9e;\xa9S@+,\x8e\x9fR\xaeS@W\x8b\xe5L\x83\x9bS@@\xf6\xfc \x84\xc6S@\x0c\xebr4&\xc8S@\xb6jQ\x8b\xcc\xb3S@\xa4S\x17\xfb\x9e\\S@\x13\x97cLl\xc9S@\xf3\x84&Li\xcfS@R\xe6\xc5\xe5YTS@\x134\xb8\xf8\x02\xb1S@?y\xfc8\xb1aS@\x9eM\xfc\xb3-kS@\xf8\xa9\xb1Q4OS@\xed\x8f~\xfb0\xf2S@\x9ad\x8aG2\xa2S@g\xa4\xe7@\\`S@^\xb9#Ps\x9dS@\x87\xe9\xd3\xf4\x8dSS@\x99C\xddh\xe5\xe9S@\xcf\xc2\x7f\xe6&\xe7S@\xe9\x1fw\x95\xb9\x8eS@p\x05|t\x8f\x8cS@t\xfc\x9f-\xa5\xf9S@\x85\xad\xa0\xfb\x01iS@\x1d>Z\xcbD\xd2S@9#\xc8\x81\rPS@\xa6\xc2\xae\xe0T\xdcS@\x0f\xdd\xb2\xab\x9b\x99S@)wC\xeanbS@\x1f\xabS*\xef\xdcS@:\x0f6_h\xa1S@\xd8$,\xfaz\xc8S@\x8d\xd4\xc1\xeb\x07\x83S@\x95M\x05?\xcf\xeaS@\xe2u\x99\xb1qdS@i\xf3\xd5\x93\x8c\x93S@\x03,\xd8X\xba\xbeS@\xae\x17y\x9eV\xa1S@-\xa6\x81\xce?\x9bS@\xd5q\x97\xd9\x96\xc9S@\xd5q\x97\xd9\x96\xc9S@4\x97\xf1\x05\x19\x94S@1\x1cMy\xc0\xcaS@\x86\xa3aZ\xf7\xb0S@\x9e\xa6$\xcf_\xb3S@\x05\x9f\x12z\x91\xcfS@\xc1\xf3\x00f\x15dS@\x17\xad$\xad0VS@Dh|\xc8\xcfZS@\x89ey\xd5\xb3AS@<\xdcOsr\xe5S@),]\x9a"\xb3S@\xab\xb7\x174\xe3HS@Y\xaf\xed}\xb0\xe3S@Q\xb5\x8f\xf7\xdcRS@\x9dj#\xe3\x07\xabS@e76\xfb\xe3\xdcS@"(7\x90\x00\xa5S@\x00\x91Y\xb0\xe7\xc1S@\x99RA\xce\x8ejS@\x80\xd1\xd9\xc9&QS@\x9dj#\xe3\x07\xabS@\xfc\xf5\xcd\x1f\xbb\x85S@m\x8bC\x14\xddSS@hq1\xd7\xe3\xe6S@\xb4\x0f\xbb~\x18\x9aS@\xd5\xdb?l\xcb\xc9S@8\xa4A\xfdX\x99S@93]C{\x80S@n\x0c\xc2Z\xad\xb9S@k}\xad\xce \xbaS@\xef\xf5\xa2\xcf\x81\xeaS@@\xc8R\xb5:JS@q\xd1\xc5\xf3\x04cS@\xa5\xbe\x92x\x9a\xefS@\xd3h\xfb\xf2t_S@\xb3\xecw-&\xbdS@\x8f\xe6\x9e\xc2vfS@\x8c\xa8\xedQ~\xc5S@W\x0e\x87,}\xceS@g\xa7L\xca\xf7zS@\x81t\xd6\x86\xb8\x98S@\xd2,\xf29\xdd\xcaS@e\xadT\x00\xaf\x8aS@\x96hJwh\xa8S@o\x08\x80QG\xcfS@\xa4\xe1J<\xee\x95S@\xdd\xa9\xae\xd9\x8cKS@\xb5q/\xcc\xf6\xecS@/\x92X\x86\x97\xbcS@>\x8f\xbd\x1cD\xcdS@\x13\xc7I\x99\xa2\xc6S@\x0fBi\x98\xb9\xf2S@}\xd0\xe9Oe\xb0S@l \xe7@\xd4SS@~\x0bC\xb3\xaa\xbcS@\xed9+s\xe1\xe6S@\xfb\xf7U\xdd\x01\x8cS@\x1a#o\x81\xcb\xeeS@\xcc\xe0\xad|#\xebS@\x8eQ|R\xbbKS@\xb2\xf7xs\xc3\x96S@28a\x90\xee\xf7S@!\xe4\xe4R\xcc\xccS@\xc20\xa7\x0c\xc6\xb2S@k%\x9ep\x18]S@\xd8\xc1\x0b\xdbF\x95S@\x13\xd5A\xc2D\xebS@;\xbe\xd6\xa3\x11\x98S@\xa72\xb6\xc7\x0fZS@z\xc2+\xdc\x8d\xb8S@[Z\xf4\xd1\xdfzS@\x15a\xf7\x1a1\x8fS@\xc5\x0f\xa8Q^\x9eS@\xc4\xc5\x11\xfd\t\xedS@\x04\x87\x99\x0b\x8e\xc5S@:\xca0\xe4}YS@\x88\xde\xdd\xcc\xfeXS@\xb9\xd4\xe2\xc9\xc8\xd0S@\xf9\xf1w\xe8P\xc7S@\x95\xa4\xa0\x9e\x17[S@8\xc9\xd9\xfd4\xb8S@\xe7\x9d\xa1V\x86\xd9S@\xac\xb9\xe6\xcep\xb9S@uR\xb6\xddr\xbbS@\xd6\xa4\xd9\xd5\xb9JS@\xbd\x90p\xa5\xfaJS@\xd9\x0f P\xd0\xc4S@\x85-\xd6J\x15bS@\xca\x1cQC\x11\xb3S@\x90@H\x90\x9b\x9fS@[\x9d\xf6t\xe4dS@xw]+.\x97S@\xeb"\x9c\xfb \xebS@o6Wcy\xe6S@\x91O\xf7\x03\x11\x8eS@$\xc9\xac;\xe8\xafS@\xc1HK\xd8\xb4\xf0S@Lt@$5\xd9S@\xec\xc0\xd8\xf4.\xb3S@\xbf\xd8\xcd\x10+\xdcS@\xcd\xb7/\xb4\xfc\x9bS@\xa4\xd3\x88Q\xec\xe1S@\xe5\xa6\x0f--\xdfS@s"\x80\x080\x81S@#z\x17m\xe6\xcbS@\'\xd2\x10\xf4\xd2NS@\xc6\xb8\x1d\\UjS@\x80\xb6s\xdc\xd6SS@\x9c\x9dW\x93\xfdRS@\x8eZ\xf2\x13\xb4\xabS@m@4\x9b \xb3S@\xa6H>In\xe2S@\x91\x0b/4\xca\xa4S@\xd3(\xcd\x06%\xe3S@)\x1e\xccA\xfb\xc2S@XV\xfc0\xeb\x98S@\x1dO\x18\xe3|XS@+\x18\xf1\x1c8\xa6S@d@.\xc9$^S@D\xdb)\x14\xcf^S@\xdaN\xad\x16\xac\xd9S@`\xe4\xd8F\xac\xb5S@\xdci\xc5\xf4\xc0\xd4S@0\xa2\xe9>\xda\x97S@\\O\x00n\xa4XS@<\xeb\xe3\x11w\xa2S@\xec\xc7|+j\xd2S@\xbc\xaf\xf2S\x14HS@\x1f\xc9\x9dq\xf5\xc9S@\x1a\xb8\xc4A\xe5\x85S@6\xedh\x11\x96\xd4S@\x1a\xdd.n\xe0\x9dS@/%3\x95n\xf5S@\xe3\xb4\xb2v\x99\xd5S@\xec\xc7|+j\xd2S@\xa5\xdb\xcf\xfa\x80bS@\x16\x1f\xddt\xc1\x93S@\'\x1e\x00\xed\x02~S@8\xecn\xfeKaS@\xc6\xd4\xf9\xad\xa7\xc2S@G,\xcf\xb4\x93\xa9S@/C\x05\xce\x7f\x99S@\xf9\x8f\xb77;\xefS@nn_\xa5=XS@\xd9]Lp\x0biS@\xb4\x0f\xbb~\x18\x9aS@X|\xf6\xaf\x15WS@\xf9\x85?\xd5\x15\xf4S@\x12W\xe4\xabQ\x99S@\x12W\xe4\xabQ\x99S@\x18\x86\x9f\x9d\xdecS@\xf9\x1aS\xb6\xb5\xc3S@\xe2\xd39\x1f_\x8bS@sU6-\xc5\xa9S@\xea\xc1\xcfdS\xc9S@w;\x12\xa2\x1e\xc8S@\x08\x11\x8dk\xd7\xc3S@\xc2\xbfw\x83\x88\xdcS@\tt\xe8]\xb4\xbcS@\xea\xd2X\x18\xb9GS@\xda\x82IRR\xa2S@\xa5>3\xe6\x9d\x80S@F\xcc?\xe0J\xb4S@tY\tJIOS@\x16{\xfc\x14\x19\xa5S@%+\x88O@\xd2S@\xa5.\xf6\xe94\xd8S@\x9a\xaa\xa3\x12\xd1\xeaS@\x19(\xf7\xe6\x8aWS@m\x80\x03\x17AXS@\x04\xa7\xacH\r\x86S@\x87K-\xed,\xd7S@{\xd1\x1c\xb3\x0e\x98S@\xd0\xad\xec\xfb\xe2mS@\x06\xd4\x82E\xe1\xb7S@\xb9\xaeg\xdc\xbd\x97S@\xb9\xaeg\xdc\xbd\x97S@1\x1e\xe2y\xde\x97S@\x7f\x16\xefq\xc2\xbeS@d\xc1\xf0%\n\xc9S@\xabq\xe0\xfb\xd0\xd1S@\x15r\xaa7\xd6WS@q2ikt\x9aS@\x04* Vj\xe9S@MH(A\xb7\xeaS@\xf3\xa1o\xfc)\xb3S@\x91?BD\x10\xf4S@8\xa3<#\x1d\xf4S@y\xf9\xac\xe6\x86\x88S@`y\x80\x14\xa2\xecS@\xdd\xc4\xfc+\xe8\xc1S@v.\x1a\xc6OjS@U\x17\xcf\xb3\xe7\x96S@^\xd1R\xe04\x97S@\xfey\xe6\x8b\xb0qS@*\x7fL\xdf\xa6\xa9S@\x18\xeb}4#\xa8S@\x04\x89\xb0\xf5\r\x83S@c\xf3\xe0\xa1\x14\x8cS@#\x7f\n\x08\x82\xeeS@\xa0\x16\xd7T9\xd1S@h\xb4\xc4%\x1bzS@\xaf\x16\x97\xbf\reS@H/d\xc3U]S@\x07\xe93\xaf\x8a\xa8S@\x1f{\xbclA\xcaS@Ai\x0cB\xb2\xd1S@\xfb\x1f\x92\xd4b\xcaS@;\xa6X\x90\x86\xedS@\xad\x19[\xe1\xe9\x9aS@d7b\xe6?rS@\xca9B\xd1\xdb\x82S@r4\x1d\xda\xaa\xe3S@y\xbbKy\xe1\x99S@j/n\x991\xf3S@\x83\xbb\xc8a\x04\xdcS@x\xca\x08\xe0\x99\\S@I\x04\xf1y\x94\x96S@j?-Ic\xa8S@;9>\xdb\xe5\x81S@\xb7\xd2\\\x10\x16\xe7S@\xaau\xbb\xd5\xda\xe6S@\xc6#o\xca\n\xe7S@2\xc9\xc8\x94\x88\xdcS@\x88\xd4\x9e\x9a8\x99S@\xf5\xf8\xbaw\xc5\xcaS@\xfa\xc7\x0f\xbf\x1f\x9eS@\x8b\x05\x828\xed\xdcS@\xe6\xc4\\\x02\x9d\xe6S@Ma\xcdaB]S@\x15\xd0{\xa94\xf7S@\xa3W\x8f\x82&\x96S@\xbc1\xd0\x1d\xef\xa0S@\x13\xd5,p\x05\x90S@\xb5\x9d\x07\\S{S@\x82\x10r\x13R\xf7S@\xe5Z\xa2\x124\xe3S@\xdb\xefCUM\x9bS@\xd5\x19\n\xbeE\xa3S@\xc6\xff\xb528\xcfS@\x03j\x0e\x8d\xc7\xf2S@\xb5\xfe\xbd\xc2\xeaRS@\x89\x16o\x10S\xa1S@\x05 \x10\xf7\x8b\xa1S@h\x1b|\xf8\xde\x93S@\xa9\xd7\xd6z\xd4\xc9S@8\xdd\xffz\x10\xc2S@T\x01\xc0\xaa\xbb\xb2S@p\x7f>\x02\xd8ES@T\xf0\xa20\x0b\x8eS@`)N\xaa\xe2\xaeS@\xb6\x8d\x7f\xacW\xeaS@\xe3\xdd\xda\x81}\xceS@\x80\x1c\xad0\x19VS@\x12\xd7\xcfZ\xa2\xbfS@y\x06\xb57$\xcaS@\x81\xff\xf7\xc5\x90jS@\xb5\x12\x9d\xae\x18_S@\xc8\x04\xf1\x15\x0e\xcfS@\n\x95\xccCE\xa2S@<\xeb\xe3\x11w\xa2S@\x84s\x85\xf6<FS@\xdb\xc8\xdb\xda\x1bSS@\xe1\xdb$\xd9\x10\xceS@d\xea\x88\x9c\x94\xc1S@\x8d\xffYp\xc1KS@\x86#&\xb6\xfe\xb1S@\xecN\xd3\xa4\x0fFS@V\x83\x9c\xa56\x85S@<\xd0\x86\xb7\xa7\xc8S@V\xff\x899\xc0\x95S@\\?s*\xdf\xc5S@\xa0\x1f\xf9\xfa?XS@\x05\xd9\x8e~{7S@\xf9$\x89`\xbbuS@ \xe1\xc2\xf7e\xc4S@\x02\xad\x93u\xbf\xc4S@)a\xa5L\x83\x9bS@x\x16\xfc\xba\x08YS@U\xeb-V\x9e\xc6S@\xa3\x8d=\xce\x0e\x99S@*!a\xd7\x95WS@\x15\xbe\xa0\xd6}\xa9S@\x87\x94\x06\xa9\xae\x85S@\xa0~\x8f\xbc\xbfXS@\xdb\xfe\xd4\xd1\xb3\xe8S@\xf7\xf0<"\xb0\x8dS@\xb4\xab\xa4J\x91\xe3S@BJ\x7f\x9c\xa1\xd1S@!\x88\x8c\xba\xdaTS@\x8cy\xbf\xbc\xf8\xaaS@\x08c\x15/\x15cS@\xfb\xf7\x9e\xeer\x92S@=\x9bq\xa85\xc8S@\xc4*\xe0\xb5\xff\xe9S@\xc8l\xbdc(\xe3S@\x96\xab\xd0\xe5\xc3\xc9S@i\xed\x98\x03\x1cqS@\xa2:^\x86\x9b\xa5S@\xdc\xfaV\x13\xfaVS@\xc5\xca?x\xaa\xbeS@\x04@\xf3\x82\x84QS@\xbcH*c\x8a\xb8S@\x9antX\x01\xc2S@\n\xf6Y\x85\x99KS@@\xeb.Q\xc6\xdfS@\xec\x91cJ\x9aZS@\xd1\xc33\x01\x01\x89S@\x10\x0f\x11v\xfb\xbbS@\x16\xd5\xe609\xa7S@\xec\x97\xee\xbe\xfb\xc5S@\rH\x84M\x03\xa9S@\xd2p{z\xec\xe6S@\xf0\x0b\x11n\x95dS@\xb6\xc0\x842\xf8RS@\x93@\x19\xc1\xd3\xa2S@\xe8\xf2\xc5J\x1e\xddS@S\xbf\xa9\xd3\xecSS@\xc5h\xf4[\xd7\xa4S@\x8e\t\\\xa2(\xa7S@MQe\xee\xb6oS@v\xfe/\x87W\xdbS@%\xb2K\xf2\xcf\xc2S@\x05u\xed+\x83]S@\xc4H_(\xfcYS@\xd0/\xd5H\xf8\xe9S@\x14\xedFAu\xe5S@\xce-U\x8bmdS@j\x13nf\xd2WS@\xf7\xb9\xed\x99\x8e^S@\xe8\xe5\x1ey\x19TS@k\xef\xdc\x1fk\xfeS@\x13fNu\xb0\xb9S@\x85;Tk ]S@5!D{\x97\xb3S@\xcf$\xc6\xc2\x93qS@\xd9\x1c\x08\xc5\x03\x9fS@`\xef\x86"U\x90S@\xa1}\xee\xdc\x10\xc9S@\xdb\xefCUM\x9bS@\xc2?\x8e\xf8H\xb9S@\x88\xa5>\xda\x01\xd9S@\xaa\xd3\xa1E \\S@\x16j\x199\xab\x9bS@\xb8\xf8!\xfd>\xd0S@u\x12\xe8\x18SVS@\x18~Ub\xe4WS@%\xb8f\x88\x92\xddS@n\xab\xa5\xc6\x84\x9eS@\xb9\x0f\xb0a\xe5\xfeS@\x94#\x9e\x1dt\x88S@\xa2\xf7M\xf5\xa0\xc5S@\x07\'\xdf\xc4\x13\xb1S@}\xc9\x12\x14\xaaQS@\xfd\xfd\x03\xb5XfS@i\x0b\x91\x8f\x92\x8dS@\xc6C\xdch\xac\xc2S@\xc7I~<\xc9^S@V\t>\t\xb9\xa6S@u\x00|f\x92\\S@\x96`\x06m^\xcfS@\xad@e\xdc\x07\xcaS@\xf6\x8aZ\xa0\xaf\x93S@\xa9\x8b.\xcb@\xebS@\xae\xa3g\x93\xea\xf5S@\x8a\xbfWg\xfb\xdcS@=j\x0c\x94\xeb\xf7S@;\xde\xcc\x1eI\xf7S@\xcd\xe5\xbf9a\xf4S@\x05\xfbD\x1e\xfd\xeaS@\xfd~\xd5\x99\xda\xeaS@\x87K-\xed,\xd7S@$\x93\xacF.\xe7S@\x89\xa8\xdd\xec\xc0\xb7S@\xb9\'H\x8aZ\xc5S@c\x97^\xd0\x04\x99S@\x8d\xaf\xe7\xd2\xb9\xc3S@Y\x97\x90\xc6\xb6\\S@%\xae\xd8\xae\x95\xc6S@\xb53\xff\xca\r\xaaS@q,a\x01T\xc0S@\x93\xdd\x8dn\xe8\xc3S@\x84\xd0}\xfeP\xa9S@\'\x07\xa6\xc4\x1b\xa9S@t=\xc5\x01U\xa2S@\xe2\x80\xd2)\x99\xa5S@\xd3\x954\x18O\xbeS@\xef\xc6\x84\xa8WBS@R|W\xd9\x9a\x97S@o\x08\xde\xe0\x96\xa9S@\x01\xa1\x86\x0c\x90\xb9S@\'\x9eY%\x93\xa8S@<y\x85\xb9\xec\xa7S@\xc0\xac\xdc\x9a\xfd\x95S@\x19\xb0\x86\xbc\xb4\xcaS@x\x7f\x04-b\x88S@\x19\x87\xa5\x8a\xc5SS@\xcb&@\x15\xdf\xb1S@\xa2`\x10\x88\x05iS@w\xc4[\x9c\xaarS@\xeb\xa0\xf7G\x0ecS@f\xc0\x12\xbf\xb0SS@\x1b\xc0\x9e.\x19fS@\x8dsA\xfbx\x8aS@f(&\xf8\x98[S@\xd8\xb9\x8e2\xca\xbeS@{\'q\r\xc4\xcbS@\xc0\xfa\xd7m\x7f\xbbS@\x8c\xed\x06A\xd1\xaeS@\xc1z\x87\xe7\x96\xb2S@\xbfA\xad\x13\xb7GS@\xd7\xb9\xb4\x0bu\xe3S@\rK\x0b\xc5\x12\x8cS@\\\xe8\xdf\xcf5\xceS@\x03\x0c\x0e\xcc\x0f\x9cS@\xe1]6X\xe4\x9bS@\xe1\x94\x8e\x84\xf4\xe6S@\x8bb\xb2\xdeG\xdfS@\x95\x12\xfd\xa8e\x9dS@\xbc1\xd0\x1d\xef\xa0S@I?\x13X\xde\xecS@\x959\xe5 \x89\xa1S@&m$:\x07sS@\xe2"m:\x84cS@l\x9dC]M\xa1S@t{\xee@1\xd2S@\xc2mk-\xc0zS@\xbd\xe9Bm\x9e\x99S@\xc7\x05\xffyO\x8fS@\xfb\x93\x0c\x9c+\xa2S@\nu\xdd\xf3$DS@\x19U+\xca\xae\x8dS@\xe7\xb8TY\xf9\xe9S@&\x18\xcbO\xfa\x8dS@\xa3\xa3\xc1\x10\xce\xa2S@}A\xe1\xad\x98TS@S\xf8\x8es\x17\xc8S@7F\x810=\xa3S@`\x03\xd0\xab\x8d\xcbS@\x8c\xb4\x0fk\xc6WS@\x1e\x07\xa2:>rS@W{\x96\x85x\xf3S@v\xe9\xa4Q{\x90S@\xac\xe31*\x8aeS@\x17\xcbO\xcf\xa9\xf5S@g\xbe1/"]S@\x8f\x91\xf1\x07\x97\xc6S@\xf3\x16\x8e\xdb\x9aVS@\xad\x05\r+\xa0\x96S@\xfd=\x96T\xd3\x82S@3\xd2\xc0\xba\n\xf7S@{%\x05\x95\xe8\x96S@A\x85\xd0r\xa7\xc9S@LTr\'\xd6\x81S@\x0e\xac~\xc4 \xc8S@\x82]N\x08P`S@\x08\x0b\xf0x\x08oS@\xcb%FG\x02\x98S@\x92\xd3\xb9s\x9cZS@\xffw\xe9vQ\xd1S@\xe0`\x10BFWS@XI\xeeo\xd1\x97S@\xb9\xaeg\xdc\xbd\x97S@\xf9\x8a\x00\xc4>\xcaS@4\x8fu\x94&\x98S@\xda\xf0\xb17\xe8VS@\x8d\xda\xf6\x08\x90\xc9S@\x19(\xf7\xe6\x8aWS@8\x0e*\xc3\xf3ES@\xae\xf5#\x9a\x90\xc9S@\xe2J\x1b\x06\x85\xc9S@\xab\xa8\xcb\xd3w\xceS@c\x8f8\x01\xb1\xc9S@#\xd7\xa7 w\xa5S@\xcf-Z-!\xc5S@\x17\x99i\xe6\xfbSS@QN:`\xaarS@o+\xc6\x05\x88\xc2S@\x11\xa8\x01\xcf)\x99S@\xc1Y\xb3\xfe\x92\xfeS@7\xab:G\xbc\xb9S@C\xeb\xd5!\x9d\x92S@`z\x8c\xbd\x03\xf4S@`z\x8c\xbd\x03\xf4S@\x15\xf1l\x91"\xc9S@3\x0b\x98\xb2<\x99S@\xd3\x04<\xd2\xd8rS@\xbe\x90\xc7\xc7\xaeKS@>\xa1\x00\xab\xb5\xa5S@\xc8\xe2z\xfb\xf6yS@\xb3\xbcz\x19\xb8HS@\xb4\xa6-\x07\x0bYS@\x9c\xb5\xe6\xe7\xe9cS@\xfa\x9fV\x0c@\xe3S@Z\xebv\xc5\x08\xc3S@?,&\xe0m\x9aS@sO|\x9c\xd5ZS@y\xe4w\x07\xa5\xc4S@\xb5\xd0\xc6\x85\xffYS@\x8d[\x85\x14\x8a\x9bS@\xe3\xf6J"\x0enS@\x11j\xc0\xea\xcc\xdeS@\xe6-\xefU\x1f\x94S@\xf6W2\x87\xb8\x80S@\xf6\x8aZ\xa0\xaf\x93S@+\xfb\xd7\x08B\x9bS@\xd7w\x03\x8b!\xceS@\xb1\xaf\x8e\xf0VlS@\xe5_8\xa6\x95\xabS@\x8e\x1a?\xa5\x85aS@\xdc\x90;\x9cC\xcaS@\x86\xb0:c\x16_S@\xd9o\x97K\xa4\x8cS@\x99\xf0\xe3\x16\xc4\xc4S@\xc5pu\xfd@\xdaS@\xc3\xb2\xd7\x83JkS@3\xbfb\x1d\x0cFS@\xc7\xaa\xc5\x80f\xdcS@@\x1f\x947\x1c\xd5S@\xde!\xf6\x1c\xf0VS@j[\xe1{\x85\xcbS@\rK\x0b\xc5\x12\x8cS@\xf8\xe5\x02y\xc1JS@\x93U\x84\xb4\xcc\x9fS@\x87\x12\xf7\x96\xb7\xc4S@\xccNI\x1bG]S@F\\\xebt\xbd\xaaS@mI\x87n\xe0\xafS@\x80[\x0b\x1c)\\S@\xfe\xae\'\x92\xab\xa9S@\xc3\xa6\x07\x1a.\x85S@\xfc\xa5\n\xf7\xa3\xd4S@\xa9\xcf^\x08\xc8WS@\xd8\xd8\xb0\x80\xbaTS@'
p35
tp36
btp37
a.
