# Supplementary material for: Sea ice drift data for Fram Strait derived from a feature-tracking algorithm applied on Sentinel-1 SAR imagery
Source: Data Brief. 2018 Apr 19;18:1410–5. doi: 10.1016/j.dib.2018.04.034 (PMC5999601; doi:10.1016/j.dib.2018.04.034)
Supplement: Supplementary file 2 — Supplementary material [file mmc2.zip › fs_s1a_data/HH_filter200vec/FramStrait_HH_20141115T070415_20141117T064755.dat]

(lp0
S'S1A_EW_GRDM_1SDH_20141115T070415_20141115T070515_003289_003CF2_44FD.zip'
p1
aS'S1A_EW_GRDM_1SDH_20141117T064755_20141117T064855_003318_003D82_052A.zip'
p2
a(cnumpy.core.multiarray
_reconstruct
p3
(cnumpy
ndarray
p4
(I0
tp5
S'b'
p6
tp7
Rp8
(I1
(I951
tp9
cnumpy
dtype
p10
(S'f8'
p11
I0
I1
tp12
Rp13
(I3
S'<'
p14
NNNI-1
I-1
I0
tp15
bI00
S'f\xcb*\xaa\xca\xe3(@M\x11\xda|l\xec(@\xec@\x1f\xa9#\xb4%@2/\xa2_\xbd\xaa)@-\xad\x12\x81t\x9b,@\xb3[\x80\xa5\x89*)@\x9cU\x8e\xd3\x84\x06(@\xd3\xc7\x9c\xf8\xce\x1e,@\x12l\xa2\xb3cq&@t\xbf\x8ai\x1d%)@@\xe6\x0e)\xe6>)@\x9f\xca\x16\xf2\x1c\x18)@\x16vT\x19\x98[)@\t{\x9d\xdb\x93x&@\x94v\xbaq\x9e\x84&@)\xf1\xd7\x1f\x9aI)@\xca]\x9e\xcb\xdfT)@\xac\x12\xe9T\x8b%)@\xe3\xedY\xc7$V)@\x1a\xae\xc0\x80\x9e((@b\x8a\xe7v\xbd\xd3%@\xdc\xbe\x10\xa6\xdc\x97*@\xcb\xf9tEhY)@\xb1\xb4\x8a6\x15Q)@\x97/\x9b\xaa\x87h(@\x8c\xa0\xd4\x93\x94\xf8+@\xcb\x07\xc9\x7f,\xe2+@\xc6\x88\xc9\xd9m\xb3)@\x92u\xbf\x87k\xb9(@\xe3\xa0\xf1\x84\r\xb9(@\x7f\xd6\x1b\xceN\x1b)@`\x8a\x9e\xfb\x81\x18)@0\xb9\xfe\x1b\x95\xd2%@\x13\x92\xcc\xff\x8dX(@\xae\xc5\xa2\xe7\xa0))@K\xe9\xae\xbc\xe9\xe1(@\xf5&\x08U\x8c .@h\xe0 \xeafM-@\xf3\xbf\xba\xb2\xc8\xba%@\x1ek\xa6\xbd\xfb\x0e.@\x85\xe1\xe3\x8d\x9e\xfa)@8\xe7e\xc8\np(@<8|\xfa# )@.\x12\xfb;~\xc1%@\x0bCz\xc0\xab\x17\'@\xa4\x82O\x1a\xf8))@\xefF\xba\xa26i*@b\xfa\xd9\xe9\x1f\x85(@\x1d\xa1\xf1{M\x17,@\xab=\xd6\xfc"\x12,@5\xd4\x01\xa1\x16\x01)@\xcd\x0f\xe9\x91\x81_+@\\_\xbe\x149 )@\xdb\x14\x81\'\xd0:)@\x1f\x80\x18\x8e\xc5,)@\xec\xe8\x162|7,@\xda2\xf4\xf8\x88F&@Y\x80\xfc\x8a)\x9a(@\xb7\xb5\x9c\xe7\x8e\x04/@F]J\x07\x12%,@\xfe\xaf\xd4\x97\xcd\xb2(@j\xa8\x9e\x18\xa6\x99(@\x0fa\x8a\x84p\xfa*@[\x99\xa0\xa8O5,@\xbf7x\x1e\xc9z*@\xbbM\xa9<3\x94,@\xa0pp\x15,\x12/@aH\x84\xfa\x12\xc6(@w\xe5\x9d\x08\x9e?/@\xfe\x1b\x14\x88\x0bO&@\xa3\xce\xd8\xa1J1)@^+\x02\x8e\x9e\x11*@\x1e5)\x01*G)@\x1f\tD\x1b\xef\xc1/@S\xd9l\x9b\x9c\xf5*@\x80\x9fI\x1fb\x180@}t\xa6\x18B\xc7*@\x1b\xc7\x12\xe3}\xf3)@s\xf6\x93\r\xdf[&@\x94\xe6\rL\xd3\xc2%@6MI\xf6M\xfc(@@*\x86\xb8\x8d\xaf*@\xa9\xae"\xf3\x15\\)@\x89\x16{\x7f\r\xed+@\x11\xf0\xc3\x9e\r\x0c)@\x82\x04c$\\\x07/@>W\xf2\xec\x01^(@z?\xe9\x05\x1cb(@\xe4\x15\x1d^{\xa6*@$\x1d\x04\x1e\x91n(@f\xda\x8e6\xd9]&@\xec\x18\x03\x02Ra&@(|zb\x90\x83\'@oo\xc2\xb7\xfb?&@$\x1c\xf8]-\xb4,@\xb6\x90\x0b\x98\xd3\xcc*@=,\x9a\x0fi2,@\xc7\xed\xb6l\x88\xda(@\xff^)\xe1\nK\'@\x1fw\x03\x98M,(@9F[pT\x93(@K\x96\xf8N\x83\xb5\'@\xdc\xd0\xc1X\xfd\xec\'@ \x7f\x94\x1e,\x02(@\xa7u/\xc7\x0c\xee+@\x86\xba\xb2F\xaaV,@\x16\x15a\xddU,/@!H\xb2\xb4\xcd)(@\x8c\xc9\xc1\x120\xd8(@c\x0b\xa88\x1f\x13)@\x06-I\x8e\x84//@+\x8d\xfc\xf2\x1ai(@\x89`.\xec\xb1\xf4%@\xd2q\x8a\xc0\x01\xaf)@S\xee\x8aY\'k)@\xdd&\x84\xb7\xe3\xf2)@`\xce\x07\x1b\xed@/@\xc9\xf9\xb8\xa5\x15\xa7-@WYvw\xd2\xac,@SGz\xa0#\x02/@\xb3]\xf0\xeeT\x13-@\xe0\x13\xb5\xa3\x03\xcb+@\x11\xcd!\xb1\x06\x1b+@\xe5S\x987;\xa1/@-{\x07\x04\x89W,@&\xfeFd)\xf2%@i,\x80\xaav\\,@\xa3\xd9\xffY3\xd3+@_:\xff\xef`\x16+@p\xe3\x84\xf1\x14\xa7/@b\x1d\x02*\x06f+@\xc0\x1d\xc3\xbc\xc5?+@\x98\x8f\xd9\xee\x86\x15+@R\xb4\x02\x00BY+@\x13\xc0!\xdb\x02R+@.\xb3\xf3\x1b\xc2s+@\x1a\xdb\xe6IO\x1e+@\xa2\xaa\xf7)\xb2\xeb*@\xd1\xed\x87\xf0Z\xe9\'@\xc8\xf0d\xb5\x11\xd7-@K\xaar\xcc\xce\xce(@\xb9*:\xf5\x17\xee*@\x16\xf6(\x14\xb9^+@\xab9\x9d\xca5\x95(@\n6a:\x19\xd8-@.[*\xa6\x10L-@\xff\xf7\xce\xd7\xc2\xee)@\r\xfb]\x9dp\xfc(@U-1\x92\x94\x14(@\xed\xa6\xde\xb4\xd7\x00+@p\xab\xdbp\xfa\x91+@\x8f\xb3"\xa0\xdf\xc2\'@r6\x86N*6)@\xb9\x9f6*Z\x9e/@v\xd4fq\x18.(@~U\xc5!\xb4\x03&@4\xb0\xdf\xd2\xd9\xe0)@\xb2\xb7\xca\xac\x87\xd8/@j\xfc\xcc\x8f\x93\xe9-@\xb5\xcb\xaaB\xdb\x9f,@.\xa4\x81XI\t)@\xf8\xf8t\x82\xf1j(@r~I\xfc?4,@\x89\xba\x89\xd6\xcbp(@N\x10\x8c\xb1\'M-@\x894i\x89\xa1i(@\xfd\x1b\xa9\x8c\xb3l/@@\x1d\x8dg\xc6\t+@N\x94\xd0\xb9t\x0b)@\xaey=\xc8YR(@\x04\xac\xecs83+@\xac\xadM$^;,@;\xd0\xa4=|~+@j\xb6\xf1\xa8\xa1e,@\x99\x19-\x1f\x0c\xc6,@\x8e\x1f\xef\xccz\xe6*@b\xd4\n\xb8\x96\x99(@K\xf9\xe8Z7\xb2(@\x15\xd8`\x98\x00\x9b(@/c\x8e\x1e\xe3t*@\xbd_ {\x13\xc7&@mY\xab\xdb%\t,@\x8aA6\xca3\xec&@^\xf1\xf0\xebx!+@\n\xe5\xdeH\xab3)@c\x12\xe7\x82\x1f\x19+@\xcb\x82{G;O&@\x08%\x9f\x8b\xc0\x97(@\x9f\x13y^\xad\xf9(@\x97\xb8\x90\xde\xf2;)@\xc3\xd8\x0b\x15\xde5)@\xe0\xb5o\x9b\xbb/+@\x07_\x14:l[&@\xd8\xf2\xc5\xaa\x97\xf9(@\xd1\xf7P\xd2)\x10)@\xc4k\xb9\x93:\x15+@\xfb\x0e\xf3t:\x89(@h\xcc\xad\xb9\t\x89(@5\xf0(\xaa-\xf9)@\xe5@\xd8\xf0\xef /@\xd0\x80U\x8aE\xb5\'@Y\x98J\x18\xe9\x96,@X\x816\xaa9g+@B\xc1\xb4e[+)@\xc5\x16\xa3\x89\x86B(@\x06\xd4\xfb\x90\x93\xb6/@\x1f|\x87\x11\xe99)@#l\xdd+\x0e\x1d+@.\x97>\xd6gK+@\xc2\xc9$-.\x90/@\xe2:\xa4e\x1b\xee\'@\x92\xd6\x8anjI)@0\x99\xf0\x0e\xf2>(@\x1b\xc2dG\xf6\x16)@\x8e\xf6\xcc\x90D\xd7/@\xec\xd4\xb1B\x8b\xb2,@k\x19msu#(@w-rBN\x05)@3\x91\xf5^\x1b\xd1-@!\x11\xafT\xca\x9f\'@V\xef\x93\x87\x08&(@\xb5\x13!\r\xe6\xaf,@\xd3\xe2\xad\x90\xaf\xe4-@\xbc\x9d\x917*\xee\'@\xa7\xef4v\x86U&@\x13\xc1h\x13f\xa2/@2\xb2\xdd^\xd3\xc5\'@J\xe0-\x1f\xde\xae*@\x00\x0b\x12L\x89L-@IS\x1b\\5))@\x04\xa0\x81a\xed\xc3-@\xbf-\x1bt\xe3v-@\ncr<\xc1,/@L>\x84z\xda\xac-@\xda\xa3\xbbb0\xf4%@\r\r\x03\x98\xbf\xd5%@\xe2I\xc0\xab\x0f,/@\xcfJK\xe5\x96C/@,e(\xac\xd2\xc4(@7\x02\xe4\x97j\xcd*@\x1d+\x06(L\',@\x9cG\xe5\x8deS+@ ymY!\x96/@\x93\x86I>\xd1".@\x9d\xd0Y\x18/\xa2/@\xd6\x8b\x00\xcb\x8c~(@\xaf`\xd3y\xc5\x02(@\xd6\x03\x02\xe5\xe0\x83\'@\xc9\x80|\xe3\xa8\xa6/@\x17\x8a\xdd\xb5\x15E/@LP6\xe4\xe1|%@\x83k\x84(\x7f\xee\'@\xdc\x07\xb0\xcax6,@E\xf2\xb4\xb7V\x1f,@d\xb5\xa8\xbba\xf6(@\tBs\xb5\xb9\x81%@]\x91J5\x18\xe5%@\xb9\xd4\x9e\xdbO\xb6\'@\xe5\x059\xcd\xdes(@\x9b\xf3\xedUfr)@\x98\x0b\x1c\x84;\xf8*@6Lm]\xcd\xca\xf3?ex["LI/@>\x98C\xd7\x13\x06-@6\xb0e\xad\xe04(@\xdd\x81c\xfd\xad\x17+@\x91\xe5\x01ON\xf0%@\xbfp\xdd\xf0\xb6*)@\x11h\xe8^\xa6\xbc\'@8*WfF\x96(@\xf7\xd36\xaeO\xf8(@_\xcaxa\x87\xda+@\x1a\xc5x>M*/@\xae\xda\xcf\x1f\xac\xc0%@C\xaa>1\xef\xb3.@v&PB\xec\xf6.@k\x90\xf6\x1c\xf1T)@\xc3\xeb1\xdc\xa1-)@|\xd9\xcf\xf8\xcc\x85(@\x15|\x7f\\\x9e\xb5-@0\x9a\x85\xf0c\xd7-@\xb4\x06\xd0\xc3\xaav%@n\x9bU]\x1ez(@mZ\xa0\xeb\x94\x13)@-\xe4\x0b\x08\x8c\x86(@\xff\x14\x92Q\x84\x92&@\xcd(~\xe9\r\xfe(@\xa4@\xa6!\xfb\xde*@\x93\xc2o\x93%+(@\xc2\t\x14\x03\xe9_)@\xf0[\x0e\x03\xbbj)@A1\xf1\xae\x88V)@\x15~\xf7\x8a\x19m,@\x93\xe3\x98\x86\x92\x94-@\xdb\x0f\x96\x10o\xb9)@j\xf6q\xb6\xe6\xf3%@\xa9)\tTt\x1b)@baYk\xbe\xc4\'@\xbcK\x1b\xaf\x8dw(@\xc2\xe4\x17+\xd5\xa7*@\xefN\x00\xd7\xc7\xec%@^\xb8\x15\xb6g\')@\x80\xa6\x0ck\x97\xa0\'@\x18<p\x8c\x86\x8d(@t\xb4\xad\x8d\xdd}(@\xff\\\x8cq}#,@\xd2\x9e\xea\x82\x07G)@\xa7\x8d\x01.\xfdC&@\xb9\x86\xc6x\x88\x99&@T\xc3+\x91\xb1Y,@\xa8\x166\x16\x13\xb2)@\xd6VH,]\xce\'@(C\x1a\xac\xd1\xe7-@oCK\xa5m\xd0\'@\x7f\x96~#\x800(@1\\f~<\xbe,@\xf2u\xa2\x9e\xca\x9d-@@\x95T\x92\xa93(@\xe9\xe9\xdd\xa93\xf1*@\xc0\xf3d\xedQ\xd8\'@\xa1\xc2\xf64|\xcf(@\xc3\xac\xc01\\\xde*@g\n-\xda\xf0\xde*@\x94I\xbc\x14\xf4h(@\x98\n\xb1\x83Z\xef*@?u \xee33/@\xcc\xc9\x15\xb1F\xbb,@\x9fS\\\x87\x06\x80(@\x12Hs\x8eO/)@O>\x80\xd1\xa2u)@\xd9D\x91\xef!k*@b\n\xda\x8b,r)@\x8d\x8d\xf6\xac2s-@\x91\xd0\xf7t2\x9a*@\xfb\x1e%\xae&\xf9.@Lc&\xf9M\xc6*@D#F+^E)@\x9a\x82\xe1Xq\xaf%@\xcb\x11\x8c\xba\\@-@\x9a\x8ap^\xaa<)@OE\xc9^\x8d.+@XP\x9a\x924Q-@\xcb\x97\xf0b\x03\x8d\'@\xb2\xaahG\x9f\x1b)@\x18\x8d\x0f]\xf7\x93+@k\xce/\x1c\xafy&@$\x13;.\xdap)@\x94i\xd8\x93$\xcd*@g\x1f\x16\xe0\xb8#)@y\x0e\xfb\xc7_N\'@\x8f\xaf\x8f\x1d\xa9\x8f/@\xa8#\xaeH\x10\xe8(@\xaf\xb15\xd2u\xce\'@\xac\x1a\xc34\x8f;)@\xde_\x95\x8dx\x1b)@@\xbb\xbem\xcb\x91\'@\x04}CM\xe4\x08+@\xe7\xbcJL\xcc\xef*@!\x01\xb38\xbcU(@\xea\x1e\x90\xc2\xf5")@\xc7\xea\x0b\x13V\xc0,@VIV\xf5\xb9\x84\'@\x86\xf3\r\xeb\xadL-@\xc7\xb0\xea\xc9?\xf6/@qD\xceN\xea\xfc&@i\xba|p\xad\x92(@\x02.Tz>r-@\x8d\x03@-\x04\xd5-@(\xae\x04\x9b\x87Y(@\x1a\xe4\x87\xaf\x95j(@\x1bd\x01U\xc9\xcf%@\xa2W\xc1\x0c1O-@Z\xe1@\xfd/3)@m\xa5\x9f\x0f=G)@\xe7\x93K\\\xeb\x8f\'@\x1a\xa7[\xcb\xb8h(@4\x153Y\xeb\x95(@\xc2O\xfc\xdd\xack/@>d\x14\xf7\x866)@\x98"\x85\xe9\xf5\')@\x85\x90+>\x93g,@Al\x96\x1f\x17\x9b(@I0\xcf@\x1c\xf5\'@\xeb\xf3\x0f\x91\xd1\xed\'@\x9a.\xe7\xe4\x107&@\x00\x0e\xd0\x93\x1c\x84(@\xa9\x8c\x98d\t\x89\'@\x18\x90L\x15\x10\x0e0@\xe2h\xe4&\x9a\xa7,@XgR\xd0\xfcJ\'@\xa3\xdd\xa3\x8f\xbd\x06(@6?9\xff\x96,)@\x1cr\xae\x99\xc3~/@\x1fs.\xb1\xd6\x96(@\xa7}\xf6\x86\x12\x1f,@G\xd4\x0f\x8f\xf1\xbb)@;0\xd8\xd9\x83((@\xda8rA\xb8q,@b\xd4\n\xb8\x96\x99(@^\xf8/\x96B\x05)@\xfe\xbb\xc2\xa9\x18\x05/@\x1bB\xee\xeck+)@x\x02\xf3\xa2<\xe2.@\xda\x8e*zE\xda(@\xc8D\xe0\x97\x0bm)@\xd0j\xfca\x8e<.@\xdc\x98[\xcf\'\x9f\'@\xf1\x065\x9d\xb7X)@m\x83@p\x12O&@\x19\xc5/\xc0\xc7\x9b/@\xa6\xf1\x86\xd8\x82m,@\x7f\x8fa\x89\xaaO&@\xf9f\x93\x16\x84\xd5%@\xf8\xae\xb3\xda\xd5\xf6%@\x10lm\xb4\x01[&@o8\xfc\xcc\xff\xf9(@>i<\x82\xa9\x9d/@\xed\'G\x81\x17\x1b(@ 0\xd9n\xa5\x84\xf3?\x0cm<\xd4\xb0X+@#\xca\xf8\x9emV&@\xb8\x8f-}\xcc\x0b)@P\xdbY86\x88/@\x15\xb4L\xe7\x0bz\'@D\xc8\x11E\xf3u,@\xa5\\\xdc\xc12\xea*@\x86%\x00(\x931,@(# \xb6\xe1\x1b+@8\xd1\x88I\xbd\xf9(@\xa5h\xb9,\xe2\xbc(@\xe4\xe6\xd0*\xf1\xba,@i\x85\xd9S\xd6\xd6(@\x7f\x11\x8a+.@(@\x06n\x15;\xdc\n/@\x83\xa4/GEg*@\x88\xf6\x03\x81\x18S(@\x94wr\x93\'M.@f\xe6l\x0b\xac\xfc\'@\x16\xb42\xc2\xfc\xdf+@\xff\xe8U`\x9aK,@/\x82CG[\n)@D`DV\xc3\x15+@\xe7\xd6V0s\x8d,@\xbcYC\xed\xc3\xb0,@\x10\xe0V\x9e\x964/@\xacDV\xd6\x96\xa4,@\x9f\rGXS 0@\xd7\xee\x19\xe2lP0@\xde\xdc\xfe\x83P +@\x99g\xb8\x0ep\x1a+@f\xc7*%,:0@\xdd\x08\x1c\xf4\xad\xa7/@\x16*\xc3\xe2@S,@H\x18\xe9~\xc6\x1f(@@\x90\x808\nM(@\x91e\xdd\xb2\xbe8,@X\xc7k\xa9\xa5\x19+@B*\xbc\x7f\n\x1a/@\x85\xd1\xddP\xa8\x95,@\xc5\xda\x07A\xabg/@\xa0;\'Z\xd0*0@\xc1\x1b\xba\x9d~\x97,@|\xe0\xc9\x91\xa1\x16(@\x1a\xd7\xda\xef/!+@\xf2U\xde7\x9f\xb2,@\xc1"A\x81\x12C/@:\xc7\xb58\xdd\xae*@b\x05(+\x19W0@%\xa1j\xdf5\xd5-@>\xfe\x81\x1e\x8d\xa1/@\xc1\x84n\x94\xe52(@KDN\x0feR(@\xcc\x9c7\xd0\\\x00.@B\x8d\xa2\x8aO\xa6,@\xebo\xe66\x19\x83/@\xf1?yB\x9bo%@\xf7\xcb\xfd\xe5\xfd0(@Cp\x08/\xb1\x04(@\xb8\xde\xf7\xe4\x98\x9f-@v\n\xca\xfe\x80\xd8.@\xed\xb8\xf6\x8b\x9b\x15/@\xd0~\xc5\x01\xa7\x84/@\x14g\xd0\x18\x0eU(@)\xaekA\x85\xc4\'@\n\xae\x17\xf4\xcej)@\xde\xb6F>8\xb3\'@\xdc\xaa\x8f\xb7@\xd8-@b\xbf\xc0\xf2@\xda\'@\xccGf\xb7\xba\xc8.@\xdc\x1f\xb2A\x9e\')@j\x0b\xfc\x14\xd0\x1d+@[J\x06\x99\x13/-@\xde\xedm\xab\x8eY)@\xe65Q\x05~\xf2%@\xce-<t\x1b\xdc-@\xea\x03\xef\xf9\x1d\x8b%@>\xdak\x06\\\xfd*@)\x8b\xdf\x88\xcaR-@\x1c,v+\x80((@\xd5p\xc2y\x85\xeb)@6\x1c\xde\xd6\xa9\xeb+@\x87\xfb\xa4,2\xf2\'@\xec\\\xef\xa9f\x9d&@\xafZ\xc8=6F/@xW\xbf)\x95\xf0-@\x8bI\xa70\x16Y,@*\xf8y\xffW\r/@i\xfea\xdfwC)@a\xf9\xe2 q\x01.@\xa0*\xce$\x11\xff-@!\x8eI\x9aY8/@]OFd\xfd\xf8.@\x8d\xf3\xe6\x90\x85O/@va\x8e\x1a\r\r.@]D\xdb\x07\'\xf0.@\xdd\xf5\\\xbc\x0f\x1d+@M\xef\xc8\xab\xa0\xd6\'@\xeb\x87k2\xaf\x03(@%\xe9\x95x\xa1\xbb(@\x88W\xe3\x9f\xad\x0c(@\x07\x04>\x1c\xc6\xc8(@J\x9c\xfc\x8b\x12\x02.@0]%\xa2\x06\xbc,@\xd0\xe5;jD\x1e+@\xb75\x0f\xde"H)@\x81b\xc5\xb8t\xa2/@\xe3\xfb\xebt\x9a\x1d(@\xc2\xa1\xbf\xc4\x98G)@\xac\x92\x08\xaa7\x16+@>\xff\x0bv\x0cG)@L\x03\x87\xc5\xd2\x03/@\xfe0\x1f\x00n\x1d+@\xf5\x92\x19\x92\xfc\x07)@p\xc1\x1a\x94\xa8y(@$@\x15\xfe\xd64)@4\x05\xed\xf7\xed\xa7,@\xcd\x9cd\xea\xda\xbc-@F\xba\x06\xb1Z\x1b+@\xca\x8c\xf5\xc0M\xd8-@9&f\xbf\xa7\xab,@\xc2t\xc1\xc8<\x82+@Y\x9a\'#iH)@\x10\x01l\xe2>\xdf.@X\xeb\xda\xb6\x10\xb4,@\xf4\xd40\x85\x85T(@\xe7\xb4]o\xf1G)@\x140\x8c\xa1-$/@"E&\xc3\xfd\x93,@\x1e\x0b\x94~\xb9\x88(@\xa5#\xf1\xd4\xa8\x8e,@\xdb\x1b\x07\xc3\xac\xae,@a\xefx!\xbf\xc2,@\xfdgU\xe1{\xfe(@e\xfe\x03\xd1\xa7\xb1,@r\x8d\x18\xfa\x1ek)@\xfe\xcb\xce\xc8I\xd5(@\xc3\xbdx%\xae8(@lY;\x8e\xc1\x82/@\x80\x1fm7 \x1e(@\x8dgd\x9c\xcf-+@\',R\x14*w-@\x8b\xf7r\xee\xa5\x94&@\x164D)\xcf$)@\xee\x0f\xa06in-@\xb5i\xac-.i)@I\x9dD\xfe\xc9W(@\x8a\x91n\xc2\x02y,@\x14!\xe4%\xbf\x04\'@\x13\xdcA\x92+3)@6\x8dc\xc8\x8d\x180@\x89\x8b6\xaf\xd6\x13\'@\xc0K$\xa4.K-@\x93$\xd9\xdf\x96\x03\'@^p\x1c?>\xca/@a\xa7\xc8\xceH\x85(@\xa7\xe1k\xfe\xff()@\x80\xc8y\xf2kl/@\xda\x12Q\xe9 \r0@cFac\xc3\xcb*@\x0b\xda\xe8\xb4U`(@\xec\xcf}.\xf970@V\xde\xa1KF8/@\x1e\xbds\xaa\xdf~(@r\x0fuS\xb8\x84(@\x08\xd9C\x9cM/(@\x94\xf7A\xad\n\x96*@\'9g/M\x8c*@.\x1f\x98\'\x80\x97/@\xcf\x7ff"5\x14\'@\x939\xa1u\xcc\xc5&@\xed;{\x9443+@\xbf\xeb\xf2\xf73!.@\xfb\xecm\xb2F\x1c0@\x05\xee\xc6\x13k\xcd\'@\t\xd0\xa8&j\xdd/@\x90U\xbd\x01\xba\x90\'@u\xea\xbbH\x19N)@\xfaC\xde\x7fu\xdb(@P;\xa0o\xd4b(@\xcd\x1b\xe8\xe0\xc4z*@\xb9\xf3\xb8@\\\x0f)@pU\x1d\xbc\xed\xc7%@:\'\xcf:@\xf9(@\xa2\x18\xd5\xaf\x02T)@`rS\xc1\xb1T/@W\x97\xe4_[P0@\x18\xcfCTH//@\x118\x81\x82}\xa5%@l\xe7TE@i*@\xcb\xac\x1d\x97\xf4\xc1%@\xd56;\x1c\xd9,.@!Z\x05P\x10\x12+@&"\x03\xb11\xae,@\xf2\xd7\xa6\xa55\xc0%@js\x1a\xb4\x0b\xed/@\xe0j-*\xfb\xf3-@?\xa3\xc7\xb8\xba\x15/@/\xf9}Eh\xfc-@\xf7\x8fk n\xee*@@9/\xe3,\x1c/@jC\xb8\x10\xe9w(@\x96\xba\xb2u\x0fl(@X\x9b\x9f\x198\xba%@\x15\x0b\xce\xd3\xba\xa7%@\xcfZ\xd0d\xed\x99(@\xf2\n\xe6\xff6\xfc)@E*\x95\x15A\x95*@.\x0e\xdce.\xc4\'@\xdc\xeeO\xbe\xe5V.@-\xbb\xac\r\x062)@gJ\xd4Z\xe8\x15/@@\xd6[Z\xd0\x95\'@\xfb\'t\xed\xdd=)@\xbc\x92QiB\xea\'@\xec\xfc\x9eZF7)@\xf4\xe88\xe4h\x1f0@\x9a\x19B\x95\xb8*0@\xf0F\x1c#"\xd7%@X\xaa\xfe\xa8\xe8(/@\xa9\xdf\xce\x9c\xc1\xd0%@\xd1\xc2\xc2vF=-@ \xdbO\xf0\x8f\x06\'@\x8d\x03<dA.(@4\xe5\x84\xf5\xb0R-@="/]\xa4\xe6(@bC\xde\xc5_J-@\xc0\x89O\xa63\x07(@\x87$\n\x85\xe1<*@\xa7\xd7\x01\x87\x94\xf0%@\x15\xf8_\x1fm\xe2*@\xab\x1a\x00l\xea\x04/@\xdd5z\xc0\xe5\x90\'@\x1cp_\xa2\xcc\xb0,@6t\xca\x83\xdf\xd5-@B2\x13\x8c\xf1_)@\x8d\xd8\xe8]h\xc4\'@\x8e\xfa7\xe4\xbc\xe8/@\x8c\xf2\xab\xe7\xf1\x84/@\xb6f\xd4\xe5\xb5\xdb\'@\xc2=\xdfw\\\x1d+@\x99;\xeay}\xf2&@\x93\x86\xb5L\x00K(@\x19\xf3\xf9\xa1\xcd7(@\x95\xd8\rJ\x92\xc3(@p\xef\xf8\x8d[\x1d,@\x7f\xe9\xa9M\x0b[)@\xd3J\x0e\xb9\xad\xbc%@\xd0\x94\xe5\xd8\x0c\x14(@"\x82$v\xc4\xc2-@\xc0\xcf\xa1u\xe5T.@<\x1a\xcd\x8f^\x18/@\nT\xcb\x8dW\x99,@G\xd7.t,\x84/@"\xc3\xadQG\x1d(@\xc7o\xe1\x15\xae\x98/@\x8b\x9a_\x13u (@\xdb~m\xa0\x9f\n)@\xc2w"\xeb\xb5\xe1-@\xb7\x00/(\x90\x19)@n\x83wm\xea\xc4\'@\xd8\xa1\x10\xb7%\xcb(@\xef\xee\xf0\xbc\xcd\x12(@\x83\x9f\\\xf2\xc0\xf5(@\xf8F\xf0\x06W\x8a/@\xb6\x04\xb6Z\x939/@;\xd8\x96\xfb\xf3=/@\xd7\n\xb7\x81h\xff-@\x92\xd5\x7f\xe4\xbc5)@i cF\xcb\xf7.@\xb941\xd0\xef\xe9.@\xc3)\xe7)\x9d4)@_7\xab\x8e`D)@\x9d\xce\xccQ\x1c\x07+@\xcc ^\xc6\xf6\x05/@v\x94\xf5\xd6\xc0\xaa,@W\x81\x16O\xac\x04+@\xf9&J\x9b\xa8\x19)@\xbf\x9dz\xadR~)@@\xd6i\x96\\\xa1,@!\xab\x12\xa0\xfc\xbd,@\xa1\xfa\x97\x16*\xb1,@Hy\xb7o\xf0\x9f,@\x05\xdaL\'\xf5x(@\xf0\\\xfe\x0e\\\x1e(@C\x9a1\xddS\xa4(@(\x98e\xd4X;\'@\xae\xd6\xd7\x00\xfe\xe3+@b]n>\xe6./@\xf6h3\x01m\x1a+@\x8b\xfd\xefS\xc3,+@\xb8\xfe_\x1e\x02t*@\xbe\x17\xc0\xdf\x9d\x8a\'@\xf6\xdf\x08\xf2\x95X/@}\xda\x11g\x03\x91\'@\xf0\x14\n\x89.\x8a\'@\xda\xd5]\x07u%(@\x1a\xc8w<\x1d\x90-@\x1eg\xab\x7f\x10\x98\'@\x02\xb2\x0cEK+(@\xf2\x8elj \x15+@\xd218\x8f\xb4\x1f+@\x9b;"\xd5tv,@\x9d\x8a\x82\xf7\xdc\x1b+@\xe9\x03\xc3\xf3\'30@\xb8\xc9@\xba\x8a+0@eE\xe9\x16\x82\x8a/@\xc8{r\x7f\xc9\xcc*@q\xb0\x16\xf0\xa0f)@\xfb\xae;X\xa2U)@\xde\x8a\x1a\x95\x96;-@\xb4:\x07a\xbe.(@|D\xf0\xd6\xc7\x8d*@\xc2\x8e\x1d\xee\xd6\x8c*@\xbe~\xc3\xd5z\x86-@]\xd7\xb2\x11\xb0\xa9+@\x15\x9b\xa4\xaa\x93\xaf+@\x11rB)\x07\xa6%@h\xf8R\xbaTS)@\xef-\xa3,\xd3/0@\xd6\xbe\x1b\x01\xd1!/@]\xca<\xfe\xe9\x17/@v\xc7\r~\xb1\xbb%@\x84d\x05\xa7T\x93/@`\xff@2\x0b\xf5*@\xa3\xd5(\xc4\x9f\x08*@q\xc7\xf4\x16\x8e\x08*@\x00x\xea\xef\x0c\xdf%@)\xa5M\x92P\x1b/@\xbar\xe4\x04\xca\x9c/@X\xef\xec\xfc\x06#)@\x82<\x8c\xf5U\x0f.@\xb3P\xa7\x04 \x18/@\x82\xa9\xaf\xd2~\xc6/@\xc1m\xfaR\xa7\xf3-@\xfa\x0e\x01\xdd\xcfL.@\xd6\xa5\x7f\x8c\xf8#)@\xaa\xc0[\xba4r-@\xd2u\x7f\xbf\xcf\x03\'@\xa6\xb7\x00a\xc0\xff\'@i\xce\xf2\xd9\x8aY(@J\x03hr\xc4s&@;\xa2*\xc6\xfa\x05\'@S\x12&b\x7fJ-@\xe6.\x19;\xf9\xc8-@\x05\xf4\x97l\x97\xf9/@\x98\xfbW\x17\x98\x04\'@t\xf1\x04\xb6Pq(@M`\xc1\x04\xbaR-@\xcb\x91z\x82*\x97(@\xa1\x14\x1f\x88\x08"\'@\xcf\x93\x87\xdb\xea\r0@P\xe4\x08\x9c\x0e\x7f(@\xe2\xbb\xf4?\x0b\xa1(@\xbd`1\xff\xe6\x18)@\xc0R$\xab\xfb\x9f(@\xac\x07\xf6\xbbI\xf3&@\x0fZ\xaaI\xe5 )@\xec,\x93\xb2\xe9&)@bW\x8a\xde\x17\xee-@\xc3qBv\x19\x90/@\x92F\x10\xa1\xbf\xf9(@\\:\x0b\x84G\x17,@9\xbf\x99\x7f!\xfd*@\xcc\x17\xc0a\xea10@\xbb\xde\xaf(B\x02+@\xccIe&l\x08(@!;\xa0i\xfaK)@\x83\xd2\xc2\x81\xed\xba%@\x93M9\xda\x19\x9f&@\xfcQ\x08\xf1\x18\xad,@\x8d\r\r\xdaE\xe2-@\x93\n\xd0\x8a\xac9-@\xf7\xaa\x0e!C\xaa/@\'\x172\x8f\x9b\xac&@U\xe4\x8c\x19\x8fx+@*\x08T\xab\x11\x95\'@a\xbe\xd3~\xba\xb3-@q\xdds\x04\xff\xdb/@-\xdb\x93\xcb\x80\x99/@,9\xb1\x17\xc3\x84/@\xc7\xb5\x82-\xa01+@|\x03\x9b\xebN)+@\x1e\xc1\xc8\xb0\x8b&+@7\x98!\x07\xect/@\xc1\xd3\x89\x8dk]+@\xc6Kg~\x11E)@!\x99\xc8\xdf1C-@@\xf6\xfa\xcb/\x1b+@\xc0\xe2\xc3\x16R\x1f+@\xb3\xc8\xc4CX\x80-@\x9bk\xd3\xa0\xe6\x01(@\xc4\xc0u\xed\xf4\xfa*@8\xfb7\x14\x0e\xb0,@\xea;.\x12\xf5&(@\xf8\xa2k\x1eE\x8f*@\xf5\x0fiR\x1a\xf3&@3Q\x1f\xefFx*@9\x01+xw\x82&@\xb1<\xc1\x13\xaa\x1c)@\xaf\xe5\xaf,\xea\xbc%@\xfb\x8e\xd9\x1e\xe2\xc0%@\xffd\x94\x9d5\n\'@\xa3\xddz\xe3[0)@\xd1\xdc|\x19\xa6\x1c)@\xae$@\xe7\x96\xe7.@\xce\x85\x97\xf9\x7f\xee)@_Rs\xc8h\xdf%@\xc9\x84~E\xe3\x1f)@FR\xcccF\xfe-@\xe40[\xb6I\x0f.@WsX\xc1D<.@{DM\xfd\xca\x1f)@\x06\xe5\xc7\xd4Z!.@V&M0\x9b\xad/@\x96\x17\x05\xe6k\x8f/@i\xd8\xcc\xd3\xf6Q.@}S\xd9r\x8a\xe8-@M\xaa$s,\r/@`+T._\x0e/@\xe4\xb9\xeb\xee9[.@\xdc"6 \x97!/@J\xd9\xba%C\x1d+@Wm\x9d\xe2e\xd9-@\xff\xafc6C\xd6\'@\xdf$s\xc2`\\.@\x97\x800!w\x19+@k\xee\xa1\xd8\xf9^(@\x01~q\x14I\xda+@\xd0\xaa\xe9\x00m>(@*m\x05\xe2\x16\x9e/@\x1e1c\xa0\xc2#)@-\xebL\x83\xf9\x95,@\x07H\x1b\xe2\xc0\xa6%@\x93\x07=\xae\x18\xb1%@\xe7\xc2x\x9b\x7f\xf4&@\xc8\x1b\x19\x01\xf90-@\x17\xc0\xc7\xd07$.@R\xf2$^\xe9R-@\xa2"lG\xac\x07/@\x88\xab\x9f\x93q\x04-@E\x93_\x14/c+@*\xcdc\x01\xd8\x11/@\xcb\xd7P\xa63\x8d/@2\xce3!O\xc5\'@A`}\xa7\x03\')@b\xe4\xb5<\xc2\xdd(@n\xbb\xd4\xf5\xd0\xdd/@2%\xcb\x9f\x1f\x94+@\x95M1]\x11\xb0+@@\n1\x0f\xda\x13\'@\xa8\x18\xbb9\xbf\xce/@`]\x11i$\x12+@\x07b\x98\x9fu\xbd/@\xbf\x01\xe4\x9e\xca\x89\'@B\xfe\xd7n\x99\xaa+@\xbc_,\x9fl\xab&@\xd1\xc7\x18\x15\xe3\x9d-@\x18\rwX\xe2\x8f-@{\xa22\xff&c-@2\xb0O\x18\x10P-@\xa4\x8f>\x9f\xeb\xb6)@\xc5+\x08\x87 \x1f0@kM\x87\xfc\r\x1c0@\xf6\x8e\xe0<\xae\xe8-@k4\xae\xcf15)@\xfa\x97\xbc\x07G\xf8*@\xcb\x97\xf1\xc9@\xfe/@UiP\xbfQ\x040@%D\xc2\xfdb\xae/@\xd3\x87d<\xfe\xde\'@\x19\xe0\xb4`\xa4\x160@\x06\x18\x8d\xfe\x9d.0@\xb0\x13P:\x97\x92,@\xb6\xc1pc\x92\xad/@\xa4B\xd0\xad\xa27.@IL>\xaf\xbdB0@\xe7)\xc0D7\x8f/@\'i:\xa0c@0@R\x88u\x94\x01\x8b,@\xbf\x1c\xc8v\x18\x8d/@\x92\xa1\x05\xc8\xbf\xea-@\xf0\x8f.1\xe3\x10)@\xa6m\xc0>\xb0\xaf/@\xfaT\x18m\tV.@\xe3\xc2\xe1+-r/@\x03\n\x83\xaa\x81w)@7~\x84B\x8e;.@\x02\xc7Z-\xc3&)@\xc2[Jt\xbf\x1b)@?\xf9c^\x94=)@U\xb5|\xc2\xbdB)@\xc4mW\x89\x87\x0b/@\x85\x19+\x91\xd0\x10)@\xf1[\xde}\xfd\xc4)@\xebx\xb1\xf52\')@,\xaa0a\x9a\xc1/@ql!\xbe]~)@V\xea\xb5]\x18\x93,@FY\xbe\xf82\x08*@0W\xe64\xc6\xf2)@yVr\xff\x03v,@M\xeb\xf0\x8bqr,@W:\xcf\x17\xc1M)@B3\xee(\x91H,@\xca.\xec\xa7F\'(@]\x1ct\xe0\x16\x9e/@\xdfp[\xcd;W)@({3\xa6=\x0b+@\x94x\xd5\xb1\x0e\x1b+@C\'\xfdv\xa3O(@\xe2\x0f4\xa9\\\x05+@\xf5w\x04\xddr\x93/@{\x9b\xba)\x89\x1e+@\x951\xcer\xf7+,@\x19\xe5@\xe7Z$+@O\xd6\xcd\xbf\xc1\\+@\xe0\xf52P\x89\xd2\'@\xf7d]\x9d\xeb\xb6)@\x1fW\x1d\xbb/\xa3-@%wx\xc0\xab\xff-@!\x8c\x1793\xdb/@)\xfd\xdbk\xbaK-@\x92\xa5\xc6\xf6\x85\x07)@\x92\xec\x183\x83z-@\x93\x9f\x82s\x8cr(@\xcbR\x9f-\xa7\x91-@6&\xe4M\xd3\x93&@o\x82\xc5\xc4E\xbb-@Qw\x05\xbb5!+@~\xb2>8\x06\xd2(@n\xb0\x93\x05\xac\xeb+@'
p16
tp17
bg3
(g4
(I0
tp18
g6
tp19
Rp20
(I1
(I951
tp21
g13
I00
S'\x18\xd11$\xd7\xc6S@\x8f\xde\x93\x99X\xc6S@\x96s\x89\xe8\xc0\xacS@|3\x9bPD\xc4S@\xe5\xa7\xad=\x1e\xa9S@x\xa0S\xa2\n\xc4S@~\xf5Xx\xf2\xc7S@v\x06\xe0\x04v\x95S@j\x9f65\x05\xd0S@\xff\xc5g@\xee\xc2S@@K~u\x85\xc2S@\x88\xc4f\x18\xd7\xc2S@\xbc\xf9\xca\xde\xda\xc1S@\xc21!C?\xd0S@})\x9d\xc8\x17\xd0S@Q\xaf\xd3\x91\xd5\xc1S@v[\xb7hv\xc1S@\x16Ns\x90e\xc7S@\xfa\xb18\xac:\xc1S@\x16sj9=\xc5S@\xd4\x8d\x17l\x89\xabS@\xb6\xcc\x8cb\xa5\x9eS@\x82\xfd$\xce\xb2\xc0S@\x12\xcdYY\xd0\xc0S@O\x8a\xcc\x05\x08\xcbS@\xc0\xfah\xa1\xe0|S@&l\xfd\xf4v\xa5S@\x85\xb4@\xae\x94\x9dS@\xf6\x12\xae\x1d\x86\xc2S@\x84\xcc\x91WP\xc2S@\xc1\xfb\x02S\xdb\xc0S@J\x87\xe5\xd6\xbb\xc0S@\x9d*\xcaC\xba\xadS@\xfe\xd8\x1c\x8aL\xcbS@2\xebl\'&\xc8S@\xfb\xf4\xee\xe8-\xc9S@\x1b\x1e\x8bX\xfb\xacS@L\x80\xc3\x01\x04\xb9S@Chk"O\xaeS@\xf7\xb7U\xad\xfa\xacS@\xaf\xc8\xffkB\x9cS@q\xa7\x01~\xe0\xcaS@O\xf1\x89\x10\x9a\xc8S@{\xa55\xa3n\xaeS@\xd0)\xbe\x96\xbd\xcfS@G\xdc\xd6\xad\xbc\xc8S@al\xc0\xe1\xc3\x9dS@\x0fO_\xf8\x05\xcbS@\x17M\xa0\xa2\x81\xb3S@h\x166My\xb3S@\x8b\xcc\x9b+\x90\xc9S@\x14+S\x1b\xad\xb5S@!\xc4\x1a\xa6r\xbdS@,\xaa\xca\xee\xbf\x9eS@\xaa\xb0\xe7\xcf<\xc9S@\xed\x01\x07\x85\r\xb1S@\xf34\xe5EF\xd3S@N\xa4]\xce\x8b\xcbS@\x80\xab\xf2\r\xa0\xb3S@v*\xaa\x07\x1c\xb1S@*/\xd9\xa4D\xcbS@\x03ll\xd3\xb6\xcbS@,\x91\x17\x1d\x14\x99S@\xa8\x87\xf8\x92I\x9dS@\xf6\x8b\xf0w_\x9eS@\xe3\xe6J\xab\x1b\xaaS@Qj7\x1dm\xa4S@\xc5:\x16[\x15\xccS@N\xb4zGx\xa3S@6\xc5 \x18\xc0\xd3S@\xcb[\xd8\x83\x17\xcaS@\xc7\xe01W\x14\xb7S@)\x9d\x03\xc5\xe2\xb9S@"\x1d\x8c\xeef\xb1S@p\xefc\xa3\xae\xb3S@@o!\x1b\xdf\xb2S@\x1a\x06R\xd9a\x98S@U\x06z+\xc0\xb6S@V\xb4\xfcR\x1e\xd4S@\x82\xa4\xb0-\xc7\xadS@C \xb8\xb9Y\xcbS@\xa2a\xda\x9f\xa1\x98S@\xce\x90\x0ec\xbb\xc5S@\xc4\xac\x86\x97w\x99S@\xda\xed\xde.Z\xcbS@\x86\xce\xf0\x99B\xa2S@z\x9cs\xea\xfa\xa6S@\xf2i\xa4\xd4\xf9\xa6S@\xb9\xbc[\xdf\x9d\xa2S@\xf1u\x14\x88\x11\xa7S@\x8f\x9dj\xc7\xe3\xd4S@\x1c\x81\xa1\x81\xd8\xd4S@\x85?U\xb8\xe7\xb8S@\x98+H\x0f\xad\xd3S@_\xc5\x0c?\x0f\xaaS@\xd2\xa4\xb0\x81\xab\x9eS@Y%QF\x82\xa9S@\x1d%M\x0e\xb1\xb5S@\xa0n"\x7f\x93\xbaS@%IQu\xd0\xc4S@s\x8c\x88n\x05\xcfS@\x7f,I\x9c\xde\xb8S@\xa43\xb6/\x86\xb7S@\x85\xa9e\x80 \xb7S@\x02\xc0{\x8a;\x99S@\x13\xf1\x8e\x98\xb7\x9cS@*\xdf\xb0}\x9f\xb7S@\xe5\xea\x8d\x98\xc1\xa9S@\x03b\nWJ\xa7S@\x9f\xf968\xdb\xc9S@\xf9O\x87\xb5\x92\xb7S@_\xd6Cj\xc6\xb3S@\xc3\xf3n\x81~\xa8S@\x82L,\xab\xae\xa4S@\x81\xbe\xc5_\xb8\xa5S@\xa5\xc0\xb3\xe9\xbe\xa3S@H\xb7\xac#\xcd\xb7S@.#\xec\xe8G\xbeS@-c\xb0G<\xc2S@\xd6\xb5\xc5\x93,\xb9S@X3\xec\x9c\xc5\xc0S@\xd2\xd8\xf7\x12_\x9eS@\xd6\x1a\xe0W\xb1\xa1S@\xc0\xac\xf71\xd7\xb6S@\xee\xec\xd7\xf0l\xa1S@\xd7}\x1c\xce\xe1\xa6S@d\xed\x8a_/\xa1S@\x8b\x1e\xe9\xfb\x14\x9eS@X\xcf\n\xb5j\xa2S@\xef:MzN\xb7S@?\xdf\x8a\xc2\x8b\xa1S@c"\x9a\x11x\xa4S@N\x9a\xa1\x89(\xc9S@\xd15\x88\x88\x1a\xa3S@\x85}\x8cx(\xa3S@\xfe\xaf\xafu\x0c\xa2S@\xe5\xc2\x1ed\x7f\xa3S@|\x8b\x0e\xfc@\xa4S@!hI\xd0\xf6\xafS@\x900\xcc+\xcf\xb6S@\xb1\x93\x1a\x05R\xcbS@\xc6*\xeb\x9d\x07\xb3S@\x98M\x93\xf3\x14\xa9S@wS\xc2q\x01\xc5S@.\x1b\xe2"\xe0\xbcS@\xaa\xfa\xdfc\'\xb8S@\xd4\n\xb8z\x97\x9aS@;\x90\xb9\xfd\xfa\xc8S@6\x7f\x0f\xef\xd8\xc3S@\xefA\xdeu`\xa1S@\xde\x1d\x80\x9d\x05\x9fS@W\x88\xf6\xc8\'\xb2S@\x1b\xedm\xea\x97\xc0S@Z\xd9q\xac"\xa8S@\xef\xb6\xf6\xc4\xeb\xceS@\x10\xc5\x04c\x9c\xa8S@\xbc\xbb\xae\xa5\xcc\xb6S@\xa2\xc5\xf4\x0f\xc8\xb3S@\xd7\x94\x1e\xd9M\xb6S@\x82#\x0c\xd3X\xa7S@\xeaE\xf6W\xfa\xc8S@\xb2\xcdv\xf6\x1d\xcbS@\xa8\xd2\xde\x86B\x9dS@l\xa5\xc9\xe4\xe8\xcaS@\'\xfc\x98\x9b\n\xb9S@\xffE\xf0`\x85\xcbS@3b\x81|F\xb1S@\xbb\x0c\x90B\xdd\xa1S@\xc0\x81\xd4\xff~\xc8S@\x9b\xd4\x18\x03\xbd\xcaS@\xcd\xc0\xd6\x94`\xa8S@\xae\xbdZ\xfcX\x9dS@\xb2\x02\xc0?M\xa0S@\xed\xa41\x91\xc2\x9cS@C\x1b\xf3N\xce\xa7S@5\xdb&\xf3\t\xaaS@\x0f"\x9b\x87\x85\xcbS@4;\xb7\xacQ\xcbS@x\xba\xea*\xb2\xcbS@9\xca\x8d\\-\xc5S@\xbd\x1d\xa2<\xf9\xd1S@\xc0\xd5\xcc\x89\n\x95S@~\x87\xae\x92\x0b\xceS@\x91\xbe\xf6\xbf\xe6\xa1S@\xb00\xed\x83\xd6\xc2S@\x8c\x1e:\x95\x17\xa2S@m\xd5\xc24\xc2\xd3S@\x89+GZ \xccS@\xf5\x9b\xafJJ\xccS@\x94F\xd1so\xc3S@\xabT\xe0\xd7Z\xc2S@\xd4m\x0e\x94\xb5\xa7S@\xaa\xc8\x8a_-\xd4S@x\t\xcc!c\xcbS@\x08F\xb23c\xc1S@_dTIz\xa2S@Qe-\t\xd8\xc6S@\x1e\xdd\xb6\xb2\xb7\xc6S@\x8cf\x96\x1bE\x9cS@\xb9\x87T\x19e\xadS@\xdc?\x91\xc4\xe3\xb9S@\xa3@`\x89s\xa9S@\xe6\xb0\xe3\x85\x81\xa1S@\xcb\x92\x99F\x8d\xcbS@t\x1b\x94\xf5\xdf\xceS@+\x8d\x06\x18 \xaaS@\xdbR\x87\x9a\xe1\xc2S@\xe18\xa0\x82\xd1\xa2S@p\xff\xf6W\xa7\xa9S@\x0e&p`\x00\xa9S@{\x92\x8c2\xc7\xc5S@@\xbd\xcdw\xd3\xc1S@?\xbb\xb9H\xa1\xcfS@\xfda\xc1c`\xcbS@~AZ8\xcd\xb3S@\xb0\xb4\xe1\x9f}\xa9S@\n\xc7\x8az\xde\xc4S@\xed0\\\xe9.\xc2S@\xf1\xcd\x9a\xf4\xbb\xafS@y\x8e\x18\x03\xfd\xb9S@\xc6}\xa8D\x83\xc4S@9H\x86\x8a\xcb\xa9S@\xcbQLQ\x08\xafS@\xbe\xdc\xca\x0f\x12\xc5S@\xf6\xfd\'\xc3\x81\xd4S@\xdd\xd8\xcaK\xa2\xa7S@\rlt>\xa9\xb2S@\xdb\x02\x86r\xa7\xa1S@\x89\xfb\xfe\x8a-\xb1S@g\x12(O\x86\xc0S@\xbdB\xba4\x12\xbdS@\x84\x98q\x0cx\xafS@\xc8\xa5\xee\x82\xa3\xb7S@\x91\x01\x13\xfe\x91\xaeS@4\r\xe3d\x8b\xd5S@\xd0ru\x0e\x04\xa9S@\xdc\x7f\x02\xc1\xea\xb7S@\x84I\x04t\xae\xb7S@\xf6KM@\xd5\xb5S@\x8eB\x99.\xb7\x9eS@i\xd7\x90x\x7f\xb3S@\xebN\xd1P.\xa3S@\x14\x10\xb5o\xea\xb6S@\xa4\r\x87a\xc1\xbcS@Y3\xb9\xe9\xdb\xb6S@\xebW\xb6\xa2\xbe\xb6S@-\xdf\xe9\xe8\x18\xb7S@A\xacuQ\xf4\xb8S@\xd4tI\x0cS\xb7S@\xde\xdcC`0\xa5S@\xc37h\x88\xf0\xb0S@\xbfr\xc1^\x91\xb7S@i\xaf\xdb\xd3\x19\xb1S@.\xa8\x9f\x81r\xb1S@\x1b\x9a\xc3\x0b\xf6\xbcS@\x04\xc4f\xdc\x8e\xb0S@\xdas\xbaEZ\xd5S@~\xa6\x04\x17\xd9\xb8S@s"\x89r\xa2\xb6S@\x82\xbc\x86\xab\x03\xc5S@m\xd3\x8d\xa2*\x99S@"\xd6\x85\x81\xf1\xf0S@>\xbbK\xa9t\xa5S@\x99\t?M\xb7\xc0S@\xb1%W\xb1F\xb8S@\xc2\\B\xdf\xea\xa1S@:H\xeem\xc4\xa7S@m\x13Z\xec}\xc9S@\xee\x8e\xdb\xea\xe3\xb8S@\x12\x94\x06\xef\xeb\xcaS@#9\xbc?\xd2\xc8S@E\\\x86\x0f\\\x91S@\xca\x94\xe5\xc5\xf1\xa2S@\x99\xd3U$t\xaeS@ZK7\xe7\xc7\xa5S@\xc0\x8b\xc8\r\xe8\xa3S@\xdc\xbcX\\h\xc1S@\x9b}D}\xe6\xc7S@\xc6\xa0\x11\xa5\x03\xcbS@\\\xaf\xb2\x19\x96\xb7S@\xf66+\xe9\xcd\xb6S@\x95)r\xc9b\xb0S@A]\x96\xc4m\xcbS@\x88\xb8\x95Uk\xc9S@\xe7m\x15\x0cd\xcbS@\x8a(\xfe\x169\xd0S@\xc5O<\xb0\xde\xc6S@%\xd3\xa8\xecy\xaaS@\xfa\x92\xc0\xe8\xa0\xaaS@\x98f\\\x85\xf9\xc3S@\xa3\xb9l=\xc2\xa5S@;\xc1\xa2\x91\xb5\xc1S@\x83\xceC\xf0\xa4\x9cS@\xbc\x07\x00\x14\xcd\xb0S@\xda\xd3\x94Ky\xc2S@\xa2N\xe4,`\xa9S@\xdc\x045\x0c\xd8\xc0S@\x90\xfd]n)\xb2S@\xa3\x8d\xc5\x01\xf1\xa7S@{\x91\xeb\x93\xf3\x9eS@\xfauQp2\xa8S@\xa3i~\xa8e\xa4S@\xca\xae\xe1<\x80\xb8S@\x0c\x8f\xd6\xcbo\xa7S@\x1ag!$\xa6\xc1S@\xe2\x19\xd5\x1c0\xb1S@\xba\xees\x03\xe6\xb9S@\xd2\xe7K\x8a0\xa3S@\xf1mFc\xdb\xceS@O@\xc3\xe0l\xa1S@\xb6K\xb9\xcf\x07\xb7S@\xd9\xb4\xde\r\xd8\xafS@ydgmI\xb6S@L.\xc6U\x87\xb7S@\x97\xa4UQu\xa9S@l\xefj\xa6\t\xaaS@\x02@\xe5\x1c\x04\xb8S@=\x08\x92\xe5\x8c\xb8S@\x0c\xfa\x89\x9c\xdc\x99S@\x93OC\xe3\xc8\xcbS@\xd5S\x88\xadO\xcbS@J\xac\xb7?\xdf\x99S@fj\x00Zi\xaaS@d9+\xeen\xb3S@]2\xbc\xac\x8f\xaaS@\xe3\xb9CIH\xa3S@A\x06\xfe\x852\xadS@\x1ew\xb9\x19\xc3\xc6S@\xf7*\xaa\x1c\x10\xa4S@\x81kL\x05\xe1\xc4S@\x1c\xd9\xfe\x95\xcb\x9dS@;\xad\xe8&\x01\xc5S@}&\xa3=:\xb4S@|\xa9S\xeb\xf8\x9eS@\xf4\xc6n\xa0\xf0\xa4S@\xc6\xc3\xf70\xf3\xabS@\xebA\xfcU\xe5\xb9S@\xafQ\xb4\xeeL\xaeS@\x1c\xde\xfeU5\xb4S@^\xae\xfb{}\xc3S@8)\x14T\xa9\xa7S@iP\xceQ\x86\xb7S@\x00\xfe\x02\\u\xb8S@\xf7\x0c\x9f\xbb8\xafS@\x88,em\x0c\x98S@\xe2dI\xf9E\xd0S@\xee\xfcw40\xc6S@k_\xff1\xae\x9eS@p\xbb9\xfaf\xc7S@v8\xfa\xb5&\xb9S@7\xa1b\x0c\xcb\xaaS@\xba\x86\xd3_\x83\xbcS@\xf8;1\xc2}\xb7S@Zy\xd9g\xe2\xc2S@\xb0U\xbc^\xdc\xc2S@\x13\xd2\xee\xc2d\xb8S@\x91\x1f\xa1>\x0c\xb3S@Gq\xd5\x00\xd8\x99S@\xdd\x15\x8c\x85\xa7\xcaS@\xc7\x9a\x13\xb5\xe9\xc2S@\x0f\xab\xff_\x12\xa6S@\xb7\xad7`\x08\xb9S@\x7f@\xea\xac\x05\xb9S@\x88~L\x0f`\xaeS@\x97\xa4e\xc0\xbb\xcfS@n\xea\xc5\xd4\xff\xbdS@C\xe1\xf3\xa8\x9c\xb8S@h]\xa5x\xf9\xb0S@d+<E`\xcbS@\xf0n\xc9\xc9%\xcbS@d\x1b\xe6\xf1\x95\xaaS@u\xa6X\x8fa\xb9S@tS\\*\xae\xc1S@\xe0\xb7\xe2|\xde\xc1S@\xa5\x14\x94\xdc\xe1\xb9S@\xc9U\x01O{\xcbS@Q#?\xc2\xf3\xcaS@F\xa5P\x85Q\xb1S@\xc4\xee\xa9\x15V\xbaS@)\xe5\x99;\x9a\xc1S@\x8b\x88\xbfI\xab\xa7S@\xe8\xb0t\x8c\t\xcbS@\xbe\x8f\x90\xbc\x9e\xc5S@<\x10\xb8\xbc\xb7\xc5S@\xeda\xcf\xb6\xdf\xd3S@\x8f\xd26kl\xcbS@Lx\xa9(\xd0\xb2S@\x10\xa3\xc0O\xbb\xaeS@\xc7\xe61<O\xacS@w\xb8d\xc7\x94\xbaS@Eon\xb4\xd8\xc5S@L7\xdfWL\xc9S@\xa1\x13\xedY\xf9\xa8S@\x9a\xe5\x00eg\xcbS@\xc3\xbb\x9aT_\xb1S@\xfd9\x01\x137\xb7S@\x0fa\xaf\x08=\xc5S@\xdd\xd3R\xce\x8a\xa8S@\x0f"\x9b\x87\x85\xcbS@/\xbcgt(\xc2S@z\xc1\x14\xdc\xa9\xb3S@IvA#z\xc1S@\xc0\xb3 /9\xa3S@\xfat\t\x97\xcf\xcbS@\xbc;\x15\xc5\xf5\xa4S@\x11c\xf4\xcb\x1b\xb7S@\x9a\xf6G\xed\xfb\xb9S@=\xa1\xc7\xf0\xb1\xc0S@\x06\xda\x18\x82\xcc\xd3S@\x8a\xe5\xa5\xd1\x9e\xa7S@X-\x93\xdcy\xa9S@\x9c\xb4\x0f\xfc?\xd4S@f\xde.\x12\xfb\xa8S@(>\x99\x9ar\xd5S@o(\xa8\xb9.\xd4S@\xe6v\xa7\xb8a\xcbS@/\xf0\xf6\xa4\x12\xa8S@%\xf9`,~\xc4S@;\x07J\x94\n\xf3S@]\x901\xec\x19\xa3S@\xc58\xad\xe0\x8b\xd4S@\x1e(\xcbRs\xcbS@\x9fH)\x0c\t\xb3S@\x12\x12\x10 U\xbbS@\x14\xfe\x1d{0\xa9S@\xe9m\xf7\xedH\xa4S@\xecH\x8b\x99\x10\x9eS@\xb0\xb9\xa8\xbab\xa3S@`\x02z\xb0P\xccS@\xf02:\xd98\xb7S@\xef\xc1\xb1\tK\xa8S@\xbc\xa5\xd9\xe9\xd0\xa7S@:Yr\x1c\xf5\xceS@\xd9\xf0\xe1XW\xb7S@\rf\xfbA\x1f\x97S@\x8e\xa92\t\xf0\xceS@\xae6i\xf9\x01\xb9S@\x84+\x1e\xe5\xf9\xc3S@e\x1c\xd3u\x02\xacS@\xfes8\xb3\xf3\x9cS@\x00VL)\x10\xbfS@\xd3\xf1\xbd\xe2t\xa2S@\xd9\xd8+E\x92\xaaS@\x11\xf4\xdd\xa6=\xa9S@\xb9\xad\xde[\xcf\xb7S@4\xe6\xdb\x94\x81\xa9S@\xf46h\xbc\xa1\xb3S@W>V\xe8s\xb3S@\x1c\x86e\xf4\xfb\xa1S@\x92Zan\xfe\xa1S@\x17\xdd\x9bj\x17\xb4S@\x04F\xc2\xa4\\\xb7S@\xf5`-`&\x9dS@\x97+\xf0\x02\x05\xabS@\xc8\xec\x86\x06\x01\xabS@?n\xfa|R\x9dS@%\'\xf9\x0e\xb1\xa1S@\x10\x14I\x94l\xb7S@\xc6w\xdeE\xc3\xaaS@\x08k\x94\x7fh\xb7S@U\x89\xa3x|\xb2S@\x87g\x1c\x0f\x1a\xaaS@J;\xfbKM\xabS@\x115\x0f\xf1\x01\xa0S@\x05M\xa6\x99)\xaaS@\xfd\'D;\xbe\xb7S@v\xda\xf0\x08\xe5\xa2S@\xdf\xf9\xbc/\xc0\xb2S@1^\xcd\xbd;\xbdS@Z\x1aXW\xe5\xb6S@k\x94!\xa9\x0f\xabS@\x1e\x12<\x9cd\xabS@F\xb2g%Q\xacS@\r\x8a7\xc9\xaa\xaaS@\xa3\xce_\xb6\xf9\xb6S@\xfc\x17\x07A6\xb0S@yD\x8d\xa7e\xabS@HUu\xd7\xcc\xafS@6\xd18\x1c\xef\xb5S@\x81\x16\xef\x90$\xa5S@\xd3\xf5w1\x03\xb7S@\x0f9\x0f\xbe\xeb\xb0S@\xd2\xe3K\x8b\xf6\xa9S@\x0cj(\xed&\xb2S@\x83\x80\xb9Y\xb1\xa5S@\xef\xf2g\x18)\xb3S@D\x94`R\xd1\xb6S@\x0fU\x85.!\xc4S@l0\x9f\x83\x03\xb9S@\xc3\t/0h\xa4S@\x86\xfbq\x9a\xce\xa2S@\xcdg\t\xbc\xa0\xb9S@N\xa2\xb9\x91\x9e\xa4S@q\x96\x7f;[\xa9S@\x95\xd6\xadd#\xbbS@\xf8\xc7\xe0\x0b\x14\xb0S@\xaa\xe7<\xe0\xc2\x9fS@\x9f\xba^B\x8c\xb6S@\xe7\xbcg\x07o\xaaS@^Qs\x8f\x9c\x9aS@\x0ce\x02a#\x9fS@4\x94,Mp\xafS@\xdbi\x02\xb5H\xceS@\xd6\xdc\xbeP5\xa5S@\x96zq\xc3M\xabS@\xeb\xd7LG\x0f\x9dS@\xaa\'\x18\x80Z\xa5S@-\x94E\xa1C\xbaS@\xf1\xc4\x15\xc0H\xacS@\'\x8b\xa4\xb3\xcc\xacS@\xe5\x8c\xdc\xf2\xef\xa7S@\x8f\xe3\xa6\xb6\x01\xa5S@\x9c7\xb9\xdb\x83\xa3S@\xf9\xff\xc8S\x0f\xadS@\x89\xb7\xd1\xdd\xaa\xa4S@\x84\xc1\xb39b\xa3S@\xb7\xb9\xea`[\xafS@R\xf4\x0eB\t\xc4S@0\x029>\xa2\xc1S@\xeaGN\xb1\x19\xc4S@\xbf*\xa4\xf6\x8b\xc1S@\xd9\xb6\xe2\x1b\xff\xadS@B\x98v\xa73\xadS@\x19U\xf6\xdb\xcc\xa2S@a \xffv\xd3\xb9S@\x0b\xb6_\x8b\xf6\xa7S@u\xda\x07S\x85\xc4S@\xd8 t\xab\xa5\xb9S@E\x92R$s\xa2S@@\xc4yY\x1c\xc1S@\xdewo\x92\x19\xa3S@\xad3\xd5\xf4\xf6\xa1S@OKe\xc4*\xc2S@Y\x91\xb9Xd\xaaS@\x8f\xbaqY\xa4\xc1S@\x9e\xa9\xad\xdaE\xacS@\xc1\x1d\x9e\xc5\xe2\xb0S@\xe2 \x13\x8f\xb6\xa1S@\xd0\xb7\xc83v\xb0S@\xab\xeb\x1b\x04\x1f\xacS@\x80.\xe2\xd7\xf8\x9fS@\xb1\x02\xde\\\xd6\xc1S@(\xear\xd2\x03\xa3S@-\xc6M@\xb5\xabS@\xf4\xfb8\xee`\xabS@pO\x01\xa5\xfc\xc3S@\xcd\xa5O`]\xadS@r\\C\xb8\xc5\xaaS@\xa7q\x1d\x9f\xc8\xc6S@~xs\x9a\x91\xaaS@w\xd5\xbd\xeb\xe3\xa9S@\xc8\x89a\xfa|\xa9S@\xe2\x03\xb7\xd9P\xb7S@7\xd1=SF\xa9S@\xf3\xa2n%\xbc\xa5S@\x19\x1dNz\xe2\xa7S@\xe4\xaf#\xbf\xe9\xa9S@,\x07\xa4:\xf5\xa8S@d\xe5\x8e\\\xe2\xc4S@@Xp"\xa8\xa7S@\xca\x98\x90\xa1d\xb7S@\x10\x0fs_$\xd0S@\x0b\xf0N\x0fs\xc7S@6f]\xe8\xcf\xb7S@"=\xa6u\xa4\xa4S@.G\x82L\xb0\xcaS@A\xe9\xbbVn\xa8S@\x07\xbf\xd5)W\xcfS@\xdc\x7f\x80\xa0\xe7\xc7S@=\x9e6w2\xadS@\xd8\x9dG7T\xcfS@8\xe6\xbfW\x03\xb9S@\xc2\xc4W\xb4\xa1\xcfS@\x8c\r\x05r\xcb\xadS@\xfa;3v\x01\xcbS@Y\xdd\xb1\xe2\xc9\xc8S@\xb6\xbd\xcd\x98R\xb1S@Y\xf0\x9a2\x89\xaeS@f\xee\xebH{\x9eS@\x056B\x95\xb4\xa8S@\xce]\xff*\xa5\xb3S@\x85\x15|J\x9a\xb8S@}L\xf0?\x8e\xcbS@{\x92e)z\xcbS@\xfe\x1c]jM\xa9S@\xae;p\xc6\x00\x9fS@\xb1\x05y\xe9\r\x9fS@\x0e\xf4\xed\x00\xe9\xb6S@\x0b\x86l\x9c\xb4\xd0S@=\xd6!\x17\xfe\xd1S@X\xca,\x93T\xa8S@\xbe\xe8\xdb\xe2\xc0\xb7S@\xd6\xc9_v\r\xb4S@oq\x02\\\xd0\xb7S@-o\x0b\xb5\x8c\xaeS@do\x82Lt\xb8S@K\xd5\x0f\x9c\xf3\x9aS@\x8f;\xa1F\xe3\xcbS@+\x9a\x9c\x18\x01\xcbS@W\xe4\xac*\x18\x9eS@(w\x01\xd5v\xcbS@\xa7\xa9\x8d\x12\xf0\xaeS@\xc9\x7f\x81aR\xccS@;&\xc1\xb3\x16\xcbS@\xe1\xebAhY\xb8S@\xa7\x1aQ.C\xafS@\x03\xf6lD\xaf\xb7S@\xbdY:\x1e\x07\xafS@mm\x9d\xbf\xca\x9dS@\x06\xf2\xa1\x99w\xaeS@\xadc]\xe0;\xb6S@\xb7\xe6\xa8\xdc!\x90S@\xb9r\x02\xdd\xaa\xa6S@\xb3nRO\xd9\xadS@\xcf\xb0\n\x93l\xb3S@C\xe5\x87\xde}\xb7S@7\x07\xa8\x9c\x9a\xb7S@z\xaf\xc9jH\xbbS@\x16\xf8x*\x93\xaaS@\x12+#\x1fh\xb7S@\xcd\xa387m\xb3S@\x1d\x19n\xd7g\xb3S@P\xf7\xdf\xed`\xadS@\xdf<\xa2;\xb7\xadS@\xd7\xab\xab>\x90\xcbS@\xba\xb8O\xa8`\xb7S@HA\x1a\x8b\xa3\x9eS@\xd8\r\xe4\xa47\xb8S@\x98\x1e\x9aO\xd4\xb6S@\x89)\'\xb8\'\xcaS@\xe7y8\x18\x06\xb7S@\xc3\xdfS\n\xbf\xb2S@\xbc\x99\x9e`\xe0\xb9S@\x11b\xb0\xc5\xee\xc4S@\x05\xbc\xbdk\x95\xc0S@\xfd\xc4\x10z\x90\xb3S@C\xed\x06h\x1a\xb3S@\xcdn\x8bU\xb1\xa9S@\x868\x7f\x92\x97\xb7S@Y\xb9\xe7r\x9a\xaaS@\x17Q\xfd\xff\x81\xbdS@?\xa1c\xbe\xd4\xccS@7?6z\xc2\xc4S@\x1d\xd8_\x84\x84\xb6S@\x1b\x0b\xfd\xfc\xe6\xc6S@\xd4[o\xd6\xa4\xb6S@\x98\x1c{\xedX\xabS@]\xa9\rmk\x9dS@\xc6\x82\x9d\xf9Y\xa9S@`\xbb\xb3I-\x9fS@\xa7\x96\xefX;\xb6S@r{b@\xb4\xb1S@\x90\xf5\x88\x98\xe9\xa6S@\n\xaaY\xe3\xe6\xb6S@2\xdbIA7\xa4S@\xdeXa\x9f\xa9\xb2S@\x95\xd4\xae\x1d$\xafS@\xe3\xf5Y\xaa\xee\xb0S@\x88Z\xeb.\x1c\xc4S@\x03\xd9R\x83\xca\xb1S@\x80\xa3\xdem5\xcfS@cBx\xebK\xaeS@\xb2\xba\x118$\xa7S@\xd25c\x05/\xb6S@\x18\x0e\xd1\xd3\xe5\xa4S@\xf8\x18\x8f\xff\xa8\xa4S@W\r5\x1dt\xafS@\x7fM\xba\x8a{\xc3S@\xa7\x8c\xbe\x1c\x90\xb9S@\x16I\x95ZF\xb9S@}:\xd4\x0c<\xb6S@QOJN7\xaaS@\xebG\x9cQ\xf4\xa8S@\xde\xacs\x05\xea\xc4S@M\xb2[\xea\x81\xa8S@\xa7\x95\xa9*\xa6\xc4S@\x88D\x03ZY\xc1S@3PD\x90\x1c\xafS@\xb9+\x02\xd7\xce\xc0S@\xe4\x81M\xa6n\xc5S@\x0b\xb0\xf1\'\x8d\xc1S@[\xef .\xd5\xc3S@\xeeM-\xa7\xa1\xc0S@1\xa2\xb5\xd13\xa9S@\xaf\xd9\x95\xc6\xf4\xa7S@~\x94\x07+\xc5\xa7S@\x94U\xc1<\xd0\xacS@\xcb]h\xf1\xa5\xc1S@\x12\x854\xa8\x8b\xa5S@A\xad\xacl\x89\xa5S@\x18\xdeP\xc2\xff\xc1S@\n\xb2O\xa3\xe4\xc1S@\xa1\xbf\xec\xe4\x0e\xb3S@"P\x1a\x87\x1f\xa3S@\xff\xe1\x98\xab\x1d\xacS@bV\xe0G\x83\xb1S@\xb2\x94\xe6sP\xb8S@dWp\xd5s\xb6S@\xe7\x15y\xbfK\xa9S@!\xbb\x86\xa0I\xa8S@B\x97\xce\xcf\xcc\xa7S@\xcc3\xedz~\xa7S@\x1a\x1a\x11j\x91\xc5S@4#\xb6\xd8\x00\xb8S@\xd3\x92\xa7\xa9\xd1\xb5S@e\xcd\xe7\xa7\x87\xbaS@E\xa5\xed\x16p\xb9S@Q\xf5H\xae\xa2\xacS@\xd1\x89\x84ge\xa9S@=\xfb\x0eB\xc4\xa7S@\xd6\xde(\xcf\xd1\xa9S@aW\xee\xc2#\xb3S@\xb1\xad\x96\x8b\xc4\xb7S@%\x9bZ\x95\xd4\xb2S@\xefl\xab}\xec\xb2S@>\xa4\xae6W\xb0S@w"\xe6\xc1K\xb5S@\xcc\x9ee\x0f\xf5\xb1S@k\xf8\xfc\x80\xd0\xafS@\xd2\x84\xb8Sw\xa2S@\x19\'|\xdc\xf7\xa1S@XMQ\xa8\x9f\x9cS@\xe6\x99\x06\xba\xcc\xa1S@k\xdf\xe4g\x01\xb3S@\x04\xb9\xe6\x84"\xb3S@A5K\xae\xac\xacS@*?\xd1\xd9f\xa1S@\x17\xfcO3\xc3\xa5S@\xc3\xde\xf5\xa5\xc8\xa5S@\x8a\x0cp\x14 \xb6S@`\xe6\x08mO\xa9S@\x19,\'\x05\xf5\x9eS@\x9b\xd2\xda$\x85\x9eS@\x7f\xeesz\xf4\xb3S@d\x07d\xcc\xc1\x99S@=\xbe\x9c\x8ep\x99S@|\xdeh\x89\xf2\xaeS@:$\x8d7\'\xc5S@b\x9a\xfc6j\xb2S@\x9a\xdc\x87\xe7x\xb7S@\x08\xe7\xc3\xa1\xa0\xb7S@s\xc1?_s\xadS@\n\x1f+S\x93\xadS@@\x89\xab8:\x99S@s\x99\x11\xa9\xde\x9bS@wi\x95]\x15\x9bS@\xcc\x16\x13\x02\xe6\xa9S@\x95\x19(M:\xb7S@/pzx\xc5\xadS@\xf7\xfd\xc1fr\x9dS@\xb6\x8e\x94\xf0B\xbbS@\x0c\x15\xe2i\xee\xb6S@\x99\x0e\xe3\x08\xcc\xadS@\xa9\xd7\xc8aB\xb5S@\xa4\xf1\x9e\xf0\xdb\xb9S@Rm\xb3\xc2z\xc7S@\xbaS0\xcb\xcf\xb7S@\xc0\x84\x1a\xd9\x0e\xcfS@\x1b\x9ew\x7f\xc0\xcbS@\xf4\x85\x16I\xaa\xcaS@\xa8\xdaL\x19>\xd1S@\xc9\xc7:\x80\\\xcfS@{\x94:=\xfc\xb8S@\x03\xc9\xa4\xac\x0f\xb7S@\xbf\x93Z\xd1]\xaeS@\x90\x0c\xe6\xf0\xb5\xcfS@\xd8\xb7H\x1c\xe7\xcaS@w\xa4\xf3oQ\xb9S@\x92\xb4\xa1l\xf3\xcaS@\x8e\x8a\xe6\xfd\xfd\xcfS@\x9b\xa2\xe1j\xa0\xaeS@l=\xda^\x7f\xcbS@\xe3\x16\xa6\xf9_\xcbS@)\x0bq\xdc\xf9\xc9S@\x16\xdd\x85.\xb9\xcbS@\xee\x1d\xccS\x97\xd1S@u\xb7\xea_P\xcaS@\xb4B\x0b1\x91\xcaS@\xc4\xb8H\xb7\xe6\xb8S@\xba\x08\xcc\xe0}\xb2S@\xb2\xb5\x11Zg\xcbS@\x8cQl-W\xb8S@\x13E\xee\xbce\xb1S@\xd4\xe7\\9\xbd\xaeS@\xc9\x0c>\xdeh\xa2S@?m2\x8dg\xabS@i\x04\x9b\x93!\xa4S@ZW<\'$\xacS@\xa5\x17c\x99y\xcfS@\x9c\xce\xb1+\xda\xabS@\xdd\xd1uo%\xbbS@]ud\x86\x9c\xb6S@\xe4\xabJ+\x13\xb2S@)P\xf89K\xd0S@\x8d\x87\xcd\x04r\xa8S@c|\xd0^8\xb2S@\x89\xf3w(\x80\xb7S@\xe2\xdb=\xec\xfd\xb4S@2_>`\x8a\xa8S@\x10\xb9\x04\xae\x03\xa9S@\xe9\x1d^\xd7S\xa8S@\x93\xf4\xcb\xda\xc5\xa7S@]\x03\xc0\xf7\xff\xa6S@$\xa9\xc5\xb7\xaf\xa9S@m\x85\xe0\r\x80\xa5S@\r\x11\x1a1\xe2\xc1S@\xbe-\x9f\x1c\x1e\xb1S@\x9d\xa94\x1e\xb1\xa2S@\x1eK%\x8c\xf3\xa1S@\xc1\xcb\n{\xe3\xb3S@\x14"&\x86{\xc3S@\xbc\xb26\x9fF\xa1S@X\x8c\x15\xd7\xdc\xa7S@\xf6 \\\x13\xe3\xa9S@\xe2\xfb\xaf-\x8d\x9eS@1\x16J\xa0\xf8\xcdS@!\x1a\xb4\xcc7\x9eS@\x0f\x93\x8a\xbf\x15\xd0S@\xcf\xd6\x0f\xf9?\xb8S@\xc5Kj\xee\xce\xadS@\xa7\xe0\x80\xdc}\xadS@X\xff\xee&C\xcfS@\x8c\xe2\xfb\x8f\xef\xc7S@H\x9e\xa2c\x97\xb9S@\xba\xbao\x1a\x7f\xa3S@\xde\xfa7\x1d,\xb7S@p%}i\xea\xa9S@W\xaa\xac\xfd]\xc9S@\x93\x98>\xbcu\xb7S@\x1aS\xedWy\xb7S@\x07\x95\x9c\x8c\x0e\xb7S@\xbcIf\x7fN\xcaS@\xbeU\xc4N\xbf\xb7S@\x1e\xcer\x1b\xd0\xb1S@u/\xd8m\x92\xb2S@4\x94\xfd\xfc\xaf\xb7S@~\x9a[\xeaq\xb9S@^b\x05\r\xe1\xb5S@\xc8\x82}-#\xb6S@\x12{\x06\x96V\xb9S@G\xde\xa2\xb9\x7f\xb7S@\xc8\x07\xaf\x97\t\xa9S@{\xf1\xaa\t\x98\xb0S@\xf2\xed6\xf1i\xafS@\x89\x15v\xb0\x98\xb9S@\x06Sl:\x02\xa8S@\xaeUc\x10\xd5\xa8S@\xa6\xf5:v\xec\xabS@\xad\x8bF\xed\x05\xa9S@\x84a\xa4!\xc0\xadS@\x0b\xc3\xd2\xf0"\xc1S@\xbcC\x1b\x1f\xdc\xaaS@\xda\xfb-\x96\x06\xafS@\xe8\x01\xe1I\x05\xafS@\xef\x9b\xf7FG\xcfS@\xdae\x8aC\x9f\xb9S@\xfc\xa0\xe9-S\xb6S@X_\xf8\x84\xa8\xb9S@\x9c*\x94[\xac\xa3S@T\xd5\x7f=c\xbbS@\t?i\x0b\xf5\xa5S@\x1e\x97D\xe4z\xa4S@\x88\xb9\xe2m\xa2\xb1S@\x06\xd4\xba\x84\x83\xb1S@\x9f\x0b\xbaF\x9c\xcaS@X\xe7\xb1p\x82\xb5S@\xb7\xfa[\x12\x89\xaeS@ly\xc5\xff\x05\x98S@\x8b\xfdD\x0e\x80\x99S@\xa7S\xe4}5\xceS@\xcd\x81\x9bO\xf1\xadS@[\x9a\xb8\xf0\xb5\xa7S@\xba\x14Yo$\xb1S@f\x8a\x86\xbf\xff\xb0S@|\xec\xedg\xb8\x99S@\xf8#\xb1/\xad\xd1S@r\x9e\xdd\xfe>\xb8S@\x13\xbe\xf5\xd3o\xb5S@>!U\x90P\xb8S@\xc22w\xafh\xb6S@\xf5\x87\xf4Y\x87\xc3S@\xfa\xc3&\xfa|\xafS@&l\xb711\xaeS@B\xfc\x96\x02\xe1\xadS@VM\xf9\xd6\xd1\xb4S@\x16.m\xac-\x99S@\xb4\xf6\xa9\xf7k\xb4S@\xe4\x9c`\x11$\xb3S@b\xeeQ&*\xb4S@\xcaa\xa0\x8c\xc2\xb0S@I\x0b\xe3\x13R\xb0S@M<rt\x88\xb2S@\xa8R\xddQ\x96\xa8S@T\x93S\xe7\x82\xb4S@\x99\x8c\xa5c\xb1\xb9S@\x07\x94\x82n\t\xb0S@9\xd3.l\xa6\xa7S@\xc5\xfet.\x9c\xafS@\xb9\xea\xec\xfe\x0b\xa8S@\x89\xa75\x8e\x86\xb2S@\x1a\x14\xf1\xa7\r\xb9S@b%\xa3t\xd5\xc0S@g\xb2\x10\xb8\xce\xb1S@\xaf\x01\xcc\xfa<\xb7S@\xd1\xfd\xeb\x92\x9e\xa9S@\x14o\x99\xeaP\xbdS@\x15\xe3\x04/\xfc\xb6S@\xe8\x9by\xc9\xcb\xbdS@{!\xe3\xca_\xbbS@\xb4H\xf0\xa0\x94\xbaS@\ryM\x02\xb4\xb9S@\t?\xa4DG\xa3S@\xbeQ\x10\x7f2\xc9S@\x91\xd4\xc5+9\xb7S@\x0bo\x944\xbb\xc8S@\xd1\xbd1=\xac\xa9S@Iu\xbb\x1b\xc5\xb6S@x\xbe\xc5Y\xe0\xaaS@\xc4W#C\x13\x9bS@\xa6\x8a\xe7G]\x9cS@&W\xee\xe1\x83\xa9S@f\x8c\x8f0\x1c\xa7S@\x86\x0f*\x83u\xb2S@\xf7\xe7\xea\x0e\xf1\xb8S@\xfb\x02<\x00\x08\xabS@f\xd1\xaa!\xc0\xadS@\x9eVS\x9b\xa8\xc5S@[\x03\xb2\xef\x1c\xa1S@\xe9\xba|mW\xa9S@\xa3M\xacb\x9b\xb3S@6/\xf2\x84\xb0\xa1S@\x07d\x13f\x96\xadS@\xae;I\x90\xf6\xa1S@\xb1\x02g:\x99\xa3S@E\xd1\xfc8\x16\xa7S@\xd1\x91\xbe\xbbm\xa5S@\x07\xda\xb4\x00\x03\xb1S@\xab\x8d\xdfY\x87\xc3S@=\x11!\xad/\xb6S@\xef\xba\xa7l\xec\xb5S@/\xd3g\xfa\x9a\xaeS@#&Ep]\xb6S@G\xc9\xdd\xd5H\xc1S@\x12\x04\xd1\x04\xed\xbaS@V\x1b\x1az"\xaaS@\t\xdac\xfav\xb5S@/\xb7F7:\xcfS@\x91\xd4\x15pH\xb9S@\x91tJ\xab!\xa0S@J\x1a}V\x96\xa9S@\xbc\xcey\xe4L\xaaS@'
p22
tp23
btp24
a(g3
(g4
(I0
tp25
g6
tp26
Rp27
(I1
(I951
tp28
g13
I00
S'\xa2\xcc\xf4D\x00\xe4(@2\x86;\xbc\x08\xeb(@\xf2yq\xa7\xb5\xaf%@\xae\xd1\x1e\x1d\\\xa8)@\xb3\xc6<\x0bR\x9d,@\x05tz@[&)@\xd6e3\xa9\xfe\x07(@}\xfdn.\xb4\x16,@\x8a\x18\xf1\xfa\x9fu&@\xe1\'M\xea\x1d#)@\xd8\xfe,\xd6\x0f=)@`\xfa`\x9b\x97\x13)@\xb2\xf1\xfe\xa9\xe8W)@2z\x84^||&@\xe6\x16\x05\xf8I\x87&@\x8e\xde+\xfd\xd3E)@\x19\xcb\x86\xfe\xd5R)@sB\x84\xda\xb7")@\xebC\x14\x7f\xc3S)@.\x03|`\x12((@\xae\xa4O\x9a\x90\xca%@\x8c#7\x95r\x8e*@\xd9D\xfd\x04\xa4U)@\x0b\xe2\xae\x1c\xb5N)@\x0e\xd1nt\xd4i(@\xad\xe3\xa3\xe3\x1b\xed+@\x85\x1d\xb4Z5\xe2+@\x9f^\x9fo\x89\xa8)@\xb3U\x9c~u\xb7(@\xae\x98!\xc4\xb9\xb6(@\xf5\x1c&xq\x19)@/\x9a\x0ce\xeb\x16)@x~\x8e\xa6\xd5\xca%@@\x11Fo\x7f](@\x8b\xde \xaf\xfe\')@M6k\xd7\'\xac*@0N\xf5\xeb\x94\x1f.@;\x82\xc6R\xe3K-@\xae\xc1\xa8\x9fy\xb3%@\x0c\x0e\x10\x13t\x0b.@[\xe60\x1d\xe7\xef)@[\x9f\xb9V\x9fr(@\x17`l\x8cj\x1e)@C\xb4\xf9\x8a\x07\xba%@&V\x85v5\x1a\'@\xbd\x047\xb7\xcb))@xT\xf3v\x04a*@\xac~>d\xad\x87(@S\x1cX\xa3\x8f\x13,@\x0b\x8b\x14\xa5\xab\r,@\xe4\xa0\xa5\x84\x98\x01)@\x84\x84\xaa\x89\xe1Y+@H\xc4F\xf5k\x1f)@\xbb;hr72)@&\x96\xf4\xa9Y-)@<\xbe\x13\xaeN1,@\xc7\xa5\x06W\xe7J&@\xda\x96\x80\xad\x96\x9d(@\xa6G\xe9\xc4l\t/@jT\x19B\xe1\x1e,@\xb4\xc1\xe9\xfcP\xb5(@\x86\x80\x8d\xbfu\x9e(@\xda4\x97-7\xee*@\xaeG\x80:\x821,@\x132\x10\x08hr*@2\x1d\xfc\xd2\xe5\x92,@g\x85\xce\xd1<\x14/@tg\xe20L\xcb(@\xaaqB\x13\x08=/@\x83\xdc\xfb\x90\x8aQ&@\x0b\xaa\x8e\xbb\xd91)@\xb21\xf6\xe2z\x0b*@k]\xf2\xab7C)@2\xa4\x8c\x98\xa8\xc7/@\x0b\xb6\xe3\xd7\xbb\xef*@q\xd7\x84\xc5\xd9\x1a0@c\xe9\x80Xp\xbc*@c\x1fjm4\xf1)@\x92\xba\x12j\x1fb&@@\x90\x8fa\xec\xb9%@\xea8c\xc8\x1d\xff(@e#\xc8\x89\x11\xa4*@>\xce\xf0\x05\\Z)@\x97\x1c\xe7\x9d\x84\xe5+@+N\x95\x9c\xce\x0f)@\xb2r\xa2\xe7\xcd\t/@\xef\xe8\x14NaY(@\xee=yO7_(@\x15\x85\xf7\xc9T\xa9*@P\xd4\xaad\xaek(@#\xeaB\x80\x86a&@\xb3&\xdf\xe8\xb7h&@\xb1T\x12\x01|\x85\'@\xdb\xb9\xa1\x84\xf2F&@4h\xe8\xcc>\xb5,@(\xaa\x92\x13g\xc6*@\x82\x9f\xfa\xdc\xe80,@\xd4\x19_\x16\xbc\xdb(@\x96\xcc\xef\xeePK\'@\x08\xf2\xf3\x88\x1b*(@\x17\xf6G\x7fD\x98(@\xfc\xb8Bq\xd3\xb9\'@\x03\xae\x96\x8bA\xee\'@\x93\xe6"wt\x05(@B\xc4\xf7\x92\x1f\xe6+@1\x1b\x04\xbeJT,@\xe8\x1c\xdf\xe7\x993/@v=%2(((@\x8b\xb5&\x92\xda\xd3(@lU\xa2\xba\xc5\x15)@\xe8\x1c\xdf\xe7\x993/@-\xeb#\x01\x11l(@\x14\x0b\xc0^\x06\xe8%@\xcb\xd1tv[-*@\xf3\xaaL\xd0\xf8g)@0\xfd\xd0O\xca\xf0)@\xfd\x86\x8d\xcb\xe5E/@\xd0\x1e^eb\xac-@8\xff\xb19\xbd\xb0,@\x0fx\x1eM1\x0c/@\xf9\x0e\xcc\xffx\x17-@\x06h\xb2su\xc7+@\x90\x9e\xd7\\\x17\x16+@t+\x05j\x14\xa7/@\xedC\x9f\xb2\xa6W,@\xa0 \x90\x1a\xf2\xe8%@\xaf\xd9:\x1f\xbf^,@\xbb#V$A\xd0+@\n\x92y4\xdd\x11+@\xc9\x9e\x81o\x18\xad/@*~\xf4\x9e\x03d+@\x0c\xc4Q\x1f\x8b\x7f+@\xbeFi\x9cfv)@\xf9\x9a\x9c\xbc\x00V+@\x16\x06\x02\x9e\x8cN+@A\xe67\xf8Np+@J\x92\xcdE\xbe\x18+@kl\xd8\x80c\xe8*@\xe8\x97\xc1\xf0\xeb\xeb\'@\x93Z]#\xa2\xd9-@\xc0\xcbA\xf1M\xd2(@o\xdd\x92\xef\x1d\xe7*@\x0e9v{9_+@\xa7\xf3\x074\xb6\x93(@g\xb7\xde\xf9\x15\xdf-@\x9b\x9az\xb8!M-@\x15O\\j\xbb\xe4)@n\x14\r\xa8\x12\xfe(@"\x97\x05\xe9\xb3\x11(@\xa1\x10\xb9\xfb\x18\xfc*@\xecH\x80\x9e\x9b\x8c+@x\xbb\xcf\xb8\xcc\xc5\'@9\xbd\x1f1S3)@\x84\x88\xa7K\xd9\x9b/@\x02\xa49\xf8n4(@9\xa2\xfd6\x8c\xf7%@F\xf0r\x0e\x14\xe1)@\xf0\x14\x84V\xa6\xdd/@\xad<\xc0\x04\xbd\xea-@\x97\x19e\xa8@\xa2,@\x99\xc9\xa2?r\t)@;\x9f\xc5\xfe\x8cn(@s+x\xab\xb51,@\xf8\x83\x8b\x9f\xbeq(@1y\x91\xd1LN-@d\x17\xfe\x88Vk(@y\xc4\xa4v\xa2t/@\'o\xbf5}\x07+@ \x15L\'s\r)@\xcd\x0b\xe5\xc8\\U(@@\xe2l\x90\xee2+@\x11\xc1\xb2\xdc\xb47,@\x83\x07\xc4*||+@\xcfG\xb4=Re,@\xe3\x8a\x92\xbd\xdd\xc5,@7\x8fq\x85%\xe6*@,@\xdc5\xe3\x9c(@\xb4\xc1\xe9\xfcP\xb5(@\x907\x89{\x18\xa1(@\xba\x17\xe0i\xa8w*@=\xa9\x9d\xa8\x81\xca&@\xbaR\xbb\x907\x02,@\xdb\x88\x12g>\xed&@\xf8C\xdb\x9f{\x1d+@8\xb0\xb9\xce4/)@\xf7\xb8\xfd\xa8\xa4\x13+@\x83\xdc\xfb\x90\x8aQ&@\xba\x05\xa9\x8c\xb1\x99(@\xbc\x8a\x93\xc9\xfc\xfd(@\xc3\x1e\r\xad\x80:)@\x81\xef\xe1e|4)@z\t#\x9a /+@\x95{\xac\xa8J`&@\x16u\xf1#\xc7\xfb(@\xa2tK\x9fy\n)@\xdb\xad\xb3\xc7\t\x12+@\x9e\x88\xdd\xb3\xc0\x88(@\xa3\x7fB\xd4\xcb\x88(@\xe74y\xa1\xeb\xee)@J)H\xc9\\#/@diR\xd2I\xb7\'@f4e\x10\xde\x94,@\xe5\xbao\x15\xd1c+@\xa1"\xbbsL,)@\x8f\xbaQ\x8f\x0cH(@\xfa\xa4\x18\xe0\x07\xb5/@>%~Kb4)@\x01\x94!\xe7d\x1c+@F\x03\xd6\x81\xbbJ+@\xce\xb3\xe5\xd0\r\x90/@\xe2\x84b%\xf4\xef\'@\xad<\xf6\x10\x1bD)@\xa2\x97a\x87\xb7C(@6}\xb3\x11O\x19)@\xf0\x14\x84V\xa6\xdd/@\xcbF\x99\xd5\x1a\xb0,@j\xe2\x91pH"(@\xd9\x15\xf88\xe8\x02)@\xef;i\x08\x90\xce-@\xba\xd7\x8dl\xb7\xa1\'@\xfb\xfa\xaa\x1c\xe4"(@\x06!o\xf7t\xae,@\x0eG.\x05\xdd\xe0-@\xb3\xdb\x8e\x92t\xed\'@\xecPJ\x91\xc5[&@2}N\xc2\xa7\xa0/@\xab\x80Ml+\xc7\'@?\x9b\xe4\x87\xd9\xa8*@\xb3\xd3\xc3\xf8\nQ-@}f\xf1\xf8\xaf()@\x11\x93\xb5V\x95\xca-@\x03\xde\x91g\x95z-@\x1dS\xf1\x95u3/@\xa4\x9aA\x8f\xf6\xac-@\xaa\x0b\xed\x9f\xb7\xfc%@>\x9f\xc1\xf7\xba\xc9%@\x01\xc0\xd2031/@#\xa4\x13\x8e G/@\x90\x7f\xe3\x0f\xfb\xc5(@\xc5\xa5{\xfb\xe5\xc6*@t\x9c\x94\xfd\xc4$,@S:\x11\xf0\xbeP+@\xc5\xe5\xf6\xd8\x9c\x9b/@p\xac\xee\x04\x0c,.@n\xca\xd7\xb0\xd8\xa7/@\xaf\x8dM\x85T}(@\\!\xd9\x0b7\x02(@\x99\xc2\xd8Q\x7f\x86\'@\xb4J\x19}\x14\xad/@&-R\xf6\x84G/@ J\xb8Vmu%@e\xb1\xe20\x90\xed\'@\xb0O\x1d\x00{1,@\xa0u\xf0\x93\x82\x19,@Z\x9a\xe0[,\xf5(@\x9b;\x92\xdf\x99}%@y\xb3\x95\x86\xed\xec%@\xfc\xb8Bq\xd3\xb9\'@\xea\x99\xba\xfd(u(@\x1e\xfa\x84\xe3wn)@A\xa3\xdd%L\xeb*@x+C\xd6\xe5O\xf4?\xc3f)\xc0\nI/@B\x961\xbc\xbf\n-@1\xbas`68(@\xcd\xa4\x0c_s\x14+@ZF\x97\xfa\x86\xe7%@\x0c\x14IO\xfa+)@\xc7Ls\xff\xe9\xbd\'@\xc65\x11\x0c\xaa\x97(@(3\xb0\xbf\x85\xf9(@\x9e\x83&\x85n\x1b0@3\xcc\xd2\xdb\x8b*/@\xab=\tZ\xd8\xb9%@\xd5\xaf[f\x14\xb5.@B\x05\x18\xf4j\xf7.@\xd9\xc6\xba\xd5\xafS)@\x17x\xd2\x9a\xb8))@Sc.\xab\xda\x87(@\xe6\x7f]h\xa1\xb7-@*\x08i1U\xd9-@\xde\x84c\xe9\xa4p%@\xdf2a\xc6R~(@\xc5\xa3\xc3\x11\xd9\x14)@\x8c\xd7\x00\x83\xd0\x87(@%x?\x8a\xcc\x99&@\x17\xe0\xad\xf1\xc6\xfd(@\x9f\xfb\x93\x90o\xdc*@@\x9a\x02m\xa7)(@\xe4\x83I\xcdOZ)@M\xf62\x9fzg)@3#G\x05\xa2S)@)\xb4\x1a\xc73l,@yx\x83\xebC\x95-@\xdax\xc2\xc7\xfa\xb4)@\x83\x16^J\xeb\xe8%@\xf2\xd1\xe9 \x12\x18)@\xaaJ\x80\xef#\xc6\'@\x97g\xa1\x14\x80u(@L.\xa2\x98z\xa2*@8.\xa3N\xe2\xe2%@i\x14\xe0!\x96")@q\x0b\xbe\xf4Y\xa2\'@\xab\xb2\xd4P\x9e\x88(@\xcc\xff\x82\xe7\xec|(@+\xf5\n\xe0^\x1d,@\x8e\xf2\xc2\xee]B)@-6\xde\x0c\x01:&@.M\t*<\x9d&@\xef>X\xcf[Z,@\xa3\x838\x925\xb2)@\xbf\xf3SpQ\xd3\'@\xe2\x1d3\x92\xda\xe9-@\xdbHE1\xda\xd0\'@>\x01t\x97\xf0.(@,\xb8p\xfa\xce\xbf,@\x19\xaa_/\xd0\x9e-@E"}m\r6(@\xb8e\xe3|\x9d\xe4*@\xa1\xca3\xed\xee\xdb\'@\x9e_\x9a\xa8\xa7\xd2(@\xf9\x9f\xe6\xd8\xe1\xd0+@\xd0n\x19>r\xdd*@\xa6d\xe0h;k(@\xe5\x9a^\xf0e\xed*@\x9f\x81\x03\xdd\x913/@\xc53:#!\xbd,@\x93\xeazt\xdc\x80(@\xf5\xdb\xca\x82\xf7))@\xfc\x87\xe9\x8c\xe0s)@\x8f\xe9\x81\xe9\xd1`*@\xfc\x87\xe9\x8c\xe0s)@ZR\xe3Vux-@|O>&\xe3\x92*@\x14l~b\x94\xf9.@\xc7\x84K\x7f\x02\xc3*@\x8e\xf2\xc2\xee]B)@\xc2y;\x89\xff\xa7%@\xfc\xce\x8e\xe7!E-@\xc3\x1e\r\xad\x80:)@g\xed\x8fV>*+@\xa5\xaa2\xb9\x98U-@\xc4\x1d\x91Rk\x93\'@.\xe0\x92\x0b\x0c\x1a)@L\x11\xd7\x0f\x15\x8c+@\xf3\'\x8b#\x06~&@\xcc\xb1Ps\x84q)@\x0b\xe8\x91\xbd\x84\xc4*@\xc9\x865\xc0\x94")@\x10#\xc2\xfcjO\'@\x1e\xa1\xa8\t\xd8\x90/@\xeb\xd1I\t\x1a\xe7(@\x02.{\xb4\x94\xcd\'@\xa7O32\x198)@\xdf\x87\xf1Y\x93\x16)@\xc4\x1d\x91Rk\x93\'@FC\xfd~)\x04+@\x19\xcb\xc4\x10\xd4\xe3*@\x90{\xe4{\xbaX(@Q\x86\x07\xf8=\x1f)@\xd5\x00\x94\x05w\xc3,@4\xbf\xa3\x91\xb6\x80\'@\xcfz\xf09\xdcM-@2\x08\xf3hR\xfc/@\xae\x95\xeeG\x9c\x01\'@\xc5\x8c\x94\x0b\xa0\xbd%@\x91\xd0\xe2\xd3os-@\x08\x95\xecI\\\xd3-@\xae\xd4o\xfc\xa6](@R\x01\x06\xe7!n(@1\x8e\xf8\xf1c\xc5%@\x9c\x8a\xb0\xeaMN-@\x95\x1bw\xa1\xf00)@9\xe8c\x0f\xb8D)@)A!\x96\x89\x91\'@Y\xc3\xa4\xf5\x8dk(@(\x8a+\x06X\x95(@u\xbbK\xd6vt/@\xa5\x14\x9dC\x018)@m\x8bC]\xd1%)@}vR\xa1\x9ae,@\x93\x9e{\x05q\x9f(@\xb5\x8a\xd7\\\x17\xf4\'@\xae\xd6\x0f\x88\xee\xee\'@\xc2\xbb\xe0>C<&@\xc7\xaa\xd4\x99\xa8\x88(@|U\x83\xb4\xe4\x8b\'@\xee\x8a\xc0V,\x100@\xab+\xa9t&\xaa,@\xd6?\xfa\xc8)L\'@F\xd6\x91Bg\x05(@\xe2[\xfc>\xcc,)@\xaf\x00}Z\xfa}/@8|\xe3.\\\x9a(@\x02\x88">\xb0\x19,@\x18O\xec\x16\x8a\xba)@8\xa3o3\x92\'(@\xa3#\x01\xb7\xf4r,@8|\xe3.\\\x9a(@H\xcd\xae\xc4$\x04)@\xb87%\t\xba\x06/@\xf4M\xd9\xfe\xdd%)@R5\xb7\x85V\xe2.@fgWPo\xdd(@@a\xd9\xc7)h)@\xe6\x9b\xdf\xf3GD.@\x91\xb6\xd0H\x84\xa1\'@\xc8\x069\x9c\xf5U)@O\xd0/)iS&@\x12&\x05\xa3\xc4\x9a/@Rsc\xda*n,@\xba\xdaf\x95\xd8V&@\x8e\x9d\xec\x11\\\xca%@\xdd:\x17\xabr\xfe%@\x8c\xb3\xe1\xb8\x9b^&@\xe8\xbf=\xfb\t\xfd(@;\x08\xcb>\xdf\x9c/@\x80O@\x9eS\x1a(@\x10\xcd\x8dY\x963\xf5?5\x84\x9c\xa2\xf5T+@\x9e\xc0\xa2\x02\x01]&@\xbc\xe6l\x0f\xc4\x0e)@\xd2/\xfc.\xc7\x8a/@\xde\xc3$\xac+z\'@K\xaf\xcc\xcd\xc9s,@s\x83&e\xb8\xe7*@\x11\x1b\x19d\x9e0,@+\x7f\x91\x9d#\x19+@g\x08\xc7Bk\xfe(@\xc9Z3\xe67\xbc(@E\xf4\x92\x04|\xbe,@W\xcb\xe3!M\xd1(@\xef8\x8f&\x9fG(@\x7f\x8a\x06\x17\xef\x0e/@:\x92/\xae\xcf\\*@\xa1m\rJ(X(@\x024\xf9-\xecV.@X9\x9e\x9c\xc8\xfa\'@\xf0sx\xfd\xe9\xdd+@o\xf8\xd7(\x9dJ,@p\x0c$\xa0\x8b\n)@\x12\x19\\\x149\x12+@jO\xea\xb8\xd2\x8d,@\xf4\xd0\xdcHQ\xb1,@\xb7h\xe6\xc2\xa88/@,\xe9\x18\xac\xee\xa0,@&\xd2\xdfk\xb1"0@i\x1e\xd0\xdc\x1fT0@E\xb7\x89&\xd9\x1e+@t\xed\x04\x05g\x15+@\xa4\x9c\xb3!\xab=0@\xe3t\xb8\xff\xdf\xad/@\x80u\xde\x03\x01R,@\x11\x1dD\x06I\x1d(@\xb4u\xeet\x87L(@\xcc\xda\x0ee\xdd6,@\t\xd5|E\x1f\x15+@c\x02\x8d\xa7\xc1"/@TG\xad\xcd\x06\x94,@\x002\xb1\xf4\x92k/@(B\x94\x92\xfe-0@\xd46`\x16\x08\x98,@\'\xdbh\xc6\xfa\x15(@\x18\x8c\x81\xfa\xd5\x1a+@\x86E\xd2\xb3\xc5\xb3,@\xd9\xf2\x19\xcaaH/@\xcf\xf1\xde+\x19\xae*@\x02\xff\x8e\x8f\x0b[0@b\xb7\xf8F\xfb\xda-@s\xf1\xf6s\x97\xa6/@\xbb\x16w8\x153(@\xa4B\xf1\xf1]Q(@\xfe\x82\x0f{\xee\xfd-@\x99\xdc+\x91\xe9\xa5,@B\xd5^N\x9d\x8b/@\x81\x8eHZ_k%@+\xbe\xec\xa13.(@U]\x97\xab\xfa\x04(@E\x12L\xda\xfa\xa2-@\xc8\x01\x89C\xc1\xd5.@\x8fi\xe3\x93\x93\x1b/@\x1cLMh\xcb\x8a/@\xa8M\xc8\xbc\x14U(@\x95\xef<\xafm\xca\'@$\x84P\x99\xadd)@#M\xa8\xd9C\xb9\'@\xbbA\xb4r\xfd\xd7-@\xa5\xce\xcd3\x18\xd6\'@\xd8\xd1\xb0\x9cL\xd2.@S\xe6\x00\x96\xfa#)@\xd7\x83\x82gd\x1d+@\x88\x8c\x94V\xf2/-@p\xbcz:\x97R)@\xa6x\xf0\xc1\x96\xe7%@F\x001\x16\x05\xe3-@yY\xecJ\xf4\x84%@\xfb)\x91\'\xf1\xf6*@H\xaf]\xaa0T-@+\x8ct\x1bJ((@\xf8\x0c\x9e\xf1\xa9\xe1)@ \xa7\xd0\x9f\x83\xea+@!]w\xf3\x10\xeb\'@\xb2\x95\x11\xaa\xaa\xa1&@\x82\x8d\x9dL\xfdH/@\xa0ky\n\xd4\xed-@h\x08+:\xd8V,@}\xee\xfe\xab\x17\r/@\x0fq:\xd5\x94?)@]\xdbA\xe7\xe0\xfe-@\x8d\x95/\xbf)\xfb-@\xc1\'k\xb4!8/@\x14l~b\x94\xf9.@j"\x9d\xf45M/@A\xdb\xf6\xbbY\x0b.@\xedJ\xa5\xd6H\xf0.@\xc1V\xaf\xb3\x7f\x17+@;\xf6F\\\x8f\xd6\'@Le\x93\xf9\x95\x00(@\xcdS\xe5\xee\x04\xbb(@\xfa\xb5"\xaa2\t(@"\xa9\x16L\xfe\xc3(@\x80\xd1\x0e\xe0y\xfc-@|\xa4\xef<i\xbd,@b2\xf9\xcc\x9a\x1c+@4" \xf4\xa5E)@;U\xb5\xe1,\xa1/@\x81\x021\x12\x0c\x1b(@\xf75R\xb7OA)@\x93\xea\xbe\x039\x12+@a\x0f\x1f\xc8\xedC)@`\nN\x9b\xf8\x02/@"\x92\xe0=`\x1a+@a\xb2z\x0f!\x05)@K\x005\xc1\xe9v(@\xde\x7fj\xff\xec1)@g\xf3\x87\xac\xac\xa9,@\x13\x9b\x9b\xe2u\xbd-@z\xe9\xc0\xae4\x17+@\xf6\xcb\x1e\x87\xa8\xd5-@\xc5\x98\xd28V\xac,@\xb4\xd3\xc8x\xa9\x7f+@n&\xa3\xc7\xbcC)@\x86%M\x84k\xe0.@X\x91\xbe\xba\x05\xb6,@4\xe1\x9de\xabO(@O\xc8}F\xedA)@z\x95\x93\x07g$/@S\x83\n\x1c;\x95,@N\xa2w\xe3\xdc\x85(@\x81\xa2\xa8\xb8Q\x8f,@\xb8\xf3y\xfb,\xae,@x\xd5\x10\x98\xd9\xc1,@\xfb\xcc6\xd4i\x04)@\xa4\xa1\x18\x1au\xb4,@l0\xeb_?c)@e\xba\xec\xab\x94\xd0(@E\x1c\x8a\xa1\xc52(@\xcfSQ\xe5\xe9~/@?K"\xfeZ\x1c(@*\xca\x0e\t\x1e(+@:\x07\x15\x84Ux-@\xf5\x10\xcd\\\xd7\x96&@\xbbF\xe3VT")@\xd1\x06u\xaf\x02m-@2\xcc\xcc\xcc\x19c)@\x05$\x89\x16wW(@\x82\xcb\x04\xa5\x14x,@\xf8\xb52\xee\x91\x0b\'@Fe\xca\xc0\xed/)@5\xeb\x1e\xab\xb3\x1b0@\xc4/\x19\x11\xbf\x17\'@\xd5R\xd1V\xd9L-@\x90\xd3K\xcf-\x05\'@1\x99\xbd\x8c\xcd\xce/@g|\x94\xe1u\x89(@\xd0\x0e\x00lu()@\x0f\xbe;Z\xcct/@\xa6\xb2\x18\xaa\x1a\x0e0@\'\xe6\x9e=)\xc5*@\xaaa\xbf\x96Ra(@\xc8\xc0\xe6\xd7\xd4:0@\x8e\x92I\xb2Q@/@\xb0\xb7\xd3\xcc\xd0\x81(@e6/\xfd\xe4\x87(@\xee\x8b?\x02\x8e.(@\x03\xc7\xe9\xedW\x8f*@\xe2|4\xb7f\x85*@)J\x1b\xaa2\x9b/@\xdc\xf4\xb7\xa1\xed\x19\'@\xfeF\x99\x80f\xca&@\xcc\x0c\x8e\xc4\x8e1+@\xd6\x01\x9f\xea\x10$.@\x04\x03-\x802 0@\xbaOw=.\xd0\'@\x92\x81{\xc5\x80\xe0/@9I\x97\xb0\xfa\x8e\'@\xfe\x05\xa98)C)@\xc2\x95I\x14\xf8\xdf(@s\xde\xc8\xbd\re(@A\xaa\x15p\xcco*@\x11\xab\xe9o\x89\x10)@\xb7\x8b\x185\xeb\xc1%@g\x08\xc7Bk\xfe(@\xa9w\xa5\xd6\xccT)@\x18u\xadq\xd1[/@$0\x14g\xfaR0@\xac\xfc\x88e\xee3/@\x9bM\x94/\xf9\x9e%@\x87k\xb1\x0b\x86a*@*\x96\xab\xe1\x1b\xbb%@\xebx\x92f\xc32.@49\x13\xe0\x01\n+@\x8d\x16\rC?\xaf,@\xa5\xf74\xe4\n\xbc%@\x05\xe8\xca\x7f\x9c\xf0/@+\xa2!EN\xf4-@X\x0e~\xa3|\x1a/@2GD\xfd\xd3\x03.@7\x13\xa3\x12[\xee*@\r\x8c;\xf6t!/@\xef\xad\xf6>\xb6x(@9Ge\xaajn(@R6\xf8\xac\xee\xb3%@d\x8c\x12\xbe\xa9\xa0%@7\xd0\x13y#\x9d(@\x15\xdb\xdd\xdfW\xf9)@\xc4t\x15\xdd\xed\x8a*@\xd9H\x1b\x94\xab\xc8\'@\x0c]\tp\x9e^.@\t\xa7J\x1473)@\xbf\x99\xe0\xc9{\x1a/@\xc1$\xf1\x92z\x94\'@\xb8\n\xbb\xcff9)@,\xa5\x85f\xdc\xea\'@|\xd4&\x88D5)@\x10m\xb3\xf9\x8d"0@A\xd9\x93^\xd5,0@\xf0\xac\xc8\xf6s\xcd%@\x97\x8a(@\xc5-/@\x0c\xb2Q\xb5\xd5\xc7%@\xfe{Q]vC-@br\xf1\x13\xbd\x08\'@v\xaeEK\xe0)(@\x08\x83SS\xa1S-@3O\xaf\n\x1d\xe6(@\xa6,\x7f|\x82L-@\xfb\x10\xfc\xfe\xf1\x06(@\xea\xf2\x00T\xb22*@\xb2\xc4#b\xcf\xe7%@(\x00\xb8\xe5\x95\xd6*@\xad\x86\xc9\xa8}\x08/@u0\x05\xd4\x8a\x94\'@]\x96t\x08y\xb5,@N)\x07\x10\xd5\xd8-@)2\t\x0f\x06Y)@\xdd\xaf\xb6\xed\x83\xc6\'@\x81\xa4\x08\x90\x0f\xef/@\t\xd9\xf9\xcf\xe9\x89/@M\x87\x10r\x1b\xd8\'@\x98\x8dJ\x07~\x18+@-]t\xed\xd3\xf4&@\x03\xa6\xac\x14\x90K(@\xce\xe3}??\xf2+@W\x14Z\xc3~\xc2(@\xcf\x82\xc1M2\x1d,@\xb9V\x85\x9c\xbeT)@4f;N\x0b\xb7%@JW\xe7\xe8x\x10(@\x17\x06\x08\x95\x7f\xca-@c\x94Is\x8d].@\xaf\xf0o\x0bh\x1f/@\xec\x9e\xf0\x1d}\x9b,@\xd9[\xb0F8\x83/@?#\xa3@\n\x1c(@\x84\xe6\xdd\xf8\xc9\x9a/@K\xf5\x0e\x84\xd2\x1f(@\xdc\x9a\xc9+C\n)@\x0bB\xa2\x00v\xe0-@_\xad1\x08\xac\x18)@\xbc\xb8\xd9%T\xc5\'@7gjR\x9c\xc4(@JW\xe7\xe8x\x10(@\x05\x1e?\x7f\x02\xf7(@\xec\xec8\x03\xd9\x88/@\x8f\xbfY\x02 9/@\xe5\x00\xe7{\xff=/@G\xc2\xa9\xfbt\xf9-@\x06{\x97|Y1)@\x8d\x0c\x8e\xe7\t\xf7.@5M\xa6\xe9U\xe7.@\xd3\xe83\xe9\x0c3)@XG\xb5\xf1#C)@\x9e\xd0\xaf\xaa\xa3\x01+@\xc0\x85\xb9hg\x05/@\t\xb3d\x05@\xad,@\x03[\x1a\x02\xc4\x02+@\x1f\xe7f\x1c\xcc\x1c)@\xf5\xc3\xb4\xc8/|)@1:\xa0\xd4\xc0\xa2,@|V\x94Q\x88\xc0,@\x13}^\xce\xd2\xb3,@V\x80\xe6\xad\'\xa2,@\x00\x1f\r\xdc(y(@f\xe6}?\xf8!(@\x0cTId+\xa7(@\xf9\xfc\xbbM\x1e<\'@}\'\xf3b\xf7\xe4+@\x8a\x1cs\xb7\xf8-/@u(\xf5U\x80\x19+@\xcc\xbdX)\xc1*+@\x84p\x15\xa2np*@_\x03\xe8\xbe\xfa\x8d\'@l\xb6\x8b\x0e\xfe[/@C\xee\x87\xc9\x10\x95\'@C\xee\x87\xc9\x10\x95\'@9U\xe4p\xc2#(@\xcc.\x10\xb2\x10\x8b-@\xcd\x06@\x8f,\x9c\'@\x03\xa3b\xef\xb6*(@a\xe0\x98\xf7\x17\x15+@F\xb8\x0b\x90y\x1b+@\xabn\x9a\x13\xb8q,@F\xb8\x0b\x90y\x1b+@\x7f\x0f\xf3\xd2/80@E\xb9\x91\x80\xae.0@\xa5LkF@\x8f/@\xdfu~\x0f\x98\xc8*@~\xf5!F\xa7`)@Y\x97C\xef\xaeM)@\xd3\xa8\x19L.=-@\xa2?\xba\xf3\x9c.(@\xeb\xed%H\x81\x84*@\xc0^\x97h\x16\x86*@\x90\x11\\\x1c`\x84-@\xb3G\x0en\xf5\xa2+@\x9f\x8f7\xaf\xe3\xac+@1+<\x12\x05\x9f%@m7$\xd7\xfbR)@\xf1\xde\x90\xa1320@\xda<\x98B\xc6\'/@h\xfev\xc5p\x1d/@\xf1\xca}\xf7\xf7\xb5%@R,C\xf9W\x94/@L\x9c\xa5*^\xea*@\x00\xa1\xb4\xd91\x01*@\x02\xc0\xa7\xb7\xe4\xfd)@\x9c&}\xc5\xe6\xd4%@\xff\xeaz\xee\xdc!/@\x0cy\'2\xc6\xa2/@\x04\xc7\x1e\xdb\x86\x18)@\xa2\x05&\xf1\xcd\x14.@hT6m\xf5\x1b/@=K\x06\x1f=\xce/@\xe7\x19\xb2\xae\xd5\xf6-@\xacD\xe8c\x03T.@5Y\xa3\xc8#$)@\xbf\xc0\x0c\xc6\x1do-@L\xbf\xaat1\x07\'@y\x9eP\x8b\xb3\x04(@\xcd\xba\xeb\xa5Q\\(@~\x87\xf0\xec\x00z&@\x03\xf4\xdb\x15\x81\x0c\'@\xc3z\xb6&\xb0K-@\xeb\xd0u{|\xcd-@\xbd}p\x12\x93\xfe/@\x90\xd3K\xcf-\x05\'@_\xb8D4\xecs(@\x7fZ\xff+dQ-@\x92\x88\x97.R\x98(@~,\xf3\xaa\x07-\'@\xa4D\xfc\'@\x100@"\x0f\xa9^m\x82(@\xe9P\x0c~\n\xa5(@#<\xa4\xbcA\x1b)@\xd6\x8b\xa0\xbd\xd9\xa6(@\x8e.b\xe0\xd8\xf6&@\x08%C\x89\x92")@\xcc\xf8\x88\xb2\xe6))@&\xf6\xbb\x16B\xf2-@-\xc6pX\xf4\x90/@S$\x92x\xa8\xfa(@\x9c2\x1e\xe1[\x17,@\x03[\x1a\x02\xc4\x02+@\xd3\x90\x99\xd0j30@\x00\xe2q\'\xaa\xfe*@t\\`b\x06\x0b(@\x8d\x7f\xda\x04\xacF)@\x00e\xc7\xb4-\xb6%@/_\xd5\xf2\xc4\xa5&@\xa7\x10\xd9\x83p\xb0,@\xc4\x99\xa4QU\xe6-@\n\xbd\xef\x14\x96?-@\x13\x0c\xb6\xe2\xb5\xad/@.\x97\x81\x89\xea\xb1&@\x8a\r]\xa6\x83v+@\x18\xe4\x13\xf2\xdc\x96\'@p\x13)\xac7\xb5-@s\xfe4\x0e\x18\xe3/@5\xa0\xa9`\xd8\x95/@\x8c\xeb\xaa\xcf$\x86/@`\x02*\xc7\xa60+@\xd0\xcc*\x0c\xb3)+@\x8b\x02\xf5r\xa7$+@\x95\x8b\x08\xaclv/@\xa5g\x81\x89\x0c_+@m`\x9a\xe4>@)@M\xc8\x077#F-@\xdfu\x8c\xa6p\x17+@\xa2\xabW\xcf\xc0\x1a+@9}\xc6]\x0e\x84-@\xad>%\x14\x9e\xfd\'@D\xe2*\x885\xf9*@\xd2\xe6\x9b\xbf+\xb0,@\x05\x1f\xbc\xd3\x0f$(@\x99q\xc1\xe2\xcb\x86*@\x98\x9c\xe8\xbb\x05\xf3&@o\xd9\xd2A\x1bl*@h\xca \x12\x97\x83&@Y"\xc9\x82<\x1e)@\xf9\x9e\xf6\x18\x11\xb7%@\x9f\x81\x93^\xb5\xb9%@\xac\x00^\xf2\xbe\x0e\'@\x97\xe2\x9f\x94\xd70)@E\xc9\x1d\xf8\xdb\x1f)@|\x84\xc1z\xa4\xe7.@y\x17B\x9bs\xed)@NP\xe8\x9c\x9a\xd5%@!(\x0el\xbd!)@x]r0\xdb\x01.@\x1c\r1\xb9\xed\x12.@\x85\xfaX\xbd\x93@.@;7\x991\xac\x1f)@\xb0\xe6|\xe5y$.@\xd2\xe5}D\xeb\xb0/@\xce\xa1\x99\xea\xc2\x90/@\xff\x00S\xe8\x16Y.@\xc8\xf7{a\xef\xed-@\xca\xc6\xed\xa9v\x12/@5cq$d\x15/@\x14\xca\xe1\xde\xcc`.@\x9fC\xb2\xfe\xad\'/@\xef\x8bX\xden\x1a+@\xb7O\x1aT\x07\xd6-@0\x95\xdb\xec\x05\xd8\'@\xa8?\x8d\xdeQa.@++fT\x1c\x15+@\xfbr\xf4G\xe6d(@\x19?\xa8\xb4F\xd8+@;\x10\x7f\x976;(@\xe5\x1d\xab\x00\xbf\xa3/@\xa5i\x173C\x1e)@\xa4\xd1\xcf;\xf9\x96,@\x94\xc7\xab\xab\x91\x9c%@[d\xe3c\xfb\xa8%@\x99\x7f\xb0\xd7\xca\xf8&@\xdb\x8a^\xed\x820-@s\xb5X\xac\n..@\x95\x9b\xd2r*N-@\xe6\xf0\xc9\xea\xda\x08/@T\xcf#\xc49\x06-@3\xc5^\xda\xb6_+@\xd1`\xe9\x83P\x0e/@\x81f\xae\x0f\xef\x98/@\x1e\x90\xb9\xe7O\xc9\'@\x96B\x01\x9f\xa0*)@\x11\xa2uK;\xdf(@\xd1\xa5\xc3\xae\x00\xe0/@\x7f\xb9U\x02\xaa\x8a+@\x18\x9cW\x81\xf7\xa5+@\xda\x10\xec\t\x00\x16\'@-\xd71s\xc7\xcf/@\x87\xca\x95\xd3\xb0\x10+@\xe3\xc2ua\xd7\xc8/@\xf6\xb0\x9d\xb7\x02\x8c\'@\x18\x9cW\x81\xf7\xa5+@\xda\xd5\x8bvx\xb0&@\xec(\xaf\x1eE\xa1-@6\x14\xfd\x1b\x9a\x90-@.Z\xe0\x0f\xccc-@\xc6\x0eI\xd3BP-@\x1f_\xe6^\x05\xb0)@9\xef\xba\x04\x88!0@\x96\xee[\xc4\xbc\x1e0@CC\xa6\xfen\xe1-@\x1b\xc9\xf8\xcd\xb03)@\xb9H\xa7\x1e\r\xeb*@;\x16\xc8O\x98\x000@\nN#\xbb\x8b\x040@\xd7\xbd\xa1\xdf\xc0\xb4/@\xfb\xb7#\x82k\xde\'@\xe2\xa2K\x1a\x05\x180@\xcf\xf9\x1e\xd1\x96/0@\x82\xb0\x18\xda\xb9\x92,@\x08\xd5\x9fzu\xb9/@Z\xfb\xc3"b9.@\xfb\xdd\x88\xf8~E0@\x04\xb6\xf1\\\xb4\x88/@%2\xab\x84\xa6C0@\x0e\xf9yB\xed\x8c,@dH/\xd3\x00\x8f/@\xdbI*AN\xf3-@R5(\xeb\xb8\x13)@\xdf\x96f\x99\xad\xb0/@\xbax\xd5L\xa4b.@\xfa\xe5o\xe8/s/@`\x8f+q\x02y)@\x1c\xdb\xbf=\xd9@.@+8gg\xab))@\xc5\xf6\x06!9\x1e)@\xb5\x89\x00M\x91:)@#\xf0\xaa\x0f\xee?)@\xb6\x05\xafu3\x0c/@\xd8\x80\xd1\x06y\x12)@[\x84\xef)\x8c\xc9)@A\x8a\xca\x0e\xbb$)@@\x86~\x89^\xc0/@e\xa2\xf5e\x1b\x80)@\xad\xb2M\x0c<\x98,@\xb9\xac\xc4\xab\x08\xf9)@\x92<b\x04<\xea)@\xeb\\\x93)\x1bv,@r \xb6\x8b=u,@\xba\xb5\x9a\xf5\x89O)@\xeci\x11\x86\x18I,@\x8a\xbe\xe9?\xed%(@\xcd6\xdd\xd3\xee\xa2/@\xcc`\xb9]\x8eX)@b\xf7I\xc9\xba\x03+@\xef\x1d|MA\x19+@%\xfa\x1b\xf6\xa5^(@\xaf\xb9\xcb\xe8?\x04+@?\xe1^\x9a\x8a\x98/@\x85\xd9\x06C\xb4\x1a+@\xe4\x0bJ>z),@\xf6p[\xda\x89%+@\xad\x8aG\xf1}_+@\xa8E\x11\xe1!\xd5\'@\xa0 \x88\x14\n\xb3)@\xbe^\xcc\xcc\xdb\xa1-@%{Y\xf0h\x07.@P\x851\xc8\xd0\xe0/@\x10\x01\x856\x18Q-@\x936\x99Z\x1f\x04)@\xdb\xebdX\x96\x80-@wGg}O{(@\x15\x8f.\n\x03\x97-@t3\xe3\xf0%\x9a&@B\xd7\xd0\x16\xf6\xbd-@>\x9f\xd87\xb4\x1b+@\x95\x08P8v\xd0(@8\x85:\xcbO\xe8+@'
p29
tp30
bg3
(g4
(I0
tp31
g6
tp32
Rp33
(I1
(I951
tp34
g13
I00
S'\x08sT<\xe6\xc6S@\xeb\x1d\x94\x82g\xc6S@\x9c\x03\xcej\xd5\xacS@p\x1a\xb8\xbbM\xc4S@\xea\xcbP\xd3\x18\xa9S@\xde\xf4\xc3\xf6)\xc4S@M\x89\x91B\xf6\xc7S@\x87O\xcf\xbb\x96\x95S@\t\xb2\xfe\x98\xfe\xcfS@9\xe3\x8fN\xf5\xc2S@?\\\xb9\xd5\xa7\xc2S@\x8d0\x80\x87\xee\xc2S@J]\xce\x86\xfa\xc1S@\xa9F\xb4K:\xd0S@]\xbf\rF\x02\xd0S@\x18\xb9R[\xee\xc1S@\xeb\xb0j\xfe\x84\xc1S@\x93\x90\xe8\xf8j\xc7S@x\x1e\xb5\xd5?\xc1S@[SY?G\xc5S@\x03\xcbq\xea\x9c\xabS@rC=\x9c\xc2\x9eS@\x05\xfaSq\xb5\xc0S@\xdcMN\xd1\xe4\xc0S@\'\xd7\xc9\xb1\x08\xcbS@\xebZ\xdc-\x18}S@\xdd.6Xx\xa5S@\x0fyi\xb0\xaf\x9dS@^\xb34;\x9a\xc2S@\xf2\xf0-5Z\xc2S@\x91\x05\xeb*\xe5\xc0S@q\xca.\xed\xc4\xc0S@\xf8\xbd\xf9\xfd\xdb\xadS@8e\x93\xdbF\xcbS@\xbb\xc7\x0b\x83/\xc8S@\xaf\xd0qY\xb0\xc3S@\x17\x84\xc5Y\x1a\xadS@\xc6\x1d~i\n\xb9S@\xec\'J0`\xaeS@3f\x95\x89\r\xadS@\x8eK\xf5\x0cn\x9cS@\x9c4\xb6/\xef\xcaS@\x92\x0e\x8f\xa6\xa8\xc8S@&\xa7\xd6\xcd\x81\xaeS@\xe6\xb5c\x13\xbf\xcfS@l\xaf\xf6N\xc9\xc8S@\x08\x8c\xda\xe2\xec\x9dS@\xd7\xeb\xedW\x01\xcbS@\xc9\xafU\xaf\x8c\xb3S@I\n0Y\x92\xb3S@\xf1\x97\xefq\x8f\xc9S@d%\xd6i\xd4\xb5S@j\xdb\xb3\x1eu\xbdS@\x9f\xdaFK\xbc\x9eS@T\'\xb0gC\xc9S@\xc3\xf0Q\x16\x1f\xb1S@\x85x\x1d\xff)\xd3S@\x81\xc9\t\xf9\x87\xcbS@-\xabs\xbb\x98\xb3S@jz&J@\xb1S@\x87\xbb\x88\x11P\xcbS@F)\xdb\x1d\xad\xcbS@~\x9f0\x80M\x99S@\x8ad\xd9\xfcV\x9dS@\x89]W\r}\x9eS@\xa4)\xab]\x13\xaaS@\x9c\xeel(Y\xa4S@\xe45\xe6_\x0b\xccS@d\xda\xb2\x19l\xa3S@\x83Y\xb5\xf3\xb4\xd3S@\xd5\xc0_\x8b\x17\xcaS@#\xdbzV*\xb7S@\xfd.\x7f\xd7\xec\xb9S@\x99\xa5\xb0}U\xb1S@\x0bh\xa6@\xbf\xb3S@\xae^r\xd2\xdf\xb2S@Ls9\xab\x87\x98S@[\x91\x13k\xce\xb6S@\xe2\x92\x7f\xa6\x17\xd4S@2\x1a\x8c1\xf2\xadS@mn9wf\xcbS@\xb6\x04\xcf\xdb\xbc\x98S@\xf6<.A\xbc\xc5S@\xe6\xb5\x84u\x9a\x99S@\xc2S\x123]\xcbS@\x13\xc5r)C\xa2S@\xdb\x90J\x08\x03\xa7S@J\x93\x9cj\xfe\xa6S@\xef\x99(d\x99\xa2S@\xc2\xb8yr\x1a\xa7S@\'(\xf4\x9b\xd0\xd4S@\xcdZ\x07\xf4\xbc\xd4S@\xe1\x16\xa1\xf2\xdb\xb8S@\xc8\xd5\xe6\x86\x9d\xd3S@\x0f\xaf\x01q\x1a\xaaS@\x19\x93\xbb\x05\xc8\x9eS@r%\x10\xe6r\xa9S@A\x98,_\xb5\xb5S@\xd3\xa9\xd6\xf9\x99\xbaS@\x9d\x01\xf6\xae\xd7\xc4S@\x13\x0b\xc59\x00\xcfS@+\xe8\xe6\x99\xcb\xb8S@\x93\xe1\xd6x\x8d\xb7S@\x987,/!\xb7S@j\x96\xd5#U\x99S@G\x1fYd\xd4\x9cS@\t\xc9\xa9\xbc\x8f\xb7S@\xb4\xdde\x85\xc4\xa9S@\x14\x93\x8b]Z\xa7S@9\xe0\'\xcc\xe5\xc9S@\t\xc9\xa9\xbc\x8f\xb7S@<\xd4\xba\xc3\xc3\xb3S@\x0e\xbf\xf85\x9f\xa8S@\x03\x1e\x8b\x9a\x9b\xacS@v^\x1a\xbe\xc2\xa5S@I\xc0\xeel\xd0\xa3S@\xa7\x13\xeei\xb0\xb7S@\x9dm\xd6^?\xbeS@r\x9a\xd3!0\xc2S@{\x8a^g\x0c\xb9S@\x0e\xafp\xa7\xbb\xc0S@\x17\x0cE\xe6h\x9eS@\x1b1\xd5\xfc\xbd\xa1S@"\xc8f\xfb\xcd\xb6S@\x0e\xbd(qk\xa1S@\xe6\xb5#r\xf9\xa6S@4\xb8\x1c5+\xa1S@\xb4\x9e\x8bE#\x9eS@\xaa4\xbdb\x87\xa2S@\x89\x0c\xb9\x91&\xb7S@B\xf4\xf6V\x95\xa1S@\x8b\xd3\xe8\xca4\x98S@\xf7\xa1(q\x11\xc7S@xr\xaf\x96-\xa3S@\xb9\xbb\xd0\x928\xa3S@\x1d2\x02\xd7(\xa2S@Pr\xde`\x8a\xa3S@28\xb7\xa5O\xa4S@,\x1a\x0b\xb5\xff\xafS@\xa3\x94#\xe1\xc6\xb6S@\xc3\'B\x0eX\xcbS@J\x0c\x9cA\x1f\xb3S@\xe4\x1c\xa8\xa5#\xa9S@\xe0\xdd{\xec\x14\xc5S@\x12\x1c\xef\xba\xbe\xbcS@\x9a|\xc2Z \xb8S@\x0b0\x85\xf0\xb1\x9aS@\xe3\x8bO\xd0\xfa\xc8S@L|\xba\x10\xef\xc3S@\x05F/\x9ad\xa1S@\xcc\xd7\xe7L\x11\x9fS@9E?\xe6$\xb2S@bW\xfe\xb3\x97\xc0S@\x8a\xc6\x8a\xa73\xa8S@\x03\xf0\xe6\x9d\xd5\xceS@5%"\xf9\xcd\xa8S@\xe5FbC\xd8\xb6S@\xc7\x9bfD\xcb\xb3S@%Y\x99\xb7I\xb6S@P\xb8\x8e\x16K\xa7S@\x98\x9d\xad\r\x01\xc9S@\x8d\x1f\xda\xef\'\xcbS@J&^e^\x9dS@\x97\x04+\x17\xef\xcaS@\xde\xba\xbcE\r\xb9S@\xf2\x85\xc2\x8b\x80\xcbS@\xe9\xab*X/\xb1S@d\xee\xb9\xf1\xea\xa1S@g\x13\xed\x90\x88\xc8S@\xdf\xac\x98\xaa\xb2\xcaS@\n\x1e\x82\xd0f\xa8S@\xa5%\xf4\x92j\x9dS@e\x13\x045[\xa0S@\x8b\xaf\x98\xaa\xc0\x9cS@\xf5\xfa\x00\xb2\xd1\xa7S@bP]m\x1f\xaaS@\x12\xa7\x8cn\x7f\xcbS@\x87\xbb\x88\x11P\xcbS@u|i\xac\xb2\xcbS@\xa0\xae\xa3\xf97\xc5S@\xfe\xa2\xec\xc1\xe7\xd1S@$\xcco\xda7\x95S@\xe6\xb3\xd9\xac\xf5\xcdS@}\xccE\xab\x03\xa2S@WQ\xac\xc3\xeb\xc2S@ \xaan\xc8#\xa2S@\x83Y\xb5\xf3\xb4\xd3S@\x9d\xc86\x8f\x17\xccS@\x0cm\xc3d@\xccS@S\xb3,\xa3\x92\xc3S@$\xd9&\x8el\xc2S@\x1b&P8\xc2\xa7S@\x00\x06\'"\'\xd4S@\x87\t\x07Ph\xcbS@\x17h\x05\x1f\\\xc1S@\x03\x80V\x7f\x89\xa2S@I\xe68@\xe4\xc6S@v\xec\x17b\xc4\xc6S@+%\x804q\x9cS@0\x864\xe7[\xadS@\x90\xc0D<\xd0\xb9S@\x1b\xe2\xb4>h\xa9S@\xef.\x8e\xef\x8d\xa1S@\xf0O\xcd\xb7x\xcbS@S9=r\xcf\xceS@\xc3\xa4\xed\x8c$\xaaS@\x8c\xadY9\xec\xc2S@\x9f\xa0Wb\xe8\xa2S@\xe6\xb9\x1a\xf7\xbb\xa9S@\xed\xd8\xf7\x9c\x0c\xa9S@\xcd\xf1T\x97\xd7\xc5S@\xda\xc9\xf64\xee\xc1S@\xa5z\x90\x06\x9a\xcfS@\xbf\xdd\x18\xfap\xcbS@\xc7\x9bfD\xcb\xb3S@\xd4\xde5\xd3~\xa9S@\x93\xf3\x98A\xe1\xc4S@\xac&k|A\xc2S@\xca\xabe8\xc2\xafS@\xf985\xfb\xdf\xb9S@]\x86\xae\xb3\x85\xc4S@s/\xea\x19\xc5\xa9S@mOpO\x12\xafS@Cv@\t\x11\xc5S@#\x04wVr\xd4S@L\x1b\x10\x90\xba\xa7S@\xa9x\xa5\x9b\xb4\xb2S@\xb5\xa7\xad\xdf\xac\xa1S@=:\xc9\xfd&\xb1S@>\x85&l\x92\xc0S@c\xd9\xb3&\x08\xbdS@\xb4\x80o(g\xafS@m\xa7g\xf4\x92\xb7S@\x19\'\x9a\xa7\x8c\xaeS@\xf3\xfc\x95\xbct\xd5S@F\xab-\xe0\x10\xa9S@\x8c\x97\x17\x9f\xec\xb7S@\xd1\x962B\xa1\xb7S@\xe6\x84\xe5\x98\xdc\xb5S@9\xdah\x15\xc9\x9eS@\x0f^+\xfd\x8f\xb3S@\xf8<\x8f\xcc>\xa3S@\x84\xca\x7f\xde\xdf\xb6S@G\xb2g\x86\x97\xbcS@\xe6\xdcbD\xd6\xb6S@6\x04\xb0\xf5\xc6\xb6S@Bx\xdcL\x18\xb7S@a\xa4\x8c\x86\xe3\xb8S@8<\x8fvG\xb7S@\xfau\xbb\x99-\xa5S@\xc0\xa1\x82\x8e\xfb\xb0S@y\xd0\xb6\xcc\x94\xb7S@\xcf\xbc\xb06!\xb1S@\x04Z\x0f\xad\x8f\xb1S@\xc7`\xfc\xb3\xf2\xbcS@\xdbZT\'\x99\xb0S@\xb1\x9dh\xa11\xd5S@+\xe8\xe6\x99\xcb\xb8S@\x0c3x\xeb\x9f\xb6S@\xb7\x82<J\x1b\xc5S@\xa6\xc8Tx\\\x99S@\xda\xec\xddMB\xe5S@\xcc"\xb5<z\xa5S@\xdb\xb8\xb6\xa6\xb1\xc0S@b>\xc5\xc2C\xb8S@\xd4\x95\xd4\xe7\xf0\xa1S@\xf9X\xdc\xd2\xde\xa7S@Q*\xaa\x80|\xc9S@\x7f-u\xb0\xd4\xb8S@\x18\t\xb0\r\xe0\xcaS@\x89\x7fu7\xd3\xc8S@\xdd\x15\x0fyq\x97S@\xca\xfdc\xb0\xf3\xa2S@\x13*G\xf2\x84\xaeS@\x1e@\xfe\xd3\xc7\xa5S@aiKR\xd9\xa3S@P\xd6\x14\xb7\x8f\xc1S@\x8f\xa72r\xe5\xc7S@\x1feP/\xfe\xcaS@W\xb4\x8a\x06\x7f\xb7S@iF\xa6O\xcd\xb6S@\x8c\xa6*lo\xb0S@\x9c{\xe82i\xcbS@\xfa\x1c\x81Ra\xc9S@m\xb7a\x7f]\xcbS@\xa2\xa9\x06\xb9G\xd0S@\xc6\xb6\xa6\xa5\xe9\xc6S@\x95\xef\x89\xd6~\xaaS@\xcc\x13\xcf\xf8\xad\xaaS@@\xc2-\x9e\x13\xc4S@\x05\xd8\xd7C\xcc\xa5S@\xb4c\xac\x98\xcf\xc1S@\x87\xd1\xdb\x99\xb9\x9cS@]\xcd\xd3i\xc4\xb0S@J\x85\xe5\xe3\x88\xc2S@\xe2\xf1\xc6\xd4\x92\xa9S@\x15g\xfa\xf6\xe3\xc0S@\xf6\xbc\'*)\xb2S@\xc6\xfe\xd0\x94\xfa\xa7S@\xdb\xa2&]\x0f\x9fS@\r\xb3c\x8dJ\xa8S@9\x11\xbd\x8du\xa4S@\xbf\x85\xf7\x1e\x82\xb8S@;@\xaf\x89p\xa7S@\xd7\xb1$\x1c\xb2\xc1S@\x010\x9c\x84B\xb1S@%k\xc9\xc3\xec\xb9S@\xe0\xf4\xf6\x1f^\xa3S@I3\x89\x9f\xc4\xceS@\x8e\xc7\xfd\x8ar\xa1S@\xbd\x05\xdf\xc1\x08\xb7S@\xcc5K\xaa\xd7\xafS@\xbc\xa6I\x8bD\xb6S@\xc0`{\x90\x8a\xb7S@\xc9\xa4\rxp\xa9S@2\xed\xfa\x9a\xfc\xa9S@\x94\xfcb{\x02\xb8S@\x10\x86\xc8\x9c\x89\xb8S@\x01v\xd3 \x03\x9aS@\xc7\xca\xa0\x19\xc1\xcbS@\xf2\x17L\xbcQ\xcbS@b\x06R\x03\xb9\xa1S@\xae\x16\xd0\xce~\xaaS@O\xeaS\x11q\xb3S@>2z\xf7\xab\xaaS@\xe1W\xd4Tg\xa3S@"\x02&\xb7%\xadS@\x9f\xa3+5\xc2\xc6S@\x873\x8b\xaf.\xa4S@\xc7\xc4\xf3[\xfe\xc4S@R\xcc\xb4t\xec\x9dS@\xc7\xc4\xf3[\xfe\xc4S@6\xbcj\x8d7\xb4S@\x04-\x9f:\x18\x9fS@\xcf\xd7\x8b\xd1\xe8\xa4S@\xe1UHi\xf4\xabS@%k\xc9\xc3\xec\xb9S@\x98J\xa0\xaao\xaeS@\x0c\x94\xa3\x87\x1f\xb4S@S\xb3,\xa3\x92\xc3S@J\xfc\xcdQ\xb8\xa7S@\xbb\r\x13\x04\x90\xb7S@\x87!u$e\xb8S@\x9a\xfb\xb1\xaaG\xafS@Z\xe1B\x978\x98S@\xb4d\xf0|?\xd0S@P*o_7\xc6S@5\xde\xeb\xfc\xc3\x9eS@T~\x92\xa7\x81\xc7S@\xac\x93\r\xc2\x18\xb9S@\x14\xa5\x15\x1f\xcf\xaaS@\xe5\xbd#\xd4}\xbcS@W\x94\xd16\x81\xb7S@\xa9.\x9b\xf8\x00\xc3S@P\xf9\x02G\xdf\xc2S@\x87!u$e\xb8S@\xd14\xa0\xd78\xb3S@(hSI\xff\x99S@\x00"I\x99\xb5\xcaS@\xcd~\xd6\xbc\xfe\xc2S@\x96\x12\xb0\x97\x00\xa6S@\x86\xab\x1c\xc3\xfa\xb8S@F\xec9;\x08\xb9S@\xed\x9e\x01\xceU\xaeS@\x91\x8d#\x1a\xa2\xcfS@\xb9\x9b}\x92x\xb3S@\x18\xbf\xd1x\x9f\xb8S@\xa4\x14\xf3\x1c\x0b\xb1S@i\xf3a\x97e\xcbS@V-y\xce"\xcbS@\x93\x0cz\xdf\xb8\xaaS@\xc8\x9e\x95\xadT\xb9S@\xd8\x80\n{\xbe\xc1S@\x01\xa7\xea\xec\xf5\xc1S@\x13j[6\xd3\xb9S@\xd1\'Hgv\xcbS@\x8e\x1b\xb0\xfb\xe9\xcaS@\xa6C`83\xb1S@\x18\x11\xd0\xddK\xbaS@\x0b[xm\xa6\xc1S@\x92\x8e\xd0\xc5\xae\xa7S@ \xdek\xc3\x18\xcbS@7\x10\xd4\x1f\x9c\xc5S@\x93\x1e\xc9\x0c\xd1\xc5S@gx\rJ\xd3\xd3S@\xb4\xb4y\x0b[\xcbS@\x99\x0e\xc1\xdd\xc5\xb2S@\xe2NT\x85\xaf\xaeS@\x1b\x7f\xf9?A\xacS@oM\xd7N\x9d\xbaS@\xcc\x7f1\xf9\xdb\xc5S@\x17\xd5\xb9\xe3S\xc9S@\x14F\x8c\xa7\xfd\xa8S@\xb7\x8d\xba\xbds\xcbS@\x04Q\x89h\x85\xb1S@\xbd\xad\xd0\x978\xb7S@\xd6\x1a\xa3\xb9?\xc5S@h\xdf^\'\x92\xa8S@\xb7\x8d\xba\xbds\xcbS@\xe5\xb8\xdd*D\xc2S@\x18~\xfdy\x9b\xb3S@\x1a**\x14\x80\xc1S@T\x14\xd2\xc13\xa3S@\x9d\xd1}\xe8\xcd\xcbS@/\xd5\x8d\x05\x11\xa5S@\xc9\xfb\x1e\x91\xf6\xb6S@f\x01\x15g\xdd\xb9S@\xa6\x05\xdb\xb9\xc9\xc0S@1\xea\xf8\xca\xb9\xd3S@H\rEK\xab\xa7S@U\x07.\x98w\xa9S@5\x0f\xc4`4\xd4S@f\x01\x87\xeb\x0b\xa9S@\xe1^\x07\x0ep\xd5S@^+A*\x1f\xd4S@\xbd\x1f\xe8@^\xcbS@V\xe7\xa1\xd6-\xa8S@\xcbJ[\x1f\x95\xc4S@\x115\x86\xbfF\xe7S@;5g\x1aA\xa3S@\xe9\x06\x85\xd3\x81\xd4S@\xa2\n\xd2\x85v\xcbS@\xd4\xc0\xf5:\xf9\xb2S@\xaduZ\x11i\xbbS@6\xfcp\xb2*\xa9S@\x8c\x1f\x0b\xb4W\xa4S@r\xb4\xc0\xab\x10\x9eS@\xe0#\xad\xffi\xa3S@=\x95\x994R\xccS@\x9f\xd8#\x82A\xb7S@\x02UD#E\xa8S@*\x80\xb0\xff\xf1\xa7S@\xdb\x18S\x03\xd7\xceS@4S\xe5\x98U\xb7S@\n\x0f\xaa7L\x97S@\x99\x02\xa0\x80\xe0\xceS@jz \xcf\xd7\xb8S@\x8e\xa5\xe3\xbc\x0c\xc4S@V\x9b\xa3t\x14\xacS@M\x1bp\x96\n\x9dS@\xe9vm8\x0f\xbfS@:\x80\xe4\xad\x85\xa2S@a\xcfZ@\xa6\xaaS@\xcd$R\x843\xa9S@\xa5\x90O\xe5\xc5\xb7S@O\xb4\xd1\x03\x91\xa9S@\xd4\xc74\x00\x94\xb3S@\xf7\xc9-y^\xb3S@\xb9\xa06\xfe\xfb\xa1S@\xe0\xcd\xa6\xd3\x1a\xa2S@\x10a\xab\xe6\xfd\xb3S@\x1a\x12l\xb4D\xb7S@\xc0\t\x1fU?\x9dS@\xe2o\x88\xb1\x0f\xabS@\xb4\x91~\xd0\x05\xabS@s\xa3\xd4w`\x9dS@u\xb5e\x8d\xce\xa1S@\xed\x0c\xf44`\xb7S@\xb2\xf5"\xea\xcb\xaaS@\x87\xa3\x12<e\xb7S@\xed\xabL\x94j\xb2S@7\xb1\xd74#\xaaS@\xd8l\x1d\xd8K\xabS@\x8b\xf1CJ\x13\xa0S@\xbdJk\xfd\'\xaaS@M\xab\x10\x7f\xa3\xb7S@\x16\x88\xa0T\xe3\xa2S@(\x10\'\x84\xa2\xb2S@p;\x12\x92\x1e\xbdS@\xdf\x8f\xeb\r\xd4\xb6S@\xb9\xa1p\xdc\x19\xabS@\xcd\x91\xa8mi\xabS@\x7f\x88yL[\xacS@\xdb\xf5\xf2\xe0\xa3\xaaS@A\xd4\xc9\xc7\xe2\xb6S@\xa9\x83\xf7\x06I\xb0S@TWV\xcet\xabS@^\xdf\xc3\x95\xce\xafS@-\xe53O\xdf\xb5S@\xb4K\xbd\r\x14\xa5S@^\x99\x81J\xef\xb6S@g\x08\xcd\x98\xd1\xb0S@\xb2\xa9\x82$\xf4\xa9S@\xd6\xee\x17\x97\x1f\xb2S@\x0f\x9b@F\xc8\xa5S@\x05-7\x82\x10\xb3S@.\x0bm\x92\xdb\xb6S@\x96\x82k\x1d>\xc4S@\x93Y\xec\xff\xe8\xb8S@\xcf\xda\x18\xc5z\xa4S@\x1aN\x94X\xe8\xa2S@#\xe4\xcc7\xa5\xb9S@\xb0\x95o{\xbb\xa4S@n\x9cZ\xf5\x86\xa9S@t|\x17\xfa\x0f\xbbS@b\xc3Z\t9\xb0S@u^\xbc\xb4\xc7\x9fS@\xf2\xf1\xc7\xea\x83\xb6S@W$\xa9\x1fi\xaaS@X\n\xdc\x9b\xb8\x9aS@\x05\xd7\xd0\xf9!\x9fS@\x83\x8f\xe1\x07\x84\xafS@`\xaa\xf3\xd29\xceS@\x99\x1f\xa9\xe62\xa5S@7\x9c\r8a\xabS@0\xcb%]#\x9dS@\xb8cL\xa1e\xa5S@$`0\x9bX\xbaS@\x81Z\xa0\x11X\xacS@\x8f\xee\xbc\r\xda\xacS@\xa4\xab\xf5\xff\xeb\xa7S@\xcf\xd7\x8b\xd1\xe8\xa4S@m\xb5\xd2Y\x92\xa3S@\xe3\xb3\xde5\x18\xadS@\xf1`\xda\xde\xaf\xa4S@;\xc2N3s\xa3S@b\x82]\x14f\xafS@\x9d\xe4\xea\xe2\x0e\xc4S@\x1c\xe3\xa9\xad\xb6\xc1S@\xf7\xa2\xf7\xde.\xc4S@\\\xe3\xef\x15\x9c\xc1S@\xc6\xb8\x8e"\xef\xadS@\'3\xe1p0\xadS@\x0b\x88/\x9d\xd7\xa2S@~\x08\x1b\xd1\xe2\xb9S@.\xeb\xce\xde\n\xa8S@d"\xb4n\x9e\xc4S@\xb4\xde\xc4\xca\xb2\xb9S@\xc0\x0f\xe5\xad\x85\xa2S@\xc3\x1e{\x8a1\xc1S@,\xf9U\xaf\xff\xa2S@\xb1\x17lt\x0e\xa2S@\x86^P\xdeH\xc2S@\x8aY\xc9dy\xaaS@\x99\xdcj,\xc3\xc1S@F]=\xd4B\xacS@\x13\xa4\xda:\xf7\xb0S@\x03|\xa5+\xbc\xa1S@~\'\xb8$\x8e\xb0S@p\xb1\xb6Z\x0b\xacS@\xa2\xb1\xc2\x89\x08\xa0S@\xa0\x89\x99\x93\xe9\xc1S@Fg\x1d\xc6\xf3\xa2S@\\Y\x892\xa5\xabS@\xa9&\xaa&c\xabS@\x1cs\xecT\x15\xc4S@m\xe1\xce\xe6Z\xadS@\x88\x8eO\xcc\xcb\xaaS@c)jm\xca\xc6S@\xa5\xa4\xde\xd1\xb0\xaaS@Ql\xda\xe7\xec\xa9S@\x154\x0f\x9c|\xa9S@\x1f}\x1c\xe11\xb7S@\xe5\x98\x92\xb24\xa9S@\xb3g\xe4i\xd4\xa5S@\x8e\xf9;\n\xf8\xa7S@1\'r\xbf\xf1\xa9S@0\x0b\xbeY\xfa\xa8S@\xab\x03\xe8\x10\xdf\xc4S@\xe0\xd4\xeb\x11\xc3\xa7S@Q\xb9\x01\xa0r\xb7S@_W\x0e\xee\x1c\xd0S@D\xe8\xa9\x94~\xc7S@\x0f\xbd]\xf8\xc6\xb7S@\'\xb3))\xc1\xa4S@E{\rt\xb5\xcaS@T]\x02\x95q\xa8S@%v\t\x0e3\xcfS@u\x94P\xb5\xf6\xc7S@\xe4\xaa\xd7}\x15\xadS@MY\xafb>\xcfS@\x077\x1c\xc7\x03\xb9S@\x94\x8ec\xb3\x9f\xcfS@v\xaeR\xe8\xb2\xadS@wL\xf2\xe5\xf1\xcaS@e\xe5\\\r\xdb\xc8S@\xb0\x9e\xe6\xde=\xb1S@~^\x08\x02{\xaeS@\xc5\x83\x1d4\x9f\x9eS@\x99c\x82,\xad\xa8S@11\x81s\x8b\xb3S@6\xf4M\xeb\x7f\xb8S@\x82w`Xz\xcbS@\xf6[O\xb0h\xcbS@\xe6\xdb\xb3\x98^\xa9S@\x9b<\xbc\xdd\x1f\x9fS@&\x95[\xfa(\x9fS@`"\x87\xdf\xe7\xb6S@V\xc8x\x81\xa3\xd0S@\x85f\x05\x0f\xe9\xd1S@\x92\xe9\xb0\xc1]\xa8S@\x9c\xff9\xed\xc4\xb7S@\x8a\x946\x89\x00\xb4S@Q^\x8b\x89\xd8\xb7S@\x9a-^\xecx\xaeS@\xbc\x9f1\x8fj\xb8S@\xaa\xd4\xb3\xad\x18\x9bS@\t\x84\xd0\xbf\xd5\xcbS@\xb70O<\x00\xcbS@\xe6\x90N\xacB\x9eS@\xd4j\xa1"u\xcbS@\xaf3\xca7\x00\xafS@=\x95\x994R\xccS@\xcb\xa0\xc1y\x1e\xcbS@G\xb77\xf58\xb8S@\x8d\x14\xb6\xe5@\xafS@i\xd2"\xf5\xa6\xb7S@\xcd\xac\x0cp\t\xafS@\x8a&\xa3T\xe6\x9dS@\x02$\xb9\x9e\xa2\xaeS@x\'\xc2\xd4\x1b\xb6S@od\xd2\xffp\x90S@\xc4W\x9e\xb6\xa1\xa6S@\x86\x03\xa6\x16\xeb\xadS@rY\xbb\xd4V\xb3S@\xd9\x9f\xf1\xafz\xb7S@\x01I@^\x88\xb7S@>\xe8\xf9\xa2\x1f\xbbS@\xde\x05-\xe4\xa8\xaaS@\xa2\xd51\xe0X\xb7S@\x96]\xfb0c\xb3S@qyGMk\xb3S@\xcd?\xf1\xa0z\xadS@%\xe5\x04A\xc8\xadS@\x9c\xaa\xd3Q\x86\xcbS@\xe1\xcf\x8a\x98h\xb7S@U\x1b}\xa8\xba\x9eS@\xae\x9c\xe9\x0c3\xb8S@\xeci=\xf6\xb8\xb6S@\x83F\xd4\xfb\x12\xcaS@\x9c\xe8{R\xe3\xb6S@\x9bG\xb7{\xbf\xb2S@\xef\x9b\x81\xb3\xe1\xb9S@5A}\xb0\xfc\xc4S@<\x926\x0c\xa6\xc0S@\xe1\xf4Q\x06\x91\xb3S@\x11W"2\x01\xb3S@\xe1\xdd\xd8\x1d\xd6\xa9S@G\xdf\xeb\xf0\x8c\xb7S@u7]\xd8\xb1\xaaS@\xd6f\x96\xf1l\xbdS@D\x9d\xcb!\xd6\xccS@\xf2\x02O\x88\xce\xc4S@\xe5\x14\xcd/v\xb6S@\x05t\xea\xe6\xef\xc6S@\xb1?\x1d(\xa5\xb6S@\x91\x80\xdf\xcaZ\xabS@\x8c\xff\x1ej\x87\x9dS@\xae\xd5/\x17\x8a\xa9S@\xb0\xd4\xdb\xb9M\x9fS@7\xcc\xc9\xba\x1d\xb6S@\xa6\x158\xec\xad\xb1S@\xbb/\x02*\xea\xa6S@D~\x8aH\xec\xb6S@7\xe3\xeb\xf1?\xa4S@e\x0eB\x04\xb4\xb2S@\x87\xb7\xce\xb7\x1a\xafS@\xf1\x9d.\x8e\xdc\xb0S@\xea=\x1eJ8\xc4S@\xd0\x9aq\xcd\xfe\xb1S@\x8b%\xee"\x01\xcfS@\xcbM\xd3\xe9a\xaeS@\xd7\xc1\xc7\xcf\xf4\x9eS@\xc7\xdd\x85\xdeE\xb6S@E\xb6l\xa1\xcd\xa4S@\x18\x19\x188\xc0\xa4S@\xa6\xab\x9bG\x90\xafS@$\xc7\xd1X\xa2\xc3S@0\x0fl\xb3x\xb9S@I\x0e\x9f72\xb9S@\x1b\xab\xa2\t\x11\xb6S@;\x0b\x06\xc8=\xaaS@\xc2\xeb\x1dT\xf9\xa8S@(>\xb2\x8b\xe4\xc4S@\xbf\x9e\x03\xfb\xa5\xa8S@wk\xc8\xc9\xa2\xc4S@\x9c\x93\x82QK\xc1S@\xa8?\xdek/\xafS@p\xeb\x1dL\xe9\xc0S@)\x08\xb3Gr\xc5S@\x06\x1c7\x1a\x91\xc1S@$\xc7\xd1X\xa2\xc3S@\xed\xe7\x8aZ\x8d\xc0S@9\xde4\x93:\xa9S@\x93\r\x14\x1e\x00\xa8S@TY:\xa3\xd2\xa7S@4\x94\x8b\xdd\xdf\xacS@\x1a`\x82\x8e\xb2\xc1S@H\x86e\xd7\x96\xa5S@\x9edN\x10y\xa5S@\xab\xb3B\x00\x00\xc2S@k\xb1S]\xeb\xc1S@\xd6\xf1\xe3\xdd.\xb3S@\x07\x84\xf3\xd6\x11\xa3S@N\x0bmO\x16\xacS@\x06g\xe7s\x9d\xb1S@N\x8eSrD\xb8S@h\xa3\xfc\xba|\xb6S@\xf6\r\x03\xcc)\xa9S@\xdbSvf\x1e\xa8S@#\xfe\xe7\xf4\xbc\xa7S@Mnj\x15\x88\xa7S@&L\x0b%\x8b\xc5S@f\xef$\xf2\xfc\xb7S@\x83\x16!\xad\xe5\xb5S@P\xdbH\xd7\x83\xbaS@\x9a\xcb0\xef\x8b\xb9S@\xcb\xba\x17\xa8\xb0\xacS@\xfeG\x85ri\xa9S@\x96i\x02k\xc8\xa7S@4\xc3\xa2\xc5\xe2\xa9S@\xa3\xbb\xaav\x12\xb3S@, To\xaf\xb7S@\xb3\x87W\xdc\xc6\xb2S@\xb3\x87W\xdc\xc6\xb2S@\xf8\xde\xfb0^\xb0S@\xaa\xdc~`\x07\xb5S@s\xed\x1b\x1e\xd7\xb1S@\xda\x04\x1a\xaa\xdb\xafS@\xbe\xe4\xf2\x94\x85\xa2S@@\x82t\x9a\x01\xa2S@uz\xf4U\x95\x9cS@@\x82t\x9a\x01\xa2S@\xb5:\xe7\xbf\xe9\xb2S@\xc9\x8dd\x98\x10\xb3S@T\xf8\xab\x10\xb0\xacS@\x88\x94\x0c\x96\x8a\xa1S@C\x12f\xc0\xce\xa5S@\xd10*\x89\xee\xa5S@\x147~G&\xb6S@T\xcb\xd1\x80]\xa9S@?g&\x8a\x0b\x9fS@\x8c\xb7\xdf?\xb3\x9eS@$\xae\x06\xc6\xe8\xb3S@rm\xc72\xd8\x99S@\xea\xa7}C\x7f\x99S@7{8D\x00\xafS@\xa2\xc9\xb9,H\xc5S@F\xf4\xd7?i\xb2S@\x10\xd3\xcc4d\xb7S@\xff\xa1\x89\xab\x87\xb7S@\xbd\xaf\xdaSy\xadS@\xa2E\x9a/\x81\xadS@\xc6\x9f\xe4#M\x99S@)s\t\xd7\x0c\x9cS@\xa1\x0e\xb81:\x9bS@\x81\x9e\xf1\x90\r\xaaS@Z\x16y\x99#\xb7S@\x7fN\xa4\xfe\xbf\xadS@,\xb9$\xea\x8a\x9dS@`\xed\xa8\xea#\xbbS@A\x1du\xf9\xe2\xb6S@\x9eC\xda\xe5\xb4\xadS@\xd0\x0b\xe9\x11D\xb5S@\xeb\x9f\x04\x19\xc3\xb9S@\xe0\xb5\xdd\x8c\x8b\xc7S@E\xae\xd1\x05\xce\xb7S@DR>\x0c\xe9\xceS@t\xb5oP\xad\xcbS@\xb0R\x9d\x85\xb0\xcaS@\x19\xf8\xc2kJ\xd1S@\x82U\r\xe7+\xcfS@R\xc6\xd3\x9b\x07\xb9S@m\xce\xb5.\x04\xb7S@}\xad\xce\xc6B\xaeS@\x94\x8ec\xb3\x9f\xcfS@lz\xa7\x13\xf5\xcaS@,\xa6\r\xefH\xb9S@\xda\x10W\xee\xf8\xcaS@P2uK\xe1\xcfS@\x9f\xa0\xd6\xb9\x91\xaeS@\xf6\x07cno\xcbS@\x04\xf5\xc4\x06]\xcbS@E\xc9\xc1 \xe7\xc9S@\xc9{\x1c\x0c\xaa\xcbS@\xc8w,\xb2m\xd1S@\xbf\xae\xcc\x83?\xcaS@\x85hj\xdf\x97\xcaS@\xa4\x9b&\xdf\xd7\xb8S@\x06\xdc\x9d\x82m\xb2S@\xb1\xc9\x00\xcbY\xcbS@\xfeY%\x9a^\xb8S@\x06g\xe7s\x9d\xb1S@a%\xb0n\xb4\xaeS@8\x99 N{\xa2S@`\x0c\xa2zN\xabS@Ld\x1a\x85K\xa4S@N\xed\x7f\x0c\x18\xacS@\xce\x07\xb04p\xcfS@\xb6\x0fa\xbf\xd3\xabS@\xa1\xb1c!\x16\xbbS@@\xd1\xe9\x89\xaa\xb6S@\xdf\x9d\x83\xb5\xec\xb1S@u5zIC\xd0S@\xect>^s\xa8S@\xbd\xbd\xa9\xdb8\xb2S@\xf3\x04==U\xb7S@K\x93\xe0\x8d\xf7\xb4S@-\xaa\xbfj\x95\xa8S@\x02>\x90\x0c\x11\xa9S@v. \x80V\xa8S@7^[G\xc6\xa7S@|Q\xb9\x8c\x0e\xa7S@\xef8\xc2\x9d\x8c\xa9S@W\xf1W\xedf\xa5S@#Fx\r\x15\xc2S@1\xde\x0f\x15\x0f\xb1S@\xe4\xfa\x83\xbc\xcb\xa2S@\x057\x83\xd7\xf8\xa1S@\xb6l\xe5t\xef\xb3S@\xf1\xb0\r&|\xc3S@\x83(\x14\x8a[\xa1S@,\x8f\x0b\xf7\xd9\xa7S@\x84\xf1\xb97\xe0\xa9S@}\x0e\xdb \xc7\x9eS@\xff\xe5f\xcc\x00\xceS@\xdc\x07\xd7Bw\x9eS@\'\x94\xfd;\xfa\xcfS@!\xb2y\x13*\xb8S@ZSD\xfa\xf2\xadS@M=\x19\xc3\x89\xadS@F\x92\x91\xbc\x1a\xcfS@\xed\x08\x84k\x10\xc8S@\x97\x98\xc9R\x90\xb9S@\n\x17\x93\xab\x8b\xa3S@/\x16\x9a:=\xb7S@\x8e\xd4\x83\x8a\x0b\xaaS@la\x8f\nf\xc9S@n\xc2\x12\x13n\xb7S@\xef}0Ox\xb7S@\xaa\xa8\xfc\x96\xde\xb6S@l\xdd7\x0fS\xcaS@W\xbeu|\xc4\xb7S@\xa2\x83z\xc6\xca\xb1S@P\x98e4\x7f\xb2S@AHt\x94x\xb7S@Q\xf1\xe5\xbbg\xb9S@\xd5V\x18a\xaa\xb5S@m\xecj.\x06\xb6S@\xb9\xa7\xdf.8\xb9S@w\xc3k\xd5\x80\xb7S@\xb4\xfb1m\x02\xa9S@\n1N\xb5\x9e\xb0S@\xad\x14\xa5qd\xafS@\x85$\xd6\x17z\xb9S@\xaex\xb0\xf0\x08\xa8S@\xd9\xf3c5\xb8\xa8S@F\x83w\xb0\xf2\xabS@\xba\x06Ue\xf5\xa8S@\x99K?\xe6\xb6\xadS@;t\xc7\x960\xc1S@\xeacWw\xcd\xaaS@\x0b\xad\x8e\xd1\x01\xafS@^4!\x8e\x1f\xafS@q{V\xbd\x16\xcfS@\xaeL\xce\xd7\x9e\xb9S@\xa3\x8e\x08\xfb=\xb6S@\x93\xfe\x14t\x80\xb9S@\xed\x9d\x0c\x8e\x9e\xa3S@f\xb8\xb1*X\xbbS@j7\xd0J\xea\xa5S@\xb6\xb6\xfd+W\xa4S@\x8b\x80RZt\xb1S@\x1e\xb4\xda\xe8|\xb1S@\xadV\x1c\xbb\x95\xcaS@\x02\x00\x96\xe1\x8e\xb5S@Qg\xc2\xa2{\xaeS@\xeb\xa9\xd35.\x98S@\x1c\x11(\x93\xc8\x99S@\xac\xf1\xb4\x98!\xceS@\xa60\x181\xc6\xadS@\xff\\\x0e\x91\xd4\xa7S@\xd2k>\xcf2\xb1S@:!zx\x0b\xb1S@\x1c\x11(\x93\xc8\x99S@\x1ar}\xce\xa8\xd1S@\xce\x81z\xce)\xb8S@\x90_\x9f\xb9{\xb5S@\x1a\n\xf3RM\xb8S@\xb8\xa1RSs\xb6S@\xcf(jq\x9c\xc3S@!\xb3\x8fp\x83\xafS@\xaa\x16\x04t\x1f\xaeS@se\x9d\x96\xf6\xadS@\x840LD\xd0\xb4S@\x99\x96\xec\xffU\x99S@\xa5\xea\xf5\xf5I\xb4S@\xc2\xcf0g?\xb3S@\xafT^\x98D\xb4S@\xca5\xf9\xaa\xba\xb0S@y`\xe1\x87O\xb0S@\xee]\x0e\xe7|\xb2S@\x84\t\xb4\x1f\x86\xa8S@\xb1\xb7\x19\x9fH\xb4S@\xc5F\xa4B\x94\xb9S@\xb2\xb8]\xb6\xf4\xafS@\xa10\x07x\xb3\xa7S@\x99\x9f4\xb6\x86\xafS@\xf0+\xb9V\xf8\xa7S@\xf4\x80\xb7\xb7w\xb2S@\x87y\xdfC\x12\xb9S@\x1e\xd2\xe3\xb0\xd2\xc0S@f\x05\xa2]\xb0\xb1S@\xb5\xe1s\'"\xb7S@{\xfea\x07\x98\xa9S@)/HsO\xbdS@r@1b\xc9\xb6S@\xcf|\x86\xfe\xc7\xbdS@\x80wX\x06I\xbbS@,3)\x85|\xbaS@\x87\xa0\x1d\xbc\xcd\xb9S@\'\x01%\x9d3\xa3S@\xc1U\x8b"0\xc9S@\xeaW\x8dD;\xb7S@\xf7&i\xa4\xd2\xc8S@\x16\xcd\x07P\xa5\xa9S@\xd5IXH\xb7\xb6S@_\x94=\xfd\xcf\xaaS@\xb0\x1a\xc5:$\x9bS@v\xd9f^\x92\x9cS@\x04(\xabe\x86\xa9S@\x86\x085d-\xa7S@7\xa9\xdf2~\xb2S@\xcc\xbf\xb6F\x07\xb9S@\x1a\xd7\xcb\xcc\x0f\xabS@.~I\xc2\xb9\xadS@\xe4G\xb9\xf6\xbe\xc5S@\xb8\xd32\x91\x1e\xa1S@\x9a\xb5\xb3\xe8p\xa9S@]\xd9\x9a\x06W\xb3S@\xe9\x87\xba\xe2\xbc\xa1S@\x1bLG\x8b\x8c\xadS@x\x89\x9c\xa9\xeb\xa1S@\x9aC0\x98r\xa3S@\xc0\xdb\x18\x05\x19\xa7S@\x13\xaf\x10(l\xa5S@\x08\xbbp\xa2\xf0\xb0S@&\x82\xf8\xf5\x99\xc3S@\x1d\xee\x82\xac\x05\xb6S@\x0e\xc2\x0c^\xf5\xb5S@Ta\\\xc4x\xaeS@"\xee&\x90p\xb6S@\xed\xa3\x9foP\xc1S@=\x0b\x11\x89\xe0\xbaS@\xf6\xbeE@\x0c\xaaS@\x0ewQ\x0c\x88\xb5S@\xa3\x16l~S\xcfS@=\x1c?\xbeJ\xb9S@Z\xb1M)0\xa0S@\xc7\xab+\x8a\xa5\xa9S@6\xade\xd7@\xaaS@'
p35
tp36
btp37
a.
