# Supplementary material for: Sea ice drift data for Fram Strait derived from a feature-tracking algorithm applied on Sentinel-1 SAR imagery
Source: Data Brief. 2018 Apr 19;18:1410–5. doi: 10.1016/j.dib.2018.04.034 (PMC5999601; doi:10.1016/j.dib.2018.04.034)
Supplement: Supplementary file 2 — Supplementary material [file mmc2.zip › fs_s1a_data/HH_filter200vec/FramStrait_HH_20141115T084238_20141117T082616.dat]

(lp0
S'S1A_EW_GRDM_1SDH_20141115T084238_20141115T084338_003290_003CFA_0761.zip'
p1
aS'S1A_EW_GRDM_1SDH_20141117T082616_20141117T082716_003319_003D87_547F.zip'
p2
a(cnumpy.core.multiarray
_reconstruct
p3
(cnumpy
ndarray
p4
(I0
tp5
S'b'
p6
tp7
Rp8
(I1
(I16214
tp9
cnumpy
dtype
p10
(S'f8'
p11
I0
I1
tp12
Rp13
(I3
S'<'
p14
NNNI-1
I-1
I0
tp15
bI00
S'\x19\xf4\x1b\xe8UY4\xc0Dp\x92_\xfd\xc12\xc0\xad\xa2\nc\xf1\x0e3\xc0\x90uJ\\\x8a\xef3\xc0\xbf\xc3\xf1v\xbf\x86-\xc04\x86\xde\xfe\xd9q5\xc0\xa3F\xa1m}\xde2\xc0\x0b\xd8\xe8\xb0\xf5v2\xc0l\xc7\xe6\xe8\xde\xf34\xc0\xd6\xe3|\xc7\x87\x134\xc0(\xf0\x0ey\xe7g4\xc0\xd6e\tW4~4\xc0o\x8d\x95\xc2=\xbe6\xc0d\xd0\x87-\xc33-\xc0rv\x8d\xc4\xf1\xe82\xc0\xcc\xear\xce\xf0\x1a3\xc0@\xd4)\xb7\xd9\xb74\xc0\xce\x8d\x9fQ4\xca4\xc0\xce\x0f\x97\xab\xdb\x1e3\xc0\xd2\xbe?\x1b\xcc\xc46\xc0HE\xe2%<\x964\xc0\xe1\xfd\xc9(\xb0&2\xc0\xa4\xf1.\x9a\x0c\xcf4\xc0s\x9e\xc2=\x91"0\xc0\xc7N\x1a\x97\xd3[2\xc0\xfb\'\xa2\xae\x1aU2\xc0\xec\x17\xaf\x87j\xf91\xc0\xaf?x5]x0\xc0v\xafJ\xdc\xa0n1\xc0\x04\xe0\xe0\x06\\$4\xc0o\x0f\x94B\x8bN2\xc0\x89\xf0\xcf\xeb\x19\xed1\xc0\xbc\xebA\x01(o3\xc0#O\x1e\x97$\xa83\xc0\x04\x13\xc5\x91J]4\xc0\xd7\xb4\xca\x14\xe5)3\xc0B\x08\r\x17#i3\xc0\xe9|qm\xc5"3\xc0+\xd4r\xc6\xa4\x083\xc0Vz\x91\xc3`\xfb3\xc0v\x86\x92N)02\xc0\x00\xfas\xc2\xbb\x043\xc0_z\xf41!\'3\xc0\xa4\xc0$\xe3\xaa14\xc0\xebL\x05R\\Y2\xc04\xd6[[O]4\xc0\xdd\xca\x92I\x80V2\xc0Sz\x15(\x11\xb93\xc0\r,\xc6\xb5[\xaf3\xc0^n\xa6|\x14\x1e/\xc0i\xf2\xe4\xa2\xf1l1\xc0\xbcn\xbc\xa0N\xa33\xc0t\x1e\x0c\xc8x\xd83\xc0C\xa6y\x8b\xdd\x934\xc0e\xefN\xf86r3\xc0\xca\x1b\xdf\tT\xe02\xc0 \xa4j\xdc\xe2\x964\xc0\xeb\x90\xd5\xa35{0\xc0=\xc9W\x0e%\xde/\xc0\xde\xe6"P\xf2\xe32\xc0\xab\xf76&-o6\xc0u*\x1c=\xa8\xa93\xc0\x03\xe9M\xbd\x9932\xc0q\xb2Zo)\xcc4\xc0\x06\xb4SQ\xbc\x102\xc0\r)\t\x14B/0\xc0\xfb\x05\x7f\x19-\x844\xc0\xf1\xb9\xcb(w\xc94\xc0\xcc\x1eNm\xf9\xf73\xc0dmZ\xba\x9e\x1f5\xc0\xc3\xcf`\x1d9\xae3\xc0\xa4\x0f/\xe3z%3\xc0\x00F\xd5Ie?2\xc0{M9ra54\xc05P=\xf1\r\x1a3\xc0\xf5\x1dMG\x9c\x0f3\xc0\xc6\r\xdf,\xc8W2\xc0\x9eIC\x88S`2\xc0\x8b\x13|p\xd5\xa01\xc0\x9d\x0f|Ff\xc23\xc0\xe0\x8d\t\xde\x9am3\xc0\x89\xc4\xde\x94o\\4\xc0e\x80@\x95%"3\xc0j\x02 \xc9Y)3\xc0\xa5N\xe20\xd2\xdf2\xc0\xa7\x15_w\xc8O0\xc0Z\x9bSL\xe7\x143\xc0\xd2s\xe0\xb6\x80\x163\xc0DkX\xb6\xa8\x894\xc0x\xa8\xdb\xe7\xc2\xc23\xc0M\x82\xb0\xa6\xd4L2\xc0[\xba\rI\xc1\xbe4\xc0~\x0ct\xadV\x1a3\xc0\x8e\x92\x9e\x98\xe394\xc03\xf2/\x9c%\xdf2\xc0\xe1c\xbb\xa5\xbd\x173\xc0\x91\x85~\xc3\xf6m4\xc0K\x8ef\'\x07\xe53\xc0\xbc\xe5\xf2\xefV\xac/\xc0\x89\xd9l3\'\x8c.\xc0#\xb1_\x9b\x1f\xaa/\xc0\xb2\x0f\x1d\x96\x03\x183\xc0<\n\xae:\x16\x85/\xc0\x0c\x9f\x11\x05\xdc34\xc0\x06:[\x99E\xfa4\xc0\xcb\xdc\xeciK(3\xc0\xdaE P\xa2K3\xc0r\xb6\x02\x1b\x88{2\xc08\xd2\xa3\xf1\xb4\xbb2\xc0\xc2@\xeb\x83}o2\xc0}\xebqC^\x1c3\xc0\xc9V\\\xa2\x7f\xbc3\xc0UV]\n\x8d\xdc1\xc0\xe2E\xa14\xc1t0\xc0\x19\xd3\xc6\xfci\x172\xc0\xc2\xe9!S\x14f4\xc0\x93\xa6ij\xd7\xda0\xc0\x88\xf9\xee\x94\xd1^3\xc0\x1f\x80.J\xae\x874\xc0GW\x8cb\xc5\xc03\xc0\xfe)\xa0\xfa\xd6\xeb1\xc0l\xdd\xf0R\xfd:4\xc0\x0f%MjW\xd72\xc0\xa8U%\xc4\xdf\x933\xc0,\x04\xce\xa6\x80|3\xc0\\\x92\xb6Ih\x1c5\xc0\xb1\x8b\xaa#\x91\x1c6\xc0\x9ai\xac\xf2\xaa\xeb3\xc0P0\xbc\x8e:\x98.\xc0G\xf8f\x96\xfb\x1c4\xc0k\x8aV\'.\xe71\xc0x9o\x05\xfe\xf12\xc0\x7f\xef\xb4\xbf\xc5\x124\xc0\t\x17XgL>-\xc0\xa9\x0b\xb9\x91/]4\xc0_\x80\xb1L\xa2\x7f/\xc0\xb7\xcb0a\x8904\xc0\x85\x13\xb6\xdf\x90\xf23\xc0\x8c\x0b\x13P\xb6L3\xc0D{\xc1\xa6\x94+3\xc0\x98\xdd\x9bR\xe3v3\xc0Z\xbc\xecK\'\xef2\xc0\x95\xdeHd\xed\xd23\xc0\xec\x18\x8d;v53\xc0\xcf\x0e\x9cm\r64\xc0\xa4M%\x93\xba\xad4\xc0b/\xd4W\xfb\x1a/\xc0\xe0C\xfd\x08\xd4\x8e4\xc0\xe29)j%e3\xc0\x98\xc8m\xe5D\xdd2\xc0b\xba\x0e\xa8\x0bf4\xc0\xde\xc2F\x9bA\x994\xc0\xf7\xe9\xbf\xbd\xffs3\xc0]\xa4)c\xd5\xe20\xc0i\x06>=/\xaa3\xc04\x96\xa3\x19\xf2\xd83\xc07\xfcp\xa5\xbd\xd6/\xc0\xa6\x1a\xe1\xf0\xf2W4\xc0A52M9\xcb3\xc0\xff\x82A\xa7\xa5\xe72\xc0LD\xd6\xf3\x1c\xcc2\xc0\xc8\x04\x8d\x8eIj4\xc0\x80\xdf\x7f\x97s\x0c4\xc0\xdf\xa9\x84_\x19\xf62\xc0 \xad7}\xd9\xd72\xc0\x81\xf5\t\x92,\xfd.\xc0Z\xb0\x04\xdayA4\xc0}\xebYA%\xd03\xc0\\\x92\xf4\xfaaX4\xc0\xe9\xb4\x9f)\x7f\xf22\xc0`/\xfcE\xf8\x1c3\xc0\xe9\xad\xaez \x973\xc0\x81}\xfaP\xa433\xc0\x9b6\xbf\xac\xf9w4\xc0A\x1f\x86\x96\x12\x864\xc0\xb4Q\x0f|d\x914\xc0\xa9!\xef\x19\xc8\xdb2\xc0o(4\x0e\xa6\xb14\xc01i\xb2l\xc0T3\xc0\xeb\xf9~\xbb\xdf\xec1\xc0\xd9\xf96\x06\xcf\xae/\xc0\xbe\x00\xdb\xa7\x17\xd62\xc0\x9f\xafzP\xfd\n3\xc0\xdc8T\x8f\x0f\xd42\xc0{aU\xc4\xd9#3\xc0\x81\x17\xc6\xc3\xda%4\xc0cR\x16\x12#\xc92\xc0\x00\xde\x8a\xd2Up-\xc0N\xd0\xd4\xe8\xaf\xe02\xc0\x14\xe1M\xe5\xb5I5\xc0\x1b\xdd1=\xf3\xbc2\xc0\x06\x11\xe3~y\x8e1\xc0\x91O\xcb\xa3\xc1\x0b3\xc0\xda\xd6\xb9\xf4\xfb23\xc0\xca!\x96;\xb2\xca4\xc0_\x94\r\x19\x8b\xfb2\xc0\x0cO\xb3\xa5\x11Q4\xc0K\x8b\x04\xfb\tg4\xc0\x88\xb7\x90\'\x80\xe93\xc0\x7fQ\xda\xd7p\'/\xc0`PI\'\x10\x9f1\xc0\x919C\xcc\x82\x063\xc0+\x06\xaf\x98\xaf(3\xc0\xbc\x97\x9e\x15\xd2\x132\xc0\xc8\xbd\xc8\xd5\\63\xc0\xeeV\xc8\xd6\xd0\x8c/\xc0\xc5\xa2N\x05;f2\xc0\x1d\xe6C\xfa\xcb\x182\xc0\xd6Y\xeb\x905s2\xc0=\xbb]\x9f\xbf\x17/\xc0\x81\xc2z\xd4\xa5\x1a4\xc0\xa3\x0b\xa1\xd66+/\xc0\xf3@j\xda\xd9 4\xc0\x93e*\x13\x07*4\xc0\x9d\xf1\x0e\xef\xb3\x994\xc0d\xa1\xca#\xb0\x913\xc0\x87\xec\xc2\xa6\x15\x153\xc0[M\xa9\xe8\xd7\x040\xc0\x14\x04\xcb\x1e9\x1a3\xc0\xaa{\xaa\xac\xdf|2\xc0rZ\xc6Q\x13]5\xc0\x19\x1bS\x05G\x1a0\xc0\xe4\x98\xbet\xed\xf73\xc0D*\xaeZN\'3\xc0\xd39K\xceb\xb3/\xc07\xdc^\xf1j\xd14\xc0\xb0q\x8f1\x08i/\xc0=\xa2\x90\x93\x05w/\xc0\x8a\x84!\xef\xf6\x982\xc0t\x07\xa3\xd9}\xe01\xc0\x0b\xba\xeb\x81K\x1a7\xc0\xb4\x8b\n\x13,\xc83\xc0\x0fY\xc4\xcf\x9d\xa53\xc0\xbe\x8a\xd9B\x17\xb93\xc0\xba}\xe8\xbd\x9a\n4\xc0\xa6\xcb\xed?\x1c\x8d3\xc0y\xb8\xf2\xea\x94\xe92\xc0\xe3\xbc\x11"\xf6Q4\xc0U\x85I{\x93\x8f2\xc0\xd9w\x080\xf7\xcc4\xc0\xa3\xf2\xa2\xe7L\x924\xc0\x8c\xec\xa2&5\xd53\xc0L)W\xc6\x9a\xa21\xc0K\x05X\xd7\xecb3\xc00\xc26\xd5\xc1X3\xc0\x82\xa9\xcd\xb5\x08M3\xc0\x17\xfcK\xc5\xb0v-\xc0\x87\xf4N;c\xe14\xc0=\x8a60G\xfb3\xc0^\xc8qa< 4\xc0\x19p\xb1;\xb2\xf92\xc0}\x8eq\x1cW75\xc0\x83\n\xc4\x81\x19\xab3\xc0\x02\xc4\t\xd4%\x863\xc0V\xdf\xce\xcc\x1a\xab3\xc0\x15V\x11\x9f\xf9e2\xc0\xab4\x90\xc3\xf0\x033\xc0\x83Q8@\xf1O4\xc0\x19\xde\x11\xe6j$4\xc0\x0e\'\x94\xf5\x99?1\xc0\xcdX\xf2\xdbE\r2\xc0"D\xca\xdc*93\xc0\xd6\xc7\xfe\xb7\xe8b4\xc0\xb2f7\x93\xd5\xa54\xc0\xe9-s\x8b\x16\xeb2\xc0\njO`k\xfc3\xc0}L\xeaU\xf5\\5\xc0k\xd3\x84\x19\xb5\xff3\xc0\x81\xd8\x18|\x8dL2\xc0\r\x87s\x82\xbe\\2\xc0\xb5\xd2\x18X\x1a\xdb2\xc0\xde\xdb\xfecc\xd13\xc0\xa9D\xbe\xa0\xc1\x802\xc0\xaa\xa5\xccC\xad\xcf3\xc0\xb0G\x1d\x81a\x8c3\xc0\xdf\xa8K\x9d\xd3\xbe3\xc0\x865\x08_n\x843\xc0H[\x05\xed_24\xc0R\xf5js\xe7.4\xc0\xf9\xf7}<g\xec2\xc0\xe7di\x97Y\xa2.\xc0\xd7>B\xc2&\xba3\xc0\x0c\x05\xc5J_q2\xc0\xc4\r!\x17Mg2\xc0W\xd8>cXO3\xc0\x05\x8c\xd7\xcar\xff2\xc0v\xf3\xa5/p17\xc0\x9c[o\xf6\xfeK3\xc0\xc8)\xc9O\x7f\x873\xc0\xc9\xeb\xc5\xd9q\x943\xc0b\xbao5+\xb63\xc0T\x9e\x9c\xf6\xa1\xc43\xc0\xaf\xd0\xc3G\x11\x1f0\xc0\xd1q\x19\x98Z\xe23\xc0\xeb\xfa\xea` \xfd3\xc0\x11BK\xd3\x0b\x8d4\xc0U\xabe\x87t\x004\xc0\x87t\x83\r\xe5\x1a0\xc0\xbb\x8fv\xd3{95\xc0\xdd\x14\xffd\x9bQ4\xc0X\x1b0$Zt3\xc0J\xa1rVI+3\xc0&`9\xcb\x88\xfb1\xc0w\x88v\x1a\xfb\x812\xc0)\xc9w\x12\xcb\xd82\xc0u\x19\xae\x92\x90\x0b4\xc0\x9a\xa3T}9+4\xc0\xe4"\xcd\xc8\xcd\x001\xc0\xf2?\xc6/\xb6\xe44\xc0\x16\x08\xf2\xf8\xc7\xe22\xc0)\x04\xf8\xcf\x18}3\xc0\xbd}\x1f\xc3d\x932\xc0A\x88\xb8\x8b.\xb43\xc0X\xf7\x80\xbd\xec64\xc0BX\xc9\xe5\x0c\x06/\xc0\x02u&\x98\xfd\x013\xc0f\xcc(v\xe3<2\xc0\xca\xf6\'\xab\x14f3\xc0r\xaa\xda\xf2\xd5\xfa1\xc0\xfb\xd2e\xa4\xa1\x102\xc0\xa8\x17i\x8cw\xdc3\xc0\xa7\xd5\xf1\xc6wn3\xc0\xcb=a\x97\xc1A3\xc0\xaf\xd2ZKX\xc53\xc0\xdc\xd7\xb2\x86\xcd\xf4.\xc0\x02\xf6\xac\x88P"4\xc0\xa0\xee\xeeW\x94J2\xc0\xe0\x7f\xc8\x16\x1fU0\xc0:x\xd5Q\xce\xfe4\xc0-\x10\xe9-\xc8Y4\xc0\xd6q1\xf7\xfbO4\xc0"\\yQ\x89Y1\xc0\x7f\x03@\xce`\xbc3\xc0Iyu\x19c\xec3\xc0\xa75\x91m\x10\x1b5\xc0\xd3\x8a.\xe1\t\x933\xc0\xaa5\x00=YF3\xc0\x18\xe9\x1b\x13\xdc\x9b4\xc0k6\xc0\x18\xdc\xef0\xc0\x18\xb4\xdb\xd2\x7f\xb43\xc0\x1b\xbcd\xe9\x19\xe22\xc0o3\x91\xdf\x99Z4\xc0\xe5\xb6\x99\xb5\xcb\xc42\xc0\xe0\xc55L\x18f4\xc0\xd7\\u\xe9}X3\xc08\x0c\x9e\xef\xacF3\xc0l\xfb\x97\x07\xaa\xcf-\xc0\xcf\x84\xc1>\xe2q1\xc0@\x1a%*\x0cQ3\xc0\xed\xf4\xf2\x8e\xb9\xde4\xc0\x8d\x04\xfc\xb3\xd2%4\xc0h\x9f\x00\xbb\x90\xe93\xc0\x07\xa8C\x05\xa7\x9d3\xc0\x99P\xe7X\x93\xff2\xc0\'\xfd\xb8F8\t3\xc0\xc2!\x84\xe2\x88\x0c/\xc0\xb7`\xef:\xd9\xa53\xc0C\x1bB\xff\xcf 3\xc0\xf5\xbeZe\x0b\xb93\xc0I,\x01\x9d\x05\x864\xc0s\xa2\x05\x8a\xb4\x134\xc0s\xb5\xca\x81\x8b12\xc0\x00\x9d\xb0W\x81\xae3\xc0\xf1\xeb\xb3&%\xd63\xc0\xc2={%,`1\xc0h\xdb\xf0\xd7/\x82.\xc01>\xe3\xf8\xbf\xf22\xc0\xd8\xc8)\xd2\xb4\x814\xc0\xdb\xf1\x8fW\x9c\xfa,\xc0\x1c\x01\xa6\x08\x9c\xc3/\xc0\xc1\x18O\xbfA\x184\xc09\x0b\xe1\xaf\xf2\xde/\xc0\x0f\x12\xda\xb4\xd7\xae3\xc0\xf3\xd1\xa0\x02\x0264\xc0\xb3l]\'\x93\xe23\xc0\xb2O\xc7A\x19\x064\xc0W.`\xa5\xfb%3\xc0\xdf&\xf1\x9e\xeb\xb03\xc0n\xeb\xa5\xc8`\x0c4\xc0\xdd\xc9Kd\xacm)\xc0\xea\xdc\xb5"%.3\xc0+7\xd7\xd3"\r0\xc0W\xd1Bh\xf9\xe3-\xc0\xde\xcbD\x1c\xa4\xba3\xc0\xecJ\x910\xf0\xf63\xc0\xa5\xad\x92\x8d\xd1t4\xc0e\xc0\x8b\xc6\xb4\x114\xc0(5\x04\x81)\x145\xc0tO\xce\xebc\x192\xc0.C\xd5\x96\xfa\xa62\xc0DE\x93u\xe1g3\xc04\x17\xfd\xe2g]3\xc0RL\x8a\xf0`m2\xc0\x949%\x17KP4\xc0\xff\x814=.\xc42\xc0\xa8\x1e\x08\x7f\xbe}4\xc0\xe9s^\xc0\xaaW4\xc0\xe1\x81&l5E4\xc0H\x0b\xb9\xf6\x8bX4\xc0A\x1dmc\x07\xf91\xc0\x89\x98\x1c\xf6i\x8a/\xc0oU"\x08!\xf14\xc0\xf6\xa8\x1d\xb4\xd4\xeb4\xc0\x97\xb2:\xb0\x9d^6\xc0<\xf0\x15\xdd?\x025\xc0\xec\xfaKv\xb2_/\xc0%(\xc3\xb1\x06R4\xc0\xeaS2\xc8\x1d\xb64\xc0l\x98H\xa7\x17\xbd4\xc0\t\x1b\x91+\xb5m4\xc0\x8a\xd7\xfe\x14\x15n4\xc0$\x92\xaa\x9aN\x114\xc0\x8e\xbc\xbf\x8fU\x174\xc0%\xece\xfct\x873\xc0\xef8\xa6\xae<\xa53\xc0\xf6V\xda\t\x81]3\xc00\x11\xe1k\xc2\x1d3\xc0\x1a\xd8\xab\x131-1\xc0\xe8\xf39\x14\xc9\x063\xc0\xc0\xbb7n\xe3\xe24\xc0d\x82Es\x83\xe72\xc0+\xafc\xf0/\xe73\xc0?\xf6Z\xca\xb6\x142\xc0\x15k\x94^\x97k3\xc0G\xcf\xbdYiU4\xc0\x13R\xf0\xb5\x1a73\xc0\xbd\x95^\xe2\xc2]4\xc0\x01\xe0\xdb\xde\xfc\r3\xc0\x0eF\xd7!4i1\xc0\xe0\xde-y\x1ew4\xc0\x8a\xd8\xac\xb5\xe3\xf02\xc0t\x06p\xef\xd3\x035\xc0\x85~A\xfc\x10\xa01\xc0?\xb6\x8c\x05C\xf53\xc0\xa1\x02^\xac\x9d\t4\xc0\x10\xff\xe9\xa5\xbet4\xc0\xb9\x1a\xea\x14?\xe2/\xc0\xc15\xab\xae\xc1\x846\xc0 \x89vP0)2\xc0\xc9\x16\x1b\r\x05`3\xc0\x0bq\x1cp\xad\x904\xc0\xdc`\xe4\x80\xdcy3\xc0:\x86g\x9a\xab?3\xc0\xce\x18{\xcd;|3\xc0@\xbc\xd9D\xf9\x193\xc0{\xb7!\t\nf3\xc0%\xaf^\x94*\xb93\xc0\x04\xf8\x14\xcc\x12\x864\xc0\x92\xe2\xa1\xcc\x07\x8d4\xc0\xcb}qox}0\xc0\x96)2o\xdb\xb95\xc0\xc2\t\x8c\xcdU\xf22\xc0\xf6\x80?2\x95\x014\xc0\xd8\xd8\xf3Vld4\xc0\xe1\x8c\x15\xa5\x8a&3\xc0p}\xeb-)P4\xc0\x9c\xa6\xc3\xf0A13\xc0\xdb\xe6Y(\x1e#2\xc0\\\x8bl=\xcb\t3\xc0a\x07E7\x9b\xcd3\xc0\xbb\xab\x8e\x81\xb8\xf23\xc0\xd3\xb2a\xb4\x12\x024\xc0\x1d\x141\x97\xd2Q3\xc0>:Xz\xe9h3\xc0\xa4\xda*\xd3\xe0\xe3-\xc0h<}\xc0\xf8R3\xc0\xba\xc7\xd4\xc1u\xb34\xc0\x0eC\x83\x1f\x81\xd03\xc0\x82\x8f\xf0\x1c\x99^3\xc0\xe6;\xa5#\xc3L/\xc0\x9a\xbf\xd9!\x80\xf24\xc0(\xd7\x06@\xf4\xe2.\xc04\xd6\x04\xee1[3\xc0\x03\xa2\xf4C\xef\xe33\xc04\x85\xc0X\x0e,3\xc0\xf6\x16\xc4\xd8A\xec3\xc0\xb7\xdeh\x83\x8fT2\xc0\x10\x16\xd6\xc16f3\xc0\xb2\x06\xd9\xfa\xff~3\xc0\xfd:y\xea\xbe\xce3\xc0\x94\xa9Q\xfe \x0e3\xc0\xdc\xc2\xf9\xd2A\xfe3\xc0\xcc\x8a\xec\x0b\x0c\x1f3\xc0\x0bE\xcfLS\x1c4\xc0C\x88\xd8\x15\xd8\xdf1\xc0\x168.\x87\x1d\x954\xc0\xb2#L\xf0U\x154\xc0H\xbd\x9b\x166\n0\xc0x&f\xf6\xe4c3\xc0],@\xa3\x81\n3\xc0\xca-\xdb\x11\xb5$2\xc0\xe4\xdc\xe7\xd3\x11\x193\xc0\xf5\xf5:\xcbv\x173\xc0\xa7[\xe4\x12\x1a\xd4.\xc0\xe3\xa0\xf2\x1e\xfdI3\xc0\xd3\x92\x87\x94\xcf\x163\xc0,\t\xf9\xdbol-\xc0\xaa\xaa\xf3\x8f\xb0\xe23\xc0\xd5\xde\x14k\x0f\x190\xc0\xd7B\xa3\xd3\xc3\x9d2\xc0\x97a\x86\xa8q\x984\xc0\xca\xa7\xe8\x98-\x9d3\xc02\xcd\xca#f\x033\xc0\xc8?\x7fiL\xd43\xc0\x10\xf7\x8f\xc4Q,3\xc0\x8a\xb7*\x087\\3\xc0\xbf+0w\x84D5\xc0Y&\xb2\xc03\x00-\xc0\xa5\x1a\xd5\xf5\xc8\x176\xc0v6\x85\x99\x8a\x7f4\xc0\xf7\x0eL\xa5\xb1\x8c3\xc0!\x86\xa9%L\xfb1\xc0\xe0\xb5\x9c\x89\xd6!0\xc0\x8a\xc9f\xd5Zj4\xc0\xdd\x13\x00i\xd2\xdb/\xc0\x14L\xb5\xd8\xea\x145\xc0\xd8\\\xb0eo\x874\xc0\x7f^r\x18"\xf92\xc0\x80\x19x\x03V\x002\xc0p\x08\xdb-?\xc16\xc0\xa0,\x19\xfa\x9cs3\xc0\xaf;O\xafN,6\xc0 \xf7\xc9\xd4\xfe86\xc01 \xdc\xca\x07\xbe/\xc0\xb3\xca\x9f^N-/\xc0\xecqN\x1e\x88P0\xc0\xbcp\x13\xc6\xd2\xee2\xc0\xa5\xc5\xe6\xeaY\xcc3\xc0&#3G\x08\x183\xc0 \xfd:\x1f\x97\x8f3\xc0\xb68i!\xef\x144\xc0~\xf4\xb1\x86@\xf52\xc0\xa4\x1c\xaf\x0cj\x1d4\xc0\x98\xda\xc4\xce?\xf64\xc06\x96g\x95\xe2D/\xc0\x88+\xb0n\xc9m3\xc0\x7f\xc5\xebG$\xc64\xc0-\xaa\xa1AU^/\xc0C\xcdc\xd0}\\2\xc0D\xc2\xaeB\x87\x024\xc0:o\x11YI\xeb4\xc0D\xf7\xb0\x8d.H4\xc0hd\x81\xa5\xac\xdc3\xc0\xd4\xcf\x03\x1c\x97\xe54\xc0\xea\x8b\x9b\x8c\xf6W/\xc0+\x10~\xfdLy2\xc0t.\x95RIc3\xc0\xd4\x0e1\xae1\t3\xc0\x12s\xb5\xb6\xc6=4\xc0\xd4P\xb9{\xfe\xf81\xc0i\x8b\x01v\xc5\x083\xc0\xab\x0f\x00\'\x1fH5\xc0\xf598\xf1\x80\x074\xc0]\xf6^\xa06\x0f4\xc0\x9f\n<\x06\xd8\x154\xc0t\x15f\x13\xd5\xb94\xc0\xdd\x983D\x93\x1c5\xc0\xffj\x98\xa33\xe83\xc0U\xa5[\xe7&03\xc0\xad\xc5\xbeP`&4\xc0\xb3\x9c\x08\x9d4?5\xc0(\xb6\xb2\xa9\x94\xbd2\xc0\xe3D\xcb\xca\rA4\xc0\xa2`*/\xb0V2\xc0\xe6w@\x02\xa6\xc44\xc0\xbf\xe7\xa5$\x95}5\xc0hCgEkg3\xc0\xfc\xc1\xe6tT\xdd2\xc0\xeb\x8a\x17\xbc\xf0\x124\xc0\x94T\xa0\x02\xd0\x084\xc0\x01\x185oOo3\xc0}\xe6\xeac\xf5P5\xc0\xd8\xeeC\xdc][4\xc0\xeb](\xfdK\xa23\xc0\xb7m\xa5\xde;\xce3\xc0)\x8b\xde6\x1f-/\xc0\x15){\xee\'\xd03\xc0`P\xa7HI84\xc0\xb4\x99F\xd7\xb3{3\xc0\xe9&\xa6\xbe\xb0o4\xc0\x91\xe5\xd6:\xaa^2\xc0@\r\xc2\xc0(1/\xc0a\x86\xd0\xbb\x8dY2\xc0?t\xaemT;6\xc01[\x8b^$\xe83\xc0\xad1\x1a\x92\x14\x0c2\xc0d\xd0\xc5\x92\x88\xb76\xc0#\x88Q\xef\xf0@0\xc0E\x93jw\x8c&3\xc0\n\xd6\xb6\xb4ZL0\xc0\xfc}\xd8\xd0\xe4h/\xc0LUt\xc7\x9bE3\xc0\xcf\xf9\xd3g>\xf23\xc0\tF\xb0]\xb75/\xc0\xbeN\xd8\xadE\x984\xc0\x85\x1d\x08\xb3g\x073\xc0\xc0\xbb\xa9w\x1fi4\xc0\x84xM)h\xef2\xc0`\xb6\xcelQ\x173\xc0\x05V5\xb5C\xfe7\xc0w\xc0Q\x15\x85\x03/\xc0\xe3f!\xe5\xce=4\xc0\x9f\xa7\x9bl\xd0&3\xc0\xa3\xaf\xea\xd1\x9cD4\xc0\xc8&\xc8\x1a[j2\xc0\xda\xa9\x94\xddH\xcd3\xc0\x9b\x19\xcd\x8e\x0bA0\xc0\rjg\xb0\xc2\xcf3\xc0Y\x97\xdc\xf1\x17\xa42\xc0\x9b.\xd1Z\x10C4\xc0\xdb\xfaH9\'#3\xc0\xc3\x1f\xc8"\xb6\x134\xc0G\xce\xc3\x17\xca\x1e3\xc0\xfa\x10\x1f\x1a\xba\xf82\xc0\x88\xda\x84\x81\xe0\xe43\xc0\x0f\xe0\xa5 \r\xcb3\xc0\xc2\x81\xc4Yyd3\xc0\rD\xd57\x11\x904\xc0\xe0\xcaE\x03\x87\x063\xc0\x8d\xa0\'\xf8\x01\xc12\xc0:\xe0\r\x80\x1e\xf83\xc0\xe5Y\'\xe4\xe6#3\xc0\x15\x10$\x08\x08\x141\xc0z_\xa7o\xd4$2\xc0\nU\xe7bz.3\xc0\xf9\x81\xbb\x87\x93\xba5\xc04\x80D(ej4\xc0|\xd0\xbf\x9e\xdc 4\xc0\xb4{\xc9m\xb3\xda3\xc0\xda\xc9^\x95\xac&2\xc0\xee(\x9e\x84\xb6\x8b3\xc0\xda\xab\x08\x13ZH3\xc0\xcc@\xc9\xf7w\xed2\xc0\xb0\xe6V7\xcc\xf64\xc0\xceHnS0\xe53\xc03w\x96\'\x95#5\xc0\xcfuo\xd6T\x8c3\xc0\xc7\x16}%q\xe12\xc0W3\x16\xdb4"3\xc0\x94f0\n\xef\xa21\xc0\xcd\xb2X.\xb1A5\xc0\xd8\takb?3\xc0\x82V\xbem\x81\xbd2\xc0\x07:\xe1\xb5\xf5\xbb4\xc0v\x802w\xd4\xa52\xc0a\xf4s\x879\xf23\xc0\xe4\xc8*_Wl5\xc0\xccG\xe25\xc5~3\xc02#US\x8a\x9a3\xc0m\xda\xdc:\xbfz3\xc0\xde%\x08\x0c \xef2\xc0\x05\xf5X\xf7\xfd 4\xc0\x84\xe4$\x84\xd0\xb90\xc0jV@\xf1#>3\xc0\xd5c\xc7\xc6e\x9b2\xc0\xbd\\H{\x9d\x1a4\xc0N#\xe1\xe7T$6\xc0\xf1\t\x16\x94\xc8\xa3/\xc0e\x97:\xda\xb9\x184\xc06\xc4\x99\x1b\xdb\x144\xc0\xceF\xd7l\xbe\x064\xc0\xfd\xcc\xab\xea9\x1c2\xc0\xa8{\xf5\xd0\xfb\xf91\xc0\xf0<Gz\xc0%3\xc0)\xbb\xa7~\xd3\x083\xc0\xbd\n=S,\xf72\xc0wL\xf5\xae\x87J4\xc0,\xdf\xf8\x95&\xa74\xc0\x97y\xac\xbc#<4\xc0\xd0l\xb0rd33\xc0\xed\x14\x8d\x87o&4\xc0\x12\xaf\xdb\xec\xd8E4\xc0M\xf2\xa3\x1d\n\xbf2\xc0\xa2\xdf\xcc\xd3/\x9d/\xc0\xa5A\x95\xf6\x7f\xac3\xc0\xc1\x8b\xaa\x92\xdf\xfb2\xc0\xe7\xf4y\x19.y4\xc0#t*\xa9\xe1\xf53\xc0\x1b\x9cJ\x1fk\xc24\xc0\x9c\x99\x0f\xf6\xad#3\xc0\xd2j\xa1\x84\x11\xfd3\xc0\xa7oG^J-3\xc0NK{AaV4\xc09\x7f\xd6>\x9f\xbf3\xc0\x0c`I\x8b[\xbb3\xc0\x96\xbeqIv\xf02\xc0\xc8zBa\xd425\xc0\xc3<6\xc0~\xdc2\xc0\xfb\xb4\x0c\x08\xeb\xd42\xc0L\xb1\xcc\xfb\xe1\xb82\xc0urO\xea\x0e\x864\xc0o\xfb\xee`\xe2\xe02\xc0\xb3z\x8c7@~-\xc0\xdd@+\x9aao4\xc0\x81\xab\x8cR\x0c\xae2\xc0P\'\x19i\xd253\xc0\xaa\xd8>[\x15o3\xc0\x88\x8f\x10*v\x036\xc0\x08s\xd4}|\xd13\xc0#\xa6\xf0\x80\xe1\xf83\xc0\xb5\xf0\xe2-\xfb\x8c4\xc0?\xdb \xfa\xa3\xbe3\xc0gt\xfe\xe8"\x0e4\xc0\xe7}"\x02\xa2\xf2/\xc0\xa7\xa5\xe6"\x99\xda2\xc0\x1c2\xe6\x1b\xea\x1e3\xc0t\xaf\xafUS?3\xc0\\\xcc\xab\x8b\xf8o4\xc0\xe1\x82\x91\x0e;42\xc07\xd3\x84W\x8f\x062\xc0P\xf4\x0c\xb6e\xc75\xc02\x13\xe8\x81\x02Z5\xc03ty\x95\xb8\x9b3\xc0\xed_1uqP2\xc0\x80\xa3\xbbF\x8d\xd24\xc0\xd5\x00j\xdb\x1d 2\xc0}\x81\xf0\xa3\x00\xdd3\xc0\xecVZr+42\xc0X\x07\xba*\x11\xed2\xc0\xf8\xbbW\xfa\xcb\xf94\xc0\xee\xda\x1c\xf8\xc4\x077\xc0\xba;=Xa\xb82\xc0\xbfN-%\x80,5\xc0f^6\xe4\x0e\x8e1\xc0\x88\x0b\xd0)\xa635\xc0\x815\x10\xf3\x18\x8e7\xc0~\x15\xe0\x97Z\xfb2\xc0%\x8bP\xf3\xbc\xd00\xc0\x8c\x89`UZ\x904\xc0\x93!Mk>\x824\xc0K\x9e$]\x8b\x862\xc0<h\x91\xa5:\x1f6\xc0\xa4\'\x13{$|3\xc0E\xce/\xd4\xaaD3\xc0\x17h\x1a\xc4A\x044\xc0C=\x88\x8eb}4\xc0-\x14\x98\x9a\x82l3\xc0\xde\xb7 G*!3\xc0\x93\x04\x07\x1eO,3\xc0\x9d\x97\x08,\xea?0\xc0Z\xc56\xfc"\x87-\xc0\x1d\xbf\x849a\xdb2\xc0\tR\xa1\x1a\xe6D3\xc0\x8d\x92\x8c\xd1>\xe13\xc0^P\xd1-~\xb10\xc0YPR`\xd8\x125\xc0m\xa8\x1a\xfau\xfe3\xc0\xe1\x04\xe9\xab\xa6\x8f/\xc0\xc8`\xe8U?\xb83\xc0[q\x92?$z4\xc0L8\xd8\x00Z\xd12\xc0\x8b\xe1\xdd(W\xe7/\xc0\xe8\x06C\xe2\x16!3\xc0\x1d i\xa7]20\xc0\xe5\x96R\xd1;\x151\xc0\x89\xb9)G\x9e\t2\xc00w\xe9*\x86t3\xc0O\x8f\x93\xb7\xbe\xe54\xc0=\xb6\x8d\xcdsz4\xc0\xb3\xd6\xe8\x93\xc5\xb64\xc0D\xe6\xfa2h35\xc0 \xeb\xed7\x86\x1d3\xc0\xcf\'K\xe3\xd7\x0c3\xc0\xdc\x94\x92\x1f\xb4\xf33\xc0\x81\xb6r\x1dt\x9f.\xc02\xfay\x9aM\xd22\xc0\x80c\xa7y|:3\xc0\xfd\x12;_\xd0z3\xc0\xb6\x07\xf3\xa3GX3\xc0*\x01\xefT\xc2s4\xc0Y\xf5\x87\x9bM\xbb3\xc0U\x05\xdf\x83\xf3*4\xc0\xd4\n\xcb\\9\xc33\xc0\x1e:K^\xce`4\xc0\xf6\xf1Z\xe3\xb1&3\xc0\xca\r\x96\xe6\x17\xf12\xc0R\xdb\x02#\xe8\x894\xc0\x0c3Y+\xd2\x7f-\xc0!\x02\xc0SK\x115\xc0\x9c,\x08\xafo!2\xc0\xa6\x01\xa9\xd3\xb8\x192\xc0@\xd1\\\xa7\xb9B3\xc0\xe7Gvo\xc2%3\xc0j8=u\xc0\x1d3\xc0q[\xdchh(3\xc0\xc7a\x19\xf03\x803\xc0!\xfa\xa4\xb7\x9by3\xc0\xa4\x1e1\xe6\x90\x9b1\xc0)\x8c\xb0\xdd\xa3\xd7/\xc0\xec\xbc\xe7\xc5\xb1F4\xc0\x8f/\x869\xe0\xe84\xc0\xbc\x96\xcb3\xb4s3\xc0\xe0E\xff}\xdf\xe6.\xc0\xc3v\xd6\xf6t\xef3\xc0b\xeb\x96\xef\xe7\x8e3\xc0\x94\x9b\xc1:\x11\xf5+\xc0Z\xe5\xe5\xa1\x92\xef2\xc0\x1c\x84:\x15R\xd42\xc0\xc5\xa9j\xe7\x03|3\xc0(:\xfe\xecF\\2\xc0}\xed\xb4\x8dGY/\xc06\x8fT\xc2C\x1b3\xc0\xdb2\xa1\xa7\xf6n3\xc0\x04t\x17\xbey\x024\xc0\xf8\xd2\xf2P\xcc65\xc0\x8c\xf1\xcf\xc2R\xff2\xc0\xc0\xc0\x1f^$\x035\xc0\n*3\xc0e 3\xc0\xfc?\xf3\xe8\xda\xed3\xc0\\\x97L(\x04?4\xc0\x9f\xe6q\x11\xab\x1a3\xc0\xec\x16\xb9\x1a\x9d#2\xc0-@\x84\xaaR_3\xc0\x12\xcdf\xd2<q4\xc0\'\xa2c\xbc\x87\xa46\xc0\x14?\xa7:c\x114\xc0\xbey\x11=\xef\x874\xc0\xbf\'@\xbe\x02\x9d4\xc0\xe2\xdb\x89D\x16j3\xc0S`>N\x17\xd8.\xc0\xa9\x1e\x02V\xa8w3\xc0S\x0b~F\x80\xc82\xc0\x11\'-\xed\xae(0\xc0\xfbdcd\xf305\xc0\x91\xb8\xa7\xefL\xe02\xc0\xbeUR}\x99\x184\xc0\x17\r\xf8X+\x1b4\xc0M\x1f&T5t3\xc0\x99\x05\xe7E\x07\x973\xc0X\x1d\xb6\xfe\x05u3\xc0\x81PB\xde\xa4\x064\xc0\x96\xd4[\x96\r\xa04\xc0)\x95"\xa6\x93\xf50\xc0\xfes\x96\xf4g\xd82\xc0\xec\xf2\xa2\x1cR\xcf0\xc0\xcd\xb6\x9c\xc6M\xa13\xc0\x87\xd9\xcb\x04Q\xdc/\xc0e\x16vA!\xf82\xc0\x88&\x00]f=3\xc0\x05 \x860\xff\xe32\xc06\x0e[\xb7\xbeR5\xc0r\x00\xe7h|\x1a3\xc0!\xa3\xd5G\xb9\xf22\xc0\xda\x81\xb7\xb2\x97\xc92\xc0\xb3\xbf\xf74\xc3q3\xc0J\xd3`+\xeap2\xc0\xdf\xee/\xa8\xec\n3\xc0\xe8\xf8t\xd5\x87e4\xc0\x9eO\x04\xb0\x94D5\xc0\x82\x8e*z\xe7B5\xc0W/\x11\xc0"O/\xc0\xe8\xc4d\\\x9b.3\xc0W\xd2)*\t\x823\xc0<\xe4\xd9EH\xa13\xc0\xe7-\x9c\xdeE$3\xc0\\\\\xd6\x06\xdb\xb74\xc0\xa1\xc7#_\x1bl4\xc0\xcct\x1d\x1b\xfe<4\xc0D"5\x92\xd0\xb92\xc0A\xd5{I9\xde.\xc0R\x87z\x8b\xfe\t5\xc0\xf6\x9db\xe4\x9e\x141\xc0\x01r\xc8a\x80\xe02\xc0\xb6\x0f\xf1\xf0|.3\xc0\x89\xfe=W\xccc\x16\xc0_1\xbe\xea\x1f\x7f4\xc0:=\x98\xd1\x9c\xb63\xc0\xad\x93H\xc9i\xa42\xc0\x90d\x8c\xb3\xe8/5\xc0\t\xd1\xfd\xcfU53\xc0k\xa4K\xf6\t23\xc0\xec\xcdR\x03\xdd\x053\xc0\xd7SG\xbc\x13X4\xc0O\xf2Q0bl3\xc0\xb09X\x03\x0b\xcd3\xc0\xa2\xa8s\x87\x0b\x074\xc0\xb6\xb5y\x17\x07\x953\xc0\xfb\xc9yq[K0\xc0\xba\xbc\xa59N\xe12\xc0v\xc4\xa8\x8f3\xc43\xc0\xd8fRqX\xc83\xc0U\x06\xc1{j|3\xc0\xb4o\xb7\x92\xec"4\xc0\xa4\xb9\x81\x89\x8195\xc0\xe7V\x02\x99\xc9q3\xc0G\xd4\xcd\x17\x1843\xc0+$+\xaa\xcdh1\xc0Pr\x17\xd6\xf9\xe33\xc0\xc7%\xf6y\xd1\xc72\xc0\xd8\xd5\xcf\x80\x04\x834\xc0\x9a\xa2\x89\x02z\x9b3\xc0\xa4\xe4\x17\x8f\xb8{1\xc0\x0e\x8f\xf6\x8f\x19\x0e3\xc0?\xa5\n\xe0~K2\xc0fd\xfeU\xf3\xf83\xc0\xec\\h\xdc\xa9%3\xc0\xf3k\xbe\xa0\x93\'5\xc0\xd5{\xdaY\xa1\xe03\xc0~\xf0HD\xc9\xe44\xc0Jt\'\xf1<\x004\xc0\x8b\xbfo\xa7\xb8\xc14\xc0N\xf7\xf2Ze\xf52\xc0\x96\x03\r\xf7\xba*3\xc0\xcc8\xa2\xf7\xa1Z3\xc0\xe7\x9b\x80\x1e\xe4q3\xc0\xafc<oS\x003\xc0@\x84Og\x88,3\xc0{BY\xe6\x11\xa12\xc0,\x1eY\xd7\xcc\xce1\xc0\xd7\xe5\xef2\xfc_4\xc0E~\x10\x9c\x11\x1f2\xc0\xbe%\xe6\xbe\x87\x084\xc0\x94\x85\xbe\x10+E3\xc0\xa9\xaa(m\xaa52\xc0A\x08\xce\xb1\x17E2\xc0\xf7\x06\x9c\x0b\xa8?5\xc0\xe7\xfa8\x0b\xe0\x044\xc0.\xf7\xec\x05\xd6\x1c4\xc0\xcf\x95\xdc\x94U23\xc0J\xe5\x91\x07\x0143\xc0\x1b\x98\xf5ss\x0e4\xc0\x1foa\x95l\x7f6\xc0X\x13R\xe5\x1d\xd22\xc0\xe3\xf8\xe55\x08\xcc1\xc0FUJ\x93\xba\x923\xc0\x0eHsP\xc8\xdb4\xc0\x8aa\x9a\xa9\xfb\xf03\xc0\xb2\xd5\xd4-"\xea3\xc0R=\x84\xb5<\xc03\xc0\xaa\xe5\xcb\xf1\x1793\xc0\xc1Lp\x94\xe1\x804\xc0\xa9\x06\xd9pE\x9a2\xc0\xd3tC\xcbV\xb80\xc0\xa9\x04yS?R2\xc0V\xdcc\x00qi3\xc0\x84F\n\xb9bT3\xc0\xe6\xd2\t\x94\xbb\x9e4\xc0\xa7)\xf7\x1b\xd9\xe03\xc0a\xd7\x8c\x9d\x9d\x814\xc0\xda\xae\xae\x92(\xb62\xc0\xa3\xa9NMZ)5\xc04/4D\x9f\x103\xc0\xeb\xe2q\xccz~4\xc0,\x03\xaa3\xcc\xec2\xc0\xbe9S6\x9f\x1e/\xc0\xa0\x10\xacg\xb8\xcd.\xc0\xf4"\x0c\xcd\x10\x1e7\xc0\xf7\xad\xdelx\x034\xc0BJLzj?3\xc0\xc6\xfb\xcc\x08\x1a23\xc0\x92\x94\xb5\xd3\xca\x8f4\xc0\xb9Z\xfa\xc9a\xe4.\xc0:\xcb\x85\x1d\xfbY3\xc0\x93C\xfe|_\xfc3\xc0V\xf50f$K4\xc0[\x86\xde\xee\x06\xdd3\xc0KX\x02N]<5\xc0\x9aB\x07\x83643\xc0dn0\x7f\x9b\x992\xc0\xceb\x1b\x911\xe32\xc0@\x80\xeci\xafN3\xc0\x9a;\xcen\xdbI3\xc0h\xeb\xf5\x1cIj3\xc0\xb5\x06\xf7\xc9H52\xc0\x8a\x1b\xf5\xa0\xa2o-\xc0\xd5\x8c_FW\xbd2\xc0G\n\xb1\xb9\x84\xce2\xc07<\xbe\xa9\xb2\x8f4\xc0\x02c\xf5\x02\xd0[/\xc0Gw\xde\xb4!n3\xc0\xf3\xfe\x10\x89p\x824\xc0\x86\x96\xe5\xaa\xc4\\3\xc0\xcb\xdbdv\xab53\xc0\x9a\x94\xd7\xed;!5\xc0I\xc7\xbc\x89\x92O4\xc0(\x1c\xebN3*0\xc0\x16\xd3\x91V)\xd52\xc0u\x19\x00#e\xf11\xc0s:\xf4\xf6!\xad2\xc0\xff2g\xfc\xa5\x0b0\xc0KCH\x8aO\xd61\xc0\x9d*T\xea\x9983\xc0ZQ\xedl^\xc8.\xc0\x89\xc2\xeb\xc1l70\xc0\x8c\x19D\xe3\x1cH4\xc0\xc8%t:\x9f\x103\xc0\xda$\xa6R^K3\xc0T\x9b\xc6"\xfc>4\xc0[}\x1d\xff\xaa\x7f5\xc0\x0b"\xa3\x99\t\x1e4\xc0-{\xb8\xd1[\xac3\xc0\xbe|\xd5n(\x083\xc0Z\xfby\x02\xe2T3\xc0\\\xfb\xdc\xc5\x85t6\xc0\xd9\xd4a\xc4\xe4\x164\xc0H\xbccu\xbe14\xc0\x94\xb4b\x92\xfd&3\xc0\xaa\xad0\xd8\xba33\xc0M\xa9\xae6\xbd\xa84\xc0d\xa6\x0eH\xc2\x883\xc0\xfb\xcf\xc9\xd4y\xd12\xc0[}X\xef\x85\xbb3\xc0\xae\xb4\x17\xe19j2\xc0\xaf\xb3"\x0e\xd1\x0c6\xc0\x8bd\x7f(\x00\xc52\xc0<\xb1\x91V\xee-3\xc0.\x03}GP+2\xc05\xcf\xea\xf4\x98Q3\xc0\x0e\x12\x10\xe3\x83\x193\xc0\xbe\xd9\xc4\x011\x023\xc0\xd4\xa4w\xecC\xf94\xc0?xxA\xb3\x1e4\xc0$\x9f\x7f\xeb\x80\xf0/\xc0D\xf9H\x1bA\xe53\xc0=LL\xcd\x01\xa73\xc0e\x9eR\xee\x8354\xc0\xf8\xea\xb8~\x85\xbe3\xc0;\xbc|\x1d\x9f\x854\xc0\xaa\xb1g\x08\xbaV4\xc0{\xef\x95\x19\xcb\xee4\xc0I\x06\x0c\x9f\xbd33\xc0!d>\xb5+b4\xc0S\xc7d0?\x0e4\xc0>\xd3Z\xb5SK4\xc0{\x87\xc3\xff\xe9\xc40\xc0\x04GS\x92\xb3\xdd2\xc0\xe2n\xb6\xbf\xf9\x1d5\xc0\t\xa2)C\xd6C4\xc0\xab\x93Xh\x15\xc02\xc0\xafR\xda\x17!-5\xc03\x8a\xd2\xd0\xa9\xd92\xc0\xa2e8i\x95\xd34\xc0\xe0\x8a\xd1\xf3?b4\xc0g|#\xa7fQ4\xc0F\x96y\x7f\x0e\x0e3\xc0\xe1\x9b\xf0\xd7s\xea1\xc0\xc0\xec\xaf\xfb\xd1n3\xc0\x915\xf8\x8d\xfa\xdf/\xc0Kn\x19\xe60\x054\xc0m\xe9\xbe\xf0\x14\xae0\xc0\xf58\x83\xd1\xe9\x882\xc0\xbd\xab\xaf\x7fV\x9e4\xc0\xdf\xf8$\xa0/42\xc0\x03y1g,\x110\xc0\xbc\xb3\x92\xd4\x0bQ4\xc0\xb70\x9d\xc3Q\xd94\xc0"\xfa\xbf\xce\xdd\xff2\xc0=g\xc05\x9e\xf42\xc0K\x82I\x9dJg2\xc0\x1f0\xf9\xdf\xa9\xba4\xc0)\xfa\xa7*\xa8\xf53\xc0t+\x87GC\x173\xc0\xd3\xf1\x0e;\xc7\x142\xc0\x8a\xb7\x84\x12\xab\n.\xc0>\xe3\xb1\x0ec\xf31\xc0\xdfMr\x99\xbf`2\xc0\x986i\x8ep\xb34\xc0\xe0\x1f\x03t\x8e_4\xc0\xcfP\x9bn[v4\xc0+b\xbf\xb8/\xfe2\xc0\xb4\xc55\xa5\x8c\xc70\xc0\xad\xca\xa9\xb8\xd4\xa64\xc0\x00\xcd\xf9\xbf\xce\x973\xc0\xfc\xed\xb0\xee\xec\xa02\xc0\xfb\xf9g\xf60\xf21\xc0Wk*\xf8\x00\xe03\xc0\xe0{\xe8T\xc6\xd62\xc0\xa5\xb6J\xd6\x98\xfe4\xc0\xe7C\xe2}\xe1\xea2\xc0)3F\x86=\xde2\xc0\xbaQ\x9dD\xa1#4\xc0\xfd\xe1\x03P\xa1\x1d3\xc0\xea_\x0f\xf5\x17\xd72\xc0%\x89p\xc2\x81m3\xc0\x92j\xc9\xaa\x00Q3\xc0\xd4\x96\xe2\x15\xbf!3\xc0\xc8E\xdb4\x1dA3\xc0\xdfQ\xb6\xf5\xc2\xa64\xc0\xd7\xe3\xa6yb\x8e+\xc0G\x12;\x01\xf6\'3\xc0\xa2D\x90\x0b\x12+4\xc0\x96\xbf\x93\xbb\x82r2\xc0\xd7g!\x82\xf0\xb27\xc0\xd8S\x13:\xf9\xbb3\xc0\x0c\xe9\xeb\x15\xae\xf04\xc0p\xd9H\xa0\xbd<4\xc0\xd1.\x91skM4\xc0\x80\x12\xda\xfe\x84\xa34\xc0E\xba\xf3\xff\xff"3\xc0/Y\xcc\xe0U\xcc2\xc0\xf7\xf1\x98H^`2\xc0\xdd/\xd3]\x9e\xbf3\xc0,\xe2V%J|3\xc0\x18\x0f*\n\x06c3\xc0\xfd_\x03\xa3\n\xef2\xc04\xdf\x8b\xfd\x11\xcc0\xc0F\x86\xae\xa5!\x013\xc0\x92\xbf)\x12\xe1l3\xc0\x84\xd2\x97\xfe\xb6}4\xc0\xd8R\xad)i[4\xc0r\x96t\xf8?\xf42\xc0el\\I\xb990\xc0u\x07VqI\t4\xc0D\x81\x0c:;\xcc.\xc0!\xaag\xf5\x8el3\xc0\xdf\xc6y\xecb\r3\xc0x{\xac\xf3\x92\xc24\xc0\xe0r\r\x9c\xd3\xfc2\xc0\x8b\x9b\xbf\xb9\xd6h/\xc0\x15j\xe07}j2\xc0\x96\xe6\xf3\x8e\xb5{4\xc0\nWS<\xac7-\xc0T6\xe12\x7f\x183\xc0\x0670\x86\xce13\xc0SI\x15\n\xef\xb01\xc0\x1d\xb8VB\x01\xa32\xc0\xa7\xff\xda\xed:\x9c0\xc0\x87\x1f;\x9d\x91C3\xc0g$\x04\xbfP,2\xc0\nDZ\x8ev"3\xc0\xf9J!\x16\xfa(3\xc0\xcc\xd62\x12\xc8\x943\xc0\x81\x1d0l0\x90+\xc0w\xac\xe1\x1aP\x8e7\xc04\xa9\xb8>;J3\xc0\xa6t\xcc\xf5\x83\x043\xc0\x94\xaa\x00\x16\x9e\xb24\xc0\xa7?\xc7>!\xe03\xc0}\xa6\xc5\xed\xf0\x834\xc08y\x14\x94\x10\xbe2\xc0aX@o\xa6\x8c*\xc0\x01\x1c\xc4\xe0er3\xc0\xcb\xa1\xb6Yf63\xc0\xf0\xf68\x80\x87\x055\xc0[\xe0/\x80%U4\xc0\x0e\x8b\xb6N\x8c\r4\xc0\x81\x0b\x97\x00z\x8b2\xc0\x1f8\xa8\xb2[\x010\xc0\xf7\xe9\xccV,/0\xc0O\x16\x96M\xde\xa43\xc0\xfaLm\xf9\xabA3\xc0\xe5\x1e\xde\t\x19\x175\xc0\xbf\x0c\x86\n\xc7\xc92\xc0*\xd4AK1\x854\xc0Uk\x97T\xedN4\xc0\x8bW\x1f\xa0\x9f\r3\xc0+G\r\xafUW3\xc0\x1b\xed\xbd\x7f\xf0\xc02\xc0\xf2\x89kG\xfe\xe03\xc0\x10v\xa0l\xa2i3\xc09bV\x83\x89\x1a4\xc0\xe5\x86X\xa8j^4\xc0\x16\x1c2\x97\x0ch2\xc0\x9c\xec\xa8;\x88\xb70\xc0\x89\x8dTf\x93\xa23\xc0\xef\xeb\xfd\x8d\x1392\xc0\x86;\xb5u\x16f3\xc0\xdaB\xdd\x8a\xb8\x892\xc0fU\x14\x00\xd1y2\xc0sN\x86\x9c5d4\xc0\xd9\x17\xc5\x01<\x003\xc0\x19\xc0\x83\x8e\x04\x0e3\xc0\xca\xb8?\'\x1b 4\xc0\xbdw\xa8\x0b\x07\x873\xc0\xec\x18\xff\x14](3\xc0\xa6\xc8\xe9j*\'3\xc0R\x18A\xfd\x18L4\xc0\x14\xc2\xeeF\xc3!3\xc0\xf5}q~\xb0\x914\xc0C\xa9\x19l\xbd\xce3\xc0\xdaw\x83\tR\xb13\xc0H\x91\x8a\x83\xad\x192\xc0Q\xe3\xe1\x7f&\xe31\xc0\xc4%\xf1\x8f\xea\n2\xc0\x0cV{,\xf6\xfe2\xc0\x16]\xf5\n\xbb"3\xc0\xdf:\x9b\x1b*\x192\xc0\xbbLe\xec\x87\xec2\xc0\xbf\xf8\xc3\xe9< 3\xc0\xe3S\xeb\xbep\x153\xc0\xb6\xa9\xe1\xbcz\x0b3\xc0\xa3 I\x04?j3\xc0\tx(x\x15\xc42\xc0?)>%m\xbb2\xc0Lh\xbd\x1c\x0343\xc0\xf1\x91\x0ck\xd8\xd42\xc0\xeb\xc8\xbd\xfb\x8f\xce2\xc0\x93\nN&D^4\xc0%\xb2\xbe\x05]<4\xc0 \x06p\xbf\xfbZ4\xc0M\xf5\x0f\xb9t\x804\xc0\xe8\xff\xcaB\x99\xf42\xc0|4$`\x1fh2\xc0\xff\xcc\xd6.|\xc42\xc0 \xea\x16\xb1\xb9\xe45\xc0\xcd*\xd8X?\xd72\xc0\xc8\x04\'K\x94/4\xc0c\xe6yt\xeb\x833\xc0\x12\xb7\x99\xef\xfer4\xc0\xa1\x16\x9a\x92\x0bo3\xc0\x03R0\x94\xcfZ3\xc0\x14_8\x1e\x87\x9e4\xc06A.\xd6;13\xc0\x99d#\xcf\xf7\xf52\xc0\x98\x90u\xf0m*3\xc0\x91\xb7Db\x06`2\xc0\xca\xf7VH\xefp3\xc0\x02\xdbMR\xaa\x8e1\xc0\xeeS\x90o\xebR/\xc0\x0f<\x7f\x8c\x01\xcc2\xc0\xaf\xad4\xf8\xef\xb62\xc0N\xafF\x00\xa3s2\xc0\xc3gJ\x0b\x8e\xb70\xc0k\xf3\xd0`:\xc72\xc0\x9a\x82\xb3\xbd\xb4C3\xc0UQ\xa2\xc7\xa6\xf94\xc0?\xf1\x174\xb6\xeb1\xc0\r\xc6,\xe9\xf3s2\xc0M\xa9w\xbb\x19w2\xc0Q\xa2\xcb\xfb\xd3\x802\xc0f\x93\xeb\xf4+m4\xc0\x04\xb9=](\x804\xc0\xf8\x9e\xc4\xa4W\xf9/\xc0\xd0v\xc4\xb9\xd6z/\xc0\x84vzG\x7f\xf51\xc0;x\x7f+\xb0\x1e2\xc0k\xf7\xb0\x82\xf8\\3\xc0Q\xc8\x13\xfc\x00\xb83\xc0\x13\x16\x99\x08j\x85\'\xc01\xcf\xd9\x10\xaa\xf92\xc0\xed\t\xc7\xb4\x92\x083\xc07\xca\xf0ot-3\xc0\x85\xc2\x0f!\xa2\xa63\xc0{=\xe0/\xba&3\xc0\xf0\xf8V\xe9\x89\xc02\xc0;\xe5\x10\xd9!.3\xc0\xb2\xa3\x06\x00\x1en4\xc0\xf1\x80z\x80<\x9a3\xc0I\xaag\x0b\x02\x963\xc0\x81\xc7\xff\x84\x19\xda3\xc0\x95\xb0J)vd2\xc0\x99\'\xf1\xd8\x98^2\xc0\xf0\x0e\xa6H\x91$3\xc0\xe0\xbe($X\xbb4\xc0\xf5\x9a9O\xb5w+\xc0\xde\xef\x19k\xac74\xc0w\x9f5M\xd1\x0e6\xc0}\xfe\x1a/(\'2\xc0\x17x0\xf60\xab2\xc0\x17\x8d[6\xe8 3\xc0f\xe6\xb4q\xaey3\xc0\x99\\\x88\xbb\xf9\xe02\xc0\'\xd2\xb6\x08\xbf\x0e3\xc0\xb6u\xcd5\x1ad3\xc0;ANw\xc1\x884\xc0_\x00\x80\xe9&m4\xc0\xb3\xfb\x02L\xdb\t2\xc0\xac?\xa4!\xe6)2\xc0\x94\x96\xa2\xa7\xa3\x8d4\xc0\xed\x88z4\xa9G3\xc0F\xd3\xfd\xe4\x8e\x150\xc0M\x1b\xc0\xba\x80\x852\xc0S4\x85\xb6\xf7B3\xc0\x99\xe7\xf0|\x8d23\xc0^?p\xb5^\x085\xc0(\x9d\x1e\x8a\xb8\x802\xc0R\xf4\xcd$=y-\xc0i\xf9w\xdbPm3\xc0\xf8\xc0\x92\xeaX\x002\xc0\xb71\x00\x9cpI4\xc0\'\xbc\x81\xe1\xd1\xdb1\xc0U\x97\xc93\xc193\xc0\xb4\x82h+g\x893\xc0\x85\x99\xd4\xd0\x87*4\xc0\x0fOrhc\xb44\xc0\x85\x11f\xc0\x96X5\xc0X,\xc8\xc5\x86`2\xc0\xfc\xc8D\tF\x193\xc0\x89\xed\xbd\x1cV\'3\xc0]}\xbdN\xcf~2\xc0\nH\xa0\xadD[4\xc0\'\xc1\xf0\xc3m44\xc0\x9d\xe2\xa2-\x92;3\xc0\xe2B\xf1\xe8\xfcW4\xc0\x065q\xb5v}4\xc0\x86xM\x9b8\xdd3\xc0\xcc?\x8d\x08\xf3{4\xc0\xaaa\xeb\x19Ef2\xc0\xf3r\xb6\x81P_4\xc0"X$;\xd0\xa44\xc0F\xd8(\xf9t\xd12\xc0^\x8bS\xf0`\xc6.\xc0\xef\xa7\x8dvc\xa4/\xc0 \xa1!\xaf\xfe"3\xc0\x83\xc8\xa8\xfe\x92v3\xc0\x94\xb8\x190\xe2\xf63\xc0c\xbf?\x83]\xbf4\xc0\x1b\x96u6\x9d\xbd4\xc0H\xf1e\x8b\x8fY2\xc0Mi\x84C\x18g4\xc0\xc3W[S]\x1b3\xc0\x84\xbf\xd3p\xb1X/\xc0lP\x19F\x16P7\xc0\xdc\xd0>7;y+\xc0\x16\x13\xab9\x10 5\xc0\x0c\x08\x98\xf3\nT3\xc0.:\x14X\xa1\x9b3\xc0\x8c\xe3\x9b\x9f\xcc{2\xc0\x89\xd8g\xd6\xad 3\xc0\xa9\xa2J\xd5\x83\n4\xc0\x02\x94\xf9]{\x103\xc0p\xea\xc1/\x87,4\xc0s\xde\xbaD\xef\x042\xc0~\xa8\x198.\xae0\xc0@k\xd4$M\xea2\xc0\xf9\xf6-\xdbzQ4\xc0\x00hRv#\n3\xc0\xd7$\x11\x82g_3\xc0\x0f\xc3kP\x87\x973\xc0\xe5\xb2\xcd\x03\xdf\xe92\xc0\xe3\x8c!\xed\xca\\3\xc0\xc2+\x9e\xd3E}2\xc0\xf4\x02o7\xed\xf12\xc0\x8b\xadY]\x96f3\xc0>\xbe\x08.{$4\xc0\xafc\x86\xcf\xf2\x874\xc0k\xf6\x83\x19\xad\xd92\xc0LI\xd1\t\xbc34\xc0\x88b@}t\xd62\xc0\xaa\x1a\x88\x9cZx2\xc0%\xe2-\xa2 e4\xc0\xb0\xae\xdf\x86\xbc\xe44\xc0V\xae~\x11\xf5\xa9-\xc0!jF\xb6\xa5\x052\xc0\x92\x87\xba[\xc0/3\xc0\xad\xfe\x0f\x95&\xaa0\xc0\xe3\x0e\xaf\x815\xad0\xc0\x18\xb3\xe5\xfbt\x9b4\xc0\xee\r\xd1\xf1\x11q2\xc0oR;J?\x003\xc0\xf0aN8y\xa42\xc0\x8a\x05c\xfe\xc6\xbc3\xc0X\xe4<J\xdeI4\xc0I\x8a\xe6u\xbc\x8a0\xc0\xef\x9e\x07m\x1f?3\xc0\xbd\xac\x08X\xa5\xcc3\xc0\xaa\x88\xda\xe2p\xa34\xc0k\xe2\x99\xaa\xefh2\xc0\xaf\xde\xcb\x8b\x8e\xaa4\xc01M\xecl\x9d\xdf3\xc0}^\xd5t\xf1\xe8.\xc0\x87&;\xc9\xc6\xf2.\xc0\xcd\xfdK\x14\x04D3\xc0\x82s\xe4#TS3\xc0\xe2($$\x88\xd54\xc0\xa6\xde\t\x7f\xe793\xc0)\xbe8\xfa\x8b\x173\xc0\xc7h\xa0F\x83u5\xc0i\x8au\x06\xd0m4\xc0Z\xf1Trc\xb72\xc0\x06\x0bI\x14\xf1\x194\xc0\x86\xd4q\x19+w2\xc0\x91\x00\x8ecOM4\xc0\xdd\x90\x8e\xdb\xb3\xa63\xc0&\xb7\xbc\x19%\xad3\xc0U\xb5\xbft\xe663\xc0\x15\xa0\x0c4\xb3\xe61\xc0\x1f\x15V\xb3\x07;5\xc0\x18\xbd!H\x15\xee2\xc0\xf5\xb1\x9b\xb8\nT3\xc04\x8f\xdd\x97\x9c\xf14\xc0\x1f\x08c\x03\xff,3\xc0\xd4X\xdc\xf2\xeb\xf42\xc0k\xbf\x07;\x89\xec2\xc08m6\xd1\xfb\xaa4\xc0\x084\xc0\x90\xec\x8e7\xc0\xf7\x93U\xa9\x1ci3\xc0\xda}\xad\x04\x13+3\xc0\x90\x9a\xdb^\x18\xe43\xc0\xdd\x02\xdc\xb1\xfdH6\xc0\xbdu\xae\x9cM\xc13\xc0\xc6L\x04\xb6;~2\xc0]l\xd1]n\x143\xc0\xed\xea\x86s#\x862\xc0\xd2\xf9\x11X\x10\xe00\xc0\xc5\x19\x1f\x08:N3\xc0\xfe_\xfa`\xb9!3\xc0?\x12\xdd@\xba\xb42\xc08A\xba\x16\\\x985\xc0z\xf0\x88\x105\x053\xc0AK\xab\xb8<`4\xc0\xcf\xba\xbaz@@4\xc0O\x93\xd3\x14\xf4\xcf3\xc0J\xd8\x02\xb0\xc7\x194\xc01\xd4\xca\x14\xea\x863\xc0ek\xc2\xedc+3\xc0\x99\x99\xa1$\x05\xf52\xc0\xaf\xec"\xa5|\xd62\xc0\x96.=%\x14\xd42\xc0\xe9S\x0b.2\xa34\xc0\xc7\xf8`$\xd3J0\xc0\xf9\x13u\xed\xdd\xf82\xc0+\xec\xae\x06\xdal4\xc0\xcaM\x86\x1d#\xd55\xc0\x9c\xb4\xa2;\xe4\x8a4\xc0j\xa4\n\xb2\x02h4\xc0\x82\xf7\xd1>\xea\x873\xc0\x1cv\xbb\xbb\xc3!4\xc0\xc2tS\xc7\x9f\xa03\xc0\xa0\x81]I\x0c)7\xc0s\x9a\xa2\xfc\x9e$3\xc0P\xa40\xfc(j3\xc0\x81[;m\xb3\n3\xc0\xe5\xf8\xbdurW3\xc0\xac\xb9{\xae\xfe$3\xc0\xc4\x1fG5\xbcz3\xc0(\xea\x15\x15\x85\xca3\xc0\x91\x87W\x8ezQ1\xc0e\x1dsj\xbaO2\xc0#\x00O\x116\xb73\xc0o\x8e\xfe\xa5\xe1L3\xc0\x9es\x01p\x97:4\xc0\x9b\x0e%\x87\xd0a3\xc0G\x1d7\x99\xb6\xe65\xc0\x11=c\xf3\xc9\x814\xc0s\xf9\x06\x16[|3\xc0\x14(\x95\x06\x0bE4\xc08\xba[\\\x0f\x0e6\xc0;\x89\x8b\xa0\xe7\x076\xc0t<\xce\xca\xce\xa13\xc0\x9e\x1d\x16\xf1\xaa\xe82\xc0\x05z6\xa05c4\xc0\x1e\xc9\x99\xf5\x84\x0f0\xc0\x00]|\xc5vg4\xc0\x03\xb8\x92\xbe,w4\xc0\xd0\x99\xffwr\xbd3\xc0\x1f\xf4\xdc6`\'4\xc0\x96\xf7D\xb9=\x0f5\xc0\xfc\xc7\x95\x9ch^2\xc0U\x9fA\xf6\xd0\xfd2\xc0\xec\x06\xb2b,\xd82\xc0\xe6/\x0e\xb6K\xd50\xc0\xb8Q\xe0\xe2dl3\xc0m\x80}&2#0\xc0k\xc9\xf7R\x89\xaf4\xc0!k\x12)\xa3+4\xc0\x9e\x19\x00"\xa0\xa8/\xc0\xcaAR`\x9b\x014\xc0\xe7=s\xacip2\xc0\xeb\xb83\x04\xf9d2\xc0\x94\xd9\x05N\xda43\xc0\x87\x14C\xbe\x02\x863\xc0F\xa4\xc6\xe3Rl3\xc0\xfa\xbb\xc1lh|3\xc0\x94Q\xec\x8c\xb8v3\xc0\x89mh\x8c\x01j3\xc0\xe9\xae\xf6\x8b\xa1\xdc2\xc0$I\x95\x13\xc9^2\xc0\xeeF\xc8\x87%\x9e3\xc0\x81\x96E\x1e\x86x4\xc08\x1c\xf5\x9b\xa9\x153\xc0\xe7"\xb3\xda\x9cV3\xc0\xac\xaa\xf19\xb9(4\xc0s\xf5\x0f\xfc\x1184\xc0"\xb7\x9c\xbf\xd1\xad2\xc0\xdb\x7f\xa5\xa3\'z4\xc0\xe6\x19\x85K\xd194\xc0\x8fx\xe7\xcd\xb9\x864\xc0\xf0\x85\xdd\x94\x8c>3\xc0\x0b\xe2\x154\n\xe63\xc0\xfe\xc4zK\x88!/\xc0\xe0Y\xc7\xb2\x91\x9e4\xc0$\x8c;Kfc3\xc0\xc1r\x9c\n\x9a43\xc0"\xae\x8c%\x88\xcf2\xc0BB\xbeX\xcc\x123\xc0\x8b5\xa7\xd0\xd3v4\xc0\xc7\x12\xc3N\x9d!3\xc0\xcf\xea\x0bR\xbf!/\xc0\x0b\x0f\xfa\xcdt\x802\xc0\xb4D_\x91>\x8c2\xc0\xf8\xbbs#\x16\xb74\xc0\x18h\xf3\xd2\x81M2\xc0\xe4d<t\x80#4\xc0@k\xaa\x14\xe1\x833\xc0\xec\xf9dX\xf8\xd23\xc0X\xe0{~\x98\x1d4\xc0\x12\xf9\xc8\xfc\x9e+3\xc0~G\xd2\xbb\x13@5\xc0\x05\xa4\x9fb\r_2\xc0\xc7q\x886\x17\xb73\xc0\x8e\xc4b\x93h\x182\xc0\x80\xdd\x11\xff\x97M3\xc0\x9a7\x94R\x86n5\xc0\xc9\x81D!\x14\x0b3\xc0<l\xd0\r!\xe72\xc0C\xec]\x0bd\x963\xc0\x12\x16\xdc0\xb4\xa23\xc0AS\x8bO\xc8\xd73\xc0O\x8a\x96\xb7\x96\x1f5\xc0EF\xd7Pv\xcf3\xc0\xcb\xff\x16\xdbU\x1f2\xc0\x8aDGQ\xf1\x9d/\xc04&\x98wc32\xc0\xe5\xa6#\x18JC4\xc0\x82\x9e\x84\xe7\xf4\x153\xc0\xa1wHAV@1\xc0\xf1\x84\x98\xe3aF4\xc0\xe3%\x8a\xbd3\xd73\xc0\x86\x13!\x99{v3\xc0\xb3\xc1F\xac1\xe56\xc0!u\xae\xb9\x8a\x003\xc0\xa6\x19\xe4y\xcc\xe62\xc0<\xb3\xdb\xe2\xa3\x035\xc0qhg<>\xe61\xc0k\xb8\xec\x8f\x17\xa53\xc0\x1a#\xe3\xe9674\xc0/p9\xfc$\xff3\xc0\x07d7#\x02&3\xc0\x05\x808\xcb\xf533\xc0\x17\xe1 \x8b?*3\xc0\x1c\x0f&\x0b\xa5.3\xc0\xc0\x89u\xba9\x1d2\xc0\xb5\x14IGt\xd64\xc0\xbc3\x16Z\xf0]3\xc0\x94(5\xc8\x89L4\xc0D\xbd\xcey\xb1e4\xc0\xbfP\xfe\xf5\x7f\xad3\xc0\xfcI\x12\xe7>\x067\xc0\xa2\xfb8m\xa8\xce3\xc0S5\xafbz\x123\xc0X\xde\xa7\x9d\xadG4\xc0\xb4v\xb4\x02\xaa\x173\xc0\x9b\x9a[\xf0$\x1a3\xc0\xc0\xa2\xea\xc49\x874\xc0$\xcf\x8e\xd0\xfbI3\xc0\xd1\x90\xbeMk\xe22\xc0\x8eF\x8d\x0cV\x123\xc0N;YD\xc6\x1f3\xc0\x90\x01\x8e\xcf\x017/\xc08\xfbP\x9b\x8bb4\xc0\xba\xab\x9e\x88(\xa13\xc0b\xa2\xfbI\xc2D2\xc0\xfd\x9fg4\xc2\xe72\xc0(\xa7\xa4\x16 "3\xc0@\xce\xb33\xdcl3\xc0FDI\xd1P\xcd1\xc0\x1e\xcc\x1e\x1c303\xc0\xd7\x06Ulq\xf72\xc0\xc3N\\x\n#3\xc0_\xe8QC>?4\xc0\n\xed\x1b\xcc\xf1F4\xc0\xa6\x16(\xce\x8f\xf22\xc0)[\x83\xf6<\xe64\xc0\x1b\x94\x19\x9f\xe8z3\xc0\xd0>\x94t\x10\x144\xc0\xfe[\xee1\xf2/3\xc0\xcdrZ\x92\xdc\xd33\xc0\xbb\x1cY0\xcdz6\xc0\xe4\xdc\x88\xb1\xc9Q3\xc0\xfcv\xb9I\x87\x1d3\xc0k_\x0e\xd8D\x003\xc0\xbf\xfa\x1d6vT3\xc0\xa9\xf3]\xc2\xd8\x024\xc0\xb2&\xf7h=\x133\xc0)6\x8aB\x1b\xae3\xc0\xd3\x1e\xc16\x9d\xe21\xc0\x0b+\x07\x81\xce93\xc0 4\x16\x84Td3\xc0n\xeeJ\xb1\xecg3\xc0\x95(\xea\x0e\x9b\x026\xc0\xb6\x93\x13U\x1f\xb62\xc0\xf7\x19N\xc9\x06z2\xc08\x83z\xd6\xa3;3\xc0*\xa4\xe1~IV3\xc0\xc0\x88\xb0\xeb\x88H3\xc0\xf6"\x97\xe0\x8533\xc0\xaa\x19$\x02\x11\xcc3\xc0g\xb1\xf5u\x94\xb32\xc0i\xc6\x81\xd9_%3\xc0\xb0B81\xc0\x804\xc0\x0c,t\x88\xce\x893\xc0Bl\xa2\xe5\x12\x874\xc0\x1b\x01\x11\xaa\xe3\xf23\xc0\xa0\x11\x90\xc8\xee\x002\xc0\x91\x80\xff0\xaa\xab/\xc06F\xb3F\xd8\xa43\xc0\xde\x16T\xe8ny3\xc0\xbd\x9c\xf8!\x8f\x024\xc0\x19\xe5=\xcc\xab\xf53\xc0\xaaS\x19\x1b\xffE3\xc0\x92\x10\xaa\xf7^\xf34\xc0\x16\x13\x0f.1\x163\xc0\x1f\xfdb\x1d\xd0N3\xc0\x02\xc4\xdet\xa003\xc0E/Wf]b2\xc0\xb2\x0e\x19\xe4rx3\xc0\x8a\xc6\xd6\xfd\x90B1\xc0\xf3\xbf\xff\xfa\xf0\xf82\xc0\xb4bHtg,3\xc0s\xa8\xaf3\xfcl3\xc0bP\x17\x07p\xd13\xc0\xbbx\x10vt\x8f2\xc0J\xf1,\x819\xab4\xc0y\x11\xf2\x8b\xcf+3\xc0\xd7\xbf*\xa2\x9e\x9a1\xc0\xf3\xa8*\xfe\\X2\xc0\xb6KQ\xcf\xf5+4\xc0\xd4\xf3\x12\xdf\x8f\xf61\xc0\xad\x15\xa3(Cn-\xc0\xe3D\xaaH\xbb\xf42\xc0\x12\xa5\x17\t\xa6O/\xc0{`w\xd8g\xab3\xc0\xc0\x0fa\xb2\x03\xbc.\xc0\xd9\xf9\xc0\x9a\x16\x7f4\xc0\xc4\x91y\xbdeE4\xc0\r\x06\xddT\xda\x816\xc0}\xa6\xde5\xf2F3\xc0\xf5\xf3K\x85\x86\x8c2\xc0\xc8},\xfc \xce2\xc0\x80\xc5\x9bP\x11\xdf.\xc0\xf8\x91\xf4#a\xf83\xc0\x17\xc9\xb1\xbb~\x954\xc0E\xe4\x00\xafT\xce3\xc0\x94:XI\x9e\xc63\xc0+=8q\xeb\x142\xc0\x91\x81\xdf/8\xa93\xc0\x9e\x16r\xcfm95\xc0/\x00\x17\x1a\xa8\xa63\xc0\x14\x91\x03\x91\xcc\xd82\xc0\t\xa8\xf9\xf2\x04\xe52\xc0\xe7\xc6\xd7 \x93\x862\xc0\x0e\x887~s\xb13\xc0\n\xa1\x8a\x1e\xb853\xc0\xe2\xf8|i\xfb\xa22\xc0u\xa66\x0fl{3\xc0\xef\xa2\x8a\xff\xae\x1d4\xc0bv\xca\x18hp3\xc0}\xec\xca\x99\x17\x893\xc0\x1f\xf4o\x932\x8f4\xc0\xbf^\x92\r~E3\xc0\xa5\xe0\xe4?\x8b\xb82\xc0\x0e\x87\x07\xeb\xbcZ1\xc0rO\xbe\x15\xe9\x964\xc0oN\x17\xe6\x0c{6\xc0\xf7\x90\x9f\xe9C\xd12\xc0\x81\x9bJ-\xad\x0b4\xc0\xc0i1\x83\x17\x164\xc0\xa8F;\xd3\xeam4\xc0\xa9\xae\xa69\xaf\xfd3\xc0f\xe5A3\xafF3\xc0\xbf\x96\x96M\x8b\x082\xc0y\xda\x92\xc9\x9e\x123\xc0\xeb\xa1R\xbf&90\xc0\x80\xb9\x9d<\x96\x9d0\xc0#/\xccj\xad`1\xc0\xf8_\xe6w\x7f)3\xc0RG\xc9\x02(/3\xc0C\x0c,\x9a\x1c]3\xc0 \xb7e\xd8W(3\xc0!\x1aE\xad\x7f:4\xc0n\x9d\xa1\xb9qN/\xc0\xf8\xa5\xe0H\x1b\xda2\xc0\x02\xbd2"\xe8j2\xc0\xe8\x9d\x88ztL3\xc0B\x9c\xd6\x96`#4\xc0Y\x08\xd7\xcd\x02&4\xc0\x08&\xcf\x01{\xeb4\xc0\x80\x8f\x0cB\xf203\xc0\x05R\x86\xfb\x98(3\xc0\xf7%\xfd\n\x82\xec6\xc04\xa6\rTq{4\xc0\xe7p\x85g\xae\x804\xc0\xfd\xf0\x86\xdf/\xad4\xc03\x15\xb83\n\xba0\xc0\xcb\xcf\x01L\xa2Y4\xc0rSpRT\xaf0\xc0;]\xbd\x90Wj4\xc0\xadBE\\.\xf24\xc0\xca\xc4\x16#\x92@5\xc0\x8f=\x8e:\xf2\xcc4\xc0^ \xf7\xc0|u4\xc0\xa5$$kL\x8c3\xc04\x03c\xd0\xdez3\xc04\xd0\x96\xac523\xc0)\x02\x829f44\xc0\x8eW\xf1}d\x9c2\xc0\x8a2\xf8\xcd\x97>3\xc0\xb5\xf7\x183^O2\xc0\xb8\xa9\x9b\x96%\xb90\xc0\xc5""T\x84\x1e/\xc0\xa9\x85\x95@\xc9\x882\xc0\x11\xa43\xf5\xa0\x903\xc0\xc8\x12k\xbd\x1db5\xc0\xac\xb6\x89\x14S\xea/\xc0-\xcc\xf5\x9eV\xa0*\xc0\x9e\x99%\xfa\x1352\xc0\x86\x81\xd3]\xa9\xf53\xc0\x90\xa4n\xbd\xd2\xa80\xc0\xb9Z:a\xee\xef1\xc00\xc3z\nR!3\xc0$\\\xca\xbfH\x043\xc0\n\x18\xad\xe3\xf2\xb53\xc0\x83uU*\x9b\xd52\xc0Y\xc9\xc0\xf6Q\xa92\xc0\xe0\x81\xebl\x1a\xaf3\xc0A\xbf5\xe0\xcb\xfb1\xc0\x9e\x12E\xce\'03\xc0xo\xaf\xfa\xf8\xf12\xc0\x11\xea\x0e]=\xa44\xc09\x81\xb8E\\\xfa1\xc0\x84\xab\x93N5\xba2\xc0\x88\x93o\xed\xbf\xfe3\xc0\x08\xc2#\xad&)3\xc0M=\xd71d\x143\xc0\x08\xa1d\xf21\xee4\xc0\xb2\xf7\x0f\x99\x01\xcd2\xc0\x97\xdb\x17\xfdg\x9f.\xc0\xa0\xb0\x18\x7f\xbe\xff3\xc0k\xe1+\x89\xccm/\xc01\x9dwDrv3\xc0O\x98mZ\x80.4\xc0\xb6\xf6.\xe1~>3\xc0*\x8c\xfad\xde.3\xc0\xc8/:Q\x19\x982\xc0\x1e\x9d;T\x9e]4\xc0\x08\x87\'aW>5\xc0C\xb4M\xd7p95\xc0\xf2\xfdm\x83\xc0H2\xc0\x83\xc6z\x86\xb3\xa03\xc0\xad\xaf\x0b\x0f*\x974\xc0\xbbW\xc7q\x89\xfb3\xc0m1\xc9Ao\x832\xc0\xd3F\xb6\nV\xaa2\xc0m\xd4\xd0\x1e[\xd32\xc0\x88\xbd\x8e_\xd9\xe33\xc0\xdc\xac\xf5\x94\xfe/3\xc0\xfdK\xa5Us\xaa2\xc0\x06\xeeop\x1a\x194\xc0a\x81;\x89\xec\xc62\xc0}\xfbk\x18,\xfd1\xc0\n\n\xc0\xb8\x9f\x053\xc0n\xe3V\xd8-\x1b2\xc0i\xda"\x95\xdf}.\xc0\x19\xf2;HL=5\xc0\x15\x0fF\x93\xaaN6\xc0k\x8e^\xe4\x86\x93*\xc0GP\xf4\x81\xba;2\xc0l9\xd3\xac\xfc\xdf4\xc0\x8d/\x0b\x8cj\x045\xc0\x9ey&"\x07\xc82\xc0}\r\xa2]\xc5#5\xc0\x98\xb3p\xa7\xc1\xf82\xc0@\xf1&\xcc\x95\xfa2\xc0\xd8\x8ae_\xfc!5\xc0\xd2\x05\xfcY_\x7f4\xc0l\x8b\xa7\xffY\xd12\xc0Al(\xb5im3\xc0\xe6\xcalT\xa1\x043\xc0\xedv\x8a#\x1c\x122\xc0w\xfe\x8f\xef\xecS/\xc0_\xe3\xf9\xec\x9cj2\xc0%w\xcfH\xfc\xd64\xc0t)b\x05\x13K4\xc0|\xe5Yp\xa6%5\xc0\x08qb(\x91\x924\xc0\xa8\xcd"\xbe\xf3\xdc3\xc0]\x0ey\xc9\xcf\xc23\xc0q\xa7L\x91\xecW4\xc0A=\xddC\xb4~4\xc0X*X\xdb\xf6\xee/\xc0\xc9\x92\xa2&j\x9b/\xc0\x8c7B+\xd4\xd92\xc0\xfe\x94\xe3\xd3\xb1P4\xc0b\x87\xf7\x88[\xd62\xc0|\xd8\xe3\xcb>\x0e3\xc0\x02\xe2\x06\xe8\xc0"0\xc0\x89oj1\x8f\xe40\xc0*F,\xa1Q\x0c4\xc0\x05\x10\xf9\t!:4\xc0*\xb6\x99B-\xca2\xc0\x17\xdd\xce\xeb\xb8V3\xc0\x83\xc9\xe6\x1d\xe1F0\xc0$I\xcf\xba\xb6\xef2\xc0\x80eD|O>3\xc0\xb1tPDV\xed7\xc0f\xc2\xff\xdf9\x863\xc0\xd5\x81=f\x11\x1a2\xc0%H;\xd3\xd5\x113\xc0\x0c\n\xc9\x04i\x8a/\xc0O&\r\xc6\x89^2\xc0\x118SW\xeey2\xc0\x14xo\xa3\x85#2\xc0M\x97\xf2\x86&\xfe1\xc0\x00\x9d&\xf71w0\xc0\xda3v\xa61\x813\xc0]>\x7f\x1a\x14\xb73\xc0 \x11\xf9\x0e\x0e\x820\xc0\xc6\xde4\xf6-\x8e3\xc0\\\xd4\x12C\xf7\x823\xc0\xdd\x04K\xe7\x86\xf15\xc0J\x9eW\xf7\xd4\x073\xc0[\x0e\xe5\xce\x08\xad4\xc0\xbc\x18\xe0\x98q\x98/\xc0>,\xb8n\x02\x835\xc0\xb6//$\xfa\xaa3\xc0\x02"r?\xe3\x97/\xc0\xbb\xfcnG6z/\xc0uZ\xfb.\xaai3\xc0h\xc8\x88\xc0w|3\xc0_\x8bZ$\x04t4\xc0\xb71\x1c\x05;\x1c\'\xc0Ez(B\xd4f3\xc0{\xc9\xc2\x91+`/\xc0\x10\xdf\xce\'\xb9\x8f4\xc0\xe0\x88\xe8\xcaB\xd54\xc0\xbalR\x98f-4\xc0\xc5\xf8u\x06\x05\xfb2\xc0c\xba\xd0\xf0\xa8(3\xc0D\x1f\xdbE\x1f14\xc0\xc4\xac&dV71\xc0w\xbe\xa0\xff\x1b\xff/\xc0\x18\xfe7\x81Cr.\xc0{{\x14\xe3\xbe\x1b4\xc0I\x04\xb2:\x19r3\xc0;\x8e6d\x1c\xd36\xc0\xd0\xfem\xcbb\xb01\xc0\x92E\xd5k\xbb\x032\xc0\x90\xba\x03\xb1x\x163\xc0\x9e\x8a{\xf2h@5\xc0\x07CVn\xa4.3\xc0\xfb\x80\x86\xf5\xda\x063\xc0\x82\x9cK\x96M\x0b4\xc0\xe6F\xefc\x17u1\xc0_CA\'\x91t-\xc0E\xb7\x85\x17\rD3\xc0\xdb\xf0Hi\x92\xa43\xc0\x90\x12\xf9\xb1\x17\x16\'\xc0D\xba\x87\x01q\x146\xc0\xca\xb5\x10\x9d$(4\xc0k\x9c\xba\xc6W>4\xc0\xc6\x15P\xac\xe2@5\xc04\xd8\xf9\xd3u\x1c3\xc0\xaa\xb5\xac%\xbc\xf92\xc0\xf3{h,\x8f\xdc3\xc0\x1bg]i\xad\x127\xc0Tb&\xc6>h5\xc0-\xf5\xaa~\x8d\xc80\xc0P,\x01\x86\x80\x173\xc0\xa7\xdb\x04\x0e\xf7w2\xc0\x8dB\x95\xc3\x02\xcb5\xc05"\xc75\xb9\xf3/\xc0\xeal\x96\xde\xce14\xc0\x17G\xd4Y\xbf\xf73\xc0b\x03\x8d\xc0\xe8\x010\xc0iG\xd8k\xb5\xcc2\xc0\xe1\x04/O\xc4V.\xc0\x96\x18\x8f:\x8e\x180\xc0\x06<\x12\xb9&U2\xc0@\xe0\x1d\\\x89\xdf1\xc0\x06\xc7\xa7\tt\xc42\xc0\xcaD\xa3\xa5\x9f\xf44\xc0\xef\x85\n\x04\x12\xaa/\xc0\xa2\xf3\x83\xf0Nh4\xc0\xdba\xc2\x07\xbe\x115\xc0\xf9\x94\xbfQ\xcdu3\xc0\x0f\xd7@\xf6\x80"4\xc0\'\xe0uyJs/\xc0\xc1\xa9\xf5\xf8\xa6\x074\xc0R6\x88R\xed\xf92\xc0\x15\xb0\xaa\xafg>3\xc07\x1fR\xec\x9a\x0e3\xc0\xb8m\x0b\x05\xd2`2\xc0\xc33\x82\xb49\xe93\xc0\x05\xc1V\xebN\xf5.\xc0\x14\x18\x95\' \x075\xc0\xfd\x12w@\xec\xaa5\xc0\xdaB6(\xdc\xe42\xc0\xc2\xc2G\xb9;#3\xc0iW\xcb\xf8\x05\\2\xc0\x81\xedQ\xe6\xd0\xce2\xc08D\xf6G\x1b\xae2\xc0A=j2\xde)3\xc0\xd0zn\x17\xdcn2\xc0\x90\x14:5\xc663\xc0s$\xdbg\x1f\xf51\xc0\x15o\xb1U\x14\x8f3\xc0\x90\x7fm\xa5\xdb\x965\xc0\xd3x\xe3U\x99\xdb2\xc0\x9bj^cs\x9d4\xc0\x06Al\xe6-\xe61\xc0F0+\xfewM4\xc0ws\x13\x0c\x0e:/\xc0\xca\x8a\x90B\x07Y2\xc0\x81?\x8f?\x18y4\xc0\x8cX\xf7\xf8\xd4q3\xc0b\xb5\xd5D{\xab4\xc0,\'HY\x9b\x883\xc0?\r\xcd\x11\xfc\x9f4\xc0g\x90\xa3\xfb\xe9\x064\xc0\xafzi\xbcJT3\xc0\x809:9\xef\xdc3\xc0#\x9a\xf6\n9f3\xc0Rc\xfc\x80\xda\xea3\xc0d\xd3_SN\xee2\xc0\xfa\x9d\xf6\xf8\x03\xb54\xc0\xfc\xd0]\xe3rk1\xc0\xa8\xa6\xa5\xe3\x93\xd54\xc0\xb1j\x9fj8\xe62\xc0\x98\xe0K\xb8\xc7\x004\xc0T\x04E\x0c4\x084\xc0\xdc\xb0=\xc1\xbd\x8d.\xc0\xb3\xe7\x1du\x92q4\xc0\r\xd9\x10\x17\xec\xf73\xc0\xbaV8\x86\xc1}3\xc0\x82\xbe~\x1cx\xfd1\xc0e\x0b\x14\x998\x963\xc0\xa6\x81\xae\x10\x81\xdf2\xc0Cw\x123\xb9\x851\xc0\x1eu\xf4\xc6{D3\xc0\xe6\xe0w\x94\xdb\xde5\xc0E\x8dC\xe9\x06\xb80\xc0\x0e\xc8\x9b\xc2\xd1\x812\xc0\x99\x9df\x89o\xac3\xc0\xc0:\xbf\x93\x82\x123\xc0\\R\xc9\xfa\x0c\xe81\xc0\'\xc3\xc5\xf7\xcb\xdf4\xc0\xb3\xc5\x7f\'\xf3\x902\xc0Yv\x7f}\xe5d4\xc0P\xd2\x17\xdfb\x944\xc0\xee\xa9\xbf\x12\xe8\xdb4\xc0v\xdar\xdd\xddA4\xc0\x04\x8b\xc8\xd4+\xb2/\xc0\xda\xe1\xd4\xadI\xc1*\xc0\x13\xd8-\xe5\xbaf2\xc0\xf6ZM\xa4\x83G3\xc0k\x06\xa8%\xc366\xc0u^a\x91a\x065\xc0\x16a\xb8\x7f [4\xc0\xd3\xdb\x14\xc2\x8dS5\xc0\x07k\xb1FN\xe01\xc0\x85K9\xdd\xd0\x9d4\xc0\x9e\xbc\xf6\xbe\xc6g4\xc0\xfaNh\x85\x12\xfd/\xc0\xd2\xb4Skn\xae4\xc0\xb6\x08:\xd4\x16\x193\xc0\xe4\xd1\x0fb\xc5v3\xc0`\xfd\xe9\xa67\xfd.\xc0%\x8c\xeb_\x9c\xa54\xc0\xf1A\xb6{\x9dI0\xc0\x9b\xaa\xe1\x898\xf54\xc0\xbc\x08~\x14`\x1a,\xc0\x88\x01\x15#>6*\xc0\x17it\x8e\xe0:3\xc0L\xe9&-vt4\xc0\xaa1\xe5\x85\xa4\x040\xc0\xa0\x0e\xde\xa4{\xb83\xc0\x8d\x8a\x84$s\xfd3\xc0\x87\xaf!\x05\xa5\xb42\xc0\x94\xec\x9bG\xf1\xb12\xc0 \x7frz|04\xc0\x80zZ\xed\xae\xcb1\xc07\xfe\x9a\xd8\xd6\x953\xc0y\x99\x1cE\x00U3\xc0\xf1\x89\xb3\xc8^\xc34\xc0\xc6?\xf8jH|2\xc0\x15\x06\\\xe0\xd3\xd02\xc0\xfd\xbd\x8bi\x01\x161\xc0PE\xcc\x1f\xea\x0e3\xc0x\x86\x01\xee1\xcf2\xc0\xde\x9d\x0c\x0eVn-\xc0\xa3\xb5\xa3\xb8z63\xc0Si\xab\x14\x1c\x152\xc0v\xad\xa0\xc7\x86\xc04\xc0G\xe0a7K5/\xc0\\\xe7\x8b\xebE\x932\xc0\xd5\xb8\xb1t\xe4\x893\xc06\xd1Woe\xe72\xc0\xe0wV\xf8}35\xc0\x1d\x06HJRk4\xc0\x91\x91\x89\xfbN\x8e4\xc0\x82\xcf\xe7\xf7/\xbb3\xc0x3\xac\x82E\xf70\xc0\xe2\r\x88!\xf3\x133\xc0\xc8\nLjK\xfa1\xc0\x9e\xb9\xb1\xe1\xd3\xda2\xc0\xa7\xc2\n\'\x81\xb82\xc0\xe1g\xea\x8b\xc4\x160\xc0V\xae\\1Z\x083\xc0\x82\x1c\x87\xad\xf7\x8d2\xc0\xc4%vn\xb4\x9b1\xc0\x94\xc5\x95\xef\xfc\xfa1\xc0r\x1b\xc5\xab\xe0&3\xc0%\xe3U\xf9{\xde4\xc0R\'\x92\x15BW5\xc0\x1dt\xc6\xb6\x94A3\xc0D\xfeYG`\x151\xc0\\c\xfe\x1d\xdb\x0c3\xc0\x9cW$\x7f\x1d\xf32\xc0\x19x\xe2\xbd\xa2-4\xc0\x9c\xb0-\x0b\xc082\xc0u\xb2\x11\x838\x1c3\xc0:\xbb\xf5Z\'\xb03\xc0\xb5\x0e\xd5q\xe7\xeb2\xc0\xae\xf5\x9e%\xf0\x1a4\xc0p\xb4\xb03!F3\xc0>\xb4\x17\xff\\\xff1\xc0|\xc9\x04;O\xf92\xc0\xdb\xce\xc6HC\x873\xc0=\xff\xc8\xd1l\x1a0\xc0_\xc9=\xb3\xad\x90-\xc0\xae\xba\x1e \xaf\xf33\xc0\xeb\x1e3i;\x124\xc0\xae\x15\xb9\x12x\x083\xc0\'\x08\x15\x0e\xfd\x072\xc0z\xfd\x03+\x17d4\xc0\xa5Su\x15\xb1\xbf3\xc0&\xfe}]lX5\xc0\x91@HI\xac\x164\xc0?\x0e|-\xdfO4\xc0\xb9o+]\xd3\xe72\xc0\xe7}\xf5\x91W85\xc0\x98\xbeLOrB0\xc0\xe5\x10\tb\xb9\x042\xc0\xef\n\xb5\x01\xa0\xf63\xc0\x0b\xd2\xd9\xd3Q\xca6\xc0\xe1\xda\xf6[\xb2\x911\xc0\x02\xb7\x18\x14\x0b\x954\xc0\xf9?\x1fV\x80D1\xc0b\xfd\x1d8\x9f\xab2\xc0T:\xaes\xe3%4\xc0\x9d\x93\xde\xd4\x02\x014\xc0\xc1\xa3\x06\x85wH4\xc0W\xc8\x94b502\xc0\x90\xe3\xbf\xb0u\x116\xc0\xe4\xde\xdd\xc0\x86\xf72\xc0%sgx\xe9\xa35\xc0\x16\xdd\xf1R\xf8\x922\xc0\xf9c\xd2\x19\xb8b3\xc0\xdc7\xab\tJ\'-\xc0\xea\xd2\xe1\x1eI?/\xc0\xaa!\t\x1c\xb9\xfa3\xc0a|H\xdd\x07\xfb.\xc0\xb3VQ\xde\xbc\xfd2\xc0\xb6\x189J\x93\x122\xc0>\xc3\xcb\xed@\x8c/\xc0E/\xacn\x00\\3\xc0\x87@\x89\xb0\x17f2\xc0\xcdz\x83)&\xe61\xc0~%\x17\xf4\'y3\xc0\xf1\xa4\xa1>\xee\xb23\xc0\x89\x90\x97\x7fM\x044\xc0\x18\xba.\xd0\xbb\x932\xc0<{\x15\xb7\xcf\xe63\xc0\x16\x9d\xccl\x07\xfb2\xc0B\xee\x92\x90cN3\xc0\xdb\xbf\\\xa5\xc0\xa93\xc0\xe7\xfb\xbd\x8c\xe7\xad3\xc0\xac\x96x!\x90S4\xc0\x13\xed\x7f\x87\xfe\x06/\xc0\x8e\x8e\r>\xd3t7\xc0\x138\x0f\x1b\xed\x192\xc0\xdc\xe2\xad"\xc9A2\xc0\x86u\xdc\x9cG\xce2\xc02\xc9j\xf0\xae\xb53\xc0A\xe2\xd1\xa7,\xf64\xc0LLq;\xbfE5\xc0\x91pY\x7f[n5\xc0s\xf0\x90R9\x185\xc0y\xe3\xcc\xb8\x05\'3\xc0"^\xda\xa0B(4\xc0Kd\x9b\xd5\xd2>3\xc0M_\xbf\xc7\xe1#3\xc0\xcdj\xf8\xbah83\xc0W\x1b\xcc\xb7\x00\xa0/\xc0K0gV@\x025\xc0R=E\x92\xcf\xf52\xc0.\x87\xad\xae\xf5\x812\xc0\xa3\xc7\xc7\x1e\xb8\x156\xc0\x97w\xa1PIs0\xc0\xb1\xbe\x07}%\x863\xc0\xfe\xaa|\xd7v\xec4\xc0\xc2S\xdd\r\x0bB5\xc0^\xb3o\x14\x8em-\xc0\xa7fK\xdf\xd0\x882\xc0:\xf3\xcf\xd0\xd2:3\xc0v\xe1p\xb1\xed*4\xc0\xa9\x0e\x15#\xfb\xe22\xc0,\xeb\x96\x1e\xb724\xc0\x13I\x17\x8aB{3\xc0\xadf\xd5\xca\xbe11\xc0\xa0_P\x0f\x99\x884\xc0\x06\xb5\x10\x00q\x064\xc0\xc2\x18\x87\xea\xb6\xee1\xc0u\xc2\x85J\x83\x142\xc0V\xdf\x06\xb6HE4\xc0\xd88\x87\r[\x033\xc0\xed\x8ej\x1c4\xfe.\xc0\'9\xfb\xe3\xfb\xe32\xc0v"\xaf\x88\x0c\xca3\xc0\xf7\xd6\x8b(h\x152\xc0t\x9c\xb3<\xf8\xfc1\xc0\x145[\xbc\x9c\x063\xc0\x91\xb5\\\xcc\x93\n4\xc0\x9f\xf0\x9c[\xd8\xbb0\xc0B\\\xa4\xcf\xc9\x842\xc0$\xc1\x06\xb6+a3\xc0\xcfv\xe29\xf4M3\xc0\xb5\xa1\xfd-\x9d;3\xc07\xfd\xc1\xe70=2\xc0\x0bV1\xaa!\x1d3\xc0%\xe9\xd0X\x95D3\xc0?k;\xe6\x8d\x173\xc0\x0fc\xdeXZS3\xc0m\x7f\xa7\x9e\x1cA3\xc0\xdfz!\xf5\xb0\xef2\xc0F\xa9\x11\xe2B\x123\xc0y\x7f\x85K\xb5~+\xc0\r\x87\x83;`\x812\xc0+\x80\xdd\x1am\x8f3\xc0\xeb\x07{\xb8z\x11/\xc0[\xf4._\xd2\x190\xc0\xe2I\xf0\x1d,g1\xc0\xff\x15q\xb6\\\xbc1\xc0u\xd2\xac\xa9\xac\xd54\xc0\xa01Kk\xdb\xc92\xc0\xf6\xe1v/\xcf\x834\xc0\x92-t\x1dBF8\xc0H\x01%\xa0\x00\xd33\xc0\xa1\xe8=\xde\xc9\x8f3\xc0\x98_\t@\xe4u3\xc0\x95\xaf\x16\x1d$\x905\xc0H\xdb\xd1B\xa2n2\xc0\xfa\xf8\xd3/\xa0\xeb1\xc0\x86+\x81\x08k64\xc0\xf5c27<?/\xc0N\xda\xfe\xb0&?4\xc0\xbem\x01\x18@y3\xc0L\xde~\xce\x1c\x8e4\xc0=V\xd9\xe4\x88\xc54\xc0,\xbc\xc81\x87\x053\xc0v\xc0%\x0c\xfc\x8b3\xc0;\x1ap\xbf\xf2\xf41\xc0&\xa2\xfbECZ5\xc0\xbfE@\xaa\x0c\x9d4\xc0\xf7\t\x82>fA4\xc0\xfe&\x08\xc2M\xfd3\xc0L\xbf\xcf\xa0\x14k6\xc0E\xf2\r\x99\x06\x854\xc0\xdfJ\x86\xa0\xdc\xd95\xc0\xbbiO\xcdM\xfa2\xc0\x008"\x9c\x8dm/\xc0\x0e\x13\xc0($\x022\xc0}\xba\r\xd3k\x895\xc0\xed\xfc:\x07\xb2\x0f3\xc0m\x13:\xcc\xfb\xa2-\xc0\xccH)\xbd-\x125\xc0\x11\xba\xdcRt\x043\xc0\x93\x86R\x0f\x1bg3\xc04l\xce\x12\xd2\x054\xc0\x8ao\xa4.\x10\x1e4\xc00\x84!8\x80]3\xc0\xab\x98\xb2\x08L\xfb2\xc0\x01\x90\x81^Bn.\xc0\xf07\xb8\xb7\xd9\xf94\xc0\x88\xeb2m[!4\xc0"\x89\x9c~\xba\xd92\xc0\x06B\x08\xeb\x18\xaf3\xc0>\xda\xf3]@\x1f2\xc0R\xc3a*zX4\xc0\xa8\xc3\xdb\x0b\x90\\0\xc0\x9e\x85K\x9d\xc55-\xc0\x07>?\x01\x8fP3\xc0\xce\xe6\x8d\x84@\xb72\xc0\xbc\x06}\x8bE\xb34\xc0\xef\xbdE<[\xba0\xc0\xff@C\xd9%-4\xc0\xa9\xe4r`r\x964\xc0fa\xfb.\x04M5\xc0\x94\x9b5J\x99\x8e3\xc0\x84|\xdaI\xc2=3\xc0L\x07\xe8a\rt3\xc0\xcf\xa6\xe7\x15\x92\x1b3\xc0/\xb92k\x01\x083\xc0\x99\xee>\xc3\xac\xc83\xc0\xb5!]\xcdhz4\xc0\x9c>\xa6\x8e\xec\xae*\xc0\t\x99\xc4\xe5\xee\xa82\xc0\xe7R\x04?\xd6A3\xc0\x854\x87.\xf5b5\xc0\xe9CB\x17V\xab4\xc0G\x1d\xe6\x8a\xe5\xdf/\xc0\xbce\xe5\xfd+/3\xc0g\xd8`evD4\xc0J\xd1\x00\x8f\xc5(3\xc0\rf\x03\\\xb2\r4\xc07\xdd]}\xcb=4\xc0\x0c+\xdc\xf8\xa8|4\xc0\x87t\xa8i\xd4J+\xc0\xb9\xa1\xfe\x05=+4\xc0\x1e*)\'\x90\xd22\xc0\xd3kX\xd7\x9e\xc33\xc0\xc2nj\x95G\x86,\xc03\xb6\x8aZJ\x05-\xc0(Ua\x88Y\x884\xc0:H%\x10\x10\x1d-\xc0s\\\xb1\xfe\x9a@0\xc0\xdd\xf1 \xde\xec\xf87\xc0h\xbdB_\xfb\x88/\xc0\xb6\xafB\x13\xa4\xea3\xc0F\xaf\xdf\'\xcc)3\xc0\xe8\x8d\xe4C\xbd\x0b7\xc0Ts\x0b\xc1\xf2r1\xc0\xc4\xcc\xaa\xd3\xb7\xe5+\xc0\t\x8b\xf4p\xa4n3\xc0\x98\x1a\xc9\xfd\x7f43\xc0\n\x14`.B\xa61\xc0\xfe\x88g\xcbb\x8c6\xc0x~\x1c\xad(\xe76\xc0\xfd+\x07\x16\x90\xff2\xc0\xcd0\xf9.\xc4\xbd4\xc0\xb1\xfd\xa3\x03]\x102\xc0\xa0]\xa7b\x0f\xb8/\xc0\x95\xfb\xfd\xdfN\xc90\xc0*\x14\x85\x96\xde\xb73\xc0W\x83\xdc\xb5x\x151\xc0\xb7\xb5\x02\xd4G73\xc0\xff\x1c~H\xe9"3\xc0T\x99\x06\xc1\xe3\x0f-\xc0H\xea"<\x17\x112\xc0j\xac\xe8\x03\xc9\x804\xc0\x98=K\xc9\xa7\x973\xc0?\x8f\xd8\x98\xfdA5\xc0>\x97V\xafCc5\xc0\x9e.\x025#13\xc0Y\xf1\xac\xd1\x90\xf52\xc0\x9a\xc5V\xb1\x8a\x124\xc0|\\\xb5e^\x9f4\xc0t\x8c#\x1c\xf6\x8a3\xc0\x1e\x0b`j\xb1\x034\xc0\x14~9\xa3t\xbd2\xc0\x00D\xedi7T2\xc0eC\x90\x83\x95K5\xc0\xd0m\xef\xc6\xac\x0b5\xc0\xc2\xe81\xbc\xceE/\xc0\x90\xe4\xf9\xb4\xe4^/\xc0\xe10\xafI\x95\xe84\xc0\x1c\xfbh&\xdab6\xc0s\x9c\xa7\xd3W\xc53\xc0k<\xedm=83\xc0akk(a-3\xc0\x16\xbe(9ju0\xc0\x16\x831\xa2\xb1E4\xc0\x99\xad\x13{\x99\xce2\xc0O\x9dO\xc55f5\xc0?\x95\xd8-\x80\x034\xc0\x98w\xc4K\xb6\xa5/\xc0\xecw\xfc\xe6x\xe82\xc0!\x89B*\xcdo1\xc0\x9c\xa55{\xf8\xcc2\xc0\xadR\xfb \xd9\xd14\xc0P\xf1\x12\x83\xc2\xff3\xc0N\x06.\xe2\x85\x9f2\xc0\xdc+\x04p\x1a\xa12\xc0\x1a\t\xff\xb9\xa3\xab3\xc0\x8a\x1a \xc1\x98\'3\xc0e\xeb\xa1\xf0\xb0\xc50\xc0\xe5*\xde\x893\x81/\xc0\xce\x02\xcb\xf8\x1d73\xc0\xd5f`n\xda\xcd2\xc0\xcd\x10&/\xde,5\xc0\xb3\xd7\xcf`\x8c)3\xc0\xd9\xdf\t\xebTF3\xc0O\x06\xb9\xc5\x81\xf94\xc0\x1d<2\xa8k\x0e7\xc0\xbd\xccL\xc6\xc1\xe83\xc05\x1aV\xf5\xc3+-\xc08\xbe\xee\xca\xb3:5\xc0K\xe4\x969\r\x882\xc0w\xf9\xda\xd6N\x88-\xc0\xa6\x89\x805\xbd63\xc0\x19\xe8\xc6\xac\xef\x873\xc0hj\x93\xcf\x90W4\xc05V\x19E\x01\xfc2\xc0\xa7\n\x9b\xcf\x9a\x874\xc0\xbf\x87\x8a4I\x9d2\xc0s}\xe6;\x1993\xc0\x0b!<\xcd\xd2$4\xc08\xc5 yw[/\xc0\x80\x0cV\xaf\xd6(/\xc0\xf7+\x88+2.3\xc0+\xdd(0/\xa73\xc09\x18sTI$3\xc0\x95\x02>\x85Z*3\xc0X_\xc8\x06\xf4%4\xc0\x0e\xcf\x10y\x13\xd92\xc0\xa0\xb2\x0c\x00\xee\x134\xc0\xb3\xfdK\xd3\xc3A0\xc0\xdb\xc6b/\xcc\xfd2\xc0(A\xfe\x9f\xd8q4\xc0\xf1f\x80\x11\x8e\\/\xc0\x06\x88\xd5R\xd953\xc0^\xb0\xb5\x9dZ\t3\xc0\x82Z\x07\xd1\x17)4\xc0=\xb58\nK\xd83\xc0\xe7]\xf1~\xe2\x844\xc0\xaf 9\xc2\xf6\xa06\xc0)\xe8\xc4\x1b\x82\x973\xc0Do*+\xda5/\xc0\xf5\x9c^\xff\xb3E4\xc0\x08\xe4`\xd8XT3\xc0w\x12\xd7u\xcc\x113\xc0e\xce\xfb+o\x10-\xc0\x8c{t\xc0;L3\xc00\xfa|\xe13t3\xc08\xfeQ\xcdY\xf03\xc0Y\xd5.~T\x95-\xc0(\xbcf2\xe0m4\xc0\x8d\x0f\x19NL\xad2\xc0\x86i\xf6\xb0\xe4\x192\xc0(\xa8\xdb\x05\xb0i4\xc0\xd9-\xb3\x18p\x1a3\xc0#\xde\xac\x96\xfa\xec2\xc0\xed\x95a\xd2d)3\xc0m\x8f\xb8\x88r\x152\xc0\xff\'\n\x8e\xa2\xe41\xc0\xcc\xb8\x03i\xac\x963\xc0\x87\xea\x04\\\x8f\xdf1\xc0S\xd5\t\xc0g\xc13\xc0O\r\xca#eA4\xc0T\x97]\xed\xc903\xc0\xac1NI\xdc"3\xc0\xb7\x1f\xe1\xa1\x15\x1a5\xc0T\xfc\n\x12\xe873\xc0d\x04\xa5#\x8dN3\xc0\xf75\xe7.w-3\xc0\xeeJ\x9fv\x07$3\xc0\x05\xc6B\x08)\xf0/\xc0R\xadp\xf9<\xa73\xc0K1\x1ak\x9f\xbd3\xc0\x8a\xe3\x02\xa8\xf3!3\xc0w\xb6\xa9\xaa\xbf\xf12\xc0Q\xb2\xbf\x02\xc2\xd51\xc0q\x16\x18#\xf0\x883\xc0\x81\x9b\x87<Y\x844\xc0\xec\xafIBz\xbd3\xc0\x94W\xa6_\xf4\xb91\xc0=q:\x08\x01\xfc2\xc0p\x17\xe7:\xec\xa43\xc0B\x05\x95};\xdf4\xc0\xbe\x9a\xc2\x15K"4\xc0\xde!\x18\xd6\xec\'4\xc0\xe6\x8d\x03\r\x19<3\xc0U}\x90_\xd0F3\xc0J\x13W\x1a\xa4$3\xc01.\x8b\xda\x11P3\xc0\\\xc0\xb5~C?3\xc0\xbb\x03i\x93\x89I4\xc0G\x1f\x16\x1f\x92P3\xc0\xcc\x94\x96\x15\xbf\xe33\xc0\x9c\xb5\x1f\x9d-Q4\xc0#\xd0\xcc\\\xb153\xc0\xd8\xb4\x9e\x14e13\xc0PZ`=\xea\xfb,\xc0}\xf4\x16z704\xc0i\x05]vR5/\xc0>\x06\x8b\xbb\xd5a4\xc0\x85\x00A\xccI\xb52\xc0\xde\x198\x18u.3\xc0\x9f\x94w\xa6\x8eB3\xc0\x02\xc5*\x0f\xa1\x993\xc0A{M`2\x175\xc0\x86(Tc\x96Z2\xc07\x98\xb9v\xc5)3\xc0\xe5\xa3\xfc\xbfw\x1c4\xc0?\x07N@4\xe43\xc0\x16\xfe)\x80I/3\xc0\x16-:h\\o3\xc0(^4n\xc5\xb35\xc0\x0f\x06\xaf \xf7w3\xc05\xeaO@\x80L3\xc0\';k\xa9\xfam4\xc0\xcb]W\xe9\xacd4\xc0\x05\xe3\x0f\xd5\x1b\xb93\xc0O\x04\xd3\x01\xbb23\xc0y\xbf|\x03\x9d\xa32\xc0\x90\xcb<_\xf773\xc0\xb3P\xcf\x01F\x043\xc0\x90z\xce4\xd2I3\xc0H,\x13^\xf7W3\xc0\xa0\x01\x07)\xf2]2\xc0y\xc4\xb4>\xdcY3\xc0\xda,"\xe3\xcd\xbc3\xc0\x0e\xee\x08M\x8c\xf92\xc0y\xd0V9\xb1\xc13\xc0\x1b\xd7\xd2v\x7f\xef3\xc0\x19\xaf\x7f\x9d\x8d\x843\xc0\x82\x11;\x9b\x9a\t5\xc0\\\x11\xa2s\xa6Q3\xc0\xf7\xa0\xcd\x95\xf1l3\xc0gt\xe9\x89\x8d=4\xc0S\xeaD$\x8e~3\xc0G\xb8\xbf#\xa4\xfe-\xc0\xe9\xaf\x17\x15*\x054\xc0\xfe\xd1\xef\x127\xb13\xc0\x8c\xbc\x8b\xc4\xc1\x044\xc0\x13\xa0i\xf3-\xec2\xc0\xa0\torO%4\xc0\xa7[h\xe2\x8dT3\xc0\x98*\x8c\x9b\rI4\xc0\xf2\xda\xef~[\x0c0\xc0!\xc3\xbb`Z\xbe3\xc0\x87\xbb\xaaS_\xe54\xc0057\xa9\xc7(/\xc0\x03\xa7X\xb2\xb7B3\xc0\x16;\x86\xa1Q\x082\xc0\xfc\x0be\x8fi\xe03\xc0\xbfT}M\xe0\x0f3\xc0\x95\x1b\xc6\t2\xc43\xc02\x18\xf1\xfe\xfbw3\xc0,ScE\xa0\x0b2\xc0\x91\x91\xf8(\x9d\x1c4\xc0\xab\xd0(\xe5\x97\xcd3\xc0\x16\xc4\xd7+B\x993\xc0\x9a\xd7\xa4\x1fr\xdd/\xc0\xd4\x7f\xc6\x0e)<3\xc0\'\xebb\xcf\x0c?2\xc0k\x94\x0c\xf0AH3\xc0l-`\x1d\xa3\x824\xc0\x8b!\x7f\xbf\x08\xfe1\xc0\x08\xcf\x8c\xb7\xbd$4\xc0\x91\xb6J\xa5\x02\x890\xc0\xeaVU\x06\x9f)3\xc01\x1b\x9e>\xa2\xf02\xc0p\xafL\xfc\x02!3\xc0=k\x13\x04\x8e\xf62\xc0\xbfF\xec\xbf\xe2\x8b3\xc0R\xf9\xdb\x0b\x98w1\xc0\xbb\x0c3$\x9e\xe93\xc00\xc2\x98l\xa6y4\xc0\xa8\\\x1c3\xb8\x8e3\xc0X7G\xa0\x13\x884\xc0\xb13M\xf53\x124\xc0\x9dA\xd2\xf9\xc0\x194\xc0\xb2\x1f\x9c\xe0\x9bu3\xc0\xab\x03\xd2m\x11\x84-\xc0X\n\x0c\xfd\xa8\xc7.\xc0\x88\xact\xde\x0b\xe02\xc0?\xd8\x96*\x9c\xb24\xc0\x8a\xe6\xe9\xfa\xa8\xaa3\xc0{\xb0\xd6\x91\xec33\xc0\x99\xc0<\x98\xe0\x105\xc0>\x14\xc8\\\x11~4\xc0G\xde\xd9"tW2\xc0Gf\xe7\x9e8\x923\xc04\xbb\x90J\x8b\xff1\xc0ul\x9cFE\xfa2\xc0\xb5\xbe\xa7\xbe\x8e\xc02\xc0Y\x90e\xe2s14\xc0^GR\xd6\xdd(2\xc0<\xb9\x96\xc5%\xdf1\xc0\xa3kG%F)7\xc0$\xd2\xd9\x02V\xfe3\xc0J\xadP\xd2\xe271\xc0J=\x1c\x004\xf93\xc01:t\xb1\x0b\xf33\xc0G\x81\x99Q\xde\x1c3\xc0\xfb+w>\xe4\x8c3\xc0rf\n\xc0<\xaa3\xc0\xb2\xad\xa9\x16\xf0\x174\xc0b\x94H\xbfM82\xc0\xec\xfad\x91*+3\xc0\xaf\x07>\x1a\x17\x054\xc0Qvg\x9c\x14\xb23\xc0>[\xc8\xda/\xe02\xc0\xd3f\x04\xf9fQ2\xc0\xaeW\x834\xa6\xed2\xc0fm\x01kX[3\xc0y\x99\xef3a\xcb1\xc0\xa5\xd0\xf2\xf0\xb4|3\xc0\xbcB\xfe\xfe\x0e\xa92\xc0\xd33v\xb8\xa1\x123\xc0i\xbe\x9aZ\x8f\x933\xc0Ik\x9b\x0c\xe2\xd52\xc0\x14h\xff\xbf\x0467\xc06\x88[1G:0\xc0=m\xf0\xb9\xd8&7\xc0\x97VzE\t\r4\xc01\xd7\xbd\x9f\xf7\xe33\xc0\x89\x9d%>\xdc\x933\xc0Rm\x89\xfb\x92\x133\xc0\x93B\xfc\xb0gO0\xc0\xee</D\xec\xa53\xc032\x1bEg\x173\xc0V\xaf\'\xd6\xc4\xf11\xc0\xe0\xa7\x82\xb3\xab\xbf3\xc0dI\xc8\xfc\xb6\x1e3\xc0\x84\xbf\xf63\n\x0f3\xc09\xad\xf5\xbd\x9b\x114\xc0\xdf\xca\x1e\x84\xfb13\xc0\xaa61\xa4\xee\xa74\xc0\x83\xd7$\xc9\x17\x1b4\xc0%\x03:\x89\xdf\x123\xc0\x90w\xd6\xe4q\xdf2\xc0\x83\x11\xb1\xd2U+4\xc0\xacY\xe3v\xbcO4\xc0<\xfa\x907\x07\x902\xc0\x1c\xad\xed\xcfu%3\xc0\xda\x92\x9f,T\xf03\xc0\xec\xea\x92\xd3\xa1[2\xc0\xd5\xd7\xbd\xad\xb9\x9e3\xc0\xc0\x96\xcc\x9f@w4\xc0\xcbM\x13\xb5\xab\x034\xc0\xc2\x8dO#\r&4\xc0-;#\xd3X64\xc0Z\x96\xca\'Cg2\xc0\x04\xde4Q\x00\xe41\xc0\x7f;\xcb1\x88\x125\xc0\x9b_\x93\xab\x10\xbe5\xc0\x04\xb5\xff`Y\xe13\xc05\xcbh-\'\xa64\xc0O:]u\xde\xd94\xc0\x9f\xa6\x9d?\x06\xdd2\xc0$\x02\xaa\x9c\x03\xeb2\xc0\xd8v:\x1a\xc6\x014\xc0\x8b\xce\xb0\t:~2\xc084\x0bXz\xd82\xc0T\x9c\x83#O\xe31\xc0\xac/SDw\xe22\xc0 s\xde\x12\x88\xb33\xc0DBc\xfc/\x802\xc0\xab\xe5\xd5\xfa5\xe9.\xc0\xf2l\xef_\xad\x924\xc0\x16\x12w\xc3\\i-\xc0\xd9iso\xbb(6\xc0\xf92\xed\xaa\xb9\xdb3\xc05\xd0\xe8s~T2\xc0S\xb28w\xd9\x944\xc0\xa2\x88;\xe3\xaf\xf12\xc0M\xa4\xa0\x91\xc5\xbd3\xc0r\xb5+\xfe\xdf\r3\xc0T\x9cn\x83\x01\xfa1\xc0Q\xb1*(&\xa84\xc0\xa4\xc9\xc6\x0e\xa3M2\xc0`\xb3ssD\x8a-\xc0\xb9\xa7-l;\xf71\xc0\x1b\x07j\xe6\x06\xee2\xc0{\\\xbf/\xa1\xc83\xc0\x9a\xf3\xa7\x1f\xed\xe72\xc0\x15\xa9\xe5a\xdf\x064\xc0\x12]\x1d\x8azy2\xc0*!\xcf\xe6\xcf05\xc0\x13\xa3h\x00\x1co-\xc0"S|6\x16\x114\xc0\x1a\xbaQc\xd0K4\xc0\xa7\xb9\xaf\xa5\x07\xed1\xc0\xdc\x04\xb7\x9e\r\x85-\xc0A!\x85\xfb%M3\xc0l\xfcs\x0f_\xce2\xc0h\xab4{\x9b\x9b3\xc00\x98e\xdc\x8f/5\xc0\xc3\xce\xcak~\xfe4\xc0>\xe3\xbd\xb2\xcax2\xc0\xb6\xbd\xc00B\xf51\xc0\xdbjxB\xc1O5\xc0\xe1\x0e\xa6|\x16\x0c3\xc0\xb8\x85Ze\xee\xf03\xc0\x05\xa8GU\xc4\xea3\xc0_x\xcf\x044\xbb3\xc0\xea;9\xb1\xbcv3\xc0\x948q\x1e\xf6%2\xc0\xa6\xa0|\x9fQ\x973\xc0n\xb7\xe4L]\xaf3\xc0\x9e\x8a\xcd\xa1\xb1\x963\xc0\xf6R\xfb\xf9\x08i3\xc0!k\xa2\x0bC\xc03\xc0\x00\xb4{\x14\x92^2\xc0t\xdc\x96m\x97\xf62\xc0\x00\x14\xc9\xf9\x1364\xc0\xf4\xecO\x8a\x1e\x050\xc0\xd7t\xc8=\x91\x024\xc0\xf0\x9e\xcf\xa2h\xb13\xc0\xe6\xf4\x8c[\x9b\xa73\xc0>\xc7\x81\xc2\xefW2\xc0\xa9\x9f\xdaQ7Q4\xc0K\x05\xa0m@S4\xc0\xa5\x84\r\xe6\xad\x8f2\xc0*\xd4\xdd\xa0\x17I2\xc01\xc0\\\x80\xf4\xea2\xc0\xa2\x19\x16\x00\xf1B3\xc0Q :\x92\xf3F3\xc0\xeb\x97e:\xf2a0\xc0\xd8\x1b\x16|\'y3\xc0cWyX\xe8#3\xc0\xe9\x01\xadg?\xd92\xc0I5\xec\xf0\x81\x064\xc0\xf0\x9c\x18&\xd2\xb93\xc0\xc6\xeea\x04\xcb=4\xc0uei\xcc\xc0\x054\xc0\x040_\xfcA\xf92\xc0\xf1\x1dJg9+3\xc0Zc\xe9\xa5\\d3\xc0`\x97\xfdZ\xc7\xa93\xc0/\xb0\xfc\xd0G0/\xc0\xafI0pgG3\xc0EKF\xf0\xbc\xeb2\xc0\xf9\\\xa0\x8b\xf2\xf53\xc0U\x0c\x94\x9e\xbf\'-\xc0\x88\x07]\x01^\\2\xc0\xa7H\xe0\xf6\x88\x9b3\xc0 a\x9d\x97\xa2\xe5.\xc0f\x94\xc6Eg\xea3\xc0\x85H\x8c\x9b*\x153\xc0\x8e\xcat*\x0f\x13/\xc0p\x94\xe3\xac\xf4\x8f3\xc0M\x9f\xba\xa3\xe5]3\xc0\xc7=\xe3\xbd\x14p1\xc0\x98\xbb\xf1+y\xfd2\xc0Y\x10K;\t\xae2\xc0\xfa\x9e\xc4\xd1\xb3\x863\xc0e\xdc\xfa\xf98\xca.\xc0\xa1^G\xe9\xc4N4\xc0\x91\x9fq\xc2\xd9\xec3\xc0\x05\xc6\xc1b\x9e\x89.\xc0\xa8\xcfj7P\x886\xc0\xf2\x8d\x07d\x84\x1b2\xc0\x16\xf3\xeds\xdd\xcb2\xc0+\xd8,\x03Q\xa03\xc0\x9bH\x95e\x99h2\xc0?\xe5\xf8@/%3\xc0\xfd\x15\x91\x04\xc2\x113\xc0\x04\x8b\xddm\x95\x824\xc0]\x93\x14\xdb\xae\x8e4\xc0\xe1\x84I%zM4\xc0\xe9\x15j\x96\x80\xd52\xc0\x82\xcbX\n\xdd\x153\xc0\xcdL\xb5\x13+m2\xc0\r\x8a\xa6\x8e\xfe\xd90\xc0G\xd6\xa8\x89!s4\xc0&f\xba/QJ/\xc0jE\x19\xa8$\xcb,\xc0\xa8\xff\xc3\xbb\x18\x0e4\xc0#\x82\xe0\x1cQ\x8d7\xc0\x83sXPK#3\xc0\x11\x1e\x0e\xc5\xfd\xe54\xc0\xab\rd\xcc\xbb\x182\xc0{\xbf\x96S\x07\x151\xc0\xad15\xe8\x10\x1c3\xc0\xfc\xab\xa2z\x01Z3\xc0\xfc.\x8bY-T3\xc0\x9c+\xcd\x199g2\xc0\xbe&\xb9\xbb\xcf?0\xc0\x99\x844=\xe6C3\xc0\x9dx\xff\xf9\xc8\xec2\xc0\x87\xd6\xd7\xa5_\xef3\xc0\xd5\xd3\xa0>;\xea3\xc0"\x8c\x86\x82FV3\xc0\x92\xc4\xa9\x84\x9d\x195\xc0\x04\x94%\xc8\xc3\x1a3\xc0\x99\xca\x9a\x9d\xc3)4\xc0\xbdP\xeci"\xc82\xc0\x86\xc0r\xc41\xbc/\xc0w}\xef[\xb3$5\xc0\xc7\xe7{\xc9X\xc33\xc0\xd05\xb76U&3\xc0\x91\xbf\x85\x04\xee 3\xc0^\xbe2\na[/\xc0\xce\xf3\xc5\xfd-R6\xc0[)\xf9\xaf6\x8d7\xc0\xc8\xd3\x9c\xae\xff43\xc0?\xe2\xf4\xed\x02\x075\xc0\x9fF\xb2\xfe\x1a\xd94\xc0[\xce]\xc8\xae|4\xc0\xda\x95[s\xc9\x1f4\xc0~WA\x01\xaa\t2\xc0a\x06C\xae\xc0\x1b2\xc0\x91z\x84\xb4\xfcY4\xc0\x91\xe0\x9a\xbfP\xe51\xc0g\xcb\x9e\x9d\xba\x013\xc0+\xb5\xe9\x00\x0b\x973\xc0%o\xdc\xb3h\xb53\xc0\xafY\xd0\x8a\xd6\x1a3\xc0\xe5C\xe2/T\xe72\xc0\x85\x85o\xa5\xe4\xd02\xc0\x894\x10\xc2\xf083\xc0;CzGl\x064\xc0\xd9\rX\x00u:3\xc0\xa7-%\xfaB\x1f5\xc0\x8d\xf5\xaf.\xd2i4\xc0\xe1\xad\x088V\x862\xc0`R\xf2Ik\xec3\xc0\xad7\\\x96\xeb\xab3\xc0\xa3\xc9\xf6\xaa?\xa13\xc0\xcfW\xec\xadWK3\xc0\x85\xac\xbc<,\xd92\xc0\x8f\xa8zk\xb3\xa53\xc0\xe0\xd1O\xc7{\xf81\xc0+Ld\x89\xfa\x1a2\xc00\xcen7\xa1<4\xc0\x85\x86J\x89\xa9\x194\xc0\xbd\xfe~\xe8\x96\xff2\xc0\xfaA\xd5\xc0~\x153\xc0"\x1d\xcd\xa8q%3\xc0\x8b|\xaf?\x81[2\xc0\xb7\xd4\x96;v\xd44\xc0\xad\xfe/Z\xebs0\xc0X3\x00-9g3\xc0\xe8\xa6P\xf0o;3\xc0\xbb\xcd\x1b\xab\x05\x023\xc0\xba\xc2\xc9jm#3\xc0%\xa2\xa5\x9f\xd1\xb43\xc0\xe0@\r\x93\xd8\x1a4\xc0\xa3\xa1g\xfas\x005\xc0i\xbb#\x8b\xde 1\xc0\xf9\x04\xf3\xdc?\xb03\xc0YvE\xb7\xb3\xd95\xc0O\xaa*\xe0h 3\xc0\xf9a,\x9c\n\x824\xc0\xbd\xac\xa5 \xa9\x073\xc0\x99-\xf9\xbd\xcd\xe33\xc0\xf4\x80A\xe0E\xfb5\xc0\x1aN\xfau \xba3\xc0\xac\xfd\x03\xa0v\x1c3\xc0\xa9i\xa4\x95NR5\xc0nW\xf5\xe9M/3\xc0\xa9#\xb2\xb0\xa1\xe63\xc0\xbdE:\x15\n`5\xc0A\xdf\x0e\xe3"\n3\xc0\x03\x9c0m\x16\x073\xc0\xdf\xe0I\x957[2\xc00\xcd\x84\xa0\x10.4\xc0\xac\xad\x95 Z\xa02\xc0\xa1#a\xfe\xfbv/\xc0S\xe6\xa8\x93\xd2\x0f4\xc0\xfa=\x1f\xd3\xd1d2\xc0\xce\xf2\xc3y\x0e\xdc/\xc0\xa7~\xd1\x92b\r3\xc0c0\xc6\x88\xe5+5\xc0/\xa1\x138\xd2e4\xc0\x06[a4\xdd\xb7/\xc0\x0c\x04y\xfd\xf0\xad+\xc0L\xb4S\xdb\r\xf31\xc0\xcaG*\xee\x9fU4\xc0\'\xd8\xaaC\x94\x024\xc0\xf3\xa8 0\x8d\x053\xc0\x88\xd2\xc7\xe2\xc4\x010\xc0\xa1+\xe0\xd9\xb2\x083\xc0\tg\xf5\xe2\xe3\xcc.\xc0y\x08a\xd0HI+\xc0]\x8e\xed\x11Z\x163\xc0\xa9"\x0be\r64\xc0\x90*\x087\x8c&4\xc07\x94!\x96u\x9b3\xc0\x92\xb5!!\xdd\x834\xc0\xaeb,\xd0\x1b\xae2\xc0\r\xfc\x9c\x8fx\x172\xc0\xde!\xa0\x07&\x964\xc0T\xd5\xf8\n\x9cb2\xc0g\xca\r\x0cl\x1e2\xc0\x0c\xddl\xc6\xcf\xd43\xc08\xfa0\xa13\x8b7\xc0|\xdcOj\xdc\xc3+\xc0\xe7k\x15\x886\xbe/\xc0`\xef\x0e(\xb4;3\xc0-\xb8\xfe\xab\x14\x902\xc0\xb7\x07>i5u3\xc04\xab85\x86j4\xc03D\xdfr\x1b\x892\xc0&Q!b\xd8j2\xc0&\n\x01\xae\xc0\xa64\xc0\x14\x06N\x84\x8a{4\xc0\xdd\xaf\x82\xd4\x10T1\xc0\x19za\xab\xd2\x992\xc0\xf8\x91\xb1\x8a\x90\x7f2\xc0h\xe0\x85W\xe7A2\xc0\xe5\x88e\xf0\xe1\x883\xc0m[\t\xd5\xbc\xf92\xc0\xc1\x89\x9b<{04\xc0xL\xd4\xda\xd8\xe6/\xc0>\n"\x9c\xae{3\xc0\xf5n\x83Q@!4\xc0w\x85\x89m\xcb\xf44\xc0\xbbxf\xdf\xb1\x034\xc0\xd0\xbd\x1b\x16\n\x9c2\xc0*\x06\x8e\xf0\xca\xc72\xc0\x12\x1f]\xdd\x99\xcb3\xc0^\x07\xce\x8c\xbc\xa2/\xc0\xa5\x8d\xca\x03_\t4\xc0\x870\xdd\xaf\xd0%4\xc0@\xe6\xdf\x9b\xac\xf06\xc0}\xc4\xa8\xf4\xea23\xc0Z\xec\xd5\\\xa6\x1c4\xc0\xb5\xbdIU\n\xec1\xc00\xe9\xc0\xcf\xe6\x852\xc0\xc9U\xae\xf1\xe1\xcf3\xc0\xfdl\xae\x81.\xbe2\xc0h\xd0R\x10\x0c\xd24\xc0\xa3\x7fl\xd0?U3\xc0\x97o}\x92\xd1\xf82\xc0\xdd#\xd1\xa18\xfb2\xc0\x9c\x00\xa2\xf8r\x123\xc0\xb1L\xc3\xc5\xee\xf71\xc0\x86\x8e\xee@4}4\xc0\xdf\xbb\x17\xcf\x10a3\xc0\x1c\xb6Z@\xdb\x163\xc0/_[!\xd5\x193\xc0\xf1Pc\xe3k\xd64\xc07\xbb\xe9\xa6`\t4\xc0X\xf7\xc7\x83\xb6\n1\xc0\x95)\xff\x1c\x8b\x9f3\xc0\xef\xdd\x97\xb1A\xad0\xc0\x90$*\xb3\t\x812\xc0\x92\xbc\xe3[#\xc02\xc0\x8b\xa5\x9a\xddp\x144\xc0]\xf0\xac\xc3_P4\xc0\xd9B{r\xff\xc74\xc0?\xd2#\x07\xaf\x8a2\xc0\xbf\x8dx(\x92\xdc-\xc0\xcaB-\xaa\x8f\xea3\xc0\xd5\xb2\x89K\xfc54\xc0\xccwK\xd7\n\xd82\xc0\x0f\x94\x00\xf2d\x992\xc0\xf3\x05\x8f\x9e\xb1N2\xc0\x04\x7f\x8e\x1b! 0\xc0qb\xde\x06\x0f\x084\xc0;\x91\x96e\xddl3\xc0\x12\xb8k\xa4\x86\xb9/\xc0L\xff\xfb\xc7J\xcf3\xc0\x92\x8b\xc7\x9b\x1aX1\xc0\xeb:\xb2\xd3L\xdc3\xc0ia\x10h\xb1\x822\xc09\xdfz\xe7{\xf91\xc0\xa1\xc6\x86\xd2\xf5L4\xc0\xab\xfe\xe2Y<\xe83\xc0\x8b\x00B4\xf503\xc0\xa0\x8d\xe6ZK\x065\xc0\x9e\xe0\xbdc\xb0\xf53\xc0\xdf\x0bAEK\xe12\xc0\xf7\x03lD{c3\xc0\xb2l\x10)u\x973\xc0\xc2[\xe45\x93/3\xc0\x03\xea{\x15K\x1b2\xc0\x1e\xbfC>\xe5Z4\xc0F\x08Jb\xd6\x0c2\xc0m\xba:n\xed\\4\xc0\x93M\xc8i.\xf8/\xc0~\xa0A+\xe6\x133\xc0\x92\xd1\xff\xff\xcf\xa1.\xc0\x0f\xab\xaa\x85\xb9s2\xc0\xa3$@3\x80>3\xc0\x8b\xfas\xb7\xf9\xab4\xc0\x1b\rV\x98\xa3F2\xc0I]0F\x9a!3\xc04|ba*\xbe2\xc0\xd2\xca\x9eVQG3\xc0\xdd\xba\xd8\x16\x1c\xf92\xc0\x80h\x15\xff\xeb\x033\xc0\x89v\xd9\x04\xb1\x073\xc0OV\x90\x8d\xdb\xe82\xc0\xe6G\x9c\xb6\xcd@3\xc0~2:nF\xce3\xc0pv6\x08%&6\xc0\xd9\xb0\x82\x93[\xc42\xc0\x9fJ\x03F\'\x080\xc0\xcf\xd4\x9d#\xbd\xab4\xc0 \xd9\x1f;]\xdf3\xc0\x1ct*^M\xfb3\xc0\x80\x8c\xf9F#`4\xc0$\x00\xc8 4\x8e*\xc0\x9b^j\xb7\xc5b3\xc0E\x8c\xbd]\x0ea1\xc06aa\xf4\xecw/\xc0\xd8\x06\xd0\xbff\xb62\xc0\xf9\xbdl5\xae\xef1\xc0\x08\xc2(\xbd\xed\x033\xc0o\x94\x9bT\x01\x9a3\xc0!kf\xd1e64\xc0\x99\xcb\x99\x87\x9dJ4\xc0\xab/\xd2\xf9|\xf04\xc0g\xa3\xb5\xda\x95\xf52\xc0_ \x9b\xde7y3\xc0\xd7\xfc>\xda\xe0\x912\xc0\x86ow\xc7\xbd\xfb/\xc0\x99\xd2d@\x8f\x9e.\xc00\xa4\xd4b\x98\x0e5\xc0\xa2\x84ca\xads3\xc0\xfac?\x10\xd2\xdf2\xc0!\xb8\x0b\x1a\xaa\xbb1\xc0\xe0C\x8a\x8aA 2\xc0\x1c\xb9\x9ah\xed\x0b0\xc0\xa5\xa7\xe7`Z)5\xc0@\xb3HM\xe6\x1c4\xc0\xcc\x05\xc3j\n\x853\xc0\x80\xe3\'o:\xd8/\xc0\xe7\xf6J\r\xb4\xa21\xc0\xa3\xd3\xa0\xf5\x04\xf74\xc0\xb1\xbe\x82qI\xfd2\xc0)&\xda\xe1\xfa\xc33\xc0dOLG?\xd92\xc0@\x7f\x0c\xe0y\xcc3\xc0\xa1\xbe\xdcP\xbc\xf91\xc03\xb2\t\x91+G0\xc0\x89\xca\x8d\xa6mg/\xc0\x1a/\xd9B\xbc\xa32\xc0\xcf\xd7\xa1tM64\xc0\x12\xd2\x05\x1d\xaf~3\xc0\x1az*hMB\x16\xc0;\xaf\xd6j2\x9e2\xc0L\xb7\x9f<\x10\x1f4\xc0\xb1A\xb0\x13\xd0\xd03\xc0\t\xe6\xe5s\xe1e1\xc0\x06\xe2c\xe6\xf016\xc0\x14"\x82\xcb. -\xc0\xea(\x95\xf1f\xa21\xc0\xb0\x98\x17\xff\x1d\xe3-\xc0\xfds\xc8\x13\t\xd22\xc0\x13\x00\xa5:\x83\xa02\xc0O\xa1C\x1e\xcf\xe51\xc0=\x1c\x99h\x88s/\xc0\xe5y~\xde\x9c\xf81\xc0m\xc7.^\xdd\xa52\xc0\xaa\xd8U\x1f\xcaj7\xc0o\xf4\x82\x86\xfd)5\xc02\x87|F\x8a\xfe2\xc0s\xeeEj=s4\xc0\x87\\\x1e(\xa8\xde2\xc0\xc9<r\x82\xade3\xc0\xa5\xf8\xd5\x10\x8dH4\xc0\xc9\xdco\x10H\xb64\xc0\x86\x16\xe6L\xed\t2\xc0+\xc1..\x9cM2\xc0L5\xe9:Y\xc5/\xc0a[\xb3jX\n3\xc0\xb3\xcd\xd91\xa9\xfd1\xc0-P4@\xda\xff1\xc0\xcdq\x1b\xecX\x7f6\xc0flJ\xd2\xde11\xc0\xd8\r\x0cV\xf8\xb5.\xc0!\xb3\xb1\x997\\3\xc0\xc6\xb7s\xf7\xbd\xe93\xc0\x89\xf2\xaa\xc0!\xeb2\xc0\x9aV\xbd\n\xf5\xb34\xc0E\xaa\n\x8b\x0e94\xc0\xab\xfd\x92lH|2\xc0\xef\x91\xa7\xee\xa5\r3\xc0\x93\xbd\xad\x9f\xe3\xc23\xc0\xb4\x80U^ar3\xc0\xe4\x10\x86\xd4\xd8\r4\xc0\xa9\xc2\x18\xa3\xeb\xf1.\xc0g\x98\xc3\t\xfaa3\xc0\x03W5\x82\x98y2\xc0\xcd\xda\xa6\x86!v2\xc0\xd8\xe9"\xbe5G4\xc0`\xc7\x01Ul^3\xc0}\xa3\xab\xbc\x91\xf04\xc0\xd1\xbav|D#5\xc0\xc1\xc4\xcdy\xb3\xd13\xc0W\xbc\xbc+KU2\xc0)7\xf9\x7f4\xb45\xc0\xb7\xc7\xce\xe3>\xd82\xc0P\xb2)\xe5kz6\xc0.\xeaqIv\xd13\xc0\xfc)\xa9\x1f\x04/4\xc0\x05\x0c\xd4!l}6\xc0!\x18VmU\\3\xc0\xb0\xfb\x0c\xcdgv4\xc0`\xe4\xd5\xfb\x8f\xdf3\xc0\x05+:\x1c\xcd\x8f.\xc0\xbc8\xca\xa5+\x1b3\xc0\x1b\xd2\rv\x1e\x853\xc0\xb3\xcf\xb4\xa0\x8a\xaa4\xc0A\x93j\xc0\xfa.3\xc0\x9anS\x03;j3\xc0w\xc0\xad\xf0\xc2\xb94\xc0\x15\xcc\x86\xc5@\x154\xc0|\xb3\xd6*\x06V2\xc0\xb7q\x9f\x88\xd5\x1e2\xc0\xdc\xf7\x02_\xca)4\xc0r=\xff\x17L\xb63\xc0:l\'c]\xaa3\xc0|\xe8\xbc\xe8\x81\xb32\xc0\x1b8\xdc|\xe9n2\xc0RF#\xd7\xdb\x8e3\xc0\xba5b\x0b\xd2|2\xc0j\xa0\x07\xff\x8f\xeb2\xc0\xb2\x8f9\xce\x0f\xfc3\xc0au\xcad1m3\xc0\r\xe5N\x04\xd1\xcc.\xc0n:\xb3\xaf\x9e\x821\xc0@\x9aV\xdc\x11\xe82\xc0m\xa70\xbd\x0e\x1e3\xc0\x92\x8dH\xe9\x91\x127\xc0<u\rj\x15\xc53\xc0\x9fL\xfdMG\xb64\xc0\xd2\x0c\xce\x97\xc0\xdb4\xc0n\xb55\x9f\xa0S2\xc0\xc1 t\xbc\xef&2\xc0P\xca\x8d\xaaP\xcc4\xc0<\x8bH\x1a8\x982\xc0\xda^\xf51y%7\xc0~\xf1\x8d\xde\xa6Q3\xc0\xe0\x0e\x93\xd8?04\xc0\xf9w+\xd0\x8a"3\xc0:( *l~4\xc0\xf5;\xb2\xd5Mk3\xc0\x8e\x1d2\xd0\x04\xeb5\xc0\x96\xe8\xc0t<\x046\xc0\x8f\xb2\xa9\xdfo\x844\xc0\x8a:8Y\x8d;4\xc0\xb4\x803o\x87e1\xc0\xa9 \xf5\xba\x17\xb93\xc0\xba\xb7s\xc0\x1d\xc5.\xc0\xdabg,[e3\xc0\x96I"\xe7D\x194\xc0\x85\x9b\xfb\xab\x07\x994\xc0\xc0X\xb2\xa1\xac\xb26\xc0R\x14\xba1\xe3\xd1/\xc08\xb52\xcc\xb1\x154\xc0\x0c\xb5L\x8f\xb1b3\xc0\x01B8\xf1z\xbd4\xc081\x89\x91GY4\xc0\x86\x9f\xda\xab\x1d\x03/\xc0)\x18\r\x80&\xf82\xc0\xb6\xc2\xd2\x86\xba\xb54\xc00U\xe1k\xf8\x8c4\xc0\xd8\xda:La\x1b4\xc0U\xde\xf1{%\xcc2\xc0\xdev\r\xc7Vo2\xc0\x91\xd7\xae\xd6@`/\xc0\xa7\xe3\xa5\xd0\x15\xa53\xc0\xf3K[\xa5\xb4\xe82\xc0\x0eW:S\xf93-\xc0\x1e\x98"\xe3fN5\xc0\xce\xed\x86W[\xb83\xc0\xef<=1^\xc02\xc0\xc1\xd2"\xed\xb4\xe12\xc0\xdf4q\x92a$3\xc0#\x02\x8f1?\x1a0\xc0\xee\xdfX\x92\x8a\xef2\xc0W\xbb+\x9a\xbd\xce3\xc0\xcap\x06EP\xbe2\xc0\x03\x7f\x992\x12\xdc3\xc0I\xdc\xd2\x83M\xc43\xc0\x87?\x7fx\xbc\xf72\xc0\xd41\xf7\xd4\x91\xcd/\xc0f\xe86\x8e\xf9\xc8/\xc0\xdeQ1#;\r6\xc0o\x1d\xde\x1e\x07\xc01\xc0O\x177\x8bc\x1a4\xc0%(Kp\xd1\xb90\xc0\x96\xf3\x17\x0b\xa6\xba2\xc03\xbd\x87\xfa\x92\xa7+\xc0\x07\xbf\x08D\x96p3\xc0\xd3Ng\x88\x9e\x963\xc0YNZiD\t2\xc0\xef\x1f\xd0Cms3\xc0T=\xa1\x95\xbf\xf81\xc0\xc1\x86$ \x0c\xe54\xc0L\x88n\x1c\xca\xdf2\xc0(\xfa,j\x04\xb23\xc0\xf3I\x9e\xfcc\xcd1\xc0#\x89\xf4\xd2u/3\xc02\x03\xd4\x82\xb5\xa44\xc0\xcc!\x11\x86\x0c\xf91\xc0\xbaO\xf3\x0f\xb3\xee2\xc0\xdd\x15\xf1}\xc5\x852\xc0K\xbd\xe2\xa6\xbb\xce3\xc0\x85s\xcd\xbe\xc9\x0c3\xc0\x13F\x1euv\xba3\xc0\xaf\xa7Q\xd5p\x8c4\xc0\x1e\x05k\xf5\x8e\xd64\xc0\xb6\x87\xfe\xca\x9b\xd33\xc0\xbe\x11\x12v\x91\x1f0\xc0j\xd1g$O\xd16\xc0\xfc\x9f\xc8\x94U\xe32\xc0\x8d\x14dw\x0fl2\xc0\x8f\x11;q\xb9\xc05\xc0\xceh\xe9\x83P\xf82\xc0?rZ\xd7<\xec3\xc0\xa3\x1c\x8f\x90g\x103\xc0\xed<zD\xbf\x813\xc0k\xcc\x10\xf7-64\xc0\xd4\x05\xa7\x89\x9b\x862\xc0\xaf\xbf\x92\x0f\xb4_4\xc0\x9b!\xaa\xd1\x92|3\xc0\x89\xafU\xfb+\x173\xc0d\xd5;Y<\xfb1\xc0#I\xe0\xeb7\x914\xc0\x95\x10aB_\xe1.\xc0\xe3\x01\x81>\x97\x153\xc0\xefW0\x1c\xdd\t4\xc0x0\xecZ\xfe\x874\xc0q\x97s\\\x9b\xe53\xc0\xbb\x8c\x17\x16+l4\xc0H\x9f\xe2\x86\xb2\xc03\xc0\x85\xcf\x8c\x0b\xca=2\xc0T\xeeJ\xd2\xb6e1\xc0\xc3\xd3\x86\x19C\xfc1\xc0v\xf0\xe2O\xa2\x0c4\xc0B\xf0\x07v\x89\xe82\xc0}Q2s\x1f\x1c4\xc0\x83gG\x8d\xf5\x042\xc00\xc4\x17\xfd\xa0D4\xc0\xe81E$T\xe82\xc0~\xd6\r\xd8!\xae2\xc0E<\x0b$`\xdb3\xc0\xfd\x96$EX\x954\xc0FOH\x1cyv4\xc0\xe6CTe\x1d\x1f*\xc0-<M-X\x132\xc0\xefo\x96\xc6i\x894\xc0y-V \x94z3\xc0\xe9\xeb\xc3\xa9\xac\x9d3\xc0\xbc\x9a\xdf!0\x1b0\xc0@\xf9^\xf8\xea\xbc2\xc0;_\x1f\xaa\xca\x1a2\xc0\xe0\xa5\x8b\xa5\xa7\xae4\xc0a\xee\x83t2\x972\xc0L\n:P\xc7^4\xc0Pa\xd3h\x91\xfc4\xc0x\x84\xd8\xa8\xd5\xc84\xc0$\xa3\x8f\x97D\xd42\xc0\xf4R\xeb\x1aQ\x0f4\xc0\x82\xa8jM\x95,2\xc0#\xaf\xe2F\xeb\x1b4\xc0\xb5K\xdc)ny4\xc0\x8cK\x82W\x0f\x075\xc0\x84\x0f\xc5m\xd8\xee2\xc0\xe6\xf7\xc3>?\xb93\xc04G\x97h\x08M5\xc06\xda\xd2p\xdcv3\xc0\xc2\r\r\x98\x1b\x047\xc0+\xb7\x8fe\xcd\xb64\xc0D\xbe H\xdb\x9f2\xc0%\xb72\x18\x89d0\xc0\xc0\x9a\xad\x7fL>3\xc09\x01)4\x03%4\xc0Y*\xd4Ody2\xc0\x97\xb2D\xe3@\xc94\xc0?\x97y\x7f\x15v2\xc02\n\xe8\x00jP3\xc0\x88\xd5wY%`1\xc0\xbc\xefcM\x89?5\xc0\x8fo@\x94\x85:3\xc0\x8f04|0 3\xc0\xc7\xa0n\xbe\xdb80\xc0O\x07\xef\xfa\x07?2\xc0\xf8\x04\x0e\xfc\xf8\xb92\xc0\xa43%R\x18\x83.\xc0\x9a\x18\xff*Y\\4\xc0=\xa2\xbf\x86f\x10/\xc0]\x1b8\x96\xe6-3\xc0\x18DS\x93r\xc54\xc0\xd46\x1d&\x12\xd42\xc0|\xddU\x03\xd5=3\xc07\xc4\x8f\xca0\xe73\xc0mS2\x98CM5\xc0\xd6\x8b\x8e|\x1f[4\xc0?\xe51]\x93\x963\xc0\xee\xdaHO\x9c\xbb4\xc0\x89\xdf\x0bs\xf4\xe54\xc0\xd4\xff\xc0K\xea"3\xc0\xeb\x89\xd3B\x8f\x073\xc0)\x9e\x89H\x8eq4\xc0X\xa6\x82\x1f\x9dL3\xc0\xdc;U\x810|2\xc0\x89.6\xbc\x93y3\xc0\x83"\x8bC\xc0<3\xc0\xb9\xd6\xd6h\xd9G3\xc0sC<\xdd\x99\xf42\xc0u]\xe7\xe1\x7f\xb92\xc0\xd1\x0bk\xd3\xef.4\xc0\xa1\x87\x8e\xcd\xafc2\xc0\xeb\xae/\xbep\xa13\xc0\xe9\xea\xcf\x06\x9b\t/\xc0\x97\x05\x08\xabA\xee/\xc0\x16=8e\xff\x143\xc0\x0e\xe1C)\xd7W4\xc0\xe2\xda\xeb\xdd>\x123\xc0\x17DJ\xc9y\xc23\xc0\xb6\xb4\xad\x835J4\xc0\x18\x02\xdc\xbf\xca\xa93\xc0\x84\xba\r\xa3^\xcc4\xc0\xba\x9d\xd3\x16\\L2\xc0\x94\xc7\xf1\xcde&4\xc0\xb6\xf6\xecI\xdb{4\xc0\xcasM\xe5&\x1c2\xc0&j\xe6\x1a\r\x804\xc0\x81\xb1s\x8bh\xa74\xc0\xf7\xf6\xb7\x92\xbe<3\xc0\xb7\x105VDS2\xc0\xf9G\x90\x9d\xb0!3\xc0J0\xce\x10\xd5{4\xc0\x9ef+\xc3\x89j2\xc0\xe3\xdd\xbd.\x88\x9f0\xc0\x8e\x94\xa0$\x18u0\xc0\xca\x11Zc)\xac3\xc0\xean\xf9\xcaw\x1b4\xc0O\x05\x1c\xb7\x11\x814\xc0\xfeG\xd6\xb9\x9bu4\xc0P\xf4\xb1\x81\xae\xb23\xc0u\xd76\xe19M3\xc0\xaf$\x00\xc4<\xe41\xc0U\x8f\xd2$\xef\x102\xc0\x92\x1c\x9bNWs4\xc0\xc3\xee.\xcf%\x8a3\xc0\x1ah\xd3\xfa\xed:5\xc0\xde\xd0\xf1\x8f\xb2\x870\xc0\\\xbe"z\x8cz3\xc0v\x92\xf3>B\xa13\xc0(]-\xdf\x89\xd93\xc0\x10\x046\xc4\xa2[4\xc0\x0e\x07\xd2\xf0\x89\xbb4\xc0\xa5g\x17\xa3\xa2\xcc1\xc0\xf1\xd1\x05?+\x843\xc0\r\x13C#\x82)3\xc0\x8by\xc3_\x1f:5\xc0\xf93\xa5Tw-3\xc0\xe8\x05\x9c1\x13\xbd2\xc0\xc4\xb8UW\xfb\xf23\xc0\xe3&\xf0B\xc023\xc0X(\xc8\xe3\xd1\x80/\xc0\x81\x9c\x00$\xa1\x193\xc0\x11G\x1c\xef\xe7+\x15\xc0\xaaF\r\xd2q\x903\xc0\x83\xd0\x11Q\xef\x8a3\xc0\xb2\xee\x1cHr\xf11\xc0\x9aqv\xac\xdb\\5\xc0\x81}\xea[&+3\xc0_(\xf6\x83\xff\x173\xc0\xa8Kt\x85\x84-3\xc0\xddx\x10\xcd\x00\xa42\xc0\xd9\x9a<\xc5}\xcf2\xc0\xfeE\x80\xc6ro4\xc0f\xdd\x7ff\x08\x114\xc0\r\xfa2\x97y\x0e4\xc0\x10/\xe4\xe3T\xb83\xc0"\x95@\x83\xbbd3\xc0\x99\xb7:\xd8\x8f\xeb1\xc0\x8c\xc0\xc45\x19]2\xc0]\x90\xba\x9c\xedO1\xc0\xdd\x91\xdc:\x81\xa93\xc0a\xf1\x8d[\x9a\xf71\xc0=\x87\x06\xf6\xb8\xcb2\xc0\xa41\x1cA\x1a\n3\xc0\xd3\x98G~)s4\xc0\x03\xa7bj\x8e\x150\xc0\xf0u\xcc\xc0\x1d\x8a3\xc0D\xa9\rZh 2\xc0t\xda\xe8\x1c\xac\xb43\xc0\xce\x89\xda7\xf2\x880\xc0\x81\xef8\xeb\xbd\'3\xc0\x93\x96,Q\xd7\xb33\xc0)i\xcc,\xfd&2\xc0\x10\x8fqO?\x1e4\xc0\xeb9\x80]\xfe\xca2\xc0\xdf\x10\x02)e\xb54\xc0>G\xdfZ\x18\x1a0\xc0\xffYb\x871\xa53\xc0\xf9n(\xeb\xe8\x8d3\xc0\xa6 }\xaaGZ5\xc0\xf9vY\xc2\xc8\x1a2\xc0h\xa7C\xcdv\x143\xc00\xb1:\x86\xa7\xf42\xc0\t\xc7\xc6k\x86\x833\xc0 ,\xf4\x91\xd4\x8f4\xc0\tG4\xbcT\xe92\xc0\xf6#\xe4\x87wG3\xc0\x8b\xcd\xd8a\xec\xd62\xc0\xf4 \x14\xe9\x18\xd51\xc0\xa6\xaeC\rJb4\xc0Q|\t\x03\'\xa73\xc0K\xebf+wX2\xc0$i\'\xc7]\x1f3\xc0\xbc+\x10\x0f.G6\xc0\x95\xbe\xe5\xb5\xf5\xcd2\xc0\xe4\x88\x81\x81\x08\xbb4\xc0\xc8Q4nk\x052\xc0B\xa6\xe4\x08\xda\xc54\xc0\xd1yB\xb9\x95\xb52\xc0\xbe\xf4X_\r\xe43\xc0\x15\x13t6\x05#2\xc0H\x16\xdc\xe5\xaex4\xc0%Yo\x19\xdd\xcb1\xc0\x84P\x19\xc8\xc9\x125\xc02\xe4\xa5P\xb0\xa02\xc0\x85\xd5_\xe4Os3\xc0S\xa1t\x9b%u/\xc0}\x9a.(\xab\xea2\xc0AB7/\xcb\xcc2\xc0\xa3Sz#\x8b\x823\xc0\x96\xdf\xa5\x84\xc3\x883\xc0IN\xa3\xe2\x16\xd22\xc0\x02\xf2\xc4\xea4r3\xc0\xa0G\x88\xc4\xff|3\xc0>\xc1a\xb5\x9e\xac4\xc0\xa1\x83}\x9d\xb9r*\xc0\xfa\xc0\xa2\xa6\x08\x102\xc0\xcd\xe3{Bl\xa76\xc0\xd3\x1f\x12\xfd^\x803\xc0o\xd8\xef\xb6w>3\xc0\x80\xfbRt\x7fo4\xc0\x97T\xd3\xc6\x91B5\xc0\x80\x12x\x10\xb2\x1b-\xc0\xc5-\xdf\xc7\xafq2\xc0\xa7\xd29P\x94p2\xc0y\x11\x9bU\xd1\xf12\xc0m\x1b\xff\xe8\xd5\xf63\xc0\xbe\x01\xb1bh\x854\xc0\xc0\xbb\x12\x10C\x193\xc0\x14H\xcb\x97;\xa62\xc0e\xff\xfd\x04\xaf\xb72\xc0\xb1\x01C\xc2\xea\x0e0\xc0U\x94\xe8H\x80L3\xc0\x7f\x86\x96C5\xe12\xc0\x95\x0c\xcf\x036K5\xc0\xcc\xa4\xb9`Te4\xc0\xaa`\xbb\xd3\xdc\xe04\xc0K\x97\xe1\xf4\xfd\xcd3\xc0\x97\x1e\xe0\xb4\xe4\xa5/\xc0%\xa0\r\xd8(x0\xc0\xb4\xd2nH\xb523\xc0\x98\xc1\rr\x05a4\xc0Z[\xe3\x00\x1b\xf93\xc0"\x05\xf3|\xeek4\xc0\xd3\x0ee\x8c\xe9n4\xc0\t\xa1K\xd0v\xd94\xc0"\x16\xe7\xc5|52\xc0}\x96\xab\x8e\x95z3\xc0w\xe6>%\xb7\xd22\xc0\xf1\xbf\xcb\x0f\xa2X5\xc0\x98\xaa`\xb7\xfbD5\xc0j\xe6z\x1e\x07G3\xc0\xd0%\xe8\x9a\xd8|3\xc0\xbdA\xb7E\xf7p3\xc0\x06\xe3&\xccTt3\xc0\x1d\x96d\x95\xc4\xbe4\xc0\xfe\x95\x0c\xe4\x9e\x074\xc0U\xe9\x82!\xfb~3\xc0\x19/\xfewy\x7f4\xc0K88&*,6\xc0\x8a\x9c\xb2\x7f\xf2\x193\xc0?\x01\x00e]a3\xc0\x1b\xe4$I\x10\xbb2\xc0\xce\xd5E\xd2\xc7\x163\xc0+\xe81/\xc8\x812\xc0\x89\\\r\xebm\xbd0\xc0\xd0}\x7f\xd9\xf3}1\xc0\x9a&\xc2*\xa3n3\xc0\x83U\xad\x80Q\x03-\xc01\xedq\xf6\xaep1\xc0\xe8\x8e\xbah\x0252\xc0\xec\xaewe\x03f2\xc0\x98\xda)\xc1\xb1\xd12\xc0\rr\xf2\x0b\xa3t4\xc0z\xf2\xbf\xc5t/6\xc0\xbe\x821W\x16\xf22\xc0\x9f\t?\xa1\xde93\xc0t1O,\x1dw4\xc0i\x1a\xe3\xe4\xc9g2\xc0\xdc\xd5\xee\xa5\xdb\xc53\xc0 \xd7\xf2\xa0`\xb92\xc0{\xff\xf3\x10%\xaf4\xc0\x83\xef\xfb\x15\x13m3\xc0\xd3\xc1\xaa\xdb@\x133\xc0\xd4\x19P/i\xd12\xc0\xb0\xb9\xcf\x84=\x113\xc0tW\x94\xad>L3\xc0ZU.\x9b\x94\xe1/\xc0\xcfZ\xfc\xf6\xa7\xfe5\xc0\x08P%\xd0\xefz1\xc0\xb2\xad\xaa\xae\xae\xc82\xc0\x05\xa1\xb7\xdc\xb1\xd24\xc0\x86"\xc5B\xda\xd82\xc0\x16\xcf7(\x19\xb60\xc0_\t4|\xbd\xb90\xc0\xf4p\xbdH\xbfw4\xc0M\xc47=\xb0\xb74\xc0\x07\xdf\xb3\xc8D\xa02\xc0\xe8)\xd1\xa8\xe3s3\xc0\xf6j\x9f\x95\xe2\xb5.\xc0\xdd,\xeaA\xd8\x0e6\xc0A\xfaP\xe9\x06\\2\xc0\x011\xc1\xb1P\x1b-\xc0\xe0\t1\xe5\xbe\xd94\xc0\x86\xbfL\x0f\xed\xf61\xc0Y\x84x<kb3\xc0[?7?HD4\xc0%U\x1a\x98\x9f\xde4\xc01\x89\xb4\xe4\x93\xea2\xc0\xea\x8fl\xe8\xfd\xc32\xc0\xd1\xaf1\x8d\x00a/\xc0K\x00\xa1\x02\x16\xfd2\xc0S\xe7:\xbfWp2\xc0\x8e\xb0\xee}"l4\xc0\xcf\xba\x12\x84\xe9\xf22\xc0\x11s\xe0\x9a\xe2\x882\xc0\x83\x05\xc6\xe2\xe3\x8e.\xc0I\xcaC\xf9@_2\xc0\xa0\x13\xdb\x89\xc6\xb30\xc0M3\xaeq\xae\x076\xc0\xf3\xb4\xa6W\xe7P2\xc0\x14\x90\xea>\xb0n3\xc0x\xb1\xa6\xd9\xc8\xb10\xc0\xb1\x8a\x84\xc2gh3\xc0sv\xd0T\xf4\x143\xc0\xb2\\\x02R\x87\x1e4\xc0\x1d\x8af~\xe9\xe43\xc0\xb9\x81\xb8\x02\x9e\xc02\xc0 ;\xc5\xbe\xff\x863\xc0\xd4\x08\xfd\xe4\xd1\xf52\xc0\xd6o\xf7R.\x9c-\xc0\x15\xdcs\xff\x0e\xb74\xc0r\xbc\x01\xa1\x9e\xdf2\xc0\xd6>Faep3\xc0\xa0\x1a\xad\x11WA5\xc0\x12\x9dt\xb0\xc2\xc62\xc0\xd1\xa1_B\x97z3\xc0\xd1\xe5Z\xd0\xb7\x812\xc0\xd6\xd5\xeb3#)3\xc0\xabA<6\xb483\xc0g\xc4\x86\x19\xac\xcb3\xc0\xabd=#\x83x3\xc0!\xe4\x11\x85\x11\xea1\xc09\x94\x96%\xc9u2\xc0\xf2\x1c\x14\x139?3\xc0\xfcxK\xb3\xe6\xfa.\xc0\xef[\x05;\xff*3\xc0\xea\x86|\x04\x8414\xc0nf8\xaaP\xaf0\xc0\xf7vKR\x9d\xb24\xc0\xe9n\x1e\x8b4\xe92\xc0\xed\x90\x96\xcc\x13\x1f3\xc0\x99qI)\\\xde1\xc0{\xf9\xe5\xe4\xd6d4\xc0\x04\xf6C\x99;\xc83\xc0\x1d\xbb-\x19Pt4\xc0\x18\x9c/o\x16e4\xc0!\xbe~^\xd4a3\xc0\xecm\x86\xd8#X3\xc0\xc9\n\xba\x96\xd8|2\xc0\x1f+\xb6NqL/\xc0\x16\x8dH#m\n3\xc0%\xb9\xbf\x1fa\xa2/\xc0\x83>\r\x03\xb8\x864\xc0K\xe5u\xf4\xd3\xd72\xc0[UG\xca}\xb53\xc0\xa3\xe1\x9c\xb3\xedV3\xc0\x97\x89\x03\x99\x16~3\xc0\x8c\xec\x92\x90\x18\xfb2\xc0Q\xd5\x99EL\xf1/\xc0\x19\xaa\xbf\x90\xeb\xc25\xc0\xa2\nH\xeeG\x8c4\xc0\x93\xcd::\xee\x8f4\xc0\xa5C\x0e\x9d@33\xc0\xe7*\\\xb0w\xbe3\xc0\x83\x83\xc8>\x0e\x853\xc0%G\xe0\x93\xdf\xed2\xc0\xa4;\x06\xa5\xaf\x843\xc0\xe1R\x97\xee\xba\xbe3\xc0\x1d\xe2\xa9K\x11!4\xc0\xceO\x17\x9c\x8b%3\xc0\n\x82\xdc\x80H\xd70\xc0a&\xecb\x00\xe72\xc0\x13B\x969Lr4\xc0Sm\xa2\x03[\xdb3\xc0\xa3\xbbl\xa6\x1e@5\xc0\xa9\xe6}R\xc3>5\xc0\xefG\xc4\x93l}3\xc0\xe9-:1\r\xda2\xc0\xe3j\xa1(\xa8;3\xc0v\xdeC\xabCI3\xc0\xe2{_\x1c%_4\xc0\x9d\xfd\xe103|3\xc0\xc9|\xc5\xfbH\xb93\xc0=k|\x13\xb7\x113\xc0p\x8d\xf9g,\x1d4\xc0y\xb5\x8d\xcc\x91\xe42\xc0\x0e\xbd\xd92\xeb53\xc0<\xf1\x867\xcb\'3\xc0\x89\x88}\xcdf{3\xc0lJ`\x18l\xaf2\xc0\x7fW\x9fB\xbf73\xc0\xb4\xd5\xd2\x853\xe01\xc0:\xef\xe1d\xbd;5\xc0/\x17\xd7H\xe7\xe42\xc0\xf8\xb9\xbb\xbe\xdf\x023\xc0\xe8}a\xdf`\xb00\xc003K\xb2Ay1\xc0\xf8\x1c\xc7\x95B<2\xc0\x88\x19\x0bDn\xfc2\xc0\x98Y\x16Fb\xd50\xc0\xf2\xb3\x08\xa7\xff10\xc0>\x81\xe1%G\x0c3\xc0A\xd2\xcb\xb59\xad2\xc0\x1b\xb1\x9b\xb3\xf6\xb32\xc0\x00\x841\x10\xce\x06/\xc0\xadmA\x95>\xc92\xc0\xe8\x90\x06\x13s\xcd2\xc0\xcb\xc2A\x95C\x834\xc0)\x91\xd5\xa5\xf6V3\xc0\xf4\xee\xe6.\xce\xb73\xc0\xc3\xa7\xe5\xe2\xe4\x053\xc0\xaa^}\xdeay3\xc0V?m\x92\x05\xbc2\xc0o\xbc\x01D\xca\xda.\xc0\x07\xf9\x8c\x13D\xed1\xc0\xfdt\x1cd\x11\xd52\xc0\x82e(\xc9u 3\xc01b\xb9Bu(4\xc0\x0f\x9e}W\xd8]3\xc0\x92\x1b\xdc\xc2\xc2}4\xc0\x8b\xbc>\x88\xa0\xed1\xc0\xb9\xe6\xb8\xc19\xc13\xc0\xd5E\x7f\xd6q$4\xc0)vC\xaa$\xc82\xc0n\x00m\xe00\x1d3\xc0\xd2p\xd0\xbc\xbc\xca4\xc0\x0e\xbc\xc1b\xb0\xd04\xc0\x85\x84\xcd\x8f\xcd\xb02\xc0\x18o\xf9\x8e\x80\xb82\xc0\xb1\xd0\xa8\xb4\xc8\x023\xc0\x04\x18i\xdc&23\xc0[\xf2\xaf\x08\xdf\xc14\xc0\xf2C5>\xb603\xc0\x85,M<\xa6\x93/\xc0^\xea\x89\xba@a2\xc0\xd3h\xc6\x8bi\xc64\xc0{\x87\xfc(\x12\xf34\xc0\xf3\x81\x1bY@$3\xc0\xe2\x9b\xd0\x08\xe8\xee2\xc0\x1fD:\xd1\xcc\xc32\xc0\xb92\x13J\xe8(4\xc0\xc3j-3\x10i4\xc0\xf3\xff\xbc9\xd4\xb62\xc0B\xf0z\xa0\x1b\x003\xc0\xc8\xdb\xd9\xf1I(3\xc0O.!\xdfvQ3\xc0\x9c.\xf9i\n\xd12\xc0\xa1}=\xe4\x17m3\xc0W\x1d\xcb< \x1c5\xc0\xaag\x17\x9f\x88+3\xc0\x89j\xfb|\t;3\xc0\\:GBEv3\xc0G\x80y\xf9X\x1f4\xc0\x96\xca1\x02\xabF4\xc0L\xa2|A\xd0\x82/\xc0\x1b>\'\x9a\x13\x083\xc0B\x8f\xb2\x1b\x14r4\xc0\t\x94\xffw\xb5"4\xc0\xb9\xa0Y\xabZ\xd24\xc0\x945\x06\xcf\xad94\xc0\xca\x10\xf9\xcc\xfb{3\xc0C\x89\x8eFH\x195\xc0V\xc1\xb7C\x0b>6\xc0\xe9\xae\xf6\x8b\xa1\xdc2\xc07\x0b\x81\xf5he3\xc0]\xd5a\xae?-3\xc0\x12\xd4\xc0\x82:\x003\xc0CeV\xfe__4\xc0\xcc H{q\xd02\xc0\xb3i\x83\xa7\xa4\xeb4\xc0j\x8c\x80\x8b\xfd75\xc0,`\xd2\x1f\xcc\xf74\xc0\x7fU\xe1v<13\xc0_\xd2\xa4lP\x173\xc0Dpq r\xf12\xc0\xf8\xa9\xa1N\x1b\xa86\xc0\xcc\x01\xe5\x82Oo3\xc0\xdd\xdf\xc4\x15@\x015\xc0\xc6.\x01\x8f\xaa\x8f2\xc0,q,\xa75\xaa4\xc0\x00\x89\x10\x84\xcf\xe53\xc0\x0f\xb6W!\xef\x1a4\xc0H\x0f\xe6\xde\x83l4\xc0\xa3:\x8b/\xfd#3\xc0\xebV\x0f\xf9\'^4\xc0\xae\xb5\xea\xa5\xa9\x8c3\xc0\xcb\x02\xc5\\\xf8D3\xc0$\xd8\x83A\xf5\xf82\xc0\x94\x94\x12\x11\xc8\xfd2\xc0\xfb\xed\x81lJJ2\xc0\r\x14v\x12\xfe\x143\xc0\x1e\x12B\r423\xc0\xc8asj\x1e\xce4\xc0\xf2\x83\x9d\xd8\xf6\x9e2\xc0\xfd \xf1|\x8c=4\xc0!yi.\xf1\x003\xc0\xf4\xd8m\x07UB4\xc0l\xeao\x06\x81I6\xc0zd.q\xe7\x1f3\xc0\xfb\xa4\x82\xf3o\xe74\xc0\x9e\xeb=]\x06\x8e4\xc0D\r\x81n\xca\xda2\xc0o(<\xb3\xcb\xf42\xc0\xcb\xe3T\xfd\xc2\'4\xc0\xba\xe3a\xc6\x9292\xc0q\xd0\xfa\xfa%\xdd2\xc0\x0e\xc8\xfb&\x0f\xb34\xc0\r\xbfq.nb4\xc0e\xc0\xe1\xb0Z\x193\xc0\x82\x05\x048\x05\x1f4\xc0\xdb$\xb6\xb8.h3\xc0\x00\xc8c:\xd3\xd42\xc0&\xbb^]\x15K2\xc0\xf2\xac\xa1\xaa\xbf\x8b4\xc0\x96\xcb#*s\xd02\xc0\xc5g=Q<\xe03\xc0\xaaUKm\x8ci4\xc0\xb5\x81\xac\xfati3\xc0\xd8(\xc9\xa4N-2\xc0\xb3\xd0\x90\xad\xc7\xde2\xc0\xaa\'\n\xca\x85\xff2\xc0\xd6A\x9b\xb1G03\xc0\xfbX\xb3\x97L\xac2\xc0\'\x05Q\xf3\xddl-\xc0\x17\x82\xacg9\x112\xc08\xe9\x9d\x8d\x13\xe02\xc03\xb4\x81\x7f\x8c\xed2\xc0\xbd{j\x82\xf9p3\xc0\xec\x8ff\x9bz\xdf4\xc0>\x9a\xd6\x83\xf8/3\xc0U\x83E\x7f)M3\xc0\xcd\xcb\xd2\xd7\xed63\xc0\xca,\xeb\x0b\x8fZ/\xc0\xb7i\x12\xc6\'\xf53\xc0\xd4\xe6\x1c\xae\xa4w3\xc0Qb)\xa2;\x874\xc0\xbc\x91y\xaf\xf5\xcc.\xc0K\x17H\xd8\xaa\xf02\xc0N\xb9\x15vSj4\xc0\xd0\x1b||=\xff6\xc0c\xb4rK\xc2\x883\xc0\x9c\xaaI\xa4?\xa7/\xc00\xa8v\x08(m3\xc0A\r\x18\xe8\xab|3\xc0\xfd\xd0\xe1zK>1\xc0\x84\xab\x9a\xc6\xe1q3\xc0\xfd\xd5\x8b\x98;\xb43\xc0n\xd5"\xc8\x01\x063\xc0@\xde\x1e\x17\xf6K4\xc0\x10`Q\x1e\x0e\x984\xc0`\xec1\xa4#93\xc0\xfc\x05(\xb1\x84\xec2\xc0@~\xf1FJ\xf22\xc0\xb9eB\xfc\x19\xf72\xc0\xea\xa9\xb9\x01o\x083\xc0\xbf\xe3\xbb\xf3R&3\xc0o\x15\x9f\x93\xd0\x100\xc0~$\xdb\xe7\xc6\x104\xc0\x01i\xf4Q\xb5u3\xc0\xfee\xa5\x89\xb8\xad/\xc0F\xdc\xdeH\x01\xe04\xc0\x84S]Ya\xed2\xc0\xa7%\xd2)\xa2\xd93\xc0vCe\x8b\x04T4\xc0\x924\x16=\xac\xc02\xc0\x1d\x01j\xf2\xce\x994\xc0;\x078\xdb\x89E2\xc0\xadn\xd8Kc[1\xc0\xba\x948\xe1\x13\x0c3\xc0T\x13\xdf\x17DX3\xc0y\x11\xf2\x8b\xcf+3\xc0\xb4J\xa1\xdf\xcb52\xc0u\xfc\xea9\xe6\r3\xc0\xf3\xce\x05\x8f\x9c\xbd2\xc0 \')\xda\x8c\x083\xc0l\xec\xe8+\xb0\xf93\xc0[i\x8c@\xe3%3\xc0\x01k\xddx\xc0b3\xc0&\x94F\x82\xbb}/\xc0@\xac\xe8\xfd\x8e\xdc3\xc0\x12h\xc5\xa2\x0fH4\xc0Y\x96\xee\xf5\xd1\xa83\xc0\x8d\xfeY\xe3\xf1\xc8/\xc0\xd0\xbe\xc6;\x8c"0\xc0\x98\x1d\xbf\x82\x9d\x0f3\xc0\x08\xb9\x8d\x86\xf7\x83/\xc0\xbe\xf28uM\xf1/\xc0+J\x8b\x86I"4\xc0\xe6#\x18\xe4\xbb<2\xc0q\xc567\xc9\x163\xc0U\x9d\xabk+$3\xc0\xf65\xbf<\xd7e3\xc0\xde,9\x99\xd7!2\xc0g \x82\x15\xfd%3\xc0\xd2\x02\xe1\x0f\x8a\xcd3\xc0\x80\xb5\x94\r\xba[4\xc0\xd7P\xf5\xc6\x1b\xd83\xc0\xfa%\x1b\xaeQj3\xc0\xe6z\ta\x15\x8d/\xc0h\xf1\r$\x9f\xa14\xc0\xb1\x9b\xa9m\xbe\x8c4\xc0\xd9?\x1e\x85\xcb;4\xc0\xceL%\x8a\xde\xd62\xc0p\x1f\t\xb9g34\xc0\x0e\xef.Fx\xab2\xc0(I>\xefrF3\xc0\x01\xf0\xd6,\x01\xaf3\xc0+\xa4\x9a\x98\xc9e3\xc0_\x8f r\x1054\xc0\xfe\xa7\xadh\xc7O4\xc0Xm.\xa0\xefA3\xc0uN`\x0b)\x193\xc0\xee<s\x9b\xcc\xdf1\xc0\xe7\x02\xde\x99Kf2\xc0U\x93\xa5\xb5 O3\xc0\x97\xa2\xa6X\x93D3\xc0\xeb\xcaP\x07)\x1f2\xc0R\xb7\x80\x05 \x024\xc0\xe8\xdd\x9e\x88Zm5\xc0\xb2\x98j\x1f"\x9b1\xc0\xef\xf43`#33\xc0\xe4\x14\x08\x89\xf1,4\xc0\xf44\x12m+l/\xc0\x03\xadd\xde(X2\xc0\xc9\x80\xf1q\xdbB3\xc0\xc0\xf41\x8aF\x1d3\xc0\xa1\xdfh\x1eC^2\xc0\xce\xbb\xd8\x08\x9fK2\xc0\x86\x8f\x8cL\xfa"3\xc0iZ\x18\xd8P\xcf6\xc0\xeb\x18g\xe8\xb2E4\xc0\r*`\xae\xd732\xc0y"k\x14\x8fU3\xc0\x1dW\xb3\x03\xea=3\xc0{\xa0U\xb0~\xfd1\xc0P\xa6$}|\xe02\xc0L\xd9\x81O\xc5\xd8/\xc0\r\x9a\x8b@\x02\xdb2\xc0\x7f?12p\x173\xc0\xd8~@\x97\xad\x143\xc0\x15?\x07\xe6$13\xc0\x7f5G\x8b.\t3\xc0\xce\xad\xbdZ\xf7\x82-\xc04\xb2\xc2\xa4\xd5\x004\xc0J\x18p\x8f2\xb23\xc0\x9f8\xc8\xfb \xc7+\xc0\x80Pe}%\x8e3\xc0\xc7a\xb0\xdf\xda64\xc0i\xf9f\xc7\xe9)3\xc0\x95{\x8ab\x80\xa4/\xc0r\xb9\xc1\xd8\x92\xe9/\xc0\xce\xa0\x11\xa2\x87\xf13\xc0\x10\x02^WH\xfb4\xc0\xd5\x11\xf3\x95U\x0f3\xc0p\xb7i`v\x954\xc0\xe5\xb6\xfcy\x97\xb3\x12\xc0\xb7{R)\xaat3\xc0\xf4\xbb\xea\x1e\xe2>3\xc0D\x0c\xaf\x19\xb4&3\xc0`\x8f\xb5\xacCM5\xc0\xc7k%\x8b4m4\xc03\x0e\xe2\xda\x92\x043\xc04\xd6[[O]4\xc0a\x14\xd1W\x87\xfc4\xc0\xb8\x1c\xf8x^)3\xc0\xe2,,\x07jQ4\xc0\xa4w\xe4\x91\t\xf52\xc0(B<*\xe9\xf72\xc0\xdd\xf0\xb9\xce\xa1\x153\xc0\xe3\xfbxt\x1c"3\xc0\x014mq\x863/\xc0;\n+3t\xf83\xc0\t;Yib\r6\xc0\xdco\xce`\x14\x165\xc0\xab\xec\xaa\x82\x0fe4\xc0vq\x98wn\x0c7\xc0\xbc\x92\xb6\xf9\x07d4\xc0(h\\\x85\xefK2\xc0!\xf3N\xef\xe4\x1b3\xc0\xb6&R\xa9\xb5\xf51\xc0\xbfV=q\xe8P3\xc0\x0c\xe4\x1a^\xae\xbe\x12\xc0\xd2\x93{\xc4\xd5\xf13\xc0\xfd8\x1c\x9e{\xf55\xc0\xaf\xd1\x19e\x86}4\xc0\xd25\xb6\xd0;^3\xc0DDW\xea\xd2\xc2/\xc01Nir-\xdb2\xc0\xca\x07\xd8\x8c+12\xc0\xf9\xdd!\xe3\xbeX4\xc0tI\xfc\x97\x98\xc34\xc0\xe4X\x18n\xbf\xba6\xc0\xa2\x00\x88\xe0\t\xca0\xc0e\xa41~\xef\x184\xc0+@\xf1\xf9\xe3P4\xc0#\xe3;\x89_f4\xc0Hf\xa7B\xfb\x175\xc0\x99_-\xfb\x82@4\xc0!%\xc2p5\x893\xc0\xea\x0cs\xd4\xc0\x142\xc0\x1a\x8f)\ts\\5\xc0\xef\x1ewy\xa7\xe12\xc0%2\x89\xb7\xf8\x133\xc0\xd6\x11Z\t\xbb\xf13\xc0\xe3\xbc\x11"\xf6Q4\xc0\xd9\xb0\x98CR\xad3\xc0t\xaa\x19\xec\xf1e4\xc0\x0b\xd0]\xe4r\xf92\xc0A\x1a\xb4\t8\xaf3\xc0~F\xb9\xb3\xc0a5\xc0\xb7\x06\xa0\xc6\x8fV3\xc0\xc0f\xe7\x8aw\x8a4\xc0\xea\x18;r\xba,4\xc0wM\xe5x\x12;2\xc0\xfd\xbfY<>\xc52\xc0\xb4f\xd5QX17\xc0\x1b\xeao\xbby 3\xc0C\x9e\xb0L\xc5M2\xc0\x8dGY\x89\x9aJ2\xc0\xd1.\xeek\xc5\r3\xc0\xf0\xfc\x8a\x05c\xa23\xc0\x0f\xe2\xa44\xd4\x923\xc00>7\x1cR>4\xc0@0\x8b \xb7\x1c4\xc0U\x02F\x15\x8d\xb64\xc0k\x04\\\x9a\xbaG2\xc0\x02\x83s/\x95\x1d3\xc06\xb1\xd0\xa4\xa1\xa03\xc0\xd9\x18N\xc5\xf3Y4\xc0\x81,\xbc7\xd6\xe13\xc0.y\xe4\xd0\xb5t4\xc0\x9b\x7f\xfeU\xeeu4\xc0\t\x91\xcc!8\x016\xc0\xd7\x12\xcf\xac\xe175\xc0I+\xe6v\xded3\xc05-(\x85\xf8\x083\xc0\xa1)n\xf3\x97>5\xc0\xf3$\xf7P\xd7$4\xc0{.\xdd\xc7\xa6\xcd3\xc0\xf3\xcd0\xa7\x11{3\xc0c\xaeC\x1f\xf5\xa9-\xc0`\xda\xdd\xdf\xdb\xf23\xc0"K*\xff\xe0\xd04\xc0\xb6]\x84;\xb0\xff3\xc0\xe31\xe5C\xad\x0b5\xc0\xcb\x93\xda[a\xfd3\xc0v\x85u\xfco\xb6.\xc0\xe9]\x19\xf5$-5\xc0\x0f\\\xcd\xf8iz1\xc0\x9e\x9e\xa8\x0c\xbc\xe62\xc0\xff\x04\x11\xe7@\xc84\xc0"\x07X\xa7$\x99/\xc0\xef\x17[Wr%4\xc0\xd1\xb7\xbbq\xe1\xd9/\xc0\xc3\xd6a\xd0\xb8\'4\xc0\xad\xe6-Z\xe6\x004\xc0<\x88.4\x84\xeb3\xc0vo\x80\xacg\x0e4\xc0\xc0\xe6\x82\xb1\xef\x1f3\xc0\xc9\xb5y\xa8\xa0\x8c.\xc0\xe7\xef\x95\xe6\xff\xcf.\xc0\xc1D\xfc\x8d\x8aJ4\xc0\xcb\xe4\x96\x08\x8c84\xc0b\xe3QJ0\x102\xc0`42\xb9\xb5"4\xc0#j\xca\x93\xc9\xf04\xc0\xeds\xd3\xb6\xdc\xdd2\xc0\xd2\x08K\xb4\xe6"3\xc0K\x19dM\x94D3\xc0l|D?xw3\xc0\x81\xfb\x13v\xea\x864\xc0]\x04k>RX3\xc0/\x1d/\xfep\x077\xc0;!=\xe7\xcd\x1a3\xc0\xa7\x022\xffed3\xc0Tq%\xa9\xae\xf73\xc0X\x96\xdeT\xc0&4\xc0\xf4(\r\x9a\x93\xd4/\xc0\x1d\xf3\x0b\xd85\xc5/\xc0r\x13\xcdU\xc2*3\xc0wt\'\x19\x90?3\xc0\xe6sZ\x93~X3\xc0\xc4\x17oib\xe53\xc0\xb2\x1c\xe5\xa7\x1c=3\xc0\xd6\xddoW\xc7e3\xc0\x0f\xa5O\xd7[r0\xc0\x81\x00l2\x8c\x836\xc0 \xc7m\xc95W/\xc0=\xe5#\x86n\xdc2\xc0e\xf4@\xcf4\x8d1\xc0\xcd\xc2u\xebs\x9c/\xc0\xfb&W/\x97(0\xc0\xf8t\x1ax\xd7\x9d4\xc0I?\xd8\xad\xc3\xad3\xc0\x02\x92S8\xb0\xfb4\xc0\xdc\xa2W\x12!\r2\xc0\xc9\x1a*\xe0{I1\xc0\xb3\xe3!\xd9\x81B3\xc0jn\xc1\x95\x8fF4\xc0\xbf\x99\x85W3\xd22\xc0\xde\xb8c\x08g\xe32\xc0N\x10\xd7\xcd\xa2\x993\xc0\xa7\xe7\xdcr\x16@3\xc0\xf9]\x83\x8d*\xa11\xc0\x84\n\xc8\x7fOP4\xc0\xfb\x0e\x0f\xad\xaaA4\xc0^m5\xc3\xb3\x044\xc0R\xc8\xcc\x02\xdf\xb60\xc0O\xffW\x99\xde<3\xc0]\xe5\x0f\x86r\x9d-\xc0\x97\x8d\xa0\xd8\xfc-3\xc0\xe2\xae\xb0\xe3t\x084\xc0\x9eAf\xdddX2\xc0\x85\x1a\x10\xf6I\xed4\xc0R\xe89\x9a\xb7{6\xc0X\xd6-\xf9\x1a53\xc0N\xc1\x81\xcf\x1do-\xc0V\xccY\xd2\x04\xca3\xc00\xc1r\x92\x0f\xc14\xc0\xfa!F\x1dXR3\xc0"\xaaV\xbb\xc8\x0f4\xc0U\x82"\xf1\x8f\x14/\xc0\x90\xe38}\xff\xef1\xc0\x83\x08K\x10\xd2\x0c4\xc0\x9d\x1f3\xdd\xf7\xf12\xc0Wv\xac\xd5\xc0\xaa0\xc0ljMgm\xe80\xc02V\xfc\xba\xa6\x992\xc0b\xb9b\xfe:\x804\xc0.0\xb8H\x9c\x075\xc0\x82\x1e\xd8_\t60\xc0\xc3\xc6\xc7\xd7I33\xc0\xf6\x04\xa1\xb1\xd3\xe20\xc0l!\x0c\x8d\x80s4\xc0\xd9\xeb\x14\xb50\x85/\xc0\xd4\x95\xee\xcf\x1b#5\xc0\xadg\x11\xd5\x9f+3\xc0!ACK3\xb13\xc0\x94\x83NT\x14\x053\xc0[\xbb\x0fu\x0852\xc0\xb3g\xe5v\x02\xe31\xc0 \xf1\xb3\xd6\xeda4\xc0\x92\xef\xa6u\xa1t4\xc0Y\xc4\x93\x94\xb3\x854\xc0\x08\x98P\xccQ$3\xc0\x8f.\xa7\xd2\xab\xd93\xc0\x902\xff\xc9\x80-6\xc0\x1a\x0c\x8cC`\x9f3\xc0\x9fnN\x1e)\xcd5\xc0y\xf3\x0b\xff9\x892\xc0\xe51\x0f\xa9\x8d\xb60\xc0\x13M\x8d(\xe8\x045\xc0V\xb3\xaf\xe9\x87\xea3\xc0w\xe8\x97\xaaGH3\xc0$\xf84e\x98^4\xc0&l\xb4\x88\x15v2\xc0\xd3\xb0\x00\xf13\x1b3\xc0)@;\xa9\xade2\xc0TjQiW\xb73\xc0\x98WN\xef\xe1\xa7/\xc0v\x1d\x95v\x99\xff5\xc0\x9cy\x16\'\xd9/0\xc0\xd4\x93\x14\xd94`4\xc0Nk$i\xe5\xc13\xc0\x10\x9fmXO[4\xc0\x1e \xb7/{\xba2\xc0\xb8\xdd\xd5o}W2\xc0s\x98\xa1\x8f\xf8=/\xc0c\xb9r\x0b3\xff1\xc0\x98\x9f\t\xa3\xa2\xe6-\xc0\xb6|\xf2)\xad\xb74\xc0d \xa97\t\x9d3\xc0\x8eM\x06\xe0\xf0\xa92\xc0\xf2\x10\x05\xe2w\x914\xc0\xff\xd2\xcc\xb2\x86\x1c3\xc0\x9b\t7Z\xb9\xd52\xc0M\xad%\xdf\x14:4\xc0:\xac\xfc\xc0\x84e3\xc0\x03\xa4\x10\xee\xa4/3\xc0\x9aF\xf4\xf6\xbd\xfc,\xc0\xd1\xf8\x8c)\x9fU2\xc0\x1fEP\x8cnY/\xc0\x8d(-\xce!\x151\xc0\xe8\xf2\xb9o\x9a\x153\xc0\x82\x95\x96\xa5"N3\xc0\xbd\x14\xccVZ\x1f3\xc0\xf0\xb5\x81\x92\x8a13\xc0)I2\x8f\xa4\xe53\xc0f7\xb4;\x8e\x070\xc0b\xee\xe9\x8fR\xd2/\xc0\x89\xb9)G\x9e\t2\xc0\xf96r/\rC2\xc0\xc5\x95\xcb+*\xd4/\xc0F\xe0\xb3C\xad\x00/\xc0*\xbeI;\'J3\xc0{E\x90]\xfc\x062\xc0F\x8c\x94\xde\x1c\xe03\xc0\xf2\xee\x94b8&4\xc0=\x02(\x9e\xaf=5\xc0\xb3\xa2y\'j\xe70\xc0+\x17\xbb\xc6\xa5j4\xc0\x07kw\x02?}4\xc0p\x1a\xa0\x80\xdc\x191\xc0}_\xc7`N\'3\xc0{\xbc4C\x8c=2\xc0\x89G\xf8\x9bi\xfc3\xc0\x93\xcesN\xf7\x99.\xc0\xee\x12q\x0c\xc8\xb13\xc0$\xf9\xe4\xf0\x9b\xf62\xc0\x08\xd3z\xaa~#4\xc06\x0b\xec\x13\xa9\xe72\xc0\xcc\x1f\xf7\x99\x1b\xc43\xc08^\xcf\xeb8P0\xc0\x16+\'\xb9\xc6\xb55\xc0_~\x9c\x06\x13\x8e3\xc0\xd8\xa0\xc6\x947A3\xc0\x1axV\x80\xf9\x100\xc0~\xb1\x7f\xc6\xb1n1\xc0\x08\x16uj\xa9u3\xc0\xd4\xcb\xbd\\`\x0e4\xc0(\xe9\x15\x08\xa7\xed2\xc0\xb0\xf2A(\xf3\x9c0\xc0\xd2^\xeb\x80\xf3D5\xc0\x81@/\x92/\x986\xc0\xd5\x1a70\x9e\xe34\xc0Z4"\xe4\xda\xcb4\xc0\x16-\xa8\xb3\xb2\xdf3\xc0\x15\xed\xd0T\xbf\x134\xc0\x19P\x97l\x9f83\xc0\x08\x93\xb4po\x8f2\xc0\x03\x89\xf8\xe2\n#3\xc0\x9bOw\x1b\x0f 3\xc0\xea)vb\x01\xbe3\xc0t\x1a\xf9O\x19\x163\xc0R\t[\xe4~w3\xc0\xd4\xf4sa\r\x7f4\xc0\xf1\x18\xe5\xd8\xe4\x0e3\xc0\xa9\x9f\xcbI\x9c\xe33\xc0\xd7\xb4\xdd!\xc3\x1b\'\xc0\x8elV\xdeQL4\xc0\x17u\xc8\xb5\xa7\xef2\xc0\xdc<+ v!3\xc0\xa4i\xae\x10\xaf63\xc0\x1e\x0b\x8a\xa1\xa9\xe02\xc0%,C\xf8p\x972\xc0rG\x84^\xe8\\-\xc0_\xfaG\x06\x8e?3\xc0z\x0c[\x85\x12y4\xc0\xb1\xff\xc2\xf1b00\xc0\xa4\x1d\xb1\x1a\xa8\xf43\xc0\xcd$\x06\xa5\xc3L3\xc0\xe1\xde\x9f\xe5\xb0v3\xc0\x1e\xd3\xf7\xcc4\xd34\xc0\xff\xcc\xa2\xf4\x8b]4\xc0S?W\xfb\x1f\x133\xc0\x1c;\xeb^/\x800\xc0\xcbv\\\x8bO=/\xc0\xc2\xcb\xd1\x08i\r4\xc0\xad\xbd,\xaf\xe8\xd91\xc0>\x8f@\x94\x8a\xd23\xc0\x83&\x87\x00\xdf\x183\xc0\xaa\x87\x84\xe3\x81\x873\xc0\x02\x89\xce}\xe9\x8c0\xc0h\xc6\xe3\x84Z"2\xc0\x92\xac\xbd2S\x0e3\xc0A\x0b\xd5o\xeb\x17\'\xc0\x99\xd9_\x11Q\t3\xc0/\x1e\xa9\xc6\t5/\xc0\xe7:\xdbD\xc2\xe23\xc0\xb82\xd95\xae\x8c0\xc0V\xd7\xe4L\x97\xb0/\xc05\x7f\'B\xf0\xdb2\xc0\xbb\x01\xddF\xcf\x163\xc0\xc8*\xa2\x81(\xd72\xc0>P|e\xf4\xb23\xc0\xf8\xaf\xf9\xc1<\x12/\xc0q:\x96\xe2k\xd42\xc0\xe9\x0c\xf1]\xe5\x80/\xc0\xac\xbd\x9aO\x89%3\xc0I\x8cJ\xbc\x0f\n3\xc0y\x9a\xe3\nV\x85.\xc0\x1f\xe0\xbb9n\x026\xc0Xc\xc4\xee\xbaq3\xc0\xbaj\xd0\x8d\xb1)3\xc0G@OLe\x1f6\xc0\xe0Rj\xbf,\x074\xc0\x85\xe6\xf77\xdc\xcb0\xc08\xb34\x90\x0b\xe03\xc0\xb7 \x04\xc73\x870\xc0\x1e\x17I<)\xc6.\xc0\xd9A\xeb\x1b5\x9e2\xc0#\xc0\xbc"R\x0c3\xc0\x05pEV\x8e\t2\xc05\xb9"\xb1\x19\xb10\xc0\xec\xca\x92\x14\x93\x1f3\xc0\xad\x0e\x8a8\x9b\xee.\xc0\x03m\xdc\xfa\x04\xf1.\xc0\x85e\x94|\xd385\xc0k\x8d\x19.\x18&6\xc0>\x91\xda,7b0\xc0Ui$wZ\xf13\xc0\x93\x9e\xe8,!a3\xc0\x1fC/\x06\x93N3\xc0\xbfB\xca\xa0\xda\xac2\xc0\x0c\xd9m\xec~\x0f3\xc0x\xe1\xd1Q}h/\xc0Bh\xbaZ\xf2\x083\xc0\xbd\x01\xa7g\x85(3\xc0$am\x10\xb8\xe22\xc0\x03\xcb\xea\x15~\x940\xc0\r\x9c,-\xee\xe9.\xc0\x98)x\xab\x8f\xe83\xc01y\x1f"\xcf\xfe2\xc0\xc9\xc4\x1brO\xb74\xc0@\x17\xcft\x84!3\xc0~\xb9{a\x90 5\xc0"8\xe4"a*3\xc0\x85\xfd\x89\x90\xb9?0\xc0G\xe9\x12\x8f\x84#6\xc0\xc9\xb8|n\xf0\x91/\xc0F\x01B\x8c\x05(5\xc0\x00\xfe\x06\xf9\x14\x9c.\xc08\x03\xbfV94/\xc0\x12V*U\x84R2\xc0e\xbb\x19"1\x9a1\xc0\xaf\xb1\x81\x917\x1f5\xc0\xda\xff\x05,\xf8\x0e2\xc0d\x10\x03iK\xad1\xc0\x1b\x92\xd8ED\x9f1\xc0\xb9\xa0\x90I\xb0\xe24\xc0\xdc\xfa[\x0cI\xfb1\xc0\xd1u\x81D\xe9%2\xc0\x0c\xca\xf1\xaev\x923\xc0\x98\xc7d\x97\x07\xfb3\xc0\xf4>jz2\x985\xc0\x95\xf22YC/0\xc0\x86\x8a#\xd0n\xa96\xc0O\xd0\x88\xa1\x1a\xb93\xc0\x02\x06\xa47\x1aS4\xc0H\xcc1>\xf9~5\xc0\x13S\xed\xfa$92\xc0\xd5\xc2\xf8w\xbf\xbd)\xc0\xc0C5\x15\xb8#3\xc0\xa2\x8647@e3\xc0\x83\x0eJ\xb9\x7fT3\xc0\'\xe2\xfb\xcf2\x032\xc0D\x0b\xb1\xb1Be1\xc0mJ|u\xe6z1\xc0\xf0\xadL\x97w\xd55\xc0RD\x8b\xad\xd8(2\xc0\xf2#qWO}4\xc0K\x92{\xbaHG3\xc0G)\x08/[b5\xc0U/\x97}\xdcv3\xc0\xc6\xe9\x9c\xf7\xd6\t4\xc0:\x04\x85\xcbK\x932\xc0\xe6\x0eB\xe7\x07\xfd3\xc0\xc5\xcf\x99\n\xeb\x97/\xc0\xe7\xf0\xf3\xdbn\x053\xc0\x83-\xca\x92\xf7\xc03\xc0\xb5/\xaa\xb6\xe5\xc7.\xc0\xcb\x17\x87\r\xba\xbe3\xc0~\xa6K\x84\xda\xdf3\xc0\x03\xa0`\xb3G\x054\xc0/\xe7\x8c0H\x155\xc0flO\xf0\x14\xf06\xc0\xe1\x12\xab\x8d\xae\xcb4\xc0\x9bbpS\xf0\xf52\xc0ihw\xc7\xb6\x07/\xc0U{\x85E\xbd\x883\xc0\x112O\xd9\x0c14\xc0\xba\x96o1\xac\x7f0\xc0\xc7\xa1\x02\x95\xc3\xc10\xc0m\x17\x8e\xdbS\x98/\xc0\xebj\xe1G\x8e\xfe,\xc0\xc8\xc9|\xe5L\xec.\xc0|\xa8j]AB,\xc0M\xf6^\xbb\x18a2\xc0\x19&"\xb8\xef"3\xc0\xb5\xee\xd4\xa5\xa4\x0b0\xc0\xde\xe0(6\xbb\xd41\xc0I\xa5\xc0\xb8\xd4\xbc4\xc0\x8e}\x0f\x0bK_2\xc0m\x827\xd3\xb9\xea2\xc0\x93\xbf\xbcN\x060/\xc0\x8f>\x9f\xb3xA3\xc0\x10?\x0f\xecU\xa15\xc0\x8cq\xac\xad6\xf1.\xc0\xbfvd\xc4\n\xd1.\xc0T\x12i$Ks2\xc0\x07U\'\xff\xef%4\xc0\\\x96@`\xdd\x0b4\xc0\xf6\xf8\x05:~\x13/\xc0wU\xfa.\xd7!4\xc0\x93e\xab4\xda,3\xc0\x968\x9f\x8e,]3\xc0\x99!\x8f\xc3\xd8K,\xc0\x90t\x15\xd2,`5\xc0o\xf3\xf8n\n\xaf1\xc0Pj\xfc2\x1d80\xc0<\xab\xbd\x16)\xdb2\xc0\xa8\x92Q\xc1l\x834\xc0\x83\x1e\x06\xd1u\xd72\xc0\xb2\xb6\x91:\x07$5\xc0;\xa2\xc9\xed\x05y3\xc0\x87~g\xa4\x0bY5\xc0S1\xf8\xc59?0\xc0\xf0\x1d\xe0\x05\xb0\x1f4\xc0\xc2\xa9\x03\xe6c\xfe4\xc0\xe1\xf3w\x08\xe9\x063\xc0E_\xfcA\t!3\xc0h\x01W\xdf\x9f\x8f4\xc0&6\xa8\xc8\xa4\xed2\xc0\x98o\xf6\'\xa6j3\xc0V\xa3\x10yN\xef0\xc0y\x14\xa3\xbd\x9f\xc81\xc0|Q\xab\xdf\x97L3\xc0\x15cP\xcd7V3\xc0z\xee\x17\\\xd9\xe20\xc0\xe0,My\xc6\x873\xc0\xfe\xb4\x0c\x05\xe4W3\xc0\x19\x02\xe3\xd9\x17\xd93\xc0\xb7\xa7;#\xe3r4\xc0I\xee\xb7{\xb9\x932\xc0x\x1c\x0b\x8a\xb5K4\xc0\xba\xfb}\xf9C\x1f4\xc0.\x93p\x00M\'4\xc0^+\x06M\x0e\x834\xc0/\xc1\xca3j\x853\xc0\x85E\xcc\x89X\x9a2\xc0\xa0\xb6\xb5{\xc8\n3\xc0\x0b\xf4dt#\x142\xc0u?\xe1d+\xf61\xc0\xcazE\xc04A5\xc0\xf6k\xe1d\\O-\xc0\x04\xfdW\xd8\'O0\xc0\x84\xc5\xd6\xc9\xc1\x9d/\xc0\x90\x14\xa6\x7f\xc5\x041\xc0D\x9dJkV 4\xc0\xaf"\r\xe2C\x024\xc0c\x84\x9d\xb3\x8fx.\xc0\xf1\xd0\x02\x0f\x13\x9b2\xc0\x12UX\xa7ht4\xc0\xa5\x17\x87\x90\xb0|/\xc0\xfc\x9c\x01\xdfn\xe22\xc0O\xa3\xd6\xadO\xf14\xc0u\xc1w.8m3\xc0\xc9\'3\xcd\x02\xe71\xc0Q\xfd\xfa\xb0\x0b,3\xc0\xfa\xaeP\x05X-4\xc0\x86\x07\xce\xe4\x16G4\xc0\x8b\'as\x95\xcc3\xc0\x98%\xbd\x04\x13v5\xc0\xecr\xb5\xa4\x8b\x040\xc0\xca\\\x86wY\x1c4\xc0\xa5\xb6m\x9e\xcf03\xc0Q\xdb\x97-DG6\xc0\xc4^\xd9\xb9\xd3\r3\xc0# \xf8\xcc\xf9\xd71\xc0\xe8\xefB\xd4\xc5\xd5.\xc0\xbcVt\xd9\x01\xbb.\xc0HQF/\xd5<4\xc0\xd1-\x8e\x86Ni5\xc0J\x8b\xb2N\x7f?6\xc0\xd2\xaa\xf3\xef\xde\x8b5\xc0\xb6\x8a\x05\xfcO\xc21\xc0"\xd2\x01\xcf\xcdV2\xc0\xdf9\xf4\x12\x18m6\xc0\x8f\xff\x19\xd1\x94\xd8/\xc0\x91\x8e\xdc\x1eQ82\xc0\x8bj\xdd\xfe4\xa23\xc0\x86\x90\x89\xa6&^2\xc0\xd2#@bN\x8b3\xc0\x81\xd06\xaa\xb9\xaf2\xc0s\xf1\xae;x\x886\xc0\xaa\xd4\xfe\xc1\xe0~2\xc0\xd4jF\xed\xd7 4\xc0\xb0\xb4}a\'u4\xc0q\x8d\xfb>,\x834\xc0\x85n\xab/3>4\xc0\x7f\xc9Ev\xfaz3\xc0\xeecd56\xb82\xc0N\xa72W\x19\x8c/\xc0X\xcb\xd9\x0c,\x804\xc0\xc5\x13\x8f\x1f\x8e\x913\xc0VW\xbf\x17\xfc\x1e5\xc0\rW\x0f%\xc9\x9a2\xc0\xaeo$\x9b\x12\xff/\xc0a\x9a\xbf\xb9\x91/3\xc0\xb0\x07\xc8{\xa2\x124\xc0\xf2\xa7\xc3\x89\x9274\xc0\x1c\x88\x1cC\x8bS3\xc02l\x1d\xd4i,4\xc0L\xe1\xa1*\xe4u3\xc0\xe8D\x84\x84\xc3\xe14\xc0\xf7\xce\xca\xfe\x9a\x810\xc0U\x98\xea\x82\xe3a2\xc0\x8c\xbc\x9bI\xba64\xc0\x16\xa9+\xec\xb6O4\xc0\xce0q\x9a\x0f\xcf1\xc0\xe4O0w_\x01"\xc0\r`\xcaf\xb4-4\xc0\x9e\xf4\xf0\xd7\rs2\xc0\x11\xa4\xc5\x90\x03<3\xc0\x1f\xd8\xed \x8a\xeb1\xc0_\xe2|\xf9\x13\xb7/\xc0U\x98\x03\xfa\xe1\xcc5\xc0\x851\x10C\x9bB3\xc0 \xee\xd44_\xcf2\xc06\xf2\xff\x8d\x7f\xde5\xc0\xf5\xeff#\xb2b5\xc0#\xd6\xb4qt\xce0\xc01\\\xc9)j{0\xc0\t9\xd4\xed\x0f\x1f/\xc0\x8f\x19\x83\xdf\x12\x800\xc0\xf6\xff-Y\x88\xbf2\xc0\xe66\x81\xfb\xa5\xda2\xc0z\xa3\xcd^\x0e+3\xc0\xeav;2\x9fP5\xc0T\xa2\xa8\xa0\xc2\xb85\xc0|\xad\xe4\xad,54\xc0.|.\xbch\x8e7\xc0g\xfb\x84\x12\xea\x877\xc0*\xd3i\xd9\xc6\x010\xc0V\xdc\xe4P\xdf\x8e2\xc0\x06S*\xcc\x9f\x0b2\xc0\xb3\x990\xe1f\x0c7\xc0\x89\xe3\xf2=df2\xc0(p_\x06\xc8\xe02\xc0^S\xff\xe5TK2\xc0\xd6\x0b\xb2\xf23\xff0\xc0"\xeb\xaf\x8f\xde 2\xc0\xc7B\xd0\xa3F$3\xc0\x04\xc9\x88Te\r3\xc0\xfabW\xa3\xad\xce3\xc0\xadb\x0eQ\xd2\x88.\xc0\x18\xe8GU\n\xa44\xc0\xb1\x8a@\x14f\r4\xc0\x9a25\xc8\x07\xcf2\xc0TS)q\x7f\x192\xc0\x02f:6.\x0c3\xc0\xa04\x07\xde\xcc\xcd1\xc0f\xa4\xa9e\xad\x943\xc0\xf9\xc9\xda\x84#\xdd2\xc07\x1ci\xc8\x17\xae0\xc0P\x80\x89kD\x8e3\xc0\xc4\xc9\xc9\xf7M~4\xc0\x14\xfa33\xd180\xc0Nea[\xca\xd32\xc0\x06bN\xc6\'i4\xc0\xca;\xf3\xa8\xee\x82*\xc0\x00Tm]\x82s4\xc0\t\'#\x14\xd5g3\xc0g\xd7\\\x8f\xbc\xe62\xc0D\x05\xa6jc\n3\xc0o\xa7\xfc\xe4\xf8\xa34\xc0E\xf7\x08%,-3\xc0\xb5\xd3\xc7S@s2\xc0\xa0\x13Os\xdcF3\xc0\x15K\x9dO\x7fB2\xc0G\xf7\xf1m\xadg3\xc0J}$b\x1d\xb36\xc0:\xf6\x11\xb2\xa5\xb24\xc0\xee\x9eQ\xdd\xae\\3\xc0\x8b\x97\xc2\xc3\x13\xf52\xc0"\xaf\x9e\xeaAZ/\xc0\x94\xa82.H\xd5,\xc0\x98\xdd|\xee\xc5\x160\xc0!H\xae\x85\xf1A5\xc0\xca\xd1\x89\xab\xad+5\xc0\xd0\xc9\x1c\xf0]S2\xc0\xd7\x96S<\xde\x114\xc0\xc1\xea\xbb\x81\x04D6\xc0U\xae\xe2\xd2\x0b\x125\xc0K\x99\x9cU\x98\x841\xc0\x88!\xe6\xce\n\xdf1\xc0\xf8\x9d\xdeF\x08\t2\xc0\xfd\x96\xe3\xb3\x92p4\xc0ZO\\r\x17\xf14\xc0\xecY\xe6\x90\xfa\x953\xc0\x1b\xcf\xb0\x07\xabT3\xc0<9XQ\xc7b4\xc0\xf0\x81C\n\xba\x124\xc0\x94\x18\xe2Ix\xfe3\xc02\xb3B\xab\xae\x89-\xc0N\x9c\x00u\xe4W3\xc0{\x865}\xf3d0\xc0\xbd\xb5!\xa8\xaaU4\xc0\xe3d\x89\xc7\xb2\xcb2\xc0\xfa^_b\x9d\xf3.\xc0_Y\xc0\x87\xf6?2\xc0I\xbev\x97}\xc63\xc0\x7f\x1a\xdc\x8b\xf9\xe62\xc0$\xe8W7\x119,\xc0\x90\xba\xc7\xfc\xdd\xaa4\xc0\xd7\x02h\xd6\xf0\xa42\xc0\xee\x0e\x9f\x98\xf8\xf9.\xc0?}9u\x1f\xf04\xc0\x9bn\xbc4\xd1F2\xc0dC\x08d\xa4\x0e2\xc0Q\xd0@kh\xf2,\xc0fN\x96\x9fY\xb44\xc0\xee\xc3\xd9L\x13.1\xc0\xfe1:Z2\xff5\xc0\x1b\xc0\x19B\x95\x114\xc0\x92\xe1<\x18W\xc25\xc0\xd6\xb17\xa1\xfc\x905\xc0ib\xca\xad\xee\xbf.\xc0\x90\xdd\x88\tK\xab5\xc0\xb1\xaa\x9c\xad\xa8i3\xc0|\xad\xf2\x1b9C2\xc0\xb5\xc4kN*{3\xc0\x84\xad\xeb\xf5\xdcm5\xc0T\xd3\xd6\x15\xc5\xbb3\xc0J\xcc\xc3\xfa\xe082\xc0zMCM]\xb53\xc0\xc1\x10\xfa7u\x1e5\xc0W\x12\x89\xcf\xac\xbf5\xc0:=\xe8\no82\xc0\xbe\xdb\x7f\xe4^\xf44\xc0!\xdb\x01u\xb3\xa15\xc0U\xef#\xc8\xc0\x813\xc0+\x19&\xf8Y\x984\xc0/O\xebK\x12Z3\xc0\\\x00{z\xbal3\xc0:\xf1\xbd\xa3\x0e\x013\xc0\xab\xecRl=83\xc0\xbb\xe0\xf2\xa6\xeb\r2\xc0\xe4\xcc\xedSm\x065\xc0n\xde\xd5Jr\xe51\xc0$\xe8\x1dr\xcd,4\xc0\xff\xe2\xeb\xafd\xb2.\xc0\xaf\xa5\x94\xfc\xc5\xb7/\xc0Z\x15\xcdL\xc8\x843\xc0\x08\xe8VA753\xc0\xdcIp7\x1b\xf31\xc0vu\xfe00\xb43\xc0\xbc\x833\x00\xf6\xe14\xc0\x1c\xc5\xdd~b\xf43\xc0\x87&Ux\x0b\xd23\xc05\x9d\x1b\x9d_\xef5\xc0\xaa\xc4Q\x838\xda4\xc0\xfb\xbco\xbf}@5\xc0\x1e\xdf\xb15\xe9\xd52\xc0\x9e\xe8\xd3*t\x9c4\xc0K\xd8\xf4\x83-\x8d-\xc0L\x93\xb5C\xa6\xc93\xc0\xde\xe6r\xb4\xef\x904\xc0\xa1\xf3y\x8au\x042\xc0,\x83\xedn\xb3f7\xc0u\xb3\xc5\xd9\xdf\x141\xc0bY\xff\x8a\xf5=5\xc0q\x10@gY\x123\xc0\xc3\x19\xa6M\x7f\xa76\xc0\x0f\x15\xf3=\xf3#7\xc0h|A\x17\x14h2\xc0\x1a\xf0q\xa3\xa9F5\xc0\x87V\x94\xf82\xef/\xc0R\x011\xa2\x8d\x073\xc0%\x92p<\xff 4\xc0\xa0\x0eA\xf3\xe7\x0e3\xc0\xdb\xb7)&\x8c\xac0\xc0CS\xc8\xa9\xe7\x8c1\xc0\xbf\xa9B\xfcG\xe32\xc0\xfdp+\xa1\xe8\x1c1\xc0\xce\x1e\xd7\xb8/\xd23\xc0\x85\xdb\x92\x80\xb8\x0c4\xc0\x99\x9f:\x99/\x145\xc0\xd5\xefh(\x82\x953\xc0*i\xf0x2\x833\xc0q+\x0b?\x99\x154\xc0\xd3L\xfb6\xfb\xac4\xc0Vq\xa2\x04P{.\xc0k\x1b\x9c\xbe185\xc0\x12\xa6\x08F`\xd24\xc0\x01\xf2G\xd2F\xc72\xc0\xbd\t:\x18IU4\xc0zk\x17\xc1u\x024\xc0P\xfd\xa1\xd1\xb5\xbf6\xc0\xceQ\x83\xa8Yu3\xc0[\xb7\xf0I\xc6\x0e3\xc0\xf9?2\xf2b\xbc3\xc0^\x81\xcd\xdc\xec\xbb2\xc0\xed\'\xd8\xc0;\xc34\xc0\xed\xe4J\xab1\xc32\xc0\xdbU\xc1fS\x111\xc0\xcf\x96\xadH\xda\xed/\xc0\x80\x9d\x1a\xe8\xf3\xab0\xc0\xcb\x9b\xfd\xa4m\xa1/\xc0b\xcf\xf6v\xaa\xc52\xc0\x1cG\xbby\xf4p2\xc0\x91\xb1\x88Dmt4\xc0]\x90s\x92\xd5\xc84\xc0\'\x84\x1d\x8f\x00\xf12\xc0\xaa\x9d\x02n\xe0 3\xc0ZF&k\xa3\x932\xc0 \x86f\xbb\x88\xc51\xc0\xa7\x06W,\x83^4\xc0\\\xa8\x02?\xc7\xac4\xc0\xeb\xea5\xc4\xd2\xfa.\xc0\x03\xbe\xf2)\x8b\x053\xc0#\x95\x18T\xeb\xc44\xc0\xf5\xce[\x83\x1c\x7f6\xc0\xd1\xa7\x1d\x0c\xdf-4\xc0\xfd$\x0ez\xdbV1\xc0\x95,#\x015\xa73\xc0\x0eb\xf3\xa6\xf8l4\xc0HL]\xf0\x89t2\xc0[7\x8a\xe3\xdb\x902\xc0\xf3\x04O{\x1395\xc0\x1a`\xc5x\x9d42\xc0\x91\xe3\xe2K,\x083\xc0\xeblP7\xb4 -\xc0\\3oz\xfd\x924\xc0\x0f\xeby@\x16a3\xc0-\xe4\x18\xaf\xca&3\xc0\xa2\xca\x0c\xcbq\x152\xc0\x15-!\xde\xea\xfc3\xc0\x98\x0f\x82\x1f\xa7\xb0/\xc03\xe6w\xda\x9f\x8d2\xc0(lm\xf3~\x964\xc06\xb9U.(83\xc0\xe2\xd1W\x9a\x0e\x8b6\xc0s\xaaK\x07\x81\x0b4\xc0\x87\xd5\x0c.\x92u-\xc0?+@\x91\xa5X3\xc0\x95\x9f\xd0\xf8g\xe8.\xc0+\xe3U\x1b\xba\xd9/\xc0\xa1\xa5\xe7V`\x933\xc0:v\xc2L\xd4\xc22\xc0\x86\x01\xec\xdf%\xb23\xc0\xca\x11M\x97\x03\xdd3\xc0$v\xe9J,}4\xc0}\x83\x8d3k\r2\xc0-\xe5\xa5\']~2\xc0g\x97E\xffY\x0e/\xc0\xd4S\xfcd\x19b\x16\xc0g\x9e\xeb\x80\xa7!0\xc0%\x15P7\x15\x1b4\xc0\xb6 U\x1d\xf6\xa52\xc0\xe2\xd8f\x05\xb9U5\xc0\x88%5\xbe\x8a\xaa3\xc0\x88g\x96\x92\\\x9f2\xc0\x8c?\xaf~\x92\xf05\xc0\x10v\xfa97\xa83\xc0r\xcb\xa2\xa0\xfe\xa43\xc0\xf4\x1a\xe5\x91[\xbc.\xc02\xa8\x10\x8fPK3\xc0\xb84\x91\xc2\xc5\xf81\xc0\xda\xb3\x8b\xa8\xe2\x0c7\xc0q\xbe\x14\x90\xa9\xf04\xc0T\x14\xd8^466\xc0+,\xa6|q\xb22\xc0\x99S\xa0#\xc1\xed5\xc0\xf9fOW/T5\xc091,\xfe\x90\x05/\xc0\xb0.\x9a\xe8\xc3\x8b3\xc0\x9d\xd6\xcbC\xd5?4\xc0\x0cI\x92a\xd4[2\xc0\xfe\xb0\x86;\x7f\x1c4\xc0*mJ!\xde\x812\xc0I\xc9\xa3\x1a5\x86(\xc0\x9f\x1f\x80\xc0lc5\xc0\x1bZS\xb8v03\xc0<\x9c\x0em.\x083\xc0\xc5n\x96\xb9\xa3_5\xc0V\x95?24\xd34\xc0\x8b\x083\xe2\t<4\xc0\xbfp\nI\xcf\xaa3\xc0\x90\xc1\x05e\x8b\r0\xc0s\xcd\x87\xf6\xee\xa82\xc0\x03\xab\x18g\x7f\x072\xc0M"\x7f\x83\xa1\xd71\xc0\xf9\x99\xdd\xa6\xd1\x8d6\xc0\xc5\xf8\xbcG\x04#1\xc0\xf6L\x9e\x15\x82\xe02\xc0\x1b\xdc\xe0\xba\x15R1\xc0\x0f"2\x9dU\xcb3\xc0Ky\x95\xb7-z4\xc0\x87Z\xfd\x1d\x1b\xe52\xc0\xce\x85B\x9aM\x9e6\xc0\x11t\xdf\x1fy\x164\xc0G\x17\x03\xbd.\xc14\xc0~\xd3\xdb\xf9<R4\xc0\xe4\x08$E\xf7\x930\xc0\x98\xa0\xd0\x8bP\xc24\xc0&R\xc0\xfa\x18\x176\xc0yT<\x1d\xa1\xa21\xc0\xb1\x8b\xb1\x83\x0e\xcb3\xc0\xe2\xce\xc6\xe8\xe0\xf6.\xc0e\x07,\xd6=n1\xc0\x16\xb0\x1e.n\xba0\xc0\t\x99x\xfaGV2\xc0\xb4\xd0[\xd6\x93S6\xc0\xab16\x01\x9e\xae3\xc05\x9e\x96\xf0\xd6\xe62\xc0I6\xa7\x08\x93Z0\xc0\xc9\xe4cyk\xdc.\xc0\xd1\x9a?\xe1\x90],\xc0I\x9f\x14\xcb\xc3\x1f/\xc0\xd3\x8a\x02`\x8d,3\xc0uU`\xf5\x08L4\xc0YSv{\xa4\xad3\xc0u\x06\x07\xa5\xff\x7f2\xc0}\xc5\xff3\x1c<7\xc0\xb2\xe4\xff\xffOX3\xc0\xf6k@\xabG\xe02\xc0\x96&\xa7\x8aj\xd9.\xc0D\x8dw\xa3\xf1\x1a4\xc0GH\ts\x7f\x81/\xc0\x98\x8b\x15uEI1\xc0#\xcd\x17\x91\xb0t3\xc05\x1f6\xdc\xcb\xbb0\xc0\xfb\x82S\xbf\x81\x1d)\xc0+\x08ZL\x8f\x883\xc0\x97\x1f\xbeX\x9b\xc9+\xc0\x8c\x13Q\x8e\x00\t7\xc0\xb5k\xed\xa7\xbd\x8d4\xc0\xb1x\xa0\xdf\xaf"2\xc0\x1a\x91\xec\xc6\xcf[5\xc0\x81\x98\x93\xf5\x95\xde1\xc0s\xdbc\x13Q[2\xc0\x7fE\xb2\xc8_k4\xc0\x84P\xe1\x15\xa6\xc44\xc0\xbb\x81P\xdb\xc2\x1c4\xc0\x08\xe9f\x87\x9c\x912\xc0\x97\xa6\x84\xade\xa83\xc0\xbb\x0b\xc5\x84G\x894\xc0\x13\x921\xf8\x84X4\xc0\x9f\xfbJ\x0f\xcbH4\xc0\xa0]fQj\xdf/\xc0DB\xdf\xa7\xe4|2\xc0\xd4\xb2\xb4\x02{\x004\xc0\xaf\xf1\x18\x84\xddz3\xc0\x04\xe77\xfbvR3\xc0E\xbc\x86\x93\x9cq3\xc0\xd2\x9e\xb6{\xa6\xd43\xc0\xf4m5\x99\xabC4\xc0E\x16\x85*j=3\xc0T\x8co\xae\x15i/\xc0\xb7@kgT\xac4\xc0\xd7$e\xd1\xb5@0\xc0B\xcd5R\x81X4\xc0\xfd\x87\xc6B\'U4\xc0\xe7g\xb3<0\x014\xc0\xfdG_\xd5Z\xd32\xc0a\xb7d\xdcb\xd53\xc0\xd99\x0b\x0b\x80E4\xc0\xc2*^k^\xf42\xc0I\xca\xe4\xa0XK4\xc0\xbf\x8e\xfb\x80\x99S5\xc0p\xbf\xe6\x0e\xe8\xb72\xc0\xf7\xd9\xd2\xeb\x9074\xc0\x90\t\xba8\xc6\xe75\xc00\xe1?\xd8\xce72\xc0\xd5\xcb\xbe\xad\xdf\x8c/\xc0\xc8c\xa2V\xc2\x035\xc0\x10\x01\x1f\x1a\xd1\xb76\xc0m\x03D\xd9Q\x173\xc0\x12\xe2\xa4:T\x156\xc0\x93\xd7\xf3\x90\x10\xdb3\xc0Q\xfe\xd6A\x84\x102\xc0\xe3\x82\x88\x8d\xa8\'4\xc0&%L\x1e\xabZ1\xc02Qt\xc3S\x0e7\xc0\xf1\xc4\xdc\x95\xe3V3\xc0\xb6\xd0\\8\x92\x133\xc0\xdd)\x83\x8d#\xc12\xc0 \xfb\x94C} 3\xc0)\x03\xe9\xd2\x0f\xca2\xc0\xe0\xd8%\x8f-\x8a-\xc0X\xe4\xce\xa4\xc4\x923\xc0\x1a3\xdcL\xd9\xd44\xc0\x80`\x000\x1b\x8e5\xc0\x08;\xedDD\x823\xc0\r\x15A\x91R\xe81\xc03\x8b?\x1e\n63\xc0\xc0\xbb"}\t\xc42\xc0\x868\xe6\x08\x1a\x1b2\xc0\xeb\x08l\x03\xe5p7\xc0\xa2\xc8x\xeb\x14\xbd6\xc0\xb1\xe4\xf2}W\n3\xc0[\x0e\x9b\x95BE4\xc0\xd4\x8eV\x1aKp/\xc0\xbc\xc2%\x03\xd1\xfe2\xc0$\xa2\xe2_n\xce1\xc0\xd6\xd4Z\xe7Vo/\xc0\xaa:\x9a\xd8\xf8L4\xc0\x87T\x84\xa2\x9823\xc0\xac6\x1f\xaf\xa745\xc0\x9f\x96\xc3\xa7\xc3\xbe \xc0\xee\xde\x8c\xdf\x86\xb73\xc0\xea\xe6ti?\xc6.\xc057\x00\xcbyC3\xc0\x9d\xb0\xb8\xcc>\xbc/\xc0\xfc\xb1X\xc5\x07\x916\xc0\xbe\xda\xc0_\x89g2\xc0\x12^v=\x08\xa44\xc0Z\x9d\x86\xda\xbdB2\xc0\xa5^\x91l\x85\xae3\xc0om\xda\x9ft\xec4\xc0v@6\xa4\x0c$3\xc0/ \x17\x9cv,2\xc0{\xfb!\x1c\xa5R/\xc0\xb7\xb0\x86Iv\xab0\xc0\xcf3\xf7<\x0c!2\xc0?_\x0f\xa2\xfeN4\xc0\xe7Z%\xa4\x8a\x80.\xc0:\x97!\x9f\x86H5\xc0\xe5\x8f\xdf3\xa3.5\xc0\t\xf9\x19-\xd5\xbf3\xc0\xaf\xda\x9f_\xa5s1\xc0\x9c\xd8p\x9a\xc6^3\xc0[\x9d\xf9cW\x901\xc0j\x84{L\xc0G2\xc0\x0b\xf1\x8c \xde\xda3\xc0>D\x0ehA\x0c0\xc0[\xa6M\xc1*\xca1\xc0t\xa9\x10\xf5\xc0\xbe3\xc0/\xe6]\xac\xd1\xa93\xc0\x84)\x1f,\xf1?4\xc0h6\x1bL\x06\xed/\xc0%\xd4\xa0d>%4\xc0\x13\xce\xdbg\xd8x3\xc0\x1b\x0e\xfc\xb4\x12\x134\xc0pp\x8bD9#2\xc0l\x05\xc2\xae\xbc\x0e0\xc0Q\xf9i@\t\xc92\xc0 q\xd9\x18\t\xf7*\xc0\x81\xe3L\xe3\x0e<4\xc0\x8de\xf7\x98\xc5\xb01\xc0jV3\xb3\xd8@4\xc0\xa7fi\x99\x06@5\xc0\xcd\xfe\x19\x0c\xe9\x883\xc0\xfd\xe9d$\x0f\x05/\xc0\x14@,\xd8S\xc93\xc0\x15\tZ}\xd8%2\xc0P\x0e\x93\xc3\xb0\xb27\xc0\x02\xcd>\xef\xfb{2\xc0b\x91\x08\x9e\xee\x113\xc0\x90FqB\xbdN4\xc0\x08\xe7OH4S3\xc0\xc1\xd57\xbc\xc6\xfa2\xc0N\x17*\x19\xca\x972\xc0\xc8\xd5I\x9b\xf8\xf21\xc0I\xda\xbb\xbf\xaa\x114\xc0\x9b[\xc4\xba\x11\t2\xc0-\xdcO\xb5\xb5\x196\xc0/\x19\xa1\x15>,3\xc0v\x18\xc0|\x14\xc42\xc0\x84%\xfc3\xf8f1\xc0"\xb9\xbf\xc9`\x853\xc0Q\xe1ZP\xbbe2\xc0Oz\x9ai\x03*-\xc0h\x9eP\x0e\x87\x175\xc0\xb6x\x13lXG0\xc0i\xdeP:\xcb[0\xc0\x08\xec\xe8\xe9^\xe82\xc0w<\x8d\x00\xf6\x134\xc0\x84Oi\xc6\xa4\x923\xc0+\xe1\xb1h\x13\x05\x1a\xc0\xda\xe41\xa6]92\xc0\xa9]\t=)W4\xc0P\xd8\xf2\xda\x83\xfa1\xc0\x87p\x0c\xf6V\t4\xc0\xda/\x08\x15\x9a\xf91\xc0\x9a\x05\t\x14-\xca6\xc0\xa2\x06[\x19"\x833\xc0\xf5Y$r\xa4\xec.\xc0\x8cFcs\xda\xab3\xc0\xb8\xfe_\x14"\x016\xc0\x95\xa1\xf9c}\x065\xc0\xca\xbd\xea\xcd!=4\xc0\x85`\xe8"\x0183\xc0\xcb\xe5\xfdl\xc7!5\xc0:Iq+l\x911\xc0\xb5\x0f}\xca\xac\x894\xc0|\xe4\x0f4\xd9\x1c5\xc0w\xb860\xe9\xd32\xc0\xd0\xcc\x7f~\x97G6\xc0 \x1c$\xe7\xee\x01#\xc0m7\xe9^q\x8c*\xc0\xaa\xc0\x10\x9c\xad\xd53\xc0\r\xcf e\x8b\xf41\xc0\x9f\x97\x1e<x:3\xc0\x83\xab\x8b\xad\x02\xcf/\xc0\xb3n,\xdc\x19\xe70\xc0\xf0\xaex\xc0\xd6\x150\xc0qmP\x95\xca\x845\xc0\x17w\x9c\x91\x8b\x1c2\xc03 \xce\xcb\x1d\xc13\xc0\xca\xfc\xc23\xeeW4\xc0\x8c\xfaC\x0f\n\x9e0\xc0mb\xe6w>\x013\xc0\xea\xa6jnY\xb65\xc0\x84\xde\x11\x97r\x9f5\xc0\xfb\xd0\x1d\x96\xe2?/\xc0\n\x90\xb0\xd9\\-5\xc0\xa2\xe1\x8e_\xa4\xe93\xc0\xbe\xb0\x8b\xccXl3\xc0eU\x99\xe1\x11_5\xc0\x0ez)\xaaJ?4\xc0\x11E\xea\xd9\x95\xe44\xc0\xc3\x93\xaf\xf6K\xe45\xc0\x90\xd6\x83x\xc0R5\xc0d8\x05\x8e\xcfZ1\xc0\xe6\xd1\xf2kF\x872\xc0\xf1\xf7\xe8\x90\xc1R/\xc0\x8f\xbai\x92\x06\xaa/\xc0V#\x7fZ\x07x3\xc0\x93D\xb1#\x9e22\xc0Gr\xf7\x03}\x1f5\xc0f\xfd\x12gY\x9c2\xc0Hc+\xc2\xeaz2\xc0\xa8A1\x0f\xfd\xfe2\xc0\x83\xb3de\x15\xcc2\xc0\xcc\xc4\xc0orW1\xc0\x9c\xf4\xd4a6(4\xc0\xc5\xf3\x0c\xf1\xfc\xea4\xc0e\x86\x14\xc7\xd0\xd41\xc0\xd4\xa1\xb5\xf2\xba\xa3*\xc0\'\x84\xb2L]\x823\xc0\x00\x17&.[\t3\xc0\x94Re~\xb4\x912\xc0\x81\x83\xf6<\xae\x163\xc02\xa8\xa0\x15\x1c\x133\xc0;\x1c\xc9|\xd1\xac2\xc0\x14h\xb5\x9aH\x1a4\xc0\x7f\xb1\xca\xd5\xc1\xce3\xc0N\xb6s\x13U|3\xc0\xe4\x90\xa8e\x0f)4\xc0\xe4\xe9\xfaM\x03\xa41\xc0\r\xf5\x12\x83\xa1\x890\xc0uV\x9c\xa0Y\x12-\xc0\xa1\x96c\x82\xf5^4\xc0\xae\x93\x1f\xbd\xcc\xd12\xc0\x06\x922\xf6\xa6\xc82\xc0\x1dAP\xe7\xc5\r3\xc0%C\xed\xc2L\xd62\xc0\xc3J\xa2\x8cly4\xc0,\x11\x08\x0c\x11u3\xc0\x98*\xb1NDw4\xc0\xb6\xb2s\xce\xa6\r4\xc08\nA\xa2\x05\xd23\xc0\x94\xd0ElW[5\xc0:\xa6\x803\xb2\x833\xc0\xf3Mq\xea\xd523\xc0\xc9\xc9\xb3o\x03s2\xc0\xa2\xf2a\xd5\xd8\xaf0\xc0c^\xa3\xdb\xe4\xd42\xc0\x86b"\x9b`M2\xc02<\xc9\xd7\t\\5\xc0\x1b\x98\xdf\x19\xfa\x8d1\xc0\xdb\x1f\rU\xd3\xa46\xc0\n\xf7}\x85,\xe60\xc0\xc3L\xaf\xe3\xc6\x012\xc0bvF\x1f\xfc\xe41\xc0G\xff%\x91\xc3\xed2\xc0\xdd\xb9-\xdb\xc3\xd03\xc0\x8c\x94\x9b\xde\x03\x1a2\xc0"\x9dx\xdb=9/\xc08$\xc1\x1b\xb0\xf43\xc0\xbe\x93\xc1\x13\xa3\x1c3\xc0D\x82O\xe7\x1c\x1e1\xc0\xde\xa5\xc3\xec\xf7\x8d6\xc0\x15\xb7\xc2\xb7Y\x827\xc0#\xaf$\xa4\xa6$4\xc0\xb2\xca\x8c^\xc3?4\xc0!]\xbb\x9c\x06?5\xc0+\x06\x01\xe2}\xcb1\xc0s\xaao\xce\xef\xce1\xc0\xba\x8f\xcfn<\xb62\xc0,%G\xab\x90\xb82\xc0\xd1\x95\xe2\xbcC%/\xc0N3\x1f\x08\xae\x142\xc0j2\x88"\xa4\xf92\xc0\xba\xcbQ4\xf6\xee0\xc0:\xa2s\xa9\x11\x045\xc0\xec\xf7n\xb1\xe7\xfb4\xc0_\xee\x82:G\t.\xc0\xe4!:\x89B\xa24\xc0\x93\xe7\xf5\x93\xd4\x024\xc0\x01\x19M\x07\x9e\x1b4\xc0J\x12\xdb\xe1\xaa\xdf2\xc0.|\x95\x80\xb3)2\xc0\x19\xbe(1\xc2\x1f4\xc0\xa1>\x1a=\xe3\xaa3\xc0\xdd\xf6pL{)/\xc0\xa2\xff\xc5\x8f\xe6\xcc2\xc0\x14\xfcx\xaa\xd2\x165\xc0c\x1d{*J\xaa3\xc0\xc5\x95\x81\xcf\xa520\xc0C\x87\x9a\xb7=,3\xc0\xab2\x8e\x13\xe3A5\xc0\xc0\xc0\x97A\x1ec/\xc08\xc3{\xdaUn2\xc0`\x90\',P\xd42\xc0l\xb9!\\U_/\xc0\xa9\x89\xef\xb1Oz+\xc0\x0cp\xd1\xd7\xf2\xcf6\xc0\x92\x0c\xc0#\x06\x8d3\xc0=\x90\xdfX\xa8\xe0/\xc0\x12 ?o\x10\x003\xc0\xc5\xe2r4\xa4\xfe4\xc0\xad\xa6p1,\xf24\xc0IN\xa3\xe2\x16\xd22\xc0\xbb\x80r\xa4\x04n/\xc0]_\xd7Y\x99r3\xc0\xac\x9f\xb9.d\xf43\xc0\xb6$\xd1q\xb3\xd63\xc0\x0c\x82\xe8l\xa663\xc0\x99\xf2;\x05-\x003\xc0g\'\x94\xa2+M4\xc0\xd4\xdc/\x11\x8c\r3\xc0\x1f\x92\xa4L\x03*3\xc0h\x9cxL&\xd23\xc05\x9c\xc4\xbb\xfc\x8b/\xc0X\xedU\xf0\x1690\xc0XQ\x11\x90K\x182\xc0l\xfa\x04\xe5\x0eJ/\xc0\xfb\xc0\xf0\xfdj!4\xc0\x07~\xd2#\xb5\r4\xc0\xfe\xf1\xc4mT\xc44\xc0"\xa6\xcc\x01\x8d23\xc0\x16\xc0\x13\xa2{w/\xc0*_\x82\x91^$3\xc0\x932ea\xff\xf0.\xc0\xb9*GRcH4\xc0\xca\xcf\x99~rC4\xc0j\xe7\xb1\x8b\x0e\x83/\xc00\xe0B\xc1+\xb4*\xc01\r\xc9`Pp2\xc0\x88\xbc\x02\xde\xebS3\xc0\xd0\x1e{\x99\x19Y2\xc0\\\xf1\xae\xde043\xc0A\xc5(,\'e2\xc0I{\xc8\xffJA3\xc0\xae\xed\xcb,\xc853\xc0\xfc\xee}\xb8\xf9%3\xc0\xca\x81K\xf4\x1a\x132\xc0\xf9\x13\xc6/a\xef1\xc0)%\xf4\xcb\x87\x1b2\xc0\x97\xad_0~\xf52\xc0\x8cZ\x93\xa6\xb4\xf33\xc0\xce\x87\xad5p\x1a3\xc0\xb81\x0bt`\xdb3\xc08\r\xb1\x15o\x1d2\xc0DWD%\xaeh2\xc0L=$$\x9d\t5\xc0f\x14B\xe0\x19^5\xc0\xa8\r@\xd3\xe8\xef2\xc0\xd1\xee\xdb\xf8\x85+3\xc0\xff\xb1r:@\xa62\xc0\x81Zm\xf0[\xbc2\xc0\x1a\xc7APK\x083\xc0A\x13\xfd\x97\xce\xf54\xc0\xe3\xe0<\xe1g\x814\xc0\x00\x81\x9c\x17v+4\xc0\xb5\xc6\xf5\xadE\xa0.\xc0\x96Q\xa3q\xb0\xfb2\xc0)\x18\r\x80&\xf82\xc0-\xb1\xe0\x1a\xf7\\0\xc0\xf6]:\xdd}X2\xc0\xb39\x1d\xfdx13\xc0\x02\xc3\xd9\x06+\x9b1\xc0\x1f4\x9f<\x0f\x873\xc0s,\x9cC\xe4\xff1\xc0\x809\xac`\xc1\x1e2\xc0\xa7;\xf4\x8fD94\xc0\xfex\x8f\xe1\x95\x8c7\xc0\xb7\x15\xce\xe7FH2\xc0\xc5\xca\x03\xcag\xbb2\xc0\x80\xffX\xe5\x01w3\xc0\xb82\x80\x8f\xea\xed2\xc0c\xc4\x88w\xa1\x9d.\xc0\xaf\xde\x11\x13\xaf<3\xc0cx\xa7\xa4-z/\xc0\xea\xa2\x92\x93\x95T4\xc0#\xd8\xd5\xfdz\x8a3\xc0L\xa2|A\xd0\x82/\xc0\x1aavFu\x036\xc0F\xfaF\x13-\xb35\xc0b\xc7\xb4\x82]"2\xc0\x98\xbc\x163\x01^4\xc0\x8e\xd8 \xdd\x82\xf42\xc0d\x057\x94\xebk3\xc0\x19\xe7c5u\xe82\xc0\xeb\xc4\x19\x80\x0b93\xc0\xd7Y\xb9\xb8O/3\xc0\x96\xf1\xcf\xf0p\xfb1\xc0\x94\x89\xc6I\x04\xca3\xc0l\x97\xad\xa3Eh/\xc0\xc0\x9cc\x16\x8d!3\xc0\x7f \x17\xde\x1d13\xc0\x1a(q|\xb7\x923\xc0w\xe3_\x8cw\x153\xc0Zg\xac\x16(P4\xc0\xbd@"f\x8513\xc0\x85\xc6\xb0\x03RW2\xc0\xb3i2t*[4\xc0%W$\xcf,]4\xc0\xcd\x167\x18+\xb43\xc0;,/\x06\xfcW7\xc0++\xb8\x84\xf7\xe43\xc0vj\xe0\x01J\xc03\xc0\xa4\xf1E>\xd5\xf92\xc0\xe1=\xbd\xeb\x0b\x9b0\xc0\x86\xf5\xa1ID#3\xc0\x0f\xab\xc0\xb3zo/\xc0\xc7\xa0\x05N{\x1d2\xc0o\t\x8e\x89F\xb23\xc0]9,LX\xcf2\xc0tj)\xe7 *3\xc0\x98]Z\xa1\xdfV3\xc0\x18\x04\x95\x89J\xfa3\xc0\x156T\xd7\xa0\x974\xc0\xca\x12b\xe3\xda\x085\xc0\x0b\xad\x1e\x08\xcdM3\xc0T.:\x0e\xf8)4\xc0H\x1f\x93\xd7\xc9\xd03\xc0\xbf\xfdYl\xaf\xea2\xc0\x8eI\xc4\x7f(\xd92\xc0\x91:+\xbb\xf973\xc0\xa4SHd1\xb92\xc0\xe3\x17\x03\x00.\xff2\xc0\xa3"B\xba0+3\xc0\xd1b>\xaa\xee\xfd3\xc0\xb0\x95\xc9\xbd\x1f\xe52\xc0d\xef\xb8\xdeK\xfc2\xc0o@\x84F\x14#3\xc0\xc8WW\xd2\xa7\t4\xc0\x9b\xa4L\xb0\xb9\x154\xc0\x1e5\x7f\xd4\xa4\xdf3\xc0]\x11j\xf7 \x102\xc0\xe4;\x1e{\x7f(2\xc0\xab\xae\xebJ\xe0#2\xc0#\xb2\xfblR\x1b4\xc0t\xd9\xe9\xbfK\x810\xc0\xd4\'\x04\xfb\xb9$,\xc0\xe4Bf\xae\xef\x183\xc0U\x089\x0cbL3\xc0d\x8c~E\x96X2\xc0%\x083\x8c\x9f\x174\xc0\xbc6\n\xd0\xba\xa83\xc0\x1c\xf7e\x13\xa3\xb63\xc0\xf7\x1dU\xb6\x94\xcc3\xc0x\xb2\xaa>\xdbx4\xc0;!%\xb5\xbc|3\xc0`\x16\xd7\xdezx0\xc0\x14d\xbb-"\xec2\xc0\xdc\x07\x16\xb2\xa0>5\xc0\x9c\x94\x90\xf4\xc6\xe12\xc03\xb9\x8e\xf1\x02T3\xc0\xe2c\xccau\xee2\xc0i8\xc7\xe6@#3\xc0\xba\xa9D\x00N\xea3\xc0\xea\xe6\xa1\x89%$3\xc0Y\x0ewQ7q2\xc0\xd5J\xc20\x90X4\xc0#/\xe7\xfc795\xc0\x8d{M\xf4\x0cK5\xc0\xf1@_\x85\x83\x026\xc0\xab$\xa9\xafv\xfe3\xc0u\x9f\xb35\xda\xf91\xc0\x1cD\xe3\xe2\x92e2\xc0\xa8u4)\x92\xfc2\xc0\xa8\xd6\x01\xde\xd0\x184\xc0\x14\xd2g\xf42d2\xc03\x8a\xd9\xe8\xd0N0\xc0\xae\xc4\xd3u\x1bP4\xc0\xdfa\x11il\xe33\xc0o\xc6\x85\xff)\xe63\xc0\xe25\xb6H\xb9\xa4/\xc0\xb0Z\x89\xd4\xc5\xc24\xc0\xfaX\xbd\xbc\xdc\x0e3\xc0\x1c\xfc\xa3\x14A\x070\xc0q\xb3Y\xaae\x1a3\xc0W\xf9\xf2\xb4{\xeb3\xc0\xec\xb0\x8d\xf6\x89C3\xc0R\xaa\x8b\xf0\xd5\xea2\xc0V\x9d9,\xed{3\xc0\xe3\xe5\xb2\xee\x91\x904\xc0\x9d\x12od?\xdb2\xc0\xcd\xe5+ru\xfe2\xc0\xef\xed\xce@<\xfe2\xc0K!\xdb\x12\xa9\xd42\xc0\xda"\xcb\xf5\x1b,3\xc0\xbe\xa4\x86\x03\xea\x8f2\xc0an@K\x16\x194\xc0-\x15\xf2\xf1S<3\xc0[\x12\xab\xea\x0eG0\xc0\xfa\xbd@\x00>\\2\xc0I\x0f>\x85\x15\x8e7\xc0\xb4B\x0elHK0\xc0\xea\x8b\xdd\xa5w\x164\xc0\xd5\xaa\x80\xed\x85.3\xc0\x13fV\xf4s$3\xc0\xab\x98(w\xa2$3\xc04nw\x00\x95\x162\xc0\x06\xfc#\xd9\x84\x073\xc0r=\xb1fO\x053\xc0\xb1\xea\x0e\x94R\xcb3\xc0\x8c\xe4\x93\x14\xd803\xc0\xca\x96\xcb\t6O3\xc0\x98\xbb\xa3/\xa9C3\xc0\x80f\x9ceo\x15/\xc08\xa6\xb4\xb5\xb3\x125\xc0\xbb5!\xe2\x19j/\xc0\xdb\xb3v\xbe\xd5\n0\xc0@ u\x87T`/\xc0\x17@\xb5\xe5]@7\xc0-\x97\xa4\xf0\x1eM4\xc0\xea\xa4\xd4\xdf\xff\x932\xc0\x9bZBd\xcf\xbf2\xc0\x0clN\xd5\x1f\xe52\xc0\x14%\x15\x08\xbcO0\xc0\xcb\x199\xbe3V5\xc0\xd5\xf6\x0c\x109z3\xc0\xa1\xe5\x0b\xc2\xa6\x92*\xc0\x9e\x0b;P\xdc\xc93\xc0\xc1\x94\x08u\xa7\x98.\xc0Z}\xa6r\x91:3\xc0\x93\xd7\x0b\x91\x8e\'2\xc0\xfa6CIu=5\xc0\xe9!\x9eTU53\xc0D\xef\x1ff\x92D3\xc013mT\xc8L3\xc03\xaf\xab\xa9\xc9\xb9-\xc0\xa0\xa1\xc9\x15K\xb92\xc0b\x01\xc1\xdc\xa1\x804\xc0\xa0\xb0\x9b\x1bH\x9f4\xc0\xab\xfb7*\xea_1\xc0\xce=d\xc5\\,/\xc0\xda0\xfd\xdc\xb0\xac4\xc0K\xd5\xf6}\xd5&4\xc0v\xf3\xf9\xd4~\x000\xc0\xf3\xf3\x86-\x9as/\xc0\xed\xe3\rZg\x113\xc0\xb5/C4\xa9\x1a4\xc0\x88\x1a\x8b\xb1\x95S2\xc0\x80\x1b\xf2`,\xb64\xc0\x04Q\'\xca{\xce2\xc0B\xb0\xcc\xbe\'\x053\xc0p\xa0\xf5\xa3\x85%3\xc0\x90\xc3\x11\xb2I\x1c2\xc0\xf7\xbc\xaam\x87\xfc1\xc0q\xb4o;PN5\xc0\xc5\xf6\xc9\xc7\r>3\xc0K\xf6\xfaW\x8d\x9c0\xc0oq\xb9\x84DY1\xc0\x86O\xacL\xd6\xf31\xc0\x1d\xdc\x80\xe6\x13o4\xc0=\x82\x0c\xf4V\x9e3\xc07\xe4dC\xe4\x1b3\xc0\x1a(\xf7r\x9e\xe12\xc0\xac\x93\xce\xce\\\xbe2\xc0\xda\xec&\xe8\x92$3\xc0 $\x92\xaa\xf1>2\xc0\x9a45\x94\xc4\xbd2\xc0\x06\xb0Qv\x93\xa03\xc0\xb0\x12T\x9b\x8c#3\xc0\x19\x91\xd2\xd9\x89+3\xc0\xb3\xf6\xa4\xfc\x8733\xc0I2\xbc\xee\xc8\x1a2\xc0\xa5\x1d:\x88\xc7\x9d0\xc0`{kb\xa5\x883\xc0\xf8U\xe7J\x8d\x134\xc0r\xd7\xb5\x93k\xb62\xc0\x1a\xc5\xb9\x07\xd8\xd42\xc0\xb0}\xa1i\x0bQ/\xc0\x03^\xc5L\x88\x8c/\xc0\xa9\r^\x11X\x0b2\xc0[V\xed1Q[4\xc0\xba\xf4\x0c\xff0\x9f.\xc0\xf58\x1c8\xd6I5\xc0\xa8\xcb\x189?\x974\xc0\xb0\x1fG,\xd960\xc0M\xeb\xab\xfd/d3\xc0\xd6\xbd\xde\n\xd9%3\xc0\xc4\x06\x9e\xf8<\x831\xc0u\xfe\x95`^\x113\xc0\x18\xd7\x90\xcbw\x1a2\xc0p\x0fhV%h5\xc0/\x80-\x951X2\xc0\x081E\xb9\xd5\x105\xc0q\xc3\xca%\x9d\xe74\xc0\x03\xef\xbbR\x16a5\xc0!\x9ah_\xb2s4\xc0{\x9f\xe8\x9b\tJ7\xc0\x1a\xa4<\xa6\xd6\xf15\xc0\x95*\x90\x03\x12\x192\xc0\xd7u\xab\x12\x95\xf93\xc0\x15"\xcdNH\x813\xc0\xba\xf0\xbf53\'3\xc04I\xdb\xf1\x86\xbb2\xc0e\x91\xda\xa1Q\xe22\xc0\xe0\x04\xfc\x17\x98\xaa3\xc0]\xde\xb6\xb6*\xae4\xc0i\xc4Y\xaa\x08\x1c3\xc0\x08\x9c\x7f\x1f\x13\xb82\xc0\xfaV\x8dH\xf1\x065\xc0\x8c\xd9(\xe9&\xe93\xc0\xb7\xa0\x7f\t\xcaa4\xc0\x19/\x8dS?)3\xc0k}\xb7\x88j\xfe/\xc02\xad\xe1\xa8\x90\x992\xc0c\xef+I\xcb\x851\xc0\x8e\xad\xa5\xc8MC2\xc0\xc7\xa3\x1b\xf9a\x054\xc0\xf7\x90}i\xf1{4\xc0\x06\xb1\x1f\xad\x90\xff2\xc0\x1fG[\xfe\xe3s4\xc0\x97L\xe3\xa4\xda\x96/\xc0&\xe41\xf4\xfa?0\xc0\xa9\xa7\xf12\xf5\xd22\xc0}\xaf\x0e\x14\xa3F3\xc0\xfb\x98\xe4\xacr\x972\xc0\xc1>\xb0\xc2\x8b9/\xc0k\xa9\xf8\x19\xecj4\xc0g\xe9\x12\xb3>\t7\xc0\x86%\x00/\xa3\xd92\xc0|3G\x9b\xa6\x9b3\xc0\xce\xda\t\x11\xc733\xc0%T\xd9\xea\xd7\xf43\xc0\x10*\xbf\n/\x983\xc0\x1a\t\x1f\xd1\x8d\x8f2\xc0\x99:\xcdJ+#3\xc0D8\x07\xe3\\02\xc03\x89\x82\xec\xe8\x1d4\xc0\x9fI\xbf%\xdcF3\xc0\xdd;\xa3\xc1V<2\xc0:6\xe6\xda\x12R2\xc0\x91\x04wy]13\xc0\xdf\xc8\xdb"\x9f\xf41\xc0%\xfa8\xee\xa2C3\xc0+D\xd8\xe0\xf8\x0c4\xc0\xbc\'h=\x83\xe33\xc0\xc7\\1\x12\x17w5\xc0\x8a](\x0f\n\x084\xc0\xbf\xe0W5\xb1\xbf4\xc0\xdb\x05\xc1\xf9J%4\xc0i\xeavpTD7\xc0\xfb\xfd\xed\xc9\xc2q4\xc0*=7=7\xee.\xc0t\xc84V@\xdc.\xc0\xcf\xcb,r\xb0\x880\xc0\xbd[\x17\x17\x96\xbc2\xc0\x91\xf7\xda\x7fC&-\xc0\x16\x05\xd4\x1a\xea\x874\xc0\xab\xed;]\x80\x1b5\xc0wdv\xee\xe6)3\xc0m/\x0e\xdc1\xe5.\xc0\xcb\xb4\xcf\xae!-2\xc0Wl\xbb\x94\xbc\xdb3\xc0\xe5\x81<O;\xf13\xc0\x87\x8bGV\xbdE3\xc0\xeb<J\xe9\x18P2\xc0\xa1\xd9\x1e\x99\xebq3\xc0\x92t\xd96N&2\xc0\x1e\xb8\x18u\x80\xbc3\xc0%~\'R\xd0m3\xc0H\t\x08\xa0\xc1\xe53\xc0\xda\xca$\x93\xc5\xf82\xc0\x8d\xc7w\x02m\xd93\xc0\x95\x06\xb4\xfd\x1cm/\xc0\xb8\xdd\x9f\x1b\xcb\x191\xc0J\x90\x1d\x93\x80\xfb2\xc0To\xee\xc1h\x0e3\xc0I\x95\xef\x84GP4\xc0|\x83\xa1\xff\xaf\xde2\xc0\x17\xfdo\xe9\xc8\x054\xc09_I/\x96}3\xc0\xe8\xf5\xc7\x84\x8d\x8f3\xc0\xd4\x1f\xf4\xc7\xe2L/\xc0\xe3\x87\xc4\xd3\x89y4\xc0\x83k\xbcC$\xc23\xc0+\x03y)C\x18,\xc0\x0c\x1c\x8b\x0bS\x124\xc0*\x1c\xdeY\xcd\xd42\xc0\\\xcfD\xe1\xb2P2\xc0\xe3\x9f\xe1r\xf5u3\xc0j\x17D|\x9e\x074\xc0\xa8:w\x96\x98\x8f1\xc01\x95\x87\xe3\xdbr3\xc0\xb8\xa4\xf1\x17\xf4Z/\xc0\xeb\xd68\xd1\xe9\xa9+\xc0\x0f\x0f\xa72\'V3\xc0Rrp-q\x823\xc0\xb5\xba\x84\xb9L\xcb.\xc0\xfe\xfd\x94WZ\xa84\xc0\xa3@\x90\xfc\xebO2\xc0\xe4<\xf9\xb1AM/\xc0\xfbMw\x90#\xd14\xc0\x94\xc3\x18q}\xdf3\xc0xog_\x7f\xb34\xc07\xb0\xb38\x9f\x903\xc0\xf5\xc53^\x18\xe74\xc0\xb8\x97\xa5\xd7\xe6\xd33\xc0\xe4\xcc-\xde\x9a\x143\xc0ha\xda\xb4\x90{4\xc0\xb1Y\t\x93H;3\xc0\xdd=\xa0\xb1\xec\xd12\xc0t\xf7\xac~\x15\xdc4\xc0u\x8fs\x95\xbf\xdf.\xc0\x96\x0f\xb8O\xd7\x806\xc04r.\xb0MP3\xc0\xa2\xe1E\xcf\x97b3\xc0\x83\xea\x8aRjh4\xc0\x0f\x14\xec\x99\xf7\x024\xc0\xd8\xc8\xb4\xc5\xb2\xe13\xc0s\xa9A\xb7XA0\xc0\x08\x0eJ*\xda:2\xc0\xd7\x80|*\xea\x0e3\xc0\x1f\xd1\x8b\xf0\r\xc53\xc0\xfa-\xa8\x81\x1a\x956\xc0Tq\x7f\xdd#\xe83\xc0\x04\xe5\xed\t\xb6\xb74\xc0bR\x10Q\xf8f2\xc0\x8b\x96\xb0B\x12\x1c4\xc0\x1aE\x03\xc02\x912\xc0#\x90\x93\xb2nO3\xc0S\xdc\x97hp(3\xc0O\xbeF/D\xe82\xc0_\x80\x02\xaf\x07s3\xc0\xcd\x8fl&b#7\xc0\xa3\x87\xbe\xc2\x92\x125\xc05\x94\xa2\xf1\xe4\xbe4\xc0s\x10\xab\x07\x04\n3\xc0\x0bwRP{\xdd3\xc0\x93\xa2\x0fv\n\x0c0\xc03\xe5&n\x03\x045\xc0?\xe3\x95\xb9"\xe82\xc0\x8cPw\x80\x0cw3\xc0\'(\xbf\x03\xa2\xe13\xc0\x8c\x0f\x8a\xc9\xf4\x974\xc0\xee\x8a5\x85\xf8E4\xc0?\xeb\xaf\xb8\xa8\xd63\xc0\xc7\x07\xb0?X\xbb2\xc0Z\xdb\xf8&\xc0M-\xc08\xf95\xcb\xc4\xe7.\xc0U\xc6\xeb\xab\xc5\xfc,\xc0*\x1c\xe4\xd3B\\3\xc00T\x10\xeb\xd2\xd94\xc0 \t\x1b^~\x923\xc0`\xf0%\x04\x17\x933\xc0R\xf9X \x1a\x133\xc0$\xf0\xd6\xba\x1dt3\xc0\x9e\tA\x8d\x84[3\xc0\xc7\xda\xe0\xaey:3\xc0\xabv\xd4I\x9bl4\xc0\x9c\x19\x973\x80\x153\xc0\xee|\xf0~\x93\xe53\xc0\xba\x81@\xf1\x0f\xd50\xc0\xb7\xa2z\xa9\xc0\xbb3\xc0E\xba\xfd9\xe0\x173\xc0\x85\xad\xa2u\x0b\xc0+\xc0\xaa`\xf2\xe9\x92\x103\xc0Q\xc1\x03\x83n\x8f+\xc03z%\xdc/\xe12\xc0\xa8=\xcb\xf6\x11R2\xc0\xea\xba\x9f#\x13#2\xc0j4\xf1;rR5\xc0\x8b\xfcy\x02\xf9v4\xc0=\xe5#\x86n\xdc2\xc0R3\x9d\x00\xb604\xc0\xf3X\xe4\xfc\xe9\x8b2\xc0D\xeb\x11E\xc2\xa12\xc0\x04\x8c\x14\xe5\x87\x984\xc0E\xacG3L16\xc0D\n(dMr3\xc0\x89\xde\xc3\xc5\x17\xa90\xc0_\xe4\xc8@\x94\xbb1\xc0\xdc\xfa[\x0cI\xfb1\xc0?\xbf\x11r\r\xa21\xc0\xde\x82\x97\xaf\xc9\x1c3\xc0t\xdc\x96m\x97\xf62\xc0\x19i\xfe5\xc411\xc0\x88\x7fb\xcb\xedO4\xc0\x1d\x16\xd1\x81H\x083\xc0I\x90\xc9\x95\xf1\x1e/\xc0\x95\xd6\xc5\x85\x17C2\xc0I\x87O\xcd\xf1c/\xc0\xeb0o}\xd2j3\xc0c\xdf\xc2\x1eb\x940\xc0L\xf8\nN\x82\xcb2\xc0\xe8D\xf4rS\xd12\xc0\x0e\xd4%\xe2b\xbe3\xc0\x8a\xce\xa1;\xbb|2\xc0\xf0$\x18*\xbdB4\xc0C\xf89\xfd\xeas1\xc0\xdcr\xc9\x9c[\xfa3\xc0\x1b\x9a\xa1\xee\xe3\xcf3\xc08D\xf3\xa7Hq4\xc0\x14\x9d\xa7\xe2\xd8E5\xc0\xd3\xeb\xf9\xe1E\x7f5\xc0\x1beO\xb2\xcf\x16/\xc0\xeb0E\x1fo\xbd6\xc0\xe2\xd3YR}\xee6\xc0\x08\x1d*z\xe4/5\xc0|\xf4T]\x02I5\xc0\x12\x83\xb7\x1bQ72\xc0b\xba\x04\xcfJ\x873\xc0X\xda\xad%T*3\xc0\xd6&_\xba\xf3A2\xc0\x94\xec\x04\x84\x11L2\xc0\x96p\x16\xc1\xe5p2\xc0*U\xf5\xf4n\xb92\xc0\x90dd`\xc9\x033\xc0\xad\x9dX\xa3\xed\xec2\xc0\x146O\x9a\xf674\xc0\xb8\x92X\x13\xec\xd83\xc0\xfb\xf0\xa4n\xc8v3\xc0US4+l\x9d.\xc0E\xfb\xf6\x0b+M3\xc0\xfc\xb5\xec\x1dq\x063\xc0\x14\xe50\x9f<\xae3\xc0\xdc\xbe}\xc5\x9f\xba4\xc0\x96\xc4\x15\xe3>j2\xc0\xf2\xf3V\xb3\xf2\x022\xc0\x96\xcb\xe7\xd1\x8a<4\xc0\xc0\x9d\x0e\xaf\x05\x133\xc0H\xf1\x98P6\xf73\xc0wqy!y\x053\xc0\xe6\xd2\x13xat3\xc0\xf0H\xc1H\xed\xc22\xc0\xc5\x8d\x93i\xb0\x173\xc0(_\xb2/\xbe{3\xc0\\\x14JjP\x805\xc0\x91\xce\x92\xfc\x9aO3\xc0\xd6\xf5-2\xc9\x083\xc0\x99\x8b-z\x9eo7\xc0\xa64\x8enWJ0\xc0\xc5\x01\xeedH\xef4\xc0\xc2e\x89zo\xf83\xc0\x8a\xc2)T"G1\xc0Sp\xa6^\xef\x082\xc0.bm\x94\x96\xae3\xc0\xb1\x9b\xb3*\xea\x983\xc0i\xfb\x01\xc6+\xb50\xc0\x84>\x92\xfd\x0f\x943\xc09\xc0\xc2\xbc\x8e23\xc0\x19\x93\xddS\xd2\xb66\xc0<\xd9\x04\xe8Ix3\xc09\x18\xae/"D3\xc0\xdc\xffL\xdb~\x194\xc0\xd5\xe9/\xb0\xa1\xac4\xc0\xc5\xf7\xb3\xfd\xa823\xc0c\xdbW\x8eSs0\xc0\xc5\xd8\xfd\xeb<\xdd3\xc0\x9a\xcfj\xb41,4\xc0\xc1Vy\xca\x08C3\xc0/\x81+\x9b\x8f\x903\xc0\xe6\xdd\xed\xc2\xb4\xce2\xc0\xab\xa4\xbc\xa1\xf9\x973\xc0$\x9e\xd9\x04\xf2\xdd.\xc0\x95\x9d,\xc0\xf1\xed1\xc0B\xd0\x1d\xca\xb0\xa11\xc0q\x97I\x98\xeca4\xc0\xc1\xa6\xd8\xac\xfe\xfe2\xc0nR\t\xa9\xe2\\2\xc0X\xb5\xfeqd\r3\xc0\x8a}T\x10\xc6\'3\xc0_\xbc\xe1\x95R\x0e4\xc0C\x1e\xd2q\x98\xec3\xc0j\xd5\x91\x89\xd5\xdc0\xc09\x1e\x13\x1a\xc1>4\xc0\xd3[\'a\x8f\xc64\xc0\xda\x81\xbcW\xdcy5\xc0\xab\xf8\xe9\t\x0e\xb90\xc0\xc3\xb1pA\xcby4\xc0\xb8\xbdoR9\xf13\xc0\x1f F\xec\x9346\xc0Ig\xbba\xf7\x083\xc0,@\xaf\x04\x03\xef2\xc0L\xa6\xb6[q 4\xc0@\xd5\xebN\x80[2\xc0\t}\xdb\x90\xd2 1\xc0\xc7\xd4\x80\xe6\xc6\x0f3\xc0\xcbVIjd\x8d4\xc0\xca,\x16\\1\x9d0\xc0\x15\xa2\xb8\xb5\x0b\x9d3\xc0@\x05\xfb\xcf@\xcc3\xc0\xa8\x10:\xedV\xed1\xc0\xc3\x80moK\xda2\xc0\xbd6\x12\xeb\xe7\xe62\xc0\xff-pZIA0\xc0\x93\xd0Jh\x07\xa8/\xc0/\xef\x9f\xabl\xa04\xc0\x92\x1b\xabk\tW2\xc0\xca\xde\x11\xdf\xfb$1\xc0{\xc7U50E5\xc0\xd4\x9dE\xb0[\xfc5\xc0r1\xfa\xd5\xa5\xe03\xc0U=\x85\t\x14\xdf4\xc0F\xd9\n\xbb\xaey1\xc0|\x02H\x9ep\x953\xc0h\xf0\xab9\xbc\xd36\xc0\x7f\x92\x11\x9e#72\xc0\x10Br9\x05z1\xc0\xfe[)\x97\x11F4\xc0k\x04\x9e\xe4\xf8J\x15\xc0\xa2\x8a\xfc\x0f\xcc\xc05\xc0]Q\r\xe1J+-\xc0\xf6\xeb\x15\xb7\xca\xa32\xc0\x81\xdcX08\xe02\xc0\x1e\x91\xf0\xfc\xab\xc03\xc0\xd0\xff\r\xf1\xba:3\xc0\xfa\'\xfeWM 5\xc0&S7\xf6o\x053\xc0\xe9\x98\xea\xdc\xe5E4\xc0\xef.\xcf\xe1;\x88-\xc0f\xf1Y7AY3\xc0W\xaf\x14\x9d\xf6\t3\xc0\xaf\x97\xfd\xd3`13\xc0\xb0\xd0v\x84\x8e\xeb2\xc0\xf5\xf0:H\x98\xc93\xc0\xc6\xfb\xe9\x03Wt4\xc0b\xfaA#?\x162\xc0j\xd1\x87\xee\x96D4\xc04%u\xfe\x9c\xa33\xc06UN,\xb3N2\xc0\x15wO\xb9/t3\xc0\x08\xec\xbc~\xb1]4\xc0\xc5\xa8\x9c\x99\x19\xeb1\xc0\xf1c@eP\xc82\xc0S\x9b?i\xd6\xa71\xc0\xd0!\x1f\x03U\x192\xc0\xe9\x02\xe2J\xc6\x8c3\xc0\x91\xe8\xec0(!3\xc0\x82j\xf7N\xfa73\xc0\x98\x94\x88+&N4\xc0Z\x01\xb7\x80\x03\xe83\xc0\x06\x98_\xef\x87\x186\xc0c{\xcbS\x9c64\xc0\xce\x04\xa9\xcey\x7f4\xc0R\xael\xf2\xea3-\xc0P5\x0eS\x17]3\xc0\xda\xba\x98\xa6\x05^3\xc0\x1fl\xedl%\xe32\xc0\xa9\xec\x00H\x9f\x0f2\xc0\x12dp\xa4U\x8e-\xc0z\xd9TT)+2\xc0\xe9y\x9aSq42\xc0\xe7(\xc5\xfb~g2\xc0\xa6\x10F\x9e\x02=4\xc0^\xf8\xf0\\\xcc54\xc0\xf2\xebpG\xffl-\xc0\xc8\x91\x07\xe8H\x8d2\xc0\xceSMO\xe0\xdf3\xc044\xed\x1d\x88\x0e4\xc0\xc9z\x9c\x84\x1112\xc0\x96\x91B\xde\xe7*5\xc0\xa2\x8a9\x9b\xc5\xd92\xc0\xf5\x96C\xd0\x8dv1\xc0\xcc>xxB\xb11\xc0\xeaAX\xf6\x8d)\x15\xc0\xcc\xad\xfb\x01\x15\x192\xc0\xeczc\xf8\xbf\x0f4\xc0\x1frI4\x9du4\xc0m\xcc/\xfc\xd6\'4\xc0\xb8P\xcb=A\x99-\xc0d\xc2\x7f\x9f\x04\xaa0\xc05\x17\xf1\xcd1\xaf0\xc02@\xa8\xca\\\xec4\xc0gV\x12o\x00\xe74\xc0\xc5\xbd\x95[\xcb\xe53\xc0$Wv\x00\x87\x115\xc0J\x91;}8\x9c1\xc0l\xffC\x11\xbd\xed2\xc0\xf9\xb4\xd8\xb0-f2\xc0Z\x81\xcb\x11\xc0A3\xc0&\x17\xb3\xc36\x114\xc03\x02\x0b\x12~*4\xc0sE\xb6l\x03\xf94\xc0\x040_\xfcA\xf92\xc0F\xeb\xeb\xf0K\x804\xc0\x97\xec\xd9\x92.\xaa3\xc0=l<^\x8by4\xc0\xabQ\xa6p\xf2a3\xc0+3\xbdaK83\xc0\x87S#\xb2\xeaP2\xc0\xfa4\x0e\xd5`j-\xc0aP\xaa\x1dN\x1f1\xc0\xd8m\xab\xfe\x9e%3\xc0\xf6bJ\xccD[3\xc0E\xa1R@J]4\xc0\xcc\xfa\x14d\xdc\xf82\xc03\x06_N\x17\xd82\xc0\xe8)\xd1\xa8\xe3s3\xc0X\xc3\xd9L(\x063\xc0\xc6\xc2\xd6\xdf\xfe-3\xc0\xf5L2R\xc2\xa03\xc06\xc7\x91#@\xcd5\xc0\x1a\xf0\xd1W\x1bK4\xc0s\xab\xf8\x15\x1934\xc0\x8d\xd1c\xc4\x10>4\xc0\xcd\xa5\x012y\xe23\xc0\xae\x9d\xa1v\x15h4\xc0E\xcf\x86>\x01\xe82\xc0\x9e\xb6\xd8?\x00\x0b4\xc0O\xf1\x15\xa0Y\xfd2\xc0!<-\x9d\xfc\xdf2\xc0a\xbdx\xbaIl4\xc0\xee\xecW\x1a\xd1_2\xc0\x15\xeb\xc8zj\xa83\xc0u_\xc3H\ru4\xc0\xb5\xd8\xacO\x86z2\xc0\xff\x19\xe62\x7f\x974\xc0\xe0\xff\xe0(\xfc\x8b0\xc0\xca\xc6,\xdbcP1\xc09C\x87I!\xc11\xc0{\x1ed\xbf\xacG3\xc0\xa4M\x87\x9a\x9az3\xc0J\x10^o\x90\xe03\xc0\xaf\xa1\x03jZ64\xc0h\xcbf5\xacs2\xc0\xe1X\xe3\x8b<\x860\xc0:\xd4\xdf\x90\x85 3\xc0\xed\x04f\x9f\xa3\x96/\xc0(\xde\x1d\xc4\x07-3\xc0\xe8\x9b\xfdb;\x973\xc0\xd9\x8ak\xb30O3\xc0J\xefq\xf6\xcf<5\xc0;"\xfd\xd4\xb2\x9a3\xc0v\xb2%h\x83\x932\xc0\x8c\xfb\xe9+$#4\xc0\x17g24Sc-\xc0\xfe\xb9\xe2\xde\xaa:0\xc0\x8f\xdb\x00F\xde\xbe5\xc0y\xd3A\xf68\x802\xc0\x1b\xb5?{\xfb\x9a3\xc0-\xf2 \xa3\xa6\x0c3\xc0\xbblo\x0fP\xff2\xc0EBE\x06\xf1\xe53\xc0o\xa9\xda\xd5g\xdc3\xc0u\x98O\x89\x1f\xc40\xc0Rx>\xae\x8dg3\xc0;\xdfA>\x94\x1a5\xc0\x88\xad\xb6\xb3\xbf\xd72\xc0D\x0f\x84\xb7q\xfc3\xc0\x8f\x81p~\xddD3\xc0\xe9\xb6\xbfmZ.4\xc0\xfa\xef*\xe4\x8a\xb55\xc0\x90\xd5=N\x9c&4\xc0\x88\x8f\x0c\xb4S\xec3\xc0\x11\xfb\xa3?\xed\xe43\xc0$mIQ\xdd\\2\xc0\xe6\x99=\x14/l5\xc0E\xab\x8c\xeb\xec\x163\xc0\xdbg=\xb3\xbe\x923\xc0,\xde\xc0\xd3\x1c\x0e3\xc0-a\xfe|\x92\xcb2\xc0@]\x8dbU\x173\xc03O\x90\x18\xf1|6\xc0\xd7J\\\x9aX\x8b4\xc0\x97;-\xbe|\\3\xc0\xe0\xbb\xcb\xfb\t$1\xc0\xb0 4Ab\xa73\xc0\xaa\x82\xe4\x02h\x167\xc0-\x88\xccH\xe4\xef3\xc0s\xacXF&h0\xc0Qx\xc5\x91;\x0e0\xc0\x9b*\xebU\xad\x8f4\xc0;\xcd\xa1.c\x893\xc0\xd9\xcb\x14h\x87M4\xc0\xbb\xa9\x19P=J2\xc0M.\xae3\x1d\xe02\xc0\xac\xa6N\x8ct\x13/\xc0c\xf0\xc5>\t\xc41\xc0p\x89zJ}u/\xc0\x93\x9b`\xe9\xab\xf53\xc0\xf2\xfb\\\x84\xe517\xc0\xd2c\x0c\xfat)5\xc0\xd9\x14\x07K@\x137\xc0\xb9;\x86\xc7\xc1\xdc4\xc0\xa3\xe0z\x03 \xeb3\xc0\xc3|\xa5{\xf8\xdf4\xc0I-\xd5k\x0fg2\xc0\x15\x9e]\xe0\xc9,4\xc09\xabGA\xca\xcc.\xc0M\x91\xaa\x83\xd5.3\xc0\xc6\xf6\x1e\xa1\x11\x8c0\xc0\x0e\xfd\x8aU\x85\x162\xc0^\x84\x81\xc5\x1er4\xc0\xe3\xb4\xb0\xe0R\xc32\xc0\xec~\xfc\xa6Km2\xc0e\x82\xe5\x05H\x072\xc0\xf7\xa8\xe4$p\x8d3\xc0\x80\xe9$\xc2"\x9e2\xc0.\xe9ljZ\x99/\xc02A\xff\xac\xee\x0c4\xc0{_\xcc\xef\x05a3\xc0\xed\xcb\xf5\xfd\xe8\xf43\xc0\xd2A\\\x11\xed\x9f6\xc0\xa7\xc9ug{83\xc0\xc6\x00\x05(\x95\xb52\xc0\xd5\xd5\x90,SK4\xc03T\xe2rE\x8a4\xc06\xe0s\xba\xfa\xa2*\xc0sv\xd0T\xf4\x143\xc0\x86~\x8d\xc2\x8cR2\xc0\xacg\x95\x1f\xf8u0\xc0\x8f\x8f+\x9d\xc8\xfd2\xc0\xee\xf1\rf\xdfr/\xc0\xea\x17\xb7\x11\xd8\x844\xc0\x8d\xb8J\x8e|\xca0\xc0\xcd\xdc_&\x1d\xb84\xc0V\xd4"\x08\x8d\x0b3\xc0\x9fK\x1f\x90\x86a3\xc0\xe0\xeb\xb9A\xaf\x1e3\xc05\xea\x95\x1d\x98\xb35\xc0\x0b\xc1\x0b5]\xc02\xc0\xe2@TF\xab\xb60\xc0\xb3r\nX\x1dT-\xc0R\x9e^\x94\xf4\xf8/\xc0\xda\xcaQ\x13\x99\xef3\xc0\x14\xb2\x91\xfc*\xef3\xc0\xd5\xd3\xa0>;\xea3\xc0\xd4\xca5\x8b\\\xd24\xc03?\x0f\x12\xf2\xd50\xc0Z\xf9/C\xa1\x103\xc0\x86+\xfe\xd2\x1f\x8f.\xc0\xacB\xb4\x02<\x151\xc0\xdeYi\x98\x9c$4\xc0\x92\xdcx\x8d\xcaD4\xc0\x152\xe5\x85\xd0\x932\xc0q\xc2\xb8#\xaf\x833\xc0\xedS\xed\x18\xaa\xd03\xc0\xf3\xbf\x14#\xaf\\5\xc0\xee\x18\xe4,0R4\xc09\xb8\xc4\xd7h\xc12\xc0\xd7)\x89\xb0\x19M,\xc0U5\x0e\xe26l3\xc0"\x80v\xa8B\x054\xc0\xb0\xe3.\x84\xbd\xfc1\xc0\x19[L"\x1b\xe31\xc0~L\xac\x04\xa3\xf01\xc0\xe9U\xbd\xbam,3\xc0\x08\x0c]\x11\x9f\x882\xc0\xa6\xde\x15\xe5j\x932\xc0{\x9e\x92Y\xf6\x7f2\xc0\x1cFt\x0e,\x1a3\xc0D\xa7\xfd\xf2\x8b\x7f4\xc0O\x08m%\x8d\xa33\xc0\xe0l\xbc,oh4\xc0\xb5\x93\x1e\xc0\xae\xb40\xc0\xcd\xe2|\x87\x89~0\xc0{\x9a\x8a\xd9\x93_2\xc0a\xe9\xf7+X\xc84\xc0\xc3\xe8{\x87\xdcn3\xc0\xa1h\x0e#\xf6\xee1\xc0X\x85_\xeb\xccU5\xc0\xf4\xbdkJ\x13!3\xc0\xe1G{\xc1\xa8\xe51\xc03MLe\xe2\x944\xc0\xf0\x82\x9as\xdf\x960\xc0\x98Y\xb3~Y\x8c0\xc0]\xaa\xfa\xeb\xc8\xe22\xc0\x12n:\xa0\x9c\x0e3\xc0~\x12Ip\x1d$5\xc0\xa3Q\x89\xce\xc1v3\xc0\xfay9\xc7\xf924\xc0\x17\xd0\x87\xee\x8a\x852\xc0x\xc6v\xb2\xba\x1b4\xc0\x9f\xa1\xba3\xf1\xd84\xc0\xc1\x86\x7f[\xa393\xc0]%g|\xf2\x9a4\xc0\xf0\xfeG\xa2\xc1\xfd3\xc0\xb7\x1f\xd9\xb7\xd3\x074\xc0\xa2Fl\x83\xda\x1b4\xc0}\xd7\xee\xb7\xd9\xf61\xc0\xecb}p\x9e[5\xc0\xae\x9d\x11W.\xb7.\xc0x\xd6V\x01_\xc70\xc0\x8f\x14\xd2:.\'4\xc0\xe8ASR\xcd\x193\xc0\x06k\x91\xcft\x923\xc0\xea\xb28\xf9cO5\xc0)\xebr\x97C\x0f2\xc0yo\x99\xa85\x874\xc0?\x03]\x86:T2\xc0\xbb\xd2B\x86\xe1\xe33\xc0\xf2&\xfaRx\xa04\xc0\xc0\xadS\xb6Ae3\xc0)\xfb\xbe\xa9\x81=2\xc0?\xbfY\xdb\xe9\x1b0\xc0a\xc6\xda\xfe\xdcA5\xc0\x01#\xfe\xb5\xe2\x9b2\xc0\xab\x02\xd5r\xc2\x065\xc0\xb5\xffG\x15S\x173\xc0\xef\xf9\xd0\xad|f4\xc0\x9d\xa9\x8aV\x0c\xfa2\xc0l]w\x97HY5\xc0\r\x94a\x8a%H2\xc0\xc1\x17\xff^\xca\x183\xc0\xc1\xd4\xa2\x94\x1e^3\xc0M\xc2W\x07\xd1\xad3\xc0B\xf0\xfb\xaa;.3\xc0&\x0f\xdc\xdam*3\xc0Qj\xd4\x16\xf6r*\xc0\xb4E\x91x\xfa\x113\xc0\xfe\x05\x15>\xc5\x184\xc0O\x93\xbf\xa5\xe1\xf22\xc0\xe5\x1e\x915\x9932\xc0\r\x88f\xaez\xd12\xc0f\x84\x10\xb4\xab#4\xc0\xb3\x8eM\xf2\xe2\xa04\xc0\xc5\x95U|D"3\xc0r.o\xbe\xb1\xa44\xc0(\xbe\x9b\xe8s\xea4\xc0#\xda\xc0\xf1 \xf22\xc0\xd3\x9a\x1b\x11\xcb\x060\xc03q3\x8f\xda+3\xc0\x9f\xf1\xd5?+*5\xc0b\x97\x7f}4\'4\xc0\x1b\xbc\xd42i\xa65\xc0\x86-\xb6\xc4*\xba2\xc0\xa7\xa2U\xab} 3\xc0\xffykCN\xf34\xc0\x94`\x97\xc5\xa9\x0c0\xc0\x8cD\xd0\x0b\xf3V4\xc0\xe6\xfb\x19&\x82(4\xc0\x0e\x82\\\xbety3\xc0\xbf/::\xe5\x144\xc0\xce\xb2u\xfd\x9e\xff1\xc0\xe7\xfap]\xdb(7\xc0\x17\xd5B\xd2\x1f57\xc0o)s#\xf8n3\xc0\xb3T9\x83H}4\xc0\xf6*\x8e\xd6\xc8\\4\xc0\xb73\xe8\xc3B\xea3\xc0\x17\xac\xf2\xe9\x00\x024\xc0\'\xf6\xcb\xd8\x0b\x11/\xc0\x03\x80\xf63\xf0z/\xc0\xd0\n\x1el?!0\xc0\x84\xe4\x98\xff7^-\xc0\xcf\x15\t\x0ez>4\xc0\x90\x86\x86H\xb4\x1e5\xc0F\xb6\xf7\x88\xb4\x0c4\xc0\xa6y1v1\x8c1\xc0\x91\xc2\x8a\xfc\x16f1\xc0\x9f\xcf\x87\xf3`\xef/\xc0\x90e\xb0^\xf4q3\xc0\x1co\x13K\xec\xc74\xc0?\\\r9`\xe63\xc0\r<i\x03\x81\xf7/\xc0\xb5J\x19d\xf4n4\xc0\x01Y\x05]\xf0w2\xc0xPw\x7f\xabV,\xc00C\x8f\x9e\xe6\xee0\xc0)\xa4Y4\xa6\xc62\xc0\xe3\xd1\xa5%\xadq/\xc0\xd9O\xd2\n\xe4\x86/\xc0\xe1\xf4\xbc\xff\xc2\xfe3\xc0\xc1\xd7Hh\xbb|/\xc0\x9c\xda\xa9\xfe u4\xc07\'\xd4\xe2\xfd\xc2.\xc0\x83K\x9d\x99$\x7f5\xc0\xbc\x82\x12\xe2\xc5\x845\xc0\x19\x19\x91\t\xc4\x853\xc0\x87\xfd~\xb0\xdcZ4\xc0\x8d\x0e9\xe55\xe02\xc0\x94\xbe\xa0W\xc0\xde6\xc0\x89#\xec\x93:d4\xc0u\xfbkK&#5\xc0\x0e\x9c\xda\xa7\x9e\xf83\xc0\xccrU\x94Y}*\xc0\xceX\xf9o\x14\xdb/\xc0\xb6\x877\xfby!3\xc0U\x06BY\xee\xbb3\xc0\x08\x97\xe4Q\x06\x973\xc0\x07\x9f\x92\x82\x9fk3\xc0W\xb6N\x84<V4\xc0\xd0\xfb\xda.\x85\xd13\xc05E\xb2f\xcb+5\xc0\xa2n#\xec5\xd81\xc0\xf3\xa2\x061\x9d[2\xc0u\xf5\xc92\xfe^3\xc0m\xac\x9e\xfd\xec70\xc0\x19u!\xe3\x9c82\xc0\xe5<:`\xc7\xfd1\xc0\xf2N~\xc8\x0e>4\xc0\xfc\x0f\xc1\x93T\xed3\xc0\x83\xcc\xdc\xb7MW4\xc0\x1a\xc6\x89\xa4\x15\xfb4\xc0\xd4O|\x9eM"3\xc0\xcd&qn\xedQ/\xc0\xdd\xf0\xb9\xce\xa1\x153\xc0\xc7\xf7v\xaeGT5\xc06\xaej\x87\xb9\xf51\xc0\x96\xfb\x8fR\xbc:2\xc0\x06`\x99\x1f\xf0!6\xc0\xa3$F\xbc\xaa\xbc2\xc0\xe8\xdd\xf0BB\xc53\xc0\xba\t{A\xa035\xc0pM\xd15\xa1C4\xc0*\xd8\xf2F\x9d\xab3\xc0\xdb0\xdf@$,5\xc0R\x94\x12ZP\x834\xc0JB\xdc1\xf3\xd03\xc0~0C\xdc9K2\xc0JZ\xf8&\x88=3\xc0\x89\xaa\x1f`\x97 3\xc0I\xb2j\xbc!.2\xc0\x8b\xd4\\\xe1X\x1e4\xc0\xef\x8a\x16\x97\xb8.4\xc0\xe3l\x8d{\xda\xc54\xc0D\x82\xf0Uz\x005\xc0\x94\x96\x919)c/\xc0\x03\td\x86\xe4\xc53\xc0\x12s%\xc1y\x985\xc0\x94\xd7\xaf\xf3\xa1A4\xc0$\xc8\xb1|1\xd10\xc0m\x93\xfa\xee\xd5W2\xc0\x9f\xde\xc7\xef\xa5~2\xc0\xea\x18;r\xba,4\xc0\xe4\x17M\x90#\xed,\xc0\xb3\xc5\x824\xd6\xd42\xc0d\xe4ME)@4\xc0F\xf7\xaf\nU\xd43\xc0\xe10X,\xd8w-\xc0"\xf4\t\xd7\x0e\xbe0\xc0_\xce\xa5(\xab\xfd5\xc0\xd9\x04\xe7\x91\x0b\xa32\xc0\x19g\xa1\xbe\xadL/\xc0\xc0\x05So\x97\\4\xc0^\t"h\xbc\xd13\xc0B\xe2\x03<ez3\xc0\x92\xb8\tL~G3\xc0s%\xe3\xc7*\xf21\xc0\x88\x05\x8e\x1f\xb0l2\xc0 M\x9c\x03\x86\xad3\xc0\xb9\xabLx@\x984\xc0u81\x0f*\xaa4\xc0\x14\xd9\x86W@-0\xc0f\x1cK\x92 \xbd2\xc0\xd4c\xc8\x90$\'5\xc0"\x14\x06\x9b\xe1\xa9.\xc0\x93(<j>\x0e3\xc0\xa8<\x1e\xd9\x0cR6\xc0\xf3\x88\'5\x15\x0b3\xc0\xb2\x08\xf9e\\\x9a3\xc09\xbf \xae\x0f 3\xc0f_u\xefk\xb82\xc0\xf9\x9f\t\x9b\xd0\'3\xc0\xe4E\x90\x812\xfd2\xc0\xbc\xa5\xfd,\xd2\xe73\xc0\xd9\xda\xabv\xa0\x9e1\xc0\x8c\xff\xaf\xc0\x0e\xc26\xc0\xe0\nkL\xce\x812\xc0\xec:\xb5W\xbc\xab5\xc0\x89\xb6\x91\xffv\xe7/\xc0g\x8fU\xb2483\xc0d\xb0l\xdaeQ4\xc0\xa8\xa0\xa7\xa1\x16\xe2/\xc0?\xb4dr\xde\xcc3\xc0\xad\xfa\x87\xc8\xab}4\xc0J\x1d\x89@\x88\xb57\xc0\xaa\x8c}_\x1a\xcf0\xc0<\xb2\x84 r\x0c4\xc0\x9c\x1a-\xb4\xd4z4\xc0s\x90\x81\x08\x88\xf5,\xc0L\xaeXIN\xf53\xc0\x0c\xa2\x8a\x9b\xfc\xe43\xc0\x9d\x8a\xaa\x91.r3\xc0\xce-\xab\x93\x06?3\xc0+\xab~\xfd\xe5a/\xc0\xbb3\x86\x8a\x15(5\xc0;\x7f\x05\x84\xae\x9a4\xc0\xce\xa5}g\xe2\x063\xc0\x0bC\xb0Y\xa8D3\xc0\xc9\x8c`\xa2\xda\xef1\xc0s\x85?\x9e\xbd)3\xc0\x8b^\xf7\x87;\x991\xc0k\xbb\xa5\x16\x9dZ2\xc0\xcd;\xf1\x0bR\xf63\xc0\xbb\x80\xfd\xb9\xc8\x8f4\xc0\x97\x05\xac\x99\xa0u2\xc0\xd1\xea\xa3\x04v\x843\xc0bN\x82\xe6\xa0\xa02\xc0\xd8\xaf!\xcd\x12y3\xc06\xa6_\xa8K\x85-\xc0\xfd\xcc\xbb\xfd\x19\x8a-\xc0\xda\x8d\xd0\xdd\xa6\xba6\xc0r\x14\x1e\x14\t\x1c4\xc0Y\xdb\xcf\xe0(c4\xc0\xf5\x00\xf6\xd3S\x862\xc0\xaf\x11\xe6\xcf\xa274\xc0FWJ\xe8\xac\x904\xc0a\xcej\xe3\xb9P2\xc0\x9d\x97\xc7\xbe\x01@6\xc0\x8a\x020\xa3\xe3w4\xc0\xca\x9f\x89X\x98\x173\xc0\xcf\x06|%\x0b\xe41\xc0\x9a\xfd\xb4\xfd\x9d\xfd5\xc0\x9f\xdaVM|94\xc0\xaa\xc5\xbb\xac\xa4[2\xc0y\xe7E\x02\xa2\'5\xc0q\xfb\xd1\xc3\xf3\xd63\xc0\x92\'\x05\\\xf5\xf6.\xc0\xf8Uj&5\x896\xc0Hg\xef0\x90e4\xc0\xf8\x96\xb5\x00\x11\x1f2\xc0\xb73\xac\xc9!\xc63\xc0\xa4p\xd9\xd7b\x8c4\xc01\xb7#B\xaes4\xc0\xb6}\xcf8S\x88.\xc0A?\x93\xe2\x8cK6\xc0c\xb7[\xa5\x94v3\xc0\xc2[\x85$\x0f\xbd4\xc0\xf1\x12n\xd7}\xbc0\xc0=s\xe3y\xdc\x082\xc0\x9b\x9e_\x8d\x9c\x8b3\xc0\xbf\xd7\xabLp\x124\xc0~Nc\xa4\xc7\x8e3\xc0C\xa8\xb3\xad%\xda0\xc0\xd1t\x19]c\x1a\'\xc0\x85\xd8\xb6\xba\x1fJ3\xc0-\xa8y\n\x0e\x894\xc0(m\x10\xe1&54\xc0\x0b\x1b\x1f\r\xaa\xda2\xc0P#\xe2\x85\tH4\xc07OX\x86\xa7\xb6.\xc0\x05\xaa`nH\xa73\xc0L\x0c\xe1\x9b*j4\xc0\x91L\xd9\xec\x08\xdb3\xc0\xf5\xc6\xcb\xc1\x9e,5\xc0\x19\xfdf[e\xc5/\xc0\x86\x04\x97\x99?_4\xc0\x01\xd3\xc1\xb5\xe0\'5\xc0\xdd\x13|\xa3\x80\n5\xc00\xef\xe8\x8e^s4\xc0f\x0e\x8b\x91\'\xe42\xc0\x01\xe8T\xae\x1dv3\xc0oY\xfb$\x93k3\xc0\xbb\xa5g\xe1:z4\xc0\xc29V\\0M2\xc0\x86S\x87\x955\x97.\xc0\xb2\x05\xfe\xd9\xe570\xc0y\xbd\xd4\xae"74\xc0P(\xfcC\xb4)3\xc0\xbd:\xe2,J\x89-\xc0\x01W\tA\xad\xbc2\xc0\xf7\xa4\xfb\xa1\xe1!0\xc0\xddj\xa8\xb3\xa7b3\xc0\xf5\x7f\r\x90nv3\xc0T\xa4\xb6!E\x065\xc0\xc5\xae`N\x83Z4\xc0uD\xe3\xeb\xbb>4\xc0\xe3:\x97C\xfe\x8f4\xc0\x14\x97\xacl\xb4\x083\xc0\x08\x7f\x94\xc5\x1aC4\xc03m\r\x9eyS4\xc0=\x0e\xb6\xe8\xc7\xb1/\xc09\x19\x97\xa4^_3\xc0\xdc\xd7R}V\x1e3\xc0\xd9\xf8\xee{\x89D3\xc0\xcd^i<E\xb23\xc0\xfd\r\xfe\\\xf6x3\xc0x\xfemK\xcf\xd16\xc0\xfe)\x92#\xa1r2\xc0\xde\x11L\xab\x9a\xe82\xc0\x9a\x0e\x91\x00\x12:3\xc0i\xc8\xfa2\x86\x883\xc0\x1d\x91@=\xa1\x163\xc0\xa8V\xfe\xcd\xbb\x015\xc0\x98\xec\xac*\xfbc4\xc0\xba\x83\xea\x1c5/0\xc0]4Q\xcf\xa4\xab4\xc0\xae\xd9\x90\x87\x86\x0c4\xc0\x9a\x05\x9a\xc9\xa7\x8e4\xc0\xcb\x9c*"s\xe04\xc0\xf9g:E\xd0@3\xc0u\x19\x1a\x13\xb5I3\xc0\xac\x15\x83l\x11\xe93\xc0\x17\xe4\xa7b\xe2\xd13\xc0\xcb\x92\xfe\n"|4\xc0\xbc?\xd3:8|6\xc0\xd2&X\x16\xe8`4\xc0a\x1c$\xdb\x84[2\xc0U\x93*\xcc\xd1\x874\xc06\xec\x00\xc3663\xc0\xa2R$"\x18s2\xc06c\xe6\xce`\xe62\xc06\x028s\x1cl3\xc0\x9c\x87\x7fx-&4\xc0\xa8]@\xc6\x03\xd8/\xc0\xfb\x8bk\xb8vc3\xc0\x82\xaf\xbcQ\xc0\xf73\xc0\x9d\xfe\x85^\n\xaa4\xc0\x0b\xb0\xe3\xaf\xd3\xad3\xc0\x07W\xaa\xaf)A5\xc0_\xe1~4\x86\x854\xc0Un\xb9x\x0886\xc0\xb3\xa8\xfa"\x06H6\xc0\x953Y\x82#\xef2\xc0\n\xd2K\xf2\xdeQ6\xc0\xca\xef\x82g\x94\xf42\xc0\xe1p\x9f\xc4\xe2\xe43\xc0S\x94\xcd-A\xcc2\xc0\xe3\xbf\xad\x04~\xaf4\xc0\xaf\xc6\x8dt \x163\xc0\xca\x96s\xc0u^2\xc048#\xbf\x08\x902\xc0I"N\xe1^\xe44\xc0\xce9Ht\xfc\xef2\xc04\x90\xc1_uq3\xc0\xe9)\xa6(\xf1K3\xc0*\x9e]T\x8d\x142\xc0\xf6\xb0W\xda\xdf\xe42\xc0\xb5WkZ\xad\xcf3\xc0XI\x8e\x83\x1an4\xc0\x9cj>4\x04\xaf/\xc03D\xdfr\x1b\x892\xc0\x87#\xb7\xd9\xa0\x802\xc0&Q!b\xd8j2\xc0M\xcbEw\x91\x173\xc0\xe8z\x0b\x7f\x01m6\xc0\xed\x9c\xc0\xb8q\x1b3\xc0\xa0P\x14\xd6\x04e3\xc0;\xb6\xa4\xfc\x9d43\xc0\x9aS\xf0\x89|A3\xc0/\x1f\xe5i\x8d\x824\xc0S\xe0po]\xa93\xc0\xb5\xa6\x7f\xa0(f4\xc0\x00\x8f*\xcb\n\x024\xc0\xfeR\xf6\x981\xfc3\xc0\xd3\xf4\xf0\x7f\x99\xfb2\xc0\x00N\\\xf0Y\xf52\xc0i#\'\xc6\xf1^4\xc0C\x10E\x04\t\x084\xc0\xab%\xfeN\xd2\xec2\xc0\xec>\xb8U\x0c$2\xc0h:\xc0\xd3\n\xdb4\xc0\x16\xd0\xddq\xb1\xeb3\xc06\x0cs_v\x8b3\xc0\x0e\xb7\x03\xd2>\x97.\xc0\x8a\xaan\xc3\xadc3\xc0.\x81\x8c%9\x8c4\xc0F}FV\xf7W3\xc0"op\xcf\xc9o1\xc0\xf0/%N\xfcQ4\xc0b<\x7far\xa52\xc0%r~\x82r\xee2\xc0\xd2#*NL\x0b3\xc0\x80|\xed*M43\xc0)s\x05\xf7\xb4N4\xc0[\xd7\xf0b|\x834\xc00a\xf7\xc5T\x99.\xc0\x03\xf8\xcf41\xdf/\xc0\x90\xda97\xb9v4\xc0\x9d|DR\xb6]3\xc0\xd4\x18\xb5\xbd\xdcL3\xc0h\x12R(\xd8\xfe0\xc0,\xbf\x89\xf5U82\xc0I\xb8%?c\xa54\xc0H\x98\xa8\xdf~\xd43\xc0HwPW;X0\xc0qO\xe7\x0e\xf1p4\xc0\xb3e0\xe8./0\xc0\xbe\x94hd\x85\x993\xc0\xd9\x9cJ\x0f\x03\x913\xc0\xb0S,\x034Y4\xc0\x06\x82$)%<3\xc0\x115\xb9\xe3r`3\xc0%n\xb4\x82\x15\xe51\xc0\xd8\xdb\x8f\x14A;0\xc0\x16\x1b\xda\xfc\x08\xa73\xc0\xba\x14\xe6\x95\x95`2\xc0[\xf6z\xfd&\x003\xc0\xe95\x0c\xf6\xa1\xd6/\xc0p\x18B(\xe7i4\xc0A0a\xe7\x97K2\xc0\xc4\xb8\xe8L\x11~4\xc0g\x92\xf3*\x86\x9b2\xc0\x86\x92P*.l/\xc0aDN\xd0p\xc91\xc04\xd0\xd37G\x082\xc0\x8d_\xbd\xd36}2\xc0\xc0G\xa0\xf3R\xaa3\xc0\xd0/\xfa\xce^^2\xc0\x9d\xd2\xfe\x93]\xa13\xc0\xfa5\x8c\x8d\x96[2\xc0Bl\x97-i\xf81\xc0\x82\xb2w\x95\xc1\x8f2\xc0o\xa7\xfc\xe4\xf8\xa34\xc0\x82\x9a\xfa\x0fy\xe25\xc0\xcf\xd6\xdb\xa7\x90!3\xc0*\xb5\xd3\x13,\xed2\xc0\xe2\xb4\xf8\xd8\xac\xb42\xc0^\xf7%Z4\xaa3\xc0\xfc\xb5\xfaC)\x922\xc0\x8b\xc8\xe1+\x14\xa24\xc0o<@o\x92\xca3\xc0\xf5l\x1e\n\nQ4\xc0\xe5:\xdc3\x83\x812\xc0\xa3\xed\xb7\x8eo?4\xc0\xe8\xd7\xcc\x02\x9a\xd30\xc0\xf6i-X\xfe\x9b-\xc0\xf4\xff\x80\x1e\xcb92\xc0\xfc\xa2R\xd7\x0313\xc0X@\x18\xce\xf9\xad3\xc0\xc4\x87gK\xc785\xc0\xd4\x9d\xc0\x0c\xaf\\.\xc0\xfaJ&\'y>3\xc0\xb0\xees1f\xa62\xc0\x0e/\xae\xd2I\xac3\xc0\x9e\'\x03N\xd5\xc92\xc0A\xfa\x14\xe5b\x893\xc0:\xac\x1a10\x8f2\xc0\xfa\x04g\x81\xdb\xc2/\xc0O\xbe&\xf7dt4\xc0\xa6\x87\xc1Z\xcf\x852\xc0\xe8x\xf0\xbd\xeaW4\xc0K\x12\xcc|&%4\xc0\xca\xa2\x12N\xab\x87-\xc0\x93~\xf9L\xe7]3\xc0\xfd\xed\xe0\x04\xa3W4\xc0\xf6\x16\xda8\'\xdb/\xc0R\xf4\x12\xae\x19\xa0.\xc0j\xa4\xbdm\xc3+4\xc0qE\xf1\xe0\xf8\xd93\xc0\xc14\x15\xaf\xa2\xd73\xc0\xa7c\x07d!\x052\xc0\xcb\x8ap\xbfZ\xd72\xc0\xf1\xa1}\x90U\x1c4\xc0*\x91\xe6\x95\x17s4\xc0G\xec5\x99/\x041\xc0|{@\xf38\x8e/\xc0j\xf0\xe3\xf2\xaeq1\xc00\x08\x95\n\x81\xd24\xc0R\x00\xc5\xb1\x15\x8a3\xc0\xd1\xc0\x84M\x90\xb62\xc0\xe5`(\x17\x1a\xd4/\xc0OK-\xe4\x7f00\xc0`F\\K\xca\xcd3\xc0(\xb7\xf8\xfd083\xc0q\xbb2i\x15\x984\xc0\'\xb5@;O.3\xc0w\xa0n\xca\xbb62\xc0\xa9\xe2\xa0\xe6#w3\xc0y\xc0~u\x0f\x82-\xc0\xc5Pg\x08 \xba2\xc0h\xbf\xbe\xb0\xb5\xf22\xc0D\xd9\xf3\xda\xfa\xdd0\xc0M\x853Bs\xfd-\xc0\xf4\xcd\x89\x9a\x8d\x853\xc0\xed,\x92\xbf\xec%3\xc0\x8e4~\xe1\x02\xa34\xc0tz\xfcq-\xb51\xc0Cix*\xef\x963\xc0f=\xe7\nY\xc01\xc0\x0b\x0e\xd5^\r\xc61\xc0={\xfcK\x1355\xc0\x93 R\xc5[P4\xc0\xde\x9dg}\x9554\xc0\xcfm\xc4\xe1c\xd70\xc0\x19E\xdb\xac\xe2\x903\xc0\xab\xe4\xb7\x17F\x8a3\xc0\xd9\xc6\x9c_\xa3\x813\xc0\x85[\xe0P\x15\xae5\xc0\xf7\xce"\xdb\xe9T1\xc0\xddO\xbb\xd3[\xba2\xc0\xc0\x8c:\xc2\xd9\x103\xc0\xf3\x83#\xf2"\x1e/\xc0?\x92\xa8\xa1\xbdC3\xc0e\x0f\x92KU\x065\xc0B\xf4kmc\'3\xc0\xec`!\xc5\x7f\xa3-\xc0\x90\xa1J\xc0G\xa12\xc0|K+\n\x86\x802\xc0\x04\xc2\x11\xc3\xd3d4\xc0\xa7X\xbd4\x04`1\xc0\x06\xf4Kp\xf5\x1d3\xc0\x9e\xb5\xeb\x96\x05\x173\xc0X\x15\x19\x02\xb8\xb63\xc0\x96O\x16]N\xa63\xc0^!\xb83\x95\xc5.\xc0&\xa7\xe54\xdc\xbc2\xc0z]\xca\xe6\xf9\x1b2\xc0\x927S\xb0\xe1\xdf1\xc0\xff\x900\xae+%0\xc0\xe0\x8b.\xf2\xf8Z2\xc0\xf5\xf2E\xee\xf8b3\xc0n\xb7P\xf7$\xa53\xc0\xb4\x9a\xde\xcd\xe1\xa23\xc0\xe9\x0bB\x81:\xaa3\xc0\xcb\x98P\xe3\x82+0\xc0\xc3\x16qb\xa1\xa73\xc0\xcbS\t\xc8e\x822\xc0\x02\xd2\xf1\x9dRo\x19\xc0.\xb3\xb0\x13\xed!4\xc0"\xacN/\xd2\xe41\xc0]1#\x89\xcf>3\xc0`+\xe3\x8av\x011\xc0PR\x18\x0f\xb5\x008\xc0)}\x7fz\xa0\x162\xc0N\x87)\xf3W\xaf1\xc0 \xa3\xfc\x82\x00\xe82\xc0w\x0e\xa8\xe8;P3\xc0\xa6\x13\xe3\xd6s23\xc0\xb2\xd8\xb6\xe1>\xfc4\xc0\xa8\x10\xd0\\\x1d\x056\xc0V\xd9}k\x1a\xfe5\xc0\xf4Z\xe5Qj\xdd5\xc0\xc7Ogp\x12c%\xc0d\xecM\xb9q\xc64\xc0\x1f@\x1c\xf3g:3\xc0\xb0\xe2\r\x13\xb154\xc0\xa0#Bp\xe6\x9e.\xc03%\xadE\xd8\xfd3\xc0\x86\xbaH\xad\x81\xc91\xc0\x02.\x9e\x90\xc9\xb44\xc0\x8c\xbfN\xd5\xc2g3\xc0o\xfc\xfe_\xad\x1a3\xc0$\xe7\x99,\x8b\x0e3\xc0\xbe&\xa8\xe3\xc9\x8f4\xc0\xd5\x98\xd3\x88n,3\xc0{\x87\xca\x8a\xeel4\xc0\x85\xffg\xd1A\x0b6\xc0b\x9b\xaf\xa1\xe4\xa06\xc0\x83p\xdb\xa25p4\xc0\xbdg\x98\xbb\xa8\x9b.\xc0\xf9\xbb\x1bJ+e3\xc0YW\xc8\x9bV\xb91\xc0\xa6>|\xfb\xb7\xb80\xc0\x06\x9c\x10o\x86\x1b6\xc0O\x16\x01\x18.d4\xc0d\xd2\n:\xab\x183\xc0\xacPJ\xf2Gd2\xc0\x92v\x83\xf0\xa1-3\xc0\xe4\xc3\xfa\xc4\x0e\xf33\xc0b\xf3\xa8\x1a\xe5\x99/\xc0\x07Xm8@\x083\xc0o[u\xe7\\\x87/\xc0\xb7\xd2l\x0cw\xbe2\xc0\\\xdd\xa6\x0f)\x9e2\xc0Os\x9e0\xa2j3\xc0g\x8eC\xa1S\xee2\xc0(\xba\xde\xb9\x9e\x84-\xc0\x8d\xdc\xf7\xb5g\x95-\xc0Gb9\x8a\x8be3\xc0\xb9\xec\xfc\xd4\xa4\x864\xc0\xad\x91\xf6\xdb\xb8\x832\xc0.\xedKw\xf8\xa73\xc0\xa9\xe6}R\xc3>5\xc0_\xa7\xf2\xbd!;5\xc0\xaen\x04\x8c\x83\r3\xc0\x80\x9c\xf7\xab1\x103\xc0N0\xfa.*\\3\xc0\xaaD\xe5\xe2\xc9\x0e5\xc0\x91>[ImW2\xc0<z\x05\xf0\xca\x063\xc05\x1eGz\xaa&3\xc0,\xc7\x87<IL4\xc0H!p\xac\xa4\x0c2\xc0\x85\x97\xe6\xa6\xc5 4\xc0\xcaf\xb1\xd5\x04@4\xc0\xf4@d\xcd\xc3\xcd3\xc0;/\xd0\x17\xab\x814\xc0\xc7\x971J?\xd61\xc0\xdc\xe1K\x02\x0b\xe54\xc0T\x05[O7\xcc/\xc0\xc5\x95\xcb+*\xd4/\xc0\xa4cCi\xc3l4\xc0q5\xca\x1c\xe6\x194\xc0\x0e,!H\xa6\xc63\xc0\x9c.\xb7\xbf\xf7\x194\xc0\xaa\x81\x8a\x89\xa6\xbe4\xc0\xee,L\xb6\xab\xcc3\xc0\xb3\xeb\xec\xd1@\xbf3\xc0"\xa7\xa2\xbddG4\xc0\xdeZE\xdb\xc0\xd24\xc0\xf4\xfd\x9c\x82)\xcf0\xc0a\xfa\x06\xbb\xea%3\xc0\x01k\xaf)r\x9f4\xc0\xd4\x11s\x86W\xa8/\xc0n\xc9\xe4\xccy\xbb-\xc0\x8b\xd0-\xb1h\x834\xc0\xc7\xa8\xf2i\xd0\'0\xc0\xec\xcc\xc4\rf\xa32\xc0\xbe@5\xdf=\xe72\xc0$\x8b\xd5\x12}y3\xc0\x9c\x81^<v"3\xc0\x13\x91>\x14\x82\xc12\xc0d\x13S\xdb;\x9c3\xc0m\xc0v\xd8C\xd25\xc0\xd1\x02\xea.N\\2\xc0\xcaN\x14\xa1\xd9\xde1\xc0\x9c(%}\xe3\xc43\xc0\xe0c\x8b)\t\x037\xc0\x8b\xc1g\xd8n\xa75\xc0F\x02;\xe4m\xee.\xc0\x96\xecu\xa5qC2\xc09\x85\x0ex\xcb}2\xc0\xc2?\xee\xdf\x0bf4\xc0\xa0z\xc1\x8c\xa4w4\xc0a\xf0a\x88\xda\x13/\xc0,\x9c?\xb0\xe1\x1a-\xc0\x89c\xc7lO+/\xc0G}\x16\xfb\xbeS3\xc0\x00\xb0e#D\xec2\xc0\x17\xfe\xb7\xd1\x85s2\xc0V\xb8\xd6\xd9\xf9\xcd2\xc0\xf9\x81a\xf6\xb3@2\xc0Y;g\xe9\xc0X4\xc0\xbd\xfb\x07\x18\xcd\x005\xc0>\x8d>@\xe253\xc0i.\xec\xed\xbd\x824\xc0\xf2H\xb7\x12F\xae.\xc05\xcbh-\'\xa64\xc0\xd1\x80\x06\x1d%\xa94\xc0\x1f\xe5\xf2\xc4\xb5&3\xc0\x9b\xa1s\x8c(\x053\xc0\x91\xe4EBK\xf72\xc0\xb2\xd2\xc3@\x1fF3\xc0"\xa2\x13\xcbTZ1\xc0\xef2\xb4\xa0\xb7d2\xc0\xe2PV\x86\x11g2\xc0\x1fl\xfb\xc2\x0f\xb41\xc0\x9d\xf9\x8d\xb6\xe9\xf42\xc0\x1f<\x00!{\xc9-\xc0cMQG\x19\xac4\xc0\xbf\x93\x1ei\x90\xac2\xc0\xe5m\xcb\xc4v73\xc0!\x9cI=\xa1\xf93\xc0@E\x0c\x88\x84\xe64\xc0\xcfGH\xab\xe5\xa53\xc0\',\xf2G!\xe4.\xc0\xd0\xcf\x10\xe0\xe0\x003\xc0\xa7\x11_ \xf3(/\xc0U\x83j0F\x043\xc0\xb0\xac\xde\xf4\x86c3\xc0`\x9as\xa7\x82\x922\xc0@vx\xaa\t\xa03\xc0\xc9\x8b\xd3\xa7\x1b:2\xc0\n\xdd~\xc0^\x112\xc0.A@\xa2.\xd91\xc0\xbe:\xb6\xcc\x8e\xd43\xc0\xc9\xa7z\xef\x85\x804\xc0o\x9ca\xe9 \xd50\xc0\x9e?\x03O\xd2\n4\xc0\xa4\xbb\x92q\xc6\x7f3\xc0F\t\\DKr3\xc0k\xe1x\x9a\x1c10\xc0\x97p\xdcb\xc0\x083\xc0rc\x0e\xf42\x9f3\xc0\xc2\xa0O\xed\xee\xb7/\xc0\xf2\xb1t<\xff\x7f6\xc0\x9d.\\Ol}3\xc0\x918\xc5\x9f+\xc23\xc0\x9a"\t\x92H\xe63\xc0\xbe8[M6\xe34\xc0\xc1|PL\x9475\xc0\\\x9a\xb2%\x85\xa9-\xc0\xab\x16!\xf5u\x7f.\xc0\x87\x97\x1f\xfe\xd1X4\xc0\xb3\xa1\x9eq\xe0\xa92\xc0\xc9Y\x8a\x04\xe4\xf72\xc0\r\xc2\x9fF\xd3 \'\xc0(\xd1Ga0>3\xc0;\xba\xeeh\x8c\xa13\xc0oo\xa9c\'b4\xc0^ \xa9\x98\xb9\x033\xc0lR\xaa\xe7e\xa3-\xc0\xe8M\t\xf2\xde\xe75\xc0\x08I&;\xfc\x014\xc0\xeb\x06\x06L\xc9m3\xc0\xa5\xfe\xac\x96a\xd41\xc0\xe6 +(;^5\xc0;\xad\xf4(\xfc\xdc2\xc0\x07\x03Q\xd1E\xc32\xc0\x95\xb5\xc5.\xa0\x922\xc0\xde\x8f\xf9\x1f\xef\xcd3\xc0\xdd;\xe0\xcd{\xe74\xc0x\xf8D,\x8f\x193\xc0\xf9\xed\xcal\x9b\xe04\xc0\xf7\x80\x1e7s+/\xc0%h\xden\xe8\xf2.\xc0\xe4E#\x0e\x03x4\xc0^\xd0\x1ao\xbd\x080\xc0V\x1e\xcb\x84\xc0#2\xc0\x1d\t\x87\xf6\x16\xf02\xc08>\x12\xe5l\x1a0\xc0_@Sj\xf0r-\xc0Y\x03#f\xac\x002\xc0_\xf2\xda\x08?l5\xc0;\x9f\xda\x91\xd0\xab4\xc0\xe8\x14\x96\x0c2\x163\xc0\x05*,)\x93\xb60\xc0\xbbH\xf8\xf9\xd2\xda2\xc0F\xbalo\xe4\xaf3\xc06\x0c\x8b\xb8\x0e&3\xc0S4\x1d-\xc0\xf14\xc0d\x92\xcehJ\xc02\xc0Oa\xd0/b\xc6+\xc0\xd2\x8a\x9a\xe2yJ4\xc0\x96V\'N\x7f\xa44\xc0\xbe\xf5\r91\x8e6\xc0\x0ea\xdaS\xfc\xf71\xc0Y\xa7!\x15\xf5\x8b/\xc0_\xac\xa3\xd1\xedO4\xc0\x1fg\x9e*\xd4\x0e3\xc0\x15\x85\xa6K\xffK/\xc0\x13,,\xd0\xc5\x145\xc0?<\x0f5\xfe\xe74\xc0\x96\x0c\xbfx>\xba0\xc0\x95\xee\xf1$:74\xc0zk\x9d1=5/\xc0V\xe5\xae~\xfe\xdb2\xc0*\xc6\xaet\xfc/5\xc0\xe0\xa0\x8a~|\xc10\xc0\x9bH\xc9a9V3\xc0\xd3\xb7\xed\x0c\xec\xfc2\xc0\x9f\xe7^C\x1f\xd92\xc0@T\x9fX\xa9\xd52\xc0pUn\xcd\x9b|4\xc0\xdd"\xff\xff>\x86/\xc0\x87\xcf\x89\xf7\xa4\xfa/\xc0\x98\xaa\xd8\xc5\x82\x102\xc0N\x81\x99Dj:6\xc0\xaf|\x02\xe9\xad,6\xc0T7A\x9e\x90\xf5-\xc0\x86%u\xec\xd7\xd61\xc0{\xbf\x96S\x07\x151\xc0\xcd\xa7\x83h?\xf32\xc0\x19\xe3\xbfL\xea\xbd0\xc0\x1f\xf2\x96;3\xc84\xc0\xa2cIN\'C4\xc0v\x81\xfa\xdcS\x113\xc0\x8d\x99K\x86\n\xc23\xc0\x858\x15\xa6\x8f)5\xc0r\xec\xdbqx`0\xc0]\xf1c\x9ccw3\xc0!(\x89\x054\xe61\xc0j\x92\xa3\x9eUy3\xc0G.\xe39U\xf91\xc0\x1eG\xda\x81n\xe42\xc0.O\x89\xef\x85\x904\xc0C\xc3,#\xc2#3\xc0\x7f\xcd\xa3\x80\xdd\xbb+\xc0\xbe\xa3i\x07v\x7f4\xc0\xd3\x91r3P\xd64\xc0\xab t\x05zs5\xc0jn\x9eqj40\xc0\xf7\x99\xe9\xa3\x9a\xe30\xc0\xdf\xc7\xa1\x9e\x9a 3\xc0\xfc\xa50<\xe5o3\xc0XS\x08.\x05\xee2\xc0\xe2\xde\x9c(\x02\xdf2\xc0\x10\xf3\xc3\x1dg(2\xc0U\x80\xccGv\xc3/\xc0xKp\xaf\xbf\x894\xc0\x83}l\xda\xc4\xfc2\xc0\x02\x1c\x8f\x18\x8c\x053\xc0\xb8M\xed\xac\xe9^1\xc0\xfe<\x0e\xb2x\xdf4\xc0\x13\xd9i\x14\xea\xdf2\xc0^\x1cp^\xc4\\4\xc0\xc7|\xee\xa9\xb0\x7f3\xc0\xa9\xd0x\x8b\xd1\xfa2\xc0\xca[\x862_v3\xc0\xa1\'\xc6J\xb1\x02-\xc0\xf5\xb6\xfb\xa4\x83\xa1/\xc0\x8e\xc6s\xa2d\x94/\xc0\x08\x0f\x9f\x86V\xea.\xc0\x11+\xd5\x8fe#4\xc0\xaf\xc6\xb4\xbb\xe443\xc002Q\xc6\xc1\xd42\xc0}q\xb2+\xa106\xc0\x9b\x1f\xe0R^p.\xc0\xdc\x0f\xf2&\xb2;3\xc0\xd8P\x9d\x01\xb0a/\xc0#\xc7\x02\x15\x8e\xad2\xc0\x13N3\xdc\xc6\xd61\xc01\x17\xbe\'\xf1)5\xc0\xff\xfd\xb2 \xecN/\xc0o\x03;Y>\xb4+\xc04,H\xe7{\x854\xc0Q\xe0Ng\xbf\xa43\xc0\xc1h\x83u\xe8\xdd/\xc0\x1a\xed\xbdd\x06\xb64\xc0\xd7\x94#\x99\xd3\xe93\xc01d\xf4\xd8_+/\xc0\xee\xdeF\xe6\xb1\xae0\xc0\x03|k\xa3\xb6\xe33\xc0\xa1q\xe1\x0f\x1dZ3\xc0{h\xef\xf4\xb990\xc0\xf6\xe5\x84\xe2\xe0u5\xc0>\xdc\xd4ah\x841\xc0\xd8\xd8\xac\x98F\\2\xc0A\xe9\xe3\xdbn\x043\xc0n\x1d\x1a\x86\x19N3\xc0\xb7\xe35\x02\xf7\xfe2\xc0\xc1\x8c\xf5k\x9b\xde2\xc0\x98\xa2\xb3\xebzV4\xc0/s\xfdt\xdde1\xc0rY\xe1\x8d<\xde3\xc0\x01\x7f\xbe\xa8D83\xc0P2\x18W\xf4\x994\xc0\xf8w\x81\x1en\xce2\xc0\xfc\xbe\x87/b\xe8.\xc0\xe1\xde\xa4\x07~\xaf-\xc0^{\x122\xe0d3\xc0%\xd3\x93\x87\xf8\x893\xc0:\x068\xce14/\xc0\xeajpdU\x833\xc0\xf3\x9f\xe4D|\xc15\xc0MQR*\x8b\x0b6\xc0@\x0e0\xe6A$5\xc0V\xe2?\xad\xeei3\xc0\xee3\x1c\x05\x1d74\xc0\xe6U\xceS\x13N2\xc0Qm\xd72\xf0&4\xc0\x0cw\x18E~\r3\xc0^C\x0e\xd9\xd9G2\xc0\xd1\xaa\xd7\x0e=\xd02\xc0\xd6\x8an\xb5\r\xfe1\xc0e\x02\xaa>\xba\xcb4\xc0j\xf7\x88j,\xe14\xc0{\xd1F\x14\xd5\x8e2\xc0\x02\xe92\x18\xc1\x1e3\xc0\xbfj\xac^ \xdc-\xc0s\xbc\r\xec\x96\x9e2\xc0\xafTa\xc5\xbb?5\xc0\xd4\xd63\xear\xad3\xc0\xa2\x7fK!\xc0\xd53\xc0#\xc5\xbf\xb9,\t2\xc0\xb2\xba>\xf0|\x193\xc0\x0c,\xa8.\xd7\r0\xc0g\xb0\xd9-\x9e\xac/\xc0\xfboz\xa5U\xd42\xc0\x0b\x13\xe5\xb8\xfc\x0e6\xc0\xd7\xe1\xcdT\t?0\xc0\x83\x89\x16@\xbe\t3\xc0[k<\x1fD\x1f3\xc0\xa0n\xce\x993\xf42\xc0\xcc\x9d\xc7o\x16P2\xc0\xed<\'j\x02,2\xc0%\xd1VbD\xd12\xc0\xde\xf6\xa4`\xe1\xe61\xc04\xaf\x13\x0b\x05"/\xc0+\xcf\xccka\xf04\xc0\x83\xa4w\x90\xcb^2\xc0\xf3\x15\x19\xb3\r\xec3\xc0\xe6fT\xf5\xe1\x116\xc0\xefR\x96\x19.m3\xc0\xa256\x93\xd7 3\xc0g\x04\x99\x08\x85\x803\xc0\xb1\xbb6\xc8\x91\x143\xc0\xac\xa6,W\xf8\x134\xc0\x05q\x8bF\xe4\xd82\xc0\x1e\xe9\xc5\xc8\x90\xb42\xc0\xc4\xd5j\x86\x0fq1\xc0\xdbRR\xca\xc1\x94-\xc0N\x1br<\x1b\x8a3\xc0\x99\xbd\xc6\xcf\x12\xb5+\xc0Mo\xce\x01\xf5=2\xc0\x94\x8f6-I\xdf2\xc0\xb4\xd1d:\xe4\xfc1\xc02H<\xee\xcc\xf0/\xc0\xd0Tz9j\x133\xc0\xea4d\xa1\x92y3\xc0\'\xfaT\x0b\xd1q3\xc0\xef\xaa\xcb\xd4\x9f\xbb4\xc0q\xdcY\xb6\x92]/\xc0\xd3tu\xf1\x07\x153\xc0\x80\x16\xee*G\x0c2\xc0V\xef\xc6f\xc6\x06/\xc0O\x8f\xa3\xf2\xa5J4\xc0\x08\xd9\x9c^9\xe81\xc0\xda"u2\x81\x9b4\xc0<\xe9\x14\x94\x07\xd54\xc0\xccEI\xecR\xe42\xc0\x83\x87\xca-bz3\xc0E\x97Z-t\xa14\xc0\xd0\x0e\xcd\x84\x8e\xd14\xc0\xeaR<\x1d\xe8\x192\xc0\xd7\x93trf\xa9/\xc0z\xd9K\x92H\xf42\xc0dD\xc4IT21\xc0 \x06\xd4w\xff\xea-\xc0\xba\xedmT\xda(/\xc0\xab\xc9b#\x14\xa2/\xc0\x9b\x13\x10FmB2\xc0\xa8\xea\x9a}\x04u4\xc0\xb9\xb7\xff\xbd*#5\xc0\x15\x19h,\xdc\xfe2\xc0L1V7q\x023\xc0\xb9\x86ZV~\x003\xc0*j\xa2\xbaV\xda2\xc0u\xab\x0f\xd1\xaad2\xc0A\xf3\x10\x0f\xc9=/\xc0Uo\xfd\xa4?(4\xc0\xd7NR\xfe\xc5\xd52\xc0\x80\xc0\x0e\xb8\x8737\xc0zg\x98P\xeb\xff0\xc0\xe5\xa2\xd0\xebx,5\xc0P\xb3\x8b5s\xe04\xc0\xf3\xff\xbf\xb1\xe0\xd9/\xc06[*\xd50\t/\xc0\xed\xf5\xd6**&5\xc0\xb5\xc2\x93)\xe9\x165\xc0@ \x15\x9c(\x844\xc0\xc8\xb1E\xcb*\xa02\xc0\xa4\xf1Gg\xec\xf43\xc0\xae\xb8e\xa2\x1fL4\xc0w\x03\t\xfaB#3\xc0\x82\x94\x81\xeb~(4\xc0\xba\x8a\x15c\x9b\xe6/\xc0\xc4\x06\x06s\x88\xe1/\xc0\xd9\xc2\xd5!\x02\xa74\xc0\x94\x976\xfdG\x086\xc0\xfc\xb1\xadCDZ3\xc0\xe6\'&\xec\x98\xa6/\xc0@\xbf\x13\xf8\x92\x91/\xc0\x03\xa9\x01Z\x10!3\xc0a\x92\x9e\x1ac\xbd3\xc0\xf6\x9a\xbdx\xef\xde3\xc0-C\x13a#\xf43\xc0~\x88\xe5\xcf\xfe\xf04\xc0\x851\xd0\x00\n\x034\xc0\x13>\x14\xc4b\x8b4\xc09\xa6\xfd{#\xde0\xc0F\xd6H\xee\x8e\xfc2\xc0\xb2%\x16\xcft?5\xc0\xe0\xe5k\xe1*\xe51\xc0\xb5\xf7\x16b\xce\xbe.\xc0D\xda#^\x83*,\xc0d\xe5\xe4nG\xa74\xc0\x85\xcb\x9b\x01\x1f\x9f2\xc0\x16\xd3\xc4X\xa0\'3\xc0\x1f\xd6%\xa0\xc9\x153\xc0\t\xbdS7\x1c\xd13\xc0Q\x92Uz\xdf\x1a3\xc0\x11CB\xdb\x91\xc02\xc0\x83\xfa\xad\xd3`\x824\xc0\x15\x98G\x94"\xc3/\xc0\xc9\xe5\xdf\xf5d~2\xc0^\xb8y\x7f\x16)0\xc0L\x1f=\xe8A\xca.\xc0\x17\xff\xfc*b=4\xc0\xd7\xb8\xdb2\xfc\x064\xc0\xcb\xfa\x1f(\xe9\xa3/\xc0\x1a\x9esP\xa3\xf82\xc0\x00H\xa6\x92C34\xc0%~Z\x8d\xb6\xe01\xc0\xc5\x87\xc3\xf0\x82,5\xc0\x1b\xf7\xf4\x05\xe8\xd21\xc0,\x81\xbc\x9a\xd7\x185\xc0\xa1Q\x85u\x80|3\xc0q\x13>\x86g\x854\xc0\xe8\xc7!\x04\x8d\xcc1\xc0\x08G\xa2\xdb}\x994\xc0\xf7\xa7R\xf4\x0bB2\xc0\xe5\xd8<Bp\x1f4\xc0<zn\x1f%U4\xc0\x89\xbdx\xa7\xe8\xfd2\xc009eD\xea\xbc4\xc0%\xde\xfdQm\xff1\xc0s\x87\'\xa36\x883\xc0\xb3\xf7An\xedb3\xc0iKc-Ky3\xc0\xa76\xc0\x8c\xc8\x883\xc05Hdos.3\xc0zI5X\xef\xa02\xc0\\\xfb\xdfZ\xcbl4\xc0kG<\xf0\xb3e4\xc0Z;\x9c\xd5h\x1b4\xc0l\xd9:v\x89\xc51\xc0\xe5X\x1f\xf7\xee\x032\xc0\xd7\xfc\xfc\x90!\xab1\xc0\xca=\x9b;\xcc\xc94\xc0\xc5\xe6\xe3\xe08\xd72\xc0\x11\xa9\xac\xf2\xb6\xd22\xc0\xd6\xc9D\x19A\x912\xc0\xd6\'=\xd0\xd9\x823\xc0/bw\x97X/4\xc0\xd0L\xb5\xb9*\xfd5\xc0\xb8)!7\xb5\xb44\xc0W \xf1\xaa\x96\xda4\xc0\xd7_\x12\x9ff\x9f4\xc0qN\xf2R\xf884\xc0\xbc\x89EvZ\xe91\xc0\x9d\x0fX\xaf\xc6E2\xc0\xe1G\x83\xe6P\xfb.\xc0?\xb6\xe0m\xd1\xca2\xc0\xd8\xccl\x7f\xd4\xf03\xc0qBi\x02\xd2\xe53\xc0j\xee\xea\xa7.\xe83\xc0%\x16\xf76PB5\xc0F\x03\xe0,*\x1d/\xc0\xb4\xf9q\xf6\x96o3\xc0\x01\xea\x18\xa6923\xc0\x832\xeb\x8f^\xba3\xc0\xe5\x13\x95\xdeZ\x075\xc0N\xfd\xf6\x11\xe1\xa22\xc0\x8f\xbe\x01\xd6D%5\xc0\xf4(\r\x9a\x93\xd4/\xc0\x1b\x98\xc7{\xc5\xc4/\xc0 |\x9b2F\x954\xc0\x92\xe5\xc6v\x89%3\xc0KQ\x1e\xebe\xae4\xc0Z\x89\xba6\xea\x0c5\xc0\x0cH\x10\xdb\xee\xc22\xc0qQ)\x1e\xbeN3\xc0\xe2\x96\xe6\xb3V\x075\xc0\x1f\x9b\'\x92C[4\xc0D\xdd\x19&S\xdf/\xc0i\xe7\xean\xa822\xc0\xe8\x90\x06\x13s\xcd2\xc0\xe0PB\xca\x10\xbb3\xc05B\xfd2f\xe33\xc0\xa9!\xda\x90\x8b\xd8/\xc0\xe0\x95\xb6\xfd?\xe61\xc0S\x07S\xb3m\xba.\xc0\xfet]\xf2\xe1\x10/\xc0\xe9\xc2\xec\xba=\x894\xc0\xad>\xb2/\xe6\xcb.\xc0\xc8\x14?\xce\x16\x933\xc0\xd6\x9d\xeb\xa8\xbc32\xc0\xc5\x96\xb3~\xfb\xde2\xc0\x81\xdb;\xd3\r\xf13\xc0l\xaaz\xd5K\xda3\xc0\xe8\x13m\xb9\xf8\xc73\xc0\xcb9*c\x12\xb12\xc0\x9b\x86\xaa\xe6\x97\x053\xc0\xb4%Z\x03\x88j2\xc0\xb9\xec\xdaPO 3\xc0\xb5\xea\xb7\x99\xdbK3\xc0\x98\xe9\xe4(\rz3\xc0<\xe3hs\xde\x026\xc0\x18\x9e\x00\xaf\x0c\x954\xc0]\xf1\xca\x7f\xe7\xaf2\xc0r\x8e\xf9\x95\x1d\xee0\xc0\xed\xa0\xbfm@\xe81\xc0\xb7Y\xdf\x94|\xe82\xc0\x9d\x1f\x1e]w\xa7/\xc0C\xe4h\xfd\xc6\x923\xc0\xde\x00T\xb3@\xbb4\xc0\x9e\x92\xf6{\xe1!5\xc0\xa7\xf4\xf9\xa36]3\xc0*\x94*\xe1\xd8T3\xc0\xc2\xe1\xd7@\x1d\xd92\xc0s\xc7\x15\x1d\xb0.4\xc0\x13]0q\xefI2\xc0>e6\x19\xcc\xb83\xc0t\x9e\xb1\x8b\x1e\x0e3\xc0\xcb\xf7\x9bip"3\xc0$\x90\xcd\x8f\x9e\xc02\xc0\x00\xcc\x01iX\xc62\xc0O\x8c\x8c\xfeX\r3\xc0\xa3\xe7\xeaf\x9b\xf54\xc0d\xd4V\xcd0\xaa2\xc0\\\x1b\xe8G\xc6k2\xc0\x81\x872\'\x9f\xd24\xc0\x0f\x93P\xe4\xba\x1e5\xc07\xadU\xf0F\xd42\xc0^\xf0\x99\x84\xd6\x0b4\xc0,\xecM\x10I\xf10\xc0\xc0\x97w\xce-P5\xc0"\r4\xa8\x9c\xf0/\xc0sVm\xff\xd1\x873\xc00\x15\xfcr\xabg/\xc0C\x01\xba\x94M|3\xc0B\x17\xf8\xccnF3\xc0\xd1C\x12.\x9e\xef4\xc0%\x17\xcbU\xb4\xc33\xc0\xbe\x16(Uz\xb14\xc0\xccV\x842D\xe82\xc0\xb4,\xfet\x0b\xcc3\xc0r+Y\x99\x83\xe70\xc0\xe75\xd90.\xf22\xc0\xf8\xc8\xa0\x14<\xeb2\xc0k\x9c\xae\xc8\xa2\xd02\xc0tr\xeb\x99\x1b\x993\xc0\xaez\xb4hj)3\xc0\xeei\'\xc2\x13C3\xc0z\xe5hF\x16\x1d5\xc0\x92ah\x1b\xad\xb94\xc0\x8d\xf3\x1e\x9a\xb3^4\xc0\\\x0b\x8a\xbf\x18\x194\xc0Q\x06\x86K\xc1\x863\xc0\xf7\xea\xae\t\x90\xff2\xc0\xf2\xbaL\xabL\xdb2\xc0\xces\xc3\xcfu\xe31\xc0\xe5\xad\x82\xca\xbaU2\xc0\xfe\xef\xa5\x07\xd3!2\xc0\xff\xaaF\x94\xb7\x043\xc0\xd9\x9b\xe9x\xee\xcf4\xc0\x86UQ\xe2|\xf24\xc0\xca\xa7\x87T9\xd64\xc0\xf5\x9f\x1c\xb2Z\x123\xc0\xb0}\xf8TJ\xe5-\xc0\xe9\'\x1c*3-6\xc0\xd2\x96UR~t3\xc0zt\xb1\x1c\x04\xc53\xc0\xc6\xf0\x11\x83Z\xbe3\xc0\xc9\xd2\x98\xbf\x85\x023\xc0\xfa\x8dk\x9aF\xd62\xc0\xe2\x1av\xde\x99\x043\xc0\x9e\xd2\x9e;\x18v3\xc0\xfcs\x07T|\xb12\xc0\xd6s\xe4%\x81\x023\xc0\x11\x04\xe2&#\x8f4\xc0\xc3\x0fL\xdc3>/\xc0}\x1c\x98\x91x\x0e5\xc0\x18\x15\xbc4\x95\xe44\xc0\x10\xa8\xe1Yq\x195\xc0\xf1\xf0\x8b\x00B\xf2.\xc0~\xd6q]\xc6{2\xc0\x8coR\xa5\x85w3\xc0k\x84\xe5>\xa8\xcb4\xc0\xd1,\x18\xa5\x0f\xc43\xc0\xd7\xe8\xf9~z`2\xc0/\\\x06<\xc9\xa03\xc0V\xc2\xa8\xb9\xde\xb13\xc0b\x05D)\x0e\xe04\xc0\xac\xcd\x8f_\xd7\xfa3\xc07-\xabl&D4\xc0\xa3\t\xb5\x06\xff\xc03\xc0:\x03\xdb\xd7\x17H3\xc0\xd0\x0e)\xb0\xa9y3\xc0\x0c\xd6\xf8\xf9\xd4\xb93\xc0\xa1Zx\xfd\xc6\x0b4\xc0\x9d\xec>,\xf6I3\xc0\xf2\x17\x91u\xf3G4\xc0\xf5\xfd\xc56\x06!4\xc0\xe7\xa3\xd7\xfb$\xeb1\xc0p|>\x08F+3\xc0\x1ap@E;43\xc0w\x05\xdcr\x9e;5\xc0\xed\x9e\xea\xd3 <2\xc0\x9f#,\xfcjT3\xc0\x02\xc9_\xb1ip3\xc0\x19\xf2h}4 3\xc0TjQiW\xb73\xc0\x11\xd2R\xaet\xb03\xc0P\x15\xa8Ut04\xc0\x96l\xf2\xbe\xff\xab5\xc0J\xf7\x07\xa6\x04\x80/\xc0\xfcrn\xef\xeb\x854\xc0\x97*\x83/#\xca1\xc0i\xdc\rRS\xe62\xc0\x19u\xab@8\x013\xc01-\x01\xd1\xad$6\xc0\x95#=@\xd3N4\xc0I\x08r\x94\xe0\xcc2\xc0z7t5\x97A2\xc0\x1f]\x91\xa2\xae\xc64\xc0${\x90\x84\xbf\xf24\xc0ICB+\xbe#3\xc0\x82\xa6\xe9H\xb5\xb73\xc0tJ\x07?>\x135\xc0#YTl\x97Q4\xc0\xb2\x8c\xdbt\x04\x843\xc0X:\x90\x82\xf4u3\xc0\xfa\xd5\xccu:\x844\xc0\x8aO\x9a\x89\x9el3\xc0F\xc2\x1d\xf3s\x003\xc0w\xd9J K\xd32\xc0`\x04\x93\x96\xde}6\xc0W\xabKA\x92p3\xc0\xfe[\x8c9\xda\x124\xc0\x91$\xa6Z7\x8d4\xc05\x0c%?Y\xb54\xc0\xc1\xe2G\xd2\x9a\x0b3\xc0\xc5-\x92\x10u}/\xc0\xb8\x8c\x02]WP2\xc0\xef\x8e\xb2\x9d\x8b\xc81\xc0\xe9*\xb2(KQ3\xc0\r\xc6\x1c\xc0\x9f23\xc0\'3%\xa8qV4\xc0\\\x05$\xa6\xa2`2\xc0\xefy\x9e\xd3J\xc61\xc0\x15\\\x9e\x92V\xbf-\xc0\x0c\x18\x19\x042\xe74\xc030\xa2]\xec)4\xc0\xc9\xaa\xcd\x18t45\xc0\xd4\xa4=w*\xb81\xc0p\x98\xc3 \x05E3\xc0\'\xd3\xa6\xda\x06\xb91\xc0hL\x9d\x95\xda\x93/\xc05\x88\xf9\xd5f\x1c)\xc0\x90\xdd\x88\tK\xab5\xc0\x1aB\xddgU\xa26\xc0\xa9\xac\x875\xe53-\xc0\x1fI{j\xa9\x8a4\xc0\xa2\x89a\xc7\x90>2\xc0\xd3\xa9>Te*2\xc0\xf5\x8f\xe9H\xa8s4\xc0-.\xa67\xbbo5\xc0\\\xa8\x02?\xc7\xac4\xc0\xbe%\xfa\xdaA\xbe!\xc0\x96a\xe6\xc2MS3\xc0|\xad\xf2\x1b9C2\xc0f\xf3\x1d\x90>\xbf4\xc0\xb6\x8cv\xc4$\x887\xc0\xcbC5\\\x85X5\xc0\xcft\xa7\x91\xb6\x8e4\xc0\xf8\xa9#\xa16\xbc.\xc0\xbe1\x9d(\xca\\1\xc0BKS\x8c\xa084\xc0w\x04\x8e\x83\xccm/\xc0\x06\xbd\x1a\x9d/\x820\xc0F\x1d\x8c\x0e\x85\xd72\xc0\tq\x18\xa8\xc9\xbc2\xc0\x98\x18\x9dIo\x111\xc0U\xfb`\x84\x8a\x843\xc0\xb9l=\xd8\xb2.4\xc0\x0b\xb0S5\xa8\x1c1\xc0\xce\xebK\x01 \xa02\xc0\x8d\xf3\xb3\xe3y\xdc0\xc0.Fy\xd3\xd6\xcc3\xc0*\x95\xab.\xa8\xc93\xc0\x1a\x01(\xadb\xc91\xc0\x18M\xeb\x00\x91}/\xc0c+\x9e\x87J\x8d3\xc0\xba\x1d\\\xf8O\x81,\xc0j%{\xd5y\x903\xc0\x82r\xd9\x89F\x0c3\xc0\xd6\x83l?\xa5R4\xc03?\x8a\xf4=\x945\xc0\xc4\xacu\xf2\x88\xa73\xc0\xcc\xb7Tx\xd8\x983\xc0\xbbX\xa7\x01\xf4Y+\xc0<.RIB\x884\xc0\xb5\xf9\xd59\xce\xad1\xc0\xfe\x1f\xcb\xdaF\xe64\xc0\x17\tEI\xa1\xb74\xc0\x84J=L\xca\x906\xc0\r:\xe1\x18\xeb\xae2\xc0h\x0e\x04\xc7.H2\xc0s\x0f\x0c,\x94\x8a.\xc0\xf6\x06XZ3!4\xc0p\t?\x8eO\x7f/\xc0=\x8fO\xe0\xb6\xb94\xc0\x12\x18\xf2>\xba\x0b4\xc0\x9b\xac\x93"j\xfb2\xc0\xd71\x13\xeb\x9b{2\xc0V\xa8J\xd2\x94\xbc2\xc0\x83\xa8\xb5V\x08!6\xc0\x1c\xdd\x9a,\xb6G3\xc0\x92\xe1\xd3\r\x00a3\xc0\xff\x18i\\0\xaa(\xc0\xcc\xfc1\xd8\x9e\x022\xc0\xa6\x828\xfd\xcd\x936\xc0\xd4\x85\x12\xcc\x1d\xda0\xc0\x16\x95\x04\x96]\x8e1\xc0\xd7x{\xe2\xd8\xa3/\xc0\x13Z`\xd3:\xf90\xc0^G\xf4@\xd3\xfb2\xc0\xf7\x84\xe4\x06\x8f&5\xc0\xb6\xd8\xc8\x88\xad\xfe3\xc0\t\x05\x9b7P\x932\xc0\xa9\xf7\xf8\xc7\xc1\x071\xc0!\xe1=\xba\xd2+/\xc0\xb6\x84\x1b|!\x806\xc0m\xde\x8342o3\xc0v\xa93\xd1y\x124\xc0\x1a\xd6\xc3\xc3\xa282\xc07\xef\xd6\xeb\x08\x054\xc0\x89z\xcb^\xec\x8a6\xc0\xcb1\xdf\x047\xf53\xc0\xf5=x\x06K\x102\xc0\xcf\xd8\xa3\xeb\xbc/1\xc0\xb8\xdd\xe9>\x18\x94+\xc0\x95\xb8\x17\xc6\xdb=3\xc0\x0cZ\x99\xa7\x07Z3\xc0L\xb0j\xed\r\x8f/\xc0y\x9f\x15\xec\x84W4\xc04\x1e\x1cB\x03\x122\xc0N=\x83x\xa3\xac2\xc0\x03\x85\xa9Kp]3\xc0\x8eZO\xe1\xf6\xda2\xc0\xa5Y\x06\x16R\xe72\xc0c#\xe1w\xdb\xc62\xc0\x98\xc6\x85\xbe\xe2\xa95\xc0\xe95\x13L\x1a\xf60\xc0Y(_s\xf5\x1a3\xc0\x85S"\xf8\xb0J4\xc0\xd5a\n"WK3\xc0\x121{\xdb\xde\xdc3\xc0\xb0\x0f\xfa\xec\x02!3\xc0\x83\x82\x891}\xb23\xc0\xb7O\xd7:\xdfH0\xc0\x86\xd6+S\xd0\xb23\xc0\xb0\xf7\xef\xc81\x86.\xc0\x93\xf9\xd6\xb8\xa6+7\xc0\xee\xb8\xd1\x84\xb6?5\xc0\xe1s\xe6\xacyq3\xc0\xa2\x97a\x07\xb5\xf7.\xc0a*V{\x12\x035\xc0^\xc3\x8cg\xbe\xa93\xc0w\xce\xd4xG@,\xc0\xb3#FQ\n_6\xc0\xcd583#u1\xc0\xcd/\xc1t\xa8\xf42\xc0\x05\xd5\xbbr4\xa92\xc0\x13\xed \xb5\x10\xc63\xc0u\x0f\xb4\x92 d2\xc0\xcf\xe5\x90[-\x0e3\xc0O\x80K\x9d\x07s3\xc0\xa8\x8dA\x17bV1\xc0\xad\x191|f\xff2\xc0f\xa2\xc7eS;0\xc0\xe8u\x8d\xda\xac\xb44\xc0\xe9Qm\xa1S\xe21\xc0\x9d\xc5L\x032\x14.\xc0,\x90s\x9a\xf5\x852\xc0\xb9_F~f<2\xc0\xb0-s^j\n4\xc0[I\x1dB\xc2\xf34\xc0\x17\xc9L\x02\x03\xd3/\xc0\xf4\x08\\2\x01\x914\xc0*\xb4\x01\xb5\x99-4\xc03\xf2\xe55u\xd0.\xc0\x08O\xdd\xef\x18\x913\xc0\xc3\x1a"Z\xf3?1\xc0l\x1c\xd2\xe6=\xef3\xc0\xba\xf4m2\xcfZ0\xc0\xda#/\xfbe\xa52\xc0r\x0cc]\x00 1\xc0\x13y9T5+3\xc0C\x86q\xa4\xe9#3\xc0CC\x1b/\xbby3\xc0_c\xcd\xde\x10i4\xc0ee\x1f\x8c\xfc\xe92\xc0\xcb\xbe\'\x80\x1d\xfd1\xc0: \xd2\x03Ij3\xc0\x1e\xd1\xff\x10ci4\xc0\x1bV\xb4 \xdf&2\xc0\x16\xed\x1c\x96zO4\xc0\x9a\xf37:\x02S5\xc0|70\xaf\xf5\xb4/\xc0Q\xa5\x10\xc5\xd5V2\xc0\x1a\xc6\\\xa0\'F0\xc0s\xb2\x90h\xder4\xc0\xb4\xb8\xfeD\xfc\xc84\xc0\x02\xafX\x07,\x9b2\xc0\x07\xbb<\xa5f,3\xc0Ec_\xb2\xe8\x114\xc0\xbd\xe8_n\x1d\x1c4\xc0\xee\xc4(\xae\xe5R2\xc0\x0b&\x05[\x12\xac4\xc0\x93y`\x90U\xc93\xc0\xa0Fau^\xb52\xc09Jg\xad\x9f\x9a3\xc0\xba\xcb0&\xee\x824\xc0tQ\x16\xea\x0cD3\xc0;\x9bu\\O\x894\xc0?\x14\x819\xce\xb01\xc0\xf1Q1\x06\xf7"5\xc0$c\xf4\xcc\x0f\xc93\xc0\x81\xb2\xf3\xaalL2\xc0\xea\x10j\xce\xa9\x875\xc0W\xf1x\x88Zl3\xc0BS@\xb6kC4\xc0\xd1qz\x04\xfc\x027\xc0\x8a\xd7\x1a\x16\x88\xee5\xc0\xe3\x1f\\\xc8$\x0f3\xc0\n/2c\x1a\xc52\xc0\x83\x8d7he\x18+\xc0\\DC=\xf3b5\xc0\x1apL\xa2B\xee3\xc0iL\x84I\xb3\xb43\xc0u6\x9f[\x82}1\xc0\xd0S\xe8\xcbt\x7f5\xc0#\xcc\xb2\x9e\rf2\xc0\xb9$6\x12\xa8\x8f2\xc0\x1e\x97c\xe7\xf7s1\xc0\x00.W\x12\x8f\x1b-\xc0_\xfa\xb2\x8e/53\xc0P\xa08\xe7L\xc32\xc0\xb2\xdb\xa0\x85\xe3\xf32\xc0Zh?8_24\xc0r\xb1q1O\xd22\xc0\xc5\xaf\n\xd5\xfe{6\xc0\x81(\x7f\xc2a^6\xc0\xe3\x16`~Mf.\xc0IVi\xa0\xe9\xbc0\xc0)\xdc[h\xf7\xad2\xc0K\xedK\x92f#3\xc0\xdf\x17d\xebc\xdb3\xc0Mx\xc3\xb2z\xcb2\xc0\xe7\xf5\t\xf5\xf8B1\xc0l\x1d\xac\xa2\xa0g3\xc0G\x9e=\t\xbc>5\xc0\x13\xe2\xb1\xc6\x06\xdb6\xc0\xd8\xc2\xae|^\x84-\xc0\xf5\xaa\x0f\xa9B\x0b4\xc0\xab\x8bF9\x1c\x173\xc0\xc2\xae\x07~\x9d4/\xc0\xd9B\x12\xc0\xec\xdc5\xc0A\'rJ\xd3r4\xc0\xaf\x08\xaeoS\\3\xc0\x82\xed\x13,\xd7\x023\xc0D\xb4 \xc0i`2\xc0\x96\xe3t&\xfds2\xc0J\xe6\xe5e\xb2\xd13\xc0\xd1\xde\'\xaf\x10|4\xc0\x0e`\x17\x00\xd3\xf83\xc0@\xd8\xdd\x12\xc483\xc0\xd5\x84\x83_+\x9d4\xc0c\xe5\xecv\x83"2\xc0\x9bY\x96\xc0\xd8\xc62\xc0J\x7f\x98\xac/u3\xc0Q\x94\x1b\xec\x8004\xc0\x1dF3?\xe7\n4\xc0\xd5\xb1\xe5\xc6\xef\x8b1\xc0\x95\xf6\xf2\x185\xaf4\xc0K*\xd6%\x9eW\x17\xc0\x08%\x93\xa9\x0eS\x17\xc0\xa8Ht\xf5r\xf3,\xc0a\x95O\x1a\x9c\x084\xc0e\xf6\x91\t\x13\x063\xc0\xfb`\xc8h`\xb34\xc0\xa7\x8c\xa9\x8e\xaf\x1b4\xc0L}:\x1e\xc8$2\xc0n\xef\x96`\xe712\xc0x\xfcZ1I\xf6/\xc0\xa3\xae&\xe9 \x08/\xc0\x12<\xe40O\x1b2\xc0\x91*\xd5\xe3\xe8U2\xc0[e\xcc\xdf\xb8\x084\xc0\xa3\x1du\xe3\xea})\xc09V\xce\x88?R3\xc0\xd5\x06R\x1e\xa9~1\xc0\xbb\xc2\xdc\xa5\xeeh3\xc0\xb1M!\xc85\xc32\xc0"\x8e\xd9S\xa3\x002\xc0\xfcP\xd1\x83\x16V+\xc0,f\x0b\x19\xd6\x130\xc0\xc1\x8e1}o?4\xc0\xd2-{Q\xdeR4\xc0\xb5\xbf\xf6TLZ1\xc0\x88\\;v\xa4\x0e3\xc0\xcbi\xd1\x93=\xfb3\xc0\x9a\x89\x93x\t\x163\xc0\xbc\xf8-a\x98\xe04\xc0i\x88\x9a\xd0\xaa\xd26\xc0\xe8\xb1\x11#\xae-3\xc0\xf39a\xd1~\xd22\xc0dC\x08d\xa4\x0e2\xc0\x14g\x14\x99n\t-\xc0/b\xe2\x07u\x110\xc0\xd6\x94\xb9c\x0e\x842\xc0\'\xa7\x7f#\x83\xda0\xc0\xfd\x10\x03\x9enT3\xc0\xce\xb6\xf1c\xe6.5\xc0pQg>\x9b+4\xc0\xc4\xb2f\x8f\x12U2\xc0\xf02\xc3\xf2\'\xaf/\xc0\x1a#C\x16\x9641\xc0b(\x89k\xa2\x965\xc0\x14\xb5#9\xbc\x913\xc0\x90\xab\x85\xbbj\xdb2\xc0a\x01\x96\xd2\xf8E5\xc0_\xf7^\x1e\x8e\x061\xc0\xab\xe1G\xb3\x15(4\xc0\x9d\xc8\'+\x00\xe30\xc0\x8a]u`e\x1d3\xc06WYD\xf8d0\xc0\xa0\xc8i\xa6/J2\xc0x#1\x05\xe2\xf92\xc0]\x0c\xbeE\xe6\x083\xc0\xed\x7f;\x7f*\xea,\xc0\x9aG\x15\xda\xd2f4\xc0\xa7>\xef\x8e\x8b\x814\xc0\xf5*\xa2\r1\x922\xc0\xc1y\r\x11I\xad6\xc0\x9c\x0bN\x85\x1e52\xc0\xc2iZ\xf6\xa9Y3\xc0\xf4k\x99nX\xcf/\xc0v\xe7l+%P/\xc0\x84\xbe\xe6\x8bmT7\xc0X\x8d\xbf\xef\xe8\xf54\xc0\x1bS=\x90x\'3\xc0\xd2\x07\xf2\x11s\xbb6\xc0\xdd\x07\x04\xfb8\xd52\xc0\x8cI\xb1\xd6\xd4\xf52\xc0\x17\xcd\x0e?\x1054\xc0\xf6\xfe\xaf[\x99\xc8.\xc0\x92R\xb3\xea\xf5\xa25\xc0qc\x9eWQc\x12\xc0\xc6\x87\x03v\x9am1\xc0j&l\x19\x1e\xc62\xc0\xd7\xfb\x9eS2(1\xc0\xc8A\xf8p\x9er1\xc0\xa2\xa2\x16\x16\xf6\x9a4\xc0j\xb4\xfcq\x9552\xc0\xae\xceIV\xfd\x1c4\xc0\x86uQ9[\n2\xc0\x83\xb5T\x08\x89^5\xc0n~A]z\xe42\xc0q\xbe\x14\x90\xa9\xf04\xc0\xfa\xc2Y\x8c\xcd&4\xc0\x90\xe5yi\x90G3\xc0h\xf7\xa5\x98Yx4\xc0\xe4b\xc9\x0c\x1f>2\xc0\x0ce\xb0\xd5\x15p2\xc0\xd7+\xc9D\x1ak5\xc0\x0b\xf5=n\'\xf62\xc0\xa5Y\x8bT]\x7f5\xc0\xff\x1eA\xebtk-\xc0\x80\x82\xf2\x1c\x89\xe22\xc0vc\x06@\xad\xd9/\xc0\xcb\xe4\x0b\xd8\xdc\x180\xc0mxdM\x0f@2\xc0\xfb\xc0\xb9\xacV\xbc4\xc0\x08d+\xcf1a5\xc0\x8cQ\xa7_\xd2\x0c5\xc0\x15}9zlH8\xc0\x91$\x08<Ic6\xc0\x06n\xcaL\xf0e2\xc0\xb6\x9a\xealD\xc8/\xc0\xc5\x0e`\xa1Kv5\xc0\xd4\x9aS\xc5\xf2\xee/\xc0/\xfe;\xae\x8a\x075\xc0x{*\xe8\xfc\xc73\xc0S%\xae\xf0\xe6\x0c/\xc0=\xcd\xbf\xedsk1\xc0&\xa2z\x9b\xb2,5\xc0\xbe\x9d8\xa7\x9b}3\xc0\xb8\x9dw\xe5K\x144\xc0qD81\x0c)2\xc0\xe09\x88<$\xf22\xc0|\xed\'a\xcf\xea2\xc0\xb0\xd73$\xec\xca3\xc0uf\xf8\xe4Y\x032\xc0\x90Q\x07\xa7a\x082\xc0\xaeB.\xfb\xccD7\xc0\x9att\x82\xf0\xd66\xc0Y\xe3\xd6\xa2\x1f\x931\xc0\x85\xc1\xe5\x0e,w4\xc0\xfa\xc5,\x84\xca\xac2\xc0|\x07sra\xd84\xc0\xd2\x10[s\xa2\xb01\xc0\xaf\xfd\xf3;u\xfd0\xc0\n\x05/\xbf\x8d\xa92\xc0\xc5\xb1\x19\x1b\xf0%4\xc0=\x8c\x16\xd6\xb2X4\xc0\x18\xc2\xce\xdb\x1a\xa04\xc0\x1c\xbd\x13\x9e1\xe34\xc0y@\x1b\xc2\x96\xdd/\xc0\xb8\xe9\xdb\x15Z92\xc0\x87\x92ns\x04I4\xc0&+\xfe,J\xb61\xc0Kg\xe6\xf1j\xa23\xc07\xa8\xc7\x0fy\x9d1\xc0\xb3`\xa2\'fP4\xc0\x8b\x95g\xb0\xb0s3\xc0{\xbbP\x05\xca\xaf2\xc0\xaa\x7f\xc4!\xc9\x182\xc05\xef\x0c\x14(\xa21\xc0\x9a\x8c\xe7\xeb\xc2\xc42\xc0\x84\xd0\xcf\xe4\x13\xf82\xc0a\xf8\xbb\x12\xc0\xfc2\xc0\xf2\x98\xd8?B\x0e4\xc0\xe1\xc8\x17"\xec;3\xc0\x0b\xc7\xf7Nv\x064\xc0\xf0I5\x02\x80~6\xc0\x13\xccs\x89\xa7\xe56\xc0"\x8e\xb7\xb4H\x9f1\xc0\xbc\xf7\xc7\xc2\xa2\xef4\xc0d\xff\x13\x8e\xdf:3\xc0:\x1e\x93\xa8\x05\xb62\xc0R$f{kj7\xc0\xef\xb1\xcaO\x98]3\xc0\x89\x1a\xb3@,[3\xc0\x82\x10\xb6i\xc0t0\xc0o\xfbi\x92\xe9\x04/\xc0\xfa\xa4\xd2\x02\x037/\xc0\xf0\xbfHS?W3\xc0\xc7\x8e\nu\xd1*3\xc0\xa2\xed\x18\xa2B\xa20\xc0q\xfabQ?\xb42\xc0\xab\xdb\xb9\xaf\x8b\xc81\xc0H\x9d\x99\\+]3\xc0\xf7X\x9e\x0en\x083\xc0\xa7\xe8\x80\xd5\n\x996\xc0!(\x89A\x9d\xf41\xc0\xbd\xea\xfa\x8a\x9953\xc0\xd8\\HN>\xb11\xc0^\x12\xeavj\xbc3\xc0\xa2\xa8\xca=M\xbd.\xc0\xd9\xf7WQ\x9e\x064\xc0\x8b,\xd9|Lv3\xc0\xa6\x9cC\x7fz\x8e2\xc0\x97<\xb9\xbc\xb8U/\xc0>\xf6\x8f\x94\x98\x9c1\xc0G\xf0\x93\xe7\x8703\xc0\x030\x89$\xffb3\xc0\x13\xa1\xf9\xdf+\x9a%\xc0G\xbb%\xca\xfb\xfa5\xc0\x12\xcc\xd1\\CK4\xc0\xb2\xe6\xd6\xa6#\xc9\x13\xc0\xa3\xb8\xf3\x83\xb9:3\xc0\xacn#/S\xd33\xc06L\x97{\x9d\xff0\xc0\x12\xeb\xddc\xfa\x9d0\xc0\xd5\x05\xeb\xa2\xb9\x0e7\xc0\xed2*\xafH\x92/\xc03\xe8-\xde\xb9B3\xc03\\\xa1\xbe\xb3\x15/\xc0\x1bQ\xed+-\x123\xc0W\x90\x81T\xb6\xe12\xc0l,\x02I\x93f3\xc0\x91\xf5h3 ]3\xc0\xdc\xfc\x9bS\xce}6\xc0Vu*\x86k%3\xc0\xf4\xfc\x88\xe5l+3\xc0\xd0\xb3\xaf\x7fo\'3\xc0\x92\xb16\xef\xc603\xc0FLf\x82\x83\xb23\xc0?T)W\xca\xa92\xc05\x87\xb6@\xe0\xf03\xc0\x024x\tE\x923\xc0\xa5\x9ex\xec\xb9W7\xc0|\x04\xf7\xf7\x92\x7f2\xc0d}G\xfdk\x021\xc0\x91\xb4\xe6\'\xb7d3\xc0j %J\xaa\x1f3\xc0\x05\x80\xd2n\xcd\r3\xc0\xff\x0f\x86{b\xd32\xc0\xca9^\x0c\xaa\x071\xc0\xe4(\x0f\x8c\x12\xd90\xc0\xdc\xd7g#\xb7\xcb/\xc0cAh\xf7\xcc@7\xc0\xc9b\xb3V\xfc\x033\xc0%\x9c\x9d\xdf \x8d3\xc0^4\x92.Gb3\xc0\xb1\to\xd4\\?3\xc0+\x136\r\x87\xdc3\xc0\x07u\x9f<\x1b\xe7.\xc0@ko-\x8d\x8c4\xc0*\xe7e\x17\xc4u5\xc0q\xb0RM\xa8_5\xc0\xc5R\x93P\xa7\x83-\xc0\x0e\xbb\xe7#\x19\x1b3\xc0lD\xd6\x0eM\x8f2\xc0h\xc4q\xa8\xf3k3\xc0\xd6\xbf\xb0\xa7q\x7f2\xc0\x89\x92\xddqt\x123\xc0\xf5\x99\x0f\xe6\x97s6\xc0!\x1e\x17Y\xc1\x964\xc0\xf8G\xa8}8\x0f0\xc0a\xda\xaf\xf8\x8e-4\xc0\xc1\x0b\xa5\x16\xa3x5\xc0c\xb8?_\xdc\xfa1\xc0\x92\xae\x7f\x0e\x97\x8f3\xc0k\x073\xb6\x88\xb16\xc0\xc4\xa4\xcf\xee\x17?0\xc0b"\x07\xde\x06=3\xc0rE\x02\x1f\x93\x8c3\xc0\xed]\xa8@\xf4x6\xc0o\xbeb\xdc-e3\xc0H\xd5t_H\xa42\xc0\xd7F\x1b\x0b\x92\x912\xc0\x11\xd3F\x03\x85\xd13\xc0\x13\x1f\xc7\xa6\xab\xa12\xc0\xe4\x16\x90\x1b\xc0)+\xc0a@\x02\xd70^3\xc0Ju\xa2\x12r$2\xc0\xffb\x84\xd0nE3\xc0\x9c\xd8\x1c\xcb\x88F5\xc07|\x90\x8a8\x074\xc0\x04\xf2\xf9\x8f\xf9,3\xc0\x00\xb3\x81\xe3eq2\xc0o/4\xd0\'\xc2/\xc0\x0f\x86:\xc2\xe093\xc0?vA\x82\xc7\xb91\xc0\xbb\xa0\xfa\xc3\xbb.4\xc0\x8bP\x11\xa3\xf9\xb76\xc0\\\x97\xfe\x8b\xea\x0f4\xc0\x80\xa3\xb4\x07\x02\x82-\xc0\x1c\xa0|\xe6\xe4L0\xc0\x87o@Y\xf2\xed1\xc08\x1a\x83\xc7\x07(3\xc0\xc7\xfa\x011\xeck3\xc0\x96\x01=\xeb\xea\x9f4\xc0\xc0\xadDcL\x8f-\xc0\x890o\x1f\xc0\x923\xc0\xf18\xa62B\\4\xc0\xed\xf1\xfa\x8dQ\x8e1\xc0\xf7S\xc4}z.3\xc0\xab\x89zBk\xda/\xc0\xa8B#\x85)\xef2\xc0\x1c\x9b\xd0\x023T4\xc0\xc5O\x1b\xc7i/2\xc0\x93\xdaB\xa4 {2\xc0)\xa0\xa3\xabQ\xae2\xc0]tN\x17f\xe21\xc0\xc6\t\x0f\x15\xc0n4\xc0BsQ\xdd\xe0\x030\xc0\xf0\xf2\xc4\x02\xf7\x812\xc0\x89\xf8l3\xce\xe22\xc0K\x12O\x9f\xe4e-\xc0H\xf9\xfe\xbaMV2\xc0\x99+\xecd0\xf21\xc0\xb8~UH\xfc\x8a3\xc0\xca\xe0\xed\x86\x86\x18/\xc0\xbfdFI1\xbc1\xc0\xad\xd8X\t\x87^2\xc0:?/}\x0fZ4\xc0B\x17W\x1c\x99\x087\xc0l\x9d\xd8\xb5SV-\xc0\x06\xc5\xec;\xa2\xe92\xc0\xe3\x08\x1e\xbd)\x883\xc0t\xc1W\x18zq2\xc0A\x8ail\xb0$2\xc0\xcf\x8d\xa8&\xa1\x9b2\xc0So\xdaV\xe5-3\xc05\xc9"*\x1a\x7f4\xc0%\x1e\x12\xba\xbc47\xc0\xbfs\'k\xf6r2\xc0\x19\x87\x00\xf3\xe8`-\xc0\xcbB+h2\xd7/\xc0\xa5\xab\xfdn\xe2\x9c3\xc0\xbb\x9a\\\x9a\t\xbc4\xc0\x19\xd0/\xbd\x85i2\xc0\x1bI\\\x8e\xd1\x0f3\xc0\x13\x12\x9fB!\xb2.\xc0\xb8T\x10D\xa7\x0b4\xc0 \x05\x84\x08\x13#3\xc0*\xa7m\x97\xc522\xc0\xecL\xff\x8d\x08+7\xc0\xfcw\xfe\xc0\x91\xa03\xc0"[\x15\x98\xbfj3\xc0}\xc7\x08m)\x064\xc0s\xc3\xa62\xff13\xc0\xe7\x85_\x93\x8b\xa05\xc0*#\x85\xbb\xe1\x125\xc0\x89=Ljv7-\xc0\xf0@p\x94"u3\xc0p{\xc2\xd0\x87\x7f2\xc0\xeaq4\xda\r\xbd2\xc0\xfc}[a\xdf\xda.\xc0>\xd3\x1b\xee\x95:4\xc0\xec\x00e\x953a/\xc0O\xe3\x14\x9a\xc5\xce2\xc0g\xbe\xa8\xfaN\x8d3\xc0\xba_\x89\x04\x1b93\xc0j\x0f\xc2N\x1c-2\xc0\x83Sw\x10\xe6\x072\xc0jPN\x8d\x05\xdd3\xc0{\xd3\xb6\xb42\x044\xc0\xafv[\x0fP\x040\xc0\xfcn\xb14-d3\xc0G\xdd\x7f\x9e-\xb20\xc06\xeb\xf6\xa3\xdb\xf52\xc0\xeb*\xaa\xef\xa3x2\xc0\xef8|PFE4\xc0\xc9\xe2C&\x19\x933\xc0\xbc\xf8\x06\xa5\xcbx4\xc0\x86\xf8\xa2\x13\xcbK3\xc0\x1b\xbf\xc5\x9epA2\xc0\xdd/\xc1V\x13N5\xc0\x9c\x86Gg\x11\x91/\xc0\xa8)5\x96\xd2m3\xc0\x06o\x9bM{U3\xc0\xea,;\x8fCb2\xc0W\xa1\x9f\xa3\xcd\xa42\xc0\xf3\x08*=\xb6\xfd3\xc0S\xf0Q\xb8\xe5L3\xc0\xdb\x07\xdd\xc6?\x9c-\xc0\x8f) \x12\xa9\xec5\xc0\xf1\x8e\xe7\xc6\xd79/\xc0H\x8a\xe2\xbf\xbfy2\xc0\x06\xaf\xc1\xae^}3\xc0\xcd\x00)\x08$b5\xc0\xd3(\xfer\xb9\xa3-\xc0\xc3\xd8\xaa\x07\x95\xaa3\xc0u=\x85\xd6h\x880\xc0\'\x1dw\xc3\xd3\xdf5\xc0\x9b\xd1@ \x07\xdd5\xc0\x06iTP\x8d\xa33\xc0\x8ae\xee\xb0 S3\xc0\x82\x04\xb1\x96\x98E.\xc07G\xbe\x1b\x8d\x81-\xc0\xd5eE\xe8:\xf72\xc0\xbd\x04\x94\xd3-\xe71\xc0\xc5\xdb],\xa774\xc03\xb3a?\xb5\xd51\xc04\x89S\xf9\x02\xea3\xc0Xv\xa6MCB3\xc0\xad\x1a\xc6m\x8ar4\xc0\xb4\xb1`\x12{\x893\xc0\xfez\x9c\xe8\t\xba3\xc0\xc0\xf4.&\x8c\xb52\xc0\x94i\x89\xb2\xcd\xea1\xc0\x7fZ}\xcfX\x1e-\xc0\xe8\x1d|\xd8\xf0\xce2\xc0/\xda\x9b\xa8\x88\xd2-\xc0-\xa5!\xb6U\xd91\xc0\x9e\x88n.\x1dQ4\xc0B\xd8\x0e\x17\x84\xab2\xc0\xa0|\xd7\xfb\x96\x97-\xc0\x1c\xd5?\xc3\xdf\x057\xc0G@\xe5\xb1\x9e\xdf2\xc0\xb0M\x17\xaf/*/\xc0C\xc1\xb3\xc4\xe1X/\xc0\x1a0\xf5{\xc2\xb51\xc0i{F\xd6\xb1\xd53\xc0\x12\x1b\xf1\x0c\x88h4\xc05\xe56\x96\x043/\xc0\xd2X\xcb\xabm\x055\xc0\xb9\xd6O1\xc4\xc41\xc0\x99\x1d\xd7\x8fm\x8d2\xc0f\xd7\x85}\x8cn3\xc01\xc0\'\x12\x88T3\xc0\xb6\xf8\xd2t\xd4\xb43\xc0\x9f\xd9\x8c\xe4\xb2\xa93\xc0\xa7\x95k\xadu\xa3-\xc0\x07\x1dT\xbd\xba\x1f5\xc0\xb1.]k\xcdj2\xc0\xc3nj\xf4]\x7f3\xc0\xe0\xf7}\xbe\x04\\/\xc0l\xad\x93\xc7r\xdd/\xc0\x19\xd8\x8b\xbcP83\xc0?\r\x12\xa4\x9e\xb32\xc0\xa09\xb8#je2\xc0\\\xe8p\x9e\x81\xff2\xc0\xd1\x844G\xf0y3\xc0/H\x98\xa1\xaa\xa73\xc0\xcbt,\xcf\x9a\xb44\xc0A\x1d,\xe0\x95]/\xc0\xdd2\xb7i\x97[4\xc0Pwf\xcfu\xdf/\xc0\xbc\xad\xb0\xc5/S4\xc0\xc6\x1aFs\xcc\xe41\xc0\x10\x82\x97\x11\xf7\xe01\xc0&O\xc7\xb0\xae\xa92\xc0\x9bl\x94KH\x9a5\xc0\xb9\xaby}\xa1x3\xc0\x1cKr\x869\x8b2\xc0\x83\xc8V\x04\x1b\xcd3\xc0\xdb d\xab8P3\xc0\x9f\xbf!J)\x145\xc0\x14n\x88\xb7\xac\xa76\xc08\x83\xb4p\x86c0\xc0\x82L\x05\xf4\xcdM3\xc0\x16\xdb\x94e\xc9\x18-\xc09\x88\xbe\xf1}\x813\xc0\xe5\x9d\xc3\xa2\xf9\xbd3\xc0\xecT\xd15!\xf9/\xc0\xba\xc8(\xcd\x8aI0\xc0\x01\x97\x9e\x11a\xef/\xc0\x9b\x03{/\xa1\xec.\xc0\x8bu;5\xf1\xe0/\xc0\xfb\x16\xad\xc4{\xf73\xc0U\x93>Q^\xe41\xc0\x8c\x85\x94~\xe6\x116\xc0\xe7\xdb\x9c\x19\xa834\xc0\xd5\xe5\x82d\x9d+6\xc03\xc9rH\x00W2\xc0\xe6\xa6]"U]3\xc0\x05S\x7f\xc0yt3\xc0\xd9\xa76\xb2#\x193\xc0\x9e\xc4\x1e\x8f\x01\x1f5\xc0\x18w\xf0A>:6\xc0\xed\xf8\xb0\x97\x0e-6\xc0\x16o\xd3u\xc2\xf43\xc0h\xc7\xa3]H\xc42\xc0\x1a\xab!\xe2B13\xc0\x1a_\x90\x06.q1\xc0SU\x90;d\x843\xc0\x0b\xe1\x1a\x1e\x14\x063\xc0\x15\xe3tDg\xbe4\xc0\xd6\xeb9\x9c\xfbv+\xc0\xb9\xc9\xcc\xe8C\x8c0\xc0\xb9|\xfe\xc2v\xe92\xc0TH\xfe\x8e\x04(5\xc0\xe1v\xfaj\xcc\x1c6\xc0Ve\xfc\xa0\xb8\xd12\xc0\x9e:eN\xf9G3\xc0"\xb3\xe6\xcc\x02U4\xc0X\xf0\xc9\x83\x13\xa0-\xc0!\xcd`x\xe2\\/\xc0!q\x96\xbc,U/\xc0\x83\xb4\x17\xa0^\\2\xc0\xff\xd2K]Z\x11/\xc0A\xccu\xdd\x99\xe3-\xc0\x02.\xfa<\x86d5\xc0\xc8\x9d%\xfa\xec\xe21\xc0f\x8d\x1e1E\xe34\xc0\x9f\xb1\x1f\xa6p\x181\xc0\xe6\xe6\x91\x8b\x83\xa7-\xc0&\xb4A\xf8t\x8e/\xc0E\xd8\xd6\xe1\x81\x1b2\xc0\x9c&Y\xc3\x8d\x014\xc0\x84$\x18\x029\x014\xc03\xa3M\xc1\xb1\xa7-\xc0\x1f\xc6\xc98\x89Y2\xc0\x1d\xd7\xc6d^\xd43\xc0\x00\xd4j\xea\x00\xc32\xc0\x17\xfd\xa4e\tU3\xc0\xac\x12\x18\xae\xc8\x161\xc0F\xd3\xee\xda\x1e\xe71\xc0\xe3\x07\xad\xae\xa7\xa63\xc0\x92\xa1G\x8b1\xf13\xc0\xb3\xb7\x8e\xe3^\x96/\xc0\x9eos\xf6\xdax5\xc0p\x13\x9dfz\xc7/\xc0^+\xf2Cze4\xc0\xd8R-\xa7\x93\xa9-\xc0\x8d(\xbe\xa6\xf624\xc0<</:eK3\xc01i\x9f0C\xde0\xc0u.\xe8}\xad\x05/\xc0\xb2\x7f\xe2:\x0b\x9f2\xc0QKp\xf7\x84\xc42\xc0\xe7LA%7\xaa4\xc0\xb7\xac]\x03n\x032\xc0\x02\xef\xbd|\xb9\xcd/\xc0\\\xa0I\xd1w)3\xc0\x1a9\x18u\x8aC5\xc0\xe4\xa8\xbfW\xf1\xe82\xc0\x13\xe2\xaf\xbb\x13\xfe.\xc0\xb9\xda4E\xed\x0c3\xc0>\x92\xe7\xa4,\xb02\xc0\x0eq\xfc|\xa9\x1a2\xc0\x9ft\xde\x15\xee\xaa0\xc0\xe0\x02\x108\xfaY3\xc0_\xfa\xe3!\x80\xa0.\xc0X\xfez\xd4\xb8\xec2\xc0\xa8E|\xfb\xac\x0f3\xc0o\xcc\x10\xd5\x1e\x10.\xc0\r\x8aG\xb0\x00\xb80\xc06\n\\\x19\xdd\xf32\xc0\xddmEz\x9d\xe82\xc0E\xfaa\x9b^\xf9.\xc0\xaf\x00\x00`\x11\xfd1\xc0/\xc0\x9d\xeb\x06\xfe2\xc0%\x0c\xfa/\xf1\xf91\xc0\x1c\x1a\xab\xefk\xf72\xc0a\xc2\x8f\x14\xbc\xa95\xc0;&\'l\xe2\xec,\xc0n!J\xc1\x03\x8e3\xc0\x90\x91\xb4x\xcbG3\xc0\xac\x7f\xe4\xc4\x9e\xbe3\xc0\x89\x8c\xc3\xed\x93\x8e3\xc0@\x98Z\x1dZ[/\xc0\x87"e\x03\xad\xb8/\xc0\x84\xa1$/\xf7\xa93\xc0L3\x92\xc9\xdd#3\xc0\xad@U\xe2\xfbE4\xc0\xdb\x88\x97\x95\x1e/3\xc0\xc2\xe4\x17\x9aU\xf32\xc0%{\xd8U\xf7\xff2\xc0\x15\x06\xaa\xf6\xb7\xf91\xc0xnya\x05 3\xc0,\xaf}\xc7\xec\x992\xc0\xef]\x0c\x97\x17\x186\xc00\xcbR\x8a\x12\x96/\xc0\x9c\x8f\x1b\x15\x8d\x960\xc0\xa5\xc8\x84z\xdc\\3\xc0\xbc\xaa"\xb6\xf3~3\xc0CV\xc1\xd0\xa264\xc0\x06\xbd\xc8\xae\x0f\xce0\xc0\xe9\xd5\x7fn\xc7S3\xc0gx^c\x15\x121\xc0\xdf\xd4\x02%\xb7\xf85\xc0\x00d\x9e7bX/\xc0\x8c}\xb9\xfa\x03g4\xc0\x17~\xbe\x9bY\xa81\xc0I;R\x87\x05\x012\xc06k\xf7\xf4\x7f\x081\xc0?\x03\xa7\xd7WU4\xc0 \x90]\xbd\xd0\x053\xc0\xcdd\xd3<\xe3P2\xc0\x9a \x82\xa7\xb8d5\xc0\xaa\x90~\xa5VC3\xc0\x9a\xe17)\x04\x98/\xc0\x9c\xc9Wv\xc9\xc63\xc0\xde\xb8\x18p\x93\xf53\xc0\xb6\x009%/$1\xc0~\xd8\xb3}2\x003\xc0~&~\xcc\xb5\x8a/\xc0\xd6\x1e\x8c<$_2\xc0\x06}\xdd\\E\xf94\xc0\x99\x85\xe5q\xa7\x8a3\xc0\x1bn\xb5\xb9L\r2\xc0\xe8\x03\x1a\xe8\x80\xe10\xc0\x96\xb4\xa2\xf8\x87\x182\xc0/5i\xd6\x9e\x063\xc0K\xd5yB8\x8e3\xc0\xd4b\x01;c\x075\xc0v\xae\xdf\xd5.\x9e5\xc0\xc8\xee\x0b\xfbC\xd3.\xc0\xf6v\x94\xdf<\'6\xc0\xcb\x80@\xa2m\x022\xc0\xc42\xc2\t\xff\x1b2\xc0o\x0e\xce~MM4\xc0k}zJyM2\xc01\xa7\xdf\xbe\x8c\x913\xc0\x1c0\x1d\x8b\xcae3\xc0C\xad\xa0"\xfd\xfe2\xc0O\xe5\xa1\x88\x8b\x852\xc0\x1d\x88\xdc\x80\x0b\x99-\xc0\x94y\x86\x1f\x86;2\xc0`4W\xd4v%3\xc0\xce\xe4DU\xa0\xe2/\xc0<\xcf\x82\x06\xe6\x0c2\xc0\xe6\x811\x84N\xaf3\xc09\xcf\x01\\\xa2\xa83\xc0\xfd\xe2<\x98\x0c\xa75\xc0\x07\x12\x19:\xc695\xc0\x93\xf6\xf3\x93\x85\xe51\xc0M.6y9\xf9/\xc0\x1d\xf2\x96C\xe3=3\xc0\xc3j\x16\x81\xce82\xc0\xe40\t\x01\x8a22\xc0\xc0\x07K7\xc1\x0c0\xc0)m\x96\xa0\'$3\xc0}\xd1\xfe\r\xddq4\xc0$\x190W\x0fG2\xc0L\x87\x11\xb0\x98\x97-\xc0\xf9\xd2"}\x8233\xc00\x0f>E\x94\xe91\xc0&\xca\xe3\x8a\x1c\x8c5\xc0\xc9\x1b\xcf\xaa7\xb24\xc0\xdf\xaf\xdb!k\x052\xc0,>\x87\xac0\xac4\xc0\xb1Z\xbb\x91\x8442\xc0Oi\xcd\x18\xa8&3\xc0\xf1\xecJ:\xc2,3\xc0J\xa9\x17\xff\xc3\xc33\xc0\x8dZ\x17Q\xbc\xce4\xc0m\xce\xbf\'\x03C3\xc0U\x83-\xa1\xd9\xfd1\xc0Y\xaa\x92\x8a*\xfb3\xc0\xab\x98\xb5\xd9{\x9c1\xc0\x91\xa1E\xf2\x15E/\xc0\x01\x94\xab\xb1\xa6G4\xc0V\xa7\xfe\x98\xff)3\xc0[\xba\x86\x8e\xb8\xd50\xc0\xd5\xdd\xb0\x9f&64\xc0\xec\xb0m\xe0\xb6#3\xc0\x8eA\x17N\xf6\x984\xc0*y}5\t\xf54\xc0|@!>\x15\xf11\xc0\x96\x03\xd6\x90\xf5\x103\xc0H\nu\xd6\x8d\xb3-\xc0\xd9\x0e\xf7*\xea\x81-\xc0S\xf8&\xaa\xa0\xd61\xc0\x85.\x01\x16Q\x866\xc0\x90\xd4p\x17p\x7f/\xc0i\xab!\x1a*\xf31\xc0b\x98\xe8\xce,\t2\xc0\xee\x99A\x05\x7f\x883\xc0\x808S\xd7\xcfG6\xc0\x0e*\xa7i4\x8a4\xc0\x86\xf4\xf5\xc4\xec\x1f4\xc0\xa6\xb1C\x0c\x8a\xb50\xc0\xd8\x14\xa3\xaa|\xd22\xc0\xa0\xc4a\xc3n\xf71\xc0\xe8^\x14\xfb\xe8\xfe1\xc0\xd8\xccmt\xde*4\xc0\xd8X\xc0\x87\xed~4\xc0\x04\x1f\xdd\xa3\xcb\x194\xc0\xee\xcf\xb3\x90\xa685\xc0\x80\xcd<\xd9\x15\xdc2\xc0\xe3A#v\'H4\xc0\x95\xf8B74*3\xc0\xca\x1f\xa1\xb9\xb9K4\xc0\x91+$!m\xc1/\xc0t\x81p\xfd\x92I5\xc0\xa1br?\x85a4\xc0^\x9d\x97\xb5J\x1f1\xc0\x16A\xd0 /\x1a4\xc0\xd9\xb2\xed\x88L$2\xc0D,\xce\x9eqO1\xc0)\xedqk\xafZ5\xc0F^TG9\x162\xc0[\x9f\xa9\x96:\xf97\xc0\xb3\x04\x1e\xf7\xadS/\xc0\xd7\xc5\x1e\x18\xca\xac3\xc0*jb(\xcb\xe21\xc0\xd8\x17\xfc\xefQ\xdc2\xc0\x05zE\xeb\x19\xbb3\xc0\xac\x8a\xae\xac\xe8\x084\xc0l\xa5\xf5x\xe4f/\xc0s&\x0f\x1e\x1d\x9b-\xc0\xc3V\x0f\xbdh~3\xc0\xb2\x8b&\xe8\xaa"4\xc0\xf3\xc7\x0e/\xc7R2\xc0\xcc1\x7f(4\xa2-\xc0\x12:\xe3\xb3R*5\xc0\xa6\x07\xca\x9d\xcd\xf03\xc0:^\xc6\xba\xd3\xed3\xc0>\xc7H&\xca\xe11\xc0=]\x13\xd9z\x80.\xc0M\x948\x80\xdf\xad2\xc0\xa25Z\x14z\x082\xc0\xfe\xde\x13\xd2\xf7F1\xc0\xe3M\x8e\x88\x19\x1b2\xc0\x8e\x0e\xa8q\x05`2\xc0\xf4\x1d\x94\x92\x16\xb45\xc0]\x82\xbcR\xad\xa1/\xc0X\xe6#\xe9\xec\xda3\xc0E\xb0k`?k4\xc0\xa0 *Lz33\xc0\xb6\x1a\xd1\x19\x04B2\xc0.\xe2\xea1\x8a\x0c3\xc0#\x9c\xf4N\x92\x870\xc0\xde\xf3\xb6x\x80\xf43\xc0\x89\x80Z\xed\xde&5\xc0\xeb\xf3\xa8\x90r\xd03\xc0R\xae\xac3\xf3\xc9-\xc0\xe0\xefB\xc6\xec\xdb2\xc0l\xd9F\xff\xbb\xdf3\xc0\x01\x93\x98\xafO^4\xc0\x99\x1e{[]\xfc2\xc00\r\xc8\xab\xa8+5\xc0>\xcbq\xf0\x10(5\xc0\x86\xf5q\xc1\x93n/\xc0q\xfa\xe2\xa0&\xc1 \xc0\xd1\xed\x16\x13\x1cZ/\xc0\xe6m\xff\xfa=\xb02\xc0\xfd9\x80\x1b\xc7S5\xc0;e\xf2\x9a\x84\x103\xc0\x7f\xbd\x91h-\xfd2\xc0\x9d\xa4\nR\xc6\xaf3\xc0\xb2Q\x0fu\x03\xe74\xc0\xce\x01\xec7\xc3A0\xc0\x92]\x92\xd3X\xc43\xc0\xac}\xb2\xebL\xa04\xc0\xc3\x85\x9e\x16\x17\x8f2\xc0\xb7\xbcX\xba\xdd84\xc0\n\xd9m\xd4:\xd2-\xc0\x98\xf1\xb4\x82\x9d\xb93\xc0R!^\t]\xeb2\xc0\xf5b\x1b\x1b\x9b\x153\xc0\xb6\x04l\xbe\xf7 3\xc0\x97\xd9\x03\x9agZ3\xc0^\xfa\xe6}\x1c>2\xc0\x93T\x85\x8f\x80\xec2\xc0\x0c\xdc\xc5\x15b\xcf3\xc06`\x1b\r\\\xbb2\xc0^I\r^P(5\xc0V~\x8bD\xe4\xb42\xc0*\xe0;Q\x85\x082\xc0be\xcf\x9c\x08\xb74\xc0\xcf\xb6\x02"\xaa\x006\xc0\xd2\x95C\xc1\xc9:5\xc0\x97\xcf\xcb\xf8\x1e\x883\xc0\x19z\x81$\xf6\xc14\xc0\xb2a\xfev\x13\xf54\xc0\xab\xad-\xcbD\xa22\xc0\xfd\x1bn\xf1\xf1\xf62\xc0\xff\no\xb8jT3\xc0\xe0\xe7\xe3\x8c\x99\x0e4\xc01\xba\xe2+\xe8_/\xc0\x90\xfc\xa8\xb3A=5\xc0\xf3M<z\xaa\x9e.\xc0\x90Ne\x87\xb6\xb34\xc0!\xd6\xc3?\xa4\x103\xc0[*\x1dc\xc4V2\xc02\x02\x1a\xfd\x12\x91.\xc0X\xa9\r\x16u\x1b5\xc0\xaf\xf1\r?Cd3\xc0\xddGx|\xf4E5\xc0\x82\x11\xd3_gS4\xc01\xe3\xee\x14\xe0\xac/\xc0\xc9\xccI\xa2\xca\xcd0\xc0k|\xf8\xab{\x013\xc0PF\xcdY\x8cf4\xc0\xe3\xa1\xfc)\x99P3\xc0\xa1\xd06}=k4\xc0P\x0c\x80\xb0c12\xc0f\xe3\x06\x9f@\x1a2\xc0y\x94\x18\x04\xb2\x9c0\xc0^\xa7\xbb\xf2Ms4\xc0&\xa0\xd2\x91\x11\x0c2\xc0\xd1\xff\xa5\xca@~5\xc0\xb5U\x7f\xb8)\xdc/\xc0\xab\xb2\xd6\x8aBh4\xc0H\xa9\xc3\x01\x96[4\xc0\x02\xfd\xaf\xcf\xd7\x9e0\xc0\xaf$c;,~4\xc0,6.\x9b\xee\x863\xc0\x0e\xbd\x8e\xb5p\xe7.\xc0s\x18\xc7Pl\x0c/\xc0\x17H\x83\xdc\xc793\xc0\xf9\x92*\xe2Ie/\xc0\x8b\xb1\xa5J9\xab.\xc0\xc5\xfa_\xadD"3\xc0)ZD<\x0b\x174\xc0;?p\xe9\xcb\xb22\xc0W\x89k\x1b"\x070\xc0\xcae\xc6\xcb.\x973\xc0\t;5\xb2&A3\xc0HYhhB34\xc0\xb4.\x1f\xf8sc2\xc00\x0fR2\x98#3\xc0\xe1J\x83\xaf\x8f?3\xc0\xc7\xccw\xb6\xca\x0b6\xc0y\x1en\x02\xc2\xaa2\xc0\xd9\x8av\xb9\x89(2\xc0i\xff|\x13\xc0\xe84\xc0\\\xf2J\rBR3\xc0\xa7~A\xfd\x95<4\xc0\xb0y\xca\xd7\xf924\xc0\xd62\xf5\xe5\x1e\xdc2\xc0\xac\xa4\x9cZo+3\xc0\xafk\xff\\\xc7\'4\xc0\xc6sI\\l\x84,\xc0cu}}"23\xc0\xfe\\r\xe2\x17\xd60\xc0=\x16&\xb2\x1a\x0f3\xc0=\xb4\xa9\xb3S^5\xc0\xb9\x97J$k\xf61\xc0\xce\xc2;x\xdb\x1c4\xc0\xeb\r\xech\xdfo3\xc0\xb8\x0f\x9e\xfcV\x1b0\xc0{<\x95\xc9\xfc\x0b4\xc0\x15F\x84[\x8c\x1d2\xc0#|*GL\x1a3\xc0\xd0\xd5f\xa9a\xec/\xc0\xac\xef\xaf\xe3\x95\xb53\xc0@\xd9k\xf1 \xfb2\xc0\xde\x82g\xb3\n\x0c0\xc0\xb2\x82\xfd\x05!\xdc4\xc0\xfa\xa3\x17.\xe7I5\xc0.e\x8bb.\x182\xc0\x1f\r\x00\xba(\xba.\xc0x\xb3\xaag\xfa\x853\xc0\xc6;\xf7\x1d\xdf*4\xc0=\x7f\x07\xd1\xa2\x8e4\xc0\xe2\x82\xbc\xa8\x1bH5\xc0\x13V\xfa\xe4]\xf71\xc0+\xfa{j\x15\x1d2\xc0\x15\x0c+x\x1e\xac4\xc0\xa0u\x02\x9d\xcb\x823\xc0\x9cVH\x17\xe0\xa21\xc0e^`\x90\xa8\xfe1\xc0t\xfe\xefH\xf270\xc0u\'\x8d@\xf4V5\xc0;\x8dGs3U4\xc0\xb9\x11\xc1g\x97\xfb1\xc0U)fG\x19"2\xc0\xcf{\x01\xa3{\xf42\xc0\x1fw\xf6We\xc33\xc0t\xf9]\xc2cC3\xc0\x03<,wp\xd52\xc0\xce\xbfg\xe8\xe7"3\xc0\xed\xafc\xc4\x05\xea3\xc0\xd7\xa9|U?L3\xc0\x9c\xb7\xa4\xd9\xd1\xc33\xc0\xf9\x10a\x1f\x1f\x1c4\xc0\x04k\x07^:\xad1\xc0}R\x99\xa7v\xf51\xc0\x82>\xc5\x12\r\x132\xc0\x0c\xf5\x1ez\xd1\xe22\xc0\x9f\x875c\xf5z/\xc0<\x0b\x1a:\xe9\xab3\xc0c#9\x05j,3\xc0Y\x0c\x9e\x86j\x843\xc0]\xf0|\x0e\x89-3\xc0E\xc3\xf5=\xfa\x0f2\xc0Iw\xfd\x18X\x074\xc0\x83\x12Ci\xb3U1\xc0\xac\x84T\xbaa\x934\xc0<\xff,\xce\xff\xf81\xc0Wc5r\x9f</\xc0^\xca#Ok\x0c6\xc0\xb0\x9d\xea\nZ\x1f3\xc0_;\x86\xed\xa5 3\xc0\x8d/Y\xae\x7f14\xc0h\x00\xbb\rz\x8a3\xc0\x05\xe8h\xbar\xc13\xc0a\x08\xbdJ\x05\xea5\xc0uUm\x8c\xbc\x9d1\xc0Ao\x96\x1e\x8b\x974\xc0\x1aB\xf0\xbaZ\x162\xc0}\x8a\xb6\xa6_03\xc0\x0b*\x04\x9f\xf1C3\xc0\xcf\x1f-\x1cv\x083\xc0\xb5,;\xca\xc8\xec,\xc0\xaa\xbc20c\xcb3\xc0\x8f\xb0z\xe50\xab3\xc0\x12m\xc0\x8c3&4\xc0C\'\x1f\xfd\x00\x124\xc0\x96~\xc3\xd6\xd0P7\xc0\x9f\x85\xf6\xbb\x0c\xf53\xc0\x1e\xd0\xf9\xe7\x00\xfd1\xc0h\xcb\x15.\xaa\x0c2\xc0,\xdb\x94\x18\xa5\x1a4\xc0\x95\xa4\xfa\xbe\x97\xe4.\xc0S\x8cK-\x96e/\xc0\xc31\x05\xe6\xa1!3\xc0l\r\x8c\x06\xd4\xe10\xc02\x02\xb01\xc7\x143\xc0\xbe\x87T9\xa7\x192\xc0\xf1\x13,\x16@m4\xc0\xc3zlt\x1c"3\xc0\x92\xe5\xf06\x06r0\xc01\xa7>\xbaIb0\xc0\xb7\x0f\x12\xfb\x9d~3\xc0P\x12Xv\x9b\xe83\xc0*\x93Y\x83\x9f"/\xc0\xcbV\xbe%\xb7\x173\xc0I\x1b\xfe\x92\xd3.4\xc0f\x19ZU\xfe\n5\xc0d^\xf6n}/2\xc0\xfc(\xb1)\x9f\xf31\xc00\x1d\xd8y}\x102\xc0\xb6hD?\xac\xa14\xc0\x16D\\\x9d\x04\xf13\xc0\x88\xdd\xe6\xd3\x1b\x1a0\xc0\xacH5\xc0|46\xc0Vg\x18\x12\xb3%2\xc0\xa5\x14~\x16Ly5\xc0\xeb\x9d\xaf\x16\xa7s5\xc0Y\xeec\n\xd2`/\xc0\xf7\xd1\'4\xcb\xbf3\xc0\x9e\x82m\xf1\x0f\xdd3\xc0\x00\xe5\xcc\x98\x80\xcb0\xc0\xd9\x8e-\xf1\xc414\xc0B\xdf$\xcf\x905/\xc0e\x10\xb9M\x1cz3\xc0\xc5r\x8e\xd7\x9b\x803\xc02vEp\xd8\x084\xc0\x8a\x88\xd5\xf1\xfc#2\xc0\xfc;\xac\xd8\x18\xf42\xc0""\x12\xe2\x9a[3\xc04_\x90\xca\xa3\xec3\xc0\x92"9\xf9\x8fO2\xc0\xa3\xe1\xd0\x05ho.\xc0\x1a\xa8\xcc\xb4\xa2\xdf3\xc0\xcd\xb0\x86\x89\xc1\xf24\xc03\xf3\xc9\xed\x00\x8b/\xc0\x06HF\x8d\xdf\x141\xc0p\x1d\x0b\x14\xb8:2\xc0 \xe4o\x91\xc9 /\xc0\x11J\x98\xb6,\x064\xc0\xf7\x13\xfd\x80\x96\x015\xc0\xc6\x920\xec=\xc90\xc0\xed\xee\xa0q\x90\xe13\xc0\xe3\xa0Ao$\xe93\xc0\xa8\xcd2rY\xed5\xc0\x01\x95cp\x11\x824\xc0)f\xed\xed#R2\xc0\t\xefr z\x0f4\xc0\x9b\x13\x96O\xbc\xa93\xc0\xec\x03\xf4\xe4\x90w3\xc0:e\xa7)gp3\xc0\x00\x815>\xf6\xb50\xc0\x8e\x9d]U\x1c)3\xc0\x13\x9b\xf8\xb9c\xe23\xc0\x84\xf1\x94\x14ZM2\xc0\xbc#V\xd4F72\xc0\xb2\x1c\x0ey/\x10/\xc07d\xe3\xd6~:2\xc0\xc2\x17\x92\xd5\xf4\x984\xc0\x9f{\x8b\xea!\x133\xc0\xcc\xb53\x91\xcb\xb60\xc0\xd4MR\x1e5k3\xc0>v"\xdfB\xde3\xc0\xa9\x85\x06\xb2\xba\xf24\xc0\x9b\xbf\x92\xd3\xe1N3\xc0]\xbb\xe2\xf9\t\xf72\xc0e\xe7"y)\xdd3\xc0\xc9\xd5\xda\'\xb5\x173\xc0\x08\xa1e\x81<\xf92\xc0\xc7\xaf\x04p\xb1$7\xc0<\x06\x83\xb5\xe2&3\xc0CCQ\xac\x9c\x934\xc0\x95k UT)3\xc0q.7\xf3\x00z4\xc0\x18\xcf\x1c\xde\xb4P3\xc0PG\x99\xe3\xba\xdf3\xc0GI\xca:\xf1\x8c4\xc0\xf0\x1cVG\xefa3\xc0|\xd8\xfa\x10\xee\xa64\xc0~f8^S_/\xc0\xc4\x02\x82\xf9P\xdc4\xc08M\x8c\x1ch\x1b3\xc0\xf3\x8a\xde\n\xe872\xc0\x9d\xdeX\x15\xea\xdf3\xc0\x1e(\x9a\xe5rd2\xc0\x12(\x99u\x18A3\xc0\x06\xa9\xea\xffI\x843\xc0\'s\xb9\xe5b\\0\xc0\xc1\x10\xfc\xe4\x90F4\xc0\xc7\x8b\xee\xe7{l3\xc0\x1bm3\xa0\r\x123\xc0E3\xe9\xd5\xfa%3\xc0B\xa8g^\xd0\x9e3\xc0\x10fwp\xa2\\4\xc0\x83\'G\xac\xe974\xc0h\x87F\xcd\\G3\xc0\xbb\xbe\xf4\xf6\xf2?3\xc0\x18\xf4\xacs\xbd\xe03\xc0q\xd8\xc8\x11\x03D2\xc0\xcf\xd4\x17l~\xff3\xc0w \xc4\xa2\n\xe53\xc0\xd6\x92f\xa8C^4\xc0\x83\x82\xe3%\x8f\x88.\xc0/R\xa0\x81\xd5D3\xc0r\xe0\xdeA\xab13\xc0\\\x92+Qt)3\xc0{_[\xaduV4\xc0f[\xc7\x10U\x8f4\xc00\x9c^\x9ci\x8f2\xc0\x15[\x10\n7\xa64\xc0G\x1e\xf1B_#3\xc0\x87j\xc1\x7f6\x902\xc0@2\xd2\xa8|\x143\xc0\xb9\x84\xea\xc7O83\xc0\xfa\xfdf{\xc1H3\xc0g>\xea\xdbh\x962\xc0\x8f\x08\x0eY\x8b\xae0\xc0`\x0bT\tI<0\xc0\xf3\xd2\xf4\x11.,3\xc0\x0el\xdcK\xd1\x1c3\xc0\x1d\x06.\xb0\x0f\x0b-\xc0U\xe8\xb0\x90u\x163\xc0\x12>h\xd3\x8902\xc0l\x17\xa6\x8e\'\x0b4\xc0$\x86v\xb5\x84\xe24\xc0\xa4V\xe6G\x9cH3\xc0\rNwqYQ3\xc04\x95\xee\xa7l\x1c4\xc0\x02\x1b\xb9\xac\xda\x954\xc0\xc3X|)\xad#3\xc0UX\xa2]\x8d\x192\xc0\x1c\x9d\xe06\x1e\xa91\xc0\xe9\xae\xbf\x875V4\xc0\xe8\xdcy\x92\xdf\x9e.\xc07Wqm\x8133\xc0X\xd9\xacO\x07\x134\xc0\xad\x85\x85i\x9e.3\xc0\x10\\\xa8\xe4#\x163\xc0BL\xae/\x96\xa04\xc0D\xb7J\xe0!\xb94\xc0X\x1e\xac|\x03\xea4\xc0\x06J\x1f\x8e\x94_1\xc0\xcb\xa8-l\xac!3\xc0M\xdd\xbdauA5\xc0\xdf"\xbb1m(4\xc0\x12\xdd\x8f\x07!?4\xc0\x0cP\xfe\xaa\xdf\x193\xc0\xc7\x80\xe3\xc9\x99\xf12\xc0\x99j\xc1\xdbo\xb2+\xc0oD\xb6\r\x92R4\xc0\xe9\xb9Ap\x0f\xc73\xc0E%\x87O3Z3\xc0(\xda\x93q\x9b$4\xc0\x84\xb6\xe1\xbcY%3\xc0\x0b?\xbd\x04q\x010\xc0\xc4nu\xac\x8aH2\xc0%\x1f\xe7S\xca%4\xc0\x82N\xca\xb8\xd1\x152\xc0Y|\x8b\xb4H\t/\xc0\\^f\xff\xe8\x955\xc0\x8d\n\xc4\xe8*C4\xc0\x85%\x0ez{ 3\xc0\xc15\xef{\x9c\xa5.\xc0k\x7fG\xb2\x9f\x1e4\xc0\xea\xf8%\x83\xbc-4\xc0\x86\xa5\xd4Z\xe3?4\xc02\x8b\xb8\xbd\xb4\xa26\xc0W\xeb\x9ci"G1\xc0\xd1\xd3\x10\x05\xc7\x802\xc0)\xa0\n\xf4\xb5G3\xc0\xf2\xc9\xa0#\xda\x933\xc0z\xfa\xb7\x18\xbe\x8a2\xc0\x05\xaex\xe5E\x0e3\xc0Q\x10j\xa8y\xaa4\xc0\xb3#Uj\xc8K2\xc0\xa1\x86\x96\x06\xd7\x13/\xc0n\x94\x86;\xe1?3\xc0\xd5\x02\xeb5m&3\xc0\xbf\x08\xc5Q\nz4\xc0*\x8e"<\x9dP2\xc0j\x99\x15%I$3\xc0n\x13.\x10\xa4\x17-\xc0\xf3\xbbR_\xa2X2\xc0\x03mJ\x17,e4\xc0$X\xbc\xbc>\\2\xc0\x18\xbd\xa0\x1a\xf0\xbb4\xc0\xedI\x15\xc2\xcc\x852\xc0P\xceL\\\xa0I0\xc0\xcfj\xb6\xedc\xb91\xc0F;\x91dgJ3\xc0\xcb\\)a\xad\xa63\xc0\xc3\xfd\xe6\xea\xc1\x143\xc0\x15\xe7\x81\x03\x10]/\xc0p\x85|\xbaY94\xc0RO\xaf\xc0,\x175\xc0\x1b\xd9\xbbV\x99Z4\xc0\x99\x07H\xa8R\xa8/\xc0(\xc5\xd3g^c3\xc0;\xc5\x90\xaf\nC4\xc09p \xc6\xf0\xb12\xc0\xf9\xc9Y\x10\xc8R4\xc0\x1a\xb4]\x03c\xed1\xc0j\xc9\xa1\xc8:\xe71\xc0\xa4\xa6\xd6-\xf4:3\xc0y\x1e\xdd\xd1\x02Y0\xc0\x8e\x89\xb9_Yl/\xc0\xd6\xe3/\xd4\x11@3\xc0\x0ff\x93\\V\xe72\xc0.\xe0-\xa3\\]3\xc0h\xbe8\xa4\xde\xc63\xc0\xd0\x9b\x98\xd9\x0355\xc0\xe8\xa0\xden\\-2\xc0\xbfzOVF\\2\xc0\xf0v\x90\xce(y3\xc0\x05\x1eeM\xecK4\xc0\xf7\x8224I\xaf4\xc0\xb4\xa8\x85Y\x9d]2\xc0\xec \xce?\x87m/\xc0<S\xedx\x9a=3\xc0\xdc\xc8\xeeM\x8c=3\xc0\xdej\x0btK\xfc5\xc0\xef\x97\x19i\xd1f4\xc0N-\xec\xe8\xe0P4\xc0B\xe3\xc7\x16\xc2\xe7.\xc0\xf8\xc9\xfbG\x96J4\xc0\xc7\xc7X\x10:\x043\xc05\xe8\xa0\xa8ji4\xc0:\x13\xebx\xf7Z2\xc0\xa5\xe2\x9c\x14k\xc34\xc0\xa6*\xc3\xbfL\x1e3\xc0b\xa9\xae\xab{\xa82\xc0\xba\x8a\xc9\xfe\x0ba4\xc0\xca[)\x12\x81\xbd3\xc0\xd1%&\x87IX4\xc0\x1aO\xf9\xafgt/\xc0\x8a\xd7A\x91|F4\xc0O\xa5\xa6\x1c\xa0\xf62\xc0\xb4AU9){2\xc0\xff\x05\xb2\xe3\xa7\x04/\xc07y8\x87\x14Z4\xc0\xff\xd5\xd6\xc4\x18e4\xc00\x01\xe2\x1f\x9c</\xc0k#\x17\xd5@\xdb4\xc0\xff\xa3\x92\x82\xf8\xd64\xc0TL!\xb4\x85?3\xc0\x00\x89]\xb4HX4\xc0\xc9\xa6\xf5\x16\xe3:3\xc0h\xff{\x80\xac]2\xc0\x9c\xef\xf9\x04\x87\xfc2\xc0MM\xec\xa9\xcd?3\xc0\xe6^\x842\x0bP4\xc03\xb83d5\xe91\xc0\x9f\x99\xc9+\x15\\2\xc0\xdb\xe7Wi\xfe\xd25\xc0F\xdc\xea\xd4U\xcc2\xc0\x9c\xc2\x93:IC4\xc0\x1f\xe3\x85\xe4\xc8v4\xc0\xf3\x7f\x1d\x83AY4\xc0\xe7\xa7\x1b\xd6\xba\xab3\xc0,]7\xeb\xbc\xd75\xc0+\x88E\xc3\x00\x850\xc0\x8e\x08s\x17\x98\x824\xc0H\xe48\xeb[\t4\xc0\xb7\xb7\xa1\x96+\x036\xc0U\x88\x95<\xdcb3\xc0-\x80\xd27Z\x9c2\xc0\x85\xc4\xff"\xc5%-\xc0zi\xfb\xc1hL3\xc0\x9c\xf6\xaf\x98\xc4^4\xc0"\x88\xbe\xbfgb4\xc0\xd3L\x96\xb5\x11B2\xc0h\xa8\xdc\x05\x9d=4\xc0{-\xa2\xeft\xe04\xc0\xfek\x8au\x1a\xfe5\xc0 X\xc6z\x1a\x075\xc0\x08\xd5\x1b\xb5ji4\xc0\xcb\xd9W\x828\x184\xc0\xf2TG}\xca\x973\xc0x**6\xf3\xbd4\xc0\xafv{\xd2\x02\xe02\xc0e\xec\x1e \xa2\x913\xc0\xe1U(\'$(2\xc0\xc8\xbe]\xf0\x84\x053\xc06\x07\x06&\xabj2\xc0\x9f\x83j\x08\xa0N3\xc0E\x03\x9c\xd8\xcb\xfc2\xc0>\xe0\xdb\xa9\xce\xb01\xc0\x8c\xc6\xb9\xcf\x1c\x853\xc0\xa8O\xe2TW\xb74\xc0?Z\xdf M\x083\xc0\xabga\xb1)?2\xc0\x9c=\x96\xb5\x1f\xf41\xc0Bd\xce\xd3\x06d3\xc0F\x89\xcf\x87\xc1X1\xc0\xcd\xc3U\x98\xb1\xe53\xc0\x0c\xe1\xd0 \xb8\xca4\xc0\xb3\x01\x97\xec\xf623\xc0\xaawW@n|6\xc0\x02o]\xab\xee\xce3\xc0\xb7\x7f\x08\xac\x1a\xcc4\xc0f\xf9l0\xd8\xd04\xc0g\x93\xf6\x03X\x950\xc0r\xfc\x8f\r\x0c\x003\xc0\x1b0u\x82~\x1a3\xc0\xcb\xe1(\\\xa8`2\xc06\xb4\xfc\xfbj>2\xc0\x81\xf5ES1\x964\xc0\xc3o~\x0e\x97\xfc.\xc0CS\xe6\x8b\r,2\xc0\xee\x8c\xa8Rsc2\xc0r\xc6\xd8\xee\x8d\xdc3\xc0\xc1I\xae\xc9\xfd\x8b4\xc0g\x97\xdb\x04\x92.4\xc0\xfa\x0b\xd6-I\x994\xc0\x9b\x1a\x89\x17Dt2\xc0\xa3\xf0\x9e\x1e\xe9\xaf4\xc0\xb4Y\xfd\xfc\xbe>2\xc0\xe2\xf2T\xf9\xf2\xec2\xc0\xb3\xcc\x1c\x07\x0e\xb54\xc0\xcb\xb6:\x9d\xb7\xa4/\xc0\xf8s_1\x15f2\xc0\x059\xad\xc2y\xba3\xc0w\xdd\x9bQ5\xdf5\xc0\x90\xfb\xb7\xa7\x1bV5\xc0\xfb\xa5\x7f0r\x065\xc0\xdcO\x19\x8d+C5\xc0\xa8\x85j\xf5g\xe35\xc0\xb2S\x82\x1f\xd1Q3\xc0}E\x00\xd3\x1b\xd32\xc0Hr\xb0\x92\xba\x1b5\xc0\x13o#\xc4M\x8a4\xc0\x1e\xf4#\xc16\xf84\xc0\x99km\xf5[\xd92\xc0\xe2\x8f\xb8\xb5\x85\xe92\xc0W\x98r\xe6\xc3\xbb4\xc0`\x9a\xa8^\xa2\x084\xc0\xbdH\xa3}\xe244\xc0\xfaH\x9f\x15?C3\xc0\x97\xdf\x8c\xfd\xdc\x024\xc0\x0f\xc8\x85\xe7o\xb24\xc0\x18\xf91S1n/\xc0$\x9eU\xa5Q_4\xc0\x05\xa7<\xcb\x1d\xa3/\xc0i\x0f\x13\x92\x0f\xc74\xc0\xaa\xaf(\x83\x85:4\xc0qB\xc2\x9bo%0\xc0d(\xc2lH\x183\xc0W\x86\xd3E\x1f\x9d1\xc0]\xa6@\xd5\x1f\x044\xc0o\xfa+\xbc_\xd64\xc0\x04\xd0\xd3N\xf6\xcd2\xc0\xce;\x10\x06\x96&3\xc0\xc6\xb4bH\x95\xe44\xc0\x87?\xed\xec\xf9\xb13\xc0\xb4g\xf1KL\x1a4\xc0\x8f\xc3\xef\xfb\xa3\x0f5\xc0\xf6\xae\x91\x9f\xdd\xee4\xc0_\xc1\xf1\'\xf8(3\xc0R\xce\xc5\xbc|\x010\xc0\x80\xcazX\xf7\x854\xc0\xc9\xae\x82\xcd\xe3\x125\xc0\xca\xaal\xc4\xb4\xe9,\xc0\x02\xf8\xbe\xe4\x0e\x9e4\xc0\x99\xf5;\xdf\xd9\xb54\xc0\xf7\xd5\x11?\xcb\'2\xc0\xeb\x16x\x9a \x075\xc0\x165v\xea\x16*3\xc0X\x9a\x9f\\\xcb+4\xc0\x07\xa2\x0e\x1c\x85\xa12\xc0\xe5O\xefBI4/\xc01\xae\x81\xb36j3\xc0n\xde(O\x1f\x0f0\xc0\x03\xba\xd5q\x0010\xc0\xbc(\x9d\xfbp\x884\xc0\x9d*\x1e\xff\xd0\xe24\xc0\x84\x14xK\r73\xc0}\x1c\x06\xf2m\x033\xc0x\x1a\xf1\x9f\x82\xfb3\xc0\xed\xec8\xaf\x08F4\xc0;!\xa9\xc8|U2\xc0\xcb\x93\x1d\xed\xbfn2\xc0S*L[\xec\xb84\xc0\x1c\xc7%I163\xc0\x95\xbe)\xb7\xa7\xcb3\xc0k\xf63)YO4\xc0|\xdec<\xee-3\xc0J\xbf\xac\xf1\xba!5\xc0\xf7j\x97\xba\xe7n3\xc0V\xd3\xda\xad\x9d74\xc0%\xa3Z\xbfa\x174\xc0B\xd3\x18\xab\xb0J3\xc0e\x91\x0b\xae\x02\x025\xc0\xed\x12\x8c\x07\x92\xc3.\xc0:\xff\xc69S\xe83\xc0\xe9\xe7\xc0c\xf3#4\xc0\x0c\x99\x15\x98x<3\xc0||\x94\xaf\xb9\xd50\xc0\x04\x8c\xddo\xd7\x1c2\xc0Q\xcc\x11@\xe3\\7\xc0\x83\xe7\tX\xbcs3\xc0.&Q\xb4\xcb\x0b3\xc0@\x98S\xcfn\xd95\xc0\x91\x88\xbb\xc2\x01\xf43\xc0\x05\'t\x107\x064\xc0\xcd\xac\xd7t\x1d\x844\xc0\xe6\xc8\xfb\x0e\xed,5\xc0\xac\x13PQ\x9cs4\xc0\x9c\xf8Z\xd9/\xc63\xc0f\xd1\x89z\x0364\xc0\xfc\xd2h;\x8f\x1e3\xc0\xa9\xc9:\x88\xb5\'4\xc0\x9e\x00\xb7\x8e\x90X2\xc0S\xef#i\xb8A4\xc0M\xef\xd7CI)5\xc0\x06M\xf8U\xaa\x864\xc0\x97wY\xe6\xce\x983\xc0\xb3\xb7\x7f\xda\xe3J4\xc0\x03\xb3\x9b\x81n32\xc0\xd5\x16\x02\xb5\'\x0f3\xc0?\xed>\xcdk\x145\xc0\xdf\xd9\xc1\xcc\x8a\xc22\xc0\xff.\x03\xeb\x8f\x9f4\xc0\xe7\xe3\xea\xd7\n\x932\xc0]&\xd9V\x91e5\xc0\xe1\x90\x86Mx\xbf2\xc0\x00\xb9\xf6\xc8\x08?3\xc09g\xca\x99\x8d\x192\xc0l\xbb\x14\x87R\x003\xc0\xb6\xa4k\xae\x80$1\xc0\x90L@\xf96P4\xc0\x8d\xaa\x01\xf6\x84A2\xc0\xd4\xd8oi\xe2r2\xc0\xac\nsS\xf803\xc0P4\x01TQ\xa23\xc0:x\xf5\x13\xf2\xbd4\xc0#\x9a\xd9J;\xcc2\xc0F6:&\x98\xa32\xc0\xa1\x9a\x87\x91x\x813\xc0s\xa0_\xd8\x08\x8d4\xc0\x88"\x04\x0ch\x115\xc0\xfe,-\x9c\xb1\\3\xc0\xd0)P\xce\xd3\x813\xc0\xea\xf7\xba\x1a\xde\x842\xc0v2\xd3\xd7\x15C3\xc0\x94\xdf\xc4Dt\xfd3\xc0Hd;GL\xc74\xc0\x97.p\xe1\xa7!4\xc0\x94\x1b\x1e\xc3\xbc\x9f2\xc0]\xc2^\xefr\xdd2\xc0\xfb\xdd\x8c\xd2\xb7\x8c1\xc0\xbf\xc0\xce8\x8b\x8c0\xc0\x1b\x1ac=\x14\xf54\xc0gr\x8a\x8e\xb0J4\xc0\xc5^9\xdf\x07\xcd4\xc0G\x84\x92\x8dVW1\xc0\x17\x95\x06\xe2\xe9{3\xc0B\x1a\x96\x17\x99\x842\xc0w\x08\xd6\xaf\xf9\x86/\xc0\x9egE\xf1\xfc}2\xc0\x8e\xdd8\xe8\x18\xf93\xc0:\xdd\xc87S\xa34\xc0\xa9\x12\x1e#\x82\xa55\xc0E\xef\x02\xf5\x95\xca.\xc0\xcc\x13\xb0R\xbe\x9b2\xc0@\xe76\xf7\n:3\xc0Q\x1eF\xb5\xe9\x1f3\xc0\xe6c\xbe\x85\xd1}5\xc0Tz\rU\xd7^4\xc0\x82\x85Ah\xd8j2\xc020\xd3\xdf\xa0\x802\xc0\xad\x17\xe0\xbfsV3\xc0\x00\xbe\xa7\xed$-3\xc0\xc9\xd7.&\xd3\x8f2\xc0\xcd\xef\x95\xce\x01.4\xc0\x8e?\xd29\x05\x9f2\xc0\xcb"\xe6\x18\xadb2\xc0\x05\xf95\t/(4\xc0\xb0*\x0c\xd1O\xf73\xc0#y\xef\xde\xdcu-\xc0i(ep\xb6t3\xc0g\xd5\xf5U\xb3\xc05\xc0ah9\xa6\xb8C3\xc0l\x15\x12\xe3\xabd4\xc0\xda\xef\xe6L\x04\x064\xc0\x93~\x92\xc9\xac\x025\xc0[Q\xbb\xa2\xa2H3\xc0\xe6\xa67h\xc1\t3\xc0\\\x11\xc4\x87\xdch2\xc0\xf0\x91\x94\xa4\xad\xe33\xc0\xba\x0f\xbc\xf9m\x814\xc0@\x8b\xd8!\x0e\x0e4\xc0\xc3m\xe0\xe5\x8f\xec3\xc0\xbe\xe9iF$\x803\xc0\x1f\xbb\xc6n\xeb1/\xc0\x9d\xed\xee\x7fmp3\xc0\xfe\xf0\x8c&\x16\x025\xc0\xa37cV\xc9/0\xc0\xb0aD\xed\xed\xf31\xc0yq\x0b\xaej94\xc0\xff\x85\x1f\x11\xc9w2\xc0\x07\x97\xe0\xdf\xe5\x1f5\xc0\x94\xd5\x0e\x16x\xed5\xc0*\x04I!\xcc\xc43\xc0\xa6\x96\xe4\xa2\xb7\xcc3\xc0\xd0\xcf\xb4\xb1\xc7\xd12\xc0\xd8\xf6\xb29~\x133\xc0 \x93\xd1\xdf\xd8s3\xc0\xdfC\x8a`%\x142\xc0n\xed4%\xf6\xb74\xc0\x04\xa4AG\xf1\xd84\xc0\x11\x06\x96\xab\x92\x195\xc0Y\xe0\xdbu\x1d$5\xc0q\x03\x10!\xb0_2\xc0Z\xc8nY\x03\xe13\xc0\xe7\x99\xbf\xb2\xdc\\2\xc0\xf0\x99O&\xb1d2\xc0\xe6\r\xcc\x19\xa3\xee3\xc0$A\xfba\x03\x08/\xc0\xfc\xd9\x05C\xe0\xdf4\xc0\x9ec\x94qe_4\xc0\xcd\x8a\x1d\xd8-\x95.\xc0\xd2\xa1\xa1\xf3L\xcc2\xc0\x90\x02 \xe5\xcc:1\xc0\xc5\xb3\x87nU$4\xc0\xf9\x93\x01\xca\x0bN4\xc0\'\xb7\x85|\x93\x195\xc0\xbev\xcfz9\xaa3\xc0\x12\x87?0O\xe53\xc0n\xee\x10u\xb5\xec3\xc0\xbc\xaf\x88\xb2\xbf\xf23\xc0\tU\x99z@\xcc3\xc0\xb6V\x96\xa1783\xc05h\x93\xech<0\xc0\xd4\x00Kw\xf2\x1a0\xc0\xab\x1d\xf2A4\xd44\xc0\xb2\xac\xfc\x1c\xd9\xc13\xc06!|t\xdd\x965\xc0\xb9~i\xea\x19n2\xc0\xc4\xe8\x8aO\xbe\x084\xc0\xd9\t\xcfT\xdeg2\xc0\xdc\x8d\xa0\x89\xc6u2\xc0\xb7\xb3\xd9D\x9a\xe33\xc0\x1b{\x8ah-\'5\xc0\xfb\t^T\xd2\xfc1\xc0\xff\xf7\x8f\xb7\\\xb74\xc0\xe7\x11MIg\xda2\xc0\x82,\xb1"\xbb75\xc0\xd0l\xb1/T\xf13\xc0^\x8f\x9f\xe1+Q2\xc0\x12#\x85\xf4\xad\xbe4\xc0\x92YeHP\xe82\xc0\xb2\xad\xd6 Cu3\xc0\xebY6\'\xdd\xd02\xc0\xa7\x19<\x8d\xb014\xc0{\x9a\xd7\xd1\x0fi2\xc0\xd3&\xbf\xa3\x80\xf83\xc0t\x80l`{u4\xc0\xfb\x07\xea\xa7Ab2\xc0J\xdf#\xf1j]4\xc0\x9f\xd7\xa4\xb5\xf0.5\xc0\x9e\x10\xe6\xc1a\x952\xc0\x814\xb9\xf7{,3\xc0}\xf9&\xfe\x16\x083\xc0:m\xb2\x92.>3\xc0"\x82X\x12\t\xbe3\xc0\xfc(\xae\xc0\x91\xfd3\xc0Ji\xd0\xf8\xf7\x9e3\xc0S\t?\xa2\xcc\x9a3\xc0\x19\x07\xaa3\xac\x8b2\xc0rg\xf2\x82\x00\x0c/\xc0P\xf96\xfa\xac\xd94\xc0\xe9G\xba,e\x0e3\xc0\x1fi\xe4dF\x135\xc0+\xd5\x8e\xb1\xbdx3\xc0,\n\xe9\x87\xbfO2\xc0\x98X\'\xbe\xae\x853\xc0)e\x0e\r\xf7\xa13\xc0?L\xa2\xda\x10x4\xc0\x08\xc1\x05\xa5N72\xc0t\xdau\'\x08\xd62\xc0\x80>z{\x80\x157\xc0\xe8R\xbd\x9f\xdd\xf42\xc0x?02\xfe\x8f/\xc0\xf6D(\xe9Tg5\xc0A\x0e\x9c\x14\xef\x0c4\xc0\xecZz\x816\xe30\xc0A(\xb8\xe0\xd2\x103\xc0%\xeb\x19\xf0\t\x1b3\xc0\x03\x9a\x1epv\xf13\xc0\x92\xe5g\xbe_\xf73\xc0\xcba\xb6\xb8$q4\xc0\xcd\xda\xff.\xa1W3\xc0\xfb`\xf0\xeagL7\xc0\xbf\xbb?_\x83\xe74\xc0Q\x94\x83/|\x115\xc0\xe1\xc5\xc6\xc9"P0\xc0W\xfb\x10S\xe1L1\xc0\xcbR\xa6\x11>\xe12\xc0\xb3cM1\xe6\x894\xc0\xcd[\xadH8X2\xc0\r\x98\xbdY`\x942\xc0\xd7\xf6;\xc8\xd0m2\xc0\xbaaF\xce\xcfL4\xc0y\xff\x90\xb3\x8bQ4\xc0\xbf\x8f\x03\xa3s\x814\xc0\xf5l\xfb\xa1\xcd43\xc0h=\x10/\xc5\x914\xc0IC\xb3CR\x0b3\xc0E\x8eH\xd1\xb5\xfe3\xc0(\xac)\xda\x92W4\xc0\x16\rF\xd2\xc1\xeb2\xc0\x1f_\xe5\xc8\x90\x133\xc00\xfe,\xc4\x91\x1a4\xc0H\xc3\xadk\xce\x085\xc0\xac\x16\xc2\xd0\xd483\xc0\x82Z\xb5\x01|\xb35\xc0\xc2\xf9\xfd\xfe\xc8\xf82\xc0\xdai\xe38\xfa\x893\xc0\x11emd\xb6\x053\xc0\\6\x08\xff\x10\xa3/\xc0\xb6U\xa6 \xc9\x8b3\xc0\xb6\x15\x89GGy3\xc0\xd3E\xaf\xe9\xabR4\xc0\x9f\xe3\xce\x93t\x132\xc0\xa5\x92\xa9(`63\xc0\xf4O^s\x04 4\xc0S\xfa\xb8a\x08E4\xc0\xf7\xf3\xd5\xbfzI4\xc0\xb1!@P\xbd\x0c3\xc0\x94w\nOl\r4\xc0vQ\xb2\x1bW\xfe4\xc0\x13g\xc2\xe8\xe7\xec3\xc0|^A\x8f\xfe\x0e3\xc0yo\xe2\x1a9\x183\xc0\xd36\xcb\x9b\xff\xe54\xc0\x16N_\xffG\xca2\xc0\xa6E\x1e\xd2\x95f4\xc0(\xf3\\\xd7\xb1N/\xc0\x9a\x108\x0c\xb1\xf92\xc0\xad\xfa\xd4\x8f\x8d\xfc4\xc0\x1by\x8e\x1b\xae\x142\xc0<5K\x8b\xc2\xfb2\xc0]\x96\xe2\xd6b\t4\xc0g^\xa5\xbe\x9b\x165\xc0G\x1b\xca\xd4\xa5\x192\xc0*R[C\xdf\xed2\xc0F\'#\xa2\xd9C/\xc0\xf8~\xef\x0e/\xf22\xc0S38\x10\x8c\x184\xc0\xea2\x02\x08\xbd\xe5.\xc0\xfc\xb3B#\x80\xdc.\xc0\xe6\x16\xd2tes/\xc0w\x9do\xee\xf9\t3\xc0\xab\x1f\x82\'\xec,3\xc0\xb8yxn\xc7\x894\xc0\xe9-\x87\xb5\x82\'-\xc0C\x80\xfe\xfd)\xb5*\xc0\x15\x90\xda\xb1WW4\xc0WVM\x0e\xcd\xfa3\xc0\xe25\xfe\x95?\xe72\xc0m\xf9u\x9e\x07&3\xc0*h]#\xdc\x083\xc0\xc9W\xc7!>\xeb4\xc0\x9b\x97\x9d\xda\xdb\xdd2\xc0;\\C\xef\xdc\x952\xc0c\xfb\x11\xb5\xc0v3\xc0\xf8\x80@3\xc1$4\xc0\\,\xe4\xec\xd8.3\xc0\xc1\xc2p\xe7\x80\x015\xc0({\xd8\xff\xf6e1\xc0vN\x06\xde\xe0\xfb0\xc0\xbf\xb2\xe9\xb3\x05#3\xc0\xb3\xffkL\xdcV4\xc0\xf2\x00(hg\xfc2\xc0\xdc>\xfa\xbcf,3\xc0DH\x0fV;\xd33\xc0<L-\xfa\xa1\xf73\xc0\x7fSf\x8f:\xda2\xc0\xa55\x0e\xe3\x17\x194\xc0\xed\xf8v\x9eS\xeb5\xc0\x04\xa3\xdfz\x85\x1d4\xc0\xa3\xe8~d\x86%4\xc0\x05\xdd~\xc8\x81\x083\xc0%\xcd]\xe1\xde 2\xc0\x08\xa1\xea\x82\x18\x0f-\xc0\xcd\xbfR\x17\xbf\x983\xc0\xa2\x8a\xc4T\re4\xc0f\xb9\xff\x8fN{7\xc0iB\xde\xc3\x11|4\xc0\xd6\xf8!5\xa3O4\xc0b&\xbcJ\xc9\xf93\xc0\xc2\x8f.\xe5do/\xc0s\xb2E\xcd\x1b\xe32\xc0\xb8\xe0\xc7$`G3\xc0=\xa552\xec\x946\xc0\xd1\x8a\xack\x82\xfb/\xc0h\xefR{[\xc52\xc0z?\x05s\xbcX5\xc0\x99H\xc4Pc@2\xc0gg\x1f\xac\x0f\xf63\xc0\xe6+\xdel\x0c\x834\xc0\xa8\x1d\xa9HT\x9e3\xc0\xcf~:T\xd6\xef2\xc0\xc4\xf1\rE\xf2 3\xc0y\x19\xcd\xb3\xd8\x113\xc0\x0c\xe8\xb6\xaf\x1e\xa53\xc05\x8c:\xb4\xa8X4\xc0vH\x9a\xe8\x9e\xfd,\xc0U\x87\xc9\xb1\x0b\xd93\xc0\x1b#A|\xecC3\xc0\x8d\xe0\x80\x84\x1f&/\xc0\xf9\x9d\xdb\xed\xfcM-\xc0\xf4\x97,\xbb\x80\x8e/\xc0L\x07\xea\xef\xab\xf42\xc0\xa7\xe2\x1d\xc0n\xd43\xc0O\xbb\xcb\xa8\xdf\x832\xc0\xb4\x07\xad\'\xd2\xbd3\xc0Q\xe1!\xfe\xd2\xd33\xc0\xdc\xd3\xdc\x7f\x1a83\xc0"4\xfba\x8cW4\xc0\xef\xf7p2\xac\x184\xc0\xb3\xf5\xd7+X\xa53\xc0\xe7\x00E5o\xcb3\xc0\x81\x9c\x8a)\x11(4\xc0\x98\x13\xf3E8$3\xc0_\xd8\x86h\xae\x824\xc0>\xe0\x1d\xd9dN3\xc0a\x92rD\x8a\xe33\xc0\xfc]\xe5>c\xb52\xc0\xa6\x00\x8e\\\x88~4\xc0\x9aD\xc29\x07\x9a3\xc0\xb2+Ia\xbd\xc3.\xc0G\xa5Z\t\x1b\x18/\xc0W\x8bD\xcd\x8e\xe84\xc0\xcd\xd0\xf0\xa9\xec)4\xc0\xed \x04;.s+\xc0k\xbck\xde\x9a\xf53\xc0\x93.g\xd7a\xed4\xc0\x95k\x959\xa6\x123\xc0\xe1\x9c\xf0\x86\x91\x861\xc0\xec\xd8\xe4\x8c\x93L3\xc0\x97o\x99\x16i\x983\xc0\x0f\x04\xe6\xd0\xf4\x165\xc0)%\xcfb\x0112\xc0e\xb8\xde\xa2S*3\xc0z\xc8\xd8@|D3\xc0\x9fY\xc7]\xabH3\xc0\xc5\xeb\x9d/\xfbo3\xc0f\xce\x8bK\xd8\xd43\xc0Z{\xb6\x9f\xee)5\xc0\x90\x1e\xac\xeeq\xe63\xc0\x8b\x1c\x99\xc3\x9b\xf13\xc0\xba\xbf\xe8rB\x175\xc0\x7f\xfc\x82\rB\x023\xc0\xdf\xce\x13\xcc\x94\xd92\xc0%\x87\xa0~OY3\xc0\x84#\xe4\xc7`\x033\xc0(\x15\xcd%S\r3\xc0|\xa0,7\xdaQ3\xc0\x84(\x99%7\xc23\xc0\xa2\xd1\xfa7\xe3\xfd2\xc0\xfd\xec\x14\x86\x17\xcd3\xc0Q\xec\xa6.\xb8g+\xc0\xf4\xd8\\\xef\xf1\xb70\xc0\xa1G=\x8fG\xe92\xc0\xde\xf0nl\x0bk3\xc0b\xe41\xce\xb4\xbf3\xc0\xa9\xfe-d&p4\xc0bL\x87\xf4\xf4\x894\xc0f\xcf\x81*\xf6!-\xc0\x92"\xfa\xf9#w3\xc0W\xb6\xaf.\xdc\xd46\xc0\x07\xf1M=\x8f\xea2\xc0\xe7\xa8x\x12|\xc0/\xc02\xc3\xb7D\xcb<3\xc0\x97\x03o\x08z\x983\xc0\x12h\xe6\xefZ\x903\xc0\xe5\x13\xaa\xd5\xbay4\xc0\x8a\xd2\xca2\x98\x835\xc0\xf4\x1e6Jh?4\xc0\x99$\x85\xb7\x9b\x8b4\xc0\xe2\xc9\xa6\x88&\xdb2\xc0\xf9\xfe\xac\xad\xb0\xfe1\xc0 \xa94\xed\x9ch1\xc0h\r\x89\xf0\x13\x944\xc0\xa1\xe8\x18[\x14\xd36\xc0\x07*\x91\\\n+2\xc0?\x86\x19\xffal3\xc0P\xfe\x9d\x00\x16z4\xc0\x9fJ\xa6\x11j\x064\xc0\xe8\xe7\xad\r\xd1\n4\xc0+\x7f\xaa\xbf@\xe1,\xc0K\xe7\xd3\xd5\x1f+-\xc0\xfe\x9f\xf0\xf2\xbf\x0f-\xc0\x98\xcd\xbeI\xa4\xaa3\xc0\x17\xf1\xb6A<\x044\xc0\x91\xf26N\x92#3\xc0\xc9\x15\x0cd\x9a45\xc0\x97\xc3Ur\xb4\x1c,\xc0\xcd\xc9\xdf+I\x923\xc0\xb0)\xf2Y\x1f\xb62\xc0G\xb7\x01\xcbP\xe12\xc0\xfc!Qd\x86\xe82\xc0W\xf2\x9dvy5-\xc0y\n)\x1f\x88"6\xc0D\xd4\xf5\xa4\xec"0\xc0\x00\xb5\xb6\x12\x92E4\xc0\xb9g\x82\x8c\xb4\x153\xc0n\xb0t\xcc\xd5\xf23\xc0W\xbc8\x88v;3\xc0"\x17%6Y#3\xc0/\xd5^.u\x1e3\xc0L\x91\x1c\xdf\xf9s3\xc0\x18\x14\xf2\xe6y\xd8/\xc01\xe3c\x05(l-\xc0"E`t\x9b\x943\xc0Ia\xfd\x03\xb0\x064\xc04\x844\xb9y\x024\xc0\x81\xd2\xd7\x05_~/\xc0\xdfb\xae\xc7\xe2\xa90\xc0k\xd8i\x95\x90;5\xc0\x08`\xa8\xb7\xdb\xcd5\xc0\x10\xe6\x10\xc9\x0c\xee3\xc0"\xf8\xbf9E\x1f2\xc0\x02\xd4O\xec\xc6\x983\xc0\xad\xe5\xc2\xb8\x99n4\xc0\xe1F\x94\xa1\x1e\x070\xc0R\xb90\x19\x83\xa63\xc0\xc9+\x8d\x05\xc3\xf72\xc0G\xcd9\x07\x1243\xc0\x19XS\x84]\xd0/\xc0\x05\x8b\x93\xc5,=3\xc0?!\xb8r\xf8\xb0/\xc0S.=\x1c>\x013\xc0J2wf\xb1.3\xc0\x9d\xb8I\x9a\xb5`3\xc0\xc2uo|\xbc\xe5,\xc0\x99he!\xda\x1f3\xc0\x0fZ\xf4\x0b\xfe54\xc0\x11=\x96"M\xbe5\xc0\xbcOa\x86\xce\xde2\xc0\xb0\xae\xd9ya\xd52\xc0.\x98\xee\xf7\xcb\xa23\xc0FKU\x9f\xf7\x133\xc0\x16\xef\xbe)\xd7G3\xc0\x94\x8d\x81R\x1b\xd82\xc0\xb1\x1eE\x9d\xfb\xda2\xc0\x1d\x90\xb91;g3\xc0\x9de\xc2\x98\xcd\xd73\xc0\xda\xe5\xa4GP\xb53\xc0[\xc4\xa8\xbe\xe0G3\xc0L\x8c\x072\xc3\xb31\xc0{\xa1_\xf2H\xe83\xc0\x0b7\r\xb6A\xf02\xc0\x8d\xbe\xa13\xcf\xf33\xc0\x1f$\xabN0\x8d1\xc0%\x1e\xe9\xc0\xe4v1\xc0\xb8\x06\xe8\x1c\xc1<4\xc0\\f\x99\xdd\xd1\x072\xc0B\xbf\xd7\xcd\xc0\xe82\xc0\xfc\xab\xcfa\x89\xca3\xc0\xa5{\x9a_5&3\xc0=N\x82\xc0b]4\xc0\xe0\x04\x8bS\xfd\xf33\xc0\xfd\x87\x80>0D4\xc0 \x15\x7f[\x02\x0b-\xc0\xdbM\x85\xadg\xf6.\xc0\xc0\x98\xbc\xd7\xd4\x034\xc0\x16>\xcb$\xb0\xfb3\xc0\x8a~^;\xf9u0\xc0r`\xab\xbe\x16"4\xc0\xcb\xb3\x7f\xeb\x05a3\xc0v\xd0\xf3\xf6}\xd22\xc0\x801\x1b(\xde\xfe5\xc0\\3\xe4\xeb\x9b\xdc3\xc0\xa2~M\xe6o\xbd3\xc0 }\xa0L\xe9\xfb1\xc0\xa5\xf78fJ\x983\xc0\x06\xea\xb1\xd3\x07=4\xc0\xe1\x81Z\xaa123\xc0\x13d\xfcT\x1d\x933\xc0)6\xf1\xaa\xebg3\xc0+\xf5\xa0\xa7\x8a\r3\xc0?&\xe6\xada\t3\xc0\x7f\xcc\x82\x9c\xdf\xef1\xc0-\x89t\'\xca\xf72\xc0R\xaa\xd4d*Z4\xc0k\xef6i,i4\xc0\x1b.L:)\xc70\xc0\xf2\x00\x85\x94\x92\xc32\xc0\x83\x04\x9e\xa6\x1054\xc0\x96\xacc\x1f\xe3\x083\xc0\xd8\xeaq$\x87B3\xc0k\xb4\xe7\x1a\x04x3\xc0\x8d\x94`H\xa1\xb2/\xc0\x03j\x8a\xd4\xe9\xc65\xc0\x08\x8d\x9aA\x83"3\xc0\xfd\xed\x12J\xc8\x823\xc0\xd7\xfe9\xa8\x9f\x953\xc0\xb0{\r4\xe0\x8c0\xc0\xf0%\x02\xf6\xdfv3\xc0\xe3\x06\x95\x1f-\x823\xc0\xb9Lr#z\xc10\xc0\xaf\xcc\x07s^\x870\xc0\xa3}\xaf\xa7\xf1\xc02\xc0\xd8\xf5\x05Y/\xde/\xc0+\xb4>\x10\xf0\xd7/\xc0\xe9d\xb1/{l4\xc0)V_\x91\xda\x9b3\xc0H\x03\x17\x13\x8d\x804\xc0\x05\xddj\xa7\x93\xec2\xc0\xa7\x81\x11G\xc8 3\xc03\xac\x06S\x9b\xf63\xc0\x0f\xa2\xcd;\xd0\xf34\xc0J\x0c?o\xe2\x851\xc0\x98\x84M\x03\xe8\xfc2\xc0n\x8c9\xa6g,6\xc0\xbc\xa7\xe4\xd2z@\x16\xc0\xfd\xda\xa1\x1f\xd5;/\xc0\xc3\r\xdbn\xdc\xe94\xc0\x90\xcc\x1e9Y\\2\xc0\x8c\x19\xb3\x00C\xf22\xc0G\xe5\xe2=w\xc6/\xc0\xad\xfa\xd4{\xc3\x106\xc0\xac\x17\x93\n6\xd3/\xc0\xf2{\xe0\xb4dD3\xc07\xc5\x7f\xde\xd6L3\xc0ed\x9f\xc8\xed[3\xc0h\xfb\xd7r\xaeJ3\xc0\x95\x9b\xe8\x9e\xf2\x864\xc0?\x84\xad\xdb2>.\xc0!\xe9^\xf7_\xb43\xc0\x8bW\xc1\xd36\t3\xc0\xc0\xea IQ\xc54\xc0\x1a\xdb\x92\xef\x9e\xdd2\xc0>n-\xe1\xb9C3\xc0\xec\x00\x0b\xb5\xf6\x9b1\xc0\x01\xec\xc7\x96\xba\x173\xc0\xa0w\x9cY\xdc\xa03\xc0%\xbb\x0e@\x95m3\xc0\xa6\r\x06{f\xf02\xc0\xe3\x82\xcc{H\xa73\xc0Y\t\xa4%1=3\xc0\xb7\xb88\xc6\xc0l4\xc0\xf3\xd3\xc4\xf15\xbc3\xc0t\xfc\xc8~\xd9\x8f4\xc09\xa9\x9av\xe7\xd20\xc0iog\xc21\xbc2\xc0\xc3\x8f(\x80\xee\xd3.\xc0\x93\xb2=\xba\xcc{3\xc0v~\xd4\n\xf2J5\xc0\x8aO\xb6\x01\x08\xb55\xc0\x1cVx\x8d\x06\xfd2\xc0\xd0\x05\xf7\xcc\xfe\xd82\xc0\xc5\xd8."\x90B5\xc0o\xe9s\x1f\xdfF3\xc0\xe6a\xad]\xd4"6\xc0n\x1eL\xf4X\x1c3\xc0^\xfc\xe4\x0e\xc8\xa93\xc0~\xf9*Bc\x885\xc0\x06\xdf\x9d\xfcG\x8f2\xc0\x14P%p\xf0o3\xc0C\xdd?\x8cK#3\xc0\xee\x08%\x99\xec\xef2\xc0\xe9\xd8\xa29\xb5\xd22\xc0\x9d!\xf3\xc3O\x953\xc0c?\xf8\\\x1c\xcd2\xc0\xfc\x07\xa1\x9c\x8cu4\xc0w\t%{\xba\x8e3\xc0V?X\xdc\xb5w3\xc0z/\x8e$\x0f\xe02\xc0\xcc\xe0)\xe7\xa642\xc0\x98I[,\x86\xd23\xc0FW\xcb\xfe\xbb\xcf1\xc0\xdb\xebK\xac\x99\xcb1\xc0\xaa\xae\xe0\xb3j^2\xc0\x7f\xb8\xfeQT\xd51\xc0c9\xb8\x83\x97\xb82\xc0\xa9\'xd\'33\xc0\xcf\x87\xf49\x9d\x193\xc0#`\xf6\x96\xd4K3\xc0\xcf\xa8h?\xca\xce2\xc0%\x1b\x97\x92\xbd%3\xc0\xd7\xb9\x07\x8c\xd0\xde2\xc0\x94\xe0\xb2\x0c\x03\xad2\xc0*s\xd4K\x9f\xa5/\xc0L\xcc\x92\xc2<\x1f4\xc0:\xa2\t\x8a\xf8\xe51\xc04_\x11\xf6\x8b\xa13\xc0\xd3>u\xc9\x18\x8b1\xc0\x18\x88|\x80a\x94/\xc0\x97\xd3\xe1\x1f\x81\t3\xc0}\x1f\x83\xeb\x06\x1f3\xc0\xeaG\x03\xcd\xee\xd52\xc0\x81\xa93\xb7W\xd02\xc0~\xae\xc6\x1c\xa2\xd81\xc0C\x97\xe0D.\x143\xc0\x14\x83z\xf5\xa5\x1c2\xc0\x14\x87\xa7\x84S\xa0/\xc0y\x9e\xb2\'\x1e\xa64\xc0\x93\xf6\xfb2!\xd54\xc0\xeeE\xc8*5&5\xc0A\x93\xf8\'F\x075\xc0z\xf8\x8e\x91\xaf\x173\xc0`\xbd\xdb\x91\x9a$3\xc0\xab\xd4\x86\xc6/\xbe0\xc0;!y\x9d\x1e\xf22\xc0\x90\x1ej\x8c\xe0\xd82\xc0"\x93\x99\x88\x90\x902\xc0o\x9d\xaa\xd10\x1b3\xc0\t\xfb\x8a\xb9v}3\xc0\x08X\x86 \x00\xa53\xc0\xc8\xbc1|w\x143\xc0\x88\xf5\x91\xb9[\xfe2\xc0\xd4e\x9agoM3\xc0\xa774\xeby\xea2\xc0"\x8b\xdf\x84\\}1\xc0)V\xac\xe8$\x856\xc0|\xa0\x84i\xc1\x0e3\xc0\x90\xd7(\xb9I\xf52\xc0\x93\x90\xd6\x0fS\xdc2\xc0\xad\xcfCS\x02\xcb2\xc0}\xdd\xf2\xdfS\xce3\xc0[`f\xf6\x88\xb74\xc0\xaba\x1a\x95\x1c.3\xc0L \xe9%.\xb82\xc0\xe6\xc0\x86\x14Ma4\xc0G\xd8i>2\x874\xc0-\xd7_\xd3)\x013\xc0\xa2C\xbbv/o3\xc0\xc2\x7f\xb4,r&3\xc0\x00,\xe7\xd8\xa3\x11/\xc0\xf65\xf1\x8bM\n3\xc0&\\\xab\xb2\x8c\xcc2\xc0\xb5\xc2\x88$\xaa74\xc0[\x97+|\xf6\xa02\xc0\xbdM`/\x16\xf06\xc0\x92\xa6v\xc3\xefs4\xc0t\xbb,\xe8\x1713\xc00\x9c4OG\xdd0\xc0"7\x81*s(6\xc0]\ny\x02!b4\xc0L\xbd\xdf\xae*#3\xc0|\x1d\xe99a"5\xc0\xe17\xae \xe7%5\xc0W\xc0\x93[\x95\xb92\xc0\xb8\x8f\xa3\x184\x133\xc0\xfa\xb4om\x9d\xcc0\xc0B\x10\xf8xM\xd12\xc07\x9d\x94r\x8b=4\xc02D\x91x\n\x086\xc0\xc2mU\xad\x84\xd03\xc0.\xf7WO\xc4a4\xc0\x8d\x1dQ\xba\xca\x8f4\xc0:\x9fF\xe6X\xcc2\xc0\xfczr!\xb9\xd42\xc0+\x91J% \xf92\xc0\x8fs\xd1V\x8a\x163\xc0 q\xccj\xc7\x884\xc0\xfc\x00JZ\xd4\xd31\xc0\x1cY\xa5\x80\xe9)3\xc0\xe4\xef*\x8aJ\xbc2\xc0\xec\x0c\x94\x89me4\xc0N\x14\xcfL+\x9e4\xc0K\xbb\xdb\x80\xb9m4\xc0\x07\xed\xdb0@\xc81\xc0Q\x17\x84F\xb3\xe60\xc0\xdd4\x93\x94\x10\x9c3\xc0\t\xacP\x94\\\xca1\xc0\x80\xdco\x89\xf5\x844\xc0\x1fE\xd3\x07\xb6s4\xc0$\xd6\x9d\x0f\xa8\x896\xc0\xcdb\xc5~\xe9Z4\xc0\xf0\t\xf3\xe5\xcay1\xc0\xfd\xe0n"&*0\xc0\x13\xdf\xb7\xab#\xd44\xc0H"6\xde\xb833\xc07\xb6\xcfU\x93\xd62\xc0b\xb6\xf2\n\xe8;5\xc0evt\xcd:R5\xc0\xc0\x19\xa9\xc5\x8a\x913\xc0\xe5\xe5\x05r\x1a?5\xc09\xa6\xcd\xeb\xda@4\xc0R2@\xe1[A5\xc0S\x11\xd6U\x1dQ2\xc0P\xd1\x8b\xdb\xcf\xe0.\xc0\xb0GJR]\'4\xc0/\xb1\xa6\x82\xb2\xdd2\xc0o\x89\x90X\x7fy,\xc0\xc1m\xeb\xec\xe6\x1f3\xc0\x8b\x05\xcb4\x99s4\xc0\x08\xe4\xc4\xb7\xe0r3\xc0\xb2\xa1zS_\x133\xc0$\xbc7\xbf\xc0\x015\xc0\xd2\x15\xf0\x0e\x15\x0c4\xc0\x01\xaeE\x7fA\x932\xc0\xa8\xc2\xbb\xc4\xc9\xc84\xc0\xbah\xdcf,R2\xc0\x07\x8d\xd3:\x87F3\xc0\x8b\xbf\x89\xed(_5\xc0\xcc\x0e9\xb2\xa8\xfd+\xc0\x85\xf7\x16\x1eV\xd92\xc0\xb3\xdf\xb5\xbc\x96\xce4\xc0\xcf\xa0Y4\xa1_4\xc0CL\x1a\xec\x88G4\xc0\xb0j\x01\xca\t?4\xc0tF\x8e\xe4\x9101\xc0\xc0\x90>\xbf\t\r3\xc0U\x9fu\x90\x9e\xf22\xc0#\x9c\xdey\xac\xeb2\xc0\xf9#\xb8)=\xdf2\xc0\xcaqq\xe3\xab\xa24\xc0x\xf6\x96\x83\x89\x7f3\xc0\xc4\x19\xc7\xab\tl4\xc0\xc1\x9ej\x11\xbb /\xc0\x1f\xddD\xee\xd8{3\xc0Rn8\xe7\xaa\x194\xc0p[\xe9\x85\xdb\x893\xc0\x0b\'\x8a\x84q}4\xc0D\xfa\xe4\x07\xa4\x1a5\xc0\xe2\xca\xe0\xd1J\xba+\xc0y\x9f\xc0L\xc5X4\xc0\xd2\x96UR~t3\xc0\xa5\x03\x80h1\xbd3\xc0g\x1f?\xb8%#2\xc0\xd8\xc4\x12\x12W?3\xc0~\x8aX\xf1xh*\xc0\xed\x02\xfdtX;3\xc0MW\x0e6\xd0\x163\xc0/\xc0\xc9\xbe\x95(/\xc0\xa0a\xa7\xe5h\x1f5\xc0\xd4\xab\n@QQ4\xc0\xbf5\x8bV\xa7\xd32\xc0j^\xa1\xf7\x0et3\xc0\xf4\xcf$\x9e\x0em3\xc0[X\x16\xab\x0e\xc42\xc0o\xe0r\x9a\x90/3\xc0\x1e\xb1wIa+3\xc0\x9d\x11\xdaz\x96\x013\xc0\x91#\x15\xed.\xce2\xc0\x90\xb3\xabh\x9dv4\xc0!\xcd\x9b\xe5\xaa\x93.\xc0\xe5\xf0\xd7\xd80*,\xc0\xbftM\xfe-\x162\xc0\xf2\x18W\xe7\x9d\x102\xc0v\xee\xe3\xf5\xb001\xc0\x94\x9dt$j\xf82\xc04\xbfa\xc6]\x90+\xc0U\x04\x1b\xc5\xdcQ3\xc0BN\xb2\xe8\x86\x146\xc0\xb3\xb6\x88\xd0\xa5\x156\xc0\x0b\x1c\x7f?v\x962\xc0\xb8Dh\xd0\x1d\x1b4\xc0@\x1f\x0c*\x94\xba/\xc0^Q~H#e3\xc0\xc6\x14\xa5%\xb0\x853\xc0\x96\x17\x10\x83\xed\x912\xc0e\xa4\xa9\x98\xe0)4\xc0\xc4UQ\x99w\xf25\xc0i4\x0e:\x8c\xf60\xc0A\xf8\xe8R\xfb\x9e0\xc0\x90\xfa\xf6T\xb1t2\xc0\xd0\xeb\xc3U\x12\x1c4\xc0\\eu\xdc4s4\xc0\xb8\x97 >\xd2p3\xc0\xf6\x9cX\xe9\xd3T3\xc0\xe2\x83_$\xe613\xc0\xb2h\xdf\xc9\x1d\x013\xc0\xd4#\x9d\xd6\xfb\x142\xc0?N\x97q\xbd^3\xc0\xf4\\\x84\xb2r\xc91\xc0\xeeX\x10*M13\xc0\xd9\xae\xfeE\xea\xc6+\xc0?\xf2\x04\xab\x1e\x9d3\xc0$\x97&ID\xb82\xc0\x1c=-p\x11\x9a.\xc0k\xbd\x13\xbd?B5\xc0Y \x96Z\xcc=4\xc0EkX\x9d\xbeG6\xc0E\x96\xbf:\xf4\x015\xc0I\xa6\x04h\x9a\xcb4\xc0\xbeu\xeeVu:6\xc0\x92\xb8\x8a6;\xd93\xc0\xe6\xd8\x9e\xae1\x8a4\xc0"\xa5(\x95\xeb\x0c6\xc0S\xc9<\xcd\x8fb2\xc0\xee\xcf\x9e\x1d\x1fz2\xc0\xd3\x850\xd3o\x1a6\xc0\xd3\xd8B+\xc0\x1c6\xc0\x97\xba\x1dc&\xd42\xc0u\x96\xab\xa1\xaf\xbe/\xc0\xbcZ\xbb\x91\x95y3\xc0\xc1(\x10\xff\x97\x053\xc0"\xfb\xb9\x87\xf8\xcd2\xc0\x00C6[\x9c\xe41\xc0\x9b\xfc\x1f&2\xce.\xc0\xb5\x18\xaf\x85;\xec.\xc0\xd8\xc3E\x91=\xef/\xc0\'\xd0_\xcb$A3\xc01\xba\xbf\xb4Z\xbf/\xc0\x0f\x18-\xcc\xc2\x1b0\xc0\xd4\xaamZu\x1f3\xc0\x0eI@=_\xb42\xc0(\x04ah\x9c\x986\xc0\xc9\xa2&\x8a\xab\xaa2\xc0\xf7\x0b\xbe\x04\xdd\xc02\xc0\x97\xcb(bF-4\xc0v+5\xaf\xbbD3\xc0\xb4\x14\xc7|\x8co2\xc0\x1ew\xb2=\x95\xe24\xc0\x98\xaa\xcbk\'\x813\xc0s\xed_\x04\xc4\xfc2\xc0H\x11\xcf\x8e\x08\x113\xc0\xe9:\x17\xfa\x1a\xfe4\xc0)x\x91ZEP5\xc0\xa1\xd2\xf1f\xa2\xc5.\xc0^\xbb\x82r\xf2\x0c3\xc06\x01_\xac\\\xd3/\xc0\x0fU\x98IaA5\xc0,yY\xbaVk5\xc0\x84">\xa3\x85\x0e5\xc0#\x00\x83c\x1383\xc0\x06\xf0\xe9Jp\xf93\xc0\x86\xf9\xcd\xd4Ck2\xc0\xb7\xe5d\x91\xef\xd05\xc0XN\xd1\x81\x12?5\xc0\xc3\x1f>?\xa1\xdb.\xc0\xde\x03\xf8\x9c\xa003\xc0\xba\xb8\xd1S\x08l3\xc0\x1dzs\xc4\xdf\x1b4\xc0+\x7f\xcf\xcb8b2\xc0\xd9\xd0\xb4G\xbd)7\xc0\x89+\xfb\xab\x9bu2\xc0,C\xda\x92\xdd\x013\xc067\xb6\x14\xdb\x842\xc0\xfbT\xb9\x07\xc6\xcf2\xc0\xb5\xf1\xf7\xc4\xab\xa32\xc0\xe7\xe3\t\x16\x1b\x113\xc0\xab\xb1U\xe6\xf0\x173\xc08\xa0\xe1\xbbCQ/\xc0b e\xec\xed\xa6/\xc0\x82\xb8S\xe9\xf2\x073\xc0U\x8e\xcf\x0f\x90\'0\xc03\xa4H\x13\xd0 0\xc0\x1e\xfd\x8f\x87\rJ2\xc0$\xa7E{l\xcb/\xc0\xf0O\x0c\x03\x0c\xe8/\xc0\x1f:}m\xe9\x94/\xc0\x08!)\xd9P\x1a2\xc0D\x1c2\x99j30\xc0\x1bD\xac\xa3\x92[2\xc0\x9d\xafx\xcc\x93\xa02\xc0+0\xd5\x8a/\xf93\xc0\xb4\x84\xeb\x885\xa16\xc0U\n\xd0-\x8f\xca.\xc0\x179\xb0W\xc6\x860\xc0\xcaw\x97]\xb1w3\xc0\xf0\xf4^\xce*\x873\xc0\x98\xdbe\'\xb1\xe61\xc0\xc4\xf5\xa3]\xa3\xfb2\xc0\xcfx\'\xc1Eb2\xc0\x95!\xc0/\xe2\'\x15\xc0I\xed\xd2\'\xcbe3\xc0\xb9\xad\xffK\xbc`0\xc0U\xa0\xbb\xcf\xbd\x036\xc0\xb8\xa8^\xea\x05\xf04\xc0\xe9\xaeK\xa3\xea\xa25\xc0\xd8\x0e&Q\x98\xb54\xc0\xf9\x9a\x1b\xcc\xd7c4\xc0O\xc7\x82\x1d\xf8\x144\xc0\xd8\xd9\x10\xc0\x1a*4\xc0|\x9f\x17D\xc8\xae.\xc0+\xd95mo$3\xc0\x8eX\xf6K$V2\xc0\xf7\xd9k\x8b!\xd33\xc0,\xbc\xec\rFl3\xc0\xc1\x88\xe7mpy3\xc0\xbf\x04gPU\xe92\xc0t\x10\xe6\xa8x\x9c*\xc0\x1f\x0e*L\xc3J3\xc0?C\x9b3\x93\xe91\xc089F\xe4m\x046\xc0\xc1\xbc\xcbX\xa8\x92,\xc0:\x1aU\x9b\xcfQ2\xc0Igx\xfe\xbeU3\xc0\xedMf\xd5{\x9b3\xc0`\x11@\xf4\x97$3\xc0\xc21\xfcqg\xeb4\xc0\t\xa9+\xd6\x1br3\xc0\x16\x01\xf5\xa3\xce\xf4/\xc0\xa4\xe2\x8aa\xc3W2\xc0\xda\x17\x8b\xc5&\xe51\xc0L\x9cCZ\xdb\x8e/\xc0V;\xb9\xbd9A3\xc0\xf0_\xb7\xb9S\xee2\xc0 q\r\x9c\\\xe72\xc0\xbbF\xf8\x92rS3\xc0\x91\x11<\xf2]\xf51\xc0+a\xab"p\x0e4\xc0c%Z41\xc53\xc0\x1b\xcfu\xa6\xa4\xfb2\xc0C\xddy\xfa\xafH2\xc0\x1dFW\xb6A\xe41\xc0\x81Y\xcd\x1a\xe2\xba6\xc0\xa2\r&u\x0f|2\xc0\xdb\x9ci\x99\xd1?/\xc0\x03\xf7\x11\x10\xfb\xe75\xc09\x7f\'\x90\x97\\2\xc0\xc7u\xcc$\xc4\x835\xc0T\x8c\x01r5\x806\xc0i1\xf8P\x1903\xc0!\x08\xfb$:\x9a1\xc0\xcf\\m\xa3\x03=2\xc0\xd1\xa9v\xba\x1e62\xc0\x1d"\x7f\x12\xbc~2\xc0\x82E\xdb\xb0\xfc\xbf1\xc0\'\xe4\xc0\xf5\x9972\xc0\x91\x14h\x03\xa2!4\xc0\xe7\xbd\x7f^\x12[2\xc0\x1e\x15\x05q\n^5\xc0\xb7"Py\xe9\x954\xc0\xd0x\x03\xd2\x13q/\xc0\xa8\xadM\xe8X\xda2\xc0\xecP\x07\xb9Lh2\xc0\x85\x02\xce\x86/\xc61\xc02\x84\x11I\x0b\xbb6\xc0\x1bi\xef\'w\x1f3\xc0\xc2fI\x041\xe84\xc0?\x99\x08\x9b\x01K3\xc0\xcc\xd1\x97\xba.g4\xc0\x9e\x0151\xa9\x922\xc0W*\x11\xe1\x1d\xb60\xc0\x90\xe74\xde7u1\xc0GM\x87\xb2\x95\xf00\xc0\xceA\x9c \x8c\x874\xc0\xd3\x00\xa1/\x7f\xc25\xc0R\x03\x84\xcc6\x0f2\xc0\xf2\x9cUX\x07)2\xc0\x90Z"a]_3\xc0h\xcc\xe7\xfa\x02\xee5\xc0\x7f?@\xc5\x94\x027\xc0\xef>B>9O4\xc0y\x9f\xe2O\x83\xac/\xc0\xd3X\xf64:!/\xc0\xad\xc4\x88Z\xd1~-\xc0\xc6Q\x83\xa5\xfd\xc62\xc0\xd4\xad\xb6n\x17\xce1\xc0XY\xd1\xca3j3\xc0\xec\xf6\x1c\xf8!M3\xc0\xab>2\x97h\x103\xc0\x14s\x95v\xf3\xd61\xc0\x96X\xd0\x87N~6\xc0\xf7|\x7f\xb4\xbce0\xc0\x15\xfe\x04%\x9e\x8e2\xc09^\xc8\xec\xec\x8a4\xc0\xbb\x0bz\xab|\xec3\xc0r\xcb:\x05\xea8.\xc0\x00\xc8\xaaV\xcby2\xc0\x95\x97\x02\xa6\xbfp/\xc0\x19:\xc2\xc4\x83T7\xc0\x88\x80\x1ca\x14\xf01\xc0\xf5\x9d\x7f\xd7,\xca2\xc0z\x9e\xa6\xf4\x96P3\xc0\xef\xf2*\x02\xb5^3\xc0\xdafq\xdd\xe5\xb14\xc0\xe1\xca\x0b%\xfb`4\xc0=\x85 7\xe0n4\xc0u,Ge\x11\xec0\xc0\xa6\x84\x8b\xd5\xbeM4\xc0>\x06\x11\x11273\xc0.^=\xd2\xc3\xb93\xc0\x98~\xb29|\xae1\xc0\xd8vc\x07&/3\xc0G\xa4YU\xaa\x085\xc0\x02=\x08\xd7:\xf90\xc0?\n\xcc\xe8a\x1b4\xc0\xac\x9f\x81\x1c\xd7{1\xc0\x8f\x9cC@\x89\t0\xc0DY\xa63\xdb\x183\xc0\x8d\xbcO\x82\xd1W4\xc0\x90\x9eZe\x18\x952\xc013z\x08\xd7\x052\xc0\xc0^N\xd8\x10[4\xc0\x0f\x10\x98\xe0\xa5\x894\xc0\xe6\xcb-\xf9\x18\xf43\xc0\x9a\xd2\xf8\xb3.l3\xc0X4\xc1\xbb\x91\xfc5\xc0\xfd\xcbz\xb4\xa7&5\xc0-\xe1r\x0fc\x005\xc0\xe3Ev\xd1\xd1W*\xc0^c?\xc35\xb31\xc0\xeb\x11"\xb5\xfd\x1b/\xc0\\-!\xa1\x03\x8e4\xc0\x1e\x00\xbe\xd3\xb1c3\xc0\xc4H]\xf7\xe2\n2\xc0eur\xce\xa8\x115\xc08\x93\xd3W\x95p5\xc0\x18z\xaf\x00\xac\xd72\xc0\xbe\x1c\x0e\n\xb5\x8d1\xc0r%]\x998:3\xc0\xd0L\xd4\x00\\\xd14\xc0}\x11\xd4\x83?\x115\xc0N\x919o\xca+3\xc0\xb9\xbd\xb7Vk\xb42\xc0\xd5\xcd\xf5`\xee\r3\xc0\xb2\x18\xd0\xd8\xad\x892\xc0\x8f\xc2K\xcc\xcf\xc53\xc0U\x88-J/\xfc2\xc0b\xb06\x14\xfe\xe2.\xc0\xc9\x86\xd8\xff\x84W4\xc0\x14\xf6\xbbd\x84\xe14\xc0<{]\xf8}\xc94\xc0\x9f\xf0\xcf6g]2\xc0\xe7\x12s\x95\x06\x9e4\xc0\x0c\xcc \x9f\xdck4\xc03g\xd8e\xcd\x1a3\xc0\xf1~\xa2@\xe6\xb06\xc0\xc2\x02\xd9\x7f\xbd\xea-\xc0\x1a)\xc5\xd3\xc3\xf42\xc0\xc6\x8f6\n\xc5w.\xc00\x85\xf0\\\x13\xa9/\xc0\xbe\xbdI\xeb\'\x124\xc0t\xcc\xbcH\xa0\xd55\xc0\x035`\x8f\r3/\xc0f\xe8\xe0+\x1bH3\xc0`\r\xf3\xc5ji4\xc0Y\xae\x8fl\x16\xe11\xc0\xdb\xa8u\xa12}3\xc0\x86~\xdd^\x02\xed.\xc0\xe5\xe9\xf1\xfay\xa63\xc0 )\xe9,\xe583\xc0\x11(\x10w\xec75\xc03\xb6\tk\xdf95\xc0Z\x15J5E\xb01\xc0\x0e\x9e\x1e\xb4I\x0f3\xc0\x10o^X\xa5:1\xc0\xc7\xab\xb0`\xfd 7\xc0\xfc\x90#;dN2\xc0\xbc\x83\x81\x0b\xd5`2\xc0\x7f\xab|\x0e ],\xc0|\x83io\xde\x8d5\xc0\x89\x11\x96\xa4\x19\xba2\xc0\xb6z\x98\x9bO\x0c/\xc0\x9c\xd1\x18`\xd8D2\xc0\xfbBCp\x16\xb12\xc0\x1fM\xd8g\xb932\xc0D\xe1\x95L%\x072\xc0Z&\x05OzL3\xc0\xb0\xed\xc1\x07\x91(2\xc0q\xb0\x16\xef\x82\xa46\xc0\x86n\xfb\xc6\x94\xab5\xc0:\xa4i\xfc\x87W4\xc0uf\xbd\xe6\xe9\x155\xc0V\x9e\x07Lv\x90.\xc0\xe4\n\xff\x0c.|1\xc0\x99\x8b\xf5\xbc244\xc0\x9b\x9d\xea\x1a\xb2\x075\xc0\xc4\x9a\x12X`o2\xc0\x979\xea\x15V\xab.\xc0X\x8azp\x81\xb64\xc0\x02\x87yy\xb38.\xc0\xff\xca\xc3\x1cC\xdf4\xc0\xb4\xf5\xaf\xe8\xb1Y3\xc0\xbd#\xf2\xad\x8c\xa9-\xc0\x04J\x1bTb33\xc0c\xd5h\xd4{\xa62\xc0Y0u>\xeds3\xc0\xaa\x02:j[\xd73\xc0\x05\xe8:Q\xe3\x860\xc0\x9d\x95_\xe6O\'3\xc0\xec@K;\x0b\xb82\xc0hw%x\xcf93\xc0\xa3\xa8"\xb24\xf11\xc0|\xe5\xca\xbc\xdc\xf63\xc0L\xdc*>\xec51\xc0\x03\x1e\x08\xa8#\\.\xc0&\xf1B\x9ecZ0\xc0\x98\xe4\xf5\x83\r\xc12\xc0\x88Z!\xaf\x11\x8e5\xc0)8\xa9\xc5K\x9b+\xc0y\xc9\xf3q4\xc64\xc0\t\xab]\xc6@\x8f2\xc0\x92@\xfe\xb0_\x810\xc0\xb2\xa2\x1fH\xf5\xdf2\xc0\x0e\xf5\xca\xdd)\xaf4\xc0\x02\xcb\x9a\x99\xbc%3\xc0\x92\xcbZF\xa1B2\xc0|\x8b\x000m\x8a7\xc0\xfa\xc7\xa3\xfc\xc5\x803\xc074;]5-5\xc0\xac\x12\xcc\xaf\x90Y3\xc00\x02W\xe6I\x122\xc0\x0c\x0e\xdd\xf9\xa8n4\xc0\xc8\x8b\x11BRW5\xc0\xb6\x97E$\x83]6\xc0\x8c\xf5uuw\x034\xc0\x9d\x91M:ig3\xc0\xc9\x86\x97\xe7\xb8Q5\xc0\xf5f.\xfav\xeb2\xc0\x13\xa9\t\xfa=\x894\xc0N\xc9E\xf3:53\xc0\xfe\xf5\xb7\x88`J/\xc0g\xaa?\x88\xd1M7\xc0\xb2\x8b\xccIWN2\xc0k\x13\xf8_R\x9a3\xc0\xab\xefjb\xa6\xc34\xc0\xb5>*,\xe4\xaa.\xc0\x07d"lv\xb57\xc0jx\x00Y"\xf44\xc0\xdc\xea\xd1/\x83o2\xc0 w-\x0b#S4\xc0\x82\x92\xf7\xf4\xdc|3\xc0\xa3O\xe33q\x173\xc0\x0c\x13\xb7vp\xe0/\xc0,\x8b\xe9p\x89:0\xc0eS\x04{nn6\xc0\\\xe3+\xfc\x84\xd60\xc0\x8d\xec\xc8\xa4\xcc\xca5\xc0\xbeQ\xcd\x9e!\xd50\xc0\xc7O\xaf \xee\xb66\xc0$\x90\x05\xfabJ6\xc0\x00\x9fJ\x0b7\xeb3\xc0\x0c\x11\xcf\xde\xa6S1\xc0\x1a4W\x98R|3\xc0\xa4kxBf\xde1\xc0\xf22\x1d\x85%\xd72\xc0\xe1=\x01Gv\xad4\xc0!\xc9\xea\xf1\x1a\xb73\xc0\xce[\x1d\xf6\x07o5\xc0W{v\xcc\xa0\xbc4\xc0\xc3\\\xb5O\x06\x19/\xc0\x1d\x8bk\xb1Rj5\xc08pX6\x9ff2\xc0\x8e\xc5z\x13\xc4\x1a4\xc0:\xed5\xd6 t0\xc0\xc3\xdd\xc0\xe49%,\xc0Ub4\x16"y0\xc0\xb5\xae\xbd|}\x85.\xc0\x99;\x9d\x1c\xdbr2\xc0\x06\x1f{\xf2\xbc&2\xc0\x033}\x05\x9f05\xc0g\xb9A\xa5(\x062\xc0\x1c\xd3\x0es,\xa06\xc0\xe99\xd7[M\x981\xc0\xec\x89\xea\x1b\x0e}4\xc0\xb4\xaf\xff\xc2\x0cE4\xc0\x97Z\xa3\x0b\xdev0\xc0\x18\x9f\x84t\xf6\xb9/\xc0\x95\x03W\x84\x19\xfa2\xc0\xad\x00\x8e\x97\xfc[4\xc0N\xcdm\xf3\xde\xb62\xc0\xa7\xb8\xdf=\x9ff/\xc0\xe64\xf5\x06(\xf25\xc0\x8e1|E\x05\xe72\xc0<\x11\'cg\xe4-\xc0\xf3\x9a\xd2@\x17\x113\xc0\x00k\xc0\xef\xfd\x94+\xc0\x9d\xae2\xd2\xbf\xf4.\xc01"m\xc4\x15\xee4\xc0k\xe1\x84\x18\x82\x0c4\xc0\x19\xcc\xf1\xdb\xc9\x9b2\xc0\xb7\xea\xc8]\x9c94\xc0\x8fS\x1b\x17\xa612\xc0\xb8L\x10\xd81\x036\xc0\xdc\xfc\xaa\xba\xd2m2\xc0\x9d\xba\xc7\xcf\xfb85\xc0}\xf8\xb0S\xfd\xca.\xc0\r\x81\x8e:,\x107\xc0\xa1{\xa9\x17\xb4\x9e3\xc0\xef\xfe\xfc\x05\xc6u1\xc0\xb0Mp-\x9bP2\xc0\xba@`\x9c\xee5.\xc0\xae\xfa\x0f\x12\xdd\x8f2\xc0\xb6\xaa\xf0\xd7\xc4-1\xc0\xd7\r\xbb\xba\xa4g/\xc0\xcf\xa9o\x7f8\xc93\xc0\xdc%R\xce\xd9%7\xc00^F\xe95^3\xc0CG\xc45\xabe5\xc0\xb7\x02L\xff\x92\t5\xc0\xe8\xc8IB\xa2f4\xc0\xbb>"!\xc2\x844\xc09~\xdfb\x0543\xc0`^\xe6\xb8\xc8s2\xc0a\x9f\x0c@/\x9d4\xc0\x04x\x10\x11Pb2\xc0\x8eL\xe4a\x94M4\xc0{\xa7\x1d\x01\x08z+\xc0\xdb\xc6\xff\xae\xa4\'4\xc0\xc3\xe1\x1c\x95\x08H2\xc0\x82\xc2I\xedc\xaf6\xc0jA\xb5m\x9c.3\xc0\xb1Sn!\xaf\xe81\xc0<\xc8Ztj\xc22\xc0\xfd\xce\xde\xd1.\x077\xc0h\xd1\x13\xb3\xeb\t-\xc0KR.\xa6^\xd13\xc0\x83\t\xd2\xf3iO4\xc0\x83\x90I\xa5\xac\xbe/\xc0S\xc1\xa6\xd3d,7\xc0\\\xb2\xe1\xec\xd2\x802\xc0n\xfa+KH\x9f3\xc0\xf1p4[\x94<4\xc0\xe8it\x97\xd4l2\xc0\xb9FQ\x89\xa2<2\xc0\xcb<E\xc4\xcf\xa24\xc0~\x02q\xb0\xf6#3\xc0\xa3\x19R\')\x176\xc0^\x16\xb9\xc0Pr4\xc0\xdbh\x96\xd0\xd9g1\xc0\xdc\x1d\xcd\x9c\xce\xc93\xc0\x82\x1dY\xdf\xc2\x0b4\xc0\x9c\xc4\x1c)m\\0\xc0$U\'\xac\x97R4\xc0!\xe6c\x0c\xfb\xb6/\xc0R\xe5\x9d?\xe5\x973\xc0\x18\xb7\x8c\xbc\xa4\xa7/\xc0\x91\xad~L\xbcM-\xc0\xf0[=\x82\xf2G2\xc0V21\\\x9c\xff4\xc0\xffyb\x8c5\xd41\xc0\xeb\xc8/\xfc\xaf\x964\xc0\xb4\xa4\x84\xaa\xd4\x0e3\xc0W1\x89j\xd1\xbb1\xc0\x86\x8f\xe2\r~\xfe1\xc0LTW\xfb\xc9\xb43\xc04z\x0f\x7f\xf8`3\xc0\x89\xa4N\xfa\x0b\xce3\xc0;\x97\xb4h\xe0\x8c3\xc0c\xbc\x94\xe0\xcb\xf50\xc0*\xc0\x19\xf4\xca\xdf1\xc0\xdb\x87\xed\x89\x0653\xc0~\x84\x015\xad\x893\xc0\xe8\xbb\x8a\xd17\x025\xc0\xa4\xb3\x18\xa6\x02\x013\xc0\x04\x0bzj4\x004\xc0T\xc2\x1c\x92\x1d\xca3\xc0\x17\n*\xbd\x18\xc22\xc0*m7f\x10\x913\xc0\xe1\xf60+\xdfO2\xc0Yh\x96\\D\x814\xc0\xa1\xc3\x9f\xd0\xf765\xc0y\x7f\xe1\xdca\x194\xc0\xd2E\xe9\xc4\\U4\xc0\x1e\'\x15\xe1\xf5?1\xc0\x1d\xb9i\xa5\xb6x3\xc0s\x8c\x01+\xf3n3\xc0\xbc]\x89\x03\xfd\xae2\xc0)e\xd9\x9b\xbb\xe12\xc0\xab\xb9\xe3?\xf0\xd62\xc0C \x90\xe95\xc45\xc0>TQ"\xb0*3\xc0\x81\x13dI\xc0\xf64\xc0-\x98V\xfbQ^/\xc0\xe9~\xd9Ve\xc53\xc0:\xa0\xb0"\xd1\x113\xc0~\xea \x0f\xd2\x1f6\xc0T\x109\xa4*\x070\xc0\xcfRY\x13e\xb83\xc0N\x19rC\xde\x92+\xc0\x81X5\xf6\xc8\xb23\xc0o\xe1=\x1eZ\x835\xc0[f6\r\xb1;3\xc0\xb3,)X5h4\xc0\xba\x98\x029&Y/\xc0TO\x0ejn\x01/\xc02{\xb4@\xd7q4\xc0\xa8"\x1a\x81\xa6e3\xc0p\x8ak\x0bE\xf1.\xc0\x97\xef\x93\xab\xd2|\x16\xc0\x1eo\xf9\x14\xac=2\xc0[\x0f\xfb_\x99\x9d3\xc0\x17\x11\xe0K352\xc0\xe6\xcd\xc7\xf4C<3\xc0w\xb6\xf9\xc9Z\xcc2\xc0\x1f\xbc\xd1\x16\x0e\x043\xc0\xf5%G\xa1\xa7\x9a0\xc0\x94\xdd\x07Wc;4\xc0\xc0\xe6=?\x8c\xc4.\xc03W\xcaG!o1\xc0t.\xf4t\x08\x193\xc0\x90\xe1A\xe5U\xd54\xc0\xce\x0e<\x8ax\x172\xc0\xf9\x1fk\x8fk14\xc0\x80T>\x90[\x033\xc0\r\xda\xa4\xa9\xf6\xd14\xc0\xfe\xc6\x1d\x08^\xad2\xc0?yR\x9d\x0f\xb56\xc0\xb4\xc5~\xa9`"4\xc0e\x12\xab\x0e\x1f 3\xc0\xf4T\xeb\x96f\x163\xc0i5\xaf\x94?|3\xc0\xe3sI\xce\xe5\xff2\xc0\xf3\xb5\x7fl\x08d2\xc0\x96\xb0\x10\xa0\x16\xe61\xc0\xb8,v\xf3\xb713\xc0\x1a\xedJ\x13]\x844\xc0{\xd1\xa7\xb1\x95-3\xc0\x83\xc6\x17r\xc2\x162\xc0\xe5V\xd5\xa0l\xac2\xc0mFW\x10\x9er1\xc0DVR\xdc\xef\xc80\xc0N\xd4\x19L^\xd43\xc0f@|5\xfcc6\xc0)\x94\xe7g\xb0\x895\xc01\xdfh\xa4\xd7\x9d3\xc0\xe4\xac2\xc90k1\xc0\xcc\x7f\xaf\xa1\xa3\x035\xc0\xf1\xb2\xcc\x91,f3\xc0\x80\x1d\xf6\xa7\x1c\x173\xc0\xf42b\xff*#3\xc0\x17Q\x12\x9b\xcc&5\xc0\xcb.dP_n4\xc0\xc5\x19\xb1\xce\xd1q4\xc0\xc2?\xd2\xc1\x1f\xe22\xc0\n\x08D,A\x083\xc0nQW\xf21\xbb2\xc0\xf9T9\xbd=\xc91\xc0\xfd\x0b\xe8 \xbf{/\xc0\xd6\xaf\xd1!\x9dX0\xc0<T\xc4\xeaeI5\xc0\xe1\xb0h\xc0i\x966\xc0\r\x00\xed\x92\xfd\xb44\xc0\xcf\xee\xc2\xd1\t\xbc2\xc0\x13~\xc2\xb6\xa9)3\xc0q\xd9\xa3\xee\xa5\x854\xc0\xd3\xb5]\x19n\x903\xc0\xd9O\xc0\xdc\xff=5\xc0Xy:\x10\x90\xf91\xc0\xf3\xdc\x98x\xe8\xf32\xc0\xe1\xcf0\x92\x8c\xa5/\xc0m\xfb\xd1\x8f_\x9d4\xc0\xea`\x1b+\xd6s2\xc0\xdf\xc1\xc92\x80]3\xc0\xb4\xf8\xa9ZS\x894\xc0\x99\xf2\xb1\x02\x8bz3\xc0L\xb7\xe5\xd9\xb2\xbd4\xc0on@\x03\x86\x1f3\xc0\xafJ\x1a.\xdc\xf81\xc0E\xca\xa8#{\xfd2\xc0\xd8a\x88/<\x0e5\xc0F\x05\xbe\x02\xacK5\xc0\x1cg\xc4\xc6\x82"3\xc0z\xc2\xa0\xce5R5\xc0\xd1\x95\xa3%\x1f\x193\xc0M\xce\xfc\x94\xd1\x8f/\xc0\x80\xfay\xabcf3\xc0w\x97O\x99v\x0f3\xc0\xef\xcd\x99\xf0ar4\xc0\x9b\xe8\xbd5?j2\xc0B\xa1\xa5\x1a\x13\x0f3\xc0\xe5\xb5D\x92\xc8\xe04\xc0\xae\xe6[\xf7\x0bj3\xc0\xadx2\x1c\x8d\x844\xc0L\xe3\xd5\xa2\xc1$3\xc0\xeb\x83V\x05\xa3\xe24\xc08\x98L$\xde\x88-\xc0O\xceE\xf1\x0bG3\xc0P\x10\xa2\x0c\x87\x1c5\xc0\x88\xd2\xf2\x1c\xe9\x872\xc0T\x985rH\xf43\xc0e\xa87\xcf\x92\x993\xc0\xff\x95[\xcd\x03,3\xc0\xf9\x8a\xcfl\xf4-3\xc0\xba\x06;\xe2\xe1\x16-\xc0\xbbo\xdf$\xcd\xfa1\xc0\x90\t"\xccf\x854\xc0\x02z\xf7\x0e\xdc\x063\xc0\x16)\x1fY\xa6C3\xc0c\xca\x9b\xd1\x89\xe92\xc0\xab\x834N\n\x9c0\xc0\xc6\x88\xc1\xde/\x7f4\xc0\xdaU\xb6\x95\xd9j2\xc0)R0\xed\xc8\xd72\xc0\x13\xb3X\x12\xb3\x013\xc0$\xd0O\n\xb6\xf22\xc0\x94s\xa6\x14hV5\xc0A]:\xa6+$3\xc0\xb4\xdc\xb2\x1a\xb1\xa92\xc0%\x91\xc7\xa7\xad\n3\xc0sM\xbf3_e7\xc0\x9c\xc3\xb9a}\xa83\xc0d6\xfb}&f5\xc0}z\xe0WS\'3\xc0[6\xae\x138\x046\xc0\xdf\x8ef\x02\x00\xa64\xc0\x1f\x08\xdd\xa3A\xe71\xc0\xa7Dl@T\x963\xc00C5\x18=\x993\xc0iJ\xf1Ct\xa32\xc0\xaeU\x81^\xe8\x002\xc0\x0f\x95"\xb4\xe5\xea2\xc0\xfce\x82%\x90b3\xc0za\x16\xe0\xad\x843\xc0?/\xf0e@\xd64\xc03\x8f\xa8\x0b\xd8I3\xc0}\x9a%\x06\xe0c2\xc07v\x8c\t\x89\xb74\xc0X<\xcbz\xbe\xfc1\xc0\xe3\xfd\xb77\x0b*3\xc0za\x91?\xbb)3\xc0\xa5\'u\xdb\xd0\x822\xc0\xe6\xf5F\x90\x05\xa03\xc0\xa3\x04\xac\x92\x06\xe81\xc0~\xc4\xdeY\xb5\x904\xc0\xedei\xd3,\t3\xc0\xce\x99\xee\x00O\xd12\xc0d(\xe9\xa3Gs3\xc0\x95\x08|\xe2\xa1\x873\xc0\xb1\x8b\xde)443\xc0\xcf\xfd!\xa4\x90\xa1/\xc0(\x02!%1~3\xc0\xafx\x8d\x9b\x86V7\xc0e\xad\xa1\x87\xf3\xc91\xc0\x17\x82\xb9\xfd(\x882\xc0qD/\x8e!\x8a3\xc0X?\xd7A\xfe.3\xc0\x0b\x15\xb07\x96\x9e4\xc0\xfd\x11\xc0%-Y3\xc0\xf1\xba\xee\x0fe\xa04\xc0[\xf33\xb8]\x077\xc0\xf2Q\xac:\xd2$3\xc0\xa8$3\x92\xff\xb03\xc0@[\'@g\xde2\xc0\xd2\'\xcb\xef\xa8\xf11\xc0\xa1\xd4\x04\x19\xa2\n7\xc0Zp\xccf\x7f\xa2.\xc0\x88\x03JZ\x1c\xb02\xc0\x8f\xce%?b\xf62\xc0A\xee\x97\x9d8\xe2/\xc0\x0exd\xf3}\xbc4\xc0\x03\xf5\tF\xd3\x1a2\xc0\xf6\xd2\x8f\xe5\xcc\x963\xc0\xd5%\x95XyP0\xc0\x8c\x9f\x8eB-\x052\xc0\xfeT[\xb0\xf2\xd92\xc0\x027\x83E\xc7J3\xc0\x04\x17\xc2\x05_+6\xc0:\x85m\xd7]t3\xc0G\xce\xcaAF\x94/\xc0\xd84\x08\xd6\x9253\xc0\x1e\xc7)U\x17\x053\xc0\xa0v -\xbe\x8b3\xc0\x11#@Es\xd14\xc0\xeb\x83\x7f\xfa\x9a\\1\xc0\x02\x92\xf9\xf6vY3\xc0\xd73\'\x0c(\xea2\xc0\x97\xf7\x95\x86\xf1:4\xc0\xfa\x89\x91\x11,\x165\xc0\\\xb8\xd6\x87\xfa\x1b2\xc0\xebI_\xf5\xcf=3\xc0N\x85\xe1\xc4\xabz3\xc0\xbax#\xa2\xbd#3\xc0\xeb\xcf\x92\xcf\xc6l4\xc0\x9e\xe4\xda\xd5\x8e"5\xc0\x9a\xa6\xd5aS\x062\xc0\xcd\xc8\x1fd@\xd62\xc0\x9b\xaf\xb2\x8b\x9eC3\xc0\xac\xab85V\\4\xc0\x15\xbc\xa3\xcf8w2\xc0/\x9a\xa0"\xa9\x154\xc0^\rA\'\xd4\x084\xc0o\x8a\x044\xd2\xf51\xc0\xe5\xe7;u)K3\xc0\xfe\xb5@\xd6\tq3\xc0\xf7\x8b\xe2\x8a\xab\x034\xc0\xbbxc?\xdb\xfa3\xc0\x98\x83\xb9\xd9<z3\xc0\x97!\xff<4O3\xc0N\x94@/\x84\xc81\xc0\x83\xc4\x8e\x16\x0e(3\xc0\x85\xbb\x01J\xdfo3\xc0\x9b\xec:P%\x076\xc0\x9f\'\xa6\xbb\x9f\xfb1\xc0\xb8\xec\xb5\x8e\n\xcf2\xc0\xea\xb9\xb6\xba\xb9\x894\xc0\x8b\xebg\xc7\xe2\xc6.\xc0\xa1\xda@\xd6x\x133\xc0\xf8`\xe4\x80\xbfw1\xc0\xd0\xa8\x0c\x91+\xfd1\xc0\x9d%\x9a5\xb0\xfa0\xc0(\xf6S\xf1\xb5\x883\xc0\xa8p%\x1fT\xe92\xc0u\xe8\xc9\xce(\xf33\xc0\xa5c\xcct0g4\xc0zX\x00k\x82\x9e1\xc0\x08.\x81i\xeeK3\xc0\xb2s\xfe\x0b\x90\xa83\xc0W\xb4\xa0\x7f\x04?5\xc0\xeap\xbc\x99\x8d#2\xc0\x08U\xa3)\xec\xa04\xc0\xe7\xa3\x87\xcb\xbf\xe43\xc0\xde\\6\xe63\x835\xc0\xb3\xdc\x7f \x94+3\xc0t\x14\xad\xabl\xaf6\xc0Q\xea\xe8&\x08\xa83\xc0\xd4\x87M\xee\xa9\xc22\xc0\x80g\xe8+2T2\xc0\xc5uj\x0c\x1d\xc94\xc0s\x8a\xdb\xf1U\xa92\xc0R\x1c:Z\xa8p2\xc0\xf0\xc8\xa2\xf6%y5\xc0l\xa6Oq\xcb\n,\xc0Q\x9b[J\xec\xed2\xc0w\xc4+\xa8\x95b2\xc0@\xc3G\xef]\xb34\xc0=\x90O\xdah54\xc0\xe3x?\xf6\xf6x2\xc0\xf6\x86\x02\xbe\xb3\xe71\xc0\x9e\xec\xcbaW33\xc0\x10\xb0\xc4\x08P\xd93\xc0a7K\x96k\xc12\xc0\x03\x0f\xb0\x11\x12p3\xc0\xe4\x94\xc7F\xa8\xe4.\xc0\x81\x1b\x07\xdei.4\xc0\xfdf\xf87\xd8n2\xc0o\x9d\xa4\xb7\xad\x005\xc0HF\x82X\x01\xaf4\xc0\x85s\x19\x14\x84\xc52\xc0\xc9Ns\xb0\r@5\xc0\xbbC\xec\x87NS4\xc0 \x18\xc7\x0f\x1754\xc0\x82\xb9N\xd9D\xa43\xc0"\x9a\'\x00\x84\x126\xc0\x89\x08\x93\x8adG3\xc0\x9f\xfd\x95\rja2\xc0\'\x8e\xb6\x03,\xa73\xc0\xa2\xbcSo\x9d\x082\xc0`\xe6\xee\xaf\x9e\x96-\xc0\x0f\xc6\xfb\x86\x96\x853\xc0Q?n\xe5=\xfe.\xc0(\x8d\x94Nu\xed4\xc0\x9c\x93\xf1\xa9\xaf54\xc0J\xe2!\xd2\xf7)6\xc0\xb7&\xb6~\x80W3\xc0\xb7\x84|{!w3\xc0\x96P\xc07\x93\xd92\xc0h<8N\xff\xe51\xc0:\xf7\xc6\x0f(\x192\xc0/A\x97N\xba\x1f-\xc0a\xa9\xa5i\xaam2\xc0&\x8e\\gq\xb25\xc0 \xfb\xc0\xd4(\xbd3\xc0\x14\xaa\xf4\xdbY\xd52\xc0\xe6\xfa\xdfd\t\xb8/\xc0\n\xe7q6\x1f\xe82\xc0\x85\xc0\x19\x95\xca\xc2.\xc0\xbb\x1a\x95M\x9dV-\xc0/\xa3{\x8b\xa6d4\xc0\xec\xe4\xb6\x0c\xa7w3\xc0\x12\xa1,\xeaeZ3\xc0\xd3M_\xf6k\xa13\xc0AX\xe6\xa1\xfa,4\xc0\xa2\x91\xb4?\xaf\x855\xc0\xf0\x9b\xb4\xf3\xe3\xdf2\xc0m\xe4&\x9dXA4\xc0 L\x04\x11\xe6\x825\xc0h\x92\xd0$\xab\xc51\xc0\xbc6"\x8e\x00X2\xc0=&\xce\x9fF\xe31\xc0\xc3\xa1\x17\x81\xcf\xf12\xc0\xf9\xd9\xc7F\xf3\x146\xc0\x00\xf0Z\x8f\xe6d3\xc0\xe0\xbb6\x82\x08x4\xc0\\3\xc0*\xfd44\xc0\x9d_\xa8\x00\xae\xde2\xc09\xf5\xa4o\xa9\xa13\xc0\xe2\xfb\xa3\r\x1d\xe32\xc0\x91O\x81\xe8\x1dG2\xc0.\x05\r\x0c\x19\xae3\xc0\xc0E\\\xb2\x0f\x023\xc0\x11\xceS\xd4\xef\'3\xc0z\xbaWc\xf7\xbc2\xc0\x8c5\xf9RP\x920\xc0 \xac\xa0QO13\xc0\xc4\xfc\xc2\x80wb2\xc0\x96\xe5\xa7n\x7f\x133\xc0`e\xb9*j\xf41\xc0\x9ak,\x13\xae\xe62\xc0\x7f@\xdb\x1d\xb0\xb22\xc0\xc18\xa6\xea\xb2\xc42\xc0n\x9e\xf3)\xfc\xbf4\xc0\xa1\x9b\xfc\xa9\xc1\xf64\xc0T\xe4\xc0d\x1d\xee2\xc0\xee\xd3\x88\x82\xf5(3\xc0}K\x96\x9d|\xf83\xc0\xd0>\xd6=,\x1e5\xc09\xf3!\x1f\x0b)5\xc0E\xb1\xa6&c\xe61\xc0\xb1s>X\xe7\x193\xc0V\xb0c\xcepR3\xc0\xa8\x00\xb25\xb3\'7\xc0\n\x0b\xb1\xbe*\x7f2\xc0]\xfe\xcd\xcc\x9aE5\xc0=\xd9\xe6\x111\xc83\xc0\x87\xd6\x02\xf5" 3\xc0\xa8\xfe)\xd7627\xc0\xbc\x16P\xd9\xb7\xf82\xc0\x01\xec\xc7\x96\xba\x173\xc0e)\x0e\xa60\xdf4\xc0\x88KI\x04_\xd93\xc0\xfbjE\xa1\xcb\xf54\xc0\\C\xca-\x07[-\xc00h\xa5\xcd\xa5\xc43\xc0\x96\xaes\xdd\xb3@0\xc0\xb9\xf3tN\x11o4\xc0\x97\xb9U\x13\xdfu3\xc0J\x00\xe1\x8b\xe7\x963\xc0\xc0{D\xf8\x13\xbe3\xc03x\xd3\xc2\xa1\n4\xc0N\xe1\xcc\xaeVI2\xc0\x93\xa0F}.-3\xc00Z\x1e\x19\t\r2\xc0D\'[\xf6\'|3\xc0Ww\xe9\xd6>\x0f4\xc0\xb97\xe8\xe8\xc7F3\xc0`\x90\xf4.\x97"3\xc0\xf3\xee\x82CM\xd02\xc0\xff\xd0\xbcRU\xe41\xc0\xad\xea\xd2\xc8s\xfc2\xc0\xca\xf6\x9e{-22\xc0e\x02k4\xa6\x802\xc0~<\xf9C,J5\xc0\xc0\xe5#\x8f[\xea2\xc07\x94\tsH\xba1\xc0g\xc6\x8a\xec[\x1b3\xc0\x90ys=\xb4(3\xc0_T4\x8b\x1b\x113\xc0\xb7\x84C\x07I\x0f5\xc0u\'s3nD3\xc0\r\xe3\x864\xdd\xc23\xc0A\xb9\x80c\x9c!3\xc0\xe9\x8e/\x9d\x98\xaa2\xc06\xc0\x05\x06\xc2A0\xc0y\xc4E\xea\xcb\xc12\xc0\n\xa8\xe8mw\x1e3\xc0\xbb\xc3\x04=-\xa0/\xc0\r\x0f\x91\x89W\xe82\xc0\xaf1\xac.I\'4\xc0\x16\xf4\xc0\x1e\x8c\xc82\xc0\xdbV\xd2\xdeB\xfa3\xc0S\x14\xfeh\'R5\xc0\x7f\xd8\x82[`\xdf5\xc0\xdd=O3k\xb42\xc0\x81\xac\xbd\x1eh\x883\xc0\xe0X\xa1\xad\xca-4\xc0\xca\xccLU\xcc\xca4\xc0\x11\xc5\xbd\xc9\xf0\xcf4\xc0C\xbf\xd8\x8e\x8a\xf04\xc0\xa2)6\xdc\xb8\x015\xc0\xb8\xc7ZA\x96\xb72\xc0\x87~\xeb\x0f\xdb\x055\xc0U\x9e\xf7\r\t\x045\xc0\xe5\rS\x04\x1b74\xc0 \xe7\xb1\xb9U,3\xc0J\x90\xfe\xca\x8e\x912\xc0Z\x896\x90\xb5S3\xc0uZ\x16\x83\xd9\xd13\xc0P\x06\xdd\xb5\xef\xf14\xc0x\xc2I\xd4\xe2\x8d3\xc0Q\xd4\x7f\x9b\x13\xbf2\xc0\x1f\xc5\xb4~\x96\xb74\xc0\x1d{\xf3P\xaf\xe82\xc0\xac\xcez\x9b\x08\xe02\xc0\xb7\xee\xc9\x7fX\xfa4\xc0 \xeb8\x01\xc4\xb52\xc0\x80\xef[\xcd\r\xd22\xc0\xe9e\x80\xfd\xfep3\xc0\x03\x1a\x82\xd0%)4\xc0A(\xe0\xa9\xefc3\xc0z-\xea\xbb\xe0q.\xc0\x12\x7f\xab\xbdV8/\xc0\xca\xbaF\x01\xcf\xcd2\xc0P\xa8\x81\xe4\xb8\xcd0\xc0\n\xdf\x94\xf7\xd2\xff2\xc0\'\xbf\xd3x\x96N3\xc0"\xaeC\xef\xde 4\xc0\x8b\x9a\xa7\xf8\xdc\x9c3\xc0:\x85\x11\xd0\'J4\xc0!\xee\x8e\xd6v\xc84\xc00t\xf2o\xfb\xdc0\xc0\xfdS2\x1al\xea1\xc0\xf7\x04\xe0\xc8RW3\xc0\xce\xefO/\x92\xa03\xc0\x1d\xe0\xf2\x90\x07,3\xc0I\xca\x17L\x9d\x073\xc0\xac\x9dy-\x93?4\xc0n\xfbA\x80\xacQ4\xc0\x96\x85\x8c\x01\xe0\xc42\xc01\t\xdd<\xf8\xf82\xc0\x1f0G#k\x1f4\xc0g\xcf\x08\x81.H4\xc0\xc2X\x11\xdb\xdd\xc94\xc0\xd5\xc4\x03M\x8a\xea3\xc0\x132\xa2I\xea\xe21\xc0<\xb5\xb4\xd1&\xad2\xc0\xca\x17\t\xdbc\x003\xc00\xca\x9b14X4\xc0\xb6\xf7m\xbf\xa7#/\xc0\x1f\x1bwE\x1f\xf22\xc0\xb1G\x90\xef_\x184\xc0\xbd\x8e\xfe\x945F4\xc0l\xbd\xf8B\xb972\xc0&\x1cB\x8a\x7f\xe93\xc0\xab\x86t]m>4\xc0\x0f\x87\xe7\xaad\xcf4\xc0\x1dH\xd8\xb3\xe123\xc0]_n\x82\xcf6/\xc0,\xa1\t1dv2\xc0\xf3\xb3\xdej\xc0\xe21\xc0\xb9Qx\xf12\x1e3\xc0\xe9\x15\xf7\\%23\xc0\'E\x99\xf1\x11\xcb/\xc0X\x80\xf5\xb7e&4\xc0Z\x0e\xc5\xdbO\x042\xc0\x1d$\xc7\xca\xbc55\xc0\x8f\xa8\xed\x18543\xc0fK\x8fj\xb4s2\xc0\x13\x91\x18hw\xd52\xc0\xe3\x13\xa4I]G4\xc0~@\rW\xa1\x065\xc0z%\xf2s\x9d.0\xc0%[<\xce\x18\x9b-\xc0\x96W\x87:qK3\xc0\xc1\xca\x95\x1a\x14F5\xc0\xfetT\x82\xd5A3\xc0\x8f\x80u=\xf8\xfd1\xc0\xca*\x04=\xd7\xf82\xc00\xa1^\xac\xfad4\xc0\x88\xed\x1aQ\xf7-3\xc0\xb1d\x1d]C\xf82\xc0\x14#\xc9\x14\xdf\x025\xc0\x1f-c\xb0\xa0\xbc4\xc0\xd5\xcf/;\x86\xb43\xc0\x16Nr\x1b\xfb|4\xc0\xa7\x0c\x80}\x9e=4\xc0\xef\xf8\x00\xe8\x03L0\xc0\x7f\xd3\xcd\r\xfc=5\xc0\xe6\xd6\x1e\xdf\x92\x002\xc0O\xe3\x152\x9c\x062\xc0\x83\xe7\x852\x06/3\xc0\xda\xd5\x1f)\xe3y2\xc0\\61\xb2\x8b74\xc0*5\xc9\x18\x14\xe04\xc079l\x02aA3\xc0\xdaQi\xbb\x93\xd23\xc0\xb3\x86\xda"\x9e\xdb2\xc0\x1f\xbc\xdd\xcbeD3\xc0L!\x99c\x94\xf42\xc0\xccR\x1e\x18R@3\xc0\x1d\xf3\xc8\xb2\xe0\x924\xc0\xbcZ\x81\xf2R\x133\xc0_\x8f\xce9\xe5\t2\xc0\x91he\x81\xf4\x192\xc0\xb3\xd4\xc8\'\x1b\xd8.\xc0\x03\x88\xadV~\xdf2\xc0\x05n3\x8bF\xe93\xc0a\xe9\xe0Hz\xd12\xc0~\xe5*0\x13\xf12\xc0\xa5\xe7\xdf\xceoP3\xc0\x8eY\x92\x10\x12\x193\xc0\xd0\xfb=Sh\x1c3\xc0r\xf9\xd4\xa2\xdcl3\xc0\xa1\x8a\xc5\x14"d3\xc0\x08G,\xf7@\x832\xc0-\x88\xa2p\'"3\xc0\xdd\xfc\xc9\x16\x97\xef2\xc04\x85\x9b\xf8Ms4\xc0Z\xa8O\xf7\x90d1\xc0\xb4\xb1\x12Pa;3\xc0 R^\x18#\xd83\xc0U\xae\xc0\xd6\x98\x8e4\xc0 \xf5 \x08\x10\x8f3\xc0\xe0[2\xbb\xb8\xd32\xc0\x9e\x0b\xac\x93Q\xee2\xc0\x8c\x1c\xfb\xe0\x98u3\xc0\x8c\xd9i\x0bP\xde4\xc0\xdf\x00\x7fT\x03Q4\xc0I\xb7\x1d\xd9s\xd92\xc0\xb9\x00\xe0]`\xfc2\xc0\xba\xe9\xff!\xedJ3\xc0\xd9\x00\xe2\x02\xa0o3\xc0\xc21\x8b\x04\xbd}4\xc0/\x8b\x05\xc7\x1d%3\xc0a\n\xbb\x14\xa7\x002\xc0\xd6\xec\x08\xa4\xcfv3\xc0Wkuu<\xd41\xc0\x89\x9a\x1a\x84\x9b\xdc2\xc0\x19\xf4\x9c\x80\xbdm3\xc03\x80\xa2\xdbsI4\xc0\xfb\nV?\x9283\xc0ji\\\x1f\x00\xa02\xc0\t\x1b,t\x98\x083\xc0\x10I\xc8-;\x7f3\xc0~.\xe4\r\xcc!3\xc0\x9f\x84\x8d\xbf{.3\xc0\xf1\x83\xdb\xe9G\xd34\xc0\xe1}\x9c\xbc\xeb\xf41\xc0@\x8a"\xe4\x93\x872\xc0\x8c\\\x86\xee\n\xf22\xc0\xa1\t\x84\rNb3\xc0S\x96\xeb\x94\xea\xe91\xc0\x86d\r-\xcej3\xc0?\xbe\x92\x8ay\'3\xc0\xfc\xaeLz\xf8\x043\xc0,-\xcb+\x11\x9f/\xc0=<\xc42h&3\xc0\x85\xce\xaf\x05\xa7\xd1-\xc0\x0f\xb8",\x08\xdc-\xc0\xdc0\xd0{\x83\x812\xc0\x81>\xe8\xb4\x96\xd81\xc0\x8fu\xf9\x94\\K4\xc0\x96\xaf[\xbc\xf2R3\xc0\x99\xf9\xb6\x94\xbd\x98-\xc0\xd6\xb0\xd5\x0f,\x90/\xc0\xfa\x89\x91.\xb855\xc0!\xb2H\xf4\xc6y3\xc0\x08\xae?\xe0\'\xb51\xc0e\x9b\\hp\xa9,\xc0\n9\x81\x82\xa8\xe41\xc0\x8c\xc8Sr\x91\xb82\xc0\xd3\xdfq\x11\x1b\xf13\xc0<\xa0]dF*2\xc04:\x17\xfc)\x9b3\xc0R\x8c\xf5\x04\xed\xd20\xc0\xeb\xa0RV<1/\xc0\xf83@%\x0e\x083\xc0\xf7\x95\x1f\xe3\xb0\xc21\xc0\x12\xc5\x96\x84\x00\x832\xc0\xd3\xcb\x94\xbf\xb2\xa1-\xc0s\xd2<X\xd8W/\xc0Q\xc0!\xfc\x0b\xe51\xc0u\x99z\xc2,\x813\xc0\xaek\xb9A\x96\x1c3\xc0\xb9I\xd8\x97q\xe82\xc0q\xcb\x11\xea\x93j4\xc0)\xb2G\xa6\xd7\x1a3\xc0u\x8e\x1bT\xa7%3\xc0\xa1\x15\xb4\x0b\xae\x1b5\xc0g\xa3^\x1c5+3\xc0\xc4\xbah\xb0{v4\xc0\x81/#\x7fNk4\xc0/\x938\xd9-\xb23\xc07\x8e\xf5\xf1Y\xd73\xc0\x84=\x9e\x15!d3\xc0\xe6\xa8\xfaf,\x183\xc0\x9c\x1ex\x11\xbc//\xc0xL\xcd\x0f\x1d\xd13\xc0\xd0\xb4\x941\xd0\xd8/\xc0^p\x9c@X\xb94\xc0\xc4\x02x\xf7\xefh3\xc0\x07Xa\x14k03\xc0\x1d&\xf3\xd6\xd3\\2\xc0\xa8\xf6\xc2m\xef?3\xc0\xa0/\xc7n\x9d\xf31\xc0+=\x87!@\x161\xc0\x15\x8c\xe3\xae\xe8z.\xc0R \xc2\x9cAk3\xc0Q-\xc5h[>3\xc0\xc5\xd6\x16&\x1d$6\xc0\x8a\xfb\x91\x96\xa1\x0f3\xc0b\x8e,\x12h<3\xc0\xa5\x11\xc8\'\x1ca3\xc0\xf92\xe4\x9d\x8dQ4\xc0$\xf8vs\x9f|0\xc0\xf4\x01\t\x96\xddP4\xc0Ov~C\xe233\xc0\xc4\xe4\xa4mV\xa33\xc0\xa0\x0c\x1f\x00\x05Y3\xc0\xec\xf1\xd1\xc2\x01\xbb2\xc0\xa2\x7f\xd1\x16\x1fG2\xc0\xc3\xbc|~\xa8\x173\xc0\xb56`a\xeal4\xc0\xf2\xcf\x08\xa8h\xfc1\xc0\xff\xf2\x0b=\xe6\xfb3\xc0\xce\x0b9\xc9\xf3\x004\xc0&L\xa8KZ:3\xc0{\xcc\xa2\x11\xe2\xf53\xc0z\x91\xd9\x80h\x084\xc0-\x18\xf0|\x8d\xf13\xc0\xbdg\xe80\xb9p3\xc0,\xc9\x7f)G\xdf3\xc0e\xb4_\xd3\xfan3\xc0\x1a)r\xb7\xea\xf71\xc0\x8a\xb1\x7f\x01\xccF3\xc0\x0b\xa1XA\x11M2\xc0\xf1\x82\xf7p\x04;3\xc0\xd8X\xf89\xd1\x1b3\xc0\xda\x1eU;\x9d\xe0/\xc0\x82\xa8\x85uki2\xc0->\xf9\xa6\x91\x182\xc0=s0\x7f~\x973\xc0x/Z\x98Y23\xc0\xd4\xa9[m\x97_0\xc02\x86\xb0\x88\xec\xdb2\xc0\x06\xae\x0e\xe2\xfa\xc04\xc0ph\xba\x10v\x894\xc0\x06\xd3\'i\xa2\xce3\xc0\xb8\xba\xb8\x04\xbdI3\xc0\x06j6\xdfy\x813\xc0\x12\xf9C\xd8L74\xc0\xe7\xf0\x0cn\xcf\x1c2\xc0F-\x08.\xa2\xfd1\xc0\xaa%\xcct\xc8\xa74\xc0\x89\xfa\xb1\x82\x93(3\xc0;\x03\xeb\xe8\x89\xa63\xc0\xf4\xd4i\xe3|z3\xc0l$TK\xad\x840\xc0\xe0\x07}\x9bH\x833\xc0\xa6\xf0\x7f\xe4\x0c\n6\xc0\xc5\xc0\x9d\x1b\xd2\x8e2\xc0#\x16\x02\x9b\x86\xfc2\xc0%?nu\x84\xf32\xc0p\x0c\x00\xaa\x1f\xf53\xc0\xe0\x90I\x13%E3\xc0\\\x12\x8b\x05\xc5\x992\xc0Bl\xd1\x8f\xba\xfb1\xc0aQ{\xa2\x0c!2\xc0\xbe\x07KI\xf5A3\xc0\x16\xa6\xac-nN3\xc0E\x8b\xe6\xc5\x8d\xf52\xc0\xa7\x1e\x1c\xf2\x00\x1a3\xc0P\xb4k\x18\xc7J3\xc0\xe6?~\x14\x81\x163\xc0\x8av2\xfa163\xc0\xba\xf7\xbd\x0e\x89\xed0\xc0HsZ\xda\xba\x112\xc07\xcb\xfd\x8b\xb8F3\xc0\xab\x1a\xe2\x1d\x8c"2\xc0\x00vO\xf7\xcf+3\xc0\x9c\xf2\xbf.\xf6\xf42\xc0v\r\xff\xed~\xcd4\xc0\xe0\xf0X\x038C5\xc0\xc8gE\x18\xea\xa11\xc0\x1a\x95B\xe2TJ5\xc0]?\x1b/\x8e\xf42\xc0Uf\xb7O\'\xac/\xc02yZ\x1btV4\xc0\xf0\x90Qm\xbe\x172\xc0N\xc4=z\x83\x0f3\xc0\xa2\x9c\xc8=\xb8\x9d3\xc0\x90\xad\xc7<\x9dP3\xc0AN\xd8m\xa0\x9a1\xc0\x0ec\x8ftD*3\xc0\xae\x98\x8e\xbd\x08f5\xc0W,\x8b\x12\x97\xf52\xc0\x85#\xe0tf\r0\xc0\x14\n\xc6aS\xe34\xc0\x921\xf3\x87\x82\x9d1\xc0\xa7D\x06B\xfd\xa33\xc0\x87\xae4&+\xf82\xc0ur\\ \xd4Q4\xc0\xe4\x06F\x8a\xa6\x162\xc0\xa3\xda0\x96-\x05.\xc0\x9f0"i053\xc0\xeca\xfa\xfc}\n0\xc0\xf0)\xc3\x8e\xa4C3\xc0\x9bx\xe2e\x05\x914\xc09I;5\xa8\xf75\xc0\x8d%l\xcd\xca;3\xc0\xc0\x9fF\xc1k\xed2\xc0P\xf9\xae\xae8E3\xc0\x9e\x8d\x87W\xbc\xde0\xc0\x9b\xba\xaf\x8b`\xc03\xc0t\x80\xaeZ-\xbc4\xc0\x17\x8c\x03\xc5\x9a\xe7,\xc0\x95B\xad\xe2\x10\xd13\xc0\x1c\x08\xdap\x18\x0b6\xc0\xa7\xa4,\xddTq4\xc0y8\x14D\xe6 3\xc0\xe0\x88\xf4\xf4y\x151\xc0[\xa9d\xa4\xf8\x182\xc0\x8f\x95\x1c\xf9S90\xc0\x99\xe5z6$\xcd0\xc0\x0c\xc5\x8b\xbc\x91\n3\xc07tVdy!3\xc0\x00\xe8[\x1f\x93b4\xc0\xf2Y\xc8>\x84\x102\xc0\x04c]\x93a\x891\xc0\x1d\'g\x9fg~3\xc0Vm\xd7o\x85w4\xc0\xaf\xb0\xef\r875\xc0\x9b&\x83\xce\xea\xd13\xc0<\xaa\x02t\xa5\xe23\xc0f\xa7\xb4{\x0ev1\xc0\x01\xf5\r\xd8\x08-2\xc0\xc0e\xae.\xc9\\-\xc0v\x19"\x1b\x9f\xc80\xc0C\x12]q\x0cp/\xc0\x08M\'\xa9\xe5l3\xc0\x96\x1b%\xbb\xa1\xec0\xc0wp\xaep\x05]5\xc0\x0f5\xde\xd9\xce\xe23\xc0d\t<\x8e\xbc\xed3\xc0\xcf\x9d\xd1\x90\rf-\xc0#\xa3\xaa\xc3\x9814\xc0\xff\xdf\xa9-\xe8\xc50\xc0\xfb\xd7\x90\xd6%\x073\xc0]M=\xda~\xe03\xc0\xa6u\x96\x9e\xf464\xc0\xf7`\x180\xb5-2\xc0\xa0\xe1WU\xc3z1\xc0\x08j\x1e)\x06\xdc3\xc0VZDuj?4\xc0_\x7f\xc7\xc44\xb50\xc0\xe1\x89\xde\xbcv\x9a4\xc0\xca\x00\x1e\xad\xfck*\xc0D\xce\xb9\x17[\xeb3\xc08M6~\xae\xec3\xc0\xae\xd9d\x8a,\x0e4\xc0P/\xd8\xe8\xb0\x8e,\xc0AYx\x12\x19\x813\xc0\x85\xd4\x13\x8c\x1aZ2\xc0\x1e*\xe0C\xbd#2\xc0n\xe7\x15YaZ2\xc0I\xc2\xac\xf2{s3\xc0`\xe8o\xd3wx3\xc0\xef+\xff\x97\\\xb76\xc0\xb2\x8e\xf6\x83\t\xdb2\xc0\xad\x8b\xd7\xad\x96"4\xc0\x9ev\xa3"\xd7\x1b2\xc0\xac\x9c\xab\x0fo+3\xc0\xf0\xdd\xdd\xf1\xa7\xc83\xc0N\xd1\xd6|\x90\xfa2\xc0|67\xc3\xa4[3\xc0\x1a6\r:\xc0<3\xc0\xdb\x18yo\xa152\xc0\xdd\x03\xc6\x04\xef\xd9/\xc0\xf7\xc8y\x14\x9f\x025\xc0\x10E\xb3T\xdb^2\xc0z|<\xf6\xd7\x941\xc0g\x81\xbe\xde\xab%4\xc0M\x17\x91\x97"63\xc0p\x18[\x0e@R2\xc0B\xb6\x86\nE\xfc1\xc0\xd3.8\xcc\xea53\xc0,\x9enw\xcd\xca3\xc0Q\xee\xb3\x83j\xfa3\xc0d\xaf\xe0d\xeb\xab.\xc0F\xef\xf0j\xb652\xc0$\xb1\xa9\xc9\x13\x0b2\xc0%HG\x15\x85\x005\xc0\xb1\xb2\xfb/\xaf\xd05\xc0\x9e\x88U\xd6,s4\xc0a\xd9\x93\xb1\xa6\xec4\xc0\xeeX^\xc4\x00\xe9/\xc0\x82zl\xd1\x1a\xea4\xc0v\xe8\x7fp\xba\'4\xc0\xa0\xef\x80>\xe6\xff1\xc0w\x87=(\xf6\xfc1\xc0\x13F%\x89GL3\xc0\x8d\x96f\xb6\x97i/\xc0L\xee\x17\x8e\x8e\xe62\xc0y\xbb\x87\xd8\xc2%3\xc0\xea\x10f\xf1Ox2\xc0\xbd\x02\xc9\x14*c5\xc0\x7f`L=\xd4,3\xc0\xe2\xfcl\xb3o_4\xc0\x08\xe4\x967\x15\xb32\xc0w\xc6\xb2\xaa\xa0i5\xc0\x9fi\xe4z\xf9\xb2+\xc0\xd4\xca\xba\'\x9c\x165\xc0H\xa5,[.T5\xc0d\x9b}\xc8\xbc\xe83\xc0\xcb^\xdb\x81hX/\xc0\xb5\xfd\xeb\xaa)\xee2\xc0\x9d\xbbH\x15t\x8a3\xc0J\x08\t\xda\xa1\xb92\xc0\x11~\xbf\xb2\xf6\xfb2\xc0\xaf\x96K\xed\x07C3\xc0nO\x16x\x04.3\xc0M\x0cs6\xf1\x873\xc08@@&\xecx3\xc0q\xaem\xe8K\x075\xc0I(G\xba\xcf/0\xc0R\xf1\x9f\x1e\x14\xd2/\xc0\xaf\xff\xf7r\x00\xbf/\xc07\x11k\x98}Z/\xc0\x91R\xc2\x0f?!3\xc0\xb0\x19\xed\xba \xd12\xc0\x95@G\x04\xcdw3\xc0\x82y\x00\xce4\xc43\xc0dE\x18\x8aZd4\xc0Q\xd7#\xb6H\x0c0\xc0+\xea\xd2q\xeaN/\xc0\xafAu\xdb\xbc\x802\xc0\xd8T\xd4r4\xe2.\xc0\xe84b\x8b\xb3k/\xc0@\'\x9b\xa9\x8f?3\xc0\xf6d\xf2b\xfb63\xc0\x0c\xc1}\xf4Q$0\xc0\xb1-M6\xcfv/\xc0\x04 f,\x0c_4\xc0\x1a\x01\xeb\xe3\x15\xe23\xc0$\xd5\xa0sT\xa25\xc0\xc5\xba0\xd8\xdb\x8c2\xc0`j\xfe\x8d\xf6^4\xc0\xac\x87\x88g\x14\xea2\xc0L)\x9d4\x07e1\xc0\xdc3]C\xc9)3\xc0\xdfy\xff\xaeb\xbe3\xc0\xc5\xb8\xebH\xff\xdf3\xc0\xa9\x87\xa3\x97\xf7\x030\xc0\xfc\x1fZ6\xed\xac0\xc0\xbbW\xec\xa5\xb6\xa53\xc0\xd4\x1d\xb1\xa1ME4\xc01/\xac\xea]^/\xc0ku\x8bjE}4\xc0Y\xd7k\xe2\xae%3\xc0\xa2\x1b/\xaf9A6\xc0\xee\xe2\xce\n1%3\xc0\xe0\x8d\x8f\x08]\x94/\xc0\xfc\x188\xac\xbe\x123\xc0\xaf\xb3h>3\t1\xc0\x8at\xad\xef\\|3\xc0\x96\xa1\x1c\xbd\x98J3\xc0\xcd\xd6\xad\xde\xee\x023\xc0\x94\xa6x\xffB\xe13\xc0\x1c\xc5\xfe\xbd\x07\x163\xc0\xa4\x95F0\xa1d3\xc0&\xf3-Y\xdbF3\xc0\xcd\xef\xb8I6\x824\xc0\x1a\x86\x1d\xa4\x0cD3\xc0\xe0\xc1\x06\x1b\xc2\xff/\xc0!\xaa\xb4@\x90G0\xc0\x1e\x8a\x04\x02\xbe\\4\xc0\xa70I\x15\xe7|2\xc0\x91\xd1\x01\xef\x18=2\xc0\x9b9\xfcx\xf5i3\xc0\x805\xd2\xe7\x96?3\xc0[J\xd9X\xd3\x1a5\xc0Mbe9\x07\x143\xc0\xae\xf3Wp\x17\x195\xc0\xcf\x01B\xca\xa9_2\xc0q]B\x93\xf3\xc92\xc0Q\x9a\xbd\xdbQz4\xc0\x1aQT62R2\xc09\x1c/0\xa8\xea2\xc0m/ug\xd6\x7f4\xc0\x01\xcb\x810\xf3\xc33\xc0\xdeV\x1el\xc7\xec3\xc0\x10%k,\xd9c3\xc0\xd2QpV\xd5$3\xc0\x04\xd6\xf3\xe3\xd0#4\xc0H&\x149\xd3\x894\xc0\xa5\x80\xfa\xf0\x1b<3\xc0\x9a\x00u\xb1W33\xc0\xa4\xd2\xd9\xcf^\xed2\xc0\xee~\xc4?\xeec2\xc0\xa5\xc2y\xb9\x7f@5\xc0~p\x15mQm4\xc0F\xdf\xa4\xb7i\x98.\xc0\xd5\x81V\xa4\xf3~2\xc0\xa1\x10\xa4D\xd163\xc02\n[\xa1\xd7\xec3\xc0\x18\xd6\xc6\x15o53\xc0\xb0)\xf5zZ\x882\xc0\x9d\x90\x1b\xe3\x8723\xc0d\xb0\x7f\n>\x0f/\xc04\xf8\x01W\xa7\x854\xc0\x89\xda\xd3N\xe5\xb00\xc0\x81VX\xb1;\x93+\xc0\x89\xfa\xdb\xdca`1\xc0\xe07\xce3\x8aI3\xc0~\xc9\x0b\x9a;\x184\xc0M\xe1H\xddw\xd30\xc0D\xe3\xa1\x87}P3\xc0S\x15m\xcfS\n4\xc0\xe6m\xd9\x98]\xea2\xc0\xfd\x00:f\xff\r3\xc0W$\xc2\xee\x8f\xe02\xc0Pf\xb8\xbb\x03%3\xc0?r\xd4j\xc8\xa0/\xc0\xbb\xc0Uy\x03@3\xc0\x11\x900\xf1\x1a\x105\xc0\xa8\xbb\xef\xd5\xe223\xc0\xe3\xe0\xa3V0\x1a3\xc0\xa5\xe6O\x85.\x1c4\xc0(\xca\x9e\xb7\x92k3\xc0Ng\x8eyt\x1a3\xc0\xaf1\x04`\xdf\x113\xc0\xb83%\x1a\x01\xf82\xc0\xeb\xb1[d\x94}/\xc0\xff\x07J\xd6\'43\xc0R\x7f\xf2\xb0\x08(5\xc0\xd2\xa1\xa1\xf3L\xcc2\xc0\x13uS\x82,\x0f3\xc0\xd2`%\x88\xb9%4\xc0\xe12 \x93\xc9\xa83\xc01S\xac\x96>!3\xc0\xbf\xafN\xb8.O3\xc0c\xabE\x9fI\xd20\xc0&\xf4\x94c\xc8d3\xc0\x86Y\xb2\xef\x9b\xe23\xc0\x8e\x01g\xc5\xef\r5\xc0D\xf0D\xa7\x84\x113\xc0\xccK\xf4\xc5\xf8\x174\xc0w\xee\xed2\xa6O2\xc0(\xbd\x84-\x91\x165\xc0\x18\xbe\x11\x04\x7f\xde2\xc0r\xd3R\x88\xf7j3\xc0\xb6\x18r\xe7=\xf4,\xc0\xc4[h\xa6\x97\x173\xc0\xd93\x12\xdd\xeb\xc52\xc0\x92\xcbs\xb2\xa1\xb23\xc0\xaf\x12\xf5\xd7\xab\xfd.\xc0\xa8\\\x1e\x80\x1a\xa83\xc0\xabA\x9e\xcb\xdeM3\xc0w\xa2\xbfB\n,0\xc03\xff\xa0\x89\xc9Q4\xc0\xd3\xd0\xff\xcbt\x95.\xc0\xbc$n\xfe"%4\xc0\x8a-\xc6\xc7\x86T3\xc0q \xab\xc6\'\xd32\xc0\xd7$\\\xeb\xb6\x1e3\xc0F_E\x1b\'\xfc2\xc0\xd2W\xaa\x190\xee2\xc0"ZE\x06\x8c40\xc03_\x95\x9f\xb8J2\xc0d\xf1\xe0\x8a\xf9\x125\xc0\xcd\x05\xa8J!)-\xc0J^(\x93\xe9-4\xc0\xe0\x7f?\xc4r\xff3\xc0\xad\xb2e0\xb4z5\xc0OU\xc3\x86\xda\xfd.\xc09\xbfahjA3\xc0%\xf0\xac\xf2\xc2d2\xc0\x94/\xbe\xf3s\xda4\xc0PR7\xa0\xbcH3\xc0\xadm\x86\xda\x9f\x8b.\xc0&\xa6\x889aA/\xc0\xe4\xa3\x19\xbe!\x063\xc03.w\x95\xa0\xf84\xc0t\x93F*\x89\x0e3\xc0\x96\x11]\xb2\x91@3\xc0\x8cI\xa4\xa1\x1e\xbe3\xc0\xdc\xf6\xba\xbfa\x892\xc0X\xbe\xf6\xee\xeb\x184\xc0\xd8\x87\x8826\xae3\xc0\xca\x1bf\xb0\xc374\xc0\xaav\xf6\xbd\x9c@3\xc0\xbd\x13\xf6/\xfc;3\xc0!\xf0\x9a\xe4\xe4n3\xc0U\xbe\xcd\xf2\x9c\xcf2\xc0\rR \xac7z3\xc0\xc7mO\xb1\xa4Y4\xc00M\x14\xc2\xb0S/\xc0\x13U\xfar\xa2\x1e0\xc0\x8e\xe1a\x1b\xe0Q3\xc0Z\xc4\x13O_\xf91\xc0\xa2o\xde\xb2>\x863\xc0\x12Rb\x8e\xf4,5\xc0\x90\xd0\x04\x9c\xafh/\xc0\xfa\xb2\x99\xb3Vp/\xc0\xe0\xca\xce\xf5\x1c\xf73\xc0\x8a9i\x08\x96F3\xc0\xc7\xc7\xffi\xa7W4\xc0\xb4\x022\x8f\xd1\x813\xc0\x05!BJ-Q2\xc0\\{N53\xd72\xc0\xc9~7%\xceT2\xc0t\xee\xc0\x88AJ/\xc0\xfa\xc5~Pw\xce2\xc0\xa3\xf3T4-\x872\xc0\x91\xc5\x86bzi2\xc0\xbf \xb2e\x16^3\xc0\xb4;\xaf\xee\x04B7\xc0H\x07\x1b\xa2\x9dH3\xc0c\xfcF\xb2\xc3@/\xc0\xdd\xb7`\'\nE3\xc0(7i\xefe\xc03\xc0f\xb9\xf4uD\xb93\xc0\xbe\xebW\x98\xa2\xfd2\xc0d\x05p\xfc\x1d\xa54\xc0Z\xaa\xa2\x0b\xf8c7\xc0R1n\xef\x95\xa4.\xc0\x88\xcdY\x15\xe6\xc34\xc0,y2H\xb7\xd44\xc0\x07\xdb\xfa\x8co\xe24\xc0\xb6/\xeb\xf8U\x923\xc0\x13\xe9\x84\xabNP1\xc0\xe6\x89\x16d$o.\xc0\'\'j\xa1\x11c/\xc0\xab\xd0\x8d\xf2\x99./\xc0\xa7Pt\n%\xab3\xc0\xe52\xd5rQ\xba3\xc0;\xab\x1bK\t\x901\xc0*\x9fA\x91u\x97/\xc0\xabF\x84\xda\x0e\x1d3\xc0\xc2\xf4\xfb\x08\xe8\xb55\xc08\xc5\xfe\xb3\x07\x1b5\xc0Z\xee\x7f\x11\x84b4\xc0\x85jHH\x9b\x070\xc0\x01\x06e\xca\xff"-\xc0nw\x92\x9f\x93\xcf4\xc0\xecty\xc7\n\x88.\xc0\xb9\x10:\xf2):5\xc0\x0f\xe4({\x08\xf13\xc0\x0f\xb2\xc7\xc9@\xdc3\xc0\xf4\xf2X\xe0\x1b\xa8.\xc0&%\xc7>\x9a`4\xc0\x80.\xa5\xff+\x7f3\xc0\xeb\xb5)\x16\x0c\x043\xc0\r\x02\xf2*\xba?3\xc0\x1b \xee\x9d\x11K/\xc0I\xa1\xc6\x90\x13\x972\xc04\xb61>^/1\xc0\x10\xbe\x8a\x89I\x8a2\xc0E,\x8c\xec\xe0\xf53\xc0\x81\xb1\xf5\x97GT/\xc0\x93\x10\xc3y\x90j2\xc0\xdb\xa8\x06X\x0804\xc0\xd6^\xf3g\x01\xa2/\xc0\xb7\xf0Uy\xdeW+\xc0G\xe6&Y\x1d\x9f2\xc0\xfa\x00\x10\xf4\x90-3\xc0\xeeQ\xec=\xcc\'5\xc0\xc0\x0f2\x14\xa0<3\xc0=G\xbb\x082\x964\xc0I\xc32\xb4\x1213\xc0\xe1\x02\xc3\x17\xbd\x1f3\xc0\x97uuw\x0655\xc0e\xf5o\x08L}5\xc0}\xe0P.\xb6\xdb2\xc0LU\x80R<\xa82\xc0\xd9\x10#\xaa\x83\xc60\xc0\xf0+\xbehdN/\xc0;\x1e\xe9\xd1/L2\xc0\x95\xd4\x97"\x9e\xeb3\xc0\xc4@LB\x90\xd03\xc0\x11\x9eW.UV.\xc0\x8c\xfb\xd2\xe1\x04p4\xc0w\x07d\xca\x90#5\xc0\x828#\x86e`0\xc0\xdc\xb2\x87\x86\xb2\xb22\xc0*O;\xdcA\xd32\xc0\xec\x18\xd2O\xd7d2\xc0\x0fN\x84^\x04\xc41\xc0\x0e|p\xe4 \xe74\xc0\x82"{RH\x9b1\xc0g\x01\x84R0\x161\xc0"\x89\x0fWA\xc36\xc0\xffb\x9av0\x865\xc0M\xf8\x07~TN+\xc0\n\r\x06\xa8^\xa94\xc0\xb6\xcb\xdc\xb1\x87\xfe3\xc0U@C0\xac\xe84\xc0\x905,\xe3G[4\xc00d\xf0&,24\xc0\xaay=\xa2\xa7\xd73\xc0\xd6H\x87\xd6\xb7\x030\xc0\xe9\x1f\xc4d\xaf\x124\xc0\x08\x0fr\xf9\x1ee/\xc0\x1e\x9aO\x82\xb2<2\xc0\xa8\xf8d\xe5\x98\xd64\xc0l\xf9\xa0I\xa2\xc10\xc0\xda\x1fvh\x85\xd42\xc0\x91\xf5U\x0f\xc6\xae3\xc0\xdf\xf3\x0b\x00=\x1c\'\xc0\xaf\xfa\xd4B?\xf22\xc0\xc5~ s\x80\x8c4\xc0!&-\xba\xf9Z4\xc0\xd4\xad\xba7\xa6\x874\xc0\xd5\xd4q\x18\xdd>/\xc0\x9c\xe7\xb5\xcd\xbb{2\xc0/\xe2\n7d\x104\xc0\xc8\x89h#b^5\xc0\xf1t\xb7O\xe9\xf93\xc0\x91\x98(\xd4\xf4c3\xc0\x8a\xb8\xe5T\xd0\x882\xc0\xd0x\xb1V\xb7u3\xc0\xb2\t-\xf8\x8d\xc11\xc0\xd84\xd9\xd1\r\x0b3\xc0\xe1\xb6\x90\x91\x8c\xc23\xc0P\xbd\x88\xa2\xe5\xe44\xc01f\xe14\xf5\xe2.\xc0\xa2\xc3\xa5\x88\xfc\xcd3\xc0\xbf\xd0\x87\xc1\t\xc53\xc09\xe0\xbb\xb3\xdf\xd7.\xc0! U\x8c\x16,/\xc0\x1b\xea}\xdb\xa5\xc2/\xc0\xa84l>\x9c\xd25\xc0\xc9T\xc6\xa0\x91!4\xc0\x99\x07Z)^\xf42\xc0\x0e\xd0p\x94]\xff3\xc0Z\x93\xbeS%q1\xc0\xf8`!bsf1\xc0\x12\xf9\x04\xb1C\xe10\xc06y\xc3B\x8b\x92/\xc0\xa0:k\x8a\xde\xa24\xc0\xfe)\xb3\x1c\x93\xe81\xc0\xea\xc0uy7\\3\xc0\x81\xbf]\xeb\xb3d1\xc0y\x9b\xbf\n\xe2\xbe3\xc0\xfa\x81\x8b\xad\xbd\t3\xc0\xc9%\xff\xe2$\xa13\xc0X\xa1\x938T\x073\xc0PR\x87\xc6\xec\xd56\xc0e\xe6ZC6\x923\xc0\xf7\x97T\xfcI<.\xc0\r\x12\x0cS\xea\xb03\xc0\x99\xd9`\x7f"\xf34\xc0\x05>\xc9\x91\xde\x0f5\xc0\x95\xf2\xd2,\xcc\xf92\xc0\xd0\xf9i9\x1d\xf95\xc0s\x8f\x9c\xd4g\xfc2\xc0\xc4\xcb\xd3\xab\xb2\xe94\xc0O\xad\\\x02\x03\x032\xc0\x94\xcdE\xf9\xa7R4\xc0o\xc8\x9f\xba\xbc\xac.\xc0\x1e\x01\x0e\xc5\xe3B0\xc0\xf4\xa7\xba\xa3\xe1^2\xc0\x8b\xf13>\xe3:2\xc0\xc9To\x89\xe5\x15/\xc0\xfb\x15\x8e"\x9a\xfc1\xc0\xa7\x88\x94\xa0\\\xc83\xc0\x0fr\x0f\xce;F3\xc0V\x89@NC30\xc0\x1aVF\xab\xfe\x9e4\xc0\xddG#\x06\xa0\x81-\xc0m4<_:\x8c3\xc0\x101W\x14q.6\xc0@\xefU\xb0\x14\x037\xc0\xe8s\x08A\xb1\x043\xc0v\xa8\xf8^\xe12/\xc0\xc1\xa3%\xb8\xedX4\xc0!\x80\x1dQ\x86\xa14\xc0y\x80Z\xf1Z\xfb2\xc0\xeb@\x8c\x8cS\xa23\xc0\x1dr\x08\x9c\x1e\xe74\xc0-8\x18\x12\x9d\x165\xc0\xafe5\x81\x1cV3\xc0 \xfe\xcc}v\xf13\xc0\xcb\x13\x01A\xc3x4\xc0\xbeK\x05|m\x014\xc0T\xdb\x88\xf4\xf1\xe52\xc0\xad6\x19|\x94#3\xc0\xf6\xaa\xcepe\xeb3\xc0e\'\x10$`\xcd2\xc0\xac\xf9\xcf\xf5\xee\xd43\xc0=3\xbb\x8b\t\xb06\xc0_[=\xff\x87$3\xc0\xb0C\xb7RN\x8c4\xc0\xa4\x8ez\x9a\xd0r6\xc0x\xc5\xb4k(B3\xc0\x927\xc0y\xbc\xe64\xc0\xcb\xc9\xae\xb2f\xfe3\xc0\x18\xdf\x89q\xba\r2\xc0\xd2\x14\x86\x87\xec\xdd2\xc0\xbb\xb7S\x07\xa8:3\xc0\xd5\x98d\xa5\xc6\xbd5\xc0^\x0b\x0c\x04\x0c\xbc+\xc0\xcc5\xc9\x94u\x013\xc0PV\x12\x8a\r\xda6\xc0\xf1\\\xb5\x96\xc4R3\xc0\x82\xf9e@\x0bm/\xc0\x85h\xf7\xe4\xb0\x944\xc0\xbf\xf3\xa0\xc6\x95\x8e2\xc0$\xf8\xba\r_\x1c2\xc0\xdf\xfd\xa8~\xbby2\xc0\x89\xaf+<5\x10-\xc0;U*2\xa5\x8f2\xc0\xb6\x9d\x8d\xb2O\x1a5\xc0g\xda\x15\xd9\r\x0e3\xc0\xef\x84\xe2D\x16\x063\xc0\xd7\xb8\xa2\xfd\\\x153\xc0\xc3\xe4K\xf7\xfd\x93.\xc0PB\xaa\xa2\x89z1\xc0\t\x94\xc4}g\xe61\xc0~\x99\xe8\'xg2\xc0\xf5(\xdfLAm2\xc0\xa1\xfd\xb6\x98\xb6\x0f/\xc0\xc2A"\r\xe7\x94/\xc0\x9aY\xbe7\x1d\x1c4\xc0U\xa4-\x97\xdf\xe3-\xc0@\x16\'\xc8\r\xf12\xc0\n\xf0\xb5\xc4\x0en2\xc08J\x15\x02\xf93/\xc0\x0b\'\x8b\x9a\x80\x8b1\xc0Yk\xd6\xae\x10\xb24\xc0\xdff\xf4,\xd6\xc0/\xc0\xc2"\x10W\xda~3\xc0\xe2\x94\xf3\x1b\xd3\x1b/\xc0\xdaEIR$\x9e.\xc0\xeeL\x9bO\\I3\xc0uJ#\x1dXq+\xc0DN\xb7S\x10m2\xc0q\xdd\x8f\xe7o\r7\xc0\x9b\x0f\xcb\xb1\xf0\xd41\xc0f\x04\xad\xba\xd5R5\xc0\xe9\xa3f\x918\xdc2\xc0\x1dw\xe6\xb0\xf2\xa0/\xc0 \x84.\x9d\x84\x1b6\xc0\xe0d\rh\xc3f2\xc0_\xb4\x12\xcc\x1d\x042\xc0[\xe1\xa0\xba\xca\xe34\xc0\x9f\xd3r\x1f\x0es2\xc0\xbf\x96Fb\r\xc13\xc0\xb4\xac\xbf\x1b\xeaY2\xc0\xb8L\x16u\xaaT3\xc0\x03\xe0\x08\x9aW\xfb2\xc0\'\xb5\x9f\x0e4%/\xc0\xf0\xdaHw\xb1\xf32\xc0\xbd\xae=3\xc5\x7f2\xc0(\x0e\x1e\x15j32\xc0\xa4\xf9\x05\x9e\xe9\xac4\xc0H\x13\xd7\x0f\xdc\x062\xc0H\xe9\t\xfd\xde\xdc3\xc0[\x88\xf1\xb6y\xb97\xc0m\xa5\xb3\x14\x1c24\xc0dg,\xef\xe1\x133\xc0\xb9\xf4Q\xa6\xec\n5\xc0\x9f\xd4\xea\x92xk3\xc0\xfbx\xa8\x8a\x19[3\xc0\xbe\xa47\xdeON-\xc0O\x1d\xbe:\x05_6\xc0-\x9b\x1d\x1dX\xeb3\xc0\x07!\xd0*m\x1a2\xc0JS\xdeZZM/\xc0O\x0f\x8b\x1cJ\x83.\xc0h\xca\xaa\xd5z\x923\xc0O\r\x9e\x0b.\\1\xc0R\xa7a@\x1dA5\xc0\x93\xf1\xfc0\xef#5\xc0\xef~\x97\x84s\x164\xc0\x9bO/\x03\x84\xb03\xc0\xfd!\x96\x90\xe3\x1b/\xc06g\x8b\x93\x8835\xc0\xc26lw\x8eN0\xc0H;\xb5\xa8k\x184\xc0d\x11\xb3\xfci\xec2\xc0;\x10\'\xa3\xd6\x903\xc0\xbe`\x11\xbe\x1c`2\xc0\x85\x85\n\xfbj\xee3\xc0\x1c\x9e[\x85JX1\xc0\xa2\n\xa0>\xcfK4\xc0\x85\xf8=\xbe\xc6\'4\xc0\xd3\xda\x1e\x14\x91\x894\xc0\x1f\xa5X\x95\xcc\t6\xc0T\xbc\xfe\x905\x163\xc0\xfb\xb3o\xafj\xff2\xc0&=V\x89\xa3 3\xc0\x07\xc4\n\t\xb8\x0f6\xc0kZ%S\xd2q4\xc0\xcb\x95\x05\xda\x07+5\xc0\xe2}m\xbaW\xb25\xc0\x7f`\xc7,f\x123\xc0\xa9\x818\x02\x8ec5\xc0\xad\xd1<\xcc~<4\xc0C\x9a\x02\xd5-\xe22\xc0\xce\xc1\\\xb3\x14-4\xc0tr\xcbM\x89\xc83\xc0\x1cxrP\xa6\xa63\xc0\x96H\x03#\\02\xc0N\xa9\xe3\xed~82\xc0\xbcF\xac\'\xf4\x030\xc0\xa2\xf7\x8f\xd5\xaf]4\xc0\x86\xca\x9cL\x07\x134\xc0\xd0\xf3L\xef;U3\xc0\xed^\xdb\x94\'d3\xc0\xe4\xaf\xd7\xbe}M3\xc0(%FD\xfe\x022\xc0@\xad\xd9`x\xdd0\xc0\x13\x0e\x9da\xdf\\1\xc0b\x86 \x91\x90\xe83\xc0\xb1\x87)\xfa.\xe13\xc0\x83\xaaZ\xc7\x04\xa82\xc0qI\xf1^\xaa-3\xc02\xe5\xa4\xef%\xd42\xc0C\x06[\xe6\x92\x022\xc0\xed\x13\xf2|\xa1\xf74\xc0e\xff\xe5)<\x026\xc0E\x87nS\x81B2\xc0\x94\xe3n\xa56>2\xc0\x07\x8e\x00\x94\xf8\x9a3\xc0\xfbO\xc2\xca!&2\xc0\xd3EQ.\xd5\xe23\xc0\xd3t\xc1\x8f\x06j4\xc0\xd9-\x9ey2\xd10\xc0\xbc\x9a\x0f\x04k[4\xc0\r\xc68\xd5T\x03/\xc0\xb0~\xd4O\xf4\xdd4\xc03;\x0f\x93v14\xc0\xf8\xba7V\x1a\xd54\xc0\x89t2\x1bP\xe41\xc0\xb0\x1c\xea\x80aA3\xc0\tt\xa5<\x07\x112\xc0Y\x85V\x1a\xb864\xc0\x07\xb2p\xba\xb1\x844\xc0\xecgK\xd3\xb2R4\xc0\xba\xaa\xc6\x83%\x8a4\xc0\x15Y|\xd2\xf5}-\xc0P\t\x9c_\xc8 3\xc0\xce\x86\x0e\x83`,/\xc0\xdd\x11\xe4{\x1b\x91.\xc0\xef\x0e\xeb\xb2"o2\xc09\x82\xeaU\xe0\xb44\xc0\x10.\xcd\xbd\xd9\x972\xc0\x83\x9e\x04\x8ai\xcf3\xc0~\x16W\x13\xad\xd84\xc0o\xe5\x07\x17O:2\xc0\x1d\xc2\xd9\xcd\xca\xf82\xc0\xb6\xd2\xe3\xf1\x0f\x0e4\xc0\x88\x07SS\x1a\x8d/\xc0\xab\x01\x1b\xd8p\x122\xc0\xce`@Abv4\xc03\xed\x95\xbd}J5\xc0\x0b!\x7f\xe9:\xc62\xc0r<\x15\xbfGT4\xc0\x1es\xac\xec\x9a/7\xc0\x16\xc9sT\x96\xf14\xc0\x03\xb7\xf3F\xe5\xe13\xc0 =\x88\xde\xcci3\xc0\xf2w\x90\xcd\xeb\x152\xc0\xf1\x9aMa\xc5\x814\xc0\rNZ\xdf\xfc\xe41\xc0\r\x9det\x81U4\xc0\xaf\x1f\x98!\x13\x174\xc0(\xaa\xc8Q\x01\r6\xc0;/\xfaf+\x962\xc0\t \x7f\xd7C\xe24\xc0\xfb\x9f\xab9\xee\x113\xc0\xfa\x94\xdc\xbf\xe6\x931\xc0\xdc\xc8\xeeM\x8c=3\xc0X\x9d3q\xec\x864\xc0\xfbH\x0c\x04,\x9e3\xc0x\x19\xf8T\xdcf3\xc0/\x07\xfd6gp2\xc0\xb2\x05MDl_/\xc0x\x04\xde\xd6e\x023\xc0\xbd\xe8\x94d\x9eh2\xc0\xed\xe5Q\x8e\xc3\x174\xc0@7\x8b\x01\xe6M3\xc0\x9f\xc7%\x86\xf1\xc02\xc0\x8f\x8a\xe0N%\xf43\xc0\xbd\x8a\x8b$,.4\xc0\xb2Q\x8cv\xe0,4\xc0p\xc1#i\x8c\x1c,\xc0\xe1I\xcd\x90\x82\xae2\xc0\xd5\xa0h\xf1\xd4\x856\xc0x\xf0\t*EH4\xc0_8\xc4\xd7P\xd82\xc0Lr\x9b7\xf2\xc43\xc0\xfb\x9dJKy\xb9/\xc0N\xf1\x968v\xe13\xc0\xeas\xd4\x0f\x9e\xc76\xc0\xf6\xa3\xc1R>\x8c3\xc0\x9f,h\xee\t\xea.\xc0\x0e\xa2N*\x13\x95/\xc0\x81^\xdd\xe0\xb0J6\xc0\x91\xdf\xbd/d\xbc2\xc0\x11\x98k\xc6|\\6\xc0\xf3U\xe5\x8a\xf6\xfd1\xc0\xd1\x11\xbcN\xff\x8c4\xc0\xcd\x0e\xae\x17\xdbx4\xc0\x1f\xd4zYi>6\xc0\xcd\x01\xec8u\xed2\xc0\x03I\xb9\x9f\xc6\xdf3\xc0|\xef\xbf\x93\x99\xfc2\xc0\xe1\xc41\xd6oh3\xc0\xd9%\xdb\xe5\x11\xc32\xc0\x1a\xa2\x82\xe0\xde\xf34\xc0k\xa6\x8e\xc6\xa4\x9e2\xc0\xdb\x0fK\x99P\x1a5\xc0/\x99\xbfZ0s4\xc0Nb\'\xc1\xd0Q4\xc0R$3\xb1\xd4\x844\xc0\x8b,\xc8\xc7\xcd\x184\xc0/\xdc\xbf1\xfb\xa66\xc0\xa3\xd5\x14\xdc\x02\x083\xc0\xdc\xbd\xebi\x0f&3\xc0\xba\xc9XW>W4\xc0_\xac\xd0\xa9\x05}2\xc0w\xcd\x8d\x91\x12\x924\xc0BR\x94\xb9\xfeN2\xc0\xb3:\x91\x19\x8b?2\xc0;\xc1r\xb7\xfb\x964\xc0\x10\xe1\xc5\x8c+\xb72\xc0lc\x93\rS\xfa3\xc0\x05=\x19(\x95\x94-\xc0\xb8R\x9f\x8b_64\xc0\xb0\x84\xeb%\x04\xdb2\xc0\xa1\x8f\xbf\xfc\xa4\xc23\xc0\x9b\xbb\xd9e\xb3\x145\xc0}]\xe8\xcd\xd9M3\xc0O5\x02\xb8&\xd22\xc0\xc2\x0f\xd5\xa8E\'5\xc0\xee\xc3\xa0W\xba\x123\xc0%d\xf3~\x83\x9d5\xc0\xea\x95Wu\xca\x843\xc0\x064\x9c\x95\x88A!\xc0\xd2t\x08=\xe1\xa22\xc0a\x15\xfdd\xeb\xb52\xc0\xd2\xd5\xbbc\xaf\xe73\xc0P}\x82\x06\x97\xb83\xc0Zp\x11\xc2\xa6\xf44\xc0\xeb\x94\x03\x08\x80$4\xc0\xcfa\xe5\xefd\xda.\xc0\x9e-\\\xab\xb7\xad3\xc0\xc4r\xf2H\x9e\x034\xc0\xdd\x80\xc6\xba\xe8H1\xc0psn\x9e\xe8\x083\xc02D!\x07!I4\xc0w\xf8\x80q\xd0|1\xc0\x89\x90\\\xc9m\x9d0\xc0C\xef\x8e\xf6\'\xa10\xc0\t\x9b\xf5\xe7|\xf05\xc0\xb3\x83j\xc8\xb3~3\xc0\xb4\xbbd\x08\x11\x075\xc0\x01v_\xb7\xb6\x8a6\xc0QJ\x0eh\xf6\xe93\xc0\xc5U\x94\xcdK-4\xc0\x0cV\x83\xfc\x82(3\xc0\xa6\xcch\x8f\x0b1-\xc0\xb1\xfc\x1a\x9d\n\xdb2\xc0\xb5H\x12U!\xda4\xc0\xc9\xbc\xab+#Q4\xc0\x1d\xe5\x92\x1dJZ5\xc0\xbd\x84\xf185\xe93\xc0\x11g\x91\xc0t\xc54\xc0\x86\xe7\xbb\xef\x8f\xf93\xc0\xbb\xdd\r\xc8\xa7-3\xc0\xec\x93\xdb\x8ed\x0f7\xc0\x1eO\xa2\xc2\x80F3\xc0"V\xda\xc6u\r/\xc0r\xe5\x90\x10\x14{4\xc0\x10\xe3\x8a\xa4\xc380\xc0\xb9$\n\x91\xa5n5\xc0\xa6\xd9h\xe4\x8d\x952\xc0\x8c@\x82\xa5\xb1\xd50\xc0WQx\xc1\xc5N5\xc0bA\xce+G\xb92\xc0\x9bq\x05\x85\xa7\x0b/\xc0\xac\x9av\xf4\xb0\xcb2\xc0\x1d\xaf)\xeb\n\x1a2\xc0\x13\xbbv\x17A\x8c3\xc0\xb8KE@\x11\xd42\xc0;\x8d\x89\'\x1161\xc0\xac\xb5u\x11\xe1\r4\xc0\x7f9\x070\xab\xac0\xc0:\xf8pXV-3\xc0t\xb0`\x94\xaf?2\xc0\x8b\xb3j\x02k\xfc5\xc0\xf1\x9b^\xc6%\x1f4\xc0Y\xdbR\xf2Q\xbf/\xc0!\xd1\xb0$N\x044\xc06T\x0f!C\x152\xc0\xb4X\x84\x99\xf5s2\xc0\xc9]P\xf2\xe6/2\xc0#\xd3\xbf!\x1d\xf43\xc0\xc9\x8f\x10\x18m\x8d2\xc0s\xdc\xa0\r\x1a\xcb5\xc0\xe2\x0b\xe3\xd0\x14\\4\xc0.s\xe5\xabT@3\xc0\xacZ}3\x13\xae0\xc0\x7f\xd4\xb2"\xed!3\xc0a]\xf3t\xa7\n3\xc0\x18\x93\xe1\xd0\x97<2\xc0>be\xbc~\x862\xc0\xa4\xc9\x88\x1f\xccL4\xc0\xe1\x98q\xbe\xa7\xe03\xc0VF\xab\x8b\xb2\x8e3\xc05\xdbc9564\xc0\xe9\x80\'\xa2`\xb56\xc0oS\x8e\xe0\xdc"1\xc0(UOc\xb7\xfb/\xc0@P\x15#\x9565\xc0\x8a[\xeb\x00xj3\xc0 N\xb8\x0c\x17\xe24\xc0\x95\x8dV\x83f\x902\xc0Cs\xce\xb3\xca\xd91\xc0\xbe\xb5\t_O\xde4\xc0r\x83\x135\xb292\xc0\x9b\xba\x04\x8a|\\2\xc0\xf4\xe6\xcf\x1b_\xc93\xc0\xa4\x04\x9fY\xa7\xdc2\xc0\xdd\x0e@=\xfc06\xc0\x9e\xb3$\xeb\xa9\xb23\xc0\x90H\x9d\x0e\x9a 6\xc0<MP\xdf\x1e\xcb.\xc0\xa7h\x98\x8c\xd684\xc0!\x0f\n\xaf\xc5\xc4-\xc0\x97S\x04G\x90\x046\xc0\xeb\xafv|\x92\xc82\xc0VH\xc8\xc6\x03\xb42\xc0\x17lM\xab\x89\xa8+\xc0\x12\x133|\x04\xe35\xc0\xbb\xa6\xde0\x0b\xf40\xc03&\xb0\x10\xde\x065\xc0\xc6\xd8\xed\xa8\x0eo3\xc0[\xb3O\x10\xb1\xb06\xc0\xd4\xf1(\xd5\x05\xa02\xc0\x0e1]\xb3\xbb6-\xc0\x80r\xf1\xf6]\'3\xc0\xb2\xdd\xdb\xba\x9eB5\xc0\xde\xf6m\xb3\x10\x113\xc0\x86\xa1\x80\'Q\x123\xc0H\xc4\xa7+W\xde3\xc0\x0e|o\x0bw\xf32\xc0\xd1\xf8\xa9\xfd\xf3\xa34\xc0O\xcdg\xf7\x85\xb42\xc0\x88\xb6\xc9\xcb\x97\xe72\xc0\xa4H\x1dS\xef\x153\xc0\xbaP\x99\xfe\xa4\x037\xc0\x81\x94b\x89\x9c=4\xc0\xd6\xb9Z\x0b\xba\x9f6\xc0\x1d\x11\x95taC3\xc0e=\x9fN\xf0]3\xc0Br\xab8\x98\x883\xc0t\xddo|G\x944\xc0\xde@\xe7-\x9a\xf31\xc0\xd7\xa0\x8cU\x93\x87/\xc0kv\tEv\x9f0\xc0\xf3\x1f\xe5;6\x9f2\xc0<Mr\'.\xa53\xc0%Mw\xda\xf9N2\xc0\x8b\x08\xe9Y\x90\xfb1\xc0\xd4\xca\xb7^\xa5v-\xc0\xb4\xa2z\xba\xbb43\xc0\xf7\x99\x04Z\x9c\x1f2\xc0^\xb1Yc\xddl4\xc0\xc6\xc2\x05\xe2\xab\xbd/\xc0\'\xe0G\xf7\x95s3\xc0;\x83\x83$B00\xc0\xfb8\',\xa0\x903\xc0/U\xc1\xc8\x1b^/\xc0\xa7\xd1\xb3\xe2n\x084\xc0]uK\xfa\xb8\xa03\xc0\x86{lb\xb3[/\xc0\x04\x80\xcd\x07\xcf\xde/\xc0\xb2K\xdf\xa5\x18\xa82\xc0\x9d;\xca\xf7\xe3U3\xc0\xbb\xdaW\xdac\x0b4\xc0p\x01\xce\x94\x7f\xdb1\xc0\x9a}\xa1\x08\r\xf04\xc0\xc6\xb7\x00\xda\x81\xc24\xc0pO-\xe4:73\xc03\x904\xe3\xa2`3\xc0=\xde$\xab@\x033\xc0P\xe0\xd4\xa1\x9a\xc00\xc0\xaa\xde;\r,s3\xc0\xfbv\xa6`\xad65\xc0R\n5^\x92o3\xc0\t\x9fy`\xc0\x822\xc0^\xc2\xa2\xe1\xdf\x873\xc0\x8e\xac\x07\x9c\xaal3\xc0\x0e\xbf\x12Wn2-\xc0yB\x82\t2\xb44\xc0U\xbbD$\xa142\xc0g\x0cZ\x9f\xad\xbf/\xc0\xc9\x00tc\xfdB5\xc0\xe1;\xc8\x8c\xa1\xbd.\xc00\xe7\xe2\x02\xfc$5\xc0\x0b\x17|V\xc8\x064\xc0\xcc3o\xff9v3\xc0\xd0P\xd1\x17\x8a\xb22\xc0\xe2\xec0\xefp\xe93\xc0\x03)\x12Rug2\xc0\xa5-\nZ\xd6\x1d3\xc0lh\xc5\xe8<\xf82\xc0\xdc2\x0cS\xd4\x1c1\xc0`\xe3<\x92M\x073\xc0e:\x10\x13\xd5\'.\xc0\x84\xc0\xf8\x8a\x99\xf11\xc0\x9b\'\xef\'\x04)5\xc0]\xf2\x07:\xae\x9a5\xc0\xd1\x14V\xf8\xc2\xec5\xc0\x90]\xbf\xc0I\xfd2\xc0\x0fbW\xe9\xdd\x945\xc0sp<\xbfZ\x1c4\xc0t\xdf\xe8\x8c\xf5\xa4-\xc0r\xa0\xd1{-u5\xc0\'[\xeejZs2\xc0\xb5\x88\xabMZN3\xc0\xe58\x11\xc3\x90J5\xc0\x0c\xd3\x1c\xf6\xe9\x002\xc0\xe5\xdf\xf6\xa9\xc9A5\xc0\xe8&T\x15\xaf\x17-\xc0\xb9\xe2E\xc2\xc3\x080\xc0\xa9\xeb\xec\xe0t>1\xc02W\xa9\xbf;\x042\xc0!\xea\xf9\xc2\xa5\xaf0\xc0\x05[LUf\xe22\xc0\xf1\x90\x05d\xb1p3\xc0\xaf\xdf\xed\x81\xd08-\xc0\xa3>\xcc\x1e\x98+5\xc0\xf8-\xe3:\x87)3\xc0\xd0\xf0J\xb89]2\xc0yH_;\x9eG3\xc0\xb5\xef4U\xf6]2\xc09iL\xf2&^3\xc0\xb5c\x01\x9cC~3\xc0x\xf4d\xa0\\\x0e0\xc0L(J\xb5\xe0\xe6.\xc0\xad\xda\x99\x86\'\x193\xc02\x9b,\xd0\x08\x8c1\xc0\x99\xef\xdc\xefF\x133\xc0\x8d\x81\x90\x9aC\x1b5\xc0\xd0\xb4\xd0\x85#\xb66\xc0\xed=}Fc\x0e0\xc0ZJ\xf8\xf3\xb0\xbc3\xc0/+\x0e\x95\x91Y4\xc0\xb8\x07\xe9\x0bE\x167\xc0\x02\x97l\x8d\x08;2\xc09\xcf \x8a\xb5\x186\xc0G\xc6\x16\xef\x06\x903\xc0^\xb3\xa4\x10\xc0\xeb2\xc0\xb3,\xeb\x1b`\n/\xc0\x8dS\x9eY\x1eH5\xc0\xf4\xa6\xba\xc5\x84\xe24\xc0DP\xe6g\x1a\x0c4\xc0\xe9\x1eF\xbagS2\xc0\xebi?\xe8`24\xc0\xb1`\x1d2\xaa\xdc,\xc0\xa3\x8an\xa1NW1\xc0\x91\xc6\x08\xc1 \xde/\xc0M\xef\xe0\xd7\xba\xfc1\xc0\xc5\x89\x01\x0b\xfd\xd72\xc0\x8f\x7f\xd1.T\xb95\xc0\x8c\xb5\xba\x8d[\x1e2\xc0\x0f6\xd7\xdc\xbb&4\xc0\xc9W\xe6\x9ag\xbd2\xc0\xcb0d\x9f#\xd34\xc0\x8a\xbd[\xbf\xda87\xc0\xc9\x86JS\xdb\r3\xc0\x19\xcb\x8d\xc6\x9c\x174\xc0\x9a\xd9\xd3\r\x0f\x19-\xc00\n;\xba8m/\xc0`x\xf8\x9a\xff\x964\xc0\x1f\x182\xa8\xc6\xb82\xc0\x150\xdf8D\x0f3\xc0J\x8c\x8c\x8c\x12l3\xc0\xfa\x0b\xd6-I\x994\xc0\xea\xfd\x80\x84\xbe\xeb3\xc0\xaf$\x19o\xabE5\xc0\x81{y\xb5w\xb34\xc0\x9f\xf2\xc6]F\xfd3\xc0\xd60\xbd^\x1b\t-\xc0\xf3\xda;\xe8\xa0\x833\xc0m\xff\x7f\xde|\x853\xc0A\xf2\xbde\xc4\xb81\xc0K\t\x97\xbd\x8d\xa92\xc0\\\xb5[\x9f\xd3\xef1\xc0\xae/Lk\x85\xc30\xc0\xa4\xb6U\xb4\xb9l2\xc0\x8b\xb1\xb7\x16p\x186\xc0Tl\x97\xf0\xf5\x8c.\xc0\xdb\xa0\x080ZJ3\xc0q\xd8<\xd7PJ3\xc0\xc3\x92_\tz!6\xc0\xce\xbb\xda\xff\x89X2\xc0\x8c\xd2~\xa2r\xa5-\xc0Bj*4 \r/\xc0m\xdcU\x0f\xa8\xb36\xc0\xa9\x86$\x87>00\xc0q3\xe1\xff\x16\xd32\xc0\xaf\xa9&B\x1d\xbe3\xc0\xfe\x97f\xf1h<4\xc0\x1a<\n\xa0\xc6\xfc3\xc0\xea|\xfe\xe6\xd0,4\xc0\x08\x95\xec\xcfl\x0c/\xc0\x90\xeb7\xa2\xc2\x893\xc0cD\xc4\x0e\x1b^5\xc0]\xf8\x07\xdc\xf3\xb14\xc0\x14\xd4\xf4\xd5(\xba.\xc0\xc1B\xfd\xd2\xc8V4\xc0\xa6\xa5M.D\x83/\xc0u$\n*\x85R2\xc0\xb0\t\xd64~~4\xc0\x9e\x1e\r\xa4-\xca3\xc0\x99\xc7\x08\x9aZV2\xc0\x9e\xa2\xac\x8c\t\xe95\xc0\x04\xbc0\xfd\xd0k5\xc0\x82L\x11D\xee\xb17\xc0\xf2y\x9e\x9b\x0c\xa44\xc0\xcd2t7C(2\xc0\x95\x07\n\xe7a93\xc0\x98\x1c\x95\xb0P%6\xc0\xe0\x12\xae\xda\x12\xa91\xc0\x96\x9f\x83\x01\xd1c4\xc0@\xa5\x98\x15\xce\xcf3\xc0\x12\xe1O\xfb\x17\x14-\xc0R\x92\xa1\xfa&\xe02\xc0@k\xb3\xb1\xff\xa94\xc0\xd4r\xf4\xee\xc454\xc0\x95\x13\x84;g.4\xc0\x9a\x83\xba\xc8K\xb34\xc0\xd8hh\x83R\xfc1\xc0k\x94h\x1ap~4\xc0jC\x03\xa8Kx3\xc0\xaew\x0b\xab\x96T4\xc0\x08\xb4\xeb>\xa3\x0c2\xc0\xcb\x1d\x1d-\x1b:3\xc0\x0e\xc3\xde\xe9M\xdb2\xc0\xcbo\x8d\xfb\xd2\x062\xc0\xd3\xd7\xb6\xda\xdbv4\xc0\x8e\x7f\xf8\xce\x93{3\xc0\\Rt9\xf662\xc0\x16\\\xf2\x9an\xcb3\xc0\x1dc\x9d\xad\xdb),\xc0\xe9\x9f\xc9\xaa\xf9\x136\xc0\x9e\x9d\x9f\x93\x8dZ2\xc0\xad\x1e~\xc9\xcfG2\xc0\xcb0r\x19w\x034\xc0\xca-\xd6\xed\xbf\xfd0\xc0\x84\xcd\x15\x1d\x02\xf23\xc0\xd7\xd4\xee\xafQ\xdf3\xc0oH\x93\xc0\x81\'4\xc04zq\x82~?4\xc0\xc9\x9a\x13JyM4\xc0g\'\xd3\xbaJ\x1b6\xc0\xd9\xe6t\xa9R\xb5.\xc0\xeb\x88\xfcY\x9bT2\xc0%\xa8\xf6\xf1/c3\xc00\xc4(\xcb\xc0j5\xc0w\x06Y\xca\x9b\xbc3\xc0\xb0\xb0\xfexL\x0c3\xc0O\x19\x95\xbd\xc4g4\xc0\xc4\x1f\x1b\xbc\xa883\xc0`\xa7G\xcb\x00\xf0.\xc0\x14\x89#\xe7s\xa53\xc0g\x06\t\xa2\xd4\x054\xc0F<V\xdax\x85*\xc0\x14\xf2\x97\xb0}J5\xc0\x04\xae\xedEU\xb63\xc0c\xf6;(\xda{3\xc0\xb8\xba\xe50\x1d\xfa2\xc0e\xe1\rL\xcc"2\xc0Z\xef\xdeZ\x9aM2\xc05\xdc\x8cQ\xb4\x003\xc0\xf1\x99W\xd6\xc3\x880\xc0\xc1_\xfdi\xd9\xc32\xc0\xe6 O\xb7;?5\xc0\xd4\xa3?B\xa7\x975\xc0\xc5\xae\x1b\x1a\x8a\x0f5\xc0\x0b\x11\x1d!\xc8\x17-\xc0\xc6)\xdclv\xce/\xc0\xd4c\x15\xfb\xf7\x875\xc0\xf3\x08\x02\x1a\x0e\xb46\xc0\xa4\xd8\xcb\x96~n/\xc0\x87\x1c\x1c\xc8\x86\x9c.\xc0\x8e\xf2s\x95\xf7 2\xc0Gd\x9c)\xb5\x0f2\xc07\x85\xd6\x06f=3\xc0$\xcd\x83\xf4\xb6\x1a2\xc0\x06Lz3os1\xc0\x89\x03\x1a\x99\xd3\xb13\xc0G;C\x8fU\xab3\xc0z\xdf\xd2IXd4\xc0\xb0\xfa\xc5X\x7f\x803\xc0\x8a\xb1Y}\xcf\x864\xc0\xaf\xbe\xb1\xeal*4\xc0\xfe\xb5\xaa\xaf\xdd\'5\xc0!\xfd\xcd\x85%\x1f3\xc0\xc5\x04h\xb3Cs.\xc07z\x15\xcc\xd5\xcc1\xc0J\x00\x8d\x12\x8543\xc0\xd1\xee\xbf\xbc\xbb\xeb3\xc0\x9e\x193*\xe9!3\xc0\x9dbW7C\xcb3\xc0rWQi:\x1d2\xc0\xacP\xd7\\\x8f\x97.\xc0T\x83\xf4j\x85\x902\xc0l\x89\xf3\x8d\x84v4\xc0\xa34\x18\x07pS3\xc0\x01\x1cG\xdc\xc5W0\xc0Nu\xd9\xbc\x01\xbf1\xc0!a4S\xac\xfb2\xc0\xb0\x882aL}4\xc0\xb4\x19\xe1\xd0l]4\xc0!\xf5\xc4G\xd1\xd62\xc0%\xc1\xae\xcb\xb5\r5\xc0\xbe\x9d\xd7\x00\xe3l3\xc01i\x8f%\xde*2\xc0*\xc2\xc2\x87Vl3\xc0\xea\xde\xd7\x10\x80\xe92\xc0\xe5\x10G\x14\xae\xc32\xc0\xdd\x9a:\xeb7\'4\xc0\xd8\x05\xe6\xfao\xd93\xc0\x1a\xb4]\x03c\xed1\xc0u\xfd\xbbw{U-\xc0\x12\xed\xac\xaa\x95\xce-\xc0j\xb0\xc4=\xdb$3\xc0\xf4~\xf3\xe2E\x1d2\xc0\x08\xfa\xab\xf3kf4\xc0\x85FVdUm4\xc0\x1e\xf1\xe3.0\x1d7\xc0g\xfay\xc7;\xfe2\xc0<\xcb\x00%\'\xbe2\xc0\xa0[y\x00T\x064\xc0\xecX\\\xe0J\xa45\xc0g\x11ql\xabM3\xc0\xce\x87A1\x0f\xfe.\xc0\xd9!+3(\x1c4\xc0b\xd8U/\xf9\xf90\xc0\xc2\x12\xb0XZ\x126\xc0\xd18\x86\xdf3$1\xc0\n!f\x97\x9d\x0f3\xc0&\xc0m\x93\xf1\x11/\xc0\x87\xff\x99IL\xa4*\xc0\x8a\xfd\xb3\xb7:\x014\xc0,!\xc5\x94\x86\xb9-\xc0;\xad\x89\xcd\xcc\x834\xc0\xe5\x8ew^d\x0c4\xc0Y<V\x95\xed+6\xc0\x97\xcf\x0b\xf4o\xf94\xc0\x1c\x03\xc4\'\xa5\x8d2\xc0\xe7;\x9e\xab\xe7\xe3-\xc0\xb8Z\xff\xb7\x16t4\xc0\xd7z\xed)p\xa63\xc0\xb2"L\xc1\x9b\x8f2\xc0/\xd8\x1fb\xd0\x9a2\xc0^\xd9\xa0\xcbh\x8e3\xc0\xe1\xe7\xcf\xc8\xad8/\xc0\x860U\xbf]\x103\xc0Z\xdb\xd8\xeb\x03\xdf0\xc0OX~\xe4\xa9\x953\xc0\xbed\xcd\x01\x8dp3\xc0\x7f\x8a\xac,@\x106\xc0j\x15b\xf6\x7f,3\xc0\x02\xe6s\x8c\xbe74\xc0\x14\xc1t\x9bc\xad3\xc0\xf4#\xbc\xe6\x8e\xe91\xc0\x9a(\x12\xa6\xd6\xa93\xc0\xf0\xb4\xce\x82\x1c!3\xc0\nE\x94\x9d\xe2\x153\xc030\x80g\xf7x3\xc0\x1c\'J%y\x9f2\xc0\xe5:l\x16\x8c 3\xc0%\xe0\x0e\xcc\xab\xf6.\xc0\xa6\xbe\x12\x96M\\/\xc0\xc9\xcf\xc2\x0e\x06\xd01\xc0@\x884\xde\xcd\xcb-\xc0\x0c\xec\xab\x0eY\x8b2\xc0\x8f5e*z\xe84\xc0\x8e\xda6\x18C[/\xc0\xec\x18y7zX4\xc0\x9d%F\x0bju5\xc0\xc5\xc7\x84\x84n\x1d2\xc0\xc8sGL\xf2\xf32\xc0\xf6\xde\x90\xd9j\xed5\xc0i\x18O\xb3\xc3\xf25\xc09xre\x15\xbf.\xc0\x01A\x85\x93G"0\xc0d\n\x0br\xb2\xf72\xc0\x1a\xbd\xf3\x06\xbai2\xc0\xb6\xc9\xaf^;V3\xc0\x15$83194\xc0@%g\xc3;\x7f.\xc0G\x98\x12\x8cc\xa25\xc0\x1e\x11\x8dU\x16j4\xc0\x7f\x99\x92\x91\xa5\xaf5\xc0\x86\x1a6\xc7\xd7\\4\xc0\xab\xbd#\xd4\xd7\x824\xc0Z\xda%xX\x98/\xc0 K\xa4\xec\xb2\x8a4\xc0,\x9d>%\xe0`2\xc0F^.J\x10g2\xc0\xb6S\xbf\x9ey\x9f-\xc0\xce\xe7 \xee\xe1\xec2\xc0\xad\xa3\xb0\xd7\xf4X1\xc0\x8cC\x12\xc9\xfb\xa02\xc0\xcc\x02k\xd5\xdc\t6\xc0DxP\t-\xb92\xc0\xb6\xd3\xaf]\xa2\xde5\xc06\xbb@\xf1\xed\xf02\xc0\x85#6\xe3\x9eD4\xc0\x94\xa8w*\xb7\x80/\xc0\xdb\x13\xae\xe7\xf6$4\xc0\xdf\xb5c\xd5D\xc42\xc0\xfd\xf0\xf6\xec\xd314\xc0$\xd0\xabvh\x9a2\xc0V*%C\x9e\xde3\xc0\xd9\xbcx\xee\x85\x7f.\xc0)-\x1a\x12\x10\xcc4\xc0\xde\x07zJf\xfd4\xc0\x940\x8fa\xb6\xfd2\xc0\xee\x9b\x94"^\xdb2\xc0b\xe1\x9a\x05\x03\xff1\xc0b)\xdby\r62\xc0\xa4\xe5\x8c\x92\x19\xfb1\xc0\xa6\xd2Vqp\xd74\xc0\xab%\xc14K]*\xc0\x04\xc3\x8a\xdf\xe8h2\xc05\xe9\xbaR\xb2\xc8-\xc0\x13\xa7\xe4\xfd\xa4\xd92\xc0\xca,\x80h\x95\x83-\xc0|\x92\xd2\xa8\xd6\x034\xc0\xc8\x1d$\x8ec\xff4\xc0i\xd0\xc8\x01\xc4\x88/\xc0\x9f\xf6\xff\r\tb1\xc0\xa3A\x18\x01n\x982\xc07\xe8\x82\xad\xc6\x053\xc0\xa4V\xb1\xa5\n\xf20\xc0G\x80p&3\x0f3\xc0t\t\xc2xI\xa00\xc0\xeb\xaa\xa8\xd2[\xb45\xc0\xb3x\xd6\xa0\xeb\xb42\xc0K\x94\x0e\xfa\x11*2\xc0\x9a\xfa\xfd\xee)\xb81\xc07\xfdnj\xfb}3\xc0_\x00k\xb9\xf6\xf02\xc0!\x87\xa7SZ\xdf2\xc0\xca\x81G\x1c\xf2+3\xc0\x95\x94\xc2=\xd6\xd02\xc0\xd0=\xd0I\xfc\xfc3\xc0\xbd\xb7?b\xd6i2\xc0\x94+\xb8\xa1Qz4\xc0\x97l\x7fO\xd0\x973\xc0\xce\x80g\xaf\x8f\'0\xc0\xc4D\xe1\xb1\xd2e4\xc0\xab\xc2\xb7)\t\xdf0\xc0\xf3\r\xae\x0c\x04\xc62\xc0\x83\x9dU;\xda\xff3\xc0\xc4\xf2>\x81\xb4\xd03\xc0i\xb7\x9aQHS1\xc0f\x9a\xea\x9dd\x023\xc0\xa3\x9e;\x96\xa9\x8a4\xc0\xc2$\x125!\x053\xc0\xfd\xcd8\x95\x1e\xad2\xc0\x88"\x90d\xdf,3\xc0\xc3h\n\x90\x08\xfa0\xc0m\x98\xf6\x11\xf7z4\xc0o\x05\xef}\xc4j-\xc0\x0f\x11\xd9\\\x94\xe04\xc0\xc8)B\x08/\xad3\xc0\x85pA\xc2\\\x063\xc0@\x99\x19\x17R\x8c3\xc0ND}\xc2\x11\xe52\xc0\x84\x85\xb8\xd2\xc7\x9c-\xc0U\x90\x02\xa8\x19\x894\xc0m*w<\x89D4\xc0\x1a1a&\xc7\xd9,\xc0\xd0T3!x%3\xc0T\xe8\xe1E\xa5\x95/\xc0?W+\xee0\xaf5\xc0\x14\xc8^\x9c%\xb75\xc0a\xf3\xf6\x81(\xb41\xc09\xd3\xee\x91\xf68-\xc0\x125\x9d-8\xed0\xc0O\x08\x0cv\xb7\x1c2\xc0\xc1\xb6}\xb3!\x0e5\xc0\x7f\x02\xe1D\x1dX4\xc0\x8f\xf6\x93\x81\xb4\xd23\xc0\x19\x02]\xb1g\xb2-\xc0\x1e\n\xf8\xd1\xcd\x072\xc0\xc1\xba\x04\xf2`\x073\xc0!\xdf\x04\xda\x94\xab5\xc0UxY}\x83X3\xc0\x0cn\xa0\\\xfcT0\xc0C\xc9\xe2\xf8{\x7f4\xc08\x84\xdd\x84\xfbs4\xc0\xa27\xd9\xd4\xa6]4\xc0\xf7\xf5\xdd4\x1fa3\xc0T\x80\xb8r&O2\xc0c\'\x1a\xb2\x9e(7\xc0AQ-%\xc6K4\xc0N\xb4W\xff\xff\xb12\xc0\xf6+~\xbfL\x913\xc0\xc8r\xfa\xbda\x926\xc0\xdf\xeb_\x84WI3\xc0\xc2\xc7\x85\x1a@\xf2.\xc0\x98\xc9t\x84z\xa53\xc0\x15\x85\xe1\x11M\xb01\xc0RW#\xcd \xfd0\xc0\xc2\x13\xc0<\xe6\xa14\xc0\xd7"\xaf\x05\x1d\x973\xc0\x13\x1c\xfb\xb3e\xdc1\xc0a\x01\ty\xca\x8a4\xc0\xef\xba\xab\x05a\x1f3\xc0\xc2\r*Hf\xe7.\xc0H\x85\xdcsx\xcf4\xc0U\x06\xe0\xcaq\n4\xc0\xe5\x9c\xe5e_\xa43\xc0\xa3\x95\x1f6\xb5\x9d1\xc0T\xd0\x1dd~M4\xc0Cy\x9a\xac\xbb\x0c4\xc0v;\x9eeYQ6\xc0\xb7\xbb\xfb\xb5\xab\xc83\xc0_3]-a\x105\xc0M\x010\xb6\xc0\xe41\xc0J\xc4\x0fq\t\xbf4\xc0\xc47\xb6\xd6\xc7\x886\xc0\xe5S\xfa\xcd\x92\xfc2\xc0"\x87Hu2a2\xc0\xcajjwg\xd11\xc0\xba\xa7\x89\x03\xb7\'6\xc0\x11\xe4\xa4\xca/,3\xc0\xcamq\xc8\xc3\x803\xc0\xeb1\x8f\x00EV3\xc0?\xac\x95\x16\xe8\x054\xc0+\x1aL9t95\xc0\xe1\xa1#!qV5\xc0\xd6\xd2:t\xff\xb5,\xc0\'\xbe\xb6\x110\xb0+\xc0\x12|]\xe7L\xe31\xc0\xec\x8056\x88\x035\xc0\xb2\xf7\xbe\x8d\r\xd42\xc0\x81\xce8\xf0\x1e\x063\xc0`\xc3BL\xd4y3\xc0\xbdF\t\xdb+#3\xc0je\x91\xe6\x84A2\xc0\x99\x8f\xcf\xc9C\xd44\xc0\xd5T-\xab\x18]3\xc0$,2\xaeZ\xaa/\xc0\xdc(?\x88\xcc=2\xc0H1\xc0.\x10E2\xc0\xe3\rR\xedV\x1b5\xc0\xdf\xefF:T\xcc5\xc0\x17g\xaf\xc7\xa1\xff/\xc0I]\x03a"n5\xc0\xc9\xc5"\xc0\xb5}4\xc0\xdc\x17\x9e\xcc\xea\x88-\xc0\x16\xcc-\xfc\x08*5\xc0,\xf3\xdfc\xfb\xfc5\xc0Wx\xcdt\xdf\xc7-\xc0p\x8e\xe7\xe9\x99\xab5\xc0\x1d:\xed\xec\x97\xa8.\xc0a\x83\xcf\x16\xff\x073\xc01\t\xb3\x1d\xd8f3\xc0\xd2\x0c07\xbe\xf62\xc0\x8f5\xe9B\xb6~3\xc0\xe1\xe3\xce}\xba\xd33\xc0wJ} e>/\xc0+\xf5\xb3c\xbf\xfe4\xc0\xeb\x08C\x98\xfaM5\xc0x\xae8\xa69\x0e5\xc0?\xae\'\x92b\xcc3\xc0TFf!\x05\x973\xc0\x0f\xcc\x8c\x82\x9e<4\xc0*\xfe\x16\xc1Hz3\xc0\xa0\x02O$\xf2\xc70\xc0\xffL\xbd\x18(\x8c3\xc0\xd2]AG\xf7;4\xc0\x12#J\xff\xbd\xa93\xc0ib8\xee\x7f\x822\xc0\xe1\x1f\x06\x00C\xe43\xc0\xe9\x80\x00{F\x155\xc0\xe4>\x8a\x14\xb7\x0c4\xc0p\x06\x06\xdb\x88\'3\xc0\xa2\xd5|*)e2\xc0nU\x15&s\xd53\xc0=\xdc\xc0\xf8M\x1f3\xc0\\k7\x1b0\x003\xc0\xa7]\xf3\xda\x82\xf13\xc0\x1d\xcd\x8cL\x1333\xc0\xfc(_\xac}\x9f2\xc0/\x9b\xb4o\xbe>2\xc0\x11E\xca\xda\x1d\xd2.\xc0\xa36\xf0\xbb\xd7\xb42\xc0z\xb7>\x1dq\x944\xc0\xd4&W\x95\xedj5\xc07\xde\xaaR\x19;3\xc0\x12\xd9\x0f\xed\xa7\xd15\xc0\xbe\xe4UU\x9e\x057\xc0\xe4\xa3\x12\xd8\xd6l3\xc0\x16\xa7\xfbIR\x863\xc0m\x93\n)\x85c4\xc0L\x9f\xd8\n\xbf\x834\xc0\x88\\\xb0\xa8z:3\xc0O\xa16\x16\x06`3\xc0\xe7:\xc9\xd3\xeb\xcf2\xc0\xff\xdc\xad\xb4\x05\xf14\xc0jx\xc0\x91\xaf-5\xc0\x17\xd9c\xb1}\xcc2\xc0\xf3=\xcd@\r{3\xc0?1n%A\xd36\xc0\xa5\xa7\xc6SQ\xe44\xc0\x8c& \x82wa3\xc0\xa0]q\x0f\x06\xe14\xc0\xf0\xad\xe0h!U4\xc0<\x9a`\xb2tg3\xc0o\x97\xdey`\xbd/\xc0Gx\xae\x98\xbb/3\xc0\x19\xb1hm\xa0\xd1.\xc00\xa4\x8dq^\xe02\xc00\xc7\x04N]\xe52\xc0\xc4o\x13\xf0\x90\xb72\xc0\x99\xb1\xb5\xcb\xc9G1\xc0u\x83\xfe \xe3\xb54\xc0\x01\xd3\xc6\x84\x81\x1c5\xc0~\xb1\xc8!\x17\xdd2\xc0\x89g\xeb\xa0f\x831\xc0\xe1\x87\xdb\xda\xf4\x880\xc0B\x14\xcb\x85\xe6S3\xc0\x92\xe5\x16<Ky/\xc0\xd5\x9a\x01\xe2\x94\xd83\xc0\x1fz\xd69\x86\xd42\xc0c\x11\x9f\xc9?\xb21\xc0]\xc3\x00=\xccv.\xc0($a-\x91\x083\xc01X\xce\x94Pn4\xc05/+\x01]}5\xc0\xd0\xcd\x16^\x99\xad2\xc0z-\x8e\xdd\xa9\'/\xc0\xe8\xb2AN\x00x.\xc0f\x11\xc4\x03 \\2\xc0\x99\x191\x8a\x8b\x0c3\xc0\x8c\xc8]5\x8b\xc01\xc0\xed/y\x86[\xc7+\xc0\\j\xe0\x93\x14\xca4\xc0y*H\x13\xb5e.\xc0i-/\xe3\xe5\x05/\xc0\x8b\xe2\x9f\xb6\xa6!-\xc0\x8a\xc5\xca\x06\xd6\x024\xc0\xdc\xc3\xda\xb6\x9b\x922\xc0\x1fZ\xa0\xd3\x91Y/\xc0\xd3\xb3\xc6Du)2\xc0\xc5?\xa9\nY\x19+\xc0\xd2\x81\x13\xb4|&3\xc0\xcdf\xf0\x8ed\xe53\xc0`\x00p\xdb\xf8\xc17\xc0\xab\x04e\xfdw(3\xc0\x81?\x90\xe0c\x864\xc0\xb7\xc9Tr\x93x/\xc0N\xe4q\x0e\xccR.\xc0|!\xc6\xbf\x08/5\xc0\xb68\x15\xf9\xff\x023\xc0\xd5\x90\xc5f\xff\xff5\xc0\xd5\xeb\x1b]\xeb\x873\xc0F\x9f\xd7\x83<\xa54\xc0\xf4\x8a\x80\x8d\xe9!5\xc0\x0b\xde\xe5\x89\x01<7\xc0=\x8e\xa0\xfc\xe8\x8f4\xc0r\x18U\xa1\xf9d2\xc0\xbe@`\x80\x1c\xe0/\xc0\xadJ\xda@\x1c\x9d3\xc0B\x98\x9e\xcf\xd1Q4\xc0\x1d\xee\'\xc3\x8f\xbf/\xc0&\x17\xb9Fb\xf72\xc0O\xe6\xbb \x04x3\xc0\r+Y8I\xf21\xc0\xde\xd2&\x14\xb8\xb36\xc0-\xe5.\xce\x9aC3\xc0w\xd1\xa5\xf8(\x085\xc0\xff\x19\xa8\xb9\xe3I3\xc0\xb4@e\xe8k\xb91\xc0@\x0eW\n7V\x15\xc0\x12\x07\xa2\xe2\n23\xc0\xad-\xb5\xf4\xbc\x8a1\xc0\xfb\x83(\xd6\xcb+5\xc05\xc0,\xbaK\xf41\xc0\x87\xfd_\xfcZ\x192\xc0i\xea\tc\x89\x1a3\xc0W\xe4\x8c\xa6{ 0\xc0\xfc\xd4\xa2\x8cqD4\xc0\xac\xf6I70\x89/\xc0\xde%\xb50]Z3\xc0|\xc7jl\x8a\xb65\xc0\xfb\xb5\x85\x0f\xd8\xae3\xc0,X\xbd\x92\x9e45\xc0@\xd8\xa4C\x8a=3\xc0\xf4\xcd^S"\xf92\xc0e\xba\x1f\xcc\x86\x833\xc0\x80\x93GY\x8f\xe06\xc0"+J\xb9\xe5K2\xc0\xdeR\x8f\xfe\xddV3\xc0\xbb\xb2\xd9\xb9\xd1\xee2\xc0\xdc\xf9\x7f\x93\x1f\xea5\xc0r@\xdc\x1da?3\xc0\xb8\x8f}\xe8\xc6\x963\xc0\xc8\xa3-\xf4T>3\xc0\xac<x\xa6\xb8\xe55\xc08R\x15\x7f\x05g5\xc0\x90iUv\x7f\xbd2\xc0}M\x7fI$\\5\xc0F\x9d\xa6\x11\x86\xbb4\xc0\xc6\xc5\x14\xb0\xd9\xf02\xc0\xee\x0f\x89"v_4\xc0\x96 \xa2,\xfa\x026\xc0\x95\xc6\xe8\x9c\xceK2\xc0\x0c\x94\xf0*\x1c/3\xc0oQl\xca\xb383\xc00\xda\xdc\x87R\xaf3\xc0\x8c\xc2W\x87\xbfe4\xc0M\xd0\x14\xc3w\x8e1\xc0\xac\xf2P\xec\x80g4\xc0\xe4\xdaW\xfa!\xb1-\xc0O\\\x08\x1a#\xff,\xc00W\xb2\xff[\xf8/\xc0\x16\xd1\\7f\x1f2\xc0\x95h\x80M\xaf\r/\xc0\x1fx7F@\xa65\xc0u\xbe\xa9\x88\x99\xe06\xc0=f\xc4W\x07\xb12\xc0\x16\xe6\x9b5\xb794\xc0\xc2\xdb\xb6\xbe\x9fm4\xc0\x7f\xe62\xc4W\xad4\xc0^\xdf#\xfa\x91\xa73\xc0\xc7}\xf6}Z\xde2\xc0\xc89\tA\xb7\t4\xc0B\xd2\x03\x9cOr2\xc0\xa9W\xf3\xafe\xe92\xc0\x91\xc9\x98\xe9\xd2\xed1\xc0\x1cxv\x01[\x057\xc0\xc42"\xadW\xb93\xc0\xb14h\xb46\r3\xc0\xf0_}O5"3\xc0\xc4@\xbeK\xec\xed/\xc0J\xdc\xed\xe0\xf1\xa44\xc0\xa9\x14\xdd\xee\xa4z6\xc0\xf1\xbaw\xec\xc6\xea0\xc0s\xe5\x8bF\x0f\x8f3\xc0p,K;`\xc8/\xc0\xd1\x11\xfc\xc8\x9eL5\xc0\xff\xa9l9{\xf53\xc0\x15\xe0\xd3\xc0\x14\xf24\xc0I\x1aG\xffs\xe62\xc0;,\x15\x8f](-\xc0"@(C\xf4\x173\xc0n\x80\x8a\xdd\x0f\x036\xc0\x9c\xa9\xa2\xca\x00\x825\xc0j\x8e\xcc\xb1:\x915\xc0\x05a\t\xcff22\xc0G\xda\xab\x9b\x8d\x9e.\xc0\xec\x9c\x1f\xa4\xe4+2\xc0\xa9)T\xd2\x89\xbd4\xc0\x06Sfj\x1e\x9a5\xc0T\xd0\xa7\xc0\x99\t2\xc0\xc1\x8f\x1f\x15\x9d$/\xc0SI\\;\xcb\xdf5\xc0\xad\x9d\xb9\xea6\x153\xc0\xafx\xd5QN\x00/\xc09\xf1\'|\x90s3\xc0Y\t\xc9`^\x9f4\xc0\x0b\xdc\x986\xe8l3\xc02!f8\xae\x005\xc0\x99\xf4\xce\x0bB\x164\xc0\x14\x93\x19\xdb\x9f\x8e3\xc0S8\xc3\x14\xb4N/\xc0l)\x7f\x13\x93?0\xc0\x92\xad\xba\x8c\x0e#3\xc0\x8fug9\x10\x0f3\xc0|\xd8Ja\xc8 2\xc0\xbc\x95\xdc\xb3\x14\x003\xc0\xc9%\xdd\xd5\x8b[/\xc0\xea\xe24\xd5\xec\xec0\xc0T1F\xb5\xb2]/\xc0\xd3\xf9(X;E4\xc0\xb2c\xcfN_c2\xc0\xbb;\x9eD\x8a\xde/\xc0\xbe\xadF\xac\x15I5\xc0H \xea\x89L\xcc.\xc0\x93C\x03N\x87\xcc0\xc0T-\xaa3\xa8\x133\xc0<\xfb\xabJ\xf3\x8d5\xc0T\xd2\xc1\xc6\n\x94.\xc0\x07\x10Q6!\x850\xc0\x05d\xc1A]\xbf4\xc0\x95\xe4\x7f/9\xc85\xc0\xfc\xc9\x88\xc3\xbe\xfa-\xc0\x07\xe0\xe6\xaa\xb2\x045\xc0\x9f%o\xc3\xb5H4\xc0N3\t\xec\xe5G2\xc0X\xcbP\x0f\x1f\xe53\xc0\x07L\xe6\x99\xf5\x805\xc06\x03\xf0Y #0\xc0\xb6\xc8\x84/\x7fw6\xc0X\xec\xca0\x98\xae2\xc0\xdcF\xc1u\x11\xa05\xc0\xe2D\xe6\xdal\xc83\xc0e\x9e\x87b\xb3\n3\xc0\x93`\xa3\xa2J"0\xc0\xa8\x060R\xae\x044\xc0\xe5\x08\x96l\xa5\xc6.\xc0\x17\xb6\xb4\xf5\xaa\xe9.\xc0\xba\xc2:b\xb8\x030\xc0\x80\x03\xd4\xa0\x86S1\xc0\xa3\t\'ls\x842\xc0\xcb\xd2\x8d\xb7V\x185\xc0a\xe8N\x99\xc3M5\xc0~\xc4\xef\xecV\x1a4\xc0^X\xa6\x01\x0b.4\xc0"\xce}lkX2\xc0Y\xed\xc0\x9c\xb5>/\xc0\xc7J\xc0\xf9\xa2\x124\xc0c\xe6\x9a\xd0\xb4\x823\xc0*\xd6\xc4\xf5\x9ag5\xc0vn\xb5\xf9&\x0b0\xc0h\xbeK\xe5D\xc3.\xc0\xbb\x1f\xf9\x8fX%5\xc0\xf7/\xfc\x95&\x814\xc0y\xa2a\xf8?x6\xc0\xccf\x98\xd9`\x804\xc01\x7f[\x13N)2\xc0\xadm\xf6\x10S+3\xc0\x16R\xc6\x06\xc4\xaa2\xc0\x17\xb8\xc9\xf4\xb3\xc71\xc0hf\xcf*\xb0\x043\xc0\x9e\xdcw\xaa\xe4\x926\xc0\x83\\\x8e\xeb\x0cf5\xc0\xca_\xb3\xd2\x08\xd72\xc0\xf5\xf1\x85c:\x8d1\xc0d\xba\x8a\x932\x162\xc0\xd7\xb2\x9b\x16\xca{4\xc0\x1c\x8cI\x8f\xc6\xff2\xc0\xfav{H\x04\xe52\xc0\x98\x11\x13\xb3\xadP4\xc0\x97;,\x16\x8e:3\xc0\xf7P\xc6:\x88+2\xc0\xf0\xae\xd0\xe8\x1d\xee4\xc0ab\x03\x1fR\x824\xc0\x02\x13\xcc\x05[\x100\xc0\xf30jK\xdd\x923\xc0\xf4\xbc\xba\xd1\x14z\x16\xc0\xd3B\xac\nM.2\xc0\x8c\xd6\xc9\x8dy\xed4\xc0%\x1eR\xe5\x92\x884\xc0\x9fk\xe24i\x833\xc03\x06\xa5\xe3\xfd\xa5+\xc0\x88Q\xe9\xcdj}1\xc0\x04\x8c\xe9\xe2\xc8Z6\xc0\xd2\xd4\x11\xe1\x16c2\xc0]\xbe\xbdz/\xc43\xc0\xfc\xee\x04!\xa7\x8f1\xc0"\xbf\x81D\xb9\x8f2\xc0\x16!\x88\xf1146\xc0\xfa\xdd\xb7R\xff;/\xc0\x98\x8bD\x8bx\xd72\xc0:\xaf\x00\x01\x81=0\xc0\xe5\x88\xa3\x17\xce&2\xc0\xeb(j\xe34\x153\xc0\xb8\'O\xc3\xe7\xf1/\xc03@\rg(O3\xc01\xea\xabx\xdf\xa85\xc0\xc7\xec1\xa8w\xc94\xc0\xef\x19\xc4~\x9aR4\xc0\x12\x14\x04\x9d\xac\xb23\xc0\x18A\xbaC]:4\xc0/\xd0\xd4X\xa7\x074\xc0Ato\xd2g\xa43\xc0\xcbX\xf8\xf8\xccN4\xc0v\xfb\xcd\xacPI4\xc0\xcc\x83\x1e\x8eW63\xc0\x81\x1bT\x00\x93+/\xc0\x94\x18\x9e\xdd\xc9&0\xc0$\xe3\x1eh\xa6\x166\xc0X\xd5Z\x86\xb1\xc40\xc0\xa3n\xb8\x89\x87J4\xc0M5\xb9.iy2\xc0\x98\xf6haV|2\xc0\x11\xc5\xab-\xcfJ3\xc0\x01\x95\xf3\xb5DO7\xc0\x81\x0e\xb8\xac\xa983\xc0+\xbf\xbc\xa3\xfe\xdd2\xc0X\xb3\x15~\x87\xc9.\xc0\xd54\xa2\x1f \xf1.\xc0\xbaZ\\\xf2*\xf61\xc0\xb8\xb6\xd7i\xaa\xf33\xc0\x0fI#\x01\xd2\xd32\xc0\xac\xff0\xc1\xcd/3\xc0\xe9\x14\x80GG[0\xc0\xc7j\xd8_\xf2\x103\xc0OM\xb0\x0f\xba\xd51\xc0[q\x87\xbe\xf2\x0f4\xc0]\xbf\x1d\xfc\x1c\x7f5\xc0\x9bN#\x18H\xf43\xc0L\xbf:\x9f\xf5o7\xc0\xd3\x7f~\xc8\x99c1\xc0\x1d\xd9Zes,1\xc0\xffQlXi$4\xc0\x0eI\t\xc5\xf7#3\xc0\xbe\n\xaa\x8a\x07&4\xc0}\x17\x01l1\x1c4\xc0>5C\xde\xb9/3\xc0Z\x8cT\x7f6]0\xc0\xc1\x1a(\x8a7\x084\xc0\x06cp\xad\x19\x814\xc0[\xab\xc2\x1e\x81\x0c6\xc0\xdc\xf0\'\x1b\xb2\n4\xc0\xff\xb9\xee\x07%\n4\xc0\x8e_\x95\xcd&\x0f3\xc0uw\x13A\xd684\xc0\xb3D\x9f\xa2~\x192\xc0|\x85O\xaaXd2\xc0\x13\x18\xf4\'9>4\xc0c`\xe1@\xab(3\xc0\x98j\xbe\x0e\x87d2\xc0\x05\xe6;\xdd\x8cJ3\xc0\x86\xde\x98mJ(3\xc0vA\xc4D\xe7\xcd/\xc0\xdf\x80\xc2O\x11\xc94\xc0\x99\xf9\xc5\xe6YU6\xc0^\x95\x85\x1f^{3\xc0\x1c?\xf4\xd0e\x843\xc0\xa7Py\xba\xc5\xac3\xc0#\x98\xe9\xdd\xcc\x040\xc0d\xe0\x91\x9c\x12\xb00\xc0\xf1f\x87\n\x87\xd40\xc0w\x07a$\x1c\xd30\xc0\xfd\x95\xcba\xd7\t1\xc0\x1b\xd3\xaf\xa4`\x171\xc0*$\xd9k\x97\xac0\xc0\xad\x98\x7f(\xba\x8f0\xc0^\xe4P\x88\xc9\x151\xc0\xb7*\x07d\xc990\xc0\xdf\x02[_/\x863\xc0}\xc8\xe0\xbf\xbf\x013\xc0\x0b\xe6\xd2\xd0%\xf32\xc0\'<\x1f>cK4\xc0\xe2\xaa>3\x81\x883\xc0\xf4N\xf62\xd7"4\xc0\xf7\xa5@\xed\xfek3\xc0k\xe4\xee\x1bd\x123\xc0k\xe7\x04g(u3\xc0\x84Ef\x15\xf6B0\xc0\xb0\x1e\xb7h\xd6\x154\xc0\xc0(\x0b\x90\xab44\xc0\x9b\xb8\xa1\xfe\xb9\x113\xc0\xe1\xdf.\xcd\x83\xa14\xc0g\x91tpo33\xc0\x86P\x1de\xc2$3\xc0\x0c\x1f\xd8\xa64\xa74\xc0\x14\x8aoI\x1a$3\xc0\xb8\xde\xbbB\x85\x163\xc0\x8e\t\x8b\x9a\x0ch5\xc0\x8a\xce\x8e\xda\xc6#4\xc0\x8c\xe6"?`z4\xc09B\xdd\\\xac44\xc0\xd1{\n{\x17\xe4-\xc0\xac\x89\xaec\x81\x07.\xc0\xc2\xc3wn]b0\xc0\xc9(Q\t2\x852\xc0o\\\xab\xdaV=0\xc0\xc1gk\x17\xc290\xc0a\xdf\xbd\xf3\xb9\xf04\xc0\xe4\xa0\xa1\x9cZ\xc11\xc0$\xcc\xf1\xac\xe1\xe51\xc0\x9a\x16\xbb\xce\x05\x002\xc0\xf8K`\x92\xaf\x040\xc0\xad\xa4\xa6u\x84\x030\xc0)\xa6\xa5gIC4\xc0\x96\x89\xb2\xf3\x13W/\xc0\xca\xa3\'\xbd\xeed/\xc0\x96\xdb\xbc\xd3\x94\x153\xc0\xf8\xf8Y\xf9\xd7\x9f4\xc0\x94-\xcd\xedPU/\xc0\x91\x81\xf6\x89GM/\xc0eGc\x00\x07\x951\xc0\xaeH\x16X\xc1o3\xc0\x1c\xca\xe2@w\xe64\xc0\tz\xa9\x1f\xf2\xc34\xc0\x10\xd1K\x7f\xc0\xa2/\xc0\x11\x94&@j\xd7/\xc0JE\xac\xfdW\x8f0\xc0c/\r\xa7\xd9\xdb0\xc0\xb4\x03\xfcL\xe8\xf73\xc0\xec9u\xab\'d-\xc0(\xb42Q#\xed3\xc0r8\xe7\xa7q\xec3\xc0g\x03T\xc5Je/\xc0\x12\xee\xd6\x07Ts5\xc0o?\xd5X\xa0\xcc3\xc03\x12\x80\xec\x88\xc50\xc0*E\x17\xe4\x1e\xe23\xc0)W\xad\x08]\xcf0\xc0\xc7/H\x8a\xed\xde0\xc0\xcf\x82\x92(\ty.\xc0M\x86\x83\xc9\x11u.\xc0)To\x08\xd0\x8e1\xc0^1\xb1\x95\xf295\xc0\x9d4\x00\xa6\x0b52\xc0\x827\x84\xce\xb0w4\xc0O\x89\xcd\xb2\xe5 3\xc0g\x11\xde\xcb\xe3\xc53\xc0c\xb6O\xc6\xe9\x0b-\xc0\xcb\xd7\xf5L\x8b\xa92\xc0\x08?\xdfX-\xa93\xc0\xbb(\xc3L~\x883\xc0d\x17\x04\xd4\xa1\x913\xc0\xae\xab\x05)s\xaa3\xc0\xa6Z\x022\x90\xa43\xc0\xe1;\x071\xe0N3\xc0\xcb-\r_T\x087\xc0J\x15\xa37\xf2\x882\xc0\x8dD\x8ag\x9c\x941\xc0\xde\xd9\x89\x0b-b3\xc0\xfd_\x0f\x838R4\xc0Go[\x92\xc4f3\xc0J\xb7d\x93\xccf4\xc0\xf4{4\xeb>t2\xc0\xcd\xc3o\xb6\xa2`3\xc0\xa9E\xb8\x01\x10^3\xc0\xfb\xde\xfcp\xd1f3\xc0 Z&(\xe0\x90,\xc0\x15!\xc8\xa4\x9c\x9f1\xc0\x1b\xdb\xa2\x01z\x9f1\xc03HAP<p3\xc0,\xa4\xb9\xde#\x836\xc0N\x96\x9b\x93\xaa\x936\xc05\xcd=\x94\xff"3\xc0\xc1?\xf9\x1cBd4\xc0|\xe2>j\xdf\x163\xc0&\xba\xcaX\x1aI5\xc0\x7fUD\x1eo\xf93\xc0`N\x1e\xac!\x14-\xc0\xd9\x98Z_\xaeX5\xc0\x12\x8e\xe8\xa2\x18+3\xc0A(\xd2\x8dXx5\xc0\x04\xdd\x85Tj#2\xc0&R\x9d\xa6\xa4+3\xc0\xa8\xbdR\xec}q2\xc0\x83\xbd\xdc\x89\xd0\xfc.\xc0\xc6\xe9@\xf1\x1c[-\xc07\x8aM\xa5\xec\xa22\xc0\na\xff\xcf\xfa(3\xc0\xa1\x17\xe2?\x11\xd41\xc0`Lol\x91\xda-\xc0\x90\xae\xd1MJ\xd91\xc0(\xc3N\xaebT3\xc0\xa5\xac[`71/\xc0\xe2e\x037Z\xc21\xc0O\x11\xba~\xb9\xe31\xc0[\x8393:\xe01\xc0.\xdc\xb4}#\xab3\xc0\x16bi[\xa9Q3\xc0m\xb0\xbf\xf6\xc8\xb33\xc09\x19\xfb\x8cb\x813\xc0\xac\xae\xcc\x10\x15_3\xc0\xff\xc5\xd9\x9a\xecL3\xc0\xba\xa0k2)@3\xc0p\xe3\x8e[\x04\xd63\xc07\x1a\x04\xd2Zi3\xc0\x11T\x99\xd1\x8bY3\xc0\xe9\xc8h\x82\x9e$3\xc0\xfa\xa2|\xa8\x9a\xfc1\xc0%P\xe7\xdeE\xfa1\xc0,\xbf\xdau\xf3\xf91\xc0\x83\xf2\x1e\xb3\xcc\n2\xc0,2\x83\xfd\xbc\x193\xc0\x99\x11\xc5\xf5\x03\xeb2\xc0\xdff\xdf\xf4n&3\xc0/\xaca\xe3\xb2#3\xc0\x10ptS\xac.3\xc0\xb2\xfa\xe6.\xf9\x0b3\xc0\x04\x84\x8a1;\xc22\xc0\xfa\xd6\xafSdL5\xc0$G\xc7yL\r3\xc0G\xf6$s\xa9v3\xc0\x0c\\\x9d\xe9p\xf42\xc0\x0e\xeb3Q\xcey3\xc0\x80\xd3e:\xc0o3\xc0\xdd\xa0@\xe6\\"3\xc0\xb9\xc8p\xea\xc703\xc0\x8b~\x971u\x163\xc0\xdc\x07K ,\x192\xc0\xbd\xcd\x91\x14^33\xc0z\x17\xb8h$\x1b2\xc0\\3f\x93\xf8\xfb1\xc0\x02Hh\xb3\xde\xee2\xc0\x06\xb7\xb8\xea\xf0\xd22\xc0\xce\x9adn*J3\xc0\xc1#\xb1\x8cg\xf71\xc0 I\x8b\xf4\x18\x132\xc0Q\x8b\xdd\xacJc1\xc0aA\xd4\xfd\xa3!3\xc0:J\n+\xeb\x132\xc0\xe2\n\x83H\x13\xf12\xc04\x98\x17\x80\xdf43\xc0\x90\xcb\xadaG\x1c2\xc0\xac{\x01\xca\xf1E3\xc0\xd5\xb6\xe4Q\xd1\x192\xc0\x04x\xdb\xe5\x99\xe93\xc0tPMduh3\xc0\xce\x8f\x89H-\xf42\xc0\xf88\xf8\xadQ\xdb2\xc0\x17\x1b\xf74^:4\xc0Y\x1eO\x9a\xc0\xdc3\xc0\xef\xe0\xe33\xf1\xfb1\xc0\xef|O\xce!42\xc0\xd7\x1f\x90\x93>\x045\xc0G\xc4\x06\xbbi%3\xc0*\xb3<\xf3yc4\xc0\xdaUh\xfa\x80\xe23\xc0\x82\xd1\xd9=\xb2\x065\xc0F\x8clR\x19H4\xc0w\xfb`8U\x1d4\xc0\x93UU\x05\xd4\xd82\xc0\xf1\xb3\x84\xee\xc8&3\xc0\x8e\xc5\xbe\x8a\xefU3\xc0`I\x86\x82\x97\xe03\xc0Ne\xd6\x91L\xe83\xc0\xb5;\xf6\xc4\xee+3\xc0\x1c\xfd\xe9\x99\x88\xcf4\xc0\xff\x9e\xc7\x9a\x87E4\xc0\xe7\xe6\\]\x9d,3\xc0\xc5k#\x95\xd7H2\xc0\xb5\x9f\x9f\xbf\xe3X4\xc0w\xa3\xf8\xed\x9fO2\xc0t7\\j\x8fQ2\xc0\xfe\xfa\x8f|\xe5G4\xc0Z\xeb\r\xb7!\x1f4\xc00\x97\x051\xect3\xc0\xb7\xd0\x1a\xf9\xcaU2\xc0\xe5\x9b\xc4\x81WG3\xc0|\x1d\xf0~\x1d\xca4\xc06{m\x13?Q4\xc0X\xfd/\x1d\t84\xc0\xcd\xa4\x0c\x06\x98-3\xc0\x1bd\x97A\x0ff3\xc0\xd1o3\xa3$q3\xc0\x1d\xe3zi\x8a\xce2\xc0S\xc9\x9d\t_@3\xc0-\xc7\x0e,\xedg3\xc0\xdc\x13\xe6\x07\xcf*4\xc0<\x8f\xb3\xf3\xae\xb32\xc0:E\xa5J\xee]2\xc0\x0cg\xe8X\xdc\xca4\xc0\x1d\xadAW\xfa=3\xc0a\xf7\xb2\x80\xef^2\xc0\xa8$\x84\xf9\x87J3\xc0\\CA\xe5\x08f2\xc0R\x05\xc6/\xf7\xb42\xc0v\x83\xc4E\xf1d3\xc0F\xf3\x071v\xb84\xc0\x81\x8e\x18\xa2M\xfc2\xc0q\x95\x9c\xb7\xdba2\xc0\xd9\xcc\x05\x93y\xbf4\xc0\x81\x85\xa4\xefG~3\xc0 \xac{\xb7U\xcf2\xc0DI\xe5\xe4T\x015\xc0\x04\x84\xf08\x9c\x143\xc0P\'\xd4\xab\x92\xbc4\xc0\xb2\xa7g\xbf^\xd54\xc02\xef`l\x84\x894\xc0\x0c\r\x18\xea\xb2\x854\xc0\xf4A\x9f\xca\x12\xc14\xc0\x8f\x1d\xa0\x03\xb7\xb64\xc0=Vr\x8c\xa9\x105\xc0nV\\\xf7\x9e\xbf2\xc0M\xf1\xc3&\xdds2\xc0\x82z0\x1dz\x832\xc0\xd7\x96\xa0\x9a\xa3\x9c2\xc0\xa2\x9b\x07\xea\x0e\x7f3\xc0f\xdf\x86TNk2\xc0\x1c\x92g\x9c\xa0\xd24\xc0\xd9^\xb1\x90\xfe\xeb2\xc0Y{\x85\xc2c75\xc0*,\xe8&\xe7~2\xc0\xd3z\x96\x98\xcci2\xc0/\xef\xb9KYc2\xc0B\x80I\x89\xeep4\xc0Qh\\Q\xf2\xb74\xc0x\x08\x037?\xd72\xc0\x9d\x90\xb7\xf2\x8dX2\xc0W\xd2=\xee\x95_2\xc0PTLt\x1dU3\xc0\xe2\xe8\xeb\xa2m\xf02\xc0\x11\xe1\xd9\xcf\x9c\xc43\xc0\x03cC\xc4\x01\xee3\xc0[\xdb\xea|\xf2\x185\xc0h[\x13"\x00\xcb2\xc0 b\x7f \x8f\xe41\xc0\xec\xc4}#,\xd32\xc0\x9e\x87\x96\xb8\x15\x185\xc0\xe3\xe5\x0e Ne4\xc0\xd6\x02\xba\xde\xdav3\xc0\xc3\x9b%\x06\x8a\xce2\xc0\xb7\xf5k\x11\xa8\xe61\xc0S\xe7J\xc0\xec\xd62\xc0\r\xad?SK\x853\xc0x\x91tY_\xf73\xc0\xa3y\xe0r\xe2,5\xc0\xc6C\x97\xbe\x15\t3\xc09\xac\xf1\x05\xf5\x832\xc0r\xef\xd2\x13\x0f\xe32\xc0\xce\xe3\xd7\x1d\x05\xc73\xc00\xc4\xff\x8fW\xfe3\xc0\x92$\x96\xd2\x18\xc52\xc0\\\x14=\xba\xa8 3\xc0\x83\x1e_S\x96p0\xc0\x01\xc4\x1a\xe7Fc2\xc0+)\xae\xa1\x99\xb72\xc0\xac7(x^\x0b4\xc0\xd8\x10\xc8\x85\xec\x164\xc0\'*V\xc5\xe913\xc0\x8f\xf3\x7fIz\xc12\xc0:\x82\x89\xc0EV4\xc0W\x97\x80\xce\xeb;3\xc0\xe8\x91$\xecF\xf82\xc0\xcd_"o\x9f[2\xc0\xc8n\x88\xf4\x1e\x134\xc0f\xf0-H\xbe\xee2\xc0\xa4\n\x190\x84m4\xc0u\xb7a\r`-3\xc0)Cy\x9c\xd5&4\xc0l\x82\x9e\x8a\xf5\xf83\xc0G\xa30{\x9d\xec4\xc0F\xaea\x9d\t\xdb2\xc0\x04z\'\xb7\xab\xc32\xc0\x94\xe9\xd8\x80*\xf02\xc0v\xd0\x06"\x0573\xc0\xdf\xb3\x01\x97\xbcN3\xc0\\\xa5r\xac\xb1X3\xc0\x07\xaf\xfbO\xeao3\xc0\x06\xf88\xc9\x9e\xe63\xc0r5\xa2VQ\x1a5\xc0\x0cAGs\x0fS3\xc0\x11\x07,\xc1\xf1k3\xc0#`U\xe4\xa8v4\xc0c&\x11\xd2\xf3\x8e4\xc0\xba\xce\xdd\xc8!\xf12\xc0\x86\xa3\xaa\xf7\x07f3\xc0-5\x15\xd0Pl3\xc0$\xf7\xfa\xf9\xa9\xd52\xc0\x05\xaaX\xdd9\xf92\xc0\x15\xacc\x8c\xc7\xdf6\xc0\xa5K\xf5:\xc3\xe02\xc0S\xb8A\xc0\x07\x903\xc0N9\xba\x98\xd7\xe52\xc0\x94\xf6\xba|-m4\xc0u\xca\xd8\x9b\xeaB3\xc0\xad\x08\xfa\n\xd7<3\xc0\xea\xbf\x99\xae\x0073\xc0\\G\xfaM\xbc\xe12\xc0"\xd2\xec\x9d_J3\xc0Y#\xb0\x01(R3\xc0\xb7D \xc4\xa6\xee2\xc0Q\xf7aF#\xe92\xc0\xd9\xfb\xd5J\xf5\xf62\xc0nHh\x0e\x1a\x973\xc0\xf3/\x8a\xf6\\\xa03\xc0l\xb4\x9c\n>\xeb2\xc0\xf0\xd9d\xe3~\xf92\xc0\xdf\xd7C\x1b\x93l4\xc0\xdbdH\xaf\x93\xcc1\xc0\x07\x85>V\x97\x1a3\xc0\x13\xef\xd4|\xf3\xaf3\xc0}\xdaW\xdc\xa2t3\xc0K\x8f\x00\xe8\x07\x1b3\xc0\x0f\x15?\x00\xbf\xd12\xc0@m!\x1f\r\x073\xc08\x85\n\x9bO\x0f3\xc0\x10"\xcdyl\x163\xc0m`\xde\xa0\xb7\n3\xc0\xee^<\xcdK\x843\xc0\x91\xe7\xfd\x1c\xc9\x185\xc0NP xo\x0b4\xc0\x18^\xe0\t\x9f}4\xc0B+\\\xd3X\x163\xc0\\X\xdb\xc7/\xd62\xc0\xf2\xb3\xf6\xad\xc413\xc0\x11\xbf7*\xf8{2\xc0\x1b\x85\xc2\xab?\x024\xc0}\xf7\xac@5a2\xc0(b\xd9r\x92f3\xc0RS\xde\xe5j/3\xc0\xea\xae&Qa$3\xc0\x1b\xf6\x9cA1,7\xc0\xd5\xf1\x04\x07-\xeb2\xc0\x08\xa2\xd7\xd7\x1c\x046\xc0\x1f\xcd\xfd\xc9\x90\xc22\xc0\x80\xb9C3y\x1a3\xc0VCL\xb4\xb6#3\xc0\xe0\x85r\xab(\xec1\xc0\\\xa4\xb3!$?3\xc0q\x8b\x1a\xc5^K3\xc0\xb7\xc3\xc8\xeb\x9e<3\xc0*!\x8b{\xcdF3\xc0\xb7\xe0\xb4{\x7f\x133\xc0w@\xe9y\x10,3\xc0\x00N\x11\x04s\x1f3\xc0\x94\xec\xaaoCo4\xc0\xb1\xa2\x9f>\xa1\xc91\xc0k%\xbai\x8a\x983\xc0\xd48zB\xc6\x173\xc0\xc2\xb6_]\xd6>5\xc0\x9d\xf2V\x9a\xe3r4\xc0\x90^]\xea\xd3@3\xc0\x8b\x95\xf2\x0f\xff\xa44\xc0\xb0\xa7\xc57\x08\xd14\xc0\xaeIG\xf8&\xd92\xc0\x19\xdd\x9c\x80\xa155\xc0N\xa0Eoo\xd62\xc0\x80\xad\xcd\xd1\xcan4\xc0\xc6\x8f\xd9\t\r\x8e2\xc0A\xeb,q\x7f\x122\xc0X0\xd6\xc8y\xf52\xc0\xd6\xc1NQ@\x902\xc0G\x92\x12\xa7\xace1\xc0\xc8\x0e\xe7\xec\x9eK6\xc0\xb9r\xcb\xc6\x1d\x9a3\xc0&S\x0e\xf6\xf5\x0e2\xc07 \xb8\x8e/\x1e6\xc0\x18\xe9\xa9+\xd0\xff1\xc0\xcab^\x83\xcd\xe31\xc0\x12\x8e\xa0\xbdI\xb43\xc0\xda\x8c\xc2\xaf")3\xc0\x12N\xf0y\x83g2\xc0\xb0v\xe6\x90 \'2\xc0\x9a/\xfc\x95\x15\x022\xc0\x90\no\x8e\xe5\xec6\xc0\xb6\xf8\xd8u\xda\x976\xc0\x11\xa9\xd7V\xd8\x9e3\xc0-\xa4o\xe3J+2\xc0\xd0H-\xd3A#2\xc0\xb5f\xbd\x90n\x813\xc0\x1d\x7f\xf9\xbc\xd5e2\xc0\xab\r\x80E\r\x8f6\xc0\xea\xe2\x06O\xc7I2\xc0\xd2\xfa~\x84\xb742\xc03\xdb\xb9\x8d\xc8\xe32\xc0\xdah\x1c\xecA\x163\xc0\x17\xafu\xaaF\xbc2\xc0\xfd_\xc0\xa0\x9c\x073\xc0\x08p\xa1O\x14\xdd4\xc0\xb07\xb6\x85\xd6\xaa3\xc0\x15\xf2\x01\xc3\x8b\x933\xc0AK\xd0:4\x9a3\xc0\xa3B\xce\x87<\xb72\xc0$\xcftQe\xcb2\xc0\xccEH\x01\xae\xe92\xc0/m\xa6\xf5\xa1}2\xc0\xf7\xa0\x0f\x93\n\n3\xc02|\xcc5\xaes2\xc0\x95d/\xcdC\x7f4\xc0\x87a?\xc5\xf4t2\xc0\x1bP\xf8\x8a\x8fT2\xc0C\xac\xc5w\x97\xc06\xc0\xcc\xfd\x88\xb4am3\xc0r@\xe2\xf52\xed5\xc0\x0c\xc1\x061\xd5x3\xc0\x0f\x8cA\x1eZ\x1d/\xc0<x\xab\xca\xe1\xb74\xc0\x05\x0b\xc0\x01\xfcU2\xc0\xe9p\xac/\xdf\x953\xc0\xdf\xea\xef\x10\xa4:7\xc0\xec|\xd1Q<\xb31\xc0/\xb0\xf9 \x07x5\xc0\xc6\xfbg\xea8\x853\xc0Z\x13\xc93\xc2y5\xc0\xc2\xbdy\xf4V\x064\xc0=\xe4]\xc3\xcd\xf73\xc0A\xa0\xa9`-\x114\xc0}\xbb\x92\xe3\x04\xfb4\xc0\xd6\xdb\x97H\x8f82\xc0\xb7\x82\xa5\x82dI2\xc0s\xd8<\xfa\x0c\xea3\xc0\xaa\xf7\xf1#h\'7\xc0L^\xa3k\x9fD3\xc0G\xe2\x89\xb2@\x0c5\xc0\xcf\x1e\xf8\x18\x10`4\xc0(\xd8\x0b\xd4\x8c\xf12\xc0\xa4\r\x94\x91\x8bH4\xc0\xd5q\x11L\x95j5\xc0\x99\xa6de\xac\xd33\xc0n\x0b\x87\x97\xc7\x842\xc0\xe2\xbe\xcae\xe5\xfd4\xc0\xceo\x9cS\x7f\x164\xc0\x98\x94\xd1P\x80A3\xc0dc\xb9\xdf\xedE4\xc0\xd5f\x93x\xf2\x126\xc0\x8c\xc5\xdb`\xdef4\xc0\\\x91\xc0g\xe0\x194\xc0\\\x17EB`\x085\xc0)p\xfd\x16\xd0\xfb3\xc0\x9c\xfcy\xd7\x10\x844\xc0\x08O\x89\xa1-\x103\xc09\xccIA\x13\xf73\xc0Z\xfd\x8d\x0c\xfaw2\xc0\x80\x1d2\xdb\xf5\x972\xc0R\x16\xac\'py3\xc06\xa7!\x14\xa3s4\xc0\xba\xb9\xa3]\xadW4\xc0\x0f\xf7u\x06oq4\xc0:\xaf$-,\xb23\xc01>\xd4\xebQ{3\xc0\x0f\x99\xd1\xcf\xd0\x063\xc0\xd0\xc8 \xd7\x82\x8d1\xc0\x05\xda\x9bc\xc6\xc03\xc0\nm\x05\xc1\x9e\x002\xc0DMt\xb0^\x903\xc0\xd82F\x97\xcf\xe03\xc0\xf2\x8c\x81\xc6\xfd\x865\xc0\x86\\5\x90\xe1M4\xc0\x8f\x9e\xe7r\x01\xa83\xc0\x1c\xe4\xa0`:\x933\xc0\xf8\xae\xd55\xedZ4\xc0\xf8{\x9fU\xa3\x9a3\xc0\xbaL-\xf4\x8dz2\xc0\xcf\x97\x8dG\x04\xe72\xc0\xb4~.\xc9\xbc\t6\xc0Q\xa5(q\x87~5\xc0\x16\x84<0\x18d5\xc0\xa3\xe7\x8eN\x81\x123\xc0\xb1\x8eKb\x8c\xf95\xc0FS6\x01\x90J6\xc0O^=\x82jc2\xc0\xc1\x92\x12\x89\xc9$+\xc0\xea?\xe49\xc6F6\xc0\xa4y\x95e\xc6\xd01\xc0\xd1)\xfd\xbaS^2\xc0c\xe7\xf3\xad\x10\x874\xc0\x1b\xcf\xb9\x89\xba\x8f2\xc0\xeb\xd4\xcc.\x8c\x8b3\xc0$\xab\xd4\xc6f\x023\xc0\xfd%\x8a\x0bSA5\xc05f\r\x05\xeb\xe51\xc0bV\xc8\x95m\x1d5\xc0\\\x13\x00\xa1\x8723\xc0\x81\x13\xbf\xb1\x81\x982\xc0\x05\x10*\xeb\xed\xd03\xc0BO\x0e\x8c<\x043\xc0\xbc$\xc7%+\xbc3\xc0j\x8bv\xe4\xb6\x075\xc0k\xe2R\xdcks4\xc0i\x0b<\x18\xfb\xa93\xc0\xfd\x18\x9a7ed5\xc0\x84\x07\xb5\xa6\x8d\x8f2\xc0\xb4\xf1<\x0e\xa6R4\xc0I9\xd8\xc1\xaa{3\xc0X9oB\xc1\x014\xc0\xce\xefZ\xf7\xd0s2\xc0\xb5\x84\xbb\xff\x1e\xa03\xc0\'\x9eF\xc9\xac\x081\xc0O\x00}\xa0}d4\xc0\xcc\r\x13\xab\xfc\x912\xc0;\x15\xc0\xe7\x91\x025\xc0\x1f\xe2T\xb3k\xde4\xc0/\xb2^\xac\x7f\xfc3\xc03\xd0\xc5M\x1c23\xc0\xdd\x9eA\x0e\xf5^5\xc0\xfa\xe4\x8c\xdd\x01\xe43\xc0%\x1b,A\xfc\x9d1\xc0\x8f\x9fA\xcc\xd8\xf33\xc0\r\xab\xe4\x1fn\xdd2\xc0\xe3\xcd\xd7\xb8=\xd94\xc0\xe6m\xf8\x04^\t3\xc0\x08\x91C\xafJ86\xc0#\x99L\x16\xb3\x984\xc0\xea\x17\x83{\xae\xe33\xc0\xdf\x93\xb6\xa6\x19\x0c3\xc0r\xd4\',Q\xf93\xc0\x88\xab\xd81\xb0\x043\xc0\xa9\x14\xa0(\xae\x8d5\xc0R)\x8av\xf8 3\xc0%W!\xe1\xa8I5\xc0\xe3;\x9f\xfb\xeak3\xc0[\xbe\x12\xe8\xd8\xb53\xc0\xfb\xa8vFw\x8f4\xc0\x961\x1cH~~4\xc0\x96d\xb9?\x98\\4\xc0\xbc\x9f#Q5\xaa4\xc0\xe5I\xc9\xd2\x16\x9c3\xc0P\xd1\xce.\xef\x991\xc0\x12F\x01s\xc7]/\xc0\xd1\x19\x83>\xfd54\xc0\xf1j\xa9.\x01\xf62\xc0\xae\x9bu*\xf5I5\xc0e\xb52\x91\xa0\xa53\xc0=_\xd1\xec\x13\xf22\xc0\x99M?[\x88>2\xc0\xb2\x19\xa3\x9e\x1514\xc0\x12\xef\xf7\xdfzw4\xc0\x8fD\x01w\xd1\xa33\xc0+\xe2E\x08%\xad4\xc0a\xb0f\x93\x11\xe92\xc0\xedd)\xd5\x90]4\xc0|\xae\xea\xf18\xb52\xc0\xbf\xd2)\xaa\xf8E3\xc0\x8f\xcdx\xc0\x16\x954\xc0\x81\x83\xf1\x9f\xd9\xe93\xc0\xed=s\xd0\xcb\xa93\xc0\xe6\x13\x98\x02\xfe\x873\xc0\x89\x8f\'=V\x1a5\xc0\xfa{\x9eqN|4\xc0\x9av%\xae\x12\xcd.\xc0\xdbl\x9b^\x81\xb72\xc0\xdceC\x04\x02\xd46\xc0\xebtd.\xed\xe04\xc0\xeb\xe1\xd35\xdf\x8d3\xc0\x97\x8f\xdbL\xc8j4\xc0\x82^AP\x1c\xb52\xc0\xc9\xf4<\xd0\xd9>5\xc05\xdf\x14pAx3\xc0\x14q\x85 \xa1\x8f3\xc0\xf99\x89\xc4=}3\xc0\xeb\xee\xff>[R2\xc0\x1f\xca\xb5$2\xcd5\xc0\xb8ALW(\x103\xc0\xba:\xb8 \x89\xee4\xc0\x93\xff\xf2~Z\xd42\xc0a\xcd5Y?\x144\xc0\x8d\xb0\x9b{ \xb92\xc0\x06\x95\x12\xf9\xca\x963\xc0\xaa\xaf\x19\xa34\xcb2\xc0`\xcd\x07\x16\xdf\x165\xc0\xfd\xd5\'\x98\x96\xb73\xc0\xa2*<\xac\x02\xbd3\xc0\xebB]$D=4\xc0~\xae\x96}L\x164\xc0,\x83V\xb3\x13\x18/\xc0\x01\xfd\xd9\x12\x02\x0c3\xc0gh\x9b\xd6\xbeu5\xc0k\x80+!\xb9\xbf3\xc0,\xf2\xe2\x1f\xb7N3\xc0\x8d\xa4@bNM4\xc0\xa7\xde\xfd\xf5~W4\xc0\xa0\x80\xe3h\'\xc53\xc0\x97Q\xc1_,\x9f3\xc0\x1d\xa6\xc4\x88\xc5D3\xc0\xa7\x9c],{\xa23\xc0\x85\xf6\xda\x9e\xf2w1\xc0\xc1\xb6\xb3\x803\x1a3\xc0.\xde\x80y\xdf\xbe3\xc0\xe9\xf5\x8d\xcbv!3\xc0\x9c\x1d\x8aj\xe5N2\xc0\x16\xd4e\xcd\xeb$4\xc0\xb2\x1a\xf1\xa9B\xd13\xc0\xc6\x94\x02\xe6\xc9Y2\xc0t(\x00\xe4\xba\x194\xc0(J\xbd\'\x8553\xc0J\xcf7?\xad\x932\xc0m\x10\x8da\x9d\xbd5\xc0Y\xc0l\xe8\xb9\t3\xc0\xbe\xfd\x8c\x13\x8ck3\xc0\xfe=\x110\xc0\x1f2\xc0\xa9yi\xb0A\x175\xc0\x95g\x01\xc2\x90j4\xc0\tn\xe9~R\xec2\xc0a,\x81\xcd\xea\x023\xc0\xc3\nF\x1d)\xf24\xc0F\xa1\x1c\x99Pp6\xc0\x839\xfce\x1a^4\xc0\xa953\xd9: 4\xc0\xd4\x0e{\xdd\x95\x904\xc0i\xd6\xbf\xc7Y\xb35\xc0\xcd\xb7\x96\xbc\xe6\x15-\xc0\xd2\x80\xf4\xde\x92\xe93\xc0X[\x94\xe4N\xea2\xc0\x87t\xea\x02O\xd13\xc0G/\x8dM<\xfc2\xc0\xc5\xa0{\x16\xc6\xfd2\xc0C\xff,\x80s\x814\xc04&TJo<3\xc0\xff5\xb8F\xe3@5\xc0\xdcB\xd0\x8f\xa1\xec2\xc0y87\xb5\x83[5\xc0\xb7\xd9E\xf7\x1d[3\xc0RhH2\xfc\xf12\xc0\xfc.\x07,9\xe12\xc0tx;S"\xed/\xc0\x15\x0e\xc04s^4\xc0\x91\x8b\xaa\x85\xba\xcc-\xc0\x97\xfelD\xea\xf03\xc0\xec0\x0eP7\x892\xc0`\xba\'\x9e\x17\xac3\xc0\xc9\xe0\xd9o\xe0\xab3\xc0\xc5\x14\xda\x8e\x8fs4\xc0`T\xef\xb6\x15\xcd3\xc0\x18X\\\x8a*\xd42\xc0\xc6\x19\xcf\xb8,:3\xc0\x17\x0c\xfb\xb7\x14o2\xc0V]\x81\x8bhp3\xc0\xd0\x85\xdd\\\xc8#5\xc0\x99\xc1\x7f:v[4\xc0\xcb}\xec\xb4\xcaC5\xc0\xfaR\xea?\xf1&3\xc0\x88\xec2\x93\xddB3\xc0\x98\x0b0\x84D\x8a2\xc0hJ\xc6\x15\xcc\x195\xc0\x0cp\xc2{\xac\xbe4\xc0\xd7i]\x18\xe5[2\xc0c\xe8\xdc\x9ay{2\xc0\x11&d8*\x182\xc0\xed\xfc\r\xaa\xb0\xc34\xc0\x10` \xe3\x84\xe43\xc0\x96B#C\x8aV2\xc0W\x1cwv\xaam2\xc0\xef\x00\xedK\x00A/\xc0\xe3\x0b\xc5(\x88<2\xc0\xbf\xe558\x18\t4\xc09\x1a\x98~\xd6\xe43\xc0e\x8a\xf0\xca\xf6\\2\xc0\xdbN\x19\xc7\xc2\xe71\xc0l\xec1@\xba\xdc2\xc0_\x99\xe8\xd7P\x865\xc0U\x19\x07\xb9\x04\xd84\xc05\x06\xad\x12\xd2\x174\xc0\x1a@\xa2\x9b\xf7b3\xc0S\xebu\xb6\xa6+1\xc0\xbb\xfev\xc5\x9c_5\xc0\xfa\x98\xe3C\x03\x943\xc0\x02\xc3f\xef\xf8\x825\xc05\xb3\xa1Jn\xb84\xc0\xc1v\x89\xcf\xf1\xfb5\xc0\xd4\x99\x8c7\xdb\xc41\xc0\xfeF5*\xf3\x034\xc0\xf2\x9bD\xbf\xf5f4\xc0\xd1\'\xd8\\{\x064\xc0\xc6P\xa3\xcf\x0c\x0e3\xc0\x1c\xbcT\xf7\xa4\x003\xc0pN\x8e\x15\xd6\xf25\xc0!\xe00\xc2\x85H3\xc0O\xae\xe4\xb6X&5\xc0E\x95\xbb\xb0\x15\x9b2\xc0\x82\x12}0qH2\xc0%\x1d]\xf8\x11\xa45\xc0\x7f\x0e\x0f[u13\xc0\xb3po\xe8\x8c/5\xc0\tU\xd5Z\x81\xaf5\xc0j(\x990\x92K4\xc0\\\xaf\xab\x9a\r\xf51\xc0z\xd6@>\x92N3\xc0\xc1\xa4\x97/\xa4\x142\xc0\xe7u\xebE!q4\xc0\xeaD\x03Q\xc8\x163\xc0\xc7\x82F\xce\x1dW2\xc0\x18\x7fYak\xc65\xc03Q\x8c\xbf\xa9\xbe4\xc0Yc\xa41h\xfc4\xc0Fz\x8bG\xbb@2\xc0#\x7f\xb8\xc1\xdb\x9d5\xc0=<\xff\x19\xd5J5\xc0\x05\xd0\xa3\x06\xe6\xbc4\xc0\x04Si\xd4\xb5v3\xc0\x08Q\x90YM22\xc0\r\xca\xc3\xb0XA4\xc0\x88\xa0\x19QG\xf53\xc0\xfd\x88\xca",*/\xc0\xa0\x7f\xe2d\xca44\xc0\x17\xb0\xc6\x13\xbd%4\xc0\x99\x0fj\xa8\xdd~3\xc0!\xd3\xcc\nR\xe23\xc0\xe8Y\x17\xdc\x8d\xf23\xc0t\x9eu\xb9\x7f\x0c3\xc0eO\x84X\xed\xe63\xc0\xe2c&BZ\xd01\xc0\x82\x11\xd8SE\xb42\xc0\xbc&\xad3~54\xc0u\x1d?4\xc9i-\xc0\xd3j\x95\xdb\x99o3\xc0\x1f\t?\x1e2\xe43\xc0/\xc5\x82>\x03S3\xc0\x91\x81\xc4\xd0\xce#3\xc0\x06\xdc\xea\x9cyv5\xc0\xa3$]\x01\x9fk3\xc0\x97/>\x9cZ\xe34\xc0\xee\xa5\xe05\xc492\xc0\xfb\x80\xf9\xf4\xf1v5\xc0\x0e\xe5\xfd\xe4WA3\xc0\xc0\xbfD\xef\x8f~3\xc02\xfc\x84y\xb0\x135\xc0\xd5a\xf9\xd4\xf8}+\xc0w\xe56X\xa7\xbc4\xc0+y\xe0\xc5A\xb54\xc0g[7\xb9\xad\x844\xc0\x0b**\x9c\x91\x034\xc0\xcf+\nc"B3\xc0\x14W\xca\x94m\xde2\xc0G\xe2\xe6\x10\xfe\x145\xc0+\x96\xe5\xaaYC5\xc0\xa0f\xe3\x08\x1e\xf54\xc0~7\xb8\xc7\xa5\xea2\xc0\x15\x0e\x84\xe3$D4\xc0e\x83<\xe5\xa6\xf61\xc0\x9b\x7f\x95G\xc7.4\xc0\xed{d"\xc792\xc0\xcbv\xcfG*\xba2\xc0\xc6\xe0\xff\x87bk4\xc0\x05/\x92\xeaK\xfe4\xc04\x1d\xae\xce\x8e\xae5\xc0O\xb6\xb9L\x02\x1b3\xc0\x16r\x83\xcd\xb4\xb75\xc0\xa4\x888\xef\xd4s4\xc0\x8a\x0c\xc4\xc2i\xd4,\xc0\x1c\x9a\xf6\xe6\x10\t3\xc0:\xc4\xa2\x9d\xeb52\xc0\xe5I\x91\xe3\xa123\xc0v\x84`Ukn3\xc0b\xd2$\n\xb2\xa35\xc0{\xa8RB\x94|4\xc09#K\xaatM3\xc0/G\xb1\xd8\xec]3\xc0\xf1\xe9x#\x16\x933\xc0w^x*\x8f\xd82\xc0\x953\xaa\x1eU\xbc4\xc0\x83\x05\x7f\x18?p4\xc0\xb6\xdb\xef\xda\xfa\xe62\xc0\xde\xff\xcaF9~/\xc0:3y\xa5\xd1\xe14\xc0\x88\xe7,\xfd\xb4b4\xc0\xf3\xae\x9bA\xbd^4\xc0\xd2\xdf1\x0c5\x1e3\xc0jDJ5\xf0\xcc2\xc0\xe0\x8ae\nU\xf14\xc0V\x02\xa5P\xe6\x053\xc0;(\xfa~{\xb43\xc0\xb2\xe4;n4/4\xc0\xfaQ\x14o\xbe\xa53\xc0\xf7\x89\xf5\xdc<Z4\xc0\xbe\xef\xef\x91\xbd:4\xc0-\x9b\xcc\xa7\xdbE3\xc0\x1d\xa4b\xff\xc2\xcf4\xc0\xc0\xd9\xecc,\'3\xc0\xd9^\xca\xad\xfcC3\xc0\xc4\xeb6\x02\x9e\\4\xc0\xd24[(:e3\xc0\x9a\x18=`\x93\xc24\xc0R!\xfe=\x13\x994\xc0~C)J\xf7K4\xc0\xf5\xec\xc8T\x9e\x1b2\xc0X\xf1\xb4\x8b\x0bT3\xc0\xf3\xb1\x99|w\x1e2\xc04\xbb\xf8\xa2\xa3\x183\xc0EmS=5\x065\xc0A\xa1\x01\xb8\xc7Q4\xc0\x1b2\xf6\xd1\x96#3\xc0BcT\xe1\xb0<3\xc0\x02\xe2\x8c\xb7Nr3\xc0Y\xc0\x00d:X4\xc0Z\xf7\xd7\xb9\xfe\x9b2\xc0\x83}\x7fl\x8fr+\xc0\x1bW\x98\x10\xe3\x194\xc0F.\xa8\xfdy<3\xc0N\xb3\'a\xfb\xf15\xc0\xf5\xa2\x19 \xc0K2\xc0\xd2\xa7\x94}`\xa84\xc0m\xac\r\x08\x08.4\xc0\xc4H\xc4\xc8|\xcc5\xc0\xfd\xd3\x1e\x98tS4\xc0B\x92\xa2N\xf7\x184\xc0|\xe0%M.%2\xc04\x80\xc9\x1d\xc0~3\xc0\x10I\x9eL\x10`4\xc0\xa1b\x1cj\xd7\x1b4\xc0P\\\xb5p\xb8\x014\xc0\x9f(\x06\xbe\x81\t4\xc0=9%\x0c\x0115\xc0<\xbbK\xc4\xe473\xc0V\x9e\x19)ar2\xc0Q\x9e\x81c{\xbf0\xc0\x05\xbeMr\xa5&4\xc0M\xa1\x97\xfb\x9d/4\xc0\xa8\xd2-?\x17`4\xc0\xd1*%axY4\xc0{\xd6\x18\xbd.\x032\xc0\x93\xf6\xa0M\xcd74\xc0]dx\x91lk4\xc0\xfce{\xb8\x06\x013\xc0(\xc4XS2B2\xc0\xe4\xa6\x19\xa0;\xd21\xc0):\xcd\x0b\xe6j4\xc0\xc2:\nX\xf7?3\xc0\xdca\x83\x08\xa5k4\xc0>\x8d\x99\xfc\xd6\xd04\xc0\xd1\xc7\xac\xa5\x82\x894\xc0\xcc\xbf\xec\xc5\xce\xde3\xc0\x0c\xf13&\xe4\n-\xc0+c\xa6{\x02\x87/\xc0-\xa2\x83\xb7\x99\x844\xc0\xb5\x90\x16\xab\xd3\xe33\xc0\xebii\xab\xdaK3\xc0\x07D\xcd\xf7q\xe93\xc0>\xc1\xd3\x93\xbfU2\xc0\xde>B!\xa9\x04/\xc0\x7fL\xddNcz3\xc0\xe2/\x86\x82\xb1\xf43\xc0\x87\x06\xba\x14\xee\xe73\xc0\xf4\xa9\xcc\xb8R<3\xc0\xba,\x10\xc5\xa3\xe23\xc0$]\xdf\x9f9\xf32\xc0\xc8\xe2\xde1\xe4\xed3\xc0ga\x8d<\x8fZ3\xc0\x92\xe2\xb9\x03-[3\xc0\xd1o\xd8[\x1b\xf11\xc0\xbbT\x9e7f\xa0/\xc0\x95\xebEv\xc4~3\xc0\x0cl\xaeR\xb5#3\xc0\xb1\xdc]rh\xdc4\xc0\xa2\xd9\xf2g5\x194\xc0\x9e\xe4\xd8\xbc\xe1\x133\xc0\xae\xdc\xc7\x8b\x11"3\xc0\x0e\xf2\x8f]N\xfc2\xc0\xe4\xa9\xd1\xd6K\xad2\xc0\\\x17\x8a\x9c\xe2}3\xc0\xee\xebU\xec\xbc,3\xc0c\x0b\x13\xe7\x17k1\xc0\x07m\x06?\x07"2\xc0\x98\xddQ\xaa\'56\xc0\xe0\x0f\xb6c|V2\xc06\xb7\x97\x7f]W3\xc0\xc5D\xf0\x04U$3\xc0\xd2<\xfas\x94d3\xc0^F\x7f,xm5\xc0?x\x9f=\xfeh5\xc0\xec7z\x9e\xb6\xc62\xc0\x06>\xd9;\xc1A3\xc0\x04=WT\x9c\xfd2\xc0\xf9\xb5f#\x1f\xf72\xc0GiYh\xb6k5\xc0\x8d_\xb0\x90f\n4\xc0\xc4\xc7L-\x82\x1f\'\xc0w\xdex\xa5\xeb\xde4\xc0r\xc1i4\xf8\'4\xc0\x93J\xbc\x11\x06\xa75\xc0<\xc2\xe6\x15\xbc,4\xc0\xf2\x8c6\x06\xbf\xfb2\xc0E\'\x18)\xbf#3\xc0\x8c\x95C\xc13\xf51\xc0\xcd\xf0Y-\x1b]4\xc0\x9e\xfc\x8b\xb8\xed,2\xc0\xfb \xc3y\xcdq1\xc0K\\\xb0!o\xe84\xc0R\x1c\xfe\xa4i/3\xc0\xd9N\xd2m\xc4\xc01\xc0\xc5u\x91\xc0W93\xc0\xa3\x14\x9c\x8b\xbd|4\xc0iA@)\xe2[4\xc0\x18\xe2\xd8U\x9c\xde2\xc0\xc6\x7f^/\x14\x142\xc0\xa1\x84 \xb9\x83\x0b2\xc0\x0c\x85\x11\x98\xf3=2\xc0\x07\xaa1v\x9c\xdb2\xc0\xcf\x04&\xa4Xg4\xc0\x86\x0c\xc1i\x85#3\xc0G\xfd\x94\x87\x81\x814\xc0\x0e\xb5\xa7R\x11d4\xc0\xabX\xa1\x05k95\xc0$\x9er!F\x992\xc0\x87\xb4\x80\x1f\xc2\x1e2\xc0\x89|\x93\x97\xc1e4\xc0\x1b7\x8d\xbb8A2\xc0\xdcHW\x013\'3\xc0*\x11\xa00\xa7 3\xc0\xcbGa%\xc2\xef2\xc0\xe3^a\xe3\x85\x082\xc0m\x9f`\xe2pN5\xc0\x01E\xf7\xa5\xf8\r2\xc0\x04\xd0<[\xfd\x0f/\xc0\x87f\xd7\x94\x9f\xc51\xc0_Ly\xdf\xee\xea2\xc03\xeb\xfd\xa5?\xf42\xc0\xad-\xc9fN\x1e3\xc0\xc1\xbd\xa2\xcd0\x023\xc0\x8cT\x8b1k\xbb4\xc0\xb5\xb4\xc5\xd9@`5\xc0p\x02\xfb\xbf<\xb25\xc0(s\x11\xaa\xa5\x03-\xc0O\x18g\x1d\xd4c5\xc0ve=\t\xffQ2\xc0\xe9\xca4[\x1e,5\xc0\xc6\xbc\n\xc6\x95n3\xc0\xfd[m\xe3\xe1\x9b0\xc0\x8e\x12\x9d? \xe11\xc0wS\xa0<\xfd@0\xc0\xe4\xfaBf["3\xc0D+n\'3\xb52\xc0O\xef\xf9\xc7\x93+2\xc0{\xe7\x8a6\x18M3\xc0]y\xc1\xd4+\xd42\xc0\xd5c\xc6\xcbu@2\xc0\xddI\xf9\x03L]6\xc0\xa3\xe1\xf0c\x07\x886\xc0\xf84\x04.\xd4G6\xc0\t\xf4\x87\x1d\xbf\xee5\xc0\x1c\x95\r"\x14\xb52\xc0\xe5\xe5\xac\x94\x08\xe83\xc0|\xcf\x1c.\xf1\xf01\xc0\x00\xe7\xddl\x0fV4\xc0\x93=\xd8\xe6<\x863\xc0\x1c\x88S\x91\xde\x083\xc0"M\x06\x955(3\xc0\xef\xe7Y\xd8U\x9b3\xc0V\x8a.\x8b\'"3\xc0\xa6|\x1cG\xf3\xa3-\xc0 \xf0\xa4\x93{\x9b-\xc0\xba\x97X\xe1%\x872\xc0k\xa8\x15j)\x0f3\xc0ws\x01\x95\xce\x022\xc0\xe1\x89\xda2iR2\xc0\x1c\xea\x98U\xd8g3\xc0i\xd4BC\x0e\xcd2\xc0`\x1b\xb5DK\x012\xc0\x15\xedG:\x1f\xff2\xc0z\xee\xe9\xad$\xf32\xc09)\xb9\x08\xa5Z,\xc09\x8e\xdaOAG3\xc0,\xac\xf1\x82\xd7\x89.\xc0\xd4l\xee\x14&\x112\xc0,\xbd\xd7\xa85\xe5-\xc0\xfe\x8d\x05L?\xef2\xc0\x8cI\xfb\x12\xe8\xc8.\xc0\xb1\xf5\xaf\x10\x16\x016\xc0\x97\x15b0\xc3\xae2\xc0\xbd\n(\x15\x99 3\xc0\x04\x9cz<\xaa\x033\xc0\xf5\xfe&\xc8\xcdd2\xc0\xd1%\x18\xfe1\x852\xc0=\xc12\xe8\xff\xe2.\xc0\x9f\x92\x00\x80\xe3\xa94\xc0\xcd\xe1}"\x95H3\xc0\xbfC\xf6K\xc4\xbd0\xc0\xe1\x8c\xe0\x8b\x0ft3\xc0k\xccL\xf6\x08,3\xc0g\x90e\xe3\x9c\x9e4\xc0D\xa0\xff\x8f3\xc32\xc0\x93j\x10ugs3\xc0h\x8b(\xbe1\x003\xc0\x1d\xc5\x8c!\x95</\xc0\x92!\xac.;\xa43\xc0\xc2\xef\xda;\xcc\xb4-\xc0o\x81\x92\x89!_4\xc0\xe7\xcd\xf14\x1c\x1d2\xc0\xb0h\xb0\xd6\xdf\xd53\xc0\xcb\xd8d\xea7G2\xc0z\xdf\xa2\x17vI3\xc0\xf8\xa2~)\x98*.\xc0\x8e\x93\x87ZgY/\xc0`\xc7\x9c6t1/\xc0\x99\x91\x05d#\xb84\xc0\xc9\x0c\x92|&\xa5-\xc0\'\xe0\x1f\xf4\xef\x832\xc03(\x85]\xc0\x8b2\xc0\x8d"?}M\xb51\xc0b\x93\xae\xf8x\xf73\xc0?J\x82!\xd6\x9d/\xc0\xa7~)?\xa4\x074\xc0M\x8c\x8d\xb6f\x9a-\xc0%\xe4\xd5\xe7F\x88.\xc0:,\xf7\x84%(3\xc01\xb5#\xf9\x8f\x912\xc0\xc2\xf2\x0bBB\xaa3\xc05j\xdcB1@2\xc0\xde\x12\xec\xed~\x9d-\xc0\xcf\x82\xc6\xcb\x91\x833\xc0\xac\xe8t\xc2\xc5\xc6-\xc0S\xcd\xa2j\xc6\x845\xc0\x1e\xd2\xa4|c\xa22\xc0-\x10yo\xe3\x89-\xc0\xb6O\xcb\xfbJf4\xc0`\x10\xd9\xda\xdf\xd83\xc0\xca^\xf1\xf0\x978-\xc057\xbf\x81\xaf\x802\xc0\x88`\x9b`\xaf)7\xc0\xb9\xf1\xaa|f\x067\xc0\xe0fQ9h+3\xc0\n6ui\x9ci2\xc0\xc4\xb29$\xd743\xc0\x1eZt\xe8Ez2\xc0/\x97Y\\\x8c_-\xc0\xb8\xaa\x1d\r\xc937\xc09ta\xa9i\x963\xc0{\xa7\xa2F\x0e\xf31\xc0g\x9dn\xdaH\x12/\xc0\t3\xe9;E#3\xc0\x04\xab\xc8\x85q24\xc0Y\xb0\t\x8b\x96\x1a/\xc0\xc0\x80r\xa1\xce\x117\xc0\x0c\x1eP\x1d\xb3#2\xc0v\xfd-\xff\xa2\x903\xc0\xfb\x07Jv"\x9b-\xc0\xf2\xf8%4\xday-\xc0t(\xc6\x01\xd2\xda0\xc0\rV\x15wRX-\xc0\x1e<\x0e\xe9\xdb\x057\xc0\x8d=\r\x93\xa8\x98-\xc0\xeb{\xc1\xf2hs2\xc0\xd1\xf0.;J\x1c/\xc0hG\xbeZn\x042\xc0\x93\xda\xefo\xceq5\xc0\xc1\xcc\xea\xe9n\xc23\xc0=\xf6\xaf\x92\xdb;2\xc0tj\x1f8\x19\xf13\xc07\x11\x07\xdfCg5\xc0\xea\xf8Ln\xe2\x0c3\xc0\x17\x1d\x08E\r\x8e3\xc0\xb8\xd9\xbd.\x9c\x123\xc0k\xd4\xc1f(1-\xc0\xf4\x15\xaa4\xc5%3\xc0\x04\xe7\xff\xa2v)3\xc0\xd6@\xf3\xe2\xccm5\xc0C\xc7u\xd9=b5\xc0\x85\xccxb\xf6#2\xc0\xe3\x9c\xde\xe8z\x043\xc0\x81E\xf5\r\xa1(4\xc05>\x9c\x14\xe6V7\xc0e\xe3\xb7\x93\xd9\xee3\xc0\xcbw\x9e\x8b\x0663\xc0\xe5te\xf1\x7f\x1b2\xc0\x0e/\xe0\xce5\x0f/\xc0\xbc \xc1\x1bq\xcb)\xc0\xb7\x84X\xa49\x0e7\xc05;\x0e\x05\xb0\x196\xc0\x89\xe7\xe0\'c\xcb-\xc0QJGX\xfc\x16-\xc0\xca\xb0\x9b\xae\x8f\xfc2\xc0E\xb5\xa7\x96\x0e\x8d2\xc0\xdc\x90\x15\xdeo|4\xc0\x18-\xba\xb93\x943\xc0\x15\xe0\xf8[)w3\xc0A\xea19\xb3\xf95\xc0\x86\xce\xe7W\xe3K2\xc0\x9c\xbc!\xa8y.3\xc0\xbd\xe3\xd4\xfa\xb5\x901\xc0\x81\xab\x83z&\xaf2\xc0,\xd6\xc4\xc4\xd6E5\xc0^\xb1\x8d\xf1\x1e\n4\xc0:@\x0b+>^2\xc0\xecG\xdeI\x8d\xc73\xc0+\xfe$\x14\x17$3\xc0|\x98\x8c*\n\t2\xc0\x04\xe7$Y\'\xb16\xc0\xce\xaf\x91\xcb%\x1b4\xc0T\xc6\x9c\xd9J\xf52\xc0\x1d\x91\xfeg"\x193\xc0\xc3\xefv\x1d\xf1\xaa.\xc0\x9b+\x86n\xf4W/\xc0\xca\x05\xa6\xe7\xdah2\xc0mT\xba#\xcd\xd81\xc0\xffT\xba\x9fR;2\xc0\xc7]j\x8d\xeb\xc0.\xc0\xffY\x8b\x13\xf6\xb4-\xc0\xab[\xcf\xb1\xe4\x0e5\xc0\x01H8\xee\x9e\x903\xc0b\xc0\xf8\xe9*D7\xc0\x8f\xb3:{\xf5\xc12\xc0\xdc8\xb9S\xc6\xd11\xc0\x1c\x05i\x18{83\xc0l\x8b\xd5w\xc5\xf14\xc0m\xcal\xc9ct2\xc0lb)\x93m\xc72\xc0\xa0_\xc0$\xbfU4\xc0B\x8fO_$J-\xc0\x87\xbd\xa3X^9-\xc0\x86\x8es\xefTJ5\xc0\x82\xa6(eL73\xc0\x87T\x8a\xd2\xce\x966\xc05w\x05y\xac\x822\xc0\x0fc\x7fq\xb0H1\xc0g\x19\x7f1\xd0\x826\xc0\xe5\xb2\xd0\x8e\x1dE5\xc0\xa0\x964\xf5\x8005\xc0\xe2\xceR\x8c\xa3\xf82\xc0^\x154\xc6x\x103\xc0\xe5XMo\xf2\x073\xc0\xce\x94\xa4\xdc(}6\xc0\xd0\xbc\xb4\x80t\x92-\xc0Z\x9c\xda\xe1\xb7\x004\xc0p\x81Z\x94W\x81-\xc0\xd8\xab\x8a\xf7j\x171\xc0A>\x16\xcd\x99\xa11\xc0\n\xf4-\x023D-\xc0B\xa3\xd0K\xbe\x9a6\xc0\xf8\x98K\xe2\xeet6\xc0\x14\x9bw\x1e\x0e\x914\xc0|&\x99\x9a\xb0\xb16\xc0I\xf2\x91\xfd3\xa42\xc0\xe5\xed\x00\xbb\xb3\xa96\xc0q7\xcd\x98zk3\xc0\x01Ppg\x17s2\xc0\xc6\xed\xf9\xc0[\xd96\xc0^^Lp\xad\x9e4\xc0p\x92\xcd\x81iJ2\xc0A\xbb\xa7_"\xa32\xc0\xd6\x98\x02\xac`\x052\xc0l\x15p\x0bPP2\xc0\x80\xfeRD\xc1\x8b3\xc0\x85\x13Fa\xffK3\xc0\xa7\xff\xba\xfc\'\xc42\xc0\xfd\xc1\xef\xb3"T3\xc0\xad7\x9b\x12\x8f\xf85\xc0l\x84\x0fB\x1e\xfb3\xc0S\xfc\xeb\xadN\xe02\xc0\xdbi\xf4\x16\x19\xbb3\xc0Hk`\xb4\x94T5\xc0\xd9\x94\xe4I\xc9\\5\xc0\xff\xe4\x06}\xeff3\xc0l;\xcd K\x892\xc0\x01\x94#\x80\xdb--\xc0/\n\x0c]\x1d#6\xc0\x90\xb6\x1c`X\xb42\xc0\xe5\xb4\xb9,\x9b:3\xc01aO=\xbb\x1a-\xc0y\x8f\xee\x15H\xb26\xc0\x9a\xcd\xd6\xe0T\xb22\xc01+\x7fp\xfcf2\xc0\xaa\xb2\xb8u\xf0\x936\xc0\xf1\x9e:\xa1\xb107\xc0t\x06\x96D\xd0\x19-\xc0%\xc4\xa8\x98\x18j2\xc03\xe1\xef\xbb|\x903\xc0j\xe2\xbbm627\xc0\xa8/\x01\xee7\xff0\xc0\xb6\xdf\x1f\x98@\xc96\xc0\xd5\xbb\x1e8\xac\xe12\xc0\x95\xa8\xe5\xa9\xc8[2\xc0:\xb0v\x90\x87`2\xc0\xe1\x80\xf4\x9a\xae\x04/\xc0\xc7\x05\xa1)B\xef2\xc0y\xba\x16&X\xbd2\xc0=\xc2\xce`F\xb32\xc0\x94\x0b\x9a\xc0j\xcd3\xc0n\xf4@&1\xbd1\xc0\x01\xca\x04\xca\t\xfe.\xc0\x9c\xa2y\x06\x90T2\xc0\xb7SW\x99\x9d\xe61\xc0W_\xbf\\)\x884\xc0\x0e8\x0c xe4\xc0\x80\xd4<\xc2%\xcb-\xc0\xce\xc8Q~c\xf7.\xc0\xfaw\xa4\x19\x0e\xbc3\xc0[te\x7fX\x183\xc0\xc5\xf5\xb7\xb1\xc0v1\xc0\xa0\x83\xfe\x9c|\\2\xc0\xea\xa3\xf1 \xf3_2\xc0\xc5\x12\x92\xd1y\xb4,\xc0t\x02\x91\x1cX23\xc0\x19\x06\x94_\xe8\xd63\xc0\x92_\x0f\n\x7f\x9f5\xc0{\x13\xf2:<23\xc0\xea\x86\xd1\x85\xe2E2\xc0J^Fo\xd333\xc0\x9c\x1b\x03\xdb2\xd13\xc0kJ[Q\x04,2\xc0\xd78\xd8\x89\xe2A3\xc0\xc8\xdd\x86\x1dA\xdc2\xc0$\x96\x89_\x81\xfb1\xc0\x17\xc5>+\xa5\x80.\xc0\xf6\x95z\x12c\xb90\xc0\x7f\xa3\xdc\xd5\xfb{.\xc0o8\x08\xd2V\xc7-\xc0\xb3T\x94A~\x9c-\xc0\xd2\xbbP\xb4\xf8\x1e2\xc0FQL\xc9g\x112\xc0\xec\xba+\x91\xb2\xdf4\xc0\xf7\x14\x1f\xb8\xf1\xfd2\xc0\xb5\xf1\x98\xf1\xd8\xdd6\xc0Y\xa3\n\x15\xb2\xcc-\xc0\xb9M\xa6h\xbc\xb92\xc0G\xf7\xaa\xc1/\xb2-\xc00C\xab\xae\xb5 6\xc0"\xda\x88\\\xd0\xb56\xc0\x14\x08)\xc4\xa3\x013\xc0\xaf\x8b\x80\xd2\xaa\xdc2\xc0\x0c\x9e\xb7J\xf8\x0f-\xc0\xe96\xf5\xc1\xa0\xaa1\xc0\xd4-\xebK\x9d\x9b3\xc0X\xa7\x81E6\x82.\xc0\xdfu\x04\x83\x82\xba.\xc0\xca\x9e\xb6\x10&\xa41\xc0/\xfd+rO;*\xc0D\xacszv\xfa5\xc0~3m\x16\xcb\xb81\xc0\x17c\x8b\xf6\x8b\x9b1\xc0\xb6K\xed{\x11E2\xc0+(\xc9\xa8\xf3V1\xc0\x919\n\x15\xe5:2\xc09\xe4R\xe4L\x9d4\xc0v9\x86\xd9x\x1e4\xc0\xf5\xdcc\xe8\xd3\x881\xc0\x92}&\xa0\r\xf33\xc0\x10\xe9\x83,\xfe~1\xc0\x1b\x1f\xb5\xb5\xf5\xb50\xc0\t{SHhw1\xc0\xb9\x01gP\xa7\\4\xc0{\xee\x96>\xdd\xba%\xc0!\xac\x80\xe7X\xda1\xc0\xf1u%\x1aS\x0e4\xc0\xcd\xcd*\x1a\x0f#1\xc0\xfb0+V\xee95\xc0[O\xae\x9d1\xd32\xc0q\x7fH\x04j/2\xc0\xe8\xe3\xe1si\x026\xc0\xbe[H0\x0c\x1c2\xc0w\xed\xf7\xd6!\x9c2\xc0\xc0\xa5\x01\x13\xd6\xfa5\xc0\x97\xd3@1,\xa10\xc09\x8a\xa5\x90\x14\x014\xc0\xfb 6\x8f\x9eF1\xc0\xef\xf7\xc3`\xb8\x863\xc0d\xaf\xd7\x01\xea1.\xc0\xb1\x12Q\xad\xfa>1\xc0\xc5\xc81 +\x080\xc0d*\x99o\x0c\\2\xc0r\x10\x9fZ\'u5\xc0\x9f\xac^%\x92t1\xc0|\x8cF\xebZ\x8c/\xc0\x0fc\x1c\xbe\xee\xd93\xc0\x05\x17\'\x9e\xce\x9b0\xc0\xa9\x92\x88\x0b^\xa00\xc0\xa0\xbe\x8dnP\x97/\xc0t\x12\xb1J\xc6D3\xc0\xb4\xd1x\x0e\x0f\x8d3\xc0\xcf\x97|Zl\xa24\xc0\xf7\xf3\xdb\xcd\x18\xd7-\xc0es\xbd\\\xa7\x8a4\xc0?c\xfc\x82"Z/\xc0\xdc=_\x02\x85:2\xc0\x14\xf5\x12\xdc\xf1w3\xc0\xac\x1fP_\xfec2\xc0U*\x0e3\xae\r-\xc0\xdd:\xc9\x86\xfa\xeb.\xc0\x94(\xf7\x91h\x11-\xc0E\xbbO[\x83y1\xc0\x16 \xa4\xe6\xaf\xe03\xc0\x85\xbbP\xa9\xdby/\xc0rM0fm\xfd1\xc0\x8aa\xbeL\xb0\x1c3\xc0\xea\xccIR\x8703\xc0\t\x87\xd0\x89qb2\xc0B\x19\x1aC\x81s3\xc0\xdd`i\xc7\x8f\xf13\xc0\xf6<\x87`&\x193\xc0\xec?\x96r\x11\x0c3\xc0\xbb\xdef\xd2T\xba.\xc0C\xfa\xb5\xa5\xc3\x0e/\xc07\xe2\x84\xf4;:5\xc0\xb3\x10+\'Z~3\xc0\xe5\xba\x807:\\,\xc0\x8eD\xaf\xa4iM3\xc0^\x80\x14+\xa5\xc9.\xc0\x9axC$\xfbP/\xc0\xea\x95\x92\x17^\xd2.\xc0\xfdpa\x0ew\x0f4\xc0N/>\xdf\x17?/\xc0b\xa0@R\xe0[3\xc0\x19\xa9\x97I\xcf8-\xc0h\xc2\xb1\xa8\x95\x8d3\xc0\x85@Xn\xf4\xd3/\xc0m\xf33\xb1\xf5\x916\xc0\x9b\x12\xeaW\x13\xfd,\xc0b\xf0w~_\x1d/\xc0"\xcb\xbe\xf4o\xfb1\xc0\xce\xf2U\xe6ZV/\xc0~\x1e\xe1q\xefq2\xc0\xff\x82\x9f\xb8\xcdM1\xc0n\x96b\xec0\xae.\xc0A\x036\x91\x93g-\xc0E\rs\xa2\xfc\x92/\xc0\xca\xde+V\xd4\x07.\xc0\x11Y\x8a\x85\x96C3\xc0\xee\x9a(\x91\x1f\xd42\xc0\x1f\x90A6\xb7^5\xc06\xcbc["\xda2\xc0r1\x1bwD\x8f4\xc0\xcc\\aL\xad\n-\xc0\xc9*J\x1aK\xc43\xc0}_$\xfd\xce\xaa3\xc0\x9b\xbe/\x98O\xd71\xc0\xc9\x89\xefm\r\xbf3\xc0\xd0\t\x0c\x1e%I6\xc0\xa9M\xe3\xfd\xaf\xe4,\xc0T\t\x04\x9f~\x1d4\xc0\xf1\xaf\xb0\x1c\xb8\x0f2\xc0x\x02\x0bK\xd5\xd75\xc0\xdd\xf8\x00\xe6\'\xca+\xc0Vg\xc6\xe2Sh0\xc0\xa25M\xd1\xafO-\xc0K\xe3\xb72\x97\r2\xc0\xcf\xc2\x16\x8c\x8c\x052\xc0\x1bX\xaa\xc1\xe0e3\xc0\\\xcf\xcd\x0c\xef\x995\xc0gF\x03\x07O\'4\xc0L\x8ce3=\x193\xc0u\xb4\x99\xf7\xf0f1\xc0\x89\x9b\xea\x88F\x0f6\xc0\xf5\x91\x8f\xdd\x0cI5\xc04\x01e\x004\xdb3\xc0\x1e\xd2\x8f\x90\x7f\xb01\xc0\x99zX\xf3\xd713\xc0\xd4\x9f\xf1\xcc*\xd53\xc0-}\xd0sx\xc90\xc0\xf0{f\xa4\\Y3\xc0a\xd7~\xab\x10\xea1\xc0^]7\xa5\xf4k4\xc0\xbc\x06-\xa1\x1d\xce0\xc0\x11\xa2\xe0\x99\xe9\x896\xc0\x9f\xf9R!%\xd23\xc0\xca\x1c}H\x19]3\xc0\xd6^\x86C\xa3\x0b/\xc0\xf4\xf9&\xa8\xf7\xd21\xc0\xe6$\x03\x14\x87\x946\xc05\xfa\x17\x11\xc7W4\xc0\x88\xe4\x033f\xa05\xc0\x08-\x8d\x89sv6\xc0\x93d\x02xT\xd81\xc0\xb4\x8a\x9b{\xde\xdf3\xc0\x98W\x83<v\xfd0\xc0\xc4\xde{\xac\x88k3\xc0\xa2\xf7\xcf:-c2\xc05T\x11\x05h30\xc0\x93\xc7j)J\xd23\xc0\xf8\xa5bT>|4\xc0\xee\x00\x1f\xb8W*0\xc0\x14\x86\xfc\xb5xz.\xc0\xb6&A[>\xc43\xc0\x8f}7\'ak3\xc0L\x98\xbf\'\x8d\xc05\xc0\x88\xf9,e\xf9\xfb1\xc0\x1cQ\xd2\xfd\x99\x8a1\xc0T\xb1\x94\x0c\x88O3\xc0c?\xb1ub\xa3/\xc0\xb1d\x89\xfe\xc6\x95/\xc0\\\xcf\xe3A\xf4\xe9.\xc0,\xea#\x8fW\x9e5\xc0\x073;\r\xedW4\xc0\xcf\x8cs\x07\xb6\x9b3\xc0\x1b:\\\xd6F\xca.\xc0\xaa\x8f\x82(\xf6\xa12\xc0\x14\x7f\x18\x12\xad\x057\xc0\x06\xf0r\xa9k\x802\xc09r\x83\xfd\xb5\xc01\xc0C:?\xce\x0c\xfe0\xc0\x07\xed+@5\xbc/\xc0\xab\x18\'\xeb\x85\x863\xc0\xe0\xe4\x87\xb3\x03\x8a3\xc05\xf5\xd6?\xb4;3\xc0$t\x83\x86\x7f[3\xc0\x03R\xf7\x86\x06u3\xc0\xa75\xd1\xa0\xb2\xe34\xc0\x17\xaa\xe2\x18\xfb\xaf5\xc0`6>\x89\x0e\n3\xc0\x12@y\xd1\x02\x177\xc0\x930:F\x15\xa5+\xc0\xe9&\x88\xe9\xe3\x8e3\xc0kO\x1d\xdbN#6\xc0\xa6\x0b\xbfA\xb1J3\xc0\x11\n@J\xec7/\xc0,\xce\xaby\x06-6\xc0\x9dD\x08\x1f\xbdk3\xc0\x8a7\x11\xe2x.3\xc0\x18C\x88@v93\xc0\x8a\x1a\x88\x98Wp0\xc0\rK\xee\xdcO\n6\xc07\x7fA,\xd9\x17/\xc0\x06\t\x1c\x8bY\xb0/\xc0\xb7\x1ei\x0c"\xed4\xc0rZQD\xbf83\xc0\xdf\x132)\xba*5\xc0N\xc9|g\xf7\xde4\xc09V\xce\xfe&\xc7/\xc0(x!\xd1\x05\xe8.\xc0\x1c1\x8e\xe9\x8690\xc0\x9aO\xbd\xbe m3\xc0\x0b\xd8\xd3\x7f633\xc0\x9f<\xe8\x05-w/\xc0\x0f\x84]J4\xe85\xc0\xe5n\xa1:Z44\xc0(x_\xf5N,3\xc0C\x89\x97\x8c\xffy/\xc0\x9f\xc1\xa3^\xfe\xa6/\xc0\xc9\x9f\x17Ct\xd2/\xc0\x9e\xb5K\x9e\xf7\x96/\xc0d\x12C\xef\x01\xc03\xc0$\x9a\x82\xe2_\x93.\xc09\xf5x$\xb6f*\xc0y\x95Iq\x1cF0\xc0\xb2\x0c\x18jy\x132\xc0\xf8\xc9\x8d\xedU\xae3\xc0[\xd3[x\xf3\x99.\xc0\xf7J\x8d&\xc9\xcd/\xc0X?\x87\x12\xf8\x9f/\xc0\x8e\x88~\x99\xc3\xa9.\xc0\x05\x12\xc8\x8f\xe530\xc0\xbe\xf8\xa2\n\x80\x94/\xc0\x9c\xd2\x95\x82\xc5\x86/\xc0A\xf8}\xee\x0c\x10/\xc0\x97\xa1\xddHW\xc0.\xc0\xc4P0\x01\xee\xb23\xc0\x8c\xd3\x0b\xfc\xf6\xbf/\xc0\xc9Y\xc0\xfde\n4\xc0\x05m\xc6\xad\x0cb/\xc0\xda\x8b&\x95\xe4P5\xc0\x9d^\xfe\xa8\xb1\xfa4\xc0+|\r2=\xa65\xc0\x87\xf5\xbb\x97\xd5q/\xc0\xec\x9eo\xaf\xe5\xe84\xc0\x1f\x0c\xb9H\xc5\x91/\xc0\xbe\xe6\x94\r\'\xe00\xc0s#b\xc6oW0\xc06:\x13uAu0\xc0s\x07M\xd3|\xa3.\xc0\x997\xde\x7f\xe364\xc0f\xae\xf5r)\x003\xc0\xbf\xda\x8c\xc6\x8e\x025\xc0c&Z\xe6U\x8a.\xc0\x9d\x16\xab@\xab\xf24\xc0\x8e\xb0\xa8\x080\x0f3\xc0\xac\x88\x07\x96c\x8e5\xc0.|\x1e\xfa\xd0\x1c5\xc0\xdb\xfc\xfby\xfen/\xc0\x85y_\x93\xc9\xd15\xc0\xb7\x17v\xaa\xaf\xc62\xc0\xcb\xd1\xcaQ\x1d:1\xc0\xc9I\x8aD\xac\x0c4\xc0\xac\x1eG\x8b\x12q/\xc0Tp^\x8f\xce\xa23\xc0\xf9Z\rX S/\xc0>`@7\x0b\xf44\xc00\xebO]K53\xc0\\\xb9\x01ZU\xbe4\xc0\x1a\xf5th\xd3\xea2\xc0\xce\xf7\xb1\x8d\xbf\xb74\xc0\xaa\xd5\xb14p\x8f2\xc0\x9d\x892\xec\x8e#3\xc0#e\xe8f\xc563\xc0\x84\x0f \x9f\xa3\xdf4\xc0g\xee4\x18\x0b\x862\xc0\xd0J\xab\xd4%_/\xc0\xd7U\x00\xfcj\xd72\xc02l\x18\xf6|[5\xc0\x89\xe5;\x85\xd700\xc0\x80\xd3Go\xfcK5\xc0{\xad\x1esm\xd43\xc0\xdf\x8a\xc9b\xbb<1\xc0@\x96\x11\xe0\xf2\x140\xc0\x03\xbf\xdbx\xad\xc0/\xc0y-\x0b\xe5:\xb04\xc0\xa8\x1f\x85^\x89\x113\xc0t?\xb3\xd3N\x100\xc0*\xb3\x9c<[\x020\xc0D\xb8\xfd\x11\x99\x921\xc0t\xc2\x12{n\xc24\xc0u\xff\xde\xf0\xbb&4\xc0\xbe\xdd\xafvt\x87.\xc0\xe3*\xa3\x0c\x02\xd0/\xc0:\xf2\xa7\xdd\x07\xb8/\xc0`<~GY[/\xc0\xa9\x8c]\xbfca3\xc0\x8f.\xe6-4\xa74\xc0\xef\xdb\x0b\xf16-3\xc0\x87NlW}\xf73\xc0\xb1GgQj\x9e4\xc0(@Xw\xea\xe52\xc0K(\x96\xd5\xf8&3\xc0\x98l\xc6\xd7\xa1\\4\xc0\x1e\x07A\nd\x1a0\xc0\x98f+:\r\xde0\xc0}\x86\xe0\xf6/\x0f0\xc0M\xbe\x8a\x04vd5\xc0\t\xe9\xad\xc1l-2\xc0\x86\xd6\'%\xc2\xf51\xc0Az\xa0\x9bn\x0f/\xc0\xc4\xe1\x07\x1c2\xb01\xc0\xdf\x92PL\x1c\xee0\xc0\x9cM\x1aR\x1d\xda.\xc0z\xc2\x11\xa6\xd0B3\xc0*\xbe\xf6\xdf\xdd\x185\xc0\xdd\xddo\x89\x15.3\xc0\xa0 n\x92\x8b\xb01\xc0\xad\xd4[\xde\xf9\xfa0\xc0\x9b7\xabj\xb0\xfd/\xc0\xc2\r$.5u.\xc0\x00u5\xe06\x055\xc0\x17U\x8c\xf6\xf2\xf30\xc0k\x0e\xf4MD\t5\xc0s~\xde\xbejE4\xc0\x06\x95\xfd[\xf2\xc7/\xc0\x9e\x9a\xbf\x08\xc4.3\xc0%"\x02\xe6\xd1\xde2\xc0&\r\x12\x90*\xb02\xc0\n\x85\xd6\x1c\x0243\xc0\xcaW]\x000\xfb4\xc0Q\xf1\xb5}x\xf1.\xc0\xb1\x92\x7fP?\xb11\xc01\xea?\n\x10s3\xc0\x87\xfd\xa5\xa2\x9a\xe1/\xc02\x96b\x80u\x834\xc0]\xc6\xa9d\x88\xb71\xc0\xeb\xc7\t\xdc\xf6\xbb/\xc0\xcd\xf4i\xa9b\xef3\xc0jM\x01\x02$_2\xc0\ta`\'\xc4\x88/\xc0Q\xf2\xa2\x90\xcfy4\xc0\xc0\xd8h;\xf2\xb82\xc0\xa4\xe3\xb0\xc4\xb7\xb9.\xc0\xaf\xcc\xb8S\xa3d4\xc0\x90\\\xef\xb3\x93\xfa4\xc0\xb5\'\xd3l\r(4\xc0\x9d\xa2\x01\xb5n%5\xc0\xa5\x07E\x96kS4\xc0\xa2\xe7nG\xb9\xee4\xc0\xbd\x1b\x9bf\x18C0\xc0\t\xf0\x1e\xf7\xabs-\xc0)V\x87\x85~^4\xc0\xaa\xe5t\xe0\xa7\xe64\xc0\x8d\x14\xb7\x9d\x8f07\xc0\xcbZs\x13\xd7\xf24\xc0\x9b]{\xa3B\xfb0\xc0\xe0\x8e\xb1-\xab\xc62\xc0\x93zos\x84\xdf3\xc0V\x15.61\xb7/\xc0\xba\x1c\x9d\xeaB\xdc-\xc0\x84&\x1f\xa1\xf5\xc33\xc0\xe7H\x99\xd1\xcd\xd2-\xc0_L\xba\xa3\x8cd4\xc0\x1c\x05\xb8\xc0\x14\x9b2\xc0\xdclK\xaf\x8e\xef/\xc0*\xd8\xa220 3\xc0\xa2\x82\xc8T\xd8\x9c3\xc0\x9a\xfa\xe6B\\^5\xc0\x16L`\xa6\xb0\x1f2\xc0N\xc0#\xa4\xae\x99.\xc0%$3\x99\xe2\x174\xc0a\xfb\xd9D[\xc52\xc0\xc1\xda\xf4\xd91`4\xc0\x9aH\x96mt]4\xc0eX\x8b\xb0\x1aY3\xc0E\xb0\xd1\xbf\xcb\x9d4\xc0\xc7Xa\xe5\xd5k3\xc0\xc4\xa6\xfb\xdd\xb3\xbf3\xc0\x85\xdf5\xb8\xc5;0\xc0\x9c\x8b\xa1\xdf\x0c20\xc0,\x8e;q\x86\x072\xc0ot\x06\x92\xbf\x982\xc0\xfdf\x96\xd2\x01E5\xc0\xcf\xebz\xff\xa5u/\xc0\x81s\xe6H\xfc\xdb5\xc0\x8e\xc6\xea]\x8831\xc0X\x117\n\x91&1\xc0\x981ln\x88\xfc3\xc0\xcfqP\x97\x0cp/\xc0R\x12\x98\xf4\x80X/\xc0\xea\x87\xb6\x9ah\x153\xc0\xbe\xa4\xf8\xf3R\xa92\xc0f\x14`\xee}\xe54\xc0W\xcf\xf6\x18\xaf\xbe+\xc0\xab\xdb\xd6\xc7\x89*4\xc0\xd1\xf7&r\xc1{/\xc0\x15\x1b"\x17\x03\x931\xc0\xa3#?\x1d\x8aE/\xc0\xf4\xad\xa9\x99275\xc0\xc5\x042\xe2!\xa6/\xc0%\xf4\xd1\xa0\x06\xe6/\xc0\x1e\xf82\xa3C\xfe4\xc0\xabc\x1dm\xdf\xf20\xc0\xa3`\xd7\x91\x8e\t0\xc0\x17\x1b\xe3\xbdBW1\xc0\x8d\xa3\xb3AA\x9b2\xc0\xb0\x073\x9a\xa7\xa61\xc0\x93\xb8W\x1e\xab\xef3\xc0<bnk\x9a.4\xc0\xc1\xce\x1e<\x9b\xcd2\xc0\xaa\xff\x1f\x19\x1e\xe62\xc0\xb8r\xb2\x9c\xd1:2\xc0\xcfM\xf3=T\xb9/\xc0TuM|\xa4\xdb2\xc0\xd8\x0b\xc8L\xe4\xad3\xc0\xf5\xbf.\xb1Q#2\xc0$X\\\x9e\xfa\x143\xc0\xaa\x8dFT\xd5W4\xc0\x88\xa0\x8f\x9f\xedG3\xc0!\xd2a\xa4\xa3\x894\xc0\x05\xe2o(\xd1@0\xc0\xfe<\x9a\x03\xd08/\xc0\xa3\xcb\xc1ZT\x023\xc0q\xf8\xfb\xc8\x97\x82/\xc0^IK-\xbf\xa57\xc0\xd3M\xc6\xbe&\xd43\xc0,-\x80\xda\x1f\xdc4\xc0\xb5^\x92B\x9c;/\xc0&\x016w\xed\xd33\xc0\x9b\xea7\xdf\x06\x8a*\xc0\xf1P\xf8\xcc\xec\x1c4\xc0zt\xe7Q\xcd\xee3\xc09\x8eM\xf9x\x115\xc0\xb0\xa5\xa0|\xe204\xc0\x81@e\x0f\x83\r/\xc0d\x83xh\xb9A4\xc0\x18P\nz\xbc62\xc0\xac\xb0\xabS\xb5\xc53\xc0\x85LqaY[/\xc0\x82DW\xe6_%0\xc0QO\xab \xcb&0\xc0\xea2\xc5&\xe7e5\xc0v\xcfV\x8c\xf8\x8a4\xc0"2\xe3\xe1\xf8@5\xc0\x89\xe3\xc5\xbf\x0831\xc0y\xdd\x9a\xd7!\x105\xc0\xc3\xd9D\xe3\x08Y4\xc0\xda\x1d }R73\xc0M\xae:\xffOO2\xc0\xb0\x98\x98\xfc\x93\xa83\xc0\x92\xf3=l\x89\xbf+\xc0=\xf5\xa7p\x08\x892\xc0\x1e\x7f+z\x87\r-\xc0&\xc1\xc8\r\x8982\xc0bk\x06\xf3\x90\x1d/\xc0\x9b\xee\xf2\xad\xdf\xb1.\xc0z\xb4\xbcy\xc7\x064\xc0\xaa\x07\x97\x06\xf7\x0f4\xc0\xee\xb5 /\xcaD4\xc0\xad\x12\xb4\xe8\xefO2\xc0\xd89\xd5Z\xb713\xc0\x9e\x1c\xd6\x87\xa7\xb24\xc0\xe0\xca\x83z\x7f\x057\xc0\x80\xb7m\x012R2\xc0\x7f\xfcF\xf8\x80j3\xc0\xf0\x18t\x05Eo5\xc08H\x943\xd6E3\xc0A\xe3\x01j|a3\xc0\xd0\xd2\x9f\x9b\xe9\x913\xc0o\xf9\x17\xe6\xf7\xe33\xc0\xf5i\xbb \x0b\x0e5\xc0\xfeQ\xf8`\x90\xc23\xc0\xde\xec\x0frF\xa63\xc0\xce\x16Vm\xa8 2\xc0\xaf\xc5\x08$\xda\x104\xc0m\x95\xbf\x17\x14\x0b5\xc0L\xb5\x90b\xd8\x844\xc0\xa3\xfb;\xf5;\xc43\xc0\xe5HVi\xf543\xc0\x1a<\x04\x18\xa2\xf6*\xc0\xa2C;\x0cT\xd23\xc0- 3D\x9aN3\xc0;\xd9\xa4\xa1\x84v4\xc0\x8a\xac\x849\xbcW0\xc0\xf3\x15z[\xffM0\xc024j\xb8\x07i2\xc0\xe4\xdd\xa7\x12\x90\xe1-\xc0[\xea \xfa[(0\xc0\xe0U\xb1\x8f\x7fe3\xc0\x04~\x8a\xba\xd8\xa02\xc0@h\xf9\xb1|[5\xc0\xec\xe1\xd5\x90\xa8\xfc2\xc0f\xf3\xf2P\x92P/\xc0\xd2\xdb\x9d\xa2I\xb13\xc0\xc9\xf1\x84\x01,:2\xc0F\xab\xae\x03\xd3x3\xc07v\x8dh\xc8[0\xc0,\x8a1\xabX\x94/\xc0\xb2\x10\xd3=Gg2\xc0QD\xcfc\xff\x0e0\xc0C\x86\xab\x8e\xd1)0\xc0\xb5g\x8fQCq3\xc0\xd38\x91\xbd\xb6\x90.\xc0\\\xbd\x17\xa3\x81~3\xc0wV\x9e\x83S|3\xc0<\xa6H\x92\xa5\x032\xc0\xc0o\\\x99\xb9P2\xc0\nT\x8f\xa1\ry3\xc0\xc4\xc3\xda\xb1\xd2f4\xc0r\xfaIH\xda81\xc0\xdd|\xad\xba\xea\x020\xc0\xa5%\xe0\xb0d\xa4/\xc0\x0b}c\x9c\xb7\xd52\xc0\x8b\x10|J\xcck3\xc0P\xcbt\x89\x8d>3\xc0\x98\xf7\x13\x96\x07\x863\xc0\xb5n\xcdD\x83@3\xc0\xd28\xdfh\x12\x083\xc0\x90D\x8bj\xc7\x7f3\xc0\xba\xb1\x08N\xfd\x823\xc0\x9dw\xa3\xd8\x14\xcb1\xc0\xb3\xa8^:#`3\xc0W\xec"t+\xfb2\xc0\x979\xffw\x83\x0e4\xc0t<;8DN3\xc0X*\xcc\xb7Ha3\xc0\xe4\xbd\x9f,\xa4`%\xc0=\xe9\xa3\xa5U\x114\xc0Y\xcf\xb7M$\xa52\xc0\xc1\x80a\x94L\t-\xc0\xbf\xfc@\x11\xbcx1\xc0\x1f\xce]d\xa3y5\xc0z\x84l"052\xc0\xb2\xe1\x98\xa9\x82\xe42\xc0\x00\xc9\xc2\xc5\xae\xd93\xc0\xb4\xdd\x11\xe2\x82b2\xc0\x9e\x10\x95\xb6\xd1>2\xc0\xed\xe8\xd1m6\xd13\xc0\x00\x8f\xb4\x08s8/\xc0,\xfe\xaa]\xda$/\xc0d}\x00#\xbd\x1f3\xc0eV\xb9I\xa7H2\xc0yW\xdfA\xa5"3\xc0|W\xbe\xeb\x97\r4\xc0\xbe\xea\x05\x1d\xb5%2\xc0MoH\x9f`\xc93\xc0\xa9\xd4s\x9dm\x13/\xc0Y\\W\xcaf,3\xc0)5D\xff\x08B3\xc0\x9ez\xfbo\xd2,4\xc0&{_\n\xa1\xff.\xc0\xa7\x18\x0cnz!4\xc0\xa7K\xfa\x7f\xdf\x803\xc0\xf2\x08\xf4\xc4\xe8c0\xc0\x91\x165l\x14P1\xc0\x1b?\xce\x949\xc92\xc0Iu\x1d\xc4\x15\x8d0\xc0\xb7\xc5\x1d\x8a\xa8?2\xc0\xa2\xa7=Fq\x0e0\xc0\xadE\xcb\xa0F\x843\xc0\xf1\xfc\xfbo4\x0f2\xc00\xcf\x07\r\xf3\xd15\xc0\x9az\xb5\x01\xa4T5\xc0\xb84m\x11"!5\xc0\x89g\x98I\x05\x064\xc02!?\x91\x80\xa20\xc0\xb0\xf5\xb9\xdd?d4\xc0_u\x87\x05\xbb\xa53\xc0\xfav0~\xe8\xed0\xc0\xd0\xbfr\xb2\xa4\xf33\xc0\n \xdcExZ3\xc0hhL\x0b\xf5\xe34\xc0\xfa\x0c\xe5\x82\xa4\x0e3\xc0!\x11\x8aY\x9dl3\xc0\xc7\xfcc\xf05\x992\xc0P\x9f_\xc8\x08(5\xc0\xe0G\xfdI\x96z1\xc0\x13\x81\'=N\xd72\xc0d\x08\xd8\xa0\xaa64\xc0\xc2\xb0\xc4g\x96\x99.\xc02\xcd\x00\xb8\xfd\xe71\xc0\x8a\xd3p\x9c\\\'2\xc0@\xef\xcaV\xb1)5\xc0\x8d&\xf2x\x1f\x814\xc0\xb4FK\x17\xfb\x052\xc0\xcas%[\x9e|3\xc0iX\xa1\x94\xcb\xb94\xc0\xf5U&\'\xeb\x1c/\xc0\'\xa3\xff\xa1\x0c\x8a*\xc0\xd1V\xc0A\xf4.5\xc0\x13\xc55H\xd6:/\xc0\xb3\x8dJ\xd8\xe6\x1d5\xc0\x80\x0b\x87\xb8\x0c\xba/\xc0\x082T\xd01c/\xc0\xca\xf4 >WB2\xc0`\x85s\xf4l\xea3\xc0\xec}\xf0\xe3\x16\x863\xc0=\xef\x91\xd2\xed\x0b4\xc0\x18\xcc#n\x95`/\xc0\xedk+\xdd\x95\xb7.\xc0~]\xd58s75\xc0\xfe<\xc0E)l3\xc0A\tt\xd7\x93V/\xc0\x99^\xa7o\xe3\xcb.\xc0\xa3\x1b\x87\x97e\xda3\xc0\xe93\x82<\x16\xb95\xc0\xe3A\x19L\xc0w4\xc0\xbd!\xf8\xf3\xda\xb22\xc0r \x06\xa5Qo/\xc0\xa8\x03\xa2\xf2\xa8z3\xc0\x92;^\x92D\x8e/\xc0\xbd\xc6\x0e\x93\x03\xbb2\xc0\xf0\xed\x8c$\x17\x1f2\xc0_$\xc4\t<\xe93\xc0\x13O:\xa2!\x897\xc0\x8e\x07\xe06t=/\xc0u\xc2^\xcbk\xf20\xc0\x169U\xa8\xf0\x1c,\xc0\x7f\xfb=\n\x18\x1f4\xc0S\xb5\x164\x1do5\xc09\x7fc\xef\xfdx4\xc0\xd5\xcdp\x05\xca\xd82\xc0\xd5\x08\xf7].#2\xc0<G\x01\xaf.@7\xc0\x00W\xa6\xac\xebL5\xc0;\x182xN\x864\xc0\x88j\tg\x99\x1b2\xc0\xe1\xda\xe1\x8b\xc3\xcd4\xc0-\x01L_~W.\xc0\x1e\xa9\xd9\x9b\xed\x1e4\xc07m\xc3\xff\x06\x1a,\xc0d\x88\x93S\xa9n4\xc0V\xfb3q/\x95.\xc0\xc1t\xfdkM\x9b4\xc0\xd4D)\xc6B32\xc0\xe7\x9b\xba2\x94\xd82\xc0\xf8\x9b\x97f\xb8\x853\xc0\x19:T\x12*e3\xc0\x0fPV\xad\xf3\x0e5\xc0W\x99\xe3r\xbe\xaa4\xc0\xb6*\xfe\xd8\x99f4\xc0\x0b-+!\xfd\xe65\xc0;L1\x06}43\xc0\xc2\xd3\xa2\xef\xf7s0\xc0\x00\x12\r\xacm\xb24\xc0\xce\x1dm\x93\x15\x855\xc0\x8d\xb9\xc7\x97\x19f3\xc0s\xa8=\xdf\x19\x1c3\xc0\xd6\x9c\xde\xc5^,5\xc0MJ\xeasV]4\xc0\xb4\xe6S\xd0\x00\xd96\xc0\xb5\xaaw\x0c\xb9\xfc3\xc0\xce\xf8\x1a\xd5\xfd#3\xc0\xee\xc1"\x0b\x90\x086\xc0\xe0\xda\xe1\xe2\xe4\xa92\xc0\x8e\xd1\xf0\xf0\xb0\x9d3\xc0\xd4\x8f!B\xd9e3\xc0\xeb\x9c\xb4\xa2\t\xff2\xc0\x05\x0e0)\x86\xfc2\xc0\xa8\x0eH\x92\xd0\x144\xc03\xb9\x94\xbb\x1d_3\xc0\xbd\xdd.[\xe3C4\xc0`\xc9\xbb\xc2\xaa&.\xc0\x0c!P\xaa\xfe63\xc0GW\xed\xcfP44\xc0\x96\xca\xa4t\x85!2\xc0\xb4\xech.\xb9\x9d4\xc0d$\xb9T-\x844\xc0\x8d\xbd\xa9t\xa5\xc12\xc0\x87\xf9\xd1:\x9d\x16/\xc0\xb5\x0e\x10\x96\x87i1\xc0T\x82\\\xed\x1a\xe21\xc0AkYz\xf3\x0e1\xc0\xa3\xeeu\x8d\x1eF6\xc0\xb2\xd4\xa0\xb7\x89S1\xc0\xfe\xae\xb4\xcb\xdd\x115\xc0\xb4h\xd4\x94Z\xe32\xc0\xaf!Qu\x1e\x9a4\xc0]\x19$,\xb8[7\xc0\x82\x0eJ\x11\xe2\xc5.\xc0%\x9f\x90A9\x154\xc0\x8f+\x14\xfe\xd5?0\xc0\xb0\xf9Y\xe5\xbc\x953\xc0)\xb8\x8e\xedn*3\xc0fy\xb8\xb4|\xa44\xc0\x92`-\tg\n4\xc0\x15`\x98\xb1Y\xf41\xc0\xc6\x84\xda\x06:\xae0\xc0\xc3\x01\xaa|\xb8\x003\xc0u\x8bJ\xaew\x8d4\xc0 3\x98\xbd\xee\xb74\xc0M$\xdd\xe0\x85.4\xc0\x84q\x8fz0\xa16\xc0\x03\xac\x84o\xcf\x7f3\xc0\xc5@\x8f\x87\xe2\x933\xc0U=F\x80\xd5x4\xc0\xed\xd65\xfc.\x893\xc0L"\xcf\xb5\x1b\x085\xc0\xbc&+M\xf8\x042\xc0\xd4\xecD\x17\xf5\xfb2\xc0\x10I3\xc4\xaa84\xc0q\xdb?\xd5OW5\xc0\x83\xd5\x0ey\x95R3\xc0\xb4\\\x1b\xcdf\t2\xc0\x96\xca\x95T\xdc\xb22\xc0\x9c\x10\x9f\x86\x190/\xc07N0dJ\xb52\xc0nD\xc8g\xca\xaa.\xc0\xdb\xe2\x12\xdd@\x0f!\xc0\xbb 2kp\x1d5\xc0\xf3\xbb"~\xff\xff5\xc0\x1cY*\xb0\xc5\xf34\xc0\x9e\xc3ZO"\xa7.\xc0ti\xa5sy&6\xc0%Kf\xa3D\\2\xc08\xc9\xf4@\x99~1\xc0\xa8\xaa\xe5&c\xed1\xc0O\xe0X\xb1\xe9\xb81\xc0D-\x9e5T\x0c3\xc0\x18 )$\x1e\xa6,\xc0\x87\xfb\xee\x85\x9a\x865\xc0\xae\x99\x07\xde\xcb\xfd.\xc0\x14\x97\x8f-\'\xb27\xc0\xf3\x02\x03d\xf3\xb86\xc0\xa2\xc4\x81\xfav\xa12\xc0\xadY\xd9\x98\xc0\xec1\xc0\xc60\xc2\xca\xae\xb01\xc0X\x15\xf5\x18\x00\xfb4\xc0_^\x93\xff\xf7\xe75\xc0n\xf7\x05\xf0\xca\xcd3\xc0\xe6\x1e\x15C\xceT6\xc0\x8e\x97Y\t\x02\xf54\xc0\xd9\x89\xc6\xea[\xa3*\xc0\xf9\xd0\x87\x19\xeb\x0e5\xc0@\xdb\xa8\xe1\xd2#4\xc0f\x96\x1fZ\xe8\xf02\xc0[L\x08U\x15\x0f5\xc0\xc5k\x7f\xf8\xe0\x9a5\xc0\xc9Pe\x07\x1b\x115\xc0\x9e\xc7\x8dB\xeb\x894\xc02\n\xf7o\x01\xae4\xc0\x8aE\xca\x08\xb3]-\xc0\x80n-\n\x9a\xd54\xc0\x81iC>\xcb\xbb3\xc0\xa4\x1a\xa9{\xb9T2\xc0Gzj\x94\xab\xcd4\xc0\x9fe\x06u\x1d\x012\xc0z\x1e\xb3\x08\x7fR4\xc0\xbc-M\xb30]2\xc0\xf6\x94\x06k\x1e-4\xc0\xc3l\xfa\xf6\xaf\xd46\xc0\xf2\xdbf\xbeu\x821\xc0z\x95<3\x8d\x152\xc02\xfc\x93[\x7fr3\xc0\xde\xd9VR\xe0]2\xc0}@\xfd\x84\xbd\xb9-\xc0\xce\'\x85\xf7\x87E3\xc0\xc6\x00O\x16\nt2\xc09\x8d\xba:H\xd9-\xc0\xdd\x19\x08/G\xb71\xc0\xc9|A|#\x16/\xc0\x15\x03y#\x86c4\xc0\xf4\xffrX]y6\xc0P\xc4\x16!\xdfY3\xc0\x13\xf2#r\xfb\xb40\xc0c\x80Z\xefZ:5\xc00\x00\x16\xb3\xf0\xba/\xc0 ~\x90\x00\x04\xc05\xc0G\x9d\xd2*\xc6\xab0\xc0\x00\x1e+\xcf\xbb\x154\xc0?\x07\xdb\xec\x8a_\x15\xc0L;r\x0b\xd9j.\xc0B\x88\xa3\xac\xfb\x173\xc0rS\x80,\x04\x834\xc0\x02,o\x98\xb5\x054\xc0\xfa\xb6]\x8dd\xe43\xc0\xea\x12\x98\xacW02\xc03M\\\xd7\x81\xc2.\xc0\x8d\xe0h\x9bT\x821\xc0\x9e8\xc5<O\x0c2\xc0Fz\xa2\x86\x08\x8e*\xc0\x99V\xc4 \xdc\x9e3\xc0`\xb4\x07\x96\xb4j5\xc0\x18JpE\xc2\xec0\xc0v\xc5\xe1\xc8L\x844\xc0\x1f\x17\xabd$i3\xc0\x9f\xea\xb4\x19\x1dd1\xc0\x95\x9b\x84M\xe7\xab,\xc0x\x81\xeb\x9a\x97G5\xc00\xdd\xe9\xcb\xa3\xa7+\xc0a\xfc[\xe9\x80\x844\xc0\xa9\xa7\x9d\xec\x94\xca+\xc0\xd5\xdc\xb5\x9b\xd0\xdc1\xc0\xda\n\xbe\x11\xfa\xbd0\xc0\xa8a\xc8-\x1f"4\xc0\xb1}E$\xad\xfd/\xc0,J\xdc\x1f\xcd\xa00\xc0d\xc0[\xf0\x8046\xc0yP\xcd7U<5\xc0\xee\x0c\xafR\xcf\xc30\xc0\x18\xf2@\x94\x97\x953\xc0\x85\xfb\xb8i|f*\xc0\xd0\xaa\xf4u%\x1e.\xc0\x94\xff\xd6(/\x015\xc0\xbb\x98\xf4\x01\xc6\x1e3\xc0yW-\x90fJ3\xc0\xe6\xcf\x9a\xd2\xf2\xe13\xc0\x0f\x0cg8\xd7r4\xc0\xb9\xe2;\xc0\xc5\xdb0\xc0)\xc28\xa0$\x89/\xc09Pdy\xec\x8e4\xc02\xd4\xd2\x00*\xe82\xc0\xb8\xee$_\xb7\xe86\xc0D\x04\x95\x96_\xde3\xc090\x1a\x9fx\xf83\xc0\xf3\xd6\xfb\xfb\xb0\x1b2\xc0\xef\xb4\xcb\xdd\x82\x8c2\xc0<3\xb8\x14\xe6$5\xc0\x1fd\xf0\x8c\x97\xdc4\xc0\xea\xabD\x9a\xe5#4\xc0\xa9/\xb0\x12\xb0w5\xc0\xd8\xa3\x01j\x1e\xc1/\xc0"\x99Be\xaa\xbb1\xc0\x1a\xecJ\x91\xe2D4\xc0A\xc3\xb8D3\x1d2\xc0\xc2_\xcc\xa2\xd8\xe1/\xc0\xb4\xa8\'\xd1\xfd\x113\xc0\xc8i\x9c\xaf\x16d5\xc0\x1c\x94\xabWG\x1c6\xc0\\\xc5FD\x12\xf84\xc0\x11\x9eQ\xc1\xd4\xfa.\xc0\xf7\x98\xf7\x1f\xb6a/\xc0Y\xbb\xa6\x17\xab\xb24\xc0\xf0\x17\x83;\x9cH3\xc0%\xf3a\xac\xa2\xf21\xc0\x92\xca#g]i3\xc0\xa1\xef_J>v4\xc0\xc3\xcc\x0b\x96d\x0c4\xc0\xce\xd7\x01i,\xc05\xc0\xa0\r\xca\xa2jg3\xc0E\xa2\xee\xa0\xd9\x9b4\xc0kM\x88\x0f\xbd\x153\xc0\xf0\xacS\xb7J\x9a2\xc0\nJ\xa7!\xc6H4\xc0\x11>\x13\xe5\xb3\xdd5\xc0\xceD\xbe\xd6\x80\xd55\xc0\x96\x1f\xab#\xb9=4\xc0W\xb5\x1a\xe3\x8673\xc0\xb9\x8949\xbap4\xc0\xc3m\xa0\xe1\xaf\xf06\xc0pY\xd3\xb0\xee\x17!\xc0m\xa0b\x8a\xc3\xef3\xc0\xb2\x9be\xc4\x08:7\xc0<\xe5[\x0fU\x136\xc0\x1c=3PP:0\xc0\x9d\x91\xd7\x99\x91r2\xc0;\xbaB\x9a;]2\xc0\x94\x17\x89%\xc8T6\xc0\x95\xfe|\x84_\xeb3\xc0\x98\x18Ur\x85\x057\xc0@\x81Ke\x87\xfb7\xc0s\x1a\x11\x11\xf8\x9e3\xc0\xa3\xa9\xdb\x91\x99T4\xc0M\x04\xe2\xfa\x8c^3\xc0\x81\x8b\xac\x84J\xb0/\xc0\x97[\xc4A\xc3k7\xc0a\xe37@\xa2[3\xc0M\x87\xe7\x1bz$5\xc0\x1c:\xac\x16R\xe71\xc0L\xa5\x954\x84X3\xc0\xd8\xfe\xd1Rw\xb01\xc0\xe6O\x125\x16\xc0/\xc0A\x1f\x15\xd0\x00"7\xc0\x02Q\xfc:\xca\x853\xc0+V\\\x12\xec+3\xc0\xf7\xe6\xce\r\xd3\xf03\xc0\xbb%F\xa0\x90\x9b2\xc0b\x0f&X\xc3\x194\xc0\x866#\xe8\x96\x124\xc0\x8f_jT\x13?3\xc0Z\x14\xe7A\x82V4\xc0=XV\xc2\xf2t5\xc0\xb4\xbc\xee\xac\xa7\xc54\xc0\x07\x9e)\x7f\xc4\xec.\xc0\xf7\xc1"H\x0c\x165\xc0\xd9\xe0{\x99.m3\xc0\xfa\x12\xb4=\xa6N3\xc0:\xb5\xb0\x17\xca\x924\xc0\xdeI\x1dk\x7fF3\xc0E\x98{\xea\xdc\x114\xc0\xe7\xd98\xb0\x04i3\xc0&\xec\x95\x0bk\x113\xc0\x1d\xcf\x06\x97\xf8\xf71\xc0yp\x1e\x90\x95$3\xc0i0>\xe4\xc5\x8a4\xc0\xc9\x11\x9b\xe3\x9b%4\xc0\x01,\xe0x\xdc\x153\xc0\xe8\xc5|\x02H{4\xc0\xb6\xc8.\xd1b\x1d4\xc0\xef-X\xb0\xc8\xeb3\xc0$\xbd/\xfb\x14\xc82\xc0\xa3\xf9\x1d\x16E\xa54\xc0\x13?9\xc7\xa2\x163\xc0N\x01}\xcc@\x0b6\xc0\x9d\xb2\x0f\xfd\rY4\xc0\xa1M\x17o\x7f|6\xc0\x19\x17\xc3\xfd[\x834\xc0\x80\x13%%\xdfS5\xc0C\xd6\xc2E\x81f5\xc0{\xb8\x19\x0c\t]4\xc0?\xf9\\Nc%3\xc0\xe7"\xe9]p\x9d4\xc01G\xfb\xe1\xb6\xec4\xc0\xc2\xb1_\xb7\xcap4\xc03\x07\x826\xbdR4\xc0wAF\xfa\xa073\xc0\xc2\x9a\x02 \xe2\xbe4\xc0\x84\xcd\'\xb2#\x025\xc0\x00\r\xa4[\xe7\xa81\xc0\x08\xf2El\xf1\x921\xc0d\x0b\xd6\xd2L\xe64\xc0.\x18\x8bc/\xc44\xc0\x99U\xad\x10\x8f:3\xc0u\x94\xc3\x97\xb6\xdc4\xc0\xeb\xc9\x03\x9f\xdc\x891\xc0\x9f4\xad\xb9*\x9f5\xc0\xcc\xe3\xee\xfb\xb1\xf43\xc0\x08\xfaX\xf5\t(5\xc0\xb6\x159R;\xb96\xc0c\x15r7\xa3@3\xc0\xfe\xe3=\xc4\x8c\x0e4\xc0\x7f\x1c$\xf8\xb9t3\xc0\xa5\x1e\x193\x17L3\xc0\xda\xe0v\xa9*\xee3\xc0\xdc-\x95\x18\xae\xde3\xc0\xcb\xccUT\xed\xf03\xc0\xbd\xad\x1fR\xcb\xcc3\xc0F\xda\xbc@\xcf\xe23\xc0\xba$\x13\xf1\xf1\xd13\xc0\xf6\x94\xc5<\x9a\xb22\xc0\x89@k\xd3g\x9e3\xc0\x11\xd8Y\xca\xd8v4\xc0+Y%\x9at\x0b3\xc0p\xeb>\x15\x93F3\xc0v@\xd4\xc1\x84n5\xc0`z\xa4\xe6H\x884\xc0\xe4\xd7\x08I\xf5o4\xc0\xb7\x98\xe0\xccK\\5\xc0\xb2:\x02\x93n\x914\xc0\x19\x06Go.R4\xc0\xe2x\x07P\xd8\xf72\xc0\xa2\x87N\x86#h5\xc0yH\xc2\x0f\tg4\xc0\xbe\x80\xed\xc8\xc4\\2\xc0^\xdf\x05Z\x18b1\xc0\xa5\x08\xc9\x98\xc1k2\xc0\x84\xef\xb8\xa8\x8da4\xc0\xff\xad\xfde\x1aI5\xc0C4\x97\xcc\xa4\xfa3\xc0\xbb\xcc\xfc\x06\x92\xab/\xc0\x11\xa7;-\xe5\xf42\xc0\xac\x9a\xa0&\xabF2\xc0\xe6\xcc\xcf\xc8\xa8\x8a3\xc0\x87\xbb+\xf4\x9e(3\xc0dt\xbe\xba/\x8b4\xc0N-\x8e[\xf054\xc09Lio\xf3\x134\xc0\x9bX\xdf&\xfe\xf03\xc0\xf5\xbd?j\xdb\x1f3\xc0c\xe0m/V%7\xc0$\xf5\x0b"\x8f\xfd3\xc0\xeby\xe3!}\x064\xc0~\x8c\x07\xf0\xa043\xc0\x81S\xe9$\xd8\xaa3\xc0.>\\\xfb\xd7?3\xc0*l\xa2\xcd\x06^3\xc0]\x8c2\xb4\xab\xd53\xc0\xa3\n\xd1\xe8\x98#3\xc0\xc1\x808\xd8\xf6W5\xc0i\xc2t>\xd3=5\xc0\xbep\x03\xb6A\x1a4\xc0\xf6\xd2\xefs\xdf\x173\xc0\xf3\x9d\xad\xf9k\x083\xc0nj\xe7\xc5\xad\xc02\xc0\x13_\x9a\xb6\xef\xeb2\xc0<[\x9dk\x9ew3\xc0\xa4\x9a\xbb\x82^\xf32\xc0\x95\xe2\xe8\x97n\xdb2\xc0\x8aIr\xe0Ro3\xc0`\x8a`\x12G"3\xc0r\x83X-\xdf\x073\xc0\x10Y\xb2\x0cBp1\xc0\xdd\xb4br\xac\xdb2\xc0`\xd6+\xa3RJ2\xc0\xf8F\xa2\xff\xcbL/\xc0\xc2\x0fN\x0en\xdd4\xc0z\xa1"]\xc1\xed2\xc0}\x86\xbdXk\xd32\xc0\xa9uI\xc39?5\xc0F\xfd2\x02E\xf62\xc0\x0c}\x02E\x1a\xac2\xc0\xb0\x1d\x1fQ\xafh3\xc0\xc2\xa7\xec\xe5\xd6\xda2\xc0\x0cJ@\xa6z\xd44\xc0}b\xbe\xbaO;4\xc0\xf8P\x8d\x82`\x003\xc0\x1a\xcc\xe3\x9e\xbe<5\xc0\xea\x90l\xbd\xca\xde4\xc0}(\xc4\x96\xa3W4\xc0\xe8\xb1f\xbe\r\xd11\xc0x\x0eC/K\x055\xc0\xc9blS\xaal4\xc0\xa7\xdb\xb5D\xc3g4\xc0\x10yz\xba\xf0\x1b4\xc0LK\xbd\xc8\xfb\xcd4\xc0`X\xf2q\xe6F4\xc0\xa2\x8e\xbcx\xac$4\xc0n\xdf\x90\x9e\xc5\xd62\xc0`\xc9\x02z\x0413\xc0Z\x0f?,\xd8D4\xc0\xe5W\xc8\xefE14\xc0H\xaf\x05y=}3\xc0ZT\xf6\xed\xb8n3\xc0\xb3u\xfarg\xe52\xc02\xac&\xbc\xd6\x11-\xc0C29\xcf!\x1f4\xc0\x9aQ\x96\xc4\xc4\n3\xc0\xd2\xb0\xe3v\x91\x1e1\xc0\xfcW\x0el\xf2\xc94\xc0~}\xe2\xd9{Q4\xc08I\x91U\xafG4\xc0\x06\xe0\xa4`\x16\x135\xc0\\%\x15\xc7\xcer3\xc0\x8a&"\x8c\x9f\xcb1\xc07 b\xe9\x13H4\xc0e\xc1\xdcH\xb3*4\xc0G\x9386\xfb\xe13\xc0\x9b\x06c\x01\xb9T3\xc0\xf0\x1c\xe9r\xe6\xcd2\xc0\x92\x81\xd4s\x8a\xb32\xc0\x90:\x10\xbcb24\xc0\xf4\x0cI\xd4\xff\x1a5\xc0\xad\xffiHb\xc94\xc0y[a\xcaz\x063\xc0})tkR\xaa5\xc0]\x98\xf1_\xe8M4\xc0\x01q\\mb\xb65\xc0:\xdd\r\xf4\xc0(3\xc0~k\x87wK\xcd2\xc06\'g\xf8\xe7\xad5\xc0\xd1\x93T&c\x143\xc0\xcf\x9b?\x8c\xab\x854\xc0-vg\x08g\xca3\xc0\xe1\x11\x81\xb7r\xa45\xc0\ru.%[\x984\xc0\r\x89\xa8\xe0T22\xc0_h\x95ve\xb64\xc0\x91\xbf9\xe8\xf3\xeb2\xc0\xc6\xf7\xdc<\xb5\xf41\xc0\xed\x19\xd1\x08\xc3/3\xc0$\xb7w\xd5]\xe51\xc0\x84c\x02KF\xda2\xc0\xf0\xd2\xea\x0f#H2\xc0>\x82\xf8\xadr72\xc0\x18\x01\x1f\x7fu\xc51\xc0Y\x8a)\xe2\x8f\x805\xc0{O\xb0\x01\x1d`5\xc0\xa1\xf8\xd3%[T3\xc0\x8c\x87}\xe2\x82\xb81\xc0\xde\x1c\xeb\xc0e\xe41\xc0\x1a(\xbbx\x0ey3\xc0\xca\x1eS\xe7f\xea1\xc0\x10\xef\xe4\x98Zl2\xc0\xddjD\xdb\xb4D5\xc0\xd6^\xd4\xe7jY2\xc0\xb1\x9a,\x17i\x832\xc0\xe5\xea\x05\xe5\xe3n3\xc0\x06\xb7P\x8b+\xc32\xc0\x11\xe3\xc8\x9bj\x882\xc0\xa1-\r\x91\x14b2\xc0B\xdc\xed\xcc\xd8T2\xc0\xcb\xe7\x1d\xca\xa2\\4\xc0:\x89ld\xe9\xbf2\xc0\xb8@\xa1\xe4\x8d^-\xc0\x8c\x8a\x03\xbc\xf5Z7\xc0\x8cDo/w\xfc2\xc0\x18_\x80\x160Z2\xc0\xd1\xad\x9cai\xaa.\xc0:\xf2\x8f\xa2\x82O2\xc0X\x90\x85*\xc2\xcd2\xc0X\x9f\x8b\xdd\xd5\xfa1\xc0\xc2+\xd9j\x1f:2\xc0\xccF\x10\xc9\x05N4\xc0\xaePV\x16<P2\xc0<\xa6:}lp3\xc0W:#*\xa7\xc61\xc0\x1aD\xf6C\xe7\xc11\xc0\xc0\xa2\x15%\x1by3\xc0b\xe2\xff\xac{\xd52\xc0\x90\xa7.\x15\x9c\xdc.\xc0j\xb6\x06n\xdbC3\xc0E\xd7G,\xe6m4\xc0y\x83\xac\xd7!Z4\xc0\xfe1G7\xc1L4\xc0V:e\xa9_J3\xc0\xe5\xc1\xe2<\xeb63\xc0\xf9D\xb6_{|3\xc0\xd2\xfe\x82m\xfb\x1f3\xc0\xb8~j=\xe2H2\xc0&\xfc\x10u\xce\x981\xc0\xce\x9b\xce\xbfx\xdd2\xc0ZA,\xd0\xcb\x9e1\xc0\x15\x91\xe9\x80\xcc\x992\xc0\xc4\x952\x9c\x15\xcc1\xc0`\x011p\x89\xd02\xc0\xbd\xf7j\xe7\xe6\xba/\xc0-p\xe5\xce\x15*7\xc0\x04\x0e\xd3\xc0t\x1f3\xc0r\xd8\x9e8"\xd81\xc0\x0f\x99L\x9f\xe6y2\xc0\xad3\xd8\xf0\x1e(2\xc0\xf0\xa3\xc9e\x96\xe61\xc0\xd9\xbb\x07\'\x87\x8e1\xc0\xbb\xb8Y\xbb\x84\xf02\xc0u\xf7(u\xdd\xd52\xc0\x1a7\x16[<~4\xc0\xa1\x08\xbb\xb4\\!3\xc0?\x17\xa10\r\t3\xc0\xabpB\x06\x01\xca2\xc0T\x89\x83UB\x921\xc0h\x04\xfb\xc3i\xe82\xc0\x0b?\xe7\xef\xcf-3\xc0\xb2v\xdaF\x10$5\xc0\xb4IF:\x85\xf9.\xc02\n\xcb\xc1BS3\xc0\xb7\xfdZ\xae\x94*3\xc0\xbb\x01\xb2\xad\x17m4\xc0\xa2\x1c\xb3\x07\xd5\x973\xc0\x8c\xc3\x03\xb3yr4\xc0\x84\xb6\x84\xae\xf4\x1e3\xc0\xb5\xa9\x13\xe9\xbd;5\xc0%`\xe90!\x143\xc0H\xe8\xa7\xef\xa0\xa34\xc0"=\xfbo\x9e\xb92\xc0\x15\xb2\xb9V\xb545\xc0G\x815\xef\x9bI3\xc0\x1f\x0f\xa5E\xd3?3\xc0\xa2\x0e\x12h9@2\xc0\xf6\xe1\xf97445\xc0\xe2\x12&I\xac\x8e2\xc0tv\x84p\x9e\xf32\xc00\x0e\xcd\xe1St5\xc0\xf9\'j\x9d\x86\xf53\xc0>\xa8\x9ev\xac\xcb/\xc0\xebxx4oD6\xc0\t\xf1\xb0f\xff\x973\xc0\xb9\x9a.\x96\x00\xe51\xc0#U\xe2{\xd3\xab1\xc0\xc4\xcbeP_\'2\xc0jb\x85\xd6\xf5)2\xc0I\xfes<\xba"2\xc0\xec\xb9\xae\x9b\xd4\x043\xc0d8\xfa\x90jH2\xc0\x85\xaf\x19\xd3\x1652\xc0|@Lc\x93\x1b2\xc0\xb3@\xb4\xe0\xbe\xe22\xc0\x95\xa3\xf2\x00.\x013\xc0\xe5\x0c\r\xed\x19)5\xc0\x8e\xb6p\x1d3\xc22\xc0W\x02\xd4\x01`\x046\xc0\x19\x1f\x82W\x0f"3\xc0\x98\x02#\x82W\x923\xc0\xd0\xfd\xa00\xe7\x993\xc0\xff\x87\xb6\xb2[\xeb2\xc03c\x86\x0c\x1e\xf33\xc0\x15#\x81=\xec\x886\xc0\xcc\xaa\xf8\xce~\xfe5\xc0DX\xc4\xe5\x91\xc80\xc0;q8\x00\x95%4\xc0US\xb0\xf6\xe8q2\xc0!hN2\xf7e2\xc0\xe2V\x1b\xbc\xa0\xd32\xc0a\xf2Q\x13a\xee5\xc0\xc4\x90\x87d\x15v2\xc0\\:\'cY\x064\xc0\x00S\xffs\xf0x3\xc0\xc2e\x13L\r\xe00\xc0K\xb2\xdb\x85\x92f3\xc0ON\xc6\xfd\xf5\x9a,\xc0\xe208P\xb5x5\xc03\x19\x8d\xf1p\x9f2\xc0)Vd\xd2mU3\xc0\xbbp\x8c\xc5\x8e\x034\xc0\xe1VH\xd7\x96\xf93\xc0\xcb\x9a\xc6z\x84\xb46\xc0\x8b\xae\xda$\n\xea5\xc0qU\xec{\xde}5\xc0\xa3N\xc4\x99\xd9C3\xc0A+\xf0Rb\x943\xc0\t}\x95x\xcc\x9a6\xc0j\xe7\x19\x048\xf83\xc0\x82\xe5\xe2EU\xd53\xc0\x1bQ\xee\xb5\xf7B/\xc0\xaed\xbf\xf7\xf7\xfd4\xc0\x18\xfc\xbe\x96\xd5:3\xc0E\xbc\x00\x9a\x03R4\xc0\xb8\xd8\xbdq\x0bE3\xc0\x15\x89T\x1b\x1a@3\xc0q\xf1U\x8db\xfb4\xc0\xe4;\xa6/\x85f4\xc0E\xf7Y\x95\xfb^4\xc0\xee8\xf6\xfbn\x842\xc0\x0c{\xb6\xf0\x8b\x085\xc0\x04\xba\xe8a\x00q4\xc0\x88\xdf\xf4\x91\xdd13\xc0|\xbd\xbeV\x98\xfc3\xc0\xe5S\xba\xf1\x8b\x892\xc0 \xea\xff\xbb\xe0\x944\xc03\x95\xe1\xb2\x95\x0f3\xc0Vz\xb8\x1d\xdbq4\xc0o\x95\xe2C\x08+3\xc0o\xd4\x84\x83EW/\xc0bd|\x12:\x902\xc0i\x08\xdc\xda[\x804\xc0\x12\xf8\x18\xb7q\x053\xc0\xea\xa3\x9e\t\xbc\xb23\xc0\x1e\'pAY\xaf0\xc0oZ\xc8\x08?O4\xc0\xfb|\xc4\xa3P\xde3\xc0\x9af\x13\xe3O\xd93\xc0\x97\xfcr\x0f\xf1>5\xc0 9\xb2\x16I\xa63\xc0\xde\x7f\xc6s\xbd\x983\xc0\xeeo\xd9\x8f7\x084\xc0s\xb2\x96\xef\xe3\xe82\xc0\x9e\xb3\xccy\x1e\x086\xc0QX\xe2\x07\xeb#5\xc0E\x93\x96\xa6\x9f\xeb2\xc0\xc1\x04\x1aa\x90!3\xc07\xf2h^\xf2\n3\xc0\']|\x83\xf4n6\xc0\xddV\x10\x97\xf0%3\xc0\x87\xca\xa9\x90\xf1\xff2\xc0;\x95;\xa2\x865\'\xc0\xdf\xdan$\x0e\x1f3\xc0b\xba\x9bU\xd1\x864\xc0{_\xae"%\x912\xc0v\xd3\xf3\xf0[\xbc3\xc0w\x989T\xfb\r3\xc0\xb7\xdfp\xe0%\x1c4\xc0\xd5m?D\xaa\x1a3\xc0x\xfcoA\xe3s3\xc0\x8d\xfc{\xdfg!4\xc0\xff\xaa\x84\xc0\xf3\x0e5\xc0\xa4\x97\xa2ox\xaf3\xc0K"\x88\xe5F\x873\xc0er\x87uJ\x942\xc0\x91\xef\x8d]D\x065\xc0\xb0\x80A\x03\x9463\xc0\x13N(\x99\xc0\x183\xc09\x10\xa4\xcc\xb9\x825\xc0?X\xc1\x87\xc7&3\xc0\xe7\x01\x1a\x9e|\xbf2\xc0\xa1\xdbw\xb7Vm2\xc0\xf6&&\x98\xf8\xcf2\xc0\xe8\xab\x9a\xe1"\xa13\xc0\xbaw\xdb\x06\xf0\x173\xc0O\x00}\xa0}d4\xc0\xab\xe9\x96\x10\x1f\x015\xc0H\xa5\xeb\x12\x93\xc96\xc0\xf9Yi\xa6\n=2\xc0\x80\xfcM\x0e\xe0\x0e4\xc0\xa8\xd5\t\x86\xe1\xbb4\xc0\xbd\xa72\x91\x1a\xf72\xc0P\x1a\xcdd\x96\xf23\xc0\xf1~.\x1b\x8d\xee2\xc0\xa9\x11\\\xca7\xd84\xc0\\\xe8\x8eb>%/\xc0\xe10\xd7i\xce&2\xc0r\xb7\x96cV83\xc0\xc7\x9d\xf3\x1aJ\\5\xc0\xb2s\x0c\xca\xf676\xc0\xe8w3\xac\x92-6\xc0\xb6\xf6\xed<\xd6\xde4\xc0#\xad\x14\xfa\xf8\x953\xc0\xaa\xdf\x1b\xee-\x053\xc0\xd6\xbe9\x08\xb9\xfd2\xc0\x84<~\xbe\xa5\xf72\xc0\xb6{\xa2\xe1\xb2\xf73\xc0\x1aY\x96a\xc3\xeb2\xc0;\xbc\xbe\x1d\x98\x18/\xc0PP!\x88\x80l3\xc0\xc8\xa5la\x88>2\xc0\xa3f_\x9d\xfe\xa14\xc0Q\x85\x881M;4\xc0\xfdG\x92\xd7h\xb43\xc0\xcfR?\x10\x1d\x924\xc05\x12v\xe5x"2\xc0\xb6z\xd3\xd1\xed\x113\xc0Eb\xd1z<\xff5\xc0\xdb\xc3[\xb4\xf5\xa64\xc0\x17=\xff\x1e\x87\x9a3\xc0\xe5\x9c\xfes\xbd\xc0/\xc0\x0b\xc8\x87\xd4\xe0e3\xc0\xc6\x88\x9ex\x13\xd52\xc0\xbf\xaf0\x84\x8684\xc0 \xe0\xdd0\x80\xa33\xc0V6\xd1\xd0.\'4\xc0\xf6\xe6\xde\x91s\xf82\xc0\xecs\xee\x93\x18\x953\xc0K4A\xd8\xfb#4\xc0\x99U\x04#\xefH5\xc0\xb6D\x1e\xc2\x8a\xa43\xc0~,\x19@\n\xea2\xc0\xffW\xf8e\x0e\xe52\xc0\x97\xc9\xcc\x08U?0\xc0\x04\xcbr\xe2>\x9c3\xc0\xe8\xd25:\xd490\xc0s\xf5$\x01\xe2\xea3\xc0\x0b\xf6\xc4\xc1\xf2\xdb6\xc0\x04\x80\x91l\x90\x195\xc0e\xed\x00\x1b;}4\xc0\xfe\xccJ\x95p\xf82\xc0\x1c\xa8\x1e\x8fi\n2\xc0\xa5$\xa9,\xb8\xd56\xc0(\x1d\xaa\xc6\x8d\x8f4\xc0\x8aq\xccr\xce\x802\xc0o\x86;\t9\xf12\xc0\xb4X\xc9h =5\xc0LW\x1e\x84}\xcb/\xc0V\x15\xd0\xc2p\xf1,\xc0\x86=\xcb\x1bMu3\xc0\n:_{\x8c\xf23\xc0\x96\xf6C\x7fD\x973\xc0\x19\xdf\xe5n\xff\xf85\xc0\xcc\x178h\x18\x926\xc0w\x03vO~a3\xc0f\xa06\xe1gR3\xc0K\xfc;\x81(\xe92\xc0|a\xfd\xd7\xb1|2\xc0`\xa6H\x0e\x15\xfd3\xc0J!\xb0o\x11\x103\xc0\xfe\xcd\xf3\xd7\x92\x1a5\xc0L\x98\x0ea\xb5\xe73\xc0\xe6\x84\x85\xadP\xf33\xc0f\xfcO\xc8\x05\xdf3\xc0w\xffv\xa3*Y3\xc0\xd5\xad\xe7\xcf\x8a\xbf3\xc0\x88`\xea\x19vF3\xc0O\xf53\x84U\xb43\xc0\xe6\x02\xc7\xbe)\xd83\xc0\x92?\x08\xc2\x05*3\xc0\x1dv\xb8\xe8\xaau5\xc0\x96\xd5\xbb\xcf\xd9W4\xc0P\x13\x81\x9e?\xc43\xc0\xc6!\xaa4\xa4\xf52\xc0\xae}\xf5P\xa6\x1e4\xc0\xfd\x8d\xda~\xc5\xa43\xc0\xfa\xd8y\xa3\xe5\xeb2\xc0\xf70\xc6U\xaa=4\xc0\xb2\x05\xa3\x041\x1d3\xc0\x99c\xdb\x81`\x973\xc0`\xcf\xb7\xf5\'N3\xc0\xf9%\xbbH:R/\xc0[W\xde\xb2%\t3\xc06\x9bG\x02\xe8\xe83\xc0\xfe\xa5\xaby\x1a+5\xc0\n\x80jM\xe4#4\xc0\xaeV~\xac\xce\x053\xc0\xa9\xf1\x8dd\xa6\xfa2\xc01+N>\xeek4\xc01\x99\x85rG\x9a4\xc0\xa2\xac\x8eu\xd4Z5\xc0\x84\xfd\x80y\x14\xee4\xc0\x16\xf4\xce\xab\xbe\xbc5\xc00)\xf1\xa7\xb4$4\xc0Y\x02\x0ee\xe3\x083\xc0\xd9\xd9@\n\x9333\xc0<\xb7\x0bb\xf4\xc05\xc0\xca=@\xb7\x91`5\xc0ysf\x15Z.3\xc0\xf1\x93\x11\x8eZ\xc53\xc0\x84\xc7\xb1\x84\x19j3\xc0\x8b\xed\xa9\x92\x86-3\xc0\n\x08( \xe9\x165\xc0\xa3<S\xdb\xa9\x013\xc052\xb0Z\x94\xf72\xc0 \xcckg\x0b\xf02\xc0\xee@\x91\xcb\xd4i4\xc0\xe4\xee\xee&\r\r4\xc0Q\x07{\xc2X\x132\xc0\x81\xcc\x98\xec\xce\xa35\xc0(f\xca\x95C\x195\xc0\xdc\xd5\x98@\xa9a5\xc0\xff\xcdM^\xd7\xfd.\xc0\x8a\xa9o%(\x904\xc0\xda\xf1\xe3k\r\xb45\xc0\xaa\xbe z\x14\x013\xc0\x0e\x1bF\x8b\x05W4\xc0\x84\xf0\xe4\xf7\x1a\x054\xc0uqD2\x08\xe93\xc04\x87u{5\xe12\xc0\x15o\xc2\xbdA13\xc0\x93\xf1\xe0\x17\xd0\xf92\xc0\r\xbaM\xa4#\x834\xc0\x9d\xbb\xaa\x89%\xf12\xc0T4\xac\xa1\x0f\xe22\xc0d\xd6\x1fnQ\x164\xc0\xd8\xfe\x8a\xa6\x1b\x0f5\xc0\x84v\xc7Y\x02\x0b4\xc0_]\xda\xb2\xc8\x004\xc0\xd1\xb5\xedY\xa4\xb72\xc0=\x92\x04\xc5|<1\xc0\x8fP\x85\xfd\x9c\xe44\xc0\xa9\x0e\xcd\x9a_\xf03\xc0\x8c\x1d\x08p\x15\xff4\xc0\xab\xaf\xba\x8d\x98t4\xc0\xfa6\xcc\xde\x19O3\xc0\xbb\xe3hK]\x165\xc0{\xee\x88\xdb\xc093\xc0}\x0fb-d\xd22\xc0\xe5\x8b=\x19[>/\xc0\xc5q6\x02u\xfc3\xc0t\x9f+\x11\x97\xd33\xc0\xb9\xca4<\xdf\xe22\xc0\x0c\x96}\xfc\xb5\xdc3\xc0\x02\x02(6\x8d\xbb3\xc0$\x9dZ\xee\xa6A3\xc0C\xbf\x83]1,5\xc0\x16\xbd1"Z#5\xc0\xa4\x85k\xa8\x9e\x133\xc0\xed+\xf4\xfe\xde\x165\xc0\x87\xa8\xa0*f\xd34\xc0\xc7D\x920q\n4\xc0\xe3\xech\x99*\\2\xc0\t\xa8\x96\x06r\x9d5\xc0\r\x12g\xd0r\xd32\xc0\xf4|\x9d\x0f\xf8\x0f4\xc0\xea\xab\xa9\xbe\x04\xd84\xc0\xc6\xfb\xad\xa4\xc1\xb34\xc0B/\x18n~\xec3\xc0\xa5#\x1e\xa1\xa7\x045\xc07\xcfb\r\xf4]2\xc0\xc8\xd2q\xdb\\x2\xc0\xdf\xf1\x9bg+g4\xc0\x86=\xa5\xe6\xc9\xf1/\xc0u\xd9Q\x12\x0304\xc0v\x9a\xe8o\x9e\x053\xc0\x1dNK\x90rr/\xc0\xea\xce\xd5P\xe6e2\xc0\xbf\xb0\x19`\xf0\xf25\xc0\x11T\x12l\xa8\xca2\xc0\x1c\xbb^c\xff\x8b2\xc0Z\xb2w\xa6\xd8h2\xc0jyC0\x96\xa25\xc0\xcd\xb1~\xda<\xe42\xc0\x03\xd3&\x8eT\xb15\xc0\x16\xa0\xf6\xd3\xf105\xc0\x1f\xb7\xad\x83\xf5I4\xc0\x07z\xbe\xc0\xc3\xfd2\xc0-\xa6\x03m\xa4\xf32\xc0N\x00\x167\xa8\xd34\xc0\xfd\x99\xf3-\x9b\xa02\xc0S\xb8gLe\xf73\xc0\x0eo\xd8\xbdIi2\xc0\xf5\xe3K\xfc2\xda.\xc0\x85o\xadd0r2\xc0.2\xb6\xcb\xa9\x9d.\xc0D%#\xf9A\x942\xc0\x9ay\xfe\xb8/\x135\xc0\x15\xc3\x98\x0c\xa3\xba4\xc0\x12\xadPB\xd1\xc52\xc0\xee\x87\'tg62\xc0\xa8\xaf`\xc4XA4\xc0o\x9b\xf8U\xdc44\xc0\x1a_\x964\x7f~3\xc0\x17\xb7_9%#3\xc0\xed~>\x03\xf7\xbf3\xc0\x150hQ\xb7`3\xc0iP\x00q$\x033\xc0z\xbc(\xe7\xdf\xb64\xc0\xc7\xae W,\x0c3\xc0\xbd\xac\xbaX\xe2k3\xc0\xb7\x12\xcd\xee\xc864\xc0\xac\x83+P)\xbf4\xc0\xb2[\xa7\x92\xd7o3\xc0\xd8P\x8c\xfa\xe8\x844\xc0\x86\t~&\xd8s3\xc0\x83\xf0\x88[(\xfa3\xc0\xcb!mGs\xde3\xc0\xe3\xcbzf\xcdu5\xc0{\xcf\x12\xc0\x8f\x8a4\xc0W\xef"\x7f\xb0\x135\xc0\x90\xd4L\xa2\x07\xe24\xc00y8\x83\xb4\xb53\xc0\t\x82^\xcec\x901\xc0\xd5B\x7fM\xc1\x844\xc0\xb8\xbb>\xd3\x08\x872\xc0B\xd0\xad\xd5\xff\xdf6\xc0|}\xcb\xcf\xca\x044\xc0S\x86\x9eK\xbb\x145\xc0\xec\x03o\xb0/L5\xc0\x06\xc58A\xb2\x7f2\xc0%n\xaa\xd04\t5\xc0\t#dO\xe9\xd44\xc0\x1dad\x197\xdc2\xc0\xa8\xb9\r\x93\xd1\xea4\xc0z\x92\xa4\xf6X\xb14\xc0;\xbc\xf3\xbd\x07\xc55\xc0\xf34\xa5\xa8\xf2\x035\xc0\x97\xc6\xa7\xf2)\xc54\xc0f\xe8\x13\xdbPb2\xc0\xfd\xab\xb2\xce[v4\xc0u\xa8\xbc>r\x1a3\xc0C\xe7\x9akN62\xc0\xe9p\xb9\xf0\x93z3\xc0\x8d\xb9\xc3\x7f\x02\xb84\xc0s\x8e\xac\xd1\xa2l3\xc0\xe5X\xbeK\xf1d3\xc0ExN}\x0b\x923\xc0\xcc\x86\x8c\x8d\xc3L3\xc0L\x83\xc6\xea\x9f\xaf1\xc0Ws\xc18to4\xc0\x81-\x97;\x13\xb22\xc0\x98\x192;\xeb\xe34\xc0\xd1\x1dS\xa9\xf7K3\xc0v\xa7sJid4\xc0\x92\xd0_E)C3\xc0P\xa6\xb9<m\xa52\xc0w@\xc3\x93\xcf`3\xc0\xa7v\xd2\xb0\xd7\x147\xc02uX\x02\x94d2\xc0C\x16\xf4\x8d\n\xfd1\xc0Q\x7f/\xfc\x7f\xb33\xc0\x93PQk~K3\xc0\xe0\x04\x10b\x96^2\xc0\x96\x87\xfd\x1ad\xa43\xc0\xaeK\xac\xd6\x83\xa31\xc0\xfcg\xd1\xe4\xee]4\xc0\xad\x96\xa0wm<3\xc0GJW\x83\x0e\xdc0\xc0Y\xddc\x92\xc0@3\xc0\xb4i\x14\xeeO\xcf4\xc0\x17\x8a\xfd\xb6\x1183\xc0\x12-`\xad\x9ar2\xc0V\x94\x8d\xf3(]2\xc0\x9d\x86\xd0\x8fR\x8e,\xc0\x1b\x98\xa9\xa7\x0883\xc0z}w\xcb\xb3;2\xc0\xc7\x85\x9f\x8aqx3\xc0\x01nw\xe6\xf8h3\xc0\xf1\xd5\x0e\xe4\xf1\x13/\xc0Y\x1fBR\x1a@3\xc0#U\xfe\xc4e&3\xc0\xd0\xbc\x02\x9c\x08c3\xc0\xe3\xeb\xd7\xa0\xf8s3\xc0+:\x93k%H3\xc0,\xb0+C\xfc@2\xc0\xf8\x83\xe4\xe8w$3\xc0\x9asY\x10@q2\xc0\xe8\xac\xed`TT2\xc0P\xbfnP\xd8\x9b2\xc0\xa1\x00_\x97wO2\xc0\xb0V#,\xe9Y4\xc0\x1c\x8et\x94\xd6B3\xc0K\xdb.`\x1b;3\xc0\xa3\x94\xc6\xb3\x82[3\xc0Oj\xa7Q: 3\xc0+\xe8}\xf5\xc4\x132\xc0\x0f\x1f*\xeb\xfaK2\xc0\xc4Q\x1f\xcf\x04\xa84\xc0\xdb\x0c\xc3W\x08T4\xc0\x00\x12\xb2\xc2e\xfc1\xc0JqH\x08\xff\x122\xc0\x80\x1c\xa9\xdd\x87?4\xc0I9ue}H2\xc0k\xad\xa0\n\x1cI3\xc0f\xb6i\x95\xe6&4\xc0\x8a\xad\x10\x8c\xac!4\xc0\x8dGR`d\x0f4\xc0\xb8\xeaw\xcf\xfcA2\xc0]D\xa8\xef\x17\xe1\'\xc07U\xaaRv+3\xc0o\x9e>\x88\xc5\x1b4\xc09\x9b\xcf"\xf7\xe43\xc0\xfb|\xf7\x02\xecO3\xc0\xe8I\xe39S\r2\xc0\xb0\xe7\xeeU\x95\xed3\xc0\xf7\x8d\n\x86]\xe83\xc0\xd5t#\xbeJ\xf26\xc0%=9\x18^G3\xc0\xf6\xf0;n\xdd73\xc0>L\x10o\x90F3\xc0\xf0\n\xc4J\x90\x022\xc01i\x94\x1a\x9064\xc0;\x06\xf2*:Z4\xc0{\x8f\x13\xb8\xb9\xe13\xc0wL~d.(3\xc0r\x8e\xef\\\xd0I4\xc0P\xec>Q\x03\xe13\xc0\x9cRF\xfe\xaeY3\xc0\xe1<\xdf\x0b\xc7?3\xc0\x80\xb4\xe4\x92n\x085\xc0\x8e\xdc\x94\x03V\xca3\xc0\xa9\x98\x98\xac\xa0G4\xc0\x8b\xba\xaf~\x17\xe13\xc0\xea\xf2\xb3\xc1\xfdI3\xc0\x02/&\xf7\x1842\xc0\x01\xa5\'\xa0lO/\xc0\x88\x08\xe3\xbcp\xf63\xc06\x1c\x90\xf6iP2\xc0\xf8\xe9\xea\x83\xba85\xc0L\x19\xc2{Lp2\xc0fj\xb6\xc5\x81\xcd1\xc0\xd4\xca\xaet\xe6\xf03\xc0\xe2P\x11\xef\x1353\xc0\xc01\x14\x97OX3\xc0\xc9\x9e\x9f\x00T\xdc3\xc0\xb2.\xd3\xb4\xe9*2\xc0/v\x89\xd9\xf7c1\xc0u\xf8\xc2 v\xec3\xc0-\x1f\x14t\x97\xf11\xc0\xc1R\x94\xa7\xb2C2\xc0\xad\x81b9\x92\x1e4\xc0\xa5\x92s\x9bv}3\xc0\n\xabY\x85\x01%3\xc0\xb9#<\xc5l\x192\xc0:\xefl\x93\x19\xf03\xc0\xc4\xf5\x8d\x86\xbc\x913\xc0T\x8d>\x8dLF3\xc0\xa3\x02\xfe{\x89\xf72\xc0\xb6k\xe0\x82\xb8\x132\xc0S\x87\xfb"\x9a\xf71\xc0\x94\x01\x1d\xb5mH3\xc0\xe07J\x13\xc7\x1c2\xc0\xf2\x1fKe}56\xc0\x19J\xc9-\xb8 2\xc0bde\xc7@\xf70\xc0\xc0mY\xec\xf4\xfd0\xc0\xb4\x85$\xc8+\xfc2\xc0\x8e\x83Ae\x12G1\xc0Z\xc4\x9f\x91n\xfd4\xc0\xc6;!\x9f\xd0\x1a2\xc0\xed\xc9p\xe6k33\xc0 V\xa6\xd5?\xee4\xc0)J\x05\xa6\xfe/3\xc0\x1ez\xa5\xc2\xba\x103\xc0\xb6\x89\x99x\xb6Z4\xc0\xa3\x07q\x1b\x05\x08/\xc0\x91\x00\x1cc\x91\x893\xc0(8\x93\xfcX\xe84\xc0\x8f\xaaX\x17\xd9)2\xc0Y\xdd\x05=\x11\n3\xc0\xcc\xb2\x9blM!3\xc0\x8a\x98>\xee\x0eM6\xc0\x14\xf6\xce\xc7\xa773\xc0\xcf\x17\xefa-\xde2\xc0\x81f\x7f\xb3\x08\x1b2\xc0\x80\xc8nx2i4\xc0\n\xb3\x9d\x98:E5\xc0\xb9\x7fE\x17\'\xaa4\xc0\x14D\xfc\xac\xdb\xac0\xc0v\x82\xa2\xa4\xf395\xc0:\xe4R!\xd8\xb54\xc0pT#\\:!3\xc0\xbe\x14\xfaF\xbdc2\xc0^\xa8(\xa99\x183\xc0\xb6c-\xd8\xd7\xb82\xc0\xc1^\x07}+\x0e2\xc0Z\x8a(fR~/\xc0\x98\x08\xdegdL5\xc0\xd1\xabj~\xb6\x142\xc0\xb4\xb6~f\xc7\x836\xc0k\x8c&knS5\xc0\x8f\x18\xf5\xd2\x8dc/\xc0(\xa9a\x1dQ\x1b5\xc0\xb3\xe3\x1f\x8c\x86\x043\xc0\xa3\x10\x85\x7f\n\xb35\xc0\xbf\xb5\x18\xee\xa9R2\xc0|.\xa0v\x80*5\xc0\x13\xd4\x15Jr}5\xc0+U\xe5\xe6\xd0\x003\xc0g\x82\x90\xfa\xb0)3\xc0Ku\xf7PsD2\xc0(\x1e\xb9J\xe0\xf81\xc0T\x87\x12\x01D\xa6!\xc0\x90\xb7\xa7N\x1c\x876\xc0%\x88\xa8M\xd1]6\xc0*\xa0f\xe3\x97\x96-\xc0\xdf\xdb\xf2\xb1\r-6\xc0\x89T>\x11\x8e&3\xc0\x9a\x99\x8eU\x91\x896\xc0}n\xc5\x17;\x974\xc0\xb3\x94\xd3/M-3\xc0\xdb\x92\x80`\x0c&3\xc0{\xae\x9c\xd3\xe9\xe62\xc0`\x94\x0cv\x02)3\xc0\xb4RA\x98\xf7&1\xc0\x9a\xd6i\xe8\xe5\xae5\xc0\xd1\x11\xec\xa4\x0c\x952\xc0\xba\xb5\x94\xd3\xf9\xac2\xc0\xef\xb5\x9f\xb6\xfc\x96-\xc0\x04m\xec\xae,\x062\xc0\x82\xb2z\xdd\xfdf1\xc0:\x04\xc2\xfbS\x8c/\xc0\xab\x95(uM\x872\xc0 \x9ax\xfc\xf7\x98-\xc0l\xa3\xf3\x02\x93\x022\xc0\xd6\xcejR\xa2\x193\xc0\xbe\x1e\xa0g\xc4\x182\xc0\xd9\t\xa9_\xee\x063\xc0Y\x1f,\xdfk\xd02\xc087I\xd4\x90\t2\xc0\xd9\xde\xb7Z\xbf\xed.\xc0cV\x01\x17\xc0\x803\xc0\x90UH\xf9P\xff2\xc0\x01\x98\x9c\xfd%\xf91\xc0"7\x82h\x95\xf32\xc0\xbf\xf7S`\xe2\xf22\xc0\xdf\x9eh7\xbd\xfa1\xc0~ai\xd8\x13\xf02\xc0\\\x89r\xcb5\xf52\xc0\xbf, \xc7\xee\xfa1\xc0Z\x8a \x0f\xb5\xff5\xc0o\xf9\x9dn\x9eV3\xc0\xc7d&\x05\xe2\xaf2\xc0E\x1f\xf0\x11l\x1a2\xc0\xc2\xe1\xb7!/\t-\xc0^p\xa8\x04i\x0b6\xc0\xa39Oi,K3\xc0,\x9e\x9f=E\x086\xc0KB\x8c\x1b*V3\xc0\xe2Ul\x97\x87\x1a3\xc0\x0e\x9bU\xd1+{2\xc0\xa4\xf4\x0f\xc9-Y3\xc0\xffmN\x0e\x13\x9d2\xc0X8\xcd\x01\xb2R3\xc0z%w\xed\xf9\x023\xc0\xb9\xc1\xf5\xa91\xf1.\xc0\xd0\x9b$\x17\x13\n5\xc0\x03\x98\xf6\x94\x1e\x95-\xc0\x122\xc37\x91D3\xc0\xea\xb3\xaf\x1e\x9f\xe81\xc0\x9c\x03Wusd)\xc0\x1a7\x04m\x979/\xc0\xf1a\xc3\xa2\xaa\x823\xc0\x9d\xb6)\xe3\xf1/3\xc0c\xb7\xa0\x7f\xc0\x930\xc0%\t\x9c\x7fWP2\xc0\n3\xc5]\xb7\x1e2\xc0\xa0\xd0\xactB\xc71\xc0\xb0\xe9\\\x89\xf6\xb5-\xc01zs\xe9\x1a?3\xc0\xcbM\xdfD\xaf\x804\xc0}\xb2\x8e\xc9\x18\x980\xc0\x1a\xf0[\x87\x88\xe11\xc0\x87\x1f\xc4$f\x15/\xc0\xce\xf0x\xf3T\xe41\xc0\xef^\x00\x19\xc6O/\xc0$\x03\xa5\xfa\x8d\x902\xc0\xc5l\x95\xdc\xf0@3\xc0\xda\xb66UA\x983\xc0\xa2\xa3\n\x18h1/\xc0\xa0V\xc1^~\xa3-\xc0K/\xee9\x0f\x852\xc0\xc0c\'\xba\x83O/\xc0\x0c?\xe7\xdbH\xee1\xc0f\xa7\xf9B\x1f\xc41\xc0\xaf~p\xee\x11\xb71\xc0t\xf4\xa2\x8e\xb63/\xc0\xacD\xe11\xc9(3\xc0\xe4\xdcBq5\xd91\xc0\xbe\xa1hC\xe8\xc61\xc0t\xf2\\\x94D\xb03\xc0\x15\x19?\n\x00\x1b2\xc0F\x9a\x89\x15\x18\x982\xc0\xbb\x18\xccw\xc2\xd21\xc0\x0c]\xcc`\xb063\xc0\x06\xda\x1d<\x9c\xf03\xc0b<\x1d\xb9#\x913\xc0\xd5\xc6\x9c\xd0\xdf;/\xc0Z\x947)1\x832\xc0\xdaO\x03,\x98\x153\xc0\x99\xe5\xb3\xd2\x02i+\xc0\x97\xd6\x86\xfb\xd9\xa02\xc0\xa2\xad\x01\x9e\x1fa5\xc0c)\xad\x8f\xf1?3\xc0\xa1\xdc\x08\xa5\xbc\x85-\xc0T$\xc4\x7f\xaf\xc73\xc06\x1bN\xf9\xe9a3\xc0\xcc\x97\xf3\x87E\xd56\xc0\x98\xcf=\x9em\x154\xc0\x10\xa4\xfb\xf2\x18\x822\xc0\x01m\r\xed\xa5\x11/\xc0\xaf\r\xd0\xa9\xd8(7\xc0[G\xd43.63\xc0\x07-O\xa6\xf2x2\xc01\x99\xe8I\x8d\x173\xc0Q\xf6\x16f\x8f\x9f2\xc0\xae?\xa9\xd9<\x17-\xc0\xcd"\x03\x18\x9b\xcb2\xc0\xcbV\xdcv\x8aI2\xc0}\x140\xc69Z-\xc0\xb5\x02\x88\xba\x08\x117\xc0\xb8\xc6Z\x10A\x1a3\xc0\xdf~\xa2\x00\x96\xb62\xc0=9\x16\x7f\xae\x053\xc0W\x16\xbf\xf6\xd9\x18/\xc0\x9d\xbb\r44\\-\xc0\x15\x05>51b2\xc0\x13\xd2\xa3]\x19\x863\xc0i\xd5[\x11>k3\xc0/*\x16KOf3\xc0%5\xfb\xdb/\x9f2\xc0\xcaG\xb9\xb3\xcep2\xc0S7\x8a\x1d\x9bp3\xc0\xe2\xbf\xadCF\x037\xc0\xfd\xa1\x18\x875\xf05\xc0\xa5\x1e!\x933n4\xc0\xca\xcd\x18\xd3\x02#2\xc0\xb0\xb9>\\\x98\xce2\xc0F\x96\x96\xcbB<2\xc0\xda\xfd&\x94\xaeg3\xc0\x06\xd3\xd5\xf6\x99\xfb1\xc0\xe9\xf7k\xc7\xbe\xdd.\xc0(wk\xf3N\x133\xc0\xda\xae\xa1\xac)~4\xc0\x0e\xe2\xed\xe9X\x8b3\xc0\xf7\xf4\xd6\xfb\x9b!2\xc0\xd7x\xcb\x93<a5\xc0\xdd\x04\xb2\x81!)3\xc0k>}!\xc3?2\xc0\xbe \xf0*\x08\x0e3\xc0\x1b]\x11#\x0603\xc0\x11\x93\x10@\xec63\xc00,\xf5\xd4\x13\x182\xc0O\xc1\x7fA\n\xbd4\xc0]\xc5\xd1\x81\xb8\xec3\xc00w\n\x95O\x173\xc0\x07iR\xf7!93\xc0>V\x94c\xc5x3\xc0\x10+P\xd8\x03\xa63\xc0I\xb4\x149\x89\x1e3\xc0}\x18\xbb\xb8\x00^3\xc0\xc6Y\xa2xg\x12-\xc0\xebde\xe3xH5\xc0*D#\xda\x84\n3\xc0\xc4\x99\xdc\xfb\xf3I2\xc0#y\xce6T\xce/\xc08c\xc8\xc4W,3\xc0\x89\x01A\xa91E5\xc0jB\xa7s304\xc0\x18\x89\xd7\x83S\xb16\xc0*\xce\xaa\xdb\xc0#3\xc0.\x9c\xfa\xd2\x08\xfe2\xc0\xc0oBj\xc8\xc92\xc0\xde\x91\x1f\xb9_\x1b4\xc0\x1bN2 \x93m2\xc0\xd0\xac\x1a\xb22\x8f3\xc0\x08>*\xca?\x053\xc0P\xd7\x08zv\x933\xc0\xbdb5<\x9f\xb8-\xc0\xfa\x82\xa2R\xc9\xa4/\xc0\xb7|=\x0b\x0e>2\xc0*\xe8\x1f\xf5`I7\xc0yW\xaa\xbf\xc8\r5\xc0\x89\xd2\x9e\x02r\r4\xc0\xfb\xe3?\x199\x04/\xc0\x01l\xffY\xa3@7\xc0\xdfx\x0c\x0cf\xc42\xc0^\x01b\r@\xea3\xc04\xf3\xecM\xe5\xe02\xc0\xc1-7\x8a\xd1\xfe4\xc0\x8c+s\r\x8cj1\xc0\xee\x02\x8e\xf5\xc6)3\xc0g\xb4N\x01J\x135\xc0O3-\xae\x97\x826\xc08\xa3\xed\xd2\xb7\xee4\xc0\xb2[=P\xeeu2\xc0\x07\xa9\xa4k\x01\xa11\xc0\x11I\xbau\xfel3\xc0\x1dFpWM_2\xc0\x1f\xe6\xcf\xf9J\x826\xc0\xfa\xa7yE\x13\x1f3\xc0Cq\xc0\xfc\x8e\x8a2\xc0\xd7\xf0\xb3\x0bH\x9d1\xc0C\xc9\xd0\xc3\xb4\x8f3\xc0\xf0$~\x99x8-\xc0\xd9\xf3u6E\xea4\xc0\x96f\x86\xf3e\x143\xc0H\x8b\x7f\r:\xd33\xc09p|\xfa\xb5\x144\xc09\xa6\xd9\xd6\xb4\x8a2\xc0K\x10\x18\x82\xdc\x956\xc0\xb4\xdfz\xc9y\x053\xc0B\'\xb4y\xeb\x822\xc0\xca\xa1(>V_3\xc0\x01\xeb\xe8\x08Jt2\xc0tY\xca\x0c\xb4\xa52\xc0T\x08A\xe9c\xc53\xc0jo\xbed\xd3C-\xc0\xd6\x14\x1b_\t\x8f3\xc0Y\x9dpp\x84\xf51\xc0\xf3\xc2;A\xb2f3\xc0\x11W\xd5}\x04\xcf6\xc0\xc3A<b\t\x003\xc0\xee\x12\xaf\x16 C-\xc0\xcd\x02\x04m8\xfb2\xc0\xd7\xd82+&\xf91\xc0\x13$\xf0J\xebW3\xc0\xcf;\x94J\x9a\xa12\xc06\x12\x99\xad\x1a\x103\xc0\x9e\x7ff\xc7\xa4r2\xc0"!\xc4\x9a\r\x951\xc0y\x80H\xb8\xa2_3\xc0\xb6H\xb3\xa1YS3\xc0Y\xa7-\xc7\x9a&2\xc0\xbf,\xebM\xc0e3\xc02{\x17\x96\x8fj4\xc0-\xdf\xf8\x03\xb3\x882\xc0\x8e\x8e3U=\x952\xc0\x17\x81\x0f\xbfP}2\xc0$\xcc\x02\xd7V\xbb2\xc0\x87\xd4\x99\x0c\x16m2\xc0\xb9\rT\xd7\x8c24\xc05\x90\xd6\xa6\xbdC4\xc01\x98\xff\x9cL\xc86\xc0\x0f(\x9a\xb2\xdd\x9e3\xc0\xef\x87\xf2\xb8*\x913\xc0\x9b\xfdN\xe9\x10s3\xc0\xed,\xbdI?\xf12\xc0C\xc6\x8aK@\xc22\xc0\x9eu\xf0!,\xa94\xc0>5\x19\n\xd4\xa76\xc0\x07c\xa0\xcc4\xfc2\xc0@rz\xc0\xcb$3\xc0#O\x80J}a3\xc07\xed\xff\x07.q3\xc0\x05\xd0\x7f!\xecO3\xc0\x85\xf8X\xbf\xc8\x060\xc0|3\x04~S\xcf2\xc0"U\xc5\xa7y\xa93\xc0\xf3\x92R\xccY\x923\xc0;\xea\xadDb\x873\xc0\xae\xf1\x92\x83\x1d\xe94\xc0\x97\xb5tl\x9633\xc0\xc5\xe4i\xf9-$6\xc0\\\xec\xec\xc1\x0e\xd72\xc0(\x14\xf8\xca^\xba3\xc0kp\xd9\xe78\x912\xc0\x8bA\x95\x00\xdf\xf71\xc0\xc2B\x87B\x18U3\xc0G;\x9d\x86\xcdA.\xc0l\xe0T\xeb\xac\xb16\xc0|\xa8\xae\xb8|5-\xc0\x9a\t\xdf\xcbI\xaa3\xc0\x1a\xcf\x9bXH\x812\xc0)p\t\\&14\xc0\xc0\x88\xdf\xa1#\x894\xc0|\xd4K\xdeH\x902\xc0\xa8\x06SX\xd3H3\xc0\xd6K\x9a*\xec\xee2\xc0kGO\x92\x97\xa96\xc0V\xd6\x1d\x85fF6\xc0\xe3@\x8b\x1a\x85\r5\xc0\xbe\xc8xJ\x91L2\xc07\xb4B\xddpS2\xc0\xe2mN\xa8\x98\x903\xc0\xbe\xa5\xeb\xcbn#4\xc0\x7fb\xf1O\xff\xc73\xc0\x18+@\xac\xfa"3\xc0\x18\xd8\xc3\x9f\xed\xe22\xc0\xf6\xfe\xf0=\xe8e2\xc0g\xa7\x8f\xe1]\xbd3\xc0\xcb#\xb7\x0e`\xd32\xc0\xfd\x17s%\xb6\xa54\xc0Ba\xb1\xc5v/3\xc0l(\xb3%Ca2\xc0\xf7\xf6\xea\x8c\x80\x146\xc0$\xb1\xbe\xd7J`2\xc0\x97\xf7\xd7\xd4)G4\xc0\xad\xb6\t\x14\xe8d6\xc0c\xda"\xfeMN6\xc0\x8a\xa2\xa4\xffA63\xc0\x15\x1f\xc2\x18;\x911\xc0lX\r \x8b\x042\xc0u\x1e\x87\xb1\xbc\xbe6\xc0Y\x05k7y\xfc1\xc0\x16g\x90\xab\xcdm-\xc0\xe3H\xd0\xc9\xbd\xc1-\xc0\xae`\x9c}\xc0\x9d-\xc0\x00`\x9c>\xd7x.\xc0\xfa\xbdEE\x16\xfa2\xc0\xe7\xe9iU\xf6\xfb2\xc0q\x91\x102\x82u.\xc0{ J\x18\xba\xc5-\xc0\x01\x03\xff\x81\x98r.\xc0\xfa\xe1\x0e\xa4\xd4\xba-\xc0\xe4A"bh\x834\xc0\xeb\xfeT\x12\x84\xf8-\xc0\xbf\xd2I\x9c\xd8\xfe2\xc0jQ\x7f\xa7S\xf92\xc0\xd4\xd3\x9a\xe8\xb3\x8f4\xc0p1\xf5\xac{^3\xc0\xe4\xfcU\x19c\xa5.\xc0\x96\x83\'\xfd\xca\x906\xc0\x04DW\xd7y54\xc0\xd4\xd6\x92\xf0\x82\xb64\xc0\x93]\xba3j\xb51\xc0[\xeb\xfd\xdd\x7f\x062\xc039\xd8\x9a\xbf\x971\xc0\xd5\x9f\x1c\xd2\x82\x8e1\xc0cJ\xd6\x9b%\xcf0\xc0#\xf8\x99T\xb9;2\xc0\xfc\xde{\xb8h\x112\xc0TV\x14S\x8b\xf44\xc0DHiq\xfa\x871\xc0\xd1|\xa5\xa9g\x1e/\xc0\xdd\xed\x87uLn3\xc0\xcc\xcc\xceP\xa7\xc40\xc0#HR9\x0f\x893\xc0\xe5nt<s}1\xc0)*\x91\xe3\xf2\xb50\xc0\xbb\xc29\xde\xcct.\xc0\xad.7\x01V</\xc0\x1a\xd8m\x9b}*/\xc0\xd2O\xcc\xfc\xfcp1\xc0\xae\xc1\xec\xe1\x8e\xda1\xc0\xa3\xcb\xdd2\xa1*2\xc0\xe5FM[\xf1!1\xc0\xa0\x1c\xa3\xe4,\n1\xc0\xf5\xee\xaf\xaf\xcf*3\xc0\xad\x1fVR582\xc0C\x9e\x89\x9as#6\xc0\xb9_\'QD\xab1\xc0N\xa7\x12n\xa9\xb70\xc0\xe0}\xab\x98\xf6\x1c2\xc0\x07\xa8\x8aB9\xfc5\xc0\xbc\xb4\xa5\n\x1bK3\xc0\x9a\xe09J\x8d\xb6.\xc0\x89\xf5\xcelq\xb36\xc0H\x85s\xe5\xad16\xc0=\x19\x1b\t{\xb65\xc0\xe6\x0b\xfe\x8eay3\xc0\x19X\xb5}.s1\xc0\xf8\xd5<\x1eb]1\xc0\xb9\xba\x03\xc5Qo/\xc0\xcc\x15\xb4c(\xc3.\xc0k%=[\x97\xd6-\xc0\x12\xc4\x02&;z3\xc09T\xcd\xd0\xba\x833\xc0\x83\xc5\x84\xbd\nv4\xc0\x87Z\x03\xc6\x8bW/\xc0\xbcJ\xd9\xa1\x0bT3\xc0/\x9dR\x99501\xc0\xd2\xa8WZ\xd604\xc0\x1au\xf6U%a1\xc03_k\xb9\xd1\xd1.\xc0*a\x10P\x01\x11-\xc0(#\x90n\xd1\xfc1\xc0\xa8\x90*R{\x83/\xc0\x08\x1a\xef\xdd\x99+/\xc0Gf\xaa/Za2\xc0\xfd\x87\xf7\x0fr:2\xc0\xe6\x9a\xcb\x04\x18\x833\xc0Q\xc0I\x87\x84\xf13\xc0\xd17I\xc3\x84\x8e.\xc0\x8d\xccSH\xb0f0\xc0\xc86.\xa3\xbee/\xc0m\x0e\x8d\x11~\x10/\xc0\x0f\xddQ\x93\xbd]/\xc0>\xab\x8dr\xe6\x913\xc0\xde6%#K\x080\xc0\x86M\x01\xa0\xa1\xba2\xc0\xbco\xffm\x17P/\xc0\xf3\xb6\xba_\xf0\xec3\xc0s\xd4\xb1(\xcc\xd2.\xc0\xee*K\xf8\x8b\xea3\xc0\xbb\xca,CO\xc83\xc0\xe5\x90Sr\x896-\xc0\xddT\x17\xdc\x95\xbf0\xc0\x928\xdag\xa5M-\xc0\xf3\xe8Br\xf2\xfe,\xc0\xbdD\x9ee\x99\x916\xc04|\x9c\xe09\x1a/\xc0\x11\xdf|=QE1\xc0\n\x18\xf7.#\x02/\xc0\x12\xe8\x06\xba\xd7\xb40\xc0\x85y\xd7\xa6r92\xc0\xf2\xd8i\x17\xaa\xd92\xc0\xfc\xae\xa9>a\xd40\xc0\x98\x10N;\xa31-\xc06b\x1c\xf9\x94\x07-\xc0\x96\xfc\x97\xc8\xdf\xd93\xc0h\xa4\x8ct\x14\xc92\xc0I\xeb\xd6K\x96x-\xc0\x8b\xdf<\xca\x9e>-\xc0\x87K\xfb\xefSI6\xc0\xb4\xc0\x9e\xab*c-\xc0`F\xb4\xe3\x0f\xe2,\xc07\x88\xe7\x92o\xae3\xc0\xf5\xc4\xceiw\xd72\xc0c\x8b\xcc8K\x0f2\xc0\x81\xcc\xba\x94}\xe51\xc0(\x0c\x96\xb5gM-\xc0\x87R\xf2\xf5]\xf51\xc0,\xebi\x80x\xf91\xc0\xa3]\x188\x1b\n1\xc0[\xdb\xc3\xea\xad\xd73\xc0\x1a\xc6\x1f\x97u\x141\xc0q\xd8\x8a\xb9\x15\xc5.\xc0\x0f\x00\x05\r\xd9\xd23\xc0\x99\x8d_Hw\x9f0\xc0N-\xa4\xce&\\3\xc0\x85\x11B\xb5\xa0\xee0\xc0\xa45wvy\xcf0\xc0\xf9\xe6y8\xd9\xaa0\xc0v\x9c\x08\xf9F\x104\xc0\xec\x8d\xf7%N\xd33\xc0J{>\n"\xd90\xc0\x9b\x0cRv\xc6\xb0+\xc0\xc88;\xd7\xc1\x8f0\xc0emyy\xbe\xa10\xc0\r\xd4\xcc~e\t4\xc0\xf0\xca\xf1B\x93\x151\xc0/\xf5\xa3g\x16\xd4.\xc0FY6\xb8Qv6\xc0\xfcv\x90\xa1\x12(/\xc0\x04\x1ddB\xa9\x90/\xc0\x83\xa1\x81\x82w\x0c0\xc0\xb2\xe4{\xb7\'\x0f4\xc0\xbcO(-"\x8b0\xc0\xc6J2+\x0690\xc0\xd5?\xc5v\xc9_3\xc03\xbbV\'T\xb00\xc0\xfd\xb0Qf\xdcG0\xc0V\x82\x94\xdb\xaeb0\xc0\x9d\xa8Y~\x07Z3\xc0\x0f\xc6\xaa?K.1\xc0\xadT\x1ci\xb2V0\xc0\x15\x99Hnd\x920\xc0\xb4\xdb(\x1ao\x002\xc0\xa0\xe8Xnu#1\xc0u\x03\x07\x06\x0b\xe9.\xc0\x16=a\xb9v,4\xc0YY\rk\xb5\xc13\xc0vd[\n\xd1\x840\xc0\x9c\xfc\xfd}\xd3Z4\xc0(\x81\x85\x9e=\x9b/\xc0\xdc\x8f\xa7\x1b\xc3\xc7.\xc0\xbc\xfe\x85\xf1\xd4\xea.\xc0\xf5\x86:\x1c3N6\xc0\xe2\xe0\na\'W/\xc0+\x95u4D\xc1/\xc0\'(7/\xe8\xe7.\xc0~\xacV\x9e[$/\xc0r\xc8\x86M>\xa82\xc0\xb0\xdf\xb8fd\x1b0\xc0\x12\x8c\xb0\x08f\x893\xc0\x10\xd8\xabf\xf3\xd6/\xc0\x96-\x9cF,74\xc0*>\x10dVt3\xc0\xef\xb6\xff\xac\xeb\x8b3\xc0\x0bux)\xbe\xb35\xc0l|\xc1A\x15\x9c3\xc0\xb6b@\xdf_!6\xc0\xd8\xfc\x06q\x85\xce3\xc0{\x98M\x94\xe6"6\xc0\xea\x08\\\xf1mj3\xc0N\x96t\x8b\x0483\xc0\xc7\x07\xcaC\xa0\x0b6\xc0\xb3:\xa6\xbe\x84\x166\xc0\x9f\x8e\xd0\xbe(73\xc0\xdeH\xbd\xb4\xe4=0\xc0\xb8-\x03\xf7\xd9\xa72\xc0\xd1\xfc\xe1\x83\xd3\xe65\xc0\xc8P\x1f\xa9\x0b\x104\xc0R\xf3R}\x8cV3\xc0\xda\xa1\xc5n\xdc\'0\xc0\x14N\x01\x1c\x9f\xd6/\xc0\xfbw2\xac\x82\x033\xc0+\xd7\xade\x9d\xfb2\xc0rk^\x8ei\xd15\xc0\xb9\xc8\xca\x0e\xba\xf32\xc0\x08\x89\xaf\x03\xd0\xa9.\xc0\x8b\xc2D\xe2\xf2`3\xc0\x87-\xfaIk\x97/\xc0D\xc0it\xe7U3\xc0\n \x16M\x83&0\xc0J\xe7\xee\xcf\x0f\x91.\xc0|\xfc\xccv\xd9\xad3\xc0MC\x96Mn\x083\xc0F\xa1Yq\\40\xc03*\xc5\x89\xc2\x86/\xc0\xfb\x82\xc5\xe4_U2\xc0<\xadmh,A3\xc0\xed\xd1\xc5D\x16\x9d/\xc0\x89L)\xb1\xed\xe82\xc0\xb0\xd5\x18\xe3\x19V2\xc0\xfb[p\xfe\x10\x060\xc0)bC\x0f\x06\x1e3\xc0\xb9\xa6H\xe8\xd8\xd24\xc0jNo/\xe4\x893\xc0"\x913\xdf\x1a\xfa4\xc0\xde\xaf\x19"\x0e\x8c/\xc0\x17\x10\xbb\x1e\x12\xe74\xc0\xcek\xca\x9cV<3\xc0\xce\x96l\xf2R\x863\xc0\x9do\xdd\xd5\xe5.0\xc0\xc8,d\x07\x9a\xc92\xc0\xe1\xab`z\xcbU,\xc0\x90\xd1\xcbT\x16\xea4\xc0\xa8\x9f\x95\x07\x8fq3\xc0\xa1\xf4\xcd\xf0\xdc%5\xc0^\x06\x9d\xeb\x87\x1d5\xc0\xd9\x8c\x02!\xddW4\xc0M\xc5\xf5\xe6\x8a*0\xc0%\xa0DqMi1\xc03FH\xba\x8au/\xc0\x8e\xd2\x96!>\x065\xc0\x9d\xd0\xbbg5b/\xc0\x93\xd8\x8aC5\x89.\xc0\xb2\xd3]Y\x9c\xb4%\xc0\xda8(\xf2\xd2Z0\xc0\xf4\xdcG\xe7Qu/\xc0\x06\xca\xf8\x8a\x98\x0c/\xc0\xc3h\x1b\xdd8\x010\xc0\x81\'\x7fpn\xf83\xc0\xbcY\xa5\x1c\x08T/\xc0_yY\x05n\xf44\xc0\x85\x1a\xfd\xf1\x01\xb02\xc0\xd2B\xa2\xd3\xf2\x9e2\xc0\xd0\xa9\xb1\xcaV\xe32\xc0\xf5\x17\x8b\xca\xe9m5\xc0\xf7.U\xfd\xfd\x9a2\xc0_EB\x8e\x88\xd94\xc0\x9e\xb5\x06\xebY\x9e4\xc0\x88\x98?4\xd2\xc62\xc0\xce\xa8\x12\x04\xf0\xe14\xc0\xe8\x89}x=T1\xc0\x9e\xac\xdf.k\xaf \xc0\xc7\x924x\x1aM5\xc0\xfc`\x99\x14\x16\x1d0\xc0\xb3\xcc\xb6)%\x0f0\xc0\xa7R+\xb41\x010\xc0\xf7\x0c\xfb\xcc\x91Q0\xc0\xa9\x92_\x8e=\xc03\xc0/\xa5\xf8\xc5\x05\x05+\xc0\xae\xa7\x87\xd2\xec\xb9/\xc0\x8a^\x84).d4\xc0\xec\x95>eY[/\xc0"\xb2\xf0u\x8bE5\xc0\xad\xc8\x13x\xad\x95/\xc0A\xf2\xc74\xcd\xa74\xc0R\xa7\xefi\xe8.3\xc0\x19l-0l\x0f5\xc0m\xef\x85D\x93\t4\xc0\xe2\x80\x99M\x14\xb82\xc0\xb8).\xf5\x15\x144\xc0\\\x81g\xae\xea24\xc0f\x07\x07M| 2\xc0\xf8k;\xab\xedM4\xc0\x86}\xf2\xde\x1a\xa14\xc0\xbf\xea\x12\xff\x9b62\xc0\x16l^P\xc8\x060\xc0\xfb\xd1\xddt\xb4\x084\xc0\x11\x98q\xd4\xd9\x0e4\xc0\xbbP4C0\x0f0\xc0RQ\nd\xcb\xf41\xc0\'\x1f&<\xfc\x030\xc0\xf4v\xb2:\xbd\xa83\xc0i\xe9\xbbS\x1d\x124\xc0|H\t\xa7\xfe\xef0\xc0O\xc8\xa7\xf0\xd8\x165\xc0\t\x9c\x9e=\x8a\xff1\xc0P%"-\xc1\xfc/\xc0\x19\x04I\xb6\xf5\xf20\xc0\x19a\x98ND\t5\xc0\xf1\xb5R\xe7\xf5\xe51\xc0\t\x9e\xf1\xbe\x98\xc45\xc0\x82DW\xe6_%0\xc0\xa8\x17\xe8\xbb{\xfa4\xc0\xfe\x93\xae\x88`\x025\xc0\x86\x18\xdbw~\xd31\xc0K\xc6r\x19\xcd\xb01\xc0\x12\xe1=\xf7x\xe3/\xc0\x8f\x0fn\xee_A.\xc0K\x02A\xd1\xca\xb61\xc02\xa4\x1a\x80\xc5e5\xc0\xc3Y\xe4\x9c\x86\xf74\xc0\xf1\xf6\x06\xc9M14\xc0\x15\xc9K\xb9=\xc11\xc0\xcf\xf2xh\x97\xfb2\xc0x{\x15\xbf\x12\x8c1\xc0\xcf\xe68\xa1\xde\x8c*\xc0\xe1&O\x81S\xf04\xc0(\x82\x9cZ\x0b?3\xc0\xaeq\xda\xd2z\xe84\xc0\x92\x8d\r\xb9\xc2\xde3\xc0o)\xd4d\xd4M4\xc0#\xcfiY\x06\xf14\xc0Y\x82\xf5\xa8\xe2\xcd2\xc0"\xaaH*.;0\xc09\xcd\xbd~?\xb6/\xc0\xfcC\x0f\xdf"40\xc0\xcf\x995\x83n\xf20\xc0\\\xab\xcbH\xac\xdd/\xc0\xd9\xba\x07\xa4\xbe\x823\xc03]\xd5\x1d\x99D/\xc0\xa3\xb9\xfd\x04\x93\x822\xc0\xc6,Yp\x04k2\xc0Z?^F\x01\x80/\xc0\xe9\x8d-\xb8\xd7R/\xc0\xf0=\xa9NSB3\xc0\xe1\xa5eSY\xa73\xc0\x0c\xef\xc2NtV0\xc0&\xeb\xfdC\x02{.\xc0F\xcd\x9c\xce\x07\xd6-\xc0\x86\xc7\x91\xbaj:.\xc0\x06z\xdeM\\U2\xc0\r\xcd\xd8\x9e7\xee0\xc0fN\x15k3\xad3\xc0\x80Q\xc9\x9b8p7\xc0\xc2F\x15J\xf4-5\xc0\xc4\xba\xc6\xe4L\x124\xc0\xfb\x96uQ\x95j5\xc0\xdd\x1cbRHa4\xc0\x99\x9a\xe7\xcc>\xa73\xc0\x90\x83\xa1\x99\xb8\xd32\xc0G\xae\xe7\x11\x08-*\xc0\n\xe0e\xae,\xe1-\xc0\xd5kZ|\r\x834\xc0\xa4\xb4\xa3\xc8l!4\xc0\xe1\xe8\x86/\x83\xdd/\xc04~-\xd2b\x194\xc0\xe9U\xba\xb4\x88X4\xc0\xe4\x9d#\x12\x8ag3\xc0\xb9\xa1\xfb\xf8\xc5\xa66\xc0\xea\\y\xc2\xf5z3\xc0\xa8"\xc9}\xaa\x184\xc0\xec\xc5\xa5\xb3\xfb64\xc0\xc3\xb2\xf8\xccnW4\xc0\x06\xd8"\x85\xd0\xfd6\xc0 \xab\xc2\xf4\x89\x1c2\xc0\x1a.\xed,?e2\xc0u\xca\xe8\xf6E\xaf3\xc0\xca\x8a}\x16\xf8\xb25\xc0l\x9d l\xb6\x1f-\xc0c\xba9\xc8\xf0\x9a3\xc0\xd2Uh\x8a\x95C0\xc0\xd5b\xb2?"\x104\xc0\xd8<\xab\xc9\xaa\xf12\xc0U\xab\xcdV\xf2 3\xc0p\xc3\xd9\xb63C3\xc0\xf9\xba\xa7C\x9bj6\xc0Z\xa4\xae\x99o\x056\xc0\x94\x01\x93\x97\xd1\xe12\xc0jh\xf8\x84k>2\xc0\x16\'\x80\x99+n3\xc0\xf5\xb3H`\xfd\x030\xc0@\xe6\x86\xd9c\x822\xc0\x85\xeb\xd4\xc2\x15\xf7/\xc0\xc4\xbc\xdf\x04\x90\xcb4\xc0\xdb\x07w\xf6\xc2\x1f2\xc0\xe5\xbd\xdf\xee\xee\x813\xc0\xdd#\xdb%\xfe\x030\xc0\x0erK\xceq\xe42\xc0\r\x1dG\xb3KI3\xc0Z\xa1\xa8\xc7$\x934\xc0\x04\xf9Y\xf7\x9b\xd76\xc0c\x16\xf8p\xdd\x873\xc0\x1fL6\xf9~\xe64\xc05\xca\xac\xcdI\xca/\xc07\xed\rG\xc8\xaf4\xc0\xd9\xadr\xba\xdd\x8d5\xc0\x06L\xad\x98D/2\xc0\x12\x14\x9a:\xc4\x8b5\xc0\xd1\xc5\xed\xf3^\xa64\xc0\xbeh\x95\xa7\xf0\x0e4\xc0w\xc1-\xaf1\x8b5\xc0:\xc9\x19 \xc0\xaf1\xc0&\xf1\xa3Z\xdd\x954\xc0\x10\xf0\x87\x1d(v3\xc0\x89\xc1\xbc\xf5=H5\xc0\x99\xe4<\xa1\xbcO6\xc0F\x94\\\x86\xf6\xdf0\xc0\x93\xb6\x08H\x9f70\xc0\xa1\xd0\xda\xca\x1d&0\xc0\x0e\xf6d\xcc5\x0c4\xc0\xe9Y\xe5\x17\x0f91\xc0j\xc5X\x0fL\xb82\xc0\xcd:\\Q\x1ad4\xc0\x16\x8b\x02\xc5\xec\x8f3\xc0!\x94\x87\xd7\xc7\x060\xc0\x1b8T\x81\xc8R2\xc0V^\xf0\xd2x\xb16\xc0\x0f\x1d\x92ek\x111\xc0\xe1QZt\xe4\x145\xc0ApC\x90\xfe\xf63\xc0*\x11T%\xf5\r/\xc0\xe7\xc4\x049\x04%6\xc0\x96\xc7\x1eh\x8a]4\xc0\xe1\xa4cs*\xa94\xc06Z\x12\xe9E\x0c2\xc0\x03\xc2\x10\x87|l4\xc0\xfcI\x94b\xe0\x965\xc0s\xed\xf0\x03\x89.2\xc0\xfe7K\xe8!H2\xc0n\xda\xafn](2\xc0\x98\n\x19\xa6Pf5\xc0U\xce\x80l\xac~3\xc0)A\xe3\x9b:\xe12\xc0"\xf53\x16\xab>3\xc0|\x14\xad\xa3f\x174\xc0\xecSI\x1b\x8bC5\xc0\xb7\xd9E\xf7\x1d[3\xc0\x80E\xfe\xafM\xa81\xc0h\x81\xbe\xe5\xffB2\xc0\x94\xeb\x01n\x17\x196\xc0p4\xa0\x82\x1cv3\xc0\xb4&\xc0\xe9\x02\xa02\xc0\xecx\x9b\xf3\x9800\xc0\x93$\xf6\xa5\xf0\xe51\xc0\xde\xdc\xe7\xc1\x0f\x0e6\xc0\xf3\xaa\x1f)\xc1e1\xc0I\x84b\xabh83\xc0\xf9\xd7&h*K5\xc0i\\\xcc*>`3\xc0R/OL\x93\xf72\xc0!\x19[\x95\xd4\xcc5\xc0kf\xbc\x96\xe0m1\xc0\xd5\xa0\x1a\x9a\x83\xe24\xc0n\x90\xb2\x93<I3\xc0\x99\x97%){\x833\xc0\xe1j\xae\x14\xa3\xf73\xc0\x16\x8d\xbf;\x87/4\xc0\xa5\x04\xa4\xfd\x1a\xe6.\xc0ym\\2\'\xff4\xc0\xc3\xdc\xa4\xe6[l2\xc0\xac\xedE\\`\xe23\xc0\x0e\xdfEZ\xb8C4\xc03\xcb\xb0z\xd7\xcf3\xc0nO\x9c)RY3\xc0\xc0\x9b-\xd6\x8e\x004\xc0\xc1\x02\xac\xe8\x1a\xa2.\xc0t\xea\xd5p\x15\x8f5\xc0yt\x91\xf87{4\xc0!\x8a\xd6#~Q2\xc0\xc6\x9e3=\xa1\x925\xc0\x033\xc3\x04\xbc\x965\xc08\x98j\xce\xbe\x1c5\xc0\x18 j\x83\xde\x1c1\xc0f\xf5\xb8d\xfe\x053\xc0U\xd0V\xa8\xce\xd84\xc0\xe10\x19#\xc4\xbc2\xc0H\xcbW\xa4ir2\xc0\x8d/\xce\xbab&3\xc0\x13\x9d\x1f}\x7f\x016\xc0P\xe4\xe0D\x99\xff5\xc0b\xf9\xa9\x025\x0e/\xc0\xbf\x92\xe4te\x183\xc0\xd3\xa2\x0f<\xe9\xc52\xc0\xc2\x18\x8b\xff\xe7\xbe3\xc0\xe8\xc2\xdd=\xef\'3\xc0\x91pve\xdc82\xc0\x8ap\xb2<\xbf\xd22\xc0\x92\xfdc\x0f\xfas/\xc0\xd6(v\x84\xfbS0\xc0\xe0\x96f\x86\xfe\x9f2\xc0\xa6\xe78q\x07V/\xc0\xf2\x01\xf3vP*0\xc0\xb6Y\x15\xccfO3\xc0\xe1]X\xe6\xe7Y1\xc0K\xf5-\x06"[4\xc0h`v\xda\xd7J4\xc0\xb3\x87+4W\x9f3\xc0UL\xc6\xbfht5\xc0\xd0\xe9\x94\xfbb\xfa4\xc0\xda6\xd2me\x043\xc09*\xba1^8/\xc0e3X2\xd5o2\xc0\xef\xa9\x9e\xd6\x13\x182\xc0\x9a\xb1\x0f@\xe0M3\xc03\x00J(\x83\xe65\xc0\x13\x90y\xb2i 3\xc0q\xe8\x07\xb4\xab\n3\xc0~\xbe\xc2 \xdec1\xc0\xd7\x83\xbf\xfc\n\xe65\xc0\xcb\xabe\xc2\xe2U3\xc0\xf3\xb4\xd6\xaf\xbb\'6\xc0\x860\xac\xf0\xd7\x102\xc0g}s\x98\xdf\x1f1\xc0\xd3^*O\x83}2\xc0wGv\xa7\x04\xce4\xc0\xa9\x81\x82\xbf\xd4\r3\xc0,e\n\xeb-\xc2/\xc0x\xea\x99S[\xc54\xc0\xc1\xc7\xd5\xf3\xf2\xf02\xc0\xca\x1f\xd8D1]6\xc0p\xfc\x06\x96u\xc8.\xc0\xb0\xcd\xc9\x98@.3\xc0\xe8\x87;\xad\xfe\xd62\xc0\xd9\x9d\xbc\xc0$:1\xc0\x93\x89!\xe1\x8d\xe03\xc0\x7f\x91\xa8ss\x0c3\xc0\xbd\xa8\x19\xba\x13\t5\xc0\xabU\xd4\x82\xd3T/\xc0\x18B\x01%\x0f\x9f/\xc0\xe2\xca\x95K\x15|3\xc0\x9f_\xc9\x06,\x194\xc0X\r\x9d{(\xee5\xc0\xad\xf3\xbf\x9do\x143\xc0L4\xb4\x050\x914\xc0!\xe7\xec]d\xca4\xc0\x95=j\xbf"\x034\xc0\xb2\xb0\x00>y\xf50\xc0\xd3$\xf3\x00>-4\xc0gk\xbe\xc1\xe9"2\xc0H\xd3\xbf;d-2\xc0\x05\xb8\xf2\x9b7\xa53\xc0\xff<\xde1Nv5\xc0\xe2\xafUq<R4\xc0c&"\xb0[Z/\xc0-\xfcj\xf0\x98\xea0\xc01d\x98\xb7\xf9,1\xc0\xbd\xfa\x0e\x89\xf6,6\xc0Y)\xeeO\xc9\x066\xc0e+\xf3@/y4\xc0\xb8\xcb%08`5\xc0{\x9dp^u\x175\xc0Z\x9ec-\x01\xf74\xc0/\xae\xfe\x88\x92\x913\xc0\x1b\xd6a\xb7\xccF6\xc0\xbb\xf9\x9c\x9a\'\xcf4\xc0\x1a\x08\x8d\xe9\xed\x0e1\xc0}\xffFL&\xe55\xc0/+\xc9@\xf9\x164\xc0oNA\xf4W\r5\xc0N\xef\xf5\xd5B\x1a4\xc0\x87z\x08\x8b\xcc\xb70\xc01x5\xaa\xa5x.\xc0\x1c\xdc\xa1W\x16E6\xc0\x96\xeem\xc2*\xcf4\xc0=,\xcb\xcd\xa965\xc0k\x94]C\xdc\x8a4\xc0B\xb9\xa3ty&5\xc0\xdf\xf21\x84`\x10-\xc0BrD\x0bd\x844\xc0-g\xfd4}\x0f2\xc0@\xf3Y@>\x933\xc0\x11\x08^\xc2m%4\xc0\xd1)\x15 \xdb\xc22\xc0\xfa\x08\xd7R\xe2\x0b3\xc0\xb9P\t\xa5Cz4\xc0\x1f\xb6\xb8?\x07\x902\xc0\x82R\x0c\xbf$\x144\xc0\xbf\xa0\x02\xf2c\x892\xc0,\xae\x8f\xa6\x90\xad0\xc0\xec%;\xfd\xfa\xe15\xc0\xffT\x92\x8bnP7\xc0\xde\xf0\xab\x83\x16\x032\xc0L\xd9\x8er\x0fC6\xc0\xa84\x06s\xf7\x075\xc0\'\x93\xe8\xb1\xfa\x870\xc0\xca\x95\xb6B;\x904\xc0\x80f\xba\xce\xc6Z+\xc0\xa3\xe8j1\xa2o6\xc0\x17M\x0f=g\xb71\xc0\x04\xb5\xa9\xe3\xa0\xd94\xc0\xc4}"c\x9dQ+\xc0)T\xdcS}\xe83\xc0Y\x00\xe2\xd0\xa8\xb82\xc0\x94\xecH$}\xb02\xc0D\xdb\x9d\x8f\xe9\r3\xc0\x84\xbc\x8f\xd3\xd9P3\xc0\xacWz\xbf\xf2\x8a0\xc0\xb1\xc1Z\xa9\xee\xdb4\xc0+O$UJ\xf9.\xc0\x13\x1b.\xa1g\x003\xc0E<L\xf4\x8f\t5\xc0\x85ES\xa9>\x834\xc0y\x97\xb4l\xc5\x953\xc0\xbfIol837\xc0H\xf4\xd2\xd2\xba\xf31\xc0s\xb6\xb5\x0cm\xca-\xc0g\x98w}ZQ7\xc0\xde\xe2\xe7\xff\xcb\xd56\xc0Z\x89\x83\xfbO56\xc0\xf9\xe4\xb5\x11|c4\xc0Ef\xa7\x05\xf3\x132\xc0\xa2\xb4\xd8\'C\xdb5\xc0Y\xe5;\xd4pg3\xc0\xf0\x05\xfd\xabvS2\xc0y\x17\x96\xbf\x1c\x032\xc0\xe8\x1a)\x05\x18\xba5\xc0\xabj\xe5\xe8\xe9w5\xc0\x9c\x1c8L\xfa\x03/\xc08\xf5\x00r5i4\xc0X\xe3\xfd\xf9\xb5\xb24\xc0\xcc\x90\xb4\xe3\xde4-\xc0Dr\x82 \x90\xb22\xc0\x84v\x81i\xfa\xca)\xc0-p6\xff-10\xc0\xe6\xda\xea\x93\x87\xdc2\xc0\x04W\x1b%\x90\xd15\xc0\xf4N6N\x96\xec4\xc0\x08\xd8\x9c\xe0\x98x,\xc0PW\x83L&\xc02\xc0\x14\x86Q\x15\x99j2\xc0>\x026\xeb\x86\xda3\xc0\xd8S\x96#M\x8c2\xc0\x99\xa9tY\x95B4\xc0`V\xe0\xa7mC4\xc0\xc3f!\xb8\xb4\xb36\xc0\x15jP\xa3X\x8f/\xc0\xe8i\xca\xa3u</\xc0g\xfb\xd7\xa4\xcb\x062\xc0\xc1\x1dErO\x8c2\xc0\xae\xf4\x0e%G]/\xc0F\xc2\xe7!/\xe6/\xc09/Y\x08\x7f82\xc0O#OL\xf9\x8f3\xc0\x9fT\x05\xed\xf6\xd83\xc0Z\xad\xa1\x14d33\xc0\xc9.M)\x15\xb60\xc0\xaf\xd9\x00K\x93a4\xc03\x07\x83Z\xd8!3\xc0+(\xc9\xa8\xf3V1\xc0\xa4t\xad\xc3\x8f\x104\xc0\xed+\\#Uz6\xc0d\xe9\x18\t\x86\xe44\xc0qD\xdd\xaa\xa5C4\xc0\xe2{{\xa9\x1c\xce3\xc0@\x8c\xee\x87\xbe\xa01\xc0\xcb\xbcD\xee\xd2\xd7-\xc0lD\xe5\xda\x8b\x873\xc0\x9b0\xbc\x133\x174\xc0\x89\xee\x84y\xa0\x9b4\xc0\xbd\xb7\x17\xcb\x0c\x953\xc0\xc8\xf3\x8a\x1a\'\xf24\xc0\x94yx`J\xab1\xc0\xe98{K\xbc\\4\xc0\n\xfdD_R\x0c1\xc0*@\xa6\xac9Y1\xc0\xea5\xf0\xbe\x18-5\xc0\xb8\xd3h\xb0+:4\xc0\xa2\n\xd3\xea=\x93.\xc0\x0f\xaa\n\x90\xb5\xba3\xc0\xe4\x96\x8fP\xf0\x9b.\xc0\x1f+\xcc\x01C%/\xc0\x9cu\x9e\x11\xe6H2\xc0by\xc1\x9d"A3\xc0\xd6q\xdd\xc7\xa8\xe71\xc0Im\xce\xb5\x94g2\xc0\xed\xd0j\xff\x18b4\xc0\x9b\x12\xc2\x8a;]2\xc0\xbf`\xbfLi\xbd2\xc0\xc351\xd3R\x163\xc0*\x9a\xe5\')\x9e4\xc0\xe2\xb7!nB\xfd0\xc0\x1c\xd1,\x9e\xd5\xa63\xc0\x9ck\x80\xc9T\xa0*\xc0\xb0\x0e\x11\xceA!1\xc0\x82\xd3UKZ\x972\xc0\x143\x00\x1f\xae\x07/\xc0q=.\x92Md2\xc0E\xdbJ\xc9\xb6Z4\xc0\x0b\xe2*S\x19\t4\xc0\x84\x1f\n4a\xd3,\xc0\x95|\x16.\xd2\x146\xc0\x97\x05\xf8\x8a\x8e\x9d1\xc03g\xb8\xcceD5\xc0 \xe6\xb1KR65\xc0\x0f\xf36\x83\x05\x8b5\xc0\x846&\xd7\xbao3\xc0\x88\xcddl\x96\x864\xc0X;\xa3\xb2\xd0\x176\xc0\xa4\\\xc9&[21\xc0\xf5\xe3\x8e<7w1\xc0\xe1I\xe7\x89\xf6\xf95\xc0\x8bI\x9e\xcc\xeeF3\xc0*w6\x0e\x9bU0\xc0\xa2\xb5u\xae\xdc\x065\xc0U^\xc6\xe8\x91\x9c4\xc0(\tR&\xab\xc81\xc0!Y\xed?\x89\xd96\xc0\x9ctVzW\xe42\xc0\x07a;\xfc\x0132\xc0;H\x1e\xe8T}4\xc0\x83D\xd2\xe7\x98\x896\xc0^\x81W\xbe=\x8c3\xc0\xe2\x1b\x86\xba\xd6\xd72\xc0\x13$\xee\x8e\xadt5\xc0\xb1\xf5\x1d\x860\xc86\xc0\x8c\xeb\xc08\x0f\xfd.\xc0K\xa9\xdcB\xd3\xa41\xc0=\x9a\xd7N\xe0\xc33\xc0pn{\xa2(\x1f4\xc0\xa9=\x07\x93\x91c1\xc0\x87\x1bcr\xde\xd03\xc0\x89\x08\xe7\xaf\xe4\x7f2\xc0Qj5\xa2\xd2h4\xc0QS\xf0\x83\xa2\xdb1\xc0\xd2F5e\xd6U5\xc0y\xc9\xd0\x9d}=6\xc05\x85E6\xc0\xab0\xc0\x1b\xe2\x8b_`\xed5\xc0\xcd\xd9\x14\x13\xb08/\xc0\xeb\x83\xb5?p\xeb0\xc0p&b\xc6\xff\xdb4\xc0\xef+dg0\x841\xc0V\x8a#\xefnh2\xc0\x05\x01#\xdfw\xbc3\xc0C\x0eyo\xbc\xfc/\xc0I\xa8;0\x9d\xed1\xc0\xc8\xbdp\xd33t6\xc0\xc6&\xed^\x96\xf31\xc0\x9bo\xbbN)\xc90\xc0F\xdd\xef\xa8Y0/\xc0\x8dF\xd9\x8dud3\xc0\x97\x00\xfbR^\x84/\xc0\xe4\xcc\xd2O0}1\xc0 \xa7\x86W\xfcb3\xc0\xa6\xf8Rn\x8d\x1d5\xc0\xb3\x0e\xdf|gD4\xc00\xcfR\x1b\xae\xac5\xc0S\xb1\xf2\x8f\x11P3\xc0\xa6:\x06\x1c\x0e<5\xc0\xc9\xbd\xa6U\xd6\xbd5\xc0a\x12\x96g\x0361\xc0q\xf9\xdb\x97\x19\xc23\xc0\x88\xaf\xa0\xe4\xd9\x7f4\xc0\'\xc1y\x1a\x88i2\xc0l.\xf1{\xe5%6\xc0y\x85\xa2c\xf8\xeb1\xc0\x86\x08~\x19W\x154\xc0\x19\xf4\x15\xbf\xfa\x077\xc0\xd0\x0c\xcd\xc7\x89R2\xc0G\xf7z%\x08`1\xc0c\xe9)\xa9\x95&3\xc0\x98\xc7^\xa9*#5\xc0\x9a\xc9]\xd1\xe9(2\xc0\xafC\x86\xfc\xb6\xa31\xc0bJqN\xc1\xa33\xc0\xfb\xb6\r\x96\x94\n/\xc0^B\xfa\xfd*#7\xc0s4\xea\xf4\x13\xd1.\xc0\x8a\xc9\xbb\x11\x9f\xf75\xc0\xff\x84f\x8bU\xde1\xc0w\x12^0W\xb42\xc0\xac\xb6e\xa4\x94\x863\xc0\xd6\xa5\x97\xe0_\xd0.\xc0\x9f\xa5\xdf\xeb\xe5Y3\xc0\x8d\xe3X9L\x8e1\xc0L>\x08\xb7\xc3\xea4\xc0,\x0e\xf8x\xa0g3\xc0x\x03\xaa b\xe13\xc0\xf8\xe7s\x01>\xbd2\xc0\x9fh\x92\xb5\x86x.\xc0\n\xbax\x9eVx1\xc03\xa1\x87\xea\n?0\xc0\xfeH\x86K\x10\x8f4\xc0\xb5\xbec\xdcI\xc45\xc0\xe4G\xf95\x91G-\xc0\x08\xf5\x07MpH1\xc0Z\xa9b\x1cS\xf16\xc0T\xdd\xc9\xee6\xff2\xc0\xc0\x8a{6\x02I5\xc0uT\x1a\xeai\x10/\xc0\xee\xd7\xaf&-\xec5\xc0\xf2\xbb\x88<\xf3:2\xc0\xf7e\xf2F\x99\xe0-\xc0\xae\x0b\xd3|\x0ba4\xc08*_\x93\x8bG.\xc0W\x11\x7f\xc4k\x851\xc0\xb0\x9e<1\xee}1\xc0i=;\xd27\xdd.\xc0\xf1\x19rQ\x1f[2\xc0\x97\x15\xf224\x082\xc0\x8e\xee\xc35\xce\x945\xc0h\x03\xea\xb3\x1c,5\xc0\x14\xfc\xcbj\xf0\xb06\xc0d\xfe\x850\x87x4\xc0tfi\x03\xfd\x9e3\xc0\xdb\\\xa29\x1e\x16/\xc0~\xc4\xe2\x17I\xe75\xc0\xcf+\x86\xfb]\x173\xc0y:\xd5\xcc\xfb\x124\xc0yW\xdfA\xa5"3\xc0To\x89M\xbd\x7f-\xc0\xabT\xd4O{\xc94\xc0\xf0\xc5\xe8LB\xa10\xc0\xe0\x0bY\xf1f\xa0,\xc0\x01\x16\xc6\x17&./\xc0\xbd\x91\xb5-\xab\x95/\xc0\\\x08\xe49\xdf\x07.\xc0\xc29r*V\x151\xc0\x11+3\xfd\xc4\xc40\xc0\x0c\xa0a>\n\xae4\xc0Q\xa1\xf9,\x81)/\xc0\xcf\x8e\t\xb21`4\xc0'
p16
tp17
bg3
(g4
(I0
tp18
g6
tp19
Rp20
(I1
(I16214
tp21
g13
I00
[truncated: 998,782 more chars]
