# Supplementary material for: Sea ice drift data for Fram Strait derived from a feature-tracking algorithm applied on Sentinel-1 SAR imagery
Source: Data Brief. 2018 Apr 19;18:1410–5. doi: 10.1016/j.dib.2018.04.034 (PMC5999601; doi:10.1016/j.dib.2018.04.034)
Supplement: Supplementary file 2 — Supplementary material [file mmc2.zip › fs_s1a_data/HH_filter200vec/FramStrait_HH_20141116T074427_20141118T072849.dat]

(lp0
S'S1A_EW_GRDM_1SDH_20141116T074427_20141116T074527_003304_003D3F_4FD0.zip'
p1
aS'S1A_EW_GRDM_1SDH_20141118T072849_20141118T072949_003333_003DD1_9146.zip'
p2
a(cnumpy.core.multiarray
_reconstruct
p3
(cnumpy
ndarray
p4
(I0
tp5
S'b'
p6
tp7
Rp8
(I1
(I241
tp9
cnumpy
dtype
p10
(S'f8'
p11
I0
I1
tp12
Rp13
(I3
S'<'
p14
NNNI-1
I-1
I0
tp15
bI00
S'\xaa\x9bE\xe0B\xa8\xe6?\x11\xe7\xf0\x19\xea\x11\x02\xc0G{\xd7\xf0\x9d\x86\x05\xc0\xa5V3\x96u\xdf\xe4\xbf\xbf\xf5\xfc\x98{\x97\xe1\xbfR\x84\x8a\\jo\xfb\xbf\xc9\xb6\xda\x94X\xf9\xba\xbf8\x02\xad\x9fG\x98\xe4\xbfOV\xd0\xda})\xee\xbfv\x07\x9c\xadHD\xef?\x94\x99&\xce}}\x14\xc0o\x0b\xbe\x99\xaf\xc5\x01@\xc13\xbcO\x1a\xf3\xe7\xbf\xb5\x11\x16\xd1\xa7\xa7\xe6\xbf\xb8\xf9w\xc9u:\x19\xc0\x8c\xf6I\t\xd2\x89\xf0?W\x0bU\xbf\xe5\x0b\x1c\xc0\xf7@\xce&8\xb3\x12\xc0q\x85\xda\x1b\xb7\x9c\x02\xc0\xf7\xe3\xac&#\x1c\xd7?=\xc9\xf8B\xb8\x16\xf5\xbf\xab1c\x1cF\xd3\xf0?\xf0t\x9f\x9c1n\x15\xc0h\xa2\xed?hL\x15\xc0\xa7\xc2S\xa3\x06\xdd\xf1\xbf5\xf3\x98\x06\xdf\r\x08\xc0\xbc\xb8yl\xef\x10\x13\xc0\x01\x12\x08P\xbd\xa3\t@\xcf\x06-\xa8\x9c\x8c\xe4\xbf\xa4pGw\x82\x9d\x18@\x02=\xc49\xb2\xb2\xe9\xbf\x85\xbb\xf5*\xf74\x16\xc0o.\x13\xfd\xf8\x9f\xb5\xbf\x86\xba\xdb\xcd?\x15\xc5\xbf\xc2`q\x11w\x86\xfe\xbf\xad#&\xb8!d\x14\xc0|\xa2\xabRfB\xea\xbf\x9d\x95\xa5[\x9e\x13\x14\xc0\x16\xb6\xe0\x8d\xfa\xe0\xe5\xbfH\x064\xa6\x07\xc1\r\xc0\x0b\xd7\xe3x{\x17\x14\xc0Drt\x8elC\xeb?\xeb\xee\xbb\x864D\xef?0\x8b\xd9\xd6\x9d\xb5\x0f\xc0\xf3\'\x14\x0c\xb4\xaa\x15\xc0\x89\x0847|\xfe\x17\xc0,?\xde\xc5{U\x18\xc0~\x95b\xe3j)\xf4?w\x0b\x10\r\x1f\x14\x1b\xc0\x1fV\x9ai\x00\xf9\x17\xc0pB\xb2\xbbK\xe6\xd8?\xb3\x10\xdc\xd5\xea\xa7\x13\xc0[\x1bi\x9a\xa72\x16\xc0\x9a\x04\xd1h\xe9\xd4\x12\xc0`&Y?\xbf\x0f\x08\xc0\x1a\xf7\x13"\x03\xe8\x07\xc0%\xe6\xe5\xdf\x96Z\x10\xc0J`u\x00\xc4w\xf1\xbf_\xfe\xf0\x91d\x1b\x18\xc0\x92\xeay\x81\xaa\xdc\x08\xc0\x1c\x91i\x9e\x18N\x15\xc0\xe0\xf3\xc7_\x9fV\xf1?\xc3;\x8d?\xc0\xd5\xf0?A\t1\x0c\xa1^\x14\xc0\x1d@\xf36=+\x1b\xc0\xc9u|7\x88\xf3\xf8\xbf?\xd6\xf9\x8fdD\x14\xc0\x8a\xdb\xfe\xeb\xfb\xf3\xb6\xbf?\x02L\x0c\xd8{\x14\xc0\xf4\xff\x14\xeb_o\xd7?\xb8\xb8A\xaf\x19x\x14\xc06\xa2)\xee\xc8\xf9\x11\xc0\x8f\x1a\xf4\xf97\xda\xd6?\xed\xdc\xc9\x00\xb3\xc8\xb4?\xab\x8fp\x16\xdcd\xe4\xbf\xc6\xe9<\xa8\xf4s\x05\xc0w\x99Px\xb7\x0b\xef\xbf$q\x19\x92u\xcc\x14\xc0+\x1bT\xf5\xba\x81\x05\xc0\x0b#E\x1b;\xe7\xfb\xbfo&\x87\x80md\xfb\xbf^\xdd\xfe\ru\xc5\xdb\xbf,$\x83\x98\xedU\x18\xc0F\xbd\xd4K\xd1^\x18\xc0B\xd2\x1e\x8c\xf2\xbb\xf0\xbf\x80\x91\xe9\xb0@\xad\xf2\xbf\x9a\xa0g|D\x80\xf1\xbfL{\x92lTy\x10\xc0E-\xca_\xec\xbe\r\xc0\x98\xcf\xa2K?\xee\x13\xc0\\\x01\xa0\x99\x16\xde\xe0?\xac\xe3e\x18Yz\x1b\xc0\x90\x81\xa2X\xb8\xb5\x12\xc0\x91\xde}#\x82\x9a\xf4\xbf\xab\x0e\xb5\xc19u\x15\xc0rE\x96:*O\xfc\xbf\xc9\xc6\xd2t\x84\xa0\xe9\xbfy)\x8d#\x1d2\xec?\xf2d\xe0\xc0\xc3\x14\xbb?\x0e`\x01BI\x1d\xbe\xbf\x8d\x94\xcav\xd7$\xef\xbf\x96\xb6\x08\x1d.K\xe4\xbf \xf0\xf8Y\ru\n\xc083J\xe7H\x16\x0b\xc0\x84\x93$\xdc\x8fx\xf1?\xd9`0\x85\xb0c\x14\xc0\xba\xe4\x0b\xd5g\x80\xe9\xbf`?hH\xe9F\x13\xc0\x96{\x0e\xc4\x0e\xb0\x01@@\x9f\x86[\xf4P\xef\xbf"\xaf\x9c\xab\xd3L\xf7\xbf\xac\xc6\x81\xa0\xd9\xb8\x03\xc0\x0bZ\xec\xd2H\xd5\xf9\xbf\xc1\x06\xb0\xba\xcep\xf4\xbf\x98\x15\x17\x12\xd0\x05\xfb\xbf2\xd9Ox\xab\xf5\x19\xc0\x8f\xd9\xaa\xbfw\x9d\x19\xc0\xe5K\x87\xe3l-\xe9\xbfC\xdf\xba\xdf\xcd\xe0\xf0?y\xaeC\x94w\x0e\xb8\xbf\xc8_\xc3\x82\xa8\xb0\x14\xc0\xeb\x8b\x9f\xe9x\xbb\xf9\xbf\tB\xc5\xddN\x98\xf4\xbfX\xba\xad\xad\x1f\xdd\xe7\xbf\xce\x9d=qE[\xbf\xbf99\x107W\x07\x11\xc0|\x07\xdc\x93\x94\xeb\xc7\xbf\xb2\x8c:\xb4B\x89\x15\xc0\xdaq\x04\xbd\xce{\xf4\xbf\x9c\x1a7+\xa1z\x1b\xc0U\x00\xfa\xc1\x15\xa0\x00\xc0\xb3\x07o\\{\xbf\xb8\xbf\xd2\x14\xbf\xce\x01\x82\n\xc0\xa2n\x11K-T\xf1?\x98\x0e&\xc6\xb6<\x11\xc03\xe3\xb2\xfezs\xfb?:N\xe2`\x9bn\xf1?%\xe9\x01xI]\x14\xc0b\x80V\x06p\x9a\xe5\xbf\x88 \xe6\xd9\x9e\x94\x19\xc0\xd4\xa7\xaa\xb4\x92\x97\n\xc0\x9d\xb1\x0f\xf9[\xfa\x11\xc0\xc6\x9b\x8c\xc3\xa6\x9d\x0c\xc0\xff\x07e\xceiZ\xe7\xbf]\xa20\xb9\xb7\xc6\x0c\xc0UB\x7f8|\xe6\xd9?:5\x7f\xedP{\x14\xc07-\xa7-\x1fz\x17\xc0""a\x9c\x058\x05\xc0\xcf\x8f\x8e\xbb\x0c`\x07\xc0C\x96Q^HE\x02@\xde\x0fS{dh\xfa\xbf{8X$q\xbc\x19\xc0\x02{\xe4\xedB=\n\xc0x\x91\xc7k\xe4I\x12\xc0\xf5\xdf\xfaG\n\xef\x11\xc0=Z\x0cbN\xed\xd2\xbf\xb4a\xe9FV\x98\t\xc0\x91\x1a\x8bV\xc5u\xba\xbf\x15\xc7k\x10\xec\xe3\xf4?\x07\x03\x04E\xa1>\x1c\xc0\xab\xd1US\x16w\xf4?n\xe8\x97\xed?\xa1\x13\xc0\x84:\xda\xec~\x13\xec?\x9e\xd0\xc8S\x00\xfb\x02\xc0\xb4\x94\x95\\[\xc1\x12\xc0\x03Izi\x97\xde\t\xc08\t\x98\xa9\x8eg\xf4\xbfb\xf3\x8dD\xd2Y\xf1?\x1d\xdei=zw\x15\xc0\xd2\xb5I\xcd\xd7\xd8\xff?\xe3\x1f\x99A\x1f\xd0\xea?\'\x13\x13"\x83$\x1a\xc0-\x91\x06\xed\xf9\x9e\x12\xc0\xb3\tA%_\xb6\x13\xc0\xf9\x04\xfb\\\xa5\x82\x08\xc0\x85\xf1\xef\x89\xefZ\x19\xc0skK\xb3\xaa\xb4\xe3\xbfse\xef\xb1\xaa\x90\x19\xc0Tms\x16\xd4\xfb\x14\xc0K\x1dL\xdcXG\xe5\xbfI\x0b\xa2\xd1&\xd9\xe3\xbf\xfb\x99\x05(\x05\xdd\xf9\xbf]\x81\xaa\x05L?\x18\xc0\xf8\x0f\xe5\xdaM\xa7\xe5\xbf\x19\xde\xc0\xe8\x88\xe1\xd6?\xe7{d\xce\xb7\x8d\xe8\xbfF\x86\xaap $\xda?]aQ\x93\x81\xf7\xeb?>\x89\x8c Y\x95\xf1?\xb9\xb0\x19\xf1TK\x12\xc0p\xde\xffn\x9e\x02\x12\xc0DM\x1bhk\xc7\x12\xc0\xe17\x08\xe0\x82\xe2\x18\xc0\xf5cd\xa4{\x99\n\xc0\xb4s>\xe3"{\x17\xc0\xbf\xaf\x9d\t\x97\x96\t\xc0]P\x0b\r5\xcf\xe7\xbf\x19\xa2\xd1\xe0h\xcc\x15\xc0\x0f\x95\x16\n\xab\xfe\xea?\x81\xbdT\x8e\x9ax\x05\xc0\x06\xc3\xe61\xd4{\n\xc0*{\x1a5N\xa0\x13\xc0R\x8f\xcf\xa9\xcah\xd7\xbf\xb8\x8a\xf6\x8f\xe9\x89\t\xc0\xc6\xf8\xcd\x16\xed\x9a\x18\xc0&\x1f\xcd\xecs|\xf1?\x89\xa1\xed\x88\x1b\xf8\x12\xc06\xc6\xba\x14\xde\xbb\x03\xc0?F-\x0e_\x1a\x17\xc0g\x10\x88\xbc\xdf5\x01\xc0\xd3\xbf\xfbx\x08\x05\x1a\xc0{\xda\x07\xa2\xc5Z\xe4\xbf\xc4\xe0\xd6\xcc\x04\xe1\xd4?\x0e\xe9K,Bx\xe7\xbfG\x03\x931\x981\xd9?\x99X\xac_w\x8d\n\xc0vqU\n\xec\x91\x19\xc0\xbc&\x19\xfa\x81g\xd8?*\xcf\xcad\xd3\xfd\x14\xc0&dXP@K\x1b\xc0l\x92:\x8a\xb4\xaf\t\xc0\xce\xe5\xa2\x9e8f\x15\xc0\x94\xc4:\x7f\xe0I\x0f\xc0BC\x7f\xcbd\x87\xe5\xbf&\x99\xb8L\xbe\x9a\x12\xc0D08\x0cjJ\x18\xc0\xc7\xe1I\xcf\x88\x01\x02\xc0\x9b[\x9fe}\xdc\t\xc0085P:\x90\xf1?\xe9\xed\xeeWF}\x17\xc0\xe2p\x94N\x86P\xf0??Z3_\xc4\xa0\xe4\xbf\x1a\x93\xcb\r6*\x15\xc0\xe2\xf1\xe1\xb2\xf0\xcc\xbc\xbf}/\x80\xef\x12\x0b\x10\xc0\xe8\xa3\xca\xc2%\xcf\xd3\xbfV+*JP\xd8\xd6\xbf\xaa\xa0\xaa?\xf1\xbf\xea?\xff\xe1\xfe/C@\xf3?\xb4\x9c\x83\xc5f\x12\r\xc0'
p16
tp17
bg3
(g4
(I0
tp18
g6
tp19
Rp20
(I1
(I241
tp21
g13
I00
S'\xcf\t\x9dIp\x1eT@\x93\xb6\x81\x86\xcb-T@\x94\x16u3\xa0\x06T@n\xde\xd1,;\x1eT@\x06\xe6\xf0\x18T\xeaS@\xec\x93\x04\x82\x95\x14T@\xfb\x05\xf0\xdc-\x1cT@\xf5J%\xb9=\xecS@\xca\xc5\xe5\x1a\xec\xeeS@\xca\xf4\xfb1\xae\x1cT@:\x96\xab|\xe3\nT@9\x03\x9fZ\xf2\x07T@\xa4h;Eq\'T@\xceyG}\x99\x12T@TN\xe8 3+T@\xfd\xc0y<W\x12T@\xa0J\xfele4T@\xd2\xad\xe6\xd6\x9c)T@pg\x92\xe5\xc41T@\x96k\x16\xbcF\x1fT@\xa9\xd3\x0f\xb3V%T@\xe4\x00\xdb\x0b\x8f\x16T@\x7fa\x7f\x0c\xe82T@\xad\xc6\xc9\xb8B.T@b\xbf0\xe3\x16\xfdS@\xd10\x10f\x15\x0cT@W\xe7\x9e\xe9\x07\x11T@j\x81\xfeE.\xdbS@\x96e\xaf\x94;\xecS@\rp\xcc\x16\xbd\xbaS@wO\x80\xaf+\xebS@>\xdd,\xc9\n\xf9S@;\x13o\x9fX\x1cT@\x9a"gj\xda\x1cT@\xc3\x7fy\x98?\x01T@8\xe2\x02\xfdH2T@3A\x86\xbb9#T@\x91\xf9\xaa~\xa23T@\xc6Z\x81\xc7~\'T@s1]H\xdb\xebS@\xfa\x9f\x0c\xc8@4T@\xc0,5\xcf\x9c\x18T@K\x92\x92\x98\xc6\x1cT@`\x850\xe4x\x00T@d\xdes\xca!/T@\xce-\xd9\xb9-0T@\xc4N%\xce\xbe\x04T@Q\xa1\x19q\x1a\xf7S@\xdby\x0f\rI)T@5\x85\xb4=\xac6T@\xc9q~\xe2\x94!T@A\xad\x1b\xf0\xc2\tT@\xcc\x97f\xa2\xf5\xf8S@p\xf4\xd9\xae\xfc\x06T@)\xf19\x94\x16\x0cT@\xbd\xb5\xd3\xb9\xea\x0bT@\xc0\x0e}\'\x05\xf3S@\'\xe9+\x10\xeb\x15T@\xfa\xc2\xe4MH0T@\x98\x1c\xa0\x1d\xf5\x02T@\xc8\xc9Q68.T@\xddG\x9b\xach\x11T@\xe4\x17\xc8Io\x12T@\xbcV_1F2T@\xf8\'\xadP\xd79T@{T\x08K\x0c#T@6\x85\xfa\x00\xc13T@1\xe9\x15\xe5O\x1cT@4\x0c\xa5\xbf\x93\x05T@\x7f\x05\xcb\xd2\xb1\x1dT@\xb6\xf5\x0f\xe5\x059T@\x9c\xf2\x9d\x8b]7T@-\xfa!8V\x1fT@\x1a\xf4\xa5+K#T@\xb5\x02\xe8m\t*T@\xa5v\x033h\x07T@Tf\x17\xb1q\xeeS@\xf6\x02\xbc\xf0\xa0\x0fT@c\xf4\xdf?\xa1\x06T@\x97\x87\x8a\x14\xf6\xfeS@\xceB\x05\xb3\xef\xfeS@9]\xf0m\xf7\xf7S@\xe7\x1b\x1a{;\x04T@\x16\x9a\xc1\xa5\xb3\x04T@*\xd78\xd3!\xebS@\x1fR\x87\xfc\xd4\xf9S@\x17v\x89S\xa3\xfcS@8-"\xc2]\xfcS@\x94\x02\xa5l\xcd\xebS@\xca\x07\x0bn\xc13T@\xb7\xce\x1f\xf1\x98\xf4S@\xc1\xd2G\xd085T@\xc0U\xcdc\x98)T@Q\x13\xafq\x8c\x15T@\xa75a\xbb#3T@\x9d\x10\'\xe9\xc1%T@\x06\xe6&=\xb1#T@\x8d\xf0y\xb4\xa1\x1aT@\x98o\xb7\xf6\xda\x1cT@\x0fU\xe3\x1cH\x1dT@\xbcc\x1c\xe7}\xeeS@w\xaaG\xd9\'\xecS@\x8d\x92e\xd8\x8d2T@\xd72>\x1fE3T@$\x9b\xa3\r\x8b\x13T@\xb9,\x15\xfeR2T@\xed\'\x91\xee\x1f\xebS@\x0f\xcd\xf2\xab\x92\x11T@\xff\xc4M\xf5\xbc\x07T@\xf9X\x9a6G\x15T@\x18\xf3,\x06\x84\tT@Kx\x89\x17\x8c\x16T@\xba\xb2\x91\xfbZ\xf5S@P\x03\xc1\x8b\x91%T@\xc9\x1a\xb2c\xe4\x12T@7}\xc2`\xc6(T@\x9f\xed\x7f\xa2\xbc;T@onr;($T@\xc0\xdb#\xb5\x99\x16T@\xcc\xc3\xc3 \xe2\x1bT@\xd56_\x1e\xa4\'T@Y%p\xa2\xad\xf5S@\xfc\xc7\x82f\xa9\xefS@\xa3J\xe1Qr\'T@_$\x89\x98\xb9\xf2S@e)H\x19<\x13T@\x91t\x12~G\xf6S@\xd1;\x00\x8b\xf4.T@\x85\x0f\x1d,g\xebS@\x98V\xf1a@5T@\xee\x81"\x83N(T@%\xfb>~+\x1cT@\'d\xd7\x84b\x01T@\xd7L\xa3\xabe\x11T@Ii\x8f~~/T@\th\xb0\x13\x80\x10T@\x02\xe5\xde\x1b\x98\x13T@Q\xcaw\xa7o2T@J\x19\x9b\xbcI\'T@q\x9a\x1e!\xa99T@;\xe2\x9e\xdey3T@^\xa1\x91\xfe\xad\x10T@"\xf0\x9e\xd074T@\x9f\xff\x81v\xf5%T@/\xee?p\xfe3T@\t\xf2*\xa6:\x1eT@\x03\xfd\xe8~\x1c9T@a\x11\xe2\xf9F T@#\x95,\xf3\xae\x06T@w]\x86\x97\xed\x03T@\xa9\x93\xa6\xb2\xfb\x07T@\xeaEgdn\xf6S@g\xc4\x80]\xf1,T@:\x8am"\xdc\x07T@\xfa\\ \x11\x88,T@\xd5f?\x9e\xae\x06T@\xe1\xb7*\x90\xb3\xf6S@\njn1K\x11T@b\x7f\xd5\xb6+\x1cT@k\r*\xb2\x12\x14T@N\ts\xb0n\'T@\x95]I\\W\x14T@|\x93c7\xd2\tT@w\xfe\xe5a\x8c\xffS@;\x9f\x02u<+T@<\n]Wc\x16T@7\x12\xa8\x1cO\x12T@\xed@1\xb2P\xeaS@s{\xd3\x9dH\x14T@\xf4\x1e\xad^\x1a.T@M\xf0\x0c\xe5\xd0\x0eT@i\xd7T@.\x15T@9\x1e-"x#T@\xc9\x0c\xa3\xc9\x8e)T@\xb5\xd1\xa6\xeb\x8a\x1bT@1V\xdc#\x83\xe9S@\xb5z\x00ve9T@\xa5&g\xc4\xd4(T@\t\xae\xcd\xab\x9a9T@\xe4v\x95Tm3T@_\xf5\x85 \xd5(T@\x9f\xb0\xd3\xa9\x15\xecS@\xc7\x9c\xcd\xb7\x88\xf5S@\xc7F\xe6\xddR\x04T@*\x93\xd7\xecV\'T@\xdc]j\x19\x86 T@=A\xc8\xd2:%T@\xce0\xaer$\x1eT@\xd4\xb3\'\xd81\x18T@\xe0\xf2\'\x0e\x95\x13T@\xa6!5e\xa4,T@\x92\xcbf\x9f\xb7\x10T@3\x9a\xb2ck)T@3\x88\n9f/T@\x92:\x982t\rT@\xb075XM T@\xd5\xc0\xfc\xafD\x11T@\xd2L"\x93\xd2\xe9S@Y\xb2\t\xf6\x1a"T@\x8b\x0eP\x9b6\x15T@\x0f\xda\x12|k\x07T@!\'\xc6\xf8\xa12T@4?\xba,\xf1\tT@K\xf5\xf6@\xf2"T@^\x8by\xc0\x81\x12T@\x08\xb1\x07\xb0\x1f.T@\xc1\xfe\xa8\xddh\x14T@V\x01\xde\xb0S\x11T@\x1d\x1b4\x84\x9d\'T@\x19\xde\x00T\x882T@\x1a\x01\x11h\x87*T@\xe9:Z\xc3E2T@/\xdahJ^(T@\xd3Ly\x11\xc7 T@\x11\x00\xcft\xc6%T@{\xb5\xfc\xe2\n\x1eT@v\xd5E\xc5_\rT@c\xba\xd2\x9a\x829T@Px\x14>\xcc\x1dT@ mj\xe7\xdf"T@\xea\xcbY\xff\x89\x1bT@;<\xbb\xb7@\x11T@3\xccQ\x1e<.T@F.\x82#\xf6\x00T@\x10\xde\xb5\xa0Q\'T@\xcd@\x1bL\x8d)T@w\x9c\x8b\xf1%\x04T@S\x8b\x041B\xf6S@\xeb\x05\xe9\x1a\t\x13T@\x8ePP\xae\x82\x13T@\xa9\x1a\x99\xd3/ T@\xd2\xbb\x14\x13\x8c\x12T@i>`\xfbW\xebS@\x81\x0e\x1b\xc1\xb1*T@\xc0HW\x9eC\x1dT@1B\xbf\\\x08\xf5S@#\xa3\x99\xe2W#T@xe\xae\xfb\xf9"T@\xd4^\x8b\x8f4\x15T@\x0e2\x8f9\'\x14T@\xa9g\x11\xcc\x1d\x06T@'
p22
tp23
btp24
a(g3
(g4
(I0
tp25
g6
tp26
Rp27
(I1
(I241
tp28
g13
I00
S'\x89\x0e\x82\xa6\xa9\xc7\xd1\xbf`\xe5\xd5?\x13\xc0\x08\xc0\x9d\xe0q\xfb\x9f\xbf\x0b\xc0\x1a\xbf3\xc0:\xa3\xf9\xbf$S\xf9\xbe_\x0b\xf6\xbf\xb9o.\xac\xe6,\x04\xc0Wh]\x9c&0\xf1\xbf,\x8d\x00\xady\x8f\xf7\xbf\x19k\xc0\xc8\x88R\xfc\xbf\xb1j\x1dU_\xdf\x99\xbf\xfb\x03\xf9/fJ\x17\xc08\x18{H\xbe\xbb\xf0?ff\xb4\x8b2~\xfa\xbf\x93\x94D\xa6\x9cu\xf9\xbf\xd1\x84\x1e\xcb P\x1b\xc0m\x91~\x83S\x98\xb8\xbf\xee\xe7L\xe7\x92\xc1\x1d\xc0\xa4\xf7\xcdnA,\x15\xc0\xde\x93!\xb5u\x8a\x08\xc0\x84\xd3\x9c\xac\xbe\xa0\xe3\xbf\xee\xe4a\xbf&\xc1\x01\xc0$\xc27\xc8:\xb4\x9f\xbf*fe\x94\x95\x9c\x17\xc0D\x81\xf8\xb4\xe8\x96\x17\xc0e\x94V\x8f\x08\x0c\xff\xbf\n\xc4_\xc2V\x1d\x0e\xc07\xce\x83$\x97\xd0\x15\xc0 \x1d\xe8W?\xb1\x05@\xafZ\xe2Vc\x84\xf7\xbf\x9ew\xfd\xc3\x93]\x10@\xb4>v$u\x06\xfa\xbf\x085x\x12\x88\xf8\x18\xc0\x88\xf8t\xad\xfe\xf2\xf0\xbfF\xa8^\x84l*\xf2\xbf\xed\x95\xd0D\xbc\xb5\x05\xc0N\x96\xf3\n>\x9b\x16\xc0\x83IH\xa2f\xd3\xfb\xbf\xc6\xb9\x98\x025I\x16\xc0\x10\x03Ai\xb6\x81\xf9\xbf\xe1\x8c\xa8\xd6\xa5\xb8\x11\xc0\xb7\xd6\xfb\xcb\x13H\x16\xc0p\x8eM\xdb\xb2\x9a\xc9\xbf=A\xcd\xb7\x13\x92\x99\xbf\xce(\x01\xbb\xbb\xf2\x12\xc0\x80\x9c 0\xb5\xe8\x17\xc0\x131u\x98_\x19\x1a\xc0y\x95\x81\x10&\xef\x1a\xc0\xad+\xcc\xbb\xee\x95\xd5?\xb8\xe0\xed$\xa5%\x1d\xc0\xa4\xcb\x88\xb6Cr\x1a\xc0\xc6\xc9zEy\x85\xe2\xbf\x92\xe1\x16\xdfHv\x16\xc0\\\x02\xa2\xdf\xb3\xf5\x18\xc0\x8f\x91\xf5\xafE\xba\x15\xc0\n\xc4_\xc2V\x1d\x0e\xc0\x01\xa1\x16\x86\xda\xfc\r\xc0\x8e\x13\xdd\xb2th\x13\xc0\xe4b\x7f\xfc\xddN\xff\xbf\xba0\xee\xee\xa96\x1a\xc0\xa4F#Y\xc4\x17\x0f\xc0+oxh\x83\x91\x17\xc0\x94\xe5?|\xb8q\xab\xbf\xf6_{Om\xcb\xb2\xbf\xc8\xa6\x93p\xd8\x97\x16\xc05\x11\x83+\x8b\xeb\x1c\xc09\x15\xd0\xd14\xb0\x03\xc03\xd7\xbf7\x93v\x16\xc0Q\xb2\x9e\xcc\xbc\xe9\xf0\xbf14\x16\xb1\xf4\\\x17\xc0\xa1*\xe4t\xa5\xa1\xe3\xbfXw\x07Jc\x03\x17\xc0\xd79\x85o\xca\xa3\x14\xc0\xf2\x0e\x1c\xf7\x16h\xe3\xbf.\x92\x8b,\xee\xb6\xeb\xbf@\x8bfV\xd4\x8e\xf8\xbf8\xa8F\xe5\xf9\xa4\x0b\xc05\x14F\x01|\xbf\xfc\xbfC\xfc"]\xb1{\x17\xc0\xb2\xe2\x1f\xfb\x88\xc1\x0b\xc0\x19\xcdx&7]\x04\xc0\x91\xa6\xa8\xc5\x98!\x04\xc0\xaf\xb4hh_W\xf4\xbf\xc6\xa0\x8fQ\xa7\xe7\x1a\xc0_>\x9e \xf5\xf1\x1a\xc0[+_\xec@\xcd\xfd\xbf\x0c\xd09<\xd0\xc1\xff\xbf\x99f\x92\x8c\xa3\xae\xfe\xbf\xbf\x81\xc6\x8d\xdf\x98\x13\xc0\xf8Q\x9e\xd8G\xae\x11\xc0\xf7D\x1e\xb1\xa9\x1a\x16\xc0U#\xf0}\xf7m\xd5\xbf\x13\xcfiW\x92,\x1d\xc0\xf0\xbeI2\xfe+\x15\xc0\xe7\x08\xf6\xf3@4\x01\xc07\x8d\xa1T\xd2\x9b\x17\xc0\x9af\xaes\xe74\x05\xc0:\xb2\xfc\x92\xec\x86\xfb\xbf\xe7M\xad\xb9b\x90\xc2\xbf}\x9d\xf1\xd8`\xd9\xeb\xbf\x17\xf1\xf2\xf7\x19`\xf1\xbf5\x14F\x01|\xbf\xfc\xbfBDX\xb1,p\xf7\xbf(\xe5\xbd\xba\xa6\x06\x10\xc0\x7f\x12\xd9Z<V\x10\xc0}\x16\xca-E\x94\x99\xbf\xd5\xdegP3\x9b\x16\xc0\xde\x94\x9f\x90^\xea\xf9\xbf.\xab\xb7J\xbf\xf4\x15\xc0[\x9e\xa4V\x13\xb6\xf0?V=\xd3QV\x99\xfd\xbf\xce5\xba\xc4x \x02\xc0\xcd\xb6\x93\xae\x17\xe7\t\xc0\xfe\x90K\xfc\x1f|\x03\xc0\xc5\xcbdm\xa9i\x01\xc0\x1eRLU\xb9\xf4\x03\xc0f\x05S\xa6\xb4\x0b\x1c\xc0\xec"x\xf3.m\x1b\xc0\x05\x8d\xf9\xe2SC\xfb\xbfr;\xe8 _\xd0\x91\xbfg\xa8\xfeVx\'\xf1\xbfb\x1aU\xbe\xe4 \x17\xc0o\xa9\x13GCg\x03\xc0\xa7\x8d\xf5\xc6\xaa\xdc\x00\xc0(\x8b\x9e\xce\x9db\xfa\xbf\x13v\x94\xad\xc2\x07\xef\xbf\xf0\xed\xf3\xcf\x0e\xcf\x13\xc0o\xe1\xe3q2\x95\xf0\xbf\xbd\xc9\xecT\xfe\xc9\x17\xc0\x86\x99\xff\xd9r\xc9\x00\xc0w\x83\x9amV1\x1d\xc0y\xf5\x8c:\xd4u\x07\xc0\x9d\xf00)\xe9\x1f\xf1\xbfb$\x83\xeb=[\x10\xc0\x0c\x93`O=<\xae\xbf\x1c\xa2\x8f\xc0\xfa\x9a\x13\xc0\x08ei\xeb\xe9\xbd\xe0?\x9a$\xf0\xc4y<\x98\xbf$\xa7\x17\x85!\xa1\x16\xc0;\x86\x9dR\x94\\\xf9\xbf\x88\xf8\xb8\xe1|[\x1b\xc0\xa9F\x08\x0c%\x14\x10\xc0\xefI\xd9\x85\xec\xc9\x14\xc0\xad\xd4\xf6#m\x15\x11\xc0\xd2\xb0t\xb8|H\xfa\xbf\xef\n\xa7\xa7:\'\x11\xc0e\xc4s\xd4\xdf9\xe2\xbf\xc2A\xa3\xce\x9a\x0e\x17\xc0\x9b2`\xd7\x10\xe5\x19\xc0\xf5M\xeeC\xedu\x0b\xc0\xae\xb2uy\xcc\xaa\r\xc0\n\xbd\xe26\xe0\xb3\xf1?\xcc\'\xbb\xab7\xb3\x03\xc0\xe2i\x07\xb0r\xc6\x1b\xc0\xd2\x05d\x18_-\x10\xc0\xf6\x11F\xdc\xe0\xb5\x14\xc0\x90\x91\xc8\xfcw\xda\x14\xc0Sw\x97`\xf3;\xf2\xbf\x11\x05*\xae,x\x0f\xc0\xb2\x95\xe1\xc9\xc0.\xf1\xbf\xe5\x9ey\xa3\xe2\x05\xc8?*Y\xc5\xec\xa1K\x1e\xc0\x9b\xa1\xe4\xb3\xbcs\xc4?\xf6{P\xf0\xfb\x7f\x16\xc0V\xf5\xe7+\xbb\x08\xaf\xbf\xe39G\x14\x96\xb1\t\xc0\xf2\xe9\xf7_\x08t\x15\xc0\xc3\xbb\xfc\xc4\xa1\xaf\x0f\xc0\xf3U\xd7)~\xb7\x00\xc0"N\ttz)\x9f\xbfo0\xdf\x92-\xc0\x17\xc0S2\x01\xb9M\xb9\xe9?k\xeak\xb96\'\xd0\xbfl\xa1\xe5\xc1\x08]\x1c\xc0\xaf\xa9)5]\x0f\x15\xc0\x7f\xb2\xd5\x02\x8aG\x16\xc0\x14\xbb\x0b7\xbd9\x0e\xc0\x8c\x15b\xaeB0\x1b\xc0g\xfd\xd5\xd9\xbdJ\xf8\xbf\x88\xf8\xb8\xe1|[\x1b\xc0\x9f\xe3\x94,\xba\x1b\x17\xc0\xaa\x997r-\xfd\xf8\xbf\x97\xb0\x89\xb0N+\xf7\xbf\x84(\xef\xe8\x08n\x03\xc0\x80\xf8\x19\xb9\x01\xce\x1a\xc0\xf1!2\x1b\xd6U\xf9\xbf\xbc\xfb\xef0C\x9e\xe3\xbf\xb15\xdc\x7f\x11\xda\xfa\xbf\x0buh\xa44\x96\xe2\xbf\x8f\xb4\xb2!\xeb\xb9\xc5\xbf\x94\x9b\x9d\x04\xf0W\x95\xbfL\xb1\x16\x02"\xad\x14\xc0.\x14%\x0bh\xc5\x14\xc0\xfbY3\xdbq7\x15\xc0\x921lDT\xf0\x1a\xc0\x1c\x8b\xfa\xfa\x12>\x10\xc0N\xa5\x10XZ\xdc\x19\xc0\x06\x82\x94\x0c\xb7W\x0f\xc0M[W^\x03!\xf9\xbf\xbb\x0e\xa4\x0bV(\x18\xc0\x94\xae\xdd\x8f\xe0\x9b\xcf\xbfc{\x1b8\xf9\xba\x0b\xc0\'\xdd\x86\x86A\x04\x10\xc0J\x7f\xf1\xbe\x85u\x16\xc0\xe2s"N\xc1\xb1\xf4\xbf\x0e\x7f\xd6-\xac^\x0f\xc0\xb8o\xabw\xa6\xab\x1a\xc00o.\xf9\x15A\x8d\xbf\xcdn(\x1dF\xb2\x15\xc0;\xd1\xd8\xd6\'n\n\xc0\xd9\n\x11\x1c\x855\x19\xc0\xd5\xd7\xf2$\xb8\xf2\x07\xc0{\xf8mt\xae\xdb\x1b\xc0\xb9\x05\x90<\x96q\xf8\xbf\x8ax\xab\xb7#\xf3\xe3\xbf\x89\x11\xc86\x95&\xfa\xbf\x82\xa9\x1920.\xe2\xbf\x03\x14\x08\'}A\x10\xc0\x8bm\xd4\xa3\x00k\x1b\xc0\xf1iKA\x8d\xde\xe2\xbf\xc3\xe3\\(\xcd\x82\x17\xc0\xf7S-\x96\xef\x82\x1d\xc0\x19kD\xe0\xab\x87\x0f\xc06\xaa\xaa\xd0\xd3\xb0\x17\xc0V\x96\x0f\xe1"\xb4\x12\xc0s0\xa8\x99\xfaP\xf9\xbf\x0c\xf5\x069.\x13\x15\xc0\x05\x13\xf5.R\xd6\x1a\xc0Q\xdc.\xe5\xcbh\x08\xc0&\xf6+\xea\xa5\x96\x0f\xc0E$\x8d2=\x9b\x93\xbf\xe78>]Z\xdc\x19\xc0\x98MWP\x9c3\xbc\xbf\xd1\xfdM\xe5"\x90\xf7\xbf\x07B\xc1\xc6\xce\x89\x17\xc0f\x0c&\xd7oF\xf1\xbfe\xc5\xce$\'\x05\x13\xc0\x03\xba\x0f\x19\x95\xd0\xf3\xbf\xe2s"N\xc1\xb1\xf4\xbfN\xa2\xae\x8f\xbfT\xd0\xbf\x1b\x81r3\xaa?\xb7?\xba\x9d\'C\xd5\x8b\x11\xc0'
p29
tp30
bg3
(g4
(I0
tp31
g6
tp32
Rp33
(I1
(I241
tp34
g13
I00
S'\xc71\x01\xfd\xc1\x0eT@\xb1\x9bqo\x9d\x1fT@\xde\x93\xf3\xabK\xf7S@Y#RNQ\x0fT@\x8c\xf8\xfbb7\xdbS@^a6\'\x9e\x04T@9\xe5\xc9\x8d\x00\rT@<\xcb\xf7\xcb\x14\xddS@F\x898n\xb5\xdfS@?\xaeP=\xe7\x0cT@\xbcWM\xe3\x7f\xfcS@\x13\x19\x8e\xeb\x82\xf8S@\xae\xd1\x81 \x99\x18T@N;\xd3J6\x02T@\xa8\xf8\xa3\xd3\xfe\x1dT@\t\xa5\xbeN(\x02T@5\xe44{@(T@\x97\xde\x06\x8fX\x1bT@7j\x9f.\x9d#T@\xb3\xb7H\x0f\xd4\x0fT@\x9aN\xd1K\xc0\x16T@SuY\xacI\x06T@\x93\xfb\xd6\xb2$%T@\xf4\xd87ww T@$}u\xb6~\xedS@S\x97\xd4\xc1\xd9\xfcS@\xc5\xef\x02\xaey\x02T@\x1c\xceF\xc1\xc2\xcdS@\xcaH\x9d\xbd\t\xddS@}ZN\xca`\xbbS@\x1fA?h\x0c\xdcS@|\xa3\x8b\xca\xc5\xeaS@\xe5\xccX\xe1\x1a\rT@\xf6\x87r\xe2\xb0\rT@\x11\x01\xc4i\xb0\xf1S@\xeavZxX$T@\x11f\xd7\xdfd\x14T@\xa3\xe9\x92\x03\xb4%T@\xa4\xe2\xe7\xe1\x9e\x18T@\x965bj\xb4\xdcS@\x8d\x8f\xd3_H&T@5no\x10\x9e\x08T@\xf24\\\xcc\x00\rT@\x05\x1e\xd3\xf9\x8c\xf1S@\xac\xe3\x17\xcfo!T@P&\xc4\x13\xe9"T@\x9c\x89\x8f\xde\xa5\xf6S@G\xb6\r\x85\x17\xe7S@S{\xb3\x976\x1cT@\xf0\xb2\xdd,V)T@\xbf.\xd0\xcd%\x12T@\xc7Y\xcf\xdb@\xfbS@\'`z?\xba\xeaS@\x87\x8a\xa7\xb6v\xf8S@S\x97\xd4\xc1\xd9\xfcS@\x92\x16\xff\x04\xba\xfcS@l\x8e\xdc\x97D\xe4S@\xeb#f4\xad\x05T@e?\xd2\x0c\xfb"T@v\x14\x95D\xb7\xf3S@\xd67\xcb\xca~ T@\xd2\x19\xa3\x1b2\x01T@\x07\xc7I\xc2*\x02T@\xc1\x15\x07\x8aX$T@8$\xf9\xed\x85-T@\xed\xf3qC\x9b\x14T@p\xc0\xae\xff\xd7%T@\xf8\xa5yU\x1b\rT@\xe5\xef\x1f+.\xf7S@\xf6\xa3\xd10/\x0eT@\xff\x919\xd9j+T@\x11]?,\xa9)T@w9^\xa3\xe4\x0fT@\xe9\x9b\xda"\xfb\x13T@\xba@}\x8a"\x1bT@\xad*u\xbe\x1a\xf8S@\x97v\xa7\xf5O\xdfS@\xe4q*\xbc^\x01T@ v,3O\xf7S@-3*\ne\xefS@\x1b\xd8p1V\xefS@\xbd\x01\x19\xdb[\xe8S@\x89(>\x96\x19\xf6S@\xcb\xea\xfdh\x9f\xf6S@\x06SJ\xbf\x05\xdcS@\xdfK\x10LE\xeaS@*\xc7\xac\xe5\r\xedS@\x8bm\xf7\xd1\x8c\xedS@j\x08\x9b\xb2\xb5\xdcS@\x98\xc4\xc4\xb4\xbe%T@9\x91[t\xc6\xe4S@\x18Pt\xd8\x13)T@\xbf\xe4\xd4US\x1bT@q9m\x8eN\x05T@\xc8\xd3N\xb4Y%T@%\x8c{\xcfe\x17T@\xa7\xbb\xd0\x1e\xf2\x14T@+\xb1\x14\xec\xa4\nT@)Q\xc1I\x83\rT@<\x92\x06\xf0\x0f\x0eT@\x97v\xa7\xf5O\xdfS@\x98\xec\x14@\x04\xddS@\xd23\x980\x9e$T@\xdc\x8eW\x17k%T@\x96\xbc\xf7\x97>\x03T@a\xa1\xf4~t$T@\x04\xe7\xed~\xf1\xdbS@\x84\xb7\xbc\xe5\x16\x03T@\x0f\xa3~\xdaU\xf8S@\x94\xdf\xf2\t\x08\x05T@\xd4\x94,\xfe\xc6\xf9S@\x8e\xd8\xceQ\x06\x07T@a\x1a\xfc\xe3\x0e\xe6S@\x98Q\xac\r\xfd\x16T@O\x8d\xaf\x0b\xf2\x02T@XQ\x837\x98\x1bT@J\x94\x9a\xafC/T@\xb4\xdf\xe2Ud\x15T@A\x84\xc1\xbf[\x06T@\xa9\x069\xec\xc8\x0cT@\x81\xe2\t\xf7\xa7\x19T@\xda\xc8\xd6&[\xe6S@"\x12S\x05j\xe0S@\x95Uqa\x9b\x18T@\x07hO\\4\xe3S@\xfd\x00\nD\x8b\x04T@\xc1\x0b\xc0?\xa9\xe6S@e\xfa\xae\x14E!T@\xc8\xa0\xc0\x94:\xdcS@\\\x97U\xb5%)T@`\xe7@\xd7\x08\x1aT@\xf9\x9b\x14i\t\rT@[*\x87\x92<\xf2S@0\x9d\x89\xe58\x01T@-\x94\xed\xe5\x0e!T@*\xfa$\x05\xce\xffS@H\xdb\x90\xf6<\x03T@Y?\x0c{\x86$T@\x9c\xf0\xf6\xfde\x18T@\xe8T\xb1]\x1b-T@\x00\x15\xcfr\x88%T@\xcaGp\x7f\x0e\x02T@\xde\x89\x86\xcf]&T@h\x83\x16\x1c\x18\x17T@A\xb7!. &T@\x832k=\xbc\x0eT@/\x12\x8aGo+T@\x85m\xd0,~\x12T@:\x07PNc\xf7S@\x83\x8d\xb1\xa9\xc0\xf4S@\xf7e\x06\xba\x98\xf8S@.\xbaAc \xe7S@\xdefZE\xdc\x1fT@\x1cP>[\xc9\xf8S@\x85\xec\x023N\x1eT@^x\xaa\xfb\x18\xf8S@P\xcer\x88\x0e\xe7S@*\xc1mW\x08\x02T@_\xa8\x9e\xdb\xfb\x0cT@\xfc\xafe\xe1\x92\x03T@\x8f\x9dq\x8fv\x1aT@\xa0\xb4\x07\xc6\xd0\x03T@|\x8c\x92\x7f\\\xfbS@<\xed\x0e\x96Z\xefS@%\xfe\x83]\x1a\x1dT@\x1a\t\xbc\x85\xee\x07T@7\x0faO)\x03T@Z\xab\xceY+\xdbS@ \x14\xe1\x8f\x01\x04T@t\x87\xccAY T@\x98ji^-\xfeS@\r5\x06\x07I\x05T@z\xb1\x9b\xc5"\x16T@4\x82^/H\x1bT@\xd6\x19 \x1e:\rT@^\xd1;\xf2s\xdaS@K\x87\xe2T\xf9,T@+\xa9\x07x\xd9\x19T@\xe8T\xb1]\x1b-T@S\xe4\xc5\xe0\x89%T@\xce\x81\x10\x14\xea\x19T@\x95+\x08\x18\xf2\xdcS@\xeb\x12G\xb9%\xe6S@\x81}\x03\xc43\xf6S@L\x96\xdb(d\x18T@\xdc\xb2;\x1c\x0c\x11T@\x0f0\xa4\xc1p\x16T@\xb1\x93R,\xa4\x0eT@b}Me\x0e\x08T@\xc1\xea\x00\xf6N\x03T@\xa7\x08G\xedU\x1eT@\xa08\x03,$\x02T@)\x8eF\xd4-\x1bT@\xa4\xac\xb6\xd4\x16"T@\x87\xa3\x16\x14\\\xfeS@\x11\x88\xa7eg\x12T@\x9b>\xda,\x12\x02T@|:\x9b\xc5\xaa\xdaS@\x0c\x08&\x00\x15\x14T@\xe9+\xf3\xb6G\x05T@\xb4\xca\xee\x15\x00\xf8S@\xa5\xa3b\xf9\xa8$T@\x02\x9fP\xfcW\xfbS@\x12\x14\xb4\xd0\xe0\x13T@2?\xcd\'O\x03T@\xa6k\x02\x12\xe9 T@\x92?\xfbf\x08\x04T@q\xa6S[\xc2\x02T@\xad\x0e\xf7\x06\x7f\x19T@\xce_\x81A\x14%T@\xaa)uz0\x1cT@\xb4X\xd1\xf9\x1a%T@\x04=\xf4\xb7w\x19T@}\xdb`\xf0^\x11T@\x12\xbc\xe0?\xf2\x16T@HN7\xaa\x8e\x0eT@\xde6\xf6\xf8R\xfeS@4\x98\x89\xfc\x0e-T@\xb5\x18\x042[\x0eT@\x9d,\x1dv\xba\x14T@\n<\x17\x94\x11\x0eT@w\x85\'m\x17\x02T@\xa2\xce-\x8ez T@O\x90\x8f\xed\xf5\xf1S@7\xfc\x84x\\\x18T@_\xeb\xb6\x96K\x1bT@&\x1a/\xe9\x0f\xf6S@.\xc7+\x0c\r\xe7S@/\xb4\x83D\xe2\x03T@\xcf;\t\xc2Y\x03T@\xea[zeg\x12T@\xf2\x83\xe3en\x02T@%\xe2@\xda0\xdcS@\x95\xcf\x1b\xda\xde\x1cT@aN\x90\x1a\r\x0eT@Z\x9c\xafrG\xe6S@\xc8w\t\x9cN\x14T@\x12\x14\xb4\xd0\xe0\x13T@\x0b\x9a\x89z>\x05T@\x02bz.\xb9\x03T@\xb2|LB\x1b\xf7S@'
p35
tp36
btp37
a.
