# Supplementary material for: Sea ice drift data for Fram Strait derived from a feature-tracking algorithm applied on Sentinel-1 SAR imagery
Source: Data Brief. 2018 Apr 19;18:1410–5. doi: 10.1016/j.dib.2018.04.034 (PMC5999601; doi:10.1016/j.dib.2018.04.034)
Supplement: Supplementary file 2 — Supplementary material [file mmc2.zip › fs_s1a_data/HH_filter200vec/FramStrait_HH_20141116T074527_20141117T082616.dat]

(lp0
S'S1A_EW_GRDM_1SDH_20141116T074527_20141116T074627_003304_003D3F_9431.zip'
p1
aS'S1A_EW_GRDM_1SDH_20141117T082616_20141117T082716_003319_003D87_547F.zip'
p2
a(cnumpy.core.multiarray
_reconstruct
p3
(cnumpy
ndarray
p4
(I0
tp5
S'b'
p6
tp7
Rp8
(I1
(I317
tp9
cnumpy
dtype
p10
(S'f8'
p11
I0
I1
tp12
Rp13
(I3
S'<'
p14
NNNI-1
I-1
I0
tp15
bI00
S'J\x80k\x16\n*#\xc0\x0e\x83\xe4^\xca\\\x17\xc0o\xf3G4\xfd\x8a#\xc0G\x9c1g\xe4\xd8#\xc0\xdb\xb8\x9f\xb2\xd2H#\xc0tQq\xdd\x9cM#\xc0"\xaf\x80\xcb\xc7q#\xc0,;i\x04\xd3p#\xc0\x8a\xb7\xfd\xe3\xa8P#\xc0\xb4\xbb\x99\xa2\x8ej$\xc0\xea\xe4\x9b\x95\x94\x98$\xc0\x11\xdcZ\xddCT#\xc0\xceS\xb5t\xf1\x14#\xc0B\x95\xda\xcbZ\x02#\xc0\xe2EgP\xd0\xbc(\xc0\xf6\n\xe6SC\x97%\xc0\x9fC?\xe3\x05\x04$\xc0\xf9\xb5*{}\x90\x19\xc0\x8e\x1fq\xfdG\x1f\'\xc0.\xbd\x88\xe1b0)\xc0\x9b\x05n\x93\xebq$\xc0\x9b\x05\x06~\x96\r$\xc0i\x9dKc/\xf8%\xc0\x1e\xb0\x14\x7f{i\x18\xc0j\xfa\xadY\x12M\x12\xc0*\x12\xee\x9d\xf2d\x13\xc0d^Wk\x04\xf7#\xc0\x8c\xd6\xc6\x10\xa7(\x1d\xc0Q\xbb\x7f_C\xd9#\xc0\xeeOZ\xb6\xe5u!\xc0\x95\'8\xee\xec\x89#\xc0\x16 n\xf7|\xd7#\xc03\x0b\x892\xd0p#\xc0[K\xc6E\xc9\xd1!\xc0\xc9\xbd\xb0\xdblk#\xc0\xd8\xbe[\x9cu.\x15\xc0\xc0\x8e\x8e\xd6\xbeo#\xc0n\x1d\x8f\xe8x\x03#\xc0\xf5ZY\x8d\x1e2\x15\xc0\xf2\x08\x1dC\xcdr#\xc0\xb2\xc9ew\xe0\xa9,\xc0\x9b\xcb^\x17V\x0b\x1d\xc0\xf7N\x93\xb8\x16\xfd!\xc0:\x02\xbd\x985R#\xc0\xd9\xb4\xddW\x822"\xc0\xbb\xe2\xe4,\x1d\x97%\xc0\x12yiR{\x92%\xc0\x0e\xc6\xcfvsk(\xc0V\xb5F\x02w\xee#\xc0\xa4f\xb8A\xe1\xee#\xc0{\xca >\xe3\x84\x1c\xc0\x80\xc2\xe3\x96\x0b\xc3"\xc0\xfe\x1d^@E\x04-\xc0\xbe\x1aW\xa1\xbb\x9b,\xc0\x9c`\x8bd\tr$\xc0\x85l\xad]>^)\xc0\x115W\x910\x16)\xc0^Z\x11\xa9rg(\xc0\xe9e0\x9a\xba\x03,\xc0`\xc1\x07,PI-\xc0t:rA\xda\xae$\xc0(0\x9a\x10nP-\xc0cz#\x1b7\xe7)\xc0l\x8cC\x08\x13?\x13\xc0\x8d\x16()\x15\x14\x16\xc0\x89t,\xcd\xca\xef#\xc0\x8bY\xb3\xc7\x07\x92%\xc0?(\xf8<\x96h#\xc0Koz>\x89\x03\x1a\xc0`\x83!\xbchL\x12\xc0\x11\x7f\xef\xdd\x90\x08!\xc0|\xdd\xd7\x0c\x9dJ!\xc0\xf6y6q\xfe\xd2!\xc0\x0b\x13\xe9\xd0\xe1\x04+\xc0\xb8\xe0\n|\xaf\x9c\'\xc0\xa2\x887O|\xf7+\xc0w\xd8\'P\x1c\x8e \xc0\xea}\xc0c}\xd9\x12\xc0\x04\xe7!\x0c\x81\x01#\xc0\x01\x1c\xe0\xa1\xe7\x10#\xc0|\xa8\x9c;\xf9\x02#\xc0\xc6\x17\xc0ZJ\xdb%\xc0\xf0+\x97\xb7\x83\xe9 \xc0\x17\x08J\xec>!#\xc0\xa60\'a\xc1\xc9#\xc0\xf599\x0f\xca\xda#\xc0\t\xdc[\x0e\x00\xf9#\xc0\x85G\x04\x1f\xcc\x04$\xc0:\x86&\xa5\xfc\xde#\xc0\x9cq\x1cAW\xf2#\xc0\x87\xa8Ru9\xea,\xc0X\x82\x80\xf6\xa9\xfe,\xc0o\xd4\x8d\xcd\xeb\x05-\xc0\xb5c\xe0\xa3\xa9%-\xc0\xdf\\!\x95\xf6Y-\xc0\x13<Fo\x8b`-\xc0\xb5\xf4i@\xae\xe1$\xc0\xdb\xa3\x8dY\xf5\xe9)\xc0\xe4n\xb6\xc4e"\x1b\xc0TX\x11\xc4r\x9b#\xc0\x98q:\\X\xe9#\xc0\xa4\xaft\x02T\x94 \xc0\x01h\xa5:a\xf1\x1a\xc0y*\xe6\xe7\xcd\xbb+\xc0\x1e\xcb9\x1dQ3*\xc0i\x8e#\xb1,\x8b%\xc0\xd2\xc8\xf3\xe3\x8e\x17$\xc0X\r\xe5\xedQr#\xc0\x80\xac\x1eyR\x10#\xc0\x1f\x9fW\x1c\xf2\x14%\xc0m(&\xdf\xed\xda%\xc0\xc9J\x04*\xee\xcd\x16\xc0\xd1\xc5\x1e\xc6\x93\x89%\xc0\xf7\xff\n\xcb\x97\x13#\xc04\xb0\xc5z\xa7\x06#\xc0\x00\x8f\x16\xf4\xd3\xc9%\xc0\xfc\xb1r\xb0\xf8\x9a,\xc0\xae?m\x03y\x11+\xc0M6B\xb9g\n#\xc0t\x9e\x90\xd7\xbcQ(\xc0\xc6\xc68\xf9<\xe3\'\xc0\xef\xe8%\xa4\xa1<!\xc0O\xbaR\xb7s\xb7+\xc0\xcdy2\xa0\xecz-\xc0\xfe5\xdaj\x00\x04#\xc0\xa5\xd9\xcd\xadS\x16\x18\xc0\x9f\xb9fT\xed:!\xc0\x82"\xfb\r\x88\x06$\xc0\xa6\xc0\x1f\xb6\x9b\xef#\xc0\xcc\x01\x9a\xf3\x03\xec#\xc0X\xbf\x17#FU(\xc0<\xeb\xf0$s\xce)\xc0]\xcb\x00mro\'\xc0\xad\x02\xf2\xdc\x176#\xc04\x10\r*\x1e)&\xc0*&\xa6h\n\xf4(\xc06\x91?\x0e\x87\x16,\xc0\x06v\x17\xa6\xe1,#\xc0\xbbD\xf0\x8e?3-\xc0\x91\x82\x00>g")\xc0D\xce\xa6rx\xa4\x13\xc0\xaf\xf1\xc5pg\xc8$\xc0\xdaq\x97\xe0\xf5\xc2)\xc0q\x05|\xb3n%-\xc0\x85\xcc\xba\to\x01\x15\xc0[k\x14Lt\xb6#\xc0.\x18\xbd\xfc<5!\xc0\xf3\t\xed_`\x04-\xc0D\x10\x0c\x13\x12<(\xc0b\xc9\xda\xb8Xx\x1b\xc0\xf2\r\xe7zCN%\xc0(wU\xcc]\xab(\xc0\xdd\x00\x12\xd3\xc0f(\xc0\xf6`E\xb7\xd0k\x1c\xc0\x02\x13\xc9O\xd0\xf8%\xc0Y\xfb<\xd2\xbb\x99\x1c\xc0\x1b\x19G<\x83\x96%\xc0\xee\xa6\xdefm\xe4#\xc0rq\xc0$\xb3\xe4 \xc0\xd1\x91D\xeb=P\x12\xc0\xb4\xbdJ\x94\xd2\x9a\'\xc0\xab\xc7`\x9d\xc1^(\xc0\x81\x87\xcf\xc4J\x88\'\xc09\x80x\rb\xff#\xc0\xd4\x97\xc6p#L&\xc0\xf6\x8f\xcb\xa8\xb0\xd7#\xc0\xfe\x1c\xc3\xd4\x1cP"\xc0l\xca\xab6\xdcO#\xc0\xa9\xea\xea\x00\xe1\xc6+\xc0\xb3F\x14\xcdA\x1f#\xc0V\xca\xd4g\xa0\x0c\x1b\xc0J\x86~\xe9\xcc\xe4$\xc0\xf52H\x1c\xac\x90&\xc0\x15_\x93\xd7+C\x1b\xc0\x93\x8e\x1dV1\xc6%\xc0X\x0bZ\xb1\x87\xc8%\xc0a\x0bU\x8e\x93\xcb)\xc0d[\xcd\x0c?x-\xc0n\x9d\x92M\x84\x04#\xc0\xd6\xc2*\xf5\xbd\x19)\xc0\x9f\xe0z\xe0\xc0\x1b$\xc0\xd0bR\xa6\xa1>%\xc0\xf7\xb4\x8b\xb1\xf9\xf5,\xc0$`\xa5\xdar($\xc0\xa7\x1b\xd7\xdb8\\!\xc0\xd7A\x14\xf1:\r$\xc0\xd0\xb7\xc3\xea\xe8\x1d*\xc0<\x18\x8ba\xbe\xf2#\xc0Q\xbd\xbcf\x97\xf3#\xc0%~\x03\xdb\x9d\xd7#\xc0\x15s\xe0;\xd7\xa0\'\xc0]\xa5-4\x040#\xc0j\x12\xe2\xaf\x98\xbe.\xc07\xf7\xd0J+t+\xc0Baj\xe9\x01B\'\xc0\xda?h,1\x04\x15\xc0[\xae:\x94\xc4\xe3\'\xc0\xb3\x99\xa4\x96K\x0f#\xc0\x15\xb5\xbe\x9f]\x16\x17\xc0h\x98w[6\xad(\xc0:\x1c\xe10\x90\xb5(\xc0\xd7\xe09\x9f\xf8\xb7)\xc0$\xea\x13\xffE:-\xc0\xc6J\x8c\xa0Y\xdb)\xc0\xd1\x05N\x04%\xa0#\xc0\xe1hl\xf8VV-\xc0\xa9\xbb\xeb\x9e\xd7\xeb,\xc0\x8c\x12\xa9\xea\x8dC \xc0 \x0f\xb2\x1d-\x03-\xc07\x016d\x87\x81$\xc0\x84\x06\x9f\x963 &\xc0(Shd\xf4+$\xc0\xdc\x98}\x8b\xf4\xca#\xc0\xf6\xd8Vo\xce\xb2)\xc0\xab\x16\xe5\x93!e!\xc0\xd7\xe3\xe4,r\xca,\xc0L\x8d\'\x8b\xf8\x11#\xc0\x1e\x8dBQ\x1f\xe2!\xc0^\xfd\xb5NDL%\xc0\xedcs\xb5]\x9a%\xc0\r\xe7$M+\x88%\xc0\x90\xdevM\x82*$\xc0\xa9\x08s\xb9O\xa1)\xc0e\xf0W\x9c\xfe8!\xc0\xea\xc5\n\xc7\x06\xe0)\xc0\xec.vc]\xbe"\xc0M\x194~\xb8\xb0)\xc0\xfe!\xa0\x9c\xfe?#\xc0\xb1\x9f\x10\xb8I\xad-\xc0k3-\xe1)\x93&\xc0\x07%\xddh2t.\xc0\x9b\xd2\xactm\xe5 \xc0\xe07[\x8d\x03\x8f\x14\xc0VC=\xe2\xafD"\xc0\xdezq\x1d\xeb\xe9,\xc0\xc9\xfd\xb8\xe7\xd5\xce#\xc0y)\x9f\x18$\xf3#\xc0M\xeb\xc1\xae\xb7\xf4#\xc0\xbe)\x17\xef)\xe6,\xc0T\xac\x96\x0e\xd6=)\xc0oZ\xcc\xbf\x96\x0f&\xc0\x8d!:mr\x1a$\xc0\xdc\x9aA\xca4\x8b%\xc0\x07*\x10&\xa0\xbe\x15\xc0\xfe\xdc\xea\x1a\xc7N%\xc0}\xb1\xca\x0f\xed\xd4+\xc0\x07\x1e\n\x9b:\x10*\xc0y\xc2\x07\x81\xf7\xfe*\xc0\xf2@ok\x14F+\xc0#\xef\x98z\t\xdc)\xc0^\xea7\x1e\x82\xc5!\xc0\xdb_O8\x81\xcd&\xc0:y9\x08}1#\xc0$l~\xfa#Z*\xc0\xc7\xaf\x7fp!T+\xc0\xdf{\xbaa\x018-\xc0\x7f\xce\x87{\x0b\x14$\xc0\'\x0c\xce[:\xda\x19\xc0h\xc7M\x0e\x9aY$\xc0\x98_\xd1\xadE;%\xc0`\xa5\xc02\xcfM&\xc0uV\xa3\xf1)\x9d#\xc0\xc6\xd8\xd2H\xf9\xcb)\xc0N\xdc\x1e\x96\xc8\xd3#\xc0P\x88\x80\xc0\x11\x8a#\xc0R\xd7\xaf\x17\xdb\xcd#\xc0\x8f\xa7!\xe0j)!\xc0\xcf\xe4C.?\x99+\xc0\x13\xf3\xe9\x16\x8af-\xc0\xba\xd7\xab\xe2\xa6\xbf)\xc0\x85l\xb8N\xe4\xc8#\xc0\xe0\xec\xdf\xae&\xb0"\xc0 \xef#9B)#\xc0\xfb4\xe8\x8a\xb8\x9f\'\xc0\xc2\xc0?b\x01\x91\'\xc0c\x81O\r\xce\xce%\xc0U!\xbc\xfc\xef\x17-\xc0\n\x1b\x85\t\x84K$\xc0\xd5\xaagkX\xa9%\xc0\xf1\x02\x83\xc3\x00\x1b\x1d\xc0\xf1Z\x1a\xfd\x81"$\xc0\x02\x00R}\x0b0#\xc0f\xa4\xd6\x1ee\xd9 \xc0U\x97\xbd\xf4\x0b $\xc0C\xf4\xfd5\xbe8$\xc0\r\x01\x94\xd8\x88\x0e$\xc0b\x92\x89\x02u\x0f*\xc0\x8f))\x15\xc8\xb1)\xc0-o\xa4\xc1\xb3\x0b#\xc0\xbb\x8f\xd9\xb8\x12\x14(\xc0\xce\x12\xf6\xbd\x174"\xc0\xf1u\xd45\xc4&#\xc0\x04\xec\x7f\x8e\xef\x98$\xc0\xedCa\xf3\xca#+\xc0\x19\xab\x1f\xa4\x86X*\xc0\xbe\x19\x9c\x10\x9a\x92\'\xc0~\xd2VW\xf7\xca,\xc01\x1cp\x7fV\xce)\xc0\r\xb3\x18e0C%\xc0[\xf9\xc4|\xce\x7f\'\xc0^)s\xfc\x0b\x99*\xc0i\x98\xf9\x84\xc4O%\xc0\xf1\xbf\xaf\xb6\x08u\x1b\xc0\xa4\x8d\x80\xdf\x11n(\xc0\x98\xe6\x84\xb4\xd0-\x1b\xc0\x900\xa5{\x06}\x1c\xc0\xc3\x8fvk\xdb$)\xc0\xa5[\xb9\x95k\xd7#\xc0\xbb|\x12\xcfV>\'\xc0\x87\xb6\xa7\x99\xb5\xcf#\xc0t\xa4\x02;T\x1c"\xc0.\'y:3\xdd$\xc0U\x01\xc4l\x15\xee#\xc0\x9bC7\xb1i\xcc%\xc0\x12T\xe4K\xab\xb5(\xc0\xc2\x98\'\xea\xf0\x16$\xc0\xa1\xe1@\x1e~\xd4#\xc0'
p16
tp17
bg3
(g4
(I0
tp18
g6
tp19
Rp20
(I1
(I317
tp21
g13
I00
S'\xc91\x11\xb5\xe6RS@c\xb9\xe4\xb6 \xe5S@\xd7\xe932kXS@\xe8;\x115IYS@\x94\x8f\xf2\x88\x9cOS@\xb5\xe7Lz\x82OS@m\x08=\xca\xdeXS@8h\x14\xe1\xcaYS@4v\x9ci\xb4NS@\x95H\xab\xb6\tQS@\x7f:\xee9\xb3OS@9^\x98b\x9d\\S@\x9f\xf9N$\xeb^S@\x88\x81\xee\xb0\x87_S@\xe0:~\xb0>US@,\xb2g\x15+\xf5S@\xda,\xbd\xc5\x05nS@&\xce\xf5\x82\x1f\xbdS@\xb5\xef\xb2\x17\xe2mS@8G\xfa:z\xa5S@\x8bG\xf5\xb7\x90\x9bS@qTD\x06wUS@\x1bl\xc1\xc0ltS@02\x12\'4\xbcS@i`_\x9f\xc5\xd1S@\xc0\xddX\x97\xf5\xd3S@v[8v}VS@-~\xb2\xd4\xde\x98S@zC\xfd6\xdcWS@\x8d\xa4\xb5\xb5X\xd4S@#\xd7\x90,kXS@"\xb5\xadf\xbbSS@\x19\x8d\xa8\x02\xe4XS@@\x14(\xd1q\xd0S@T-=\xc7|YS@[\x0ep\x19J\xeaS@u+IX\xd2YS@5t\x82z\xa3_S@\xe6\xee\x01\xa1\xa2\xb4S@2k\x8c\x95\xbbXS@\xca\x97\'\x0b\xe3\xabS@Mm\x91B\xf6\xb7S@\xf5\x03;K\xb0mS@`\x16\xf4\x0f\xaa\\S@k\xa4\xb2Di\xefS@\x93\xd7\xee\xba\xc7\xf4S@\x81X\xa5+\xec\xf4S@\xe2\tK\x07`VS@\xb4\xa68`<pS@^\t1|\x192S@\xcf\xa2_\xd8\x89\x9fS@\xbf\xce\x7f\xac\xa0aS@b\xac\x97MNbS@\xfc\xafC\x81^\xaeS@.X\x96\xf3\x95\x9bS@Kro\xa7\xf8FS@W\x0c1\xdd\x96\xedS@\xb4\xa67\xa7g\x9cS@\xd8\x1d\xadE7\x82S@,@\xb8\xcd\x00aS@\xd0\x81\n=%\xfaS@J\xabo)\xe1\\S@\x90\xcdh\xf9V\x98S@\x93h\x88K>\xe6S@\x0e\xf7\x1f\x7f\x1b\xe8S@bo\xd5\xd5\xccES@\x0b\x8a\xe9\x94TWS@>\xc8N\x84\x05\xf7S@\xadI\x8dVM\xe5S@\x06y\x853\xd1\xd1S@\\\xfaI\x10\xde\xdaS@\xc0_\xd1\xa6\x93\xd8S@\xfb\xb1sNn\xd0S@\xd6);\xc2\xc4\xc7S@\xc6!!\xaf9\xadS@\xcd\xfe\xdf1\x17\x8eS@\x0eE\x1e\xd6\xf4nS@y\x024\x80\xd1\xe6S@\xbdmq\x9c*fS@\xae\xf4\xe5\xeb\xf0`S@uO-B\x9c_S@\xf7\xaet\xd4\xd5eS@\xe0L\x85Cw\xf8S@\xb7|\x9d\xc1gXS@H\xad\x18\x0blXS@\xb0\x8a\x0e\xd1\xdfWS@FIF8\xacVS@\xce\xbd4`\x83US@=\n\xc4\x9cuTS@\x81\xf6H\xca\x82SS@O|\xbb\xfe\\cS@\xbe\xed\x85\xc6\x8abS@\xc8QE\xeb\nbS@\xba\xa9\xa6u\xd1`S@\xc27dj\x13`S@GOQ\xf1\xa3_S@\x0e\xe3c\xfb\xa4KS@\xa8nNF|HS@\xd7\xf1\x9b{\xcc\xeeS@d\xeduX\x13\xe2S@\xa79\xad\x96\\7S@\xbdJ\xbc\xcf\xac\xf5S@\xea+\x8c\xd4g\xa8S@\x16\xc0\xf2\xc31WS@\xe8=H\xd2\x17\xcaS@\xd35!\xfezWS@\x9f\x06\xeb\nimS@\x1a)\xa8a\xabXS@\\\x15\xcf[\x87XS@\xa9\xbe5\xc8\xf1]S@\xccX\xc3\xc8\xf7\xf3S@\xccK\xf5\xcf\xd3\xdfS@IH\xf7l\x9d\xf6S@\x8d\x12\xed\xed\xea^S@\x1e\x9cud\xed_S@\xf7\xb6\x9f\xf4f\xf7S@\xd8]\xe2aZ\xaeS@\x8e\xa3\xb2\xc5\x19\xceS@\x03\xe8@a\xc0iS@\x03\xcee\x02~\xa2S@\xf5d\x8e\xdeNhS@\x95\x1d\xe1\xaf\xc5\xd1S@\x19<\xe7\xeejQS@:U\x1d\xbc\xb2TS@o\xb0T\'MaS@\xf5N\x1d\xca\x10\xb3S@^l\x0ff\xe8uS@\xder\x85\xb9\xcdsS@b\xa9\x85P|SS@\xe9NG\x80\xbfES@>,`tI[S@\x13\xef\x14\xe1\x8fGS@R\xc9\xd12enS@\xff\x10[jUpS@\xaa\x18^\xc5\xf9\xbcS@\xdc\xee\xdefw\xeeS@\xf1Ef\xa7\xf8\x81S@`\x93\x18\xa3\xd3oS@\x94>i\xb7Q_S@11\x87I\x01XS@\xc8\xe8\xce|r\xe7S@W\xc8\x84\xd3\xddiS@\x9a\xc9l\xbb\xbf\x98S@\x83[\x04\x08\xca`S@1\xe2/]\xa1\xe3S@0\x1ap\xb9\xcaMS@y\x8d3l_\xf7S@i\xba%\xbb\x0bbS@#!`\xc4\x82\x9aS@\xb3~\x00\xf3,\xa0S@\x9f\x0baV\xce\xf6S@O\xfc\x9d-O\\S@\x1c\x8dw\xd6|\x9cS@\x90\xf0\xe0\x86`\x9fS@\x82\r0\xe5\xbcWS@?1\x7f$\xff\x9eS@rE\tQ\x8dWS@\x14\xa7\x95\xad$TS@/\x98\x99\xdf\xd5\x8eS@\xa2L}U\xe1\xd1S@\xe9\x97OS=\xadS@[\xc3\xa9\xd4\xab\xa1S@\xe9\xf8u\\E\xacS@+\x90o\xc8\xe9mS@ma1\xb7\xb3cS@Ta\x8e\x9eZYS@Z\xd0\xd2&\xeaYS@\x86p\xc9ZT\\S@_\xafK\xa98\x96S@\n\x7f0\x96fXS@V`q;7\xa4S@\x8e<\xd38\xd4MS@\xc9u#\xae3qS@C\xb4\xe7\xafg\x86S@\x85f\x84\xac\xb7\xf3S@\xdd\xe8\x8ai;\xf3S@\xc0\xbei/\xb4\xa8S@[Z\xa0\x87\xcbTS@\xd5\r\x07O=fS@\r~\xfe\xf4h\xedS@\xf3\xa9\x9a\xc3\xc6DS@\xcf2D\xfe\xe5gS@\xe2\x8b\xbc\xea\x1dcS@uc\xe3G\xfbQS@\xb8d\xc0gk\xf8S@\xceE\'\xdcaUS@\xb4s\x9f\x1a\x1f\xcaS@\xb3"\xa0;\xbfUS@\xb9kt\t\x91VS@\t\xcb\n\xb3\xeeWS@`\xf8"\xd3]\xabS@K\x1a^\xc23^S@\xc1\x95\x0c\x8d\x8aqS@\x13\x06\x8e\xffv\x88S@\xf8\x82g\xbb\xc6\xafS@%c\xad\x1c-\xeaS@\x0f\xe9N]\xfe^S@4\xacR\xe9\x0caS@\xa2k\xd9/\xbe\xefS@\xd9\xfc\x15\xabN\\S@a\xb9\x9c\xaa\xdf[S@I\x16\x1d\xac\xda\x98S@\xfc\\u\xab\xba_S@@\xf6\xfc \x84\xc6S@\x18\xb9\xecz\xe1\xe1S@P\xaf5\x7f$VS@\x9c\xe3o\xba\xdaYS@iwt\xf2\xf9\xf3S@\xa3\xa9yJ#XS@\xae#\x84\xdc\xfe;S@\xcc\xb30+e?S@\xbb\x03\xc3\xb4\xcfoS@fp\xfa\xc0i7S@ \xeb\x88\xbcP\x99S@\xd38\t\x1c\x96jS@\xae\x17y\x9eV\xa1S@\xf9\xd2\xeef\x7fnS@\x997#\xc1\xdbjS@\x8d\xc9\x89\x82\xe4\xf6S@]D\xd1\xf08\xf5S@\xbc \xf6\x8c\x80\xf6S@<r\xdf\xf4\x8a\x9dS@2\xfd\x01\xff\xaaHS@\xc4|\xdf\xe5\xf6uS@\xee=\x95\xec[\x98S@\xef\xba\x0f.\x8apS@\x88\xd4\x9e\x9a8\x99S@\xdct.\x19apS@\x04\x89\xb0\xf5\r\x83S@S\xd0\xf1\xa0.qS@\xb5\x9d\x07\\S{S@\xf1\xe9\xce\x82\xf3\x8eS@\xc3\xf5\xe6\x81\xe0\xd5S@\xd2\xb8z\xbbsVS@\xc8\xca\x15y\x83kS@\xd0\xf5\xb5\xdduXS@C\x86R\\\x9aVS@\xfeL\x9d\xe3\xc3US@\xa6EsR\xb6bS@m\x80\x03\x17AXS@\xaaRKJ\x00\xf6S@\xd2\xdd\xbe3\xd3DS@O]#\x06\x8b\xf6S@:\x19\xb4\'\xb8\xe0S@*\xb7\x19_\xf8\xf6S@\xe8\x9d0f7QS@\x08\x11\x8dk\xd7\xc3S@j\\y\x8c\xdb\xc7S@<\xd0\x86\xb7\xa7\xc8S@Jp\xb0\x9a\x99\xc6S@/\xf2\xc2(XnS@\tJ#\nQ\x88S@\xee\xd2\x98\xf1doS@\x9c\xb7\x90\xbe\x8d\xc9S@\xdc\x1d\x95\xe5\xbd\xc8S@\xb6\rF\x00\x1f_S@9\xacQ\x90(RS@qyg\xb7g\xb3S@O\x9c\x9f\xd5B\xc4S@\xe7rJ\x8f\xfdgS@\xa0O%\x98\xafcS@\x93L%\xc1\x90\xe2S@\xa7\xb8\xe1\xbf\xc4GS@\xc3@_\xfazYS@\xeb\xf2~\xabOXS@\xf41H\x17zWS@\xbb:6\xfc\xa4\xd3S@\x90\x99>\xd8?\x85S@\x95\x11\xc3c\x02US@\xf9\x0bd\xa1\xba\x98S@<\xa2\x15c\xecRS@$\x0b}J%PS@\xc4\x19\xe2\xb6\xa2gS@\xd4<\xf2Uu\xabS@\xb3d\x0c\x91x\xabS@)\xacJ\x00\xea\xf2S@\xd2\x0f\x11C\xae`S@\x0b\xf7\xbbUDnS@i\xfd\xbcJ/\xf5S@\xb4\x18\xa6\xe6\x9e\x9eS@\xc1\xd0Y\xf7\\oS@\r?\xed\xef\x03oS@\x12\xc1\xae%\x9f\xf8S@\x12\xc7h\x10joS@\x9f\xa3N\xe6QnS@\xbfa\x8f\xb7\\mS@\x93\xdd\x8dn\xe8\xc3S@\x8d\xaf\xe7\xd2\xb9\xc3S@iX\x13U\xdaiS@\x8d[\x85\x14\x8a\x9bS@\xc5\xddk\xa0\xa4eS@\x9dr\xe5R\xc2gS@2c\xa0H\xf2@S@A\x85\xd0r\xa7\xc9S@\xe2J\x1b\x06\x85\xc9S@$\xb60"\x94\xabS@\xfb\x93\x0c\x9c+\xa2S@L8F\x88\xc9GS@"\xb9A\x16\xc0fS@\x84\xdfJ\\)\xacS@\x8d\x85\x19\xcf\xcb\x8eS@\xd9\x93\n\x1f\xfa\xf6S@\xba\x99yb?\xa0S@\xb9\xaeg\xdc\xbd\x97S@S\x01|+\xcb\x8bS@Y\xa0)4|\xa0S@N\xb0^X\xfcWS@)i`\x1d XS@L\xaa\xa9\xbe\x92\xafS@F\xbe#<xWS@y\xba9\xdb\x85\xceS@\x852\xc3\xb9h\xd3S@\xf1\xf8\xaf\x12\xbaVS@\x9b\x7f\xe4\xff\xc6\xf2S@\x17Y/\x9e\xff[S@\xd9p\xfe\xf0"RS@\xfe\xe7m\x16\xd6RS@'
p22
tp23
btp24
a(g3
(g4
(I0
tp25
g6
tp26
Rp27
(I1
(I317
tp28
g13
I00
S'}1\xe9\x01\xedV#\xc0\xc1~P\xc1O\xa4\x18\xc0\xbf\xa7r\'b\xbc#\xc0\x042r\x9c\x06\x0c$\xc0\xa2\xcc-9>r#\xc0\x7f\x01\xf3\x10\x1fv#\xc0\xf6\x13\xd4\x10\x9d\xa3#\xc0\x0cgl\x82\xe7\xa2#\xc0U\xc4\x18\xdfIx#\xc0\x91/\xb1\xabU\x95$\xc05\xb8\xd8m\xfd\xc1$\xc0\tK\xce\xab\n\x89#\xc0\xf3\xbf\x9a\xa9\xa3L#\xc0wyb.\xa0;#\xc0\xf2#\x875\x83\xe1(\xc0\x93\x8a\xa9\xa0\x9d\x9f%\xc0\xd0\xe1\xfd\xf9\xd0E$\xc0\xd5\xb7\x0e\tnN\x1a\xc0o\x14\\\xa9\x81Z\'\xc0,\x95\xa9b\xb0\x89)\xc0\xf8\x94\x00\x08\xde\xdb$\xc0s\\7\xfdr<$\xc0\x00\x135E\xd08&\xc0\xb8\x1elm\xc9\x17\x19\xc0\x95\xb2V\x93?\xda\x12\xc0\x07[(\x1a\xf1\t\x14\xc0\t\xf7A|\xff%$\xc0TN`\x95\xdf\xca\x1d\xc0\x93:\x12)\xcc\n$\xc0\xfa\x02\x8de\xe9\r"\xc0r\xc1\xddb\x83\xbc#\xc0\x08\xebM&V\x05$\xc0\x87\x8c\xcb\xf8{\xa3#\xc0=i\x19\xc9\\d"\xc0\xb2\x037\xb6\xa2\x9c#\xc0z\xce\x0c\xbe!\x81\x16\xc0"\x97\xb3\xf6\xda\xa1#\xc0\x85\xd9\xb0\x89\xda:#\xc0\xf5\xa1\xc3\x99$\xae\x15\xc0\x0f\x08\xb4\x0b\xb0\xa3#\xc0\xf3\xa1\xa8\xc9#\xa7,\xc0\xe4F-q@\xe8\x1d\xc0\xe1\x8c\xd6^@@"\xc0/\x95\xdcL\x92\x87#\xc0\xee\xe8:\x92\xd5\x1d!\xc0\xe9\xec\x9d#\x01\x9d%\xc0\xe9\xec\x9d#\x01\x9d%\xc0\xdf\xcdL\xa5\xcf\x92(\xc0\x87\xb2T\t\x831$\xc0\xc5\x944\xdf\xc40$\xc0\xae;\x0e\x16\xb9\x16\x1d\xc0\x7fZ)\xe2\x10\xfc"\xc0\x1f\x14\xd0\xa3X,-\xc0@0:`\xa0\x9a,\xc0?\xc5)\x8bx\xdb$\xc0\x17\xe2\x91#\x06m)\xc0\xcc\xce\x85\x1e\x9f\x14)\xc0\x7f\x80\xf9\xf3E\xc8(\xc0yS\\\x06z3,\xc0ty\x9a\xb2\xb9l-\xc0\xef\x93:\xf8n\x9e$\xc0?&\x12\x0c&n-\xc0u\xdd\x96`c/*\xc0\\\x90\x0e\x11\xc8\x89\x14\xc0\x83.\xf5Zc[\x17\xc0\xecoP\x17S\x0b$\xc0RQ`\xec\x91\xbe%\xc0\xe2\xe7\x19\x98\xa6\xbc#\xc0\x92\x90\xb5k\x97?\x1b\xc0?\x9d$3w\xd9\x12\xc0O\x80!\x88\xd4\x97!\xc0\xa1\xa25\x0b\x81\xdc!\xc0\xe7\x90|C\xb1e"\xc0\xa9\x1d1I\xb7\x02+\xc0>\x83sr\xdc\xf9\'\xc0\x8b\xd7\xd8^G*,\xc0\xd3\xdb\xa6|\x0e\xd3 \xc0\x81\x18g\xee\x07+\x14\xc0^\xb9C6\xf5=#\xc0,\xaaY\xf5OH#\xc0\xf5\xabkUX:#\xc07_\x15\x83\x9e\x0e&\xc0\xe00\x06\x06\xd5\xa5!\xc0\xd2\x82i\t\xb6Q#\xc0.\xd7BF;\xfa#\xc0\xaeRzVN\x0b$\xc0DM\xa3z\x01($\xc0 T\xb6\xd7\x824$\xc0\'\xe1\xc1D\x1e\x0b$\xc0\xdb^\xeb\t\xf8 $\xc0`\x97Wl\\\x10-\xc0\xd9Q\xe9}\'%-\xc0\x15\xc8z\\\x03,-\xc0\xd9&\xd9;ZB-\xc0\xfb\x0f\x13\xce\xcby-\xc09\x07MI\x94\x7f-\xc06\xc0\xe0$c\x05%\xc0\xf8dW)\xf1\xf1)\xc0\xe7aw\xaf\x0c|\x1c\xc0\xf7\xf0\x08\t\xf91$\xc0%j\xd7K\x90\xf3#\xc0\x18\xe5\x17&2F!\xc0j\x10\x0e@\xc2\x8d\x1b\xc0\x8cT\xe2\x06\x0b\xd7+\xc0\xde\xf6O+g\x12-\xc0\x1a?C\xd5\xe9\xb6%\xc0j\xcf\xa4\xb3\xc7T$\xc0I\xd8\x1c\xb5R\xa2#\xc0\x015\xf1\n\x91D#\xc02I\xd4-\x1eG%\xc0z\x94\xb1\x0b\xba\xde%\xc0\xfe\x8c\x1aD\xc5\x01\x18\xc0\xf6\x89\x18\xb3N\x88%\xc0\xc18\xb7\x8c\xc4J#\xc0\x9er\xf5\x00\xf1;#\xc0\xfe\xf5DA\x9c\xba%\xc0\x139Ksb\x98,\xc0\xee3\x1b\x8aw\x0f+\xc0w\xbe\xf2\x93\x92J#\xc0*\x13\x10k\xdb\xa5(\xc0W\xa7\xc4\xd6\x7f\x18(\xc0\x11sI\xe6\xd7\xcd!\xc0\x83c\xe1/\xaa\xd2+\xc0;\xa9~\x1c%\x91-\xc0\xbbHE\xc1\xe2;#\xc0\xc9\x97)\xcd;\xb9\x18\xc0\xc9G\x90\xb7\x9a\x83!\xc0\x12\xe8\xf6\xb9\xbbL$\xc0\xcce\xcb\xf1g\x1e$\xc09\x19k\xbdh\n$\xc0\x85m\x18M:~(\xc0"|\x08\xe7\xaa\xde)\xc0\xabU\x1dQ\x7f\xab\'\xc0\x16\xbc\x1b\xc4\xa5z#\xc0?S\xa9S\xd3\x89&\xc0{\xdf\xe8\xc1\x89\xf6(\xc0f\xa7J3\xccF,\xc0\xda\x06s\xd6\xd6p#\xc0!7*\x00\xc7X-\xc0t\x9e\xfe\xac\x92I)\xc0;O\x7f\x0f\xbe\xfa\x14\xc0!\x95\x1d\x9f\xb7\x02%\xc0:$|\x05\x01\x0e*\xc0\xe2qw!\x03F-\xc0\xda\xc0\xe2\x16\xcdG\x16\xc0\xc0\xd0\xe7\xc2K\xdf#\xc0\x9b\x07\x120V\xeb!\xc0\xc4g\xf8?\xf7*-\xc0\xd9\xd8\xce\xac\xb8\x9f(\xc0F\xb85,>\x13\x1c\xc0I\xc5\xb2d\x8fL%\xc0\xfbx\xb6\x8d\xc0\xd7(\xc0\x87(?\xff\xaa\xc8(\xc0Q\xa3\xa8\n-\x02\x1d\xc0\xad\xac\xf46l%&\xc0\xdb\xbb}H\xc61\x1d\xc0\x16\x8dfi\x14\xc2%\xc0\x95~\xfd\xbfw\x10$\xc0H!\x8d{D8!\xc0\xb5F\x14.$\xd9\x12\xc0\xe9\x1f2\x8d\xdc\xf9\'\xc0mR\xec\xb8(\xb1(\xc0-v1\x9df\xe4\'\xc0\x05\x06\xb4F\xeb@$\xc0\xef\x85\x0f\x9c\x9c\x81&\xc0\x98L\xe7\xa9\xa0\x08$\xc0F\x8f\xb6\xb34\x83"\xc00\xc7\'\xaa\xfc\x85#\xc0\xf8\x9egN\x81\x07,\xc0\n\xbd\x03z\x93T#\xc0\xb4\xdc\x0f\x070\xa6\x1b\xc0\x8d\xd8\x8d\x13\xfe\x12%\xc0]\xf0\x97{\xfe\xd2&\xc0\xfc\xa8\xb3\xc5\x05\xd1\x1b\xc09\xed\xeb\xa0\x8d\xcc%\xc0{q\xb0]\xe2\xce%\xc0U\xa5\xd6-j\x19*\xc0\x03\x1c\x1e\x9c&\x8f-\xc0j\xed5\x00\x15@#\xc0\x90d\x80\xde\x83\x17)\xc0w\xbc\xe4\xd5\xfd:$\xc0\xf8:]W\x86t%\xc0\x8f\xf7\xdevv\x1b-\xc0\xe7dPt\x9bU$\xc0C\x94\xb6^\xb5\x13"\xc0\x11\x1f\xee\x9c\x809$\xc0D\xb0^(d\x1d*\xc0\xfc\xe7i\x9a\xa9!$\xc0hS|\x0b\x10"$\xc0b\xa0\xb0\xd5;\n$\xc0\xfav\xfa\x0f\xfa\xfc\'\xc0\xaf\'\x8ct\x18d#\xc0\xc6\xd3\n\xd6\xaa\xc1.\xc0\xcf\xb44\xf29\xa5+\xc00\xf4:\xd7B\xa4\'\xc0\xb8\xd9\xb90aT\x16\xc0(\xc9\t\x97v\x0f(\xc0A\xf3\x93\\\rF#\xc0\xa5\x9e"/\x94\x86\x18\xc0\x1fN\xafp1\xd6(\xc0^2J4\xfe\xdd(\xc0\xb52\x02\xfb\x16\x03*\xc0\xfa\xbc&[|[-\xc0\xc5\xf7\xfbB \xde)\xc0j \xa9\xcfO1$\xc01{\xfc\xca\x85m-\xc0\xca\x0cA\x05\x02\x06-\xc0\xfb\xc0;\x81\x95\xf7 \xc0\x8e\x82\xef\xbe7\x1e-\xc0\x1ao\x04\xe41\x90$\xc0\x1b\xea\x93_\xd0>&\xc0\x0be\x8fX\xdbm$\xc0\xed\x00\x11\x87\xe3\xd3#\xc0V\x8b\xbf\xab\xea\xff)\xc0\xca\xd8|~_\xa7!\xc0\xccM\x99\xc6\x88\xc6,\xc0\xcf\t\x9b\x1c\x90Q#\xc0\xf6\x80\xe9)y!"\xc0\xd2\xb5\xad\xad\xd3L%\xc0N\xed\xf4\x1b\x1d\xa1%\xc0\xf0Z\xc6\n\x08\x87%\xc0\x97\x82\x96\x08^\x9a$\xc0\x9d\xa4uo\x06\xaf)\xc0lR\\\xeai\x84!\xc0\xc4!\xec7\x8c(*\xc0\x1c\x15\x9c\r\xfd\x00#\xc0\xea)\x0b\xd2{\xfc)\xc0\x88\x0bv\x90\x9b\x83#\xc0h6\xafe\xe3\xd4-\xc0\x1a\x00MT\x03\xd4&\xc0zL\x9dod\x91.\xc0y\xa9/X\xe29!\xc0i&\xebf\x11^\x15\xc0\x13\x19\xa0\xd8\x06y"\xc0\xc34\x00\x8b/\xe5,\xc0P\xaa"\xc6\xa2\x02$\xc0\x86\xa6f\xbbC!$\xc0\xe2\xbe9Kl$$\xc0\xa4\xb2\x19\x80C\x08-\xc0\xa6\xb5k\xbcR`)\xc0\xbe\xcf\xf5m\xfe\x10&\xc0\x13\xb9\xc3\x14\xd2=$\xc0(1\xc9\'\x90\x88%\xc0R\x05\x13#\x99\xf5\x16\xc0\x8c|I\x98\xb9I%\xc0\xb8\xad3^\xa1\xea+\xc0B\xc2\x1d\x12L\x10*\xc0\x94\xfc9$\xac\xff*\xc0\xdd\x03\xe6efJ+\xc0\r\xf7\xf6\xedd\xe1)\xc0\xe8\xc8u\x9e!\x0b"\xc0:\x13\xac\x9a\x9c<\'\xc0\x82\x01\\w\xd3s#\xc0\n\xc3\xa5\x02CQ*\xc0\x9b\xefv\xf93S+\xc0\xd6\r+d\xb2[-\xc0\xe4\xe7\x82[@>$\xc0\xb8\xffS\xe5\xe9\x83\x1a\xc0\x05\xb0r\x8a\xed\xee$\xc0@,\x93PPx%\xc0V\x1b\xe6/\xe2}&\xc0\x05\xa4x\x99e0$\xc0\x8e\x02\x9cB\xed\xdd)\xc0JX\xe8\xa6\xbd\x06$\xc0\xd3hO(-\xbc#\xc0\xff&!\x0e\x8b\xfe#\xc0\x89k\xdf\x08\xb0\xbf!\xc0\n\x04\xc2\x8a\xa4\xc8+\xc0\xb9\x04B\xd7S|-\xc0\x8e[l\x02d\x02*\xc0\x06$^I\xbd\xf8#\xc0\x12\x12\xd58\xe9\xdc"\xc0^\xa4mdcd#\xc0\x93\x89\xb3\xe2I\xfc\'\xc0\x11T7Z\xcf\xed\'\xc0\xb8p\t\x87[\xd5%\xc0\xca5\xca4\xe2=-\xc0\x89e\xfdM\xa7\x91$\xc0\xbel\xed\xb9\x9f\xae%\xc0\xb7x"\xc3@\xc3\x1d\xc0\x9dv\x10\x9a\x04`$\xc0\xb4\x8a\xbe\x14\x04r#\xc0\xd1\x1d2\xd4m\x99!\xc0jvr_pc$\xc0\xd7\xc2U\x0b\xbat$\xc0\xfe\xcf\xa9\xaa\x0cM$\xc0\xd6\x10\xc4\xfb\xbf\x10*\xc0\x1d^)\x7f\xb6\xab)\xc0\xe5\xea)\xc8:M#\xc0kn\xc1X\xfer(\xc0\xcb\x9b\xec\x9d\x8bn"\xc0*\x9c\x12\xacGe#\xc0\xbev\xa41\x9f\xb6$\xc0|\x13\xd4\xba\xda!+\xc0q\xd7\xa2z\xcdP*\xc0\xf4\xc3\xd4\xc5\xf7\xec\'\xc0b@>t\xde\xc9,\xc0\x90\x9d\xfd\xba\x97\xdd)\xc0\xbe\x7f\xa8\x94s~%\xc0\xfe\xa9\'oq\xe0\'\xc0\x0f\xa9\xb5\xd8\xa2\xce*\xc0\xcd\x16\xab\xdc\xd4M%\xc0#ME\x14\xdf\x0e\x1c\xc0"U\xde\x08\xd4\xd3(\xc0^\x87Y;\x0e\xbe\x1b\xc0\x81wek\xa4\x1c\x1d\xc0{\x87~p[J)\xc0\x98\x82/\x13\x1a\x06$\xc0\x08\x119E\xe9\x9e\'\xc0\xd0\xc0&\x14L\xfe#\xc0\xd7\xcc\xadp\xa3\xa8"\xc0W\xbfD\xb5rc%\xc0\xcf\xc8\xe7\xcfV\x1c$\xc0\xb8p\t\x87[\xd5%\xc0y$\x91M\xde\xdc(\xc0\x1a\xf9+\xd1\xc6=$\xc0(\xc0\x15\xa3\xf5\x02$\xc0'
p29
tp30
bg3
(g4
(I0
tp31
g6
tp32
Rp33
(I1
(I317
tp34
g13
I00
S'\x82z\x98\x9c\x01MS@C\xa0\xe1\xd3\xb1\xddS@\xfa]\'\x11zRS@+\xf4W\xcbXSS@Ea\xd5\xae\xa3IS@\x0f3\xd0\xe7\x89IS@\xf0\xf2\xf7\xd8\xf4RS@i\x9b\x86\xa1\xd9SS@\x88\x99]/\x8eHS@oP\xfb\xa3\xfeJS@@M\x7f\x18\xa8IS@\xdc\x7fz\xf6\xc2VS@e\x9a\x06\xa2\xffXS@\x87\xe1-8\xa6YS@\x13\x13\xa8\xb9\xaaNS@\xc7\xc7m\xf2\x01\xf4S@\xfe\xd4\xc8B\x07hS@\xc4\xf1Yj\xec\xb6S@R\xbd\x98V\x86gS@\xb3\xd3\x05\xd8\r\xa0S@\xbe\xbc\x0eQ\x14\x95S@\xcf\xd0\xbaEsOS@\x0bB/\xa0&nS@\xa5\xec\x0fJ]\xb6S@\'\x80\x14\xaf\xd0\xc9S@\xfb\x99P8h\xccS@\xd1_\xa4\xd8~PS@\xf2i\xf6\xdc\'\x93S@*\xc2,\xb1\xdfQS@+ "\xe6\xc9\xccS@\xddF`I}RS@\xba=\x00\x10\xc7MS@\xb9\xf2\xf1\x9f\xf1RS@\xc5\x8c?l\xcd\xc8S@n\xa9\x07q\x9bSS@\x92\xb0#~\xe1\xe2S@\xc0\xc3\xe7\xd6\xf0SS@-@\x0f\x89\xbeYS@|%\xfb\x9e\x87\xadS@\xd1a?\xb9\xd1RS@D\xc1\xc5\xa5\xeb\xabS@\xbb\x95B\x06\x11\xb1S@\xa0&Y\x83\xedgS@\x87JbT\xbdVS@\x18DQxP\xf9S@<\xa6O\x9b\x94\xf3S@<\xa6O\x9b\x94\xf3S@\xf2\xb1~\xbc\xcfOS@\x0b\xa7\x08m?jS@p=e\xbc6,S@\xf7\xfa\x91a\xa0\x99S@\xaa\x97b \xcf[S@E\x12\x8e\xa3"[S@,5\xd3?Y\xaeS@\xd2\xf0z\'#\x95S@\x95\x1f\xad1Y?S@\xe0=\x02\xb0\x91\xedS@\xfb\x01T[\x1f\x96S@\xf6\x04\t4\x04}S@\xfb\xf5$\x8b\xc6YS@\xb3rT\x8b$\xf8S@\xad7W.\xa3US@\x86\x8e\x1f\xa9\xdd\x92S@\xe3\xcf!\xea\xf5\xdeS@\xef(\x18\x8f\x9b\xe0S@z\xa3\x86r\x89?S@<\xe3\xe3\x171QS@\xc3k6\xb6\xae\xefS@\x10\x9f\x9c4\xf6\xddS@#<\x86#\xcf\xc9S@\x08\xc6\xbc\x14#\xd3S@\x8b\xf6\x027\xe1\xd0S@\xa6\xc6\\\xc7\xc4\xc8S@\xfb\xbf\xd9\xa9\xc8\xc7S@7\x89\xc2\x8a\xe1\xa6S@\xde\x12\x81\xbf\x0b\x89S@v\xb0\xe0\xc4LiS@K\x14/{\x98\xdfS@\x14B\xe5\x1b``S@\x1a\xfc\x07o\x15[S@\xaf\x10YO\xb9YS@\x8f[\xf9i\xaa_S@G\xf94\xc8\xd0\xefS@t\x9a\xf0c\x8eRS@\tvN\x13{RS@\x89\x88\xb7\xe5\xe4QS@\xfa\xc7\x0bh\xb7PS@\x06"%\xfb\x86OS@\xf7\xc2\xd9SsNS@\xe5\x83UNzMS@z\xe8+<=\\S@*>\xa0\xc4v[S@v\x99\xdb\xf9\xe2ZS@C\x9eA\xab\xb0YS@\x80{I\x1a\xe5XS@FK\xf6\xdd`XS@\x9c\xb7VN\x97ES@\x03\xc6\xd0\xf8\x00AS@*\xa1\xd1\xa8z\xe7S@]|\x03\x04!\xdaS@\xe5\xea\xff\xd6\x141S@jZ\x97z\x8b\xedS@\xb9c\x8d\x16\x9c\xa2S@\xb5\xa7P\x10-PS@|I\x02\xbe\xb9\xd0S@3\xa31\x16OQS@\xddK\xaf\xbfogS@3\xb3\xfb\xf1\xc5RS@\xcbd\x92\x1d\xaaRS@Gfr\xff\xd1WS@\x03\xdb\xc4W)\xf3S@I\xae\xc2\x95\x81\xd8S@[\xcc\xe3@8\xf5S@\xb4q\x1e\xa2\x0cYS@\xf7\xdbn\x01\x0eZS@lp\x11*p\xf6S@\xac\xf8\xae\x1bV\xaeS@)[\x0f\xa5\x12\xceS@"\x98\xc4\x1c\xdccS@/C\x12\xb9\x9d\x9cS@\x9dNc\x94\xd1aS@\xa9\xd1\xf7\xbc\x96\xcaS@\x9aP"\roJS@>\xca\tsvMS@\xace\xb2Ds[S@\x98e\xd5\\O\xadS@\x93]\x8d\x1e3pS@]\xa7j\x17\xc2mS@m\xdb\xdcOxMS@\x87\x0bj\x8a\x95?S@\xb8\xcc\x01\xc3\xcdTS@f\xfc\xb0X\xf0?S@\xd7\xb2y\x1e\x02hS@\xe6\xdbfCsjS@\xee\xedg\xe7\x12\xb6S@\xf14yr\x81\xeeS@\x8f\xe3\na\xf3|S@\x0b%\xdf\x80\xf0iS@J\xa9\x10\xd4 XS@0\xf5h,ZQS@{[\x1b\x1e%\xe0S@=#\'a\xd6cS@\x19lj\xd6S\x93S@\xaa/\xb0A\xa9YS@3\xfdd8C\xdcS@\x1e\xe2\xd2\xf9\xbeGS@\xe6\xc0\x94\xe7\xb2\xeeS@\xe3\x97\xbf\xfd\xeaZS@N\xfcC\xfd\x1f\x94S@\'\x1a\xd5\xbe`\x9aS@\xce\x8a\xfa\x08Z\xf5S@\xd2\x1a\xfe\x0c\xbeUS@\x083\xb0\xf5&\x96S@E\x16h0\x8c\x99S@\xe8\xe1n\x7f\x97QS@k\xca\x1d\x98:\x99S@\x00F\xd77YQS@\xc6G\xcf\xc5-NS@\x9f\x96\x85$\x0f\x89S@\x19\xda\xc3\x12\xe3\xc9S@\x85~A\x8a\xe1\xa6S@\xf9h\xd1\xfc\xdb\x9bS@\x04\xc5\xad}\xfd\xa5S@\x9d\x1f\x1a=\x01hS@\xb0d\x1f\x92k]S@\xa8\xb5\xe5#bSS@\x9b\x88\xc9F:TS@\xe9(\x9aRMVS@2yZk!\x91S@\xb1O\x18\xd3\x85RS@\xefK\x1cct\x9eS@bV\xb91\x8bGS@c\xfb\x00\xb5\xe4jS@\x83\xc4\xb6\\\xe0\x80S@\ng]R\xda\xf2S@B\x9c\xceqV\xf2S@}\xf9L?_\xa3S@\x8d\xfe\xb56\x82MS@=\x05\'Ad`S@\xa1\xde\xc2\xa7j\xedS@fSZ\xf4\x8f>S@\xcfl\x8a\x1a\xc6aS@\xea\xbcO\x0c\r\\S@\x17J\x91\xa3\xf2KS@q\xc1\x03G\xa8\xefS@WJ\x9a\xe6`OS@\x8d\x8dJ$\x17\xcaS@%\xc9\xa0\x1d\xcbOS@\xf9\xc9\xaa\xde\x91PS@<\x11\xc9\xda\xf9QS@mtf\xe1\x1f\xa5S@\xb6\xf09\xa9PXS@\xed\xb6\xd6[\xb7lS@5[\x88\xfa\x84\x83S@\xc5\xc4,\xd0U\xa9S@$\x87\\\x01\xdc\xe2S@A\xa9\x0e\r\x92XS@\xbc>\xcd\xc4-[S@\x83G\xaa\x0f\xaa\xe8S@\x8f^T\xdf\xc1US@\x9e\x05r\xe4RUS@l++[d\x93S@P1\xdb\xd3cXS@Y4\x19\xbf\x9d\xc6S@lo\x9e\x95\xfb\xd9S@\xa3c\xccM\xe4NS@\xc1\xf1e\xa0\xb1RS@\x11\x0b\x05\xdc\xfe\xebS@\xda\xf2\xf3v\xfbPS@m\x83I\xf9\x845S@s\x9b\xfe\x00>9S@\xe6\xf8\x05\xad\xbfiS@\xd2\xea\x81WI1S@Yt\xa2\xf7\xc7\x93S@c\xab\xdd\x16\xe3dS@\xae?*\x1bM\xa1S@\xe0\x9djT\x99hS@\x07R\x0b\x1f\x12eS@,\xe7B\xb6h\xf5S@\x1fT/\xb3\x17\xf4S@\xda|\xad\x884\xf5S@\xb5\x17F\xd2\x15\x97S@\xdfm\xa2e\x07AS@\xceZ*\xc8>pS@\xff\xb4\xb8\x06\xe7\x92S@0A\xfap\xbajS@\xe8\x07\xe0\x82\xa7\x93S@3\xc3\x86\xc7cjS@>\xe5\tH\x9a}S@\x0ex\xe4w\xccjS@\x1b-\r\xbd\xe1uS@\x8a\xc0\x1b\x8a\x0e\x89S@i7\x89\xdb\xf5\xceS@\x99\x13\xe2\xf0\xa0PS@\x9a\xce\xb7\x16\x8afS@\xec\xfc\x1f\xb7zRS@Hv\x86\xa2\xb0PS@\x00D*\x04\xd0OS@M\x12\xf7\xec\x8a[S@\xc5\xe8i2dQS@\xde-R+5\xf5S@\x82\x1f`\xc9~>S@d\xfeB\xff8\xf5S@?\xd1"\xceb\xd9S@\xf38\xb1\xbej\xf5S@-\x08\x1b\xd3\x1cJS@\x9f\xb2\xeb8\xc4\xc3S@D\nM\xcb\xcf\xc7S@\nJ\x9aH\x9f\xc8S@lp\xe36\xcc\xc6S@\xbd(\xac-\x88hS@\xbc^%\x12\xc9\x81S@\xa9\xc9\xcen\x7fiS@\x99\xdc\xfdC\x99\xc9S@\xa4z\xde\x9e\xb7\xc8S@\x84>\xf2F\xddWS@}a\'\xd3\x1aLS@\x8b\xe5mr\x88\xadS@\xab5\x19z8\xbdS@\xdd\xa6\xe6\xa9\xc8aS@G\xf2A\x85Z]S@\x0fKA\x96\xa0\xdaS@\xe2\x92\x1b\xd4\x02@S@\xcd\x1d\xb7!wSS@&\xd1\x12D8RS@D\x90\xcfI~QS@\xcft\x8a\x11X\xccS@\x12\xad\xc9\x90\x1e\x80S@\xea\xcc\xc7\x11\xbeMS@m\x91#CW\x93S@0h8\xc6\xc7LS@\x1d^\xc9X\rJS@\x9f\xa7\xa2x\xb9aS@\xdc\xa6A\xb8\x1d\xa5S@\xee\x9a\xa1a\x11\xa5S@\rfXG\xef\xf1S@0\xcevhgYS@\x93\x0c\xea\xab\x16hS@\xdf\x83m3\x18\xf4S@\x88\x8e\x9a\xca\xc3\x98S@{?\x02IZiS@2\xaes\xe54iS@\x99\\C\x02\x03\xf0S@\xa0\xb7*\x1a`iS@\xbb\xcf\xb0L\x84hS@\x0b\x12\x8a[PgS@\xec\xd6J\x10\xcc\xc3S@\x19Oc\xb9\xbc\xc3S@\xd3\r\x18&\xe6cS@\xb4\x159\xa7%\x95S@s\xfc\xc7\xba\xc6_S@[J\x9a\xbf\xdeaS@\x07\xfepp\xae:S@\xa3~O\xd2\xb5\xc9S@\x88\x1eDn\x91\xc9S@\xbb.\x9a4)\xa5S@e\x96\xdd\x8fU\xa2S@8\xcb4\xa2"@S@5\xbe\xeci\xa3`S@\x80\xd5\xddn\xc8\xa5S@\xdd&\x82\xb4g\x89S@\xeb\xc6\x82p}\xf5S@5\x87\x90.Z\x9aS@\x86\xb0\xa9Ie\x91S@X\xfd\x9a\xbb#\x86S@\xc5m\x9f>\x0f\x9bS@\x8e\x15\x91iTQS@9\x89\xae9)RS@\xe5i\xcb.S\xa9S@\x9c\x92+\x0ciQS@\xff\xdc\xfc+\x02\xc7S@\x95n\xdb\x1cH\xccS@SpE\xa6\xbfPS@\rfXG\xef\xf1S@\x03z\x11\xc7\x97US@|\xe2\xfdI-LS@\x80\xa0q\x85\xe1LS@'
p35
tp36
btp37
a.
