# Supplementary material for: Sea ice drift data for Fram Strait derived from a feature-tracking algorithm applied on Sentinel-1 SAR imagery
Source: Data Brief. 2018 Apr 19;18:1410–5. doi: 10.1016/j.dib.2018.04.034 (PMC5999601; doi:10.1016/j.dib.2018.04.034)
Supplement: Supplementary file 2 — Supplementary material [file mmc2.zip › fs_s1a_data/HH_filter200vec/FramStrait_HH_20141116T074527_20141118T072849.dat]

(lp0
S'S1A_EW_GRDM_1SDH_20141116T074527_20141116T074627_003304_003D3F_9431.zip'
p1
aS'S1A_EW_GRDM_1SDH_20141118T072849_20141118T072949_003333_003DD1_9146.zip'
p2
a(cnumpy.core.multiarray
_reconstruct
p3
(cnumpy
ndarray
p4
(I0
tp5
S'b'
p6
tp7
Rp8
(I1
(I587
tp9
cnumpy
dtype
p10
(S'f8'
p11
I0
I1
tp12
Rp13
(I3
S'<'
p14
NNNI-1
I-1
I0
tp15
bI00
S'\x9f\x8a\x00S\xab<\xea\xbf\xa1l\x84s\xf6\x00\x1d\xc0\xce\x0c+)FU\x19\xc0m\xea\xae\t\xb2`#\xc0lu(\xe7\x85>#\xc0\xe2\xc0\xd9\xcc\xeb\xae"\xc0X\xd34\x7f\xf57#\xc0|\xcb\xcc(}\xf2"\xc0\x11\xab-=\x7fS\x01\xc0-g\xdc\x05\x95\xe8\x1e\xc0\xc7#g\x08ME%\xc0\xd1?\xc0QW\xed\x16\xc0K\xcfKJ\xc8\x8e\x10\xc0)\xeb2\x90\xbd2#\xc0PD\xf4,<\x97%\xc0\x82\x9e\xac\x1f~\x10$\xc0\xd3\xc7\xa0V\x01Q\x19\xc0\xee\xcd\xea\xf3#\xb5\x18\xc00p\xd2\xea99\n\xc0\x95\x936G\x02\xcb\t\xc0\x80s\x98\xe6\x1d\x86#\xc0\xb3\x1eC\xecg\\\x17\xc0|\x83.s\xc2\x87\x10\xc02mh\xdb;\xe9\x02\xc0\xd8\xf6\x1d\xa6\xc9\xb9\x1d\xc0\xba\xbe\xbb\xb7g2\x13\xc0\x8e3H\x18u<\x1e\xc0\x15\x01\x85\x13\xb4U#\xc0\x00j\xbffa\xd8!\xc0_\xaa*\xa4\xd6\xbb\x10\xc0E\xb8\xdb\xf9\xc7\xb5\x1c\xc0\xefV8 \xaeV\x14\xc0\xf0\x13:\x05d\x06\x12\xc0\xf0\xfeH\x02\xa5\xd2!\xc0\xa4\xa1\x02\xef\x9f\x16"\xc01\x90\x07\xc6\xeb\x96\x11\xc0\xb4x\x962\xd0M\x05\xc0A9h\xc8\xbb\xd7\x14\xc0td\xf8\xb1\xf8\x85\x03\xc0u\x08\xc5<K\x9a\x10\xc0\x993\x96\x05\xfa\xa7\x1e\xc0P\xe4\x05\xaf\x1f\xd4!\xc0dd\xb5(\xe7\xda!\xc0FGz@N\xe5\x1c\xc0\x0b+\xc8q\x18\xb5\x1c\xc0jK\x8e,C(\x1e\xc0\x0fNj\xec\xf3q\r\xc0kEL\x85\xfb%$\xc0\x12\x9cW\x14~\x1f\x0e\xc0\x7f\xcc\x1ca\xeb\xbe \xc0\x03\xbaZI\x89&\xfa\xbf\xaf\x98q\x13Aj\x10\xc0f\xbe\xdb\xf1\x9f $\xc0z\xb9\xee\x9e\xe8\xb5\x11\xc0g\x88\xbe\x1b?\x1e\x1c\xc0\x07\xafj\x19\xc9s\x15\xc0#\x19\xabv\xcd\xad\x1e\xc0\x03\x08\x91B\x9eR#\xc0\x97\xc3\xcf\xbe\'J\x06\xc0y\x98\xe9\x9a\xc5\xf4\xfb\xbfd\xd6\x8e\xca\xc4J\x1f\xc0{\x05\xc1\xaa\xb0\xd3"\xc0\xc0\xc6\x01\xf0G\x0f$\xc0q\x0c\x9a\x1a\xa3e\x1f\xc0\xd1\xf3\x8b8G\n\x1b\xc0F<d\x18\x86\x17\x1b\xc0\xd2\n\x9a\xec97\x1c\xc0_\xf8\x8b;\xca #\xc0\x07\xcbNW\x8cn#\xc0;\xff\xa5\xd4\xc3\xb8#\xc0\x1c\xf1\x8cV\xfb\x99#\xc08\x98l\xa4\n\xcb\x1d\xc0\x9dm\xae\xa1R0\x1e\xc0\xe8S\xafK\x05\xda\x1f\xc0\xee\xac\xa2u1\xf2\x14\xc0\xb0\x8c\x16\xa7\xa1[#\xc0\xad\x8eLXE\xe8\x14\xc0z@@\xc2\xc3\xc4$\xc0dL\xe3\xcdd`\x1a\xc0\x7f\xd2>1\xe2\x88\x1d\xc0\x07#\x87Gx\x84\x1e\xc0z\xbc\x05Fxb\x1e\xc0k9\xda%mz\xfb\xbf\x15iM\xd6\xfa\x11!\xc0\xd7q!ia\xc5\x1c\xc0\xbb]\xe2\xfd\x90\x90#\xc085E\xa9yi\x1f\xc0\x05\x85\x11q\xfeP!\xc0\xc4&*\xac\x07\x80&\xc0\x90r\x15G\x803#\xc0\xd0\xbe\xc5!:?\x17\xc0\x1f8e\xe9\xcb\xef\x16\xc0k\xe7\x98\x82\r\x8b\xfb\xbf\xda\x1c\x19\xf3\x01+\x13\xc0\x1a\x0f\x9dC\xc9!\x11\xc0\xe74{N\xb7-\x0c\xc0\x81Tl\xa5O\xac\x1e\xc0{\xa9\xac\xd2\x18W\x18\xc0l\x8cC\x08\x13?\x13\xc0\x8e\x8fvW\xdf\x92!\xc0\xa4\x0f5\x9d{\x04\x12\xc0wX\xd7\x17\xbb\t\x10\xc0\x96\r\x00O\xf4\x1a&\xc0?U\xb7\x9c\xce\xe1\x1c\xc0+\x85q~l\xa9\x10\xc0\xd1\xcfX\xcf\xa2\xa8 \xc0\xce\xd9\xa4\xc5&c\x10\xc0\xfeJ=Y\x93\x07\x17\xc0\xb5!z\x901\xb3!\xc0.\x7f\x83Y\x81h\x1c\xc0b\x8a\xe5\x84du\x1e\xc0\x92\xe2\xcag|4\x1f\xc0\x863\xa8jF\x97\x01\xc0\x8c\xc3\xa1\x0c\xfc\n\x10\xc0\x89mh\x8d\xfbK"\xc0\xef\xae\x93\x937&\x1d\xc0G\xf8_\xd7f\x9e!\xc0\xc2\xd2(\x9a#\x00 \xc0\xa9\xcb5"h\x93"\xc0\x82\\\xf9k(\x1b\x1c\xc0\x83\xfd[L=\x07\x15\xc07\xf5\x16\x01\x07:#\xc0\x01j\xfa!5u \xc0\xac\xd5<\xeb\xbd\xe7\x1e\xc0l<N\x99\xf0W\x1e\xc0\xb2r\x14=\xca\x04#\xc0\x08\x8e\x0e\xb4T\xca%\xc0\x0e\x9b\xe1iC\xfb%\xc0\x06\xb3\xe7$\xaai\x13\xc0\xa1f\xf2\xa3\x80R%\xc0{\xd6\xa0\x9a\xaaP&\xc0^4\x84\x08\xba\xa1$\xc0\x8c\x94&\xff\xd9%\x1a\xc0M\xc5K\x13\xc4\x95\x07\xc0\xd2\xce\x94\x1c\x16\x9b$\xc0\xddW$l\xff\xb5\x0e\xc0\x9c\x8f\xcd\xb6\xd3\x12\x1a\xc0o\x1av\xb4\xe5\xb8\x1e\xc0\x997\x11\xaf}3\x1e\xc0\xd6Ui\xda\x8aB\x13\xc0L\x10\xec*\xdc\xab\n\xc0\xf2\xa0`58\x0f\x1e\xc0\xea4\x88\xa1)\x85\xe5\xbf\x0cy\x1a\xf0\x06\x93\x18\xc0? \xdai\xb9`\x1a\xc0/\x18\x8c\xad\x9f\xfc\x1c\xc0\xbe\xd9\xfe\xf3\xce\x0b\x1d\xc0\nj\x03l\xd8/\x13\xc0\x93;\x88\xf0\x16\x13\x1d\xc0\x113\n}\xf9\xf1\x13\xc0\xeb\x1cp\xfa\x92W\x13\xc02\x8b"\xbb\xe2\xd0\x1a\xc0kM\xc4[P\xa5\x10\xc0\x861\x08S\xf4\x07$\xc0\x8a}=\xe2\xf4\x1d\x19\xc0\x00:\xbb\xa2\xb0\xce\x0f\xc0\x97\xba\xc1\xcb\x9fW\x18\xc0gQ\x9c\xe9\xa7H\x11\xc08\xf4:\x0cY\xc2\x19\xc0\xd1+U\xbf\xc8h#\xc0l\xc7p\xeb!\xfd\x19\xc0\x92:\xb6q\xe1\x91#\xc0\xda\xbeT\xd6\xba\xbc\x18\xc0\x1d\xaea1\tf\x1e\xc0\xfdY\nX\xb8\x85\x03\xc0\xf3l\xf1\xd1\xef)#\xc0\x1a\xf0B\xe8\xc4\xa6\x01\xc0-0\x06=u\xb1&\xc0d\xa7\xdb\x81\x04v$\xc0Gk\xd1i\xac\x1b\x17\xc0\x9b\x17dT\xb7\xf1\xe9\xbf/\xd8\x1a\xbd\x9c\xc4\x1c\xc0\xf9\xb4v\x85J\x1f\x19\xc0\x88jF\xf9\xd3:$\xc0\x82\xde\xbf\xbf\xcc\xf1&\xc0\xc3\xb9\xee\xf5K\xf5\xf3\xbf\xe7\xe3\x1f@\x0b\xf8 \xc0\x03\xc5\xd1\x99\x15\xc0 \xc05`\xeeVC?\x1e\xc0S\xf5\xcc\x0e\x00\xee$\xc0g\xbd\xa7\xaa\x08\xe3 \xc0.\xeb\x99p\xe0\xb2"\xc0\xff\xcd\xb0\xefem\x1f\xc0\xde\xaf\\\x07\x8b\xe5!\xc0\xa6\x94Q\xc4\x89\xf5%\xc0\x07\xa2x\xb6Q\x95"\xc0kO?8\x8bo#\xc0%\x06+\xdf\x0b\xe5%\xc0*\xf6=\xa2\x8c\x18!\xc0\xe9\x9e\x0b\x1b\x01\xba"\xc0|\x11g\xf7\xabP\x19\xc0\xbd\x15\x0f\xc0>\x1f\x1d\xc0\x87R\x14c\xa2E"\xc0\x8eU\x06\x84E\xa0\x18\xc0M#\x8c\x1eL\x06\x1b\xc0\xe2\xae\xddp[\xf9\x1a\xc0\x8dk\xda\xae\xba\xea\x1b\xc0\x8d\xb0\xd7\xbf\xa1\x12\x03\xc0\x92\x0ey\xde\xc8% \xc0\x7f\xf29\xa3)Q\x16\xc0\x15\x89\x9e;\xc3\xfc\x1c\xc0\x93w\xb6\x12}A$\xc0\xc6\xcf\xe9&\xfa\xa0\x1e\xc0\x9f\xd2\x87#\x9d%\x1b\xc0\xbd>7\xea\xb2\xeb\x14\xc0\xf7IS-\xb0\x15\x1d\xc0\x06t\xcc\xddJ~"\xc0\xd5\xeb\xd2P\x14\xf1\x14\xc0\xe1\x87\x95g\xf7*\x15\xc0h\xaa(\xf3\x07\x95#\xc0\xba\x8d>l\x8f\xb4%\xc0.\t\xb5q|\x84\n\xc0\xda\xf6\x83>\xeeu\x12\xc0\x80\x8e\xa0\xe6\xcec\n\xc0\x07J\x85\xe6\xd7P!\xc0\xbf\x9bJ\xa8rI\x19\xc0\xd9\x83\xaazM\x06!\xc0UU&\x00SW\x19\xc0\xdc\xa4Q\xf7\x02\\\x12\xc0w\xee\xf2\'.h \xc0\xa8}\xda\x0f\xaf\xa2\xfd\xbf~M\xabyu>\x1d\xc0\xdfU$t\xf7M%\xc0\xe6+\x96\xc2\xa8v!\xc0\x8f\xf7\xcb\xbd\xfaT\x17\xc0l\x10\xf7P\xa4o\x1e\xc0\n\x8f\xa0\x8c9\xb5\x10\xc0K\xf8\xf7\x18\xc0\'"\xc07\xe2E\x1e\xb2\x06\x1d\xc0\xb0\\\xbf\x17\x88\x8d \xc0\x17\xd9I\xda\xa4f\x11\xc0\xaf1L\x97{\x06!\xc0\xc7ziXC\xb4\x1f\xc0\x10,\xa6\xd8@\xfc\x1f\xc0\x82"\xfb\r\x88\x06$\xc0\x82x-\xad\xdd\xb9"\xc0\xfa\xdb\x05\xa9\xf1(\x1e\xc0\xd9:<v\xf6\xac\x11\xc0\xfa\xc6\xc0R\xe4\xb9\x1d\xc0\xba\xf1\x1d\xf6\xf1z%\xc0\xbe\x8d\xaf\xe0\xda\x9d\x1f\xc08%(k\xfa\xbe\x19\xc0b\xf5\xa4\xdeg\x05&\xc0\xad\x02\xf2\xdc\x176#\xc0NF\xa9Nex\xfb\xbf\xdb\xcf*\xe0g\xf0#\xc0V\xf9:\x04\xee\xe3\x1e\xc0\x1es\xacb\xbf\x9d!\xc0\xec\xd4\xfc\xde\xb2\xe2!\xc0p!O\xbe</\x13\xc0\xfd\x84\xde%I;\x1e\xc0\x1b@\xdd\xe4\xbc\xa9\x1e\xc0\xb8\x116[\x92O"\xc0\xb0\xda\x8a\xd8T\xdd!\xc0\x97\xaf\x02K\xf1\xe2!\xc0\xb8x\xf1\xees\xbc\xe6\xbf%\x05\x94L\x01\x8b\x01\xc0\xf6}\xb9\x8d\x16a\x17\xc0\x0et \xb4(> \xc0\x0eBf\x17h@ \xc0:\xb6\xd9\xf2\xb7i#\xc0|\x19\x9c\x0c\xdd\xaa\xfa\xbf\x97\xd7\x0eMS\xe1 \xc0\xc2\xfb**\xeb\xbf$\xc0H\x82rVr\x9e\x14\xc0\xf3R\x17\xc6\xb1\xaf&\xc0Y|:\xe6\xf7e#\xc0V\x80\x9a\x96F\x14 \xc0\x18\'hl\x83\x19 \xc0u\xbd"\x1a^~\xfb\xbf_\x12Xdb #\xc0F\xde%pd\xd2\x19\xc0\xb0\x99p\xc8\xcb\x02\x1c\xc0\xbd\x1e _\x17\xcf%\xc0\xb10\xcc>z\x1e\x1b\xc0\\\x0fC\xe6C\xd9%\xc0Y\xb0O\xa5\xe0\xad\x1c\xc0\x1b\x01\xedqt1&\xc0\x1d\x9b\x93\xeeZ\xae"\xc0\xe8\xcc\xb6%$\xd0\x0c\xc0\x80\xf2\x14\x125\x84\xfb\xbf\x97\x8f\x89\xab\x05m \xc0\x82\x1da\xb8r\xe8%\xc0\x1bI\xe1;\xeb\x07$\xc0\x13\xbd![\x17# \xc0\x14\xbeN\xd7\xce\xb0\x0e\xc0\x19\x1eGI\x1b=\x0b\xc0\xecN_\x00\xef\x95%\xc0m\xe8"\xce\x0c\x1c"\xc0\t\x9b\xe7h\xc7\xec#\xc0Q+\x1eS\xee\xa2\n\xc0\x05\xc6\xe5,\x7f\x05#\xc0V\xc0\xe8\x85\xe6\xb3"\xc0c\x83>T)Z"\xc0\xa9\x08\xa8\xe5F6$\xc0\xfa\x88\x15\x01\x03\xdf \xc0S!\xef\x89`0#\xc0;\xb0\xb5\xd7\x11\xf8\x1e\xc0\xc3\xd9\x9f\x9b\xa9\xe3$\xc0\xe3\',\xbc\xf7\x00!\xc0`ysKA\xe6\x14\xc0\xa5=\nu-\xb7\x10\xc0\xc6\x01\xbc\x7f=\xf8\x18\xc0\x9c\xcb\x15\x97\xc2\x8e#\xc0:\xdb\xea\x06\xc7\xd3\x10\xc0V\xcce\xe0}\x9e\x07\xc0db\x13\x83C\xda\x1c\xc0\x13,b\x02\xcf&!\xc07&\xb3b\xfc\xc9&\xc0C6\x7f\xc8p\t\x14\xc0\xfe\x16\x1a\xd6\x0e5$\xc0\xb0/\xe2\x9a\xef\xce\xed\xbf{B\xc1h4#\x0c\xc0{k\x07\x1b\x1fT\x1e\xc0\x93E\xcf\xcb\x87\xdc!\xc0=i\x0b\xb3\x8d\x15\x1d\xc0\t\xd0\xf1\x82\x00T\x19\xc0w>\xca\';p\x1e\xc0\x153P\xd3\x8e=\x19\xc0\xed\xaa\x8d\x00\xbe/\x18\xc0\x12\xba\xa7r\xf6:$\xc00\xfcb\x95H\xe5\xf8\xbf_WV\xef\xb3D"\xc08v\xb2t\x00\xe4\x1c\xc0\x1b\t\xfen)>\x1c\xc0\x07\x7f\xeaF\xa7c#\xc0]\x07\x1b\xd2\xba\xfe%\xc0o\xb7q\xbam\x16 \xc0.\x7f;\xe0\x9a\xc1\x10\xc0\x167\xae\x9e\x87\xaf"\xc0\xbf\xaf\x9f[\xb6t\t\xc0\xdaE\xab\xa2\xa1\x17\x1d\xc0\xcd\xc3!t\xe8\r\x19\xc0\xed\x8e\x101\xfa!$\xc0N3\xbdQ|\xaf\n\xc0\x0e\xd2\x89.\x9c_\xe9\xbf=\xe9\xa2\x03\xebf\x18\xc0\xce,7\x04:\xc5\x0f\xc0P\x84\xf1\x01\xef\xa6"\xc0\xab\xee2\xddZB!\xc0\xdfNp!H\xcc\x19\xc0h\x0e-zg\x88\x16\xc0\xd9\x90\xcb\xb3\xd1\x1e\x06\xc0\xc7\xa8L\x97e\x01#\xc0\xc2\xf8\x1a\xd6E^ \xc0;u\x14\xe0B^\x19\xc0\xe3\xe9\x94\x9e\xf8o \xc0\xae\xb8\xf9\xd89\xa4\x1e\xc09\x13\xb5\xbb\xb4\xb5\x02\xc0\xb7\x82UE\x94B\x1e\xc0B\xa4N3\x13\x8b"\xc0vHP_\x0eU$\xc0Xu\xff\xa0\xf4\x9b\x1d\xc0\xf6K\xaa6\xda\xf6\x11\xc0\xe7ON\x90\x827#\xc0\xa6\xd0\xf8$\xc5Q\x15\xc0f\xea\xaevS\xfc\x1f\xc0\x8f\xe5\xce1\xaa\xeb\x14\xc0\xfd\xf5v\x84`R\x0e\xc0\xd7\x1e\x8c\x93\x97\xc8$\xc0\x96\xa8\xeae\xc5m \xc0-\xae}G*q \xc0\xc8\xf1\x97\x8c\xee\xf1\x1e\xc0!\x90\xfbH\xb5\x19%\xc0\xe1\xcc]&N\xc2\x0f\xc0\xb6\xc0\xce\xe1b\x08\x15\xc0`\x08G\xfe0\\"\xc0\x06\xef*\xadlI#\xc0\x02\x08\x16\x156d\x04\xc0\xde\xa6\x95\xf07.\x1c\xc0,{Y\x0b\xbfw!\xc0\x1b\xbd$\xf8\xea9$\xc0\x81K\x0c8\x1f\xb2 \xc0\xf7<\x93=\r\x8f!\xc0#\x93\xa2I\xfb\xe5\x1e\xc0[\xf8\x9a8BE&\xc0\xb9\xf3\xe8\x8a\xfa\x9f!\xc0.>\x94\xeaO1#\xc0h\xb4>>\xd7\x8f\x14\xc0\x89\x87\x92\x19\xfcn\x16\xc0\x83\\n\xa3\xaa\x89\xfb\xbf\xae\xd0\x1dk\xe6\xe3!\xc0@\xdavB\xac\xb6\xe9\xbf\x1dK\x06\x11\x88\xa9"\xc0\xfa|sR\xd7\x1f\x12\xc0aD\x1cF\x08\xb0"\xc0\xb0\xf0\xcdWo\xda \xc0\xed>\x83\xa7s?$\xc0\x1f\xab\xd7\xbdMW\x17\xc0\xf4)S\xcd\xd2%\x17\xc0\xbd\xcd\r\xf2\x8c\xe2 \xc0\xd2\x82Tyi\x0f\x1a\xc0@\xf0\xc3\x82\xbb\n\x1a\xc0\xdf\xeb\x8e\x13\x03\xd2\x0e\xc0\x89\xb4\x94\xbd\x81\x97$\xc0\x96Y\xc7\x05\x13t\x1d\xc09.x]\x00\xdc!\xc0F\xbap:\xd6\xd8\x19\xc0\x9a\x84_\x82\xee\xc8 \xc0\xd6\x8d{\x16{L"\xc0G\xca \xf4J\xe9\x0c\xc0\xa6\xe2\xba\x07}\xe1\x1f\xc0r-[8K5\x17\xc0\x01\x1aa\xa3\x1e7\x1e\xc0\xf0Q\x0fS\xb6=\x07\xc0*\xd9\r\xf7\xeb\xec \xc0?^\x181z\x05\x19\xc0-bB\xf1,f\x15\xc0\xbf\xa7DZ\xe3\x04$\xc0\xe2\x84\x90\xf4n\xf2#\xc06\xd06\xb0\x98\xe3!\xc0\xb9+\xca\xcd\x99\x12$\xc0Ji\xfb\xe6(L\x13\xc0r\xfc\x9a&\xaf\xa2 \xc0\xb8?\x0e$l\x01\x15\xc0\x9e\x15\'>@1\x1e\xc0\xc8[\x97KSz#\xc0\xeb\x91\xeeg\xf0\x91\xfb\xbf\xdc\x8b\x19}\xebO$\xc0\x00w\xb4G`\x81\x1e\xc0T}\xe6O\xd5\x03&\xc0iR\x84\x84\x00o\xfb\xbf\x85\x18^\x1e\x1d\xb0%\xc0\x86\xc8*|^\xe6\x16\xc0\x7f\xe8\x99\x89~X"\xc0\xbf\xde\xb0\x9d\xc0Y"\xc0T\x0c\x8bf\xa2\xd0"\xc0y\nfN@\xd3"\xc0\xb2\xd7n#\xe4\x89"\xc0U.\xad\xc8\xf3\xe7\x1c\xc0s\xbb\xd4s\xe1$"\xc0\x10\xa0\xc1\xe7\xe9 !\xc0\x1a"~\xaa\xfb\xc5 \xc0\xf3X\x96\xd5\xac{!\xc0m\xa9{\xa5\x92w \xc0~\xfflY\xc6\xfe#\xc0)\xb9\x83\xca\xa9(\x1c\xc0"\x96\xbc\xda\xfc\x0b%\xc0[z\x81\x06W\x03\x1c\xc0!*Y\xbf\xd9\xdd!\xc0\\\xf0\x8c\xed\xa8."\xc0j2~P\x04\xf1 \xc0\x11\x13\x04Xk\x0e\xe9\xbf\xd8\x857E\x0cb\xea\xbf\xf5\xf5\xe8\x1a\x9bh\n\xc0\xc4\xf3\xc3S\xdbw \xc0\xe3\xfb\x0c\x0b\xc2M\x0f\xc0w\x1cu\xf3\xa7("\xc0\x19\xc1uZ?,\x19\xc0\x9e-\xc7]\xc9\x1e\x1d\xc0:LM\xbb.\x08 \xc0\xf2jmV\x11P%\xc0\xd5^\xdc\xf0\xdb|\x0f\xc0\x0e\x8eE\xdc\xac\x1a \xc0\x833{\x8d\xb8L\x01\xc0\x1f\x9a\xbc+\x0fE\x1e\xc0X\xd0\x19\xab#\xbd"\xc0\x03M\xf6\nYa\x19\xc0\xe2\xee<\x0e\xec\x9a \xc0\x941\xf9\xd5\x94V\x1d\xc0\x98_\xd1\xadE;%\xc0\xccW+\x90\x12a"\xc0\xe8e"\xf2\x0b]\x1d\xc0\x0e\xd9t\xa75\x8b%\xc0j\r\x17\xe6b\xeb\x17\xc0\t\x19\x1a\x1b\xcd\xc2$\xc0\x96\xe2\xc5\n$\xc3\x1d\xc0m\xc9\xbesZ,"\xc0=`\x19\xa4\xc0\xf3\x14\xc0\xde\x924\x1f\x15p\x1c\xc0\x83\xf6\xb9R\x9cc!\xc0\xd4\xc8\x0c\xb81\x9d\x1e\xc0\x1e\xd4a\xf4#\xac\x1c\xc0\xc5\xb2|\x9a\x0e?!\xc0+cg\x94\x10\xe1 \xc0\xe6!\xef\xce\x9c\xac"\xc0e\xe6\x8f\x9d\xcc4\x1e\xc0\xab\xe7\xfdLX\xfd$\xc0&\x7f\xb7\xc5fn#\xc0\xaf\xc3\x06\xa95N#\xc0\xc5\xc2\x1a\xd3\xafM#\xc0U\xb1\xdb\x16\rD#\xc0\x9c\\\tt\xaa\x13\x1e\xc0J\x1bf\xd16\x87#\xc0?\xc3\x99j\xa0\x1d#\xc0\xef\xc3\xe0\xae\x13,!\xc0X\x16\x07\xe4+h#\xc0jn\x8e{X\r\r\xc0\xb4\xe39ZT\x08$\xc0\xaa{\x18]n\x83\xf4\xbf\x05\x19$j\x02$#\xc0H\x93\x12\xdf\xb3\xb5#\xc0\x8b\x00\xd2\xf07\x86\x16\xc0\xf0\xc4\xdf\x92\x9e\xa9#\xc0c\xda\xbd=#4$\xc0\x18\xe8\x9a\xaa\xdb\xda\x17\xc0*\xbfW\xf4\x98:\x17\xc0\xbb\xcd\x86\xfdI\x88 \xc0\xb8\xd7c0\xab\x19\x15\xc0>\xf9\xcb\n\x1a\xc3\x1d\xc0\xc7\xe1@QG\xfd#\xc0Au\xbbnI\xe4!\xc0fXV\xff\x7fr \xc0A a\xd2\xdc\xe3%\xc0\x19\x07\xb8\x12uA\x1c\xc05\xba\xe9\xf9\x15\xa9#\xc0}\x83\x14rA.\x15\xc0\x0c?\xf3\x15J\xbe#\xc0lb\t,\x15[\x1c\xc0\\\xd9\x9d\xb8\x93\x07#\xc0f;[\xb8\xcc,\x17\xc0\xc2\xd63\xe8\xb2f\x1a\xc0\xc4p\x8c[\x05\xfb#\xc0\xa6\x91U\x15\x1f\xd9\xea\xbfB\x95\xec\xf9\xddS\x12\xc0\xea*T\xe3\xc6=$\xc0\xca\xa3!\xf9\xc1\x82 \xc0\xf9\xf2\xd4t\xb1\x98\x1e\xc0xe-\xb5\xe3\x88\x1a\xc0-o\xa4\xc1\xb3\x0b#\xc0\x00#\xed\x87\xef\t$\xc0~=l{@\xc2"\xc0\xd5tz\x9c\x1b9\x0f\xc0\x88G\xc0?o\x88#\xc02\xa4\x10IK\xbc"\xc0\xa2OR\xe5Gj#\xc0T\x0cKb\x9e= \xc0\x1c\x9a\xe5:\xa3t#\xc0&\xd82\x7f\xf4\xad \xc0\x97\nx\x9f\xae/\x1e\xc0\nd\xe4\x88\xa1\xf7#\xc0\xadl\xce\x10\x8dy#\xc0(\x9c\xfal\'3\x19\xc0e\xa2\x96\xda\x81\xff$\xc0\x87\xdb\x95\xcf\xcf\xae"\xc0\'+_\x92[\x05!\xc0q_\x87\xb17\xad \xc0\xc2\xb8\xe9\xac\x88\xb6$\xc03(0\xfd<:$\xc0_^\x98\xb3X%$\xc0\xe2Xx\xf8\x92s\xfb\xbfu?D?\xf1\xa5\x1d\xc0`"\xef\xe7\x92\xd4#\xc0\xadD\xf3\xf8\x82\xf7\x1e\xc0\xe6\t\x11\xdb\x9f\xc8!\xc01)\x04\xc5\x1f\xf9 \xc0\x91\xe1\xc4\xbb\xf7] \xc0\xe2(\xbee\xec\xb0%\xc0\r\xc1\xde\xd6\x80\x85!\xc0Rz(\x1c8T\xea\xbf)y\x93r\xf0\xd5%\xc01\x85Vy@7\xe9\xbfW\xc4\xc1@kn!\xc0Z\x18\xde\x17\x94\xe5!\xc0$\xaf5\x17\xc28#\xc0\xe6\xdd[W\xaaJ%\xc0\xde\xb7eLs!!\xc0\xb7`q\xf6l/\xf1\xbf\xdf\xb0\xbd\xf6;. \xc0\x93\x1e-f`\x10\x1e\xc0\xc2]\xa56\x82\x08\x1a\xc0\xf84\x11\x81o\xd0!\xc0*I\xdc#>\xd6!\xc0\xa7\x08\x9e\xa7\x99\xfd#\xc0\x1e\xa8\xe9-(u\n\xc0\xce\xf2\x8d\x8dS8\x1d\xc08\x02k\xb8\x97."\xc0C\xcbx\xfaQ\xcb!\xc0\xc9\xcc\xaf\x0b\xfb\x87!\xc0\xf9\x11\xde\x86\xd7+ \xc0n\xd0a\xe2\xcd\xf1\xf8\xbf\x9f\xab\xc2,\xd7\xf4\r\xc0\x165\xf3p\xceK#\xc0W\'\xf0\xd8\x97\xce\x19\xc0\xf6\x15\x91\x80\xb0\xcb\r\xc0\x07P~\xa7\xd5\xc5\x0c\xc0PE\xae\x8d~z$\xc0~\x9c\xda\xa1(\xa4\x1a\xc0\x17\xc9\xdd,c\xfe\x1f\xc0\xb2\xd2\xbe[t!\x1d\xc0n@#~\xbe\xc8\x1e\xc0\xcf\xa1K.d\xed\x18\xc0\xfa\xf4}\xcb\x84\n$\xc01\xa61\xdd\x12a\x15\xc0N\x82\xbd\xa9y\x8f\x15\xc0\x01+\x1e\x8b!M\x13\xc0\xe4B#\xa4\x18\x1d#\xc0'
p16
tp17
bg3
(g4
(I0
tp18
g6
tp19
Rp20
(I1
(I587
tp21
g13
I00
S'\xd2U\x9a\xe8\xf2\xc9S@\xc6\xder%J\xbfS@9\x16\xb5\x1a@\xedS@\x9d[\x04\xf95[S@\x87\xd4\xffF\xb0\xa8S@/\x9b\xeay\x0c\x9dS@Q\x0c\xe7\xc4\x93]S@?\xc9\xfc\xf5\xb7bS@Of\xb3|W\x97S@\x13\xf8\xbag\x0eXS@9N&Y\x86gS@\x8e\x86\x07d\x87vS@\x97\x8c\xebA\x08\x9cS@\x14\x04{b\xadgS@\x9e\xdf\x81\xd8<vS@3!\xee#\x82sS@\x98\x1eD>\xdf\xb8S@q+?O\xeadS@R\x15\xb1W\xe4\xb3S@\x12\xa8(\r\xd1\xceS@\x82\x00}\x95\xb0xS@U\x80\x832ReS@\xd6?\xa9T\xe6\xa7S@-\x97\x12hp\xc2S@a)\x1b\x8cdqS@%\x1c\x88\x80\xa9\x82S@\x8bc3l\x84wS@\xa0Q\x13\x8f\xf0eS@,\xcd?\xc61\xd2S@\xbd+@\x14\xfa\xd0S@W\x1f\xcb\xcd`\xc8S@7\xb9\xb4\xf0\xfcvS@\xdc\x04\x0c\x05\x05\xadS@\xab\xa8\'\x03\x03\x9cS@\x13\x8d\xaf\xb8\xe8\x8eS@\xb1\x8d\x08,TiS@c\xee\x95zt\xc1S@"\xd2\xac\xe4\xa6\xd7S@\x95F\x11\xbc^\xb8S@x\xcac\xf4\x99\xd2S@n\x98\x94\x8a}YS@\xf1\x96^b\x0b\x9cS@\xe2\xe9\xc4t*\xd2S@\xa8|I\xd9\xe0\xc3S@\xce\x10\x96\xb7l\xc8S@\xbf\xdf\xff\xe4D\xc5S@\xedZ\xe7\x06\xaf\xaeS@\x8e\xbdF\xcc~\\S@\x16\xb6\xe3\xcb\x9c\xaeS@\x1d\xf5\xf0\xb2\x97\x95S@\xa8\xf6n\xc0\x01\xc7S@\xf9\xf2\xf1G0\xaeS@\x99\xb8E\xaaq]S@\xd5\xb8D1S\xb3S@\xc6hd\xa3?\xb9S@vU\xebJS\xdcS@\x96\xce\xe9k![S@\x14\xaa4\x80#]S@#,\x94@\xa9\xcfS@\x1c\x8d\x03\xd5F\xc0S@\x91&\xd8r\xff\xa1S@\xbf\xe1\x03\xb8\xd5\\S@7\x84\xb0h\x84sS@\xc7 \x96\xfd\xc3\xaeS@j\x16c\xe2\xd9\xa6S@\x91F\xf5>#\xa6S@q@_F\x91\xa6S@\x13\xe7\xb8\r\xda]S@\xb5\xdd5(\xb7\xabS@\xa4B\xbf\x81ObS@\x03\xc4\x8f\x9cO\xabS@\xd51\x8c\x95\xf2qS@\xa8\xcf \xd0\xc1rS@\xaf\x84^\x96\xa9\x95S@\x17{\x07\xb3D\x87S@|=i}\xc0[S@5I\x92\x9d\xffyS@\xcf\xcaM\x87\x9e\x9bS@Y\xdb\xc6\xaf\'\xb4S@]+k\xb8\xafrS@?\xc3\x1c\x007[S@\xa4\xdb\xb0\xdf\t[S@\\W\x18\xa4E\xd0S@\x10w\xef\x9c0\x8eS@2a\x91\xfda[S@\xde\x1fsr\x86gS@7*|\xad\xfd\x86S@\x1a\x83\x10\xb7\xa3kS@\xd7bB\xf7\x88wS@R\x16\xf0\xa8\xacgS@,k`\xbc\x17xS@\xd9\x82V\xa1svS@>-Dx\t\xd2S@\x8cyI\x81\xa1\xe6S@\xcf\xbe\xe6{\x87iS@\xa7\xa3b8\xa6\xdcS@\'nq\x04\x99{S@k\xe6\xf0i\xbbmS@\x93h\x88K>\xe6S@v\x8a\xe6\xf8\x80\x85S@\tP\x91\xe3\x91bS@\x97p\xc5\xab\xb2\xd0S@\xa9\x19\x86Q\xa0rS@\xe97b\x08p`S@q\x92\x91\xe7\x11\xd2S@\x11l&y\xaf\xdbS@\x08s\xfc\x92\xf3\x9bS@\x8b\xdc\x8c\x9e\x8d~S@le\xdaT\x00XS@(\xe4\xc9\x06+rS@%<cL\xfbZS@\x89T!\xf1\x80\xdcS@<\xe2*\xe4\xd4\xd3S@L\xb7\x146\xb1\xd0S@\x1dV\x8f\xf7\xe6\xc6S@vM\xec\xdd\xd2\xb7S@\x0c\xdd\x84\xa8\xe7\xafS@\x06\xbb\x97\x997\xa2S@\xec\x1f*\xa7\xc1\xa7S@\xe3\x84\xb0\xc8J\x9cS@\x00\xa51e-{S@7\xbfe\xeeZpS@\xe4\xca\xe0\xebw_S@7\xf0\\<\xa5\\S@\xb2\x84\xa0\x1fy[S@\x85&\xb0\xa0y`S@\x9b\ti\xf5cfS@\xaa?\xee\xc0\xf7eS@? \x8dP\x12\xebS@+\x8d\x1e\xcdibS@\xe4\xcc\xdf\x18\xc1cS@g<\x0f/\x9d\x9bS@\xc0r\xea</\x91S@ \x8e@\x0c\xf3\x85S@<\x9er\xe8\x1e\x9cS@\xeb\x83A\xa2a\xdfS@z~\xfbK\xa5\xa2S@\x88M5\xa0\xc0\xadS@\x88\x86A\xfd\xa2YS@\xa4\xd3\xa3`<\xe6S@=\xb1\xfeVD\xdcS@\xfe1A\xb9KtS@W\xa8\x91\x0f\xb5\xccS@;\xd1\xed\xcf6kS@\x9f@VZ4\xb4S@\x90\x9f\xfe\x99RpS@M\xbd\\\x9e\xea\xb7S@\xd7\xe7\xf0\x13\xba\xe6S@\xb4:TzGlS@r5bZ\xf2\xb3S@\xab\x1d}\x1bJ\xb3S@\x00P\x84\x9c_\xc2S@%\xd3\x7f\x9d\xa5\xb9S@\\\xa6v\xf0\xd0sS@l\xf5\xaa\x82\xdc\xc5S@W\xb5B\xf9\xff\xbbS@\xa0\xf7\xbf\xd6\x1c\xcbS@\r\'\xe0\xe7\x92\xc3S@V~\x0bO\x8e\xd1S@\xc3\xcc\xe3\xdf\xaahS@\xab\xf5\t>\x05WS@\x8b\xd61y}gS@5P\x86}afS@\x1b\'\x1e;\xf9ZS@TN\rl*\xacS@K\x12\xdfx\x92]S@lM0\xfc\xf2\xd3S@\xdc\xa3M\xc2\xcdiS@G\x0e\xf8/\xd3dS@\xea(\xaed\x94\xe3S@D}F01\xc9S@\x97\x13q\xaal\x8cS@\x17\xb6\xb8\xca_\xe8S@w\x04\x06DEaS@-\xfe\xdc4\x0ejS@\x1d\xd9\xb73H\xc7S@\x0b#\x92\xff!\x95S@\x98\xcc+G\x8b\x95S@\x89T\x95\xfe\x0e[S@\x84\xc0^~\xa8jS@=\xab(P6\x8bS@1\x93\x91\xc7ghS@W\x9aoK\xf3\x86S@u{pF\xbe\x8aS@\x82q\x13\x8e\xb3sS@m\xad+\x15\x99\xa4S@oL\xdaA\xb6\xabS@\xc6\x8b\x98\xe3&vS@Y:\xe2}\xd1kS@\r\xa7W\xa6\xabpS@c\x8a*ni\xbfS@o\xd7I\xe5gjS@y\x14>\xef!\xc7S@\x9a\xb0\xce\x1aqfS@\xc5g\x0c\x11\xdb\xa6S@\xfb\xb0\xf7hp\xa7S@]\xbb\x8b\xd7\x81\xb8S@\xa0f\n\xe9\xe5\xb6S@-D~\xf3*\xbaS@\xa1g\xe5!\xc6\xc3S@\x15"=\x14X\xb4S@\x00\xa83L=\x82S@\xea\x14\xd2\x8b@\xbeS@\xd2\xda\xd5bl\x8aS@[8\xf3f\x01zS@\xd2\xd7g\xe7\t\x8dS@\x02\xedxHH_S@\xa8a\x82\xbd\xda{S@\xafB#\x80\xb8vS@O\r\xe0\xed\x9foS@\xdc\x0f\x05\x8e\xe1`S@\x00\xdb\xf3\x12\x88\xb3S@U\xe3\xbcub\xaeS@K9\xfd\xd7%\xb4S@\x19\xe0\x85q\xcc\xceS@\xbf\x8bl\x05s\xbfS@yU\xb29"\xd0S@%\x16\xde-\xd3\xbeS@\x04\x93\x89\xcf\x0f\xb3S@{\xb8e\xecH\x99S@\x18\tU\xa8\x1d\xb0S@\n}\xd9\xbfo\xbfS@0vy\x13NeS@\xda\xe3\xa3\x85^\xd4S@f)\'jD\xb6S@y\xe56q\xa5\xbdS@\xc3\xb6\xc1k\xc0\xd0S@\xa6\xd0\x98\x06\x1b\x80S@Uo\xa3\x95\xe4\xb7S@\x12\xcd\xd8\x9c\x9e\xa0S@\xb75\xbej\x07\xc3S@\\\xc0\x1e\xd3NxS@?\xad>@\x1d\xb9S@THZ9\xb5\x80S@\xder\x85\xb9\xcdsS@\x9c\xc3\xfd\x15\xa4pS@\rPc\xe8~YS@\x8c\x05}\x9c\x9e[S@\xadz\xe4\xafjqS@\xff\xc1o\xc0lvS@\xa8\xf4l1\xe1\xf8S@IM\x8b\xf9\x82\xd1S@\xe8m\xf9\x16\xbevS@\xff\x10[jUpS@\xfc/D\x9fC\xd0S@0\xb8\x9f\x06\x13qS@\x08\x9b\xdag\n]S@\xe31\xc0\xf8\xde\xafS@S\x88\x84S\xde\xafS@\xd7wr\x9b\xb5\xe6S@\xa5\x04\x83]\r[S@\xae\x98\xdf\x9f\xd0\xdbS@\xec\xceHf\x7f\x8bS@\xd7-\x01\x82[kS@\xd73 ;I\x8bS@\xda\x88d^\xd9\xc7S@fz\xe5\xb9\xd3\xd3S@\xeb\x88\xf2\xed\xc8\xe3S@+\xc7\x0e\xa4\x93\xa7S@2\x85n)m\xa7S@B\x14*\r\xadhS@\xff\x9a/L\xd5\xccS@T\xd4\x03\xb5#\x8bS@\xae\xb0#A`qS@\xd2AC\xd5\xfa\xd2S@\xbe\xb9#\xb8\xbbiS@\x92[\x05\xc9@\xabS@\x85\x99)\xc6\xd7\xa2S@\x06>\x07R\xb8\xa2S@\x97\xc4\x966\x0b\xc1S@\x9d\xdd\xd4\xca\xe6\xa8S@\x03\x98=H\x84\x99S@"\x87N\xc63\x9cS@D\xc8\xd1C*fS@\x98zV9p\xeeS@x#\x0f\xfc\xd4eS@\xd6\'\xbd\r\xa0\x9aS@\xb0/\xe9\xc5\x14sS@b4\xaa@dhS@\xe3\xf3\xc7>\xf6eS@*@\x8a1W\xd2S@\xb6\x0e\x1d\xc9\x8c\x7fS@\x1a\xb5\xe8\x19\xc7cS@\x8b\xca0\\\xbcmS@\x83\xee\x04\x1a\xc8\x9aS@2\xf8\xc9\xfea\xdfS@\xf2\x89g\xe9!\xdcS@]\x8c@\x9a\xa3aS@\xbdY\xe0\xfdiYS@\xac\xda:\x11\xe7lS@\x1a\xa5X\xb5X\xdcS@\x1f1\xcfK!jS@O\x9d%\x92=\x9dS@N\xa2\xb6#\x95\x99S@\x8f]D\xb2\x0cmS@\xccR\xc5o\xd8\x8dS@\xcb\x94c\xf8\xb5\xa9S@Z\x1fF\x12\xa8\xb3S@\xb2\x0by\xc6\xb1jS@\xbc\x83\xcc\xab\xb2cS@\xa88\xb4\x15\x01zS@\xdb\xd4\xcc\x00\xaf\xb9S@\xec>\x18\xa8mUS@r\xaaQm}gS@\x86\x17@UF\xbaS@\x03\xa8\xddn:\xb6S@f\xfa\xf51&\xbcS@B\xcd\xaf\xcdB\xb3S@\xc5\xcf\x80\xff4kS@\x08\xe5\x87W\xcc\xe6S@\x90\x06\xadk\xb0oS@\x04\x99\xe6.\xb3\xc9S@c\x1d\xde\xc5\x03hS@\xc4\x13|\xc6\x8a[S@N\xaf\xedb\x18\xd2S@p\xce\n\xfb\xd2\xb7S@\x89\xc7\x93n\x9a\xbfS@\xbd\x13\x1a\xa3\xb7\xbdS@\x1dl\n\xa0\x03\xc0S@G\xe6J\xb9\xde\xefS@n\xa2e\xc7RnS@\xa1\xf9\x806\xcb\xc6S@\xfc\xb1\xeb\xe2\x97\\S@\xa3\xe7\\\xb6\x05\xbcS@\xaf\x11@I\x86\xa9S@\xf1\xbaQ*\x0e]S@F\x9bHx{aS@Q4\xf0w\xd1\x9aS@\xac\xb9\xe6\xcep\xb9S@\xa8wa_\xaaqS@&+`\xab8\xb4S@z\xc2+\xdc\x8d\xb8S@\x9a\xfb$\x9b\xbagS@\tT\x1b\xef{tS@\xfd\xa4\xd4\xef\xb8\xb3S@\x0b\xca\xbe\xf8\xbb\xd1S@\xa6\xc2\xae\xe0T\xdcS@\xe6o"z\xf0\xbbS@d%\xe0\xa8\x1c\x9dS@I\xf9(\x8ca\xd3S@P\xd9k\xb1\x89\x99S@\xbe\xa5\xac\x9df\xdfS@\xae\xb0\x1a<A\x99S@\x155U\x04\xdfcS@}\xd7~O:\x99S@\x12Y\xe5\x99\x1c\xeeS@\xf3\x84\x03L\x8e\xa0S@\x8f \xf4\xca\xd2ZS@\xa1\xfe\x13\xd0\xd2\xb7S@v\x06\xa7\x95\x1cuS@\x18\xab\\7a\x9dS@\x1e\x1b\t\x180\x82S@E\xcam\x9b\xfetS@\xaek\xc0\r\xa1\xa1S@\x97H\xe5\x1c2\xa9S@\xa2\x8c\xb3\xf1\xe8\xc9S@\x1aZ\x19-\x01\x97S@\xd3u!\xdb<kS@9\xe2\xa4\xb0\xe3\xaeS@O\x8b\x89\xdf\xe6iS@\xd3h\xfb\xf2t_S@\xcb\xc4\xfa\xac|\x7fS@\xb8\xc4\\ c]S@\xd0\x9b\xe5\x03\xb3iS@#:\xf9\x82\xc7\xdfS@-:Lr\xc6\xd3S@\x85N\x10\x18\xd2\x99S@\x8fO\x18\xcd\x95gS@\xd9\x03\x80\xc7)bS@\xb1>\xf0\t>\xa9S@\x94\xb9\xd05h\x84S@f\r\x84\xc5\xcemS@*\x80\x9b\x8dW\x8aS@PA\x95\xedj\x84S@\xa7GWz\xbd\xa2S@\x85-\xd6J\x15bS@$\xc9\xac;\xe8\xafS@o\xc7\x86\x86JoS@\xcd\xe8\x90\xca\xf6\xafS@\xd1E\xd7Dt\xb8S@\xf3\x84&Li\xcfS@\x96Q\xe8\xcaO\x8bS@\x9a?\xec(\xff\xc9S@\xd2\xfe\xe1\x90\nhS@\xd2\xb5Pg\xff\xacS@m\x1d\xcb>hhS@\x8cM\x0ck\xe3\x8dS@\xa4\xe1J<\xee\x95S@\xa4\xd3\x88Q\xec\xe1S@\xad94\xc1\xd0~S@A\xea^\x86\x19\x8bS@\xfcI\xe8;\xae\xa2S@\xf4?\xfdh\xec\x9bS@\x11\xda\xc8\x1c\xe4\x9bS@\xc3\xa1\xbe\x86\xfebS@d\xf8\x14\r\x1e\xf3S@\xc5\xf2\xff\xc3m\xd4S@=*\xe3\\\xbc\xe4S@\x89\xf9\x04a\xc2\xdbS@w!\xcd\xa5o\x8bS@\x93\xd7\xc7\x1fo\xcfS@E\xb6:\xcbB\xa2S@\xd8V\xc6\x91\x1d\xe3S@<#\x81\x9e\xfaZS@5\xb3^=\t\xcaS@\x9a(P\xb5\xc8yS@\xbf\xe6\x96,\xb4gS@\xf2\x86\xb3\xe8\xc7\xc9S@\x0fZ\xc3\xd8\xd7sS@k\n\xff"\x01qS@\x18,\xdd\xf6c\x8bS@m"D\xf9emS@\xf2s\x10\xb7Y\xb3S@# \xd6\xed\xa5\x8aS@CeqE:{S@\xe2\x893\xdc\xb8\\S@\x12\x86\x84\xbcGgS@\xf7<\xf3P\x15\xc1S@%0\xb2\x9e\xa4\x95S@\xfe\xf0z\x82([S@v.\x1a\xc6OjS@8\xdd\xffz\x10\xc2S@\xa9\x8e~g\x17fS@\x86i\x86\xc9\x86\x85S@\x8b\xffn*\xa0\x99S@y\xbbKy\xe1\x99S@\x8f\x14Aex\x9dS@C\xd5\xe8\xea\xfa\x9dS@sH\xb9dY\x9dS@s\xe1\xb6\xf8)\xbcS@\xc9\xee\xe84\t\x9fS@Z0\x1d?\xd7\xd2S@\xfa\xc7\x0f\xbf\x1f\x9eS@T\xb0\x93\x8fr\x90S@\x86\xa9\x00N{\xa0S@j?-Ic\xa8S@\x1f\x0e\xb2\x98V\x9cS@\xf2Z\xbd*\x18gS@\xc5\x92\xd6\xd4G\x9cS@!\x02\xd7\xb6\x10\xd2S@p\xd3-+t\x80S@\xd6\xf2\x80\xa7\xe4\xaaS@\x03\xd5r\xd7z\xc9S@\x1f{\xbclA\xcaS@\x9d\xbd\xf1\xe1I\xb4S@\xef\xc1\xe6&e\xf1S@\xd1\xa4\xe8}\xda\x9cS@\x11s\x81\x03\x80\xcfS@\xed\x83Ar\xd7\xabS@\xe69\xb51\xc5\xb3S@j/n\x991\xf3S@\x0c\xc0?\\\xdayS@@h\xf1\x1c\xf6\xa3S@\xe9@\x9e\x98*mS@\xfeg\xf3\x1cl\xd5S@\x83\x12G\x95/uS@g\xab\x07\xb3\xfagS@\xd0/\xd5H\xf8\xe9S@\x7f.4\x9a0\x8bS@d7b\xe6?rS@\xe7rJ\x8f\xfdgS@\x1d\x0e\x8b\x81\xd1\xc6S@9\x15\xa1\xe0/oS@\xf4\xbe\xcc:\x98cS@d\xc1\xf0%\n\xc9S@\x94\xfeH\xd9\xfb\x99S@\xd0\xdcj\xc7\x06\xabS@\xdc\xd0\xd7-\x82\xb2S@\xbc.\xa2\xc2\x8b~S@\xd3\xbe\x99n\x93\xa7S@\x9f\xf9\xd2\x9c\xd8\xcfS@;(\x1b\xc0\xceZS@\xf9\x8ay3>\xa7S@)t\xbd\x14\xa9\xadS@\xd3\xc7\xc8\x00ZoS@8. cH\x9dS@\x7f\xaa\xb4\x15\x02[S@N\x18{\xa1\x1ejS@\x80A]I\xcefS@ZK\xf6\xe0\x82fS@\x80c\xf0\x95\x9agS@s\r3\xdc\x00hS@\xc3\x01\x9f\xc3\x0f\xbbS@\x14\x86!\xe2\xbchS@\xb3\xe1z\xd5\xebpS@\x19f\xa3d\xa8\x8cS@\xb2Q\xd6\xf8\xb2hS@T\x01\xc0\xaa\xbb\xb2S@3\xa1\xbcH\xb6pS@\t\xcb\x9b\xcd\xf3\xc6S@\rH\x84M\x03\xa9S@)(P\xba\x00oS@\xd0\xdf\x87Pi\xdfS@y\xc2\xbc~\x87nS@\x1c9\xf5\x14\xc3oS@\x1c\xbe"\xa4\x98\xc5S@\x81\xb1\xe8\x87\x1e\xe3S@;\xa3\xcf\xc2\x94\xb7S@6s-\x1c\xb6vS@\xbb\xd7j\xfc\x95vS@\xcf\x8c\xd3\x90KqS@\xd8P\x19|\xa5kS@\x98\x04r\xf2\xad\x8cS@\x8b\xba\xcb\x11\x0fvS@O\xfb\x1a\x86\x8e\xa9S@\\\x83\x8f\x08\x80nS@I\xe1\xf3?J\xeaS@k*\x05L\x8bnS@0\xe8<i\xdb\xa6S@\xcd\x19e\xf7lkS@\x15\xe0\xb9\x8b\xd4\xd0S@B\xa6\xdc\x18\xbb\xefS@~\x13\xe5>0mS@\xae\xf5#\x9a\x90\xc9S@\xdd\x96p\x0c\xdb\xc2S@\x10w\rF}mS@\x06\xab\x13b\xf2\x8bS@G\x98\xc6\xcb\xdf\xaeS@m<\xad\x13#\xefS@iX\x13U\xdaiS@\x87\xc3\x19\xd5MsS@\xb6}\xcc\x99\x00hS@\xc3v\xb4\x14\xf9\x9cS@\x8e{%\xc1\xbcrS@\xc4\xc7\x19\xcd6gS@9O\x11\xda\xd0hS@`z\x8c\xbd\x03\xf4S@\xe9S.\x98\xffrS@\x9d\xf6\xf5\x83Q\x8bS@Y\x97\x90\xc6\xb6\\S@\xf4\x943TOtS@?\xf7\x8453gS@k\xd3\xe8&\xe0\xabS@N\xa3`\x07\x17jS@\x87\x16\x96\x07\xcaqS@\xca\xa0\xd8\x1d\r\xdbS@\x8an\xb9\x18\x93\x8aS@^\xb4\xf1S\xb4gS@2\xe9a\xc5\x04fS@\xac\xe31*\x8aeS@\xffw\xe9vQ\xd1S@\x17K\xd4cpvS@\xdb\xb9\xcd\x8e0vS@\x9d_\x11]5\x97S@\xdc\xdb$\xed\x96\x9cS@\x19\x9b\x08F\xbd\xa9S@\x86s\xec\xf4+\x99S@\x1b\xc0\x9e.\x19fS@\xc8\xf3\x12Z4\xd5S@\xf9\x8a\x00\xc4>\xcaS@\xfa\xbb\xf0t\xb0eS@\x8d\xda\xf6\x08\x90\xc9S@\x10\xe13\x0c\xd8\xd3S@#\x0e1Hb\x8bS@~R\x98f\xf8]S@\xbd]\x14"\x99bS@\x05\x1cF\xeaT\xd2S@\x15\xf1l\x91"\xc9S@\x93\x04R\x9f\xc7\x9eS@\'\x07H\x04\xf9\xbaS@J\xb4\x87~[\xe5S@D\xbc)\xf7\x90\xa9S@\xf5\x8fV\xb6K\xd0S@\xf2\xa1t\x0bg\xa8S@S\x1f\xcf\xc7\xa2\xb3S@\xac\xd1\x9e\x8aV\x9cS@w\xc4\xe4\x86\xf6\xceS@\xf4\x19\x84\xba\xb7\xcdS@6\x0b5\x81\x18\x85S@\xa5\xf4\x10m\xd3\x81S@$B\xa1\xfa\xf0\xc6S@\x18nG\xf4\xa5\xaeS@\xa519\xa6\x8a\xa8S@V\xee\x17z\x89\x99S@C\xdby\r\xf4[S@\xda\xa0V\x02k\xaeS@\xb7\x00\x11(\xc7~S@\xd5~\x80\t\xe3\x8cS@t=\xc5\x01U\xa2S@T\x94g$\x9a\x9eS@\xe0`\x10BFWS@\rp-\xce\x8e\xe8S@\x98\x15K\xcb\xaepS@\xaf\x9dSL\xce\xc9S@\xc3\x9b\xef\xcd\xad\xc5S@&\xa3)ta\xb3S@\xf6f\xa8[\xe4pS@'
p22
tp23
btp24
a(g3
(g4
(I0
tp25
g6
tp26
Rp27
(I1
(I587
tp28
g13
I00
S'f\xbf\x08`\x0f*\xf2\xbfh\xa9\x9d\xd5\xa7\xa4\x1e\xc0\xb2n\x063l\x02\x1c\xc0\xeb\xa6Z\xaa\xad\xda#\xc0*\xde\xd8\x9e\xbd\x0c$\xc0\x8e\xde\xe8~\xcf\x86#\xc0\x14l\x08\xfd/\xb3#\xc0\xe7wG\x86\tp#\xc0f\xa6|\xf6\xcc\x04\x03\xc0}\x92x\x86\x9b\xed\x1f\xc0j\x9e@f-\xbf%\xc0\xc7\xd2\xc3\xb5\x18\x0b\x18\xc0\xf9;\x1e\x04\x03i\x11\xc0~\xf3\xa9M\xb0\xb2#\xc0q\x90\tj\x1b\x17&\xc0\x1cY\xf5\xe1\x89\x91$\xc0\xae\xf3\x9a\x08\xaa\xc8\x1a\xc0\x9f3QV\x9e\xc9\x19\xc0A;\x1b|R\xea\n\xc0\xac\xc4\xb9\x15\xd5\xa3\r\xc0\r\xed\x83\x82\xb8\x0b$\xc0\xf8\x8d\x16\xae.}\x16\xc0\xbe\xae\xf4\xa3\x16@\x11\xc0\xd4\x9b.D\xfaD\x04\xc0(/Y\x81+\xe3\x1e\xc0;q|\xf9.\xfe\x13\xc0\x90\x89\xc4\xddcg\x1f\xc0/\xe2\\\xb5\xdb\xd4#\xc0+\xaa\x99\xcdu\x04#\xc0V3=\x1cW\xa0\x12\xc0\'\xb5\x90\xf0\xe7\xc0\x1e\xc0kB(-\xa6:\x15\xc0\xa3\x06\x88j\xdc\x93\x12\xc0\xba\xc5\xf9\xd2\xc7\xac"\xc0\xf6\x7f\x1c\xd0M\xac"\xc0\x8f\x98W}0\xed\x08\xc0_y\xe9\xa3)\x98\x06\xc0\x12\x08l\x85?\xf8\x16\xc0<@\xe7\xc0\xbbH\x04\xc0E\xb2\xd7\xdc\xcd\x8c\x12\xc0\x1a\xb8\xba\xf0e\xb0\x1f\xc0]\xb5\xc5\xc9\xaa\xad"\xc0s\xa4\xc1\x1f\xe8\x05#\xc0\xc4r\xe6\xe9\x1d\x8b\x1e\xc0;\x0f\xb8\xdf\x0c\xc1\x1e\xc0\xf9\xaf\xd0\xb1o\x16 \xc0Y\x04\xc6\x98\x88F\x0e\xc0\xc0\xd0\xbc\x02\xad\x9d$\xc0\xeda\x0b\xeb\x17\xe9\x0e\xc0Y\x87k\xff\xdfS!\xc0\x94R\xdb\x9cK\xc6\xfc\xbf\x07?\x1aK\xc3\xce\x10\xc0\xb9f\xd7\xae\xfc\x98$\xc0\xac\x0fp\x14\x81\x0e\x12\xc0hf\xc0z~\xc9\x1d\xc0\xe7\xa5\xcb\x81\x8b\x1b\x18\xc0\x05T5\x12\x08\xbb\x1f\xc0@\x85\x7fD\x1a\xce#\xc0\x8e@7\xdf\xe7\xff\t\xc0\x11=\x9cc\xcc\xf9\xfe\xbf\x8b\xdbrO{\x87 \xc0t\x03\x81`\x9eN#\xc0Z\xfe\xda\xf5\xb2\x91$\xc0Z\xfa5\x80q\x8a \xc0\xf6\x87[G7a\x1c\xc0\xf6h\x14\x0e\xd5l\x1c\xc0\\\x154q\xba\x88\x1d\xc0\xcfY9\x8d\x12\x9e#\xc0;\xb0F\x81\x869$\xc0\x1et\x84\xc1\x194$\xc0\xcdl\xb4n\xefc$\xc0!h\xb8^[\xf6\x1e\xc0Sbi\xfc\x14\\\x1f\xc0}\xb3\x84?\x9d\x8b \xc0\xf0\xca<T\x08\xc8\x15\xc0\xdd\xc1\xb7\xc5\xbc\xd5#\xc0\x90 \xa6\x83\xdc\xc6\x15\xc0\xdcd\x08\xb1\xa7\x90%\xc0\x08\xaeK+\x02\xdb\x1b\xc0\xb4\xae\x08\xd0\xe7\xb3\x1e\xc0c\xe7\xbf\x8c\xcc\x92\x1f\xc0\x12]\x94\x9d\xbdm\x1f\xc0\xf3\n\x1f\x10\xcd\x82\x01\xc0im\xf7\xc6\xd1\xa5!\xc0\xf9;C\xd0<\xc8\x1d\xc04\x83?2V\x0f$\xc0\x1e\x9f\x0fT$K \xc0L\x85\xe6\x14\xa0\xd9!\xc0JM\x8e\x8b\x95\xfd&\xc0~\xec\xa8f\xb6\xb4#\xc0\x11\x13\xf7iii\x18\xc0ch\xa7\x8a[\x0e\x18\xc0\xe5\xf2\xb3U$\xbf\x01\xc0[\xd4\x0e\x8d\x06\xe2\x15\xc0+^W\x9c&D\x08\xc0\x9cM\x1f\xc6\xfek\x10\xc0}\xe0:\x89\xec\xd6\x1f\xc0s\x8d\x1d,I\x84\x19\xc0\xb2\'p;\xf3\xf8\x15\xc0\x93\x9ez3\xb6%"\xc0U\x11\xcf\x97[\x14\x10\xc0\x14o\xbe5f\xf3\x11\xc0k\xc7\x0e\xd3\xa6\x95&\xc0\'\xcfx=\xcd\xf8\x1d\xc0\x84\xc1\x9b\xcbI\x95\x12\xc0\xf4\x00X\xc6\x12\xe1!\xc0\xe7\\\x00\xe7\xe6=\x11\xc0\xb9\x9cS\xc7,3\x18\xc0\xce>\x1e\xa1s3"\xc0}\xedN\xd8\x0c\x95\x1d\xc0\xca\x8fmp1\x7f\x1f\xc0\x8a\xcbt\xd7\xba\xc6 \xc0\x17V\xff\xf3\x87\xbf\x05\xc0\xcaN\x96?\xc9\xf0\x11\xc0g\x8e\xd8\xd2\xa1K#\xc0`\x16\xa5\x19+\xcc\x1e\xc0_j*\x0e\x82m"\xc0\x0f\x12\x1bO\xa5\xde \xc0t\xa3\xa0\x18\x0cb#\xc0\xfc\x02UR\xabH\x1d\xc0\xc2\x12\xe5\xce\xe9\xd9\x15\xc0q\x92\x97:v\xbe#\xc0\xe7\xf9\xd2\xf2\xe8\xfa \xc0\x1c\xaa-1\x04\xee\x1f\xc0\xe7l\xa9\xe8:`\x1f\xc0\xfa\xf0s}8\x7f#\xc0\xce\x82\xfe\x08\x1a>&\xc0^Y\xccV\xe0n&\xc0\x06\xe2\xeb\n\xb9\x15\x16\xc0k\xe1\xfa\x82\x07\xc7%\xc0P\xeau$\x8a\xc0&\xc0}~\x05\xcd\xeeo%\xc0W\th\xd2PJ\x1b\xc0I\n\xde\xd5\x0eO\t\xc0^p\xc8\x11ih%\xc0\xbd\xe6\xbd\xe0Y\xf0\x11\xc0\xdc\x8f\xa4\xa8\xd8V\x1b\xc0U\x92\\\xc6\x8b4 \xc0\xdc\xcc\xb8r\x958\x1f\xc0\x06\xb3H#\xa8\xf5\x15\xc0\x9bq\xd1\xa9^N\x0f\xc0[\x83\x91\xa9+5\x1f\xc0\xe7\xcae\x16\xa4K\xf0\xbf\xea\x04M\x959\xb2\x19\xc0\x8d$9J\xe3\xd5\x1b\xc0\xd6\xe8\x16Az&\x1e\xc0\x88\xbc"\xf8k\xb4\x1e\xc0\xacD\xaf\x83m\xe1\x15\xc0z#U\xc7C9\x1e\xc0\xc7dK0\xd12\x14\xc0\x12N)\xd5`\xa2\x13\xc0"\xe9\xc3\x98\xc7t\x1c\xc0\xf4\x1a$\xf9\xaf\xdc\x10\xc0\xd3\x15\xe7\xf7\xf0\x89$\xc0\xa0\x98\x82Ds\xd8\x1a\xc0\xb5$\xdf\x87c0\x10\xc0Q\xec\xab\x0c\x97/\x1a\xc0\x964\xe1pp\xc0\x12\xc0\x9f\xe6\xb4\x9e\xea\xc1\x1b\xc09gb\xd2\x19\xe8#\xc0ec\xcf)<\xd5\x1a\xc0\x03\xed\x92\xc1Z\r$\xc0V!\x9dXc\xd0\x19\xc0$\x18\x9b_\xd9l\x1f\xc0\xf0\xf3\xb0D.\x1e\r\xc0\xab$p\xce\x06\xa3#\xc0\xd8\x13e\xb43\xd0\x05\xc0\'\x8f\xa4>\xc9!\'\xc0\xfc\xb5\xce\x15\x93\xed$\xc0\xee\xb1\xa2\xf7p\xc7\x19\xc0\xc3d!\na\xe8\xf1\xbf\xd6RG-\xc9\xf3\x1d\xc0\xeb\xd6\x80V\x8c\xc9\x1b\xc0\x96\xd8F\xf5\xb4\xb2$\xc0\xa1~wZ\x89c\'\xc0`\xfc$1\xf4\xc3\xf6\xbf\xda\x01\x80\xd1\x1e\x91!\xc0Y\x87k\xff\xdfS!\xc0v\xd3fr\xb9K\x1f\xc0\xdb\x19<\x92\xd3f%\xc0\xd6f\xc5\xd7\nu!\xc0\xa6\xe6\x8b\x1e\xe52#\xc0\xe3\xdd,<\xb8I \xc0s\xe8\xc7\xe8\x85w"\xc0\xd42\xa7Y~o&\xc0I\xa1L\x19\x8cf#\xc0\x83h\x1a\'\xa69$\xc0\xfbG\xaeC\x9a`&\xc0\xa4\xad\xe9\xa8\xf4\xa0!\xc0HK\xb1-\xbdD#\xc0W\xfc\xa7\x95\xa1\xed\x1a\xc0l\\\xc7\x15\xef@\x1e\xc0\xff3:\x10+F#\xc0\x10o=\xe4\xb7\xb4\x19\xc0\xf6\x87[G7a\x1c\xc0\xb6\xd7\x1c\xe7aQ\x1c\xc0%\'\xbe\xdb\xca\x98\x1d\xc0:"\xafZ0\xdd\x03\xc0\xc6\x8d\xe8d\xb6\xf0 \xc0\x87\'\xb6\'\xe1\xff\x17\xc0\xbc\x1ea\xff-\xa7\x1e\xc0\xf20!\xc1\xd4\xc9$\xc0\x07\x8d\x1c\xfe\xfe\x1d \xc0\x8a\x88j\xa7\x7f\xd7\x19\xc0\x1f\xdc\x86y\xe5\xc1\x15\xc0\xa3?\xfd\xc9\x05D\x1e\xc0\xf6\xde\x9dW\x90\xfc"\xc0a\x08\xba\x80\x87\xc1\x15\xc0|\xa6-\x1c-\n\x16\xc0\'\x02\xe0/\xb6\x17$\xc0A\xd3\x81fY&&\xc0\xb8k\x06<\x88-\x0b\xc0\x1cC\xc4k\xec\xf3\x12\xc0j\x89\xaf&b\x17\x0b\xc0\xd9\xb7\x87\xdb\xf1z"\xc0\xb8\x8bIZ\xb5\xef\x1a\xc0U{3$\x8e\x1c"\xc0+\x93\x18Cc\xf9\x1a\xc0\xb5z\xefa\xfc\xb4\x12\xc0\x03\x84\xbfO\xceL!\xc0\xaf\xb5a7\xbd\x9b\xfd\xbf\x16\x1f\x91\xe1\x89\xdf\x1e\xc0\xe9\x9bj\xf7I\xc6%\xc0}*\x12\xd0$\xa4"\xc0\x01\x12q\xee\xca\xf1\x18\xc0\xc1a\xd3\x15b\t \xc0\x82W1\x05\x84\x9a\x12\xc0\xa8\x04\x18#>\xb8"\xc0\x0eY\x170,\xb9\x1e\xc0\x1e(\xf9\x97*o!\xc0\x80V\xe5\x9f\x8c\xdb\x12\xc0B9$o\xf9\x97!\xc0K\x83\x84\xf5`\xad \xc0\xb3\xc6\xc3\x0e\x19\x94 \xc0\xda\xd1\xc6\xdf\xe5\x8a$\xc0HK\xb1-\xbdD#\xc0\xc5\xd9\xd3K\xad1\x1f\xc0W\xed\xe9\xba\xb4\xd9\x08\xc0\xe0R\xff%R\xe4\x1e\xc0\x04\xde\x85^\xdd\xf6%\xc09j\xe9X\x9c:!\xc0\x8c\xfc\x08T\x96\xc2\x1b\xc0|K\x1a\xddU\x81&\xc0k\xe9eV\x02\xbb#\xc0*\x1d\x14\x02v\x83\x01\xc0\xef7\x8a/\x02r$\xc0\x93\xae\xb30\xbb\xf3\x1f\xc0\xb6\xb0\xcfX\xf7k"\xc0\x1e\xbeMR\xfa\xb0"\xc0k(\xc6\xe7\x1e\xe2\x15\xc0%U\xf4\x03\x81F\x1f\xc0\xca\xe2\xe3\xc6\xde\x84 \xc0\tRU\xe0\x1f\xe2"\xc0\xd5\xa9<-*f"\xc0\xdf\xea\xd2T6v"\xc0\x98\xc5\xbc&\x071\xf0\xbf\xbf\xa8\xf3\x89\xfc\xc4\x05\xc0,w\xad\xb0`\r\x1a\xc0:\xf6\x8e\xbbA\x1b!\xc0:\xf6\x8e\xbbA\x1b!\xc0f\x80$\xe9(\xe7#\xc0\x8bX<>\x9a\xdc\x00\xc0%\\C\x8d\xf3u!\xc0G\xaa 8\xce>%\xc0\x81\x91{H\xe9\xa3\x16\xc0\x05P\xa3\xa8\x1f"\'\xc0\xbeN\xbe>\x143$\xc0\xbf|QW\x86\xf5 \xc0\xbf|QW\x86\xf5 \xc0\xcb\xd1\xe3\xbd\xa7s\xfe\xbf\xd0\xedrM!\xed#\xc0>*|\x9e3\xf4\x1a\xc0\x1c\x8d\xff]\xc96\x1d\xc0\xce-Q\xa1{E&\xc0\x02\x13\x1e\x9c\xc4\xd0\x1d\xc0\xba\xfa\xda\x1e\x99N&\xc0\x0fke\xef\xd8\xe3\x1d\xc0\x1a\xc2\xae\x99D\xab&\xc0Z\x0f\xfd\x8a\xde1#\xc03\xb1.\xa0\xd0U\x03\xc0tfC\x02l\xce\x01\xc0\xec>/\x82\xd3\x02!\xc0e\x18l$\xb3]&\xc0;\x18\x88]\xd7\x87$\xc0\xca\x11?@m\x08!\xc01 \x86\xc9\xd2\xf0\x11\xc0\xda\xca\x8a\x0b\xff\xe1\x0f\xc0\x0e\xae\x08\x83\x0c\x0b&\xc0\x0e\x05BI\x86\x9c"\xc0\xa1&Uu4o$\xc0\xc3\xad\x10\x14(S\x0f\xc0k\xf0\x8e\xb2/\x87#\xc01h;M\xc5\x88#\xc0E~fV\xc95#\xc0\xb7#\xe8\x1cj\xb6$\xc0\xcc\t\x0f\x16\x98r!\xc0\xa6\xc4b\xccz\xfe#\xc0\xd9d\xa5,.T \xc0\x1c\xb5\x17\x11\xe7`%\xc0\xa9?\x86g\x98\x88!\xc0\x1c\x04\xea1\x96\xc0\x15\xc0\xdet\xdb\x9a\xae\xf2\x10\xc0\xe76\xa03N\xce\x19\xc0\xb0R\x9b\x05\xcb\x0e$\xc0\x84?\x1d\x14\x1e\x18\x11\xc0\xdb\'EL\xadU\x08\xc0\xca\x90\xe7\x1cW\x87\x1e\xc0\n\x97\x8d\xf9\xfb\xf7!\xc0+\xc6\xf9Eh<\'\xc0c\xc2\x0f\xa2\xba\xb9\x16\xc0FQ-d\xf5\xb4$\xc0\x04\xe4\x82\x13\x91\xe0\xf3\xbfw~\xe3[Z\x83\x16\xc0\x83\x8f\xb0&\xa0e\x1f\xc0\x93\xb9\xe8\x83\x98\x07#\xc0\x19q\x8c\x17\x81\xbf\x1e\xc0\xb9U\x88\xcd\xbe\xf4\x1a\xc0\xd2\xda\x1f\xb0&\n \xc0\x01\xc3\xa9\xb4i\xe6\x1a\xc0\xfc\x80\xfez\x90\xec\x1a\xc0\x0f\'\x03\xe0\x9a\xb3$\xc0\x88\x87(\xbed\xa3\xfb\xbfU\xab?\xf5e\xc3"\xc0\x8djB\xe5Q\x8e\x1e\xc0\xd7\xe9\x83o\'\xa5\x1d\xc0]z\xad\xf5\x1f\xe1#\xc0L\xd2\xb3\x02\xafs&\xc0\xec\x11\x06\xc2\xf1\xfb \xc0\x15\x99\x0b\xae\xc6\x02\x11\xc0\xcaT\xf3\x15\xc0:#\xc0jaf&\xc5+\n\xc0Wc\xa8\x95\xd8\xc3\x1e\xc05\xa3\xad\x01\x0b&\x1a\xc0\x0cstN\x04\xa5$\xc0m\xd3\xe5\xe1\xd5\\\x0b\xc0\xf2?\xf1\xc6\xa9,\xf3\xbf\xdb\xbc\xbc\xbc#\xed\x1a\xc0t\x93\xba\xcb\xba/\x10\xc0\x9e\xa3B\x18\x1c\x7f#\xc0\x1e\xb6F\xe5Jp"\xc0y(\xd4)\x8e\xed\x1a\xc0\xbe\x1f#\x9b\x8f.\x19\xc09\x80\x1eGm\xb1\x07\xc0\xfe\xf9@3\xdf\x81#\xc0\xc0\\\x0f\xec/@!\xc0h\xda\xe0I\xe4\x14\x1c\xc0\x0e\x15\n\x1a\xf7N!\xc0xj\xf1q\x08\xaa\x1f\xc0%t\xacH\xff~\x03\xc0\x95y`\xd3\x8fl\x1f\xc0\x9c\xde\xfeM\x95d#\xc0\xd4\x0b=\x96\xfe\xdc$\xc0\x0c\n\x87)$\xcc\x1e\xc0\xd1\xe4H\xf8\xa9\xeb\x12\xc0\x9d\r\xae\xe2V\x04$\xc0d\xe4W\x17E \x17\xc0:&\xec\xab\xa7\x99 \xc0\\\xec\xf3\xcc\xc1\xb4\x14\xc0=\xc7\xd8\x13i\x10\x0f\xc0\xcd}\xcah%C%\xc0\x01E\x1f\x9b=\xf8 \xc0\xc6\xbf\x90\'N\x05!\xc0\xb6 \x88\x93\x13\x00 \xc0%\xb2d\xb5B\x8d%\xc0\x1fp\xa22\xd5\x83\x12\xc0aB\x11\xd4-\x11\x17\xc0\xa4Ny\x8e\r5#\xc0\x1a\x85\xc7\x88*\xca#\xc0\xf9l"\x17\xff\xfb\xe6\xbf?fVsR\x9d\x1d\xc0\xa8\xe0\xeb\xc9\xef\x0c"\xc0{\xc5\x90\x00\t\xb8$\xc0\xdc\x91\xb9\x10rG!\xc0\x92\x19\x0b\xab\xe6""\xc0\xa5\x11&\xa1AT \xc0opqF\xd2\xb9&\xc06\xd1k|\x17m"\xc0\xd8gJ\xf86\xbd#\xc0\xd3\x01\xa8\x17\xd3\xf6\x14\xc03f\xb494\x07\x18\xc0\xbd\xfd\xec$O\x82\x01\xc0\xa3\xaa\xa2?\xeex"\xc0w\x9fHg\x9e\xf9\xf1\xbf\xa8\x0cb\xf9t-#\xc0&5\xdeB\x1f\xb2\x12\xc0f\xd8E\x92\x890#\xc0\xd2dPP,r!\xc0oZ/\xad1\x16%\xc0y\xb0\x08K.\x05\x1a\xc0\xb7\xc7\xa2\x06PW\x18\xc0\xda\x8cwt7x!\xc0j\x9e\x0b\x9c;Y\x1b\xc0\xc86@v\xd98\x1b\xc0\xc3\x8d#Q\xeaD\x10\xc0\x8d\xc8\xea\xd8z\x10%\xc0W\x93T|\xc0\x16 \xc0\x9f\x06]\x9a\x02\x0b#\xc0\x90.FK\x97|\x1c\xc0\x8d.R\xd6"\xfd!\xc0A[\x81!\xb2\xe1"\xc0\xe7\x8d\xd9lKc\x10\xc0\xde,\x82\x19?\xd3 \xc0\xc1\xdbo\x00\xfa\xe6\x19\xc0Q\xae\xb1\xf2y?\x1f\xc0\x06T\xe8+\x9d\x99\n\xc0\x8f\x0e\x83\x1d\xe2\x82!\xc03\xd6O\xf9\x10\x1e\x1a\xc0<\x1a\xd8\x1f\xd9&\x17\xc0\xad\xae\xc0\x9a\xbd\x88$\xc0j\xd7\xda\xfb\xd1n$\xc0\xda\x1a\x12\xd1 w"\xc0\xfe\xb6(\xec\x04\x92$\xc0\x17"f\x7f\x04\x9f\x13\xc0\x9eK\xea\x1d\xd35!\xc0n\xc5t\xb0\xd2\xd5\x15\xc0\x19\xf31\xfbm?\x1f\xc0_x\xb1\x90\x0e\xf7#\xc0@\xdc@\r\x95\x84\xfe\xbf\xe9\xe2\xee\xe1>$%\xc0\xf5\x05\xa1\x98v\x8b\x1f\xc0\xce\xd6\x0b\xf4\xd9{&\xc0\x9a\xc3\xf8)\x0eW\xfe\xbf\xf00\xee\xe8G%&\xc0~7:\xe4\xa6 \x18\xc08\x9b\x11\xd9p5#\xc08\x9b\x11\xd9p5#\xc0\x16ey\x03\x12\xa2#\xc0\xd8w\x8d?+\xa6#\xc0\xc5Y\x81\xd8\x99^#\xc0\xeb,"\x08`\x8c\x1e\xc0\xb4S|\x167\xfa"\xc0<\x11K\x90\x97L"\xc0#\xf2.\xf7O\xa3!\xc0g\x03\x08\xa1\xb6\x12"\xc0|\n\xa1\x12\x18V!\xc0S\x9a\x96r\r\xc8$\xc0{\x90\xad\xcd\xa0]\x1d\xc0kVH\x8ej\x7f%\xc0\xfd\xfcD\x85\xb22\x1d\xc0\x8b\xd3\xd9\x91\x0b\x06#\xc0\xba8\xa7\xddd\xbc"\xc0\xd3\x08d_\xb2\xc3!\xc0\x8e\x83#GI\x8e\xf1\xbf$ i\x9a\x173\xf2\xbf\xdc\xb9"7\x7f\x1e\x0b\xc0u\xc9\xa6\xae\xbe\xc8!\xc0CN\xf1>\x8b}\x10\xc0\xd3\xc7J\x1d*D#\xc0\x94\xdf\xcb\xcc\xd0\x8d\x1a\xc0\x1dJL\x02\x0e\xc6\x1e\xc0\x1cVq!W]!\xc0\x87\x08!} \xcc%\xc0\xba\x88\xbbp\xa5n\x10\xc0[\xd8\xb0\xd4\x93\xa9 \xc0:\xce.s:\xa8\x05\xc0#\x03\xb1\xa7g`\x1f\xc0\xea&w\t\x03A#\xc0q\xed\xed\x01\xd5\x08\x1c\xc0VG?\x9c\x83+!\xc0^\x7f\xca\xaeb}\x1e\xc08-\xc9\x06f\xb4%\xc0Z\xc8\x83[\xebf#\xc0\xdce\x80\xb7\x9e\x80\x1e\xc0\xa6\nI\xccd\xfe%\xc0\x87h$\xc0\xa1\xa5\x19\xc0\xdf\xd2\x0f\x9dD\x8c%\xc0\x81k\x9dh\xb2q\x1f\xc0[\x19\xa4\x028\xf9"\xc0\x87K\x99\xf7s\xbc\x15\xc0\xec\xbe\x92.\x11\xc1\x1d\xc0xt\xb3\xbb\xab\x84"\xc0\x9f\xb1\x9a\xd5\xfa\xa4\x1f\xc00\xf7\xf4\xf6\xc7\x02\x1e\xc0\xce\xfe]\x84\x95\x10"\xc0\x05&]\xc4-o!\xc0l"}\xc8\x9c\x82#\xc0n_\xb9\xad\xca9\x1f\xc0\xeee\xee\x97\x0eu%\xc0\xa3X\xe2\x14\r\xea#\xc0\xeaK\x8d\xb5\xba\xce#\xc0Dy<\x98\xf4\xc7#\xc024\x81\x95\xb3\xc4#\xc0\r\xd5\xb9\x95\r\xb5\x1f\xc0\xc8E|Y\x85\x02$\xc0~\xaf\x85e\x8b\xa0#\xc0}\xf5Tz\x07\xbf!\xc0pM\x81\xd0\xe0\xe3#\xc0\xec\x13\x97\x9c\xd5\xb4\r\xc0\xda]-\xca\x9a\x86$\xc0\xd6e\xa5=\x84S\xf7\xbf\xda\'\x91\xbd\xa2\xea#\xc0tr\xbc\xd4\xe43$\xc0\x19K\xfcVE&\x19\xc0\xd5o\xf6R\xd2*$\xc0\x94m^\xb66\xb3$\xc0`0\xcdK\x88\x7f\x19\xc0\xae~\x9b\xb8\xd8\xe3\x19\xc0\xfd\xb1\xe4o\xb0P!\xc0\xe3V\x0f\xe0z\xfd\x15\xc0\xd0\xd3~\x04\x98\xed\x1e\xc0\xd3\xa3\x9e\xe9\x92}$\xc0\xca#u?|m"\xc0\xfe\x05\xb8\xce\x0c\x08!\xc0\xd3$\xa2\xb9\x97\\&\xc04$\x9b"\x13\x9c\x1d\xc0\x94\xfe\xdc\x91F.$\xc0 !>]\xf8\xdb\x17\xc0\xad\xf8\xdf\xb1T>$\xc0_\xcb\x1a\x81\xa5\xaf\x1d\xc0\x0c\xf6P\x14\xbb\x84#\xc0a\xe5\xaf\x0b]\x1e\x19\xc0\xe1\xe05z\xc1\x1c\x1d\xc0\x82\xd8\xdc\r`v$\xc0+\x0c=\xea\xf7\xa6\xf2\xbf~\xff\x06\xc8O\xdb\x13\xc0Nv\xb4\x11\x92\xb7$\xc0=R\x80#x\x14!\xc0\xcd\x87>\x831( \xc0\xb2]/\xc9\xe79\x1d\xc0\t\xfc\xf9\x94\xee\x90#\xc0\xc5\xbe]M\xcf\x90$\xc0\xaa<-\'\xabC#\xc0\xa2\xc2P\x98\xb0s\x10\xc0\xe1}$0\xf5\n$\xc0\xbd\\\x16\x83\x00=#\xc0pM\x81\xd0\xe0\xe3#\xc0\xc9\xaam3\xc6\x94!\xc0\xfe~\x1c\x87\x82\xf9#\xc0\xdd\x10\xf0\xa57B!\xc0\x04\xc0\xf7\x14\x1b8\x1f\xc0\x95\xfb|xU{$\xc0o\xfe\x97\xd3\x15\xf8#\xc0\xb3\xa54\xf8=\x94\x1a\xc0\x9dP\xc8S=t%\xc0g\xb1$\xa5\x9d7#\xc0\xca#!\xf4\xdd/"\xc0/\x12\xb1\xfa\xd3@!\xc0\xb7S*Co-%\xc0E(\xb5n\xc8\xb4$\xc0\x82U\x10\xae5\xa0$\xc0yI\xd4\xea\xc0\xb3\x01\xc02\x92\xed\n>\xc3\x1e\xc0T|\xa7\x9f\x19T$\xc0\x89\xfce\xca\xc3\x16 \xc0/\xbbg\xb3\x05\xa1"\xc0\x1b\xd39L-\xce!\xc0S1\xb5\x135:!\xc0_\xac\t\x19\xb2&&\xc0\xdf\xb9/\x9f\xda\xaf"\xc0\xec,\xe4\xce\x15M\xf2\xbfp&Q^\xceH&\xc0X-r\xf5D\x9f\xf1\xbf\xe2\xf7\xe2\x8e\xd3\x98"\xc0\xae\xd6\xbc\xfd\x1dt"\xc0\xdbW\xc1G\x15\xb2#\xc0N$9\xd5\xbe\xc3%\xc0~\x10\x85c\xf5B"\xc0\xc8d\xbe\xe7\xf4\xf2\xf5\xbf\x82o\xc7^\xb7\x0f!\xc0 \xbdde\xba\xa4\x1f\xc0\xb8\xcb\x1c\x1b\xf0\xa8\x1c\xc0\xdb\xfc\x1d\xaco\x9c"\xc0R\x8dC\x92\x9f\xf5"\xc0C\xa2\x8c\x8bi\xc5$\xc0L\xb3b\xf8*\x1c\x0b\xc0_\x88\xde^\xb9f\x1e\xc0\x89\x81\xb9\xfd\x04G#\xc0F:\xad\xe2\xed\xe5"\xc0\xf9\xb5\x9f\x1b\xab\x19"\xc0\xadl\xd1Q\xe1\xbf \xc0\x04:\xf3m_\x8d\xfb\xbf\x1f\xbb\xb7S\xc9\xb2\x0e\xc0\xa7\xe7\'t&\x1a$\xc0V\x05\xe7\x96\xc2\xe9\x1a\xc0\x96\xf9\xeb\x81y\x19\r\xc0\xffn\x93Qk\xa4\r\xc0\x0e\xe3@)&\x01%\xc0\x85\xb57{V\xc7\x1b\xc0\xe5\xe4%\r;\xdb \xc0{nX]\x8a]\x1e\xc0\xb7\x1b-r\xe7\xc4\x1f\xc02@\x8ds=\x8c\x1b\xc0\x82\xe6A\xf5\xeb\x88$\xc0\xdf-\x91\x93\xad+\x17\xc0t+\xc3\n\xe1E\x17\xc0\xa2\xfe\x82gi\x96\x13\xc0@\x82\x0e\x94\xe3\xa3#\xc0'
p29
tp30
bg3
(g4
(I0
tp31
g6
tp32
Rp33
(I1
(I587
tp34
g13
I00
S'\xfaG\x05#)\xbaS@\xd0\x82\x92\xc8\xd5\xb2S@\xa9\xee\xec\xf9\x82\xdfS@\xf6\xf9+p#PS@\xfb8\x18\x83\xca\x9cS@\xfbV\xce&\x0b\x91S@\xe7\x08\x85\x04\xa0RS@M\xce\x1d\xa1\xbbWS@\xbb\xddK:\xef\x88S@\xe5\x81\n\x92/MS@8\x06\xe9UF\\S@(9\xeb7\xebjS@\x1d=lWE\x8eS@\xfc\xf7O\xfd\xa8\\S@g\x9e\xe8\xe6\x0ekS@\xc2\x86\x0c\x87zhS@\xdb\x10AP\x8c\xadS@l>F\xf75ZS@\xa92\xda\x7f\xb6\xa4S@\x00\xac\xe1\xf6q\xc0S@\x01\xc9\\\xda\xaamS@M1\xb4\xe0h`S@S\xdc*\xf7\x03\x9aS@\xef\xcf\xe2L\xa1\xb3S@\xd4\xea\xad\x88\xaefS@3f\xd1\xf0\x8euS@e\xa3}q\xb8lS@\x888\xa2\xdb\xf1ZS@\x1c\t\x89lv\xc4S@\x90\xb5\x16\xda\x89\xc1S@\xe0d3""\xbbS@Au\xb7\xad\x01jS@u_Gv\x11\xa0S@\x81c\xc3\x88\xf4\x8fS@4\xf4\xec\xd8\xf0\x83S@\xdaf\xc0\xe0stS@\x8e\xd7Y\xcb\xa9\xb2S@\xc9*;\xec6\xcaS@fExi\xef\xa8S@\xd1>\xe2\xf8;\xc3S@\xe8W\xe76\xb1NS@\x17\xe2\x0b0\xf1\x8fS@\x1e\x8c@\xa0g\xc4S@\xaa\x07\x87]i\xb7S@CY\xc4\x121\xbbS@\xb4eMk\x06\xb8S@\xe2\xa8Lv\xcd\x9fS@\xbfr\xd7\x1dhQS@\xa6}_9\xc3\x9fS@]\xef/\x95\x93\x8aS@\xe7\xdf\x83\xfa\xc2\xb6S@\x9b\x80\xcd\xfb\x81\x9fS@\x99\x90\xb3\xceXRS@c\xc8\t-Q\xa6S@\xe8%\x92\xa0\xbe\xacS@\xf2)\xe3\x12o\xceS@E\xf7\xa4MMPS@\x84\xa4\x8e\x07)RS@\xb3[\xb1\xe9\xb7\xc0S@\xc2\xd4\x8d\x0b\x1f\xb0S@\xfd\xe5\xa9x\xab\x95S@\x89\xbd\x1e\x8d\xdcQS@ni\x16\xb0\x7fhS@{ \xc2\xb5r\xa2S@\x8bQs\xab\xd3\x9bS@V\xa0\x8e\xaa,\x9bS@\x0cI\xa5\x0fe\x9bS@-\xe6\xdd<\xd8RS@w\x1d\xe8\xd8\xd6\x9fS@$\xa4/\xdaMWS@"O1\x85z\x9fS@V\x13^*9gS@\xe1q\xe8\xb6\thS@\x11%c\x94\xab\x8aS@k\x0bC\xc7\x10zS@\x91\x86e^\xb9PS@\x93\xc9[L\x1fmS@\xa0;\x9ak\xc8\x8fS@\x93\x0c\xe2E\xe9\xa8S@\x17\xf6\xfc\x1f\xe2gS@-\xdc\x07\x14mPS@L{\xee\x047PS@\x90\xae\x12&+\xc1S@\xe6\x1e\xb4mF\x83S@\x1fO\x9d\xf1\xc5PS@\xffBD\x04n\\S@i\xaf\x1c\x1c3|S@\xd4\xcbz\xdc\xcc`S@N$\xc3\x8f\\lS@L\xdfh\x07\xb4\\S@C\x84o!\x16mS@y\x16a\xeb\xeejS@`\x98\x97:\xee\xc2S@\x91\xeb{\x0e-\xd8S@6"\xc0\xd6ZWS@\x10\x888\x90\xec\xcdS@MOx\xc5\xc0pS@\x95\xc3\x9c8\xfbbS@\x8e\x92\xd7\xd4\xbc\xd7S@=xgC\xa4zS@[\xbf\xbe\x03WRS@/\x9a\xeb\xcaw\xc1S@-#\x00\xdabgS@\xb4s\x83\x16\xb0US@70\x8f \x9f\xc2S@\xe3pN_\xb6\xcdS@-\xa9\xc143\x8eS@E\xd2S\x97\xb5sS@X\x9c\xb3\xc7\x15MS@\xfa\xba\xb5\xcfwgS@\xbb\x18\xcf\xac7PS@%a;S\x01\xcfS@\x8a\xea\xc0\xa7"\xc5S@\xa9l\xbb\xf5t\xc1S@\xa8\x8f\xe84d\xb9S@\x84\nu\x9e`\xabS@\x1bA\x14\xe9\xcb\xa3S@Y\xd33M\xfa\x95S@l\x8f61\xda\x9bS@\x06`\xaeS\'\x91S@\xd5\xafm\x835nS@N\x15e\x10TeS@\x9c\xfc\x8a\xac\xa4TS@\xb8\x9a\xa6x\xc9QS@\xbb\x01\xd9K\xb7PS@\xd7\x90;\x98tUS@$o\x84i"[S@\n\xa8\xe2y\xb3ZS@&\x9d\x06"\x94\xdcS@X\xb1o\xb22WS@\xe3\x95\x97d\x7fXS@Rw)\x80\xda\x8fS@tB\x9dwT\x86S@\xc6f\x83\x0e\xdewS@\x82\xd2I\xa0Z\x90S@;\x9dW\xf3,\xd0S@\x16"\x91\x9e\x80\x97S@\xec\xcc\x1c\xa1[\xa1S@\xa0\xc5\x17Z\xe1NS@-\xff\x80\x94\xad\xd7S@\x1a\x95O\x88\xb6\xcdS@a\x9f\x08\x8euiS@a=X(7\xbdS@s<\xda$u`S@\x8e\x9a=A\xe4\xa8S@D\xfeQ\x18\x82eS@\xbf\x11\xd5\xffm\xabS@`\xf3dw)\xd8S@\xaebX\xebqaS@\x9eX\xfdQ\xb5\xa7S@~,i\'\xce\xa6S@\xcav\xbe\xb2\xc2\xb5S@v\xccg\xb6j\xabS@\xc0\x80v`\xbbhS@#\xfb0\xea\xee\xb9S@p\x17s\x7f\xea\xadS@\x16q\x17R\xe7\xbdS@\n\xe2\xe6\xb6\xf9\xb3S@Cc\xa1u8\xc4S@\xcfh\x94\x0b\xb6]S@\x92w\xc3\xe5\xedKS@\xf9\xe1\xff*v\\S@\xae\xec\x16\x86\x9b[S@Um\x9d@$PS@$\xae\xe6\xf0.\x8fS@l7\xbd@\x8cRS@\x91\x18\x8a\xd6>\xc5S@\x88u\xa9\x9e\x82^S@f\x01\x8e\x7f\xb2YS@\r}\x98\r\xe6\xd5S@\xb0\xb45\xeat\xb9S@\x81\xd4\x1e\x91\x97\x81S@\x9be\x18U\x9c\xdaS@K\x8d\xcf\xec!VS@\xaf-@\xa8\xb7^S@\xe5\x19K\x97\xad\xb6S@?u\x8dK\x1e\x8aS@]\xef/\x95\x93\x8aS@:E)nHPS@\x96\xcd\xb3\x9e\x86_S@-\t\xfe\x18N\x80S@\x0b\xfa\x98\xa4q]S@\x108v\x87!|S@\xe8\xced|\xd0\x7fS@\xb1\xbc\xc4\nqhS@\x0c\xad\xbe\x17\x95\x98S@\xde\xbf\xfej\xc8\x9fS@\xe6{6\x83\xf1jS@\x84Me\xbd\xe0`S@\xf8\xcc\xe02\x8deS@\x92l\xd9\xe2\xa8\xb3S@f^\xe7Y\x9f_S@{\xbbq\xc2\xa1\xb9S@QY\xaa\x13\xb2[S@\x8bQs\xab\xd3\x9bS@T=%\x81v\x9cS@C\xb2\xfd\x0f\xfc\xabS@\xe5<P\xbcy\xa7S@\x16o\xda\xb1\xd5\xadS@\xc9\xd5\x82yi\xb6S@~\xa6G\x96\xd6\xa7S@\x0b=\xadz(wS@\xec\xfe\xf1\xa0\xd4\xb1S@\xfc\xf6\x1c\xc5\xdd\x9aS@z\xe1\xee\x81\x1cmS@\x96\xec\xe7\\A\x82S@\xea\x97\xec\x07JTS@:\xcb1\xeb\xf1nS@\xac\x01o\x99\xe9iS@1\xe6\xe2w\x82dS@^w\x1f\x15\xb6US@\x176\xa1\xa6P\xa4S@6YT5\x97\xa1S@\xe6N\xfe\xbe\x1e\xa5S@\x96TT\xbc\xa0\xc1S@\xe7i6\xea\xaa\xb3S@(\rf\t\xfa\xc2S@\xa9S\xcf\xc3\x08\xb3S@u#\xd3\xa8=\xa6S@\x18vI\\\x00\x8dS@\x93\tnl\x95\x9fS@o>\x00\x8f\xf9\xb2S@\xae`\xab\x13\x15ZS@\x8c\xf7\x80U\xd7\xc6S@\xcd\xf3\x19\xa7H\xa9S@\x01\xaeP\xc5=\xb1S@\x1a(f\x92K\xc1S@\xd3K\x80\xcd+uS@\xdbF\x06Sk\xabS@\x87X\x12\xbaa\x94S@q\xcb\xf8\xac{\xb3S@\x11\x1c\rInmS@\x94\xd9[\xb5\xd3\xacS@\x8bO\xf2\x97\xdbuS@ahk\n\xbdhS@\xf8\xcc\xe02\x8deS@\x1cs\x81w\xbdNS@\xb0\x97\xb2\x1d5vS@P\xe6\x9c\xfe\xa7fS@RF\x98\x8cQkS@\x1f]n]\xde\xeaS@\xb2\xbeW\xf31\xc4S@\xaas\xb1\x1c\x8ckS@3\xdc\xb8[QeS@\xcb \x0b\x1d!\xc1S@\xd3\xae\xf3r\xeeeS@)!\xf1\xc06RS@\xb3\xf1\xd1C\xc9\xa3S@\x89Q%=\xd5\xa3S@W\xb9\xf8\x8a8\xd8S@e=\xfeP?PS@W\xaeH\x8bU\xceS@=\x00\xddr\x8c\x80S@\xfdR\xde\xc8s`S@Y\x11.\xb5I\x80S@\x00O\xef\x0bQ\xb8S@\xac\x1c-\xe3;\xc5S@3\xe4\xfd\xe2\x03\xd6S@\xec\xc9\x82\x01A\x9bS@\xec\xc9\x82\x01A\x9bS@\x83\xe9\x05U\xb4]S@O\xfd\xfd<\xe1\xbdS@9\x9f\xc2+E\x80S@\n\x13\xe8y*fS@\xfd\x9f\xab(\x96\xc5S@h\xab\xd5\xaex^S@\xbf\x9eo{i\x9fS@\xcc\xaaS\x85\x80\x96S@\xcc\xaaS\x85\x80\x96S@^)X\xae\xbf\xb0S@\xfe\xd4hD\xfd\x9cS@\xd8\x1d?p\x9f\x8eS@\x9f\x01\x98\x86\x15\x91S@K$\xffE\xecZS@\x91\xce\xc1\x93\xad\xe0S@0@\xc7\x87\x92ZS@8|\x11\xe9\x94\x8fS@\xd0\x0b\xad\xd1\xe0gS@:\x96\x95%e]S@\x93\x8c\x05>\xc4_S@\x82\xd6\x00\xe14\xc3S@\xaec\x9c;\x9etS@(\xfcc\xc5\x89XS@\'s\xe5\xf0\xb3bS@\xaf_R\x00\x80\x8eS@\x0b|\xb7\xf5\x1e\xd0S@\xe4\x92\xab\xa7\x8b\xcdS@\xf4\x12`\xf0nVS@)3\x90_vNS@\xf8*\xb1\x8e\xcaaS@\xcc\x9avm\xc0\xcdS@M=2\xf8*_S@\x08D\xd6\x07_\x91S@\xa5\x98$\xee\x98\x8dS@\xa9\x19\xb4\x9b\xf3aS@\xbf.k\xc0\xe6\x82S@\xc7\xf3\x9d\x85\xd7\x9dS@\xed\xb0\xf3\x93K\xa7S@\xb3e\xb4\x7f\x91_S@\xb3_\xdb\xf8\xe1XS@\xdb\x1e\xd6m)mS@\xa5\xb6\xa8v|\xabS@+,\xae\x1d\xc3JS@q\x17\x9e\xaej\\S@u\x1a\xbf\xf6\x13\xacS@d<b\xeb\xf8\xa6S@\xf9\xd6\xc9\xd8\xa7\xafS@Ft\xbf\x11\x0f\xa7S@\xcb_\xc9(\xf2_S@b^\xd3\x94J\xd8S@Fb\x94\xdb\xa8dS@\x9c\xba\x9c|\xc6\xb9S@\xa9o\x02 \x95YS@g?mn\xbePS@qY\xc3AX\xc4S@\xa3\x05\xfc]S\xabS@dx\x80\xb3\xbc\xb3S@\x9c\xc4j\xb6X\xb1S@\x9fvb(I\xb4S@\x93GAY8\xe2S@\xe7\x19@\x81XcS@\xd4\'d\xfa\x86\xb6S@k\x86|t\xa3QS@\xae\x88\xfd\xcd\xa5\xafS@]\x1a\x0f\xc6B\x9eS@\x91}K\x98\rRS@\xe8\xb2v\x1e0VS@\x04D\x9aZ\x93\x8eS@\x90\x12\xcb\x9eD\xabS@n\xb4+\xa2\xabfS@z\xab%\x86\x07\xa5S@c\x1b\x9fA$\xacS@\xb8\x96\xce\xdf\xec\\S@\x0e*\t\xd4diS@\xd52\xaaF\x9d\xa4S@\xdd\xfc\x1ao\xe6\xc1S@\xd0\xc6)\xb3\x8a\xceS@\xca=\xc0I\xe8\xadS@\xadc(@\x0f\x91S@1\xdam0\xf8\xc5S@)\xa7\x81\x0b\xae\x8eS@^(S\x87\xb8\xd1S@\xa7\x91\xd8.D\x8bS@\xdc\xa7h%\xe6XS@:\x8f\xc4\x14\xfa\x8cS@c\xaf\x06*Z\xe0S@\x18Ct&Z\x94S@\xe2h\xb7~\xecOS@\x04I\x9bkA\xa8S@\xf5\xb7^\x1dmjS@(o\xb0\xc0`\x91S@\x8a\xd9M\xd23wS@\xe6\xdd\xe0\xebHjS@\xe3e\x1f\x86\xbe\x94S@\xa01\x10\xdbf\x9dS@\xbe\x0f\x85\xd1k\xbcS@\x9d\xc5E9\xf6\x8bS@\x17x1>7`S@\xb9\xa5\xae\xc8\t\xa0S@\xc92d\x13\xcf^S@\x9f~\xa2w\xadTS@\xc2\xd9a\xc2\x9etS@0\xe8D\xf5\x94RS@l_Q\x99\x9d^S@\xd2\xf0\xf3\x82\x81\xd0S@;\xdb\x8b\xd0D\xc6S@1\x94\xf1b\xca\x8dS@\xe9\x08Q\x18\x97\\S@\x8f\xde{J)rS@\xd4\xdc\xe01\xee\x9dS@\x14\xf9@\xbatyS@/\x0b\x15\x83\xcdbS@\x02\xc8p*{\x7fS@D\x14\x84\xe8\x83yS@\x88\x83\x9d:n\x96S@\x85{.T\xbeVS@J\xaa\xbd~\xbe\xa3S@0P\xf0\x19:dS@\xed\x8fo\xb8\xf3\xa3S@\x1d$\xcd\xfd@\xabS@\xaa\xf9\xfc8L\xc0S@\x8d\x94\x07\xcfc\x80S@2\xc6\xed\xfeN\xbaS@;m[{\x0c]S@\xf9\xfc\x13\x9f\x1c\xa0S@\x19\xf9\xa2\xd7w]S@\xb1q\x9b\xb7\xe1\x82S@$\x12e\xc68\x8aS@\\\xa0M\xb49\xd4S@\x9a\x8d\x08U\xf9sS@\\k4\xa8<\x80S@\xb7\\j\xa0\x90\x97S@\x80^\x90\x08\xff\x90S@(\x94J\x86\xda\x8dS@\xdb\xfc(Q\xd9WS@\xa8\x1b\xff\xe4`\xe5S@9`\x15,\xa4\xc6S@\xdf\xf8\r\x1a\xff\xd6S@\xe5]*\xc2\xc3\xcdS@]\x0b\x87r\x87\x80S@\xcf\xac>1\xa5\xc0S@.\'\xf0\xdd\xf4\x95S@\xc2\xe5*JR\xd5S@Q\r.K/PS@\xf8\xc0\xc4b\xfc\xbaS@\xc2\xae\x148\xe2nS@\xe5\xe4\xdch\xf3\\S@\x95P\x07\xbe>\xbcS@\x89\xb2\xb5,\xbfhS@\xf0\xbb\xc4}\xf5eS@-\x00\x1e\xb7j\x80S@{\x14\xbf\xfcHbS@\x94\x9be\xa2\xd9\xa6S@\x82XF\x1a\xc5\x7fS@\x1b\x7f\x90\x9fKnS@\x18\xbf\xbe\xa7\xe3QS@\xf3#,<7\\S@\xb0\x89\xac\xb6\xee\xb0S@w\x8e\xea\x8b\xe0\x89S@Ph\xa5%fPS@\x11\xee\xf2b(_S@\xc1\x11\xb1\xa2\xdf\xb1S@\xc3p\x9b6\xd0ZS@\xfa+m\x86\xa3zS@EP\x11\xe8\xc0\x8dS@EP\x11\xe8\xc0\x8dS@\x84\xe5\x05\x88\x91\x91S@\x15S\x1b\x0e\x12\x92S@\xd6\xe0B\x9a[\x91S@Uh}\x1c\xa9\xafS@\xb6`Xa\xf1\x92S@\x12fh\x89N\xc5S@\xff\xa4\xe3\x97\xe2\x91S@\xc2\xdd\x80N\x8c\x85S@}Pl\'4\x94S@!e2\xf3\x95\x9cS@=\x19j\xd8O\x91S@\xa8\xdd\xe5L\xf5[S@\xe5\x10{#%\x91S@7,\xd4\xc8U\xc4S@\x91Z,\xfdwuS@\xb5ec\xfa\xa3\x9eS@;\xb0\xc5\x99\xe6\xb9S@(\x18\x9e^|\xbaS@p\xd90\xa3%\xa5S@\x97\tEc,\xe3S@\xef\x9f+\xd0\xea\x8eS@\x8c{\xf2F\xdf\xc1S@9\x08\xb3\x01\xd3\xa0S@\x9e;\n=Y\xa7S@\x1a\xc6Y\x97 \xe5S@H\x9c\x81)\xafnS@)\xd0\x9d\xbc\xe6\x95S@&\x04C\x08SbS@g\xb5\xc9p\xbc\xc6S@\x17\x80V\x16pjS@\xe2\rfD\r]S@0^\xb3\x978\xdcS@\xe1\x9f\xe6\xbcJ\x80S@j|\xd5\xc0zgS@s\xf8(3\xc9\\S@m\xe2\x1c\xd9N\xb9S@\xd4\x16\x0e\x86\x9adS@m \x08\xb5mXS@+I\x91s\xf4\xbbS@\xc5\xe4pdP\x8eS@\xa3\xb6N\xa8\x9e\x9eS@\x19\xba2\xa9o\xa6S@\xa9\x987\x8d\xb7qS@\xaa\xc2\x9c\xf7f\x9cS@#\x86\xc7M\x92\xc2S@\x05\xfe\xcf\xf0\x05PS@\xb0\x07\x82\xc0\x0c\x9cS@\xcad4:\x8d\xa1S@\xe8\x9d`\x08sdS@8p!\xeaI\x91S@\x0b*\xfcb.PS@0dqy\xf7^S@\xc7\xc5\x15T\xc4[S@\x00e\x1d\x1at[S@K\x98\xf6!\x98\\S@O%\xfa\x83\xed\\S@\x84\x14Q\xfc\xb0\xaeS@JB|\x13\xb9]S@^y=a\xf2eS@\x85!>\x92\xd8\x81S@1\xf6\xa9m\xbe]S@\xb2d$\xa8\xf9\xa3S@\x1b\xf1\x90$\xc4eS@\x88\xc5\xe9Ca\xb6S@\xaeU\xc0$\x14\x9dS@\xac\xebj\xc5\xe3cS@*8*\xc4\xb5\xd1S@\x0e\x96\xd5hxcS@\xd7\xa2\x89*\xc4dS@iUf[\x8b\xb8S@\xc3\x0f\xd9XO\xd5S@\x8dQ\xae7U\xabS@\x13i\x1d\xc6\xf6iS@\x00\xdcf\xf0\xe0kS@\xc0\xc3\xc0\x05@fS@(>\x10<\xa0`S@Sv\x16X\xae\x81S@\xfd\xf3\x97W\xd6jS@<\xf6:}N\x9eS@%\xcfg\xcd\x90cS@\xad\xc35\x8c\xde\xdbS@\n\xbb\xfc\xe3\x88cS@\x13mS\xed\xb5\x9bS@\x8c\xdf\xd9\xe2\x83`S@\xc0 \x03\xf3\x19\xc3S@\x8b?P-\xd7\xe1S@>\xfb\'$\x12bS@\xa0\x80\x01\xb7\xc7\xb9S@\xcdjD\xb4\xa1\xb3S@E\xc1\xccf`bS@P\x1bc\x10\x0e\x81S@\xe5\xeb\xffQ\x86\xa2S@8\x9b\x12P8\xe1S@\x00\x05\t\x19\xbf^S@\x8d\x81q\x0b\x17hS@\xe3\xd1\x16\x19\x0c]S@2\xe4\xb1\x81\xfe\x8eS@0\xff\x8e\n\xbdgS@\xb0\x8fI:$\\S@1\xf6\xa9m\xbe]S@\xbem^\x9f\xbb\xe5S@\xe3\xb8k\xf6\xe6gS@\xb8&\x99$c\x80S@\xba[e6\xe8QS@\xf9\x02\x80\x899iS@JqP\x043\\S@\x85\xb0\x92\xb0\xdf\xa0S@VU\xa5\x12\xf6^S@*\\w\xfe\xacfS@\xfb\xfb\x11\xd1H\xcdS@cl/ \x84\x7fS@\x15l\xf1~~\\S@\x92\xe3\xdd\xb6\xf4ZS@\x82\x8dC\xdfbZS@6\x8e\xf3Q/\xc2S@T\xcbAd\xdakS@8\\i\xad\x17kS@\x88B\xbeF?\x8cS@\xc1\xe5\x11\xdbz\x90S@ \x8dw\x93\x9d\x9dS@\xc9\xd8\x9d\xd9\x18\x8dS@D$\xd1p\xc0ZS@n\xa0\xd4Gb\xc7S@\xb5*R\x1ek\xbaS@\xf7\x0b\xde\x8chZS@\x01T\xc4\xb2\xe5\xb9S@\xbc\x17a\xbc=\xc6S@3W\x90xq\x80S@V<\x01\xc8\xd9RS@\x03\xc7v\x12fWS@\x87\x85\xcbG\xd7\xc4S@@c8K\n\xb9S@\x17\xbc\x13\xbab\x92S@{o\xd2\x9e\x8f\xaeS@\x93I\t\x19\xa3\xd7S@\x96\x16\x06\x97r\x9dS@RJ\xabh\xb0\xc2S@`\xdf\xd9}y\x9cS@Iwb\rZ\xa4S@\xe6!bML\x91S@\xa5\xbf\xfb\x12X\xc1S@\xa3\nx\xf2s\xc0S@\xb2g\x12\xb3\x12zS@\x19\x12\x81\x02\xf1vS@*\xa8\xb3\xaaz\xb6S@\xd0\xf2\xd0\xe4\xaf\x9fS@\xdd\x08\xfc\xfc\xab\x9cS@\xfe\xd6~\r\xa8\x8eS@\x0cj\x0f\x87OpS@y\xb7\x98\x05\x81\x9fS@&S\x12r\xa7sS@\x11\xa0S\x18\x13\x82S@\xca\x9e{\xa7\x06\x96S@\xc2\xbfG#\x92\x93S@\xf0\xe5\x10ImLS@\xc7\x12\x93\x93\xd1\xdaS@\x11\xb6`\xae\x9deS@\xc4U|;7\xbcS@r3\xc0`>\xb8S@,Y\xef\\\xbd\xa6S@\xd9k\x17\x13\xe0eS@'
p35
tp36
btp37
a.
