# Supplementary material for: Sea ice drift data for Fram Strait derived from a feature-tracking algorithm applied on Sentinel-1 SAR imagery
Source: Data Brief. 2018 Apr 19;18:1410–5. doi: 10.1016/j.dib.2018.04.034 (PMC5999601; doi:10.1016/j.dib.2018.04.034)
Supplement: Supplementary file 2 — Supplementary material [file mmc2.zip › fs_s1a_data/HH_filter200vec/FramStrait_HH_20141117T064755_20141119T063132.dat]

(lp0
S'S1A_EW_GRDM_1SDH_20141117T064755_20141117T064855_003318_003D82_052A.zip'
p1
aS'S1A_EW_GRDM_1SDH_20141119T063132_20141119T063232_003347_003E21_6761.zip'
p2
a(cnumpy.core.multiarray
_reconstruct
p3
(cnumpy
ndarray
p4
(I0
tp5
S'b'
p6
tp7
Rp8
(I1
(I12405
tp9
cnumpy
dtype
p10
(S'f8'
p11
I0
I1
tp12
Rp13
(I3
S'<'
p14
NNNI-1
I-1
I0
tp15
bI00
S'M"\xe4j\xc1\xa6,@f\xc9\xfe\xb6\xf8\xd51@\xe3\xd0\xd3@e\x0c0@\x06w\xd3\x86T\xd4.@\xfeJ7JV\xcf-@K\x18_M`1.@\x19\x8e\xcb\xbd?o(@\x17\xf6G\x7fD\x98(@_\xbe\x98"G\xf6\'@\xdc\xceN\x06\xcb\xb8\'@\x03\x0fg\x85\xf3U)@\xf1\x19"\xfdh\xc9+@\xaa\xe1^A\x93\xdd*@\x1d\x1e\xbc\xf96\xf2,@[\xe60\x1d\xe7\xef)@f\xbdO}\x88\x15-@\xcd\x92\xd8^br\'@f\xea\xcc\xf1u/)@9\x91I\x08\x1a;*@\x0e\xae\x1ch^\xe9*@\t\xfc\xe7"7\xa0/@&\xd8t\x92\x91H0@\xf9T\x1e\xdcP\x1c-@C\xac\xe7\x1f\x81U-@\x9b,\x86\xf2\x97X(@\x01\xb9\xd7\xef\x1ew.@8\tA#J\x812@\x08\x89L\xda\x96>(@\xa3\xa2\xca\xf8\x1eP0@N\xd99l\xa0\xc8%@\xbf_\xcd\x11!\x93.@\xdf\xb1\x07Y\xb7\xa2,@N\x9c\x94\xa7[|2@\xdf\x00p\x92\xbd_-@v3\x90\x03`\xd1%@xZ\xbc\xdfK\xa9,@\x02\xea\xccl\x05\xdc+@3\xb0\x95\x8c\xce\xb7/@/\xfe\xb7\xd7\x98\x8e,@7k\x9e\x8aSR-@\x04\x9a\x83\x91gy/@\xa3\r\xd0`#C,@=\x7f\xc1\xc6\xf8c1@r\tz\xc8\xb0\x0b0@c\xe3t\x92\xeb\xf5,@\x9f^\x9fo\x89\xa8)@\xc7Jyg\x0fU(@k\'R\xfbc\xcc0@\xd6\xd3\xd7\x06\x9e\xfe0@\x032\x110`p/@\xf3\x92\xd4\xadQ\xb8-@\xac\xbc[\xf9e@+@\x14\x0b\xc0^\x06\xe8%@\x85\xc0@\x93\x1bd/@\x8a]\xf3\x9fR".@\xa30/^*\xb5%@\xa4\xcc\xefg\x7fz)@z\x1fT\xde\xfe\x02-@\xe6w\xc3m\x13\x07-@\xf0\xe9\x90\x0b\xd9\xaa,@\xe0\x87B?\x15\xce(@\xcfw\x0b\nQ\xc4,@I\x87SPa\xb7-@0R\xcc\x91a\xed/@7\xbf\x94=i%1@\xd1\xa8\x0c\xee\x9c\x1b,@?\xc2\xd6\xa0m\xb30@\xb1\'\xb5a*v2@\x8c/%\n[k2@t\x89\xb4\x883y-@o\xd1\x87\xc4]\xc81@\x86g\xbb\xcfKq-@-\xc4\x9f$:\xea.@:\xab\xf5w\xcf\xd3%@\x13\xbb\xf3b\xa3\xee\'@\xcd\xedG\x14\x89\xc30@\x9a\xea\x17\xf0?D(@3\x92\x8b%\xae\xc7+@\x90^\xae\xcf=\x961@)\xce\xb9?\xf7n)@\x01<\xe7\x9a`\x9a)@\xff\xa6\xa3f\x86\xdd%@\x1cS`}\x94$)@k\x8a\xfb@\xc3R/@o}\xe0c\x0b\xf1\'@\x0b[\x19b)\xf1-@8\x15\xc4X\xabI0@\xc0r\xf3zq\x02/@*\xa2y\x8a\\\x95%@\xaeR\xb69\xed\xf0%@\xd4\xe6\x0b/5m0@#\xeaB\x80\x86a&@3\xc1\xcc\xb6\xdd\x03&@\x11\x97\x0bh\xce#0@\xc6\xa0/H\x97\x8b+@\x84\x88\xa7K\xd9\x9b/@\x89\x0b\x98/\xc8\x931@\xff\xf3*\x8fy60@\xceL0\xf4J\x020@\xc5\x07\x1f\xf4,\xc8*@\xeaqC\xf6g\xcb+@\xdcd\xca\xe6\r\xa3/@\x13\x80)\x85?\x98)@\xd9a\xcb\x07\xaa\x96.@]&!\x8f\xa4\x8b+@\xf8T\x8a\xee-\n0@[:$\xb9\xc6$0@\xe1\x9e\x937\xd0\xde.@j\xcfe\xca\xd3\xc9*@\xa4\x16@\xce\x19\x1f&@\x91\xb1\xff\x90\xb4|)@\x1e\xcb1\x15\x14\xdf,@\x1c{\x9c\x96\x9ei2@\x85\xb4v\x07\x0b!1@\xe7)*\x00\xaa\xba(@\x01\xf1Ui5\xfd,@\x82\xed\xc1\xfb[[&@\xc6s\x1a?\xee\x9a-@z\xb6l\x1e\x12\xd6*@\xba\x1c\xc0\xb0\xa0\xb00@\xc9\xc4:\x82\xef\x95/@"\xab\xfa\xa8\xaa\xf5)@\t{5\xd3\xfe\xe5%@ \xe9@\xd8\xbeo,@\xf9\xb6\xe1,\xba\xd2%@\xfc\xb7+\xec\xd92/@\x93s\xfcq\xf7\x8a+@\x0b\r\xa9\x9c\\\x8b0@3^\x0b\xd1\x16`2@\xb1\\+ T\x131@\x14\xc2$\xc5"M(@\xc7\x1d\x05 *\x05/@J\x83\xacU\xcd\xcb0@ZX\x0c\xc6;N0@d(\x1f\x92~O)@\x90\xbe\xb6\xdf\xab\x8c.@\xcaJ\xf8\xe3*~+@+\xda\xeb\xec8\x12)@\xd8\x9a\xf8\x06A~\'@i\xcabPg\xc3-@u\xc1\x82\xa2\xc0\xe9,@\x9b\xff\xd9\x96,\x00&@\x02\xb8\xcaD\x1fX-@a\xdb\xd9c\xa7\xb10@\xc4_?\x90\x82\x800@\xef\xc7\x19\xcd\xacm0@`e^\x01\xbap)@Uy\xb7b\x07\x98.@K\x9eH\xc2\xe2\xd00@4\x0f;\x01W\x16.@\xf5P\xa9\xfe\xa1\x8b\'@\xd3\xe8\xaf\x84\x7f\x120@\x1a\x97\\\x92cV/@\xaa:nAl$,@c\r,\x956-,@?\xda8\x8b\x1e\x0b&@\xec\xd9\xe8\ni\xdd0@mJ\xff\x08GA,@F ^\x06\x97\xdc%@\x89\xe2x\x9d\xf4\xcf%@?\x02\xf5\x93W-.@\x9a8\x1b\xf3\xa3\'.@\x04Pn\tS\xee&@\xeboI\xd6Rl)@\x9f\x82\xb4\xb4\xedh%@\x8f!\xee\xb2\x14l0@\x84\xf3\xb5S\x13\x150@\xa4\x172\x89g.,@\xc7c\xbb\x94\x11",@M\xdc\xb2\xaa\xd2u(@\x16\x96\xaa\xc7\x14\xbb&@\xd2\xb2t\x08\\3,@\xa5C\xd5\xf8\x19q.@\xac\x94,\x08\x0ba2@\x10\xd7BnKI1@\xbc\r\xf2?\t\xe9(@\xfb\x93\xfb\xc5p\x13&@&\xa6\xc2ksl+@\xa2C\x01Fv\x1b0@T\xc7P!\'R\'@\x90\xfb\x02Rw9*@\xa6 \xf1\x93\xc8H&@+\xde,\xa0\xfc\x9a&@S\x1cX\xa3\x8f\x13,@\xda*\xf0\xaa\x1fz0@\xdd\x9d\xf0M~j(@k\xdf\xbe^\xf1:1@\xca\x89\x10\xf5\xa6\x930@W\x1c\xe8\xc4\xf921@\xf1\xf0b\xdb\xdb\x99.@\xf4(W\xdb\x96\x96/@Y\x1a\xe8W\xb6_-@2\xe7O0>{,@\x0b\x8b\x14\xa5\xab\r,@3\xab\xd1\x08R\n,@\xac\xf4\xa2\x13N<0@\xca\x97\x08\x14\xe4\xa5)@\xf6\x9d8\x0f\x05>1@6\x15\xd3\xef\x0130@\xef\xd2\xd2x8\x83-@\x1c\xc9\xb2D\x08\xd71@L\x1cF\xe0W\x82/@3<\x18\x85\x9c\x95.@ \n\xee\x12\x88\xb2*@\xba\x10<\x882X&@\xc2nO\x87\xba\')@qr\xab#S{0@\xefN1\xeb\xb2X+@\x1dP\x1dC\xe4@1@.\xdf\x91\xa0\xb8l2@\xbe\x9b\x02\xea\xacM0@\xe2\xf0\x92"T<+@\xab\xd5\xe3\x8c\'\x1f,@|\xaa\x04\x9e\x87^&@v[\x92\xa8\x8eU.@;y\xf0\xd8\xe6\xfd-@\x98\x03\xfehvq,@\x80aJ\xad1\x891@\x15\xe8c\xa5\'\x0e*@W\xcf1yO\xe4+@D\x98\x8d\xb5!\xd51@r\x02\x9d\x01D\x90\'@QS\x01zm\xd7-@\x04\xd0d\x92\x04\xfa/@z\x1b\xc7\xd5\xa8\xeb\'@\xde\x83;\xfcX\xc5%@4\xf9\xe3yk\xb50@\x14W\xb1\x9b>\xeb1@\xab\xcb\xe3\xa8\xce\x9c-@\x80\x1a\xf0\x8f\xe5\xa2.@\xdd\x10\xe1$\xca\'-@\xaeV~\x9c\x99\xb1+@T\x94\xc9s[\\.@\xd8\xf1\x14k]\xd7.@\xb6\'\x00\xb7\x94\xf1(@z,\x85P\xa4r0@8\x17K\x02OW/@B\xd5P\x96\xeb\xc1/@#\xa4\xc2\xfb\xdd\x7f0@\xbb(0c\xab\xe0+@\x80e\xc9\x9f\xd8\xd9&@\x1a{\xbd\x11[\xc0%@\x8b\xcb\xb0\xf7\x8b\xca%@\xb5\xe4b\xf7\xf1e(@\xc0\x99\xff\x84\xc9l0@\x9c6\xf6\xb10\xd1*@\x0e\xd3,\x0b\xc3\x15)@n4\xd9\x921"(@\xc9\x9e\x81o\x18\xad/@\xaa\xe7\x85\xde\xe8\x0b,@\x11\xf8\xf7^\xcf,/@Qmv\xb2D\xf7\'@\'\x19\x17\x85\xf3G/@\x0eN\xd5M\xa2\x922@\xd3\x8b-\xa6Qv*@\xee\x9b\x9c6\xfa (@ \x9f\xed\x0b\xde\x7f.@\xacK\x9f0\xad\xe2)@\\l\xc3}\xa42,@\x0b\xf4\x0cL\x1b\xe9(@\xae\x96eK\x12\xdf1@\xe9\xff\xbef\x8dq2@\x18\xae\xef\xcf\x9e\xef&@\r\xfd,\xb61i1@\xd5\xde\xdb;\xe4\x18-@\xac\x06<\xd0@\xe50@\xcb\xdb+\x15F\xcb,@R\xf4\x91fL\x92-@\xbc\xf3@@\xf9\xf8\'@\xd3\xd2\x83\xcc\xab\xfd%@\xa4z\xa8C1"0@\x8f\x8e\xb5}\xc1\xd8/@\xf0\xf49\xa3\xa7\xb1+@\x16"&,h>/@\xf5f\xee\x198V/@Y\x0e\xb7\xdf\xdd\xa01@}W\xe2\xef\xe0\x082@\xd4\n\xb8\x91\x15\x920@@\x93#\xa9\x15\xf5\'@\xf1E\xe45?-*@\xc1\xfeG\x9c\x95\\0@+\xfb\r*\xf0\x9d%@.F\x0b"\xbc\x190@\x80\xf8\xb7{\xcd*&@\xeb\x92\xd3{\xb0\xae&@\x7fk\xa7\xada\x99*@\xaf$\x00\xc5.5,@\xc8\xb4\x7f&B\x93&@\x13\x0et\x8d%\xef/@\xb9\xe7\xe5\x9f\xafv0@\xa3\x92N\xd0\xde\x8f,@\xeb=\xbf\xeb\x8c3/@/\x0e\x10 \x1e",@2FT2]\x99.@\x87*8\xc2\xa7\xa31@\x04\x18\x17a\x14\x9e(@\xe9\x93\x81\x13\xe3[(@T\xa1\x83\xa3\x14P,@H\x8f/8\xfe\xdd-@\xbf\x86\xd7*\x8di-@\xe3\xb3\xe7\x06\x1aT&@v\xcf\xf7\xb9a\xe81@\xe1\xbc\x8bV\xda\xae\'@*\xf83D\xee\xc3*@{\xfe\x0ek\xd4J*@\x08\xa1\x7f\x08(+&@\x8c\xaa\xa0\xa4|12@\x89&\x8cV\x9b\x981@\x05J4\\7\xff(@t\xd2^\xcf1\x0b-@6\xc2\xde\xb8\xdf*-@\xfd`\xb1\xd2\xe8\xfd-@\xda\xaf\xe0\r\x1f#(@SdN6{\x83/@\x00\xc1b\x93e\x86/@`\x95\x97_0r)@\xfa\xe1\xb8\x0f\xd3\xef)@C\xcc\x86)yR(@IRXT{\xc1*@\xa0f\x96\x9fd\x940@\xff\x8f\x0bT\x99\x900@\\a\x06\xfd\x8f\xe5-@(\n\xff\xd5\xbcv&@y\xabr\xbe-\x12)@\xafl3\xa71\t.@\xc2\xdd\xe4D\xee\xb2/@W]\xf5\x1f\xef%0@\xcbl\xb7\xc0\xb4\xee1@C\x1f\x18\x13x\x83-@\xc3\xd1\x97\xdd\xad\x97-@\xbe\x01\xc2g\xc2\x9f/@\\$\xc5\xa8Sv/@(\x1fR\xe5\xcf\xd0+@\xfd\xacnqG\x14)@\x83\xdc\xfb\x90\x8aQ&@<\x96k\x8a\xb6J&@.h]\xcd\x0b\x97)@\xd7[P\x81\xa4\xa6+@\x80\x17\xfb\xba<9-@\xfb\xffz]i\x1a.@\xb2qR]\x1e\x8e0@\x83\xb3\xfa,:\xd9+@Z\xbd\xdf\x0eV[.@\x8fOcwU\x150@\xe1$\xe0(\xf8/(@i\xb6P\xf6\x07O)@\xa7\x1a\x99:\xf7\xb7(@\x80\xe0\xb2\xf6\xa0h(@\x0e|N\xf0U9&@\x1a\x92Q\xf0\xd0\xca\'@aY\x82?\xc2g(@};\x89M\xb5\xd4)@\xfc\x90\x11s[\xd1-@\xb9ZW\x1c$\xf7,@\xc5\xcf\x1f\x05\xfc\xd5\'@4&\x89\\\xe8\xa11@\xcb5\xfc\x0b\xc4\xc1%@\xa3\xdd\t%\x00\xf8&@\xc6\xdf\x9d+\xccW-@\xf8\xa0\x914\xd1\\-@\xbd\x14\xbe\xd6\xb3\xbb+@P<\x85B\xca\xc3+@)\xdb-\x11P$0@A\xac\xe0\xdd\x02\xa7*@\xfb\xe2\x93\x87\x97Z+@%e\x98n\xb6@-@"\xc3\x1cU7|/@\x18\xe7\xfb\xa3\'\xf6\'@8\x07\xb4a{+2@\xad\'\xab\x99\xbe\xaa+@\xe9\x12\xac.\x86\x83.@\xf4\x05\x9d\xdcV\x060@\x1e\xe1W\x9c\r*0@U\xa1G\xfb\x11\xb8.@\x94xT\xc7\x03\x7f0@\xe5&\xb2! k0@O_?\xf1EC&@m\x08\xfbO\xa1e-@\xad\xf7\xf1\xf9\xfaV(@xT\xf3v\x04a*@\xafV\x1fc\xc5\x81,@\x8fs$\x8ds_/@\x95\xac\xf8./&0@W\xfd\xaa\xb0+\x0c1@u\xef\n\xaf\xf3\xce&@\x82\xf4k:\xcb\xc5%@-\xa0\x8ac*b,@S\x14\xfb\xafX32@M5\x0c^\x0f\xc4\'@\xda\xa3\xf1\xf5\xc8\xd0\'@MO\x05\xb21\xff/@R\xcd\xc9\xf9Nd*@\x96g\xa1\xf4\xdcb0@\x03\x16\xd8\x1d\x87\x18.@\xca\xf5H\x8cT\n,@\xa3\x1dmt\xd3`0@V]\x87{@\x87)@a=y%\xd0\x06-@=\xc6\x0c\xe8\x0bX*@\x8e\xa5r\xc5\xde\xd5(@h>F\x8b\xd9\xde-@Z74\xd7\x07|/@F\x0e\xff\x04Qt0@\x17`l\x8cj\x1e)@d\xeb\x04\x9d\x1b\x8b/@\x8a\n\xf6\xfd\x06\x0c/@\x95\xa6e9\xf3~0@\x00q\xe7\n\xd6>,@\xe1T!\x06\xa7\xb90@\xf2\xedB<\xd3\xb2,@\xa3\xfc\xa1\x96\t\xd8&@|t\xdfD\tR/@\x0b.\xb3u!\t-@]\x13\xac\x8a\xbb0*@P\xce\xc5\xe6u[+@\xd8\xf4\x19s\xf2Z(@\x01&Y4\xd8\xfb\'@S\x85\xe7A\xc51.@OC^z\xd0m0@\x9a0)\xc8^ 0@\x06\xf9\x92;\xbe\xad0@\x86\x0cg\xf1B\xe8.@\xe6\xdd\x1et\xe6\xac,@)\xd2\xc2\x07C42@\xe3\xaf\xe1l\x02\xba*@\xb9\xe4H\x131\x8a-@7\xef^\xa7\xed\xa4(@\xb5\x86\\\x99\x12),@\xb9\xbf\xf5\xe0\xc540@\xf9\xe1\xf1\x9dNG/@\xad5\x87$\x83\x93.@\xa6\xf1x\xc2\x9b\x820@k\x10A\xd6}H1@\xcd\x87\x01\xb5\x97\xb2-@fw\x19r\xf1\xea)@\xf3\x1fU\xdc\xfco(@\xb70\xa3\x889\x890@B\xc4\xf7\x92\x1f\xe6+@\x05\xdc\x15q\x96\xec+@aR0{\xc1\xfa+@p\xf3\xb4\t\t\xb71@\xa8\x1b\x99\x9c\xcbT&@\xe2\xa4\xac2\x93=-@\xa0\x0b\x1c\x91a\x1e-@\xfd\xf2_o\xba\xb31@\xda\x96\xd4bW\x1b.@\xaabD\x07Z\x0c/@\xff\x08\xda,G0&@\xfd\x86\x8d\xcb\xe5E/@\xed\xac\xf8\r\xef.&@N\xbdMxz\xf31@\xc0\xb9\xacJ\xfe\xcd1@-\xeb#\x01\x11l(@\xd8\xf7\x97\xc0\xc9m0@\x1d\x86\xf4\xf0\x7f\xa5/@u\xb5\xaao5\xb82@8\xf7I\xdd\x1db-@\xd1_\xd6\xbf\xab\xa1-@S\xde\xe6{\x08\xec+@x\xf22\xa6`:0@hT\xaa\xd1\xbf\xdb*@\x8d\xa0\x04*\xb6\x190@\xacaH\xfd\xc6Y.@5\xf4.\xf9_9,@\xd4\xa4\xb0\x89\xc0\x031@a\x15p\xa4\xa9\x860@\xf2yq\xa7\xb5\xaf%@\x9f[\xa1"%O&@-\x84\n\xd6\xb9\x070@U\x13\x1f \x06@&@TV\xd5.\xd4n&@G$]H\xe8\xaf&@\xd65\xb4\xb3\xa1P-@\xa6x\x9e\x93G\x18)@E\xc0\xd9`\x08\xbe-@\x1e\xf7\xf4\x9fA\xb7&@\x7f\xfb\x82\xef7\x142@\x97\x1c\xe7\x9d\x84\xe5+@O\t\xc7\xc9\x1b\x18,@+\x90\xa4\xa0\xd1\x02)@\xb8\xdf\x96\x83\xbc\xab0@[O\xcb\x14\xdft1@\xff\xa9;=}J.@\xf5\xaay\xa5[.*@f\xd1\xf8]d\x16.@z\x94H\r|\x13)@0\xb1=\x10\xba\xea0@\xbb^\xaaR\r,,@\x9d]\x94\xef\x17\xd9*@\x91;\xac\x05\x92\x9c1@?Z\x0e\xa7uz(@\x132\x10\x08hr*@q(\xfd\xc4"\x7f0@\xf9lL\xc9\x90\xa4/@\xe9x\'\x8e9\x060@\xc4L\x0c\x94\xbd!0@W\xd1\xd8\xa0\t\x9e/@\xbd\xf7\x00\x19\xd2\x9c\'@\xe9B7x\xe6"0@D\xa0\xbd\x18\x18\x90)@\r>\xf0\xd7R_0@\xbbT0\x89\x05\x1c1@\x02L\xdf<u_,@\x0e9\xdf6\x05\'1@:\xe0\xc4\xa7J\\+@t\xa2\x04{y\xcd\'@\x00F\xe7xX\xfa(@\x0bp\x1d\x1dr\x1d\'@E\x05\xb2|~\x02*@6\xf6x\xa6\xae\xda1@=UexW|)@D\x10)N\xc8S,@\x18\xaa\xef\xe7\xc7l%@Kue\x8e.\xf6/@\xaa\x9a\x84\x8b\xde\xcd.@7l\xd4\xdcV\xa60@\x01\x10\x1e\x14\xbc\xb4\'@\x0e\xc4yX\x0ew.@\x7f\x0f\xab\x99\xb301@\xe8\xd14)b\xb01@\xefu\xdb~\x1c\xdb(@\xc9\xa6\xde\x1a\xed\xaa/@,\xaa\x0f\xc9\x97\xf1(@!k]3\xa7\x14+@\xacR>\xbb\xef\x931@\x00z\xfa\x96y\xda\'@Z\x1bdQ\x9a\x8e.@k\x13\x1d,\xb4s.@\xcat+1Ln)@\xd7j\x15$\xb6\xfc*@\x94P\x0e\xa5\x13\xd91@]V\x7f\xbb\x181(@\xe5\xf8;\x88\x01 &@\xbb\x0e\x9a\x1f\xc7\xfc\'@\xcdk\xe7\xd1\xc5\xaf/@j\xf8\xa3\x9bQ\x88&@-\x8f\xce\xc5\xca\x00(@\xfe\x8f$\xe4\xa1F.@G\x88\x81\xd0\xc2,.@\xea\xaak|\x94[,@\xdf\xa3\xc1?\x1b6)@\xbc\xfb\x8a|\x0c\x000@\xee;*\xae\x7f\x9e1@%\xf7\xd8\xab\xdcG,@\xfd\xe0\xc2.D\xb01@X\xdfm\x08\x9d8)@.\x96&p\xf7G1@\xf1\tU\xad\x88\x01,@\x0c\x86x\x9c`c)@\xaf\x1a\x1c\x91\xff\x92*@\x91x\xc56\x14n2@k\x95ch\xc8\xe2\'@7\xff\xcd@\x1d\xcc,@FTl\x1b.\xdd-@\xac>\x93\xa4O\xab-@\xaabq!\xf9L&@ruQe\x85\x860@\x9eJ\x12\x8d F,@\xcb\xfb\xb1\xa8\xe5\'(@d\xd3c\xd6{y(@\xf6#\x11\xabW*.@\xb5\x1b\xad\xa1\xea\xa60@\r\xf8r\xc7\xce\xe2+@\xf0\xd9\x923\xc1\x0b/@k$u7\xb5Z+@\x19\x86\x1c\xe5\xe5\x8c.@q\xa1\xab\xc611)@,\x98\x9c\x1e=\x11\'@\x0c\x91\xc3\x9d\xf5^(@\xe5(\x8d\x81r\xed(@\xc7T\xcdjN\xa9\'@\x8a\x958\x04n\x0e\'@\xb6\xf7\x9eQH\xea.@\nH\x18\x1b\x02U,@\xa8\xfe`\xc1\xcf*/@\x1c4\xa3\x18l\xa30@g\n9,\x9e,0@/\xb1\xfd\x0f\xd9\xed\'@\x13\x81\xec&\xab\xb20@\xd8\xfbO3^\x00)@H\x97\x9c\'#h,@\xfddh\xbc\xd0C&@\x163$\x149\x94/@\xbc-+o\xe8~*@\xb2\xb76\xacW\xc4)@\xa5\xde\x99\xbd\xff\xdb0@\xe2\xf2(\xb0R30@\x1a\xf3\x81\xc3\xc9\x0f)@\xffZq`\xd5\xef*@\xb2\\\x17!j\xe7,@\x0b-}U\xdd\xbb2@[\xc3\xc0\xc9\x0f\x07,@\xe9\x19X\xec\n\xff+@\xc5\xeajug\xe2-@4\x82o\x92\x91B1@\x117\x9f\x1f2p*@E\xd6\x82\'>\xcf/@b\x1c\xa7![E-@e%\x01\x0e\xfe\x032@\xfa\xb2\xfbI\x08\xa4&@\x8e\t \xbe680@\x80D\xf9\x9e\xc4\x830@k\x84\xf6\x1d\xd1\xb9-@i\x185-\xc2C-@\xb4\x97^\xa4\x9b+\'@\x97~\x15\xbd\x0b\x9a(@`\x8f\xdd6\x8b\xf2%@\x99\xad\x9d\x1cp\xc4+@\x08\x8f\xd3O\x00\xc4/@\x10\x01dg\x96\x8d2@q>\x82\xbe\xb0\x150@\x8a4\x8a\x90+\xae,@\x82\x85\x97\x1c\x1b\xcb%@a\xe1\x1a\x86\x9ec)@\xe1\xb5\t\r\xf0\x83*@\xdb\xbe\xe83<\\/@\xcb\xf4\xd3\xb9L\xd60@\xe7|\x83\x14+\t0@V\xbct\x199\x19&@:\xddP\xb5\xb8$0@\xf0\x15w\nxE&@\xddtx\xbb-Q&@\x00^\xf2\xf2;s\'@J:\xb5\xd6u\xf0,@P\xea\xc1u\x95\xb0,@\t\x99/\x04\xe2\xbb0@\x99\xc0F\xad>\xcb0@Nh6\xb7\xa97,@\xb3\xaa\x1cj\x1f\x16)@\xfc[w\x98\xcek(@"\xca\x94\x06\xddr-@\x93\xfa \x1a\x82x(@\xf0\xb5\xbc\x14\xc9\xdc0@\xb1\x01&\xda4?0@\xecd|"\xbe\xc0%@\xe9,lA\x9c\x9f\'@\xd7\x86h#\xe3\x8d0@\xc8\x8ac\x8a\xafy/@,^\x8d\xa3\x81\t/@\xba\x82w\xd4\xec\x91*@\x85 \x811\xda\xba*@8\xd0\x0c\xb7M\xc6*@\x15O\\j\xbb\xe4)@?!\x99\x1f\xa4\x05,@\x85\t\xba\xe3\xddz0@\x11\x1c,v\xba\xf80@\x13\xeb\xa8\x7fH5.@O\x99R\x98$\xa3*@C\x12e\\g\x1d\'@\x12v\xeb\xd5\xee \'@\xfd\xb7vh\xa1\x10)@\xaf\xb0\xaf\xdb8?1@\x00/z\x19\xce\xcf*@}\xc9\x08\x02\xc4 (@\xab\x8dm\xe67\xa91@\xc6\xcd\xe1%_\x821@C\x93t?\x02\x071@\xfc\xfd\x0f\x00\x83\xd60@\xfe\x9b\x87gcU&@\xbco\x91\xc6<\xf8-@\xa3U\xa3y\xeeu0@\x1d\xfc\xc3ny\x9a0@\xffM\x1e\x83\x11\xa9)@\xe8\x14m\xb7 *+@\x1dj!\x15\xc7\xb80@.}.<W\xbd)@<~\x0czy\xf5\'@\xd8\xfe,\xd6\x0f=)@\xe1\'M\xea\x1d#)@r\xcfU\xe0\xa7\x1f)@\xc7\xe67c\xdc\xfc/@\xcdM\xc9F`\xa9%@\'[\xb4IDH)@\x1d;\x84|\xe87/@gt`\x06x_)@\x9e\x94\xd9\xf8\xd7#)@\xe9v\xa1\x9dV4&@\x83\xef\xd5\xe0\xcb\x980@\xfb\x90@b\xc2G1@\xb4\xf9\x0c\xb7\xba\xc7*@\xb6\xdd8I]\xdf.@\xc2\x9a]\xcd\x81P,@\x84;l\xc0\\\xef/@\xef\xd4\xc3\xc8\xfb\xe0&@\xce?\x93\xabn\x01/@\xa3\n\x0e7\r\x07.@\xae\xc1\xa8\x9fy\xb3%@k\xfeG\xdd._&@\xb21\xf6\xe2z\x0b*@\r\xe6\x18\x05"90@\x92\xe5\x88<?\xc41@\\\x1d\xd3\xf5o\xd5.@a\xe5\xf1\x02\x83D+@\xa0"\x92%\x0bn)@;\x99\xf4GI\t/@\x86\x80\x8d\xbfu\x9e(@\xad\xe3\xa3\xe3\x1b\xed+@>\xb3\xf5\xf6\x82b.@\xf4\xd3\xce\xd3$\xb4(@\x9c\xb4\x96\xe6&\\)@\xf7\xcc\xfe\xb4\x90\xa6/@\x19\x88\x7f\xc4q\xd1*@\xe8\x1eY\x85\xc9P)@\xc9\x8d\xe7\x12@@0@K\xcb\x98[\xe95.@\x90\x9fTvZ(*@\x0e8\xb3\x13\x88q%@\x8cj~\xaf9\xa90@\xc6\xeb|\x85f\xf9.@\x0e\xa6\x11\xf5\xc6\x89*@\x8f\x87E\xd3\xafX*@\xd2T\xbe\x06\x98\xb6/@\x0bH\xa5J\x8a\xde0@\xc6\xf5P\x13!\t(@\x1d\xdaoU\xe7\xde*@\x03\xd8\xea \x12\xfa*@v\xc4\x85\xcaH\xb2%@\x1c\x8d\xcf\t\\\xd6,@\x08\x86U\x1c\xb1=&@U\xc2\x98O\xfe\x9a.@\xea~\xda\x0c\xda`-@\xed\x17v\x81k\xa2/@\xe7.6\x11]\xc90@Y\x1d\xe7\xd0\xba\x1f-@\xeak_\xb7\xfc(&@\xab\xf7o(\xe6P,@=\xad,\x9bG_(@\xd8f\r\x15\xfeS,@\xae\xf6\xa7\x8d\x9d\xd6,@\xcaTY\xa2\xd2$\'@\xca\x9d\x97\xb8I\xe4/@e\x9c\xba\xc1\x08\x19+@\x93\xf9V \xb2\xc4,@\xa5H\xae\xbb\x190-@\x12T\r\xd6\xa7\xa91@Tn\xea\xe8\x1300@Q\x9f\xd5\xc0<&)@\xe8K\xbd\xb29\xe90@SP\xde6+\xd3.@4i\xaeG\x9a9/@\x80\xc8\x1b \xaa\xce0@\xc8\x02\\\x1c!=0@\x90\x12\x19\xa5\\,0@\x86\x98j\xf9\xbc~*@U\xecY.Y\x7f.@\xbc\x8b\x1a?\x7ff1@P\x8f\xab\xa7\xeb\\*@\x87\x11fm|\x95)@G\xd9\xc6\xb6V\xd0+@R\xab0\xca\xddN-@!\xfd:G\xaaC&@{\xb7\x0e\xf0\xa2\xff\'@\xc4\xb8"\xca+\x9f.@\xe3\x10q\xff\x81A&@\x0b\x95\xea\x08\t\x11/@\xf1\xf7WuG\xc7/@\x11j\x9d\xb2\xadG,@b\xde\xc2\x17j\xc7&@\xef\xe8\x14NaY(@6\xb2\x87\x0e\x1a\xce0@\xe6F\x91\xbd\xb1\xc9-@\x9d\x8f!\xe8B30@n\xc0\xeb\x1a"\xe30@\x8dY\xdas\x1d\xc2,@\xa1\xad\xda\xb8\x17\x17&@\xcb\xce\xf6\x82\xfco,@t*\xdd\x83\xbc\xd1)@3VP,(\xb2%@\xee=yO7_(@pa\x89\xc0\xf4\x93/@\xa3}\xc0\x10\r\x9b&@\x91\xa7\xa6\x1cOe+@\xe2\x84J\xac\xd5!0@\x84\xa2\x86I!\x110@#\r\xfb\x90`9)@\xeb\xc6\xe2Ge\xeb-@\x85\x1d\xb4Z5\xe2+@\xe3\x94\x89Cw.+@\xfd\xf9ZKr`/@\x17!\xab\x0f\xb6\xcc*@\x071\xbb\xb2\x9d\xf0*@\xc4\x93"Nd\xc9*@\xe3\x80dgc\xe3*@\xd0\x87\x17RH\xde(@P\x1a\xf2\xcdQ\xcc0@\xc9\x93\xa8\x9b\xf5Z1@\xd9\xb6\xf2\xdaEC)@g\xe5\xf6\x1d\xbb\xcb.@\xc3\xc3\xb7\xec\xcb\xa9,@o|\\\x16PB/@HDV\xdf\xf1\x12.@\xd7r\xeav\xeb*/@\x8bo8\x8a\xae\xbb/@B\xcex0B\x1f0@v\x99\x8fuM\xe5)@\xccT\x11\xc2\x9b6+@&~\xf5\xcb\xa6\xa0/@\x04\xc4\xfc\x89\xa4q.@(\xc3\xe5\xe5\xbf\xdd*@?\xde%\xe8\xbe;+@\xceq\xa7\xe4`y,@A\xd9\x87\xd3^A&@e\xed_\x04#\xa2,@<At\r\x84`/@\xbfH\xc3\xaf\xf0\x8f/@\x0b\xb6\xe3\xd7\xbb\xef*@&\x93\xa6|\xe3Q%@P\xd4\xaad\xaek(@\x08\x8a\xd1)S\x1e1@c\x86\xef\x16\x17\xe6+@_\x98\xbdo\xf7\x96\'@\xec\x8f%7\xc6\xad.@\xd8[\xdd\x0e]\xbe%@\x82h,l{\x93-@\xdb\xb9\xa1\x84\xf2F&@H\xe7\xf2\x18\x92\xb2)@;z+\x18\xa9\xff+@\xd1\xf7L-\xca2,@x\xbb\xcf\xb8\xcc\xc5\'@\x03\xc3?&3\x00)@vI\xeeS\xb9\xdf1@\xbb\xb3>\xec&|0@\xf3\x91\xff<\xd2\xb1*@dT\x96\n\xc3i0@\x83\xce\xe3ads)@+\x8e\x1b\x194\xb8*@*\x02\xb1\xb0\xa3h0@C\xb1\xcfu\xfa\xb7/@ \xc2\x9a\x14\xd7N-@\xae\xe9\xa01p\xfb-@\xd9Z\xb0\xe6\x1dF+@\x94i\xc8wnB2@M\x89;\xbd;y*@\rI\xf5\xfb5\xd8+@(\'\xc3\xc5\xd4\t/@\x98\xac\xa2\x11\x96\x1e(@\xd02\x105\xc0s*@>\x1f!\xcc\xfa\xe3.@\xa5\xbe)q \xec/@\x05N\xf9\x96]\xd2(@\xec\xdds\x1a5j,@"B\xcaN\x9a\xa1.@\xf1U\xa8\xa7\x1c\x8a1@|O\x19=45(@\xc1a)Z!\xa20@_\x06\x13\x81\xedT0@3P\xd4\xc4\xca\xec0@\x93\xe4\x13\x7f\xeae.@pl(l\xd2\xe9,@\x0c53\xe4U[-@\x98)?d\xdej-@%\xa3\x8aH\x00z\'@\xcd\xc7W3\xc8"0@n|_\xec\x0f\x1e0@\xc3d\x13}\xe2"1@w\xef\x18\'\xd6<+@BM\xf5n9j%@Tn\x0cm\xab\x04+@\xa5x\xd5\xba\xe6\t(@\xdd\xeb\xffS\xc8E(@\x18\x18\xf2\xb6\x80R.@F\xf3\xdf\xfe\xa7\x04-@\x88\xa46\x13\xa6\xba(@\xb9&6\xa6\xc2\x8f1@\n\xfc\x1a\xec\xa7\xe3,@\xc8\xa0CG\xbf\x95(@\xf0\xa5\xc3\x04\xfa}(@\xdctq >o.@\xc7-\x01.\xef\xd0+@,c\xd8;\x9aq0@\xdc\x18\xf8\x1a }(@\xbc\xd2\xc0\xfb\xe8\x83/@j\x07\xaa\xf3\xd4C/@)U\x1cwa`+@\x8f\x07\xfaP\x13\xab/@3\xe8\x89\xa4\xaf\\1@\\\xc8\x0f\x7f[\xfe1@E"\xf55\xd5\x82%@8$2\x1d\x8e\xfa*@|SI\xfb\xf3\xfb1@\x89{\xfe\xebL\x81*@\xe0\xdf\xd8\x83\xf4\xa2%@\x9c<\x8a\x1a\x8e\xec\'@\xe0\x02Or\x16`&@7c;\x90\xbe5&@Kq|3\x00\xb3.@T\x0e<q4"\'@\xfef\xd6 GU1@\x0c\x8f\r\xf0j\xaa-@\x8ciG\xdd\x88\xd9&@\xbc\xa2\xd8<M\xc5,@\x8dP\\\xe7\xf2\xe31@\xc37e\\\xa3i,@\xaeQ\xdb\x8d8\x08/@\x8bf"9\x9d\x83)@\x14\xd1\x87\x9b\xf4\x01)@\x1eu{_Zs*@\x00\xc1\x16\xa0\n\x991@3\xa4\x9a\xbc\x86\x86/@\x93\x0e\x83\xa5\xa8O/@A\xf8F\xa3r%+@J\x17\xad\xcb\x9aB&@\xdb\r\xc7\xf2i\x03*@\xd8-\x9c\xc0jp,@\xc4\xf7\x0c5p\x94\'@\xe3\xe9\xee\xeb\xc7;(@\x1b\xc5\xec\x9b\xba\x00)@\x89\xde\x99\xa2\xccY1@?\xc9\x8a\x99\x10&\'@x\xaa\xd1\x1cI\x1e2@\x85\x0fr{\xe3\x141@\xae\xc8\xc3\x8a\x8f\xeb+@\x83\xe0(\x1bP\xd6%@\x9e\xd4\xf9<X\xfb*@\xe7\xd99\x0b\x91\x9a/@\xe7\'h\x042\xdb%@\xba=\x83\xea\xbeD2@;P\xce\xcb\xa5Q)@\xa9\xc2\xa9P\xce\x7f.@Rf\x05H3\xc3(@\xe9b\x13\x8e\x18\x93(@@b\xa9\x83\xfd\x94/@\x08\x14\xae\xbe\xf4\x9b1@\xa9\x82\xef\xbf\x0ee.@\xdf\xac\xed\xf3\xcbw.@\x9d\xd4\xd7|N\xe8)@\xb2\xf1\xfe\xa9\xe8W)@6\x9f{H\xacI)@2\x02l\x8a\x1c\x8b/@P\x8aWS\n\xc8+@\x12\x82\xba(Lt1@\x07\xdd\xfa\xabu\x97(@\xbf\xd0\xbc\n\n\xd4-@/\x9b\x08fT\xc8)@i\xcb\xfdn\x9by1@\x97S\n=N\xfc&@G+T\xc2\xf6]1@JB\xb1\xaf\xcbw1@\xa4\xef<\xc6\x1b\xe1)@\xf9\xab\x80\xf93\xab.@\x8e\x13\xeeQ\x03\\0@\xc5],-\x96\xa90@6[,\xb4\xda\x12%@\xcd_F\x9f\xf2\x1d,@\x08\xb6 \xdf]\xd4%@*\xbd\xc5\xe5z2(@\xcevm\xdc\x1eh(@A\xd8\x0f~\xa8\xf1/@\xfa\xe36\x90\xb1\xca(@\x01\xc2G\xf2oX-@\x17<\xaa\xe1\xcc60@\x07\xb52hu}0@R\xb5\xf1\x83\xa5\x9d(@>U-\xe7\xa7t0@g\x9b\xd0\x9b\xf7~0@\x0e\xf3U\xb9\xc9\xc2/@2\xcdg:.r/@\x10\xdd\xb8\xa4\xfa\xab.@D\x9bW\xb6\x13\xaf0@\xd1\xd4(a\xaat(@\x90\xf8q\x9d\xd2\x0e(@\x1e\x81\xb5\x93\'\xbc)@K\xf6v\xb4\xc3\x1c+@\x1cD]\xe1\x18\t*@\xb7\xa9\x83K\x03\xf6-@\xc3\x956\x95%\xc10@OL\x91\xb5\t\xd9-@\x96\xb1V\x84\x1b\x150@\xcfS\x11\xff\xf7\x1a,@\x06\x8a\xf3o\xae\xf9(@\x81!5\xc7\xa7\x18%@-\xb5q\xf3\x15.(@D/\xb9\x98\xb9\x88(@\x82\xb5\x1a\x00Y\x1e(@\xc5\x04\x9a\xfd\xc8\x160@\xaf\x83\xa4\t>\xe30@\xdc\xc7vxql(@\xe5\xc4ww\xc5\xc4-@p\x9aFN\x89\xb8,@m]:=A\xdb+@\xd3Y\x0c\x18\xed4(@\x97x\xf8\xc5\xa7\xea-@\x01\xf6\x80PR\x05/@6\x1dG0\xbf*0@\xe1\xa6\xea\x01\xb4\xee.@7\xa5j\xb1\x17C(@\xc8\xab\x1dw4\xae/@\xeb~;0l\x9f0@\x811\xfb}M\xfb%@\x8c8\xbdn\xff)(@y\x82\x1b\x1bt\x9b0@C\x14\x183\xff\xc6+@8\xb1\x95\xcdtM+@\x1eA\xdb\xe1\xa3q-@WW\xdf\x1ed?,@\x10{\\5\xb6\x01,@\xf1!\xf3_\xd6\x190@\x87A_\xe7\xc5\xd7,@\x7f\x8d\xda\x8b|\xc1/@]\xe5@\xf0\xf9\xf1/@\n\xf2iC\xff\xbe(@V\xaa\x11:\x19\xa9)@\xb2\xea\x07\xf9\x9c\x9d1@\x9b\x9az\xb8!M-@\xec\xe1\x89\xd6\xba\xe3\'@%\x1e\xe4\xd5\xed\xbf+@\xc3\x17\x0cY\xe2\xaf)@\xde\x92\xedA\x99\xee1@\xdbJ:\x0b\x03\xc9(@\xd1\x99}\x8c}\x80&@\xf2\xbe\xc6-d5&@\x98X\xc4\xa5\xb5\x0b/@\x03\x0e\xc7\xe41\x02\'@\xe7\x90\xab\xd5d\xf9,@aB\xbaSA\xb71@[\x9f\xb9V\x9fr(@\x0e\xd1nt\xd4i(@YJ\x1e\x05a\xdb+@\xa1e\xeb\xe2\xec\\+@\x1c\xda\xba,r\x83\'@\xe0\x94]\t$\xba.@H!\xe0\x1e7\x8d/@y\xb09\xb7\xc1\xa7*@\xc3r\xc8\xf3\xed31@A7t\xfbkt0@\r\xd0L\xdd\x8060@\xbd\x047\xb7\xcb))@\x92\xbd@\x11\xf5\xf7&@\xe9\x8cba6\x05\'@k*\x97n&\x0f\'@\x1c\xca\x11\xfd:\xa1\'@\x1a8\x99\x0e\xfc\x1c2@,W\xc4\x83\x9e\xe11@\x99)#n\xbd\x9c1@hU\xca3F\x9a1@\xb2\xf1\xb1D\r\x04/@\xe3`F\xd0\xed\xc7,@\xb5m\xad\xa4\x81\x96/@\x02q\xe7\xb2w\xb9+@\xe6\xa1\xa1\xd8S\x9c*@\xc9\xb4\xf8<tj1@Jk\x08F\xcd\xb3,@\xf18\xf8\xd0\xf4O1@\xf7T\x92\x86_\xe2)@\xe0A1\\B\x14)@c\xccf\x10\x89](@-\x9d\x07\x01\x0b\x10(@$\x1cU\x82\xa4\xaf1@\xfd|\xa4\rA\x80,@c\xfd\x1bv-*,@\x88R\x05\xd0\xc5\x92\'@\x14\xfay\x98\xd8\x88-@\x02\x0b\x07B\x92\xb0%@\x13\xad\xa0\tWh1@\x86C\xbe6\xe3\x9b1@wHG\xc4\xee\xab0@w\n\xd7\xf1`D1@\xc4\xa9\xed\x03\xb9\x10.@\xdcL\x13\xe5\xdf-&@\xc9P\xb5A+H\'@uI\xbf\x05\xa3\xb1-@\x9b%\xe7z\x8e\xed)@\x04~\xb6\x0c2\xf7*@]<.9Z\x1c0@\xe8\xe1\xc7\xd8\x8d\x91*@B\xc0\xdf%\x12\xe3\'@\x182Z"\x1c\xaf*@W\xf3\xe4\xfb\xce_&@5f\xe7\xa4\xeb#(@\x8aN5\xc9\x00\xf02@\xb8&\x1c\xa3\xb4P)@\x86\x83\xdf\x02\x7fP(@\xae\xd2\xacS;\x1f/@\x82\x990c\xde\xc3-@=\xaf\xed9\xbbb.@R \xb5;|\xc3-@\x124{\n\x8f\x14)@V\\\xdf\xe1\x1d\xcf-@\x84\x19\xa0k\xa5\xc9*@\x93\xfa\xce\xc9\xf4\x19+@\x00\x92O\xdbt\xd2-@.\x03|`\x12((@\xb9\xf34q\xf8\xd9&@\xe6UV\xed\x94\xe5&@i\xd4\xfbV,b.@\xe0I\xd8\x95_e.@\x08"\xd4\xb8f+(@\xf7\xcbJ\xa12\x87&@2z\x84^||&@2Hl\x10\x8bZ&@\xdf\x98\xd9\xadQ\x9e%@v=%2(((@\xbb#V$A\xd0+@\xc0X[5\x02\x881@\xce\x11\x87L\x83\x001@\x99\x85\xb9c\xb2\x87+@\xd5\x0e\xdb\x1d\xeb\xb4.@"\xf3\xe0hgh1@\xaa*\xd9\xa7\xee*1@\xab\xf1\xcd/\xe4\xee2@\xda\xf8S\xfe{\xb6\'@\xee@\xdab\xabQ+@.\x80F\xe7\xe9\xdd)@\xecH\x80\x9e\x9b\x8c+@\xfa\xfb\xd4a\xc3\x03(@\xa48\x9e\xe4\xfd\x1c0@H\x05\xd84\xd1\x12+@n\x01\xaco\xa7:.@\n\xfbf\xa4f\x05%@\xc6\x1b\x19\x99\xff\x01(@\xe5\xe8\xac\x12\r$%@\xa7\xea\xcfGa\xa0/@5\xbc\xafH\xd0w-@\x17\xa6\xf3\x8b\xbc~1@K\xc99\x9c\xd7\xf8-@\x06\x7f\xf4n\x8e`.@n\x14\r\xa8\x12\xfe(@Jw\x19C\xca\xd6\'@\xcd\x18K\t\x88\xd0(@\x06h\xb2su\xc7+@q\x81\x02t\xb6X(@\xa0B\x04\xc5\xa0O.@-ug2\xf2\x170@\x00o\xa3D\x17d\'@\x93\xe6"wt\x05(@\x19\x05\xfaP\xf6\x8d)@\xd5V\xdb\xf1\xcf<)@\x8e\xde+\xfd\xd3E)@\x88\x05\x04\xcfDu,@\xbaR\xf7\x1b32(@M\x0f\x06\xad\xdd\x00\'@r\x07h\xc4\xbf`1@a\xbc5\xb0\xa7\xb9+@e\x1d\xc5\t\xb6,-@p\xb1\x0e?Z!.@\xc6\xd79z\xfa\x82-@\x02\x0e\xb4R(r-@\xb2L\x14\xf7Z\xe9+@\xcb\xde\x06S\xc4&%@L\x96\xa0C\x0c\xc1+@\xea1Galf1@\x9e\x06%&\xd8\x931@\xd8\xae\xc4\x98o\xf5.@\x0cS\xf1[\x88\x0e,@\x840\x84\xcal\xa81@i\xaao\xaf\xd7\x9a,@\x08\xc5\xdb\n\x11n)@f\xa5e\xd7\x81\xc30@B\xbf\r<\xbb@+@b\xe9\x003\xad\x8d/@r\x8fU\xea\xa3\xe9)@\xf2\xc3\x1eE\x1c\xf6\'@B<.\xdf@)0@zF\xf23\'\xf0\'@az\xc0h\x19\x8d&@\x9e\x83\'\xc3f\xa8,@\xa6\xeb\n\x0f\x08\xff,@\x19>\xf5F\xa9\x19%@1\xa8\x1cN\'\x02-@\x90\xb6\r\x05\x04\x97%@\x9e\x95jZ\xac8(@\x7fI\x1c\xd9\xb5\xbe0@\xae\xe5%Z\x9c}&@P5\x05b\xb6\xbc1@\n\x0c\xf7\xd5@a&@y\xc8\x86\xc2\xa0,+@&0f\xc1\xec\x11,@cu(\xd4\x84\x80%@t\xfd<.\xb1S\'@,\xe0\x15\xf4\xc9\x001@\x03\xf4{:\xba\xa2\'@\xbcn\xca\x0e\xb4U)@\xf2\x0c2j\x81\xc80@,\x8f\xee\xc9\x0c\xa00@\x7f#\x90\xf2\xbbW*@\x882\x13B\x98\x0f&@q\x19T\x0cy\xf8(@\xa3\xd3\x00\xc3uc%@\xfe\xe9\xb3\xbd\x13\xc10@\xce\xf6,\x99\xf2\xd9)@]\xe4V\xea\xb6\x96(@\x9a\xf4\xe0dx\x16%@\x9d\xcb\x83\x1dWg&@\xc2x\xf1\xec\x0e\x0c%@\xcau}\xcfC{)@/j\xe1\xd1\xa9.\'@[\xecY\xf1%\\1@\xfd\xd2X\xfak\n2@\xbe\x16vv\xa74(@\x06\xf5\xfaV\x83\xd3/@{\xfa\xc4\x9f\x07\x80+@Z\x8e\xa5\x83{\xb21@4WM\xfdP\xe80@\x94\xffw*-\xb41@\xabD\xeb\xeb\xae%/@\xfd&1\'h\xa0\'@\x82\x1f\x1e\x8b\x97/0@\x1c\xe4\xd6\x08\x8bd(@\x8d\xe3\x85\xec\xcf0(@\xd3\x03\x1a\\\xa8\x07+@\xce\xe5\xacR\xa0:,@\x8f\x98\xee\x02Rm,@\x82\xf1&\x83\x99\xfc/@A\xc2\xc2-\xcb\x0b2@\x81\x9d<)\x91\x9f.@\xab\xceW3\t\x931@\xe5\x0e\xda\x8f\xfbG&@\xc4\xb9\xb8\xe4\x9d\xcb.@\x15G\xe1\x9di+.@\xc1x\xa9\xa6\x8f\x8a)@\xbfK\x9d<\xab\xa91@\xd5H-\x95\xc9\x88(@\t \x8e\x9c6f(@f\x170U]\xc2(@\xc2\xe7!\xfb\xbf,.@8\xe6\x8c\x90HT-@\x8b\xde \xaf\xfe\')@\x80u\xb0\x18Zb,@\x97\x80\xee\t\xa4\\/@R\xb9V7u01@\xabV\r7w0)@\xac\x00=U\xb2\xac*@\xab\xae\xd4\x84\x08\xc5.@\x8cPB\x18,4%@g@k\xa8\xd8,,@\x82c\xad\xfd\x82\x81-@\x04\xfb\xbc\x99\xf1f+@o\x84\x88$\x12\xa7+@I\x16yCG\xb2+@;\xc8\xf04\xb5\x0c(@\x00,\t\r\xcb\xf5&@bc/\x84\x12\xb5&@\xa1\x06\xa0\x02k\x1a,@\xe8\x0b\x82\xc6\x9d 2@\xa4\xc2\xb8I\xfbx,@\xdb\xda\xff\xe5\x920.@x\xf6\'\x10\x1f\xcf1@x\xa9[\x03\x19\x1e2@\x17\xf6\x1c^\x7f\x98(@\x9c^\xe3\x13\x87\xc5&@\xc4q\x0b\x89\xbe\x00/@\xc2-@\xfc\x89V0@pu\x81\xa7\\\xde*@\xee!{z\xa7)(@\x05:\xdadK\x97.@\x1aq\x08J\xdd\x07(@\xc8T\xcd\x05\x1cb-@\xe1\x93\x89\xb5\x14\x02(@-\x80\xce\xc5\xdd\xa90@-\xe9\x8dq\xcc#0@\x11\xd6\xce\x17P)%@\x10\xc4\x16(Q1/@\xd2\xcaT\\:\xb52@l\xd4\x03\xef\xa4e-@\xab\xe22\xdb\x12l(@x\xce\x86:\xeb.,@\x01x\x16dg\x150@\xaba\xb1\x11\xc2]1@\xea\xc2\xf0w\xdf>1@G\xfe4\x0b)\x12)@\x98\xee8\x15\x7f\x151@\xfa\x19\x8bv\xca?(@\xe2h?\xc5\x87\xab1@\xc2\xdcN\xf5)\x9a+@N(&\xf4\x85(,@\x06\x0e\x161t\xb4+@\xf1=\x96v\x91o(@F|\x1c\xf1\xe3E*@#\xa0\x152\x0f\xc2&@uM\xfe;"\xce+@0\xb6\x7fC\xad\x1a,@k\xad\rf:\x8a1@\xee\x96\x88\x82\x04\x1a&@\xe6\xcb\x13~Z\xb21@\x10\x96\xa1M\xb8\xe1\'@\xa8\xcawR\xe6\xf31@\x83(\xbd\xd1}E)@\xb9\xa2\xf8"q\xad%@\xf9\xd0\xfc)\xae\xdc)@`\x18s;\xef\xac*@\x82\x11\r*!30@\x8a\xc0\nq\x06\xd4+@\x00\xdb\x1bXy\x101@\xfbbx\x08^81@F\xb3\xaa&\xcd]0@0\xfdO;\xd3\xb2,@\xd9\x97v;+\xa70@\xba0\xad\x90\x8a\x89(@-\xe8\xe3{u\x1a(@7a\xbf0\x8e1,@\xf2\x8f}\x021\x8b\'@`\xcf\xc3=Z%0@\x9d\xe8\xc5^[k+@\xb9\x07b*\'=/@\xeam)dR2&@"+\x1e\x8c\xaa}&@\xceaE\x06\x0cT&@Kk?\x1f\x87\x18.@\x90\x9e\xd7\\\x17\x16+@\xf8\xbe\xe2%\xbd\x03(@\xb4?\x17\xda\xf4\xa3/@\xc2;\xdd>W\xac&@\xb0\x17\xc6\xda\xa2\xc41@^\x8bv\xf8\xa6h-@y\xc6\xa0G\xc6\xc92@\xdd\xcf\xc2\xcf\xc9*&@w\xa2(\x02z\xc2*@\xdf\\\x90\xa8\x1bp*@\xd0\x7f"\xdf3A2@\xc0\x8b\xe2\x03\x07p*@\xc5\xc0Z\xd9\x82<1@@\xb9 \xa1\x115&@\xa2T\xe9,\xb3#2@&|\xba\xdc/\xe1*@\xa2\xaff\x8c\xb89/@\xb1j<\xe6\xf8\xf8.@\x03\x91q\xc0\xaa\x98\'@\xeeq\xf9\x88\xc6\x13+@U&\xf9Wo\xd4/@]\xdf\xd5\xd8\xf9I1@\xbf\x8f}\'\x8d\xb52@>\x9c\x9f\x85\x94"/@\xc2\xd0\xeee\xfb\xad.@\xf1\x84\x1c\x83\xed_-@\xf8\xaff8\xc8\x85+@\x82|\x85g\xc0\xa5,@t\x9d0\x10\x85\xbb/@\x14\x87\xa1\xa9ny.@CJMi\xb7\xc2&@eZcq\'\xf7&@\xa7J8\xdb\xcbn/@g\x94~`\xebf0@R\x18:h6h)@\x0e9\xf8R\xbf?1@k\xacp#\xe43,@\x962(\\\xa2a/@UC\xd9\x97#B)@`10\x8elv,@\x04\xa1D\xa3b>&@\xe1f\xa6\x1aHB0@\x82z\xabTQ82@\xe7-\xf9!\x0c\x1f+@U\x82\x95\xd9\x9f\x1b.@\x0b\xc1\xeb\xeb\xf1\x01(@\x8db\x92\x8f\xd3\xf8(@\x0c\xf3k\x9e*\xd4&@\x8b\xcd\x95\xc4\xe8\xa1(@i]\xc1J\x0e\x080@"\xba4rZ?0@\x89\x02\xabs\x94\x95)@)\x12\xf4\x1a\xd73.@\xc9\xfe\x90\xf0E\xa30@<y\xdf\x1b\x96h-@c\xae\x07\x95wV.@\x02N<\xc2\xbe\x850@\xdb\x92V\x9a]5(@5p\x98\x9d\xcf\x1d+@\x93\x82\xef\x19\x9d\x98/@\x98\xaa\xd7\xbc\xab31@\x19\xfe\x86\xa3 z/@\x91\xa7uI\xe4e&@\xf1\r\xb6\xfaQ\xc90@\xcf\xe6\xa2\x93\x01\xbd%@4\x0bp\xceV\xfe&@\xfa\xda\x03\x8a\xca\x00)@\xcb\xb7\xc8\xa8\xa5\xf8/@_\xc0\x04\x94\xcf\\.@\x8e\xbdo\xec\x1c\xa5\'@\xaf\xdce\xd9\x89X1@\xc1P\xea\xb3>+(@\xebln\xbd\xfaA&@\xedC\x9f\xb2\xa6W,@\xf2\xe4\xb5\xda\xfd\x18+@B\xb5.\x80\xdf\x02\'@)\x1cA\xa1"\xc1.@~\xcb\xf9Gev-@\x10\xb4pHX\x9b\'@\x13\x17\x910\x90[.@|H\xdc\x80\x08\xb8.@\x9ft\x7f\xc2\x1eH0@\xf9E\x8d\xcd\x94C&@8}0m\x9b\xbc(@\x8c\xf4Nv\xe8\xe5+@\x82G\xc1\xb2\xa23.@v\xcf\x8f7+\x8e-@\xaal\x93\xadT\xe3.@\xf4\xdd\x8b</\x7f&@\x0f\x05\xe3\x86\x98\xae/@*T\xf8\xbe\xa93(@\xccK?\x1e?K(@\x99\x8b\xe2I\x04\xc7&@\x8d\xb4~\xed\x0e\x9a/@\xb03r\x9e\xd8m-@6\xf7\xd4wHB1@{~\x89\xb4j\x94&@P\r}Z\xa2\xb4(@?\xb11\xd6\xf7H)@\xb3\xba\xf9\xf3L\xad,@\x8f\xfe\x9d\x94\xaf4.@\xa5\xa8\x96\xb3\xae\x0c0@\x8a\xb5\x80\x01\x8dP.@\xb2[\xd7\x1ar\x840@c\xfa\xc4\xa9\xc381@\xc6\xe3{\xd5\xb5z&@JL:\x16\x1c\xec,@Q\xa4*\xb4Xl\'@\xf0=\xaf\x00\x8c\x91)@(g\xcd$\x17y*@\xd1%K#@\x00\'@\x11\xcf@n\x81D(@IQb\x81\x1e\x970@\xf05\xd7\xea\x0f\xa8.@\xd3\xc3\x91i\xc1v0@\x86\xea}\xc8\xf2\x07-@\xaf\xd9:\x1f\xbf^,@\x7fl\xf1\x1a\x02\xa91@&jD\xc4e\x7f*@%|\xd77b&\'@\n\x92y4\xdd\x11+@Z&\x83\x9fv*0@\x96\x9d\xe6x\x18\xa2/@d\xea\xae\x1c\x97S.@t\xb7\x19qj\xdb/@jh\xed\xfb\xea4*@ \x0c\x8d\xe6\xf5F%@\xab7\xef\x7f\xfa\xcf&@\x94\x9dH\x85E\xce+@(]\x1f\xad\ns+@Z\xcb\xd0\xda\xcez&@\xc6T\x98\xe5\x95>0@Q\xbf\x96;jk1@\xdb6\xc3\xbb\x01\x96.@\x9a\xa4@]\xb38(@Q\xa4\xe7\xc6\x06E-@0!\xd0k\xb4..@\xa0\xc95\x9b\xcb*1@\xa41RR\x0eY1@\x8a\x9b\xf4Cl\x961@|y\xef\x17\xb5B-@\x99%\xb9q\x9f\xa2/@&\xf5#c\xa4t(@\xe0\x81X5\xd4\x9b&@;\x82\xc6R\xe3K-@\xab5d\xffO\x041@0c\xcd\xd8\xdd\xad1@\xdd\xbd\xbe\x015m0@@<\xc4K\xe9\xbf-@\xac\xd4\x1a\xb9\x0f\xba0@\x9b%\xae\xb7\xc0-*@\xae\x98!\xc4\xb9\xb6(@,\xc9s2\xf5\x0e)@*v\x01J\xa3\xcd%@[|\x99r\x95\xba2@\x9f-7\x98A91@\xdc\x95\xf1\x00o\x81+@\xef\xba\x15\x94d\x87&@\x0b0\x9c)o\xbe/@\xb9\x0f0s\xcb\x8d\'@s\x13\x0b\xdb\xd6\xb2-@xY@1\x12+.@\x9c\xcc}\x89\xed\xc6+@\x90a\xcf\x07\x97G,@3"\x1d\\\xf8\xaa\'@\x1c\x94\xeb\x14Z\xf1\'@j\xe2\x91pH"(@\x02_W$@\x93,@\x98\x98\xa4\xf9K\xc01@\xb3\xac]G\xf1O1@\xb7\xafuq>)0@sB\x84\xda\xb7")@U\xb2.R\xeb\xfd.@\x93B1g\x89\xc9.@\xfa\x9c\xea=\xab]/@\x9aT\xa0$\x04\x93&@{\xf2\xd5*\xd8z,@\xed2\x7f\x06 l\'@W\x1eL>1`)@\x9f\x0c\xed\x81)\x1a)@k\x1f\x04w`\xbd&@7\xc2\xaa\x976)(@bMcS\x01\x8a0@\x07\xbc\x1d\xd7\x98J1@Q F\xde7\x9a/@\xb6|\xf0S\x10u,@J2\xa7\xfb\xda\xeb\'@(\x98\x17s\x83\xc8+@P\n\x02\x03\x0eG-@\x8e D\xb2\xa7\xe0&@\xa2\xcc\xf4D\x00\xe4(@\x10l$Lt9\'@\xd7\x1a9\xeel\xe5-@\xd1\xf9\x88\xf8\xe02.@\xabr0\xab\xb6\xf8/@\x88\xc5\xe4`\xe3\x82/@\xff-\x9f<\xcd3/@I \xa0\x17\xb6\x8d-@1\x0f\x85\xea\xf1\')@Ba\x1c\xa1\x9f`,@o\x04x\xc7$x+@v\x149j2\xff%@a\xd6\x19\x8a\xcf\x15+@!\xaa,\x0eP\x86/@L\x1a\x18b\xec\xa0(@\x9c\xbe?\x87\x9dd,@\xdc\x86\xf6\xf0\x99\x821@\xecC^X\xafQ1@\xbe\xe7\x92epC1@b\xe4g\xf3(,1@u\xc1f8n\xd50@XS:!\xf0|.@\x9ak\x9c\xbd\x19\x1b(@Wh\xe5E>\x000@\x05sI\xfa.\xe71@\x84b\xdd\xedf\x142@\x01\x07\xc9\xf2\xde\x1d,@\xa0}a\x84\xe3\xeb0@\\\x91+\x13\x10\xa0/@<\xfc\xea_\xd9\xda-@\xf5$\x05\x0c\xab\xfd-@\x06\xa9\xc9X\x0b\xb4(@\x87\xf8\xbdt\xa3\x891@\xb6[N2\x85\x9b)@kq\x14\xc1=\x161@\x1a\'\n\x17\x1b01@\x8b\xb8\xe50?\xc9\'@F\x899vl=2@7\xa5\xb6\t\xe9\x0c+@\xff\x08\x80\xc5\xb1o/@!\xdcy"\xcd\xdf*@\x17\xe3\xe1\xb8\x95\xe01@\xa2\xed=f\xc1C(@\x9a\xb2\x88\x9a\xa8A2@\x904hL\xe5\xcb1@\xf6\x83jn\x15u-@X&\x95N\xf1_+@O.A\xe3\xf4\xa6(@~\x99@\xccM\x180@vL\xda\xf3\xa9\x97&@\xa6\x1d&\xabB\xe8(@\xa4.\xcd\xaf%\xb1,@v\xad<t\x95\x02)@\x0bI\xfe\x92G\x931@U\xa4\xcd_\xe3(,@\xc3\xe8\xc9\xdc\x00\x9a1@a\x14\x1e>5\x01(@\xc0\x8b\x1b\xd88/1@\xac\x13R*\x03,*@\xec\xce,8\xda\xae,@\xfbM\x01\xa9\x99#)@@\xe0\x8b\xee\x9d\xc51@\x86\xca\xd1\x14z\x961@\xccM\x0c\xe1\xc8U&@wf\xf8\x90\xd6$(@_n8np@,@\xbd\x88d\xba9\xfb1@\x15 \xb9\xc4\x8f\xe4\'@\xb3U\x9c~u\xb7(@\xe5\'\xadU\xa1\x16)@\x9cX\x03PtG,@\xa1\x83p/U\x1f.@_\x07\xaf\x1c\xda#&@&\x13\x9e\xda\x9dp1@\x0e\x8c\xfb\xb86+)@l\t\xda\x04\xb3\x0c/@\xd6\x00h\xe6\xd6L0@\x81#\x9b\xa1oU(@\xde\x1a\x86\xcc\n"1@\xb4}PA`.&@! UK7\xb6&@OJ\r\x87\x07N-@\xde\x1d\x9bt\x80[.@\x18\xcd\xd8\xbd"\xc41@\xc1\x00}<\xb2\x19-@\xdbC\xb5\x05U\xa6/@\xbfw%\xf3\x1c\x96/@\xab`\xd6%\xd5\x840@\xba\xb3r\x93\x89\xe2.@d\x8d\x94\xff\xa8\x080@\xb8VV^\xce\xd0.@\xf40\x1eIV\xc9,@\x0b\xe2\xae\x1c\xb5N)@\xcd\\\xbe\x8d_\xd70@e\x7f\xca;\xe0\x152@\xeb\x0c\xc4m3\xf7*@v\xe5\x7f\xa6\xda:&@M\xb4\x020\xc6\x97,@^\xc1\t\xdc\x06\t1@uW\x9d=g\x9c&@,=\x17\xa37\x17*@T\xfc\xf9\xad9x0@!q\xce\x8e\xcb\x860@,3\x88\xdb(\xb71@\xd2|\x972\xf3\xec1@\xb2r\xa2\xe7\xcd\t/@<\xf9\x88\xe1%\xd4%@\xa9\xdd\xa0\xfe\xa1\xbe,@\x8b\xa8:\xf5!\xc3&@\xbc\xe0\'\xfd\x05\x19(@\x17\xb9Y(M%.@\xb7\xb9\x1a\xe5\xe5\xd31@\xc3\x07\x9b.\'\x171@~\xbb\xd1\x80W\x050@&t\x85D\xf8\x97,@=\xdd\x12\xf2\xd1\x880@\xa1L\x90\x04\xaa\xb0,@^N\'\xde\xfc\x0b/@\x80\xcfF\xab\xb0K*@\x0c\xde\xb1)\xa1X)@\x9f`*Bs\xc5+@\xae\x9d\x87b\xbf\xd7.@\x88\xe8\xb17\xa7\x10&@,\xbe\xb5 \x87\x03(@W\x9a\x1eT)\x97&@\xf9\x9a\x9c\xbc\x00V+@\xad>s\xc8\xf4\x8c,@)r\xa7t\xd450@P3\xa3\xd0?&,@r\xda\xee\xff\xf3\xdc0@\xd2-/\xa2\x18\xeb1@\xabo#}Gb1@#+<\x99\xf3\x021@\xc0\x93\x95^R\xff&@\xdf\x1a\x8f\x13\xdaz1@\r\xbf\x01:\xab3,@\xa69\x8d>\xd8\xd6+@4h\xe8\xcc>\xb5,@IQ\x1b\x9d\xd8\xed1@BaX\xbed\x00(@MxX\'\x033&@#\xc3\x9b\xfb\xd4s1@\xbf\x99\xbd\'\x16J0@\xff\x98:\xd1eH,@\xd6-\xf4tt\x1d(@\xb1\x18=G8\xee0@\xe0\x8fK\xfe\xe8\xa4/@\xa2\xc8\xe8\xe0\xfb\xf5\'@P\xc2\xf1\x97}\x1a0@\x8c\x96\x02\xc2\xf0;+@\x99fcA\xbd\xa7(@\xbf\xef\xceH&\xc2.@=U\x856:K,@\x104\x98\xbd\xee3+@\xa4K@x\r\x911@\xd6\xd4\xd9\xb6\xe29&@\xa7\xa0.\x92(\xf4/@\xe7\xfc.\x06p\x041@\xf3)\xee\xe9Ht/@\xc6\xfe\xd0\xa4\x15\xbf/@\xe4K\xc1\xa2\xa6\xd10@\xd0L\x88\xc8\x15\r1@\x1a\xcc\xaa\xbb\x92\xc9(@\xca\xff\x15\xffW_,@\xbd\x9a\xbb\x82\x15#0@ m\xe2\x89\xcf\x96/@h2n$\xbb\x16.@\x12=m\x19\x03\xf10@\xac\xbd5)\x0f8&@>\xc0\xec\x06x\x15)@\xb3p+\xfc\x84\xa3(@#\x96u\x14\xfe\xdf\'@P\'*\xbd\x97*.@\xe4\xc8=,`\xfd/@\xb7\x80\xc0\xa1\xb5\xfd-@\xcd\xaag\xc8\x19\x881@\xe4\x00\x89\x92\xb3\x0e1@\x90OL\xc9F\xc2,@\xda\xe2\xfe,\xfe\x082@Z\xa0\xba\xbb\x9e\xcc+@\x0c\xd9\x1e5\xf6<1@\xfc\xce\x91J\xf7\xb30@\xaf\xf7\xdc\xb7\x19\xfa0@L\xc1Vb\xbf\xfe+@4\xb6\xb8\x13\xee.(@\xf0\x1c\xe9\x87^62@\xa7\x8e\x8c]\x8f\x98\'@&\x1f\xad\xea\xfd\xf8+@<\n\xa0\xea\xeb\xe1%@@\x9b\xd47\xfaz0@\xca\x15\x8e4\xed\xb1%@\'\x18i\xa9\xc7\xc61@.\xcb$\xb9\xa0l)@g\xd8\xa2\xbc\xce51@L\x11\xd7\x0f\x15\x8c+@q\x9d\x07&601@\x83\x16^J\xeb\xe8%@\xa2\x97a\x87\xb7C(@\xb8e\xe3|\x9d\xe4*@\xfd\x96?\xb6G\xa8%@\xc4\xe7\x03q\xc8p)@\x9ah\x95\xa0\xb5\xe40@\x8b\x13\x1b\xd4\n\xa8)@\xa1\x84\xc4\x96c\xe8*@\xe74y\xa1\xeb\xee)@P\x00^V\xb8\xc1+@bK(\xae\x07\x1b)@\x7f=\x0b\xf11\x0e)@\xfb\xcf\xaa\xbex\xcb0@\xe7p*dR\xf8/@\xdf\xac(\x98\x91\x850@\xa6 \xa8\x8bo\x150@\xc8a*\x87\xffI0@1o\xeb\x1f,\x8c1@;\xa3E\xc2\x05\x7f/@\xf1\xaaR\x8e\xb0\x07)@\x11\xc8\xbd+b\xc60@\x1a\xd3\x88K\xb2O0@\x08\xa1\xc8\xd6\x03\xf9(@\xe8\x0c\xe2"\xd6\x93)@3\xc1\xcc\xb6\xdd\x03&@\xf8\x81c\x8b\x9670@ }\xe1\xab\xe41*@\xb4$ e4\x07,@@4\xb6\x9ab\xe5)@u\x80\xafg\xd0\xe4+@\x01 \x8aT\xe4\xd50@\x8cg\x9e\x18\x8e\xd3*@\x11\xdd\xf4\xf5\x96\xed+@\xf4\x8a\x0b\xd5K\xda0@6\x82\xd2\xf1r\xce0@@S\xa5\x12\xe3\xef)@>\xa2\xb0\xc9R\xc00@\xd8@7\xed$\x060@5\xfaF#\x95\x8f0@=Q\\*\x1e\xca)@\xd4\xaa}l\x920,@V\xf7\x90C\xf2\x07&@\x14\xbd+\x8e\xb0\xb7+@\xf0\xa5\xe3{\xc7\xd2/@\x05\xd7\xc6\xdf\x0c\x991@\xb9\xac\xbc\x9f\xc1^1@e\x1a\xb1MKI&@\xe1&1\xa6\xdb\xae+@\x85\xa3q\n\xdbG)@b\x11\xcdn\x02\xfa(@\xb0?\xb09\xef\xec\'@\x94/\xaa\xee\x84]1@\xa4\xd6D\xdaki+@Mn\x06b9\xdb1@\x19\x1d\xe7\x16\x18L1@z\xa4\xcd\x1f\xdaZ1@@?~\xad\xad`)@\xf4q\x9f \xdd\xbd&@f\x87\xe5\xe8\xf5\x8b.@O\xb2Z \x80C1@S-r\x84\x9a;1@\xa1\x02\xd8=\xd2\x830@?\x1e\xee\xc4\x8e\x911@\x98\x1av\x17\xa9t/@\xdd\xa7\xd7\xc3R\x951@\xcd\x87k\xe2\x7f\xf2%@\x99\x15\xf5\x8f+\xc8&@\xaezD\xc3il1@\x9c\x90\xc0\x11\xba\xd91@\x18\x7fP\xad\x85\x18)@K\xc6\xbb\xe7S\x8b1@\x9ab\xb3e\xfa\n/@&\xf7\x9f\x19\xdb\xbe&@\x08\x1c\t\x9c\xcd\x0b)@\x89\xde\x99\xa2\xccY1@:\x06\x84G@\xb50@-\xfa\xa2\x9c\xed\x8e1@s\xfa\xb7\x8a\x9a\xae0@\xfe\x82.!N\x9c%@-\xf5\xc9\xf1\xa1\xa4&@\xe9?\xe0\xd0\x8bk1@\x1c4\x02\xaa\x02\xb6*@k\xe6\xe4!\xbbj+@`|\r\xe5}O1@Rq!\xb3Ic)@At\xeb]\xeb\xa4*@\xc3\x8fl\xdd\xab\x94*@\x19\x964\xfdU\xcb0@\x15\xc6\x1a\xf6\\\x9f1@f\'\x99\xe9\x1e^+@\x94>\xc1\xb6fX*@\xc0#\xc6Y\xc8\x8f*@s\xb4\rcmT1@L.\xa2\x98z\xa2*@\xd3GU\x9a[\x87&@\xdc\x83^SCC&@\r\xa5\xed\x9f3\xbb*@+>\x15 T\x83/@\x9d\xfd"\x80\xc1\xc8&@\xc5\xa5{\xfb\xe5\xc6*@l\xc8\x0cX\x17\xec&@?07OsZ1@O/\xd4 \xd2\xb41@\r\x87\x18\x91\xca\xa9%@\xd69O1\xa8\x18)@\x10\x86#\xcbHb)@q\x18\x8e\xfb\xc6O/@\xc9\xb0\xe6/\xbb^*@=\xdcg\xa5^\x80+@\x1c\xa1\xb2\xaf\x04y1@,\xff\xb7\\~\x041@s\x97\xeca\xff\x02\'@\xa52Z\x07\x88F&@\xb83\x1b\xb8\xa1\xde0@\xc4\x1d\x07\x96\x87\xfa0@~N\xfa$\xcf\x14.@\n\xd9\x83\x13\x1e?&@=\xe9\x8f4\xfaH1@\xe3\x05+1\xa4\x05\'@\xd6\x96\x10\xee\xc0\r\'@/Ri\xd1OM(@\xef\xab\xbc\x86\xe5@+@\x17\xff\xce\xdc\xf3\xfa&@\xd6X/U\xdc\x15\'@nOx\xcf\xdcF\'@\xf2\r\xc3.\x7fd1@uC,\xb8\xac)/@D\xb6\xbd\x1e\x07\xb60@\x87\x82\xa6\x1f9\xe30@b\x9a\xc3\xc2p2.@) \x9fa\xf3\x18\'@UgK\xc2e\x80.@lo>\xae\xd8:/@\xe9\xc9\xd88p}.@~cWU;\xbf-@Fa\xc5F9s)@\x95\xbf~\xc5\x0f\xe01@v\xb95U\xfd)-@\xaa*#\xca\xd7\x060@\xf4gS\x83Vl.@b\xbajO\x1f\x83%@U\x8f\x13\x13\xb8:.@}\x08\xdb\xe0\x95,(@\x83\xd0\x13\xf7\xd55.@\xbf \xe5\xe5G<(@\x10l\x13RF\x0c0@\xebvm\xd2\x18\xc4/@x\x0b\ty\x05\xde-@sQx\xecw\xb9/@\xa7\x14\xd6F\xf961@E5_\xa3\x1c\xa0-@ \xed\x14\xadj\xa7-@\xe7\xbc\xa5+"3(@\x97g\xa1\x14\x80u(@\xca\x8eX\xc5\xb5\x17.@\xd83\xd6\xad\x1f~*@v\xc7\xf5f\xe4s,@YgR\xc6\x87\xee0@\xd4\xab\xd3E\x10\x8d,@\xdb\x1f\xf6!S\x17%@t^~0\xbf\xba,@\x82fCl\xaf\xd1(@\xf6\xa4t\xde\xd1\x1c+@\xa3\xa8\x10*Q?1@\xa85<W\x9e\x1a1@_?\x15\x92\r\x9b*@\xf9\xfe\x0c[\xbf\x111@\x05tm\xfd\xff\xf80@\x99A\x97wu\x8b\'@\xc7\xbfV a\xeb0@K\xa2\x1f\xcd\xcf&(@\xf3\xb3\xc4\xdb\xc8&.@Q\x8bV\x1f\xb3\xd0(@\xeehJuD\xbf-@\xe2jt\x99\x95F%@@\xa6"\x16\xdd2(@~\'\xc5\xc9\xcf\xf40@\'tg\xe1\xb3\xce(@@\xd2$\xa8-\xde)@\xc5\t\xd3r\xfe\x9c-@\xcd\x02\x99\xae%\xdf0@\xb3\xa0[G\x9dU,@\xd5\xf8s\x18\n\x87-@\x0b\xf9_\x00\xaa\xfc,@\x03\x00\x02Q\xd55(@\xd05!ODF-@\x86\x9a\xe1VJ\xe1)@\x11\xc1\xb2\xdc\xb47,@K\xac\xcb@A\xcf%@\x89-\xc7@\x84\xa8*@\xd5t&\x14\x99[/@x\xdb\xe2\x12\xb5\x91+@Gi\x03\x9c \t+@\x96U\xe0\x89\xd3\x1f2@e\x1f\x19/!4,@\x96X\xdd\xfa\x99\x1e2@\xc7\xf6/0\x04\xa6+@\xf6\xf4\x01C\x94\xfb-@q\xb5\x038\'n2@\xd9\xa9\nW\x8b\xf80@\xe9\xcf\xa2\x01&{0@\xb3\xad\xf6l\r\x1a,@\x999P5\xf6\xea-@\x17w\xa5_\xf6\x191@\x90\xfd^\x91?m0@\xbemX\x80\x94D-@Z\xb5\xcbJ\xddT,@[\xfc\xf0bK\x13+@\x97,\x8d\xb1:\x17+@\x18d\x0cH\xc4#0@\xd6\x93\x07r\xd6\x02,@\xe8H\x8c\x81\xdf\\-@\x1a0\xea\x1a*J1@\x019\xc8\x1a\xb4\xec+@\xf8C\xdb\x9f{\x1d+@L\x7f\xb1\xcd\x92\x07-@\x8d\xddCk\x84\xb30@\xe7\xe4\xbe9eX-@\xaa\xb6|I\xcd\xff,@\x10J\\\x89\xc5\xa61@}D\xd9\xcf\xbdD-@*U\x80\x99\xc8\xbd(@]\xc1k\x83\x97\xda-@DD\xb4\xb2\x1a12@:\xc4\xa7Cm(,@\xe0\xc2\x19\x99\xf3\xae,@\x7f-\x07\x118\x8b,@\xdb\xad\xb3\xc7\t\x12+@G4 \x9d\xc5m0@-.\x00\x7f&\x0f-@)5s\x0f\xd5\xc30@\xe5\xbao\x15\xd1c+@\xa4\x06\xc7\xe5C\x00,@\x9b\x86\xce\xaa\xb07(@\x85\x9a\xde\x82\xf6P(@|\xb5\x8a\n*\xad1@z\x18k\x85"v0@\x0fC\xb8\x04\xd6G/@\xd9q\x9dD\xa5.,@c\xe8\xa4\xa8\xa5\x190@+\xa4\xf0\xacT!,@\x16A\x93[\xb7\xee+@\xf3z\xa6\xec\xb9\xde1@\x92\xc0V\xb4\xcf\x94/@\xa1:\xe4\xe1\xc7o0@\x7f1\xc3;\xd6\xf3+@:\xe8T\x10R4)@\xda?\xe7\x1c3\xc51@&0f\xc1\xec\x11,@\'\xff\xcfc\xa1r0@\x02*\x8a\xea\xc3k/@\x1c\xb5\xaa\x8e:\x8a1@\x89\x1a\x81\xaa\xb9o*@nnj\xd0\xc7M%@\x1cO\xd9R\x0e\xbe\'@\xbb\xa3\xb4.\rS+@[\xed\xee\x19ag1@s\xe1n\x9c-\xd0/@)\xa8\xe9\'\xf4\x1a+@}\x13\xf1\xef\xb2\xd3,@\x82#\x8c\'\t\x010@G\xadK\x97!\t0@A\x8bY\xabD\x8c0@\xb1\xa8z\xa5\x08\xc01@\xfa\x02\xa3n@\xde,@\x85\x93C\x1f\x91\x16*@\x9b\x04\xefz$\xed1@\x16h\x95\x9d\x88\xd5,@{\xff\xfd\xd8\xbb\xc6+@\xcdOgY\xd6\xce1@\xac\xd6\x95\x90{\xa6/@S:\x11\xf0\xbeP+@M)N\x9eJ\xa4.@\x14q\x0cI\\0%@\x8a40\xa0\xa2\x16+@\x12:\xde$+\x97.@\x86\xbaXd\x0c\x84%@N{\x1d\xfa4d.@\x1e\xdd\xc9\x92\xaas0@\xc0$Nw\x95\x1a0@\xfa\x1c\xa8\x0e6\x96.@@\xa8K\xc4\xb3\x991@/>\x1d\xef\xf6\x94.@\xd0\xd3\x11>*Q0@\xc5%\'\xfe6\xee-@<Zg\xedOp1@\x1aV\x10\xac\x81\x991@t\xfe1\x86L\xc51@\x8f\xbaQ\x8f\x0cH(@\x95{\xac\xa8J`&@\xbd\x94\xb9\x83\xd9\xe0/@2\xb1rt\xd5\xcc1@2V\x0c\x05\xb4\xec\'@W\x1a\x934_\xba0@;O\x12\xda:\xa70@\xe0\x9f\xc8\xcd\x19\x99+@\x87\x8c\xb6*_\xfe)@\xd9!\xc4R\x1bs0@UbF\x0eO\xf8(@\xd4\x93q\x9bl\x010@2L\xf8;\x85#%@ae\xed\x00&\x94\'@\x05u\xcb\xd7\xe7\xe1.@L~@\xdd\xd7\xb7\'@\x95\xed*\xed\x9f50@\xaf[\xbeX\xf7S\'@f\xd6\x81\xe1\xc3\x120@\x8f\xb0xU\xbc\x020@\x9d\xe91\x0b\x91@0@\x13\xff\x88\x1ew\xd2.@\x9an\xdeQ\xaf`/@\xcb\xefU\xb6kv*@\xf0K\x9ef\xa9$0@X\xe2\xf4\x1f\xc0\xd0.@\xbf\xf4\xd6\xf0$\xbb(@\x04k\xef\xb7\xcc\x1e/@\nb\xbb\xa1\xd8\xd0-@\xd8\xcekA\x8a>+@\xc1\x97\x8d\xee\xd4$0@\x185\xd4\xbb\x0b\x9f-@;b\x8cHr\x84/@]F\x1c\xbf\xe8%0@ ]i\xbd\x90{,@\x83\n\xa4\xcf\xc9\x88\'@\xb2\xacY\xdf\x9c\x1d,@\x9d\xec6"k\xfb.@r\xe4\xe3(s\xeb+@D\x9a\xd2\xdf\xd3f(@\x81\xdd\xafi\xc1\xd4(@\xe3\xbd\xbb\x18\xa9#)@\x9aQT\xda\x05Q-@H\xf7RH\xbe3,@\xab\x80Ml+\xc7\'@\xef\xcbQ\x1ce\xf1/@?\xda\xd6\x9e\x1c\xf4\'@w;\xf0\x84\xd6O-@\xdf\xec\xe3\x96\xe0p,@@\xe2l\x90\xee2+@\xcc\x00\xba\x02\xc9a-@\x9av\x08yv\\,@\xf9\xdd$\x12\xf9U-@G\xa2\x87\x87\x9eV-@A\xfa\\\xd3\xd6\x19)@\x0bB\xdf5Y\xc5)@Pw@\xe8\xd9\x1d0@\xe5\xdc\r\xac\'>/@\xf9\xa6\xa0\xc8K\xbb/@\x0c\xe2\x8f\x10\x17\x1a+@\x9f\xfb\x93\x90o\xdc*@\xffr\x89\x19\xc5x-@_\xc9\xea\xdf\x0c\xdf1@\x04\xb4J\x89\x06\x1e.@\xde\x1c\x19\x03b>.@\x8d]\xd9\x00\xa7&.@\xeea{Q\xf3\xd6,@\xf2+\x81;\xa2\x9e.@\x1f\xbb\x1dS@\xa31@-\xc4\x01,PR/@\xe0\x91\xb4\xabXT(@\x8cR\x9c\x8f\x83E.@\\\r\xb6t\xc6h(@\xa5\xcb\x12\x82Sk.@\x90\xde\xa0b]\xa0/@\xb0\x9d\xf1\'\xb4g.@\xdc\x88\xb1>\xe0q.@=\x1b\x0e\xf8k\x18-@\xb9\x97G9T\x0c/@\x7f2_Tu\xcb,@\xf9\'A\x19\xc542@\xb1_\x9f\xe9\x06\xd9.@\x90\xb7\xb4J\xde\xd8.@\x8b>H\xefy\xaf.@\xc9o\xb4<\xbew.@Vi ?\xf6>(@u9\x18s\xfe\x1e,@\xe7)6c\xf2L)@m\n2\x1b)v*@\xdam\x03\x9b~k,@\xa1\x82\x9f\xef\x14Q)@\x1f\x16\xcc?S\x9f,@9\xbf\x0bm\x15\x96\'@e\xb1\xe20\x90\xed\'@R@\xcd\xb8\xc5m,@\xe0\x05I\xbc\xf5\xc5.@^I\xd4<\xa3>1@\x0863u\xcb\x81.@\xc1\xe7\x7f\xeb\xdb\n2@3\xb5\x9a\xef\x08n(@\xc4\xeb5\xf2*\x86*@\x84\x8c\xa2\xe0\xb7\x10\'@\xf2^\xa2lE\xa3(@\xaf\xcbc\'\xa1\xad,@\xf7\xc9\xb9\x11Ez*@-9>=\xe1\xc0(@\x16g\x96\xef\xc38\'@\x90\x7f\xe3\x0f\xfb\xc5(@\xa3\xc3\x1aT}\xe0(@\xaf\x8dM\x85T}(@\xae\xac\xae\xfa",\'@\xdb\xd1i\xb5\x90\xb4(@1\xbas`68(@\xf5g\xaag\xdc\xf91@r\xe2t\x02R`\'@\x7f\x95b\xecx\x012@r\xcfn!\x9f\xbc(@i.\xf5\xba/\xc5+@]\xfb\xa7\xa3\xd1T\'@\xf5\xde99xl\'@\x1f;\x8bbc\xc9+@\x11\xf7\xef\x8bne1@*\x88J\xc0\x92\x8a)@,\x8bF&Q1/@\xf9\x19\x8al\x94\xcb.@m\x8e_uU0\'@\xc7\xa3\xab`e\x182@\xa2\'\x05\x95\xfe\x1b+@pO\xa3(r\x1d2@\x01\x92\xe9\xbc\x14\x9e1@\x91\x19G\x00\xc1\xb71@\xde\x166Z\xb6\x12/@\xf97\xb2h\x14D2@\xd4\xac\x08\xd3\x89\xae1@FC\xfd~)\x04+@\x1a\x0b\x1a&\x17\xf1*@\xf1\xe5\xe2\xbfRn1@\xce\x96\x15\xf1\x18\x06&@\x17\xd4X\x91\xfd\x8c*@\xc5\x9cr)Z(*@\xb9\xdc\xc5\xed\xb3\xdc/@s\xea\xa55\x00\x10(@+B\x174\xae\x860@\xd7>\x90X\xbc\xf0/@\n\x0b\x06\x9c\xa0\xfd-@{W\xe8\x9a\x9e\xcb)@\t\xdcs\x0f\xdf[+@\xf7\x97+\xa9\xee\x0b)@Z\x9a\xe0[,\xf5(@n\xe7!\xdaO\x8c/@o:L ?\x1b+@\xfc7\xde\n\x00\xba1@\xce\xf5J\xe5\xfdv)@\x03\x08M\xdd\xb1\x16.@\xf9\xe2\xa8\xb9\xc5\x1c.@\xf8-h\xa1\xff\xa0+@\xd3O\xb8\xb1H\xc30@k\xbd\xe2\x1an\x86,@\xbf\x89\xeb\x0eMK(@\nz\xf8S\xf4]2@\xa4\xdf]\xe0\xfc\xeb\'@\xfaK\xd3ve@(@<j|\xf6@\xe71@\x84\xfa7I\xd0p)@ \x1e\xa6\xa1\xb1\xe2*@\x04D:VGz(@\\#%Z\x05y(@LP\xbcTk\x83(@wUW\x9a\xdf\x00)@\xd3A\xbd\xfc\xb8\xde*@w\x08Mdh\x89(@o\xe8\x80\xc5\x9c[/@G\xb3\xfcQ\'\x0f(@&<\xfak\xca\xc4,@\xb2\xeap\xb2\x12\x81&@.\xbaG\x1a\x10\x02(@i2Q\xc4\xb8\xed0@vE?\xd3\xd8\x82&@\xa2^COO\x97/@\xed\xc8A\x1d\xdcH0@\xe9\xe9\xfe\x01Ot/@hECx\x01\x1b)@\xe05[\xbcF\xd0\'@ov\rl\xf1\xc5&@v\xd5\xda|z%+@\xe5\x03\xadi\x9a\x1a(@u\xe47\xdb\x87\xfb(@\xad<\xf6\x10\x1bD)@\x1bT,\xe7\xfe\xd92@s\xec\x0b\xbc\x7f\xd8&@T\xcb\xa1}\xea\xb2)@\xb2n\x88\xd6\xb2 )@>%~Kb4)@\xfb\xe9\xeb\x90c\x1d2@\xd9u\xe9T\xdd\xb5&@\xfa\xf45\x90\xcb\xa7,@^\x06\xbb\xd3C\xf0/@Cpu\xcc\t\xe62@\xec\xd1\xa6\x15\\7)@\x02\xabC\xb7\xfe8&@\xf9\xc4\xfaF\xe5n2@\x8b\x9e\x97\xcb8\x8d2@\x825<\xa8\xcf{2@\xe2\x1d3\x92\xda\xe9-@<nU\xf9`\x030@;\x1f\xe1]0\x8b/@p\x18\x08jrH-@\xfeqC\x80\t\xeb(@TM;\x8f\x01\xc2&@\x0f\xf5L\xcb\xb4\xa8)@\xb9\xa7uOl\xe7\'@d\xf93\x11\xba\xa8)@s\xfe1\xc6u8(@\xad\xc0\xab\xf0\x9fX)@M\xf5\xbc/+\xf0(@\xcf\xe7\x89\x96.I-@\xe5\x90\x89\xce0\x08.@\xa1"\xbbsL,)@\x07NN\xf0G\xff\'@W\x083$ \xda(@j\xd7\x86\xf6\xadp)@\xdc\xb6\xc8\xa0\xa9\xd0-@\x07\xdb\x8f\xd4\xd4\xe9(@\xe7\xb0\x1a@\xea (@5\xf7\x15\x8e E.@T\xa2\x9aB\xdf\r(@\xa4H"\xd0j#)@\xdb\x88\x12g>\xed&@\xd6\tK\xa3\xba9\'@\x18\x9dK\x8e\xa0\xb62@qR\x8bM\xe2\xac&@W\xea\x03\xe0`\xf3,@\x80(#\xba\x85+\'@o\x89!\x92\x88\xcc&@TX\t\x17\x8a\xd8\'@\xa5\x04#\x01\xf9[&@\xb0\x81+xE~&@\xbb|\x99V\x03\xf02@+Y\x88](\x1c)@\xf8\x83\x8b\x9f\xbeq(@@\xa9r\xb34\x1d(@;\x9f\xc5\xfe\x8cn(@Sc.\xab\xda\x87(@"K\xe0x\x0c\x04)@\xdb\xe8\x94\xbf\xeb\xf1/@M\xd8\xe8(_t1@\xd6\x9f [\\\x060@,\xfb\xa3\xdf\x9d8(@\xdf2a\xc6R~(@\xba\xfbc\xf9\xed\xd6(@\x8c\xd7\x00\x83\xd0\x87(@\x04\x1cl\xfa\xf6\xb0*@E\x1ab\xa0\xfe\x16)@\x13Y\xd6+\x90\x1a0@\xdat\xb95+\x18&@\x86\xb5\x06\x1b\xf310@,@\xdc5\xe3\x9c(@\xe5\x11\xcc`\x02\xcf0@\xd4\xb5\x05&\xb220@\x8d\x80\x9a9\xbc\xc0(@\x9aA\xb5\nl\xa7(@B\xd7\xb5YS3&@J|p)"s-@^L\x88\xa7*\xdc(@\x16u\xf1#\xc7\xfb(@\xb7\x05iFjP.@\xda\x18d.\xc1X/@\xdb\xd3\xbe\xd3_o(@\x01\xc0\xd2031/@#\xa4\x13\x8e G/@|\xa6\x10\xd8\x1f\xa1.@}\xd1\xd6\xc8D\x890@2\x05\n\tu\xc6%@\xb7k\x0b\t\xf4m\'@\xbcBg\xbe2j0@\xe5\xc6\xb2\x0bP\x1e,@\x17\xeePT\x9f\xf8%@S0\x8a\x9d\xd2\xff(@u\xaf\xe0~\xdfu0@\xf7wU\xed\x87\x08/@K\x1b|\xe1o\xab,@\x12\x89p\xd4\x9e\x840@Rn\xcb\xcfN<1@eW\'\xa9\xb9\xdc.@\xc6c5|\xbf>,@\xee\xb4\xe8Q\x05\xb5,@\x93\x06$\x91(\xc7&@\xed\xfd\x97\x0e\x02\xe40@\xa5j\xeeW\xf4^1@\xd5Cy\xc8\xe941@diR\xd2I\xb7\'@\xd0\x1d\x8d\x9bH_(@\xbd\x02\x1e>_\xff/@z^f<\xeeF0@E^\xc3\x9d,\xdd0@\x87Z]1pn0@i[\xbf\xae\xca\xf2)@ \xdb\\\x9b7Q(@\xd3\x88\xf5\xc7\xeb_1@T\x8f\xc5\xedZI0@k\xd8\xd7\x1dR\x8d0@\xce\xb3\xe5\xd0\r\x90/@>\xf1>\t\x14\xba-@7\x11\xbd\xd1\xf4f0@\xf8\xc4{n9\x9b1@\x90\xf6\xc0\x08\x8d\xb6%@\xf9\xd3V\x07\x81\x101@.<\x96\x02\xfbA1@\xa2T\x8d$\x19\xdd%@\x8ei\x15hFs0@l\xa8\xe5\x86E\xdf-@\te\x8fS\xeb\xf21@\xb5}\xde\x05\xc2a1@\xfd&1\'h\xa0\'@\xca\xb1\xb0\xdb\xccH.@a\x15a \x14d0@\x0f+\x17\x98\x07\x15.@.\x84\x80\xc6\xfd)&@\xaau\xc8[B\xeb-@\xab\x89\'\xb3O\xc7+@\xb46,E$\xc8(@\xfeR\xd0+^\xe0*@\x9c)\x8b\xac8\t(@\xb0\xc6\x1a\xf1\xdd\x061@\xc6k\xd5\x81\x93\x800@\xa6B\r3\xb1\x1b,@\xb5"\x830\x15\xec0@\xa4\xa1\x8ak^N-@F\x07\x93b;\xc5+@\x7f}\x18\x10\x8cO)@?\x13\x9c\xe6X\x000@\x9d\x04\x0f3\'i,@\xf7\x13\xa3E\xa0h.@[1Ff?\xad,@\x8e[H-\xf2\x88\'@`\xd2\xc5\xa0\xf6\x19,@\\\x8d\xed\x80>\xa4/@Y\xae\x15\xceW\xd7-@\x95\xcc\x01\x15\xe6\xc2,@\xe2\x91:\xb42\x1c(@\xf3\x03\x16\x7f\x06:/@xEJR\x9cS1@\x85\xcc\x06\x82d8)@\x02\xcb\xdd\x9e\x1c\x1a+@\x18\xb6\xdd\xe8\xd4\x87,@\xcb\xc6\x1b\x08\x07\xd2,@\x15\x98\xa5B\x7f\xa60@\xdd+~\xc8=\xeb0@-df\x14\xb0\xd6(@\x13\x0340\xd6+.@]+\x8eCz\x0f0@\x86=*\xa5L\xdc,@\x06oH\x9d!\x97\'@?\xc6\x8a\xe7;\xc80@J\xf7\xc9\x8c\xc8(%@f@\nU\xf5\xd9.@\x1e\x9e\xc8\xc9#\xea)@\x99\xfaH\xb4\xe1r0@\xdcS\x07.b\xed-@\riw\x12\x9e\xcf1@\xbff\xa4g\xd4\xc5+@\x8d\x0cG\xe8\x17P&@3V\xbf}\x0c{&@\x0b\xd0U\x1e\x1c!)@\xec\x84t\xffF00@\xb9\xb1\xcb@\xfb\xd5*@\x1eq\x112\xec\xe9\'@I\xc3\xa2\xf3\\\x9c\'@\x05\x80Z%\x13\x051@nS%/\xe5b.@>\xdcR\xec\x19\x02(@\xc4)\x8c\xb6;k(@\x13\x9dK\xa2\xb4x0@\xadJu\xa4t\xa2\'@\xa2l\xa6\xfd\xf5\xf6\'@\xf9\x11-\xae\x14\xdf0@;\x86\xe4\xa5X\xb2/@\xd4\x8c\xcc\xdfRK0@\xea\\wG\xbd\x8e0@\x88\x0b{\x8b\x84\xae*@\r\xc4\xff\xde\x17H\'@\xe5\xf7y6zf.@\xec`\xc5\x8b\n\xe4.@7\x84h\xf0|\xcd-@\t\x9d\xa5\x8d\\\xea0@\xdf\x96\xf7\x90\x16^-@^\xf4X\xe9\x12\x04.@\x83\xbe\xe2+\xce\x00.@{H\xb2\x89\x12\xe0)@\xc3F*\xf6\xfa\xef)@\xe5\xb2\xc9o\x0c\x90+@\xac\xd0\xffs\xe8\xc3(@\x94\x16~T\x94\x1c1@#>\xac\x1f\x02\x99,@\x13e.n\x86\xd6.@\xb1\x07L=<\xfa-@;\xc6\xb2\xb5\xbb\xde1@+\xd0\x0f\xba\x8d\x1e0@\xef>X\xcf[Z,@\x88\xaa)\x92\x1a6(@BhI\x90\xaf\x011@\x90\x9a\xd9q\x87`.@A\xa1*\xa0\x1e\x9c,@0x\x80k\xe7\xdb)@\xa65VS\x19\x940@\x00\xe7\xa5\x072K1@\xcc\xeb\x85V\x84_0@\xff\xb9\x19\xd1\xed0(@\x18CJ\xc0\xa3\xa4,@\xf5\xee\xd9\x94\xb9a-@\xa5\xba\x12\xd1\xbe\x13)@\xeev\xe2\x02\xdf\xda0@\xbc\x00\x8f]\x9b[.@\x07\xf2\x86\n\xe4\xbf,@<\xb1\x80\xa2\xcf \'@\x06&\xf0\xff\x0c\x0b/@j\xac\xd1\xcfo\x951@\xc5\xe0J\xf7\xf2\xae,@\xfc\x06[\x87\x8060@\xb1V\xe7;\xdf\x19.@\xfba\xb0G-\x9c.@\r\xb86\xa3\x7f\xdc/@ps\x10\x93C\xa5/@$\xfa\x14\x05\xa5\xe3.@\x82\xd9\xcf2E\x9a\'@r\x80g\xaa\x8by,@Z\xb6>H\xac/+@\xe4l\x9f\x95\x02\x04)@9\xc7\x8dV\xf2\xd1.@\xbf\xae\xbe\xc8V2\'@+\xfb27\xf8O(@\xb7\x88u\x1bFB-@\x80n\x82H\xe0\x011@\x86\x9d\xb8\xffQ\xe40@k\xab>\xbcR\\,@:\x828\xcf\xa4\x9c,@#\xd1U\x90\xbew(@\xe1\x16I\x11r:*@\xc2s\xa5\t<\xf1%@\x86\x1d\xcbL\x85\x821@\xd9T\x8f\xec\xcc\x9d0@la#\x82\xea]&@\xa8\xc4\x10\x8b\xbf\x98(@6q\xaeS\x90\xa5+@(3\xb0\xbf\x85\xf9(@3\xe9\xdb\xf5\xf1\xa90@ \xc8_\x12\xc2>/@J\x8b\x04\xa6\x81\xf8/@e\x98\xfdc\xff\xc9-@h\xc6D\x8a\xbf\x17/@GO\xc4\xf4\xf2\x1a.@\xe5\x9a\xc3\xbb\xb870@\xe9\xb4\x05\xa2\x9e\xfb0@\xc1\xb4?|\x18\xe20@\x85\xec!TT|0@\xbc\x8a\x93\xc9\xfc\xfd(@\x08~\x1cvV\xfe,@(\xefJ<\xe7\xf2%@.,\xc4\xbd\xb6K\'@\xb4\xe7J\x86\x8d\xe80@\x9f^\xec\x06\xd8\xec(@\x07\xado\xe8\x87\xdf,@\x80\xef\xe8\x88\xf5w1@I\xa7\xa3d\xe7\t/@\xea\x90\xa0\x96*\x00/@\xad\x11\xd2"\xee\xb20@\x9ct\xf9\x9d&#)@\xc0Q\xe8\x8e\xf3\x110@O~E\xf3\xedi,@\x8c\xe6\xb3v5\xdd1@hF\x91(\xe8\n-@\xa5\x96!\x10\x0f&(@\x92/\xa8\x1b\xb8\xff.@\xf2\xd9V\xfd?\xce1@z-\xb9\xaeLa*@Ig\xf6\x9a\xaa\xf60@\n\x1b\xa6s\x9d\xbb2@\xf3\xbd\xed\xdb\xfdO)@\x82\xc5\xcay\x07\xef,@\x17\xbe\xa8\xf8\xb3\xb3%@\xc2w \x8f\xfd\xe40@\x1c\xa0)Sc\xf5,@\xcd@\x86\x15\xddr0@d\x07\x92\xf3D\xc7+@\xc8\xaf\xa1\x05<\xea%@\x99g\xcc@!\xee/@w\n\xd2\xd7\xd1\xbc/@F\xf1&\x12\x96%0@\xadd\x1c\xda/\xfe-@\x872\x90\x1b\x04\x8a+@\xc6\x97\xc5a4C0@3\xc4\x96\xc0\x10\x1f%@\x1c1\x1dG\xbaX.@\xdd\xa8\xbf\x07\xf3\x100@L\x10\x1bi\xfc\xac&@&\xc4\xb5\xc6DL(@r\x87j\xb1N*2@t\x9c\x94\xfd\xc4$,@`\xaa\xb3p\x00S(@:&H\x1er\xf8-@\x1c\xf4\x9a\xc9\xd2\x1e0@\xdc\x8c\x12\x88\x13\x1a2@*W\x023\x86\x9b1@\xdb\xe1)k\x9e\xe2%@\xf2+\xc3o!S2@\xa1\xd89\x9c=\xdd-@\x9bY\xedw\xccQ\'@g\tn\xbev0%@\x98T\xc7\xef\xc0R&@\x83\x04QO\xf9\xb1(@/\x87\xe1\x82V\xd5%@My\xdc\xdd\x18\x16\'@\xb7\x9a\x8e\xee\x9a\xb60@\xad\x7fq\x0c\xcd\x9b,@\xb2\x07\xf0\xb2=h-@Z5z\xc8|\xce(@\xf2UZ\xa6 .-@\rS\xae\x8f\n\x99\'@\x14t\xeb\x16\xdd!,@\xfe\x9c\xa3\x05\xd5\xc3/@\xdd\xb7\x0cR\xd6%,@\xfb\xd8B\xe2\xdd@/@\x8b\x84+\x96\xbe_0@\x1c\xe4\xb0\x10\x0c\xd0-@\x1aR\x86~4\xe30@\x82\xe6\x89]#\xe3.@\xf9\x85\xbd\x15\x82\xa3\'@\x9c]\xdd\xf2\xe550@\x026/\x81nN.@\xd8\xb8\x85,\'\r&@N\xed\xee[\xac\x9e%@\x17*\x13\xa9\xad&(@\xbf\xf3SpQ\xd3\'@\xe4\xa4=+3c(@\n\xa0C$\x86\x130@\xc6\x89C<\xd1\xd31@\xef\xe9\\\xe69\xf6%@\xab\xb2\xd4P\x9e\x88(@/ \x14\xce\x10\xde)@\xf2\x17\xc9\xfb\xad\'0@\x01\x92\x91\xd9\xaa\xd3/@ \xf2\x88\xecB\'&@\x8f1\xab\x18}\x97%@\x9cP\x8a\xfa\x99\x91-@K\x0eg/N\x110@\x8d\xfd\xc4F\x8a\xa9(@\x01\xa9\x8e\x86$\xa01@\xedW\x11\xb8q\r1@\xee\xa6v\xb4\xb6\xe0&@\xef\xad%X\xae)1@y\xf4\xcf\xd0\xd1\xa3/@\xaa\xda\xaeE\x04\x82-@\x13\xe3C\xff\xa6\x96+@\xf3yu\r\xa8\x1c.@\x10\x02\xeb\xb9\x99\x0f0@\xd0\xd9\x00\x1f\xc9\xd9.@\x05!!\x9b\x8d\x150@\x1dW\xd1\x9a\x16G.@\x8c%a\xf8\xb3\',@\xf4\xb3\xf2\xbd\ni0@\x85=\x13\xe5/W,@\xdbt\x93\xfa\xd2\xfb/@,#\x956\x8f\xf2+@\']l\xe7\x8c-,@3\x0c\xeeS8\xdf+@\xc0\xbb\xdb\x18\x9a")@r[\xcb\xb51\x060@\xc62\x91\xc5\x96r-@\x0et!:& .@\x80\x02H\x9fM\xab/@\x14\xb9\x86u\xb2\x82/@\x8a|\xdc\xf3s<-@5\x0f\x1a\x0b\xe1\x04,@\'\x91\xda\x98\x92\xa4%@\x03\'\xb4\xd5Q\x13-@\xe9\xee\xd9y0q%@\x93\x06-\xabp\x88,@*\xbd\xcc\xbbV\'\'@\xdaB1\xd9\xd0g0@[J\xf2\xb1f+/@\xd6S\x1a\x1aVb)@\xf2\x99\xc8U\x9c\xe3.@#\xafo\xf9\xbc\xdf/@\x1f\x8a\xc0\xed6](@\xdb\x8c5s\xd2\xd1*@\r\xd4\xa4\xfa!\xc3,@\xb7\xa2^@\xa2\xaa1@\\\xfc*\xff\xe4\xf6\'@#\x80\xb2W\x9b\xe9&@\x9a0v\xf0\xb6\x1e,@s:\x02\xb9S\x92(@@5E7.\xfd0@a\x8d\xdfv\x90w,@\x82\xd0+\x06\xda$,@\xaa\x07\xffU\xe6=.@\x11\xba\xaf\xaf\xfaw0@J.8,/\x1e/@^N\xa5\x8eX\x7f(@os:\x19\xe951@\xa8\x8e\x82\xb1\x8dx0@\xddEe7\xbc\xed.@\xfd\xb1\x8c\x0f\x1e\xf9.@~\xf1\xb7\x9b3\x13,@A\x042r\xa1\x812@\xbe\xd6\xe5}\xaa\x050@4Z\x8bh\xab\xeb-@\xdf\xc9~1\xc7P-@y|\xc1B\x97n,@j\xa8\\<\x80\xbc1@4j\x92\xb6\x89\x941@+_+\xb4\x00\xe2&@\xaanxx\xb4\x0e0@Q\xfa\x8b\x90M\xff-@\x91I\x9fd\xeb\xb2/@@\x9a\x02m\xa7)(@=\xacW\x9f\xefy-@@\x1e\x94\x8d9\x00&@\x90\xd6\x96\xc2\x01\xa6+@N7\x8e\xa6=\xfb/@\xdb\xd6\xabN\xbf\xcf1@k\x83$Y\x9a\x84+@\xde._\x9c\xc7\xea*@\x1b\xa1\xcc2\x92\xd50@\xfbL\xb9\x08\xa7\xbc1@\xe3S\\\x0b\xba\xd5(@\xb9\xfc!8\xc3u0@\xf0`<c\xc6<2@p\x8f\xa6\xba\xbc\xc8,@\xdbv\xf2\xc0\xaa90@\x01\x08M\xbc\xf9\'.@Z+\xd2\xa9\xb7\xf8,@y\xd1K/\xc0k%@B@b\xf90u)@\xc1\xc3\x11pG\xd7)@L8(\x9b\xb97&@Q2p\xaaj*0@\xcd\xaa\xb9 \xb6G,@\xf4\xd8.me\xac/@\xed\xf7\xe7cd\x14)@W5\x81\xe7-\x16)@\xb0\xabv\xd6\xf4.-@\x01\xa1\xda\xba\xfc\xd7&@D\xdc\xf1-\xe1\n,@P\xa5\x81S)\xb31@n\xf6*]\xb9K-@\x10\x07d\xbd\xa1\x1f,@\xf0\x8f\x9b\x1c\xf6y/@(\x07*a\x04\x17.@.@i: >.@Ai\x1d\xeei<*@\x18jm.\xbf).@3\xcc\xd2\xdb\x8b*/@\x85\xe0B\xc5\x02\x851@~\xe5\xfc\x94\x18=0@\xb0n\xa4q\xa2\xac(@,\xad`\x86?\x12,@\xba\xab\xf2\xe9v\x04,@(\xc5I)7a&@O\x03\xe0\xd9\xe0\x1d\'@L\xd8\x01\xcd\xa6\xea/@s\x83\xf0\x03\x1e\x881@\xe0\xb1\x93\\\xaf\x11/@A\xe1\xd7\xdf\xde\x0c0@\xa9\xa3\x8f\xba\x89[/@\x0f?_\xb3\x12\x9e\'@m\x8e.z4\xc61@(\xc5R\xda\x18\xb61@\xd26\xf6\xe5\x98,&@\x93\x18\x11\xd2\x954,@\x9f\xe0A\x0b\x1d4.@\xc2\x7f\xe4\xba\x18\xd7/@\xf4\x1aR\xde\xb0:0@h\xb0\x04Wd\x9b,@p\x10h\xba-O.@\xbd\xdc\xdc*\x85a2@\xd7\x18F\x85W`*@(q\xfd\x13\x83b.@\xb7\xa7t\xf4\xde\x860@V\xe5\x89u\xb6\x99.@QF\xc8i\xbc\x88(@\xaav\xfd\x02Xp1@\xd6\x12\x17\xabm\xed\'@Hw\x1a]\x1a\xd7+@\x804\xc8"_\xf8*@g+\x18\x1a))0@\x9ef\xde\x12w\x08&@\x12\xb6\xdd\xd8\xe0\x1e,@n=\xa8\x88\xc2\x92\'@\x8c\xefgj\\\xab.@\xb7J\xd3\xe1\xd0(&@\x004T\xe7\x12t/@\x9dE\x96\xc3\xee+2@\x101\x07\x11\x14,1@Ja\xc2}\x9f3)@\xf2\x05=)\xefI-@Yg\x8b\x94n]&@o\x05\x84?AP0@\xfe\x04Zs\xb8>0@\xb2\xe1\x8b\xfb\x9b1,@\xf4!3;\xf2\xef\'@\x1b"\x92d!\x1f1@\xa1-\xe1\xdcv=1@\xca\x92\x8cr\x89\x05,@\xa7\xd9\xf6\x0e\xac\x08/@?\xa7\xfdU\x04\x951@\x17\x82\xee\x12$7/@\xc0\x19\x05\xf5HO-@b\xad\xa2\x80\x9b4,@v\x1b:M\x0e\x8b0@fD$\xd6H\xe5(@}\xe7\'\xc8\x8e\')@3]`e"5/@\xb2A\xa1W\x03\x14/@\xad\x90\xb2\xa6^3/@\x08\xe6\xf3\xdf.\xde)@\x06\xd2\x84\x19B\xb4/@f\xa2\x1a:\xfe\x8f\'@\xd0\xd2\x03\x03B4-@*E~\x05kQ)@;\xc9]\x93\x81[(@\x12\x8c\x80@\x1f\xcd-@&\x82\xd6\xde\x91B-@\xa1\xbe\xd6\x8e\x8c:/@\xb1i\x19\xdat\xa40@\xf2r{\xd5\x13\xf2/@\x9d\x03\x17\xec\x81[.@\xd9P\x85\xeb}\xf91@cl]\xe6Fr(@\x11\xd6\x7fX\xc3t)@\x10\xfa\xe9\x80r\x93(@\xc4\xf3\xbe\xfev\x1e0@)9\xdd\xd2\x06\x040@?\xca\xf0\x80\xc7\x1a(@\xb0\xd0\x83|\xea90@\xe1\x00\xef`\x1f$,@\xab\x07\xa4C\xa0\r0@\x87\x19!:\xc1\x05.@D^\xad\xc9\xae\x8b1@_ \xb4w\xee-,@\x9a\x90\xcco\x00],@\x19\xfa\x96\x91\xc4g0@p\x82\xa7\xdf[\x93,@\x92\x8e\x05\x05\xb6|(@\x9b\xeb\x15\xe4\xc5\xaa-@p\xd1S\x1c\xd7;1@/hM1c60@9\\Y\x95\xbe\xb0.@\xba\x17\xe0i\xa8w*@\x88\xa4IM\xeeT,@s\x19\xad!|I&@]\xce\x1ew\xeb\xe7%@/\x19\xfaF\xcc\xf0\'@y\xbf\xbbb\xcdT&@A\xa3\xdd%L\xeb*@\xd9\x03b\xf6g\x011@W )b\xad\xca2@\x14\xd5\xefe\xce\xb72@\x8c\x83\xe70A\xc9,@\x88c\x89\xddO\xda*@C\xa8<i\xdb\xdd/@:\x95x\xf1\xd5X1@\xacDe7i\xaf1@\x80\x8e\xdf\xbe\xfa\xc7/@P\xa67\xf6\xf5\xdc*@\\\xe7\xc9\xe8\x16\xd61@F6\xfa4\xe0>%@W\x1d!yE\x95%@<\n`\xfe\x9ao/@{\xcdW\xba\xdb4/@oD\xbc\xf6>\xa0.@\xfd\n\x9d\xedu^/@\xa0\'\xb0}[\xa9,@b\x1d\xe1\xcc\xcf0)@\x99\xc2\xd8Q\x7f\x86\'@\xac\xe0e!\xe2Y-@\xc6\x89\xaf\xe8\xd9\xfe0@gw\x89\xebA\xb9-@\xe2\xd9\xf1\xca\xc0\xc4/@_\xa5IL\xa4@1@\x005\xc6\x13\xab\xd1+@Y\x89V\n\x12\x131@\x8f\xad\xde\x81\x98m2@8\x83\x9f\x05\xb94&@\xad\x0f\x81VE-.@Nu\xeb$\x98\x12&@\xec\xfd\xfaap],@\xf3>4\xa5\xba\xfa+@\x14n\x95\x1f\x8d\x92,@S\x14\xed|\x85\xd8.@\x9e2\xe6\xea\x81P1@>\x9f\xc1\xf7\xba\xc9%@\xaaJ\x80\xef#\xc6\'@\xcc\x1d\x10#E\xb4.@\xf0E\xc6\xban\xab0@\x1c\xd2\xeeU\xe1\xe5+@{[\xe1\x8b\xfa\xd31@(c\'G,$0@\xf8\xf4\xb9\x15\xab*)@\xb9&J\xe41I-@\xdf)\xd9\xb9`\xc11@\x80iw^\x88\x94(@\xdc\x1ad\x0f\x1a\xd41@\xf8\x83,\x97\xbf\x0e(@z\xaf$\xcdiQ/@YVp2\xa58)@\x16\x07\xa5\xfd8\xe3%@\xc6\xca$\xce\'d(@\xd6MD9\xa0\x1d(@6\xc8NzV5,@W\xe0\x13\x94\x07\xd2&@\xf4\x0f9\xbb\x12\t\'@\xd6y\xf5\xe0!\x8c0@k\x9b\xf4Kx\x92)@P\x0fSJ\xa0\xa30@x\xa1\x87\x9a\xee\xc8/@hbic\xbao-@^\xce\x0e\nF\xfb/@\xaf\xf6C6s:*@\xf1\x11\x89\x198\xff&@?\xf1\xdc\x1b\xe3\xf4+@\xb0z\xba[s\xaa+@(\xa5\n2\xc7\x8b,@\x02\x00\xe8Ua\x99)@\x80\xb6,Q\x87|\'@p~\xda\x8f\x18\xf6+@\x8d\xe6\xf0X\xe2\x8c1@\xeb\xb4\x94\x9c9\xe9,@\xd8Z`\xd3\xd9\xff1@\x07Y\xd6\xea\xa0\x101@\xe5P@\xed\xf6\x0c.@\xfd"x\xd6t\xb9,@\xc0^ux\xd4O/@F\xb3\xc6\x9f\x9e\xaf,@18\xc3>\xedR&@\x03BQ\xcd\xe8l0@t\x7f\xbb^0\xe3.@\xf5\x19/\xe3\x8cZ(@2fX\xe1\xaa>/@sH%B!Q&@"\xea\x92\xd49\x9f0@\xb1\xc1\x0bu\xe7\xc8-@\xa9*\xb9\x9a\xcd\x8c1@(\xe9!\xb2\xf0e.@\xe9\x8ey,\x1d\xa7/@\x1fN\xc0M\xe6q0@\xe4\x98\xa0\xfc\x16{2@\\\x19\x82\xdf\xcbD)@\xac\xdf\x1b\xa6\xe8T(@h\t\xbb\x16t\x11\'@\x94\xf0\xe1\xce\x8d\xa1&@5A\x9e/\xfb\xae1@\x88\xe9-\xf8\x9f!/@U\xa1\xe5\xe8\x13\xcb/@\x96\x13\r\x80\xc1,0@\xcb\x98\x84U\x94\xeb0@1NUg\xa9\xab2@=5\xfaM\xb4C+@\xad\x9a\x9b\x11\xb3\xb1\'@\x10\x87k!\xbd-/@}X\x9e\xf7M+-@.\xe89\xec&\xf1*@\xd6\x82\xd1\xbfv\x1a,@\x996\xe2\x1b\x84\x150@\x16\xc6\xc8\xe7\xb2\xaa/@\xc9\x87S\x82W )@\x87\xc5\xd2@\xf5\xac.@hI\xf1\xf5=\x11)@|\xcfJ\xe5l\x1b+@9\xf7\x15\x05\xbb\xdf*@\xe8T\x86 a<*@\x9c1p\xf8a\xdb0@\x82\xea\xb9t\xdd\x15/@\xf7\xd2\x0f`\x9bw0@\xbdP\x15\xaa\x9a\x0b0@\x9f\x1b\x0e/\xf2\xa0%@R\x1al\x04\xee5&@\x0f0\xf8\xde\tX(@\xe5\xa2K3\xfdz0@\xe9)u\xbdj\xc5%@\xb9\xcb\xd3}\xf2\n-@/\x96\xa1\x01 \xf4\'@Kl\x91%1\xcc\'@\'\xdb\x0fq\x07T1@"\x07\x8d\xc2\xa5\xfe%@\x08TEt\xe2\x02(@IJ\x9a\xcdKq/@F\xac\xf7c\xf7\x87&@\xb3+\xee\xe6f\x93/@\x07t\x8c\xaeW\'&@P~\x8e\xf7SA*@\x15\xe2W\x02}\x8d,@\x1e\x8c\xf0\x93W\x032@\xf0\x14\x84V\xa6\xdd/@\xd1\x96\xafG\x897/@\xc6:\xf3\x18\xbb\x08/@\x0f_ \x89\x8d\xf9\'@\xa5z\x8ck\xdez,@\xec]C\xdb\xff7,@\xa4Z\x05\xf2\xd0\x89-@\x86\x86\x82\xf6\xba1.@@\x04}\tS\x110@J\xcb5\xa8\xa6m0@V\x99\xfd`\x9c4.@\xc7o\x7f\x1c \xa9,@J\xbbM\xfd\xd2#/@\xe5J\xe8\xd8\xdf\xe1.@\xc0\xbf\x9f\x87\x82\x142@\xef,;\xbc>\x971@Qk\xb0\xe2\xee>0@\x81\xfelw-\xa3(@\xeavj\x8a\x00\xd1&@Rf\x9f\xa5\xf5\xf80@\x80\x11\x86~\xb3\xa7/@MW\x18\xfa\xcd20@\x86\xd4\x80\xb4\xeb\x8c\'@\x02\xde\xf7^)=&@\xe3S=E5.&@6\x11\xc7j\x806)@i\x14\xe0!\x96")@0\x06*@\x88\xc7%@3\xd4\xb2\x05\xe0=0@/\xb4T8`),@\xe2\x83\xf3\x98\x88\x98*@\xb2\xcf\x16K\xb4\xb4,@\x8fpn\xd3\xc7\xde,@X\xd8\x01\xac\xcbZ.@v#\xbf\xb8\xd9E(@\xa7\x80\xf1\xa9\xcd\xbe.@w0\xdeq\x13\x88&@Ky\xa6?\x9e\xb3&@\xdb\x8f\'\x9b\xca\x08-@\x96\xfbqj[\x82/@\x0c%\xdd\x8f\x88C1@\xbdl\xa7\x18\x84j1@-\xc2\xf9\xf8\xde\xb4+@\xcf\xb0\x8c\x8d\xb7\xf4\'@\x83{\xca\xd9\xac\xf0(@\xf6\x1d\x99\xf1\xe1\x87+@\xc3\xd6PU\xcdL-@\x91\x83\xbc\x99\x9a\xcd,@O\xe9I\xfezv,@\xe1\xbd\x8a^N\xd3\'@\x05,\x17\x81(\x8f)@x\xebjc~~&@Z\x8c#\xb1-\xb8-@\x9ae\xd4\x18w\x8a\'@\xf6@\xf4\'\x1c\x0e/@\xf8/o\x8b\xa7\xdb.@U\x9f\x94G\xdec1@?\xd1\x8f\xcc\x11\xe9+@\x94\xaaG\xd4\xad$.@\xd4\xa8\xa3\xee\xcb(,@\xbb)\xaf\x0b\x964.@\xc3\x9f\x05I\xda\xbb(@\xd1\\-~\x0f\x13\'@\x8bFs\xef\xa1\xcc&@3\xc7D\xdb\xd5\xc30@\x19\x97e.oo(@mvg)\xe9h-@t\xe0y\x0bK?0@in\xccz\x9e\x1c)@?K\xa4\x89\xa2\x18)@\xacWg\xb1\xba\x161@\x9bi\xbf\x1d\x90\x96)@\x0bB\xe7\xebjW*@\x12\xad\xf3E\x19\xe81@MU\xe5\xbc2\xfe(@-\xed\xb3\xe7\rB.@uc\xf4\xe3T3.@\xf6\x8b`*\x83D/@\x85\xda\xc7\x1dt\xd4\'@/\x11\x91\x95\xe3\x82&@\xc3{\xe15N\x011@\\\x96\xea\xdc\tv&@r\xdf\xffj\x1f\x011@\x0b\x8c\xe8x\x03l0@{\x1c\x93\x04v\\1@J)H\xc9\\#/@\x12\xb7r\xdc\x88$0@\xc3\xb2\x03\xde\xae"0@\xcbF\x99\xd5\x1a\xb0,@=\xb5\xb0\xaa\x04\xff&@<\xa5S\xdb\x02?0@{\xa3\xbf\x17~\xd7\'@\x11\xa8_\xde\xcd\xa8&@\xd5\x1c\x97\xcd\x98U-@\xa8lV\x9fb/)@\x95\xa8\xa5\xe7\xdf\xc1*@pK/s\x07\xf0\'@"n*2a\xeb,@\xdc\x85\x17\xe0J\x94,@\xe2$)\xd2U\xcb*@#\x9d1\xedl\xe8,@\xbbb-\xee\x0e92@\xf7\x8f\xdbd\xce\xb60@\xab\x88N\xac\x15\'%@\xd1\x92\x82J\x96\x152@\xb6\x07U\xfd\xfe\xad.@\xda=\xb7\xff\xc5\xb10@\xcd\n{\x15\x18C/@[\x8aj~$\x001@2\x0c\xda[)\x14.@}@)\xf8\xd3u,@\xa2tK\x9fy\n)@\x99k\xbak\xd2T(@\xe6_L\xb7\x8f\x07\'@\x8en~>G\xd3-@\x96\xc6\xbfIn\x9e/@F)\xf503=)@~ZQ\x0b\r\xe0&@\xc2\xf1\xea\xc9[/%@n\x86\x11\x87\x9cC1@\xb1B\n\xca\xa8\xdc&@\x03\x85\xfbD0f*@\xc5\xb4t\xd2\xc7\xd2&@\x19\x14\xcf O\xab0@\xa7\xf4\x8a\x9bS\x17/@YBK\x86\xbf\x8f&@A\xdai0\xff\xa90@^\xa4\xba,\x11\x86)@\xb5\xb6\xb4\xbf\xec\xde-@\xea\x87\xa3y\xed\x140@?\xd5Q\xff*E0@s\x18\x8b\x08\x93\x9a1@*\xeb\x1f\x87\xb781@T\xe2\xce\x074\xb7.@o\xdaJ\xf3\xf0L0@H\xfe\xd9C\x9ez0@vF\xe4\x1f[\xa9\'@Z5\xaf\xe4\xe7W0@ \xfa\x04~\r\x880@*(\xc2e\xa0\x8b&@3\x85\xaa93\x80\'@\xb0\xad#\x00\xee@-@>-\xb7\xb6q\xad/@\x8dz\xdc*kJ)@\x17x\xd2\x9a\xb8))@\x97\xb1\xedT~\xee\'@,:\xff5\x82h\'@+\xea\xe2C\xf2\xfa*@@\xe6\x9c\xf0Q\xf31@\xe2\x8f\x82\x1d#\xbb&@\xd4J\xce\x9f\xe1\xf81@\x99$!\xf9\xb1K,@2}N\xc2\xa7\xa0/@\x1bl\xb96<\x051@\xf1\xa9\xe5W\x12\xce0@Zh\xc5Y\x86x&@a\r!\xae\x18\xd60@-o[\x87\xca\xab0@\xcar\x10\x03,\x9f&@\xaa\x0cj\xe5\xe2x,@ \xe3y\xa4\x02U0@\x8a@\x10\xe9\xf7d1@\x0b:\xa3i\xeei(@x\xb6:=JQ(@\xaf/\xfc\xd6(\xd9&@\xa3ey\xd8\r\x180@,8.\x00\xc7\xfc&@\xc6\x7f\x0b\x07\xec\xde*@\x83\'\xda^F|.@\\\xc8d\xdaN"0@T\xcd\n\n2\xab0@\xc9\x05Y\x18\x94\xf5&@\xa7\x95\x85\xa6\x91\x821@=C\x7f\xea\xc4t,@_Sj\xed\x0f\xb20@q\x0b\xbe\xf4Y\xa2\'@\xd2\xbd\xce\xfd9T*@\xdd\x1e\xcbB\x08\xe01@\x86I\xd5\xc2\xa3\x890@<\xeb]\xe5\x93\xeb*@\xe6\xf7F\x8c\xde\xfe0@\xe0\xb2\xaa#\xabm1@\xdd\x0c\xe6\xd3\xb1W&@QBDB\x15\x07-@\xad\x9c\xbaG\x0e\x99/@N\xa7v\xf7\xfdS1@\x95\xa1\x12\n\xcbx/@\xe3*\xee\xde\xfb*2@\x92\x9f\xf9\xb0K\x981@\x935\x99\t \x821@9\xc1\xda\x03 \xc5\'@\x7f:\x07\xa0\xc9\x99.@\xe0\xefM\x88\x93\xad,@\x965\xb3\x84\xf7\xe2.@\xbd\xcf,\xc9 \xcc%@\xeb\xfa\x1b\xc6u.)@b]1\xadJ\xdc\'@\xda\r\xe9riS,@s\xb2\xfbzi\x7f0@\xb2\x95\xfc\xf4\xe2\t*@`+\x13\xa5\xd3v-@\xe8|\x9c\xf1\x07\x840@+\xf4E\xdf\xc5\x890@\x95\xa2\x8d\x0bt\t2@\x1aF\xeb\x80\x1c\x08/@\x88Xt\x84S\x1c(@D\x08\x8f7\xbf\xb0(@\xec`\xe4\xe3\x1d\xba\'@g\xaf\x1e?q+,@\xe2\x08P\x98\xf2A1@\xd3y\xbf\xf1\x9f\xe1(@\xd75\x9cB\xe7N(@\xbe\x0b\x10g\x87b)@4\xfc\x18L\x1f\xb1/@\x10\xdb\xfb#C\xe02@\xa0:E\xfc\xa9\xfc+@c\xfaV\x912"0@\x8d\xe0\xabT\xe9\x98/@\xc9\x8e\x1f\xa0\xc3\x830@\xac5\xb0\xe5\x85N)@P~\x86\xe5\xddA-@\xff\x1e\x1c\x9ab\xf01@\xf8\x8a\xf0U}M1@\xc8\x16\xf0\xdb\xcc1-@\xc9\xa4\x926o$0@\x99B\t\x04\xad\xab0@\x01\x16\xbfbZy0@)7\x0b\x9f}P-@V\xeb\x1c\x96j\xca2@\xdc\x06\xcd\xf2\xfb\xef%@\x81AC\x83p&+@\xcc\'\x1e\xf5\x9c\xa6\'@O\xd2\xf2*%:0@\xd8\x16\x0c\xf3\x8b\xb3.@\x16\xb1\xb7hq\xe9-@\xc3Dde\x1d\xfe)@\x9d\x95Zt\xda\x941@\x8f\x936\xf6dn+@\xa4\x10\x0c\xd1\x87\x0c(@\xdbHE1\xda\xd0\'@l6\x98\xec\xe7k\'@\xf4\x82\x01\xfc0\xf0&@{P\xc3\x8ckn+@\x14o\x18q\x0b\xa0-@\xc9\xe3\x8c[=^+@\x8b\x97\x106\xa2n2@\x1d\xe4yIb\xec+@]\x8a7\xf6\xed\xfd-@0\xd7\xb9d\xd2(1@\x9b\xa9\xc6#\x00\x95\'@{\x9c\xca\xe5kP1@\xe2\x84b%\xf4\xef\'@T3\xdc\x9f~\x17%@\x92\x12fy6\x890@\xb0\xe2\x82\'\xe0P.@\xc3\x92q\x95$\'(@l\xa6\x8e_B\x15)@\x822\x1a\xa2I\x8a0@\xa6\xc3\xb40\x03h0@<\xf4\x03\x82\x17\x90\'@\xf9F\xf6\xf6 \x91(@\xc1v\x9e\xf5\x8d\xb9%@\xe3\x8a\x92\xbd\xdd\xc5,@\x9f\x9e\x01\xa4\x89\xda+@!\x85\xb7\x10(\xad0@;\x97\ts\xc4\xa9\'@`"\x03\x02\xcb\xdb0@\xfe\xf9\x9f6\xe7%\'@sJ\xaaU1\x88/@\xde\xd6\x124\x89T1@\x0e\x1eF\x00\x89+)@\xe9\xb4g\xafh\xbf\'@\xd1\xa1N\x90P\x910@\xd8\x11\x8dT_\x9d-@g&r8Q\xef)@#\x95\xb2v\xae\xe3+@\xf9\xc0\xf5\xf8\xcf\xec/@\xe2\xa1\x82%Y\x92*@\x15\xa2jvc\xda+@\x93\x07\xf9]r\xa4&@\xef3\xba8\xfeQ.@\xe6\x8b^n\xc5.(@,\x96\x18\x8d\xb4V)@%ip\x85\xc0\x0c)@b\x05\x1f\xef\x88\x900@\x91\x88~\xa7!\x86+@!\xfb6u\x05c*@\xd7\xf1\xbcB\x13\x89/@\xcb\x104G\x81\xdd0@\x81\xef\xe1e|4)@\xb0g\xdbt5Z0@\xc9\xbdC\xb1w)-@\xfb\x04\xfc\x93\xe0f\'@n\'\xea\tz\x05.@l:\xc4F3\x7f)@\xb9j\x0bV\xb0\x18)@\xfb\x80UMO\x940@3\xcd\nf\t\xef%@M\xe7{\xd3\xb7\xdf\'@&d\x85\xd4\x16\xf2)@\xd6$\xa76X\x8e1@$;\x1b\x00\xffH)@\xf0}\xf9\x05\x03e+@C\xd2\x9c\x160:(@\xfa\xb8\x92\xfc\xef\x83*@K\x91\xd4\x80\xdf?&@\x8b\xb6F\xbf\x16\xb0&@j\x06M\xc9\xb4f)@-\xd7Y\xb1\x10\xe9+@\x17l\xe2[\x17\xc5\'@?\x85\xb1(\xf0\xea%@\x1a5\xba0\x02\xc1/@\x12\xfc\x12\xaa\xcb\xdf%@\xb8\xabT\x82\xb8g0@\n*\xec\xa2+\xf7(@3\xd1\xa9\x19\xa3\xf3-@\xbegc\xafV\x820@C>r\xb1+\x89/@:\xe0\xc4\xa7J\\+@e\x95\x0f\x83\x82(/@p\x81\xb4v\x92\n(@\xeeH\xa9\xc5L9%@\x98^^)q=%@\x88Y\xf1\x98\xdb\x16)@\xd7D\xcb^\xe1\x96,@\xd9\xa8\xd4\x1b?\x01(@\xc4,\xddM7\xbf,@/\xe2\xcd\xb3\xec6(@\x83\xfc<\\7Z/@\xb8\x89D\xb8\x9d\x8e&@\xdaY?\xac\x98m*@\xa8l\xa3s\xc1s0@u k\x11S\xb3*@B\xa8aP\xf3P/@N\xb58w\xe1\x972@n\x13\xd4 \xf33,@\xab\x9ab\xfd\xe3\x840@U\xdb\xb6\xe3\xad\xa0\'@\xea\xe0+B2\x860@\xdaf\xd1\xa2Vz&@h\xa5[0N\xa7%@\x19x<y(\xc6%@\x97jI@\x1d\x9b\'@\xfe\xec:\\\x86;2@\x18\xa9[\xa7\xf9\x012@\xc4|\xa7v\xd7\xb7%@7\x8fq\x85%\xe6*@\x14\xe7q\xf9\x03\xd8(@\x1c\xefAl\xe0I0@\x9f]\x13\x89f\xb61@VK\xd3v\x06\x13(@\xb8\xd6\xe1d$\x042@\xa362j%{+@#\xaaE\x80\\\xac,@\xbc\x04B\\<\xb11@($z\xffY\x04,@<\xc6,\xe3\x06M0@\xb6\xbe\xc7wj~(@\tvxh}-(@u\xde\xebP\x8a^&@BN\xd7\x8e{\x1c(@\x07\xb4\xbe|\x01w.@0k"n\x85\x18*@\xa4k\xd4\xcc\xba\x9c*@*\x07$0e\xd6/@\xf3<d\x8cvx)@\xf8\x17\x0fB\xef\xc6/@\xde\x18\xbe\xe9\xb162@\x83"\x9a\xc37I&@\xbc\rt\xf2 E,@\xf5\x12\xf7\xb2\x05\xe81@D\rh|\xa0\x08.@\xc3\x0f\xf7\xc3\x1fa*@\xdb(\xb7-\x03\xdc,@v\xd6D\t\x15\xa7/@\x9b\xf8\x04\xff`\x91.@I\xa8\xf7\xd8\xbc\xd2,@\xe6\x0b\xa2\x1cv\xdd.@\xbe\xeb:\xed\xab\x9b&@\xbf%;p.p*@nZ\xef"n\xe11@\xd8\x84\x0c\xdb\x00V/@\xe2\xceVg\xc9\xca,@Y\x1f\x08+\xe9/.@5%\xe7a\'\xc5\'@\x1b\xf1\xdb\xe5\xd0\xd1.@\x1d\x99\x07\x90#|.@l\x87\x18\x8b\x97O)@QK@R]\x15&@\xb01\xf0\xb6\xdf\x8f&@+\x1a\r}\xf0\xb9&@w\x81\xe5\'\x15\x7f+@\xf4\x97\xeb\x96\xd1*(@\x87\x95\x9e"\xb3\xac.@\xe2`tS9\xec2@\x1bZ\xe7"ts+@0\xee\xdc]\xcf\xd9/@Y\x07\xf3\xc7\xe2\xee-@>\x1e\x94\xf0\xf51)@T\xb5\t\xaf\x99\xe6(@)"\xdc\xf2\x92C&@\xef\xb9\'\x90s\xcd1@\x8ajJ\x86z\xc6/@\xc7N[\x17\xdd\xb01@;\xc0\xd0\xff\xae\xe8,@\x96\xa5z\nZr&@q\x08s\xe2\xec?0@C$\xdc\r\x9c\xbb.@\xc2O0\x01|~/@Ex\x9c\xa2\x81\xc5/@$\xa0*\xf0\xa8\x87.@\xdeX\x88\xff\x0c\x7f0@\xa8\x8d!C\xfb\xb2%@\x91\xdbNo#3&@\xa2\xa9\x1f\xe0O\xe2.@\x0c\xb5\n\x9d\xeb\x151@\x86E\xb3Zm)%@\x00a>\xc4\x18@,@\xfaB\x88\xd4\x0cv0@0*\xc8\xa9\xb0\xa3/@\x80>U\xc10\xa0/@\x02\xed\xd2d\x1a?1@\xa0\x037\x11[M(@\x19\xdc\xbav\xb5)0@4\x1c\x97!oZ&@\x9b\xb1\xca"\x87\xb9\'@\xd3\xb1\xea\xab\x90Y/@A\xca\xeaGd\xbc1@@9wZ\x8f32@5\x08\xd8\xfb\xea\x821@m\xe0\x90\xdf\x94\xf5(@\x1eQ6\xee\x80\x882@@l\xfa\xa0I\xb0,@\xcb\xa4N%\xbb\x1d*@\xa9\x15(&\x96Y(@\xc6\xed\xc5\xa8\x81\t-@\xe7[$\xde\x9f\xfa(@-\xd9U?\xdf\x06.@q\xd4V\xae)[.@_y\xaa\xa1\x13\xcf\'@\xc9y\x00\x89\x14\x850@E\xd8\x88\xa3O\xe4)@xN\xde>\x8d\x0f-@\xf5%_\x05Q62@\xca\x99\xf8L\x06k2@\x16\xc1\x06\x8a.g,@\xea\xa0\xe4\xb8\xa0M0@Y\xa7\xfd\xdf`\xcf/@S\xa4\xeb/\xad\xc4/@aE\xe4\x11\xa4\x83-@\x02wk\x00\xc3\x1a0@\xee\xcc\xbe\x87\xdc,/@U\xee\nD\x13\xff-@\xf2_\xbd\xffu\xbb.@z\xf5\x80>\xc5&&@g3\xfb,\x99u\'@\xd8\xfb\xc9\x89<\xa4-@\xc4KN\xc9xk,@\x14=U$\x8c8/@\xae\x0eL\x0f-\x12-@l!\xa9\x08\xacQ(@\x10|Y\x1aT\xd3,@\x93*_c>@,@\xcb~\x01\xc4W\xce/@\xb4\xb4\x8a\x8f\xa1\xb0,@T\xd7\xe7\xcf\xc5&1@\xb7\xa1t\xf8\xa8!-@}B\xbb>\x03\x10\'@\xc7\x0fD\xd2<a(@@\xb5\x01\xf3h\xb3*@\xf3t\x90\x7fK\x8c)@\xdb\x16\x89\xc6\x13\xc4/@7.@l\xb6\xfb/@\xee\xeb`\tN\x95/@\x0by\x05\x1a0\x030@\x85\xa2\x9008\x0f-@(^p\x94"--@\xad\x0c\x07!\xbe\xa4)@\xe5\x08\xa6\xc2\xc9\x0f)@\x16\xa2\xa1\x1f\xf1\x7f.@\x8d\xb4e\xf2\x1e\xbe1@)\xd7\x05\x83\xe0<2@\xe4\x90Ir\x881,@\xab\x8b\xc4!\x94\xa2(@\xaa{\x981\x9cH.@w\xda\x00\xfc\xe6-0@\'e<\x91\xb3\xda%@OQ\xb6\x9f\x9b\x1d\'@F%v\x0bm,\'@V\xa7P\xf3\x16\xc5\'@\n\x1b\t\x85\xb4\xf7*@-6\xde\x0c\x01:&@\xb2\x17\x16\xa6\xae\x06\'@\x80\x93\x12\x9e$~.@r58\x1ej6(@\x99>E\xf9\xb2\x1d(@\x88l\xbc\xbc\x1c\x13*@\xb7\xd0\xc5+\x02Z)@&\x1a\xea\xef\xe1\x12)@\xd7\xbaP\x8fw\x1f-@\xf62z\xee9m/@\xce\x90\xae\xeb\x98h,@\x1a?I4\x10\x19(@\xd5>\x8d\x9b93%@\xeb\xd6\x7f\\\xdf\xb0/@\x8e\xbc\xda({\x84)@$En\x97\xabN-@\xc2\x96\x00\xb9\xccx0@\xd1,<\xa1\x16\xdc0@\xb2\x90\x98\xc2\x93s\'@\xf4%[B,\xbe,@K\xe3G]\xa6\x8f/@\x86:5\x1a\xe4\x0b%@\x06\xf3H\xa9\x81`/@&\xb5\nl;\x1c,@}y\xf6\xa7D\xa61@\x1a\xb32\xb3\x9c\xcd0@?i\x1e\x1co\xb3(@\xf1\x12\x03o\xf1\xa8(@\xc7O\x9bNb$*@\xb0\xb9?\x91\xa6\x15\'@\xeb;\xfc\xbf\xeb5(@C\xd1L\x91\x8f\xa7+@\xb9H\x8c\xa5\x82\xb8)@O\xc5^\xbb \xc1&@tBN\x01\xa9R.@\xb2\x0c\xa5\x80\xd4\xc2-@\x08\xbbO3X\xb2\'@-\xa7n\xaa\'d\'@L\xea\x04#\xc8\xce0@\xc0_\xd3d\xfd((@NJ\xaby\xc6\xb01@\x8ab\xdb\x17s\xd4\'@B\xea\xfc\x9e{\xf32@\xcd\x19\x86\x08=</@\x1aYMhs\x80(@\xd3SK\xa4R\x93(@\x02\x80\x8b\x90V8/@t\xdaS\x14\xd2\xc8,@\xf37\x87\xb7\xf0\xba.@L\xcd\xbe\xe1\x92\xc9,@\xa9\xf5\xa5\xf57\x01*@dl\xde\xa6R\xd2\'@\x84=\xe3\x99[Y.@\xcd.\xfa\x9aru&@w\r\xc4d\x08\xa8\'@\x8cI\x8dh\xaaW/@\x88\x89\xd87\x16\xc6,@g:\xbb5\xb0\xee/@\x19\x86\xebf\xf4\xd10@\x87\xf1\xf0y\x1c\xd51@\xcd\xfcp\x04\xa6])@\x95b\xa3\x93\xe2>0@\xecj\xdc\x95wN(@\xaa\x0b\xed\x9f\xb7\xfc%@/\xa6\n\xdc&]/@\x845\x19\x91 \xca\'@TE\xe2` \xeb(@}\xc5\xb9}\x1f\x8b/@\x82Ck\x19\xcb\x1b%@iG\r\xf4\x88\x9b0@C&I\xde{\x1e0@\xde\xcf\xff\xab\xce\xad.@]\xce`CQ\xb91@\xb5K\xa7\xef\xec\xad/@SW\xdbx\x1d\xcc%@\xa7\xf6&\xa5\xf0`1@M\x06\xb7E$\xcc+@\xb7\xf2\xbb\x9aL\xbb+@\xb6\x15^\xac\x83\x040@\xfcg\xd2c\xd7\xc6+@S\x80\x88%Q\xea,@W\x1f\xa1p\xa5\x90*@\xad\xb6\xa4<\xc1Y1@e\x17s\xef\x0b\x9e/@\xce\xe6\xeb\x18\xc6\x1e0@\x14\xfa\xd0\x12:\xaf/@\xcd\xff\x18f3b1@\x90\x13\x90\xdb\xf2\xef2@\xad\x9a\xb7(\xa1\xd4.@\xec|X\xe8\xb2\xc6.@\xc23\xe5\x9c\x1c\x08/@b\x15\xea$\xa2\xea,@\xff#L`\xea\x98)@;\xcd\xdd\x82\x7f\xb8&@\x9d\xb6\x1a\xb8\'\x1c/@\x1d\x9ap^\xccq2@\x9eA|\xf2\x7f\xda1@vA\xc9\xe0\xf5\x97/@\xb4\x11\xafz\x04\xa61@Y\x90\xd9\x91\xe5`%@\xed\xe1\x1f\xedQ\x9c/@\x06tr\xf9\xaas)@\x95\x14\xbf\xc2\xbe\xe1\'@\x87\x90\xd0\xce1\xfb*@\x8b\xb9\xa7\xa1bk+@\xbe\x8c\xde\xfd\xf8*%@\x11\xc7\x15\xbc7 %@\xda\x94S\xe4\x07\x8e/@\x05\x8b\x96\x0f]\xfb\'@:ds(\xc22/@y\xc4\xa4v\xa2t/@\xfa\r\xafTO\x07-@\xb4\n\xba\x1d\xf3\x95/@\x9el\xb7\xf8\xe7\xeb1@\x8e\xb5\x8cY\x9ep0@I\x9b\x10\x16\xea\xd0&@`Qs\xf3\x83\x162@\xd3\x89x\x97\xb5\xc4,@>\x83\\Fa\xc5&@\xa1\xaa\x87\xaeBA2@( X\xa9\xb9Y1@,\xaaS\x05\xe5{*@\xef\xf5ZO4h)@\x1e\xc8\xfb\xeb\x02\xfa0@?e\x94\xe8\x93O%@\xe7\x00\xb7\x96\x89<)@\xb3\xab\x80\xba:\x94&@1\xbf\xda\rpd%@\xda\xb0\xfc\r\x91\x011@W\xfa\x1f\'\xe1f0@\xb9H\x17;\x1f\xc1,@\x04{\x07\xda\xb4\xca0@Jp\\\xb6X\x881@=\xa7qQ\x94\xdd.@G\xb1\xabI!\xba.@\x95;B\x19\xd2\xf4\'@\xd6\xa9\x80=\x07\xcd+@\xbc\x85\xaa\x1e\x05\xa8)@3\xa4vAT\xfb\'@\xa8\x18\xa0\x93\x19\x19*@\xa4y\xc6\xd6\x9a\x9d.@\xa3\x97\xba\xcb\xf9\xab&@=\x96n\x14M\x0b0@\x15\x0e\xbf]\xc5\xf4.@C\xf9\x00\x0c\xcfv1@\xf3\x84\x11\xc0\xd3\xec)@\xddJ\xf3h#\xd60@\x00Y\x0caB!(@\xfa\xef\xfb\xc0\x9a\x0f.@\x07\x81+=\xbb$1@\xc4Q\xc6Vg\xcb-@(X\x13\x9e\x90\x89*@\x94L\xe9\xc7u,(@\xfa\x90\xfa\xc4\xa4\xcb,@\x01:A\xfeg@/@\xe6(\xcd\xf8\x02\xc2\'@\xa0V\xadZ!k0@#\xc8_\xef\x08\x1a-@\xa7k\xfc\xa5\xd1J&@\xe2\xac2vTq-@\xdb]I\xcaVB1@\x825p,NS,@\xae\x18r@\xbf\x930@\x07\x17N\xbcY*,@H\xa6\xd1S\x87\xda.@\xee\x98\x16G\xc8\x0c/@\xdc\xdb\xb4\xbb\xbe\xa0.@\xb8\xd78\x8f8v.@\xcc\x9b\xb0\xd5N\xd2/@\xe3~1$\xc3P,@!\xbf\t\xdf\x96`,@\xfb\xab5\t\x1b0%@{\xfc\xb6\xf5\x15C0@qv\xb8\'\xb9\x191@\xe9\xb6@O031@\x84\x81l\xc1\xcd\x010@\x84\xeb_&)`/@\xcc\xa94[ \xad0@|\xdc\x8b\xfc\x80T-@5\xb2\xc8\xb5\xc2\x981@J\xec\'\x89\xa1\'0@\x1e\xfa\x84\xe3wn)@\xd1\xef\xaa\xec{_0@\xadux8\xc3\x130@\x03`\xce\xda\xe3\x15.@d\xeb\x17\xfc~\xf8*@\xf0\x8f\x04\xd6q\x16*@%\xd1\xc8\x96\xbe\xcd\'@\xe9\x15)\xef\xb6\xdf,@\x97/\xca\xc1\xf5\xb4&@\xac\xdb7\xc7\xc0\xa1/@\xe8\xb5j\xcaR\xeb+@\xe025\x0f\x1a\x1f.@\x9b\xed\xa3F\xeb\x901@\xad\x0f\xeb\xb8\xe0t,@y\x93\xebzM$*@u\xf0\xd3\x93\xce\x07/@\xd3%\\\xfd\x93\xa0,@\x08\xac\xf4RSn*@-\xc1\x11\xb2;w.@\xc6V\xc8g\x9b\xbd%@ #\xcb1\xb5\xa9*@Cmp#\xd7S.@\xa1\x18W \xbf\x01/@8_V\x85-^,@\xa0\x05\x19\x1aV\xd3\'@\xa3\x7fB\xd4\xcb\x88(@\x1b1g\xf4F\xbb)@\xca\xaf\x12\x13\x0f81@uk\xae\x8d\xfbV*@\xce]K3\xc8\x04(@\x91X\xfcY\xd1\x1e+@\x00$\xda\xdb\x8a\xdd\'@\xd7\x8a\x16\xaeGl1@\x10:\xe2^\xcb\xba1@\x1fM\xa2\xaf\xca\xe7\'@\xa1\x00\x8b\xf5?\x05.@8\xa9\xd2\xc8\x89m0@7\xfce\xd3.^1@M\xbb\x7f\xf4=Z(@\xbch\x97\xffY\x9c/@\xd5\xeb[{\x8an(@\xbf#\xd9_\xc8<1@>\x88P\x8f^X+@\xd4\xed\xd7\x13\x00"0@\x94\xd9\x9b\xf2\xc8E2@I\xfb)8\xe5\xed)@S\xe5\xa2\xb5\x95\xd5-@\xc5\x16\xbe5\xfa~1@&\xe2H\xdb*]-@\xd9\xa9,\xa7\xfcM(@#\xaa \x9c\xd9\xa3\'@\x9f\xf1p\xe7m\xd6\'@I#\x17\xd8B\x9b-@\xcb*\xa3:\x17\xe0.@\x16\xc8#\xf2\x1eS1@O\xe7\xd2:\xa2\xa01@B\x91{f\xab\xc3-@]\x81A\xe9{v+@h\xba\xa6\xaf\x89Z/@\xc0Da\xcdrJ*@iI\x9a\xdd+\xd2%@\xf6\xa1\xd5\xeeSB*@R}D\xd8\xf9g0@g\xce\xb25\xba:/@#\x8d\xb3\x88A\xa11@\xdd\xac$\x0f\xa2k-@\xeeB\x12\x96B@0@J\xc0,\xd6c\xd2%@\xf0\x87\xb8|j\x911@\xae\xc8D\x9d\xc4\xd01@9\x816\x01\xa9].@,\x07\x81e\xd9\x8b0@\x82\xb7\xe6dZ8/@X\xfd\xae\x91\xde&0@p\xe9B\xe7\xc04&@B\xa9/\x9a\x1d\x17,@\x149p\xa3\x8a\x0c(@N\xd6\x02\x1f\x8a\xb2,@{\'7_\xae\x9f/@`S \xda\x91\x1a-@Qt\xc5\xb8\xcc\xbf/@\x18J\x0b\x1d`\xd71@&\x05G5\xc5\xf8/@G~0%\xc1s.@/\xb7\t\xde\xfcK0@o\x80aN\xc9\x0c&@\xa9\xda0Mk\xf9.@aa\x06\xe5c\x060@\x8d0\xd3;\x95\x88/@\xe6K_\x80x\xfa0@\xa1\xe5\x8b\xa2\xd0C-@\x8aN\xa3g\xfd*0@6\xb6L\'\xe46.@\x99(\xd9\xf3\x95\t1@\x1d\x81a\n\x13\xa3,@\xc62.\xfe\x8650@G[\xfb\xe5o//@\n\x1a\xc2\x87\xe2L0@\x9d\xd0)K\x11@.@\xbf\xd9=\x0b\xbd\xc31@M\x99\x8f^N,-@\xe9\xc07\x1f\x8b\x191@\xc9b\x86\xec\xd2S/@qP)\x17w|0@vD^\x17\xd3\x1a\'@C\x89j\x02\xc8H/@\x87Gg\xe5d\x80*@\x92\x1c\x8a\x0b\xc1C&@\xf76c\xc49\x03.@\x1d` 5PI,@\xa3\xba\xe5\xa1ri(@\x9d\x98\x12\x16Z\xec1@5e\xb4\xfe\x88\x94.@<)\xea\xa5\x8a\x88)@\x00Ij\xb95=-@\x81\x85?Z\x1d\x8b1@\x96nJ\xe3\xf6\xd00@\xc2-\x0b\xa5Z\xbe1@\xde^\xe1o\x8b\x070@\xcb\x8b)^`m0@mK\x98cw\xc8+@\xd5\xaf[f\x14\xb5.@I\xeaY\xfaEk0@U(:\xaft\x0f/@\xef\xab\x92(\xb2\xc3/@\xf6\xfbE\xccAj0@\x83Bqdf\x7f0@\x04=`\xa8k~-@1\x9e\xfa\x02\xeb\xf00@l;\x10J\xc0\xda-@o\x7f3\x12\xba\x8b%@\x98\x97z\xad^&%@#\xf6\x1e\xa4\xaf\xd4\'@\xac\xe9{ C3(@:\xf5\xe5\xbf\xc2\xde)@\x02\x99\xf7\xa4H\x031@!eG\x91\xac\x8b-@\x9e\xc0\xa2\x02\x01]&@\x18\xf6\xb51U\xef/@g\x97\xbd\x84\x07,(@\xa3#M \x15\x95,@\xd7\x01\xe1L\x06\x8a0@\xadE>\xc8\x1f^-@\xabe2b\xe1\x8d(@\x16;1@\xae{,@\xb9\xc6&\n\xaa\x8e+@mx5l\xde\xdf)@U\xed\x00F<\'/@\xf841\xb1\xd6\x061@\xb4u\xeet\x87L(@"\x0f\xed\x94^*%@\xb3\xaa\xc2\x8e\xf0"%@\xbf\xe0\xa2\xbd\xcc$(@\xa1 \xa5\xda\xf4\x1f(@\xb7_\xe2\xe6\xb7\x180@>\x9c\xbc\xbb\x10\x1b+@\xaf\xf2\xe5\xc7\x91Q(@\xeb7\x9d\xf7\x01\xc11@~\xb7M\xe4c\x07*@r\xea\x9dM\xceL.@w/F\x9d\x7f71@\x9b\xf1\n\xde\x86\x0c1@V\x98\xf4\x15\xeeu\'@L\xc2\xf4K<\x85)@\xc8\xe0<y\xa1\xe4%@\x81\x13\xb3{\x8d\xe7+@\xf6\xf4\x10\x82r\x9b*@\xf2\xbd2\xec\xef\xfb.@\x01\xc6\xa4;;0(@Cs\xe3CQ$&@i>t\xb8b\xf6)@\xc8\x8c\x16\xf8?\xf4*@\x81\x9a$\xe6\xea\xdb1@#\xc0m\x97\x15c\'@\x18\x8c\x81\xfa\xd5\x1a+@{!\x89\xf4\x9fQ(@5*\x11\xfav\x9e1@"\xbeD{\xb1/(@\xc7E\xc9y\xa4\x070@/\x1a##\r8(@\xaa\xe7@\xfdD\xe1)@s\xb7\x8e\n\xb9\xc6(@\xcc\xda\x0ee\xdd6,@\xd0\xb9R2\x88e,@\xa2\xcdw\xe1\xf3\x99/@=\xef:\xf9\xc8q0@?\xea2Fdb(@\x08\x03\x8dK\x14\xbe(@\x1dp\x14\x197e/@J\x118\xa6M8(@3\xa0Dn\xf7\xfd%@\x93&\x05i]`%@\xb87%\t\xba\x06/@\xa9]jN \xe50@t\xabgv\xa1\xed,@\x19\xa6`\xf0\xb0\x86\'@\x8c\xb3\xe1\xb8\x9b^&@\xba\xdaf\x95\xd8V&@\xa4\xc3@\xbcL\xa21@\x92\xcc\xceFd91@X.M:\x1b+1@V\xb8hO#\xad)@,\xcf\x1d\xa9\xbe\xff)@\xccR\xf3\xd5\xd4s1@P9\xe2\xab\xb3{0@\xde\xd2\x9e\x8f\xdc\xcc/@\x11@\xb4\xdc\x88\x99-@\xc62\x91\xc5\x96r-@\x17":D:\x9b,@\xc7$M\xc2Nx(@\xf9a\xae*R2(@0\x02\xf4\x1dw\'(@\xdb\xfap\x17\xb1\x030@\xc3\xa1\xc9\xd4m\xeb)@\x0f\xe3e\xc8\x18\xd6(@H\xb7\xb4\xb4ky\'@OS\x91\x83\xeb\x08+@\xfao\x87pK*,@\x06\x05j\xd7\xda\xd0*@\xecV\xc5H\x9b\x190@@\xe2\x07\xf3=\x9a,@\xa2`\xe4^\x97\x85(@\x19\xc1\xc7\x03\xa9\xd4%@`\xd2|\x9d\xab[.@5\xa7x\xea\x92\x9a1@\xd9U\x9a\x9cP\x89\'@N\xca$\xcf\x1f\x031@\x00#OX\x9fL&@\xf8\xcftr8P)@<\x8e\xbf/,\x1f2@\xfc\xb6\xe1\xccQ\xef%@}/$+\xa0\x1e+@\xfdW"S\x89\x88)@\x18I\xbe*\x1e\xe41@\x0e\x03*Sq\xc70@\xd8\x96\x82.s\xc7\'@I\xe0Z\xec\xf4\xe8)@\xc4\x1e\x86\xabM\xd3&@\nPc@\x0e\x111@\x9a\xfc\x9d0\x076.@\xdf\x87\xf1Y\x93\x16)@\xce\x81.\xc2[U-@\'"-\xaa\xe84,@\x19\x99\xc6(\x8f\xd3-@\x9d51(\x99\xd6*@f\xb1\xf8\xc6\x1e\x060@LM\xf3q\xa5\xce/@}e\xa4QX\x13+@\xab\xe2W\x06\x85\x18\'@\xca\xba\xe2\xe0\xaa\xfb0@\xa2\x07\xed\xb7s\x9e,@\x91\x9dP\xb0\x1f\x0e.@t\x96=Qt\xdb)@c\xa0\x97\x8a\xd2,,@\x95\xbf~\xc5\x0f\xe01@3_\xe1X0\x98\'@\xbd(B\x84\x86k/@\xf5\xae\xf3\x96\xfa\x170@\xc6d\x0cL\x02,.@(\xa9\xc3\xb0\xab\xb00@\x97\xcf\xce\xb9\'h&@\xeb\xa4\x02~\xb0\x16,@\x1a\xa3\xd8\xa2L\xb1-@g\x08\xc7Bk\xfe(@\x93\xbde\x17\x86\xe3.@\xbc\x84\xd4\xf8\xf1q.@7[\xe9\x01\xd6\x85\'@ \xa7[\xa6\xc5\xdc.@`_{x\xbf()@\xc1Ft\xebU(,@IU\xe9\xcb\x04W.@9\xb2i\x95Wq(@\xf4?1n\x8ez0@1\xadag6\xb60@\x92\xc4\x13\x81\x0c\xde-@suSsL\xe3/@\xd9\xbf\xbb\x8f\x81C1@\x82\x9f1\x10\x00\x16(@\xeb\xb4\xed\\\x05\xfa\'@;7\x18t\xf7\x911@\xc5-\xad\x94$\xfa0@\x87r\xb1\xb8\xadM)@\x96\xfe\xef\xfa\xb4\x05+@\x11\x1b\x19d\x9e0,@\\\xa3\x0fi\xf9\xbd/@r\xc4\x94\xf6\xbd\xde*@-\xdc\xc2\t-\xc7*@\xf1\xc2\xe0_\xefX*@\xc8\xf3\xf8m\xbd\n0@\xc2&\x8c\xc4*\xa1%@I?\x88\xe5\xa2z/@\x14;>4-\xb8/@S\xe6\x00\x96\xfa#)@F\xc9\x8d\xcd\xce\x10)@\x12\x02\xa0E\x88\x001@\x01\x03y\xa7\xd6\xa3\'@O\xd0/)iS&@\xc12\xad\xa5\xe2\xe4,@-\x8a\xa4\xf4\xfd\xa2&@q\x1e\x8f9)\xc2&@\xc7E\xd8\xd8\xbd\xde0@\x85\xbf\xf4\x99\xc4\xbf0@\xf7H\x9e\x0e\x91\'*@\t\xd5|E\x1f\x15+@$1\xf29\xcfn+@z\x08d\xec\xb4\x9a\'@s\xf1\xf6s\x97\xa6/@\xe7\x13\xb5\x88\xee\xeb1@\x94t\xafD\x93l.@\x14\xbeIX\xf2\x96&@\xfd\xdd\xec\xa0\x8dU)@.\xa4\x1e\x88ib(@\x95\x8f\x14\x80\x0c\x18)@5q\t\\;\xd3%@\xbd0\x1c]\x9b\xd00@\x968\xbfP\x05\xad*@\xad\xe0\xf1p\x8b\x940@\xf5\xf0\xfay\xd0\x11/@\xa9\xae\xc8Gt\',@1B>[\xda\x8b,@\x15\xb8\x88\x807\r0@\xc2y;\x89\xff\xa7%@a\xf6-42\xe10@sM\xb6\x07\xc5;1@\x9e\xdb\xb4\xf4\xc5\xae1@.Y8\x88(e0@\x8d\x8c\xf1\xd1\x94;0@\xb6\xa2\xac\x81\xc0?1@\x03%A\xe0\xc1J1@\xee\x16\xd3I&\x0c)@\xb9\x9b\x03\x11\xc2\xeb,@g\x9cP\xec\xf4\xba*@|O>&\xe3\x92*@\xbb\x16w8\x153(@MId\xc4\xddY(@\xbfwA\xd9\\W)@\x8b\xf9\xe4\xa8u\xb8%@\x93\xd5\xe6XJ>0@\xa9;\x15\x85\x86\x83*@k*\x81\xa1\x04O)@\x01f\xc9_\xe4\xbc2@\x94\x0e\x84\xd9\x1c\xd41@4\x90\xe4\xa4\x07\xc8/@\x9e@\xc2\'\xdd\x04(@\xb1\x90\x14\x1d\xba\x03(@\xbbW\xa1\x81p\x0e-@\x7f\xb8~\xe3\xf5N(@\xab\xbdX?\xc9h(@\x96\xac\xcc\xb3\xdf\x8a\'@t\xed\x04\x05g\x15+@E\xb7\x89&\xd9\x1e+@\x98\xf7N\xee\xa2;,@\xc2\xf29\xdd\xaf\xb50@\xdf\xaa\xe7\x04\xce\xa8%@cZ\xe9\xee\x86\x9c%@\xc6\x87\x01\xad\x14_%@b\x96Z\x88\xf3f1@k\x85\xa2\xf5Ez0@\x02\x93\xd2\xfc\xe7\x89&@Y\xe1\xc5R\xa2\xd1(@\xcf|E\xbd\xa3P0@G*\xc6\xc8\xac\xf1/@\xecL\x9d\xad\xe9\xf3%@\xa9\x15\xfb\x174\xfa(@\xbbE\xdf\x90\x81$(@~m^\xd7\x12r(@S\n\xcc\xbao\x8a*@\xbb\xa2\x80^\x979)@P~\xf2:\xe5{%@h\xccm\xc2\xda\x031@\x14d8\xda2\x90&@S\xb38\xb9\xe0J-@D\x90\xe8w^\xef/@H\x8c\xf2\xee\x96\xa61@\x0eA\x14\rN\xf5*@\x80X\xfa\xa6\x10\xd81@\xc4\x1b\xaa\x1f\x83\xd8+@\xf9\x1e\xec\xa9\x7f\xb01@\xde\x89\xe5\xc7-\xbe(@\x02\xff\x8e\x8f\x0b[0@\n\x10\x0c`\x0b\xdb1@\xb6\xa8\xfcZ\x8c01@\xfe\'\x06\xcb\t\x891@h\x14\xa9\n=\xab(@\xb6\xa3\xeb\xd8\x08P-@\xc6\x1c\x87\xd1\xa8\x06.@\xa4ac$1\xb6,@\xad\x1e\x9d\xd8\x1eh*@\x01s\x81\t\xe8\x11&@h^\xb2\xf5X\xdb(@2\xecb\xe5?\xe8%@+\xbe\xec\xa13.(@\x12\xb3\x15\xbc,?&@v\xb5\x19u\x0b\xa8.@\xb2"mf\xa9\xf6/@X\x982DA\x1f0@\xbb\xd4\xdc\x94\xba\x1a+@\xb7h\xe6\xc2\xa88/@\xc3\xed\x92O{1/@\xa2\xc2\xe1\xdb\xef\xea(@\xcbn\x03r\xce\xa5+@;\xfb\xd6h9B/@&\xe8=\xa99\x84(@<A\x18\x16\x1b\xe0+@\xc9g\xb6K}\xd1(@\xca\x19\x1c[\x0e\xc7%@\xc9y\x00\x89\x14\x850@\xc2\xd2\x06\xda/U/@G\xab\xb0e\xfc\x00&@\xd4\x94\xaf\xfb\xff\xdc0@$!\x93,Ep*@u\xd7\xf7\x10{d*@\xd6:}\x8b\xeb\xd7)@\x1a\xc4W\xb5\xa9\xb61@\xf5n[\x86\xff\xec+@\x97\xe0\x8f\xf0\xafO&@\xec\xc3&\x0e\xab\x03.@\x99\x00L\x16\x13\x87(@x\xca\xa5\xb3\x94\x03-@\xafS\x8f{\x10\xc9(@\xa0\x92\x91Dg\xd9%@\x12\x19\\\x149\x12+@\x87O\x83\xd0\xf2J&@\x8f\xce\x83\xeb#70@\x89\xd4p<6.0@V\xb1\x8d\xe2\x18T1@\xdezB\xfd \xef%@\xbe\xff\xe7\x8f\x92\xc50@\xb1Z/\xdaR\x840@\xc6Q\xf6\xb2\xe3\x7f0@\xf1\x16\xa0\x82x\x1c,@\xc7`\x86\x89\xe2X(@\xe8z\x80\xc1\xa2\xeb,@\x91dJKOO.@\x02\xca\x14\xe3\xb8\x110@\x92~\x82\xbf\xac\x7f(@f{:V\xcd\x0f(@?\x8a\xd618:)@\xe5\xbao\x15\xd1c+@\xbd\x0f\xfb\xee\x03\x84/@\xfb+\x0b\xbe~G.@\xfe\x170\x08\x83\xcb1@\x0c\x19\x8e?\xb9\xc01@\xcb\x17\x8a\xcb\x93\xf5/@\x8b\xe7\xf4u\x86*0@\xa24\xb0&\x8b4/@\xae}\x00\xfa,\'0@\x83F\x17\x80\xbf\x060@R=\xd7\x08\x0fe/@2\x06Ba\x17\x19,@\xe8\xbf=\xfb\t\xfd(@J7$,$\x08&@\x8d\xde\xc0\xf6\xa2 &@/,QTt\xa2%@e\x01\xcc\x83\xd8\x97.@^\xb7\xa9F\xc4Q/@\x8c\xc0\tM\xe47(@j\x17\xb0\xc4\xe9\xcd(@\x15\xe0\xefn\x8e$)@c\xfb0M\xfe\xdc1@\xc4\x92jiW\x0e&@\xf3\x00\xc8\xd4\x17\x9f\'@m\xe9(\xdde\xd5)@\x7f=\xab\xdd\x85\x12+@f\xdc\x8et\x80c/@\xd1<\x1e\xfb\xb4A/@\xbd?\x965\x1e\xc4(@\xa4\xc7\x80<\x80\xdc)@pf\xf4vj*1@\xfea?/\xe1\x0c1@\xa4B\xf1\xf1]Q(@5re\x92T-*@Te\xeb\xc2\t-1@\xd4\xdd\xb8T\xa3G0@\x1d\xe4\xfaK\xd5\x12&@\x9c\x1d2\xb9\xd5\xa41@\x80\xa4\xe3\x80K\xe8+@\x08\x1b\x83\xae\xc1\xaa0@Wq\x9eh)@/@\xb6\xc4@\xa2\x04-/@\xb2P\x90\xb8m\xef)@\xc7\xeb}8\xc3s-@FK\xceHS\xbf,@\xdb\xc4\xd8X\xfd51@C\x85\xa3y\x01\xce1@T\xba\xb0\xce\xf53&@q\x1f\x9b\x065\xe0(@g\xdf\xce\xd2kD&@:\x95\xc2\x05g\xcf%@\xf7\xfd\xee\x08\xe8\x1d)@g\xe3;\x07B5,@\x89\xb3\x03;\x0c\xe0)@\xcbR\x89\xe2B\x1c&@\xfc\'\xd7\xfd\x83\xda%@\x9e\xc4Hk\x90\\,@m0zl\xb1i/@\xb9\xc8]\x1dN60@A\xfbq\x86b\x950@\xe1K\x84"\x84\x84*@\xb9\xe0\xd2+\xbc\xe0%@\x06\xca\xc2\x8d\xe5<0@4\'\'\x19\xd7\x9c(@\xf3\x81\xdf\xc9\xfdV(@\xfa\tDmQ)0@\xd5|\xe3ez\xf5(@v\xd2G\x94\xb1f0@\xd5\xf6:4\x86\x08.@\xeez%"\xf4P&@\nSR\x80Z+/@\x14\x1cg\xa3\x8e\x15&@_N\xec^d\xdd%@\r\xfa\x9b;\x063(@w\x00b\x85\x83e*@\xd2\xaby\xc6\x8d\xd41@\xb7O7\x0e\xe0\xdc-@\x06l!z\x17D0@\xfd;{7\x19\xbc.@\x18\xfev\xdc\xaaX(@\xb3\xf2\x83C]x-@\x948\xd1z\x8b\xde1@Z/.ykT/@\x8b\xf7\xf1}Iz0@:\xe0\x8b:\x91\x0c0@\xdf88\x99Q\x89.@\xcbI\xf6DW\x1f/@f:NMq\r,@p\xbcz:\x97R)@h\xa3\\\xe2\x8b\x930@wE\xb3e\xdf\xbd.@D\xbd\r\x1ds\xea%@\xf9UQy7m0@vj\xe1\x95\xa3\x1a/@\x8a\x96\xb8?\xa3f0@R\xff\x90N\t\xb8/@\xf8~\x00"\x97C0@AX[\x17\xc2\xed0@\xf9Ue\xcc\xd3\xa6\'@`rz\xcfH\xb8%@\x156\xafM\xb5;)@c\x02\x8d\xa7\xc1"/@\xbc\xfc\xc4\xb2\xc3\xc51@F>\xc7\xbe\xadR(@Ba>\xa5\xd3\x930@\x1f?\xe2Mc\xb2+@\xfb\xea1\xed\nl)@\xa0T\xd2\xde\x1d[-@\xf6\xf6\xd6\x94\xf3*0@\xd4G\xef\n\x7f&0@o\xd2\xc1\x9f.E%@:iM\x11\xdb\xe0,@\xed\x1d\x8a\xd0T\x8f*@5M}\x05\xdf\xfe*@\x86\x8a\xbbh1O)@6l\xf4\xea\xc3G(@\x93\x1dA"\xa7\xa3\'@[)ppBC0@\x9f\x87\xca\x17L&(@\xd0\x91\x7f&/\x95)@F\xda\x8d\xd0\xdb\x83)@7A}\xbf\xe7\x8a+@n \xa1q\x8bk/@\x848\x17\xfej\xb72@\x98vL\xb0]|(@\xe1G\xd2\x04\xc7\xc21@i\x9f\x8fF\xdd),@_\xdf\x1a(@\xe6*@\x9a+\xa52\x99B)@\xd9\xc9ml\xe4 /@{ \xc3e\x08\xdb/@\x16\xb5E\x92\x10\xe1*@y\xb0W\x1c\xa5r)@\xdeV?=\x88\xa9(@\x05\x87OV[S&@_\xa1fJ6\x94*@ A\xe0\xe8up+@\xa6x\xf0\xc1\x96\xe7%@M\x96:\xe4\x14\xee-@7U\x93\xfc\xba\xe60@g\xc3\x8b\xab\xb6\x8b1@\x96\xda_X\x8dr2@K\xb4\x0b\xcf\x81\xad(@\xc6\x91 \xc5o?0@X\xbbzbn\xf0-@\xd3A\xbd\xfc\xb8\xde*@\x92\xaem(19)@\xf3\xbd\x06\xc5\x9d\xf9*@\x0c\x07\xefV\x01\xf4%@\xcd\xdc\x7f\xf0\x01\xea.@d\xa7\xa7q@<%@z\x86LkvC-@\x18\x8f\xe3P\xfbx)@\x1b\xc2\xbb\x1473)@\xb1\xdc\xb6\x1d\xe1m)@F\xfe\xa0c\xf2~2@\x9a\xc4\x84\xe3\xc5\xf7%@\xd5\x0cU\xc1\xf5\x020@$V\t\x18a\xe6-@(^\xaatK\r0@\x05\x02\xdc\xa7\xea\x06,@\xb2\xbb]\x9dN\x812@\xc1t3\xb1\xb4.,@j\xe9\xb80\xde\xd7)@\xaf\x00}Z\xfa}/@R\xe5R0*\xa2-@\x7f\x8a\x06\x17\xef\x0e/@\xd626(X\x87(@Cq\x8c\x07t&)@\xf1\x86r\x1c\xecw2@wLv1\xd1")@\xe6x@\xd5\xf0\xa1(@\x1e\xa1\xa8\t\xd8\x90/@\xbc|\xee0g\x14\'@\x95\xac\xc2\x0c\xc3\r&@\xac\xdc\xd3yD_0@\x1a\xa4#Is80@`\xab$}\xc3\xfb1@h,\xf7\xab\xa2\xb62@\xbc\xbbi-\x04\xfb-@\xbd\xb9\xee\xb9\xa2\xa8)@\xe3\xee.33r)@\x934\xab\x004\xbd1@Eu\x07\x05VQ0@\x8b\xefxfP\xe1.@O3\x94\xd0\xc0\x160@\xcd\xef\xcf\xe5&\xe0)@W\xe1\xf7\xc7=\xa0/@\xa4p9\xbf\xf2\x01.@\x92\xd8]\xa1\xa2\x0b1@\xa4`_\xcfe\xb2(@GDk:bf(@\x80\xd4!\xca?\xe61@\xa4\x0e\x94D\xec\x1c.@\xca1\xd5`@\x0b,@\xecz\xe5\xc9\xafI%@\x88\xe8&b\x84\xf4)@\x93X2\x9b\xb2\xea*@\xfd\x7f\xf5\xc1\x97\x0c0@43Q\x16\x04\xf1/@\x12&\x05\xa3\xc4\x9a/@?\x85\xabSt"0@\xfaO\x87H\x0200@\xb0\xf4g\xbf~3(@\xb6Y\xe7\xf1aS.@\xacz\xac\x9a\x99\t.@\x14lM\xbb?j+@<\xe96\x0e\xc1\x98-@\x9e\x11\xdc\x0c=82@\xb8\xc3\x1a\xf1;\x01(@i/\xc0\x14\x07G+@\xf2\xe4\x0c\xeb\x0c\xea%@\x8e\x9d\xec\x11\\\xca%@\xd9\x07D\xfe\xee\xc0+@\x8b\xab\xc7\xe4]\x02*@\xc0&\xce:\x01).@\xccm-\x83\xe2\xa3+@\xbf\x89\xaf \xeb\x190@\xf9+)8N%)@v\x8d0\xf0E=+@G\xadK\x97!\t0@c\xda\x1cX\xda\xd30@\xf2\xfb!\xf8\xf9)/@\xcb\xf96e\x00\xee+@\x1e\x9e\x15\xe0`\xb6+@W\xc2\x8c(\x8f+*@\xac\xf0\\\xec\x02^/@\x05@\x05\xb4\xa0\r)@}g\xc1M\xe3\x13&@\xb5S@\xe6\xb1+%@4\xb5\x9b\xac\xf3()@\x04\xeb\x0eW4\xac-@\xaa\x80V\xa3O\xc4\'@\xe6|\x14wO\xf8*@\xc4\x8d4\xe2\x92*0@\xd1\x15\x9e\xf6,\xed%@35\xe9\xba\xfc00@\xc8\x10\xa0\xcbX=1@\rS\x98(\xc76/@\x18\xe6g2\xae\xec1@\x08D\x18\xfb\xa7\x9c1@\x00\x00_X\xb8\x110@\x12#b]\x18\xc5%@\xc5\xbc\xa0u\xcc\x8a-@.\x17\xce\xab\x0c\xcb)@\x14\xcd(2VV&@Q\x8f\xdbRHD&@[\xd7\x16\t\xdb\'0@\xac#o\x12\x0f\x991@S\x95U\x18\x927/@)\xa1\x18\x9bQ\x98)@(B\x94\x92\xfe-0@\xee\xbb\xaa_,#)@\x88\x95\xd1k\xa9\x0f0@\xe7c4fw\x8a.@ei\x01\x0f\xc9\x91.@\xe6y\xbb\xfe\xd5\x8f)@Rdv\xc40\x020@RC/\xeco\x8c(@\x1e\x05^\xact\xce1@\xdaW\xc99\x9e\xe2&@1\xffX\x90\n\xc3-@e.[\xff\x01\x8e1@\x0f5*\'\xefN0@\x1es\r\xe8\xe1\xe1-@\xd6,l,J6+@*\xebK\xfa\xd0-)@}/\xc0\xb8\x01\x15)@\x92\x1b\xcc\xe9\x92P+@\xeb2\xeeW\x9c\xdf0@ji\xc1-(\x16)@\x89\x93vm\xb4C0@\xa5\xce\xcd3\x18\xd6\'@K\xd0\xb7*\xca\x8f)@\xd9|\xeb\x88rw,@\xce\xd5\x93\xaa\x16\x880@vkh&\xe9\x06)@\x14q\x0cI\\0%@]\xc4jj\x02\xb2*@\x0f\x1c\xa8\xfb\x93\x96(@~\x8c\x05\xd0Q\x82(@1\xd4\xf6n\xc8\xfb\'@b\xc2\x1e\x96~\xfa\'@\xfaH\xd5\x01G\xbb(@\xcb\x07(FN\xa4*@\x95\x99B\x9a1\x8b1@3\x9c\x08\xcbk\xe9/@26H6n\x97*@\xcc)\xa6\xc4)S,@_\xf9\xf2\xe4\xd7\x801@\xe5\x07\x0f++\x000@\x8a\xe8\x875\x11\xfc%@Z\xece\x99\x02o.@\x18Y\x8f\xfc\x1ed1@}f\xf1\xf8\xaf()@aS\xe5\xaa\x17\xe4+@\x93\x9e{\x05q\x9f(@\xc7\xaa\xd4\x99\xa8\x88(@\xe3\x95\\\xa5\xd6\x86)@-\xd8/\x97\xb4\x04(@\x932\x98\xdf\r\x07)@k{\x13`B\xaa0@m.\xe1h\x11\xb5.@\xc8T\x1f\x11:\x8f*@\x82\x1a6O\x81^1@\xc6=\x1f\xbaB\xf3)@m\xbdV\x87\xcd\x7f)@4" \xf4\xa5E)@\x95\xb9\x83\xf0Xh&@\x1e\x91\x8bi\xc6\xdd/@\x1b\xb0\xb8\x8dO\xd21@\xe9\x10\x14\x8a\x9f0)@\xaa\xe0Zy\xcd\x7f(@\xf8\x05>\x8d[\xeb)@\xd3\xe4\xc8\xb2\xb8\x10)@\xdb\xd7E\x93L-0@\xf9\xcb\xdb\x913\x07)@\xd3Y\xde#\x13\xe1\'@\x93S\x8b\x7f^\x9d,@\xa1\x02S\xdf\xffT1@\x94\xcf\x96\x0e\x82\xf91@+P\xc3%M\x11/@\x19U\xf1H1$/@\xf8\x0c\x9e\xf1\xa9\xe1)@\'D\xd5\r\x05\xbd/@\xc4\xbb\xae\xfc\xa020@\xb6\x90?\x15\xb5\x811@\x8b\x00\xed\xea5\xd60@D\xee\xb3\xa0 \x16)@v\x1d\xa2\xbcx^&@\x88\x90N\xf1\xfa\t*@\xb4\xa3\xfe\xea\xd0\xe2)@\xba\xa6\xc6\xef)\x14*@\xb3\xd1\x08\xf9\np,@`\xd5\xbb\x1f\x02\xab1@`\xc66\xd6Y~0@\\\xf8za]d1@R\xf7\xd7l_\xce0@\x04\xce\xb6\xb2o1-@x[={\xdd\xf3-@\xfa\xb5"\xaa2\t(@\x01\xfc\xff;\x95\x8c*@~\x8b\xb7\x8c5\x050@\xa3\xcdp2\xb9\xdc)@(i\xbd\xa5\x87\x97*@\xc5\xd7f\xd4\xc7?0@Y\xc3\xa4\xf5\x8dk(@\xa0\xbf=\x17d\xe7(@\xd3X\x17s\x1aR&@^@\xbc\x9c\x06\x1e-@\x9c"\xe5 \x82z.@P\x15\x14\x83eg1@\x84C\x0bn\xe1?/@w/1%\xf9\xeb*@\x16U-\x15\xd6\xf7*@A\xef\x8cGY\x8b*@/\x01\xb5\xf5\x99\xc9*@j_\x87X\x86s/@j\xb1\x85\x9e\xb6\x8a0@\x83\xa6\xf2\xd4\x84\xd0)@\x98\x96>\x089\x87/@\x86G\xe7\x01\xc5\x02)@(\x8a+\x06X\x95(@%\xec\xcc+?\xc00@\x0e\x99[\x9fx\xb3(@D\xac\xf5\x9f0\x08)@.\x88\x93\x80{\x0f*@\x90\xc1\x96\xe6E\x14*@\x9d\xb7\xa4|\xe1\xd7)@\x03\xa8\xa1?TL-@\x8a\xaau\x9a\xe3S-@V%\xd75\xb7q.@\x89\xbe\x86>y\xcb)@-L-\x98\x02\xf21@1Sb\t\x13\xfe/@\xeaH\xea\xf6\x9a=)@\xdff\x91\xe1\x0e0.@\xfb\x90\xe9\xb6\x99\xcd+@\xd6V\xbd\x9f\xfa\xc8+@\x92\xe19\x97\x8fh.@\xd4}\xf0\xec\x08\x86)@\x05%\xc26\xd3A&@\xc1\x10\xd4SH\xd8/@q\x19\x8f\xe4\x01+/@\x13\xfaSuh\xb9,@)\x0c\xcda5\x03)@]\xba\xabH\xb6\x0c.@\xc1\xc3.\x0b\x86\xd2&@^\xbf\x13\xfb\xe8\x92(@\xd3\xb9\xe3\xd9T\n&@\xc7\xd0\xca[zf-@F\xb8\xa1\xd45\xd5,@\xf09\xa7e\x81\x0b/@\x9b\x13\xa4\xe5\xa3\x921@\xef\xfda\xe6S\xaf)@x\xf3@^?_-@\xa3\x19\x90\x1cd\x9e/@\x18O\xec\x16\x8a\xba)@\xaa6t\x8d\xfd\xdf%@O\x9dN^\xfb\xf0/@\x14\xf9\xf6\xb6\xf7`1@\xc4\x98b\x03\x19\x1c0@\x7f\xd1\xccfz\xc4&@\xaah\x1c\x11\x87\xad1@\x1c\x1e4I\xe8K(@\x1a\x94\xc3\xfe}\xb7+@D"2\x9c\xa2\x07(@Qvnt1\n)@op\xcc\xcc\xacP0@>\xf1F\xb8\xef\xed)@\x15\xbb\x8f\x7f\x0b\x94/@7U\xb5\xca\x96\x9d.@\x97\x99v\xa2Zd&@\xb6;]\xd6\xcf\xb2+@:\xa4\xfaZ(\x991@|/\x07n\xa1\x940@\x17up\xf0\x0f\xc8,@\x8c\xc2_mN\xa7,@\x1c\xf7\xa8\xdaA\xbd\'@\xce\xc1+\xa2!U)@\x80[\xed`\xb0\x9b(@O\xe9\x17\x83i\x0c+@8R\x89\x92tE2@0\x12\xc9)\x1a\x841@\x04\xa9\x15\xd7fn,@\xa7\x9a\xb3DeW&@\xa6\xcc\xe5\xee$P&@U\xa8\xdf\xd1\xdcp1@\x88\xea832\x19(@^g\xa0\xb9g&.@\xccm\x83\xfc2^1@\xe9n\x82}\xac>.@+\x15\xc2\x95%C)@\x90\xee\x0e 3\xdf/@\xa4\x04\x92b\xd0i+@\xb4\x15\x96(oD*@\x0e!\xca\xfb\xac\xd10@Ka\xfd\x0e{\x1c&@>\x1e\xa4\x82 \x840@\x92\x05\xe6\xc5\x8d\x95.@\xdb\xc7Y\xb6\xd5\xd1)@\xf3 \x83\xfa\xafo*@\xe7\xbf\xc3SB=&@>\xdc\x82\xaa\nY1@\x15v;\x9eXb-@\xf4M\xd9\xfe\xdd%)@\x9b\xdd\xedh\x04\\.@\x1b\xa2\xb9x\x9ad-@n\x99\x98\xa9\xc8\xe3.@y\x12f\n\xe1\x04(@\x0c[\x7f\x9b\'\xcc1@\\I\xf3\x90rK1@}!\xe4g\xf6()@\xff\x91\x08^\xa5\x96(@\xf2\x1fQ\x0f\xb0p(@\xfb\xf7\xb7\xa8;])@b\x1bMl\xb4\t\'@\xc33\xcfD\x0c.)@\xb6"7Jp\x96/@\x96U\x0f\xf3*\x1b+@\x97\xe1\xe3mQm1@h\x00:\x92\xffZ1@\xca:f\xc5|F1@R\xc6G\r\xbbL,@\xd5\xb6Li\xean/@K\xd9\x0e7\x8bs0@\xbf\xc2\x0e\xfe\x006\'@Cg\xb4\x0c]\x030@~\xac\xa9\xe9\x84\t/@\x84\x92U\xc2:\x941@\x94yO\x81\x92D1@\r\xaf\x1b;\xb3\xc0*@\xe1\xe9\xa5\xf5\xd9\xa0/@Jz\xa7\xa3X\xe1\'@\xb2\x947\xad\xca\x13+@PX`\x08\xb8T&@\x0e\xee\x97\xba\xb3K/@\xf0\'\xc9\xa3q\x03(@[\x88\xcc\xf4[\xcb1@p9\x9a\x87P\xad/@(\xa4W\xfb\x9ex/@\rM\xc5/%&*@\xc8\x01\x89C\xc1\xd5.@\xb6\xef\xff\xbd+I&@\xe1Bv:2\xc0,@\x95\x1bw\xa1\xf00)@j\xc9\xda\xdb\xcd\xb90@\xa1H\x89\xa7\xe7\x8c,@\xbb\xb4\xbdL\xa3v/@ZR\xe3Vux-@\xa9\xd3(\xcf]\x1c)@\xa7y;\xb8\x88\x1b/@\x96\x167\x02\x18\x921@{"g\x99z\xf0.@O\xc3\x9b^\xebY(@\xbf\x95\xbf\xb2\x96`*@\xb7\xd0\xc5+\x02Z)@\xcc\xbb\xab$LU)@8K\x8a\xb7rW0@\xff\x08\x06\x94\xd8\xb5&@"[C\xed\xdd\xce*@\x0f%/`#0\'@\x93%\xc8\xa7\xdd\xa10@\xc5\xed\x03+4Y&@\x17b\xcd\xd9\x1cA1@K8R\x19\x10{)@\xf9\xf2\xea\x0e\x03\x19/@\xa9{\xdc\xbf\xf1t-@:\x97\x1e"\x1aV-@\x82\x87\xa5\xcc\xe5\x9c&@H\xaf\x13)+=/@\t\x1fe\xc7\x0841@\xdb\x92*\xeb\xf7\x8a)@\xe2\xe0]\x10\x0f\'1@\x1e*\x93\x825\xb80@\x9dU\xd6u\x91\x98/@\xd7\xf2J\xa1\x91\t(@\xb4Y\xe0\xb0\xbbN)@K\xd5\n\xac\x8e$&@:K]\x84\xa8\x1d\'@\x1b\xbeeM8m-@Av4 \x1c\x951@ p\xe2\xd2*?1@\xdbv#\xe6\xbc\xf3/@fC\xf4\xe6\x95\xde-@\xd3\x8d\xaa\xae\x9c4&@*m\x91 \xf0]&@]Fqb\xcb\x1b*@5\xd7\xd5\xc9E\xb31@\x01\xe9fz\xd5\x8d1@;4\xa2\xbf\xad\xc92@\xfc\x14\xd3\xd8\xbb\xa7+@\xb0\x98[2\xc9d+@>e&R~\xd6+@r*\r\xde\x85\xe9)@\x02Y\xda\xa3~v0@\xad%\xd6[,\xd5&@2\x00\xc4nT!2@8Tu\xc8BA/@o\xf0G\xbb\xc1O-@Q\xc5k\x9c\x9f\xfe)@\xed\xaeaw\xfa\x87/@\xb6\xb6\xf3\x8c\x82\xea.@\xb1(G\x92\xfc1(@D\x03\x152\xe6G(@\x87\xf39\x12\x0f\n0@\xbd\xde\xa1\x18\x9f\xbf&@\xe2\x1an\x97\x1bX,@2\xf5\x8e>\xa5\x8d,@\xb1\x00\xa4\xc4\xbb\xe6/@\x17}\xdf\x1e\xac\x08/@L \x85-\xcb\t0@0\xc9Lo\xa1E/@X\xec\x80JG\x00)@(E\xa0\xc3\xb2q/@\x8f\x92\xb2i\xad\xea2@\xeai\xf0\x85Pf/@j\xf3\xbaTd\x93/@\xa7\xc0\x89\x83M\xbc1@Md\x9f\x9au\xd92@\xe5*\xc8\x15O\n0@\x17\xb4>P\x98\xaa,@8\xa3o3\x92\'(@\xb5&\xbd\r!\xb5&@9\xe8c\x0f\xb8D)@\x1c6\xce\x94\xf97&@\x94m`\xe25\xa3)@a\x1d\xb1\xa5\x87\xec\'@\x1fL11I\xf6\'@W_\x81\x9fz\xa0/@pHl\xa4+\x94(@\n\x94X%\x85\xfa/@r\x1f\xa4\xc2\xb5\x97,@-g\x9ao\xaa /@\x93\xdf\x99\xa0\xaf\xf6/@\xe5J.%f\x92,@\x94Uk\xc0\x1c\x12(@\x13\xcc\xf9\x15L\x8b1@7\xb0\xd8\x15\xd7\x83/@\xa0\xd3\x98\xf5\xf4u+@\x95\x03k\x1b\xc0\xc7+@AP{\xaa\x1d)/@\x94O8M\xf6\x1f0@\x7f~:\xbf\xabX/@\x83b\x96S\x15\xc01@L\x00\x92\x8c\x1e\x991@\x83\xe4\xe2M\xbf\x0e,@\xfd\xfb%\xcd\x85H1@\x1a\x03\xcdU\xbc\xcf-@\x90{\xe4{\xbaX(@\xbbv\xec(\x99[.@\x91\xbb\xceRL>0@\xc0\xbb\x80G4\x150@S{\x9f|\xbd\xcf.@\xd5\xa5\x00\xb7\xa6C&@C\x92\xa6\xee\x13M1@|I(\xcb\xabO1@v\x05\xe1\x12,g0@84:\xdcG\x01(@\xa3\xe5\x17\xc9\xbe\xd2.@\xfe#\x99\x92\x89\xf4&@\xfc\xd7\xaa\xa7\x1d[.@\x81\xcf\xce\xe4j\xe6.@N\xbd-\x94q\\+@q\x14"v|\'-@\xf2\xfc\'(h\xc7+@\x1b?\x1e\xd8@\xec&@\xe0D\xe9\x14Y\x821@V\x97\n\xbbP\xb1/@\xb6\'GI\xc9\x1d0@3\xa1\xe3\xda%\x082@\xe3\x8a\xa3*\xb9^+@}\x1a5\x1e\x1d\x96&@\x07\x8b\xda)\x13\xa01@\ra\xef\xc8xd.@\n\xf8\xf0c}</@\x19\xd4\x0e\x13fo\'@u\xefH\xae\x84\xc7-@\xc92\n:\xaf\xed.@\x1f\xc7\x1e\xcd"\xf3.@\x96\xa7\xda\xe96\xdd.@\\\xc8SF<7&@\xdd\xeb\xba*LO,@$\x00\xd2\xd2\x8b\x98)@\xf4\xa71Q\xea\x1f\'@\x82\xa5:\xde\xa0\xa40@/\x81\xd7e,\x000@D\xebi\xf7\xb1^+@\x97"~\x15\x15\x841@ouVm\xf3\xb71@xe\xeb"T\x8b0@sZ\xa0\xbe\xd0\xce&@\xa8\x96\x98\xc7p\xb4&@_\xa2tF\r\x0b(@\x00\xc2x>\xeb\xb4\'@\xa3\xc8\x04\xf7\xff\x18.@U=GF\x05\xdd.@\x9f\xf9\xac\x8b\x99\xdf.@\xeb\xed\x10\x18\xc4\xc4+@\xae\x9a\xf3\xea\xf22)@\x1d;Mpr,(@j\xa5\xa5\xb8`U.@\x10\xc2[f\xe9(\'@\x06!#\x98\xb1\xb5&@j\x99\x96B\xbb\xa3&@%\x81\xec`\t\xc4/@\x7f\x17\xbd\xfcf\x8d1@D\x97\xd8\xab\x9201@L\x80\xaa{\'\x14%@\x83h\x03p\x00\x1b1@\x1f\x8f\xf2\xfc\x1e\xea\'@Q\'\x85D\xf0\xfd)@\xa6\x19\x11\xb3o\xc3.@\xc1\xcd\xfb\x15\x9dn(@m,\xb1sK\x8e0@\xd9@N\x8f\xb7`\'@K\xcc\xe2\xa8 \xb72@\xf1j\xbe\xa8\x06\xd4&@\x7f1\x8d\xb2\xd6\xcc&@\xd3\xfb\xe2XF\x10/@%\xcf\xb0\xc1\xf6\x110@\\\xe0~\xef\x16\x98,@\x81\xb9\x0e\xb1\x0b\xfa1@u\x19\x08\xaam7-@@\xbaC\xc6\xe6B&@\x99\xdc+\x91\xe9\xa5,@;\xa3\xa9U\x80\x1a.@\x90r\xca\xc6h\xb31@\xdcj\xbc\xaa\xc5\x0c2@kF\xdb\x0b\xfa\x0b)@\xe9\xc20`|\x95(@e\x97\xcd\x81\x9bO+@\xae\xb6+\x13RN1@\xfb~\t\x15G\x081@@\xa0hO[\x07*@S\xd6Q\x87y\xed&@\x9a2\x9e\x97I6(@Q\x86\x07\xf8=\x1f)@T\x1c)\x0c\xc1\xfb0@\xd4\xd8\xc1\xc1\xb0\xe0.@Zq\xed\xff\xfe\xb0%@\xcae\t\xa6\x04\x99-@J\x96\xc7\xec#\xd5.@U]\x97\xab\xfa\x04(@\xdc\r\x17\xb4\xcf\xfe)@<\xe63e\xf1_+@\xdc\xa1\x13\xce\xed\xc7/@E\xfd\xabv~\x83/@F|\xdev\xc5\xc9&@\x8d\xca\x8e\xe2\xac\xcd,@\x1b\xa0L\xa0\n}&@\x1di\t\x86\xb0!&@@uY\xea\xd7\xdd\'@5\xb0\x86\x8eo\x011@\x92\xa4\x9b\x9b\xe0\xa3/@\xa95\x1d8\xe0U0@h4Q\xa1y"/@\'\xd7\nr]U+@\x1e\x82\r\xd2\te,@O\x07V6\xcd\xb62@\x86E\xd2\xb3\xc5\xb3,@-58*)\xd6&@\xcf\x99_\x8b\x12i&@\x89\xbeC\xa4\x99)(@n\xc0\xfb\xab^\xb3%@+\x86r\xea\xa4\r0@T/\x1cj\xf9\xb4(@\xe9\x8f\xbf\x89t\xaa,@\xf3\x02\xc5\xcb\x99%-@\t"\xb9\xbf\x03T0@\xecK\xc5nnP&@B\x92\x91\x1e\x86\xad/@\xf0\xd7\xb2\xe95s0@\xa6}:4\xf6Q/@\xc2\xf9\xeb\x17%\xf9&@o\xe9\xd4O\xd8\xde&@\x8c;\xeb\xcd$\x041@!\xc1\x9a\x95n\x99(@\xeeI\xcd\'\x04\xfb(@q<\xf3\xb1\xd7\xf8/@\xf4\xfc\xcd\x11yg0@\xc4j\xd94\xc9\xef&@O\xbc}\xc8\xb5\x1c2@5\xa96>97&@\xbf\x8c\xa1\x8d\xb0\x97\'@\x07T\x9e\x128b0@\'xHA\xa4~+@)\xdc\xb8\xb6!\x00(@\xae2\x98T^\xad,@:\x9ai<g.\'@\x89\x0f&\xf7\x84r0@\xd2\xaf\x9dz\xcfw1@\xbe\x90\xeaZ\x8c\x001@+?>M\xc8]0@J\xed\x8a1\xf92)@Y9\x88\x11=\x041@\xa4%\xe7\x13\xda\xe1&@\xa4\xf5\xe5^\r"0@\x91\x92\xa4\xf5\xad\xd6-@I\xf1\x00\x8f\xef\x0e-@-T\xa4A\xec\x08-@9\xb3L\x1c\xd9\x8c0@\x8aYW\xceo\xee1@\x99\x8b\xaf\x19\xe8\x12/@\xbftZse\xc8.@\xdc\xd0\x8f\x894\xf2&@\xab<\x81\x81\\Z0@s>\xacxm\x0f\'@\x17V|\n^\xc5&@0{\x91\xe6E\x011@e\xff]:\xf8\x1f/@\x95\x91\xfd\xd2 z\'@\xef\xe44\xf2\xdf\x17\'@.\x86\xe1qs\xcb&@\x89a\xda\xaa\xb7\xb1,@\xafw\x0e\x1f\x81|(@s\xdd\xc6,*\x8b+@\xda\x07\xb7c\x13{+@(}\xc9\x8d\xffQ0@:L\x17\x1fy\\1@D4z\x00\x83\xc2(@TK)\x91\xbdz/@\tM\x99\r \x8b/@\xe4~\xd5&\xb5[/@\x8b\xaf\x9a\x04\xcf\x870@\xa1cX\x9bY\x162@\xb0"\xda\x83!l%@tV\x1c8K\x9d.@2\x10\x95\xdfQ\x93\'@N\x1e\r\x00\x80\xee-@>R\x1b\x1b\x82\xd0\'@= \'Bm((@*\xafQ%N-(@ J\x17\xb4\x16/+@\x14\xc7id\xa7\xde(@a\xfby;\xbd\xd1&@P\xb1\xf3F\xdf\x15\'@\x1bi\xea\x8b\x91\xca&@\xd8#@\x98\xc15/@16\x9b\x12\xbb\x15.@/\x83\x19Au\xd5+@\xf6\x92\xe4\xa2\x86y/@\xb0\xd7he\x15\x04\'@w\xc4\xbc\x12\x1b\xf80@\\\x15\xe4\xd7\x86_.@\xec\xda\xec\x8cB\x182@\xab5\x8co\xf0D+@\x8c\xe7\xb7TL\x11\'@\x9a\x13\x8f\xf0m\x03/@\xc6\x02/\x11\x1a!0@\x99;W\x04Z\xf8&@6\n\x95\\Sq,@#\x98p\x0b\xb4\x08-@\xd8A\x99HO\x80*@\xd8R-\x06B\x16\'@\xad\xfd\x9bT\xc3\xef&@\x81kXzEw&@\n\x90\xe5\xeb\xd1.2@,\x16\xf7\xc8\xaf\x94,@\'\x06\tt\x07\xd4+@[wiX\xe2\xa3(@\x8d\x15\xc6\n\xe2d/@\xba\xecS\xf8P6/@\xe6\x9e\xea\x8f\x92\xf5/@A\xf2\x8a}\xfc=+@}/\x05K\xbe$\'@g\xa5N\xad\xad\xee\'@\x9a:\xc3\xb4\x11\x9d\'@\xd2/\xfc.\xc7\x8a/@\xd6In\xde\x83\xec-@\xabF\x86";\x01.@_7\t\x13\x1e\xfe-@\xfd\xc5\xd6\x95Z\x18(@V\x19m\xf1\x12,\'@\x81\\\x94\x83D\xf5&@\xabG\x11`\x8f\x9c&@\xe3\xdf\x16\xd0\x8c\r.@\x08\xd3\x97\x9c\xc7*/@\xf7\x9e\xa8\xdc\x1e$/@\xceKJ\xc3\xc3\t.@\x94[V)\xb3T\'@\xe2\xe1\x07r\xda\xed-@jl\xf4\x8d\xc7,/@\xc9\x865\xc0\x94")@&\xe7\xa5n\x8bf.@\xdd\x9f\x9f\xcb\xe4\xe62@\xc2X\xbd\xa0\x0eA0@q2\\\nU\xb10@\xf4h\xc2\x02P?1@\xde4\xe0\x89\n\x131@\xee%\xe3\xeb\xf7\x1b\'@\xff\xbd\xdbxl\x1e\'@38\x9e]\\\xfd(@\x96\r\x95\xeb|0.@\xf5f\x85\x13d\xa9,@Rsc\xda*n,@e\xb1\xe20\x90\xed\'@\xa2\x00\xbc\xd3PA%@\x01\xbe\x08\x8f\xea\x19.@G\x14\xef\x1e!a1@\xee\xf7\xbb\x08I\n2@\xf9A\x1dX\xcd\x10(@\xeabx\xdc\xdf\xc6,@\xa4\xe4gv\xf8T.@\x1c\xf3\x01\xefMi\'@\x91\xda\x05\xeb\xd9B1@\x03\xea\x1b?a2.@\xe0\x81\xa2\xdcrp.@E\xf4\x92\x04|\xbe,@w\x97mI&\xa50@\xd6-\xeay\x86\xea2@\xa46\xf9\x10\x034)@UN\xf0evz1@\no30\xb4W(@\x16\xa9\x87t?%\'@\xa6v\xc6nOw.@\x93\xba6\xb1\xbcs0@K\xaf\xcc\xcd\xc9s,@\xa4\x9a.\xc9`1,@\xb3e\x89\xc9\x9e\x02(@\xde\xfaI\x1e\xf4;/@\xc4\x1d\x91Rk\x93\'@\x94{\x0br\x8450@\xf8]\x85\xb7\xe3\x02(@\xdc\x99Ja\x17\x072@\xd7\x84\x13\xf3\x02c&@t\xf8\xf2\x94\x0e\x1c/@e\x17\xc5[\xa6\xed\'@\xc3\xc0\xe4e\x9d\x02\'@(\x86\xeb\xde\xd1\xcd+@q$c6Gq.@ua\xf8\xd2\x1f\xaa-@\xf0\xe2\xcf\xc7\xc7>0@,\xc3\x8c\xb8\xc6\xd9*@W\xb5;\xbe\xe6\x1e+@\xe0\x96\x86\xda\x92\xc1.@\xaa\xf9s\xd8\x0c\xc8.@H3VEg\xbb.@p\x17\x89\xa4,80@3\xc8\xeaS5\x031@\x02.{\xb4\x94\xcd\'@\x86\xf1\x03\xc6\x83\xa8\'@\x1c:\xcf\xd8\xa1v*@\x90o\xad\xed\x9e2/@\xee\xdb[\xaa\xfab0@\xdd\x84Z\xc3&\xa1.@\xa0g30\x96\xba-@\xefhU\xa2\xaf\xa0-@gWG\xac:9)@\xf7\xfc\x0e\xdf\x03\xc0\'@\x8f\xd28k\x8d\x15+@\xa1\x9d}\x01\xff\xbf0@\xba\x01i\x99i4.@\xd6>\x80\xc5\xbd0/@\xc3(z\xb64\x00/@\x901\x1fp\xd0\x96/@\xe9\\\x0f\xf3\x0c\xe7+@\x84Ah\xdbK\xeb(@\x8a\x15\xa1Q\x05\x8d.@-\x96\x17\x7f"\x1c0@\x8a\x81\x17\xeb\xceI)@\x04\xd3{\x16\x8d\xdb/@\xfdd>\x97\x92n0@\x90Kz\xb6\x7f\xbe.@<\x96\x0f\xa7\x94\x8f\'@\xa3sr\x8d>%)@_\xf4\x99o\xba+/@\x90B;\x0b\x826/@\xae.`\x9dw\x99/@\x95 \xf5/w&.@\xc8\x10\xd8\xeb\xd0\x16.@d\x05\x05T\xfd\xb3.@\x1dk\x85\x8e\xe4\xe7.@\xc1\xe9?#&\xcb/@<\xcc})9s0@\x93\x00\xf8\x84\x82\xa1/@\x81\x7f\x1a\xf4\xe8\xd1-@\xa7\x00`g\xf7\x0f\'@\x1c\xb0\xc9\x16``(@\x1f\xab\x1c\xc9\xb7\x97(@$\x92\xb7\r\x13Q)@\xdc\xa7\xeb\x1c\x14\x94/@Qlko\x9650@\x8b\xb6,\x07\x0c\t.@\xf5q\xc5f\xc1\x0c,@\x81\x8e\x1bO\xf5\xe7+@}\xdd\x17M\xad\x82/@%\x99\x10\xe9\xceE,@\xa0\x029IcR/@\xf6\xae\x88\x0f@\xd1/@\x9bDH6IG)@\xe8\x1c\xdcV;_0@\x13\x1f@\xc4\x9b\x012@f\x05\x83\xda?7+@\x86\xf3w\xddqf0@\xa6\x82\xf5\xc2\xeaJ)@\x0e3ug*\r.@\x16\xe1\x01e\xe4Y0@VB\xc7\xf4\xc4\x9d*@\xf9\xc0\xf5\xf8\xcf\xec/@\xe7\xf1\xcdQ\xaf\x9f&@\xedY\xf9\n]e0@y\x0c\xf76\x14\x1f\'@:\x88\xc8|%}\'@D(;\xa6\xb1\xfa/@g\xed\x8fV>*+@\xee3\xc3\xcd\xa1f0@BC\x0ez<\xde1@4bt\xa3\x84/.@\xef\xef\xd9Pe@(@\x0f\\\xd7\xdf\x1eR/@5^|V\xee=.@\xaa\xfe\x1b\x91\x0f\xfa.@\x00X-\xed\x02s)@\xce\xda\x0ce\xb53)@\xfe=\xfd\x13\x07\t.@J.B\xbc\xa6\xad&@C\x08<\xd5\xf6\xda(@\xf3\x02\\uyn0@\x8c`M\xcc\xac\x080@.\x07\n\x84Qo0@@gX\xcf"\xb20@\xe3\xf6\xe0-\xf6t\'@O\xa9\xed\x19\xc7\x14\'@W\xc4\xd0\xa2\x8d\xa7/@m\x98\xde\xd4\xf0\x9e,@\xf6gm\x1b3\xed+@D\xeaU\xc5\x91\x1c,@2\x08\xf3hR\xfc/@\xd5\xe6R\x83\xdf\t0@cj\xbd^\xd5\xad/@\xc6\xbd\xf2B\xba\x96-@\r,g.@#,@Y\xfb\xfd[.+-@jEr\xc9\xe3\x190@(\x80\x83\x02\xb6\x1b.@\xde\xbf\x01\x833\xb5\'@\x0f<\x00\x0b\x06|/@\xa4\x9e\xffj\x81^-@\xf80\x0b \xe5{\'@\xa2k@\xb4o*-@\x15\xdc\xf4\x06\xce\x110@\xd6\xfd\x0b\x87\xf8d\'@\xa8X;=\xd7b-@\x91\xc5h\xf9\xe1,-@\x94\xe0\xaf\\\x83\xf0+@p\x15\xc3\x92_\x130@\x03e\x7f\xda\x07%,@\x9d\xa9OJ\x16\xd0/@\x91\xaem\x8c\xd2t0@j\x1a\xa3\xd3\xe5\x1d-@\x88\x8b\xad\x97\xddZ)@?H\xd2;+F2@\xd6\xed\xc2\xe0r -@\xebq\xb91\x8f\x95&@\x8b?\xfbt^m1@\xab\x8bP\xcc\x0cz,@T>\xfe\xf2\x11o,@\xa6\x99\xdb\x9d\xd7/0@)\x00\x9c\x08a<-@\xb9\xd9\x1fS\x9d\xac\'@>^\xb3\xf5\xaa\r-@\x8d4\xa2K\xa9\xff+@\xb5\x1e\x15\x08\xb4~,@\xd3/\xc3\xf7\x89\xd4(@\xbbP\xefU\x9e\xc30@\x91\x9b\x18\xd65\xbd\'@"\\\x99\x965],@\xc1\xd29\x0cK#.@\xc8\xc4\x82\x04\xd7n0@#_$\xa2\n\xa40@\xac\xfb:\'\xc6\xa1/@t\x9aH\xba\xc2\xc6\'@\xe7[$l&\x0c-@\xf7\xffH\x95<K-@*\x82Dlq\x8a,@@Q\xbc\x9a\x8c>0@S\xe4\xead=\xc5/@\x00\xa9\x17\xa1\x90\xa8,@ Uv|\x08O(@\xef\xa3*\x99\xdb\x84-@\x92N\xe2\x0c\xd8x,@\xfd$\xf4\xc6\xfc\xa6)@\xb6\x92M\x10\xc9W/@\xa5\x14\xd50\xa8\xaf,@\xa9u#\x1a\x08\xc4-@\x8b<u\xd8\x1fb0@i\xf3\x9e\x1b\xf8(,@\xdc\x17\xe50J?,@+\xcbR\xfc\x06\\0@\x8e\xffQ*\xf7\xb7-@V\x94A\xd9\x87\xdb-@@A\xfa\xbdZs,@)\xc9\xc9z\xcd\xd0-@x\x1egA9\x96(@\x13\x85"\xda1\x9f-@\x00\xfe\xb8d\xc6\x91-@\x7f\x1cC\xb4S\x7f,@J\x04\x9f\xa3RB0@\xb6\xd2\x9c\xe4\x17G1@\xc9Q\xb8S\x9bF0@R\xd39\xe6k\xce(@\xec\xbd\t\xb6(F&@|&\x8a\xf4J\x1a(@t\x13\xfb,\xd5\xba,@\x9f\x8d#%\x1e\xf4\'@\x04\x05\xa5\'\xcf\xd3-@d\x9c_\xcc\x1e^0@\x00\x9e\x11\xf9\xcew-@|i;\x85\xd8\x9a1@\xc9\x86\xa5*\xf7a0@v\x82\x1f\xee\x9eJ0@ysht\xc3L0@\xd4\x81C[2\xb30@\xc8\x8e\xe2\x80J2+@\x8d\x02\xe1\xdbXy,@\xaev\x84\xa0J\x8e1@\\\x95\xd8\xa7O\xee0@>\xe3[\xd5\xe0\xba)@\t\xcf\x8f\x1f\x87\x9e,@\xe4\x01:\x03q\\-@`\x0b\xef\xc5\xa0\xe5/@\x03\x96i{\xdd$)@\xbd\xc3\t>\x1f\xdf0@>H\x90\x98\xf0j-@\x8a\xcbu\x0e\x88,0@\xa8w\xc3\x87]\xe4+@\xb12\xca\x96\xa4O-@\x16\xd7\x97\x82\x06\xa6-@*-9\xde\x8c\x14-@G\n9\x9eI\xfe-@Fy\xb3\x8a\x1bQ-@X\xeb\xea\x191\xfe(@\x84\xf3\xa3\x89\x1f\xef(@\x0c\x87\x94\x0ev\xaf&@\xb5\xedl[&\x12-@4[\xcdc\x17\xf3,@\x92\x94\x1a\xf8\x07\xd3\'@\x8d\xbe\x07\x98P\x0f0@\xaa\t\x1b\xb6\xe0\xdb,@Y4\xed\xfa*b1@\xf7\xffw)]\xcb,@\xc4D\x95]>\x9f,@v\x8fO\xe7\x0ca,@\xc0gB\xfac|(@W\xb10\xad\x8960@|,:\x84=\x03,@s\xbc_\xbf\x88\xc5\'@.\xeaHI\xddY.@\x92\x933_\xcc\x172@K\x98%\x0bp\xc5,@/\xb7\xc2\xf9+\xba,@\xdc{\x1c0\x1dE&@(\x87\xe9F\xff\xea0@.\xe0\x92\x0b\x0c\x1a)@[7F\xde\x8b\x0c1@X\x82T9=G-@\xc1\xe1\x03\x7f\'\xce,@\x95\xcc\x01\x15\xe6\xc2,@\xf71\x98\x00^\xac,@\xa2\xaa\xb03\x83\xaa\'@u\x88\xe8\xf0{\x81+@0\x9e\x9e\x8e\xd8\xcb-@\x1d\x10\xe0[\xb1@-@\x9c\x8a\xb0\xeaMN-@\x85\xfb\xd1\xc7i\xe9-@\xc8\x02\xeeAz\x1e-@c_\xb7\xc1\xbd\x030@\xb6\xa8\xe3\xc0\x06-(@\x19\xa02\xb2-s0@\xbfk\xa8G{\x00(@\'\xec\xe5\xf1: ,@\x88]<\xb7\xad\xc5,@\xbe\x9bu7\x8e\xca,@\x14\x18\x1aMmW-@K\x07ARA\xe6-@\x03w\x9f\x10\xab\xea-@A\xef\x19\xd8\xdeB2@\x91\xbc)\x0b!\n-@\x87\xf6.\xc4\x88\xe0\'@\x823\xe3\xee\x86\x151@\xc7\x84K\x7f\x02\xc3*@\xa9\x8c\xdc\xd2\x99\x90*@\xe4\xe8\xe6\x9e\xe4;.@\xe0\xa8\x18\xca\x15H,@\xc8M x\x88\xf7,@\xa8o\xf2T\x9de0@_\\\xdb\xcf\xa0\xa60@G;\xeb=\xc0\x8c0@L\xb4\xd7\xb6!\x0f,@?\x8fav\xf5M,@\xd4\x07p\x1e\x06]-@\xca|)\x08g\xfc-@\x92\xb5\xe8|N\x181@\x1cLMh\xcb\x8a/@\x97e#\x84\xca\xe8-@/\x92\xa4\x07\x11\xc90@\x05\xe5b\x1fB\xeb-@\xa9_\xb6\xce\x1f\x14,@\x19\xec\x1b\xa2\xa8\xd5-@\xe2\xb5\x9bO\xb1\x1f,@\xdda\xec$\x83\x931@\xe7\n)\x87\xaf\x98+@\xb1\xf7I\x17\xde\xaf-@\x12.\x1b\xcdL\xb0(@\xadfh6\xa581@\xf3%c527(@\x0cc\xf4\xc6GH.@F\x9bp\xd7\xa6\xbc*@\xea\xc8oj\xe4-(@\x117\xd6\x9c\x9c\x83-@\xe8\xc1\xf7\xf1O\xe4*@\xc5\xa3\x1e\xcd\x01C2@\x08\xa7\xc2\xf1\x02\x16.@\xaf+)\xd7\x1c:0@Yi\x89\x01\xcf_0@+T\x0f$r\xae-@\xee\x8a\x95n\xc3\xc5+@c\xe0q\x0b;\xb91@\xbbA\xb4r\xfd\xd7-@\xeb\xf2\x1e+z\xd4*@\xe9\xba\xa1?\x81\xf1,@\xb6\x02J\xff\xf4E2@?\x91,\x9e\x87\xfd-@\x97\xd5\xcdl\n\x9a)@\xd2\xf5}G\'/-@\xbf\x11\xa5\xe8aS)@\xdeJo\xda\xd9\xd4,@w>c\xc2\x88\xcf*@\x8b"Q\xe3\xdc\xe3(@\xe0\xd3\xf4\x85\xf5\xb7\'@\xe3\x8f\xe6\x81\xa0\xf7-@\x80\x86i\x94~\xe61@m\x9f\x08\xbd5\xd4,@{\'K\xd3\xa0\xe1,@/\x95\xfcd\xad\xfe,@\xe5\x9a^\xf0e\xed*@\x11\x88\xb9\x97\x19\xde1@A\xa2\xd7\xf5\xc2\x1d.@\x05\x1f\x86\xa3\xba\xc6\'@\x9f\xb0\xb2\xa4\x89+.@\t\xc3|\x1a\xbf\xd3,@\xc6_$\xd6]`.@x\xf3\xf0\x0f\x90\xa9)@\xd0n\x19>r\xdd*@\xf9\x94\x13%\ne.@\x0e\xa4s\xcat\xc2*@\x9e\xaes\xcc\xc1@*@\xa8\xd1\xfe~\x90\xd6,@]{\xa4)v\x851@\xdd\xde\xbc\x06\xbf\xc3*@\x8fo\xe9~,01@.\x01\x96\x94bM/@\t\xff\x0c`jt2@|\x8b\t\xbd&\xdb/@K\xc5\xee\x8b\xd5\xfe.@\x92\xd8R\xbe\xac\xb11@c\xa4\xee\xc5M\x0c%@\x08xd\xb4P\xf40@\xd2\x8e\x17i,\xe2-@\xe8\xb4\xe1\x8aq\xd2/@+\x8ct\x1bJ((@\xd2\x88\xefJ\x83q1@d\x81V\xd5rj-@\xa0\xc4\xc5\x0bYZ0@\xb8\r%k\xdf\xfb*@\x07\xd5ln\xa1\xdc*@\xb0)\x83\xbf\x10\x0f.@G2\x80\x87\xeb\xab+@\x021\x97L|\x1c0@\x066\x1d\xa5\xa2#.@\xc5h\xac3\xc4L(@\x08$\xf3L\xad\x9e-@\xb3w\xc1E\x1d\x00-@\xac\xe6#\xdf\xf6\xb2*@\xeeZI\xc0q\x1e0@\x84\xc8\xc3\xc5\x89\x83(@\xba\xeb,\x97\x9c^-@(\xc9\t\x1d\x1f\x93\'@\xe8\x0c\xee\xe1\xbe\x10-@\xbd1\xe0C\x07\xd10@|\xe6/^\x85J0@Jw\xab\xf8\x94*2@\xc5\x07\xd5\xee\xc3\xaf-@3F\xfc\xaf\xec0(@|G\\p\xef\xb80@Z\xc95c\xf0\x911@\xb6\xd2\x1aH\x8aA,@0\x18\xe6\xb1\xaf\xd4-@\x00\xed\xc2\x8e\xd8\x89\'@\x9f\x18u:J\xfb-@|\xaa8o\x86\x1f0@]WH\x86n\xf5.@XR\x99\xa5/\x05&@u\xbbK\xd6vt/@\xfcM\xc8\x08\x03$)@-ni\xcf\xa2\xbe1@\xc3\xac$\xad\xaf\x02/@\xd1*\xfd\x0b\xe7\x07/@9\x7f-%\x1a7,@GZwF\xe9\xc2,@.\xbc\xef\x8f\xf4$0@\xda]}\xb5\\\x9f/@\xf3e\x13B\xe8\xf5,@\x14\x9f\xcc\x11\xfd\x811@\xee\xb9k\xfc\xdeS1@Z\xc4\xe8]\x1d\xf4\'@\xb6\xa3\xfd\x1f\x0b\xf5+@\x10\xcb\\\x0ehD1@weZ_JM0@\xb9\xc2r=\xba.0@G\xd7\xc9\xf7\xb6\n.@\xef\x17\xb6w\xeb\x83/@2{&\x8e=\\*@\x98\x91\xd1o\x12\xfa1@\x1aE\xee\xe6\x91u2@\xa8J\xa7\nM\x88)@\x98U9^^E2@\xcc\xd7\x80\xfdVb(@g\xb3\x9a\x0bx^*@+\x14\xdf\xbe\x9e\xd8%@\xack\xce\x1d\xaaz,@\xcb0&\xbe\xea\x98&@\xe4J\x84\xcb\xb9\x8b,@1!\x16\xa3\x11\xce0@\x182\xc0)S\xc8,@x3\xc7\xe11\x8e)@\x93\xf3m:\xcd\xf4-@[\xb9]I\x99\xee/@\xbc7i_\xaev/@<]>\x82\xb8\xc31@\xed\xca\xa8\x95\xf9\xa50@{\t3c\x8b\x070@\xd0TP-\xea\x050@\xfeE\x12\xe6G\xf8.@QR\xd6\xece\xb9.@A\x11\xdf\xb6"f(@\xa5\x0cQ\xf8\xd8\xc5\'@\xc4y:\x94ml*@\xab\x96\x02\xa1\xfd\x9a,@m\x13\x85\xe4\xc3\xd90@\xc5\xb8\xf6\xbc\xb2\x891@\xcd{\x94\xf9\x90;&@7\x92\x98\x8c\x84:,@\xb6\x15^\xac\x83\x040@\xb9w\xd3\xe7rT&@\xda\x9d\x86w\x1810@\xe9Qu\x9c1i.@\xf3\x86pa]\t-@\x95\xf00\xc3uZ1@r\xef\x03\x13\xa10%@\xf2\xb9\xf4\x14\x96\xda1@\xc2#Nm\xfbN%@yY\xecJ\xf4\x84%@\xc8-\x9c\xd3l\x9b/@\x8c5\xc2W\xbb21@j\xe0\xb6\x8d\x1a1&@]U\xaf\xbb{\x94%@\xea\xfck\xad\xd6.%@\x98\xaf\x01\xb4\xe5\xa7\'@wy\x9c@\xb0\x1d0@\xb4\xd3e\xe70&+@\x80\xb4(\x056\t.@\xe3\x85E\x8b\xa3\xf2+@\x92\x11\xe7~\x06\x81/@\xb3\x0b\xb7F\x9aF-@+p\xb5\xe0\x10{0@\x14\xf3\xae\xd7\xf54,@\x12\xdd\xae1\xcej1@g\xd5\xecJ\xe4\x1f%@:\x0eI\xa4\xbf\xc5-@\x81=\xae\xcf\x11\xdb/@\xefaU\x91@*,@x\x015\x81\xde`)@\t\x9d\xce\xa7D\xce1@~\xc6b\xc8\xbc\xda1@\x19t\x15c\x04@)@m(\xed\xb8\x9b\x19.@:\x81q}\\.&@\x0e\xdcu]9/+@\x00\xae\xeb\xbd\xaa\x1d0@\x9c\xa3CS\x07j*@\xcf\t\x0c\xb2\x1d$%@\xbbJKP\xe8c(@\xa2T\xc0C\xb1c/@\x85\xb8d\x8f\x7f\xc1)@\x03\xd6\xfe/\x07\x0e+@\x85\xc0\xde\xfar\xb21@G\x8f6\xddRi,@\xc5A\xe0\xdcwp-@\x1e\xc7+:\x17\xb60@Y\xc8\xc3i\x12\'0@<\xb9OM\x8a\xb51@q\xf2Fv\xcd %@\x04\xab\xdd\x0c\xb4\xaf&@\x9c\xd1\xf6\xa7\xba\x9f+@e\x80\xedz\xe3\xc7%@\xc0\x84\x9b\xe2\xd4\xf7.@\x15&\x1b\'\x0c\x05/@\xab\xae+J\x9b61@\xd0\xc3\x7f\x81)\xe5.@\xe3\xee\x06|&_.@x\xd9K"M\xc51@v\xfb\x96\x89Z\x83-@\x15\x86\xcdcG\x060@\x9c|P\xb6\xbdD%@\x8f\xb2>j\xf9\xe8\'@DY]1\xe7\xac.@\xb9\'F\x88\xdeh1@1RM7Vn*@\xdd\x82%\xc8.\xfb/@\xf6\xae\xb1\'\xa2\x06/@\xebD~\x00\xef\xb6%@\x98dC\x05\xb3L-@\xca\xa3\n\x14\x1e\x8d,@\xde{c\x8a^\x991@\x19\t<\xa6\xecI1@\x96\x92\xa7I\xcb\xeb2@\xf9\xdfl\xb6OO0@\xf8B(\x96\xea\x180@czh\xa1\xf8U(@\xa0\xb3\x19\xf0\xb6{&@\xb9>\t9\x83\xa2*@\xaaU\xb0\t^g1@I9x\x89A\xaa1@\xbcG\xfa\x13\xaf\xcc*@\xf6Uq\x94\xc0T1@`\x83B\xce\xe3\xc2.@^;\'\xe0\xdf\x1c)@\xc0\x81\xc66\xaa$1@#\x05\xfd\t\xbb\xeb0@@\xb5\xe6\xf8\x99\xd40@\x83\xb60\xaa\xca\xc11@>\xa6\xe4^r7/@\x94\xa0\x14\x1f5\xb6/@\xf0\x99\x86\xf1Qr1@R\x8d\xf0\r\x9fm,@\x85\xe8\x92\xc6\xd1\x83/@\xd9\x83\xdc\xb2\x8az-@\x18\x12\x1a\x8d.\xf9)@\xdf\xf0\xfb\xe1\xc4\x8e1@4\xd7J|\xb04,@\xcb\x12=\xee\\?*@dP\xb3:\x99\x08/@\xb1v\x05\x9f\xff\x0f)@\xe5m\xfc\x88q /@\xa8\x80u|3\x8c/@\x0c\xe4\xab\xba\xb6\xca,@dl\x8cj\xed\xac2@<~\x96\xbd4\xfe*@\x05\xff\x0fI\xb1^(@\xbc\xddf\x8e\x98n\'@4\xdeF\xc8\xde&1@Xk\xff\xc5\xfcY1@\xdaq1-|y\'@\x19\x83="\r^/@\tr&BD/.@\xfeO4\xca\x1ba*@\x92<\xca\xa4\xba\xb9&@\xa5\xd3\x7fK\xfc\x9d-@\rS\xf8\xccP\xfb-@V\x14\x8e,\xcde*@\x05[\x1a\xff\xec.&@\xbc\x00\x1a\xbe\x86b*@3\xa5\x13\x90\x9ct0@\xfes+p\xe02&@R\x87?\x14+/,@4q3bQ\\\'@\xab)\xd6\x10\xc8B0@1\xadl{\xde\x10(@3\x17\xa5\xd9\r&1@\x81h\x82\xc5\xd7v&@\x1c\xbc\xd1\x8a&\x130@\xe9\xa5o\xa2,-,@\xa0a\x0c\x94sO)@Y[9~n\xac+@\xa6\x91\x11\x17"\xef\'@\xf4\xb3\xf2\xbd\ni0@UlA\x88\xad\x8d0@Vl3\t%\\)@f\xe8~)A\xf1/@\xbd\xa4\xd1\x04\x04\'/@\xda\x9d\x84\xffu`&@\x15\xe5\'\xf4\xb2~)@\x06o\xe3\x83a\x1e,@yL\xd8\t\xa1\xe9&@n\xa6\xc2V*\xae.@\x00\xb9\xe6\xa2\xdc\xa7\'@+_\xf0;\xff\xa1-@\xa2\x95]\x17O\xa2\'@\x03N\x05\xa4&\xb7&@\xe5\xe3\xbec%U(@\x08;\x8d,\xf6\xea1@B\x18.\xa9\xce\xec)@\x17\xca3*\xe4\x0f\'@\x08\xf0o\xd0\xb7\x80-@(n\x9b\xc2\xedd.@\x80\xe9\xe5b\xf5\x85*@\n`\xafdFH.@\xed\xcd\xbc\xcc\xee>.@b#O\x1f\x1e\x08,@\xc7t\xbf\x11\xe3N(@\x84#e\nu\x02.@\xea\xf0\x0e~h?.@\x0f9\xd8\x13\xe0\x181@\xb7]\xcf\x97\t\x9b/@\xb1\n\xed\xad\xe5K\'@\xaa9\xe3\xa1T\xb4.@\xb8\n\xbb\xcff9)@Q\x9e}\xbb\xaf\x83*@\\v\xca\xfd!-0@\x00\xd6\xf6AJ\xc4\'@0\xff\x88\x8f\xe0\xca-@\xc1\x95\xa2\xe0\xe6\x01(@\x12\x8b_\xb4M\x88/@\x1e\xc6\x13\xda2S\'@Q\x93\xa5\x04\x8b\x9c*@L\xdbg(\x07\x0c0@K\x92bn\x99W&@A\r\xc2\xd6\xe7\x910@B\r\xd7\xe9\xbd\xcb.@\xd8\x19\x1e\x132\xff&@\x1c\x9e\x01\t\xfa\x00.@\x05qF\xf7\xcb[1@\x97\xa0\xb4+\x0c\xb8-@\x90\\\xe7t\xe8H0@\xc7\xc5\x10\x89c),@\x0fr\xea\x00M\xb80@\xc1t\xe1\xf9\x1a#1@\xc9\xad\xeb+\xcb\x15/@\x01\x98w\xbe\xb1\x8b.@l,\xe5k\xab\xda,@WHZ\xa5\xe1\x831@<0\x86\xa1\x9b((@\xe9e\xf4\xb2d\xa6\'@=\xff\x12{\x9a\x8b/@5\xd5@\x1cW\x8d*@_\x93\x9c"\x8d+*@1\x8e\xf8\xf1c\xc5%@\xb2<\x1e\x1b\xc2\x97*@\xca\x99\xf8L\x06k2@\xd6bh\x1c?\'*@+H\xf7g\xbd\x81*@\x9fW\x12\x81\x10\xcc.@\xd8Mx6\x7f\xe6\'@I05\xb5\x13\x1a.@;\xad\xe9\x02\x98\x800@\xb7\xf3#\x91\xdc\x850@\xa0\xb4:GQ~/@\xe2`\x19\xafF\xad0@\x92\xf8\xb2\x88\x0c?.@4\xe3\x9a4\xf1"1@\x07R\xa1\r\xa9r0@4)\x08\xd2b\xe50@\x1a/\xa7P\xdc+(@\x8bOA\xb6\x11)1@\xbbtw\x80I\xcc2@\x03\xedR\xda>`1@\xabd\t\xf3\xcb\xe0.@\x10\xea\x17\x8a=\xae&@\x9f\xbc\xf0N$m.@\x94i\x99Q\xd4\xe8-@\x02\x9bt&\x9aN%@\xb3n\x8c\xc3\xeb\xc2/@\xdc.\xcb\x1f\x1fi0@\xf4*":\xa4\xd3.@,\x8d\xc5\xca6\xbd/@rT\xb8\xba\x90\xa2(@\xfc@\xc5\xda\xcf\xf6+@\xd6\xb7\x89\x01\xd8\xb0\'@\xa3%\xe4j\xae\xed/@\xb8\xc2\x97\x89\xe7\x10*@\x99g\t\xfc\xd3\xca.@\xf1\x8c\x91\x1e!\x17/@jO\xea\xb8\xd2\x8d,@\x94(>H\xd9\x191@\x04g\x18\xebH\xe4%@N\xe7\x92\x15\x85\x900@\x99Y\xaeb\xed.)@\xd63\xc5\xb6A\xc5,@\xe0y8.\xd8q&@\xb9\xf2s\x1e\xa3\xae.@\xac\xd2\xd4I\x9f\xa4,@&,\x8fh\x9ev-@?\xcf*\xe1%\xff0@\\\xf5\x02\x82\xc8\x14)@Oo\x8f\xed\x1a\x0e0@1\x9c\x06\xe2\x06\x1a.@\xd6\xd9l\x9b=\xde+@l\x0c\xd6\xcfcv\'@\xa1u\xae|\xb9)/@\x8c\xab&\\\xba\x190@h\xa9sE~$1@\xd9\xdb\xae\x83\xd0\x12(@\xf4\x93\xd2T=\xd6*@\xad\x06\xdfI9\x190@\x0b2\xce\xe4\x99\x86/@\'9\xb1\x8c\xe9A&@\x82\xb4\xbb\xfc\x9d\xac0@9H\x8ca\xf8\x10,@(\xae\'\x917C-@p\x15\\\x99\xf0\xf4.@j\xc0E1\xd6i-@\x99v\x87\xe9\x94C0@\xb9l\xa4@\xd9\xf4+@\x1eNR\x12@\x99-@\xce\xc0\xa8\xee\xab\xc0/@\xb3\xaa\xc9\x1bTi1@M\xf6\x11Q\xeb\xde)@\xee\x07W\x04\xc6O.@\xf4\xcf\xef\x88u\x06/@\xb5\x19q\xce\xce\xdf.@\xd6u\r\x11\xf3))@\t\xc1\xf9\xbc\xe6i*@\x18\xbf\x83\xb5!\xa7-@\xbc.?\xc5\xe1\xc3-@\x16\x19\xecl\xb1\xfe\'@\x0e\xb7\xfef1\xdb-@\x00\x15"n+\x180@6U31Dp,@\xbd[\xac}\xb1Y1@5\x1b\xcc@\xd1G.@/\xecb\xf5\x0e|\'@.\x96\x06Z\xe2v*@[\xe6I-\xf1\x9a+@\x10\xd7\td\xd3\xd3&@_O\xb1\x08\xcf\xbc/@)CCiit/@\x0e~\xc4\xa4\xb8\xcf1@}h\x16\xb7X\xef/@\x9c\xf5\x06,\xd5\xd51@\xd5O\x1e>\xba5-@\xf5\xdf?\xf5\xf4\x880@\x11\xa8_\xde\xcd\xa8&@e\xda3k\x11\x05,@\x879\xbd\xf6/#0@\x8d\xa5\xa9\xf2\x9b\x8f/@\xfe\xa5"\xf9\xfeR0@\xf1\x119\xc3\xf0#1@\x93\x13u\x83G(%@\xacV\xaa\x17\x93$/@#\xe8\x9b\\\\b,@\xfe0\x1c\x18\x14\\,@\xb3c\'\xe9\xe3\xe0,@LE\xf0\xedK,)@\xd9\xa1\xb0_ZZ.@7\x1da\xff\xb3H-@PFZ\xc7\x98\x0e(@2\\\xa81B\xd1)@\x0f,\x9c\xb5cp/@3B\x91\xd6\xcar-@\'l9\x96\xf7\xc9.@\x80g\x9f9\xa9//@s\xd0\xb3d:")@(kL\xa5\r>%@S\xa7\x18\x06\x18\x11-@\xaa\xd1\x05\xcc\xb5 ,@\xe0\n\xe4Q\xfe\x8d1@\x19tO\xf9;;1@R\xf1\x02\n\x16\xa2.@\xf3\x05N\x8a\xf8:(@\x97\x1f\xed\xa4\xber-@\xder.b\x90\x04/@\x1e\xbd\'h\xaeM1@3t\xf2\x07E\xa5,@\xa2W\'\xe1\xcaj1@\x03\xbc\x84\x1b\x197&@\xfa#M+\x86\xc50@K\x1c\xe5\xfb[4(@*,\xc6\xdeh\xe81@\x07\xed\xb0\xc4g\x97,@"\x00cz1\xa5/@\x8d\x91\x12\xc1\x1c9)@\xcf\x02\xca$\xc7\x99.@\xc2\xc6\xac\x94\\\x170@\xe0\xbe\x0eqB3/@\x10@\x9d@\xe7\xed/@\xc1\x1aI\xf1S\xe6\'@\x96\x8c\x8a\xd4\xb8\xd31@\xc1\x03\xc8\x83\x1e\xac.@\x04;",*l-@\x061\xe5\xc0v6(@\xc5\x85\xd60\xe4\x95%@*\x19\xae\xe1\xbf+0@d\x04\x06\r/:(@\x05\x17\xafi\xc8\x1c)@\x82\xc2\xad:)0+@\xbe\x8d\xde\x18y\x9f-@5\xd3\xc7R\x0c\xc9/@uz9\xe7\x03\x8b/@\xc3\xdb\xf0mi\x98.@\x1e\x8b\x93\xc1-\x1a0@\xf0\xeb\x1bQ7\xe1.@\x0b\x9d\'a\xc3;0@k5\xb4\x08\x08\xd6/@\xf9\x82\x88\x00{\x8d%@\xa9\xef\xf8L\xa6Q0@U\xb3\xa7\xcc\x04\x100@\xe0\x02\xa1\n\xe3\x01(@\xa4\x19n\xa6\xf3b/@\x0b\x97\xf0\x89\xfd\xd0-@.\x04"G\xe8\xb5-@y\x1c\x9f\x95\xede)@\xd3\xdc[\xbf\xf1\xba*@4K\xbaN\x98\x120@%\xe3=\x13\xfcL1@\xef\xee\xc2#\xf8\xa8.@\xd9\xf9B\xd9LL,@\xe0\x03\x88\xf1\xed\xdb/@\xf3\xdd+k^\x08-@\xc8\xe9\x12\x19\x05\x832@7Ei>%\x01/@\xa5\x8d\x93\xd4\x8dd-@\xd3a\x16b\xc5\xf8-@/\x89\x08K\x94\xfb*@\xd5\x986\xac$\xff1@\xfe\xf4\xc5\xa0\xe8\x99.@\xba\xe2]hD\xc0*@^6\xf0\x8f\xb5~1@\x93\xeb\x9d\xad\x93\xb01@\xd2\xab[\x90H\xc9,@\xba\xde\xd7\x17\xaa\x0f/@$=g\xb44\x130@\x1a\xf6*\xa0\x18\x150@+\xe4i\x00m\xd3/@W\x17^zv\x890@\x08\xcfP\xee.\xaf&@\xd2\xbc\x7f\x19\xee^.@Xr\x84q|\xf1/@\xbc\xf6\xb5\xcc\xb7\x970@OYe\xfc;\xe9.@\xacc\xa0\n\xb9\x92/@\xce\xd2\x1f\xb3\xbc\xc41@}"\x869q\x84\'@\xc9\xf1I\xb5+\x06/@Ua\xac\x18\x04\x90/@\x11\xde\x12~\x1b20@\xd7x\xcb=\xbd[/@\xe2s\xef\x85\x17\xbf+@j\x91\x98\x85o\xba/@!)6\x0f\x99\x890@\xde@\xab\xa2\x99\x19.@Q\n\xc4+\x14S2@dkf\x83e\x88-@\xafr\xad\xdd\xb0\x06/@a\xd0z\x02&c-@k\x9e\xf2\x86\x9cD1@\xd9\xffbwhP*@sX\xcd\xbf\xfb\x81.@|m\xae\xe7\xe7\xbb&@\x85t\xdb\xbe\xc4\'*@\xf2\xfa\'\xe9h\x13(@p\x1b\x94\x9c\xf6x/@\xde\xc3$\xac+z\'@O\xac #\x13d*@\x9c>\xb5\rxH&@=8\xbc\xb3kN&@\xdc\x90\xf4\x00#\xa3+@\x93#4\x039Z)@\xe9\xd6s\xa7\x91T)@\xd3.\xd1\xa6\x0f\xb5&@g\xdd\xd2M#\x921@\xed\xb9S.(R\'@\xa8\xa3l\xd1X[)@\xc8z\xe0\xa6\xfe\xb3&@u\x8dn\x86X\x020@\xdd\\[\xa4\xccJ1@\x16\xb8\xfeW\xa3[1@\x96\xd1\xed\x83\xa2\x911@\xe8\xa7\xd7;\'C&@\xaf\xe8\xfc\x0f\xd1\xa5&@MDN\x80@2)@\xb2\r\x8cR\xe7\xff1@\x99\xf1\xf2\xf0h-1@\xdcG}\xa5\xd2m*@\xab\xde\xe8\xe43\x18+@\xf0\x18|-\xd7\x9b&@\x17\xf6\xa2\xf1Q\xbc+@\xf9\x14\x02\xe5\xabd(@\x18g\xfcQgU(@d\x81\xfe\x89Z#/@\xe7|,\x06G\x8d1@GK e\'j&@\xf3\x91\xe1MJY1@Z\x8b4\xbf"\x1d&@\xfe\x05\xa98)C)@\x97\xd1l\x08\xbaC*@\xafG\xc5`\xf1]1@\x8c\xde\x9ah\xf6\x93&@X \x0e\x8d\xfeI&@\x1ey\xc1\xfc}G/@mi\x9dI\xfa\x03&@f\xebm\xde\xd4\xb6&@@\xd9L\xfd.\xae&@c1\xdfO\xe1\x9c&@\xa74[\xf4\xb1x(@\xdb\'$\x9d\xbd7)@\xee\xeboj\x07g/@\x1bQ\xb3\xbc?B/@\x13\x82\xc2\xa0\xbdz0@\x9e\x9c\x7f\xbe\xdf\xc7.@\xbc\xd3\x17\x8aI\xa2/@\x8a\xe7\xfax\x8f^1@\xbc\x82\x0eq@t,@\xbfsZZ\x10N/@[\xf5\x02X\x07M.@\xbag`!\x0c3/@\x94T\x92x\xe5\xfc(@0\xf3a\xb2\x93\x1d1@\xbd\x8ez\x89yX(@\n\xec5\xce\xe5A/@\x1f\x8f_\x13@`1@\xd7\xfey\xda\x16\xb41@AOY\xca\x87G1@\xc4\xf9\xd2y\x17\xea&@\x17\xeb\x99\xa6\x0c\x05/@\x949\xb8\x94\x84N1@\x17\x81\xcf\x02\x0e\x87)@Z0\xf5\x8c\x98\xc7)@;\xac\xf2\xff\t\xa9,@ 6\xa2\\\xc5;/@\x8a\x14\x11\xe8\xb3\x8d0@\xa3\xdd)\xf8%\x9b/@P\x9c\xea\xf3N\x9b&@S\x83\n\x1c;\x95,@~H\x04Yx\x16&@t\xf3\x9aB\x89\n+@rx\x97l\xfd^-@\x1b\xa6k\x10\xb0a.@[\xf7g\xb8C\x801@\x11\x99m"\x88\x84/@\x03\xa7\xab\x01)y/@\t6Ig\xc1;/@3\x93Y\xf4P]+@\xa5\xb7W\xe7\x1b0\'@\xd2\x80\xabU\xa4\xe0&@=\xd8R\xc4\xceJ&@\x94\x81\xdc\xe2\x81\xd4.@HH\xa3\xfbz\xb9/@&\x90 X\x83\x162@\x8a\x05\x18\x89Z\x831@v)\xa5\x1at\x8b0@\x9eOV\x120H(@\x9c\x9b\x1b\x0b`\xe1-@\xa9w\xa5\xd6\xccT)@\xbd\x84\x9d\x8e1\x93&@\xb9\xe0k\xf2\xa5a(@Y\x1e\x0b\xea&J&@s\x89\x87\\v.(@\xb8SkfI\xa0&@6+\xa0V\x96\xca)@\xaa\xe4\x8e4\x08\x95&@T\xbb\xe13\xc4\xc1&@\xb6\x1bu\xba\x0f\x081@\x02\xf9)\xc90\xc9+@R@\xb0\x81ed-@>\'f%;\xc3,@n\xdd\x87\xd1\xa0\xfb0@P\x02<!\xa5\xca&@\x1b\xf0\xd2\x93\\\x011@!\x97\xf7\x0e\xb6\xc0&@#)\xe0\xfe\x88\xf5.@]\xdb\x18~\x07\xda1@\x85\xa7\x01"\xac(&@b\xd2"\xc4W\xb8&@\x8e\xbf\xe0\x9b\xdd\xac)@y/]\'K\xa7)@n\xb4\x12\x1ep\x1b&@\xccr2\xf6\xa4R\'@\xa9\x1e\xb4\xcf\xb7P/@\x17\x13@\x14Y\x01)@\xed\x9f\xe4(ML(@\x9ce\xd5\xe3\xf9\xaf&@\n\x01-\x01\xc6\xa5)@\xbc\x8c\'\xc4A\x10\'@C4>\xf7\x0f\x01/@\xd4M\xb2Xe\xb3,@\x166Q\xd5\x1d\x88/@t\xffQ\x84|\xaa&@.\x14\xe7C\xdb\x031@\x84\xc1\xc4\x8a\x19\xd4,@T;\xdf\xfe\x01\xda&@~h\xff\xca\x80\xce*@\xd6A\xd9\xa4/@/@l\xc7\x9c\x86\xfc5(@S\x8d\xce\xa3p>/@&\x94u\x1a/\x041@\xadj\xf8\x8a\x81O&@H o\x1f\xb7\x86/@\n<`t\xca3/@R0\x98\x9d\xedc+@\xaa\xee\x15R\xd3\x13\'@\x87\x12\x15\xb9\xa3\x02\'@M=\x10i=\xe0&@\xf5\xbc\x9d\xda\xddG&@]\xca\xa0;?f(@\x96;\xec\xa8\x0bZ(@\x81\xf4\xb4V\xb9\xf7.@\xcb L`=\x82+@\xa3\x87\xcc?\xbc\xee%@\x1a\xd1\xcd\x97\xbf\x13&@\xaar\xa2\x04e}0@\xa3\x8f\xac\xc8\xf5\x91/@\x87\x10\x8f<h\xcc&@h\xaaJ=V\xce0@\xbb\xccKq*C(@\xf1\x18\x81\xdf\x81\x1e(@D~\x9d?\xecy+@\x11\x08\xaa\x1a\xb1B+@\xd9}\xcb\x93\xe0D2@C\xdc\x17jJ]1@B\xe7\x19\xf57[/@\x8e\xbf\x93_\xbb\xd2*@1\r%\xff\x93\x000@\xf7Y1\xb9!\xc3)@5\xa0\xf9\x97\x15\xd1&@o\x0b\xa9\xcazy0@\xb8\xf3y\xfb,\xae,@\xe0\x1b\xe9\xe1ul1@!\x9cjSQ\x14.@\xf5\xa1\xd0\xf25\x06\'@\xf7\xb2\x02\x833\xa1/@\xfb\x18\xb7\x883\x04/@:|\xb2\x12X\x10\'@\x972\x07\xc6\xfa\x8c.@\x8b\xd1\x9a\xedD\xf5&@/Rc{\xd5\x89*@\x11\xab\xe9o\x89\x10)@\x99\xf9\x87\xd1\x8b;(@\xfd\xb2\xde\x899S.@\xbf\x9dx\xbcK\x16\'@\x9e\xd0\xaf\xaa\xa3\x01+@\xcb\xc7m=\xb0;+@5\x0b>\xa6zT1@W\x14Z\xc3~\xc2(@\xe8\x1fPq\xd1$\'@\xb0\xac\x92\x1d\xbc\x041@\x96\xc9\xcd\xc1\x897/@\x07\xc7\xa4.\xe5$/@\xd3\xdd\x9c\x99\xf6_*@pg\x82\xdd+\xe5)@\xc2\x023\xe4\x12,\'@\xa7{y\x9b\xbe\xf5&@\x12\x8f~\x80\x94U\'@\xa1\xbet\xe1x.)@\x19\xf2\xb3\x1fL\'/@\xef\xfaN\x9e\xdc\x0c\'@\xad}\xeb\xe6\xd9\x15/@\xb3\xc8\x02>\x99\x81-@S\x007\xa8\xca\xf1.@0`\xbb\r\xfeo0@JAT\xd0rR(@\xc6<\x11\xa7\xeb\x1c\'@s\x07/\xd1\xc6\x0b\'@\xe8h\xf7\xe4,\xd6)@M\x90I8\t,&@\xbf\xfdT\x86]Q&@\x89\xfbt\x9b\t=0@\xb2y \xbf\x1bc1@T\xde\xf0\x8dAc1@j\xfc\x05\x01\x87\x871@\xda\xeae\xbe\xd7Q.@&\xc3\x14\x84G\xd0)@F\x90&\xe6|K*@\x9a\x99\xa9\x94%\x15\'@\x9a\xb9W\x80\xac\xbb&@\xd9V+\xd1@L&@\x13\xdeB\x13g\xe40@%\x1c\xa9\x1cq</@b\x13[\xc6Pl.@\'\xab\x18\xf8\x85F0@\xe8|q\xfc\xbd\xd1-@\xb5\x98=b\xc6\x0f.@\x00\xd6%\x89\xde\xd7.@\xfb`\xe7\xb3w\xef0@k\xcc\xf2tw\x86)@dn\x95Z&{\'@\xf98+1\x8b\xa4*@cx\xb6{\xc5n.@\xa1\x84qL\xf0\n&@k\xb7\xdd!\xeb\xb3-@.w\xeb\x0b\xc2\x9f)@hc\xe1\x82k\xee/@\xce\xb2\xfcc\xd2x(@q\xbf<U\xab\xce-@\x83\xdbP}4\xc1-@Vv\r\xa5\x95\x14\'@s\x13\x84\x96\xdf\xd1%@\xc5<\x1fZi)&@\x11\xb9n\xfa\x10\xe0-@\x80\x88Hk\x7f70@d\xd4\xf0p J0@\xe0\x8aK\xb0\xa9\xc7(@\xf0\xbe\xef{$3.@q\xc5"\xc2!C0@n\x18\x8eZ\x8b\xa2)@h`S,-\xe00@\x1a\xe5\xac\x05}\x8d1@\xa3z\xfc\x9eh\xde(@m7?j\x13\xec\'@D\xfb$\x9b6\x830@i6\x16\x9d\xfd\'\'@\xc1A\x1b2\xcc..@t\x06\x7f\x89\xb8\xfa1@Kc\xcc\xa6;\x03&@\xbe\x1a\xcc\xf0\xa1\xea)@\x15a\x07i\x17\x891@M\xd6m\x00\xde\xf81@\xebsOE,\x1a)@$F\x8d\\\xb750@\xef\x8cZ\xd9\xaa>.@\xb1\xfa"q\nN&@\xb6\x9f\xd9\xbf\x1b\xdd.@\x11\xc4\xfci\xa7\x88\'@\xde\xa3\xc3.%\xde2@\xab@c\xc0BJ&@c\xc0g\xe0\x84\xb2+@\x10B\xcdz\x81\xe80@C\xe8\r\xae\xdd1/@\xb9yt\xa4T\xff.@\xae\xce\xedEA\xfa/@\'\xb3\xeb\xd1\x0b\x04.@^\xe3>\x19\x07\x9d1@\xd7\xd4WY+0.@H\xf09\x80\xaf\xf0/@\x1dJ\xaa\x1bx\xa7+@%\x1c\x8d&\xc9>.@\xa7/\xe56\xab\xeb+@\xee\xef1\xba\xa8^.@-\x03\xdb\xe5X\xe71@}\xc5\xcb:\x99\x8c,@\xd9\xe6Y.F\xc9%@\xa6\xf5l\x0c\x0e\xf8%@\xc2\xd4g\xdfV\x12&@V%.\xec\xcb\x1c)@\xcdB\x83\x18\xbb\x931@-U\xac~\xcdh-@\xf8\r\xce|u\x18,@V6%\xd6Z\x81\'@\x14\t\x13\xaa\x94J*@A\xe0\x0b\x0c[6)@\x9e\\\xea\x97\x88C*@\x14!\x03\x8e\xdb\xe31@s\x88\xd2\xfeO\xca%@-\t\xe9\xb7\xdaZ-@\x92\xc0R\xac\x0cc-@\x15{\x00\x7f4/)@b\xb0X`\x0c\xee-@\xfe{&5e\xa3-@!\x7fB\x1a\x9a\x9d\'@\xf2\x88\xf6\xa3\xbf\xd5/@jK=\xe6\x0070@\xe9\x00\xf8\x04\xea/0@<\xabL\xf9\x89\xe9*@X\x0e~\xa3|\x1a/@\xe9\x8c\x88\xd8\xc5\xfd-@\xdd\xd9\x1b\x83l\x860@k\t]$\xcc\xd3(@\xa2i\x94,\xb9v,@\x81\xd7>E\x08\x97(@\x116\xb9C\x91n(@\xd9H\x1b\x94\xab\xc8\'@Y\xc0RBv\x14)@\xcf;\xe5\xae\x122)@AJ\xb7\xa5;g/@\xe8OuSK\xc5/@\xc9\xfe\x9c/y\xf01@G~\xdbX\n\x98-@v\xa0\x8a9\x97-)@\xe3\xb1\xc6\xab\x9f\xe0)@\xae\x97\xe3\x9f\x82\x06.@\r\x8c;\xf6t!/@u\xda0pB80@\x99\x0b\xc3\xb6\x06\t/@\xce1\xe2V\xfe\x9c-@\xaaV\xcdBN\xc4/@\xec\x97\x81R\xf6\xe5\'@\xd7\xc2t\x9e\x89p)@\xb8\xe3\xcct\x07\x91,@\xf6mR\xf3\x95\xa0,@\xb8L\x9c<,$2@G\x14\xc9\xc5\xb1\x1e)@\xbe\xb7\xa5\x169v)@\xc3i\x8a2\x81\xa6)@\xd6\xa0\x1e\x8e\xfd\x0f.@\xb1\x88\xdd\x9b\x0e\xed0@wXI\xea\xbfZ/@\xfbm"=}o(@\xff\xfa{\xbfg\x971@\x1c\xb1\x08Cr\xf7-@\xc8\x00\x8f]R6,@\x8a\xe2\xa1q<&0@\xcf-N\x88\xf58)@\xc1\'k\xb4!8/@\x85\xf5IX\xa4@0@\xbaOw=.\xd0\'@EH\xe0\x90Ph\'@\xb7\xedv\x97|\xe5*@N\xc8}\xf9\x8b\x8d+@]\xdbA\xe7\xe0\xfe-@6\xa7\x05:PW/@\xb2\xc4#b\xcf\xe7%@\xd3Og\x80\xd4\xc5\'@\xf6\xdb\x9e\xc5N\xc1,@\x97?\xf8\x1c\xf1Q.@\xa0\x91\x10\x8c\x11a+@\x9fM\x16\x06I\xdf0@R9\x98\x1e\x84\x131@\x96s\x9e\xa9.\x0e/@j\xb3\x9a\xc7\x04G.@T\x16I\xbf\xfd\xeb,@\xe6\xf9\xe3\xde\\J0@\xe5\xd0\x00l\xce\x84(@\x81QQ\'\xacj)@\xa6H\xe36i\xc90@\x9aM\xce\xf8\x9f\xe30@`\xe5*\xb9\xea\xb3(@PVbW\xd9\x00.@"\xddg\xffb-)@\xe49w4\xf4\r0@\x03\x06e\x0e\x1d\xc6-@\xf6I\xb4\xbcJ\'0@\x1f%\x1a0\xc5\x170@\xc0i\xbd\x88\xf0\xc80@\x07\x9c\xcf\x06\t\xda-@xS\x1c\xb9\x1b\xb8%@\xfc\xb9\x1a\xf5x\xb3*@F\xd1\xcd\x86\x9a:1@\n\x9c\xfaG\xfd\xc3,@\x861\xd75;\xb0-@\xe4,g&\xaa,(@\xf4n\x930_\xc61@\x1e4\x81\xa1w\xd2-@\xa4#\x04\x86\xba\x950@\x81\xb4\xa7!Ka+@\xc1\xe9\x91\xfd\xde\x19&@A\xdb\xf6\xbbY\x0b.@7\xd0\x13y#\x9d(@z\xdd\x95\x8d\xdf\xcb\'@\xdc\x9a\xdd,\xbd\xff%@ne]\xe1E\xbf.@\xecF\xb4"\xeb3(@\x1b\xb3\x03\xee\xcd@1@s\xb3\x9c\xc2\x08\xda1@\x80DG\xe5\xba\x9d/@\x04\xd4\x05!^\xe0%@\xa0\xb0Qo\x95}1@\x84\xb5\xb4q|\x99)@]\xa2A\xb3\x9af(@\xdb\xa0\t-\x9a20@\x81\xae\xb0\x80\xb12*@\x07\x8b\xe1e1\x050@\x8f\xa2{~6\x0e,@\xd0\x82F\xf0\xf2\x0f.@\xa4t\x1d)R\x1b.@r\x8bv\x05\xe8W/@\xea\\K\x8c\xd1\xa8-@L\xda\xd3\r\xe8\xb0,@\x05c\xa1\xf4\xbc\xa4(@v\xb4{\xe7\xb3#\'@2\x18`|rc-@\x98z\\\xf9\x8eE&@ a\x96\x9c05(@\x17T\xa8\xc1M[.@B\xaf\xb9x\x9el-@^\xbd\x9e\xa7I\xd9/@;U\xb5\xe1,\xa1/@\x92\xca%\xd3V\x92)@N\xe5Z:l\xd9)@@\x0b)\xe5\x1a,0@`\xca\xb4+Ic-@\'\xc1\'\xeb5\xcc/@5\xcfb>n\xb2,@5N\xd9x\xa0\x0b(@3\xc8((q\x19)@\x817\x8f"\xe8\xdf(@\xe0\xc8N\xf5\xf4\x8d(@\x19\x87\xaaR)\xd5)@\xe9\xe1\x14B:\t&@\xa3\xc8\x0f7f\x07-@\xe1P\x98\xedV\xac%@\xbb=\x98\xef\x91>0@\xf8\x08\xae\xbb\x89\'&@7\xf0\x87\\\xfb\xb4*@\xad0\xebgp8,@\x8b\xa1?\x1d\xbf\xc8,@\x97T\x9e\xceB\x1a0@j\'\x1f\x99|o-@?9\xac]ES)@\xbb\xc4\x8caM\xed)@Z\xa5\x89G\x16-)@\xfe\n_*\x99\x98(@\xa7t\xfar\xbd\xcf.@\x19\xf6\xe6\x13\x1d\r,@\xfe\xc5\x9c\x0e+\x98/@\x06#\xc6\x13;\r,@\x8cpX\xbf\xbbI(@qp\xf0\x03r*.@\xe1P\xb3\xf8\x8b*1@I\xad[\xceh21@\xc5rk\x15\xcc\xc60@\xd5\xaf\xbc4E\x1c0@\x99B\xd7J\x17\x17,@\xa3y\xa6\xa9rJ)@\x9d\x80\xc3\x0e\x11a.@\xb7"\x1a\x90\xf6\xb5%@\xa8G\x19\x1a\x98\xc7%@e6/\xfd\xe4\x87(@\xb0\xb7\xd3\xcc\xd0\x81(@p\xef\xdfu\t\x0e&@\x83\xd9\xb9\xccW\xe6-@\xcd\xd1D\x96\xca\xfb\'@GsR\x95e*0@\xdc\xf3{\xc4\x95\xcc0@\x06\x18\xe5\xf6\x08\x941@2\xff\x9b\xf5\xc7;0@\x01F\x11\xeb:/1@\xc8\x9c\xd7\x1a\xa2(.@ir\xf6\x17p\x84-@\xde\\,v\xcf\xa3+@~\xed\x8b-o\x04,@\xabc\x7f\xea\x83\x001@\xbce\xa06\xc3\x1d0@]\x83\x85\x8d\x9cE-@\xca\xf6\n]\x97\x800@w\x9b\xf7\xb4\xd5w)@\x88#x\xdd8\xae%@\x96P\xd0UjS*@\x15\x05\xa0\xbf\xa5\x062@W\xe3\x88M\x8a\xdf-@\xf6K\x9b\xa0\x05\x98+@^_\xd2(i?(@\x1b-\xce@\xf0d(@\x90\xd3K\xcf-\x05\'@\x8e\x16\xabfl70@N\x9a\x8d\x9b\xa2^&@7\xabf\xaf\x9bV+@\x13\xd0\xd4o\xd9\x9e\'@\x9d\xfc\xf3Fd\xb3%@\xcdL|3\xa5\xfc.@|n2\x0f\x97\xd9-@2\x15(\xf1G\xd4-@Ve\xd7^\xb8t)@d\xec\xf3\x9f\x19\x9f0@m\xed\x18\xacC\x15,@[\x11\xa3\xc78\xee/@NVAi\x8a+)@\xe6\xea>ba\x16)@@\xf1B\x9b\x83i(@\xe9\xce\xb1\xe6\nH(@u\xf3\x00\xf0\xf02/@J\xf4\xe2;\xed\xe4&@\xe8i\xad\xbd\xef\r0@\x07\x1b\x93\xdcp\xd4.@\x9c\x1b\x95J\xbe<0@~\xc1\xdd\x03{d*@D\x08\xd8:\x1e\x01(@}\x81v\x1e\xb8\x1d0@\x92\x9fe:\xef\x06(@O0\xf1S%\xa6+@%D\x1e2\xe9*1@\x82\xa7\xf2\xac\x93\x0c,@9\x03\xaeAx\x191@j\x94Y\xeb\xd5$(@}\x11\xf3\xdf\xed\x1c0@*\x92/\xab s)@\xfc\xf5\xc3|\x11\xe1*@\xe8\xff\x8dZ\xa0\x98(@\x07\x1e4\'\xccX(@\xc4/\x19\x11\xbf\x17\'@l}26\xfc\x06,@\x9b\x17\xf0\xbe\x87.,@\xf9U@\xfa\x99\x1d,@\x997\xda\xbb\xee\x12/@\nXJ\x83&\xc8*@\x9a\xc6\xf7\xedIq*@7S\x1cr\x19?,@\x00\xdciU\x0c/1@\x05\xe8\xca\x7f\x9c\xf0/@\xc6A\xa6O\x01s0@\xc1\xa2\xd1\x03]\x83)@v\x1f\x8c\x9f^j\'@\xc8\xff-\xfe\xb6\xeb+@\x0b\xe9\xe3\x9c\xda01@\xf1\x89?\xd0\xff_1@[\x96\xb2h^\x0e.@`>\xf6\xf4h\x1c)@e\x0cO\xc0\x17\xab2@\xc6?\xdc\xbf\xfdS,@X4\x04x-\xa8,@\xa7\x96\xca\x1d\x02\xaf/@S\xe2\xa3J\xea\t.@aa!\xf7\xd5\xec-@\xfctl$3d1@\x93\xf4q\x97\xfb\xd71@`\x85\xb2\xc9\xb3\x02)@\x91\x109[\xe9^(@\xaa\xcc\xef\xc1\xa9((@\xd12dC\x08\xeb-@Imi0\xeaK-@\xa8\xf7\x14p\xdc\x02,@sZ\xd0\nG\xe1*@\xd6\xc5"\x89RJ.@x\x0cH\x14^\x08(@\x02)h\x8d}\xb4\'@\xe3R9\x9f\x9bS-@\xcb\xee9\xf9\xd2\x83*@\xb0\xee\xc5\x8d\xd1\x7f(@R6\xf8\xac\xee\xb3%@%\x13\x84\xbe\xfe\x98\'@\x1eE\xd4\xc0\xd7D-@^\xc5\xa2\x14\xd3\xed-@\xba\x97\xc8\xec\'\x051@\xf2\xa33\x1f8\xce,@7H;\xa6\xff"0@\xf9\xe2F\xce\'K(@s"\xa3\xad\x06B(@\x1d\'\xad?\x17.-@\x1fsMlL\xdb*@\x03\x96\x03f\xa3\xf8*@d\x8c\x12\xbe\xa9\xa0%@\xf8\x08\xaa\xe1Wa,@\xe8\xb9\x12\xc0\xa0e-@Y\xdb\x9d\xb7,d.@\x13\x9b\x9b\xe2u\xbd-@\xbbA\xe1\x8c\xbc{0@\xef)\xbb\xaf\xcd\x9a/@\xa9;2\x97\xd2\xf2-@\'\xd4\x9c\xb1\x8d^-@\x8a\x8e~\n\xd2[,@?\xda\x8d\xf3;D2@\xe7_">A\xa9%@\xb9\xf8\xc6\xfb\xfb\x1b(@\x06\x02\x18\x06\x04\xb5+@\x15*\xde\x1d\x0e\xb70@:\x8d\xfe\xb0P2,@\x86\xcf_\xa9\xf7\xe4-@m\xba\x0b\x82Q\xf3(@\xe2|4\xb7f\x85*@j\xb4\xdd\xef\xb6\xd91@\x03\xc7\xe9\xedW\x8f*@C\xe8mA\x99\xbc*@N\x8f4\t\xcc\xd4-@W\x17r\xa3\xb9M,@\xed\x85\xf2\x89_\x9a(@$m\xb1\\$V-@\xe4`A\xcc<\n)@\x9d.\xe67?\x04(@\xc4s\xc2<\x92\xb5*@&\xf2\xfec\xcd\x190@\xd0\x0e\x00lu()@\xcf%\xc8\x8a\xb6r(@#Rb\xd2eZ(@}\xa9^qd\x14(@\x19\x16#\x9b\xd6c&@\x06r`\xe4\xcfI0@n\xba\x83\x16pZ-@\x935\x9eRQ\xa0/@p}\xd7\x85\xd6\xe2,@\'\xe6\x9e=)\xc5*@\xdfT\x8d\xa8\xc1\x812@\x17<BW0\xd1-@\xd4+\xf2eA\xaf(@\x11\x87\x8f\xa0-\xc7(@*\xc1\x11\xaf\x94\xa5%@#\x81\x10\xde\xa0@,@\xed\xcd\x1b\xcei\xaf,@\xb5T\x93c0\xae%@?E\x8d\xe0\xc6\x94)@\xcd\xe2\x015\xeeR&@\xf1\xc0\xd4#]\xa8,@\xcbT\x7f\xccU>0@-Wa\x8d\x12{0@\x02\x89&\xc5;\r-@\xbe0+\x17I\x90)@\xad\xba0\xe0\xc13)@\x0f6\x10\x0b\xb3\xa50@\xfc\xf8\x94\xc5t\x18/@\xb3\x8b\xaf\x0f\xd6\xa60@\xd4\xf4\'\xb6\xa0&*@\x01\x17\xea\xc7\xc8\xde0@\xcdS\xe5\xee\x04\xbb(@\x90\x19W\x7f\x8c\xc1+@I\xa6A\xdd\xde\xa4)@\x0eb\xb5U0\xc30@\x03\xa6\xac\x14\x90K(@V\xbaj\x9e\xccB(@\xac1y\xe8P\xfc+@*\xbc\x82\x97V!-@\xdd\xe1\xbe*S<,@_\x90\x7f\xb5@$,@*%\x16(\xd6\xe0\'@6\xffH\xcb\x1f\xfe(@f\x90\x1eW\xcb%0@z\x95\x93\x07g$/@\xec)^\xe6]+-@\xc8\xf9\xa0\x03\xf5t0@#\x07\x89\xc0\xf8\x14,@[\x8c\'NL\x182@\xb8F^\t\xb4))@C\xa2\x9f,+M*@\xca\xa3\xaf\xb6\xf9\xc5/@5^q\x00R~&@/O\x15\x1et_&@\xb0\xdd\xb1\xf7\x9a\x080@ \xd4J\x9aB,-@r\xb8\xa6\xc5\xa1\xda\'@asko\x89\xfe/@b#\xb0A3m(@\xc3g\x08\xc8\x01w0@\x05;&\xa8\x15\xae/@\xfa\xd4K`\xfd)0@+U\x9e\xf8t\x08)@\x1c\\\xc0\xc3\x87\x9a)@W\x05G\xe6\xa3r/@\xc6G\x98\x8e$\xe01@/\xf4\xbe/0\xed+@F\xd3\xed\x8d\xed\xbf0@\x16\xecz(\xb3s0@]\x00R\xfc\xdeo0@^rD\x1eR\xf2+@9\x8a\x08nv\xc3&@g\xb0T\xb4\xdbn0@\xce(\xee\xc5(\n,@g|\x14D\xd8\xb1,@\x84\n\x14T^h.@Y!\x06\x18\x1f1.@\xed\xa9\x0eLHT.@K\t\x9b\x1c\x19\xc30@M\x8c&\xe02\xe41@\xd2\xe0\xc33k?1@\xa9\x11\x04i\xd4\x0e2@R\xda\xe3\x1cX\x96%@\x81\x021\x12\x0c\x1b(@2\xb6{\xc3\x19&)@}@\xbe\x02T\x04(@\xc9\xc0\x1e\xe8uP)@(\x8f\xe6\x89\xe4z/@\x90\x8dQ\xd0\x82\xc5/@37\x13\xddE\x9a1@\x8b\xa9\x9e\x02\x01\x971@\xf0\x90f4"\xd4%@\xf4\xa4\'\x82u\xd3(@L\x00\xe1\xa1\xc5\xb10@\xa9\x1ep\xd4\xf1v-@gu\x80\xc5\xd8p.@\x91-\x12,\xb6d0@n|X\xdd\x1aw(@a\xb2z\x0f!\x05)@\x1a$\x00\xaa\x88\x1c/@\xab\xe8q\x9c{W0@N~\xe4/\x10x1@\x83dUL>N)@\xc2\xaf\xe2~!\xe1+@Z9\xb1X7\xd3/@^\xfb\xfc\xd1\xefF,@\xd9w\x87Y\xed\x14%@Nl\xad\x02`//@l\xa3c\x11\x9b|*@\xb6J\x12{:C,@\x05$\x89\x16wW(@\xb4\x86\x021\xea\xa3-@\x9a;|\xd7Ud&@\xbe]\x9d\x86S+1@\x95>\x81\xb2m\xa11@\xe9\x93\xb0K\xc6\xd0%@a\xf92\xf5G\x85&@W\xce\x89\xa88V.@\x8d`a\xd6\xbc\xee\'@\xd5+>\x06\xb6\x11%@\x9bv\xf5j\xc78(@\xafl\xddm\x93\x80&@n&\xa3\xc7\xbcC)@\xcb"\x1f\xddso0@\xaf\xa5\xc0V\x84\xe5\'@N~\xfc\x0f\x93\xf4/@\xd7O\xce-\xad\x160@\x8b".\x8dbC0@\x8e\xc2x1\x93\x05%@\xca\xeb\xaf\xc6\xefO(@\x9e\xc4M\x9a\xa1X(@\xaaa\xbf\x96Ra(@\xf9\xc1\xa3\xfe\xadA,@\x85\x92* \xcf\x84&@\xa9\xf9\x08Q\xf4*(@\xea\xbf\xbflr\xd3(@\x08f\xe1Y]\xe5+@\xacq\x1f,D\xc7.@\xb7\x93\x15!\x82;(@E\xecB!\xfd\xa7*@\x18eD\xc8l\xc9\'@\x83\xdf\xe7\n\xb6\xb7\'@\x90u@\\\x7f[(@\t\x9d\xb2\x02\xbb\xb4.@\xd9\x85m\x03\x98\xbd,@\x13Q\xbcuJ\x010@\xfa\xa30\xdb\x9cM,@\x81\xbb_\xe40\x162@\xdfdi\xfd\x1f\x17(@\xe5\x97{\xe4>\xa5&@7\x13\xa3\x12[\xee*@u\x11_b\xbd\xce*@\xa9\xcb(\xff\xd4\x9b1@g\x1a\x8f\x0c%O)@l0\xeb_?c)@\xb0\xe5g\xf1\xea\xec)@\xd2\xb3h\xa4R\x1a+@\xd1\xbd\x03\x17X\x99,@~V\xbaru\xa1.@gf<\x90\x02\x891@\x893!\x1b\x1a%%@i\x9a9\xbcj!(@U\'Y\xc4\xc6",@d~\\\x8a\x966,@\xef,\xb6\x91\x8f\xd0+@2\x82\xddFRc0@I\xb1\x83 \x07\xd50@\x99\xffq\x13\x94\x99-@B\xea\x9f\xfet\x80.@\xa2\xc2M\x95\x1c-%@\xeb.\xc1K\xaaZ)@\xcf\xc7\x83K5\x97(@E\x02\x02\xe2R\xf1,@<\xd9\xb0H\xf0\xaa,@Fe\xca\xc0\xed/)@\x9e\xf5+\xe9\xce\xc8*@7\x1e\x96\x87@\xe2/@\x1c\x08\xd4j\xff,(@u\xefO*\x11\xc2.@\x13\xc2\x9d\xaaA\xb6&@\xe8\xe6I\x85\x89|,@\xc1\n\xeb\x9c\xe9v,@1\x07\xb7\xd0\xaf\x1f)@>\xc1|\xee\x9e4)@\xe4#J\xee\xddI,@E"\xbb\xb2d\xcc1@R"}p\x8cL1@\x03z\xba\x83\xcc5%@e\xba\xec\xab\x94\xd0(@\x97%\xd8W\x97F)@2\xc9\xb8\xd8\xe3M(@\xef\x82\xae\xc5j\xd0/@g\xea\xb2\x10\x1c*+@o\xd2\xee\xf1\x0c8(@E\x1c\x8a\xa1\xc52(@\x84yc\xe7\x87\xdf/@,\xfa\xea=_l*@)\x87\xc3<\x02^.@\x0f\xf2\xf7\x93,"-@\x8d\x06C\x86\x1dt0@~\xeb\n\xfd\x9a2%@vK\x84,*\xa4,@\xb2e\xb83$"%@\xf2\xe4\x96\x98|c%@_\x18\xfb\x15\x16\xde*@\xd9\xe4\xf9\x83)o.@<\xf0;\x19@r/@\x9e\x03\xc5D\xbf\xe1)@\x1e\xb8\xd1\x88\xcc7,@0n7\x07\xd3\x18+@\x14\x8e-\xee\x9dM&@9\x8b\x7fW\x9f\x1d-@@\xb0\xe4\xaf$\x1f\'@\xb2YZj\xba\xc0(@\xee\x02}\xc1\xa1\xa9*@h\x08+:\xd8V,@\xd4\x04dX\xf7\x9a/@\x00\x80\x86h=\xdf*@\xb1~\x7f\xd2\xb6(,@\xf6\xa5*\x7f\xef3,@T\xb1\x81t\xd6\xb0\'@0g\xe4\x94\xdf\x1d.@\xb6\xfbo\xb6\xf7G.@\xdb\xdd\xf1Od+(@$\x8e\xcd\x85AR)@\x12\xfb\xf2=c+)@1\xd4\xd2\xa8 3(@\x8f\xb4\x0e8\xe75\'@\xb6\xc0\x87#m\xf2&@\x88\xf1\xeb\xd4\x8f\xfc\'@\x05]\x8a\xde\xc3\x1b\'@\xa5H\x11\xb4\xfdD,@\xe7\xc2\x10\xe8T\xd50@\xa72\xc9\xab\x90\xd3*@g\xff\x17\xdc\t\xa6\'@A\x14\x05c7\x95(@"\xdf\xcfR261@\xc73.Z\xac\x12.@\xc2$\xa6e\x8d\xdf\'@?\x896\x83\x9a\xa4\'@\x8c\x9c5\xb0\xbaG.@\xce\x06\xd6k\xb5\x04+@\x10\x90d\x1e\xcd\x16,@\xe1\xdf\xa3M\x97U/@\xfeb5\xea\x82\xd5/@\xd3[U\xbb\x08\xa9\'@\xfb\x10\xfc\xfe\xf1\x06(@\xb0b\xe9\xf7\xf2\xc7,@\xe7\xf1\xcdQ\xaf\x9f&@\xcd\xa5\xb1^\x18 \'@-\xde<\xd7\xf5\x00.@K\xcc\x9eaD\xf6\'@@\x16\x9a\xa3\xfa\xf3\'@-)\x15\xa3\x02t(@\x83\xb6V\x9d&/-@U\xc9wK\xf8\x08,@x-a\xb5\x03R/@\x16\xafI\xe7\xe2\xd0/@\xe7U\xb5/\xb2/(@$\x12\xbd9\xe06,@C@\xf9\x8f\xd8\xf0*@\x1c\x830\x8b\x0b\xd2,@\xe5\x01t\xad\xe6\x1e+@\x06\xfc\xae\xd8u\x1c0@"^\x94\x89\x0e@1@\x9a\xf9\x17\xd5\x81#.@o\xe6\xc9hf\x020@\x99\xbf.\xab\xf5V(@\xb6\xa9\xce\xf3\x18-,@\x92\xa2X\xa1\xad_(@i\xceS[@\x9d/@z\x04\xfa\xef\x8d\x971@\x1f)\xac\xb6\xf4\x981@\x19\x0cpV\xf5\x18/@f\xdd0\xb1oK1@\x7f\xdeKh3\xd51@g\xf6\x0b\x97\xf7\x03(@\x96T\xb5\xfd\x06$(@\xdb\xb6\xe3`\xc4\xd3\'@\xcf\x1ad\xa6Xl/@\xb14=5\x13;1@\xd6\x01\x9f\xea\x10$.@\xa6\xf3\xee\xafQK(@\xb0\xad\xfb\x01\x1bq(@K\x005\xc1\xe9v(@r#\xd1\xa3\x99\x1b*@\xac\x93G\x85C\xf9.@\xb1\xfe\xd0\x87S\x16(@"\x03\xd22\xbd\xa3/@\xc0CAcJ\xab/@\xa6\xb2\x18\xaa\x1a\x0e0@\xc2\x82\x1fI7:-@K\x1a\xd8s\xd6\xc0(@\xbb\x86\xc6}\xc3\xd0(@\xcc\x0c\x8e\xc4\x8e1+@\x01\xeb\xbbd/\xe20@\x8a\xaf\xcd\xd4\xf8\xe7-@u\x0fpJ\x878.@%\xfd\t\xea\xb6\xfa*@\x04\xc9#\xe9[R.@\xb6\x8d\x86[r\x040@\xd5[ \x93I\xf6)@\xe06`\xa65\xde/@i\x89IN\xcc\xd1,@\xe2\xa9\xea\xacN%0@\xbbF\xe3VT")@\xb3\xfeq\xdeE\x16)@\xae\x0c\x7f\xc8\xba\xcb*@\xf4\xc9\x8a\x87,6%@8\x1c_\xe2,\xd8\'@4\xe1\x9de\xabO(@\x8aT\x14\xf1\x12\x11+@;\xc6\xa6\xfb\x1e\xa61@\xbc\xe2\xe54\xab\x8b\'@w$\xa6\x11\xbf\xe9\'@\x91""]\xba\xaf\'@$f\xeeR\xe1A,@\x19\x11\t\xfd4_0@\xe4\xaf\x99\x04\x15\xa91@.[\xc5\xfcQu0@B\xed\x9a\xc2\xfa\x9b.@B\xbb\x114\xc3\xde1@\x185\x0f\xbdZ\xd8*@\x9f\x05<\x10\xfc\x06,@%a\xb3\xabb\xe9\'@J\xadpS\x80\xa40@{uo\x80\xcc\x90/@*]\xce\xd5\x9e\xe8.@s\xa4g\xf9]e&@\xd1gk\xed\xfd]0@\xbf\x921\xf8\xc6\xe71@\xb7\xa4\x97}\xe3\xfc\'@\xb8\xbb7\x0b\xf7\x05\'@\x89\xc4\x1ecjX)@4\x9a;\xfb\xfcE.@\x80\x1eM\x10G\x160@|u\xe11\xfd\x180@\x10\x87ZKn\xda1@\xb1\xa4\xb6\x19\xda\xd31@#]\x8f\xf2:\xae(@D)\xd9\xd1\xf8\x97.@*\xca\x0e\t\x1e(+@]\xbex\xc4\xe1\x8e*@\xc1V\xaf\xb3\x7f\x17+@\x0bYw\xd4l{\'@\xab\x11\x1f\x17^h1@\xda\x00\xc6%\xd8\xac&@\x13\x81\xc4`\xfc62@%\xe6\xea\xd3\xf7K%@[!\x87\x82\r\xd8.@\x92\xca\xbbv\xca\xe8/@\xb8\x87\xc1\xb3\xef\xfe/@\xa31,\xab\xb97+@+\xa2!EN\xf4-@\x94\xa4\xc5\xa7b\x90/@-\xf8\x00\x9c\xd6\xd3-@%\xe0\xbbq\x98\xf8/@\xf9\xf0n\xcb\xf6*%@\xc2\xb5\x8e\x8b\xc6N(@\x0bj\x83\xb9\xec\xd0(@\xabS\xc0`\x1a\n.@)u)\xa2v\xea/@\xf7\x18\xf5\x1f\x92\n0@ip\x8f\xb0X\xad.@\x82\x06\xd4\x19t\xeb1@o\xcf\xc3\xbe\xc0v&@\xd2\xa0\x10\xd8\xf9\xc7\'@i\xd6\x94\xcb\xd6\x18.@\x96\xd1a\xe5\x07\xcf1@KNx\x85)/%@\x97\xf5\xf4\xdbf\x12+@\xa2\xb1o\x9d\x97\xe5/@\xfbC\xc8\x88W\xd1/@\xe58W\xf0!\t.@\xab\x10\xd6\xfep\xd8(@\xa6\xc9S|!\xae(@\x13eQ\xe7\xd2\x1b0@jd\xc7|\xf5\x1e+@\xea\xa6\xe1(\x00\r)@\xb3\x16\xb3\xa7\xd3\xb9+@\x08\xe4H\x8a\x88\xbb(@\x9b\'\xe9\x18a\xbd/@u\x01\xd2\x0e\xb7\\-@\xf7\x07L\xfa\xa2\xa7.@\x1e\xb7\xcb.p\x1e/@I{\x03\xc4\xc0\x8d&@\xe7\xdc{\xebo\xa5/@A\x9b\x86\x89\xe9W/@v\x00\xe9|\xb0M/@l\xbf\x12\x01\xd0\xdd.@\xb1*\xf5\xf1i\x842@!)T\x13CC/@e7*i\xf3\xc7/@\x16\x1c\xe3p\xe5\x051@\x9a\xfc\xa1\xec\xa5\xb7\'@\xdfbGm\x07\x851@\x08\x04\xb00\xe7\x16*@,\xad \xd1\xb2\xf91@d\xb5\x97\xf2i\xfe)@\xde\n3\x9d\x9e\x850@\xef\x1a\xcaQw\xa3/@0\x05\xa9\naO+@~Wn\x7f\xc5W(@\xc4\xec\x9cQL\x01*@\x8a\x90Y\xadO\xaa0@\xb4Y\xbe\xadl\x92/@.\xb3Q\x8d\xd2E%@\x9f\xa6\xbbr`\xd8\'@\xd0\x977\xb9\x8d\x9e*@"wip\x9ah0@\x81\xa2\xa8\xb8Q\x8f,@eF\x1a\xe8\r+/@\xd5*\xe3\xaf\xaf\xfe(@p\x0ft\xd2HO/@\xa7}\xb4!C<&@$\xf1\x9c\x1e\x1a`,@\xb5\x8d\xa1t\x05\xde+@\xc6\x174)\xa5E&@k\xcb\xed&\xdc*2@\x82\xe5\xe3\xacXt-@J`\xdd4\x7ft0@\x13i>\xd9@\xaf1@\xd5\xe8\xfd(B\x1c-@B\x12X\xfb\xffU0@\x98\xe1\x8d\x19\xf0 /@K\xac\x07\xd5\x98\xbf0@\xa8\xf9\xa2\x92>\x85,@\x97\x00\x9f\xeeq\xfe1@\xc4v\x12\xf1\xe1\xeb.@\xf1:\t\xa1\xeb\xca\'@\x83\r\xc5[\xcd\x03&@w\'\xf5\xd3\xcea*@\xc5\x97\x0f\xf4\x14U0@\xb9\xb6\x05\xb9\xf7V0@\xe9\x9f}g\x03\xe51@\x03\x94W\x9c\xa7d1@\x96j\xf5\xbf\xcd\xf1.@\x88\xfc\xdb\xe2\xc9\xdc1@\xccPO\xf7\x08)0@\x17\xac\xce.\xc0\x8e/@?\x93\xeab\xcc\xbe)@T\x99O\xb9HP-@\xb1uc\xae\xa1-&@X\xa2{3\x8c{-@\x07\xbe\xb9\x1dQ\xe51@\xad\x02\x8c\xd3<\xdd.@$\x7f\xae?n\xa6.@b\x15\xb9~]\xd0)@\x91\x80\x9d3S\x1d-@s\x15?\xfc!\xfa/@\xd1\xd1\x7f\xc5\xdc\x89\'@\x0e\xc1h\xc7\xb4\xb1&@p\x9a[\xfc|\xd10@\xa4|B\x1c\xdbs0@T\xcd\x9ea\x1b\xc5&@\xe4\xb3\x84\x8f\xc5\xd41@\x99.\xb6\x0876&@\x03AGuC\xeb\'@\xff\x91\xfc\xe9\x88_1@rI\xc8\x9e\x06\xe9(@\xb2\xc9^\xb7S`)@Hl\xb01\x1a\x1a.@\xc3\xbbv\xa9\x1c\x0e/@\xbb_5\xac\xaf\x02/@3O\xaf\n\x1d\xe6(@\x11\xa9\xa6\xf4>[1@\x19\x866\xf4\xa8\x0b/@&\x86u\xf9/\xac&@\x1b\xcc\xb9\xf8\xc0\xb3&@\xfb\xd5\xb6\x92w\\+@\xd2\x86\xbfkax)@\xeb\xcc\xe0\xad6]0@\x96\xd8\xba\xcd\xb9\x08-@8\x8ab\xa5\xb0\xb52@\xb2\x85Xd^\xef*@\xff\x950,\xf8\xf80@.<K\x85\xede)@\xe5\x85O/|\x820@\xb8\xcd\xcf\x1ag\xf2*@\xfb|\x99\x06\xa8\xab1@6\xa0\x8f\xab\xad\x15-@\x9bh\xfa\x10~`&@\xb9~\x1b\xc3\xf2\xb6,@\xeem\xd6\xc7\xc9\x9f+@3\x1e\xee\xf6\xe4m1@dm\xdb\x9b\xa4\t/@K\xd3\xc8k\x91\xb1-@mY\xe8u\xf0\xc31@\xb3UW\x1abX.@[\xbf\xa07\xfb\xb1\'@\r\xf4\xe7\x9f\xc9[\'@Oj\x93M@\x87.@@{R\x0e\x16\xb61@\r\xdc\x97\x02\r\x04\'@\xe2\xc6\xca\x1a\xeb\xd8*@\\t$\x1a\x9d\xee%@\nC:\xb3\xab(1@Le+\xe1(\x901@,\xba[\xd2\xc7L0@\xf4\x08>\xaa\x9f\x02/@8.`\xd3D\xdb,@\x8b\xb6\x88\x8b\x8a\xf21@\x81\xdc\xfa"S\xb6*@\xd4\x0b\x9e\xe9\xe3\x851@J\x8d\xb0R\x0e\x8e*@X\x02^^\xaa%)@IA\xb5\x98\xa250@\xd1\x821\xd5\x81(0@\x81\x08W\x91#\xd1%@N)\x07\x10\xd5\xd8-@\xd8go\xfb\xd4\xeb.@t\xf0\xac\xb8\x9eh&@!)\x0e\xe3}\xee1@\xbd`;!A@0@\xfc|\x9f\xeb\x90\xc1&@\xca\xe8h\x84\xad\x8d0@$G\xabz\x83\x05.@gT\xdd\x0b\x19\xed1@\x9ee\xde\xe1\x1bL*@\xaf\xed\x8a>\xfb\x15/@\xdc\xc4\xe5\xc3\xb91.@\xc9?\xbc\xf3\xed\xfd.@![\xdf0\xabc0@_\xebP4\xd9%0@\xe1\xe3p\xd5\x01&)@\x0f\xbe;Z\xcct/@\'[Md\x05|-@/0\x15wq%&@\xff\xc2\xd7\x1d4\xf5)@\xe3\xcb\xcc\xaf\x80o0@&w\xd2\xa2\xbf\xf4*@Y\xd4\xba\xca\xb3\x100@\x14\xc1\x17\x8d\xbdp&@\xb9\x19H\xa9\xaf\x13&@\x0bs\xfb\x06_\x83/@vK\xf37k-/@\xb5cHEm?&@o\xd7\xb0\xf6\xc8\xf81@\xf8\xbc\xdbu\x06\x8e,@V\xfb\x00\x7f\xb7\x870@U\xec\xbe\xcdO\xf6,@-h\xc7\xc6\xe1;)@\x8c\xb6\xbd}OR1@%g\xc1\x95\x8b\x11.@\xda-,p\xacX.@\xb8\x1b\x04\x9e\xea\x03(@\x8e\xd5\x17\x87\x99\x9c/@\x08\x8c\xc9N\xc0w1@\xfb\xe8\xfaR\xbcM.@u\xf8\x98=\xdc\x82-@Q\xd0_\xe9\x96\xa50@[\x8f\xb0\xe3s@&@\xf0\n"\xbf\xed\x080@\xe1\xe3\x1a\xac`\t/@\xe8\xd2J],\xad.@"`\xd3\x9e\xf8\xed.@\xfaNO\xf7\x04n1@\x81\xa4\x08\x90\x0f\xef/@-V\xcb\x1c^:&@\x9bM\xcc\xa6\x14R0@\x84.\x02i\x98Y/@^\x18"~\xfb\xa1&@U\xb8JK\x19\x9e&@6~\x1c\x87+\xf4&@\x83\x97Z\xd3%\xf11@`Zn=e\x92/@)\xaaK\x94\xdd\x07-@\x02\xaf\xff\xc8;x(@T\xab\x8d\x17m\xd70@\xa0\xe0\xfa\xbb\xb0\x1f-@\x83\xff\xa6\x9cP\xc5%@\xde{\x02\xe9b.*@\xb9\x17+"K=,@N\xa2w\xe3\xdc\x85(@rEt5\xd3\xda0@\xe0D\x13\xab\xcc\xff&@\x1e\x91f\xca\xe7\xfd/@\xef\xe6\xbe\xf5y`-@\xf2@#\xa0\xde\xdc0@T[m<\x11p,@~\x0c<\x10)\xf90@\xc3\x9fM\x9b\xdf\x82*@o\xbd\x10y#W.@S\x14\x93.\xee\xec/@\xf2\xeb\x13\xa2C\xd4-@\rD\x05\x99W.%@RO\xc4\x0e\x9e\xe2,@\x90,\xbe\xaah=)@\xcb\x88\x1b\xd6\x8e\xf21@ZU\xbc\xa6\xaf\xe5-@\x80\xddqb\xd0</@\x9f\x1a\xc7\xa2\x8b\x14*@\xa0\xf8\xd0%\xc4\xe6/@\xc6Q\xb8\xb5\xf70(@\xae\xe1\xf9t\xb7<2@wr\xa9\xa0\x14E1@:~\xdc\xb6\xb4\x9c.@\xbeMYZem0@\xcb\x00\x87[\xe6\x110@\x88\xdc\xc1\xfe\xbe\xd6)@\xab\xda`;;\x0e&@U\'/\xbf\x8b_/@\x7f\x04C\xce\xd2\xa70@+\x87f\xcc\x85H1@\x95[M\xdc\x19\x98(@%O\x9bzXl)@\x8e\xda\x1b\x9a\xa7\xcf)@s\r\xa8D\x12y/@\x89\xe1\xf1n\xbf\xfe.@\x1e\nz\xf7\xb8\x83.@:\xbe\x1f"K\x90&@N\x95\xc4f\xf1=)@\xfc\x06\x94\xaf\xa7~,@\xc9`\xe4\xe6~\x810@\x91\x14\xaf\x97\x19\xf5-@\x9529\x1f\x9e8.@\xd6\x12\x8f\xea\xcd=.@\xc0Q\x05}^\x89-@?\x91\xf8?Lh1@\x95U\x92\xc9\x8721@\x14\xf8\x1b\xab\x13;*@\xe26\xf2\x83\x9e\x0c2@\x980\xe2\xf2\\?1@0\x02G\x8c\xd85*@\x82\x88F\xcd\xfb8%@\x87\x9f\xed\xe7\xce\x15.@\xf2`\xac\x88b\xb8\'@\xff_z\xa4P\x8e0@\xc8\xccqw\xd1\xd3+@\x86\xd4\xa8V0\x8e,@\xa4\xc0\xee&\xe8 /@\x0bO\xa9\xe23\xe9.@()\xbd\xa6\xed\xd40@.[C\x85\x89\t0@\xed{\xb2~\x13T(@\xe8o\x0f\xae\x85\x9c0@\x0e\xe6\xaf\x06\x8dJ0@s~\xff\xf4\xc3\xbe0@r\xc4\x1f\xeb\x8e\xec/@\xe9\xa0\x83\x8c\xda\xac0@\x1a\x14p\x19\xf9m/@\x18h\xd29\xdc\x110@^)\xf5S\xe5\x8b2@\xe3\x0c\xd9\xf3\xa411@\x12\xfa\xf7m\x1a\x0b.@\xa4y\x8bK\xf1e/@o{\x8b^\x9b\xf7.@T\xa6\xf8Q\x8e#1@>S\n\xcf\x8a\xd20@\x17t\xbc\xfei\x85,@\xf6\x0frO9\xb8/@\xfd\xa9\x98\x00a\x7f)@\x84q\xb2\x8e\x83\x19\'@\n\xd4\xf7a\x14\x88/@\x8fth\x82V\xfb-@\xc4\xd7\xf3\xa1\xd6\x1f/@\x00\xfb\x8f\xe9Us)@R\x82-\xb9\xae\xd6)@\xab^\x8fN\x17C1@(\xa0u7%\x17)@H\xf9j\xb2\xcd\x9a,@A_1\xec\x9f\x15-@\x15/\xbf\x03\x88\x8e,@\x1d\x01o\x97C~,@\xc9o^\xef\x06\xcd,@\x9c\x16\x92\x11\xc5\xb7\'@\xfc\xc1\xf7\x183\xee\'@\xcb\xf7T\xa85\xf90@\xc2\x0e\x9af\xc8g*@%\xd7\xe8\xb6\xfb3.@3X\x04LzU(@F\xf4\xe6\xc1JO0@\xd2\x17\x92\xec\x96\x02-@\'7|\xfaF\xff*@\r\x8b\xbe\x0e"\xbd0@\xe0\x0cE\xb0\xf6{+@\xa1\'\x8e\x18\x9f,/@\x8c;\xceu\x9d\xa2,@\x01\x1d\xfa>\xbd60@Zx\xde\xd7\xb8\x1e2@\xfe{Q]vC-@\x84f\x17\xf6\x8f\x16.@\x8c\x8cF\x97\x8a\x021@\xf6\x8f\x92\xe6D\x140@I\x94\xeer@31@\x01\xb4\xbd-\x87\x031@\xf0\xac\xc8\xf6s\xcd%@O\xc7SD\xf1j0@\xff\xef_\x92\x1e\xc0,@\xa6OQ\x05sP0@pR\xa6f\x16b)@\x1f\x8b\xb5\r\x8f\'.@nsX:\'R0@&\xbe\xb1N\xe5f/@,\xb2pf\x1cr/@\x12Fb\x15\x80\x05,@)\xdf\r\xdfz\xec,@\xaa\r\xf5\xce\xe5\xfb*@\x87\xca\x0b.t\x97\'@\xf3\x1a\x9d\xc8\x84@.@?t\xa6\x87I!-@\x16\xcbm\xb3\xdaR%@\x94\xf2sR\xf3\x072@<1a\xe8\xcc;/@\xcf\xa9\xa0\x07\x14\x840@\x89\xf3\xb5*3\xf00@@\xd7L!\x83w,@\x85\xb8\xd4\xa5\xc8~(@\xa5\xa9\x8f\x02T\xc61@\xe4\xbf\x1e\xdc\x04[1@\xec\x04^/Y?*@x\x01[\xd4\x1d/0@\xaa\x0c\xf7\xcd"\x962@!\x8cRT8\xaa,@0\x12r\n\x01!(@c@\xec\x05\x8c\x141@\xdf\xf1^\xcf\xe2\xd10@\'\x87\xa8\x92x\x8d0@\xad\x80\x18\xb9\x17<.@\xdaw\x00\x99_n/@\xc3\xe2\xafns\xb5%@\xa6,\x7f|\x82L-@\x12 \x8cV\xaf\x93/@\xddq\xed\x7f\x13\x9f/@\n\nE\x04\xef\xb4.@\x90R\xeb\xacu!1@\x0eR\xdb"B\xf5\'@^\xe0\xa0\x90&A.@U(\xb1eDZ0@t\xc5\x01\xad\xb5\x10,@\xf9\xdd\xdfM,\xc2/@\xac!\x96"g\x160@\x1c\x117\xd4;\xab/@\x82\xac\xa1\xd7!\xb5.@\xf0|02M+0@\x8e{J{\xb8\x8a/@f\x86\xb7\xbe\xc7p1@\x1c\x85\xa2L\x0bq1@\xfb\xa6\xc9\xca\xad\xee0@\x86C(\x8a\xa7h/@m\xcf\xb2\x97~f-@\xbe\xec\xe3\xf0\x1c\x92\'@\xd8\xf5\xd2\x7f\xf9l1@\xd8z\x03\x19^w(@\x06\xcf\xe76\\\xf8-@9\xe8\xcdM\xda\xd0.@U\xe2\xa1\xe2\x14[/@l\xd2\xfc\x1c\x17[.@\xaf\x9d?\x89i\x0f,@\x9e\x91\xa0\x8d\x8c\x081@\xc6\'\x86\xf9\xddW)@\x92\xb3s\xbaq\x93/@\xf3\xfeZ{E\xe6\'@\xa1\xdf\xe6M\xb4\xc11@ME\'\x0bt^/@\n\xe6D\xcd\xd7\xdd\'@qi\xc0\x1a&\x99&@=Y\r\xe8\xac\xe7.@M>~\x1c\xb9\x9a-@\xc0O\x1bi\x9f\xcf,@\xbfu5\xd1\x83\xc2.@\xeaL\x93>\x8c\x17.@\xe5\xb6\xc5\xa6$\xbf\'@1\x99\xbd\x8c\xcd\xce/@\xeb\xaf/T\x99J)@\x06\xd0WC\x95c.@E\x99A\x91?o&@IM\xea\xffh\x88&@\x83\xed\x0bE\xc41,@\x13\xa5A\xa4q\xf4/@\x11\xe4ruG\xa7%@N(\nyk\xb1%@\x91\x17\xa8\xc2\xe9\xee&@\x87\xe5\x99\x01\xf4\xb7&@\xda\xd9\x8e7\xd1\xb61@\xf6\xfe\xfa\x89\xf2\x890@\xd7\xec\xce\xaa\xfb91@\x8bp\xc2\x90\x7f\x1a0@86&\xcb\xf4\xb1-@\xac\xa1\xe8^\x1d\t/@A\xff\x88 3\xc2,@\xad7.\x05%w(@y\x04\xb8R\xdf\xb70@"\xc1g\x1e\t\xcf%@\xaf__BM\xca-@N\x9b\xbb\xf2\xb3\xd5-@9\xdf\xd3\xf8<\xa7&@\x07f\xede$\xe1.@\xa5x(\xfc\xff\xe2)@}\x15\xc2\xe9\x1270@\xc2\xaa\xab\x15\xe3\x1a2@#\xb7\x81\xd1$\xec0@[`\xe7Vy .@Z\xdc>\xf19\xbf)@\x1cS\xaa(A\xbd.@\xfeA\x0cA\xdd\x9b+@\xee\xe4-\x96\x03\xb5-@\xd0\x17s4\x88\xe71@\xc2\x01\xb4\xa6\xa0k&@\xf6\xd1\x03j\xad\xbd-@\x06{\x06\xc7D\xa5(@\xcc\xc1\xf9\x03s\xc7,@Ie\xf7Xr\xe1%@D\x16yu%\x100@\xdc\xacH:1}%@\\\x96\x1b\x80\x82\x150@\xedS%O\xddp.@\xec\x99U\x0cwp2@\x16;AQ\x95\xb10@\xf6\xc6w\xf7}\x0e+@\xb8\xfe\xb7I\x90\xe6-@c\xb7\n\x14\xc5R(@{(yB\x97\xe1&@\x18\x80u \x84^*@2\x1czI\xa9V&@Jm\xec\x11\xa6\xec,@\x9a/8~\x85\x8a1@\x80\xd1\x0e\xe0y\xfc-@\x87\xe1\x0e\x96\xf5\x83&@\x1d!\xb4\xd7"7,@\x086\xb05\x04c.@?\xf4\x15\x06\xc1\xc0\'@9\xdc\x82\xca\xa2\xb4\'@r\xda\xdd\x90J5)@\xd3\xe9\xdc\x0c\xc9\x9f&@N\x0eW\xc6\xa0\xe1,@6\xc9\t\x15\',,@\x11z\xf0[\x1b\x8d/@\xdcz3\x93\x1281@\xc28\x14g\'\x19.@\x1cnF\x8d\xde\xe3\'@\x82\xb9\xfe\x8fj\xd0-@4g\xf9\x01m\xd0/@\x1e\xd8_K\xba\xc9/@W+$\xfc\xf6\xe9\'@#Q\xcaVjG0@\xb7u\xbf\x82x\x0b(@M>\t\x9a[X,@\x1e\'\xd6\x04\r\x1b.@\xe6!\xb9\xe9n\xdf(@\xb4O\xfd\x1f\x15m.@,\xbaZ+\xe5\xca&@\xb3\xa2RK\x03\x820@)\x84\xd4\xc5K\x150@\x83\xb4m\xd94\xe6)@r\xcc\x1d\x91\xff\x90/@v\xe0\x7f\x93\xa2\xa1-@\xe6\\\xe8\xcf\xf9\xe8-@j\x8e\x15\xf3\x0b\xb8(@7\x8a\xd6\xba\xc3\x06,@\r\xf8JK\xf0\xd81@(T\xa8\xd9\x94x/@w\xa85X\xa3S0@\xa4\xbf ^\x9d\xb60@\x85\xd2\xd0ss(-@\xe0X\xa9\xb0-`,@\xbf\xda%x\xb7\x0c0@\x8e\x00\x18"\xfd\xb1*@@\xa1\xf1\xff\x15\xac+@\xcc\xec\xe2\x1d&\x900@\x87k\xb1\x0b\x86a*@\xed\xd0\xb2\x8c2\xa4/@}\x19]\x02\x84\x070@,\x9fk/VG-@\xd5p\x9a\x1c\xef!/@\xee\x8b?\x02\x8e.(@-%\xe4\x9c\xac\x06(@\x98;\x87\xfb\xdc\xcd*@\x0ez\xa1\xa8\x84\xde+@\xef\x96wh\xf7\x12/@\xa8R)\xdc\xa6\xfa-@\xdck\x91T\xb3\xd6\'@\xf6xR\xa0\x83\xbd0@\x83Z\xd3\xeb%\'1@\xa4}\xe4\xe4[\xb01@\x995\xe6Ys1-@\xa19Y x\x18\'@_Dp/\xfcq1@u\xde\xf0CV\xff)@\x9ad>W\r\t0@\x00\xcb1\xa5\xf9^0@\xc6\x8c\xf1\xc8\x1f\x11-@A\x1b\xe9\x97\xa220@8\x87o\xcc\xbe\x9a.@L\xa0\xbc)\xe8 0@9\x02,|\xe4F2@\xee\xdc\xf2\xbc?z/@^\xf4F\xbeO\xd4+@\xe0\xa7\x8cv\xb7\xf2&@Z\x11\x87\x0c\\\x932@6H5\xca{,,@\xaa\xf2\xdb\xbe\x08\xf5-@\xd4\x05\xf0h\x00\x1f,@\xde`l\xfb\x02\xe9.@el>\\\x9d\xc4/@\xa3\xed\x11\xbe\xaa\xbc1@\xf0\xfe\xe1\xf6}m,@X\x8b\x15\xe5\xd4\xcd/@Ym\x1c\xe3\xc8\xea.@=\xb0\x17\xff\xca\x05(@\xb7QU\x8ct\xee&@\xda\x95\'\x07\xfd\xcf&@\xa3n=\xc9\x05K0@\xd2\x82\x0b\xf7\xcb\xaf*@\xdc\xbb\xd4bI\\-@\xe1\xddl\xbe\x0c ,@\x1a\xed2\xe4d\xfd)@\xa5Q\x96&m\xfe%@,,\x18\x05\\\x95/@\xffavz\xec\xe50@\x18\xd41C\x95\xec\'@M\x8f\x1f\xc5\xa4\x8b0@\x0e\xf4m\x86\xb3\xd3\'@\x81\x1d\xc0\x1f\x9e\x95/@\x9bY\xea`\xcd\xb7\'@H!#L\xea\xba*@\xd7\x95\xfd\x97\x84\x12-@U\xc1\x87>\xd4+0@\x80m\xce\x19\xba\xe61@:\xb1h\x9a\xa9W,@\xd9-*\x8f\xfdW0@G\xf8\x9a\xb43\xca2@\x84\xe8\xb2V\xd6\xa1\'@i\x86\xc9\xefK\xa51@\xc3x\xfc=z]%@\xe9C \xfa)H0@\xbb\'\xa8\xfb\x0cz%@(\xe7oh\xf3\xd8-@\xf0\xe1\x1fWH)\'@2\x95\x11\xe1\x17\'0@\xb8\xee\xbc\xc35\xd2,@m\xbd\\*z\x1a/@\xca\xf2\t\xa5ea/@\x04i\xe9SKd0@rM\x1c\xa29J-@\xcd\x97geQ\xb8,@\xd5#\xa0\xe6\xbc\x06/@\x85\xbd\x9c\x8a\x1c\xf4+@\x1cq\x9cn\x15\xad0@M\xc7[<k\xcd,@\xd8--\xc5\x01B0@,\x82\xa0V)\x961@\xd0\x8aT\xb0\xd3\xd1&@\x91\x16\xe5A\xe6\x0e0@\x16E\xe9\xce\xd2r1@\xc9x\xc0\xa7e\x0c-@;\xe5\xe2<\xbah1@4Bl\xd09\xa20@_\xd8\x0c\x18\xce\x12,@\\m\xdf\x17*\xf5+@\xd9\xfb\x9eGy]*@\x0f\xc6t\xd99\xdd0@\xd8\xfa\xdd/\x92\xf1\'@h\x12q\xa6\xad\xa91@\x1em\xe9\x8fI\x032@>m\x0e\xdc<b.@\xbeat!\x83\x931@\x12\xa1-\xc3\xda\xd9/@eQ\n\xea\xfa\xb9,@_\xd3\xe2\xc9\xd5\xa6(@?K"\xfeZ\x1c(@tj\xc09\xa7\xc6+@\xfd]\xbd\x05\x8e\xb3&@\x18u\xadq\xd1[/@\xc3\x00`\xe5\x14*,@%\x0e\x01k0\xd7)@] \x01F\xa4 0@u`\xa6v\xd6[.@\x08qQ\xdb\xe2\xac1@e\xf6\xd4\xe4\xf9\xb51@\xeb_\xabU\xb9\x00(@\xb2n"\xba\x14\x161@\xbe!h*m\xb5+@(e2\xc7\x0e\x061@\xc3\xc7\x1d\xffEZ-@``-];\x10.@\xb8\xfc\x01N\x89\'(@\xb2\x18\x93\x87\xcb\xf81@\xddd+>6+0@$\xc7\xa9f\x1d\xd3%@\x8f\x1d\xc1\xcb\xf7\xf5.@B/\x10 \xcf?2@G\xcc.\xfere0@\xc2\xd5\xa6\xe4\xf0\x810@\xe2\xben\xb9\x8c{\'@\x9e\xb4\x83\x04-\xb5*@\tI\x83\xef\xee\x89(@\xa3p^3\xd8\xb8-@\x1f\xb5D\xf7\xe5\xd50@\x15\xbb\xae<\x9f\x1e0@\xf6&\x8c\x95\x07\xde+@F\xcd\x12\xa0\xe1D0@\x85z\x9e\x93"\xbf\'@zCrS\x93\x000@\x95{>\xc4R\x030@hX0\x12\xb2e0@\xbbk\xc7\xe2\xd5\xe6)@a\x0f\x1f\xc8\xedC)@2\xcc\xcc\xcc\x19c)@\x9a\xbb$\x18\x00N0@q\xea\x8a0(\xf1-@\xc6Z\xd7\x9d^\xb61@\xbbK\xc7n\x08\x17%@d\x89\xb9\x1a4\x9d(@}n\xee\xbdt\xa1+@U\xd0A\x8cr\x8f1@%*\x8f\x02"(0@=\xf2o\xd8\xda\xaa&@E\x1cP\xf70d/@\xb0\xcfb;\x1d\xb8(@\x8c\xb6\xab*\xd3\xe8)@\xa3+O\xb8\xf7\xfd/@\\I\xaa\x10\xd6\x0b0@\x1fy\xb8#\xe9p0@\xe99\xcdy\xf2\x1f,@\xfb\xb5\xc7$\x8dd+@\xed\xe0\x9d\xaf\xddf1@\xa6\x96\x92$\x96\xc4+@\xb9V\x85\x9c\xbeT)@\x98\xc9\x87,\x89\xd7\'@&\xd9\x9fFw\xc5*@\thJ\xcbj\t.@\xfe\x94\x9b\xc9T;0@Ag\x88\xb1\x8b((@\x00\x9a\xd7\rf\xb7/@\x91ab\x04&\xfa1@\t\xfcNI\xddc%@^\x04,\xfe\x8f\x88(@?Xi\x11\x99\x90/@8\x8d\x84\x19\xd0\x0f)@\xbdQ%\xf7\x8e\xfc-@\xea\xb18\xec\xd4\xbe,@\x94\xddB\xf1y\xd2-@\xab\\\x99\xde0\xcd-@\x08\')\x94<C,@u0\x05\xd4\x8a\x94\'@\xa4\xff\x8a\xbc8\xd2\'@b\xe67\xe9y\xaf,@4\r\x0b\x02\xd8^0@\xb5M\x86\x9c\xf3\xef,@$?\x08\xd7\\\xbb,@\xcd\xa4\x00cZ;.@\xdc\x93\xb1Y\x92!0@\xc1?(\xabgr1@\xc6\xb1\xed\xf7j\xf0(@;\xdc=\xb5\xd8\x060@\xe4U\xa0\xb9N\x1e)@A\xf0t\xd0\xa2`*@ \xad\xd6Iy\xe20@?\xf7\xaf_\x9b\x18,@\xc2\xcfmC\xa4\xa4&@\xa7D\xc0\xa7\xda\xc1.@\xbc\xc0`\xfe\xb9p%@\xc9\xca\x01m;`%@B\xe5\xac\x83\x89\xa0)@\xe3P"\xf2bC0@\xee\xe3\xed\xff[[.@`\x8ais1\xb6(@"\xd5\xf7]\x9dR,@\x08\xf1E\x1e\xf8\x95&@\xa1\x82z?Bp*@+n\x933\x02\x961@\xa0f"`\xb6\x0e(@\xf9$\xb8\xd3\xd2(/@Y\xe94}K\x97/@\'\xb5\xb1\xafO\x81,@\x17\xab[\xf6%\xaa/@\xca\x9e\xe6wd&-@\xf8p\xb9]$_0@\xf4\xac[2b\xbe-@hOJ\x143\xa0+@\x19#d\x06\xa6\x97,@\xe7\xcd\xdc\x8a\xde\x19,@o#\x06\xa2Q\xd60@\xd2\xc6\x9d\x10\x05\x911@\x01\xf6\x01\x8d\xe1\xc2*@b\xee\xa3p1\xc11@\xd7\x96R{\xaf)1@z6\xdc\xd4\xa7\x95%@\x871\x88\xdb\xaeQ%@\xcf\xf5\xf3\xfd\xfd\x11,@\'\xb4\xfb\x1a\xd4V1@\xb2L\xd2\xdc?\xad*@U5>\x16di)@\tLyo\x98v+@\xfb\xd12\xdf\xa0\x000@\xd5J\xc4]\x023,@[\xba\xc45\x03-0@\x02\x94;T\xd0\xca\'@\xf6\x1b\xc8\x8dr\xac/@\x81\xcc\xf2S\xab\x05\'@\xe4C\xa3R`\x1e0@\xee\xfd\x9c\xeaXO+@I\xae\xa8\xea\xc9\xd0/@4\x1c\xbc\x8e\x91i*@XH\xe9\x9eW\xbe-@m\x1d\x1d&2\xc8/@A\x90K\xb1\x7fD1@\xaa\xc7\x1d}\xbb\xd6%@Si\xacs\xfd\xef/@\x02\xca\xfbK\xa1\xc4+@\xb9a\x7f\xc6\x88g1@\x1fk&\xcf\xd8o0@l\xe2\n\xc8N\xc21@e{\xe6\xc3d-0@\xe1\xd0l\x8f\xf1 0@\xef\x10\x0eF\xbe\xe6/@\x9e\x8f\x04v+\x1d0@\xb7&\xffW\xaf\x910@\x7f6\x95\x8b\xc1\xbc/@\xe5\xecf\xde)\xa40@\xc8\xb4\xd4\xa8\x10\x070@%\xed\xec\xbe\x97\x7f,@\x9bM\x94/\xf9\x9e%@\x9c\xc1\x7f\xecO5&@v\x80\xaa\xed\xd2\xa7%@Ij/\xf0\xe2T%@%\xfc\xdd&Qm1@\\8\x8em\x8f\xcd,@\xda\xb0\xda\x97\xfb\xa6/@\xc4?Y\xe2\xcd\xe4(@0|N\x83\xf6d-@\xbc\xb6u\xe2\x04\xdf.@\xdax,\x1e\x19\xa11@\x81\xd4\xdb\xa0\x1d|.@5N\xcb\t\xd8\xf6(@\x8dty\xafm@%@8\xea\xa1\xd0\xc34,@Fh\x15M\xa4\xa2&@0=\x03<\xf3\x10.@|\x18\x84\xb0|\x02*@T^\x9d\xbet8*@x\xf5\xf3\xc9u<2@\x1f\xe7\x01\x17\xaf$1@x\xa5\xf4\xee^\x1e0@Dfu\xda\x83\xdb+@\xc0\xf4\x15\xb2\xf2\xb3,@\xb8\xd2\xad\x10][,@\xac\xb9\xcf\xccK30@+$\x18\xf5%2(@r\x00`\x89S1,@\xd9QB\xf0\xff*0@\xb3\xbd\x06\xb6N\xa6&@\x96\xab\x04\x0ffw/@\x9c\x14\xed=j\x911@\x8c\xd5kqg},@s_\x82\xad\xebP1@\xb0\x9a1\x1f\x89:1@\xb8\x1c\xe36\x16\x1c-@8NC\x1e\xba\x822@f\xf9\xbax\xdd\xd8/@\x08\xad\xec\xa1\x00\xb0&@q\xc2\x1dQ\xc0U2@\xe9\xdd/\xd8B\t-@\xa7\x05\x06\xc7\x13\x1f,@\xcd\xc3\xf3\x81\xf1[1@y_\x04\xa1\xb5\x82*@\x16)\xfbpe\xf50@\x81\x0fwgQ3/@(\xb7\x99\xe8\x08\x99\'@p\xb49\x9atC-@B\xf4\xbf\x83\x9b\x99,@\xe6\x00gz\x8c\xee.@.C\xf8\x9f\xf1\x93/@\xb6\xc2\xa2%\xe2\x9e-@\xcaN~\xbaUV/@!Q\x9d&\xb2\x7f/@\xbb\xa1\x9f\x90\xfd&2@\x08Z\x8b\x12\x89n,@$\xbc\x14`\xd4\x07/@6\xb6\x99\xf9\x02\xb7,@A\x8a\x9d\xac\x0f\xc8%@\x8dR\xfb\xd8\xbar/@4\x8e%\xc6\x87\x911@\xc4T\xaa\xd6\xbe\xc8*@c}\xce\x06F"1@4f;N\x0b\xb7%@\x8f\x1f\r\x1d\xbe\x1e1@\x9a\xc0\\&\xfb\x8d&@)\x1dYt\xb0\xdd-@\xaa\r\xf5?\xcd]&@tr\xd40\x17=0@\x1b\xaa\xa8K\x88\xff*@\xca\xabffK!0@)S\x12\x01\x88\xaa.@\xfd?\xa1\xd44\x150@\x85\x12\x02\x00\xa2.0@\xb1\xb3\x85\xcb\x02b/@\xd4\x88s\x80:r+@U:{ 4,(@\xa3$\xcd\xa1\xd3\xb0&@\xaa\x8d\x84m\xe8v0@F\xdbAV\xcc\xf6+@\xc5\xab\xd5\xbf\xe4$*@\x86\xf8\xf7Y\xd1\xa6\'@\xb1X_fIh-@n\xe0\x935<Y0@f\xd2\xc5\x87\x90\xfd+@\x96\xba\xb2\x1e\x8as0@\x18\xda\xbf\x14\xffy\'@\t\xb6\\\xa3\xe3\x1d-@\xe1\xb6\xc0/\xdd\x8f/@\xf2\xd0\xc4yK\x15/@\x91_\xb1\x98l\x08/@(\xc67\xec\xd5\xf5\'@\x84\x85Z\xd1\\\x85/@\xa3n\x07L\xe0C)@\xfa\x83\xdeZ\xf1\xc8,@\x84L\xd1\x9f\x16\xf6.@\xee\x9f\xdcj\xef\xfc+@\xa3vU\xe9\xd8=(@\xf1\xec&)\xb4L,@6\x82}40O\'@\x9f\'\x9b\x01L\x96.@\xa6\xa4;\xca\xf7=0@\x9cf\x1b\x16\x18\xb7-@w`\xbd\xee\x046-@i\xc0#\xa1\x8f\xb8/@\xf8\x03/(\xa9\xaa+@LO\xb1\x15\xc6\xc8/@Y\x08 \xbd\xfb\x17,@\xb2&\x1c\x86\xda\xb42@\x0e\xe4\xf7\x1d\xd9\xc1*@\xbb\xbao(\xff\x111@\x02~2F\x04\xf0-@\x15u#\xbc\x17[1@7\xe2X;/T,@E\xbe\xbfo\xb9*/@g\x80\x93\xa7\xa8D0@\xbb\xd7-\x11!\xfd1@[\x87<\x86\x17\xd8*@\xfc\xadk\xf5\xd6\xfd,@C-\xc4\xeea\xd4.@a>\xbamZ\xf6+@"\xbf\xa5\x83o\x87&@\xb0\xf0\xab\xc1\xef\x05,@\xa2c\xae\xa7/\x00(@\xc8\xb3.\xd7\xa8O*@O\xea\x1d\xb0\x12X&@r\x99\x89\x83(W0@\xe39\x0f\x8b\xd9\xce-@+\x11\x14\x9cK\x86(@\xdag\xc4\xbf\xc2w)@\xba\x0eb\x97\x19\xae-@\xa3\xb8\x82\x95t\xba&@\xf9\x14\x0b)\xac\xbd.@\xe7^\x8e\x16ri0@\xa1\x07\xf3(\xbe,%@\x9c3\xed\x11\xa8\xa4/@\xca\x03\xc4\xef\xd4.1@\xedj\x06\xdcp\xa1,@\xc8\xcb\xc9\x9b\xd0\xec)@\xad\xb2\xd1\xbe!\x82(@\xb7^\xf0n\xf3\x8f/@M\xff\x02\xd2\xb5J0@W\xd3\xd6>\x981+@\xdar\xcbF\x13\xd31@\xc8\x99\x07\xa2\xd4\x84,@\x8d\xe2^\xa8Z\xcb-@c\t\x92\x1f\xd5\x060@w7\xbf\xbaQ\xe4.@pK.V\xfc\x8b1@+\x84.\xd6\xb6@)@\xf2\xb2\x95\xc5\xfcM1@\xe4\xab\x94\x00\x08f*@\xda\x8e\xcf\xba\xb6\xfa0@\x0e2\xa4\xb9\x18D0@m\xc4\x99\x882/)@\xe6O4sd\x990@\xa0N\xde\xefR\x070@\xf4\xa85\xd2\x1cd,@\n\xecjc\x02\x1d1@^H\xc9\xf6;;1@\xb5_\x9cy\x1b%/@\xec\xb3Z\xfcf\xa30@\x81\x8e\x16V0\xef0@\xb0v&d\x14+0@4c\x1dn=y0@\x92\x81{\xc5\x80\xe0/@\x8cT8a\x9d\xd51@\x1d\x7f\xc0E\x81\xbb%@JS\x97\xbdT\x93/@`r\x07>\xa5k%@1\xac\xcc$\xc8\x1f1@_a/\x8b\xd5%%@\x9a\xf9"Q\xc1\xba0@\x14p\xd3\xd6\xa9.-@$Y\x9d\xf1\xa5t)@>\x07\x1c\xfc4\x18.@.\xe2;w\xac"/@W\x18\xf4\xce\x08\x8d-@\xbe\xaa\x81\xb4Zt\'@K\x7f\t\xad]\x8f1@\x16:4\x8c`\x9c)@\x90\xbc\xebPG\x12/@v#\xa2\xa8te/@}\xe6\xe2\xee\x0c\xb11@=\xebQ\xd7\xca\x99-@u\x01\x01\xf5\xb2\x11)@]\xd2\xc3\x07\xff0&@\x15\x11@\xf2\xc9\x9b0@>\xa3\xaf\xfb\x95\n.@\xa7][T\xd5\xd60@\x84q\x11\x15\xce\xee.@\tc\xb3Ot\x93,@V\xc6\x03\xb1\x9f\x9f/@q}P\x98`\xc3*@\xefp\x17\xf6\xc03/@\xb9\xa8\xf0\xbd\xdc\xc2-@UN\xa5\xc0\xf5\x9d/@\x1a\x83\x1b\x05\x7f1)@\x93\x0e\xa3\xb3\xf5a/@\x85&d\xaeD\xd01@\t\xc5X\x8f\x99\xa9(@\xd0\x109\xf8$\\)@\x87\x0b\x85\xed\xc7\xdb+@\xb5\xd1\xab\xd3\x81\xc6+@\x8a&p>v\xeb.@\xf1\xea\x80\x1c\xfc7&@\xcd>\x0e\xb4\x0f"1@\xecH\x88\xf5\x92\x9d.@#\xeedjrg0@\xeeHO\xfd0R*@X\x03y\x8c\xecS1@\xcc\xeb@w\x8cy.@b\xb9t\x8f,11@7\xde\x8a\xe0\xfc\'0@\'M\x97\xd7\xfe\x830@\xcf\xa2\x03c=y0@,\x9a\xc6|\xa7\x8f,@\x98\xd5\xf1}\xc8{*@5\xd9*U\x92\xa9,@P\xb1\xbf\xe06\x1d/@\xca\n7\x9a\xa11/@2ce\x9d\x06F-@m2H\xff\'t&@\xe9^\xb6\xd7\x8d\x86&@\xc2)\xc9|M9(@\xc6~\x99\xfa7\xba/@\x07\xed\x10nQ\xe8/@\xef(X4\xe2\xa2-@\x94\x0e\x99\x80\x9f\x101@\xbb 7x\xc9u/@-\xa5\x1aJ\x0c\xd8/@\x05{KB\x8a\xa0*@\x1a\x12\x0c F\xca+@\xaeU\xbf[\t\n(@\xda\xd0\xb8v\xbe\xa1.@-\x88\x84\xddd!,@\xa12;\xe1E8(@`\xbf\x16$ZU/@\xcfij\xd0l\xcd-@U\x14A\x8b\x0e\xca-@\xf2\xf9\x1b\x1b\x15d(@\xa7\xb4\xef\x8c\xb3\x95-@G\xc6p\x16\x8b\xc60@\xf9\xcc*\xd76\x8b(@\xc8\xed\xd9\xdc\xb0O+@:\xe0\x00\x07]q&@a\xfc3\xcfgM1@\xe6\x0f\xaf\x8aUU*@\xef\xd6"\xaaR\x83,@%W\xa2A\xed\x050@G\x86Ulh\x0f-@\x0c\xb2Q\xb5\xd5\xc7%@VZz\tR>%@f\x14S\xc4\xde-0@\xd3\x01\xeew\xd0\xdb/@IE^p`!0@HQ\xa9\x05\xea)1@\xcd9\xbb\xfe\x14S1@-\xbdH\xfd\x00\x8f(@\x9eQ\xa8\x0c\xf5k,@\xe1\xe9\x06\x03\x88\x841@RT\xb7j\xe7+(@\x8a3\x945\x06\xba0@\xb7*\x11$s\xdb+@d\x87zf\xfcs1@\x81h\xa6X\xb2\xa4/@\x84r.s 9,@B\xee"\x13\xbb\xb8%@\xbb\xedp-&_\'@\x1b\xb9-iaw1@\xd7\xfe\xff)]\x031@\xae\x99\xab&\xaeJ.@\xc2] 9\x08\xfa0@\xb0\xd5k\x81\xadh(@\x14\xfbO\xa3\x0b\xda%@\xa1\x05\x94\xa8\xae\xbd\'@\xe1\x88w f\xba(@8\x14(k\xf3\x91/@z~l\x8f\xf6\xee.@|\xc7\x18\xb9E\x0b,@J\xf6\xe5\xcb\xb4P\'@\xbbX6\xfcj\x11,@\x93\xb9\x88(\xe6R0@\xf7\xb1~\xf6X\xb91@\xae\x92(k\xb5\x01\'@/%\x824L\x012@\xe7\x8e\x10\x93\xd7\xb0/@r\x1e\xfc\xfe\x1bw0@\x18\xe1\xf6\xab\xb3\x9d(@\xb1\x0c\xb2\xdc6X(@\x13\x95\x84\xa6=!(@\xb7A\x98\xc0\xbf\xd8%@s.\xb7\x93\xf9(1@\xa0H\xd6\t\x985&@\x0fT\xaa\x96u\xb3(@\t\xfca.,7(@\x004\x0f\xf3},(@\xe2\x1d\xabS$\x1f-@:-\xd8\x9c\xfd\xfc/@Y\xe4\x86l$_/@\x01oN\xc7\xdb\x02,@\xea\xf5\xa7x\x18p0@k\xbb\x85\xcb\x9f\xd8.@Kh\xe8|\xddN-@\x82a\xc3\xf0\x8b\x10)@\xefP\xac\xcb\xad\xc7(@\xd5\xfa\x1b5Y\xbd&@\xbb{\xab\xf4\x1d4*@\x1b\\1\x8bs\x16&@\xa3)\x03RI\xd8)@\xbf*n\x8e,\xe1&@\xbfS*h\x19\xac(@\x06\xf8\x02\x10\xa5\xbb+@\x1a\x828\x9b\x12c1@\xad#\xf4\x14\xc8:0@r\xe4\x1b[\x16A/@\xfc)\xe0\x06@7(@\x1b\x15\x89\xc9az\'@%5\xee\x8f\xd6\r2@\xd4\x1f\xf4\x80\xfdK\'@n\xad\xee.\xben0@/\xb4\xef\x12_\xdf(@\xff\xbdd\xa9B\x9b0@\xa5\x8e\x1b\xbb\x93T(@\xd9jZ\xd0\xc711@\x8e.b\xe0\xd8\xf6&@\x15\x10*^W.&@bWh\x8bZ~/@\xf3\xc7U\\G"0@\x91\xbd\xa6\x8d\xc5\x14,@s\xf5<\xb4\x19\xe0%@ h\xd7\xac\xc1\xa7%@\xcc\xe2N\xc1\xd1#/@\xf7$\xb4\xa1\xf9\xb80@\xf2\xf4\xec\xc4\xc8\x9c,@\x1a\x95C\x03\x16\xb6&@M\xa6\xd5#\x9c,/@\xe2\xf93\x9f\xe1\xbf1@\xd24\xf5%\xaa\xcf1@Y\t\x9a\xe3\xcb\x0f+@,]\xb3 \x8eB0@\xb6H\x9b\n:\x1f0@\xa4|K\x1e\xb2\xd9&@\x03J\x8b\xe2K\x95\'@\xff\xfb*\x00\x9dH/@U\x14|IO\xf7.@*\xb7C\xb6\xb9\xbb&@\xa8ZX\x9f\x98H&@#\x1e\xf0\xe5\x8d\x05&@\x1a\xc4\x9c\xc73\xad%@\xb3G\x0en\xf5\xa2+@F\xa8\xf2\x0e\x05\x86/@Y\x8dB\xaf\xdeu0@\x1f\xa0\xb1\xbd\xd2\xdd(@\xea\x95\x89\xfe\xe4z(@\xf56\xdbR\xf2\x1e,@\xd1,&\xd5\xec!-@\x15\x97\xd4i\xf2\x070@\xf0\x01\xe5^\x03\xc61@[0\xbcA\x89]1@\x853\x98\x0c\x1d\x920@\xa5(8\x1c{\xa1,@:\x06"\xf5\xaf\xea.@Z\xbe\xc0\xa1v\xee\'@S?\xba\xfa\xb4\x8a\'@S$\x92x\xa8\xfa(@\x86\xed\xd2\x9e\x86\x041@\xd1H\x84\xe6\xf4r(@xW\xb5\xb3\x15N\'@RJ|l4X1@\xbc\xfe\x0f\xd3J[1@\xa7\x10\xd9\x83p\xb0,@\x81\xb7\xa0\x81\xc0\xa31@\xb9z\xa7\xbd\x06\xc71@\x1b\x11\xad)Bs,@\xbaJ\x91\x11\xea-0@\xc7\x17\\m\xd9R*@\x1e\x81(\xc1\xa9\xbf,@|SN\xaa\xa1\x89/@\x0f4q\xb8\x16l/@$\x11A\xd1\xd5\x800@d\x95F\x88\x87Q,@\xd0\xbc\x86\xcbN\x89,@5\x1eE\xcb\x134/@5\xcc9\xf4261@\xf7\xe3\xa4A\x89%&@\x84\xcc\x80\xce\xd0\xe61@\x16\xe7\xa7\xd5\r]/@\x05K)+\x13\xbd)@\x7f\x0f\xf3\xd2/80@\x06$\x98-\x00\x1f.@\xe5\x05/\x9b\xa8\',@\xbcU\xdf\x9d\xe0w,@\xda<\x98B\xc6\'/@h\xfev\xc5p\x1d/@\xe9\x15\x13\xd1\xf2\x81\'@\xf5\xff\r\xc1\x9aS\'@\xab\x01\xe2a\x12\x9a(@\x1e\x8fX\x15\x9f\xef%@\xf5\xc3\xb4\xc8/|)@U\xf3\x04+\xcd\x0c,@\xa0\xa31\xe5-\xa70@\xefy\xbe\xa8\x99\xea1@\xb9\xd0p\x1d\x921,@\x9b\xf62|l"1@\xa2=3\xe2\xf4w,@\xf2\xc6N\xb3\xea%0@\xa4\x10\xceC\xe4v)@j\xea\xa5\xcd\x8f\xe4%@\xf0v\x16\x93\xe4u1@\x00\xd8)G\xcb\xaf%@\xb1\x06\xf5\x033n1@\xc7\xaeP0\x10<&@\xf9K5\x97\xeeD/@\x19\x83`\xe8Wp(@\xb0\xe0p\x8a\x84\xa5%@\xde\xd40<\x0fb0@yT\xf8\xdf,\x18+@\x948Yz\xcb\xa3/@\xcb\xa5\x1by\xcb+2@\xf0\x87eE\xf1E1@\xad4\x9bA\xd4\xc5(@`v\n\x8b\xeb4,@\x99>p\xc9RT&@Fs\xa7\xb8H\x12/@\x87\x94Q\x1d\xd7\x14)@a^\xc8zS5&@\xdd@6@Tg*@\xa5Q\xad\xce\x1en*@\xb0  \xe6\xf6s,@:\xe9r\x0c\x84J0@P\xb7fH\x181)@\x08%C\x89\x92")@\xd6\x8b\xa0\xbd\xd9\xa6(@\x19\x9c\xff\x12\xcdz%@\x10P\xeb\x0c\x10\x17&@\xdb\xae\x96\xa91\xe71@v\xa1-\xbe\xa4!*@\xbc\xbcP\xf0\x10\x15.@L\xa2\x84?\x14\xd4&@\xcd\x91\xbb\x03j\xf4.@|V\x94Q\x88\xc0,@Ba\xca\x88\x152)@]hSH\xa0\xd7-@\xc6\xe1\x01\x9d6\x81,@9\x15p\xb0\x8dA/@\xcf=49i\xa6)@\x04\x8e\x0fN\x9e\t0@\x07\xa8*\x15\x06Y-@d\x91S\xbf:\x0b/@\xd1\xb7rrKn(@\xf7\xe8\xe4\x0b\xaa\x92+@\xfd\x7f\xd3\x04\x9c\x88+@\x1fP\xd3a=\xdd.@\x01\xf0Q\xe9\xbe0-@/\xa4\x0eT\x08n0@:,\x93\xfa\x04\x971@&\x83\x906]\xc7,@\xfb\x98i)\'\x12\'@\x84\xce\x88\x02\xe0w&@\xa3k\xb3#\x0e\xa4,@1lxA3l/@;\xd6c\xc9801@\xfe\x9b\xfaX\x11\xba&@\x87:a\x83\xabz)@VG`\xf6\x99@)@$\x7f\x81\x08\xb7\xe8%@\xe4\xdb\xd1\xafM\xa9/@\xea\x1d\xff\xef\xda\xe6-@\xf1\xde\x90\xa1320@\x80\x87\x92\x03\xdfo%@\xc7\xb0\x1b\xe6]A0@!`\x11x:`,@\x8d\x0c\x8e\xe7\t\xf7.@\x00]\xf6s\xa4\x10(@\xe9P\x0c~\n\xa5(@\x80\xea\x13\x86Ey(@\xfa\xb3\xf0\xa5\xe3\xaf\'@9\xa4\t"O \'@>\xea\xd2\x0fL\xf0%@\xc4L=\xb5_U.@\xaf9\xaf\x17\x9f\xd5-@\xc6\x82`\x8b\xd5\xf41@q&Q;\x11\xea+@z\x91T\xcbyK,@\x03H\xf5\xfe\x1eU,@\x8d\xbfW\x95p\x17\'@\xf5\xc3g\xe3\x13\xe4-@\x0c\xee\x12k\xc0\x00-@#<\xa4\xbcA\x1b)@)9\xef\xf9U\xdb*@\x13}^\xce\xd2\xb3,@\xee\xfad\x92\x8a\x81)@Q\xc5\xbc\x16\xb8z)@\\\xe4\xf7\x19\xe1\xe6+@\xcf\xf4\xf6\xc4\xccV)@\x1a\xcd\x17^\xder1@\xabq\xc1\xcb\xd2J1@Y\x0f}\xe2\xde\x04/@\xb7\x9a\x1esQ\x950@\xc9ZV2\xf5&&@\x1b\x02c\xfaN\xc80@\t\xd4n\xaf\'S.@St\xc1r\xb7\xb9)@f\xb56\xd6\xfd\xfc\'@\xa6\x94;\xef1/\'@\x18\xde\x8e\x19\x96\xe2)@\x16\xc9\xa1s\xd5\xfa&@\xeaj\x9e\xe3\xf0k,@\xb3\x1a\x84?\xd2\xf8&@0>.b6L)@\xac\x7f\x8fqk\xb4+@\xcb/\x83c\xeci0@g\x92\x0f\nI-0@\xaeE\xdf\xbd\x1et1@"\x0f\xa9^m\x82(@\x1c$}]-\x06(@\xd0\x8e\x9d%^\xd61@\xc1\xac\xa2\x13\xfb\x13.@\x96\x86\x04}\x11\x95/@\x94\x918\xf5\xe9\xf2.@4\xae\xe3\x92\x06\x07,@\xc3\xdex\xe0?W\'@\xb2BYV\x853.@\x16d\xe1{S/\'@\xb5\xd0 \xbb\x0f\x03\'@\x14\x1a\x15G[k&@1.Oi\x12\xa7)@\xa6\xfaE\xc2\xe6\x14-@"\xe0\xa6\xc4.\x021@1\x84v\x1b\xd1\xce)@\xb5\x19J\xd4\xac\x020@J\\\x8c\x85\x1e\xfb/@L\x01\xf8^\xaa\x17.@4\x92J\x91@\x810@\xe1\xca\x9b\x986v)@\x92\x88\x97.R\x98(@?\xb2U\x80\xeah(@\x9cjD\xccPZ(@/\x08p\xb1t\xa1+@P\xab\xefXm\x17\'@W\xf7\xb1\xc6\xab\x18/@\x89\xd3\x8a\xbd\xf9\x961@\x94:\x9f(9\xd5+@\xef\xeeB\xbf\xa2]0@\xfbG\xf3P\xa1\xe5-@\x81\xe5S\xd3\xe0\xef1@\xfc\xab\xb3p\x9b\xe2)@\x94\xdaf{\xb3\xd2%@\xc0^\x97h\x16\x86*@)Z\xe1>\xb2\r\'@\x149\xdf\xac\x94\xcc&@\xd9\x07\x1c4= ,@\xbc\xf3\x81\xa4\x03\x1d)@\xc7)\x10\xc6\xd36\'@\x97\xf0!\x95\x80\x9e*@\xe1&F\xe7Ib1@!\xcb6>@\xf81@KV\x9c\xd9\xb0o0@\x12\xc3L/\xff\x052@y~\xb1\xdb]**@\xfd\xf3xe\xd2\xf21@\xda\x169\x1a$\xe2)@\xc2\xb2\x19\x14\xcb@(@@1I1\xdc\xfc0@\x03\xf4\xdb\x15\x81\x0c\'@\xe4v\xc5v\xcb\xe7-@\xf1\xca}\xf7\xf7\xb5%@\xc9TPEpt\'@\x93\xff\xf7%\nL1@L\x9c\xa5*^\xea*@\xf8J9\x7f\r.)@\x05\x89\xcfPy\xc1%@\x13\xd0\xba\xb7fj1@\x0cGb\xf6\xf9\x05.@r\x85\xdd7$g(@Q\xd6[\x8f`0(@\x1d \xb1\xf2\xf9\xfb&@\x83}%B\xf0\x070@t\x10\xc4\x83\xa9\x81.@\xb6r9\xfe\x12^0@\x05\x98l\x8a\xb2W0@\x10\x12\xfeq}\xb4\'@ \xee\x0cZZ\xeb-@\xfd\xf5\xcd\x7f\x8f\x01.@\xbf\xfa\xcd\xd5+y.@g\xf1*8\xa26)@\xd7\x04\x1fla\xa2%@@\x88\x1e6B\xa0%@$!(\xce\xa5\x18(@\xf1\x07\x06\xb9\x80@,@\x07W\xcd\xd7Ff&@\xef\xd6\xbc\xf8v`,@\x1bc\xb3\xe2}\x8b0@\'\xabR\xd0r\x0e1@\xa3_e:\xdcq0@(\xe4\x8dGSH*@\x00\xa1\xb4\xd91\x01*@u\xd3\xd8\xc7\xf6 \'@\xdbk\xdf\xbb\xf6\xf9%@\xc9p\xe9Vj_2@\xbe\xa3\'\xdcT\x08/@mM\xab|d\xbd.@\xa5\x92\xd5U\xd5\x931@A\xd8\xdde9$)@"\xf1\xa0\xe5\xea\x1c-@:\x17\x9cH\xfdI(@\x8a\x9b\xd5\x00\xe9\xcf.@\x95\xec4a\xf8\x000@\\\x82\xf1&\x8bs1@\xaa%\'+\xce\xd8%@,,\x1f\xde\xc3\xca%@\xd1\xa3\x8bf\xd2\x87.@\xc6\xc0\xcb6\xb9r,@z\xf2\x0b[\x8a.,@)y\xd6&\x81"(@\x92\xec\xc6H\x9f\x11*@L\xc0\xbfY\x80",@\xc45\xab\xaf\xa42,@\x011zS\x8e\x86.@Z\xf1?\xc6\x9f\xbc.@\xa9j\x96jQM.@G$\xc1\xc8\x00\xf31@\x05\x86\x7f\x8c6\x01*@\x994zs\xda\xc3/@=\xcc\xb60\xb1\xac%@\x11\x08\x8f/\xb7\xd51@]\x15\xd7d:\xef-@\xa88\x96D\xe7\xf5(@\x90\xdc\xf7q\x8e51@k\xc19z\x07\xc3.@\xd8{5\x1a\x1a\xeb-@\xc5\xcb\x96\xa9\x03a&@)[-\x0b\xde\xfc.@ZPgSU2*@\xb2\xe9\xc6@\xd4\x15,@\xba\xbc\x1c. \xd2%@\xb4\xfc\xed\xe2j\xb70@([*\\Ct.@\xcac\xf1\xd4\xdf3.@i \x81\xb7\xa5D0@_\x16\xd1\x10\xb2k1@S\x08\x01\xe5\xca\xeb,@\x07@#\x12Y\x04/@FW\n\xf2\xb3\x19)@6\xdc\x80h\x1aS)@\x999(\xebE,(@\r\x9b[]pP&@\x08\xd5\x0b{\xb6\n/@\xe4\xe5\xd73@\x880@r\xc2#\x96%\xe4,@\t\x90\x15\xc7\\\xb3+@\xa2\xb3O\xd6\x03y(@RrPhS\xfd\'@\x10\x9bQd\xc0I,@<\xbb\x1fh\x9aN&@\xe0q7\xf8\xc6\x8e*@\x03\xce$\x07\x86\xe5-@\x19R\x1e\x11t\x02/@\xf5G\xb0bQ\x182@\xb8%\xa7\xe55y-@\xfa\xa3U\x16{|0@{\x82\x91\x17\xe1\n,@\xcd\xba\xeb\xa5Q\\(@y\x9eP\x8b\xb3\x04(@\xbc\xc7F\x19=\x86&@\x17-\xd6L\xebd&@Xm\xdc\xd8\xf2\x9a1@\x8f\xce\x11z\x8c\x801@%\xc3@K:\x1e,@\x8d\x04x\xcb\xd9\x0c.@\xd1\x0f8\xdd\xee[/@\x18UYK\x98\xdf.@V\x01\xdd`c\x05)@\xde\x00\x05`:\x022@2\xd7\xb7\x94\x83\x1f\'@M\xa3\x1cy\xf5\x110@/_\xd5\xf2\xc4\xa5&@\x1eLdCj\x04(@;\xd2"\xf2kH)@X\xedq\xd2#e1@\xb7\x10O\x98\x89\xa2&@\xde\xfe\xd8(\x80\xa5-@\xe5%S\x9ep\xee-@\x87\x9emUR\xa71@\x82\xad\xd5\xfc\x9a\xec-@\x13%\x11R\xd3\xb0.@\x8c\xed$P\x980(@~\x06\x94\x9a6\xe20@T}\xa7\x05\xca(\'@=t\t\xc5)\xea&@\x88?\xd3\xe6\xb1\x04+@!\xa9\xf8\x91\xd7^-@\xb3\x8am\x97\xef\x15,@\x90\xeb:\xac\xe4\x870@\xf7{\x8d\xe2a\xaa-@\x89\x1a0\xd9W\xfc-@\xf7mh#\xf2\x1a1@\x85\xe5\x06\xbb\x13\x850@f\xfc\x8c\xed\xf0U/@3\xb9\xef}\xc5f/@\xc5\x0e\x7f\x9b^\x00&@\xb2Y\xe0\xe4\xda\xee%@\xb4\xe5\xfc\x1c\xd3\xd9%@\x82\xa0Q\x8f\x99\x020@\xc8\xb0J\x9d\xc6\x1b,@\xb4<\xdf\xb76\xb4*@V\xaf\x01i\x91\xfb\'@\xd0\x93z\x85\xef\x911@\xbc\xb7\x0c\xcf\xda\x801@\x91\xd6f\xfad=(@t\\`b\x06\x0b(@\xc0b;\xf6}#(@f"o\x86-\xc5*@~\xedm9=p(@d\xe9\xb8\x93\xa2l1@|X\xa1\xaba\xb5&@\x1fYn\xdc\x1b\x102@\n\x82\xf7*\xd43/@\xd8Ou<\x15j.@\x02\xab;\xc3\xc4\x981@\xf0faS0\x8b.@c\x0e\xd8\x9d\x91\xd2-@\x02\xc0\xa7\xb7\xe4\xfd)@\x1c\x84R\x8c\xffB2@\xe0\xe8\x13n\xc6(&@\xfa7L\xf8\t\xa5%@\x8e.d\xd0B\x0c-@f\x8f\xe3\xb1\xeb[.@\xe7\xd7\xdd\x8bK\xe0\'@\x9d7,\xea\x0e)-@\xea\xb5\xf2~&\xe5*@\x92\x91w\xd5G\xb8*@\x0e\xae\x1b\xe0\xe3\x97.@\x90]\xdf,l"(@x\x1b@\x97\xcd\xea(@\x82\xd9=mU\xd0.@\xe4\xae\x94\xe4&U.@p\x0f7I\xda\xa4.@\xda\xb5@\xcf\x86\x9b.@\xde\xaa+8\ri)@\xdec\x0f\x18\x86\xad*@\xf2\x1c\x92\xad2-)@\xf54\x9fq\x8d\xcd\'@\xee\x03\xfc\x06\xe15\'@2]2P\xc9\xfa(@\xbb\x92\x81\xf32),@\x11_\xe7\x01\xce\x99)@`\xc8\xa2\x0co*,@va0\x19wO,@\xf1\x9a\xe7\x13cX.@\xadr\xe5\x12F\xef*@\xfc\x91\xf4\xbdA\xaa*@?$\x9e\xaaJ\xa8%@\xf40LVd+0@\xdc\x18z\xfa\xc8\xfd-@G\x8f\x8e\xc6\x1e\x81*@\x0f\xb4\xc9\xb0>\n0@\xdb\xbdIO\xb70(@E\x894\xf3\xcd_+@J\x8cH]\xc7\x1d1@\xcf\x1cQ\xcd]\x170@\x1b\xae\xc7\xaa\xeey/@o\x95\xc1\xfa2u.@\xad\xf2\x80\xe3\x0841@\xf8\xe1\x03\x10\x15a*@\x95\x13\x07\xa8\xd9\x99-@G\x05\xb6H\x88\'(@\xc1|\x8a\xa3\xb6.(@6\xb5\xef\xb4}H+@\xe7^\x8a\xca\xd2\xa70@\xdc\xd1\x0f\x9f\x98\x05)@\xc8\xa7\x03\xbc\x92\xf9-@\xef\xb5I\xf2\xf1-(@]\\\xd3}\xbeb+@h\x10\xf4\xd3C:(@\x87\xa6#*_F0@5Xr\xfa\x1ea0@(\xcd=]\xe5\xc8*@\xcf\x168Xf\x06*@;B`&w\x85)@\xfd\xcd\x85\x972\xdf*@\xb0\xc1@*\xc2\x9b/@\x00sMLa\xcd-@\xd1Q\x1f\xbc\xc0\xd1-@\x1c?\xc47\x1e@1@\x05"\xfap\x1c\x9b/@1\x80\x95\xa5-\xaa/@\x0e[G\xbdy%.@\xbd\x12\x03\xc7\xa5\xd3,@5Y\xa3\xc8#$)@Q\x1c\x9d\xdcT\xfc(@a\xf1;O\x98\x13(@T\xe4\xbdo\xbd\x8d0@m\xc4t\xe0\x15\xf8.@u\xf7R\xda"I1@\xba\xf0\xc89\xb9\xe9\'@\xfd\xcd\x042\x18\x9a/@\x1d\xc7\xff\xb7S\x1e.@F\xb8\x0b\x90y\x1b+@\x063\x99\x16d\x0f,@\xe0\xcc\xe0\xa1RS&@u(\xf5U\x80\x19+@\xb2Y\x03t\xf9\x13.@t\xe4\x98i\xc13)@\x16\x18%m0\n-@:1<}=7(@\x80\xea\xef\xa2s\x9e&@\xd7<\xabV\xba\xd5&@\xde\x0fQwy\x06,@\x92_g\x8f\xa3z1@%CI\xc9<\n,@\x05\xf6\xdey. -@\xcb!\xd3l\xde\x9e/@\xde\x9d\xb2\x99\xdd\x90*@\xdc\xb1*\xd2\xbf:1@\xad\'\xb9Gj\xd7-@?\xac\xbd\xcc\x00\n.@\xbe\xba\x194\xec\x8f/@\x91Z\xc6\x8b\xa7\xd4\'@\x00\x88b+\xda\xed(@V\x1b\xe2\xe4\'&,@\x8cs\xcak\x08L.@\xb7\x1d\x16\x19\x19\x931@\xfc\xd4\xda&\xce\x05)@\xd2\x9dp\x96F\xb5*@\x83\x00\x18\xaa\x86\xe0-@\x7fl\x9bG\x95\x16,@\xee\x99\xb8MQ9,@8l\xe3\x02\xb8s(@\xaf.Z/w\xe5)@\xec\xdbK\xa9y\n,@0\xaa\xd0\x0fy (@#7\xf1\x12<\x0e(@*[\xb2P\x95\x95/@\xd0\xdcN\xd6o}1@z\xf59(\x8e\x050@\x1f\xcf"UB\x0c0@Vu^\x8f\xaaY1@\xef0\xa3\x17C).@\x98\xa2\xb7\xbaj\xd6\'@\x81\xcd[\x95|\x8d*@\xd0\x10\xa1\xf6\x0c4.@\xe8\xe1\xc3Z\xceC.@\xb9\t\x08/\xf0\x1d1@\xed\x0c\xef\x9f\xe9U.@\xb4\'I\xb8Y\x030@qGk\xe8\x9e\x8d.@\x8b\x06\x9ap\xcf\xd00@\xfb@f*\x90\xec1@\xb9\xce\xa8z\xd1c.@\xd31W~6\x961@\xd1\xce\x19\xb7\xfe\xc1(@\x06\xe9\x0f\xe6d2+@\xec\xf1\t\x02\x02\x1b0@\xda\x13n\xd9\x8c\x951@\xb4\xbby\x05\xf4\xd9(@\xd6\x89j\xe31W(@\xd6\\\x84\xbf;\x801@\xd9\x18\xb5\xf8y\x87/@\xdb\x95Ei\x97\xed&@\x99\xa5\xf4\x15\xa2v)@P\x9a6\rwA1@7$^\xa0\xc5m1@Qi\xb4\x92\xb2\x01.@Nm\x89\x08\xc6\x991@+/\xba\xf4\x88\x0c&@\x0c\x12(=4\x94/@t\xfb\xebb\xd0\x84/@\xb48\x9eW\xa2\xd1(@9\xac\x9a8&#0@)\x0cs\x12\x11\xcd0@\x0bB\xa2\x00v\xe0-@:g*\xcay\xe40@\xf4)\x01H\xbb\xd2(@\x90J3H\xfaO(@\x7fi\xb0Yo2.@@l X\xb0k.@\xef=\xeb\x10\xc0\x89/@\xc7`\xb4\xae\xab\xac(@\x95\x13\x1d\xd6\xc9K%@\xa5\xbeK\x85a\xda*@^\x04\x9d\xd4\xe4\xbf/@2\xcc\xd9\x00\x19\r0@\xbf\x17[\xeb\x82S0@.\x813\xd2z<1@\xf2\x90\xa0\x9c\xde\x1c0@j&\xfd\x92\x1c?0@/\xc8\xa1\xb0jr(@=}v\xdb\xfa{)@\x19\xec\x16\xab\x0c\xfc.@\x15\xf8z\xbb#3(@X\xc9C\x1b\xc9\xef\'@\xe4\xf8 \xe5,\x02/@4\xf53k\x03n-@t\xab#`\xf5\x92)@\xc0\xd3Y\xda\t=0@\xb5\x03R\x06\xce\'/@\xc1*\xee\xfd\xf7n*@\xddk\xb4\xb6\xe5\x11.@\xce\xd0\xf1^\'\xd61@0e\xfcj\xa2t)@\x82\xc2\x88+\xb0\xae&@\xf2\xb8i\xff\xab\xe8+@\xaa\x9f.\xe5\x96\xdd*@\xa8\x08g$k\xfb\'@_\x03\xe8\xbe\xfa\x8d\'@R\x06\x97\x8b\xbf\x942@(\xba>\xd2\x13\x120@G\x10\xdc\xab\x89\x7f1@\xd0\x1b\xde\x9f\xc4X/@\x8e\xcew8\xfa>/@(x\xc0\xd7\xb0%(@v-\x9e\x94\xceR0@\xaf ~\xba\x05\xe8\'@\xf4~\x88\xa0\xc5\xf8(@\xbc\x84M\xb3W5*@pvx\xbc;\xb90@N?";s\t)@C\xee\x87\xc9\x10\x95\'@Z\x9dU\xf8\xbd30@\x0eXm#\x14\x140@\x8c=\xef\xffi\xc5%@VC\xa07\xe2;0@\x869\x94\xafiX)@>h\xc2Q\x93&)@\xec4\x11v\x9dn-@=r\xdc\x98\xd3\x140@\xc8;\\\x05\xab\xb4)@9\xde\xf1EXb/@qF\xe7T8b.@\tp#\xb9$)&@\x1c\xba\x8b\x11e\xcb/@h!~\x88\xc7f-@q-^\xf8hv(@\xa1\xbd#\xc4\xda\xa2&@RJ\x1d,\x16O(@hTkb\xc7M)@\xf6.(+\xf0d+@\xb2\xde\xf5`s\xaa\'@\x13L!\xee\xb8\x99+@\xfc\x1e\xc7\xa2\xf4~-@H\x94\xe9\xe8t\xf5-@\xdeE\x8bn\x0b\x9c(@\xed\xcf\xf5.7\xef-@\xb2\xce\xe4H\xb3\xb2*@i\x1e_\xdb\x8b\'0@\xe9(E\xb3\xe2\xbf2@\x1b\xeb\xe1\xb7\xfc\xab1@\x98\xd1T4"\xd0+@J\xbb\xc4\xe8\x10\xec-@\x91 y\x82\xa4o2@\xd7\x05\xcd\x9bl\xcb+@\x14\xfcy\x0b\xbb=0@\xe2>h\xeb\x165(@h\x06\xdb\x9b^\xbd0@\x01\xe2t\x96\xc3\x82(@K?,\x7fW\xf8*@\xa0"\x12-\xb1$1@\xe8F\x87\x17\xc4\t,@\xf1\xd1\xcb\xcas\xd9*@\xda\x8a\x18\xe6o\xe7*@\xfc#\xfa\xf8\xb6h.@i\xa8\t\x05\x08b.@idW\x92^\xe01@\xfa\xb5f\x1f|&%@a\x82\xae\\[\xb5\'@\x18\xe4\x13\xf2\xdc\x96\'@\ry\t\xb8M[.@\xe6\xd3\x93\x06\xe9\xce*@\x84\x15\x04\xbcY\xcf-@\x1c\xeb\x80\xd2\x04\xca\'@m\xecf\x1a0X1@s}\x99\xaa\x8a\x0f0@i$*\xd0\xe3\xde.@v&DW\x1b\xe10@\xce\xe8\xfcn,&,@\xae%e$\xdd"+@\x00\x1b#6G\x04(@,\x08\x0e\x86\xa9\xb2+@9U\xe4p\xc2#(@h\xd1\xacN\x1e\xb4-@Jj\xc8\xee\xd100@\xdeF:t\xefa.@x\xab~\xbbWn/@\xb4\xd8\x18jv\xa9&@\n\xe0k\x95m\xd6-@\xf2\xfb\xba\x86\xd3\xb1\'@N\x1c\x0fl\x9f\x19.@\x08\xa1\xde\xe8^\x0b+@\xdf\x87\x0c\x07\x07\x1a.@\x05\x1e?\x7f\x02\xf7(@\xe6\x92$\xb3\xaa\xde1@|h\n]\xee\x010@\xd9U3\x01uc&@ "\x90\x9c\x8d\x02+@;\x87\x16\x85\xe7\xfd+@Q\xb4\x86\x15\x89\xcd\'@~N\x8e\xba6\x0e%@\xd4h\x1f\xa1\xcf\x1f0@+\xe9\xee\xdc\xcd\x190@@"\xb0\xc1\xf5\x08.@\x8b\xa0+Z@\x80/@J\xfa\x97\xb7\xca\xc6%@\xea\xb7\xca_\x1d^1@\xb6\x90\xbd?=\x17.@\x9c\xb1\x02M\xb7\xcf(@\xb2\xfb\'O\xdb\xfc\'@\xa9:\x89\x7f\xf5\xe9-@P\x9c`\'\xbd&.@\xd1\x9d\x1673\xd3(@\xe1\xe8\xa0;m3,@,O\x8c\x10\xc5\xfb/@$\xf9\x7f\xc29z&@5E\xa0\x8338/@\xdd\xbd\xac\xe5\xaa6%@\x9a\xd8\x85M\xd2g/@)\xf2hK\x16\xd2-@H\xbc{\xfai\xb6,@n\x7f[\x96\xe2\xb31@\x06\x83\x11I\x8b\xc0-@\xc1\\\xdax\xa3\x991@\x8a\x1cs\xb7\xf8-/@\xe8\xab7\x84\xba\x080@\xf1\xe2\x15D(N.@A\xe7u\x1e\x92\xd4\'@\x80\xc6\x99\xbcLb-@\xfc\xd8\xdfs\x0c\x1b0@e1U]\xf0U*@\x18\xdd\x01O\xd1E%@L~\xd0\x03\x9f\xda/@6\xdb_T\xa0\xeb0@`>\xf9K\xe2\r/@ZT\xdca*I-@8\xccz\xcd\xf5\x8a,@\x0f\xf4\x0f\xc2\xa4\xbf/@)0H\x9b\x01|(@Z\x94\x82\xb8\xb6Z1@\xa9\xb0b\x8c3\x8f1@\x03\xa3b\xef\xb6*(@JW\xe7\xe8x\x10(@\x1cX\xb1\xa9n\xbd(@\xb5\xa1_\x16\xe8()@e\x8c\xb9\x0c\x91\x90)@\x10\xa8\xc7\xf1\xa3i.@\x12\x8f\xc2~\x12\x070@\xe9\xe1\xed\xfceY.@\xaa\xf5\x83\x10[U.@\xda\x17\xdce\xcd9.@C\xf3\x91\xef\xde\xb3+@\x0f\x8ct\x1c\xdd\x001@\xd8\x07\x17\xdaPV&@\x903\x04\x1cJ\xe31@\xb2\xce>eK\xb6/@"\xf3#1J\x02(@-O\x01\xd5\x9f\xd0/@PM\xc9\xc5\x06\xf2/@\xd8-&\xf5Ps0@Fxc0|\xe91@\xdc@z\x86}\xe8-@\xbf\xc0\x0c\xc6\x1do-@j\x12\xf4O\x91\x180@\xf6\xf1(Y\x1f\x96+@Ru.\xabL\xf1-@\xaf\x15o\x19*\xc0*@TX\xa0\n\xa6\x85&@eE0\x7f\x91@)@\xfcJ>\x00Y\x92,@\x86\x98\xaf\xd5\x9b\xff(@\xff\xd3M\xa7\xc49)@\x9d\x9cv\x11OJ)@\'5\x1bq\x04#/@\x8d\xbf+w\xae\xc30@\xe2\xa3V\x0f\xa8\xe9\'@H\x1e\xbe6}\x1e0@{\\\x8a\x12\x12\xc8\'@\xa9Umh\xba\x9f\'@\x01\x91\x85\xa1\x13\xbb-@\xb8\x99\xc6\xa3\xad\xb0.@\xc4T\xb4\x1dH\xd80@d+q\xb4`\xa9(@\xdc\x9a\xc9+C\n)@\xcd\x8d_\x89\x96\xf0/@r\x01\x85\x86\'?1@\x11P\x07\x9cqq/@@\x1c\xf6L#\x8c1@X8\x16i\x84\xe50@\xac\xef%\xeb=\xce1@\xfd\xdb\xc9\xa9\xc7\xe51@\xe1\x91\xe4\x1e\xb0\x95&@\x0f\xc9\x9e\xf9\x9b+1@\x9bB\xdcp\xf2W1@\xa6\xcao[k\x99&@f\xbe\xd4\xfe\xf48%@v\xf3r\xf2\x82\xc60@\xc57\x9d\xcc&Y%@\xa9\xb4\x1c\x15p\xa8.@\x1c\xe2<@\xcd\x17+@\xc8\xee\x9a\xa2\x01\xf3)@=\xc8\xa0\xc6D\x97(@\x0c?%\xca\x7f<.@\xa2\xe0\rn\xde\x9c)@p~Y\x0b\xe7p*@a"\xb6\x11\x133)@)B\x14Rl\xc90@\xeb\xd2\x80\xb5\xcbh1@\xd6\xaf/\xfc-\x8f/@W\xa3\xfe\x8b\xf6\xc4&@nq\xad\x1f\xb7\x8e,@{\xe2\xda\xc2yl,@\xc2\xaa\x1dm\x96J1@j\x9d\xd7<w=1@\x89x`\x1c\x7fZ/@\xf5~\xe7\x17j\xb0,@.\xd6!\xf7r\xd4%@\'\x9a"\xf3+\xd3(@\xb9B\xbb\xcb\x7f\x07(@\x82:O\x00\xe0\xe7\'@\xb3\xcc\xef7\xc7\xd2\'@\xdeN\x16n\xe6\xa8+@\'\x8b\xb6{\xec\xb31@\xce\x0c;m\x9b\xef1@\xbc\x14\x0eZ\x17\xab&@\x9e\xa1c\x919\x9c\'@H\x12v\xda!\x8e\'@\x84\xf4\xd1\xe2-\xdd%@\xaf\'\xfa\xa9w%(@V4\x05\x9f\xd2P.@K\xf5\x0e\x84\xd2\x1f(@\x8d \xe0\x07#\xf9/@QA\xb7\x04\xed\xa40@\xa7\x90UYV\xea1@\'\x9d\xcd\xee\xf1[)@\xa2\x12u\xf6\xb3\r&@\x7fC92>,%@\xa5\xb7@^R-\'@\x82OOo\xaa/%@m\n5\xce\xe0-0@%\xc4\xd7N\x99\t0@\xac\xa2\xbc\xef\xfc\x15.@\x02\x1e6\xc8.p1@\t\xbd\xcan\xee\x89-@\xb9[\x8b\xa8)\xd91@o\xa6g\xb8\xcdd-@Sc\x07\x16\x051&@%\x19\xc3A41-@\x8dR\xec\xb1 \n0@\x06{\x97|Y1)@0!YJ\xf5\xa6&@ZX\xb6\xfa\xc5\xf7\'@\xbbP\x10\x11<\x891@\x02\xdf\xca\xba\x91\xb2&@\x88;+\xb6\xb3\x1a/@\xdc\x16\x89\x82^\xea0@8\xfd;\xe27\x0c1@\xe3\xc0w\xd7\xa9,(@Cv\x8a\xea\x9f3(@\xfe\x13\xd7\x8bCT1@h=8\xb1\xb7D1@;\x9c.%\xf0:2@\xa2S\x0b\xb8\xc0h0@\xcb\x8a1<\x8f\xac+@)\xa5\xfa\xd9\xff\xed/@\xa0B\xe6n\xbfO)@\x7f\xc2Ltb\xf2\'@Q\x10\x12\x80I\xd5/@G#p4G\xd6\'@\xaes\xf7\x04*Q)@\x93\xf7\x9b\x8a\xa0\x891@\xb7\xc0\xb6\x17\xe2\x921@\n\xce$\x0c\xfc\xfc*@\x00\x87\x02\xbc\x81-\'@\x00\x8c\x171Y\x0e0@Y\x8bs\xd4&\x0b0@\xf0n\xb0#6\xe9/@rM\xe0\xf6r\xee\'@\xd3\xe83\xe9\x0c3)@\xf6\xd8G:q/%@\x1d:z\xff\x99\x97(@\x92i\xd9\xdb\xf7\x9e-@\xc5\x86p\x8d\x7f\x1c*@rF\xe1F\x83\xf6/@NL;\xfc\xdc\x0f+@\x04\x8e\x03S\xeas/@\x8e\xaf\xad(\xea /@\xe0\xc6U\x01Dt,@7D\'\x81\x1dv%@\xeb\x82\xc4\xda\xef\x16&@\xf3\xe9pb\x80\x0f%@\xd3\xa2\x8c\xd6e\x02.@-\xbf\xbe\xe5\x00\x11,@X\xa6\xbc\x9e\xd2>1@\x13\x86\xeb\xe9>\x8c0@\xc9\xc3\x0c\xcak\xa2\'@\x04gb\x1d\xa5\x991@\xe2\x1d\xaeC\xfe+1@\xa4\x83x\xa9\x03\x951@\xf2\x85\x89t\xff\x19+@\x11\xa2\x1d\x9b\xe9\x9d+@/g\xb0&\xff\x840@\xb76f\x86\xc1Z0@,\xc5\x9bb\xdff*@\xac\xadC\xbd~\xc6&@X\x90\xe9Gs/(@\xeb\xdf\xad\xb3R:(@\xa5\xf6\xfe\xa8\x98\xab\'@9\x94\xf3\xc8\r{0@!\x11\xa6\x19\xf6\xd3%@]\x7f\xc7AxN,@\x91q\x94(J\x831@_H\x9c\x90\xdd\xa2+@\xc9496\x87:(@\xdfc\x9e6\xeb\x1c2@6\xf7\x8c\xc2\xc8\xc8(@5\t\xf0\x07\xb0\xc70@\xe5\xe2%b\x8b\x19(@-\xaa\x9b\xbb\xc9\x19)@?\x81I\x99M\xe3)@o\xfa}\x06\xae;)@\xc0f\x06\xb8\xc4\xb4\'@&\xcdD\x12\x11\xec\'@\xc7\x01|\x8e\x9f\x911@\xda\x06\xef\t\xb5\xe1/@\xa9\x1aR\x98yw,@N\x86\xd3\xfbXm,@\xb3\xb4<[\x9e;+@\xa8\xced{\xeb\'(@\x03\xe5\xc6\xac"\x98(@C\xeb\xc4\xf8m(.@\xf8~\x8c+\xd3C,@\xae\x08{\xe5+\xab,@\xa9\xb4\xeb\xc1\xb5\x97-@\x1b2f;_\x84-@I\xfa\xf9\xad\xe5f*@xa\xad&`}-@\xfb\x12\x19r\rT-@\xe3\xfb\xf4\xef\x848&@\xe89\xcamtt-@\x99P\xc9[\xc5\xd3\'@9\ncN\x89\x1d\'@&\x93\x17\xa1{\x18+@LP@\x15\x19\xd6\'@\x0f\r\xac\xb4n\xfe1@2J\x1c\xb2\x0c\x991@\xae/\xa2\xf0f6)@\xe33\xb9L[O(@ad\x91\xc5\xb0\x1a-@h\xf96`\x98(-@\x1d\xceu9\xbe`(@\x08\x06\r\xaf\xf8\xf7)@\x92\xeb3`\xd2-1@\xd9\xd1\x80B\xd8\x19.@?/\xf8\xee\xa5\x951@\xdc\xb4J\x84,6%@\x01-\x8f\xea\x80_,@\x00\xd7\xcbW\xda\xfb*@F\xde\xab\xc4ae-@\xfc\x8e\x8aGu\xee)@\x1d\xfc&{\x90q,@\x9f\xbd\xd3\x88_\xb7/@\x7f\x07_A\xd7\xf5\'@H\xff\xa3\x06\xbf^0@Df<\x9c-\x130@\xe3\xc0U\xa7\xf8r,@kz\xd3\xb4\xd5\xd7-@\xe6\x028\xef \x12-@\x9e\xedn\n\xa4\x971@Z\x06\x03{/\xce-@\\\x91Wc\xcd9(@\xee\x17r\x13\xe8!-@\xd9\x90l\xf1\x0e\xb9*@P\xee\x08M)M.@\xecGiFs\xc8/@\xbd\xf4\xbf\xb2\xb3\xbc&@\xf9\xdd\xf6\xd0\xfd\xa0&@\xc7\x00\xc5p\xe6\x931@~\x8f\xefH\x86v,@d\xe40\xcd*\x9c-@k\xe4\x02\xc8\x86\xa6,@EB "f\x901@\xd0\x14\x93\x8a\xd911@n\xde\x9fU\xe3\xd4(@\x93\xc5\x91r\x86\xab,@\xa15\x17\xbb\xf4P-@\n\xbd\xef\x14\x96?-@\x07\x97\\-0\xd8+@%\x8fN~c\xc1/@x\xb6\x99\x01\x8b<.@\xbb\x7fU\x7f\x0e\xad/@?\x83\xc5\xe5\xe4\x94/@A\x91=a\x86\x19-@h\x01)\xaa\xcc\xc00@\xb3\x88\x11J\xc1\xb80@\xbeRH6\xafX1@1!\x9e\xa6\'\xfc\'@\xc3}\x07r\x1a&1@\x15\xbfI\xdf~\xaa(@G\x93\xa0r\\k1@\nM\x80\x00\xa7\x0f.@e\'9q\xe0\x10)@\x13\tW&D\xfd,@\xbe\xc8\x11\xb1\x9fN.@\xb9\xb4)\xcd\xe2\xf70@\x98"\xe2\x97\x02_/@\xdd\xff\xa6\x97\xa2\x89&@a\xad\x95u\xeb\x0f0@\xd9\xdd2\xfa\xfdk,@\xe4\xb5\x0f\xe3A\x110@\xd8S@v\xda\xfd-@=\x1b|\x18Tc(@\xfe\x98\xa7\xee\xf5\x8f\'@\xfd\x8b\xc1\x15)\xc2/@\xd8\x86\x7f\xf6\xcf\xb7-@\xaa\xb3P\xdf\xeev/@\xd2yy\x7f\xea\xea/@<:\xd2H\xcf>&@x\xe5\x0b\xb8+\x10+@L\xed\xe7\xe6\xf4*&@\xa0*\ti`\x890@\xaf\xc5\n\xcb\xebo1@\t\xe4\x83\xeb\xacT/@C\xe4\x00\xc2\x84a.@\x85*\x8a\x82\xa0\xee&@k\xb6\xec$\xc7\x0c/@~\xc4\x195\xab\x88,@\xa2\xd4a\xed{\xad/@qQ/\x85{\xc2.@\xb9\x01\x9b\x99\x82\xfd(@\x84\xe4\xee\xb1\x13$.@\xb6W\xa1P\x80z/@H\xba\xa7,\xf0a+@\xce\xf9`\x95M\\0@:n\xd79\xeao0@\xaa\xce.\xbe[\xd1/@\xaf\x8c\xa93\x085-@\x97n;\xef\x99\x1e1@\x94\xa8\xc1\xfao\xc0\'@\xa5\xcdqiau0@\xd9\xac]\xdc\x06\x172@\x0cy\'2\xc6\xa2/@\x81\xf4\xd13\xf0\xac*@\xc2\t\x004Y?)@\x16\xc0\xce\xbco\xdc)@P\xd9\xa8\xce&\xd70@hD\x03\xbco}&@\r\x17\xc9\x15$i*@mO\xf5\x80\xef\xc9/@,\xf2\xb2R\xcef1@mo\x10\x96Z\xf7/@\xd3*\xa4\xed,\x0c1@\xd7\x9f\x98\x80R;%@\xfd\x8a\xf2.o\xae-@\xe3\xc1\xffz\x10\xa5\'@\xe6\xf1\x17z2\xc0-@ w\x9cx\xc3\xc0*@\x9c\x84\x01UjG0@\x17KR\xe3\x898/@\xc6C\x0fz]?/@\xd7\xf1\xd0\x89\xdd\xf50@0\xbe\xa0[3g1@\xf6Pn\xfa\xb1\xe3%@\x96\x86\xb5\xf1\xfam%@\xb8A3\xa3\x00\n&@\x1c\xca\xb9\xa2\xc4r-@\x04\xe1p&W\x83,@h\xa1\xb5}5\xe50@\x05j\xce!l\x80-@!\xa9\xafN\xe9\x030@sN\xa3\xfa\'\x1e0@:uu\xfb\xfc}&@\xc1g.\xf1\x12\x072@\x17\xc4~\xe48\xc5/@\xf3lP\xe7{\xda2@\xdb\xd8\xf7\xdd\t\xeb.@\xf3\x89D\x986\xfa.@\x8b\xf5\xb8i"[+@\xd2xp~\xc1v0@\x19\xe2\xc2\xb4\x96\x95-@\x8b\x85\x08h\xf7n0@tO\xcb\xe1uS.@\xa8R\xdeKj\x981@\xbd\\\xa5M\x1f5%@s\xeb\r\x99\x9d\xdf/@\xcc\x0cn\xc1E\x8c,@\xa7\\~\xda\x92\xfd,@\x86\xf3tIT\xf80@\xfc\x96\xa3@\x81\x1e1@\x96p\x17\x1a\xde71@\x05"-\x92\xe9\x8d2@\xbe\xa4-\xe5\xa4\xbd,@\xae\x19F\xc2#\xec&@\xdbVu\'\x1c\x9b1@@\x97\xb4z\xaa\xa3,@\x05\xd8\x1f\x9a"\x99&@Z%ka]k0@\xe0\xa2IJ\xb6\xfa+@\x80\xd3e\xf0\xcd=-@\xa6\xfe\x7f\x99x>*@\xf3\xd9<\xab*\xbb,@`\xc1\xb5\x84\xa7f(@\x9a\x0e\x8cB\x91`.@\x8f\x1cj6\xee\xb5&@\x85\xfcUR|?/@\x8c\x9b\xd0L;-1@h\xfd\x05\xf2\xcd\xd2&@\xbd\x14\x9c\xc5\x82q*@\x0e\xdfnF\xa0\xfe0@,-\xf0\'\xd2d1@A\x84\xfc,\xef\x9a/@\xe7\x19\xb2\xae\xd5\xf6-@\x13\x0f\xdb\x14\x13\xc9&@\xa6\x1c>K\xb97,@\x9e\xda\xee^\x90I0@\xbb\xb8\x9a/>\xcb0@\xde\x8e\xd2\xaeI&,@h=\xe6\xaczA.@W\xc4\xc6\xeb5\x870@3\xfd\xac\xcdF7(@\r\x8f\xf0\x13\xc101@\xd3\xf9cZ0\xd7)@\x8f%>\xc0\x0fq0@\xfeF\x99\x80f\xca&@l\xc5j#\xb8\x110@\x92\xa1\xe7m\x0f\xc4%@%\x99\x0b\x1e{\x88/@\x0b\x8e)\xbc1\xa6,@E|\xee\xady\x961@\xacY\x934&\x93/@\x147\x0c3\x85m-@\xba\x10x\xc2\xd6\xed)@_\xbf\xbf\xd9\x89\x98(@\xca\x0e\xa2\xd8\xdc\xfc/@\x9e\x97 D^\x84/@\xb0H\xb8\xf9!o0@\xb5\xdf6}\xbb\xf9)@\xba(\xcc\x92W\x80*@qA\x8f\x15m\x1e.@\x9f\x8f7\xaf\xe3\xac+@\x0cvi3On1@Zw\xe0\x0e\xc6\x8f0@\xb3\xa2]n\xbd\x91&@f\x8e\xba\xf7\x89\xe40@,\xb7M\x8f\xdb\xd00@\x1c<-\x88\x96@0@q\xe1\x0e\x9a\x8c\x89/@\xfc\xb0L.\x10\xbc+@\xb63\xdc\x9d\xdeP.@\xe3\xe4\xc5\xb2\x83J0@\x87\x03\x98h\x86\x82,@\xe3\x13\x9a\xd2\xb3\x1d+@\x80\xe0v\xfb\xc5\xc90@\xfbY\xb2\xfd\xafe)@\xec3\xfa\n%J)@\xf0\xec&\xcc\x02\xaf\'@?L[\x11;\x15,@\xdb\xfc\x84_D\xb1&@k_;\xce\x92\x96%@\x01[&\xbc\xdeb.@\x19\x14\xbb\xbbn>.@\x98\xfa_@r\xb1-@\x12B\xf6\x8a\xa2\x06%@o\xcc\xbe\xe4e11@>\xca\x95\x89\xb4%.@L\xf8\x91p[m/@\xdb\x9f\x13ug}-@f\xe7\x0bj}\x00*@\x1bY\x1f\xc4b\xbb/@?xRKa\x83&@\xaf\xce\x04z*\xaf-@We\xa9\xd5\x93\xc80@@\xa3=\x16CE,@\xf9\x8a\x00H\xca\xc0)@D{\r\xb3\xb8./@F$\x84\x81\xeb\xfc0@\xaa\x99\xee\xf9Z\xfa/@\xa7\xdfs\xac\xf091@\x93\x9c\x9f c\x9a1@\xdd\n\xd5\x06>\x080@\xab\x1azF\x91|&@f1\xad\x0f\x06\x0c2@\x94\x8b@\xfc091@\xf4"n\x85\xe2\xe0\'@l_\xdb\xca\xb4\xdc1@\xca\x8c\xcc8\xe6j(@U\xd5\xf5\x94\xee1,@A\xe81\t\x11\xc0\'@\x96\x7fr\xe6\r\xad/@&b\x88\xd1\x11\xab-@"\xac1\xb4\x1c\x85%@u(^\x0c-*1@\xa5\x02\x01\xd7\x15\xbf%@\xc2\x88\xd6\xdc\xc6\xb3-@A\x16\xf4\x12\x88P+@E\xf04q\x95\x90(@7\xfdU\xbe+\x941@`\x92<\x07\xa2\xc80@\x91\xf5x\xf4\x88\x93/@\xa6\x0b\x817\x8f .@<\xf5\xf0#\xf5y,@o\xeccFp\xb8-@\xce\xb2\xd1\xc1z\x8e%@\xc6\xf2-\x14 \xd20@\xfdj\xcc\xa7\xb0u/@\xa6\x90\x1f\xa3\xe9Y)@\xc8\x98\xb1\x99\xc3\x061@\xab\xc4\xde\x94\xcc\xae/@w\xe9\x033\x8e\x9b%@\xa1J\x1dZR\xc2/@\xa8\x95\xc2\x03!\xdf0@\x9f@\x0c\xb4\xf43/@\xef|\x95\xc2\x9a\xc5&@o\x04uo8\x900@D^\x81D\x0e\x9b\'@>\xef!\xbf\xcc\x160@\xf3g:\xd7\x00v/@\xf5\xb6\x8e=-\xf7-@\x90\x85{\xdf\xf8\xbe+@\x80\r\xa5\xd7\xd5\x10(@\x9f[\xa6\xc9\x8e31@\x11i\xc2@K\r)@\x8f\xba#\x99t\x97&@?\x11]\xda9w/@\x91f\xae\x16\xb0\x05-@\n\xdb\x99\x98t|&@\x89\x9a\xba\x893\x040@\x86\x9e\x15\x14\xf5\x13/@f\xa8\xd8\xac\xab(.@\x03\x8c\x1f\x03\xce\xa9-@,\xafi\xf8\x01\xaa,@Zef9\xbf\xfd-@\xaa#\x1a\xe6\xd0\xb4.@!|\x8b\xad\xd3\t0@\x1c<A\xcbP\xd9-@)\xb0\xf5\xae\xdc\x1a0@\xd5\xe3\t\xd1]\xc0.@m\x87\xf6\x0f\x90L1@\xdf\xd1\xda\xaf\xa9\xc7(@PQU\xbc\x9d\xf20@\xc35R\xdbI\xfd\'@\xb7|$ ^z0@\x9fpD6d\n.@Em\'\xa9ge*@\xfe\x1f\xa4\xbeW\xd4+@\xc6\xbb\xb3,\xd8\xd9\'@\xed\xab\x87y\x0e\xa1\'@\xaa_\xe8\xc8\xf3\xe20@\x91\xa6\xb0\xe4\xec\xa4.@\xb4\xa2H\x8f\x90\xcf*@\x14@\x9f\xc9\xcc\xd6\'@g<\x97\x9cjH1@B}/I\xdc\xf4+@V\x07J;}\xc7*@\x8b\xeaP\r&\x10/@ee\xacy\xf55.@\xa8\xf1t\x88\xc2C.@\xdfI]\xb7\x17\x880@r\xa5<6\xe4\xf0(@"o\xf1\'\xd7P/@O\xfb\xd1G\n\x9a\'@Z</\x98G`%@\x0fr#\n^20@$\xe4\xd1\x93\xaf\xe8%@\x19\xc7Rs\xd9f(@\x9e\x1b\xa1cB0%@\xb8\x7f\x92\xc7\xbfn1@\x1a5\xdd\xe4\x80\xd92@\xaa\x97\xb4\x16\x02\xad0@\x8c\xc9\x06\xc6&\x16,@\xfb\x0c\xff_\xf6Z1@K\r\x9ay\xed\r0@\x01P&\x0fr8,@\xa9\xc7\'\xeb\xd3\xaa2@,|\xa9\xeab\xb80@\x07z\xa6\xa5|\xed&@\xa4\x9a\x81\xa3\xa4\x90%@>X\x162\x0ei/@\x8b\xd3\x9b\x0c\x1d)(@\\\x07\xf5\x84u\xe9+@^k7\xf4\x8e\xb1.@\xcc\xf8\x88\xb2\xe6))@d\xd0\xcf\xba\xfc\x85(@\x9d\x05g\x8ba\x97%@\x1c\xc8\xa6\xea\xa5\xc0/@S\x14\x166sP%@\x9aJL$\x8a\xb62@Cr\xca\xf8\x885(@O\xb8\xf8\x1e\x02\xdd*@\xe7\xae\xf0a(\xcc*@(\x1d\x84\x06\xcf:/@\x99\x06\xae\xf3\x9dZ1@\xb9\x9a\xe5\x85\xc6W1@\xc5\xcd9\x96a(0@\x03\x81t\xc3T;+@)\xda\x1dgZ\'/@\x93\xe4`\x9b\xc6\xf7/@S\xff1\xd5NQ/@\x1c\x86\x9d"\xe1\xcd.@\xd3Du\xf2\x9f#0@\x88\xd0A\x81LM(@\x02\x1a\x11\x1e\x0c\x8e0@\xc4T\x95\x0f\x19K/@fZfo\xd0b/@?vp\t\xb1\x13/@19\xb2?(\xd8\'@[M\xaa\xa1L\x10/@\x04\xf6\xe4o\xb6))@0~\x17p#\r)@\xc4\x17g\xd9\x94\x08/@|\x97\xdf\x86\x17M/@\xc2\xd6\x83;\x04\xa2\'@\x7f\xb7\n#\xf6\xf9/@N\xbb\xea\xe5\x96\x18/@\xd8\x8e;A\xc3v/@\xa6\x05\xde\xa1\x1eW*@\xb3\x03~\x8e\x9b\xce/@Y,\x8c\xda^\xd9.@w\xd0\xca\x8d\x00a/@q\xd1\xa5\xb8(\x18(@F\xbb\x0c\x9d\t\xee.@\xbc\xf5\xa4\xe8L+/@\x98\xc6n\x06\xb47*@N\xc0~\x01\xe3\xb8/@\xbaw\x98\x85\x8e4-@@\xae\xa1W_\xd6-@3O\xc9\xef#\xb9-@8>\xf6{\xff\x9c/@\x8a*\x9e\x16W\xc30@\x16\xd3C\xa2i\xf3-@\xf9\xb5\xbd[\x03\xea.@=\xe9\xff\xbbM\xac,@\x95\x06\xd9Hbj(@\x92\xa6\xb1\x11)\xa22@\x0eM\x9e;\x13\xb60@\x92!6:\x88\x040@\x0c\xe3R\xa5\xfc\x12/@\xac\xcb\xd6\x1a\xebU0@\x83\t\'J\x01\x11.@\xad\xe4\xdd1\x0c)&@\xbf\x11\xd3\xf7\xb0=&@C-\xb2\xa6\xe7\xb4\'@\x81\xf9\xf9\xcd\xf6d.@Ty\xa9\xf8\xf9+&@y\x9ek\xde\x1dy0@*\xa2\x02\x81vP-@D\xd7\n>\x13g)@E\xb9\x91\x80\xae.0@\xea\xe9\xfbrKT%@\xd7\xddr\x03\x0bP)@\xe5\xd5\xdf\xc5\x85),@\xd4\xeb\xee:T\xe6/@\x13\x0c\xb6\xe2\xb5\xad/@\xe0\xca\xab\x17\xa9\xcb-@\xe9a\xb9\x0eIB-@\xd4\x97P\xf0\x01d1@-\xa8P\x181S1@R.\xf7*|\xb8-@\x02Y\xe6\x06\xdf\xf21@N\x15\xca\\\xd9n-@\xb2\xb5VKa\xd5.@\xedJ\xa5\xd6H\xf0.@\xc1\x95P\xcf\x18?0@\xa8\xe1]\xc8y\xfe+@\x0f\xdf\xe6\x07\xcb\xf9-@\x81T,\xa0\x05\xed.@lD\xdft|\xd3-@\xbaCs\x02-\t0@\xed\xae=\xe7^f%@\xa8\xd6Z#8\xe1)@rY\x17\xb73\x1e*@\x83\x06\xd9\xa8\xd81,@\x08\x0c\tRM\x96/@g\xd9\x8d\xdf\x12\x94/@I~.\xab\x89\n.@\\\x0b\xdd~\xaeX,@!G=\x04\xc5B/@{\x1a\x07\xa1\xda\xc1.@\xac\xddG\x0b\xdaj1@\x843\x11}=*&@\x93\x95\xef\xf3\x83\xe2.@|\xf4\x06wVu)@\xab/\xb6\x0e\xbe\xd9+@#,\x7fS\x0b5/@\xb3\xe6&\xe4\xd4\xcf0@%+\xe6*\x08\xf7.@KQ~\x05\x9af,@\x83\x9c\x1e\x9f[\\,@@\xb8\x9e0x\x1c\'@\xbf\x97\xaf\x87Rx2@\x00\xe2q\'\xaa\xfe*@^PJ\x17i\x0c1@\x9e\x8f\x1c\xf0\x0c\xf1*@\xdeF\xfc}\x16W1@A/B\xdd@k/@8\xf8/{\xf8\xb21@K\xcc\xb2\x9cl\x99-@\x17\xac5T2\xb8-@\x80\xaa\x8a,z_,@\xdfO(\x97\x9c\xae0@\x1e\xfe\x13)yl1@\xc3\x13d\xdc7A.@)\xb4\xa1\xe83M0@n\x89\xb5\xbdm.&@\x86\xb6z\x04u\xff-@*\x06\xc8\xaa\xfb\x14)@pq\x8eS\xf2\xaa/@c\xd0\x96S1\x9b0@\\\x02\xe8\xdb\xfc\xe0-@\xfe\x98\xcb\x93\x92[1@[\x08\n,\x1c\x9f/@\xb1(\xbdy\xdc\xda%@\xe9\xde\xb2S^\xe5%@\xd4\x9bxj<\x100@\xa6\x89\xb3\x1b\x93~\'@\xf4)\x8bR\x8f\xeb0@7\x1ad\xdb\xf3_/@A\x14\xe69\x1b"1@\x10\xe31\x12D\x920@{q\xd1\xc7\xfcu0@\x06z\xe8J\xe9\xd4-@\xf1>O\xbdF^1@\xc6\xfe\xe8\xaaq!0@4n\xff=\x97\xd0/@\x12\x9f\xa7\xabZ\xb8\'@\x16\xf8]\xd8dL,@\xefz\xdd\x8e\xaf\xce/@\xcb3(6)\xf60@\xec\x89r\xafu\xa3+@\xfeR\xdcy\xac\x1d1@\x8c\x96<\xb7\xe0\xda+@8\xfe=\xc8\x9d\x19/@\xaa"&\x16\x03e)@\x9f\x9d@W7\xf0-@*\x8aL\x96\x17\x840@\x0c{I\x12\x02\x1c0@\x90\x06\xa7\x07\xd7\xe31@nK\x14\x13\xcb\xfd/@\x89Pl\x12\xd7\xf0/@/\x89(Y\x0fF-@\xd4{\xfdt\x10\xe7/@\xc4\x9eB\xf4Ik.@\xdf7\xf0\xc0\x08\xb4-@\xf9s\xaf[I\'\'@\xdd\xff\xfe\x13HH-@\xca\xf9\x0co\x04\x86(@\xf7\x83\xda;Bq%@\x10\xd2\x93sf1%@\xcfs\x05a\xd3$&@\xad\x1a\n\x8a\xfe\x0f/@\xbe\x1c\xd5\x05\xca*,@}\xcd(\x8a\xe8?*@y\x9b\xf8\xc3\xd9\xf1*@\xab\xcb\xfd\xf5B\xe5/@\xe7B\xfc\xbb\x8a\xdb/@S\xe6\xfd\x82J\x030@\xdb\x81\xa2f\xe7\x95,@\x10m\xde\xbd\xc0x.@\x9d\x7f\x00f\xb8x/@p\xfe\xef3\x9a\x00\'@\x1f"+?\x05c-@z{1\x13o\xc9,@\xfd:\x12H\xb7~*@\x8a\xafaU\xcd\xb7/@2|&%\x1ed.@\xe9\xc3\x13\xcag\x1f/@$\x0c\x13\x10\xdc\xad0@N\xc0\xd3S\x95\xef0@\xa4\xb517\xd6\x1b/@\xb2\xde\xfa\xfc\x8fX0@\x8bo\xc6{\x05\xa3,@\x00b\x14z\xdaW0@4\xc7\x15{\x98z,@\x0b\xdc\x8c\xb6\xfe\x90/@A\xb5We\xf9\xdb(@\xe8\xfeoU\x9c\xe0,@\xf9\xcb\x0cv\xab\x0c0@\xd9\xfe\xfe\x03*\x150@h,\x9f\xff5:.@G\xc2\xa9\xfbt\xf9-@\x05\xbc\x9e\xe9\x19\x15\'@\xa6\x9f\x00\xe4\x89|/@\xc3i\x95Q[\xbd/@\xf1\x95\xfa*\x18\\1@M\xe76\t J0@0\x04\x91\x1d\x05o1@<\xd6\xe6\xa0m\xda/@\x8d w\x90Y\xd7*@l\x1b8\xae+m/@\x8d\xaf\x81\x18\xdf\xc01@\xa2\x86\xceo\x94\xfd0@\xa5r\x15M\x8d\xf2/@\x08;\\\x11\xfd ,@\x03\x9e_?\xf8\x931@]\xfb\xd9\xa3\xc4\xb01@B\xf8\x07\xcb\xb1\xe7\'@\x81\x8c\\\x98\xc1k*@D\xbf#\x81\xa0\xa0/@\xb3\xa3L\xb0\x94T/@nz /\x8e\x840@\'OW[\x8ab+@\xeb\xb1\x8c[\x9d\xf9*@\xc4\xa7\xb0\x90\x97`1@F\x17\x04\xce\x18\xd2-@\x15x\n\xc6+\xb81@\x85m\x1d3&90@\xf7\xa9\x93H\x86\xec-@\x07E"\x01%\xcc-@\x99\\T\x14\xbc12@\xf2X~\x10DB(@\xf4AU\xaeEp*@\x14\x00S\xac\x00\xe7,@\xac\xb8\tn\xd5B&@\xaeb\xb1E\xdbq%@.\xf7R\x02\x18\r,@\t\xbf\x83\xaf\xce\xf9\'@9\x1b\xc4\x97\xd5\xb71@:\xa8\xfcS\x14\x0c(@\xff\x18\xc4"=\x9a0@\x8b\xe3\xe3~\xe2s1@:\x8d\xa2J#\xd8\'@N\xe2 t<\x17/@\x94B\xfb\xaa\xa00(@\x10)i\xb63\x1b)@\xc1\x11\xc9\xd4\xe3\xc4*@#\xbd\xc1\xfe\xb4\x99,@I\x8a\xec\x0e\x98\x921@zqi\xadP[-@%\xe1\xd0?\xa8\x86/@\xaf\xdf\x8f3\x10\xc2-@\xb4H\xf8\x93tr/@\xec\xbf\xcf\x07\xa2\x88.@\teeV\xcc\x82)@\xcd6\xdeAw\xaa/@y+\xa1T&\x18\'@\xb8hksl\xf2(@\x92\xf5\xb3\xf6^\xd31@%a#\x02\xe0\x07.@h,\xed\x96j\x170@P\x10B\x98\r\x15/@\xc0\xa2\x9dD\x7fF2@\xf1\x1c^\xd4\xb3\xba0@\x91\xba\xa5\xa8\xfe\xce1@u\xd8\xfc\x82N\xc1/@\xb7S\xfd"\x14\xe1.@l\xb9\x8f\xe0\x89\xbf1@\x1b\xf7f\xe8\x02\x122@\xef\xca\xdb\xcd\xa2>0@\xb4D\x8cV\xd1\xae0@\x90R\xe5B\xb2\xf2\'@\'\xd4&J\xf9p1@\xa5\xf7r@\x1a]%@\x89\x93R\xd8\x97\xca%@O\xe8\xe8Z2\xbe,@5c<\xff;\xcc,@R\xa5\xef\xb9\xfe\xd71@\x96\\\x87Q\xbd\xcb0@\xf5\x85\xdb\xc7\xba\xb3-@\xe4\x8a\ra\xc5\xc7-@\x17\xa3\xd9N#.0@\x17\x02ZKf91@\xf5\x0e\xe1{\x99\xe2(@n*\xf4\xf7\xb3J0@z\xecIM\xa8\xba,@\xb1\xd9\x03\n\xaa\xa7/@\xa2\x01\xca\x04\xdc\x800@<\x13F\x9f>\\.@q\x88;\xb7)Q\'@}\xee\xfe\xab\x17\r/@\x8fY\x99\xdd\xbb\x1c*@,r\xd6\xdc\xa7\xb30@\xbc\x98\x9b\xf9\x05\x88,@GN\xf3\xbdT"0@\x83\xb8\xd1\xcd\x92C,@JX\xfb\x94\x85\x840@\xd9\xe6.uY\xf3%@\xe9*W\xa0\xa7P0@\xc5f\xe5*\x1a\xa6+@Qk\x80!\xec\xfa0@/\x1cEQQ\x7f1@\xd7\x93\xc9YsL,@s\x80\rI\xa9V&@\xb7E\xaf\xcd\xcf\x18,@\x13\xfa<\x1f\x14\xda)@e\x8b?]N\xa6&@7\xa6\xdc\xd8\x9ag1@U<<\xb2\x11\x042@\xf7s\t\x1c\xcc\x1e)@~\xa6\xfc\xdd\xaea*@\x10\xe6\x98\xf1\x11X*@L\xbf\xaat1\x07\'@\xc1\xd1\x9d\xfe\xa1\xe3\'@L\x94\xa4\xbe\xb6\xfe+@\xb9\x85\xdcC\xd1\x8a.@\x96\x93\xd8Fm\xfb1@\x12?\xf9)q@/@[R\xb0{\x18\x130@4b/s\xc3\x0f0@\xae\x1f\xd92n\x0c0@\x9bAtd\xb6\xa0.@\xfd3\x82\xdc/>*@G(\xea/\xb0\x08.@~\xdf-\xa7O\xf11@\xad\xb1\xe9?8 )@\x8d\xd4\x0c\xcd\x85\xd41@\xf0\x17\xb1\xb9\x16\xe9.@\xbc\x85U\x1e0*0@\xa8\xc6\xc5\xf5\xed\xef,@N\xb82c\x87\xfc.@\xf0\xceY\xdd\xd5;0@\x13\xde\xd2\xbdxw)@\x1d\xec\x04\x94\x8d+*@\xe1|\xe1\xd9\xaa\xc2+@_ \xcdqd\xde,@\x82$B\x81c\t*@\x14\xf6\xb4\xd6i\x82-@\xeb0=\xbc\x1d[(@\x04\xf9\xd32A\xac)@?E\xfc\x90Bp,@\xed\x8e\xb9\x8b\xee\x98/@\x10`\xe6\xf2F\x891@\xbb\xf5\x14\x9e\x83\xde-@\xb9\x83o0\xd0\x9d(@\xf2\xff; a\xcc.@4 u\xd9\xc5\xfb1@\x89Na[\xed\x811@\x1a*\x8a\xa4w\xfe.@\xe20c\xb4=\x0e*@\xb8\xb3\xa5\x13Tr)@7\x1bL\x95~\xa30@A\xca\x7f&_\x83.@W{t\xd4\xc0\xbe-@A\rY\xb4\xa0\xf60@\x96\xfa\xd2\xb4\x8d9/@\x92\x9f\xd7Y\x0f\x8a.@w#\xc4Y\x10\xd01@T\\\'\x9f\xb9\xb4)@.\x97\x81\x89\xea\xb1&@\xba~(\x8e{\xeb\'@K\xb3\xc6\xbb\x0e\x050@\xd1\x19\x03\xf7*K0@\x9e\xb4\x97\x7fG\x94+@\xf978\xc4\x96\xde+@\xeb=\xb5\x10Ai,@$W\x1e\xb1O\xd5.@g\xca\x94\x91_\xa8/@H\x95\x7f6\xcd\xe8.@\xf7\xd5\x9acG\x1f1@\xae\x1c\x9c>\x17\x06(@g\\Q\xf5\x8a_,@\xd1\x13\x8dC\xcb:*@\xd0\x80}b\xdc\x8b.@\xdc\xdfM5y\x9d&@\x8c\x08q\x8cg\xbf,@V\x80\xe6\xad\'\xa2,@U{\xd6\x1b!Q0@|\xaaT\xe4\xaf\x821@.\xc4\xf4X\xab\xe7.@SX\xe2\x0b\xf2\x03-@A\x9er\x85\xe5\xd1*@\xc4\x16D+\x8a\xd9.@\x9f\x17\n^g\x140@$\xfd\xe9\xb7`\xa8,@W\xc3\x9d\x04,M0@\xa3\xf1\xac\xcf\x19;1@\t-\xe4\x7f\x0b\x01/@\xe3v\xf3=d\r\'@\x90P\x9b\x7f\x91\xa3,@D\x8b\x87\xba_~.@X7!\xabC\xb4*@\xf0\xfe\x0e\xael\xcd\'@\x1a\x02\x12\xbc\xc5d/@CR\x91\x16\x849*@\x1b\x08\x9cE\xc0\x180@"f\x97\x85\x81\xa6.@\xfa\x00p\x9ag\xd8-@\x9224.\x00m0@.\xac{P\xfc\x0f.@\x01\xc8\xa7\xcb\xdb\xbc/@\x17\xcc\x053@K/@c\xdf\xe6\xf3-\x0c0@""\x02\xb9\x8cS,@\x1dYN\xcd\x8d\xac-@"\x8b\x86\xb3\xba\xa3.@\xf2&R\xf0\x99\xcc%@\xcbZ\xe59DI0@~\xd2\x1eGBu.@q\x1a\x95>G\xe2.@\x013X\x95\x0f\xa5+@\xbd,\xe4\x08+,.@|\x14g<v\x8d,@Sv*\xc0Af0@P-\xc0\xd6\\\x16.@\xd9k]My\xaf2@\xad\xca\x16p-\x8e/@\x07][\xf1d\x9a\'@\x07\x8fW\xd0o\x811@\xe6;\x93\x8d\xf0O/@D\n\xbf \xf0\x84/@+%\x08\x86y\x85/@r\xba7XLp,@b\xc5eZ\x9d\xa6.@*\xccq\xf1\xe3_-@\xe0\xfb\xe2\xd8*R0@\x176Q\x8c\xb5l%@\xdec\xdf\xc2[\x070@&\x02\x8a\xde\x19+%@H6\x9b\xec\xc7\xc7%@\x9c&}\xc5\xe6\xd4%@\x83\xa7\x0c\x84\x84\xef-@\x00\xa2\xc5\xd8\xbc\xd9&@\xda\x8c\x84c\x9c\x99*@g\x16"\x01\xca\x1d1@\xc1\x1a.\xa1\xa5b1@\x824B\t\x9cB/@\xb3\x9crKxD%@l\x8e\xe3a\xbcH1@J\x97\x1f\x9f\x82e/@9\xcd\xa5\x9bY+/@0\x9b\x8b\x0c\xbc\x16/@,\x970\xf9\xcbB/@K\x1c\x9e$7\xad&@\x18/\xfaq\x1b\xba&@J\xa7\x08\x85\xcf (@\x17\xca\xc2\xb8\xdb$0@{\xf0]l\xadR0@8,c:\xae\xc5+@\xae\x03\xf9[#\x8b0@\x08\x01#\xd9O11@7\xa4\xc3\x8a\xa1\xc4*@\x83w\xb1\xc3\xd4\x851@\rc\xf2\xd0\xeef)@\x0e\x98\xea\xd1\x96(*@\x0b@\xebpFq/@7*\x07\x16\xb7$0@\x8a\xca\xfa\x18\x07f.@\x8b\x1bh2\xd2\xdb\'@W\xcc\xef\xfc\xe10/@\xef\xf3\xdf\xb4\xcfM0@j\xa5\xecB\xed\x1f1@\xc6\xf8N\xb1\xf7\xa1)@N(\xcc6\x1470@\xb1\x95\n\xcb=\x951@\xea^\x15\x98\x8a\x031@\x8d$\x8f7Ad0@\xb3J{\x01\xe10.@n\xab\xa7\x07*"1@u\xb4;\x18\x9f\xd5&@\x07\xee\xb3\xeb\x00\xdb*@\x1f\x94wv\xa5A)@\x8a\xbb}O\xd6@/@F\xee\xd5\xa4\rB0@\x88\x9a\xe9C\xf0]0@;\xf5\x1b\n3X0@\xed\x81\x81BgA1@\xd2\x81\xbb`F\x8a0@\x98\xfb\xb8\xdck-1@)\xd1\x07K\x85\xb1%@\xf8w\x9ac4\xc0%@<\xf8\xd4z&\xd7&@\xaeb\xc1G\x86\xd6.@\\\xdc\x94\xbc\xf6\xca.@\xf2\xe0\x96\xed\x9eB.@#+\xa6\xcd\x83\x8f0@E\x07\xa2\x9d\xb6^1@\xd1/\xfb\xe9\xfa\xdf.@N[\x97N\x9a\xb3.@;\xa6\xa4\xa0\xa5\xb2%@[\xf9\t\xe3\xa2\\/@\x08>\xa4XxI/@a \xf1\xa6(\xcf%@}?\x1f\xa6m\xd41@\xd4\x10~(\xde\x93(@\xfdN\x9d\xe1~:&@\x01\x0b\x9a\x01zv0@\x13\x86Z\xc9\xda;/@\xb2\x86x\xab\xb4\x16.@\xb9\xf2\xf9O\x9071@b\x08\xa2\x1bgl0@\x91T\xce\xa3\x89:.@H\x17s\xc2\xa5\xc6%@M\x96\x1ar,w.@\xb3r[\x971\xc6(@\xa5\xea\x11d\x8711@\xe2\x1c\xbc_\xe1\xac%@Ow\xee\x86\x03r1@\x8c\x89\x95v>c1@\xd1\xbc\xa3\xd68E.@.H\'\xf0k3/@W\xe9\x0e\xc3\x19\xae0@\xdd\x0f\x87J\xea\'\'@\x84m\xe5g\x9e#&@Z\xbc\x9f\xfd:\x830@7\xd0\r\x8a\x89i1@G~]9\xd2a0@\xdb\x96*\xe6\x191)@o\xd9\xd2A\x1bl*@\xde\xac\x01K\xe7 1@\x96\xb8\xed\x80\x0701@\x05q\x18\x9c\xa2\xbe.@\xcbI\xbe!on0@%\x03\xd6s\xdfx%@\x81\xb8\xd8x\xfb\x80%@\xbf\xe2\xcf\xa7Zf1@\xbb\xa0(\x8e\xc0\xd61@f\x8eI.\x03u1@p\xb2\xd2\xb2B\x9c1@\xec\x7fb\x0b\x1b\x05)@n\xfb|\x85~\x8b1@\xb4d"\x82T\x0b/@\x07k\xb8\xc1\xe5u.@\xcd\x8c\xcb\x04\x82\xd91@\xfc\x1eX\xc8\x84\xd5(@\xf9\x9e\xf6\x18\x11\xb7%@\xdcW\xca\x9c(^1@\x88?\xeb\xe4I\xb8)@\xc6\x8e\xd4F\x1d\xc2*@h\xa3\x92N\x05\xd1-@\x13\xc2OQ!\xeb%@.\x00\xaay\xfb00@\xf6O\xcf\x8f\xdb\xd20@\xa0\x1b\x1e\xa2i\x9a-@Z^W\x89S\xad\'@\xb2`\x8e\xf6\xf3\x1f\'@\xa2\xc8\x11\xf4\xcd\xa5-@\x18\xb6\xd4\x92\xe9\xd91@)\x83\x0c\x1a\xc3\xf9&@\xfa\x80uhn\xc4%@t\xcfYw\xe5\xdd-@\xe0o\xad\xfe\xfa\xdf1@\xe0\xc4 \x193\xd3(@@\xf3a\xf6\xcd\xc3%@\xe4\xf9\xdb\\\x19\x020@\x97\x95\xc8\x0c\xf4\xcc(@\xb5\xdf\xda\xa2\xe1\xf6/@!\xce_\x90\xb4\xda%@\xee\x87\xca\x9f\xe2\xa01@(\xfc0\xc6n\x05(@Rh\xff\xa5\xa4\xfc\'@r\x02h\x99\xe1{(@\xec%#5\xb4\\%@;\x10\x7f\x976;(@\x8d\x92\xfbw\xd4\xc80@\x91\xd2&\xec\xf4\x020@\xeb\xec2\xdc}\x8b0@\xca`z\x1e\x8d.(@\xc9wj\xd0E\xc4+@\x05\x1f\xbc\xd3\x0f$(@\x18\xc1\x0c\xb7\x1bE(@|\x00%\xe3\x84M0@:V2-!\x15\'@\xd06\xd3%\xdb\x170@\xce\x89\xa4*)\xf2/@7\xe0\xfa\x8a|\xc0+@X\xc0U\x01\xe6\xfd)@Ic\x98\x15M\x03+@x\x9c\xd3h~\x1c0@\xe0Y\x9ct\xad2%@\xb6L\x96\x0cYL%@\xdf\xb3p\xff\xae\xf3/@:Y&LO\n,@s~lx\x13\xa2*@\x8d\xe6\xd1\x9b\xf4\x03+@<\xa4>\xcd\xbd!(@!(\x0el\xbd!)@[bC\xf6\xfee(@\xbc(\x05\xde\xdaX(@\x19\xc0\xb0\x85\x8c-\'@~0+\x9d\x87\xbc1@\xa2\xabW\xcf\xc0\x1a+@\xf7k\xb2\xd4\xf1\xd3/@\xca\x81\t\xe6\xf0I.@68\xa9\x04\xba\x1e*@\x8f\xc2\x7f\xc6\xef 0@\x88\xd8\xfbU\xe0\xeb1@\x817\t\xe3\x0e\x06*@\xbe\xf1575\xcf(@\x9d\xe4\x96\xd2\xe5o1@3Gf\xdc\x02\x0f+@1\t}\xcfw\x0c.@*\xa76\xcc\xa6\x98-@\xbfV-O&\xac1@-\x00\xebT<\xd8-@#\xe2@\x15\xfc\x7f1@\r\x03\xb6\xba\xf0\xca/@\xaa\x90\xc7q"O&@l\x95G\x05\x9f8%@\xac]\xe6$\x13\x16+@\xc5A\x0eN\xfeB(@\xac\x00^\xf2\xbe\x0e\'@}\x96\xbb\xc6\xafX%@\x1c\xd4)dH\xe91@\x0b\xba&:Ne%@3\xa6\xc7\xc3P\xe3*@<\xcf\x86\xbb\xd6\n0@K\x0f\xa3\x8f\x13\xfe*@\xbaR,\xbd\xa3\x10+@y\xec\x17I\x8c\x7f1@\xb3I\xf6\xd4\xb8\xf6/@\x9d\x19E\xa2\xa1q,@c\xc0\xd1\x8d\xe7).@\xa3\xb2x"\xb9\x971@+\x9d\x00\x95\x02\t/@\x8c\xe2\xe6\x02\xc8],@1\x0c\x9a:\x94\xd7/@brp\x00\x1d\x9a1@>\xfd\xb8\xbe!\xe0/@\xcb\xef\xf5\x01vh&@;\xe7xe\xaaV&@\xe5\xb2\x15\x7f\xc4\xe4/@\xc0\x1f#<\x03\xe9/@\xb5\x92\xa9,=#.@\xe4 \xb2\xa2\x06\x141@4M\xe5\xab\x8e\xe00@%\x0f\xd4\xfd\xdb\x131@\xcd\'\xe7\xf4mG(@\xa5g\x81\x89\x0c_+@\xf8e&xV\xc80@\x0bJ\x08\x07\xb85,@\xba}\xc6M\xf0x/@\x8cj\x87\xe0\x04\xa60@\xe0\x97\xeb\x9eN\xd30@qND\x9f\xec\x7f1@\x8b\x02\xf5r\xa7$+@\x0b\xd7\xb0T\xb8\xa1&@~I\x1b\xd6\x9ej-@v\x1a\x10\xfc\xbc\x9b0@\xc8q\x93.&\x0f&@\xcc\x99\xd2\x9e\x1e\x90\'@\xdcI[\xe3\x8d\xf30@\xd9\'\xbe\xe5\x19\x90\'@\xc2\xd4:\x0c\x89\xd7*@4\x9e@\x87\xf9=0@\xc2>T\xb5H\xc7*@`\x02*\xc7\xa60+@t`\x0b\x9al+)@\xbe\x92\x99\xa9A\xa5\'@3Q\xe5G\x95\xcd\'@q_u\xa0\xf8\xde*@:\x15\x06*\x14\x98*@\x98%\xba\x10P\xda\'@\x02\x84\xe5\x9dCn-@\xdf\xdd\x17\xb6/\xd8\'@OD\xae(P\xb8\'@\xa4Pn0\x90\xcd\'@\x9c\x138)[P&@w\x99G1\x9f\xcd,@\x19ETrB\xbd1@\x8cK\xef\xef\x00O(@45B\xcf\xf2\xf3,@\x084\x12I+\xd1,@%iJ|\x15V-@f?\x9bm\xe7p(@6\xe1\xab|\x93\x0c0@.\x1f\xe3\xe7|d&@\x89\x9bO(\x16o,@\xeb&[\x03\xc1\xbf1@.\x1aT\xed\xfa\x90.@\xedJ\xe9f\x04V,@2\xad\x0fj\x98\x012@\xfba+5M\xc3)@6\xae\x9c\xb8\x91L)@=J\xc2\xe8B\x10)@\xc9=\xa4Tu\xc6,@\xd2\xe6\x9b\xbf+\xb0,@\x11<\x11\x92|a0@(\xd9\xf5\xcbH\x11(@\xe4\x82Y\x01\xfbP\'@F\x9f\x9eG\xad-&@+I)\xd3:t,@\x0e\xe4\x16\xe6m\x9e/@\xb6\xec\x83D\x1c\xa6(@Bw\xedV\xf3\x84.@mD\xdb\xbdu\x840@\xd4"c\xdb\x8a#\'@m\x15\xcd\xb6Y\x1a)@0\xe2\x7f\xc6\xdc\x8b&@\xebR\x92Q\xdb\x16&@\x9d\xad\xb33bA\'@\xe2.7A\xea\xb4(@Y\xb4\xdc\xccA\xb41@w\xe2\xf9\x7f\x04\x0c,@\xac\xc4\x1c\xe8Ed+@H\xae\x10\xfe\x18}0@\xdcL\xb2\x02\xbde.@\xe2P\x1b\xb2\xd4[1@\xaf\x14*\xf8\x87\xc5\'@\xb8\xda\x95\x99Ol(@\x8bnR\xb8\xfb\xb8(@\x1f$\xa3[\x87W/@\x94"\xf0\xd2\xf9\x130@\xda6\x80\x13p=0@]\x10^JIq0@R>3\xa8\xf2\xb6&@\xb0\x0e\x19\xe4et&@@."\x1d\x08v\'@Jk\x83g\xe1\xb2+@\xeay\xfc1z\xf6.@m\x9d9\x04\xee\xec-@%\x1c[\xf2[\xa31@\xed\xce\x0e\x02\x19C*@2\xfb6H\xd7\x94)@\x01\xdef\x95#W-@\xd1`\xe9\x83P\x0e/@hz\xbe\xfc-\x0b-@\xf6>\xb2\xb5/\xf6,@x\x86`\x02\x16E1@f\xbb\xf5z\x96\xb9/@\x93\xf5\xba`\x9b,-@\x7f\xf1\xd0\xf9\x0c\xd91@\xce5\xfe\x87\x0190@\x171\x98\xbd\xf4\xa1,@\x8c\x848N!\xe9.@cIv2\x125)@\xe7\'u\xce\xb8+0@\xcc\xd0\x9a\xb9Q")@O\xee\xb1\x89n\x0b-@\xfdA\xde@=\\1@|\xaa\xe0\\\xa5V1@\xff\x0f\x0b\x91\xca1(@\xc2&\xb8a\x0f )@d\x93\xd5\x92\xe1\xbc)@\xbe\x8e\xc3d\xf9\x070@\xd2\xee\x19\xe54\xe1/@\x82\xeaF\x8bj\x8d1@\xaf\xe9\x1c1\x88\xe2-@\x08\xb8\x97A/T,@Y\x9bLK]\xfe)@\xbcU\xa2\xf5\xa8y*@\x83\x88\xefdIQ*@d\xff\xe1B\xf6])@\x18\xa0\xe8\x13\xfbP,@m\xe9\x88q\x8a\x0b&@\xd6\x9e\xe3\x90\x19=)@\xd9\x90\xf8\xd2\xde+0@G;p\xa0f0-@\xd8\xdb\xb8\x05;2,@\x9f?v\x8fr\xef/@\xa3C`\x99E\xf01@\x0bW\xb8F\x06\x1f)@\x9b\xb6Mg\x0b.,@\xce\x13A5w\xe7-@\xc1\x03;$K\xd9-@\xa18+|F\xf0-@\xd9\xe6\xba\xe8\xcc\xac-@\xa4\xda=\x90\xc1\xfe-@\xc59\x0c\xabUX/@[X\x9f\xa0\x80\x9c.@g\x9d\xfb8\xa5\x100@\x14\xfa\xab\xf8\xe1t&@\xcd\\V(]!(@\x94\xba\x8b\xce\x05,(@\xa9\x9d\n\t\xea-0@\xa6\x10\xde\xea\x1c0(@\x05\xfd\xad\xbe\x9bf+@\xf1h\\\x89C\xe6(@x\xfa\x9b\x08\x89g*@\xf5\xe8dZ\xa8\xef(@\x10i[\xc3\xdd\xb3*@F\xecH3\xe5"0@\xeb\xd1\xbc6q\x12&@\xdb\x00\x1c\xb5.n.@\x08\xdc\x0e\xae@v0@]\x00\xce\xbc\x94\xab(@Pk\xa7\x81\x0c\xf9.@Bpe\xf65\x1c/@\xc4M=\xc7\x0e\x0c0@(\x88_\x8a\x19\xdc*@\x1b\x93\xb8\xe7\xb0s0@\xe3\x1b0\xa8\x89\x07)@-_\x8d9,\x94&@-\xa0xz+\x9e(@\x81\x94\x90\t\xe2\t,@0\x0e\xa3\xc3Y\xb2&@Ei\xa4\x7f~\x0f,@\x94\xef\xcd\xeb;\xac+@\xa1\xa5\xe1e=\x04(@\x8f\\\xb0\x1eb\xb3+@\xad>%\x14\x9e\xfd\'@\xee0\xe6\x88s\xc4(@\xd2\xb0\xcf3\xd4\xbb&@\x08\x0b-\xe6\xd0\x10(@\xe8\xd9\xa6:A))@D\x16y\xcfrt+@\xfcW2n\xd8\xb7+@\xf48*:\xf9\x17)@L<6sQ\x050@\xd9\xef\xcf>\xfa /@\xa5i\x173C\x1e)@L!\xba_R<)@\xa4\xbdP\xc7\x86f0@\x8f\x11 5I\xb5/@]_\xd6\xfa\xef\xbd&@\x85\xfaX\xbd\x93@.@\x1c\r1\xb9\xed\x12.@\x88\x93\x8d\x99%\xa1+@\x94\x9e\t\xef\x83\xb1,@f\xab\xb6\x1b\x88$+@\xbf\x8a\xe0\xee\x18\x1f(@n\xd0%\x1b\'O,@G\xa7O=|3)@\xb6\x05>\x88p\xbb2@\xaf\t\xcaR\x14)/@+\xbf\xael\xcc\xbd/@\xda\xa6\x00\xeb\x9c\xe9/@\x80\xc6\xebF\x97+(@/RV\xc2\xb3\xff(@m`\x9a\xe4>@)@\x8d=\xf1\xd7D\x0f,@z\xce\xfd\xdb\xb0\xd4&@T_`Qx8(@B\xd0*l=J,@>\xe4I\x8beW0@A\x1f\xa0\x9f\xb5\xaa,@/1W\xde\xa3$(@\x90\x85\x80\x80\xc6:-@\xbe\x02\xeffv\x9a-@\x93w8vP5)@`F\xe5pi*-@\xe7\xdc\xf5\x154\xb0.@k\xb9\x82\xea!\xa5,@\xb5\x8d\x0b\xf5")-@A.\xe3\xa6\xc6!)@x]r0\xdb\x01.@\xee\xca\x10\t\xbcJ)@\x82\xae\xa0TBD)@\x9f\xa6\xba\x8c\x85\x000@\xb8\xfa\xe7\xb5\xe2\xbc\'@\xf3M\x8c\x14\x13$.@p\xb0\x03%Z7.@,f\xfb\xba\xf1\x84.@=_\xa7\x95Q\xc2.@\x06\xd5\xec\x99\x13\xe8\'@\xbfi\xc3e\x86U)@\xe7{\x95\x1aw\xaf&@\x0b\xd0&\xff;\xf6(@\xdf\x8fL\xdb\x9a7)@\x1f\x8d\xeb\xc1Z\xb2)@\x88\xc6\xf0\x1f\xd6\x14.@\xa5Z\xab\x12\xefI*@`P\x8e\xd3\x0fS0@\xaab\x15\x19\x17\x12/@2F=F\xbf\x05/@$\x12\xb7\xcc1N0@\x89\xe3\xd9\xdf\xd9g+@rp\xd1?8\xa0*@\xde`X\x9bU\xea-@y\xd6!O\xe8}0@\x80\xe0t\xf9\xa7\xef&@\xe6{\x8d\x87\xbb\xb2%@5\xc3\x11\x9f\xb9\xbd/@\x81f\xae\x0f\xef\x98/@\xb1\x19\x84\x904\x05/@o=\x86d\x1d!0@\x1cS\xb9m;\x11/@=\n\x0cs@\x91.@\x81\xf2Or\xcb\xc7,@\xf6\x13:B\x0b\xba\'@\xf8\xc4\x86!\xbeG&@\x87\xdf\xf7\xcce\x8a1@*\ne\xcc\xa1\x1d1@\xf5\xe8\xe3\r\x83s/@\xbc\xd8\xa6!\x05_/@\xc1xwl\xee\xfd,@\x17U\xb1\x11\x93\x02\'@\xe9\xf7\xf6S\x8a\x91&@\x98VV\x89\x8e\xcd%@\x04\x85\x86c\x04\x96/@U\xc7\x0be\x8f\x81/@\x8b\x1e\xef{\x89@.@\x8f\xc7\x9e\xa67\x08-@n\xf1\xcf\xe5\xafo0@\xfd\x04K \xff9/@6\xb4I+?t/@\xb4\n\xd4\xb5\xe4\xfd0@\xf1\xdfb\xa4\xbc90@k:\x85\xe9\xef\x020@(2\xe4\x01d].@*UdO\xf65.@\xbf\xe4:\xe6~\xb8/@\x90\xe7I\x95B\xb6*@\x85\x95\xa9\xeb\xe1\xc1&@F\xa0S\x8b\xa0\x97)@\x7f\xb9U\x02\xaa\x8a+@\xe8\xbet\x0b\x1d?1@.Z\xe0\x0f\xccc-@\xaf\xf2\xba\xc6%\x021@\x1a<\x12\x1cp@0@\x86\xb4\xb0\xd83\x16/@9\xb9$x\xef\x8a/@\xa8\xf5\xc6\x86f-)@:\xe2\x82\xbd\x134/@l\xf6\x9d\x97\x16\x8d1@\x97\x17wI#\x10+@\xbe\xf2\xbaK\x82%(@U0\x80\xed)l*@\x85\xa1\xb7o\xf0A&@\xc4\x82\\B&\xd9*@\xb4p\x17Q\xb2\xc7&@\x0b\x8d\xdaZT\xc90@v\xd7\xe0_2F-@I&\x0f"\xa8\x87(@ j\xeb\x8e\x8c\xa5&@\xd2\x11O\n\xc0\xa2.@\xdd\x96\xd5\xab\rE0@\x96B\x01\x9f\xa0*)@\xa9w)wX\xe6-@\xc0\x82\xe0\x03\x17\xce.@\xa1\xf3\xb4\xb1\x1ct(@d\xeb\xafa\x18d0@\x1c\xceO6\x0b\xf2/@\xfd$\xe4!\xbf\r\'@\x83m\xd9\xb8\x96J0@\xda\xd5\x8bvx\xb0&@K\xe6\xaf\x08\x9a\x011@\xf4hw\x90\xdd\'1@6XY\x7f\xc1 &@T\xfc\xe3g\xe1<.@\x15U\xb7Qv\xc2.@\x10\xd3f\xceV\xf1\'@\xaad\'\x07f\x081@d\xed\xd9\x13(\xa6.@2\xd2\x14\xda\xbf\x1e.@\xa4\xfcb\x0e\x19\r.@\xd8\xf7\xfc\xa6l\xe70@\xd6\x9e\x9akp\xdb1@E\xf2\x07\xc7W\xef,@\x7f\xdc\xa86]\x10.@\x00q\x01\xb7\x1c\xef/@\xde\xd27\xe8\x8d\xc3%@OL\xf2\xc9\xed?)@\xdc\x9f\x1d\xb4\xbb#\'@\x9f\xe4[\n}w1@\xad\xf0\xb9e\x00I*@\xe6\xba\xf5\xc6\xd8w/@#\xef\xde!\x13\xac/@\x08\xfcp\x10\xe1\xa7%@\xa1\x8c\x96\x7f\xa3\xb9/@&\xea\xde\xd4\xe1\x9f&@3\xb4\xc4\x92Pf0@\xcb\x83|\x92\xcb\xdb%@\xed8\x92b)m1@\xcf\x03V\xbf/\x0f&@\x7f}\xdb\x94y\x8d2@\xd28\x1eA\x9f\x17&@\xc0\x08\xa2Q\xcf~0@\xf7R\xee\x19\xf5\x830@\xa4\xc2\x12m\xac 0@\xd1\xa5\xc3\xae\x00\xe0/@\x96\xa0Y8\xf2\x15,@\x89\x0e\xd6\xeb\xa2\x0e0@\x9c:\x8cP\xb5\t(@X\xf9p\xa6\x1b\xb9.@\xca\x81L\xc8\xcc/1@t*\x80x\x99\x90/@#\xb6<6\xd3\xcb/@S\xd4#!.\xb4%@\xbd@H\xc5-\xf4*@\xb0\xeeI\xd8G\xb4*@\x10\xa5{@\xb5\x01.@\x83\xc4%\xa1x)-@\xa0\xbb\xf0\x8c\xaa3.@\xd2\x8d$\xdbA\xb0\'@\r\xae3k\xa4\xad%@\x81\x81\x19 @</@\xca\x12\xe4\xee\xdc]0@\xfd\xf6\xb3\x18\xe5\xb6\'@+\xb8Mf\x93\x8c.@;ci\x0f\x9a-0@\x16M\x1e8T\x08&@;\x16\xc8O\x98\x000@I\xd2\xad\xf2\x17\x10-@\x94(J\x81\xb0\xec/@\x13\x12e\xa8\x04H/@\x89\xb0\xe9\xbe\xcb\xc01@\xfc\xe8\xf1\xd0\x1c*.@J\x18\x15?\x8f\xcd,@\x1c:\x8bGk\x16.@\xea<?#\x8c\xad-@\x14U2\xae0`0@D\xf7\xa1 l\x07-@\x0b&\xa8\xa6\x90T0@jYs\x98\x9dt&@\x1f\x90\xd8\xdf&\xda1@\x8e\xd0\xe5\xb7\xbe:0@\x11\xda\x13\xc47\xb90@~8,\xb5@\x07&@\xc6\x0eI\xd3BP-@\x87L#\xbcq.0@\xd8\xa1\x05\xa6\xf0\x9b%@\x16k\xf1\'\xd0\xbd%@\x18\x9cW\x81\xf7\xa5+@\xda6\xc8>\xbd\x860@G\x87\xd2\xd1h\x1a*@\xb8X\xc3\xc5\xbd**@\xc0CF\xbdsO*@\x81g\xc8\x85\x1b\xc90@\x9e\xd7\x81\x9b\xf3\x88&@\\\x89X\xc09\xa1/@r\xa6A\x92\xc5\n0@|\x99\x9dg\x1a\x1e0@;\xf4\xb2JI\xd41@\xdec\xd6\x019\x18.@\xd4\x93\x0c\xecd\xdb/@\x13\x13+\x88\x8a\x98&@.~rnL80@v S\xc5\t>&@\x90{\n\xa4SB,@\x99\x8b\x1b\'}\x9d%@)H\x08"\xd6\x0c,@?ze\xf3\xe76.@\xd7\x95R\xb3\xaa\xbe-@\xd0\xcc*\x0c\xb3)+@0\xff\t\xac\xd9x0@\x88\xe6\x94Y(\xab.@!\x9e\x11u\xac70@\x89\xd0@\x1f\x00\x9a,@i\xf0{;?\xee\'@YStL\tQ&@FN\xb1\xd9\xbc\xf7%@bo&\x86\xa0\x8c/@\xd0tqC\x8aE1@\xe5\x1d\xab\x00\xbf\xa3/@Sr\xbc\xdf\xa3R/@lf\xceP\\|&@V\xe6_],-,@\xd1\xc5\x03\x9a\xa30*@\xe5\xder\x99K\xd31@v\xceF<\x01#/@\xa1\x0c\xee\xd6F\xc1/@\xfaK|\xbeI\xa3%@NE\x9b\xff[\x90&@=\x89b\xc7;T0@\x1e\xe4\xba\xfc\x06J/@\xba@#\x98p\x9a/@\xaf\xe3@\x85\xb2\\0@9\x1f\\t\x9f\xca/@\x87o\xfa\xab\rX0@2\x8b\x8c[\xd080@\xdd4\x10g\x90[0@\xdc.D\x90 ~0@\x0f\x1b\x08\xe3\xce\xad)@\x07\xab\xdc\xa7\t\xda1@F\xc1\x9b\xc4o\x89/@\xaf\xe9\xa2/r\x0b/@E)\xc7\x93\xca\x98/@w\xc0m\xe2S\xdb/@\x9e4,\xffD\\1@\x14\xea\xf8f\xa7z&@wW\x1a\xfe6+0@:_\xf2\x00\xd9\xd92@\xfa\xc6\x0f\xdf<\xfe1@,\xe6?%\x96p.@\xa8>\rVh\xbe-@\xd1\xe6\x04Q\x90\x84(@r\x11"!\ns(@\xfe#d\xf4\xc5U.@\xc8\xac\xdb\xafN\xef&@\xd1|\xcf3B\xcb2@\xfc\xf8\xa07\xa3c-@\x93-v\x06\xc7\xa7-@\xb8\xe4K\xb5G\x93\'@\xaac\xff%uj0@\xae\xde\xceK\x05-1@\xb8\xde:\xef#<1@\x87\xadE\x06\x1d\xc71@T\xe1K\xf9\x8d\xbc,@\xb1\xb9\xe1\x82\xaaO/@\xc3\xc2\xfa\x9c\xf2C/@\xcb\xd7\xd0E\x94\x930@\nYw\x9ddB2@G\x8bj:\xafE&@wZO\xdb\xe2(/@\x14\xb3D\x9evk0@\xd35\x07\xd2x\x13.@\xaagdm\x1es0@\xfc\xe2\x19=B\xa0%@\x8d\xa8\xe3\x96\xc3)/@\xaf\xb2\xda\x00\xadL0@\xbf\xadI\xdb\x08\xf5%@\xbd\xe6R\xc6\xa4\xa5+@\xc7)\x97\xb8.\x04)@\xbf \xbc\xb9\x9921@\xe5\xbcXi5\xfb/@\xceo^\xdf\xca\xcb0@%!X\xa1\x17J0@*\x0f\xaa\x8bw\xc0,@\r\x16\x1e\xf2\x8b\xc4\'@\xb4\xc3\x0f\x19@\xac(@\xaa\xf2\xd6\x85\x88\xa1/@"\xe7X\x1f\xc6\xd7(@\x82\xd2\xc7\x031\xe4,@5\x9f\xd7\x8c\xe1\xca,@i\xe56\xa6"N/@\x1d\x90r\\\xcd*1@\xf0\x9b\xed\xe5\xbeY1@\x94\xb3,v\x07m0@#\xbc\x88\x85Q~0@d\x17\x0f\x86&91@\xc8\x99]\x0f\x85\xbd/@\xf3\xe4\xd7{\'\x0b+@\xce$(\xb6W\xa3(@lc:\xf7\xdd\x90%@\xbc\x91g7\x05\xaa&@\xf38\xee?]\xf0(@\xd3\x9fS\xf2Z\xbc,@`iL6\x9e\xd9,@\x9f8l\x7f6>-@`I\x10\xa0\xa1F0@X|\xe8\xcc\xb5\xe3/@6]\xf4\xe5\x8e\x8a/@\xa5l\xfb\xb5j\x14/@]K\xf4\xd0\r\xaf-@E\xd9\x98\x1f\xaa\x00-@\xe2\x84\xdcq6\x05(@h!!O\xab\xa2.@_k\xce5\t\x12&@\xc3\x93\x08`F`*@\xf0O>\x94\x9ap*@[\xad\t\x8f\x9f\n0@s5\xca%\x86\x96(@\xee\xc2\xdc\xbe\xcf\x1f&@}H.\xb3\xfd\xa0&@\xde]\xaf\xe3^J0@\xd9#\xf0O\xef~*@\xd3\'+\x9f\xba\xc71@\xd6\x8d<\xa6\xbe\x9a)@\xcf]M\xda?\xbd.@\xa2\x033\x9d\xf0O&@\x8b\xa2\xc2\xe3\xd6@)@\x85\xc6\x8224n)@(e\xe0d^`*@\x1f\xf5\xe4\xbbXk/@rQ\xb2E>\xc5%@\xbc\xdf\x19\x95\xb6\xf1,@k\xd2\x13\xc8\xbdi-@\xf5\x10}hB\x9f\'@\x97\xacu\xcb\x9d\xc0&@\xdf\xa9v\xc4u\xb3&@F\xe9\x80\xb2E|/@n\xad\xf4\xe8\xf5J1@\xd0\x92m+\x16\x06/@\xf8\xdd\xd2\x1fW?%@\x1b\x05\xd4m\xe2\xac,@\x9d\x0e&5\x11F,@\xdcV\xab\x81z#/@\xb1\xa0\xd1O\xcaE0@\xc6=\xb2\xac\xcf\xb70@\xde_7\x1a\xde`1@\xf3\xe0?)\x95!/@\x8f$]\xda\x02\x05/@\xfa\x96\xa9\x0b\xdc\x9d&@\x18\x8c\xb9q[*1@!\x9co\xcb\x04\x85/@s\xbc\x86T\xe4\x1c0@\xcd\x87\x9db\xd3\xdc/@\x86\xe36\xeb\xfb\r,@_\x80\xa7\x8e\xaf\xd21@\x8f\x93y\x89r6%@\xc7g\x1b]\x86X%@\x94\xc7\xab\xab\x91\x9c%@\xf3\xa6\x9e\x10\x9c\x9d)@\xc1|@?e\xc0*@<\xb9\xc0\xdd73)@N\xc4!\xe8\xbd\x910@\xcbw\xe88\x1f\xcd0@\xc4\xf6\x18\xf2\x06\xb41@\xfd\xbabV\xca\x0c(@\xe2\x9cp\x9aL\x1e(@\x89\x0c\xcc\xe3\xe8\xf9\'@q\x06\xc9\xb8d2&@\x02\xb2\xd6\xb3rQ1@|\x92]cRd1@\xa8%\xa4\xa6\xa4\x12/@\xe3\xde\x92\xa8\x0c!.@\x91\x1b\xb2\xc79\x8f/@b\x0b\xce\x1a\x99\x81&@\x1f\x12\n\xc9\x0fK0@\xb8d\x81\xf8\xe8S%@\xe7:\x06\xd8x~%@\x10\x9d\nx\xd0\xe3(@\xe7\x91\xe5\xa8m\x8e/@\x1e\xa5\x06\x08\x90e*@\xec-4\xa3\xa5\xe4(@\xfb\xf5\xe9\x07l\xab/@\xb7\x11X\xc3\xc3\r0@\xe2\x7f\xe0\x80~\x1e1@\xb1\x87\xcf}X\xa3/@$\x11~<\n\x9e-@!\xb7\xd0\xc6\x89\x1e+@\x8fy\x90\x80\x87_/@\xf8\xf7[<\r\n/@U\x0cFV\x01\x80-@H\x83P\xeb\x15\x01,@\xfc-\xaa\x1b\x96^+@\x8a\x9d`eo\xd21@\xa4~1J\xa7\xfa.@>\xae\xa0$\r\xf8(@\xf6\xb5b\x1d\xf9\x0e(@3\xbb\x00Z\xa6\x99\'@.\xb3f\x1e\xf4\xd5/@\xd6\x04\xf9V\x03I/@z\x16f\xc8\xbc\xb8/@pZj:\xb7<1@\xd4]\xa1\xc8\x87W1@\xad\xdb7\xfd2n0@\x8a\xcd\x9aW4\xae,@\xe5\xb4\x9fe\x82\xb71@\x9b<.\xe9\'\xad-@\xdbvk\x8ef\x93%@O~\x07\xa4(\x9a*@p\x86Q\xa1YN0@\r\x12\xae\xc9\xe3\xbe-@\x05\xb6\x81t\x9f\t/@\x98\x96\x01k\xd6F0@\xb0E\xac\x12\xfd\xf6/@9\x1a\xe7aKb%@\'\xb7\x9a\x1b\xfb\xaf+@\x1a\x8f\xd4c\xa5+0@\x9e\xda\xe7K\xf5\'/@\t\xad\xd6\x91\x08\xe40@k1.\xd9od+@\xc8\x1b\xcb\xa3\xed\xa4\'@\xfb\xc4\xa9\xddo\xe7-@zu\xfe\x1a\x12\xd4-@X\xf4d\xcc\xe3E(@\xde\xa3\xa8\xaf,\xb6(@\xd9\x14\xa8zN\xbc/@a#E\xdcY\x140@\xb7O\x1aT\x07\xd6-@\xc7 l\xdb\xfe\xd0/@\x8c\x97\x02\x95$\x84(@t\xc5\xcfU\xf7\xbc\'@\x08\x1a\x06\xaey\x9a0@\xc9\x12\x07\xfe\xf8\x9c/@A\x10,\xdd~D.@\xdd\xbcff\xe3\xa5&@\xd10\xdb\x8ch\xb4)@8}\xca\n\xd4\x97-@i,3\x0e\x8c\x94+@\x0c\xc7!>Am1@~\xed\xeb\x04\xf5U&@D\xb8\xc6\x1c\xd1a1@\xeb]%-}\x920@\x83\xbf\xf8\xa7L2&@CY\xbc}E\xea-@5rT\xd1\xa9\x82/@\xd5\x01,\xd8d\xe7/@a\xcc\xb1\xf7\x9d\xe1+@\xf0\x89\x14\x85\x8f\xee.@\xc8$\xdf\x13\x8f\xe50@y\x8e\xe5\x9b_&1@\xc5{)\x9d"/0@ONGt\xd1g&@\x07\xb1\x9c\xa9\x1dI)@\x17\xfe\xfcV\xca\x83)@\xaf\xa6S\xfaS\xaa&@;\xec?`j\xc00@\xbf\xf1\x9e\x82\xe8b)@Bwle`\xc12@\xfb\xf2H\xa2O\x1d)@\xd6\xe9t\xe9\xb7c2@\x9f\x84\x1c\xd6\x06W1@\x82\xfb9%\xcb\r0@\xfe\x87}\tI)0@S\xe2\xc4\xaaN 0@\'N\x11\x864\x00/@\xaeC\xe6\x07\x88\x8e)@m!zf\xd5)(@\x0f\x8f\xb4\xa4\xd3M.@\xfb\xde\xb2\\\xa4\xc4(@\x9ep\xe0\x08\x9b\xa7(@\x0e\xad\x86P\x9c\x84(@\xfcp\xd6#\x13\xdb1@\xc9\x84@\xcc\xdf\x1c0@\xfa\x12\'\xd6e\xa1*@z#x!6.1@\xfe\x81\xee\x8d\xf2r.@/\xdei\xc7.\xd6%@r\xc6S\xe8*\x010@\x16\xa5b\x08\xaf\xde%@\x04\x9e-gvw&@\xd5\xa6\x1e\xe0\x02\x99(@I\x897#F.)@\xb5\x9f\xe0\x87\xd7\xdf)@\xf9j\xc3s6b.@\xf9\xbfV\xa6A\xb6/@\x7f\xce\x02\x1c\xafB&@\x89\xabVRV;(@\x10\xcb\xf5\x8f\x85\x9a1@h:\xa6\xbd{\x180@8\x83\xde(\xf5\x15/@\xae\r\xe6h\xce\x90)@C\xbc\xde7\x8eJ(@\xb2\xb7\xb4\x8a\xbe\xef\'@\xc3G\x8cOI\r0@\xe6\x0e\x93q-\xcb/@\xa2?\xba\xf3\x9c.(@\n\xd9\x97,\x15\xd1(@\xadg\xb7\xd4o5/@T\x1aY@\xb4\xf9/@\x8f\x16J\x93i\xf3-@m\x00{\xf3\xfe\xac,@\x8c\x0f.\x13\xb2\xeb0@\xc7\x19j\xeb/\x0c1@\xe9\xbc#q\xf2h(@\xbc,E-\x17Z1@,\xc1\xda\x1a\xd7\xb6/@\x08\t.`\x9f=&@\xbf8\x96\xa8\xa5(&@mj\x8e\x9b\x0b\xa5*@6\xf0\x17Y\xab\xdc-@s\xd8\xf8\xbeW\xd0-@\xec\xfa\x0fFT\xf80@\xc4\x12\xc7\xfe;71@\xdb\xc5\xe3\x87l\x9b1@^\xe97l"\x961@i\x0c\x8b\xdb\xfd\x1b0@M\xc8\x077#F-@\xba4\xe3\xf9y\xd5/@Iu@\xda\xbb:1@\xbe\xb6h\x06\xda\xc7*@\xfb\xcf Z~\xe8*@\xac\xfd\x83\xee\xc7\xd6,@\xac\n\xea\xf4\xc2*%@#\xe1>\xdb.\x80%@X\xfbi\x7f\xfc\x1d.@\xd3\x1d\x1b\xb6A\xd0\'@zV\xff\x07\xc0/-@\x1f\xbf;\x8d\x9a\xf0)@\x08\xb8\xe6\xa1e\r0@\x00Hr\x11L\xed\'@\xdd4q|"\x832@\xe4&VX\x9b\xff+@0\xfcy9\xcc\x8c1@s\x9b\xbc\x99~\xf9/@\xd0/a\xb6\x80\xe4\'@\xc3\x13d\xed\xc7G0@<_0\xd3\xb720@\x95\xff\xe6n\xd3\xe8&@\x8e2H\x9d\x18_&@\x9f\x0f\xe3\xe8X\xe6)@\xb2\xb5O\rG\xe9.@RP\xa7\xb6\xf1).@\xb9=\x90\xd7+\t.@\x9f\xde;\x1a\xcf1,@WRr\x1dF\x0c,@\rG\r\x16*\xd0\'@%\xd1%\x18\x13k(@\xc6$_(\x1dy2@Z\xfc\x0e\xdeg\xa0/@5\xa0\xa9`\xd8\x95/@Q\x83\x1c\x0bmm/@\x8b\xd1\xda\xe1s],@CH\xc5\x8d`(*@\xa5%I,a\xf8/@\x8c!\x0fE\xfc9,@m\x8c/2\xc2\xc00@}Lb\x8f\x98\x1a&@f\xee@\xae\x0b\x17,@\x05\xd5\x91\xbfs&,@|\xba\xaf\x90E"*@U,l\xc4<\x14-@\xaes\xe4\x96\xf3\x13,@\rM$\x932\x080@\x91\x19\x80Ts\xfb0@E\xc8\xb6\x9e\xdfh/@n\xb9B>\x9c\x11/@j\x93_\xf79\xd3-@\x00(\xf2R(\x10,@x\xd7_(\x03}/@\xfc\x1f\x8d\xc9o\xfa/@\x1d!f\xa8?\xf2/@nc\x18\xf6h\x060@p\xef)P\xbf]1@\xe9\xc3Z\xc2\xabp1@\xc7\x11\xfaa\xb8\t,@\xba\x0b\xe3.\xb5\xc4-@\x83\xbd\x89Y:!%@\xb4\x9a\xbe\x9f-C(@:\xab\x95\xe8+\x1a*@ \xc2\xd7\x137\x86+@\xb4\xe4\x18\xde\x99\xab/@\xde\xd3\x9f\xb8\xaa[-@\xc0E\xb6\xdb\x0c\xc9+@S\x0e\xb9_t\x1a1@\x91`\xe4d\x80\x1d*@:\xe9\x86MZ:/@\xe0\xdb\xddy\x8c82@\x07\x88\x90d[\xf4%@\x89\x16\xd0\xa0Z.(@\x98\xfc\xa5w\xd2q0@sW\x04J\xbfQ)@\x9e\x89=F\x8d\x9f,@\xc8B\x8e\xeb\xc2E*@\xaaO\x7f\xa9*!,@\xc8\xc1\x9d\x12!<,@6\xbf\xc6K\x7fE.@\xf0T&n\x99\xe9%@\xe4\xcd\xf0\xc1\xe4\x07.@\xbd\xf7\xd3\xac\x04k(@9X\x8b[<~0@\xe1\xe0\xe0\xb5\xe5\x87/@*\x85u\x7f\xbfw/@\xe4\xd9#6\x1fI,@\x034\xac\xb5%\xb0/@\x0f\xc1\x07\xd94\xd7/@\xfc\x06c\xf6\xc5@+@\x88\x82=<\x11\x7f*@UD\r\x92\xd9\x0f&@\xd2D\x89\x8c\x03\xd5%@\x81\r\xea]b91@[\xe1\x0c\xfb\xb9 .@%\x8e\xbf\x07\xfbJ0@z<\xc4\xb03),@qU\xe6\x11\x83\x1c/@\xe0d\x87[|\xb8*@\xee\xafA\xc4\xe4\x13,@\x8eM;\xba\x12\xfa(@8},\x8e\xe7\xda0@D\xc1i\xc9<\xa7.@\xdf5@\xa2d6\'@%2*\xbd\xba\xf1.@\xe0\xe53\xe1\x16\xf9-@(\xe6h\xe7u\xb1&@\x13|B3GZ(@F7Tc\xadU+@?\x7f\x1fb/-,@x\xa5\xc9\x99\x1ae-@^U\xfa\x9bjA/@K\x86\xffn\xdcP/@g\xb2\x8c\x94p\\/@\x85\xa3q\x19H]0@\xe5\x1d\xdeOnG(@\xb7\xa9y\x04\x03N*@R\x8d\x0e\x05\xc8h1@\x12\xd1\xc4\x8a\x95C,@(\'\x07y\xebL&@\x17\xb5\xc7r\xa9K,@\xd3\x0b;\x80>\xce0@\xd9\xd8b\x86\x04\x82-@\x91\xec\xe0\xcc!@-@\xa4\xa3\xe6\xe3TS1@\xf7y1\xb4\xe1\xcd/@\x1e\x83\x8fZ\xc1\x040@R\xcd\x15\xd5\xf2%)@\xf3\xda\x82\xed1\xe6-@\x15\xa5\xe7\xcf\x84\xc9,@%\xb3\xda\xe0 \xd6,@\xba\xc3\xce\t\x9b\xc0(@\xf1\xe1\xf2+\xb8\x87*@^z\xa6Z\x82\x02+@-Il\xce\x1c\xbf-@\xcc\x8e\x144a\x160@\x8d\xa8\xde\xb2\xfc~-@\x081\xb3$8}0@>Fr*\x88\x8c0@\x1e\xe5v\x146\xc9-@\xd3\xd9fV,e)@+\xf6J:\x18\xb2/@\xebR\xdd\x08\xc2\x83)@a^\xe5\x9d_;,@|\xc7\x0ch \'&@\x8f \xf5\xbb?\x020@jT(K\xadj/@\x83\xceSf\xe1\x84,@\x83/\xcda\x003*@\x19\xc4\xfb\x82n)2@\x0b\xe6\x92G*C*@\x8e\xda\x81\x91\xa2y-@\xfc\xfb\xe9\x07OY0@\xad\x8a\xee;o\x0c/@\x13\xe8>\x08c\xd6%@zT\x10\x89P\x85-@\xe77\xbb\xc4\x07I,@\xd0\xa2\x08Owl/@\xb3\xe3SY\x89%0@a\x9b\xeb\xae\xed_0@A\x8b\xf7\xbce\x8e0@\x0bS\xba\xef8\x142@d\xa0i\x97\tD%@+s\x97\xdc\xc8O(@`\xd7\x08\xc8\\\x91,@\xc4\x03\x1aQ\x12\xe0/@D\xab4\xe1\x844(@\xbdF\x11\x89\xf0:0@\x96\xa0\xb2*\xa4q,@\xb1[k\xafz\xba/@\x9f\xa3\xcb^]\x84/@[\xca\xf2\xa7@V1@\x0c8\x15\xdd\x1d\x8f1@j77\xf0\xfb\xc31@\xe6\xa8/\x15@\xdd+@\xb9\xc8\x8cnZ\xde1@\xde\xd1(b\xbe\x142@VAW\xc4\xe8\x1a/@%TV\xde{\xf2,@ w\x92E\xd3\xee*@\x84\xbbA\xd8\xa9\x86-@\xf8Xn\xb7\x95#&@\x0b\t\\1\x06\xd5/@\x0346\xbcI\x1d0@$\x8c<\x8c\xed\xea-@\xb81\x12\x93\xf3\x9d&@\xb9\xd4\xc2\xeb+\x89&@[\x8a \xee7\x880@\tn\xa2\xca\x81\x15*@\xa8\xf8\xb6\xfe\xd6\xbe\'@5\x91\xfd\x0cc\x81,@/v@\x9ew\x98,@\xb5\xdcA\xed\xa1\x9e0@\xa3\xe7{\xc0\xa2\xd9%@\x9a>4M\xdd\x1b*@%9 \xc9\x19\xcf1@\xc6 \xe7?\x89\xe3,@5\xech\xebU\xeb1@o\x89\xb7ke\xa2-@P\x9d\xd8C\xaf\xcb,@uZW\x0c\xb0\xc7-@\x0f\xdbE\xa0\x14t,@.\x92\r\xf60\x8e1@P\xe0\x05\x15V\xab/@\xa3\xd0\x15\x15\xd0b1@\xd5-?K\x8d0)@\x1f\x05:_wi1@\xe3\xd6\x84i\xbc\xbc1@\x88\x94H\x05q\xe21@A)c\x16\x92i-@3\xe1\xd1!&\xf1,@\x144\x81\xb7\xf8\x160@\n \x8fO\xfb\x080@\x06\xbe\xd4YQ\x83-@\x98\x9c\xe8\xbb\x05\xf3&@!\x0b\'\xdb\xab\x04.@\xbd\x12/\x80\x81\xfa)@\x8d3\x07\x1eNQ.@Ky\x07\x8b\xed(0@\xa5\x9f\x9d\xfeK\x860@R?*\x002\x8e0@\'cA\xb65B,@\x089\x82\xa1F\x87/@8\xa9Hr\xf1 0@\\\xbfX\x86\xee\xf81@\xa87\xcd\xe5\xd2\xa30@\x8b)\xea^Y\x12-@\r\xf8\xa6\xd3Wf&@\xe3^\x88M\xa1\xa0.@\xe9\xc1\xbd$@\x1d.@W4\xfe4\x97\x050@\xcf*\xdc\xe3i\xef+@\xdbr~\xd1\x83\xda,@u\xbe\xa4} \x171@\x19\xb1\x7f\x03\x85c1@\xd0\xf4\xcc\x895\xc21@\xebg\x01\xd3\xbeD1@\xcc\xc2\x9d\xa3Ov+@\xcd\x8b\xc8\xb83-%@\xa9\x0c6\x05Zi%@D\xb4\xba\xfb\x00H.@\xf7\xcf|AH\xe6.@\xdc`\x95\xb9\xddb,@Jf\xebk\xe2`.@2\xb0\x97\xe5\xddX0@\xb7"X\xb0\xbb\x8b0@\xdb\xf3\x07\xbb\xfc\x841@\xbf\xe4\x94\x07xI0@i:\xb97\xc2\xee1@\x15\x1f\x11\x19T<2@\xf9k\xff\xcfA\xac/@\xe79\x04w\xf5s%@7\xb1t\r\x92\xf2)@\xdf\xabK-\x9e+0@,\xad\xe4\xb3s\xee1@\x9d\xb4dr\xbf\xa4-@\xc4\x11\xb7|%\xf0*@u\xc2LXq\xfc*@\xaaY\x06\xcd\xe5F,@]}t/\xc6C&@\x06\x03\r}\x03l.@#\x12\xb9"9Z1@,\xdc\x1b\xaah\xe6,@\xcf&\xb2\xe2\xec\xda-@ \x91\x02p\xd2\xf7/@\xd9\x97\xef\xf3\x11\x8e0@\xb7\xd3k?\xd3\\&@\x07\xa7]\x8aQ\x9b-@\x92\x8c\xf5r\x90\xd7/@\xf9\xec\xf4\xad\xe2j1@n3\x01Rg\x11*@\xaef7\xbfq\x06)@\x96\x83\xc0\xbb2\x002@\xbcF\x96u\x907%@\xec\x9d\x80\xe7&\xd11@\xd0A\xbd\xb8\x89\xff,@2\xb6\x93\x12^\xc0.@\x95P2\x95\xed\x0b.@B\x8c\xf5\xdf\x8a\x140@4\xc4%,\xb6\xbc+@\xd3\x81`\xff\xfa\n/@\xbe\xf2\x10\xd9\xf2\xe4/@\xd9\xcc#nw\xa2+@\xda\x06Q\xc4"\x9d/@\xc4\x84\xf9X\x12\xe71@\x1e\x9b3p\xb4\x81/@\xab@7K\xc6\xbf/@\x94z\xb3\x17A\x93/@><\x8f\xc0>@1@N\xdb$a\x1e\x0b.@\xe4O\xf1G!\x0b0@P\xc9\xb5+\x83\xdf)@\x83\xbaTF[p1@;7=\x85\xc5\xc91@\x9e\xbd`x\x98\x0b0@\xb8\x04\x7fDT\xe1-@\xa8`\x1f\x08\xf1A%@\xf1H:\x07\n?0@\x07\xa5\x11)\xaa\xe2,@\xb7c\xd2_>\xa6&@\xc2\xb0#8\xd5\xe9*@\x03.\x12lXy&@36\x97\xcc\xd3%%@\x87\xfe\xa3>\xc3\x0e(@\xd3\n\xbf\xb9\x928+@\x0e\xb0\x98h\xafA*@\xc1\xd4\x8b\x89v\xc80@e\xf6\xc9R\\\xd4/@\xb6\x90\xdcN\x8c\x9c/@\xb3\xcb\xf6\xba\xb7\xcb0@\xc9\xa5M\xff]<0@V\xdc\xd65G\xb70@\xd6\x17w\xc6\x03\xdd.@\xe0Z\xa5\xecc\xaf/@\x9ck\xcf\xd6\x9af1@\xc0\xb04a\xcd\xb11@\x90\xc5[ui\xa5\'@\xce\xd6\xf2\xfc\xf5\xee.@\x96k\x81_R].@\xc4\xdc\xd9\x89\x1de.@\xc6N\x04\xc7PN0@\xb2\xd7i\xe8#\x1c0@\xad\xdf\x1d\xb6\x198-@\xe0\x99\xa1\xa3\xb2y/@I\x16R\x94\xed\xe3-@\xd0\x17k\xe2\xc1N&@\x07;\xcd$\xb3\xb7*@JE\x1d87^.@\xf1:F:\x1a4.@p>vD,\x870@\x04\xc4)\xdb\x18&1@\x0b\x10P\x91\xc2\x1c1@\x8f\xc8D\x19\xe2\x13-@\xe7\xa1{\x93c\x1f-@r\xde\xf4t\x99\x1a\'@\x15\x9a\xae\xb6?2%@\xe3\x1aHj\x85\x0c(@\xdc\x06\xf2*\xfd^,@\x10I\x02\xab\xf4,2@#\xde\xe7$\x1a\xf9/@~J\xb4\x1bI\x151@\xf3\x06*\xfa\x86\x00.@\xca\xf3\x0b\xaa]\xba,@:\xb3lB\xd0\x89/@\x93\xbe\x8f5d\xa51@\xa5g\x1a\xdc\n\xb3/@\x88\xbb\'\x98\xd4\xd5.@\x02>ko\xf3P.@\xb6\x9b\x15\xf0\x9e00@\xe9\x12\xa6\xa0\xf4}1@>\x18\xfc\xa2\x9c\xa9\'@O\xef\xba\xa1[4/@\x12 fa\x90\x92/@\xa1\xd3\xb1\xe5#M0@\x18\xcf\x1e\xae\xfeR0@\xa7\xe4\xb6\xff\xa8\xa40@\x93\xd8\xfcX\x87\x1e/@\xbc\x07\x1e\x12R\xeb.@[\xaa\x81\x89\x91l1@8\x06g\t\x7f\x02,@\x0f\x06\xba\x01_\xb41@.\x87\x88\xef\':/@\x05\xcb\xe5\xff\xf8\x160@\xf6\xb0\x9d\xb7\x02\x8c\'@\x87\x03\xe5\x9d\xd8\xa10@ \x0e\xea\xe2>\xc0/@\x9fh\xffBf$2@y\x88!C}\x82.@\xee\xe2W\x8d\x83\xf0-@\x81B#^\nP/@8\x12m\xf6?\xad,@\x11\xf7O"\xe9\x18,@o;\x8f\x8bZ\xb2.@3\xad\xe4\xf0H:(@\x8d\x0b\x89\xd0\xb8~*@\x8b\x1b\xfdC\xc0((@x{\xfe<\xb6\xb8&@\xe8wf\xb8o00@<3[\xb3\xfc\x89/@\xe1\xe3\xb8\x84\x9e1/@\xc1\xe5\x04\xca\x86\xe2\'@\xee\xeaT\x9eg\xd4+@`\x8e\xa49\x0f{\'@D]\xc8\x15\xa2\xc90@e\xa3\xdd7\xf5\xf1(@P\r\x9a\x04\x06=0@,x\x89W\x10\xaa0@5[\xc4\xd9\x9f;,@h\xb1\xa2\x8a\xf1(/@W\xe1#\xd3\xfd\xc51@\x93\xf1u\x96\x87\xb81@\xcdZ\xfb\x88\x7f]-@\xa0\x97\xb4\xae\x90\x981@4\xb0\xa2\x8e\xbc\x7f)@\xd3\xe0f\x00{,1@g.\xbcd<21@\xe6]v\x8c\xcbR1@\xf3\x88\xc6\xc5\xc4\x1b0@\x9e\xf1De\x8f\x96\'@\xe6w\xd0y9\xfb-@8\xb1\x19\x85\xa370@\x15d\x07\x13\xbc\x82,@u\xe1h\x17wv.@(\x0b\xd3\n\x17\xb7,@\xcaM\xf0d\x0b\x121@\xe0X\x0b\x9a\xb321@\x0cI{W\x8a\x0c2@\xfb\xb7#\x82k\xde\'@\xd6\x9aY\xd9\xd1&/@\xed\xde\xa7\x1c\xf0;0@\xb9\xb2\xcbpZ|-@p\x14\xf8\xa9\xf2\xd90@\xb7\xb7Cw\x19i%@\xc6\x1a!\xaf\xdd\xd3\'@y\xfa\x8e\x99w\x1e2@\xef\x87|\xf7\x0b\x9a1@3\xc5^\xda\xb6_+@N\xdc\x05\xb1\x05A0@O\xa78\xdb\xde\xf7%@V\r\xd5\x06\x95\xad\'@+0\x9c\x056L.@\x10Cy\xd6\xcb\xa2-@\x0f\x1b\xec\x87\\41@;\x84\x7f\x80\x01\xe9\'@q=\'W\xfbz\'@\xda\x94\x0b\xbe501@\xebo\xb1\x1eK\x9f(@\r\xcciJF\xb80@\x15\x16\xb2\x16\xc0Y.@.\x9a\xe1\xe6\xb0g1@\xad\xf5%\xddWi.@\x1e\x90\xb9\xe7O\xc9\'@\xde\xdc\x06a!\xeb\'@\xf1\x9d\x15\xe08\xcc/@\xec\xc3Q\xdb#\x0e,@\x97\xf0\xd2\xd5\x1f:1@G\xb6b*G`,@\xff\xb7\xc2o\xeb\xba+@\x83+\xc9G\xd7\x15.@a\xa2\x8d7\xf4\xc8-@z\xba\xb3\x0b\xca\x072@\xf9\x9f\x1bN\x80\xd4*@\x99?\xd1.\xd8-0@\xbeO\x8b\x83\x8c\x81(@\xbb\xdbX\xe4&\xeb\'@\xa1N\x90\xdf\x12\xe3*@\x9d25\xaa\xc5\x022@\xbd\xeb\xe6\xc6\x1c\xfb1@\x85+\x08\xbaW\x980@$=\xb80\xa1\xbf1@\x99\'@\x93\x8b\xce-@(g\x97\xf3\xee\xfe/@F\xe88R\x9a\\-@\xf0\x1b\x05\xee\x08\xea-@\xd3\x8b\x87\x180\xb2\'@\x1fh\xd0\x19\x9eO\'@:b\xce%\x02\x071@\xd7\x97\xa0\xef\x81M/@\x87\xca\x95\xd3\xb0\x10+@\xc6\xa7\xaa\xed\xfbM&@\xe3\xae\xfa\xacbf-@\xefo\xa4A)\x861@B7\x87y\xf960@\xb5\xd9\xc7\xf7;V1@*\x9f\xb7K\x80\xb60@m\xb5\xfe\n3\r/@\x1a\x9f2\xb4\xc3\x1b-@\xe1\xab\x9f\xca\xab\xc8*@\x8f\xaf&\xb3a\xec+@2\xa7\xe9\xe0V\'1@\xa6+\x89\xd3\x08\xd6\'@[\xd5\x93B\xbb\xe2\'@\x17}j\x89~Q,@\xbc_\xef\x03\x9bZ\'@\x11\xcb\\d\x8b\xd9-@\xfc\x10\x8b/\x02\xfa\'@j`[\rv\xf6(@~\x1c\xe3C8\x801@\x8d\xe2\xe8\x9dT\xaa1@\xbb\xaf&\xfe\xfd$1@H\xe5\x00\xe4\xe7\xea+@\xb75PXt\xb60@\xda`( \xfb51@\x90\xb3\x9e\x94\x1c?0@H\xbf\xee:\xeb\x8f0@\xe4-*8\x89</@\x1a\x90\xf9%-\xd8\'@:W\x08:\xa4V.@\xea\xc0J\xcf"\xfb.@TJ&\xb5L\xf31@\xee\x80\x0f\xd7r\x080@\xa1\xb6Tp\xb7\xf3\'@b\x861A\xd8\x8f/@3\xc8\xf1o6g+@\xfb\x19Q\xd1\xd5\xee1@O\x80\xc4\x80(\x16)@KX6\x10\xb0\xd90@\x018\xf3\x100}\'@\x18\xd2e\x952F(@\xc5\xe9\x02\xd35$-@w\x05Q\n\xfbp-@T\x00\xf16q%\'@\x82\x8a\xfb\x9bQ\x9a1@\xe5\x1c^\xd6\xc7P(@Vb0<\xaaa(@\xa2#\xae\xe7\xae\xdf-@|,\xcc\xd8]\xe7.@%s\x05O\xf1\x16-@\xd9\xd0\\\xe5e\x96&@\xa8\x9f\xbe\xae\x85\xed-@e\x02\xd0\x8aa\x931@rg*\x812\x192@h\xf6o\xdakH(@\xca\xc6\xed\xa9v\x12/@i\x1c\x9e\xef:\xb6\'@\xc1\x05\x97\x1c\xd0\x18+@`\xd8m\xfd%\x8c1@\xd4N\x16\xdb\xe4\xf6-@\xb4\x9a\xb1n\x01\xcf\'@\x98\n6n\xe5\xfa\'@\x93O\x92\x15?\x05)@\xd5\xbb:p~/(@\xbf\x06:\x85\xc4\x7f-@\xf6\x88\xa7Y\x8bY)@Y\xb5A=\xb2\x182@\xb8\x99\x97\x96\xed\xd4,@!\xd4\xbf\xad>O1@\xfd\x03}\xa0\xb1\n+@\xe6\xe4tp\x9e\xec,@,\x12\xd0\x1e=[-@\xe4(\x0fa\xb1\xce*@46\x81N\x9f\x9d(@\x82\x0e\x86\xce\x97P\'@^\x02\x8c\xd6\x99A-@%\xc5\xc3pWY/@\xbe\x85%\xa3T\xe6-@\xf8K\xda\x8d)\xcf,@\xc2&K\xdeP\xbe,@\x8d\xc6\x00\xb1\x1c\x930@\xf5\xcd\x84\xcfQ\xa90@\x82}>\xbf\x9d\xc8*@h RI\x03\x8c1@\x03\x07)"\xb5-1@\x95@z\x9cI0+@f0_\x90m\x8c1@t$\xf8^\x8aP2@\xea\x03\xa2\x80\xe4H,@\x95t\xb4\x83l\x19-@\x0e:\x83_\xc8q-@\xe9r\x13\x1a\x88\xd1-@`\x13 \x9et:/@\x12\xeb\x15\xd3\xa7e/@\xbe\x10\x9a)P[)@<\xc3\xf3\xa7:{0@I4\xd2\x98\xee\xa9*@\xd5wm\xad\xfc\x81\'@\x84\xa3\x8d*\xf3\xe2-@\xf0\xa3\xa2\x8aT\xf0*@\xc1\xe0B;\xb2$-@j\xe7*\xd9\xa7\x042@\x8eb#|\xeb\xe91@\xf6lA \x8f\xd5*@\xa2p\xea\x92\x91\xc01@\xf1\x8c\x19\xdf\xecn(@\x03V\xbc\x97)\x932@\xca\xcf23\xe0\x0e2@\x9a7\x03\xe0X\xb3-@\xf35S\x12\x02O,@\xb0\x84\xc9\x91F\xfc\'@\xbf\xa0\xa4\xae\x94|1@\xd4\x9cW\x85\xfd\xeb.@\xc7\t\xf9x\x05[1@\x14\xef=\x83\xaeQ1@L\xdd\xee\xbb\x04\x12)@\xf3\xbbL\xb6|@,@\x0cj\xd5\x1b.4,@\xe5\xfe\t\x8e\xf9c)@\xf2\xd2T\r\x1c\xac0@/\xd0\xb5H>20@\xdd\xe6e\t]B-@/\xfbG\xcb\x93U-@\t\x85tW\xf4\x841@\xea0\xb0\x15\xffc.@=\x9a\x9d\x045/(@O\xd8\xf7\xaf8$)@\x95T|\x87\x05\xcd1@\xb4E/\xcb\x80+2@\xd62\xadBB\x0b2@0|\xe6\xd9\'B.@\xde\xfa7\'\xa5\x02(@\xc1|\xb51\x12\x9a*@\x8a\x13\xc7\xaf\x1c\xec%@\x0b\t\x90\xc4\xa3J)@\xcc\x8c\x9e\xfd\x99&(@\xbbe\xc4\xcb\xd6\xdc+@\xc2\xb7H\x12\x83\x11(@\xb9\x80k\xda\x02\xd8,@\x04--<[3-@\x05\xba\xe8\x82\xcaF2@\xba\xeb\xc0\xe6\x8680@\xc5g\xc8\xa8\xdd\xbd-@\x07\xe4\x1c\xe7\xe9\xca\'@g8\xec\xc7{\xa4\'@\xf3\xe6n\xe8\x8eF(@\xc1\xf2y \xb1W1@y\xffroD\xd81@\x84\x1b/\x8a\xc0\xf3\'@\xee\xe0\x89k\x82\x00(@\xfc\xc5\xe73Xf(@\x80\x9ba\xfc\x0b\xbe0@\xd1\x1e\xc3\\\x96_(@\x85\xc5\xc2\xde\\F)@\r\x19\x10\xeb:\xb4-@\\sb\xd1 o\'@(\xaa\xff\x85\x12&-@.\xcc\x08\xc8;h.@qV\xaa\xb1N\xcb\'@a\xe2\xdbH-\xb4-@\xa4#\x1e\x01\xc9\xfa-@\xb6\\\xb6\xf5M\xc1-@&,\xb4\xeek\xeb+@/~m\x13\x01\xa5)@:L\x00o\xa20/@{\xd0[\n`c*@o\x98\xf2\xfb\x80"(@\xf7i\x8e\x0f\x0e/0@\xf71w\xa9\xcb\x11/@\xf0\xc5\xb4\x82\xcf\xc81@\x18\x9f.}J\x98)@6l|\x01CJ+@\x13\xe1\xffj\xfap/@TX\xa0\x03\x17f/@\xdf\xb8?\xedL\x85,@\xfc\xd6\xd6\xcf\xb52-@\xf4v\x1f\xf7\xd9\x8c,@\xaf\xca3\x18\x1b\x1f/@a\x1b\xeb\r`\xe0.@c~\xfb\x07\x97\xa0\'@\xfd\xbf\xfd\x94\xd2[(@\x8fo\x84s\x8a?*@\xc4X\x0c\xc6\re,@o/\xe2X\xb6a,@\xa2Z\x9b.w\xad0@C\xc2sX\xed\xcd0@u\x96\xd6.\xc9\xb70@Aml$\xb3\xc6*@3gV\xcaX\x98,@s\\\xc6L\xfcL(@\xe7\x02^\xb7\x1d\xeb\'@\xf5\x04\xc3\x87\x05\x1b0@\xed\x87p\x8aR\xad-@\xb9\x04\xd7\xa7\x8d\xae0@\xa4 ^\xd1\xf8\xe2-@\x96\xe8\xdag\xc1\xfd-@\xb7F\xa1\xa3\xdf\x042@\xbd\xc6\xcd,L\x141@\xd0\x89G\x9a\x91\t0@\x84\xf7\x1e`\xb9\xde.@q(\xe5c\\(/@\xf3\\\xb3iQ\xd9.@X\xbcF\x8e\xe0\xfe%@\x13\xe0<\x1a\x11w/@^,f\'\x91\xa01@\xe2\xf2\xee\xc8\xfcx/@)\xef\xd0\xa0\xb6\x1c*@\x05\x01Y\xb4\xa1\xd5&@\x0bw\x9a\xca\xa1\x98/@\xc0\x84\xe7\xb9\xf64*@/B\xb5\xed\xa2q&@\x80N\xab\x84y\xa9.@\x06\x91\xbf\xc2\xf7P/@\xee\x9dk~g\xbf,@z\xf68\xd1\xfc\x99&@\x9fQ\xd0>\x1b91@\xd7\xa7\x16\xaf\xf0\xc3%@\xc5\x8c\x94\x0b\xa0\xbd%@\xc0\xf0Zv\xbaM/@\xaaw#\xa5\xe2=(@\xcf\xf9\x1e\xd1\x96/0@_P\xf2A\xfa\xde,@r\'T\x04\x03\x1d)@;r\x0c\x9c\xc7\x94(@\xd5\xff\xf6B\xf9\xbe1@\x05\xcc\xe2\x97bP0@ \x9e\x8dp\xa9\x87(@\x9e\x12\x97\xcf\xcd\xfe\'@\xe1,\xfb\xdc\x06\x1e0@U\xc9V\xd5\xc2\xde/@\xa3}8\x9d\xde\x94/@\'\x11\xb89\xb5\xe2.@N}\xc4~\x93\xe3,@V,\xd4T\x02\x03(@\x96\x91\xa3\xec\xca\xa9(@$z"\x8f\xa9\x08\'@\xf5\xe6U\xc7\x12\xee&@M\xba\xec\xf9\x1c^&@\xc0\x00\xbd\t\x1691@\xfa\xdd\x01TN\xd0*@\xcf\xed\x8e\xffO\x8b*@\xb1\xebZL\x19\xc1.@"1\xd3\xca\xef\xf11@\xb7\xef\x80\x06d\xb4-@\x8d\xfe\x92\xc9\xe3\xa0,@\xf0\x95\x1e\x97\xcb$)@\xe3\x86;\x19\xa0H(@d\xc6\x08T`\x9d0@\\\x7f+(\x85\xe4\'@\x8d\xab\x1b#\\\x1b\'@\x88~v*\x8aT.@$\xa6\x9f\x8c\xd2\x8d0@\xf1\xf3\xf1\x0f\x0f~*@:\\U6\xd1\x02)@\xe3\xbc\x18\xd5\x91e(@\xab\x87\xe9\xeb\xbd\xb3&@\xac\x022\xd0\x07=,@p\xd5h\x90g\x84-@\x11\xe6\xec\xd6h0\'@ \xdd\xc9Hx\xea,@\x04\xdc\xb6\xe4\xf0\x10\'@B\x99\xab\x1b%1)@+\x9d\x00\x95\x02\t/@\x1d\xfc\x12\xc3d\xc9,@E\x9f7\x84O6(@ex\x03\xb9\xff\x1b(@\x8a\x94=\xe0t\xfe&@\x06\x80K\xe9\xafn&@4\xc3`\xd8UY&@s\xae\xbeTD\x18)@V(R\xf3\xa3\x840@\x06L\x14\xdd\xe9\xdf,@A\x8a\xca\x0e\xbb$)@\x03\xcaE\xce\x85m(@.Z\x16>\x01N(@\x1b\xf8;\xe9r8,@Th0.9\x12/@%\x9a\x89\x1d\xfb\xc4/@\x7fS\x7f\xe7\xe5\n(@>\x87F\x17\x98\x07*@\x97\x1cD|X\xdd/@\xd5\x98\xeb\xc37\x1e0@\xa3&\rN\xc9\x070@\x15\xb4\xd3\xf7\xc8\xe7.@\xcdB\xa4t3:-@[h\x07\xad\x83\xe4,@\x95z\x15\xdcd\x05)@\xae\xc9x\xca\x13c(@\xfbdp\x08\xd1H(@\xf0\xef\xac\xe1\x18\x87&@\xe6\xb3\xb9\xc0\xc5a&@\xcbJ\xfe\xa1\xc3Q&@NP\x0e$\x0f\xca1@\x16q\xa8\xa4\xe9G/@\xa6;\xf8\xc2o\x12)@2\xd8\xbd~\x16\xcf&@V\xfa\xae\xf7\x86\xa4&@\xa3\xa2\xc6m\xf9\x1a0@m\xeb?\xea\x1d\xe7.@\x8a)l\x81\x8b\x04(@\xbfR\x0c;\xe2\x16\'@\x05\xabW2:&2@\xa7-K\xb3z?.@\xc5\xa3\xbf\xa8\xa8\x17/@\xd7\x98\x12j\x89\xfa,@[{\n\x8bi\xeb,@\x8cU\x17\xae\xcb;(@\x1f\x1b\xaf9\xa6\xe7\'@K\xe25o\x12\xba&@\xae(\x14\xce5J&@\xb99s\xaeM\xf40@\x9b\x02J\xe0\xe5v0@Z_\xe7\xa2\n;)@JM\xf4dj"1@\x0f\xfb\x01f\xad\xe1/@\xa98U\xebdW-@\x0f\xa4w\xe8\xe7\x06-@\x1f\xd2\xf9\xd0*\x0f(@\xbax\xd5L\xa4b.@\x1a\xa4\x9bC\xd6\x98,@:J\xd3\x88\x17=\'@\x16\xc0\x98\xdc\xc0\xd3)@<b\xb9\xd9e\x100@\xa8\x88\xb3\xb2\xe3\xfc,@\x86\xdf\x93\t\xc6\x83/@\xb2\xe8>[]\r/@D\x1c&\xa2\x1b$.@\x90\x80BU\xed[-@\xefEC\x1c\xf4\xfa(@\xd9\xcc\xa6\xef\x86\x14(@\xe5QH\xee\xf6w&@.\xf6\xf0wVM&@\x92\xd8\xa1)\x9d\xf0/@\x02\xbd\x99Fo\xba,@\x15+\xdav\xf9\xc9,@\x03\xf9)\xf1\xc3B)@el\xccw\xed\xfc\'@`EF!\xc6\x9d/@\x1a\xcd\x94(\xbbV/@\x93LB\xe7;d.@\xbd\x91\xf6\x95\x1801@\x05\xb4]\xdc\xe7U,@\r\xc1\xfb\xa9s\xad&@\x1b\xeeBg/\x98&@\x0c\x8aDM%\x0c0@dH/\xd3\x00\x8f/@>g\x16\xffR{/@\x80\xa2n\xd0\x81\xef1@=qhy\x05\xe0,@\xe0\x99\xb3e\xdd\xcb,@\x0b\xa9Cd\xe9o/@\xa3\x95L\xfd\xfa\xd2\'@\x8b\xd1.1[\xe70@\xe0\xcf\xa3\xbf\'\xa7\'@\x1c\xdb\xbf=\xd9@.@i1\xda\x81\t\x14.@\x1f\xa8A!\xd7<-@\x8b\x83\xe2\x08\xb3\xac(@\xf0@\x16\x9c\xb5S(@]\xa5a\xfa\xa2\xc0\'@\xa3\xdd\x92\x87\x9fI1@\xa4\x0f\\mY\xee,@\xa0\xbf\x8a\xf6.\xfa/@\xde\xff\x18\xdbJ\xbf/@\x95\xa7\xa4\x96\xae\xeb0@\xb8\xce4\xc2J\xcb/@VWt4\x1d\x05-@\xfa\x94\xb4\xf6\x1a\xcd+@m\xb3\x0f\x10\xe5s&@\xbc\xc6\x1a\xaf\xc6\x8c0@(\xc0\x11\xebqT0@jl\xf2\xc1,11@F\xd5\xa8\x18\x86\xd6-@UO\xf3\x02h\xf8(@\x84\xd0F\xe8\xf4U&@]\xfe;\xd6\x81\xab&@e\xbded\xf9\xc7,@~\xf26\x8e08.@\x13\x04\xb0\xcb\xb8\xf1/@\x81\x99,\x8fm\x9e/@\xc2\xb7\xcb)\xb7\n/@\x0e\xd5 \xbe\x8fW+@\xd52\xdc\x16\xc6\x18-@\xc6\xb2"1M\x1b1@R\xf65mV\x8f1@\x1eP$\xbc\xd2\xb8&@g\xb7\x03\x9ao\'1@\xecQU\x0e\x81\x151@e\x87D\x19\'\x85/@\x87\xaa\x90k?\x89&@\xb6\xed\x91\x81!I/@+\x8c\x06k\xbav+@d\xf7Vw\x86d*@i\xbc\x90I(\x04/@$b\x9a&\xae\xed\'@\r1\x078\xa7\xc3\'@\x93w\x86\xb4\xe7I1@\xb6DA\xf2r\xa4&@1)\xff\x1a\xc4b/@\x87\xbdM\xc0#\xba0@j\x90\x02r\x11Y/@\xe1H+\xea\xea\xf7.@n\xc0\x16\xb8\xfd\xa3&@eS*$\x87?1@\xdb\x1a\x8fd\xdee+@\xbf\xc9\xff\xd7`y0@U\xdb\xa8\xb3\xce~&@\x1a\xa2ZgN\xa0/@\xcb\xa8 \x98\xbc\x050@\t\xe6\x9d9\xd8^+@n\xa6 \xa67\xb0+@\x96\xc7\xac\x06\xf8M1@W\x93\x8fx\xabz/@~I-%\x8eG1@bl\xa4\x11\xa43/@\xd9F:\xf6\xa2\x0e/@\xdf)A\x84\xda\xf2.@\xa72\xee9\x80\xad+@i\xbc^\xe9\x88\t1@\x8ctl\x1ei\x10/@\xad\xf1@\x15P\x1e/@\xd7\xa4\x95"\x16\xfc/@\x1e\xe2\xfe\xdf\xc7A/@\x0e0&\xfbK\x1f/@V\x9bry\x04#.@\xe0\t\xdc\xfdgo-@v\xd20\x13\xa8F+@h\xaf\xcf\xd8\xe6)+@\xd2ee\x9a\xa8\'(@ A \x19\x80\x9e*@\xe2vj%\xa3G*@\x8c\xf3u\x8a\xccD&@\xf3\xe2`\xee?\xb0&@\x9d\x15\x84\x7f\x98W/@\x97\x14\r\xb0\x189.@%{Y\xf0h\x07.@\xf2\x0f\x96\xad\x82\x88(@\xf2\xe7\xa9{)O/@\xb5\xf3Ib\xea\xa9&@k\x99\xee\xfdR\xa2/@\xc7\x02\xed\x04/\x851@\xd5^_!\xfe\x920@[$P\xec\xa9\xfb,@\x1bN\xa4\xf5\x9a\xec,@\x90\xfeq\x8d\xf5`+@\x80\xe6\x10\xd7\x8d\x1c&@}\x1e\xd7\xe7\x91\x9e&@7\xb5\x0fI\xeb1*@\xed\xa1\x8b#\xfb\xd7&@\xf2G\xf3\x91\xab\xf3/@\xe1\x99q\xd0\xe221@F\xfe\xbe\xcd\xab).@\xac=\xf4l<{-@\x94\x98\x8e\x8e\xe2\x82&@1N\x01\x0f\xc6\xbe&@NA\x80\xd9\xb3\x93+@\xfc\xbe\x97=t].@\x98\xb7\x91\xa7\xc4\x0e/@\xbdg\xe0\xb59\x18(@Z\xbd\xf5O\x81\x08(@\xe4@\x08M\x16\xbf\'@@@=.*l&@4\xc3\xe5\xed\x04\x1c1@\xfap?\xa9cS*@\r\xac\x99\xff\x98k*@\xb6/\x1bC\x13\xb00@a\x10.\x15\x12/&@\xe2\x1a\t>6\xe6.@k\xf3\x9dVQ\xd8.@&\xf9U\x0e\x0c+/@v\x02f5Q4/@\x159L\x93\x1b!*@vkr\xd5\xc6\xfe/@\xcd\x84\xdf\xe1\n\xe5&@\xa7L\xf2\x00\xff6-@z\xdf\xf1N:A)@\x1a\xbbI\x07\xb8\'*@\x1c\xa0rf;\xd9+@\xac\x91:\x02\x88e.@\x99\xf7\x86\xc9\xd3K/@\xb2C\x9cY,\xa2&@\xeb\x8e\xc0\x07uK1@\x80c\xc17-\x061@\xab\x9b\x16\x13\xc3\x0e&@\x10S\xafW\x0111@\xda\x18\xc1\x84\xfa\x81&@A@So\x9f1)@P\x851\xc8\xd0\xe0/@\xd5\xb0\x05\xd6\xbfX)@\x80%\xd5\xa0h\xd6-@^8\xa5sP\xf9&@\xc1\xe8\xa2\xd1-d&@\xf6\xbd\xfaKW\x17\'@\xe8Ns\xb3gs&@a\x97\x8c4\xe3~/@_\x98\x8bP\xefF1@\xf1\xd5\x1c\xa6#4&@\x1b7\xd03@z&@u\xf6\x96\xfd76*@O;c lq2@\x80\x8e\xb4\x1dOS*@b4\xb4\xbb\x10z*@2\xa0\x08\xc5\x96\x88*@\xba\x8f\x98~\xd6^/@=\xc2r\x1a_A/@\x08\x94\x1a\x19\x9c\xe2-@\x98Y\xfc\xe6R61@\xd9O\x0c\xb2*Z1@\xb9\xcb\x80\xd2!\x1d-@\xfc\x19v%\x1d\x13-@\xf4@\x93I\x97\x9e*@l\xea\x98j7\x04&@\x96N\xf6\x18?\xb4&@\xae\xd5\nyi\x85/@\x86\'s\x84\x93J/@\x18\xc4\xd1\xdbth.@ki\xa0Rt)-@\xea1\xb2\xbcb\x01-@\xdd\xa7\xa1?\r\xf70@\xa6\xf9\xd4\xf5\x90\xfd.@?),P\xc7\x05)@\xc6e\x1e!^_(@\xa4\xc26\xd3\x1a\xd2\'@\x02+IA5\x81&@\x16?~%5\x070@\xb6\x06\xf4\xe5\xc7T1@\xdd\x13\x86K\xc8j&@l\xf5\xafr\x06;*@\x99Cgw_\x01\'@\xf3U\x9d\\\xb4\'\'@f\xd2\xae\xfcXe1@V\xb2\x14K\x92\x16+@\r\xc7\xcb\n\x9d\x9e*@\xfa\xfb\x92$x9*@\xf3\xfc\xf6\xa8\xb6\x03&@\x8dH\xbb\xba\xde&&@\xc1\xcfi:\x82\')@e\xed\x9c\xfco\xd7&@\xafb\x16\x87\rE/@L\x85\x1c\x82u|*@\xfar?N\xa5\xb5+@\xf0MFs\xe1\x96&@\x10\x01\x856\x18Q-@,\xf5\x04\x7f\xc9\xa1,@2\x99\x01\xc9\x86\xa9/@\x1a0=a\xc6a&@\x91:C\x8d\x8a\xf9.@\x19M\xd3\xd9\xe4\xf6%@?{\xc6\x88\xd5\xa5*@\xb9k\x0c/Rs/@\x86\x9c\x1d\x82q\x95.@U\xf3\xa2\xb2Q\x03-@\xabS\xd9\x10f\xcd.@\xc6\xd6@\x05\xfb\x94/@\xac\xcf\xf1\xa6P\x1e(@\xe7\xac\xc1\xd0\xc8\x080@\xf6#\xab#\x11\x051@\xf3\xe6\xd3\xeaP\x17&@\x8c\x19\xa2/\xa1{&@\xbc\x91V\x00UX)@\x10Bs}\xa4\xa1)@\xe5\xee\x91\x15\xa8U*@\x86jin\x85\xd2\'@\x0e\xc6F-\xbc\x15\'@6]_b\xd8\xb6&@Rx\x97\xfe\x8a\x8c&@3\x19{\xe6\xa1\x80.@\x90\xf0\xa2>zY+@\xbc\t\x08\x91{|/@o\xd2G\xdd\xa7\xb6*@\x03Bk\x9f\x01?-@\x1b\xedVk\xcc\xa3,@,\xca\x9dWxX,@}%\xf3M3\x11)@\xbd\xa9\xbaq\xa7\x9b\'@\x1f\xa7G\x13\x97w1@Z\\\xe3q?\x92*@j\x827\x94\xf0\x0f+@B\x1f\xd1\xd7\x88\xb6.@I\xa04;[K/@\xd8\xdd\xfac\x9a\x8b0@\x9a\xad%\xe8\x03\xb9-@c\xf4\xf9-\xc3\xd8.@ \xcc\xb1\\T\xb3\'@H\xd0\xa8\xcd\xa7\xaa*@gS\xe9R\xfad.@.\xa2D\x87\x11\x8f.@D\x96w\xdfA\x08/@Q\x053\xc0iY0@\xc9\x7f(\xe2\x8e\xdf,@\xeci\x11\x86\x18I,@\xceZ\xcd8\xc5\x1c0@\xa2\xd8\x89z\xf7@1@P\x90m\xcd\x17V)@\xe2\xd6\xf9\xa4:\xdf(@\xc4\x1f\xa9\x85Mu&@\xbf\x89\xf2\x16+\xdf2@\xe2c\x9f\xd7\xe5\x16/@B\xcf5\x87\xd1\xeb%@\x165\xf8\xc9\xc0[/@\xcb/\tp\x9bf*@\x1a\xc8\xa9\x9d\xf26-@\xe9\xae\xe3\xdd\x0f\xa6)@\x02\xe3xS5\xd7&@J\xc1\xc9\x16\x98\x92&@AZ@\xa6\xf8\xa8.@\t\x8a9fI\x9f/@\xa339k#70@\x1d\x81\x9f\xd4\xd4\xab0@\xe0g.K!\x80/@\xad\xf0\x01\xb7\xdc\xba-@\x98\x92U-\x00a1@\xa0\x97<\xcdsQ1@D\xf9\xf7E\xd0\xad)@\tq\xfc\x96\xfb\xd4(@\xd4\xe1\xf7\xa0H\x80&@\x9b\x94\xaa.\xd0&/@i\xae@S6\xab)@2\xd6\xf6\xe9\xf3\xd92@\xee{\xafL@\xd2)@\x07\x91 \x99\x8d\x97.@)\x9bC\xd1\xd4\x13,@\x1ae38\xf9>)@\xc9\x90w\xfb\x04\x01)@\xb2?"\x80\x9e\xec&@\xf7\xa2u7\xc4,.@\xe8\x1a\xf4W\xc9I/@-\xd6\x85\x97\x12\xdd2@f\x15\x9a\xa3\xbc\xca2@\xc0XB\xbf\xe3\xfc1@\xb0\xd5\x84At\xb5.@\xc8I\xf8\xf1\xf5 .@\x16\x16\xa1\x9c\xea\x19(@\x00P5\xf8-\x97\'@\xb5Qv\x11v\x8b*@\xf6h\xbd\xa3\xbe\xce.@\xd2\xd9\xeaGK\x8d/@ZE\xb2\xfa\x18\xdc+@\xbe\xba\xa7\xed\xe49)@\xebA@\x04\x84^1@ue\xd2|X\xbc2@HH\xbcG\xcb\x0b&@\x8d\xc2t\x0cak/@\xce\x1a\xcc\x8c\x0c\x1d/@\x9e_\x1f+\xe5\xa6+@\xdf\xd2\xe9\x99\xf0\xca&@a\xb7\xda\xcf\xfd\x7f.@y\xb1F\xc1\xb7v.@\xe5\x91\xff\xa0\x98\x94.@\\\xdb\x07\x8b\xa1\xda.@J\xbc\x93/\xa9\xc82@\x19#\xb2?\x95\xf81@vy\xa9\x98Q\xcd0@\n\xa2\xa1>\x92f1@-\x82\xfd\xce\xf1|1@\xc7~\xb4\x05\xae\x92*@\x16\x0b9b\x98N)@s\x7f\xaa\x1b\x15"(@\xcd\xf1m\x9b\xed\xf9%@\xa7|\xe3j\x8cm&@J\xec\xe6PB;0@\x13n\xf9\x1c\xd3r)@\x15=\xefg\x9f\x1a/@\xcb\x80\x0bj|\xc2/@d\x01Z\x83\xe0\x08/@Zy-\x91\xb9\xa6+@q,A/\xc8\x1d+@\xc8\x8fZ\xdb\xd4")@]F\xf8]\xc5\xa6(@3\xc5L}^\x1c0@\x9d74\xef[30@7\x04\xf0\xf2u\xc32@Z\xa5\xa2O\xfb\xb1-@\x1b=\x9e\xf2W\xbe&@D\xc3\xd7Hu\x99&@\xe5m"\x11Z\x90.@X\xe9\xba)\xf7\xdd,@~P*\xb3\xa3$,@0\xd3\xa4\xe8w\xdb&@\x0b\xa8\xd5\x10\xd2r1@\x10\x883\xfco\xf9%@\xda\xcc\x15\x9c!\x1e/@\xb0\xfa\xe8\xcb\xde\x0b+@\xcfZ\x8a4/:)@N\xd6\xd7G{\xaa\'@\xd5\xd5\x0c\xe77v\'@\x19D\x9f\xb0\xf6\x801@\x1e\xd5\r\xbe\xdd`)@\xadn\x89r\x11.&@\xcf\xa2\xc3\x83=L&@J\xfc\xd1\xef\xffa1@\xbf\x84z\xd6*1/@y\xc2\xd4\xf2|"/@1\xb6\xa6\xd5\xff\t/@\xa8k>\xe3\xaa\xa90@\xe5\nd-\xf4\r(@0\x9en\xcf\x8b\x9f&@\xd1\x00`>\xf5b1@P\xe1:\xef\xda\x83.@y$\xa7\xb4\xf8\xbb-@E\xc8\x96\x93\x18\x10,@\x81:\xb0\x11\xc2\xdd+@m\xb1\x91\xe74\x86)@R5(\xeb\xb8\x13)@w\xda\xf6\xe2>\x05*@R\x8d\x0e\x05\xc8h1@\x94\x16\xd9\xab,\x7f1@\xc9\xce\x96\xact,0@\x9b\xaf\xc5\x0cf:/@T\xf5\x7f\xae"v+@\x17\xd9\x96\xd9\xea\x91)@\xc9\xeb\x05\xbe\xf8*)@\xcf\x1c"\xf1\xa3\xbe(@\xb9\xac\xc4\xab\x08\xf9)@b\x85\xa0\x9aJ\xa3*@U<Na\xbc\xf2/@\xb6\x94\xa9\x873\x822@\x1d 1\xa6\xe8\xa00@\xcc8\xc2%\x18\x071@\x15\x9b\nRt\x15/@E\xa0\xff\xf9)\xb5,@\xc6\xe9&;>\xb5+@\xd9\xe4\xb3\x15\xdc*&@\x0c\xe8K/\xfe>&@\xcc\xfa\x93\xd3S\'*@\x0e\x81.\xdc\xf0p.@2\xf3F\x85=x/@\xe2\xa1kb:\x03,@;\nC\xb1\x1c\xe8(@\x97")\xa4$\xc9(@!W\xe6\x89\xbe\x9b\'@\xe4\xab\xaa\x9f\x06/0@g\n\x14^x\xdc%@RP\x16\x97\xab\xb7-@\xf4\x02o3Ja)@\xad\xb7]\xc5NZ/@\xc6\xdd6j\xa4\xa7(@>\xd2(\x93<\x051@W\xe9\x0e(\x92\x191@|6\x9d\xc0\xc0\\1@\xde\xccIA\xec8.@\x179\x0c\x9f\xc5\x13.@{e\x06$\xe8\x1e)@\xc6\xc1\x0b\xf2\x1a\xb2)@BNx\x15\xb3\xa8-@UMv\xbcS\xb4*@\xad\x92\xce\xae\xad\xd2-@\x8f\xdd\xff\x99\xcd|.@(\xf9\x93g\x12\x82/@\x17u\x0ca\xb9\xab\'@\'t\x97\x8b\x11\x9c\'@\xe4\x83\xa2\xfd\xa7\'&@b"\xdaC\xe8J&@\xd0Q!\xa3\xf8T&@\x12\xc5\x86\x99\xda,0@L\xb1B\xb8\x19\x170@\xd6\x9c\xd5-\xef\xa0)@\xa5[\x04\xf2\x1f\xb5/@p\xb2\xd2\xb2B\x9c1@\x8f+\xa9\xdb\x064&@pp\xddq\xd4\xcf-@\xcaK\xa5e\xee\x07/@\xc1&\xa92\x86\xbe-@5\xdf!f\x0b1*@e"\x8c\xf7\xe6\xc0\'@R\xdde\xbc\x97\t/@X\x06\\)\x8c\xb8-@\x9d\x05\xd8a\\10@\xb5O|S\xb1\x02*@TF\xdd\x16Q\xdb*@\n\xb6\xd6Z\xb0\x9d(@\xcb\xbcz*\xf3\xdf-@\xd6;\xb1H\xc3A0@\xc9\x90\x88zX\'0@\'A\x83\xd0\xab\xd3%@\xed\xb4\x07\x8b\xa8\x0c)@\xf9\xc9*9\x01w(@ \xe3\xb4\xf4L\x922@\xbf\xacwc$ 0@\xeeXrq\xf3\xfa.@c\xf0\x00)\xce\x8f)@J\xca\x17\xb3\xc8&(@sMs\'\xba\xc1%@\x0cQ\xdd\xcc\x16)/@}\x8f\xbc\xfe\x002/@\xab\xe8\xa2\x05M\x160@\x1cK\xc7v\x97M0@a\x99R\xfe\xc9\xdd*@\x01\xf2\x0e\xee_[0@;\x97\xa0?\xf7_0@\xb6\xc9D\x01*\xba.@x\x16:9\xdb#1@\xdel\xb6J\xb1\x1c0@\xbf\xb1\x10\x95P\x9e)@\xd0|\x03\x88\xe8\xcc+@\xe4\x0f \xa5T\xd1-@\xd6Hj\x17|\x99-@\xd0\xde\xa8\x98k\x1e1@\xd7\xf2\xc1\xeezG.@\x12\xc8_\xb8\x19\xab(@\xc8\xbf\xe3\xce\xa8\xf0\'@Qy\xa2\x9c\x9bb0@\xf3ZW\xa5\x84\x1f0@\xe5^\x844~4/@\xf6\x94\xddX\x03\xf1-@\x1cz6\xd4 ~0@8\xdb\xf0\x93\xb8\x941@\xab\xa2X\\\xde\xec-@\xf0\xeeV\xb3V\xb4%@\x04\xb3\xf5\xb8\x93\x0b,@\xec\xf2\xb7\xd2\xdez0@:\xf3\x0bj\x93\xdf-@\x11*$\x9fp\xfe.@\x15\xf9\xe5\xde\x9f\xb80@`\x8f+q\x02y)@\x13ge\xe8\xd6|(@{\n\x7f\xf9\xec"0@\xb2\xec\x1d\x18\x1e\x1c0@\xe4\x9b\xe4\x80MC)@|\x906A\x86\x961@|\xdc\xa6b\xe2\xd5/@q\xe6\xca\xa6\xff\x0f0@%\xcd\xbco\xb7+0@\xd5\xda\xc2\xb3\xc3B0@\xf6Q\xb2:\x86\xa5.@{\x14:\xb1|\x001@\xe5\xc5)/\xff\x852@\xc2\xaeu\xde\xc0\x88/@\xec\xc2\xbe\x13\x01\x16,@\xf7\xe5\xd2\xef{\x181@\xda\xb8e\x10\xb7)/@\x039\rA\xb2\xd2-@+8gg\xab))@zO\x98\xa0\xf8y2@ %\x81\x7f\x95\xbb0@\x98\xf7G\xdb\xbe\x96/@\x93\x81\x19\xcd\x0b,0@\xc8\xf6\n\'\xd0\x0b,@\xc6\xef-\xe6\x9cI(@\xa4\x01\x92\xce\xd2\x050@\xa4\xe80\x0c\xd91&@\t\xac\xe0\xd4\xa2\xf9/@\x9d\xa5(.\xae\xee,@?\xde\x15\xb27^,@\xd6\xae\xd7\xc4\x99\xb2*@\xff\xddn\xfc\xe9\xbe.@\x0b\x14\x94\xeaUK0@G\x97\xc2>\x88\xeb0@\xb3\xb4\xac\xf5D-1@\x82\x1b\xc2\x8a\x98\xb0%@\xb8<L\x93\t\x13/@f\x93\xc1\xc0\xdav-@6\xbb|\xa6\x8c\xe4(@\x07\xef\xa6;^Y(@w\xb5\x14\x19\x85?(@\x02\xab6e\xd5\xf1\'@\xc1\x93>\x94\x05\xa2/@\xfb;W*\x01\r.@P*p:%E.@|}(\xa8+^)@\x13\xbb2@\xf5\xeb.@\xf6X\x8d\xab\xae\xfe.@Y\xe2\xdc\xff\xbd\x1a/@&E\xbafw{-@\x80\xd3\x1evN\x8e0@\xa3\xf4\xb2\x10W\xca+@\\j\x0fm\xa6\x91*@\x10\x89\xaa\x90Q\xad.@\x1b\xcaO\x9b\xaa\x021@\x11r`\xec_\xc4.@\x0f\x06?\x00\x14\xdd0@\xe3\xb9\xa2\x84\xe3\x91.@R\x1f\xaex\xb4J0@[v\xd88\xce\x980@\x07\xef\x8fWMh+@\xd9\xf3aB\x9d\xc51@F\xcc\x0bLIn.@\x03\x95\x16\xe0\xf1\x031@\x82\xd6\xd3y\x1f+.@\x8b:>\'/C-@\x04\xb6\xf1\\\xb4\x88/@\x00\x8d\xfc\xc2+z/@\xf4\xd8Z\xf7\xea\xe4-@\x96\xaevy\xe9\x7f*@\xa8P\xcb\xe95\x14(@\xd4\xe4\x87\x8e\x818.@\xd7\x80\xd0\xca\xcd\xe70@S;\xbb\x1ct\xe0/@l6[\x9c\x7f\xa5%@[\x1e\xc3\xb5\xb8\xb4%@`(\rL\xcb\xd5-@@\xde$\x94\x16\x86-@\xafL43\xcfu0@\x7f\xb0\x15\x9a\xf0\x950@\xc8\x7f\x11\xaa\xf8\xfe0@\x84\x06\xac\xae\xe2\xd41@x\xedyzH\x15.@\xdf&\x15\x94-\xe4-@!\x12\xbc\x8cH\x9f-@\xcbb&\xb3\xca\x9a-@\xab\xf1d\xbeS\xe0)@\xe6*\xb0D\x1e\xcd/@4h\xe3@i\xac%@\xe7%t\xd4dv/@r\xe5\xb9\xde\x18\xfa-@}\x13\x98]\x08\xc4-@\x02Cjp\x87\xaf0@|\xa7oq\xa9!-@z\x04F\x8f\xe8/)@\xf0\t\x16]\xcb\xfd-@\x12\xacZ\nL\xd0/@@\xbd(*\xa3]/@U\xca\xa3\x81@\xdc-@\xac+\xa2\x9a\x82`0@\x01\xf8\xc1\xeb\x04l0@JP\xe8!\xf9\x010@\xb1\xac\x03n\x01\xd91@m\x06\xdd\t\xf6t-@\x93\xe2\x89f\xa5\n/@\x8a\xec\xb7=\x12\xfc.@&\x06l&\x1dq.@!\x9b&Z\xc111@\xc5\xf6\x06!9\x1e)@P\xa2\xee\xe7\n\xf11@\x8b\xdc\x82\x7fC\xae%@\x90i\xbc8 m.@{]&T]\xa2/@\xe2\xb2\xc0\xbf<\xda/@v;hqk\xe0-@\xae\x08?\xed#/-@\x08*\x12\xb3\x93>&@\xa8K\xd2\x08\x1c\x1d*@[\x9f\xa9:\xd5O-@j\xa7iT\xa0N*@_~\x05\x84\x06m/@*u\xb2:T\n0@\xc0\x8a\xbfX\xab80@\xf4,\x9a\xab\x08\xae0@\xf3A\xb5(t\x07/@o\xc7Q\x84\xc8\xc61@\x96]\xb8\xec\x0b\xcf-@\xb5\x89\x00M\x91:)@\xf9\t\x89\xcb\x80a%@0\x83(\xe2\xba\x94,@\x8f\xcdD\xe2v\x01,@\xd2n\x1f+_\x1e,@/\xff\xc0\xdf\r\x19,@\xbd\x91U\xb0\x81*1@C\x00v\xe8v\x030@O\xa4\x1a\xa7f\xdd-@(\xd1\x1f\x91\x1c&.@\xb6B\n\xa9\xb3\xd3,@Qi%3*\xfc)@\xe3\xfb\xce\x87w\xf6)@\xd2L\x96\xcdj,*@\x80y\x0f\x1f\xfb8,@[\x97\xfa<\xa5\x89/@7\x1f\xbd\xa6\x1f\xc7-@\x9f\xb5\xdfi\xa6O,@\x16@\xed\xf20 *@pQ\x18\x97\xd5\x17.@\xa8\xc5\x14\'\xa2i*@\x08_\x84\x1e\x15-,@X\xd1hyX\x160@\xc6l\x85P\x8e\x050@R\xf1\x0f\x91\x03\xf3.@\xeaR\x9ba\x82\xfd(@\x97\x8aj\x89\xb8\x181@g\xf4L\x03\xaa\r1@\xfdm\xc3\xee\xb6w%@\xe0\xea\x95\x9f\x9a\xaa%@\xbe\x99a\xa3\xf0\x1e.@*H\xb0w%\xcb0@0\xc85\xa79\xf81@\xb7\x15\xe2`\xe9\xc2,@\x04i\x80\xfat\r&@re\xde\x10\x87\x11*@Z\xf1\xae\xd4v\xf0,@\xbcA\\:6\x12.@J"f\xb5\xdd\x840@\xcafG\xd6~\x031@\xb7\x00)\xf2H\x060@\xf3\xf88\xb8\x84\xf9.@\x86\xf4\x8e\xe8\xdb\x0f.@l\x87\xba\xc0\x97\x1c0@\xadwW\xfc\x8e\x91*@\xfc\xf6\xba\x8di,*@\x81\x0b\xe72#r0@\xd3\xc2G\x14\x1a\xdb1@\x06\x05\x1f\x97\xc8\xf01@c\x97?\xe8bR*@8\xbc\xf2RU\x01*@\xa0`d\xc8q\x81%@\xfa\x8aE\xa79\xd4+@\t4\xaa\xf0H\x19.@B\x9e#\x99\xbe\xca0@\xda\x90\n%\xda\xa40@\xfa\xb4<\xee\x8c\xfd/@+\xd5\xc5/\xc4\x1f/@0s\xf5_8\x19.@:\xc3\x88\xc4\xe2+1@b\x93k\x98\xcez*@[\x84\xef)\x8c\xc9)@\x91\x94}\x9d|\xc71@\xe2\x8d\xfe\x06)\xd71@\xc1\x014\xb6q\xbb,@e\xf1u\xd6w\xf8.@\xbe;\xf1\xb5!\x00+@\xcb`\xf4\xbd\x03_*@ZX\r\xf3\xaf\xf4)@\x97,\x86\xf8 \xeb1@\xf3\xb2\r\xa7K\xb81@\x8d\xd3\xa7\x04\xe1\xd90@\\\x00\x0bK\xfe\xfe/@\x1dk\xd3\xf8Dz-@\xe1:\xf3\x16{x0@r\xe9\xea\xdc\x94\xc9)@\x03\xa6p\xd7|\x0b1@\xe0\xeaYZ:\xb70@\xdf\x80^\xd9\x85\xda-@dK\xff\xe6b\xc91@\xeb\xf7\x9a&}-1@p\x8a\x0e\xc4\xbe\x051@\xe9D\x9f-\xb3\x97%@ru<h\xd0\xd8-@\xf4\x13\xbf\x07\xeb\xe2,@\xf8\xe2\xed\xa6n\xbb,@}/\xd28X\xa5)@RQ\x1df\xcen*@\xdd\xe0\xe9\xfc\x06\xd50@k\x0fV\xd6Y\x0f.@\xf0\x13\xe2\xbb\n\x830@\x90\x96\xa7l>\xf5.@\xac\x85\x8a\xc2\x9c\x8e,@\x8e\x7f\xd9\xdf\xb1\xd71@\x84\xe9$\xab\x9c\xc80@\x9e\xd7I\nh\xe9*@SF\x0f\xed\xd4\x990@\xfej\x8d\\\xe5\xdd)@6\xbbEu\xda\xd0-@a$\xe5\x98\xb3\xfa%@\xed\xfd\xf6\x86\x06\x0f&@\xfe\x80\x8e\x1b\x97\t)@U\xce\x1c\x89\x18{*@\x1au\x01\x97&X/@m[\xf4\x94\xc9\x7f0@\xf9\xb1\xb7\xec\x02\xc2)@h\xfa\xe1N\x82\xb50@7\x8bGe\xa8\xb21@:\xdaA\x80^\xa7/@\x91\x05\xe7\x08z\xdc.@\xa8m?O\xc3\xa4,@#\xc1v:\xc5\xd3)@c@\x86\x0e\x07\xd5-@0\xee\xce\xc9\xb2n0@\x1d|\xde\xef\xc7E1@\x83\xa0\xa5\xe1k\\1@\xc6\x9a\xa5\xd6\x19\xb50@\xfe\x8f\xcc\x89\xd4 .@\xe1\rL\xfc*\xee-@JyM#\xce\xb6-@\x9c^\x8d\xef)~/@\x08\x8e.\x93\xf7\x9d)@\x1e\xb48zkq*@`S\xd7{\x8e\xc4*@\xce\x94{\xe8\x85\x9e)@<\n$\x19T\x8f-@IaH\x98-\xcc1@]\x93\'`\xa9\xd01@\x7f\xf0N\x0e\x1a\xd71@\xdb\xebL\xa0d\xbb1@Z\xa4y\xc5\x7f\x950@\x9f\xf6\xb0i\n\xa1%@4\x13\x1b\xf8<\xda-@\x1f\xf0\xf7\xdcF\x0e&@@kH\xdf"\xa8/@\xeb"\xaeW\x0c\xa4/@e\xa2\xf5e\x1b\x80)@\x1c\xf8o=3,)@\xd2F\x9fFA\x84-@\xc4.\xcd3\x8el)@\x15\xf3&\xbe\xd6b*@jZ\x8d\xee\x0e\xc3,@6\xe5\xff\xde,L1@\xd40:s\\n)@\x0f\x1dX\x03\x8e`1@\xfa\x0f\xd9\xd0\xf3\xa7-@\xf7\'\xcc\x08\x10`/@X\x98?\x8f\xba\x190@\xdf^\xdc\x82G\x8a)@x\xe7\xe8\xca\xb0a)@L\xc1\xafY \x0f,@w!h\xfa\xbf\xd2\'@\x8f\xeek\xdc\xbc\xb51@\x9a\x9dm\xf7v\x8e-@$\xd88\xa3!\x910@W\t{s\xd2,(@uY_?\xf851@x\xd9\xe4\xa6\r}-@\xc1\xc6\xdf^\x1f%2@\xa2\xac\xab\x81v\xa61@&Yh\xf4\xffP/@\xb2T5n5r-@e\xdd\xb8\xcc\xce\xbe%@\xe9&\x84\xa3\xb3\x82-@\xd3\xbc\x9c\xd4\xc6i-@\xbeqD\x96f\x961@\x96\xb0\x7f\xd7\xb1\x82)@u\xd4\x7f2\x8b\xf4(@<\x975\x03\xa4\x12&@C`\xc3%\x88\xff(@\x11iu\x9d6\')@\x92z\x11|E\xd0/@P%x9\xc5\x1d0@\xb1V\xc2[*\xbc/@t|\xa6\xaa\x89\xd41@U\xd2\x9ba&\xf7+@\xb4\xbd:\x82\xc7>%@\xdd\x0c\xb3\xf7\x85\x90%@\xfc\xed\x92&\x95\xf9.@\xc8gG5\x17\xe2%@\xe4\t\x16\xcaRt*@\x84|\x80~\x84\x8e0@\xb6\x05\xafu3\x0c/@\xc7\x14\x95\xb9\xd6\xdb.@\xb9\x13\xb7 \x9er0@\x0e\xc5\xe6\xa4\xf4\xe2-@\\\x03\xa0\xbd\x8f\xa0(@A\x87\xfax\xfek1@\xe3\x1c\x13\xa4\xf6\x88-@O\xcfJ\xb11G(@5\xc5\xb2\x96\xcf],@\x0e$\x14f\xa5\xc5)@l\xb6\xa5\xc2\xfa\xce*@\x88&\xf2sH\xa8(@,z;\xa9\xde\xd0\'@\xbb@{B/\xd6-@qD\x04ax\xf2,@\x95_\xec\xcd\x01\xd2,@\xf6\xe0\x91\x9f.\xeb.@4f\xfe"\xef\x072@\x12\xc8`\xff\xcb_1@n\x93\x8bM\x92\x9a1@\xf5\xcbq\xaf\xc5\xfa.@\x1b\xa0\xddd\xc6\x1b.@\xe3\xf7t2\x01\x0e.@\xa6\x8b\xa3>\xfc\x81(@s\x06]-\xb4M%@\x17Q\x1d\x85z\n&@\xb9\xbe\xaf\xad{\xa8(@\xf2\xa0#\xd2\'\xbf1@!\xb3\xcfY\xce\x1a)@\xce{wi\xad\xbd0@(\xf2\x18\x7f[\xc0.@\xec\x11\xb6\x06\xed\n0@\x1a{;N\xb0\xb7(@FC-\x05\x00k(@\xee\xe1\xbf\xe3>L(@\x8a~\x82y]K\'@}\xa2\x04\xf8\x8c\x9c0@q\xf7v\x18^\x81-@\xb60L|V],@\xc2\x7f|\'S%,@G[\x02}}\r.@\x13+\x96\x1a \xfb-@\xd7]\xc2\x8dp\xf1/@\xf8D\xa4\r\xa6\xe1,@\xa9N\xc8\x1f\x02\x10(@\x89\x87e\xc3\xe4\xb9(@\xa2M0:J\xc4\'@\xe7\xb15@\xbd\xaf\'@\x18"\xbe\x8f\x16\xb31@\xe2\xff\x88\xe9y\xae1@\xad\xb2M\x0c<\x98,@\xb87=z\xac\x001@\x7f\x8a.iN`1@\xb0\x19\x17]\x04[\'@\xed\x90\xadL\x1c\xe31@A\x9dv\x02\xd8\xcf0@k\x99\xcf\xf8\xda\x9c0@\x81\xc3\x06\xb2v\xc3-@\xce\xa3I\x16\x83\x831@\x9a\xe7\xd9\x14\xe4~1@(C\xb7\xef=\xa3-@d\x1d\xd5\xf7}^1@\xb9\x8f\x1f\x95\xd9g/@\x92\x19{\xc9\xfc\x82-@_\xe4\x19\xc1\x1d\x91/@\xe3\xd6v\x8d.\xae,@C\x83\x82\xfc\xc0a%@\x9c\xd4\x97\x05\xd9\x94%@\xf9(%9\x8c{(@\xdd-]\xa2(\xb0(@\xd5\x01Z\xd19\xda(@\xee?\xdc\xa4tG)@r\x95\xf6a\xb3\xf9/@\xbd\xa1\x9f)~\xaf)@e\x11\xff9U\xbe)@v\xf2Hj\x83\xae-@\xcf\x0b:\xad\x9a&1@\xef<\xa2\xf6[V1@\x8c\x01\x8e\xa2\xb9\x9c/@F\x18S\x1eV\r,@\xf0\x9fw\xa8-\x84,@\x81:n\xb3\t\xc0%@0\xfe\x87iO&0@\xa6m\xd8\xa3\xc7\xcd(@\xca(b\xc0\xbb\xca)@\x04d@\x7f8i0@\xff\xeb\x87\xa1\xe5\x020@PLK\x86\x06W1@\x99\xb4\xd4\xb4\x9b:(@\xbcNw\x9es*\'@cm\xaex\xdf\xc00@\xf5K{0\xadp1@\xe2\xf7zo&\xa01@\x82\xb4tB\x91r/@d\x06\xb9\xces\xd81@f\x84\x99\xb2n\xe11@D\x8a\xa2\xdf\x1b\x84/@\x97\x7f\xd1\x93\xaf\xfe-@\xf3J\xf5U\\\xd5-@\xc8\x9a6ix\xe5,@I\xe6kW\xd0u%@\xf9]\xeb\xd8\xb8\xb2\'@\xa81w\xcel+(@\xb0\x0b)\xc4\xd0\x94,@\xa4k}\xec]D\'@\xd5c\xff\x16%\xc90@\xf4~\x8b5\x83w0@\x08~\xbe.\xdac.@\x9a{5\x02\xec\xd1.@\xb0\xd0\x0b\x93\x0fP1@w\x95\x1d*Bj,@\x0bs4{)\xfe-@\x82\xec\xc4\x1ec\xbe,@Es\xed\xaf+\x120@2C\x15a\xbaz(@:E%a"\xbd\'@\xc9i\xc0\tDu\'@\xca\xd0\xa2_L\t\'@\xd1Q\xea9\xfd\x0f/@+\xa8"\x08N\x831@\xd1\xe7\xb62N\xd2-@;\x8d\x12\xd9+\x9c1@W\x97\x82*\xc5\x1a)@&\xa7\xd1\x11s\x8c\'@\xe0%/r\xb3%\'@\xb9\xf7=\xa8c?(@\x18u\xb7\x80q\x80(@\x11G\xb1\xb1g\x9e(@\xe4Gv$7\x182@)6a\xa1\x1e\xe1)@\xece\n\xa2\xd9M,@\x85\\\x89\xf0\x80e,@t\x13>L\xa5o,@w\x9dm\x1azQ\'@*\x92gv\x11)/@\xdc}\xb9\xfb\xe0\xef-@\x06/\x97?\x95\xbd/@\x96\'lA\x80\x17-@\xec)\x03iVc%@\x7f\xe5\xaf+)a.@\x81\xde"\x80\xe1K(@Qp1\xa6_\xb2*@\x99\xcf \xa61\xab(@\xb8\x04\xf7\xcd\x9e\xef+@\xce5\xfe\x87\x0190@J6\xac\xfe`\xbe.@\xf5\x12\x87\n;\xa9/@\xfc\x00\xbf*.\xd1,@_\xfdl\x83\xfd\xa4,@\xb9%\xdf\xb0a](@0\x9a;\xe9;\xd5(@\xcb\xdc\x05*\xb0\xb3-@\xe0\xb6\xfc\xb1Z\xcb+@%\x9b\xc3,.\x062@\xb1\t\xe3N\xaf\xea1@\x06e#\xa1\xa6\xe3+@\xd4\x9d\xf1\xde\xa8\x8e1@M\x85\x90\rWI1@+\xf1\xddu-Z1@\xd8\x81JO\xf2\xa9/@]\xe3u\r*/,@\xff\xf1\n@HM)@\xb4\x1c\x0f\x02\xba-(@\x8f\xfe\xab\xa7\xd2\x0e/@O\x04\x7f$\xc7<(@\x89<\xd7\xae\x04+0@\xb6y\xb8Z \xf01@\x9a31\xe9\xe8])@\xa0]Z\xcf\xde\xa3*@O\xf7\xd7^\xa0\xe3-@!\xc1\x9f\xae\xf95,@\xd4\x99\x02\xca!\xae\'@7\xdfz\xd8}\x94\'@4C\xcf\x83\xc0\x0b0@h\x17\xb8\xda\x12\xdf.@\xcd#\xfa\x01\x00p/@\xd9)\xb5\x15L\xba/@\x94)\xbb!\x1c\xf70@x\x93\x99mL,2@\xb0\xc6\xbc\xa9\xd9\xf71@\x96k\xb2\xb9\xb9\xce-@\xb1\xcc\x0bUf\xf0,@\x02\xf6\xd4\x16(\xc9,@4M\x80&\xb1X,@\xcc jWoa)@\xa9\xec\x1e\x88\xe0\xde\'@\xe8@-?\x01\xbb\'@\xe8\xfe3\xe8(J\'@\xb2\'\xa7\xf9\xee,%@\x1cH\x12\x00)&(@e\x80\xbe\xba\x94\x0f0@\xae\x9b\x12C\x04L1@\xe4\x9bA\xcdi\xd9.@\xf9\x03{\x0e;s/@\x80r3\xdb\x19\xda,@\xcb\x18c\xb2\r\n0@\xe5\x84\x98\xeb\x1fo1@=\x1e\xc20@\x072@\x96\xdc\xe9U\x17\xee1@s\xe2\xe5y\xa5T-@\xa1\xec\x80\x07\xeds/@\xdd\x10c8\x9c\xa6\'@Y\x88\xb8\xc3x\x050@\x8c\x89\x85\x08\x81\xc1*@\xf3\xe6\xd2U%\xba1@\xf4\x1c\xe3{\xb4\xe9-@\x9f\xd1\xeb\xbd\xac\xb2-@9\xecH\x1d\xbf\x14(@\xa0\xf6\x0b\xfa\xb8i1@\xb2\xac\x8dj;\xdf1@\xd4\xdcC\x9eD"%@\xb9\xd9j\x9f\xd5\x0f0@\xc6\x82\r\x03l\xcf/@b\xf7I\xc9\xba\x03+@h\xca^g\xfb\xac)@\xa91\xbf\xdc\xf3B)@\x1eM\x06\xf2\xd4\xfa.@\x95T\xf5\x99\xc0\x061@\xba\xb5\x9a\xf5\x89O)@x\x1d\xe2\xb7\xfd\xe5/@J\xf6\x04\x96\xa2\x911@-\xb2[:\xb7\xd2/@\x19K\xbf\xbe\x07\xbb/@K\xef\xaf\x05J$*@a\xad\xde\x87\x9e\xf7*@VG\xa8\xf5~\x17,@\x1d0\xff\x89>\xbc0@z\xc4O\xb4\xc6\xf50@\x01k\x0bsu\xa1/@\xb9\xbf\xe2\t\xea\r0@w|\x8b\x9d\xe8}0@U\xd7\xbf\x86\xea\xfd+@\xc3\xc6\x1cm\x86\xee\'@\x16kL\xd6.\xdf\'@\xa1o\x1b\x8d\x1b\xd3/@\xefm\x18\xc63p1@\xf0\x16d\xe6\xa5\xf8/@\x14\x8c\xaf\x98\xb8\x1d,@o\x04\xda\xbb\xf3\x0e,@\x80\x9b]\x1b\xa7\n.@4}\xfbZ\x8a-(@\x85\xe9\x824\xe8\xe7/@\xd28\xbb0\xc4d(@\\\xe0\x93\xbb@\xb3*@?\xc1\xbe\xc0\x91\x1c0@h\x7f_Wz\xd3/@\x0e\xb6\x86\x11q_1@NJ\xac\x11:\xaa1@\xdc\xdc?u\xccp,@\xaf\x96F|fi%@\xaf\xb9\xcb\xe8?\x04+@K\xef\x80\xc8\x85\xe5-@\xbe[\x13K9\x0b0@\x14\x1aF\xb1\xc3\xc61@1\xd4\xc0\xa4\x98\xe6%@\x90%\xdd]\xc3i(@\x88m\x7f\x9a\xd6\x87(@\x87O\xcf\xc4\xab\xa9*@\xc9\xaf\xe8\x87\xc9c0@_X\xf7\x82y\x0f0@nm\x8cC\x11o0@e\x99\xd4\xde\xb4\x022@\x8a\xe4j9\xcd\\0@\xdc\xe1\x1e{\xa3\xd7\'@\xe1U\x0b\x05k\xcd\'@\xaa\xfa\x90n\x83\xa4\'@]cc6j+%@\x8a\xbe\xe9?\xed%(@\r\xff\x8a\xe2\xd4\xf5*@\x1d\xf4Y\xaf\xe8o0@\x0b\xf7"\xe4O\x0c,@7m\x94+\xbd\x1f,@a\x82Vy\x1f\xa5,@\xff\x82\xb8[\xdf\x9b,@\xfa\xbf@\xe9\x14\xdf/@B%\x1c|\xb4\xd61@:!\x93\x04D\x1a0@=\x88S\xf7\x91u(@A\x1b\x9e\xa0N\xf6\'@\x8bI\xf7\xc9\x98F(@\x85\xd9\x06C\xb4\x1a+@\x92\xd5\x1e\xed\xec0,@\x8d\xe1\xbd\x91D\x84-@\xacI1\xbf\xd0\xc91@B\x12F\xa4\x9d@1@\x05q"\x8b\xf4\xe9,@\xfc\xdc\xbf\xe6\xea\xbc1@J\xb6\x05\x16l"*@\x03J\x8b\x99\xb3m,@R\x7fN\xe3m\xcc,@\xb77\x01\x9f`w,@\x96+b\x9f\xe3L(@\x1f\x96\x0b#\x8c8(@M\x98\xf3B\x85\x00(@\x89is\xf7\x9c\xf2/@\x0ea\xd5\r\xad\xa50@\xd8\x18\x85l\xeez1@\x97\xac\xcfRA\xdd(@K\xe4\x1e\xb0y\xe4\'@\xa9V\x16AY[*@\x90\xb4}(\xb8\x87*@\x8a\x85\xab\x94\xa6\x9b+@\xac\xc1\xbd\xb4\x85\x00(@\xbf\x8axKr\xa20@\x94HB*\xb7E1@\x03\x8d4\x88Y\xc91@\x81K\xe0\xba\x14\x0c0@\x06\xc6a\x80\xbf\xde-@\xff7]O\xab\x0c(@\x95\x08P8v\xd0(@\xa2I9\xdcV\x86,@\xf8\x99]\xe3\n~/@Ac\xa3>\xff\xdb/@\x87\xd8\x1e?\x03\x8f0@I@\xf9\x84\xf1\xef*@c\xfdy\x14\x14\xdc*@\xf0g\xd0GX\xaf*@a\xc7\xa06)\x100@\xba\xfb?P<%0@R\xccB\xc6)\xb9\'@\xb1\xfc\x86A.".@r\x83\x08.\x11F.@\xb1\xbdd\x1a\xcb\xb4+@x>7\x1c\x1f\x8e1@\x856.\xcc\xf2S1@0\x110\xf6\x1c\x9d\'@<\xd4\xabp12-@\xc4T@\x8a\x9d\xff,@\x93\x97\xff<\xfaU0@]a\xc3\xbe\x17D%@\xd0\xb7D\xe1#K.@\xf9\x13b\x85\xe9[(@\x8b\xb9\xb7\xe1\x8cB(@p\x89\xe4\xa9\xac\xab1@\xba$~\x97q\x132@|\xab\xcb\xd4]\xbe*@\x07\x8c\x93\x8c\xac\xe5*@\x13\x91r\xa9I\xe7/@y\xb1\xd8,L6-@UB\xd50\x88\xe3,@\xef\x1e T\xa8],@Z\x1d]\xff\xc1\xdd*@\xbe\xc5\xa4?C\x86/@\xc17\xe9\xe5\xc8I.@\xc8\xc2\xf2\xa73\xb9\'@\xe0\xbfl\x94bt1@\xfcY\xdcv\xbf\x7f1@\xef(\xea>\x02\xc61@vQw\x04\xde\xde1@\x08\xb6"\xe1\x9c>%@\x9e\xaa\x8f\xcb\xf4\xc0\'@\x85\xd2\x02;\xa1\xd4*@>&\xd9\xb6\x8ct1@\xc5[\xf0Dg\xb1.@4nE\x0cV\x1b0@\x87\xb7\xf2K\xb4$0@\xc3><\x98\xffy1@-\xc6\xfe\x9dQl.@\xa9\xa6\xad?\x8b\xf0+@\x93\xa8K/Wc(@5ay\x92\x9d\xf9*@\xe8\x98\xb636\x9e.@\xd3\x02\x07\xcea\xe8/@4\x052?\xe7\xda.@\xab\xbcP\xeb\x903+@\xd1\xe5y\xc6!9%@Z\xfc\x9a\x98\xbf\x87,@B\xdd)7\xe3\x98,@\x0e!\xec"l\xed.@\xc4\xd6\x04\x8d\xce\x81,@\xbf\xed\x98A\xf1t0@\xc3\x95\x89\xf3M\x161@%F\xf9\xb1k\xe51@\xbe\x1f\x9c\xe5\xa0r.@\xcb\xe2M\x8c0\xec1@_\xde\xdcGd\x00(@o\xc2\xd7\x0b\x91\xd0%@\x0b\xff&\xc8\x0cv,@\x1a\xa0\x11ZR\x941@\xe6\xc6\x19w\xa4\x92.@\x8b\x16p\x89\xa3\xf0.@1*\xc5\x0c6\xd0*@\xad\x98.zb\x17+@\xc8\xd2\xd3\xd3\x04B0@2 \xcd\xfe-\xf50@\x91V\xd2\xe0\x8e\x801@\xa0\xe3F2R\xcf+@\x7f\x1fF\xe6\xa5\xeb+@\x042\xc3\xedV\xe21@\xf09\x01L\x96c1@\r\x17H\x17,\x03/@\xb20\xd34~.%@\xcc6Y\x0b\xe0\\%@\xb1\x1c\x93[m\xe4\'@.BB\x8dg\x8f.@\xac\xad?h1\xeb+@\xdb\xd3\xbc\xe6\xa0\r1@\xb5\x00\xde\'\x88\x141@\xdaZ\xf1\xe6kG,@\xa4\x9c\xc4\xe2\xaf\x871@qa\xec\xcf<|1@\xb7N\x16\x0b\xad\xe1*@\xa7T\x1e"~\x9d.@\x85PC\xe1n\xaf.@\xd7\xeb\xe8\x1dr\xeb/@\x1a\x07+\xd3\x01)%@\x9a\x97n\xc2$\xc61@e\x1e}\xa6G\xe70@\xc9L\x9e\x8d\xba\x19*@\xfd\xd7-S\x9d\x0b+@\xac\x03u\xea\x15\xcb/@M\x0e\xb5\xe1 \x000@\x96\xb2\xfa(\xb5\xd7\'@_\x01\xeak\xa6\x95\'@\xfc\xa1\x13~\x13\xb50@\xeb\xa7\xce\xc0Q\xcd/@|j\x86/\x9a\xbb.@>f\xc5\xa3\x80\xb1*@Q@\x10\xfe\x7f|1@+.Q\xf7\xfeb1@u\xa9\xf3\xcc\xe5\x821@\xf6p[\xda\x89%+@?\xe28\xbd\xc7\x181@\xe2d\x01]o\xe5+@\x9e\xe2\xfc\xfd^\xf3*@\xaf\x07\x88\xda4\xfd*@\x9cz\xda\xd0c\x180@\t:pc\xe9{1@j\x9b\xbb\x11\xb6b1@9\x8e\x8b\xc7\xbe41@+F\xbb\x1fC\xdf0@<xd\xaf\x88\x990@\x7f\xf2\x01\xa1|-0@\xe4\x0bJ>z),@c\xdb\xfc\xf8hj1@D?N$3\xd1*@3e\xd8A\x0e\xc31@`JgL\x8f\xf21@\x8a\x0f\xc9P\xf7<,@\x8b\xa0$\x1dl\x9c/@/\x93N\xfd\x99:%@*\xc792\x8db+@\xa8E\x11\xe1!\xd5\'@\xa2T%\xaf\xc0\xb9/@\xa1\x82\xc66/41@\xe4\xf4\x94\x1a\xfd\xad0@\xd7!\xfbt\x82\xaa/@\xb3-x\xd8\xba\xe8/@\x05;\x06\xfc\xd1Y1@|\xc3k\xf1\x04{,@p>iT6+,@wl\x05\x91\x8f\xa7\'@F\x06h\xd3\xe2\x9d/@\xf5\x0exx\xccS1@X\xc2\xf4\xfd\xb7,1@\xd9\n\xb6\xc2\x1c(1@\xb4\xb0\x13\x15\xb8N0@E\xaaq\xe7M2,@\xad\x8aG\xf1}_+@\x85\x19%\x91\xfcO,@4\x16\xdbW\xfd\xb4,@\xf6gh/o5,@\x1d\xc5\xe9\xa2\xdee0@\x98\xa1\x86Q#\x900@?H\xb1\t\xa3@0@\x87q\xe4bK\xe9/@\xa5]V\xcb\xb8\x07(@\x9e\x02A\x11%\x0c0@\xc9\xa7\xa2\x9d\x92\x1c0@=\xee\x95\x9e\xf9p1@\x18\xf6\xeb\x0e\x9e\xe6%@{\xff\xbf\xc7\xe38+@]}\xaa\xf3\xd4\xed*@\xf6\x81C\x8b\xf3\xb7,@\x81\x17"\xfa\x7f\xce/@\xeb\xa4/\xf8,X0@\x0e\x17=\x82\t4,@\xaa\x8cz\xd6\xc1^/@\x83\xc4\xfawSD%@\x86\xd0\xbc@[\x9d\'@\t\xf5\x9c\x01\xca\xce1@\x19\xf4\xca\xe2\xc8t0@\x88\xb2\x84\xe1-\xa30@\xd2\xed\x13g\xdaS0@\xca\xd8\x05\r\xd4L0@\x94\xbeI\xfa\x85\xa7\'@\x0bO\xbc\xe0e\xee/@\xfcz\xa1\x8c\x10\xc3*@/\xc8f\x9d\xc2m0@\x9e\x8a\x1amE\xa10@\xd2\xf4\xb4Bp\xb0/@\xca!d\xd3l\xa3/@\xfd\x97}\xc2Yt0@\xb7bK\x98j\x0c,@\xacN\xa0<Gq1@\x12\xd3K\x91\x8ec1@\xe1\x1f\x16g\xb0\\1@3\x1a\xe5\xa3K/0@\xe8<\xf9\xdb\xa4\xf9*@q\xa7UC\xb4N0@\xaf\xaar\x08\xc4\xa6/@R\xba\x8b\xa3+%&@\xf6\xe9\xb0\xe3\xff\xd11@\xe1\xeb\xcfR\xb4B1@9P\x7f\xf1\r(0@R"\xe9\x10\xd4\xa10@\xe3\x94\n|5\xd5\'@\xdaF~\xe7\xaan/@\xee(\xcd2\xcaF&@NY\x85.j\xc9&@vlA\xc3\xb8~*@t\xc1\x86\xcc\nS1@\x04U::8\xba,@<8t\x88\x08Y0@\x19\x0bb\xe1\xf3\xd42@\xacd\x86\x01\x06\xf40@\x19\xde\xc1\x03\x18\x89&@\x13\xd4l\x1f\xcb\x0b/@\x1a.TZ\xc1\x8e/@\xe4\xc0\xeanJj%@n\xbb\xad\xd2\xff\x14/@\xb9\xa8\xa6m\x9b\x91)@UO\xc6\xc3\xea\xc3+@(w\x10\x97\x93\xee/@\xf6\x7fh\xfc\xb6\x921@\x83\x82\xb7R\xd4D0@\xeb\xd4\xfb\x00\xb4\x010@\x91\x0f\x0f\x89)E(@L\x9c-w\x1f\xaa,@a?4\x8e\xf9q1@lP\xa7\xafPQ1@'
p16
tp17
bg3
(g4
(I0
tp18
g6
tp19
Rp20
(I1
(I12405
tp21
g13
I00
[truncated: 727,595 more chars]
