# Supplementary material for: Sea ice drift data for Fram Strait derived from a feature-tracking algorithm applied on Sentinel-1 SAR imagery
Source: Data Brief. 2018 Apr 19;18:1410–5. doi: 10.1016/j.dib.2018.04.034 (PMC5999601; doi:10.1016/j.dib.2018.04.034)
Supplement: Supplementary file 2 — Supplementary material [file mmc2.zip › fs_s1a_data/HH_filter200vec/FramStrait_HH_20141121T075239_20141123T073704.dat]

(lp0
S'S1A_EW_GRDM_1SDH_20141121T075239_20141121T075339_003377_003ED0_3E29.zip'
p1
aS'S1A_EW_GRDM_1SDH_20141123T073704_20141123T073804_003406_003F8B_AEA2.zip'
p2
a(cnumpy.core.multiarray
_reconstruct
p3
(cnumpy
ndarray
p4
(I0
tp5
S'b'
p6
tp7
Rp8
(I1
(I209
tp9
cnumpy
dtype
p10
(S'f8'
p11
I0
I1
tp12
Rp13
(I3
S'<'
p14
NNNI-1
I-1
I0
tp15
bI00
S'y\xbb\x85\xb0!\xbe\xf6\xbf9p2\xf8\xf49\n\xc0\xac\xeb\xa0\x9d\xc3\xd3\t\xc0\xf2W\x86c\xa5&\t\xc0\x8by\xe4L\x93\x86\x1a\xc0X\xf3\xbf\x00\xb1\xaf\x02\xc0\\)\xc9\xd9)\xa6\x02\xc0\xdd\x13\xe0\xfbH\xe8#\xc0\xd13\xa8\x8eg\x0b\x04\xc0\x0f\xc4\xe43\xe0\xc7\x0c\xc0\x84\x02\x97\x99\x98\x06\xe7\xbf\x13\x91\xaf\x9a\x05\x07\x1c\xc0\x9c\x03\xcf)\xfb\xf4\x06\xc0\xb1\xb9\xbd\x00%B\n\xc0\x96{\x08\x07\x82\x8c\x17\xc0\xe5\xd7@\xd8\xcf\t\x16\xc0\xe8\x1b\xf47k\x88\x11\xc0|\xab\x02\xe7_\x7f\x12\xc0\xd60\xa6\x8c\'\x8f\x01\xc0\xf8\x0c\xc0\xac/\xea\xf6\xbf6\x8aV\xc9\xc9\xf4\xd7\xbf\xf5M\x1bw\x89^\xeb\xbf]\xac\xefPj+\x07\xc0\x05\x88\xb7\x9dA\x0b\x06\xc0\x06/\xe2rD\x90\xfd\xbf\x87J\x1b\x0cK>\xe2\xbf\\\xfeB\x1f&\x06\xfb\xbf\xda@f\x96;B\xec\xbf/\x8d%fH\xbb\xe9\xbfh\x95\xc2m\x84\xaf"\xc0\xf9/s)\xc7=\x1e\xc0\xae23\x11\xc3@\xf8\xbf\x066P\xa7bw\x12\xc0S\x13\x95=\x02\xf0\t\xc0 \xe4\xa8\x9b\x04\xd0\x17\xc0\x8d\x8c\xc3\x03\xbe*\xec\xbf\xa4E0^\xd7)\x07\xc0\x9e9V\x86\xfe\x87\x17\xc0\xd6w\x93\x98\xb0\xbc\xfd\xbf\x16\x0e\xed\xe6\xcc\x82\x07\xc0\'\xc4\xf4\xcb\xd5\x81\x1e\xc0\xbd\xf0\x8e\xc8t\xb6\xf7\xbf\xc5\xb0x\x14\x9b%\xc7\xbfQ\xce\xa3\x1c\x90\n\x0c\xc0C\x92\xe8\xec\xc1p\x04\xc0f%6\x11\xab\x04\xf6\xbf\x15\xc0|\xc6\x1e\x83\xf5\xbf\xbc\xd2"\x89 \x1e\xe1\xbf\x93Y,mF:\x0b\xc0Ml=\xdd\xf2\t\r\xc0}i\x013L\xb4\x17\xc0\xa2\xbf\x12RNP\x1c\xc0\x04V\xe6{\x03\t\x12\xc0\x85\x91>\xd6\xc3j\n\xc0\x8f}\x1c[\xb8\xed\x17\xc0a\x02\x01\xa2l\x9b\x02\xc0\x9ab\xbf\xc8\xf3\x0f\x12\xc0\x17ua\xc0X\xd3\x18\xc0e$\xe1u\xd0&\xf1\xbf\x1fb\x86\t!s\x1b\xc0p\x91.\xfe\xc7\xe1\xfd\xbf\xd0\x81\xa4\xf7\x8d\x18\x19\xc01Igg\x82\x86\x11\xc0\xaf\x0ed\xf6\xef\xa0\x1d\xc0\x81\xca~\x01\xdd6\x16\xc0W\x03\xd8\x1a\xd4\x85\x10\xc0\xbaX&]\x16\x8b\\\xbf\x05A\xe5\x9c\x01\xdd\x16\xc0N\xe6~\x94,3\x07\xc0\xba\xb1\x80\x14\xe4\xb8\t\xc0 \xe2\xed1\xe3o\x1b\xc0\xde\x8e\xc9[h?\x1d\xc0\x90\xc7L\xaf\xced\xe2\xbf\x91\xc6\x8c{\x10\xc3\x05\xc0\x18{\x90\xa6\xda\xea\x06\xc0\xbe\x17\xdc^\x13\xeb\x11\xc0\xc5m\x19\x8e\x02x\xf1\xbf\x01 \xeb}\xf9f\x05\xc05\x16\xd2\xf6\xfb\xf1\x13\xc0\xb3R\x95\xd9\x9e\xee\x1c\xc0\xe3\x91\xba/ \xaa\x1c\xc0no\xc3\x18\x80\xef\x17\xc0l\xa7\xc3\x89\xa3\x96\xf2\xbf*\nv=\xd0\xe0\x05\xc0\x92\x80\xf1K]w\x1c\xc0\xb2\x9f\xfdH\x1e\x8a\xe6\xbf\xa2\x80\xe8\xbc\x93\x0b\x1a\xc0|w\xf6\xcc-7\x00\xc093\xb4\x1ej\x1a\t\xc0\xe0|\xcaS\xd4:\xe2\xbf\xcc\xd0\x81\xaf\xd9+\x02\xc0e\xf0\x87.\x19\xd5\x1c\xc0E\x1amd,\x06\x1a\xc0\xbd`\xe8\xec-\x9f\x02\xc0U;\x89X\x84\x9e\x0c\xc0\x95%\x93\xff\xf1\xc3\x04\xc0pE\x1ev\xfb\xaf\xe3\xbfD\x03S\xa5\xf9\xf6\x03\xc0rr\x0b\x89\x8a\xe5\t\xc0\x8c\x93L\x19\x18+\xff\xbfu\xb6\x9c\xb5\xfd8\x1a\xc0\xddR-\xce\xb5j\xec\xbf\x90\x83\xda\xf3\x18\xde\xfd\xbf\r\n\x1b2\xfe\x06\x16\xc0&=\x1e\xc5\xe6#\x12\xc0S\xa5\xaf\x81\xb1\x1d\x18\xc0\xa2\xca2-\xb9{\xf1\xbfL\x14V\xce\xdf\xfc\x1f\xc0w\x1d\xdc}\x99\'\x02\xc0\xbc\xc6\xfd\xf2\x81\xc1\x1f\xc0q\xe7*e\xed\x82\t\xc0\xa7\xc2\xdc\x96\xc5\xa1\xec\xbf0^\xce}\x02\xf4\xf5\xbfg\xc7\xbc\xaeT*\x1b\xc0qo\xaau\xdb\xce\x10\xc0\x18\xb3Z\x88\xbb\x92\xe6\xbf\xbadWi\x86\x1b\x1b\xc0@p\xd1\x14\xbb\x9d\x1c\xc0\xdfQ\x8b\xed/\xad\x1c\xc0\x92\x9b\x93\xff\xe4\xc2\xf9\xbf\xde\x92\xd9\x06\xa6r\x18\xc0\xc8\xbf9nu\xdc\x06\xc0\x8b\xe0k\x1c ;\xe8\xbf?v\xd7hU\xd0\x1c\xc0\xd2i\t\xa0\xf2\xff\xfa\xbfk\x10<\xb0rG\x18\xc0\xb0\xa9\x04\x88\xc0\xb9\x01\xc0\xc7\x9co\x9e\x89\xc7\x1e\xc0w?\x1b0\xd8\x93\xeb\xbf\xa4\xa2z\x00\x17\xab\x0f\xc0O\xb8\x8f\xca}{\xe9\xbf\xb5\xcau\xf0J\\\x0e\xc0d@y\x1f\x82\x8a\x12\xc0\xaei\xabe\xd2\xf3\xf0\xbfA~"\x12\xdb?!\xc0d|\xb5\xae\x086\x1d\xc0\x9d\xcd\xaf\x86r\xa1\xef\xbf}\x01\xf2\xc7\x96\x00\xe8\xbf.lW\xe8\x90\xb7\xfd\xbf.\xc0\x8b\xdeN6\x00\xc0\xb0\x8f\xd0%)\xe2\xfd\xbf\xfeE4\xa4\xf0\xd1 \xc0"\xda^\xb8\x02\x14\xed\xbfR\xf4\xa5\x8c\xec\xce\x02\xc0\xfa7t\xf2\x12\xbc\xfd\xbf\xed\xe7R\x95\xbb\xcc\xf9\xbf\x8d\x9d<\xf2\x03\xb9\x18\xc0\xa1/c]\x95h\x19\xc00\xfar\xd9\xad\xca\x1f\xc0n\xa1\x05\xd7t\xff\x1f\xc0\'\x14\x81\x07\x0b\xbd\x10\xc0(\x93\x03\tO\xe7\x1c\xc0\xfdP.\x96\xbbZ\xe4\xbfA\x9d\x92\xc7=\xf1\x13\xc0\xea\x06\xaf\xb6f6\xf6\xbf0\xf9,|\xcd(\x1d\xc0O\xc6\xe3\xd2U6\xeb\xbf\x0e\xb7\xea\xfe^5\xee\xbfJw\x1dF\xf3\xc3\x1d\xc0\xe1\xbc\xc6\xd1#\x1f\x03\xc0\x92\xff/\x08\x9e^\x12\xc0\xce\x13E\xaf\xf6\xb6\x01\xc0\xae\x0f\xf9\x18\xaf\x83\x19\xc0\x8b\xfb\x1d\x06^\xe7\xfd\xbfwL\x936/\xf2\x1f\xc0\x16e<\xda\x8c\xd2 \xc0 \xc3\x9aOLg\xf6\xbfxq\x8a\xef\x8f\xbc\xfd\xbf;\rx\x89\xb31\x1d\xc0\xa4\x8dx\x079\x04\x19\xc0\xf1\r\x8f\xb8%\x0f\xfb\xbf\x07\x18b\x83t\xb5\xec\xbf\x9c\xa2\x97eT8\x07\xc00\xdfb\x95Uq\x1e\xc0\x074V\xb1\x8b\x14\xf5\xbf^\xe2{@\xb0\x7f\xff\xbfB\xde\xa1v\x9e\xb3\x01\xc0\xff\xe9C\x8b\xe1\x93\x11\xc0S^\x12\x1e\xc3\x8b\xef\xbf\xd2\x9e3:\xfft\x10\xc0\x05:Ti\x044\r\xc0\x1f\x16Nn[,\xeb\xbfs\x8fv\xcd\x9f\xcb\x12\xc0\xaa\x95\x04H\xf0\xd6\x1f\xc0\x9fq\x94P\x9a\xc9\x1f\xc0\xb0\x1d\x11\x96\x9b\x80\x1b\xc0\xdb\xda\x8a\xff\xed(\x00\xc0\x1b\x19I\xef\xb1f\x19\xc0\x94\x17\xf3\x93}>\xf7\xbf\xa5\xdb\xb5x`.\x1e\xc0If\xca\xd8\x17\xca\x1c\xc0h\x91\xe1Ut\xab\x15\xc0\xb9\xe9\xe5\x1c\xdaQ\x1c\xc0fv\x99\xe7\xf7\xc3\xfd\xbf\xe6\x98t)\x86\x12\xfb\xbf\xd9\x8c\xe1\x1e\xbeK\x19\xc0d\xf8\xa4\xa4h\xf2\x1f\xc0ypI\x97\xa6\x96\x1e\xc0\xb2\x88\xb4@\xbf\xad\xff\xbf\xa1m`\xff\xd1w\x18\xc0\xf0x:\xfe\xb4\xb4\x01\xc0\xc4\x87\xee\xd3\xc9\x82\x10\xc0\xaf9w\xed\x94\xf0\x1f\xc0\x1b\x80\xb9\x1dd\xdf\xfd\xbfN\x84\xdfp\xdaC\xf7\xbf3\xcaE\xc2\x1e\xa2\x1e\xc0\xcc\x9a\x19z\xab\x84\x1a\xc0\x02\x8c\xadC+}\x1b\xc08\xc6qU\x81*\x16\xc0'
p16
tp17
bg3
(g4
(I0
tp18
g6
tp19
Rp20
(I1
(I209
tp21
g13
I00
S'U\x92\x06W\xbf\xffS@\x18\x12\x88\x1cO\x1dT@\x84\xb2x\xa7Q\x1cT@Y\xb9D\xcaY\x1bT@h\xae7\x18\x1d*T@\xc5\x93\xc7\x082\x08T@\x9b\x1e$"\x95\tT@\xd6n\tFa\x16T@f\x18k\x83\xb6\xeaS@\x08\xb3a\x1f\x9f\x15T@\xc8\xb3`\x90\xf6\x07T@M\x01\xe0\xde\x8c(T@qsuu\x9c\xeaS@\xcePP\xe0\x04\x1dT@\xde\x1d{\xc8\xee\xf9S@\x98\x1b\xb5\x82\x16\xf6S@[%DN\x94\x17T@Ly\x18\xe8C\xf0S@\xf0\xb8\x86\x93\xd9\nT@\x05n\x9e|\xcd\xf0S@&\xc3\xb4}\xc1\xfbS@\xf2\xe2\xc7\xae\x91\xfcS@,bV\xa6_\x08T@\xbdY\x1f#\x96\xf5S@\xd42\x84\xfa\x97\xfdS@x\xf4\xfd|\xc2\xf7S@\xc5\x14\xf2\x86\x99\xfdS@\x12B]Y\x1a\xfcS@@\x17\x186w\xfcS@\xf3\n\x100\xb01T@\x94$\xfb\x7f\xc0\x0bT@0\xb4\xa7\xe3l\xffS@Z\x0e\xec;\x1c\xf0S@\xb4\xaf\x10Dk\x1dT@\xfc\xef\x82\xd4B)T@-dy\xea\xac\xf7S@\xd6x3\xe3c\x08T@\x80J\xa2V\xee\xf9S@\n\x9a\\\xc2\x8a\xfdS@\xe5n?5\x8e\x19T@t\x15\xfa\x85\x91+T@k9\xd6\xbd%\x11T@\xe5\xbfQL\xff\xd9S@\xafPD\x12A\x1cT@z]\xaa\x9a;\xf6S@\xaf\x00\xbb\xe0\xb6\xfeS@\xbc~\xb3o\x03\x02T@l\x1b\'\xc1M\xf7S@\xd5E\x1dh:\x1aT@\x90j\xe0\xe2\x93\x16T@o__#E\x1bT@V\xe6\xec\xb07\x18T@|7U\xea\x87\x1fT@\x0b\xa7*\xf0\xf1\x18T@M\xe9\x9aK\xf8\x06T@x\xb7\xcd\xdc\x92\tT@\xf1\xdcg\x97x\x19T@\xc3^\xc1\xee\x11\x0eT@\xb0\xa7\xca\xf5\xb0\xdbS@2\x95M\x1d\xae#T@\xabUr#x\xfdS@u:\xd1\xd3\xe2\x14T@x\xc5\x0b\x07\x9f\x17T@\x0e\xf2.b\x90$T@L\x9a\x03\xae\x1c\xf4S@\xda\xf5\xe9\xa51\x1dT@-i\x95\xb8\xb2\x00T@\x00\x1fN\xbd\xf0\xf4S@\xcc(Z-W\x08T@l2)\x7fd\x1cT@\xc2B\xaf%\x9e#T@C\xfc\x1fs\x02\x16T@\xd5Y\x7fL\xa9\x04T@\xdb^\xc5\xce\xeb\xf4S@\x82;@\xe0\x84\x08T@Z5\x8dg\xf2\x17T@L#\x0e\xda\x92\xf3S@\xac\xf8\xa8\xe9/\xf5S@\x8e\xd0\x19_B\x1fT@8\x0c\xc8\xbd\xc3\x0cT@Wx\xe1/t#T@\xca\xd5\x0e;\xf4\x06T@\xde\xce\r\xdd\x95\xf8S@\\\xa6\xde\xce\xc1\xf5S@+/\xe6r\x19\x18T@\xe3\xeb\x03\x1d\x86\x07T@\x80M0\x84p\x1fT@(\xeb3C\xda\xfdS@\x85\xac\xac\x1eb\x1bT@\x02A\x1e\xca\xa9\xf7S@\x92\xbaYVP\tT@\x87\x12P\x93\x9a\x0eT@\x10V\xbb?\xee\x17T@\'B\x00\x19\x8f\tT@\x1eR\x1e\xf4\xd8\x16T@Y\x90\x84\xc9y\x17T@\x92^\x7f\xc9\xa3\xf8S@\xa6\xb8\xf9\x03\xf3\xf5S@\xedV\x87\x88g\x1dT@\x00E\x962\x8a\xfdS@\xaee\xeb\xad\xd8\'T@>\xc6\xb1\xddl\xf8S@l\xd4j\xe0\x1e\xfeS@\xbfo2\xb0%\xf6S@\x85\xf6\x8fS\x19\x19T@z\x8b\xb7\x81\xdb\x19T@RXe\x1b\x9c\xf3S@\xe9\x95\xd4Z\xed\x1eT@\x06\xec\xdc\x94E\tT@\x9ac\xf2\xa9p+T@\xd8\x00\x8f\x00\xa8\x1cT@86\xfe\xacU\xf7S@Q\x17\xeb\xd4\x8e\xfeS@\xb4\xca\xd7(\xa1\x19T@Vq]y\xf0\x1bT@\x94\x00\xe4\xc0\x87\x07T@F\xc0\xa7\xe3C$T@"\x10\x11$\x7f%T@\xf3\x10\xa5>{#T@\x82\xa6\x18\x8e,\x04T@\xe4\xff+Wb\x1bT@70\xf1_\x86\x08T@SY*\xe0\x8e\xf5S@\xff\x86^\xc0\x8d\x0eT@\x82\x85\xf2H\xb5\xfcS@\x04\xbeF\x91\x0c\x1aT@\x7f(\xbdg\r\nT@\r\xbbQ\x07g,T@\xed\xf4.\xab\xd8\x08T@\xabg\xc4^\x9d\x0cT@|\x00!\xac\xaa\xf1S@\x02\xdc\x14\x19L\x15T@<\xdc*\xa7s\xf0S@\xbd\xb2\xdc\x16\x92\xdbS@E\xbf\xd7kU\x1bT@\xb7\x81-\x07\xf5\x15T@K\xc3M\x0c\xab\xf4S@\x83\x1e\x81\xf4\x9a\xf5S@\x8d\x92\xf5\xfa\xc9\xfcS@N\xec\x92=\xe5\xfdS@\xe5+\xee\x87-\xfdS@\x19>\xd8\xc5\x84\x16T@5=H\xf0y\xf7S@3\xf8\x9c\t8\x00T@~!^\x0b\xc7\xfdS@z\xb1T\x93\xdc\xfcS@\xfd\xd9\x15.\xd4\x15T@L\x04/i\xd7\x16T@\xe4\xfb1,z\x1eT@\xa9HSD\xe7\x1eT@\x1c\xddH\x03\xec\x1bT@g\xe5(9\xde\x0cT@\x0f3=k\x1b\x07T@\xc7\x0bF\x04\xdb\x1eT@\xa1\xdd\xc3D\xe2\x00T@\xfe@\x13KN(T@\xd8i\xd0\x8e\xfa\x06T@C\x07\xf3\x8c\xe2\x06T@-\xab\x86\xee-\x0cT@\xb1\x03\xce\xed\xe2\tT@\x8e\xf9ri\xc4\x18T@\x16>\xa5\xaf\x14\nT@\xf6\xb7\x1a\xb7. T@\xfa})\xccE\xfdS@\x83q"IX\x1fT@\x8c\x8e*\xde\xb7\nT@\xef\xa8\x82\xffo\x01T@X\x10\xba\x0c\xbc\xfdS@>\'\xd8\x1e~\x1bT@\x0f=L\xf8\xc5\tT@S\x1e\xe9P\xdf\xfcS@i\x99\xe2\xca\x83\xf7S@\xa7\'60i\x08T@\x97pqI\xb9\x1fT@\xf6\x8fH/\x05\x00T@\xcb>\xbe \xec\x04T@\xc7\r\xa5l\x1d\nT@\x0c\xcf\xa3j\xe1 T@n\x95i\x03\xc3\xf4S@;~\xf63\t\x1dT@\x12XA\xee\x86\x16T@\xe4\xa5\xd9\xda\x14\x07T@\x02\x06\xb3|b\x08T@n\rm,\xff\x1cT@N\xc7\xdc5\x8e\x1eT@\x03~\xce\x8f\xf9\x18T@\xfb::\x0b\xd4\x04T@Kk\xce7\xa1\rT@2\x08]\x07\x15\xeaS@q0\xde\xc4\xe0\x0bT@ s\xe7\x13\x80\x0eT@\xf0\xe0\xc9\xc5_\x07T@\x9bB@\x1f\xd1\x10T@E\xe2,\xc9\xbe\xfdS@\x8b\xed\x89I\xe7\xfcS@\xf0\xeb\xab\xc4\xe8\x15T@\xeb\xee\x92.\xf9\x1eT@{E\xb4\xfd?!T@\x917\x13\x16\xe2\x04T@\xf1\xf3\x813I\x1bT@Hj\xdb\xefL\nT@\xa6\xcc\xb2\x8a\x00\x1dT@\xed4\xfeH\xec\x1dT@\xcb\xc2\xe8@P\xfdS@\xfa\xbe\xcbl\xf5\xe9S@\x88!/r\x0b"T@Q\xe5%D\xae\x18T@7\xbf\xfam\xe2\x18T@\xef}GD\xf5\x10T@'
p22
tp23
btp24
a(g3
(g4
(I0
tp25
g6
tp26
Rp27
(I1
(I209
tp28
g13
I00
S'NI:\xc8\xd7\xa9\xec\xbfd\xc0+\xf2\xe6\xe3\x05\xc05e\xef:\xbck\x05\xc0\xce8\x90~\xfa\xb5\x04\xc0/\xc6\x14\x8e\xea\xc3\x18\xc0dC\xe0+6\xde\xfd\xbf\xa5\xe62\xa3\xb2\xfa\xfd\xbf\xc7\xb1\xfc\t\\9#\xc0%L[\xf0z\x9b\xfc\xbf\x8f_6\x13f\xb7\x08\xc0\xcf\x03d*<\xa4\xd0\xbf4b\xab/*>\x1a\xc0\x03\xba\xe7c6q\x01\xc0\xb1\x9a\x16\xbf\x02\xdc\x05\xc0\xeb\xe0v\t\x1d\xde\x15\xc0L\x91\xb3[8f\x14\xc0\x87\xe1^\x9e\x06\xfe\x0e\xc0<>\xdb\x14\xa8\xad\x10\xc0\xc6m\x82\xfe\x81\x00\xfc\xbf\xe8G\xc9D\x03\xe7\xe7\xbf\xf2\xa4s\xf7v.\xcc?\xa1,xcE\x94\xd3\xbf\x1c\xdb\xd0\xffLT\x03\xc0\x9c\xaf\xdb"\x10\xa6\x00\xc0$\nN\xd5\xfd\xac\xf4\xbf[U\xac\xcdRI\xa5?\x85WS\x95\xa62\xf2\xbf\r\x0bV<\xec\x10\xd5\xbf\xca\x06\xdb\xd5\x86\xe7\xcf\xbf/\xa6C\xeb\xd1\x0b"\xc0L\xf62\xdf\xbdc\x1c\xc0\x81\xa3\xc5\xfe\xbcx\xef\xbfg"\xad\xff<\xa7\x10\xc0=\xa6\xde\x9d\xda\x9e\x05\xc0\xc7\xa0zy?\x15\x16\xc0\xe8>\xcaoY\xe6\xd0\xbfn\x19\xfb\x88hW\x03\xc0\xc9\xbc\xc2R\x90\xdc\x15\xc07\xe0G\x94\x82\xd0\xf4\xbf\xce\xcc,\\&\xfc\x02\xc0i\xbc\xa2\x03\x84\x06\x1d\xc0\x9c\xb4\xa8nj\x1e\xec\xbf\xf1\x05\x98\xefn\xc7\xf1?\xc1\xf8\xb5\xba\xd5\xef\x07\xc0\xbe\x87\xd5\x19~P\xfe\xbf\xfa5\xb0\x03=\xb8\xea\xbf\x9d\xddG\xa9\xc2\x93\xea\xbf\\\xc3\xe7\xc6\x98\xe7\xb3?\xb7\xb98\x95`8\x07\xc0D\xa8!\x94\xa1\x02\t\xc0\xdb9\xda\xa8\x9b\xac\x15\xc0\x02\x9a|\xec\x8bT\x1a\xc0\x04\x95^\xa9\x97\xf9\x0f\xc02\x1eF\xb4\xbaj\x06\xc0w\xc4\x1a\xca\xa4\x1f\x16\xc0+\xed\xb4^~\xe2\xfd\xbfp[\x1dC2\x08\x10\xc0\xb6D\x05\x82\x14\xfb\x16\xc0\x0c?\xe6\x86^\xff\xc1\xbf\x1e\x0b\xe9\xe7\x84\xa2\x19\xc0\x175\x8a\xf8\xff\xfb\xf4\xbf\'\xbe\xdaZ\xc5G\x17\xc0r\xc9\xd8\x9f\x88\x01\x0f\xc0\x0f\x84\x03y\xdb\xca\x1b\xc0\xb0~K\xaa\x80\xa0\x14\xc0vF%\x02K\xfb\x0c\xc0\xed\xe0\x94\x0b\t\xd0\xe0?\x04\xf9\xdc\x9c\x14@\x15\xc0\x80T\xcc\xb3\xf4b\x03\xc0gC]c\xc2U\x05\xc0\x05\x10\xbf\xb7\xde\x9d\x19\xc0\xe5 \xe2\x9bzK\x1b\xc0\x1b\x97o:\xf5b\xb5\xbf\x8d\\\x9b\xbb\xacJ\x00\xc0\x0b\x16\x98T\xbb\x18\x03\xc03\xb6\xdc\xa4\xfc\xcf\x0f\xc0\r\xf6\xd8\xb0\xfc\x15\xdb\xbf\xe4\x91\x9c\x9eX\x03\x00\xc0\xe8\xe2\xa6\xe6\x01\xe2\x11\xc0\xb3\x0f\x92\xff\x16\x13\x1b\xc0\xd1\x98\xeeN\xf6\xd4\x1a\xc0\xb5\x98I\x1f\x15#\x16\xc0\x8a\x81\xbe\xc1m\xc1\xe1\xbf\xafYq_k\x86\x00\xc0\x83\x9d3\x83\xa1z\x1a\xc0\xc3lC\x88\xc8\xd1\xcd\xbf\xd3\xa1\xe6\xdf\xf1$\x18\xc0\xb4^\xfb+\xcc\x94\xf7\xbf\xeaI\xefY\xf2\xad\x04\xc0\x08\xf6\xcf*\x95\x84\xa6?\tLhv{\x14\xfd\xbf\x90\x1c\x08qK\xed\x1a\xc0\x81;\xc6\x8f\x8c\x11\x18\xc0\x8f\xf0\xc3N\xce\xf3\xfd\xbf\x06x\x97\xbd\xed\x9e\x08\xc0\xe0\x13\xc39i2\x00\xc0\xd4\xb6Ai\xaa\xf7\x8c\xbf\x98\x1c\x9e\x12\xa2a\xfd\xbf\x17\xb3\xe64\x05\x9e\x05\xc0\x07\xe0O\x06\x04H\xf6\xbf,\xe8\xb4\x87\x8bt\x18\xc0\xfdz\xdaB\x19\x9e\xd1\xbf\xae\xc6\x10[\x07\x08\xf5\xbf\x8f\x02p\xd6mg\x14\xc0S`\xd0\x9d\xac\x1c\x10\xc0\xad\x124w"\x19\x16\xc0i\xe8\x01\x9e\xff\xfb\xda\xbf\xda\xf4[(\x19\xde\x1d\xc0\xfd\xd3\x06\x12\xb5\xe8\xfc\xbfJ\xb1`\xdf ?\x1e\xc0\x87\x13\xfc\x9d\xbe\x1a\x05\xc0\x13}a\x0ep\xad\xd0\xbfj\xef\x82\x1b\x7f\x91\xea\xbf\xfa\x08h\x89\xac*\x19\xc0u\xdf\xa3\x1e\x12\x8e\r\xc0\\\xa1\x82\xc4U\x00\xcd\xbf\xceZ}\xf1>G\x19\xc0\x18\x8c\xd5\xfab\xc4\x1a\xc0!\xf9\xcf\xef\xef\xd0\x1a\xc04s!6\x93\xc9\xf1\xbfs\x10?\xdc;s\x16\xc0G\xfb\xecf\x17\x08\x03\xc04\x80\xd5\x18\xb6H\xbe\xbf\xf7\x90\xcf\xa1o\xe5\x1a\xc0h-\xf4\x1d\xa3\xf5\xf1\xbf\x8f\x12pFsC\x16\xc0\x93\xcc\xa0\xfe\xd6-\xfc\xbf\xc1\x94\xe2\x05 B\x1d\xc08\x80\xf4\xd9KN\xda\xbf\xce\xbfD\xb4\xc0)\x0c\xc0V\xf7\xc0\x85R\xe5\xbb\xbf\x1e5*4\xc3>\n\xc0\x99\x9d\r\xe7\xc9\xb0\x10\xc0\xa3\x80l3\x85\xb2\xc0\xbf\x135\xcdW\x18: \xc0\x00\\b\xed\xf5;\x1b\xc0\xad\x9d\xf1\xfaW|\xd5\xbf\xe1\x0b\xc4\x11\xca\xb2\xbc\xbfq\x8a\x9c\xae\xb7\xa0\xf4\xbf\x15]c[Yt\xf7\xbf^u\x15\x8b\xc3\xf2\xf4\xbf\xb7:\x9c\x08v\xac\x1f\xc0\xd7y\x89\x91\xfaS\xd2\xbfr\xa2\x01\xb7\x8d\x03\xfd\xbfUU\xc1\xbcb\xc9\xf4\xbfV\x8b-\xc8T\xb4\xf0\xbf\xcf\xab\x8b)\x1b\xe1\x16\xc0\x95\xf8!1/\x82\x17\xc0\xa2\xb9\xd2^\xb4\xae\x1d\xc01\xb0\x1b\x85P\xe5\x1d\xc0\xf8\x03\xc9\x04\x8eW\r\xc0\xd6\x98(.\xd9\x03\x1b\xc0\x1b\xec\xb8\xa2\xa2\'\xc4\xbfUD\xc3\xd0\x01\xd9\x11\xc0c\xfa\xca\x9e\xe7\xbe\xeb\xbf06\xcer\xc7X\x1b\xc0\x06J\x9d\xba[W\xd8\xbf\xdc\xc2\x8f\x7f\xad\xfa\xdd\xbfR\x90\x08,Q\xef\x1b\xc0\x89\x9c0H\xb4\xeb\xfe\xbf]\xde\x8f)\xe9R\x10\xc0\xb0\xe5\x9c\x8d\xfd(\xfc\xbf\x15\x13\xd8\xb74\x9d\x17\xc0\x84\xb3a\x80\xf6\xcd\xf4\xbf\xf9\x0e\xe4\x85:\xda\x1d\xc0\x90^A\xb9\xba\xd8\x1f\xc0\x8d\xe6q\xee\xbfb\xec\xbf\x98\x90\xd3_\x87\xd3\xf4\xbf\xd5\xd0 \xf1c\x1e\x1b\xc0^\x82\xaa\xbaF5\x17\xc0,\xe6:\xf0\x19\x1b\xf2\xbf\'w\x012d\x82\xd1\xbfd\x05\x9eP\xe5f\x03\xc0\xd2\x19\x15\xe0YV\x1c\xc0s\xb4\x14\xaf \x16\xe9\xbf\xc3\'hf\x0b\xb2\xf7\xbfp\xb0\x04\x84\xbc\x18\xfc\xbf_\x95\x8b#\xf9\x03\x0f\xc0y_\x91kn\x0e\xd5\xbf<m1\xa9\r\xe3\x0c\xc0 \xb8\xfc\xdf\x94\x1c\t\xc0\x16y\x8a\x99\xc11\xd8\xbfq<=\x8b\x89\xfc\x10\xc0kl\x88\xd1\xc7\xc9\x1d\xc0\xa6\x9c5&\x8a\xad\x1d\xc0\x1dF\x9dH\xa8\x83\x19\xc0\x1a\xce\xc2\xb3\x0f3\xf8\xbf\xdb\xdd\xca \xb1\x83\x17\xc0\xb6:\xd78\xb0w\xe6\xbf~0\xed."W\x1c\xc0\xc1F\xa4\x7f,\xe3\x1a\xc0\xac,2\xfe\xb2\xda\x13\xc0\x89\x96,\x94\xefy\x1a\xc0\xc5\x12\x88\\ \xed\xf4\xbf\xe7\xde\x9d\xb1\x1a\x1c\xf2\xbf\x00\x12\xf0\xb7\x05h\x17\xc0\xbd\xd0[~\xb7\xe4\x1d\xc0\x8fv\x06S\x92y\x1c\xc0\xf5%7\x0f\xb8\xc7\xf7\xbf\x15VWE,\x81\x16\xc0w>\xe5\x1f1!\xfc\xbf>\x15=\xe1 \xef\x0c\xc0@\x98.[\xc2\xdc\x1d\xc0\x8cM\x86\xae|\xbc\xf4\xbf\x9b\r\xe7X![\xe6\xbf\xc7\xee<VT\x9a\x1c\xc0\tF\xcf\x1b;\x87\x18\xc0U\xa6\xfa\x1a\x0b\x81\x19\xc0\x97\xd8\xb7\xfb\xff~\x14\xc0'
p29
tp30
bg3
(g4
(I0
tp31
g6
tp32
Rp33
(I1
(I209
tp34
g13
I00
S'\xfdB}m\xfa\xf9S@C\xab=\xdfz\x15T@\xe0D,\xb1\x81\x14T@\x9a\x86\xe9@\x98\x13T@\x06\x96\xc2[\xcc#T@\x0b\x1a\x00Xc\x01T@\xf5Tn\xc9\xca\x02T@R\x9f\xeaY\x1a\x14T@i\xf7\xba\xe6J\xe4S@\x9bY)\xee\xa2\rT@\x9d\xcf;c\xdb\x02T@#\xa3\x86\x89-"T@\xba\x00\x85\xf6\xc4\xe3S@x\x1aL&\x1c\x15T@\xf5S\xd7\xd3F\xf2S@\x93\x12\x92\xc7l\xeeS@\xdeSL\xb6\x94\x0fT@\xfa\x00v\xd39\xe8S@L,u\x1a*\x04T@\xba\xef\x96\'j\xebS@[\xa5\xa3\xc73\xf7S@)\xcb\xeb+`\xf7S@?\x9e0\x1b\xf8\x00T@57\x03\x94\x10\xeeS@\x11\x00\xf5\xe0S\xf7S@\xfc\xef\xb1\xa6{\xf3S@2\x7f@\xe5\x7f\xf7S@\xbd\xd3]>\xef\xf6S@A_l\x1fT\xf7S@]\xe5c\x88\xa4-T@\xc9\xcb\x9d\xcd\xc2\x04T@\x80D\xc4n\x83\xf9S@#tw\xc8\xfc\xe7S@\xe1\x87\xb5\xbf\x8e\x15T@N\x86\x7fm\xe1!T@\xbc4-I\xfe\xf2S@_\x90N\xf8\xf9\x00T@HNb/E\xf2S@\x0b\xb7\x0cbJ\xf7S@\xe2\xd0sh\xfa\x11T@\t\xfc\x0e\x11!%T@\x14\xcd\xf6\x9b\xe4\nT@\xc3\x19`\x82\xb2\xd8S@\xc2H\xa2\x1aG\x14T@\x1d\x0cZ\x08\x15\xefS@dQE\xab\xec\xf8S@jt\x03\xaeG\xfcS@\'\x14\x9d\x14\x0c\xf3S@\xde\xd9&\xb7.\x12T@\xba<\xf0x\x8e\x0eT@TP;O\x19\x14T@+B\x8f\xfaA\x11T@!E\xc85\x8e\x17T@\x8b\xf3\xf7V\xf0\x10T@\xd4S~.\r\xffS@\x92\xf5l\xc1\xcd\x02T@c\xe0\xf2\x05\x80\x11T@ \x0b\xa7\x9dB\x06T@{\x8e\xf9\x17\xa9\xd7S@\xc1"+\xd4M\x1dT@L\x80\xdfT)\xf7S@B\xf4=;\x98\rT@\xe5\xb7\xfd\xbc\x9b\x0fT@\xfa\xc6+\xaa\x1d\x1eT@\xe1\xbb\x05\xff}\xecS@\xd6\xb8eE(\x15T@`\xa9\n\xfb\xae\xfcS@\xfe\xa1\x8c>X\xedS@\x87\xeb\x8e`\xf1\x00T@\xf3\x9bz\xc8\x9b\x14T@F\x12\x87xF\x1dT@2\n\x05\x9e\r\x0fT@\x84(\t\x0e\xd0\xffS@\x97\x86 \ny\xedS@\xbe\xb9\xdd\x954\x01T@\xad\x86\x1e\xbe\xfc\x0fT@\xc6;y\x9b\xab\xeeS@u:w\xa1\xe1\xedS@\t\xa4\xa5xS\x17T@\rjbG\x8b\x05T@\x9f0x\x15\x10\x1dT@]w\\\xc4\x13\xffS@\xbaD\xaa\'\x85\xf3S@\xbc\xb0N\x9dY\xeeS@:\xfb\xe6\xce,\x11T@\xfd\xf3\x81\x89u\x02T@U<\xe1\x9a\x8e\x18T@\xc2\xc1\xd9r\x80\xf7S@m\x13\x03\xb9\xa6\x13T@pY\xb7\xbfw\xf3S@\x901\x19\xd9\x97\x02T@\x02\xb1$dN\x07T@\x85\xc4\xa1\xef\xfa\x10T@cDcj\xdc\x02T@O\x13\xc6\xbf\xe0\x0eT@Q*{Z[\x10T@]o"?a\xf4S@^\x17+&\xdf\xeeS@\x87\x03\xd8]\x91\x15T@\xc0\xaf\xf4\xfc%\xf7S@=\x87\xc2\xb5\x8d!T@\xe8\x80M\x88\xb8\xf3S@j\xb9\x17q\xef\xf7S@\xe0\x16\x9cX\x7f\xeeS@\x84\xe2\x02p\x1d\x11T@mG\xb40\xcb\x12T@\x0b`\x93\x9e\xa5\xeeS@\x03\x80{0n\x18T@\xee\xe4\xabZ\x99\x02T@\xc4\xc6\x8d\x1b\xb4$T@c\xbc\xa4\xa7\xcb\x14T@X\r*\xcb\xa9\xf2S@D4\x0b2\xe3\xf8S@u.Q\xe4\xad\x12T@<T\xf8O\xe4\x13T@\xc1\xe3y\x10|\x02T@\xbe\x1a7X\xf2\x1dT@\xac\xa5\x9b\xa2(\x1fT@\x15\xfcz\x8f\x01\x1dT@\x97\xa6\xccu$\xfeS@\xce\xa2x;V\x14T@O\xb1!Q.\x01T@\x99\xee\x1f\xa8\x16\xf1S@\xcd\xdb\x07\xeeX\x07T@\xd3\xd5\xf1J\xb2\xf6S@\x9a\xc1\xdec\xf5\x12T@\x83M\xa8\xe5V\x03T@\xf6O\x808\xf2%T@\x0e\x9f`\x00\x8b\x03T@\xed\x06\xdc)\xae\x04T@\xcf\x1dQk\x1e\xedS@\x8b\xd9\x8c\xe4K\rT@\xb4\xf4,sL\xe8S@5L\x86n\x9a\xd7S@ \x96\xad\x024\x15T@Xl\xda\x95\x17\x0fT@:F\x1c\xff\xd0\xefS@l\x80_Y)\xf1S@\xef\'\t.\x8d\xf6S@\x10B\x8f\x9et\xf7S@\x03\xdce\xbf\xf8\xf6S@y\xfa#\xeaK\x10T@D3\x1e\xdd\xbf\xf2S@\xbfr\x11\xd7\x81\xf9S@D\xcf\xa4\xd6r\xf7S@q\x15\x82N\xdf\xf6S@h\xd6\xc4\xcd\x8b\x0eT@F(g\xf6\x93\x0fT@\x02\x85CU\x03\x18T@\xe4\xfb\xdc\xaeg\x18T@\xaeff\'\xf7\x13T@5\xc0\x80\x93\x8c\x05T@D#1\xc7\x10\x02T@\xe9;\xe5\x99\xf3\x16T@\x94\x10\xc9(&\xfbS@\x90\xc8b\x7f\xf3!T@\xa9o\xf2\xbb\xbf\x01T@\x0cH\xaa.w\x01T@Y\xe7$\xfa4\x05T@%kY\xde\x0e\x03T@\x81G\x0c\xd4\xca\x10T@H\x80\xa4c^\x03T@\x14\xd7\xdes+\x19T@\xae\xa5\xa9\x98\x02\xf7S@\xa4\xf15\x8e\xcf\x18T@]i\xdczq\x04T@\xbd\x9dn\x1d\x9d\xfbS@^\x9f\xbcU\x86\xf7S@\xd0\xaa&\x87\x80\x14T@q12\xbc\xeb\x01T@\xf6\x8el\x8c\xc6\xf6S@\xfc\xff;\x89\xbe\xf2S@\xda\xd5V\xcc\xe3\x00T@\xe1\x82\x1c\xcb\x06\x19T@\x15q\x85\xffO\xfaS@T\xef\xf9\x19e\xfeS@\xe3\x1b\x10L\x8f\x03T@+\xd70h\xd9\x18T@\xf8e\xe8\x10\xd8\xefS@\x93\xdf\xcd\xe3\xf5\x14T@\xae\x18Ut~\x0eT@,5\xfd\x19\xc2\x01T@\x02Q\x91\xdcf\x00T@\x07\xe9\x81~s\x16T@\xd7\x17\xab\xa2\x0c\x18T@H\xd6j\x8b\x03\x12T@\xafs\x90_,\xfeS@7\xd3[\x12\xe8\x05T@\x1aKEW\xf5\xe4S@|5\xeeQ\xe1\x04T@\x19\x1c{XG\x07T@\xef1\xa2\x8ar\xffS@\x19\xcf/\xf8\xa9\tT@}\xa8\x8f\x0c{\xf7S@S\x08\x94\xe6\xe0\xf6S@\xb9\xccA\xff\xbd\x0eT@U\x13\r\xd4{\x18T@#m\xe7\x97\xb4\x1aT@9[E\xf9Q\xfeS@\xd1\rT\xbe,\x14T@\xe5\x93\xc0\xd6\x9e\x03T@5A,\x80\xfc\x14T@\x86\xbb\x0f2p\x17T@\x9bX\xf3y\x1d\xf7S@\xf1\x1e\xd3\x90\xfd\xe4S@\xbbY*Pg\x1bT@\xcaX#;\x9a\x11T@w\xddi\x8c\xf4\x11T@\xa1\xf3(\xa6\xfe\x08T@'
p35
tp36
btp37
a.
