# Supplementary material for: Sea ice drift data for Fram Strait derived from a feature-tracking algorithm applied on Sentinel-1 SAR imagery
Source: Data Brief. 2018 Apr 19;18:1410–5. doi: 10.1016/j.dib.2018.04.034 (PMC5999601; doi:10.1016/j.dib.2018.04.034)
Supplement: Supplementary file 2 — Supplementary material [file mmc2.zip › fs_s1a_data/HH_filter200vec/FramStrait_HH_20141121T173954_20141122T083427.dat]

(lp0
S'S1A_EW_GRDM_1SDH_20141121T173954_20141121T174054_003383_003EFA_566B.zip'
p1
aS'S1A_EW_GRDM_1SDH_20141122T083427_20141122T083527_003392_003F34_469D.zip'
p2
a(cnumpy.core.multiarray
_reconstruct
p3
(cnumpy
ndarray
p4
(I0
tp5
S'b'
p6
tp7
Rp8
(I1
(I6398
tp9
cnumpy
dtype
p10
(S'f8'
p11
I0
I1
tp12
Rp13
(I3
S'<'
p14
NNNI-1
I-1
I0
tp15
bI00
S'\x1b\x0c\x0e\x9b\rJ4\xc0TR4\xee_\x993\xc0#`\xe8\xbf\xe4\xbc2\xc0\xd0\x0bl@Mw3\xc0@vz\xab\x1b\r3\xc0Z\xbf\xc5\xfa\xbcF4\xc0g\xb7D\x14\xa1v3\xc03\x86\xa2\xee\xb3\x914\xc0o\x9c\'\xd8>\xec4\xc0\x81B\xc7\x18\x1b\xb8.\xc0\xeef\xcc}\xde\x133\xc0\xe7@\x81\xef\x0b\x123\xc0\xc1\xa6"\x189X2\xc0\xfa\xc8\x10I\xf6\xe22\xc0u*\xa7,p\xa32\xc0\x1fz5\xc6"m3\xc0{G\x10\x93\xfa}3\xc0\xc2\xab\xb4\x1ct\x12/\xc0\xbc\x97\xce\x8b`y4\xc0\r\xd7\xcb\x05e\xe5/\xc0.\xf4A\x15C\x963\xc0Cu\xedW_\xd12\xc0\xfe\xe4\xd9\xed\x11\x9b2\xc0\x13\xc39\xae/Y1\xc0L\x84\xc0\xcap\xfd2\xc07]\n\xb3\x9b\x9c2\xc0L p\x98(!/\xc0\xb1?\xb5\xe3:{-\xc0\xfdx\xff\xec\x08\xe42\xc0\xd6\x9e\x9a#\x9eP/\xc0\x05\xba>\xff\x1573\xc0\x836=\x8f\xdb\n3\xc0=\xcciD\x7f\x81/\xc0?\x03\x92%5\x042\xc0Bu\x8f\x19\xe1\x140\xc0\x05+\x12_\x04\x8e1\xc0\x0fN\xbc\x93\xc1\xd52\xc0.\x1b\xe7\xb6\x95\xe23\xc0\xdb\tY\xa7\xae\r3\xc02x\x15\x16\x8b\x034\xc0\x15\xf5\xe5&yz-\xc0\xe1\xc8ep\x83\x190\xc0\xd0\xf5\xbcI\xf433\xc0\xb4=0D@b4\xc0z\xf8\xf4\xc7\x80\xb0%\xc0oC1/\xb1)2\xc0\xf9\x9dI\xaa\\B4\xc0\xcb\xa1\xcb\xfe\'\xea1\xc0[:\xf1\x08\x9e\x9c4\xc0\x1c?\xdd\x18\x88\x8f3\xc05\x02\x86\x0f=,0\xc0\xa9\x8a\xe5\xeeg\xe9/\xc0#\xa9(_\xab\x0c0\xc04\xe2\x8a\xba\x1d\xeb3\xc0\xf1\x07\xcfB\x11U4\xc0j\xc7\xeao\xe9\x834\xc0c}\xb4?Qy4\xc0\xfd\xa5\rS\x80\xf72\xc0\x82\x83\x81\xd8\x8b\xfe2\xc0\xe0\x0b\xc7\x01\xf3\xf94\xc0\xa4\x01\xea\x85,\xd1,\xc0\x1a\xe3<\xb5=i3\xc0\xbb1\x0b\xf6bP.\xc0:\x8b\x7f2\xc5\x964\xc0\x08W\x1e\xe7I\x05.\xc0M@\xfe\xf1B\xc52\xc0\xa4@LTG$4\xc0\n;\x15\xba%H3\xc0\xe6\x02\xe5\xa9\x08\xf62\xc0u&\xdf68\x8e/\xc0@>\xbfx\x15\x104\xc0\x8d\xef\xf4\xd0\x14\x1b4\xc0C\x7f\xd8a\xef\x8a/\xc0\x9a\xa2U]b\xc02\xc0\x1b\xdc\xbd^\x00\xc93\xc0c\'d\xf2\xc8\xa41\xc0\xfd\x8a\x86\x0e\x97\x1a*\xc0\xd9+\xeb\xb2Y\xca2\xc0\xfc \xea\x91f\xe2/\xc0\x14\t\x9b\xcb8\xb6/\xc0\xdfJ#\xb0\t\x99/\xc0\xaf_x\x11,\xec/\xc0\xba\x819V\x9f\xfc3\xc0\xca\xc5\xab\x15\x15\xf23\xc0\x8a\xae\xd0\xe0c\x872\xc0L\xf8\x03\xb3ib-\xc0\xc2@{t/\xab0\xc0\xb1m:_\xe6\x8f4\xc0 ,\xf1\x1ch\xd43\xc0\x1f\xb7u\x08\xeb\xd60\xc0\xf1K="<`3\xc0\xea\xec4\xf7-\x910\xc0\xa3\xcd\x11Vs\x8f0\xc0\xde\x98B\xc9\x1fV2\xc0\x939\xe5\xc2\xbf\x94(\xc0\x1c\x9b\x01\xda\x7fz2\xc01\x15\xaa\xcfZ\xec2\xc0\xf6\xb7ze\xca\xf62\xc0|\x83\xf0u$\x96/\xc0-\x83\xb2\x85Q64\xc0A\x12E\x98S\x17-\xc0\xf6\xdf\x97\xc0US4\xc0\xf6\x0f\xa6O\xc8R.\xc0i\xa7\x04\x050e1\xc0=\xe4sa~\x054\xc0\xea\xaf\xb4)\xba\t4\xc0!\x9f\xdd\xa1\xf5\r4\xc0\xa8+\x92\xde\x9b\xd12\xc0\\\x02\x0f\xf4\xadq4\xc0\xdd\x1a\x06\xfe\x95\x013\xc0\xaa\xe0\xd39\xc9\xe9-\xc0\x19\xb8]\x10\xed\x154\xc0#X\xb0\xe7\\\xcf2\xc0\xac\x11/y\xa1\xcd2\xc0\xad\xf4\r\xd3\xd9\xf93\xc0\x89\xbb\nx\x8f\x052\xc0\xcf\x86L\xf4e\xb02\xc0\x1bu\x82\xa1\x9c~3\xc0\xf1\xcf?Y\xab\xd30\xc0\x08\xd9$8\x9d\n/\xc0\x07N\xca\x8dQ\xec1\xc0\xa1\xb3k\xca\xea\xd13\xc0\xb2*\xf6hi\xf8/\xc0%\x16\xfc\xf0\x8d\n4\xc0\xb4+\xa2\x16/\xf92\xc0\xbbr\x9eW\xf213\xc0r\xd5\x19=\xbf\xf72\xc0\xf7`\x96?z\x173\xc0\x9c\x1b}\\t~.\xc0=F\xe02e,3\xc0\xec\x86\xbb.\x8a\xb42\xc0\xcb{\xd4\r\xbcj/\xc0\x810\xceu\x8eP4\xc0[?\xac\x0c\x8e\xc82\xc0U\x92\xc6\x10:\xc52\xc0$U\xc3\xdb\xac\x0b2\xc0\\\xa1\x91\x8c\x17\x034\xc0QPRM\xd5\xae2\xc0T\xdei\xb3\xd7`/\xc0q/]^\x8a\xf3,\xc0\xca\xd7\x11e0\x8f*\xc0k\x8f#\x90\xe3\x9e4\xc0\xc1L\xe4\xe39\x14-\xc0|\xdf\x1b0zv2\xc0;\x16:\xa3\x15\x9b2\xc0\xa9\'\xf7?G23\xc0`\xbe\xbe3h\xf31\xc0\xd5\x0c\x85\xb2\x01\x9d3\xc0dd\xb28\x07B2\xc0}T\xcaxs}4\xc0\x8e\x0e\x04+\xed\xe32\xc0\x1f$\xac\xa2\xc9\xed1\xc01\xcbC5\x10\x833\xc0\x05\xc50\x951\xdf,\xc0Xl\x95\xfe\xb5\xde2\xc0\xefxx\x17\xf75/\xc0\xfd\xb3\x07\x0e\xab\xc42\xc0\x00\x9d\xcd+\x8c\x013\xc0z\xa9\xee\xf0\xc4\x874\xc0 \xe2\xec\x07\xbc\x1a0\xc0\xcb\xd3Q\x13:\xf22\xc0\x10\x87#zD\xdf3\xc0\xd6\xc9\xf4\xb5\x03\xc82\xc0\xdd\xa7\xc2\x8e\xe8b4\xc0\xd0\xc9S\x9bt\xbf2\xc0 \x80k\x1a\xcf/3\xc0\xb7jR&\xed\xc23\xc0&\xf0\xec\xe7\\!0\xc0\xd4\x01\x15z\xd1-3\xc0E\x9dV\xc5\x1f\xee3\xc0\xcf\x16>u\xc7\xeb3\xc0\xe7\xdc\xa0e\x02\xb52\xc0{\xfd\xa6v*O2\xc0\xf3\xfb\x9b\xca\xeb\xa6-\xc0\xa3\xdd\xc3\xb4h\xbd/\xc0\xb7+\x0fq\xfe\x8e3\xc0\xe7\x14\x1dP\xa8\xaa0\xc0\xee\x11y\x82fD3\xc0\\9\x8dY-\xa24\xc0\xb4C\\R\x10\x882\xc0\xb2\x9b\xcd\xb2:H/\xc0qL\xbc\xed\x89n3\xc0[\x15E\xe0\xce\xca1\xc0*\x11\xa5\x9e\x07\x834\xc0-\xaa\x93\x034\x042\xc0\xad\x93\xcadc\'4\xc0\xd9W\xe2\x05\xb7v4\xc0\x14[\x058\xa7\xd02\xc0o\x7f\x89\x85z\xae3\xc0g|\xbf\xee6\xf63\xc0E\xb9\xe0@\xf1\x110\xc0\x00\n\xa5B\xf7\xcf/\xc0\r\xf9~X\xe4\xdc1\xc0\xf3Q\x01\x8f\xfc\x053\xc0\xc8W\xff\x089\xb20\xc0\xee\xac\xeaO+\x0f4\xc0\x9f,P\xa0\xaf\xeb2\xc0\xed\xe8`+\x1f\x163\xc0\x84\x11\xd5\xb0\xd152\xc0"\x00Y\xde\xd1\x9d3\xc0\xaf\x88\x9f\xee\xc9]0\xc0P\xd8k.\xc0c-\xc0\xa3\x9c\xf5\x92Sf3\xc0\x99\xb4\x81\x982\x89#\xc0\xb2b\xcc\x15f\xac3\xc0\x9d\xe2\xa51V\n3\xc0\x8eY\xe9\x08c\xd40\xc0I\xab0Q/\x9e2\xc0.\x1a%\tt\xa72\xc096L=\xba\x183\xc0\xb1\xd9\xd7\xab-\xe00\xc0N\'\x87|\xf152\xc0\xd3r\x9b`\xae\xd02\xc0\x9b\xc1\x00%\xd2-3\xc0\xf0\r\x8f`\xa9j3\xc0;`\xd61\x87\xb3/\xc0\x94\xddk\xe8a\xdb2\xc0\x83\x02\x18Xy\'/\xc0[d\xd0\x1dV_%\xc0\xdeTG6\x7f\xf03\xc0\x91\x95\x12\x008\xe33\xc0\xb2\xe0\xa0\x0e|\x184\xc0g\x1b\x94\xb2h\xfb.\xc0\xc0\xdd\x0b\x97\xf3s3\xc0\xb7l\'me+3\xc0\xf7)w\xbe\xde-3\xc0\x7fJz\xba\x08a3\xc0$\xbc\x93+o\xb33\xc0\xa3\xe8\xd2\x99#\xbf.\xc0\xd1\xd6\xf9b\x1833\xc0\xac\xb3\xc4\x86\xf2\\4\xc0\x9b\xe2\xea\x83}\xcd0\xc0|\xc7\xeb\xbb\xd0Q2\xc0q\x00\xda\x99\x81K4\xc0o\x0c\x9e\xbd\x85\xcd0\xc0\xad\xe0\xb7\xeb\xec\xd12\xc0%\xfb;\x86\xdc\xd42\xc0,\x9f:\xdb\xa9\xf13\xc0\xb7\xc2n\xb9\x00\xb10\xc0\n\x87\x83\x99;\xa2*\xc0\x88\x9f\xd0\xfa\xa6\r3\xc0\xaa\x86d\xef\x17\xac.\xc0\xfe\xc0}H\xadD/\xc0\xbf\xb5\xcf\x83WS4\xc0\xd5\xda\x8a8\xf4=4\xc0\xe6$h\x96\xec\xaa.\xc0\xa1\x19\xed7C\xfe2\xc0\x8d\xcc\xd5\x04\x89\x884\xc0\x9e\xe5Z\xc0P\xe7%\xc0\x0f\xcb:\xe7+^3\xc0\xab\xd8\xc1\xbc^\xee3\xc0\xea\x1d\xaf\x9d1\xc8/\xc0\xb1\xdd\\\xf8\x84Z/\xc0z\xd9\xf5\x04\xb5\xcc2\xc0\x10\x92F1G\xe43\xc0\xadD\xd7\xcb\x9c\x054\xc0\x8d\x01\xf7\xfb\xbc\xce/\xc07\x9a\x97\xb4w\x804\xc0o\xc7\x96\x97\x97#)\xc0N\x17\x8dQ~\xd4-\xc04\xaeatl\xdb-\xc0\x19\xaeX\x1a\x86\'/\xc0\xac\xd7\x91\xbf/\x17$\xc0\xebd\xdf\x17P\x154\xc0$\xcb%\xdf\x97\xd22\xc08l\x02\x94 \x984\xc0%#\xd5\xf0\xdf\x043\xc0\xdd\x18\xa3t\xc2\xd02\xc0}\x82\xf5\xd6sz2\xc0\xfc<\xc6\xfd\x1e\xcc2\xc0bb\xd0\xfd@\x85/\xc0D\xa6\x98\xa0E\x9d/\xc0\x9f\xca1\x81\xdb\xb0/\xc0s,\x80\xec\xdd\xc72\xc0?\xce-\xff\xael3\xc0\xc1K\xa7=\xb3\xa40\xc0\xf61\xf8\x8bl\xca2\xc0\xa3\xcc\x11\r\x00\xcd2\xc0\xfeS\xcd\xd8\xca\xea4\xc0\x1d\xc1D\xf6\x0f\xd42\xc0\x13\x9b\xc9\xd1\xcd\x064\xc0\x9e\x94\x12\xc5\xefB3\xc0\xc5%\xb4\xf8\xcc\xce0\xc0\xa4\xd4\xee\x81\x14\xb02\xc0\x062\\.A\xe8.\xc0i;\xd3\xa9\xa5z1\xc0\x0c\xee\xe3A\xf6\x97-\xc0\xa3\xc2\xdd\xc3\xe4\xf00\xc0\xbd^\x9c\xd4`\xf8(\xc0h\xa4\x1dt)x2\xc0\x7f@\xd9\xe5}\xcb3\xc0i|n\xa9n\x874\xc0\xf8\xcf\xd6\xe4\x03/3\xc0\x7f\x97?`^m/\xc0y\xa7\x0cX\x9164\xc0.uv\xf1\xefR4\xc0w=B\xaf\x9fe4\xc01PI\xa1u\xe92\xc0\x1c>PY\x9a\x19/\xc0i!5\xcb~\x032\xc0\x8c\x07\xa6!\xb0:3\xc0\xa6q\x98\xd8\xb7\xe12\xc0\x1b(\t#\xaf\xac/\xc0\xc6\xf7"F(\x1c3\xc0\x9e\x9b\xa3\xbf\xcf\x8c3\xc0\xf9\x9e_\xda4\x07.\xc0[\xca\xd9y\xc8\xdb-\xc0^\x8c\xad\x99r\x0c,\xc0\xe2\x85\xf7\xa8li3\xc0D\xb0\x89W\xf2\xfd2\xc0_n"\x7f\xf8z2\xc0[\x93\xa07}M2\xc0\x05\x98\xca\x89\xb7\x190\xc0N\xcbj\nlR/\xc0\xe7\xa0\x13\x9f!\xcf2\xc0\xc5\xa6\x7fm\xbd\xb52\xc0\xa7 0\xa1y\x9b2\xc0\xcaX\xf4\n*O3\xc0\xdc\x05\xbc\xdd\x0cY3\xc0\xb9\xf8p\x9a\x06\xf42\xc05\xe2^\xb5\xd1\xe43\xc0\xe6xA\xbbu\xd62\xc00\xdb<\xcdW(.\xc0*\x9a*\x92\xdb}0\xc07\x04\x08\xbf?\xd32\xc0y]\xf6\xe4\x04\xdc1\xc0\xfdr_\x88\xe6\x1c4\xc0g\xc2\xcdErL2\xc0\x03d\xee\xf9\xf3\xdd-\xc0\xe9\x11!\xb2T\xb82\xc0\x8c\xeb\x07\x1b\xbc^/\xc0\x8e\x99\xb2\x04\xb56/\xc0\xa0M&g\xc9\x84/\xc0\xea\xf4\xe1vU\x94*\xc0\xe8\x95\xa7mpI3\xc0\xe9\xa3\x99\x86W\xdb2\xc0\x8c=\xf5\xc8\xb5\xdd2\xc0\x89\xe2b\n\xe8@1\xc0\'g}8\xd4\x194\xc0o\xb9\xbd\xbb\xbdt/\xc0\xf72\xfa\xd0\x0753\xc0\xa3\xd9\xfa\x12j\x1a3\xc0\xa5`V\xa4`L2\xc0\xdc\xc4\x02\xe1M\x180\xc0\x8b\xe9\xf3\x85j\xca.\xc0Z\xce\xfc\x1e\xde\xf01\xc0\x9b\x86\\\x0c1\xa72\xc0)\xb38|\xda\x94.\xc0\xa5~\xe2?\xd1\x92$\xc0.$.\x12Y\x164\xc0|\xd0U\xcc\xa4\x1f4\xc0\x85\xd1(\xc6?`/\xc0\xc4\x8fO\x1fnM2\xc0\xa8\x1c\x86\xbb\xfc\xe92\xc0:\xbb\x1f\xfa=?/\xc0LS\xc6M\xb4\x81/\xc0\xea$\x99^\x0b\x1a3\xc0\x1a\x03K\xd5\xcd\x1f4\xc0\xbc\xc6\x19\xa5/\xcf2\xc0\x08Q\xe6E\xabR3\xc0g?\x81\x18\x97/3\xc0\x13\xa1lQ=\x89/\xc0\x16(\x98\xa1ZJ/\xc0\xef\xb80\xf8\xc5%3\xc0\xcd\xe6\xadP[(/\xc0\xda\x07\xe5\x8f\xbbt3\xc0!/\x9a\xad1F0\xc0\xca\x01#\xf56\x140\xc063\xc9\xcbEl&\xc0\x83\xbe\xc0\xd1X\xd22\xc03\x06<7\x18\xa01\xc0\xe8\xf1\xa4\x9d\xde\x164\xc0^\x8ePQ\x97\xb0-\xc0\xa4~X\xa1;\x8e4\xc0\xf8\xa6\x0f\x82\xef\xd22\xc0<x\xfc\x06\xa1n2\xc0}\xf5\tC\xb9\xdb2\xc0%\x1c\xf2\xe3\xe7N3\xc0\xc0\xa3\x9b\xc0\\\x7f1\xc0\xcf\x1f\nHB?4\xc0Wq\xdc\'\r\x134\xc0A\x82\xaa\xc7\xc3\xf71\xc0\x08K\xfc\xe3rk/\xc0\xbf\x04\xd2\x18F\xdd3\xc0\x98\xd9\x11\xb2\x12N2\xc0 \x86\x95\x1d\x88\xd20\xc0\xc8\xe5\'&\r\x05.\xc0Zk}A\x10\x003\xc0\x14\xf2\x86t\xf8T3\xc0\xbcV$\x95\x03\x1d3\xc0\xd3\xff\xf4{N\x0e4\xc0k\xf9\xfcr\xad92\xc0\xfe\xbf\x81(\xef$2\xc0 gD\x7f\x00\xbb0\xc0\xdcd\xc5\xb9\xd7[4\xc0\xe5d\xa7*\x10(2\xc0<\x8b\xffU>R3\xc0\xc6H\x1b%\x1d\xd33\xc0?>\xa7\x1d\xe3\xcd2\xc0\x06\x1dy%\xa7-3\xc02\x8f\xea\x96\xb3\xd41\xc0\xdcs\x023=\xfc1\xc0\xba2\x8e\x87\xf9\xd63\xc0\x1a!\x93\'L\x140\xc0\xa5=HP:Y2\xc0x\xdf\xfe\x0e\x91R/\xc0\xee\xb5\xf9n\xc7\xe32\xc0\xc1\xccL\x1e]\x90/\xc0\xbd\x1d\x8a\x82\xec\xcc2\xc0\xc1\x0cQ\x08=\x872\xc0\xbb\x93I\xf1&\xd73\xc0\x8f\xaa\xdf\xdb9\x8b.\xc0?",b6x4\xc0\xcd\xa4\xd8?\x8f\x003\xc0\xe6\xdcS+_\x193\xc0\xba\xdb`\xcd\xcdx2\xc0 \x12\xcf\xdc$$3\xc0\x0e\xe0\xb9=\x0c\xe11\xc0\x14\xb5\x94jS$4\xc0`0\xa2\xf2\xf6\x163\xc0\xb3\xc2@\xde\xcaL4\xc0m{$\x94\\w3\xc0\xc4}x\x8ah\xca2\xc0\xf2H\xc5t\x89\x023\xc0\xaf\xc8\x93\x8d\xc7"/\xc0\xe5\'\x1e\x0eTQ4\xc0\xb1\xbc\x97\x84\x19\x1c3\xc0F\xa3\xf0\x17\xcd\x1d3\xc0\\~>t\xb7g3\xc0\x1a.!\xcf\xea-0\xc0\xb2\xf8\xb3\xaeH-/\xc0~\xc9\x040\x00K)\xc0R\xb4_W\xe7\xf11\xc0^w\xfbS\xee\x060\xc0s+\xa5\xd1dW2\xc0\xd6i?\xb8\x94)0\xc0\x1cL|\xb3\xea\xb03\xc0\xdc\x82E\xac\xc9\x99/\xc0\xbb\xad\x8b\xa6\x97d.\xc0\x8a~\x1a\xbc]e2\xc0%01\x94\xa5\xf93\xc0\xdcT\xbd\xc1b\xd53\xc0&c\'.Zm0\xc0\xa1\xb7\xb3\xaa\xb5]2\xc0\x1cep\x03K82\xc0\xf1\xfd\xff\xe2\xb6c3\xc0\x1c\xb5k+A\xe63\xc0\xbe%"\x9d\xfd\xd03\xc0\\} \xcb\xd2\xcd2\xc0\xc0\xd2\xb7\xf0\xda[3\xc0\n\xecURD\x98.\xc0\x882\x95@\x9a\\2\xc0\xca\xf6\x9b"\xdd\xb62\xc0\xc0R\xd8M\x05\xd93\xc0\xe0\xc8\xfb\xaa\x10x3\xc0\x84\x92\x89~\xb8w3\xc0\x06\x04\xf6\xe3,R2\xc0~\xde;\x17J\xea1\xc0J.\xbd7?\xa5/\xc0\xa3)?\x80\xe1\xce0\xc04\x85R?-\xc9-\xc0\x17\xa9\xd7\xc4hX4\xc0\x97u$M\x1b\x110\xc0\xe8\x96\x91\x92CL3\xc0\x87|\xc7\xb7\x07L/\xc0\xff\x0f\xd2*\xf7\xa92\xc0j\xa1\xa4\xdb\'N4\xc0f\xd5\xd8\xa6S!4\xc0\xccK\x9c\xc6\xa8Y2\xc0\xda:(\xdc\xcc\xf13\xc0\x15k\x80[6\x852\xc0\xe2\xbc\xb5\xacy\x022\xc0\xfa\xc6"\xf9P*4\xc0\x03\xa9\x97\x92\xbdw/\xc0\xee>6(M\xd52\xc0\xca^\x05Fp\xd62\xc0\xe8\xad,^W33\xc0Te\xecA%W2\xc0\xea\xfe\xcf\xc1\xde\x8f/\xc0\x8d\x94\x1b\xb3Ni0\xc0.\x14\xe7rC5/\xc0\x05t\xc9\xef\xfd\xee/\xc0\xf9\xeb\xd2\\(\x892\xc0\xec\xcc<9\xa6]-\xc0\x86\xbf*\xca\xcd\xe1/\xc0g\xb8\xd8j\\P2\xc0\x8a\x7f\xf4a\x00\x100\xc0X\x9c\xff\xa2\x87\xf02\xc0zH\xe5\x14\xa4\x063\xc0)\x89s&\'\x8e3\xc0\xb2\xf0G\x9a\x0c\xdd3\xc0R\x7f\x12\x07e94\xc0:\x0f=\xba\x8f\xd8/\xc0\xda}\xe3\x99=\xb73\xc0G\x0eb\x17r\xb8.\xc0\xcd|1.\x96\xe32\xc08O/\x9c\x82d2\xc0\xe6\x87(\xef\xbd\xa72\xc0\x98\x83}\xbekH2\xc0\x1c\x9bys\xa5\x92/\xc0\xb7\xa3\xec\t\xa5<3\xc0A\xab\x95j\x93\x831\xc0\xfd\x84\xc8\x94\xcb|1\xc0\xa9\x10`@\xbc*2\xc0\x1c\x04\xd0\x86\xcdz2\xc0|\xc8\x9c\xa4\xaf/4\xc0\x90\xc0\xfd\xa6\x16\x813\xc0(\xec\x84/%;0\xc0\xf5\xda\xdfL\xcbI3\xc0\xef\x10H4~\xd83\xc0\x95^\x9aA\x04\xb83\xc0\xa1\x93S\x81\x90l4\xc0@6x\xd3u\xbc3\xc0\xf3\xe7:\xa1\x9eQ2\xc0\x03\x158md\xe2.\xc0<x\xf3F\xdfX-\xc0\x8a\xc4\x16\xbc?24\xc0\x8b\x85\x13/\xd0\xf92\xc0\x81\x8a\xc9\xeb\xe0\xd2.\xc0j\x18\xee\xd7v24\xc0>\x86\n\x83q\xdf2\xc0\x804\xf6\xd5\xa0+1\xc0Q*H\xe5\x8f71\xc0\xf7\xd6"_p\xe81\xc0\x85\xf4 \xd4\xfe\xcc2\xc0G\x95|47\xde.\xc0\xaa\xda)\xed\xc7\xa1*\xc0\x90T\x82\xads\x0f3\xc0&LN\xb9m\xd82\xc0&\xeb\xd7|f\x070\xc0\xd7\x1eOW\x12\xde2\xc0\x87U\x9c\xac{U2\xc0\xf5\x8f\xe8YJ-*\xc0\xdf\x9a\xf4\xe1\xaf\x1a2\xc0\x9fO\xfb\xc2|\xaf3\xc0\xb6\x15\x8e\x19QA/\xc0jk\xc05U43\xc0\x81\x00[\xee\x11\x9d/\xc0\xa4%\xe2\xb8\x19\x840\xc0\xe0\xf4\xea\xb9\x05\x023\xc0s\xbb\x8a\xb6\x89\x7f4\xc0rr\x01Rc\xe1.\xc0#\x9a{\x1b\x03Y2\xc0\xc8D\xdb\xd0\xee\xff2\xc0\xa4\x7f\xd6\xf6\xd842\xc0t\x1d<F\x11Q/\xc0m}t\xe5\xd5\x1b2\xc0\xe3\x9fE\x9b}\xee0\xc0\xe2rU\x99\x7f\xb1,\xc0H4\'\x9a\x92\xb63\xc0|n\xaa\x85\xf49/\xc0\xcf\xb4\xe4\x82-\x123\xc0\xe6\x84\x17\xdb5g3\xc0s\xac\x84f\xaa\x1d0\xc0@\x8a\x89\x87\xd5m3\xc0\xf7\xe7\xb5\r\xf4\xba2\xc0\x08\x99\xb4\xdb\xa4_3\xc0D\xefy\xceV#0\xc0k\xb6"\xf2\x04\xfd3\xc0\xef\x86\xce\x9b^\xb91\xc0=u)\xc0\xc363\xc0\x95\xf8\xa1\xd4|\xa0/\xc0\x1b\xd5\xbcw/\x1d0\xc0\x06\xb8\x8d\xf0a\xb6-\xc0V\x979J\xd5@5\xc0l\x03Q\xad\xd5\xb43\xc0&\xcb\xac\xaaMF1\xc00\x8e\rW\xad\xf72\xc0\x8c\xc1jk\x88\xdd3\xc0t\xbe\x06[9)&\xc0L\xb0\x86\xf6n\xbd%\xc0\xafw_0\xa7\xe4/\xc00\x1d\x0c\xb4\x01\xa8.\xc0\xfe;\xda?\xdd\x804\xc0\xbc\xf1\xb0\xef4b2\xc0\xbb\xbd\xa6\x14~\xdc3\xc0ROL\xb3\xfc\xc61\xc0e\xd6\x15\xfc\xb4\x8e/\xc0\x8b\xc3\xe77x\xfa1\xc0\x19\x15\t\xd9\x0b]3\xc0\xd9]\xb3\t1\x194\xc0\xddP\x92\xf4\xba\xaa2\xc0\xe79+\x98d\x8d3\xc0Se~\xab\x86(0\xc0\x86\xc0\xc0l2J2\xc0\x1ei\r3\x1c\x1d3\xc0\xfd\xfa\x8e\xcc9\xf61\xc0\xd7\xe2\xa7\xa0\xf2\xd83\xc0\x1b\x97k_e\xb22\xc0\x13\x0f\xd5}L#0\xc0\xb9\x80e\xb8\x80e0\xc0M[\xa8\xcdKy2\xc0e\xfa\xedg\r\x0e2\xc0\xdf<\x0b\x9b\x88i4\xc0\xde\x82V\x13[\x1c4\xc0\x96]\x9e\x93%\xe62\xc0@C\x8c\x94 \x871\xc0\xab\x8eKD\x84\xf61\xc0\x16\xc4\n\xdb\xc9\x8b3\xc0\xe3Zz\xe7Vx1\xc0x\xf1\xb6\x98q\xcf-\xc0r\xbe\xb8\xba\x0f\xcc3\xc0\x8a\x81\x8cW&W-\xc0\x0f\xc9\x02\xfa\x9b\xf53\xc0\x96\x92np\xa8z2\xc0\x0f\xb2\xcf\xc7Mj2\xc0E\x03(!3s4\xc0\xc9\x1f\x13s\\\xe72\xc0\xc9\xdb_\xec\xe9^/\xc0u\xb4x\xca\x19\x154\xc0\xb3.]\xd8X\x1c0\xc0\x9a\x10\xd6=x\x133\xc0~\xf8\x89\xc8\x0e\x8c3\xc0\xbfh\r9\x08\x82*\xc0>\xc6\xf2yI\x87/\xc0\xec\xa4\n\x9b\xbc\x822\xc0\xd0\xc7V\xeeHq3\xc0\x80|\xd4\xb0\xf7\xcd,\xc0\xa3B"\x07\xf8\x0e4\xc0ni\xd4\xbdL\x1d4\xc0C\xc5g\xb2\x15\'4\xc0\x87\xea\xc9\xbch\x961\xc0\x1c\x93;\xd0\xc4\'2\xc0\xc8G\x8a]\xff\xf92\xc0\xccn\xf8*\xc7\xc4.\xc0\xb9j\xca\xe8\xf0\x0e2\xc0\x97\xd1h\xa4\xda\xf9,\xc0\xf1\t\xdc\x08w\x163\xc0\xb1k\xf3L\xb2\xeb2\xc0\xd2+\xb6\x1c\xf1m2\xc0\xd0\xc5{\x1e8\n3\xc0\xe6?Y\x17z\x153\xc0\xe2\xed\xca\xd3`@3\xc0\x17M\x1c\xe7&\x980\xc0\x03\xd8*\xf3\\\xe8/\xc0\x1b\x1b\xfb\x8e\x06w3\xc0#\xeeI\xf9\x90\xf83\xc0\x0e\x12\xdeh\xc2\xf3/\xc0\xeb\xf1\xdbI6Q/\xc0\x8fB\xed>uY4\xc0\xf4\xaf\\\xf2\xb3\xeb1\xc0-\xbfg\xbd\x90\xe61\xc0\xf5\x87e\x00#\x184\xc0\xd3\xe73\xe0\xf0\xed3\xc0X\xca\ndR@4\xc0\xac\x1cX\xe5\t\x173\xc0\xd3\xcd&J[54\xc0|Ej\x86M\xf52\xc0\x1f\x1e\x9b!\xc2\x982\xc0\xe3GL\xc4\xd9=2\xc0\x80\xd1\x8c\x8a\x8e\xa1.\xc0\x8e\xa7F|~\x84/\xc0\xb0\xe5j\x16\r\x971\xc0P\x0eW\xf4\xdf\xd6.\xc05\'g\xd1\x80\xe41\xc0\xdb"\xb1\xf9\xc162\xc0\x06\xfa\x99\x94!\x8e-\xc0\xc7\xeb\x05\x99h\x1a2\xc0\xb0\xc1\xa0\xc5n\xe81\xc0\xb4\x92w;\r\xf23\xc0\xce\xf9\x17YSr3\xc0\xff\xce\xd5\xcf\x8f\xa12\xc0\x8a\xa9\xcb\x07+\x9d2\xc0\xf6\xd8?\xc7\xdc\x1e4\xc0]?[;\xcb\r4\xc0\x1aB\xe8^\x11\xf93\xc0{\x99uRX\xa32\xc0\xb35\x13\xc2\x85\x152\xc0\xc8\x11-6\xfb\xed3\xc0_\xf4\xd3\xdb\xdc\x893\xc0\x82\xa7\xdf\xc2H]2\xc00\xba\xe7\xca\xc8_3\xc0\x11\xac\x9aS\x8bY3\xc0\x05-l\xe5\xa9\xf7$\xc0\xf2\r\xa6\x97O\x1d0\xc0\xe6~\xd4\x06u\x8d4\xc00\xca@\x9c\xfb\xc4/\xc0\xfe+4Y\xbf(4\xc0\xcafu\x8a\xba15\xc0u39\x11\x85\xd23\xc0\xda\x93\x1b\re\xba2\xc0\xe9\x8f\xfdZ<?3\xc0\xb9\x91\xb7\xeeXC3\xc0C\xd0\x85+\'44\xc0Xqu\xff\x8e)4\xc0\xc9y"\xf0[y.\xc0{\x97,J\x98\xd8.\xc0\x87b\xc4\xda\x8d\x074\xc0]7^\'\rg0\xc0\xa0\x9c\x8c\xdd{\xf32\xc0U\x9a\x14\x98\xff\x0f3\xc0\x94\x8c\x87\x91\x16\x083\xc0ZX\x80\x1b\x02d%\xc0\xbf UOK\xf62\xc0\xfau\xd5\xebI\xa0/\xc0&\n\x1bO[#4\xc0B\xf0\x89\x99p\x044\xc0\xa9\xe8\xb6m\xb020\xc0\x91\x912\x11~\x9b3\xc0Y\xb4\x9a~\x92\x8c2\xc0L\x96\xdd\x92\xea-4\xc0\x07]l\xa75\xe0.\xc0\x81\x92\xb5F\xd8\xdd2\xc07)f\xc2l\t2\xc0N\xd8\x1b\xea\xe7j2\xc0\xd2%\x7fM\xa7d1\xc0\xdd#\x8c[\xfb\xd8.\xc0\xcb\x06\x0fL\x92\xe62\xc0\x7f\xffI\x1c\xa3\x9b3\xc0\xd1\x931\xfd/\x143\xc0\xdd\x1b\x11\xfe\x1eo3\xc0\xaa\xdbQVm\xfd1\xc05ND\xfd\x08\x124\xc0\'d\x11c\xba\x8c.\xc0\x87\x80\xc6\x9b\x03\x8f1\xc0\xe5\xfaZ\x7f\tw3\xc0\x8e\xec\xad\x00)A4\xc0\x8a(\x11g\xcf\x063\xc0\xd20\x9d\x08\x15]2\xc0\'2\xb8\xe3@<0\xc0\xb8\xfd\x07L\x15\x163\xc0O:_\x1d\xfe\xcb/\xc0W\x95\xe8i\xc1:4\xc0\x18\xabJ\x11\x04!0\xc0\xfb\xbd\x8a\xb1\xc5\x064\xc0C\x1e\x05(;\x1d3\xc0n\xe8\xf6\x02\xc6\xad/\xc0\xf4\xec-y\xdfa2\xc0\x16O@\x04D\xf53\xc0\x95\xf4Lo\xda\xd83\xc0\x89\xaaZ\xec\xb4\x8c3\xc0\xc8w\x95\x88\x1e\xc12\xc0aDb\x0c\xaf\x102\xc0\xf9V\x86\xfa\xd1\x0f-\xc0\xf8\xe9\x02\xc2.\xd9/\xc0np!\x19E\xf72\xc0\xa2yD\x1d\xc2\x8a/\xc0t]\xdc\xe0\x10\x14-\xc0\x06*\x815\xf8\x0f4\xc0\\\xfcq\x0e\xbf\xd50\xc0\xbb1\xb6~\x18\xf23\xc0W\xbd\xf3\xa4\xe4m1\xc0r\x93\x9e]O\xff/\xc0FS6\xda\xfc\x83&\xc0\xebVU\tY24\xc0T\xcc\x1d\xa5\xa0C2\xc0(\xda\x00\xfe\x89\x8c4\xc0h2S\xaaW[1\xc0tp=G0\x834\xc0\x94\xacZDS\xaf4\xc0|\xc2\xff2p\xbd2\xc0\x19\x0e\x9c\x0b\x83\xfc2\xc0\x82\xfas#H+4\xc0:L\x17\xabtu4\xc0$\x8fw)\x91\xdd3\xc0\xdaY\xce\xb5&\xe32\xc0b\xa1\xf9\x13f\xd63\xc0\xf2JXhV\xff2\xc0\xcdYWEG\x882\xc0\xe6wJ>_\xfb2\xc0\x8d\xf0\x82\x80\xa4)/\xc0\xc84\x13\xe6\xa844\xc09q\xef`\xf2\x9a2\xc0n\xbb\xa7.S\xf52\xc0\xe7\xa5\x80\x90&s0\xc0\xd7\x01\xf4\xf7\xdd\xb3/\xc0\xc2\x17\x15\x88y\xb33\xc0\xe5\x15\xe9\x0b\xf3\xf21\xc07\xec\xbc\\!\x083\xc05%t\x85\x7f\xb5.\xc0\xe0\xa4\x80\xbe\x97\x004\xc0\x03{V\xbf\x8a\x810\xc0"\x15\x00A\n\x160\xc0DL\xf8\xf2\xcc\x9c2\xc0_4<-\xbf\xe22\xc0\x9b\xcc\xd8\xc7\x7f\xe61\xc05\xd6\xec\xe5\xca\x9f2\xc08\xa6\xe4W\x87\x015\xc0!Sez\x83r2\xc0\'\x92\xc1\x07\xd3\x914\xc0\xc5\xf6w\xac\x82\xb72\xc0qDo\x04Uy1\xc0rH\tBA\xbc,\xc0W1\x9f\xf1\x12:2\xc0\x8cY\xde\x11Y\x9e2\xc0\xc1\xcfG\xc9\xd4\xea3\xc0\x16CI\xbc\xe6p4\xc0\xa4V\xd4f\xa6\x9a#\xc0\xa5F\xfa\x83\xb7C2\xc0vf[\xc5\xb6\xd31\xc0\xbc\xe0Le\x86\xbc2\xc0\xb2\xef\xd4\xc0\xf4\xc83\xc0\xf7\xac\x9b?Mb2\xc0,U\x9d\xbe\r\x1a4\xc0\xe3\xa0K\x1c\xea\xd51\xc0\xfb\xc4/S\x06^1\xc0\xb9b\xbc\xee\x16A2\xc0\x87\x1fR\x86\x90\x98-\xc0\x0c\xb0#\x95\xc8P3\xc0H\xa10\xed\x9c\xca1\xc0kT\x92>T_1\xc0\x83\x08A\xe9n\xfd.\xc0\xf4\xf7G\xdb5;1\xc0\xe6\x82b\xe2\xab84\xc0\xe9\xf2\xa1\xce\xb7\xc83\xc0\xaf\xef}+OI3\xc0\xf5 I\xe5,\xe3/\xc0!I\x88\x9c\xe0\xe51\xc0\xa9h\xfa\x08\xcc\xfb+\xc0V\xf2\xeb(j\xbc2\xc0\xc2\'\xee\x85V\xc5.\xc0,\xa8\xa6\xb6\xac\x98*\xc0\x06\xb2\xe6\x92\x8f\x044\xc0k\x97\'\xe7\x1f\xcf2\xc0\x85\xa7\xccH\xe9\xfb1\xc0eC\x96\n\x1dM4\xc0\xd7\xc4Ds\xc0v/\xc0\xfc50\xe4\x04C/\xc0\xd5{Q\x9f\xa7\x802\xc0Yf2\xc9\xb4\xf23\xc0\xa4\xeb\xcd\x0b\x9f\'4\xc0\xc8\x94\x15\xde\x85\\2\xc0\xd9\x896\x90tg1\xc03\xcd(\xc6\xebC/\xc0\x13\xc9\x86\x10(\xae3\xc0\x06\xbc\xe8S1\xe9/\xc0\xcac\xbe\xa7C;1\xc0\x03\xc1\x0f\x83\nI4\xc0\x17\xc5\x88,\xd3@4\xc0I]s\xabM\xc01\xc0\xf4;)~\xf5\xa42\xc0H\xb5\x86\xe8m\xa12\xc0;q\xa1K\xeb53\xc0*\x8b)\xb8\x03+0\xc0B\xc2\x19q?\x7f.\xc0\x03\xf2`g\x94\t3\xc0\x8f\x01Uz\x89^/\xc0\xda\x14\x0c3\x82\xda.\xc0\x8c\xd8q\x0b#\xa21\xc0H\xff\x0f\xeczF/\xc0P\x89\xab\x1e\xdf\xb41\xc0\'m\xb7L\xdc\xd22\xc0\x18R\xd9\xf8@\xce2\xc0o\x7f\xb9\xb3|k.\xc0\x88>\x9b\xc8C\xe32\xc0_\xf7h\xa8W\xe01\xc03pt\xce.\xf41\xc0\xf5\x92#h\xf7Y&\xc0\x8d\x0e\xda\x1d\xe6;/\xc0\xe6\x12\x0cuQ\x8d/\xc0\xcbO.P\xba\xdc1\xc0\x93\xef#\xc6{\xee1\xc0\x0c7\xa3\xee)\x144\xc0\xdb\x02\r\xe2\xe1\xde2\xc0\xb0GQ\xe4\xf6\x153\xc0f\x04B9`j4\xc0l\x8b\x11f\x9e20\xc0\x06\x1f\xc9\xad#$0\xc0\x92\x98 \xa8\xfe74\xc0\xa3\x11H\\\xc8B4\xc0\x9a,\xc5\xb7\x1a\xd0.\xc0\xeb%\x10\xab\x1b\r3\xc0\x89QT1\xff\xf01\xc0"_\x99\xd4cw.\xc04\x19\x98\xd5V\xc4-\xc0M\xb6\xb2\x14=b4\xc0iA\x9a=\x1f\xf63\xc0\xc8d\xa5j\xbe 3\xc0&\x06e\xb0\x18\xa90\xc0\x19\xcb>i\xfe52\xc0hl/\xd2ko4\xc0\xf5L\xc5\x1e\xdf\xd7.\xc0\xa0\xbc\x98o\x9e$3\xc0MY\xdd\xe2\xab\xee3\xc0<5GO\xf0f1\xc0\xa4O\xd5\xb6\xa3\x0b3\xc0[\xb5\xd3:p\x064\xc0{\x1f\xbfJ\xfd)2\xc0\xea\'S\xde\xd5z/\xc0\x1e\x95\xaf\x10\xf2l.\xc0e\x80\xf8\xc1\x94\x9f2\xc0\xe2\xe6<Uq/3\xc0?af\xf0L@3\xc0\xdc\xd9Y]\xc4\xe83\xc0\x8eB\n\xbd\n\xe93\xc0\xbf\xec8\xedU\xd22\xc0\xdcz\xe8\xf3\xce\xe0&\xc0\xc5Y\xd4\xfd\x9ef/\xc0\xfbL\xd4\t"-3\xc0g\xbeMm\xb1\xef1\xc0\x1cV.\xc4k\x012\xc0\xad\x13\xb3\x15?P)\xc0\x07f6&o~3\xc0\x7f\xd5\x0bb\xc8v4\xc0\xb08\xdf\x1fL\xdb2\xc0\x871\xc3a\xb0\xe52\xc0\xa3\x86^\xbe)\xa6&\xc0\x89\xb3\xb5{\xe6(.\xc0`\xeb7\x9d\xa4\xef+\xc0\xe6\x92p&\xd0\xfd1\xc0\xf5t\x12h\xcc\xf5/\xc0\x15\x04\x91\xeaIE4\xc0\xe0=\x95\xfe)>4\xc0"\xc9#xa\x054\xc0\x03:\xeaK\x80X1\xc0>\x94q\xbc1\xdc/\xc0h\xd6\xd5.\xfcx4\xc0h\xa3\xee\xdd I3\xc0\x85t\xa7\x97\x16\xf92\xc0\xde\x9ci\x8d\xfex4\xc0\x01\xa4\xf0\xc9\xeb\x80/\xc0i4C\xd3\x18\xd52\xc0\xb99?\x9a\xac\xd8.\xc0-]\xb4\xa1\xfeS%\xc0\xd8\xd2\xea\x88\xae\x972\xc0\x8a\x8f\x19\xb0\xa1]2\xc0\x98\x90\xaa\x03\\[4\xc0\x1fA\xae\x83\x1a%0\xc0 \x1c\xb2K\x87\xca2\xc0\xd578\xc5\x9e\xcd2\xc0\xad\t#<\xd4\x190\xc0\xe8(\xdek\x8d\x823\xc0L\xc9\x05\xbf\x0f\xb3%\xc0m\x04\xb40\x9120\xc04S"\xb1\xf6Z3\xc0\x12\xbd\xa9\x91\x95\xfd0\xc0\xd7\xc0\xf2\xb5\xd4B2\xc0\x07\xc9\xa7\xdd\t\x85/\xc0]\xb9\x07\xe4\x00U/\xc0\xce\xcb-%\x1d\xd33\xc0\xbf\xccM\x94V\xe6/\xc0\xfb\n\xe3\x18\xd8\xb9(\xc09\x80P<c$3\xc0\xe7\x18\xee*\x07\x81/\xc0J1\xeb\xaf\xdb\x9c.\xc0\xd4\xe3\xaf\xad\xac\xd5.\xc0|\xeb\xed\xd5\xb1"3\xc0\x14\xf8\xadS\xa5+0\xc0\xc5`9\x8d\x8dl3\xc0TY-Z\x87\xf32\xc0&\xb3$%\x10\xc92\xc0v\x90\x01&\x99p4\xc0\x84P.\xc7S\x144\xc0\x08\xadw\xa4\x8c:3\xc0\x890?b\xcf\x042\xc0\x96;\x90R\x82\x05/\xc0Mn\xf0\x8dk\x932\xc0d\xcc\xb9\x94\xa0\x02*\xc0\xb8\x04\xde\x16\x14\xe01\xc0\x14\xe4\r\xaa\x10l4\xc0_\xe5M\xed\xec\x1f3\xc0\xf2\xfa\xdc+\xccT4\xc0\xa6jd\xaf\x98\xd22\xc0\x10T[\xc5\x07\x951\xc0\xb5\xfe\x8fO\xcf\xdb3\xc0\xc9\xa8\xd5\x8b,\x1d3\xc0\x9d2\xbeR\xf9\x96.\xc0q1\x05\x10R\xc91\xc02\x9bT\x8a\x98-0\xc0f\x18\xbd%*`2\xc0\x92\xcf\x84\xf6VY/\xc0\x9f\x0f\x82\x10C\x834\xc0\x8f\x82^\xe6n\xda1\xc0\xc4I0\x8e\x0f)3\xc0>\x9e\x04\xd1\xee\x183\xc0\xfeF\x7f\x8bM\xf9/\xc0Z\x11\x10\x10-\xc33\xc0m\x0b\x13\x895\x953\xc0aT\xee\xbd\xe7H/\xc0p\xe6de._/\xc0\x02\x17i\x93\xb3\x1b0\xc0\x93$\x9c<ns1\xc0{\x98\xcf58\xcf2\xc0B\xcbD/H\x8d3\xc0\xa8\xe0\x05\r\xd8\x852\xc0\xe3"6E\x00r2\xc0\xb4\\\x91\x93l\xea1\xc0\x9f\xd9\x00\x94D@2\xc0F9\xad\xde,\xa82\xc0\xbd\xe8\xdf*\x94\xaf3\xc01\xb1\x91x\xfem0\xc0\xdd\xf6\xb4\x8f\xb6\x8d3\xc0\xd3Y$\xc7\x86\x8a/\xc0"\xb5\xa8\xd0\xc6\x8a-\xc0\x05\'\xb7\xd7}^2\xc0Z\xfa\x95\xe5\nj4\xc0\xe4\xc59\xd6\xfd\xdd3\xc0\x8f \x10\xb3F14\xc0\x95\x80pC7d2\xc0i\x9f\xcc$\xbb&0\xc0A4\xda\x19\x8c24\xc0\x13\x15(\x13\x84\xd32\xc0\xef\x92N9tX-\xc0\x84\x9e\x06\xaa\x9bX2\xc0\x97\xe7\xbf\x0c\xff\x063\xc0]9\xfb\x834\xc42\xc0\x8e\x8a\x87E\xd1\xb03\xc0y\xe7|\x89\xa8.3\xc0\xe44\x16\xfc\x12\x0b/\xc0\x19u\xa0\xcd\xd6J1\xc0\x89_p\xc5\xb3q.\xc0j-J6&\xee2\xc0\x19\x8e\xb1\'(\x993\xc0F\xcd\xa9Q\xf7\xc72\xc0edi\xd7\xa4\x0e4\xc0\xaeKt]\xdd\xb33\xc0\x97L\x817W\x872\xc0\xe7\x97\xe0!\xc5\xfb2\xc0\'\xe1\xb1\x9a\x88\x152\xc0\xc0I{\xc3\x01\xea2\xc0\x1a\xbct\x180\xe41\xc0\xc6\xd8\x8e\x10[\xeb2\xc0=6\x1d\x0e\xab!-\xc0np4\x089r-\xc0]\x85y\xf6\x9c\xc93\xc0\x87\xa8t7t\xb20\xc0\x95\xb8\x15\x02\xcf\xa12\xc0U\x8f\xb3\xa5\xedq3\xc0\x1f\xcc\xfb\xe7\xfb\xd2.\xc0K\nz^\xab\xcd2\xc0\x9a?\xcco6\xd9/\xc0\xb7\x98\xdd\xdfh$0\xc0\x8b\x89\x9d\xd4\xc9:4\xc0\xcd\xa9_\xbf\x8d\x133\xc0\xabZ\x8bw\x06\xd83\xc0^\x11dEYp/\xc0\xc4\xa9+\x8eWR3\xc0 G\xe73\xc0;4\xc0\x0fj\x1f\xabI\xd8/\xc0\xbc\x17|<\xef\xff3\xc0\xcc\xb5$\xe5\x0bO2\xc0\x10\xe2\x8b\x03\x85\xb43\xc0V]\x80=\xbb`3\xc04\xed^:8\x1c1\xc0;\xbc\xfdm\xe1\xdc\'\xc0\x19\xcb\xbf\xd6\x16:3\xc0\\\xe0"\x9e\x81\xe33\xc0\xf2\x94H\xe1\xff\xf21\xc0\x87\x05AE\x12\xe71\xc07\x9fW\xf7^\xc10\xc0\x81^w\xbc\xad%0\xc0w\x1c\xf0\xd33\xe21\xc0l\xa2\x01T\xec2/\xc0\x07\x8c\xf0\xcc\xa311\xc0N\x16\xfa\xfe3\xe2.\xc0\xe8\xaa2\xe9\x99\xe60\xc0\xfb\x92\x15\xa3@\xdc3\xc0\xbb\x87\xcf\x11M\xe71\xc0}\x86\x94_\xa6\xa04\xc0I\xb0\xc2\xfc\xec\xb0,\xc0\x8d\xc1\xb6\xd0;`3\xc0B\xe5n\x93\xc0i/\xc04C\x01\xaa\x8f<3\xc0M\xb8U\x0e\x92!0\xc0\xc5\xa4j6x\xf2,\xc0W\xe5\x81w\x95\xb0.\xc0\xcb\x9d\xf2\xbcN42\xc0\xcf\xc9\xe4\x895\x133\xc0e\x18\x1a\xed8\xe82\xc0\xfa\xde\xee\x01\xaaR/\xc0\x83\x06\x13\x1b\x85\xb62\xc0\xa6X!9\x14\xc43\xc0\xb0!\x07\x80\x11X-\xc0\xa1f\x92\x88\x1a\x0b0\xc0~d\x97E\x1e\xa8&\xc0\x13\xee~\x04@m2\xc0#V\xf4\xf5>\xc83\xc0]U\xfb\xe8#04\xc0\x12r>\xe5\x11v/\xc0M\xf5N}H\xe42\xc0\xe67\x95\xe1Q\xb30\xc0q4\x97\xdc;\x0b,\xc0\xa7\xbc\x10w\xc753\xc0\xb5\xba\t\xb3\n\x8a4\xc0\xd9\x81\xc70\xc7q0\xc0\xea\xec\xb9\x8b\x8bP4\xc0V\xe3^\x08Z$0\xc0q\xe4\x8f\x96\xd8\xc74\xc0\xd6\xf4\x1b\xc8(\x904\xc0\xe3\xab\xd8X\xe8X2\xc0\x90\x8f\x9c\xec`H1\xc0\xca.\t\xa7\x81\x013\xc0bz\x02\x17\x92\xe23\xc0\x14\xd7\xe5\x9b\x1c\xe50\xc0\\-\x19\x9bw\xcf2\xc0\xbb\xcb\xdc\xa7c\xb92\xc0\xc6>\xb4\x1a\xbf\xcd3\xc0\xa3h\xccB~\xff2\xc0\xe7 \xb5\x96\xa8\xa53\xc0\x85\xf4d\x9by\xa42\xc0\x07\x01G\x17\x80\x8a2\xc0\xdc\xd8\xffp\xe4\x953\xc0&bt\xee\x7f|2\xc0\xa8\x9e;U\x1e\x1f/\xc02>\xbf4{\xf12\xc0x\xad\xf7\x0e\xccm-\xc02\xd9\xb0a\xdf\x074\xc0\x9e\x11\x1a\xba\xcd\xe10\xc0\x8e\x00\x95{\x03y/\xc0\xff\xa2+\xb8\xd4\x0e4\xc0V\xf9u \x0b+4\xc0\xeb\x08pW\x9b^3\xc0\x83\xd7\x8e\x1b"\xae/\xc0\x84\xd7\xca]\xb0,4\xc0Q\xbct\x84\xac\xfd2\xc0\xb2\xc1\xee\x87 14\xc0\xa0\x06\x935\xdft3\xc0dGi\xce\x07\xeb4\xc01~T-\xae(0\xc0OY\x90\x89\xee!0\xc0Y\xe6\xaf\xb8\x90K3\xc0\xf2\x11\xce\xa5\xfc\xb03\xc0\xdd\x01\xd4m)\x9e4\xc06\x9c\x13\x97\xdd\x1b0\xc0\xea=C\xf3\xdc\x154\xc0\xccU\xfbF\x88\t-\xc0J\n]\x97(]3\xc08!\xbf\')\xcb2\xc0\x18s\x18m\xc0\n3\xc0\x94A\x9b\xb6\xe0i2\xc0\xed\xcd\x11\x84Ew3\xc0z\xf6\r\x8fV\xcf/\xc0;U\x16\x8a\x99\xce3\xc0\xae~\xcd\xfb\x97\xd13\xc0$TJ\xce\xfab-\xc0\xfb\xd1\xd8\xe8\xab\x8b2\xc0"\\\xb4C\xaf\x8a$\xc0V\xb2xOmX4\xc0Vn\x7f\xbe\xc8]4\xc0\xf4\x08\x91\x99\xcc\x043\xc0\x1f\x89\x95\x89%C4\xc0\xb7\xe7\x05\\>\xe82\xc0\x97\xf7H\x8d\x90\xf52\xc0&\x1f\x16"d{-\xc0y=e\x9b\x10\xfa,\xc0\x9a\xac\xdb\xbf\xeb?4\xc0\xd0T\x82)\xbc\xe82\xc0\x1a\xf9\xdb\x05\xfe\xf90\xc0A\x05\x92\x90\xbd\xa84\xc0JY\xcek\xd8z2\xc0)[+v9\xd43\xc0w\xce4\x06\xfc\x89.\xc0B \xccI0X4\xc0\x99\x13\xde+n\xce2\xc0\xd8\xf0\xe0S\xf3\x1d3\xc0\xa7x\xd3\x87 v*\xc0\xeb8ug~\xd1/\xc0\xd0\x0730\xc9x4\xc0T\xe7\xf7\x08\x98\x8d3\xc0PH&[&\\4\xc0\xea\xfb\xe3\xa6m\xe52\xc0\xb3H\xc3\xed~\xf43\xc0J(\x17\x98l\x024\xc0\xd8\x97\x92:\x01\x071\xc0f\xaa\x00mrb3\xc0\r\xddKt\xcb\x9f/\xc0\xfcD\xff(\xac\x02/\xc0\xd6\xb1#\xd8\xcc\x9a/\xc0p+/\x95S\xaf.\xc0 <\xdf75\xe82\xc0\xd1\x17k\xfc\x83\xbd1\xc0\x9e[\x13\xebg\xa4*\xc0)Q\xe0.\xd3M4\xc0\xf2#\xd7m\xa5S4\xc0\xa5V\xfb\x96\xcbA3\xc0\xca[\x1e\xc0\x1bI2\xc0.\xf1\xcf\xee\xbf\xc62\xc0\xd3W \x14\x00\x16-\xc0\x83\x19\xf7\xa8\xc6k/\xc0=\xe8\x15\x82\x12X2\xc0<\x11\x92\xd9\xdc\x144\xc0\xc8c\xc7\x14:\xdc2\xc0\xf0\xc58cLZ4\xc0\x9d\x10\x00\x8a>73\xc0n\x14\xd0\xac\xcf\xdf.\xc0\x19\xf5X\xb1\xe6/3\xc0\xa6\x9aE\xb4\xdc\xd2.\xc0\xff\xb9JS\xf3\x054\xc0x\xc3\xc1X\x11\x150\xc0\x97?c\xcaZ\x0f0\xc0\x8d\x16\xef7\xc8\xbb4\xc0\xc5<d<\x97\xc02\xc0K\xb14\x8d2\xbf/\xc0n\xdc4 \xc6\x0f3\xc0s\xff\xba;il2\xc0I\xdeI6\xc3\xd22\xc0.\xef\x1a\xeaG)1\xc0\x12\xe8^\xc2\x17\x8d.\xc0\xe3\xd1$K!{3\xc0\x16\x7f\x1b\x89\xeb\xb73\xc0E\x8fa\x01*\x0e4\xc0x\x83ashL4\xc0\x15\x865\x8fd93\xc0>\x92\xa8\xaa\x89\x8c2\xc0\x91\x0f\xee>GZ2\xc0u\x9dY\xcd3\xaf4\xc0\xe5L\xd3 \x96\xad3\xc0\xcb\x9c\x0fT\xf2 4\xc0_\xcbk\x1f\x96\x014\xc0\xc5I\xb3=\xa7\xcb3\xc0\xca\xa9\xa8_\x98\xe03\xc00[$\x93\x96\xe23\xc0\xb2\xa7\xe8\xfa\x81\xf53\xc0\xa8\x1dj\xfa\x12-/\xc0\xa0\xfb\'\xd2\xd9\xac)\xc0\xe4\x18n\xa40h0\xc0i%\xdf\xd7\xb1\x82.\xc0>?\x1fy8\xff2\xc0\xa8#\xa0\xfb\xc7B4\xc0\xeb\xa4\xac`UL-\xc0XT\xc8\xaa\xd8\x804\xc0r\x8e\xce\xa7\xf1\x92/\xc0d\xe3\x1b\xa6\x95\xa5/\xc0\xe5\xc0\xd9D\xdf\xbc/\xc0\t\x14\x01\x90\xcf=.\xc0\xdfx\xc5\x966\xc42\xc0F\xbd\x10\x93{\x1f3\xc0XW:\xa4+\xd33\xc0\x92\xcf{\x1b1o&\xc0\xad\xa5M]\x1dJ3\xc0\xb1\xb9\xf4\xe9[\x84/\xc0}H\xa2\xd8\xc0\x8f/\xc0\x1b\xd0\x0c\xe10\xb4/\xc0\xb0\xfc\xfbgQ\xd6/\xc0\xbeW\x84!\xfc\xec4\xc0)\x03\x91\xbf\x84\x8e0\xc0D\xa1\x84n|\x96&\xc0V\x98.\xa6XL4\xc0\xa3\x8e\x1a\xad\t\xbe2\xc0\xf3\xfa\xdc\x8a\x8a@0\xc0C\xc3\xce`[\\3\xc0\x11;\x9c\x04\x12\x1c3\xc0\xab\xef\x1b\xc2\x0e\xd4.\xc0\xa6!\xd4\x99\x92\x0f4\xc0zn\xc3Y\x9bc-\xc0\xdc\x91D\xdc\xcc\xf13\xc0!5n\xdd\x8a\xce/\xc0L\x18\x82f\xd5\xea/\xc0|\x06[:\xb8\xed3\xc0\xfa\x8c\xed\x93\x19>3\xc0\x01;\xa7\x87\xab\xd7/\xc0\'$\xda08\x990\xc0}\x88^,\'\xcc1\xc0\x91\x13\xa3Z\x93\x92$\xc0\xe0\xea\x12l\xa2\x952\xc0~`y\xfe\xa8\xbb.\xc0\x83\xb9\xb7\xb9v\x82/\xc0#\xc8\x8b\xfe\x9d\x152\xc0\x8a\x1b!\x97\x92!1\xc0hp\x90\xdf\xc9]0\xc0\xe4\x12\x0e.\xdd\x1a2\xc0\xee*s\xa0\x02A3\xc0P\xaf&04,.\xc0J\x95\x835<\x1b4\xc0\xc3/\xf3\xb1\x06M3\xc0U\xb5\xcdom\x0c3\xc0N\xe2`\xc9\x85I*\xc0\\\x0f\xa4\xdb\xfb\xe81\xc0I\xd6_)\xd2\xe31\xc0\x96Sp=j\xe7-\xc0r\x00\xd3)\xc7\xb4/\xc0P\x8b\xc3|\x17\x152\xc0\xc4$\xab\xab\x95\x8b-\xc0\x06,c\x11\xa7\xe4/\xc0\xfc\x1e\x80\x87:\x9b3\xc0\xfa\x1c\x94\r-\xd13\xc0?\xa7\xc3\x00\xe7\x9b/\xc0((\x9d\xb6%\xfe2\xc0\x95\x1br3!\x073\xc0-\xb3\xbck\xfc\x173\xc0\xb0\x03\x179\x9e\xee2\xc0fhg\x0f)\x103\xc0\xbe\x16\xecb\xba\xba0\xc0\x80\xc0\r\xa1r\xe1.\xc0\xbe\xbcb\x9fLh4\xc0\xa9\xccT}\xc0\xd63\xc0\xc3\xc0\xf0\t\xe6H/\xc0}\xe6V\r\x9e\x940\xc0\x01K]VN\x0c2\xc0\x0f2Y\xe0\xa4f3\xc0\xb7M\x1d\xf5M\x010\xc0%.\xd27K\x163\xc0\xfa\x1bT\xe3V\x154\xc0\x9eE\x879\x92\xcd2\xc0N\x8a\xd6:\x16S/\xc0\xce\xe1\xa4\xfe\xad\x05$\xc0\xd2M\xf1-~\x1d3\xc0\x19\xb4\xef\xe2I@/\xc0\x8f\x10\xb4\x96t\x8e/\xc0\xf7\xab\xee\xa0\x88E3\xc0:!\xf6\xac\xb7\x0f2\xc0\x86\xd4\xd4o3\x0f4\xc0\xc2.K\x0b\xfe\x144\xc0\xa1\xbe\n\xb5t\xc42\xc0\t\x01q\x84b\x843\xc0\x1f\xf8\xb5\x80/\xdd3\xc0\xe0\x04w!\xdb\xb73\xc0\xc5\x08\xa6^\xfd~3\xc0;\xf1\r\x8b\xe3-4\xc0\xc8\xab3\x8f\x83\xd4/\xc0\xa6\x0f"r=?2\xc0\xb8\xe9\xfb>\xee\x1b0\xc05;\xe1{\x92\xbb.\xc0\xa3%\xafH\xc8\x8f3\xc0\xa5L\x0c*\xac\x06-\xc0\xb7\x99\xe0?n\x1a3\xc0\xa4\xbb\xc1F\xdf\xd12\xc0;\xa9SIq /\xc0\x08\x8f\xe2\xe7\x12\xff3\xc0h\xa2\x0e\x0e\xda\x040\xc0\x17\xb8\xa7\xfep\x824\xc0\x85\xado\x9c\x8dj/\xc0i\xb5C\xb7k\xde3\xc0\x82]\x9e\xe8m\x0b3\xc0&\x86h\xbf\x1d\x160\xc0\xc0\\9\xb0\xf0K/\xc0k@\xb0\x15mw/\xc0\xa2\xfc\x95Y\xf1\xcf3\xc0U\x8e/\xbeI"4\xc0\x02\x1dC%5v4\xc0?\x9bn\x85\x96Q4\xc0\xfc.\x17\x80\x08p/\xc0\xbaZ\xf5$n\xd62\xc0\x0e\x0c\x82#\xf3\x0b,\xc0\x14\x1c\x9d\x83TR3\xc0UV\xb1z\x03M-\xc0\xb3\x82d\xd1\x0f\t0\xc0\xaf\xfb\x08\x05\xbc\xf9,\xc0\xd0}j(\x8b\x8a-\xc0!\xc8\xfd\x7f*\xc62\xc0\xecs)\xe71D4\xc0G\xdf\x1d\\\xfd\xe12\xc0\xa7g\x90\x89\x10\xfa,\xc0JN\xfa4X\x1d3\xc0N\xdd\x17q\x8f\x003\xc0\xb8\x1d\xd3\x9f\xef{4\xc0\xd8\xcfc\x0c\xcf\xf81\xc0X,)\x0b\xe9Q2\xc0\xa5\xcfV\xfaJ\xab3\xc0<(\xd4;\xa2D1\xc0\x82\xc5\xc9\xf7"\x0f3\xc0\xe3\'\xc4\'9\x1f4\xc07\xbe(J\xb1\x833\xc0\x08tI\xcc]w-\xc0\xae\x96\x11ZM\x8c-\xc0n8D4PO3\xc01fW\x89\x88\xde/\xc0\x0e\xd2\xec\xd3\x85O2\xc0w\xe4kAb\x8a2\xc0\x1b\xbd#\x8e3)/\xc0\xc15\x95Xx\x123\xc0%\x98\xba-\xd2+/\xc0e{\x87\x06\x1d\xfb3\xc07\xa6d&m+1\xc09n\x90P\xe1\xea/\xc0E\xd2w\xcdy\x0e4\xc0q+\t\x9cX\x941\xc0\xd8$\xc3\xdc\x1b?4\xc0\xe2\xa9\xa4\x88\x16O3\xc0\xd4\xd9\xbb\x06\\\x123\xc0\xd6\x15\x99\xf2\xea$4\xc0i.A\x95\xba\xfd1\xc0{,\x14\xe4\xce\x943\xc0\xe9\xe2\x97\xaa\x8c\xb1/\xc0q\x9e\x06\xe5\xb4\xd93\xc0U\x04\x96\x89\xfaK2\xc0E\xa6\nK\x19\xe62\xc0\x11PU\xf7\xc063\xc0E\xf3\xfb%\x9au3\xc0BO\x11\xed\x86\x183\xc0.\x81\xe1\x8c|\xc00\xc0\xb1\xf0\xe4\xcb\xa6\xae2\xc0\xf1\x10z\xd8F\x043\xc0\x81\x99\xc2\xb66`0\xc0\xe3\xd7%\xbfgY*\xc0X\x18\\M7\xfa/\xc0\xdd\xdf/\xa9\xe5\x03,\xc0\x18\x92E\x08\x1ay/\xc0{{v\x19NZ2\xc0[OR?\xea\xb52\xc0;\xb3$\xcd\xdfS2\xc00\xf2w\x1d\x85O1\xc0\xdcM\xa9\xa1\xc1\x1a0\xc0(\xeezbO\xc4,\xc0\xdb\x81\xfa\xa9g~/\xc0\x01\xadW\xfeZ~$\xc0NcP\xb2\xa1\x9c4\xc0\xd8\xea\xc5\x01*./\xc0u\x94+\xa4ET4\xc0\xf4=\x97\xb3\xd8\xd72\xc0\x12\xc3\'Vsi4\xc0!\xaf\xb6`\xddt/\xc0\xc7\xc3\x86\x07\x7f\x1d4\xc0N\xc3t\xc6(\xde2\xc0\xd7\xe7\x1c\x15\xcc\xab0\xc0\x19\x13{\x95G\x882\xc0f\x1e3\x0fK\x002\xc0\xfar\x1a\x88\x1c\xa03\xc0\xd7(\xc9\xe7\xc5\x1a3\xc0Z\x86q\xa1\xca\x8f1\xc0s\xa0D\x19\x9e\xee2\xc0\x1e5\xf3\xb8\xfc\xf92\xc0\xe8o+\xbdGh3\xc0"\x08\xb3\x922-4\xc0e\x94d\xea\xf2W2\xc0H\x170\xa8\x9cF2\xc0\x85\xc8\x89\xd3\x0291\xc0\xfe\x02\xcaG\xda\xf30\xc0|\x0e@\x89\xc2\xd92\xc0>77r\x8b\x153\xc0\x07\x86\n\x90\x1e\xf11\xc0-\xe3f\xcb\xb1R3\xc0\xb2\x92\x1b{\xceH3\xc0\xca\xce\xe7\x93\rD/\xc0b\xb6\x04n."3\xc0z\x0e\xe8\xa4/\xc93\xc0\xf9/m\xd3 U4\xc0\xabh1\x05\xff\xc6/\xc0@\xe4\xcf\x024_2\xc0cbs\xe9\xcf\x153\xc0e\xb0]\x8b\x1a\x032\xc0)\xfe\xc2Fo\xdc1\xc0_m8\x90\nA1\xc0\xa8+\x82\x97\xa1~2\xc0|\x92=`c\xbe/\xc0;+\x07;D\xce/\xc0U\xf1\x7f\xd1\x96\xd8,\xc0\xd6\xa6#\x1cW\x183\xc0\xf5yU\x9bmi3\xc0\x80\x84\xcf#rR-\xc0\x08\xa2\x9d\xdf\xaa04\xc0\xe2\xd4\xe0U\xa4\xb6.\xc0\xe8 \xc6m\xf3\r2\xc0%\xe7,j\xe7\xd63\xc0\xd7\xba#\xa0Z\x8d/\xc0YWE\x82\xda\\4\xc0Wy(\xcc\xa9?2\xc0\xed\xd3;h{\xdb2\xc0/t=\xbb\x92X3\xc0\xa4\xd0S\x0b\x1c\x924\xc0\x10\xd7\x8e\xdau\x95-\xc0\x1d\xfd-\xc0\x01\r3\xc0\n\xb2q\xb8U\x9a/\xc0\x97\xad\xfe\xfb\xd8\xed/\xc0\xaf\x05W\'\x8613\xc0\xc7\x1fL5\xe1.*\xc0bd\xa9P\xc0\x910\xc0\xee&\xbdt\xd9\xa94\xc0#\x03;T\xa1\xf23\xc0\xe0\xe1\xb09M\xf20\xc0\xf3]\x8a\x89\xe8\x9a2\xc0r\x8b\xa2\x96\x01N2\xc0 \xc1\xe6B\x8512\xc0\xbe\x12xE\x00\xec0\xc0bE\xe1\xd8X\x8c3\xc0\xde\xcb\x8bg\xf8\xef2\xc0\xf9\xf8\xe8\x8b\xa3\x8b2\xc0\x89\x06\x0c\xb8\xa5\x84/\xc0\xf6\x94b\xf6\xf0\xfe/\xc03\x9fa\xb0K\xa24\xc0\xff\x800\x14E\xd83\xc0\x9aPN\xa5w\xd1/\xc0\xb7K\r\x9bI 4\xc0E\xbe\x1d+\xd0\x8e4\xc0\xbe\x89\xe6\xaa\xfc\x170\xc0\xb1\x1a\xb7kK\xba.\xc0\x88+\xc5\xa8\xef\x843\xc09j)W\xfc*3\xc0\xa2\xa8f{\xca\xad1\xc0\x9e\x17\x9d]\xe1\xcc2\xc0x\xd0\x16&n\x0f4\xc0V\xca9\x03\x99\xb22\xc0\t\xa0\x02|\x92\x9a2\xc0\xe0\x8c\xc0{\x0892\xc0\xf9\x89\x85yH\x90.\xc0\x83|\xcf\xf2\xa743\xc0L+o\xb1+o.\xc0\xedzt\x1e\xceT/\xc0m$\x8b\xce\xc0\xbc2\xc0\xd6\xa4o*\xc2\xe32\xc0\x9f\x91\xf0zi\xd30\xc0\xb1E\xee\xc1{,3\xc0f\x80T\x0e\x8f\xcb1\xc0\x96\xf1\xc3N\xfc\xc92\xc0(\xc2\x1b\xa8\xe9u%\xc0\xf1:\x9e \x1c\x1b3\xc0\x03\x8b\xd85d}.\xc0\x1d\t\x8a\xa6\xd7\xf02\xc0\x127\x97\xcc\x95v3\xc0Sz\x01k\xa1\xfb3\xc0\x9d\x82\xa5N)\xe9.\xc0)\xfb[E\xad\xfe3\xc0\x85\xc5$#\x8bE/\xc0S\x81\x8c\x1bU/4\xc0xnh\x9f\x03\x95/\xc0\xe2]\xaf/\xf2v3\xc0\x1e\x15\xf8L#\x102\xc0S)\xc6\x00\xe7}2\xc0\x9b\xe6{\xa5vy3\xc0.R\x96V\xde\x194\xc0\x9bBk\xc1\xf0\\2\xc02\x16g\xd8s\x124\xc0\xeew\xcar\x0c\xfa.\xc0$m\xdf\x85\xa6\x0c0\xc0\xbc\xfa\xf7\x13o&3\xc0z\x16\xfeu\xe8L2\xc0\x0fO\xa2\xb3\xab\'3\xc0v\xf8\xfc\xe2\x08\x894\xc0\xfcB\xa4\x18\x0173\xc0H\x11\xa43?24\xc0\xfa\xc3K{\xd4X4\xc0\x03\xe1\x8f\x87\xbc\x94-\xc0`\xc7\xccL\xe3\x010\xc0e\xec/l\xac:3\xc0\xa6\x94j\x98\xe1\xf32\xc0\x95C\xb1t\xdd|4\xc0\x07\xaf.\x86\x95\xc6/\xc0hq\xe5\xb6\x86\r2\xc0Wy\xe7L\xbf\xcf0\xc0\x0e\x82\x88\x80\xb2\xed3\xc0\xfe\xfc\x0e\xc6s\x133\xc0lj\x96|V\xf72\xc0v<\x80\x90\xd5\xc3.\xc0M\xf1\xf0\xe8\x86\xd6.\xc0)\x9e]J\x19\x8f1\xc0\xd7L}8\xb4\xf82\xc0s\xb3\xad\xc7|\x163\xc07\xba\xb2\x9f\xd9\x102\xc0\xcd \x04n\x14\xc00\xc0\xfe\xea\x94$\xd9\x874\xc0xW\xdb\xdd\x00\xf02\xc0\xf5IN \x84\xcd0\xc0:\xc6\x90A\xa1\xe71\xc0\x1dl\xd4V\xbd\xeb1\xc0+\x88;\x9abR2\xc0CfZ\xf4\xc9\xc82\xc0v\xa3\xcc\xa8\xf413\xc0\xb3q\xdbV+m3\xc09\x8b[+\x84\xad-\xc0T\x17\x91\xd0\x95\xdb-\xc0\x9ba\xa4x\xf4\xf42\xc0\xe7\xe6\x00\x90\xa5\xe12\xc0^!\xb1\x1a1\xd90\xc0{Y\xb8\x15\x16\xa11\xc0P\x15^+\x91n3\xc0\xb8\xd6\xe2D\xe1\xb2,\xc0a\xa5\xc3m\x01\xf53\xc0*\xf1\x02_\x11\xf93\xc0\xcbZ3\xea@\xd94\xc0\xee\xbb3\xd5\x97\xa1*\xc0uK<Y\x98\xbb/\xc0\xf2\n(\x8d\xbd\xe93\xc0Z\x1d?W\xa9Y1\xc0\x1e5:.d\x194\xc0\x82\x84\xdcB\'[1\xc0\x17\x98\x8e\xdc\xbb\xca2\xc0\xd2\xdf\x7f4\x03\xe61\xc0\xac\xed\xd6\x18m\xff2\xc0\xd4\'g\xb9\xf7\xa13\xc0|Y\xeda\xf3N2\xc0.\xae\x04\x8a"\xa40\xc0\x000\xc1\xb6\x9a\xdb.\xc0n\xdd<\x94\xd0$3\xc0Hz\xc4\xd75\xda2\xc0R\xe9\xc9\'\xcaJ2\xc0QZ\xb8\x1c\xe4\xde2\xc0\xf9\xe8\x92{\xaa\xfb2\xc0e\x99\xb8\xc8`\xd12\xc0\x06\xa2\xacW\xdck3\xc0\xa7\xc3\xa4\x89#\xc21\xc0A\xd6\xf8XU\xc7/\xc0\xd5\xdaSC\xb9\x940\xc0H\xcdl\xea2(4\xc0\x04\x92\x9eD\xd1\x163\xc0\xf4\xfa\xde;(\xd30\xc0\x81`\x1a\x10\x07\xe82\xc0\x83\xa4\xc2\xd1\xb3\xa5.\xc0\xdb\xf6p\x10\xb0\xf12\xc0\xc8.\xe9A\x1e*/\xc0\xd1\xad\'\x04\xcb\x013\xc0\xc2\xd9\x11\x99\x10\x124\xc0\xd0o\xc0\x19\x9c\t2\xc0Ow\xd6F\xbc\x0e2\xc0t\x91\xc7\xb3~\xf73\xc0\x86\xcb)\xb2\x8c\x054\xc0\xec\xacs\xf3\xb9\x903\xc0L.\t\x96\x9a\x194\xc0\xb7\xb5\xd4\x93g\xcd2\xc0\x99A\xf8\xe8\x86\x83/\xc0(\x8d8{zv3\xc0\xf9V\xe6\n\xa3\xe1/\xc0\x0b\xb6\xa7\xa14\xcf/\xc0h\x8a_\xb6\xec$2\xc0\xf9&\xba\x05\xe8\xe42\xc0c\xfer\xf9+v3\xc0u\xf8\xf1\x1e\x9b>2\xc0\x93Y\x18y\xb8\x8a3\xc0c\xec^\x1f\xa2>3\xc0\xa3\xb4\x12\x12\xb0\xfb.\xc0\xbb\x9d\xf6\xd1~\xfd/\xc0\tT\x1dU\x9ei3\xc0\x9dh?n\xec^4\xc0<\xbbr^D&1\xc0:\xeb\xa7\xec\xc2\x99/\xc0\xb2\xbaD\x96P\x852\xc08+\xf0\xcc\xa9\x064\xc0\xd1\x08n%M\r3\xc0\x00Z\r$\x1dE4\xc0;g\x89\x9f/\xf11\xc0\x85\xd3\xef{Wl4\xc0\x97\x8a\xd3~f\x96/\xc0\x11=\xab\x08\xa9\x87.\xc0i8\x07\xf7u\x073\xc0\x9ak;">.3\xc0\x86i\x9a\xf3\x90\x8c,\xc0\xe7qh\x84\xe3D&\xc0\xec\xca\xfay\x86o1\xc0\xb2\x8bN\x81\xcc\xa12\xc08\x0c\xd1(\xbb\xbe-\xc0\xb5\x87\xdb\xe9\x00\x1a5\xc0Z\x91\xb0\x9a{\x104\xc0\xd0\xdb8\xa33\xef3\xc0\xe0\x1fQe\xedM/\xc0wiA\xae\x97 -\xc0\x9b\xf8\xe7\xb3&&4\xc0JS\x86H7\xcf2\xc0e&\x8c\xe3\x1d\xa24\xc0\xb7\x15E7Fx3\xc0\x86\x05c:\x00\x7f.\xc0\xfb\x8c\xc8\xec\xc4t3\xc0\xf8\x9a9,\xb1\xc03\xc0\x9dB\xdb:\x12U4\xc0\x0b)\xfd\xae\xc5)2\xc0=X\x19\xaa\xfc\xc0/\xc0\xbdlw\xb7.\xea2\xc0\x86\x02\x0f\x01\x83\xd22\xc0u9\x1dV\xc0e2\xc0\xb9\x06M\x83\xd8\xa0/\xc0\xcd\xfdr\xb3\x8c\xf0-\xc0\x89_\xd9g\x19+.\xc0\xf4\xef\xa9\x91\x11O4\xc0"P\xc9\xd7#W4\xc0\x93>\x8a\xd6w\x133\xc0\xeb*G\xc4Jj4\xc0\xd5\xdd\xf0\xbb8\xf5/\xc0?\xc4\xed.[&3\xc0pq\x88\xf3\xda\xc91\xc0\x0f%Aq\xcel4\xc0\xb0\xa8n\x8c\xf8\xf02\xc0\xdb\xa8\xcf=\xe4\x800\xc0\xc8\xd5\xe6\xa97\x91-\xc0\x9a\xf3 r\x98\x194\xc0k\x01\x90_M\xb20\xc0\xbf?\x83\xf6w\xbd3\xc0\x9f\xeb\xf7W.\xb1/\xc0\xa5\xb6\x88i\x8f\xa5/\xc0}u\xa4K\xa8.3\xc0\x84;\xe8\xc8\xd4\x163\xc0\x83\xae\x122S\xfe1\xc0\xe6%\xe6\xd2\xf4\t3\xc0fIo\x1f\xe3V2\xc0\xe8\xd9\xf4\r m1\xc0\x0f\xac\x1a9f\xf03\xc0\xfcCMh\xce\xa53\xc0(\x83L\xc1\xc9\xe53\xc0\xfa\x01R\x0f\xfcz2\xc0wO\x02yQ\x9b4\xc0ac\x1b\xc2\xdaq2\xc0\x19c8E[\xdb2\xc0\xb0f\xc4\xcc+"2\xc02\n\x88\x81\x11\xb42\xc0\xfc\x1e\xa0k\x82\xd83\xc0r\x96[\xc1\x9a\xd62\xc0\x8d\xb9\xfe\x10A(3\xc0$\xf0 N\x95\x8e1\xc0\xb4\x9a\xe2\xdcd\xd73\xc0\xf9\xf16\xa9\xcbc3\xc0h2Y\xe85\xd72\xc0\\,\xed\xac[\xdc2\xc0\xaf\xd2\x99:\x0b\xaa0\xc0\x1d\x93\xcf\xc9\x11\xaa2\xc0\xdc\xf2\x8f\x0b\xf6l/\xc07\xd3\x1eE)\x0b2\xc0\xa4\x86\x7f\xe5m\xed1\xc0\xf3\x00\xe3\xd9\xfe\xca2\xc0\x07\xa0\x01\xc9\xed\xa43\xc0%%\xdd\xed\xb0\xd02\xc0K\xa3\xcdn\xca\x020\xc0\xcf\xfc\x1f\xe2\xf1\xd43\xc0J\xc2\xaa\x10\x11\x133\xc0\xad\xa3\xd9\xfc.u1\xc0\x8a\xedy\x7fY\x1a0\xc0\x91X\xb2Kk_4\xc0Vc\x15\x1e\x9313\xc0E\xe4\xb5\xff\xd8?3\xc0\xea\x886_l\xb52\xc0|\x14\xa5\x9e-\x8c/\xc0\xcd\xc7Nz\x01\x83)\xc0\x96W[{b-3\xc0\xceAN\xda9\xe53\xc0y\x9a\x16\xcbi\xab0\xc0{V\x99\xe8Z\xcf/\xc0\xe4n\xf4\xa6Z\x164\xc0\xb6\x08\x8e\x0e\xd2]2\xc0s\x02\xe6\x00\x82\xf1.\xc0\xfb\x998\x95&V4\xc0\xc8(\xb4\xfc\xad\xab,\xc0\xce\xb5\x00\x0e\x02\x8f3\xc0\xbdk\x8c \xb9\x1f/\xc0%\x01\xd0\xfe\r\x801\xc0\xe3\xac34\xfa_4\xc0\x89\xe3\xd6\xf7)\x1c3\xc0\xd3\x1dZ\x1aN\xdd2\xc0\xcb\xdc\xf5\xaa@\x8d.\xc0]\x95\xc0ZW\x8c4\xc0Y\xcc|\xf4a\xda2\xc0\x93z\xd7|`\xb52\xc0\x02\x1a\x1c\x91\xb1\x0e2\xc0B\xb0!\xc0\xcf>4\xc0\x9abc%\xba\xde2\xc0\x08\xac8\xcf\x82\x9a1\xc0\xc4\x12R\xc7\xf6\xe7/\xc0\x06d\xbb\xb0fz1\xc0t}\x95\xf0\xfa\xcc2\xc0\xf0k\xc0\x80B\xda-\xc0?\x8e\xfaj0\x083\xc0\x817\xed!\x1e13\xc0E\x07\xd1e\xdc\xf42\xc0J\xf7\xb3b\x1bS0\xc0J\x0cm\xa0\xff\xf92\xc0Ez\x9dB\x80L4\xc0\t\x8bY\x9b\xe3v2\xc0\xfco1\xa7\xc1\n2\xc0:\xc5s\xf6\xfd\x8b/\xc0\xb2o}\xfd-\x85/\xc0\xea\xa1\xc5I\xc0y2\xc0\x16\x08qar\x88,\xc0\xc1+}9S43\xc0\xb4\x04\xc9\x8e\x95\xaa3\xc0\xe1\x8e\xfc\n\x13\x124\xc0`\xd9\x12\xf5M\xa51\xc0d[\xb5?T\x023\xc0)\x18z\xab.\x1b4\xc0\x07\x1e(/\x19\x9d2\xc0\xc3\xad\x9f\x1c\n\x992\xc0\xf85eNh\'2\xc0\xdc\xc7S\xf1#>4\xc0Q1\x8c\xd45\xd32\xc0\xeb6\x0b\xcd/\xdf2\xc0\xc2\xda\x0c\xd3\x07\xb12\xc0\xb5N&`\x93~2\xc0\xc5\xaec/}\x110\xc0\xcc\xef\xc3\x858\x813\xc0\xc3U\xa2\x83\x10\xa21\xc0}\n\x07\x13\xfb\xcc3\xc0\x82F\xaa\x81N\xfb2\xc0\xdb\xc6\x1b\xc5#\xfc1\xc0\x9a\xdc\xfd0I\x000\xc0\xa4\xf6\xfanC62\xc0$\xcf\xc3\xb2\xeb\xce2\xc0~\xf1\x1cv\xdb\xa1/\xc0\xc8\xda\xa7"\t\x03/\xc0\xa8\xedI\xd65d3\xc0\xeb[\xb4\xbb\x8fR0\xc0\x8eJ\rr]\xf2.\xc0\xa3\xf0\xbc\x162$0\xc0sz;a\x0c`2\xc0E\xb1\xca:u\xda1\xc0\x89\xbc\xf1\xf3*\xd23\xc0\xe6\xe7\xdd\xf4*\xa91\xc0\xe5\x05NIG\r4\xc0\xc2h\x193\xccM4\xc0)\x05\x0eq\x10\x153\xc0/\x895\xf7\xf2=0\xc068\xd0\x07J\xd12\xc0)\xf8H\xbeR\x952\xc0>\xf3\xc5@\xf5\x942\xc0\xa8\xb4\xb8\xee\x94\xf72\xc0\xe04\xce!oR3\xc0:\xd2\xf6\xbd\x9a\x1a3\xc0\x85\xb0\xfetv;3\xc0I\x92\xb7NAM3\xc0Al\\o\xa8\\3\xc0\x81\xc9\xee\x9cO\xee/\xc0\x83\xfc\xe4\xe5\x81\xb5/\xc0jg\x15Z\xcb\x033\xc0\x01*\'\x98\xa2:3\xc0\x8a\x89^w\x93~4\xc0\x02\x8a\xb6\xf7\xe3\x912\xc0\xb6J5\xa5 \x172\xc0\xf4\xe5\xa4W\xc7d3\xc0\xb3\x12\xd6\xb7\t\xcd2\xc0\x1f}>\x17\xfa\xd82\xc0W?sN6\xf32\xc0\xe3\x9e\x17\x1a\xe3\xe21\xc0\x18\x8ei\x0f\x03a2\xc0A\xe9z\xedX#3\xc0\xb8\x97\xa9z\xbe\x0e4\xc0\xb28>\x06G\x054\xc0\xc5=\x99\x03E\x8c3\xc0\x9d\x1d\x1e\xac\xc6\x1d3\xc0\x7f\x1e\x08\xa6\x1f\xd12\xc0\xf1\x95\x0b\xb0Q\xe52\xc0\xec\'S\xef\xe2\xd43\xc0~h\x85\xa3N\x863\xc0\x95\x04\xf1\x9e\xfb\x073\xc0\xccv\xc0-X\x1d3\xc0\xae\x8e\xe1)#53\xc0\xe5\xf8\xabo$&3\xc06\xbbS\xefp\xff.\xc0\xf0\xc5Y\x85Jm.\xc0cg\x19:\xe8\xd32\xc0\xd1\xe0\x1dw\x13L/\xc0H\x9dQ\x8fh\xed2\xc0\xeby\xb9\xf5Cn1\xc0\x9e\xa1!\'\xb3\x0b3\xc0\xd1,\xd9\xd9\xfbj3\xc0\xec{\xa3\xe9\xccG3\xc0\x03\xf5\xeb\x88\xf0\x81-\xc0X\xaf\x0b\x1f\x17B0\xc0\xf5,E;\xad\x040\xc0\xc1\xf2\xab\x89\xa5\xc2/\xc0\x91\x0f\xee>GZ2\xc0ZA \x9f\xc4=)\xc0\xe2\xf3\x1b\xe1\x0c\xae/\xc0A\xaag\xca2\x083\xc05t<\x96\x81\xfc2\xc0 \xed\xe49/\xec4\xc0\x10M\x0cX\xe8c3\xc0)}Z\xa9\x02Y2\xc0l\x03\x14!1\xe82\xc0v\xd7\xfc\xdaE\x8e3\xc0\xd1\xb7\xe0\xc3\xaa\x133\xc0\x97\x99\x82rdS-\xc0\x80\x1e\xe4PZ+4\xc0*\xad\x06mq\x903\xc0\xd3M\x11R\xe6\x060\xc0\xf067k\xa0J/\xc0W\x8d\xa1\x8f\x98:1\xc0\xcd\x8f\xc5\xed)\xda1\xc0\x1a(;\xa7\xcd\x842\xc0a\x12ke\xa1\xca/\xc0\xc8\xfbQ\x0e)(3\xc0\xdf\x07e\xea#\x8c-\xc0!X\xb2\x84\xfc,3\xc0T\x03\x8c\xfb\\#0\xc0\x0e\xba\xaf\xf3\xc8\x8a3\xc0\x7f\xfe"\x85\xdb\xeb/\xc0a\xd1v\x8bU\xe7/\xc0\xb2\x87\xe7\xdf|\xd52\xc0x\x93@\xcb\xe9\xe12\xc0i\xe1h0e\xcd/\xc0<\xd8\xd8\xbc\xfe\x9f2\xc0I@0\xc7b\xf42\xc0\xf6w!*[\xf72\xc0\x08\x9a"\xaci\x8f3\xc0\xc2\xa3\'\x98\x8f\xff1\xc0\x85\x87\x92G\x84\xe1/\xc0\x9a\xa2\x9a)]\xed1\xc0\x0c\xe9*\x10]\x920\xc0\x9c)\xa2=\x13E-\xc0\x03\x825P\xb7\xde/\xc0\xb2\xe6\xca5Z\x12/\xc0|\xdc!\xf6e\x84)\xc0\xd4e\x97\xf7Z\xf51\xc0\x85\x06\xc11\xd7\xed1\xc0\x19\x86\xbf\xb2\xc1\x8d3\xc0\xa3\x14\x8a^\x01\x0f2\xc0\x08\xbalVr.3\xc0x\xe9\xffr\xe8\xeb-\xc0\xd4+\xd3rK\xa9\x1f\xc0\x8d\x14\xe4\xe1b\xfd1\xc0&Nn\xe4(\xc14\xc0\x9e\xd4\xde\x13\xbe\x8a.\xc0\x92L*x\x8bO2\xc0\xb4\x81\xe4\x97\x81]2\xc0y`\x18\xd2we3\xc0\x8a=\xf6\xb6\xe0\xe0/\xc0=\x18\x98\xec\xea\xc51\xc0\xacF\xce|b\x1e3\xc0\xfc\xf5\xd2v\x00/3\xc0)\xba\x1f{\\p0\xc0\xbf\xeb\x03\xd8/\xa4/\xc0\tw+EAO3\xc0\x1fB.8[\xdc1\xc0\xd6}iC\xd8\xd91\xc0)\xddz\x97\x95\x9c3\xc0\xc4#w\x02\xd9K4\xc01\xe3\xf8&\xe2D1\xc0\xf0\x07&]\x85x4\xc0\x7f7\xb3\xd3\xe3\x123\xc0\x17\xc1\x03\x18\x9d\xe62\xc0\x07A\xde\xd5\x1e\xe30\xc0:.`\xbf\x1bb-\xc0\xcb\x96\xd7p\x85\xef4\xc0\xcdg-\xcf\xb0Q4\xc0\xbb>>\x87\xea\xb63\xc0\x9b\x9b\x1b\xa1\xaex4\xc0\x8a+\x81\x85\x08\x9e2\xc0\x02\x86\x91f\xb0@/\xc0\x9f\x88u\x15\xc0K/\xc0\xb7\xb2 29g4\xc09x\xc7gAS4\xc0#\xfb\x837\x05:/\xc0\x8f\xbb\xbay\x18\xf21\xc0>\xf8$\xf4n\xd6/\xc0\x0c\xaf\xe4-j\xc53\xc0\xfeCJ\xeap\xd02\xc0\xfdIZ \x19B4\xc0\x1a\x00x\x16ft3\xc0an\xdbX\x1d[0\xc0\xf2z\xb7E\x16\x194\xc0w$\x93\x1c\xc5\xbc3\xc0\x8c\xad\xdf\xf8\xc9\x163\xc0\x14\xb9f\xc1\xbe\xab0\xc0\xf7\x15:\xec\x18\xe5/\xc0\x1b\x92\x9d2n\x040\xc0O\x9d\xef\xdetZ4\xc0\xaa\x8c\xa2F\xa083\xc0K\x19\xa8g\x1b\xd73\xc0\x0el+\x94<\xb91\xc0\xd5\xf2\xef\xf6\xf5\xe9.\xc0\xdc\x80\x0e\x01\x91\x035\xc0|\xc8\xe4\x9c\x82\x91.\xc0\xaf\xda\xe1s<D3\xc0i%\xdf\xd7\xb1\x82.\xc0 )\x88\xcf\xb2G3\xc0B\xbf\x9f\xa9\xc7\xeb1\xc0\xf9B\x10a5\xd3/\xc0o\xf4 6\xefb-\xc09\xe0I\xbf-\xe01\xc0#\x94`\xd65\xf2.\xc0SC\xfeQ\x1d\xdf2\xc0+Q\x17{\x99j2\xc0|:\xc1\xed\x93\xcb2\xc0\xdd\x01e\x1c.A/\xc0h"\xf6\x9eqI3\xc0\xf2!\x00\xea\x91\xf23\xc0\xe4\xc8\x16U\x8cN3\xc0\x1c\r\xb5u2\xe21\xc0\xc8Fd\x05\xb5\x140\xc0{mae\x01n3\xc0\xce\xcb\xf7w\xff\xe43\xc0\xad\xa6\xff\x99\x1f\n0\xc0\xa1\x99\xf2\x99\x8e\xbc)\xc0\x8c\xbd\'\x8b-z3\xc0\xee\\\x9fzA\xc24\xc0\x89\x1fV\xd1\xb6\xf2.\xc0\xc5l\xaf\x14t;0\xc0\xce~M\x9d\xb7\x193\xc0qG1\xe2\x81\xe32\xc0W\x1e\x07\x17JB&\xc0pP\xd2Q\xd3\xfa2\xc0S_8\xa9\xd6\x802\xc0\x90\xb3L\x1b\xef#0\xc0~Mui%\xf83\xc0\xa2\xec\xdc\xf1\xbd\xa43\xc0\xdalQ\xe2\xd8\x153\xc0\xfb\x8f\x8a~\xa8\xc1)\xc0\x17\x86\x9c\x92\x90\xc22\xc0\xfb`\x8b\x97\xca\x8e3\xc0Wm\xd0L\xe252\xc0l\\6\x92\xfbS/\xc0\x0b\x99\x95\x8f\x99w3\xc0\x9e\xcc<\xbe&\xa94\xc0\xb3\x1b\x88\xdd\xc5t3\xc0\xbe\x1d\x03\x00\xf5B3\xc0P\xdd\x11u\x15k3\xc0[\xfd\xae\xce@93\xc0\xf8\xe4\x81b\xf59/\xc0\xba<\xf8\xefp\xd61\xc0\xca\xa2!\xfeG\xc21\xc0\xe3\'\xc4\'9\x1f4\xc09,\x92\xf3\xc8F2\xc0\xd7E\xe8\xe7\x1c\x023\xc0I\xfd^\x19\xc3F4\xc0\xc4xAC\x82\xe53\xc0U\x8a\x7f\x850\xbe1\xc0jNm\xc5r\x1b0\xc0?\xbf#\xd9\x1230\xc0N7v\xe9\x90t3\xc0T}\x02\xd0\xe9\xa84\xc0\xda\x98h\xe5\xf4\xd74\xc0\xf9\xdd\xec\xd8\'C3\xc0\x01\xc1\xb2*\xe9\xe7#\xc0Iu^\'D\xe12\xc0ly\x8b}\xe8\xbe2\xc0\x04\xdc\x1d\x804L3\xc0e\x0c\xf0\x82\xfa\x9b2\xc0?\xca$;>~2\xc0VB\x05\xcbT\xb82\xc01M\x05\xad\xc4*0\xc0\x9e\x89>n\x7f\xde3\xc0\xdb\xb8\xe7\xdc\xfe\xb82\xc0\x84\xcc\xf2\x15\xc0(2\xc0}xp\xf7\x1f\xfc2\xc0\xd8\xae>\x91\xbb\xc82\xc0\x1e\xa9\xf6\xc1\xf8\xd92\xc0^\xabp\xc5\x96D4\xc0&) \x8c\xc7\xd6.\xc05\xd4\xfbO\xaf\xcf2\xc0\x04\xa4\xe4\xf95u0\xc0\xe7J\xc4\xc5#\xb42\xc0\x08\x8a\xb6+\xb0\xd03\xc0T\xc0v\xc2\xb0\x952\xc0#u|\xfa"\xdf.\xc0i\xaci\xa9\'\xaa0\xc0J\x1c{\xbd~.2\xc0\xad\x1f\xdc\xf6M\xd22\xc0ao\xb7AJ!3\xc0\x16\x01a\xa5)\x171\xc02\n\xa1e2\xbe,\xc0\xd4\xbd\xed\x8c-\xea1\xc0\x87O\xd2\x19\xe9\x81.\xc0\x83M\x9d\xd9(h2\xc0I\x00\xd6\x97\x93i4\xc0\xc1\xa4\xca\xd1\xda\x993\xc0{yC:M\xc31\xc0s\x00\xcd\xde\xb6i3\xc0"\xf3\\\xb9An3\xc0\xa7&/c\x11u3\xc0/i\xfe\xec\xa0\xe13\xc0\x7f\x1d \xe0:\x1d4\xc0\x95\x8bHX\xf5\xf5.\xc0\xd7\x16\x89gz\xd12\xc0\x16\xf2C\xe9\x9c\xcd2\xc0\xb57\x1d\xa5$\xfd1\xc0\xc9m\xb1\xe2ZL3\xc0\x97\xa3c\xa4\xae73\xc0\x82iE\x1e\xe4\x0f2\xc0\x0e\xdb\xf0\xc4\x11\x1d3\xc069\xfe\x97w(3\xc0w\xdb\xc7\xc2\xfa\x013\xc0\x19\xa1\xd2W\xda\xd63\xc0\xe2\xec)\xd5\xd3u.\xc0\xd6\xba\xf7\x8b\xab\xd32\xc0\x1e\xe2N\x0f\x9b\xb4/\xc0\x9do\xc2@\xe5\xed2\xc0<\xe0\x84H\x19\x184\xc0%\x01\x8b`\x8d\xd40\xc0\r:j3Q\x0e3\xc0"\x82\xa6X.\xc73\xc0\xeb\x8ap\x97\xbf\xed1\xc04\xed[H\xa4\xc5,\xc0\x16\x9d\xa4:p\xc93\xc0\xc9K@e\xc5~1\xc0k\x8e\xca\xa3\xd083\xc0=:\xa9\x88653\xc04X\x0e\x999\xde1\xc0\x11K\x03\x80\xd6\xc02\xc0\xb7\xf9\xaf\x10>\xdc2\xc0\xe8_\x07\x81\x00|1\xc0\x15k \xa9_\xcd3\xc0\xde\xa8|9\x8b\xe52\xc0\xcaM\x1bq_A3\xc0\x07Gk\xcb\x8a\xf92\xc0\xde\xf8a\xf76k4\xc0R\x94\xd8\x8b\x0b\xed2\xc0:(\xafBOu0\xc08z\xdf\x1b\x0f7/\xc0H\xdez\xc2&\xa1/\xc0\xd1\xc8\xfc\xa5z\xae2\xc0\x90Y\x17\xe9s23\xc0\x8a\x99\xdaA\xaa\xb3/\xc0\xa9\xe8\x0f\x81\xc8\xe33\xc0;t3\x8d\xb7\x1f3\xc0z\xb6\x92\xc3\x01F3\xc0X{%\xa93\x014\xc0\xf8>\x0f\x83\xb5-3\xc0\xb2\xa8B\xec\x89\t2\xc0>W\xcb\x9dQ\xca1\xc0\x9b\xa89\xf0Q\xe12\xc0;\x84\xa6r[\x124\xc0}\x91\x8bt\x92\x7f/\xc0t\xee\xac\x8b\x89d2\xc0\xab~\x8f\x97\r$3\xc00\xef\xb5\xb9\x9b}3\xc0\xb5\x1ddN\xba.0\xc0\xf1~\xf7\x01\x1e\xaf4\xc0\xcd\xbb\xba*\xb7\xc9/\xc0\x8b9\xe9\xf2\xdd\xa14\xc0_\xe7u\x1d:\xce2\xc0\x1bV\xaf\x89f\xcb2\xc0\x17\rGm1\xa0/\xc0\x97(\xca\x80\x9c\xf52\xc0\x9c\xf8PLY\xd22\xc0\x94?~*\x0c\x083\xc0\x9a|n\x92\xde13\xc0\x89:J\xb9\x03\xcb2\xc0\xac\x81z\xab\xb3\x013\xc0G~\xd7;x43\xc0#gX\xfa\x8e\xfb2\xc0\x18\x92e\xef\xea\xe0#\xc0\xd3\x8e\xc0\xc6#\x013\xc0\xa8\x1e\xec9\xfe\x110\xc0\xb8\x9b\xf1\xadF\xcb2\xc0\x8e\x91j\xb1\x9ds2\xc0\x18\xc8\x06V\xd1f2\xc0\x9f4\xb3\xc4\x84\xcc2\xc0\xf8sF\x152\xdc2\xc0\'d\xb6\x85#\x89$\xc0*\x80\x05G\xfc=3\xc0\xa2OP\xc3\x05#3\xc0\xd4\x9cg\x85f\xbf0\xc0\xd9XO\xba\xb7\xba.\xc0N\xeeFy\xa5\xdc2\xc0\xdf\x19%@\xdfp3\xc0<\x1e\xdb\xb7\xea\xea2\xc0\xf5\xbf@\x9f>\xb53\xc0a\x0b\xb3\xcf[\xdd1\xc0,\x16\xee9\xc7\x0e4\xc0f#\x8d`\x05\xda2\xc0\xf9~_)v.3\xc0\xc7S\xd3H\xfb\xc33\xc04\xcd\xd6\x7f`\x8e/\xc0+\xf8"\x1d\xc9\\2\xc0[\x92\xab\xcd:P2\xc0\xadN\x07\x04\x85\xd6/\xc0lEP\xa2\x0f_2\xc0_\x8f!\x18L\x1f3\xc0\x97\xbac\xa1#\x194\xc0Bp\x8b\xe80\xf22\xc0\xce_w\x8d\x8a%4\xc0\x87\xc75\xae\x9e\x183\xc0\xee3n\x8a\xe9+0\xc0\xfc\xc9.`yy3\xc0\x07\xd7\x9b\xc0\xda 0\xc0<\x07L\x19a,/\xc0\xc1l\xc0\xd3\x9c\x12(\xc0\x1cV\n\xb6[\x0e3\xc0V\xb1\x98\x95\xd1\xbe2\xc0\xc8q\xbf\x03\xde\x180\xc0\x9a\xb1\x1bZj\x1e3\xc0\xf1\x12\xa5\x06\x92\xa60\xc0XX\xc2q\xf9\xba2\xc0W\xe4\x81\xe2-\x042\xc0_z\xc7m\x99_3\xc0Z\x0cA\xa2\xf6\xc61\xc0m\x17\x0e\x07\x08\xec2\xc0&H\x85\\\x13\x052\xc0Q\x9d\xa2\xaeFw3\xc0\xeb\xa3F:\xfa\x183\xc0\xc1U\xdf\xef\xd4F/\xc0\x8b\x00G,1\t0\xc0\x8fo\xe5nc(2\xc0\xe38`U\x13c&\xc0\xb1L1~X/0\xc0\x96x\xfcAkY/\xc0\xf1g\xba\xb5\x87M4\xc0\xf5\xee\xf6\xc9\xb6\xa93\xc0\xc5\xde\tw\xcdx2\xc0O&I\xaa>24\xc0\x9fm\xba\x9eF\x003\xc0bN\x15gw\xce2\xc0\xda\xcex\xe0YU/\xc0\x93\t\x9dQ\xee\x1a0\xc0\xb8?d\x91\xb3l3\xc0\xd8\xf1\x0b\xf3\x80\xbe0\xc0\x8e\xa3\xec\xa4\x80\xd22\xc0\x17\xa4\xe7HD\xa40\xc0\xf9\x00\x0evP\x942\xc0[\xe9\x92\x81l\x9e.\xc0L\xbb1\xc6W\x9d2\xc0C\x8c\xf8Ii\x9a1\xc0\xad\x17\xdc\xbf\xc9\x971\xc0\xd18\xe6h&\xd63\xc0\x82\x8dbs/.3\xc0\xdc\x909Y\x06!2\xc0f\x88\x8a\x9a"\x9f3\xc0\xcc{2S\x0e\x8c2\xc0]\x8a\xd43\xd6\xd82\xc0\xb1\xe6\xba\x0b\xa1\xe82\xc0\x07G\x0e\n\xe740\xc0I\xb9\x16\x99\x94\x1e3\xc0\xdc \x8dP\xd1\xd1.\xc0\xcac\xc4-\xe8\xc3/\xc0\xd1\xf0\xa0\xe6\'\xe8/\xc0p\xb8\xb5\xd5{\xbd3\xc0\xac\xb85\xa0\x04\x163\xc0\xef%S\xab\x96\x040\xc0\x88\x07\xa5Y\xea\xce2\xc0\xbf\xe4\xb5m\x80\x1e4\xc0\xf7\xf9\xbfW&e/\xc0\x9c\xc7/z?\xde3\xc0\xbe\xf7~\x10\x19N3\xc0\xa9\xa8H\xfd\xff\xef/\xc0\x85>\xbfeL\x1d4\xc0e\xe4\xafx\x96\x911\xc0\xff\xa2u\xd2d,1\xc0zC \xac\x02\x1b/\xc0M*\x1d/\x16Z/\xc0K>\xcdR\n\x071\xc0\xa9\x9d,\xd6\x9e\xfd3\xc0J\x11l\x14\xfd,3\xc0J\'\x90\x01)\xd33\xc0\x8b\x04y<\x01^4\xc0\xfc)\xf8\xe6\x8e\x89/\xc0\xc9\xa3\xbe.9\xc0/\xc0\xed\xdc\xc7\x82\x1c10\xc0\xfdV\x98\xbf\x98\x0f4\xc0|\xe2\x80&\xcb\x88*\xc0\x95\xa64\xf7\x7fg2\xc0V\x9f\xf1\x13\xa0\xf22\xc0\xb1\xe6\xa0$\x82\xd6/\xc0\xbf\xab\xb2\xe6\n\xb82\xc0\xeb\x80\x06\xd6\xfd\xa8/\xc0\x80\x16\xcc\xc6\xf8\xd2/\xc0\\\x95p\xaaqS0\xc0\xbd\x8e\xac\xd0\xc7\xdb2\xc0WF\'\xa3(\xe74\xc0lFz\xa8\xf822\xc0\xb8\xfb\xddRcH2\xc0\xa0\xa7\x04\xd6\x95>2\xc0\xa5kJ\xff\xe5\xa6-\xc0\xdf\xaf\x95\xcd\xa7>1\xc0\x10\xc5fYQ\x8a3\xc0\xdf\xa1\xea\xd8j*3\xc0H\xdf{\xb7\xe0\x9e2\xc0Q,$\xaa/\xb80\xc0\x07\x00\x00\x07\xc9\xc5$\xc0\x0et(\xf9cv3\xc0\xb9\x18\xcf\n\x85\x9c1\xc0\xe8\xd5,@\xfe+4\xc04\x06\xdd\xaf*\x1d$\xc0\xd6F\x04+$\x940\xc0\xf9\xe0@\x12\x87\xea3\xc06\x10B\xf7\xeb\xe61\xc0\x9aj\xa9\x83y\xf40\xc0;fA ,*4\xc09y\x80\xd4Mb2\xc0Xa\x1a\xc4\x93\x194\xc0\xef\x84\x91\xf9\x1b\x8c1\xc0\xb30\x8f4\xb181\xc0\x83/\x0c\x19~\x130\xc0)t\xc4X;\x0c3\xc0\x16\xcc|\x137\x853\xc0D&\xda\xd7\xbf\x0f0\xc0\x91\xe3\x1a\xa2c0/\xc06A\x87V\x9c#3\xc0\x047o\x08e\xe32\xc0\x98;v\r\xf632\xc0\xb9\x97\xd5\xcf\x9c\xd02\xc0&\x93\x11\xf3\x1c\xe4.\xc0\x9cFo\\h\xd60\xc0\xce\xe3U\xdf\'\x083\xc0\x1a\x16\x90\tVa-\xc0\xeaH\xdf\xdc\xdd\xe7+\xc0eC\x13\x99\xcb\xc31\xc0\xc3J\x9f\xe9\x8f\xf73\xc0\x0e\xa2\n\xbd\xb3\xd93\xc0\x1f\xca\x07]\xfe\x8c3\xc0\xcf\x89+\xf7\xa2\t/\xc0\xb4\xbc\xdb\xc7Y\xec/\xc0t\xe4\x0e\xae,\xfb3\xc0\rQ\xdb\xadz\xd83\xc0\xbeo\x17+\xf5\x003\xc0\xce\x9a/\x9e\x88\x043\xc0\xc8s\xe7W\x9b\x92$\xc00C\'\xe5Vv2\xc0\rc\xb4\xcc\x05W2\xc0\rB\xdc\xbcK\xb52\xc0\xa6}Y:\xea\xef2\xc0dTM\xbc\xf721\xc0,k\xd5\xc9.\xe82\xc0B\x87\xbb\x06\x96(/\xc0\xee\x81\x1b&\xa3\x014\xc0\n\x87.\x04/T1\xc0\xd3\xa8\xb1\xbf\xb5r2\xc0u\xe4!\x14 \xae,\xc0\x04\xc7k\x91S\x073\xc0\xd9\xe4rl[\xde3\xc0\xe1\xc3\xb0M\x8a`2\xc0\x04\x1a*:\xed\xcc2\xc0-\xe2\x80\x12(\xd72\xc0\x0el3\xe8\r\x894\xc0m\xf2t\x1b\xec\x8d/\xc0s\x0f\x1eC\x18\xb51\xc0\xeb\x18\x8c{\x1e\xe33\xc0\xea:?\xcd\xe074\xc0\xb0~\x17ZLi2\xc0=\xa7\x13\xa6\xdbu/\xc0\x01 |\x90R\xd83\xc0\x1c?\xc2\xd5\xf8\xa22\xc0\x92\n8\x9bs\xb5.\xc0[P\xe4\xc7~\xd93\xc0\x0bW\xd9n\x1a\x1e0\xc0P\xf0\xa8\x01)\xf62\xc0\xb3\x9e\xc6\x945Y4\xc0\xf8\xd73#\x98\xf01\xc0V\xfb\xffa\x8b\x000\xc0\x92\x1ec\xc6\x86\x150\xc0P\xcd\x0b\x95\x8cF2\xc0\xe2\xd8\xe5\x983\x0f3\xc0\xeb\xbd}mT\n/\xc0c\xf9tU\xcbx-\xc0\xf3\xc6K0\xa4\r3\xc0\x9f\x13\x1e\x84\x7f\x030\xc0\xf8"D\xb0\x9454\xc0~\xa5\xf71V\x9d4\xc0\xa03\x0b\x0b\x8a\x9d3\xc0bF\xd6DL#)\xc0\xd6\xa8\x07\xfd\xa9\x863\xc0W~\xef\xa1HK1\xc0\xeft\x8b\x8c\xda\x103\xc0Q%\x847\xd9 3\xc0\xe5\x83xZb\xb6.\xc0\xbc\xe3\x9c],W2\xc0\x94\x08\xc7\xc8\xb1\x134\xc0d3U0_\xfe2\xc0a\x96J)B\xeb3\xc0n\xdd<\x94\xd0$3\xc0,1.*\x9fL4\xc0u\x08\xd9\xce~\x9c/\xc0\x9b\xe9(\xb1$\xc1.\xc0\xac\'\xeb\x05\x96y-\xc0o>a\xdf)\x0c2\xc0\ryw\x86\xffJ4\xc0\x06o,x^\xa92\xc0\x93Q&\x07H\xf02\xc0\x17\xb8\xa7\xfep\x824\xc0\xf0\xd0\xd86&!4\xc0\x18\xf1z\xe6\x08j4\xc0l\x84\r\xa0T\x8e3\xc0NvE0\xb7\x8a-\xc0\xc8\xd6t\r\t\x88.\xc0\xbb\x10\xed\x94\x90I/\xc0\xc8\x805oY>3\xc0:_\xdb!z\xe31\xc0\x0ceMv9@/\xc0\xc0\x0bx\r\xfa\xe93\xc0#2\xd0/6\xcd/\xc0\'\\\x0e\xcc\xc4&0\xc0\xd8\x13\x8e\xefQ\xda1\xc0\xbb\xd6*\xd9_\xea2\xc0\x8e\x80MN\xe7O3\xc0\x01oi\x9f#\xbd.\xc0.b;\xa0\xa4\x000\xc0\xa0\x05\xe3\xb0\x9c\xdc/\xc0\x07\xa27qx\xd8/\xc0\x16\xef^\xe9\x1550\xc0\x95\x85\xb7\xa1\x8bE/\xc0\\Wg\xc0%\xd82\xc0t\xfd\xce\xf5:\xdc1\xc0\xde\n\x16Q{./\xc0\xc7H\xd2\x93A\xd21\xc0<\xe1\xb4\xcc;\xbd*\xc0\xef\xae\xae\xfc7l/\xc0\x9a\x19\xb0\xf6\xde\xb1/\xc05\xe6\xa2\xb0\xeb\xe72\xc0p%m\xec+\xa92\xc0\xea\x18\xa4\x13\x87\x804\xc0\xd2\xee\xd3\x8b\xe3\xb2,\xc0W?\xeby\xc2\xdb-\xc0\xe4\\\xc7\x16\x98\xce0\xc0s\x99\xe4\xc3\xb6\xa6\x1f\xc0\xe8[L#\x91V0\xc0G\xc2\\Y\x84d/\xc0\xe7\x1c\x95\xbb\xed\xd7-\xc02"\xee\xc4jX2\xc0\x05\xb2\xc2\xfe\xe0\xd5&\xc0\xfe\xb8w\xe6\xb1y/\xc0z\xe2(d\xc2\x003\xc0\xf9\xc4\xf6\xfd\x1e\xe7-\xc0;\x9a\xdaNY-0\xc0\xb9\xcb\xce\x8dh\xa70\xc0K\x14\xee\x06"\xd4/\xc0u\xfe\xe5Kn\xad-\xc0#$\x1b\xf3\xb4$-\xc0J\x8a\xc5\x18)k.\xc0@\x9d\xdaV\x83h4\xc0\x81\xfd!x\xd2^2\xc0\xec\x0b\x8c\x08%\xc13\xc0\xe9\x07\x00\x95\xa8\x0e3\xc0\x05^\xa4\x1d\xcc\x8d3\xc0\xdb\xb7\x8c\xdc\xb5e0\xc0b\xa3\xf4\xa5\xddA3\xc0l\xf0\x9b/7{4\xc0\xf4\x97Q8kU/\xc0\x8b\x19\xdd\xecs\x7f4\xc0,\xd6&:M\x874\xc0v{\x05P\'\xe82\xc0~;\xe91\xe5\xde3\xc0\xaek,\xeaEU4\xc0)\x16\xdfE\xb2s.\xc0\xc6\x97f\xecA\xb63\xc0\xb7\x8dN\xba\xc4C3\xc0)\xba\x0f\x96\x1d\xb50\xc0&wENAZ2\xc0\xa9\n\xc1\xbd\x00\x1c0\xc0\x8d\x86\xedZ\xba\xe42\xc0e}ed\xaf\xc41\xc0!\xba\xa9\x19\x15\x882\xc0\xc8 P\xee\x88<2\xc0\x81\xb0\xe4^+\x1e0\xc0\x05\xbb\t\xe2\xe8\xa11\xc0^Y\xc4;l\xc00\xc0\xd6*\x1aGu\xae1\xc0t\x7f\xa4\xa9al3\xc0\xd9\x1er\xc9\xb413\xc0\xfeR\xf1V\xbdp-\xc0\xc5\xd1\xad\xc7\x8c\x834\xc0,\xd9\xf4|\x04\x884\xc0P\xaf&04,.\xc0\xca\xc7s\xa9\xcb\x963\xc0\xbd\xcbU8\x90\x802\xc0\xf5\xf3\x08\x87\x07\xea4\xc0\xf5g\x80a\xdf\x9e2\xc0C\xea\xe2G\xbfW/\xc0\xf4\x04\x1b\xe4\xd4\xcf/\xc0\xc6\x8d5\xc2z 4\xc0o?\xe9\xbf\x8c!3\xc0\xbd\x1b@3\x94\x860\xc0\x86\xbc\xc6\xb7U\xe54\xc0\xb2\xccc\x90^\xe81\xc0\x8e\xc7\x1a\xbd\x83X$\xc0\xc2v\x8aCD\xf4/\xc02\xeb9\xc2\xc5\xee-\xc0\xc3\x8d\xb5\x08I\xfc2\xc0\x81\x9d\xdd\x89*u4\xc0c,ft,\x8d2\xc0\xcc9\t\xf1\x96\xda-\xc0T=\xf8\x0c\xd7j2\xc0x\x92S\x150\n2\xc0\xa9K\x1e\xbd\xf8\xa63\xc0ml\xd1\xa20\xd13\xc0m\x1c\x7f:\xf2\x0c4\xc0\xf0\xfa\xb5\xea\x8a\x824\xc0z\xcf\'E%>/\xc0\xebLJ\xc9\x08\x030\xc0I\xbe\xe9\xf7\xban1\xc0I\xe9>\xb7bL2\xc0\xb6\x8e\x8c\xad\xd0\x93-\xc0U\x1b\xf1\xe6\xb4\xae1\xc0Q\xaad>\xcb\xf72\xc0\xd1>@\x8c\xa3\xf53\xc0\x86\x02\x0f\x01\x83\xd22\xc0U<\xfeA\x1c\x80/\xc098\xe7\xc2NQ4\xc0\xb1\xd8@\x07\xc9\x0b2\xc0$\xfc\x1e\x0b\x15\'3\xc0\'\xd0\x98\xa0\xa0\xc1-\xc0,\x8aXq(\x8f0\xc0\xb1\xd7\xbb5\xe8\x002\xc0\xf5&4\x11PG4\xc0\xe9\xd2CC<\xff1\xc0I\t\xef\xa7E&4\xc0\xf0\xa7\x8c\xd3\xe8F0\xc0\x08\xfbg\x8cZ\xda1\xc0\n\xa2\x0by\xc7\xc3/\xc0YNM\xddg\xe2.\xc0\x06\xb6^\x1cv#0\xc0\xb7\xe0Y\xd5\xda\xd0,\xc0\xd8\\\xdco(63\xc0\x93\xfbax\xc1t-\xc0\xb1Y\xfc\xcf\x8c\x940\xc0\x9dW\x17[\xa1\xe01\xc0\'\xf2\\\x9dmg,\xc0N\\a;TX-\xc0\x00Uk\'\xe3u%\xc0\x84\xcd\x14\xb1\xecq-\xc0\xc9\x08\x0cB\x8dH3\xc0F\xa2^\xd9\xb4\xa14\xc0\x8c\xe8c\xd6\xd7\xe53\xc0}r:\x90b,4\xc0\xf7\x82\x1c\xe8/\x862\xc0{\x8b\xbe\x08\xee\xae/\xc0x\xcd=!\xb8\xcf/\xc0\xc0Tz_\xa1l4\xc0\xdb\xbf\xb8\xafu\xde1\xc06\xc2\x94\x98\xb3\xc11\xc0\x15\xdeP)h\x0c3\xc0\xe1\n\xd4#\xa6\r3\xc0\xc9\x05\x90l\x7f 0\xc0;\xcc\x83\xf1\x9d30\xc0\x15]9\xcd\x87\x073\xc0\x10\x1c\x90#~H3\xc0\x8f\x99\xd0\xd3p\xab0\xc0\xf8\xd9Qb&\xd82\xc0\xac\xc5\xdb\xd2k\x8b/\xc0\xdf\x87\xcc\x9a\xb4\x1b4\xc0\xaaF\xeb\x033\xc90\xc0\xf0=\xe0yw\r2\xc0\xf1\xde\xfc\xfe\x0c\x064\xc0\x95\x86\xb4\xeah\xb62\xc0\x10@\xc5\x91\xfe\xe13\xc0zo\xac\x01\x1b\xa11\xc0\xab\xbdnv\x81q,\xc0\xa9\xd0\xd0\x9e\xf9\xe1/\xc0\xb2\r\xcf\x8b\x9a\x96.\xc0\xe7\x7f\xd1\x858\xb3,\xc0\xa3!\x99C\xcb\xd12\xc0\xbb\xeb\xd3\xc0\x91Q0\xc0\xe2\xad\xa3\x92\x08y/\xc0l\x85x\x93\xb8\x032\xc0\xd2M\xbc\xf0e\x8e3\xc0\x0fA~<\xdfH1\xc0i%T\xd9\xc7\xde1\xc0\x88\xfb|L\xc0\x102\xc0\x14<\xfe\x04gf3\xc0\x1bsZ\xe6\xd6}/\xc0r\xa7\xd0n\xfa\xfc3\xc0fDg\xf8.\x0e4\xc0\']6C\xf8\xfa.\xc0\x83s-\xa3k\xcc1\xc0V\xad\x05\xd5\xe4\x872\xc0.js:\xd6\xb13\xc0\x8dsfV\xea\x194\xc0\xfb\xae\xf9\x88\xe3*1\xc0k\xb1\xc8\xdb].2\xc0f1\xe8V$\x0f2\xc0\x19q\x96\\\xfbq2\xc03\xd9\xed\xa3\xbe\x9a3\xc0\x90@V\xf2\x05\xe41\xc0Z\x02K4}\x8f/\xc0a\xc2}\xb3\xdbS4\xc0\xd2\x0bZ8\t\xad1\xc0\xba\x05\xb6\xb7\x7f\xfd.\xc0\x84\x1f:2oO2\xc0<\xd9\xf2#\xcb\x983\xc0~\x17\xd4\x0f\x9aE/\xc0\x97\xd2B\xe5}o2\xc00\xa3\xb8\xbe\xbb\x0c3\xc0E\xfdMuJ\x8e%\xc0QJK|\x08J4\xc0\x03\x8b5\xe2b$/\xc0.\xe6.L@\xc50\xc0y\xe4}\x12\x84\xf62\xc0\xd6\xe2\xb1\x85\x9e\xd72\xc0F\x130p\xab\xeb3\xc0\xd7\xef/E\xa6\x071\xc0d\x95\xbc\xca\xbe\x023\xc0B\x10M\xaf\xbd\\4\xc0\xd9\xe5z\xc9\xd0\x0b4\xc0\x8d\xe3\x14\xae\xd2O4\xc0\xa0\xd9\xdd\x87\n$/\xc0\xd9\xd4\x9f\xe1\x89\x16-\xc0\x08"|l\r\xf80\xc0\xd2i\xc7B\x97>/\xc05q\xc8]\x12\xa82\xc0\x89\x14\xc1J\xb4\xee.\xc0\xd3\x1f\x0c\x01\x14\x163\xc0\x85#\xf8\xf8\xcbj/\xc0\x98\x07\x0b\xeb\xc3\xba,\xc0\xae9\xd2\xb3\n\xe53\xc0j\x15\xbb\x81\xb2)/\xc0Ri2\xa0\x95\xbd1\xc0{\xba\x10a\xfdz.\xc0V\x88\\\xe0z\x144\xc0\xe5\xe5\x82\xd9$#2\xc0x\x086k\xd9*/\xc0!\xc4pp\x92O2\xc0RI&\x90\x8aV2\xc04\xa9\xe3\xf0\xe2\xae4\xc0\xb2\xb2s,/T4\xc0ag\xda\xffS\x934\xc00\x19\xdc\xb88\x952\xc0\xa8\xc8-P\xbf\x100\xc0\xb8\x04\x89\xa7S\x8c-\xc0\x91\x9c\x91Q\xf1\x81/\xc0#`w"g\x92/\xc0\xad\xde\xd3.\x14\x1e4\xc0\\\xdfk[\xfd #\xc0\x04xX\xc6\xc3\xed2\xc0\x7f\x16\xceg\xc5\xef1\xc0\xff\x01K\xdb\xa0\x1b/\xc0\x1c\xbe3\xba`4/\xc0\x92P\x94\xf8h\x8d1\xc0{FYiO\xe3/\xc0\x17\x8a\xdfQ\x83y4\xc0\xb1P\x92$\xba\x13,\xc0\xc0\xee{\x94\xc4\x9d0\xc0r\xbb\x887\xb3\xd62\xc0TI\x9c\x84\t\xcb2\xc0\xce\x02\xc0:\\g4\xc0\x8f\xb2\x01\x937\x03/\xc0\x85\xf4d\x9by\xa42\xc0\x9e>\xda89\xce.\xc0\xb6\x01\x80a\xc014\xc0)O\xdcF,!0\xc0O\x0b\'"\x8d\\/\xc0o\x97JwX^/\xc0>\xa2XW\nL/\xc0c\x11\xb2{\x1b\xd33\xc0\xb2\x17\x08\x0f\x89\x1e4\xc06\xaf\xed\xa1\xf0Z/\xc0.\xa4H\xa3\xd0\x100\xc0\x1e_\xba\x02*\xa21\xc0T\xef+\xa0B\xf72\xc01B`L\xb8\xa1.\xc0\x07(4\xafpH2\xc0\x02\xdb\x90\x11m\xb0.\xc0\xcd\xea\xfe\xe89\xa82\xc0\xc5\x9f\xdf\xb0\xde%4\xc0\xc4\xcdD\x9f\x1a\x962\xc0\x01H\x1a\xf4\xf5\xe61\xc0\x02\x8c2\xd7\xa4\x90/\xc0\xadA\x98n\x91\xbd1\xc07\x1b\x9b\xa4\x9c\x160\xc0\xa7G\xc9\xde\x8521\xc0\x9bY\x960P\'3\xc01cb\xc8\x16\x073\xc0\xdbh\xab|bP-\xc02\x9b_\x8e\xac,*\xc0\xd9!\x180R\xd0.\xc0\x05o\x044\x04\xcc1\xc0U\xaeY\xc9/\x06/\xc0\xe7\xa8d\xd5E\xcc1\xc0\x1e\xb8U\xd7m\x7f1\xc0q\xe0\xe5\'7\x0c0\xc0\xe8\xf27\x9c!64\xc0\xee\x96\xf6j\x9d\xa7%\xc0\xdf\xcb\xbe0\xdf\xcc/\xc0\xa2\xe4\xdb\xc0|\x132\xc0\x82\xa8R\xae&\x160\xc0\xe9]t\xf8\x8eC4\xc0b\x8c~\x8c\xbf\x810\xc0\xa5\xcc\x0e\xb6\xd3 4\xc0\x05\xa8\xcd\xba\x80\xcd3\xc0\xdb*+\x95\xb9\xf3.\xc0\xd8\xa7s\xb32\xa3*\xc0\xbcd\xc2\x04\x82\xea2\xc0\x8c\x97YFc\x801\xc0\xffT\xb5\xc0$h"\xc0\x05vtfs\xde.\xc0{\x96!\xa8}\x7f1\xc0 A\xa93\x1e\xae-\xc0)Z`\n\xb1\xee3\xc0\xd4\xe8\xbe\x94\x0e\xce0\xc0\x91l\xc93\xd7\xc1.\xc0\xfc\n\x16\xbd\xd4l3\xc0}-\xd7\xa3\x19f4\xc0 \x9f\xbf\xe4v\x102\xc0G!\x84\x88-\xcd/\xc0M\x93N\xa9904\xc0D1{\x99\xab\xdb2\xc0\xf2UB\xeb\xec\xd82\xc0SK\x15#.I*\xc0\x1d\x9f\xa2\x9a\x05\xae-\xc0\x1b\x8f\x9e\x0c\x00\xc4/\xc0\xa9i_\xc0g\n/\xc0\x8d\xb8e\x97\x03L/\xc0U\xadj\xde|\x010\xc0,\xbe\xd6\\[X4\xc0W\xd1\x0bc\x8dP4\xc0\r\xe2S\tQ\xd63\xc0z\xf1\xfd\xb6\\R2\xc0)\xe4D\xa5\xdb\xbf0\xc0\xca/\x90q\xe2u2\xc0@\x91\\\xc24\x81/\xc0\x99V\x1bb\x18\xb9-\xc0\xe3\x9a\x07U\xe0\xf9.\xc0[4\xa2y\xef\x962\xc0\x00[c@he/\xc0Gp\xcc\x9e,\x033\xc0W\xeea\x8a\x17\x104\xc0Fr\x83%\x91\xba.\xc0\x06I\xa5\x02\x84|-\xc0\x12 \x12m\xf7\x99/\xc0\x9e\xac\xea\xfe\xff\x000\xc0a\xd5-\x7f4c2\xc0|\x0e\xd6C:\x1a4\xc0\xf5\x03\xe6\xaa\xbe\x1e1\xc0\xcaL\xc7\xe1:T2\xc0\x7f\xa7\x92\xebP\xb3/\xc0\xb2)9}*\r2\xc0l\x08]\xb3\xb3J4\xc0\xcd\xa49\x05\xac\x12-\xc0B@9#\xb2\x99-\xc0\xd4#l\xa4\xacy.\xc0\xdc%\x9d~\xc6\xe30\xc0\xc8\x15\x1c\xc7.\xcc4\xc0oH\x86y=\x0e3\xc0\xc9i\x84\x1c\xa8\xa6.\xc0\xc1\xf9\xcc%\x13i2\xc0tT-\xfe\xbb\xcb1\xc0g\x17O)Z(3\xc0\x027\xb6f\x02q.\xc07\xe7\xcb;\xc5`4\xc0\xd0p\xcd\xf4\x81\xed3\xc0\xbcH\n\xb9\x9f\xf60\xc0\xae\x19\xbf\x1e\x10\xed0\xc0\x00\xa9j\xff\xe501\xc0\xec;\x1b\xb3\xb3>3\xc0\xfc3\xd3F\xfb\'-\xc0\x89To\xe0\x11S2\xc0\x9c\xdcp\x06\xae\xcd,\xc0\x95B\xbd\xcf\x97S/\xc0|\xc4\xe6\xc5M\xee2\xc0\xe1\xab\xa8\xb4\xdc\xaa4\xc0\x97\x1f#\xeb,_0\xc0\xde\xc83\xc1\x94\xe41\xc0sR\x89\xb0\xcfs4\xc0\xe3-\xf0\x1e\xb5\x814\xc0\xeb\x9fW\xbb\xbf\x800\xc0a\xe3w\xb8b\xe61\xc0\x8c\xb4F!.\xb22\xc0\xbd9A@[B0\xc0\x9b\xb9B2Vf0\xc0S\x1c\x99v\x05\xbf1\xc0\xe9Q5Ae\xe9/\xc0\r\xb6\xcf\xf8\xfa\x0b2\xc0\xde\xb8k\x8c<*/\xc0`\xaeM\xe3.=3\xc0\x93\x97\x80\xa6\xb0\xc82\xc01X\xcc\xb6\x98\xc42\xc0\xb7\xa2\x9b\x95gu2\xc0\x0b\xa3\x90\xb9\xd6\x89-\xc0\x98\xa6B\xff!\x153\xc0\x1c\xe9RCZ\x8d3\xc0z\x85#\x81\xa5I4\xc0$\xc2\xc3\x82\xa6\x8a2\xc0\x11\xba\xe6\xba\x0ep2\xc0\xbd\x81X>\x11B4\xc0\x87\xc5\xd7\x17\x98?2\xc0\nj>\x81\x9ch1\xc0k\x94\xfd=|\xb23\xc0\xd6l\xdb\xf8O\xcc1\xc0\xf6\r\xba5\'\x922\xc0m;u\xc1\x04\xe42\xc0\xca\x85\xf6\x1d_\xeb/\xc0\xe6\x03R0\xa2\x0e4\xc0\xb0O\xed\x97d\xfb-\xc0\xff\xa6\xb2\xc4ix1\xc0D\xf7\xe2S\x13.3\xc0L\xbd\x1e\xb5\xd1\x8b4\xc0\x1d"\xb9?\x91\xc01\xc0\xaaVgm\xc6C0\xc0y\x7f\x8a2\xd4!4\xc0\x16\x8d\xe0\x92\xae\t4\xc0\x9c\x9b\xa5\xa8\xf3\xca,\xc08\xa5\x93\x14-\x173\xc0\x81s\x15\x06\x92\x83/\xc0\xb7WOs\x14F3\xc0+c\xda\xcf\xf993\xc0\xfa+\xf7\xf0\t\xe9.\xc0\ne\x12\xba\x83D4\xc0\xb7u3MB\xcb3\xc0\x88i&\x8a\x137%\xc0^b\x9e]<62\xc0\xf6\xec\x86\xbf\x11\x183\xc0M\xe7c\x01\x9f@0\xc0\xe07\xceV\x9ew3\xc07L\xa1\x1a2"-\xc0\xe4B\x84\xea\x87(3\xc0\xb86\xb77W\x913\xc0\xef\x9f\xcc\x97O\x8a0\xc0\x1e\xd7M\xeb{W1\xc0\x9a\x8e\xa3\xe1\xcch4\xc0\x05\x11Es\x1f\xd11\xc0\x8a[+C\xff\x854\xc0\x7f9\xd1Q\xa5\xcd0\xc0p(2U\xba*4\xc0w\xd3\x84#\xea\x7f1\xc0\xec\xff2\x933}4\xc0\xabSX)g\x14-\xc0\\\xe2c\x1c\xd6\xf83\xc0I(\x83\xcd\xb1?0\xc0\xb3\x00\x0f\x84\xb3\x911\xc0\x12\x16}\x19\x06E/\xc0\xd3(\xceX\xd8\xfd/\xc0\xe3\xfe\xd3L\xb0z2\xc0HQA\'\x91;0\xc0\x0cZRk}\xfe2\xc0W\xec@4\xcb(/\xc0\xad\x10\xd1"\x92\xd7.\xc0\x13\x10W\xf1\x97+/\xc0V:\xad\'^\x1e3\xc07O\x02$\xea\xa7.\xc0S\xdbo\xd3z\xf8.\xc0\nC\xea\xab\x9533\xc0\xcb\x9f\xba\x92\xf9\x840\xc0c\x85\xf3\x034\xfd3\xc0\xa7 \xdc\x1d\xa6\x86.\xc0N\xfa$^X\x124\xc0\x88\xec\x1e\x95+\xe31\xc01\x99Q\xd3\xfd\xa21\xc0\xdf\xe3A\xe0\xf0`3\xc0\n\x06[\xd5a}-\xc0\xda\xd0QQ\x85\x0e0\xc0\xaa\xc8\xa8\xf8\x87\xaf0\xc0\x9af\xba\x19\xa6\x1a.\xc0%w\xf6_H\x8c4\xc0\x9d\x9a8@\x17:2\xc0\x8c\xa1\xeft\xc9!/\xc0+\x0eZ\x1a\xd2\x820\xc0\xa1\'Eoz\xd8/\xc0\x9e\xbf\xeb\xdf\xb5\xc02\xc0\xce\xfep\x1f\t\x904\xc0\x85\n\xa1C#\x00,\xc0\x15s#\x9c\xcd\xf83\xc0\xb3Hn\xa9uH-\xc0\xbf\xe6\xf7\xee\xad\xcd2\xc0@y\xc4\x19\xb7\xa5/\xc0\xac\xf9\x1ckyv3\xc0\xde\xa0#\xf9\x97\xaf2\xc0\x1eLR\xdbZ\xa81\xc0BS\xba\x1d\x81l2\xc0\x1a\x18+\xdc9\x874\xc0O\x96}\xa2\xb4j/\xc0\x04\x12e\x9c]R1\xc0\xe8|\x0b\x94\xcac3\xc0\x8b\xa3\x01gY\x983\xc0M@\xa1\xf4\x0bn0\xc0\x03.\x89\x86S\xb6-\xc046&\xae \x050\xc0\x02\x08\xdcPW\x180\xc0\xd0\xdf\x87\xc5}\xd50\xc0nC=T\x9aY/\xc0u\'b\x97}\x06/\xc0Kb\x86\x0ci\xc3/\xc05\xad\x158\xdf\xb1/\xc0SHR_\xf8\x8c.\xc0\\x\x10\xc3\x0f\x8b/\xc09\x82T\x95+>&\xc0\x17\xbf\x1e\x04\x93\x194\xc0\x14\x96\x18\xd4W02\xc0`%\xabdi\xd40\xc0GM-\xf9\xd4\xc6-\xc0\xab\x14*\xa0\x8bd/\xc0\xb3n\x9a\xba\xbaV0\xc05\xfc\xcd\xe8,Z3\xc0\x1a)l\xa0d\xce/\xc0\xcd\x93\xb6\x01\xbb\xea1\xc07\t\xb3\xaba 0\xc0+!\x0f\xc39\xbc.\xc0\xb4\xdc\xa9j\x8a\xdb2\xc03\xb5\x16\xcf\xe3\xb42\xc0\xf3\xf9\x98\x07\xcd\xd03\xc0\xea\xb9\xfe5\xf5\x942\xc0\xc3\xa7\x8d\xc20R-\xc0\xc4\x0eHp\xe1#0\xc0\xd8J\x10\xff\x8432\xc0\xe7W\nv)\x96\'\xc0DvuxL\xa50\xc0x\x8f\xbd\xf7\xeaM1\xc0f\xad\x94J\xfd\xe4/\xc0\xf4\xa6\x99UB]2\xc0\x91\x96\x01\x9c`\xbe/\xc06\xf2\x8e" \x1f0\xc0\xc6\x1e!lJk-\xc0\xa4\x8d\x19h\xed%4\xc0/6\xa9n#i-\xc0!\xfb\x9e]\x93\xbf2\xc0\xedm]/\x1b\x992\xc0\xc1\xc7q)\xf2O.\xc0_\xd5\x99\xa2\xeb\t2\xc0\x1e{\x16\x96\x0bV2\xc0E\xdf\xa4\'\xb7\x8d.\xc0~e\xe2\x7ff\xba3\xc0\xf8\xb0\xea\xa7\xd0\xe1.\xc0-\xf4\xe9\x84\x12F/\xc0\xa5)B\x99\xf6\xd93\xc0\x15\x00\x1e\x9b\t\x024\xc0\x18:\xc6\x9d\xea\x962\xc0!\xb4A\xbd\xc3\x1b3\xc0\\\xd8$\x1eRg/\xc0H\xb0\xe08\x1e\x1d4\xc0\xdf\x9a\xb3\x1fp:/\xc0\xd8t\x05\xa5 $3\xc0o\x8b\xfdMb\xdb/\xc0B\xe6\xf3\xf1z++\xc0\\\xe2\xb2,\xbc\xea/\xc0\x96iw\xc3\x03\xbc.\xc0\xda]5\x80\xa144\xc0\x1c\xdd\x9d\x97\t\xe4/\xc0q6\xf1\xb0.j2\xc0\x8b\xa1\x12\x05."3\xc0\xe9{\xf7\x821}/\xc0\x89\\\x0c\x98\xa7I/\xc0\xb4\x10L&\xa7j2\xc0\x13`\x16W\xe5_-\xc0$\x91\x83ldB.\xc0\x8c\xf8\xb0\xf5S\x072\xc0\x8b\x9dR\r}r3\xc0\xcd\x11\xe84\xa8R2\xc0!1{\x03W42\xc0\xd4\xf0\xd5\xd4\x9062\xc0\x80]|\xe7}\xa2-\xc0:\x12\xbb\xc5p*3\xc0\xa1\xa5K\x9c?+(\xc0\x07\xa8\x01\x1fI\xbf3\xc0\x0e\x03p\x1a\x13N4\xc0K\xc9\xed\x05je3\xc0\xe4\xf7W\xbc?h4\xc0\xee\xa5\xfb\xcc\x9d\xe92\xc0\tx\xf0\x83\x10(3\xc0}P\xcb\x02\xbf\xb93\xc0\xb2\xbeDI\x9e\x893\xc0\x12\xa5\x8b\x81\xe3\xf92\xc0\xff?xA\xc4\xf5#\xc0\xe0\x84\xc0\xd9M 3\xc0y\x8d3\xe9O\xd5+\xc0B\xb6\x19#(\xac2\xc0\xa7\xcc\xff\x0c<z.\xc0\x87\xb3oX\xec^1\xc0\x96\x8aMr\x8e\x8a/\xc0\xe0\xf1\xc3\xf9g\xa82\xc0(\xf9\x9a\xa9\xb2\xac.\xc0\xd6"\ti\x13\xf41\xc0\x05\x93\x80\xf8\xc8=2\xc0b\x14\x04\x99\r\xf6/\xc0}EY\xd1r\x8b2\xc0hQP\x7f"\xcd3\xc0\x05\xb3\xbf\x13o{.\xc0D\x01\x05\xc3\xb8>0\xc0`Q\xd3\xdc\xa5\x0f0\xc0\x83\x90\x84-\xe9\xe03\xc0A\xe1\xcf\xa4\xea[#\xc05\x9a\x16\x1e-\x8f1\xc0"\x19\xd0\xf0\xbf\x9e2\xc0\x9d\xa3\xa7\xdc\x9a\'4\xc0\xd2+\xf1h\xaa{0\xc0|\x00p= \xba/\xc0\xf7\xfbW0\x83\x0c2\xc0\x95\x8bU>@I-\xc0T\xe1f)\x7f\x914\xc0\x1bs)\xdb\xc4I3\xc0\x008bK6\xeb2\xc0\x91\xef\x14@\xcd\xef1\xc0\x8dJ"\xad\xe2\xe0.\xc0\xed\xc5.cS\x083\xc0\xf0\xf6\xb3\xeb"\x103\xc0\x0e\xa1\x07\xac\xfcc-\xc0\xb5{\x91L\xab\xdb2\xc0\x94/\x85$5\x124\xc0\x08\xdah\x06#\x174\xc0\x8d\x93I\xb2\x81\xbb-\xc0\xd6\\\x82\x11A~0\xc0?\xc0H/\xa9\xda2\xc0\x12\x96\x9a\x9b]P4\xc0\xdf\x83W\x7f\xc2\xe8/\xc0\x01\x9d\x04\xcf\x1c\xca2\xc0&\xf9\xec\xf5\xa9F2\xc0B\xb6\xc1LJ\x005\xc0\xd3k`R>\xfd2\xc0\x1a~\xc2N\xd1k%\xc0<?\x8bBZ\xe82\xc0h\xc9\xa9\x0f\xf6\xfc3\xc0c\xefD\xef&`-\xc0\xb0\x8d.\x92\x03w/\xc05#\x89^\xf6\x9b/\xc0\x17<\xd40p\x0e/\xc0\xbc\x1e\x0b\xd7\x9b*4\xc0q\xef\xc6\x7f\x05^/\xc0\x012\x13Z\xd4?/\xc0lb\x81\xa3C\x1c0\xc04\x1b\xda\xa3\xcdU-\xc0\xbb?\xce\xa8\xf0\xef3\xc0B)f<F\x083\xc0\x19\x13xl\x86\xa6/\xc0\x88\xf5y\xa5\x83\x144\xc0\xbc>;\xe9\xa7\xde3\xc0L\x19\x97 \xcc\xd93\xc0\xf3:\x1a\x15p\xf11\xc0\xb6\x80\x05ppC+\xc0[\xe1\x18\'\xa3\x9f.\xc0\xca\x87\xec%L\xd32\xc0csQ\x7f=\x1e3\xc0,|t8\x85.-\xc0\xa5\xe6\xdfh\xe7?0\xc0%a\xf0\xad\xceI-\xc0\xd8\x98M\xa9\xdb\xa3/\xc0\x8d{\x1e\x0chU1\xc0\xba\xcdO*\x1e\xd22\xc0\xe2\xadG\xdc\x90\x16/\xc0\x0f\xb48/Ju3\xc0f\x98qJ\'\xef-\xc0\xb3I\xa7\n!\xa74\xc0S0.D\xe4\xf2/\xc0*\xfe\x18\x8d\xeb30\xc0\xf2\x9a\x84|\xf8\x9e2\xc0[\xf6\x97\x86G\x96.\xc0"\x852\xc4\xa6\x05/\xc0\x14\xab:\x93lb-\xc0a\xd9\x13\x9aY{3\xc0\xb6C1\xf5/~.\xc0\x11\x8a\x82h\x98\x952\xc0sK\x8e.4\xfc2\xc0\xf2"\xe2\x97B\xdc3\xc0?\x04\xd4\xddE\x1e3\xc0\xf1F9(z\xb0/\xc0\xfc(\x17u\xef\xc7/\xc0\x83\x03\xf5jk\xe9/\xc0\xc5\x8c\x88\x95\x9dq0\xc0,\x1b\xa90\xa4z.\xc0\xa3\xb7\x02O\xf1\xf60\xc0\xe78\xa6#\xb5\xce2\xc0\x93\x12\xbc\x851\x844\xc0\xab\x81\x84\xc8!\xe13\xc0 \xbeX\x8e\xe6x2\xc0NP7E\xc6\x96.\xc0c\xee\xe2\xa1\x0f_2\xc0\xc7Zj\xdf\x83;1\xc0\x13\xe6+\xda\xc3*/\xc0T\xe2x\xf9u\xf9.\xc0J\x8el\x17\xf2\xf12\xc0\xd0KW[\x06\x174\xc0\xe7\xffE\xa3\\\xca2\xc0\xc6\xc6\x7f\xbfYZ3\xc0\x06Z\xfe\xc0\xfa13\xc0\xf6N\xcb\xa75\x15/\xc00\xec\xe2&\x90\xde/\xc0\xb2\xa3\xf2;\x1620\xc0\\\x07\x9d\xc1\xfa;2\xc0\x1cv\xfb`1h0\xc0L&UQ\xa4\x0c4\xc0T\xc2dtf\xd63\xc0\xfd\x0e\x0e\x04TZ3\xc0\xf9K\x12\x8am30\xc0\x90\'\x1f\x1b\xdc\x0b3\xc0eD\xba\x15\x9dq.\xc0\x8fa\xc7\xe0\xce\xe5-\xc0\xfbP7\xee\xcf\t/\xc0\xb8D\x91Hq\x0e2\xc0\xdd\xed\xe9\x1e\xfa\xa72\xc0B\'\xb9_]v3\xc0\xa4\xef\xcc\xf6\x15\xaf4\xc0\xcf5\x87L\xcb\xd12\xc00a\xbd/\xbf\xd0,\xc008\xef\xd5\xf4\x1b4\xc0\xff\xd0\xdf"\x9f;1\xc0\xec\xe3\xb3\xde\xf8D4\xc0\xe5\x92XZ\xfc\xfa.\xc0x\xa9\xfd\xb9\xfe14\xc0<\x88\x05\xea\x1c\x0e/\xc0<EP\nP\x04/\xc0\x8b\xf8\x8f"\x98\x1b3\xc0\x97\xa7\xf0\xbc\xfc1,\xc0ZZV\xccNl4\xc0\xdd\xed\xce\xe23\xde/\xc0\x19P\x9d\xb7\r#/\xc0{"\x99\xef\x85\xb72\xc0\xbc\xe6W\xe2\x1e\xff.\xc0\x86\x93\x8d\xbb\xa6\x003\xc0\x7fT)G\xa0\xd53\xc0\xe0\x8e\x82z\xee\x023\xc0\xc0\xd3\xef)\x96=0\xc0\x14\xa4-p\xe014\xc0,OsBY\xd74\xc0\x7f\xafw\xdf\x7fu.\xc0\xfc?{\x94\x86+&\xc09`O\xd83\xdf,\xc0R\r\xd0HQ\xb4,\xc0\xf8\xba\xdf\xba\xf5W3\xc0\xd2-\xc1\xeay\xd33\xc0\'\xabI\xe4\x9eE2\xc0\xb9\xb8\xfc\xa7=%0\xc0\xbe\xbe\xcfh\xff11\xc0\x19\xf9\x12\x19\xdf\x852\xc0\xb5\xfb\xecA\xfc80\xc0xJ\xeeZ\xc6\xa94\xc0d%1p~y3\xc0\xbd\xc6\xae\xd0t\x17*\xc0SP\xc4\x9f-\xe1-\xc0;\xf0\xbcv~K1\xc0\xd8\xdb\x13\xd6\x91\xdb3\xc0\xff)dC\xfa\x0e3\xc0~(V\xa2\xde\xaa/\xc0\xf7\xb2\xc8\'q\xbc*\xc0\xc4.\x8dh\xeb\x1b4\xc05F\xddB\x8c\x032\xc0\x84-\x86Kg\x844\xc0)]\x9ds\x84*/\xc0\xfb\xe3\x84A\xe3t0\xc05R\xb95\x87\x044\xc0\x9c\x83C$ B)\xc0]3u\xc4\x14L4\xc08\x14\xfcA\xb3\xb14\xc0\xe9\x1f\x1fc5\x0f-\xc02!-\xc7\x96G3\xc0\xc1\xf8fE\xf9\x931\xc0w\x0fPI\x85\x90/\xc0\xd3\xe5\x9e\x05\x8313\xc0\xb93\xea-\xef 3\xc0\x90`Y\x17_E2\xc0\xb4\x8a\xf6\x1b\xc3U0\xc0\xe0\x99\xce\xd7]\x1d,\xc0v\xaa\xecI\x05\x1e0\xc0\xce\r\xbc\xe9L,0\xc01\x9b\x07"\x13c&\xc0\xcf\xe7>\xb4o\xa33\xc0D>\xc5Mj"3\xc0\xba\xda[.\xd1^3\xc0\xa6\x89\xfc\xa5\x86\xaf*\xc0x\xafT+\xe1G3\xc0\xb4y\x9d\xbe\xec\x0f3\xc0-\xd0\x15\xe7k-4\xc0<^m\xc0\xfb\x89-\xc0\xdd\xb1[\x16A\x843\xc0\xc4\xbb\x91\x8d>\x91-\xc0&K\xef<le3\xc0\x9e\xd9\xdc\x97%=0\xc0\xd1\x1c\x05b>:0\xc0\n\xf9\xd1Qu\x0f4\xc0\xc3\xd7\x03\xbe&\x1b4\xc0=\x9b{\xff\xfb41\xc0\x9d\xa9S`:\xfc1\xc0\xc4\x91\xe77U#3\xc0\xfd)\xe8\rl\x080\xc0\xdb(l\x006\x173\xc0\x0bU\x91\xe7\xd8\n2\xc0\x87\xd7\x16A\xce\x012\xc0N\xd07\xb0Y}&\xc0\xfb\x89a\xc9D\xea2\xc0\xafq\xc0\xdf\xb8\x170\xc0\xf6q\x85\xfbt\xca/\xc0\x10b\xd1\xa6\xfe\xfa2\xc0\x1b\xa2&\xdfo`.\xc0fWd\xc1\x10\xe13\xc0\xf2v\xdbX\xa7\xef/\xc0y\x8c\x11\x00\xcb\x123\xc0\\\xca\x96\xaa1\xcc2\xc0\xbc\x02\xf8\xf5\xaa\xd54\xc0iA\xf5/\x88z/\xc0\xf1#-m\x94m2\xc0b\xb7\x140\xdc\xef1\xc0\x9847^\xc1\x033\xc0Y\x7f\x91\xed\x8890\xc0V\'\xb5>D\x1b3\xc0\x8b\x80\xfa\xc0R)0\xc0f\x00\xb8\xfbv54\xc0\xfdjeN\x80\xaa-\xc0\xe2N\xc37\x9bH4\xc0\xb4f</*&3\xc0\xa3>\xd4\x91jE4\xc0\xc9\xb0^\x94\x08Y2\xc0\xc2{*+fD4\xc0\xd9\x0f\xfa\x97\t\x052\xc0kK\xfe\x98i\xf02\xc0\xe1G\xcfa\xc2d3\xc0\xac\x9a\xcd\xa1\x88\x130\xc0c\x97O\n181\xc0\xe1\xb7\xd69\xd5#0\xc0\xdd3`\xc4\x07\x010\xc0\xf8\x99x\xf6\xe5\x89-\xc0\xb6M!\xa8\xb3-0\xc0\xd3{\xe58y,2\xc0\xe0\xf8\xefIy\x942\xc0\xd6i\xe0y\xf7-1\xc0lw\x97\xc5\x14\x020\xc0\x86f\xb9\xb7"\x82.\xc0\x87a\x05)3h,\xc0t2\x93\x04x_3\xc0\xc0\xe0E\xb4\xb2>1\xc0G\xdc\x0c\x04D\xcb2\xc0d\x85\x8e\x93\xc1\x0c3\xc0\xffZ\x041_@2\xc0\x01\xfd\x95K{63\xc0>\xad\xac\x7f\rZ3\xc0\x10\x13P\rN\x87/\xc0d\x99\xaeG\xc8R2\xc0b\x8f\x95\x86g\xc71\xc0\xe2.\x94\xf8\xa1\xe31\xc0\x8e%\xb7\xaa\x8e\xe8,\xc0J\t!\xfd\xab\x963\xc0c\xe8\x90\xc0\t43\xc0\x86w\x14\xac\xfc`0\xc0\r;!\xc4\xadN/\xc0\xaa\xb0\xbe<\xca\xd41\xc0>\x89\xddV\xb9^-\xc0\xde;\xd3b,^2\xc0V\xf7\x91+\xf7R4\xc0K\xbb\xb1\xbd\xc8w3\xc0\xc7n\xf3?Z~4\xc0\x0e\x83T6f\x0f4\xc0\x1a7\\vw\x1f4\xc0\xea\x18\xeaH\xc2\xc7-\xc0\xc21\xcb\xee\xa9\x94*\xc0\x9f\xf0\x96\xe4\xda\xb8&\xc0\xce\x05\xaa\xdc\x18\xd91\xc0Q\x82\xfdF\xe1\x184\xc0\x07q\xd3\x15H\x083\xc0\xc5\x99\x19\xbe\xe8g3\xc0F\x7f\xa7\xbe\xfa<1\xc0*3WS\xd6\x7f1\xc0\xd3i\xcf\x99`\xcc/\xc0v\xae\xe4\xb0\xa6\xe8+\xc0\'\x8dt=\xfav0\xc0\x95\xdc3y\x00\x8f-\xc0bW\x93\xc1\xd0\xd02\xc0\r\x92;u\xcc\xd7/\xc0\x03Hzu\xca\x8d,\xc0\xd3\x871\xccU\xb92\xc0f\x8fy\x07\xe6\x824\xc0\xed\x1d\x87\x16X\xd33\xc0\xf94hG\x96\x0c4\xc0Se\x9b\xe3J\x084\xc0\x11A\r:S\x911\xc0A\xef\xf3je\x82-\xc0\xbb\xf9f\x8f\xa8\xff3\xc0\x91\x88"\x8a\x1a\xb6,\xc0\x08\xd1[\x02E\x7f1\xc0)$\x95>\x1e\xac%\xc0t\x86\x97m\x95>2\xc0\xf4\xe1\xecD\xf8\xa32\xc0\x8b$\xe3\x91\xa9\xbc1\xc0\xd0N3?]T2\xc0R\xf9\xb30\xae\xc73\xc0\x88"\x0f7\x0c\x84)\xc0\x92\xbe\t\xf0\xd4\x90-\xc0\xfb\x9f\x8b\xaa\xdf\xca4\xc0\xa0\xe6\xb0\x8dv\xa72\xc0\xf0-\x1e\xa7\x8b\xfe3\xc0[!\xc4\xddF\x91/\xc0\x11R\xf2fj\x1f3\xc0\xf2\x87\xe7\xdf\xfe\x053\xc0\x8c\xeb\x88\x1c\xb7f4\xc0\xf7\n\x02\x01\xd0-3\xc0y#\x82P\x8d\xb31\xc0\x06\xdf7\xbe\xa8;-\xc0\x99q\xa3\x1a|\x902\xc0\xc9H\xd6\x1f\xf3\x9f%\xc0g\x06\xef\x03(\xc10\xc0\x81\xf5\x1f>\xc5p,\xc0V\xb3@\xc4\xd8\x1d3\xc0a\xddS$\x14U2\xc0\xb3\xb37\xa6@k3\xc0Q\xce\xf2^\xda23\xc0\xc0\xe4\xa2V\xe8\x971\xc0\xbe\xc3|\xea\xa6)2\xc0\x10p\xaa\x1b\xb1\x9c2\xc0k`S\xa7\xe6\xd52\xc0\xe0E\x90b\x85(.\xc0\xf4!\xa7\x9e\xc6\xfe3\xc0Y\x06\x9d\x0e\xb2\xff1\xc0\x1cH\x84\x87\xff\xd02\xc0r\xb4\x13\xa4;\x853\xc0\x96\xc7\xe3{7\xc0/\xc0\xedX\xa5{\xd7\xe31\xc0\x0c$\xc7\x8d\xc6\xce2\xc0$J\xf5\x860\x1b4\xc0\xb6r$Me\xe0/\xc0\xa9a\x87\x12,\xdd2\xc0\xe9\x15%d\x04>2\xc0\xf69#\xfa\xab\xc23\xc05\xff\x15\xaa\x82\x9b3\xc0\n,.\r\x8e\xab1\xc0\x0f\xcd\x997\x0b\x8b2\xc0NV\x0bP\xf0-0\xc0\xd7\xec\xc8\x13\xa8\x073\xc0\xe0=\xb39\x00\x083\xc0\x84Lb\xbe\xd4\xa24\xc0\xf8\xef\'\xf2\xd6\xaf4\xc0\x9d\x98\xd6=AK3\xc0\xfb\xb2\xf8;902\xc0\x01\xb6T\x93R\xdc1\xc0\xb9\xaak\x07\xce\t3\xc0\xf1\xd1v\x9f0)4\xc0\x0b\xb7\n\xcd#\\3\xc0\xf32\xcc|\xab\x122\xc0-Ml\xe8\xbd\xc2/\xc0t\xb1e\xbe\xac\x100\xc0\xd2\r\xde\x02\xf9,2\xc0\x83\xf5\t|\'\xec2\xc0 \x1d6K#\x0e0\xc0P\x88\xfbC`\x89.\xc0C-\n\xd4\x06\xaa/\xc0\x1bWC\xdc+\xb8-\xc0\xf9\x19<\x1en\x160\xc0\n\x12E\xad\xbf\xaa4\xc0\rg\xc9\xee\xde(/\xc0\x962\x98lS\xbf3\xc0\xcd\x16Ccl\xfe/\xc0uTj\x08\xd0\xda2\xc0\xc6\x1f\x8a\t\x1334\xc0@_XaBV0\xc0\xc6z\xd7\xfa[\x04-\xc0\x9c\x05\x851\xe4\xd42\xc0\x9c\x0f\x80 \xfc\xbf.\xc0\xd9\xd9N\xb0\x8c$2\xc0\xa3S\x12\x17\xb5j2\xc0\xde\x9f#\xd5Ao2\xc0\x13*v/\x9d\x8e3\xc0\xde\xbd\xc4\xc77\x992\xc0R\xe0H\xd0\xe1\xb72\xc0q\xd6\x02\x9atu4\xc0\xcaB:\n\xfe\xe23\xc0\x05n\xc2C\x97\xcd2\xc0w\x15aJ\xef\xd22\xc0\xd2\xad[!t\xbe/\xc0\x98B\x96\xf1\x90y,\xc0\xa4kz\xa8yA3\xc0\xc1\x98\x97?\xbab3\xc0K\xe2\xadD\xb5u0\xc0\x86E@g\xe7%0\xc0\xa3\x80r\xd7\x13\xad.\xc0KT\xbc/Q8/\xc0\xbfBsf\x0f42\xc07[a\xd8)\xc9/\xc00\xb4\x8b\xf2M\xd33\xc0\x9e\x19Zq\x88)4\xc0\'\xfcB fa2\xc0\x1dC,\xc5\xe9\x143\xc0\x85\x91\x18)\xd0\xd92\xc0\xdd|\xdd\xbd\xd3\xc4/\xc00\x02\xb5\xb5\xf7\x160\xc0m\xf8\xf5C\xd9\x020\xc0F,\xf3\x05n\xce2\xc0\xb3\xbc@"\xefK4\xc0\xbb{z\x9dq\xdc3\xc0\xde\xd5\xff\xec\xc7\xe21\xc0\xf1\x1d]j6\xdb2\xc0.(\xd2\x05%\x173\xc0\xf7\xe6&\xa10\xc8/\xc0\x9bp \xa8\x05\xfd1\xc0j\x04\xc2\xf6A\xf41\xc0{\xe7t3\xa2s3\xc0J\xb2\xb5\xd4\xf443\xc0\x94=\xb4\xe2L\xe2.\xc0\xa4\xc0\x15\x02\xde\xe43\xc0:\xb3\x11~x\xd1/\xc08\xd1p\xf5yi4\xc0G\xcb\x113@\xf22\xc0\r\n\xa6\xc3\xb2\x901\xc0\xef\x92\x1a\x1d\x8du1\xc0a\x14\xe5\xae\xf9\xbf0\xc0"\x87\x04{\xd5\x153\xc0\x1c\xd8\']o\xed1\xc0\x1a\x14\x89z\xc0\x040\xc0\x9b\xeb\xb7ko\xc4.\xc0^\xfb\xdd\x13\xbeL2\xc0\x87:\xed\x82Ow3\xc03=^\xd5\xea\xec2\xc0\xe6E\x00\x08\x8d\xd22\xc0\x00\x84\xa7\x1b\x04&3\xc0\x87\xb9E\xc2\x11#3\xc0\x9b\xd1\xc5\x10G\x843\xc0\xd0\xddka\xb1n3\xc0#\x95\x8dM\xe360\xc0\xd5\xce\xf7\'\xa6\x9a/\xc0\x98\x90CPj\xfc3\xc0K\x9a\xbf\xa2\xe8\xd83\xc0\xbe\xa5\xe8\xfdIA3\xc0\rp\xb5\x96\x01.4\xc0\xe6\xe8\x06\xc8\x84\x004\xc0\xd81\xbc\x952\xe72\xc0Y\x9e\xc7\xbb^\xf91\xc0n\x10\xe8\xad\x0e\xdc/\xc0X\xf9\xb3wx}.\xc0TR\x88\xee;\xc22\xc0\x11\xf9W\x96o\xac3\xc0\xc7\x02\x00k\xf0\x88*\xc0\xca\x1a?\xbf-\x983\xc0\xf9"\x9b1\x1c\x0f4\xc0\xde\xa5\x1dfV\xdc3\xc0-G5\x03Z\xf02\xc0*\xd8\xe8\xac\xdb\xfc3\xc0\xbb\x10M\x13\xc4\xf72\xc0\x11\xb9\xff%5\xdb$\xc0\x9d\xcf\xab\xd7Q\x143\xc0\x1e\x9c\xc2Z\xa0:4\xc0\xe5\xcd\xf3\xdf\xb8\x84/\xc0\xaf\x93\x97\xbcE\xf32\xc0\x1a\x00\xdff\x0eq2\xc09\x95\x9bT\xea\x130\xc0\xbd\xb4\xe4\x07|\x853\xc0\x10u\x08\x0e\xb9\xef2\xc0\xc2\x8f\x0cg\t\xa8/\xc0\x87\xf7\xfdD.\x1f0\xc0[\xfa\x12*\xcb\xd12\xc0\xd3\xe3\x01[,u2\xc0H\xe0\x82^\x01\xa0/\xc0H0\x8b\x1b\x1d?3\xc0g\xfd\xc5\'\x8ee3\xc0\xff\xdd=C\xbe^2\xc0\x1fS<]\xe0\x19$\xc05\xdf5>\xab\xcb2\xc0\xe5\xb6A\xdb-\xcb/\xc0\xd2\x10X\xa1\x81\x1c3\xc0\xfa\x8e\xe1X\xc5\xef1\xc0 \x94\xba\x97\x0c\xb30\xc0:t\xdbw~(3\xc0\t\xec\xd7H9\x0e3\xc0\xb5\xd9\xc2X\x87\xca&\xc0\xa9\xb9v-.\xa71\xc0\xb2W\xdf\xb2\xfeW2\xc0\xef\x8c#\xfd\x97p*\xc0\xee\xd6Gn\xea\xb2/\xc0J!)\xd26L2\xc0\xcc\x00.\xc3\xc2$3\xc0(\xb5\xa7\xcf8\x9c3\xc0\x898#\xc3\xf1\xf93\xc0\xf3\xd7\x82\xa6:w.\xc0\xe7\x13>5Zv3\xc0&\xf3\x87"\x9f\xba/\xc0\x8a\x0e\x04+l\x89/\xc09v|\x85\xa3\xf53\xc0\x9d\x87\x1ei\\~-\xc0k\xe6\x06\xa2\x93\xa2*\xc0\xa9\xe6\n\x9d\xc2\x920\xc0\xe2K.\\\x0b\xd8-\xc0\x87,_f\xf4\xdb2\xc0\x85\x97\x01\xf9\x03\xf91\xc0\xea\x93\xbe\xd3+\x14#\xc0\x8c\x8bb\xdf\xc5\xe82\xc0\x8d^\xef\x96\xe7\xb9-\xc0\x87.a\x82\xf5\xd32\xc0\xd1\x10\xfd\xe2\x1f\xe22\xc0P\xb9\x03\xb4\x02D$\xc0\x00)/\xbc\x0e73\xc0p:\xa8\x93o-3\xc0\x02*%\x85r#4\xc0;\xb8\xd5\xdc$\xb43\xc0\xd1\x03\x14\xb4\xd4\r3\xc0\x9dT\xc2rhO2\xc0\xbe\xf3P=\x8d\xca$\xc0\x97\x0bXT.40\xc0\xf7\xec\x07z{\x8c2\xc0w\x90\xb4\x8c\t\xcf2\xc0I\xb11Z\xbf\xe6.\xc0\xe2.\xa0\x81\'\x85,\xc0S\xf6\xc2(PZ/\xc0\xc4|\x0c\xf9\x9e\x1c3\xc0\\\x0b\xd1\xa8f\xc11\xc0\xa0\x00\xf8\x10\xcd40\xc0p\x9a\x91\x86\xd9\xa22\xc0\'\xbbkb\x16\xdc/\xc0\xd2-\'\xe3\x8dd2\xc0\xac\xe4\x89<NU3\xc05\xfclu\x92Z3\xc0T2\xda\x8bm\x07/\xc0\t \xe3U\xadx4\xc0&\xb98\xb7\xe9\x9e/\xc0\x9ex\x92o\xc2\xf12\xc0\xd4\xf3\x92\xbe\xdb\x0b3\xc0\x9e\xd2\x03Ej\xfe2\xc0\xc2\xe1\xf0\x88\xff:3\xc0\xc1\xb3Q\xa8t2/\xc0\x11\x9c@\x08\xdb\x9f3\xc0\x89d\xaf\xfeRa&\xc0\xfa$n\x1a\xe7S0\xc0glX\xc0rB2\xc0\xab\x9cL46\x013\xc0\x8d\x84\xdd|\xf0\x1a3\xc0o\xd5V\xb9\x88R3\xc0\xbd\xd4\x0f\'\xbf\x892\xc0\xb1&5K\x05P0\xc0w\x01\x908\x9c\xe92\xc0\xdf\xf5\xf4\xe3\xdc%2\xc0\tu\xff\xb9\x13w4\xc0zo\x9e\x164\xb63\xc0g)-`\xd7\xc11\xc0\xfb\xb2\x1fE`\xdd2\xc0\x91l\xf5\xecZ\xf73\xc0F\xac\xf0i\x93+0\xc0\x91\xd6D\x19\xbe\x8a/\xc0\x14^\xd8\x8f\x1c\xc10\xc0\x8a\x1e!\xa4s\xa90\xc0\xe7\xa9}\x1ev\xd41\xc0\x86\x83*D\xe5C0\xc07f+\xb8\x93\x1d/\xc0T\xa0\xe8\xdd\x11\x87$\xc0E\x95g5Mb2\xc0\x15l\xd7{,p0\xc0=\xf5\xa3\xa3\xa6\xbe0\xc0\x0c\xf6\x97\x02 \xf32\xc0\x0f\xd7>\xdam<2\xc0a\xe2\x8f!\xc5\xaf/\xc0\x98\x81@\xf5\x7f\xbb0\xc0\xbf>\x91\x99\x94l3\xc0`\xcbP\x8bZ\xea2\xc0\\0)Z\xfa\xd2/\xc09`\xcb\xd2M\xa81\xc0\xeb3\x93\x898`/\xc0r\xfdv\xd2jX2\xc0|\xe4\x8831.3\xc0\x1b\xa9\x98Y\xa3\xea1\xc0\xd0\xc6\x8cd\xd2}4\xc0e8\x1c\xd5&\xb63\xc0\xfb-$\xc7\xf1\xa90\xc0ue]E\x13O2\xc0\xa6=\xc2\x02Y\xd02\xc0PR\x18$\xb4C3\xc0-q\xd2\x9f\xd5e3\xc0\x91\xd4\xf2L\xbf\x0e2\xc0S\x8a\x9c\xc6-\xbf0\xc0\x07s?\xd6F\x1b0\xc0\t\xc9!B(6/\xc0f*\x10\x8b\xd0\xf0.\xc0\xf0\xc1\xda\xe5\x92\xbd0\xc0\x82\xc6\x06\xd6+\xac1\xc0\xed~\xc1\xc6\xdc\xdf2\xc0\xe4\x7f\xe8a\t\x9e4\xc0\x86\xd8]8\xa2M4\xc0\x04\x03\x01U\x16\xb52\xc0+\x0f&\xf0\x88q-\xc0E:\x80\'\xf9\xd20\xc0\x91\xc4\xdd8\xb9r2\xc0h\xf7\xd1\x8cV\xd40\xc0\xfa%\xee;(\xd12\xc0c\x91AW\xf0\xd52\xc0\xbc\xed\xcc-\x13\xe92\xc0\x95j&\xcbU=3\xc0\xd3\xe7O\xc3W\xf9,\xc0F#\x0e8\xdf\'0\xc0\xe5\xf4\x9b}\xe9\x972\xc0\xdc\x9f\xad\xc7\x16d4\xc0{J"y\nS0\xc0\xb9O\x97\xc5\xbc\xf32\xc0Ss\xef%\xdb\xf82\xc0B\xad\xb0\x01\'\x1c0\xc0\x003\xb5`\x13\xda1\xc0\xe0\x83%\xfc\x1b?,\xc08\xe5\x1ct\xbd\xb9-\xc0_r\xd3A~j3\xc0Y`\xbc)B\xdf.\xc0\x17\x8dx\xc4\x8f\xb70\xc0@\x1a\x01)\x8a\x810\xc0I\xb0G\x8a\xe5J3\xc0rnR\x9a\xf5[3\xc0m\xf3P\xf2F\x96,\xc0\xa9\x94\xed\xb0\x1b60\xc0\x14\xb12\x9d\xec)/\xc0\rW\xdcs\xc274\xc0\xc3qn\xeb:k2\xc0=hj\x84"\x90.\xc01\x04\xc2:\xe1\x153\xc0\xca\xa3\xb9\xbeo\x961\xc0{h\xd7E\x87\x8b1\xc0\xba\xfc\xe4\'\xbd\x1d3\xc0\x89\xfb4\x0c\xe4\xbd2\xc0\x83\x19\xe4)\x10(0\xc0W\xde\x8b\x00`f4\xc0\xa2\xe0\xd5\x9ck\xcc1\xc0C\xd7x\xe9h\xec2\xc0z\xa1"\xe0$\xd82\xc0\x8a\x82\x91\xfc\\\x180\xc0\xd5\x90a\xaf\xb0m.\xc0\x9c\xc4h4\x90O2\xc0\xa4\xc7\\]r\xf32\xc0?\xce\x0c\xb7d\xcb1\xc0\x85V\x0f\x05e\x16(\xc0P\x18\xda\xa9\xe0\x9c2\xc0\xcc\xc5\xd6L>\xc8%\xc0\xd8\x80\x03D\xec/3\xc0\x98En\x8d\x15\xbe1\xc0v\xfcP\x98\xfc\x153\xc0\xcfI\xd2\xee\xd9G/\xc0TI\xa8\xe9Z\x192\xc0OK@\x89\x8c\xa51\xc0\xaa8\x07\x01}\xce2\xc0\xf0\x89\x0b\x84\xb5P4\xc0\xe7v\x11\x1f\xf7\x1e3\xc0\xc44*\x15/@-\xc0\xfd\xcbe\xdeO\xe7.\xc0{x\x95L\xbe\x941\xc0\x90_l\x18\xe9\xb72\xc0\xab\x1d\x98K\xf9$0\xc0\xeaxs\x95(53\xc0h\xe6Q\xfb\xd7n2\xc0\xed\xc9\xd5\x0c\x11~2\xc0\x89\x0c\x80\xfe\xff\xb52\xc0o\xec\xea{\t\xc42\xc00j\xf6\x12\xff 3\xc0\x99s\xdf\xd1\x11<3\xc0\x7f_@\xbe\x18\x000\xc0\x0fK\x13\xf8\x05:4\xc05\xeb#\x8a%S/\xc0\xd2\xbfU\xa4G\x9d1\xc0g\x02Q\xbf\x1d&*\xc0Z\xe7\xd5(\xa9\x8d1\xc0\xben\x0e\xcd\xf8\xe6/\xc0n\x95\xb0P\xbe\xdc1\xc0\xd1\xa7\x1e\xcb\xcdT4\xc0\x93*\xa4\xa8Q\x934\xc0\x9b\xb40\xb2O`2\xc0\xfd\xd8\x83\xbf\xa5\xb2,\xc0\x16C\x0b/\x05\xd62\xc01\x1el\xdd}q2\xc0\xaf\xe8\xfa\x03\xe7\xf20\xc0\x1b\xcdO\x05\xe2[/\xc0\x18\x88\xf3\xbe\xbfY2\xc0\\\xa3\xb1\xe9o=)\xc0\x9f3dZ\x8352\xc0\xfb\xedP\xf58v2\xc0\xa1\xdcG\xf3US/\xc0\xed\x88\xa6\xfd\xb8r3\xc0\xa1$\x1a\x0c\x9dV4\xc0\xf5\xf9\x18\xe8^\x812\xc0|\x1b\x05\x91\xadt3\xc0\xddH\x1fr(\x884\xc0\xf6\x8b\xf5|\x1d\x920\xc0\x98\xff] \\\x8b3\xc0)\x1d\xb9X\xeaU*\xc0\x16\x10w{h\x99/\xc0\xaf2\x98\x16\xf9K4\xc0\xa5\xb2\xf3\xf2\x9f!0\xc0a\x93F\xd2\x9553\xc0(z(\xc9\xfb\xf71\xc0:R\x10\xea3\xeb1\xc0\xcb\x06\x94y\x0fn1\xc0%\xa8:q\xd7\x93$\xc0\xe2T}\xa0\x1b\x8d$\xc0\xf03=\x1d!\xc01\xc0^\x03\x8a:\xfb%2\xc0Y\x9c\xa4\xa4\xbe\xf72\xc0#z\x13\xd1\xe3g2\xc0\xc1\xcea\xb7\xf5\xd82\xc0h\x89\x84\xcb-\xc70\xc0\xa6n\x01\xaae\r3\xc0k\xa6"\x10\x96N4\xc0\x9d0\xde\xbc\r\xfb1\xc0@\x8cS\'\xb2\x083\xc0\xce\x86;\x05\x0c\xd4,\xc0\xe7\nxEsL2\xc0lQ~\xee\xfc\xd12\xc0\xb6n\xf9\\c\x014\xc0^VI\xbf\xdc\xba2\xc0\xf3B\xe1\x0ed\xde2\xc0\xaa}jp\x17Y4\xc0R\xa8Lx\x81\x964\xc0\xb0\xfe\xd5A\x8c\x183\xc0\xca\x1f\x9ds* 0\xc0\x07\xabT\xcb\xbf\xb13\xc0O\xaa\n\xbbC\xed3\xc0\x0f\rH\xa8\xe9D1\xc0+\xa5V\nV\x043\xc0\x0e\xf2l?\x1773\xc0\x00\xcf\xdfO3\x9e2\xc0\x9bL\x12\x85\xf3\xb52\xc0\xdd(W0?Q/\xc0\xa2R\xfe\xfcj\xf2.\xc0\xcc\xe5}vew2\xc0\xdbS\xceU\xf7<3\xc0\x83F\xfb\xf9Wn0\xc0\xe7\xcd.l\x90Y4\xc0S\xfc\x88k\xf6>3\xc0g4\xf7\x12\xc4\xe32\xc0\xd1_\x12R\x94\xe51\xc0\x88\x9eGD\x01\xc64\xc03\x90\x19\x08\xe7\x903\xc0R(U\x965\xc3,\xc0\xce\xfc\xfa\x0ee\x00)\xc0\x82\x10\xf6<\xe8\x030\xc0%l\xdbv\x9e\xfe2\xc0_\xb5\x85\x01\xa0\xf42\xc0u\xe9\x13\xb8\x8e\xd3/\xc0\xdeO\xdb\x81]\xf2%\xc0\x0f}\xfe^\xe2\x130\xc0\x06\xacq\x9f\xf2\x0e0\xc0D\x13\x8a\x16\x8f\xef.\xc0Dj+\xac\x0c\x832\xc0_B\xdakQO)\xc0\xa6\xe6\x88z\xc5w4\xc0\x9f\x81\xed\xccE\x9c4\xc0N\xf5\xed\xda\xa8s2\xc0\x95O\xb0\x94\x19C)\xc0\xa6V\x01B\x85\x151\xc0\x92z\xfc8m\x143\xc0\xb3d\xc4\x0e\xb7\xbf2\xc0\\\xbe^\xfd\xd4\x010\xc0"p\x90\xb3\x9a_4\xc0\x9b\xa33-\x1a?/\xc0\xacv\x8dS=\xe62\xc0<\xfb\xbe\x92\xd8^.\xc0\xf4\x04\xcb\x99;K)\xc0\xad\xe7e\xf7\x9d\xeb.\xc0\\\x85^p\xa3I/\xc0\xaa,G\x15W,2\xc0\xee\xc9\xab\xb4\xec_2\xc06Hq\xe8\xc1\xfe2\xc0\xaf\xfd\xb8\n\x15\'3\xc0\xd6t\x87\xb4\xbf\xe12\xc0\xd5p\xe0W\x17,.\xc0h\xf6\xc2\xf6\x17\xf23\xc0\x9f\xb3Cu\xf3$0\xc0\xec\xf8\xb5\xc48\x193\xc0ck\xf0\xdbn\x022\xc0\xe2\x80\xfc\xff\x05\xe41\xc0\xa6L\x19\xcfqH4\xc0\xf91\xcb\x18$=4\xc0\xc3]\xa7\xe0\x11\xfb/\xc0\x9f\x08O\x05\xa1h4\xc0\x02F\x95\x15\r92\xc0C\'\x00\x7f=\xee0\xc0*\xaf\xa3\x019X4\xc0\xe8id;J63\xc0dVx\x84Y\xd8/\xc0\x01\x1aG\xc2\xc7\x9c2\xc0]%\xab+\xe5\xb32\xc00\xa6~\xf3\xa9\x1e.\xc0"\xa1\x8a\xc0dc3\xc0]\x81:\x8f\x95\xde3\xc0FZ,\x90\xf4\xe11\xc0\xaf\xb1\x83\xcf\xcd\xf1,\xc0\x13\xe4\xd2C\x07\x8d1\xc0f\xa1X-\xe5\r4\xc0\xed\x018\x96y\x1e2\xc0\xa2x6\xb6\xdd\xc82\xc0\xaf\x90\xf4~\x13a2\xc0o\xb7&\xd0Q\x911\xc0\xd2Uq\xef4\xa54\xc0\x08Ha\xf1\xed\xef2\xc0\xaf\x93X\xd2\x1ev1\xc0#\xb0\x0eG\xb5\xa6.\xc0\xc7\xe1\x89\xc8@\x88-\xc0\xab\x85\xc7\x1f\x9a\xcc,\xc0-\xabo\x92\x85\x812\xc0\x84\xd3XA\xe8\xa64\xc0Mh\xaaK$j1\xc0\x03E\xa7\xc5\xf3=-\xc0\xfc\xb9\xbe\xa8\x02\x0f4\xc0\xa93\x9d_wr1\xc0\x15\x14i\xd6\xb4#-\xc0!^\x9bUf\x1b0\xc0I\xce\xfd\xb2\x9f\x0e0\xc0\xb5\xc8E\xe6F\xda.\xc0\xe8CZ\'a 3\xc0\xf7\x9f\xf8\x95\x98\xe03\xc0\x1a\xf4G\x05H\xd90\xc0\xe4mn\xf4\x9014\xc0\xf8xx+\xe3\xb41\xc0)\xdc\xe2\x8c\xe3\x083\xc0\x0f\xce\x08a\xb5\xa72\xc0RU\xd3\x9a\xd3\xf6.\xc0\x07\xfa>\x0b\xf0\xab/\xc0\xc1\r\x91\xdei\xe42\xc0bT8\xf3\x13\xbf1\xc0\xc4Xg!\x0f\xf72\xc0\xdf7\x11t\xc8\xfb2\xc0\x93\x8ds\xd5r?2\xc0\xf1\xa0\x85\xe3\xbd\xfb3\xc0\xb7\x05\x1e8\xef\xf92\xc0NQ\x18\xcf\xdf\x053\xc0\x16\xf3\x07d\xae\xa4.\xc0\xa0\x97\x03\r\xfa04\xc0T\xa1\x88\x84\xbe\xf61\xc0\xa5\xda\x89\xd8\x81\xdb2\xc0\x86\xc2\xb3\xeb\x9e\r3\xc0MQ\x1f`\xe9n-\xc0\xc2\xeboSQ\xc51\xc0:\xb3f\xe6~\xf21\xc0!\xaf\xa73\xb5\xc20\xc0?\x82hM\xfd\x8f,\xc0\x9d\xac\xa3<=\xaa0\xc0\x85x@\xb0#\xb5.\xc0\xef\x9b\x05Y\xa8\n2\xc0\xfe2+\tk_2\xc0\x8e\xf6\xb6\xcd\x11C/\xc0\xa6$\x0e\xd4UR2\xc0\xbe\x88x\xe4\x13\xd50\xc0=Jup\xdd\xcf2\xc0\xb9\xa3\x02n\xed\\4\xc0\xf4\xfd\x0bK^7-\xc0\x943\x9d\xb5\x8co0\xc0\x16\x9au\x00\x86|+\xc0r-\xa2\xc4^\x0f0\xc0\xc4\x7f\xb9\xd2)\x8e,\xc0\x98n\x98\xedKh.\xc0D\x8a\xc9\x9e\xdf\xc82\xc0\x7f\xac\x9f8Vs4\xc0\x00V\xe5\x8cq\x102\xc0XBs\x1ab\xd9.\xc0\x9d\xb9\xf0\xff\x9b\xd53\xc0D1\x1e3Kh0\xc0\xfb\x95\xcc\x17\x8b\xfb1\xc0Q\'\xbd\x91\x0e@0\xc0H\xc4*\xf1(\xb22\xc0\xbd\x88\x84\xcd\x9102\xc0\xef\x0bb\x1f\x04P0\xc0Z\xdf6\xablp4\xc0a\xf5+\xbf\xaau4\xc0]~\xfc\xdeII4\xc0\xea"\x8d\x0f\xaa\xea3\xc0\xde\x89\x11=Lj4\xc0\xdd\x83\xf8\xb4\x7f\xd90\xc0\x97\x05\x8ez\xd33*\xc0;\xc2@i1w2\xc0<\x0b\x0e\xa2_\x15-\xc0j\x93f\t\x13$*\xc0\xad~\xf6\xdf\x1f\xd8-\xc06\xaf\xc9SH\xf71\xc0+\x95BiE\xda3\xc0\x04\xd4\x96J\n\xd22\xc0\x857\xfe\x03\xf7E0\xc0\x90\x9f~\x03\xcdR-\xc0o\xdf|iJ\xe8.\xc0\x07\x99\x9e8\xa5\'2\xc0O\x03\x93\xe50\xe62\xc0N}p\xde\xf7}2\xc0e\x18=D\xd9:0\xc00\xea\x9c\x97\x8b 4\xc0\x04\x0b\x15q\x81 0\xc0P_\xc3Q\x1e\x824\xc0\x03\xd6\xbf/\xcd\x904\xc0\x9b\x1e\xb3m8H.\xc0\xfc\xf33\x0f\xc3\x93.\xc0g/\x13\xaa\x94\x1e-\xc0\xe9C\xd7mc.4\xc0\xa0b\x1d\xd7\xfd\xf7.\xc0\xb1\x94\xf3\xc6\x1f\xb0%\xc0\x92y\xf1\xe5\x05k2\xc0\x8e9\x1e\xf2\xbb]2\xc0\x8c\x92\x02\x1f\xbf\xcf2\xc09\xa8\xb0\'_t/\xc0\xa9\x0bU\xf3{\xef+\xc0]\t?\x1bxb3\xc0\xf4D{?\x87\x93.\xc0\x18\xf7\xadG\xd6,3\xc0\xceD\xce_e\xc72\xc0\xe4\xe8N\xa6\x0e03\xc0\xb0Y\x88\xa7\x0e\xf2/\xc0\x0e\'\x12\x98[\xf2"\xc0g%\x16)\xddZ1\xc0M\\"\xd3\x1c\xc2$\xc0;\x83\xce\xd9\xf5C2\xc0\xbf\xe5\xec\x82\xd5\xe32\xc0\xdb\xf5!(G\xa91\xc0\x99\xe5\xcfMg\x1a3\xc0\x0f\x10\xd4\x95\x04X/\xc0\xf5\t2)\x1c\x043\xc0\xb3\xfdv\xb6\xde\xda2\xc0\xc9\xa7`\x1aMK2\xc0\x0cji\xe0\xf8\t3\xc0-u\xc3M\x92|2\xc0\x03O.\xe8\xc8P.\xc0\xe3\xed\xb9\x97o\xd5/\xc0\xc4t^\xa77\xfe3\xc0\xcd\x8e\x03\x01L\xa03\xc0\xc2\x18\xd5\xd3\x83<.\xc0\xed\x8b+0+\xf3/\xc0\xeb1\xe6&652\xc0\xf9\xac"V\xa5\x1a3\xc0\x08\x1bc\xf1S\x073\xc0\xc7\x07 H\xaf"3\xc0yhgX\xb6E*\xc0F\x95{P\x01\x1b4\xc0\xca\x92i\x15\x8d\xf62\xc0\x12\xba3\xee\xdd^4\xc0\xc3c\xa0s\xd4G2\xc0\xa8\x1fqg\x1ee.\xc0\x8c\xf7\x9d\r\xe2\x963\xc0;l\xfa\xcdP\x9a3\xc0\x84\xfaA\xed\x19\xc22\xc0\x89\x9f9\x95\x03\xbf3\xc0\xa4l8/b\xf23\xc0\xe3\x10\x02\xcd\xbe\xbd/\xc0z\x92\xbf\x9e\xa0\xb1.\xc0\xc2\xbf\xfc\xb2\xf7\xf92\xc0\xd6\x7f\x04\xa6>\xe62\xc0M7\xca\xba\xd9\r4\xc0s\x81\xf6\xcc\xd0\xd83\xc0jV\x10:\x9d\xbb3\xc0\xa7r\xc1\x0e #$\xc0\xf6\x95\x07VS\\4\xc0{v\x7fhW\x90,\xc0\xdc60-\xaaj/\xc0\x9e\xabo\xc8$\xfc3\xc0\x82\xb6M\'\xea\xfd2\xc0C5\x06\xc2\xe8\'0\xc0\x99\xd7\xf3\x10\xf8\x1f3\xc0\x7f\x0e\xb5Yx52\xc0\xc1{I \x9c\xe72\xc0\xfc\xeaH\x00h\x18$\xc0p\xcc\xdf\xb9\xd3\xba3\xc0D\x9d\xbf=%\xe62\xc0\xa1\x1by\x01[ 0\xc0\xaf\xf7\xa1\x87\xfca2\xc0/\xdcs+\xb9\x172\xc0\xc8\xc5]\xe0\xaa\x082\xc0b\x89\x01\x1c\xe9t3\xc0\xe5G\x83p\xc8m.\xc0\xcez\xa5\xdc\x01 0\xc0p$\xea}1\x91$\xc0Z=h\x1f4\x132\xc0\'\x9a\x1f\xa1\x9b\xdc3\xc0\xc0\x97\xc4\xf8S\x950\xc0G\x85\x0e_\x7fd3\xc0\xd5\x18~g\x0e\xff2\xc0\\-\x98-\x0e\xf0/\xc0\xbb\xab#s\xef\xcc2\xc0\xc6\x1f\x9b\xf4\xa8(3\xc0d\xc6\x82\x84\xf8\xa42\xc0,p\x9b\x8d\xcf\xd12\xc0\xff\xea\xab\x89k\x93*\xc0\x1b\xbc\x8e\x97\xd0\xcb2\xc0\xfd\x8d\xc87\xd9\xdf3\xc0\xca\xfc\xa8\xcb^\'3\xc0n\x9e\x1e6\xcfv3\xc0b\xa1\x08~\xb0\xf52\xc0c\xd7\xdd\xa4<#3\xc0\x81\x7f\xef\xb5\x92\x0c2\xc0\xec\xa8\x8f\x8d0\x172\xc0f\xb0Dk\n\xea2\xc0\x84\xf3\xdbI\xca\xe72\xc0\xef\xabjod\xa95\xc0\xaa\xc6\xc2&\x02\x9e%\xc0\x1eb\x9d\x12\x8e\xca*\xc0g~SL\xe2?3\xc0\x83\xbf\x9a\x1e\x8d#3\xc0\x02O\x8ai;\xd32\xc0\x8e\xac\x83Vcf3\xc0^\xb1\xce\xe5nU/\xc0\x001\x8f\xcd(\r4\xc0\x86"\x01\xd5.\xcb2\xc0r\xc0\x87\xa4\xaa</\xc0\xdf\xea\x97U9\x96/\xc0U\xc9#w\xae\xa3/\xc0K\x86\x9bW\x15\x1f2\xc0K\x91\xfe\xf5\xb4\x0e2\xc0\xf4\xc0d\x03\x95\xcb%\xc0`e\\\x93\xd4\x90%\xc0\xb8\xb8\xec\xcd\xad\x122\xc0\xd4\xdb\xd6\x95#+3\xc0\x9a\xcf\xe9\x051\xcc2\xc0#*\xce\xe8\x10\xfa2\xc0\xdczY\xcd\x89\xcf2\xc0\xf0,-1&\x100\xc0\t-\xfa\x1ff^3\xc0\x81\x7f\x9d$:\x063\xc0\xf1S\xa7\xea\n\xd22\xc0\x1e\xddQ\xe6<\x0f2\xc0\xd8\xde\x1fzu\x873\xc0/kH\xaf\x9dF3\xc0T}\x10\x81\xc643\xc0~\xef\xef\x86\xe3\xc72\xc0\xd1(.\xa3\x89\xd42\xc0\xf4\x95\xe4\xbe\x9e\xbc3\xc0\x8a\x92\x99x\x1a\xed2\xc0\xa9\x9b\x01\x9f\xe2\xb82\xc0"y~\xb6\x02P2\xc0\xd7\x15*|\xefv2\xc0;Zz\xbf\xee\x8b2\xc08n-\x04b\xec2\xc0\x00\xed\x903\x00[3\xc0\xd7E\x04\xee\xf4\xd72\xc0\xf8\x924I\x95\x163\xc0\x17\xc9\xe3\xdd\x00\'0\xc0\xdd?\xbe}\x8553\xc0\x16\x0e\x0f\x98\xcf\x1f1\xc0\xdd\xaely\xca\xdd2\xc0\x90k"\xe2\xb0%0\xc0i$\xc2f\x02\xcc/\xc0\xa7\xf2k\x17\xff\xdb3\xc0\xee\xe1\x19\xfb\x8dB3\xc0\x0c!)\xf1\xe3&3\xc0\x15\xef\xb4\xc9\x19\x8b3\xc0\x9eek\x8f%\xd13\xc0R\x82p\xca$s#\xc0\xea.,\xb0"a2\xc0\xbeg=Q3\xcf2\xc0\xc3\x02_\x88E\xe13\xc0\xa0\xe5\x17\xe3\x00P2\xc0\x95U\xa4\x13\x9dd3\xc0\xd7\x1c\xa5X\xdf\xd92\xc0\xf2\x88?\xad\xe4\xd61\xc0%VC\xac\xe8\xd02\xc0\xee\x92\x8ad\xabx3\xc0\x94\x12\x80\xb6\x98\xb83\xc0\x1a\'\xf9GU>/\xc0</\xad*\xcd\x952\xc0\xae\xdc\xe4\x16_E2\xc0\xf1,-\xb8\xe3f/\xc0^\xda\xba \x00\x92/\xc0\xe2\x1d\xb5\x95T\xd7-\xc0z\x81\xe2\xe4\xa1\xd63\xc0]+\xa6\x05t\xd1%\xc0w\xc7\xb7\x96\xfeS0\xc0\x9b\x96J\x969u3\xc0\x14 \xaa+3\x8c)\xc0e^-\x11\x8cs3\xc0\xecO\xbd\xee\xd193\xc0\x8b),\xc0\xdc43\xc0r}9\xa8jE4\xc0\xa9\x1b\xe5\x95\x08B3\xc0\x04\xfb:G\xf2\x7f/\xc0o\x8b\xf3\xbb\x08f2\xc0\xf4n\xd4\x06\xdd\xd3/\xc0\xd9\x13\xa1\t\xd100\xc0`\x80\xe4\xa5\xc6\xe82\xc0\x0e2&\xdd\xe8\xed2\xc0\xf3X\x00<\xe0\xcd/\xc0\x9e\x8c\xad71\x0e3\xc0\xff\x1f\xaax\xcaB3\xc0\r F\xe0s\x143\xc0\xd3\xc1J\xc1\x9c\x901\xc0\x87\xa4\xe9e\x18.3\xc0\x8e\xe0U\xcc\x13\xfb2\xc0\x8e!Px\x12%3\xc0D^<\n~a&\xc0\x1d\x8e_\xd3\xdaF3\xc0\xf8\xdd#{\xae*.\xc0\xc5}\xf3\x080\xf41\xc0\x8c\xe8]\xdd\x14\xde/\xc0+\xbb\x85\x1b\t\x7f/\xc0\xc1 g\x9d\x9e\xdb2\xc0ME\x13\x10\xe0u3\xc0\x1b5\xa6\\\xd9\xb82\xc0(\x84\xf2\xb8N\x112\xc0F\xea}O\xaf\xb0%\xc0\'?\x81\xce;\x89.\xc0kl26\x1d\xb0%\xc0)\x94\xedF"\xc7,\xc0wU6/\xb3\x113\xc0\x8e\x9e\xb5jhK4\xc05n>\x15h\xc54\xc0rN`\xdd\xb0{.\xc06\x86/7o\xdb.\xc0.\xb9\x13\xd3Z\x0e2\xc0M\xe7fdZ&3\xc0w\xe3wV\x8d\xd63\xc0j\x9b\xbd\x93\x8eJ3\xc0Ek\xd4\xd53\x1d3\xc0{\x8eo\xa5vm3\xc0\x9f1\xefN\x06\xd6/\xc0R\xe7\xfdA\tY3\xc0\x0b\xaf\xd8j\x1b\xae2\xc0\xd5\xbd\xcb\xadNw3\xc0\xaa\xb1\x82\x0e\xf4\xa5/\xc0"\x80\\\x9d\x10;/\xc07w\xcb\x0c\xfe\x834\xc0`\xd6\x84\\\xc9\'0\xc0\x07(\'\'om0\xc0]/M\xc4w\xb14\xc0\xa70\xbas;G3\xc0{\xcb\x98EA/3\xc0\x90\xf0\xcb\xe2\xf1\xda+\xc0!\x88>\x11_62\xc0y\x1f\no\xa992\xc0}1X>+\x054\xc02\x7f\x84\xeb\xf4\xfe1\xc0\xba\xaatM\xb2\t,\xc0E%\x95\x98(\x00/\xc0U\xb7\tf\xaf\x82-\xc0\xba\xa9<\xae\xb6Z2\xc0\x89G\xbe\x93c\xfa1\xc0f\xd20\xee\xaaQ3\xc0#\xc7Q\xf0C\xcf.\xc0\xbe|\x8eu-\x9d2\xc0J4f\x00H\xbc$\xc0\xc08\xbdq\xd3g-\xc0\x81\xa2C\xc0\x86)2\xc0\xf4!m0\xc493\xc0\x98gm\x97\xbc\x981\xc0\xd7\xf0\xf6L0\xaa4\xc0ySc*\xdf\xb24\xc0\xfb\x9f;\xd8 \x87.\xc0\xce\xcaQL0\x802\xc0";\xa9c\x91\xef1\xc0 \x07T\x9d\xa3C3\xc0%\x8f\\\xa2\xde:0\xc0%m\xc8\xbf\x8b,4\xc0\x04\xd2{\xd8\xfa\xd3/\xc0:#\x91\xd44\xa6(\xc0\xe7\xb7\x96\x8f>e3\xc0\x8b\xea[\xdfI;3\xc0\x7f\x98\xfbK\xbf\x8b-\xc0]<}\x15 \x1a4\xc0m\x07 &5j/\xc0\xb5\'\x04ylU3\xc0\xfdlU\xa3\x04\xa61\xc0\xfe\xdd\x9e\x8f\xbb\x1b4\xc0$\x00S\x0e \xd20\xc0Z\xf2r\xdd\xb4\x0e4\xc0KO\xed\x15]\xd54\xc0\xa7l:?\xa4G3\xc0\xd5G\xb5m\xde\xf72\xc0\x15\xca\x81\xdc9\xb3/\xc0\x86O\'\x9a\x13:4\xc0\xae\x03\x7f\x85Mq0\xc0\xa1v\xc4\xe3\xaa\xfd1\xc08\xca\xef\xc6^\xd6/\xc0+\x019Z\x0c\x1a4\xc0v\xf3\x84\xe9!S0\xc0\xf8\xb8\xf2\x80\x95[0\xc0/\x02\xe7\xa2\xce\xf51\xc0\xc0M\x94\xc3\xc0\x063\xc0]aL\x12\xe7\xd23\xc0\x12\xb4\x03;\xa3\x7f0\xc0\xaafF\xab\xf4\xfd3\xc0\xd2\xc6\xd2+\xbdp0\xc0\x11\xcdw\x83\x07\xd72\xc0a\xee\xb9{\xf3\xe1/\xc0\xeaGv\xceI\x0c/\xc0\x878\x04\x02\x1aD4\xc0\x04XY\xd7\xa7a0\xc0Q]\xf8x\xa5\xd43\xc0\xf2\xfe\x15\xae`\xf42\xc0H\xa2\xc9\x86\xf3{.\xc0\n\xe2\x0e\xaf\x12\x982\xc0\xc8\xb8\xd5\xbfs\x97.\xc0\xa9\xf0\xfa\x86\xf3V4\xc0\x90Ts]\xf2\xaf/\xc0\xc8\xc7i\xf3\xf4\x893\xc0\xc2\xab<\x88f\xbb3\xc0\x13UB5\xae.3\xc0\xcc\xb9\xf1h\xc5E4\xc0\x17\xa1\x12+\xa2\xdb3\xc0\xfc\xcfE+\xf8\x921\xc0\x111bs>\xbd/\xc0\xd9\xd9b>\x14\x8a/\xc0\x12\xb2\xed\xf2\x91\xca0\xc0\x1a\xfb\'\xf4x\x00,\xc0s\x88T\x98ET/\xc0\x16\x9f\x8fF\x0f\x892\xc0RX\x0b\x7f\x1c-2\xc0\xf8\xd0+3\xbe\xd33\xc0\x03\xb1cS\x89*4\xc0\xee\x81\xc4\xf9\x9e\xed1\xc0\xe6\xb4#\x9c\xe5\x062\xc0[\xc0K\x7f\x92\x954\xc0Ws\x9b\xe3B\x842\xc0\xa7S\x9a\xcd:\x111\xc0\\\xc9\xd4e\xb8Q1\xc0-\x92\xabxj\xf33\xc0=\x8b6i\x99\xd43\xc0H\xf0v\xbf$\xdf3\xc0\x03\xdf\xd5;\xcc\\$\xc0\xa9HQ3\x9f\x042\xc0&;\xca\x89\xae\x85)\xc0\xfd?xN|\x190\xc0\x95\xd6_K\xe9\xd1/\xc0*$\xe8u\xc4E3\xc0\xb7\xc7\xf0A[&3\xc0\n\xc8\xdd?\x0b03\xc04\xa3+\xb1\x8fN-\xc0\xd3\xa1]\xc6mY/\xc0\xe1Py\xd5j\xf92\xc0~s\xda\xca\xb7k2\xc0(\x9cc&\xb6\xa3/\xc0\x84\x951\x91w\x7f.\xc0y\xff\xc5\x14s\x15-\xc0\x93b7K\xf5;1\xc0(\xb2\xa2\xc1!\x133\xc0\x81\xa8\x89\x14.\x1a0\xc0\x06!\xe5\xbd\xf1\xe2-\xc0]\x08q\x7f_\x91-\xc0\xcb(hw\x90\x00-\xc0[=\x01~\xc5X2\xc0\xe5\x81\xd9\x050X/\xc0\xcc\x80\x9d+\x89Z0\xc0\xcaZ\xd3\xae\x94\xa74\xc0\x03\xaeU\xe2\xbbK1\xc0\x97E\xe5\xb1\xa8\xc41\xc0R\x1cW\xd4\xc2=3\xc07\xad\xbd\x00P\xfd1\xc0\xc5\xbe7\xfe\xe4\xa1.\xc0F\xf4*\xe4w\x030\xc0\x11\xba\xec \xf3\xa71\xc0\x01\xd9%6\xeb\xc10\xc0\x10\t7GP\xa90\xc0\xc5\x89\x04ZE\xad1\xc0]\xe6\xe9a\xf7\xbe0\xc0MS\xe55\n.3\xc0\x91\x84\x80\xc6\xd7\x103\xc0\xd3x\xf5\x04]\x013\xc0\xf9\x17q\rT\xb81\xc0\xf2\xe6\x8d\xab\xcc\xab0\xc0\xa2\x97z\xacy\xbb-\xc0t,\xd0|\xf4\x023\xc0\x82<q\x8b\xb8\x0f3\xc0fo.#\xa6\x13-\xc0>&.\x1a`\xd40\xc0\x1b6^)\xe3\xb90\xc0\xb0EsY0\xae/\xc0y\xaa\xc4\xcb\xe5\xe6-\xc0\xc3u$\xaafS-\xc0\xf5A\x19>\rQ/\xc05\x9a\x0bc\x05\xa91\xc0\x7f\x16\xfc\xe5\xa8!0\xc0\x8a\xcf\x16~g\x0f0\xc0U\x9c\xb2\xbc\x19h-\xc0Wu(\'\xcc\x941\xc0\xd4)y\x07\x8av1\xc0\x01\xd6\\\xf8\x9d54\xc0\xb8\xdc\x86`\xcc\xf1.\xc0CO$\xc4\xf3\xf22\xc0V\xcd#\xd7\xdb\xeb.\xc0\xe3\xde2!\xcc\n3\xc0\xbcFQ\xab,>0\xc0\xcd \xb3\xd1\xb6\xeb-\xc0\xcd\x0b\xb2\xf7\xc6~1\xc0\xd3\xfa1?S\xd62\xc0-\xad\xb0\xc9k)3\xc0\x97\x10\x97\x82\xe0\xe8$\xc0\x8b\ta\x19.33\xc0{k\xa4\xe0\xbf\xf72\xc02\x8a\xf2a\xdf\xea/\xc0\x94\x1c\xad\x17\xbb\xca/\xc0M\xb7\x01\xaa\x06\x033\xc08\xc2F\x98?4/\xc0\xc4l|\xc3\xbd\xe32\xc0\xc0Y5d\x8d\x960\xc0\x80\xc5\x8d\x9e\xdf\xd9/\xc0\x8b$^f\x1d`-\xc0\xa7\x81\r\xd1+\n-\xc0\x1f\xce\x18\xfb\xf9\'0\xc0\xebn\xb1\x9b\x8f\xf31\xc0K\x99\xa5:1\xe5.\xc0j\xdc\x1c=S\x0c1\xc0Qm\x8f*\x02\x9f/\xc0\xd7\xa7\x00\xa9\xa8\xed2\xc0\x86s\xfa\x86},0\xc0\xc6\xa1"\x0f\xcc\xe62\xc0\xd8\x0c\xce\x0b\x16\xdb$\xc0m\x13\xba\xceWE.\xc0E\xbf\x98L\xe6@/\xc0%\xf4\xf4UqC/\xc0=\xe1\x038\xd6L/\xc0\x89\x9f\x8b\rk\xdb2\xc0x\xe5\xff\x92\x10\x1c0\xc0\xc0\x04d\xcc\x1a\x153\xc0\x1e\xf8`f\xd8\xa33\xc0wG\x85Le43\xc0\xed\x86\xa5\xa6\xac\x1c0\xc0\x13SZ\xd6\x1by4\xc0\xce\xfan\xb9V\xf22\xc0\x12<S\xd1\x0c\x1e/\xc0\x87B\xa6nx\xcf2\xc0\xce\xf9\x0f\xe0?\x86/\xc0@\x8e+*b\x042\xc0="p\xcd\xf0\xb81\xc0-\xe3\x9d\x02i}4\xc0\xe7uC4\xc3K3\xc0\xf2\xd6\x98\x03&\x1c0\xc0]\\\x9e\xf6\xabn4\xc0=\x05\x02\x1f\xb3\xe82\xc0j\x04\xea\xaa\xcbJ\'\xc0\x9e%\xa6\xbe\x9eC/\xc03"\xc2\x9ew\xd41\xc0\xa5\x8dvP\xfac-\xc0c\x90\xe0\x92g\xe42\xc0\xbf\xb0>\x92X*4\xc0\xaa\xddq\x18\x12\xf2(\xc0\xd1*\xb9\xec\xa5\xcb/\xc0UUP\xa4E\xfb3\xc0\x9dqN\xf4 b$\xc0\x9d\xc2\xa0f\x03,3\xc0\xd2{\xe1\xa8P63\xc0\xd9"g\x83.\x000\xc0SPZ\x13\x7f%3\xc0\x04\xf5\r\xbb\x88?1\xc0\xa7\xb0J\x13\x1323\xc0h"$\r\xe6 3\xc0Q\xfdS-\xb4\x0f3\xc0\x92\xdc\xa0\x1d\x84]/\xc0\xf5o\xacQ\x06\x8c-\xc0\xd0\xa0\xab\xec-\xdf3\xc0b\x03\xc7\x0c%\xc70\xc0\x93\x94t\xfb\xf8z0\xc0\xce=\x10\xb9\xb7\xfb#\xc0A\xcb\x81uV\x134\xc0UJ<@Z~4\xc0\xb7\xff\xcf\x7fu#0\xc0+M\xdd\xe4os0\xc0\x9b\xec<\x9d\x90\xc3/\xc0\xb9\nJ\xae0\\2\xc0\xdd\x13=K\xeaM-\xc0\xa6n\x9c`\xdc\xc31\xc0\xc8Z\xfa\xb9\xedv3\xc0G(\xcc\x97(`2\xc0\t\xbe\x80\xe9R/0\xc0\xcc\xf1+\xaf\xfd\xf22\xc0\xf8k<\xfa\xb5t4\xc0\xcc\xf9.\'\x8c\xfb3\xc0\xda/\xec_\x04\x132\xc0\x9b\x9d\x7f;\xefo2\xc0;\x96\x92\xbab\xa0/\xc0B\xa0O\xb1wk1\xc0q\xaby7\xdc,0\xc0W\x18\x1dXzh3\xc0vl\x84\xaasG3\xc0\x84\x0f\xf5\x9bk\x8e3\xc0\xcc\xadR3\xb0_/\xc0\xcd\xf3\xfb\xc5\xb1\x1a4\xc0.x\x1aZ\x1a\xe32\xc0\xb1\xd9g\x00\xab\xb40\xc0\x00\xfe\x19\x044Y1\xc0b\xd8\xca\x86\xea\xf42\xc0<\xafA\x8c\x1764\xc0\x8b\x04\x84\xa3X\x9d2\xc0\xc4g\xe9\xf8\xac\xd12\xc0]\xf0+\x96\xe9r2\xc0\xbf\xd0e\xc1\x0891\xc0J\xbb\x1f\x8cj\xc4.\xc0\xce\x90\xcb=\x94\xad.\xc0ho1ro\xb13\xc0\xcf\xdfci\xc9\xe82\xc0\x8f\x15\xa2\xfcg&0\xc0\xab\x0e\x7fF]O/\xc0\x82v\x1f\x9f\xad\xb1,\xc0{4\xf2\x8a\x8e_2\xc0]\xb9\'\xd9\xf8\x0c0\xc0\x82\xad\x86\xf2\n\xf11\xc0\x16\x1e\x9f,\xf0f2\xc0\x14\xb9\xdfbC\x8d-\xc0\xc5M\xd2\x02D\xe40\xc0W\xf7z\x03t\xd32\xc06s#\x8a!\x144\xc0\xa9@\x15\xcdu\xff4\xc0\x0e\xa6\xfd\xc6\x9e\xd80\xc0\xa1\xb2\xbdB\x19\xe31\xc0ID\xa4P\x9c`/\xc0\x0eUzfQ\xc5/\xc0\x08\xff}9-8-\xc0\xbf\x9e=\xe9\xba\xaa0\xc0]\xea\xe9\xea\x06\xdd.\xc0\x1a\x94\x92C\xadn4\xc0!P\x99\'o\xc50\xc0\x8a\x92\x05K\x8b\xce1\xc0\xa4;i#{\x074\xc0\x14\x85\xeeU\xbe\x86#\xc0:\x15(\x05\xd2Y2\xc0\xfal\x8fA\x1e\xd4.\xc0\x96\xfc\xec\xc2\xd2p/\xc0\xc5\xec\xf3:\xc6\xb1%\xc0f\xa7l\xa7\xc4\xc5.\xc0M\xa3\xd9\xcd\xb9\x073\xc0\xf6\xa4\x14\xd62\xf8,\xc0\xaa1\xa4\x92\xacb1\xc0[\xbc\xbf\xdbAE3\xc0.\x08\x1aA\xf0\x90/\xc0\x16zr\xe2\x16\x014\xc0\xf5$\xd7\xd7_^2\xc0\x86\xce:\x04\x04T$\xc0\xb0\x06\xea\x9a\x86E3\xc0eb\x0c\x96xm0\xc0\x10\xfd\x1c\x89*I-\xc0s$\x0e\xe7\xd7\x802\xc0\xad\x1b\n\xf31\xbf*\xc0pp\xdf\xa2\x9e\x800\xc0D/\x1f\xda8\xf2/\xc0i\xaf\xe9\xb6\x03a-\xc0\x8c[W\xa8\xcdG2\xc0.\xdc\x96/^\x823\xc0\xd0\xec\r\\A\x911\xc0\xceJ\'\x9a\xbb\xf40\xc0\x92<4cL+4\xc07\x01KRK+2\xc0\\\xff\x12v\\\x9e3\xc03K\x8f\x95\xfbu0\xc0i\xa0\x9a\x8e\x17\xea2\xc0\x18\x81B!\xc6F,\xc0\xc4\xab\xf9S\xd9\r0\xc0\xe9\x8d\xdd\xe7\xb4n3\xc0\x9b\xff\xdb\x1dC\xda-\xc0T\xd9\xa3\xee\xdc\xcd3\xc0\xf0\xbe\xcdB\xb1\x7f4\xc0U\\5\x8fB\xec2\xc0j\xf6\xd8e\xdb\xf32\xc0\x14\x1f\xb7\xcd\xaa\x8e2\xc0)Z\xb7\x91l14\xc0\xe2ep\xebg\xa82\xc0\xe1\\\xbf\xba\xa5\xa1/\xc0\r\xe4\x0f\xbe\xb6\xb62\xc0\x04\xaf\xf0k\xb6\x1b3\xc0\xff\x91]#\xd1\xfe2\xc0c\xa1\x05\x9d\xbc\xb00\xc0V\x02M[j\xd91\xc0\xc0\x17\xfe\x91#\x080\xc0\xe9C\x18:+j0\xc0\x9e\x1d\xbd\x82\xacf3\xc0\x0eU\xc6zV\x000\xc0\xb0>\xfel>m4\xc0$\x8b\xa3\xc4\xd7y2\xc0|?W\x13\x1c\xd12\xc0\x9aB\xe6}\x07\xc1/\xc0\x12\x8c\xc2\x84\xeaU1\xc0A^7W[\xf02\xc0\x19-$\xc08N2\xc0i\xbeFE\xb9i4\xc0g\xfd\xb1s5U3\xc0\xd8\xeb\xf9\xa7\xa2\x9e0\xc0LN\xcd^k\xf12\xc0\xa9\xf02CAX2\xc0\xc4 \xf7<\x0f}-\xc0\xbcjT\xc2m\xdc2\xc0\xcdOm\xa5\t\x0f0\xc08h\xf4\xb5_\x053\xc0b\xab7e^\x8d2\xc0\x94W\x8f\x03V\x194\xc0\xc48\xa2\xa1Y\x903\xc00\xdf|\xcd\x82\xed1\xc0\xa6R:Y\xd4\xab/\xc0\xb2k8\x98\x8fE1\xc0!\xf6\xbd\x88\x8d\x18/\xc0r>\xe2bt\xf8.\xc0\xcdcu\xfd~\xaa0\xc0\xc3\x8f\xd0\x18\xf862\xc0\xf8Qr5\xb5\xdd2\xc04\\\xa3v\xae?2\xc0\xfa\x80\xb3rB\t0\xc0\xbf\xe0\xd8\xc3\xcb_2\xc0\xb4\xcc\x17\x87\xd0U4\xc0\xb0\x84\xdca\nt2\xc0v],j9\x132\xc0!K8k\x12\x93,\xc0\xfe\xd1\x17.\x17\x004\xc0\xc6\x8dz\xa8\xf5\xe5/\xc0\t\x99r\xcd\xe8H0\xc0Xsy6\x17\x010\xc0\x95\xdb)\xece\x170\xc0\xecd>\xfd\x9fP0\xc0\xf8\x96\xd2d\xe1\xf63\xc0\xbe\x04\x0b\xe7g\xb42\xc0\x00\x84\x1f@?\xbf(\xc0g\x9b\xf4\x013d3\xc0\xee7l\xb5\xfa\xd0.\xc0\x13MB\xa2\xba\x921\xc0\x1f\xcf\x8c\xb9)\x1e1\xc0x\xdf\x9b\x15{\x95+\xc0m\xeb=\xc7\xd3\xc73\xc0\xd6\xf6\xdd\xed\xef40\xc0";\x87m2\r/\xc0C&e~;\xea.\xc0]\xd5\x1c\xf1\xed\x123\xc0\x99GP\\Z\xe62\xc0.\x0cr7\xbe\x81-\xc0\xd6\xef\x07N\n\x100\xc0\xf3t\xcc\xc8\xf9\xd6,\xc0\xea\xf7^\xb7\xa3A2\xc0\x87\x1bW=2C2\xc0\t\xd0 \x15\xb1n&\xc0\x980\xe0\x04J\x193\xc0\xbe\x8b\xf6\x00#\xcd1\xc0\xcf[\xea\xd9\xb4\xfe1\xc0/w\xe6\xe6\x90\x010\xc0\xdf\xb6\xd1\x0c\x99\x9d2\xc0O\x9at%u\xe2,\xc0y\xb0!\xbd\x0c30\xc0\xb7\x10\xc8)\xee\xdf-\xc0\x9f\xdb\xdd\xf3\xf3\x88/\xc0\xdb\xfc\xd8j\xfc,0\xc0\r\x9c\xeeZ\xdc\xcc/\xc0h\x8d\xef\xc5\xe8\x022\xc0\xe5\rrc=\xc8/\xc06\x88\x0c\xce\xdf\xaf3\xc0\xd6D7\xfe\x1c\x884\xc00,\x02\x06\x9e\xa5-\xc0YS\xd7w\x1d\x9e-\xc0\xdd\xfb\xe9\xac\xe3\xbf,\xc0\xac\xc7,\x88\x85A&\xc0\x116e\x91\xf5\xea1\xc0\x8d\x16b=f\x971\xc0.\x0cF\x88(\x1e0\xc0\xfc\xedm\xb6\xd9\x13/\xc0\x94J\x1d\xcd\xa8k4\xc03\xb5\x92\x16\x95\x870\xc0\xe6\xd8&v}\x8e3\xc0\x01*\xb85\nL/\xc0Q3\xc8pO\xcd2\xc0pxs\x05Cf-\xc0\xaa\xaa\xceQ\x16\x144\xc0z\x97B\x0e\xbb\x023\xc0\xa4WT\x05) /\xc0\x0e\xb87Rq_3\xc0\x8cH\xc6S\xb3\xf1/\xc0:\x82?\x85\xa1i3\xc0\x93\xf0\xbf\x96\xaeS0\xc0L\x8c\x03\xce\x87/4\xc0\x13/0n \xc94\xc0\nlMe\xa673\xc0\xe3\xcfk\xc3\xe6.3\xc0=\xf7n\x85\x0c\xb43\xc0\xd4\x19\x01\xf58\x7f-\xc0D\x89\xbfF\x10\xb31\xc0;\xb5\xff\x00 \xe11\xc0\xbd\xcb-\xba\xd8\x801\xc0\x8f\xb4\x88\xee\x9f%2\xc02\x1akz\xfa\x974\xc0)\xbf%\xa7\x1b\x8f.\xc0+\xbf\x8db\xe3\x9c-\xc0\xd3\xa7A\xa8\xafC3\xc0K\xd6\x8aZLU2\xc0\x8d\x00`\xce\xbf\xa7.\xc0\x0c\x13k\xfa\xfd\xe93\xc0\xfd\x94\xf5,]g0\xc0\xf6\xa7\x19b\xa5p-\xc0\xf4\xdb\x87f{@3\xc07\n\xf8\xe7\xca\xb53\xc0\xeb\xe1\x945\x01\xb12\xc0X_#\xdf\xdc\xe7/\xc0\x1b\xfe\xc1\x14\x9c\x043\xc0+k\x9eL\xff\x8f/\xc0\xd8\x8d\xf0r\xa4\xa7$\xc0\x0c\xee\xca\xbf\xcb\xa30\xc0?\xa6\xaeB\xaf\r0\xc0Yh\x17\xcc\xc2\x0c3\xc0\x9d\xfa\xa1\xab}\x020\xc0\x04 \xb1yH\xc11\xc0E\x86z6\x8d4.\xc0\xc7\xd0_\xa3\xfa\xe81\xc0\r)\xee\xc5\x81b$\xc0\xa9\xc5\xc7\xc5{Q2\xc0\xff3?+\x7fh1\xc0)\xd4 S1\x0e3\xc0F"m|S\xa44\xc0\x1bIy]\\w.\xc0\xe5%\xc4\xd0e\x9b4\xc0\x88aF!&\xf4(\xc0\x18Z`\x86\x18U2\xc0\xe5\x8a\xb0$\x7fH/\xc0\xcf/\x1fs\x1d81\xc0\x02\xb0\'\x92\xaf+/\xc0^\xe3\x1e\xfd\xa7d/\xc0\xd9\xb5p\x0b\xc4w2\xc0\x16\xce\xeb\x17\xdev0\xc0qZ@8\xdc\x7f1\xc0\x85\x9e\x05\xdb\xb1\x070\xc0\xc8\xae\x1c\x11\xe1P4\xc0\x8b\xf0Y>\xb7\xcf3\xc0e\xfb9\x97z\xbe2\xc0\xebM1jS\x023\xc0\'hh\xd3\xc5\xb2/\xc0\x9c\t\x15\xa5O\x8d2\xc0a\x93%\xd6O\xc91\xc08s\x8b\xfb\x1f\x8a/\xc0\x98\x98f\x97\x88//\xc0\xcb\x9b\xecS\xdf\xd93\xc0\xa9\xa2r\x10\xd5\xad2\xc0\x94f4\x1b\xdb\xc20\xc0\xc2\x92\x96\tJ\xd1.\xc0\x04\xacA\'\xac\x1c*\xc0\x00\x911[\xc0-&\xc0\xf21\xf9\x80\xfe;/\xc0\xad\x84\xd5fG\xd1/\xc0\xd7\x161\x83\x9cN1\xc0\xcd\x1d\xc0l\xa4\x163\xc0rY&\xe4\xf9\xd4.\xc0:(UmX\xf33\xc0\x08\xaaR\xf9\r+/\xc0\xb6\x01\x03\x802*2\xc0\xbd\xcd\x89\xa8\x9d\xf9.\xc0\xd5B\xe8\xedaY4\xc0\xee\xe2\xbe\x88\xa2\x9f2\xc0\x94\xaeC\xb1\xfc14\xc0Sg\xb5FAE4\xc0\xad:\x084\xbbE2\xc0,\x86u\xcf\x84\x98/\xc0\x85}>\xb4\x8f-0\xc0*\x16M\x85a\x183\xc0\xb4\xb9\xb4\x88\x8cZ#\xc0\x1f\x8a\x12K\x7f~2\xc0\x90\xd1\xad\x9b\xc4\x1a1\xc0|Q\x0c\xed\xdb\xa0/\xc0\x03\xa1\xe23\xed!/\xc0C\x86\x84\xda\x03\xfa/\xc0^!_\xbf\xb3%0\xc0<\xd7\xfa\x95\x12\x124\xc0\x89X\x8c\xb74\x073\xc0|\xd7\xe3\xa2\x86\xa62\xc0p\x0c\x02\x83\xb2\xf30\xc0\xc3\x08\xc6;\x16\xd4/\xc0\xbd\xd5\xb2\xf8\xe5G/\xc0\xad!2\xf5n\x85-\xc0!.\xd3dh\x0c/\xc0\xf5Jl\xb6\xb1\xdc/\xc0x\xd5\x07\xe4\xd2\x16/\xc0\x10\x07\xcb\xc0\x81\x972\xc0\x18\xce\xa1:\xa0$2\xc0\xbc\x06\xd8\xf7\xf7\x802\xc0\xe9e<[\x15\xf4,\xc0\xe4\xb1\r\xe12\x122\xc0\r\x01ws\x95\xdd3\xc0K\xe4\xb5\x9c\x83\xa1%\xc0\xa1\xf4=a\xc0\xdb1\xc0\x1b\x1e\xeb\x01\xa1\x8b2\xc0\xcc\xbc{\xb4\xf0\xe20\xc0N;o4\t\x0f4\xc0)\xe4\xfb~\xa1\x841\xc0\xdb\'\x118\xac\x8f/\xc0\x80)\xca\xee\x03\x1d3\xc0\xab\xbd\x8a\xee\xffP-\xc0\xee[\xeeX^\xbd/\xc04\xf9sz\xd7\xd74\xc0\xa2\x1f\x8d\x89\x0c\x962\xc0\xe0\x89B\xf7\xb5q-\xc0D\xfaG\xe1b\xa40\xc0\xb8y\xa6\xb4\n\xba3\xc0\x1e\x97\xb4#\x81\x0c4\xc0%y\xb9%@\xc80\xc01\xd2\x03(#\x8b4\xc0\xc9g%O]\xe21\xc093\xf1\xef\x8a\xef0\xc0\xc3\xf9\x83\xd9o#/\xc0\xc1\xd6M"\xe3I-\xc0p\x18\x80\td`1\xc03\x15\xb5\xde\xbaP3\xc00G\x0b\xeb\xd9\x99-\xc0\xa2.1.\x15\x9e2\xc0\x9aB\xce\xd2i^.\xc0$9Z+\x90\xd20\xc0V\xb6\xf5V{\x08/\xc0\xa75x5\xc5T0\xc0@\x81\xdd\rM\xa90\xc0H\xf1\xbd\x1c>z3\xc0\xcc\xef\x8f\xab%"0\xc0\x02\xcc\xee\xdf\xcaT0\xc0;T\x19o=32\xc0\x81\xc3\xcc4\xbaZ2\xc0\xad\xf2z\x06~#3\xc0\xb0\r\xb3\'3 4\xc0\x1f\xef\x06+Xm2\xc0Z\x06\x1f\xcaz\xff)\xc0W\xe7\x060\x87\x8a.\xc0K%W\xdc2\xd84\xc0\xcb7\x13v\xe7\x04/\xc0\xeb\x90\xa2S+\x193\xc0\x0bH\xfa&\x0883\xc0\x10e=t\x8b`-\xc0\xebd\x9c\xbe\x9c,4\xc0\x860\x15\xf0G@3\xc0>]\x9e"D=-\xc0\xc0\xf5\x169\xb7h2\xc0\x8b~\xdf\xbb\\\xe32\xc0\xa4\x15\xbe\xb9\x17D4\xc0\x9aT\x05j\xfap.\xc0\x05\x14\xb3\x8f4n/\xc0\xd6=\x99\xf6\x1d\\0\xc0\x80U\xd8\x16\x17L4\xc0\x11\x8c\xf4]\x95\xa8/\xc0%n\xb7\xe5\xa4\x942\xc0/%\x884{34\xc0x\xd2\xe1\x93\x88{0\xc0\x959u\x10\x9a\x9f4\xc0\x82\xd1\xbf\x0em\x84.\xc0D\xb7W\xb0\x11R0\xc0\xacKv\x0e\x94&3\xc0\xae\x90\x9c\x1dX\x863\xc0L\x18\x1141\x9e3\xc0i!*r\xb0\xc11\xc0+\xd6\xad\x1a\xd3P.\xc0f\x05\xd5\xb0II/\xc0j\xd4F\xbbQ\x144\xc0\x86\xb1h0d\x001\xc0a\xd7K\xd3\xe4^0\xc07\xec$\xcdX\xfa.\xc0\xf4\xd0\n\x0e\xae\xbd0\xc0u\x88>\xb2\xe2(2\xc0\xb1\x848\x03/\xbb0\xc0L\x82x\x1d\x17\x0e1\xc0\xc8\x17\x8e\x15[g4\xc0\xb2\xff\x1e\xeeT\xb3/\xc0\x8b\xef\xa7o\xafn2\xc0\xb5\xe5\xafT+\x163\xc0}>\xa9\xa4b\xd82\xc0\xa1\xb2\\\x10\x12s1\xc0\x16xI\xa6\xff\x1d3\xc0\xbb1u\x0e\xddy.\xc0\x8dg\x07\xf5\x9c<.\xc0\xdb_\xa0\x11H\xe62\xc0\x10\xa9\xca\xea\x98\r2\xc0f\xf2\xc4^\x9e:4\xc0\x15N\x9a\x13P!2\xc0\xb2\x1f\x0c\xab\xb5\xd4.\xc0\x89\xa0\xac?\\c-\xc0%\xed\x02x\xf2J0\xc0\xf7\xd9:\x0c|\x194\xc0\x0brs\xca\xb8t0\xc0Y\x92>^\x15\xf82\xc0k\x0ff\x19\xf9@3\xc0\x0e\x0f/\xe0\xf7\xb5*\xc0\x87\x0em\x1bK\xee/\xc04\xcd\x05\xf5\x1cR2\xc0)\x006\xa4\x8dP1\xc0\xab!\xa3b\xb0w1\xc0*Ic\t\xa3o2\xc0\xcb\x9f\x9c\xa8k\x183\xc0\xdd\xa2\xcc\xa9N\xd32\xc05\xae\xf8=\x03\xe01\xc0k+\xeb\xaa\xc3\xd90\xc0\x04\x15\xf5\xbe\xa4\xf92\xc0\x90\xb3\xe3\x18\x12!3\xc0[\xa8?\x99\xd3]/\xc0$H\xd3\x97\xbcj4\xc0\x9f\x06\xea\x8a\x8c\xe63\xc0\x1a\x9f%\x02s\xc40\xc0#\x88\x9f?\xe6\x0f3\xc0\xed\x1d\xa7\x98\xc5\xaa-\xc0\xc4\x116\x95(@/\xc0\xe6\x83\x05\x90\xfa"3\xc0\xfa){\xca{\x06,\xc0\x83Q\x99\xb2I\x884\xc0\\\xddJ\xd3\x18b+\xc0\x93\x16\x14\xe1\xab\x84%\xc0\xda4\xc8\x0cR7/\xc0\x07\x9b,\xb9\x1b\x8c.\xc0\xd9\xf3\xb9\xdduJ0\xc0\xab\xb2-\x12\x8b04\xc0\xdb@\x02\x95\xe6\x1c4\xc0|\xd5\xea\xf7#\xbb2\xc0\x00z\xb9#\xe7\xcb1\xc0,\x91\'QG$2\xc0\xc2\x92\xec\x8f\x8b\xc1/\xc0\xec\x11?A362\xc0\x12\xf0\x9bp\nM1\xc0\xfb?\nH\xa2\x1f0\xc0\x9f\xf5"~\xad\xe83\xc0k2\xff,\x9dA4\xc0\x08\xf2\xdf\xad\x15d2\xc0F\x83u\x17\x8e20\xc0b:\xf2\xa4O\t4\xc0\x91\x14~`7j.\xc0\xd9\xad\x13\x1f\xb5\\3\xc0\xb4T\xd9\xcb {.\xc0K\x9e\xb5\x0b]\xd50\xc0\xe6\x1fb\x136\xf73\xc0$\n\xe9\xceD\xa6.\xc0\xb0\xdb<\x85\xdf\x082\xc0\x15\xd0\xddM\x9e^(\xc0-\'\xe5\x9dP$0\xc0\x92\x0b5\x8a_].\xc0(\xc8\xbdL\xee\xe31\xc0\x90Gl\x0b\x00\xc01\xc0wr\x1fI\x8f\xd50\xc0n\xe3\x14\x01v\x153\xc03\xcf@`\xf4\xb42\xc0p\xe3\x93\xc6\x0b\x9c0\xc0\xee.\x89G\xd3Q2\xc0\x18\xacWI\x1a\xaf2\xc0\x00\x0e5S\x13\xc11\xc0\x03\xd4.>\r\xbd1\xc0n\x88\x9a\xb0\n\xf31\xc0@)\xd2m\x12\x0e4\xc0\xf7\x1c\xb2\x13\xc3E2\xc05#\x08I\x12\x8a.\xc0\x99x^\x92\xccn2\xc0\x88%\x87>\xe4C4\xc0\xc5\xd5H7s\xd1/\xc0\xb8kI\xa0$\xcf,\xc0\xf8\xb1IZa\xe42\xc0=]\x1f\xf6\xf3:-\xc0\xb2\xd4\xa1\xbe\x9aq0\xc06.-\xa4\x97u4\xc0\xad9<\xcbL\x82.\xc0\x93\xeb\xae\xaa\xff\x97%\xc0\x87\x1b\xce\xe7S\xf3/\xc0\xc6\x1c1_\xa3k1\xc0U\x17\xeb\xf7@\xa72\xc06\xf0\x8f\x11\xe9i4\xc0\x8a\xcf\xebZ\xa143\xc0S\xed\xdc\xea\x97"(\xc0&5\x1c\x9eKg0\xc0H~p\xdc\xb2\xe81\xc0tx\x9e\xdb\xee\xe73\xc0r\xab\x80\xcc\xf4\xf1-\xc0u(,\nr\xf51\xc0\xef&t\x0c#\t*\xc0\xcf\x90\x1d#\xf7D3\xc0\x13T\xc4\xd8\xfb\xda0\xc0\xd4\xe2L//\xbd2\xc0\x12\xbf\x06LC$3\xc0p\x9b\xa6\x0e\xfa\x8c1\xc0\xedV\xdf\xb6\xdc\xc41\xc0I\xef6d4\x040\xc0\t\xeb\xbf\x9c\xcc\x9e2\xc0\xb8\x06(^\x0b\xa60\xc0\x07\xa6|\x8b8\xb21\xc0y\xa63\xd3\xb3F/\xc0\xaf\x0c\x84\xd1"\x172\xc0\x89tt\xaa\xe3\xc91\xc0\x8a\x7f\x8a(\xcd+2\xc0aRp\xebz\xcf.\xc0\\m\x1e\xcd\xce\x8a,\xc0\x0fT\xe7\x9f\xad\xa10\xc0\xd4Z$0\xaei2\xc0\x08\xf69\x9c\x93\r-\xc0a\x01\xd3d4\xe31\xc0\xf8<\xfd<F52\xc0\x0f\x85\x0cT\xe8\xce%\xc0\xab\x93\xc6\xe5\xadw1\xc0\xa0c\x18\x96\xa7F2\xc0\xcf\xc3\xf7\xae.\x0b/\xc0]\xd0#j.\xc4,\xc0W\x01\xb6\xd035-\xc0\xb3`\xbb\x13\xcf\xdf,\xc0\xba\x94\x8d\xb2\r\n4\xc0\x89h\xb3\rG\x163\xc0y\xa1\x9a\xa9\xc7\xea1\xc0\x82\x90\xd9E\xefC.\xc0\xa3\xaefDl\xe4.\xc0\xa7r{\xe8\x9b\x8a2\xc0\xd7*a\x0f\xb3\xe0-\xc0\xe3\rF\xfc8&/\xc0\x1a\xfb\xf3\xa02\xe7/\xc0\x9e\xaf\x86,\x05j2\xc01\xebJS\x9e\x05,\xc0\xe1\xab\x95\x86d\xd12\xc0\xf6\x9c\xa0-3N2\xc0\xd3\x156\xbfw\x0b.\xc0\x1a\xd7*\x8f\xf0`2\xc0\xe2^\xb2[\x97%3\xc0\xb9\xcb\x05\x9f\xf2\xdd2\xc0\xd9\x88\xcc:7,2\xc0?,\x01\x8e\xa2\x060\xc0\xd9\xd9m\xd1\xf4\xe5-\xc0\xe9M\xee\xc2\xd6\xc1*\xc0\xb2NT\xb5p].\xc0\xf9\x8f\xc9\x91\x1fv/\xc0\xca\x7f\xe5\x88sr3\xc0\xb31\xb2@b\xf32\xc0\x86\x85\xfc\xc2\x0f\xf6/\xc0\x93\r:\x92Br2\xc0zLx\xeaj\xed2\xc0\x8d\x9d\xd6\x9b\xd5\xd52\xc0\x80\xb4\x85\xf5\x08\xf2-\xc0\x91~\x14\x80`\xa6*\xc0\xec\x02\x91\xe8\x10\xfa2\xc0!z\x12<?\xf02\xc0\x80\x9c\x0c\x9e\xc9\xcd2\xc0O\x04\x96\xf1\x1cV/\xc0\xa8\x1f+[\xd0\xca*\xc0\x87@\x84\x85\xd5\xf52\xc0\x87d\x80\x82\x07\xd7/\xc09\xad\xc1v\xe4\xd4/\xc0\xf2\xeb\x80\x8e~^2\xc0\x18uU$\xc9\xaf4\xc0&\x86\\L\x03\x8b.\xc0\x8f\\\xe2\x15\xc4\x112\xc0\x84\xa24\'Z`2\xc0\xaf\xec\xd0\x9b\xb4\x16$\xc0\xc1\xb7-,\xc8 3\xc0Nm\xdb\xda\xeed0\xc0\xb4\xe7\x11\x10\xc1\xd62\xc0 #\xff\xb6\xe6\xc22\xc0\xdd\xad\xc2\xdb\x91w2\xc01\xb8;Y\xefD2\xc0\xd6\xe8|C\xec\x053\xc0)r\x9e\xaa\xd3\xc02\xc0\xba*\xa4\xf6\x7f%0\xc0\x001\xfb@\xff\xf82\xc0\x9fU\x9a\xca\xb1\xc4$\xc0gs\x841\'\x8f3\xc0Vc\x19\x9a\x0b\x934\xc0\x17{\xcf\xac&\xe72\xc0\x04<\xfd\xa3\xab\xb72\xc0xW\xaaJl\x040\xc0\xfeDT\xecK\xb90\xc0a\xd81\xa6\xf9i3\xc0\xb6V\xf9\xb2\x05\xee2\xc0\xad\x0f/\x08n\xa62\xc0lR\xdfw\xd0\xfa2\xc0\x1ah\xean\xfb\x900\xc0\xd8Z\x9d\xcb\xfd\n0\xc0\xad61\xfa;Z1\xc0\r\xc8\x9ew\x95\xda/\xc0\x02/}\xc9\xfb\xd12\xc0\xafM\xfb/\x16\xfa3\xc0\x812\xd3\x9b\xd3o2\xc0\x88\x0e?\xfe\xfb\xe03\xc0\xa1e\x9d\xc6\xaal3\xc0\xc6\xe1h\xf0Q71\xc0\xfa \xcc\x1a!\xeb1\xc0\xa8\'\x02\xfc\xd5H3\xc0\x86\x040&\x00O3\xc0\x84\xca{Z\x18\x81,\xc0$\xff\xbf\xc4\xccd2\xc0\x0e%\xd4mY\xcf2\xc0nDhgj\xa2/\xc0\xae\x84\x87\x07\xea\x8d/\xc0\xa9_Y\x9b\x84\x8f*\xc0\'\x02\x17e\xd3\r4\xc0h\x99\xed\xdb\x07\xd52\xc0\xbd\x90b!5r3\xc0\x98`\xa4\x07\xc3\x05*\xc0\x7f0\\\xf0C\x8c2\xc0\xed)"\xcf\xc8u4\xc0!\xa5\xaf\x07z\r3\xc0x\xb1\xbb]\xaaY1\xc03\x00\x06vO\xd13\xc0q\x98\x93`w\x073\xc0\xf3\xae\xf4\x88\xa8\xd4/\xc0\x98\xd5$\xd1\x9d\xf61\xc0\x7f[fgU\xcf0\xc0\xe3\x93\xba\xf1\x9b\xee1\xc0\x0be<\x82\x03o2\xc0\n\'\xb4J3\x044\xc0\x1f\x82\xe3\x0eR:3\xc0\xb1\xe3\x1e\xae1B3\xc0\xce\xcd\x9a\xc7\x11\x842\xc0<\x110\xca\xaa\xdc1\xc0:\xaf\xac\xfa\x03G3\xc0q;|\xd6\x8dH/\xc02\r\xf9\xbb?\xa03\xc0u\x91\xd5\x8f\x7f\xb82\xc0I\xb5\xb1\xa8\x1c.3\xc0\x11(}\xcd{73\xc06\x0bL\x84\xe4o.\xc0\x9eDC$1\x123\xc0e"\xe6\xb7M\xbe2\xc0w\x15\x8e\xc7+\xbd-\xc0\xe5\x8f\xd8\xbd\xa4s4\xc0:\xdfD\xbf\n\x1d3\xc0\x91B6O\xae\xaf-\xc0\xc3\xb6_s;\xef/\xc0`\xfd\x86\x86\x05\x7f3\xc0\xce\x19E"\xb0_3\xc0lk\r\xb0n\xef(\xc0\x86=\x94g\xea\xe92\xc0\x81\x96is\xb7\xd3/\xc0\x84\x93Um\xa7\x050\xc0T\xa1\xa93\xe7\xf5,\xc0\xd3\xbf\x94\xe3\xfa\xb9,\xc0JM\xac\x801q3\xc0\x85\xaf\x18\xd2$F.\xc0Sv\x99;\x12z3\xc0\x1a+f\x86\xf3\x144\xc0q\xfdl\xe8\x18\xd71\xc0\x0b\x18z\x99z=.\xc0\x13~>\x96\x10\x184\xc0m\x06\xba\x1f\xdcI0\xc0\x82Q\xb0k%\x154\xc0*\xeb\x00/f\\0\xc01T\xf59\xc6w0\xc0\xa7\xff>\x12\xa2\xe71\xc0t\xd8\xfe/\xb7\xb4(\xc0u1\xbe%<\x0f4\xc0\xfeB\xc6\x81Iu2\xc0\xb0IX#\xe0\x864\xc0\x161\xdb\xb0%G3\xc0o\x93$U$00\xc0\'\xd8\x85\xa0\xb4e-\xc0\x12\xee6\x0f{x3\xc0_V\x88-\xcf\xff4\xc0\xb9\x94\xe548c-\xc0\xd2\x91Ri\xc5]0\xc0;\xb0\x03 \xc9C2\xc0\x13\t\xddn\xbd\xb23\xc0\x13\x08K#\x95V/\xc0\x0b\x9d\xbf\xb5\x9a@4\xc0/W5\x19\xa2|/\xc0\x7f\xf3m?N62\xc0\xfdk\xfc\xf0%]4\xc0\x0fx\xa9-\x12\xac/\xc0\x86Jk,\xe4&2\xc0Z\xcd\x1b=\xfb\xec1\xc0\xd0}\x11\xec\xb8\xcf,\xc0=\xa0{Z\xa4\xb11\xc0\xdf\x90\xd0\xf9C\x153\xc0}\xb3\xd8\x8d\xab\x004\xc0\xb5W\x06y\x80Q5\xc0\x96\xdf\xd6)\x9e`/\xc0oV>2\x89\xa5/\xc0\x16\x0c\xc04d;/\xc0\x00\xa0\x97k\x1d\x92/\xc0|\xb6\xf0\xbf\xb3G/\xc0{\xdaQ\xc5\xcb\x153\xc0\x96\xd4\\\xc4\xa4\x8f-\xc0\xe7\xad\xe5\xd0\\>)\xc0c\x01p\xd2\\\x190\xc0D\x8d\xa1\xa4\xd1\xf32\xc0\xce-r\x0f\x86m1\xc0\x15\x1cU\xf5\x9b\x9b-\xc0\xf5\xcaO\x9b\x8b[/\xc0\xbd\x8a5\xe5\x16\x92-\xc0\xb3TiX\n60\xc0\xc1\x9eS\x97)\'1\xc0k\x01\xbb,$\xe32\xc0\x0868\x91\xdf\xef/\xc0.\x93\xd4tt\xdd3\xc0\x9b\x96?\x85\xa6B/\xc0@\x82\x9fDu\x1c0\xc0\x12\x83\xe1t*\xc0,\xc0\xa4\xa2\x17_\n\x16-\xc0\xa9\x80\x15\x11\x88\x122\xc0\xdd\x98\x986\xdf\x0b0\xc0H0\x1cSDU0\xc0\x1c*&\x955[0\xc08V\xb9\xdf\xc1\x0f0\xc0\xcd\xb7\n\r]s2\xc0\x86\xb1\x9e%\xa580\xc0\x7f\x86\xf1\xcb\xcd\xc04\xc0\xa4\xe5:\xeb\xcc\x87-\xc0\xab\xcfK`\xdd\xf02\xc04\xb2oMNS4\xc0\xcd\xbfP2-\x041\xc0\xde\xce\x0c\xd4C\xb14\xc0CNk\xcd\xc7\xb1,\xc0{\xd7f\xc4m\x023\xc0\xd7\x01bb\x92\xd91\xc0\xf7\xf41\xce\x17\'0\xc0F\xb9\xbb\xd2\xbft1\xc00\xa0\xb9_6r4\xc0X\xfe+h\xbe&0\xc0cR$\xa7;\xfe4\xc06\\\x0b\x94\xc9\xec2\xc0\x07\x1f3Y\xf4\r1\xc0\x1b\xe2\xf0\xff\x87n.\xc0K\x1f\x1a\x11\tQ2\xc0\xd8\xdb\xdfHb"%\xc0\xebe\xb1\xd38F&\xc0Z\x80P%d)3\xc0n\x02\x16\x18\xe4z4\xc0#h[G\xd7\xb4$\xc0@\xb5\xdc\x1ag.2\xc0\x96\xfaw\xa1\x1e\x163\xc0o\xaa\x83\xee\x8f3.\xc0\xdcD\xdc\x9f+\xe32\xc0\xab\x97\x95\x92\x8a\xbb/\xc0\x1aRf\x18\x91\xdc/\xc0\xbbTK\x98\x82m4\xc0\x8a\x11k\x03Cx*\xc0\xf3XD$\t\xe72\xc0\xb5\r\xc0+\xc3\x070\xc0|\x1d\'\n\xc2\xdb2\xc0\xccs\xff\xce\xad>3\xc0\xa5\xf4\x1aVWx,\xc0\xc5\xd0\xcc\xba\xb0\xde-\xc0\x8b\x16\xff\xae3\xc4.\xc0qSn5\xc8;2\xc0\x04\x1fQ\xd0\xca\xd00\xc0\x14\xe1=\xb4\xcfq1\xc0\xa2\xe6\x07\xf3m\x9e-\xc0P\'\x1a\x00\xc1\x8e-\xc0f\xc4?|\xc2\x0e2\xc0\xfd\xc3\'\xb2\xb8\xdd/\xc0\xa6\xee\x1e\xc0#T2\xc0\xc6\x16\xd7\x9fB\xdc2\xc0zC\xc1\xa7}\x8b,\xc0H\xed\x96d,\x102\xc0\x89M"\x1a\n\xaf2\xc0T\xee\xf4\xdeH\xe52\xc0\xd9\x9b]\xb4\\\xfe/\xc0\xdcuc\x8b=\x853\xc0\xb3\x8aI\xffP\x81/\xc07\xba:\x0e\xa9\xa2/\xc0\x89\xd6O\xd0w\xa2,\xc0\x9ag7\x93\xdeX-\xc0\xf1S/&\xbe\x81-\xc0\x81\xb4]\xd3z\x07/\xc09 J\xaf\xc7\x194\xc0J\x97\xa4\xf9y}3\xc0p\x97\xe8\xee\xa7\xfc3\xc0I\x98\x93\xd1\xa5\xbb$\xc0\xccv)\xee\xf8\xf32\xc0\x13Q\x9f\x83\xc3U-\xc0|\x89\xaf\xe2/#3\xc0\x19\xe7"W\xbc\x8a1\xc0HF\xe7\xcfv\xe32\xc0@`\xff\xbcy\x1c1\xc0\xab\xb0v\x1f\xf1\xd1.\xc0\xf8\x0c_\xadfF/\xc0\xfd+T>\xf8\x0f-\xc0Ng\xfa\xaec\x96-\xc0\xe8\x88\xea\xff;\x82-\xc0\xe8M~l"u-\xc0\xfbX@\xf5U\x97/\xc0\tT\xad)\xfe\x90-\xc0S\x85\r\xd2\xe2\x80/\xc0\xce\x8ee\xe0\x1b\x833\xc0\xff\xc2\x90cg2/\xc0\x11\x1c#\xf9\x04s.\xc0\\z\xc8\x0f!\x020\xc0\xa2\x99\x7f\xba\xf802\xc0}\xa9\xf2U\x9c\xb53\xc0\xa2DK\x86\x9c\xe72\xc0\x88\x87,\x852#3\xc0\x9b%9\xa3(\x00/\xc0\x15\xbe\x00\xeeH\x862\xc0\xcc\xfa\x98W\x01\x173\xc0<\x05\x9b\x9d\xf5\x0c0\xc0&U\x17\x166\xfa.\xc0\xa38${\x9b\xe72\xc0\xd3\x0c!H\x81m2\xc0\x9d9\x0c\xa6\x85h3\xc0>\xe7\xbd\x7f\xf8\x910\xc0\x1dg\xc5\xca\xe9\x023\xc0\xeb\xeb#\x87\xed~$\xc0\xe3\x82\xdb{\xfb\xf4"\xc0i\x1emC\xaa\x870\xc0-Z\xa5q\xff/3\xc0\x11\x91]Y\x1er/\xc0\xf9DL]\x15\xcf2\xc0_\xc0\x96\xbb\xac@/\xc0\xfbo\xd6\xce"f3\xc0\x1e\xb3\x94\x81\xcf\x072\xc0u\x00\xfe=\x9b\x033\xc04\xe9\xcdJn\xdc2\xc0\xb6\xe6\x8e\xbd=[3\xc0b\x90\xb4\x145\x1b3\xc0$\xf2$\x8e\x0b=3\xc0\xa3\xa2>\x01I 3\xc0h>\x17\xc1L?0\xc0\x16[>\xa2\x06 0\xc0\n? \xfa\xa2\x873\xc0\x98\xeb*HK\xf12\xc0\xb1\x894\xc0\xd9\x90-\xc0\xd0q\xf4\x8d\xea\xc6/\xc0\xd0iE\xff\xea*-\xc0F.\xdcx\x14&3\xc0\xbf3\xd1xF/3\xc0\xffF\x885\x16\x063\xc0\x1fa%\xb9)F3\xc0\xf2\xb9\xb1\xe9\xe7H3\xc0\xbf\x14E\xb7\xa2\x933\xc0\xa1\xa5\t\xfa]\x873\xc0\x02\xfeW\xe6\xeb&3\xc0\x98\x7fXX\xa5$/\xc0\t\x85\xed\x12\xbc>-\xc0B\xee\xf1\xd7\xe9\x063\xc0(\xec\xe7J\x02R-\xc0\x04\x08\xbe\xa3\x0e\x123\xc0\x02\xf9\xf9\xb2|[2\xc0\xf7\xd6K\xd4\xa2\x180\xc0s\x10<\x97\x82\x023\xc0~\xffa\x80\xd1\n3\xc0\x0c\x89\x19\xf4\xb2\xa53\xc0O\x16\x9b \x82+3\xc0\xbb\xb5\x9a\xfa\xb0\x103\xc0(Df`c\xf41\xc0\xac\xa0\xa2N\x9153\xc0\x08y\xa6\x1b\xbb\xdd$\xc0\x96\xa6f\x18\xd1>0\xc0\xd4f\x83 \x85\x99/\xc0\xbe?\xacc\x98\xa4/\xc0\x0eT\xc3_\xed\xed2\xc0k\x9c\xd3\xe0353\xc0\xca,\x84\xc0\x0b23\xc0\xba\xbca\x1e$\xda2\xc0\x15\xe5\x89l0)0\xc0\xa0\xb1\x11\xcf/<0\xc0$\x82\xaa\xf63\xb03\xc0\xbd\x86\xc6\x9b\xb0\x9b3\xc0\xe1="{\x19\xfa2\xc0\x02w\x88TS\xe42\xc0\xc0\xdb\xbd\xa3,\\/\xc0\xee\x83\xf04\x0f\x02*\xc0\xc7!\xcfY\x10\t-\xc0yL\xd0\xa8\x83\xc33\xc0\xf8;\xa8\xc9\x07D3\xc0\x9f\xd1+\x8d\xa7\xc80\xc0\xa0|]\xf1\x9ev0\xc0;\xd4f\xbb9\xd2/\xc0{md\xfceH2\xc0\xdfu\xb4`+\x86.\xc0~\xa5\xc4p\x1f\xbd3\xc0\xffg\xf1\xe7c\xd12\xc0%5?0\x96\xbf2\xc0\x08\xa8\x8f/4W0\xc0\xd8u!\x95\xf8\r0\xc0jFm\x83Mq0\xc0~\x90E/\x97\x024\xc0a\xb1\xc8\xbbeC2\xc01YZ&\xc6\x1b/\xc0K\x1c\xa9\x04\x81~.\xc0\x94\xcd\xc1\x863\xcd0\xc0\x04\xb8\xe3=n\xaf4\xc06\n\\,h\xd3.\xc0\xad\x8a{\x0eY\x1b/\xc0\x8f\x03Ys*\'0\xc0p\xbfU\xa8\xeed2\xc0\x85!\x14\xba\xe4\t3\xc0\xfep\xe9\x9a\x93\x8a3\xc0T\x8f\xceE\x12Q0\xc0\x8a\xc6\r\xe9S\xff2\xc0Ty\x18JY\x932\xc0\x12Z]\x92`E/\xc0\xb2u\xd2\xe7\xb3N1\xc0\xc0\xc0\xb6\xd1\x87\x1e0\xc0\xdc\x99JmK*0\xc0t\x05\xb7ukb%\xc0iH\x06\x80\xcd\xd32\xc0xp\xd2\xc9\xe9\xfe2\xc0\xdb\x91\xeb\x97\x04\x91/\xc0\xc7\xe5\xe2\xe9\xd3\xff3\xc0\x01\xf0h\xd6\x12\x0c2\xc0\xa0\xf2\x0e\xe4R\t2\xc0+\xc5\xee\x86\xd9\x014\xc07\xb5\x10\xbdAu3\xc0\xb1E\x8a\xf4\xba\t2\xc0\xe5\xc4\x01O\xa6\xba3\xc0J\xfe\x94\x9bUJ*\xc0-q\x83\x1c\x0c\n4\xc0\xc9\x19H\x8bo\xee0\xc0\xf5L\xfbn\xa9\xfd3\xc0e\x88\xa8\xd8\xa9\xbd3\xc0\x85\x02:X\x12^0\xc0\x14kJ }\x1b4\xc0\xb1xz\x1e\x7f\xd93\xc0\x8c\xf5\x06\x80O\x164\xc0\x01\x0bw\x00K\x132\xc0DM\x9a\xf9S7/\xc06\xb2\xc7\xf7\xe7E3\xc0\xb8\xfcv>x\x193\xc0\x908\x02YN:1\xc0\xd0\xd7SZ0\xc2-\xc0<\xe5\xd5#\\\x871\xc0\xfc\x0e\xf1\x92\xfb63\xc0\xddo\x92\x9bn\x05%\xc0LU\x7fD\x1d\xce2\xc0\xb2]\xe4\x8f\xef\x012\xc03\xcfW\xc5\x15\x7f1\xc0\xd9\nvFo\x112\xc0\x16\xa8\x91x\xde\x841\xc0\xd4\x05\xba\x08}\x921\xc0\x8e\x93\x0cx\xb3J4\xc0\x80\rc2)\x93*\xc0H`F\xe0X\xfe1\xc0\xd9\xf97J\x7fZ4\xc0\xb6Cx\x16@`-\xc0\x112z\x9e\x04\xdb/\xc0\xef\xdd\xde\xd5\xfa\xdb3\xc0<\xf1\xfa\xaae\x032\xc0\xcfH\xb4Sh\x0c/\xc0`\xeeA\x98\xb2\x991\xc0\xd9%\xc5j,=3\xc0Q\\\xc4@t\x082\xc0w\x95\x02\x01\x0c\xe5/\xc0ZN\xadc\xb673\xc0\xd6o\xc8^\xd0\xad1\xc03\x12\xf5h\xbfU0\xc0J\x05W\xd4\x97\xaa.\xc0\x14*\x99\x86\x05\xf1/\xc0\xaf\xc5\x13\xb0\xf4>3\xc0\xadhy6E\x002\xc0\xe7D\xb6\xb1},2\xc0C\xdf\xe8\xfd\x91[2\xc0\x1c\xb3?=\xf173\xc0\x8a\x98\xbc1\x7f\xf62\xc0di\xa7\x13\xb391\xc0\xa4\x0f/\xcaEj4\xc0\xa1\xa8\xa8\\.\xb72\xc0\xb8\x03\xc9\xe3x\xf4.\xc0\x9d\xf1\x92\xe2\xf5V3\xc0\xb31U\xd3\x88\xed1\xc0\xcb\x0b\xa3I\x1f\x183\xc03t\xc9\x0e\xe7\xb2.\xc0\x14\x9d<i\xe3\xe61\xc0\x82\xfd%\xda?&1\xc0\xeb\xbc`_W\x16/\xc0=\x81\xac\xe1X\xe5.\xc09,\xf4\xacl\xa90\xc0\x86j9\x0ck\xbf/\xc0\xde\x8d\t^\xe7\xf73\xc0?\x10\xa2\xc4^\x033\xc0\x98\xdf\xb2\x14\x15\x940\xc0\xeb\xe7\xdb\xd4\x19$3\xc0\x8dE\x8f\x84\xc9(4\xc0\x08\xdf\r\x04\x13c4\xc0\xd3\x9e\xbc\x98\xb1\xa01\xc0\xbf\x93\xd3\x94R?1\xc0\xdfH\xfaA/\x013\xc0R&\x93\xe0\xc1\xb12\xc0\x05,\x05\x17P64\xc0iD\x95\x186\x043\xc0\xe8\x1fT\xa9\xa5\x9f/\xc0\xfb\x08g{\xb743\xc0g\xb03\xa47\xbe/\xc0\xd4\xe5u\xda\x04I2\xc0\xc5\x9c\x02\x17\x7f\xee2\xc0\xf8e\xe7\xd7\xa5\xbb-\xc0\xbe\x94\xb6bH\xfd2\xc0\xed\xbf\xbb\xc1\xb6\xd53\xc0\x12\xa8\x82\x89z\x9f2\xc0\xaf\xf8F\xc3X43\xc0.\x99\xe0\xe6\xb5\xaa4\xc0\xd2$F(\x85<2\xc0\xe6\xd7ST-x4\xc0\\\xb6\xea)j\x163\xc0\xd6m\xa9\xde\xd7\xff1\xc0\xf0TDF\xae2+\xc0\xdc\xc0\x9c\x92\x07\xf61\xc0\x7f\x9f\x84\x0c\x8a\xef1\xc0\xcc\xda(i~\x911\xc0n;\xe6\x1c\x95\xfe.\xc0\x8c\xc4)v2\xef1\xc0"/\xa3\x10HQ2\xc0\xb1\xf3Ak[\x1c0\xc0F\x0f>\xd3\x17\xde3\xc0\xfdj_)\xa7*0\xc0\x02\x87\x06\xc2\x06\xf01\xc0\xa59@tf@4\xc01\xa1K\xa8\xba|4\xc0\xb2\x1b\xcb\x86\xecR4\xc0\xab\xf4\x0f\xdd\xd9\n2\xc0\xb1\x9b\x87\x9e\xb9[4\xc0q\x87\xb6\xd6\xa6\n%\xc0\x1fJP\x8d\xf1\xd2.\xc0C\xa0\x02\xc0\xab\xc64\xc0zP\xe9l\xe7A2\xc0\x1c\xdd\x12\xd6\x0c)3\xc0\xc5+ws\x19\t2\xc0\xd0\xd7\xe6\x1cy\xf83\xc0\xab\x02x<a\x95+\xc0*h\x07\xcbv\xb81\xc0Mm\x94a\xfd63\xc0\'EQn\x16>1\xc0\xd5B\x91~\x8d$3\xc0\xec\x92\xa97\xa8\xd53\xc0\x04\x02p\xef:\xf43\xc0\x1e\xe7$V!/3\xc0\xe7C\x94@\x9363\xc0\xb3\xb5\x1b\xe8\xb7\xfc3\xc0\xf1\xba_\xda\xc2\xd63\xc0\xed\x81GQ\xc3\xde.\xc0<\x99\xf4\x9f\x82\xd13\xc02\x97\xca/8\x1a4\xc0\xb2\x13h\x08\x7f\xfa2\xc0^\x94\xb0\xea\x99!4\xc0\xfd\xcc\xdf\xa6^F4\xc0t\t\x8eAW\x1b4\xc0\xb7\xc6y\xac\xb6\x0e4\xc0\xfbc\x10\xa0\xe4\x0e3\xc0\x8ay%\xf6\x01\xca4\xc0]\xbc\xd5\xab\x8db&\xc0ebY\xf9\xf5\x120\xc0FV+|\xea\xd73\xc0X\xe8\xcb\xa3\x9b14\xc0\\[\xe8b=\xdd3\xc0\xa6_\x9d\xb9\xd8\xd53\xc0\xa05\x1f!\xff\x962\xc0"\xa4Tq\x12N4\xc0\x93\xd5\xf5\xcd\xd3\xf42\xc0\x9aJ\xe7\x9b\xdec&\xc0:UQc\x0f\xeb3\xc0N\x92\xf5\x8c\xc6\xd33\xc0__\x84\x93\xebH4\xc0\x13\x97\x06`z\xd73\xc0\xb2}\x1fx\x1d$4\xc0\xfd\x19jZ\xfd\xd63\xc0\x9c\x1cW|=\xb83\xc0)Xg\xe8nj4\xc0Em5m\xb4\x821\xc0\xce5R\x8ef\xdd3\xc0:\xb8\x14\xbb\xb6,4\xc0[\xf9:\xcb\xe0\x1c0\xc0\r\x12\xff\x99\xa7\xd64\xc0K=\xd5\xecr/4\xc0}&Z\xda\xdd\xf12\xc0\xfa\xb8\xf2\x08\n\xd1,\xc0\x86\xcc\x12j\xa9)/\xc0\xe5)-\x80\xbb\xf7,\xc0#\xa8\x83\x06T\x05%\xc0\xa4\xc3\xae/y\xe3$\xc0W\xb4)\xe9\x0cS4\xc0\xf4\xd6\xe2\xc9\xb9L4\xc0\x81\xa2\xbfJS\x8f$\xc0D9[\xa9G\xe00\xc0\xcd\x9e\xf3\x14\xa6\xee3\xc0\xd521\x16\xe8\x1a3\xc0\x18\t{!D\xaa$\xc0\xcbQ\x16\x9dH\xc64\xc0\xdd\xbe\x06\x0e\xd0]4\xc0\x17Lr\x05\xb0F4\xc0\x90\xa0;PPd2\xc0\xf07IR\xee\x9b4\xc0 \xac\xe8\xb0\x8a\x0e4\xc0L\x88\xa5\x1b; 3\xc0Tq\x1e\x13\xd4i-\xc0\xc8E4O\xfb^4\xc0\x00\'i%\xeb\xe2&\xc0\xc3bso\xb4z0\xc0{\x99\x19::\x1a0\xc04\xc6\x8f`\xb9\xaf1\xc0>?c\x03\x9b\xf03\xc0\xe8=\xec\xa3,y2\xc0q*~_\xba\xb72\xc0o\xf2>\x87\xa4q%\xc0\xf0\xb0\x8f\x98\xbb\xf40\xc0,\tK\xd2\xb1Q-\xc0\xdb\x90\x7f\x94\xc7\x0e4\xc0\xc6\x0f\x7f\x1d\x0e\xff3\xc0\xf2\xea^\xfe$\xcb&\xc0\xe9m\\n\xec\xbc1\xc0\xd8\x15\x0f\xd9\x94\xe13\xc0\xb1\xe4\x8e\x92\xe5\xb62\xc0\x98\xf1\x1c5. 2\xc0M\x0c\xfd\x01\x12@3\xc0\xca\xfd\x98b\x82\xc00\xc0\xcf.\x8d\x1f\x87\x99%\xc0bh\x18\x08\xdav4\xc0]\xe4\xb0lU\x0e2\xc0S\xd0CD\x9c\n)\xc0I\x95\xb7\xe6L\xe5.\xc0\x8c\x98\\v\xd4\xb91\xc0\x84_\x93ics#\xc0i\xbf\xec`)\xee/\xc0\xb1M\x81L\xb8\xfd/\xc0\xccC\xbbFsy.\xc0l\xd0\xda\x87\xcd\x972\xc0-Va\xe8\xdcT1\xc0cq\x9d`\xa9\xe71\xc0Y\xd5\xc9\xf2\xda\x18,\xc0\x82\xa0\x97\xb5\x9e\xcc/\xc0\xf5\x17\xac\x00E\x0f3\xc0v\x18B$p00\xc0\xdc\xaeYlo\x014\xc0\x83O\xd9\x1b\xf8\x8e.\xc0\x0b\xd3\xeb\xde6\x88/\xc0\xc7\x8a\x9f\t\x13\x81/\xc0\x9fC\xe00\x0c\x1f4\xc0m\x14\x02p{\xf0/\xc0\x9e\x17\x1c\xeb#\x023\xc0\x13\x1d\x98\x9a\x1c\n0\xc0m\xb6\xa6\x92&\xac0\xc0\xb3\x8d?\x18,\x06/\xc0r\xf7i\x81\xe3\xfe.\xc0E\xa9\xed\xf9\x8f\xe5#\xc0U\x8d\xc3O\x8a\xd3/\xc0\x15\x96\x86_\x9b\xde/\xc0~R\xc2\xa6}\xfe4\xc0\x9d\xab[\x1c\xc5\xb92\xc0\xbdU\xeec-\xdd1\xc0\xd2\xfb\xb8\xf0p\xff3\xc0\xdf\xfe\xb5\x14\xf4\xb6/\xc0\xf307\x98\x0f\xf21\xc0N\xf4eC\x17z2\xc0\xac\xfc\xe8Z\x97T/\xc0\x06t\x15!\xda\xf62\xc0@U\\\xc8\x03 3\xc0\xe1w\xd0\xcenr2\xc0\x92\xf6\xf7\xe1#:/\xc02L2\xf0{\x13/\xc0\xd9J\xac\x94\xae\x06/\xc0U\xf9\x88\x1bQ\x1e0\xc05 \x02\x93\xbf\xfa1\xc0\x11\x9b\xf2<\x1a\xb83\xc0\xc8V]\xc1\x88h1\xc0:\xa6B\xce\xd1\xfc1\xc06\xe9\xb7\\\xd8;4\xc0{\x04\x91\n\xe0\xb21\xc0\xd7;\x1a\xaaX\x9f0\xc0\xcf\xa7\'5V\x8f2\xc0G/\xec\xeb\x81\xf22\xc0KN\xf1\'\xe7f2\xc0\xadZo\xce\xe1\xce1\xc0l\x10Wn\xda\xc40\xc0\x87 \xd5_\xb1R0\xc0O\xb7\xb3]\x19r-\xc0\xfa"\x84\xe5C\x841\xc0\xa5*\xb6\x16w\xd60\xc0\xa1\x92?4\x00\x951\xc0s=\xb5\xbb\x8d+3\xc0\x13R \x9b\xb3"/\xc0\x18\xfdC\x9c\x89Z4\xc0\x81U2\xbb\xc0\x9f2\xc0\x01\x11\xb4\x8f1*4\xc0\x9eGI\xb2y>/\xc0Bb=\xac\xa7\xb6*\xc0\xd5\x9f:\xc2\x91\x841\xc0\xe9\x8c\xb0\xe2\xb4\xeb2\xc0\x98\x86m\x10\x9b\x804\xc0q$sm\xdd\xc91\xc0\xef\xce\x81\xdd\x0f\xe30\xc0\xfb\t,\x96\xc763\xc0TW/Y\x15\x1f0\xc0\xd4<\x12\xb6\x0c\x87-\xc0\x8bN\xe2\x918\xa92\xc0@\xe4vSP\x84-\xc0\xf7\xd5\x90O\x12\xe93\xc0\x1e\x1b\xfc\x98>\xf82\xc0\x0ca\xdf\xc0\xcbk4\xc0\x9b\x060\x91\x88}2\xc0\xdc\xcd\x81|u:0\xc0`p*O\x96\xe70\xc0/\xb5\xb5\xdcH\xc2%\xc0\x19HVB\xb250\xc0G_\xbeiz\xab/\xc0)\xa2o$\xe3c3\xc098kUE\xea/\xc0\xa1\xc0\xed\xfa\xda\x893\xc08*v\xa6U\xbf/\xc0]\xf0\x04\xc4:\x8a0\xc0J\x90|\x91\x03\x830\xc0\x911\x91\xae\xe3A0\xc0\x15`(\xe2\xef\xe21\xc0\xbe\x0e C\xf1N/\xc0"\xb6\xd0\x1a\xa0_3\xc0\xdb\xe8T\x9a\x90\xb62\xc0\x83z\xb9\x95Ov3\xc0\x19vH\xb5\xb2\x983\xc0\xc1\xdc\x92\xb5\xfbn3\xc0~\xcd\x97w\x1fF/\xc0\xef\xb7\xc2[\x86X4\xc0\xca\xe6e,\xc7\x8a/\xc0\xa5\xf6\xb1d\xbc\x174\xc0\xd9\xf6\xf7\xbb\x07R.\xc0\x16?\x7fsO\xdb3\xc0\xca\x9aJMKx.\xc0\x8fZ\xc6\xcdo*0\xc0U\xa3\'\xda\x05p2\xc0\x1c\xdd\x9f\xda\x90p-\xc0\x18\xc7\x01\x9f\xa9n2\xc0F\x1a\xd8\xd7\x9dr2\xc0\xf3\x13Ka\xb8\xd1/\xc0\xbf`\x99B\x96\xaa/\xc0\xba\xd3\x9a\xf2\xeb\xce0\xc0/^\x82\xcdN?/\xc0\x06\xd8\xd9\xc6\xe8\xf8#\xc0O\xb7\x03\x8a\tV0\xc0\x1c\x04JT\x10\x04$\xc0\xefL\xc2\x9dU,2\xc0\x81\xad\xc2\xc5P\x0b3\xc0H\xc7A&8\xf11\xc0\xc3\xa2\xf5`N\x1e0\xc0\xa3\xa3n\x9c\x89L/\xc0\x1f\xa3\x92`>\xea/\xc0\x9bcup\r\x9a3\xc0\xed\xdbY\x9e6x1\xc0\xd7.\x96V\xd6\x144\xc0\xf6n\xa7\x1c\x95N-\xc0\xa4\xc0\xd5{\xba\xa2/\xc0\xe7f\x0f\xa7\xc7\x1b0\xc0\xb3\\\x97u\xb2\x802\xc0\x8fdT>\xbb\xe6+\xc0\xd3\xb2\x1fD\x85]-\xc00\xd2\x13`B`2\xc0\x90\xf6\xcbWir/\xc0K\x04 \xb3\x8b\x810\xc0_\x12\xb2\xea\xb3\xd81\xc0\xc4\x07s\xe0@>3\xc0\xd8\x81JN\xf2E0\xc0b\x8a\x80\xc2c\xb6,\xc0\xf802a\x1e\x9e0\xc0\x00\xee\x97:~,1\xc0\xc9 \x01\xef7\x0b2\xc0\xea\xbd\xdc\xad\x9a\xb02\xc0\xb2\x97\x05\t\xd1\xda1\xc0W=\xe5+\xc8\x170\xc0}\x12\xcd\xd1\xcai3\xc0d\x14\x13\xe8\x87\xea/\xc05\xe0\xcc\xc6\xcdi0\xc0\xe8w\xdc{pd0\xc0\x1f\xa7\x99\x92\xc6k3\xc0\xc1\x91\xc9\x11\xe0\xbf3\xc0.\xb8\\8\xc9\xd4.\xc08\x06\xb8\x02\xa8\xac-\xc0\x9f\x13\x9c\x14:L1\xc0\xf7\xe10(\'\x960\xc04D\\\xf7\xd3\x96-\xc0|\xae\xa0X\xad-.\xc0\xe2\x9c\x8d\xdfg12\xc0\x08\xcf\xfc\xee\xe7\x8f3\xc0\xd0wEs\xb1\x87.\xc0\xd68[nT\xac1\xc0\xefL\x02\x7fL\xb34\xc0j4yH\x16\x0f1\xc0\xfd\x82f\x9a\' 4\xc0RUD\xca\xd4\t0\xc0\x1c\xd2\x0f\x05*\x1f2\xc0\xe5\xd3\xa6\x8b\x82\x0b2\xc0\xd4\x7f\x83S\xc9T1\xc0\xcb\x12vEnk1\xc0HB39h\\1\xc0\xe8\x05\x16 \x8a\xc30\xc0\xdc\x02\xa8\t\xfe\xe82\xc0\xbe\x00\xef7ic2\xc0\x9f\xe7\xebi\x8e\xb5/\xc0\x9cJ\x89pQp3\xc0\xdb\x04dDM\xe12\xc0|6\x8a\x1b\x9942\xc0\xe2\xd1\x9d\xfe\x80\xfc3\xc0\x0c\x10\x08\x86\rA/\xc0\xc0W}\x1e\x8e\x8f2\xc0\x06\xac\xb8\xe0\x88j4\xc0\x87\x13\xb1\x8e\xb7%-\xc01}\x18/\xd3\xa42\xc0\xcf\xbf\xaf\xa8b\xbe.\xc0\xe0Q7\xe0Y\x903\xc0 \xf4Q\xe9\x9a\x073\xc0\xaf\xfc\xe0\xf3vg1\xc0\x12\x02S\\f\xb62\xc0J\xd2\xa0\x12\xcd\xf32\xc0\xa06\xcer)\xe42\xc0\xd3L\x1f-1\xc40\xc0/$\xcbH\xd1\x1d2\xc0y\xa1\x00\xcc\xe7N.\xc0\x02\x89C_<!4\xc0\x9a\xf8\xa3\xee\xfc\x12/\xc0\xa9\x80\xdc\x85\x8e\xd30\xc0J\x1c\xc0\xd1b\xd4.\xc09\xe4\x91^\xa1e/\xc0\xf7+r\xf7z80\xc0\x94\xd5O\xaf\xb6g2\xc0\xa2\xacy\xb9\xf8\x844\xc0\xcdX\xb3\r\xa1\x8d2\xc0\x86\x14\xdd\xfc\xd5\xa21\xc0.T!\xf4\xe5-3\xc09\xbbs\xbcv\xac1\xc0~\xddb\xb4\xac\xc33\xc0\x0f\x02\xff\xae:\xdf3\xc0\xe4\xfc`\x9b\xd2\xf40\xc0\xe2\xfb\xb1\xbe\xd5k0\xc0\xa6\xb50\x80q\x1f2\xc0\x9d<)\x0f\'\x882\xc0\xb5q\xef\x8c\xdb\xad0\xc0\xc5F\x85\x80\x92\xd22\xc0U\xf7\xf0\x013\x08/\xc0#g\xaes\x94\x1d2\xc0|\x0b\x0b\x84\xa6\x902\xc0\xafA\x14\x07\xfb\x890\xc0\xdbH\x92L\x07\xce2\xc0k\xf2\xee\x91 \x9b4\xc0&$Q4\xebf2\xc0\x13+\x87\xbe\x14\x0b1\xc0d\xd0\xf9q&\xa60\xc0\xc4\x95\xf3\x8b<\xd32\xc0\xda\x89\xf5\r\x10&2\xc0\xa8??\t\x96\xfd1\xc0?\x18fu\xe3K/\xc0\x91\xec\\$\xbdl4\xc02\x0ed\xd8w\xb32\xc0\xb7/*V\xa5/3\xc0oen\xb1YG1\xc0Z\xebqB\xd6\xef0\xc0+\xe6\x1b\xc3\xcb\xc21\xc0\xc3\xf6\xcfC\x1c\x972\xc0\x86\xe60K|\xf12\xc0e\xe0\xbd\xc3iQ3\xc0\xfag\x8f\xe8D\x994\xc0\x18&xl\xb4=2\xc0A\xb2\x08\xb4\xe6l2\xc0\xd7\x14\xb2x\x0e\x882\xc0\x89{\r\xa07\xe2/\xc06\x0bkw\x10\r)\xc0\x96B3\xcb\x0f\xdb2\xc0\xad\x1c \n\xc7\x92.\xc0\xa5e\xa0@Br3\xc0\xf6\xc3\xc5,\xa0\x82/\xc0\x05\x14\x0b\xaf\x18..\xc09\x1b\xf9\t\xff_/\xc0\x1e`\xed\xaa\x1e10\xc0\xc2_\xfd\x12\xdc)-\xc0m\x85\x88\xe3\xa9\xf02\xc0R3E2\xf5\xfe1\xc0u\x92|\x0b\x12\x942\xc0\xe4Fk\xb78&0\xc0s\xd3\xd99\xe4\xdd-\xc0"\xb0e\xc4G 3\xc0>t\x05\xcbn\t3\xc0~\x83g\x07g\x0f/\xc0\x12_\x91Q\xd2\x1a3\xc0\xfeZ\xb3c\xe2+/\xc0\xfc\xde+\xffF\x9c-\xc0\xe1g\xd4&\xdb\xdb2\xc0o\xc3\xb8q!\x9b/\xc0\xf9\xb2@d\xb4\x043\xc0<~\xe4T\x1f\x163\xc0\xcc\x9d\xd0Ls\x934\xc0]\xaf\xa6a6\xc42\xc0@\xbat\xc5\xffB/\xc0\xabL\x86\x18\x13\xc3/\xc0\xe4L\xb3\x9e7\xb72\xc0\xaa?\xe0\x03\x97\xe8)\xc0R\xc5\x83Y)\x912\xc0"j\x998\xa4-,\xc0sV0\x91\xd5\x172\xc0-/\x15<e\xa20\xc0\xc0\x9f^m\x9a82\xc0\xd6L\x1f&\xab\x1a3\xc0\xae;\x13\x8a\xe8\x94/\xc0\x99\xf0zq\xf8\x81.\xc0\xf2\x96\xcb\x16\xbeR/\xc0\x83\x8b(q\x00\xdd-\xc0X\xb6K@z\x93.\xc0CabV\xf0t2\xc0\xc4]V\x1e]\xfb2\xc0\x9e\x81\xd6\x1f.\xda/\xc0\x8b\xaf[ j\xd82\xc0^\xbff\xe9\xbcX2\xc0Ny\x88.\xdf\xda2\xc0\x9f\x9bX3b\xe3#\xc081.\x88\xa0\xc3/\xc0\xfciv\xe5]\xdb/\xc0\xe5"\x11/\x03`2\xc0W\xb9\xc4\xd9\x8b\xd12\xc0\xd8\xdb\xd0_^\xf32\xc0K\tc\x97=$3\xc0\xaa,\x0cCO\xf41\xc0\xee[~&bg/\xc0\xec\x93\xb3^\x07S2\xc0\xfe\xbfi\x97<,-\xc0{\x8d\x03\xe9n\xed2\xc0\x16\xe5d\xab\x9e\xd42\xc0]\xdadc_\xd60\xc0x\x9c\xe8t~q/\xc0K\x94\xf5\x8b\x1c\n0\xc0\x0c\x19\x8f\x1f\xc4\x13-\xc0a\x10Fp3\xfe+\xc0.\x96\x1c\x15\x11\xcb2\xc0\xac\xf1!\xad\n\n,\xc0\x16\xae\xba\xd6G?,\xc0<\x94\x8c5\xdd10\xc0ZC\xb3\xba\xc8\xf6/\xc0\xd0z\r5[\x07-\xc0E\xdd\x06\x84\xcc\xee/\xc0\xb4\xe1G\x17\xdf\x11-\xc0\x07\x18r`\xe4\xb7*\xc0\x02\xe2\xcc\x9c\x0e@-\xc0\xf0.\x8f\xedC\x90.\xc0/\x9f\t\xd9M\xd4/\xc0Q\x08\x897\xb2h3\xc0\xea\xa7\x9b|\xeb/0\xc0}\\\xa7c\x13\x0f3\xc0\x81\x8c\xe6\x8f\xa5`2\xc0^\xe6 \xefEf2\xc0\xc0\xdfF\xf8>#3\xc0\x7f\x07\x1c_\xf0\x962\xc0\x84L\xeb\x12\x1b\xcd2\xc0\x03\xa5d\xdd\xda\xdf+\xc0,\r\xb7w:\xea.\xc03\x1e\xddR}\xf9.\xc0\x0c\xd6\xb9\xd7\xf8\x003\xc0\xee\x1b\x9du\xf6\xea1\xc0\xd2r\x81m\xdb\xfd/\xc0\x99={\xea\x12\x91-\xc0g\x06\x0b\x8f9\xef2\xc0\xe9\xae\x01\x150\xeb/\xc0\xbd\x019\x8c;\xbd/\xc02\xb0\xfd\xe5\x0f\xd3/\xc0\xaa\x03\x18\xe1\x9b_2\xc0}\xf1\xf4\x8f\xb5i3\xc0\xf8\xcc\xa4\x05a\xd1/\xc0\xc0\x8c\x893{g3\xc0\xfc\xf5)\x87\xe2\xe0.\xc0z\x94\xc0\xeb5\xe32\xc0\xbe\xf1\x8ax\x92\x7f4\xc0\x8fL\x9f\x02D\xc4%\xc0\xa8\xc2!\xa4\xfa\x0e2\xc0U2WT\xcb\xdf-\xc0fX\xa1A\xd5"2\xc0\xd0Z\xa7c\xdd\x97%\xc0\xb0D\xbd*\xd5\xfa1\xc0\x14\xb0\xf0\xd4\x02\xc10\xc0\x8c\x1fhq\x03e1\xc0}\x89\xfb\xc2\xc0\x013\xc0\xde\xce\x9d\xfd\xf0>*\xc0\xb5\x987\xde"}%\xc0\\\x0be\xb4\xbd)3\xc0\xf3a\x169Jb2\xc0Pi\xc8\x93\x95\xb22\xc0k\x13\x8b*#\x7f2\xc0A\x03\x81\x83\x99\xad2\xc0\xcbR\xc4WL\xd82\xc0U\xcb\x98\xa2\x0c\x923\xc0\xfds\xa5\x9a\xc4\xfb3\xc0\xb0%L|j\xab0\xc0-\xb2\x86\xd2N\xcb$\xc0!\xf9\x04\xb7?\xf92\xc0\xa2\xe64\x17 \xd5$\xc0\x07++lp\xbb0\xc0p\x91\x0f\x8a[\x140\xc0rs\xd0\xfe\x17\xc83\xc0\x8b\x99m\xa44\xe62\xc0L\x15$l+_4\xc0\x8d[\xa0G(\xd50\xc0\xf0\xdf(\xd3!\'0\xc0\x1b\xb5\xef\xba{v.\xc0zXN\xd1\xe1\r4\xc0\x0e(\xe0\xbe_\xc1/\xc0\xf0\xa0\x03\xbe<[4\xc0\xab\xc2_\xd6\x0e\x80-\xc0X\xb8\xc5\xb7\xfd+3\xc0\x9c{]Q\xc0\xa4,\xc0r\xca\xe6\x04\x0372\xc0+\x1d\xc8\x01\x07\xf5$\xc0\xf3\xbd^\x93;\xda&\xc0g\x92M\xde\xe1K4\xc0R\x18>\xdbxS4\xc0\xdd\xbb1;V33\xc0|\x16\xe4]S\x86-\xc0\xad\x9eG\x86\x18\x89*\xc0\xac2\xe5\x9cW\x8b1\xc0\x0c\xdf\x851,\xcf2\xc0\x80MW4m\xdf3\xc0\xa7\xcd3b\x1f\xb62\xc0\xe6\x19\xac\xf8\xc0\xfa1\xc0G_\x9a\x9bA\x1e%\xc0/\x08s\xce\xfb\xf42\xc0\xec@6\x14\xb6\x033\xc0\xff\x8a\x99\x17\x05\xb73\xc0\xac\x12\xdcI\xd1\xeb/\xc0@:\t\xfd\xe5\xaa0\xc0\x95^\xe7\xa2\x1d\xa3/\xc0\xe6\x93\xb3\xb0:S-\xc0\xcd\x0c*\xcb\xbd\x89/\xc0\x9e\'\xe7\xf7\x05\xec$\xc0\xa4(%\x91/\xdd3\xc0\xb0\x14VP\xc7\xe43\xc0\xbb\x12\xbal\x94\xec,\xc0xG~\xc0.p.\xc0\x00\x8d9O\x92\xed2\xc06\xa5\x9e\x14<\xb83\xc0\x06\x0ck\xc0\xc7\xd63\xc0~\xe9\xf3\xde\x1cW3\xc0\xe3\xb3\xf2c\xbe\xea1\xc0\x05\x0e\x1e\xb8\x8b\xa4/\xc0\xd3# &543\xc0\xe7\x94\xda9\xb4w.\xc0\xd4\xd2#\xf4\\\xcd2\xc0\x91d\xe2\x14\xb4H4\xc0\x14\xbf\xf8[\xdac&\xc0\x9ep.\tA\xf23\xc0\x9b\x17\xa0r\xec\xd23\xc0\xe0\xd8\xbc\xf0w\xc74\xc0\xb4O?aw\x8b2\xc0\x1c>\x84\xe6\x1b>3\xc0\x8b\xb4(\x05\xb7U-\xc0\xb5\xbb*\x91\xe99&\xc0D\xe3ZA\xc5\xcd-\xc0\xd6\xed\xe1$b\x0f4\xc0/`DTS\x8b2\xc0D\xcf\xfe\x04\x1334\xc0\x84B=\xea\x07\x1f.\xc0$\xa7\x1d\xe2\xbd\xdb3\xc0U\x13\x06\x19\x9fo3\xc0\x14Z\x10\xf4\xc4\xac4\xc0\xed\xea<\x82\x19\xa3)\xc0^\\\xafIn\x1e0\xc0\xa5\xb7\x11-[\xd53\xc0\xd8\x16\xf8\x0b\x9c\xcf4\xc0\x8b\xbb\xe1>,\x1c4\xc0!\x1e\xb3\xc6\x7f\xb22\xc0\xa6]\x88-\xc5\xd23\xc0\x81\xc9,\x8cY\x1d4\xc0n/[Ip\xf12\xc0]\xae\x89\xf7G\xd53\xc0\n\xbb\x8cH`V0\xc0\x83T1\xf2\xba\xfa3\xc0\x9640\x8d\xce\xa44\xc0\xe7\xaa\xab\xd2o\x882\xc0B\x9a\x97+\x83\xd63\xc0d\t\x89\xda\xad\xae4\xc0\x1a\xa95s\xc9\xe1/\xc05\xf5IP~\xb01\xc0\xaf\xc3\xdc\xcac\xa81\xc0H\xce\x86q#\xe33\xc0\xbcd\xa6\xcd\x8b$)\xc0[\xcb\xe5c\xfe\x95\'\xc0\xe2\xe2aqZ$3\xc0\x02_\x08h\xa0`0\xc0|H\x8eq\x10\x160\xc0.R\x12\xf2\x80\x01-\xc0\x030\x9f\xf3\x06T0\xc0\x97\x83\xb7G\xc1\xb71\xc0C\x905\x8b\x83\xe42\xc0\x9ef\x823\xad\x173\xc0\x05\x0b\xc6\xed?\x0f2\xc0\xd7\xfcn\xf0\x02b4\xc0J\x99.J\xe8\xeb1\xc0\x02fPcpi4\xc0o\xcf\xa33\xde\xc64\xc0\xe7\x92H;\xde\x8c1\xc0\xf0\xe0\xac\xccv\x01*\xc0\xd0:!=\xe6\xf7/\xc0\xe9g\xd28\xd7\xda2\xc0\xb3>Y*\x0e\xb44\xc0\xea\x05\x02\xd4#[0\xc0}\xc0M\x8b\xfc\x062\xc0TX)\xea.J2\xc0\\"pB#\xf41\xc0\xf3\x9d\xbdB\xe2{4\xc0Z\xff\xeb\xb7*\xdc/\xc0\x8d\xd17\x12&\xc7/\xc0wI\x11\xa6.\xe51\xc08\x95\x0e\x9a,\xdc1\xc0\xedbob\x97D3\xc0~\xe9\x0f\xe9\x8bS4\xc07\x18\xa1\xac \xc90\xc0\xc7\xc4*Y\xd2.-\xc0\x1e7kJ\xca\x8a.\xc0\xea\xf9{S\xcc\xee1\xc0\xc6Y\x8c[\xccG3\xc0\xb3C\x96b\x9bl2\xc0\x88\xdb9\x12c\xdf1\xc0\xf0\xc4\xa7\xf6\x9553\xc0H\xa1\x90I1\xf81\xc0\xf2@/\xba\xc1\x072\xc0Y\x9c\xef\x06\xe8)3\xc0\xb3H\x9c{\xc7\xfe1\xc0\x19,\x02\xed\x0e\x173\xc0\x8d\x8aC.\xfd\xb12\xc0\xb8\xf6\xb5D.\x133\xc0A\xa4\xcd\xdc\xb0\x10-\xc0\x04\xe1\xfe\xd4\xc5\xba/\xc0\x8da\xc3\x9c\xb0m3\xc0\x86\xc4D\x89\x99(3\xc0n\x82y.R^.\xc0\xbcq\x87\xe8y\xb0.\xc0\x9c\x8fR\x98\xd6\x193\xc0\xafw\xa8\xa02\xfd3\xc0\xb8W\xd1\xaf\x8b\x9b-\xc0\xbb\xc5\xa5oeK2\xc0\xdc\xd3?\x93r+2\xc0\xec\xaa\xef V\x1c3\xc0@\xc45\xcc\x8c\xd9/\xc0P2\xb8v\x1d\x8e1\xc0hn\xf3\xf9\xb8r.\xc0sr\xb6\xab\x8a\xcc/\xc0R\xd7}[\x86z3\xc0\xf8\x02#\xa8\xffp3\xc0\xdd!t\xc6\x1a\x181\xc06\xe7\xc5\xaf@\xb21\xc0\xf1\xfd\x82H&:1\xc0#\x87\x06\x9f\x94C2\xc0\xfd\xf4&\xc9\xc1\x1b3\xc0\xea\xd1\xdfS\xe8=(\xc0s\xfaU\x0eV\xb30\xc0\xa9\xed\xf7U\xf1\xc4)\xc0\xdf\xa1I\n\xd3\x143\xc0d\x9d\x11\xa4\xed\xac.\xc0\x8bG\x88\xda\x1e71\xc0\x9c\xcb\xecHn\x033\xc0\xd68]J\xf4\xf62\xc0H\x83\x01l\xe6X2\xc0j\xb9yH\xe1E3\xc0\x96\x98R\xba\xf3w0\xc0\xcb9[\xd0\\ 4\xc0\xaa\xa5\xb0\x07\xa3\xe72\xc0\xc6\xc1\x1f\x81\xefH0\xc0\xdaV\xb6\xe5\x17=.\xc0k\x9a\x91\x0fl\xa80\xc0\xe8\xb7\xd3\xc5\x8eF0\xc0\xf8\x8e\x10\xa7\xf1\xe71\xc0\x8f\x8cU$\xb1k3\xc0\xc8_\xde\xf1\x82\xee1\xc0\xfd\xdb\x8e\xf5t\xb70\xc0\xa1\x8c\x08N\xb9D0\xc0\xa3DG\xeb\xe5n4\xc0\x90\x81\xa9V\x14b3\xc0\xa6\xd4Lx\xba\xf71\xc0F\x17n\x80\xdc\xbb-\xc0o\x9c\xc5\xa0\xbb\\3\xc0\x1d\xcf(\x95\x03\x8a/\xc0,`\x1e8wT0\xc0\xcc\xca\x86\x84\xe8m0\xc0\xa6\xb1\xef\xcc\x15\xa81\xc0\xb6\x00F\x9f\x9a\xe62\xc0\xd9M\xb8\x0e*\xf31\xc0\xdf;\xf4\xd1Q=3\xc0O\x01k\x0c\xa4\x96.\xc0\x03\xdek\xf9\x01\x80.\xc0\\\x13-\x94\xd8"3\xc0\xc8,\xaa"It0\xc0\x9b\xb0?\x0f$\xf92\xc07\xf4h\xfb\xe7\x86.\xc0\xe8\x82TZ\x95A4\xc0x[\x8fs\xaa\xf12\xc0#W\xcdK\x9fX3\xc0\xf8\xcaI\x83\xbb\xfa4\xc0?@"\x86\xc5b0\xc08\xa0.X\xd4\n2\xc0\xc5\xf2\xa3.\x98\x04/\xc0\x15\xd4\x17\xb7\xc5\xb3-\xc0V\xc4\x94\x1d\xaf\xa9/\xc0QC|\xd1s\xb93\xc0\xb1\x1b\xb7\x02\x14\xd11\xc0\xbd\xc1\x80\xdeNW/\xc0\xe6_3\x85!\xdc2\xc0\xbb\x8d\xbfF1\x022\xc09\xa1 (\x98\x8b3\xc0\xb69Pm)\xc03\xc0*\xbbQ\x89)\xa6/\xc0\xd2\xf9\xf3\xd9]\xb3.\xc0\x08\x06\xd2\xfa\xed\x133\xc0\x1cI<\x0f#\xfb1\xc0T0\x08\xf1\x8a\xfd1\xc0\x96\x01\xd5\x8b\xb4\x8e/\xc0\xa0\xe4y\x9fr\xbd/\xc0\xabDv\xe5\xb9E3\xc0D\xbd\x01\x7f\xd2\xee1\xc0$\xc1-\x87\xb1\x062\xc0$\xd0a\xf8\xb3]3\xc0\x00_?\xfbb\x0f2\xc0c\x98X\x9f\xf4y0\xc0\x19\xeb\xc3\xecd\x112\xc0\xfc\'>\xd9\xbf\x052\xc0\xb4\x86\xefs\x95\xd81\xc0\xba\x97\x92\x9cW\xf42\xc0\xde\xe8\xf1\xed\x86\x870\xc0\x9ah\xd9UC\xc4/\xc0\xee\xf6\xf70[\x0b2\xc0\x99\xd5\xa3\xa4\xc2\xaa/\xc0z\xb7\xc8l\x83\x022\xc0\xc6\x0b_\xcc\xbb\x173\xc0d\x96H\x83\xf3f3\xc0[V\x02\xba\xac"*\xc0\xa9\xa5\'\x82\xbe=/\xc0\xb5\x97k~w[3\xc0X\xb5rc\xc3o.\xc0\x99\xac\x06\x97\'\x153\xc0\\z\xc8\x0f!\x020\xc0\xd6\xc2\n\xea;\xf21\xc0\xd2\xa8\xc5\x91m02\xc0\xb4\xcb\xcd\xf7\xc3\x95/\xc0\x1f>L\xb2\x8a\x853\xc02\xf9\xddIP\xef2\xc0^\x01\xc2\xb9\xa0B3\xc0u\xec\xe8\xd6F\x142\xc0\xa6\xf4\x1dI\xf9\x1d0\xc0\xf3x\xdb\xc3n\xe21\xc0\xfb\xdd \xb1\x98\x190\xc0\xafr\xc11\xabF2\xc0\xd0&A\x038\xbb.\xc0e\x11\x99\xb5\xb4\x063\xc0\xe5\xab\x9f\x17\xbc\x182\xc0kmjw\xf3b/\xc0\xb6\xf5\xa4\x9c\xbd\x16/\xc0\t\x16-k\x0c\xe72\xc0K\xa2\x83T\x80\xef2\xc0\x0c\xfc\xa4\x83\xcd\xc32\xc0H\xed\x96d,\x102\xc0\xe16\x7f\xa64\x1c0\xc0\x12\xa0n\xa1\x83\xbe3\xc0\xceQ\xf5\xc2\x9a\x174\xc0\xa1\xa2X\x08\t&0\xc0\xf2r0\x00a\x10-\xc0\xf3\x1e\xccT\xe9\xa60\xc0P\r\xe6\x15\x0c\n4\xc0\x1c\xa6\xc5\xc1\n\xd20\xc0\xbb\x1aB\xe2\xd0A*\xc0\x945\xbco\x1a\xbc3\xc0S\xa9L\xb5\xab?2\xc0"\'\xf5\xc3\x84\x0b0\xc0\x06d\xe9c$F2\xc0\xaf\xcfEym,2\xc0\xb9U\xdamw\x014\xc0P\x98\xd0"\x1d\xf71\xc0\xd2\x1e\x8b\xc5\xd4\x8b2\xc0\x95])\xc1\x19\xe24\xc0\x9b\xb1\xf9\x86\\\xf21\xc0\xe5\xdf=\xb6\xb4\xc44\xc0\x1a\xba\xeb\xc8\xb1P0\xc0h~ao\xad\x0e2\xc0\x06\xeb1K\xc8\x893\xc0\x85\xdf\xa8\xe6\x92\xfd2\xc0\x85Z\xdb\x82\xff\x021\xc0\xa6\x0e\xbcS\xa4h4\xc0\xe0\x983\xad@\xef.\xc01h\r\xae0\x932\xc0\x9d\xe1\xb6\xac\xe0\xa92\xc0\x1f\n\xa9\xff\x11y4\xc0\x80@\x8e2I\xb34\xc0"\xa5X\xab\x00:3\xc0p\xbd*\x8f\xb8~4\xc0y\xb1\xca\x8f\xf8\xd81\xc0\xe1H\xce\xe7 \xfe2\xc0fc\xbb\xed\x87\x064\xc0\xd2\xa3)\xa2\xa7-3\xc0C\xf6\xe1qES2\xc0\x04\x94\xa12\xa4\xa52\xc0\xf10\x98s\xff(0\xc0\x08`\x0b.3~.\xc0#*]\x0e?\xe03\xc0!\xa4.I\xcc^"\xc0z\x17D"e\x121\xc0\xebZ`\xd2\xa7\x0f3\xc0(\x01CL\x99r/\xc0\xa4!\xdd\xab\x95\xe5/\xc0G\x84\xce\xec"\x82-\xc0A\xbeAN9\x7f%\xc0r\xcf\xc2\x050\xb9/\xc0\x85\x04\xd2\x12\xe052\xc08-\x88\xff\xf0]2\xc0[7\x9e\x9e\xd5\x023\xc0\xe2\xf3"mb\xc61\xc0\xa1\x87w\x7fn\xb72\xc0j\x19\xc9\x82l\xee1\xc0\xa8\xf2\xaa(:\xdc1\xc0\xce6A\x1b\xa7\xd22\xc0\x91\xb1\xae\xa0c\xaa1\xc0cJ9\xf3HG2\xc0\xef\x8f\xdd\xde=\xc94\xc0\xa2L\xca\xad\x1c\x990\xc0\xc5\t\xdb\xbf:t0\xc0t\xd8\xce\x0cz\xbc3\xc0\t\x86\x88p\xddj0\xc0\xd6\xc0E0W\xec1\xc0E3L\xeb_\xc83\xc0\xfb\xdcE\xcb\x95;0\xc0\xbc\x98\x02x\xa2>2\xc0#\x98\xe0\xd8w\xd83\xc0\x1aBaX\x0e\x94,\xc0\x9c\xa4\x0fx_\xf7,\xc0*\xa4\t\xd0NK4\xc0\x02\xa6\xffNi20\xc0\xc1\x15Qv\x9f\xe71\xc0A\xca\x8cF\x98\xd81\xc0-\xba\x9d`\x13\x154\xc0\xa3\x9e\xaf\x87\x0eD3\xc0\x88\xf8D~\x1f\xa51\xc0\xf5\x91\xd0C|\x194\xc0\x13z\x1bV=\x164\xc0\x11\x8d>w4\x014\xc0\xe0\xb7\x1e\x7fM\xb6/\xc0\xca\x85,\xc2\xe7\xbc,\xc0#\xf6\xe4:\xde\xc43\xc0\xf7\x19\xc4\xaeK\xc5,\xc0\x97\x15E\x08p\x121\xc02\x84N\x15\xcb\x033\xc0\x02\xf9\xb5@`\xb4/\xc0x\xc4\xcfN\xf9\x83.\xc0\x9dRw\'HA/\xc0\xc1\x8c\xf8\xb7\x1e`-\xc0\xc9U\xb9+\x01\xb61\xc0|\x83\x0f\x01}\xef-\xc0\xaaRD\xcf\x0e\xfd3\xc0\xbe\x8b\x8d+\xfca2\xc0\xe0\xf5\x0b|\xd6.3\xc0\x85\xfc\xe8o\xa1\x054\xc0W\xa98\xc6F\x9e2\xc01Q\xe0S+\x190\xc0\xf7\xd4\xce9\xf4),\xc0\xa2\xdaO\x14\xe8\xc33\xc0-\xe8\xeah\x11\'2\xc0"\x18\x1d(\x99J0\xc0\\(\x88\x99\x89\xdb.\xc0u}\xaa\xe5X\xc3/\xc0p&\xc3\xf6L\x1e3\xc0\x95\xe4j\x94/\xb53\xc0\x81\x83\x0fe\x1a\x910\xc0\xb8&\xb3d\xa562\xc0V\xd3\x15\xe3Z\xf2/\xc0\xea\x87\x00\xed\x1b\xa00\xc0\x1bIj?\xce42\xc0]\x00\xca)5$5\xc0\x82/\xde\xe6\xcd\xf73\xc0\x00\xfc\x19e\xec\xd24\xc0\xa2\xc2\xa1F{Q4\xc0\xa0t\xcd\x8f1@4\xc0I|-\xae\xf8\x89*\xc0\xab>aE\x0e\xd82\xc0\x9a&\xe4\xa5\x18\x0c0\xc0\xdf\xb0\xa0\xfe\xcd\x004\xc0C\xbe\xbb\xa0\xa3]3\xc01 {\x1e\xd3\xbe3\xc0\xec\x90te\x15\xba,\xc0\xa3%g\x13\xf6h2\xc0:\x1b\'\xdb\xc5\xfb3\xc0\x19\x95\n-\x15J4\xc0*\xe5\xefI\xba\x862\xc0\n\xc53\x14\xae\xbb3\xc0\x08/e\xb5\x9aY1\xc0\xe3%\xe7\x12u\xc22\xc0l\xfe\x0b\x90z\xad1\xc0\x81\xf3\x9c<\xf1\xe62\xc0\xad\xb7{\xada30\xc0\x1e\xbe\x97\x99\xf9\xbf,\xc0YO\x11\x85\x8f\xe92\xc0!e>\xf0\xf1(0\xc0I\x8d\xa2\xc7G8!\xc0\x91\x81Kj\x8e\x1f3\xc0\x7fO\x174\xaf\xb73\xc0X\'\xe3{\x8c\x99.\xc05_\x8cw\xcac-\xc0\x1f\x16_|\xdd\n0\xc0\xa34\x92\'~\xbd0\xc0|\xb3\xc0\x1ff\xb13\xc0\r\x1d\x9e\ne\xa5.\xc0\xd5\xbb\x04\xf3S\x8b/\xc0\xe2\x1e?\x1d\xf0A0\xc0&\xf7\x90\xd1\xac\xe8.\xc0\xf3\xec\xc4\xce\x18\x161\xc0\x05\xbb\xca\x87t\xbe.\xc0\xb3\x1d\x1al\xb7\x104\xc0\xaa\x95\x1a<\xdc\x800\xc0\x80\xcb\xed\xdf\xff\xac4\xc0\x96\x8b\xe0Hw\xf82\xc0vvq\xfa\x97}4\xc0~@\xc0\xc1\x1fG4\xc0\x84\xd77\x86_\xac1\xc0\xb3\x9f\xe3n\x07\xfe.\xc0\xa2\xbdk\xc8\xee<2\xc0I\xff\x11.\x7f\x0c0\xc0\xb6\xc2\x08\xb8\x03\x873\xc0\x05\xb3\xe5\x9c\x82\xda.\xc0\xbd!\xfa\x8e%i4\xc0\x94\x85m-V\xdf.\xc0\x1e\xa0\t\x1e\xdd\xe51\xc0{&r_P\xb4,\xc0\xcdd\x923h\x080\xc0\xa5\xdc5\xf5ke-\xc0\xf1\xf6v&l\xd6/\xc0\xd4\xee\x05/\x10\n3\xc0K\xe0\xf1\xb7\'"0\xc0\x89\x1d\x03\xe5\\*3\xc0\xe6\xb5y\xcb\x16/(\xc0\x15\xa1XxX\xf31\xc0j\xf1\x0f\x8c/\xf0.\xc0\xe2[\xef\x95\x13\xa5-\xc0\xe2QR\r\xa1\xe51\xc0\x0e{6\xb8iX0\xc0,\xadd\xbeXv1\xc0\xd1\xd3\xf2\x00\x8f80\xc02R\xfc\x00\x06\x82-\xc0m\x97T\xfa0\xaf0\xc0IW\xfa\xca\xf8+2\xc0i\xc4\xebC%\xcd3\xc0\xb5\xe3n8\xf6\x122\xc0|\t\xe9\xc3\x84\xd31\xc0\xa2w\x03\xf3J\xf81\xc0\xe5\x94\xeaw\x14<2\xc0\xb2M\xb0"\x0b\xa20\xc0\xa2vp\xea\xbe\xe8.\xc0\x9c\x94J\xe8eI+\xc0\xd1\xa0p\xab\x82\xcc.\xc0\xack\xa9\xfc\xdc=3\xc0\xed\xfc\x85i\xbd|-\xc0\xd0^\xebd\xe0f4\xc0\xc4\xc9\xfej\xd1\xed-\xc0Re!\'\x80\x862\xc0\x11\x8e\x93\x1c8^4\xc0\xc3e%\xe4\xd3P.\xc0w!\xf4\xb8\x14\xdb-\xc0\x9e\x04.b\t*4\xc0B\x12\xcdkO>1\xc0L\x05\xe0\xc7\x16\x1c0\xc0\xda\xc4#\xe0\xa25/\xc0\xd7k\xb8;B54\xc0\x12\xcc\x9e{W\xfb,\xc0\xcc%\xc5\x1c0g0\xc0\x95\xcf)G\xca\x103\xc0L\xd79B\x1d\xfc3\xc0\xd5\x93\x03\xfc\xc9\x0b3\xc0\xce\x052\xf8\x9b\xfe.\xc0\x11\xf0\xc0+\xde]1\xc0\x03\x05P\xfet\x841\xc0\x8c\xb0\xbb\x81\\V2\xc0\xc1\x9b\x8fm\x91\x9c.\xc03\n\xc2]\xfd\xbe,\xc0\xb1C\x8d\xa46\xed,\xc0\xc7\xec\xc1T\x01\xfc)\xc0\xff\x03\x82V-Z0\xc0\xe0\x15\xda\xc1R\xe8/\xc0 \xa6\xa7\xd1L\x1e2\xc0"\x04gVzI2\xc0\x7f.\xf4\xf7^\xdf/\xc0\'df\x91\xbb?2\xc0\xd3\x1e:\x11A\xd4,\xc0\xd5\xf0\xcbV&\x912\xc0\xb9K\xcc\xf4\\\x1b0\xc0\xc0\xbb\xa1\xa7\xab93\xc0\x901b\xeb\x19\x083\xc0\xb6B\x98v\xe9\xfd2\xc0\xde\xa6\xc8\xfd\xeb\x9e1\xc0\xfa\x1e\x8ce[Y2\xc0\xac\x85}\x8f\r\xb1-\xc0\xf84x"J\x810\xc0j\xc2t\x88\x1e\x821\xc0\xeb\xf0\x84\xc8\xbd\x832\xc0\x02\x19\xea\xbc\xde\x0b/\xc0\x0e\xc5\x93\xf8H\xc21\xc0nw\x9c\xd4[:1\xc0\xa6/J\x8bs\xe01\xc0FN\xb9\xdeK\xf72\xc0N\xc9\x8d\x96,\x1a3\xc0i\xb0\x80\xc8ri/\xc0\xc2\xab\xcf\x8a\t\x144\xc0\xb06f\x1e\x00\xa81\xc0\xf5\x84q\x0e/^/\xc0\xd7\xc3E{\x15\xe42\xc0\x94\xd2.j?\x02/\xc0T\x90\x7f\x96\x04\xdb1\xc0\x10\x89\xa1\xef\x1an2\xc0.\x9d\xdft1\xcc4\xc0;\xaem\x18\x90\x0c3\xc0\x85]\xcb\x82\xba\x9a4\xc0?3+|Sq3\xc0\xcb\x7f\x8fY\x00\xbd.\xc0\xd8\x90O{\xcd$3\xc08\xec\x7f\xfc\x02M2\xc0u$\xf3N\x87\xb2.\xc0k\x87\xdf\x172\x871\xc0\x9eE\x08\x8b/.1\xc0;\xec\xa6\x8a\xab\xb0.\xc0\\\xa1\xb1u\xc6\x92/\xc0_H\xb5\x17MT0\xc0s \xd7%n\xda1\xc0!\xe7\x81\x9fn[0\xc0\x83\xfc{\t\x16Q3\xc0\xf4t\r\x8b\\\\0\xc0\xb7\xc2\xaf\x0b}\xd71\xc08G\x02^\xe6$3\xc0-,\xed\x9b\x0c\x153\xc0u(\xaf\xbf\xd8"0\xc0\xb2\x8d\xcct\x00\x181\xc0\xf0\x1f\xc5\x82\xaeQ%\xc0#\t\xbc\xfbD\xfb,\xc0\xf8\xaf+h\xdf\xf6/\xc0(\n\xf7W\xf3m.\xc0hOA\x08\x1890\xc0\xe1\xa3\xc9\xb6\x8bO2\xc0\r(#\xc4\xe5Q-\xc0 ja\x02I\x9a1\xc0\x01\xe6\x19\xc9\xa3\x18,\xc0i\xb1\xba\xee.x4\xc0\xfaP7X\x0f|/\xc0;E\xd5q\xb6\xb6/\xc0\x7f\xcf\xe2g\x8c\xaa2\xc0\xbc|\x8b\xe0ej3\xc0\x1b?\x1d\x12P\xd0.\xc0\n\xd6*\xf4\x13j2\xc0\xd8~-j\tA2\xc0B\x94?\xa1\xd5q2\xc0\x99\xd6\x17o\xdf\xce,\xc0\xba\xd3%s\xe99/\xc0\xec\xe4\xa6\xd2ob-\xc0\x0f\n\xca\x935~.\xc0\xeeq \xe7\xb9\x1d$\xc0X}\xa0X>\xb53\xc0\xef\xe9\x00Bi\xf51\xc0P\x8f,\xe6\xccs2\xc0\xd1\xc3\xa6+\x93x0\xc0\xfaK\x80\xd6\x16]1\xc0@-[O/&0\xc0\xf7\t\x17\xbb\xb8\x92.\xc0\xe4\xa9\xcb\xff\xd4\xa74\xc0\xd3\xbcmF@\x0e3\xc0\xa5\xfc\xd3\xf4\x89K2\xc0"\x86\xee\x9e\xc0\x102\xc0\x87(dL\x14\xfc/\xc0%Mi\xf6\n\xce0\xc0d\xce\xed\x83\xfeW4\xc0\xfb\x88\xc8\xdb\x82d.\xc0\xac\xfd\xf5Ix\xe13\xc0\xcf\xce^\x13\xa7\x92%\xc0\xcb\xf9\xb8<%\x021\xc0\xe2\x9e\x0b\xaa\xc4\xf11\xc0\xc8{\xcc\xe35\x80.\xc0\xf4i\x1c\x83\xb9\x9c3\xc0\xc2Q\x9fi\xd1\xd73\xc0k\xe8\n\x97-\x7f0\xc0(b\xe5B1Y2\xc0\x8fH\x9e\x84\xafF2\xc0\xc9\xe0A\x88:\r-\xc0J\xf3\x8eH\xcf\xb54\xc0)V\x1f\x19\xb6\xab2\xc0%}d\x81\xf3L3\xc0\xf5\xae\xe8uXO/\xc0\x19@\x1bb\xd3\xc22\xc0\x9fo\xe6_\xe7\x8f1\xc0H\x1d\x83\xe5\xc5\xac3\xc0pj\x1e\xf4\xc6\xfe#\xc0\x90\x81\xb7j\x87\xee1\xc0E(\x8a\xd0\xea\xb01\xc0\xa3\xbb\xb8r\xba\xac2\xc0\xe9?D~i\x0f4\xc0\x85\xfd\x0cx1N-\xc0\x99\'\xb1\x9c\xc38-\xc0\x02\x81\x19l;y2\xc0\xf4iVy\x94\xa01\xc0\xe6*\xefX\x86u1\xc0\xb6\x18%^\x89\xe70\xc0\xf6\x9e\xe6V|\x842\xc0P\xf4\xaf\xe0\x80\xda2\xc0m\x8a\xf8\xc9~\xe72\xc0\xa3\xa6/A\xe2($\xc0\xf9\\a\x1b*\x053\xc0\x16\x8aG\x95L^1\xc0\xa5\x06W\x07]R0\xc0#\x82Kyx\xc72\xc0&=(\x8afq.\xc0I\xd8n\xbab"0\xc0\x85\xcf\xf6i\xeeQ4\xc0\xf5L\xfea\xa0\xde1\xc0kP\x18\x80\xc6\xd54\xc0\xa9\x7f\xda\x16\x8c\x0f4\xc0\xbe\x93RR\x8d\x901\xc0xCL\x81\x8c\\&\xc0\xc3\x03\x8c\x02\x9a,4\xc02\n%O2\x173\xc0\x99\xe6\x94\xc8\xdb\xb72\xc0\xa6\xcf8I\x08f.\xc05\xc2=\xdcT\xb24\xc0\x14m\xf8T\xbc\xa61\xc0\xad\x8au\xd6jP0\xc0\x91{\x1d\xb5\xba\xc61\xc0u\xc6\x03\x02\x84\x140\xc0Y`\xac\xac\xd2\x064\xc0\x0cHb\xaa\xd8j0\xc0pZ\xc4\xf2\x04\xcd2\xc0mU\xb6\xb5\x85\xff3\xc0\x93\xe5\x8cMv\x9f0\xc0L\xca<\x96m\xd52\xc0\xe0\xb0Z\x19nn-\xc0\xf0\xaf\xfbr\x89\x7f-\xc05\xcc_sc\xa82\xc0\x1e\xca\x04H\n\xba2\xc0<\x02\x9dY\x05q2\xc0\x01\xe3|\x9bL~4\xc0\xa0\x97S.\xe1\xf3,\xc0\xcd\x83et\x9d\xc92\xc0\x80\xfb\xf8\x1a\x84\xd0,\xc0\x8a\xb3\xb4\xe0\xc8\xe93\xc0\xfev\xc9G*\xf42\xc0\xe9\x87\xec\x17\x00{2\xc0E\x99\xd1:\xa8\xff3\xc0\xfb\xd8\x15\xa4\xd1"4\xc0\x86\x9c\xd8>\x96\x172\xc0\x02\xb6\x1c\xd8\xd5\xdb1\xc0\xb3\xff\xaa\x94\xd5\xd3/\xc06\x8d+c\x8bf2\xc0\x0e\x06\x80\xcd"01\xc0\x1e\xbb\xcaI\xaeg3\xc09\xf7\xd8\xd2\x9a*4\xc0\xfe<;\xf1Z\xbe-\xc0\xa3Z\xd5\x12\x02\xab5\xc0\xab\xa6\x9f\x97\xa5\xfd2\xc0\xd1\xcc\xf9\xdf`q4\xc0{\xd6\xf3\x04 \x005\xc0\xb5XI4\x90\xbb3\xc0\x04p\xc8\xf9{\xe02\xc0@\x12X\x07\xed!2\xc0\x9c\xca\x8c\xa7\xcf\xac3\xc0\xb1\xc8\n\xc2\x19R1\xc0\xa6\x17\xb0\x9a*\x81$\xc0\x9b\xbc\x83\x15\xe2\xd30\xc0~\r\xa0\x05\x8b\xf4.\xc0'
p16
tp17
bg3
(g4
(I0
tp18
g6
tp19
Rp20
(I1
(I6398
tp21
g13
I00
S'1M\x88\xd4\xf7\xa7S@l\xcc\'\x7f\xdcxS@\xa6\xab\x0f1\xbf\xa3S@o\xa3*r\x10\x82S@\x89"~\x9e\x01\x9eS@46+&\x81\xb8S@\xae\xe1@\x00@\x81S@\xc7cSt\xd4\x9bS@\xac:a\xca\xad\x88S@~\xf3\xd5@\r\xeeS@\n\x9c\xeaY\x93\xafS@\xe6\xaa4\xdc\xf8\xa1S@\x10h\xd4\xb6\xc9\xe8S@\xd2\xc649\xe6}S@\xb4\xc6g\xa2|\x7fS@\xe3\xa1\n\x1e\xc2\xe6S@\xc7\x071\x9be\x9fS@,\xcdg\x03V\xf0S@\xc8\x9cPE\xa8\xbaS@\x86\xdd2_\x0c\xfaS@s@\x9c\x93\xd9\x9eS@8\x86W\xa1\x83\xbfS@\xcfK\x88\x8f\x82\xd5S@\x8e\xf3\xeeB`tS@\xd4\xb3x\x05c}S@\xf7=<\xa3\xcf\x7fS@7\xfb\xdc\x06\xea\xdbS@\xbf\xe7\x85\xeb\xdf\xafS@\x1f\x1b@\x07\xe8\x95S@\xdb DH\xd0\xecS@\xb0\x1d\xd1l\xd9\xd9S@\xf0\x89<\x94&}S@\x9c\xdcGO\xce\xe9S@\xbe\xe2\xc4W\xcc\xbdS@\xd9,3\nriS@\xf8\x03\xab\xd3\xa6\xd4S@\x9c\x94\x10\xc5\x97~S@"\xf7\xf8\x1f\x00\xa7S@\x82-\x14\rK\xcbS@4t\t\xcb\xd3\xb9S@8\x10\x81\x90\xd3\xb2S@\xd6\xc1\xce\xd4piS@\x11\x8aQ\n\xde\xd9S@{\xb2|\xba\xc6\xb7S@\xb8\xaa\xea\x1f\x11\xdfS@\x00\x9bT\xb2\x0e\xd8S@\xdd0\xb2\xd4\xa4\xb4S@\xc7K\x13\xdeD\xbeS@h?\x13\xe5V\xb4S@\xd9\xc8H\x84n\x9fS@j\xe4\xc5\xde6iS@\xb2\xfa\xb4EC\xfaS@\xcf\xacQ\x96\x1b\xe3S@\xb3a"\xe7R\xb9S@\xedMb\x97\x83\xaaS@3D\x10\xbb\xd9\xbdS@\xd1\xf4I\x8b\xa3\xa2S@;\xbd\x17}\xd8\x95S@(\xae\xa7\x00*\xa3S@\xa4\x882\xa3\xf0\x87S@\xa7\xfd\xc4\x14\x81\x96S@7X\xcb\x9c\x15\xe8S@\xc7\x15\xc9\xbd^\xf6S@\xba\x9c\x9f\x1b\x97\xb4S@\xd2\x7f\xa1\xf8 \xacS@ \x086]\xd9\xd6S@\xae5\xa3\x19\xfb\xb8S@.\xe2\xb0pK\x9dS@\xc5\xc2+_\x81~S@R\rPi\x96\xfaS@\\\x90\xfb\xdc\xd2\xb5S@\x16\x98\\%\x8e\xb5S@y\xb1\xd2\x92\xe9\xe7S@5|\xfdl\x01\x80S@\xcf\x89\x8f\xcbGyS@=h\xb9\xf1\xdd\xcbS@l\xe8}\xf5Q\xa7S@\x92gA\x0b!\x98S@\xfcb\x06\xe4m\xc8S@S\x192\xa5\xcf\xa0S@o\xf0\xd8\x93p\xfaS@\xf1\xfd0w\xaf\xf9S@%&\x93M;\x9dS@\xca\x06[( \xb7S@\x0bS"\xf2koS@\x95\x1b\xc0\x04C\xb1S@\xa7o7\xf8\x9c\xd8S@R\xd0\xdc\xd1\xe6\xadS@\xe4\xcf{(Q\xaaS@\x02\xfdUH-\xf0S@\xde\xa6\xdd$7\xa1S@f\x90a\x97\x8a\xb1S@\x0b\x96\xa2\xe7\x93\xb1S@\xad\x12\xbf4b\xa5S@qV\x8d\x97r\xe6S@X\x9a\x8at\xb7}S@(\xea\xd43D\x7fS@\x98}\xae\xde\xbd\xbfS@\x9a\xbd;n\'\xf6S@u\x0f@y|\x9eS@\xbd"hW\xb4\xb9S@:\xc8\x93\x0f\xc7\xb7S@G\x9aj\xb6\xfb\xfdS@\xb7o\x99E\xc2\x85S@\xdb\x96i\x8e\x07\xb6S@\xb2\xe2\xce,\xed\xb5S@[\xccm\xc7\xd2\xb5S@\xe5\xb2\x9f\x87\xf0|S@\xbf\xf1\xd5:\xb7\xb6S@\xf6\x1b\xaa&\x95\x93S@>\xf5\x18EL\xfdS@\'\x82|\xce\xe7\x9cS@\xe9\xdd\x95E\xfe\xbeS@TP\xde`\x08\xbfS@/j>\xe9\xdf\xb7S@\xcb=\x1e\t{\xe9S@\x8f\xdc\xb1\xbfE\xd4S@\xd9\xb2\xe9\x94\x97\xd9S@r#\xfdb0\xf0S@\x1f\xdf\xec\x11\xe8\xefS@\x12\xbe\x06%}\xd8S@\xf8\xd7\xce*F\xaaS@\x88yK\xf0\xed\xb4S@](.\xc1\xcd\xbaS@\x10\x85X\x94\xd6{S@\x80s\xb6\x8bdzS@\xc5\x05z\x84W\x7fS@m\xfa\xd7tT\xb5S@\xfe\xced\xd2\x92\xcbS@\xc9\xc1k\x8b\xac\xd9S@\xd1\xe8\xc6-\x13\x81S@\xcbIyF[\xd7S@z\x9b?\\\x86\xb8S@\xe7\x0c\xb2\x00\x03}S@\xb2\x84\xdaM\xc3\x80S@OK\xe1w\xd0\xbcS@\xff\x18r\x96\xae\xb9S@\x9c\xe7VRT\xdeS@\xc2=K\xd0\x9a\xd8S@\xe9\xc9\xd93N\x99S@\x91E\\\xe3%\x9fS@$PZ\xac\xda\xb5S@;v\tC\xcd\xd7S@\x8f@}G\xeb}S@\x8c\xf4\xe4\xbb\x1e\xc7S@T\x96\xc4|+~S@B\xae\xa4Y?\xbdS@Y]<\x8c\xc9\xaaS@\xf7\x81\'\x16\x07\xd5S@ \xb4\x9d\xf3\x02\xb5S@\x10\xe9gC\x19tS@V5\x88\xe7Q\xbdS@\x92+\x80j\xcd\xd9S@,)\xb7\xb4S\xd8S@\xa5\xcf\x90\x97\xe3\xb7S@\xf8\xb8H\xc7Z\xebS@o\x04\xb0\t\xe7|S@%J\xdc\r^{S@\x1e\xef~\xbe@\xb0S@N\n\xc2O\r\xc7S@\x11\xfc%\xda\xd6\xd1S@.\x14 \x83\xffyS@\x13WDb\xe5\x83S@4\xac(G\x8b\xb8S@\xd6\xcfjQl\x81S@\xc7\xca\x10\xc6\xa5~S@\xb87z\xcc\xb7\x9fS@\xc1\rfb\\\xfcS@u\x0bb\x03\xc0~S@L\xbd}\x8b\xd0yS@\x85"Ei\xe0yS@\xff\xec\xf3\xa4\xe3\x81S@\x98}\x03\xf6\xe4yS@\xa7\\ny\x0b\xf9S@\x11\xce?\'(\xb2S@ib#Xk\x9dS@\xbc(Uz!\xb3S@\x82\xbf\xd3^\x08\xa3S@\x06\xbe\xad\x03\x90\xb5S@\xd4\'^w\'~S@?\x059%K\xeeS@\xc9{9\x99g}S@i\xa1#;\x1c\xecS@?\xd8\x84\x8a\xe6\xafS@\x83\x1b\x1bBS\xb6S@\xe8\'\x07\x94\x8c\xb7S@ZS\x7fJ\xcb\xb7S@\xe7\xe9\x0e\xabJ|S@7\x96D\x00\xc7\xaaS@\xef+\x1f\xd3\x03\xa9S@d~U\x8c\x8f\xe3S@\x04O@\xbe\xa0\xdeS@\x88.\xbe\xeb\xab\xeaS@\x18(\xb3j\xe4zS@\xe7\x1e\x86\x156\xb2S@\xf00\xd2\xd6m\xb5S@\x15\xf2I\x19-\xb7S@}\xe8\xd7\x91\x8f\xbbS@n\xed\xd2\xf6\x14\xd7S@X\xe7\\\x13\xdf\xaaS@J\t\x1a[\xfa\xeaS@1\x80\xceCY\xb1S@\xd9\x0c\x9c\x13D\x9eS@\x11\x15\x02\x1f\xe8\xf3S@\xea\xb1d\xcd\x9d\xa2S@%Q5\xda\xbazS@\xa48\xf7\xb7\xbd\xe8S@\xd8\xf4\xa9\x98$\xc3S@\xba\xc8\xbdNI\xd3S@\xce(\xa8\x04[\xc0S@\xbb<\xd9GCZS@\xcb\xb4k\xb6M\xa1S@t\xbd\xe1\x0f\xd2\x81S@\x91\x90\xc3\xea\x97\x9fS@\x935\x01\xad"qS@\xe0\xf9au\x9b\xedS@\x93\xb0\x19^\xb5\x81S@\x11\x14\x9e\xd8\xeb\xb3S@\xf3\x92\t\x14\x0e\xdeS@\xa6QW\xff+\xbbS@\xa1Zq\x87\xb1\x9fS@\x1cC\x02X\x8d\x99S@\x89\xc6\x1a0B\xd7S@\xa6M\xf6&\xfe}S@v*\xdb\xdb;tS@\xc5\x04\xc0\x1b}\x9fS@\x08\x95\xf9}=\x9eS@\xa2Q\xa0\x9a\xfc\xa0S@\x8a\xa8@i#\xf1S@H3*\xa9\xc1\x7fS@t\x1a\x9a\x0f\x96\xb8S@9\x0b\xa0\xd9-\xe9S@\x04\xe9\xf8\x1a\x16zS@\xe7q\xfd\xd8\xe2\x84S@|\x8d\x05?\xe8\xf4S@\x18TB~\x88\x97S@\xfcD\xdb\xe3H\x82S@.\xc6I\xf6\xdd\xa8S@\xfc:\x96S\xcb\xb2S@e\xd3B\xdb\x07\xf9S@q\xd6\xf04*\xa0S@\xd5)\xc5\xac5\xf0S@\xbbK-\xb9\xd3\xeeS@\xa3\xf7\xff\x8eL\xb1S@\x83\xf1\r;\xa2\xbcS@B\xd5D\x88\xb8\xe5S@J\x15\xcd\xacs\xc5S@f\x0c\xa5\xea\x8f\xb7S@\xc3\xfb\x1d\x93\xd7\xe2S@E\xc3\x010B\x9eS@\x88\xea\xeajF\xbbS@\x91\x1f\xdc\xb32\xb2S@g\x1a\x9d\x10O\xe7S@\xcbo\xf2\xb7f\x97S@\xd8z8\xccG\xb9S@\x7f\x8f\x07\x84\xfb\xafS@\xcb\x08\xd4\xbd\xc1\xedS@\xa1p\x18\xd5f\xb6S@g5;\xcd\x1c\xb2S@[F\x00\x18\xcf\xaaS@S\xd0\xa7\xa6\xbd\xaaS@%\xb1\x17r\xab\xb3S@\xb7\x8f\xa0A6\xf0S@n\\*Y\xf7\x90S@\x92\x04\xe8KF\x8eS@\xa8\xb7\xcfx\xd1\xb4S@\xbb\x103^\xa9zS@Y\x07;\x98\xfa{S@&\x8e\xe6"\xd2}S@\xd5\xdfl\x0f\xc9{S@ 1\xa3\x92\xf9\xeaS@\xb2:\xf6\x90\x03\xa0S@TrV\x19/\xeeS@f\xb8\x8el:\x83S@\xb2K\xb1\x91\xa4\x9dS@gB\xd4W\xc3\xf8S@e\xfe?\x14,\xdfS@\x7fW\xb9lA\x83S@C\x0cN\x87\xfa\x98S@G\x87hv{{S@\xf5\xcb\x7f\x14B\xb6S@/\x1a\xe8\xe9r\xd8S@Ru\x0f\xc8K\xcfS@7\x91=LU|S@y7\xde\xb57\xf0S@\xeat\xce\xaaq\xd4S@\xad\r\xf8\x8de\xafS@\xb53z\xecD\xefS@ \xc7\xaa\x13\x95\xb2S@\x86\xf0\xbf\xdc\xab}S@J\xd8\x8d\xda`\xa1S@gh9\xf6\x13\xbeS@H\xa4\xc5\x01\xe7\xc7S@\xe8\x98\xa5)\x1b\xefS@\xe2\xea\xb8v\xd6\xa6S@\xddK\x05\xe27\x84S@\xab\t\xd3\xadZ\xb3S@3b\xab\xe8\xa7\xb1S@\rB\x8b\xd6\x8e\xb3S@\xd4N\xcf\t\xb3\xb6S@\x7fQ\xcb\xb4>\x9eS@+\n\xa3\xd9\xa7\xbaS@\xb0\xfc1\xdb\x11\\S@\xcad\xc4\xad{\xc0S@4\x18\x10l\xa4\x9cS@\xa3-r\x97\xc2\xacS@\xfe\xa1F\xc9/\xadS@\x06Ir\x06V\x03T@3\x0c\xff\x13\xed\x7fS@{b<<\xb8\xb5S@\xf0\xb3p\xa3\xbe\xd3S@\xd1I\xc6\xdd0\xd5S@P\xb0\xc5/\xf5\xfdS@\x0f$\x91,\xa4\xd8S@\xa7<\xc0\x04\xed\x83S@H\xfd&\xbf\xe1{S@\xc9\x92\x049A\x85S@\xde\xceuJ\x0e\x9eS@\xe7\xbe\xe4Q\xd0\x9dS@\xbb\xc1!9\xe7\x9fS@\xb1\xab\x116\xb7\xa8S@c\x14\x041_\x97S@l\xe4w\xeb\xc9\x02T@`\x13\xb27\xfc\xe6S@j\x87\xf5\r\xfa\xaeS@\x1a\xc0\x97\xb4\xcf\xebS@n\xaa\xae\x82\xaf\xbeS@\xe0\xfbwC\xdb\xe7S@\xed\x8c\x80\x19D\xaaS@\x1a\xc0\xf8\xa91pS@\xbb4\xf3\x1f\xa4\xefS@*\x88\xa1\xa7\x01\xf0S@\xdd\xe5\xb7\xe1\xe4\xefS@yF\x88Wg~S@\xdem\xa6\x97\x17\x9eS@\xf3P\xd0$\xc8zS@\x0b\x8d\x1a\xd8\xb8zS@\x07uf\x9fW\x8bS@h\xa4]\x13e\xbeS@?O\x8cV\x12\xdaS@\x16\xf4\xe7\xa4\xadoS@\xbe\xc9v_=\xb9S@%\xd0\x05\xe0<\xd8S@\x85;wSZ\xeeS@\xf5\x0c>\x10\xa3\xf1S@&\x9cY?q\xadS@\xaf-\xdf\xc6\xfc{S@i.b\x01\x9f\xeaS@\xba\xcf\xa2"\x06\xe8S@\x99:\x8e\xa23\xb5S@\xa0\xe5Lr\xf9\xb4S@\x825\x054T\xf0S@g\x9a;\xc9\xbb\xe7S@/\xc4\xbb\xadAzS@B\x88\xb3\xb0:\xf0S@\xc7\xf1\xce\xa0\xea\xedS@\x7f\x024\xf3\x16\x9fS@\xa0\x8c\xfb\xcf\n\xa7S@o\x16\xfb\x89}\xdaS@\x96\xaf\x07\x9c~\x81S@\x9cF\xaemG\xa6S@\xa9p\xdd\x10\xa7\xefS@7\x06^h:\xf0S@\xa2\x9c\x88\ny\x7fS@\x12\rKW\xf5\xb2S@\xbb\xca\xf7\x1e\xba\x80S@\x12\xce\x97f9\xe4S@_\x99hO\xcc\xe8S@\x1c\xbe\xc6\xec\x14\xe3S@\x11\xcb\x00\x06\xc0zS@\xc5\xf8\xd8y\xdd\xdbS@H\x90\xf3h|\xbcS@*e\'?\x81\xb1S@\x90E3"\xff\xb7S@\xac\x870}\x9b\xd8S@8\xf0\xe1\xc2\x93\xd4S@\xbb8\x896f\x97S@U\x86Q\t\xb3\x9dS@\xb1\x14\xa9\xe57\xcdS@\xeeI\x91\xb61\xa7S@\xee\xbf\x97\xaf\xce|S@Y\xf7:\x94\x08\x80S@B|u<i\xeaS@h\xabp\xb7F~S@\xb82:\x9aS\x88S@\x92\xe4\xc4\xb5\x15\xe5S@\x97\xfd[Z\x18\x02T@f\x93\x7f\xdb\x8f\x9fS@)\x13\x99\xe3\xd9\x81S@\xa5\xc8\xb1\xce\xdc\x9eS@\xbd\xed\xde\x8aX\xb5S@2\x0b3\x96[\xd7S@.\xdf\xfb\xf2\xcc\xd7S@\x85\xc9\x8f\xd1x\xf1S@\xe8\xcd\xd3%0\xb9S@\xaf\xae\x1d\xfb\xc8\xd7S@\xe2pT\x94\x83\x9dS@l#\xa8VW\xb8S@b,8\xda6\xbbS@\xef\xaa\x83\xbe$\xc5S@\xa2\xf8\xd5L\xc8\xc0S@\xcf)X\xbe \xe5S@W"\x1a\x0b\xc1~S@n\xae\x16\xc3\xd3US@\xc8\x13\xd2A\x14\xb5S@}\xb4\xd0\xd7\x8d\xf0S@\xb8{\xa5l\xf8\xbfS@\xca\xf9\xba\xdd\t\xf0S@2\x8f\xa9\x98\x93zS@\xe6\x93\xe2\xea\x03\xd3S@F\xf6\xc4\x8c\x95\xa8S@}\xca\x94\xefs\xf2S@\x14\x0b\x01i\x15\x8dS@*\xba\xf8\x1ae\x9fS@eV\xea\xa9\xcb\x9eS@\x10<p\xc0\x95\xd1S@\\\x85\x85\x10\x8asS@I\xb1\xdes\x11xS@{\xa0=\xbb\xeb\xa7S@*\x19\x17\x11\x1a\xb4S@\x14\x1c&^1\xb2S@3\xfec\x9f\xa5\x81S@\xfc\xe7\x0c\xa3e\xbbS@\xf8\x8a\x06v\xf3\xaeS@j\x9d\x17\xe1e\xbbS@\xae\xbel\x80\xad\xb6S@Y1C\xc1\xe0\xb3S@F\x17$\x86\xd6\xb3S@:b\xfe\x85\xc7\x9cS@\x18#\xbc\x8df\xeeS@\xed\x10)\xa91\xf1S@t9\xca\xe3>\xa7S@$\x11Bp\xfd\xc8S@\x0cl\x1d\xdb\x1e\xdbS@V\xc5\x06\xdc\x00\xd4S@i>\x1cB\x88\xeeS@\xab\xd1B\x86\x10\xa4S@\xdb\xd1B\xcdx\xf6S@N\xbe\x8b\x9e\xa8}S@G \x90\xf8v\xc6S@}\xf2L\xbbc\xb9S@>\xa9~\x92\x86\x7fS@\xf2\xf6y\xe5\xe1\xe4S@\xacQ\x8b\x10\x12\xc8S@\x97{\xcc\xe5\x05{S@\xdf\xc4M2\x16\xe6S@\xdbP\x97\x99\xee\xb7S@,\xd7\x80\xb7q\xb8S@\x91~I\xfdk\xbbS@\xe1\xbebU\xea\x9cS@\x91\xa5d\xd1\xf4|S@\\\x8b&\xe4\xf5|S@\x9e\xbfa\x8c\xcc\xd4S@\xa2b\x8e\xce\xad\xb7S@\xd1] \xa7@\x82S@m\x94\x15\xc9\xe5\x81S@Ijb@\x9b\xc5S@i\x84\xb9\xbb\xb0yS@\xd45\xb1ht\xd8S@<@l\xb0r\xf6S@\xce\x84\x87\xbb{\xfcS@yd\x16:#\xb6S@\x82\xc67b8\xdaS@\x8aJ\xda\xa61\x9dS@\xdf\t\x8dE\x92\xf4S@)\x05\x9e\xdd\xa1\x87S@\\\xb4\x1f\x94\xec\xa6S@6\x7f#?\x12\xb7S@M\xa2!X\x11\xe7S@\x99G\xf3\xc29\xb8S@\xe7\xa4F a~S@\xd2\x03\x82\x87\xbc\xd8S@pq:\x073\xadS@\xfd\x16P\x1e\xff\xe9S@\xbfnVA\n\xd1S@\xd1\xe2\x89h9\xbbS@\x0c\xb5\xfc\xa62\xdfS@H\x9d\xe6\xf7\x1b\xd8S@\x9e\x08\\\x94~\xf0S@[\xd6l\xf7d\xfcS@\xff\xc5B\xb3\xb5\xeaS@\xde\x84\x1ek*\xfbS@\xc6kgx\xf6\xabS@F\xa1\xde\r\xd8\xd5S@G\x9b\x1fw\x1a\xf3S@4\xe8\xb5\xa5\xb2\xc7S@t\xd1\xe3\xfeC\xc7S@\xc85C&\xff\xbcS@# \xf1\xa2(\xa4S@Gii4\x02\xa6S@\x8a\xf2\x1d\xb4\x15\xb5S@2\xf0\x9fD\n\xbfS@\x89\x95\x87lk\xfbS@cAot\r\xa5S@Se\x81\xc1\x90\xc7S@^\x1b\xc0\xca\xfe\xbeS@\xc0\x8d\xe5\xedg\xc5S@n\xaf\x1e\xb0\x9c\xabS@\xea\x8ec\xdb\x06\xc6S@\xa7<\xc6)\xa7\xfcS@AZ\x19#\xeb\xc6S@\xf3\x86\x8c\x00\xe0\xccS@\'\xcd!\xc6\xd9\xceS@\xbc\x0c\xb8p\x8a\xaeS@tFL\xdd\xe7\xa1S@,\xf9\xb32c\xacS@X.-r%\xe7S@p\x0fL\x0fh\xe7S@\x8a\xded A\x9dS@\\\xf7\xcc\x85\xfa\xa7S@\xb1lj\xce=\xa5S@\xbe\xa31W\xb8\xa8S@\x05\xa3\x04E\xca\x81S@\xb3\'\xa5\n\xe0\xc5S@-\x89;\x0c\xffSS@F8\xdd\x0ee\xfdS@\x99\xbc=i\xc0~S@\xf1\x92\x7f\xd1\xca\x86S@\xd5N\xa3\xde\xebSS@\xd8\xf8\xd9\xf7\xaf\xa5S@*\xbdDvj\x9fS@\xc7P\xaa\x83\x8c\xdeS@C\x82\x08\xd1N\xdeS@\xa7\xb5\xd5\xf1J\xb0S@\t\xbaS\x86\xab\xdbS@\xaa\x90h1\x97SS@\xd4\xc7\x9d\xa6D\x9bS@\xff)\xc7\xbb\x87\xa9S@~\x91\x9c?\x88\x9fS@\x03\x14\xba\xce&\xa8S@\xcedT\x1av\xbbS@P3\x0f\x10\x9dzS@\xa5\xb7\x9b!@\xa7S@\xd8D0zC\xafS@\x05\x15\x18\x8b\xc6\xa4S@,\x9a\x03\x15\xf7\xccS@\x9b\xa6\x7f\x90\x04\x9cS@\x04\x98\x84\xc6\x1c\xedS@\xe7j\xb3\x8e\xb3\xd5S@hi\x8eLu\xbbS@\xf1s\x0btJ\xb2S@\x1fp$,\xf3RS@\xe5\xfd\xbb\x89g\xd3S@\n\xc5v\x8b\x12\xa9S@\xd0~\x0b\xc0n\xe5S@\x17\xa5\xc9\xcb+\xf2S@\xbe\x13\xa6.d\xafS@\x16\x00\xb5\xe1\x88\xcdS@\x16<\x04\x0e\xa5\xb3S@\xa0\x9c/U)\x81S@\x88\x02\x0eQ\xaf\xf4S@u\xec3\x83\x86wS@\xa5P\x18=\xf6\x9bS@\xd1M\x18\x10\x06\xf2S@)s6\xd5\x92\xa7S@kl\xa4\x19\xf8\x88S@\xb7\xf9m"\xd4\xa6S@h\xd0u\xd2\x01\xf0S@\xfb\xf9\x88\x8a\x19\xb9S@\xf1\x01\xd7\xa8AzS@\x14]\xd3.\r\xe0S@r\x8f\xa0:\xb6\xf6S@\x08\xda|!\xf8\xdeS@\x15\xaf\xa1x\n\xb8S@\xefu-A\xa7{S@\xb2\xe8{\xc3\xcc\xa4S@\xc0\x12\xa5i\xec\xdeS@\xff\xa0\x04o\x9c\xaaS@\xe7\x98&\xb9\x8a\xa7S@8`]M\xb3\xe2S@\xc2\x96V\x96\xcb\xbfS@L\x90\xd0\xdeu\xfbS@\x81\xef\xec\'?\xefS@`,\xfbn\xb1\xafS@L\x81P\xae\xb6\xc5S@\xd4\x96\xf4\xcfR\xb8S@\x9b\xc5\xa8^]\xd6S@8\xe8\x85\xf3\xae\xe9S@\xd7\x87\xac>C\xb5S@\xd3`\xd0\x01\x85\xd6S@/\x04q\xa9\x90\x80S@6\x148\xc1\xe2yS@?\xd7\t\x9e\xdc\x9aS@e\xf56MArS@\x83\xb5\x9a[\xd5\xc7S@\xd7w\xdd\xaa\x19\x87S@\xc7\xea\x0fi\xcd\xb0S@3o\x18\x04x\xa5S@\xf5\xe3\xbf[\x8c\xacS@\xa3E\x99"\\\xf0S@k\x9c\xe7\x9e\xcarS@]\x96R\x81\x7f\xd2S@\xc7\x08\xeaj^\xb0S@\x82\xe7\x19\x1a6\xb2S@\x7fM\xe7\xd1\xb0\x80S@\xd7\xe2\x1c+\x97\xb3S@a\xe3 \xae\xf2\xd4S@i$\x8a\x0c\xf3\xb0S@m\x1d=8\xcc\x9aS@\x98\xc8uO\xb8\xe4S@\xa6\x8cq\x94\xb5\xa8S@-Zw\x89\xf1\xa5S@\x92\x10\x89\xfc\xf7\xb1S@\x94\x1a\xc6v\xb2\xb4S@\x884\x18\xc4j\xd2S@R\xf5\xc9G\x19\xc6S@\xb5w\xb4\xe2\x05\xb2S@\xf3K\x16\x86\xe4\xd5S@\x98\x19\x13\xaf\xc7\xebS@\xbfD|O7\xbcS@\x81\xf0\x95\xd3\xb0\xf0S@]-@\x03\\\xbeS@6\xbf\xea\x98\x1c\xa6S@h\xa6,\xbd\'\xf8S@\xf1\x0c\xbd\xdc\xfc\xd7S@"\xb3\xb2\x11\x1a\xa1S@\x9d\xf4\xe5\x1c_\xa8S@\x9a\x13|aX\xa2S@\xfc_\x9b\xd3\x87\xbbS@\xe2\xd8\x94\x94\x90\xa2S@0Q\x82!\xf5\xb3S@-\xe7P\xf3\x0e\xe4S@\x80oA\x96M\xd8S@\x1b\x07$l\x85wS@\x02\x19r\xb2U\xaeS@\xe8A\x06P\xcf\xb0S@\x8e\x17\xcc\x1c\x1e\xa2S@\xad\xdd\xef\xf8q\xbeS@\xd5}\x05\x12\xd2\xcfS@\xfb4\xc2W\xf7{S@\xd1\xd2\x83\xb9?\x9dS@\xda\x01\xc9\xeb\xb1\xacS@O\xde\xcb^\xac\xabS@\t\xdcse>\xd9S@\x8am\x10O+\xc8S@\xa7\xf4\xe5\'\x8b\xa8S@\xc9\xfd^\xf2\x81\xa6S@\xb9\x15L\xadb\xf2S@\x8c\xa9\xf6\xcc\x98\x80S@\x83G\xebt\xbb\xddS@\n\xda\xbeE\xce\xb1S@\xdcMi\xac\xeb\xb1S@\xb8q\r`\xad\xa4S@\xacT\xb5\xbd\xba\xa5S@\xa3(Lv/\xbfS@\xa9\x1d}s\x02\x86S@\xc3\xffq\xce\'\xb7S@\t\x1d\xf7\r\xaa\xc2S@Q\x8a\xa62\x82\x8bS@F^\x12\n\xe2\xd7S@N\xd8\xa8\xb84\xebS@BS\xe9C \xe9S@\xdb\x01"\xd5c\xdbS@z\xd1+L\x06\xfeS@\x9a\xaeq,\xf9\xb8S@\x93^\xf9\xaf\xae\xd3S@\x93\xf0\x88]\x0bkS@\xa0\\\x83\x9f\xab\xe7S@\x97\x9f\xc1\xd7\xd5\xb8S@\xaa\xb4\x98\xf3\xd5\xa5S@\xa8<\x85\xc7K\x86S@y7\xff\x08\x80\x8bS@\xe60\x04\rK\x81S@*\xd6\xef!\xb8\xbbS@\x8d\xc6\x14\xcd!\xbcS@\x90\xff\xfe\xe7<\xb5S@u\nnd\xf2\xc1S@\x16K\x80\xa1\xb4\xc7S@\xc0\xfb\xa5\xb5^\xb8S@\xf2\x1d^W\x87\xa6S@o\xa3`\x90\x9d\x9fS@\x11w\x8b\xd5\xf0\xd5S@\xb8\xf2\xbc\xd1\x14\xd6S@\xcd\xd82M9\xeaS@\xb3\xeb\xb4\xc8\xa0\xf1S@\x9164u\x98\xa2S@c\xbal\xbd\xf2\xfbS@\xa2+\x1d\xff\xb3\xbfS@\x19\xa8B\xe9M\x82S@\xf5\x8d\x8739\xb6S@\xedi#\xc4\xb7xS@\xcb\x9f*\xab7\x9cS@\xd0\x91\xba\xe8\x1d\x9cS@V\x06\x8b1\xcf\xa4S@\xd1?\x15\x99y\xbfS@\xb1\xb3_q\x80\xfaS@~D&\ttSS@\xc1r\xa3\xe5\xeb\xabS@\xdb\t\xc8~\xd5tS@7h\xd05\x11\xd7S@|\xdb\xf1<\x15oS@~\x8e\xc4\x83\x1c\xbbS@\x17&@\xd40\xdaS@s\xca\x14\xe1\xef\x9dS@\xca\xa7e\x99\xb7\xe8S@\xc6n\xe9\xac\xaf\xbeS@\xa3$\xaa/v\xb7S@\xe1~\'\xc8\x8d\xe5S@\x1b\xdc\x18\xb0|\xa8S@\xad\x83y\x10$\xbeS@\xc4\x08\xc0\x93\xdd\xaaS@q}sN\x1dSS@/M\xe6\xd5Y\x9fS@\xd6\xadbv+~S@QC%5\x04\xd3S@\xff\x19\x17\xa9\xec\x85S@w\xde~\xa4\x94\xadS@$\xba\xe1\x98\x96\xb0S@\xb0\x97x6u\xa6S@q\xb1J^\xfd\xa0S@@-38Q\xe8S@t\xc77!\\\x82S@KRj)\xc9\xb4S@\xbf>+\x84W\xd0S@Y2\x01-Z\xdbS@\n\xf0N\x11\xb2\x86S@\xc4\x84\xe3i\x1b\xb3S@\xe3\x15\x08\xf2\x15\xb3S@\xfd$\xdc2\xa5wS@\x83\x85p\x88\t\xc7S@~\xa3\xa1\xb0\xc4\xbbS@\x94i\xfex;\xe2S@\x00\nT\xa7\xa4\xa4S@]\xe9\x83\xc2N\xf1S@\xac\x83\xecIb\x92S@\xc8\xe1\xce\x1dv}S@\x8f\'$\x1f\xb4\xfaS@2o\x8a\xe7\xeczS@L1\xd0\xe3a\xb5S@\xc7\xc5\xd3\xda\xb4\xb5S@\xd5\xbcd\xad&\x9eS@\xa1\r\xf3\xcdV\xd3S@x\x19\xac\xa7\xc9\xb7S@a\xd09\xe7n\xd9S@\x04\xbcj\x16\x19\xf7S@\xf9L\x90\xa6Q~S@\x98\xef\x86\x83\xe0\xebS@d!\xa8L\xf3\x01T@~[L\n\x0c\xa4S@\xef\x9a\xe2\x06*\xb9S@\xdb:\x96\xba:\xb7S@yi\xaaeooS@\x0c\x18\xcc\xbe\xdc\xf9S@a\xa0i\x9d\x9d\x0fT@\x03\x1b\x86E`\xbeS@\xc5\xecB\x8b{qS@\x04a&{\xeb\xa5S@\x89K\xbc\xbb\x11tS@R\x97\xaac\xa7\xb5S@6q\x1e\x17O\xa0S@\xdb\xbd\xac\x93u\x7fS@_\n\xb4h9\xbbS@\x1duS\xb6\xd1\xb7S@!\x92\xd8\xce\xcd\xa9S@\xd1\xc5\x932U\xa7S@\x8e\xf3y\xc1\xa9\xb8S@\x14\x12\x02\x1e\xd8\xa5S@\nF\x17\xc0\xb2\xa1S@=\xcfP\x8b"\xbeS@\x89\x0b\x0bgg|S@\xcb\x83\xd0\xc8\xc8\xdbS@y\xcc\xc5\x9c\n\xb4S@WEo(\xd2\xd5S@!\xee\xa2\x84\x8f\xc2S@\x9c[U\x00\xbc\xd5S@\xcc\xa8s\xaa\x00\xfcS@J\x1e\x91\xb0\xe9\xa6S@\x0e`\xccj\xeaxS@\xd2\xac\x8c\xe7Y\x9dS@\xf8\x87\x0fzF\xeeS@\xc5\xae\xd8\xea\x1b\xa5S@Z\xd2\xb9#[\xacS@\x0e\xa2V\xd95\xf1S@\xf9\xae\x9a\xf8h\x8bS@i\xd2hP\xe9\xbeS@\xd2\xaf\xcab\xf3\xd0S@\xdf\x07\xfek\xbb\x7fS@T\x88]\x88\xff\x87S@\x89\x89\xe6i\xe2\xc0S@\xa2"\xc7\x0b \xa0S@[\x80S\xd9\xfc\xddS@F\xde\xf6\xac\xbd\xd2S@\xf0\xb5\xa4\xd97\xa2S@\xab\x9b\x11\\E\xd8S@\x04\x17b,\x14\xd5S@\xd2\xd1\xe6jl\xbaS@Z\xfa\x02\xb5\xf1\xb6S@]\xd6\x1d\xf4\x1d\xf3S@\xaao\xa4>2\xd5S@\xe4\xc2\xa4\xe2\x97\xceS@T\xd7\xa6\xba\xca\x7fS@@\x9c\xc17$\xa9S@qV\xaa3\xe9\xe7S@\xd6\xb8S;\xe2\xb6S@\xa72\xb6F\x86\xa8S@<\x97wu\x1e\xe0S@0\x8a\x9e\xf6\xa8\xd7S@\xa4 `\x85L\xfdS@\xcaf\x8a\xcd\x0f\x9bS@i\xda\x03)\xf3\xa2S@\x17\n\x83\xdf\xa3\x85S@\xd8\xafU\x84\xe3\xd6S@\xa2t\x96t\x8ddS@C\x97e9\xef\xb4S@2\xd4\xe4\x90\x9a\xaaS@F[D\xf6"\xa2S@0\x95\x8b\x81\xfcZS@go\xd6\x17\xac\x9bS@\x97\xe7}\xe2\xd6\x01T@-\xcb\x7f|\xddpS@H\xca\x0b\x00\xd0\xefS@d\x05\xabrK\xf7S@\xc0\x8f<o\x94\xadS@\xb6g\r\x8b\xc1\x81S@\x87\xbc\x9eX\x03|S@\xd6}\xfb@\xb5\xbeS@\x88M5oV\xe7S@\xe4\xdas\x81k\xb0S@I\xccA\x04E\xc9S@\xcf+KhT\xa5S@#\x960\x9a\xad\xbfS@\xde1\x8c+e\x84S@=\xf8\xd6\x18\x8d\xdfS@Q\xd8\xd1C0\xf1S@\x00\x91\x1b+\xac\x98S@\xd7\xad\x0b\xa5\xf2\xd6S@OS\x94\xe8\xfadS@Q\xa9\xee\xa4\xee\xbeS@#\xca8\xa8!\xbfS@#\xd0,w\x8f\xbeS@v\t\xcd\x00\xa3\xaaS@\xe1\xfa\xf0E?\xc2S@\xbdl\x9c\xc0%\xa6S@^\xba|G\xd7\xe5S@/Dl\xc5\x8b\xcbS@tb\xfd\x199\x9dS@7\x0fI|\xe8\xf1S@\x8b\xa5\x85\xcd\xd5\xe5S@\xbbs\x8c\xed\x9c\xa5S@\xcd\x98\x883<\xecS@\tV\xc2\xbf\xaf\xbeS@\\\xfe\xdf/\xe9\x81S@\x06A*i2|S@\xbc\xbe\xed\xae\x90}S@\xad\x16c\xf1\xfd\x8aS@\xde\x92?/\xad\xbdS@\xb3"\x8c\x99=\xbdS@\xc2\xe5\xe2\xfcs\xe5S@\xd4\x17\x80\x9d\xbb\xb0S@\xd0V\xe6\x9f\xd9\xe7S@\xbc\xbb}\xc3\xb1\xbdS@*\xc8\x94\xfdM\xbdS@\xe2&\xd6.\xa7\x95S@\'M\xd0\x94\xe2\xb7S@\x15\x877\x84\xb8\xa7S@L\x97\xc6Y:\xb9S@[\xe2\x0b\x0c\x16\xfeS@\x11\xf4\xaf\xb1Z\xf0S@c\xf5\xbbY\x95\xb8S@\x00T\x9eP\xb5\xbeS@\x1b!\xd3L\xe1\xdaS@\x03\x82T\x9f\x01\x9eS@w\xef\xb2\xc4\xad\x86S@\xacm\x03ca\xcbS@\xd1\xe9q\xb2$\xb1S@\xe9\x02\x17\x1b\xbc\xb7S@\xec\xd9\x94B\x9e\xa2S@\x07\x80i\xe4\xd8\x9cS@o\xce\xb8!?gS@\x16"\x12\x8c\xa4\xe1S@\x1eQ\xd0j\xfa\xb8S@\xe6\xc5B\x0b\x88\xb0S@\xa4\x8a\x17\xca\x0b\x7fS@~\xf2\x1e\x84\xcfyS@\xe7k\x07\xd4G\xdeS@\x9f\xa5\xef\x82\xfe\x9bS@\x8f\xd32<\x8f\x92S@f4\x1e<\xee\xdfS@w\x11z6\x96\xe9S@\xaeF3\x04\\\xcbS@\x0bz\n\xe8B\xc9S@\xa8\xd0\x99\xbd=\xa6S@\xb3\x18\x9e\xa73\x9cS@\xbe\x99\xb3\x9c\x93\xa5S@\\\x80\xbc\x86\xd5yS@\xf6;\x19\xef \x9dS@&\xe6DU\x83\xe4S@\xe3\xca \x1c\x13\xeaS@\xfd *\x82"\xc5S@\x17i\x8bU\x08\xbdS@7\x0c\xb9I\xa4\xbcS@\xb7\x1d\x95A\xc3\xa5S@P\x90ou\xdd\x98S@\t\xa0\x95\x84\xcf\xadS@n\x8e\xe0\xe0a\xa0S@v\x88Y\xe8u\x9eS@\x0e\x89\xbe\xe1+\xc4S@\xaa\xc8o|\xbe\x02T@\x8c\x9aQ\xdb6\x03T@\x14>\xd2\xf5\xa8\xbcS@\x97\x82\x89\x8b4\xdaS@\x117\xce8\x82\xb8S@OS\xf0\xdd\xae\xb8S@\xfbu\xb2th\x97S@\x82J?\xd8Z\xe2S@\xeb\xac\xa2\xf4\xc9\xfeS@\xcb\x03\x87\x9c&\xb2S@^\x9e\xd1%\x1c\x9cS@\xf7\x9d"\x00E\xb1S@\xf6\x9d\x9a\x8et\xb0S@\x9bN\x95Xw\xd7S@\xf7l\xe0\x08J\x82S@CX\xef\x91Q\xf1S@\x03q.\xbc4\xe9S@\xa3qC\x95M\xd3S@\x85I\xd07\x96\x9fS@PX\x92&%\xb5S@\xc3\x03\x19n\xab\xfdS@C\xaa\x837b\xe0S@\xda\xc0\xbev\xf8\xa5S@\x95\xeb\xd5\x01A\xeeS@\x1c\t\xd4\xb4\xce\x86S@b-\x11\xdf\t\xdfS@_\xb8s\xf65iS@ja\xd7\xdae\xd5S@l\x94\x80\x8e\x0b\xc2S@\x8b\xa4\xefJ\x05\xd5S@E\x06W\x90\xee\xefS@\xc2\x1b\xf8\x1a_\xf0S@\xf5\xad|WW\xb8S@\xc7\xe7\x07\xd7t\xfeS@\x89\xf5Eu@\xa5S@UOM.{sS@\x8f$\x082&\xf0S@\xeff\xa5I\x8e\xf1S@f\xc2p_\xf6\xe9S@\x97\x11V\x04@\xc5S@hK\x9d\xfc/iS@!m\xe3\xfc\\\x9bS@C\x0c\x8b\x9a\x0f\xdfS@3\x0e\xd6`\xc6\x82S@\xb9Wf}s\xb9S@\xe5\xac\x02\x01I\x83S@\xc7\xe5B0\xe1\x88S@\xaaEB\x90\xcb\xbdS@\xa9\xc8\xbb\xad\x8d\xf0S@uM\x1c\xe9@\xc2S@\t\xa0\xccT\xe0\xc3S@\xf0\x15\xd8X\x88zS@\x9b?y_\xcb\xb4S@\x9c\xa7B\x90\x8c\xbfS@\x13\xafW\xad^\xb5S@M\x15C\x96\x8d\xd8S@&F\x89\xb6E|S@\xca\x11H\xb2Q\xb8S@\xac\xe5K\xf8\x9c~S@\xf6,\x81\x89\x97\xeaS@\xa4h\xae\xb6O|S@\xffL\xf9\xcb]\xeeS@\xe9(\xd3\xce\xcf\xc0S@\xe1e\xe2\xba\xc0\xf0S@\xd0S\xb2\xccs\xbeS@\x9eb"\x86\xc9\xbeS@y\xb7\xac\xbd?~S@\xe34\xe6YxrS@\xdc\x1e\xc2\xf6\xb9\xc8S@\xb5\xa6\xa8\x8b\xb3\x9fS@/\x0f\x1f\xc0S\xa5S@Z\x9e\xb0\xde\x05\xf1S@\xd0\xd8\xcb\xf2\x9d\xefS@\xce\xf3\x13\xf5\xe1\xeeS@\xb0\x9f\x1d\xb9\x19\xe0S@a\x9c!\xc5\xce\x82S@4\xa72\xf4\xf8\xa0S@]\xd2om\x1c\xa1S@\xefO\xae\x81{\xbbS@\xc2z\x1fg\xbayS@.\x96D\x981\xcaS@\x10\xe1U\xfd?\xd3S@\xfc\x95\x0e\xfc\xbd\xa4S@e\x87\xf2\xac\x0c\xdfS@\x8c\x8b\xea\xa6\x92\xa5S@B\xcb\x13\xf2\xa9\xf0S@\xb1z\xcawk\xb2S@}/\xe6N\xfe\xd3S@#\xf1\xe6\xfa\xcc\xb9S@(\xcf\xb2\xcb\xc7\xa7S@\xa4\xe3\xd0\x81\x16\x83S@p\x03\x87\x18\xe5\xc5S@k\xec\xb5\xeb\xea\xeeS@\xc1\xad\xe1\xc2\xac\xa5S@\x1auR\xc9r\xdfS@\xcd)\x93\x9f\xff\xd8S@m\x00Q#\x0f\xd4S@\xcc\xc8\x14\xe0\x1b\xa4S@\xc2"\xe0Z\x8a\x80S@\xe4\xf0X\x85\xe3\xa9S@\x8dA\xddf\x88\x80S@\x1b\x92\xec}D\xdaS@\xb3\xa5\x90\xf2\xb4\xdaS@i\r\xc3\x1b+\xebS@\xe2\xf6J\x14\xb9\xe0S@\xbf\x96\xf3\xe7Z\xa5S@<\xf5\xd9\x91,\x83S@\x85\x16\xb26\x17\xbcS@q\xa7\x83w\x83\xa3S@\x06N\xdbv\xfb\xd2S@\xbb\xe7h\xefh\xd0S@\x9c\x93CT\xaf\xc7S@\x0e!sN\x93\xb6S@\x15\x88\xf4\n$yS@5>\x84\xb5o\x7fS@\x1bBN;\x8d\xd9S@\xc0\xc0[\xb8<\xb2S@\x1f\xae\x80"\xb9yS@\x86\xf5\x0b\x95I\xb2S@\x15\x7fo\xda{\x8bS@\x01h\x90\xb5K\x86S@\xbb\xec\x11-\xf9RS@\xbaA\t\x01(\x83S@\x14\xf3\xef\x8f\x9c\xfdS@\xce\x9293b\xefS@\n\x08\xa9\xa46\x83S@>_\xf3h]qS@\xa3\xe7T\x82\xcd\xa7S@\xfd\xb3GN\x19\xefS@\x92\xe1\xe7\x98\x16\xd6S@\x98 \xf7GP\x83S@2\xb6Rx\x14\xeeS@\x9cQs\x94\xdf\xa2S@b\xaa\xea\x98\xe2\xc0S@\x02@z\xc7\xbe\xa4S@\x9eu6\xbd\xca\xa6S@O\xb7Z\xd8\x7f\x94S@\xef\xaeD\x1b\xae\xa4S@\xa2|\x97B\x93\xabS@u\xfd)\xeet\xa7S@1\xb4@\xd8e\xd7S@(H\xc8J\xa6\xd7S@J\xf6\xad\xd0\x05\x99S@(\xe4K`\xa9\xefS@\xf6O*\x11\x83xS@\x0f\x1bL\xfdM\xf2S@Q\xfaQ \x95\x96S@\xc8\xdd\xf5\x1a\xfbRS@?9\xfe_\xdcjS@\x8c\xd9\xca1\x9f\xb7S@\r\r\xe6\xf0\x04\xe4S@\xa0i,\x95\x8d\x8fS@\x07\\\xae\xfc\xa8\xb3S@\xa5\xa9\x88M\xe6\xd5S@\x95\xc4|eS\xd7S@\xa0~Y\xb1\xe3\xc6S@,\xeb}fI\xfcS@c\xc5~\xda\x89\xa2S@\xf5;\xe9\xfe\xd6\xeaS@\x93\xb5\xc1fl\xe5S@\xf1\xb3;\x8b\xb0pS@\xe9T\x85\xb9\x17\xb9S@)\xf3\xb1\xf2"\xf2S@\xd4sY\x8dr\x80S@\x17\\\x06B+\xa8S@\x0f\xd7\xa4,\xf3\xb1S@\x92\x16\xc2\x98ZhS@\xdb\xc6\x1b\x8b!\xeaS@\xd0\xd2@\x91\x1e\xd3S@K\x00\xd0X\x13\x9fS@\xc0O\x1d\x07\x85\xb5S@\x0c\x04\xb1\xe2\xbc\xd9S@\xd00\xe5\xe5<\x9fS@G\x1e\xfe\x04d\xb2S@\xbb\xb7VZ\xa9\xe1S@\xd9\x0c\xcc\x86\x05\xe0S@\xdc\xd7 \xdd$\xa3S@\x97\x16w]\xa2\xe5S@vn\xe6\xbc{\xb8S@u\xbd\xa2a\x1d\xe7S@\xd2\xda\xab\xbdR\x9cS@\xaep\x9f`\x08\xb6S@\xe2\xb43\xfeo\xd3S@\xbd\x05\xb2\x94\xe2\xa3S@1\xcc\xf3B\xa8\xbcS@\x98_8\x03\xab\x9fS@\xd68\x07\xdb\xd1\xb8S@\xf8\xd2\xa6\x00\xe9\xadS@\x87\xf0\xfb\x0e\x08\x84S@\xff\'E\xdf\xcd\xa9S@\x83>\xe0\xaan~S@hkL\xd5\xc8\xaaS@\xe3\x08\xab\xb9c\xabS@\x94\xabL\xda~\xa1S@t\x08\xdc\x083\xa0S@\xb9H\xf4!\xd3\xa1S@m\x19r\xe5\xe9\xd7S@7\xb5j\xe8\xf6\xbcS@,?\xfb`R\xb1S@\xec\x9d\xd0\xd7]\xa6S@\x105\x8a|\xd6\xb3S@\x0e\xf5\x18\xb9\xd0\xe0S@T=\xcan1\xa6S@,\xdb\xad\xf3\x84\xb5S@\xbbc\x15X\x1f\xd6S@\xdf\xe5\x89\xd9\x1b\xeeS@\xf5\xbd\x00\xe9\x96\x84S@2:\xe1\xb6\x7f\xb5S@+\x9a\xac\xc5^\xb5S@\r^\xa4\xd7\xb8\x85S@\xa5\xcd&\xd8\xf0\x98S@\x91<\xf6E\'\xe7S@/\x06\xd4\x08H\xe7S@Ax\x16\xe1\x9f\xebS@\xd0\x08\xcf\xf5\x04\xa5S@\x8d\xed\x92Q\xf2\xb7S@m\x1cn\xbb\xf1\xdeS@ZO_\x97*\xbcS@F3&[\x81\xe8S@9^\x05\xa7\x10\xa7S@\xf6V?w\x9f\x7fS@\xf0\xe1\xf8\x01\xa2uS@\xd5Y\xcc\xd0\x13\xc6S@\x02(n7\x99\x85S@\x0eQ\'\xc0\xbd\xedS@nn)\r\xb9\xa7S@\xa6\xd2\xbe*\xa6\xa7S@\xe9\xb6i\x11?\xb1S@\x1c1\xd8\x81\x00\xb8S@\xf5~\x97S-\xe8S@\xa7U\xe4\x00\x98\xb5S@p\x8a\x14\x17KyS@\xc4\xa7\xf4u\x9a\xa3S@\xc7\x12\xff)\x1e\xb6S@&\xe1\x0e\xf5\xd4~S@o\xc0;\x1a\x7f~S@\x82Z\x94~\xf3\xb0S@\xbea\xe4\x08\x1b\xa2S@\xfb\xc4\x00\x1c(\xa7S@\xd1|\x99\xd8\xcc\xb5S@\\U\xc3\xf3\x8fkS@\xc2\xed\xb4\x83V\xb2S@\xd9\x86\x1cwd\xd2S@q\xe2\x94\x15\xd5\xa9S@\x13\xa2\xf3v@\xd9S@\x01\x8a\xe6\xba[\xb8S@VL&@\xf1\xbeS@\xf7\x1fjzi}S@\x8d\xca\x12\xeaf\xf9S@\x14\x0c\x13\xd1\xdc\xaaS@T\x9f\x13\xff\xb4\xafS@\xe3\xe7M\x18\xf3\xa5S@\xd88[\x7f\xd6\x83S@\x10\x84\xaeL\xc7~S@\xde\xa5?+\xa9\xa6S@i\xee\x13\x88P\xa6S@\xfe\xe0\x15n\x7fkS@V\xf0%\x976\xa1S@N\x99\n\xb8\x00\xe9S@<j\xbe\x8fW\xcfS@\xf2\x01l,B\xcaS@m\x14<\x126\xebS@\xfa\xc5O\xee\t\xd6S@X\x85\x19\xaf\xdcwS@}0#S\xf9\xf8S@\x8aS\xc1\xb6\xee\xa6S@\x81H1e0\x84S@\x99z\xf3\xc0H\x9dS@\x92`2\xb1R\xb9S@|}\xcd\xf0@\xa0S@P\x9f\tF\xce\xd7S@\xfe\xc3):Q\xdaS@\xf9\xb0B\xa1\xf6\xd2S@\x86\x19\xb8\xcbP\xbcS@A,\x0e\x08\xa3\xc3S@\xfa\x8e\xa4p#\x84S@\x04\xdf\xd2\xa9\xa1\xc7S@B\xdd\x9f_\x8dSS@\xb3\x90\x8c\xaa\xcc\xc7S@v\x7f\xec0\xb3SS@z\xd6v\xba<\xb6S@\xa1\xd1/\x9c-\xf1S@ \xe0Q\xcbH\xf1S@x\x8b:\x97\xbb\xb1S@\x82\x9d\xe4\x84T\xd3S@\xb87\xd4\xef\x96\xedS@;(\xe1t\toS@\xaf\xa1\x1f\x03\xcb\xc8S@d|q\xf2?\x8eS@\x87P\xcf\xa6<\x98S@\x1f\xf9j\xa3V\xd0S@EXt)@\x85S@L6d2\xf9\xa4S@\x95^\x15\x1a\x88\xaeS@\xd1\xd0m\xcfr\xb4S@\xa8\x9b\x8f= \xa6S@t\xd6\xbb\xa0!\xacS@\x96\xb7\x03\xe6\xca\xd2S@4\x96\x89\x9d\xfc\xb1S@\xbb\xf3\x86\x11\x17\xabS@\xf9\xaf\xd4\x1a\xe2\x80S@7N\x80U\xc7\xaeS@ \xea\xb1\xb1\x8b\xa7S@\xc6\xfb}d\x07\xa7S@\x04t\xdb\xc5\xfa\xa6S@\xa4W\xb3\xb8\x82\xa6S@k~}]\xbd\xf3S@];j\x87\xab\xa9S@z\x14\x16\x8eM\xe6S@\xad"\xa8!\x89kS@F\x08\x13\xbdp\xc5S@\x1a}\xe9\x83\x9f\xb4S@\x198U&\xb2\x01T@\xc6\x08\'x\xa1\xafS@.\x9e\x8f\xc8\x9e\xfcS@\xb5\x1e\x87\xd1s\xfcS@\x9c\xb7\x12\x05>\xfcS@\xa6\xf7\x91Z\xef\xf5S@\xf5[&\x11=\x7fS@\xdf^\xed\x10\xf0|S@\x7fe\x02\xa0;\xaaS@"\x97\xd3B2\xe3S@\xc0$<mD\x9dS@\xe5S\x810\x03\xeeS@\x1c\xf8\xd0R\xe8\xedS@X\x90[/\x92\xedS@\xc8\x13\xd52A\xedS@^3\x15\xfa\x03\x99S@\x8b\xec\x10I\x05\x9cS@\xc5\x01\x19\x86\x03\xf3S@\x7f\xcd\x10\x86H\xa7S@\x0e\xfa\xbe\xa9T\x7fS@n\x9aQ\x16\x08qS@\xb3\x8d\t\xdf\xe1\x9cS@\xc7\xaf\x9cis\x9eS@\x0b\xadB\x96\xedSS@\xf7\xf2\xee\xb7\xd0\xb5S@\x0c\x06\xf1\x06R\x01T@\xd2\xcf\xc7\xc39\xb8S@\x0c\t?@D\xedS@\xd5$\xf1-\xa5\xfbS@me\xac\x01S\xb8S@\xf2\xb1\xc7\xaaR\x81S@\xff\x17\x96\x1c\x01sS@|\'\x13\xf3\xd6\xdbS@\xe3\xf5\x8d(\x95\xd5S@\x7f\xcf\x80\x9d\x01\xe8S@(\x16Tn\xc1\xc7S@\xd4\xaeF=\xb8\xefS@{\xb4\xb2\xd6\xe8\xedS@D7\xb4{\xe1\xb4S@nl\x92\xa0F\xdcS@ksc[\xfa\xeaS@<\xeel\xd3\xab\xe7S@ P\xe4%\xfe\xa7S@H\xa0]\xf3r\xf6S@\xbd\xbb\\\xd4w\xb5S@\x127\xe5\x05R\x9dS@A\xc6\xc8\xd2uvS@u\xc0-\x92H\xf9S@L;\xc9\xb8\xb3}S@~\xf0c\xf2\xdd\xe8S@\x88\xb8\xeb\xa1\x04\x00T@$#rJ\xf4\xfbS@\xdc\xf6\x81!\xb2\xb1S@\xe1\xaf\xebrY\xc6S@W\x99\x18\xdfu\xfbS@Y\xd4z\xa2\x8b\xa8S@\xbc`\xe2\xe68\xa7S@\xbf1\x9a\xfd\x8d\xedS@\xa3\xda\xb4\x83$\xa3S@. \x9ea\xed\xa2S@Qq\xaa\xef\x13\xb4S@~\x1c\xbf\x11p\xddS@VT\xc20}vS@\xb6\xac\x86\xd0\x81\xbcS@+L_\xe9\xf4SS@\xed\x11Y\xc7n\xb0S@\x98\x08\xa2\xab\xf0\xb8S@^\xb5\xfc\xe2A\xeeS@mg\xdc\x98\xa0\xdbS@b\xda\xa9\x97`\x83S@\xba\x94\x13\xf0\xd0\x9cS@U \xafk\x82\xf2S@mi)\x8d\x8e\xbbS@0\xcb\xfb\x9aw\xa5S@p\x15\x93\\\x82\xa8S@\x07\x81\x94\xf8/\xb2S@\xe3\x99\xa1\xb07\xabS@\xbb\x84\xeb: mS@t\x86!\xdcX\xf4S@\xde\xc0\xecF\xa5\xe9S@\xedr\xc7\xb0\xb0\x9dS@\xb6\x85\x9c\xcb;\x83S@\x17\x03\x03\xee\x14\x91S@\xce\x8d\xfc\xc4\xee\x90S@\x98p\xa3\xaf\xcd\xa0S@\xc9*\xd1$\xc2\x9fS@\xc8\x87z|\x8d\x9dS@\xd5r\xfb~9\xa5S@+\xae\xef\xdeq\xa2S@(\xdb\x02\'\xd1\x86S@x\xd9\xf4E\xce\xdeS@\xbfM\x06b\xb3\xd2S@\xa4\xce)]2\xf2S@2\xd7\xeb\xa4k\xefS@\xe2V6Fj\x9fS@\xad\xca.mr\x01T@^&\x97\x0b\xcd\x9eS@\xf78\xa1\xaa\x8b\xa0S@]y\xb4\x15\xd1\xb2S@TL\xab\x82\x07\xb8S@\x81kv\xca\xbe\xf2S@\x0f\xc9\xea\xa2\xe7\xafS@\xd3\xbb\xbd\xb5\xc4\xedS@\x84\xa5\xd4j\xd1\xb8S@\x84\x07R\xd7\xfa\xa6S@\xcf7\x14\x1eJ\xe8S@\xae\x1d\x83\xca\x8a\xf4S@s\xd7\xaf\xba\xfa\xe9S@eZ\xd0t\x0b\xb7S@8V\x98\x96\x0b\xb5S@`\x06)\x81\xce\xb7S@E\xd78\xcd<\x9dS@\x96\xe4?]\xe9\xfbS@\x9be\x84\xfe\x10\xadS@\xf8\t\xcc\xdeG\x03T@\x1f\xcc\tb\x80\x9dS@E\xbd\xfb2\x9cmS@\xc0\xb9\xc9\x8e\x98\xe8S@:V\x82&\x85\xb0S@\xc5\x7f:\xa0 \xafS@\xac\xb2;\xef6\xbdS@\x0f\x17\x83P&\xb4S@\x9c"\xb4y\xbf}S@\x80\xfe\xa7\xe8\xbbYS@\xef\x9a\x97\xc2\xda\x9eS@\xe8F\xfc\xcb\x8c\x9fS@\xb4u\xe7k!\xb0S@\xa0gw-j\x83S@\x1b\x91\xf4A)\xc7S@\xeb&/K\xe7\xa7S@W%!(\xfd\xecS@D\x18g\x12\x7f\xa9S@K\x19\xdf\xc0\xfe\xb4S@\xee\xee\xc6\xd6\xc1\xd9S@\xf6m\xa7,"\xafS@p\x1f\x16@\xee\xaeS@\x1e\xbc\xb6#\xb3\x9dS@\xeb\x08\x1fl\x8d\xfaS@s\xe7\x98\xd6\xfa\xd1S@\xa2\x88\xa0D\xaf\x7fS@\x14\x1aC\xe4\xe8\xb2S@H,\x11\x1aF|S@L\xde\x1d\xd2\xe0\xcbS@&l\x1f\x9a\x1f\xaaS@\xd7\xb8\x04\xa6\x87\xb6S@\xab\x08+\xee\xb9\xa8S@\x01g5}W\xb5S@Z\xc8\x8d\x86Q\xcbS@\x9a\xed\xdbQ&\xb4S@WDuB\xa3\x81S@\x8eZ\x06<)\xa2S@\x0e\xc3[i\xc2\xa2S@\x8fn\n\x01p\xe9S@\xf7\xc2\x7f\xf2c\xa8S@\'a\nD\xae\xe9S@D\xb6\xb7\x0b\xb3\xa6S@\x10\xc0\xd1c\xe0\xe7S@\x92\x85h\x94\x9f\xb4S@\x0cz+\xa6\xbb\xb2S@\xa7\xb9\x12\x12\xb7\x80S@L\x90\xcd\xeb\x8a\xa6S@\x01\xb7W\xc7x\xe8S@\x9e2XSU\xdeS@\xc2\xee\xb3\x92\xdb\xb3S@T\xfam\xaa<\xd8S@W\x8f\x91\x02\x0f\xefS@$\xe6E\xad)\xdaS@\x8a\xcc-\xe5\xcf\x02T@\x8e\x88\xb0\x94:\xfbS@\'\xa8\xf9\x16\xb3\xe7S@hRv\xa4\x9a\x85S@\x9b\xf2]\xae\xe6\x80S@\xcbf\x1a\x82#\xedS@\x9f\x0f\xfd\xef\x80\xe8S@\xbd\xc8\x9a|_\xa1S@A\xa6\xcb97\xeaS@\xc6\t\t\xe0\x93\xe2S@t\xd3\x8c.H\xb5S@$>k\xef\xf5\xedS@\xde#\x12\xadN\xb1S@\xaaQ\x1e\xa3\xea\x97S@^\x87\x1c\xf7\x15\xa1S@L2\x9f\x8c%\xfbS@8\xaa\xe27\x02\xa3S@\x1aF\xb9\xbf@\xbaS@\x8c\xee%\xbb\x18\xb3S@U\xed\x08f6\xbcS@\x03\xde\x98\xee\xb0\xe9S@\xdc\xe1.\xac\xd4\x9bS@\xb6~{a\x1a\x9fS@ON\xa7S3\xd2S@\xec\x11\x88<\n\xbcS@\rc\'(\xc7\xbbS@T\xcc\xc4:U\xe8S@ /\xaf!\xa3\xacS@/\xef\xf8\xa9\xfe\xe7S@A\xf6\xed\x04\xcdpS@;\x82\xb3\x84L\xdeS@P\x1a\xe5o.\xefS@\xa1\xd3\xcf\x0e\x0e\xbfS@\xd6\x08_kxwS@\xf8Y\xf8\xbb/\xeaS@\xd8\xf9\xe2\xb6\xcd\x9dS@\xdd{\x01\xa2\x0b\x9eS@8\xcb\xda>\x93\xf5S@;\r|R\xfc\x9eS@\xbb\x8a\xec=\xc6\xb4S@\x86\x17\xa1\xecM~S@\x1b\xcb\xd1\x00*\xfaS@/l\x86%\x1d|S@\xab\xc2\xc7c\xf9\xafS@\xa8\xefr\xbd\xf7\xdeS@\x05\\\xd1\xb3\xab\xeaS@]x\xb5\xd7 \x87S@M\xaev\xbb\x8a\x7fS@P\xe2\x1fU\xcd\xe9S@\xben\xd6\xc2\x02\xa2S@\xdf\x04c\x18\xff\xa0S@Nw\xc1\xef\x85wS@\xf3\x8c;E\x0f\xe8S@\xacb<\x91\xc5\xaeS@\xd2O\x9a\xc8\xe2\xb7S@!\xc9x_\x88\xc7S@\xe9\x0fz\x99:\x82S@D\xc6\xbeW\x81\xb4S@\x8d\x98F\xb7\x90\xfaS@\xd0\xbc\xa1\xa0\x8e\xb8S@j]\xd0\x14\xb2\xceS@\xb9\x0f\x7f\x11e\x97S@Ii\xc9\xb2\xc8\x9dS@\xb5\x14\x9ar\xd4\x9bS@d\xa5\xabr\xed\xfeS@t\t~\xf7\xefwS@\xc1\xab\rPc\xfaS@\xd9r\xf4F\xa1\xf9S@z[+\xb7\x89\xaaS@\x7fN\xedh\x16\xb0S@*3\xa4\x85\x03\xe9S@\x15U\xf9\xa6=\xb1S@*^9\xf1\xd4\xa5S@a\xd4\xcco\x93\xefS@`:\'\x1d\xb4\x92S@\x1c\x7f\xc7\x9ds\x88S@\xf2\x9b\xe9\xf4\x16\xc6S@\xf7<AH\xc2\xefS@\xc6\x12\n\x18\x92\x9cS@\xf7\xef9\xce\xf5\xb3S@\xf9\xe2\xc6L\x1c\xbeS@\xe2=\xa5\xfc\xb7\xdeS@\xe3$f\x87\x8e\xddS@\xedu\xa30^\xb1S@\xf7\xf3y.l\xa6S@\xe5C\x0f+\xb5\xf9S@I\xba\xba7\xca\xbcS@f8\x02i\xf3\xb7S@6\x1e\x8d\xaf\xc9\xe3S@\xcfv\x7fv\xa6\xe5S@\xa0\xa5I\xfe\xd0\x9cS@\xa1J*:\x05\x9fS@3\xb8\x7f J\xc1S@5C\xed\\`\x97S@V\x88\x8av\xf1\xb4S@\x1dWN\xb7A\xcfS@\xf6\x9ak"\x17\xc7S@\x94\x0e\x18\xbcP\xe9S@\x0c\x94\xf2\xe9\xb9\xcdS@o\xfc\x07\xf3\x8d\xafS@C#RE\x13\xf8S@\xce\x82\x1a)\xe2\xb4S@z\xad\x97|\xb5\xa3S@D\xbaH\x00\xa6|S@\x89\xf7\x06~\xc9YS@\x1b\x00\x03\xa3\x08\xa1S@\xc4\x8b\x8dr\x83\xd9S@\xed\xd3\x9a j\xa1S@H\xc1\xe5\xf9\xdf\xcaS@\x90\xe2\xa6Bd\xa1S@1\xb6T6\x82\xd7S@;-\xa2mQ\x96S@j\xa2<\xd6\xbe\x83S@u6\xa8\xf3\\\xb5S@2\xe1{\x07\x11\xecS@\x1c\x85\x90\xfbI\xb5S@\xb7?o\xd8`\xc3S@\xf4q9o\x19\xb4S@\xc4\x91_@V~S@\xa6^\x84\xeb=\x81S@\xef\xe5\xa9\\\xc7\xafS@\x98\xe5h\xaf\x10\x7fS@\xa4\x11\xc9R\x06\xe7S@\x06\xfc\x8aI\xaa\xa4S@v\xfe]8\xe9|S@\x02\x1e\x17\x8c\xbe\xb4S@\xf4\x0e\xfdD<\xc4S@a_o\xa2\x00\xddS@S\\\xe83Q\x9fS@\xd4A&7?\xd8S@&\xb5wd\xee\xa5S@\xba\x82*c\x87\xb7S@\x86\xd7\xae\xa0\x97\xa0S@2}\xb0\x11\xbb~S@\x91\xbbD\x85\xbc\xddS@\x7f\xea\'\xe8F\xfeS@0\x83\x92%\x04\xa7S@\xfa\xc6\xd5\xf5\xe3\xa8S@\xed\xa8\xde\xf7\xfe\x95S@\x96v.\x90\xd4\xb7S@\x83,\xd0\xd8Y\xf5S@\x0b++0\xe6\xafS@\x91`W\x04\xa0\xe5S@\x1a\tEJ\xb4\xa5S@\x13\x928\xf7dxS@BU3\x83\xd9\x95S@\xb5\xfe\xbd0\xbe\xe5S@\x81\xe4\xa7![\xecS@z\xd2\xc2\xae5\xd5S@0\xcc\xf4\xfd\xde{S@cY\xe3\t\xfe\x85S@\xe7*\xa3w\xae\xc6S@\xa5X\xc2*\xc3\xb3S@\x1dB\xe0~\x9c\xb5S@\xddbsg\xf7\x95S@s\x17\x1f*\xd6\xf4S@<\x9a\x0c\x1c\xdb\xb1S@\x9a\x96!\x96\xc3\xb1S@28\x88NK}S@\xcc\x86\x15&\x04}S@\x10\xcf"\xdeYzS@3\xf07\xd3\xa6\x9dS@y\xc3\x85=\x87\xc7S@f;t\xf0V\xa8S@\x11\xb4\x0e\xc1\xb8\x95S@\x82\'\x01\x13\x9b\xbaS@\xf33\xf3Q\xc5\x88S@%\xc8\xf8$\xbe\xdbS@\xc8\xb0\xaci\xe4\xe6S@\x1e2Q\xd6G\xabS@BD].V\xb5S@\x0f\xa7\xd3\xe8<\xb5S@\xbc\x8f\x19\x98\x94\x9eS@\t\xca\x9b9O\x9bS@\x1e,$\xc9^\xeaS@\xfc\xa0\x9bn\xad\xa5S@C\xab\xb3\\]tS@\xd8\xa3\x1dC}\xa4S@$(\x7f\x9fMoS@\xf4o\x81\xe9\xd7|S@\x0eG\x124\xd9\xb0S@W,w\x8f\xaf\xa1S@s\'.\xda\xb7\x9dS@\xc7\x94\xf0R\x90}S@\xbfq\x89\xfc\xcd\xd9S@C\xfc-o}\xecS@X\xea\x02\xd3BxS@\x8a\xda\x9c\xab(zS@[e\x93&\xdf\xc7S@\x98\x81\xafc/\xbfS@\xab7\x0f\x8f.\xbbS@\x81m\xa6R~\xbfS@Z\xb2\xed\x00\xc4\xe6S@\x83m\x00\xb8\x9c\xecS@\xa3\xc99k\xd3\xf5S@K\xe2\xdb\xec\x92\xc0S@f{N+\x06\xb4S@u\xc1uPe\xbeS@\x12\'$\xf0\xd4ZS@[\x0e\xae\xac\x86\xb3S@\xc8\xab\x16\x94[\xeeS@3\xe4\xb7\xf3\xbc{S@*\x83\xb9\xfd\'\xedS@\xb2PW\x82T{S@\x81\xcb\x80\xd7\xbb\xa3S@\xb5-N\x8b\xf8\xb0S@\xdc\x84\x86\xfd\xda\xb0S@#\xc8\xe9\xb0\x06\xadS@s}\xaa\n\xae\xacS@B\xc6b8\x15\x9eS@\xaa\xe2\x18\x1e/\xacS@\xb7\x87\xe94\x8bzS@\xac>\x8bus\xf9S@\xc7\xe8\xe4Vq\xa8S@\xde\x07O/\xa5\xf5S@\x80\xc6Ff\xd0\xf5S@\xd7\xdd\xa3\xa3\xa8\x8bS@c\x7f\xaa\xb5\xff{S@\xda\x10\x1a\xceQ\x83S@&\xd4Ko\x80\x89S@\xee*\x07\x16\x0c\x9dS@\xe37 S\xea\x9eS@*\xd4\t\xd39\xd7S@i\xb0\xd3\x9c\xe7\xe3S@I|\x160\xec\xd7S@fEI\xb3\xa1\xb8S@\xb6\x8e\xec\x1a!\xdeS@\xdat\xa6\x06l\xf6S@\xfa7\xd3GS~S@\xb7\xe3\x96\xe5\x14\xa4S@\xf6s1\xb5\x97\xb2S@\xbb\xd5/\xf0\t\xabS@\x0b\xfd/\x91\xb8\xb0S@\x132\xe2\x06G\xb2S@\x10\xde\x00\xb7\x19\xecS@O\t\xdb\xb1\x83\xfbS@\x82\x80"`^\xa1S@=\xbcp\x9en\xa0S@I\x83\x13b\x0c\xafS@b#\x90E\xc4\xe0S@l\x04\xaf/moS@\xe3\x81$\x02x\xcdS@j\xdc\xd5\x93\xaa\xc7S@H\xe0\x8e\xa3\x15\x84S@h\xf5qL\x96\xa4S@!\xde\x8fk\x99\x9bS@\x154b$\xa0\xebS@l\x1dU\xde \xd8S@\x80]G\xfc\xf2\xb3S@H\x86\xa8\n\xbfzS@\xeb\xe0\xad\x8e\xde\xb0S@ \x90\xb5\xd0\xe4\x81S@h\xca\xdfrU\xd8S@\xe8\x1f\xd1\x19+\x83S@\xfb\x9d\'\x12.\xaeS@\xfe\xd0\x98\xbd]\xb6S@+\xe8\xa9\x1a\'\xd0S@x\xba:p\x88\xf8S@\x9eQ\xfc\xa0 zS@\xeda/\xab\xb9zS@S*{\xf7\xbb\xe9S@\x80\xc4\x81\x8e\xa8\xf6S@8\xffI\x86\x97\xfcS@\xffv\x1f\x8c\x15\xfcS@\xe7\x93\xd9\xd9\xe0\xb2S@\xdbR\xc7\xaf\xad\xb2S@\x90\xa4\x01\x93\xf4\xa0S@\xcd\x1e\xc9\xf33\xb2S@/\xe6\x1b\t\xff\xf7S@\xa4\xbb-\xbc\x7f\xa0S@\xe5\x18\x84\xec|\xd3S@2\x1e\xd5b\xa9\xa8S@\r\xc7\x15a\x10\xcdS@\x876\x85\x14\xbd\xc0S@\x04\x018\xe3\x8b\x93S@%\xfb\xa4\x13\xef\xabS@\xee\x9av\xfb\xde\xb3S@\x11\x9f\xeb\x83\x95\xa6S@\xc8\xdbSe\x8e\xf8S@Dd\x0c\xe7_yS@g\xafWk\x8d\x9fS@\xaa\r\xe6#!\xa0S@\x18\xbaF}}\xb7S@\x07Y\xfe\x11\xb0zS@\xa9\xec\x00\x0b[\xa5S@\x05j\x9bf\xd1\xf0S@U\xb5\x1d\xd9"\xb5S@\xafM<\x0e\x87aS@"+vv\xa6\xa0S@\x8by2\xab5~S@az\x84D3\xb7S@os\xb7\x91o\x89S@\x08:\x99dS\xdbS@\x17_\xbf\xca{\xd1S@\x1e\xcb\x01\xdf\xbc{S@\x0b0\xd3\x00\xa7\xb5S@mr\xa2\xa1S\xd4S@\x01\xc7z\x95\x13\xaaS@J\x86\r\xa3T\xdbS@Y\x08\x93\xd1\xd1\xa5S@\xa3\xc2t\xf8"\xe6S@\xc7TS\x837\xbbS@\xe9c\xfa\x85\xc9zS@\xa38\xccPZ\xd8S@\xa9M"\xbc\x0c|S@_\x8f\\\x95\x94\xebS@.\x91BAR\xb0S@\xa62\xd9G\xfd\xb0S@qIA\xbd\x17|S@\x9a\xe7\x8f4\xedaS@\xd5\x1d+\x19\xf3{S@\xb8\x00)\xb0l\xf7S@I\xf0M\x12\xad\xb5S@\xc7\xc6\xa3d\xc7\xa0S@\xe9\xbb\xa9aH\xd4S@\x9b\nd\xbd:\xdbS@\x98\xde\xeb\x19P\xa9S@\x7f\xba\xc0\x17\x9b\x9fS@\xf7b\x0b(4\x84S@\x80\xe4\x93\xc6\xe3{S@\xbb\xd2=t\xd5\xebS@\x7f\x14Y\x15R\xb5S@J\xa4;G\xa4\xd9S@\xe5+\xc1\x11\xfa\xa0S@\xc4)\xa0\xb3\r\xd9S@I$\x03#\xd6\xf6S@\xff]e\xee&~S@.\xc70\xc5M\x89S@\xd9g$\x878\xc5S@jKPPY\x8bS@\xf3\xdc\x1d\xac\xd7\xacS@\xef\xb8\xa0\x9e`\x9dS@\xe9X\xb7\x0c\xa5\xd6S@)O\x0e\r\xff\xdbS@\x1c\xc4\xa1,\xbb\xb8S@J|w\x10q\xc0S@\xd4Z\xd4\xb1r\xbbS@\xab\xb2I\xfa\xbc\xedS@\xb1\xf2H\xb2\xd9\xb0S@\x9e\xd7~\xd1\x15{S@\xac\x873\xcd\x03|S@\xe9\xf6\xe3\x9aM\xb0S@\xfeu\x89\xf7)\xb7S@\x7f\xc5\xa4\xdc,\xa7S@\xdbWJ\xd84\xdbS@\xd0\xaa\xa95\xda\xf6S@CP\xf5)k\xd4S@[\x1d\xbdx\xcb{S@\x8b\xce\xae9\xb1\xaaS@n\x139\xbb\xea\xa0S@\x8dD\xd6\x9c\xbe\xd9S@\xa5\xd3\xee;\x8azS@?<\x8a\x8b\x9c\xdaS@9\xcf5\xad\xcc\x93S@\x9e\x19m\xe1\xc3\xb6S@\r}h\xc3\xe0}S@\xf4.\x03\x9f\xe3\xb7S@`\xc7\xed\xd8\x88\xebS@\x07\xf3\xad\xf8\x98\xebS@RY-\xa9\xce}S@\x87Uzx\xd5\xadS@JB\x97\x12\xcc\xd9S@\xf8\xc9[\xdb7\xaeS@>\xff_\x9f\xae\xabS@\xd2W\xf3W\xe0\xcbS@f\x8co\x8b\x88\x93S@\xb9\xd3\xb4Yy\xbaS@\t\xf0\xd6$\xc6\xd5S@\x8aJ\x16C\x04\xc1S@\xb1\x04\x8d\x8eO\xd8S@\x1ew\xa2\x1a\xb1\xbcS@*Hp\xb8s{S@mS\xe0\x85\xdd\xb2S@*jE7O|S@[\xff5t\x90}S@\x11\xa0\xd7\x0cd\xa4S@\x978\xe6\xb4Y\x82S@\xaa(\xef\x1e,\xdbS@gI~\xbc\xe3\xa5S@9\xcb\xf6\xeb\x8e\xa6S@v \xc8\xf9\xd7\xb0S@\xef\xdd\x96+\xde\xf6S@c>\xa6\xd5\xca\xb6S@\xc8\xd8\r;\x9f{S@q\xd6\x1c\xb9\xae\xe8S@\xab#\x83\x15\xaa\xfdS@\xcbn\xacH\xcf\xe6S@\xc01\xcfE\x03\xc7S@V\xde\'4\xa4\xdbS@\tl^\xae\x10oS@\x94\x99\xb6R\xce\xd1S@&\xec\x80\xcb\xc9\xb4S@~\x02\xe72\xa4\x9cS@\x91\xd8\xa8\x9d\xcf\xecS@\xb2\xb8"\xb4\x0f\xbdS@\x88F)8p\xbdS@\x9f  {\x8c\xa8S@\x84u5\xebe\xc6S@=\rj\xe3\x88\xa0S@%\xeb\xaa\xcaZ\xd3S@-\x9d\x01I\xbe\xa1S@\x94\xe9{\'\x01\x7fS@\xce4\xe3\x8b|\x9dS@\xf9\xc32\xae\xd8\x9eS@ zX\xcd\xac\x9dS@\xde\xa5\xf9{=\x9dS@\xf64\t\xcb\xdc\x9cS@\x9d\xd6\x112\xa0\xf9S@\xeeh.\xe2\x11\xfaS@~\xf2\xe9@\xc8\xb3S@\xc5\x116\x9d7\x9eS@2\x99\xa6\xe5\x18\xafS@Ai8t\xbc\xcbS@\x8f\x14\xd6J\xa3\xc7S@\x04\xea\xb9\xd0U\xe8S@7\xfe@\xa0\xbe\x9fS@\xe6\xf23\x90u\x9fS@[\xdc:c\xd4\x9eS@n\x1f\xc1\x19$\x7fS@\xabf\x94\xa9\xc4\xc0S@\xdc\x8e\xbc\xcd\x01\x9fS@\xcd\xdf\xcfd\x13\xbcS@\xdbQ\xc0\xber\x97S@\x04\xac;\xa1\x82\x9cS@\xbd\xfa\x81g!\x9dS@\xa8\xae\x06*\x81{S@o5\xf7}k\x9eS@oI\xd0\xb8\x8c\xb7S@\xe2\xbf\xd2\xb1\xce\x9cS@u.ZYI\x9dS@t\'(G\xc7\xb3S@\x8ev\xc6#\n\x9cS@\xabua\xd5O\x9fS@\xa1\x9d\x1b\xa4\x0c\xeaS@\xf4H]k\x1c\xc9S@\xc4\x80\xa9\x16\xc5\x83S@h\xcb<!\x06\xf4S@^cw\xb2p\x9cS@\xce\xd3}\x1e\t\xa5S@\x01\xe6\xf9\xe8e\xa0S@\xdd`\x83\xf0\xc8\xe6S@\xaf@\xe0\xdb\x03\x9fS@\x02s\xb5\xab\xc1\xb2S@\x9d\xa5\xd8\x92\xde\xaaS@R-\x94\n\xa2\xfcS@\xeaN\xec|\x81\xf8S@\x96\xb7\x03\xe6\xca\xd2S@\xd5\xbf9\xf6\xe4\xb1S@\x14"!\xea\x9e\xf8S@\xde@\xc4\xb6P\xb5S@\xb19%\x92\xa9\xb5S@\xbc\xc2\xbc?>\xacS@Q\x9a\x02+\x1f\xe6S@\xabQ\xabDK\xa5S@\xc1KW~5\xb6S@\x02&\xd9\xb5\xf2\xa0S@J\xe6\x92X\xf3\xa0S@6\xeb\\\x94\x0c\xb1S@\x8bM\xfc\xc3!\xacS@\x1a\x0e\x96p\r\x9eS@D\xef\xb9v\xe6[S@N=\xd9\x9c\x9c\xb4S@\xf3\xd8\x96!\x8edS@\x16`M\x18\xc4\xeaS@\xb8\x81ud\x0c\xb6S@|B5\xaf\xe6\xfbS@2\xe3\xec\x99\x18\xc7S@\xa8(\xc7\x95\xeb\xaeS@<{\xb4V\x02\xa1S@"\xee*\x88\xa7ZS@\xde\xc5\xa7\xbc\xda\x99S@bR\rtk[S@@I\xce\x7f\x1f\xfaS@[X\xe3\xc8J\x97S@\xde~\xe3\xa5\xea\x96S@\xec\xc7\ny\xd1\xf6S@\x9b0d\xddF\xc9S@\x12\xaa\xffJ\xf2\x95S@\x98\xf1-\xb1\xcc\x95S@\x96U\x8cvY\x9fS@\xa4\xfd\xbb\x83\xa8\xbcS@\xd4\xa67\x0b\t\xd8S@\xc3\xce\xdc\x04"\xbdS@\x0e\xb4D\xd2\x8f\xc0S@\xc2=R}\xaf\x01T@\x97\x00\x08f\x02\xf6S@\x08\xb1\xb9^\x0c\xfdS@\xcdh2\xe0?\xb5S@_\x87\x1f\x90-\xbdS@\x86\xe0\xb2\xe4W\xbdS@\xcf\xe3\xad\x87\xbc\xa0S@\x96\xa24R\x90\x99S@\xd6\xdb\xb7\x8cH\xcfS@\xebr\x00O\xb1\xffS@*\xa4A?\x19\xc2S@\x9e\xd6\x9f\xf2t\xe9S@\x1e\x86o\xads\x87S@\x16\xf3\x89\xa2\x91\xcbS@\xb6\x9dqA*\xd5S@\x00\x13\xe16\r\xd4S@\xab\xb3)\xbdF\xa1S@n\x1a\xb4gf\xc8S@\x8e\x07\xa8\xea\x16xS@\'\xb8\\B\xf4\xb6S@|\xce\xb2\x03\xf9\xa2S@P\xf6\x14\xcbC\xdeS@kY\x03\x0bw\xfcS@\xf5\xc5\xf4\xe60\xa2S@\xc1\xa8\x10`\x89\xbeS@\x07\xce\x81p\x97\xbeS@\x07\n\xea\x16r\xa0S@-&\x85\xd1\xd5\x84S@\xdf\xfa\xed\xa7\xf5\xecS@>\xaf|(\x19\xafS@\x9dTd\xec\xd6oS@\x1d\xd4\xcez=\xc3S@4\xef,\r\xad\xefS@\'\\\x12\x1bL\x01T@\xcc\xb5$/\x13\x99S@\xbd5N\x10,\x9dS@1\x18\xa5 \x11\xa1S@\xdf\xc0<r\xb2\xafS@\x9a\x9fi\x883\x8fS@\xbd\xa1\x0b\xc8\xa1\xf4S@\xaa\xf0\x8c&\x88\xf4S@\x8aX\x85\xfb\x8f\x84S@\xccW\x9c\xf5\xb6\x84S@\xbaG2\xc2\x9e\xf4S@W\xc7\x17|N\xd7S@M_\xdb\xc57\xf5S@\x13\xad\xdc\xb0\x8d\xb4S@C\x8d\xf6\x91\xde\xa6S@\x0b\x89\xe4\xad\x90\x84S@\x16\x95Z\x9d\xcf\x89S@\xb0\xa1\xd7\x0e\xb6\x9bS@\x8c\xf3\xa5\xe6L\xbbS@~\x88o\xad8\xa1S@\xdd\xa4M\xd3D\xa5S@1\xb9\x93\xad\x0f\xb3S@\xd7\xc3\xd1\x1a\x0f\xf3S@pC\xcf\x9c\xba\xf2S@?\x19\xb7H\xc9\xddS@>\xa1_\x80\x1a\x9cS@0T\xa1\x15\x80\xb4S@\x00\xaa\x15^\xeb\xc0S@\x99\xe7\xa1S\x9b\xc5S@)\xaf\xf7=8~S@\xdcd\xda\x15\xbd\xcdS@+\xe2\xd0\xbe;\x89S@\xad"\xa8!\x89kS@T\xfe\x08p%\x89S@\xc2\xee\xccRt\xb8S@\xee\xc5\xf0Xd\xf5S@\x82\xc0\xa7#\xeb\xfaS@\xf2\x819\xf82\xd8S@)_\xfa\xe7a\xc5S@\xc1?\x8c\xda0\xa7S@!\xccR.\x19\xc6S@\xd4Wg\xa5R\xbbS@\xd0\xf9\x04\x08\xa4\xfdS@[\x84\x10\x11\x07\x89S@>p24\x82\xb4S@<Z\x1c\x85\x8b\xc5S@\x92\xb80\xca\xd6\xe8S@\xa9\xaa!k2\xf1S@\x16\xb6d\x12b\x86S@wh\x1d\x84\xab\xa0S@\x92\xed\x1d+\xc1jS@\xeb\xe2\x0f\xbe\xe8\xa9S@\xf8\xbf\xe1\xff?\x85S@\x80X\xf2bE\x87S@\x11\xef\xb5\xb1;\xc5S@\xfaNR\xfd\xa4\x9aS@\x1c!\xd0\xfa\x89\xa6S@\x02*\x94w\xd4\xa7S@-A\x1c6\xc3\xe0S@Bz\xdfU\x88\xa6S@r\x00v\xd4<\x8dS@PQ\x0b\x81F\xf1S@\x95A@\xa52\xb5S@j\xf6\x93\xaf\xe1aS@f\xe1\x0f\'\xf6\xa5S@Z\x97\xc9\xeb\x11\xabS@\xaek\xc6\xdf\xdb\xb8S@3O\x02\xfd \x9aS@\x8a\xd9\xa6dW\xe5S@\xb5$\xe3\x17\x01\xf2S@V~\xff\xa4K\x83S@\x14\xf0\xc5^E\xb1S@\t\x1b3\xb1$\x83S@\xc7\x9c\xec+V\x84S@\xa3\xe1\xab\xa3*\x83S@\x0e\xc9\xfa\xaf[\x84S@m\x17`\xa8j\xd9S@m\xdb<\xdc)\xecS@<\xa6\x0c\x96\x92\xecS@K\x19\xdf\xc0\xfe\xb4S@\xc9,\xec\xd0\x99\x89S@\xd3!\x80\xe7\x1a\xc6S@\xa1;\x80\xd2?\xb4S@\x8e\nUC\x08\xa1S@>"y_\xd5wS@3U7\xb8\xd3\xeeS@\xa7\xc6j\xa7)iS@\xf3\xce\x94\xe9\xad\x80S@\xdf|$\x15B\xb2S@}\xef\xc5\xc38\xb1S@;v\xfe3\x15\xbbS@3\x95{\x06\xb7\xf0S@\xe2\xea\xca\xf3\x95\xa7S@-\xa1\xbca\xcb\xb8S@\xfd\x0e\x8f\xa2\xe3\x80S@\xf39\xd4[:\x85S@\x1d\xd7x^\x1d\xd5S@\x01\xf9j3N\x84S@^\xab\xd1{"iS@\x85q\x07\xc6^\xb5S@t"\xd8\xe5\x10\x84S@\x15\xcc-_5\xd8S@\x1c\xc4\xbdh\xd2\x93S@7M\x15\xb1\'\x83S@\x05\xcc\xb3\xcb\xb9\x82S@\x06\xfd\x02\x06[\xb5S@\xe8\x8eDD\xd9SS@&@\xd9S\xd5\x82S@\x8a\x03\x84\xe0\x10\xd8S@\x8a\x1d\x14Z^\x83S@\x19\xc1\xe4J\n|S@\x86\x9fR\xb4\x07\xacS@\x0c\xd2\xd0\'\x89SS@\x0e\xce\x11\x8e\xdc\xf5S@J\xdf\xb5\xd0y\xaeS@\x81m\xcc\t\xe0\x81S@7\x90\xba\xa0\xe3\x7fS@\x08lH\xc4\x8a\xc5S@3\x127>W\xa2S@\xb9\xd8\xd1M=\xb0S@\xab\xee\x8f\x9ds\xfcS@K\xef\x93{F\xd0S@q\x82\xd9\xde.\xb2S@\xa3\x9b\x8b\xe5\x8f\xdaS@\xafq\x7f\rm\xd5S@\x83\xaf\xf94\x84}S@D\xaa\x1cDf}S@\xb3\xf5\xc5Q9}S@&\xf1\x1a\x97dzS@\xcb\xa1\xcd8\x91\x80S@\xee\x1c\xf11\x9fRS@j4\xab\xb9\x00\x81S@mE\x1a\\\xe9\xbeS@\x82\xd8\xd5c\x1a\xd8S@\xaaH\xf6\xa2\x8b\xebS@\xbf\xb8\xf9\xe6\xf7\xa5S@\xec|\xc9`\xd5\xafS@J}\x053\xa7~S@\x13{\x12\x16]~S@a\xc4;\x94)\xa3S@\x1d\xcd\x9a\xda\xec\xb8S@E\xc4\xacAh\xcbS@\xca\xcfy\xf8\x8b\xabS@mjV\xc8\x81\xedS@b\xael\x83,\x7fS@\xa6\xba\xa9\xa3(\xacS@$\xc5\xa0\xd6\xac\xe8S@O\xa9\xfc\x1d\xee\x86S@\xc29\xda\x06\x83yS@\xb80\x8cN\xf8\xb0S@\xa8\x86/\x0eV\xa1S@,;\xd3eMyS@\x1b7\xc3/\xa7\xc6S@\x95\xb9\xe4\x14\x17\xa6S@\x82\xde\x8fH-\xa6S@w9\xe3\xcc\x9c\xbdS@Og\x81"\xee\x7fS@\xfa\xa4)\xcc4\xd9S@\x04\x98\x0b+ yS@<\x0fu\xa5\xe7\xa5S@=_\xa9\xaa\xb6~S@\x00\x80>\x02\x1f\xedS@oi/\xa6"~S@\xb0/{o\xae\xb5S@r2\x16\xba\x96\xa3S@\xaa\x9f1g\xde\xe5S@\xae\xb9z\xeb\'\xeeS@\xe9(\xaf|\xfd\xe8S@\x13\x91hR\x7f\xdeS@,>)\x98\xeb\xa1S@\xd4\x9f\xe4Gd\xccS@\xd7m\xd2l#\xb9S@G%U\xeb\x0b\x86S@\xee\xeb\xfcb\x18\xedS@\xf7-Kh\xfe\xa4S@]&\xf3\xd6v\xd3S@\xcb2x\x83\xef\xb0S@u\xa7k\xa1\x96\xd3S@\xbeD\xc8\xf6\xc6}S@\x02\x9b\x13\xc0\xc8\xb4S@\x83\r\xba\xbb\x0e\xedS@BC\x9cS\xbf\xe9S@)\xbe&\xa4\x90{S@\xd1\xc5\xad\xe5h\xd9S@\xee\x1e\xaf\xd8\xf6\xfdS@\xe5\xb9?B\xf8\xb0S@kA8\xed\x01\xd5S@\xe2\x1d\xeb\xa0M\xb1S@\x91\x13L\r]}S@\xf8])&\\}S@\xc6\x84\xa9\xff\xa6\xf6S@kqG\xe6%|S@\xed\xdd+N\xe3|S@hD\x1d7\xde\xa2S@\x07-\xea\xdfPzS@\xe9\x9d\xafH\xd9|S@\xc5\xec\xb0\xebQ{S@\xc9\xd2&^\x82\xafS@{\xad9d\x1a{S@\xf1\x7f\xee\xde\x1e\xe9S@\xd6\xf3\x83V\x80\xbbS@\xd6\x00J\x95%\xdaS@#A/\x1c\x19|S@\x90\x92\x9b\xbe\x8d\x89S@\x8b\xb6\x94[#\xc9S@\x84\xb3\xa1\xea\xc4{S@J\xd9\xdc\x02[\xd9S@\x1e5?\x19-\xe8S@l\xd3@\xca|\xa6S@\x99\xc6\x1a\nNsS@G\xd7`c\xd4\xd7S@\x94%\xcc\xfcv\x8fS@+\xc7\xf0{\xc4zS@j\x16\xaf\x14\xd2vS@\x82\xaf\xbc\xf0.zS@\xed\x96&6VbS@e\x18G\t\x01\xe1S@f\x9f\x0cfR\xb5S@\xc6\xb4\xda\xe4)zS@\xf6\x9d\xdd&\x9e\xd9S@\x06\x04\xdd\xac(\xa8S@_\xf7\xf6yB\xebS@Y\x88 7\xd7|S@C\x97\xfc(\xa4\xc7S@\x0f\x9d\xcag\x04sS@\xe0\x8dM\x91O\x89S@\x99\x7fj$\xcewS@\xd7\xa3\x96\xd8$\xb5S@\x9c\xbc\xf1\xb6$\xbcS@\x1b!.d\xad\xbeS@[\x16\xb5I\x87wS@(U\x03\xe8\xd2\xe5S@]\x0e\xad\xfe\x1f\x82S@\xa8\x85!\x9b;\xefS@\x8a\xeb\xf1Z\xc8\xdbS@[#\t\x8b\x17\x96S@\x85\xd1yJ\xda\xa7S@7\xca; \xfdxS@\xb7%\xc2\xbd<\xefS@\xac\x8b{\xd6&mS@\xca\xe2\x99\xf4Z\xd2S@\xc4\xcc\xe2\xad\xb6xS@\x8b7o\xde\x11\xb6S@a\xd3\x8ck\xa0\xd7S@\xf6\xb9\xb2\x91{~S@\xdfA\xb4@\x92\xe0S@\x16R2+\xed\xdeS@\xe2\x80r(\x95\x81S@D#M\xe9M\xc0S@p\xde\xba+\x1d\xf1S@4\xdd\xa3\xd6\x94\xe8S@a\x92\xc3\x88YzS@\xadP\x9f\xc9\xc7\xe1S@s\x15a\xc0a\xeeS@\xb6X(c\xba\xf0S@\xacbmYu\xb4S@\xbb*\x80\xf5\xf8\xaaS@\r\x16\x9b\xc0v\xd1S@\xabp[\xf5Z\xb5S@s\x14\xa1\xd7\xa2\xbcS@g\x92\xc54P\x97S@}+\xda\rU\xf0S@\xc8\xa8\x99\xe8A\xeeS@a\xc9=\t"\x80S@\x93p>\xed\x10\xd8S@;\x17\xa5Np\x97S@\x9b*"\x8d\x7fwS@\xa8\xf6\x10\xcaF\xcaS@\xc1\xb2\x1e\xc4\x8d\xf1S@e\xae\xec\xd6\xb1\xd5S@\xc4.\x8e=2\xdbS@\xa6\xc5\xe5\x1f@\xdbS@\x8e\xe5\xef\xf5\xf7\xb7S@z\xfa*J\x88\x80S@\xdd\x14\xbd`r\xd1S@N\x97S\x91\x8b\xa5S@\xd0XK\x01\x1b\xacS@t\x12\x98:\xa8\x97S@\x82y\x1e\xa8\x03\xdfS@\xeb\x1d\x9cs\xec\xfdS@\xa2\x04v9\xce\xa8S@\xe1/\x11\r\xb0SS@-\x1f\x9fv\xcb\xf9S@c~R\xd7\xdc\xf6S@\x87\xd6\xcd\x90\x03\xabS@X5\xd0,\x1aqS@Cuir\xab\xf9S@c\x7fH\x94\xcf\x81S@B\xad\xc4E\xd5\xa2S@\x11(zX\r\xeaS@\x97\x16\xa0e{zS@`P`]y\xecS@6\xb4\xdfx\xef\xf6S@\x0e\x9c\x8a}\x03\xa3S@\xc2X\xb6\xc2\xbe\xdbS@\x9a\x0f\xa5v&\x8bS@\xb7\x93h\xd4k\xefS@\xf4\xd8\xca\x7f\xd8\xeeS@H=\x18\xb1rkS@\xce\xa8V\xe9\x1c\xadS@y\xd90\xdce~S@\xaaW\xf3;\xdd\xb8S@\xb52\x04F\xa4\xb8S@\xa0O\x1f\xfd\x1e\xeeS@\x97$\xb4\xc0\x9d\xedS@\x98\x01*k\x06\xddS@le\xd9\xa3\xbb\xa3S@\xees\xc6\xf2\t\x9fS@\xcc\xdc\x050*yS@=\xa0(3\xbe\xaaS@\x91\xdb\xe7\xd3C\xedS@\xa2\xdb\xbbx\xab\x80S@\x01\xdc\xd9\xc9e\xedS@\xd4\xa3\x18\xeb\xba\xf9S@\xa8D\xc3\x8e\xec\xb9S@F\xf5\x8e\x9d\xec\x98S@\x907\x03\xf9\x7f\xb2S@\x1a:j\xc9\x9bzS@\xc6"\x9eE7\xafS@l\x8c\x0cxp\xafS@\xbd|Gcu\xc7S@K\xde4sQ\xbdS@\x117\xd2\x04\x15\x9dS@@Il\xaa\xb7\x9dS@\xd7\xcc\xf4\xf2\xbb\x7fS@\x05l\xa2\xd8\xc6\xf3S@]X"d\xb2\xdeS@o\xd0\'Sh\xa8S@U\xffE\xe1\xb9\xe0S@\xbd\x11\xf2_\xa4\xacS@2"\xe0\xf1\xc2\xaaS@\xc49\xf6\t \xe9S@\xcd\xb1A;\xb5\xa5S@\xf0\x08\x9e\x04\xdc\xb1S@E\x06j\x9b\xa3\xcdS@\xf2\xe7\xed\n\xa8\xb7S@M\xe1\x07_\xa2\x80S@\xb3\x10x \x9c\xa4S@O\xf8b\x07\x11\xe4S@\x11c\x12\x0cK\xdeS@l+d\xd2\n\xe4S@[\xbb\xfa\xa6\x05|S@\xdd\x85\x11LA\x9eS@\xf5\xe6\x95I\x9a\xe8S@\xf2\xa4\xd3\xc1=\x80S@>\xcd\xae\xc6\r{S@\x9e\x96\xa0\xa2\x9b|S@J\x17\xc2c\xe1zS@4)\x14\x85\x01}S@%\x0e\xd1\x10A\xadS@\xde\x93\x85\xa0\xf3\xd7S@\x9dk\xbc\x0bw\xb5S@\x93\x8d\x1e\xcb3\xb1S@M\xad\xad\xd2\xa6\x01T@\x9e\xe5\xb5\xd0\xa2\xd5S@=\xb3\xb8\xfe\xfb\xa5S@J\xdbyx\xb9\xa6S@#\xaap\x0c\x9b\xa8S@\xf8\xfee\xa0j\xedS@\x8e\x9e\x91xvmS@\t\xf4x\xd1R\xb9S@Z\xd1\xfb\x94\xe7\xa6S@P\xf9\x97X\x8a\x9fS@\xcb\xd8WHt\x9fS@:\x02!\xa6\xf8\xe7S@\xc0\xdd\x9c\x93\xd7}S@;\xec\xa6\xd9\xef\xd2S@WE\xa9\xcd\xfa{S@\x17\xbe\xfc\xe7mzS@\xf9<\xfc\x0e!\x85S@\xf3o\xfbI\xc1\xd5S@e\x0e\x05\xb6\xf0\xb3S@\x08\x99\x89SB\xa6S@\x85!7\xe6\xda\xa3S@\xe9\xbc\xe8\x9a\x1d}S@\xc1\xd7\x1f\xcd\xb2\xb3S@k\x04F*\xe0\xa0S@\xd1\x8c#\xee[\xa7S@9\x82\xf3fD}S@.\xd4gv\x91zS@\xd1s\xcduOzS@\xa5\xd7x\xe3$\xa3S@HsU\x89h\xebS@/\xfd\xe4\x0b\xc3\xe1S@v\xb1\xdc/d\xa7S@\xdf\xd6\xd0\x0c\x86\xb8S@Oxd4\xae|S@\xa1J)~|\xebS@q\x1bl\xd4\xce\xa7S@\xc5\xbe\xdd3n\xcdS@\x8b\x98\x1c\n@\x01T@\xefu8\xcd\xed\xa7S@\xed\x86\x15\x98\xc0\xe7S@3\xbbf_\x82\xc0S@\x1d\xba\xb6{\x0f\xb9S@\xf8\xac\xa4\x99o\xceS@\x0en\t\xe9\xf0]S@\x8f\xdb\x93\x04\xb6\xe8S@\xb5\xa7<<\xf1zS@c\x81\xcdjv\xa0S@\x0f\x9f\x1f?j\xc3S@\xdcSK\x9c\xea\xb2S@M\xb2*kwvS@\x89gS\x85i\xd9S@Y"\x93b\x1a\xacS@\xee\xc1\xacs\xe7\x9bS@\xecC\n\x1e\x84\x97S@\x86\x16\x02Y\r\xb2S@\xfbjS\xb8x\x9dS@\xec\'.\xa4;\xdfS@\xc1)Iv\x87\x9fS@JG\xb4\x0f\xd5\x9cS@\xd6\xa6x\x15\x8c\xc7S@\xae\x92\xb3\xd9\r\x7fS@q\xe9B\xfb\'\xa4S@\x90\x80j\x91\x10\x94S@[\xd2ol\xfd\xa8S@X\xea\x02\xd3BxS@5\xc0\nH\xed\xa3S@\xf6\xa43%\xf6\xd6S@\xe6\xd2B\x99+\xf1S@\xb5\x9f\x03\x8f\xe5\xb0S@\xf8\t\xcf\xa7\xff\xdeS@o\x9f^Q\xc3\xa9S@\x15\x00\xdc\xb4\xd7\xd0S@2\xe3y\xc7\xf0\xb3S@\x0f\xc9\xea\xa2\xe7\xafS@fS\x92L\x9c\xacS@\x12H&\x9b\xc6\xb9S@\x9a\xf9rV[\x9dS@\xd4\xd4gjb\xb2S@\x8e\xf8\x8d\xfc\x88\xfbS@7@\xf9.\xc5\xedS@3\xef\xb9\xf0\xc1oS@D\xdfi\xaf\x19\xd7S@\xaf\x85\xe8\x99\xc8\xedS@\x95\xbb\x9a\x82\xc5\xa9S@\xd1t\x00\xad\x08\xa2S@\xad\xcfp\xd1\x15[S@/*\x05L\xcd\xbeS@\xa4\xc0\xb5\x94\'\xc3S@6\xa7+\xa19\xd5S@\xb6U4OM\xebS@\x86\x01\x10\xbf\x9b[S@\x08\xd8\xd7\xe3\x1c\xf7S@5p5t\x1frS@\xb8jgd?sS@F\xcb+\x07\x99\xf5S@\x91\x8d\xd6\x99\xe5\x97S@\xcc7\xd5\x80\xa6\xeaS@$w\xb6\x95(\xfdS@\xd1\xe6\xe0\x185uS@\x91/\xcf\xd6\xf1\xf2S@4\xb8\x05\'P\xdaS@\\\xc0\x84g\x86\xf9S@\x1eQQ{\x8a\xb3S@ \xc3\xcfI$\xd3S@\xbf\xb2po\x93\xafS@\xe6`;\x0e \xabS@W\xe3\r`V\xabS@`\xeb7J\xba\xf0S@A]v\x91>\xc2S@|\x813T\xc6\xe3S@~\xa7\xc9\xd5<\xa1S@q\xa89*\xba\xaaS@\xccK\xd4\x98\x03\xd4S@\xf1\x0c\x96,\xa4\xe4S@\xf0\x88L \x7f\xf6S@\xd8\x94\xb83\xf1\xb7S@\xf7\xed_j\x7f\xa9S@G=\xf6\xa2!sS@\xce\xf7\x9e5\xa1\xbcS@DOc*\x18\xf5S@!{8\xf9\x8e\xf8S@\xfb\xe8\x83[\xad\xaaS@\x99\xac\xe1\x89\xe6\xf6S@,\x9c\x0eDz\xb0S@\xc8\xb0R\x8d\x1f|S@\x13\xb7\xd9\xe5\x94\xb4S@\x9d%WW\xfd\xaeS@\x82\xcc(\x1c\x8e\x99S@VB\x8by5\xe4S@\x00\xa3\x07\xe7\x9c\xabS@.\xd3>\xf5\x15\xb0S@"\xcf\xb7\xbaN\xa0S@;\xb0}\x19\x0e\xb0S@\xd6k\x11\x0b\xef\xafS@P\xbf\xbd\xb9\xb0\x9fS@\x9a\x9d\xa1|\xb8\xa7S@g)\xbb\xe4A\xb1S@A\xb3\';\x1a\xebS@\x01{\x9b\xd0N\xa1S@KM\x1a\xe3x\x9dS@\xc1<7\x84\xae\x99S@\x8a\x00\xd1!\x03\xe7S@c&E\xaa%\xf2S@\x1c\rg{2\xd2S@&\xc9\xfbODxS@\xbd\xc4a91\xbcS@\x96\x81\x8e\x1e\xd6\xd4S@\x11\xc62\xd1\x08\xf2S@D\xaf\xdd\x82\xa4\xa5S@o\x9b\xc4\xb0\xfe\x98S@H\xa3\\\xe59\xc1S@\xef\xd6\xb3\xb9N\xe6S@g[\x8a\xa7x\xd9S@\x9d\xd2\xe2\x1c4\xb2S@Z<\x9d\x96\xdc\x80S@!i~\xf2J\xb0S@H\xa0]\xf3r\xf6S@97\x0f\xc1#\xa0S@\xdb\xb3\xc3\x10<\xc9S@\x85D\xb3\xd3\x15~S@\x82\xdd\xe6\r\xd7\x8bS@&\xd4\xacr\xe8\xf2S@\xb3\xf1\xa3w\xea\xd7S@4\xe6@\xad~\xa8S@\xe9\xd6`4=\xc5S@\xf5We\xf1g\xa1S@\x0fe\xeae\x9b}S@\x95$\x03\xf8}\xe8S@\x07\xd7\x17\x90\xe6\x10T@\xf0\xca\xd6r)\xfbS@\x0f3\xb9U\x95\xfcS@\xf7G^\xe5*\xbbS@\xaaS\tiE\xb2S@z\xe2\xe6j\x91\xd4S@\x801"/\xfb\xa9S@\x9c<\xa5e\x03}S@\xb5\xea\x84\x01\x12\xe0S@\x05\x07{\x95EbS@u\xe8\xaa\x1b\xaf\xa7S@pv\x15\xdb3\xa6S@\x8av\x1e*<\xa3S@\xa7}\xc8\xaa\t\xdbS@D2\x96$t\xb4S@\x1a\x9a\x0c\x1b\\oS@\xce\x06\x9f\xa1\xcc\x88S@\xed\xeb;\xa49\xfeS@\xca_\xd8\x9e\n\xedS@\xd7\xb3\x97\xaf+\xcdS@!\xdb\x8d\xaf\xa8\xb4S@\xeda/\xab\xb9zS@-\xb5\x11\'s\xd7S@\xb9$(\xff{\xb2S@4\xb1}\x90\xd4\xbcS@G\x1e\x8c\xa7\xeb\xa5S@K\x0f\xdc\xd1\x0f\xb1S@\xab\x9d\x82\xb4+\xd6S@.\xd8\xd4$\xe5\xa2S@\ru\x12\xbf{\xbdS@mMS\x8a\xd6\xd7S@\x94\xb4}f/\xbfS@M\x0b\xcf\x11\xbd\xe0S@R\x17j\x14;\xecS@\xdb\xaaT\xf9\xc1\xfcS@\xa0\xda\xa3\x04\xefSS@\xcb\xa3\x7f\xb4:iS@\xfcQ\x92]r\xa2S@w\x86\xa2u\xbe\xd9S@\x033\x88}\xb3jS@N\xe8\xb6\x9f\x97\xdbS@=\xe8\x86\xfd\xb4\xbdS@\x12\xc6\xdd\x17\x1b\xc6S@u\x18\x06x\xef\xb1S@\xed\xa2\xd9\x9d/\xe8S@\x9b$\x16\xad\xf0\xabS@\xdek\x9e\x0b?\xa8S@\xb8\xf5\xa3\xc2\xda\xb0S@\x1c\x8as\xf8}\xb5S@\xb5\x17\xcb\xfb\x8c\xb6S@\x9dr\x91"\xf2\xd2S@\xa479\xb8\x10\xeeS@^\x9b\xd0\x03\xc3\xedS@b\x8c\x9c1\x91\xa3S@\\W\xf5\xb5\xaa\xe7S@6\xc9|\x00\xdf}S@<\x98A\x92\x01\xa7S@*\x0b\xb9I\x1e\x7fS@\xa2{\xaa\x1d\x80\xfdS@\xc1\xf5T\xaau\xe5S@\n\xb9`\xcb\xec\xdaS@\x87J4\xccu\xa1S@(\x84\x97Y\x07\xd9S@\x19\xaf\xef\xce\xe4\xbeS@f\xbd\x93\xe9\xca\xebS@\xf2IP\xc3\x11\xacS@k\xfc"\xe1\x1d\xb4S@X\xe2p\xfc\x06\xb2S@\x12(d\xdd\x9a\xacS@\xcc\x90\xee\xc4|\x80S@\x7fD\x9a"\xf8\xa6S@\xc9^\x8a\xc8\xb7\xdbS@\xa4\x9d\x1bJ\xc1\xaeS@\x91\x8d\x00~\x88\xfaS@6e\xda@\x92\xeaS@\x85\xa1\xbc\xb3\x9d\xc0S@N\xe4\x7f\xe5{\xbfS@\xbb2\xe4\xd3=\xd7S@\xae\xb0\xe3m:\xd7S@\xb2\xe1\x86v\xab\xb6S@}\x9f\xee\x05\xf9xS@L\xf2\x06\xe8\xe2\xa3S@)\x964-\xeewS@\xe3\xca\x1b\xe0\xab\xc6S@\x08\xba\xfd\xcdq\x9dS@2\x044S/\xeaS@x\xf9\xde\x10\x0e\xb9S@bn\x01\x9a\xb8\xa5S@\x0e\xde\xbb\x99\xd6\xedS@^\x83Y5\x90wS@i\x00\xe0\xec1\xbeS@\x9e\xe6@\x8b\xa5\x81S@\xe8w\x0eeH\xa8S@\xb6X;@\xdc\xc5S@\xa1\xf53\x0bZ\xd7S@\xcc5#/c\xbcS@\xc0f\xf7\xf5^\x89S@.\x10\x0c\xb3~\xa8S@Y\xc2!K\x8c\xecS@;7\x01;\xd2\xd8S@\x01X\xe7@\xe6\xbbS@\xcd\x03|\xfc\x12\xe2S@\xbf\x05\x08\xe33\xdaS@\xc2\x96\x9d\x1f\x8a}S@t\xac\x90X\xd3\x9bS@\xf6W*\xd8\xe1\xbaS@\xdcA\x1e\x10T\xc3S@}\xc3\x025\xe8wS@\x1e\x01\x9cC4\xf2S@\xda\x19\xe0?z\xb7S@\xda^z\x97\xdb\xdbS@\xeea\xe4\x87\x18hS@\x9a\x7f\x829\x1e\xbcS@\x90|\x14\x88\x16\xadS@/\xf2\x0f5\r\x9dS@\x8f/\xc7\xd7\x19\xf9S@l\x03\x99\x8cjwS@\x1e\x8a\x98\xb4\x85\xb8S@\x80\xda\x89G\xa1\xa5S@]J\xe4\xa5v\xb8S@\xd5\xef\x93\x01\\\xbbS@\x8e\x00\xce\xeb\xc6\xd7S@p\t\xc2\xe7\xe2\xcbS@\x1d\xd8\xfd\x9f\xe3\xdaS@\xe2\x8c\x15MQ\xcdS@Q\xb1{\xbc\xa3\xdbS@\x8c/z\x86\x9c\xbbS@\x85N,h\\\xeaS@\xb13\x1e\x1d5\xafS@\x00"\xe1$>\xabS@\xce\xd3fms\xf1S@-\xcbP\xaf\x0e\x83S@\xadM\x9f$\x15\xd5S@\xcb\xe0\xf3*\xcf|S@\x81\x1f)\x10\x97yS@\xa7U\x04\x02A\xfcS@\xfa\xb5\xdd44\x88S@\xc4s\xce\x08\t\x88S@\xd7B\xd8\xfc\xf4\xb1S@\xf3\xf6k\x068\xb4S@]4veA\x97S@\xcd\xc8-x\xbd\xc7S@n@\xf8\xea\xb7\xe2S@\xcb\xff\xa9\n\xb8\xfeS@v\xc1`\x0c$\xf0S@\x8a\x95Y_\xfd\xefS@s\x0b\xd3\x9e\x8e\xbeS@+\xeff\xe2\x9b\xcbS@\xad\xed\xa4\xd4z\x96S@)\x80\xf3\xd2\xbf\xecS@\xee0\xe9\x86\xdb\xf0S@\x0c/D\xf9\xa1\xf0S@y\xaa]rQ\xdbS@\xcbw\xea\xecs\xe3S@\xee\\mOJ\xa8S@\xf4\x19?n]\x01T@\xeeTZ\x9f=\xd2S@\xbek\x87\x93\\\xd4S@\x9f\x19\xc3\xd8,\xe0S@\x90\x86q\xc1\x16\xb9S@\xcbl\x00\xfe\x92\xf0S@\xe3\x08\xab\xb9c\xabS@W\x01\xda\x90\xdc\xdaS@8\x81\xb2\xb4\xe4\xb5S@\xeezfZ\xe9\xe7S@\xacI\xefrZ\x00T@\xea\xcbE\xbf\x99\xefS@~\xf4\x1f\xa8\xc6\xb1S@7\xdf\xdf5D\xb8S@R\x9ek\x18\x88\xa2S@\x8f\x8f\x9dLj\xefS@\xbb?\xf0(rqS@\xd5L-\xb8.\xdbS@Z=\xe4:\x8c\xb1S@u\xd3I\xc30\xebS@\x97\x16\x92\x01}\x85S@\xfc\x03\x1e2\xa8\xeeS@\xf1\x8fM\xd2\xad\xd5S@\xc6\x1eP\x91\xd5\xa7S@\xbd\x04\xb8\xe7+\xb8S@\x12\x01\xa3\xdf\t\xe4S@!\\\xe9=\xa6\xe9S@\xa3e\x88\x9d\xc2\xdaS@Y D\x959\xebS@\xa5\xfd\xben`\x8bS@I#\x08\xe1\x8c\xa0S@e\xfbK\xf6S\xa1S@a\xf3\x81\xb1Z\xafS@\xfc\xec\r\x18\x7f\xf8S@\x0c\xa9\x91\xd8=\xf0S@\x14\xb9\xbe\xef\xcf|S@\xcb\x16\xcb\tO\xb0S@\xa60&\xe1V\xd6S@F\xda\xca\xd6\x83\xe0S@,\'\x17\xa6\\\xa8S@\x86\xe1Y\xe0O\xb6S@7\x8a\xa7\x91z\xcaS@\xcb\xf8{\xae\xd5\xf7S@\xbb\xce\x82VT\x82S@\x92\x8c\x04\xc5C\xe8S@\xad\n\x0b\xfd!\xb6S@\x07/\xcbt\x90\xd5S@R\xff\xb1\xc09\xa3S@I+\xd7^M\xa5S@:\x1b\x9dh\x0f\xb0S@&K\x97\x9c\xe6\xf8S@9\xd3\x08\xd7\x99\xb6S@\x05\x95\xf7\xf3>\xdcS@\xf2\xb4%\xe4\x18\xd8S@\xd2a+\x1f\x9c\xefS@\xe4\x0eK+*\xcdS@9d\xe4\xdc\x88\xc7S@\xf4\xe4\x0f\xf8\xad\xa5S@R\'\x14\x8bL\xcfS@\xca\x9e\xbd\xc7\xcb\xefS@\xa9\xddt\x0e\xf1\x9bS@dB\xb0\xde\xb2\xa1S@7\x9bF\xc9\x9f\x82S@5\x0c\x19~G\xedS@\xed\xddn\x8b#\xa3S@\xd3\xd3g\x08@\xacS@\xf0s\xcc.\xc5\x98S@\x15\xddY8C\xf9S@\xf0\xa68\x80\xd1kS@R3\xd8\xa3\x05\xfbS@\xba\xb1\x84h\xba\xe1S@\x9f\xd9\xbc\xbe@\xeeS@-5\x0c7\xe6\xdaS@\x8a\xacdp\x12\xb6S@$\xe6}\xf3\xa3\xb6S@\x88\xf9\x9a@\xc2\xa5S@\xc3\x01E\x00{\xc8S@\x0f\xf9\x95\xc0Y\xe8S@\x1d\xd8\xe3\x16D\x81S@\xaf/\xca\xd2\xcc\xfeS@\xd4A\xcd\xbbI\xc7S@\xa3.\x18\x9e9\xc4S@R&\xde\x13\x01\xdfS@=\xf6\xfa[\x8b\xe9S@\xa1i\xcf\x11\xab\x9eS@\x83\xd7\xa9\xfb\x8b\xa4S@\x1a\\\xb6\xe0\x19\xeaS@\xd5\xdd\x1eU&\xb0S@\xea\xbd\x86[\x1a\xedS@\xc3\xfd=L4\xf7S@z\xba\x9b\x9a\xd1\xc5S@\xe8\x90\x11G\xe6\xbdS@\x02\x0e\xe0\x8b\xba\xb8S@R\xc9\x81\xe7\xfa\x86S@xzv\x1b\x14\xf9S@\xf2\xbejr^\x83S@O[\xb7\x9c\xdf\xb2S@\x99\xc3\xd6\xdet\xd8S@}\xbaWEVuS@\x0fKH\xb4\x16\x7fS@\x9eZ&_\xc9\xf9S@\xcb\x08\xacX\xbe\x9bS@\xcb\tw\xfc\t\xa0S@I\xeb\xb4H-\xefS@\xa6\xbc<\'\xf5\x89S@\xd6\xb9\x0b_\n\xd8S@\xfatO\xed\x01\xa7S@\x17\x8d3\xb4\x10jS@\xef\x0f"ia\xb3S@gs\xc23o\xaaS@2Y\xa1\x08\xb8\xccS@8\xf8F\xae\xb3\xefS@\xd1\xc2}o`\xeeS@H-\x0c\xaf\x0f\xacS@\x8c\xe0/y\xa3\xfdS@\tho\xd8\xe4{S@\xe8\x04\xf6Kp\xaaS@\xb5\xcf\x0f\x9a\x98\xd8S@X\x16\xcdVh\xddS@"?\x1e8\xa4\xabS@v\xb5\x80}5\xd8S@\xd1\xaa\xd8\x05_\xd7S@t\xa2\xaf\\\xe4\xa4S@RH\xd8\xc4\xd0\xb8S@\x0f\xd5\xe5\xa5}\xdcS@(\xb6\x00\xc1\x8d\xd7S@\x8c\xeb\xd4\xc2=\xcfS@q\xb7\x90\xfd:\xdfS@\xf8\x94\xacU\xc8rS@\xd7\xca\xa9\xc3\xc3\xbfS@\x99\x93\x18\xd7\xb7\xfdS@\xc0QE\xee\xe2\xb7S@a\xe7\xffg\xd8\xcbS@(\x14\x03{d\xa0S@\xa0^E\xa7\xb8\xbaS@^Y\x89\x82\x81\x80S@d-\x98\xfc\xdc\xd4S@\xa3\xf8\x9c<\\uS@\xe2\xaf\x90\xb63\xa6S@Y\xee\\\xba\x80\x9eS@q?\xd2\xe1\xa2\xa6S@\x86\xd2n\x0b\xf6\x8bS@V\xff\x06\xb0\xcf\xbaS@\x8c\xbdC\xf7\xbc\xbeS@\xa2\x8b=\xb0\xa1\xd2S@|\xf3:N\xe5\xa5S@}\xf7\t\xa2/bS@,\xbb\xb7\xba\xa6\xcfS@\x1c<\x8a\xcct\xd6S@l\xa4\xd5\x12\xb7\x9fS@\x99\xddI4A\xfcS@@\xcbGnz\xbbS@/a\xa2\xf4\x81\xdaS@\x08\xa3EE\xd6\xd3S@\x8d\xc5\r\xcd\x19\xc5S@\xc0K)\xf6\xcc\xb0S@\xdf\x81\xd8+{\xbeS@vl@"\xe6\xd4S@^\xbe\x9a\x1f\xd5\xb5S@\x93\x85T\xd5\x83{S@\x1c1\xd8\xaan\xa2S@W\xf9qs\x12\xb4S@\xf6\x7f?\x82\xb7\xdeS@\x87X?\xff\x9e\xa5S@\xe6T\xc5\x10\xe5\xa8S@\xdc\\\xf4`\xed\xadS@\x890\x9e\xc5\r\xabS@\xc6%y\xc9\x87\xa7S@6t\x119\x91\xc3S@\xa0 \xc4?\t\xd7S@R\x11\xb8\x1b\x18|S@\x99\xc4\xe53\x06\xe7S@\x8f\x89\x9f[\x07qS@ \xa08\x1e\x1a\xd8S@\xc3a\xd8\xa6\xfc\x9dS@\xfa\x88\xd7\x12i\x82S@>\x0f\x9e5|\xd6S@-\xb7\xa0"G\xe2S@:\x9a\xec~H\x98S@w\xe9\xbdVj\xe4S@\xc7\x87D\x8f\x84\xbaS@=\xd8\x89m\xd2\xf4S@iC\xcc\x8a\xc5\xabS@\xa8\xf1\x8b+\t\xdcS@+\nDA\xfb\x97S@\x8e\xd4\xfc-\xb0\xb9S@?6 \xd9\xaa~S@E\xb7\xd2\xe9\tqS@\x06\x055\'\xca\xdaS@<\r\x88\xe5X\xc3S@K;>C\x8b\xf8S@\x82\xd0Y\xfe\xf8\x87S@-@\x90\xd2m\xdaS@\xed\x93u\xd2q\xc5S@2j\x10\x83\xda\xb2S@\xa2\n3\xe4\xba\xe5S@<(j\xc4-\xedS@BKK\xd2\xfd\xa7S@J\x94c\x08=\xe6S@\xbad\x8dVd\xf1S@q\xbe\xd2<\xbd\x81S@\xf4\x94\x01\x8e\xbc\xd2S@\xb4\x1cT\x97\xd8\xa8S@\x94\xf1L=6\xeaS@\xa0\x97N\xc6\xc3\xbeS@\xd1\x16\x0c\x94\xf5{S@<\x07{\xfe\xf1\xdaS@\x07H\x0f\x12\xc3\xa6S@#\xb3\xc2&\x99\x94S@\xd2Yvi\x7fqS@\xf8>\x97\r\xf4\x89S@\x8fW\xc2b\xf3\xacS@\xa5B\xa2`\xda\xa5S@\x1fxp\x045\xd8S@\xdbL\x87w\xc7\xb2S@\x93\x92\xbe\xe7\x8e\xdeS@\x84+\xce\x12\x8e^S@s\xeb\x90]J\xd3S@\x1bv \x15\xf9\xb5S@$\x12\x9d\xfbN\x02T@\xb1u\xcc\t\xc8\xacS@\xb6\x02\xc0h\xe7\xd8S@\xf5\xd5<\x8a~\xa8S@\xd0\xeb\x8f\x9d\x1a\xeaS@\xe44\xef\xfd\x19\xa3S@\x96\x83G\x9c\xeb\x81S@\x9f%\xc8\xc7\xba\xecS@@\xbb\x9a\xac\x81\x8dS@\xba\xfb\xa8\xa1I\xb5S@D\xf7\xa3\xe7J\xd7S@b`Lk;tS@\xaa\xd6\xed<\xb8\xe6S@v\xad\x97aS\xdeS@\xbd\xfdm\x1d\x18\xaeS@\xe0j\xea\xc0k\xfbS@\xbc\xc1h\x81J\xb1S@H~\x0c2_US@\xcd\xfc\x1d%\xbdZS@E\xbb\xd4\xb8 cS@H\x16\xa5\xaa\xe9\xe9S@y0W\x98|\xc9S@\xb2[\xe6\x9b\xb0\xe8S@\x88\x1cH\x92\xb7\xf2S@o\xbc\x08\x87\xa2\xf0S@\xfe\xa2N~\x90\xe3S@yM\x83\xd7\xa3\xa4S@0a\xffW\xaa\xc8S@\xc3\xf8\x81\x95\xe7\xe4S@\xa36\x1b\xd0\xd4\xafS@\x85\xaf\xbd\x18\x91\xe9S@r\xcb6\xc4\xdf\xc3S@\x7f\\r\x1c\xca\x9dS@\xcb\x8cC\xf2\xea\xd5S@*\xf0\x83\xfe\xc9\xb1S@\xec)\xda\xde>\xe7S@W\x94\xa4u(\xeaS@<z\xf9\x9dD\xacS@\xd5\x17\xdc\x8a3\x83S@\xfc\xabsb\r|S@\'\xd7\xd2\x8d\xc6\xc7S@`\xa5\xcd\xdc\x0b\xb1S@x\xf0zK\xaf\xfdS@\xb2\xb0\x99\xb7\xa3zS@\xbf\xe0\x1e\x05\xb4\xbdS@\x87\xad\xbc\x08Z\xd2S@\xc1\xdbY\xe3\xe7\xe0S@{\xa2W\xbf~\xfeS@C\x95\x80n\xba\x80S@\x8cY\xbc)`\xecS@\xa4\xcd\x7f\r\x99\xfdS@\\\xcbO$\xa4PS@\xaeM\x039\xbe\xbeS@e\x9d\t*\xdc\xb1S@\xe9\xd1\x9d\x10!\xc1S@]\xc3\xcd\x83#\xd3S@\x0e]\x8e\x03\xe7\x01T@cB,\x8a\xe9\xb0S@\x8c\x02(H\x1b\x88S@@Y\x088c\xd9S@\x0b\x18\x85]\xbb\xa6S@Z\xc8\xf3\xacJ\xadS@\x90\x03\x88#\xb0\xf0S@Z\x7fV\x14\xf4\xa5S@\x1a\xbf\xf5:\xf5\xa4S@\xe3\xfb\x03r9\xc2S@\x1e\x99\x8aY\xc5\xb3S@\xaf\x10\xfa\x10%yS@fi@]\xd2\xa4S@\xb6h\xbb3P\xf1S@\x03\x17h\x1e\xd8\xb8S@\x0cl\xa5&R\xedS@\x80\xa9;oO\xd6S@9P\x81\x9b@\xd6S@F\xc6\xe3\xe6\xdc\xefS@\x12}\xb2\xb4\xae\xa4S@\xbd$\xed\xcdamS@M1X\x1bxyS@on\xa9\xb55\xc5S@\xfd\x87\x88\x14d\xd7S@\xe9a\x0b\\\xa0\xb1S@\x0el\x1f\xcc\xed|S@QO0aB\xb1S@t\xba\xc1\xaf\x96\x01T@d\x9e\x06\xce\xb8\x94S@14\xd3\xd5N\xa8S@\xdbK\x1bGn}S@f,\xbf\xc3\xf2\xe5S@\x05\xad5\xc3*\xe6S@*|Qw\x97\xc8S@{ \xef\xdb\x85\x80S@3\xf7`,\x90\xb1S@\xe09\x90\xa5=\xa7S@I\x0b\xfb\x11\xac\xbeS@\xaa\xd6\xfcE\xdf\x9dS@K?%\xd2d\xb0S@\xde\x90\xb5\xab}\xabS@fS\xedO\x02\xaaS@\xb9D\xc8zz\xa6S@%\xf0b\xcb\x11\x9dS@\x9c*\xf9M\x1f\x81S@\\HSV\xa7\xc5S@ \xc8\xa7\x00\xd3wS@\x1a\xf0{\xd8D\x03T@\x8b\xffmJ<\xc8S@x\x0ba\xdc\x8d\xeeS@\xab_\x0e\xb6\x80lS@\x8chX\xb8\x8c\xdeS@V\x99\x8f\x8e3\xd5S@r1\x98zb\xccS@,v\xae\x99\x0c\xb1S@\xbaJ\x149b\xafS@$\xeb?\x02q\xddS@\xc5\x07\xd0t\r\xc9S@\xca\xa8\xe9(\xe9\xa5S@\xe1\x99\xa7\x07Y\xd8S@\xca&\x1d$\xa6mS@\x93|\x0c\x1e+\xeaS@@\xae/\x84\n\xa7S@\x18V\xce\x87\xba\xf0S@/\x06^\xef\x87\xdbS@\xdc-m\xa0\xdb\x8bS@\x9e\xbb\xcd}\x9a\xbfS@\x19\xd9\xfa\x8cx\x98S@\xa5\x8e\x13\xb2\xbc\x9eS@z)\x8bMi\xb0S@\x7f7>W\xd2\xb1S@(f\xa7\x05\xf5\xb7S@\x04(\xc4\xb3\xda\xebS@\x85\xb5F^;\x9aS@\xaa\xd1\xa9\xd9\xf7\xb0S@\x99\xf4O3\xf3RS@\x00\x7f~&L\xb5S@u\xc3\xea\xcfyzS@<\x12\x1c\xd52\xa4S@\x044\xfe\x7f\xe9\x98S@\xf7\x00\xc8/*\x91S@\xe3\xe6\xb9\xbd.\xacS@\x97\xd7\x94\x1d\xe4\xb0S@\xab^\t\x80\xf9\xc0S@\xcd\x0e\xcae\xb5\x82S@W\x8fF\x1b\xe3\xbeS@\x1a<v\x1e\xb5\xd4S@\x17\x88\xac\xe9\x1e\x83S@`\x91p\x1c\xec\xcaS@\x83\xbf\x91a\xe3\x88S@\xc7\x15?-\xa5\xb5S@\xaf\xc3\x14\xbfv\xedS@\x1a\xec\xc2\xf8)\xabS@Xu\x84\xef`\xbeS@\xf8\xe5{\xf1\xe2\x01T@$\x99\x05Z;\xfdS@%\x035j\xe6\xfcS@\x81\xebU\xb9N\xd9S@\'V\n\'\xca\xabS@\xd4\xf6\xf5\x87\xa0\xe9S@\x0cu\x0cm\xa3\xfdS@<\xef\x7f\x1b\xe3YS@\x969\xcb\xae\xf5\xb1S@J\xde\xc9\xe4\x82zS@.\xec?%z\xb5S@d\xe0=L\x97\x9aS@\x13{\xfb\xcfe\xa5S@\xe0\xeb\xed\x00\xba\xa7S@I\xa8\xdeh\xdb\xa6S@Py(/\xc1\xb0S@E-\x19\x1e\xf2\xc8S@\xe9\xc5\x15\x85\xeb\xd0S@"\xf4\xdc\x03\x92\xabS@\xa7}ik\x02\xa8S@\x96^\xa3\x10\xf6\x01T@Y\xe3\x81\xb7\x98pS@3\xcefD\xbb\x01T@\x80]\xd6\x7f{\xfcS@\xc1\x88!s\x86\xdfS@4%r\xc1\xc2\x81S@\x14Z[\xcc\xad\xe9S@=i\x08}\xddpS@\x1e\xf8\x8c\xab\xf7\xfcS@\x0e\xf2R\xc2\xd2\xacS@\'J\x881\xae\xfbS@\x8fg`Q\x9c\xfaS@\x18\x17\xd5HT\xc9S@W"\xe6\xb0\x96\xeaS@\x87\x841c\xa6\xd9S@zN<\x16Z\x01T@\x18\\\xdcw\xb7\x86S@\x15\xcbzR\xed\xd8S@\xbe\xe8Pv6\xb8S@d\x87\x80\xc7\x9b{S@\xca\x1b`\x9a\xb3\xb7S@\xdf\x12\xbe\x02\xbezS@,!\xe1\xd0\x1b\xfcS@\x0e\x9e&\x89\xe5\xfbS@x\x89\xda\xd0\x97\xfbS@y\x8eF\x00\xbc\xe4S@\x0b\r\xe6\x04R\xeaS@\xf2\x8d\xe3\xaa\xf2\xe1S@u\xee\x8c\xab\xc1\x81S@\xa6\xfa\xfb\xd0)\xbeS@)B\xf0c\xb9\xaaS@h\x0e\x90=\x98\x88S@\x1c\xd0E\xc3\xfa\xe9S@\xc9\xf7"\x92O\x89S@W\xf6&\x1c=eS@0\x10vK"\xfdS@lr4\x18\xeeRS@\x8e\xa0\xe9y\xab\xaaS@\xff\x86\xb8#\xc7\x82S@w\xa6\xc1\x9e\xc6|S@\x07(\xb4\x9e\x86\xd5S@\x8a\x12G\xfaSzS@\xbe\x95\xa25=\xfdS@i\xee\xb1qn\xfbS@\xfef\xd6\xb95\xfaS@\xf5\xdc-\xbc\x90xS@,\xdc\xa7\x0eZ\xe5S@N\xf4<:\xaf\xa5S@U\xc0\xdc\xc1\x05\xb8S@\x12\xf4)\x7f\xb4\xd5S@#\xdd%\xc0g\xe5S@E\xb0a"\xeeuS@\xa9[\xa1\xac\x17\xebS@\x96\xaa\xb4`\xb7\xffS@\xf5/\x86\x0cY\xc3S@2\xca\xc72\xd6\xafS@W^\xf8\xed{\xc9S@\xfa\x9b\xea@h\xa7S@qZYH\xc8\xb2S@J\xf5dq\xdb|S@\x981\xc7@\xf9\x01T@\xa8\x89z\xbdE\xbdS@\xb6\x07\xadG\x0feS@\x07oU\xdck\xb5S@\x80^E\xb0\x18\xdaS@\xa7\xe9G.\xe3\xb5S@t]\x87\xcb\xd7\xe9S@\xca\x06@\xc7\xee\xe9S@\xdc\xcbR\xa7\xa1zS@\x8d +\xc22\x03T@\x13i\xed\x93v\x8eS@\xfaxb\x17\x06\xd8S@\xda\x05\xbb\xc2\xbc\xe9S@\xfd\xd0w\xe3\xfa\xd7S@z\xe3\n\x17\x11\xeaS@9UB\xd3\x9c\xbcS@b\x92\xce\x80\x97\xb7S@T\xb35;\xd1\xb3S@\xbbx\xe7\xff\xdc\xe4S@\xb6\xf3\xabmY\xb5S@\x06Yq\xd88\xb1S@%;\x19S\xcc\xd7S@y\x13|\x8c\x07\xe3S@\x84N\x14\x85\xae\x01T@\x0b\xcb\xdc\x8d\x11\xabS@\xb3C\x81\x824\xd6S@P\x05\x06\xc7E\xb8S@B,\x91\xab\xfezS@\x97 \x81J\'\xe7S@\xef\x98O\x8ar\x8bS@\xd9H5\xdbM~S@\x1f\xc6\xfc\xf6\xc6\xe4S@L\xbe\x0c#H\xb2S@O\x1b\xd3\xce<\x85S@\r\xa0<\xfa\t\xf5S@\xcb\xedu^=\xffS@u\xa7\xd0\x88I\xdfS@\x08\xd2\x1f\xea*\xb8S@\xc54\x90\xb5\x95\xa1S@\n+\xb1\xd3\xd3\xe8S@\x10\x9e\x8b\xd4\xba\x9aS@*\xd7\xd9\xda\x17\xbdS@\xbf\x0cQ@\x19\xb6S@<bP\xc5\x8a\xbaS@_\xcagvE\xfcS@\xba\xf3\xb64\xe4\xe5S@9@\t\xdeF\xb6S@\x9c\xc3P\xf3R\xb2S@A@\xb94\x86\xb4S@\xf71\xde\xea\xfd\xb1S@\x1cO\x8d\xe2\xd9\x00T@\x8d\xb6B\xfbD\xa8S@xi[!1|S@\xad8\x07\xed\x8e\xe6S@\xaf\xbf\xef\xcb\xe9\xa1S@\x86\xce\xc5\xf0\x0f\xa1S@)t"\x1e\xaa\x89S@\xe2s\x15K\xca\xe3S@\xa8\xc8\x01\xc5\xae\x02T@\x8f\xc6\xb4\xd3\xcf\xe7S@\xa7\x00+\x94aoS@=\xb2\xc7\xca\xc7\xe1S@\x17<\xd3\xcb\xc6\x9dS@C>\x01\x15^\xa2S@@pD\x1c\xad\xd6S@R\xcc\x95\xbb\xc3\x9aS@\x80\x81d\xfc\xd9\xbbS@R\x90\xa2)\x83\xa9S@\x19\xbf\x12\x14\x19\xb5S@\xa6\x85\xb7\xb4\n\xafS@V\xc4\x93N\xf0\x86S@0\r\xeal\xfb\xa7S@\xec\x80lBe\xe8S@\xa0Q5\xb2\x9b\x9aS@\x97\x05\xcd\xa1\xab\x9aS@\xb6d0\x95\xbd\xb5S@\x00\x98!\x83t\xb5S@\x90\xf0\xeb\xef3\x8bS@\xb5V;\xe9\x89\x86S@0A7\xfd\x80\xc7S@\xaeC\xe3#\x91\xe8S@.\x16\x05\xd9\xf2\xafS@\xdd\xd5f\x86\xb9\xcdS@pn\xc6\xc5g\x86S@\xeet\x87\xb5\xd8\xe2S@\x80\'\x84\x99\xe4\xa3S@jA\xef\x8c]\xe8S@\xad\x1d\x98U?qS@\x98\xb8\x87<\x1a{S@\xc74\xb8\xa80\xfdS@\xb1\xee:\xda\\zS@\xd7\xb9\x82\xc3\xa0\xf9S@q\x9b\xce\xce\x0b\xa1S@]\xde\xe2\xddZ}S@kW\xbfg\xb8\xb0S@`\xe1\xc0\xac$\xeaS@\xf7\x1e\x9d\x13\x05\xc1S@\xbfs`\x90d\xceS@E8M\xc4\x87\xb3S@\xc0K\xb6\x11\xe6\xe7S@\xb9\xf1\x80\x95\xfa\xb2S@T\xf4f\xd64\xe8S@}D\r\xad&\xacS@\xbd\xeb\xed\xe3c\xb8S@\xb7\x86\x05\x8f\xca\xa7S@*\x10\xb1\x1b}\xa0S@\x86\r\xf8\xc4<\xb4S@\xa9\x08\x10\x8fC\xa5S@2\xed_\'\x11\xb6S@[\xa3er\xfc\xdeS@\xbb0\xdce\x88|S@\x15\xe5\xe6\xf4\xc8\xe7S@ts\xa15\x03\xe4S@X\xfag(F\xdeS@\xf9\xa3/\xfc\xd8ZS@\xa4m&]\xa8[S@]\x94C\x1eh\xb2S@x\x0f\xd6\xa3x\xe8S@YH7\xaer\xaeS@\xbb\x8f\x12\xf1\x0e\xacS@\x14M\xd9\x96d\xdeS@\xabV\xa6\x0b\x80\xa8S@\xb2\xa8q\xccv\xfcS@\x98\xab\xc8\xf2\'\xc6S@\xc8\xe6\xc6\xfd\xa4\xd7S@W.h\x86\xf7\xddS@\x93\xa9\x98\xcc |S@\x980Y\xedxzS@\x80\x93\xc4\xf1\xe7\xadS@`\xd3B\xd5$\xa8S@@\xecH\x03\xdb\xd7S@\x19\xf5(\xb8\xa1\xeaS@\xd0T\x97\n\x13\x89S@\x98\x15\xdck\x80~S@hn,N{yS@\xaaS\x19\xaf\xbd\xd5S@\xa1X\xcd^(\xa0S@\x99$^W\x91\xa2S@\xc3\xaa\x12\x95\x06\xd7S@\xc0h\xcft\x9b\xdaS@\xbe\x04\xb4\xd9\x1d\xa8S@\xe1Z\xa6\x9b\xfe\xb2S@)U\x8a\xd7B\x80S@Sq\xaf\rS\xabS@r\x11+s\x02\xe7S@{\n\xe2\x1e&\xbaS@\x86I\x1c\xbca\xb5S@uFZ;\xfd\xb4S@\xe9\xaf\x18vB\xa9S@\xad\x13Ue\xb6\x9fS@m\x04b\x04\x0b\xbeS@\x94.S\x8aX\xc2S@\xdf\xf9nh\x0f\xb5S@XE/H\xda\xa0S@-\xf3a\xc8\xe6\xd7S@\xcc\xd7\x1b9@\x9aS@\x00\x02\xe2ZI\xdcS@1\xc4Mv\xe7\xa8S@\x85D\xbc\xd5\xa8\x01T@/\x88\xf5o\xdd\xa5S@\x96\xe7\x16(#\xfeS@\xdb\x8f\xbbZ}\x83S@\x90\xaa\x96a\xfa\xf8S@ \x1c?\xada\xacS@\x85\x16u\x8d\x12\x84S@H\xfcQ\xb4=\xa3S@\x8f\x8eM\x86\xa8\xb6S@\x89\xeb\x8d\xff9\xa6S@\x8eS#gU\xa6S@\x90\x94\xd9%\xc0\xdbS@X\xb3\xf6\xf1\xd2\xb2S@\xaf\xfa\x17\xed\x1a\xb8S@\x02\x97\xfcn\x15\xacS@@\xa4\xcb\xcf\x08\xdcS@\x10\x1c.\x06\xd6\xddS@\xcc\x96K\xfex\x89S@\xd5c\xc3Un\xabS@v\\\xc8\xae\xc3\xdaS@s\x0e\x1e?\x8e\xd7S@\x0e\xaf J6\x9fS@\x84h3\xfa\xb6\xa7S@\xd52f\xb7K\xa7S@/\xc9\xf9R\x8d\xabS@\xab\xe0\xe0\x82\xaa\xd5S@\xf4\xb8\xc5\xaf\x85\xb5S@\xa5\xe6\x9d\r\x1f\xa2S@+B\xb9\xcf\x9b{S@t\x9e\xe3 wzS@w\xe2\x98\xb8\xe2\x8dS@\xfe\x99\xbc\xa6\xa5\xd9S@\x7fy\xd4#\xbc\xe1S@\t\xcc\x19\xfa\xed\xb8S@\xec=\xc93\xc8\xcbS@v\xf6n/\x02\xdeS@\xd3\xaf)\x8a\xbd\xf4S@\x9c\x17\xd6\xee?\xc6S@\x07\xae\x13N\'\xa0S@\xe8g"\x97<{S@>\xc8\xfb\xce\xbf\xe6S@\xa9\x06\xbe\xe3\xa6\xafS@\xb3\xd7&AC\xdbS@A$\x13<4\xd8S@\xfe\xceyE\xb9\xd5S@\x80\xd6&\xdfw\xd4S@\xe1s\x89lx\xfcS@\x1e\xb2\x1c\xa8\xf7\xa2S@1\x8f\xa6\xfb\xa3\xbcS@\x19\xfa\xb1\x08\x13\x81S@g\xaa\x03n\x89\x9dS@.\xe37U\xc2\xf8S@\xb3\xfc\xf0B\x1fyS@\xbe\xf2\x92\xa2\xc5{S@T\xd7\x90O\x92\x83S@8ruFw\xe3S@2\x89\x83\xd8\x1e\xbfS@\x10[\x95\x9d\x97\xd7S@\x01L\xe9h%\xa8S@\xa3\xbf\x83\xb5|\xa0S@\xcb^\xd1\x07\xa9\x8aS@hY\xc8\xc9\x0c\xbeS@2\xf2\x02\x1cu\x9bS@@L/\xe4\xef\xdaS@\xbd\x16\xbd,\x13\xa4S@R\x83\x9fmG\xb1S@\x9e\xbd\xe5\x99\xf3\xb0S@\x0b4AP\xe6oS@\x8d\xed\x19O\xab\xdfS@\xd9\x0bx\xcb\x81\xbdS@d\xdbb\xb1\xda\xa8S@\xc3i\xe2\x85/\xacS@\xdbM\xf9\xd4\xe0\xa6S@\x82S{-]\x82S@f\x91Q\xdfy\xf8S@\xee\xb4i&\xad\xe2S@\xeeGW\x8d\xc7\xd7S@\xea\xd68\x17\xf1zS@\xd2\x96\xcd\xdf(\xc7S@\'\xd1\xb8\xf7T\xeeS@\xeb\t\x7f,\x9d\xf8S@y\xfaH\x98D\xc7S@\x93\xc3\x00\xd7z\xe2S@&_u>\xfd\xb0S@\xd8\xdf\xfc\x80\xd4\xdbS@3O\xda\x88\xbe\xaaS@hg\x96\x98\xd5\xe2S@\x86C\t\x05\xaf\x97S@\xe4\xf4\x1fo\x08\x83S@#\x95\xa3C\x1b\xb8S@9\x86\xf4\xba_\xb4S@t\xe8,\x1a\x91\x83S@\xbd\xb9\xdf=\xb7\xe5S@f\x828\x9b\xb1\xd7S@\x8a\x8c\xf1\xec#\xc6S@P\xa26\x19\n\xc6S@\x00\x15\x01\r\xfc\xa0S@~\x03\xe4\xb6^\x82S@\xde\x8croI\x84S@\xf8\xaf@\r\xfc\xadS@i\xd5\xa6\x81p\xa7S@\x11\xd4 \xf3\x11\x81S@\xc3[\xd7\x1e}{S@mHZ\xeaC\xe3S@8\xd2E\xbf\xf4\xb0S@+\xd1>OT\x84S@\x8f\x8e\xc6\x00"\xe6S@e`\xfe_\x03\xe9S@\xd4\xf3\xc8\x881jS@\x8dxlI\xb7\xe5S@\x8c\xdf\x91\xa7\xdb\xdbS@9\xc5M4\xb8\xb5S@\x7f=\xcb\xee\xfb\xf7S@\xb1\xb6\xaf\xbd\x1e\xb6S@F\xa1\x7fn\x89\xb7S@\x1eB$v\xa0\x80S@\x7f\xdfu\x8c\nqS@\x1d\xf8\xc4}\x8f\xc3S@#2\xe3\xe5\x1d\xb2S@b\x99s\x0b)\xebS@\xec\x13\xefW\xfd\xd9S@\xbd\xd1\xcb$+\xddS@\xce\x94\x1a\xbc\xc8\xb6S@\x8d\xae[\xaa~\xb9S@\x8fj\xfa\xb8\x9dxS@\x8b\x97\x94\x92\xab\x9cS@\xcd\x15(i-|S@\xeb\xae\xed\xd6H\xecS@\xd1v\xcdF\x17\xd8S@\xcby|p(\xbdS@\xdb$\xb8~$\x83S@i6\xd2\xc5\xde\xafS@\xa7\xad\x84/\xe4SS@\xc0uz\x06\x84\xb5S@\xdej\x95._\xecS@\x8f\x0e\xa0\xc9B\xb2S@\x87\x93\xdb&\xbe\xdcS@\xbf`\xbb*5\xe4S@\x06\xec\x17.\xc2\xe4S@\xc9\x17>\xe5\\\xe8S@~$\x91\xa1Z\xbeS@\xf0\x98\xa2}e\xbdS@[\xe0\x88c\x88\\S@56\xe4\xf2\xe4\xf9S@\x9b;\xb8\xa2\xc6\x88S@\xb7\x07\xb4\xa0W\x81S@\x0f\x8f)}\xa7zS@\x08/\xac}\x0e\x9dS@-Z\x1eoT\x9fS@%\xe7\xbc\x06hpS@3.\xadI\xad\xd9S@m~\t\xee\x8d\x9dS@\xf73\x01\xa8\xe3pS@~u\xdf\xd7#\xedS@\xdb\xb9V\xd4\x1c\xadS@\x06=nQ\xde\xa7S@\x8b\xfa&Z\x8d\xabS@a\xeb\xda\xc3\xc9\xb7S@\xf6$\xf0\xf0\xe4\xb8S@\xd1mbB\xa6\x9cS@l\x02\x94\x0bO\xd0S@:W(0\x1e\xf7S@\x08\x9f\x83T\x89\xcbS@\x8f\xf2\xb1}\xdfxS@\xf0\xec\xfb\x88\xef\x9bS@\xac \x1f\xedx\xf8S@\xc1\xfc\x16O\x08yS@\x02\x81\xacJ\r\xbcS@\x8f\x17 1\xdbyS@Y\xa5\xe6VzzS@[\x92J\xa7\x12\xb9S@\xc6\xde\x85f-\xa5S@\x9f\x91}DK\xeaS@k\xec\n\xd4\x9bpS@x5\xbb\x19I\x83S@\xe8\xb9\xfd\x0e\xa7\xf7S@\xd2{\t\x8fr\x9cS@\xac\x15)\xe6\x8c\x9fS@:\xc2\xab\xdc*jS@q9\x95\x13\xd0\x9cS@\x14\xd1\x05\xcbk\xddS@\x03\xc5p&s\xedS@u\x1ee\xb09\xdaS@z\x18U\xb2t\x97S@\xc2\xbe\xec%\xcf\xd4S@\x855,\x04f\x9aS@\x02N\x18~s\x9eS@Y+]\x9b\x82\x9dS@\xc3K\xeb\xc94\xd5S@!D\xaas\xd0\xaaS@?[pUP\xa6S@U\\G\xa7\xd6\xf6S@X\x0b\x16h\xf6\x86S@\xcauA\xd3\xbf\xecS@\xb7x\xc3\xcfR\xb2S@E\xf0\x7f@\xe8oS@\xb2,#\xc0\x16\x7fS@\x10\x06D\x82\xa5\xe6S@f\xb9\x1a\x8a\x8a\xe4S@\x13\xe0\xffxS\x88S@~\xbd"s\x17\xf9S@\x89\xd9\x81o\xd0\xa0S@\x8f\x0f\x89\xbcm\xd5S@\xa4>!\xa9\x00\x9fS@\x94x!X\x1byS@\xc8r\x9a\xc0R\xb9S@\x0eeS\x80\xb6\xf9S@\xcbE\xd1\xa9@\x83S@\xf9m\xd2\xee\x9f\xedS@\x9f\xc1\xe77\x14\xeeS@S\xf8\xb7\xaf\xa8\xb4S@~\x17\xae\xc4/\xabS@&\xb6\x07\xfe\xdc\xf8S@\xe0:\x86\x1b\xa4\xc0S@\x98\x9a,\xb0(\xadS@_\xacX\x94\xd0zS@\xd0.\xb0\xb9\x1d\xd7S@\xe7\x05\rN+\xcdS@\xf9G/5\x89\xb3S@u\xb6\x06\xbc\x98\xc7S@P\n\xd1sP\x97S@\xf3\xf3z\x92\xf8\x96S@|\x19\x90\x9ej\xe8S@\xbaa\xc7\xbd\xf9\xabS@\x81\xb22\xbc\x1a\x85S@\x83\x12\x89\xbd\x13\x84S@\x16\xbb}\xb2\xdd\xa0S@B\x8c\x05a\xf4\xa7S@\xbd\xab\'\xca.\xd5S@\x0f\xf9\xf9\xc1(\xeaS@\x82x\xb3\x9b*iS@\x97\xdd\xce\xf72\x91S@Or\xc1\x17X\x97S@\xd0\x00\xf0@s\xb0S@4\xe1\xc6)\xa2\xfdS@\xde\xe6\x1c\xaa\xdb\xeeS@\x9cv\xf1x\xa2~S@\x90\x9f\x83\xa8)\xedS@\xf5v\xde\xe6\xa2qS@-\xc2I\x1ck\xcdS@\xab\xed\xd9\xaa\x13\xf6S@\x01\xea\x84\xaf\xb7\xe9S@L\xf5\'\xde\xa3\x9dS@9\xc9\x9f\xdb6\xabS@\xc8&\xf6V\xc9\xefS@K\xd2\xf7\xdeK\xa8S@W\x19\x82g\x8c\xf6S@\xd4\xc2\x04\x8fi\x96S@\xde\x99o\xc02\xb1S@\xf6t\xdajW}S@\'1S\x881\x9eS@\x1c\x96Ke4\x81S@Z\xdfD\xbb\xb5\x9bS@\xdbK\x14\xe4\xbb\xe4S@\xfe\xf0z\x87\x1f\xdfS@\xb5\x17\x0e\xe2\x04\xd5S@F)\xaf(\x81\x9fS@\xc0\x97\x95\x0c\xe2\x9eS@\t\x91Bc\x87\x9dS@7J\xa3H\x16\x91S@\xaa\x8am|\x1c\xdfS@\xb4\x91\xf5\x8b\xfe\xbfS@\xc9\x9c\x04\xd8\xa9\x8bS@K\xe3\x03\xd3\xaa\xaeS@\x8dG\x92\xa6\x15\xa1S@0?\xc1#\xa0\xecS@\xfbQK\xa5\x99zS@rSp\x92\xf7\xacS@\\z\x8a\x02\x1aiS@\x97\x9c\xc8oL\xf6S@\x88\xf8Jx\xe9\xd7S@\xf5\x0e\x91Lb\xd8S@?\xf4\xeb\xe3(\xecS@+n\x92\x90\xde\xc6S@\x88\xd9|v-\xbbS@\xf4\n2U4\xe8S@\x98\x84\x14\x07n\xa0S@\xfe\xf2?\xe4O\xdeS@W Xq\x0c\xd8S@\x19\xd0\x1b\xa3\t\xdfS@B#^`\xcb\xd4S@$\xf6\xd6si\xa0S@X\x84=\xf8\x87\xf1S@\xeb::S.\x80S@\x19\x03*\xc7.zS@\xee~\xbf/a\xf5S@\x15\x9c\xc2\x0f\xca\xecS@\xd1"E6\x04\xf0S@\xcdU-\x9a\x03\xd4S@\x02\xde\x08\x07J\xcfS@\x107\xf3\xdc\xb7~S@si\xdbn8\x9cS@\x91\xd0\x86\xfcC\xa1S@\xe7\x98\n\xe1\xa2\xd8S@EOYsF\x88S@u*\xbe\xba\xd3\xa6S@3\x0f\x8e}\x9f\x9dS@\xb5\xe7\x05J\xc9\x9cS@\xce\xb8\x17m\x99\x99S@\xe1\x99\x15H\x8c\xbfS@\x1dW\xa6`K\xeeS@d:I\xe9\xa8\xf0S@\x8cL!\xcaI\xf1S@\x9fA\xb7\x15U\xd8S@\xf3G\xc9sw\xc1S@\xda&`\xd1\x9a\xbaS@\x80\x9f\xe0H\xde\xadS@\xec\xb6XB\xde\xb1S@"\'}a\xf7\x80S@\xfb\x92nI\xea\xabS@!X\x02\x01\x14[S@\xa1\xee_\xec\x15}S@b\x97\xe7\xcc\xf6\xd7S@\xdd\xb4\x86\xc8\xbazS@y\xe7H\xf9\xa0~S@\x94\x1a^L\xba\x9fS@ \x9e\xf7a\xb0\x9dS@\x8e\xb6z\x0ce\xd7S@\xbe$\xf6\xfag\xeeS@\xf2\n$\xf1F\xd2S@y\xaflf8\xb1S@\x9a\xa64\x93\\PS@\x7f%\xe4b\xb6\x87S@\x8b9T\xb2\xdf\xc1S@\xf0>\xec\xa5\xcc\xeeS@\xdb\x87\x12\xb0\x9d\xbeS@\xca\xab\xd3\xcc\xed\xaeS@e\xf3\x86\x80\x07\xc8S@\xcdk<\xee\xb8\x84S@9\x12\xac\xc7/\xc6S@~l;x\xb3\x99S@\x90-\xa4\x8b\xbb\xc0S@\xaf\x1d>\xa0D\x9dS@\xa6\x10\x0b\x8b\xd9\x9cS@\xc5[\x18[\xa7\xafS@\x04\x1e\x94\x97|\xeeS@K\x0cn\x99v\xf1S@\xf2:\xc2\xa4\x8a\xb8S@A\xd7\\\x1d\x13\xd3S@6\x1a\x8a\xaa\xb1\xcdS@\xaf\xf3\x10\x08\x0e\x86S@\x9cw,\n*\xd4S@\xa1U\xf9Td\xd4S@h\xbcf\xaf\xe7|S@\xe1$\xd4\xcbQ\x7fS@\xe6\x8d\xa5R\xd6\xeeS@\xb32\x8c}\xff\x8aS@H\xcf\x805\x90wS@\x12t\xc3\x89\x9b\xe0S@o(q\xfa\xe8\xa6S@\x92\x8e\xa4\xbd7\xefS@\xaa\xd4\xac\xfb\x86\x9cS@\xea\xe0\xf6*\x19\xaaS@Y\xb2\xc9"\x8b\xe0S@\x96\x18fTP\xd6S@K\x0e\xfcu\x0b\x96S@\x9b9>\xa2D\xc2S@o-\xd6\x03f\xe0S@\xeb\xe6SZ\xbf\x9dS@\x04\xa2\xf4>\xd2wS@\xa3a\xd4(Q\xb1S@\x81\x87\xd4\xc3\x9f\xf1S@lt\x93\xac\x18\x7fS@8\xe7\xa6YX\xc1S@2\x8amC\x9ezS@\x17\xca\x1e]\x1c\xb8S@\xa5\x9dx\x17\xe0\xb8S@P\xcf\xc6\x86W\xfaS@f\xcd\xa0\xac\x05\xc6S@\xb4\xc8\xec)`\xd4S@\x94+e\xbc\xb7\x80S@k.x`T\xefS@}\xa8\xa3&L\xa6S@y\xa1\x8a\x1dc\xc3S@?#\x0c\xd9\xbe\x90S@\xc3B\xbd\x08\x95\x85S@\x9a\xe0\xcf^A\x7fS@p:hZ\x05\x9eS@"\xb9a\xa4\\\x9dS@\x11\xd2\xd1\x8f\xf3]S@\xe8z\x99\xbb\xc1\xb8S@L\x04Y\xed\xce\x81S@\xb2\xab\'no\xc1S@\x91\xaad\xa1\xfe\xfcS@f\xe02\x88\x9c\xd4S@1\xce~\x02\x7f\xdfS@N\xc0mX\xab\xeaS@\xb5c\x80JT\xb1S@\xff\x90\xdb\xfeh\xaeS@\xeaHD\xd9E}S@f\x13\xd0\x0f\x94\xc0S@\xc3\xd3&\xcdVzS@\xc3b\x19\nn\xbbS@k?\xcc\x1d=\xefS@e\x88d\xe6\xdf\xf1S@T\x96\x91e\xd5\xd2S@\x07\xbf\x0e\x86\x8f\xafS@\x92)\x9b\x10N\xe5S@\xfa\xb7!\xc3E\x81S@\xdd\xbf\xbb\xfd\t\xf2S@\xecDz\x17s\x89S@\x91\xb6nr%\xb8S@2-.|P\xbcS@\x08\xc1<\x03\xb1\x80S@cp\x01!\xf5\xafS@\x10"\xda\x08\xe5\xd9S@\xc2rB\x92\xe2\x99S@\x9b\xdd\xbc\xee\x17\x9fS@\xe5z\x05\xab~KS@\xbfa\xa2E\xe8\x84S@Btq#\x00\xf0S@A\x84\x93\x9d\x16\x9cS@\xb0d\xc3\t\xd9\xe6S@\x8c\xbeWt\x1c\xe7S@\x95\xc1\x18%\xa7\xe9S@\x8egj&\xde\xe8S@\xd3\x7f\xc5\x16\xea\xe8S@H\x14\xd6\xef\xee\xd5S@\xf2\x82\xbe\xc9\x94\x92S@b\xe9\x90E\x84\xa6S@s\x01\x05\x8eO\xd0S@\x9d\xeb\xf2G}\x9fS@\x89\xadn%\x16\xb4S@\xfb\xfd;%\xf3wS@`\xd0+\x04o\xb8S@\x1d\xcb8\xfe\xf5\xe6S@\xf2hA\xefD\x9dS@g%^z>\xd8S@\xbfy\xe4i\xbe\xe7S@h\xac\xc8\x17CzS@\x86K\xa4\xe6\x1b\xa0S@\xfd#\x83\xda\xf0\x88S@c\x9a\xed=5\xa7S@\xa2=a\x14\x14\xb9S@\xc7d\xf0\xaf\x8f\xb7S@\x02\xc0B\xd5\xe5\xbfS@D5\xb6Vv\xf0S@\x07\x8a\x16\x01\xc1\xddS@\x9f^E\x86\x1b}S@O-\x9e\x05\xee\xecS@\xceC\x050\xff}S@\xb2\x85\xf9t-\xa5S@\x04W\xd4\x83\xc5\xc2S@\xb2\xfbM\xb1\x7f\x80S@\t\x98\xb5\xb9\xa7\xf4S@\xbaAm\x17e\xc5S@\xe2a\xc3\xd4z\xd1S@*\x7fSm\x14\xcdS@\xc9\r\xf5\xfd\xe5qS@Y\xcfb\x81/\x84S@\xc9\x1cP\xbc\x13\xa5S@R\xcb\x06K\xcb\xa7S@\x1b\xed\xf2\xda\xe2\xb8S@t\xe9\xf5\xb9\x08\xaeS@Y\xe5C6\x1b\x9aS@\x8fu\xc7\xbdI\xa1S@\xee\x1cX\xcd\xbb\xedS@\x15\xd7Q\x9d\xcf\xf2S@\x94@\xae\x08\xb1\x9dS@!\xfb\xd8\xc0\xee\x9dS@Y\xef.\x88\xa3\xdeS@\x84\x92\x1f\xf15\xceS@\x1a\xd9\xe0U6\xf1S@\x1fY\xe3\xd1M\xf1S@T\xc0\xcb|\xa9\x83S@\x88!\x03\x01,\xa1S@\x1c\x93\xa5\xee\xa3\xaeS@\x18\x9d\xbb_$\xb8S@\x8d\xe04\xa2<\xb7S@[o\x94\x98K\xd1S@\xc2sN%\xbf\xaeS@\xac\xca\x00\xe4l\xedS@\xbf\x97\xe7j0\xa6S@\x92\x03\xac\x12\xe6\x7fS@\x19\xa9\x94\xc4\x96\xf2S@\xedT\xff\xc3\xa5\xb8S@|\xda\x02\xd7L\xf4S@\xb7\x1a\xda\x0fu\x9eS@\xaflW\xf47\xf6S@\xc0\x9a\xe6\xd6\xd5\xa5S@\x90e\xe9O\xa2\xc5S@\x9f:\t\x19\x08\xf4S@H\x85\x02\xdap\xe7S@\xaa\xa8\x16\xd9\xa8|S@\x11\x9ae\xdf~~S@\x16zb\xa8\xeb\xa5S@\xa0f\x82\x07\x93\xa7S@\xa5\x16\xb0,h\xf6S@\xf3\x8fE\xc38\xbbS@4\x0e\x8d\xed\x96\xf1S@q\x95\xa3\x16T\xc0S@\xbf{\xa5\xcc\xd2\xb3S@\xdeq|L\x8c\xecS@J6\x86b\x80\xb7S@\xb6\x83\x08\x0eF\xa6S@3RW\xc4\x91\xf8S@\th\x07\xff\x8a\xa4S@\xffU&\xb4:\xd8S@0\x1a6o_\xf7S@{)\x85\xbb\x07\xb6S@\xe1\x07\xf8\xe7\xb9\xd9S@\xf7\xc5\xd4\x8c\xde\xfeS@/\xab\xe1\x1c9\x85S@{K\xc8<\xba\xc2S@k\x15\x1a\x18>\xadS@l\xf6\x16I\xbe\xe6S@\xe4\x12\xc5i\xd0\xb8S@\x820\x8e\xd7\x12\xd7S@\xbb\xac\xf1\x93\x8e\xa2S@\x95\x9b\xd3\xb6O\xdbS@\x88\xd0,\xcbi~S@\xb8\x7fv39\xe3S@\x87\x1f\x0cr\xcb\x82S@{`P\x8e\xe0\xd1S@Q(Rl\xc8\xdaS@\'\x0f\x01\xd0=\xabS@\x1b\xee\xd2w\xe7\xb3S@\x7f\x89\tHO\xd4S@\t\x97\xb2\xcb4\xe6S@cE\x03\xd5\\uS@\xe3\tb\xedg\xaaS@?\x8a\x9c\x19!\xcfS@)\x1f\x02\xb4s\xb0S@\xba*\x9f\xb0+\xddS@x\xebn\x83\x14\xb9S@\x82\xf2U\xa0\x83\xbbS@\xafr\'\x01*\xe0S@\xbe\xc7\xfc\xd5\xaf\xaaS@\x99\x14\xf5\x19LiS@\xf3\x87\xe3\xe3\x82kS@\x88\x86\x17\x90Q\xf1S@D\xb7H02}S@\x13\xc0U\xa9\xcc\xa4S@ux$\xf8\xde\x9dS@\xb6\xf3$\x17@\xb7S@!\x12\x8fq\xb8\xbeS@,\xb5\x18\xc5\xf6lS@1\x87\x88G\xdd\xd0S@\x1a\x96+)h\xf1S@,\xc5\x13wx\xe8S@\xc3K3\x067\x9fS@\xa0\xdc\xec8\xba}S@`\\\xe2\xff\x1e\xa9S@\xb2\x04P{5\xbbS@\xd5\xa5\xf7\xc51\xcaS@\xa2\x85\x01\x10\x12\xa0S@I0\xe29\xa3\xb0S@b\xdf\xc0q\xad\x9eS@dY\xfb\x845\xefS@\x0b<\x96W\xe5\xb7S@3\x08\xfd\x94!\xd2S@\xca$\xf7>Y\xbaS@\xe4\xe6X@\x19\xa0S@Z\xb1\xe9K<\xb2S@\'3\x86m6\x8eS@\xab\xaa;\xdf"\xeaS@\xa7\xa4O\x0c}\xf3S@\xbb^O\xaf4\xb2S@\x0f\xea\xa71\x11\xd9S@F>>t\x8b\xc7S@Z\xc9^\x02+\xe7S@\x15\x9a\x8cJ\xec\x85S@\xcb\t)\xaan\xb1S@\xfb\x1c\xd8G\x8a\xc8S@\x1b\xd1\xbe\xa11\xf6S@\xb7,9\xec\xe0\xadS@\xfaPJ%\xd3\x83S@\xc3\xc4\xe2\x11\xec\xd6S@\xb9\xb0\xd4\x1fu\xdfS@\x1e;\xd8\xcf\xc5\xe2S@\xeeeHSoqS@\xeeH\xf7\xecp\xaeS@\xe6\\\xc5\xaa\x8d}S@"\xac@\x82\xeb\x80S@e\xef\x9bs\xe7\xa4S@\x16\xda\x86\x0bH\x9dS@(#s.\xee\xdaS@\x15\x93\xd9\xd3\xd3\xaaS@\xe6\xb8\x97\xae\xfd\xfbS@\xaa\x1es\t\x19\xe5S@oDL\x85\x97\xddS@d$y\nM\xcfS@\xaaqt\xfe\xa5mS@\xad\x1f\xadr\x80\xdeS@\xb5\xc8\xcc\xd9\x00\xb1S@\xff\x1aM\x17w\xb8S@\xee\xaa\xdd\xa1\x99\xa6S@\xe6\xaa\x08\xaa\xf5\xa8S@\x9aa\x12^\xd4\xb9S@\x98\xa8\x885)YS@\xbc\xdb\xbf\x8d\xd9\xc9S@\x18k\x97\xd3\xf9\xc4S@\xf3\xd7G\x9a\xbe\xd7S@\x05\xab\xc1\x14\xca\x82S@\xc6\xb3\x92\\\xbd\xaaS@\xff|=/\xf1\xbbS@\x8c.\x92v-\xa1S@K\xa1\x95^\xb7\xb7S@\xb9\x08\xad\x84w\x9bS@N\xa4\x94\xd71\xa4S@\x91"\xb0\x06\xa6\xb1S@\xf7\xf3#\x06%\xd2S@j\x7f\xc6Kq\x9aS@\xc5e\xc1\xed\xe9\xc4S@\x84\x94`\x8cb\xdaS@\xc63e\x98\x94\xacS@\x05\x0eo\x18j\xedS@\xf2a\xf0\x81\xa5\xb1S@g\xab\x01)\xd2\x9bS@\xf5W\xb5Y\xf8\xf7S@;\xddx\xa47\xf7S@\xab\xbf\xb7\x05\x13\xe9S@\xb3:\xb6\xcb\x81\xb5S@\xe9\\!\xc7\xffRS@\x9f\x0c\xc1\xfb;\xdaS@\xab\xf0{>\x02}S@#f \xc0\x8c}S@\xec\xdf\xc3\x19\x83\xa0S@\xe5y\xa9y\xe5\xeeS@\x1b\xfbI\x9aa\x03T@H\xdd\x974W\xafS@3\x92\xc9\xdc\xad\xcdS@\xe3\xe3\x8fa<\x9fS@\xb3\x14\xec\x89H\xa0S@\xa6\'\xf6\x18\xc3\x9dS@\xff\x10\xb2\xa7/\xfeS@\x91c\x12\xcc|\xccS@1\x11\xb2\xf1\x0b\xe0S@>M\xec\x83*\xdfS@\xaa\xb4S\xbc[\xd5S@\xe2"%\x1c\x7f\x9fS@#\xdd\xeeT\xbc\xc0S@\xca\xf6\xc6\x10\xd3\x9eS@GX\xe6\x9c`\xf2S@\x1cp\x10\xfc\\\x9fS@o\x86XzZ\xa0S@\xeeTc\xb4i\xd5S@\'\x85Wb\xc2\xa2S@\xba\x9f\xb6\xb1\xbb\xa1S@\xcb\xf5x\xb6\x90\x8eS@\x18\x89R\xffdyS@\xb1_^\xc8\xe8\xa2S@|Q\xa0 \xa5\x9bS@\x0e\xf9\xb8\xb9(\xf6S@\\5\xe0\xa8\xed\xdeS@\xdf\x12\x8al\xce\xe5S@\x8e\xc1lC\xa3zS@\x03\x1c\x7f~R\xa1S@\x0c\x15B\xb9\x89\xb6S@\xc6\x04\xe7\x98\x9c\xc9S@\x1e/\x8bo\x91\xa4S@R\xa3\x14\xb8\xaa~S@\x97\x83d\xc9\xa5\xb8S@\xa3x\x863\x0f\xb0S@q\x04\xd03+\xd5S@\xbaM\xb7b\xe9yS@sN\x01\xc9\xe6\x9bS@<=\x0f\xe3V\x7fS@\xafR\x00\xf4,\xa7S@\xe1+@\xc5-\xbbS@\x93^\x92h/\xe3S@\x96\xb4?\xa2\xac\xe5S@\x95\xc6\x19\xc6&~S@\xbeY\x03\xf6\xa5~S@\xbea\xad\t\xd7\xbaS@\x87\xc6\x8fb\xc1\xa6S@=\x88\xc5#\x0b\xa7S@\xa4\x02\xb8\x8b\xbe\xaaS@\xc7\xe0z\xfe\x08\xb9S@\x89\xb2\x87\xe0\r\xfeS@\xac\x83n\xab\x1byS@\x971\x1c\xcbV\xa5S@\x1aY\xa2\xa3\x96~S@;\x7fP[\xf6ZS@_\xe6T,\x1d|S@\xd9B\x00h`\xe5S@\xad\xd3\x8c\xcex\x7fS@\xa8\x97\x86;\x86\xaaS@d\x00\xf0H\xbd\xa6S@iO\xb6\xcc^\x9eS@T\xf4\x84\xfbp\xf0S@\xe9\x11\x10\x8f\x8a\x80S@\x85\xa1 6\x93\xb1S@\x8f\xe8{\x1b\xda\xb0S@\xcb\x89Q\xbfV\xa8S@\x12\xdbnO_\xeeS@\xa5\x06Q\xbc3ZS@1 p\x04\xd6\xe8S@A\xf5\xa3z\xc8\xb1S@\x8d\x05\xc5"\xd0yS@\x8d\\2\x99\'\x8eS@*\xc9\xcc\xf1\xa0\xa8S@\xebA~\xc2\xa9\x9dS@.\x13"@\xd0\xf6S@qV\xceG\xff\x80S@\xec\x87\xde\x84\xf5\xa9S@]\xf8OP1\xc2S@B\xa8\x94\xfc\x16\x81S@&c\xe45\xac\x9fS@E\xbe\xdeqF}S@\x82\x1f\x00s`zS@\xd2\xd5(\\&\x7fS@\xe5\xfb*R9}S@~r\xfe\x00\x1d|S@\xf4\x8e\xf4\xbb\\\x7fS@L\xd7\x99\xd3V\xb0S@Us2}\x19\xb0S@\x8f\xd9\xa3-;\xabS@M#\x88l[|S@i\xaa\xa1\xf9\x03\xcaS@\xa3#\xa2\x02\x8a\xe6S@\x16[\xc0U\x0f\x9bS@1Sa\xd6>\xedS@\xb6]\x1e\x9e\xbbzS@\xd8\xfa\xd8~\xb2\x81S@\xdd\x19V\xe9\x13~S@3\x9c\xc2=\xfc\xf1S@3N\x14X6\xa6S@\xde\x0bwY\xc1|S@\xed\x1c\x98\xc7Z\xebS@\xb8\xc5\x96\x0e\xfc\xebS@Q\x14\xe8lx\xf6S@l\x8b\ne\xed\xc7S@A\xdf,\xbc\xdd\xafS@\xdc1<\x13!\xe9S@e\xd4p9;\xe6S@\xa22\xc2\xabn\xb2S@\x95\xb2|\x91s\x80S@^\xfa\x00\xb51|S@a\xed\x96]\t{S@\x87\x8e\x86\\\xdc\x82S@a\xb5>\x93\x07\xe9S@\xc4\x01\xd7E\x94\xd7S@\x99\x9d4\xbb\xd8\x9cS@w\xdf\xb9\xbf\xb9{S@\x10\x124\x8f\xcd\xc8S@\xf61\\\xc4\xcc\x9cS@V\xbfk0\xfe\xecS@;[\x967\xec\xabS@\xee\x1a\xae,\x96\x83S@//\xbd;\x8e{S@\'\x8c\x16\xa8\x9d\xddS@\xb2\xe4\xc1\x85\xefzS@&\xc5\xbb>,\x84S@M\xea:\x894\xd5S@n\xe5u\x0f\xad}S@\xfa\x10\x83\x90~\x85S@\xdfE\r\xcc\xa1zS@\x82\xcd%\xce8\xabS@k\xb6ki\n{S@i\xe0g\xa2Q\xbeS@7\xf8\x0b\xfeH\xe8S@w{\x8b\x10:\xacS@\r\x95{\x92I\xb8S@\x13}!d\x92zS@\xbc\x85\xc6\xcd\xb3\xf6S@\x8b\x0bs\x95\xe1\xd4S@\xef<\xb9\x9ds\xb9S@4\x08m\xd9\x05\xacS@\xce\x18"\xdaE\x9fS@\xe4oK:\xf8\xa5S@\x167|\xa0p~S@t\xdbN\xd8\x93\xeeS@\x00O\xfb\xa6@}S@\t\xe1\xa7\xce\x82zS@\xfa\x18`\xe6\x1b\xb9S@8?"vW\x88S@nR\xa0\x89 \xe6S@\xc8A\xa0x"zS@\xa9Y\xcf\xb9\x17\xecS@\xe0\xcf\x0c\xe9@zS@B\xa6\x8e\x18a\x81S@l\xed l\xde\xb9S@*1\xbc\xd5\xfc\xf1S@C:\x98\xf0^\xd3S@\x14\xd8\xf7\x1e\xaa\x89S@\xbd\xf2\x92\xe1\x00\xafS@\xa23H\xae\x90\xaeS@\xb0\xc9C\xb7\xb9\xfcS@\xbb\x995\xfb\xee\xb8S@\x0e\xe05r\x19\xebS@;\x0f\xd9t,\xdfS@\x0c\xc2\x1f\x8f\x8b\x82S@[\xe4\xb4\xf0x\xa7S@\xab\xce\x11\xb8\xcd\x82S@\xf6\xbb\xf6\xabE\x84S@\x82\xe4\x90\xc1e\x84S@\xf0\xab\xda!\x06\xb6S@\xee\x90T\x83G\x84S@p\x0f\xe5\xb9\x05\xedS@s\x957?\x07\xc9S@)\xb1\xe0ZM\xf5S@1\xbb\xc2|\xc8\xd4S@ \xe2\xca\xf4\x97\x9cS@\r\x9a\xf4Dx\x9cS@C0\xce\xd17\xd6S@p\xb4\x9b\x01]\xc5S@\x8d#A4\x95\x84S@\xaaK\xd7&\xc0\x85S@\xa2=\xe8\x19\x1f\xe4S@\xd9\xed\xad\x936\x85S@\x16\xff\xcby\\wS@\xd3m\x97\x14\x88\x9fS@\x90|\x80\xb5\xe6\xe2S@\xd6\xc3Rv\xcd\x84S@\x0b\x92\xdd\xcbj\xfcS@Vq\xd0[\x12\xebS@\xee\xaf\xfe\xdf_\xd6S@\xcf!f_I\xd7S@)l&PN\xd9S@\xf7\x8eW\xb8\xb6\x83S@\xb2\xd2D\x8at\x88S@\xaf\xab\xe0\xa2)\xb4S@\xc5\xa8:\x1c=\xecS@)\xbe:\xbd\xb1\xfbS@\\RJ\xaf\xc1\xddS@\x8fA\xc1\x93;\xa1S@K\x17\xcc.\xc9\x86S@rD;\xc7U\xb5S@\t\xe3:\xecJ\xb2S@/\xcf\'13jS@\xccY\x11\x0c\xd9SS@\x06\xefI\x96\xbd\xe1S@\x18\xab\x13\r\x97\x86S@I\x96\xf6\xa0\x12\xb8S@\x908n\xbfz\xecS@9P\x80[\xed\x86S@\x01\xdagv\x01\x85S@\x7f\xd3)\xc2\xec\xf8S@*(\x8d\xe22\xd6S@\xa1\xf3^\x81t\xdeS@\x08\x0f\x13\x83/\x85S@\xab_\xd5j\x16\xedS@\xf3f*A\xcf\xf1S@\xecBM\xfa\x96\xbdS@G?ptB\xefS@\xe1\xea1\xcbB\xdeS@M3\xe3\xec\xb6\x9cS@\xcfU\x93a\xea\x9eS@*\x94 \xc9\x7f\x9fS@\x04G\x91_\xe8\x01T@QJ@\xb2\xe3zS@87\x02\x06\xcfzS@V\xd0l\x0f\x9f\xb6S@\x7f\xfb\x17\xa2\xa3\xbcS@\x99t\xc3\x1c\xa1\x01T@\x92,u:\n\xeaS@\xddF\x0c\x93\xc0\xb2S@\x7f\xaf\x88~\x04\xd4S@sL\xa8b\x08|S@{\xc4\xe2l&\xd6S@\xfb\x80\xde\x9d\x00RS@\xdc\x87\x98\xec\xa8\xd5S@\xd2\x0e\n\x82\xb5\xdfS@\xfc1\xfa;\xe8\xb2S@\xb1\x15\xebV\'\xd8S@\xcb\x15\xb5Y@\x88S@\xd3[!Z1\xdbS@i\xbd\xa4\x907\xb2S@\xafW\xba\xa5\xff\xb1S@;\xbf\x1e\xd3\xee\xeaS@e\xc8\x88\xb3\x0b\x8dS@\x82\x895\x9d\x15\xbdS@\x88d\xed\xd5n\x88S@\x1e-\xd9A\x9f\x9aS@\x08\xeb\x1c\x94\x1e\xb5S@7\x01o\x05\t\xd8S@\x07\x9f\x9e\xf7\xdb\xadS@9\xd1\xd8\x84\xb8\xe7S@\xf0u\xcf\xab\xdb\x88S@%\x02\xc2\xebl\xc6S@I\xbc\xe2Qv\xb5S@\xbf\xe9`\xb3[\xd9S@\x1d\xf3C\x07\xa3\xd5S@vB\xb9\x93l\xe4S@\xc1\x87\x0ei\x85\x83S@s\xbdz\xd3\xa7\xe8S@GG\xbc\x00\xa2\xb5S@R\n;\x18\xb1\xb0S@\x11\x8c\xbc\xbf\x15\x89S@\xe4\xc6\x9f.#\xbcS@\x03\x05D\xbe\x12\xfaS@\xedX[\x90C\x83S@?\x9dO\x06\xfc\xe4S@cS\xc8\x15\xc5\xb5S@U\xd0SH\xc9\xe3S@\x94S\x83\x19\x08\xb5S@\xfd\xb9\x8d\x80\x91\x9bS@h\xc2`\xa0\x98\x9bS@i\x08$\x9a\r\xbdS@\x96\x10\x9e\xd6\xcc\xa0S@\x06<x\xa6\xa6\xb6S@\x07d\x84\x98<\x9bS@p\xe2r%\x80\xb5S@\xd8,\x06~\xae\xe4S@\xf9>\x8fy\xdd\xa6S@\t\x84\x9e\xa9\x10\xfaS@RD\x97\xfb#\xe2S@=H\xfc\xae\x84\x84S@\'\x9b\xfd\xa9\xf7\xddS@\x156&\xacd\xb6S@\xc0\x1fs\x10\x8f\xe0S@\xfa\x90%\xffN\xeaS@C\xbe\x04~A\xd2S@\x7f{(O\x0f\xeaS@_\x7f\xbe\xcd \x84S@\xb2J\x81\xbcT\x9fS@a\xf2K\xfa\x90oS@\xc66\x0e\xb49\xa1S@\x03~*^\x12\x99S@s\x11\xa4\xf6\xb0\x84S@\x89\xd2\xb3\xd6\x00\xabS@f\x9c\x0c\x0e\x13|S@t\xec?\xb9\x99\xedS@I\xe9L\xad\x12\xeeS@\xfc\xc5\xd6Y\t\xf0S@\xcf\x99i\xf7\xba\x02T@\x9cR\x94] \xdbS@PQL}\xcf\xbdS@&\xe0\xdc\x08\r\xe2S@~\xde\xe0n\x17\xb6S@O6\xff\xdd\xde\xb3S@\x88\xa8r\xdfV\xbdS@\x0b}\xc0\x97N\xb6S@\xcac\xb4\r_\x9bS@\x9aO\xbd\x1b\xe6\x90S@|\xd7\xf5\xf5P\xa5S@\x94d\xb9\x86\xcf\xdfS@;\x869G\xd4\x93S@\xe6\x1eOQ\xbf\xb5S@\xdd\x0c*\x11~\xb5S@>\xea\xd6\xce#\x11T@\xdb\xde\x93\x9d\x92\x94S@^\xfb\x8d\xb0\x00\xb0S@(\xdeN\xd36\xefS@nE\xee\xa1\xb8\xedS@\xb8\x10\xde\xfa\xf3oS@92\xa8\xa1\xd8\x98S@\x1b\xe4\x03\x18ipS@\xf7\xa1\x06\x1f\xce\xb1S@\xfb!hz\xef\xeeS@\xefp\x9f]/\xb1S@zT\xd8\xc9\x02\xd3S@\xa9\x03\xbb1\xdc\xa1S@w7\x80\xa0{\xcbS@\x94\xbb\t\xa7\xd9\x00T@\xa1\x02\x9b\x0c"\x9aS@L\xd5K\x95\x83pS@\xe0J\x9c\xfa\x08\xdfS@\xb3\xf5\x88\x135\xffS@w"\xceD\xf2\xa7S@_\x8d\xf1-\xd4\xd1S@\xd8_\x9e\x06<\xa5S@:\xb0l\x05!\xf1S@5\xf0i\x0f\xb0\xddS@\xfa\xef\xc6>\xe4\xafS@s\xbc\x04\xd21\xdfS@\xc6a\x91u\x1fxS@\x9dJ\x83?\x00\xb0S@N\x16m\xa8^\xb7S@\x99\xebu\x1b\xc0\xcdS@\x8b\x84f\x0f\x8a\xfcS@\xc3f\x03\xdd\x8b\xe5S@\x91t\x9b\xdd\xe0\xd7S@\xab\xe6\x02\x89^\xd8S@6\xb4\xa5\xd4c\xc1S@\xce\x8b\xd5\xd5\n\xd8S@\x89\xa5O\xafG\xa0S@\xb8\x07%e\xfc\xa0S@HT5\xc5[\xa1S@z\x93\x8ch\xf0\xc0S@\xd8B\xf5`\xa2\xd8S@\xf9F\x02,\x0c\xc8S@\x02jE\xd1\xbe\xb3S@MP\xb7\xf4\xa5\x98S@\xd2\x11d\n\x08\xabS@\x06\xcf\xb9\xa7\xed\xd7S@\xf9\x87\xebZu\xd8S@\x1e\x82\xaf\xc2\xc7\xeeS@\xac\x15\x91\x94\xb0\xffS@F\xf1\xcc\xe2\x08\xb1S@\xde\'\x89\xba\x84\xf4S@\xd9\xbf\x9c\r\xd7\xd6S@\xc2\x154Q\xda\xeeS@\x8e\xd5\xc67\xd0\xa3S@\xfaaN0\x08\xc9S@\xd3DL\xd9M\xd4S@\xab\x92\x97\xcd\x82xS@\xfa\x0eE\xce<\xacS@r{\xc9\xa1f\xc5S@O/\xfbD\x18\xdfS@\xb7\xe8@\xf9\x8f\xc5S@l\x81\x0e\xdfV\x98S@K\xee\x8eX\xa9mS@z\xc3KO\xf5\xffS@\x12\x04emA\xdcS@\xe7Z\x7f\xa9\x86\xb8S@\xb0\x9c\xd1f\x18\xb8S@\x82\xe1\xbb\x81f\xe1S@T\xd6v\xf0\xfa\xa1S@\x94\xc1\ty@\xcdS@\x7f\xcb\x0e\x8f\x8b\xfbS@\xcd\xe71/\xd6\xfbS@\\!\x97\x91\x87\xb3S@\xe7U\xc8\xb0w\xf4S@\xb9\x8ba\xe6\x12\x99S@\xaa\xe0\xfb^5\xdaS@N\n\xafe\x10sS@z).\xb1Z\x01T@\xba\x0e$\xcc\x13\x02T@\xfc3\xd6\xe4\x01oS@\xdf\xa8\x8c\xba\xa5\xb8S@\x97>\x19Q\xf0\xc5S@\x05\xaa\x065]\xa0S@\t\xfe\x1d\x01E\xdeS@\xf1@\x99\xaag\x95S@\xde\xc0\x8d\x0bSoS@@\xce\x8bK\xc9\x95S@\x17<<\xa2\x83\xccS@\x0b\x1d\xc1Hd\xf6S@K@O:%\xf4S@vf\xc9\x9e\x01\xf1S@\x9f\xff\xf7\x8a\t\xf4S@\x02[\xbd\xc8\xd8\x98S@\xf7\xd3F\xb9\xbf\xeeS@\x0c\xb3\xed\xccg\x95S@\x87\xb1\x9c\xff\xd1\x9dS@\xd4]\xe2\x073\xa1S@\xe0\x0bk\x08R\xeeS@\xef\xd1K\x936\xafS@M\xe5\x96\xcd\\\x96S@\xa2\xec\xbf\x185\x80S@\x04v\xcd\xd8P\x97S@\x90\xe6\x90\xf4\xa0\xb4S@\x080\xf7\x1f\xe6\xbdS@\xc0\x8b\x99\xfd<\xd5S@TI\x8d2\xff\xaeS@=[um}\xebS@ku\tTD\xdeS@\xcd\xd4\r\x7f+\x8dS@\xa6\xd3\xc8\xd1X\x97S@\xe4\xfb3\x08X\xd7S@\x8c|\xf1~\xac\xfdS@c\xa2\xe0k\x13\xe9S@o`\x1eE\xd6\x01T@\x1c\xf4\xec\xec\x8e\x97S@\xdc\xe6\xe5h1\xacS@\x14\xf6\xe6\x9a9\xb9S@X\xfd\xf3\x05\xdc\xa8S@\xfc\tc\x05HeS@\x0e1&M\x95\xf6S@r\xde\xe7\x1c\xf9\xa0S@&\x1a\xca.\xb9\xa0S@\xf9)c\xb1\x85\xa8S@^V\x8a\tf\xb2S@6\x0c\xf9hM\xbdS@]!Q\x08\xb8\xa0S@\xfe\x14\xfdx"\xa1S@\x0c\xf6\xf4\xa8\x8c\xa1S@_)\x9c*\xaa\xf0S@\xef\x93\x94\x0e\n\xafS@M\xe2];\xc3\xa4S@\xaf\x80\x80\xce`\xcfS@\x08\xfa\x0bvR\xdcS@Y9\x1a\xf9\xc3\xf0S@\xf8z2\xf4i\x90S@~\x82\xb6\x1f&\xbaS@\x8bV\xbb_\x89\x92S@\xbe\x99\xc5\x9f\xf4\xf9S@%E\x0b\xf45\xeaS@\xf9\x145.\xb1\xc6S@N\xa6\xa6IT\xafS@\x03\xd3r\x90n\xd5S@\xd5\x7f\x0f\xedm\xa7S@+\xf4^\xea\xd0\x85S@\x87\x10\xa1\xc4p\xe8S@\xcb\x0e\xb7q\x97\xaaS@\t\xd0\xd0\xb2~\xbaS@{UwL"\xadS@\x91\xeb\x8a\x00\xc8\xdeS@\xcc\xbfh\xd3\x89\x85S@\xc2\x0bd\xc9\xd7\xfcS@\xb1\xcc\xd5\xc1\x12\xddS@\xfeJ\xf04\x93pS@?\x7f\x06\x05\x9d\xe5S@\x16\x99"?A\xa8S@\xfbu\xc1\xf4\x80\x99S@|c/\xb9\xc9\xf1S@\x94\xa25\x1a\xe8\xbcS@\xb9\xce\xcc{\xcc\xa0S@\xf8\x0f7\x19\xcf\xf3S@\x94\xf5\x06#kpS@\x06\xca\xb8\xe0\x88\xb6S@\xc0+\xba\x0fY\xb8S@\xdajO\xe3:\xd5S@[3B|\xce|S@\r\x16\x85&B\xd1S@:\x0c\xaaR4\xdeS@\x04\xde\xdc\xb3\xb5\xe5S@\xa5E\xe9\xc2d\xccS@\x1f\xfa\xd2V\xde\xddS@\\j%\xff\x7f\xb3S@\xad\xee\x00o\x94\xf1S@\x95G^r\xe2\xedS@&:\x01\x00\xff\xafS@\xf1M%\x8eA\xc7S@3\xcb@X\x85\xe2S@`\x8a\xae\xab\x89\xe7S@\xd6y\xc5\xb4i\xd1S@p\x11QZ\x15\xfeS@\x93\x82\xd3\xd3\xd0\xb8S@\xee\xb5\x7f\x84\x8c\xabS@\xeb@\x0f\x99\\\x80S@\x1e\xac\xc5\xce\xdf\x88S@r\xf5i\xac\xa5\x88S@\x99\xb7\xfbP\x89\xedS@H\xd0-\x145\xfdS@\xf1$\xb8>M\xfcS@\xe4\x81\x9f\xdf~\xbaS@\x03\xbe\x03\xbd\x01\xc0S@)7\x1a\xbc9\xc6S@a0K\x9e\xb7\xa0S@c\x17\xc6\xc6%\xd0S@\xf9$\xc3[\xc8\xb9S@a\x9dO\x95\xa6\xa3S@\xa6\xa9\x068\x0c\xeeS@\xaa\xe8k2\xee\x86S@\xbb\x8b\x8a\xb5i\xecS@\xb1J\x00\xaa\xb7\xb1S@\x95g\t\xc7=\xddS@\xe2x\xc9\xc3\x9c}S@6\x04\xc5\xe0X\xb5S@>I\xdb\xe0^\xd7S@\x86m\xd1\x10\xb0\x85S@\xfe\x16\x12\xd8\xa5\x80S@hj\x8bv\x8a\xfeS@\xeb\x999\xc2\xc5\xb8S@e\xcc\x00\xddx\x84S@\xd5m\xa6\x82\x00\xd0S@\xc5\xf5\x9fJ\xfc\xaaS@I\xbcf\x0e\xfe\xdeS@\x0b?\x17\xab\xa6\x01T@B\xd0?\x84=\xc5S@\t\xd8U\x00l\x99S@\xc5i\xc5d\x9e\xdeS@\xa6tg\xc0\xaf\xfbS@\xd7\x04\th\x13\xadS@X\xf2\xe9 Q\xb9S@7\xec\x00\xcb`\xd8S@\xa9\xa8b\x1cT\xd5S@\xe3\x82\x10\x87\x9b\xcdS@\xbc\x95A\xa0\x87\xb7S@\x9b\xb7\x87!\xe4~S@\x82~p6\xa5\x99S@C\x86\xd0\xb78\xfaS@\x12\xb8\xb6R\'zS@\xe5\xa4y}@\xafS@A\xc3\xf6\xe8coS@}\xec\x84\xaa\x84\x9dS@\xfb\x94\xb1\x81E\xabS@\x9a(I\xbf\xd6\xa5S@\xcb\xb3\xd0\xf3\x8b\x99S@:^|\x13\xde\x98S@&33\xb8\xa5\x9fS@\x9f|f\x9c\xd9\xc6S@\x92k\xe8\x99E\xb7S@\xdd\xd6\xdf\x8e3\xd5S@t\x1c\xa6 #\xe3S@3\xf2\xd1\xd1\x82\x85S@a\xe4\x1aT\xf3\xb2S@\x87\x1e\xe3\xfaX\xa9S@\xfe1\xddmv\xbfS@6\x1c6\x0b\x1a\x9bS@Hi\xa7\xfa\x8erS@0|\x17E\xe6\xe6S@@\xa4p\xe7\xed\xd7S@\x16\xa9\x9f"\xc9\xeaS@_\xd0\x04\xd0\x80\x98S@\xa1(\xe4w\xa4|S@\xb58\xb9rH\xdaS@\x95\xd5-\x07\xd2\xfbS@\x9e6\xc1\xdcM\xdfS@OLF\xac7\x80S@<\'`^\x9c}S@f??+w\xb0S@8\x04\xf8\xc61\xb0S@<\xaf/\x1f\xa1\xd9S@\xf5\xb5\xb8\xbe\x12\xcdS@v\xe5\x9b\xf7Z\x88S@\xa2\xdb\x14\xc4%\xabS@*\xc8\x82\xa2\x1e\xbfS@6\xe4o\x1e#\xdaS@6\xcd5\xd1g\xa3S@\xd0]\xdaG0\xcfS@\xbdt\xfbX-\xa4S@~N>\xe2\xfa\x9dS@&\xb2p\xe7/\xe7S@\x83\x1b$\xaah\xecS@.\x86\x8d\t\xcb\xdeS@GF\x1e{\x1f\xfdS@\x02\xfaD\xd1d\xecS@5T\x08\x86\xf9\xd8S@\xc5Vkn\x9c\xb6S@\xd2\xbc\xd8\x98\xcb\xb2S@\xe0\xcf\xbdS{\x89S@\x0c\xbf\x91\xa9\x88\xe8S@r\xb59\x1b\xa5|S@Y\xcf\x1b?I\xb1S@\xc7h\xeaN\xf9\xc7S@vM\xbc\xc0Y\x82S@$g\xde\xa1]\xacS@\x0b\xce\x9cl\n\xb8S@6Y\xc4\xaaK\xfeS@\xb3\x90\x85\x97\xd8\xeeS@\x94\xc84C\n\xfeS@\x00\xda+~\x8a\xdbS@\xb9\xde*Yn\xdaS@m\xeb\x86\x99=\xb5S@\xc0\x1eh&\xf7\x80S@\x17\xde\x1f\xec\xdb\xa8S@\xcf\x9b\xd6\xb1\x84|S@\xc1\xca\x18\xdeq\xceS@/E\xb0>\xbd\xdbS@d\x82\xf8\x1c\xdc\x9dS@\xd8\x96\n\x11\x8a\xd4S@\xbf=1\xc00\x9fS@\xe2\xcf\xbe+>mS@\x1dD\xe5,\x04\xfdS@\x98\xa4\x9a`\xac\xf0S@;\x89\xdf\x18;|S@+\xe9\xb1l^\x92S@\xaf#J\x82\xcb\xb0S@\xf6\x15\x0b]y\xdbS@G\xdd\xcf_I\xd8S@:\xaet\x11g\xc9S@O\tt]\x0e\xd5S@\xd6\xb1\x93\x015\xe3S@k\x82si]\xb5S@\x1d\x06@+~wS@\x913\x7f/`~S@\xc4\x19a/\xa5[S@\xa6\x021\xfc\xc8\xc2S@\x9f$`Y\xb0\x01T@\x9b\xb8\xe9\xdf\xbf\xe0S@\xe3,,\x985\xa8S@G\xd0$\x83\x8b\xf7S@\xab\xec\xcb\xf3\xfa\xe5S@J\x9a\x11I\xea\xd5S@\xd4u{\xe8*~S@k\x9a\x07\xd81\xfaS@\x9f\x1eU[\x00\xa0S@?\x1c}\xc2\x0f\x87S@c\xaaw\xfe\x8f\xc8S@m\xd5\xc0\xee\xa1\xc8S@b\x15\xc0(\xb3\xaaS@8\x1b\xd0dp\xe3S@>I\xc0\xbc\xa3~S@\x93\x96\xfb\xb2\xe0\xe3S@\xa5(D\x9e\xd3\xe7S@>\xdb\x95Kg\xb1S@L\xec\xdft\x9b\xa8S@kTP\x8a^\x9fS@,\x01\xce\x0c\xef\xa0S@jJ\x12\xaa\xc6\xb1S@\x80\x04\t+\xee\xbeS@Iy\xc5\xdc\x1f\xa4S@\xeb:\xa0\xeec\xa5S@\xfa\x12\xd0\xde\xc0\x9eS@\xd7\xdd$\xf2\xc5\xe7S@\xf6\xf026\x97\xd6S@u\xc6)\xe1&\xf8S@\xbat\x14\xc1E\x83S@\xac|\x10$]PS@g\xed\xf1\xf9t\xbeS@Y\xeb\xdf\x18F\x93S@\xc8\x8a\xfd*3\xa5S@\xf0\x97\xe6\xe4\x9a\xd9S@\xd3\xec\x9e\xac8\xa0S@+\xad\x9c\x00\xdf\xf9S@\xe9u\xa6=\xcb|S@";\x1e\x0e\xf7wS@\xfd\x81\xbb\x84\x00\xdcS@y\x98u!\x99\x8bS@\xdd>\x89\x95\x8f\xb7S@@\xe7a\x0eW\xd9S@\x08\xd3uN\xa0\xa7S@\xd09\x7ff\x15\xa3S@\x07\xa0y\x1d\x89\xd7S@D\xcc\xa0\xde9\x80S@\xb5\xfd\x86\x1b\t\xb8S@\x9d\xb6\xf3\x9ab\xe5S@V\xaa\xcem\x19\xfaS@\x83\xb2\x90\x86\xdd\x9eS@\xe7\x93\x10m4\xaaS@\x8f\xab\x11\xaa\x1c\xaaS@O\xd9\xea\x05-\xd6S@\x0b2\x8dj\xfd}S@2\x1c\xbe\\+\xa2S@\xf3\xff\x1b\x80.\xe9S@*\xe5\x15\xa5X\xe9S@\x86\xd4\xcc\xe2\x83kS@\xe5n=\r\xbb\xb0S@!C&\xb1{\xdaS@ln\xe8bj\xbeS@\xe2\x11\xe7}\xff\x9fS@\x89a\xdc\x96ixS@\x16\xc8\x9e\xe3$\xe2S@\xd8b_\xfd^\xceS@\xc9UM\xee\x81\xe0S@\xa0r\xbc\x96\xcd\xa7S@[lr\xfb0\xabS@\xf5W\xc9_\xad\xf9S@\x99\x9d!6B\xb7S@\x17"<\xbb\x07\xaaS@Q\x12\xf0_3{S@q\xf3\xd0\x03\xc5\xbaS@`\xd5\x8e\x8el\xf2S@]Q\x97_\x1f\xfcS@\xdc\x19n\xf7\x87\xe9S@\x98\t\xb9`.\x81S@\\\xac\x05\x82\xd1\xe5S@sY\xeb\x17\x8f\xe0S@\x96&\x99\xf3\x11\xdaS@M\rLO\x01\xa7S@1\x1a\t\n\xc9\xa9S@y\xb0\x08\x13\xda\x88S@52\xb3*+\xc6S@K\x07\xfas\xc3\xa0S@\xd2#\xf8\xf76\x91S@)\x1b,\x1a\xd1yS@*\xcaz\x8e\x93\xebS@\x1ca84\xf0\xaeS@\x1d\x8d\x1e\xb4\x9e\xb5S@\xf2\xf1\x84\'.\xc8S@o\x028\x96\xcb\xf4S@\xb9R\x7f\x1f\xd2\xfcS@\xddh\xf7\x15\x08\xf5S@h\xd8X\xc6\xfa\xe2S@X\xc7D|\xc5\xdbS@\xa2\x80\xd4\x93Z\xdaS@\xb8\xd6\x12\x1b\xf6\xa3S@\xfc\xfe0Y[\xdaS@NT6\xd6~\xaeS@2]\xa6N\x1c\xb5S@M\x8c\x01\xaf\xd3\xdbS@V\xc0`\xd57\xe2S@\xc7\x04\xd1\r6\xcaS@\x88\r\x85\x17R\xa3S@J\x00\xc4\xd6\xc4\x7fS@\x1f\xc7]\x00\xda\xb5S@y\x96\xd7\xd7`\xb5S@\x05f\x1b\xa2\x0b{S@\r\xcd+\x91\x1b\xedS@1\xa4\x92\xba\x13sS@\xc5\x19\xca\xc7\xeb\xafS@\x1c\x0b\x00\xd6\xbc\xf0S@S\x10\xb5\xa3\xb7\x90S@)<\xb5Y6\xa5S@\xab\t\x88\xd6\xe0\xfdS@.*\x9c\xeb\xd5\xe1S@O\xf4\x0b\xae\x98\xf8S@\xec0\x16\x81)\xe7S@\x9b{s\xa2\xaf\xb4S@t=\xe7\xb0\x08\xbbS@\x17\x12\x9f`[\xaaS@Vp6\xa4=\xefS@]}t\xf4X\xecS@a5\x89?\x89\xf5S@\xd2\x1b\xfb\xdb\x1a\xc7S@?\xe9\xbc\xe3_\xc3S@\x81\xaez\nO\xedS@D\xc4ho\xd8\xbaS@|\xdd\x04\x13\xf1\xdeS@\xac(tn\x1f\xe2S@\x0c\xcf\x03w\xf2\xcbS@e\xe7\xebGV\xbeS@\xf7\xceh\xda\xb1\x82S@\xfa\x87F\n\xb0\xb7S@\x82\x81\x10\xb0\xf6\xddS@\tS\xc9\x8d\xb9\xeaS@Z\xfc\xb6\x81\x12\xbeS@e\xd9a\xb6\xab\xefS@\xcf\xcbE\xbf\xa6\xa4S@/\x19l\x97\xec\xdbS@>\x0ewS\xe2\xe7S@\x08H*\xe1\x96\xcdS@\x87,F2\xd0\xb8S@\xa6\xf4\\\x08\xab\xe2S@>o\x84xO\x9fS@\xa3\xfc\xb3C/\xb8S@\xa3\xd6\x97\xfc0\xb2S@Q\xd7\xe2\xf0\x91\xbcS@\xce\xa2\xecjo\xa6S@P\x9f\xd6\xe3c\xa4S@uU\xf4\xda\x0b\xb4S@`\xec(\x96\xa1\xbdS@\x0e\x1a\x81W\xb8|S@6\xd4\x7f\x08\x88\xefS@\x06g-m\xb7\xe9S@=\x84\xc0\xc3:\xb1S@U\xbc\x9e,%\xe0S@\xac\xba4\xbc\x9f\xc6S@\x1a?\xd1\x15\x80\xc6S@nY\xfc\'G\xc9S@\rC\xba/5\xfdS@\xcdA+\xfb\xde\xe4S@\x98p\xdb\xeb\xb4\xe5S@5\xe1\x1cb\x8a\xd5S@\xf9k\x1d\xdc\x97\x99S@2R<y\xc7\xa7S@\xdf\x8bmf\xac\xdeS@M\xa7,\x01\x9brS@ "\xd8\x91\xe9\xd3S@d_\xe9/\x91yS@\x1d\x934Zr\xc7S@\xc5\xe0\xd2@\xfd\xb4S@\xfe\xd8\x87\x9bE}S@7d\xf3$ \xaaS@\x84\xa8-WdkS@\xbe\x1d\xae\t*\xb1S@\x88O\xe8\r\xb1\xd9S@\xb7\xaa!V\xb0\xb2S@\xc7\x94\xe932\xa8S@\xb1\x15Y"\xfa\xb2S@h\x8f\x1b!%\x9fS@\xac\xd2\xc0\xd7\xfd\xa4S@J\xacY\xab\xe5\xb8S@/v\xe0\'\x1dyS@\xf8\xba{\n\xc0\xa7S@\x18\xd9\xbfC7\xb4S@Li&<\xdf\xfaS@oH\x838\xcf\xedS@\x7f\xcd|\x18\x8brS@\x14\x85\xc3d\x8f\xb4S@\x8d\xba\xe1\xbcz\xedS@`\x9f\xd5\x1bW\xcaS@\xde\xab\xf6\x0e\x01\x83S@_\x06\xfe\xc3\x19\xe5S@%7\xdf\'\xd5\xacS@\x88\nq\x13v\xfcS@Y\xff\xd2\xb7z\xdeS@\x8a\xba>\x9d\xec\x9fS@\xc6C\xea\xc7\x94\x9dS@/\xb3Z\x99\xfd\x9cS@"\xf0\x00\x8f\xe6\xd5S@s$\xbdc;\xa0S@M\\\xd3\x8e\x93\xf1S@\xdcl\xdd\x8d,\x83S@-\xb5\xe1\xd7#\xdbS@:\x91|I/\xddS@\x8f\x1eH9\x1a\xdaS@\xb6\x9a7?\x88\xf3S@\x80=\xf7\xb6BzS@\xcb\xea\xb5\xe4\xcfgS@\xa5/\x8c&\x10\x88S@;D\x81\x88\xc3\x98S@\xf5\x81]\xa8\xd1\xebS@\xfbJ\xc5\x90h\xc3S@\xf1\xec\x87\xa6\xa6\xbbS@v\x81(\x8a5|S@\xe2o\xa5\xda/\xe0S@\xc0\x9c\x0e\xca!\xa0S@uoR\xc5\x1a\xfbS@\'\x8e\x1b\x95\xe4QS@\xc2#v2\xbe\xc2S@@\x1e\x84\xbe*\x82S@X\xc9\xba>\xc7\xb8S@G\x00\xca\x88n\xd1S@\xbb\xa4\xda\xcb\x08\xfeS@4]\xb9,\xfc\xd8S@\xb5\x01W\xc7d\xe0S@\x88$\xf2\x96P\xbbS@\x90W9E%\xc6S@\xc5\x05[6\x14\xa9S@Xa4IV\xa7S@\xc3Q\x90\xf4\x80\xf8S@\x0c\x15\xbb$\x85\xecS@\xe8,\x04\x88\t\x89S@\x80\xbb\xa6)\x19\xe1S@\xbf\x9d\xb9\xbd[\xe1S@\x99\xcc\x11\xec\xc4\x82S@\xdb\xef\xa6\xd2\xcc\xcdS@\xdcy\x9a\x82\x0c\xdcS@\x06l\xdb\xf6\xd6\xe8S@\xf9a\x1e\x91\'YS@o\x0b-\x95;\x7fS@\x18\xc4\xfe3<~S@R[lti\xdaS@\x02\x81\x18\x02>\x98S@Q\xd1\x87\xb0\xa1\xa6S@8\xcf{\xef\x81\xf3S@\xd8f\xbb\xed\x81\x9fS@\x95\x01\x94\xf8\xce\xadS@\xa6\xe2D\x1d\x01\xdbS@\x8fb\x8c\xda\xca\x9cS@\x8a#J\x17$\xe2S@&\xffL\xda*\xb8S@\nCW\x03\x86\xd6S@\x8a\xdb1>\x1b\xe4S@\xde\r\x07\xe9\x98\xf0S@\xf3>\xcc\xbbe\xd7S@Y\xfb{.\xca\xc6S@\xb90J"\xf9\xbeS@,J\x97H\xaa\x96S@\xca\xfd\xd5\x1a\xef\x88S@\xc9jP\xa1\x9d\xb7S@\xb92<\xfa\xa0\xd7S@\x0e\x96\xba\x87\xd2\xf6S@v\x08&\xbc\x87\xd3S@\xf92\x1dt\xa3\xdaS@\xc7\x0bB\xe6;\xdaS@\xaf\xc0\xbc\xe73\xa4S@\x80e\x02\x01\xdb\xaaS@\x82\xb7\xcd\xaa\xb5\xe9S@\x9ee\x8a2Z\xe5S@\x19\xbdFFR\x91S@\xa7\xab\xcb\xdf\x8c}S@\xf4_\xdc\x9eT\xd6S@\x8027\xc5#\x7fS@\xbdt{.9\xf6S@\x8aq\x86\xa7\xea\xacS@\x97\xa4\x8aI6\xefS@i\x88\x83\xbf\r\xe0S@\xfa\xdcy\xa0\x12\x97S@M\xfd\x04$_\x9aS@\xfb=\x97\t.\xf6S@.\xben7v\xecS@\xaa\x87\xb7\xef\x9e\xa8S@\x9d\xd5\x8b\xf9\xbbZS@1\x1e\xce\x08t\xacS@\xea\x98\x1b\x91\xaf\xc2S@3\x05\x0e\x10\xb8\xdcS@\xb3\x0b\x89L\xaa\xc7S@\xc4<#\x0f\xf4\x81S@\x7f5\xb4\xd3\x01\xecS@\xbds\x9d\x01\xce\xd9S@\xeb\x07Ym\t\xeaS@}\x92\x92\x17\xa6\xa5S@\x81I\x84\xd6D\xcaS@\x11\xe1Y\xca\x13\xeaS@a2Y\x04\xf5\xc0S@{\xc0\xeb\xc6Z\xb3S@\xf5\n{j\x9f\xd9S@Gj\xb4\xe1X\xaaS@\x18\xfd\xf6\x0c\x88\xd1S@\xeb<[i\xd9\xb9S@v\x91\xa0Xo\xdfS@B\xa1P\xfb:\xb2S@S\xb3>Y\xd0\xf1S@[5\xdf\x06\x0eqS@\x8e\xf2|\x13\x04\xaaS@\x18a\xf2\xf2\xa3\xa5S@\xfe\xf9\xdfL\xdb\xd0S@\x172n\x17\xf0\x97S@\xb0\x95m]\xbboS@Jw;\xc8\x0c\x97S@rW\xbdt)\x9cS@\xe2@)\x8dUxS@\xa2\xb0\x08a\x8f\xb8S@`\xbd\x826\xfc\xa8S@\xb3\xca\x1f\xdb&xS@\xd7\x1e\x80\xe3j\x84S@\x9745\xd3\xf3oS@\x08\xbe\x1f\x03\xc3\xefS@sz.\xd1i\xefS@\\\xb1\x04\x06\xc5oS@\xe5x\xf9E\x8f{S@D\xa4\x1a\xe3\rxS@\xb8,\xbaK\x91\xfcS@\xfd\xe7\xa0\xb7j\xc2S@\x95\xd2\xd3\xd9\xa4\xd8S@\xf3;^\xd6\xd5|S@\x02\xfa!\x1a\xb0\xfdS@\x8c\xdb,\xed\xa6zS@\xa1\x06J\xd7\x85|S@2\xc1\xafAFzS@\xfa\xd9k\xf7tQS@u\x10\x8c\xe1\xae\xafS@J\x8b\x0bC\xa6\xf8S@5\x8f(\xf8!yS@\xe8&\x00Q\x1c\x02T@!A\xfe\xb6\xad|S@\xc3\xe1FK\xcfzS@\x12L\xf6$\xdd\xe8S@\x0f\xeb\x1cH\x81xS@\xde\x07\x84\x98&{S@\xbb4\xc5\xf9\n\xeaS@0\x87\xdc\x0c\x1b\x02T@\x16D\xdb\xef(\x01T@\xe3\xa1w\x8b\xc0\x01T@?\x12VFTgS@Z\x85w\x939wS@_C\xfdI\xaa~S@\xfe\x90\x93\x84\x9d\x8eS@\xd6\x06\xfe\x00o\x83S@x\xf1SG*\xd0S@!]\x81\x02\x15\xffS@{c\xb3\xc8;\xfcS@\x82N\x98\x02\x7f\xfaS@\xf4\x9bu\x8f\xb6|S@\xa3\xd8\xb5\xbf\xcf\x02T@\xf5\xfa\xddGCzS@\x88\x84\xeen\xa7}S@9\xda\xdf\xb6\x91\x90S@\xb8\x96\x12JR}S@\x85\x85+}\xe6\xa6S@\xda\xfb7\xdf\x96zS@\xc1\xd3\xb5 \xff~S@3\xccC0\x86\xf9S@pF\xe7\x94\x93\x91S@\x15m\x180p\x99S@\x1fJ\n\xf5A\xfdS@\x83{v>\xc5\xfaS@\xed\xf9\x91\xb8\nwS@0\xd0\x8e\xe1\x8fzS@\xe36\xb8||\xf9S@\x8a"\x06q\xeb}S@\x9d\xe2{z\xf8zS@\xb6}w\xdb\x90{S@\xfc\xb1\xb3o\x0c\x00T@`9]C\x8e\x9aS@~}l^\t{S@\x1d\x08\x9f\x07I{S@\x95n\xca]H|S@\r\x14"o\xa1\xdaS@]hH\xf9\x13\x9bS@}\xd2j\x8e,|S@\xeaa\xc3y#\xc9S@\xe6>#\x14\xea\xf8S@\xcc\xf4\x05\xf6S\x80S@\x8dh\xf7al\xaeS@\xb7<\xcd\xa5\xbd\xfbS@u\x7f[iR\x82S@\xf1&\xdd\xe2\x89\x80S@E\xd4\x8dc\x84\xaaS@\x17\x17\xd1`\x1d|S@}c\xb5_\x95\x9bS@\xe7\tK<\xa1~S@\xb7?\xa5:b\x7fS@~\xb2\r\x06@\x81S@\x18H\xe8T\xaezS@,jv\xea\xf4}S@d\xd4"I\xb1\x7fS@6\xe6\xb5\xbd\xd4\xf6S@f=\x95j\xab~S@\xa8)\xdaM\xe0\xaaS@z\xed"X\xf4zS@\xc1\xc8Yau\x9bS@\xa6\xb5\xd5N`\x7fS@\xf2\xf9\x19(\x90\x80S@U\x14\x84\xac0\xf7S@\x05Q\xd8\xf2\xcd\xf3S@\xe5\x05M\x89\xaa\xe5S@\xfe\xb7\x92\x0bU\x7fS@r\x1d\\\xfb\x1d\xc2S@z\x0fu\x8c#\x7fS@B\xb2u\x16\x05\x8eS@\xdc:\xbc\xc8\xb1\xf6S@;\x1b\x1ef\x1f\xe0S@\xb5\xe6\xd14\x1d\xf7S@\xd9\x16\xbcf\x10\x81S@\xb4\x10\x13\x97I\xb9S@\x90\xb6s\xe6 \x89S@\x17\xe0ET^zS@\xd6#\x05H\x87}S@\'\xd5\xbd\x97G\x8bS@\x92>\xf0f\xc2\xecS@\x035\x15\xf8\xc9\xebS@\xc3J<\xbfR\x7fS@\xd2\xdb\xe4\x08\x9b\xfdS@@\xd1\xff\xf2l\x85S@\x8b\x9c[\x06\xee\x82S@\xfb\xa2\x1b\xb4\x80\xf6S@\xffw:\x9e\x96\xe7S@\xca\x15\xa4e\xc7\xa1S@5=e\xa0\x85{S@\xfd2\x8bN\x8f\x83S@\xca,-\x9a\xb6\x7fS@\x7fch}\xd6\xa6S@y\x0f|z|\x85S@\x1a\xd5\xf6d7\x99S@\x8a\xbc\xdd\xf0\xdc\xa7S@\xa4\xffy\x82\x80\xdfS@\x8bR\x82\xffi~S@\xd9@\xcam\xb4\xa1S@\xd4\x85\x90}K\xf5S@J\xedx\xb8 \xebS@%FC\x03\xde\xf0S@\x12Ld+*\xebS@\x8a\xad\xcc\x8f\xc3\x88S@\xc9f\x80\xf2\xa2~S@\xc7\x90n\xee<\x84S@I\x1a\xa8\xfbK\x84S@%Rnc\xce\xc4S@\x15ys\x05\xc5\xeaS@7ts\xee\xd1\x84S@\xe9g\xdd_\x92\xf5S@\x07\xfa-X\x9a\xa5S@\xcep\x0b\xb6\x81\x88S@\xf1^6\x0b\xd6\x85S@\xef\xafU\x10F\xa8S@\xfd`\xddQ\xb9\xfcS@\x07\xbb\xc8\x87\xcb\x86S@\t\x08\xf0\xa9\xe0\x88S@#?\xadt\xb2\xf8S@\x89\xff\xc6:\xc1}S@\x9e\x7f$\xe4\xe8\x86S@j\xe8m\xe6\x90\xf8S@\x98\x07z<m\xf3S@\x99\x8d\x1d\x94\\wS@\xd6\xcc\xa2T\x9d\xd7S@\xe2\xf9\x91\xafe\xaaS@\x19\xdd&\xde\xd7\x9fS@\xb2x\xcd<oyS@\x99L\x80\xe6\x8a\xf2S@\xd12\xa8;\xa3\xa2S@\x19_3#8\xa3S@\xb1\xb9\xa47v\x86S@\r$$|b\xf6S@\x07\xc2\x84\xa2\x9f\x86S@"+\xe9\xb5g\x80S@R\xfe:T\x1b\xe9S@\xcd\xdd2s6\xf6S@\xab ^>\xcb\x82S@5\x97\xa9\xd3\xfc\xe3S@D\x01+\xbdB\x83S@\x0b\xb8\xf2\x8e\xa1\xe3S@\xe0\xcf\xb9\xaei\x99S@\xd7\xf1h\xa4B\xe8S@P\n\xddv\xf5\xadS@\x80\xda\xb8\x8fh\xa4S@\xa7\x86\xdb|\xb7}S@\xc1EcG\xc3\x80S@\xa5\x11hn\x13\x89S@\x07$\xd1\x92u\x9bS@\x99d\'\xc3\xfc\x01T@$0\x832\xad\xd2S@L\x903\r\x87~S@)g\xe9\x9cL\xa4S@\xa8\xf5\x1a\xae\x9c\x9bS@\x10]\xffg\xe5\xafS@\x0b\x9emO\xdc\xddS@\x06\xa5Z\xc1\xb3\xf2S@\x9a\x9e\xd6\xc22\x84S@<T\xc4\x93\x9d\x9fS@\xb2\xe5\xc3M\xde\xe5S@m\x8b\xa2\\\xd5\x83S@\xcfp>0\x7f\x9fS@SY\xd6v\x8d\x92S@\x00z\x07r"\xe7S@[\x9a\x8d\x8ec\xa2S@A\x80\xb9\x08*\xedS@\x11}\xb6x\xbc\xbbS@,\x90T\xc5\x11\xa6S@\x0f\xbd\x9b\x16K\x7fS@\xba\x19\xd2\xea\xbc\xf1S@J\xc5\xaf\xfe\xd1\xa1S@\xdd\xd5"\xd1\xd3\xf1S@\x1c7\xde\xbc%\xa2S@\xc3\xbe\xfdA\x97\xf1S@/\xbds\xa7\xcd\xdaS@\xb9\xc6\xc6[w\xa7S@Z\t\x9f\x1d\xc9\xb1S@\xfe\x1f\xcd\xc4L\xefS@\x0c\xebQ\xb6\x8c\xe0S@\xdb\x16\nd\xc7\xe3S@\x0eR\xdb\xea\x98\xa7S@q\xff\xe6%)\xf1S@G^!y\xf0\xa7S@\xf6\xec|(\x83\xeeS@\xca7\x16\x86\xdc\xe9S@\xf7\x82[\xb0{\x91S@\xa2\xe8\xb2^l\xa2S@?\xd3\x1ad\xb8\xa7S@H\xc3\x04y\x03\xf1S@\x13\x84\xe3\xd8\xbd\xeeS@P\x96\x8d\xc5\xb7\xaaS@\x10\x162\xe4!\xabS@\x13JJ\xcd\xaf\x82S@\xbdgc\xf0\xa2\xa3S@\xc2\xa8\xbc\x9d\x9drS@\xeek\xd0\xe3zrS@?\xf9\x14S\xce\xa3S@$ \xcc]\xc1\xc8S@\x8b\xfc\xad\x06$sS@\x8b\x04d\x03q\x87S@\xa0+\x84\x0e\xc6\xaaS@\xd0f\xeaT4\xdfS@\x8b\xde\x16\x80z\x8aS@0C\\t,\x9fS@\x9aq\xedc\xa4\x88S@\x1f\xfa+F\xe5\xb3S@\'N\xfe\xb0\x0f\x94S@h\xac?\x8f\x1e\x9bS@\x1d\xd0Fw\xd2\xa4S@}\x80\xc3 \xac\xdcS@\x90|\xa7_\x19\x8bS@8@\n\xa5\x14\xa5S@4\xccNO\x9e\x87S@K\xe4O\x90}\x95S@(\xa6\x81,\x9a\xa0S@0\xc4\xae<\xd1|S@\xb0\xe76\xba\xec\xd7S@\xc5\xaav\xea\xfa\xe2S@\x7f5\x94U\xdd\xe0S@a\xc3m\x12\xf0\xdcS@\x9e\x90^f\xc7\x7fS@;\xfb\xad\xa63\xf5S@\xb2\xe4\xb6c\x16\xe2S@Y\xa1\xcama\x95S@\xf05\xc7\xbb\xfc\x9fS@K\xbb.\xa0\xe1\x96S@\x80\x0fEk\xa8\xedS@\xc1\xbaG\x02Z\xedS@\x81G\x18\xc0-\x8dS@\xcb\x93\xa5}\x1e\xf9S@\xed\x99\xd49M\x97S@ym+\xe2\x9brS@\x82\x0f\n!\xb4\x97S@\xe5\xf4\xc9\xcd\x9a\x97S@\'pnB\x18\xb1S@\xf7\xf5\xbf%\xc7\xadS@\xe7\x90c5\x8b\xefS@!\xfd\xa5\x9c@\xd8S@\x1c\xe0\xeb\x1e\xa9\xe8S@^\xc4\xf41V\xe5S@I45\x1e\xc7\xaeS@S\xc3\xeb\xe2\r\xafS@p\'\xf8nu\x9dS@\x02\x9f6\x19\x82\xa9S@\x04Um\x19\x82}S@\x03\x98\xf8\x0e\xd9\x98S@\xe4my6\x07\xb2S@\x92\xa5\xael\xd4\xe1S@5\xc4G\xd0t\xdeS@\xff\x0c\xd5\xda\x03\x99S@\xb2\xf2V\xf6\xab\xa9S@\x98\xf1a\xff\x99\xd9S@\x8a\xc7\x08k2\xedS@\x9f6\xab2\xdd\xfcS@?\xc3T\xe7\x8d\xb2S@\xdc\xac\xc2\x9b\x10\xb1S@\xa0EA\x83\xcb\xb0S@\x8c\x17\xad\x92\xaf\xeeS@bq\xb9\x048\x92S@\x99\xa5\x98\xdfc\xd9S@\'\xb6\xc3\xf7Z\x93S@ y\xd8/\xea\xf4S@\xb7\x13\x87\xca\x12\x9aS@wdm\xe5\xd6\xb1S@\x9a\xe4z/\xb8\xcfS@\xa8\x94{\x14\xf2\xe3S@\x9a3\x9d\xd2\xba\x9aS@\x105V\x8b7\xa5S@\xc9\xa0\xf3D\xdb\xfcS@\x83Ts\x9f7sS@\x11Ot\xc7\x7f\xb3S@\xce\x0c\x95mu\xb2S@\x97\xbc$\xfd\xc6\xb2S@y\xcdiE\xe7\xb2S@5t\x13\xc1\xfe\xebS@\rH}\\\xc2\xb2S@\x8f\x892\xbb\xf7\xadS@\tu\xdd\x83\\\xd8S@u\xf4[t\x03\xafS@&"\xf9\x82h\xeeS@\xc7\xc8p8\xbb\xeaS@t>\xf8Q\x9d\xdfS@\xb8^=2}\x97S@\xbb\x85V\xb2\x8e\x9cS@K\xed+FqpS@\xe0\x00\xf2\xc3D\xb0S@\xa3M2"\x01\xd0S@\x06\x1e\xf6@d\xdaS@\x81h\t*yoS@\x10\x04\x93\xa9p\xecS@\x81^\xad0|\x9eS@-L\x06}\xa3\xa1S@\x0f\xba`>\xee\xd7S@\xba\x88\x1ef\xfd\xe6S@\xdd\xa8\xd6A\xba\x9eS@:F\x0c9\x91\xe2S@\xb7\xc8w\xb9\x91\xccS@T\xdeq@\x10\xe7S@\xcd\xe8\x03s\xe4\x9dS@{z\xca\xfd\xbe\xb1S@\xaa\xa4-3|\xa0S@)\\\xa9\x1e,\xebS@D\xa5\'_\xf4\x9cS@\x8c\xfd\x82v\x14\xdfS@\xa9\x9bQ\x9cZ\x9fS@t\x04\x93rK\xa0S@\xe4\xffB\xe9\xb6\xd7S@Og)\x8c\xe9\x9eS@\x97=\x01\x028\x9eS@w}L\x01\xeb\x9eS@b\xec* RmS@\x1b|\x85\x13y\xa5S@\xac\xdf2"\xc6\x9cS@\x08\xfbG\xc5\xf0\xd9S@8\xa9\xac\xffpuS@\xf9]\x8b\x14\x03\xb2S@\xa3.n.\x93\xb8S@@\xc3\x01\xd1\x8c\x9fS@#\xeb\x0b\xact\x9fS@\x1f\x93\xfc\xa6s\xa0S@\xaf\xedN\x1e\xcd\xd7S@\xab!\xa3\xef\xf5\x9eS@2\xd1\x0b\x9e@\x9dS@\xac\xffWQ\x8e\x9dS@\xae)\xfa}\xea\x9fS@8\xe9)\x7f&\xb4S@\\h\x8a\x1c\xe2\xb8S@k\xf0xW\xd1\xa0S@\xee\x00+\n\xd3\xb8S@S<\xaci\xef\xa0S@Y\x80\xe8\xb3A\xa5S@<W\x0e{rmS@\x84\x18\xab\'p\xa1S@\xf0\xdej\xd3\xb9\xb2S@W\x8d\x90\xc7\xd6\x9dS@!Q+\xc0\xf6\xa0S@\xd6\x9b\xb5\x88\x9c\xa1S@Z\x07\xfb\xb23\xb9S@\xd8\xc4\xdb@<\xa1S@\x13\x94Idt\xccS@6\xe4\xb7\xe24\xe7S@~\x93w\xfe\x1d\xcaS@\xaa]X\x10 \xe9S@9\r\xe9-\x9a\xa3S@-\xe5&d\x04\xa2S@\x8b_\xab\xed8\xa2S@\xd6\xe4\xa8\xafK\xd9S@\x85\xf4\xcc\xf7=\xe7S@\xb0\xf4\xe7\x94\x80kS@\xef\xa8\x10Q\t\xa0S@\x8bK\xfd5\x8b\xa0S@x\x8dJeA~S@\x9f\xa2(\x12\xb0\xd8S@\x9a-\xd7\xe4f\xf2S@\x08\x83Y5\xf0\xc3S@\x171\xc9\xe8A\xabS@\x8e\x1bX\x17\x18\xddS@\x97\xdbRE\x13\xa3S@}\xfe\x9c@\xc9\xe3S@\xf9\x0bz#B\xe5S@\xd6\x94\x97\xfa\xf2\xdaS@I\xa9:\xd4\xac\xceS@\x04\x8c\xed!\xe1\xeaS@\xf9\xe4.\xbb#\xa1S@\xbc\r\xe5J\xd9\xa6S@oqG\xb4e\xa7S@\xf8Z\xae\xa2\xda\xc3S@\x05\xd9+\xf5\x8ckS@\x1e\x02\xf7\x07\xfc\xe4S@\x10\xe5\xb4\xef.\xa0S@\x93\xc6\xc5W\r\xabS@\x97\xc3\xcd\x9d$\xe9S@\x87\xd7r\x88s\xeaS@\xc2\x04\x0b\xcd[\xd7S@\xb5/\xa6\xc1\x8c\x9cS@\x08\x1c`\x86\x98nS@\xc6\x18V\xf8\xdc\xbaS@\x84\xa2%\xc6J\xefS@w\x19\xcal\x0b{S@8p\xc0>\xd9\xa8S@\x1d$3\x05\x01\xa6S@\xa0\xac\x97\xd0\xd1\xdaS@\r 0][\xa9S@a6\xa4>\x05\xacS@\x8f>\x84I\x83\xe7S@\xd2\xd34\xff7\xdfS@\xbeE\xb3\xfcHiS@\xb5\xccS\xfc\x03iS@n\xbf\x05\xac\xbcqS@K$\x05l\x8a\xabS@\xd6\xad\x183\x85~S@\xfa\xf4\x97\x86\x8f\xe6S@\xa4l\\\xde\xa9\xa4S@\x06H\x078\x85\xb0S@QWk>\xd0\xbcS@<\x15s`\xdf\xa4S@3\x01\xce\x9aT\xa8S@\xf3,\xff\xfc\xd3\xb0S@Cp(\xed\xc3\xa6S@\x05\r\xf7\xde\xb1\xc9S@\xb6\xe7\xccl\xed\xa4S@\xb5\xd0UhF\xb7S@,:\xdb\xeb~\xa5S@\xcb\xdc\x9eT\x14\xa7S@)1\xd5\xfd\x19\xc6S@\xfd\xb8To\xe1\xa4S@-\xaf\xce"\xc8\xa6S@N\xa8\x99Rf\xa5S@\x8e\xdc\xfd)\xe3\xb1S@\xd5\x93\x9e\x9e2\xcaS@\xd6\xa4\xdc\xf8\xe3\xaaS@\x17\xc1\xdf\xc7M\xd4S@L7M\xe9=\xdeS@\xdaD\xe4\xff5\x00T@lnl\xf0c\xdaS@c:+1\x05\xacS@j/i\xb9\x9c\x12T@\x9e\xd5\x9dK\xe7\x80S@w\xb3#\x05\xef\xb3S@\t\xbb]mU\xdcS@5\xad+99\xb4S@\xbd\rp\x90\x16\xdcS@\x91d\x91\xbb\xce\xdbS@\xc6\xc6\xec\xee\x12\xa7S@bw,\x94\xa7\x9fS@\x04)\x0c\x14\xcc\xb5S@\x08\x98G\x96\xb5\xaaS@\xfe\xad4>\x0b\x01T@13\x10\x10\xbe\xe3S@\xfc;\xea\xa9\xfe\xaaS@7\xaf\x8a\x0f\x11\xb6S@G\x14\xb5\xe4_\xc3S@\x12NR\xdc&\xdbS@\xe3\xd7s\x91\x17\xafS@\xf8\x83\xfd\x01V\xb6S@\xc6\x14\x83\xcee\xe3S@=T\x99\x99\xdd\xafS@\xd9yUD\xd9\xb8S@\xdcD\x06j\x1e\xdfS@\xeaA\xe2\xe91\xe6S@\xe5\xf4$\xcd(\xe3S@\xa7M\x95u\x14\xb0S@5\xa6\xb6\xfbh\xb7S@\xf3\xa2k\x87\xd0\xd7S@Db\x035\xce\xd6S@ \xd3\x8eL\xd7\xb7S@\xec\x92\xc1\xc4\x07\xd3S@\x95\xf9\x93J|\xdcS@$\x8dqn\x8f\xb0S@\x1bt\xde\xca\x8e\xd4S@s\xc8\n\xadZ\xc5S@9*E\x17\'\xb0S@\'\xcc1tv\xb8S@\xb7l\xdf\xad9\xd0S@\x89\xd9\xab\xe5\xbe\xe5S@5\xd5\tD\xdd\xb8S@\x87x\xa3\x16\n\xbdS@\x08\xda%\x81\xe6\xc4S@ts^\xe7\xff\xc5S@i\xd3\x08j\xe8\xbfS@7N\xa6\xb8 \xe3S@\x83\xa3\xa9z\x07\xadS@\x94\xc1\x81j\x07\xb3S@\'\xac\xcf\xc9\xb9\xc0S@\xcf\x86\xff{c\xb2S@\xaf\xd4\x19\xc95\xacS@\xc7\x1e\xdfD!\xb1S@\\A\xa1\xe5\xc0\xdaS@\xbd\x14\x1f\x8f\x84\xbdS@\xb3\xba\xf7\xb4n}S@\xf5+\xb4\x01K\xd4S@\t\xd6.vC\xacS@\xc8\x98\x94\xd9\xa6\xb3S@\x19(\x91E-\xe3S@\xff\xb0\x0c\xad\x06\xb3S@\xad;\xdb\xa4\xc3\xe2S@U\x9e\x9dzZ\xb9S@*\xb3<\x10\xb3\xb5S@/\xc0\xa9\x96o\xfbS@\x98=K\xba\x9c\xb5S@\x00\xb5.Wh\xabS@\xb7f\x1f[\xc0\x7fS@\xb4\xdf~M\x94\xb4S@do\xbe}\xae\xabS@\x17\x08\x83\xca\xcb\xd4S@\xdc]\x1f\xdf\x9b\xadS@\xc5u\xe7\x8bO\xb6S@\x90\x1cE\x0f\xa4\xbcS@\xc6\x8e\xc0\x9d1\xd6S@_\x03\xf2\x0e\xfc\xbcS@\xdb\xc7!\xa3 \xbdS@\xf8\xaf1\x9f\x16|S@*\xe4\xdf\x1a?\xcaS@\xbb$\xce\xe0\xa4\xbdS@G\xd1h\xda=\xd5S@\x07J\xf7\x8f\x8b\xc7S@\xb9&G\xa0\x8f\xb5S@+N\x91\xaab\xc7S@\x10\xbd\xb4\xf2\x01\xbeS@\x1c\xf0\xaa\xa6\x12\xa7S@\xc2\xe7\xd8\xaf\x0e\xafS@\xd5\xa2\xd6Q\x9b\xa6S@\xc54\xb1u\xcc\xbdS@\x152\xbcv\xc8\xdeS@U\xe9z\xfb\xdb\xe0S@y\xe8\xf7\x94\x95\xe3S@O\x80_\xb0\x1a\xaeS@/\n\x99\x0c\x10\xd5S@\xde\x17J\x940\xb8S@\x0c\xbe\x9e\x03u\xd9S@ \x92\x92VO\xb5S@\x01\x9b\xd8\x88z\xd4S@X\xcb\\\xeb\xff\xc0S@\x84\x90\xbc\xbbE\xcfS@=\xebvI\xc9\xddS@y\xc2\xec\xb8\x94\xb9S@e\xb7\x97\xd3\xc3\xb5S@\x1b\xbd\x14d\'\xb5S@\xb7\xd0\x7f@\xd9\xb9S@\xed\x9c\xdf\xa9\xcd\xb9S@\x80%\xafCw\xb5S@\xa2\x81\x89\xa8b\xb6S@\x0b\xd7\xd2d\xba\xe2S@\xeao\xbft\xe6\xb6S@\xf6\x14\xab~\x01\xb5S@B\x9b\xdeg?\xd0S@\x0c\x9c6z\xf4\xb4S@\xa1S\x18q.\xb4S@\xf7\x01\xaf\x1d^\xb5S@\xf6[\xa6\x07\xad\xb5S@\x11<\xa2y\xa0\xbbS@\x1f\x1e\xf4T\'\xb1S@\x8a\xa92v\xbe\xe1S@\x8a\xb6\x9e1\x87\xdfS@\xe93P\xb5\x85\xb7S@\x84\x85`%\xbb\xb5S@k\xa5(B\xc8\xb7S@\xa5\x8f\xab\xfa\x16\xb8S@"\x1e\x0c\xb91\xd2S@}\x00\xe8\xcbk\xb5S@\x9fw\xc4\xf7\xc4\xbdS@D_\x86\xb5\xf1\xe2S@\xd5\xf1\x08\x9c\x18\xb8S@\n^\x1b<\xa8\xb8S@\x16\xcc\x1a\x14\xf0\xb5S@D\x87\xfb\x95\x92\xa6S@\xf6!\xa5E\xf8\xb6S@cT\x86\xd4\xf7\xb8S@\xa3\xd1q\x93\xd5\xb9S@\xfaH0\xe1\xc1\xa2S@\x0b\xb2\x95\xb1\xb8\xc6S@o\x18\x98\xe3T\xb9S@\x12\xc9\x05\xdb\x89\xb7S@(\xc7&W\xd6\xdeS@\xf1\x0c+\x98\x93\xb3S@Z B9\x86\xb5S@\x01\xa4\xfa\xc7\xab\xcfS@^\x835C\x9e\xd7S@q\xd1\xb73)\xe1S@\xd4Uq<e\xd7S@\xcf\xb36\xb6\xc3\xe7S@}j\xf7\x8b\x00\xe8S@ks{t(\xb8S@\xe7#53P\xb8S@\xa7m\xba3\xd4\xe8S@\xee_\x0c\x91{YS@\xf6N\xaa\x0f }S@@\xc7\xc5\x89;\xc0S@\xb7Y\x8f`>\xe9S@\xb5\xa1W\xd4J\xb2S@\x06\x83\xe4m\xac\xb8S@\xdbd<\x15y\xb5S@K\x01Yl\xc9\xc0S@\xf0\xaa\x02aD\xb7S@\xb0|\x00\xa3\xbc\xbaS@\xaa\xc5\\\xd4~\xc0S@\x15d\xf0\xe7\xbaPS@f\xbd*\xef\x08\xb9S@<\xe2A+\x0b\xabS@\x97\x8e\xe1\xe2c\xdcS@Y\xfc\xcav#\xdfS@p=\xeab\x04\xd7S@\x1a\xa3\x18aU}S@\xe3A\x85\x88\x0c\xc5S@\xdf\xa8\x1esq\x85S@{j\x196\x0c\xe9S@\xc9-\xb8\x88\x9b\xcdS@\xe8\x18\xab.\xf0\xd8S@\x908Q\x0c\x07\xbcS@\xe3\x8e\x99\x19\xff\xa2S@\xee\xab\xdb\xa8\xc7\xe6S@\xe6\xa6\xfeJ\x99\xd5S@\x1e\x86\x95\x93\xb6\xb8S@1\xe4\x80\x1d\x90\xc4S@\xb6\x7f\x08E\xe7\xc7S@4\xa4\x00_\x02\xcdS@\x81\xf5\x93\xc4m\xcfS@c\x0fn\xb0\x9b\xe9S@\x82\xad\x9dk\x87\xbaS@\xe5\x94Q)\xcd\xc8S@\xe2\xe6IR\x94\xedS@\xb6\x91k\xe5\xb4\xd6S@\x11\xe6\xd5uH\xd5S@\xc3\nt\x8c\x98\xeeS@&Y\x02\x1c\xcd\xd4S@\xcd>]\x8b\xc6\xd4S@\xc7>\xe6\x88v\xd8S@>\xa1\xd5)\r\xc7S@\xb9BC0\xda\xdfS@\xbe\xde\xb7\x85N\xebS@#\xf50[m\xdeS@\xd5\xf5\xf8$\x1d]S@pg\xe6\xaca\xc5S@\xf5\x06 \xd3\xef\xd4S@\x9b\x96m\x8f\xb8\xb8S@U.Q\x02b\xd9S@\xc7\x8b\xdc\xc2\xe6\xdeS@\r\xbd\xbd\xb7Y\xd7S@\x05\xf5Hq\x81\xa0S@\xdd\x8c\xe8\xc9g\xd6S@\x96\x81w\xba1\xc6S@\xc5\x18\xcfOO\xd6S@\xdd\xab\x86g(\xdaS@\xa6\xf7zH\xc3\xd9S@\x94{\x95\xb9\xf4\xd9S@\x9f6\x83\xcb\xb6\xf0S@X\x10\xfcr\x0f\xd8S@61\xf29\x14\xd8S@ZL\xf6\xe6\x16\xb3S@v/\x85H]\xc9S@\xa9\x8d\xcc"\xa6\xd3S@ee\xd8\xf6\x8b\xb9S@\xfa\xf4\xac\x9d\xba[S@\xe1K\xdb\xba_\xceS@,+\xcce\xba\xc2S@@\x94\x0f\xec$\xdbS@\x02Q`\xa9\xf5\xa5S@\x85\xe6\xda\x91\xda\xc8S@\x7f\x85\x1d\xdf\x06\xc3S@\xdbk}\xa2\xc4\xdbS@\xca{\xc0\xcd\x97\xe9S@\xbe\x17\x83+\x80\xdcS@\x9e\x04\xf1n\x03\x8dS@K\x1a\xe1\x98Y\xd0S@\xb5\x02]2\xe0\xa0S@\xb1e+\xf2v\xe0S@\x8aL\xfa_\x8f\xd0S@]N\xaf\x08\xba\xb8S@\x06\xb4\x86@\xa3\xd2S@\xfd{\xa5@\xa8\xd9S@Y-\xf5aK\xcfS@\x1dh\xcdr\x17\xcdS@\x9f\x98\x03\xef\x07\xcfS@\xddh=\x90\x8ewS@]\xd77S\xe7\xd7S@\xf63\x19_i\xdaS@\x0f[\xe8%\xc9\xd6S@U\x9c\xdcE\x80\xd4S@\x87\xfb\xec\xeb\r\xd8S@H\xdf\xb2\\G\xd4S@\xdcwn\x0b\x8c\xcbS@~/\x82\xc0\xd3\xe9S@\x8eK\xfc0]\xb8S@\xdb\xcf{\x82\xc7\xc2S@6\xbc$\x89\xbd\x86S@\x9a\xb4\xb3FL\xf2S@5\x10\x9c\x06\x05\x9bS@\x95\x07\xe8\xb0\x86\xe0S@ \x98M\x88\xe9\xa3S@E\xaa\xc4\x00\xf2\xb7S@9q\x0e\xe7%vS@\xd2\xe1::\xbb\xefS@\xe2\xbf\x8a\xc8\xd1\xa0S@v/\x9apQ\xefS@3K\xe9\xef\x8c\xa7S@\xa03M[v\xc3S@{\x870_\xa2\xfeS@\xac\xa5\x9d[\xe5\x9bS@\xd0\xb1\xf0v\xcc\xc1S@S\xde`i=\xb9S@\xeb\xd6\x9b\xaf\xf3\xc4S@\x83{\r}\xea\xe7S@z\xa4g\xec\x9f\xcdS@Ny:\xd1Y\xe8S@\xbf\xe7\xe4\xdaImS@!\xdc\x10\xbf\x08\xfdS@\xfd\xc9\xd7\xae\x86\x9dS@$\x80\x17ow\xfcS@\xab\x11q\xbe3\x9cS@#\xbe\x85=\xfb\xfbS@O\xfb\x1b+p\x9fS@\xd7\xb1\x9b<\'\xe7S@/\x0f\xa3\xb6\xa3mS@[\xeb\xb4\xc6\x01\xeaS@\xcd\x8a\xe9\xe4\xc6\xf0S@>-\xe9r!\xd8S@\t6\x1e\xde\xf6\xcfS@\xbb\x1d A3wS@m\x7f\x0c\r\x06\x9aS@\xe7M@\xdc\xea\x8eS@\x82\x12\x89\x8b\x90\xb0S@l\x88j:\x86\x7fS@\x0e\x95j\xab\x9c\xebS@\xc2\xb0J)%\xbeS@\x84\xcc\xb4\x0e\x98\x8eS@\xa3\xe9\x8e\xca\x1c\x95S@3\xdeE\x8a\xd6|S@\xc5J\xc3p;\xf0S@\xdc\x80\xbc\xf6\xf4\xc8S@2\xfa+>\xf4\xb1S@\xd5\x94\xedG=}S@\x93\xd6\x12H$}S@\x1e,\xac)T\xdaS@%8\xf5\xf2p\xecS@1\x0fl\x11\x86\x99S@\xb2;I\xec(\xf4S@\x87\xf1\t\xcc5\xc5S@\xae\x82]p\xf3\xd4S@\xbe\xf8\xb8\x97\xe3\xc4S@v=\x02]Y\xe7S@\xed\xbe\x86\x0e2\xc9S@b\x1d\xd9)\x8e\xe7S@W\xfeBs\xee\xdcS@$\x8d1f\xee\xedS@\xc9j\xfby\x99\xecS@\xa1\xb7\x9c\x920\xdfS@&\x95\xc9\xed\x95\xd1S@\x17]#\x9ce\x90S@\x88\xb0\xc2\x1fm\xafS@\x92\xa1\x0b\xa6F\xdeS@\x9c7\xe4\xe2\x8f\xa5S@\x9d\xa0\xa10A\xd0S@3\xe5s\x0eO\x03T@O\x93\x8c\xf6+\xadS@\x14x\xdf\x95\xb2|S@\xfck\x94\xdc\x1c\xdaS@P\n\x94\xf0\x98\xd5S@\xe0H\xbaa\xbe\xd3S@m\xaf\x13a\xbdoS@_,:2\x1e\x9bS@VQ\xb61E\xafS@\x7f\xab\x08\xf8\xb2\xdcS@\x17\xf5\xdd\xbd%\x8bS@s\x1b\xe8\xd2\x93\xc6S@\x16\x9ft\xd7\xed\xa9S@ U\x83\x14\xb2\xebS@\xfc\xfb\xf9\x97R\xe8S@_\x05\xf07J\x83S@C\x92\xbe$\xf8\xf4S@/0\x80M6\x99S@\xd84\x99Dt\x99S@&\xe7\x10~\xf2\xa8S@.VD\xff\xd8\x8fS@`\xda\xb4-\x83\xceS@Wy\xd1\xf8\xc4\xadS@\xf2\xe8o\xe20\xb9S@\x99\xcd\xe7\x8c+\xe9S@\x94\xd9\xc9\xe27\xb0S@\x8cFJ\x86\x84vS@\xfdB#\xd5z\xe6S@\x84\xdc\xf7\x91H\x9fS@\x00G\xcb\x1d\xb4\xf1S@T\xc0,\x18\xfe\xbfS@]\xba\xe2h\xd9\x88S@$\xdeq\x0bD\xe2S@">d\x07\xd4\x9fS@c+\xd5\xca\x1dUS@\xc9\x96\xcb\x05\xd8\xd7S@\x00\xf6\xf7\xd3&\xd9S@5\x91@\xde\x1ftS@d,\\\xc1\x1d\xddS@\xb7\t\xda\xc3\xf0\xdeS@\x98q\x8f\xb6\xdd\xf4S@=Lk\xee\xa8\xc2S@\x12\xf4\xe7B\xea\xd1S@\xb4\x04K\x08\xd7\xebS@\xf5CQ.\xd6\xa4S@\xa6\xd4\xed\x93\xc1\xa7S@IFi\xe8\xae\xccS@z\x99\x86\xa1\x13\xa0S@s\x86OQ\xf4\xdaS@\x1a\xf1\x90\x90\xd6\xcbS@\xde\xec\xff~\xc3\x9cS@\xac\xa4\xd5\x1b6\xbdS@SJ\xa4\xeei\xcdS@o\xbd!\x1b\xc9\xfbS@N\x92r\xdd\xf3\xa0S@w\x1f\x98\x9c_\xa3S@(\xf2\xf0\xdc\xb3mS@h\x89\x149\xa7\xc2S@\xcen\xa8\x8b`\xa0S@\x1dh\x0f\xd65\x9fS@\x9c\xbb\xc9\x1a\x1c\xd0S@\xab\x84z\x94\x9e\x97S@\xd5\\`\x1ck\xf8S@;\x07N\xdb\x86\xbdS@\x0b\x0c_H\xd1\x88S@=\x87*&\xf6fS@\x04\xf5o\x9d\x0b\xeaS@;\xd0\xc1\xa2\x95\xe9S@\xfb\xe6\xeb\xe1.\xdfS@\x93\x96b>\\{S@\xb8\xe8\xde\xc6X\xbeS@n\xce\xe4oJ\xc2S@\xe2\x1f1i{\xd3S@C\xc9r\x0f\x83\xa4S@gM\xc2\xa1e\xdbS@BEfD\xa7\x97S@\xfe>\x80\xf9\xa8\xa3S@LWU\xccB\xefS@\x01\x93\xf8\x8d\x80\xefS@0\xedF\t*\x84S@Udf\xf2\xd7\x85S@\x8f\x1d%\x8c\xa0\xdaS@\xa8\x00\xf2\xb0\x05\xdcS@g\x03\x80\xa0\xce\xb6S@\x86[&u\xb9\xc8S@\xe4\x82\x04\xce\xdc\xc2S@<\x1f\xd8\xad\n\xd3S@X\xd6\xed\xfb\xe9\xbeS@k\xb5mN\xf0\xb7S@\x8d\xe3\xe5\xb6t\xd1S@\xedA\x98\xeeL\xddS@+B`P\x93\xbcS@\xcdU\xad\xcf\x9d\xe0S@\xbb\xa2(\xfct\xd1S@\xe2\xbb~\xc7V~S@R\xee@\x15\xc0\xc7S@\xb6\xdd\x92\xb7\x89\x98S@\xcd\\\xb2\x94d\xcfS@\xaf\xac\x0f\xaa\x96\xd9S@\xa1q\xdd\xfd\x89rS@i\x99\x17\x11\x9c\xefS@.wp9\x17\xbdS@\xf1\x1b\x9fG\xfc\x80S@\xc1\x83\xe0\x17\xa2\x9eS@\x9c\x1c(\x96\xcb\xafS@\x95\xad#\n\x84\xb7S@\xa4\xfaT)\x1c\xe0S@\x8atG\x8f\xa0\xa1S@\xf6\xaf\xe2\xf2K\xa1S@<\xe3\xfcW\x1c\xa9S@\xeb\x1c>\x92H\xa9S@\xe7Z"\xd2z\x9fS@\xf4\x01\xb57\xb4\xf1S@\x07\x11h\x87\xf1\x85S@\x84\x8b|\xd8j\xf6S@\xab\xd4z\xdbx\xf6S@V\xaa\xb3\xd5\xa4\xf1S@D\x91\x06\xf2g\xefS@\xcb\xd3\x03<\xec\x01T@Dp\xbf\xb6\xe1\x9dS@k\x02Z\xb0_\xe7S@\x05#\x91\xe1\xa0\xa1S@\x94\xff\x0cNO\xefS@\xca"\xe7\x0b?\x00T@[\xb1\x9ce\xb2\xa7S@\x85(\xe57,\x94S@\x8c{\x087\xa1\xe1S@\xf0\xdb\xd0\xc2\xde\x9eS@\xccM\xd7\xab\x07\xfdS@3w\xe7r\\\x00T@l\xf1F=;\xa0S@\x07\xa7\xb4+\x1a\xafS@\x7f\xacR\xd3\xc7\x9cS@&\xe1\xc8\xe7X\xd0S@m,\x17\x0e\x80\x9bS@1\x83Z\x17\xf3\xa0S@l\xa2V\xf0\x9d\xeeS@\xb7S\\\xd1I\xedS@\rQ\xcaat\xd4S@^\x8a\x80\xd5g\xa9S@>B\x81\xdaO\xa2S@\xf2\xa6\xd9-\xfa\x02T@>_\x82\xfe\xba\xd9S@{\xe4m\xf8\x94\xc0S@n\xfbV:\x9b\xdfS@K\x87\xca\xcb.\x9fS@\xce\x8f\x8e\x08\xb7\xaeS@a]w\x8a\xad\xd9S@]\xa2\x8a\x08\x90\xdaS@\xb5\xb0\xbft\x10\xffS@e\xbf\x11\xd9!\xebS@\x90\xb8\xabo\x9f}S@\xbc\xcf\x11/e\x9eS@]\x17#R\x12\xd8S@\x05\x12\xd3\xf6\xd4zS@Y+\xfe\xdc\xb3}S@\xc0H6\x0cvzS@\xc1\xa4\xc6\xf2\xa1\xf0S@3\xbe^\xd5\xfe\xb1S@\x8cLG\xad\x1a\xfaS@\xa2\xcf^V7}S@\xc6\xea\x827czS@\xa0\xc0O+\x9dzS@:\xc8k\xa3\x91\x9fS@\xb6\xe3\xb0^F\xceS@\x13\xa1\xfe\xf0\xea\xd9S@\xce\x9a2\xbfa}S@x3\xaaa\xa9\xb8S@`\x02\x961\xebzS@D*\xa5\x07\xb3{S@\xa4\x02(V\xc9ZS@w\x1c\xf4\x18\x1f\xdaS@\xc5\xbe\x17PO\xd6S@\xae\xc7\xdf\xb0\n\xb9S@$\x88L\xc6.\x02T@L%\xe4\x86?|S@\xe4`\xc7\x0c\x16\x02T@On\x9bw\xa6\x01T@\xb7\x9e\x13\xa0b\xd5S@\x9a=\n\x9dg\xf9S@\x83\x1cC\x1f@\xb4S@\xe2/\\$_\xd6S@$\x90\n\x8a&\xb4S@ep\x15\xf7\xd5\x9aS@^\xb2z\x7f\xc5\xb8S@\xe7\xd9\xa3Le\xd9S@\x83\xdfe\xbaS\xd6S@\xfb\xba\xe1<\xa6\xe7S@\x83\xb9\xe1V\xd2\xd4S@J\xb5\\\xefA\xc5S@\xc8_\xd3<\xd8\xccS@O\x1dO \xe4\xc8S@\xc4\x8d\xf7\xb9\xc9zS@\xb1G#\xb7\xa8\xc7S@\xb2\x9a\np\x1f}S@\xe5\xd1%\x9b\xfc\x01T@\xb6\x9a\xfb\x08K\xdcS@p\'\x88-]\xd7S@.\x87\xe3\xb7\x1f|S@f\xde\x82\xb2\xaf~S@\xae\xf3\xd5c\xb9\xd4S@\xf5\xd6\xe7\\\xa2\xb2S@Z\xb7\xae1\xba|S@\xd4b{B\xc1\xd4S@\x88\xa8\xc1z\x0c\xd5S@\xfa@\xae\x8f\xd6\xd4S@\x95\x87\x8bQt\x80S@r\x16\xc7\xd6\xce\xc7S@\xc1\xc1\xde\xb1\xd8\xf8S@\x9e\x103\x83\xe7\xe6S@\xb3\xd7j\xc7\xb2\xd6S@\rZ\xd5\xdf\xa5}S@\x13;&\x12\x7f\xbaS@\xeb\x15\x11T\xb0\xe9S@\xb6\t\xba\x17\xd0\xc8S@o\xae\x89M\xf5\xfcS@\xb8\xf1\xafL:\xc8S@\x879+p\xb7\xe9S@\xc8\xac\xd0\xbe\x93\xd0S@K\x89\xa8D^\xcfS@\x94t\x1b@[\x87S@_#\x84\xd0~}S@\x14KDs*\x9eS@\xa1\x9e\xdc\xde.\xe9S@~\xc1\xa7\x8d\xd3\xa0S@\xcb\xa5}\x89\xdazS@\x16[\xbdB\xad\xa3S@\xc8\xb1\xe3(F\xc5S@\x8d\xe3\x07g\xcb\xa3S@h\x80~\xaa\xb1~S@\x8cLH*D\xc8S@mS0((\x94S@\xb8\xc7\x8eMi\xd8S@8)YB\xb6\xe9S@,\xf5|\xa3{~S@\xc6\xd2\xeb\xc2\x7f\xe9S@\xbb\x01\x17\xd7d\xd8S@\xd9e\x90\xa9\xab\xdbS@\x05\xde\x0c\\wyS@\xbcW\xadqE\x7fS@\x97\x08\xc3\xc7\xf3\xb8S@\x07\xdb\x19\xbd\x07\xd8S@\xc3s\x19\xc1\xdaZS@\t\'\x89\xb4\x01\xd5S@}H\xae\x89\x9f\xbaS@\xe38G\x8eV\\S@\xbc\x08\x97\xb2\x94\xb8S@=\x04\x00+\xfb\xd6S@<\x89Z\x80\x89\xcbS@\x841KJ\xb2\xb3S@\xa7\xbe\xc6\x08\xd8zS@\xf5\x05\x01\xb4\x1e\xe8S@F\xb8-\xbb\x9b\xe4S@\xc1\xfe\xef\x7fU\xb8S@L5\x85\xce%\xb8S@B3\x89O6\xa1S@\x86\xa2;\xfdW\x98S@\xe9\xe2_\xb3\xb2\x9fS@\t\xfca,\x10\xd5S@\xa0oy\xb2<\x81S@A\xd0\xe4\xd6hzS@\xb3\x884\xc4\x03\x82S@&\xad\x06\x8a\xda{S@\xed\x03\xe1V\xf6\xe6S@\x1d\xa7S\x1a\x13\x9aS@l\x88\xbe\x96\xb7\x99S@\x86\x10\xbc\x81\xd8\xbaS@\x9d\xae\xdc\x16\xa8\xf6S@\xc1B%\x03\x15\xdaS@\x00&p\x1cL\xdeS@\x97\xa7G[\xbd\xb1S@\xad\xf6\x8a\xea\xaf\xdeS@+\x92/$\xb6\xccS@\xa2\xdc\x15\x96O\xb9S@H\xb8\xaaA\xd1\xb8S@G\xf7c\xbb\xc9\xd5S@T\xfd\xcd\xe8\xc3\xf9S@I\xebD\t\x82\xa3S@8T\xc6#\xbb\xb9S@\xde\'\xf6\xbe\xff\xb8S@{7\x9f\x8d\xf1\xcbS@\xf5\xb3\x92k\xaa\xecS@\x14jA\xc9\xbb\xdeS@\x91\xbb\x1a\xc6\xf6\xa1S@aH\x95q\x1fjS@;\xe3\x1c\xae\xfa\x82S@\x13\xf6\xcd\xca\xea\xb5S@N\x88\xc8R\x04\xe3S@\x85H\xfe`\'\x93S@\xfa\xcaD:\xa0\xb8S@(2\xc5\x12\x9a\xb2S@\xaf,\xdc\xdc\x11\x85S@\x008\x89\t\xfa\xccS@\x0eD\x7f\xbb\x1e\xb1S@\x04o\xb6\xc5\xbe\xe2S@\r\x1dL4\xf5\xafS@\xdc\xe9\xd5\r{{S@\xbcM\xe8\x8ba\x85S@\x160SK\xab\xb5S@,\xac`\x10\xcb\xd1S@\xdd\x8c\x04\x1e\xa3\xb7S@\x98\xdb\xf4\xf1\xf5\x7fS@q\xb2\xad\xa3-\xb2S@\x1b<\xf0\xa0\xbe\xc3S@&>gm.\xdeS@\x13\xcf\x81=S\xb7S@\xf2\xe4\xe1V\xfc\xb0S@\xe1Mn\xa0K\xb5S@L\x97\xb9\xe0/\x85S@W\'\xaa.\xc4\xb6S@6M\x89\xae\xcc\xb4S@\xba\xd0\x04\x18\xa1\xcfS@\xe2\xa3\x13-e\xb6S@bda\x1b\x8d\xddS@\x98\xf3\x88Px\x92S@\xec\n\xb4b \xb1S@\xd5\xfe\xb0\xbb\xda\xbdS@.\x9b)L\xe6\xb5S@vx\xb2\x99\x90\xb0S@v\x04\x82>f\xf5S@1\xe6g\xcc\xdf\xd6S@\xdf{\xf5 \x0b\xd7S@\xfa\t\xd5\x96H\xb5S@\x9f\xfb\x99q+\xa7S@NR\xeed\x90\xbdS@\xa7\x99\x10)\x82\xb9S@F\xbb\xd3<\xf4\xddS@\x91N\xbd\xc2d\xdfS@\xec\xfb\xf5\xe0\xbc\xd1S@~\xaa\x83tY\xdeS@\t\x04\x92\\\x17\xc1S@\x16\xc8\x0eP\xee\x98S@\xfa\x7f\x83\xc7/\xb9S@\xcf5\xa1\xbc\x06\xbfS@O:\xee\x0e\x14\xb1S@!;\xbfP\x1e\xebS@Hf\x81\xc1\x94\xb0S@VV\x02\xb9\x12\xaeS@\x91\x9e\xbf\\o{S@\xcb\xe7\r\xcb\xf7\xc3S@\'\x0c\x07dV\xa9S@\x19}]D\xdb\x98S@\xad\xd1\xdb\x96\x14\xaeS@=,\x8cT\x1d\xdfS@/\tJB\xd5\xbdS@\xc7\xe8\xb6\xe0J\xd5S@\xef\xe5\xc6\xd2 \xd7S@\x1bzX\xc7\x06\xafS@\xb0\xd5\x87ay\xa9S@\xf7\xc2W\x85\xb4\xe1S@\xcbhNK\xb3xS@\xea\x88U\xf7\x9e\xbeS@h0Y\xdc\xdboS@m\xaf\xf3\xe2\x99hS@\xa9\xca\xcdHH\xf0S@l\xf2\x8eL\'\xb0S@\x8f\xd7\xf8\xc7\x8d\xcbS@qwO\x18\x9a\xbdS@1N\x06\x13\xda\x84S@\x95\xedG&\xb2\xa8S@1\x1e\x1c\x08T\xd8S@_\xb7)\xd7\xc8oS@\xb5\xebH\xdc\xef\xbcS@\\\xe2\xf6\xe6\x97\xbcS@\xa6\xc2t)\x12\x86S@u\xe2$\x8e\xa3\xbcS@\xe0\x94\x19\x1dE\xb6S@!s\xf6\'C\xd4S@)\xbbe\xca\xcb\x86S@aOr\xff$\xb0S@\xac\xd7\x81\xec+\xe3S@\x15\x9d\x16\xab\xd1\x84S@\x07\xe0pg\x91\x86S@\x0e\xab\xbb\xe4\xc7\xcaS@n\xfe\xfe\xf2\xca\xe5S@A\xe8\x82yG\xb5S@K\xc8\xc3/\xd4\xafS@\x86\xf6h\x1f\xa8\xaeS@{#\xc1\x8e\x13\xaaS@\xa5\xf4Jm\x17\xd8S@\xd0\xadz\xf1\x1c\x88S@vS\xb1\x03\xc8\xe3S@\x11\x1e;\xf0\xb1\xdbS@\xbdbF)\xa5\xc8S@\xd1\x00\x948\xe2\xa8S@0b\xe9\xc02\x86S@\xab\xfe\x83\xdep\x86S@\x18\xf7\xce&c\xedS@\x92aRC\xb5\xdbS@\x94\x1f\xecP+\xdeS@\xd0\xd3\xd4\x04\x90\xaaS@\xd1h\xe5b\xeb\xb2S@d?\xa4\x00e\x95S@.\x97\xb0\x08b\xc0S@\xb9`\xfe\x04\x0c\xabS@1\x85\xfc\xa9\x89\x89S@\xc3\x1aY\xb2L\x85S@\x9e\xc8G\x9c\x88\xdeS@\x95F\xd2\xab9\xa6S@\x00mt\xce\x85\xa6S@\xda\xed\xae\xb99\xaaS@A\x12\xa5jv\x88S@\x98Tn$o\x99S@=>l\xe1%\x83S@e\xf8\xb7\x12P\x97S@\x01k\xc8q\xd4\xe3S@6\xf5\xbe\xf60\xf6S@\x0bj\xce`\xda\xbfS@5\xfbt4\xf4\x9aS@&\xf3\xa5\xce\xdd\xb8S@\x98\xf4\xc6\xe4\xf0\xafS@\xf4\xf0k\x7f\x91\xb8S@\x9e\x06\xf0\x8e\x16\xbfS@\xf2O\x12.r\x9bS@O\xde\x0f\xbe\x1d\x8dS@6\x91\xdf`0\xd4S@\xdb\xdf\xaa\xef\xfa\xe7S@\x96\xa7\x04\x90"\xc8S@\xc9\xce\xdf_\x9e\xd4S@Xr\x04\xb3\xac\xe7S@"\xbat\x89\x8f\x9bS@\xa2?\xd1\x91\x9f\xe4S@$\xe1\x9d\xe2Z\xb9S@\x93\xf4\xc6\x06\xe0\x96S@M\x81\xa8X(\xadS@_w\x1e\xda\xf6\xafS@\xc0\x19\x1cI5\xeaS@\xa0f\x80\xb2i\xeaS@\xa4ah\xe2o\xb0S@\x9a~\x9c\xb6\xf3\xe4S@\xba;N\xaaC\xb1S@\xd2J\xd1S\xcc\xeaS@\x0c \xbay%\x84S@E\xfd\x7f\xa8s\x96S@\xdc\xf4\x93\xad(\x8aS@!\xad\x9c\x8c\x13\x89S@\x93(\xd8N\xdb\x9bS@Sr\x0e\xe8A\xb6S@\xb371k\x1a\xeaS@\x9dI|\xad\xde\xc6S@q\xe6\x8f\xbdx\x9fS@\xcc\xeb+J\xa8\xddS@\xc9\xef\xe1\xfc\ruS@\x0f\xb8l\xeb\x9e\xf2S@\xc9\xdb\x861T\xd9S@\x1f\x17\'\xdb\xfd\xb5S@B\x16\xf8\xb6\xd9\xacS@\x96\xa87\xcbY\xddS@\r\xec\xf8\xe75\xe9S@\x0f\xbe\xfd\xcdp\xebS@\xcef\xfc8N\x95S@\xd2\xbd\x9b\xc6\xfe\xe6S@\xb0\x83d\xe5{\xb5S@\x80n\xc4l\xba\xe9S@\xa8\xfeY]Q\xa0S@\xd1\xe5\x8du\xc2\xd7S@2&`\xbe\x18\xe7S@\xd5\x9d\xbbq\x89\x94S@aW\x84\xd0\x87\xd7S@\x87YC=\xcb\xdeS@\t\x92z\x89\xf3\xe6S@9\x1e\xb6\x82F\xb4S@\x02\xc4\xa7\x07&\xdfS@4\x9a\x97\x03>\xe0S@\xa3\xaa\xc0\xef\xc4\x95S@2\x0el\xa6\xfd\xe6S@\x04\x7f\xf1\x1b!\xeaS@V\xd9\xb4\xb7\xf3\xb3S@\x14\xf2P>\xb7\xa1S@Vl\xdeG\xff\xb3S@Q:\xf3\xa6\xbf\x94S@\x87\xef\xd4>\x18\xd8S@\xe9\x9b\xe7\xa5\x83\xafS@\xd7\x19;\xa3\xf4\xf1S@\xdf\xeeu\xda`\xabS@\xa3(\xf8\xcdI\xeeS@\xcdU\x03n\xb0\xdaS@\xc7\xc8p8\xbb\xeaS@\x82LL\xa0\x1c\xe6S@\xdb\xb5\t_\xc7\xdfS@\x16+\xa1\xe9\xe8\xebS@\x95\xa6,\x9f|\xd8S@\x04s\xa0\xaf\x98\xe0S@pr\xde\x04[\xabS@\xcf\xc9\xc2\xdf8\xb2S@\x18\xfe(?w\xa5S@\x8c25>\x80\x9bS@X\xd9\x8eUsmS@\x04\ng\xb0\xf1\xacS@\x82\xc3J\xb9\xcd\xeeS@\xe0\x8b\x8e\x15N\x91S@\x8es\x9aT[\xb1S@\xd2\xa8T\x12\xb8\xf0S@\xed\xac\xc4hj\x80S@\xbe\x177\xf3c\x92S@\x91x{\x81V\x92S@O\'R\xd7\x01\xdeS@\x92\xa5\xael\xd4\xe1S@\xe9\xa6\xc6\x9e\x98\xeeS@",\xd6y\xf4\xa6S@\xd1\xa0\xff\x82\xbe\xa4S@\x0e1\x1b\xbe\xfe\xa4S@\xf9\xb4\xc1w\x16\xabS@\xa4\x14\xc7\x92?\xe9S@\x932\xf7l\xed\xa4S@\xca\xf0&\x8c\x8f\xe8S@\xb4rrB\xbe\xc9S@\xab\xc8\x07\'\xb4\xa6S@\xb68\x05B\x8e\xafS@\xfb\x93V\xfc\x97\xa3S@&G\xfaGA\xafS@\xc9\x1e\xbfk\x00\xe2S@v\xcf\xbb\xb0\xac\xa4S@\x1a6}\xa1\xf1\xe4S@\xe2<\x9d\x93\xcf\xabS@\x05\xf1\xb3vH\x86S@\x83\x15W\xf6\xd7\xb0S@\x9b\x85+h;\x87S@\xbd\x82\xd6\xaf\x95\xa2S@t@\x13\x9d\xe6\xafS@\x0e\x1c@\x88\xeb\xa5S@\xcf\xa7\xe6p\x89\x93S@\t\x8c\x13~S\x9fS@\x89\x08\x95\x1c\xef\x8aS@\x87\xba\xa1\xf6\x92\xf0S@\x88*\xf5\x84\xf2\xabS@Na\x07Vk\xabS@\xa2\xfaj\xce\xd8\xadS@\x90zW\x1c\xcc\x88S@\xf4\xfa\x14d)\xa8S@F\r~\x9c\x04\xb8S@\x9aN\x19\x96\x1b\x9bS@\x8f*\x8cTH\xa9S@\xa6#5+\x9d\xa3S@\xdd\xe6\x02\x1d&\xa8S@\x08\x1e\x98\xb3tzS@k\xda\xd8\xb4I\xaaS@\xdc\nU\x9f\xa1\xa4S@\xbeX*t\t\xf2S@|\xaf[%\xb9\xa4S@\x98\xa8\x9e\xad\r\xd8S@Z\xd54\xcfZ\xe8S@\xa9\x92\xb6\xa0\xdd\xa8S@\x13\x9a\xd0\x07\xab~S@^J\xf4\x1a^\xe3S@\xe9SY\xc2\xba\xaaS@\xc6|\xe8\x03\x13\xe2S@\xf3*\xe0]\xd4\xedS@\x9cJP\x93\x96\xd3S@\xe2\x82\x0b\xf6\x1b\xaaS@\x0b\x86\xea\xdc\x87\xc1S@U\t\x02\xdbtwS@#\x19\x04\x12\xff\xcfS@hm\xcc\xb1\xbb\xe5S@: ~\x03\xcc\xb1S@V\xbc\xf2\xcd\xee\xccS@\xecL@Y\x02\xc0S@\xd2\x0c\xb2\xf6\x0e{S@,\xd7\xc6k{\x86S@\'s\xd5$\'\xc5S@K\xc24R\x07\xfaS@\x92e2G$\xa5S@\xf5\xd0\x01\xa5@\xeaS@\xc0q\xff]\xe1\xe2S@\xa2\xd5Y\xdd\x05\xa7S@\t\xc4\x99\xd4/nS@\xce\x99\xf3\xed\x11\xd7S@G5\xb2\x02\xc8\xa6S@\x00\xb8O\xa8\xa7\xaeS@\rh`9]\xbeS@\xe4v\xe2;\x11\xa4S@/\xf13\xf8z\xeeS@\x8aO]\xba[\xebS@\xe41kq\x88\xe9S@\xc5\xad):n\xa5S@\xc5\x15v\x88\xdb\xaaS@OW\x89#_\xdbS@@\x94\x8aQm\xb4S@\xde\x02\xde\xc1\'\xbeS@\x8f\x92\tU9\x98S@\xc6z^s\xf2\xf5S@\xe92\xbc\x12\xb3\xaaS@\x9c\xf7R.\xf4\x8fS@\x83\x9e\xabsx\xaaS@q\xe4dA-\xb8S@\xafy)\xe1\x04\xb3S@E\xee?\xa8\xc6\xebS@8\x11\x07\xdf\x0f\xd9S@\x80\x7f\x88\xee\x06\xdbS@\x88\xce\xf7\x84%\xadS@\xc1e{\xcfi\xe1S@@\xdd!b\x18\x00T@\x9a\xd0\x80VX\x93S@\xf4\xf4\xff\x08\xb6\xc0S@\xbd\x8c\r\x1b\xc4\x9dS@\xc7\x15Y\xfa\x16\xb7S@\xf9@{\xd5\x07\xc9S@\xa8e}\x85\xb4lS@<\xd2\x1a\xaco\xe1S@\xd8\x97d\xf3\xa2\x9bS@\xca\x8a\xd5\xb8\x01zS@\xda\x1c\xd1O\xed\xeeS@Z\x06*\xd5\x91\xecS@\xa21\xa2\x0bp\xeaS@6\xca\xbem`\xc7S@\xf8\xe2N\'"\xaaS@F\xb7;\xd6\xf4\xe6S@8\x1d\xbd\x15M\xe5S@\xb4a\xfc\x94\xb1\xfbS@\n\x7f\x1a\x8b\x9a\xf8S@l-\xeew\x1a\xe6S@\x80\xd0\xb6\xd7.\xb1S@\xfb\x08\x86\xd93\xb8S@\n\x91\x9dZ\xc8\xb2S@:m\xb3\xa6\x90\xa6S@W\x17\x1a\x04\x00\xa7S@\xf4{\xe1P\x93\xa0S@\xe5Ht\xe6\xcb\xa8S@^F\xbd\xda%\xf1S@\x8b$A\x1b\xc3\xb8S@\xc3c"\x0br\xa5S@\x19\xba\xc0\x98\xea\xdcS@\xb4X\x99\x87/\xafS@\xeb\x90b)\xffxS@/2F\xe31\xb9S@\x13\x1bDB\x10\xa7S@\x8f\x13j\xa7\xfe\xcfS@\xf4\x15\x02\x02t\xa3S@\xeb\xf0\r \x15\xe2S@\x12r\x9a\x95&\xc1S@\r\x82\xfb+8\xe0S@\xe6{c\x9e1\x84S@S\xa7q\x1eT\xfaS@\xf2i\x81\xeebuS@\n>\xa5\xbb\xbf\x9fS@\x87e\x8cfO\xf0S@\xef/+\xac\x10\xbfS@9\x99\xff\x16\xa2\xa6S@w\xde\xd3\x84\xa3\xa4S@YS\x16\xc9@\xceS@\xa4F!>\xfd\x00T@k\xe7\xce4\xf9kS@\x0b\xc0\x06w\xd6gS@\xe4\xce\xdc\xd9\xd6\xddS@5\xec\x11~\xd7\xcdS@\tZ\x80\x17M\xefS@\x85\xbe\xa8\x86\x96mS@\xb1/\xaaw\xbc\xe2S@8y\xa9N\xbc\xe8S@\xb9\x0f\x1c\xeb\x97\xeaS@\x93y\xf3\x07i~S@Oa\x9a\xbc4\x9bS@\x8f\xbf\xea\x8a\x8f\x9cS@\xa6t0\x99\xc4\xc1S@\xddc\x15\x9b\x10\x9cS@\xed\xb4\xafxiiS@\xbdJ4\xd5\xcd\xb8S@\xfc7\xe4.P\xc4S@\x98\xc3\xda\x7fE\xd5S@\x13\xa8\x86\xc6{kS@N"\xa3\x858\x9cS@<\x9a\xba\xf5)\xf0S@j\xc4Xy\x9f\xa8S@\xb2\x95\x8a\xb3i\x83S@\x90\xb0+\xf11\xe8S@LR\x10\xc7\xfb\xafS@\xcd5\xf9\xbbqnS@{H_\xed\xf0\xc8S@k\x17\xa5<B\xedS@\xdcU\xd0^!}S@%\x03E,Z\xdaS@\xdb\xfeA\xadImS@\xb0V\xc3\xca\xd7\x96S@\xd5T\xfd\x83]\xd8S@\x0fs\x8e\x8aX\xc5S@\xb6$Rk\xa5\xc8S@\xbe\x0bO\x8f\xf5\xd8S@O\x86\xb0C\xc1\xeaS@\x1ds\xf5\xdfuxS@h\x0f\xf5\xaag\x9bS@\x83\xfe\x99Y\x81\xfeS@`\xf7g\xd4\x8f\xbfS@\x86j\x0144\xe7S@\xca\xba\xef,t\x91S@v \xf2\x0f\xa0\x82S@\xff~F\x12\x07\xe9S@U\xf19l\x04\xebS@\x8a\x01yR\x9a\xe0S@b\xe8{\x98\xd1\x98S@\x81\xb9\x98B\x04\xc6S@\xb5\x8f\x16\xd5\x8a\xceS@\xf4\xed\x9dB\xb2SS@D\x92\xc0\x1a\xfa\xa4S@7\xd9\xa2\xd8%\xb0S@\xf7@d\xfe=\xaaS@\xe2\xcek\xddg\xadS@(-\x8f\x80X\x8dS@\xb8(\x03\xac\x9d\xaaS@Q\x8d\xc4\xfd\xde\xfcS@\xcc\xf6\x8a\x17\xbd\xadS@\x9fy\xcd#;\xacS@(\xd8\xf6\xa5v\xbdS@8e\x97\x0b\xc2\xd4S@\xbdK2\xfck\xf4S@fR>\x9e\x1b\xacS@\x85\xb2\xc2\xd9\x9f\xbeS@\x8e\xaa\xb7x1\x99S@\xac\xb4\xdb\xf4k\x9fS@\xc0d\x8c\x90\xfb\x9fS@k\x05b\xf1\xbd\xdaS@\x8b^\xd0\xf4;\xb0S@VjwB\xcf\xdeS@\x1bi\xee\xc4\x0b\xdcS@\xf6\xd0\xe8\x90z\xd7S@\x18\xbe|\xb3\xba\xd9S@DhS\xb1\x18\xa3S@w!E\xd7\xa5\xa2S@\x1dy\xe8\xd8\x86\xa9S@vnI\xed\xb7\xc3S@\xbf\x03\xf9\x99o\xfaS@A\xcf_\xacW\xdcS@\xdb\x06\xe2\xc4J\xb9S@\xb5\x10\xcd\x00\x12\xf7S@Xj\x95Z\x81\xd7S@\t\x133\xd3\xe0tS@\xc2\xdex\xd8\xee\x8aS@{\xee:pr\xe2S@M\x88\xed\xb3\xe7\xc6S@\xa7\x9d\xa0\xb3b\xb5S@\xc6z\x89\x8d\x9f\xb5S@ \xe6\x08Q\xbd\xdaS@QHqY\xcd\xd6S@\tH\x04\x7ft\xf8S@(\xf07\xac\xa0\xd5S@\x9a\xdf\xc8\x0e\x80\xe0S@P<\xef\xae;\xcaS@\x07\xec\r\xadG\xc3S@\xa8\xe9\xf3\x1a4\xbdS@D\xc8\xa3U\x7f\xdcS@\xf0\xe8\xd8I\xfb\xe9S@\xa6VD\xca\xe5\xa5S@\x10\xd2@C\x10\xa5S@w\x95\xd9\xb6\x01\xafS@m\xd59\xe3j\x90S@\xf4\x9a\xe8\x05U\xe0S@\xdc\xa9\x06\xe0g\xd9S@B\xb1j\'\xce\xa0S@\xaa\xb9\x99\xe7\xc7cS@U\xea\x1f\x98\xe0\xd8S@n\xb8\xc1\x1d-}S@\x9cN\xc7,\x96\xabS@\xa0k&C<\xa5S@Y>\xfc\xc7O\x9bS@P\x05\x8e\xcbB\x84S@r\xc1,\x13y\xdaS@\xd7\xcd\x81\xeda\xc7S@\x98\xe0\x86\xe5\xae}S@\x1f\x8a\x9f7-\xe5S@\xbe\x0e9[Q\xdaS@h\x14\xa6\xc3o\xd2S@\xab\xbb\xf1\xbe#\xdaS@%%\x11\x89\xb2\x99S@d\xcf\xba\xcd\x9crS@q\x0c}\xb6\xb6\xeaS@\xee\x12*"srS@o\xd7\xc3\x04\xad\xc6S@o\xb9\xd6\xf9\x15\xc6S@\xa1u\x83|0\xd8S@\xaa\x1a\xb7\xb7\xb7\xb6S@\x8bz\xc2\xf9\xefpS@\xf04\xf2\x08d\xc7S@]\x9b\xcc\xff\xfa\xdbS@\xa0\xfd,Z\xf7oS@\xffI\x01\xdfk\xb9S@\xf2&\xe9\xcd\x9f\xc8S@\xad\x9b\x1c\xe0\x9d\xfcS@\xb8\xfa9\x86\x14sS@\xe7\xc7\xf3O-\xd5S@\xd7$8A\xc0\xb8S@\xda\x13q%\xa8zS@\x04\x9alwz\xdeS@\x97\\R\x83F\xafS@\x9c\xb2\xf0\xae\xea\xadS@5-\xa5\xa6\x9frS@\xcc\x0e\xa8\xfb\xe3\xd2S@\xa1\xa3\x91h2\x83S@\x0b\x15Z\x07\x8f\xe3S@c\xebO\xd6\xbc{S@\xd7\xf1k\xc4\x07\xd5S@\xac\xa6\x94j\x14\x89S@\xd3\xf14\xe0\x97\x96S@@\x98\xd0\x06\xb2\xdbS@f\x95\x14&\xa0\xfeS@\x08<Zw^\xd8S@\xc8\xa42\xdd\x8b\xf2S@f\x07\xde22\xa0S@\xbc\x19\xd55\xebxS@Dab0\xac\xc7S@\x8f\xd1\x1a\x01\xe4\xa9S@\x8a\x01N\xb0\xed\xa4S@w\xf8.r\x17qS@\xeba\xb4M\x1f\xcdS@\xe4dj\x07\x04\xafS@\xea\xa4\xb1C7\xd0S@?\x82\xc1\\\xf5vS@\xce\x8b\xb06_\x82S@ W\xb6R\x9b\xf8S@\x06\xe5D\x9e\xca\xf0S@\xa7F/\xcfS\xb1S@\xd4z\x04\xa0`\xf8S@\x1a\x16\r\xd7\xa5\x92S@8\x80\x0b\xc9\xdcpS@V\xefC\xf8\x0e\xdbS@\xad\x13\xb7%P\xd0S@\xc4j \xca\xc0\xd7S@\xda#\x88\r~\xa0S@\x02\x89\xd9\xb9\xe4\x92S@#lCz\x99\xa9S@\xc9\x0f\xd5\xe6\x02\xe9S@\xa5+u\xc7bwS@\x08\'!js\xb3S@\x1a*\xba\x04r\xafS@\xdb\x18\xa0\xe0\xfa\xbbS@d\x97\x85d\x16\xc9S@\n\xfd\xb1\xdd\\\xccS@\xaa\xc1\xa0\xf9^\xc4S@\x82\xd3SP |S@\xa0\xa3\x13\xb6\xf0\x9fS@\xe9E\xaa\nY\xabS@\x95\x87X3L\xd1S@\xefv\xa5Q\x9a\xd2S@\x1e\xd8\x88\xa8\xb9\xbcS@\x7f5f\x80\xfc\xbbS@V\xb9\x86\x96\xeb\xd8S@\xa9R\xee\xe4\xe1\xb9S@\x15\xcd`-\x0e\x81S@J\x8b\x80\x1a@\xd3S@\xc12q(&\xd4S@\x80\x05\xaf\x1a\xad\xcdS@\n\xc5\x1d\x1b\xd9\xc4S@$\x7f\xb4\x8f\xe9\xc2S@\xf5:\xab\xf4\x9d\xc2S@\xdd\x8b\x0f\xa7v\xabS@\x9fC\x06r\xdf}S@\xc7`\x069F\x88S@K\x91(UQ\xdaS@$\x8d\x96.1\xbdS@\xc2P\x13o\xf2\xfaS@\xe0e\xaa\n\xbd\xf6S@%]9\x84|zS@Wx9t!\xeeS@\x03"\xf72\xac\xb0S@^\xfa\xab\x8c\x9a\xb5S@\xac\xfa\x87\xd2\xdf|S@\x10N\xf7w\x9e\xe1S@\xe2?\x9b\x82\x0c\xb5S@S,On\xaa\xbbS@\xa6\xff\xe8\x89\x95\x80S@kr\xab\x07)\xd5S@\x07\xb8;\xf4\x93\xb6S@\xdb@a\xda\xe1\xd3S@\xec\xbb\xd2\xa8\xce\xdaS@.\xe9\x9b\x8a~\xd5S@\x1b\xa7\xba\xb5\xb1\xf6S@D\x05\xe0\x17\x98\xb6S@\x85 -\xd9\xe2pS@\xc6\xa7pw\xac\x80S@\xb5U\x1b\xad\xa8\x92S@\xed\xb3`\xe9\x8d\xd9S@\xc9[/\xc6\x8c\x83S@0{t\xf4\xb1\xd6S@H9(\x89\xb7\xb0S@\x98\xbe@!\x0c\xc2S@\xe6\nEc\x13\x84S@\x08:\xa8\x17ByS@\xee\x1e\x88W\xc7\xb6S@\xbeOY\x14[\xd7S@-\x9a\xa5\x01\x89\x83S@#\xf9\x11"\x86\xd7S@\xb6\xcf\xc6;\x13\xb8S@(\xcdc\x94\xdc\xbdS@G\xc1\xa2\x05\x9b\xc2S@Qw\x90C\x91\xb9S@\xe0\x14P\x83\xd8\xb6S@\xa6\xec\xe1\xed\x89zS@$\x1e\x99j\xad\xd3S@\x03o\xcc\nbyS@d"n\x97O\xd1S@\x84\xac!\xe6=^S@\xbc\xaa\xa5\xe2%~S@z7!\x0c\x97\xb7S@J\x894Nv\xfbS@\x9d\xba\x10\xb2\x84\xadS@\xe8\r\x0b\xca\xb5\x99S@\xc3\xb7\xad\xe8Q\xa2S@\xf7\xa2\xb2\xf2\x08\xc6S@\xad\x8f\x00\x81\x11\x9bS@@C\x8d+K\x89S@\x91.\x91\x99\x0e\xb4S@g4PS\xbf\x9bS@\x9e\x8e\x97l4uS@4~\x8c\xdd\xad\xecS@\x0e\\\x19\xa6C\xf6S@\xf9f\x00\xe2}\xecS@'
p22
tp23
btp24
a(g3
(g4
(I0
tp25
g6
tp26
Rp27
(I1
(I6398
tp28
g13
I00
[truncated: 270,342 more chars]
