# Supplementary material for: Sea ice drift data for Fram Strait derived from a feature-tracking algorithm applied on Sentinel-1 SAR imagery
Source: Data Brief. 2018 Apr 19;18:1410–5. doi: 10.1016/j.dib.2018.04.034 (PMC5999601; doi:10.1016/j.dib.2018.04.034)
Supplement: Supplementary file 2 — Supplementary material [file mmc2.zip › fs_s1a_data/HH_filter200vec/FramStrait_HH_20141121T173954_20141123T073704.dat]

(lp0
S'S1A_EW_GRDM_1SDH_20141121T173954_20141121T174054_003383_003EFA_566B.zip'
p1
aS'S1A_EW_GRDM_1SDH_20141123T073704_20141123T073804_003406_003F8B_AEA2.zip'
p2
a(cnumpy.core.multiarray
_reconstruct
p3
(cnumpy
ndarray
p4
(I0
tp5
S'b'
p6
tp7
Rp8
(I1
(I545
tp9
cnumpy
dtype
p10
(S'f8'
p11
I0
I1
tp12
Rp13
(I3
S'<'
p14
NNNI-1
I-1
I0
tp15
bI00
S'S\t/\x9e\xd4\xc9%\xc0\x9ef\x9b\t\x8f\x86"\xc0\xe62\xfc\x1c`\x1e$\xc08\x8d #\x81\xb6"\xc0\xfd\xe6\xc8v\x10\x9b"\xc0X\xbd\x02\xde~\xce%\xc0\x004\xdc\x7f\xce\xb8"\xc0\x81\xba\x92\xa2J\xd6$\xc0t\x7f\xbc\x02&\x05#\xc0p\xeb\xeca\xb7\xf8"\xc0\x0b\x89.\xe7FH(\xc0\xf6\xc1\x16\xba\xa8W \xc06\x17\x1b\x1ff8$\xc0p\xb8\xdfB\xe2K\x1e\xc0\xc9I~\xf6\x11\x1b&\xc0\xa05m\xff\xb9\x98%\xc0\xed\x19\x02ed\x07#\xc0\x91\x03\xd3{\xb3x"\xc0\xf4Z\xc1/ \x05$\xc0\x19}\xca\x02\xb4~%\xc0\'\xbc\x14\xfa\xac\xb0\x1f\xc0\x8fP\xb4\xc3\xb4\xf2!\xc0\x02Z\x93\x8duT$\xc0\x7f\xf8\xde\x95\xd4\xe6(\xc0\xfd\x0f|\xb4P\xe2)\xc0\xb5\x89&=\xaf\xed"\xc0)\xf4~\xd9\xdaZ \xc0C\x8c\xfc$\x01\x0e$\xc0\xa7\n\xefS\xdf\xb4#\xc0\xb1<\xea\x18hG%\xc0\xc05\x1cSB7\'\xc0\xee\xa1\x85\xd2Z\xfd#\xc0Y\x94\x06\x1a\x8c\xaf)\xc0\xb6\r\xf0AW;#\xc0\xe6\xfb\x12\x92]j \xc0EG\xc6\xcd&\xbf\x1f\xc0\x85\x02\xc4\t\xc7z%\xc0\xfb\x7f\xea\x88\x80\xa3#\xc0r=\xea\x99mL \xc0\xca\x1a\x08\x00]\xd7#\xc0j\x8fLy\xb0#%\xc0\x04\x97\x1ao\xd0d%\xc0\xa1%\xb4\xf3_U%\xc0R\ne\xa0pf%\xc0T\xb7\xd4\x19)\xfb%\xc05\x8eg\xb7j\xcf$\xc0CE\xe8\x0e\x19\x98(\xc0\x05-l\xe5\xa9\xf7$\xc0U\xbb1\x0ce\xcb$\xc0\x94\xa5\x14&\xc4m"\xc0R\x19H\xc2\xd6\xe1"\xc0\xf2%LH\x8ff \xc0|\xd8\xb0\xd2\xa7@$\xc0a\xe0&I\x14\x00%\xc0Jt\xd6\xa4\xa8\xd6\'\xc0\xceM4\xeaH\xe0"\xc0\xd5n]\xb9\xbe#\x1f\xc0\xd0\x18\xca\xe9D\xe0#\xc0\xbcYi\xfb7\x96%\xc0\x1bl|\x8b[h\'\xc0Y\xf6\xbb\xbc\xa1p#\xc0\xf8\xb9\xf3u\xe5u"\xc0\x9f\xaa/\x9dLK \xc0\'\x8a\x05Il\x82"\xc0\xa7.\xc78oz$\xc0\xd0)\xca\x9b\xdb\xa6(\xc0\xff\xb7Iy\xc9<&\xc0.\xf7\xd9\xa4X4)\xc0\x04\x93\x07j\xbe\xe7"\xc0\x97W\xc0\xf3@p"\xc0\xef(\xcd\xb2\x1e\x9b"\xc0:\xda7\xb9\x08\x12\x1e\xc0\xd4\xa6_\xf4F\x96(\xc0z\x9fSs\x17\x1c$\xc0Y\xfa\x05\xe2be%\xc0\xc2-\xf8C\x93\x88"\xc0M\xd8\xddm(\xa9$\xc0L\xc9\x05\xbf\x0f\xb3%\xc0fr\xfa\xf5\xf4\xa4(\xc0Dh\t\xb3,1#\xc0p\xb5\x85\x06\x97\x9c%\xc0\xf3\x0f\xd83\xa8y$\xc0J\xc0\xfc\xbf\xdf\xf1\'\xc0\x1e\xc3\xbb-\xb7\xf9(\xc0\x93\xef\xa9\xbd\xe9\xe1$\xc0\xdeg\xbcY\x8f\xdd\'\xc0S\x80\xe6\x02\x85W"\xc05lz\x85\xa7\x19&\xc0\x0bGZs\xa8%%\xc0\x1eBVR\xb8\xe3\'\xc0\xca,\xdd\x17N\xfc\'\xc0\x1e\x89\x92\xf4`\x8a"\xc0\x18\x01\xf39\xb31(\xc0\xd5i\xdb\xfdJ\n#\xc0A\x94\xc8\xc8r\x0f&\xc0H\xf8\xdd\x98\x91\xb5&\xc0sM\x9e3!J%\xc0\x07%#?e\x9a"\xc0K-\x1a\xbb\x1av"\xc05\xf2\xf3\xee:\xc1"\xc0\x07\xd4\xca\x13\xfdi\'\xc0V\n^!.\xcb \xc0+\x13Nfl\xcb\x1e\xc0Mh\xb1K\xd2&\x1f\xc0q\xd9\xfb\xd6s\xc3$\xc0x\xea\xb0\xf3\xdc\x99$\xc0\xb8/\x82\x99~\x9d#\xc0\xf1pI\x80r\xdd&\xc0\x87\x89_\x92\xf3\x02)\xc0\x1f+\xf5\xe8NV\x1f\xc0K\xae\'\x8c\xf7w$\xc0fx\xda\x84\xd4K%\xc0\x95IY\xd8\xcc\x9b"\xc0m\xabD\x7fT\xf8\x1f\xc0\x94\xcf,\xec\x94t&\xc0]+\xc5C\xf7\x16\x1d\xc0v\x1a\xa3\xf4\xb6\x93%\xc0\xec\xb0\x01\x1e\xeag \xc0\x00f\']_\x8f \xc0?@AUi\xe6(\xc0\x0f\xba\'|)\x9a%\xc0\xc2\xe6\x1d\x02Y2%\xc0UD\x84j\xfa\xb9$\xc0\xdb{\xa6h\xd4m \xc0=E\xe6\xc1MQ!\xc0\xec\x1eajT\xda#\xc0yz\xc0a/\x89\'\xc0O\xc1pwv\x98 \xc0P\x1aG\xa6l\x80%\xc0\xa1M\x13\xc4\xd4@)\xc0)\xf4~\xd9\xdaZ \xc0u\xe4"\xdc\x1a\xb4%\xc0\xaebpV\x18\xb1%\xc0\xe4\xdcB;\x8f: \xc0bV\xef\x1d\x7f\xd2!\xc0R@S\x7f\x8b\xc8(\xc04\xaaQ\xfe\x10\x8f \xc0\xa3\x9a"\xbccZ \xc0\xd6\x99k\xa19v \xc02"5+\x19\xc0 \xc0s\x8e6\xb9\xb7\xdd%\xc0\x16\x1b\xb7\x08b\x13(\xc0\xbew\xef\x89Q\xdd"\xc0\xfa\x92\x83?oB!\xc0,H\x92y{\x9c%\xc0{\xcf\xd0\xa8b\x1a%\xc0\t\x05\x90\x06\xf0V \xc0G"\xe7H\xbd\x06$\xc0\xc2\xce\xa5\x95\\5#\xc07,\x8d\xfbah$\xc0\xc4+g\x1f\x1e\xb5$\xc0.$K]&t$\xc0\xa3>\x8c\xfa\x97+$\xc0\x19\xf3J\x8f\xa8\x1a#\xc0\xa3\xeaAZ\x04\xee$\xc0\x95\x08`\x82\n\xc2#\xc0\xd4\xac\xbf\x8a\x8aP#\xc0\xbc,S\x1b\x1b\x1a#\xc0\xe6\xdd_\xfa\x9e\xdb"\xc0\xc3\x9b\x99\xcc\x1b\xb0$\xc0\xec\xc13F\x8a4(\xc0\x850<\xf4\x0b,!\xc0\xbd]I\xe5\xed\xa9"\xc09\rM\xe3\x11\xf0#\xc0O\xb9A\x8a\x7f\xce"\xc0|\xd1\xd1F\xe7\x9c%\xc0\xce\x15s\x1cO\xb6%\xc0\xa8\xead\x0eo\xc1"\xc0T3\x89\xd4\xe6\xdb"\xc0\xcf\xd1n\xd9\x85\x0b%\xc0\x87v>\x03\n\xcd(\xc0HU9\xf4\xe1?"\xc0\xe31\xa0\xf7v\x92%\xc0a\xc3$\x03\xf9\xf7$\xc0>\xbfI\x03+\x01#\xc0V\x07\x92\xc9\xe7\xab%\xc0~\xadHL\x04\xcb$\xc0b\xfb\xb7Oe\xb9(\xc0\xfd\xff\x9b\x1fL\x97(\xc0\xa7\x05\xf9\xbb\xbdj \xc0\xf4\xcb\xa8\xca\xbfv(\xc0\xff\xe5|\xdaR\x86 \xc0\\M\xc6!\xd6\xa2\x1d\xc0&\xb9I\x88\x9d\x88\x1e\xc0\xdbk\x19O\xeb\xe3(\xc0\xbec \xa6\x16\xd5$\xc0\xff\xacq\x15\x88\xea(\xc0\xb1\x8c\xc7H\x95\xfb#\xc0E\xfdMuJ\x8e%\xc0KR\x93\xba\xbc#$\xc0\x00\xfcg3 b\'\xc0/\xa3\xe5\n\xb8:$\xc0\xa4\x1d.\xef\x12\x99#\xc0\x98\xa7\x87\x13n\x0b(\xc0\xcf2\xb6\xfb\xbd\xa7\'\xc0W\xab\xd4\x82\xdfe%\xc0\x01\xbc`Wy)\x1e\xc0\xee\x96\xf6j\x9d\xa7%\xc0\x95\xf4B:\x04\xa9 \xc0\xb5B\x9dK\xd1\xf7#\xc0.h\xfe\x0e\x9d#"\xc0\xfa7\xda\x1d\xd8\xca"\xc0\x90%\x13\xfb&\x03$\xc0\xd6`\xe8\x8df\xab"\xc0/\x00;YO\xf1\'\xc0\x7fHbl\xb8\x18#\xc0o<\xe3\x19g\xc0"\xc0X9\xcb\x7fx]$\xc0\xd7\xce\x0e)_\xb7#\xc0*\xb1\xf5\xcf\x99~%\xc0S\x9c/\xf2\xdc2)\xc0\xd3<\x99\xf4A\x96 \xc0\x95B\x1e\xd8\xa8\xf4(\xc0y\xb0\xae\x03V\x9d \xc0\x1f=\xfa\x96P\x82"\xc02\xd5\xf3\x9f%Q*\xc0\xca\xa5.\xed2\x84#\xc0\x07\xa9\x11E\x81\xb7$\xc0+MKREV#\xc0\xee\x83e\x98\x98\xe3$\xc0w\xe3E\\I\xff#\xc0\x95\xdc\xfb\xed\x85\xde#\xc0\xd8\xc9\xbe\x1b{E"\xc0\xaa\xdc\xf9\xad\xc8K \xc0\xf9+\xea\x1f\r\xdc%\xc0\xe8\x98\xf4\xc9\xf5x$\xc0\xd5k\xfc\xb0\xd1\x00"\xc0\x04\t\xc5\x14\xc9 %\xc0\xb3\x00\\%O\xb6%\xc0\x04\x90hlF>#\xc0\xc6o\xfe\x8bL,#\xc0\x8d5\xb7\x13\x01\xb1"\xc0\xd8\xee: e\x88"\xc0a\x06\x88\x9e\xdb\xac(\xc0P\x8f\xe3KC\x82(\xc0u\xc0\xa0|\x93\xec#\xc0c\xf6N\x01Z\x01!\xc0\x90L\xc0\xec$}&\xc01c~\xaf4\xf8#\xc0f*\xd4\xbc$\xe6$\xc0\xaaA\n\xbf9\\$\xc0\x12\xd7\x12\xabV\xdb#\xc0\xe5\x1b\x92\xc8\x97\xad\'\xc0\x8es\x06\x8e\t\x18#\xc0X\x9b\xf0\xfdm["\xc0\xb7\xfe\xf8\x94\xbeu"\xc0r\x16,F\x0b{$\xc0\x83\x87?\xaa\xfbW \xc0\xcb\x06\xec\x1d\x896!\xc0^\x15h\xa6#W$\xc0!U\xfcsY\r%\xc05M=\x85\xdc\xb3$\xc0\xbb{\xb6"\r\xdb"\xc0Z\x91\x99\x0f\xcb\x18#\xc0\x9d\xe4A\xa5\xa7\x06%\xc0\x03l\xa6\x03\x025)\xc0\xad<_\x0fQ$%\xc0\xcc\xb4\x0fzh\x88"\xc0\xb5Z\xb8\xc8$\xce%\xc0\xaf\xec\r\xbbP\x14%\xc0\xb8t\x81\x8e\xb2\xe5$\xc0\x94(\xbc\xd1\xc2>"\xc0\x9d\xfdq\x0e\x05\xaa\x1f\xc0\xf9\xe6\x8eI\xdc}%\xc0\x9a\xdf\xd3P\x8f\xcd\'\xc0X\xec\x1d\xf7\xc1r \xc0\xc4@\xd5}\x9c\xa7(\xc0#e&\xe1\xaf\'#\xc0W\xec^T\xe3\xde#\xc0\xb76\xed\x95\x1d\xf3"\xc0%\x18\x01\xf04\x8f \xc0G\x84\xf3\x88=\xdd\'\xc0\xc2\xd0g\x1b\xda.#\xc0\xa9f\xd0\x9f\xd0\x08"\xc0\xb4\x96B\t\xc4C$\xc0d\xf8\xc9\x959\x19#\xc0\x9a\xd9\xafH\x84\xaa\'\xc0b\x88a\xdf\xe2K%\xc0\x85V\x0f\x05e\x16(\xc0\xac\xb9\x1b\xb1G\xec"\xc0\x98\xfb\x00x\xa3S"\xc0,\xb6\xbc9\xc9I\'\xc01\xcc}\xf9\x05U#\xc0\x87\xcc\xf2\xb58\xdb\'\xc0\xb9\x87\xf5<\xfb\r#\xc0Q\xf3m\xec\x18\x91%\xc0\x96\xc0\xd2\xed\x84\xd2 \xc0\xf2\x86\xc0\xfb\xfc\xe2(\xc0a\x8e\xe7\x1d\xf2\xc6$\xc0|\x8f:z\x11c(\xc0w\x95\xe5r8\xb4 \xc0 \xc7\x1d\xba\xd8a \xc0\x00:\xed0\xf5\xd9"\xc0\xe9\xa5g\xf6\x0b\xa4%\xc0\xe8\x87\x1a\xb8\xb4\xa8#\xc0\x7f\xc6\xfc\xf8\x92\x83#\xc0\x047\x8fyaW)\xc0 \x02\x95m\x1f\x0f#\xc03\xef2\x9bO\x10#\xc0\x12\x87*\x84F\x9f"\xc0\xea\xe2[\xd0,\xc8 \xc0MWwh\x11Q\x1d\xc0%\xd1zw\xd4\x89#\xc0$\xc2\xdf\xee2\x82)\xc0j\x93f\t\x13$*\xc0\x9c\xc2\xddqM&#\xc0\xff\x909\x95g3&\xc0\x01.PP\xd0\x81#\xc0mj\x1bf/\xb3(\xc0]q\x87\xb9\xa3\xe9"\xc0\x0e\'\x12\x98[\xf2"\xc0\xad\x0cz\xbe\x92v \xc0p*$W}k \xc0q\xbf\x84\x18\x8f\xcb#\xc0}3\xdd\xce\xe5\xd8$\xc0\xef\xd3hb\x06\xe8$\xc0\xa7r\xc1\x0e #$\xc0\xdf\x1a\x10\xf1\xf0J$\xc0\x82\x10\xec(\xba)#\xc0o\xd4\xab\xa0\xbb\xdd$\xc0@,He+\x1b$\xc0\xa7\x18qZ;\xde#\xc0J\xdc\xcc\x98*\x1a%\xc0C\x95\x80\x01\x8e5$\xc0i\xc7%\x7fc\xd6 \xc0{\xcc\xbe\xa2"\x9d\x1e\xc0D0\x0c\xbdn\x91\x1e\xc0\x90&\xe1^\x82`"\xc0:#\x91\xd44\xa6(\xc0\xc58q\xe5\x06\x1d%\xc0\xc6\x1dtK\xa0P"\xc0|g7\xc4y\xab(\xc0\xc0\xa0\xd3\xe8c)$\xc0\x15d.Z\x9aE(\xc0$~\xeb\xfd\xa22(\xc0\x93\xaa$ >\xc8%\xc0\xdd\x8fC\xf5R\xe1&\xc0\x9dqN\xf4 b$\xc0t\xbc\\\xb4)\x9f#\xc0\x05\xaevO\xb4\x95 \xc0\x95\xb0%\r\xfc\xd3(\xc0\x1e\x981\xc8e\xec#\xc0YL\xdd\x1b\xd7@$\xc0\xd0\xc4DC\xd5}%\xc0y\xcaj\xce\xf6\xed#\xc0h\xa14U\xb6\x0b"\xc0\xff\xc3\xdb\xdb\xa5[ \xc06\xa8\xaf\x1f\xef\xe4&\xc0\xda%\x85\x8b\x1f\xc9(\xc0\xf7r\x8d\xb0\xc9n \xc0\x9b\xf4a\xa3x\xc2\x1c\xc0\xc3Tm\x05$e\'\xc0\x8241\x8f\x893#\xc0\'\x13\x07\x8d\xbaQ*\xc0x\xdb\x05s\xdb$#\xc0Q]\xd0H@\xf7#\xc0rH\xd6]k\xf1"\xc0y\x04\xcc(\xa5\xd7"\xc0"\xbc)\x04l\xae(\xc07B?{\xa5\x8f \xc0\x92?\xf1{d)#\xc0\xa9\xcd\x99C\x8b\xb6#\xc0\x87\xe2\x83x\xb4\xa8#\xc0\xfa\x98V[\x15#(\xc0`5\x81]\xce\xde\'\xc0Q5\x19\xde\xd2\xe6(\xc0 \x9e\xa6\xfe-\xfd \xc0\xe2\x81\n\x13?\xe6\x1e\xc0\x8e\xfe\x91\xa8(\x90\'\xc0\xdf[[%\xf8\xf6\'\xc0\xdaI\x1a\x90]\xb4 \xc0;\xefv\xab\x16\xed"\xc0\xb9=\x9a\xe78]$\xc0UW\x1dy\x1d\x02"\xc0\xc8\xf8g;\xbdJ!\xc0XZL\x92\xd56#\xc0\rh\xbc\x94s<#\xc0\xffIG\xb76\x9e"\xc0\xa3\xea<\xbf\xf9\xb0\'\xc0"\xf6\xc2\xc4"\xbb%\xc0\x1a\xc3\xd3\x93\xa3\x81"\xc0x\xc0p\'5W$\xc0\xae\x11\x95\x80\x93T#\xc0i\xb2-\xb8x\x83 \xc0\xd1yX\xeb\x9f\x1d!\xc0\xf2\x05\x90\xea\x9c\x85%\xc0\x9d&!N\xb5|$\xc0v\x85\xceu\x05B\'\xc0\x04\te`s})\xc0\x81^*e0\xb1\x1f\xc0/_E\xc0\x9a}%\xc0\x16\x82\x99\x83\xd6\xdd$\xc0\xba\x9e\x15\xdc\xfd\xfb \xc0qCD\x1c1\x87#\xc0\xf2=\xd5\x10\x96F(\xc0S\xed\xdc\xea\x97"(\xc0#~\xed\xc4\xf7\xac%\xc0;\x16Na/d(\xc0\xc6\xdb!\xc1~T$\xc0\x9fU\x9a\xca\xb1\xc4$\xc0>\xde\xa9\xa3\x1b\xe3(\xc0v\xee\x96\x9f\xed(#\xc0qr7y:x%\xc0\x10\xde0r\xf8x \xc0(\x92\xc3\x8b\x8b0%\xc0\xb3\xe0#B,\x9a(\xc0\x89\xfcC\xa1@N!\xc0\xfd\x9e\xd6w\x19\x17 \xc0,EX\xf2D\x1f%\xc0\x19\t\xd1\x14\x10\x91!\xc0p\xb4\xd0\x9e\xdf\x84!\xc0z\xcc\xd0\x9d\x92\xae!\xc0\xd3B\xdd\xab0\x1e#\xc0\xe3\x82\xdb{\xfb\xf4"\xc0\x17\x9e\xe8\x02pS*\xc0\x08y\xa6\x1b\xbb\xdd$\xc0\xccN\x1a\x1b\xad\xad(\xc04\x15\xb2\x9b\xccb!\xc0Q\xf2\xeblH`!\xc0\xdc\xe57i\xec$$\xc0Q\xb0\xf3><\x19$\xc0\x05\t\x02\x08"\xe7(\xc0-\xe5\x1fw\x047$\xc0\x8dR#9\xf9\x06$\xc0\x11\xe7\x13=v[$\xc0EX\xf8\xc5\xec\x99%\xc0h]\x8b*\x97\xdc\'\xc0\xa2\xcb^>\x8a<%\xc0\xb2\x17v\xbd\xfd\x87"\xc0\x82\xf6Y\x80\xc3o%\xc0\xd6\'A\xd6\x9c\xed$\xc0\xe9xj5&] \xc0\xa2\xfa\xe1Q\xbf9$\xc0\x97K\xbb\xc1L\xff#\xc0\xb2\xcd\x12\x1b5\x9f%\xc0r\xcblm\x12\xa8%\xc0\xfd;\xdepp\xdb#\xc0`\x8a\x85\x01m?%\xc0#\x87\xde\xa4\xc8X$\xc0\r\x9d\xc4\xdd\xb2j$\xc0\x18\t{!D\xaa$\xc0\x00\'i%\xeb\xe2&\xc0o\xf2>\x87\xa4q%\xc0&\x83jm\xd6/#\xc0\xef\x9f\xb7\xe5g\xb2%\xc0\r\xf1\xd4\xf8@\x83%\xc0\x1d\xd7"\xb7I`#\xc0\xc3\xa7d\xfa\r\xb1#\xc0\x88%R\xf0\xc5\xfc"\xc0K\x1ao\xd2H[#\xc0V\xc0\xad\x81\xe0D$\xc0\x04\xb5\xf3e\x11\x8a \xc0\xb5\xacj~\xf1\xbb"\xc0\x0b\xae\xe8.[\xa8%\xc0\xeaN\xa33\x8fY$\xc0d\xdf\xd6\xfd#\xd7\'\xc0[<\x13\xb6\xc4\xd6"\xc0`\x86\x8e\x17\x134(\xc0\x04\xday\xd4g+(\xc0a&@\x00\x9aw!\xc0\xbdt\x804*&#\xc0\xf9\xb3\x18u\xe6\x86 \xc0\x05\x9f\x8e\xcf\xb7\x00"\xc0\xb2U\xe4]\xea\x91 \xc0\x1a\'\x9bef\x0b)\xc0v[W\xb2"\xf6\'\xc0=\x97(\x9c\x16\x1a$\xc0/\x93\xbd\x07\x965"\xc0\xdd=es!\xcc \xc0\x08^r0\xf4\xf5(\xc0\xbefs\xbb\xe4r \xc0\x97\'\x1a~\x92\xdd(\xc0\x0f\xf4~I2\xdf"\xc0\t\xd0Y\x08[\xc4\'\xc0z)\x03\xfa\xe1\x8e$\xc0N\xc57\xb5s\xb1"\xc0\xbcS\x03\x0f\x1f\x07\'\xc0\x85g\x1f\x89M@#\xc0c>\r\xe8\x10\xfe#\xc0\x0b\x15|\xc8\xf1#"\xc0\xacY\x173os"\xc0FZ\rr\xd1\xe6"\xc0\xb1\xd0Kq\x12o#\xc0\x80\xb2\x1e\'#\xa9#\xc0d\xa8\xd1\x1e\x82\xc6"\xc0\xf2\xa1\xad\x14\xbe\xd4"\xc0\xbf\x84\xae\xd9\xd9\x9f%\xc0m"OuWX$\xc0\n\x17\xa7\xeb\xc3c$\xc0K\xd0\x80\xd1"\xc4$\xc0\xcb\x05\xd0\xe7*\xb6 \xc0\xc6\xd6#\x94C\x82!\xc0\xeb\x89J\xa9K\xdd\x1c\xc0\xe8\xbf\'+%\x19$\xc0\x1b\xbeB\x18`\xed \xc0\x0b\xcf\xcc\x10\xaa\x0e$\xc0\x83w\x02\xfd\x0f\x81 \xc01\x7f\xfe\xc5\x13\x18$\xc0Z\xdf\xce4\x83R*\xc0.\xea\x87~\xd4\xe2(\xc0\x9b{\xfe\x81\xb9&(\xc0\x02\x07\xac\xca\x9d\x9a\x1e\xc0\xc2\xdb ,\x16h"\xc0\xfb\xfa\xa2zc\xb5!\xc0\xbc\xf7\x92\xf8\xc3\x1d(\xc0r5mL\xcb\x98%\xc0\x05{\xc6\x8e=\x8e"\xc0(\xb0\xfe\xd7\x95\xa3!\xc0\x10\xbeQy9,(\xc0\x05\xe8\x18\x9e\xc7/$\xc0-\x18\x9f\xe00\xe3(\xc0\x90+\xfe\xc0\xd7\xc4 \xc0\x16\x92\n\xcb\xd0.%\xc0\x9b\x06`\x7f\xc0X%\xc0\xed\xc7\x97|\xe4&%\xc0\xae\x1e\xb4\x06l\xfc#\xc06\xb3\x95\xde\x1e\x8e\'\xc0\xb1x\x8eb\xcb&\x1e\xc0\x02\xcb\xba\xc8K\xd9$\xc0?:{\xedI\x95 \xc0\x86\xec\xa6(\x1e@%\xc0\xfb\xc5\xf4X\x94\x87"\xc0e\xd4\x8bzNZ&\xc0\x8f\x85\xa5\xe8R\x9f%\xc0\xf7\xdb\xcc\x02\xdfc"\xc0P\x96T\x0fT\xa0(\xc0I\xc4Y\x89\x08i&\xc0\x85c3\xc7F\xae(\xc0\xac\x9f2/\xb5\x0f"\xc0\xc5R\xba\xe7\x18\xaf#\xc0\xa3\xa6/A\xe2($\xc0\xaa(\x7f\x07\x1a\x9e(\xc0\xa8\x02r\x9fa?\'\xc0\xbc?\xe0S,\x80(\xc0O\xe2/-\xdf\xd8"\xc0\x12=\xf1=\x8b\xd7&\xc0\x18\xfba\x98#C#\xc0i$e\x11\x10\xa1!\xc0\x8dK#\xec\xc1\x15$\xc0\xe5\x9aG\xf9_\xc3#\xc0\x9f(2\x9b\xc0\xbd \xc0\xf5<\xf8\xe9\x85\xaf%\xc0f\xd1\x00\x02&\x87%\xc0\x8b\xc5\xf6q\xe3\xfb#\xc0\rI%\x15\x7f\xd7\'\xc0'
p16
tp17
bg3
(g4
(I0
tp18
g6
tp19
Rp20
(I1
(I545
tp21
g13
I00
S'\xdf?\x9e\xd38\xdfS@t:\x12\x9fe\xdcS@\xa9\x08[\xb3\xd2\xcdS@p,\x12\x1a\xdc\xcbS@\xcf\xeb\x19\xa9\xec\x84S@\xe9\x1f\x9dlA\x80S@4&\x0f\xee\x94\xa4S@\x95\xdb\x02\x1f\xc3\xeeS@7\xfb+\xa2@\xecS@8\x02U\xb4\xfe\xbcS@h\xe8\x0e\xe9\xb6\x98S@\x06\xbf\x9b\xb1\xb3\x9dS@1\xb5\x94\xce\xd6\xafS@h\xee/\xf7:\xa0S@\xdf(\xb4\xd1;FS@\xf2N\xea\x18\xe1\xf2S@w\xa2\xa3wW\xf6S@\xa5\xa6I\xb4\x1a\xdcS@\xf26\r\x18t\xe0S@\xdeu\xd9\xbc\x93\xf2S@\x01eH\xbb\x0b\xb6S@\x9cz\xec{\xb2\xdcS@\xee*\xff\x172\xc7S@\xad\x80\x08\x9cb\xa7S@\xa6\xe8\xcf\xde\x94iS@5\xe6\x95FO\xcdS@\x07\xffY\xf9K\x9dS@\xc1\x80\xb5\xb6\xf8\xe0S@\xf5\xe8\xf3\x07\xd9\xc6S@\xb5\xedS[\xe3\xe8S@H9A\x87\xed\xabS@&{\x8a1\xe6\x89S@\\m?S\xaeeS@@\x10\xde\x1ey\xecS@\x02\xa8\x11\xa4G\x9cS@\x0c}\xff\x8a\x89\x98S@\xee\xaduI\xae\xdeS@h\x97\xbe\x83\xda\xf1S@\xe8-\x9a\xb5\x1e\x9fS@A\xeeo\xf5$\x81S@j_\xfc;(\xeaS@\xccM\xf6?\x0e\xd3S@\xb1-\xe5\x13F\xe9S@ [z\xb5\xa0\xdbS@[\xa7\xbf]\xa3\xa1S@|\xa7\x93hh\xeaS@{\xd77\xfa\xf4\xadS@\xcd\xd82M9\xeaS@o\xdf)\xb9\x94\xeaS@\xd8\x08\x90jY\xdfS@^\xac\x1f0$\xacS@\xe0i\x16~\xf2\x9fS@+\x1eJ\x81\x8cSS@\xd7S\xe7\x9d6\xeaS@rSI</\xa4S@\x17\xdd\x7fe\xc1\xc6S@$x\xe2]\xe9\x8bS@\x08\x8a\xbb\x94p\xd7S@\xb2\xceS\x93\x9a\xcbS@\xde\x91\xeb\xd5\x16\xa4S@\\\x98\xc8\xf6p\xb6S@\x1d\xbe\x9cP\xab\xf3S@\x08\xa8\x7fQ\xcarS@~\x84\x16\xd5\x0b\xecS@\x10\x08U\xac\x8c\xe6S@\xa5\x8b35\xe1\xadS@g\xf9&:\xa0\xe3S@A\x11\x03\x94X\xa4S@H\x1e\xee}m\xcdS@\xdc:\xedFW\xe4S@p\xd7\x9c\x8ci\xcbS@oR^\x15JoS@\x99[z$\x83\xaeS@\x95l\xc3_O\xefS@\xa3\x87\xb6\x10\x9e\xe8S@\xdb\xf5b\x99\xe9\xdcS@q\xc84M\xe2\xceS@b-\x11\xdf\t\xdfS@H\xc0uS\xdb\xadS@\xc3U\xb7w\xc5\xecS@\xfe\xad\xe1\x08\x9c\xdfS@\xf6&q\x0e\x8e\xe6S@\xc3\xe7\xb74\xfa\x97S@/:\xaf\xbf{\xaeS@\xe1\xb1\x02\x1aj\xeaS@pO\x9aga\xa4S@v\xb1\x92\x1aZ\xf4S@w\xd70\x89\xcb\x9aS@\xf2"\x16A\x1d\xeaS@\xf0\x9a\x87j\xbf\x96S@\xe4\xe3A\xf9\xb4\xa3S@\x1b\x10\xff[p\xdcS@\x11\xa2\xbfK\\\x95S@W\xb1\xea\xdb\x98\xc6S@B*\x1a\xa8b\x80S@~\xce\xfa\xdb\x97\xcbS@\x04\x9cDm\xde\xe8S@\xf97`\x80\xbc\xdcS@\xb79=\xf3\x08\xddS@\xd1\xa3\x02\x82\xa6\xdcS@@\x12\x8b\xd8\x1f\xa4S@vHO\xe3\xa9\xbaS@\x81\x13\xe9\xde1\x8cS@\xeaM\xcd\xc3\xe1\x8bS@\x94x\xb1\xa1\xb2\xe9S@zGE\t\x91\xa9S@\xf7\xfd$\xcfa\xedS@]\x97\xe0\xfby\xbdS@\xcfo\xe7Z\xa8\x9fS@\x80|)0\x81\xc4S@}\x9d\xc63J\xd4S@\'(j\xcf\x9f\xe8S@\xb0\x91re\xdc\x84S@\x17/\x8c97\xbbS@\x81xd\x9c\xa8\x94S@p\x9b\x16\xaeM\xb3S@LO\xff\xa0*\xf3S@\xc1\x00\x81z\xf7\x9fS@ \x96\x90\x88\xce\x9aS@%\xc6\x99\xa8D\x8eS@\xad\xffT|\xe3\xf2S@GY\x85\xf8v\x92S@\x11\x0b\xa5\xadc\x0cT@o)"\xc2\xe6\x9bS@C\xca\xfb\x85\xe6\xadS@\xb5"\xafj\xa0\x80S@\x13\x00q\xe7\x92\xb9S@\xdfR\xd5}F\xb9S@\x8d\x99\xb1\xb0\x8b\xf2S@3\x19\x1b\x86\xe3\xb4S@\x07\xffY\xf9K\x9dS@\x10W\xc1\xda\x13\xdfS@Q\x9cr\xcb\x84\xdfS@\xc8u1\x17\xd1\x99S@\xfeT\x14\xed\xb5xS@\x96\xb2\x92\x98p\x89S@\x18\xac\xa7\x05\xd2\x9aS@<a\xbf\x04A\x9dS@\x89\xa8Ta\x8b\x9bS@\x12\xf1\xef\xd6N\x9bS@\xd8\xaa3\x9e\xef\xeaS@\x81m\x10\xaa\xf1\x95S@\xa3\xf6\xa7#\xf2\xf0S@\x9f\xca\xd8r\xca\xc5S@\xbf\x8f@\xbc\x1a\xf2S@\xe3\xa5D)\x94\xe7S@u\xec\xa7\t\xb1\x9dS@\x05\xac8\xaa`\xd3S@\x03\xcf\x93\x12\x9b\xcbS@\xb3\xd0\xe0\xd9\xa9\xf6S@~\xa5R\xc3\xaf\xe6S@g\xe1\xcb\x97\xb4\xecS@1/\xf5\\\x97\x83S@K\xcdo]R\xc8S@)->w\x96\xe8S@\xa1\xcc\x9c0\x8c\xdcS@\xb2\x9d\xc7b\xf9\xedS@<D\xf8\x06\x05\xc9S@\xb1\xe1\xa8\x82r\xceS@\xa3\x01\x0fB\xe4\xceS@O\x04\x94\xadO\x94S@\xab\'}\xd9\x15\xa2S@k\xca\xb2@d\xcbS@I\xad\xcc\xd1\xe9\xdfS@\x96F\xb7\xd8R\xa0S@/8\xc3x\x98\xdfS@g\xbe\xaf\x9d\x9e\xc8S@\n_J?\xa0\xdcS@F\x1ccC\xb9~S@\xf2o\x89\xc1b\xdfS@\xdefr/5uS@8\xc7\x98\x98H\xcbS@l\x18\xcd\xea&\xf3S@d\r\xde\xd10\xeaS@n]\xc4V\x91`S@d\xb29\x0f0\xc9S@\xa3\x02\x9a\x16\x81\xeaS@Z\x89t\xb3\x93\xaeS@W\xe7\x94\x04\x96\xaeS@\x1b\xa6h\xa3>\x9cS@\x1e\xacz%\x16\xaeS@qSJ\xdf\x04\x9bS@\x8e\x8e\x19(\xa3\xbeS@}\x1b0|r\x8bS@c\x92>L8\x8eS@\xd1\x13\xba\xbf\xd7\xdfS@\xf0\x19AF\x1f\xaaS@?\xa5~8\xc0\xc5S@\x1e\x01\x9cC4\xf2S@\x13\xca^\x91\xb8\xd6S@\xf8\xd7g\x15D\xabS@\xaf\x05\xb7\xf6\xc3\xafS@\xea\xbf\x9a\xf1\xef\xecS@_sr\x0fy\x99S@m\x8a\x81\xb4L\xa2S@ |V?\x94\xe8S@d\xda\xab_~\xa3S@7\x8a\xa7\x91z\xcaS@g\x03\x9f\xe0\xe0\xdfS@\xdb\x93E\xe8F\xe0S@\x00\xc6\x8b\x17\x80\xafS@\xfe\xd5\xeb\xd0\xe8\xdcS@\x87\xb7\xae\x12\xdd\xabS@\xear^L\xa6\xa5S@I}wj\xef\x97S@\xdc\xe6,\xf8&\xccS@)\xa9R%x\xe6S@\xd2\x97_\x82\x1a\xd6S@G\x8cRr\xd5\x8eS@\xca\xf9\x0c\xa9=\xe9S@\xb8o\x18nA\x88S@\xca\x9e\xb7\xf0&?S@\x99\xfbn\xc4\x08\xaaS@\xd7D\x83\x92mVS@\xb3\xe6\x9a\x03|\xe3S@\xf1Wd\'\x88}S@\xc2\xe4w\x05L\xefS@\xa1\xab\\\xb7z\x9eS@\x060.\xe7\xf1\xc8S@\xd2\xa5\x86\x0b\x91\xe9S@u\xe2\x8e\x18\x00\xc5S@]Yv\x90\x86\x80S@\x84\xf9O\x9eV\xe4S@\x03(\x8fk\x02\xa1S@\xfc{o\xf2\xe7\xeaS@\x95\xea\x9a\xa4\x8f\xecS@\x82!\xb4\xf8\xd5\xa7S@\xe8^\xc4U\'\xedS@2se\x9e\x9e\xc8S@#D:X\xcb\xc7S@\t%\x10\xbb\x8b\xeeS@\xcd\xaa[ \xdb\xcbS@@\x93\xd1\x04E\xd8S@\x97,\xf9\xbdT\x80S@\xbb=\xf7BqvS@\x89gvo\xec\xdfS@\x8ev\xfa\xf0V\xcbS@W}\xa0\xaau\xc1S@\xac\xbb\xfc\xa9B\xe0S@\x03\xcf\xf4\xab\x95\xdcS@\x9a\xebb\xd05\x11T@\x9c\x86o\xa5\r\x81S@hd\xb0\xbat\xbfS@\xe9N\xa7Ee\xc8S@T8)=\x91\xefS@r\x05\xc9\xec\x0b\xddS@=\xc3\x9a\xc5\xc8\xe6S@2\x13:\xc7H\x9dS@\xa4a\xad\xda\xbb\x9bS@Q_~\xb9\x1d\xe7S@\xc5(-p\xfb\xdeS@\xff\x04\xeb\xbe\xa3\xe6S@\xc0c\xe1,\xeb\xb9S@\xe1\x0f\xbb{\x0e\xc9S@\n\xa3(\x02~\xeaS@\xecd|\xed\xfaTS@\x17\x19$\xa7\x11\xdfS@^\xe2\xa3\xe4\x81\xdcS@\x9a\xec\x9f\xffw\xccS@I\xbd]>%\xeaS@\xec\x0b2\x91\x00\xdcS@v{\x1f\xae\x94\xc2S@\xc3\xc0\x15E\xd1\x8bS@\x88.\xd2o;\xe9S@\xbe\x0e\x84\x92\x08\x98S@\xdcC\x9f\xe8\x86\x9bS@O\x93\xc5\x1b\xe6\xaeS@\xdf\xc1\xa9/\x14\xedS@\x083\xcdG\x1b\xe9S@\xb4\x04\xe2l\xc3\xeaS@\x86\xdf\xe1N\xd5\x9aS@aY,g8\x97S@\x91\x8c\xac5\xc8\xecS@\xc7\x18\xd6\xa0DxS@\x07\x91\xf6\xac\xd6\xeaS@+\xd6\x9ao\xc8\xddS@\xea\xa4\xbe\xbc>}S@\xbexjJ\xd5\xe8S@K\x0e\xfcu\x0b\x96S@<<\xbf<r\xccS@f\xc1\x9aU\x8c\xd5S@n\xb5OW\xe2\x7fS@]\x13\xd1\x84_\xb2S@P\xdf\xf1\xa7\x9c\xa4S@z\xb0+\xf9?\xecS@\xf3N\x98>;\xf3S@\xce\x18j3\xb3\xb6S@\x1a\x1b0\x9fP\xaaS@\xad\xda\x98\xbb!\xf5S@\x0c\xe0\xd4$\xd0\x96S@\xd4\xea\x0e\xf7\xda\xbdS@H\t\x14^z\x9bS@\xd9\xe7\xca#\xbd~S@\x08U\xd57\xae\xc9S@\x11\xbc\xac\xd97\xf4S@\x18\x02\x81Bw\xf1S@\x91t\xde\xe9\\iS@<1\x02\xdd6\xb4S@*\xa1l\xcd\x1c\x9fS@\x9b\xef\xcf\xca\x9c\xd9S@\x81\xcd\xcc\x90\x90\xbcS@B\xdf\xe7\xff(\xaeS@\x90\x0f\xe4\x17\xa1\xa4S@G\xfb\x87\xde\xf8iS@\x05\xab\xc1\x14\xca\x82S@\x0c\x90\xf3\t^\xd8S@J\xb4%D\x8d\xe2S@\x1a2\x0fce\xefS@\xd7\xe7\x05\xc8M\xaaS@d\xd8!\x88\xd7\xd0S@\x91c\x12\xcc|\xccS@\xeasuQz\x9cS@\x95\xcbh\x12v\x9bS@\xc4?+g\x96\xe9S@Y\xda\x0c|\x8a\xe9S@};%\xaf\x08\xe9S@\xa4\x02\xb8\x8b\xbe\xaaS@9\n>\xa7\xd2\xeaS@\xb4\xd1\xd9\xbf\x10\xedS@\xdb\xbb\x83\xa35\xeaS@\xadB\xd3\xa1\x8c\xebS@\xb9\x9aXG\xa9\xe9S@\x89\x91\xf0q\x16\xeaS@k+\xb9\x91\xd4\xd4S@\xec+\x89\xe4\x8e\xb6S@\xcf\r\xa4A\xf0\x8cS@`\xf6\xc6Jy\x8dS@\xb0\xae\x17W.\xcfS@\x07\x9f\x9e\xf7\xdb\xadS@U\x8a\xec\x04\x1f\xdfS@\x98\x16\xf7j\xf3\xf3S@\xd5\xe6*\xf7\xd4\xaeS@\x08\xd22#q\xe3S@Z\x8d0\x86W\x94S@\xf6\xaf\xea8h\x94S@HL\xae\xd30\xdfS@\xd1\x81j\xf8z\xbeS@\x0e1&M\x95\xf6S@N\x8d\xfc\xb0\xe2\xecS@\xc9\xcfs\xd7\xf7>S@\xe6&^\xdd\xed\xa5S@\xfb\xd8O\xd0\xf7\xefS@c\xed9\xb1\xd1\x0fT@@.\x80[H\xe9S@RG,\xe1t\xedS@\x86\x02)\xf1>xS@\xf4\xa9\x12XB\x9dS@\xbe\xd1U\x1e\xd3\xaaS@\xe5\x00\tG\x88mS@\x9b7c%\x90CS@\x92%p\xd6n\x96S@(*\xfbZ\xfb\xaaS@2\xda\x8e\x14\xcd\xecS@3\x19\xa6\xe9\x88}S@\xe6\xd2\x18e\n\xb4S@\xec?\xd9U$\xc5S@:\xda\xe7\xf8\xff\xc6S@5\x8b\xa6\xe4,\xcaS@A]A\xc5Y\x80S@\xb3\xcf\xc6I\xd0\x9aS@\x06\xc9#m^\xecS@\xd2|\xf48\x18\xbdS@\xa0J\x18\xda7\xf4S@\x82?C\x18\x16\x97S@\xae\xedz\xde\xf8\xa3S@I\xdf\x04k?\xaaS@\x92\xd5RM\x13\xbaS@\xdc\xf5VVd\x8cS@\xf5>`\x96!\xa4S@\x18\x93\xb9 \xaa\xa3S@\xa8YD\xf2\xa6\x9bS@\x93fv\x86\x1f\xcdS@\x0bF)N\xd6\x10T@\xf9\xea\xae(R\xb0S@\xca\xf5\xb9\xa5{\x9dS@]\x19\x1dFa\xecS@}?\x95\xd4\xbd\x99S@\x82\xe4\x89U\\\xf2S@"\xde\xbf\x13X\xbfS@\x88s)\x96\xd7\xc9S@pDxp~\xe4S@\xa7\tl\xdbW\xedS@\xa6\xbegrH\xecS@\x87}\xf1\xd5\xae\xacS@\x0f\xc5\x84\x01\xe3\xa0S@\x15@H\xb2\xcd\xe4S@\xa8\xcc\xbcDG\xe9S@\xafD\xf3J\xf1\xa8S@n>\xb8\xd5L\x86S@\x11"\x1f\xe9\xca\x8bS@\xcd\x94\xf3\xb4\x86\xdeS@!\x98\xff\xf6\xeb\xd2S@\x14\x024t\xe8\xb5S@\xa4\xd4\xee\xa1\xd4\xb7S@:\xf0\x1d&j\x94S@Jw;\xc8\x0c\x97S@!\xd9E\xc5`\xc8S@\xcd\x8c\x03q\xc9\x93S@@\xd8~8\xa3\xc8S@\xa8)\xdaM\xe0\xaaS@\xa0\xdf\x0c\xa7 \x8eS@hz\xbd\x9c\xf8\xb3S@\x90\xc1nw\xc2\xe8S@<\xe4s-{\x9cS@\x8fJ\xa1\x97\xf1\xb3S@s\x0b\xdd\xdc\xd1\xadS@n\xe4\x0682\xbcS@\xfc\xc7*\xeb]\xbeS@?\xbb\x07!Z\xb3S@8\xea:\x93c\xc3S@\x8fu\x19_\x11\xc4S@1\xd9\x91\x17\x1a\xc5S@}\x15apS\xc8S@\xb7\xc8w\xb9\x91\xccS@\xb2\x1c\xd3\xb3o}S@\x13\x94Idt\xccS@\x03B\xdd\xdcK\x80S@j\xf6<\xdc\xb2\xc3S@\x0e\x96{\tz\xc3S@>\xdf\x15\xca\xca\xbdS@9\xa0\\\xf5:\xe1S@\xe7\xa6\xf2;\x95\x88S@k\x99\x8cP\xe1\xd4S@\x15B\xa0\xb9\xa2\xe0S@R\xbcu\xd4W\xd5S@Du\xfa6\x89\xddS@+5\r\xfa+\x97S@\x02\t\xf9f\xe6\xdfS@)\xfc\x06\xd4\xa6\xe4S@\x12\xb3v\xfd/\xdbS@\x13L<Vm\xe1S@y\xb7B\xa8\x02\xa0S@Ay\xd4\xefI\xe3S@{d.\xc9r\xe0S@\xdc\x00N$\x11\xdfS@\x06A\\\xcf\x16\xe0S@\xc1=xr\xef\x80S@t\x92\xf1Pi\xe2S@\x19\x11\x07\\)\xe7S@\xd4[\x89BD\xf7S@\xb7Y\x8f`>\xe9S@<\xe2A+\x0b\xabS@{j\x196\x0c\xe9S@2*\xa6\x00 \xedS@Q4\xb2\x17\x9a\xe4S@\x88W\xd4\xe5)\xe9S@\x98\xa6B\t*\xedS@]\xd7,\xc79\xedS@\xe2}\xc6\xa8\xee\xf0S@J\x87\xed\xf0\xca\xf0S@?v\x1e\xf6\xc5\x0fT@5\x00\xba\x96\x91\xb9S@[&\xbdb\xce\xecS@\xca\xcf\xeb\t\x9f\xc9S@\xe2C(\xaak\xf6S@\xe0\xe1\xa9\xc21\x98S@%\x02\xd7\xa8C\xefS@\xc2\xbf\x1b\x1b\xa2\x9cS@\xfd~\x06`*\x94S@\x92s{\xd1\xcc\x92S@e\xdf\xdfp&\xc8S@L\x7f\xbe\xf5\x06\x9cS@u\x0c\x05\xf6\xd7\xb2S@\x10"\xce\x9e\xe0\x9aS@\x9f\x9a\xee\xe0\x8e\x8bS@\xecA&y\x95\x96S@\x7f$\xac\x08r\xd5S@\xae\x17\x17\x86>\xcbS@\xbaG0\xcd5@S@\x94y\x97\xa1\xb8nS@=\xce\xc8\xfb\x8cCS@\xc4\xa2\xf76\xea\x88S@/$P\xd3\x1f\xf1S@z\x85\xb8fY\xa2S@N\x1d\xc3$\xb7\xceS@t\xa51\xc0\xf4\xcbS@J%\xe1T\x8a\xc4S@\x7f\xa0\x06+t\xccS@\x1d\xeeX\x89,\xf1S@H\xa4\xb4\xbe\xf0\xabS@\x8c,/\x86v\xf2S@\\syl\xff\xefS@\xf6)\x95%\xac\xeeS@>\xda\xbf\xc1w\xf3S@\xa9!\x1aK}\xefS@8\x0e\xc8#\x1c\xefS@@&\x87\xa2P\xe5S@\xb8\x7f\xe1&U\xf6S@\x19l\x939\xb0\xf6S@E~\xbaV~\xdeS@l\x0e\x11\t\x7f\xbdS@\xc2\xe5\x00\x81\x03\xc4S@\xd5\xba\x1a\x11\x83\x96S@\xde\xcf\xd0\xbcs\xd5S@\x85\xadt\x18}?S@\xac&\x04]\x1a\xd6S@C_\xf8zE\xbaS@\xc5\x80\xe4f$\xe1S@\xd68D\x14_}S@\xb2\xf1\x06\xady\x88S@C\xd8\x8f.A\x93S@\xe1\xe5\xfaL\xe8\x8cS@\r\x80Ye\xa7\xcdS@\xe5\xff{\x83\'\x91S@G\x95N\x07\xf9\x9bS@\x03\x9c\xb3%\xbb\xe0S@K\x13v*\x8b^S@\r\x01f@\xca\xc3S@\x97?\xac\xc8\x15\x94S@\xc3\xea\xdb\xcaJ\xd5S@t|\x03\xa6\xe9\x88S@M\xd2\xe0#\xaf\xbcS@\xb4\xddds\xe2\xb3S@:E\xfd\xf4m\xddS@\xe8\xba\x97G\xc9\xb2S@\xb7%p\xdfw\xe0S@\x97\xfbe\xd6\x17\x98S@z\x7f\x83Ts\x87S@i\xf2\xc3\xdd\x13\xe0S@p{\x85\x8a\xc1>S@\xe8\xaa\xf1"\xc7\xdfS@\xef\xbee\xc4\xb3\xe4S@\x94\x837\xd6\xd6\xc2S@\x0b\xcb_Ga\xdfS@X\xa7y\xaf]\xe5S@\xa2\xe0\x8a\x18~\xa9S@7\x0fJI\x94\xc2S@P\xa8\x17\xc69\xa9S@\xccr\xccT\xa4\xa9S@\xca\x14\xcd!=\xedS@\xdd\x8b\x0f\xa7v\xabS@p\xab@\xfeL\x8bS@\x90\xcf\x10!H\xaaS@G \x12G\x92\xa7S@\xc1\x03\xbc\x82\x7f\xecS@Y\xa1sg\xd8\xaaS@\xed=\xc24^\xebS@\xcd>\x81\xae\xfa\xa6S@ U\x0b\x8b\x06\xc5S@u\xff\xf1\x9b\x1f\xb0S@\xb5\xe3\x7f\x83NAS@{=Fk\x9f\xe4S@\xc3\xdd\xf0\xc5\xe9\xe4S@\xc6\xc9W|v\xdfS@7\xa8\x81\xd7[\x9fS@'
p22
tp23
btp24
a(g3
(g4
(I0
tp25
g6
tp26
Rp27
(I1
(I545
tp28
g13
I00
S'\xea9\xa8\xd6\xe6\xd7%\xc0\xac4gd\xc8\x9b"\xc0T%\xbb\xf1\x81;$\xc0\x16S\xeaF\x13\xc7"\xc0\xe3m\xddI\x1e\x15"\xc0-\xa8\xce\x83\xafV%\xc0p\xcd\xe9rnT"\xc0y;\x94\\\x0e\xaf$\xc0:\x1b,\xe9_\xe6"\xc0\x9b\xd9\x17\xd6k\xde"\xc0\xdeJ\x00\xbcX\x1f(\xc0\xf7mE\xdf\x91\xac\x1f\xc0\xb6\tB\x86\xd4\x05$\xc0z\xca\xe2hFK\x1d\xc0\x9e\x01\xe5\xfb\xa8\x82$\xc0[:\x06\xaf9\x88%\xc0\xdc5\r\xaf\xca\xd3"\xc0\x88\xce\\\xbc\x8a\x8d"\xc0\xe5m\xad\xd9\xdf\x10$\xc0\xa1\xd1B\xca\xe4k%\xc0\x96 \x9e\xa1\xe5\xfe\x1e\xc0\xe9\x915jc\x07"\xc0\xf0\xb8\xa6\xf5bo$\xc0p\x1a\x05\x8d\xd1\xb0(\xc0\x04\xef(\xae\x96\')\xc0\x12\xf5>\x91E\xfb"\xc0[\x08\xc40\x1a\xb1\x1f\xc0w\xbd\\q\xce\x16$\xc00%\x03JZ\xd3#\xc07\x15\x85[\x80E%\xc0(\xbb\xe9\xd4\xc7\x10\'\xc0#Q]N\xf7v#\xc0\x8c\x17\xaa\x1a\xbf\xe3(\xc0\xf8\x86.\xb4\x95\x1d#\xc0\xce\xa4\x07\xa28\xcc\x1f\xc0\x04\x9cf)D\xb7\x1e\xc0\xf3\x93i\xe8\x03\x8c%\xc0\x9d\x98\xc2\xd0\xb1{#\xc0\x93\xd0m\xf1\xcc\x93\x1f\xc0TX\xbcf\x87M#\xc0}\x95\xc7\x02_\x19%\xc0\xf0*\x9d\xd9\xdb\x97%\xc0D`\xe1{\xcfP%\xc0i\xd0J\xb5r\x88%\xc0"\x12\xd7?\x1d\xcc%\xc0\xb6\x9c\x0c\xe9\xbb\xc3$\xc0\xa7 _!)[(\xc0\x02\x15\xd1\x18p\xec$\xc0\x90\xf6\xc1\xc8\x8e\xbd$\xc0Z\xab\xe5z{w"\xc0p\xaeJ\x85\xcc\x8d"\xc0;\x88\x17A\x83\xcd\x1f\xc0z\x99\xc3\x96b\xb2"\xc0B\xc8\x92IM\xf4$\xc0\xde6\x87x`\xae\'\xc0\xd28\xf4\xf0\xd3\xf7"\xc0\x91\x8d\xc9\xf8\x01\xaa\x1c\xc0\xc8K\x8bz9\x05$\xc0\x9a\x94n\x08\xc2\xc7%\xc0\x94\xe29\x0e%?\'\xc0n\xbf\xe9\x15kH#\xc0\xe15\x83\xc2KC"\xc0pQ\xe9\xf0^(#\xc0\xa4\x03\x04\xb3\x18e"\xc0h\xdc\xe6a\xfa}$\xc0\xef\x84\xdd\xea\xecl(\xc0\xc2\xedN2\x83O&\xc0\xd0~(\xab\xc3\x01)\xc0\xc4\xbc\x8d\x0f\x8b\xf4"\xc0\xbf\xd5\xa4&\x03e"\xc0\x16\x82\x8c\xe1\xfe\xab"\xc0\x07\xcd\'\x05\x19\x07\x1b\xc0\xa9\x13\xb3\x02YU(\xc0\xfd\xa1\x83D\xf0\xf2#\xc0r\xbb\xf3K\xc4d%\xc0\x02\xac\x86\x85\xd5\x96"\xc0\xbb\xc7\xe8\xcc\x05\xce$\xc0o\x11\\\xf7i\xc1%\xc0F\xd8\x81\xe2\x1ah(\xc0\xf0\xcc\xbcF8\x13#\xc0\xc96]0\r\xa7%\xc0-\xa4\x90l^~$\xc0qk\x98S\xc6\xc9\'\xc0\xad_\xaa\xb6P\xb8(\xc0\xf6\xa2\xfd\xf3-\xd3$\xc0N\x8dr\'\t\xb4\'\xc0\x93\xafH\xa6\xe4%"\xc0\x7fO\x9b\x84r\xdc%\xc0\xb0\xc6\x8aXG\x1b%\xc0\xa1u\x002p\xb8\'\xc0\xe3\x1e\xcc\rJ\xd0\'\xc0\xf1Dw\xbd\xc1\x9b"\xc0\xc3mr\xfaQ\x0c(\xc0-J\xb1{\x19"#\xc0\xd6\r\x8e\xce\xbe\x97%\xc0\xaa\xb3\xdb\x1d\xf5\xc4&\xc0\x87@\x106\x87G%\xc0\xf3\xbbfF\x93\xaa"\xc0OG\x92\xfe\x8f\x85"\xc0|\x1e\xf5\x87u\xd3"\xc0\x12\xb2\\S\xe6@\'\xc0\xf8\xfa\xf3#;\x7f \xc0\xfb|:\x83\xd0R\x1c\xc0\x86\xde\x9f\xc3\xaf\xaa\x1c\xc0\xf4,\x9c-\x9b\xbc$\xc0\xbd\xb66\x91\x86`$\xc0#9(?\xc2{#\xc0#N\x99M\x80\xfa&\xc0\x80\xd4\xd3\xea\xec\xd4(\xc0\t\xbe\xcaV\xa3\xaf\x1e\xc0\xd5\xbdY\xf7\xb4\xa4$\xc0q\xb2\xd5\xef,J%\xc0\x85\x83B\x00V\x14"\xc0\x90\xc7\x02qyT\x1f\xc0\xcb\x1f\xdePDE&\xc0\xe9\xba\xc7\xf4\xb90\x1c\xc0?xt\xe2\xb0\x82%\xc0i\xfb\xb7t\xe5\xce\x1f\xc0(\x87zR~\r \xc0\xc0\xa0?\xcb\xc9\xaa(\xc0\xec\xe3\xb4\xc2\x17\x89%\xc0\'8\xc2\x18\xb6\xc1$\xc0\x8e&;\xdf\x1bx$\xc0\xf3\xd5\xd8\xbb%\xd4\x1f\xc0:\xe6\t\x1d\xec\xf6 \xc0\x1f\x06\xa4\xa0KN#\xc0\x14G\xc2?I\x1e&\xc0]\x99\x9c\xba\x9aL \xc0\x07!Z\xa69k%\xc0\xcf\xe4\xd9\xd7\xb0\xe5%\xc0[\x08\xc40\x1a\xb1\x1f\xc0u\xc2\xc7\x16l\xc2%\xc0\xfc\xa4\xfeB\x01\xbd%\xc0\x88\x98"I\xb1j\x1f\xc0\x82\xcf\xe8hZ\xa1 \xc0Kn\xf9\x83<\x8b(\xc0\xbbC\xb7H\xe9\r \xc02\xee\xede(\xb4\x1f\xc0\xb1\xb4\xddC?\xde\x1f\xc0cCSz\\< \xc0\x87\xdb%d\x11\xd5%\xc0\xb7)#o\x10\xf0\'\xc0\xb7\xc9\xc7B\xe0\xb8"\xc0W\x80\xaeE\x08*!\xc0F\xd9\x02\x95R\x8d%\xc0\xb4M\xa2\xb33\x1c%\xc0\xea\xbd}\xe7[\xa8\x1f\xc0\x94\xeeC\t\x877$\xc0\xc8jp\xa9\xd8H#\xc0\xae\xde\xee(\x06?$\xc0\x8c\xb0s\x9b\x9f\xb9$\xc0\xdax\x0c\xd3\xe2Y$\xc0a\xf5\x16W\x96\xa2#\xc0\xd6\xc8\xb2\x04\xbf,#\xc0f\xca\xe1U\x04\xee$\xc0AY3q\x92\xd3#\xc0\x8f\xa3\xba+~*#\xc0!\x8c<\x0c\x81&#\xc0\x92(\x7fu\xf6\xe9"\xc0\xda\xe95\xcb\x9c\xd2$\xc0;\x8dh\xc6\x88\x07(\xc0/u\xe42\xcb\xaa \xc0\xe2\x97\xab\xa6\x16\xb7"\xc0H\x14\xe0\xbf}\xff#\xc0\xd8p\x86\x00\xc7_"\xc0\x068\xca\x96\xe7\xa7%\xc0Z \xbc\xf46\xe5%\xc0\x141a\xd1\x05\xd3"\xc0Z\x81\x95\xabcR"\xc0\xf3\'\x9a\xa6L\x1b%\xc0<\x81\x8b\xe9\xd0p(\xc0\xffce\xbb\xebJ"\xc0\xc2\xefVB\x9c\x82%\xc0\xbb\xbcP\x14\x82\xec$\xc0N#\xbb\xc5M\x88!\xc0)\xe0\x9b\x11\x12\xd9%\xc0s\xd0\x06\xbb5\xbd$\xc0\x18\x9e-\xbcpx(\xc0\xe5M\x12\xae\xa4W(\xc0v\xac=\x02\x14\xcf\x1f\xc05\x12\x7f\xc9X6(\xc0C\xad\x11\xa9\x1a\x03 \xc0\x88\x93\x84\x17\xd0\xfa\x1c\xc08\x18\x18\xe9[\n\x1c\xc0\xafj\xd6v\x00\xab(\xc06\x8b\x0b|:\xdf$\xc0JOP(\xdd\xb0(\xc0neh=\xaf\x1e$\xc0\xe2\x92Z\x8e\xdbx%\xc0\x80\xf23\x13\xafH$\xc0\xdf\xb8\xcd\xac\x07;\'\xc0\xe0\x8b2m\xa9\x08$\xc0\x82\xa7\xf6\xf0k|#\xc0\x12\x8d\x05\x8bJ\xe4\'\xc0\\};\xecP\x7f\'\xc0\xcf\xf4\x8e\x86\x11c%\xc0\xd8\xf5\x0bK8%\x1d\xc0\x97\xa4\xd46r\xcf%\xc0i\xcf\x9b\x9c\x1fz \xc0\x95\xe5Li\x86\x06$\xc0\x90\xde\xbeA\xf4\xd4!\xc0\xe9\xbc\xf7\xa0m\xdd"\xc0\xe8\x15\x935\xcf\xc9#\xc0\x16R\xf0\xd5\xe0L"\xc0\xb8\x98\xa7\xb1\'\xc9\'\xc0\x90Uz^\xa8&#\xc0\xb7=\xec\'j\xaf"\xc0\x03Sw\xa3\xe0\x87$\xc0+-\x93\xaf\xe63#\xc0\x04\x0eP\xbbww%\xc0>`lj\xac\xf5(\xc0\x04\xb6\xa8\t\xff\x89\x1d\xc0}]\x17\t\x02\xba(\xc0N%S\x0b%\xe7\x1d\xc0C\xb4\xf1\xe6\x18|"\xc0z\xff\xec\xe3\x11\x0c*\xc0\xff]\xa5zbZ#\xc0`A0@\xb5`$\xc0 P\x10\x8e7e#\xc0k \x8a\xe3\x14\xdc$\xc0\xec\xcc\x8cW\x1b $\xc0\xa2\xb9\xbfA\xf4R#\xc0\xa2u\xba\xe3\xea<"\xc0_\xda$\x83\xe0\x90\x1f\xc0\xff\xa8\xb2%\xd0\xd4%\xc0\x08\xb5\x98\x82\xd9d$\xc0g\x81\x81hq\xa3!\xc0\xf8"\xe8\xda\x1d\x05%\xc0\x91r\x9e*\xe8\xe2%\xc0X_\xe2=|N#\xc0\x9b\xf0\xde!5\x06#\xc0"\xa8\xe0\x9e\x05\xbf"\xc09LS\xca\xf7\x9f"\xc0?bZV\x07l(\xc0s\xb7h\x95)#(\xc0\x81\x9f\x8e<+\xfa#\xc0\x9b\xb1\x9b\xffh\xf2 \xc08,zy\'\xa3&\xc06R\xd5\xe0\x95\x03$\xc0\xbf*Je5\x02%\xc0T\x80\xc0\x1f\x1e\x08$\xc0\xa9\\\x9f^\x0bN#\xc0\xc5\x1b\x1a\xa9\xf4\xb6\'\xc0\x14\x96\xf74\xe4(#\xc01+s\xe5\x91:"\xc0|\xce\x1f\xfb\xe1\x82"\xc0\xb5\x92c\xb4\xb8\x80$\xc0^I\xb3\x12*\xac\x1f\xc0\x7fz\x7f\xd3\xa1\xb2 \xc0oj?\xf5\xbdV$\xc0&\x16\xd6\xf8!\x1c%\xc0\x8c\xb0s\x9b\x9f\xb9$\xc0\x8c\x1cRa\x9e\xb8"\xc0\x08u\xe1\xac\x86\'#\xc06\x16\x8f\x80E\xf5$\xc0\x18ZY\xbe$:(\xc0>\']\xbc>/%\xc0\x1f\x08\x96\x071\x98"\xc0y\xda\x81\xb2\x8f\xf9%\xc0\xcd\xae\xcf\xd9\xa4\x08%\xc06\xea/Ur\x06%\xc0R\xde@\xe6\x9c%"\xc0\xf4\x15O\x05l2\x1d\xc0:\x96\xec/:t%\xc0\xe8\xedx\x9a\xa5\xa4\'\xc0i\xf0\x89\xab\x97\xdc\x1f\xc0\xe3\x8b\x81 We(\xc0\xd4]\xb1\xe9\xa3\x06#\xc0D\x07\x8a\xe4\xe8\xd4#\xc0\x1d\xb9\x95:\xe5\xd7"\xc056\xac%B\n \xc0p\x9aU\xaaT\xb4\'\xc0\x9b\xdc&\xaa\xe2\x14#\xc0\xc4\x1c\xb0\xab\x15\xd9 \xc0)\x9c\x8fsX0$\xc0\r\x1bep\xd8$#\xc0]\x1c\xeew\xfac\'\xc0\xaf\x03)\xd8LK%\xc01T\x1dj\n\xed\'\xc0\x8d\xceb\x07\x87\xfb"\xc0\xba\x8d,b\xddf"\xc0i\x15\xea\xc0\xc2\x06\'\xc0\xa4^\x9b3\xac"#\xc0)\xad\x13\xae\xc7\xae\'\xc0)\xddgw\x05\xef"\xc0v\xf7\x80\xa6\xed~%\xc0=/s\xc9\x87\x85 \xc0\no\x98\x0c;\xa8(\xc0R1)\x84\xef\xa6$\xc0\xae\x14B[\x95;(\xc0\x83\xfa\\\xf0Mg \xc0\xa2\xdb[\xae\xac\xc0\x1f\xc0\xbe\xa4b?\xfaO"\xc0\x7f\xbe3\x83\xd2\xcf%\xc0y\xe3\xb1\xf6\xb4y#\xc0\xf6U"MGY#\xc0\xcd}\xcd\xe8g\x9a(\xc0\r{\xfa\x9b\xb5\xe2"\xc0\xe0O\x89&\xd2\x9a"\xc0@-r\x83\x83\xbd"\xc0\x89H\xd2\x04\x17~ \xc04\xcb}\x9b\xedL\x1c\xc0H\x89\xcffB\'#\xc0\x8a\xc3=\xf9\xd2\xc3(\xc0\x91O\x12\xbdD\xe1)\xc0\x8dy/\xb4nG#\xc061D\x01\xb0C&\xc0\xce\xbb\x19kpW#\xc0\x811}$\x97t(\xc0\xc6\xbd\xab\n\x90\xfa"\xc0\xd0\xaa\xbase\xf9"\xc0\x13\xa2\xaf\nQ\xe0\x1f\xc0\x1eq\xccYw\xc1\x1f\xc0\xab-r\x1ch\xb8#\xc0\x8e\xda|ts\xd0$\xc0\x96y\x90\xaf\xdf\xe1$\xc0,\xb0\xa8\xa2\x8c\xe5#\xc0 \n<J\x008$\xc0z\x969[\xee\x07#\xc0SZI\x01\xa6\xca$\xc0\x1fgFS\x90\x00$\xc0ii\x801L\xcf#\xc0\x91\xac\\JZ\x0f%\xc0x7.\xdd|_$\xc04\xe3\xd2\xc4&\x86 \xc0,\xac\x14 \xf6\x16\x1c\xc0\xb1\xab\xb5+y\x11\x1c\xc0\x9c\x8e<\x89$g"\xc0\xaf>\xb4\x89\xdbc(\xc0\x18z\x07<\x950%\xc0\xba\x8c\xfcYl\x19"\xc0sp\xd4\xa9\x80e(\xc0\xb0\x8cP\x97\x80%$\xc0\xcf\xdc8\xe0\xbb\x1f(\xc0\xb6z\xee\x08\x1c\x08(\xc0)`-}\xf8\xd3%\xc0^\xd6\xce\xf4J\xfd&\xc0\xaa pL\x148$\xc0R\x1a\xd9\x87\x10}#\xc0F&\x81\xba\xd8\x8b\x1d\xc0V\xd6\xa1\xeb\xf8\x9c(\xc0\x1a\xfd\x11Y\xfb\xbb#\xc0[\xb7\xc4\xe0\xa8\xe8#\xc0s\x06\xb16\xd6v%\xc0Aa\xb4\xd1\xa7\xc5#\xc0\x0c\x1eN\x88\xdb\xd9 \xc0 \xb1\xe6\xee\xf1\xa8\x1f\xc0h#\x96v\xf1\xbd&\xc0o\t\x15\xe8\x12T(\xc0\xbe8\x95\xed}K\x1d\xc0\x9a\xb5\xd6\xa0L@\x1a\xc0\xb1\xff- i8\'\xc0T\xf3\xe3<\xbc\x13#\xc0\xb7\x17\xeb\xda\x17\x07*\xc0L\x03*\x95d\xf9"\xc0\xad\x9c\x7fe\xed\x15$\xc0l\xc9\xccf/\x05#\xc0\x08\xd6vNJ\xe2"\xc0:,\xb0\x9cUl(\xc0fX\xc3\x0cv\t \xc0i\xc9\xdd\xedR\x04#\xc04\xady]=\x95#\xc0\x15w7L\x05y#\xc0i0d\xd2\r\xfb\'\xc0;\xf9P\xc2\x89\xb5\'\xc0\x95{>bo\xa7(\xc0w\xab\xdf\x10I\xb2 \xc0\x9f\xd9N\x9f\xaa^\x1c\xc05\x8f\x92d\xc9e\'\xc0\xf3\xeb\xf6\xa4\xdf\xcc\'\xc0VYB%v. \xc0\xa8^CR\x10\xfa"\xc0J\xf0\x01C\x8f\x04$\xc0\x87\xbe3)\xe8\xb3!\xc0\xf9\xb6\xa1\xfa\xa4\xc6 \xc0\xac\x14\xd08\x91\x14#\xc0\xcd\x8fo\xc4\x9d\xc3"\xc0 g\x9a7\xb3j"\xc0gBjM\xcf\xb5\'\xc0\x977\x15\xa6d\xe4%\xc0\xf6\xd6\x15\xcc*t"\xc0\x01\xa1\x1ds\xa38$\xc0]\xc9\xa2\xbaq3#\xc0\xde\'\x91\x01\xa8\x1b \xc0p\x8au!\xd3\x95 \xc0m\x04!\x8d\xe7\x91%\xc0v\xec\x99\xb2no$\xc0\xef\xdf?\x9dL\x16\'\xc0,\xf4%B\xd5:)\xc0\xd0\xdd\xf5\x8401\x1d\xc0\xc1\xae\xf8\xd0\xfc\x8a%\xc0\xaf\xf4\xcc\x81b\r%\xc0j1(av\xac \xc0\xf3\x15;\n\xe8f#\xc0\x0e\xacd\x9d"\x1f(\xc0\x9bq\x1d~\xf2\xf9\'\xc0\x86\xc8\x01\x01g\xd6%\xc0\xc9\xbd\xcc\x80P7(\xc0J\x93P+\x1ci$\xc0)u\x9b\xf3\x9b\x99$\xc0\x80\x19\xe0\xab\x9c\xa5(\xc0\xeb\xeb0\xcba\xfc"\xc0\xe2h\xac\x8e\xe2p%\xc0\xcc>$\xd24\xd7\x1f\xc0J\xfch!\xf9\n%\xc0\xbb }\xe5\x93W(\xc0\xa2\xdd\xf8v\x80\xff \xc0\x86X\xd7\xb6\x94\x8b\x1f\xc0pGk\xe1#\xf5$\xc0y\xdf\xf8\xe4\x0cr!\xc0G.\xf02\xb9d!\xc0\x16\xab\x86\xe0\xb1\x8f!\xc0=\x03\xc4l\xc0)#\xc0\x82\x1f\xf2\tN\xfa"\xc0NI\x80M\xe5\x06*\xc0\xaa\xcb\xeaH\xd4\t%\xc0\xb5\xca\x19\xd3ti(\xc0\x04g\xff\x88\x0c@!\xc0\x04g\xff\x88\x0c@!\xc0d\xaa\xd7R.\x06$\xc0\x15&x\x11W\x19$\xc0x#\xd7L\xf0\xa5(\xc0\xec\xc2^X\xd1_$\xc0\xa7\x18\x94\x7f\xbe\x0b$\xc0\x18\xe9\xef\x9c\x82\x81$\xc0\xcd\xc1\x15\xd1\xbc\xb2%\xc0\x82\xe9\xd1X\xbe\xb0\'\xc0\x9e\x99\xdc\x97WE%\xc0\x8e\xfa\xb2e\x9ew"\xc0\xf7\x94d\x93\xba\x8d%\xc0\x94\xf8\xb9\xd9\xef\xeb$\xc0\xf6K\x80M\x12\xa8\x1f\xc0\xa8\xcc8T;8$\xc0\xc3\xcbL\x98\xf4\x04$\xc0\xa2s\xe4\xd9\xa1\xa9%\xc0\xb2\x8c\xbc\x086\xb2%\xc0W\xc6s%$P#\xc0K\xa5\x82\xe8\x91?%\xc0\x92\xfcq\x94\xa5R$\xc0\xd3M\xfb\xd3\xaf8$\xc0\x1fl\xdaSl\xa2$\xc0\x18b=\xd5\xba\xb3&\xc0\xd6\xefx_\xe4g%\xc05i\xbf\x8a\xc0\x0b#\xc0\x01\x1a\x950\xfe\xbb%\xc0\xf4\xac3\xcf\x19z%\xc0\x02|\x02Z\x05>#\xc0\x18\xe4\x08\xaa\xc1\x88#\xc0\xf74V\xd81\xce"\xc0\x8e/E\xf6\xe5-#\xc0[\xb7\xc4\xe0\xa8\xe8#\xc0R\x88Y\xcc\xe44 \xc0\xe5\x9a\xd5\x97\xb3\x98"\xc0\xb3/[W~\xcb%\xc0R\x13j\xea\xe0.$\xc09Z\xd1\x12X\xa6\'\xc05\xa4\xee\xe0\xb2\xab"\xc0\xcaU\xc5.\xe6\x06(\xc0f\xe4\xf1Z^\xfc\'\xc0Q\x05\x80\n\x15\xf2 \xc0\x0c\x90N\xe2/7#\xc0\xdc\xcf\xdb\x16\xa4\xfc\x1f\xc0\xacC\t\xe5\xcf\xaf!\xc0\x9c\xa9\x9fw\xee\t \xc0\xca\x18@9\x9e\xc7(\xc0\x15\x82@\xf5\xee\xc7\'\xc0\xdf\x9ea\xd4\xa9D$\xc0E\xbfc\xe0}:"\xc0\xa1\x99\xa8~#\xf5\x1d\xc0\xec\xbd\xb3\xf4\xd6\x87(\xc0\x0eGgB~K\x1d\xc0\x04]\x81\xca*\x9b(\xc0\n\xb8W\x07\x9a\xb7"\xc0Zy\r`\x81\x94\'\xc0x\xf5\xbfH\xc9\xb2$\xc0\xb2bD8\x1b\xb6"\xc0"Y\xf2y:\x0f\'\xc0k\xa4S\xe5*M#\xc0\x0cr\x0f\x06\'\xce#\xc0\xb9\xb0\xb6\xd0S\xcb!\xc0\xfc/\xa3a\xc1>"\xc0\xd5@\x80\xe4\xe1\xc0"\xc0\xb6\x1e)\x1cNI#\xc0\x18\x93\xec/#\x81#\xc0\x9fF\x102\xce\xa4"\xc0\xa0\x01;+@\xae"\xc0\xbf\x9d\x03\xe6&\xa9%\xc0\x9c\x11\xb8{\x080$\xc0\xc0\x17  \x828$\xc0\x9a\xb44\xbd\xc3\xd4$\xc0K\x1d\xe5\xa0\xf3c \xc0%\xd5\xf4A{c!\xc0\x92\xc96\xc9\xddV\x1a\xc0\xf2\x92L\x1d\xe4B$\xc0\x9b\xf7\x96\xcbs3\x1e\xc0\xae\xd2\n\x04\x99-$\xc0HI(6\x8a/ \xc0\n\xe8\x80Y#\x1a$\xc0/\x87\xd60D\n*\xc0\xd1\x84&\xbf\x07\xa4(\xc0R\\X\x01\xdf\xf8\'\xc0\xf0\xac1\x8e.\x1a\x1c\xc0\xcdoI9\xb9n"\xc0\xaba\xc4R\x88-!\xc0\x08\x91\x8a\xec@\xf2\'\xc0h\xc3\xa8?\x1b\xaa%\xc0\xd0\xaa\xbb\xce\'\x13!\xc0\xeam\xe4\xc1\xe0\x85!\xc0v\xa7\x1a\x10M\x00(\xc0\x18\x13]\xc75W$\xc0\x90B\x8bx4\xa5(\xc0\x17\x93\x8a\xa8|y \xc0[Dh\x1e\xa1\x07%\xc0\xdc\xe9\x18vuo%\xc0\x95\x15u\xadP\x03%\xc0\x96r\xb7\x07\xc0\x05$\xc0wc[]\xf1\\\'\xc08\x9b\xc5M6\xa6\x1b\xc0\xab\xc3/\x1a2\xdc$\xc0\xb5\xd1@<k\x8a\x1d\xc0\xbb\x9d\xb0P\x12E%\xc0\x11D@\xf3#v"\xc0\xe3\xf03!#z&\xc0\xc4:I4f\xab%\xc08\xcf\x9a\x11eT"\xc0\xc2\x88\xad\xd0\x0fc(\xc0\xd1)\x96\x86R\x8c&\xc00\x8d*\xb0\x9cl(\xc0B\x9b\x0e$\x01\xae!\xc0O\x99\x8a\xd7a\x87#\xc08Y_\xc2\'\xec#\xc0\xff\xc5\xc3\xba\x14`(\xc0\x11\xc1\xbf/\xd1\x14\'\xc0{\xb0n\xfd`G(\xc0O\x93\x82\xed\xb8\xb8"\xc0\x98\xeeR\x07\x06\xb2&\xc0\xb4Y\x1a}\xa5)#\xc0\xde\xe1\x9d\xd0\xf0:!\xc0M7\x06(\xc75$\xc0z\xc04m\x1d\x8d#\xc0<\xdd\x9fd\x8c\xda\x1d\xc0x\xaf\xd5\xdc&\xc0%\xc0\xd9=\xaa\xeb\xaa\x96%\xc0\xa9\xff`\x1a\xcf\x0b$\xc0\x8c&\xfc\x17\xe5\xa3\'\xc0'
p29
tp30
bg3
(g4
(I0
tp31
g6
tp32
Rp33
(I1
(I545
tp34
g13
I00
S'A\xfd\xc9\x83$\xdfS@\xb2!^\x84\x98\xd9S@:\x88\xc7\xd5\xa2\xcbS@\xa6\x9e\n(\xe8\xc8S@\x036\xbb\x97\xe9\x81S@\x8d;\xa5o\x82}S@M\x13k\x9fH\xa1S@R\x1c\xc9\xc5.\xeeS@I\x0eK\xb9\xd4\xe9S@[\x944\x95a\xb9S@\t|Wrg\x95S@\xff\xfb\x01\x1bl\x9aS@=f\x98S!\xacS@ \xee\xc1m\xf7\x9cS@\xd9\xd8G\x1b\x11GS@0\x92\xa9TR\xf4S@\x16\x80\x1cC\x1e\xf4S@\x07\xad\xd2UA\xd9S@*\x94\xbd\x92\xa0\xdeS@\xe8\x02\xd2\x97\x01\xf4S@:\xd5f\x05g\xb2S@)U#\r\x9e\xd9S@]\xa5FB\x1d\xc5S@\xb4\xccy\x94\xf1\xa7S@\x1f\xa2\x0e\xa4\xfbeS@\x03\x16\xa1\xfab\xcaS@q\xff<\x02\xfe\x99S@\xdf\xac\x96\x9c%\xdfS@\xec*\xc3!\x86\xc4S@\xf0\xdc\xdbr\xb6\xe8S@\xfb\x05\xa1gf\xa8S@\x8c#\n\xe2\xcb\x86S@\xaa\x80zA0bS@\xb8\xff\x9f+3\xeaS@<\x83_\xac\xf1\x98S@\xcd\xf4\x8bz<\x95S@\x0fi1g\x86\xdeS@\x00\xa5A\x90\xf8\xefS@ue\x1by\xc8\x9bS@q\xe7TN\x04~S@\x90\xae}\xcc\xdf\xe9S@\xe5:\x00s)\xd2S@]~\x7f\x86*\xe9S@%\xd4;\x0fd\xdbS@\xd4\xea\x1c\x8b9\x9eS@T\xa1\xb1j\xc4\xe9S@\xdf\'\xd2\xa0\\\xaeS@\xab\x02Iz\xbc\xe9S@\xf0)\xde\x85\xeb\xe9S@_\xb6^I{\xdcS@\xa4@c%\xc9\xa8S@[\t\xa2R\xa8\x9cS@2\xc8\xa7\xcbCTS@F\x98\x8a!\xc9\xe9S@\xbb\x03i#\xa4\xa0S@c\x92\xca\x00\xd9\xc3S@(\xb3\xb4\x9c\x06\x8dS@\xf4HP!9\xd5S@\xf4\x0cI\xa4j\xcaS@X&oJ\x89\xa0S@F1\x83^\xd0\xb2S@\xafO>#\xef\xf0S@?\t]D\xb0sS@\x04-\x9c]K\xe9S@!K{\xb6\x94\xe5S@\xfa\xd26\'T\xaeS@\xc1\xfe\xafIv\xe3S@ k\xf5\xb9\x10\xa5S@m\xc3\xa0\xa5\x8f\xcaS@s\x95\xe3X{\xe1S@)\x97\xa5yu\xc8S@#\xd2\xf2drqS@\xe0\x84\x10\x07\xfe\xaeS@\xf2\x1e\xd6`\xd9\xedS@\xff\x03k\x04\xa6\xe8S@\xb8\xb5\xfb:\x10\xdaS@\xc7\xcc\\;*\xcdS@\xf0\xf9 \xb0\x00\xdfS@\x99\xb2\x1f\xfaN\xaeS@G\x04\xd4\xe4\x97\xeaS@\x02I7\xf4\x86\xdfS@\xd46\x9bZ\x95\xe5S@\x906Z\x91\xa7\x94S@\x98\x81/\xf7\x15\xafS@\xd6e[\x1c\xec\xe9S@6\x00\x8bs\xef\xa0S@@\xc1\xe9\xab\x9f\xf1S@\xe3\xcf\xca\xb0\x82\x97S@"\xee\xd7}\xdb\xe9S@8\x91\x83\x7f\x82\x93S@\xbc\x128\xb73\xa0S@\xe5\xa4j/\xb1\xd9S@Ut\xd2P\x1d\x92S@\xd0g\xa9(\xc3\xc3S@\x05\x88\xaaC\xae}S@\xa9XU\x96\x86\xcbS@\xf9\x94\xe7\x08\xc1\xe8S@\x85\xf4\x1d\xad\x15\xdaS@\x15\x92\xcb\x9c;\xdaS@\xf3\x85\x94,\x05\xdaS@\x8e\x9eC\x05\x96\xa0S@\x7f\r\x19\x9aI\xb7S@h\r\x85Zg\x8dS@\xf9VYa\x07\x8dS@\x84X\x9e\xd3\x16\xe9S@VE&\xdd\xe2\xa5S@\xe8\xb6B\x80f\xebS@\xbd\x8e\x86\xea\xd6\xbcS@\xce.3\'v\xa0S@U\x7f^\xa0\xc3\xc0S@?\xc3\x0ee\x89\xd2S@\xfb/\xd7i\x8a\xe8S@\xb1dZs\xea\x81S@\xe6\x1dQT\xc3\xb7S@\xc5\xc1\x96Bt\x91S@\xfc8u\xee\x0c\xb0S@\xbf-\x0eE\xa9\xf4S@\xc2\xf3\xd5H\xb1\x9cS@\r\xe7\x92\xa2\x90\x97S@{\xd2b\n\xcc\x8aS@\xc3?\x99\x05[\xf4S@WM\xad0R\x8fS@\x94\xa8\x08\xac\xc2\x0bT@y\x11\xeb\xb1\xac\x98S@\x85+D\x1c\x93\xaaS@\xefl\xe4\xaa\x82}S@\xc1a\x96\xa1\x91\xa6S@\xb2<w\x97\xe5\xb5S@\xe8&O@\x0f\xf4S@\x11\xc0+\xe2\xff\xa3S@q\xff<\x02\xfe\x99S@\ng\xa4\x1d\x0b\xdfS@Z\xe84\xed}\xdfS@\xdag\xc2\xa8\x82\x96S@i\xbf?|WxS@p\xcb\xce/\xf9\x85S@j\x92Q\x89\x88\x97S@\x9b\x14\xdbF\xfb\x99S@\x1b\xbcH\x970\x98S@\x925\xfbD\xfd\x97S@]\xc7C\xb2\xf7\xebS@\xfa\xec\xaeT\xaf\x92S@\xe3F\xb57\x8f\xeeS@x/\x13VG\xc2S@\x1e\x96\xe1)\x85\xf3S@\xfb$\x16\x0fS\xe7S@X\xd1\x98\x9al\x9aS@\x93\x1bg=_\xd1S@\x9f\xae\xc5!\x03\xc9S@\x8dNn"\xdf\xf5S@\xe3[-h\xdf\xe5S@\xe8\x03z\x8b\xac\xebS@\x94|w0q\x80S@\xc3\xf1\x1fI{\xc5S@k[Pw1\xe8S@\x81#\xe4Bw\xdaS@\x94\xb9\x8b\xa4\xd8\xebS@\xdb\x88i\x943\xc6S@\x9fx\xed\x1e\x9c\xcbS@\xe0[\xf28&\xcdS@{\xfcQ\x96\x06\x91S@}M\xd7\xf0\xc8\x9eS@\xcf\xfd{\x03_\xc8S@\x86\x82\xa4\xf0\x14\xdeS@\x06\xb8\xea-#\x9dS@}\xde\xac\x7f\x7f\xdfS@\xc4\xeaJ\xc8}\xc7S@\x8b\xb8%\xc3\xe6\xd9S@!\xa1U4\xae{S@2K\x9e\xb4\xf4\xdeS@\xb7\x10\x12R\x9eqS@\x12\xa2J*\n\xc8S@\x17M\xfdS\xa0\xf4S@\xf9\xea\xbfl\xc5\xe9S@C\xba2\xd8oaS@\x91f\xda\x83\x08\xc8S@>\x0fP\x1a\xe3\xe9S@\x1f\x86\xdad\x0f\xafS@\xe5\xb0?\xbb\xfe\xaeS@8+~8\xf8\x98S@\x06\x17\x8d,r\xaeS@\xe4-\xf3g\xb9\x97S@X\x86]\x8f\xfb\xbaS@\xb4C\xcf\xd7\x9e\x8cS@\xb9\xc6\x0b\x8b\xc6\x8aS@^0Sx1\xdfS@&\xdd\x0f\x13\xae\xaaS@\x8c\xdbZ\xed\x8f\xc3S@\xee\xca\xcd\xed\xab\xf3S@\xb76\xebD\xbd\xd4S@\xb8\x84d\x90\xc4\xa7S@\xb6\x97\xd3\xe0\x0c\xacS@@pj#\x00\xebS@\x0c?\x90\xe2-\x96S@\xa8\xe9<|\xcb\x9eS@\x8c+\xc9\x9c\x94\xe8S@h\xe0$t9\xa0S@1T=\x8bY\xc9S@\x84\xf2_\n\xbe\xdbS@$\x83\x0fqy\xdeS@\x9e\x96\x1d\xc9R\xacS@\xe8\xe2BF@\xdaS@7w\xa3}2\xa8S@Bw\x01*n\xa2S@\xac,\xb1\xa9\xa0\x94S@}5^\xb7e\xc9S@[\xec\xa0\x81\xde\xe3S@\xd5u\x16\xa40\xd4S@\xfbu+\x89\xb0\x8bS@8aAie\xe9S@\xda\r\x8e\x89\xd0\x84S@\xf4\x06m\xc3\xe0@S@s\xa1/b\x99\xaaS@\xc3\xaf\xf8S<XS@\xe3\xbd\xd2\xf5\xaa\xe0S@\x98\xe7\x1d\xb0\xffyS@,\xef\xc9NW\xedS@\xd7Zn\x80\x01\x9bS@\x87\xaa\xa5\x90D\xc6S@+C^\xba\x0e\xe9S@u+7\xa1\xbd\xc2S@\x83\x91\r\tf}S@\x07fz-M\xe1S@L\xd3\xf5\x81\xc1\x9dS@j\xc5\xcb?\xf0\xebS@\xa4\xcek_\x89\xebS@9\x85\xe5\xfcp\xa4S@0\xb7\x00\xad\xf9\xecS@]\xd9\xc0~}\xc7S@#\x01\xa1s\x06\xc5S@\xde\xb6\xdd\xe1A\xecS@\t\xd3TK\xd8\xc8S@66\x15\xfcc\xd5S@\xbc \x9a\xa5\xed|S@\xd3\xea.M\xf5rS@b\x99\x8c\x04\x13\xdeS@Pr^\xf5\xba\xc7S@\x1fW5\n\xb5\xc0S@Y\xce\x04\x04x\xdeS@\xf3\xdd\xdd\xac\xfa\xdbS@\x9bI39\xf5\x0fT@i}\x9d\x8e\xed}S@AOx\xeaa\xbfS@\xe5\xde\x7f\x88\x82\xc5S@\xe0(i\xb2\xcd\xecS@\xd6\xad\xa6}1\xdaS@;\x07\xdc\xe9\xc1\xe5S@Q\xad\xdf\x86\xfd\x99S@\xfeU9\xd9[\x98S@\xf5\x1d&\xed\xe6\xe5S@\xb3\xcf\xb8\x0f\x8c\xdeS@\xe3[-h\xdf\xe5S@W\xc4\x7f Z\xb6S@\xa1}[\xc2*\xc6S@\xa6\x93R\xca$\xeaS@\xe2@\x92\x91\xf4QS@\xfa\x1ejd\xc0\xdeS@q\xccl\x9d\xac\xd9S@\xbc\xce\xf9\xbd\x85\xcbS@WY\xdd\xb3\xc4\xe9S@\xda\xc0v\xfaW\xdbS@\xde\xa6\x0cQ\x10\xbfS@\xa0\x1b\xa9\xdf\xf5\x8cS@3@\x9c\xc0\\\xe9S@\xff<Gt\xa9\x94S@\xd3\x0f\x9b8+\x98S@9H\\\nW\xafS@/c\xf6E\xd8\xeaS@\xbd\xf4\x0eew\xe7S@\xa8}raH\xe8S@c\xaa\xdd \x8f\x97S@\xaf\x81\x94\x9d\xc6\x93S@l\x08\xfeR\x9b\xeaS@p\x92\x02\xc2\xc7wS@=\xcd\x9e\xb9x\xe9S@\xaf\xab\x9cgO\xdbS@\x83TW\xee\xe4yS@\xc0=\xb4\x0b\xc7\xe8S@\x9d\xd3B@\xaa\x92S@\x8c\x81\x9c\x88\x9b\xc9S@\x06\xb4\x94v\x91\xd2S@\xc0\\\xe2\xcd\x8c|S@KG\xc1m\xb3\xaeS@\xa2\x15\xe1\x92\x18\xa1S@\x07/\x1a\xad\xda\xe9S@\xac/\xfb@\xac\xf4S@\x0c6}\xc3=\xb3S@\xe6\xbe\xf4\x95\xd1\xaaS@\x0e\xbd\xc0\xb0\xab\xf4S@\xaeH\xd8\xbc\x81\x93S@O\xa0\xebuQ\xbaS@h\xde\x00\x888\x98S@Q\x00\xd6.\xa9{S@I\x80.e\x86\xc8S@\xa7\xba\xea>W\xf2S@\xae\x04\x14\xf3w\xefS@\x94\xd3xe\x17fS@ma,\'\x91\xb0S@\xf4ci1\xe4\x9bS@]\xcc\x18\x13\xd9\xd6S@\x94\x80\xca\xb2&\xb9S@~EZ\x89\xe3\xaaS@\x93\x93\x16\x977\xa1S@u\x99C\x0f\x8afS@h\xf0\x11x/\x7fS@\xd5HNQ\xe2\xd5S@hP\xa8\xaft\xe2S@\x14q\xc9\x8b`\xedS@R\xfc\x81\x11\xaa\xaaS@"\xe3\x02\x92\x1e\xceS@\xf1y\x7f\xf3\x9b\xc9S@\xe0\xe8u\xe0-\x99S@a\x9c\xbf\xb1=\x98S@b\x9duV\xcc\xe7S@\xecC\x12\x04\x01\xe9S@\xea\xb5G\xd8\x98\xe8S@X^\x97Q\x01\xa7S@\x1d\x9b\x05\x19\x81\xe9S@\xac\xec\xed\xaf\xcd\xeaS@\xbe2j(\xbe\xe9S@!\x96\xbf\xf9\n\xeaS@\xfa\xa1\xc8X\x11\xe8S@>\x12\xd2i\xe0\xe9S@\xb8\xc2\x91\xab\xda\xd2S@0\xac\xf8\x03?\xb3S@\xb6\x8b\x8b\x15\x18\x8eS@\xf4VY(\x94\x8eS@W\xa4[\xed\x12\xccS@\x088\xef\xd6S\xaeS@\x90\xd6\x80\x91\xc2\xdeS@\xa4\xc5\x0e\x9e3\xf1S@\x1fp\xa3\x15S\xafS@15\xe1\xed\xb6\xe1S@\xb9\x97U_\r\x91S@x(Qm\x18\x91S@^\x1c\x8e\xf20\xdfS@\xed]f\xf7\xe0\xbdS@6\x9d\xac\x99\xd9\xf5S@<\xf4\x00\xd5\xfa\xeaS@`|\x1e\xb5\xc9@S@\xe5W\x07\xa1}\xa6S@\xe0\xef\x1bpH\xeeS@tp\x9dn\x99\x0eT@J\xae\xd6-T\xe9S@\x98\x80\xd3r\xda\xebS@k\xfb6\xfe\xdewS@\xde\xfc\xda\xac\x0f\x9aS@\x19\xf7\x14\x8e`\xa7S@J\xf6\xae3$jS@\xca\xf1B\xa8]ES@\x845\x89\x862\x97S@\xe0\xc7\x88\x9b|\xa7S@\xd9\x87\xd5\x19\x95\xeaS@\x8d\x06\x06T\xf1yS@\xaa\xea\xd0+b\xb0S@&\xe1\xef\xca\x00\xc3S@f\xd7\x8f\xea\x16\xc4S@\x15\xc4\xe4\xce$\xc7S@s\x84-\xbb\xe5|S@\xb9\x11\xc8\xbd\x91\x97S@\xad\xed\xb2y\x14\xeaS@=\x88\x9aL\x9d\xb9S@v\xc8\x04\x1bV\xf2S@@\x00\xa7\xaa\xe0\x93S@\x85\xf3\xb9D\x94\xa0S@("\x8f_\xe5\xaaS@\x1aa\xf8\xd0\xb7\xb6S@\x07\xe32\\\x7f\x8dS@\xe0\xa1\xb1\x87\xa7\xa0S@\xa3\x1c\xba@<\xa0S@s\x82\xb9\xe4a\x98S@\x01C\xf6\xd56\xcaS@1f\xe8F\xb4\x0fT@\x0bN\xfc9"\xadS@3\xd6\xff\xee"\x9aS@>_\xb480\xeaS@4\xa0\x043\x85\x96S@\xcf!%[\xd9\xefS@\xfd<\xcb\xc1l\xbfS@N/\xe8\x9b\xac\xc8S@\xc1\xdb\x00\xf1\xcc\xe1S@\x89\x91hk2\xecS@\xfa\xe7\xdb\xaa1\xeaS@\x9c\xfdRO5\xa9S@@\xfe\xdb\x1d\x93\x9dS@\xe8\x02\xafH\xa2\xe4S@\xb1\xdb\xddpD\xe8S@g\x11m>{\xa5S@<\\.\x80\xca\x82S@H\xf5,~\x01\x8dS@>\xab\x95\xfbo\xdeS@\x98\'\x05 \x83\xd1S@%\xc0\xca\xec\x89\xb2S@\x9e2mQ\x10\xb4S@\x17]\xa5\xcc/\x91S@\xda\x14\xc5\xef\xe8\x93S@E\xc5#\x94\'\xc7S@n\x8b\xcf\xfb\xa1\x90S@\xab\xaa\xe6\xa4\xa4\xc6S@/\xc8PFr\xa7S@x\xe2\x8d\xe0\xb5\x8aS@yF\xb3\xcbg\xb0S@\xf2D\x14\xcb\xd0\xe8S@\xdbdM\xde8\x99S@\xdfF\xfb\xffp\xb0S@\x7f4\x97\xaeY\xaeS@\xe5&\xa8%\xde\xb8S@Aj\\\xc1\x03\xbbS@fnD\x0b\xd0\xafS@@\x89\xf8\x97\x04\xc0S@T\xdc\xe0K\xa4\xc0S@H>\x99\x1e\x91\xc1S@d\xa1\xd3\x1a\xa1\xc5S@\xf47\x94S\xbc\xc9S@#k\x8d\xb6\xcdyS@\x92\xe5\xccJ\xd3\xcaS@\'\xff]M\t}S@A\xb0\x05\xdb\x00\xc0S@A\xb0\x05\xdb\x00\xc0S@d\xf7\x1f\x17Z\xbaS@\xe5vQnv\xdfS@\x1c\xc1j\x86$\x85S@\xfcvhn\xe5\xd2S@\xe1V!\x0e\xe5\xdeS@\xdd\xec\x12}z\xd3S@\xd3\xb6\x1f\xb1o\xddS@\x92\x98\xe4\xfd\xc8\x93S@3\xa3\x0b^\x9b\xdfS@k\xb2\n\xe7\xcd\xe1S@b\xef\xdb\xcf\xf0\xdaS@o\x88\rW\xf2\xe0S@=\x97\xd2.\xca\x9cS@\xea.\xb8-\xa0\xe1S@\x11\xc7\x01Z\x9c\xdeS@\xdc\xba\x1b\xdb\x0b\xdfS@,\xef\x89i\r\xe0S@\x80\xcc5\xc6\xf1}S@\xab\r\xe0U1\xe2S@\xcb\xb0\xfc/\r\xe6S@Kx\x98\xa7}\xf6S@AwM4y\xe8S@\xc7rS\x04\x82\xa7S@\xcc\xe4c\x01\x1e\xe9S@dC\xc2R\xd9\xeaS@|\x0c\x13\x0cf\xe4S@\x04\xc2\xb6WY\xe9S@O\xfdH!\x10\xebS@\x1d\x8c\xba\x89o\xebS@bBn\xc0\xa2\xeeS@0\'\xd6\xc7\xab\xeeS@tp\x9dn\x99\x0eT@\xae%\x80\x9c2\xb6S@\x05\x97\xfa\xfbP\xeaS@O\xa5\x80v\x83\xc8S@M\xb6\x06\xc9\x97\xf5S@}\xb31\x07\xc9\x94S@\xce\xb9\x9dR\xd8\xecS@\x14\x12`\xa9s\x99S@\xcf\xb9\xcd\x85\xf5\x90S@9l\xfc\xa5\xa2\x8fS@\xaf\x97\xa8;]\xc5S@\xeb\x0b\xce}\xe4\x98S@\x93\xa85z\x98\xafS@;3\xc1t\xa7\x97S@"\x1a\xe5\x9b4\x88S@\nE\x83\'X\x93S@a\xbb\xbc\xc0n\xd3S@/j\xc3\xa2\x1f\xc8S@QB1\xab\x08BS@V0/\xb1SkS@D\x0e\x1a\xa7]ES@\x1c\xf0\xaa.O\x85S@\xd7*\xc3\x8a\xb9\xeeS@\xdd\x9f\x11\xe2\xff\x9eS@\xbb\xacc\xb6\xfe\xccS@^\xa8j\xbf!\xc9S@\x87\x88=\x18\x87\xc4S@\xd4\x1f\xcc\xdf\xe8\xc9S@\x04\t\x94a\xb7\xefS@\xf4\x7f\x00\x03\xc3\xa8S@Q\x8dq\xf5\xce\xefS@\xc4\xbdG\x92\xcd\xedS@\x83\xb91\xf2\xb1\xecS@D\x04\xc4\xa8\xa8\xf1S@\x15\x8a\x93\xe8\t\xedS@qx3l\xd0\xecS@\xd7\xbeD\x1bB\xe5S@\xb7.\xb4/\x81\xf5S@+\xd9\x84@\xd8\xf5S@m\xe9\r\xbb\x9f\xddS@\xbf\xaf\xea\xe7 \xbaS@\x8d\xfb\xb4\x8c\x95\xc0S@>\x80\xc9gH\x97S@\xe7N\x89\x17~\xd3S@\xd3\n\xc3\xf6/AS@\xc5d\xaa\x1f6\xd4S@\xccV\xcc|\xf4\xb6S@\xa5\x11zC\x90\xdfS@^>\xb0\xf8\xbayS@\x83#G \x0f\x85S@\xbf\xbf"\xbe\x08\x90S@\x12Y+0&\x8eS@\xcf#\xa1\x1f\xa4\xcaS@Z\xee\xdb&\xfe\x8dS@)\x9f\x9b\xd8\xd1\x98S@\xc2S\xb5\xae\x8c\xe0S@|\x80\x95\x1ah_S@\xcf2\x9f_C\xc0S@\xc0\x8fj\xf9\xef\x90S@\xd9\xf4\xaeMW\xd3S@\x91\x8asQ~\x85S@R\xfcU\xdal\xb9S@\xb1\xac\xbe\xfad\xb0S@D\xb7~\n.\xddS@\x06\xc1O\xc5n\xafS@\xe4\x04\xb70\xb6\xdeS@3\xc4\xc8G\xd8\x94S@\xd8h\xe42~\x88S@?:\xbb\x8d\x88\xdfS@r\x98~\n\x83@S@\xf3J8\x08\xa1\xdfS@"\x1ag\x0c\xea\xe1S@\x8d\xf7a\x0b\xe0\xc1S@\x97\xb2\x08!j\xdfS@x\xd4\xa9\xe8\x8b\xe2S@[\xbe\xcd\x96\xe5\xa9S@\xb0\xe5m8\xd9\xc1S@\x05\xd3o\xa1\x87\xa9S@\xed\x8f^\xf8\x81\xa6S@\xbb\xe3\x90\xf8`\xebS@@.}\xa1\xed\xa7S@\rd\xc4@\x07\x88S@\x02\xec\xa8n\xc4\xa6S@\xe9\x11um\x97\xa7S@\xb8\x7f%\x02&\xeaS@\xf0\xcc\xde\xc1f\xa7S@\x03/\xb1fR\xe9S@\xe3u|\xd9\xb8\xa3S@\xfe\xbe\x07)\xe5\xc2S@\xcb\xf0\xeb\x91k\xacS@ym\xad<\x1aCS@F>\xdf\x87f\xe4S@\xed\xd6\xf1\x0f\xb7\xe4S@\xdc.\x158\xbf\xddS@\x91\x88\xbbB\x03\x9cS@'
p35
tp36
btp37
a.
