# Supplementary material for: Sea ice drift data for Fram Strait derived from a feature-tracking algorithm applied on Sentinel-1 SAR imagery
Source: Data Brief. 2018 Apr 19;18:1410–5. doi: 10.1016/j.dib.2018.04.034 (PMC5999601; doi:10.1016/j.dib.2018.04.034)
Supplement: Supplementary file 2 — Supplementary material [file mmc2.zip › fs_s1a_data/HH_filter200vec/FramStrait_HH_20141121T173954_20141124T081801.dat]

(lp0
S'S1A_EW_GRDM_1SDH_20141121T173954_20141121T174054_003383_003EFA_566B.zip'
p1
aS'S1A_EW_GRDM_1SDH_20141124T081801_20141124T081901_003421_003FE3_13F6.zip'
p2
a(cnumpy.core.multiarray
_reconstruct
p3
(cnumpy
ndarray
p4
(I0
tp5
S'b'
p6
tp7
Rp8
(I1
(I4393
tp9
cnumpy
dtype
p10
(S'f8'
p11
I0
I1
tp12
Rp13
(I3
S'<'
p14
NNNI-1
I-1
I0
tp15
bI00
S'c=\xb3\xcfc\xb4&\xc0pxl\x0b\x86\xba/\xc0\x05=\xe6\xafI\x063\xc0\xdd\x87\xb7E -3\xc0\xd0\x0bl@Mw3\xc0\x97\xf4\xb9U\xa9\n0\xc0$N\xc1\x87R\x0e3\xc0Y\xcf\xf5\xc1\xdc\xa5.\xc0m\xb9\xd7\xa1\xf78/\xc0>\xfa{Rg\x973\xc0Z\xbf\xc5\xfa\xbcF4\xc0g\xb7D\x14\xa1v3\xc0.>,aBz-\xc0A\x1e\x16\xb6\xce\xbb2\xc0\xc1\xa6"\x189X2\xc0\xbemo0W\xd02\xc05\xee\xa9>\x93\x8b1\xc0.\xf0+b\xe2\xe74\xc0\r\xd7\xcb\x05e\xe5/\xc0G\x08g(S\xda1\xc0\xe62\xfc\x1c`\x1e$\xc0\xef\x05i]\xcc\x8d1\xc0L\x84\xc0\xcap\xfd2\xc0L p\x98(!/\xc0\xae-\xa5\x92?\x1c4\xc0\xb1?\xb5\xe3:{-\xc0\xa9\x9f\xebH.\x143\xc0\x05\xba>\xff\x1573\xc0\x836=\x8f\xdb\n3\xc0\x9c\xa0y\xfd\xd7\xb70\xc0=\xcciD\x7f\x81/\xc0\x85\xc50\xfe\x94\xfe2\xc0\xd6\rr\x0b\x92\x020\xc0\x0fN\xbc\x93\xc1\xd52\xc0\x15\xf5\xe5&yz-\xc0\xb1\xb71\xe2\x0fn/\xc0\xd0\xf5\xbcI\xf433\xc0c\x16\n\x00\xe5\xbd2\xc0/^\x8d\x81\xc5a0\xc0\x8f\xb5e\xf1\xab\x83.\xc0.\xd3\x91S\xd4\xc12\xc0\xa9\x8a\xe5\xeeg\xe9/\xc0#\xb9\xfa\x89\xebR)\xc0\x0c\xff\x13>9x4\xc0\x83\xeej\x15\xee\xcb1\xc0Z\x92\xaf\xeb\x16\xfa2\xc0\xa2\xd8T\xe2\xedk0\xc0H8C\xc7\xb1\x853\xc0\xd5\xe9(%\xd0\xc9\'\xc0\x92\xde\x9f\x02\x9d\x95-\xc0\x99z0\x995!3\xc0\xa4\x01\xea\x85,\xd1,\xc0:\x8b\x7f2\xc5\x964\xc0\x87\x0e\xca\xf1\x1e\x033\xc0M@\xfe\xf1B\xc52\xc0\xe6\x02\xe5\xa9\x08\xf62\xc0\xf1@\x9c\x92\xf1\xee0\xc0\x0bQM\xf1\xab\xc2/\xc0\xe6\xa7\xc0rGv/\xc0@>\xbfx\x15\x104\xc0\x8d\xef\xf4\xd0\x14\x1b4\xc0\x84\t\xb6$\xa5\xce0\xc0I\x11\x82\xf0\x8dy.\xc0\x9a\xb3\xf6\xaf\x10\xbd2\xc0\x9a\xa2U]b\xc02\xc0\x91YU\xfe\x1fB0\xc0\x86\x8e\xaf${\xff2\xc0c\'d\xf2\xc8\xa41\xc0.g\x94ROm3\xc0Fv\xe8\xf8\xa0~3\xc0\xae\xb4\xe0?\xbb\x881\xc0\x02\xd9\xb2\x04z\xc53\xc0L\xf8\x03\xb3ib-\xc0\xf1K="<`3\xc0\x12m\x97\x83i_3\xc0\x939\xe5\xc2\xbf\x94(\xc0\x07\x03\xa7O\xc8\xaf0\xc0\x1c\x9b\x01\xda\x7fz2\xc0UD\xa6I\x8b\xec2\xc0\xc4\x1f\x07-g\xd02\xc0\x83 FV1\xf42\xc0\xdd\x1a\x06\xfe\x95\x013\xc0FG\x15I\xc8\x130\xc0\x19\xb8]\x10\xed\x154\xc0\x1a\x80\t&\xeb\xff,\xc0\x1bu\x82\xa1\x9c~3\xc0\xb5i\xdcQ_\x8a.\xc0PNF?\xb2\xd61\xc0o@\xd4<h\xfe1\xc0\xf9\xe7\x02\xf6g\xb3/\xc0\xfb|>!\xba\xa40\xc0\xf1\x1e\x9c\xb4p\xc4/\xc0\xa1\xb3k\xca\xea\xd13\xc06\x87\x1e|[`2\xc0\x94\xbd\xd0\x96\xd5\x9f3\xc0\xba5\xd2\xaa\xbd!3\xc0r\xd5\x19=\xbf\xf72\xc0\x9c\x1b}\\t~.\xc0+l\xa2NL\xb0)\xc0\xcb{\xd4\r\xbcj/\xc0\xc9\xcay\xf5\xd5\x8b.\xc0B\xc92\xc5.X4\xc0\x810\xceu\x8eP4\xc0\xd6\x17\xe13>\x7f*\xc0[?\xac\x0c\x8e\xc82\xc0\x96\xf0>\xb4C\x16)\xc0A\xdc\x1c\x0e\x92\x9c2\xc0\xed\xeae\xbb^\xef2\xc0\xce\xe2N\xb4\x8d\xca2\xc0TIT\xb4\xb8\x84,\xc0|\xdf\x1b0zv2\xc0\xcf\x81u\xb3j\xf61\xc0/\xa1\xde\x01\x1cy.\xc07u\xe0{X\xa84\xc0p\x19c\xcbg\xc91\xc0\xff\xbe\x87n\xf9\xc32\xc0~\xac\xf3\xa4<\x1b3\xc0X\xf8\xfbZ\xe9\xe20\xc0\xed\xb7\xe9\x7f!l1\xc0/\xae(s\x0e\xd6.\xc0\xfa\xd1\xc1\xdb\xeb!2\xc0P\x01/\xb9\x19-3\xc0\x1f$\xac\xa2\xc9\xed1\xc0\xe0rPVH*#\xc0d\xf8\xce\x14\xd8<1\xc0\xadlB]\xfd_4\xc0G\xa7W\xc1%r(\xc0\xfd\xb3\x07\x0e\xab\xc42\xc0/=(Z\xf4a4\xc0 \xe2\xec\x07\xbc\x1a0\xc0\x10\x87#zD\xdf3\xc0\'\xce\xa7\x9e\xdbo2\xc0\x94\xd5\xd8\x86\x86\xe52\xc0L-\x9b\xad\xfc\xec1\xc0\xb7jR&\xed\xc23\xc0\xa4\xee\'\x9c\xe8#3\xc0t;h\x19\xd8\xaf2\xc0\xe7\xdc\xa0e\x02\xb52\xc0pFO\xfd\x87\xcc1\xc0\xc8\x11y\xfb\x85\xdc1\xc0\xb0\x81\xa7f\xea\x012\xc0,\xe3*1s\x93/\xc0\x06\x88x\x9bmG$\xc0\xb7+\x0fq\xfe\x8e3\xc0~\x0cL\x07\x0f\xb9(\xc0j"\x1b\xe9\xbfz/\xc0\xef\xf4\xc0b\xae\x1b/\xc0\xee\x11y\x82fD3\xc03"\x97\x9f?\x07#\xc0\xb7\xe9~\x86\x0b\x1e4\xc0\xb3*\'\xa9\xa3\xfd1\xc0-\xaa\x93\x034\x042\xc0\xad\x93\xcadc\'4\xc0\x14[\x058\xa7\xd02\xc0hr\xc2\xb4{--\xc0\xc3\xddL%so2\xc0\xc8W\xff\x089\xb20\xc0ye)\x86jf4\xc0i\x9c\\9\x1b\xcf2\xc0\x9d\xe2\xa51V\n3\xc0!\xc2\xcd\x7fp\x7f)\xc0\x1d\xaf\x1cl\xbcw*\xc096L=\xba\x183\xc04{\xaa\xce7\xc5$\xc0\x172h\xaec\xf2.\xc0F\x98\x04\xc2\x87\xb40\xc0<\x94\x0b\x19\x05U4\xc0\xb7\x8d\xdbu}\xe8-\xc0\x83\x02\x18Xy\'/\xc0~\r\xbcP\x10 4\xc0\xa05m\xff\xb9\x98%\xc0g\x1b\x94\xb2h\xfb.\xc0\xaf\x95\xb0\xfc\xe0\x173\xc0P\x99\x98\xf4d|0\xc0\xd3(\xc2\xd8\x95\x133\xc0\xd8R\x00~\x87\xbc0\xc0\xc0\xdd\x0b\x97\xf3s3\xc0\xb7l\'me+3\xc0\xf7)w\xbe\xde-3\xc0Dd\xce?\x9fs*\xc0\xf2\xec\x16\xc4\x0f\xd22\xc0\xedr\x0e\x8f\x1c\xdd,\xc0\xfba\xffC\xe3\xd91\xc0\x1c\xa5\xa6?*)/\xc0\xfcv\x9b\xff]34\xc0\x9b\xe2\xea\x83}\xcd0\xc0\xd7\xaea\x11%\xb2/\xc0\xad\xe0\xb7\xeb\xec\xd12\xc0\xb7\xc2n\xb9\x00\xb10\xc0\x8e\x1e\x05\xc6\xf2\xaa0\xc0\xaa\x86d\xef\x17\xac.\xc0+\xf3\x92\xbdi\x1d4\xc0\xa1\x19\xed7C\xfe2\xc0\x91\x03\xd3{\xb3x"\xc0\n\xe7\xda\xd9\xdb\xc81\xc0z\xd9\xf5\x04\xb5\xcc2\xc03\xc6F6\xfbW4\xc0\xdc\x19\xe5\xd4i\xb22\xc0N\x17\x8dQ~\xd4-\xc0\x19\xaeX\x1a\x86\'/\xc0X\x03\x90E\xf3\xcd2\xc0\xf6l\xbc\xc4\x9c\xa31\xc0\\[d3`9/\xc0G\xa3Z0\xed\xcf2\xc0\x1d9\xe7\xa1 \x063\xc0h\x8d}\xcc\xd1\x000\xc0%#\xd5\xf0\xdf\x043\xc0\xdd\x18\xa3t\xc2\xd02\xc0\x9b\t\x83\x8d]\x00&\xc0\x86\xdf\xa2e\x9f\xca/\xc0\xc8\x0e\xc4k\xec\xff3\xc0\xfc<\xc6\xfd\x1e\xcc2\xc0\xedh\x90\xadFe3\xc0?\xce-\xff\xael3\xc0\x84[\xcd3N\x9a4\xc0\xf61\xf8\x8bl\xca2\xc0\x97\xd8\'\xbf\x9b\xc82\xc01\xe02^\x90m3\xc0>\xdd\xb3)z\x0e4\xc0\xa7\x0ff\x8d!\x84-\xc0\x1d\xc1D\xf6\x0f\xd42\xc0\x18F\xaf\xfe\xed\xe82\xc0\x13\x9b\xc9\xd1\xcd\x064\xc0\xab\xa5\xf1\xad\x84+1\xc0\x01\x90\xb1\xdc^\xc72\xc0\xc8\x98d\xed\x15\x0b*\xc0\x0f\xc8\xach\xc9\xe93\xc0{1c.\xd1X2\xc0i;\xd3\xa9\xa5z1\xc0\xe7\x15\x1b\x85\x1f\xaf/\xc0V\xe8\xf44\xb9\xf30\xc0\xa3\xc2\xdd\xc3\xe4\xf00\xc0h\xa4\x1dt)x2\xc0hc\xc6\xd2zV4\xc0\x1c>PY\x9a\x19/\xc0\x84\xb2}\x02\xc6\xb3/\xc0D*_#\xc1\xf22\xc06\x82\x91\xbc9\xfa2\xc0\x8c\x07\xa6!\xb0:3\xc0\xa6q\x98\xd8\xb7\xe12\xc0\x9e\x9b\xa3\xbf\xcf\x8c3\xc0H\x83\xe5l\x8f\x834\xc0\xd2\xb2lE\x99\xb72\xc0\x10#\xce\xc0\x1f\xce\'\xc0\xdd\x1b\xc7\xef\x07\xab2\xc0/\x16]acg/\xc094\x96\x15\xcd\xb20\xc0\xb1R\x17\xbc\xaf\xdb2\xc0h\x9e\xa1c\xe3s0\xc0"W\xc5\xc68\xc11\xc0\xcaX\xf4\n*O3\xc0\xdc\x05\xbc\xdd\x0cY3\xc0\xb9\xf8p\x9a\x06\xf42\xc0M4f\xf0r\xca2\xc0\xe6xA\xbbu\xd62\xc0a\xa7fI\xc8\xc7/\xc0E\xcdw\xe6\xc9q-\xc0:a\x10p$\xa61\xc0]\x13\xf3\xa2\xee\xe23\xc0\x0e\xb9d\x8e\xcd\xe2.\xc0\xe5y\x02@\xdb[3\xc0\x8e\x99\xb2\x04\xb56/\xc0\'\xe74[_\n1\xc0\x86%\xb3\xb1\xef\xec2\xc0\xa0M&g\xc9\x84/\xc0a\x87\xdc9G\xae2\xc0\x8c=\xf5\xc8\xb5\xdd2\xc0l\xf7Y\xb5\x07\x814\xc0\x9c?\x02G\xd4\xb73\xc05\xf2\xfa\x17\xed*/\xc0\xeczn\xfc\x19\xbb-\xc0C[\xa3\xae\x18{-\xc064o\xc2\x95\xe2&\xc0\xbd\xc9y\xedv\x872\xc0\xe4\x81\xda\x122\xb1/\xc0)\xb38|\xda\x94.\xc0\xd1\xe3\x04\x94\x16\xe0.\xc0.$.\x12Y\x164\xc0l\x85\x03\xfeL91\xc0\xb5\xe1\xb3\xa9\xb6{0\xc0\xc4\x8fO\x1fnM2\xc0^\x9d\xd1\xf2P\xb02\xc0\xa8\x1c\x86\xbb\xfc\xe92\xc0:\xbb\x1f\xfa=?/\xc0LS\xc6M\xb4\x81/\xc0\x1a\x03K\xd5\xcd\x1f4\xc0\x08Q\xe6E\xabR3\xc0Y\x84\xa4\xf2\xdf\xa5/\xc0\xcd\xe6\xadP[(/\xc0\xe6}\x8bW\x89\x193\xc0\xda\x07\xe5\x8f\xbbt3\xc0\xca\x01#\xf56\x140\xc0\x83\xbe\xc0\xd1X\xd22\xc03\x06<7\x18\xa01\xc0\xf8\xa6\x0f\x82\xef\xd22\xc0\x8c\'\x8a\x89&\xf0-\xc0\x1f\x8a\x1e\x8aWq2\xc0E#\xf6U\xb0].\xc0}\xf5\tC\xb9\xdb2\xc0\x06\xbf$\x90u\x9e.\xc0\xbf\x04\xd2\x18F\xdd3\xc0I\xa3\'\xf1\xb2\x063\xc0\xefL\xcb\xeb\xe9d&\xc0\xfe\xbf\x81(\xef$2\xc0A"#y\xc7\xd82\xc0\xbb\xa8Uw\xc7\x064\xc0\xb1\xa57dw\xc0.\xc0<\x8b\xffU>R3\xc0\xc6H\x1b%\x1d\xd33\xc0\xcf\xe8\xf7\xb3\xc9\xa80\xc0\x98,\xd1\x1f\x82\xdb2\xc0l\xaf$(\xd9m-\xc0\x8e\x8cX\xff\x0c\x053\xc0\xc1\xccL\x1e]\x90/\xc0c?l\xa4M\x0e$\xc0u\xfbgGS\xc23\xc0 \x12\xcf\xdc$$3\xc0\xb1N\x1f\x7fZ\x041\xc0q\x99?\x9c\x08\xa93\xc0*\x01\xb2\xe4\x02\xcc4\xc0c\x92\'\x99\xb3{0\xc0\xb3\xc2@\xde\xcaL4\xc0\xc4}x\x8ah\xca2\xc0\xaf\xc8\x93\x8d\xc7"/\xc0\x1a.!\xcf\xea-0\xc0\xb2\xf8\xb3\xaeH-/\xc0~\xc9\x040\x00K)\xc0$C\xc9kf\xff2\xc0CT)\x86\xd0H/\xc0\xdc\x82E\xac\xc9\x99/\xc0\x81z\x11X\xaa\xef1\xc0\xbb\xad\x8b\xa6\x97d.\xc0%01\x94\xa5\xf93\xc0&c\'.Zm0\xc0\x95\x8af\xaf;05\xc0\xb0\xb1\xfdBn`#\xc0\xf1\xfd\xff\xe2\xb6c3\xc0]\xed\xb9\xf1\x9e\xf23\xc0\xf5\xd0\x8e\xf4\xd2Y4\xc0\x84\x92\x89~\xb8w3\xc0\x06\x04\xf6\xe3,R2\xc0w\x19\x82j\x05\xfb3\xc0\x0e\x7f \x14\x81\x1c5\xc0\x87|\xc7\xb7\x07L/\xc0\xf1\x8f\x02i\xf2\x9c$\xc0\xd8\xf2a\xc9\t\x001\xc0\xa2\x83\t\x87\xb3m2\xc0d\xf14v\xa2\x161\xc0f\xd5\xd8\xa6S!4\xc0\x0e\xfe\xf6*\xcb\x953\xc0\xda:(\xdc\xcc\xf13\xc0\x91\xeb\xb3\xa6\xde\xec)\xc0W>\xda}\x98F2\xc0d}|\xcc\xb0\xba3\xc0\xfa\xc6"\xf9P*4\xc0\x03\xa9\x97\x92\xbdw/\xc0v\x91\xc30K35\xc0S\x82\x95d\x91=4\xc0\x05t\xc9\xef\xfd\xee/\xc0\xa5{:;\xdd\xe20\xc0\x86\xbf*\xca\xcd\xe1/\xc0\x80\xf8\t8{\x0e4\xc0)\x89s&\'\x8e3\xc0C\x90\x8c\xd1\xc8\x8c2\xc0oY\xe2u\x05\x90\'\xc0\xa9\x10`@\xbc*2\xc0[\xa1o\x96|{-\xc0\x14\x8a\xf7=\x12m2\xc0N\x12\xd1\xad<\xf73\xc0\xabI\xba0\x07x.\xc09x\xd5\x99\xad`3\xc0\xa1\x93S\x81\x90l4\xc0\xc2\x15`\xa1\xcdS2\xc0\xba\x1fM\xb7!\xee1\xc0)\xech\xef\x98\xa7/\xc0EG\xc6\xcd&\xbf\x1f\xc0\xbd\x05^\x13N\x182\xc0z\x89-\tj\xe42\xc0e\x0c$\xbd\xba$0\xc0Q*H\xe5\x8f71\xc0\x10/\xf1\xe1\xbfT4\xc0.\x03]\xafa\x7f$\xc0\xf7\xd6"_p\xe81\xc0\x95\xd0,\x1f\xa6\xd82\xc0W\xdc\xca\xb85(1\xc0\x86\xe8d\xf5\x1e\x154\xc0i94\x91\xc7}4\xc0\x04\x1fg\xdfT\xca2\xc0\xd7\x1eOW\x12\xde2\xc0\x98\x9bZ\x85\xd452\xc0\\\x1d\xe3\'\x8b\xc53\xc0\xd1\xf1\x1ev\x90\xeb)\xc0,\xfc\n\x1e\xc4\x0b-\xc0\x84\xddM=m_(\xc0\x81\x00[\xee\x11\x9d/\xc0\xe0\xf4\xea\xb9\x05\x023\xc0\xd8\xbe3\xbf\x87A/\xc0\x8a\x04^\xedC\xcd2\xc0\xa4\x7f\xd6\xf6\xd842\xc0B-\xe4b\x93\x96,\xc0\xcf\xb4\xe4\x82-\x123\xc0D\xd8\x96\xf0\xdfo4\xc0\xeaN\x8c_8W#\xc06\x1btsJH/\xc0\xde\x14\xda\xcf\xe1\xe22\xc0cU\x91"\x03#3\xc0\x1b\x13\x04W\x8fL/\xc0\xac\x01\xe4\xb2\xb5\x11-\xc0\xb6\x17e@\x12A/\xc0\x06\xb8\x8d\xf0a\xb6-\xc0JM\xa8--\xe8/\xc0&\xcb\xac\xaaMF1\xc00\x1d\x0c\xb4\x01\xa8.\xc0\xda\x82I\x86\xc9\xab$\xc0\x07a\x92\xd1\x03\xaf0\xc0U\x02\x92\xccW\n2\xc0a\xc1/\xcb\x13\x133\xc0\xfd\xfa\x8e\xcc9\xf61\xc0\xba[\xbd\xe2\x0e\xee1\xc0{\x1f\xc4\x83\xdcH/\xc0\xb9\x80e\xb8\x80e0\xc0M[\xa8\xcdKy2\xc0\x82\xf5\x1e9\xb4\x1b2\xc0e\xfa\xedg\r\x0e2\xc0\xdf<\x0b\x9b\x88i4\xc0\x95\xf4~?\x10\xf0*\xc0x\xf1\xb6\x98q\xcf-\xc0r\xbe\xb8\xba\x0f\xcc3\xc0\xf0\xfa\xd6\xfe\x14$0\xc0\xef\xfc\xac\xae\x8b*&\xc0\x9c\x81\x83q\xc3\xfa2\xc07\x18\xc0\xe5b\xac2\xc0\xc9\xdb_\xec\xe9^/\xc0\xb3.]\xd8X\x1c0\xc0\x19\x9f\xa3\x94\x9b\x023\xc0Az\x99S\xe1\x873\xc0\xbfh\r9\x08\x82*\xc0\x1a\x95H\x84\xd8\x89-\xc0\xe5\xac>l\xc9\xf0/\xc038wx\xf2\xfb2\xc0|\xba\xd1\xa1\xc9\xde.\xc01t\x0b\\x\xaa2\xc0\xc8G\x8a]\xff\xf92\xc0\xb9j\xca\xe8\xf0\x0e2\xc0\x91S\xfdu\xb3\xf4,\xc0\xf1\t\xdc\x08w\x163\xc03\x01<\x81\xc0\xc4\'\xc0N\xbd\xcam\xba\t2\xc0\xac\xac\x9eH\xc1(1\xc0\x90{\xed\xfc\x83l4\xc0\x198\x15*\xdf\x8c.\xc0\x96al\x07\x8a\xd0/\xc0\xe5\x1d5\x8d\x82\xeb/\xc0\xf6`\xfd\xb4=\xeb2\xc0\xf4\xaf\\\xf2\xb3\xeb1\xc0\xdfCD\x07Z11\xc0\xd3\xe73\xe0\xf0\xed3\xc0o\xfeO3N\xcf3\xc0\xd7\x07M~\x02\xf7$\xc0\xe3GL\xc4\xd9=2\xc0C\x98\r\xa3`\x054\xc0\x8dX\x82\x8c\xb5\xe1.\xc0,\x0fIN\x9e\x19/\xc0X\xa0RD\x17x/\xc0\xb4\x92w;\r\xf23\xc0\xce\xf9\x17YSr3\xc0\x8a\xa9\xcb\x07+\x9d2\xc0\x0bd\x12\xe0\x93j4\xc0]?[;\xcb\r4\xc0\xb35\x13\xc2\x85\x152\xc0_\xfa\x14$>)0\xc0\xc8\x11-6\xfb\xed3\xc0I\xc4\xbc<\x13&4\xc0\x82\xa7\xdf\xc2H]2\xc0\xf2\r\xa6\x97O\x1d0\xc0|g)\xdb\x81m3\xc0?\xb7\xa1p\xb6\xbd3\xc0\xc4\x7fz\xe9^\xda3\xc0\x10\x0fzt|\xa11\xc0@\x8dk\x15\x90b3\xc0\x8d\xce\xb0S\xe3V0\xc0Xqu\xff\x8e)4\xc0\x87b\xc4\xda\x8d\x074\xc0\xb4\t/\xdb\xb9#3\xc0\x94\x8c\x87\x91\x16\x083\xc0\xe5\xdd\x13g[\xfa3\xc0K\xd9LD4l-\xc0c\x08\xa1)=\x9d1\xc0<,\xad\xb9\x88\xe91\xc0\x03\x81\x18\xf8\xc7\xf41\xc0\x118\x15\x9f\x18\xe5(\xc0\x81\x92\xb5F\xd8\xdd2\xc0n\x845O\xdf\xe33\xc0Z\xee\xe5\taq0\xc0c\xa4\x8bY\x97\xb43\xc0K\x149\x8c\x84J/\xc0\xe5\xd6\xaa\x16N\xd1-\xc0g\x00\x00\x903\xc3/\xc0\xce7\x15B\xffn0\xc0\xeb4E\xd4\xbaU#\xc0\xebv"\x15\xe2\x8b3\xc0\xcd^\xe9Q[\xb6 \xc0\xf5\xd6\xbf\xee\x18\x000\xc0|\xf0\xd5\x9ab 3\xc05ND\xfd\x08\x124\xc0\x87\x80\xc6\x9b\x03\x8f1\xc0\x8a(\x11g\xcf\x063\xc0\xa9\x8a\x84,\xa9s\'\xc0\xa2>\xb53\xb5\x8b/\xc0\xf2tk\x9e[\x0b0\xc0\xae\xe7=@!P4\xc04\xd4\x7f\x84?O0\xc0\x7f!m\xb9\xfe\x164\xc0\xa4\xe9>\xf0~\x061\xc0=\x0f\xde\xdb\xd3N)\xc0\x95\xf4Lo\xda\xd83\xc0*\x05\xedx\\\x9a1\xc0\xc8w\x95\x88\x1e\xc12\xc0np!\x19E\xf72\xc0\xca\x9c\xcf\xd7\xe5\xf0.\xc0\xbb1\xb6~\x18\xf23\xc0\x94\x9b\xa8\x9a"?4\xc0n?M\x04u\xbf/\xc0CJ\xd5+\xa1\x044\xc0\x83Gg:\xfd\x0c4\xc0\x19\x0e\x9c\x0b\x83\xfc2\xc0\x82\xfas#H+4\xc0\xfbc\x16\x12\x84\x904\xc0\xe2\xc2^vH52\xc0/#\x88d\xc1\x053\xc0b\xa1\xf9\x13f\xd63\xc0\xd2\xbex\x1c\xbf%1\xc0!bk\xbf\xba\xf72\xc0@+\xef\xc8\xb6\xab/\xc0\xa6\x96\x7f\xe0!\xe50\xc0\x84\xd2\x1b\x03k\x040\xc0U\x87]X\xbc\x102\xc0\x15\xc1r\x9d\x8ee1\xc0\x8d\xf0\x82\x80\xa4)/\xc0\xdb\xb7Z\r\nm4\xc002\xf2\xf5\xd1\x064\xc0\xe7\xa5\x80\x90&s0\xc0\xd7\x01\xf4\xf7\xdd\xb3/\xc0\xb04\xf8U\x1bd/\xc0w3\xd1\xc5S\xce\'\xc0\x1fW \x02\x1a\xf52\xc0\xe5\x15\xe9\x0b\xf3\xf21\xc05%t\x85\x7f\xb5.\xc0"\x15\x00A\n\x160\xc0*U\x97\xef\xdf?0\xc0\xf2\xcd\xd33\xca\xc1.\xc0S\xf44\xd1v\xca/\xc0\x9b\xcc\xd8\xc7\x7f\xe61\xc05\xd6\xec\xe5\xca\x9f2\xc0}\x84\xac\xc1\xf8\x074\xc0r\xd9E_\xfb\xd72\xc0\xc9P\x0b`f\xe1*\xc0!Sez\x83r2\xc0+_$\x9c\xde\xc9.\xc0\x80&]\xb4\xb3\xdb3\xc0\x0f\x02\x9f\x97\x84\xd21\xc0PJ\xd2\xa76\x141\xc0rH\tBA\xbc,\xc0\xf7B\xb7\xd4N\x95,\xc0vf[\xc5\xb6\xd31\xc0\xbc\xe0Le\x86\xbc2\xc0\x96\n\x06\xcb\x8e+4\xc05\xc5\xb0\x08c\xc91\xc0\xd3f\x82\xecn\xd4#\xc0.\xd3H\x9b\xe1\x042\xc0\x96\xc1t\x05+/4\xc0\xfdGK\xba\xf2\x98-\xc0H\xa10\xed\x9c\xca1\xc0\xad\xa9r3\xefD-\xc0\x1bx\xaa\x92\x97\xa84\xc0\xe6\x82b\xe2\xab84\xc0\x85\xeb\xf8+2d/\xc0\x08I\xd9\xc4p\xff,\xc05\xee\x0e\xfc3\xc4,\xc0!I\x88\x9c\xe0\xe51\xc0\x98\x8cg\xa7\x95\xe1.\xc0\x1a\xae\xa0\xe1C\xd62\xc0\xe9:\x82\x95xp3\xc0\xa67J\x94X\x82/\xc0\xceG=\x18\x10\xe3(\xc0\x04\x93\x07j\xbe\xe7"\xc0,\xa8\xa6\xb6\xac\x98*\xc0\xe57\xac\x93E\x8b3\xc0\xa5\xf3U#(40\xc0\xe2\x7f @\xe7\x1a3\xc0\xa4\xa9N\x0e\xefP4\xc0fy\x0c\xcd\xc8\x073\xc0\xfc50\xe4\x04C/\xc0\xa5\xfcE\xad\x86$3\xc0\xe1\xa4~\'L)/\xc0\xba\xfe\xef\x9e\xb8\'4\xc05\xb8\xb6\xe5$\\!\xc0\x0fj\xcb\xd1/\xdf3\xc0#\x8c\x0cxc\x0b3\xc0`\xc2\xd9]w\x7f0\xc0\xc6\x1a\xe1To\x133\xc0H\xb5\x86\xe8m\xa12\xc0*\x8b)\xb8\x03+0\xc0B\xc2\x19q?\x7f.\xc0\x03\xf2`g\x94\t3\xc0\xe2\x83[\x99\xd0\x96.\xc0m\xda!~\x88\x93*\xc0P\x89\xab\x1e\xdf\xb41\xc0\'m\xb7L\xdc\xd22\xc0A4\xf2\x16\xfc\xdb.\xc0r\xeb\xd3\xd6<\xd81\xc0\x18R\xd9\xf8@\xce2\xc0MY\xf9\x15\x0fx2\xc0\x8a\xdaZ\xc7\xa0`4\xc0o\x1bZ\x1e\x00\xa23\xc0\xf5\\\x95\n\x02\xc50\xc0\xee\xce>\x1c\xa2I1\xc03pt\xce.\xf41\xc0\x0b\x88t\xff\xa0\x8d3\xc0\xce\x07\x88\x1f\xbeo4\xc0\xe6\x12\x0cuQ\x8d/\xc0\x95\x89\x0b\x88:\xae0\xc0\x93\xef#\xc6{\xee1\xc0\xfb\xfa\xa3U\x89.0\xc0\xb5\x8ajy\xe3\x0b/\xc0\x06\x1f\xc9\xad#$0\xc0\x92\x98 \xa8\xfe74\xc0\xa3\x11H\\\xc8B4\xc0p\x84\xd1_C\x19#\xc0\xeb%\x10\xab\x1b\r3\xc0\x19\xc5x\xe6C\xb3"\xc0\xb3\xdb\x9f\x062\x1b0\xc0b\x19\xd6\xbd\xd1\x000\xc0\x85\x1a\xf0\'Q]1\xc0]y\xd9|\xc9\x8d/\xc0hl/\xd2ko4\xc0\xf5L\xc5\x1e\xdf\xd7.\xc0\xec\x98B\xd1l\xe8,\xc0\xe8\x9b$\xba\x9c\'0\xc0\xb0\xe7_\\\x1a\xe6.\xc07d\xde\xcc\x85\xed1\xc0\xaf\xcb\x01,\x96\xee$\xc0\xea\'S\xde\xd5z/\xc0\xb2\xef\xd1\x12e]$\xc02?@\xc2\xca8-\xc0(\x9ac\x0b\xcd\xc61\xc0?af\xf0L@3\xc0\xdc\xd9Y]\xc4\xe83\xc0\x8eB\n\xbd\n\xe93\xc0\\\x15\xab\xe8\xcby&\xc0\x82\xe9\rsSg4\xc0\x1cV.\xc4k\x012\xc0\xaf\x8f\x17\xcf\x1d\xf5/\xc0\x94\xe2\xaa\xee\x16\xf73\xc0\x15\x04\x91\xeaIE4\xc0\xaf,\t\x98<\x9f4\xc0>\x94q\xbc1\xdc/\xc0\x18\xa2\xe6\x1d\x16\x820\xc0\xb99?\x9a\xac\xd8.\xc0-]\xb4\xa1\xfeS%\xc0^\x95Y \x93\x013\xc0\x8a\x8f\x19\xb0\xa1]2\xc0;\x02e\xeeP\xb13\xc0\xb87\xf9\xe9\x13\xb5.\xc0 \x1c\xb2K\x87\xca2\xc0\xad\t#<\xd4\x190\xc0\x9c\x0b\xf2\xb6\x81\xf1.\xc0\x07\xc9\xa7\xdd\t\x85/\xc0\xa6\x86R\x9dda/\xc0#\x81\xa7\'$V*\xc0\xce\xcb-%\x1d\xd33\xc0\x92\'\x16\xd48\x93-\xc0\xb6\xdf\x13>Az2\xc0\xe0\xfb\x15\xc2\xc4e0\xc09\x80P<c$3\xc0D\x9e\x01\xcc2J)\xc0b\x94\x17,Q\x93/\xc0J1\xeb\xaf\xdb\x9c.\xc0\xd4\xe3\xaf\xad\xac\xd5.\xc0|\xeb\xed\xd5\xb1"3\xc0W/\xe1g@\'4\xc0v\x90\x01&\x99p4\xc0\x84P.\xc7S\x144\xc0\x08\xadw\xa4\x8c:3\xc0\x0e\x81[\xcb\x10\xc42\xc0I\xb9b\x95v\xca2\xc0|9\x90\x95\x95\x163\xc0_[\x9b\xc7\x9e\x071\xc0\xb5\xfe\x8fO\xcf\xdb3\xc02\x9bT\x8a\x98-0\xc0\xba&\xc9z8\xea1\xc0\xd6\xb0\xb9\xc5\xe3\x9c2\xc0_x\xbc\xd8#(3\xc0\x8f\x82^\xe6n\xda1\xc0\xc4I0\x8e\x0f)3\xc02\x08\xd3\xa0\x87)0\xc0e_\xec\x06@\x9f2\xc0\xf1\xdf\x96\xfd\x12\xd9)\xc0m\x0b\x13\x895\x953\xc0aT\xee\xbd\xe7H/\xc0p\xe6de._/\xc0\xe3\x9d4\xfa#\xa32\xc0\xdc\xda\x9f\x94\xdc\r)\xc0\x02\x17i\x93\xb3\x1b0\xc0B\xcbD/H\x8d3\xc0z\x98l\xf0\xfd\x82"\xc0\xd4\xc8<Y\xe4\xb23\xc0\x1bg\xc1\xb8\x00\x1b4\xc0\xdd\xf6\xb4\x8f\xb6\x8d3\xc0\x0cbT\x7fX\xb83\xc0En-\xb5hj0\xc0\xdf\xd5q\x0b\xb8\x8c*\xc0O\x99\x831">/\xc0?k\x9d\xea\xfcD4\xc0\xef\x92N9tX-\xc0\xd9.\x01\tr\xb5 \xc0\x84\x9e\x06\xaa\x9bX2\xc0]9\xfb\x834\xc42\xc0\x8e\x8a\x87E\xd1\xb03\xc0y\xe7|\x89\xa8.3\xc0\xd4\x8b\xd72V\xdb1\xc0\x7f[\x10P\x12\xbb.\xc0\xf7\xa2\xf7\xa7\x85`/\xc0F\xcd\xa9Q\xf7\xc72\xc0\xdb\x84Pq\xa9l2\xc04N\xbacf\xf21\xc069\x0f\x96=y&\xc0\tC[\xdez\x91\'\xc0\x813\x13\xa9\x9c\x0f2\xc0\xb3~\x89\xfb\xd5\x0e3\xc0\xc0I{\xc3\x01\xea2\xc0V\x92JK\x7f\xf0/\xc0\xc6\xd8\x8e\x10[\xeb2\xc0I:\x9f\xa5oL/\xc0N\xaf\xae\x88\x16\xd5,\xc0\xc3\x82ya#\xe9#\xc0\xb7\x98\xdd\xdfh$0\xc0N\xccd\xa0"Y(\xc0\xcd\xa9_\xbf\x8d\x133\xc0\x85W`\xd1%O2\xc0q\x95\xeb\x9f\xbf\xf51\xc0\xc4\xa9+\x8eWR3\xc0\xb5~c|<$$\xc0\xb9\xa6-\xe5+\xf6.\xc0\xe4\x15R\xd6Jp\'\xc0\x93\x1a\x96n\x96\xf8$\xc0\xc6R}%\xc0\xcc1\xc0\xf6uA(In-\xc0\xb4\\\x8f\xdb.g/\xc0\x0fj\x1f\xabI\xd8/\xc0\xee\xa0zU\x88\x143\xc0\xbc\x17|<\xef\xff3\xc04\xed^:8\x1c1\xc0)\x173\xce\x8ex\'\xc0_|IF\xc1\xe51\xc0q\xb0\xe3>\x14V3\xc0\\\xe0"\x9e\x81\xe33\xc0s\xe7h\xbb\x8d\x9c2\xc0\x81^w\xbc\xad%0\xc0l\xa2\x01T\xec2/\xc0\xa6U\x0f63\x0b/\xc0r\x0cA\x1b\x17b/\xc0ac\xeb\xd8\xc5\x184\xc0\xbe\x92\xb0_4c(\xc0\xb2\xe1\x13X\x8bm2\xc0\xbb\x87\xcf\x11M\xe71\xc0\x80\x8d\xf2s\xe2\xd82\xc0\xae\xe0\xa8\xe8\xf9H4\xc0I\xb0\xc2\xfc\xec\xb0,\xc0B\xe5n\x93\xc0i/\xc0\x03\xfbZd\xfa\xdd1\xc0W\xe5\x81w\x95\xb0.\xc0\xfa\xde\xee\x01\xaaR/\xc0\xa6X!9\x14\xc43\xc0\x13\xee~\x04@m2\xc0\xa1\xe1\xcb%\x0c#0\xc0\x14\xb2\x01\xff!H/\xc0\xea\xc3Uk\xd06%\xc0\xe67\x95\xe1Q\xb30\xc0\xa0\xeb\x96\x1f\x11x*\xc0e\r\x10\xa8\x95\xa9*\xc0\xd9\x81\xc70\xc7q0\xc0\xea\xec\xb9\x8b\x8bP4\xc0f\xc6=5`\xb50\xc0Z2\x8c-J\xea \xc0_\x0e\x9f\xd3\xc7\xde2\xc0\xb6\xc7\xd9\x06S%4\xc0\xa3h\xccB~\xff2\xc0\xdc\xd8\xffp\xe4\x953\xc0&bt\xee\x7f|2\xc0Tn\xe2\x0fS`-\xc0 /\xb9\xdc3$2\xc0\xa7\xfc\xfc!\x9e\xd21\xc0\xa8\x9e;U\x1e\x1f/\xc0\x94\x89\xbaH\x03\x830\xc0\xca\xac\x19e\x87\x0e4\xc0\x9fKo8\x06\xeb.\xc0V\xf9u \x0b+4\xc0\x9b\xbb\xeb\xa1\xc1\\*\xc0\x83\xd7\x8e\x1b"\xae/\xc0\xa0\x06\x935\xdft3\xc0GK\x0f\xc5s\xd84\xc01~T-\xae(0\xc0\x96\xeb\t\x08\xae\xd6.\xc0\xdd\x01\xd4m)\x9e4\xc06\x9c\x13\x97\xdd\x1b0\xc0T}\x85K\xc7\xf7/\xc0\x18s\x18m\xc0\n3\xc0=4\xcc;Xt0\xc0\x94A\x9b\xb6\xe0i2\xc0\xe6\xc4\xa5\xec]\xa4.\xc0\x81\xa3.\xc5\xc6\x1d0\xc0\n$1\xf6]\xff(\xc0\x1f\x89\x95\x89%C4\xc0\x16\x91H;\xf1\xf5,\xc0&\x1f\x16"d{-\xc0y=e\x9b\x10\xfa,\xc0\xd0T\x82)\xbc\xe82\xc0)[+v9\xd43\xc0\xe64p\xc3!\xa93\xc0B \xccI0X4\xc0\x99\x13\xde+n\xce2\xc0\xfc\xad\xb4I\xad\xba$\xc0\x91\x8e$s^J/\xc0\xe6\xef6\xae\x8c&0\xc0\xd0\x0730\xc9x4\xc0\xb3H\xc3\xed~\xf43\xc0\x01\xab&_\x86F1\xc0\xd6\xb1#\xd8\xcc\x9a/\xc0\xa9\xd98yG\xff2\xc0%\x12\xe6G\xf2\xcd0\xc0\x86/\xe5\xb24\x8f0\xc0=\xe8\x15\x82\x12X2\xc0U\xeaM*y\xd8/\xc0\xb0\x00n\xc0\x07~4\xc0\x95%j\xb6\xc2r4\xc0l\x1dE\xac\xf2\xfa-\xc0\xd7\xea\xfaF\xdeQ1\xc0\xff\xb9JS\xf3\x054\xc0m\xd6\xcc"\xeb\xa50\xc0\xf97\xe0\x96\xe3E2\xc0\xc5<d<\x97\xc02\xc0K\xb14\x8d2\xbf/\xc0\x8a\xb3\xbe)Ff&\xc0#S\xbei\x1d?1\xc0u\x9dY\xcd3\xaf4\xc0\xe5L\xd3 \x96\xad3\xc0\x89f\xb5O\x16\xce2\xc0]\x07\x0e\x88\x83(.\xc0\xb9}\x9a@hO/\xc0\xcb\x9c\x0fT\xf2 4\xc0_\xcbk\x1f\x96\x014\xc0\xca\xa9\xa8_\x98\xe03\xc00[$\x93\x96\xe23\xc0\xa8\x1dj\xfa\x12-/\xc0\x16h\xb1\xc3gL3\xc0\xbb\x90\x8e\x0c\x08@/\xc0\xb9\x8c\x91HZ\x9c2\xc0XT\xc8\xaa\xd8\x804\xc0l\x9f\x99\x9e\x9f\xf22\xc0\xe1i\xdf\xe1-\x9a0\xc0o\x9a!\x89\xb2\xf21\xc0PW\xf8\xcf\x8c\xe52\xc0F\xbd\x10\x93{\x1f3\xc0\x90\x81-\xf3\xfc\xe62\xc0}H\xa2\xd8\xc0\x8f/\xc0\x1b\xd0\x0c\xe10\xb4/\xc0\xbeW\x84!\xfc\xec4\xc0>\xc2\xc21\xdeB3\xc03\xebY\xc5\xfdx1\xc0\x8e\r\xab^\xa7\xb11\xc0\xa3\x8e\x1a\xad\t\xbe2\xc0C\xc3\xce`[\\3\xc0\xdcN\x95\x0bY\x020\xc0\xb5\x90\x99Zj\xf52\xc0!5n\xdd\x8a\xce/\xc0|\x06[:\xb8\xed3\xc0}\x88^,\'\xcc1\xc0\xe9HI\x9b\xb5|-\xc0\xe0\xea\x12l\xa2\x952\xc0gc[!\xfd\xc6/\xc0\x83\xb9\xb7\xb9v\x82/\xc0\xfe%\xd0\xd4ze"\xc0\xe4\x12\x0e.\xdd\x1a2\xc0\x8ch[\xca\x19`(\xc0\x10\xa24\xb3-\xb9-\xc0\xce\xae\xf37\x98\x962\xc0\x96Sp=j\xe7-\xc0r\x00\xd3)\xc7\xb4/\xc0\xde@\xa9\x00\x11\xb83\xc0T\x15Z\x8cJ\xff2\xc0P\x8b\xc3|\x17\x152\xc0\xf1\x04\xf0\xbe$\x172\xc0((\x9d\xb6%\xfe2\xc0\xbe\xbcb\x9fLh4\xc0\xa9\xccT}\xc0\xd63\xc0\xf37"\x98\xde3#\xc0\xef1KY\xc6g4\xc0}\xe6V\r\x9e\x940\xc0\xce\xeb\xdc\x99\xc8\xa1/\xc0\xacz}\x80\xc3.4\xc0\xb7M\x1d\xf5M\x010\xc0\xb0\xe8)\x8b\xc7G4\xc0\x834\xed\xb5w\xd8/\xc09\x98\x0f\xa0n\xac1\xc0N\x8a\xd6:\x16S/\xc0\x19\xb4\xef\xe2I@/\xc0\x7fI>\xc4$)1\xc0\xb4\xb7\x94\xfdG\xa5"\xc0\xff\xd2\xeci1\xec-\xc0\x8f\x10\xb4\x96t\x8e/\xc0\xb4|\xd6\x85\xc5\x97-\xc0:!\xf6\xac\xb7\x0f2\xc0\xcb"\x85V\xa4\x9f2\xc0\x84\xabn\xd1\xf8\xfc2\xc0\xa1\xbe\n\xb5t\xc42\xc0\x1f\xf8\xb5\x80/\xdd3\xc07\x17\x00\xdcG\x182\xc0\xb7\x99\xe0?n\x1a3\xc08\xd2\xab\xe7\x88\xb62\xc0h\xa2\x0e\x0e\xda\x040\xc0<J\xed\x80\x97\xdc2\xc0&\x86h\xbf\x1d\x160\xc0\xc0\\9\xb0\xf0K/\xc0ps\xa5\x84<+4\xc0k@\xb0\x15mw/\xc0\xeel\xc2\xa1\x97F4\xc0s\xf8E<\xc1\xd40\xc0,\x052\xacex\'\xc0\x14\x1c\x9d\x83TR3\xc0\x10T\xb6V\x00z2\xc0\xa7Crl\xcay-\xc0\xd0}j(\x8b\x8a-\xc0\xf9\x86;\xebn\xd60\xc0G\xdf\x1d\\\xfd\xe12\xc0<\xdfx\x85\x15\xe91\xc0\x16o\xf7\x07\xc4\xd0/\xc0\xf7|\x9dT\xe4\xbe2\xc0N\xdd\x17q\x8f\x003\xc0\xb8\x1d\xd3\x9f\xef{4\xc0\xa5\xcfV\xfaJ\xab3\xc0K\xd9?P64/\xc0+\x13Nfl\xcb\x1e\xc0\x82\xc5\xc9\xf7"\x0f3\xc0D\x99\x7f\t\xf4*/\xc0\xdb\xfc\xb0\x9b\xe1\xd52\xc0\x96\x9f+M\x1c\x174\xc0\xe3\'\xc4\'9\x1f4\xc07\xbe(J\xb1\x833\xc0l\x029\xbd\xc0\xf5.\xc0C\xa4M\x98\x94\x9c1\xc0\x08tI\xcc]w-\xc0\xae\x96\x11ZM\x8c-\xc0q&\xda\x80\x9e\xf2/\xc0\xc4a\xd6\xfd\xa3\xf93\xc0\x9d\x90@w\xd4\x023\xc0n8D4PO3\xc0wMO\xab\xa3\xc9/\xc0\x1b\xbd#\x8e3)/\xc0\xc30\xa5\x92\x06X\'\xc0\xd8$\xc3\xdc\x1b?4\xc0\xe2\xa9\xa4\x88\x16O3\xc0\xd6\x15\x99\xf2\xea$4\xc0\x96\x9fcB\xb2\xb5\'\xc0q\x9e\x06\xe5\xb4\xd93\xc0\xf5\xcf\x8a\xbf&\xf11\xc0y\x91$_5\xe1*\xc0V=\xa9\xb0\xf8\xa92\xc0\xca\x99Q\x16\x9f\x93/\xc0BO\x11\xed\x86\x183\xc0\xfa\xedFl\xe7D3\xc0\xee*\xc7\x9cd\xcf0\xc0i9P\xa4\x13\xa51\xc0X\x18\\M7\xfa/\xc0\xa5S\x98\x04\x11\xdd3\xc0\x02\xc1\xa0q9E-\xc0{{v\x19NZ2\xc0\xeb\xbd}mT\n/\xc0\xdcM\xa9\xa1\xc1\x1a0\xc0\x1c\xa4{\x0eL\xbe3\xc0(\xeezbO\xc4,\xc0\x8c\xdaj>\x00j/\xc04x\xc0\xf0\\I4\xc0\x8e\x8e\xbb\x06M\xa7.\xc0\xe5O\xd8\x94H\xbb2\xc0\xc1\x19\xe0M\x07\xd5$\xc0\\\x94\xff\xdd\xcd\x07,\xc0\xd7\xe7\x1c\x15\xcc\xab0\xc0\x19\x13{\x95G\x882\xc0\x1f\xb18\x1a\x8a\x990\xc0r\xb8\xfd>\xf3[%\xc0\xf3\xd6\x06\xd69R0\xc0f\x03\xc3\xdc\x8d\xee1\xc0Y7\x14\xbdN\xfc1\xc0~\xa8\xf7~C\x123\xc0mr\xaf\xab\xe9\x134\xc0\xe8I`\xc2\xb5\xeb3\xc0\x85\xc8\x89\xd3\x0291\xc0\xd6\x91\xd3\xbb\x96\xf10\xc0\xe8\xc3\x03\xa9i|,\xc0\x13\xc8\x91\xa4M\x1b.\xc0-\xe3f\xcb\xb1R3\xc0\xda\x05kz\xd9D3\xc0\x02\xef\xaa *$3\xc0b\xb6\x04n."3\xc0\xdcF\xe5TR\x81/\xc0,\xe2\x01\xe6\xbe\xdd3\xc0\xec`\x03\xa2\xc5t0\xc0&\xa7Re\xd8\xf40\xc0\xe8 \x1e\x1aDT3\xc0U\xf1\x7f\xd1\x96\xd8,\xc0\xfewW\xe7\x0343\xc0\x14Ue\r^\xe21\xc0\xcb\x8c\xad\x12\xb0\x1d3\xc0\xc7\xec\xcf*8\xe30\xc0at\x94\xe6"\xc6/\xc0\x80\x84\xcf#rR-\xc0%\xe7,j\xe7\xd63\xc0/t=\xbb\x92X3\xc0\x05\xdd\'5\x88\xd63\xc0\x16\xb9\xbdS\x18\x0e4\xc0\x86\x1a\xcfi(f3\xc0\xee&\xbdt\xd9\xa94\xc0\xf3]\x8a\x89\xe8\x9a2\xc0\x86!Y\xf1d.2\xc0\x1d\xd5\x19\xf7v\xcb2\xc0V%\x7f\x15\xdbK0\xc0(\xf7:J"\xd72\xc0\xb0U\x0e^A\xb53\xc0\x98\xa8?\xbe\xe1l-\xc0\x88+\xc5\xa8\xef\x843\xc0\x16g\xb9\x8bl\x9c\'\xc0\xd01\xd2g&q*\xc0\xa4t\xb4\x19\x1954\xc0\xc6G\xfd\xd9\xe4\xdd(\xc0\xba\xc7\x8c\xb7\x86\xfe3\xc0\xd9X<-\xc5\xd32\xc0\xf5\xfb\x99\xee\xa2\xbe,\xc0\xa9VN\xcatm4\xc0V\x14\xaay\xfc\xbc2\xc0\x9f\x9dV\xc3\xe6N0\xc0L+o\xb1+o.\xc0\xfeh9\xf3\xd2~-\xc0\xd6\xa4o*\xc2\xe32\xc0\x88\x0f~\x81:\x992\xc0\x96\xf1\xc3N\xfc\xc92\xc0%[K%1m1\xc0\xbe\x86\xe6C\xfc\xbd,\xc0\xf1:\x9e \x1c\x1b3\xc0\x97!\xfe\xbaS\xd30\xc0\x1e\x15\xf8L#\x102\xc0\x08^\x1d_\x87\x042\xc0A\x90\xcb\xfe\xc8\xd4/\xc0.R\x96V\xde\x194\xc0\xfa^\xc4\xf1,\xe9-\xc0\xa7^\xef\x88Y\xfa.\xc0\xdf\xcd!\x9d\x92J0\xc0\x9bBk\xc1\xf0\\2\xc0\x87V\x06\x0c"\xca(\xc0\xbc\xfa\xf7\x13o&3\xc0\x97\xb6\x9d\x18_\xbc2\xc0\xdf\x01$\xb7I\xb0/\xc0\xa6\x94j\x98\xe1\xf32\xc0\x07\xaf.\x86\x95\xc6/\xc0\xde\xf2\xb1\xa5%1.\xc0\x0e\x82\x88\x80\xb2\xed3\xc0\xcc\x10\x17RT\x06.\xc0\xec;\xa4\xa6m\xa5)\xc0s\xb3\xad\xc7|\x163\xc0:\xc6\x90A\xa1\xe71\xc0+\x88;\x9abR2\xc0CfZ\xf4\xc9\xc82\xc0;\xc8\xc5\x1b\xe3\xa8)\xc0\xc4\x0b\xfa7(e.\xc08N\xf6&\xb9%/\xc0\x1cf"\x13\xe7d/\xc0\xe0\xb2\t\xf5;\xaf1\xc0j\x91\xd1\xb6E$3\xc0{Y\xb8\x15\x16\xa11\xc0s5^jn\xd23\xc0*\xf1\x02_\x11\xf93\xc0\x11\x81\x83\xcf\x07E4\xc0uK<Y\x98\xbb/\xc0Z\x1d?W\xa9Y1\xc0\x17\x98\x8e\xdc\xbb\xca2\xc0\xd2\xdf\x7f4\x03\xe61\xc0\xe6\x1cYm\x8b\x0e3\xc0as\xb7\xdf\xd7w3\xc0n\xdd<\x94\xd0$3\xc0\xa7\xc3\xa4\x89#\xc21\xc0A\xd6\xf8XU\xc7/\xc0H\xcdl\xea2(4\xc0\x93&\xa3z\xaf-1\xc0\x83\xa4\xc2\xd1\xb3\xa5.\xc0\xdb\xf6p\x10\xb0\xf12\xc0\xd0o\xc0\x19\x9c\t2\xc0Rxd\xcd\xdd\x853\xc0t\x91\xc7\xb3~\xf73\xc0\xec\xacs\xf3\xb9\x903\xc0H\x89\xff\x9e\xfb\xcd2\xc0\xb7\xb5\xd4\x93g\xcd2\xc0HH\xa9*\xf1\x051\xc0\xf9&\xba\x05\xe8\xe42\xc0q?3\xbd<\xec-\xc0`g\xad\xfbI\xcd2\xc0j"\xe9\x10\xfe\xa6.\xc05\x8e\xbe\r\x0c,$\xc0\x0f\xba\'|)\x9a%\xc0X}s\xcb&\x920\xc0G\x0bX\xbbD\xb3(\xc0\xb2k|G\xd6\x14&\xc0\xf1\xad,\xb0ew2\xc0\xb3b\xbb\xbd\x04\x8d1\xc0:\xeb\xa7\xec\xc2\x99/\xc0\xe2 |\x00\x1cH4\xc0\xa7,E\n\x07\x951\xc0\x11=\xab\x08\xa9\x87.\xc0\xeb\x93Ol\x8c\xc1/\xc0\xc5\xe9m[\xeb\x8a2\xc0\x9ak;">.3\xc0\xc9\xed\xa8\xb8I\x182\xc0S\x98\x07\\\x9a&-\xc0\xb3\xab\xb9\xad)\xbd1\xc0Q,\xcbv\x88R4\xc0O\xa9\xa4\xa7\x8523\xc0\xa9/v0\xf2_3\xc0:\xcb\xae/\xe9\x853\xc0JS\x86H7\xcf2\xc0\x9b\xbd;\\\xb8o3\xc0\xb7\x15E7Fx3\xc0\x86\x05c:\x00\x7f.\xc0\xfb\x8c\xc8\xec\xc4t3\xc0\xe9\xeb\xd6\xcb\xac\xce1\xc0,\xf6\x05E\x1a\x190\xc0=X\x19\xaa\xfc\xc0/\xc0\xbdlw\xb7.\xea2\xc0\x86\x02\x0f\x01\x83\xd22\xc0u9\x1dV\xc0e2\xc0\xb9\x06M\x83\xd8\xa0/\xc0\xcd\xfdr\xb3\x8c\xf0-\xc0\xa5i\xb5\x94\xcf/+\xc0\x01\xab@g\x1bo1\xc0\xf4\xef\xa9\x91\x11O4\xc0\x1e\xa2\xbe\xfb0\xab/\xc0\xd5\xdd\xf0\xbb8\xf5/\xc0\x0f%Aq\xcel4\xc0\xd2\x81\xa9&M\xd62\xc0\x11m\xf9\t\xca\x1c4\xc0\xb7\x14\xb4\xd5\x07\xe11\xc0\x84;\xe8\xc8\xd4\x163\xc0\x83\xae\x122S\xfe1\xc0\xea\x0f<Y2\x89,\xc0B\x87\xbb\x06\x96(/\xc0\x85b\xb7M\x1b\\$\xc0"\xe3\x9duN\xfb2\xc0\x83\xc7\x9e\x8aS.1\xc0\xa8\x7f\xa4\xfd\x8f\x921\xc0"\xef\x05\xed\x99y,\xc0\xf0\xd6\xdap\xed\xda-\xc0\xf6\x98\xeaP\r\xb42\xc0\xec\x1eajT\xda#\xc0\xb2/)b\xe4\xe61\xc00\xb1]\xc3\xf0\xd42\xc0\xb6\xafh\x87\xcc\xdd2\xc02\n\x88\x81\x11\xb42\xc0\xfc\x1e\xa0k\x82\xd83\xc0\x13e\xca\xe2x\x8f,\xc0$\xf0 N\x95\x8e1\xc0\xb4\x9a\xe2\xdcd\xd73\xc0\xe8Kw\x89[\r3\xc0O\xc1w\xc6\xf0\xce2\xc0Wh\x19\x0c\x05\x8f/\xc0\xefI\xadt\x8e\x084\xc0y\xee\xf8\x828\xef/\xc0fJ\tZ\x7f\xd6,\xc07\xd3\x1eE)\x0b2\xc0\xa4\x86\x7f\xe5m\xed1\xc0\xf3\x00\xe3\xd9\xfe\xca2\xc0r\xbac7\xcd\xee2\xc0K\xa3\xcdn\xca\x020\xc0J\xc2\xaa\x10\x11\x133\xc07\xf2\xa4.\xf9\x873\xc0\x8a\xedy\x7fY\x1a0\xc0E\xe4\xb5\xff\xd8?3\xc0|\x14\xa5\x9e-\x8c/\xc0\xcd\xc7Nz\x01\x83)\xc0y\x9a\x16\xcbi\xab0\xc0{V\x99\xe8Z\xcf/\xc0\xff\xb6\xc4\xd2\x80\xc1/\xc0s\x02\xe6\x00\x82\xf1.\xc0\x06\xad;\xd5\xe9~2\xc0\xd3\x1d\r\xa6A^.\xc0\x89\xe3\xd6\xf7)\x1c3\xc0Y\xcc|\xf4a\xda2\xc0Pw\xe1\x05\x8a\xd72\xc0\x93z\xd7|`\xb52\xc0h\n\xd4\x91Y\xb9-\xc0v%K\xff\x9aw\'\xc0\x9abc%\xba\xde2\xc0m$bN\xe8U0\xc0\x08\xac8\xcf\x82\x9a1\xc0\x06d\xbb\xb0fz1\xc0t}\x95\xf0\xfa\xcc2\xc0{\x1a\x10oPH2\xc0\xf0k\xc0\x80B\xda-\xc0?\x8e\xfaj0\x083\xc0J\x0cm\xa0\xff\xf92\xc0\xcd\x05\xb1\xe1\xe3\xd60\xc0\t\x8bY\x9b\xe3v2\xc0\xea\xa1\xc5I\xc0y2\xc0\xb4\x04\xc9\x8e\x95\xaa3\xc0\xcaS{\xb4\xb2\x011\xc0`\xd9\x12\xf5M\xa51\xc0\xa3\x8as\xc3\xba\x971\xc0\x14\'\xe0\x1a\xcb\x8c1\xc0Q1\x8c\xd45\xd32\xc0i\x90\xa9(\x14\xeb.\xc0\xb5N&`\x93~2\xc0\xdb\x95 \xed\xaf\xda/\xc0\xc5\xaec/}\x110\xc05T_\xae\xf5\xba-\xc0\xc3U\xa2\x83\x10\xa21\xc0\xbb\x02+w\xa1\xf2#\xc0\x8f\xdd\xd4\xae\xff\x8c)\xc0~\x01\xa6\x08)\x9c%\xc0\xdb\xc6\x1b\xc5#\xfc1\xc0\x8e\xc1\x16\xddw\x9b.\xc0\xa8\x9dvW\xda\xed1\xc0\xbea\x82\xd1Q\xa31\xc0.\xfb\xa1\xa1\xcf#0\xc0\xee\xc87T\xef\xa1(\xc0.rQ\xf6\n\xbc,\xc0\n\xf9\xe3eBg0\xc0\x01\xa5\x8c\x17U\xa84\xc0X\xf349\xa4y3\xc0.\xc7\x1dS"\xc42\xc0\xe04\xce!oR3\xc0:\xd2\xf6\xbd\x9a\x1a3\xc0\xac29n\x92\x1c3\xc0\x83\xfc\xe4\xe5\x81\xb5/\xc07\xb6}Z\x98;3\xc0\xe6\x86\xc5\xb8O\xf33\xc0\xc7$I\xf0D\xe42\xc0\x1f}>\x17\xfa\xd82\xc0W?sN6\xf32\xc0A\xe9z\xedX#3\xc0\xc5=\x99\x03E\x8c3\xc0\x7f\x1e\x08\xa6\x1f\xd12\xc0\xf1\x95\x0b\xb0Q\xe52\xc0\xbb\x1e\xa7\xff4\xfd2\xc0~h\x85\xa3N\x863\xc0M\x8cT\xb7N\xca2\xc0F\xf6\x8a\x9d&%/\xc0\x98\x90\xc7C2\xde/\xc0\x83J6\xd4&c2\xc0\x85\x9a\xc6\xb4\xb9m1\xc0\xeby\xb9\xf5Cn1\xc0\x9e\xa1!\'\xb3\x0b3\xc0\xec{\xa3\xe9\xccG3\xc0r-e\x84313\xc0\x03\xf5\xeb\x88\xf0\x81-\xc0\x0f\x0f\x94\xaa;j-\xc0XE\x94\xaeGH2\xc0\x1d\xdc\x15\x08\xc3\t3\xc0\xe2\xf3\x1b\xe1\x0c\xae/\xc05t<\x96\x81\xfc2\xc0\xae\xfc\xc8~\xaf\xb2"\xc0\x10M\x0cX\xe8c3\xc0)}Z\xa9\x02Y2\xc0\xd1\xb7\xe0\xc3\xaa\x133\xc0g[\x1b\xe5\xbc\x1b0\xc0\x91$\xbcC\x15Z/\xc0\xa2\xe8#b\xfby-\xc0a\x12ke\xa1\xca/\xc0\xb1\x82\xff!\x92\x8b-\xc0!X\xb2\x84\xfc,3\xc0\xc2\x0b\xfcJ*x0\xc0a\xd1v\x8bU\xe7/\xc0\xff\x1fg\x8e7m4\xc0x\x93@\xcb\xe9\xe12\xc0i\xe1h0e\xcd/\xc0I@0\xc7b\xf42\xc0\xf6w!*[\xf72\xc0\x08\x9a"\xaci\x8f3\xc0c:\xa0\xda\x9e\xe94\xc0\x9a\xa2\x9a)]\xed1\xc03\x1bs\x1f\x13\xdd1\xc0\x8e\x9a\xe6\xec\xcfu4\xc0\x03\x825P\xb7\xde/\xc0\xf5\xfc\xebG\x11y,\xc0\x0f\xc4\x12\x9f\x98\xf73\xc0\xb2\xe6\xca5Z\x12/\xc0\xd4e\x97\xf7Z\xf51\xc0\x85\x06\xc11\xd7\xed1\xc0\xa3\x14\x8a^\x01\x0f2\xc0u\xff&v\xc1\x7f.\xc0x\xe9\xffr\xe8\xeb-\xc0\x9e\xd4\xde\x13\xbe\x8a.\xc0\xb4\x81\xe4\x97\x81]2\xc0y`\x18\xd2we3\xc0\nh\x84\xecD\x874\xc0Q\x9b\xbd*\x9e\xc8/\xc0\x05~s\xa3\xdc\xe41\xc0\xc5\xe6|9qx4\xc0\x1fB.8[\xdc1\xc0\xf0\x07&]\x85x4\xc0\x7f7\xb3\xd3\xe3\x123\xc0\x17\xc1\x03\x18\x9d\xe62\xc0FeD(lY2\xc0\x07A\xde\xd5\x1e\xe30\xc0\xc3Zo\xbd\xb5])\xc02}\x89Q\x91\xb1/\xc0\xaa\x05u7^O0\xc0\xde(dc\x8aZ2\xc0\x9f\x88u\x15\xc0K/\xc0q\xa5\xf8\xbb\xe8\xa30\xc0q\x13;,#*/\xc09x\xc7gAS4\xc0\x8f\xbb\xbay\x18\xf21\xc0\xe2s\x99\xb3j\xb00\xc0\xbbF\xd6\xe9l.+\xc0\x1a\x00x\x16ft3\xc0\xf7\x15:\xec\x18\xe5/\xc0\x1b\x92\x9d2n\x040\xc0\xb7\xbf\xdc\xfa\x12E1\xc0\xd5\xf2\xef\xf6\xf5\xe9.\xc0\x9cD/\xd4\xc8\xa93\xc0P\xac\xa9\x9e\xf594\xc0R@S\x7f\x8b\xc8(\xc0\x14\xb0\x1f\xc9\x9d\xf4-\xc0\xaf\xda\xe1s<D3\xc0B\xbf\x9f\xa9\xc7\xeb1\xc0\xf9B\x10a5\xd3/\xc0\x99\x15\xb0\x97\xf0\xbf3\xc0#\x94`\xd65\xf2.\xc0SC\xfeQ\x1d\xdf2\xc0+Q\x17{\x99j2\xc0\xe9\xab\x9a\xf2\xef\xd5.\xc0\xf2!\x00\xea\x91\xf23\xc0\x0b\xef\xaf\xd5\xfb\x183\xc0}\x04\xafs\xed\xae1\xc0\xc8Fd\x05\xb5\x140\xc0\x8a\xab\xe7\x8a\xfbm3\xc0"\xab\xfd.`#3\xc0\x1f6\x16\xa1\x99r3\xc0\x13;I\x0f\xa1\xd93\xc0\x89\x1fV\xd1\xb6\xf2.\xc0\xc5l\xaf\x14t;0\xc0\xdc^\xa3,J\xa0/\xc0\xddQB9\x8a\x823\xc0pP\xd2Q\xd3\xfa2\xc0~Mui%\xf83\xc0HP\xfc\xf1\xf0\xd23\xc0\xfb`\x8b\x97\xca\x8e3\xc0\x19\xdf\x07pXR3\xc0\x9e\xcc<\xbe&\xa94\xc0\xe3\'\xc4\'9\x1f4\xc09,\x92\xf3\xc8F2\xc0F\x95\xee08\xc7/\xc0\xa0=\x97\xf2,\x1a#\xc0I\xfd^\x19\xc3F4\xc0\xc4xAC\x82\xe53\xc0\x91E\x8d\xf8\x97\x100\xc0\xc4\xfe\xac@S\xc94\xc0w\xda\xc3<s\xd02\xc0\xeeA!\x07=\xf02\xc0jNm\xc5r\x1b0\xc0\x8f\xcdI\xdd\x1e\xb6\'\xc0\xebj6\xb6\x87\xd32\xc0rHI\xe7\xc6,2\xc0T}\x02\xd0\xe9\xa84\xc0\xf09\x11=\xe6\xaf2\xc0\xf9\xdd\xec\xd8\'C3\xc0\xfc\xad\xb4I\xad\xba$\xc0\xc3\x06\xcb\xac\xbfE.\xc0VB\x05\xcbT\xb82\xc0`\x8b\x03\xe3Zi3\xc0\x9e\x89>n\x7f\xde3\xc0\xb2\'\x9ai:\x8a!\xc0z\xde\xfd\x9c\xae\x0f2\xc0\xdb\xb8\xe7\xdc\xfe\xb82\xc0\xa9\xb0n\x89\xda\n3\xc0\x1e\xa9\xf6\xc1\xf8\xd92\xc0^\xabp\xc5\x96D4\xc0T\xc0v\xc2\xb0\x952\xc0y\xc7\xbc\x82\xba\xd71\xc0\xad\x1f\xdc\xf6M\xd22\xc0\xab\x92h\xa4\xc7\xef1\xc0\xd4\xbd\xed\x8c-\xea1\xc0\x87O\xd2\x19\xe9\x81.\xc0/i\xfe\xec\xa0\xe13\xc0\xf9\xa13hi\xa9*\xc0U\x83C\x86\x0f\x96*\xc0\x7f\x1d \xe0:\x1d4\xc0\xd7\x16\x89gz\xd12\xc0\xb4\xf1\xbf\xb2\xf2\xe83\xc0\x19:t\n \xdd3\xc0\xb57\x1d\xa5$\xfd1\xc0\x941\x8a7o\r2\xc0\x0e\xdb\xf0\xc4\x11\x1d3\xc069\xfe\x97w(3\xc0\x19\xa1\xd2W\xda\xd63\xc0\x92\xfa)\xfe\x92\xf11\xc0\x1e\xe2N\x0f\x9b\xb4/\xc06\xa4\xcaEF\x82/\xc0"\x82\xa6X.\xc73\xc0\xe2a\x012F\x0b2\xc0\xeb\x8ap\x97\xbf\xed1\xc0\xaa47\xfd\x94;/\xc0\xb24\xd8\x0f\x99\x084\xc0\x11K\x03\x80\xd6\xc02\xc0g\xed\xafx\x9c\xea2\xc0\xb8\xde\x8aS(\xfb1\xc0\xbew\xef\x89Q\xdd"\xc0\xe8_\x07\x81\x00|1\xc0\xde\xa8|9\x8b\xe52\xc0\x07Gk\xcb\x8a\xf92\xc0\x84\x8a\xf8\x1a1(3\xc03\xaf>\x86\x7f\xf2*\xc0N\x83j\xfa\xe2\n*\xc0U(\xbf\xa9~\xc42\xc0\xb7\xd7\xe3\x83_\xbf2\xc0o\x9d\x80\x8f\'\xd52\xc0r\xdb0\x85\xd5r3\xc0\xcc\xf9\x15S\xce\x7f.\xc0~\x8a\x0bn\xd0\x0f2\xc0\xa9\xe8\x0f\x81\xc8\xe33\xc0\xa8}\x07\xb2\x89\xae2\xc0\xf7\x8c\x07D\xbb\xfd2\xc0;t3\x8d\xb7\x1f3\xc0\xb2\xa8B\xec\x89\t2\xc0\x9b\xa89\xf0Q\xe12\xc0\xde\xfb\xddt\xe6L4\xc0;\x84\xa6r[\x124\xc0\xb4\x7f\xda\x07d\x973\xc0\x84e\'\x08\xab\xbb-\xc0\xf7S\x16\x90\x07\xed/\xc0\xe6\xf9~\xbf+\xeb1\xc0t\xee\xac\x8b\x89d2\xc00\xef\xb5\xb9\x9b}3\xc0t}\xdf\x9c\x05\xe81\xc0G\xaa~\xcd\xc2g2\xc0\xda\x95\xf2\xaf>\x881\xc0<(\xe7\xdc\xf4m4\xc0_\xe7u\x1d:\xce2\xc0\x1bV\xaf\x89f\xcb2\xc0\x17\rGm1\xa0/\xc0\xe7%\xe6UB\xff2\xc0mq\x858\x8b\xe82\xc0\x9c\xf8PLY\xd22\xc0\x9a|n\x92\xde13\xc0\x89:J\xb9\x03\xcb2\xc0\xdd\x0bC\x96\x82\x811\xc0\xed&r\xde%R0\xc0\xd3\x8e\xc0\xc6#\x013\xc0\xc6KE\x11s\x063\xc0p\xef\xdd\x03*<-\xc0\x9f4\xb3\xc4\x84\xcc2\xc0\xf5\xcf8@2\xd43\xc0\x8d\xa3l|8\xb12\xc0\xdc\xdc^\xbf\x85\x90(\xc0\xd4\x9cg\x85f\xbf0\xc0N\xeeFy\xa5\xdc2\xc0\x14O\x90\xc0 \xb32\xc0\xe2<\xc8\x0e`\xde2\xc0\xdf\x19%@\xdfp3\xc0<\x1e\xdb\xb7\xea\xea2\xc0,\x16\xee9\xc7\x0e4\xc0f#\x8d`\x05\xda2\xc0\xc7S\xd3H\xfb\xc33\xc0\xf2\xc0oF\xa0\x042\xc0\xc7\x15\xf6\xa8*\x0c\'\xc0_\x8f!\x18L\x1f3\xc07\x1as\xeb4\xed.\xc0V\xb1\x98\x95\xd1\xbe2\xc0\x90\xb6\xf4\x9e\x13z3\xc0\xf1\x12\xa5\x06\x92\xa60\xc0\xd6\xf9`\x0cF\xd61\xc0_z\xc7m\x99_3\xc0\x1e\xc4\x98\xf3\xfa\xe41\xc0LGx\x87\xdaV/\xc0,\xb5\x99\x05\x99\xf13\xc0\xb37_\x0e{\x822\xc0\xc1U\xdf\xef\xd4F/\xc0\x8b\x00G,1\t0\xc0\x11\xcf\xf4\x0c\xd2+3\xc0w\x82\x7f\x87\x08P2\xc0h\xe9\xc1RT\xda)\xc0\xf7\xb2\xd9vO)0\xc0\xf1g\xba\xb5\x87M4\xc0\xd4\xcfM\xc6\xe5N3\xc0\x9b\xa3Vl\xbe!0\xc0\xc5\xde\tw\xcdx2\xc0*\x06\x98a]\x064\xc0\xd6h\xc7\xc1\x11"$\xc0\x9fm\xba\x9eF\x003\xc0\x07\xa0\xcd~"*2\xc0\x93\t\x9dQ\xee\x1a0\xc0\xb8?d\x91\xb3l3\xc0\xc9\xb1\x08\x89M\x12)\xc0\xf2=*\x13gl4\xc0\xd8\xf1\x0b\xf3\x80\xbe0\xc0\xc5\xf8\xc8\xadk!0\xc0\xf8\xa5X\xf6@\x084\xc0C\x8c\xf8Ii\x9a1\xc0\xad\x17\xdc\xbf\xc9\x971\xc0\xd18\xe6h&\xd63\xc0\xcc{2S\x0e\x8c2\xc0.\xf26\x7f\xc9\x192\xc0I\xb9\x16\x99\x94\x1e3\xc0=\xa3l\xdaD*2\xc0\xcac\xc4-\xe8\xc3/\xc0\xc5\xd8\x10\x98AE3\xc0\xd1\xf0\xa0\xe6\'\xe8/\xc0\xf9\xac\x07N\xab\xd03\xc0\x1a\x1dk\xc5\x07\n2\xc0\x19\x7f\xddW\rm3\xc0\x88\x07\xa5Y\xea\xce2\xc0-\x0e\x00x\x88\x06)\xc0\xf7\xf9\xbfW&e/\xc0\nKr\x87j\xee1\xc0\x9c\xc7/z?\xde3\xc0Trv\xba\xfd\x91*\xc0M*\x1d/\x16Z/\xc0\xea\xde\x1f\x10~\xcd2\xc0[E;\xe6\xfe\xfe/\xc0J\'\x90\x01)\xd33\xc0\x98\x811\x95\x04\x8c-\xc0\xfc)\xf8\xe6\x8e\x89/\xc0\xfdV\x98\xbf\x98\x0f4\xc0\x9b\x89n\xaf0\xe7,\xc0\x00\x9b\x95\x9c8\x92/\xc0\xbf\xab\xb2\xe6\n\xb82\xc0\x18\x8aw\t\xefR3\xc0F1\x01\xd8\xe2\x041\xc0A\xd4\x90V\x1b\xe4-\xc0\x88T\xf1K\xb6s\'\xc0\xa9|\xbc=\x85\xfe2\xc0\xeb\x80\x06\xd6\xfd\xa8/\xc0\xbd\x8e\xac\xd0\xc7\xdb2\xc0\xfb\'\x84\xa3^\xbc2\xc0\xfa\xe7c\x07{\x102\xc0\xb8\xfb\xddRcH2\xc0\xa5kJ\xff\xe5\xa6-\xc0H\xdf{\xb7\xe0\x9e2\xc0\xe8\xd5,@\xfe+4\xc0_{\x7f\xa2Kw1\xc0\xf5z\xedQ\x06\xba/\xc0\x9a6\x1aT\xdc\xc22\xc0\xf9\xe0@\x12\x87\xea3\xc0\x9aj\xa9\x83y\xf40\xc0Xa\x1a\xc4\x93\x194\xc0\x07\xf3\xef\xef\x19\xc8/\xc0\xfc\xa4\x8atsE3\xc0\x047o\x08e\xe32\xc0 W\x9b|\x1b23\xc0\xb9\x97\xd5\xcf\x9c\xd02\xc0\xadC\xb0\x04\xcd#3\xc0\x10^J\xf3\xd2`4\xc0?2_8\xae\xc82\xc0\x1a\x16\x90\tVa-\xc0\x0e\xa2\n\xbd\xb3\xd93\xc0\x1f\xca\x07]\xfe\x8c3\xc0M\xed.M\x19\xd9.\xc0t\xe4\x0e\xae,\xfb3\xc0\rQ\xdb\xadz\xd83\xc0\xbeo\x17+\xf5\x003\xc0(5\x1d\xf9\xaa(0\xc00C\'\xe5Vv2\xc0\rc\xb4\xcc\x05W2\xc0\rB\xdc\xbcK\xb52\xc0D\xec\x0cvV\x1b4\xc0\xd3\xa8\xb1\xbf\xb5r2\xc0\xd9\xe4rl[\xde3\xc0\x8e\xfa\xeaJ\xed\xdc$\xc0\xe4S\xfat\xca).\xc0\xeb\x18\x8c{\x1e\xe33\xc0\x133ncof"\xc0\xea:?\xcd\xe074\xc0\xb0~\x17ZLi2\xc0=\xa7\x13\xa6\xdbu/\xc0\x8b\xd8a\xd2Ir/\xc0\xd1\xa0@\x06\xa2\xa90\xc0j\xde:\x1a\xd3\x820\xc0\xa7\xf9\x9d\x80\x9194\xc0\xcbm9\xee\x90\xee2\xc0#%F6\xb3{/\xc0\xb3\x9e\xc6\x945Y4\xc0\x1ez\x86\x05\r\n)\xc0P\xcd\x0b\x95\x8cF2\xc00gT\x9f\x1e`-\xc0\xeb\xbd}mT\n/\xc0\x96\x05\xac\xf3\x89z1\xc0c\xf9tU\xcbx-\xc0@(FN/\x082\xc0MO\xf5C\xc4B%\xc0\x08\x0c \xf6b\x1a.\xc0\xf4\xe5m\xd3\x9ap/\xc0u\x97\xfb\xcc\xc8\x95.\xc0ke\xd5\xa8\xb2Y1\xc0\xeft\x8b\x8c\xda\x103\xc0\x9bs\xa5\x1c:!4\xc0\xe5\x83xZb\xb6.\xc0\xe3\x9e\x11\x9bw\xd7.\xc0\xcd\xedL\xc8\xec[2\xc0n\xdd<\x94\xd0$3\xc0\x03\xd1\xd9\'\x98/0\xc0U\xaa\xc6n\xdeD/\xc0\xe8t2\x8b\xe1\x00-\xc0\xa5\x14\x81\xcc\x9e\xf8.\xc0\xfb\xb0^\xb8\xdf3-\xc0\x114\xb7c\xaa\xdc3\xc0\x9b\xe9(\xb1$\xc1.\xc0t\x02j\x08-\x80/\xc0.=0\xd8U\xcc*\xc0\xd0\xde\x1f\xcaw\xdc/\xc0\xbc,S\x1b\x1b\x1a#\xc0\x18\xf1z\xe6\x08j4\xc0P\xff``\xc6W4\xc0\x97zu\xaf\xb5\'(\xc0\xc8\xd6t\r\t\x88.\xc0\xa6\x16y\xfc\n\xdf \xc0\x80\xcc\xabZ\xe0\xc02\xc0\xb6\x96\x8b\x8f\x17\xb9"\xc0\x0c\xee@E\xe7\xb13\xc0&\xb6<\xd1\xc9\x18/\xc0\xe3\xfd\x10\xc7\x1b\xde1\xc0(G\x18\xd5l!1\xc0\xf3\xf5Vd\x8d\xdb0\xc0\x01oi\x9f#\xbd.\xc07m\xee\x00n\xf4(\xc0\xf8\x1dA\x91\x8fo0\xc0\x95\x85\xb7\xa1\x8bE/\xc0\xa3\xfd\xaa_\x881.\xc0\\Wg\xc0%\xd82\xc0\x19\x99\xbd\xc5\x07\xca0\xc0\xde\n\x16Q{./\xc0\x88\xd6\xcaB\xad\x01)\xc0\x03\x05\\b\xc7{,\xc0\x12+\xadX\x03`1\xc0GR\xf6\xe5\xab\x91-\xc0\xef\xae\xae\xfc7l/\xc0\x9a\x19\xb0\xf6\xde\xb1/\xc0\x06z{\xe7h\x07.\xc0\x08\xf1\xe4"\xcf\xa9/\xc0\x1dq\x13\xe7\x12\xec-\xc0\xea\x18\xa4\x13\x87\x804\xc0U\x01cL7l0\xc0W?\xeby\xc2\xdb-\xc0\xe8[L#\x91V0\xc0\nY[RO\xd2-\xc0\xe7\x1c\x95\xbb\xed\xd7-\xc0\xfe\xb8w\xe6\xb1y/\xc0\xa9\x07\xaa=\x87\x88/\xc0F\xc27\xfe\xddB0\xc0\xc8\xd2\x17\x8d|r4\xc06\xf2\xe6\x1c\xe7\x900\xc0\xb9\xcb\xce\x8dh\xa70\xc0K\x14\xee\x06"\xd4/\xc0#$\x1b\xf3\xb4$-\xc0@\x9d\xdaV\x83h4\xc0\xdef\x8ca1\xca/\xc0\xe9\x07\x00\x95\xa8\x0e3\xc0\xdb\xb7\x8c\xdc\xb5e0\xc0\x99\xbc\xfd\xb8\x07\x91-\xc0\x82E\xb0O/B/\xc0\x87\xa1\xf2\xa4[\x81.\xc0-mf|a\xe7.\xc0l\xf0\x9b/7{4\xc0\x94\xa0\xab\x1e\xd1\xa1*\xc0\xfc\xa8\xfe=\xe3\xba1\xc0\x98\xd0\xfa\xba\xc0\x94-\xc0v{\x05P\'\xe82\xc0~;\xe91\xe5\xde3\xc0"i\xcc\xdc\x9aK4\xc0P,i\xa1?\xe9/\xc0)\xba\x0f\x96\x1d\xb50\xc0\xf3\x16\x0f\xfa4\x924\xc0\x9b\x8e\x1f)\x06\xe4.\xc0\xd2\xdf\x8f\x8f.\xc9/\xc0\xe0Y\xe3\x82\xc2q/\xc0^Y\xc4;l\xc00\xc0\xe2\xec\xcfQ\xbb\x171\xc0\xd6*\x1aGu\xae1\xc0t\x7f\xa4\xa9al3\xc0\xd8\xfe&a\xf6\x14-\xc0\xc5\xd1\xad\xc7\x8c\x834\xc0P\xaf&04,.\xc0\xca\xc7s\xa9\xcb\x963\xc0G+\xc3\xa9\xe7\xb24\xc0\xd76\xd58X\xae0\xc0\x8d\xab\xb3>\x93X1\xc0\xae;\xc0$\xfam0\xc0\xfd+\x94Bl\x18/\xc0\xa2\xc9\xc8\xfe\xa6\x95/\xc0\xf5g\x80a\xdf\x9e2\xc0\xdc(v\x97\xe2\xad3\xc0\x07\x96\xe2*\xbd".\xc0p\xe6\xd6\xb2\x8d\xe81\xc0\xf4\x04\x1b\xe4\xd4\xcf/\xc0\xbd\x1b@3\x94\x860\xc0\r\xe9\xb4Xeo1\xc0\xc2v\x8aCD\xf4/\xc02\xeb9\xc2\xc5\xee-\xc0\xc3\x8d\xb5\x08I\xfc2\xc0w\xab\x1a_\xcd\x8e/\xc0z\xcf\'E%>/\xc0\x9e)[\xddQ\x041\xc0XF\xc39\xda\xf31\xc0I\xe9>\xb7bL2\xc0\xe9C\xb3\xf2\x9b"#\xc0\xfd\x8f\xba\xae\xb8\xa70\xc0\xd1>@\x8c\xa3\xf53\xc0H\xd4[t\x91\xa3/\xc0\x86\x02\x0f\x01\x83\xd22\xc0U<\xfeA\x1c\x80/\xc0\'\xd0\x98\xa0\xa0\xc1-\xc0Y\x88\xee\xf8\x02\x84/\xc0,\x8aXq(\x8f0\xc0\xa7^\x9a;\'\xd7-\xc0\x03\x15[[\x0e\x9a-\xc0\xb7\xe0Y\xd5\xda\xd0,\xc0\x93\xfbax\xc1t-\xc0\xc6\xff\xb08\x83\xc0/\xc0\xc5\r\x01B^\xe1(\xc0\'\xf2\\\x9dmg,\xc0\xc8)_\x8c3\xdf\'\xc0\x1d\xd9\x17\xb7\xe5\x7f/\xc0E\xf7E\x82\x85\x103\xc0\x90{Ek\xf5N4\xc0\x0fWXX]\x1e0\xc0$LqX\xf0\x99-\xc0F\xa2^\xd9\xb4\xa14\xc0]\xb95@a\xb0.\xc0{\x8b\xbe\x08\xee\xae/\xc0x\xcd=!\xb8\xcf/\xc0\xd1\xd0\x15@R_ \xc06\xc2\x94\x98\xb3\xc11\xc0;\xcc\x83\xf1\x9d30\xc0\x8f\x99\xd0\xd3p\xab0\xc0\xac\xc5\xdb\xd2k\x8b/\xc0S\xd8s\xf7\x17\x0b0\xc0\x95\x86\xb4\xeah\xb62\xc0\x10@\xc5\x91\xfe\xe13\xc0\xa9\xd0\xd0\x9e\xf9\xe1/\xc0\xb2\r\xcf\x8b\x9a\x96.\xc0\xec\x90\xc2\x97\x1e6*\xc0\xd8\x830\xfbn\x1e.\xc0l\x85x\x93\xb8\x032\xc0\x8dY\x97\x05\xd5\xb50\xc0\xc0\x1f\xf2\x8f\xa3\x90/\xc0\xd2M\xbc\xf0e\x8e3\xc0=\x03\xe2\xe3\x86\xc21\xc0,\x03\xe0]G\xb42\xc0\x1bsZ\xe6\xd6}/\xc0\x83s-\xa3k\xcc1\xc0\xb1\x8c\xc7H\x95\xfb#\xc0\x121\xa4Dsn0\xc0\xfc\xbc\xf6z%\x1b0\xc0\xff\x05e\x07\x0c\xe11\xc0\xfb\xae\xf9\x88\xe3*1\xc0\x8f\xf4\xb9\xdc\x13h0\xc03\xd9\xed\xa3\xbe\x9a3\xc0\xeaV\xe5\xe6R\xba-\xc0\xc9\x96\x1e\x97\xa8\xb9.\xc0\x84\x1f:2oO2\xc0<\xd9\xf2#\xcb\x983\xc0(q\xb8\xab\x05\xb9#\xc00\xa3\xb8\xbe\xbb\x0c3\xc0b\xca\xccHL\xe61\xc0QJK|\x08J4\xc0\x03\x8b5\xe2b$/\xc0\x08^\xd1\x9eH#%\xc0\x8d\xe3\x14\xae\xd2O4\xc0\xc12@*J\xc1.\xc0\x87\x07\xf3\x8a(\xb33\xc0\xa0\xd9\xdd\x87\n$/\xc0y\xcb.LQ\'0\xc0&\xad\xcc\x97V\x820\xc0\xd2i\xc7B\x97>/\xc0\r\xde\x00\x94:\xa4.\xc0\x87\xf1\x91?\x05\xc3.\xc0{\xba\x10a\xfdz.\xc0\xd0\xd6\xab\n\x01I2\xc0|z\x8c\x10\x1934\xc04\xa9\xe3\xf0\xe2\xae4\xc0\x07\xa5\xa2\xb8\x11K.\xc0#`w"g\x92/\xc0\xf6\x96%dw\xcb3\xc0\x04xX\xc6\xc3\xed2\xc0\xff\x01K\xdb\xa0\x1b/\xc0\x1c\xbe3\xba`4/\xc0\x92P\x94\xf8h\x8d1\xc0"\xec\x0ehP\xc2/\xc0\x8a\xd7\xc4a\r\xda.\xc0h\x7f\xc7\x82\xaen4\xc0\xae\x86\x83\x81\x06\xc71\xc0Knv\x07\xa1-1\xc0W\xab\xd4\x82\xdfe%\xc0\xb6\x01\x80a\xc014\xc0>\xa2XW\nL/\xc0F\x07\xf2\xe0\xe0\xd3/\xc0c\x11\xb2{\x1b\xd33\xc0Q\xe3\x86,\xaa\xc81\xc0\xa0\xb6\xee\r\xf0!-\xc0~\xb3-\xb8\x11P0\xc0\x92\xb2\xaf\xcc\xea\x981\xc0:^/\xf7V\xb0/\xc0\xf6j\xd0y5\xd4.\xc0\x02\x8c2\xd7\xa4\x90/\xc02\x9b_\x8e\xac,*\xc0qC\xc8\x18\xde-4\xc0\xd9!\x180R\xd0.\xc0\x05o\x044\x04\xcc1\xc0\x08\xc5*A\xd6x$\xc0\xe8\xf27\x9c!64\xc0\x0c\rJN\xd15)\xc0*\xc2\n\xf3v\xfc1\xc0\x93"\x9a*\x01Y1\xc0\x05\xaf\xdd\x8d\x01#3\xc0\x90f\xc23\x13.0\xc0_?pcz|#\xc0\xe9]t\xf8\x8eC4\xc00\xef\x08\xff\xb9;$\xc0\xee\xea\xb6_DT.\xc0\xd7\xf7\x07O2\xaf.\xc0\xd8\xa7s\xb32\xa3*\xc0)Z`\n\xb1\xee3\xc0\xbc(V7\x87\x8a+\xc0\x07\xa5\xfdC\xb6\xff,\xc0a\x0c\xed\x88\xebG-\xc0\x97T\xff\xc43\x113\xc0M\x93N\xa9904\xc0\xd2\xcf\x8e\x87\xaa\xfe3\xc0f\xf5K\xbe\r\xe61\xc0\xa9\xb5\x03t\xd8\xdc2\xc0\xf2UB\xeb\xec\xd82\xc0SK\x15#.I*\xc0\x1b\x8f\x9e\x0c\x00\xc4/\xc0\xf2\xcc8\xfa\xebA1\xc0\x8d\xb8e\x97\x03L/\xc0\xd9!\x97\x05p\xd10\xc0\xa0\xed\x02\x07\x8cu&\xc0r\xbb\xbd\x04\xc3\x033\xc0W\xd1\x0bc\x8dP4\xc0\xaf\x85\xd7\xdcj\x162\xc0\x11\xb4zs=\xaf4\xc0\r\xe2S\tQ\xd63\xc07\xeb\xd8\x140\xe62\xc0\xee\x03\xcf:\x9aN1\xc0\x8d\x8f\xd9\xea%\xea3\xc0Y]\x8f\t\xc2\xd30\xc0\x16\x19\xc2\xdeK\xda/\xc0Fr\x83%\x91\xba.\xc0\x12 \x12m\xf7\x99/\xc0\x9e\xac\xea\xfe\xff\x000\xc0a\xd5-\x7f4c2\xc0\xc2I!:\x8c\x0e0\xc0\xa6\xfbci\t\xb6\'\xc0l\x08]\xb3\xb3J4\xc0B@9#\xb2\x99-\xc0\xc3~\x9eY\xc3K3\xc0oH\x86y=\x0e3\xc0\x85\x8dM\xb5\xc1F0\xc0\xedt\x84_\xea\x8d0\xc0\xe4#B\x9b\xbb\x020\xc0\xa12H\xc4\xaeC*\xc0\xc9i\x84\x1c\xa8\xa6.\xc0\x8fq7\x80\xc1\xad.\xc0^K#\xa1\xbc0&\xc0\x93\x93i=9\xfb3\xc0\x8eR\x8a\xacvA1\xc0b\xa45\xc4\xe5\xc0)\xc0\xdb\x9a\x0c\xcbJ\x84.\xc0\xab\xe5\xdbU\xeaq(\xc0\x9c\xdcp\x06\xae\xcd,\xc0~\xeb\x0f\xc2\xe6\xaf\x1f\xc0\xf6\xe0\xd1\xb3\x01\x874\xc0\xcd\x11!\xed\xca\xe4/\xc0\x01\xe3%\x110\x9a/\xc0e\x9d]\x13\xd4\xcc,\xc0\xe1\xab\xa8\xb4\xdc\xaa4\xc0\xf9j\x03\xb3\xaa\x85/\xc0\xad33\x81\x8b\x8d2\xc0A\xc2x\x03\x85N0\xc0sR\x89\xb0\xcfs4\xc0]xr\x820\xb83\xc0\xe3-\xf0\x1e\xb5\x814\xc0Jy\xb61\xb7m)\xc0\x91\xf8\x92$cE4\xc0\xbd9A@[B0\xc0\x9b\xb9B2Vf0\xc0[\x909\x87w\x0f1\xc0"\xcc\xcb7\x1c\xda1\xc0\xcdN[\xf8\xdcW-\xc03\xa1\xc8H\xd4\xb8/\xc0M%\x96\xcf\x9f\x1b/\xc08Uh6\xc1\xee0\xc01X\xcc\xb6\x98\xc42\xc0\xb4\x8f\xedg\xef{,\xc0\xa6\xfb\tNZ\t#\xc0\x93\xba^\x12\x00S/\xc0\x1d\x07\x0e\xe7Y)0\xc0\x98\xa6B\xff!\x153\xc0\xc33\xad\x16\xdb\xb6\'\xc0\x11qqc\xe9n-\xc0\xf5\xa2\xbb\xfa>u0\xc0\x11%\x17\xaa\xb2\xe60\xc0M\x81\xa0\xac\x8c\x8f/\xc0\nj>\x81\x9ch1\xc0\xf5)\\\xbe\x9c\x061\xc0I\x96(\x83\xe2,/\xc0\xca\x85\xf6\x1d_\xeb/\xc0\xca\xcc:U\x88\xdd-\xc0\xb0O\xed\x97d\xfb-\xc0\xab\xe5MOoG.\xc0\xd68\xe07\xb6\xa44\xc0\xc2\x10\x08\xce\x80\xb3"\xc0\x9c\x9b\xa5\xa8\xf3\xca,\xc0\x9c\x02\xff\xf8~`0\xc0\xbdZ\xfa\x0cL\xbc,\xc0\x1b&\x10\xae\xbd\xa60\xc0\xd4\x0e\xb5\xb3"\xb9.\xc0\x87\xf8\x9d\xbdj\x7f.\xc0\xb8\xee\xb8\xa4R\xd21\xc0\xec3"\xbb\xd3 3\xc0D\xd58\x83\x1d=*\xc0\xe1\xed\xf7iT5/\xc0\xf1s\xb9d`\x02,\xc0\n-\xc6\xa2\x16\xb10\xc0\xdf\x92\xe9\x13\x0cP$\xc00b\xb4\xfdY\xbf.\xc0_\x1c\\\xd5ad\x1e\xc0C\xe5\xb4\r\xf1~4\xc0\x7f\xcf\xec\xdc6\xe63\xc0\xe87\xbdC|\x1f/\xc0\x95U\xb9\xf7a\xfb.\xc0\xfcZu\xe5\x83\xdd/\xc0\xbc\x95\xeeB\x89?0\xc0\xf0t(z-\x92)\xc0\x0cZRk}\xfe2\xc0\x9f02\xb3bD-\xc0Y\x8a\r\xf7\xe4\x91-\xc0\x15\xf4\xf4\x15\xca\x9a0\xc07O\x02$\xea\xa7.\xc0\xbf\xfcK\x95\xf9\xb7\'\xc0\xd0\x03\xd5\xbe\ty/\xc0\xec\xbd\xbcg\x04m%\xc0R\x7f\x18O\xac\x83.\xc0\xea\xde\x93NL\x89!\xc0\xf7B\xe3\x00\xfe\xae#\xc0.\x9c|\xc2\xca\xe9#\xc0:\xdd\xd0\xa9U\x012\xc0\x9af\xba\x19\xa6\x1a.\xc0\x9d!\x97\x85\x90\xfd/\xc0\xd4\x00T!\xc1~0\xc0\xb3Hn\xa9uH-\xc0\x1b!D%\xfb\x9e3\xc0\x1a\xdc\x13\xd4DD/\xc0s\x99\xe8n]\xf9-\xc0\x049V\x02\x00\'\x1a\xc0\x05 \xf5|\x93.*\xc0\x9e\xaf\xbe\xe3\xb9\x81/\xc0\xbd\xca\x98wl\x143\xc0\xbe\xe9\xa4\xab\xc4\xd0#\xc0"\x9f\x1c\xc1\r\xa8,\xc0.\x8f\x1f\xa1\xbb\xb9"\xc00\x0e$\r\xf3\xc1.\xc0\xedu\xaa\x90nJ \xc0Ef\xc8\x9c\xf1\xf91\xc0\x17\xbf\x1e\x04\x93\x194\xc0\x0c\x05\xc6\xd6\xd3\xf71\xc0`%\xabdi\xd40\xc0\xab\x14*\xa0\x8bd/\xc0\xb3n\x9a\xba\xbaV0\xc0\x1a)l\xa0d\xce/\xc0\xcd\x93\xb6\x01\xbb\xea1\xc07\t\xb3\xaba 0\xc0+!\x0f\xc39\xbc.\xc0\x13\x888\t\xc6\xee2\xc0\xf3\xf9\x98\x07\xcd\xd03\xc0\x84o/(\xdd\xfa3\xc0\xf9+\xea\x1f\r\xdc%\xc0R\x84\x95\x046\xbf/\xc00\x92rL\x1eo/\xc0f\xad\x94J\xfd\xe4/\xc0\xb6\xd3P5n\xf1.\xc0\x8d\x13<\xcaV\x17-\xc0\x12\xcfK\x89\x125#\xc0/6\xa9n#i-\xc0\xc1\xc7q)\xf2O.\xc0_\xd5\x99\xa2\xeb\t2\xc0H\xa1\t\x0e&<3\xc0\x80;E\r\xda\x1f/\xc0\xf8\xb0\xea\xa7\xd0\xe1.\xc0-\xf4\xe9\x84\x12F/\xc0\xef\x15f\xb0\xf0\xf52\xc0H\xb0\xe08\x1e\x1d4\xc0\x9a\x85,\x06$13\xc0\xdf\x9a\xb3\x1fp:/\xc0=\x08lD\xfav-\xc0B\xe6\xf3\xf1z++\xc0\xef`&vk\x184\xc0q\xba\x97\xba\x93K/\xc0\xe9{\xf7\x821}/\xc0\x13`\x16W\xe5_-\xc03;\x88\x14\xb8\xc1,\xc0|\xe03<\x01\x194\xc0\x8b\x9dR\r}r3\xc0\xcd\x11\xe84\xa8R2\xc0!1{\x03W42\xc04\xc5\xf9\xba\te4\xc0\x16\x15\x9b\xf79A1\xc0\xc6o\xfe\x8bL,#\xc0\x07\xa8\x01\x1fI\xbf3\xc0\xd2\x89\xbdic\xb0"\xc0\xe4\xf7W\xbc?h4\xc0}P\xcb\x02\xbf\xb93\xc0\xd3\x11h\xfb\x1b),\xc0\x12\xa5\x8b\x81\xe3\xf92\xc03\x98\xddWx\xb9\'\xc0\xb3\xa3c\xb3\x18\x06,\xc0\xe0\x84\xc0\xd9M 3\xc0o\xd9oF\x8d92\xc0\xd0_!\xa7Z\x832\xc0\xd6"\ti\x13\xf41\xc0hQP\x7f"\xcd3\xc0`Q\xd3\xdc\xa5\x0f0\xc0\xf64\x8dNx\xf3/\xc0q\x7fi\x9cI\x875\xc0\x83\x90\x84-\xe9\xe03\xc0\x17m\xf1\x05\x12\xfe-\xc0\x89R\xb16m\xa20\xc0\xd2+\xf1h\xaa{0\xc0\xf7\xfbW0\x83\x0c2\xc0vY\xb2/\xef\xf3-\xc0\x16w\xe9\xfe\x9e\xec2\xc0\xb5kv,\\\xdb\'\xc0\xf7v\x1e0n\xd71\xc0uU\xa8\x1e\x9er\'\xc0\xb0\xc4Lip\xf3%\xc0\x008bK6\xeb2\xc0\xe2\xa0\x85\x99\xba\x8a-\xc0\xac\xee\xe95\xdf\xce1\xc0\xb5{\x91L\xab\xdb2\xc0c\xdf|\xad\xaa\x0e0\xc0\xacs\x0f\x8cd\xb9/\xc0\x8d\x93I\xb2\x81\xbb-\xc0\xdf\x83W\x7f\xc2\xe8/\xc0\xd8*H\x99uI0\xc0s\xde\x9b4\xf7z,\xc05#\x89^\xf6\x9b/\xc0\xc6C\x12\xfa\x88\xfb.\xc0q\xef\xc6\x7f\x05^/\xc04\x1b\xda\xa3\xcdU-\xc0\xbb?\xce\xa8\xf0\xef3\xc0\x19\x13xl\x86\xa6/\xc0=\xa76\\K\xe92\xc0\xbc>;\xe9\xa7\xde3\xc0\xa5\xf8\xccv9=4\xc0\xe2\xadG\xdc\x90\x16/\xc0f\x98qJ\'\xef-\xc0S0.D\xe4\xf2/\xc0*\xfe\x18\x8d\xeb30\xc0[\xf6\x97\x86G\x96.\xc0\xc4\xa7\xe4\xb6\xef\xcc2\xc0"\x852\xc4\xa6\x05/\xc0:\xd4\xd9I\xff\xad,\xc0\x83\x03\xf5jk\xe9/\xc0r\x0e\xf5\xe4\x19\x8e/\xc0\x10\xf2\x17\x8e\xd1\xed.\xc0\xe6\x1e\x8b\xb0+n0\xc0\xdeb`4>\xd82\xc0\x85\xd3\x1d&\xc4\xe7-\xc0+5]\x052\xd1.\xc0\xd7\xdb\xbe\x9c\xa5O3\xc0\xe78\xa6#\xb5\xce2\xc0\xc1\x05(N\xebL3\xc0O\xdb\xa6\xab[<3\xc0c\xee\xe2\xa1\x0f_2\xc0\xc9\x9a\x9a)\xe4\xb6-\xc0\x16d\x94/\xac /\xc0\x13\xe6+\xda\xc3*/\xc0\xbb\xe9\xe0h\xea4/\xc0\xc6\xc6\x7f\xbfYZ3\xc0;\xc5\x93\x00R\x8f%\xc0\x8f\x7f\xa7\x1c\x01\x0f4\xc0t\x02\x14\xcf\xb4\xe52\xc0\xd2\xd5\x0c\t\r"0\xc0\x06Z\xfe\xc0\xfa13\xc0\xf6N\xcb\xa75\x15/\xc0\x1cv\xfb`1h0\xc0\x84\xdf\xf4\xbd\xd2\x8c*\xc0\xa3\xd7\x00\xcc\n\xc1,\xc0T\xc2dtf\xd63\xc0\xf9K\x12\x8am30\xc0\xfb\xb7~\xce\x01\x82.\xc0\xef\xde\x95\x1c\xf4f.\xc0\x8fa\xc7\xe0\xce\xe5-\xc0\xfbP7\xee\xcf\t/\xc0\xb8D\x91Hq\x0e2\xc0\xcf5\x87L\xcb\xd12\xc0)\x94\x86"\x95\xc92\xc008\xef\xd5\xf4\x1b4\xc0\xa3w?M\xbe\r/\xc0\xec\xe3\xb3\xde\xf8D4\xc0\xe5\x92XZ\xfc\xfa.\xc0x\xa9\xfd\xb9\xfe14\xc0\x14\xd3\x9b\xf8\x98\x801\xc0E_\x13\x07\xba\x7f2\xc0\xda\x8e\x03\xcc\xcax*\xc0\x8b\xc5\x08\xef,\x8f3\xc0\x19P\x9d\xb7\r#/\xc0\xbc\xe6W\xe2\x1e\xff.\xc0l\xe8\xf8]\x9a\xb0.\xc0\x86\x93\x8d\xbb\xa6\x003\xc0\x7fT)G\xa0\xd53\xc0\xe0\x8e\x82z\xee\x023\xc0\xe4\xbd\x08\xe8\xfd>#\xc0\xd2-\xc1\xeay\xd33\xc0\x9b\x03\x8c\x93\x84\xc5/\xc0\x0bK\xf4\x14\x02\x88,\xc0\x19\xf9\x12\x19\xdf\x852\xc0\xca\xf3kUS\xe82\xc0\xb5\xfb\xecA\xfc80\xc0xJ\xeeZ\xc6\xa94\xc0SP\xc4\x9f-\xe1-\xc0*Q\xd6\xc0\xc8\xdc3\xc0\xd4dB\x86\xf1\r/\xc0;\xf0\xbcv~K1\xc0\xd8\xdb\x13\xd6\x91\xdb3\xc0M\xcdR\xb6]\x132\xc0_\x06F\xe9\xf7{1\xc05F\xddB\x8c\x032\xc0)]\x9ds\x84*/\xc0\xfb\xe3\x84A\xe3t0\xc05R\xb95\x87\x044\xc0\xe4\x84K5\xc7\xf5.\xc0]3u\xc4\x14L4\xc08\x14\xfcA\xb3\xb14\xc0\xe9\x1f\x1fc5\x0f-\xc0\xdd:Bu\xc2\xe4/\xc0\xf2\xc5\x80\x03\x91\xa0/\xc0\xc1\xf8fE\xf9\x931\xc0\xdd\xbe_q\xccj/\xc0<y-\x01d\xe5.\xc0\x84\xff\x11kh\xd04\xc0\x99\x95\x85\xb85I/\xc01\x9b\x07"\x13c&\xc0\x90\xa7=jF;/\xc0\xba\xda[.\xd1^3\xc09QF\x89\xd2\xcf3\xc0B\\\x02Ke\x8a+\xc0\x85\x97HoN\xee1\xc0\x04\xac\x1d\xdaT\x0b-\xc0\xb4y\x9d\xbe\xec\x0f3\xc0\xd3\x8d\x9f=\xe5\xe5/\xc0\x8d\xf3\xb3\x87\xee\xbd,\xc0\x8c\xff\x0cOkA0\xc0\x84/@\x10~\xfb.\xc0\xdff\x87gmm0\xc0\xe5\x1b\x92\xc8\x97\xad\'\xc0\xc4\xbb\x91\x8d>\x91-\xc0&K\xef<le3\xc0\xe1q\x97\xc4\xfd\x8a)\xc0\x83@gc\xb4\x05/\xc0\x00\xdf\xe4J:\xc0*\xc0t\xf1\x0e \xc8\xad\'\xc0ffN%\xca\x9f.\xc0\xd1\x1c\x05b>:0\xc0\n\xf9\xd1Qu\x0f4\xc0\xb6\xaa\xf1\xab\x07\x913\xc0\xfd)\xe8\rl\x080\xc0\x9dc\x02R\xc8m3\xc0\x10b\xd1\xa6\xfe\xfa2\xc0\x1b\xa2&\xdfo`.\xc0fWd\xc1\x10\xe13\xc0\x91\xa1X6k\x8b/\xc0"\xc0;\xce\x9c\xd1/\xc0\xf2v\xdbX\xa7\xef/\xc04\xb7u$k/3\xc0x2\xe0\xcf\xcb\xf4#\xc0iA\xf5/\x88z/\xc0l\xfd\x9a=\xf4B3\xc0\x8d\xa8\x06\t\r\x13,\xc0V\'\xb5>D\x1b3\xc0\x8b\x80\xfa\xc0R)0\xc0\x18\xee\xae\xeb/\xe42\xc0[)\xe3\xc6y\x8e0\xc0f\x00\xb8\xfbv54\xc0\x1d\x94\xfcm\xd3\x9d-\xc0\xfdjeN\x80\xaa-\xc0\x8f\x17r\xc4I\x130\xc0\xa3>\xd4\x91jE4\xc0\xa5\xb2s\x0ct43\xc0\xae\x08Q\xa7\xc2\xe11\xc0wk@\x1e\x8e\xea4\xc05@\x81"\xd2\xfe2\xc0\xfa|\xb2\x9e)\x0e0\xc0\xe1G\xcfa\xc2d3\xc0c\x97O\n181\xc0\x93:\xfbJ\xba\xa8)\xc0\'Xe"\xc5\x1d2\xc0\xb6M!\xa8\xb3-0\xc0\xe0\xf8\xefIy\x942\xc0\xd6i\xe0y\xf7-1\xc0\x08\x84L\xa2\xf6?/\xc0Y\xbdu\xd2<\xfe/\xc0\x8a\xbaw\xdd\xba\xd63\xc0\x87a\x05)3h,\xc0\x90\x81&\xb1\x0f"4\xc0Q]\x8b\xd6)\xd13\xc0t2\x93\x04x_3\xc0G\xdc\x0c\x04D\xcb2\xc0>\xad\xac\x7f\rZ3\xc0\x10\x13P\rN\x87/\xc0d\x99\xaeG\xc8R2\xc0\xba\xb4\xda\x0e#\x8d-\xc0\x8e%\xb7\xaa\x8e\xe8,\xc0c\xe8\x90\xc0\t43\xc0\x86w\x14\xac\xfc`0\xc0\r;!\xc4\xadN/\xc0>\x89\xddV\xb9^-\xc0\x95\x0f\xb5\xaf5\x181\xc0\x1a7\\vw\x1f4\xc0\xb4\xc8\xc2\xc7\xf8\t3\xc0\xc21\xcb\xee\xa9\x94*\xc0\x996"\xbe\xa6\x900\xc0;e\x96\x84"\xb5-\xc0{o\xa6b\xbe\r3\xc0\x05\xfa\xe0\xab<\x87-\xc0\x99:\x83\x97}\xf1(\xc0\xffZ\x9b\x92\x1c\x04)\xc0\xcc\x0e\rW:\xd73\xc0*3WS\xd6\x7f1\xc0\xd3i\xcf\x99`\xcc/\xc0\'\x8dt=\xfav0\xc0\x9e4Q\x1ej`\'\xc0\r\x92;u\xcc\xd7/\xc0\x03Hzu\xca\x8d,\xc0\xd3\x871\xccU\xb92\xc0\xf94hG\x96\x0c4\xc0%\x18\xbc\xc9\xd8\xa71\xc0\x19\x18\x1f\xf6q\x891\xc0\x11A\r:S\x911\xc0A\xef\xf3je\x82-\xc0\x88"\x0f7\x0c\x84)\xc0\xe1\xb9n\xdc\xeb\x8e/\xc0+u&\x7f\xc4t/\xc0\x8av\xa9\xadWV0\xc0\xf0-\x1e\xa7\x8b\xfe3\xc0(*\xbc\x10\xa3q4\xc0\xa5\x10X\xb0\xeb\xa2/\xc0{\xf9\xe1\xe1\xac\xe4,\xc0\x11R\xf2fj\x1f3\xc0\x92\xe135\xde\xe40\xc0\xf2\x87\xe7\xdf\xfe\x053\xc0\xe8\x99D\xdbd?1\xc0\x88\xfe\xf3\x92\xe4\x18#\xc0\x81\xf5\x1f>\xc5p,\xc0\x80\xb1\xaa\xe3F\x1c.\xc0\xb3\xb37\xa6@k3\xc0Qk\x81\xf7 .3\xc0\xc0\xe4\xa2V\xe8\x971\xc0\xa2\xa5\xa8$\x19\x92-\xc0\x10p\xaa\x1b\xb1\x9c2\xc0\xe0E\x90b\x85(.\xc0\xdc\n\x87\x9b\xac\xd1%\xc0_\xa6,\xe1\xca\xd2-\xc0\x1cH\x84\x87\xff\xd02\xc0\x0b\xe7\x1a_\xd9\xe93\xc0\x0c$\xc7\x8d\xc6\xce2\xc0\x9f\xc8\xef=\xdc\xa8%\xc0\xa9\xe4i\xaa\x15\xbc%\xc0\xd6\xe2\xe4\xd4\x9bB0\xc0\x05_\x97Z\xa8\x88.\xc0\x83?\xccK\x99{/\xc05\xff\x15\xaa\x82\x9b3\xc0\\T\xcd\x9f\x0e\x104\xc0\x84Lb\xbe\xd4\xa24\xc0\xa81b\x0cdZ(\xc0\xf8\xef\'\xf2\xd6\xaf4\xc05\xa4\xef[\x03\x8a/\xc0lgw\x8b>\x040\xc0I\x02\xeb\xf1YG3\xc0\x01\xb6T\x93R\xdc1\xc0\xb9\xaak\x07\xce\t3\xc0\x0b\xb7\n\xcd#\\3\xc0-Ml\xe8\xbd\xc2/\xc0 .GXZ\xfb/\xc0\x83\xf5\t|\'\xec2\xc0w\x0e\'\xfd\xfb\xef/\xc0\x1bWC\xdc+\xb8-\xc0\rg\xc9\xee\xde(/\xc0\xcd\x16Ccl\xfe/\xc0\xea{-m\xf6|.\xc0\xc6\x1f\x8a\t\x1334\xc0@_XaBV0\xc0\xc6z\xd7\xfa[\x04-\xc0\x98!\x0c-(\x892\xc0\xd9\xd9N\xb0\x8c$2\xc0R\xe0H\xd0\xe1\xb72\xc0D\x11\x9b\xd0O\xe23\xc0\x05n\xc2C\x97\xcd2\xc0w\x15aJ\xef\xd22\xc0\x14sFg\xdc\xb7\'\xc0\x97+A#\x96\x0e2\xc0\xa4kz\xa8yA3\xc0\xc1\x98\x97?\xbab3\xc0\xa3\x80r\xd7\x13\xad.\xc0\x9e\x19Zq\x88)4\xc0\xa3\xaaB\xa0h\x8f3\xc0\'\xfcB fa2\xc0\x8d\x9b\x1b219-\xc0\x85\x91\x18)\xd0\xd92\xc0`.u\xe1[\xe72\xc0\xed\xd8\xc5L\xa0?3\xc0\xb3\xbc@"\xefK4\xc0G\xa0\xf9\x86\x04\x891\xc0\xbb{z\x9dq\xdc3\xc0\xde\xd5\xff\xec\xc7\xe21\xc0\xf1\x1d]j6\xdb2\xc0\xf7\xe6&\xa10\xc8/\xc0j\x04\xc2\xf6A\xf41\xc0B\xc6Jl[%\x1e\xc0\xd0\x18\xbbE\x0f\x8c1\xc0\xaf?c\x99VX2\xc0lVH\x007\xc32\xc0\x86\x11\x99$JY2\xc0\xa4\xc0\x15\x02\xde\xe43\xc0\x0e\xcf\xdc\x8e\xf6*4\xc0^\xfb\xdd\x13\xbeL2\xc01\xb9\xf0H\xc9|3\xc0\xe6E\x00\x08\x8d\xd22\xc0\tDW-[\x96)\xc0\x00\x84\xa7\x1b\x04&3\xc0K\x9a\xbf\xa2\xe8\xd83\xc0\xbe\xa5\xe8\xfdIA3\xc0\rp\xb5\x96\x01.4\xc0O\x1b\xef\xcc\x17\xae2\xc0`\xfe\x99\x9a\xbe\xd43\xc0\x8c9\xaa\x83#\xd93\xc0e\xbf\x10e\xd6Z2\xc0\xab\xf6I\xe5\xfe\xde3\xc0\xe12\x07\xf3H6/\xc0\xc4%A,C\x172\xc0i\xdd\xae\x93\x98v.\xc0X\xf9\xb3wx}.\xc0\xca\x1a?\xbf-\x983\xc0\xcd\xe5\x10\xe4*\xd92\xc0\xde\xa5\x1dfV\xdc3\xc0-G5\x03Z\xf02\xc0\xc0\xa4i\x04\xe1\x8c2\xc0)v(\x18\xb3%(\xc0\x17\x98WXc\xa43\xc0\x1a\x00\xdff\x0eq2\xc0XF\x96\xf1\xff\xc82\xc0\xc0\x99\x1c\xba\xc8\xe1,\xc0\xbd\xb4\xe4\x07|\x853\xc0\xc2\x8f\x0cg\t\xa8/\xc0"\x13\\a\xd91/\xc0N\xef\xa1\xd8\x83\xce"\xc0\xc6\x1e\x97\xd49S-\xc0[\xfa\x12*\xcb\xd12\xc0\x1d\xc07\xe8\xc3~/\xc0!\xa6+\xad\xc9\x151\xc0\xe5\xb6A\xdb-\xcb/\xc0\xd2\x10X\xa1\x81\x1c3\xc0 \x94\xba\x97\x0c\xb30\xc0\xb42\xf6\xf0\x9a\xb4/\xc0f\tx+\xb6\xe62\xc0\xef\x8c#\xfd\x97p*\xc0\x0b\x98a\x91gR\'\xc0#e&\xe1\xaf\'#\xc0\xb7,9\xc8tb/\xc0\xcc\x00.\xc3\xc2$3\xc0&\xf3\x87"\x9f\xba/\xc0\x8a\x0e\x04+l\x89/\xc0\xbb\xe0\xa0\xd6\xaa\x041\xc0\x86w\xbe\x9cB\x86.\xc09v|\x85\xa3\xf53\xc0k\xe6\x06\xa2\x93\xa2*\xc0\x9a+k\t9\x8e*\xc0\x87,_f\xf4\xdb2\xc0\x13a[\xbd6\xf11\xc0\x8d^\xef\x96\xe7\xb9-\xc0\x87.a\x82\xf5\xd32\xc0\xd0\x87\xb2\xd5\x1f\xe6/\xc0\xd1\x10\xfd\xe2\x1f\xe22\xc0\xb9r\xca\x972\xae.\xc0\x02*%\x85r#4\xc0\xc1i\xdc>\x11|0\xc0\xcd\xb23sQF3\xc0\xd2H=\x9c\x14\xdf1\xc0\xd1\x03\x14\xb4\xd4\r3\xc0M\x16\xa7bV\x95*\xc0\x85S\xc7\xa3\xe3j1\xc0\x0c\x1b&\x17\xaf\xa8$\xc0U(U\x84l\xac/\xc0S\xf6\xc2(PZ/\xc0\xc4|\x0c\xf9\x9e\x1c3\xc0P\x17\xd6\x9c\x03m0\xc0\\\x0b\xd1\xa8f\xc11\xc0\'\xbbkb\x16\xdc/\xc0\xd2-\'\xe3\x8dd2\xc05\xbc`0\xb3w-\xc0nuM*(\x0e)\xc0&\xb98\xb7\xe9\x9e/\xc0\x0b\xf3\xe712\xec)\xc0\x9ex\x92o\xc2\xf12\xc0@ne\x9dg50\xc0\xcc\x19\x17Yk\x9e2\xc0\xd2T\x87\xad\\P3\xc0\x11\x9c@\x08\xdb\x9f3\xc020\x07Rk\xce(\xc0H\xado\x8cK\xff,\xc0\xfa$n\x1a\xe7S0\xc0\x8d\x84\xdd|\xf0\x1a3\xc0\x19\xb4Y\x1f\x94\xad1\xc0\xa7R\xfa\xaf\xb6\x954\xc0\xfb\xb2\x1fE`\xdd2\xc0\xd1\x7fe\x8a521\xc0\x91l\xf5\xecZ\xf73\xc0\xd2\x9f\xda\xac\xf8o3\xc0\x14^\xd8\x8f\x1c\xc10\xc0\x8a\x1e!\xa4s\xa90\xc0N\xfc\xf6g0\xb00\xc0\xc1\x7f\x13\xeaZ\xc42\xc0\x01\xc2C\\\xcf\x054\xc0H\xd5N\x82E\xd12\xc0\x1c\xdf\xf8n\xe0\xd92\xc0E\x95g5Mb2\xc0\x8c\x1e\x81\xcf\xb8/3\xc0N\xa0\xbf#\x86^2\xc0\xaf\xf0Fwh\x17&\xc0\\0)Z\xfa\xd2/\xc0\xae\xbeb\x9bP\xf42\xc0\t]C\xb7.\xbf)\xc0*J\x1cn\xda\x174\xc0n\xf5\xcd\x94\xba\xd51\xc0\xb2\x10\xcf\x16pY4\xc0\xfb-$\xc7\xf1\xa90\xc0\x0eX%(\xf7\xca/\xc0\xabb\xdb\xa5U\xc72\xc0\xdbQQLt\xab0\xc0\x83\xfd\xe9\xc4\x95\x80/\xc0\xc3\x0cU\xff\xba\xe81\xc0\xe2\x8e,Vf\x1a/\xc0\xf2\x15\xfa|;\xef,\xc0\x07s?\xd6F\x1b0\xc0\xa9o\xfa\xa5D\xff4\xc02\xb6\x95\xf0=M/\xc0f*\x10\x8b\xd0\xf0.\xc0\xf0\xc1\xda\xe5\x92\xbd0\xc0\x82\xc6\x06\xd6+\xac1\xc0\xe8\x91\xbf\x08\xb3N1\xc0s\xfb\x01\x0f\xb1\x132\xc0+\x0f&\xf0\x88q-\xc0\n_wa\xe5n/\xc0\x91\xc4\xdd8\xb9r2\xc0h\xf7\xd1\x8cV\xd40\xc0c\x91AW\xf0\xd52\xc0=\xdfAJ\xbd\x022\xc0\xbc\xed\xcc-\x13\xe92\xc0F#\x0e8\xdf\'0\xc0\xe4\x91\xae\x86\x95\\/\xc0\x8f\xd7\xdf\xbf\x17+/\xc0]\x0b#^\x9d\x002\xc0\xb9O\x97\xc5\xbc\xf32\xc0B\xad\xb0\x01\'\x1c0\xc0\x01\x12\xc9\x91+!/\xc0\x0f\x8b\rC\x01\x9c0\xc0\xe0\x83%\xfc\x1b?,\xc0\xef\xa4\xa7\xf1;&(\xc0Y`\xbc)B\xdf.\xc0@\x1a\x01)\x8a\x810\xc0y,\xc5\xaehG+\xc0j2\x90\xd9L\x1d3\xc0rnR\x9a\xf5[3\xc0?[\xa9l\xddt/\xc0\x14\xb12\x9d\xec)/\xc0\x9a8$?.Q#\xc0\rW\xdcs\xc274\xc01\x04\xc2:\xe1\x153\xc0\xba\xfc\xe4\'\xbd\x1d3\xc0\xa7\x9a\xb4\x17\xb7\x15/\xc0\xa2\xe0\xd5\x9ck\xcc1\xc0\x8a\x82\x91\xfc\\\x180\xc0\xd5\x90a\xaf\xb0m.\xc0\xdc\x86\x07\x01?\xf94\xc0\x9c\xc4h4\x90O2\xc06\n)\xf0\xf6\x1b0\xc0#\xe7\xc3\xc6CZ0\xc0\xb0\x15\x0e1}\x80%\xc0\xd8\x80\x03D\xec/3\xc0q1eLw\xf5/\xc0\xb5)\xffoz\xa6$\xc0\xaa8\x07\x01}\xce2\xc0\xf0\x89\x0b\x84\xb5P4\xc0\xe7v\x11\x1f\xf7\x1e3\xc0CG\x00\n\x01\xe82\xc0\xed\xc9\xd5\x0c\x11~2\xc0,\xaea\x1b\xe7\x1c0\xc0\x99s\xdf\xd1\x11<3\xc0 E\xc5\xffJ\xb82\xc0\xc8(\xba\x1e\xc5H0\xc0\xcf\xca#6K\xd81\xc0\xe9H\xcc(\xb73/\xc0\xd1\xa7\x1e\xcb\xcdT4\xc0\xd7\x1af;dz2\xc0\x16C\x0b/\x05\xd62\xc0j\xefyP\x1c\xda2\xc0\xeaUy\xc1\x05\xf3.\xc0\xe5-\xc7]\xc3\xc4!\xc0\xbc\x82~\x10\xf3\x013\xc0\xaf\xe8\xfa\x03\xe7\xf20\xc0\x1b\xcdO\x05\xe2[/\xc0\x9f3dZ\x8352\xc0\xa1\xdcG\xf3US/\xc0a\x89|S\xdd@/\xc0\xb0\x14\xe7\xd1N\x002\xc0b\xf6Y\xd2\xccM2\xc0I*\xdfT\x91\x1a3\xc0\xe2\x19{.x\xbb-\xc0\x9csn\x04J\x97%\xc0\x05l\xa6\x12B|2\xc0a\x93F\xd2\x9553\xc0:R\x10\xea3\xeb1\xc0\x86,\\v\xd2\x160\xc0\x8d\x11\x07\x86\x05{1\xc0^\x03\x8a:\xfb%2\xc0Y\x9c\xa4\xa4\xbe\xf72\xc0\xc1\xcea\xb7\xf5\xd82\xc0\xd3e\x80\x81A\xdd2\xc0k\xa6"\x10\x96N4\xc0@\x8cS\'\xb2\x083\xc0\xac\xc5>4\xe4\x0e1\xc0lQ~\xee\xfc\xd12\xc0@E\xc0\xd9\x18\x8e1\xc0\xb6n\xf9\\c\x014\xc0{\xf3@\xb8\x8d\xe52\xc0\xaa}jp\x17Y4\xc0\xca\x1f\x9ds* 0\xc0\xb4\t\x1ec43#\xc0\x0f\rH\xa8\xe9D1\xc0+\xa5V\nV\x043\xc0yKT\xbcJ\xaf2\xc0\xa2\x7f%\xf8\xcb{4\xc0\x9bL\x12\x85\xf3\xb52\xc0\xa2R\xfe\xfcj\xf2.\xc0\x960yl\x10W/\xc0\xcf\x81\xe6$\xd3P$\xc0\xf5nd}\x17j2\xc0\xdbS\xceU\xf7<3\xc0\x83F\xfb\xf9Wn0\xc0\xd1_\x12R\x94\xe51\xc0\x88\x9eGD\x01\xc64\xc03\x90\x19\x08\xe7\x903\xc0\xa4%X}Y\xf7.\xc0\x0f}\xfe^\xe2\x130\xc0\x1f\xd1\xcbm6\xe3&\xc0z\x85x\xa0a\xf21\xc0\x1e\x13J\xc6\x02\xeb1\xc0\xa6V\x01B\x85\x151\xc0r\x88\xcd\x088\xaf2\xc0\xb3d\xc4\x0e\xb7\xbf2\xc0_v?\x00\x96\x823\xc0\xfe\xff\x93\xce\x88\x0b1\xc0\xacv\x8dS=\xe62\xc0\x86\xcd+{\\\x0f1\xc0K\xc9\x14HJ\x013\xc0\xb6E$\xe9\xe9\xb00\xc0n\x06\xdc\xca\xa3v1\xc03\nIdcu1\xc0\x89\xd61\xe8]\x99/\xc0\xdf\x98u~\xe7\xa61\xc0\xe53\xb1\xb9\x1cV/\xc0\xad\xe7e\xf7\x9d\xeb.\xc0\xee\xc9\xab\xb4\xec_2\xc0\xf2\x86\xc0\xfb\xfc\xe2(\xc06Hq\xe8\xc1\xfe2\xc0\x06\xf3\xf1\xb2\x1c\xc0)\xc0ck\xf0\xdbn\x022\xc0\xe5\xc83\xea\x7f#/\xc0\x8e\x1b\x84\x1a|\xc41\xc0\xc3]\xa7\xe0\x11\xfb/\xc0dVx\x84Y\xd8/\xc0]\x81:\x8f\x95\xde3\xc0s\x98\xf8\x15\xeb\xf8+\xc0\x13\xe4\xd2C\x07\x8d1\xc0\x94cK\x86Y\x1b1\xc0DX\xb7iuq$\xc0O\x9f\xc8\xd4o\xe60\xc0z\xaa>\xa0sA&\xc0\x92q\xf6\xdf\x1c")\xc0\x7f\xaa\x9bnJ\x1c0\xc0\xa5\xae\xd3\n\x990-\xc0\x19\x8e\x8ddm+*\xc0#\xb0\x0eG\xb5\xa6.\xc0\xab\x85\xc7\x1f\x9a\xcc,\xc0\xa1\xeb\xaa\xb8\xe2X4\xc0Mh\xaaK$j1\xc0\x8b;\x08}\x8f\x934\xc0\xd1\x86\xdde.I0\xc0\xfc\xec"\xb6|\x82%\xc0\xe4\x83\x0e3\\\xc50\xc0\xe8CZ\'a 3\xc0\xf7\x9f\xf8\x95\x98\xe03\xc0\xc0\r9\xde\xe3\xdd&\xc0\x12\x1f+;\xe0\xbd-\xc0\xf8xx+\xe3\xb41\xc0RU\xd3\x9a\xd3\xf6.\xc0\x07\xfa>\x0b\xf0\xab/\xc0\xc1\r\x91\xdei\xe42\xc0\xfa\t\x13\xb2 \x1a3\xc0bT8\xf3\x13\xbf1\xc0\xde\xa9\xa7\x87P\x162\xc0\xec\xbfB\x14\xc9\x171\xc0\x80U\x06\xbe\xceD,\xc0.\x96\xc2r\xa2~,\xc0\x94U0\x0b\xc0C4\xc0Z=\x14\xc8rV$\xc06\xf9\x8e\x94E\x91-\xc0\x16\xf3\x07d\xae\xa4.\xc0\x8f\x02\xff\xdc\xb8$%\xc0\xa8&Z\x05h\xd71\xc0\x13\xe2\xb7{E\x874\xc0 \x08\xc0\xe5Z\x97)\xc0]\xcd\x9e\x07\xcb\xda(\xc0\xb6*7+\xbcp/\xc0\xf0\xd26\x1f\xf8p0\xc0]\xee\x1apu\xea)\xc0\xbe\x88x\xe4\x13\xd50\xc06\x0e\x99\x87\x89\xbc0\xc0dC\x98\xb7\xf6w,\xc0\x88\x98\'\x15mM4\xc0D\x8a\xc9\x9e\xdf\xc82\xc0x]`\x8a\x95\xcb,\xc0{@\x8d\x13G"1\xc0\x85\xe4\x18\'\xbfu$\xc0\xc9cF1S\x970\xc0\x04\xb2\xd7\xa3\xde\x8b)\xc0mE\x9b%\x00z.\xc0\xde\x89\x11=Lj4\xc0\x96\xc3cZV\x91/\xc0\x97\x05\x8ez\xd33*\xc0\x13\xc7G\x08\xf23+\xc0v\x05 \x96\xcf\x032\xc0\x1f\xefC:\xc5\xfe.\xc0\x04\xd4\x96J\n\xd22\xc0\x0f\x90d\xc8\xcc\xe8/\xc0O\x03\x93\xe50\xe62\xc0UTZ\xf0-\x860\xc00e\x9d\xeeW\xdb1\xc0\x04\x0b\x15q\x81 0\xc0\x03\xd6\xbf/\xcd\x904\xc0\x95\r2d\xb8O*\xc0\xa8\x94"\x8a\xe2\xeb/\xc0S`\x9b\x04\x92\xe9.\xc0)\xccUa\x92G&\xc0\xae\xc43\x00\xeb\x02*\xc08\xf0\xf2-#\x872\xc0\x92y\xf1\xe5\x05k2\xc0\x8c\x92\x02\x1f\xbf\xcf2\xc09\xa8\xb0\'_t/\xc0\xf4D{?\x87\x93.\xc0\xceD\xce_e\xc72\xc0\xe4\xe8N\xa6\x0e03\xc0\x0e\'\x12\x98[\xf2"\xc0\x1f\xf7\x8a\xafs\x011\xc0\x0cz\xdf}\xec<3\xc0\x99\xe5\xcfMg\x1a3\xc0\x0f\x10\xd4\x95\x04X/\xc0\xb3\xfdv\xb6\xde\xda2\xc0\x0cji\xe0\xf8\t3\xc0-u\xc3M\x92|2\xc0^HT(\x80N%\xc0\x0b\xcdS\xde\xbb\xff/\xc0\x08i\x99?\x82\x912\xc0\xeb1\xe6&652\xc0\xf9\xac"V\xa5\x1a3\xc0\x08\x1bc\xf1S\x073\xc0_j\xa9\x94c\x7f2\xc0\xfc\xf7\xca\xa1@\x1e0\xc0\xca\x92i\x15\x8d\xf62\xc0\x9e~\xef\xa4(x.\xc0\x84\xfaA\xed\x19\xc22\xc0\x89\x9f9\x95\x03\xbf3\xc0l\x9ct\xd7\xd4\x1b4\xc0u\xff1B\x15\xff2\xc0z\x92\xbf\x9e\xa0\xb1.\xc0\xd5_=\xf1`\x11#\xc0\xa9\x89:\xb7J\xc02\xc0s\x81\xf6\xcc\xd0\xd83\xc0jV\x10:\x9d\xbb3\xc0\x14\xafHT\x9b\xfa2\xc0~\xc5\xadw \xeb1\xc0\x9e\xabo\xc8$\xfc3\xc0\x13\xeeO![\xc83\xc0\x99\xd7\xf3\x10\xf8\x1f3\xc0\xb1\x85\xd5\x8d\x02\xb72\xc0\x7f\x0e\xb5Yx52\xc0\xc1{I \x9c\xe72\xc0r\xed\xe6\x08\xe6E3\xc0\xf4\xc1]\xa3\xab#3\xc0p\xcc\xdf\xb9\xd3\xba3\xc0\xba\x16j\x02\xfb\x8e0\xc0\xc8\xc5]\xe0\xaa\x082\xc0\xd1\x8b|\x8c `3\xc0b\x89\x01\x1c\xe9t3\xc0\xe5G\x83p\xc8m.\xc0vJsK1\x024\xc0T\xa3e\x93\xdeN4\xc0Z~\xce\xa8\xe2\x1c3\xc0Z=h\x1f4\x132\xc0\'\x9a\x1f\xa1\x9b\xdc3\xc0\\-\x98-\x0e\xf0/\xc02Q\xea{\x1a\xcb-\xc0\xbb\xab#s\xef\xcc2\xc0\xc9\xbb\x87J\x1a\n*\xc0d\xaf\x14\xdbJ\xf1*\xc0ej_\x97\xb6F2\xc0X\xf7\xa8Q\x91P4\xc0\x8f\x14\xb0\xf7\x17\x84/\xc0,p\x9b\x8d\xcf\xd12\xc0\x11\xe7N\x97\x10\x8b.\xc0e\x8a3)k\xc7&\xc0\xfd\x8d\xc87\xd9\xdf3\xc0\x81\x7f\xef\xb5\x92\x0c2\xc0\x84\xf3\xdbI\xca\xe72\xc0\x9a\xb6u\x03 \x063\xc0\x83\xbf\x9a\x1e\x8d#3\xc0\x02O\x8ai;\xd32\xc0VsY\xdf\xfe\x172\xc0Dd\xa8\xcc\xe0l,\xc0\x8e\xac\x83Vcf3\xc0YQd+\x1533\xc0\xbc\xc5/\x99U^#\xc0\xeaR\x89\x0bK\x884\xc0\x86"\x01\xd5.\xcb2\xc0\xdf\xea\x97U9\x96/\xc0\x13\xea\x90\x07\xdaj2\xc0U\xc9#w\xae\xa3/\xc0K\x91\xfe\xf5\xb4\x0e2\xc0\xb8\xb8\xec\xcd\xad\x122\xc0C\x95\x80\x01\x8e5$\xc0\x9a\xcf\xe9\x051\xcc2\xc0#*\xce\xe8\x10\xfa2\xc0Z\xca\xae{W\xcf"\xc0\xf0,-1&\x100\xc0\xf1S\xa7\xea\n\xd22\xc0\xd8\xde\x1fzu\x873\xc0\xd1(.\xa3\x89\xd42\xc0\x8a\x92\x99x\x1a\xed2\xc0\x07\xfe\x08\xa9)\x020\xc0Nw{b9\xef1\xc0\xa9\x9b\x01\x9f\xe2\xb82\xc0\xb9Z\xc6\xf7D\xf81\xc0\xd7\x15*|\xefv2\xc0B\x97\xb2\xcfY\xc03\xc08n-\x04b\xec2\xc0K\xcf\xdf\x1eJ\xf12\xc0\xda\x994\xd4\x92\xef3\xc0\x00\xed\x903\x00[3\xc0\xd7E\x04\xee\xf4\xd72\xc0\xf8\x924I\x95\x163\xc00\xe6\x8f\x8b\x86\x130\xc0\x17\xc9\xe3\xdd\x00\'0\xc0\xd5\x07\x93_\n\xbf/\xc0"(+\xa9o\xb42\xc0\x9aU\xf2\xa6<.2\xc0\xdd\xaely\xca\xdd2\xc0i$\xc2f\x02\xcc/\xc0\xb62#\x9c`\x932\xc0\x0c!)\xf1\xe3&3\xc0\xe0\xd1\xc7>\xea\xeb/\xc0\xea.,\xb0"a2\xc0\xbeg=Q3\xcf2\xc0\xc3\x02_\x88E\xe13\xc0\xcfX\x1ad\xde}.\xc0\xd7\x1c\xa5X\xdf\xd92\xc0\xee\x92\x8ad\xabx3\xc0\xf2\xfdt|\x93i2\xc0\x13\xfe\xed\t\xe9a \xc0Q\xcee\x8b\xcf\x012\xc0z\x81\xe2\xe4\xa1\xd63\xc0\xaeGv\xcd\xf2\x183\xc0\x00\xa4\x94\xa4\x87\x044\xc0b\xe3\xac\x8fH\x992\xc0w\xc7\xb7\x96\xfeS0\xc0>\xa6\xc4\xaa\x89H2\xc0\xa9\x1b\xe5\x95\x08B3\xc0o\x8b\xf3\xbb\x08f2\xc0a51\xa3\xe7\xcb/\xc0\xf4n\xd4\x06\xdd\xd3/\xc0\xd9\x13\xa1\t\xd100\xc0|\x8f`F|\xa6/\xc0-k\x96fo<0\xc0\xd3\xc1J\xc1\x9c\x901\xc0\xd3e\xeb\xf7\x8f\xc00\xc0\xf7\x8f\xfdP\x05\xd4-\xc0C\xf3qe\xfc\xc12\xc0\x8e\xe0U\xcc\x13\xfb2\xc0\xae\xddW\x9d1\x153\xc0\x84\xb5\x1d\x02\xff\xf1-\xc0\x1b5\xa6\\\xd9\xb82\xc0(\x84\xf2\xb8N\x112\xc05iQ\xf5\xee\xc71\xc0)\x94\xedF"\xc7,\xc0V\x10\xaa(\xa9\xe61\xc0wU6/\xb3\x113\xc0`\x90\xab\x98\xd8k3\xc0w\xe3wV\x8d\xd63\xc0[\x1eZy\x03*/\xc0{\x8eo\xa5vm3\xc0\x9f1\xefN\x06\xd6/\xc0k\xcf\xf8r\x84]4\xc0\x0b\xaf\xd8j\x1b\xae2\xc0\xd5\xbd\xcb\xadNw3\xc0\x85/@\xb3\xbb\x8c-\xc0"\x80\\\x9d\x10;/\xc0{\xcb\x98EA/3\xc0!\x88>\x11_62\xc0y\x1f\no\xa992\xc0}1X>+\x054\xc02\x7f\x84\xeb\xf4\xfe1\xc0\xc4k\x91\xea\xd542\xc0\xc7/\xf6\xf2\xc4w-\xc0\xba\xa9<\xae\xb6Z2\xc0\xbe|\x8eu-\x9d2\xc0\xc08\xbdq\xd3g-\xc0\x9d\xea\xfb\xd3\x83\xfa1\xc0(\x05\x0e\x14RL3\xc0\x98gm\x97\xbc\x981\xc0i\xcd\xc0\x8a\xbb\xd43\xc0&\xa4\xa7rd\x9c\'\xc0\xd7\xf0\xf6L0\xaa4\xc0\xfb\x9f;\xd8 \x87.\xc0\xce\xcaQL0\x802\xc0%m\xc8\xbf\x8b,4\xc0\xf1\xe3F\x99\xbb\x140\xc0\x04\xd2{\xd8\xfa\xd3/\xc0]<}\x15 \x1a4\xc0m\x07 &5j/\xc0\xe5\xf6=\xf2\x0e=,\xc0\xb5\x8bn\x92\x8d\xe54\xc0\xfe\xdd\x9e\x8f\xbb\x1b4\xc0$\x00S\x0e \xd20\xc0Z\xf2r\xdd\xb4\x0e4\xc0KO\xed\x15]\xd54\xc0;\x85,\x80pw*\xc0\x86O\'\x9a\x13:4\xc0|\xbd\xd6p(\xd13\xc0\xa1v\xc4\xe3\xaa\xfd1\xc0\x8e\x12:\x14\xfd\xf0/\xc0+\x019Z\x0c\x1a4\xc0v\xf3\x84\xe9!S0\xc0\xf8\xb8\xf2\x80\x95[0\xc0/\x02\xe7\xa2\xce\xf51\xc0]aL\x12\xe7\xd23\xc0\xaafF\xab\xf4\xfd3\xc0\x13;M\xf6\xdf\x012\xc0a\xee\xb9{\xf3\xe1/\xc0\xeb\t$\xae\xf2\x0f1\xc0Q]\xf8x\xa5\xd43\xc0\x19\xf5\x9atP\xa64\xc0H\xa2\xc9\x86\xf3{.\xc0\xfc\xcfE+\xf8\x921\xc0\x111bs>\xbd/\xc0\xd9\xd9b>\x14\x8a/\xc0\xfb\x00\x80\xde?\xff*\xc0s\x88T\x98ET/\xc0RX\x0b\x7f\x1c-2\xc0\x85\xf8\xb2}\x1e\xe22\xc0\xf8\xd0+3\xbe\xd33\xc0\xb1\xb0,\x8b\xa8\x1f3\xc0\xeb\xb1\xeb-q\xca1\xc0\x03\xb1cS\x89*4\xc0\xe6\xb4#\x9c\xe5\x062\xc0[\xc0K\x7f\x92\x954\xc0J._`m\xba-\xc0\xec),l\xb7\x143\xc0-\x92\xabxj\xf33\xc0=\x8b6i\x99\xd43\xc0H\xf0v\xbf$\xdf3\xc0\x86\x8c\x12Z3\xd0.\xc0q}\\\xe67W-\xc0\xd7\xb6\tf\xb9\x94*\xc04\xa3+\xb1\x8fN-\xc0\xd3\xa1]\xc6mY/\xc0(\x9cc&\xb6\xa3/\xc0\xc7\x17AD\x1b\x90-\xc0]\x08q\x7f_\x91-\xc0\xe5\x81\xd9\x050X/\xc0\xcc\x80\x9d+\x89Z0\xc0\xcaZ\xd3\xae\x94\xa74\xc0Rm\xb1\xfe||2\xc0\x89\x9a\x81\x18\x0b\x04*\xc0\x03\xaeU\xe2\xbbK1\xc0F\xf4*\xe4w\x030\xc0<0c\xce\x15\xa81\xc0\x01\xd9%6\xeb\xc10\xc0\x10\t7GP\xa90\xc0\xc5\x89\x04ZE\xad1\xc0]\xe6\xe9a\xf7\xbe0\xc0\x8c\xb8<"B\xfa4\xc0\x91\x84\x80\xc6\xd7\x103\xc0\xd3x\xf5\x04]\x013\xc0\xa2\x97z\xacy\xbb-\xc0\xb7>\x8d*1\x9c%\xc0fo.#\xa6\x13-\xc0>&.\x1a`\xd40\xc0\x1b6^)\xe3\xb90\xc0\xb0EsY0\xae/\xc0y\xaa\xc4\xcb\xe5\xe6-\xc0!\xc7\xe4\xc6\xb0\x1e3\xc0\xf5A\x19>\rQ/\xc0\x7f\x16\xfc\xe5\xa8!0\xc0\x8a\xcf\x16~g\x0f0\xc0\xc8\x96\x1c\x90C-,\xc0\xe5b\xfc\r\x9d\xaa)\xc0N\n&\xd0\x0c\x8d-\xc0o\xb1q\x87\xd5M0\xc0\xd4)y\x07\x8av1\xc0\x01\xd6\\\xf8\x9d54\xc0\xb8\xdc\x86`\xcc\xf1.\xc0V\xcd#\xd7\xdb\xeb.\xc0\xa2\xa0\xec\xf1\xff\xc8\'\xc0\xbcFQ\xab,>0\xc0a\xab\x84\x1f\xe6\xbe-\xc0-\xad\xb0\xc9k)3\xc0\xa2-\xc2`O>1\xc08\xc2F\x98?4/\xc0\xfe\xc3\xd6\xdd\xe7#0\xc0\xc0Y5d\x8d\x960\xc0\x8b$^f\x1d`-\xc0\x0c\xc5\xb1\xb8\xc3\x0e3\xc0j\xdc\x1c=S\x0c1\xc0\xaaE\xcfz\xfd\xfa4\xc0\x89SV\xef\xe3`"\xc0\xaa\xe1bj\xe4\xf52\xc0E\xbf\x98L\xe6@/\xc0%\xf4\xf4UqC/\xc0=\xe1\x038\xd6L/\xc0\x89\x9f\x8b\rk\xdb2\xc0x\xe5\xff\x92\x10\x1c0\xc0\xed\x86\xa5\xa6\xac\x1c0\xc0\xce\xfan\xb9V\xf22\xc0="p\xcd\xf0\xb81\xc0-\xe3\x9d\x02i}4\xc0]\\\x9e\xf6\xabn4\xc0\x8f\xcb?>j\xd9/\xc0\xa3\x9cW\xa6\xab\x920\xc0\x9e%\xa6\xbe\x9eC/\xc0\xa5\x8dvP\xfac-\xc0\xbf\xb0>\x92X*4\xc0dTu\t\xe1=3\xc0\xaa\xddq\x18\x12\xf2(\xc0\xd1*\xb9\xec\xa5\xcb/\xc0\x9f\xbf\xda<\xfe(0\xc0h"$\r\xe6 3\xc0\xe3\x89^\xfe\xbd\x1b3\xc0Q\xfdS-\xb4\x0f3\xc0\x92\xdc\xa0\x1d\x84]/\xc0\xacMF\xb5O\x9d4\xc0\xe7+I\x80W\xd7.\xc0\xa1X\xd0\x91\xb8\x1a2\xc0\xc8Z\xfa\xb9\xedv3\xc0\xff\'\xf3\x94\xfe\xb52\xc0\t\xbe\x80\xe9R/0\xc0\xf8k<\xfa\xb5t4\xc0\xda/\xec_\x04\x132\xc0\x1e+"\x08\x05\xff3\xc0;\x96\x92\xbab\xa0/\xc0B\xa0O\xb1wk1\xc0\xb8N\xc9/k\x063\xc0C\x14\x05\xc3\xaf\x8f3\xc0\r\x82[\xbeX\xf6/\xc0\n\xcb\x8fqVy,\xc0\xd0\xd3\xa8\xf4e#.\xc0\x95cE\xa2\x88\xc9.\xc0\x00\xfe\x19\x044Y1\xc0\xc4g\xe9\xf8\xac\xd12\xc03 \x9a\xe5\x84/1\xc0\xa2\x13\xe3\xbe\xc2+0\xc0p\xb5\xb3\xa6\xadG1\xc0\x8f\x15\xa2\xfcg&0\xc0\xab\x0e\x7fF]O/\xc0\xc4\x97\xa73\xe8D0\xc0%\x99\xd3oc\xc6(\xc0\x0f\xc6I\xca\x95\xed1\xc0\x1b+\x0c\x1c\\\xf1"\xc0n\x16\xe3\xffZU.\xc0\xbdd\x1f--Y-\xc0\x08\xff}9-8-\xc0]\xea\xe9\xea\x06\xdd.\xc0\x1a\x94\x92C\xadn4\xc0\x8a\x92\x05K\x8b\xce1\xc0\xf6\x03=w\xf1S/\xc0\xf7\xc4\x88RB\x97,\xc0?^\x8b\x8a<\xc8/\xc0\xe7N\xf8\xfa\x8d\x1c4\xc0\x96\xfc\xec\xc2\xd2p/\xc0\xd8\x8bI\xa1\xf1l0\xc0f\xa7l\xa7\xc4\xc5.\xc0\xe9\x0e\xa4\xac\xe0\xd44\xc0\x81\xef\x0c&\x04+/\xc0\xba\x8ey\xf6,L#\xc0eb\x0c\x96xm0\xc0(\xec\xaa\x85\xf9\x19/\xc0i\xaf\xe9\xb6\x03a-\xc0\x9a\xbe]\xf4\xae\x06.\xc0G\xc7\xd7\x11b\xd90\xc0\xd9\xf0\xec\x9f\xa2\x181\xc0\xa9\x90\x1fM-\xad.\xc0s\x19\xeb\xc7~\x1c2\xc0\xf9\xd0\x98{tn.\xc0\xea\x1d\xb8\xbfL\xef3\xc0\x0c\xe6\xcck0U1\xc0\x91\xd7\xb52\xf5\x1f3\xc0\xceJ\'\x9a\xbb\xf40\xc0\x92<4cL+4\xc0\x00Ek1\xa2\xfb/\xc0\xd3\xef\x84\xb2\xdd\x8f0\xc0+[\xf2\xaa\xc6\xdd/\xc0\xd6\xed\xb6\x82Ir2\xc0\xbc\xf6\x7f\x82\xeat-\xc0\x18\x81B!\xc6F,\xc0\x9b\xff\xdb\x1dC\xda-\xc0Tx\x86\xff\x82\x124\xc0j\xf6\xd8e\xdb\xf32\xc0\x04\xaf\xf0k\xb6\x1b3\xc0V\x02M[j\xd91\xc0+\x81\x97\t\x9b\xb2/\xc0\x08]\xba\x1cJA,\xc0\x8a\x03{\xd52G,\xc0\xb0X4\xb8\x07W1\xc0X\x10\xb7O\x8f\xbc)\xc0\xb0>\xfel>m4\xc0\x9eg\xdb\xd4\xdb\'(\xc0\xf5\xab\xa9\x19}\x04$\xc0O\x88./j\x1c0\xc0|?W\x13\x1c\xd12\xc0\xa3\x01\x1a\xb4#\xbf1\xc0\xb6\xc0fh\xf5\xb73\xc0\xa4\x17\xc0{\xaax-\xc0i\xbeFE\xb9i4\xc0\xd8\xeb\xf9\xa7\xa2\x9e0\xc03\xe9\x82\xd0\x12\xdf/\xc0\xa9\xf02CAX2\xc0~\xb8nj\xd3\x8e0\xc0\x9b\xf4a\xa3x\xc2\x1c\xc0\xc8\xe94&\xdeC3\xc0\x07\x8e\x80\xbb\x1f\xa5/\xc0p\x1fN\xbdE\x88-\xc0\xcdOm\xa5\t\x0f0\xc08h\xf4\xb5_\x053\xc0wgM\xb5\x8b\x95-\xc0\xcc\x85\xe0\xb6\xeb\xa1,\xc0\x93\xab\xaa\x96\x12-$\xc0\x94W\x8f\x03V\x194\xc06\x870\xd6\xe1\x0b-\xc0\x1a\xe6p\x9b\x17\xe70\xc0\xa6R:Y\xd4\xab/\xc0\x1f\x91\x9a\xdeCO0\xc0\xd5\xb6),v[0\xc0\'\x83\x99\x8d\xf1U0\xc04\xa0\xdfAG70\xc0!\xf6\xbd\x88\x8d\x18/\xc0&\x17\xc0\xe3\xb6\xf7.\xc0)Xz4\xb5\xf0/\xc0\x1f \xb8\x99\xc3\xa8/\xc0\xec^\xc9\xce\xc5#1\xc0"u\xde4\xcd\x00-\xc0\xc1\x06\xc9\xd5\xc3)1\xc0!K8k\x12\x93,\xc0x\xdb\x05s\xdb$#\xc0C\x94\xa5\x8e\x12\x12#\xc0rH\xd6]k\xf1"\xc0\xc6\x8dz\xa8\xf5\xe5/\xc0\xcd_~\n\xc2\xe2.\xc0\xbe\xdc\xf5|\x9e\xfc,\xc0\xecd>\xfd\x9fP0\xc0K\x98\xac\xe8@`4\xc0g\x9b\xf4\x013d3\xc0\x13MB\xa2\xba\x921\xc0\xf6\x1e\xf2\x9e\'\xb73\xc0*\xc3\xe6{A\xe0-\xc0\xe9\xcdg\x8e]\x14,\xc0ry\x8d=^w1\xc0\t\xd0 \x15\xb1n&\xc0~C2&7\xe12\xc0\xbe\x8b\xf6\x00#\xcd1\xc0\xcf[\xea\xd9\xb4\xfe1\xc0\xb7\x10\xc8)\xee\xdf-\xc0\xd3 \x99\x82;#4\xc06\x88\x0c\xce\xdf\xaf3\xc0\xcbf:\xb68\xe5"\xc0\x116e\x91\xf5\xea1\xc0.\x0cF\x88(\x1e0\xc0\x01*\xb85\nL/\xc0:\xe7\x94\xb8^\x9c"\xc0pxs\x05Cf-\xc0%\x03\xa4\xd3MC/\xc0\x97tX\x87#x.\xc0L\xa8a\xfb\xaf\xa60\xc0\x8cH\xc6S\xb3\xf1/\xc0\x1d"\x1d\xb1\xf2\xc2,\xc0=-\x84y\xb2s%\xc0\xa59R\x0cE?/\xc0\xb4s\xce\xce\x8f\x98)\xc0EQ\x87\xfe\xddR*\xc0\xf1\xa7\x90)V\xcf.\xc0m\x95\x7ff\x0f\xa6(\xc0\x82\xb3\xf6\x92\xed\xb7-\xc0\x1fK\x8c\xfa*\xde1\xc0\xbd\xcb-\xba\xd8\x801\xc0\x05\xbc6KZ\xbb\'\xc0+\xbf\x8db\xe3\x9c-\xc0\xd3\xa7A\xa8\xafC3\xc0\xfa\x98V[\x15#(\xc0X_#\xdf\xdc\xe7/\xc0\x1b\xfe\xc1\x14\x9c\x043\xc0\x82\xc5\x83\xf9\x0f\xbf-\xc0+k\x9eL\xff\x8f/\xc0\xaaQ\xba\xd7Bl1\xc0\x0fJ\x17\x0c$\x98(\xc0r\x9c\xda\xdb\xe7\xdc2\xc0\x82k\xcff\xe4\xfb$\xc0R\xc2\xd5\xa1\x96\xa4-\xc0\xff3?+\x7fh1\xc0\x1bIy]\\w.\xc0zh9\xa9\xa4\x1a2\xc0\xa1gQ\xe5\x89s/\xc0\x84\x15\x89\xfe\xd6t.\xc0%H\x90k\xf9\xb8.\xc0\xe5\x8a\xb0$\x7fH/\xc0^\xe3\x1e\xfd\xa7d/\xc0\\\xdc\t\xdf\x9a\xe8/\xc0Z\xbccD\xfa1+\xc0\xdf=\xbc\x16\x99\xe3,\xc0e\xfb9\x97z\xbe2\xc0MgD\xeb\x81\x1c.\xc0\\\xd6\x13\x9e\xf8\xda3\xc0\x9c\t\x15\xa5O\x8d2\xc0c\xcc\x1d\x83\xf6\x1e3\xc0\xfd"D\xab\x9e\x08-\xc0j~&"\x8e\xc5"\xc0\xf21\xf9\x80\xfe;/\xc0\x91\xf9\x81\x0fi\xec)\xc0\x08\xaaR\xf9\r+/\xc0,\x03\x81sc\x8a1\xc0\xb6\x01\x03\x802*2\xc0\xa5:\x15\x13\x03w"\xc0\xc43\x89\xd1\xc4\xf91\xc0Sg\xb5FAE4\xc0\rPl{\xf7\xac/\xc0,\x86u\xcf\x84\x98/\xc07\xbf3\xc9\xf5\x95)\xc0\x1f\x8a\x12K\x7f~2\xc0^\xb0C\xe9\xa4\xbf-\xc0s\x8eR^\xc934\xc0f\xa2W\xd9[\x8c,\xc0\x02\x9b\xbe{\xf6}4\xc0\xbc\x94~F\xaf\x11$\xc0\xf9\xb6r\x84\x08\xd51\xc0\n\xd5\xb7\xe7\x90+&\xc0<\xd7\xfa\x95\x12\x124\xc0|\xd7\xe3\xa2\x86\xa62\xc0\xf9\xf4a\x7f\xbd%2\xc0p\x0c\x02\x83\xb2\xf30\xc0\xbd\xd5\xb2\xf8\xe5G/\xc0\xad!2\xf5n\x85-\xc0!.\xd3dh\x0c/\xc0\xf5Jl\xb6\xb1\xdc/\xc0X\x1dH\xdf\x11\xbe,\xc0[\x94\xb1\xa1\xa5\xe30\xc0W+\xfc#($2\xc0\xe9e<[\x15\xf4,\xc0\x85\xa9h5Ar4\xc0@z\x9a\xab\x90\x952\xc0\xe4\xb1\r\xe12\x122\xc0\r\x01ws\x95\xdd3\xc0N;o4\t\x0f4\xc0N\x0f\xba{\xd0\xe7)\xc0\xa4\x17\xc2>\xb4r$\xc0\x01\xf3[\x1a\xc0\xdc\'\xc0\x01\xc4JT\xe7\xf12\xc0\xdb\'\x118\xac\x8f/\xc0ct\xf7]\x00\xcc0\xc0\xee[\xeeX^\xbd/\xc0\xf4)D\xf0\xd433\xc0\xb3+\xf9\xea\xb1\xb60\xc0\xb8y\xa6\xb4\n\xba3\xc0%y\xb9%@\xc80\xc0\xd5\x9e\xff\xf9\xbb\xbd.\xc0\xc9g%O]\xe21\xc0\x1c\x08-\xc4\x1cp0\xc0\x7f\xadz\x82T60\xc0}\x89\x18(K^3\xc0Q\x04>\xf1\xca\xff4\xc0\x14\x94d+\x07\x841\xc0\x98t\xbbP`\xed"\xc08\xe3\x18\xf32\x11#\xc0[0z\xaf\\\x8b"\xc0\xad\xb5\n\xe3\xa7\xe2(\xc0qg\xeb\x7fI\xef(\xc0$9Z+\x90\xd20\xc0\xacg\xce\xb6\x99V-\xc0\xcb\xd9PK\xdci0\xc0\x1ah\x1f\x15\x93\xb2+\xc0g\xeb\x1c\xebD\xbf-\xc0\x1f\xef\x06+Xm2\xc0K%W\xdc2\xd84\xc0\xcb7\x13v\xe7\x04/\xc0\xeb\x90\xa2S+\x193\xc0c\xdb\xf2B\xcc\xbc0\xc0\x10e=t\x8b`-\xc0\xc4\x95\xbe,e\x8a+\xc0\xebd\x9c\xbe\x9c,4\xc0wO\xd1\xe8\x9f40\xc0\x8cSY\xbe\x11\x87 \xc0\x80U\xd8\x16\x17L4\xc0\x11\x8c\xf4]\x95\xa8/\xc0/%\x884{34\xc0\x87]\x14\xc0\x1c-0\xc0\x9aHuK\xc6\xa2*\xc0\x959u\x10\x9a\x9f4\xc0\x82\xd1\xbf\x0em\x84.\xc0\xacKv\x0e\x94&3\xc0\xc0\xab2\xcc\xdd\xb01\xc0g^a\x9b\x98"2\xc0+\xd6\xad\x1a\xd3P.\xc0f\x05\xd5\xb0II/\xc0}\x9a\x06\xa0m\x120\xc0\x81{\xce\xd2\xfd\xf1.\xc07\xec$\xcdX\xfa.\xc0\xdd\xe8w\xe7\xc5a&\xc0\xf4\xd0\n\x0e\xae\xbd0\xc0\xc8\x17\x8e\x15[g4\xc0\xb2\xff\x1e\xeeT\xb3/\xc0\xadC\xa9\xd9\xc8\x07/\xc0\x1a/\xc6\x95\xf6\xe0"\xc0\xbb1u\x0e\xddy.\xc0\x04\x9dp\xaf4\'1\xc0\xdb_\xa0\x11H\xe62\xc0f\xf2\xc4^\x9e:4\xc0H\xd0W\x06*\xf7)\xc0\xf2G\xc5\xb6\xee\x83%\xc0\x19\xbf\xa1\xae[g#\xc0\xfdz-Gg\x8b*\xc0\x87\x0em\x1bK\xee/\xc04\xcd\x05\xf5\x1cR2\xc0)\x006\xa4\x8dP1\xc0\'\xd4\xa2\xdc\x9a-&\xc0y_\xd8\xeb\xf1\xcf"\xc0@\xbfz\xa1\xd0\xf3,\xc0\xbd\x89\xef\xf6Z\xfa/\xc0\x05\r7\xac\xdf"-\xc0#\x88\x9f?\xe6\x0f3\xc0n\xea\xd4\xe4\'\xb1,\xc0\xc4\x116\x95(@/\xc0\x83Q\x99\xb2I\x884\xc0\xac\xc5\xaen\xa190\xc0\\\xddJ\xd3\x18b+\xc0\x9c\x18(\xac\xe8r/\xc0\xda4\xc8\x0cR7/\xc0\x17\xb6\x19\xb6\x97\xf5.\xc0\x9f\xf5"~\xad\xe83\xc0,D\r\xc8\xf0(/\xc0F\x83u\x17\x8e20\xc0K\x9e\xb5\x0b]\xd50\xc0$\n\xe9\xceD\xa6.\xc0\xd5\x01\xb5\x14\x04h)\xc0\x82\x962\x07\xb1q0\xc0j\xb7*\xday^)\xc0p"\xd4\xbaL\xae#\xc0B|\x964:\x021\xc0\xc5\xd5H7s\xd1/\xc0\xb8kI\xa0$\xcf,\xc0=]\x1f\xf6\xf3:-\xc0\xb2\xd4\xa1\xbe\x9aq0\xc0\xa1\xadA\xb6\xea\xf1/\xc0\xbd\x05\t;c\x7f-\xc06.-\xa4\x97u4\xc0\x18\x96XQ\xe2W2\xc0\x86\xef>\x14M\xe6/\xc0U\x17\xeb\xf7@\xa72\xc0\x84V\x0e\xb5 \x83-\xc0\xe8\xdeW"\x99?/\xc0\x97@3\x17\xfb\x010\xc0\x85n\xf0\xdad\xe31\xc0p\x9b\xa6\x0e\xfa\x8c1\xc0\xb8\x06(^\x0b\xa60\xc0f=R\xf8\x8bs0\xc0y\xa63\xd3\xb3F/\xc0\x89tt\xaa\xe3\xc91\xc0\x0fT\xe7\x9f\xad\xa10\xc0\xe3%\xb6c&\xfb1\xc0b\xd2p+8\xd61\xc0X,nY(1/\xc0Z\xdf\xaa\xb0\n\xd81\xc0\xab\x93\xc6\xe5\xadw1\xc0\xcf\xc3\xf7\xae.\x0b/\xc0\x1d\xcb\x85(v\xe51\xc0j\n\xc99\x8a\xc81\xc0]\xd0#j.\xc4,\xc0\xa7\x1d\xeajy\xcd/\xc0y\xa1\x9a\xa9\xc7\xea1\xc0\xd2\xde!\xb8\x8b\x032\xc0\x1e\xaaZ\x05\x1du/\xc0\x93\xe5\x85\xdc\xef>3\xc0\xd7*a\x0f\xb3\xe0-\xc0\x1a\xfb\xf3\xa02\xe7/\xc0E\xd0\xa2\xe7\xcc\xbc3\xc0o\x95\xd2Q,\xa6#\xc0\xe1\xab\x95\x86d\xd12\xc0\xcc\xa8"Uf\xb0/\xc0\xea\xb2\xf9\xf6\n\xbe-\xc0k\xc2B\xd6\x05\xe4/\xc0\x1a\xd7*\x8f\xf0`2\xc0\xb9\xcb\x05\x9f\xf2\xdd2\xc0\xd9\x88\xcc:7,2\xc0\x9a\xb7\x82M\xe2Y-\xc0\xf3"TT\xbe\xb4/\xc0\x86\x85\xfc\xc2\x0f\xf6/\xc0\x8d\x9d\xd6\x9b\xd5\xd52\xc0!z\x12<?\xf02\xc0\x80\x9c\x0c\x9e\xc9\xcd2\xc0\t\x88HkB\xe62\xc0O\x04\x96\xf1\x1cV/\xc0k\xd6\x0e`\x0e#3\xc00Tx\x7f\xbb\xeb/\xc0\xebf\n\x9b[\xd8/\xc09\xad\xc1v\xe4\xd4/\xc0\x84\xa24\'Z`2\xc0{A\x8e\xcdr01\xc0\xec\xf3\x11`d51\xc0\xc1\xb7-,\xc8 3\xc0DW\xabN\xfb/1\xc0\xbc^\x00k\x84k1\xc0\xabl\xcaB\xc8W-\xc0\xb4\xe7\x11\x10\xc1\xd62\xc0 #\xff\xb6\xe6\xc22\xc0\xd6\xe8|C\xec\x053\xc0)r\x9e\xaa\xd3\xc02\xc0\x001\xfb@\xff\xf82\xc0xW\xaaJl\x040\xc0\xfeDT\xecK\xb90\xc0\x10\x90\xf6\x99vT0\xc0lR\xdfw\xd0\xfa2\xc0\x1ah\xean\xfb\x900\xc0/\x13F\x12\x1f\xdc3\xc0\xd8Z\x9d\xcb\xfd\n0\xc0\x02/}\xc9\xfb\xd12\xc0\xafM\xfb/\x16\xfa3\xc0\x88\x0e?\xfe\xfb\xe03\xc0\xc6\xe1h\xf0Q71\xc0\x08\xa1 \x87\xd7\xcd/\xc0+\xdc\x18\xa5*\xfc2\xc0\x94\x18\xc4\xa9\xb2\xca2\xc0\x04\xfa\x8d\x8d\xe3R3\xc0\x84\xca{Z\x18\x81,\xc0\x0e%\xd4mY\xcf2\xc0>\xde\xa9\xa3\x1b\xe3(\xc0nDhgj\xa2/\xc0P\xd8\xcf\xb92\xc92\xc0\'@\x00\xe7\xacg0\xc0h\x99\xed\xdb\x07\xd52\xc0XJ\xc1D\x0cH0\xc0\x98`\xa4\x07\xc3\x05*\xc0\x9b\xbb%\xf6K\xea&\xc0x\xb1\xbb]\xaaY1\xc0\xc0W\xad<\xe4\xb42\xc0DBx\xa5\xefM#\xc0\x1c\xa5\x1b(\xd6\xbb)\xc0G+\xbdr~P2\xc0v\xee\x96\x9f\xed(#\xc0G\xf3\xc1\xc2\x0f\xbd(\xc0qr7y:x%\xc0\xf3{J\xee\xb8\xc6.\xc0\xca%\xb2\n\x8a\x97)\xc0q;|\xd6\x8dH/\xc0u\x91\xd5\x8f\x7f\xb82\xc0I\xb5\xb1\xa8\x1c.3\xc0\x19[^C(\xf5(\xc0\x12\xbb\x18\xfc\x92\xc3,\xc0e"\xe6\xb7M\xbe2\xc0\'xB2~l3\xc0\x12\xe7\xe5\xa7\xc5\xe3,\xc0\xc3\xb6_s;\xef/\xc0\x86=\x94g\xea\xe92\xc0_\xb1j\x91?v3\xc0!\x99\x0c\xdb\x0c\x181\xc0\xf6\x89o\xba\x90Q/\xc0\xd3\xbf\x94\xe3\xfa\xb9,\xc0&\xd3Q\xfaY\xc4 \xc0\xd7\x12\x10O=&0\xc0\xd4}P\x0fW\x044\xc0\x13~>\x96\x10\x184\xc0\x8dY\x171ID3\xc0\x94\x16\x16=\xfc\xb5 \xc0u1\xbe%<\x0f4\xc0\xfeB\xc6\x81Iu2\xc0\x90\xf3M\xa4\x15\x1b4\xc0o\x93$U$00\xc0\xca\x89\xd7\xd9\x9fq5\xc0?\xa2\xcbAW\xaa0\xc0W\x01\xe0VPW-\xc0)Ud\xc7\xfd31\xc0\xae\xe5\xa0\x03\xa1S0\xc0\xb9\x94\xe548c-\xc0\xd2\x91Ri\xc5]0\xc0/@\xf8\x1d\xb0\xbb3\xc06\xa35\x89\x8d\xec2\xc0P\xaa\xf8\xf5\xf9!0\xc0\xdbd\x0fh\xd4 3\xc0/W5\x19\xa2|/\xc0\x7f\xf3m?N62\xc0A\xf7\xb7i\xe6\x1f1\xc0k~\x8b\xef\x86#1\xc0\x86Jk,\xe4&2\xc0Z\xcd\x1b=\xfb\xec1\xc0,EX\xf2D\x1f%\xc0\x99\x14\x9b\x9b\x84\x86/\xc0\xd0}\x11\xec\xb8\xcf,\xc0=\xa0{Z\xa4\xb11\xc0Ne"\xee\xc2\xc0/\xc00\x05\xb8- 4&\xc0oV>2\x89\xa5/\xc0E\x043Z*\xe40\xc0\x16\x0c\xc04d;/\xc0\x9a0{\x0c\x9b\x192\xc0|\xb6\xf0\xbf\xb3G/\xc0\x96\xd4\\\xc4\xa4\x8f-\xc0c\x01p\xd2\\\x190\xc0\xce-r\x0f\x86m1\xc0\x15\x1cU\xf5\x9b\x9b-\xc0\xbd\x8a5\xe5\x16\x92-\xc0\xb3TiX\n60\xc0.\x93\xd4tt\xdd3\xc0@\x82\x9fDu\x1c0\xc0\xfb 2\xec\xd2\x1c0\xc06\xb4wV\xe4\x0e-\xc0\x19\t\xd1\x14\x10\x91!\xc0\x1c*&\x955[0\xc0B\xe43\xcb>}.\xc0\x8c\xe5\xdb\x1c\xa1/,\xc0\x90\xeb\n\xbd\x1cp0\xc0\xa4\xe5:\xeb\xcc\x87-\xc0p\xb4\xd0\x9e\xdf\x84!\xc0!h\xe91\xdd\xad/\xc0O\x93\xe4\x03\xd6^1\xc0\xcd\xbfP2-\x041\xc0Q\xe9 \xfb\xc7\xfc.\xc0\xc7\xaf\xbcwe>,\xc0\xd7\x01bb\x92\xd91\xc0\xc1\xc2&gm\x083\xc0z\xcc\xd0\x9d\x92\xae!\xc0k7m:\xba\xb14\xc0cR$\xa7;\xfe4\xc0Z\xf5\xa9\xd0 \x0c1\xc0\xf8rlf\xe5\x9d,\xc0\x85\ty\x8f\x86_-\xc0@\xb5\xdc\x1ag.2\xc0\x96\xfaw\xa1\x1e\x163\xc0/\xb6@\xef\xe0\xc8(\xc0\xdcD\xdc\x9f+\xe32\xc0\xab\x97\x95\x92\x8a\xbb/\xc0\x1aRf\x18\x91\xdc/\xc0\x8a\x11k\x03Cx*\xc0\xf3XD$\t\xe72\xc0\xdc9\xeeR^\xba/\xc0\xa5\xf4\x1aVWx,\xc0\x04\x1fQ\xd0\xca\xd00\xc0!\x03\xbd\x8d\xf5\x010\xc0\xf9|\x98*O`4\xc0\xa2\xe6\x07\xf3m\x9e-\xc0\xcea8S\xe3\x7f-\xc0P\'\x1a\x00\xc1\x8e-\xc0d\x91S\xe4\x13.-\xc0\xa6\xee\x1e\xc0#T2\xc0\xc6\x16\xd7\x9fB\xdc2\xc0zC\xc1\xa7}\x8b,\xc0\x89M"\x1a\n\xaf2\xc0\xb3\x8aI\xffP\x81/\xc0\xbd>\x92\ng\xc20\xc0\x89\xd6O\xd0w\xa2,\xc0\x9ag7\x93\xdeX-\xc0\xec\xc0\x9fa5\xe6"\xc0\x88E\xba\xa0\xc8\xeb2\xc0\x13Q\x9f\x83\xc3U-\xc06\xb0\x0f\x1b\xfa\xbf-\xc0\x04|-\xfeU\xa6.\xc0HF\xe7\xcfv\xe32\xc0\xddCA\x1b\xb9\xf20\xc0\xfd+T>\xf8\x0f-\xc0Ng\xfa\xaec\x96-\xc0\xe8\x88\xea\xff;\x82-\xc0\xe8M~l"u-\xc0\xb1ps9\xcd\xfb2\xc0\x1a\xf0\x027\x0e\x95\'\xc0\xfbX@\xf5U\x97/\xc0\xb5\x0f\xe1M\xbe\x8a.\xc0\\z\xc8\x0f!\x020\xc0\xa2DK\x86\x9c\xe72\xc0;\xd4\x9dk{j/\xc0\x9b%9\xa3(\x00/\xc0\xcc\xfa\x98W\x01\x173\xc0\xf7\xdd\xa3\xb0$\xa5"\xc0\x14\x9f=\x8f\xe0c2\xc0\x0b\xe6o\xae\x9f\x8d3\xc0l\xba|\xc1\x8b\xf5.\xc0\xc0D\x86Y/y2\xc0\xa38${\x9b\xe72\xc0\xd3\x0c!H\x81m2\xc0\xe7\xcf\xf6\x80\xea\xdb2\xc0&\xc3\x8d2\x06N-\xc0>\xe7\xbd\x7f\xf8\x910\xc0\xd9\xd1j[p?3\xc0\x97\xf4\xbe\x9b-\x8b/\xc0\xe3\x82\xdb{\xfb\xf4"\xc0i\x1emC\xaa\x870\xc0-Z\xa5q\xff/3\xc0\x08\xa3\xd6\x14\xd5\xc91\xc0\x11\x91]Y\x1er/\xc0\xf9DL]\x15\xcf2\xc0\xfbo\xd6\xce"f3\xc0\x1e\xb3\x94\x81\xcf\x072\xc0u\x00\xfe=\x9b\x033\xc0\xb6\xe6\x8e\xbd=[3\xc0\x0f\x15\xb1-\xdeM.\xc0b\x90\xb4\x145\x1b3\xc0\x16L\xb70\xc4\x912\xc0#\x91\xa6\xc1\x16\x93.\xc0h>\x17\xc1L?0\xc01\xefSl\x1c\x122\xc0\xa3\x7fS\x9a\xc0\xd1"\xc0\xf6tH\x0c?\xe42\xc0\xd0iE\xff\xea*-\xc0F.\xdcx\x14&3\xc0\xbf3\xd1xF/3\xc0\x1fa%\xb9)F3\xc0\xf2\xb9\xb1\xe9\xe7H3\xc0\t\x85\xed\x12\xbc>-\xc0B\xee\xf1\xd7\xe9\x063\xc0\xa8\x12\x17VcX1\xc0(\xec\xe7J\x02R-\xc0\x04\x08\xbe\xa3\x0e\x123\xc0s\x10<\x97\x82\x023\xc0H\xd1\xf6tK"3\xc0O\x16\x9b \x82+3\xc0\xbb\xb5\x9a\xfa\xb0\x103\xc0\xfe+\xf12\xbd9-\xc0\x96\xa6f\x18\xd1>0\xc0\xbe?\xacc\x98\xa4/\xc0rx\xc9\x8aE\xa5!\xc0\xb2]#H\\\x183\xc0\x15\xe5\x89l0)0\xc0\xf7\x0c\xea\xbbcH3\xc0\xcf\x0cO\xa1\x89\xe31\xc04\x15\xb2\x9b\xccb!\xc0$\x82\xaa\xf63\xb03\xc0\xe1="{\x19\xfa2\xc0Q\xf2\xeblH`!\xc0\xc0\xdb\xbd\xa3,\\/\xc0\xfb"\xbci\x81\x89*\xc0\xee\x83\xf04\x0f\x02*\xc0;\xd4f\xbb9\xd2/\xc0\xdfu\xb4`+\x86.\xc0~\xa5\xc4p\x1f\xbd3\xc0\xc0vF\xf6\xca\x03+\xc0\x0f\xef\xec\x04\xa8B2\xc0~\x90E/\x97\x024\xc0uh\xbb\x9f\xc6\xa6,\xc01YZ&\xc6\x1b/\xc0K\x1c\xa9\x04\x81~.\xc0\xd7\xe7\xe3\x9b\xea\xf31\xc06\n\\,h\xd3.\xc0\x0f\xb0\xc0\xdf!\x0b*\xc0\xfep\xe9\x9a\x93\x8a3\xc0Ty\x18JY\x932\xc0{.\xa7\xcc\x94\xef3\xc0/\xb4\xf8\x10\xe4\x192\xc0\x12Z]\x92`E/\xc0\x0b\xc8\xe7Z9\xef1\xc0\x05\t\x02\x08"\xe7(\xc0\xb8\\\xb4\x81\xa0v.\xc0-\xe5\x1fw\x047$\xc0"\xde\xab\xa3\xc1\x102\xc0\xc4\xfc\xf2\x07/\x9a*\xc0\xa89C\xdc\xc0\xa82\xc0j0\x86\x07\xa3#2\xc0\xac]\x1c\x96\xbc\xf31\xc0\x01\xf0h\xd6\x12\x0c2\xc0+\xc5\xee\x86\xd9\x014\xc0\xb1E\x8a\xf4\xba\t2\xc0\xe5\xc4\x01O\xa6\xba3\xc0$\xa6\x13\xee\x85\xd54\xc0\xf5L\xfbn\xa9\xfd3\xc0e\x88\xa8\xd8\xa9\xbd3\xc0\x14kJ }\x1b4\xc0\xb1xz\x1e\x7f\xd93\xc0\x01\x0bw\x00K\x132\xc0\xb78EV\x7f51\xc0\x92\xa5\x9f\xbd\xaa\xea0\xc0\x908\x02YN:1\xc0\xbb`\x1c\xf7\xdf\xb21\xc0\xfc\x0e\xf1\x92\xfb63\xc0<\xc0\x0b0\xd9h+\xc0LU\x7fD\x1d\xce2\xc0\xb2]\xe4\x8f\xef\x012\xc03\xcfW\xc5\x15\x7f1\xc0\xd9\nvFo\x112\xc0\x16\xa8\x91x\xde\x841\xc0\xd4\x05\xba\x08}\x921\xc0\x8e\x93\x0cx\xb3J4\xc0W&\xe2\x1bg\x143\xc0H`F\xe0X\xfe1\xc0\x112z\x9e\x04\xdb/\xc0<\xf1\xfa\xaae\x032\xc0\xcfH\xb4Sh\x0c/\xc0`\xeeA\x98\xb2\x991\xc0\x01\xebA,l\x1a3\xc0Q\\\xc4@t\x082\xc0\xf5\xf62]\x90!3\xc03\x12\xf5h\xbfU0\xc0r\xcbj^BY3\xc0J\x05W\xd4\x97\xaa.\xc0di\xa7\x13\xb391\xc0\xb31U\xd3\x88\xed1\xc0\xc3\xbd;V%\xb80\xc0\x04\x045\x08\xae\xea.\xc0\x14\x9d<i\xe3\xe61\xc0\xeb\xbc`_W\x16/\xc0=\x81\xac\xe1X\xe5.\xc0\x98\xdf\xb2\x14\x15\x940\xc0\xeb\xe7\xdb\xd4\x19$3\xc0\x05,\x05\x17P64\xc0iD\x95\x186\x043\xc0\xf1\xdcuB-\x04$\xc0OX8\xa2E\xc7-\xc0\xc1<\x1d\x99\x01r.\xc0\xeaY67}\xca-\xc0\xed"\xc7\x85S\x8b2\xc0j\xac\xc6\xa4\x13\xea2\xc0*\xc8\xba\x03\xeb\xd04\xc0\xb50\x13H\x86\xf32\xc0\x97K\xbb\xc1L\xff#\xc0\\\xb6\xea)j\x163\xc0\xd6m\xa9\xde\xd7\xff1\xc0u\x97\x86\xc9^\t0\xc0\xf0TDF\xae2+\xc0\xcc\xda(i~\x911\xc0n;\xe6\x1c\x95\xfe.\xc0\xa2\xb99EI\xd52\xc0\x9b\xd7\xea\xd8\xe9\xf91\xc0F\x0f>\xd3\x17\xde3\xc0\xca\xda\x81Y\xcez"\xc0\x02\x87\x06\xc2\x06\xf01\xc01\xa1K\xa8\xba|4\xc0tZ`\xaeS\\0\xc0\xb2\x1b\xcb\x86\xecR4\xc0\xf0"\x0b\x0cP[-\xc0\xe7\x81[\xd3R\xaa3\xc0L\x98\x94\xbal\x1f3\xc0\x1fJP\x8d\xf1\xd2.\xc0\x8c\xc2\xbe_m\x8d"\xc0*h\x07\xcbv\xb81\xc0\xe1\xe3SBI\x9e1\xc0\x8f\xf3\xfc\xd1\xdd\'3\xc0V-\x91\x94`\xac1\xc0mf\x84\xe6\xb7\x084\xc0r\x01\t\x19[o0\xc0\'EQn\x16>1\xc0\xc1\xe8\x8a\x02\xa3\xf2-\xc0\xfc\xac\xca\xc8\xfd\x011\xc0\x97E\xaf\xb8\xf3+4\xc0\xf1\xba_\xda\xc2\xd63\xc0\xed\x81GQ\xc3\xde.\xc0B\n\xd9\x0elT0\xc02\x97\xca/8\x1a4\xc0\xb2\x13h\x08\x7f\xfa2\xc0\x18g&\x0b\x96[-\xc0^\x94\xb0\xea\x99!4\xc0\xab\x98\x81\xa8\x17\xc82\xc0\xb7\xc6y\xac\xb6\x0e4\xc0]\xbc\xd5\xab\x8db&\xc0\xff\xeaC"\x84c0\xc0\x125F\x0b8\xb34\xc0FV+|\xea\xd73\xc0\x13\xebu\xa3\x84\x084\xc0X\xe8\xcb\xa3\x9b14\xc0\\[\xe8b=\xdd3\xc0.\\~\xca<-4\xc0\xa6_\x9d\xb9\xd8\xd53\xc0\xd9\xbf91\xc6\xa4.\xc0\x9aJ\xe7\x9b\xdec&\xc0N\x92\xf5\x8c\xc6\xd33\xc0__\x84\x93\xebH4\xc0\xb2}\x1fx\x1d$4\xc0\xfd\x19jZ\xfd\xd63\xc0\x9c\x1b\x8b\x14\xb6\x92,\xc0:\xb8\x14\xbb\xb6,4\xc0K=\xd5\xecr/4\xc0TnV=\xdcK1\xc0\r\x9d\xc4\xdd\xb2j$\xc0s`\xd7K}c&\xc0\xfa\xb8\xf2\x08\n\xd1,\xc0\xe5)-\x80\xbb\xf7,\xc0=\xac\x173(\x7f4\xc0\xd2\x9b\x92\xf7F\xd7,\xc0\xdd\xbe\x06\x0e\xd0]4\xc0\xf1z\xa5D\x1ee.\xc0\x17Lr\x05\xb0F4\xc0 \xac\xe8\xb0\x8a\x0e4\xc0\xc8E4O\xfb^4\xc0\xa8gi\xc0\xb7\xa61\xc0>?c\x03\x9b\xf03\xc0\xef\xb8\xe5\x97\x08h$\xc0,\tK\xd2\xb1Q-\xc0\xc6\x0f\x7f\x1d\x0e\xff3\xc0P\xabs\xccv\xe82\xc0\t\xf2DJ\xcf\xf42\xc0\xd8\x15\x0f\xd9\x94\xe13\xc0bh\x18\x08\xdav4\xc0\xa4\xc0\xda\xc1e\xc1/\xc0\x01U\xe1Y\xf6\xd0/\xc0\x9b\xe2\x1c\x9f2\x11#\xc0i\xbf\xec`)\xee/\xc0\xccC\xbbFsy.\xc0\xcfp#\x00\xd5.1\xc0\x99\xde\x13\x07\xcb\xa7/\xc0\xd3\x89\xf6\xa7\xce\x992\xc0\x19\x03\xe4\xb3\\\xcf/\xc0\x83O\xd9\x1b\xf8\x8e.\xc0\xbe\x98p\x1e\xadX0\xc0\xc7\x8a\x9f\t\x13\x81/\xc0m\x14\x02p{\xf0/\xc0\xf0\xeeu\x07\xb8\x8b(\xc0\x01H\x97 \xd2\x81/\xc0-uqX\x16\x8f/\xc0r\xf7i\x81\xe3\xfe.\xc0U\x8d\xc3O\x8a\xd3/\xc0\x9d\x0e\x9b\x97\xfc*3\xc0Z\x01\xb6\xdc\xc7=,\xc0\xac\xfc\xe8Z\x97T/\xc0@U\\\xc8\x03 3\xc0\x92\xf6\xf7\xe1#:/\xc0:\xd2\xcb\xc7Uy0\xc0\xb9\xcf\xbb\x1d\x8ch2\xc0\x11\x9b\xf2<\x1a\xb83\xc0\xc8V]\xc1\x88h1\xc06\xe9\xb7\\\xd8;4\xc0\xa0\x86;\xb0\xd1\x17&\xc0\x1f\xae\xd4\x9d\xb6\x821\xc0{\x04\x91\n\xe0\xb21\xc0\xd7;\x1a\xaaX\x9f0\xc0l\x10Wn\xda\xc40\xc0\x87 \xd5_\xb1R0\xc0\xbbDD\xcb\xe5\xbd.\xc0\x13R \x9b\xb3"/\xc0\x89b^\xc3\xf7\xa71\xc06(\xbb*\t[/\xc0\x98l\x94l\x8e\xf3/\xc0\x11\xdd\xd49\xd403\xc0\xd5\x9f:\xc2\x91\x841\xc0c\x9d\xaa\x83\xa8\xb4.\xc0\x04\xb5\xf3e\x11\x8a \xc0\x98\x86m\x10\x9b\x804\xc00\x19E`\x8d\x902\xc0TW/Y\x15\x1f0\xc0\xf7\xd5\x90O\x12\xe93\xc0\xa1\xfd\xe4\xa9I`/\xc0\xbe\x97\x8a\xc1\xce\xcd/\xc0`p*O\x96\xe70\xc0[\x0bE`B\xc6"\xc0G_\xbeiz\xab/\xc0\x86\xfe\x92\xe7\xeb\xec1\xc098kUE\xea/\xc0`\xa1\xa1t\xa7\xe52\xc0\xed\xadi\x10\x7f\xc5,\xc08*v\xa6U\xbf/\xc0\xbd\xab"3\x12\x8f/\xc0\xeaN\xa33\x8fY$\xc0i\x9f\x98L\xc2H#\xc0\xbe\x0e C\xf1N/\xc03\x85\x8e\xcf\x9c)0\xc0\x83z\xb9\x95Ov3\xc0\xdd\x10\xf3i\x8d\xc3-\xc0\x19vH\xb5\xb2\x983\xc0\xf0a\x9c-\xbc\t3\xc0,6\xde4[\x9e"\xc0\x1dy\x80<\x1a}/\xc0\x06d*\xd2\xfa\xdc/\xc0A\x92\xed\x8dIx3\xc0\xc2!-%\x14\x02-\xc0\x0e\x8d\xfc\x0e\xba\x0c-\xc0\xceCo\xdf\t<#\xc0\x10\x15\x82A\x9a\x1e1\xc0\x8fZ\xc6\xcdo*0\xc0"\xd6Xi\x11\'2\xc0\x1c\xdd\x9f\xda\x90p-\xc0\x18\xc7\x01\x9f\xa9n2\xc0U\xe8\x1f]T,/\xc0F\x1a\xd8\xd7\x9dr2\xc0\xf3\x13Ka\xb8\xd1/\xc0\xe8YP|\xd2\x1c3\xc0> w\x93t(1\xc0\xcd\xdc\x84\xf07~-\xc0\xc9\xf5\x8b\xd0\xaft$\xc0]\xdbxC\x06Y2\xc0\xed\x08/4G\xc1-\xc0\x82\x1c\xc3\x03F\xf3.\xc0O\xb7\x03\x8a\tV0\xc0a\xe5\xca$,,.\xc0\x11\x16\xfe\xa8B\xd11\xc0\'K\xd3 $\xae!\xc0,\x8fr\xaeX\xb2.\xc0\xa3\xa3n\x9c\x89L/\xc0\x1f\xa3\x92`>\xea/\xc0\xba\xbbw\x19\x84\xbe.\xc0\n\x010\x8f\xe7\x12/\xc0\xffPR\x87\xc2y/\xc0\xdfR\x9dx,])\xc0\xd3\xb2\x1fD\x85]-\xc00\xd2\x13`B`2\xc0\x90\xf6\xcbWir/\xc0\xab\xb0\xd6\xf8r\x96$\xc0\xdd(\xd6\x18\xeb\xfc$\xc0d\x14\x13\xe8\x87\xea/\xc0_>\x14\xe8\x95q4\xc0\xa15&\x04\x90\x192\xc0\xf7\xe10(\'\x960\xc04D\\\xf7\xd3\x96-\xc0{\xbdJ\xa6~\x831\xc0\xda\xb0\x98?P\x94/\xc0i[:\x98\xf5V\'\xc0\xd8\x93\xec\xd8\x12\xa0-\xc05h\xa3mv\x8b,\xc0\xcb\x12vEnk1\xc0\x1eG3m\x18 1\xc0\x0c\x10\x08\x86\rA/\xc0\xcf\xbf\xaf\xa8b\xbe.\xc0\xa06\xcer)\xe42\xc09\xe4\x91^\xa1e/\xc0\x10\xfcS%\xd0\xc2#\xc0d\xf8\x7f\x0e\xec\xe42\xc0d\xa1\'\x82\x83\xc91\xc0\x97\'\x1a~\x92\xdd(\xc0\xe2\xdcL\x11\xcaL4\xc01w\xe8\xa6\x9d<4\xc0\xb5q\xef\x8c\xdb\xad0\xc0U\xf7\xf0\x013\x08/\xc0\xba\xe0%\x9b\x8c\x1d/\xc0\xc4\x17\xf0\x97\xa5\xa7-\xc0*\x97\xa8\x08+\x870\xc0k\xf2\xee\x91 \x9b4\xc0S\xaa"\xe0\xf5i"\xc0\xc5\x9c\x85\xa6rG2\xc0\xd6\xb1\x87\xd0\xa1r.\xc0\xd6s\xdb\xa0c"1\xc0?\x18fu\xe3K/\xc0N@\xe2\xf63\x894\xc0\x91\xec\\$\xbdl4\xc0\x02\x90\xe2B+R3\xc0Z\xebqB\xd6\xef0\xc0+\xe6\x1b\xc3\xcb\xc21\xc0\x86\xe60K|\xf12\xc0i\x8e}\x7fM\x983\xc06\x0bkw\x10\r)\xc0\x0beeo\x1f\xab1\xc0\x96B3\xcb\x0f\xdb2\xc0\x8b\xc3C/\x8cK/\xc0\xad\x1c \n\xc7\x92.\xc0\x01\x9c0\xf3\x9a=3\xc0lgT)\xa1!0\xc0\xe9S\xe0\x02g%0\xc0\xa9\x10G\x9b\x16(.\xc0\x1d\xae\xb47Z\xf91\xc0\x0e\xa0\x01T+\x083\xc0\xc3\xd6y4.\x99"\xc0u\x92|\x0b\x12\x942\xc0\x8dv\xf5\xde\x7f\xbf-\xc0>t\x05\xcbn\t3\xc0\xfeZ\xb3c\xe2+/\xc0\xe1g\xd4&\xdb\xdb2\xc0o\xc3\xb8q!\x9b/\xc0\xcc\x9d\xd0Ls\x934\xc0G\xc1q\x18\'\xa70\xc0\x0b~;0\x19\xc0,\xc0\xabL\x86\x18\x13\xc3/\xc0i>\xd2\x1c\xeb\xbc0\xc0sV0\x91\xd5\x172\xc0\xd6L\x1f&\xab\x1a3\xc0mP\xc0}\xd7\xf4/\xc0zj\xc1\xdbw\xcb2\xc0\x99\xf0zq\xf8\x81.\xc0\xf2\x96\xcb\x16\xbeR/\xc0\x83\x8b(q\x00\xdd-\xc0P\x86<\xdcL\xad,\xc0X\xb6K@z\x93.\xc0CabV\xf0t2\xc08\x88\xb8\'\xafc-\xc0\x1b=w\xc7G\xbe1\xc0\x9e\x81\xd6\x1f.\xda/\xc0\xee\x0e\xfc@\xfc\x1e3\xc0\x8b\xaf[ j\xd82\xc0^\xbff\xe9\xbcX2\xc081.\x88\xa0\xc3/\xc0\xfciv\xe5]\xdb/\xc0\x80\x05"\xcb\xe3X2\xc0\xe5"\x11/\x03`2\xc0W\xb9\xc4\xd9\x8b\xd12\xc0K\tc\x97=$3\xc0\xec\x93\xb3^\x07S2\xc0\xfe\xbfi\x97<,-\xc0{\x8d\x03\xe9n\xed2\xc0\x16\xe5d\xab\x9e\xd42\xc0x\x9c\xe8t~q/\xc0K\x94\xf5\x8b\x1c\n0\xc0.\x96\x1c\x15\x11\xcb2\xc0t\xe4\xe0\x9a\x9a\x00#\xc0ZC\xb3\xba\xc8\xf6/\xc0\xd0z\r5[\x07-\xc0E\xdd\x06\x84\xcc\xee/\xc0P\x99\x87\x9b\xa7\n3\xc0\xd1\xe3\x81!~\x84/\xc0_\xa1{DF#/\xc0\x02\xe2\xcc\x9c\x0e@-\xc0\xf0.\x8f\xedC\x90.\xc0Q\x08\x897\xb2h3\xc0\xea\xa7\x9b|\xeb/0\xc0^\xe6 \xefEf2\xc0\xc0\xdfF\xf8>#3\xc0\x7f\x07\x1c_\xf0\x962\xc0\x84L\xeb\x12\x1b\xcd2\xc0,\r\xb7w:\xea.\xc0\xee\x1b\x9du\xf6\xea1\xc0\x99={\xea\x12\x91-\xc0\xe9\xae\x01\x150\xeb/\xc0\x9b\xc7O\xba&x0\xc0\xbd\x019\x8c;\xbd/\xc02\xb0\xfd\xe5\x0f\xd3/\xc0\xaa\x03\x18\xe1\x9b_2\xc0\x85)\x1d\x06\x14\xd40\xc0\xf8\xcc\xa4\x05a\xd1/\xc0\xf2\xa1\xad\x14\xbe\xd4"\xc0\xc7\xef\x17\xcb\xa1\x9a3\xc0\x01\xa5\x88\x84\x97 3\xc0\x04\x9a\x15$\xfe\xcc/\xc0\xa8\xc2!\xa4\xfa\x0e2\xc0U2WT\xcb\xdf-\xc0M\xf7\xb7;w-1\xc0\xe0\xe1l(J\x023\xc0\xdc"\x10\x9d\x05W-\xc0\xa0\xb8\xeaL\xfb\xc6&\xc0\xf8\x06\x0ev<\xa8&\xc0.J\xf0"\xad\xe51\xc0\xcbR\xc4WL\xd82\xc0\xe8&\xa2\xed\xb6\xc12\xc0\xb0%L|j\xab0\xc0\x96s\xd20\xba^3\xc0\xfe\x90\xf7\xbc$\xeb2\xc0)\xda\xef\x93\x01!3\xc0\x07++lp\xbb0\xc0p\x91\x0f\x8a[\x140\xc0L\x15$l+_4\xc0\x8d[\xa0G(\xd50\xc0\xf8\xfb\xca\xc0v\x0f#\xc0kq\xc5\x89\x80\x040\xc0\x1b\xb5\xef\xba{v.\xc0zXN\xd1\xe1\r4\xc02\xad\xf2\x81\xa1\xe32\xc0fR\x8c\x96\x8e\x1b3\xc0\xf0\xa0\x03\xbe<[4\xc0W7\xf55\xf5\xd71\xc0zg\xbb?\xa8\x121\xc0r\xca\xe6\x04\x0372\xc0+\x1d\xc8\x01\x07\xf5$\xc0\xf3\xbd^\x93;\xda&\xc0g\x92M\xde\xe1K4\xc0R\x18>\xdbxS4\xc0\xe6\x1f\x0b"\x9d<4\xc0|\x16\xe4]S\x86-\xc0\xad\x9eG\x86\x18\x89*\xc0F\xfc\xacP\xae\xe11\xc0\x9db\xc9\xa3,\x940\xc0\x0c\xdf\x851,\xcf2\xc0\x80MW4m\xdf3\xc0/\x08s\xce\xfb\xf42\xc0\xff(\xac\r\xe871\xc0=V\xb4\xcd\x92\xd22\xc0\x0e\x88\xc1H\x89%3\xc0\xe6\x93\xb3\xb0:S-\xc0\xcd\x0c*\xcb\xbd\x89/\xc0\xa4(%\x91/\xdd3\xc0F\n\xb6\xba\xa2\xcc1\xc0\xbb\x12\xbal\x94\xec,\xc0KaP\xc3\xf0\x871\xc0r!\xeb_\xea\xa0*\xc0\xe3\xb3\xf2c\xbe\xea1\xc0\x05\x0e\x1e\xb8\x8b\xa4/\xc0\xd4\xd2#\xf4\\\xcd2\xc0\x91d\xe2\x14\xb4H4\xc0\x14\xbf\xf8[\xdac&\xc0\x9b\x17\xa0r\xec\xd23\xc0m"OuWX$\xc0\xb4O?aw\x8b2\xc0\xa0\xc4O\x80/P4\xc0\xceK\x18/\xb2\xc4-\xc0D\xe3ZA\xc5\xcd-\xc0/`DTS\x8b2\xc0D\xcf\xfe\x04\x1334\xc0$\xa7\x1d\xe2\xbd\xdb3\xc0\x93\x16S/\xa4\xf2/\xc0\n\x17\xa7\xeb\xc3c$\xc0\xed\xea<\x82\x19\xa3)\xc0\x91\xbe\x07\x943\x8f)\xc0!\x1e\xb3\xc6\x7f\xb22\xc0d\x19\x8bo\xbc\xa6,\xc0\xa6]\x88-\xc5\xd23\xc0\x81\xc9,\x8cY\x1d4\xc0\n\xbb\x8cH`V0\xc0\x9640\x8d\xce\xa44\xc0\xcb=\x82\x05\xa4-4\xc0B\x9a\x97+\x83\xd63\xc0d\t\x89\xda\xad\xae4\xc0\xca\x99\xec\t.\xa3)\xc0H\xce\x86q#\xe33\xc0\xe2\xe2aqZ$3\xc0\x18\xd9\xf6Ev\xa94\xc0\x02_\x08h\xa0`0\xc0.R\x12\xf2\x80\x01-\xc0\x030\x9f\xf3\x06T0\xc0\xb69S\xb2\x9d\x000\xc0\x9ef\x823\xad\x173\xc0\x8a\xf7\x0ejJ\xe81\xc0\x02fPcpi4\xc0\xca\x19gCc+-\xc0"\xafy\x8c\xb1)3\xc0\xbd\xe5\xb4\x9f)\x8b,\xc0m\x8am\x86nT0\xc0\xb3>Y*\x0e\xb44\xc0\xea\x05\x02\xd4#[0\xc0\x87\xfe\xdd7F\x04*\xc0\xf3\x9d\xbdB\xe2{4\xc0Z\xff\xeb\xb7*\xdc/\xc0wI\x11\xa6.\xe51\xc08\x95\x0e\x9a,\xdc1\xc0\xc7\xc4*Y\xd2.-\xc0\xc6Y\x8c[\xccG3\xc0\x88\xdb9\x12c\xdf1\xc0C\x06\x15\xdfM\xa84\xc0Y\x9c\xef\x06\xe8)3\xc0\x0c\xa1K\x08#\xc6,\xc0\x19,\x02\xed\x0e\x173\xc0\xb8\xf6\xb5D.\x133\xc0A\xf6`u:\xa0)\xc0A\xa4\xcd\xdc\xb0\x10-\xc0\x04\xe1\xfe\xd4\xc5\xba/\xc0\x9d\xf1\x89\x08\x94\xde,\xc0\xbcq\x87\xe8y\xb0.\xc0y\xc1I\'\xc9\xea/\xc0\xa2\xb6\x9c\xb1\xc6\x03\'\xc0\xb8W\xd1\xaf\x8b\x9b-\xc0i\x8fA2\xee\x000\xc0\xbb\xc5\xa5oeK2\xc0\\|\xdaf\xbdd.\xc02\x12\xd2\x7f\xbe\xb1.\xc0\x1dR\x1e\xcd\xfa\xdc/\xc0D\xefN\x87>\x991\xc0@\xc45\xcc\x8c\xd9/\xc0\xef)\xf1\xae\ti.\xc0P2\xb8v\x1d\x8e1\xc0sr\xb6\xab\x8a\xcc/\xc0\xf8\x02#\xa8\xffp3\xc0\x9b[\xe7\xcb\xecN/\xc0\xdd!t\xc6\x1a\x181\xc0\xa7\x1bfn\x1b\xce.\xc06\xe7\xc5\xaf@\xb21\xc0\xf1\xfd\x82H&:1\xc0#\x87\x06\x9f\x94C2\xc0\xe4\xbb\xafMn\x070\xc0AM\xa0~\xe2$1\xc0\xc9\xe0m\x9bu#3\xc0M\x00\xc7T\x8d\xdc2\xc0\x9c\xcb\xecHn\x033\xc0\xd68]J\xf4\xf62\xc0\xf9Fx@S\xeb(\xc0\x96\x98R\xba\xf3w0\xc0\xcb9[\xd0\\ 4\xc0\xaa\xa5\xb0\x07\xa3\xe72\xc0\xe6\x19\xb5\xda$#0\xc0\x12F6\xab\xc1E3\xc03\x04\x1f\xdb]\x013\xc0\xe8\xb7\xd3\xc5\x8eF0\xc0\xf8\x8e\x10\xa7\xf1\xe71\xc0#\xe1\xa8]\xb1\xf94\xc0\xc8_\xde\xf1\x82\xee1\xc0\xfd\xdb\x8e\xf5t\xb70\xc0\x90\x81\xa9V\x14b3\xc0F\x17n\x80\xdc\xbb-\xc0\xa6\x9eIm\x95S1\xc0\x1d\xf7\xa73\xd141\xc0,`\x1e8wT0\xc0\xcc\xca\x86\x84\xe8m0\xc0\xa6\xb1\xef\xcc\x15\xa81\xc0\xd9M\xb8\x0e*\xf31\xc0\xdf;\xf4\xd1Q=3\xc0\x03\xdek\xf9\x01\x80.\xc0\\\x13-\x94\xd8"3\xc0\xa01&vf\x9d,\xc07\xf4h\xfb\xe7\x86.\xc0x[\x8fs\xaa\xf12\xc0\xd8U\x13I>S3\xc08\xa0.X\xd4\n2\xc0\x8b\xd1b|\xc1\xcc(\xc0\x15\xd4\x17\xb7\xc5\xb3-\xc0V\xc4\x94\x1d\xaf\xa9/\xc0QC|\xd1s\xb93\xc0\x98v\xb6\xfckI0\xc0\xbd\xc1\x80\xdeNW/\xc0\xbb\x8d\xbfF1\x022\xc0\xb2e#\xb7(;,\xc0*\xbbQ\x89)\xa6/\xc0\xd2\xf9\xf3\xd9]\xb3.\xc0\xce_qkX\xaa.\xc0\xfe-\xc8#\xbd\x113\xc0T0\x08\xf1\x8a\xfd1\xc0\xa0\xe4y\x9fr\xbd/\xc0\x00_?\xfbb\x0f2\xc0O2\xa2\xd9\x8b\xbf/\xc0\xba\x97\x92\x9cW\xf42\xc0\xde\xe8\xf1\xed\x86\x870\xc0\x9ah\xd9UC\xc4/\xc0u\xe6\xc5\xd1\xd8\x1e3\xc0\xee\xf6\xf70[\x0b2\xc0\x99\xd5\xa3\xa4\xc2\xaa/\xc0z\xb7\xc8l\x83\x022\xc0[V\x02\xba\xac"*\xc0z\x0cZ\xbe\x80\x90-\xc0\xa9\xa5\'\x82\xbe=/\xc0\xda+(E\xce\x8a!\xc0t\xcb\xfc2:\x153\xc0\xb5\x97k~w[3\xc0\x93\'\xb3\x1dj\x91-\xc0X\xb5rc\xc3o.\xc0\\z\xc8\x0f!\x020\xc0|I\x8b\x8f\xd8\x88.\xc0\xb4\xcb\xcd\xf7\xc3\x95/\xc0\x1f>L\xb2\x8a\x853\xc0^\x01\xc2\xb9\xa0B3\xc0\xa6\xa8\xd8/s\xe5(\xc0u\xec\xe8\xd6F\x142\xc0g\xfb\xfe\xaf;C+\xc0\xf3x\xdb\xc3n\xe21\xc0e\x11\x99\xb5\xb4\x063\xc0\n\\Z\xb1\xb4\xab!\xc0\xe16\x7f\xa64\x1c0\xc0\x12\xa0n\xa1\x83\xbe3\xc0\xceQ\xf5\xc2\x9a\x174\xc0\xf2r0\x00a\x10-\xc0\xf3\x1e\xccT\xe9\xa60\xc0\x1c\xa6\xc5\xc1\n\xd20\xc0h\x95\x93\xf42\n2\xc0\xae\xf2O\xf6\xc2\xa6/\xc0"\'\xf5\xc3\x84\x0b0\xc0\x06d\xe9c$F2\xc0\xb9U\xdamw\x014\xc0\xcc\xf5\x86\xa7\x92\x8e*\xc0\xcbz[\x16\xc0\x192\xc0\x9b\xb1\xf9\x86\\\xf21\xc0\x1a\xba\xeb\xc8\xb1P0\xc0\xb6+4\x84\xa4!2\xc0vnf \xf5/,\xc0h~ao\xad\x0e2\xc0UT6\x9d\x8c0$\xc0 \x96\xe6\xdf\xba\x96*\xc0\x06\xeb1K\xc8\x893\xc0\xa6\x0e\xbcS\xa4h4\xc0:\xc7T\xefL\x83)\xc01h\r\xae0\x932\xc0\x9d\xa1J\xdal+2\xc0\x0bm\xd4l\xbd=,\xc0\x9d\xe1\xb6\xac\xe0\xa92\xc0\x1f\n\xa9\xff\x11y4\xc0\xad\x96\x15_K\x8f4\xc0%;\t\xf7H\xca(\xc0p\xbd*\x8f\xb8~4\xc0\xf10\x98s\xff(0\xc0\xa3]\xd80\xd1{-\xc0\x16\xa2R\xb6\\\xcc.\xc0o/\x18\n\xd7\x1a/\xc0G\x84\xce\xec"\x82-\xc0.\x84l$j\xee&\xc0r\xcf\xc2\x050\xb9/\xc0\xeb\xe5\x17\xa8{\xd23\xc0\xe9\x88|\x02*\n*\xc0\xe2\xf3"mb\xc61\xc0\x81|\x85\xb5y*%\xc0\x9c\x85\x1bL\xc1;3\xc0E\xb6o\xdb\xd9\xaa/\xc0\xeere\x8fwW-\xc0\xaf\xed\xd6#X\xae/\xc0\xc5\t\xdb\xbf:t0\xc0Z\xdf\xce4\x83R*\xc0\x8c\xda1Oz\x87.\xc0#\x98\xe0\xd8w\xd83\xc0\xc4\xa4\xa6\xf5\xdb\x9c/\xc0\x02\xa6\xffNi20\xc0&z\x02\xe0\x1f\xaa*\xc0\x88\xf8D~\x1f\xa51\xc0\xe8\r\x96\xf1yN)\xc0\xebyi\x14\n\xf10\xc0\xf7\x19\xc4\xaeK\xc5,\xc0qPD\x13qZ#\xc0\x9dRw\'HA/\xc0\xf8\xb8C\xe0pc0\xc0t\xd3\xbe!@\x18%\xc0\xc1\x8c\xf8\xb7\x1e`-\xc0\xc07\xf5oza/\xc0@\xad\xd3&\xab\x16/\xc0\xe0\xf5\x0b|\xd6.3\xc0\x9a\x15\xc0\xa1<\xae,\xc0-\xe8\xeah\x11\'2\xc0"\x18\x1d(\x99J0\xc0u}\xaa\xe5X\xc3/\xc0r\x8aT\x02\x88&0\xc0"\x90z\xbc\xbeY-\xc0\x81\x83\x0fe\x1a\x910\xc0V\xd3\x15\xe3Z\xf2/\xc0\xa2\xc2\xa1F{Q4\xc0\xac\x98\xe5\xa8\xbc4&\xc0\xc0\x9dN\xf2\xc8=/\xc0:\x1b\'\xdb\xc5\xfb3\xc0T\x8d\\\x84\xc3\x17/\xc0\x19\x95\n-\x15J4\xc0;n^@>\x1c1\xc0s\xf7Eb\xdf\xbb/\xc0l\xfe\x0b\x90z\xad1\xc0\xaa\xd1\xcf\xe6-\xe2/\xc0YO\x11\x85\x8f\xe92\xc0\x85Z ?\x9b )\xc0!e>\xf0\xf1(0\xc0\x12\xb4\x8d\xcc\x98q/\xc0\xdbwa<\x03\x85.\xc0\xbc\xf7\x92\xf8\xc3\x1d(\xc0s\x16\xfa%W\x99.\xc0\xf3\xec\xc4\xce\x18\x161\xc0\x1b^\x1a\x05\xe7\xb14\xc0\x05\xbb\xca\x87t\xbe.\xc07/\x91\x95wR1\xc0\x04\xfb\xfc\x8e\xf3i1\xc0\xaa\x95\x1a<\xdc\x800\xc0\x80\xcb\xed\xdf\xff\xac4\xc0>|`\xb9\xffO1\xc0I\xe7\xca\x12\xb7\xb50\xc0\xdd<\x8e\xe8\xb5\xb83\xc0(\xb0\xfe\xd7\x95\xa3!\xc0\xa7\x04\x87\xb9\x8c\xfb2\xc0y\x9c \x96t\xb21\xc0Gr\x17\xf4m\x05*\xc0\x10\xf4\xdeP\x94Z1\xc0\x16Y\xf74r\xd0.\xc0-\x18\x9f\xe00\xe3(\xc0\xe2[\xef\x95\x13\xa5-\xc0\xfa\x9f\xb4\x95O\x1f/\xc0~\x01+3\x1a)3\xc0L\xa2\xbe\x9fM\x11-\xc0\xe75\x95t\x81H1\xc0Re!\'\x80\x862\xc03Bw>\'v,\xc0 \xdf6\x14\xf3;1\xc0\\\x94\xca\x90vP\'\xc0\x9e\x04.b\t*4\xc0]S&\xc4\xa9\x802\xc0B\x12\xcdkO>1\xc0^>\xf9.\xbe\x17*\xc0\xf9<l]\xc38/\xc0\x95\xcf)G\xca\x103\xc0b\xc3\xcd5\xa1\xe4.\xc0\xce\x052\xf8\x9b\xfe.\xc0\x15\x17\xc7k_\x1b0\xc0w\xc1\xb3\xc7G|1\xc0\x03\x05P\xfet\x841\xc0m=\xfe\xa2\xcc\x9c-\xc03\n\xc2]\xfd\xbe,\xc0\xb1C\x8d\xa46\xed,\xc0\xff\x03\x82V-Z0\xc0\xeb\xae\xc5!\xa8\xb3*\xc0\xe0\x15\xda\xc1R\xe8/\xc0\x0f_\xb0s?\xb4)\xc0\x03\xc7\xb8\x91 !%\xc0\xbe\t\xfb\xde\xba\xd0"\xc0\xb9K\xcc\xf4\\\x1b0\xc0L\xb4\x123o\xbd,\xc0\xac\x85}\x8f\r\xb1-\xc0\xed\xc7\x97|\xe4&%\xc0j\xc2t\x88\x1e\x821\xc0\x0e\xc5\x93\xf8H\xc21\xc0nw\x9c\xd4[:1\xc0\xa6/J\x8bs\xe01\xc0FN\xb9\xdeK\xf72\xc0\xe4\xe3\xd5\xe2@\x893\xc0\xb06f\x1e\x00\xa81\xc0\xd7\xc3E{\x15\xe42\xc0G\x1ew\xe2\xba\x08-\xc0\r\x93\x07\xe34\xdb"\xc0\xd1\x871r\x8e$.\xc0\xcb\x7f\x8fY\x00\xbd.\xc0\x10\xe31\x0f0\xc21\xc0Y\xde\x87q@\x85,\xc0k\x87\xdf\x172\x871\xc0=T;Ho\x060\xc0;\xec\xa6\x8a\xab\xb0.\xc0\xf6\x16a\x04f-/\xc0\x10\'\xdd\xcd\xbe\x92/\xc0\xc19I:2\xe41\xc0\xb7\x08\x18\xa9\xab\x8a(\xc0\xb7\xc2\xaf\x0b}\xd71\xc0\xb2\x8d\xcct\x00\x181\xc0\xab4#\x9b\x06K/\xc0\xa0F\\\xd1\xc3o0\xc0M\xd9\xff\x11!L1\xc0\x17L9$\xff\xc6.\xc0\r(#\xc4\xe5Q-\xc0\xb3\x0f\x7f\xd0\xe5-0\xc0\x99\xd6X\xa1\x9c\x07)\xc0\x08\xcfEF\x8b\xa71\xc0\x0f\n\xca\x935~.\xc0\x83\xff\xee\x1c\x90\xae-\xc0\xac\x9f2/\xb5\x0f"\xc07\xe8\r\x13\x0c\xd1/\xc0\xf7\t\x17\xbb\xb8\x92.\xc0\xe4\xa9\xcb\xff\xd4\xa74\xc0\xf9\x9b\x97\x83\x11\xb6"\xc0>w\xb74@\xab2\xc0\x87(dL\x14\xfc/\xc0d\xce\xed\x83\xfeW4\xc0\xf4i\x1c\x83\xb9\x9c3\xc0k\xe8\n\x97-\x7f0\xc0\xc9\xe0A\x88:\r-\xc0H\x1d\x83\xe5\xc5\xac3\xc0\xd23\xbd\xa7VN)\xc0\x14T\xe1k\xdd\xf43\xc0\xd1\xf8\xc0\xfd\xef\x010\xc0\x85\xfd\x0cx1N-\xc0\x99\'\xb1\x9c\xc38-\xc0\xe6*\xefX\x86u1\xc0\xb6\x18%^\x89\xe70\xc0\xf9\\a\x1b*\x053\xc0\xe1\xb6\x8b\xf7\xb4\x9a4\xc0\xa5\x06W\x07]R0\xc0:\x00R\xd8\xee#2\xc0&=(\x8afq.\xc0I\xd8n\xbab"0\xc0kP\x18\x80\xc6\xd54\xc0\xa9\x7f\xda\x16\x8c\x0f4\xc0QS\x04d\x7f\xa0+\xc0\xc3\x03\x8c\x02\x9a,4\xc0\x1c\xc8\xa85\xb4\x914\xc0\xf4Q\x18\x9b\'\xc2#\xc0O\xe2/-\xdf\xd8"\xc0\x12=\xf1=\x8b\xd7&\xc0\xd1y\xdb\x9a\x1ff2\xc0\x14m\xf8T\xbc\xa61\xc0u\xc6\x03\x02\x84\x140\xc0\x18\xfba\x98#C#\xc0\x93\xe5\x8cMv\x9f0\xc0L\xca<\x96m\xd52\xc0\xf0\xaf\xfbr\x89\x7f-\xc0\x87\x08~\r\xd5\xd7/\xc0\xa0\x97S.\xe1\xf3,\xc0\x8a\xb3\xb4\xe0\xc8\xe93\xc0\xe6\x82\xd0\xd9\xb1\x17-\xc0\xfb\xd8\x15\xa4\xd1"4\xc0(yH\x11\n\xec!\xc0\x96\xbc(\xae\xf3\x99,\xc09\xf7\xd8\xd2\x9a*4\xc0bX\xe3v\xeb\xb4-\xc0A\x86\n\x07\xb9\xcc/\xc0\xd1\xcc\xf9\xdf`q4\xc0^\x0ew\xbfK\xea(\xc0\rI%\x15\x7f\xd7\'\xc0\x04p\xc8\xf9{\xe02\xc0q\xf7\rN\xec\x173\xc0\x13t\x842BH)\xc0{m\x9b\xa9\xc6}2\xc0\x8f\r\x81\xd4\x05\xae-\xc0\x9b\xbc\x83\x15\xe2\xd30\xc0~\r\xa0\x05\x8b\xf4.\xc0c\x128\xa0\xd7\xac2\xc0'
p16
tp17
bg3
(g4
(I0
tp18
g6
tp19
Rp20
(I1
(I4393
tp21
g13
I00
S'\xbe]\xeb-\x04\x96S@*\xac\xb6c\xd8\xfcS@\x97\xa8%(\xa5|S@\xd0\x9c\x0c@\x0f\xa1S@o\xa3*r\x10\x82S@\xf8I\xa2\x1fjhS@\x17\xa3\x17\xf6\x05\xb8S@\xcc\x88\xda\xe3\xc2\xd7S@\xda\x0e\x9f\x0c`\xd6S@\xeff\x00\xa4\x11yS@46+&\x81\xb8S@\xae\xe1@\x00@\x81S@xr\x90f\xfb\xb0S@\x03\xa2\xe2\xc8\x83\xa3S@\x10h\xd4\xb6\xc9\xe8S@:\xffjw2\x9dS@\xd2 B\x86\x88\xe4S@\xa9\x8f"k\xbe\x88S@\x86\xdd2_\x0c\xfaS@\x1f<l\xfa\xd1\xbeS@\xa9\x08[\xb3\xd2\xcdS@\x84\xfb\xdb\xd8\xb5\xccS@\xd4\xb3x\x05c}S@7\xfb\xdc\x06\xea\xdbS@\x0f7oY\x9b\xbdS@\xbf\xe7\x85\xeb\xdf\xafS@\x13\xa6\x9b\xc3I\xc9S@\xb0\x1d\xd1l\xd9\xd9S@\xf0\x89<\x94&}S@C\xc7\xc9T\x81\xd3S@\x9c\xdcGO\xce\xe9S@\xd8\x03\x16c\x83}S@I\xe2\x7f,b\xc0S@\x9c\x94\x10\xc5\x97~S@8\x10\x81\x90\xd3\xb2S@o5\xef\xf3\xa3\xebS@\x11\x8aQ\n\xde\xd9S@\x0f6!\x00K\x7fS@\x80\xb2,a\x07sS@\xa6\xc1\x96\xd9F\xeaS@\x8a03NL\x7fS@\xb2\xfa\xb4EC\xfaS@gL\xce|)\xb7S@\xb0\xc8\xd0\xe7\xdc\xaeS@e\xc1\xfa\x07\xa6\xd5S@\x1aN.\xb1\x17~S@\xf6qL[s\xd8S@\xb6\x81\xa1K`\x9eS@\'\x98+|\xab\xbeS@\x90\xd9\xc8w]\xb2S@\xb3\x8en\xb0A}S@\xa7\xfd\xc4\x14\x81\x96S@\xba\x9c\x9f\x1b\x97\xb4S@]\xd7\x88\x8a\x1f~S@ \x086]\xd9\xd6S@\xc5\xc2+_\x81~S@\x83:\xb2z\xaekS@\xe9\x0b\x10\x01R\xe2S@{\x93\xf2\x12\x97\xc9S@\\\x90\xfb\xdc\xd2\xb5S@\x16\x98\\%\x8e\xb5S@\xb5RW\xd2O\xd0S@u0\x8c\xa3\x12\xd1S@\xb2\xf4|\x1a\x8f\xddS@5|\xfdl\x01\x80S@\xee\xc6\xc3w\xde\xc6S@\x86\x942Xy~S@=h\xb9\xf1\xdd\xcbS@\x8dV\xc3\x98\xf7\x9bS@y\xa0\xefzb\xd9S@L\xb42\x16"\xe4S@\xd5H5\x8d\x87yS@\x95\x1b\xc0\x04C\xb1S@\xde\xa6\xdd$7\xa1S@\xfal\xf2\x9fI|S@qV\x8d\x97r\xe6S@\x08\xa7\xf8\x8d`\xb3S@X\x9a\x8at\xb7}S@\x9c\x01\xcfJ\xddzS@\xa7\x0f\x0f\x83\x05}S@\xc6\xf2`\x9b\x07\x96S@\xf6\x1b\xaa&\x95\x93S@i\x98\xe9\xd4\x93\xdbS@\'\x82|\xce\xe7\x9cS@\x0fWU\x86\xd5\x98S@\xd9\xb2\xe9\x94\x97\xd9S@\x1c\x86\xc5\xeaj\xd7S@\x1f}\xe6\x96!\xb7S@\xa9?\x14d\x1b\xd8S@S>\x08\x99\xa3\xa0S@\xce\x9eT\xbd\xd5wS@E\xf1\xdena\xf5S@\xf8\xd7\xce*F\xaaS@ \xbc\'\x90\xb8\x9eS@V=\r\n\t{S@\xf5\x0f\xd4\x91G~S@\xc5\x05z\x84W\x7fS@\xfe\xced\xd2\x92\xcbS@\x9f$\x10Ka\xf0S@\xcbIyF[\xd7S@\xfa\x85+dt\xd9S@\xcd\x11gjV\xb8S@z\x9b?\\\x86\xb8S@s@\xeey\xb7}S@\xe7\x0c\xb2\x00\x03}S@v\x0bx\xeb\xb2\xb6S@-D\xe3\xad\xc5\x81S@9\xe7\xedd+\xc0S@;\xbf\x7f\xf1\xe8|S@\xfar\xed\xac\xcc\xadS@\x8f@}G\xeb}S@\xb2\xde\x1e{;\xbdS@3V<\xeb\xe0\xd8S@\x01\xd12\xdc\xea\xacS@5\x8f\xaaz\xca|S@\x92\xc7\xd3\xf6\xf2\x80S@\xfc\x97\xf3\xaa\xbb\xa5S@\xfd\xb0\x91\x17\xcb\xefS@\xac<I\x8d+\xe5S@[\xe9\x80\xd1\x91\xb0S@Rj\xf3\x9c\xc3\x99S@\xf6\xfa\x89\x0eu~S@V5\x88\xe7Q\xbdS@\x04%\x1c\xaa\x0e\xc7S@\x03W\xb2\xa3\x84\x8aS@\x12\x7f\xde\xcb\xc5\xb8S@u\xf3C\xbc\x0evS@o\x04\xb0\t\xe7|S@\xdc.d:\xb1\xa5S@N\n\xc2O\r\xc7S@.\x14 \x83\xffyS@\xef\xf4k\xe9\x0b\xc1S@\xe4\xa6\x03M\x06|S@\xbc\xfa3:<\xbdS@\xb87z\xcc\xb7\x9fS@\xe1=\xd8\xbf\r\x7fS@\x15{\xc8;\xf7\x81S@\xff\xec\xf3\xa4\xe3\x81S@_N\x92}\xd1|S@\xf5e\xc9\x91~\xbdS@a\x9c!\xf8\xab\xbcS@\xa8\xe8}\x85l\xd8S@\xd6\xa8\xcc\xbfY~S@ib#Xk\x9dS@\x05\xfc^]2\xb7S@\x96\xdck\xa9\xc7\xedS@\xb2\x1c\x01h\xa6\xeeS@\x82\xbf\xd3^\x08\xa3S@x\xf4O\xf9\x18\xcaS@n\'\xf8\xfc\xfa\xbdS@>+^\xf0\xa9\xbcS@\x83\x1b\x1bBS\xb6S@\xe8\'\x07\x94\x8c\xb7S@\xe7\xe9\x0e\xabJ|S@\xff\\\xd2\xa1\xb1\x00T@\xf6!\xbd\xbb\xa8~S@\xe7\x1e\x86\x156\xb2S@\xdd\xb8I\xc9|\x84S@\xd5\xe3L(:|S@%Q5\xda\xbazS@\xc4O\xf9\xfcY\xb5S@\xc9\n\xe41k\xf9S@\xce(\xa8\x04[\xc0S@\x91\xaf\xb8by\xcfS@\x7f\x8a\xca\xef\xe5\xd9S@\x11\xb5Wv]\xb2S@\xb5,O\xe5A\xb1S@9\xd3\x15~\x1beS@\x11\x14\x9e\xd8\xeb\xb3S@\x832B\xb9[\xbdS@\xf2N\xea\x18\xe1\xf2S@\x89\xc6\x1a0B\xd7S@\xddf\x82\x94E\xc0S@#>\x93?\x8d\xfdS@\xa1\x01\xb3\xa1\xc0pS@I\x02e\x06Y\xb2S@\xa6M\xf6&\xfe}S@v*\xdb\xdb;tS@\xc5\x04\xc0\x1b}\x9fS@\xdc\x02\x18\xc4M\xf9S@r\x11\n\\8\x97S@\x7f\x02bn\x14\xc9S@<c\xa5\xbd\xdc\xb4S@\x94\xd9!\xa6\xf1\xcbS@\xean\x87\xb0\x9a\xb9S@9\x0b\xa0\xd9-\xe9S@\x9aT\x0f\x9a\xf9\xeeS@\x18TB~\x88\x97S@\xfc:\x96S\xcb\xb2S@\xf4\xcb\xaa\x10p\xdaS@\xd5)\xc5\xac5\xf0S@\x9e\x9a{_\x01\xbdS@J\x15\xcd\xacs\xc5S@\xa5\xa6I\xb4\x1a\xdcS@\x88#bs@\xecS@\xcbo\xf2\xb7f\x97S@\x8e\xf0nK \xb9S@\xf4\x0c=Vs\x83S@[F\x00\x18\xcf\xaaS@%\xb1\x17r\xab\xb3S@\xdc\x8f\x17\x91\xd1\x82S@e\xa6m\xecH\xc1S@N%\x90B.\xefS@\xb3\x1c\xb52\xd2\x82S@\xb2\x9fk\xef^zS@|\xf0\x8cr\x03\xd7S@\xbb\x103^\xa9zS@Y\x07;\x98\xfa{S@V\x9eT\x81"\xb6S@\x7f\x16?\xd2\xf8\xb1S@1\x8d3\x90\x8f\xb8S@\xd5\xdfl\x0f\xc9{S@_\x83\x96-\xd3\x9dS@\xb2K\xb1\x91\xa4\x9dS@\xee\x1fe\xb79\xb7S@e\xfe?\x14,\xdfS@Ps\x17%6\xdfS@\xad\x060i\xe7\xe6S@2C\x0e\x05\x17\x91S@E\xa4e.\xac\xfdS@G\x87hv{{S@\xa0*b\x17\x0f\xc0S@\xf5\xcb\x7f\x14B\xb6S@\xe1;_,\xcb\xa2S@\'<\x1c\xb2\x7f\x83S@\r\xe7\xc78"\xeeS@\x8ft\xe9!\xcd\xa8S@+\xfa\xacP\xc0\xe7S@\xeat\xce\xaaq\xd4S@\xeb\x87\xd3ns\xeeS@:9f\xd96\xefS@\xb53z\xecD\xefS@\x86\xf0\xbf\xdc\xab}S@\x8e\x02\xdd\xbc\xba\xb3S@\rB\x8b\xd6\x8e\xb3S@\xd0)\x84*\xef\xf5S@\x96_HD\xfc\x9fS@\'-\x00\xde\x92\xa6S@\x7fQ\xcb\xb4>\x9eS@+\n\xa3\xd9\xa7\xbaS@4\x18\x10l\xa4\x9cS@\xa1<\xb4\xf5\x92gS@U~\xcd\xc4Z\x84S@\xf1\xb0\xb9\xd8\x0f\x98S@\x80\x86\xb5\x833|S@\xab\x92\\Z\x0c\x01T@\xc7\x8e\x15\xd3f\xb2S@\xed\x03<\xa1\xedzS@k\xe38y$\xd8S@:\xfd\xc5?\x9c\xecS@\xde\xceuJ\x0e\x9eS@\xe7\xbe\xe4Q\xd0\x9dS@\xbb\xc1!9\xe7\x9fS@\xbbO\x9f\xc1Z\xe0S@c\x14\x041_\x97S@\xe6\xd3r9\xcd\xf5S@\x9d\x01\xed\xe5B\xb2S@O\xabM\x91\xce\xaeS@\xeeV\xb8\x03l\xb4S@\xe3\xd1\xec\x9b\xc3\xebS@\xfa\x00G\xd1\xed\x89S@*\x88\xa1\xa7\x01\xf0S@\x90\xa8\xf6\xe2\x05\x86S@t-)\xb2\xe8\xb5S@\xdd\xe5\xb7\xe1\xe4\xefS@r\x88L\xe1\xe9{S@\x0b\x8d\x1a\xd8\xb8zS@\x81\xc25\xcd\xfa\xbcS@R0\x1e\xa1\xb7\xa9S@g\x18\xb9\xbe6\xf0S@\xd1\x17\xd2\xa2[\xabS@\x8cCS" \xb0S@\xde\xc7\x8eM\x03\xabS@\x8fH\x18d\x16\xb8S@\xee8\xe6\x8d(\xf6S@i.b\x01\x9f\xeaS@\xee\x952\x06\xea\xaeS@\x99:\x8e\xa23\xb5S@ad\x89\xce_\xdeS@k\xe8*\x0e\xe0\xe6S@g\x9a;\xc9\xbb\xe7S@dj\xb4.\xb5{S@/\xc4\xbb\xadAzS@B\x88\xb3\xb0:\xf0S@\xc7\xf1\xce\xa0\xea\xedS@\xa0\x8c\xfb\xcf\n\xa7S@\x96\xaf\x07\x9c~\x81S@\xa3_\xd3\x0b-\xa0S@\x12\rKW\xf5\xb2S@9\xab\xd5\x0e]\xb9S@\xbb\xca\xf7\x1e\xba\x80S@_\x99hO\xcc\xe8S@\x11\xcb\x00\x06\xc0zS@\xc5\xf8\xd8y\xdd\xdbS@\xac\x870}\x9b\xd8S@\x84\x15b)\xa5\xfcS@\xfb\xaf\xc2W\x1e}S@7\x19\xc7*\xa2\xc9S@\xbb8\x896f\x97S@\xdf\xd5\xa2LP\xadS@h\xabp\xb7F~S@\xe0Q\x10\xb1\x9b\xbbS@\xf4Y\xd2\xb1\xa4\xe4S@.\xdf\xfb\xf2\xcc\xd7S@\x17cq\x81Y\xa0S@n\xaf\x07\xf4\x8b\xaeS@\xef\xc9/\xe5\xd2\xe5S@\xe2pT\x94\x83\x9dS@l#\xa8VW\xb8S@\x89~>\x88[\xd8S@[\xc1\x1a\xb2BzS@\xec\xed2\xeaY\xb1S@\r\t-\xe1\x9f\xb4S@\xca\xf9\xba\xdd\t\xf0S@]\xcet\x91\x1b\xd3S@\x8c\xe8\x0c\x9f\x18\xa9S@\\\x85\x85\x10\x8asS@.\xcd\x06\xa7mkS@\xd7NbH\xf6\xaaS@\xc4 \xd6\xb5\x18\xb3S@\xf6d\xd9\xa1 \xdcS@\x14\x1c&^1\xb2S@\xfc\xe7\x0c\xa3e\xbbS@j\x9d\x17\xe1e\xbbS@\x18#\xbc\x8df\xeeS@\xed\x10)\xa91\xf1S@t9\xca\xe3>\xa7S@\xb1\xa0\xbb\x90D\x9fS@\xb1\x08\x8ab\xfe\xf0S@\xdb\xd1B\xcdx\xf6S@\xe9\xe54\xf6\x12\xbdS@N\xbe\x8b\x9e\xa8}S@}\xf2L\xbbc\xb9S@\xf2\xf6y\xe5\xe1\xe4S@\x1d\x0bF\xc1+}S@\xa2\xab\xff\xdb\xf3\x0bT@\xdf\xc4M2\x16\xe6S@(S\xe3j\x82\xb4S@\xda\xd3\xa2\x0b\xec\xb1S@m\x94\x15\xc9\xe5\x81S@Ijb@\x9b\xc5S@\x9b,\x16\xe75\xaeS@\x0f&-\x16,wS@\xdf\t\x8dE\x92\xf4S@y\xbe\x98T\x86\xd2S@r[\xfff\x0c\xf9S@\x9cx\xa0\x1b\x0b\xc1S@\xbe\'\xf6\x04\x9f\xedS@6\x7f#?\x12\xb7S@\xd57\xb9lM\xa5S@\x99G\xf3\xc29\xb8S@\xa52~\x9e\x98\xa6S@\x8aJ\x8e\xa9\xd7pS@\xb0\xaf\xdc\x8fr\xa4S@pq:\x073\xadS@\xfd\x16P\x1e\xff\xe9S@%$^\xff\xfa|S@\x83\xbfNM\x15\xb4S@\xde\x84\x1ek*\xfbS@Q\x13\xcb\xa5\xd9mS@G\x9b\x1fw\x1a\xf3S@=\xf8]\x1a\xd5\xa2S@Gii4\x02\xa6S@8\xaa\x0b\xcc"\xacS@\xcd6&\x1d(\x98S@\xbc\x0c\xb8p\x8a\xaeS@\xfdz\xe8\x83_\xafS@\x87%\xe2\x8f\x1f\xd3S@\xd9]\x99\xd17\xa7S@H\xdf>\xae\xd6\xd7S@\xa0\x86\xc4\xb0_\xa7S@\xbe\xa31W\xb8\xa8S@;\x9b@\xad\xc1sS@\xb9\xb30\xf9\x02\xb0S@\xf3y\x9a\xdb\x01\xfaS@\x0c}\xff\x8a\x89\x98S@\x83-D\xcd\x1c\xafS@X\xf9m\xf4K\x9fS@\xd2a\x9c\xeb\xad\xefS@C\x82\x08\xd1N\xdeS@6\xbaK[N\xabS@\xc3\n\xed\xcc\x1f\xd3S@\xa7\xb5\xd5\xf1J\xb0S@u\x7f\x13=\xf0\x97S@\xd8\x1b\xca\x950\xbcS@ic\x9f\xddQ\xbcS@>\xe1Q\xa3\xc3\xb9S@\xe2\x0fk{\xde\x9fS@\xcedT\x1av\xbbS@el\x05LO\xe5S@\xa3>\x7f\x08e\xb9S@\xc8\x84_r>\xc9S@\x0cL_\x01R\xd9S@\xe8>\x97\x00\xfbNS@\x04\x98\x84\xc6\x1c\xedS@hi\x8eLu\xbbS@d\xfe\xd0\xab]\xf4S@\x07d&Y\xbf\x9fS@\xd0~\x0b\xc0n\xe5S@\xb2GDU\x93\xaeS@u\xec3\x83\x86wS@Q\xdew\xa5\x0f\xb9S@\xfc\xe7\x14/j\x96S@\'\x95\xf8\x0cM\xf2S@?Q\xec\x84\x7f\xd4S@8\xf3O\xc6\xabzS@_)\xe9\x8c\xcd\xedS@\x9d8\xb4\x02G\xb4S@P~N\x1bs\xb0S@\x15\xaf\xa1x\n\xb8S@/\xef\x11%\x00\xdfS@\xc0\x12\xa5i\xec\xdeS@\x81\xef\xec\'?\xefS@\x8c\xb5\x1a\xc8\x87\x0cT@\x92\xa7\xc8\x19-\xefS@\xebVE|L\xb0S@\xbd\xe4\xab\x07\xc2\xa0S@\xc7\xea\x0fi\xcd\xb0S@\x81\xfa\x99d\t\xb1S@\x9c\xb5xQ\xb2\xf2S@k\x9c\xe7\x9e\xcarS@]\x96R\x81\x7f\xd2S@\xf5\xc6\xef\x80\x0f\xb0S@\xc7\x08\xeaj^\xb0S@\x82\xe7\x19\x1a6\xb2S@\xc5d\xe0-\xca\xc7S@\xa6\x8cq\x94\xb5\xa8S@-Zw\x89\xf1\xa5S@\x08\xf8\x9d\xdd\xc0\xf1S@\x80\x1f\x8a\xc1\x10\x9bS@\x7fm\tW\xcc{S@9\xc9\x82C\xa3yS@\x98\x19\x13\xaf\xc7\xebS@\x81\xf0\x95\xd3\xb0\xf0S@w\xff=\xbcgwS@\xb8\xbb\x9bn\xf5\x9dS@h\xa6,\xbd\'\xf8S@\x86*\xc7Z"\xafS@G=\\\xb1x\xdfS@\xf7E\x88\xf5\x85wS@/\xb21}>\xc6S@\x849\x8b\xe9\x87yS@\x1b\x07$l\x85wS@\xe8A\x06P\xcf\xb0S@\xb0\x04\xb6\xf8*\xa2S@\xad\xdd\xef\xf8q\xbeS@\xb9\xd3^\xf5[\x97S@?u1\x98\x07\xb1S@j8\xfa\xac{\xbcS@y\xb1\x04FK\xb2S@\x96.\xd6\xda\xbd\xedS@\x9f)\x1b7\xe0\xf6S@\x97\x01\xb3\xd1k\xdfS@4\xad\xe0\xc0&\xc3S@\n\xda\xbeE\xce\xb1S@7\xd7\'\xe8\xaf\xdeS@\xacT\xb5\xbd\xba\xa5S@\xd0\xdf\xafR\xb1\xb8S@\xd4\xa8\xd8\xc3\x12\xb2S@F^\x12\n\xe2\xd7S@Dv}\xd1m\x97S@z&\xb2YN\xb1S@z)\xd7\x01\xbc\xdbS@\x8f\xe0\xc8\x0c\'\xedS@\xaa\xb4\x98\xf3\xd5\xa5S@\xa8<\x85\xc7K\x86S@\xe60\x04\rK\x81S@T\x82T\x05\xdf\xb9S@\x8d\xc6\x14\xcd!\xbcS@\x16K\x80\xa1\xb4\xc7S@\x83\xce\x88\x8a$\xe7S@\xc0\xfb\xa5\xb5^\xb8S@\x07\xebH7x\xacS@o\xa3`\x90\x9d\x9fS@\xb3\xeb\xb4\xc8\xa0\xf1S@,\x1c\xceY\xa0\x86S@\xb5<\tXV\xa7S@0\xaf(\xd7\xae\xa6S@\x9b\xd8\x01\x9e9\xdbS@s$/\xdc4|S@\xae\x9f\xa7\x99:{S@\xd1?\x15\x99y\xbfS@\xc1r\xa3\xe5\xeb\xabS@\xee\x08&\xba\xf6zS@~\x8e\xc4\x83\x1c\xbbS@\xcf\xd4\xbb\xe0\\\xb5S@\x9d\t\x9f\x88s\xd8S@\x8d\\\x95O\xd8\xedS@\xf6EY\x0c\x81\xb8S@\xe9\x0040\xb6\xe6S@\xbf%S\xbf\x08\x8eS@/M\xe6\xd5Y\x9fS@=\xfa\xeeP\xb5\xa6S@\xc2Es\x7f\xa9\xe5S@\x0f=\x8e\xdf\xbd\xa5S@\xa7\x94\x8a8p\xf6S@UM\xb1xt\xfeS@\x83\xa2\x1c\x0f#\xdcS@\xda6\xa8\xfa\x8d\xdfS@\xfb\x9d\xf0\xf49\xceS@\xd0\rI\xba\xe0zS@\xc8\x1b\xe47\xd4\xbdS@1\x87\x1bk\x92\xf2S@\xcb\n8\x05\xeb\x9cS@KRj)\xc9\xb4S@Y2\x01-Z\xdbS@\xe3\x15\x08\xf2\x15\xb3S@\xc9d\xf6\xc8\r\x9fS@/\x8eU8\x91\xebS@\xcbN\xbf\xfa\xd3\xd9S@X\xbe\x146\\\x81S@\x89\x9fH{U\xefS@)\x81\xc7\x04b\xabS@Hd.\x8a \xf9S@,\xdd\x9a\x97\xde\xacS@\xc7\xc5\xd3\xda\xb4\xb5S@\xbe\xc9\x104+\xdbS@\xa1\r\xf3\xcdV\xd3S@\xf9L\x90\xa6Q~S@h\xce\xec\xbc\x19\xb0S@\xdb:\x96\xba:\xb7S@I\xa5\x01\x8bY\xb5S@ \xf3\x83`\x17\xecS@\x9b\x12t\xd8\xab\xacS@\x80\x12\xa9\x01w\xacS@_\n\xb4h9\xbbS@\x1duS\xb6\xd1\xb7S@lc\x83\'\x91\xaeS@<E:\x9d<\xccS@x\x9d\x91\x9a\xbb\xa2S@\x14\x12\x02\x1e\xd8\xa5S@\xaa\x13 \xc9e\xb6S@\x0c\xe1\xdc\xd7P\x9eS@\xfa\xd5.\xb3x\xfaS@\x14\x91\xaf\xee\xbc\x9dS@\x87\xed\xbe\xf6\xa8\xd9S@\x013&\xba\xaa\xb0S@Bh\xd6:\xc3\xdfS@\xcb\x83\xd0\xc8\xc8\xdbS@hl\xed\xa7\xa5\xb2S@\xe3\\[\xa7\\\xb6S@\x9c[U\x00\xbc\xd5S@\xcc\xa8s\xaa\x00\xfcS@\xb9\xfe(\xbc\x86\xe9S@\xc9N\xe1!\xf1\x98S@\xb0\x04\x90\x92\xdevS@\x0e`\xccj\xeaxS@\xf8\x87\x0fzF\xeeS@\x0e\xa2V\xd95\xf1S@\x94b\x00\xe40\xfaS@2\xb4\r\xe6\xe9\xeaS@&\x10Z\xba\xff\xfbS@\xd2\xaf\xcab\xf3\xd0S@\xdf\x07\xfek\xbb\x7fS@\xba\xd6\x8e\xaaF\xacS@\xd9\x06~\xc2\x85\x98S@t@\x18\xa4\xe9\x9bS@\x89\x89\xe6i\xe2\xc0S@\xa1\x98\x1d\xd6\xbc\xe5S@\x89F\\\x8d6~S@\xa2P\xfc\x13J}S@5Q\x86\x00\xb2\x85S@\xf0\xb5\xa4\xd97\xa2S@\xf3\xe4\xba\xd2\xe2\xaeS@\xe4\xc2\xa4\xe2\x97\xceS@T\xd7\xa6\xba\xca\x7fS@\xc5\xcb\x9e\xcc\xed\xa3S@\xce\xf5U\xdd\xd8\xa3S@C\x8f<\xa6H\xc6S@\xd7\xb9\xd9\xaaX\xafS@c\xf9m\xcf\x1f\xb4S@\x9b\xd7\x1d\xa9<\xc9S@i\xda\x03)\xf3\xa2S@\xf9\x1a\x82\xd7\x90]S@\x98(\xe5\x0b\xaa\xb5S@C\x97e9\xef\xb4S@**>\x1f\x8b\xf0S@\xf1"\xed\xa6\xba\xd9S@B\xbe\x90\x9aq\xa1S@go\xd6\x17\xac\x9bS@\xc8\xf8JY\xa7yS@\xb3\xc5\x17`W\xbdS@\xc7\'\xce^\x9d}S@\x94.\x8e\xa5J\xc9S@\xd4;9\\\xb6~S@H\x1e\xee}m\xcdS@d\x05\xabrK\xf7S@/g\x98\xd4\xda\x99S@\xcf\rn\xc7\x8b\xe5S@O\xa6\xfb\xb7\xbd\xa5S@\x1b\x82\x0b\xfa\x08\xb8S@1\xe6\xf6\xed\xe4\x9cS@\xe4\xdas\x81k\xb0S@\xed\xf9\xe5\xeak\x7fS@n:^t\x98\xe8S@\x07<@\x0b\x1b\xb9S@\xc7\x8fc\xd2\xed\x8eS@\xbb\x0c#M\x88zS@\x8c\x96\xf7\xff\x08\xa8S@\x05-\xb6t\xf8\xfcS@a\xbc@\xed\xba\x7fS@\xe1\xfa\xf0E?\xc2S@^\xba|G\xd7\xe5S@/Dl\xc5\x8b\xcbS@tb\xfd\x199\x9dS@\x1b\xa3\x05[\xfe\xe9S@)1\xc1\x93\xe3\x9fS@\tV\xc2\xbf\xaf\xbeS@\\\xfe\xdf/\xe9\x81S@\x02\xeen\x94\xca\xb0S@5\xf5\x99`\x01\x88S@\x06A*i2|S@b2\x02\xc2w\xd1S@\xbd\x89,T\x94\xa5S@\x9c\xed\xbc\'\xaa\x98S@P\x8f\xce\xbf,hS@\xa1\xcf\xf9t\xda\xdaS@\xb3"\x8c\x99=\xbdS@\xe0\x13\xc2\x9e\x1b\x9aS@\xee[\xce\xe1\xc0\xb1S@\xd0V\xe6\x9f\xd9\xe7S@8\xcb\xddX\x89\xd3S@*\xc8\x94\xfdM\xbdS@\x18dj{\x9e\xb0S@\xf4\xa9\'@L\xd9S@\x11\xf4\xaf\xb1Z\xf0S@c\xf5\xbbY\x95\xb8S@\x00T\x9eP\xb5\xbeS@\xe5\xa4\xb2\x04I\xc8S@\x03\x82T\x9f\x01\x9eS@F\xc2D\xacu\xccS@\xde\x97\xc2a\x08\xc7S@\x05z\xd5r\x03\xd7S@\x98\x8b\xe8P\x00\xe0S@\x03S\xc7\xbav\xd7S@\x1eQ\xd0j\xfa\xb8S@\xe6\xc5B\x0b\x88\xb0S@\x8a\xdb\xc3n\xb5\xd5S@\x9aACy\xb9\xc6S@w\x18\x11\x87Q\xadS@\x99W\x10\xfa3\xbdS@r\xeeO<\xc8\xd8S@w\x11z6\x96\xe9S@+}R\x9a\x89\xd4S@4\xe8\xe6\x06Z\xceS@\xb9h\xbaso\xa3S@\xb3\x18\x9e\xa73\x9cS@\xbe\x99\xb3\x9c\x93\xa5S@\\\x80\xbc\x86\xd5yS@\xbf\x8c{j,\xc3S@Z\xa3@\x1e\x95\xb0S@7\x0c\xb9I\xa4\xbcS@\xca\x19\x15\xa1\xe4\xd6S@\xd5\x8f\xe3\x17\xb8\xa2S@\x117\xce8\x82\xb8S@+\x9c\xff\x88\xba\xacS@\xeb\xac\xa2\xf4\xc9\xfeS@\xf3\x10\x1a\x03S\xacS@CX\xef\x91Q\xf1S@\x03q.\xbc4\xe9S@\xb6J\xfe\xb1\xf2\xb7S@\x85I\xd07\x96\x9fS@\xe6\x1b:\xf9d\xa0S@1|\x02\x16J\x01T@C\xaa\x837b\xe0S@\x95\xeb\xd5\x01A\xeeS@7L\xd4\xf86\xf1S@E\x06W\x90\xee\xefS@\xae\xc7\xe7\x86Q\xf0S@\xc2\xe7P1H}S@\xf5\xad|WW\xb8S@\x85\x01\x91\x11\xf9tS@\xbf\xd6%\xa0\xc2\xd3S@\xa9\xa3\xfb\\#\x99S@UOM.{sS@cc\x1d\x89m\xacS@\xd2\xb6\xeb8\xfb\xefS@\xeff\xa5I\x8e\xf1S@f\xc2p_\xf6\xe9S@\x97\x11V\x04@\xc5S@\x8d\xb90\x08N\xb9S@\xb9Wf}s\xb9S@\xe5\xac\x02\x01I\x83S@\xc7\xe5B0\xe1\x88S@H\xc8Fs\xea\x80S@\x8a\x10J\x11_\xd2S@\x07\xea\xe7\xb8\xc3\xbfS@\xab.\xf14 \xf9S@\xca\x11H\xb2Q\xb8S@\xffL\xf9\xcb]\xeeS@\xa5!\xba\xc8k\xaeS@#A\xb1\xa8\xc3\x81S@qR4\x96\t\xa7S@\x9eb"\x86\xc9\xbeS@y\xb7\xac\xbd?~S@$57\xc8\x80\xeeS@\xd5\n\x8f\x08\xdb\x8bS@c4\xb1\xc6\xb3\xfcS@/\x0f\x1f\xc0S\xa5S@Z\x9e\xb0\xde\x05\xf1S@\xd0\xd8\xcb\xf2\x9d\xefS@\xd0\x86\xd38\x8c\x81S@#\x81\xa7\xa5/\xacS@\xce\xf3\x13\xf5\xe1\xeeS@4\xa72\xf4\xf8\xa0S@*\xa0\x89\xd4\xba\xc9S@.zg\x1a\x0b\xa0S@\x9a\x8dW\x8e\x9c\x83S@\x8c\x8b\xea\xa6\x92\xa5S@|\xfb\x8c|\xd8\x9fS@\xf9Q\xdd\xc5i\xe5S@\xbd8\xe5\xae\x18\xc3S@\x1f\x8c\xc0\xc3\x8f\xe7S@_2\xfe\x17R\xb5S@\xcd)\x93\x9f\xff\xd8S@\xadK|\xa9\xda\xbdS@m\x00Q#\x0f\xd4S@\xc2"\xe0Z\x8a\x80S@\xe4\xf0X\x85\xe3\xa9S@\x8dA\xddf\x88\x80S@T\xe6\x04Y\xbe\xbcS@\xe4o\x8ck\xdd\xf0S@\xe7\xa5\xac\xe6I\xf1S@<\xf5\xd9\x91,\x83S@\x13\xf0\xaf&l\x85S@\x90\xc5\n6\xebxS@\xee\xb7\x05\x8a\xd4\xe2S@\x03\xe4\xa5\xb3e\x99S@.&\xab`\x9f\xaeS@ZKR\xe7\x02\xb8S@\x0e!sN\x93\xb6S@\xcf\x0e\xben4\xd8S@5>\x84\xb5o\x7fS@\x11\xf4E\xf0\xa6\xf1S@\x1bI\'`5\xd8S@%\xfb\xfd)\xab\xafS@\xce\x9293b\xefS@\xf7Y\xd0\x9bm\x97S@>_\xf3h]qS@\xf4G\xa6\x95\x93\xa2S@\x02\xe0\x98EG\xd7S@\x92\xe1\xe7\x98\x16\xd6S@)\xc3\x02B\xe6\xd3S@+\x9fD\x99\x1a\xe8S@\xa7\xf8\xaaBT\x99S@f\xad3\xb12\xeaS@3?D\x03\xd8|S@[\xeb\xf7\xa6R\xd8S@\xb5\xec\xe9?\x9d\x9eS@2\xb6Rx\x14\xeeS@8N\xa4@\x17qS@\x9cQs\x94\xdf\xa2S@O\xb7Z\xd8\x7f\x94S@-\\1\x10\x15\x99S@n.!\xa2\xa7\x85S@\x07`e\xf6\x10\xd6S@u\xfd)\xeet\xa7S@\xa6]\xb7\'m\x8bS@(\xe4K`\xa9\xefS@\x0f\x1bL\xfdM\xf2S@\xf3\x87\xfcU\xd7\xefS@\x9aM\xaf\x8f\x0c\xefS@\xc8\x9e\xbe@\x8a\x97S@\xa8\xf7\xa6:\xcf\x96S@\xdev(~\x01\xc1S@\r\r\xe6\xf0\x04\xe4S@\xbf,@\xf5r\x9fS@\x85)H\xc8\xf8\xb4S@\x07\\\xae\xfc\xa8\xb3S@\x95\xc4|eS\xd7S@\xbe_\x03p\xa6\xceS@\xf5;\xe9\xfe\xd6\xeaS@)\xf3\xb1\xf2"\xf2S@\x17\\\x06B+\xa8S@\xd0\xd2@\x91\x1e\xd3S@{\x03\x82\xc5\xf3\xefS@ +q\xdbJ\xf2S@\x84\x7f\x90\x91\xa9\xc3S@G\x1e\xfe\x04d\xb2S@M\x1d\xca\x92\xae\xf9S@d\x90\xf7\x83I\xf9S@\x97\x16w]\xa2\xe5S@vn\xe6\xbc{\xb8S@\x17!\xedf\xb6\x99S@<\xecO.\x8a\xbeS@\x91\x95\xe7\x87n\x9fS@\x9fC\x15\xe5u\xaeS@\x83>\xe0\xaan~S@t\x08\xdc\x083\xa0S@\xb9H\xf4!\xd3\xa1S@|\xfb6\xbe\xf9\xc5S@\xa7\x19\x0c\x1f\xe1\xa3S@T\x92/\x98A}S@m\x19r\xe5\xe9\xd7S@\x8e"\x84,7eS@\xc4;\xa3\xe0w\xbbS@\xe9\xb2 \xb4:\xdbS@,\xdb\xad\xf3\x84\xb5S@\x9e\x00w:\xac\x9eS@\xdf\xe5\x89\xd9\x1b\xeeS@\r^\xa4\xd7\xb8\x85S@\xaf\x94XR2\xb1S@\x91<\xf6E\'\xe7S@\xb4\xa3K\xcf\xb6\xadS@\x8d\xed\x92Q\xf2\xb7S@m\x1cn\xbb\xf1\xdeS@\xcd12\x8a\xdd\xb4S@\xf0\xe1\xf8\x01\xa2uS@\x17\x19\xbf-\xc4\xe5S@\xd5Y\xcc\xd0\x13\xc6S@\xa3\xa1X\xc50\xebS@\xed\xae\r\x8b\x88\xf0S@\xd3\xf1/{|\xabS@\xc7\x12\xff)\x1e\xb6S@\xb0T\xc0R%\xa2S@\x82Z\x94~\xf3\xb0S@\xbea\xe4\x08\x1b\xa2S@\xd1|\x99\xd8\xcc\xb5S@q\xe2\x94\x15\xd5\xa9S@qL\xd8\x0c\xe3\xaaS@\x01\x8a\xe6\xba[\xb8S@VL&@\xf1\xbeS@C\xe2\xa2\xaf\xfd\xe9S@\x08\x0b\xa1\xf7\xca\xb1S@\xea2\xafk\x9c\xf0S@T\x9f\x13\xff\xb4\xafS@\xde\xa5?+\xa9\xa6S@\xe9\xe8\xa5\xdd\xe0\xdeS@\xf2\x01l,B\xcaS@J\xea\x8b\x93`\xa9S@l\xd5f*.\xe9S@Z\x93\xe0\xa1\x92\xb1S@\xf9\xb0B\xa1\xf6\xd2S@\xba\x8f!*5rS@\x87\x04f`\xbf\xb9S@\xd5WT\xff\xa2\xb6S@w \xa2\xff\x82\xdaS@\xaa\xc5\xb2"\xbd\x80S@z\xd6v\xba<\xb6S@b\x1bpN^\xd2S@P\x0c2;\xf2zS@\x82\x9d\xe4\x84T\xd3S@\xb87\xd4\xef\x96\xedS@\xf4[\xe8\x9e\xdc\xe1S@\xd6\xb6wL\xa5jS@4\x96\x89\x9d\xfc\xb1S@\xbb\xf3\x86\x11\x17\xabS@\xda\xd7\xea\xd8\x04\xc4S@\xa1\x85eI\xd5`S@\xb7\xb5M\xe5\xab\xa0S@\xf9\xaf\xd4\x1a\xe2\x80S@7N\x80U\xc7\xaeS@\xc6\xfb}d\x07\xa7S@\x04t\xdb\xc5\xfa\xa6S@k~}]\xbd\xf3S@L\xfcR\x93\xd5\x80S@p5\xeec\xe9\xdaS@\xec\xdb\xf0V>\x85S@\xc6\x08\'x\xa1\xafS@Z\x99\x9f\xee\xcevS@\xcb\x7f\xcc#\xf1\xdbS@\x9d\x9fTd\xc5uS@|X\xce0g~S@\xdf^\xed\x10\xf0|S@\x03\xee\x081\xab\x9fS@\x1c\xf8\xd0R\xe8\xedS@X\x90[/\x92\xedS@^3\x15\xfa\x03\x99S@\x1494^\xce\xaaS@n\x1b\x13\x83\x95xS@\xbb@)cc\xe4S@\x0e\xfa\xbe\xa9T\x7fS@\xb3\x8d\t\xdf\xe1\x9cS@V\x06.\xcfL\xe8S@\x0b~\x85\x86\xdcvS@\x0c\t?@D\xedS@me\xac\x01S\xb8S@\xe3\xf5\x8d(\x95\xd5S@\x99\x04w\x96\x19\xb0S@(\x16Tn\xc1\xc7S@$\xba4\xf5\xe8\xfbS@{\xb4\xb2\xd6\xe8\xedS@\x1b\x99\xcc\x9d\xbd\xcdS@<\xeel\xd3\xab\xe7S@\x01\x0c[\x18\xbd\xbbS@\\\x1czIy\x00T@\x8d\x80Q}\x05\xacS@\x88\xb8\xeb\xa1\x04\x00T@$#rJ\xf4\xfbS@\xcc\xae.r%\xabS@\xd6\xf7\x0es\x81}S@\xdc\xf6\x81!\xb2\xb1S@/\xdc7K\xa6\xb1S@\xa3\xda\xb4\x83$\xa3S@\xed\x11Y\xc7n\xb0S@\x98\x08\xa2\xab\xf0\xb8S@\x1b0L\x05p\xccS@\x98\xac\x1b\x91\x1a\xb9S@mg\xdc\x98\xa0\xdbS@!\x89[\xadp\xedS@\x9b%\xb7\x8dI\xadS@U \xafk\x82\xf2S@W\xa9\x10\xd1?\xb4S@#\xacg\xf0c\xfbS@\x03\x97]i8\xa7S@\x07\x81\x94\xf8/\xb2S@t\x86!\xdcX\xf4S@@~k\x9b>\xdcS@\xac\x8f0\x0f\xf9\xa7S@}\x80=\x9e\xad\xffS@\xde\xc0\xecF\xa5\xe9S@Tx\xdb\xcd[\xafS@\xb6\x85\x9c\xcb;\x83S@R(\xc3\x18\xb7\x7fS@\xeb\xe2f\xc1`}S@\x98p\xa3\xaf\xcd\xa0S@\xc8\x87z|\x8d\x9dS@\'h\xce\x93\n\xafS@^&\x97\x0b\xcd\x9eS@\xe9\xef\xbe\xd4G\xcbS@\x81kv\xca\xbe\xf2S@9\xc0\x01\x81\x1a\xc0S@\xcf7\x14\x1eJ\xe8S@\xae\x1d\x83\xca\x8a\xf4S@XC8\xdc/\xadS@s\xd7\xaf\xba\xfa\xe9S@\x93\xa4\x1e\x07}\xbdS@9\xb2yG\x98\xcdS@\x14\xe1\xc7\xe5\x9a\xc7S@\x1f\xcc\tb\x80\x9dS@1{\xcc\x0c\xbc\xa8S@\xfe\xb5w*J\xafS@\xc5\x7f:\xa0 \xafS@}\x13\xa3M\xa7\xb3S@\x9c"\xb4y\xbf}S@<\x1fJ&:\xb0S@D3&\xa7\x99\xdeS@5\xb3\x1c\x86\x0cyS@\xe8F\xfc\xcb\x8c\x9fS@\xb4u\xe7k!\xb0S@\xeb&/K\xe7\xa7S@2f\x0bY%\xeeS@\x81\x13\xe9\xde1\x8cS@D\x18g\x12\x7f\xa9S@\xff\xe2\xa3\xffI\xfcS@\x01\x8c\x8a\x0b\x1a\xb1S@?\xdc|\x891\xb5S@K\x19\xdf\xc0\xfe\xb4S@\xee\xee\xc6\xd6\xc1\xd9S@;1@B\xc3\xd7S@\x82\xfd\xd04\xc9\xe0S@\xf6m\xa7,"\xafS@p\x1f\x16@\xee\xaeS@\xb3\x8d8\\a\xf3S@\x87\x03\x01\x1cY\xb9S@\xc4Bs\x8aswS@\x1e\xbc\xb6#\xb3\x9dS@\x06|\x02\xfd\xbd\xfaS@\x14\x1aC\xe4\xe8\xb2S@Rd\x03\x83\xe7\xbcS@\x9a\xed\xdbQ&\xb4S@WDuB\xa3\x81S@\x0e\xc3[i\xc2\xa2S@D\x98\xa3\xf9\xa6\xa9S@D\xb6\xb7\x0b\xb3\xa6S@(d<\xc0g\xadS@B\x94\xc7\\\xd8\x9bS@\xa9\xa8\xa0z\xd2yS@\x99\xd2\x98\xde\x13\xa2S@L\x90\xcd\xeb\x8a\xa6S@\xe8\x85\x105\x04\x9eS@\xa5\tL|\x95\xefS@r\x8fp\xf1+\xc1S@$\xe6E\xad)\xdaS@\x1c\xc7\x7f1\xfd\xaaS@\xd7\xef`qQ\xafS@\'\xa8\xf9\x16\xb3\xe7S@\x0f\x9f\x1f?j\xc3S@\x9f\x0f\xfd\xef\x80\xe8S@\x0c\x16,\x01P\xa7S@\xbd\xc8\x9a|_\xa1S@F\xff\xe6\x86g\xeaS@\xdb1(\x9e\xd8\xa3S@\x08\xf1<\xde.\xefS@p\xda\x92\xbc\xf0\x88S@\x88$\x93\xf6x\xccS@\x89\xd3\nz\n\xe7S@\x8c\xee%\xbb\x18\xb3S@U\xed\x08f6\xbcS@\x8eb\x844K\x92S@C\x01\xf4Eq\x8fS@\x99\x84\xd9\xe7\xf7\xb4S@_\xe5\xea\xe8I\xb0S@\xb8\x13z\xa2\xd2\xb1S@\x91\xadg\xfe}wS@\xba2j+\xc6|S@\xe8?\xd2`\x9f\xb8S@;\x82\xb3\x84L\xdeS@\xcb\x90\xb8\xb29\xefS@\x9e\xf7\x04\xc5\xfd\xb0S@\xd1\x9fQ\x07\xfe\xacS@\xd8\xf9\xe2\xb6\xcd\x9dS@\xdf`\x94`$\x9eS@6\xc9\x85\x02\xf0\x9eS@;\r|R\xfc\x9eS@:\xbb\x91F\xcb\xfaS@Dv"\x8dC~S@\xea\xf9\xa6\x17\x13\xd8S@\xe1oX\x98H\xefS@\x92\x9b\xe42\xd1\x81S@\xdf\x04c\x18\xff\xa0S@v\xaf\xaf]\x8a\xaaS@\xe0md\x0c7\x7fS@R:\xef\x18(\x9fS@h\xcer\xaa\xaf\xefS@Y:xua\xecS@\xacb<\x91\xc5\xaeS@D\xc6\xbeW\x81\xb4S@Ii\xc9\xb2\xc8\x9dS@\x1af\xc6\xf7r\xb6S@\t9m2(\xadS@&\xf8#\xe0\x01\xe8S@\x15U\xf9\xa6=\xb1S@`:\'\x1d\xb4\x92S@\xd0\xf7WPM\xd7S@\x84\x89\xbc\xf5q}S@R\xe2\xc1\x1f\xdabS@\xc0\xccSqP\x97S@u\xe0\xb2\xb1\xb9\xa5S@\x1f\xfc\xf9g3\xfaS@\xa0\xa5I\xfe\xd0\x9cS@>\xfeFi\xa4\xa2S@\xc2B\xd3\x05\xf7\xf7S@`\x1e\x8a\xfb\xe7~S@@\x17\x0f\xd6\xad\x88S@\xc3hTnZ\xadS@\xb5:\xac\xb45\x97S@\xd0\xa5]\xf3T\xaaS@ES\xfbR\xa0\xb2S@^\xacS\xa6\x87\xddS@\x1c\x05F\xd6xtS@C#RE\x13\xf8S@\xff\xe9A\xb7\xa1\x94S@D\xbaH\x00\xa6|S@\x8e\xb6+\xf1\x93\xacS@\xed\xd3\x9a j\xa1S@\x07\x9dr\x05\xf3mS@\xaf\xb30\xcc\xf4\xa0S@\x90\xe2\xa6Bd\xa1S@\r,6\x10q\xcdS@\xef\xe5\xa9\\\xc7\xafS@\x9f\xb1z$\xad\xb6S@n\x14\xde\xb8\x19\xf5S@\x06\xfc\x8aI\xaa\xa4S@k\'gr\x14eS@T\x9b\xb0W\xe4\xedS@\xdeGAs\x0euS@v\xfe]8\xe9|S@\x01\xca\x0b\xd7c\x89S@S\\\xe83Q\x9fS@\xe3;BI\x88\xa3S@x\t\x87\xfe\x86\xf9S@\xed\xa8\xde\xf7\xfe\x95S@\x83,\xd0\xd8Y\xf5S@A\x98VG\xb8\xd3S@\x1a\tEJ\xb4\xa5S@\x9a\x15RY\x1e\xacS@\xdd\xad\x8f\xd2#\xa8S@cY\xe3\t\xfe\x85S@<\x9a\x0c\x1c\xdb\xb1S@28\x88NK}S@\xcc\x86\x15&\x04}S@rN/\xd5\x0c\xa8S@\x14B9/\x18\xd5S@\x8e>\xc0~\x9b\xb3S@^\xcah\xfez\xf6S@7\xaa$+q\xc1S@\xff\x95\'\x89\xa3zS@%\xc8\xf8$\xbe\xdbS@\x0e\xce.p,\xb6S@\x0f\xa7\xd3\xe8<\xb5S@\xfa\xbc\xb7\x89`\xb3S@\x1e,$\xc9^\xeaS@C\xab\xb3\\]tS@\xf4o\x81\xe9\xd7|S@\x0eG\x124\xd9\xb0S@\xe4|\xb3\xed\x04\xa0S@\x86Q\xdb\xd1\x97\x81S@X\xea\x02\xd3BxS@\x83m\x00\xb8\x9c\xecS@\xa3\xc99k\xd3\xf5S@f{N+\x06\xb4S@\x92H\xccju\xcbS@\xc8\xab\x16\x94[\xeeS@3\xe4\xb7\xf3\xbc{S@\xb5-N\x8b\xf8\xb0S@N\xbb\xbe\xe4Y\x9eS@#\xc8\xe9\xb0\x06\xadS@B\xc6b8\x15\x9eS@?)\xcd`.\xbbS@\xb7\x87\xe94\x8bzS@\xf2\x01\xc4S~\x85S@c\x7f\xaa\xb5\xff{S@\x80\xad\\\xd8\xd5\xabS@\xdc\x00\xa7:\xa5\xa1S@\x90\x82\x0c\xd3/\xe6S@\xea*s|\xd3\xccS@\xad\xffT|\xe3\xf2S@\xe0d\x0e\xf0\x90\xc0S@E\x06]\x91\x8a\x8aS@j0\xac\rk\xbdS@\x1d\xb4\x82\x9f\xc0|S@\x9bi\xd8=\xb2\xccS@\xdat\xa6\x06l\xf6S@[\xe2\x9b\xc4\xf6\xaaS@@\xc2T\xf6\xc3\xedS@O\t\xdb\xb1\x83\xfbS@(SN^\xb5\xf8S@.\x1cfC\\lS@=\xbcp\x9en\xa0S@\x17b\x87\xfa$\x7fS@Tx\xee\xeb\xb4\xaaS@\xd7\xc8\xb7\xd4\x1d\x83S@rXp\xbf\xf1\xbbS@y\x85\xfa\x9f\xe6yS@I\xd3\x92\xfb\xec\xa8S@ds<\xb69\x9eS@H\x86\xa8\n\xbfzS@\xb0\x8e\x0f\x18\xdc\xa7S@ \x90\xb5\xd0\xe4\x81S@h\xca\xdfrU\xd8S@\xe8\x1f\xd1\x19+\x83S@\x90]9D\xc9\xecS@+\xdf\xeb\x99\xf3\xdaS@x\xba:p\x88\xf8S@\x9eQ\xfc\xa0 zS@\xeda/\xab\xb9zS@S*{\xf7\xbb\xe9S@\x80\xc4\x81\x8e\xa8\xf6S@8\xffI\x86\x97\xfcS@\x87-\xe3n\xab\xeeS@\x86\x0e\xd4i\xd9\xe3S@\xe7\x93\xd9\xd9\xe0\xb2S@j\x16r\xb8\xab\xf8S@/\xe6\x1b\t\xff\xf7S@2\x1e\xd5b\xa9\xa8S@\xee W}\x0e|S@\xca\xca\x9f\xf4O\xbdS@4/v\xf1\x03\x82S@\xaa\r\xe6#!\xa0S@\x18\xbaF}}\xb7S@\x94\xe4\\l\xac\xfdS@e\x0e\x05\xb6\xf0\xb3S@\xcfo\xae\x1a;\xc0S@\xd7\xfe\x00g\xffzS@\x0e\n\x90-\xfe\xf1S@A\xaf\xc1\xbc\xbc\xdbS@f\x13U\r\xc0\xaeS@i{\xf5wX\xabS@B\x91\xd6\xe6\xeb\xdcS@\xb5"\xafj\xa0\x80S@\xf8\xa60\x81\xc0\x81S@\x8d\x0f\r\x9d\xe7{S@5\x94;T\xb0zS@\x1e\xcb\x01\xdf\xbc{S@\x0b0\xd3\x00\xa7\xb5S@\x13\xf0\xbe.\x07\x82S@J\x86\r\xa3T\xdbS@Y\x08\x93\xd1\xd1\xa5S@\x89\xcc\x9e\x8fk\xa0S@\xdb\xf2\x91\x13h\xbbS@o\x84B\x08D\xebS@E\x94\xc8\xf6:\xacS@VRT\xa3\xb7\xd4S@\xe8@_Tw\xd6S@.\x91BAR\xb0S@\xa62\xd9G\xfd\xb0S@qIA\xbd\x17|S@\x8dD\x0e\rbzS@\xb8\x00)\xb0l\xf7S@\xc7\xc6\xa3d\xc7\xa0S@Nc^\xde\xec\x9dS@\x9b\nd\xbd:\xdbS@\xf7b\x0b(4\x84S@\xbb\xd2=t\xd5\xebS@\x7f\x14Y\x15R\xb5S@\xc4)\xa0\xb3\r\xd9S@I$\x03#\xd6\xf6S@\x12R\x9c\x80\xf6\xf6S@\xd9g$\x878\xc5S@\xf9\x07\xaaz\xdd}S@\x93\x022\x11\xe9~S@J|w\x10q\xc0S@\x9e\xd7~\xd1\x15{S@qF\x0b+({S@\xac\x873\xcd\x03|S@\x93/\xbe\xfb1\xabS@z\xba\xa2\xb9I\xcfS@\x7f\xc5\xa4\xdc,\xa7S@\x16@;\x84\xfb\xb9S@\xdbWJ\xd84\xdbS@CP\xf5)k\xd4S@[\x1d\xbdx\xcb{S@A\x83(>.\xafS@\x8b\xce\xae9\xb1\xaaS@n\x139\xbb\xea\xa0S@9\xcf5\xad\xcc\x93S@\xd6k\xa0\xb3\x00\xd8S@\r}h\xc3\xe0}S@RY-\xa9\xce}S@\xf8\xc9[\xdb7\xaeS@$q\n7)\x9fS@\xd2W\xf3W\xe0\xcbS@\x97D\xf34S\xdbS@\xa0\x11%\x00\x8d\xdbS@*Hp\xb8s{S@J\xa6\xd1y\x95\xc5S@[\xff5t\x90}S@\x12u\xb0\x8f\'\xf7S@\x11\xa0\xd7\x0cd\xa4S@\x8bn\xf00\xd9\x7fS@\xaa(\xef\x1e,\xdbS@\x9f\xda\xe2\x9f\xb5\xdcS@\x84\xc8_5i\xa7S@\x12\xa7\xe8K\x1e\xf2S@v \xc8\xf9\xd7\xb0S@\x91n\x81F\xca\xedS@\xd2I\xea\x91h\xb8S@\xfet\x02k\xc6\x8eS@\xe1\x98M\x96\xbf\xf1S@R\xe5\xf8\xa2\xd8SS@b\x94\xc3\xed:\xa2S@\xbc\xa3\xb39b\xc3S@\xad\x84O6\xe0\xacS@\x08\xc1\xcf\xb0C\xa2S@TT$\'\xd9\xa0S@\xce4\xe3\x8b|\x9dS@\xf9\xc32\xae\xd8\x9eS@\x08\x02\x00\x1fm\x9eS@\xeeh.\xe2\x11\xfaS@\x17\xe3\x86\x9a_\x9dS@K#E|\x9d\xa6S@\xd1\x9a\xe8SC\x9fS@\xe6\xf23\x90u\x9fS@[\xdc:c\xd4\x9eS@\xdc\x8e\xbc\xcd\x01\x9fS@\x04\xac;\xa1\x82\x9cS@\xa8\xae\x06*\x81{S@o5\xf7}k\x9eS@\x0c>h#\xb2\x9dS@\xe2\xbf\xd2\xb1\xce\x9cS@E\xd8r\xa8^\xa1S@\xc3\xa1\xe4s\x8a\xb3S@_!\xc4\xb7\xe4\xf7S@\rO\x93"e\xa0S@n\xcc\x8e\x1f\x96\xe9S@\xce\xd3}\x1e\t\xa5S@\x01\xe6\xf9\xe8e\xa0S@\xaf@\xe0\xdb\x03\x9fS@\x8f&d\xb0\x90\x9fS@\x02s\xb5\xab\xc1\xb2S@WN\x87\xaa\xe9\xb2S@\x8f\x0f%uW\xb9S@0E\x97\xd5\xaa\xb0S@\x14"!\xea\x9e\xf8S@\xb19%\x92\xa9\xb5S@\x00W\x0e\x8a\xdd\xc7S@Q\x9a\x02+\x1f\xe6S@\xabQ\xabDK\xa5S@J\xe6\x92X\xf3\xa0S@\xe3\x9d=t\xf5\xdeS@\xa7_\xcd\x0e5\xdbS@<\xd7vl=\xafS@|B5\xaf\xe6\xfbS@0\x1c\xfd\xcd\x11\xafS@<{\xb4V\x02\xa1S@P~Mi\xde\xa5S@@I\xce\x7f\x1f\xfaS@\xea\x7f\xfb#(\x8dS@\xde~\xe3\xa5\xea\x96S@\xec\xc7\ny\xd1\xf6S@\x12\xaa\xffJ\xf2\x95S@\x98\xf1-\xb1\xcc\x95S@\x96U\x8cvY\x9fS@\x03\x03\x16\xce\xa2\x88S@\xc3\xce\xdc\x04"\xbdS@9\x08\\\x92}\xbdS@Y\xa9-\xe6\xf5\xadS@\x97\x00\x08f\x02\xf6S@\xba\x90!\x02\xaf\xaeS@\xe7B\xf9\x0c\xf6\xacS@\x08\xb1\xb9^\x0c\xfdS@_\x87\x1f\x90-\xbdS@\x86\xe0\xb2\xe4W\xbdS@\x96\xa24R\x90\x99S@b\xa3\x8b\x04u\xcbS@\xebr\x00O\xb1\xffS@\x16\xf3\x89\xa2\x91\xcbS@\x00\x13\xe16\r\xd4S@\xab\xb3)\xbdF\xa1S@oc^Y\x1a\xbeS@\x8dQ\xb1)X\xf5S@\t>\x19\xb5\x1cyS@gy.\x80\xcc\xaeS@\xc1\xa8\x10`\x89\xbeS@>\xaf|(\x19\xafS@\x9dTd\xec\xd6oS@\x1d\xd4\xcez=\xc3S@\xc4\x9b7\x14\x9d\xa8S@4\xef,\r\xad\xefS@\x9b\xba\n\xc8\xe8\xb0S@\xc6\x1c\xda,\xdf\xa0S@Az\xb8;ytS@\xa8\xf6[\x88\xab\xe7S@\xaa\xf0\x8c&\x88\xf4S@]~\xe5\xa7\x98\xf8S@\x173\x170\xbe\xb0S@\xccW\x9c\xf5\xb6\x84S@W\xc7\x17|N\xd7S@\x87\xba\x97k\xbe\xb2S@oRAjN\xf2S@\x16\x95Z\x9d\xcf\x89S@\xd7\xc3\xd1\x1a\x0f\xf3S@pC\xcf\x9c\xba\xf2S@\x9bB\x16\xb7S\x96S@\x99\xe7\xa1S\x9b\xc5S@\x13\xee\x15\x0e0\xaeS@\x8f\xb3mxl\x83S@\x96\xb2\x92\x98p\x89S@7\x1bb\x90\x13\xa9S@+\xe2\xd0\xbe;\x89S@\xc2\xee\xccRt\xb8S@\xee\xc5\xf0Xd\xf5S@\xbe.\xd5\x84\xa7\xaaS@)_\xfa\xe7a\xc5S@\xc1?\x8c\xda0\xa7S@!\xccR.\x19\xc6S@\x918t\xbf\x9anS@>p24\x82\xb4S@GF\xad\xf4O\xb9S@\xdf\x1d\xee\xbao\xc1S@\xa9\xaa!k2\xf1S@r\x8cB\x84\x88\x86S@\xcb\xfc\xbdP\x97\xb9S@\x0b\x14\xb3#D\x86S@:(rE\xa3\xb5S@\x11\xef\xb5\xb1;\xc5S@\xfaNR\xfd\xa4\x9aS@K]\x8f\x88a\x9aS@\x91\xb6]V\xe8\x86S@Bz\xdfU\x88\xa6S@\x95A@\xa52\xb5S@_w\xf7{,\xb6S@3O\x02\xfd \x9aS@o\xd8\xd19\x10\xd6S@\x14\xf0\xc5^E\xb1S@K\x19\xdf\xc0\xfe\xb4S@\xc9,\xec\xd0\x99\x89S@\x1d\x9d\xefn\xca\xf5S@\r]\xf0=\xc3\xddS@\xa1;\x80\xd2?\xb4S@\x8e\nUC\x08\xa1S@f&!\xfeE\xf1S@p\xce(\x8a#\xb1S@\xce0\xef\n\x82\xbbS@\xacK+\x15\x0b\xcdS@3U7\xb8\xd3\xeeS@\xf6\xd8\x15\x1b\xb8\xa9S@Z\xce\xfa\xf6\x82\xbbS@8h\xff\xf4\xa0\xadS@\xdf|$\x15B\xb2S@\x1b\xc4\xfd\xdeg\x85S@;v\xfe3\x15\xbbS@C\xe2\xa2\xaf\xfd\xe9S@\x9a$\xdb\xb0\\\xf5S@\x01\xf9j3N\x84S@\xc6\x1a\xe3\x1b\xc5\x7fS@\x85q\x07\xc6^\xb5S@\xad\x8a\xe9\xd0{\xc4S@mn\x13j\xa8\xaeS@t"\xd8\xe5\x10\x84S@\x99\x90\x05Z\xe7\xa8S@\x05\xcc\xb3\xcb\xb9\x82S@\x06\xfd\x02\x06[\xb5S@\x86\x9fR\xb4\x07\xacS@`P\x95\x880\x88S@\x81m\xcc\t\xe0\x81S@\xe5\x85ZF\n\xb0S@\xb9\xd8\xd1M=\xb0S@\xab\xee\x8f\x9ds\xfcS@&\xf1\x1a\x97dzS@\x9b\'\t\xd7F\xf9S@jx\xedR\xc5\x9fS@\xcb\xa1\xcd8\x91\x80S@j4\xab\xb9\x00\x81S@*{^\xf4\xd2yS@YV\t\x1b\xe9yS@\x82\xd8\xd5c\x1a\xd8S@\x8a\x1c7\x92\xe3\xafS@J}\x053\xa7~S@\x13{\x12\x16]~S@\x1d\xcd\x9a\xda\xec\xb8S@\x99\x87\x88\xa0\xbc\xb0S@mjV\xc8\x81\xedS@\x8c/\xef4\xe6\xedS@\xc29\xda\x06\x83yS@x\xbe\xc2tN\xb0S@\xb80\x8cN\xf8\xb0S@n%\t6g\xeeS@\x9cw\xc1N\xdf\xb4S@Og\x81"\xee\x7fS@\x97\xf6\x8a?\xcf~S@\xc9\x93\xef\n\xd1\xb0S@\xa3\xf6\xa7#\xf2\xf0S@\x04\x98\x0b+ yS@=_\xa9\xaa\xb6~S@oi/\xa6"~S@\xa4\r@\xb7\xfd\xa9S@M\xf1S\xba\xee\xc7S@\xe2\xdb\x12\xdf\xed\xc9S@\xa2\xab\xc0p>\x7fS@\xa1$K"L\x7fS@\t\xfa%\x93\x9a~S@\xaa\x04\xcc(X\xa8S@\xcf\xe7\x03\xadY\xd8S@\xb7Z\xb3\x8e\xa5\xb0S@\xd7m\xd2l#\xb9S@\xbb\xc2)\x1dY\xdeS@\xb7r\xdf\xd6[}S@G%U\xeb\x0b\x86S@\xcb2x\x83\xef\xb0S@\xbeD\xc8\xf6\xc6}S@\x8frD\xf3\xba\xb6S@\x02\x9b\x13\xc0\xc8\xb4S@\xf3\xf7\xe3\xbb\tyS@|\x89\xc5D\\\x7fS@W\x01:\x12\xbd\xd4S@3bC\x8f\xd6\xb1S@BC\x9cS\xbf\xe9S@\xd1\xc5\xad\xe5h\xd9S@\xccr\x93p\xfb\xb1S@\xee~\x112I\x8aS@\x0c\xca\xfb\xa0\xff\xe3S@i\x1d\xdc\xec\x99\xb2S@\x91\x13L\r]}S@\xf8])&\\}S@\xc6\x84\xa9\xff\xa6\xf6S@\x87\x85\x94t\xfa{S@\x1d\xcf\x02Ug|S@\xed\xdd+N\xe3|S@\x07-\xea\xdfPzS@\xe9\x9d\xafH\xd9|S@M\xbc 7t\xd4S@X\x0c\xb5\x03\xeccS@\xd6\xf3\x83V\x80\xbbS@\x1b\x14\xd9+tzS@\x04\x99Xv0\xceS@\x84\xb3\xa1\xea\xc4{S@_\xf6!\xc2\x97\xb6S@\x9e9\xda\xffM|S@\xb9\x8f\xbb{e\xe6S@G\xd7`c\xd4\xd7S@+\xc7\xf0{\xc4zS@b\xd8_\x8d\xbc{S@\xf59\x1a@\xa6zS@j\x16\xaf\x14\xd2vS@\x82\xaf\xbc\xf0.zS@f\x9f\x0cfR\xb5S@\xc6\xb4\xda\xe4)zS@\x06\x04\xdd\xac(\xa8S@JI\x87\xeeG\xb6S@\xe4\x8b]\xae\xb1IS@\x99\x7fj$\xcewS@\xc6\x1e\xb5\xb3[\xf2S@7\xca; \xfdxS@\xe5\x03\xcf\x8f\xe2\x81S@\xca\xe2\x99\xf4Z\xd2S@\xa1\x17\x15\xe6\x16\xb7S@a\xd3\x8ck\xa0\xd7S@:\xb58+\x9d}S@\xb3\xd6z\xbe\x1c\xf1S@\xa8h\xfe#4\xbbS@\xc0\xccf\x0b$\xa1S@p\xde\xba+\x1d\xf1S@4\xdd\xa3\xd6\x94\xe8S@Ew\\\x90\x1ftS@\t]\xaa;j\x88S@kn\x84A\xae\xfcS@\xc7\xa0\xcb2l\xeeS@\xacbmYu\xb4S@\x98\xc1r\x80\xa4\x81S@\xdc\xb5\x05T?\xfcS@\r\x16\x9b\xc0v\xd1S@\x88K\x8f\xf3F\xb6S@5\xe4\xe5\\\xd3\xcdS@s\x14\xa1\xd7\xa2\xbcS@\xac\'{\x17\x08\xd8S@\xc8\xa8\x99\xe8A\xeeS@a\xc9=\t"\x80S@\xc4\x93\xb9i6\xb8S@\x16\x8d1"\x9f\xa8S@\x93p>\xed\x10\xd8S@\xaax\xa3>A\xe7S@4\xab\x997\x9b\xb6S@\xc4.\x8e=2\xdbS@\xa6\xc5\xe5\x1f@\xdbS@\x8e\xe5\xef\xf5\xf7\xb7S@\xd0XK\x01\x1b\xacS@t\xa0eR\xcc\xaeS@\xa2\x04v9\xce\xa8S@\x83\xf8\xfa\x80\x7f\xaeS@-\x1f\x9fv\xcb\xf9S@\x0b\x1c\x10x\x1b\x9eS@c~R\xd7\xdc\xf6S@\x0b\x9f\xda\x8dy\xb8S@7P\xeb\xe7\x14\xd9S@\x7fr #\xe1}S@c\x7fH\x94\xcf\x81S@ I\x1dy;\xb9S@\x11(zX\r\xeaS@\'\xf8\xbc\xd67\xb0S@\x97\x16\xa0e{zS@8\x8b<#\xe1\x9fS@\xf4\xd8\xca\x7f\xd8\xeeS@\xc1\xb7\xa1%\x07\x81S@h\xcd7\xca\xde\xf6S@\xaaW\xf3;\xdd\xb8S@\x85\xcaViX\xc6S@\xa0O\x1f\xfd\x1e\xeeS@le\xd9\xa3\xbb\xa3S@I\xa1\xbe)\xb2\xd5S@A\x8c4\x94\xe5\xedS@\xa2\xdb\xbbx\xab\x80S@=\x89\x0f\xbd\xb2\x9dS@\xe3~\xc7<ZkS@\xfd\x0b\xa6\xf0A\xffS@\xc88\x97\x90\x12\xcfS@\xf2\x89(\t\x88~S@\x01\xdc\xd9\xc9e\xedS@F\xf5\x8e\x9d\xec\x98S@\xd0\x83\xf9\x7f\xbe\x7fS@\x85\xf4\x81\xe0Q\xb4S@\xc6"\x9eE7\xafS@\xbd|Gcu\xc7S@\xd7\xcc\xf4\xf2\xbb\x7fS@\xbd\x11\xf2_\xa4\xacS@\xbfv\xcdd\xb5\xe4S@- \xda\xe8\x96\xecS@\x84\x86\xf6\xb5\xaf\xddS@\xcd\xb1A;\xb5\xa5S@E\x06j\x9b\xa3\xcdS@\xb3\x10x \x9c\xa4S@\x19b\x01sP\xecS@\xdd\xe2\xa1\xa8\xa7\x9dS@\x9e\x96\xa0\xa2\x9b|S@u\x06\xc2\xdc\x92\xaaS@4)\x14\x85\x01}S@\xabM\x9b\xa2\x8e\xceS@\xd0\xf2U4\x86\xa5S@\x1as\x10^\x0e}S@\x93\x8d\x1e\xcb3\xb1S@J\xdbyx\xb9\xa6S@#\xaap\x0c\x9b\xa8S@\x01\x1d_Z\xa7\xadS@\t\xf4x\xd1R\xb9S@Z\xd1\xfb\x94\xe7\xa6S@P\xf9\x97X\x8a\x9fS@\xe9\xe9"N4\xe8S@\xc0\xdd\x9c\x93\xd7}S@;\xec\xa6\xd9\xef\xd2S@WE\xa9\xcd\xfa{S@4p\xf6\xb7E\xbdS@\xe9\xbc\xe8\x9a\x1d}S@\xd1\x8c#\xee[\xa7S@6\xac\x90~=\xeaS@\x9dk\x92U\x12\xfcS@v\xb1\xdc/d\xa7S@\x05\xeb\x89F\xa7\xcdS@\xdf\xd6\xd0\x0c\x86\xb8S@Oxd4\xae|S@\xa1J)~|\xebS@\xb5\xe0\x87+\x95\xffS@\xef\xbb\x962V\xd8S@\x00\xa2\xfd\xd6:\x87S@\xa9\x18\xe9\x07]\xa6S@Z=\x13\xe2K\x9bS@\xac\xe0\xd4=\t\xaeS@\x1d\xba\xb6{\x0f\xb9S@5\xb3sH\xa1\xedS@\xb5\xa7<<\xf1zS@\xebY\xc4\x87\x02\xb3S@\x0f\x9f\x1f?j\xc3S@\xed\x9a\x12\x0ca\xd4S@\xdcSK\x9c\xea\xb2S@9\x12\xe2}@\xa1S@\x8f\xf9\x9b\xcc\t\xc4S@\x81\x8e\xb1\x98\x88\xf6S@s\xc1VK\xb2\xb1S@\xdfE\xd3\x8aO\x01T@\xf8\x04^1\xf6\xebS@\xc1)Iv\x87\x9fS@\xd0\xcc\xe6\x92\xd6\x80S@\xd6\xa6x\x15\x8c\xc7S@\x1e\xcf\xff\xa85\xb1S@\xc1\x927~\x99\xc9S@X\xea\x02\xd3BxS@\x80k\xearo\xe8S@M\xc7KG\x12\xebS@\x85O\x02z#\xb5S@5\xbb\xc0\xeb\x17\xe8S@in\xd7\x0b\xb5\xa3S@\x9c\x9f\t\xb7\xff\xaaS@\xe6\xd2B\x99+\xf1S@\xa5\x11\xbe\xf5\xc5\xadS@6^\x8e(#\x9bS@\xc4h\xd3<\xc6\xfeS@<D\xf8\x06\x05\xc9S@\x12H&\x9b\xc6\xb9S@\x84=\xd8\xe9W\xb8S@\x19\xe6\x0b\xce?\x97S@\x8e\xf8\x8d\xfc\x88\xfbS@\xc8wlX\xa9\x83S@Mh\\\xad\xcd\xddS@9\\R\xf1*\xc8S@\xbaR\xcc`\x11\xa0S@\xd1\x95p\xeeK\xd9S@\x91\x03\xf6N\x9c\xceS@\xa0\xb3&6;jS@\x089\xe2,\xe5\xefS@\xb6U4OM\xebS@UW.\xd2b\xb9S@\x03A\xde\r\xeaqS@F\xcb+\x07\x99\xf5S@M\xed\xa3ew\x02T@\x91\x8d\xd6\x99\xe5\x97S@\xc4/\xb7q\x16\xf0S@$w\xb6\x95(\xfdS@.N{\x03\xb2\xedS@\xa6i\xd7\x13\xf3\xb0S@j:\r\xa2.lS@\r\xec<C\xfdtS@4\xb8\x05\'P\xdaS@\\\xc0\x84g\x86\xf9S@\x89\xe4\'\xba%eS@@\xa1g\x02\x19\xa1S@K\xf7M/\xd3\xabS@\xbf\xb2po\x93\xafS@\x8e\xf7+\xd9\xff\xdeS@W\xe3\r`V\xabS@|\x813T\xc6\xe3S@\xfe\x02\x8cHI\xabS@q\xa89*\xba\xaaS@\xf0\x88L \x7f\xf6S@2\xf6<\x89\xae\xdfS@\xbfW3\x8f&\xd6S@7h\xc2=D\xb9S@\x86\xc3\xcc\xffQ\x7fS@\xce\xf7\x9e5\xa1\xbcS@DOc*\x18\xf5S@\xfb\xe8\x83[\xad\xaaS@,\x9c\x0eDz\xb0S@\x91XM\xab\xbc\xe1S@\x9d%WW\xfd\xaeS@VB\x8by5\xe4S@\xc5\x93\x9a\xb0\n\xa8S@\xe4\xd5\xf5\xa8m\xb0S@\xf4\xbb\xf8\xae\xfa\xeaS@\x15-\x1c\xff\x83\xd6S@.\xd3>\xf5\x15\xb0S@\x8a\xf3\'\xb7\x90\xd5S@\xff\xef9\n?\xd8S@\xa9=~\x8e\xfc\xf8S@P\xbf\xbd\xb9\xb0\x9fS@\x9a\x9d\xa1|\xb8\xa7S@F\x8c\x08H\x7f\xb1S@\xfd\xd4\xe6`t\xf3S@\xc1<7\x84\xae\x99S@\xc1R\xe8\x94\xd0\x9bS@\x96\xea\x89\xed\xbf\xecS@\xeb\xaf\x7f\x01Y\xfcS@\xc0pt\xa4\xb5\x9eS@o\x9b\xc4\xb0\xfe\x98S@R\xfaMd\xed\xb7S@H\xa3\\\xe59\xc1S@\xef\xd6\xb3\xb9N\xe6S@\xbf\x05"\xe9T\xabS@Z<\x9d\x96\xdc\x80S@H\xa0]\xf3r\xf6S@97\x0f\xc1#\xa0S@\xb6\xf2\xdb9a\xaaS@\xf5<\x7f\xfc^\xb3S@\x1eW\xfb\x962\xa4S@n\xc2\x8d\xb8\xeb\xe4S@\xd6|x\x1f\xad\xe9S@\xe7B\xe3\x88\x91\xaeS@\x82\xdd\xe6\r\xd7\x8bS@<\xc0\xa4e\x18\xabS@\xe7A\x07\xd7u\xf6S@\xdc\xf5\xcb\x01g\xadS@\xb3\xf1\xa3w\xea\xd7S@\xf5We\xf1g\xa1S@I\x0b\xdam\x14pS@\xf0\xca\xd6r)\xfbS@\x0f3\xb9U\x95\xfcS@\xf7G^\xe5*\xbbS@\xc0\xe5\xabb\x9c\xd8S@\xa7}\xc8\xaa\t\xdbS@\xa3\x1f\xc3e\x1a\x9fS@\xa9\xf6\x04\\\xda\xacS@\xce\x06\x9f\xa1\xcc\x88S@Y$7\xb6\xd1\xe5S@\x8b\xe1\xe6\x92\xa1\xdaS@!\xdb\x8d\xaf\xa8\xb4S@\xc6bh:\xd3\xcbS@\xeda/\xab\xb9zS@-\xb5\x11\'s\xd7S@K\x0f\xdc\xd1\x0f\xb1S@&\x81\x00\xbb\xe7\xefS@\xab\x9d\x82\xb4+\xd6S@ZU\x89)\xb7\xfcS@\xa1g\xb9\x8d0\xabS@\xfcQ\x92]r\xa2S@\x033\x88}\xb3jS@\xed\xb1\xc1\xa0\xd7\xeeS@d\xa7\xa1\xb0]\xb6S@\x12\xc6\xdd\x17\x1b\xc6S@\xbb\xa5\xb5ce\x9cS@_&\xa5(\xa8\xf6S@\x9e\xf8\xc7U\x83\xa9S@g\xd85\xeb\xd7\xb2S@.\xde\x87\xa4\x82\xf0S@Px\xd0\xe5\x8c\xabS@\xb8\xf5\xa3\xc2\xda\xb0S@~C\x08\x08\xc5\xeaS@\xa479\xb8\x10\xeeS@^\x9b\xd0\x03\xc3\xedS@\xbbl.\x08\xf1\x96S@6\xc9|\x00\xdf}S@\xc1\xf5T\xaau\xe5S@(\x84\x97Y\x07\xd9S@f\xbd\x93\xe9\xca\xebS@i\xf2\x0fx.\xbbS@\xcc\x90\xee\xc4|\x80S@\x7fD\x9a"\xf8\xa6S@\x91\x8d\x00~\x88\xfaS@6e\xda@\x92\xeaS@\xc8\x11M+\xd8\xc9S@w#\xad\x8fR~S@\xb2\xe1\x86v\xab\xb6S@l&\x01\xa1Y\x88S@\xdd\x95\xfdQ\xc8\xe8S@}\x9f\xee\x05\xf9xS@\xb8&\xf5\xcb\x14\xedS@\xc52:T\xe4\xdcS@2\x044S/\xeaS@^\x83Y5\x90wS@?\xa5~8\xc0\xc5S@\xa4\xce\x1a1X\xd8S@vT\xd8\xc8u\xe8S@8DO\x8b\xfd\x81S@\xb6X;@\xdc\xc5S@\xef\x89s\xad\xfe\xe6S@.\x10\x0c\xb3~\xa8S@\xa2*\xcb\x96\xce\x7fS@\xe5\x9b\xa5\xe0\xa4\xe5S@\xc2\x96\x9d\x1f\x8a}S@t\xac\x90X\xd3\x9bS@J\xe5\xe4\x96\xd9\xceS@}\xc3\x025\xe8wS@\xebr-s\xca\x81S@\xda\x19\xe0?z\xb7S@\xda^z\x97\xdb\xdbS@\xa8\xdb\x95\xfd|\x10T@]J\xe4\xa5v\xb8S@J\xb0_\xdd\xb7\xe5S@\xad\x14\xd4&\xee\xa3S@\xd5\xef\x93\x01\\\xbbS@\xeb}k\x05\xe5\xeeS@\xab>\xd3F\x80\xacS@\x1d\xd8\xfd\x9f\xe3\xdaS@R\xc4\xae\xc2U\xeeS@S!\x9cG\xa7}S@\xadM\x9f$\x15\xd5S@\xb0\xac\xfd\'\xd6\xacS@\xe7m\xc4\xd1~\xa4S@\xd7B\xd8\xfc\xf4\xb1S@qc\x8d\xbe\x0c\xb5S@\x8a\x95Y_\xfd\xefS@\xd0zm2\xe3\x90S@\xad\xed\xa4\xd4z\x96S@\xee0\xe9\x86\xdb\xf0S@\x0c/D\xf9\xa1\xf0S@y\xaa]rQ\xdbS@\xd7\xd4N]\xeb\xf6S@\xa0\xa1kdN\xf1S@4\x89\xd1\x98\xe8\xb8S@\x05A#\xddg\xa3S@\x85h0\xd8s\xe8S@ |V?\x94\xe8S@8\x81\xb2\xb4\xe4\xb5S@~\xf4\x1f\xa8\xc6\xb1S@\xd6\xc58\xc6\xd0\xe3S@7\xdf\xdf5D\xb8S@^\x9d\x01\xc5\xbe|S@\x94\x0f+\x8e\x89\xd9S@\xe5\xe0\x93*\xedyS@\xe0\x1dN\xf6\x95\xe3S@X\x96\xc9\xce\xa4\xe9S@|\xd4\x1c\x93\xf0\xe9S@!\\\xe9=\xa6\xe9S@\xfc\xec\r\x18\x7f\xf8S@\xe34\x17f\xb7\xb7S@\x0c\xa9\x91\xd8=\xf0S@\x14\xb9\xbe\xef\xcf|S@G\xc0\xf1\x9c\xc3\xd8S@\x86\xe1Y\xe0O\xb6S@K\x84y\x11\x0bUS@D\xa7\xdcj\xbc\x82S@\x07\x16\x82;^tS@LG\xe0%\x18pS@[\x18\xfb\x9f\x97\xb0S@N\x0ft\xe4\xd4\xd9S@\xad\n\x0b\xfd!\xb6S@\x0b\xff\x17\xc7\xcf\xd4S@\xe92\xeb7\xfe\xf0S@\xc0\xe3\xf5\x05.\xf0S@&K\x97\x9c\xe6\xf8S@\xf4\xe4\x0f\xf8\xad\xa5S@\x93\xe83St\xe2S@\x9e\xcc.>\xdf\x98S@^\xd3\xd3\xdb\xe4\xd4S@NQ\xdd\xae(\xa1S@\xed\xddn\x8b#\xa3S@\xc0K(\n\n\xb8S@\x94\xceX\xa9\xa2\x85S@e\x91\xa3\xbe\xb0\x9cS@\xf0s\xcc.\xc5\x98S@\x15\xddY8C\xf9S@R3\xd8\xa3\x05\xfbS@\xae\x94\x99\xad\x89\xf7S@\x9f\xd9\xbc\xbe@\xeeS@N\x10\x81x\x84\xe8S@;v\xe7\x8b\xa0\x94S@:\xa1j\xb8\x06~S@$\xe6}\xf3\xa3\xb6S@\xa0\xe0z\x18\x9f\xc6S@W\xa5M\x85F\xa0S@\x88\xf9\x9a@\xc2\xa5S@\x96\xb4tTy~S@\x0f\xdb\xce\x02<\x88S@\x8f\r\x0b\xd9\xf6\x9bS@R\xb5\x1a\xd0n\xcdS@Y\xf7\xe10o\xecS@\x1a\\\xb6\xe0\x19\xeaS@\xea\xbd\x86[\x1a\xedS@\xc3\xfd=L4\xf7S@z\xba\x9b\x9a\xd1\xc5S@FSd\xc1\xfc\xe8S@\xd0\xbb\xe9\xae\xcc\xa3S@O[\xb7\x9c\xdf\xb2S@}\xbaWEVuS@\x7f\xac\x02\xf6\xcf\xa4S@\xcb\tw\xfc\t\xa0S@@";X~\x9bS@\x1a\xe5\x97\x18\xde\xd3S@\x07\xdf\xd7\xb4c\xf7S@\xff\xa4\xc2[R\x9eS@I\xeb\xb4H-\xefS@\xf7 \xd7\t\xfc\xf0S@\xe0\x1f\xb4\x87\xeb\xa0S@\xfc\xb3\x18\xfaJ\xa5S@\xeaS\xf6\x8c7\xcaS@\xb8$\xcet)\x85S@UM\xbf\xbee\xf7S@"Ga\xc4VvS@\xe8\x04\xf6Kp\xaaS@\xb0\xd2<\xda?\x99S@\xe7Q\x03+(\xb8S@\xda\xc2\xca\xca\xcb\xc8S@\xc6\x00L\x9e@\xcaS@\x0f\xca\xe2\x0b\x8c\xc9S@"?\x1e8\xa4\xabS@`\xd0\xb1B\xef\xadS@\x13\xc1A\x9b(\x91S@\x83\x11V\xf0\xed\xe3S@t\xa2\xaf\\\xe4\xa4S@\xcb\x92\'\\\xbc\xa0S@RH\xd8\xc4\xd0\xb8S@\xa5w?\x196\xafS@dize~\xb8S@q\xb7\x90\xfd:\xdfS@\xf8\x94\xacU\xc8rS@5\xa3\x80\x01\x8f\x98S@k?\x81\xec\xb8\xb4S@\xa0pB+\xe0cS@\xeb\xb7\xe8P\xb1\x9eS@\x7f\x1b\xe4\xd6}\xb3S@\x99\x85\xe1]d\xf7S@^Y\x89\x82\x81\x80S@\xdf\xee\xb7d\xcb\xacS@y\xc6aR\x14\xcbS@Yn^^6\xb2S@\xbe\x06\xec\xfc\xbd\xe6S@\xe2\xaf\x90\xb63\xa6S@\x15\x8aRg\x04\xa3S@\xd5\xdek\xf5D\xd8S@n\x9c\x81\x15\xc1\xdaS@\xd3\x97+\xc6{\xcdS@Yv\xc0jr\xd7S@|\xf3:N\xe5\xa5S@\xa0\x812\x85}\x85S@\xbb\x99[\xb9\xba\xf3S@\x99\xddI4A\xfcS@\xf8}\xcd\r+\xaaS@/a\xa2\xf4\x81\xdaS@6.\x13v\xa2\xf5S@\xff\x106\x901\xabS@\x1bX\xcd&*uS@\x1c1\xd8\xaan\xa2S@\xbf\x0c!\x12\xe3\xdbS@\xd4\xe1\xfa<7\xa2S@\x81\xdd\xd2b\xce\xa1S@\xf3[\xb2\xcd;\xb2S@\xfb#0\xce\x00}S@\xfc\xc8\xb9z\xfd\xbcS@\x04\xbe`\xe96}S@\xee@h\xb1\xb6\xc9S@\xd5\xcav\xec\xe4\xaeS@\x92\xfa5\xda\xff\xe1S@\x03\xf2\x99;y\xe7S@\x19\x05\xba\x10\xd8\xd8S@\xc5s\xa9\x92\xe5|S@l\x07\xaa\x1f\x95\xa1S@\xc9N\xbag\xb6\xb9S@Eq\x1d\xce\xa3\xa6S@@!\xe7*\xef\xd7S@\x905\r\x07\xc0\xceS@\xe6\xdb\xac\x8a\xe5\xdaS@Bu\xa7\x0fZ\xdaS@H\x18\x06\xb5\x19\xa6S@\xed\x93u\xd2q\xc5S@\x15\xf8\x9f\x82S\xafS@\xd6~\x12X\xbe\x93S@\xceZ\xbf{M\x92S@J\x94c\x08=\xe6S@&\xf4\xbe\xcb\x88\x9bS@8\xca\xb8}\x01\xf0S@\xa8\x1790\x16\xe9S@\xd9\xdd\x19\x14\xbf\xd8S@\\\xe7\xa3!v\xc7S@hVH\x19\x1c\xeeS@\x8d\n\xd3\x0e\x9b\xafS@\'\xda\xae\x18>\xd1S@\x8fW\xc2b\xf3\xacS@"\xa8@\xbd\xc9\xfaS@I\xb6\xd6\xa7O\xa6S@\xb6\x02\xc0h\xe7\xd8S@\xe0\x97\x93\x0c\xa5\x9cS@0\x0b0\x82\xbf\xfcS@\x8dHQw$\xaeS@\x0e!\x86@\x1c\x8fS@\x10\xf2\x1a\n\x11\xb0S@\x93wF\x10b\xf9S@~J,\xcaD\x94S@\x94\x80e\xc2p\xcaS@\x11\x9fP"\x13\xc0S@~2\xb0\x02\x1b\xd1S@\xd4[\xcb\xa63}S@\x8b!\x0e&\x9a\xacS@y\x92\xea\xbe\xdd{S@yM\x83\xd7\xa3\xa4S@\x8c"|\x93\x01|S@\xc3\xf8\x81\x95\xe7\xe4S@\x85\xaf\xbd\x18\x91\xe9S@r\xcb6\xc4\xdf\xc3S@\xcb\x8cC\xf2\xea\xd5S@*\xf0\x83\xfe\xc9\xb1S@\xec)\xda\xde>\xe7S@W\x94\xa4u(\xeaS@\xfe\xab\n\xae;{S@\xfc\xabsb\r|S@z\xc6\x17\x1dQ\xa5S@\xfc{o\xf2\xe7\xeaS@\xe0-\xf6\xcc\xa0\xecS@\x8b\x14=\xa3\x8d\xffS@{\xa2W\xbf~\xfeS@~3\x9f\x0f\xad\xd7S@\x94\x90Y_\xde\x00T@6o\x02\x86|\xefS@e\x9d\t*\xdc\xb1S@\x0e]\x8e\x03\xe7\x01T@cB,\x8a\xe9\xb0S@)\xd1\xce\xa0\x0e\xb0S@\xa30\xce\xb3\xa6\xefS@Z\xc8\xf3\xacJ\xadS@\x90\x03\x88#\xb0\xf0S@=\'\xe9K\x0f\xc5S@fi@]\xd2\xa4S@\x12\xb6\x88\xc7\x98\xaaS@\xb6h\xbb3P\xf1S@\x89\xf0\xbd\xb5\xb7uS@\x80\xa9;oO\xd6S@\xf6~\xc0\x90-\x92S@\x07jU.y\xeeS@\xfd\x87\x88\x14d\xd7S@QO0aB\xb1S@\xab\xc1\x99x\xd2\xb1S@~)wCM\xa3S@14\xd3\xd5N\xa8S@\xdbK\x1bGn}S@f,\xbf\xc3\xf2\xe5S@\xb8b\x84\xda\x18\xa3S@\xa6\x128:o\xf7S@\t%\x10\xbb\x8b\xeeS@\xe09\x90\xa5=\xa7S@K@2\x0e\xde\xc7S@K?%\xd2d\xb0S@\xb9D\xc8zz\xa6S@\xd48\xab\xfb\xee\xadS@\x9c*\xf9M\x1f\x81S@\xfa^@\xd7B\xbeS@\xd6\x908,\xfd\xe6S@ \xc8\xa7\x00\xd3wS@\xcb\xd8b\x10\xc2zS@\xbb\xce\xc2\x17>\xd0S@,v\xae\x99\x0c\xb1S@\xca\xa8\xe9(\xe9\xa5S@\x93|\x0c\x1e+\xeaS@\x8c\xaaW",\xf3S@M;\'\xa1GxS@@\xae/\x84\n\xa7S@k\xadO\xa1\xfb\xa8S@\xbb\xea\xbak\xd5\xd9S@\x19\xd9\xfa\x8cx\x98S@z)\x8bMi\xb0S@2|G+\xff\xa8S@:d\x9f\xdb=\xabS@\n\x95\x1a\xf7P\x9cS@\x91f\xf7t\x1f\x88S@\x00\xaf\xc6\x91\x1f\xcfS@W\xf4\x8dV \xcfS@\x85\xb5F^;\x9aS@\xc7]6\x89\xc6\xfeS@w\x03\x16x\xbd\xb9S@\x044\xfe\x7f\xe9\x98S@\xe2\xc4%\x84\x9f\xe8S@\xa53n6*\xd5S@\x97\xd7\x94\x1d\xe4\xb0S@\x1a<v\x1e\xb5\xd4S@\x98\'`\xf2{\xd5S@\xe3\xb0\x8c\xde\xb7\xfdS@%\x035j\xe6\xfcS@Mh\xb1\x90\xc3\xe7S@\xd4\xf6\xf5\x87\xa0\xe9S@\x969\xcb\xae\xf5\xb1S@J\xde\xc9\xe4\x82zS@d\xe0=L\x97\x9aS@\xfa\x92\xfa\xbf2\xb6S@\xe0\xeb\xed\x00\xba\xa7S@\x8c^\xb5\x93\xbc\xbcS@\x14Z[\xcc\xad\xe9S@\x1e\xf8\x8c\xab\xf7\xfcS@\'J\x881\xae\xfbS@\x8fg`Q\x9c\xfaS@W"\xe6\xb0\x96\xeaS@\xbc^f\x7f\x1e\xc4S@\x87\x841c\xa6\xd9S@\xccr\x00s\xba\xb3S@x\x89\xda\xd0\x97\xfbS@\xef\x0f\xc5\x9f\xe1\xe7S@^\x08j-\xd8\xd6S@\x1b\xbam\xa4\xf9\xe4S@\x185M.\xba\x98S@H\x04\x0b5\x0b\x00T@}Y t\x03\xfeS@<m\xa8\x1b;\xd5S@u\xee\x8c\xab\xc1\x81S@\x88\xc7\x9eQ\x91\xc5S@\x81x\x00\xe0\xf2\xc5S@\xc9\xf7"\x92O\x89S@$prQ`\x00T@,\xc9\x0fF9\xfdS@0\x10vK"\xfdS@\x92K\xa0\xad`\xd9S@\x07(\xb4\x9e\x86\xd5S@V\xdb\xc6\xd1J\xc3S@\xa0s\xc0\x98\xbb\xa3S@\xf6f9\x82\x16|S@dS\x17\xfb\x9a\xe6S@\x8a\x12G\xfaSzS@\xbe\x95\xa25=\xfdS@,\xdc\xa7\x0eZ\xe5S@;U\xcf\xd5%\xc8S@2-A[\xc6\xaaS@U\xc0\xdc\xc1\x05\xb8S@#\xdd%\xc0g\xe5S@*G\xcd\xd1\xf1\xeaS@\xc05\x1a\xfa\xfe\x7fS@\x96\xaa\xb4`\xb7\xffS@\xf5/\x86\x0cY\xc3S@2\xca\xc72\xd6\xafS@J\xf5dq\xdb|S@U4\xee2\x10}S@\xa8\x89z\xbdE\xbdS@\xd2\x19G\xc8\x0b\xfdS@\x07oU\xdck\xb5S@\x80^E\xb0\x18\xdaS@\xa7\xe9G.\xe3\xb5S@-Ks5\r\xe0S@\xc6\xdd\x82X%\x8dS@\x0b\xea\xb7I<\xc8S@\xa7\xc4\x14\xf7Z\x9fS@\xda\x05\xbb\xc2\xbc\xe9S@z\xe3\n\x17\x11\xeaS@]\xfd\x065\xc8\xeaS@9UB\xd3\x9c\xbcS@b\x92\xce\x80\x97\xb7S@T\xb35;\xd1\xb3S@\x00\xbb\xf7\xc74\xc5S@P\x05\x06\xc7E\xb8S@A\xa4hi#\xfbS@\x1b! \xeb\xad\xb1S@\xd9H5\xdbM~S@a#l\x1ea|S@\x1f\xc6\xfc\xf6\xc6\xe4S@L\xbe\x0c#H\xb2S@\xcb\xedu^=\xffS@\x95\xa8\xc1\xce\x02\xabS@\x99#s\xeb\x1d\x88S@u\xa7\xd0\x88I\xdfS@\x08\xd2\x1f\xea*\xb8S@\xa5\xe7,\x02\xc3\xb1S@\x1c2\x89]\x1e\xb5S@\xbf\x0cQ@\x19\xb6S@_\xcagvE\xfcS@\xba\xf3\xb64\xe4\xe5S@9@\t\xdeF\xb6S@\xb5\x07|\x86\x13\xe8S@A@\xb94\x86\xb4S@\xf71\xde\xea\xfd\xb1S@\x1cO\x8d\xe2\xd9\x00T@\xfaP\xf8\x03\x82\xfaS@\xb9\xe2\xe9\xc7\x18\xe9S@xi[!1|S@\xa6\xb7+Vy\xd9S@%k\xf2\xe0\x93\xd6S@\xb8,C\xcb\xdd\xaaS@L\xc9\xa8\\\xab\xb4S@=\xb2\xc7\xca\xc7\xe1S@8\xba*\x10\x17\xe7S@@pD\x1c\xad\xd6S@\xc4\xd46D\xa1\xb8S@\xaa\xf0j\xe8{\xe2S@\x92@\xbe\xb24\xb0S@\xbakS\x8e[\xc8S@R\x90\xa2)\x83\xa9S@\xff\x13\xc6\x8d&\xfaS@!\xde\xf16I\xa2S@\xbbV\x89GP\xe7S@\x1f;(_\x1a}S@s2\xcd\xb3\xc9wS@hd\xb0\xbat\xbfS@0\r\xeal\xfb\xa7S@\xec\x80lBe\xe8S@\x95\x9d\x8e\xad{\xa7S@c\x8a*i\xd1\xb6S@6\x18\xd7\xc0v\x9bS@cGg\xb7u\xa2S@\x1cEx\xd9Y\xd1S@\x97\x05\xcd\xa1\xab\x9aS@\xb6d0\x95\xbd\xb5S@`\x05 \x8e\r\x9eS@\xaeC\xe3#\x91\xe8S@\xe6\x9bpU\xf5\x8eS@\x98\xb8\x87<\x1a{S@\xc74\xb8\xa80\xfdS@\xb1\xee:\xda\\zS@\xd39\xfaz\x89\xfaS@\xf6\x99\xfa\xc6\xe6\xf9S@\xd7\xb9\x82\xc3\xa0\xf9S@\xd9dC\x9aZ\xa0S@\x95_\xba\xed1\xdbS@`\xe1\xc0\xac$\xeaS@\xa6\twX\xd6\xd7S@\x85\xfa\xb0<\x15\x02T@\xb9\xf1\x80\x95\xfa\xb2S@T\xf4f\xd64\xe8S@\xf0\xd6\xaf\xcc\x0b\x8bS@Z\xecT(\x85\xb1S@}D\r\xad&\xacS@P^C\x9f\xaf\xa7S@\xbd\xeb\xed\xe3c\xb8S@\xfd}=\xb4\xb5\xe8S@\x86\r\xf8\xc4<\xb4S@d]B\xd0c\x84S@&\xc5\x1d\x9e\xf1\x81S@\xaf\x8a\x06i\xa5}S@\xc3{\x01\x1eY\xa1S@\xf4\x8c\x14\xe9\xfa\xe8S@\x15\xe5\xe6\xf4\xc8\xe7S@X\xfag(F\xdeS@\x0b>\x98\x89\xcd\xc3S@\x9c\x8c\x14\x1e\xc8\xaeS@x\x0f\xd6\xa3x\xe8S@\xbb\x8f\x12\xf1\x0e\xacS@\x14M\xd9\x96d\xdeS@!H\xfe\xd3\x1d\xebS@\xf1C\x94\xcd\x8f\xa8S@\x1d>\xeb\x0bS\xa4S@\x98\xab\xc8\xf2\'\xc6S@\x17\xce\x89\x90\xff\xb6S@F\xadX\xfd\xfa\xb6S@\xc8\xe6\xc6\xfd\xa4\xd7S@\x93\xa9\x98\xcc |S@@\xecH\x03\xdb\xd7S@\x19\xf5(\xb8\xa1\xeaS@\xd0T\x97\n\x13\x89S@\xc5\xcb\x18\xc4`\xc6S@\xaaS\x19\xaf\xbd\xd5S@\x99$^W\x91\xa2S@\xc3\xaa\x12\x95\x06\xd7S@\xc0h\xcft\x9b\xdaS@\xe1Z\xa6\x9b\xfe\xb2S@\x00o\x84_\xfd\x87S@uFZ;\xfd\xb4S@M\xb3Pqp\xb0S@\xad\x13Ue\xb6\x9fS@\xb1\x9b.\x08\x03\xe7S@\x1aK\x8ek\xf1\xb7S@\x1a\x02\xd85\x82vS@\xf7j0\xff\x8f\xa7S@\x9dM\xe4\xf6a\xb9S@dh\xa1\x809\xb9S@\xe7\xae*\xb8\xfd\xb8S@\x00\x02\xe2ZI\xdcS@1\xc4Mv\xe7\xa8S@/\x88\xf5o\xdd\xa5S@\xf0\x06\x9e\x8dd\xabS@\x90\xaa\x96a\xfa\xf8S@ \x1c?\xada\xacS@\x85\x16u\x8d\x12\x84S@\x89\xeb\x8d\xff9\xa6S@\xdb\x03\xd9\x0f\xb6\xe1S@?\xca\x82\xba\xe9\xdbS@\x90\x94\xd9%\xc0\xdbS@X\xb3\xf6\xf1\xd2\xb2S@\x84h3\xfa\xb6\xa7S@y:\xc2/A\xebS@\xcb\x10\xc4\x11\x7f\xebS@\xbc\xd2\xfa\x113{S@\xf4\xb8\xc5\xaf\x85\xb5S@\'Tq\xc2\xb0\xb2S@\xc5\xae\xe0\x1d\xf0\xa1S@\xbd\xb5q\x99\xf2\xd5S@+B\xb9\xcf\x9b{S@:f\xcc\x91\xcd\xb8S@t\x9e\xe3 wzS@\xa4=\xc6\xa5C\x87S@a\xfa\\\xe9n\xe9S@\x9c\x17\xd6\xee?\xc6S@\x06\xdb\\\x17\\~S@>\xc8\xfb\xce\xbf\xe6S@(9\x97~\x11\xa3S@\xb3\xd7&AC\xdbS@\xa6Z4\xa6\xe4\x94S@\xfe\xceyE\xb9\xd5S@\xe1s\x89lx\xfcS@azF\xb70\xccS@\xdf\x8aw? \xfdS@\x19\xfa\xb1\x08\x13\x81S@\xc3\xa8\x7fA\xdcyS@\xbe\xf2\x92\xa2\xc5{S@\xda\xd2\x17\x869\xc9S@d\x03\xd7]\x14\xc9S@\xd0\x01\x892\x05dS@\xe7\xfdwO\x14\xeeS@\xda\n\x97b\xfe\xadS@\xa3\xbf\x83\xb5|\xa0S@P\x93\xbeX\xea\xb4S@R\x83\x9fmG\xb1S@?\xbc\x17\xf6e\x97S@\x9e\xbd\xe5\x99\xf3\xb0S@\xab\xb93\xf3\xd1\xebS@1\xcb\x8c7\x87\xd9S@/U\xb6c\xf7\x9eS@\xd9\x0bx\xcb\x81\xbdS@d\xdbb\xb1\xda\xa8S@\xdbM\xf9\xd4\xe0\xa6S@f\x91Q\xdfy\xf8S@\xc7\x8ak\x9c\xf5\xf7S@\xea\xd68\x17\xf1zS@W\xb1\xf2\x06\xfa\xf7S@y\xfaH\x98D\xc7S@\xd8\xdf\xfc\x80\xd4\xdbS@hg\x96\x98\xd5\xe2S@ZT7i\xfc|S@\xe4\xf4\x1fo\x08\x83S@#\x95\xa3C\x1b\xb8S@9\x86\xf4\xba_\xb4S@*\x9aU\x98\xc9\xabS@f\x828\x9b\xb1\xd7S@\xde\x8croI\x84S@\xf7\x99\xd5\x7f,\xb9S@\x11\xd4 \xf3\x11\x81S@\xc3[\xd7\x1e}{S@\x8a\n\xfed\xf7\xa2S@G\xb7\x16\xfc|\xbcS@+\xd1>OT\x84S@\x8f\x8e\xc6\x00"\xe6S@\x8dxlI\xb7\xe5S@F\xa1\x7fn\x89\xb7S@\xe2\xec\x92\xca\xfdxS@\x1eB$v\xa0\x80S@\xbf\xb0\xa4wM\xceS@\x1d\xf8\xc4}\x8f\xc3S@\xa7<\xc4\xbe@\xc3S@\xd1:\xba\xdc\xe2\x9eS@\xce\x94\x1a\xbc\xc8\xb6S@\x14 \xc0\x1c\x03\xe4S@\x8d\xae[\xaa~\xb9S@\x8fj\xfa\xb8\x9dxS@\x8b\x97\x94\x92\xab\x9cS@\xeb\xae\xed\xd6H\xecS@\xcby|p(\xbdS@\xbe\x02d\xce\x81\xa3S@\x99\x88_L \xe4S@?\xf7r\t\xfd\xb4S@\x1b\xe1d9(\xa6S@#\xf8$\xa8\xa1\xa8S@\xc0uz\x06\x84\xb5S@\xe2\xaa\x10V\xce\xb3S@\x9b;\xb8\xa2\xc6\x88S@\xae\x05\xcf\xa43\x81S@\x08/\xac}\x0e\x9dS@(\x80\x9d\xd1\xce\xa7S@-Z\x1eoT\x9fS@\x06=nQ\xde\xa7S@\x8b\xfa&Z\x8d\xabS@a\xeb\xda\xc3\xc9\xb7S@)G\x01\xac}\xdeS@]\xb6\x17\xd1\xb9\xb5S@\x86\x88\xc8\xa3\x9e\xb5S@\x04\x05\xc2\x9a\xfb\x9fS@\xacW\xe9`z\xb5S@\xfa\x9c\xc7\n&\xeeS@\x87f\xa1\xc4\x9e\xc7S@\xf5\\x\x85R\xfaS@\x08\x9f\x83T\x89\xcbS@\xc1\xfc\x16O\x08yS@\x80rWR\x10{S@\x8f\x17 1\xdbyS@Y\xa5\xe6VzzS@\x01\xd3!M\x86\x85S@\x9eN\xa4\x9c.\x97S@\xa2\xe2\xe3\xe6\x17\x98S@\xac\x15)\xe6\x8c\x9fS@E\xda\x8e\xd3b\xa1S@\xe5\xce1\xde\x81\xa1S@q9\x95\x13\xd0\x9cS@\x03\xc5p&s\xedS@\x93\xa5O\x0b\x89\xeeS@\xfc(\x12\xf5\xd0\xcdS@\n\xacyA\xfe\xd8S@z\x18U\xb2t\x97S@\xb6\xf7A\xc8\xea\xedS@R\x86@Y\x13\xdcS@U\\G\xa7\xd6\xf6S@X\x0b\x16h\xf6\x86S@\xb7x\xc3\xcfR\xb2S@\xaeN\x9e\xc8\x81\xedS@\xfa-U~\xd2\xc2S@~\xbd"s\x17\xf9S@n\xe5{\xb77\xd7S@\xdf\xc1\xa9/\x14\xedS@iZ\xe5\xf0\x07\xafS@\xa4>!\xa9\x00\x9fS@\xf9m\xd2\xee\x9f\xedS@\x9f\xc1\xe77\x14\xeeS@\xdc\xe2m.\x1c\x9fS@\xbf\r\xef:\xa0\xcbS@S\xf8\xb7\xaf\xa8\xb4S@&\xb6\x07\xfe\xdc\xf8S@\'\xc4&\x9a\x06\xf9S@_\xacX\x94\xd0zS@\xff\x10n\xf5G\xd7S@u\xb6\x06\xbc\x98\xc7S@P\n\xd1sP\x97S@\xcb{\xfd\xd8U\xdbS@\xf3\xf3z\x92\xf8\x96S@\xa5\xb4o\xf4(\xf0S@\x83\x12\x89\xbd\x13\x84S@\xc0Q\xd4\x07\xc7\xdeS@\x15\x7fa\xa7\x18\x9eS@\x7f\x06g8\xffwS@B\x8c\x05a\xf4\xa7S@\x87\xf0\xf6k9\xf9S@/\xf3\xfd\x86\x0c\x87S@\xdd3\x00U\x9d\xa4S@[\xef\xf8X\x1a\xeeS@\xde\xe6\x1c\xaa\xdb\xeeS@\x9cv\xf1x\xa2~S@)\xa1\xb5\xde\xfb\xdeS@\x90\x9f\x83\xa8)\xedS@\xab\xed\xd9\xaa\x13\xf6S@\x01\xea\x84\xaf\xb7\xe9S@5H\xa7\x89l\xabS@\'\xee/\x984\xb8S@W\x19\x82g\x8c\xf6S@\xe6kP\x03\xd8\xc4S@\xd4\xc2\x04\x8fi\x96S@#yaWg\xdaS@\xa8\xd7\xfa\xdc\xbe\x7fS@\xf0t\xd3\xee\xab\x9dS@Z\xdfD\xbb\xb5\x9bS@/\x93\xef\x16_\xb6S@\xf5\xdb\xd2\x1e\xd7\xd1S@\xfe\xf0z\x87\x1f\xdfS@\xc0\x97\x95\x0c\xe2\x9eS@\x83\t\xb1v\x1f\xedS@\x1d\x11\xb0\x08l\x9bS@\xfbQK\xa5\x99zS@\\~Z\xfc\x9e\x96S@rSp\x92\xf7\xacS@k\xed\xab\x13\xd8vS@\x88\xf8Jx\xe9\xd7S@\xf5\x0e\x91Lb\xd8S@\x013{S\xd2\xb2S@\x93^\xc7i\xdf\xa0S@\xe5c\x9ac\x9c\xacS@\xef7`\x9b\x90\xa0S@Z\xabK\xfd[\xa0S@\x98\x84\x14\x07n\xa0S@^\xa5\xc0NT\xacS@\x10\xcf\x88#\x0f\xd4S@\x02\xd1~\xab\xcc\x9aS@\xee~\xbf/a\xf5S@\x0f\x8c\x05\xe3\'\xc2S@6c\xcf\xccf\xa5S@\xf1\x08\\\xddL\xbbS@\x98\x15gD\xa7\xc0S@*\xb5\x1b\xb8\xde\xddS@\xe7\x98\n\xe1\xa2\xd8S@y\x92\n\xc4]\xf5S@\xa3\x83#\x9e\x9f\xa0S@\x1a\x99\xf9\xb7\x18\xb3S@\xc7p\xa0\xb0\xe4\xefS@\xdeI@\xc1b\xaeS@\x99\x1a0O\xd3\xf0S@\xa3.U\xd8K\xbeS@\x1dW\xa6`K\xeeS@(\xb1F\xfc\x88~S@v\x07\x04\x15s\xf0S@\x8cL!\xcaI\xf1S@\x9fA\xb7\x15U\xd8S@\xf3G\xc9sw\xc1S@\x97w\xf4.\'\x96S@\xde\xefl\x93\x92\x99S@\xfb\x92nI\xea\xabS@\x11\xe1 \x8b\xc5\xb1S@\xa1\xee_\xec\x15}S@b\x97\xe7\xcc\xf6\xd7S@y\xe7H\xf9\xa0~S@\x90\x8e\xd6\x949~S@\x94\x1a^L\xba\x9fS@\xbe$\xf6\xfag\xeeS@l\x8f\xe5\xe8\xa7\xf0S@\xaa\xbcWF\x1b\xf1S@\x83\x0f\t\xf9\xf5\xa2S@\x7f%\xe4b\xb6\x87S@\xf0>\xec\xa5\xcc\xeeS@W\xc6\x82\x95\xe0\xe1S@\xdf\xde\xb64\xc1\xdcS@\xca\xab\xd3\xcc\xed\xaeS@\xff\xc4\x18\xa9\xfd\x95S@9\x12\xac\xc7/\xc6S@\x90-\xa4\x8b\xbb\xc0S@\xe5=\x9af\xb2\xcdS@\xb2\xbc\x01\xfa`\x9eS@\xa6\x10\x0b\x8b\xd9\x9cS@\x00<\x1c\xab\x1c\x9fS@K\x0cn\x99v\xf1S@\xf2\x0e\xce4N\xecS@\xf2:\xc2\xa4\x8a\xb8S@\xaf\xf3\x10\x08\x0e\x86S@h\xbcf\xaf\xe7|S@\xaf\x9c\xf2\x8e\xe8\xbaS@H\xcf\x805\x90wS@\x92\x8e\xa4\xbd7\xefS@\xaa\xd4\xac\xfb\x86\x9cS@\xe2<\xe2\x99\\\xadS@\xea\xe0\xf6*\x19\xaaS@\x96\xce6\xc3\xfb\xdeS@Oc\x8f\xb6\xc7\xddS@\x04\nL\x15\x98\xf2S@\xeb\xe6SZ\xbf\x9dS@\xb4F\x83\xca\xac\xc8S@r\xc6\xfa\x05\xf0\xd7S@2\x8amC\x9ezS@\x17\xca\x1e]\x1c\xb8S@\xa5\x9dx\x17\xe0\xb8S@\xf3\xe5\x05\x00\x84\x7fS@?#\x0c\xd9\xbe\x90S@r-d\xe4H\xa6S@"\xb9a\xa4\\\x9dS@q(/\nx\x88S@\xb6p[\xcd\xd4\xeeS@\x9d 6\xf1\'\xc0S@/\x8b\x96\x9d\xc9\xf5S@\xb5c\x80JT\xb1S@2\n\xae\xfd\xa0|S@\xc3\xd3&\xcdVzS@\x83a\xe3`<zS@\xa1\xf1\x07<7\xc5S@(C\xb4\xa0\xd1\xc5S@\x06\xd3_J\x18\xa6S@k?\xcc\x1d=\xefS@e\x88d\xe6\xdf\xf1S@\x92)\x9b\x10N\xe5S@\xdd\xbf\xbb\xfd\t\xf2S@\xdat\x82$K\xf2S@|\x00\x17oR\xa3S@%XN\x91\xa3}S@\xaa\x82P\xa4{\xceS@\x95$\xd3O\xc4\xf8S@5\x8e\xae"\x7f\xdfS@\xe4C\x9a\xad\xc6\xa1S@A\x84\x93\x9d\x16\x9cS@\x8c\xbeWt\x1c\xe7S@c\xe5\x81\xf8I\xf0S@du\xd4M\x13yS@\xf2\x82\xbe\xc9\x94\x92S@b\xe9\x90E\x84\xa6S@\x9d\xeb\xf2G}\x9fS@B\xc7\xc6\xf2b\x9fS@`\xd0+\x04o\xb8S@\xf2hA\xefD\x9dS@\x1dy\x8a\xa4\xe7\xa0S@h\xac\xc8\x17CzS@\xa4\xf1\x1e\xd8\n\xd5S@\x86K\xa4\xe6\x1b\xa0S@\x0cPx\xfb\xae~S@\xa2=a\x14\x14\xb9S@D5\xb6Vv\xf0S@\xb8#\xfa\xec\x9e\xcbS@O-\x9e\x05\xee\xecS@\xceC\x050\xff}S@\xd9\x9d)q6\x85S@K&q\xf2\xfe\xafS@\xb2\xfbM\xb1\x7f\x80S@\xbaAm\x17e\xc5S@\xeb\xbeO\xf5\xde\xf2S@\x1e\x98!W\x91\xe2S@\x12\xf9\x0b\xfd\xac|S@*\x7fSm\x14\xcdS@\xc9\r\xf5\xfd\xe5qS@\x1b\xed\xf2\xda\xe2\xb8S@t\xe9\xf5\xb9\x08\xaeS@Y\xe5C6\x1b\x9aS@\xab\x9b\x03\x82\x7f\xb1S@\x1a\xd9\xe0U6\xf1S@\xf8\x8a\xdb\xc5(\xabS@^|\x9f\xc1H\xadS@zV\x1f:\x80\xb8S@\xac\xca\x00\xe4l\xedS@N\xc0\x9c\x8fd\x85S@\x92\x03\xac\x12\xe6\x7fS@f\x80 g\xd6\x83S@DZ\xb0!\xb7\xa0S@\xb7\x1a\xda\x0fu\x9eS@Tc\xb3\xdc\x8b\x98S@\x82Y\xd6\xfa\xfb\x9dS@\xe2""\r\x86\x8cS@\xc6\xcbF\xc1\x8fxS@\xbe\x07k+jxS@\xc2\x8dtaF\xcaS@\xa2\x169\xc2\x85\xc0S@\xde^\x96\xa5\xa8\xf3S@\x90e\xe9O\xa2\xc5S@\xaa\xa8\x16\xd9\xa8|S@\x1a\x1b0\x9fP\xaaS@\x11\x9ae\xdf~~S@8\xcb\xcb\xfb.\x85S@\xbf{\xa5\xcc\xd2\xb3S@\x03w\x9eB\xf4\xf1S@\x83\x04\xa0\xc4F\xedS@3RW\xc4\x91\xf8S@\xf7\xc5\xd4\x8c\xde\xfeS@\xe4\x12\xc5i\xd0\xb8S@\x81\x085\xa9\xb2\x01T@\x95\x9b\xd3\xb6O\xdbS@\x9f\xb2w\xe4\x92\x84S@\xb5S\x9d\xf9\x8d\xd4S@\xcf\xf7D\xc5\x9e\xcdS@\x1a]v\xa8\x89\xa2S@\x19U\x05Ff\xacS@\xee\x04E\x91\x94\xedS@\xd8^p\xed\xc0\xa3S@X\xcb[\xb5\x01\xcaS@\t\x97\xb2\xcb4\xe6S@\xe3\tb\xedg\xaaS@\xa0\xaa\xf8{\\\xb8S@\xba*\x9f\xb0+\xddS@V>J\x1e8\x97S@\xdb\xfd\xec\xb0\xd9\xc6S@\xb7{\xaa\xb9\xd7\xe4S@\xd7\xa5u\x128\xd0S@D\xb7H02}S@\x13\xc0U\xa9\xcc\xa4S@\x80\x86Z\xd8\x7f\x9aS@\xbe\xe6\x0e7\x82\xd2S@!\x12\x8fq\xb8\xbeS@\x1a\x96+)h\xf1S@,\xc5\x13wx\xe8S@\xc3K3\x067\x9fS@\x92\xf8\xe3]\xcc\xccS@\xa0\xdc\xec8\xba}S@5\xd9\x1fZ\x94\xc6S@\rf&\xb6\xfd\xcbS@\xaaB\xa2\x02N\xafS@$\x87\t\x8aT\xaeS@Gr\xdcI`\xb3S@o\xcf;\x96?\xd5S@\x7f\xa0\x0c\xfe\x84\x93S@dY\xfb\x845\xefS@\xb6=\xfcS\xad\xc3S@\xec\xe8\xec\xe5%\x9bS@\xcf\xf8Z\xed5\xb8S@\xa0v\xff\xfe\xc6\xaaS@x?\xc30\xaa\x88S@\xbe\xce\xcc\x1d\x06\xa2S@uz\xa4\xe8`\xdcS@\x94u\xc7\xa22\xc9S@\x1b\xd1\xbe\xa11\xf6S@7\xbd-\xe2\x19\xcaS@G\xc5\xba\xb1\xc2\xacS@\xe4\x00V#\xcc\x80S@"\xac@\x82\xeb\x80S@\x85\x8a\xb4J\x8b\xc9S@\xde\xd1\x1a\n\x18\xf4S@\xfa\xd5j\x1a\xb9\xc4S@ \xc6g\x1a\xde\x8bS@\xab\xf5\xaa\xe5\x15\xb5S@L\x8d\x05\xb6\'\xfbS@\x9aa\x12^\xd4\xb9S@N\xf2\t\xf9e\xc9S@\xbc\xdb\xbf\x8d\xd9\xc9S@nT\xf1F\xf8^S@M\xcc\xf0E\xb6\xb6S@\x0c\xacg\xe9\xcd\xceS@K\xa1\x95^\xb7\xb7S@\xf7\x98\x14\xbf\x17\xf5S@j\x7f\xc6Kq\x9aS@g\xbd}\xbf\xcc\xd2S@P\xfe\x11\x87\xe3\xd8S@\x05\x0eo\x18j\xedS@g\xab\x01)\xd2\x9bS@\xad!\xa8\xe9\xe4\x9eS@7\xbc\\\xa9\xcd\xd9S@\t\xa8\x80/6\xdbS@\x1d\xe1\xf2!\xc6\xe0S@A"*\xbb\xec\xa6S@\x02\x1d\xd49/\x85S@\xab\xf0{>\x02}S@\xec\xdf\xc3\x19\x83\xa0S@\xe5y\xa9y\xe5\xeeS@3\x92\xc9\xdc\xad\xcdS@\xb3\x14\xec\x89H\xa0S@\xa6\'\xf6\x18\xc3\x9dS@\x91c\x12\xcc|\xccS@\x15\xae\xc2\xd3V\x9fS@\x9a\xd0\xabNW\x9dS@\xca\xf6\xc6\x10\xd3\x9eS@GX\xe6\x9c`\xf2S@o\x86XzZ\xa0S@\'\x85Wb\xc2\xa2S@\xba\x9f\xb6\xb1\xbb\xa1S@^j"\x1a\xdf\xdfS@\xda7\xa0\xe0\xbc\xa8S@\xb0G\x15\x853\xa2S@\xdf\x12\x8al\xce\xe5S@\x8e\xc1lC\xa3zS@\x03\x1c\x7f~R\xa1S@N\x8b\xa4\xceX\xa1S@U\xcca\xb8:\xefS@R\xa3\x14\xb8\xaa~S@@z\xd3\xaf\xfd\xd4S@<=\x0f\xe3V\x7fS@\xafR\x00\xf4,\xa7S@\x10\x89\x05<\xdf\xa4S@NPR\xd5`}S@\x96\xb4?\xa2\xac\xe5S@\x98\x04\xfaA:\xecS@\x0e\xb0\x08\x1e\xd0\x7fS@\x87\xc6\x8fb\xc1\xa6S@=\x88\xc5#\x0b\xa7S@\xf6G0\x8e\x17\x9eS@H\xb8\x18O\xd5\xb1S@\x971\x1c\xcbV\xa5S@\xb4\xdd5s_yS@_\xe6T,\x1d|S@\x04g\x0e\\\x94\x80S@\xd9B\x00h`\xe5S@\xad\xd3\x8c\xcex\x7fS@\xda\xb9\x04\xb2\x16\x9eS@\xf2\tr\xf6\xeb\x9eS@d\x00\xf0H\xbd\xa6S@\x96"\x14\x04\xe0\x8dS@\x8f\xe8{\x1b\xda\xb0S@T\xdd\xe7|\xd7\xa8S@\xcb\x89Q\xbfV\xa8S@\x12\xdbnO_\xeeS@1\xf0P.\xdd\xa4S@\xfcV\xe5\xffc\xb8S@\xbbq\x1e\xed\xa9~S@A\xf5\xa3z\xc8\xb1S@\x8d\x05\xc5"\xd0yS@.\x13"@\xd0\xf6S@l\x91\x0b\xf9\x1b\xcbS@qV\xceG\xff\x80S@\xff\x1f\xc6\x7f\xea\xc9S@}(FT\xec\xc7S@\xee%X\xc2;\xafS@h\x9a\xd2\xe0!\xb8S@\xdf9U\x1f\xdd\xfeS@B\xa8\x94\xfc\x16\x81S@r \xb1\x8e6\xeeS@4\x06\x19\xe3\x95\xe6S@\x82\x1f\x00s`zS@L\xd7\x99\xd3V\xb0S@M#\x88l[|S@)\x1b\xb1l{{S@\xb6]\x1e\x9e\xbbzS@\xd8\xfa\xd8~\xb2\x81S@.\xe8$D\xa8\xc7S@\x13\x07C\xa2.\xc6S@\xdd\x19V\xe9\x13~S@(\x1a\xd0c:zS@\x01\xa2vo\x04\xedS@\n\x81\xa3l\x1a\xa3S@\xde\x0bwY\xc1|S@\xb8\xc5\x96\x0e\xfc\xebS@\'+D\xa6\'\xc6S@Q\x14\xe8lx\xf6S@A\xdf,\xbc\xdd\xafS@\xa22\xc2\xabn\xb2S@k+\xb9\x91\xd4\xd4S@^\xfa\x00\xb51|S@a\xed\x96]\t{S@_\xd7\x9b\xc4\xd3\xcdS@a\xb5>\x93\x07\xe9S@w\xdf\xb9\xbf\xb9{S@\xf61\\\xc4\xcc\x9cS@//\xbd;\x8e{S@\xb2\xe4\xc1\x85\xefzS@\xe8_\xc6\xf5%\xf7S@ \xf7P`&\xb0S@&\xc5\xbb>,\x84S@r\x9a=5\x14\xd7S@n\xe5u\x0f\xad}S@\x8a\x905\xf6\x17\xa5S@\xdfE\r\xcc\xa1zS@\xfe\x9b\x18\xfe\x81zS@T>\xad\xa9\xd0\xa3S@\x82\xcd%\xce8\xabS@k\xb6ki\n{S@i\xe0g\xa2Q\xbeS@F`\xc86\xa7\xe8S@7\xf8\x0b\xfeH\xe8S@0\xccG\xef\xe6\xd4S@\x07f\xc99\x08\x85S@\xd9\xa4\xa7jh\xaeS@\x13}!d\x92zS@\x8b\x0bs\x95\xe1\xd4S@\x17\xaab$\xfa\xabS@\xce\x18"\xdaE\x9fS@\x05N\x02M\xad\xd4S@\x00O\xfb\xa6@}S@\t\xe1\xa7\xce\x82zS@\xfa\x18`\xe6\x1b\xb9S@\xcf\x92G\x15\\\xd8S@\xc8A\xa0x"zS@B\xa6\x8e\x18a\x81S@\xf4\x1aT\x05\x9e|S@\x96\x14\xd3}\xce\xdeS@[\xd1lm\xdf\xb3S@\xbb\x995\xfb\xee\xb8S@n\xdf\x98\x99\x90wS@o\xf4p\xe7\xb6~S@\xa7\xc0\xc0Ow\xc7S@;\x0f\xd9t,\xdfS@\x1d\x97f\xa6\xd9\xacS@\xee\x90T\x83G\x84S@s\x957?\x07\xc9S@\t\xa1$\x03`\xf5S@)\xb1\xe0ZM\xf5S@1\xbb\xc2|\xc8\xd4S@ \x17\xc6\xe2 \xe9S@\x13\xb9\x07\xc5%\xe7S@\xa2=\xe8\x19\x1f\xe4S@\x8e\xffL\x9bC\xe8S@\x05\x9d\x1cS\x10\xfdS@\xe0\xee\xbe\xce\xcexS@\x16\xff\xcby\\wS@\xb9 \x19\xdb\r\x86S@\xbf\x10g\x92\xe8\xfcS@\xb2\xd2D\x8at\x88S@\xaf\xab\xe0\xa2)\xb4S@\xb5\xc9\xda=\x86~S@\x8fA\xc1\x93;\xa1S@1\xa5k\x06\xae}S@K\x17\xcc.\xc9\x86S@vUJ\xde\xd4\x84S@I\x96\xf6\xa0\x12\xb8S@\x12\xdb\xb9.\x9d\x9bS@\x01\xdagv\x01\x85S@\x7f\xd3)\xc2\xec\xf8S@*\x8d\xb0\xa8\x10\x7fS@\xa1\xf3^\x81t\xdeS@\x08\x0f\x13\x83/\x85S@\x15F\x07\xc6\xdc\xb2S@\xf3f*A\xcf\xf1S@*\x94 \xc9\x7f\x9fS@QJ@\xb2\xe3zS@87\x02\x06\xcfzS@V\xd0l\x0f\x9f\xb6S@\x7f\xfb\x17\xa2\xa3\xbcS@_\x9c\xb6\xbf\xb6zS@\xb1\xbc\xd9z\xdb\xb2S@\x7f\xaf\x88~\x04\xd4S@\xdc\x87\x98\xec\xa8\xd5S@\xfc1\xfa;\xe8\xb2S@z\x89\xbe\x1e\xd1{S@\xa42\xb0\xb3\x8b\xc5S@\xd3[!Z1\xdbS@l\n\xc34x\xb7S@\x92\xaa\xc8w\xd7\xe9S@i\xbd\xa4\x907\xb2S@;\xbf\x1e\xd3\xee\xeaS@e\xc8\x88\xb3\x0b\x8dS@\x08\xeb\x1c\x94\x1e\xb5S@`\xb4\x99\xda-\xf1S@7\x01o\x05\t\xd8S@I\xbc\xe2Qv\xb5S@\xbf\xe9`\xb3[\xd9S@\xce\xfa\xae\x83\x9e\x01T@6w*T\x1c~S@\xc1\x87\x0ei\x85\x83S@s\xbdz\xd3\xa7\xe8S@GG\xbc\x00\xa2\xb5S@R\n;\x18\xb1\xb0S@\x9a\x1fl\xad\xe6\xf8S@\xedX[\x90C\x83S@`\x85N\x9f\xe8\xb6S@cS\xc8\x15\xc5\xb5S@\\\xb3R\xa7\x9d\xf9S@\x94S\x83\x19\x08\xb5S@\xfd\xb9\x8d\x80\x91\x9bS@h\xc2`\xa0\x98\x9bS@i\x08$\x9a\r\xbdS@\x06<x\xa6\xa6\xb6S@p\xe2r%\x80\xb5S@\xd0\x0c|\x93\xfe\xb5S@\t\x84\x9e\xa9\x10\xfaS@[\xcb1\x02`\x98S@\x156&\xacd\xb6S@\xd6\xb1\xaaG:\xb1S@\xfa\x90%\xffN\xeaS@f\x9c\x0c\x0e\x13|S@t\xec?\xb9\x99\xedS@I\xe9L\xad\x12\xeeS@80\xe4\x88\xc7\xc2S@\x9cR\x94] \xdbS@&\xe0\xdc\x08\r\xe2S@\xe2Z\xb6*\xb8\x9aS@~\xde\xe0n\x17\xb6S@\xac(|\xac\xd1\xc8S@\xfcM\xcb5\xec\xc1S@O6\xff\xdd\xde\xb3S@\x0b}\xc0\x97N\xb6S@\xcac\xb4\r_\x9bS@\xb7\x98\xdeJ\xeb\xc6S@)\xbe\x1e)H\xc9S@;\x869G\xd4\x93S@\xe6\x1eOQ\xbf\xb5S@\xdd\x0c*\x11~\xb5S@>\x01\xee\xdb\x96nS@\x84 \xd2P\xd3\xb1S@\xd9y\x98\xbfG\xf9S@\xf7\xa1\x06\x1f\xce\xb1S@\xfb!hz\xef\xeeS@\xa9\x03\xbb1\xdc\xa1S@p\x96\xff`V\xa7S@w"\xceD\xf2\xa7S@:\xb0l\x05!\xf1S@5\xf0i\x0f\xb0\xddS@\xfa\xef\xc6>\xe4\xafS@\xe1r|\xd9n\xd2S@T\x9bt\xed\xd6\xc3S@s\xbc\x04\xd21\xdfS@\x8b\x84f\x0f\x8a\xfcS@\x1f\xb0\xf3\xe0Z\xb9S@\x91t\x9b\xdd\xe0\xd7S@\xab\xe6\x02\x89^\xd8S@6\xb4\xa5\xd4c\xc1S@\xce\x8b\xd5\xd5\n\xd8S@t.\xff\x9cZ\xadS@\xb8\x07%e\xfc\xa0S@HT5\xc5[\xa1S@\xf9F\x02,\x0c\xc8S@\xc5\xcc|\xac\x03\xf2S@\xd2\x11d\n\x08\xabS@\x06\xcf\xb9\xa7\xed\xd7S@\xf9\x87\xebZu\xd8S@\x1e\x82\xaf\xc2\xc7\xeeS@\xac\x15\x91\x94\xb0\xffS@D\xdf\x87M\xc6\xb8S@\xde\'\x89\xba\x84\xf4S@\xc2\x154Q\xda\xeeS@\x8e\xd5\xc67\xd0\xa3S@\x88\x87\xe9\xd0\xd7\xadS@+\xfd\x90o\xc9\xc3S@\x1aGyqKuS@\xf4c&s\x99\xa2S@\xab\x92\x97\xcd\x82xS@\xfa\x0eE\xce<\xacS@r{\xc9\xa1f\xc5S@\xb7\xe8@\xf9\x8f\xc5S@K\r\x00\xa1v\xc7S@K\xee\x8eX\xa9mS@\xa3gC\x9dW\x00T@\xb0\x9c\xd1f\x18\xb8S@\xfd\x88\xee\x12\xa5\xbdS@\xe7U\xc8\xb0w\xf4S@\xe1\xd3+HP\xf1S@\xaa\xe0\xfb^5\xdaS@z).\xb1Z\x01T@U\x05\x94\tF\x94S@\x05\xaa\x065]\xa0S@t\x80\xb5(\xcb\x87S@\x82\xb9\xcb\xaa\x12\xd1S@V\x00\xd7\xe2\xd8\x95S@K@O:%\xf4S@vf\xc9\x9e\x01\xf1S@\x9f\xff\xf7\x8a\t\xf4S@\x02[\xbd\xc8\xd8\x98S@\xf7\xd3F\xb9\xbf\xeeS@\xe0\x0bk\x08R\xeeS@M\xe5\x96\xcd\\\x96S@\xc0\x8b\x99\xfd<\xd5S@TI\x8d2\xff\xaeS@\xcd\xd4\r\x7f+\x8dS@\x87RR\xc1r\xa9S@\xdc\xf0\xb7z\xb6\xc0S@\x8c|\xf1~\xac\xfdS@o`\x1eE\xd6\x01T@\xdc\xe6\xe5h1\xacS@\x02\x8d\xc8\x1d\x0f\xcdS@\x14\xf6\xe6\x9a9\xb9S@X\xfd\xf3\x05\xdc\xa8S@7\x07\xd9\x0cg\xeeS@\xfe\x14\xfdx"\xa1S@\x07m\x01[B\xa1S@\x0c\xf6\xf4\xa8\x8c\xa1S@_)\x9c*\xaa\xf0S@\x8a\x93\x80V\xde\xadS@\xb7@\x06U\x97\xecS@\x90\xe02\xee\x95\x99S@\xd5\x7f\x0f\xedm\xa7S@|\x84I\x89,\x83S@\x87\x10\xa1\xc4p\xe8S@\t\xd0\xd0\xb2~\xbaS@\x91\xeb\x8a\x00\xc8\xdeS@\xc0\xbc_\xbbC\xadS@\xc2\x0bd\xc9\xd7\xfcS@\xb1\xcc\xd5\xc1\x12\xddS@9\xc2\xf4\xa1fzS@\xc3.\xf9\x86\xe9xS@\x9d\xcf8\x05\xaf\xc8S@\xc3\x84\x81\xe6\xf0\xb0S@\xc3z\x9c\xf5\xb5vS@\t\x93:p\xdb\xedS@\x94\xf5\x06#kpS@[3B|\xce|S@8A\xa5\x8ce\xdeS@K\xf8\xd2\xd0\x12\xfbS@S\xc5 \xfd\x87rS@\xad\xee\x00o\x94\xf1S@\x95G^r\xe2\xedS@\xf57\x96\xc0\xe6\xc6S@sE\xb5c\x83\x89S@\xe9\xf7\xa5\xaf\xc4\xa3S@\xd7\xfb\x17A~\xcdS@\xe6Ow\xb3\xa7uS@\xc3A2\x0fD\xcfS@\xe4\x81\x9f\xdf~\xbaS@)7\x1a\xbc9\xc6S@a0K\x9e\xb7\xa0S@\xf9$\xc3[\xc8\xb9S@\xc74\x89\x07\x9c\xdaS@\xdeW\xf1\x93\xa0\xafS@\xad\xdf\xa3\xcb\xed\xf5S@q\x10\x15DK\xbdS@\xb1J\x00\xaa\xb7\xb1S@\xbd\xad\x0e\x96\xbawS@\xe2x\xc9\xc3\x9c}S@$7\x11\xca\x88\xb3S@\x16X7\x1c\xc1\xb0S@\xe5\x10Af\xa4\xe9S@I\xbcf\x0e\xfe\xdeS@A!\xff\x95\xc2\xf0S@\xd7\x04\th\x13\xadS@\x04\xfe\x1a\xcet\xabS@\x1b\x02\xc5\x03\xc8\xb9S@=6\xf3\xa3\x04\xdcS@t\xca\xed\xae\xc9\xf8S@G\xe3\x19\xc9\xfa\xafS@\xe0\x16\xafn\xed\xf8S@\x9f\xbd\xe1\xab\x1b}S@\x03Z\xdd\xd9\x18\x84S@GJ\x18_\xec\xb6S@\xe3\x82\x10\x87\x9b\xcdS@\xbc\x95A\xa0\x87\xb7S@\xdc1\xc6\xa8\x99\xe2S@|\x94\xcfu\x02\xe7S@\x1aW\xe6\xba\x15\xf7S@\xbfE\xa5\\&}S@\x8c\xc0i\xe0\xa6\x94S@\xe5\xa4y}@\xafS@\xfb\x94\xb1\x81E\xabS@\xec,\x0f\xb9!\xa4S@&33\xb8\xa5\x9fS@a\xe4\x1aT\xf3\xb2S@6\x1c6\x0b\x1a\x9bS@{\x04\xb4\x06\x0e\xfcS@\x0f\xbe\xbei\xa4\xe5S@\xc0SH\x92\xbb\xaeS@/\xe6k@;\xe2S@\xe5C\x81ph\xa5S@_\xd0\x04\xd0\x80\x98S@b@\x16Z2\x94S@\x84\x1c\xcbp\xaa\xceS@\x16_!\x91\x80\xc7S@\xb58\xb9rH\xdaS@\x80\xb7\xa5]5\xedS@\x98\xbd\xef(\xd4\xddS@\x1f\xa6c\xb7e\xabS@f??+w\xb0S@<\xaf/\x1f\xa1\xd9S@\xa4n2\xdb\xe7\xf7S@v\xe5\x9b\xf7Z\x88S@M\xb0\\Rz\xb1S@\x92%p\xd6n\x96S@\x0e`:~\xcf\xaaS@\x9563t\xc6\xcbS@\x121\xd9`\xb4\x00T@6\xe4o\x1e#\xdaS@6\xcd5\xd1g\xa3S@{\t\xc9u0\xb0S@\x82K\xf1\xa7\x84\xb2S@0&\x8c\xc2\xc9\xd3S@\xbdt\xfbX-\xa4S@^*\x0e+\x84\xe8S@\xb8\xb4\xab_\x92\xcdS@\x83\x1b$\xaah\xecS@\x893nhW{S@\xcc\xa2\xb9\xd3\xa0\xe3S@\xa6\xac\xec\xe40{S@F\x02\xcd\x81r\xeeS@GF\x1e{\x1f\xfdS@\xe4\xfa\xc5"z\xb1S@I\xc81>\xd9\xf7S@\xbfH\xfb\x0c\x81\xf8S@\xbe\x83\x06\x01\x85\xe8S@\xbf#]nk\xabS@\xa2\x8d\x8f\xf8H\x9dS@$g\xde\xa1]\xacS@\xe6\xd2\x18e\n\xb4S@|\xe5\x0e&-\xb4S@:\xda\xe7\xf8\xff\xc6S@6Y\xc4\xaaK\xfeS@+c\xbb\xdeK\xdcS@\xfdt\xcd\x0b\xf5\x98S@\xb9\xde*Yn\xdaS@\x9b\x06E\\\x88\xa5S@\xcf\x9b\xd6\xb1\x84|S@/E\xb0>\xbd\xdbS@\xc8\x13\xe0\x069\xa1S@&v\x02\xec\xb1\x9cS@\xd1\xfb\xca\xcdl\xdeS@\xe9^\xa4\xa6H\xd4S@\xd6\xb1\x93\x015\xe3S@\x84\x93\x9f)\x85\xbaS@\x1d\x06@+~wS@\x913\x7f/`~S@\xe3,,\x985\xa8S@\t\xbf\x9a?\xf8\xb6S@\x9f\x1eU[\x00\xa0S@\xf2)\xe4qb\xc7S@>I\xc0\xbc\xa3~S@\xa5(D\x9e\xd3\xe7S@jJ\x12\xaa\xc6\xb1S@\xde\x0cw\xe0{\xcaS@Iy\xc5\xdc\x1f\xa4S@\xec\xac\xf4\xe6r\xe7S@\xe5\xf6\xb6\xc7\xe8\xcfS@h\xdc\x88`W\xd2S@u\xc6)\xe1&\xf8S@p\x1f\x8d^\\\xaaS@\xf8\xcfC\xc4?\xe8S@sxklJ\xf2S@\xa36Du\xc5\xa7S@\xce\xc9\x84\xcc\xd4\x9eS@\xcb\xa7\x96\xd2\x88\xe3S@0\xa4\x85(\xfe\xa9S@\x90q\x82<\x90\xc7S@\x06\x0b,{\n\xeaS@\xfd\x81\xbb\x84\x00\xdcS@\xb0y\x0f\xeb>\xbeS@\x08\xd3uN\xa0\xa7S@\xd09\x7ff\x15\xa3S@\x82?C\x18\x16\x97S@O\xd9\xea\x05-\xd6S@\x0b2\x8dj\xfd}S@\xc2\x08\xd4\xe1u\x7fS@2\x1c\xbe\\+\xa2S@\xde\xd3\xe4a\r\x87S@\xa1\x8dy\xeb\x8a\xb7S@\xda#\x0fI\xaa\x9cS@\xd5]\xe2\x05r\xa3S@\xbd\x7f\xf9\'o\xc7S@\xc9UM\xee\x81\xe0S@\xf5W\xc9_\xad\xf9S@\x97K\x9c\xbe0\xb1S@\xe6\xd8\xc9T\xf1\xa1S@\xe4.\xb1\x90\xff\xedS@OS\xfd\xeb1\xdaS@q\xf3\xd0\x03\xc5\xbaS@\xdc\x19n\xf7\x87\xe9S@\x93y/\xbdk\xfaS@\xa1vb\xf8\r\xf1S@\x7fO0\xab\xf4\xa0S@y\xb0\x08\x13\xda\x88S@\xc2\xf1\x94\xe7_~S@i\xb4\xda\xfe\x12\xb8S@\xd2#\xf8\xf76\x91S@\x95\xff\xc8L\xe4|S@\xbf\xd1[`U\xb4S@z\x87+7\x86\xecS@X\xc7D|\xc5\xdbS@\x91\xa7\xe7\xe6\xdb\xc4S@M\x8c\x01\xaf\xd3\xdbS@\xc6\xa16S\x89{S@V\xc0`\xd57\xe2S@\xdb e\xdb0\xdcS@\xfeR\x0eV}\xa3S@y\x96\xd7\xd7`\xb5S@\xe1\x84\xcd?8\xccS@\r\xcd+\x91\x1b\xedS@\x9f\x92){S\xa9S@S\x10\xb5\xa3\xb7\x90S@1s}\x06\x06\xb1S@\xc9\xfb\xa5\xb2|\xa4S@P\xad\t\xf7\xba\xafS@`\x1a\xb1\xde2\x9cS@\xf5oo\xd7\xfa\xabS@nX/\xc73\xb7S@TM\x8d\xcb\x04\xb6S@\x9b{s\xa2\xaf\xb4S@\x17\x12\x9f`[\xaaS@\xefT\xd6\x14\x84\x92S@Vp6\xa4=\xefS@a5\x89?\x89\xf5S@\xd2\x1b\xfb\xdb\x1a\xc7S@?\xe9\xbc\xe3_\xc3S@\x81\xaez\nO\xedS@\xe0h\x1a\x10@\xa2S@3\x89\xa2\xb5\xc7\xb3S@\x13:@t\xca\xa3S@e\xe7\xebGV\xbeS@\x0b\x9c\r\x0f>\x99S@\x1f\xe22\x19\xc3\xc7S@\xf7\xceh\xda\xb1\x82S@\xfa\x87F\n\xb0\xb7S@\xcf\xcbE\xbf\xa6\xa4S@\xa4d\xb1\xb5s\xa6S@h\xd6\xe7\x1f\xa5\xc4S@\xc3g\x91;E\x9cS@\x91\xd6Kl\x1f\xa0S@>\x0ewS\xe2\xe7S@\x06Wt(\x91\x99S@\xa6\xf4\\\x08\xab\xe2S@H/\x82\xed\x86\xb4S@\x8cS\xf1W\xb8\x99S@\xce\xa2\xecjo\xa6S@uU\xf4\xda\x0b\xb4S@\xa2\x8ff\xf5\xbf\xfbS@\x0e\x1a\x81W\xb8|S@\x99#%\x17\xe0qS@-8\xbeu1sS@\xf0\xfd\xc0\x12\xd8\xa6S@\x1d\xb6/\xf9{~S@\xe2E\xe5D\r\xe0S@\xec\xdc\x80\x95\xbc\x9aS@\x0f\x84*)\xf9\xccS@ E\x12]t\xdcS@{\xe16\xeb&\x8eS@{S\x9eDR\xa7S@\xcdA+\xfb\xde\xe4S@\xb4W\x83\xb8,\xa4S@\xf9\x0cg\x98\xeb\xb5S@\xe1-\xf1\xc5V\xd6S@~\x0f\xb9\x19v\xd2S@\xfe\xd8\x87\x9bE}S@\xbe\x1d\xae\t*\xb1S@\x88O\xe8\r\xb1\xd9S@\xb7\xaa!V\xb0\xb2S@f\xf6\xe5\xb6*\xbcS@\xb1\x15Y"\xfa\xb2S@w\xc9\xac\xe8{\xe2S@h\x8f\x1b!%\x9fS@\xa3\x02\x86\xdd\x06\xe8S@XA\xfc\r<\xbeS@\x14\x85\xc3d\x8f\xb4S@\x8d\xba\xe1\xbcz\xedS@\xde\xab\xf6\x0e\x01\x83S@"2n\xb1p\x9bS@e\x88\x17"\x18\xc8S@%7\xdf\'\xd5\xacS@\x88\nq\x13v\xfcS@\x8a\xba>\x9d\xec\x9fS@\xb1\xc5I\x08.\xedS@\x0cH]6\x9d\xa3S@s$\xbdc;\xa0S@M\\\xd3\x8e\x93\xf1S@\xaf\xf6\xad\x11\xa4\xf6S@!t~\xf2]\xf2S@\x8f\x1eH9\x1a\xdaS@\xb8\xebCr\xb0\xe1S@\xb6\x9a7?\x88\xf3S@;D\x81\x88\xc3\x98S@\xf5\x81]\xa8\xd1\xebS@R\xa0\xcc]\xba\xb6S@l%<\x00\xd0\xc8S@uoR\xc5\x1a\xfbS@\xb35O\x87\xd1\xe9S@\xc2#v2\xbe\xc2S@X\xc9\xba>\xc7\xb8S@\xbb\x8f\xf2|g\xaaS@\xb3Yds+\xccS@6\x8e\x80\xf2\xd7\xa8S@\xb3C\xb7\x88o\xf8S@\x0c\x15\xbb$\x85\xecS@\xe8,\x04\x88\t\x89S@\x80\xbb\xa6)\x19\xe1S@\x13\xfd\xaccP\xc2S@\x968\xe6\xd23\xd9S@SJ\xce\xf9\x8d\xa2S@\x0f)8L\xdd\xf7S@b\x8c\x91|\xad\xaaS@\xd8f\xbb\xed\x81\x9fS@[\xe9\x88X[\xabS@\xa6\xe2D\x1d\x01\xdbS@&\xffL\xda*\xb8S@\xf0\xda\xd0u\xaakS@\nCW\x03\x86\xd6S@\xa9\xe1Gcb\xa0S@\xde\r\x07\xe9\x98\xf0S@DjD\x07L\xf1S@\xaf\xc0\xbc\xe73\xa4S@\xc5w\xd3\x16\xb6tS@\x9ee\x8a2Z\xe5S@\xbdt{.9\xf6S@\x97\xa4\x8aI6\xefS@NH\x12\xcd\xe2\x85S@\x99\xb4AoK\xdcS@\xc4\x11\x1b8\xb2\x8bS@o\x0e\xd4 \xe0\xceS@\t~$\xb8\xbd\x9dS@\xf5\n{j\x9f\xd9S@Gj\xb4\xe1X\xaaS@\xeb<[i\xd9\xb9S@v\x91\xa0Xo\xdfS@\xe3v\xb89+\xfbS@H\xdck\xe0\x8b\x94S@B\xa1P\xfb:\xb2S@Ss\xf8|V\xceS@k\x9bt\xa1\x10\x91S@\xfe\xf9\xdfL\xdb\xd0S@\x84\xeb\x7f\x0c=yS@\xa5r\xa0b\xa9\xf2S@\xaaZ\x11\x93;\xfdS@\xb3\x01\x7f\xe0\x19yS@\xe5x\xf9E\x8f{S@\x95\xd2\xd3\xd9\xa4\xd8S@\xa4k\xe2\'\x04\xfaS@\x02\xfa!\x1a\xb0\xfdS@\xa1\x06J\xd7\x85|S@J\x8b\x0bC\xa6\xf8S@\x81:\x89\x13\xd8{S@\x89\xa7\xa7t\x1e}S@9E\x12\xe9!\xfdS@.\x14\x1b\x88T}S@\x0f\xeb\x1cH\x81xS@\xbb4\xc5\xf9\n\xeaS@\xefM\x90\xc2\xc5}S@\xbe\xe4\x18H\x98~S@0\x87\xdc\x0c\x1b\x02T@e\x11\x87\xae:\xfbS@_C\xfdI\xaa~S@Ey\r\xde1~S@\xcaC\xb7\x1fo\xedS@\x8f\xb2\xe0#\xd3\x96S@!]\x81\x02\x15\xffS@\x82N\x98\x02\x7f\xfaS@nc];\x05\xdeS@o\xd6EW\xbd\xdcS@\xf5\xfa\xddGCzS@\x96:\xa3\xb9\x85\xd5S@\x9f\xc5\xfas\x91\xc7S@\x08\xba\xe6\x83\x06\xfaS@\xb8\x96\x12JR}S@\xda\xfb7\xdf\x96zS@\xc1\xd3\xb5 \xff~S@\xc0M\xecP\x94\xadS@\xbe\x1a\x8d\x804\xfaS@\xe36\xb8||\xf9S@\xb6}w\xdb\x90{S@\x1d\x08\x9f\x07I{S@\x95n\xca]H|S@\xe1\x8f5s\r|S@\r\x14"o\xa1\xdaS@f\xff\x92\\\xc4zS@!>fFU\xf5S@qI\xaa\xdb\x08\x7fS@\xe6>#\x14\xea\xf8S@\xf1&\xdd\xe2\x89\x80S@\n\xd5\xd4\x1f\xe3\x87S@\xb3\xa9\xc5q\xe6\x87S@\x17\x17\xd1`\x1d|S@(\xbb\x92\xb5g\x88S@\xc3/\x7f\x80\'\x87S@c\xd8\xed\xf9\x05\xfeS@\xe7\tK<\xa1~S@\xb7?\xa5:b\x7fS@,jv\xea\xf4}S@d\xd4"I\xb1\x7fS@f=\x95j\xab~S@U\x14\x84\xac0\xf7S@\x05Q\xd8\xf2\xcd\xf3S@\xe5O\xd8\x0f4{S@z\x0fu\x8c#\x7fS@B\xb2u\x16\x05\x8eS@\xfe\xde[\xf6\xd8yS@\xdc:\xbc\xc8\xb1\xf6S@\xd9\x16\xbcf\x10\x81S@\xb4\x10\x13\x97I\xb9S@\x17\xe0ET^zS@\'\xd5\xbd\x97G\x8bS@\xa9\x0f4 \xbb\xf6S@\x9d\x92\xfeI*\x81S@\x0c]0\xfb\xbe|S@|"_n{\x7fS@\xd2\xdb\xe4\x08\x9b\xfdS@\x8b\x9c[\x06\xee\x82S@\xa0\xdf\x0c\xa7 \x8eS@\xfb\xa2\x1b\xb4\x80\xf6S@\xd3Y<\xd1\x98\x83S@\xec\xb9w\xf3\x8a\xe4S@\xfd2\x8bN\x8f\x83S@0j\x1c\xad\xf8yS@\x7fch}\xd6\xa6S@/\xd4\xde\x97\xdc\xaaS@\xa4\xffy\x82\x80\xdfS@\xb1\xd1\xed\xbf \x85S@\xe7|\xd9)$\xb2S@\x91^\x9e\x18j\xa5S@\x1d\x95\xf1\xe3Y\x88S@hz\xbd\x9c\xf8\xb3S@\xe2\x8b\x1a\xc4\xe0\xa8S@\x90\xc1nw\xc2\xe8S@\x8e\x13:z\x9f}S@\xd8\xb7\xf5\xdd\xb2\xa7S@\xe9g\xdd_\x92\xf5S@\xcep\x0b\xb6\x81\x88S@\xf1^6\x0b\xd6\x85S@\xf5\xd3Y\\\x1a\xaaS@*\xd9voD\xa1S@\t\x08\xf0\xa9\xe0\x88S@\xeaA\xca\xb5\xe6\x84S@3\x80i7s\xa1S@\x98\x07z<m\xf3S@\x19\xdd&\xde\xd7\x9fS@\x05\x93\xdf\xc9\xaf\x85S@u\xb6\xa2Up\xedS@.\x9e\xa1e>\xf4S@\x19_3#8\xa3S@\xe1\x1e\xe1\xc3\xa3\xbcS@U]\x01\xe6\x8f\xf1S@\xfb;\x88.\xf7\xb6S@\xab ^>\xcb\x82S@\xdb\x81b\xb1\x80\x88S@\xf4\x92\x16\xa6\x91\xbdS@\x80\xda\xb8\x8fh\xa4S@\xa7\x86\xdb|\xb7}S@\xd4\x9f\xfd\xf7\x9f\x83S@\x07$\xd1\x92u\x9bS@3\x1a\xb3\xee\x1a{S@\xef\x15\x06\x08\x92\x99S@\xf7>\xc2\xee*\xa4S@M\x0b\x0c\x1f\xa3\x96S@\x11\xf4\x0b$\x94\x9bS@)g\xe9\x9cL\xa4S@\xa8\xf5\x1a\xae\x9c\x9bS@\xc5\xac#\x90\xa8\xddS@v\xf9y4\x9bzS@\x1c\xb6\xdb\xf0\x83\xf0S@\xa5\xfd`X\x95\x8bS@<T\xc4\x93\x9d\x9fS@\xb2\xe5\xc3M\xde\xe5S@\xdb\xa2w\x83d\xebS@hVF\xe81\xebS@SY\xd6v\x8d\x92S@\x00z\x07r"\xe7S@?\xbb\x07!Z\xb3S@\xe0D\x0b\xbc\x81\xf6S@[\x9a\x8d\x8ec\xa2S@A\x80\xb9\x08*\xedS@mO\xf3g(\xa0S@M|\xd4D>\xb7S@J\xc5\xaf\xfe\xd1\xa1S@\xfa\x88\xcd8\xc1\xb8S@\xdd\xd5"\xd1\xd3\xf1S@\x11\xc1\xa8i\xbe\xd9S@\xc3\xbe\xfdA\x97\xf1S@\xb9\xc6\xc6[w\xa7S@\xfe\x1f\xcd\xc4L\xefS@\xdb\x16\nd\xc7\xe3S@\x0eR\xdb\xea\x98\xa7S@G^!y\xf0\xa7S@\xf6\xec|(\x83\xeeS@?\xd3\x1ad\xb8\xa7S@\x13\x84\xe3\xd8\xbd\xeeS@b\xf9\x9d\x08|\xeeS@x\x1d1\xe2\xc1\xb3S@8\xea:\x93c\xc3S@\xeek\xd0\xe3zrS@\x97X\x8d\xa0\x0b\xf2S@0\xd0_\xc7\xf1\xadS@\xec\xb4\x1e\x18\xe0qS@\xa0+\x84\x0e\xc6\xaaS@\x8fu\x19_\x11\xc4S@\x0b:_\xc3\x11rS@J\xe6\xd9j!lS@0C\\t,\x9fS@^\xbcR\xc3\x86\xf0S@~": \xeb\xaeS@h\xac?\x8f\x1e\x9bS@\xffgm\xf0+\x94S@1\xd9\x91\x17\x1a\xc5S@/U\x1bp\xda\xb0S@4\xccNO\x9e\x87S@\xa6\xcf\xcd\xb8c\xa0S@/\xcf\x17Y\xa0\xafS@\xbf\xe1\xcdR\x7f\xb1S@\xb2\xe4\xb6c\x16\xe2S@Y\xa1\xcama\x95S@\xe0\x8e7X\xa8\xb8S@K\xbb.\xa0\xe1\x96S@\x80\x0fEk\xa8\xedS@\xc1\xbaG\x02Z\xedS@\xcb\x93\xa5}\x1e\xf9S@\xed\x99\xd49M\x97S@\x80g\x9c\xee\xde\xa8S@\'pnB\x18\xb1S@\x1c\xe0\xeb\x1e\xa9\xe8S@\xce&5>|\xa8S@\xc8j#\xc6\xa8\xa6S@I45\x1e\xc7\xaeS@\xe4\xe5z\x1f;yS@S\xc3\xeb\xe2\r\xafS@c\x16\x02.<\xb0S@\x04Um\x19\x82}S@\x03\x98\xf8\x0e\xd9\x98S@\xe4my6\x07\xb2S@5\xc4G\xd0t\xdeS@\x8a\xc7\x08k2\xedS@\xa5c\xc6\xe8O\xe8S@?\xc3T\xe7\x8d\xb2S@\xdc\xac\xc2\x9b\x10\xb1S@\x96m\xfa\xcde\xc7S@\xd51\x07\x8cE\x9aS@wdm\xe5\xd6\xb1S@\xf8*\'\xfc\xef\xb0S@\x93N\xc5\x16\xf5\xcdS@\x9a3\x9d\xd2\xba\x9aS@f\xeb\xef\xdd\x8akS@\x11Ot\xc7\x7f\xb3S@\xce\x0c\x95mu\xb2S@\x97\xbc$\xfd\xc6\xb2S@y\xcdiE\xe7\xb2S@\x06\x84\x95\xc2\xe4\xb0S@\xa2h\xa0\xda2\xc0S@5t\x13\xc1\xfe\xebS@\x12\xee\x1f\x002\xeeS@\xc7\xc8p8\xbb\xeaS@\xbb\x85V\xb2\x8e\x9cS@ tO>\x12\xafS@\xe0\x00\xf2\xc3D\xb0S@\x06\x1e\xf6@d\xdaS@\x85\x03chR\xcbS@\xbf}C3\xd7\xa0S@{\xe5\xecN\xe9\x99S@\x90\xe6i\xb1\x7f\xb1S@F=\xa8\x0b\xfb\xa0S@\x81^\xad0|\x9eS@-L\x06}\xa3\xa1S@!\x94Lnh\x9fS@3T\xe9\xe1\xe2\xa3S@\xba\x88\x1ef\xfd\xe6S@\xcd-q\x15c\x9dS@\xc4\xc3\xba\x0b\xbc\xeaS@\xb7\xc8w\xb9\x91\xccS@T\xdeq@\x10\xe7S@\xcd\xe8\x03s\xe4\x9dS@\x06\xb6\xaf^m\xa6S@{z\xca\xfd\xbe\xb1S@\xaa\xa4-3|\xa0S@D\xa5\'_\xf4\x9cS@\x8c\xfd\x82v\x14\xdfS@\xa9\x9bQ\x9cZ\x9fS@\xe4\xffB\xe9\xb6\xd7S@#\xc3JU\xe7\xb4S@Og)\x8c\xe9\x9eS@\xff\xf8\xd9\xc3R\xa2S@k65\xc9$\xcdS@b\xec* RmS@,\xc4\x0b\x99\xbc\xdeS@\xe8,\x02\xfb\xe3\xcdS@|6E\xe4\xe0\xa0S@\xa3.n.\x93\xb8S@@\xc3\x01\xd1\x8c\x9fS@#\xeb\x0b\xact\x9fS@\xaf\xedN\x1e\xcd\xd7S@\xab!\xa3\xef\xf5\x9eS@\\h\x8a\x1c\xe2\xb8S@k\xf0xW\xd1\xa0S@\xa4\x04X\xd7.\xe2S@\xee\x00+\n\xd3\xb8S@S<\xaci\xef\xa0S@\x84\x18\xab\'p\xa1S@\xadc]\xda\x0e\xa1S@!Q+\xc0\xf6\xa0S@\xd6\x9b\xb5\x88\x9c\xa1S@\xc31\x0b\xf9\x8a\xbaS@6\xe4\xb7\xe24\xe7S@\xaa]X\x10 \xe9S@\xee\xb8\x0c\xb2\xd9\xc3S@\xbc\x8c\x93\x04(\xc9S@\x85\xf4\xcc\xf7=\xe7S@\xf1\x18\xc06t\xa2S@C\xeb\xfcv\xcf\xaaS@j\xf6<\xdc\xb2\xc3S@\xef\xa8\x10Q\t\xa0S@x\x8dJeA~S@\x0e\x96{\tz\xc3S@\x9a-\xd7\xe4f\xf2S@\xe9\xf8\xd8b\xc4\xc2S@\x08\x83Y5\xf0\xc3S@\xd6\x94\x97\xfa\xf2\xdaS@\x04\x8c\xed!\xe1\xeaS@\xf9\xe4.\xbb#\xa1S@\xd8\x9e%\x06\xcd\xc2S@+\x87\x8d\x9b\xaf\xaaS@\x10\xe5\xb4\xef.\xa0S@\xf6\xad\xd8_\xe1\xbfS@\x97\xc3\xcd\x9d$\xe9S@\x87\xd7r\x88s\xeaS@b\xadk\x16>\xadS@\x08\x1c`\x86\x98nS@=\xe7\xa2\x8c&\xc8S@\x1d$3\x05\x01\xa6S@a6\xa4>\x05\xacS@8e\x12\x8e\xc5\xa3S@\x18\x88\xae\xf1\xee\xaeS@\x8f>\x84I\x83\xe7S@\xec\x17Na&\xb0S@\xe7\xa6\xf2;\x95\x88S@\xe6\x9e \x0c\xed\xfaS@k\x99\x8cP\xe1\xd4S@\x14\xb7\xb8\xa7\xe7\xafS@\'\x05\xaa\xf1%\xc8S@\xeb\xb4\xed\x07\xb0\xd7S@\xca\r\xb9\xa3\xbb\xafS@\xb5A\xfc\xaa\xf0\xb0S@\x06H\x078\x85\xb0S@<\x15s`\xdf\xa4S@\xf3,\xff\xfc\xd3\xb0S@Cp(\xed\xc3\xa6S@\x963\x1a\x1c\x07\xacS@,:\xdb\xeb~\xa5S@\xcb\xdc\x9eT\x14\xa7S@\xfd\xb8To\xe1\xa4S@-\xaf\xce"\xc8\xa6S@\x8e\xdc\xfd)\xe3\xb1S@\xda\xe0\x08y\x97\xdeS@\\{\x15\x08\x9e\xb8S@L7M\xe9=\xdeS@\x07\x10\xc6p\xc5\xdbS@c:+1\x05\xacS@\x95\xdam\x10\xb2\xcfS@\x9e\xd5\x9dK\xe7\x80S@w\xb3#\x05\xef\xb3S@\t\xbb]mU\xdcS@5\xad+99\xb4S@\xbd\rp\x90\x16\xdcS@\x91d\x91\xbb\xce\xdbS@\xc6\xc6\xec\xee\x12\xa7S@\x1f\xb4\xaf1j\xafS@\x04)\x0c\x14\xcc\xb5S@13\x10\x10\xbe\xe3S@7\xaf\x8a\x0f\x11\xb6S@G\x14\xb5\xe4_\xc3S@\x12NR\xdc&\xdbS@\x03\xa76X\x0b\xb0S@\xf8\x83\xfd\x01V\xb6S@\xf8\'t\xcf\x84\xb0S@\xdcD\x06j\x1e\xdfS@\xff?e\x11S\xafS@\xeaA\xe2\xe91\xe6S@\x95\xf9\x93J|\xdcS@\'\xcc1tv\xb8S@\x0cu\xd4\x999\xbfS@\x8a\xf5\x83\xd5\xb2\xc5S@5\xd5\tD\xdd\xb8S@\x08\xda%\x81\xe6\xc4S@ts^\xe7\xff\xc5S@\'\xac\xcf\xc9\xb9\xc0S@\xcf\x86\xff{c\xb2S@\t\xd6.vC\xacS@\xc8\x98\x94\xd9\xa6\xb3S@1\x82;\x18\xf8\xdbS@\x07\xe9\xaa\xa6u\xfbS@\x02\x81\xbc\x07\xba\xc8S@2_\x04W-\xcbS@a![\xee\x1b\xb8S@f\x94g\xccP\xb6S@LC*\xbf\xd6\xaaS@\xf49\xe5>{\xb6S@{d.\xc9r\xe0S@\xc5u\xe7\x8bO\xb6S@\x90\x1cE\x0f\xa4\xbcS@\xc3\xb9\xbc\xbe+\xc7S@\xc6\x8e\xc0\x9d1\xd6S@\xf8\xaf1\x9f\x16|S@*\xe4\xdf\x1a?\xcaS@\xa6\xbb8\xe8v\xb8S@x\x91\xbb\x94\x1b\xd7S@\xb9&G\xa0\x8f\xb5S@\x1b\x9b\xbau]\xdcS@\x10\xbd\xb4\xf2\x01\xbeS@\xc2\xe7\xd8\xaf\x0e\xafS@0\xa3y\xf8=\xdfS@\xd5\xa2\xd6Q\x9b\xa6S@ew\x10-/\xcfS@8?\xf3=\xa8\xaaS@m\x8cA(\xde\xadS@y\xe8\xf7\x94\x95\xe3S@y1\x94E\xc3\xdbS@X\xcb\\\xeb\xff\xc0S@#\x82\x88\xb0\x90\xc1S@\xc6VkM\xdc\xb8S@x\x03\x8d\\c\xc1S@\xc4\x15\x0c\xde\xf1\xa7S@=\xaf\x1d\xb2^\xdeS@=\xebvI\xc9\xddS@\xb5%\xf1\xbd\xf1\xfcS@|b\xb0\x816\xdbS@\x0fn=!\xec\xb3S@\xa2\x81\x89\xa8b\xb6S@\x0b\xd7\xd2d\xba\xe2S@\xe9\xec\x93Ud\xdeS@\xf6\x14\xab~\x01\xb5S@B\x9b\xdeg?\xd0S@\xa0\xbe\x9b\n=\xfeS@\x0c\x9c6z\xf4\xb4S@\x8d\xbd\'<A\xbdS@\xf6[\xa6\x07\xad\xb5S@\x8a\xa92v\xbe\xe1S@w\xcc\x95\x1b\xf9\xddS@\xd0\x98\xb0i\xfd\xb1S@\xe93P\xb5\x85\xb7S@i\xd4\xd2\xcf\x9a\xb6S@\x84\x85`%\xbb\xb5S@k\xa5(B\xc8\xb7S@\xf0\x81\xd7)\x0f\xb5S@\xa5\x8f\xab\xfa\x16\xb8S@t\xa0k\xdf\x87\xf8S@D_\x86\xb5\xf1\xe2S@\n^\x1b<\xa8\xb8S@\x16\xcc\x1a\x14\xf0\xb5S@\xf6!\xa5E\xf8\xb6S@cT\x86\xd4\xf7\xb8S@\xd5\xdd\xf7\xa5\x0f\xd7S@\x12\xc9\x05\xdb\x89\xb7S@Z B9\x86\xb5S@=d\xd8\xf5\xa4\xdeS@\xd4[\x89BD\xf7S@f-\xde\x00\xc3\xe4S@^\x835C\x9e\xd7S@\xd4Uq<e\xd7S@\xb3W\x02;\xcf\xb6S@1>O\xf7M\xd8S@\x06\x83\xe4m\xac\xb8S@\xbc\xab\xbc5+\xd5S@\xdbd<\x15y\xb5S@\xb0|\x00\xa3\xbc\xbaS@f\xbd*\xef\x08\xb9S@\xe9>\x92\x854\xd7S@\x1a\xa3\x18aU}S@kN\xd8\x05\xaf\xf6S@\xe8\x18\xab.\xf0\xd8S@\xe3\x8e\x99\x19\xff\xa2S@S\xbf\x1e\x99\\\x84S@\xb4\x82\xd7\x89\xc6\xc2S@\x1e\x86\x95\x93\xb6\xb8S@\x82\xad\x9dk\x87\xbaS@\x1fOP\xcc\xfb\xd4S@\x81,\xc7]\xf5\xd4S@\x9f"\xc4\x16>\xefS@&Y\x02\x1c\xcd\xd4S@\xc7>\xe6\x88v\xd8S@\xe30\xee\x1b\x9c\xb2S@\xa0\xa0\xacK\xda\xdeS@E3w\xb3\x84\xc7S@\x05S\x90\x82Y\xd6S@U.Q\x02b\xd9S@\xc0\xe5\\\x9f\xae\xddS@\r\xbd\xbd\xb7Y\xd7S@\xdd\x8c\xe8\xc9g\xd6S@}\x8e\xd1_"\xe7S@oJ\xce`\xd3\xe7S@\x81\xf0b\xb3\xf3\xe7S@\x94{\x95\xb9\xf4\xd9S@X\x10\xfcr\x0f\xd8S@\xb5\xfeR\xf2\x16\xc8S@\x89\'_3\xc1\xe5S@@\x94\x0f\xec$\xdbS@\x85\xe6\xda\x91\xda\xc8S@\xdbk}\xa2\xc4\xdbS@\x9fL\xe0G\xe5\xd7S@\xdf\nJ\x89E\xd0S@\xb5\x02]2\xe0\xa0S@\xb1e+\xf2v\xe0S@]N\xaf\x08\xba\xb8S@\xca\x05\xc3\x89\x82\x9aS@\x18C\x00\xc1\x0e\xe0S@\x06\xb4\x86@\xa3\xd2S@\xfd{\xa5@\xa8\xd9S@]\xd77S\xe7\xd7S@\xf63\x19_i\xdaS@\x9eQ\xde\x95\x9f\xeaS@~/\x82\xc0\xd3\xe9S@\xe06\xd42\x02\xd4S@o\xf7\xc8\xc9\t\xf2S@\xb2\x94\xbf\xf9\xc1\xfbS@o\xb4\x95a\xa3\xa2S@\x95\x07\xe8\xb0\x86\xe0S@\xa3\xc9\x1fST\xebS@5\x00\xba\x96\x91\xb9S@E\xaa\xc4\x00\xf2\xb7S@\xf1;^s4\x92S@v/\x9apQ\xefS@\xac\xa5\x9d[\xe5\x9bS@\xd6B\x95C\xe9\xa0S@\x9d\x82\xa9\xb6\xd9\xfbS@z\xa4g\xec\x9f\xcdS@\xe69\'\x825\xceS@!\xdc\x10\xbf\x08\xfdS@\xac{\xbf~h\xd1S@$\x80\x17ow\xfcS@\xc7\xf0\xc5\xe4\x1e\xc3S@\xf1\xf3\xd0Dk\xaaS@#\xbe\x85=\xfb\xfbS@\xdc_\x9b\xd5K\xfaS@\xe2C(\xaak\xf6S@\x87\xaf\xe1\x9c\xcc\xedS@\xcd\x8a\xe9\xe4\xc6\xf0S@\xc0\xeaw\xbe^\xeeS@\xbb\x1d A3wS@\x1d\xc4\x02!\x7f\x7fS@m\x7f\x0c\r\x06\x9aS@\xbclO\xbcF\x9dS@\x98\x0b\x81\xa2\x9b\xcbS@\x18\x99\xe1\xbe\xa3\xd5S@A8\x96IX\xf3S@\\\x96M\xd8\xe3vS@\x91\xb7+\xdfr\xabS@O=\xc5\x19F\xb4S@\xe6t\xe4p\xe0\xc7S@\xb1G\xf6\xd0\xe0\x97S@\xc5J\xc3p;\xf0S@\xf3R\x00\xb8\x01zS@2\xfa+>\xf4\xb1S@\xd5\x94\xedG=}S@\xb4\x9b\xc4\xe7\xe5\xdbS@\x93\xd6\x12H$}S@\x1e,\xac)T\xdaS@g\xad\xbb\xe8\xae\x8bS@\xcf4j\xed\x92\xe8S@4T\xab\x94\x1d\xabS@\xe9\xc2{\xae\xab\xc4S@:@\xc5&\x84}S@W\x94B\xfb\r\xb0S@\xa3Qd\xc7\x9c\xf0S@\xae\x82]p\xf3\xd4S@#\xb7"/}\xf6S@j\x9b8b\x13uS@\x8d_b\x80\xa0\xc4S@\xfe\xd6Q~,\xdaS@$\x8d1f\xee\xedS@\xc9j\xfby\x99\xecS@\x86U\xd4\xf6\x8e\xdaS@X\x94\xe4\xde\xb4\xeeS@\x8f\xa4\x9cw\xe3\xeeS@S_\xacC\x9f\xacS@O\x93\x8c\xf6+\xadS@\x14x\xdf\x95\xb2|S@\xfck\x94\xdc\x1c\xdaS@\x82\x859XD\xaaS@\xb2\n\xecT.\xa7S@C\x92\xbe$\xf8\xf4S@}\xef\xff\xe6q\xa2S@p\xe7\xa8\x06\x11\x7fS@\x99\xcd\xe7\x8c+\xe9S@\x94\xd9\xc9\xe27\xb0S@\xd3\xd2pi\xd0\xe1S@\n\xf2~\xf2\xea\xc8S@\xd4U\xb1\x92\xa7\xd7S@\xfem\x16\xf5\x97\xc8S@?:\xf0\xd4n\x85S@d,\\\xc1\x1d\xddS@Pf;\xb8\xcb\x9dS@s\x86OQ\xf4\xdaS@o\xbd!\x1b\xc9\xfbS@\x1dh\x0f\xd65\x9fS@;\xd0\xc1\xa2\x95\xe9S@ig\xc3\xd5\x8a\xdcS@\xb8s\xe0\xb4\x14\x89S@\x1ci\xc8\x81\xd5\xa7S@\xc4\xa2\xf76\xea\x88S@\'\x0cI\xfb\x8a\xb4S@\xb7)\x84&\xfe\xb2S@\x8f\x1d%\x8c\xa0\xdaS@g\x03\x80\xa0\xce\xb6S@\x00\xe0\xad]T\xc5S@\xd4(Q\xab\x12\x95S@\x95\xb2\x8f\xbd}\xd6S@k\xb5mN\xf0\xb7S@\xf5\x96\x81#\xa4\xcdS@Q\x90^\x10kwS@\xfb\xc7#m\xd9\xf8S@\x9b2L\n\xf0\xf5S@R\xee@\x15\xc0\xc7S@\x14p\xe3\xd5@\xb8S@\xb6\xdd\x92\xb7\x89\x98S@\xa4\xd5E9\xad\xc6S@i\x99\x17\x11\x9c\xefS@.wp9\x17\xbdS@\xc1\x83\xe0\x17\xa2\x9eS@\xaeb\xa6>\xce\xa6S@\xeb\x1c>\x92H\xa9S@\xa0\xe0\x8cK\xc1\xc0S@\xe7Z"\xd2z\x9fS@D\xce\xe9\n\xa5\xfdS@\xf4\x01\xb57\xb4\xf1S@8q\xa7\xf2g\x9dS@\x9b_\xfc\xd1\x98\xf0S@\xafc\x1eV]\xa6S@2q\xc3){\xfcS@\xddG\x12\x92\x89\xa3S@G\xbe \xea(\x9dS@\xed\xb5\\s\x98\xcbS@\x05#\x91\xe1\xa0\xa1S@\x11\xd7t}\x0f\x00T@\x85(\xe57,\x94S@\xccM\xd7\xab\x07\xfdS@l\xf1F=;\xa0S@\x07\xa7\xb4+\x1a\xafS@m,\x17\x0e\x80\x9bS@.\xc9\xb6\xa7\xa5\xd8S@#<\x8b\xc9\x10\x02T@\xb7S\\\xd1I\xedS@\xb7\xd4\x00\x8c\x1f\xe9S@>_\x82\xfe\xba\xd9S@K\x87\xca\xcb.\x9fS@eHe\xa9\x05\xfaS@G\x14V\xb8\x15\xa1S@a]w\x8a\xad\xd9S@]\xa2\x8a\x08\x90\xdaS@\xb5\xb0\xbft\x10\xffS@\xa3\x8ds\xa4w\xb3S@e\xbf\x11\xd9!\xebS@\x90\xb8\xabo\x9f}S@\xc7\xf1\xcdC\x07\xb2S@\x86\xc3\x08+\xa9\xa3S@]\x17#R\x12\xd8S@\xba0B$\nyS@\x05\x12\xd3\xf6\xd4zS@Y+\xfe\xdc\xb3}S@3\xbe^\xd5\xfe\xb1S@\x8cLG\xad\x1a\xfaS@\xdcB\xad5d}S@\xa2\xcf^V7}S@\xc6\xea\x827czS@:\xc8k\xa3\x91\x9fS@\xce\x9a2\xbfa}S@x3\xaaa\xa9\xb8S@`\x02\x961\xebzS@D*\xa5\x07\xb3{S@w\x1c\xf4\x18\x1f\xdaS@\xc5\xbe\x17PO\xd6S@L%\xe4\x86?|S@;}\xd7\xaa\xfa\xf0S@\x9a=\n\x9dg\xf9S@\x83\x1cC\x1f@\xb4S@\xe2/\\$_\xd6S@@\xfa\x04O\xf3zS@\x976\xd2+>\xd7S@\x04\x80\x81k\x10\xb4S@^\xb2z\x7f\xc5\xb8S@\xe7\xd9\xa3Le\xd9S@\xfb\xba\xe1<\xa6\xe7S@\x83\xb9\xe1V\xd2\xd4S@O\x1dO \xe4\xc8S@\xc4\x8d\xf7\xb9\xc9zS@\xb1G#\xb7\xa8\xc7S@\xb2\x9a\np\x1f}S@\xb6\x9a\xfb\x08K\xdcS@f\xde\x82\xb2\xaf~S@\xf5\xd6\xe7\\\xa2\xb2S@\xd4b{B\xc1\xd4S@\x14\xd0\xd5\xad\xc4\xd7S@\x88\xa8\xc1z\x0c\xd5S@\xfa@\xae\x8f\xd6\xd4S@\x95\x87\x8bQt\x80S@\xb2EO\x16\n\xd0S@\xc1\xc1\xde\xb1\xd8\xf8S@8\x0e\xc8#\x1c\xefS@2\x1dd6\xf2xS@\x97\x9a-\x04\x18|S@\x93]0u%\xd4S@\xb6\t\xba\x17\xd0\xc8S@o\xae\x89M\xf5\xfcS@\x0e:l\x10V\x88S@\x81D\x14\x18x\xa1S@b\x1de\xf7\xfa\xfdS@\xbbp|]\xc9\xe6S@P_\ro\xde\xe6S@IrN\xe7\xbd}S@h\x80~\xaa\xb1~S@M\xdd\xfc\xcfi\x7fS@\xb8\xc7\x8eMi\xd8S@/\x87\\%\x96{S@\x7f7\x16\x85\x87~S@\xb8ZL11\xa1S@\xbb\x01\x17\xd7d\xd8S@\xd9e\x90\xa9\xab\xdbS@\x97\x08\xc3\xc7\xf3\xb8S@\x07\xdb\x19\xbd\x07\xd8S@\xc0\x8d^\xbaH\xecS@\xfd\x15\xcc\x81#\xf7S@\t\'\x89\xb4\x01\xd5S@}H\xae\x89\x9f\xbaS@\xc1\xa1l\x88\xcd\x9aS@\xdb\x84@\x1f1\xc0S@\xbc\x08\x97\xb2\x94\xb8S@\x7f\xbbPV\'}S@\xfd\xd0\xfaL[\xa5S@\xa7\xbe\xc6\x08\xd8zS@\xf5\x05\x01\xb4\x1e\xe8S@F\xb8-\xbb\x9b\xe4S@\xc1\xfe\xef\x7fU\xb8S@L5\x85\xce%\xb8S@\x17V:ne\xb8S@\x86\xa2;\xfdW\x98S@\xe9\xe2_\xb3\xb2\x9fS@\xb6\x17_\xfe\x9c|S@\xc3\xef8]\x14\xdaS@\xa0oy\xb2<\x81S@A\xd0\xe4\xd6hzS@\x1d\xa7S\x1a\x13\x9aS@9\x9e\xd2\xa4J\x8bS@F\xe7\x03x\x9d\x81S@iCjB\xd6\x7fS@\x97\xa7G[\xbd\xb1S@\xad\xf6\x8a\xea\xaf\xdeS@\xa2\xdc\x15\x96O\xb9S@G19\x00\x82|S@G\xf7c\xbb\xc9\xd5S@\x8b&\xd3\xbfa\xc6S@\x82!\xefo\xf4\xa0S@\xf5\xb3\x92k\xaa\xecS@\x14jA\xc9\xbb\xdeS@;\xe3\x1c\xae\xfa\x82S@\x13\xf6\xcd\xca\xea\xb5S@N\x88\xc8R\x04\xe3S@\xfa\xcaD:\xa0\xb8S@\xb8\x7f\xe1&U\xf6S@\xaf,\xdc\xdc\x11\x85S@p\xf4>\xc5k\xb5S@\xcbn\x90r\x82\x7fS@\r\x1dL4\xf5\xafS@\xbcM\xe8\x8ba\x85S@\x160SK\xab\xb5S@\xdd\x8c\x04\x1e\xa3\xb7S@x\x85\xb3\xda\xbd\xdeS@\x19l\x939\xb0\xf6S@\x1b<\xf0\xa0\xbe\xc3S@\r\x1aJv\x0f\xc4S@L\x97\xb9\xe0/\x85S@\xef\xae]J\xa3\xb2S@W\'\xaa.\xc4\xb6S@6M\x89\xae\xcc\xb4S@bda\x1b\x8d\xddS@\xec\n\xb4b \xb1S@\x14\x9d\x0f\xce\xee\xb3S@.\x9b)L\xe6\xb5S@vx\xb2\x99\x90\xb0S@\xf0\xad\x82F/\xc4S@\xfa\t\xd5\x96H\xb5S@\xa7\x99\x10)\x82\xb9S@\xa7\x8d2\xfc\x11\xb0S@F\xbb\xd3<\xf4\xddS@\xec\xfb\xf5\xe0\xbc\xd1S@~\xaa\x83tY\xdeS@\x07\xbaG\xa9\x8a\xa9S@\xfa\x7f\x83\xc7/\xb9S@\x01xB\x06dyS@Hf\x81\xc1\x94\xb0S@\xfa\x12\\&w\xd0S@>\x8d\x93$&\xb8S@\xa8\xc7G\xab\x01\xb2S@KZ\xe4\x18\x18\xdfS@\xad\xd1\xdb\x96\x14\xaeS@=,\x8cT\x1d\xdfS@\xff\xb66X\xcd\xa6S@\x1bzX\xc7\x06\xafS@\xb0\xd5\x87ay\xa9S@\xcbhNK\xb3xS@\xea\x88U\xf7\x9e\xbeS@l\xf2\x8eL\'\xb0S@1N\x06\x13\xda\x84S@1\x1e\x1c\x08T\xd8S@\x9a\xc4\xc7\xe5\xa7\xacS@\xa6\xc2t)\x12\x86S@\xa7o(\x10>\xa1S@\xe0\x94\x19\x1dE\xb6S@)\xbbe\xca\xcb\x86S@Ez|\'\xdf\xa8S@aOr\xff$\xb0S@\xac\xd7\x81\xec+\xe3S@\xc9\x87\x80`M\xa1S@n\xfe\xfe\xf2\xca\xe5S@\'\xbbP#^\xf3S@2PE\x01D\xcbS@\x86\xf6h\x1f\xa8\xaeS@{;\xd2K{\xa8S@{#\xc1\x8e\x13\xaaS@2\x97n\xaa\xac\xc9S@\xac\x148\xac:\xe6S@\xfb^=KX\xf3S@\x97\xe0\xbeB)\xdbS@vS\xb1\x03\xc8\xe3S@\x1a\xab\xfa}/\xc9S@\x11\x1e;\xf0\xb1\xdbS@\xd1\x00\x948\xe2\xa8S@\xab\xfe\x83\xdep\x86S@\x8cuV\xacW\xf4S@\x18\xf7\xce&c\xedS@\xe2z\xa7o\xb7\xe6S@\x92aRC\xb5\xdbS@\x94\x1f\xecP+\xdeS@\xd0\xd3\xd4\x04\x90\xaaS@\x8aE}Ho\xf2S@R\x05\xb9\x1e\xfc\xecS@\xad\x06c\xf1m\xb2S@\x8a\x0c)]\xbc\x97S@\x95F\xd2\xab9\xa6S@\x00mt\xce\x85\xa6S@]\xf9\xcc\x96\x1f\xb9S@\x98Tn$o\x99S@=>l\xe1%\x83S@e\xf8\xb7\x12P\x97S@\x02\xeb6;x\xf1S@M*\xa7\xc9\x15\x89S@\xce\xf2\x055\x88\x96S@5\xfbt4\xf4\x9aS@&\xf3\xa5\xce\xdd\xb8S@c\xddH\x87\x93\x89S@\xf4\xf0k\x7f\x91\xb8S@\x9e\x06\xf0\x8e\x16\xbfS@6\x91\xdf`0\xd4S@\x96\xa7\x04\x90"\xc8S@\xde\x85]\xf1\xc6\xdfS@ \xd7V[\x9e\x96S@"\xbat\x89\x8f\x9bS@\xa2?\xd1\x91\x9f\xe4S@$\xe1\x9d\xe2Z\xb9S@M\x81\xa8X(\xadS@_w\x1e\xda\xf6\xafS@\xa0f\x80\xb2i\xeaS@\xa4ah\xe2o\xb0S@9\x89\xddM\r\xb0S@\xd2J\xd1S\xcc\xeaS@E\xfd\x7f\xa8s\x96S@P\x8b,\xce8\xd6S@Sr\x0e\xe8A\xb6S@1\xc5j5\xa6\xb8S@\x9dI|\xad\xde\xc6S@q\xe6\x8f\xbdx\x9fS@\xcc\xeb+J\xa8\xddS@\xcf#\x1b4\xf7yS@\x0f\xb8l\xeb\x9e\xf2S@\x1f\x17\'\xdb\xfd\xb5S@\xa6\xa2\xb1\xfe\xad\xb0S@\r\xec\xf8\xe75\xe9S@\x0f\xbe\xfd\xcdp\xebS@\xdf\xdfY\xf2\xab\xebS@y\x9785L\xafS@\xb0\x83d\xe5{\xb5S@\xa8\xfeY]Q\xa0S@\x87YC=\xcb\xdeS@\xa4\xe3\xd1\x9a\xdf\xe9S@\xa3\xaa\xc0\xef\xc4\x95S@2\x0el\xa6\xfd\xe6S@\x04\x7f\xf1\x1b!\xeaS@\xbeB\xe5\xba\xc0\xadS@V\xd9\xb4\xb7\xf3\xb3S@\x14\xf2P>\xb7\xa1S@Vl\xdeG\xff\xb3S@\xe9\x9b\xe7\xa5\x83\xafS@\xe28\xf23u\xa7S@\xd7\x19;\xa3\xf4\xf1S@<\xa6\x81\xc6\xd1\xc5S@R\x02d-a\xdaS@\xdf\xeeu\xda`\xabS@\x9b`\x15q\xe5\xa7S@\xa3(\xf8\xcdI\xeeS@\xc7\xc8p8\xbb\xeaS@\xf1\x10\x93]6\xeeS@\x16+\xa1\xe9\xe8\xebS@\x95\xa6,\x9f|\xd8S@pr\xde\x04[\xabS@\xd3\xa4\x93\xf2i\xb7S@\xcf\xc9\xc2\xdf8\xb2S@\xd4h!;\xd6\xc8S@\x8c25>\x80\x9bS@\xe0\x8b\x8e\x15N\x91S@j\x8aw\x8f\x06\xc5S@\xe9\xa6\xc6\x9e\x98\xeeS@",\xd6y\xf4\xa6S@\xd1\xa0\xff\x82\xbe\xa4S@\xf9\xb4\xc1w\x16\xabS@\xa4\x14\xc7\x92?\xe9S@\xca\xf0&\x8c\x8f\xe8S@\xb5u:<\xc4\xb0S@0\xb1e\xe7\x8c\xedS@\xfb\x93V\xfc\x97\xa3S@&G\xfaGA\xafS@v\xcf\xbb\xb0\xac\xa4S@\xb7\xc9_[\x10\xf9S@,\xb6u\x17\x1c\xb0S@\x83\x15W\xf6\xd7\xb0S@\xbd\x82\xd6\xaf\x95\xa2S@\xdb\xc5I\x05\xa0\xafS@\xeb*-R\xf7\xadS@t@\x13\x9d\xe6\xafS@_\x19[\x93\xda\xd4S@oA\x08M\xfb\xc7S@\x0e\x1c@\x88\xeb\xa5S@\x89\x08\x95\x1c\xef\x8aS@\xf6G)0\x08\xb5S@\x88*\xf5\x84\xf2\xabS@h\x05&\xdbT\xaeS@mg\xed\n\xe0\xaeS@Na\x07Vk\xabS@\xa2\xfaj\xce\xd8\xadS@\xed84\x82\x13\xb8S@\xd8\x9a\xd1:S\xb6S@F\r~\x9c\x04\xb8S@\xdc\nU\x9f\xa1\xa4S@\x1bDR\xd9\x16\xabS@\x11\xa4|q\xb2\xa9S@!Z\xae\xf5\xc6\xf0S@\xe9SY\xc2\xba\xaaS@|\xb7=\xb9\xcd\xaaS@\xf3*\xe0]\xd4\xedS@`\xe16^\xd7\xa5S@\xbfD\x8b\x03\x03\xc8S@U\t\x02\xdbtwS@\x86\xcd=\xe9\xea\x02T@\xf4\x1f6\x99\xe4tS@\xa9\x05\x0b\xa5\xf0\xfcS@4\xcaT3\x93\xceS@%k\xa9\xd3\xad\xeeS@K\xc24R\x07\xfaS@\xd68D\x14_}S@\x07\x134\x00\x8d\xf2S@G5\xb2\x02\xc8\xa6S@xs\xc2\x90\xea\xfcS@/\xf13\xf8z\xeeS@k\x94\xe4\x1d\x85\xf7S@OW\x89#_\xdbS@X\\\xed\x8e^\xb6S@\xabf\xfbY\x95\xb8S@\x83\x9e\xabsx\xaaS@}\xa4(+\x87\xefS@\x80\x7f\x88\xee\x06\xdbS@\x1ak9\xd1[qS@\x00KQ\xcd\xf3RS@\x88\xce\xf7\x84%\xadS@"\xee|q\xf1\xebS@\x00\xaa\xb8,\xac\xc4S@\xbd\x8c\r\x1b\xc4\x9dS@\xb7N)\xc3\xc3\xc6S@\xca\x8a\xd5\xb8\x01zS@\xda\x1c\xd1O\xed\xeeS@\xa21\xa2\x0bp\xeaS@ \xdaT=1\xe7S@Xr\x81\x98\x81\xadS@F\xb7;\xd6\xf4\xe6S@\xb4a\xfc\x94\xb1\xfbS@:m\xb3\xa6\x90\xa6S@\xed\xd7\xa5\xd56\xb7S@s\x0c\x1c\x00\x13\xebS@/2F\xe31\xb9S@\xf3y\xb8\x13\xd1\x88S@\x13\x1bDB\x10\xa7S@\x13@I\xaf\xbb\xeaS@>G\x1a\xa4\t\xfcS@\r\x82\xfb+8\xe0S@<r\xab$\x8c\xf2S@\n>\xa5\xbb\xbf\x9fS@\xb9\xbf;<\xca\xb7S@\x87e\x8cfO\xf0S@\xfcn\x93\xbf\xc6\xb1S@\xe2\r\xe8\x84\xad\xf1S@G\x95N\x07\xf9\x9bS@}-|\xff\x81\xcdS@8y\xa9N\xbc\xe8S@\xfb\xc4\xf7\x0c\x13\xafS@\xb9\x0f\x1c\xeb\x97\xeaS@\xbfx\x17f\x03\xe1S@\xc6\x1fw\x9eb\xe0S@Oa\x9a\xbc4\x9bS@\x8f\xbf\xea\x8a\x8f\x9cS@\xf2\xb7]\x84\xc2\xe0S@\x05\xfa&\x02\xc0\x99S@$\xac5\xf7\xe2\xa0S@\r\x01f@\xca\xc3S@\x9d\xd4\x11%\x84\xb1S@\x7f\xc9"\x99\x87\xbfS@\xd4\xd9_\x1f\xd1\xc9S@\x16?I\xc2{\xdfS@\xec\xf8\xf1\x13\xb4nS@t|\x03\xa6\xe9\x88S@\xb6$Rk\xa5\xc8S@\x0eZ\xea\x040\xc5S@c\xb9\x10\xcb\xeb\xb4S@A\xca3\xaca\x96S@)\xec\t\xf7\xa2\xdeS@(-\x8f\x80X\x8dS@\x83\x93\xa41\x04\xb1S@1a\xed\x90\xad\xddS@\x96\x81t0W\xd7S@\x9fy\xcd#;\xacS@\xa6+\xd2\x93\x06\x8dS@(\xd8\xf6\xa5v\xbdS@\xba\x97\x8f\x11\xbd\x80S@\xef\xfe\xa6lY\xafS@\xac\xb4\xdb\xf4k\x9fS@J\xef\x98\x8a~\xb0S@\x8b^\xd0\xf4;\xb0S@\xfa\xba\xcf\xb0^\x9aS@Q\xf2\xbf\xcb6\xdcS@\x1bi\xee\xc4\x0b\xdcS@\x08\x92\x9a\xf8\xce\xcaS@DhS\xb1\x18\xa3S@w!E\xd7\xa5\xa2S@vnI\xed\xb7\xc3S@\xfa\t?\xc3\x82\xceS@\xbf\x03\xf9\x99o\xfaS@\xe1\xa2p\xf5\xde\xa9S@p\x7f\n\xedC\xb3S@a\x9e\x91=\xcd\xcdS@{\xee:pr\xe2S@\x94=\xb0\x1f8\xa2S@\tH\x04\x7ft\xf8S@\xe8\xba\x97G\xc9\xb2S@\x9a\xdf\xc8\x0e\x80\xe0S@\xa8\xe9\xf3\x1a4\xbdS@D\xc8\xa3U\x7f\xdcS@\xf0\xe8\xd8I\xfb\xe9S@\xa6VD\xca\xe5\xa5S@\x8fN= \xc9\x9cS@\xf4\x9a\xe8\x05U\xe0S@B\xb1j\'\xce\xa0S@\xd6t\xc6\x91\xe7\xbdS@\xd1\x83y\xaf\xfd\xc9S@ \x15\xeb\r\xb7vS@r\xc1,\x13y\xdaS@A\xc7?gk\xa3S@\x04k\xf5\xdd\x9d\xb1S@\xbe\x0e9[Q\xdaS@\xa6\xbe\xa2\xba\x80\xf9S@\xab\xbb\xf1\xbe#\xdaS@\xf1\x0e\xa3\x96\x03\xafS@\x98\xd0\xfb\x14\x02\xc9S@\xfbh\x918\xe9\x81S@\xf4o\xc9\x0c\xff\xe6S@\xa1u\x83|0\xd8S@]\x9b\xcc\xff\xfa\xdbS@3\x8a\xb4yN\xcaS@\x86\x95H7\xd5qS@\xde%\xa9\x83\x9e\xdaS@\xcd\xd9\x80\x1c\x85}S@\xd7$8A\xc0\xb8S@\xb5\xf6:\x95\xd9\x8cS@^\x94\xc1\x04\xe4\xa8S@\xe3\x9a\xdd\x1a`\xc0S@\x08<Zw^\xd8S@\xec\xd4\x01\xe1\xf9\xfdS@\xccr\xccT\xa4\xa9S@\nSu\x05i\xdaS@\xeba\xb4M\x1f\xcdS@\xe4dj\x07\x04\xafS@\xd7\x00\xca\x86b\xc9S@\x9b_\xb7A\xa7yS@ W\xb6R\x9b\xf8S@\xa7F/\xcfS\xb1S@\xda#\x88\r~\xa0S@#lCz\x99\xa9S@\x08\'!js\xb3S@\xa0\xa3\x13\xb6\xf0\x9fS@k&\xafg\xcd\xa6S@\n% \x14*\xb5S@\xa8\xff\xa2\xecS\xdfS@V\xb9\x86\x96\xeb\xd8S@\xa9R\xee\xe4\xe1\xb9S@\xc12q(&\xd4S@\x80\x05\xaf\x1a\xad\xcdS@\x9fC\x06r\xdf}S@7\xad\x06\xfc\xf2\xb7S@K\x91(UQ\xdaS@G\xa2!\t\xe7\x83S@\xc2P\x13o\xf2\xfaS@\xe0e\xaa\n\xbd\xf6S@\x03"\xf72\xac\xb0S@^\xfa\xab\x8c\x9a\xb5S@\xee:\xbf\xbc\xcb\xd6S@\xe2?\x9b\x82\x0c\xb5S@T/0*\xb4\xb7S@\r7,\x9b\xff\xb0S@\xc1\x03\xbc\x82\x7f\xecS@Y\xa1sg\xd8\xaaS@hs\xda0=\xd2S@\xdb@a\xda\xe1\xd3S@\x1b\xa7\xba\xb5\xb1\xf6S@\xed=\xc24^\xebS@\xed\xb3`\xe9\x8d\xd9S@\xc9[/\xc6\x8c\x83S@H9(\x89\xb7\xb0S@;\xf8\x9db\xb2\xdeS@\xbeOY\x14[\xd7S@\xb6\xcf\xc6;\x13\xb8S@\x9e\x0f\xb92\xf4\xd4S@\xe0\x14P\x83\xd8\xb6S@\x97v\x87\xb1\xca\xb1S@r\xf4\xbb\xf4\xf0\xfdS@z7!\x0c\x97\xb7S@9R:\xc2\x1d\xd4S@\xa4jj\x88\xca\xf6S@\xc3\xb7\xad\xe8Q\xa2S@\xb1DOh\x8c\x8dS@7\xa8\x81\xd7[\x9fS@@C\x8d+K\x89S@\xb4!\xe6\x0cP\xd4S@I\xbe\x87:\xa9\xb4S@\x1bc\x98f{\x86S@\xc8^[P\x18\xcbS@\x0e\\\x19\xa6C\xf6S@\xf9f\x00\xe2}\xecS@\xb6\xe8/\xadY\xdeS@'
p22
tp23
btp24
a(g3
(g4
(I0
tp25
g6
tp26
Rp27
(I1
(I4393
tp28
g13
I00
S'\xa0\xe6\x02\xf3\xb5\xb0&\xc0\x89\xe8\xc7\x12~\xd5/\xc0\x9c\x98\xcf\x1a\xf9\x073\xc0\x82\x8b\xb3C&63\xc0}b\xb0\x8e<|3\xc0\xe0\xfb{ YX/\xc0\xb6\x9e\xc3,Z\x1a3\xc0\xa4:?}t\xbd.\xc0W\x88p;\xcfO/\xc03\xaff\x14k\x9a3\xc0\x9b\x1fm;gS4\xc0\xac\xd7k3n{3\xc0\xf2!\x0317\x84-\xc0\xf9\xf4\xb5H<\xc32\xc0mN\x9d\xb1\xa9d2\xc0\x85\xad\xa0\x17?\xd82\xc0\x87\x9a\x13\xa7A\x991\xc0\xfa?\x13\xaas\xef4\xc0\x89E\x1e\xf7\xf7\xfd/\xc0\xc7Cj\xdfe\xe61\xc0\x19\xb2\\K\xb2j$\xc0V\x9bn\xd9v\x9a1\xc0u\xb2\xed0\xbc\xff2\xc0\xd64oD\x9b8/\xc0$\xc6\xad\xad**4\xc0&\xbe\xe0\xbc\x7f\x87-\xc0\x02\xb8G\x8a\x1e\x1f3\xc0\xee\xe3h\xf4[A3\xc0V\x8c\x93d:\x0c3\xc0\xa9\xb5\x0b\xaeb\xc40\xc0\x991\xa3%\xdc\x99/\xc0u\xb2\xed0\xbc\xff2\xc0\xe2/\xac\x02i\r0\xc0v\xb0\x98\xd3\xc1\xd72\xc0\xa0B6\xc2\xd8\x87-\xc0\xf9\x1f\x9f_7\x85/\xc0\xee\xe3h\xf4[A3\xc0T\x8ey\x97\xef\xc02\xc0\x1c\xf1jy\x84 0\xc0\xa0y\x11\xa6%\x9b.\xc09\xcf\x17!\xba\xc32\xc0K\xc0Jn\xd4\x000\xc0\x1f\xfd\xe6\x97B[)\xc0*\xb5\xf4\x0b\xdd\x844\xc0h\x12\xf1\xd4)\xd71\xc0\x88\x81\xdcV\x0e\xfd2\xc0\xd1\xea>\x88\xf9w0\xc0H4\xc1\x8a\\\x8e3\xc0\xafj\xb1J|\xd3\'\xc0\xa9\x99\x8a\xc7\xc4\x9f-\xc0e\xbb\x96:\xa1#3\xc0\xa5\xd6\xd2\x92\xca\xd7,\xc0\xef\xf0\x94zk\xa54\xc0\xee\xdf:\x91j\x053\xc0f\x1dn\xd5+\xd22\xc0\x8a\xdc\xe5?\xed\xf82\xc0(\x8f\x05)\xbf\xef0\xc0X:g\xdfn\xda/\xc0\x14N\xe9\xa8\x14\x8b/\xc0\x15\xed;\x91\x96\x1d4\xc0}\xdeA\xe2c)4\xc0-\x8bR\xae\xfa\xda0\xc0\x88\xb4\xcaI+\x90.\xc0\x870\xb7\x8d\x93\xc92\xc0\xab\x10\xa6\xb77\xc32\xc0b5\x8cY\xcdL0\xc0m6\x11\xdbf\x023\xc0\xac\xd3\x18\x15\xf0\xb01\xc0\xa8\xee\xe4F\xf2s3\xc0\xada\xb1\x1dU\x8b3\xc0\x9bya\xdf\xda\x941\xc0\xe6\n\x9d\x07\xb9\xc93\xc0\xea\x9b\xbe\xd0fm-\xc0\x87\xc2~\x01\x88i3\xc0\x11o\x9f\xf3\x91b3\xc0\xa9\xd7gU\x88\xa9(\xc0<Nr\xdb\xc5\xb80\xc0\xfcp\xd0\x9b\xdb|2\xc0\x1e\x95}\xf2\xfe\xee2\xc0\xe1$:l\xdf\xd22\xc0\xf6\x85xnW\xf82\xc0^\x12\xb4(\xf1\x063\xc0\xde`(\xca\x82\x1f0\xc0\xafC\x14;P 4\xc0\xc87\xa9u\xf5\x05-\xc0U\xbf\x95\xb4\x1c\x8b3\xc0v]\xe4.Y\x9f.\xc0\x03\xe2~\x96l\xe21\xc0\x93\xd4\xb0\x06z\n2\xc0\xa5\xb0\xc8\xb5P\xbd/\xc0\xad6%M\xbah0\xc0\xe8\xcaO\x85V\xdd/\xc0\x14\x84\xacu\x1f\xde3\xc0\xce\xbf\x02\x11\xa4g2\xc0s\xc7c\xa51\xa33\xc0\x81\x1b\xdf\x9c\xaa$3\xc0\xc4j\xba\x95\xba\xfa2\xc0,\x002\x19\x8a\x94.\xc0\x0b\xd9,\x7f\xe9\xc6)\xc0\x8b\xd8\x1e\xe8\xbf\x7f/\xc0\xb8J\xfd\x98\xd7\xa3.\xc0\xb0L\xa6SXe4\xc0\xb0\xceX\x00A^4\xc0\xe7\xb4 \x0b#t*\xc0\xe8\x9c\xc5\x15\\\xcb2\xc0\xc5\xddW\x10\xd9\x1d)\xc0Vh\xd6\xdfY\xa02\xc0\n\xa7\xfb\xde}\xfb2\xc0\xbdRG\xce\xbe\xcc2\xc0d\x05\xed\xf3D\x8d,\xc0\xde\xb9\x95\xac;y2\xc0\xe3\xbc\xa66\x01\x012\xc0\xc5\x7f\xc8\xf3\x9a\x8f.\xc0"!\xb74f\xb64\xc0|\xe5\xd5\x96Z\xcb1\xc0VF\xc1\xb0{\xc72\xc0T\x89^\xe0\xf4$3\xc0\xf2\xa0\x8b\x11\xee\xef0\xc0p=\x92\xe8hw1\xc0\xfc\xe4\\4a\xe2.\xc0\xa4\xd5sA\xf9&2\xc0\x94\x92\xd3\xa9\xbc.3\xc0\xc6\xd9.MS\xfa1\xc0\x1d\xc9\xe6}\x0er#\xc0\xf1\xa1\xfc\xefv?1\xc0\xbd/\xee\xb9\xc7m4\xc0\xe5\xc0\x91\x84\x18!(\xc0\xd9e\xb7\xc6\x90\xc82\xc0N_tT`m4\xc0\x86 \xf7\x8d<&0\xc0\xe7\x979\x18\x0f\xe23\xc0\xfar\x9cti{2\xc0;r\xc2\xd0\x12\xe72\xc0\xcc\n\xfbh \xf91\xc0\xd8S\xa9k3\xcd3\xc0\xf1O\x14O+(3\xc0E\xf8\xef\x98\xd7\xb22\xc0\xb6\x03\x13\xfd\t\xb72\xc0!\x95\x8b\xf0\xd8\xcd1\xc0\x0co\xf8\xed\xcd\xe71\xc0\x1cG\xe8O\x17\x0e2\xc0\x0b\xa8\xc9(E\xa9/\xc0\x96\xaa/\xafo\xf5#\xc0\x1e\xa4`\x91\x00\x973\xc0\r\xea\x8b@6\xc0(\xc0\xc8\xa2\x0bV\x18\x92/\xc0\x01\x0f\xc9D\xa94/\xc0\x1d\xf8gdbN3\xc0\xf2\xda-\x85\xecF#\xc0\xc0@\xbd\x16\xd8,4\xc0\x114\xdc\xbd\xf0\x082\xc0\x80\x80uQ\xc8\r2\xc0r\x97\xac3\xa344\xc05\x12\xb8\xc5\xa4\xd32\xc0\xac\x904[\x02E-\xc0b\x1f\xdc{\x85r2\xc03\xd9\t\xc0\xa6\xba0\xc0\xe7F\xc1\x13ul4\xc0\xf7\xdd\xcdfi\xd12\xc0\xb1\xb8u\x15e\x0c3\xc0\xd3\xfd#g,\x8a)\xc0\xa5\x04=\xbc\xf8\x8b*\xc0\x9f\xb0\x83\x97\xed$3\xc0\xc1\x18t\xa0\xae\x1e%\xc0\x169\xa2\x86\x9b\x08/\xc0D+\xee\xdf\x8d\xbd0\xc0\xf2P\xbc\x0b\xe6b4\xc0\xd8\x9a\xa9\x94{\r-\xc0?y"s\xd44/\xc0V\x8c\x16\x8dF-4\xc0\xd6\x82\x0f>k\x8b%\xc0\\\x1aF\x9f!\x11/\xc0\x9f\xb0\x83\x97\xed$3\xc0k\xe3F[\x17\x890\xc0\x90\xdf\xc1\x97\x0c\x153\xc0\x86\xac\xd1\xea\x9f\xc50\xc0\x0b\x87\xf0\x06Tx3\xc0\xdc`\xa2\t\x8a-3\xc0\xe7`\x99\xa1O63\xc0\x94\xac\xe7\xdc\xd7\x87*\xc0?V!\xf6\xba\xd72\xc0\xca\x84\'\x9b\xf7\xf0,\xc0\xa4\xccT\xbd-\xe51\xc0\x1c\x9c\xe4\xe99C/\xc0\xfbR\xad8\xde@4\xc0\xb8\xed\x8a}^\xda0\xc0;%-\xa3j\xc9/\xc0\xb2d\xf9k/\xd72\xc0\x06aq8n\xb90\xc0\x84F:\xa5\xf1\xb50\xc0\xd5\x17VG\xd5\xc3.\xc0\xc4\x82t\xac\xe3+4\xc0b\xdd\xb0#\xd9\x0b3\xc0r\xcf\xa2\xe1(\xd1"\xc0\x99\xf2\x136\xa8\xd41\xc0KLF\x17\x01\xd42\xc0\x94\xc7\x19\xc7\xb2d4\xc0\xa1\xc6}\xca \xb72\xc0\xce\x92\x81\x84\x0b\xe0-\xc0\x03_V\xd5d5/\xc0\xa9\xd4t7\xda\xd22\xc0\x85\x0b\x86\xd4z\xaf1\xc0"\xef\xc4\xac\x0fO/\xc0\xa9\xd4t7\xda\xd22\xc0\x83\xccd\x95\xbd\x083\xc0A"\x91b\xb5\x0b0\xc0\x04:)\xdf\x1b\x083\xc0\x9c\x86+N\xe4\xd32\xc0|5F\x01\xcf\x07&\xc0\xab\xaa\xa2(\xde\xd9/\xc0\xc0\x01J\xf2\xd5\r4\xc0\x0e\xde/0n\xcf2\xc0\x14\xceG|3n3\xc0\xb0\xa8\x94d\xb5u3\xc0\x0f6NMd\xa94\xc0\x8a\xe7\x80@\xa0\xd72\xc0\x83\x02\xcb\xb2\r\xd62\xc0C\\\x8d~\x83{3\xc0B\xf7\xbe \xb2\x154\xc0l\x0f\xac:T\x9c-\xc0\xa6\xe76\x95\xe7\xd62\xc0\n\xaa#ct\xf42\xc0\xfd\xc8+x\xdd\x144\xc0]2Mw:21\xc0\xc6\x10\xfc\xd9\x0e\xcb2\xc0\xde\xdfn:\xf6\x1e*\xc0\xb9\xc4\xd1R\xd3\xf53\xc0\x88\xda\xb0Q\xc9g2\xc05+\\\xac{\x861\xc0>\x98\xef\x82\x1b\xc5/\xc0\x95\xd9\x83\xa2|\x001\xc0g\x8e\x8a\xd0\xda\xfd0\xc0\x08Y\xfe\x04Zz2\xc0\x04\xb3\xa1\x97\xadd4\xc0\x0fnT\'\t)/\xc0>\xf7p(\x07\xcc/\xc0\xf6oy\xd0\x97\xfb2\xc0\x056\x08\x08C\x043\xc0\xf1E\xcd\xbe,B3\xc0\x86\xc6nd+\xed2\xc0\xd2c\xbb8\\\x943\xc0d\x85[6Z\x975\xc0\xf8\xa5m\xe4\xad\xbb2\xc0]\x10\xdc\x9a,\xd5\'\xc0A(=\rE\xad2\xc0\x0b\x1fQ\xb0\xbd\x80/\xc0\xe1\x88\xde:\xb2\xbb0\xc0\x1e\xc6,\r\x12\xde2\xc0\x03\xf5\x91X\xbd\x7f0\xc0\xb1wUx\x16\xcf1\xc03\xd8K\'\xd2W3\xc0\xba\xc8\x9d\x82oa3\xc0\xf6oy\xd0\x97\xfb2\xc0\x07L\x19\xbb\x9c\xd72\xc0u\x9dsA\x82\xdd2\xc0\xf8\x0c\xd6\xe2\x8d\xde/\xc0>\x0cwh\xae|-\xc0\xe4J\xbb\x82\x0e\xb01\xc0\xec\xde\x04\xba\x11\xf03\xc0#d\xd2\x8f\x03\xf8.\xc0\x93\xf8A\x0f|b3\xc0\x80\x8dv\x83\xcdP/\xc0\xa5\xfa=\xfb;\r1\xc0\xeeM[\x9a\xa9\xf92\xc0\xa1\x8f M\xac\x9c/\xc0\x83\xc6P}%\xb12\xc07\xadq\x00\x8b\xe02\xc0\x96>\x16\xaf\x0b\x8e4\xc0\x86\xeaZ\xe7q\xc43\xc0\x99\x84\x84\xfd\xefC/\xc0\xeb,\x975\x92\xc4-\xc0\xbc\xcc\x8d\xddw\x87-\xc0\xd7\xb9oa>\xe9&\xc0\x80T\xb5\xf6$\x942\xc0\x9bA\xd1h\xa1\xc7/\xc0XI\xbe\xf1\x02\xac.\xc0%,\xe1\x12\x88\xea.\xc0\xba\\9Ad$4\xc07\xe7\xe6\x84\x06F1\xc0\\>\x95\xbb&\x870\xc0\x00\x8d\xdc\x8a\x9cY2\xc0\x1f\xc0\xd74\\\xb32\xc0WJ-G\xb2\xec2\xc0[2\xd9\xc5\x94U/\xc0\x03\xdeb\xf2\xca\x99/\xc0\xa1\xb95\xb5\x0c-4\xc0jb&\xbbhW3\xc0\xf8\x1e\xa7\xdcS\xae/\xc0v\xb0\x18\xf8\x1e6/\xc0\x81A\x17\x97{&3\xc0\xe4\x81w\xe4\x07y3\xc0\xf5E>\xb2\x89 0\xc0\xf1[Y\x9a\xe5\xd42\xc0\xcd\x11\xa6\x8f\x87\xac1\xc0@\xb3\xc7/{\xdf2\xc0\x10[\x94l\xf3\x04.\xc0\x8c\xfc\x9eU\xcct2\xc0\xed\xbf\x8f`\xd3q.\xc0\x88.\xdb\xd0\x1e\xe22\xc0\xba\x9f\xa8\x8a9\xab.\xc0\x89\xf9\rW\x88\xe23\xc0\xd2k[\x01\x80\x133\xc0\x92\xc54\xfd\xc7y&\xc0\xdc\xe0\x0c\xa3\xe502\xc0\x10\t\xb0_\x93\xe02\xc00B&aQ\x144\xc0\x14\xef\x1eMD\xd8.\xc0\x11\x02\\\xef\xc8Y3\xc0\xcd\'\xc0\x1eB\xe03\xc0\xf2\x88\x85\x98&\xb50\xc0[\xebt\x12I\xde2\xc0\x98cn\x83qu-\xc0\tI\x83\xb6\xa5\x113\xc0=\xbd\xc3\x99\x87\xa7/\xc0\x11\xbaTu\xcf\x8d$\xc0{&\x1b\xa7\xf3\xcf3\xc0X1\xde\xfc\xfa%3\xc0\xffp\'s\xdf\x041\xc0\xd1&\x82\x11=\xb63\xc0?T\x13`q\xd94\xc0\xcd\xaa\x02k\xaf\x870\xc0\xdf\xd4Oe7[4\xc0!\x86\xd2IB\xd72\xc0e0\xfbhu2/\xc0e\xc5g\x9b\x9880\xc0E4\x02\xd7uC/\xc0z\xf7\xc4\x90\xcb-)\xc0\x95\x15<\xb6\x1e\x073\xc0\xfa\xbb\x08,\x89`/\xc0.";\x87\xaf\xb0/\xc0\x804\x16-\xc6\xfc1\xc0\x84\x05\x1d+H\xf9-\xc0\xe2\xae\xe1\x88\x12\x074\xc0\x82f\x97M\xecy0\xc0i[V\xe2\t65\xc0\x81\xeb\x9e\xd9\x06O$\xc0\x9a\xab\xae\x0e"q3\xc0Y\xe2\xa7N\x05\x004\xc0\xf8Gv\xa6ff4\xc0\xb6\xf11\x06\t}3\xc0\x03\xdb\xc6\x80\xfd]2\xc0\x89\xd7\x00\x15\x8c\x084\xc0\x8f\x8c/\x97G\x1f5\xc0_2 \xf0\xc1a/\xc0\x84\xabV\x91\x13\x1d%\xc0\xed\x17\x01\xc2~\r1\xc0\xfar\x9cti{2\xc0]\x0e\xb8\xd9\xa6"1\xc0\x0f\xfd\xda\xed\x9c.4\xc0_f%\xe89\xa13\xc0\xaf\xe0\xfcq\xe4\xfe3\xc0\xc4%\xbc\x95?\xcd)\xc0\xb9\x11\x9dFSH2\xc0kE\xe8\xa4\xc4\xc53\xc0\xf4\xbc\xfa\xba\x9b84\xc0\xa2A\xcf~\x7f\x90/\xc0\x93\xf8\xca\xe8\xb085\xc0A\xb3\xea\x01oL4\xc0\x84\x10\x88\x1a\x0e\x040\xc0\x9f\xe0\xe3\x96\xa4\xe30\xc0j\x1a\xf7\x1e\x01\xfa/\xc0\xbb\x97\xf2,\xb5\x1a4\xc0\x846?>H\x993\xc0\x00\xff,\xae\xa2\x972\xc0\x92\x9b\x96TO\x95\'\xc0.Z\x8d\x19\xb832\xc0\x99\xd7\xd0\xb2\xd0\x85-\xc09W8\x80zy2\xc0\x0c\xda\xe0\xb8|\x024\xc0\xf6<\x89{\x1c\x8e.\xc0\xb5"\xdbr\x8fl3\xc0as\xe5D(z4\xc0\x96h\xb9\x03\xc8U2\xc0\'\xa02\xbe\xff\xf81\xc0\x89\xdb(\xa1\xb2\xbd/\xc0\xa3\xbb\xd2\x9a}&\x1f\xc0\xa4\xf9D]\xbd"2\xc0\xc6\x05\xdb\xa7v\xeb2\xc0$&<\xea\xca/0\xc07\xe7\xe6\x84\x06F1\xc0\x95&\x7f\xfb7`4\xc0\x1d\xbb\xf2\xb6;\x00%\xc0\x11E\xc2\x08\x01\xf31\xc05\xb5nu\x05\xdf2\xc0\x9b\xc5\xa5H\xf521\xc0"\x1a\x1f\x1a\x9e#4\xc0V5|\x969\x8b4\xc0|m;\xcb\x11\xd12\xc0/!\x1b6\xa1\xea2\xc0\x7f\xa0\x1e\x8d\xa0B2\xc0\xfd\xb4\t\xf5\xaa\xd23\xc0\xaa\x05^?N\xfb)\xc0\x85\xda\x14\xde\xcf!-\xc07"\x15\x88\xc8\xed&\xc0\xab\xc1\x1f\xdc%\xb3/\xc0n&\x87\xff\xe7\x0e3\xc0\x1fG\x082QX/\xc0\x13\xe8\xe2\x15?\xd42\xc0}\xf1\xf8O\xabA2\xc0f\x7f\xe7\x1c\'\xa0,\xc0M\xc7L\xbb\xea\x133\xc0\x82\x804m\xf6}4\xc0!\x8d\x02vk\x11#\xc0\x1d\x1fE\x10\x05`/\xc0\xb0A\x1eeb\xef2\xc0\x02P|\x99x&3\xc0U0DT\xdbc/\xc0\xbb\xc8/\xb7W\x1c-\xc0q\xe0\xb7\xb13O/\xc0\xd9\x90\x9c\x83\x0e\xc3-\xc0\xbf\xf7\xb7[-\x000\xc0\xeaZ\xf4\x13\x8dR1\xc0\x9cUc\x9b\xb8\xbe.\xc0\xa9\x05/\xb9\ni$\xc0\xcc7bG\xbd\xba0\xc0\xfced\xc8\xa6\x142\xc0\xb6i^8\x8d\x1b3\xc0zs?\x1d%\xff1\xc0\xe5\xcc\x1c\xe4\xc5\xf61\xc0m\xf9\xcf\x03\xad`/\xc04e\x98>\xfd#0\xc0\xec{\x94.\x89\x862\xc0\x0c\xfa\x94\x0c\xf0%2\xc04"\xa0\x91\x1c\x192\xc0\x12\xd2 5\x99w4\xc0\x90\xea3h\x15\x01+\xc0\xbdx\xd3\x84\'\xd9-\xc0\x90\x88\x94\xfb\xca\xd73\xc0\x87\xe8\x80l?/0\xc0\xa1\xfc\xec|\xfa"&\xc0-R2\xac\xfe\xfc2\xc0\x91\xa9\x92\x1e\xd5\xae2\xc0\xb7\xa2\xd5\xb1\x9dt/\xc0\xb3v=)\xdd(0\xc0\xe5\xd8@\x06\xfa\x043\xc0\xe7\x9a\x82\x9c\xd2\x903\xc0\xe1nx\xb5{\x97*\xc0\xa8\x19\xf1\x8b7\x95-\xc0\n\xc1\xcf\xe4\xf1\x030\xc0.?\xfe\x0c\xfa\xfc2\xc0\xcc\xb4:c#\xf3.\xc0E\xfb\xe5\xca\x9c\xac2\xc0.?\xfe\x0c\xfa\xfc2\xc0\xeb\xdfEq\x12\x192\xc08\xbab\xfa\xde\xfa,\xc0\xd8\xe7\x89\x16&#3\xc0\x8a"J\xb2\xdb\xc9\'\xc0=\xbc)\xd0b\x132\xc0\xf9L(\xa5\xd721\xc0>\xc4r\xa6\x0cz4\xc0\x82\xca\xa9\x9f7\xa3.\xc0G5K\xe5\x06\xea/\xc01w\xe8\xc4\x1d\x010\xc0\xdc\x18\xf4\x90\xde\xf82\xc0\x82\xbd5\xd0y\xf51\xc0\xfe\xca\x87\xf4\r<1\xc0\xd9\x1b\xc0\x11\x08\xfa3\xc0\x0eB\xfa\x878\xdc3\xc0\xb3\xd6U\x01\xbd\x03%\xc0"\xe1\xb3K\xb6J2\xc0%\xf3\xcc\x04]\r4\xc0%\x9d\xb6\x9b\x90\xee.\xc0\xe0\xff\xac:\xd1./\xc0x\xec:_\xd4\x8e/\xc0i\x85\x8b\xb53\xfe3\xc0\x14\xbd\x1d\xd2\xd5v3\xc0\xa6\xa0\x86\t\x0e\xa02\xc0\'\xf3\xbay\xf6w4\xc0\xac,\xaf\xf6\x8b\x1b4\xc0\x89\xbb\x99Z\x14"2\xc0u\x7f^\xbao50\xc0B#l\xb2\xc8\xfa3\xc0\x9d\xee\x86\xad|24\xc0\x00\xbd*\xc1nd2\xc0\x89\x0b[\xef\xd0(0\xc0\xb8\xd5"\xd0\x8fq3\xc0\x00\x87\\\n\x19\xca3\xc0\\d\xa4zi\xe53\xc0\xcd\xb3\xe9\xb3\xe9\xad1\xc0\xaaA\xf8\x9fYe3\xc0\xc1+\xf6;d\x1e0\xc0q#\rz\xdb74\xc0y\x11\xdb\xcd+\x154\xc0j\xc0\xea\xf2\x86&3\xc0X$\xb86\xf6\x133\xc0o\xee7a\x9d\x084\xc0\xe5e\'W\xb9\x83-\xc0i{}/4\xaa1\xc0\xca\xe9\xfb@\xe1\xf41\xc0\x9a\x8e\x07"^\x012\xc0\x81X\xa3!\x8d\xda(\xc0\xe9\xealL<\xe62\xc0\xed[=8\x00\xf03\xc0\xc5\xdf\xb7\x9f\xed|0\xc0\xcd\xa7\x17\xe2\xcb\xc03\xc0\xf5\xef\x0f/\xdbb/\xc02\x0f\xa0\\>\xe9-\xc0\xcauo\xb0\xf2\xd9/\xc0\xcc\x13\xfd\xa3jz0\xc0T\xf0\xec\'C\xa1#\xc0\xa1QYb\xdeK3\xc0\xe1\xa5)i\x86\xa4 \xc04\xb07\x8bE\x0c0\xc0\xcd\xe9\xf5c\xda(3\xc0\x1e\xc2\xa8t \x1e4\xc0\x88\xaad\x01\xe6\x9a1\xc0E\xf7M\xf9\xbf\x123\xc03\xa9\x0b\xad\x93\x97\'\xc0\x8b\xf7vG\xdc\x9f/\xc0\xb0a\x03ld\x170\xc0\x84\xa1\x88\x01\nV4\xc0b\xe5\xcc\xdbi\\0\xc0O\xee\x7f\xc8T#4\xc0\xb6Wl7j\x131\xc0,PC\xfe\x86\x1c)\xc0\x93\xb6\xbc\xdf\x00\xe63\xc0Q\xcf\x0f\xebW\xa61\xc0!\xe2=E\xae\xcc2\xc0\x89\x85TB\x95\xfa2\xc0|\xca\x02\xcf\xc2\xfb.\xc0\xcf0nQy\xff3\xc0G\xdcX\xa0\xf8L4\xc0\xad\xb9\xb4E\xcc\xd6/\xc0 \xac\xe5K\x1f\x114\xc0\xa9\x99\xd87\xea\x194\xc0\xe37\x10\xa8g\t3\xc0\x0c\xd0\x04\x1d\x0594\xc0N\xe0\x94\xfb\xea\x9d4\xc0i\x18qJ\xb1B2\xc0\xcc\xfd\xfdOE\x0e3\xc0k\xb2>H\x06\xe23\xc0\xb0\x1dx4\x88/1\xc0,\xb8u\xde\x10\xff2\xc0\x9d{\xf3F\x92\xc3/\xc0\xe1\xa8\xea\x82\xd3\xea0\xc05\xb4\xdc\xfb\xe8\x0f0\xc0\xd5\n\x05J\xfa\x192\xc0h\xd6 r+q1\xc0\\-R\x8f\x16A/\xc0z-K}\xa4z4\xc0\xfd\xc8+x\xdd\x144\xc0y]2Y\xd4}0\xc0\xac\x80\xa9\xdb\x9d\xcd/\xc0(\xa3\xf7QD{/\xc0\x1cW\xb4\x04\x02\xd7\'\xc0\n\x17\xe9\xfb\xd0\xf62\xc0 (\x80\xf0\x1e\xf61\xc0\x87\x95\x1e\xeee\xcc.\xc0~\x13\x14\xec\xa3!0\xc0\x19\x83\xcc`&L0\xc0\xf9A\xea\x16\xb0\xd8.\xc0\x17oZ\xc1\x83\xe3/\xc0i\xc4\xf0\xde\x9e\xf21\xc0\xbbX\xfby\x15\xa32\xc0\x93\xf6\xf4\xc5=\x164\xc0\x15\x8b\x90\xa8\xd2\xde2\xc0o&s\xd9\x8b\xd3*\xc0"\x05H\x97\x88}2\xc0\x17+\xf6\x82\'\xe0.\xc0\xcc\xea\x11d\x86\xe03\xc0\xb6n}\xf8\xf8\xd41\xc0E(L\xf0B\x171\xc0\x9aP\x12\x17=\xc3,\xc0j\xed\xca\xa7X\xa0,\xc0\x00=\x95\xca\x8a\xe01\xc0r\x97\xc7\xef\xd9\xbf2\xc0\xe2W\xfd($74\xc0-\\\x0b\x85\xb6\xd11\xc0\xbd\x8d\xfeo\x145$\xc0\xa4\xb1?\xc5\xc9\x0e2\xc0\xef\xdd\x15\x14\xf0;4\xc0\x1a\xbd\xab\xcb\x83\xaf-\xc0\xe9b\x9d\xd5\xe3\xd11\xc0\xf76_\r Y,\xc0k2ob\xc9\xb64\xc0\xed\xc8`h\xaeF4\xc0\xd5\xc3+\xdd\xccx/\xc0.\xc1\xf9\xd0]\x17-\xc0k- "\xcb\xcb,\xc0\\\x9dq\x1f\xd4\xea1\xc0\xe2\'\'\xaf\x0bk.\xc0\xa4\x1e\x1a\xe3\x08\xe12\xc0T\xf4\xcf\x88yt3\xc0\xe7\xf7\xeb 2\x98/\xc0\x84I\xac\xf4U\xda(\xc0r\xbd\xd4\x94\x82##\xc0\x0f\xfc\xe2V\x82\xad*\xc0\xda\x9c\xb7\x825\x933\xc0l^\'\x10\xcc>0\xc0f\xa0>hl%3\xc0\xbe\x8c\xdc\x14\xf5^4\xc0\xad=\xe1\rf\x0f3\xc0Z\'\xfev\xcbO/\xc0\xe1j\xa1|\xae\'3\xc0\x9d6\xe0\xae\xc0@/\xc0\xa6\xf7\xf8\xb5\x1b64\xc0\xa2G\x84\xec\x1e\x0e!\xc0\xda\xed\ny\xd8\xe13\xc0\xfa\xda\xe9Nk\x153\xc0\xeb\xee\x92\xf4\xf9\x8b0\xc0\x8e\xb0\x1b^P\x163\xc0\xbbF.e\x8a\xae2\xc0\xcf%\xc4(\xd560\xc0\xc5\x00\xe4\xccu\x94.\xc0&~L{\xe8\x113\xc0\xa46b\x10g\xae.\xc0\xb1\x90\xfb\x98\xa6\x81*\xc0\xc1Bm\x97\xd7\xc11\xc0\x82\x83zO\x85\xd62\xc0\xaf2\x80rO\xe7.\xc0G\xedJ\xd4\xc9\xda1\xc0<\x86\xf3\xce\xf7\xd02\xc0+t.\'~\x852\xc0D\x08\xa1\xd4Yn4\xc0\x18s#"\x97\xa93\xc0{@r[\x90\xc50\xc0*L\xac\xf5\x19U1\xc0\t\x98\xcdwU\x002\xc06\xd2\'\xd2j\x963\xc0\xdc\xef\xfdA\xef|4\xc0\xcb\xe9\x10\x8f\xea\xa2/\xc0\xe8\x91\x93\xda\x1a\xba0\xc0\xb6P\x94\x03\xc7\xf91\xc0>8\x00/ 50\xc0S\xf1R\x8d%$/\xc0\x14\xc8v\xb1\x82/0\xc0A\xca\xd1\xb7cF4\xc0\xe9\x11\xdd\xca6P4\xc0\xbc\xd1\xb7\x072]#\xc0=\x15\x9a\xdb\x98\x163\xc0\r\xac\xff\x9e\xa9\xef"\xc0;\xcar\xc5Y&0\xc0T\x7f-\x90\x9d\x0b0\xc0\xfe2\xea5\xe1h1\xc0\xb99\x1c\x8a#\xa5/\xc0$\xe4\xce\xe9\t~4\xc0\xca\x01\xf1\rF\xe4.\xc0\xa1\xaeIF\x02\xff,\xc0L\xbbu/\\20\xc0\x03UsO\x88\xf0.\xc0\xd9\'\xd1\x9am\xf91\xc0\x05&\x9c\xce\x122%\xc0\x97\x8f\xfd\x95x\x92/\xc0\x1e\xd0\x9a\x92\x9a\xd6$\xc0/mQ=[M-\xc0\x1bT\xbflr\xce1\xc0\xa9\xd0\t\xd9\xeeG3\xc0\\\xb8\xcbGy\xf43\xc0\xa3SJE7\xec3\xc0(:\xaa\xba\xac\xdc&\xc0\x01\xaf\xf7\xf7\x86u4\xc0\t\x90.R\x1f\r2\xc0\xea\r\xc8\xfd\xca\x030\xc0\x1a\xea\x95\x9eb\x024\xc0\xb2%\xa0;\xbcS4\xc0\x88\xc9L\xf8\x10\xad4\xc0\x8b\xcd\xe4h\xfb\xf5/\xc0\xa6\xcd92\n\x880\xc0\xd7.\xc6?%\xf1.\xc0\xc86\x05\xb9\x82b%\xc0\xa3\x1c[\xa5K\x0e3\xc0\xa1\x94Q\xdc\xbbc2\xc0<\xb0,E\x7f\xba3\xc0\xf72\x16\x13T\xd0.\xc0\x07L\x19\xbb\x9c\xd72\xc0\xa64\xc2\x9a\xab\'0\xc0\xa7\x0f\x0f\xdf!\x08/\xc0\x01\xde\'\xb8L\x9d/\xc0\xa8\x12\xe4\xeeGy/\xc0\xf8\xd2Q\x90~J*\xc0\x1d0sNP\xe03\xc0\xe9\xcaO\xf3\xde\xb5,\xc0\x98\x14,\xb6=\x872\xc0\x97\xdc%\xcfGj0\xc0\xccA\xda!k&3\xc0\ty\xed\xe3\x03\x18)\xc0\xfcn\x92\xcf\xe2\xa8/\xc00lQ\xdc\x90\xb2.\xc0\x05\x9cV\x96\n\xeb.\xc0*\xb4\xb9\x19s03\xc0T\xb9P\xac\xcd44\xc0\x14\xc7&\xb1\xc3~4\xc09*\x9cD\xe6\x194\xc0\x81B*\xae\x01>3\xc0\x14\xf9\x10\x10T\xc82\xc0\x97Q\x8f\xee\x8a\xd62\xc0\x95\xad#\x81\xbe#3\xc0\xeeo\xf0\xa5x\x141\xc0\x1b\x83jX\xb8\xe93\xc0\xf4\x88\'\x92U:0\xc0\xbc>b\x0f\xba\xf21\xc0_\xee\x01lh\xa02\xc0\xd2\xf8\xb5Q\xd623\xc0YT\x1f_\xa4\xe61\xc0\xd1=z\xa0\xc9+3\xc0%\xd1\xe6R\x9250\xc0\xdc\'\x10\xa8\xd8\xa32\xc0+[U\x99\xf3\xd8)\xc0%\x81\xd2\xf3,\xa03\xc0\xc2\xf8\xa3U{`/\xc0i\x81\x18\t?x/\xc01\x1a=\x00\x1d\xa62\xc0\xd8n\xb9\xee\xf5\xdc(\xc0W\xdd\xee\x80))0\xc0\x84\x18\xdb\x89\xbf\x973\xc0e\xb2\xb9?\xf9\xbe"\xc0\'\x14(\xb6\xb8\xbb3\xc0_\xf1^I|\x1f4\xc0\x12hB\xbb|\x973\xc0S\x96\xc7{G\xc33\xc0\xa4D\xd9\xbe\x02v0\xc0\x8f5|\xf9\x05\x9a*\xc0g\xfdML8R/\xc0u\xef\x14w\xd6Q4\xc0\x90\xdc\xba\xbf"l-\xc0\x8ahQ\x97\xa4\xa2 \xc0\rB\xd4\x96\xd6e2\xc0\x01\x8f\x16d\xf4\xc72\xc0w%\xb3\xf9\xb8\xbc3\xc0\'@\xd5rQ23\xc0\xd7\xb7\xca\xd8\x92\xe61\xc0\xc8*\x8a\x8ef\xd3.\xc0\xd9E\x161=x/\xc0Dv\xaa\x147\xcc2\xc0Y7\x81\xdc\xefq2\xc00&a$e\xf61\xc0\xe5\xdb\x1e\xd76\x8b&\xc0.\x9dgV\x1e\x97\'\xc0\xd98\xa2V\x8f\x192\xc0\\\xfe2@\xf4\x1a3\xc0ox\xe2\xcd\xeb\xf52\xc0\xe8hO\xba\x12\x030\xc0\xc1_\xc9\x9e\xb8\xec2\xc0\xf9\x0f\x9c6\xb3d/\xc0\tM\x07\x8d\xc7\xeb,\xc0S\xc8P\xb7n\xe7#\xc0\xb2|\x7f\xd1\x9600\xc0\x039\xb0^\'^(\xc0\x9f!\xc8*\x97\x153\xc0\xc5L)z\x14W2\xc0|\x90\x95\x01\xa5\x012\xc0>Z\x1ey\x0e_3\xc0S\xa5\xa0\xf3\x86\xa1$\xc0.\xe9c\xb6%\x0c/\xc0\xfaoF\xfd\xf7r\'\xc0e\x14\xb4\xc4D\x00%\xc0K\xc9.79\xce1\xc0~\x03\x1d^d\x82-\xc0a\xd5\xf3\xe2\xaao/\xc0\x92\n\x18]\x12\xf1/\xc0C\n\xf6`4\x163\xc05Y\x1f/\x9e\x0b4\xc0\xb7\xd83\xa2\xeb 1\xc0\x12\x13g\xd2h~\'\xc0\'\xc8o4%\xe91\xc0UM&\xa1\xd2b3\xc0\x10\xad\x18r\x1b\xef3\xc0\x1a\x1d\xb5J\x1a\xa12\xc0+\x10\xf7\xa0\xc200\xc0d\x83\xb4\x00\x82I/\xc0\xc4\xdb?\x12\x17 /\xc04\xf3e"\x85{/\xc0\x1d\x0e\x0b \x1e!4\xc0n\xa4&i\x06g(\xc0K\x02\xb3\xe9\x88{2\xc0.(\xde\x94\xbc\xf31\xc0q\x03\x02\x97#\xe12\xc0:\xef4\x88/U4\xc0\xc3\xd6\'\x12\xcb\xbb,\xc0Z\x88\x97\x9e\x18\x81/\xc0\xa1\xd4r\x15y\xea1\xc0\x10\x89\x81\xc4\x02\xc7.\xc0\x19}\x9c\xaf"j/\xc0R\x93=\x04\xa1\xce3\xc0{\x85\x05g\xaby2\xc0,b{(\xc5/0\xc0\x18E\xb4\xf7\xa1_/\xc0\x05\x15\xe2\x8c\x87\x9f%\xc0\xb4\xc1\xaa\xaf\x15\xbc0\xc0_\xe2l\xe2\xa0\x8d*\xc0\xea\xf4?b$\xbe*\xc0@\x8fsk0}0\xc0R\xb54\xd0\x90^4\xc0~\xce\xe07\x0c\xbb0\xc0\xf1i]\x8d\xd4\xd4 \xc0\x83\xeb\x96\xdf\x12\xe72\xc0\xcb?1\xd5\x0c24\xc0\xf6z\\\x9cZ\x033\xc0\xc4\x06I\xd4\x1c\x9f3\xc0\x01\x17N?\x8d\x822\xc0h\x13q\x06or-\xc0\x01\x94\xe6p\x1f+2\xc0\xfe\xed\xd0\xc4x\xd51\xc0\x0e1N\x0b"5/\xc0\xf6\xa4\xebv\xd4\x840\xc0P\xd2\x91\xe4\x16\x1c4\xc0\x17\xa1\x92\x16\'\x01/\xc0\x17\x9f3\xed\x0684\xc00p\x94\xe1sM*\xc0\xdb=m7\xdd\xc6/\xc0C\x83\xfe\xda\xb2y3\xc0l\xbf+\xa5\xf4\xe44\xc0V$\xad\xef\x8150\xc0[\xe1\xb4\x85\xde\xe2.\xc0\x92\x03\x1e\xb3\x93\xac4\xc0h\xc1t\xc3\xbe(0\xc0P+EQ6\x030\xc0\xb7g\xf9:\x01\r3\xc0\x1d\xce\x94\x045\x800\xc0\xff?\xdb\xd3\xbfv2\xc0\x11\xdeD\x7f\xeb\xb9.\xc060\x99*M*0\xc0R\x0cH\xa2\xc6\xd3(\xc0\x88\xbdD\xce\xaeQ4\xc0t\xedN\xa3Z\xfb,\xc0Ze5\xad\xfb\x84-\xc0\xc5\xed>\xea$\x01-\xc0\xb6\xd3\x9f\xb5\xa4\xf52\xc0\x0c\x9f\xd2\xec\xc6\xe03\xc0\x7f(\xfdf\xb7\xb53\xc0\x151\x95\xa1Ue4\xc0p\xbbf\x8d\xec\xda2\xc0+\n\xc5\xc2\x95\xc0$\xc0\xd7\x8dy\xb59W/\xc0d$\xb7\xf6o20\xc0\xce@n\x9de\x864\xc0sH7\x1aJ\xff3\xc0\xbc\x98\xcb\xbe\xacR1\xc0\x16\xf6\x8c\xdfd\xb0/\xc0\xa66H\xb1j\n3\xc0\xe8\xd9\xf9q\xf8\xd90\xc0\xdbb#\x84\xf2\x960\xc0_\xb6\x05\x98\xa4d2\xc0Hv \x8b\xa5A/\xc0FR\xd7c\xb8\x8c4\xc0iOz\x947\x804\xc0^<\xc5\xa3\xf9\x10.\xc0\xb4\xca\xc0\xa2\xc3S1\xc0\xc2cRl\x15\x134\xc0c\xda*\x99#\xb10\xc02\x17v>\x9eG2\xc0\xfe\x9ce\x08@\xcc2\xc0a`\x13N\xc1\xd4/\xc0T\xb9[7\xb0v&\xc0\x80!\xe6\xc7\xe3>1\xc0\xc4\xb2W\xb5\'\xbd4\xc0E\x0b;\xdd\x15\xba3\xc0\xa1\xd8\x0eK\x10\xdd2\xc0}\xc3\xb9\xef\x953-\xc0b\x19W\xd0\x94W/\xc0\xbb(\x96t\xc2&4\xc0 \xa98\xeb\x9d\x0f4\xc0\x96G\xac\x1d\xc9\xec3\xc0\x96G\xac\x1d\xc9\xec3\xc0\x0f"{\xd1\x83D/\xc0g\x1e`\xad\x9bQ3\xc0L\\C\x1b\x8bW/\xc0\xaa\xd8;\xa1\xd8\x9f2\xc0N\x8d\xed\x8c\x8f\x8f4\xc0\x181T\xa5\xa5\xf52\xc05p\x8fN\x8b\xa50\xc0I\xab\xb5+\xb3\xf41\xc0\xa6F\xee\xe6\xec\xe62\xc0\xbc\\7\xa6\x86"3\xc0I@\xf3\xfa\xd9\xef2\xc0\xa6P\xa5N\x14\xa7/\xc0g}\xa3N\xf1\xca/\xc0\x94\x7f\x9c\xbaW\xf84\xc0\x03\x9c\xbf9\x17M3\xc0\x04\x81\xf32:{1\xc04\xab\xaa\xdcq\xbd1\xc0\x02\xb0ho\xd5\xc12\xc0\xb7\x7f<\x9e[e3\xc0\xe6G\xb3e\xe8\r0\xc0O\x1b\x8c\x88P\xf72\xc0\xdbXU\x1d\xf1\xe4/\xc0\xd4\xff\xf4\xdbp\xfb3\xc0T\x1c\x97\xe3Y\xd81\xc0\\\xc0\xac\x82q\x88-\xc0\x10f9\t\xcb\xa22\xc0\xe8\xd2\x89\xcc\xac\xdf/\xc0\x9c\x0c\x1a\\\x99\x96/\xc0\xfaS]\xec\xd6\xa1"\xc0\x14\xb3\xce\xf4\x98)2\xc0\xd5\x9d8\xc5)i(\xc0\xb3O!\x1c\x87\xd1-\xc0\xbd\xb9\xd5\xcb\xdf\xa12\xc0C\x95P\x1d\xa3\xff-\xc0\xa7\x1a6\t\xf6\xcd/\xc0\xb1$Srw\xc53\xc0\xb2\x80\x9a\xbf5\x013\xc0\x97>\x8d0\x04\x1f2\xc0\x97>\x8d0\x04\x1f2\xc0rZ\n\xbb\xf0\x063\xc0#q\xce\xec)v4\xc0X\x087E\xa5\xe43\xc0\xb2\xbd\x05\x939v#\xc0X-\x1d1~v4\xc0\xbf\xd0\xfc\x8e \xa10\xc0\xe3h\x1b8\xdb\xb5/\xc0K\x0e\xc2\xac\xb0<4\xc0\xc1g8-8\r0\xc0l\xbe%\xb3\xb1T4\xc0\xe3\t\xac\x14{\xf0/\xc0|\xbf8eO\xb51\xc0\x8c3\x0e\xd0\xd7_/\xc0\xebuP\xcd\xedW/\xc0\'\xdc\xad\xd5\xb241\xc0\xc4\x1a\xc6\x88c~"\xc0\xeb7<\xfe\xc4\x03.\xc0\xa6\x88\x9f\x8c\xdd\xa9/\xc0\x94\xe1\xab\xbbI\xa1-\xc0\xe5\xfd\x19\xea\x0c\x132\xc0_\xf1\xa6%]\xa32\xc0\x9cW6\xd9-\x003\xc0[MB\xefO\xcb2\xc0\x9f\xec\'h2\xe63\xc0\xb0\x1f_\xd5\xcc"2\xc0\xd8c\xb2\xdaP"3\xc0\x99~\xcf&\xf0\xc32\xc0\xa8^\x9e\xa7\x93\x100\xc0\x11\x17*Wb\xe92\xc0J-9\x9c\xd4"0\xc0\x13\xbds\x10\xed`/\xc0v*\x896\xb384\xc0O*\xbe:\xae\x8f/\xc0\xec\xb4\xb3\x05fT4\xc0\xe5\x1dD7\x1a\xe10\xc0\xdf\x10\xd8\xf1\xe6\x85\'\xc0\xee\xc1\xe6\xce\x16Z3\xc0\xcc\xdb\x99\x8b\xe0\x832\xc0\x17\xc4\xdd\xae\xc4\x84-\xc0\xd8N\x85\t&\x95-\xc0\x19R\xac\x87Z\xe00\xc0\xa1\xac\xfeG(\xe42\xc0\x99E6\xa5-\xf31\xc0ERA6z\xe9/\xc0-\xd3\x86$\x17\xc12\xc0F:h\x9d\xee\x073\xc0-\xbf\xb3d\xae\x8a4\xc0\xba\x84\xac\x96{\xb63\xc0\xdf\x08\x1dC\xdaL/\xc0\xd5LnP{\x13\x1c\xc0\xbdASC]\x1a3\xc0\xa9i\xdc-\xe4D/\xc0\xd6\x04-\xb6P\xe12\xc0:\xfcV\x00\x80%4\xc0\xac\xf8\xbb5\xfd-4\xc0\xc5\x19\xf0}\x86\x913\xc0ZM/\x8f\xa0\x0c/\xc0\xc3\x9f#0Z\xa91\xc0\x8e9\x91JE\x82-\xc0\xda\x1f\xad\xc0\xff\x95-\xc0I\xad\x12\x1d\xa8\x040\xc0\xa1R\x08\xacT\x084\xc0#\x87\xcb\xf1\xa4\x043\xc0\xb2\x1a\x8e\x1a\xb6W3\xc0\xbc`\x11\x911\xe3/\xc0L\x1a\x9d\xc3\xa15/\xc0\xaa\r\xe4\x04\n\x92*\xc0\xf3\x14\xdfo\x12M4\xc0x\x8c\x94/\xd0S3\xc0)(\x05\x98\xb204\xc03B\x933\xb5\xbb\'\xc0{w\x0c\x18\x8d\xe53\xc0d\xe6\xafE!\xfc1\xc0o&s\xd9\x8b\xd3*\xc0S\xf8ps\xd8\xac2\xc0\xd2\x8d\xfd=n\x9b/\xc0DR\xd7\xdd/#3\xc0Q\xd1U@\xb2M3\xc0\xaf\x8fCX\x8b\xdb0\xc0!g\xe0[\xe3\xb01\xc0\xa7xG\x1f\x15\t0\xc0\x06b\xd6\xf2\xa6\xea3\xc03\xd5\x0f\xcb\x12O-\xc0\x95G\x82\xf1\x9fh2\xc0EL\xa2\x18\xa3\x1d/\xc0\xa5\x1dN\x00$&0\xc0<\x97j=X\xca3\xc0\'^\x8a\xc0F\xcc,\xc0\xb9\xb3\x15\r\x15\x80/\xc0\x90\x08\xf4\x9e\xafV4\xc0\x0bI\xb9\xa1\xcd\xbd.\xc0\xe9\xc0a{\x8a\xc02\xc0\x8f\xb7\x84\x18\xe9\'%\xc0:\xaf\x9e(\xf3\x1c,\xc0\x07\x88\xb3\xa5\x1f\xb40\xc0a\xcf)\xc2\x03\x952\xc0IcK)\x04\x9e0\xc0\xb1\xb5\xbf\xf7S(%\xc0\xef\xf1\x89\x02<[0\xc0\xc5\x93\x13$\xe4\xf81\xc0z\xb7\xcd\x1fL\x062\xc0M\xc7L\xbb\xea\x133\xc0\x1c\xa6\x17\x8e\xee\x194\xc0\xc0fb(\xb2\xf83\xc0\xe2^\x02H\xa9F1\xc0\x97$\\\xc7\x12\x001\xc0\x1c\xcf\xea\x14\n\x87,\xc0eP\xf8\xa7\xf5#.\xc0\x9dC\x96\xfe\xdcZ3\xc0\xb3\xac\xa3\xd7\x07M3\xc0\xed\xbf\x96\xe8\xb9*3\xc0\xed\xbf\x96\xe8\xb9*3\xc0\xbc\x99\x98$\xcf\x99/\xc0)Xai\xd1\xe23\xc0c\x84\xf9\x04\x9f\x7f0\xc0\x97$\\\xc7\x12\x001\xc08\xb1\xb8,;X3\xc0\xe0\x85\xf8\x99\x02\xe1,\xc0J\xb0_\xaa#?3\xc0\xdc\xed,\xf0k\xe41\xc0C\x07\xa8{:&3\xc0p\x07\xfe\x02\x07\xef0\xc0p\x8d.\x06Y\xe0/\xc0f\xda\xdf\xf8\x97\\-\xc0\x02_t\xb1\xfb\xe33\xc0al\xb7!\x80a3\xc0VwR\xb7\x9e\xe33\xc0E\xab\x9a1\x81\x1b4\xc0\xc3\xe7"?\xf1s3\xc0\x99\x8eDq\xd2\xb64\xc0\xe7\x9cu\r\x15\xa02\xc0\xc6\xcd\xab8F:2\xc0J\x9e\xc9\x82\xbc\xce2\xc0\x05=|\xff\xed\xf2/\xc0\xc8\xee-[\x83\xdd2\xc0\xff\x1d\xc9\x17j\xc03\xc0\x04\xf7T\xa4\x9f\x83-\xc0\xb9~\x84\xe1\x0f\x8e3\xc0\xfe\xf4\xc7\xa4\xf9\xa1\'\xc0\xb9\x1c^"\xff\x87*\xc0\xa0U\x8c\xf9\xcd84\xc0\xd5t\xaf@Y\xd5(\xc0O\x1et\xba\xe1\x0b4\xc0\x8c%a\x0f\xa8\xd82\xc0\xaa\xd8-/_\xc5,\xc0(\x85\xf3\x1d\x12|4\xc0\x8aD4MW\xca2\xc0m\n,2\xd9\x0e0\xc0\xfa\xc2\xa5}[\x87.\xc0\xe9\xa1\x0b\xd4\xe9\x84-\xc0\x14\x11\xd6\x0f`\xe62\xc0\x12\xf2\xd7\x84\xfd\xa22\xc0\xafi\x06\x12\xfd\xd02\xc0V\x85a\xe4\x9am1\xc0\x9a9\xde\x05\x0c\xc5,\xc0\xdf3\xd4\xcd\xa2#3\xc0at\xc8a\xf9\xde0\xc0V\xddc\xef+\x1a2\xc0]\xe9>{\xd9\x0f2\xc0\xed\xe5c\xa2%\xea/\xc0)=\xc8|F&4\xc0\xe2\xdf@\xdfF\r-\xc0;\x8f\x16v\x12\x11/\xc0\xe0\xca\r\x83\x1f\x0b0\xc0\x15\x16LW\xd2_2\xc0\xaa\xda#p\x8a\xbd(\xc08 f\x92\xa4.3\xc0\xf9\xf4\xb5H<\xc32\xc09\x0f\x10RI\xc9/\xc0t\x0f\x1b`\x93\xf82\xc0\x1c\x05Vh6\xe0/\xc0LI\xa1\x18\x82F.\xc0Rv_\x1cz\xf93\xc0u\x9c\xb6\x02\xef\x11.\xc0G\xf5\xfc\x13I\x84)\xc0\xdd\xac\xee\r\xd7\x193\xc0\xce\x00\th\x84\xf11\xc0\xf8.Q\xc2pU2\xc0K\x87\xd6X\xb2\xcb2\xc0G\xf5\xfc\x13I\x84)\xc0%|^&\xea{.\xc0Yb\xac>G4/\xc0\x94}\x0e\x14\xf3|/\xc0d\xae\xa0\x8fs\xbb1\xc0\x03\x83b\xd5\x08&3\xc0\xcd\x11\xa6\x8f\x87\xac1\xc0<\xb2\x1cNA\xe03\xc0\xde\x90;\xfa\x90\x064\xc0\x81oer\xfeR4\xc0}`1\x15\x9c\xd2/\xc0\xc2\x14\xd5`T[1\xc0\x19\xe3\xc0\xbe\x04\xce2\xc0u\xcdC|;\xf01\xc0<\x96\x1a\x98\x13\x173\xc0\xc1\x0f\x1e+\x1e|3\xc0\xcb\xda!\xa9\xf6&3\xc0\xd63L\xfc\xaa\xcf1\xc0\xa7\xdc\xe4V6\xe0/\xc0t[\xabp\xec44\xc0\x03f\xbf\x11\xce91\xc0\x7fw\xa5\x1bt\xbc.\xc0D\xedn\x80D\xf42\xc0\xd7\x9bmVE\x132\xc0\xfa\xfe\xaeT\xff\x8e3\xc0\' \xa2\x19\xeb\x034\xc0$\x04I\xc7b\x993\xc0\xc0\xedV\xb8w\xd92\xc0x\x1f\t\xf3)\xd02\xc0\xbc\xc3\xb6q?\t1\xc0N\xb3\xfasL\xe72\xc0UJ\xb9c\xc8\xf6-\xc0\x88\xbb(\xea9\xd52\xc0X\x13a\xd4\xb2\xbf.\xc0\x9c\x0e\xd0\x0fX|$\xc0\xd6\x82\x0f>k\x8b%\xc0\xe0\xe08\xd4@\x9c0\xc0\xc1\xbb\xb3\n$\xa8(\xc0+\xe0\x94\xdejp \xc0iL\xea\xce4z2\xc0\xbc-x\x1e\x04\x9a1\xc0\xce\x82\x0c\xfc|\xb0/\xc0m}\x18\xd7jU4\xc0\xf0\x1e\x99\'\x0e\xa31\xc0R\xd1NTi\xa0.\xc0\xed\xa8\xfe\xee\xfd\xdc/\xc0\xe1Ul$q\x8c2\xc0\xda\x1890K63\xc0\x8c\xd0\x05\xb1\xb3\x1a2\xc0\xe0(\xe7cW+-\xc0s\x02BQ\xef\xc01\xc0\x7f\x19\xf3\xcbra4\xc0\xb1\x00\x83o\x9153\xc0\x11o\x9fh\xa2k3\xc0\xfa\xfe\xaeT\xff\x8e3\xc0\x04\x8d\x19\xe3-\xd22\xc0\x16\xd9\xb4)\x1e{3\xc0\x83H\x18\t\x8c|3\xc0 \x8e\xf0\xfd\x8a\x94.\xc0)H\xc1\x8b\x91y3\xc0\xeb\x84\'\x17\x81\xdc1\xc0\xb7\xebp^3$0\xc0\xc2~?H\xb4\xd7/\xc0\xa6\x16\xe7\xff\xc1\xec2\xc0\xcc\x91v@\x82\xd42\xc0\xed\xd0N\xe6Os2\xc0UA\xff\x10\x17\xb8/\xc0\xf9uAP2\x06.\xc0t\xaf\xfb\r\xb9F+\xc0.#h\xb9g{1\xc0\x0b\x94\x03\xbf\r]4\xc03\xe6A\x84\xba\xc3/\xc0\xcb\x9cB\x1eK\x070\xc0`\x06\x0f\xd3\x1az4\xc0Y\xaf~>L\xd82\xc0N\xd2d(j*4\xc0o\xb1A\xa3\xd4\xe41\xc0\x18b\x17\xba\x1e\x1f3\xc0\xf4>G\xb4\xfe\t2\xc0\x05\xdfm\xa4r\xa1,\xc0DM\x97[\x8a6/\xc0\xf9\x7f\x82U\x07\xb9$\xc0\x0e\xd2\x1c\'\xd8\xfd2\xc0\xb6\xdf<\xc9\xc7;1\xc0\xefP\xe4\x17\xae\x9f1\xc0\xbe1\'\x9d\xa2\x82,\xc0Z\xab!\xf1\xff\xe3-\xc0\xfb\xb9B\x82\xd5\xc12\xc0\xf1K6On\x85#\xc0\x17\xd6>\rF\xea1\xc0jy\x15Y\xf3\xd62\xc0_0\xf5\xca\xd3\xdf2\xc0S1\xc5\xc3\xeb\xb62\xc0\x8ek\xe0(\x13\xe63\xc0\x8by@C7/,\xc0Z\xe9\xc2L6\x9b1\xc0Y\xb9\xe1c\xf7\xe23\xc0\x8f\xe2\x03\x15\r\x153\xc0\xfex\xf0\xf5T\xdb2\xc0\x86\x9c\x0e&9\xa6/\xc0\xc4\xa6\xd7\xdd\xab\x164\xc0\xc83\xfcu\xbd\x010\xc0k\x19\xe6\xec8\xec,\xc0\x94\x8c\x8c\x01{\x152\xc0\\\xa0\xf3\xf2\xb9\xf71\xc0l}M\xc9I\xcd2\xc0@\xa7\xd8\x1eo\xf12\xc0\xdf\xd5\x8e\xfb\xe4\x0e0\xc0\xbe\x9e\x01r\xca\x1b3\xc0lQ"RK\x913\xc0\x82r\xf8a\x9a&0\xc0i!\xdb|MD3\xc0\xec\x03n\x9d\x1f\xa2/\xc0]3\x89\xa8\x98\x8a)\xc0R\xc7\x99~K\xb60\xc0#\xcf\x0e{>\xe7/\xc0\x97\x18\xabz\xe3\xd8/\xc0\xd2\xbbm}v\x05/\xc0P\xf5\x1f\x1f4\x822\xc0=\x02\xb4\x8e\xb6\xf4-\xc0U,\x8dW\x0f)3\xc0\x1f\xe8\x85o\x88\xdd2\xc0K\x11T\xe9\xdf\xda2\xc0\x99\xcb\x08<\x9a\xb82\xc0\xe1N\xeb\xd8\x0c\xc3-\xc0\xe3\xb3,\xec8\x86\'\xc0\xb7\xc3\x8e\xb8\x1d\xe92\xc0e\x98t\xe7\x1b`0\xc0\xbf\x08T\xa1\xa3\xa61\xc0"\n\x9dM\x8c\x861\xc0\xb8"\xb4\xbc\xef\xcf2\xc0@P<%\x9aR2\xc0\xd8JY\xed\xd6\xe4-\xc0\xb1\x8eu\xc3\xf4\x103\xc0Tz\xddF\xc3\xff2\xc0\xc0(y(\xf9\xe10\xc0TZ\xc7\xe3\x81x2\xc0D2\xb9\x87\xdb|2\xc0\x93\x91-\xeeE\xb73\xc0Qc\x18 \xe8\x071\xc0\x11t\xc9\x94;\xb11\xc0\xf3X\xa9G\xf1\xa31\xc0!\xb4a\xd3\x82\x981\xc0\x98\xc1\x0e\xd7\x92\xd62\xc0G\x14\x88u\xbc\xfe.\xc0 \xd1d\xa34\x812\xc0\xe3\x8b\xfb\xf8\xcc\xf1/\xc0\x18n$\x08n\x150\xc0\x14\x982\xc2\xd9S-\xc0W\xe4\xd3;^\xaf1\xc0C\xf0\xd7\xf3\x98E$\xc0\xf1\x02\xed\xe2\xedl)\xc0\xc1\xe8\xe1Te\x86%\xc0\xeb:7\xff\r\x062\xc0N\xf6S\xacu\xb3.\xc0\x02\xbb\x12c\xeb\xf81\xc0\xabvb\xd4l\xa71\xc0;U\xa4\xd6\xa2/0\xc0\xc6\xe7\xc9\x8aN}\'\xc02e\xd2\xeb\xda\xc2,\xc0\xde;\xdd\xf0\xf0r0\xc0hV\xfaj\x18\xb74\xc0\xda\xac*\xc67\x833\xc0R_\x0b\x80\xaf\xca2\xc0\x81\x86%\xb1\x19Z3\xc0\xc1\x97Snf"3\xc0\xef\xc6\xac&\xf6#3\xc0\xbd\x9e\x075\x1a\xce/\xc0\xae\x9a}@\xe1C3\xc0\xb1\x92\xc0\x8fD\xfe3\xc0_\x05\xd4\xc0\x94\xeb2\xc0\xcd&\xeb\xc9M\xe02\xc0\xf5\x9b\xcb`\xda\xfb2\xc0z\xcf\xd1o\xa2+3\xc0L\xbf\xeb\xee\xce\x933\xc0\xe9+\x93\xc6\xe9\xd32\xc0&7\xd8\x8f\x8c\xed2\xc0l\x10\xfbK\xec\x003\xc0K\xcc\xee.\xab\x8d3\xc0!\x81\x95\xa0\x0e\xd12\xc0\xb3h{\x94X4/\xc0\xbc\x86T\xa4\xfc\xf6/\xc0\xa8q7\xf0\x82j2\xc0\xfc\x10\x8a\x1dz{1\xc0\xdc\x9c\x18\xbe\x1au1\xc0\x06{}\xa7\x80\x143\xc0\t\x1e\x89~\x00N3\xc0\x1d\x8e\xbfn\xd853\xc0\xef\xbbq\x8d*\x8b-\xc0>\xd7#\x16\xeav-\xc0\xa1\xf3\xeb\x8d6U2\xc0\\G\xe7\x9f\x90\x143\xc0r\x0eI\xde\x13\xc7/\xc0\xd07,x\x08\x083\xc0\xbd\x1e 1\'\xf7"\xc0\ny\x13\xc9Gq3\xc0\xab/k:\x1e_2\xc0SLl\xec\xeb\x1a3\xc0\xb0\xe2O\x1dc\'0\xc0%\xf1\x93&pp/\xc0\xe6P\xc3\xf4\x82\x83-\xc0\xea\xb1\xaf|\xfb\xe2/\xc0\xd8N\x85\t&\x95-\xc0\x08AS\xd2\xfa43\xc0\xfd!\x81,\x80|0\xc0\x04\x1f\x8fPP\x000\xc0({\x1b\xcbMs4\xc0\x1d?Rr\xbf\xe72\xc0\r\x98Bn\xb8\xe5/\xc0j3\x96\xf3\x94\xf82\xc0\xf5\xb5\xbb\xfb\xae\xfc2\xc0T4\x8a\x18j\x973\xc0\x04)o$\x93\xee4\xc0\x1a\x94\x80}\x93\xf91\xc0$\x03\xf4\xd11\xe71\xc0\xe5\xf9p\x08\xf5\x834\xc0\x81\xb8G\x167\xf6/\xc0\xa0\x8c\xb6\xfc\x91\x83,\xc0_\xe8\x1d \x1a\x034\xc0F\xdf\xf8X\xe7&/\xc05Q\x988\x8e\x002\xc0\xca\xb1\xaa\x1d\x8d\xf91\xc0d\xa2m\x9b\x9b\x132\xc0\x88l#3~\x91.\xc0|\x85*\x9f\xbd\x02.\xc0 \x9c\xf1^\xa5\x9f.\xc0\x9b\xd4\x1at\xabi2\xc0\xe5\xee\xa6c\xc7m3\xc0H\xb7\xbe`\xed\x944\xc0\xd4%e\xa4\x7f\xe1/\xc0i\x0el\xbew\xe51\xc0\xba\xc6\xe4\x11\xf8\x844\xc0<\xc5\x80Q\x0b\xe71\xc0C\xb3a\xa1\xaa\x854\xc0\xbf0\xbaS\x18\x153\xc0E~\x960@\xf42\xc0rL\x07\xd3\x84_2\xc0\xc97\xa9Xz\xee0\xc0l\x15\x95\xe3\xc07)\xc0\x94\xab\xaa\x06P\xba/\xc0-Y\x9d\x19v\x0f0\xc0\x00\xd6\x81\t\xb2g2\xc0\xc9(g\xcc\x08c/\xc0\xf8\x1bVGX\xb00\xc0\x97O\xe0\n\x1b6/\xc0\x07\xa4\x97\xbdgW4\xc0\x99\x818\xdf\x19\xfe1\xc0\xcf\x9b8\xb2\xc5\xb90\xc0\x15\x07n\xc0\xedC+\xc0\x01\x19\xcdu\x00{3\xc0\xa3\x8b\x04\xbe\x11\xfc/\xc0\xfd\xdc6\x19\xad\x0f0\xc0\xe1p_\xe7xI1\xc0\x11@M\xf9\xb2\xfd.\xc0W\x93M@Q\xb23\xc0:\xcf\xfaL\x9e>4\xc0v\x01\x8b@r\xbc(\xc0GP\xf8\xac\xa6\xfb-\xc0UR_\x94WH3\xc0\x88\x8f\xc9r\xcc\xf51\xc0i\xe3\x1b!\xf8\xea/\xc0k\xff\x07^/\xcc3\xc0\xe7\xf8\x0f\x94W\x04/\xc0\xc9\xef\x9d\x1f\xc4\xe82\xc0\xceL\x95\x86\x16v2\xc0K\x88T\x0e\x1e\x05.\xc0*\xa8l\xd9\xe6\xfe3\xc0q\xafjnp#3\xc0\xfeEf;f\xb91\xc0\x15.\xa6>\xe8!0\xc0E\xe5:\xb5\xa5r3\xc03\xd1\xfc+\xcd.3\xc0\x00\x1du#\xa3v3\xc0\x15\xd3*\xac\x9e\xe53\xc0Z\x8dgD\xc3\x04/\xc0_\xf3\x07\xdb~?0\xc0-\x0b\xc8\xfb^\xa8/\xc0\x9a\x0cw\x9d\xbe\x863\xc0p63\xe1\xb9\x033\xc0"\x0bu\xfd~\x044\xc0&\xd7\xb9\x19W\xe03\xc0$Sh\xc4v\x973\xc0\xf3R\x0b\xbdu^3\xc0\x91\xad\xc7P\xac\xb54\xc0\x8d\x1d\xc8B\xcb-4\xc0\xc4A9w\xefI2\xc0\xc0:\xe6\x98\xef\xdc/\xc0\x05\x94\xb7~\x11k#\xc0C5Ma\x8aT4\xc0\xed.\xfc\x08\xbd\xf03\xc0\xe8y\xf2\xd4)\x1c0\xc0R\xe9\xe3q\n\xd74\xc0p\x0b\x8dk\xc6\xdb2\xc0\x80V\xc5yh\xfd2\xc0\x88\x13\x95\xd1z\'0\xc03B\x933\xb5\xbb\'\xc0\r\x7f\xe2\xd2\xb4\xdf2\xc0\xe2S\x03k\xc842\xc0g\xcb\xf1\x19\x8b\xb64\xc0D\\w\x87\x80\xb32\xc0\xdfIdTUP3\xc0\xd0.e\xa0%\xc2$\xc0\xd9\xdc\xc7.\xb9Z.\xc0\xcc\x82\xf7\x14\xed\xbb2\xc0\xc0\xe4\xda<6l3\xc05\xd9_\x91n\xec3\xc0\x04M\xc8\xa7^\x9d!\xc0\xf8\x89\xfcI\xeb\x182\xc0\xabv5/Q\xbc2\xc0,\x8e\xbes4\x153\xc0e\x8b<\x1f\xbe\xdd2\xc0\xc40\xda!FR4\xc0e\x864\xb0\xbc\xa02\xc0\xa9\x8a\'\xe5\xf3\xda1\xc0U\xb4\xea\x1b\xfb\xd52\xc0\x9dz\xd3Y\x14\xf91\xc0\xb1z\xf2\xd8\n\xf31\xc0\xc9\xf3-\xd4d\x96.\xc0\x9dF\x94\x14\xf1\xe43\xc0\xf8\xe3\xcc\x85\xa8\xbf*\xc0\x93<W\xdc\x06\x86*\xc0\x84\x93K\xee\xa6!4\xc0\x91\x91\xad\xd1\xaf\xd42\xc0Oe\x1b\x17\xe8\xeb3\xc0\xbd\xd2}z\xef\xdf3\xc0=\xff\xaaG\xec\x082\xc0\xc8\xf2\x1d\xd5\x84\x172\xc0c\x14\x81\xa2\x8f\x1f3\xc0\t\x0b\xf5z\x90+3\xc0\x83n\xe97\x8d\xe33\xc0I\xe5bC\xb0\xfa1\xc0\x95\xc6\xa9\xcd\x04\xca/\xc0c\xb7\x89\\\xa9\x96/\xc0X_\xf8\x84\xc7\xc93\xc0\x1a\xa7\xb9\xa7\xc2\x152\xc0*4>E\xa7\xf71\xc0>\xb2>.7R/\xc0\xdaN\'Q\x19\x154\xc0d\xeej,I\xc32\xc0:\xe4@\xa0,\xea2\xc0\xf7*\x9ez\x1e\x042\xc0\x0fy\xc4;j\xde"\xc0<\x89\x19E\xc5}1\xc0\xdf\xf8[\x92v\xe62\xc0\xd6\x8a2\x86\xc0\xfb2\xc0\x8ej\xab\x88e23\xc0\xf022ZW\x02+\xc0\xed=\x10\x8c\xd3\x17*\xc0\x87\x17\x87P\r\xc62\xc0[\xcd@\x92\xa2\xc12\xc0h\x85\xef\xd0\xab\xd72\xc0\xa7T\xcfk!\x7f3\xc0}\xdb\xd8z^\x94.\xc0\x8d\xfc+8)\x192\xc0\x99\xdf\xaaNH\xf03\xc0\xb9\xdf?\x1b\x0b\xbb2\xc0\x94\xd2\x8d\xef?\xff2\xc0\xdaM!19"3\xc0\xf5\x99,\x10!\x132\xc0\x0f\x873\xc4\x9f\xe32\xc0(i\x02\xe0\xf0X4\xc0\x05\x18H\xe5\x1c\x1e4\xc0\xe0\x94"x\xc3\x993\xc0Z\x06`\xf7\xaeP-\xc0\r;\xe7\x08\xe1\x010\xc0\xd8E[\x89\xf7\xf41\xc0W\x9c\xf8\x1a\xadq2\xc0S)\x87A*\x8a3\xc0D-3c]\xf21\xc0\xa4kw\xef\rl2\xc0\xed\xbbg\x02\xe1\x941\xc0\xb0c\xb6\x0cC|4\xc0\x8e\'TyS\xce2\xc0\x8e\'TyS\xce2\xc0#\xc7!\xd3a\xb8/\xc0\x14\x87\x85~\r\x013\xc0\xd3ma\x00\xaf\xea2\xc0n\xd1\x8f\xcb\xb4\xd42\xc0\xea(\xcf\xfbV43\xc0:m\x91\x86{\xcd2\xc0\x9fEk\xf1\xa1\x8c1\xc0Z\xb9Y\xef\x16\xfc/\xc06\xf9\xf9\xac\xf9\x0c3\xc06\xf7\x03c\x04\x083\xc0{\x8e\xe2\x07\xa2M-\xc0\xc2\xe2lF\xcd\xcf2\xc0\xa5[\xc8\xbd\xf7\xe03\xc0?\x91M\xb4i\xb32\xc0X\xe9\xe2Pm\xa3(\xc0\xd6\xd8\xed\xe7\xf2\xcb0\xc0\xca\xeb8\x07\x1b\xde2\xc0\xac!\x05(\xc9\xb52\xc0\xbb\xd8\xb5\xd1\x17\xe02\xc0\x83|GW\xa7s3\xc0\x0eW\xd8Ml\xec2\xc0\x85[Q$\x96\x1a4\xc0r2$#s\xdc2\xc04u\x91\x9b\x13\xd03\xc0\xd6\xdd\xec\x9b)\x0f2\xc0\xc7\xbd!\x06*P%\xc0\xf9B\xc8\xde\x1c!3\xc08\xf6j\xae\xc0\x03/\xc0)\xc9F\xd88\xc12\xc0Ag\x97\xb8\x91|3\xc0c\xda*\x99#\xb10\xc0\xc2\xc7\x96\x8c3\xe11\xc0 \x00\xb0\x99\xe3j3\xc0\xe4\xb87\xf7\x1b\xe81\xc0\xd9\x9e\xda\x92\x0fl/\xc0\x83\xf7\x1a\xf5\xf0\xfe3\xc0-\xebn\xe2\xec\x872\xc0\x85\x7f\xca\x8a\x15]/\xc0\x01\xd8\xa5\x02\xd4\x140\xc0/m\x10|$-3\xc0\xdd\xbe\xb3v\x83T2\xc0\xc2u\x88/\'\xd9)\xc0\xb5\x9d\xb5\xfeV50\xc0z"XI\x9c[4\xc0$\x99\xb9\xac\xbfS3\xc0\xd3\xa2\x05v\x0c-0\xc0\'\xc4C\x96\xcb\x852\xc0\xf7\x87^e\x14\x124\xc0\x13I8\x898m$\xc0\xa2\xa3k\x92\xfe\x0b3\xc0X\x05\\\xb8\x1682\xc0\x17W\xa2/\xec&0\xc0\x16e \x0e\x87o3\xc0}\x88?\x84\xe9\x1a)\xc0\x95]y0?y4\xc0\x8dA\x12L}\xca0\xc07m.\x16\xa6,0\xc0\xd2\xc1\x02\xc7Y\x154\xc01w\x07\xd3n\xa51\xc0+\xad\xea2"\xa31\xc0\xc2\x11mP,\xe23\xc0|B\x98<^\x972\xc0\x9a\xa9X\xd8\xbd"2\xc0\xd0\x06h\t\xde\'3\xc0oCb\x06,22\xc0\xbd2\xf0\x19\xe1\xdb/\xc0V7/!\xe3L3\xc0\xea\xa4W\xc7a\xff/\xc0<!\x8d\x08\xe0\xdc3\xc0\xbe\x80\x975\x07\x162\xc0\x8e\xd9F\xfc\xado3\xc06\x16,\xf4\x87\xd12\xc0\x16\xc6\n\x9f\xf3\r)\xc0x@~O\xb5~/\xc0\x7f8\x1c--\xf81\xc0a\xf2\x80\x92\xc8\xe13\xc0q\xcavdy\x81*\xc0_\xd8\xb8_Sp/\xc0o\x83\xfc\xf4B\xd02\xc0\x7fU\x14\xa8\x10\n0\xc0\xbe\xaanV\x9d\xdf3\xc08k\xb6E\xdd\xa1-\xc0Trw\x1fm\xa2/\xc0\xa0\xb9h\xd5M\x1c4\xc0\x87\xcfE\x1f \xfe,\xc0\xf3/M\x08\x9e\xa6/\xc0\xed\xb2l\x96{\xba2\xc0#\xda5\x96\x90Z3\xc0r\xe6\x80UP\x041\xc0m\x85)#\xdc\xfb-\xc0:g\xaf\xf0]\x82\'\xc0\xe4i\x14\x81m\x013\xc0\x8c;b%\xa9\xc0/\xc0\xa1\xe4.\xee\x92\xe02\xc0b\xa0\xca\r\x0f\xc02\xc0,\xba\xb9\x94\xb3\x192\xc0cS\x1fj\xc9P2\xc0\x10\xb2.k\xc6\xb9-\xc0!t\xa6\x8c\x18\xa32\xc0NA\x85/\xba84\xc0\xec\x9d\xfa!C\x821\xc0*\xccB\x12\x9c\xd8/\xc0\x85~\x87m\x82\xcf2\xc0]\x92\x8ed\xbe\xf53\xc0\xf1\xe5{\x89\xda\xfe0\xc0yy\x08\xecv$4\xc0F/\rg\x94\xe0/\xc0\x91^sF\x80K3\xc0\x1c%>BO\xe62\xc0\x19\x07z\xd9M<3\xc0\xa4\x07\xfdC\xb6\xd22\xc0\xb6\xd4\x03\xae\xec/3\xc0y\x8dQ=Bm4\xc0\xce7gk\xe6\xcb2\xc0\x8b\x9an\xa2\x88k-\xc0O\x1d\xd5\x9e\x80\xe43\xc0\x99f/\xf3\x8a\x993\xc0qQ\xe2\x9f\xc9\xe5.\xc0\xc7\xe2\n)\xce\x074\xc0l\x8e\x9b=H\xe63\xc0\xd1\xae\xed\x81$\x083\xc0\xb0\xc9\x0b\x90j30\xc0y~28\x1bx2\xc0\xafN.\xe2cb2\xc0\xb3M\x93\x92\xcd\xb72\xc0Bij\xf7\x1a*4\xc0J\x18LV\xebt2\xc0\xe4<m\x1fX\xea3\xc0\t,60l\xe4$\xc0U\xf8v\xa0\xadD.\xc0\xa6 \x16(x\xef3\xc0\xfaS]\xec\xd6\xa1"\xc0\xbdW\xca\x10\xccE4\xc0"\xe2VP(k2\xc0O\xdad\x0b\xf9\x8c/\xc0$uX\x8f=\x88/\xc0\x10(\xef\xba\x8e\xb40\xc0V"\xba\xdb\xec\x830\xc03\x90^\\\x02F4\xc0\xba[P\tZ\xf52\xc0\xf6\x8b\xf8\xb1<\x8a/\xc0J\x12\x92\x8d\x9ag4\xc0\xa2\xf6m\x15\xe6\x1d)\xc0\xfe\x12\x9c?\x02I2\xc0n\xf6\xae\x99\xbfi-\xc0`\xa1]\rV\x1e/\xc0p\xaed\xc9l\x851\xc0\x98*\xa7\xdb\x0e\x83-\xc0\x10\xaeH\x06\x10\x0e2\xc0HF\xfc\x84\xf2\xa5%\xc0\x1d\xed\xae["/.\xc0l$\x8b\xae\xb5|/\xc0ea\x9b\xa4\xab\xa7.\xc0\xe1"<\xd6ne1\xc0\xb1\x92W\x02\x81\x183\xc0p\xa3cd\xc9%4\xc0\xc5u\xab\x1c\x9d\xcc.\xc0-\x06\xce\x88\x87\xe4.\xc0\xce\x90\xf0\xde:g2\xc0\xac\xe9\xd5\xd7\xc1&3\xc0"\x9aXH\xa9:0\xc0\xe4_B\xee~W/\xc06\xb8\xc9\xf9\x0f\x0c-\xc0p\xacO\x937\x0c/\xc0eO\x00uY8-\xc0\xce\xb7\xa7\xceG\xe93\xc0\x85\xd6#\x8a*\xd6.\xc0\x13\xa9`k\x96\x8b/\xc0\xc9\xb5\x90\xbb\xc9\xbc*\xc0\xfc\x98L\xc05\xf5/\xc0\xc9_\x93;QZ#\xc0QA\xbcs\xa7x4\xc0\xc5\xe0lr\xe5d4\xc0#\x90`\xba\xc9*(\xc0{2\x98+\x0c\xa0.\xc0\x8fH\xa5DZ=\x1f\xc0\x85~\x87m\x82\xcf2\xc0\xf6\x9a\xedbw\xfe"\xc0\xcb\xe6o\x17\xf5\xba3\xc0\x9a\x1c\x8aK\xf3-/\xc0\xe9L\n\xde?\xea1\xc0\xa2\xde\xccA\x1a!1\xc0\xf4\xfc\x9a\xc3\xe2\xe60\xc0\xbb3\xe5\xe8\xdc\xd0.\xc0\'\x01h\\\xc7\xfb(\xc0\x135\xc7U&-0\xc0\xe2w\xfe\xb2\xd0b/\xc0\xfd!\xf2\x00OH.\xc0::\x95\xe5\x84\xdd2\xc0\xfdU\xb3Ld\xd50\xc0zwTagE/\xc0_\xdb\x92\xe4\x12\x16)\xc0\xb4:W y\x83,\xc0J\x11\xe9\x13\xbb_1\xc0?D\x1e\x85|\xb5,\xc0\xc3\xed\xd7\xc0}\x81/\xc0\x16{\x9fXg\xc7/\xc0\x04\xc0\x9a\xaa?*-\xc0\xc8\x9f]\xcc\x13\xb3/\xc0\xe5\x1e\x16O2\xf5-\xc08%\xddk)\x8e4\xc0\x14\xb0S\xb7yx0\xc0\x9c\xa9\xb2{\xaa\xe3-\xc0\xe7\xa9\xe2\x93\xaf`0\xc0\x96\xfd\xd1\xde\'\xdb-\xc0\xfbx{\xc5\xab\xe1-\xc0H\xf3\xdc9\xbe\x91/\xc0*EJ;F\x9f/\xc0m\xea5Z6M0\xc0M\x10\x19\x99u\x804\xc0|\xa9\x1f\x08\x95\\0\xc0Hhzg\x87\xb10\xc0\x0e{\x8a\xfb\x8f\xe9/\xc0\xe0\xf5\xfc\x92\x18,-\xc0f\x15\xd1\thv4\xc0\xaf\xb7\xda\xfd\xf7\xdd/\xc0E\x14?s\xb5\x193\xc0\xc9}M\x9d\x1fp0\xc0Tf\xb21t\x96-\xc0\x9e\xec\xfcI\x1bN/\xc0j\xad|ek\x95.\xc0\xb1\x8b\xf8\xb6\xe9\xfa.\xc0X\xf0\x9f\x89q\x894\xc0\xf6\x10\xf3%\xc8\xb4*\xc0T%<\x1b\xae\xc61\xc0{\xbb&\xf0\x98\xa9-\xc0\xf1;\x01\xf1,\xee2\xc0t\xae\x97\x07\x91\xea3\xc0;\x1e\xee9;X4\xc0\xd9\x075\xaak\x000\xc0~\xce\xe07\x0c\xbb0\xc0\x1bI\x8e\xado\x9c4\xc0\xbd9&\xfc\x90\xf8.\xc0|hyeH\xe2/\xc0p\xb7\xa1f\x10z/\xc0\x19!B\xf9i\xc50\xc0\x1c\xd2\xac\xd0c"1\xc0\x9d(7e\xad\xb71\xc0\xf4\xc7B8\x12{3\xc0\x9c\xe0\xeew\xe4\x1a-\xc0\xdbp\xa9\xccK\x894\xc0T\xa6\xb5\xb4\x95B.\xc0\xacJv\xec\xbe\x9f3\xc0>\xe2R\xf0\xfa\xbe4\xc0\xa7\xe6\xc0\xdd!\xb80\xc0\x17\xe5\x9f,\x06_1\xc0c\x06\x08\xc7\xd1x0\xc0E\x0f\x0c:c,/\xc0\x00Q\x18\x87)\xa2/\xc0\xaf\xe2d\xf0)\xa32\xc0E\x0b;\xdd\x15\xba3\xc0\xbe\xf9M\xa2\x028.\xc0\xe35O\x19\xe1\xf01\xc0I/NC\x16\xe6/\xc0\xb3\xab\x052{\x8c0\xc0\x9f\xf8\r\xc7\x84q1\xc0\x88hw\xc4\xc4\x040\xc0\xbb\xe3@\x9dA\x05.\xc0d\xf5\x94|\x91\x083\xc0.\xb1\xb4Sz\xa3/\xc0\x18\xa5\x18\xf1\x82U/\xc0\x0ep{\x9a\x13\n1\xc0\x88\xc0n\xa9W\xfd1\xc0\x8b\xd8[y\xd4P2\xc0\xa9e\x08Y\xf6Q#\xc0\xbc\xd0\xc2uE\xb30\xc0^\xcd\x90gl\x024\xc0j\x04\xfcN\x00\xba/\xc0\xd8\x9a\xd7\x1b\xb6\xd32\xc0?T+0\x93\x92/\xc0\x8a\xd4\xb5\xec\xf4\xcd-\xc0\xcd? \xfb\x91\x9a/\xc0\x0c\xfc\xff\xe7\xbb\x990\xc0\xfc"\xa5\n\xc9\xee-\xc0\xd5\x0b\xc7\xbe\x16\xa2-\xc0\x06\xe9\xaeKI\xd2,\xc0\xc5\x07\xc9>\xe5\x8c,\xc0\xdd\xfe\x06E\x87\xd8/\xc0>\xbe\xaa+\x14\xe9(\xc0\xddF\xbf\xb4\xb3x,\xc0\xf3\xb1\r\xa4p\xde\'\xc0#\xb0\xbc\xd8\x0b\x98/\xc0B%\x1e\xd5\x03\x1a3\xc0\xb0\x15\x1aU\x07]4\xc08q\xc2\x9c\x84)0\xc0CV\xfc*\x90\xa5-\xc0\xaf*A\xc9\xfb\xae4\xc0\xb2q{\x00\x88\xc5.\xc0\xf2:\xd1LY\xc2/\xc0\x8b\x97~\xbbJ\xeb/\xc0\xc2\xa61\x00\xb9\x10 \xc0+\xf7\x1e8Q\xc41\xc0\xe0\xfd,\xac\xad>0\xc0\xd8S`\xb4\x8e\xb50\xc0-0\xc0a\xfa\xa0/\xc0/\x80\xaa\x06B\x140\xc0\xd32\x83\xc0B\xb92\xc0\xd01\x187K\xec3\xc0[\xc3\xbb\x9fI\xfa/\xc0x\x82\x9d\xf5\xc6\xac.\xc0\xc1\x8e7{\xcfC*\xc0\xed\xc9\x03=\x87\xb1-\xc0\xe4\x06\x8e{\x8f\x0f2\xc0\x15\xf3\xd8u\xa3\xb70\xc0\x8c\x95d$7\xa7/\xc0\x03\xd5\x9e\xd4\x17\x923\xc0\x8b#C\xf7]\xce1\xc0b\x16T\xca\x9c\xc12\xc0\x9e\xda\xbd\x9c\xc0\x94/\xc0\x16(\x94\xd5 \xcd1\xc0\x11s@\xf9\xba_$\xc0y_\x03.2z0\xc0\x0c\x91\xa3s\xae%0\xc0\xec\x0c\x8e\xfb[\xe41\xc0/\xe4\xfe\x06\x1e61\xc0\xd1o\'l\xdas0\xc0\x1c\xc71_\x0f\xa73\xc0y\x13Ax\xf6Q-\xc0\xad\x85kT \xd1.\xc0\xcb\xa3\xf7\xc0\x02R2\xc0\x91\'\xcad\xae\x9f3\xc0\xda\x17\xc2\xc6\xee\xff#\xc0\xcd\xabi\xb16\x0f3\xc0\xfa|\x9bY\xda\xe81\xc0i\x1a\xd1\x80MW4\xc0\'\xddq\x85\xef</\xc0K\xcb\x87O\x80\xd3$\xc0\xd0r\x12,)]4\xc0cR\xd8\xa7Q\xd9.\xc0\xea\xfc]\xc0\x8e\xbd3\xc0\xabJ\xf1\x90\x114/\xc0\xce\x81\xa8\xc5\xbb10\xc0\xf1\x0e\xda\xbe?\x890\xc0\x18\xa5\x18\xf1\x82U/\xc0V\xfd5\xc3-\xba.\xc0\xebhB_\xc5U.\xc0\xa8\xc8\x8d\x85\x87\x90.\xc0}\x1b\xc7ymQ2\xc02\x03C\xdb\x87>4\xc0\xfd\x8f6V\xb8\xbc4\xc0\xb6f\xc6\xfa\xd7U.\xc0[\r\x01sy\xa8/\xc06v\xa6xq\xd03\xc0\xf2 \xd7\x1c\x9e\xf12\xc0\xc9c%"K2/\xc0\xd3\xc2\xd4#/M/\xc0)*+\x04\x15\x991\xc0F@d\x92\x1e\xda/\xc0\x9c\x19\xe4\xddR\xf1.\xc0\x05\xe1\xf8\x01Y|4\xc0i\x93\x10\x7f\x97\xce1\xc0\x88\xb0%\x97e81\xc0Kt\xd31\x08s%\xc0\xff\xdc\x94.\xd4>4\xc0\xf8`\x85\xadeX/\xc0^\x8d\x06\n%\xea/\xc0\xf0\x8b\x17K.\xe03\xc0\xec;\xe2Y\n\xcb1\xc0\xcc\xfb\x00\xc2\xcf4-\xc0\xff*\xfe\xfe1\x160\xc0\xb6 F\xe4\x83\xa61\xc0+\x14\x13\xedp\xc5/\xc0\xe9\x0c\xed\x99\xc5\xe9.\xc0k\xac{\xff|\xa8/\xc0\xf92~\xe5`A*\xc0[\xb4\x062,<4\xc0\x19l>\xb2I\xe7.\xc0\x00\x8a\x8e\x0b7\xce1\xc0\xc8*-\xe3|\xdf$\xc0\xcb\xf7`\xe9\x82B4\xc0\x10T7\x96\xca\x14(\xc0\x82\x80\x83\xcb\xdd\xfe1\xc0\xca\xce\xdc:\x87Z1\xc0\xf07w\xe7S#3\xc0>8\x00/ 50\xc0&\x18\x89\xed\t\xe0#\xc0,\xee?\xbb\x8dQ4\xc0k\xef\xd6\x02\xa2\xb1$\xc0\x82^`\xa67j.\xc0r;X\x80\x8e\xc5.\xc0\xb8\xcb`y\x84\xb6*\xc0\xb2\xbf\xdd\xc4\xf7\xf93\xc0EM\x0e\x1d\xd0\x9d+\xc0\x8fh\xca\xaf\x91\x04-\xc0\xa7\xd5\x992\xae[-\xc0UH\xbfJ\xe5\x183\xc0\xad_\xe6\xdbt<4\xc0\xee\xe0\x97\xdb\xf2\x0c4\xc02\x99t\xb1\xdf\xe81\xc0X\xf2\xc0\xe9\xcd\xe22\xc0N\xba\xde<\xe3\xde2\xc0\x7f\x9d/\x97\xcd_*\xc0\xc5W\x96C\xa8\xdd/\xc0U\xc6]N\xc0N1\xc06\xd3T\x88\x85a/\xc0\xc5nVU\xc1\xdd0\xc0\x80\xa9\x87\x08?o&\xc0\x16E\xcb\xdd\xc4\x053\xc04\xed&F\t^4\xc0:\xf3(^\x15"2\xc08t\x06 c\xd15\xc0z^\xd0\xc9\xe6\xe13\xc0\xe6S\x05\xd6\xeb\xe62\xc0\x86x&\x06\x0fQ1\xc0\xfe\xf9O\x84M\xf23\xc0\x1b\xf3\xc9Y\x11\xdc0\xc0\xf8Y\xbe\xb0\xa6\xeb/\xc0#\xad\xa2\xab)\xd0.\xc0_\xcb\xddMg\xb0/\xc0\xfa\x04%\xab\xb6\x0c0\xc0\x81\xdf\x95\xf8Sp2\xc0\x0c\xea\xacR\xa9\x190\xc0mq\t9\xd9\xba\'\xc0\xde,tDXX4\xc0\x80\xf4\x0bB\x9b\xb7,\xc0;\xf8ah\xb6U3\xc0`\r\xf5\x93\xab\x153\xc0\x98t\x07\xb3\xd6K0\xc0\xb8\xd8\x0f\xaeH\x990\xc0\xe3\\\x1a,]\x0f0\xc04C\xbf(\xa95*\xc0U\x9f\x10p=\xbc.\xc0\x0c\xc2\x04\x88\xca\xc3.\xc0\xca$\xe0]@3&\xc0n\x84\xe3!\x04\x064\xc04\xe3^\xe1bM1\xc0\xe7\x96\x10k\xde\xb6)\xc0\x89\xd9\xac\x0fl\x9d.\xc0\xc1U\x8bt\xc0!(\xc0\xfd\x15\xff\xc3*\xd4,\xc0q\x87\xbeK\xaf\x17\x1f\xc0\xbb\'\xd5\xd1\x87\x944\xc0e\xaf<\xee\xf7\xf7/\xc0&t\xf8\x9ei\xae/\xc0\x80(\xf4\x0b\xd2\xdb,\xc0\xe6\x17\xfa\x88\xcd\xb84\xc0\xbe\xbe\x0ea\xb3\x8e/\xc0\xdbJfS\xbe\x912\xc0\xf8\xc9Mw\x8fZ0\xc0\x10\x15\x1b\xbe?\x804\xc0\xf1\xb6\xfcK>\xc33\xc0\xd3\x031\xacw\x914\xc0\x95fK\xeb&=)\xc0\xfd\xf5.\xd5\x1bT4\xc0\xf8]\x8aw=M0\xc0! 0\x9b\xd4#0\xc0\xa8\xadF\xb1q\x131\xc0\x7f\x83B\xb0\'\xe41\xc0\xd5J:p\x82O,\xc0y\\\x8e%j\xc1/\xc0\x1b\xf6h\xc5\xa6&/\xc0\xaa\xec\xea\xce6\xfa0\xc0\x97\xb0\'~\xc1\xc72\xc0<\xe2[\xaaM\x81,\xc0\x86\xc3\xc5J\tG#\xc0\xebHJ\x99-a/\xc0+\xfd\xb8N{30\xc0\x8c<\xb6\xce\xdf\x1d3\xc0^I\x07\xb26\xbc\'\xc0\xaa\xabX\xcf+\x80-\xc0[\xe3\x1c\x13\x90\x810\xc0\x8fg$3g\xf20\xc0\xa0\xb5\xbfE7\xa2/\xc0\x81\xe4-8Wo1\xc0\xbb\xb0D\xf9\xc5\x081\xc0\x93\x80\xa9\x83gD/\xc0\xeb\xa5\xee\xdf\xdd\x020\xc09\xda\xb1\xab\x1e\xb5(\xc0\xc6}r\xdb\xff\x0f.\xc0:\xe1\xd7\x9a\xf3[.\xc0Ed\x03\x0b\xea\xb24\xc0\x89\xe3\xdf?Vj!\xc0\x06\xe9\xaeKI\xd2,\xc0c\x18\x8e\xe9\xcfl0\xc0\x14\xfdz\x97\x85\xc4,\xc0\xfcd\x9f\xb8\x90\xaa0\xc0\xf4]\x8c\xa0\x89\xc2.\xc0Z\xe9\x18\x92\xd2\x0e.\xc0\x89D\xba\xa0\xaa\xdd1\xc0G\xd5\xdc\xbd\x83"3\xc0O2K~tM*\xc0\x8a\xd7\xe4e\xc8?/\xc0\xcd\x93\xd5\xb3J\x17,\xc0\x91sW#\xad\xbe0\xc0\x18=\xc3S\x9d\xb6$\xc0c!\x18\x15\x0fQ.\xc0Z\xb8\x16\xe1\xc1\xcd\x1d\xc0%#\x15\xa8\xb6\x8b4\xc0\xb6\x818E\xe9\xef3\xc0\x1e\xab]\x1dm1/\xc0\xc9I\x00\x0c\xd3\x11/\xc0y\xf4\x0fZX\xf2/\xc0\xc2\xb4\xfb\xe2\xbbJ0\xc0^\xd6\xf2\rTs)\xc07w\xd8\xf9\xbd\x0b3\xc0#\x1d!\x07 M-\xc0F\xf7\xe8Ju\x96-\xc0\xd7\xba\x90\xd4^\x9e0\xc0\xe4\x95Mv\\\xbe.\xc0$\x15\xfa\xbe\t\xbb\'\xc0b\x15\x13\xa7\x12\x8f/\xc0iR\x13<\xf4u%\xc04h\xe8\xf9\xda\x99.\xc0:\x05\xcc\xa2:\xa2!\xc0\xd2\xfb~\x16\xf9\xad#\xc0\x92\xf4_\xc2o\xe9#\xc0\xd4o\xe4\x11\xa9\x0f2\xc0\x16\xfe\xf2\xe6_#.\xc0\x83gm\xbb\xc4\n0\xc0\xbaw\x9dj\xe4\x830\xc0\x06\xc6\xf2\xc1\xab`-\xc0D\x81\xc2\xcd=\xa63\xc08\x02\xf3\xb4[Y/\xc0\x12\x88\x91\x0cQ\x04.\xc0M\x03\xa0\x19G\x01!\xc0I\xfb\x00?\xaa5*\xc0\x87!\x10\xbe\xe1\x99/\xc0][\xaf:\xbb\x193\xc0\xd9\xae1i}\x1b$\xc0\x1e\xb7\x1b\xb3\xc0\xb4,\xc0\x19\xb5\xfd:\xd8\xfe"\xc0[\xe9\xd9\xf0\xe1S.\xc0\x04J+\x16\xaa\x1d \xc0\x9e\x8d\xc1:a\xfb1\xc0x\x07\xc8\xc6\x0c&4\xc0&}Y\xdc\xda\xf81\xc0\xd2\xe8\xb3\xdf\x13\xe00\xc0\xc0\xa9\xe8_\xc2y/\xc0\xcc\x93\xec\xcb/a0\xc0\xa6\xd9\xec=\xc4\xe2/\xc0\xbd8\x15br\xf41\xc0P\x9c\x08g\xc8,0\xc0D\x8a*v\x06\xd2.\xc0`\x01.#\xa1\xf02\xc0\\G\xaa\xf9\xf4\xd33\xc0>\xea\x0c\xe8\t\x074\xc0\x8f^\'\xef`\xd3%\xc0\xe75t\'\x16\xd7/\xc0F^ax\x98\x88/\xc0x\xbeO\t\xcc\xfc/\xc0\xa7\x94\x06>K\n/\xc0\xa3[\xe7V\xec%-\xc0\xe7\xe8V\xc9[0#\xc0$\x9a \x08\xb5s-\xc0\x0e?\xe2\x10dk.\xc0\xc6*\xcb\xb0\xf6\x122\xc0\xe2_\xd0o,G3\xc0>\x996\x9d\xa59/\xc0\xbaLXHE\xec.\xc0\xbaD~2)^/\xc0\xb6\'\x1a4\xb7\x023\xc0\x8a\x84\xaf\xd6\xba)4\xc0\xcd\x8ft\x9d\xbf<3\xc0\xef\xff\xc2\x1c\xb9R/\xc0\xa7\x08I\xb2\x8e\x96,\xc0\xa2J\xf2\xdbl@+\xc0,$r\x12\xf0\x1f4\xc0\xf0\xc2\xf2\xf7td/\xc0$\xff4S!\x94/\xc0\xb3n\xf6c$m-\xc0\xc2\x8d W\xdd\xcb,\xc0\x86\xfc\xb5\x91\xae$4\xc0\xc2aT!B}3\xc0\x06f=\xbf\xfdT2\xc0\xc3\xefW\xe6\xd3@2\xc0\x1b\xce\x97|\xfao4\xc0\xd6\xd9\xef\xebNN1\xc0\xae\x06G\x90\x02/#\xc0P\xdd\x80\xa6\x9e\xca3\xc0\x80~\xa7\xa5\xae\xf6"\xc0\xc5\x97\xdf\xb9{v4\xc0\xf5e\xb3\xc9-\xc53\xc0\xb5D\x97W\xfa1,\xc0\xc7m\x10x\t\xfc2\xc0\x95\xf6\xcau=\xc1\'\xc0\xd8\xa8\xfbe\xbe\x1c,\xc0\x1cc\xff\xb1\xea!3\xc0\xfa\xb2\x9c\x18\xc1;2\xc0\xa4\xdc\xe8/Y\x8e2\xc0[{\xca\x7f\xd6\xfd1\xc0\x1dJS\xe2(\xd83\xc0\x15\xb5Q\'\x9b\x1b0\xc0\x04CW1\x9c\x040\xc0\xb0\x14\x14\x07\xb6\xd85\xc0\xfa\xaf\x12\xc2\t\xec3\xc0f;\x96s\x07\x06.\xc0\x0c7\xef\x9bN\xae0\xc0\x91\x98s\xad\xd3~0\xc00\xcd\xb4M\x9e\x162\xc0\t\xef\x08\xfd\xa6\xfa-\xc0\x7f\xa0\x07m\xf7\xf72\xc0\xf3\xb1\r\xa4p\xde\'\xc0XR\x83\xbf\xd4\xd91\xc0B b\xba\x0f\x81\'\xc0a\xe4\x06\x81\xe3\xe2$\xc0\xc4w[U\xc0\xef2\xc0\xd9\x1f\xac\xfe\xc2\xa4-\xc0\xb3\xab=\x19\xd1\xd91\xc0A\x19Oh\x11\xe12\xc0 1\xae\x92\xe2\x190\xc0\xe6\x16\xbf\xbe\\\xd0/\xc0\xfb\xe3\x83\xb5\x02\xc8-\xc0\xbe@\x9d\x14\xbf\xff/\xc0~\t\x9b*\x82T0\xc0%\xd6\xcdi\x95\x92,\xc05\xe9\x81\xf7\x96\xb5/\xc0\x8bQW\xfb2\x12/\xc0\xc0\xa9\xe8_\xc2y/\xc0A[\xc3\tS`-\xc0\x14\\\xfe\xa2\x88\xf13\xc0c4;\xd8\xc3\xac/\xc0\xce\xd8\xa0\xa6K\xf42\xc0\x9d\ry\xae\xe6\xea3\xc0\xbd\x07\nNdK4\xc0E\x0f\x0c:c,/\xc0!\xac1%0\t.\xc0s\xe5G9\x04\x070\xc0<\xd4~zg?0\xc0\xaa\xe0U\xdej\xad.\xc0\xb3\x9e\x9d\x05\xd8\xdb2\xc0\x801\xf6\x8eP\x1d/\xc0\xb3A\xc1\xae\xa5\xb7,\xc0\xe1\xa1^\xa5G\x010\xc0}\x1cx\xc9\xfb\xa4/\xc0\\h\xc9\xe3\xf0\x00/\xc0\xa9|I\xd6\xd1x0\xc0o\x14tX\x0b\xdf2\xc0\x04\xa3\xc5\xba\x98\x00.\xc0\x86\xffO\x80;\xec.\xc0\xcfGD\xc5s]3\xc0\x8f\xec\x13\x17\x04\xd22\xc0\x97\x14w\x827Y3\xc0\xe9\x1cs\x84\x83J3\xc0f\x1f\x9b\xf9\xe0b2\xc0\xf7\x9b\xf4\xf9\x1a\xcf-\xc0\x1a\xd2\x18\x96\xe0:/\xc0\x0c GAED/\xc0\x98\x07M\xf3\xa5J/\xc0\xac\x1b[\x9a@f3\xc0\x9f\xcc\xc8ZF\xf7%\xc07\xa1I\xe7W\x194\xc0\xe2A\xb2\x96\xac\xe52\xc0\xf6\x84\xf1\x8ab.0\xc0a\x0f4_\x9243\xc0:\xd8i\xc2\xf9+/\xc0d\xff\xb3t\x8ds0\xc0\xae\xd6\xa3\xa4X\x9c*\xc0\xad\xee\x1fO\x83\xc8,\xc0\x16\xcc\xfaq,\xe23\xc0\xba;\x9b\x91\xb6=0\xc0\x87\xcf\x17\x8e\x8d\x9a.\xc0\x97\xd6I\xe11\x00.\xc0z_\xbdE#\xff-\xc0\xf6\xeeT\x82\x04\x1e/\xc0W\']\xd64\x182\xc0!\x11\x03\x88\xf1\xd42\xc0\xfb\x18\xda<\xd2\xcb2\xc0s\xad\x83\x83J*4\xc0\xc7\xa4e\xe5\xc4\'/\xc0\xe8\x1f\xb6\xfb9R4\xc0E\xb7\x83\x05i\x11/\xc0\xcbr\xaa\x93S>4\xc0J\xecJ\xb3Q\x8f1\xc0)\xffkl\x17\x862\xc0A{\xb23\xa3\x8a*\xc0~\xb2Z{\x19\x973\xc0\xec\xb5\x0b\xd0\xda:/\xc0a@=\xe1\x97\x17/\xc0x:\x12[\x8b\xc6.\xc0\x9e\x91\xa3\x99\x8d\x0b3\xc0\x08\xef\x9d\x04k\xe13\xc0\x1ez\xa9\xab\xfb\x0e3\xc0\x00\x01*A\xd9\x8d#\xc0Ety\xd2B\xe03\xc0\xcf>\xbb\xf2\xb5\xdf/\xc0\x14YT\xe8\x19\x91,\xc0H\xb7\xd8\t\xf5\x882\xc0\xbb\xea\xceC\x90\xe92\xc0\xc5\xbc\xe1!;D0\xc0u\xa7\x06]H\xb64\xc0\'M_#\x9e\xfb-\xc0\xc7\xa47\x02\x04\xe83\xc0:\x95\x08[\xf5\xbc.\xc0\xe39\xb4\x18\xc7U1\xc0\x93\x06\xc3\xe4\x82\xe73\xc0!\xfa\xf1\xc3\xad\x1c2\xc0\xd3P\x81\x0f\xac\x861\xc0\x17\x1f5\xa3R\x0e2\xc0\x1c=\xdd\x84\xe6D/\xc0*\x9d\x9d\xb5<\x820\xc0\xbc#\xc9`\xf4\x104\xc0\x98He3\xe1\x0b/\xc0\xbdcK\xfa\xeeZ4\xc0\x94\xbaS\x01\xcf\xbe4\xc0\xa3[\xe7V\xec%-\xc0O\xd2)\xa6e\xfd/\xc0y\xdf\x16\x1f\x04\xb7/\xc0\xee\xa7U\xf8S\x951\xc0\xdba;\x18\'\x81/\xc0\x06\xec\x81\xd4E\xfc.\xc0\xcf\x9b\xee\x86\xab\xda4\xc0\x8b\xd8\xadp\xa1W/\xc0\x1ce\x8a\xb2\x1ct&\xc0t4\xc6\x14\xe0Q/\xc0\xd1n\xac\x16\x1bk3\xc0\x19\x1a\xad\xdb\xc5\xdc3\xc0K!\xed:\xd0\x9d+\xc0\xe6\x81\xb7\xfc\xc9\xf81\xc0V-\xab\\] -\xc0\x00\x00\xc9\xa5H\x1b3\xc0\x8acZ\xf5\x12\xff/\xc0\xf6\x99.\xa7\x9f\xc3,\xc0`\x89X\x84\x83L0\xc0\x80\x9a\xec\x86\xef\x8d.\xc0\xcb\xa4\xff\xac\x1010\xc0"Z\x91\xec\xce\xb9\'\xc0\xca<\xec\x17\'\x99-\xc0\xeb\x06\x80W\xf1r3\xc0#\x05g\x8d\x1fm)\xc0\xdf\x1ea\'\x11\x15/\xc0\x9b\xd3H)\xa78*\xc0|D\x86\xc7U\xb2\'\xc0\x00\x1c\xea\xb3\xca\xb7.\xc0c\xb3z{\xd4=0\xc0%\xb7UN\x93\x1c4\xc0\xd3\x86\xa0\xe5\x1c\x983\xc0\'\xce\nyO\x140\xc0k\xaa\xbe\xa0w+3\xc0\xc4&\xb4\xa4\x9b\xfc2\xc0\xe2\x1a\xa7\xc7\x9et.\xc0\x1eb\xd7\xfe\x0c\xe43\xc0\x8aY\x8a\x13~\xa0/\xc0\xb0\x80\x82TS\xe7/\xc0c\xf2\x19N\xf8\x030\xc0:j\xf2\x92S63\xc0\x18\x82\xa1\xaa4P$\xc0\x00\xe7$N\x8b\x94/\xc0\r\xf6o\xcd\xb5M3\xc0f\xf8\x19I\xd3),\xc0\xdc\xe4\x95\xe1\x8e&3\xc0\xdf\'\xb5\x81\xdd30\xc0\x1f\xfd9c\xf9\xe92\xc0s\xf1lSc\x960\xc0\x1bS_\x07\xb4B4\xc0+iTyY\xa6-\xc0\x9c\xdag\xe1\xef\xb7-\xc0\xfa8c\'\xd8\x1e0\xc0\x80\xeb\xb5\xa4\x04T4\xc0*\xee_+\xc953\xc0aVP`\xe7\xe31\xc0\xcf\xfeY\x93P\xee4\xc0+\xc7;\x0b\xac\x063\xc0j\x9d\xae/\x1c\x1a0\xc0H`\xeb?\x0cr3\xc0M/\x99-\x0cE1\xc0w\xa1\xc7\x8dK\xb7)\xc0\xcaj\xf8\x1d:(2\xc0\x9b\xa6\xfe\xb4@90\xc0[\xa1\x8f\xe6\xa0\x9f2\xc0#RPJ\xe981\xc0r$\x8c\xe6kU/\xc0\xf8\xbd\xb6E\r\x040\xc0GJ\x14\xc3\xfe\xdf3\xc0\x0c\x91 #\xfcz,\xc0\xf4\x06\x8b\x05\x82.4\xc0N\xb0W4\xe8\xdc3\xc0v\xf1\xbf\xab\x11l3\xc0\x9a\xd7D\xc4\xb5\xcc2\xc0\xa6\x98J\xae\x97d3\xc0|\xb5\'\x18\x14\xa0/\xc0\x14#&\xef\xb2U2\xc0\x81\xa4\xf6\xc2\xbe\x9e-\xc0\x90\x98\xdcC\xfd\xfb,\xc0\xce7c0|<3\xc0\xaf\xf8*\xc5rk0\xc0\xaf\x0f\xed\xc8\x03g/\xc0B\xa6\xb85\x12k-\xc0\xa6\x0f\x18\xe3\x00\x191\xc0\x88\x08\x08\x821-4\xc0\x1c\x156\xcf[\x153\xc0(\x8b\x9a\xc8\xf6\x85*\xc0c\x10\xfc\xc9x\x9e0\xc0\x15\x03u\xc7W\xc2-\xc0\xa0$;A\x13\x0f3\xc0:\xf3\x94\xd8\xd6\x8d-\xc0w*=\x90s\xfb(\xc0Heg\x8f\xe5\x0c)\xc0\x8d(\xc9\xb65\xe33\xc0g\xf2\x01\x9bH\x8b1\xc0\x11O^j|\xd5/\xc0j$\x83\xdc\x0e}0\xc0\xc7\x9c\xa5k\x81f\'\xc0\x82\x94\xe0\x1c\xc5\xef/\xc0A\xa8r\x89\xf4\x95,\xc0\xed\x9f\x9e\xd8\xe2\xbc2\xc0\xfe\x85\x0f\x90I\x194\xc0\xb5\x82\\8\n\xb51\xc0\xaf*`\xac\xc8\x951\xc0\x16\xf3\x17\xcba\x9f1\xc0\x04d\xc5rp\x89-\xc0;h\xef\xe7Oc)\xc0\x9d\xe8\x15\x83\xcf\xa5/\xc0\x02n\x1e\xde\xa8\x8b/\xc0\x8c\x0c#\xbd\xaf\x1d0\xc0r\x12\xf4w\xd7\n4\xc0\xa3\x8f\xe7YY\x7f4\xc0|\xcdZ\x1f\xd5\xa9/\xc0n\x98\xd6\x1f\x96\xfc,\xc0\xa0\x9f\x93\xa8\x0f$3\xc0X\x104G\xb1\xef0\xc0\xeb\x19\x1c%\x81\x083\xc0\xf0\x9f\x8d\xd7tA1\xc0\x98\xd2\x96$\xf84#\xc0\x0c\x91 #\xfcz,\xc0\\\xf3\xf0\xd2\xce\xb1-\xc0\xb1Uz\x1b\x9fw3\xc0\xf6\x95\xadS\x0573\xc0\x03@^\xfa\x97\xa31\xc0\xee\xd5\xcf\xd3$\x97-\xc0\xb0\xa74#\x9e\xa92\xc0\xf0UV\xf8\x08=.\xc0\xfez\xcf\xa7\x077&\xc0*\xaf\xe93\xd2\xea-\xc0O\x1d\xb8\xac_\xd42\xc0p\x82\x1cV\xf6\xeb3\xc0#\xb8\x1a\x96p\xd22\xc0\x99B_\x92\x16\t&\xc0D\xd6\x03\xc9\x90\x1c&\xc0w\x02=\x83!\xde/\xc0|\x89\x15\x1e\xf1\x9d.\xc0\\[\xe8\x1e\xed\x89/\xc0\xab\x10jc$\xa43\xc0x\r\xe5(\x83\x1d4\xc0`\x92\xc4\xe6\xf9\xae4\xc0\xca\xac;\xfa\x13_(\xc0\xd5\xdb\xa5\x05I\xbb4\xc0\xdcB\x10\x06Z\xa0/\xc0\xe1=\xc9\xec\x1e\x0f0\xc0m}\xaa\x18\x15N3\xc0\xe9\xc3\xc9S\xe2\xe71\xc0\xc4\xffT\xbe\x87\x143\xc0\xfc\\;H[f3\xc0\x97Gc\xd6\xc2\xd9/\xc0\x83\xbd\xab3v\n0\xc0}|\x86\xd0\xb6\xed2\xc0\xea\xaa\x80\xb5\xc1\x040\xc0\x12\xab\xbf\x9dl\xca-\xc01\t"\xec\xd9C/\xc0\xb3?Pq\x8a\x0b0\xc0\xf6p\x13:\xcc\x10.\xc0V2\xbaqb74\xc0\xde-b\xbf\xd9_0\xc0\xc5",\xcf\x00\x0f-\xc050\xf5\xfe`\x952\xc0\x84\x13\xfa\x8c_32\xc0\xcc\x82\xf7\x14\xed\xbb2\xc0\xc7\x9c\x04\xedU\xef3\xc0\xed\x00n\x08\x04\xd02\xc0\\\xab\xfb\x9c\xc6\xd52\xc0\x8d\x00y?\xcb\xbf\'\xc04\x08\xfa\xce\xcb\x1a2\xc0\x95\xf8\x0c%\xcfE3\xc0Tw\xad#$p3\xc0*\x8e\xbe[\xb3\xc2.\xc0\xb3\x01\x98\xdc-74\xc0\x03\xd5\x9e\xd4\x17\x923\xc0\xaf@\x03\x8b\xb5d2\xc0\xe6\xcf\xe2\x07\x93L-\xc0\x1a\xdf\xd6\xd3\xe5\xe72\xc0\x18\xe5\xa2t\x81\xf42\xc0\xac\xaa\x86\xaf\x81F3\xc0\x90\xf1O\xe4\xf0X4\xc0,(S\x1f\x14\x951\xc0\xb2\x85#\xf67\xe83\xc0\xc2\x97\x9c\x12}\xe31\xc0m\xc7\xa2\xd6$\xe32\xc0g\x060\x8b\xa6\xe0/\xc0S\x1f\xbf\xce\n\x002\xc0@S\xab\x07c\x8f\x1d\xc0\xba\xaf?\x1c\x0c\x9a1\xc0\xa4\'\x03Y]c2\xc0\xb9\xf8\x9b/\xd3\xcc2\xc0\xe9\xd6\x1a\x1eb_2\xc0wM)\x8a\xb7\xec3\xc0\xb1\xabS\xf0\xce74\xc0\x86m\n\x90\xd4P2\xc0\xee\xc69s\xe8\x803\xc0\x13f\xb0\x83,\xda2\xc0Pa\x1eLCv)\xc0\xb6\xe9|d\xfe-3\xc0\xf8\x032\xa4\xcf\xe33\xc0a\x92 -bL3\xc0x\xd3-v\xf7:4\xc0\xea\x02\xf0\x9f\x0f\xbb2\xc0\x1b\xa4\xe7\xe8\xed\xe03\xc0J\xb0\x95\xa6\x04\xe53\xc0E\x84\xdf\x01\xcbb2\xc0wM)\x8a\xb7\xec3\xc0\xa5\x11Hr\x1eK/\xc0.\x1bk\xc7\x8f"2\xc0\x8b:g\xfc\x11\x91.\xc0\x96\xba\xbe>\xf4\x92.\xc0\xe0\x94"x\xc3\x993\xc0C[9\x11\x7f\xdb2\xc0\xc7/\x936~\xe03\xc0]\xdf\x06\x88r\xf22\xc0\xfb=\xac\x13\xb7\x912\xc0\x93\xbeND\x96)(\xc0\xfbbJ.D\x065\xc0\x12\xf9\xab\xf2\xedw2\xc0E\xff\x90\xf6\xb8\xd02\xc0z4\x8c*\xd9\xe9,\xc0\x16,[\r\x97\x8d3\xc0\x05Z\x18A\x19\xbe/\xc0~-z|\x1aH/\xc0#\xfa\xadcS\t#\xc05~Q\x91\x0ej-\xc0\xca\xbc]\x0cf\xd52\xc0\xf0\n\x8eD\xdd\x94/\xc0\x9e(\xf3\xcf1"1\xc0\xe5\x1d\x0f\xa4x\xe3/\xc0-\x99\x10;\x02\x1f3\xc0\xd3\x83J\xe6\x91\xbb0\xc0\xafS\xb0n\xa7\xcc/\xc0\x84!4\xe1H\xf22\xc00r\xd1>\xe3\x87*\xc0\x02\xadX\x02\xf0c\'\xc09\xa8;C\xf10#\xc06\x03\xb1\x1cZo/\xc0\x8c>\x10\xf0a+3\xc0/\x9a\xda\xc8\xcd\xd0/\xc0\x06L\xa3i\xa7\x9f/\xc0%,C\xca\xd3\t1\xc0\x8dS\x1d\xd3g\x9c.\xc0\xdd&$P\x06\x034\xc0!\xbf;\x9b\xc3\xb9*\xc0\xa4\xd1T\xf9q\xa3*\xc0\xae/\xfd\xa3b\xdd2\xc0\x99\x818\xdf\x19\xfe1\xc0(-\xae\x1a\xaf\xcb-\xc08\x9a&\xeb\xe0\xd82\xc0-oo\xe3i\xf9/\xc0&\xf2\x8a(\xbd\xe82\xc0\x8a\xc0%\xa8\xaa\xc6.\xc0~\\\x16\xd4e)4\xc0\x1d\xfe\x9f\xfb\x9e\x860\xc0\xef\xb8\x7f\xa3LM3\xc0T%\x0b#N\xe01\xc0\xa6\xe1\x10\x89\xd7\x173\xc0\xaf\nHr\x96\xaa*\xc0\x9f\xf6\x15\xb5\xe4l1\xc0]\xd3\x86\x97\xbb\x82$\xc0\xd5\\\xb6e\xa1\xc2/\xc0\xecC\x98\xc2\tp/\xc0\x7f\xc4rb`\x1e3\xc0\xde{\xd82\xcdx0\xc00\x03\xb4}6\xcf1\xc0\x8ezW\x95\x96\xf5/\xc0\xca\xf9d\xa2#r2\xc0?\xe6n\x96\x1e\x80-\xc0\xf0\xb8\xb5\x1eh\x18)\xc0\xaf\xd5C\x8dt\xb8/\xc0u\x8bg\xed\xdf\xfc)\xc0\xc1\xb5\x83?\x13\xf62\xc0\xd8\x17\xd0\xe9CA0\xc0$\x83\xec#\x04\xa32\xc0\x9c\xaf\xc7\x9e\xb1X3\xc0\xac\x8e`*\xbc\xa73\xc0\xb3\xc6\x9bx\x8b\xd7(\xc0\x94\xb59\x8c\xb7\x13-\xc0\xe1\x9dL\r\xc0]0\xc0\xe8\xd4\x05\x92\xd0!3\xc0\xe5\xa6\xbf\xeb\xdd\xb91\xc0\xa1\x17\x89\x8f\xba\x9e4\xc0\xc3\x1dA0\xc5\xdf2\xc0\xdb\x94\x12\xd5$71\xc0c\\\xe5\'8\x024\xc0 \x94\xff\x18dr3\xc0\x82j\x86\xec\xad\xcb0\xc0\xa9*6,\xa3\xb50\xc0\xa0(\xc3\xba6\xb80\xc0\x8c\x89\x19\x8e\x1b\xcc2\xc0\xbbbD!\\\x124\xc0+\xdc\xcd\xfa\xa9\xd72\xc0\x9e\xf8\x1b\xb0\xb2\xe12\xc0\xe4G\xa3\x00Xj2\xc0"\xc9b\xef\xae:3\xc0\xd7\xdc\x8dt\x08j2\xc0\xda;[\x86\xe5\x0c&\xc0\xc7\x06\xa7\xfaZ\xe9/\xc0\xa3x\xc6U\xe8\x003\xc0\xbc\x16PF\xfb\xa2)\xc0\xb6\xd3\x0cc\xcb"4\xc0C\x08\xcb\x92\x14\xe01\xc0wl\xdf\'\xbch4\xc0\x00\xe9\x94b\x7f\xb50\xc0\x9b\xb0\xa1\x8d\x18\xe0/\xc0\xf1\x95\x90\x01 \xd02\xc0\xf2]r\xfb\xe0\xb30\xc0`;\xad\x010\x99/\xc0\xd7\xf3\x9b\x0b\\\xf21\xc0\xeds\x1e\xc7\xd11/\xc0.A\xafr\x16\x03-\xc0\xac\x01A\x9fz\'0\xc0\x9f\xef\xca\x19\xc6\x025\xc0\x83\xbd+\xff\xf7a/\xc0\x9a{XaJ\x08/\xc0E\xb1\xa8\x80\xc2\xc80\xc0\xcc\xed\xd3\xee\xf6\xb81\xc09\x10\xb6 \x1dT1\xc0\xa4\x92@\xe3\x83\x182\xc0pe\xbb\xd1\rz-\xc0F\x89L*\xf2|/\xc0\xb5\r\xef\x8e=u2\xc0\x13b\xfct\xdc\xe00\xc0\xfa9\x96\xd5\x07\xd72\xc0F\xab\x96\xe0}\x042\xc0wy\t\r-\xee2\xc0\xad\xf6IB\xc630\xc0\xe3\xcd\xe8\xf7\xb9t/\xc0W\x1d\xab\x01\x92D/\xc0\xa9=|7;\x062\xc0\xb4\xc3\x1b\xcb\xb0\xf62\xc0O{)\x82\xc4(0\xc0T\x05g\x16=8/\xc0\xb4Tw\xab\xb5\xa70\xc0\xf7\xeer\xadyD,\xc0\xa4*\x8f\xa0\xda*(\xc0\xfc\x91\xa7\x16F\xf1.\xc0\x8dr,\x00c\x8c0\xc0Y\xec\xdft\xfb[+\xc0j\xe8\xf3i\xb0#3\xc0/\xf2\xf9\x9dwd3\xc0\xb1Y5\xe5\xebw/\xc0V~\xbdWD@/\xc0\xdd\x8d<Q3]#\xc0H \x16lhE4\xc0\xd8\xc7\xad\xa5\x01\x183\xc0\xb15\x02\xff\xf5\x1f3\xc0\xf9\xb9u\x94L)/\xc0^\xa1B\x80\xd1\xcc1\xc0*\xe5\x89\xb2`#0\xc0\xe5\x9b\x0c@&u.\xc0\xbf\xe3\xc9c\xca\x055\xc06\xd2\x8a7\x07X2\xc0\xfc\xe88\xc7\xc7&0\xc0E\xf0Mn\xb1d0\xc0\xe7\xc3\xdce\x81o%\xc0Q\x8e#\xab\xa373\xc0\x16\xddsE\xcf\x030\xc0\xd3\xda\x1b\x8bH\x12%\xc0Es0\xe3\xdb\xd12\xc0\xbc|\xa8\xa5\x92^4\xc0;\xc6\xbe\n`+3\xc0"\x97-\x8d\x00\xe82\xc0\x99\x96\xf2\x80\xaf\x822\xc0\xa3\xbf8z\xcb 0\xc05:G[\x8eD3\xc0y\xd1\xa6\xda\xb7\xbc2\xc0\x10b65\x13S0\xc0\xf2\xc9\xde}\xd7\xe31\xc0\x1b\xcf\xb1\xe8iK/\xc0\x93\xb4\xda\xb7tb4\xc0\xe0\x9d\xb6A\xf2|2\xc0b\x0c\n\xd0\x82\xd92\xc0\xa0\xe0";\xe5\xdb2\xc0\x86r\xe8v(\x04/\xc0O\x1e\x03\xd0\xeb\xd5!\xc0}\x8b\x95\xf55\n3\xc0mQ\xe8\xb3\x8b\xfe0\xc0\x06?\xbd\x06\xaes/\xc0R\xe2\xa4_\x96C2\xc0*m\xb6u\x86l/\xc0\xae\xb4j7\xbeQ/\xc0\x82m\xfb\xc0\xb6\x062\xc0\x19\x06\xe9\xe4(P2\xc0\xe9\x80\xeaV\x95&3\xc0A\xe3ZU\x9d\xcf-\xc0\x11&\xb9T\xc9\xca%\xc0sP\x9d\xd1\x90\x822\xc0\x08\xbf\xadI\xae=3\xc0`\xaewE\x00\xf81\xc0\xd5\xa58o\x9c"0\xc0\x1a\x02\xfc!o}1\xc0.>\x90[\xb6(2\xc0\x99\x04\x84\x1b\xa9\x003\xc0\x8d\xdf4[\x8e\xe02\xc0\xc2!c\xfa\x95\xe52\xc0B\xf0y~\xb6\\4\xc0\xa4_\xfb\xf4\xdc\x113\xc0*G`\x1e\x92\x141\xc09\xfd\xbd*\xc0\xd32\xc0?\xdck\x1e\x93\x9a1\xc0\x96C%\x9c1\n4\xc0\xdf\xf8[\x92v\xe62\xc0\xc8T\xc4a!h4\xc0(\xdfH8\x07,0\xc07\x17\xb99(y#\xc0\xee=\xac\xab]P1\xc0!\xcda\xe7\xb0\x053\xc0r0\xe8\xe7\xc1\xb22\xc0\xe0\'\xb7\x81\xbf\x894\xc0\xe3\xf4h\x96\xbe\xb92\xc0\x84c\x9c&\xdd\x04/\xc0\x0b\xe4j\x05zn/\xc0\x8c\x0f\x98\xa7!\xfe$\xc0"\xe2VP(k2\xc0\xe8\x0e\x9c\x1dlH3\xc0\x135\xc7U&-0\xc0\x1ah\xf2"\xee\xf11\xc0j\xcd\xa4\x8d\x0c\xd34\xc0\x15o\x135\x89\x993\xc0\xb2@\xd2\x81\xa0\x03/\xc0\xf0\xb6%)+ 0\xc0_B\x13\x9e\xfd\xe7&\xc0\xffE\xf8L\xbf\xfb1\xc0\xf7s\xc34$\xf61\xc0)u\x83\x18U\x1f1\xc0\x08N\xa5\x01A\xb32\xc0\x8fP3ae\xc22\xc0\xb0\xa9\xe5\x07\xd9\x853\xc0\xecl\xb4\xce%\x111\xc0\xe1`Y\xf2\xf4\xed2\xc0\xcfO\xde\xa1t\x121\xc0\xb0\xb3\x85\xb7z\x063\xc0\xc7\xd8f@X\xb30\xc0\x1bH\xae\xf1\xd3x1\xc0\xd4L\x0e\xb2\xfcv1\xc0\xdc(B\xfc\x9c\xae/\xc0\xe8\xf3[\xa4\xf0\xb41\xc0\x04\xdbi\xd0\xcek/\xc0y\xc6%\x81\x1a\xfe.\xc0n#\xec\xc5\x8aa2\xc0>z\xe6\xfe\xba\xb9(\xc0\x0c\xc8\xc2\xeek\x013\xc0FsL\xc7\x98\xb4)\xc0\x88h\xffC\xed\n2\xc0&\x89a}\x9d8/\xc0H]vTo\xd11\xc0Z\x0b-\xf4m\t0\xc0\xb5\xc8\xb5;r\xf0/\xc0\xd2\x9f\xf8q\xf1\xea3\xc01\xf1\x18A\x18\x0e,\xc0\x14\n\xda\x16\xbb\x991\xc0\xfa,F.\x9e\x1d1\xc0$\x92\xc2W\xb4\xea$\xc0\x17\x1e2m>\xf10\xc0A\xa7c\xc4,G&\xc0\xec\xee\x10/\xf5\xf2(\xc0\xc2\x16eTU*0\xc0eO\x00uY8-\xc0\xf4#\xe2\xfb\x81;*\xc0\xb5\x0f\x10\x82\\\xbe.\xc0\xf6[\x8e\x9b\xe0\xd2,\xc0Hw\xfc\xa9\x1bg4\xc0\x19JG\xf9\xacu1\xc0\x84<P 3\x9c4\xc0_\x87\xde\xa3uO0\xc0\xd7o\xd6\xbbt\x93%\xc0\xa9\x9d|\xcb\xc9\xd00\xc0Z_\x07Z\xe7"3\xc0\xa2\xa2\xe2\xc5\xe8\xeb3\xc04\xca_d\xc7\xe0&\xc0\x11\xd5\xa6\xa2\xb8\xd5-\xc0\xe9\xeb4WZ\xc01\xc0\xa7`\xec\xbag\x0c/\xc0\xf9\x11P\x1aI\xc4/\xc0@\xd64\xe5\x15\xec2\xc0\tBz\x05}%3\xc0T\xd0a\x95\x0e\xc31\xc0\x18\xf7\x93\x02%#2\xc0\xdb\xeb\x8d+\xac"1\xc05\xed:\xf8\xbdO,\xc0\xc2\xa0$\x13\xf5\x8b,\xc0\xf0\xdc?\x04cR4\xc0\xd8\r\xdc\nw\xcc$\xc0HX\xf14\x89\x98-\xc0\xb1\xfd\xc9\x94=\xbc.\xc0\xbe\xa0H\x88+\x8c%\xc0\x8dAA\xacP\xdc1\xc0\xa4\xfaq\x9b\xc2\x944\xc0@\xae\x97\x92\\j)\xc0In\xedt\x80\xd2(\xc0\x00\xc00\xa2\x12x/\xc0~b\x07P;}0\xc0\x04\xa6\x94\x9f%\xfa)\xc0/\xcb\x190\xf5\xe10\xc0\x8d;\xb7I\xb2\xc80\xc0<\xe2[\xaaM\x81,\xc0}\x97\x1el3Q4\xc0^\xb2\xc3\xba"\xcc2\xc0\x80(\xf4\x0b\xd2\xdb,\xc0g\x14\xb1\x05\xda-1\xc0\xc2\xe5\xaf\xd04\xde$\xc0\xec\x0e/\xd5\xc2\x980\xc0\x1d<\x16\xa2\\\x94)\xc0\xbd\x8ep\xa0}\x91.\xc0E\xdc\x03TPx4\xc0\xd2\x98\\\xf5|\xa6/\xc0+}D\xfedD*\xc0\xc9a\xd7\x08\x85.*\xc0\xc5\x00\xe2,M\x0f2\xc0\x8e[d\rE\x12/\xc0\x81\x87\xd0\xcf\x8a\xdc2\xc0DX\xcb\r?\x000\xc0nt\xd5QF\xed2\xc0\xe3\xde\x9e\x82M\x910\xc0N\x8c\x8a\xa4/\xe81\xc0\xc2\x16eTU*0\xc02\x01\xde1\x8c\x9a4\xc0\x0e\xe9S|\xc3C*\xc0\x14\xb7bt,\x000\xc0\xad\xbcb\xd5\x01\x00/\xc0t\x84\x06\xf5\xdfT&\xc0\x9d\xde!OW\xe1)\xc0\x9dz-BA\x8b2\xc0\xd3]+Z\xdfl2\xc0\xfc\x81$\x0c(\xd72\xc0\\\xb4\x83\xa7\t\x8a/\xc0\xca\xfd\rnq\xa5.\xc0R\xb7\t\xf0\xe2\xcf2\xc0a**&\x8a63\xc0SP\xba\xb8?-#\xc02\xdaU@\xf1\x061\xc0\x13e\x1d\x84vE3\xc0S\xa6(\xe6\xb7!3\xc0\x9a\x81\xa4\xe5\xe3l/\xc0\xc9\xf9\xbf\x14\xca\xe02\xc0#\xba\x97\xea\x15\x113\xc0sP\x9d\xd1\x90\x822\xc0\xfc\x8d\x05\xda\x88\x82%\xc0\xf8s\x03\x8b\xcd\x030\xc0wh\x82\x12^\x952\xc0\xb3\xaf\xad\xcb)A2\xc0k|\xb1m\xc1\x1a3\xc0Y\xde\xc8H\xec\x0e3\xc0[\xb5\x91i(\x832\xc0\x08uF\'\x97)0\xc0\x1e\xb0\xc8p4\xf82\xc0fd n+\x8b.\xc0\xd1\xf6\x90\xb31\xc42\xc0T?%\x0c\xe7\xca3\xc0<\xa4\x9b\x95\x96%4\xc0\xc6?\x92@\xad\x003\xc0\x81\xb2\x04\x9a,\xc5.\xc0^\xb5\xa3\x16\x9c\x18#\xc0\x16Q\x7f\xe9T\xc12\xc0d\xe8\xac\x88\xb0\xe33\xc0\xe0\x04\xdc\x89_\xc53\xc0\xf6L\x1d\xaf\x95\xfe2\xc0\x96\xed\x7ft\xb9\xf31\xc0\x08r\xf4\xf7\x1b\x084\xc0\x06w\xdb\xcd\xc6\xc93\xc0Z\xa5\xf2\x80Y!3\xc0\xe1\xeb\x99]C\xb92\xc06\x93\x9d[\xd0A2\xc0<\x1f\xc7L[\xe62\xc0\xb63m\xb4\xe6L3\xc0=\xba\x89\xf4a+3\xc0\x00\x87:\x8e\xcb\xc53\xc0~\xb2\xba\xd7U\x910\xc0\xf2\n3V\xe7\x102\xc0\x08\x05\x15N\xbck3\xc0B\\8BB}3\xc0\xca\x842\x058~.\xc0\x1d|\xae\xa6r\x0b4\xc0\xce\xd8\xb1\x90\xcd[4\xc0Y\x7f\xa2\xd9b\x1e3\xc0GIv\xa0U\x1b2\xc0\x89\x12\xf2\xb6\xcd\xdf3\xc0?\xd7+\xdb\xb8\x010\xc0\\G)\xc4^\xd8-\xc0\x85\xf4k\xc9U\xcf2\xc0p\xec^\x97\xcd\x16*\xc0\x1c|{\x86\xda\xff*\xc0x\xfa7\x88YO2\xc0\x15\xa3\x84:z]4\xc0\xf5\xf3\xf6fP\x9c/\xc0\xa5W 5\xd2\xd22\xc0Z\x1d\xed\x19e\x9d.\xc0\xf8\xea\xcag\x04\xdb&\xc0l\x07\xd0\xc3U\xe23\xc0\xa3z\xd3\x10\xaa\x142\xc0\xf6\x86\xc8\xd5N\xe82\xc0&P\x1a\xa9+\x063\xc0[w>\xf9\xf8#3\xc0\xb6B\xbb=\r\xd42\xc0E\x95:\x14\x08"2\xc0W\xf0\xfbM0|,\xc0t\x10\x8f?\xd7h3\xc0\x06N[\xad\xfe33\xc0\xbak\x82\xee\xe6e#\xc0\x06\xdc\xea\xf0\x9c\x934\xc0\xed\xfe\x9e\xef\xa9\xcc2\xc0\x8b\x81\x8d\xe2_\xaa/\xc0\x10\xe6\xb4|!v2\xc0v\x00\xee\xfa\x8a\xb8/\xc0\xf1$[O\xcb\x172\xc0:@ndH\x1b2\xc0\xfa\x9cC\x13\x02\xac$\xc0\xb1\rt\x81\x9d\xcc2\xc0\x1a!\x9e\x1b,\xfb2\xc0\x99a[\x07\x8d\n#\xc0\x04#|\xa0\xc5\x1a0\xc0A\xf9\xc1\x1b\xec\xd22\xc0\xf4\xd5\xf2\xd7\xaf\x8e3\xc0\x1d\x15\xf5\x8e[\xd62\xc0\xac\x9e ^S\xed2\xc0\x1d\xfe\x80)o\r0\xc0\x02\xf4\x85\xc6\x0b\xf71\xc0\xf5kx_>\xbb2\xc0; )(r\x032\xc0O\x14E)\xd2w2\xc0D\xc2o1\xb8\xcb3\xc0\xe5\x03\xfblt\xee2\xc0\xf4\xc7\xa9\x9a\xe0\xf12\xc07\x15\xe1>\xd8\xf93\xc0b.5&\xc8b3\xc0\x9a\x16\r\xdf1\xd92\xc0_\xae\x15\x00\x16#3\xc0\xa0\xf4a\xbe\xba\x1d0\xc0\xa5P\xcc6\xc700\xc0\xc3\xc9\x86i)\xd2/\xc0\x91]\x86\xb9\xcd\xb72\xc0/\xeb(\x8fC42\xc0\xf2\xd1\x04\x10S\xde2\xc0\x16\xf6\xf5\xf0(\xdf/\xc00\x9db\n\x9b\x9e2\xc0\x90\xb0\x0b9G-3\xc0\xe0\x91-P\xad\x000\xc0t\xa3\xd5\xd8\xe4a2\xc0\xa7\x82\x16\xe9\x16\xd12\xc0l\xf7\xf2yK\xee3\xc06\x92\x08\xa7\xf5\x90.\xc0`\x08\xf0\xe9\x90\xdc2\xc02\r\xcb4\x8ez3\xc0"\xe2VP(k2\xc0\x1f8\xc5\x05<p \xc0\xb8\x89\xc4\xcf\x06\x0b2\xc0\xc3\xab=m\xf3\xe23\xc0\xb5\xc4\xbbM\x81\x183\xc0\xdf8uU\xca\x054\xc0\x12\xa6h\x06$\xa42\xc0\x19J\x93\x16\xd6]0\xc0\x10\x03[X=Q2\xc0\x06\xd2\xdeF\x93C3\xc0\x0f \xef48q2\xc0>G\xf5\xe1\x81\xdf/\xc0X\x89\x8b\x86\x1a\xe9/\xc0A\x0b\x01\xab;90\xc0\xc7T\xca<\x1b\xb6/\xc0\x18<\xb3\xc0\xa3G0\xc0\xda$\x1e\xb4@\x9c1\xc0\xcen\xc1\x05S\xcb0\xc0\xb2\x8b,I\x9d\xe6-\xc0\xb0\xed:\xe6\x99\xc22\xc0\xdd\x8c\xe5\xa5h\xfc2\xc0?\xe2\xcb\xa5\xe1\x153\xc0dn\x94[t\t.\xc0\xdb\xdb\xe0}\xf7\xba2\xc0?\xbb\x88,E\x192\xc0\xff\x89U\xb2%\xc91\xc0\xa6\xd4\x066\xb0\xc5,\xc0>\xcf\xf4\xa8\xfb\xe71\xc0\x92+\xa4\'\x1a\x133\xc09\x92Y^\xd6n3\xc0&%l\x89\x8f\xe03\xc0sZ\xba\x04\xe9./\xc0K\x8e\x1e\xca\xafp3\xc0z%\xe4Y\xb8\xec/\xc0\x03K\x9bO\xe6]4\xc0\x80\x8d\xbc\xd2/\xba2\xc0v\xe6\x88\xb8\x08z3\xc0\xfe$\xb4\x18\xea\x96-\xc0\xda\x10\x88\x82[Q/\xc0T\x98\xfet\xca53\xc0)\x0e\n\x9cJ62\xc0f\x15\x90\xfb\xbc92\xc0\x0e\x0f\xafG\xd6\x124\xc0\xe9sR!$\n2\xc0)\x0e\n\x9cJ62\xc0\xc1l\x8c)S\x80-\xc0\x05\xb0;\xb3[f2\xc0\x03\xb2\x8e\xe6\xd9\xa82\xc0\x12X\xa7\x81yr-\xc0\x9e\x8d\xc1:a\xfb1\xc0\x18O\x1f:zX3\xc0i\xfa\xe3\x84^\xa31\xc0\xe3\xfb:~:\xe03\xc0D\xc85&\xfc\xab\'\xc0;\x8c\xab\x95&\xb64\xc0Dv\xbc\xc9v\x98.\xc0\x0c7GY\xc0\x822\xc0*fh\xf7*74\xc0\x10\xe9\x93R\xf5\x1f0\xc0\xb7\xcd8\x9a\x1a\xe7/\xc0z\xd9\xb3L\r&4\xc0\xdba;\x18\'\x81/\xc03*9\x8b\x89N,\xc0H\x0e8\xe9\xe0\xe54\xc0s\xa9\xe8\x98n\x1f4\xc0\xa2\x86\x7f_@\xdd0\xc0\x99\xccld\xf1\x1a4\xc0\xba\x02O(\xf6\xe14\xc0\x8d\x85\x0b\x91 \x87*\xc0\xef\x0bf\xa3\xcf;4\xc0\xeaz\xee\x9ap\xdd3\xc0\'U\x9b\xbe\xb5\x072\xc0\x95x\xf2\x83\xd3\x020\xc0\xe55\x8b\x1e\x8a$4\xc0XN\xba\xc4\x0eV0\xc0\xb1s\xb4\xd9\x81^0\xc0\xbf\x0c\xfe\x9e\xc9\xfe1\xc0/\x9f\x00\xde(\xdf3\xc0\xcb\xaa\xaa\x91n\t4\xc0\x9b\xaaMn,\n2\xc0\xee\xbd\xc1\x91u\xf8/\xc0\xcfO\xde\xa1t\x121\xc0\xf2\xa8\xcd\xcd\xe0\xe03\xc0\x83^\xce6\xc4\xaf4\xc0\xff\x00\xa1?R\x90.\xc04\x1e@c\xa7\x941\xc0\xec\x86\xdcA"\xd1/\xc0\x1a\xe0\x14\x99\'\x9d/\xc0\x0b\xd6\xba=\xc4\r+\xc0\x86\xda\x9a\xea\x0fi/\xc03\x8bR|i82\xc0K4*\xedW\xe82\xc0\x88\xdd=\n$\xe03\xc0/\x97i\x1cJ\'3\xc0\xfb\x05}\x13\xdc\xd31\xc0\x031\xd4\x9f?84\xc0{`\xf2\r\x00\x112\xc0c\x02\x96L\xc4\x9e4\xc0\x01\xa2\xc6\xeai\xcb-\xc0oq\xf5\x84\xd9\x1d3\xc0\x15\xf8/X\xb4\xf83\xc0\xea\x90\xd0]\x8c\xe03\xc0s3\xfbG\\\xea3\xc0\xa0<\\rO\xff-\xc0!x\xcd\x99\x19d-\xc0\xa6\x8f-_\x12\xa7*\xc0\xa5\xc71\x81DV-\xc06q?\xe1\x06o/\xc03\xeeY\xe4\xd9\xab/\xc0\xd0&\x19\xc2\x90\x94-\xc0\xbfQ\x91P\xa3\x96-\xc0\xa7\x00\xef\xd5\x99m/\xc0\xe4\xb6m\x1e\xbad0\xc0\xaa\xfc\xdd\x17|\xb54\xc0X\x94\xe4l<\x892\xc0u\xe9\xbc\xed\x05\x0f*\xc0\x1d\x83\x8b\xda\xa1V1\xc0M3?\x96\xef\x0e0\xc0B\x86(\xcbk\xb01\xc0J\x9c\xbb\x19\xdb\xcd0\xc0t\x9e\x84\x1f*\xb20\xc0\xb8\x9cW\xc0 \xb81\xc0\x84O\xd81\xde\xc70\xc0>}y\xdd6\x055\xc0c\xcf\x16\xb2\x8b\x183\xc0\x06\x8bSL\xe1\x053\xc0i\x86\xca\x9es\xc8-\xc0\xa7\xf5%\x9b\xe1\x85%\xc0I\x80:\x12S\x1a-\xc0p\x01\xb0\x10\xcd\xde0\xc0\x88\x98\x85P\\\xc40\xc0V\x9e\xc0\x17\x14\xc3/\xc0\x04V\xdbN>\xfd-\xc0:;\x00\xbe\xeb)3\xc0h\xca\'\x81\xe9e/\xc0\xbct\x92f\x90,0\xc0\x10\x98i\x94S\x100\xc0\xb5D\x97W\xfa1,\xc05\x86\xbcH\xd8\xb4)\xc0\x95\x1a\x9f\xf0\xb4\xb1,\xc0\x96\xb7!\n\x0fQ0\xc0\x9f$\xf6\xf7fw1\xc0\x83i\x10uxA4\xc0U\xd4\x89\xd3\xc4\x00/\xc0.\x92yYh\xfc.\xc0\xb89\x92\xfb<\xd2\'\xc0\x02I\xe2\r\x8b\xd5/\xc0n\xf8&\x87\x97\xd0-\xc0\xfe\r\xb7\x96u23\xc0\x94wd$\x1dJ1\xc0N\xa5\xfc@-H/\xc0p\xfb9\n\xc7.0\xc0\xb0\x88\x05\xd3q\x9f0\xc0eaf\xee\xdcv-\xc0\x9c\x8f;>\xf3\x133\xc0z\x93^\xa6\x94\x101\xc0"\x16d\x05\x08\x005\xc0J\xf5<$\xfb\xa1"\xc0\x0b!>\xd5\xd7\xfb2\xc0"\x96o.]V/\xc0\x1d\x7f1\x17\x8fY/\xc0\xcbE\xd5\xb5za/\xc0\xca\xaa\x84\xf0E\xe02\xc0W\xf3z!\x8e&0\xc0Q}9\x83\x86%0\xc0t\xa0\x8fd1\xf42\xc0\xf3\xc8\xcc\xd2{\xc41\xc0\x13\x00\xe6\x0b\xbc\x8a4\xc0](V\xf2\xfdr4\xc0\xa0:\xb1\x96\x89\xe0/\xc0\xfc\xa1\xb6N\x04\x9c0\xc0\xed\xf7\x99\xab\x95Z/\xc0^\xb8\xfd?\xdbw-\xc0\xa5\xaa\xf9\'\xe534\xc0^c\xb2\xf8BF3\xc0\x1d\xb6\xed\x02\x82\xf7(\xc0\xbf\x82\x8d\xb0Y\xd0/\xc0\x0f\x85\xe4oG20\xc0\xd1\xfe\x1d\xceH(3\xc0\x07\xabl\xc2O"3\xc0a\'\xb6e\xdd\x163\xc0#\xb3T\xe63q/\xc0/#\x19\xd3\xf8\xaa4\xc0\xc6\xb9\x8b\xb6\xda\xed.\xc0\x00\x93\xbcnM\x1e2\xc0\xd4F\xe8Y\x98\x803\xc0\xe8\x0c\x88\x0e\xb0\xb72\xc0\x0e\x7f\x12\xd0\xb680\xc0\xf0Ot\rj\x804\xc07\x07!\xd5\xf7\x1d2\xc0k\xdd\xf9\xf6\xc5\n4\xc0S\x90Q\xbc\x95\xb1/\xc0B\xdd0>;v1\xc0p=2O\x98\x063\xc0\xcb\x97\x91\x97g\x903\xc0\x16\xddsE\xcf\x030\xc0<L:[\xd0\x80,\xc0\xb4z\xdc\x1eF\xa4-\xc0\x02\x13d\x01@\xdb.\xc0&\\\x89\x89YY1\xc0\x81\xc3\xde\x1e\x99\xd32\xc0\xce\x89V\x1e\xe591\xc0n\xf9\xe36\xe860\xc0\x82,\xe7=hG1\xc0\xdfT5jO10\xc0-\xb0\xb8e?f/\xc0_\x87\xde\xa3uO0\xc0s\xf6\xaf\xf1\x07\xb8(\xc0\xf9#|\x07\xf3\xf31\xc0\xd1\xee\x18\xc9%+#\xc0\xa4\xb2\x08\x82\xc9\xd4-\xc0\xcd\x0c\xcd=Il-\xc0\x1a\xfb5.WB-\xc0\x8a\xce\xc8s\xeb\xef.\xc0\xbb\xb6\x84\x1c]x4\xc0\x01q\xaf\xee\xfc\xd81\xc0\xbf\xf1@\xd6\xb4h/\xc0\xc7\xd1C\xcfP\x9c,\xc0<k\xfd\xc9\xf7\xdb/\xc0IL\xec,G)4\xc0 \x8b\\\x86\xda|/\xc0\xcb\xa4\xff\xac\x1010\xc0+M\xd8\xed\xe7T.\xc0\xa3l*+\xc6\xe24\xc0}\xad\xcb\x19\xcd5/\xc0\xc7\xac\xf5\xcbYh#\xc0\xb8\xc7@\xd6\xb3w0\xc0s!\x04\x95\xf9//\xc0&H\xb9\xde\xe6d-\xc0\xa8\xe3\xa2\xebQ\n.\xc0\xb3v\xb7n\x8f\xe40\xc0\xa4\x1c\xa0\xb9\xc0!1\xc0\x0ev\x0c\xf2\xa2\xc1.\xc0\xb8b2\x7f\x83#2\xc0\x7f3\x1e\xfa\x0f\x82.\xc0\x15\x00\xe8\x0c\xcc\xf03\xc0\x89\x10\xf6\x84\xcbV1\xc0rQ\xa7\xa3\xfa)3\xc0W\x98t\x1e;\x001\xc0`qs\xcd784\xc0\x18Z\xf6\xc9\xda\x070\xc0\xa1\xdab5\xee\x9d0\xc0Og\xb9\x92\xb6\xef/\xc0%\x13\xe6\x88\xcbs2\xc0\x004gx.y-\xc0\xea\xc2\xbb\xaa0N,\xc0\xea\xbbL\xd3\xf1\xe1-\xc07H\x8aq\xde\x1d4\xc0\xd3\xb2\x01&\xa9\xfa2\xc0\x91\xa9\xd5\xdc\x19%3\xc0\x93.1\x01\x1c\xdc1\xc0\xdc\x1c\x16~/\xcd/\xc09aj\x04NT,\xc0\xc9\xf9\xb3\xb7\xdfJ,\xc0\x03\xb3\x91\xa2\xac_1\xc00\xf0\xc5\xc9\xda\x9f)\xc0\nZ\xe4\xea\x87t4\xc0\xc4aL\xb01*(\xc0p\xa0qk\xfcD$\xc0h\x84)\x98,&0\xc0\xa6k\x06\x1ck\xdb2\xc0-\xbf\x12sH\xcc1\xc0\xf5{N\xbf\x19\xc43\xc0\xa1\xae\xc8^&\x7f-\xc0\xdd\ns)\xf6v4\xc0pm\xa33J\xa80\xc0\x01\x8d\xfcS\xcb\xf3/\xc0\xefr\x85K\xeaZ2\xc0;\x9b#\x18\x8d\x950\xc0T\x16.0\xc1\xe1\x19\xc0fl\x97H\x98L3\xc0j\xcbYrE\xb7/\xc0j\x07\xaf\xed\xeb\x9e-\xc0(\xb5"\xd2 \x170\xc0 \x112\x9f\xfb\x0c3\xc0N\x90\xf0\xf4@\x9c-\xc0R\xf9J[M\xaa,\xc0\x1f@R\x1fF\xa6$\xc0\xfa\x14\x9ds9%4\xc0h\xd9&\xae\x87\x1f-\xc0\xa3\xdc\xcf\xe5r\xf10\xc0\'\xad\xd6\xf6B\xbf/\xc0\x94Dj\xeb\x00\x170\xc00\x01a\xe8\x0ef0\xc0\xf2\x06\xbb^\xb1\x1b0\xc0[i\x96\xd9\xc6?0\xc0\xd7\x89k27//\xc0\xa4\x8fS\xc5Y\x00/\xc0\xff\x0fe\x9eX\x080\xc0\x87\xf3`s\x0b\xc0/\xc0\x8e5\x96\xb7\xf5.1\xc0\xeb\\\x95\xd63\x08-\xc0s`A\x7f\xb901\xc0\t\'(9\xe4\x98,\xc0\xd1\x82\xff5l)#\xc0D\x97yP\xb2\x19#\xc0\x01\n\xb6=\xf87#\xc0+\xbc\xc4\x07B\xfb/\xc0\xfa|\xc8\x92\xbc\xfa.\xc08~K\x12\xe3\x02-\xc0>\xfa\x85\xc2\xd9Y0\xc0\xec\x03\x05\xbc\xcem4\xc07\xb2\x14\xad:g3\xc0K?\xf9\x9aZ\x9d1\xc0#\xd4\x88_$\xc03\xc0\xd1\xe1\xc2\xd9R\xe7-\xc0\x92\x8d\x03-\xb3&,\xc0p^4\x16\xbc\x811\xc0\xc0\x00\x9a\xd1\xb0~&\xc03yb\x02+\xeb2\xc0\xe2\xa5Xx\x9b\xcc1\xc0\xc0F\x8f\xa4\x1d\x002\xc0W\x18\x99\xd1\x94\xe5-\xc0qO4N\xb3/4\xc0<3M\xe7\x99\xb63\xc0\xbc\x1bn\xf0\xee%#\xc0\x10?\xe6\x04@\xeb1\xc0l\xc6\x96\xd3\x12)0\xc0\xf7\xca\x17\x12\xbeW/\xc0\x9eId\xac\xb2\xd7"\xc0Zw\xcf\xe7\x89f-\xc0N\x18\t\xc1IW/\xc0\xa7\xc6\xa9\x82;\x8d.\xc0\xb4\t)\x8bL\xb00\xc0\xc9/1\r\x13\x060\xc0\xf0N\xe9\xe5\xb1\xc5,\xc0p\xab\xe4\x10\x8d\x82%\xc0\xae\xb4j7\xbeQ/\xc0\xc1\x03\x9c\x9c\x95s)\xc0\xed3\x08\x16\x11A*\xc0\x03\x07\xab\x9c)\xe4.\xc0\x00U\x95\xd7\xb7|(\xc0\xeem\xb2\xd9o\xc8-\xc0Z\xff\xf8\xd8\xdc\xec1\xc0]\x8b\xc8\xe0\x8b\x8b1\xc0.O\xecC\xeb\xbe\'\xc0\x9e\xc7\xf7\xe2\x07\xa5-\xc0\x11\xdaiecK3\xc0b0\xd7\xb5\xb6((\xc0\x1c\xae\xda\xf9\xdf\xfe/\xc0\x11\xd3\t{\xce\x043\xc03\x15o\xf7\xafS-\xc0d\xdakb\x0b\x98/\xc0\xc7t\xf0\ral1\xc0\x86\x9d\xb9P\x89\xa1(\xc0\xa1\x01\xe6h\xa7\xe52\xc0\xbc\x111~u\xd4$\xc0\xb6\xf2\x15\xf1\xb1\xb5-\xc0Q2\xf9\x8a\\s1\xc0\xb8\xd9\x9c\xe1\xe0\x8c.\xc02X\xdd\xa9\x91!2\xc0\xa1\xd0\x9cU\xabx/\xc0\x1d\xd9\xbb\x01d\x88.\xc0\xf3\x8d\xa3\xa2\x9e\xca.\xc0\x9d\xdct\xca\x99Y/\xc0\x82TD\xde\x86w/\xc0\xcf1\xb8\x1d\n\xfc/\xc0x$\xc7G\xceG+\xc0u\xe3\xce!\x8e\xe7,\xc0*\xfae\x1fE\xc02\xc0\x85\xe8\xb0\x8a\x89\xaf-\xc0\xa1\r\x9al9\xe63\xc0>\xe0\xec\xcd\xd1\x8f2\xc0\xbf\x0e\x12\xb3\xc8\x1f3\xc0\xc5",\xcf\x00\x0f-\xc0\xdfW\x06\xf1\x16\xcb"\xc0QY\xe2v\x15P/\xc0\xdb\x9a>h\x9c\xf9)\xc0\xa4\xea\xcd\r\xf5B/\xc0\x13\xa5\xa8\x83\xc2\x8c1\xc03\x8bR|i82\xc0\x19k\t\x8fs\xca"\xc0\xd9\x9a\xed\xa8Q\xfe1\xc05\x1b\ra\x8aQ4\xc0WQ\xab\x90\xe5\xbc/\xc0hG\xb3\xd2\xbd\xad/\xc0\xb0-\xb5v,q)\xc0\xce\xb3\x11I1\x822\xc0\xee\xff\x93=\xc3\xc7-\xc0\x06\x96`O>>4\xc0\xbb=WD[\x9e,\xc0&\xd4\x02D#\x864\xc0\\\xb1\x96\\a\x0c$\xc0Z\xdc\x07-\x0b\xdf1\xc06_\xc1bd0&\xc0\x94\xf5\xc5\xc0#\x1e4\xc0\x02E\x04\x8d\x03\xaf2\xc0\x07\xde\xc0\xa5\xca)2\xc0mQ\xe8\xb3\x8b\xfe0\xc0\x9f"s\x13\xa8^/\xc0\xe06\xe9\xe7:\x99-\xc0t\xb34\x7f\xe9\x1c/\xc0<z\xb8\xde\x95\xf3/\xc0\x8e7\xb8\x16\xb6\xc1,\xc0\xd2\xf5\xb68\x16\xeb0\xc0\x8c\x04=\xc1\x98*2\xc0\xd3\x01\x8a\xae\xf8\x01-\xc0\xb2\x92\xc0\xad3|4\xc0\xbf\xa3N\xf2\xf8\xa02\xc0\x96/d\tI\x142\xc0N\xc9k\xa2\x16\xe93\xc0b\xd1\x02\xf6\xb4\x184\xc0\xa2\xf3\xf11\xf4\xc4)\xc0\x8fM)d!\xdc$\xc0Y\x189\xb3\xa2\xdf\'\xc0,\xe1f4\xba\xf72\xc0\xae\xc43\x1cp\xa1/\xc0\xe5\xec\x90\xbe\x00\xd00\xc0r\xe1\xacP\xdb\xcf/\xc02X\x9c\xb4GG4\xc0\xab\xc46\xdf\xf3\xba0\xc0PZ\xbb[>\xc33\xc0\xd4\x18Z\x95\x97\xcf0\xc0\xfe(%YH\xd4.\xc0\xdep\xa9\xf4\x98\xe31\xc0\xcf<q(\'+0\xc0\x9e\xcb\xa4r\x12\xee/\xc0\x1d\xdd\x16\x97%f3\xc0^\xe9\x0e9{\x025\xc0\xe9\xa7\xd4\x87\xe0\x8d1\xc0\x8d\xa7\x12\x05\xd1\xa8"\xc0W\\V6`O#\xc0%\x19\x109\xee\xda"\xc0\xbd\x061\x82\xa7\xd7(\xc0\xdb@\xb4\x89P\xcc(\xc09\xf3\x84\xca\xbd\xdd0\xc0Zw\xcf\xe7\x89f-\xc0\xf6\x99\xc2\xe5qr0\xc0\xf7e]\x96p\xc7+\xc0\xc3\x97-\xc1\n\xd2-\xc0\x99Q\xfb\x13,o2\xc0\xb7\x00\xe9\x05\t\xe34\xc0\x1f^(\x03d\x1a/\xc0S`\x07\x93H!3\xc0\x84\xc7\xd3\xeb\x92\xc50\xc0$\xe9\x8a\xcf\xbai-\xc0\x83\xceo\x06\xf1\x9c+\xc0<\xca\\\x96\xfd44\xc0\xa8\xad\xd1}\xab90\xc0\r\xd0\xe8\x8aks \xc0\xe2\xa7\xc5q\xfeX4\xc0%\xdb\xb1_\xad\xbe/\xc0\xb5x\xfd\xed\x9674\xc0t\xc4yM\xec00\xc0\xe2\x19\x93\x82C\xa9*\xc0\xafd\xb0\x93\x9e\xac4\xc03\xbe|\xb7\xc1\x98.\xc0N\xea[\xe9\xcb)3\xc0\x1ee\x87\xab\x16\xba1\xc0q\x12\xf8\xb0\x19+2\xc03\xe3\xa1G!X.\xc0V\xed\xb8\xbb\xf5]/\xc0\xab\x06\xe4r\xcf\x1d0\xc0\x99\xc5/k\xc8\x02/\xc01%\x96y\x14\x0f/\xc05\x04\x8b\n\x05p&\xc0\xae&\x92\xf9\x9c\xc70\xc0\xcf\xc2k\xcf\x92p4\xc0&\x95\xbe\x93\xbf\xca/\xc0#\xbfR<\'\x11/\xc0\xa4\xce\x83&I\x1e#\xc0;\xdez\xe52\x8f.\xc0\x88\x99\xc2\x1e\xd111\xc0\x84!4\xe1H\xf22\xc0sM\x1ao\xf7G4\xc0\xfe\x00\xa9\x14\x87\xc8)\xc0\xe8\xe8J\x91\xba\xe6%\xc0\x13\xb1SUn@#\xc0]\t\xce\xcb\x0f\x9b*\xc0\xa5\xee\xca*\x85\x000\xc0\xde\xaf\xf0\xb2nT2\xc0\xa2\xa4+W\xae\\1\xc0\xd0>\x0e\xe6\xd1\x94&\xc0\xecDN\xf3w2#\xc0`\x0b\xc1\xcb\xda\xf9,\xc0\xff\x0fe\x9eX\x080\xc0Aq\x8f\xefm,-\xc0w\x98\xa0\xce1\x183\xc0\x86\'\xa9\x96\n\xb6,\xc0\x1f\xba\xcc:\xadU/\xc0\xb1\xc7\xcc \t\x954\xc0z\xf6-\xea!\xc0/\xc0\xcf\\\xf9\xb5\x06s+\xc0}\x05\xe2\xfc\xe1w/\xc0\xdb\xc4\xbe\x8a\x1bJ/\xc0\xd8\xdd~\x86\xad\x07/\xc0P\x89\xfc\xbd7\xf53\xc0\x8e\xe2S\xf4\x1e\xa5.\xc0\x14\xd8\xbc\xbc\xa0=0\xc0fke\x19=\xe00\xc0\x80\xaa\x900S\xb9.\xc0\x82\xe88Q\'W)\xc0~b\x07P;}0\xc0\xf4\x96\x9e\xde<S)\xc0MQi\xb5\xb3\xf1#\xc0\x95\xb8L\xe6\'\x051\xc0\xe7\n\xf4\xcf\xfb\xe6/\xc0\x05\xf7~\x9a\x86\xd2,\xc0P\xe5\x08\x9b\x99G-\xc0\x8boO\x1a\xac|0\xc0u@n@\xa5\x030\xc0r\xf3>s\x0c\x81-\xc0\'QN?\xec\x804\xc0D\xa7\xe5\x17mc2\xc0^\x18\xa1\xf1\x93\xe5/\xc0\x9f\x11\xbf!\r\xb32\xc0\xdd\xbe\xbe\xb4m\t-\xc0\xa20+?\xaaR/\xc0u6\xf8\x9b\xe8\x0b0\xc0\xe3d\x11\x94$\xe51\xc0x\ny\xc3|\x8d1\xc0\xfa8\x84)*\xac0\xc0\xfe\xb4\x03\x85\x1f\x7f0\xc0TjpS\x18_/\xc0\xcc&\t\xc6\x88\xcb1\xc0G\xd6:5\xc9\xac0\xc0\xc2\xf9\xeeo\x9f\xf81\xc0\x95\xdf\x0b\xb4k\xd61\xc0\xe8-2\x8e\x83@/\xc0\x95\xdf\x0b\xb4k\xd61\xc0h\xd1\xbd\xd0ev1\xc0\x04\x01\x9e\x1c\x83\x15/\xc0\xef\x05\x0e\x14\xa0\xe71\xc0\xa9\xca5"\xec\xc81\xc0\xa9u\xa5:\xad\xd9,\xc0+7!\xcf,\xe1/\xc0\xee&\xee\xbc\xfa\xec1\xc0\xac4\x9bb=\x042\xc0p\x99\xd7K\xfb\x84/\xc0\xda\xe5-r\xc8@3\xc0\xd6e\xc7\xf2\xfb\xf9-\xc0qX!\x19|\xfe/\xc0v\x15\xb8\x0cZ\xc83\xc0\xc0ln4\x06\xfa#\xc0\xe8\xc0\xa6\xf8\x08\xd32\xc0\x15\xe7\xa4W\xce\xc6/\xc0\x8f\x06z\r\xd6\xc7-\xc0A\x98\xc4>M\xf5/\xc0L\xfe$m\rc2\xc0\xedQ(H{\xdf2\xc0\xadO\xb2\xd90.2\xc0\x08\xca2F\xa6a-\xc0\x94!\x18B\xe7\xc6/\xc0U\xfdI\x9e\x18\x040\xc0\xcc6\xcfkH\xd72\xc0\xa8\x87\xc7\xd8!\xf02\xc0e\xfd/NZ\xce2\xc0\xa0\xdbq\xf8w\xe42\xc0Xb\xa3{\xbcj/\xc0[w>\xf9\xf8#3\xc0\x1d8\x195\x01\xfd/\xc0\xb6$\xa7JPn/\xc0\xd4\x9c\xb4\xb7\xa0\xe6/\xc0\xe4\x86\xd8:\xe2b2\xc0\xc6\xb5j\x9e\xfd01\xc0\xa4\x98\xc5\x8e\x0381\xc0\xe9\x11[\x0e\xb7"3\xc0\xff\xd0\xf4\xc2\x1401\xc0\xf9@\x9f\x16Gl1\xc0b\xb4\xa4@Io-\xc0\x89\x1c!\xf8\xf5\xd82\xc0xff\xce1\xc42\xc0\xc9I\x03l\x92\x043\xc0v\xc0NK"\xc22\xc0G\xcd\xbbp\xe4\xf82\xc0\x1d\xfe\x80)o\r0\xc0(\x9d\x08y\x00\xc30\xc0\xbd\x1a\x9b\xce\xcd\x1a0\xc0\x84%fKZ\xfa2\xc0\xf8\x00\xd2\xe0\x8d\x920\xc0\x9d\xdcmgY\xdf3\xc0F\xe8\x952e\x140\xc0\xa8\xf8\x82\x9a\xa0\xd32\xc0\x19CW\xf4\xdb\x064\xc0j\x1cn\x9e\x96\xe13\xc0\xa2\x96.J\xd0:1\xc0\xbd\xe5\x10\x94\xb2\xde/\xc0\xfaicL\x07\xfc2\xc0;\xa1\xa8\x99\x9e\xcb2\xc0`\x90\x12\xaf\xb6T3\xc0\xcd\xf1\xcf\xbf\r\x95,\xc0\xacd}\x07\x05\xd12\xc0\xbd\x061\x82\xa7\xd7(\xc0\xeb\x14<\xdc\xd6\xb7/\xc0\x85U\xa9\x114\xcc2\xc0\x1d\xdb\xca\xc6\xb6p0\xc0\x01\xf8\xa7\xc5b\xd72\xc0\n~\x83\xfe\xeb\r0\xc0\xc0\x978$\xa4\xe5)\xc0!Id\xbc2\xee&\xc0\x19\xacC\xc2\x04d1\xc0~\xb7\x91\xec\x08\xb82\xc0TC\x1fe\xb8P#\xc0\xad\xae/Z\xe9\x99)\xc0b\xf3\xd4\x85\x10S2\xc05-\x1c\x06d(#\xc0\xe1\x07\xa7^\x97\x9b(\xc0\xefuM\xbe\xf6\x80%\xc0&\n\xafa"[.\xc07\xa2\x12Kir)\xc0\x9f"s\x13\xa8^/\xc0\x1f\xf5\xf5:\xc8\xbb2\xc0x\x97\xed\x93r.3\xc0\xb9t\x1f\x11d\xc9(\xc0\x99\x9b`Y\xd0\xc7,\xc0R2\x886\xd7\xc22\xc0\xb3\xe5i\x90\x05p3\xc0k,]\x0bS\xe7,\xc0,\x01_\xd6\xe1\x000\xc0\xf8\xb80\x02x\xee2\xc0\x85\xd0\xb4\x02\x05z3\xc0l\x84Q\x98L#1\xc0\xa8\tG\xa9\x17b/\xc0\x0e\xc6\x8b\xc5\xc8\xc2,\xc0\xf2\x91\xb0]i\xaf \xc0\xd7\xce\xb3_\xc200\xc0\xbe\x1d\x9e\x8c\xa5\x104\xc0\x1a^\xff\xfb\xbe\x1b4\xc0\xba<\x8cX\x87E3\xc0\xb4\xb7\x80f\x91\xa3 \xc0\xda\xd0\xfc\xac\xc9\x184\xc0W\xb04H!w2\xc0.\xfcT\xb6<\x1e4\xc0\x96\xf8\xda2\xdb10\xc0q\xfc\xdcD\'t5\xc0\xfaj3\xf0\xdf\xac0\xc0Zw\xcf\xe7\x89f-\xc0x\xdf~\xaeL51\xc0\x0f\\\xa3\xea\xe0U0\xc0q\xda\x92!\xb2g-\xc0\xc4\xd1cK\x04`0\xc0uGg^\xbe\xc53\xc0\xfaUE<J\xed2\xc0*\xd7\xd0\x91\xd9+0\xc0\xd1J+:\xa4!3\xc0Al~-\x12\x81/\xc0\xa9\x97otLA2\xc0X\x10\xdb\xb1.,1\xc0\x07\x08:eG01\xc0R\x16\t\xd36)2\xc0\x91\xf1\x10\xf5\n\xfa1\xc0\xef\x01 \x14 $%\xc0p\x13W\xbe8\x95/\xc0Zy\xdfC\x94\xd7,\xc0\x81\x10\xa08\xa1\xba1\xc0\xda\xcf\xc9e\x95\xc5/\xc0\xd69\xbf\xa8\xa78&\xc0~\x7f4\xef\xf2\xac/\xc0g^\xcb\x00\x9c\xec0\xc0\x9bu\xbd&8O/\xc0s\xbb\xc1\x87n%2\xc0\xa3@@\xd3\\[/\xc0\x08\xe4\xac|\xfb\x92-\xc0\xbe\xe6L[\n#0\xc0\xa0A\x14\n\xbav1\xc0o;\xf9\x11-\xa4-\xc0\xb7\x89\x01\xf7_\x96-\xc0xhP[/?0\xc0w\x06\xe6\xa3{\xe73\xc0\xd9\x1eGc\x81\'0\xc0w\xd6wu\xc7\'0\xc0\x15\x83\xbe$-\x15-\xc0\xcb\xe2\n\xa5\xc9\xa0!\xc0^7\'\xb1)\x180\xc0\x86;\xeb\r\xf0\x8f.\xc0\xeb\xc2*\x1e\x942,\xc0\xea5/L\'+0\xc0!\xbd\xd4\xa6\xcb\x8a-\xc0\x1e )\xa6l\x95!\xc0l\xe2=;\x8e\r/\xc0J\x11\xe9\x13\xbb_1\xc02\xdaU@\xf1\x061\xc0\xd5\x89Vr(\x0f/\xc0\x16\xd4\xf7;\x8aH,\xc0\xb8\xaf7\xdd)\xde1\xc0\x08\x8e\x95>4\x0c3\xc0\xdef($\n\xb9!\xc0\x1e\xca\xac\x97\x07\xbc4\xc0a\xfco\xc6\x85\x025\xc0\x9b "\xf4\x9b\x101\xc0\xbb=WD[\x9e,\xc0~\xf6\xb6\xfe\xb2i-\xc03\x9fiu\x00:2\xc0\xc9%\x90\xbc\x81\x1a3\xc0\xee\xda\x06wG\xcd(\xc0!p0\xf6\xb2\xe82\xc0\xbfz\xdb2q\xcd/\xc09/\xa9{e\xee/\xc0p\xbe\x0e\xae\xfa\x89*\xc0\xa5\xc5g\xd7\x10\xed2\xc0\x84\x849aW\xc2/\xc0\t\xd1\x1b\x81\xf0\x80,\xc0L\xe4\x9fZB\xdb0\xc0\xae\x84\xf3X\r\x040\xc0U\x18u\xb6\xfck4\xc0\xd5\xa3\x9f\xdb\\\xa4-\xc0R\xef\xaa:]\x08-\xc0\xb4\x08\xc7e\x06\x99-\xc0\x8c[@\xf2d7-\xc0\x03\xb6\x19\xfd~T2\xc0\x14\xc1\x11\x0c\x1a\xe12\xc0\xc4\xdd\x0c(9\x90,\xc0_\xd0\xc6\xf4\x9e\xbb2\xc0U4u_\xfd\x93/\xc0(<s\x91\xc6\xcd0\xc0\x8e\xcfjP\xa1\xad,\xc0_\xbd0\xd1f^-\xc0T\xb9\xf0\\\xb9\'#\xc0<\xc5\xfc\x93g\xf02\xc0mi\x00\xe1+X-\xc0\x13=\x14\x00L\xc5-\xc0\xea\xe5\xbar\xa7\xb7.\xc0\xdch3\x81\x91\xe82\xc0\xa3\xd6\xc6\xfc2\xf20\xc0\xf0\xebc$\xfd\x17-\xc0\x8a\x0f\xc6M\x81\x98-\xc0\xd0\xe3_\xe2\xce\x89-\xc0\x83\xa7\x91gQ\x7f-\xc0\xbf\xe4\x96\x0f\x06\x053\xc0\xda\x88\x93\xf7\xc9\x99\'\xc0\xc5J\x14Av\xae/\xc0Z\x1d\xed\x19e\x9d.\xc0\xcbHb\xf6\xae\x0c0\xc0\xbfY\xf2\xb83\xed2\xc0:<\x18\xeeZv/\xc0Y\xbd8q\xa9\r/\xc0\xf9o,L~\x1f3\xc0wr\xac\x13\xd9\xda"\xc0\xe7\xe71\x93"i2\xc0o\xd5"\x1aK\x943\xc0S\xa2JtV\xff.\xc0S=\x02\xbd/~2\xc0\xc9P>\xa1\xfb\xee2\xc0\xb2\x14f\xecMs2\xc0Yf\xb8v\x19\xe22\xc0Z\xb88\xb4\xc8O-\xc0\x86\xef\x94j\xbd\x9c0\xc0\x91q\xfe\xa8vE3\xc0\xad\xcb\xbc\xa4K\x9d/\xc0\xc8`\xc14\xdb0#\xc0\xed\x18\xa3\xa7{\x910\xc04\x9c`/\x1e73\xc0\xd4\x12"\x13X\xd01\xc0\xa7w1\x8d"}/\xc0\xed>J\xd3K\xd22\xc0\x1a\x00\xc4;Ol3\xc0\x98\xf6M\xa8\xc4\x102\xc0>\xfc\xc1\x82}\x083\xc0\xa7)O\xfa\x1ae3\xc0N\x85\xb2\xe4\x0cT.\xc0+\x01j6\xb4!3\xc0wh\x82\x12^\x952\xc0\xce\xb1\xb6\xb9\x94\xa2.\xc0t\x83K\xf8\xd6\xd4/\xc0aOv\xa5\x11\x1b2\xc0v\xdb\xbd\x8f\x9f\x0b#\xc0\x90:\xcfwK\xea2\xc0\x00\xb0\x85\x1b\x059-\xc0\xed\xdc\xb0\xab\x00,3\xc0\xe33\xe9gm53\xc0g8\xaf\xe8YN3\xc0\xc5\xd1G>\x9cN3\xc0\x9d\xab\x0bg\xd3H-\xc0\x1b\xe9 \xcd\x91\x0e3\xc0\x18{\xa7\x14\x12`1\xc0\xef\xb6r\xed\x95Y-\xc0\xb4(\x8eg~\x193\xc0m@\xbb\xcb+\x083\xc0O\xb7\xea\x93~)3\xc0F\x98X\xbdr13\xc0v\x90sPz\x173\xc0\x1a\xfb5.WB-\xc0\x18<\xb3\xc0\xa3G0\xc0\xd6\x05\xc1\x98J\xb8/\xc0\t\x7f\x01\xb2\xe8\xb7!\xc0\x9e+\xdc}\xb5\x1d3\xc0\x10\xe4\t\xbe400\xc0\xfa9tz9N3\xc0qM\x8c\xcf\xf0\xe91\xc0\xb3\xa3\x8a7\xa9o!\xc0\xa2\x1c#\xc2\xc3\xb83\xc0\xdb\xa3T\xa6H\xfc2\xc0\xb3\xa3\x8a7\xa9o!\xc0Vh7\x16Gm/\xc0\x07V\x81\x0b\xc8\x8f*\xc0Y\x88\xd8Z\x84\x0e*\xc0\x96\t\xf7A\x0c\xe5/\xc0\x0e\x96\xe2\x93,\x96.\xc0\x10d\x8eg`\xc33\xc0\xc2\x84\x9f\xe8\xeb\x0c+\xc0\x02\x1c\xa1\xe2KJ2\xc00\xe6\xe9\x94\x81\x0b4\xc0\x06\xf7\x96\x8d\xa7\xae,\xc0\xe77\xfdhg//\xc0,\xefl{6\x92.\xc0\xd7\x1cno\x02\xfc1\xc0QJ\xdcKD\xfc-\xc0\xe3\x12\xcc\x0e\x97\x13*\xc0\xd1\x89\x8b\xa1\xff\x933\xc0\x1f89\x90\x07\x9c2\xc0T\xdc\xe38`\xf83\xc0\xa0E\xcd\xe7\xb7#2\xc0NW\xbcA\xb4W/\xc0\x9b4\xd8\xe3n\xf61\xc0f\xf3;\x00o\xd9(\xc0\xe4\xa8\x86\xd9\x88\x86.\xc0A\xc18\xddD\xa7$\xc0\x0f\xf3\xee\'\x8a\x182\xc0\xe2\x19\x93\x82C\xa9*\xc0\x92#\xae?\xe1\xb02\xc0\x9c\x02Z\xe8\x10+2\xc0\x02;\xcb\xeb\xc5\xfa1\xc0\xf9\x98\xe5\xbc\xc8\x142\xc0\xd0/\xfd\xf3\xa0\x0c4\xc0\xa1!\xa1\xc7N\x102\xc0\xc3\x8d\x1a\xb1\x93\xc43\xc0\x89J\x17\x95\'\xdf4\xc0\xa1,\xcb\xf6i\x064\xc0\x02\x96\x1a\x05\xa4\xc73\xc0\x85`\x85\x9b\xb4$4\xc0C\x04w\xe9\x06\xe43\xc0\xc3b\xeeC\x12\x1c2\xc0\xf2K\xd6\x13\x82A1\xc0\xf8\xa0\x80\x8fD\xf10\xc0\xb0x\xe9J.G1\xc0\xdd\x98\xf8\xd6e\xbd1\xc0*OI%\\=3\xc0\xd56\xb6\x1a\xa7x+\xc0\xc4[\xb6\xcfq\xcf2\xc0F\xae\xe6\xceI\t2\xc0\xd5\x93\xa9\xab\xe1\x861\xc0M\x0e^\xa3a\x1a2\xc0\xd7\xae\xff\xed\t\x8e1\xc0\xa0\xf6\xe6\xd6\xe1\x9d1\xc0zo\xa4\x93PV4\xc08\tI\xd5\xd3\x1d3\xc0\xa1J\xe7\xf6U\x082\xc0\xae\xe8\x05!\x86\xf1/\xc0\x1d\x9f$\xd6J\x0b2\xc0t\xb34\x7f\xe9\x1c/\xc0@8\xfc\nJ\xa41\xc0B\xc4\x17\x97\xf6 3\xc0\xc0\x1f\x1f\r>\x142\xc0\'\xf8\x85\xd5\xef,3\xc0\x8d\xa9G+\xfb]0\xc04\xc9\xeb\xee\x03c3\xc0\xd5\x83\xa3\xbb>\xc3.\xc02\x00\x82\xa7\x9dD1\xc0\tB@\xe5O\xf51\xc0\xa4,@\x9bI\xc10\xc0\xe8"EN3\xfe.\xc04.\x13\xdb\x02\xf01\xc0\xfe\xd4\x99\x81\x1f&/\xc0)T\xbc\xbf\xf6\xf8.\xc0\xfc\xa1\xb6N\x04\x9c0\xc0\x13X;\'\x83*3\xc0\x84\x9e\xcfL\xcc@4\xc0/IW\xf2\x96\x0e3\xc0f\x10\x18\x1a\xe0T$\xc03\\\xbf\x11\xfc\xd7-\xc0\x1a\xf9\x0e\x96J\x83.\xc05~\x8d\xad\xee\xda-\xc0\xf0\x1f\x0b\xef\xe4\x972\xc0E\xb2\x8a\xbe\xdb\xf52\xc0V\x8cu;\xbd\xd94\xc0z\x82\xec\x08\xdb\xfe2\xc0{\x91\x03\x83zJ$\xc0\xfa\x18\xec\xe5\xf4!3\xc0\xd5\xff\x03*\xa5\n2\xc0\xd4\xa86\xa8\xe8\x120\xc0]5be\xcaA+\xc0\xe8\x7fv\x11\xd5\x921\xc0\xf1\x7fLp^\x12/\xc0\xe6%\x13H\x9d\xdd2\xc0\xbcL\'+\xd5\x032\xc0\xbbN\x19\xa5y\xea3\xc0\x0fk\xdc\x0c\xc6\xca"\xc0]\xce&\x18$\xf91\xc0:O\x9a~\\\x8a4\xc0\tY%{\x08e0\xc0\xca\xf0\xfeW\x08^4\xc0\xcd\x0c\xcd=Il-\xc0\xfb|\xee\xa7Z\xb33\xc0\xc0\x12\x05@\xd4$3\xc0l\x1e\x1a5\xd9\xe0.\xc0,\xdd\xd3K\x1c\xe1"\xc0:\xeaL@\xac\xc01\xc0U\x1cA|\x82\xa91\xc0&_8]!03\xc0C\x83\xa4\x00\xbf\xb61\xc0<\xf7\xa9\x90c\x114\xc0\x15\x1f\x9d_\x0fw0\xc0\x01\xe0\x01\x81\xa9I1\xc0\xdbzi\xa3\x07\x06.\xc0\x0f\x8e\xec\xc5\xdf\r1\xc0\xac\x89\xe4_\x0274\xc02\xd6\xd6\nx\xe03\xc0\xcd\x86\xad\x16\x11\xf4.\xc0\x93)\x81\xb0\xa5^0\xc0\xe2\xd8\xad\xd7\x91&4\xc0@>\x9c\xc0\x98\x053\xc0f\xc3\xf2(\xe4g-\xc0a\xd5H\x8fX-4\xc0y\x9a\xce$\xff\xd32\xc0\xfe\xc8\xaeq\x0e\x1b4\xc0\xe1\xa6+\x8d\xdcn&\xc0oX\x80i.l0\xc0\x0bS\x06\x9a\xf5\xbd4\xc0S\x06 \x11T\xe33\xc0\xff_\xc9\xca\xaf\x124\xc0I\x0eB\x1f\xab?4\xc0\x18g\xbc\xb0n\xe93\xc0\xeea>\xd2P94\xc0\xd3\xca\xde\xe0v\xe13\xc0\xc09\xf4\xe0\x86\xbe.\xc0\xf9w\x83\\\xadt&\xc0\xc6\xc2\xd0}\xb5\xde3\xc0\x85\xe7\xab)\x08T4\xc0k\x85\x19-\x1e04\xc0Z\x90\xc7\xb2q\xe33\xc0\xbc\x15\x0c\x873\xa3,\xc0\x8e\xdf\xb5\xe2\xbf84\xc0\x96\xb7\xb4\xb5\x8e94\xc0\xac\x87;\x03\x0eV1\xc0\x81\xeb\x9e\xd9\x06O$\xc0 DSDyo&\xc0hTl\xe3\xd6\xde,\xc0&D[\x83O\x08-\xc0\x7f\x8f\x1da\xae\x8c4\xc0\xff&\x0e\xdfv\xec,\xc0\x10cn\x06\xaeh4\xc0*ft\xe0\xa4w.\xc0!nf\x01/R4\xc0\xff\x80\x07\x9fP\x1b4\xc0\xfd\x96\x1f\xc5\xf2h4\xc0\x07\x12~\x04;\xb31\xc0\x80\xba\xbdt\x7f\xf13\xc0@\x81\xa2\x073Q$\xc0\x90\xbcV&6f-\xc0\x8e\xc9v\x13\x11\x084\xc0:h{:D\xe92\xc0#\x19\x1c\xf9\x9d\xff2\xc0 y\xbe\xfc\xff\xec3\xc0\xac+\x9a\x8c\xe0\x7f4\xc0\x94\x7f\xc13J\xd1/\xc0\x19@\x11\xda\xa1\xe2/\xc0\xff\xe4hSW\t#\xc0\xfa\x80j=\xf2\xfe/\xc0\xc5Q\x07\xf9\xc1\x8f.\xc0\xd2@a@\xca41\xc0O\xaa\x0b\x03\xc6\xbb/\xc0.x\x17\x8b\x08\xa52\xc0aZj)0\xe0/\xc0\xd7\xca\xbd\x1aS\xa5.\xc0\xe1\x97\xae\xebOa0\xc0\xd7*5\x85\xd8\x91/\xc0\xb8\xfb\xce\xf7r\xff/\xc0\xd1\x8b\xbbZ\xeb\x99(\xc0\x1dhbZ5\x94/\xc0\xf3\xa5/\x08e\xa5/\xc0\xb4\'\x8b\xd5\xb0\x10/\xc0\xcc\x04\xaf\x08\xe8\xe9/\xc0\x1e\x86\x90\xcb\xe223\xc0z\xd8\\\xf1\xe6T,\xc0\xce_\xb4}Ih/\xc0\\\'<\x99\x92\'3\xc0?\x81v\x01\xdfM/\xc0\x06}\xaeV;\x820\xc0\x05\xab]\x98\xb6t2\xc0\x9b\x9d,\x8a\xaa\xbf3\xc0\xf3\xc6\xdd\x99\xd8r1\xc0\xc2\xa3C1uH4\xc0$\xa7\xbaB\xc1\t&\xc0\xf8Uo\xd2x\x8f1\xc0\xf6\xfb:\x86\xa1\xbc1\xc0\x10\xba\xb1\xc85\xa90\xc0\xcb\xd4H\xad>\xce0\xc0\x19Y\x01\xfd\xa6[0\xc0qJ\xd0\xc1\x80\xd5.\xc0^\xf8\xba\xc3b6/\xc0j\x05\xd0\xc0?\xb21\xc0\x89B\x9a\xaa\xf2m/\xc0\x8fD\xf5\xa8A\x030\xc0\x88\xc2\x13(\xe893\xc0.\xb8\xac\xb22\x8c1\xc0\xaa\xe4\xdc\x95\xa3\xc8.\xc0\xc5\xde!\xf9\x8eo \xc0\x14\xe1M\x0c\xe0\x8c4\xc0\xd9\xd6\xb2\xb6\xb7\x942\xc0\x0fb\x96g\xbe(0\xc0l\xc6\x10\xcew\xee3\xc0\x1d\xcaK;Tg/\xc0^\x07Y\xec\xa1\xe3/\xc0\x07\xadx\xda\x1a\xf00\xc0`^<\xf9z\xfe"\xc0\x14\xb6\xcdD\xdf\xbe/\xc0F\xb5{\xa9\x11\xf71\xc0}\t\xab\xbe\xc1\x010\xc0\xc2\x01A\xe0\x12\xf42\xc0\xe8\x90\xb1\xbd\xb4\xd3,\xc0A\x11\x11\xf2*\xd6/\xc0\xcfN\xa1\xfa\x17\xa4/\xc0\xc9W\x95\xea\xdfG$\xc0K\x9e\xe8\x8f\xa3K#\xc003?=\x10Y/\xc0\xf1\x17\x18_+30\xc0\x04P\x12\xc6Tt3\xc0\x9a\x16\xc1\xa1\x84V-\xc0\x85;[]\xd2\x9f3\xc0\xe8\x10\x0f,B\x0f3\xc0\x9d\x0f\xa5\xf6o\xd6"\xc0O\xe4\x13\x8e\x97\x91/\xc0D<\x1b{r\xf1/\xc0F\xb5\xfan\x92s3\xc0;f\x82FD\r-\xc0\'\xba\x94\xf8\n\x16-\xc0\xbf`\xbc)a{#\xc0+C\xc0\x97\xb2 1\xc0\xffO\x97\xbft20\xc0\xab6\xcd|4\'2\xc0\x16I\xdc\xe32z-\xc0\x85.\xa2\xc7\xd4n2\xc0\x9d\xe6\x023\xfe@/\xc0\x86V\x07v\xaes2\xc0l\x0b5\x84\x82\xe4/\xc0\x99\x17f\xe3=\x1c3\xc0\xaa\x81_\x8a111\xc0"j\xb9\xf7\xd1\x83-\xc0!\xbcK\x0fg\xdb$\xc0\xfe*=\\\x06Z2\xc0-\xe24>4\xc6-\xc0\x91\x8b\xf3\\\xdf\x01/\xc0\x99\x9c.\xbc\x0e]0\xc0"\xd2*\xd8!>.\xc0I\xc9\xb0\xdfr\xd11\xc0\xb0\x9b\x9b\x94{\xbb!\xc0A\xca:\x14\xd4\xc7.\xc0\x02\x1a\xf4\xb8%b/\xc0\xd5\x14\xbe\x1f+\xf9/\xc0\x0c\xf0\xc9#\x82\xcd.\xc0\xcc\xeb\x01k\xcb$/\xc0\xec\xf2*\xcb\xc1\x8d/\xc0\xdc\xaf\x86\x02\x85%)\xc0\xa6r?4\x95b-\xc0\xaa@\xe2W\xb2`2\xc0x\xbf\x0e\xf9P\x83/\xc0\xd22\xebk\x96\x8d$\xc0\xdd0UL6\xf3$\xc0\xf2o\x17u\x98\xfd/\xc0\x0e*%\xf6s}4\xc09(\xc0]\xba\x1a2\xc0\xcb\x1d\xc2\xe5\xae\xa00\xc0w([\xbcg\x9c-\xc0~-\xbcF\xe0\x8f1\xc0\xc2gS5\xb9\xa3/\xc0\xb0\t\xd0\xa3\xef_\'\xc0O\xf8\x97K\xd7\xac-\xc0\n\xc7s\x04i/,\xc0{6\xbeP\x18v1\xc0\x1e\x18m\xa5e"1\xc0\x1f\xba\xcc:\xadU/\xc01\xc4u\x8c\x89\xd7.\xc0+\xf7\xf8\xcb\xc0\xea2\xc0\x7f/(cQz/\xc0K1\x08_2\x10$\xc0\xe9S\x1f\xff<\xe32\xc0\x9a\x81\x0e\xde\xdc\xcd1\xc0\x8c\xfa\xb3R \xd2(\xc0\xacw\xac\xf3\x87W4\xc0D\x82=\xd5\x1bI4\xc0\nz\xf7\xa4\xd3\xb60\xc0S\x9dv\x8c\xaf\x15/\xc0]\x17]\xf7\xec2/\xc0\xe8\x933\xdc\xb1\xaa-\xc0\xb9[9\xf7\x9b\x8f0\xc0\xc6.\xb1f\xdb\xa74\xc0\xaa\xb2\xe7\x01\\\x9f"\xc0\xeaZ\xc3\xe9\xdfG2\xc0\x1a\xb2k\x94\x93\x84.\xc0J\xfd\xaf\xd9?-1\xc0`\n\xd3\xdb\xe8c/\xc0\xa7\x9f\x05\xe0\xa4\x944\xc0\xe7n\xea\x95?r4\xc0\xd1\xf6\xfaa\\\\3\xc0U%\xac\'\xc3\xfa0\xc0\xb0\x9e\\\xb4\xbb\xcc1\xc0\xa5\xad\xf9L\x8d\xf62\xc0\xdd\xdfvl\x19\x9d3\xc0\x08u$d?\xe4(\xc0\xe1\x0e\x9eZ\x05\xb11\xc0\tM`\x0b\xf2\xe02\xc0\xe7oy=\xb4_/\xc0\xe0\x12\xc5\x05\xa5\xa6.\xc0\x8a|\xf2\tQD3\xc0=Z\x13\x94"+0\xc0J\xbcf\x16\xd4$0\xc0s/\xaf@c=.\xc0#j\'.\x18\x002\xc09?\x8dT\x8b\x0e3\xc0\xa5\xdaH\\5\xd4"\xc0`\xdbrc\x12\x982\xc0\xc6^\xb4\xaf\x1c\xd5-\xc0;\x1a\xfd\xaa\xd4\x0b3\xc0\xe8-2\x8e\x83@/\xc0\xce\\\x00=\x15\xe12\xc0\xfa\xe2\xa2J\x81\x9f/\xc0}\xfe ~\xe3\x9b4\xc0\x94\xad\xb5\xe9\xfa\xaa0\xc0\xa9u\xa5:\xad\xd9,\xc0 2\xfc\x05 \xd5/\xc0\xfb:-\xf0@\xc60\xc0\x0e\xc6\xff\xc1\x8b#2\xc0P\x99S\x08<!3\xc0\xb3\xd7\x1d>|\x010\xc0\x17TX\xb0\xa6\xd02\xc0t\xd6\x9f\xb5\xb2\x96.\xc0\x1e\xd6d\x89\x1bl/\xc0\x8d\xff\xcd\x8b\xaf\xf5-\xc0\x8d\x0c@\xfe\x85\xb1,\xc0\xb3\x13{]\xc2\xa4.\xc0\xb8E\x88\xecKv2\xc0\xc6D\xd1\x05\x16x-\xc0\x14:\x01\r\x00\xc21\xc0\xcf\xab\x92\x80o\xe9/\xc0\xf7\x1f\xa0\xa0)\x1f3\xc0\x10k\x02\x7f0\xd82\xc0\xf2{1\xc51Y2\xc0\xdb*QnD\xce/\xc0\xf8X\xab\x04\xdd\xf2/\xc0\xf2{1\xc51Y2\xc0\xaa@\xe2W\xb2`2\xc0\xec\x85\xf6\xacZ\xd22\xc0\x85\xec\x9d\xb9\xde*3\xc0\x90\xe6E\xec5T2\xc0\xf1\x1c\x00\xfe\x984-\xc0\xf7\xfb6\xac\xbf\xed2\xc0\\;\xd4\x05\xc7\xd52\xc0U\x7fZ\x88\xe6\x81/\xc0\x038w\x15O\x120\xc0\xf8\xf1\xbc\x1a\xb2\xcc2\xc06:\x85J\xdf\xf2"\xc0\xe9\xbdRR\xc4\x040\xc0\xaa\xe6<\xe4\xbb\x0f-\xc0\xca\x93\xeb\xcf\x19\xff/\xc0\x04*M\x95\xea\t3\xc0\xed\xac\xb8\xdao\x90/\xc0Yy\x9c\xc2\xf3./\xc0\x9f\xb1&zmD-\xc0\x9a\xe98[\xc0\xa2.\xc0y\xd3\x8b\xdd<r3\xc0\xf6%2.\x1580\xc0b\xd7\x88\x0e\xa2n2\xc0kf\x813\xc7"3\xc0\\\xe3\x95\x1a\xe7\xa22\xc0\x97V\xa7 \xc4\xcc2\xc0\xa1|V\xce\x19\xff.\xc0\xaa\x1a\xcb*-\xeb1\xc0\x8a\x0f\xc6M\x81\x98-\xc00\xb2\x85\xd6\xde\xff/\xc0\xfbg\xdd\xc8\x0f\x820\xc0z+\xbf\xda\x9e\xce/\xc0d\xed\x1ag\x86\xe5/\xc0\xd3\xda?6Ya2\xc0\xd1\xa8u\xe8\xa6\xda0\xc0\x99\xd8\x17 \x1d\xe7/\xc0C\xfa\x02!\x04\xd0"\xc0\xe7\x1f\xe7\x870\x9b3\xc0$"\xb9\xca\x86 3\xc0\x0b=L\xc3E\xdd/\xc0\x96\xc63\xa1\xf9\x192\xc05_\xb3\xb5\xcc\xf2-\xc0\xfdjP\xc0\xec-1\xc0\xea\x92\x15\xc0\x9f\x073\xc0\xf28\xa9\x07\x8fl-\xc0\xc7i\xa5\xc1\xad\xd3&\xc0c\xbc|\xcdv\xb8&\xc0\x95pg\xdfa\xe61\xc0\x0b\x14\x92\xe8\xe1\xd62\xc0\x98\t\xf8\xa3H\xc12\xc0J(\x8c\x18\x9f\xb30\xc0\xbds!\x00\x83_3\xc0\xfc\xdb\xe2\xba\n\xea2\xc0q,\xdf1\x88)3\xc0\x9f\xdd\xe2\xeb\xa0\xc20\xc0\xd6b)\xfb@\x1e0\xc0\xad\xfc\x9a\x0cui4\xc0Su\xbbnF\xdc0\xc0\xd5\xaf/Y\x1c\x15#\xc0\xff\xd0d{\x9e\x0f0\xc0\x01A\x9e\x91\xa3\x86.\xc0\xf1b\x13\xa8\x89\x184\xc03M\xb1\xac\x01\xe82\xc0\x18\xb1\xf3\xb7\xca%3\xc0\xc0\xfa\xb0\xe9\x9ae4\xc0k\xcc[C\xb5\xd61\xc0\xbe\xf3\x93\xfa\xf5\x141\xc0\x05\x0e@(\xbb52\xc0\xc9\xad\x05\x06n\x01%\xc0CU\xf4J\xc8\xe9&\xc0.\x9eXL\xc6X4\xc0\x82\x99\xc2l\xd5_4\xc0X\x0e\x84\xf5\x88I4\xc0\x7f\xae\xf2\xf1~\x87-\xc0LZHH\x90v*\xc00\xaeL\xd1\x99\xe11\xc0\xd8\xc8J+\xfb\x9c0\xc0\x90RT\xce\xc8\xce2\xc0\xdc;\xcaZ^\xe03\xc0\xc1\xeff\xafq\xf72\xc0\x91L\xd06_91\xc0\x99\xa7\x89\xe9(\xd22\xc0\x8d7\x93\xa3f%3\xc0\xa0\x07I~\xf0]-\xc0\x0b{,\xcb\xc6\x9d/\xc0\xb8\xcf\x9c\xbd\x01\xe83\xc0$\xed\x80\xd6f\xca1\xc0\xb6\xcb\xb2\x1d\x89\xfc,\xc0\x83\xb4\xfd1\xb8\x8e1\xc0\xaa\x84\x0eYc\x8d*\xc0SL\x19\xd2\xde\xf41\xc0\x11\xb7Y\xa5a\xb6/\xc0s65\xca\xc4\xcf2\xc0\x8fL\x86\xffdS4\xc0\x9e\x08\x9f\x8bUs&\xc0\xf11\xd0D\xb4\xdd3\xc0\x0c6U\xe0ZH$\xc0\xef\x99O\x85\xcb\x8c2\xc0\'\x9c\xc7\x99;[4\xc0w`8I%W-\xc0~\xf5\xf2\xb4N\xd4-\xc0\xeb\xc6J\\\xa3\x8d2\xc0\x8cRm\xd9c@4\xc0\xa6\xf6\x95\xc14\xe63\xc0K\x8b\xe9\xe5*\x010\xc0\xa9Jn\xcf\xfbM$\xc0~g\xdf%\xe1\xa8)\xc0\xe3?\xb7\xe7\xf0\x94)\xc0;\xf1\x10\x00n\xb32\xc0.+b\xa7t\xaa,\xc0i\xa9\x95\xdd\x94\xdd3\xc0\x16\r2q\xb2\'4\xc0\xbd!.\x15\x04a0\xc0F\x14\x13\xf3I\xb04\xc0"\xa5\xb1\x13J64\xc0\x91\xf4\xde\xc9\xd1\xdf3\xc0N\xf6A\xc0\x84\xbb4\xc0\x8bx$7\xc2\xb1)\xc0\x83\x1d\xa8a\xe2\xec3\xc0\x83\x92\xb6\x14\x91.3\xc0mm[w\x0e\xb34\xc0\x17\xc98\x1d>k0\xc0\xf3\xad\xa7\xec\xfb\x0e-\xc0\x93)\x81\xb0\xa5^0\xc0=\xc5\xa4Oq\x030\xc0^;\xb6\xd1\xdc!3\xc0\x0cu=|\xee\xe81\xc0\x86\xa3\x0c\xb2\x01v4\xc0\xaa\x0f\xfbt\xb37-\xc0k\x11\x1c!r43\xc0Eg\xacK\x9a\x91,\xc0G\x90\xb5A\x0e^0\xc0h\x7f\xddbD\xbb4\xc0\xed$Dj\xbcd0\xc0\x80\x1d\xf8\x07\x81\xe1)\xc0\xbb\xed\x85\xe0[\x884\xc0\xa3\xc4&\xe8\xa5\xe3/\xc0\x90\xf4\xa0ww\xe21\xc0\xfd\xed\xae~.\xe61\xc0U\xa0\x8cDw5-\xc0\xc8\xc2\xc0\x91\xdaH3\xc0\xa7\x96\xaa\xb8\x1e\xeb1\xc0\xc5\xad\xf5d\xe5\xb44\xc0\xb0l"\x9b\xe5*3\xc0\x80\xaa\x17/]\xc2,\xc0\xa6L\xd7\x92F\x1f3\xc0C\xe3\xba\xdaw\x133\xc0#\xcf3\x1e\\w)\xc0\xb8*\xa7\x8d\x08\x15-\xc0\xee\x94SST\xcf/\xc0nn&g\x12\xe3,\xc0\x7f\x1a\xb94Q\xc5.\xc0\x91\xcd\x93R\xb6\xff/\xc0l\\\x9e\xe6\xc9\x07\'\xc0#n7\xcdF\xa2-\xc0\xd8\x99NV"\x060\xc0h\x8c3\xf6\x92N2\xc0\x13\xae\x13\xeb\xc9r.\xc0jX\xa7\x14g\xc4.\xc0\xe4\x97T\xe6\xee\xf1/\xc0\\\xcc\x02\xb4\x1c\xa21\xc0\x8abka\xe8\xea/\xc0k9\xc0bM{.\xc0!w(\xf8\x9e\x961\xc0J\xcd_\xf3\x8e\xcf/\xc0\xbf\xff\xe40(t3\xc0t\x84\n+\re/\xc0h\x01\x15\x03/#1\xc0\x10\xc6\x92\xc6\x8e\xde.\xc0\xbd\xe2(Rq\xbc1\xc0+\x98\x840oE1\xc0EC5\x86bH2\xc0\x122\xb4\xa38\x110\xc0nl=~\x07,1\xc0hbR\x98\xa7*3\xc0S\x1ed3\xac\xe02\xc0\x01 F\x8d\x82\t3\xc0\xd97\xddh\n\xff2\xc0\x1a\xeap\xa1B\xf3(\xc0\x91^N\xbd\x05y0\xc0s\xe6;\xd3\x13#4\xc0rQ\xd1\x7f5\xe92\xc0p\xe1~,a-0\xc0\x90\xf9a\xd8<H3\xc0\xf2\xc79;m\x053\xc04\x89\xe2\xad{H0\xc05\xc4~\xd6\x8f\xf21\xc0\x98\xf9\x81\x87\xeb\xfd4\xc0]\xd1\x0e\xaf\x16\xf71\xc0\x98\x0cb\xd3\xf4\xbe0\xc0\xb2\xa9\xb3F\xe4k3\xc0\xc1\x1d\xcc\x8fZ\xc3-\xc0lE\xab\xf2\x89^1\xc0qUV}\x9141\xc0\xc2\\1\xf0\xf8T0\xc0\xa6Q\xfcg\x07y0\xc0(w\xf0\'\xdb\xaf1\xc0\xc9\xc7z\x80&\xfc1\xc0C\xd9a\xf2\xdcB3\xc0\xec|\xcb\xe9\x1a\x91.\xc0Cwa7\x02+3\xc0\x84\x1ag\xa1G\xa5,\xc0\xff\xcf\x9a:\x13\x98.\xc09\xff\xfa\x88\x15\xf52\xc0s\xf3.\xd1\xd3]3\xc0\x0b\xbf\xba\xddg\x112\xc0s\x00I\x05\x06\xcc(\xc0\xd0\xe8\xa0R+\xc1-\xc0\xccw\xd1\xcd\x04\xaf/\xc0\xd6\xa8\xd0=\x8e\xc53\xc0\x96K\xc1\xac\xb3\x0c0\xc0\x14\xfc\xc8,Ih/\xc0\xe0|\x7f\x02\xf2\x0c2\xc0\xa99\x87\xebY:,\xc0\xca\xed\x0b\xd5y\xb9/\xc0\x965S\xe1\x03\xc7.\xc0\xe57\x99\xca\x98\xc2.\xc0!9z\xb7a\x1d3\xc0\x04rE\xfd\xb6\x062\xc0\x99\x9f64\xe0\xbe/\xc0qN\x13\x8e\x03\x192\xc0\x9d\xec\xee\xbb\xfc\xd0/\xc0\xbe\xfc\xbc\x8eC\xf92\xc0B\x19\x9f\xc8\x88\x8f0\xc0\x9d\xec\xee\xbb\xfc\xd0/\xc0\tN4\xa4\x14$3\xc0\xef^\x90\xf5\x9c\x112\xc0\xb6\t\xc9kV\xae/\xc0f\xdb\r\xe8\xac\x082\xc01\x82/\xdb)#*\xc0\xd2\x9fy\xc0\x9c\x97-\xc0U]\xc3\xdf+T/\xc0\xbf\x82\x87\xe9\xd8\x9d!\xc0\xd8\x181\xe5w\x1f3\xc0\xc4\xffx2\x01c3\xc0\x1fY\xf3\x9f\x9b\x98-\xc0\xdb\xb1\xa2\xa0\xcf\x82.\xc0\xfbc\x078\xa0\x0c0\xc0\x13\xa7\xad\x961\x9e.\xc0\xcd\xfd\x1b\xd3\xdf\xaa/\xc0yui\'\t\x8c3\xc0P\xb6\xdc\xeb\x83H3\xc0\x93ga~\x97\xe8(\xc0\xc5u\xbf\xc0\xcb\x192\xc0X\xc0S\xc3\xfaO+\xc0\xd3\xed\xb7\xfb\xad\xe41\xc0\x11U\x8e\xa2v\x063\xc0\xa1a\xfb\xb9\xbb\xba!\xc0s\x84F\x1e\xed%0\xc0\x83\xbf\'\x9aU\xc73\xc0j\xdf%c\x12#4\xc0\r\x99|\x15\x83\x16-\xc0\xa9\x8d\xb8/\xcd\xb40\xc0\x0c\\\xcc\xf4\xc7\xda0\xc0k\xeb\x10_&\x102\xc0\xefTI(d\xbd/\xc0\xdd\xb9<$\x9f\r0\xc0\x88\xadjvYO2\xc0N\xcel\x91\xa1\t4\xc0\x80\xca\xf8\x14\xc0\x9f*\xc0\xee-\xa4-\xe1"2\xc0^\xcf=g\xc8\xfa1\xc0)/\xe6\xff U0\xc0\xfe\x1a\x03\xf7")2\xc0l\xd6\xea9\x942,\xc0X\x9e\x85\x87 \x192\xc0\t\xd6?!2\xa4$\xc0>\xb5\xa8\x81\xeb\xa3*\xc0>&_Y%\x933\xc0}<\xac\xac\x85m4\xc0-O\xf4|\x9f\x89)\xc0`\x974^\x8e\x9a2\xc0\xf1\xfb\\\xdc\x0542\xc0%B\x11\xe9\xe8I,\xc0\xd7S_\xbbs\xb12\xc0j\xf9\x13\x88\x1b\x834\xc03\x91\x16D\xf3\x9b4\xc0\xe5Ue\xf6\xfc\xcf(\xc0\xc4\x16\x81\xf7\xca\x8a4\xc0)\xfb\xaei^+0\xc0\xc0\x91!\x1cq\x82-\xc0\xab\xaa\xa2(\xde\xd9/\xc0\x9eq\xa4\xe4<+/\xc0c\x98\xa3\x1c\xcf\x8b-\xc0\xecj\xfc\xbd\xee\xf1&\xc0\xe8L\xdd:y\xcc/\xc0\xc6\xc1\x9a\xc0\xb7\xdc3\xc0\xda\xbb-\xee\xfa\x14*\xc0Gm\xd9O\xd0\xc51\xc0\xe5\xed\x86\xa8\x07\x07%\xc0@\x0f\x18n\xc083\xc0r\xe2\xe4\xbc\x8a\xbc/\xc0\x07t\x07\x16>k-\xc0\x98\xf7\xdc\xdc!\xbb/\xc0\xfe\xb4\x03\x85\x1f\x7f0\xc0\xca\x86\x8b\xe0UC*\xc0L\x04\xda.\xc4\x9c.\xc0\xb1k\xf6[\x1f\xe53\xc0\x93AjP\x8f\xae/\xc0\x87\xb6a3]90\xc0n\xe7\xae\x18V\xbc*\xc0\xea\x0c\xecRE\xaf1\xc0\xdd\xb4R2\xbbQ)\xc0HQ\xdb`C\xfa0\xc0@5\xe6/\x04\xcc,\xc0\xd0\x15\x12:\x0bS#\xc0\x97\\\xe4i\xf7T/\xc0\xf1y\x99Fc\x1e0\xc0\xf9\x94 46}#\xc0\xdcC\xc6\xec\xd9`-\xc0\x86(F7\xcbp/\xc0\xfe\xd4\x99\x81\x1f&/\xc0\xddK_7\xb653\xc0`x\xc107\xbc,\xc0\\\xea\xa8xE%2\xc0\x8a\xcc~BFR0\xc0\xcf\t\xef\x1c\xf8\xd5/\xc0\x18+k\x9c\x81+0\xc05\xfb\x16\x03\xbb_-\xc0Q@K\'\x0b\x9d0\xc0\xc8\xab\x01\xf2\x03\x030\xc0\xca53\xa4_[4\xc0\xd69\xbf\xa8\xa78&\xc0\x97\xd3z\xc6DO/\xc0\xd5N@\xbc\x8a\x064\xc0f\x86\xff\xf8\x8e\xc1.\xc0\x02\'9*\xc5T4\xc0\xf6\x83\x88\xc6\r\'1\xc03\xe6\xa2\xcf\xe1\xd1/\xc0\xf60L&\x19\xb31\xc0\x1c\xaa\xd8j)\xf9/\xc0\xa3\xd4\xa3t,\xed2\xc0c\x82\xda\xe4W&)\xc0\x11O\x1c\x13>10\xc0_\xe9\xcb9v|/\xc0\xaf\xc4\x03o\xa6\x96.\xc0V;\xcfI\xfa\x1e(\xc0\x9a\xc2\xf6}=\xa9.\xc0*\xf8\x17x\xf7"1\xc0\x89\xf8f\x0eK\xb94\xc0\xbbC\xfe\xd7\xbf\xd0.\xc0a\xbf\xd2\xb7n[1\xc0\xd53\xde\xfdLs1\xc0\xed\'!l\x0f\x830\xc0\xb4\x00y\xa7\xce\xb64\xc0a\xbf\xd2\xb7n[1\xc0\x97\x1ft\x05\x92\xb90\xc0\xaa\xa3\xe8Lb\xbe3\xc0\xca\xd4w$\n\xb4!\xc0\r\x0b\xbd\x10\xe9\x053\xc0\x1f0\xca\xccJ\xba1\xc04\xc47=\xc1#*\xc0\x19\xacC\xc2\x04d1\xc0\x91h\x14{k\xfc-\xc0\xa3\xd16\xaa\xce\xd3(\xc0\x9dy\xb8O\xe7\xaf-\xc0Ng\xda\xf7\x140/\xc0,@\xef_\\43\xc0\xca\xb8M\x9c\xbe\x1b-\xc0nD\xa3J\x9dQ1\xc0\xdd\x06\xc6\xcc^\x8a2\xc0\x079\xba\xe9\x1b},\xc0\x00oO\x0f\x95E1\xc0k\xf6w\xdc\xde_\'\xc0u\xd0\xaa\xbf\x1934\xc0a\xbf\x7f\xd1l\x842\xc0\xd3\xd5\xa4,\xbbG1\xc0\x1c\x8d\xdd\xa4u\x05*\xc0y\xf3\xe2\xb7\xae@/\xc0\'\x04)\xeb\xb4\x173\xc03\xaf7\x92\x93\xee.\xc0-\t.N\xae\t/\xc09\xaf\xbe`\xa3\x1d0\xc0\xacB9\x1cs\x851\xc0F\xa8;\xf3\t\x8e1\xc0\x1f,\xd7\xbd\xe6\xaf-\xc0\'\xd6\xdc\xfd\x86\xc0,\xc0Ey\xec\xe1\xef\xf0,\xc0u\xb4\x1d\xc4\xa5c0\xc0\xeb\x10.\'\xd1\xc3*\xc0J\x8f\xe6Z5\xfa/\xc0\xaa\x7f\xf5\xf5\xca\x94)\xc0\xef\x01 \x14 $%\xc0S\x83U\xe7w\x0c#\xc0k\x8f\xcb\\q#0\xc0\x02\x12\x90M\xf2\xc2,\xc0H\xc4\t\xe8\'\xc2-\xc0\xb8G\xed\x04X,%\xc0\x06"R\xc6\x08\x8c1\xc0\xbe.\x95\xd7\x11\xcb1\xc03\xf4\x02H6B1\xc0lG,a\\\xec1\xc07Y\xb2\xb8\xcc\xff2\xc0\xa2m\xe5p\xe7\x8c3\xc0\xf60L&\x19\xb31\xc0Ry6\xc0\xdb\xe92\xc0\xc7\x1d||\x9c\x14-\xc0\xad\x00\x0f\xc2\x96\x15#\xc0F\x9d4\x00%\xa9-\xc0\xc0\xedPL\xbb\xd1.\xc0\x96\xabiKk\xc61\xc0-\x940\xc3{\x8b,\xc0\xed-\t?L\x901\xc0\x94\xeb\xe9_\xa6\x0e0\xc0\xfb\x8aN\xdd0\xc3.\xc0\x7f\xa5\xc1\x05G</\xc06\x9f\xff\x0e\x8f\xa2/\xc0\x835\xe9\x98\xd3\xe31\xc0\x94\xf5F\xfa\x12\x9b(\xc0\x0e\x93U\xbd\xaa\xe21\xc0\xa2\x95\x8f\xf5X\x1f1\xc0\x82\x8dd(\xf3[/\xc0\xc1\x909{\xf5+0\xc0@UXi\xafV1\xc0F\x11\xe5\x7f5X.\xc0\x94QQf\xae[-\xc0\x17a\xc9\x969.0\xc0\x13\x1cl\x82.\xde(\xc0\xe1\x0e\x9eZ\x05\xb11\xc0d\xc9)]C\x8c.\xc0\x81\xe1\x7f\x8fn\xbe-\xc0-O\xe7\x95\xbc\xe2!\xc01\r\x9aq\x94\xe1/\xc0\xce\xb1\xb6\xb9\x94\xa2.\xc0\\\xe3\xe5\x0f\xe7\xb34\xc0\x9c\x9e\x9c\x9c\xcd\xf6"\xc0\xce\x03\xefdc\xab2\xc0\xc8H\xba\\w\x050\xc0\xbfjO)\xf4b4\xc04\x8d\xbbWu\xa13\xc0\xf48\x1d.c\x820\xc0\x15\x83\xbe$-\x15-\xc0\x7fQ\x06\x0fK\xb53\xc0\xa0\x8f\xb1y\x06-)\xc0BE\x88\xa2\xc6\xfe3\xc0X\x8e\xd7\x07\x13\x0c0\xc0\xbajv\xdc\xbbb-\xc0\xae\xb3\xd0\x8fHE-\xc0y\xc7\xfd8\xf9\x801\xc0\xdc\x19CR\x07\xf30\xc0P\x8d&#e\x053\xc0\xdf\xb0\t\xad;\xa94\xc0\xf3\x8eo\xc1\xb3[0\xc0\x1f\x1b\x17\xcbQ\'2\xc0\xbb\x13\xf5z\xa3\x82.\xc0\x1a0\xe7^f,0\xc0\xf7\xe7\xcfQ\xfc\xe04\xc0\x96zO\xa9\xe1\x194\xc0\xbb\xd4\x07\xee/\xb0+\xc0H\x8c\xd0\x17\'74\xc03\x91\x16D\xf3\x9b4\xc0\xce%\x84\x92\xeb\xbe#\xc0>\x81}\xf1@\xd9"\xc0pCB\xe7+\xde&\xc0\xe2\xbcb\xf29p2\xc05\xba\xbe\xeb\xb0\xb01\xc0\x1f\x12\x97\x9f\xa2\x1b0\xc0\xd5\xcd\x81\xd0\xaaK#\xc0\xe5i\xdc\xbb{\xaa0\xc0\xbf\x9c\xad\xed\x89\xd62\xc0%\xf5\x9ce\xda\x85-\xc0\xf5y\xb7\xc8\xb8\xe9/\xc0\x17\xb1\x9f\xea\xfb\x04-\xc0\x1a]\x98\x86\xb1\xf53\xc0H\xd1\xf1%U$-\xc0f\xce]\xdfX/4\xc0\xc0\x04\x9c-\xe2\xcf!\xc0\xe7\x82\xf14\x0f\xaf,\xc0\xf1\xd1\xdb\xe3\xfb64\xc0\xbe\x84wT\x03\xc6-\xc0\xc3\x0f\xb1)\xe0\xdc/\xc0\xdb\xceIa\x9c{4\xc0&\t\x88\xddp\xda(\xc0\xe1\x04\x1a|{\xd2\'\xc0\xdc\xd8\xea\x11\xf4\xe22\xc0\x9cr\x98L\xee#3\xc0\xdd+\xdf\x19\xc0I)\xc0S\x82\x85\xf1\x81~2\xc0\x03\x9bM\xd1\x94\xb8-\xc0_\xe0\xb5\x8c\xf7\xdc0\xc0\xac\x827a\xbf\n/\xc0_\xd0\xc6\xf4\x9e\xbb2\xc0'
p29
tp30
bg3
(g4
(I0
tp31
g6
tp32
Rp33
(I1
(I4393
tp34
g13
I00
S';\x0eI_\x1e\x8fS@v7{|\x9b\xfcS@\x9f\xec\xc8\xa2\x91|S@\x8a\xb8\x97\x81\xd8\xa0S@\xb3__\xa2\xea\x81S@\x16\xd4$\xd6\xa6eS@{\xcc\x04T\xbc\xb7S@?\xd5\x05\xb3\x90\xd7S@X\x90\x0c\x0c,\xd6S@\x19\x9cU\xa0\xf4xS@\xd0\x01\xe6h2\xb8S@\xfe\x10\xb4\xd1 \x81S@E\xb79\x8a\xd8\xb0S@s\xbe\xf9-b\xa3S@\xe9\xd5\x1a\xfey\xe8S@\xe2\x80?\xa3\xfb\x9cS@\xd2\x7f\xaa\xe7C\xe4S@\xe9\x87r\x83\x90\x88S@VCo\x85\xd3\xf9S@\xe6bE\xb3\x9b\xbeS@\xb1\xa4\xc4O\xbf\xc7S@\xeb\xc8;\x87p\xccS@\xbf\xad\x8f\x80N}S@(+\x0f\xc1\xb6\xdbS@\xbbLy[L\xbdS@\x92\xb5\x16\x92\xc7\xafS@\x7f\xfaF\xd5\x01\xc9S@\xcb\x84\x1c\xf2\x91\xd9S@B\xfc\x12\xb9\x13}S@\xd3\x95\xee\x18N\xd3S@m\x19\xe4\xcd\x99\xe9S@\xbf\xad\x8f\x80N}S@\xdc\xab\x92\x16;\xc0S@\xfcd%\xf8\x88~S@\x10\xd6y;\xba\xb2S@A3\xfb\xfdZ\xebS@\xcb\x84\x1c\xf2\x91\xd9S@\xcfV\x84\xd98\x7fS@\xf0\xc1|\xbb\xa4pS@\xb2i!v\x10\xeaS@\xef$\xe0k8\x7fS@\xa9\xa5\xf8\x03\x01\xfaS@\x9bi&\x8e\x13\xb7S@\x0e+\x02Q\x80\xaeS@\x93\'u\x07[\xd5S@\xca(\xd01\n~S@G\xce?:<\xd8S@\xacO\xc21$\x9eS@\x9d\xd5\xe4#\x88\xbeS@\x12\x93\xbeYB\xb2S@\x84e)],}S@\xad\x16\xbeHn\x96S@VCOH>\xb4S@z\\,v\x08~S@\x03Q\xd4j\x9c\xd6S@\x89e\xb9\x99h~S@\xb6\xf6\xe2\xf5\xafkS@,\'k\x81\n\xe2S@\x80\xbf\xb6\x92S\xc9S@5\xc4k-\x82\xb5S@\xc2Y5\xf21\xb5S@\x07.\xcc\x87\x17\xd0S@^Y\r\x1e\xdc\xd0S@\xbe\x81\xd0ZF\xddS@T\x04\x93\xaf\xe4\x7fS@\x8d\xa9 \xa9\xa6\xc6S@\x99\x12\xb7-_~S@\xc9\x03\xe6\xe5\x9f\xcbS@\xa9\x1b\x0e\xea\xbf\x9bS@d@\xab\x12\x1d\xd9S@\xf5x\x88\x12\xdb\xe3S@\xfd\x86\t\xa3`yS@md\r\xd7\x1f\xb1S@\xe1\x07\xd5\xb1\xf6\xa0S@\x9c\xc8\xf1y7|S@a/<\x9d=\xe6S@\x06G\x85:=\xb3S@\xdc\x08f\xe3\xac}S@\xe5B"G\xcazS@0\xdc\xfe\xca\xf1|S@\xf5\x88l\xce\xde\x95S@\xb4\x90<\x96q\x93S@~\x84=\x15V\xdbS@\x19),7\xac\x9cS@\x14\xed\x9e\xbb\xcd\x98S@\xed\xb2\xe6\xb9M\xd9S@\xcd\xeb%23\xd7S@g1\xa2\xb4\xe0\xb6S@\xca\xf4\x8f\xc1\xcd\xd7S@\xb3\x1d\x96\xfd\x87\xa0S@VP=\xa9:uS@\x1f\x1e*\xc5+\xf5S@\x9f\xb5\x1a\xaa\xf9\xa9S@\xbb\x98Y^\x90\x9eS@\xfbRu\t\xf0zS@\x8a\xd0\x94\xd85~S@|\x95sKP\x7fS@\x0c4\x14#c\xcbS@-}\xa4B6\xf0S@\xb5QX\xff!\xd7S@q\xe2\xc8\x829\xd9S@\xe3\x1dC\xe6\x03\xb8S@r\x96\xf3e4\xb8S@\xfd4\xb8\xf6\xd1vS@\xcb\xc3\x9a\xc3\xf6|S@_\x1d\xa1\xdf\x93\xb6S@\x12\xfc4w\xbd\x81S@\xe6]z?\xe6\xbfS@N\x0e9\xd3\xe3|S@\r\xbcPy\xc6\xadS@\xd7\xaf\xb1\xe9\xce}S@\xd5\xf7]\x12\xfc\xbcS@\xd5\xff\xa6\x1e\xa6\xd8S@#\xf9tY\x8d\xacS@\xcf\x15\x1c\x81\xb8|S@\xec\xf7\xdaQ\xd7\x80S@\xf3\x9f\xa0\x17\x86\xa5S@\xd0\xb7\xbcE\x8a\xefS@\xad=\xec\xb0\xea\xe4S@Bd\x82\xa8p\xb0S@\xb4\xa0\xe9\xa3\xa3\x99S@\xa5\xca\x04Q`~S@\x12v_\xab\x12\xbdS@\xd2\xa9\xbdN \xc0S@\x0e\x1d\xcc\xbf\x7f\x8aS@\x84\n\xaa\xeek\xb8S@\xdd67:\x83oS@D\xf6\x8c\xc6\xd1|S@\xddj\xa4\xe2\\\xa5S@\x8f*\x882\xd2\xc6S@\x1a\x04H\x12\xe9yS@\x99&\xfa\xf6\xc2\xc0S@]\x9b\xff\xf9\xeb{S@\xd32\x91\xc4\xf4\xbcS@\xbf\x10R\xe0{\x9fS@\xcbyT\x1b\xff~S@\xbc\xf5\x0c\xeb\xe7\x81S@J\x9d\x15\x9a\xd4\x81S@\xc1\x8aJ\xe4\xc3|S@2%o\x8aC\xbdS@w\xe7w\xc9i\xbcS@u\x82\xf8\xa9;\xd8S@\x86\xd1@\xc6\xf1vS@5\xce\x1c\x9e5\x9dS@\x11\xda7\x15\'\xb7S@A\x0e\x90\x8a\x96\xedS@\xe1g]Fp\xeeS@?y\xb8A\xd2\xa2S@\xf4\xcd\x84\xd7\x18\xc3S@\x10\xaf\x8eJ\xac\xbdS@\xac\x1f\x8c\xb3m\xbcS@\x9015\x88\x1d\xb6S@\xa0\xf7\xfb\xc3;\xb7S@S\xd9A?:|S@2X?\xe3k\x00T@\xdb\xa7\xe2,\x92~S@\xf6\x80$\x99\n\xb2S@ND\xa3\xf7[\x84S@\x14\r\x85($|S@\xed[)_\xa6zS@d\xec\xc2\x7fJ\xb5S@\x81\xc0\x99AE\xf9S@\x0c&\xa6\x06\t\xc0S@+\x9f/\xeaO\xcaS@\xfb\xc4\x159\xb6\xd9S@\xe7y\xca\xc10\xb2S@\x1aSmw\xe8\xb0S@\x86\xca\xde\xa7\xc1`S@\x00\xa2\xc3X\xc9\xb3S@\xa9q\x14\xeb\xf4\xbcS@\xde\x8dEj\x8d\xf4S@\nJG\xf1\x02\xd7S@\x0c&\xa6\x06\t\xc0S@\\\xf5e\x81X\xfdS@\x15\'\xac~\xafpS@u\x0f\x0c\xf2.\xb2S@\xca\x14\xc2\x84\xed}S@\xa3\x1b\xf7v(tS@\xb1\x92\xa8\xfaK\x9fS@\xd0r\x82\xb9!\xf9S@e\x8f\xd8\xfc\x17\x97S@dqR3\xe8\xc8S@\x98\x19\x89\x8a\xa0\xb4S@\xeb\xa77\xf4\xb5\xcbS@\x9b\xc2\xf7\xb9H\xb9S@\xc9\x0f\x87:\xec\xe8S@9\x86T\x0f\xbd\xeeS@\x96_a\xf3S\x97S@\xc0@\xdcZ\x9c\xb2S@\x18\xac\x01p1\xdaS@\xb3;\xf13\x03\xf0S@` SI\xb2\xbcS@\x95\xb5`\x81/\xc5S@v"\xa0\xec8\xd5S@\x7fm\xb2\x9e\xf2\xebS@\x19|\xb6U:\x97S@\x0bX\xe9\xa0\xc6\xb8S@\xa9\xc4\xc7\xe4J\x83S@\x16\xc9O%\xb3\xaaS@\x03\x12\xa0}~\xb3S@JM;\n\xbc\x82S@$\x08J\x92\x0b\xc1S@\xa7JH\xe2\xf4\xeeS@JM;\n\xbc\x82S@O\xf7V\x8dXzS@\xcdj1\x1c\xce\xd6S@\n\xd1\x95\x93\x91zS@"\xd2\x87\x1c\xe4{S@\xef\xf9\x94\xdd\x10\xafS@CP\xd90\xe1\xb1S@\xac\xc1\xbd+9\xb8S@\x84\xfb\xd2\xed\xb7{S@\xf13K\xff\x98\x9dS@\x00\x92\xb4\xb8x\x9dS@\xef\xeb\\q\xe4\xb6S@zU\xcdO\xe2\xdeS@C\x9e\xf8R\xf5\xdeS@\x99/1\x16\x9b\xe6S@\xef|\x82\xe5\xe2\x90S@\x9b\x15]3|\xfdS@5\xf9\xf3\x13h{S@\xa9\xae\xbc\xb2\xbe\xbfS@\x9a=\x08L\xf6\xb5S@.\xad\x14\xac\xac\xa2S@iS\x03\x05b\x83S@\xfa\x05;i\xf9\xedS@\xa9\xe5\xfb\xa3}\xa8S@5^\x15\x02t\xe7S@\x1b\x13.\xda<\xd4S@(\xebJ\x885\xeeS@&\xd8|\x10\xf7\xeeS@&BU\xa8\x05\xefS@\xb7\x1e\xe0\xe2\xa1}S@\xa8\xc3\xb1!c\xb3S@v\xa3\xd4Ga\xb3S@\x89\xf1.\xd8\xab\xf5S@\x7f+\xb6S\xbb\x9fS@\xd8\xb2nX_\xa6S@\xc0\xb2+\x1b\x07\x9eS@\x91P\xf8\xdcX\xbaS@9\xa2\x08\x12e\x9cS@\xf1\xc68j\xd7|S@\x81\xa5\x80H2\x84S@q(J\xf5D\x91S@)kZ\n1|S@\xb02!\xc8\xc2\x00T@5l\xbbCN\xb2S@\xec\x19\xae\x99\xd8zS@n\x0eQ\xe3\xeb\xd7S@\xd4\xc1\xc8\x95f\xecS@\xb9k\x0bJ\xeb\x9dS@\x05\xb7(_\xa4\x9dS@\x7f+\xb6S\xbb\x9fS@e\xc5\xc7z\x18\xe0S@5\x9c\xa5U<\x97S@i\xb7!\x01\xa0\xf5S@\xe1\\\x8b\xae+\xb2S@"\x8e:\x0e\x92\xaeS@S\x9c(\x1a\x15\xb4S@\x82\xb1K\xff\x8c\xebS@\xd9?\xc9\x0c\xd7\x89S@\xa2\x97q-\xc3\xefS@\xe1\x11\x93E\xff\x85S@\x92r\x1a\xe1\x96\xb5S@6\x1a \xa1\xb3\xefS@Ri\xf5\xac\xd6{S@\x9df\xa7\x87\x98zS@\x17\xa2r:\x9e\xbcS@\\\xf0\xfa\xbef\xa9S@\x9a\xa1mI\x00\xf0S@\x07 \x06\x1bH\xabS@\xd4\xbfGa\x07\xb0S@u\xb3\x1f\x14\xe4\xa3S@\x03k\xd6\x04\xcf\xb7S@7\xf8\x86w\xee\xf5S@\xcc\x04\x8f\x91[\xeaS@xb\x070\xc7\xaeS@S\x8c"\x06\xe2\xb4S@\x93\xf2\xc9x\x14\xdeS@\x1b#\xde\x1e\x9b\xe6S@y0^5}\xe7S@\xca\x146\xf6\xa1{S@8\x8f\xa4\x87\x1ezS@\xa8\x8e\x13\x07\x00\xf0S@\xe4\xf1\x8c\xf1\xa6\xedS@r}\xd4f\xbe\xa6S@m\x82\x0e/k\x81S@\x88\xcf1\xe3\x17\xa0S@\x91\xb3\\o\xce\xb2S@\x88\xe4\xcb\xf9\x14\xb9S@*\x85!\xdb\x9a\x80S@c4\xafo\x92\xe8S@~*>\xff\xb0zS@\xdc\x01\xd8\xa9\x93\xdbS@g\xda\x9e\xefN\xd8S@\x94\xd9\x1a\\o\xfcS@z\xf6\x91\x9e\x0c}S@x^5\xf8n\xc9S@q\xbb\xeb\xf1B\x97S@:R\xa7e0\xadS@\xbe\xb7\xec\xb08~S@\xc3G\xd3J]\xbbS@5K\xf1\xdc|\xe4S@I\x94\xce\x83\x8f\xd7S@\xa5GIV-\xa0S@\n\x13\xc7\x871\xaeS@\x03v\xea\x1d\x95\xe5S@\x8eX\xe1YT\x9dS@[\xec\x1d\x13\r\xb8S@\xba\x7f,S4\xd8S@\x0bd\xdd\x9a7zS@\xd0\xbf\x99\x8a@\xb1S@+\x9b\x06\xf6Z\xb4S@p>\x19L\xd7\xefS@\x03\x1cD\xa8^\xcdS@%h\xb2\xb2\xcc\xa8S@\xf4\x82\x86\xdcrsS@\xd8\x9b}\xb5fkS@D[\xc4D\x97\xaaS@\xc1\xaao/\xc0\xb2S@\x9d\x9c\xa50\xe4\xdbS@\xd1)\x19\xac\xdb\xb1S@\x91\x99\x9b\x92\x14\xbbS@\x8c\xe1\xb1\xe4@\xbbS@\x1eh\x05($\xeeS@\xb9\x1b\xfa\xd7\xef\xf0S@|k\xaeng\xa6S@\x01;h(#\x9fS@\x0f\x04\x8e\x9c\xc8\xf0S@\x95F\xf9\xd5<\xf6S@\xa9\x97z?\xde\xbcS@\x83%5\x1a\x7f{S@o\xa5~\x8f\xfe\xb8S@\x98\x00\x17\xbf\x9e\xe4S@\nZz\xdd\x02}S@\xf4\xb4\xaf\xe7\xbf\xf3S@\xd7\x9e\x02\x93\xc9\xe5S@\x7f]\xf4h7\xb4S@^vS\x99\xa1\xb1S@\xaa@e\xb4\xc8\x81S@\xd9\xdcpHQ\xc5S@\xdd\x1e\xfc\xc5\xe0\xadS@\xf5\xeb4\xe5\x1bwS@\xf8\xb8\xf1jZ\xf4S@\x86\xd5>\xb8H\xcdS@\'h+\x03\xd1\xf8S@\x99&\xfa\xf6\xc2\xc0S@\x7f\x84Q\xc0c\xedS@\xb8%\xc6@\xc3\xb6S@\xa76\xb1%\x0e\xa5S@\x18\x03B\xc0\xe9\xb7S@\x0c\xabf.\x19\xa6S@\x8f\xd3O\x9a\xcdpS@\xb1\xd3\xe4\xbf\'\xa4S@&\xcd\xc0\xd9\xe2\xacS@\xbd\xde*\xfb\xc4\xe9S@)\x07\x82\x9a\xdb|S@\\\xc1\x81\x98\xd0\xb3S@\x8d$\xf1\x88\xf1\xfaS@W*\xa2\x0e\xdfmS@\xc2\x11\xe3\x1c\xf0\xf2S@\xd1\x88\xdd\xe7\x91\xa2S@na\xc8{\xb5\xa5S@\xd82\tC\xe6\xabS@\r+\xfc\xd9e\x91S@7P\xfcZJ\xaeS@\xa7\x7fx\x9fC\xafS@*\x0bz\x97\xea\xd2S@Gr|Y\xe4\xa6S@\xc9\xa9E\xe2\x97\xd7S@\xb6\x00\x91G\x1c\xa7S@\xd2g\x8f\xdfn\xa8S@\xf4\x83\xb9\xea\xb9sS@r/\xd3D\xc6\xafS@\xc2\xfb\xc1\xa4\xcc\xf9S@\xafE4\xb9\xa3\x90S@\xa3\x88*\x9e\xe4\xaeS@By)\\\x16\x9fS@x\xeb\xc3\xe5y\xefS@\x93\xf2\xc9x\x14\xdeS@m\xe1\xe0\x91\xff\xaaS@\x9au\x8f\xc5\xbb\xcdS@\xde\xa3i\'\x11\xb0S@\xaa\x17\x05\x00\xbf\x97S@xB\xb8\xa2\xf5\xbbS@\x0bQ\x14$\x19\xbcS@K\x0b\xc6\x91t\xb9S@\x82\xdaTD\xbc\x9fS@\xbf<\xbc\x88.\xbbS@%pO\x8c\x0f\xe5S@\xa2\xbf\xc8\xfb\x1b\xb9S@\x1a\x17Dw\x1c\xc9S@\x19\x06Iq#\xd9S@<c\x03\x15\x80IS@l\xb6i\x9f\xec\xecS@\x89%\xd3R&\xbbS@\x14\x14\x9bq \xf4S@&\x07\x98\x0e\x8b\x9fS@\x97\xd5HG1\xe5S@\x8e\xd8\xc5\xafv\xaeS@\x91\xd2\xcc\x85xwS@\x86/\xba\xdf\xb1\xb8S@\x98\x1f\xbf\xc8\xec\x8eS@\xef|\xe4<\x1d\xf2S@\xadf\xd5\x81-\xd4S@\xd6\xde\xde\xf8\x98zS@\xfd\xcf\xb6\xf9\x98\xedS@\xe5\x9b\xcbK/\xb4S@\xa8\x04\x0ctO\xb0S@\x1eS\x84\xba\xee\xb7S@e\xd5\xf7+\xce\xdeS@\x14\xe3h>\xab\xdeS@x\xc0\x9a\x17\x07\xefS@\xd6\xad\xd1>\xcd\nT@\x16\xf3\xfb\x1a\xf3\xeeS@S\xe4\'7\x14\xb0S@\x14 \xf7\xa9\x9f\xa0S@\xcba\x19s\x9b\xb0S@jUT\xf1\xcf\xb0S@\xf3Mp9w\xf2S@\xfb\xb2\x96<jpS@3\xa7\xd6\xd8<\xd2S@\xdc\\\xca!\xdf\xafS@6\x7f:\xc3&\xb0S@\xfa\xfe\xc8\x9f\xdf\xb1S@\x85;\x1f]\xab\xc7S@j\xf9ut\xa3\xa8S@1\xdb\xa2\xdd\xa1\xa5S@\xea\x02\xd3g\x89\xf1S@0\xb3\x8c6\x0f\x94S@\xce\xb4T\x1c\xa8{S@\xe6\x02\x11\xff\x8eyS@\x1a6\x7f\xfc\x8f\xebS@\xff\x99\xd4\x97r\xf0S@\xc2\x01k\xc7]wS@E\xbap`\xbe\x9dS@T(\xc6\xef\xf7\xf7S@\xd2\xe1\x1a[\x10\xafS@\'\x03\xed\x8bC\xdfS@\xe8\xdd\x08\x9dywS@\x80v\xc2\xbd\xfc\xc5S@\n$M\xd4xyS@\xe8\xdd\x08\x9dywS@dYp\x00\x97\xb0S@\x80B\x03\xad&\xa2S@\x01\xe2\x03\xf2*\xbeS@\xa7W\xa8~\x93\x90S@\x08x\x1c\xce\xd6\xb0S@^\xbe\x9dy@\xbcS@\n\x88\xb5\xc0\xf4\xb1S@|\x8a\xcf\xf9\x8d\xedS@\xc3\x03\xda\xe7\xa7\xf6S@\x14\x07\xeeV7\xdfS@<\xb8\xad\xc9\xdd\xc2S@\x86|\x84\x83\x92\xb1S@\x1dL\\zi\xdeS@\x1b\'q\x92j\xa5S@\x13\x04\xc3\xf6`\xb8S@\'\x02\xfa>\xef\xaaS@H\x08\x933\x9c\xd7S@\xefa\xc86:\x97S@\xb1\x0eR\x0c3\xb1S@\xd2\x0fG\xb3\x87\xdbS@(\x0f\xaew\xde\xecS@\x00\xdd~\xb2\x86\xa5S@\x9a\\\x9c\xf30\x86S@\x8e\xecD\x003\x81S@2Q\xe1k\x86\xb9S@\x0b\xc9z\x9c\xca\xbbS@\xd5\xbc5[t\xc7S@1\xa3M\xd6\xf1\xe6S@\xc5C\xa4b\x18\xb8S@\x1d\xf2\x1a\x9a\x1f\xacS@\xcc\xe6\x8dd|\x9fS@Y\xd7}\x17b\xf1S@?\xd2\xf00r\x86S@\x84\xfaO\xfe\x11\xa7S@\xaa\'\x95\x05j\xa6S@JQ}\xa4\xf6\xdaS@\xe2\n7\xaa6|S@\xb3!dw\xe0xS@\xa1X\xb5\x9a \xbfS@\xce\xc6\xca\x8d\xa6\xabS@@-H\xd0\xe3zS@\xa9X\xfc\x93\xd6\xbaS@5\xfb\xcf:\x10\xb5S@0\x93\x14\xd4/\xd8S@P)\xe9\xed\x8d\xedS@\x9a\xc8UG@\xb8S@\xc7[N`\x86\xe6S@\xd8)g\xd3+\x87S@Z\xd6Z^&\x9fS@\x0b\x8e\xe6\x1am\xa6S@\xc2\x99\xc2\xc9t\xe5S@\x08`\xde\xffn\xa5S@=\xf9\xa4\x97=\xf6S@Y\x95.\xae<\xfeS@\xdbnRc\xe9\xdbS@\xab:HdP\xdfS@J\x03O\xe8n\xc7S@\xa4t\xe2\xd4\xce\x84S@\xf5\xbc\xfb\xd2\xd2\xb5S@\xa7T\xc3\x9aL\xf2S@\x1a\xa1\xf7\xa1\xb5\x9cS@2\x9a\xd1\xc0t\xb4S@\xae\x9a\xce\x7f\x1b\xdbS@\xb1S&\x0f\xd2\xb2S@<\xe8\xf8\xba\xbe\x98S@0J\xe4\xbeT\xebS@\xa5\x0b\xfc\x14\x92\xd9S@\x89iA\x9e,\x81S@\xb1\xbd\x96w\x1d\xefS@E{\xea\xbe\x15\xabS@\xabx\x80%\xe8\xf8S@h7-L\x01\xacS@A\xea\xb0Lb\xb5S@\xebX\xe5\x8b\xd8\xdaS@l\xc2\xe4\xc9\t\xd3S@\xe4J\x1aSJ~S@o\x1bz\\\xfb\xafS@\xd3Z<T\xdc\xb6S@1\xb6\xc5\xa1\x06\xb5S@\xf4H\x10h\xd6\xebS@=X[\xa1P\xacS@U\xb5\x97F\'\xacS@\xa8\xab\x1b\xd0\xeb\xbaS@~\x02\x04\xf6|\xb7S@\x9c\xe1\xc3e:\xaeS@\x9c\xb15\xb1\x00\xccS@cL\xed\xd1\x8c\xa2S@\x07;\xc4\t\x8b\xa5S@5;o#6\xb6S@"\x97J\xd4"\x9eS@f\xf5\xae\xed=\xfaS@+\xab4\xc4\xa1\x9dS@\xa4\xe3\xf5\x99q\xd9S@p\xdc\xc9Ku\xb0S@~B\xdf:\x8a\xdfS@,\xb5\n\xd7\x96\xdbS@\x1bs\xcaaY\xb2S@\x9a=\x08L\xf6\xb5S@-1KJz\xd5S@7\xa0\xff\x1c\xc1\xfbS@@\xb8\x91\x16X\xe9S@\x80P\xbb\xc6(\x92S@\xd4\xe11#\xd6vS@\xa8\xc7\xb3Z\xe1xS@R\x17Dk\x1a\xeeS@>F\xb0\xed\xeb\xf0S@\xca\x0c<\xa9\xed\xf9S@6\xb0\xea\x9e\xb0\xeaS@j\t\xf7x\xc8\xfbS@\xca9\xd5t\xb5\xd0S@\x92)!\x0e\xb1\x7fS@ \xa2\xa4\x97\xf4\xabS@\xb7\x13\xc5\xea_\x98S@\xd1\x0f\x0cN@\x9bS@\x11\x00N\x90\x99\xc0S@\x04y\xb2i\x80\xe5S@\xd5\x19A\xd2\x17~S@\xd1dy%<}S@A\x19e\xbc\xa3\x85S@\xd1\xa9\xeb\xb0$\xa2S@HC\x13\xec\xd0\xaeS@\x9efC<T\xceS@\x83\xa0\xef\xcb\xb0\x7fS@\xcb\xd9\xec\x1d\x9d\xa3S@\xbb\xc8\x9d\xed\xa3\xa3S@\xeeP->\t\xc0S@\x05\xb6\xaa\xea3\xafS@\x07B\x9e\xf8\xc5\xb3S@^\xb7\x06\x0b\x0b\xc9S@\xd4\x06\x90]\xc3\xa2S@o$b\x82\x18US@=\xdcp\xb1L\xb5S@\xd2-\x8c\x94\x99\xb4S@\xdf\x06\x1ejd\xf0S@\'\x06b\xe8}\xd9S@\xc1o>\xc9`\xa1S@\xe8\xe1y\x9f\x8e\x9bS@\x1a\xcb\xe4jTwS@\x0fk\xda\xdf\x12\xbdS@\xda.\xa1\xac\x86}S@\xa1A\x89\x15\x1b\xc9S@o\xaf\x8eL\xe6wS@0Y\x93Zq\xc6S@\xb79\xd8,-\xf7S@\x17%\x16\xba\xb9\x99S@\xd2\x0b\xae\xa2P\xe5S@2\x90u\xfb\x82\xa5S@\xcevM#\xc3\xb7S@m\xa0E\x80\xc8\x9cS@_\xa0!\x17`\xb0S@q\xc1z\x0bY\x7fS@\xa06qHj\xe8S@l\xff"\x10\xce\xb8S@\xc3k\xcf0%\x87S@\xe5\xa2\x86\xd9rzS@@\xe5}\xde\xd2\xa7S@\x00\x0e\x1f\x86\xc0\xfcS@\x06\x15\xdb\xf5\xa4\x7fS@\xf2\xf8f\r\x06\xc2S@\x88\xb9`\x1e\xa8\xe5S@y\x85\xd7\xdd]\xcbS@g%\xab5\x1d\x9dS@\xa8\x9cm\x83\xc8\xe9S@\xbcBi\xec\x84\x9fS@+\xa8\xa1qz\xbeS@\x111\xfa\x16\xda\x81S@-+\x8e\xee\xb6\xb0S@z\x90\xefx\xf8\x87S@\x02\x93\xac9\'|S@\x9d\xe25\x88B\xd1S@lu\x9c%T\xa5S@\xa07\xfe\xae\x80\x98S@\xca\xd6\xfeT3hS@$\x19\xa4\xaf\xaa\xdaS@o\xfc\xe0\xcf\x05\xbdS@\xac\xdc\x11\xfb\xf2\x99S@/v/\x9e|\xb1S@\x08;<8\xb3\xe7S@N\x848\xe9T\xd3S@\xf0#\x88\xea\x17\xbdS@2\xf99\xe0\x83\xb0S@\xf8\x02\xa2u\x14\xd9S@s\xeaE:\x1f\xf0S@w\x0bZ\x91H\xb8S@\xe2\\\xcc.|\xbeS@\xb1\xdf-\xc1b\xc1S@\xf5j\x85&\xd4\x9dS@\xc9\xc6\xd0\xf4s\xc5S@\t\xd7\xb5;\xd5\xc6S@\'\x07#\xd0\xd7\xd6S@~_\xcd\xbc\xca\xdfS@\xebsE\xa3I\xd7S@\x0e\xf6\x06\x11\xb7\xb8S@:\xb3\xde\xa4r\xb0S@\x0c\x1e\xe87\x86\xd5S@\xd1y\x02a\x91\xc6S@4\x9c{\xa89\xadS@\xc1\x91\xad\x80\xf8\xbcS@\xfaZk\xed\xea\xd4S@\xa3\xe3+\xffc\xe9S@U\xacT\x1c\x12\xcfS@E\x83\xe5O*\xceS@`\xad\xae\xbfJ\xa3S@\x82\x10T\x0c\x0b\x9cS@\x83\x84\xd2\xfeW\xa5S@QDI\x02\xcdyS@\xfc\xf3\xb1\xd3\x90\xbfS@~\xf0\xd31I\xb0S@\x1f\xe7\x13Sh\xbcS@P\xdd\xf0\x9e\xb5\xd6S@\x81^N\x0e{\xa2S@\\Z\xe0t=\xb8S@\x97\x86\xcaWs\xacS@\xd0\x87\xa1i\xa7\xfeS@\x06\xe1\xf3\xba1\xacS@\ra\xdc\xc4 \xf1S@m\x10\x8a(\xfc\xe6S@\xaao\x81\xd6\xa8\xb7S@\xee\xc0\xcf\xf1\x80\x9fS@dq0\xc4>\xa0S@T\xef\xd2\x07\x13\x01T@e\xc5\xc7z\x18\xe0S@>\xd1\xa1\xf6\n\xeeS@\x7fF\xbe-\x06\xf1S@\xfc5\xe0|\xb7\xefS@\x1d \x8e\x1c!\xf0S@Ct\xbd3kvS@\xd7\xc7\x87\xce\n\xb8S@\x9b|\xa4\xec\xf1pS@X)\xa7x\x80\xd3S@\x8c\xebp\x9b\x10\x99S@\x91K\xa7\xc2osS@\xd7XZ\x04\x9f\xabS@\x8e\x9b\xfc\r\xd0\xefS@\x87Q\xa3m_\xf1S@\x93^~0\xc4\xe9S@*\xa3WI\xf6\xc4S@\x1fI\n\x84\x04\xb9S@c\xdb\x95\xcc/\xb9S@nQ\xf8e6\x83S@\xcey\xc5X\xcc\x88S@=\x7f\xdb\xe5\xe9\x80S@\x1d2\xd2\xd4\x1d\xd2S@\x8dM3\xf8\x8a\xbfS@\xaduy\xc3\xe9\xf8S@\xd2\xd1\xd6\xe6\x0f\xb8S@\xc5\xf8bd+\xeeS@9\xf4\x1amF\xaeS@\xdeK\xe0\xb2\xc2\x81S@\x10\x8f\x9f\x14\xe2\xa6S@-1\x803\x9a\xbeS@N\xdas*"~S@\x1f\x9et\xf6D\xeeS@)`\n\xdd\xcf\x8bS@\xb1\xa9\x03\xbd5\xfcS@\xb2\xadW\x82\x11\xa5S@\x85\x9b\x12\x17\xd0\xf0S@l8\xb1\xb3h\xefS@^\x19\x07\x8f\x90\x81S@\x12\x14\x01u9\xabS@"\xb5\x80\x99\xa8\xeeS@q\xd4\xbb\xe9\xd1\xa0S@\x9a\xec\xc5\xe5~\xc2S@\x02\x1a\xc9\x92\xdb\x9fS@\xaf\xea\xb0\xa3\x96\x83S@\x04\xee6\xddW\xa5S@G\xd7\x9e\xe7\x90\x9fS@\x1f\xb9\xfd27\xe5S@\x93\x9e\xb3\xae\x05\xc3S@\x12\x89(,`\xe7S@\xdbFfp\t\xb5S@d\xf8\x9a\x00\xdc\xd8S@X\x84n\xc1\xd4\xb5S@y\xfd\xee\x11\xd1\xd3S@\xf4\xb18\xaep\x80S@\xbfd"?\xac\xa9S@\x0bG`S\x83\x80S@\xe4&\xd2\xfd\x8c\xbcS@\xd6N\x88\xf2\xb2\xf0S@\x8ba\x94\x02!\xf1S@\xf6\xe5\xf9\xb1#\x83S@\x10\x99\x13\x01\\\x85S@\xf4w\xb4\x1a\xe5xS@\x05\xce}U\xaf\xe2S@\xb7@2\xe5\xa2\x92S@Q\xd3\x8d\xf9\x7f\xaeS@/\xc2%-\xbc\xb7S@\xe7\x02\x16\xefN\xb6S@\xf8\xca\x9cf\x0f\xd8S@\x97v\xc2\xc5\\\x7fS@\xb9\xdf&"\x80\xf1S@p;iU\x1a\xd8S@\xb3\xb9\xeb\x84\x0e\xa8S@\xf2^\xfe\x861\xefS@ur\x85v\xb3\x90S@\xbcx~\x93XqS@ \x1f\xbaYt\xa2S@p\x1c\xefh$\xd7S@[E\xed[\xd5\xd5S@\xab2\xca@9\xceS@\xb1?\xc0\xe5\xf7\xe7S@\xfcJ\xbd\xe5\x85\x92S@\xeaWAy\xa8\xe7S@-^\xaa%\xd2|S@\xfe\x919-*\xd8S@\x9f\x8bA\x88\x94\x9eS@\xfd\\\x92\x83\xdc\xedS@\xbd\x9c\x88\x91\x10qS@i*L\xdc\xac\xa2S@E\xfc\x90\nu\x94S@\x8e\x08\xea\xa9I\x92S@\xbf;_X\xa3\x85S@\x05\xbd\xf4-\xd4\xd5S@\xee\xd7\x05\xf0,\xa7S@pq~u[\x8bS@\xd8\xb0<\xec}\xefS@=id\x13*\xf2S@\xf9O\xcf%\x9f\xefS@Q\xd8\xe2\x05\xe7\xeeS@\x1cU\xe9\xe8j\x97S@\xc5\x17_z\x11\x90S@\xe4\x83\xea\xf0\xc5\xc0S@\x9e4\xa9\xf8\xcb\xe3S@\xbd\x83\r\xc4O\x9fS@\x91^A\t\xae\xb4S@\xed\x06A\xae\x97\xb3S@>\n\x86\x83\'\xd7S@Hx\xdf\x87j\xceS@\x01\xe5\x9c\xea\xa5\xeaS@7n(\xfe\xf5\xf1S@`\xfdr\x1c\xe9\xa7S@.R]\xca\xf2\xd2S@Xd\x8a|\xc5\xefS@\xc1@\xc8i\x1c\xf2S@\xdd\xa9%p\x9a\xbeS@\xd5\\F\xe0@\xb2S@^O\xf6\x90\x89\xf9S@]\x9c(\xd2#\xf9S@\x8c\xb7\x8fZs\xe5S@V\xb4{\xfa7\xb8S@\xe2\xf3\x85\xf5\xa6\x99S@<JY\xd5\x98\xb6S@\x9b"O\x1dJ\x9fS@\x7f\xf7\x1b9:\xaeS@\xec\xd2\xd7\xb6e~S@\x00\xa7=\xe6\x00\xa0S@\xef\x16\xe8\x7f\xb3\xa1S@V\x06\xea=\xe4\xc5S@\x10\xa0\xf7\xdf\xc7\xa3S@\x11\x11\x98k>}S@\xe4;3\xf6\xbd\xd7S@5f\xf5\xae6eS@\x18\xfd\xb2\x928\xbbS@;5\xd4\xc4\x08\xdbS@J<\xb2\xff0\xb5S@\xa0\x00\x87\xae;\x9eS@\xdd\x80B=\xde\xedS@d\xa9\xb6_\xa0\x85S@\xee\x87\x15{\xe9\xb0S@\x1bcy\x9c\xef\xe6S@]\x08\xa2(\xa2\xadS@,T\x04}\xaf\xb7S@=51\xe1\xcb\xdeS@Lj\xa9\xc8\xc0\xb4S@\xa6\xad\xd0i\xa2uS@\xe7r\x91\x08\x8f\xe5S@\xb4~\x99\xc6\xe4\xc5S@\xe6\x84\xd4\xdc\xf3\xeaS@3\xbcD\x1cF\xf0S@+R\xcf\xb2\x83\xaaS@\xf9:\x9e\xe2\xd7\xb5S@\xea\xd5cY%\xa2S@#\x94[\x8c\xdf\xb0S@a\x17 q\x15\xa2S@\x9fa\xf9\x82\x98\xb5S@5\x91\xfd+\x83\xa9S@\xbf\xffc\xb2\x9c\xaaS@\xad\x1f\x15\x1a\x15\xb8S@\xab\xa0\x03\xe8\xad\xbeS@\xf6U\xd8\x0cW\xe7S@\xca\xd0\xd2\xc6\xc0\xb1S@Z\x1c\xc8\xeeg\xf0S@-b\xedFm\xafS@\x05\xfd\x02\x13n\xa6S@F\xc92?\xae\xdeS@\xbe\xec\x17I\x17\xcaS@)\xca\x83\x8e*\xa9S@\xe2\xe6\x05%\xf2\xe8S@\x1f\x06#\xffl\xb1S@.F\x0e\x90\xbf\xd2S@RP\xabNVoS@|\xcd\x97\x03p\xb9S@K\xe6&>a\xb6S@<\xc2f\\X\xdaS@O\x804\x8b\xbc\x80S@p\xc4\xab\x93\xfe\xb5S@\x06\xfb\x1d\x1e.\xd2S@\xaaJq*\xe9zS@\xc0\x94^\x18\x12\xd3S@\x86\x94\x96S\x82\xedS@\x17\xd6oH\xbb\xe1S@\x01\xb7p\x14\xa4jS@\xe7.\xa6~\xb0\xb1S@fK{\xe2\xd9\xaaS@\x14\xa1\xad\x11\xc7\xc3S@\x01\x15\xc3=,ZS@m0\xe0O\x9d\xa0S@\x90\xe0\xc0\xec\xcd\x80S@RFol{\xaeS@\xd6R\xb0/\xcb\xa6S@\xd6R\xb0/\xcb\xa6S@q\x07S\x0e\x8c\xf3S@<\xb6R]\xd9\x80S@w\x14\xac\x04\xc6\xdaS@\x98<\x91\'3\x85S@6\xdb1_D\xafS@i\xb8\x93&\xc2vS@\x12\x866\x13\xaa\xdbS@\x03\x91\xbe\x8a\xc0uS@\xdc%\xb2\xc5\x81~S@A\x9d\xe3~\xee|S@\x92\xc6V\xac\x8b\x9fS@\x17\xe5P\x1a\xb9\xedS@F\x1f42O\xedS@\x16\x02\x85\xf6\xc2\x98S@\xf5\r\xd3\xb6\xa8\xaaS@\xcf^\x1c\xc0\x8exS@{\xdd\xec\x124\xe4S@N\xe7\xe9.I\x7fS@c,\x1b\x12\xad\x9cS@\xe8\x99G\xb1\x1d\xe8S@~ESI\xd8vS@\x0f)4D+\xedS@u\'\xc0\xdb\x15\xb8S@\x1f^\x13\xbed\xd5S@.\xe5}u\x11\xb0S@\xa4\xe2\xd1\xcd\x7f\xc7S@J\x1d\xccc\xb1\xfbS@\r\xa7\x98\x8e\xc3\xedS@!E\xfa\x8d\xa6\xc6S@\xda\xc6~\xb7v\xe7S@\xcf\x08\x05-\x9c\xbbS@\x1cB\xed"C\x00T@\x9e\xfb3\x96\xd6\xabS@N[\xb2\xee\xd0\xffS@\x1a\x04\x9bg\xc9\xfbS@\x0f\xd8s\x80\xe7\xaaS@\xe3\xba@\x9b|}S@\\[8\xf3\x83\xb1S@\\[8\xf3\x83\xb1S@\xf6K\\v\xff\xa2S@\x8c)i\xf0-\xb0S@+p\x9e\x04\xaf\xb8S@\x9f\x81\xb1\x14\x9c\xc5S@{I\xde\x8a\xc8\xb8S@\xde\x84\xa55j\xdbS@_i\xbc\xf2O\xedS@\x01|\xb8\x01\r\xadS@=\xfb\x07"X\xf2S@\xb0\xa9q\xd4\xfa\xb3S@\xc9\xb7\x86e-\xfbS@L\x95\xeeZ\x18\xa7S@\x11W\x85A!\xb2S@H`j\x9e\x1f\xf4S@8\x94\x9at\x17\xdcS@\xb2]=\xd6`\xa0S@\x96\x15\xf5\x0fo\xffS@\xcf{\x04Rz\xe9S@h\xc9\xe2TJ\xafS@\xc6\xe9{J3\x83S@ \n\xa5\xc2\xb4\x7fS@t\x10\xa3iK}S@\xa0\xa7np\xb6\xa0S@\xee\xcet\x03m\x9dS@\xfe"}^\xe2\xaeS@"]\x12=\xb6\x9eS@\x1bxd:\x16\xcbS@>\xbf\x14\x93\x93\xf2S@ji9\x95\xc5\xbfS@\xf1\x82\xd7]\x1b\xe8S@\x82l\xc2?`\xf4S@\xc0\xd5\x98\x84\xef\xacS@\xc2\xb8\x13\xd1\xca\xe9S@\x17t\x1f\x1e7\xbdS@\xa4\xde;\xd2n\xcdS@V\xf2\xc5\xc4\x8a\xc7S@\xad\xfe6{_\x9dS@\x1e\x87\x17\xb1\x8e\xa8S@\x1d\xae\x0f\x06A\xafS@\xe5E\x04\xa1\r\xafS@`O58\x88\xb3S@\xd3\xeb\xdb\xa9\xb3}S@0u\x1cb\x19\xb0S@/\x82=\re\xdeS@\xb7\x0b\x97\xa4\x05yS@_\xe1)\x0eg\x9fS@<E\x8f\x15\xe4\xafS@\xd2\x8f\x8f\x8b\xaa\xa7S@\x0czfS\xeb\xedS@\xda\x8e\xb1\x0c8\x8bS@\xf7\xce\x9d3=\xa9S@%\xdej\x19\x18\xfcS@\xf5O\x03\x1e\xea\xb0S@3p\x1fy\xed\xb4S@>E\xac\xaa\xb3\xb4S@\xf6\x97K\xcf\x7f\xd9S@\x93n \x12\x91\xd7S@^\xe2\x1e\xa3\x8e\xe0S@qkr)\x1c\xafS@\xcc\x82\x9b\x13\xf1\xaeS@\xe03e\xf75\xf3S@AZ\xc3o\x14\xb9S@i\x1f\xe2Y\\wS@\xac=\\\x8d\x91\x9dS@\xef\xb9\xbf\x90\x89\xfaS@\xdf\x90S\xd1\xcf\xb2S@\x1a\xe8*S\xf9\xc7S@z\x06\x14;\xdf\xb3S@5++[\x95\x81S@\x07#\xa1\x01x\xa2S@\n\x0e;\x9e\xb5\xa2S@\x19\x068ot\xa6S@\xed)\x84\xebA\xadS@\xd1\x0f\x0cN@\x9bS@\x8cL\xee\xa8\xc9yS@\xac\xeb\x84>\x16\xa2S@i\xe1|ph\xa6S@\xeeEV\xbc\xe0\x9dS@)\x12\x842T\xefS@a#\xed\xe2\x04\xc1S@\xa5\xc4h\xcd\xff\xd9S@\xa8\tk.\xc2\xaaS@;\xfd\x92\x94E\xafS@\xfb\xae\xc9\xa5t\xe7S@w+\xc7\x92A\xc3S@\xcd\xa2\xa1\xc8V\xe8S@\xedG\x8d\xe1\x17\xa7S@\xcc\xbe\xd3v_\xa1S@\xfd\xe4U-A\xeaS@\xc7R\x85\x8c\xa8\xa3S@\xc8\xbc\x8b\xa2\x07\xefS@\xd4\t\xd7\xb0\xe6\x88S@K\x1f\xac\x0e3\xc7S@\xb0,\xf7\xde\xef\xe6S@FS\x96\'\x00\xb3S@\x1b\xe9\xfdt\xf9\xbbS@&\xf1\x00\x8dB\x92S@6\x93\xda\xe8\x80\x88S@\x1c\x03\xa1B\xde\xb4S@\xd2\x9d\xdfO"\xb0S@F\xf5A2\xa4\xb1S@\x91\xd2\xcc\x85xwS@\x88\x1f\xd2$\xb9|S@\xf2A\xfa\xd7U\xb8S@\xd5\x98L\x88\x14\xdeS@o8<x\x04\xefS@\xc5\x8a\x06\xd9\xe8\xb0S@%\x07\x9f\xe3\xe5\xacS@\xf8}\xce\x17\x9e\x9dS@\x03{\xaf\xda\xfb\x9dS@97\x0f\t\xd8\x9eS@97\x0f\t\xd8\x9eS@T\x92\x92\xfe\x97\xfaS@D\xf9\xefP<~S@\xda\xc8w\xdc\xe8\xd7S@o8<x\x04\xefS@e \x1b\x83\xc5\x81S@~\xea\x08\x0c\xfb\xa0S@\x7f\xeaZiE\xaaS@!\xd6\xcft6\x7fS@\xf3\'l\x92\x01\x9fS@\x8a?\x9f&\x84\xefS@r\xb0\x99\xe9.\xecS@\x14\xad }\xbe\xaeS@\xe4Y\x93J7\xb4S@\xa1\xa7\xa2\x96\xa9\x9dS@B\xc4\xca\xe9-\xb6S@mN\x10:\xeb\xacS@u\x1cM\x91\xb0\xe7S@\xbf\xd0C\xc3\xf7\xb0S@\x89\x9a\x97\xd2\x95\x92S@LMu\xd7 \xd7S@\xe0yJ\x83f}S@\x8f\x0c\xff\xc7\xce`S@p\x80\xd3\xd0C\x97S@\x90D\x9a\xd9~\xa5S@\xac\xa3m\x05\r\xfaS@\x94v)\x92\x9b\x9cS@\xeb\xe5\x8b\xba\xa8\x9bS@WL\xd7\xf0\xda\xf7S@\xbf\xc5\xc4\x16\xd3~S@\xef\xbc\xcd\xc9\xdd\x81S@E\xcdp8\xfb\xacS@\xe752\xcc \x97S@\xd1\x00\x8f\xa7A\xaaS@\xdd\xf8\xcb\x1fW\xb2S@om\xb81I\xddS@6A\x8a\x04DrS@\xc2o\xbe-\xd9\xf7S@\xf5M\x10\xfb\x95\x94S@\xbd\x08\xdbD\xa1|S@\x9c\n\xf8\x91a\xacS@\n5-\x14E\xa1S@\r\x17\xf8_\xfemS@\x1a\x08\xc0\x82\xf0\xa0S@\x05\x04%E<\xa1S@c\xdf\x1b\x868\xcdS@.\xd1WI\x9f\xafS@+\xb0n\xfcz\xb6S@\xb6w7\t\xe9\xf4S@\xfa;{\x05f\xa4S@3\x0b\x91Y\xcb`S@\xba\xc9\x98\xa9\xb6\xedS@\x1e$Ce\xc9rS@\xfe\x95\xc9\x8c\xda|S@\xdf\xd8\x8b\xa7\x91\x82S@\x1cq\xd7V#\x9fS@s\xbe\xf9-b\xa3S@\x8bK\xbaSa\xf9S@\xc4Q3\xbe\xe4\x95S@A\xe8\xf0>/\xf5S@\xa1o]\x19\x8c\xd3S@\t\xe6\\\xc4y\xa5S@\x00s\xbdP\x11\xacS@\x03\x0e\xb6&~\xa7S@\n\xb9\xebb\xf0\x85S@\x1e~\xbfv\xb6\xb1S@q\x12\xcc\x89B}S@\xc7\x0e\x98\xb0\xff|S@\x03\x0e\xb6&~\xa7S@a\x99e[\xeb\xd4S@\x8b\xf3\xfex\x83\xb3S@\x80\x01\x1e\xb4S\xf6S@\xa9%f\x94?\xc1S@\xb3b\xa1y\xb1zS@\xdc\x01\xd8\xa9\x93\xdbS@\xc7j.\xf8\xf4\xb5S@\xfd\xbe\x8fy\xf2\xb4S@*\xac\xb8\xe0\x16\xb3S@\x86\xbe\xc8`,\xeaS@Q\xcbfN`tS@D\xa1\xfb\xe7\xcd|S@jT|\x0e\xb2\xb0S@\xec\xd5\xe7\xb0\xee\x9fS@\x1eZ\x7f`\x89\x81S@i\xf7z\xc79xS@\xfdgOKp\xecS@\x06|\n\x84\xa8\xf5S@q\xb8\xbd\x9a\xc2\xb3S@\xdaI0\xe2=\xcbS@@ii\x91/\xeeS@\xbd"\xc4\x1a\xa3{S@\x9f\xa4LU\xcc\xb0S@\x94Z\xff\xbb!\x9eS@k~g\xe7\xbf\xacS@\xeb"\xb3L\xf1\x9dS@\xed\xbfX\xff\xed\xbaS@\xa4\x89^\x1d\x81zS@THq\xbc\x82\x85S@w\xa3o\xec\xf1{S@\x91?\x8cx\xce\xabS@\x81]\xe4&\x83\xa1S@;\xa7\x1di\x01\xe6S@2\x9a\xa4\x90\xda\xc6S@\xde\x8dEj\x8d\xf4S@Ci\x19\x11U\xc0S@4\xe7,\x9a\xaa\x83S@\xcaG\x99\x85}\xc4S@\xe5h\xd7\x07\xb9|S@\xbe\x96~7\x80\xccS@<\xdc\x8e\x88F\xf6S@4\xcd\xd6\x8b\xb0\xaaS@\xec>\x93X\x86\xedS@#m\x18>T\xfbS@=\xc2\xf0\x8e\x88\xf8S@\x0c\xe5\xcf\xd3[lS@\x903g\x12N\xa0S@F\xcbWK\x1c\x7fS@\xa2\x0f\x9e"\xaa\xaaS@G#d\xd4\x0c\x83S@\xd8\xee\xcc;\xaa\xbbS@\xebr=\xea\xceyS@t\xa7\xe3\xe0\xcc\xa8S@\x94Z\xff\xbb!\x9eS@\xab\xe2[\xb0\xb6zS@\x8b \xdcE\xa4\xa7S@\xb5-\x08\x94\xd5\x81S@WP\x0c\'-\xd8S@5\x9d\\\xd6\x10\x83S@N\xb6\xb2_\xa1\xecS@\x04\x8a\xf7\x16\xc1\xdaS@\x95\xb9jA_\xf8S@\x0b\xac\xd5>+zS@\xf5\xb2\xc2\xce\xb1zS@\xe1~G\xde\x88\xe9S@8\x0c\xc6\xc7t\xf6S@\xa2\x01\x10mj\xfcS@\xf8\xa2+\x9b\x86\xeeS@\x1d\x9f\x03\xa3\x99\xe3S@\xc3V\xd6\xa9\x98\xb2S@_\x8b\x97Vr\xf8S@\x01\x85\xc7v\xcf\xf7S@\xa9\x9e\xf0$q\xa8S@\xf0Ue\n\x0b|S@\xe3\x83\xee4\x08\xbdS@\xa3$\xdd\x00\n\x82S@ UV;\xf1\x9fS@#\x11\xdf\xa5R\xb7S@\r~{v\x88\xfdS@>\xbbw\x00\xd5\xb3S@\x93\x9b_}y\xb9S@\x18E\xe7\x02\xfbzS@\xf7PZ\xd6\xc2\xf1S@\x0c\xe2\x1d\x18\x8b\xdbS@\xa8\xec\xe5\x9e\xb3\xaeS@\xf6\x8dy\x88S\xabS@\x01\xef\xc1_\xb2\xdcS@t\xf03v?yS@E\xabGL\xb9\x81S@\xd1o:V\xe7{S@(\x9fJ\xe1\xa6zS@\x0b,\xd2l\xb6{S@\xf6\xa4\xf7\x80g\xb5S@\x808!\xd4\x8d\x80S@q\x170@\x1f\xdbS@\xc1\xc2\xb3%\x8c\xa5S@\x06\x11\xf1\xf7?\xa0S@71Q\xee0\xbbS@\xda<\xed\x81\x1b\xebS@,\xea\xb6 \xfb\xabS@\xf9\x07\xfb\x99\x99\xd4S@Me\xb2-O\xd6S@\x83\x11\x81\xa7!\xb0S@\xbfm\x95m\xd1\xb0S@wX&a\x08|S@\xc1L\xaaINzS@\x1f\x8aB&9\xf7S@# Q\x97\xa5\xa0S@e\x05j\xb4\xc2\x9dS@~\x82\xba:\x17\xdbS@\x8a\xaf\xac> \x84S@(\x88\x8c\x87\xaa\xebS@`\x9b\xb9\xab>\xb5S@~\xf5\x038\xdf\xd8S@\x83(6\xb1\xa9\xf6S@\x02\x08kD\xb9\xf6S@\x90\xbb\x02\xb4\x0f\xc5S@\x11\x86e\xc7\xe9}S@\xf8c0\xaa\xc9|S@\xbf\xc7V\x0f4\xc0S@\xdfMj\x9c\x05{S@\x91d5\n\x18{S@5\xbd\xb4\x90\xf9{S@iQ\x95\x94 \xabS@~Q\x90+3\xcfS@\xed\x03p\xb6\x12\xa7S@\x89!\x0b\xf2\xce\xb9S@\x9a\xf8\xe5\xba\xf2\xdaS@\x8d\x0f\x0f\x9c:\xd4S@&\x9d\x1f\x10\xc9{S@\x81yJ7\x03\xafS@\xeb\xe2\xf1#\xad\xaaS@]\xaaM\xa3\xb5\xa0S@F\x1f\x89\x84\xad\x93S@\xa7\x84of\xd1\xd7S@\xaaX\x174\xdd}S@_~L_\xb4}S@\xb1\xa5{\xa9\xf0\xadS@\x1f\xa4\xdc\x05\x0b\x9fS@\xad?\xae\x9b\xb2\xcbS@Z\xd5\xb7\x03$\xdbS@\xc6\x12\x8d\x83P\xdbS@\xd2\x82s\x1en{S@\xec\x9e\xf3\x0fz\xc5S@4\n\xb6\x87\x8b}S@\x81\xe6TD\xfc\xf6S@\x98\x85i\xc4O\xa4S@\xb0\xc9|y\xef}S@g\xfa\x82k\xf7\xdaS@\x14f\xb4\xed\x1b\xd7S@O;\xf7\xf9\xc0\xa6S@\xc0\xc6r\xa8\xc2\xf3S@\xa5\xdb*K\xa4\xb0S@V\xdc,.\xa2\xedS@\x1f.\x82\xfc7\xb8S@\x87\x11D\xe4\xc4\x8eS@\x193\xc9\x03\x8b\xf1S@\x9c\xe6-:\xf5LS@0]\xa8W=\xa2S@\xbe\xa5\x88\x0b0\xc3S@7\x02\xbct\x88\xacS@\x94\x1e\xf9\xfe\x12\xa2S@W\x93z\xd5\xbc\xa0S@\xe4<\xa0th\x9dS@\xcck\x8cz\xc5\x9eS@\xad4\x1e\x96N\x9eS@\xafWc\xac\xea\xf9S@\xfb:*\x863\x9dS@\xb5m\x90\\^\xa6S@\x06\x0f\xd1\xd4\x17\x9fS@3& PU\x9fS@\x88\xcb\x86\xdb\xb8\x9eS@\xa6\xce\x97\xb3\xd8\x9eS@\xde\x14\xa4\xfdX\x9cS@\x9a\xad\xcd\x89\x80{S@\xad\xd1\x1a\xe4Z\x9eS@\x8b\xdd\xbc}\xab\x9dS@\xac\xfeR\xdc\xab\x9cS@\xfd\xb6\x81_B\xa1S@<\r\x82}z\xb3S@X\xfb\x05\xc1\xb0\xf7S@\xd3\xe0\xd3\xf5M\xa0S@\x9f\xf4Z:t\xe9S@\xbd\xc7\xda\xac\xfe\xa4S@\x11\x1fQ\xaaL\xa0S@\xc8\xa6\x02\xfb\xe4\x9eS@\xc9\xa6!\xdel\x9fS@\xf8=\x9d\x8d\xb1\xb2S@O\x91\xe9\x92\xdb\xb2S@\xc7\xe9\xad\x86$\xb9S@r\xe8\x12{o\xb0S@\xffQ\x896p\xf8S@\x94Z\xafFi\xb5S@\xe9\x964\x92\xc1\xc0S@\x19\x87\xb9C\xe7\xe5S@N\xd9\xfa\x98+\xa5S@\x1b,\x96\xc9\xd1\xa0S@\xb1\x028\x0f\xc6\xdeS@)*^*\t\xdbS@=Q(\xe8=\xafS@\xf5\xb6\x018\xb8\xfbS@\xe5E\x04\xa1\r\xafS@\x92H\x16\xbe\xe0\xa0S@\xd1\x0c-w\xde\xa5S@X\xb0\xf4Q\xf8\xf9S@N\x9a\xbf\xbe\x07\x8dS@.\xfe\xf1\xcb\xd8\x96S@T\xbd\xeat\xa0\xf6S@\x82*\xc5\xb7\xed\x95S@.\xbf\xbb\xfa\xb6\x95S@(z\xe9\xaf\x1e\x9fS@\xcb\xcc\x9d\xc8\x8a\x88S@\xa3,\x06\x1d\xf3\xbcS@\x8bxc\x87I\xbdS@b,\x93\x1b\xb5\xadS@\x19\xf2\x1d]\xd6\xf5S@^H\xc4\xc3\xac\xaeS@\x1b)\x15\x01\xb1\xacS@\xd9]\x18\x83\xe4\xfcS@\x1aG\x1e\xba\xfd\xbcS@A\xb06\xfa(\xbdS@\xc8C\x03a\x86\x99S@\xb1\xdb\xad\x1b]\xcbS@\x10\xb6\xb4\xffu\xffS@\x1b\x1b\x00\x82k\xcbS@/I\xf0\xec\xcd\xd3S@\xcf>\xd56!\xa1S@0\xa05\x1d\xdd\xbdS@B\xe7\'\xde+\xf5S@\xc0\xb0\xb1A\x1cyS@\xb3\rX\xc5{\xaeS@Y\xc2\x8f\xddV\xbeS@\xdf/\x11\xec\xd6\xaeS@fN$(\xd8oS@\xee\x93\xf7\x0e\x14\xc3S@\x01C\x97ey\xa8S@\xe0\xb0.\xf7\x84\xefS@f\xd0[\xcb3\xb0S@;\x90\x00k\xce\xa0S@\xb2\xf8\xfd\xfd=rS@\xd4\t\xb9-q\xe7S@\xf7^\x96\x90X\xf4S@\x12W\x93\x98p\xf8S@\x94Y\x1c\xc7\xc7\xb0S@\xd0\x9b\xb3\xd5\xa4\x84S@\x7f\xc8\x98\x80\x13\xd7S@(\x0c\xb1x\xa9\xb2S@\xecr\xa9h)\xf2S@9&\x81\xa1\xb1\x89S@\xf7\xe1\x88\x9a\xd4\xf2S@\x1d\x94\xfa\xf7\x9e\xf2S@\xd5cY\x19@\x96S@I\x91\x00\xb7z\xc5S@)\x02X8\xf3\xadS@>\xf2*XY\x83S@\x0f,\x7f\xee\x9a\x82S@\xf9gt\r\x14\xa9S@#\x07\xa7\xaa)\x89S@o\xa4\x9c\x12R\xb8S@\xda\x9d\xe9p-\xf5S@\x0b\xe3\xdd\xa3l\xaaS@\x0cX\x9d\xea@\xc5S@\x1b\x0beE\x17\xa7S@O\x01J$\xeb\xc5S@\xa4\x12\xe10\x15kS@~o\x18\x0eE\xb4S@\xb2\x0c\t\x98\x1b\xb9S@h\x1f\x17\x1dC\xc1S@\x01\xdf\xbc7\x00\xf1S@\xf1\x93\x89\xb7k\x86S@n\xc1\x8d;Y\xb9S@g\xcc\xea\x9a4\x86S@_\x05\x85\xec\\\xb5S@\xfa\xc1I\t\x0b\xc5S@\xb3\x8a_J\xa8\x9aS@|x4J[\x9aS@\x1b\xfb[F\xd3\x86S@:I\x80&e\xa6S@\x19\xf8\xb9\xa9\xf9\xb4S@\xedp\xe06\xfb\xb5S@\xaaG\xcf\x1b\xf7\x99S@\xe9`\xba!\xd9\xd5S@\x1a\xc4K\xa3\xf6\xb0S@\xfbPg\xd5\xbb\xb4S@\xefp,6\x96\x89S@v\xac\xc7\xad\xa1\xf5S@h\x11\xce`s\xd7S@,\xf93Q\xf7\xb3S@\xba\xc6\xd3\x14\xd1\xa0S@\x96\xf5\xdd\xce\x1e\xf1S@\xad\x91\xab=\xcd\xb0S@\x1e\x93\xd8\x9c;\xbbS@\x1f\x96j\x1b\xd9\xccS@/\xb0`\x85\x9b\xeeS@\n\x0e;\x9e\xb5\xa2S@\x0e\x18\x98\xf9J\xbbS@\xb6,\x18\x8c\x89\xadS@\x91\xf0vS\x03\xb2S@TB\xf5\xb3c\x85S@\xf2\xb7\xce~\xd3\xbaS@\x05_~:k\xe7S@\x836\xe1\xbe2\xf5S@\xea\x7f\x05?/\x84S@\xc7p\xe1\x8a\xc1\x7fS@\xfa\x97\xcf\x06/\xb5S@\xff\xae\x19\x85w\xbcS@g%\xfdM}\xaeS@\xd2\x81p\xae\xfe\x83S@u\xb7\x95\x87\xb1\xa8S@\xbe\xa0\xe70\xbb\x82S@*"\xe6\x03\x0b\xb5S@k\xb2h\xf5\xd4\xabS@p\xc9\'P&\x88S@u|\xb2\xcb\xd4\x81S@\xe4a\xe2\x1a\xcc\xafS@\xcf\xfd\x16\xd0\x0c\xb0S@_\xd7\x81\xb0D\xfcS@a\xab\x92\xbe^zS@2g\xc8 \x1e\xf9S@\x9d\xedl\xb8n\x9fS@\xd9\x88!;\x8a\x80S@\x14\xcb\xc1\x07\xf8\x80S@T\'4\x9a\xdayS@\xf9+Sq\xdfyS@\x82\xf93\xa0\xdf\xd7S@"\'\xc08\xbb\xafS@pD\xb7\xaa\x92~S@\x9b\xfe\x0e\xe9Y~S@\r\xf6F\xfb\xaa\xb8S@\x9dg\x0c\xd2\x98\xb0S@\xd6_\xab<M\xedS@\xdbaH\x95\xba\xedS@,\xd3N]ayS@\x0e\x84l\xce1\xb0S@\x90\xe6d\x1f\xd4\xb0S@\xb3\xf9u\xad9\xeeS@\x13\xf7*\xc4\x96\xb4S@\'y\x8d\xf7\xe7\x7fS@$#8l\xce~S@g\xecZ6\xae\xb0S@\x91&,\xcc\xcc\xeaS@f_\xf6E\x13yS@b\x8a\x9b\x9e\xac~S@\rq`\x84\x1e~S@\xb0\xdav\xc1\xd7\xa9S@\xae\xe6\x9bT\xd9\xc7S@\xcfk\xb6:\xdc\xc9S@\xf5\x1dyq@\x7fS@\xd8\xad\xbeKQ\x7fS@\xc5F\xea\x10\x91~S@\xdf\xdf\x90\xcc\'\xa8S@\xe3X\xde\xce/\xd8S@\xdba\xbb\xe1\x87\xb0S@\x16\x82\xb2\xa9\xeb\xb8S@\x07(\xb9\x87\x19\xdeS@Y\x9c\xb6bV}S@\x9b2\xf5\x99\xf5\x85S@<\n\x15\xbf\xc8\xb0S@\xee\xe5\x86Z\xb7}S@lHA\xe3\x85\xb6S@\xde\xdbr\x84\x82\xb4S@\xd8\xff\xc5\x06\xfcxS@\x0b\xe3#k~}S@<\xe8\t?\x9d\xd4S@\x14q`\xe2\xa0\xb1S@\xe7\xe5^\xd8y\xe9S@\xcd\x84u+-\xd9S@\x1f\x1c$\x02\xcc\xb1S@\tj]\xc08\x8aS@ma\x94*\xdd\xe3S@K0\\\xf2N\xb2S@\x11\xe1\x92\xd4I}S@\x11\xe1\x92\xd4I}S@uJ\xa7lx\xf6S@\xadF5\xae\xf7{S@yV|\x18]|S@[\xc0K\xc1\xe7|S@Z\xd5\x01\xfaLzS@\x1ae\x16\x9b\xc8|S@\xe5P\x088A\xd4S@\x0b\xf6\xdf\xdd\xe3aS@j\xe2\xb206\xbbS@\xb1\xe1\x9d`gzS@\xd7\x95\xf0a\x0f\xceS@\xd1\xc6\x8d~\xc5{S@\xba\x8d\xb1zV\xb6S@V8\xcf\xc3E|S@\x86\xdc\xe1S[\xe6S@\x00\xfb\x08\xb0\xb7\xd7S@"\xa4\xd8V\xc0zS@g\x17M\x7f\xae{S@\x19\x9d\x9b\x08\xa5zS@0"*\x07\xcdvS@\xb6\x8ca\xd0&zS@\xf3\t\xf8{\x15\xb5S@\x0b\xb0\xa5\xb3)zS@\xa7\x0b\xe0~\xfa\xa7S@\x86\x1f3:!\xb6S@\x18c|/\x02GS@\xa7\x13\xc2B\xd0wS@\xdaT\xb7;E\xf2S@\xb6\x0f\xa0;\x00yS@\xf1~q\x88\xe7\x81S@\x06\xfb\x1d\x1e.\xd2S@\xef0\x19\x9e\xee\xb6S@\x8eDL\xa8X\xd7S@)\x96\xe9!\x99}S@\xc2* \x0b\x01\xf1S@\x8c\xf2\x98\x91\xef\xbaS@y\xfd\x1eL"\xa1S@\xc5\xa0\x94`\xf3\xf0S@\x9e\x81D\xabz\xe8S@\xe0/\xf6\xd6\x18tS@\x9a6@\xf2j\x88S@\x9aE>\x1f3\xfcS@\x0f\x9bP\xffC\xeeS@.\xa0\x9bY4\xb4S@\x89:9\x12\x98\x81S@\x93\xe6A.\x1b\xfcS@\xa4>\xb1\xaaI\xd1S@Y\x12\xfb\xd1\x00\xb6S@\xe4O\x08\x90\xd5\xc7S@r\xf6\x1f\x15t\xbcS@\x97e\xb2\xc6\xd1\xd7S@\xf4\xfe\xaa\x02\x1a\xeeS@\\5\x84\xc3\x16\x80S@\xe2\x99\xaf\xf0&\xb8S@\xaf\x16\x16\x03n\xa8S@\xc5\xa7\x8c\xe5\xe7\xd7S@g\xb4\x9f\xf6\x18\xe7S@\xfe\x7f\xca\xa1e\xb6S@>\xbe\xac\xed\xe7\xdaS@t\x95$\xc9\x02\xdbS@@\xb6\x9e\xad\xbe\xb7S@4\x02t\x9b\xf6\xabS@U\xe7\xc1+\xb8\xaeS@&\x0e\xd2"\xa2\xa8S@\xa9\'\xb8jV\xaeS@\xc3O\xabL\xac\xf9S@\x04\xe9\x15N\xf8\x9dS@\x8a`\xff@\x9f\xf6S@\x0f\x1a\xc8\xf5\\\xb8S@[\xd9mE\xfc\xd8S@\xb8a\x00\x83\xdb}S@\x96\xb2\x8c\xd2\xaf\x81S@\xc4l\xb5\x16/\xb9S@\xc6\x0fL%\xe6\xe9S@\x1b \xe6Q"\xb0S@7\xee>\x92uzS@\x08\xf4\xad\x8b\x87\x9fS@|\xe3\xf8\xc4\xb0\xeeS@\x90\xe1\xf1\xf2\x08\x81S@\xd7ZM\x1b\xb8\xf6S@V\xcc\xe8q\x9c\xb8S@ \xfb\x08\':\xc6S@;k;\r\xf8\xedS@\x02g\x7f\x14z\xa3S@<!\xcf \x84\xd5S@O\xb6\xc4\x1e\xb8\xedS@\'\xe1\xd9W\xab\x80S@6\xbc\x15\x06\x8e\x9dS@\xb3\xaa\x7f\x84hkS@\x9f\xa3\xb0\xf7\x1d\xffS@9g\xb4\xf0\xff\xceS@CC\xf9^~~S@-|k\x96K\xedS@\x92\xd4\xd1\x9c\xd4\x98S@i3\xe9\x1e\xc8\x7fS@\xa7m\x88<1\xb4S@\xd2\x81N;2\xafS@\xc5\x89\xf1\x8bO\xc7S@\xcf\x05\x04\x98\xb6\x7fS@L1zcm\xacS@l\xc9h\xec}\xe4S@\xb9\x85\xd7]m\xecS@\x8dq\x18\x03\x8f\xddS@\x14y\xf6tz\xa5S@\xe2w\x05\x16\x86\xcdS@\xfeJ\x04\nn\xa4S@G\x9a\xd5E#\xecS@\xcd\xf1\xea\x94\x87\x9dS@J\n\x89\xfa\xa3|S@\xe7\'\t0F\xaaS@@6\xef\t\x03}S@\x0cA\x9e\xa6Z\xceS@$\x83\xceAG\xa5S@\\\xcd\xa9\x8a\t}S@\x0f\xbe\xb9\xf3<\xb1S@=\x19\xaaYy\xa6S@o<\xd4Dj\xa8S@RY\x87\xe9\x99\xadS@\xa6J\xb9\x97\x0c\xb9S@|\x81^\xb3\xa3\xa6S@8\x88\n\xe8g\x9fS@!-/a\xfd\xe7S@\x14g/q\xdb}S@\xacxj\xd9\xb6\xd2S@\x1c\xfa\x9d\x12\xff{S@\xd8\\\xbb,\x01\xbdS@=<\x83\xa3\x19}S@\xb0\x18\xc8\xde\x1d\xa7S@\xaf\x10\x1aF\xa4\xe7S@\x96\x85m\r\xf1\xfbS@e\x1a\xe1E1\xa7S@!E\xfa\x8d\xa6\xc6S@\xefyxyC\xb8S@\xed\x13\xc6H\xaa|S@\x8dX\xbf\xbaL\xebS@j\xf2\xe3zR\xffS@\x13\t\x13\xcf.\xd8S@\xf0B\x82_)\x87S@~\xe0@t\x07\xa6S@\xd9\xd2e;1\x9bS@q\x02\xdc\x06\xfd\xadS@H\x00\xf7\x8b\xce\xb8S@\x87\xc7e\x87\x88\xedS@NZ\x88]\x01{S@\x11\xb4\x1d@\xf2\xb2S@\xfb\xe8\x06<F\xc3S@]\xc1/\x0f6\xd4S@\x0e=\xf7\xbe\xd4\xb2S@~e\xcf\xd1*\xa1S@yg&L\xff\xbeS@\x05\xe1{rf\xf6S@{y\xf3]\xa5\xb1S@\x89_;\xf80\x01T@\xa8\xdd1l\xb8\xebS@0\xdcgAt\x9fS@\x07U\x835\xbe\x80S@\xfd\xb2$\xd7d\xc7S@\x07k\xecU*\xb1S@c\xde\xb6%U\xc9S@\x06\xf6\xe9\xf1/xS@\x8en/2@\xe8S@K0\xf9\x1d\xec\xeaS@_\x8b\xc8n\x0f\xb5S@\xd6\x1fN\xec\xee\xe7S@\x88\xcf\x8b\xe2\xb6\xa3S@\xd2>q\x15\xb7\xaaS@\x8aZm\r\x08\xf1S@|9\x15%\xb7\xadS@c\x92\x82\xf0\x8f\x9aS@\xd7\xff\xd5\xcc\xa2\xfeS@T\xeb}n\x16\xc2S@\xb9\xe5Ef\x87\xb9S@_e\x95\x88\x13\xb8S@\x1a\x10Y\xd9}\x90S@\x88\xd1\xe3\x8dY\xfbS@\x992.\xd1\x89\x83S@\x8dq\x18\x03\x8f\xddS@\xe0Kw\xc1$\xc1S@\xfc\xd49\x8d\xde\x9fS@ $G\x17\x1b\xd9S@O\xba\xeb\xa2i\xceS@\x88\xcaD\x13AjS@\xd2\xd5\x13\xe2\xae\xefS@\x8ef*\xff%\xebS@fi\xd4G[\xb9S@\x172\x8c\xb0}oS@ZY\xec\xa6{\xf5S@\xe8m\x8d1T\x02T@\x16v\x1c3\xcd\x97S@\r6\xc3F\xe7\xefS@\xd3\t\xe8\xff\xff\xfcS@\xde\xd6\xdcQ\x9a\xedS@*\nS\x82\xfb\xb0S@c\x18:\xcfHlS@\xac\x8f\xf6\xdb\xf0pS@{$\xfbr/\xdaS@<S\x0cj]\xf9S@\xf6\r\xcb~\xf1`S@O~\xf5e\x18\xa1S@\xe87\x00\xaf\xd0\xabS@Kn\x80\x1dN\xafS@\xcd\x12\xe9\xd5\xd7\xdeS@\xcf=\xdd\x84I\xabS@\xc3\xc1\xe68\x8e\xe3S@\xc8i\xa2\xd9F\xabS@}JD\x8d\xb1\xaaS@\xa8P\xe6\xd4K\xf6S@\xaf\xb0T\x0b\x7f\xdfS@Xxy\x8c\t\xd6S@&\xf7c\xe1\xf1\xb8S@\xeb\xd4(\x8c\xe0|S@zb\x05\x18\x83\xbcS@\x04tu\xc0\xe1\xf4S@n\xc8\xc0\xe4\xa5\xaaS@\xca\xee<\xae7\xb0S@\x98\x15\x9c\x88\x85\xe1S@`\x87\'\xcf\xc4\xaeS@\x0cH9F\xf3\xe3S@\xe4+\xce\xcc\x05\xa8S@\xedK\x04\x18\\\xb0S@\xdeQ\x05\xa2\xd7\xeaS@\xdf2\xc6\xacr\xd6S@x\x12\xc7\xae\xdc\xafS@\xa12\xbe\xcap\xd5S@\x0eR\xeb"\x0c\xd8S@\xb5>mD\xd6\xf8S@V\x17\xca\xcf\x8d\x9fS@\xd7\xff\xd9y\x89\xa7S@\x7f*\xf0\xf5>\xb1S@\xab\xfaEhD\xf3S@\xe2\xf3\x85\xf5\xa6\x99S@\xdc\xb5\xf7\xa4\x90\x9bS@\xd5.L~\x9d\xecS@Izl\xe2#\xfcS@\x83k\xc6\xd0\xb3\x9eS@\xbc\xf8g\x0c\xfd\x98S@C&z\xe5\xb6\xb7S@\xdd\xdf\xfd\xf6\x17\xc1S@\xe2"\x10\xae\t\xe6S@^\\\xfd\xb4W\xabS@H\x03\xbf\x93\xbc\x80S@g\xa3\xedB5\xf6S@9sO^\x03\xa0S@p-\x8dQ\x1b\xaaS@\xffNxuE\xb3S@\xe0x."\x1f\xa4S@\x91\xf5\xd4\x05\xcd\xe4S@8"v\x9d\x8f\xe9S@\x0b8\\\x82~\xaeS@\xe9X\xf6\xf8\xc6\x8bS@fK{\xe2\xd9\xaaS@\xcc"\x91\xddB\xf6S@X\xd0F\x99E\xadS@;-8@\xc6\xd7S@\xfb\x8e\xe7\x12f\xa1S@\xdd\x9cE-\'pS@\xc8\xd8L\xff\xf6\xfaS@X\x17ydh\xfcS@.=<e\x01\xbbS@\xbd\xda\xbd\xdc{\xd8S@\xc6%\xce\xaf\xcd\xdaS@\x01\xe4\x1f\xc1\x08\x9fS@\xb5x\xca\x04\xb4\xacS@Sw\xf8\xd0\xc6\x88S@\x04\xdd\xf6T\xcc\xdfS@X\xc3\x8cM\x7f\xdaS@)\x15i\xd3c\xb4S@\xf1\x926\xbc\xa5\xcbS@\xf3\\ZU\xb7zS@_\x88g\x16E\xd7S@\xf4\'b\xde\x1b\xb1S@%08\xdf\xc0\xefS@\xe1\xdf\x16A\xf8\xd5S@l\xa0\x0eG\x93\xfcS@\xc2\x05\xb2\xf99\xabS@\xe7\x07\xba#h\xa2S@\xd7\xdd\x0c\x1b:fS@\xac\xbf\xe2\x8d\xb3\xeeS@\x8f\xb1&7N\xb6S@K\xe9$\x87\x01\xc6S@1\x1c_q\x99\x95S@\x10:\xd2{}\xf6S@h\xcc\x92\xc6A\xa9S@a\xd9\xe9\xb3\x8f\xb2S@\xa5\xf9\xbf\xe0E\xf0S@; ~2\x8c\xabS@\x89\x1f\xc0\xc0\xa9\xb0S@\xb9\x7f\x85\x97\x9c\xeaS@\xa3Y\xdb\x01\xf3\xedS@j\xedD\xaa\x93\xedS@JrT\x1b0\x8fS@G10\xf9\xf2}S@\xb5bb\x06D\xe5S@\xcf\xa3\xa0\x14\xd6\xd8S@\xbe9\x07\xf1\x9b\xebS@\xe8\x88\xc9\xe3\t\xbbS@\x00\x1aF:p\x80S@\xa7\xea\xe3I\xcc\xa6S@\x99OJOX\xfaS@\xa7H\xacbf\xeaS@\x80S\xb8V\xcb\xc9S@\xf30K\xeeW|S@]\x9f\x96\xca|\xb6S@\xf5GQ\x8fW\x88S@Q\t\r\x13\x9a\xe8S@\x8a\x87;\xa8\xf1xS@\x074\xbb#\xe3\xecS@\xa0\xae\x0e}\xba\xdcS@=;\x10v\x15\xeaS@\x8f\xd7\x19\xd6\x8bwS@\xdcb\xdd\xfa\xa1\xbfS@\xd0\x85\xe9\\\x1d\xd8S@w^\x81\xd8T\xe8S@\xee\x95\xe3\xe1\n\x82S@\x98\x9f\xf0\x15\xbf\xc5S@\xbb\xf2SQ\xc6\xe6S@\xb3\xbf\x18,E\xa8S@\x16\\\xfa\x90\xf0}S@\x98\x93XQ\x80\xe5S@\xf32}P\x8d}S@D\r\x0fu\xc3\x9bS@"\xf2\x85\xf0o\xc8S@Q\x0b\xa29\xefwS@T\n\x9d\xef\xc4\x81S@\xa8\x1fV"C\xb7S@$\x05`E\xbb\xdbS@k\x8b\x05|\xe8\x0eT@l\xf8\xd0\x07-\xb8S@\x82P![\x92\xe5S@(\x9c*{\xbc\xa3S@\x0c\x82N\x9eB\xbbS@\xedL8\x1e\xb4\xeeS@%&\x02\xbaj\xacS@\xc6%\xce\xaf\xcd\xdaS@g\xe4\xfa\xd79\xeeS@\x9e\xf0\xfe\xe6`{S@\x1e\x97\x1e\xa6\xef\xd4S@R\x9a3\xaa\xaa\xacS@\xfe\xe5\xc1cA\xa4S@\xada\xab\xf4\xae\xb1S@\x02\xfe\xb9W\xfb\xb4S@\xbb\t\x1a[\xde\xefS@\xf5\xbc\xb3\xa7\xd0\x90S@\xe3\xa3fL`\x96S@\xce$\xb12\xaa\xf0S@\x1bR\xaf\x13d\xf0S@\xcaz\x08\xc3"\xdbS@\xb6\xf11\xdd\xbe\xf6S@\xbffT\x1c\x1e\xf1S@\xd1\xf4?\x1a\xae\xb8S@\x99\x82(]E\xa3S@\x11j\x91\x05G\xe8S@\xbd\x179\x11o\xe6S@.Y\\U\xab\xb5S@ux/s\xbd\xb1S@*\xe5\xa3z\x9d\xe3S@z_\x85>\x10\xb8S@i\x81\xb4\x94\xba|S@66\x81\xc6w\xd9S@\x07\x13\xd7H\xa8wS@Y\xf0\xedp\\\xe3S@\xdbH\x8arl\xe9S@\x9ak\xa8\x81\xc7\xe9S@\x1b\xa9\x0c_w\xe9S@Z\x18\xc8\xfaa\xf8S@hF\xe3\xf9\x80\xb7S@\x8a\x8fe\xe5\x08\xf0S@\x8e\xc2\xf9!\xdb|S@\xf2U\x19\xa3\x8a\xd3S@{\xf4\xd6\xad\xff\xb5S@\xb6j\x84\xa2\xc0MS@\xea\x1a\x1c\x18\xb8\x82S@\xe0\xd4\xc6\x90etS@I\xd1\t\xa5\x15pS@2\xf99\xe0\x83\xb0S@6#\x05\xcb\xc8\xd3S@u\xa7CU\xdd\xb5S@\x14\xee\x8cx<\xcfS@\xaa\xfc\xfbX\xd4\xf0S@\xde\xd7\xbc\xb3\xf6\xefS@z\xe3\x87r\xbe\xf8S@W+\xe9\xa8x\xa5S@{\x7fu\xaeN\xe2S@^\x16\x11S\xd2\x98S@\xa7\xa4\xa9\x9d\xb9\xd4S@`\x98\xc0\x12#\xa1S@\xa7x\xa4\xe9\xf9\xa2S@e\xd7b\xef\xc1\xb7S@\x9bK\xb7!\xa5\x85S@\x93\xa9G!\x93\x9cS@=\xaf\x85\xd5\xa9\x98S@\xcea\xff_,\xf9S@"S\x9a+\xe5\xfaS@<\xe9\x13\xeeW\xf7S@\x9d\xf8\xed\x8a\x11\xeeS@\x06\xac\xa3\xafU\xe8S@\x92\x14\x19\xd1\xb7\x8dS@\'\x9b\xc7\x7f\x01~S@\x19\xa5X\xffb\xb6S@\xbf\xa1[l^\xc6S@5\x8e\x834[\xaaS@I(y\x18\x88\xa5S@J\x7f\xfe\xcax~S@l\x8c\\o>\x88S@\xee\x8f\xa0\xe8\xc3\x9bS@\xa4\xac\xd5{_\xcdS@O\x8e\xb1\xba:\xecS@\x06\xe3=\'\xfd\xe9S@\xafU\xcaj\xf2\xecS@\xc5\xd18\x9a\xf9\xf6S@\xf7\x1c\xd6\x9b\xb0\xc5S@sz8\xd8\xd7\xe8S@\x88\x7f\xea?\xe3\x9cS@\xa1\x02\x8e;\xa2\xb2S@p:\xc2BSqS@\xd1\xb7\xf1\x08\xbc\xa4S@\xbc\xa1;\x0c\xe6\x9fS@=\xdf|\x84t\x9bS@\xe9\xb4\xc8\x0c\xb2\xd3S@W,J\x17;\xf7S@\x18\xc5\xdd\xb3\xea\x9dS@o\xc1\x87H\x07\xefS@\x13t\xf4\x0e\xce\xf0S@\xe3\xf89=\xe3\x99S@\x83\xb2\xc7\xe7\x17\xa5S@\xac}\xd8@\x02\xcaS@\x0cL\xcf\xac`~S@$\xbat\xafB\xf7S@J$\xcbT\xe0oS@\xc09s\xf9Z\xaaS@<\xa2\x8aCh\x91S@3x\xdf\x0e\xfa\xb7S@\xbeC=\x9b\xb3\xc8S@L\xf5\xbd\xfb\x1e\xcaS@\x1a3D\'q\xc9S@\xfdG\xb0eg\xabS@\x96v\x1c\x08\xe3\xadS@s\xbe\xbc\x12\x07\x91S@\x9e\xd2\xda\x11\xbd\xe3S@yN\x99g\xa6\xa4S@\x0fK\xa8#\x8d\xa0S@S\xf0\x90\xf3|\xb8S@\xca5t\xf7n\xaeS@\xad\xd5H\xc1A\xb8S@\xc8\xb4B\xca\x0c\xdfS@\xbd \x8cG\x81pS@d\x12\xad\x9dg\x98S@5\xdf\x9e\xc4\xa8\xb4S@\xe6~\xac\xab\xc0[S@fW\x817\xa9\x9eS@R\x15#gl\xb3S@}\x17o\xc2.\xf7S@\xd7\xfb\xb1\xccx\x80S@\xbban\xf9\xb7\xacS@\x9d\xe3\x9a\x06.\xc4S@\x1ea\xebC\x1b\xb2S@N\x98\xbar\xa4\xe6S@\xf3{\xc1\xd0\x08\xa6S@VP\x012\x05\x9cS@\xff3g\x02%\xd8S@\xd5bat\x99\xdaS@l\xf4N\x9ec\xcdS@\xac\x0e\xba\x89?\xd7S@\xe6(cN\xd0\xa5S@\xd3\xfcn\x88\x83\x85S@\xb1@\x1c\xbe\x85\xf3S@\xf6\xb5z*$\xfcS@\xe2\x19\xc2\x1c\xe1\xa4S@\x12) L_\xdaS@Ee\x11\x90~\xf5S@\x11\xfa\xa2\xc1\xf9\xaaS@\xfb\xda\xe0|\xf9qS@\xe7\x07\xba#h\xa2S@\xcf\x80DX\xac\xdbS@\xe4\x99W@2\xa2S@\x12\x0f\xaf<\xba\xa1S@\x93H\x06\xf54\xb2S@T\x80-:\xddzS@Y\\\xbcA\xc8\xbcS@$\x7fe\r9}S@\x8f\x8bQ\xba\x99\xc9S@$-\xa7\xb9\xde\xaeS@\xa9\xaa\xd1\xda\xd9\xe1S@\xfd(\xf4?X\xe7S@\xd6iw\xae\x87\xd3S@\x98\xab\xc6\xa5\x9czS@,pZ3\xd7\x99S@\xad\xff\xf9[r\xb9S@n\xf3o<o\xa6S@\n\x99\xd3\xf2\xc7\xd7S@\x14\x88\xe3\xaa\x95\xceS@\xdb\x14n\xa1\xcb\xdaS@c\x03F\xd9.\xdaS@y\x7f\x7f@\x85\xa5S@\xa7\x149|>\xc5S@8P\x0fY\\\xafS@e\xe1\xcdN\xbe\x93S@\x81\x91\xef(>\x92S@\xeel\x89\xb1\r\xe6S@\xa3\xb4*h\xcb\x94S@2\x15#\x1a\xdf\xefS@!\x84\xca\xc6\xe8\xe6S@\xa2\x80\x90\xb4\x97\xd8S@\xd7\x82\xa4\xf1d\xbfS@\xf4\xc6\xf6-\xdb\xe8S@\xb7*\x1fd\x0e\xa8S@<\xad\xac\xa1\x19\xd1S@\xcd\x90\xbc\x84\xe7\xacS@\x17\xea{\xa5\xa2\xfaS@\xda\x04\x8f\x0b7\xa6S@\x19Wc\x19\xb8\xd8S@q\xcb\x8b\xa4}\x9cS@\xebJ\x17\xf9\x97\xfcS@\xd8\x0e\xd7\xff\x1c\xaeS@A\x89\x8bx_\x9bS@\xc5\x10\xc1\x1e\x0c\xb0S@\xe9Hn)5\xf9S@\xe2\x120)\'\x94S@\xe1]6\xc4!\xc4S@:L\x08\x0e\xe9\xbfS@\xc3u,_\x11\xcaS@\x8f=N\x9d\xedzS@\'U\xf8\xcc\x9a\xa4S@\xa5vP\xf4\xe0{S@\xe8~y\xc3e\xa4S@\xd2\xab\x8c%\x05|S@\xfc\xef\xb1\xf5\xae\xe4S@6\x8a\xc7\xccq\xe9S@OL\xf95\xb9\xc3S@{\x118\xfa\xc0\xd5S@\xf5#\xdf\x81\xa9\xb1S@2>\x8a\xfd\n\xe7S@\xc7\x9e,\x92\xfd\xe9S@o6/\x10;{S@\xe0\xf7!5\x02|S@\xb0 \x1f\xc3\x1b\xa5S@\x92\xa0v\x0e\x85\xeaS@\xc4GQjq\xecS@\xce\x87\x12\xdbV\xffS@J\t\xcda:\xfeS@]?\xd1\xaa\x8d\xd7S@\xb8\xf0\x0b\xf2\xad\x00T@ac \xdb\x9b\xe9S@c\xdc\xac$\xf3\xb1S@\x8ff\xf4\xb1\xca\x01T@\xedC\x13\xaa\xb9\xb0S@\x8dl\xa6\x7f\xda\xafS@\x87\xc1\x0b\xa1|\xefS@U:|\xa40\xadS@\xc8\xdd\r\xbby\xf0S@Z\xee\xee1\xd8\xc4S@\xdb\xc8\xd54\x9e\xa4S@\x86m\xb78V\xaaS@\xc7\xba\xc02&\xf1S@ay\xa5\xa2\xa5qS@\x08@\xe5\x95$\xd6S@\xbeVQ*\x0e\x92S@\x11\x85+\x81N\xeeS@U\xde|J6\xd7S@\xd5z\x8cLH\xb1S@\xea\x8a\xeaE\xb2\xb1S@\xed\x16,\x11\xf6\xa2S@\xd9\xaco\x19$\xa8S@\x9b\x8c{\xef`}S@Id\x18\xba\x8a\xe5S@Q\x12}C\xe4\xa2S@\x1c\x1a\xa2\xfb<\xf7S@]1\xa8]\x9b\xe8S@\xe4\xd5jv\x0c\xa7S@\x02\xa7\x0f\xc4\xb0\xc0S@\x8f\x7fZh4\xb0S@\xb7\xd7O\xb5L\xa6S@\xac\x9f\x1d\xa7\xe6\xadS@\x93`\xeb//\x81S@\x9f\x8e\xa1\xcfJ\xbeS@\x00!\xf0-\xc6\xe6S@5{\x89\xd9\xdawS@\x9e\x989\x9b\xd4zS@{\xde\xfb\xd5\xee\xcfS@3&7\x93\xcd\xb0S@J\xd1\xb6.\xaa\xa5S@+{n\xbf\xf0\xe9S@\xf5-B\x9e\xfe\xf2S@\xce\x84[m\x93\x87S@\xdd\x88 Q\xcb\xa6S@\xb4\xd5OA\xef\xa8S@\xb0\x9b\xab\xe6\x9b\xd9S@\xf2t\xac\xc3p\x98S@\x12L\xb1\xc61\xb0S@\x99\xe084\xff\xa8S@\xb4\xc0V\xa1\x08\xabS@1\x1c_q\x99\x95S@\xd6\x05V\xda\x12\x88S@\xeaR\xd8\xa0\xf8\xceS@\xbd\xc1Q\x0c\x1b\xe7S@\xfc\xdfy\xa3\x1f\x9aS@\xf6\x0c\xea\xa8\xaa\xfeS@\x08\xca\xe4\xef\xaa\xb9S@>Z\x8e\xe5\xcb\x98S@\x80/\x00Xo\xe8S@\xeb);G\x15\xd5S@\xc2NVx\xdd\xb0S@N\xf8,\x00\xa3\xd4S@\xde\x9b\xbf\x00O\xd5S@_\xe5\xffH\x98\xfdS@&\xfa\xdc\x9f\xb7\xfcS@@v\x14\xcc\x8a\xe7S@6\x8a\xc7\xccq\xe9S@u\xab\xba;\xd9\xb1S@F\xdcr\xd8xzS@B\x00\xab.\x83\x9aS@d|\xb2\x7f\x04\xb6S@\x00\'\x05.\x87\xa7S@\x1e\xb5\x87Wg\xbcS@8"v\x9d\x8f\xe9S@\x1fy.\x16\xc5\xfcS@\xc8+\xdbdb\xfbS@\x7f\xc9\x8e\xb5i\xfaS@\x96\xea\x15\xd2\\\xeaS@\x1ex\x8b\xd3\xd7\xc3S@A\xc9\x17q\x84\xd9S@>\xd2\xa7\x15\xbf\xb3S@S]\xd4\x98`\xfbS@L[\xf4\xfa\xc1\xe7S@Y\xbd\x13N\xc9\xd6S@\'\xa1\x14\x06\xcd\xe4S@n\x90\x15\x90\x98\x98S@\x0e^\x9c2\xdf\xffS@\x95\x0e\xb5\x7f\xce\xfdS@N)l\x80\xf8\xd4S@\xe5\xb8c\xe4\xb1\x81S@x\xf7+\x9fH\xc5S@B\x9f{k\xa7\xc5S@_\xb3.x@\x89S@Y\xdfs=:\x00T@A1\xbd\xb1\x15\xfdS@\x17]\xa2\xa0\xfd\xfcS@G \xc0\x0c:\xd9S@\x85\x88\xda=C\xd5S@ EV\x06\x8a\xbeS@\xd8$\x9d\tv\xa3S@\x8e\x89Q\xaf\xf8{S@\x8c!\x94Nc\xe6S@\xcb\xa327CzS@\xd3\x8a8S\x0c\xfdS@\xa3\xca,\xa29\xe5S@\x12\xeefD\x02\xc8S@\xe7\xde\xa8\x85\xbe\xaaS@H#U\xad\xbe\xb7S@t\'\xb3j1\xe5S@{\x8c\xbe\xf7\xcc\xeaS@\xc7\x99\xe0\xcf\xdc}S@\xafu\x994\x84\xffS@n\xa5\xba\xd6A\xc3S@t\xe5\xad\xe2\xb6\xafS@\xee\xf8\xc3\x02\xde|S@\xe5\x8e\xed\xc8\x0c}S@\x8d\x0e\x83d\x05\xbdS@\xf3:i\xbe\xd7\xfcS@z"b\t\x19\xb5S@\xe1Q\xcbL\x03\xdaS@B\x1b\xa5\xa8\x90\xb5S@0\xd93\xb5\xe8\xdfS@\xf0\x08\x19?!\x8dS@\xdcL\xfa\x1e.\xc8S@\x08\xb6K\xb8+\x9fS@%60\x11\x99\xe9S@\x92\x92W\xdf\xe5\xe9S@SW\t\xc4\xa9\xeaS@\xd9\xff\xda\xcdn\xbcS@\x06OV*Q\xb7S@\x92+\xfb*\x85\xb3S@\xf1qx\xf7r\xbeS@\x97\xf0v\xfb\x0c\xb8S@E.n\r\xed\xfaS@Or\x88\xf6\xa2\xb1S@\x1b\xba|\xa4E~S@up%u_|S@\xe7\x97\xb5\x8d\x9e\xe4S@\xd5(Xf\x02\xb2S@\xb6b\t\xcd\x0e\xffS@\xc0H_\xfd\xbc\xaaS@\xc7uV"i\x86S@\xc8qX\xe3\x02\xdfS@\x10\xc2-\x14\xfd\xb7S@\xee\xe6\x8f\xa4\x8e\xb1S@\xd9\xf6\xfc\xaf\x01\xb5S@CH\xde\x9b\xe0\xb5S@\\\xdb\xf9e\x0e\xfcS@\xcf\x94\xa8\x1d\xb8\xe5S@\x95\xf2\x91?\x00\xb6S@\x81\xad\x07\x89\xea\xe7S@\xa3\xcc\x93\xff8\xb4S@\x15\xb2\xa4W\xb6\xb1S@\xb8\xf0\x0b\xf2\xad\x00T@&\xd9\xbb.P\xfaS@\x15q\x1b\xec\xee\xe8S@\x17\xc0C\xcdE|S@\xc6`\xdbGE\xd9S@\xe3\xf3\xf4\x1cg\xd6S@\xe8%\xbbn\xa1\xaaS@<\\n\x16\x88\xb4S@\xccp\x13\xc6\xac\xe1S@\x07n\xcf\xcd\xe2\xe6S@\xf6\x17r\xbdj\xd6S@V\xe9/vU\xb8S@\xb2\x14\xbd\xaeN\xe2S@\xfe\xf5\x11\xaf\x0b\xb0S@/:"~0\xc8S@r"8\x14<\xa9S@\xa9\x1f\xeca\xfc\xf9S@!\x96LR7\xa2S@\x9d\xef\x86\xca\r\xe7S@\x01\xc7\xb2&\xbfzS@\r\x1d\x82wyuS@\xd0\x01\xed#r\xbfS@\x98\x87Dx\xf6\xa7S@\xfds\n #\xe8S@l\x89\x15\x8b\xe2\xa6S@\xbc;\xeaj\xbf\xb6S@\x1f\x91z\'U\xafS@\xecc\xb3\x82s\x9bS@\xed\x00)8A\xd1S@=\x8bS\xab\xa7\x9aS@\x1e\xd5o>\x80\xb5S@)\xe3y\xaf\xee\x9dS@m!\r\x91m\xe8S@\x15k\x9dE|\x91S@\xa6:j]\x18{S@T8\xe0\x89\t\xfdS@"(R\x8fWzS@/\xe9\x18\x01T\xfaS@\x88\xe2\xd9H\xcb\xf9S@\xd8\x1c\xac\xfcu\xf9S@\x9e|\x86CE\xa0S@\xa0\xe1\'&\x90\xd5S@\xeb\xac\x0c\xa8\x18\xeaS@\x87ilh\x96\xd7S@=\xc8dT\xf1\x01T@{u\x1ce\xca\xb2S@\x0f\x93\xec\xe6\x02\xe8S@\xdb\xb7~\xea\xff\x8aS@\x8b\x90\x8drg\xb1S@FD\x9f\x1b\xe4\xabS@u\x12\xe5\x02\x93\xa7S@\xe4\xcax K\xb8S@)\xf2\x93O\x84\xe8S@\xee\xd9bm\xf5\xb3S@\xf4v\xa9\xd4C\x84S@\xe66\x95Y\xe8\x81S@@r\x92T\x97}S@TV\xb2*3\xa1S@\xb9,\xe2`\xdd\xe8S@-\xcfi\x1eu\xe7S@#/c8\x12\xdeS@.\xf2\xa9^\xc4\xc3S@g\x14\xd84\xa0\xaeS@@4\xce+E\xe8S@\xdcM\x91\n\xd4\xabS@t,\x83\xbd7\xdeS@\n\x90\x16\xf0\xee\xeaS@\xc0a\xceou\xa8S@\x90\xe6\xe0\xd7\x1c\xa4S@n\xf6\\q\x03\xc6S@\xb4T\x06c\xc1\xb6S@\xba6\xee\t\xab\xb6S@\xf3Q\x08[Y\xd7S@\x97d\xbd\xc8#|S@\x11<\xb98\xa9\xd7S@\xc6\xf4\xd4\xcc\x88\xeaS@0\xc1\x8d0\x07\x89S@\xdbU\xcf\x14E\xc6S@\xe9)ly\x91\xd5S@\x07\x12\x1c\xecu\xa2S@\xb4\xa4C\x1d\xb7\xd6S@#\xf6\x90\xbbi\xdaS@M\x0f\xef\xca\xe6\xb2S@\x14\x08\x90\xe2\x13\x88S@\xaf\x85D1\xbd\xb4S@N%\xe2\xaa.\xb0S@\x1d\t\xef\x18g\x9fS@\xd9\xf3*\x17\xdb\xe6S@\x12\x8b\xd8\x1f\xe0\xb7S@}#\xb9J\x88vS@\xbeJJ\xe2\x97\xa7S@\xd2\xb3k(O\xb9S@6:\xe9\xbc$\xb9S@\xe4\xa8oF\xad\xb8S@\x92$\xa8\xe3\x0b\xdcS@a\x1d\x14\x12\xd9\xa8S@\x19o\xe15\xcb\xa5S@\xf4zO=N\xa4S@,\x9c\xd2\xe9\xd6\xf8S@\x83\xd9\x1b\x7fQ\xacS@Q\x9f\xd5L\x08\x84S@\x15E\xb5\xc9\xf5\xa5S@\xba{\xdd\xbe\x80\xe1S@\x17\xe63}\x9e\xdbS@|\x15\xc8\xe7\x83\xdbS@\x18t+^\xc3\xb2S@P\xb9*\xb4\n\xa7S@\x83Q!2\x18\xebS@\x97\xd3\x0b\x90M\xebS@_\x1d4P\xdcxS@%\x88\x86\x8aT\xb5S@\xd0\x13\xfb4h\xb2S@\xce\xff\x18\xcb\xd9\xa1S@\xa2\xe3T\x0f\xbf\xd5S@\x96"e\xf0\xaa{S@\xd7Ta[\x90\xb8S@e\x8dF5tzS@a\x17\xf4\x00:\x87S@\x97\xa5\x96^a\xe3S@n\xf6\\q\x03\xc6S@\xe9\xa6\x17[\\|S@\x17\x153\xf2\x8b\xe6S@\xc6\xaa\xf7h\xcb\xa2S@\xc5C\xa9i\xfd\xdaS@?*\xa1a\xdf\x94S@J\x87\x12\xf4\x8a\xd5S@LBE^C\xfcS@|\xa5\xf0\x94\xf2\xc7S@\x843\xcc8\xf1\xfcS@\x1cC*\xcd\x0f\x81S@\xa5\x9bo\x92\xccyS@\xb4\xf3\x1bZ\xbb{S@\xcf+\x82p\xdd\xc4S@\x8c\x7fD\xce\xd0\xc4S@\xe3\xec@\x16\xe6aS@a\x80j\x05\xea\xedS@\xf2\xd0~\xa2\xf8\xadS@J\xf4\xf1\xf9I\xa0S@,\xecY\xde\x83\xb4S@\xca47y\xc7\xb0S@\xda\xacWM\xb9\x90S@\xd9z\xb7\xad\x95\xb0S@\x04A~\x87\xa5\xebS@\xc8\x96\x91\x80U\xd9S@\xff\xfc]\xb9\xe1\x9eS@\xb7c,\xc3Z\xbdS@\xaa\r^\xff\xb5\xa8S@\xba\xcbq\x85\xb4\xa6S@i@\x18\xf2Q\xf8S@p\xdb\x05\xc2\xc6\xf7S@g\xa3d\x00\xeezS@\xdf\xa7f\xf6\xc4\xf7S@\xb4\x8b\xd7D\x1b\xc7S@\xf1F\xfd\x13\xa6\xdbS@=\xae\xfe\xc1\xa7\xe2S@XS\xf7f\xd7zS@o\x8e|\xe8\xfc\x82S@\x18\xc8%\xc6\xf0\xb7S@\t%#\x19W\xb4S@\xc3\xc5X\xd8\x94\xabS@{w\x03\xb9w\xd7S@\xea\x7f\x05?/\x84S@\xd3W\xa9J\xef\xb8S@\x1b\x10"!\xfd\x80S@M\x15P\xa4s{S@\xa5\xae\xa3\xe2\x0b\x9cS@35\xffmP\xbcS@\xcf\xc4\xc2\x19F\x84S@\\C\xd1\x92\xd8\xe5S@[]\xef\xae\x93\xe5S@~\x9dicK\xb7S@\x8a\x87;\xa8\xf1xS@/\xec\xbdk\xaf\x80S@\x13l\x8fA\x1f\xceS@\x82\xe0w\x93Z\xc3S@\x8c\xe7\xaeO\n\xc3S@hV\x9d\x88\xc3\x9eS@\xbb\xa8\x8b\xe2\x85\xb6S@W\x07\x90\xf1\xcb\xe3S@\xe2&\xaa\xc8?\xb9S@\xee\xee3%\xaexS@\xe2f?\xae\x9b\x9cS@\x08XD\x80\x18\xecS@xT[\n\xe6\xbcS@\x19-VZ\xb9\x9bS@@\x05\xb7|\xdf\xe3S@\xcd\xea\xfa\x7f\xcb\xb4S@}r.\x0f\xfe\xa5S@\x82\xdd\xf4\x93~\xa8S@\xef\xa8\xd8\xbf:\xb5S@\x07w\x90\xfa\x8e\xb3S@u\x9c\xcb\xcf\xc6\x88S@X\x8a\x9d\xbd#\x81S@\x97\xd0(\xe5\xf7\x9cS@o\xd6}\xb1(\xa7S@\n0\xb5\xf87\x9fS@\xb6)\'\x07\x97\xa7S@\x8c\x01\xccVT\xabS@\xa8><\xb5\x83\xb7S@\xae[\x14\r/\xdeS@\x84x\xef\xc3y\xb5S@o\x9c\x84?^\xb5S@\x82\xecZ`\xe9\x9fS@\xef\xa8\xd8\xbf:\xb5S@\xb1v\xeeX\x02\xeeS@!A\xe0\x92x\xc7S@UoP\xdd#\xfaS@\xff\x82Z)Y\xcbS@\xd8\xff\xc5\x06\xfcxS@\xe8W\xf5,\x0b{S@}Rt#\xdeyS@\x9b\x80\x1e\xbckzS@\n!\xae\xb3~\x85S@xK>\x8cv\x90S@\xce \x1d\xb3\x90\x9dS@\x95\x0f\xf0\xdc\x7f\x9fS@O\x94\x8c\x96D\xa1S@\x97\xaf\x16\xe0\x8f\xa1S@\xcb\xce\xed\x1d\xaf\x9cS@b\xf7\x82\x81B\xedS@\x16!\xbfGi\xeeS@m~\x94z\xd9\xc6S@o\x1d\xa6\xa5\xd1\xd8S@\xfa\xa9`\xb0C\x97S@urBw\xaf\xedS@6k\x93\xe0\xe8\xdbS@\x0e\xcc\x17\xc6\x9b\xf6S@ >>\xee\xe9\x86S@I\x12K\xbd9\xb2S@\xab/\x86\x8bK\xedS@0\xc4\x0e\x84\x96\xc2S@\xf9\x80\x94\x85\xe4\xf8S@S_5\xfaM\xd7S@q\xcf\xdew\x1a\xe7S@\x04L\t\xb6\x02\xafS@\xfc*\xf4\xaf\xd7\x9eS@I\xf4I\x05\x80\xedS@\x08}!\'\xf2\xedS@\x0b\xaa\x84\xa0\x07\x9fS@\xb5\xb2\x0b\x01o\xcbS@\x9b#\xdf{b\xb4S@\x9f\x9f\xe4\xb0\xbe\xf8S@\xd2q\xb5\xf8\xe2\xf8S@N\x8d\x02:\xbdzS@\x7f\xc8\x98\x80\x13\xd7S@nb)fv\xc7S@+\xd4/\x97<\x97S@\xe0$)z\'\xdbS@\xc4"\xa0"\xd2\x96S@b\xf8$\x1b\xf9\xefS@\\M\x96\x16\x06\x84S@#\xcfN\x8c\xa6\xdeS@$\xb3\xf3\xcc\xf2\x9dS@C\xf5.M\xf2wS@\xd5\xe9\xae9\xac\xa7S@a\xc3\x9cT \xf9S@%q\xd3Z\x13\x87S@\xe0y^\xc9F\x9dS@^\x01>\n\xe5\xedS@\xee\xcd\xea\xbb\xbe\xeeS@;\x00\x97\xe3\xad~S@\x08etp\xc3\xdeS@\x8b\xc3\xe4\x96\xdb\xecS@\x94!\xc7\x10\xfd\xf5S@\x0c4Wft\xe9S@ \xc6<}m\xabS@\xab\x06\x8b! \xb8S@\xb1;\xf0\xa7m\xf6S@\x83\x08c\xd0\xbd\xc4S@\n\x97\x8f\xacG\x96S@\xd4M(/.\xdaS@\x0e\xd8\xa7\xd5\xb9\x7fS@\x1c\xd4\x98\xb7t\x9dS@\xb2\x98\x07\xfb\xa9\x9bS@\xcc6Z\x9fa\xb6S@\\\xb0\xac\xb0\xa5\xd1S@\x04\xfbp\x8c\xe9\xdeS@\xcf\xdc\xc8\xb2\xc6\x9eS@,L\x8f\x94\xf5\xecS@\xf9\xda\xd3-+\x9bS@\x15\xe96w\x9czS@LD\xb9\xe2}\x96S@\x9ek;(\xca\xacS@\x98?\x1d\x08\xd6vS@\xdb\xd6\xe9\x8e\xb6\xd7S@C\xd1TZ3\xd8S@\xff\xa4\\f\xad\xb2S@h\xe97\xbb\xb0\xa0S@ P@\xa6[\xacS@\xa9\xfe)ut\xa0S@W7<\xe71\xa0S@\xe3\xda_\xaaI\xa0S@#\xb7~\xd4\xfa\xabS@W\xfa\xa9~\xd6\xd3S@\x96\xe4?\xc4\xdb\x93S@\x01hF)\x1f\xf5S@\xcb\xc4\x82)\xf8\xc1S@\xd1\xdc\xbd\x91\xd6\xa4S@\xa8\xaa\x1c\xe0*\xbbS@J,\xaeeo\xc0S@xj\x11\x94\x9e\xddS@)e\xe5\xfcs\xd8S@\xafZe}7\xf5S@\xfck\xeb(\x96\xa0S@v\x0f.\xec\x06\xb3S@:\x10\xb0]\xaf\xefS@\xfd%\xe8\xad@\xaeS@\xa2\xce\x18=\x9e\xf0S@\x84A;g>\xbeS@8\x8f\x1cU\x1c\xeeS@9\xa5,ay~S@ogS<@\xf0S@Om\x90*\n\xf1S@\x93\x84\xb9\xf8\x16\xd8S@\x07\x89\x9f\xb6=\xc1S@v\xa0\xf0\xc8\'\x96S@\xb7I\xb9\x81\x89\x99S@\xd1\x866\xc9\xcc\xabS@\x8fUW\x88\xb4\xb1S@A\x90\xd8r\x17}S@\x97\x1c\xae\xf6\xcd\xd7S@|=H|\x95~S@\x02\x03\x8cg+~S@\xb1\x10<\xd0\x8d\x9fS@|\xd7j\xd79\xeeS@\xc6z}\x0f~\xf0S@\x18\x98p;\xdc\xf0S@\xd3\xba>J0\xa3S@(O=L\xae\x87S@\x7f\xaae\x87\xa4\xeeS@R\xa5v/\xb5\xe1S@T\xed\x06\n\x8f\xdcS@\xbf\xcf\xf1*\xe2\xaeS@\t\xff\x824>\x8fS@\x9a\xeb8?\x06\xc6S@\x8a\xcf\xd6\x12\xa3\xc0S@\x96)\x13\xb1\xa3\xcdS@\xcc\xb0W\x078\x9eS@\xac\xad\x1fc\xa2\x9cS@\xed\xc9s"\x1a\x9fS@\x16\x872QV\xf1S@\x8cV\x12\xf8\x85\xe6S@\xab\xcaD\xd0S\xb8S@=\xf0\x19\xd6\xf5\x85S@\xfa&\x82\xde\xdb|S@\x8a\'\xf0e\xca\xbaS@\xbe\x906/\x83wS@\xdb?I\xd9\x10\xefS@\xe3\xcdY\xbe\x7f\x9cS@\x928Dd\x0c\xadS@\xef-F\xcc\x17\xaaS@@Y\x07F\xd9\xdeS@\x027^\xa5\x94\xddS@\xc5\xb4\xb2Eb\xf4S@Y\xf3\xda\xa2\xb1\x9dS@\x02T\x1b\x10\x95\xc8S@\xc8\x03\xe8\xb8\xd4\xd2S@o\x89\xaao\x8bzS@\xeb\xc4*h\xd9\xb7S@]\xd6R(\xa4\xb8S@\x93R\x88\xd5t\x7fS@\xef+\xeb{\xb1\x90S@\x11\xf0\xd7G@\xa6S@=\xdaL\xcc9\x9dS@\xcb\x98\xc51g\x88S@\xb0\x8fSJ\xad\xeeS@\xa7\xf8?\xa5\xe7\xbfS@\xe9u\x82\xf7\x9d\xf5S@\x84:%\xae\x00\xb1S@\xc9f5Q\xa2|S@\r\xa1\x0fgVzS@\xed\xb8`\xa65zS@\xac\xc54\x9c\x14\xc5S@)4\xedz\xd0\xbdS@\tB0\x1a\xde\xa5S@\xae\xb4\xbf\r\x14\xefS@\x8bKq\xf1\xad\xf1S@\xfa\x93\xa7\x95)\xe5S@t\xe5\x82W\xe0\xf1S@\x15\x83\xc99&\xf2S@9\xfc\xed\x8c]\xa3S@\xc4LE\xe8\xa1}S@L\x187\x05?\xceS@\xe9x)\xff\x96\xf8S@\x91U#\xec\xda\xdcS@\x91\xc5\xde(\xb1\xa1S@\xd4s\x82\x05\xf2\x9bS@\xa4\xcd\xb1\x1a\xe6\xe6S@\xd0] N\x13\xf0S@~w<- yS@\x8a\xc0\xfc\xa7b\x92S@#\x95\xbc"N\xa6S@\xf3\xb3\x8eWV\x9fS@h\xf6<\\U\x9fS@\xe1\xe4o\xdf\'\xb8S@\xf2\x95\xc4r\x19\x9dS@\xa3?\xbe0\xd5\xa0S@5\xf5S\x80=zS@\xbdI\xe9\xcd\xda\xd4S@\x0b\xcc\xb2.\xe7\x9fS@b\x8a\x9b\x9e\xac~S@\x1aF\xd7l\xd0\xb8S@\x023ZRP\xf0S@\x17\x8a\xcf\xaf\xc1\xc4S@\x08R\xa0\x8f\xca\xecS@X\xa2\xec\xbe\x04~S@\xc8\xb1\x11\xe6\x1f\x85S@\xb7\xee\xce\x97\xcf\xafS@\xf1\x90CPr\x80S@U\xe7\xfa\x1eB\xc5S@\t\xa6\x85F\xa9\xf2S@\xe4\x87\xca\xda$\xe1S@\xed\x13\xc6H\xaa|S@\xb6\x96\x81\xc1\xe5\xccS@\x172\x8c\xb0}oS@\x95k\xe8=\xb5\xb8S@\xb0\xc1+m\xad\xadS@V|\xe3\x01\xf1\x99S@x\xa9+\xd9p\xb1S@\xa9\x93 \xc8\x0e\xf1S@\xfaT\xccc\x19\xa4S@<\x1e\x95\x1b$\xadS@\xc9T\xe2\xafZ\xb8S@\xd0\x93\x8dpM\xedS@wc-\x1aM\x85S@\xea"f\xc6\xd5\x7fS@\x08Tm\xba\xd4\x83S@\x8a\xba#M\x9a\xa0S@\xe1q,\xa5J\x9eS@^\xa5\x0b\x1bc\x98S@\xcf3I\x82\xd7\x9dS@j\x02\xd2p\x89\x8cS@\xa6\r<\x12\x9exS@;\xa4\xb6\x05jxS@ \xf4\xa0\xc8\x1b\xcaS@z\xe7\xd1\xddT\xc0S@\xb6\xbe\x90D~\xf3S@\xc9\x1a\'Ut\xc5S@\xd02\xaf\xfb\xaa|S@G\xf3\xf6\xf0;\xa9S@\x18I3\x97s~S@\xa0\xf0\x91\x88a~S@\xe1\na]\xa1\xb3S@h\xa5$B\xc9\xf1S@z\x18\xc49\x0f\xedS@2{\xf6*[\xf8S@\x82\xf1\x98\xc0\xb9\xfeS@\xf5\x93C\xc5\x89\xb8S@\xb1\xa2\xa4\xc9\x86\x01T@\x86j\x9f\xf0\x16\xdbS@U|;\xe0\x9e\x84S@\x89u\x19^\x17\xcfS@\x104\x9cUb\xcdS@$\xec\xa4Q|\x9bS@\x1f\x8f\xe3\xe0\x86\xabS@\xdf?`<N\xedS@\x88\xcf\x8b\xe2\xb6\xa3S@\xc3^\xc9\x11\xea\xc9S@QL\xd8\xb0\r\xe6S@W\x0e\x81\x01T\xaaS@0om\x89"\xb8S@B\xe3\xb8\xcd\xf9\xdcS@\x16\x82/(\x0f\x97S@\x94\xc7_\x9b\xca\xc6S@\x03\x95\x14\xc1\xa6\xe2S@\xe3;\x9f\xc4\xfc\xcfS@h\xf6\xcb\xc9(}S@\xa8\x08X\xa6\x9f\xa4S@|\xc5\x13^\x9f\x93S@\xf3t\x88rO\xd2S@\xd9$8G}\xbeS@\xbe\xa4\x7f\xcc>\xf1S@\xd3B\x92\x82\\\xe8S@\x8bH\xc2\xe1\x19\x9fS@]\xe7\x87\x92\x8e\xccS@\xc0\x10o(\xdb}S@Ep2\xabb\xc6S@\x1a\xf7Y\xcb\xd2\xcbS@\xedd\x89\x82A\xafS@\xfe\xf6\xf8\rb\xaeS@_\xf6\x8d\x97\x1a\xb3S@\x07\x13\xf96\xd2\xcfS@\x07Hv\\\x81\x93S@\xf6\rrH\x07\xefS@!\xb7\xd12\x92\xbeS@\xd3y\x16\x83\r\x9bS@\xf2I\xe8<\xf0\xb7S@\xa7\xe6\x06\x84/\xaaS@n\x8a\x0e\x1d\xd9\x81S@\t\x89\x1d\xae\xfb\xa1S@\x17r?}\x1d\xdcS@\xa9\x87K~\x14\xc9S@\xf5L\xab\xea\x00\xf6S@-9\xf2G\xfe\xc9S@\xbban\xf9\xb7\xacS@\x9cq}f\xb7\x80S@Q^\xb9\xf5\xd6\x80S@\x1a3D\'q\xc9S@\x1fZ\t\xf1\xde\xf3S@\x9e1\xc5\x02\xfc\xbeS@]c\x18\x8e\xdf\x8bS@]\xd7\x0eU\x0e\xb5S@\x963\xc4\x00\x00\xfbS@\xc7\xfa\xba\xbb\x89\xb9S@\x12\xe6P}D\xc9S@0\x0fxH\xd4\xc9S@?\xbbEz:VS@\xe0\x1b%\xb9{\xb6S@\xb8\x8d\x92\xa4\xa1\xceS@\x7f\xf1X\xb0\x86\xb7S@\xdc0;E\xe2\xf4S@{+\xf3v@\x9aS@%\x83\xdf\xa9\x95\xd2S@\x86\xc7\xd4\x95\xa2\xd8S@\xdf?`<N\xedS@\xef\xc8\xf2e\x9b\x9bS@\x99\x82\xe7\xban\x9eS@\xdd\xf3\xc8\x7f\x97\xd9S@\xed\x88\x17X\x0f\xdbS@d\x13\xb1\x9b\xb9\xe0S@\x147\\{\x9c\xa6S@Kwi\x8b\x0c\x85S@\x95q\x0b~\x0c}S@?\r\xfa\x15n\xa0S@\xb6i_.\xd3\xeeS@\x83\xcf\x0f\xc8\x85\xcdS@\xd6+\x9abP\xa0S@I\x84}\xcd\xb5\x9dS@2\xe7\xa4\xb6\x95\xc5S@^\x86.u7\x9fS@\xa1\xe3\xe2l=\x9dS@#O\xc6\x99\xca\x9eS@r\xab\xffu+\xf2S@\x9f\xc2\xa13.\xa0S@\'i\x0c\xa9\xa7\xa2S@\x91\xc5\xde(\xb1\xa1S@-]\xb0\xea\x15\xddS@\xce\x81\xc2\x10\xc3\xa8S@\xf4\x82Q\xb62\xa2S@\x06\x81n\xe7\x98\xe5S@F\x80\xa3\xee\xa3zS@|;\xe3\x97\x1c\xa1S@\x83\x1a\x1a<L\xa1S@P\xfc\xef?\x0c\xefS@\x805\x95\x8d\xb3~S@\xb2\n\x1c\xd4\xe7\xd4S@\xe1\xbf\xfa\x02X\x7fS@\xd14u\xb8\x00\xa7S@\x9e-H\x02\xa4\xa4S@Jz\xa4\x93T}S@%\x8fP]\x90\xe5S@\xcb7\x16\xa1\x1c\xe6S@\xc3a\xc0\xe1\xcc\x7fS@\xf7\xbe\xce\x05\x92\xa6S@4|\xb2\x98\xeb\xa6S@\xd3+\x12\x16\t\x9eS@\xb2\xb1P\xce\xaa\xb1S@\xb4\x89\xa8#5\xa5S@\x7f\xd8\xb84_yS@Zfa,\x0f|S@<\xb7}\xd9x\x80S@\xf6\xf4\xcd\x174\xe5S@f^\x11\x7fi\x7fS@\xf5P\x9c\x7f\xf5\x9dS@\xf7z?\xaf\xd7\x9eS@\x1a\xe6,\xa1\x86\xa6S@\x97T\xe5\x1f\xf8\x8dS@\xfe\xe0\xfa\xba\xb9\xb0S@\x03\xde\xaa\x80\xad\xa8S@\xf6#)\x19$\xa8S@\xed\xb1\xdds5\xeeS@\x8e\xf1m\x17\xa8\xa4S@^\xdb\xe4`1\xb8S@*\xe1\xd8\xd1\xba~S@\xfe\xf4wU\x9a\xb1S@\x05\xec\x14\xc6\xd2yS@vYZ\x0c\x94\xf6S@{\x04\x93\x97\xef\xcaS@[5/\x99\xf1\x80S@\x11\x82\xd4H\xe0\xc9S@\xa2/n\xc9\xd0\xc7S@};\xc2\x13\x1b\xafS@\x07d\x94\xc2\xea\xb7S@DH\xc4=\xa5\xfeS@\x95\xdc\x11\x8a\x00\x81S@\xa2\xeb\xd5\t\x0b\xeeS@O\xe8\xef\x86\x96\xe6S@ \t\xf8k]zS@\xb4\xe7\xc2\xf6-\xb0S@\xf9\xb3\x99uQ|S@\xcd\xed_\xc2\x81{S@v\xe1\x8eP\xb1zS@\xe1\xf1\x9a\x9a\xba\x81S@S\tn$r\xc7S@[Q\xd7\x89\x1c\xc6S@\t\xa5$.#~S@\x80(\x1d\xc6@zS@\x06P%JM\xe7S@\xd6\x9a\x9f\n\xf0\xa2S@\xef\x1c\x81\xe9\xc2|S@\x05K\xa5\xc6\xd0\xebS@\xb6g\xfb\xd6\x05\xc6S@5\xaa\x1a\xbc`\xf6S@:ZC|\xb9\xafS@g\xe1$}5\xb2S@!\xea7\xdbF\xcfS@\xb9B\x14\xad\'|S@n\xcc\xc6\x1e\x1f{S@\xdc\x9d\xb1\xc6\xca\xc6S@\x82\xceE,\xe0\xe8S@ \x1c\xff\xbd\xc1{S@>\x17V\xde\xaa\x9cS@\xb2S\x15\x11\x83{S@MIM\xb9\xe3zS@3\xdc\n.\xfe\xf6S@-{\x98\x0f\x00\xb0S@\xa6,w\xb4#\x84S@F\x0e\xf9\x8d\xd6\xd6S@\x17:5"\xbe}S@R=jZ\xe9\xa4S@o\xbe]\xf1\xb4zS@[\x8a(1vzS@\xfd_p\x96\x98\xa3S@\xe3_z\x1b\r\xabS@3b\x8a(\x0e{S@\xe1\xbfCH \xbeS@\xd9\x91\xe1\xf5\x83\xe8S@\xd3.\xe5$\x1d\xe8S@\x89\r0\x89\xca\xd4S@\xc0)Y\x88\xfd\x84S@\xd0\x15\x99\xc2C\xaeS@\x06\xcb\x03P\x89zS@~\x9a\xd3\xf5\xcc\xd4S@\xff~,0\xd4\xabS@\x00\x0e\xf2\x84,\x9fS@\xbe8u\r\x95\xd4S@\xc1\xb3\xea\xa5C}S@\xbd\xa1\xcf\xcc\x83zS@\xa3Cm\xba\xef\xb8S@\x85]O<@\xd8S@\xcd\x98P=4zS@\x84h\xc7\x05=\x81S@\xed\x13\xc6H\xaa|S@\xd2y\x8c4\xff\xd5S@\x1b\xf9\x9ai\xaa\xb3S@n\x83\xbe\xed\xc5\xb8S@\x16\xfd\xc5\x90\x94wS@\x82;^i\xbb~S@[\xe0\xbcqT\xc7S@\x11\x8c\x95\xa0\xf2\xdeS@*\xa9\t\x19\xb6\xacS@{\xa9\x02gE\x84S@\x1e\xa0\xf7>\xdf\xc8S@\x0f\x88\x9e))\xf5S@*\xa1\xdb\xff"\xf5S@F\xaa\xdcA\xa0\xd4S@\xd7\xf0\nX\xf1\xe8S@\x11\x03_\xa7\x04\xe7S@"\x81\'y\xec\xe3S@\xa1\x86\x0c8+\xe8S@m\xb0\x9eP\xdf\xfcS@\x86\xaf\xcd\'\xdbxS@\x8eS\x8a@\x83wS@\xc4\xe1\x95\x03\x0b\x86S@\x9f\xd4\x1dE\xc1\xfcS@6\xa2\xf5\x90y\x88S@,\tKB\xff\xb3S@\xde\xbf\xc6L\x8a~S@\xb4\x17\xd8\x12@\xa1S@\xba#\xb8\x98\xaa}S@\x7f\xf4\xef\xa3\xcd\x86S@\x99\xaf\xbd\xb9\xc4\x84S@I\xb2&\x98\xd6\xb7S@\x1d\x92\xf6\x02\xa1\x9bS@T\x0e\x8e\x82\x19\x85S@\x89\xa5\xa7"\xbf\xf8S@\xb5\t-\x8d\xfe~S@\x1b\\\x88a4\xdeS@=>}!&\x85S@\x0cl_@\xc1\xb2S@\n\r`(\xa2\xf1S@\x0e\x94\xfaZh\x9fS@\xd0\xf1""\xc9zS@\x05\x17\x17\x8e\xd8zS@\x0c!\\m\\\xb6S@\x0bv(\xfcs\xbcS@\xd0\xf1""\xc9zS@\x9f\x12\xf9\t\xd9\xb2S@\xd2\xc2\xaen\xe6\xd3S@\r\x8b\xb9t\x7f\xd5S@\x0fLy\xd6\xeb\xb2S@\xa5vP\xf4\xe0{S@\x06z\x02#J\xc5S@\xc3\xf4b)\x05\xdbS@\x00al\xaf;\xb7S@\x8a!\x1c\xf6\xc9\xe9S@5UJn\xf9\xb1S@\xf7\xa1\x86\x8a\xd5\xeaS@"\xec>c\xfd\x8cS@\xe7g\x85\xf6\xc7\xb4S@\xc2\xf8.\x8b\t\xf1S@DO\x04\x0c\xd7\xd7S@\xc3\x1e8\x91<\xb5S@\xc6`\xdbGE\xd9S@vw\x08\xf8j\x01T@\xe9\xc7\x89\xb2%~S@w\xe1\xa5^\x89\x83S@\x88\xb7\xa41t\xe8S@\xaf\'\xf6\xaf`\xb5S@f~\xe4Ac\xb0S@\xe4\x9f\n\xd1\xd9\xf8S@d\xf0\x13\xc9E\x83S@\xd2\x99-H\xb1\xb6S@H\xa8\x8a\xbe\xa2\xb5S@\xc9\x9f\xf9\x9fu\xf9S@\xa4\x7f\xcd\xbc\xd0\xb4S@\xd4f\x8a~\x9d\x9bS@\xa5\xa6m\xe2\x90\x9bS@\xa7\xf5\xc1\xe5\xe0\xbcS@/@e\xcfj\xb6S@+~G\x08:\xb5S@%MD\xbc\xe0\xb5S@\xfa\xf7pr\xf7\xf9S@^\xa5\x0b\x1bc\x98S@\xcb\x8f\xc9V$\xb6S@}!fI\xfd\xb0S@\xd6\x06/\x04@\xeaS@K\xd7u\x06G|S@=Z\xf80\x92\xedS@\x18\x022\x93\xf5\xedS@\xb2A\xe88\xbc\xc2S@\x061\xb1\xf8\xf5\xdaS@\x82\xbbn\xf1\xef\xe1S@$\xf1H\xe2\xa8\x9aS@\'\xb4\x00`\xee\xb5S@\xe4\x91\xc5o\x95\xc8S@\x9b\xfb\x05\x12\xc2\xc1S@\xb6\x12\x1d\x1a\x99\xb3S@\xa3\xa7\xbd\xd1\x16\xb6S@\x9c\xdfG\x158\x9bS@X\x0ed\xe2\xc9\xc6S@\xcd\x80\xed)\x0c\xc9S@\x8c0\xd5\xbe\xa9\x93S@\x02bFm\x89\xb5S@\x01\xdaB\\G\xb5S@\xb8\xad`B\x1fkS@&\xfd\xa8>\xbf\xb1S@\x9e\x1b5`%\xf9S@\x1c\xc8\x1a\xf6\xd1\xb1S@\xa5\xdc:\x11\xce\xeeS@*\x07\xcf>\xda\xa1S@&\x91\xf6<Y\xa7S@n\xb0\x1bl\xfd\xa7S@|\xc7\xebU\x0c\xf1S@\xec\xea\x1a\xb8\x87\xddS@\xd2Fd\x99\xac\xafS@FQP\xcaN\xd2S@e\xd4\x10\x83\xd3\xc3S@\xfeN\xd6\xa3\x17\xdfS@\xa3\x03G\x10j\xfcS@\x1a\xce\xb6\xca-\xb9S@\xfe\xa6\xff\xfb\xb6\xd7S@f\x86\xdam-\xd8S@0\x83\xa0\xed5\xc1S@\x9b"\xec\x1d\xec\xd7S@-\xf57\x1a\x17\xadS@\xe9\xe7\xfeD\xdc\xa0S@-\x04\xd1pE\xa1S@\x86h\x7f)\x00\xc8S@\xc73+l\xb6\xf3S@\x8e5\xc4n\x04\xabS@\x8f\xbcS\xb5\xc9\xd7S@\xa8l\xac\xcd_\xd8S@\x19\xc3/\xf4\xae\xeeS@\x0f\xdfz\xe9\x88\xffS@\xc9\xc1\xe0\x1e\xa7\xb8S@\xb5t\xa0*x\xf4S@\x9d\xf4\xa5\x01\xb0\xeeS@u=*\xd9\xdc\xa3S@\xac\x9f\x1d\xa7\xe6\xadS@\xad9k\xeb\xbd\xc3S@\xbb\'\xf5\xfaPqS@Q\x8aGD\x97\xa2S@\x17\xf2\xfcf\x97xS@:D\xa7.\n\xacS@\xb0;\xdd6J\xc5S@\x9e\x1c\x8d"\x8f\xc5S@\xa5\x10\x1d\x84m\xc7S@\x82\xe7\xdc\x07!kS@;\xbb\x91C0\x00T@\xc9\xe8-I\xfa\xb7S@\'\xa4\xc08Q\xbdS@2 \xbd^S\xf4S@FXg\xff,\xf1S@d\xe4\xb1\xa0\x02\xdaS@]~-\xc32\x01T@\x0c\x99O\x84(\x94S@\x9e\xe8"\xd3M\xa0S@\xb9\\\x8c\x02\x99\x87S@\xe4\xca\xe3\x94\xfa\xc9S@\xd4M\xc3\x1c\xbc\x95S@N\xd4\x13~\x08\xf4S@\xabY\x18\xa7\xe1\xf0S@\xb6\n\x95\x93\xeb\xf3S@{tI8\xd1\x98S@q\xcf\'\xee\x96\xeeS@\xf0\xdf\xda\xf8)\xeeS@\x1cI:\x1dQ\x96S@\xaa\xbe\xc92\x0e\xd5S@Y"V\x9c\xad\xaeS@A\x1d\xb1o\x1a\x8dS@\xd7\xe8\xce\xcem\xa9S@\xb4\xbbJ\n\x9c\xc0S@\x08\x98\xaeX\x7f\xfdS@\x8f\x967\x8b\xb4\x01T@\x0c\xa6#\xb4\xf1\xabS@<\xe6Gw\xd9\xccS@@\x84\xa2\xf0?\xb9S@\x1bo\xb8t\xde\xa8S@J\xd4\x8b\x0bE\xeeS@4-j\xe6\xe7\xa0S@{\x00\xf4\xf56\xa1S@#r\xf9\np\xa1S@Y\x18\xb9\xcc\x90\xf0S@]\x89\x8aJ\x9e\xadS@\xa5)%\xc1|\xecS@\xc5\xc7\xce\x1d\x91\x99S@%`s\xe1I\xa7S@\xc9\xd1\xc3\xde+\x83S@\xe1\xea\x96\x8b>\xe8S@\xa6\xf8K]L\xbaS@X\xa97f\x9d\xdeS@yY//\x0c\xadS@\xed\x87T*\xc5\xfcS@\x8bDD`\xf3\xdcS@df\xee\x8a\x81zS@Ev6\x12\xeexS@\x02T\x1b\x10\x95\xc8S@\xf8\xc8\xc32\xf9\xb0S@EOxt\xbctS@\xc5\xfd\x020\xaa\xedS@\xe1\xcc\xcc\xe6\x7fpS@W(0\xd2\xe0|S@~\xe4\x08\xb9;\xdeS@\xac\xcdP\xf1\xf7\xfaS@\xa0\x8b\xc0\xaf\x9crS@\xa6\xc5\x99\xd0k\xf1S@\x8a\xc8\xcf\xda\xb4\xedS@\x94\xc7_\x9b\xca\xc6S@\x90\xc0\xa3\xad\xc1\x82S@%N\x12\xc0\xb1\xa3S@\xa8U\xb2\xd5\x87\xc6S@c\x18EF\x96sS@}\x80\x91w\x00\xcfS@\xe7\xe2\xc1"n\xbaS@l\xd0kI\x10\xc6S@\\\x0b\xdcxs\xa0S@\x87\xceM,\xa3\xb9S@\xd7\x06\xc1\xd8q\xdaS@\xac\x8b\x10x\x95\xafS@\x98\xa0\x19\xc0\xa4\xf5S@\xbe\x8bx\xc8\x12\xbdS@cx6x\xc1\xb1S@\r\x1d\x82wyuS@\xf7\xadG\xccU{S@\t\x0b\xc1Kb\xb3S@l\xa48`\xb0\xb0S@\xc6\xc5\x80\x93\xc7\xe3S@\xa4\xc0z(\xc3\xdeS@5\xc9\xb2\n\xa3\xf0S@,\x9c\x82[\x18\xadS@\x8bS\xd8\x11c\xabS@\xd6\xd8\x97\xa2\xa6\xb9S@?\x7f\xc6g\xeb\xdbS@\xb2\x90L-\xa5\xf8S@\xd0#\xecF\xd0\xafS@\x9bT\xae\x11\xd5\xf8S@\xcb\x17\xae\x92\x19}S@i}\xd4u\x03\x84S@\xd3w\x0c\xa6\xbe\xb6S@\x9e\xc7\xcd\xd5q\xcdS@\xce\x19P\xe3J\xb7S@\xa3\xc7\xa1Kl\xe2S@~\x93\xb7\x81\xd4\xe6S@cD:\xfc\xed\xf6S@\xf0\x81q\xfb*}S@k`r\xd6\xd8\x94S@\x90\xdf\x10\x1b9\xafS@]\xfb\x1b\xd1N\xabS@\x82\x0b\xa2v\xed\xa3S@X\xc5\xec\x88\x95\x9fS@I`\xe6m\xc0\xb2S@y\x988D\x15\x9bS@\xc7<\xceM\xf8\xfbS@\x1f\x9bt\xc6\x96\xe5S@\x10\x02\x9b\x8b\xab\xaeS@]H\xb6\x11\xf9\xe1S@\x89r\x93a\xdb\xa4S@\xfe5\xfecO\x98S@I_kL\x98\x8dS@\x98:w\x18\x87\xc8S@\x9d\xc5\xf6\xfcg\xc7S@\x8f2d\xde\x0f\xdaS@\xf1\x9d\x8f\xe2\xf2\xecS@\xcc*\xdc\xdc\x8a\xddS@\xbc\xfa\xb4\xbc|\xabS@\xc65\xcchK\xb0S@\xe6P]/q\xd9S@\xff\xb6\xcb\xf2\xc7\xf7S@F/2\x13F\x88S@\x11v\x81dl\xb1S@rn\x88\x9c\xbb\x94S@\xb6R1\x9a\xb6\xaaS@F\x91\x95@\xa3\xcbS@\xf2\x81Q\xcc\x97\x00T@\xf1\xf8XC\xfb\xd9S@\xf49\xa8~K\xa3S@\x0b\x13\xa6\xc9\x1d\xb0S@\x1f\'\xc2~\x86\xb2S@\x80\xb5i\x84?\xceS@\x18\xe4\x84\x18\t\xa4S@;!\xdeNv\xe8S@\xd1\xc5\xfc\x8ag\xcdS@\x84Ek\xb41\xecS@\x02+\xeci\x12yS@\xed91;y\xe3S@\x04ev^\xf5xS@\xfb\xa8\x02\xedH\xeeS@\xf7^\x0f_\n\xfdS@\xf8\x8d\x8bom\xb1S@#E\xebG\xb5\xf7S@:\xc5\xc8Jb\xf8S@\x95\xefF\x04Q\xe8S@:\xf4\xa5p[\xabS@y<2\xb33\x9dS@$\xc8a\x96D\xacS@y\xba\x95\xc1d\xacS@\xf9/\xe4)\x86\xacS@\xc5\xbe3\xf9\xfe\xbfS@\xea]\x1b\x80.\xfeS@w\xa8n\xa4C\xdcS@\x03\xe7\x98\xa4\xf0\x98S@\x12\xb5Q\xe5.\xdaS@c,\xcf\xfbI\xa5S@\x9fR,\x9e\x80|S@D\x9f\x00\xcb\x88\xdbS@\x18\x17&-\xee\xa0S@\xa5\xacK\x8e\xc7\x9cS@{\r7\xf6Q\xdeS@q_*\x8f\x1b\xd4S@B\x12\xb6"/\xe3S@O\x06\x18\xe9P\xbaS@\xa1\xe3\xac\xe2\x97wS@I\xe8A\x96e~S@\xd6\xe5\xec\xd2=\xa8S@\xd5P\xa1&\xac\xb6S@TN\xbeS\xe2\x9fS@\xf2\xb0,\x92m\xc0S@\xbc\xaa\xb56\xa3~S@\xec\x98\'&\xae\xe7S@\xc2\x05\xea\xf9\xb8\xb1S@\xd0v\x94\x89E\xc3S@\x03\xfa\xd3\x9fN\xa4S@\x94lo4S\xe7S@ 5\xba\xb0\xc6\xcfS@\x8e\x9e\xe0\xf0;\xd2S@p\xc2\xffg\xfa\xf7S@\x13\xad\x06\xa0H\xaaS@Y\xa6\x80\x9b%\xe6S@\x15\x83\xc99&\xf2S@,\xdc\xfd\xcc\x1c\xa7S@\xa52\x94)\x82\x9eS@<\x98/\x97w\xe3S@\x85\xe0\\s\xa2\xa8S@\x95q\xee\xe9{\xc7S@\xc8\xdat\x06\xcc\xe9S@\xfc\xf1\xcd_\xdd\xdbS@N\rxlV\xbeS@\x7f\xc7\x18\xf5\x9c\xa7S@J\x8aU\xa5\xf5\xa2S@\xe0\xc4\nvo\x90S@\xc9U\x18\xe8\x18\xd6S@/\x948.\xe7}S@\xcd\xb0\xc9(\x8a}S@\xc0\xd4\xa2\xf4\x13\xa2S@\x7fg\x12\xb3&\x87S@*\x8f~\x17\x98\xb7S@\xcax\xc5\xa7\xa1\x9cS@\xaf0#\x7f2\x9cS@0\xb1\xffdO\xc7S@\x04i}n@\xe0S@\xae\xbfZ,\x8a\xf9S@j\xda\x80\xea\xfe\xb0S@9\xe5K\x1d\xfd\xa1S@\x15\x0e\x90f\xe2\xedS@+\x00\x91\xab\x18\xdaS@\xf7\xb1\xc1\xb6\xae\xbaS@#\x0f1^q\xe9S@pcsaM\xfaS@\xfd\xb8\xdd\xa3\xf0\xf0S@\xb2\x9c\x04\xf0\xd7\xa0S@\xde\xc8\x1f\xa3\xdd\x88S@j)fml|S@V\xd1\xba\x85\xeb\xb7S@\x06\x8d\x0f\xd3\x0b\x91S@\x01\xb2\x94\x9b\xf0|S@\t%#\x19W\xb4S@\x1eq\x18\xb24\xe6S@E\xf2c<\xab\xdbS@\xcd,~\xb5\xc2\xc4S@\x12KAz\xa8\xdbS@\x0b\x97QN\xba{S@\x82\xbbn\xf1\xef\xe1S@\xcd \xf0~]\xd5S@oN\x16Y\\\xa3S@\x90\xb4M\x97\'\xb5S@f\x16\xd0\xe4\x18\xccS@\x1b{\x81g\xf8\xecS@\xd3\xba]\xf9\xa9\xa8S@\x01!\xc5\x01\xb8\x90S@2\x98\xdbb\r\xb1S@\x08o\x96\x863\xa4S@&\xe5%\x01\x90\xafS@\x16-\xc2\\\x0f\x9cS@C\xaa9Ie\xa4S@\xce5\xedF\x00\xb7S@\xa6\x94\xe2\xad\xf4\xaeS@\'l\xd3)\x86\xb4S@\xff\xa2\x9c$F\xaaS@\xb2U\xb0\x9cx\x92S@\xae\xb4\xbf\r\x14\xefS@\xb3\xa3t6o\xf5S@\xe5\xca2$\xf1\xc6S@\xc1~\xe6\x0eH\xc3S@\x9cm\xb8\xa5#\xedS@\xb8\x0fw\xaf?\xa2S@h\x00\xd5\x88\xa0\xb3S@\x85\x07\x05\x8c\xb0\xa3S@\x02\xa5\xb1\x81D\xbeS@\xd8\x895q\x05\x99S@\x93I\xe6\xb5{\xc7S@\x1b\x98&J\xb4\x82S@B\xcf9\rv\xb7S@\x05\xad\xde\xa1s\xa4S@T%\'U\x14\xa6S@\x8ck\xc8\x95\x03\xbfS@C\x9es=k\x95S@u\xefV\x83\n\xa0S@\xa0\x15\x07\xbc\xbe\xe7S@I*\xbd\xf2\x8a\x99S@\xe0p,6\x80\xe2S@\xc8~P\xc7\xf3\xdaS@35vS\xac\x99S@\x7f\xa4\xa1\x92I\xa6S@("\x15\xc7\xf7\xb3S@\xd0\x1cL\xa9\x92\xfbS@\xf0\xe1i\xd9\x92|S@Bi\xda\xb4\x80oS@\xf5\x8f0\x92\xafpS@\xc1\xd0\xbfi\xaf\xa6S@\x1b\xfbHGx~S@\x19\xd9/G\xf4\xdfS@\xa1\x9e|jh\x93S@t\x8cg\x89\x18\xc6S@\x0b\xa4\x964\xaa\xd5S@L\x95\xccvX\x87S@\xf3\x87[/X\xa6S@\x9b\xa0Ap\xb2\xe4S@\x03\xfa\xd3\x9fN\xa4S@\xfd\xfc1G\xd0\xb5S@\xcf\xb7\x04\xae&\xd6S@\x96\xc2\xf4\xaeO\xd2S@|T2jJ}S@\xd4\xe5Fe\xe6\xb0S@\x82\xfe\xf6r\x8f\xd9S@\xc7\xbf\xe1Zd\xb2S@P\xe3\xc7\x97\x0e\xbcS@\xe2\xccp\xba\xf0\xb2S@y\xb0\x1c\x17p\xe2S@K\xe9\xb7\xb2\x11\x9fS@\xb4*g\xee\xd9\xe7S@\xd7%bkA\xb6S@l\xfcX\x06C\xb4S@g\x80\x0b\xd7P\xedS@n.\xf0\xfb\x01\x83S@A\xc6\xd0\xcbp\x9bS@\x8d-%\xee\xf4\xc7S@Y\x81\x90\x98z\xacS@Z\xe9c\x92O\xfcS@\xba\x12\xd8\x05\xb9\x9fS@>\x8a#\xbf\xfa\xecS@\xd6\xe4\x95\xfd\xb6\xa3S@h\x89>\xb8B\xa0S@\xbf\xfb%Cn\xf1S@\t\xea\xfbw\x85\xf6S@7\'\x08H5\xf2S@>Z\xa6\xb7\xf9\xd9S@f\xbf\x92>\xa6\xe1S@E\x7fB\x18h\xf3S@\\\x12\xb6\xc9\xa6\x98S@h\xcc\x07\x0e\xc7\xebS@\xcd5\x92\x93\xba\xb6S@3\xc5\xe1\xe8\xd8\xc1S@\xfe\xaa\x0e|\xff\xfaS@0\xd2\x02E\xae\xe9S@0\xc4\x0e\x84\x96\xc2S@\xde%&\xd0i\xb8S@\x8a\x18\xf1\x85\xea\xa9S@ouR|\xcd\xc7S@\xb5z\xf5\xc8V\xa1S@(\xf7N\x19N\xf8S@&\x80\x1dPT\xecS@\xfc\xf3\x1a\n\xf9\x88S@3\xb2Wm\xe9\xe0S@\x90U(\tZ\xbeS@\xfbx1\xd9\xb0\xd2S@\xadA\xef\xc3\x9a\xa2S@#E\xebG\xb5\xf7S@&\xcc\xea\\\xad\xaaS@\x85j\x92\x88X\x9fS@\xc7\xf4\x8c&E\xabS@\xb9\xf9\xc7!\xcb\xdaS@\x82\xad\xd8t\xe4\xb7S@\x98x\x97p)iS@\x0cq\xff\xcbb\xd6S@\xe5a7Pp\xa0S@i69\xebq\xf0S@\xf4\xa9\xdc\xbe\x1e\xf1S@\x93x\xd9\x1d\x07\xa4S@"\xeb)oVrS@\xba\xb9tV(\xe5S@\xc9\xa8X\x1c\x07\xf6S@\x18\xa5\x80T\x05\xefS@^\x92Jk\x1a\x7fS@\x17r?}\x1d\xdcS@\x82\xf6\xa9\xe3\xf5\x84S@`\xff;\xb1l\xc8S@\x1c\xb1\xf4\xe5\xa7\x9dS@\xcd\xe9\x9b`z\xd9S@S\xf9\xf5\xadN\xaaS@V\xe9&\xfe\xdb\xb9S@[\x9c]\x96@\xdfS@r\xc9\x1c\xa3\x01\xfbS@9\xdfDM\x90\x94S@\x9ct\xdc\xbe\x07\xb2S@W\x1fW\\5\xceS@\x11\x96\x1e\x88"\x91S@;%\xc2\xc9\x9d\xd0S@\x7f\x88j_uwS@]\xd5d\xae\x86\xf2S@\xfb\xea\x08\x0c\x1a\xfdS@(d\xa5\x82+yS@\xcf\x92\x9fk\x9e{S@B\xf6\xc6ob\xd8S@\xd4\x98\xd2\x03\xe2\xf9S@\x9d\r\xdc\xc4s\xfdS@9,\x8cY^|S@\x8e\x08\xf0\x14l\xf8S@)\x89cx\xd4{S@n\xd9C\x02,}S@\xf1d\x11\xe2\xf4\xfcS@n\xd9C\x02,}S@>O\t\x0f\x83xS@_\xa8\xd8\x19\xe3\xe9S@\xb8\xf9\xbc\x8e\xb8}S@\xa9\xe7\x15\x12\x84~S@\x92\xfd6\xeb\xd8\x01T@\xe0\xa3\xa5?\x11\xfbS@{#;\t\xab~S@\x98\x16v\xd79~S@,?\x1a`I\xedS@\x92\x8f\xce\xda\xc5\x96S@o\x96qH\xee\xfeS@-\xec\x8flR\xfaS@\x95\xe4\x81\x06\xd2\xddS@]k\x1b\x82\xc3\xd6S@\x13Xo\xdfbzS@\xc0\xac\x12#~\xd5S@\x89(\x9e\x9ej\xc7S@Cj\xd75\xe1\xf9S@A\xd6d\x084}S@\xd8uH\xa1\x98zS@\x958\xfb\xc3\xf5~S@\xaf\x9b\x93\x96\x7f\xadS@!\x94\xfd\xcc\xfe\xf9S@9k\x88)k\xf9S@\x1b\x16&9\x8c{S@&J\x908={S@\xcc|b\xad>|S@H0\x89\xfd\x02|S@W\xfe\x06\x95{\xdaS@v\xe1\x8eP\xb1zS@!\xeb\xbf\xcf\'\xf5S@\xd4rx%\x00}S@\xec_ys\xc7\xf8S@\xdd~\xe1~z\x80S@B\xf5\x05a\xdf\x87S@\xdb\xcb\xec\xa8\xe0\x87S@NP\xa5\x03\xf6{S@\x94|\xb6fX\x88S@\xa2Gv\xcf\x1b\x87S@y0\xa3\x98\xe0\xfdS@\xdb\x08xS\x9a~S@w^n\x03X\x7fS@\xc83\x9c\x04\xe1}S@X\x91n(\xac\x7fS@6\xd9\xbd\xff\xa6~S@3\xdc\n.\xfe\xf6S@q\xbc\x94\xc3\xa3\xf3S@\x87\xa1\xa6\xa3\xebxS@L\xffR\x17)\x7fS@X\x13(\xf6\xe8\x8dS@n\xee\xa1\x0e\xd6yS@\x1c\xbf\xa3\xf5}\xf6S@\x82\xf5\x07R\xef\x80S@a\xe0\x01G\x07\xb9S@\xf8V\xef\x93;zS@V\xef\x17\xc7:\x8bS@\x9eQV\xab\xa0\xf6S@\xe50\xd7\xa9\x1f\x81S@X\xef&\xe5\xae|S@<\xfd\x8csp\x7fS@\xc9fm{z\xfdS@3\x90\xd3\x11\xd4\x82S@L\x95\xccvX\x87S@\x8a\xbb\x00\x89O\xf6S@\xb0)=r\x98\x83S@\xdb\x1e\xc6\xa9B\xe4S@g\xc3\xb2/\xa9\x83S@\xb0 a\xcb\xcdwS@\x90X\xb7\xa0\x82\xa6S@\x176\x07\x99\xca\xa3S@F(\x11\xf3\\\xdfS@\x13\xbc\xcb-\xf4\x84S@\xcf/\xa6\xced\xaaS@\x1dK\xbdT\xd0\xa4S@,\x0c_\xabW\x88S@=P@\xf9[\xacS@\x87G2\x9c\xba\xa7S@\xfb?\xfd\xc3\x9e\xe6S@\xc4\x15\xe6>V{S@\xf2u|f\t\xa7S@\xb3\xa3t6o\xf5S@ \x99\xee]h\x88S@39\xea\xe5\xb2\x85S@[\x99\xe5\x00\x1e\xa9S@~\x86i\x8dE\xa1S@r-\xd0e\xc4\x88S@\x8e\xb2\xfa\xdf\xd3\x84S@2S\xa1\xc8v\xa1S@\xfe6\x1d\xfc:\xf3S@(\x88\xbe\xbe\x9c\x9fS@:@<ax\x85S@\x14\xe2\x19dU\xedS@\xc7\x1c\xac`\xe2\xf3S@\xa42\x10!\x17\xa3S@\xc8\xc6\xd5\x98\x93\xb4S@\n\xa4-\xc2n\xf1S@Yb\xf3F\xa6\xb6S@\x07\xa9\n\x04\xb8\x82S@\x02$\x9d\xee]\x88S@\x10\\\xc0\xbc\x9a\xb5S@c\x1b`A,\xa4S@\x90C\xf0\x8e\xab}S@^Fmez\x83S@\xd03\xf5zz\x9bS@\x91,\xf9\xa0\xedzS@<\xcbZ\x98\x8f\x99S@\x03\xfa\xd3\x9fN\xa4S@\xa8\x8f\xc69\x9f\x96S@\xe5\xc8\xbb\xaa\x87\x9bS@Mv\x7fT<\xa4S@;8\x08\x88x\x9bS@8\xa5\x87\xc7l\xddS@i\'X\x1c\x96zS@~\x8f&E_\xf0S@\x1cel\xcf\x87\x8bS@\x81\x13\xe5\x81\x84\x9fS@\xe5\'\xf4\xbc\xa3\xe5S@\x12\xfbV\x13(\xebS@\xdc\x9d\x14\xfd\xf9\xeaS@\x06.\x02\xd2Q\x92S@\xdf\x8cn\xe2\x00\xe7S@h\xf2\x03f\'\xacS@\x06.BWe\xf6S@\xcf\x95\xfeRm\xa2S@\x8fI\xe2\xa4\xf7\xecS@\x94dfo)\xa0S@\xdd\xa7\xb9\xdcC\xb0S@+\xc1\x02\xd4\xc7\xa1S@\xd0\xfe\xbc\xc6\x90\xb8S@\x90\x1e\x89Y\xc2\xf1S@\x97\xf0\xc93z\xd9S@\x87\x86\xb4:^\xf1S@\n\t\xd4*e\xa7S@Uq.\x02 \xefS@\x7fG\xb5C\x8c\xe3S@xi\x977\x90\xa7S@S5\x84\x10\xcd\xa7S@\x84\xe1\x97a[\xeeS@\xado\xbe\n\x87\xa7S@\x9b\xd1\x1a\xaa\x95\xeeS@\xe7\xc1\x15\x9e8\xeeS@5\xb3b\xc0\x8a\xb3S@\x1b\x05\x1a\x9fh\xbbS@E\x89yS<pS@\xa0T)\xf8\xff\xf1S@+y\xa6\x89\xdd\xadS@\x99\xe7\xf9\xb3\x80oS@\x81\xf1\xbdH\xab\xaaS@$v\xc86.\xbcS@\xc8\x83\x8a\xdesoS@c\x18:\xcfHlS@^\x86.u7\x9fS@\xda\xa6u\x9d\\\xf0S@\x1f\xa9\xc0m\xf5\xaeS@\xa2\xaf\x17=\x04\x9bS@\x9b\x97 \x99\x15\x94S@\xaf@\xd2F\x03\xbdS@Tp?\xd0\x8f\xb0S@\xd0(\xd5\x90~\x87S@\x04\xaf\x11L>\xa0S@&\xe5%\x01\x90\xafS@L\xbdl\xe5M\xb1S@1\xdaw\x7f\xe6\xe1S@*\xcar\xe8Q\x95S@bd\xfd\xde\x96\xb8S@QE\xfd\x1a\xd1\x96S@\xc1uz \x85\xedS@}\x1f\xc4\xa3-\xedS@\xae\r\x83\xe9\xe5\xf8S@\xc6\x06\x8b\xf4?\x97S@\x93\xba\xe1\x90\xc2\xa8S@\x1c\xd7j&\x04\xb1S@)Y\xad\x18l\xe8S@\xa84^ou\xa8S@\x08\xfd\x028W\xa6S@\x8dX\x06\x8c\xa4\xaeS@A\xa6\xdf%mwS@;\x7f"\x9f\x07\xafS@B\x1dI\xe3\x11\xb0S@V{\xe0\xe8P}S@(\x1a\x88\xfd\xbf\x98S@\x00\x0b\xdcK\xea\xb1S@\xe4\x84A\xf7\x1f\xdeS@\x8e\x13\xfc\xf7\n\xedS@\xfa\x1f\x1c\xf2\x15\xe8S@\xb5\x9c\xef0\x94\xb2S@v\x01K\x10\x12\xb1S@A\x18\x97\x84m\xc0S@|\x19\x91j\x15\x9aS@\xaa\x01\xf5x\xc1\xb1S@^{\x8b%\xf2\xb0S@!\xdf3\x9f\xaf\xcdS@e\xfd\x1e\x03\x90\x9aS@,\x02j\xd5\x82kS@\xe5\x84\xb2\xa6~\xb3S@\xff1~^\x93\xb2S@\xa4\x13\x03q\xbb\xb2S@\xb6\xe2\xefZ\xc1\xb2S@\xc7\x0e\xcd\xaf\xc0\xb0S@\x9b\xc0$\x1d\r\xc0S@\xf1\x96C\xc1\xc9\xebS@\xa2\xeb\xd5\t\x0b\xeeS@\x99?\xd4\x18\x96\xeaS@\x18\x85j\'s\x9cS@I\xbb\x88P\xf6\xaeS@r\xe6Q\x976\xb0S@\xbdH;jB\xdaS@\x1a\xebK\x93M\xc4S@b\x08Ox^\xa0S@\xa4_\xb7}\xc3\x99S@\xed\xe2\x87Jp\xb1S@\x86\xef3[\xf4\xa0S@N=$vi\x9eS@\xc4p\x0b.\x81\xa1S@fi\xd0oK\x9fS@\x1fj\xb0\xf2\xdf\xa3S@\x9b\x8b\xba\x96\xcf\xe6S@gN\xe9k=\x9dS@\xa1\x99(\xd6\x89\xeaS@[0\xd6\x98\x95\xc5S@\xdew\x0c\xb0\xdf\xe6S@VE\xd3`\x9e\x9dS@\xba\xe4\xafu8\xa6S@\xfd\xed\xa6\xdd\xbc\xb1S@)\x9a\xfan@\xa0S@U\xfd\xb5_\xc2\x9cS@\x85\xcc\n:\xdc\xdeS@w"\x13\xacL\x9fS@\x9f\x96x`\xa3\xd7S@f\xc2_\xe6\xe7\xb4S@\x98\xbb+\x16\xbb\x9eS@\xf4\x82Q\xb62\xa2S@\xdd\xef\x8eQ \xcdS@\xc3\xa3lU\xc0jS@\x92\xdb\x0f\xe2\x87\xdeS@\xd2j\x18\x8d\xd3\xc6S@\x0fg\':\xa2\xa0S@V\xf8o\xec\x89\xb8S@\xcaP\xc0\t`\x9fS@\xaf\xd3)\xe5f\x9fS@\x0f\xffow\x8e\xd7S@\x90L\xccb\xd4\x9eS@h\x19\x84\x9f\xd0\xb8S@\xb5:]]\x9a\xa0S@\xe5i\n\xa6\xfa\xe1S@a\xb94,\xba\xb8S@\xd4\x0c\x1eR\xc6\xa0S@\xea\xf8<\x10:\xa1S@Z\x97\\\x97\xe7\xa0S@L\x83|\x9e\xc9\xa0S@#_x\xa6w\xa1S@\xe7\xe2\xc1"n\xbaS@\x11\x03_\xa7\x04\xe7S@\xd0\x06\x83\x87\xeb\xe8S@\x1d\xa9\xcdd\xd3\xbbS@\xf9\x1a2X\x01\xc9S@\xf65\xbb\x14\x15\xe7S@\xcc\xe5\x86\xf8Q\xa2S@\xbc\x8f\xd5\xf3\xa8\xaaS@\xcc\xdfx+s\xbbS@\x9c\n\xb9P\xdb\x9fS@\xbf\xf1\x16\x9c\x1a~S@\xcc\xdfx+s\xbbS@\x91\x17\xbcEA\xf2S@\x05\xa5\x9e\xd3\xae\xc2S@^z4\x18\xc2\xc3S@\xbf\xcb\x88\r\xcb\xdaS@o\xc1\x02d\xa6\xeaS@\xe9\xb6s\xe1\xdb\xa0S@\xc0\xe4\xbb_\xaf\xc2S@\xe4\xa8\x9c\xa3\x89\xaaS@}\xc7l\x11\x04\xa0S@\xfd\x8fM\xd2\xd6\xbfS@\x95\x85"\x87\xff\xe8S@g\x114\xe8>\xeaS@\xfb\xb0\xb6\x19\x06\xadS@b,\xcb\xb3\x11kS@:\xff\xb6\x80\x15\xc8S@\x80/\x83\n\xcc\xa5S@\xb0\x96\xee4\xd9\xabS@*\xfd\x8e\x01\x93\xa3S@R\xf6\x8c\xd8\xc3\xaeS@\x14\x05[\x18?\xe7S@\xf5\x0fON\xf8\xafS@8\xf9\x93\t\xaa\x81S@L\x0bn^\xcd\xfaS@p|z\x90T\xcfS@VI\x96\n\xad\xafS@\x8d-%\xee\xf4\xc7S@\x89\xfa\xd1\xbfr\xd7S@\xdd\x0e\x83\xac}\xafS@\x95\x1e\xa9\x14\xc5\xb0S@\xcb\x85\x81\xd18\xb0S@\x97\x8e\xc6\x0e\x98\xa4S@\xb2\x06Ip\x83\xb0S@`\x88\xd4\x17\x87\xa6S@L#?{\xca\xabS@\x86\xb4;\xfb8\xa5S@\x19]\xf3Z\xd0\xa6S@\xd2s\xdfu\x96\xa4S@\xcay\xf8\xeb\x83\xa6S@\x94.\xd0\xeb\xac\xb1S@Q\x1abVU\xdeS@\xaab\xc8\x1a\x8c\xb8S@\xbb\x11)\x87\xef\xddS@A\x91\xe6\\\x86\xdbS@]\xe4\xc0\x94\xd3\xabS@\x84\xa8Z3\x81\xcfS@b\x17\xa1d\xdd\x80S@\x02M\xac\x8f\xad\xb3S@\xfcq\x0b\xf0"\xdcS@O\x92\x9fa\x13\xb4S@\n\xdaQ$\xe2\xdbS@\\B\xdb\xb4\x85\xdbS@\xe5:\x15a\xbf\xa6S@\x92*\xd1\xec3\xafS@\xceO~\xf7\x9a\xb5S@=&\x00.\x80\xe3S@\xb4c\xecZ\xe5\xb5S@\xc1~\xe6\x0eH\xc3S@\xf6\x8c^\xa2\x03\xdbS@\xf37_\xa2\xda\xafS@\x9f\xbf\x9dJ\n\xb6S@H\xdb\xd67G\xb0S@\xb5\xf0*\x02\xee\xdeS@jW\xf2\x97+\xafS@ %\xc94\x1a\xe6S@\xa4\xa6\xe6\x8b0\xdcS@\xdc\x96\x90\x85U\xb8S@2\x82\x92\x1e\x0b\xbfS@\xdd54\x01\x8e\xc5S@\x8d\x13\\\xfb\xbb\xb8S@}\x81>/\xae\xc4S@\x86\xdf\x11\xb4\xe0\xc5S@\xb4\xbbJ\n\x9c\xc0S@\x80H\xec\xb4+\xb2S@M\x8a\x7f?\xf3\xabS@\x8ai]\x07o\xb3S@Z\x0e\x9d\x90_\xd6S@A/K\xac.\xfbS@\x9b\xd0bJ\xa4\xc8S@\xcf\x89\x93V\xf0\xcaS@\x81\xb17V\xe2\xb7S@\x1a\xd8\x1b\xa1\x12\xb6S@8A\x94\x10\xa4\xaaS@rB\x08\xd85\xb6S@\xab#\xae\x1bF\xdbS@\x08:\xc3\x18$\xb6S@C\xe1\x0b\xddp\xbcS@6\xa9\xad\x03\x12\xc7S@H\x1e\x8a\xb8\x19\xd6S@t7\xd9,4|S@\xaf\xeaz\xf7\r\xcaS@E\xf5\xdc\xb0<\xb8S@j`\x90\x97\xe7\xd6S@-\xc9\xd0\xa8B\xb5S@\x8b\x8b\x1d\x17z\xd5S@\x13<uU\xdc\xbdS@x\xc2\xd5B\xac\xaeS@\x19`.\xde\x0b\xdfS@o\xe1\xab\x81B\xa6S@}\x80\x91w\x00\xcfS@\xfc\xe8#\x85z\xaaS@I\xf2F\xf2\xbd\xadS@(\xac0\xc0e\xe3S@\x18\x82]\xb0\xf5\xd4S@\xc8\xe7\xdf\x83\xd7\xc0S@\x13:\xae\xa4Q\xc1S@G[\xd2v\x86\xb8S@o\x16,\x06+\xc1S@\x05\x91\xd8\xc4\xc8\xa7S@\xf9\x19\x18w\x1e\xdeS@\xc4\x19\xc5\x01\x9c\xddS@U\xd8\x81R\xaf\xfcS@\xa7\x90\xa8\x9c\x12\xdbS@\x1e\x8bZ\xb1\x99\xb3S@\xbc\xcavr\x13\xb6S@\x9e;\xc6\xa3\x93\xe2S@\x99@ZS.\xdeS@W\xbc&;\xaf\xb4S@y\xa8\xcb\x1e\x01\xd0S@\xef"\xd6&)\xfeS@T\x0cl\xf8\xc7\xb4S@i\xa5\xd8\xc6\n\xbdS@P\xc5\x85\xfb[\xb5S@\x80k\xd1\xac\x9d\xe1S@\xf5\xb0\x95\x1e\xd1\xddS@\xb2t\x12\x16\xaf\xb1S@L/\xa3\xa92\xb7S@?\xf6\xff\xa3Q\xb6S@\xc8\x01\x18\xa9f\xb5S@_L@\xf4g\xb7S@0\x8ee\xe2\xd4\xb4S@Jr)-\xe4\xb7S@o\xd8\xf3\xc0\x8e\xf8S@\xa5\xea.\x8b\xf3\xe2S@\xf9\x91\x1f\xeeT\xb8S@\x9d\xed\xbdT\xb0\xb5S@\x88!y\x01\xbd\xb6S@\xbb6o\x9f\xc2\xb8S@\xf6\x9e\x83\x90\xf3\xd6S@\x1d\xae\xe6\x08W\xb7S@\xdc\x86J\xcb1\xb5S@;!W\xe0i\xdeS@\xf4\xb4\xaf\xe7\xbf\xf3S@\x1f\x7fu\x85\x8d\xe4S@\xe5)&\x1e\x81\xd7S@OL*\x06D\xd7S@D\xa0I){\xb6S@\xa0\x85\xdc]@\xd8S@\x1filz_\xb8S@\x8fb\xe2\x17\x05\xd5S@\xa8\x8b\xf4\x04/\xb5S@\xf4\x136\xcd\x84\xbaS@\xd690\\\xbc\xb8S@\xbe\x10\xdb8\xdf\xd6S@C\xa4\xc4\x1b_}S@\xc9\x19\x1bo!\xf3S@\xa9\xc2\xd2\xbc\xde\xd8S@\xfa=\xacU\xf7\xa2S@/\xe4913\x84S@\x91\x82\xfd\x9d\x87\xc2S@\xb5R\x18\xefj\xb8S@\x11\x99\xbf?@\xbaS@\xa5q\xa0Z\xd8\xd4S@\xaa\x98\xea\x9e\xbf\xd4S@\xeb\xc8\x89\xfc6\xe9S@\x88\xd5\x19~\x9f\xd4S@7h\xed\x96R\xd8S@\xd0f\xb5\xecv\xb2S@\xc0\x01\xdf@\x9f\xdeS@DS\xc6\xbfR\xc7S@\x03\x99\x8e\xf53\xd6S@\xc4L\xa9\tA\xd9S@n\xb3\x93\xae\x83\xddS@\x02\xcf\x9a\x9a \xd7S@{\x01\xbe\x9f9\xd6S@j\xeeM\xd9\x0e\xe7S@\xbb\xca\xaa\xca\x82\xe7S@\xdc\xbe\xca;\xc7\xe7S@\xd2\xe0\xd59\xd3\xd9S@S\xdc\xc3l\xe2\xd7S@\xbb\xa7\xf8\x80\x1c\xc8S@\xcf\x18\x89\x1a\xa8\xe5S@\\(\xdfA\xf4\xdaS@\xe4N9\x10\xab\xc8S@G\x0ee\x93\x96\xdbS@\'\xfcp\xd6\xb0\xd7S@\x17\xbb\xa1\xfc$\xd0S@.o"\xc3\xae\xa0S@\xcb\xe9\xfe\xfd3\xe0S@{Q\x1fwf\xb8S@=\xee \x9e\x8f\x93S@\xcb\x06\x0e\n\xeb\xdfS@\x1f.\x0e\xd0f\xd2S@l\x17\xfe\xd5o\xd9S@S\xa1]\x9c\xb8\xd7S@O\x9a\xb4\xd2;\xdaS@5\xd9\x88\xa4s\xeaS@ ^\x03\xc2\x8c\xe9S@\x1f%\xe2\x8a\xd1\xd3S@q\x81:<\xe4\xf1S@\xf0`\x82\xab}\xfbS@\xdc\x83\'\xd1|\xa2S@\xad\xd5J\x8eZ\xe0S@\xdb\xf7\xb0\x814\xebS@w\x8c\x85\x8c\xa8\xb1S@\x92\xe2L\t\xae\xb7S@AA\x08u-\x92S@\xc4a\x91i\x18\xefS@\xe7M[\x1b\xbd\x9bS@\x9f\xc7\xc1\x05\xe1\xa0S@I\xc7\xc9\x05\x94\xfbS@\x95P\x08X\x86\xcdS@\x1b\xce\xe8J0\xc7S@\xde\xf4\x039\xc1\xfcS@X\x90a\xb5 \xd1S@\xdeT\xa4]S\xfcS@\xce\xe4\xcd\x11\x00\xc3S@q\x99:k<\xaaS@\xedq\r\x0f\xb7\xfbS@M\xe9E\xbc\x14\xfaS@\x03f^\xfa\xc5\xf2S@\xcf\xdf3\x05\x05\xe8S@\xabj\x1aX\xdb\xf0S@\xf8\xed\xdf])\xeeS@\xce\xfd\t^%wS@\xd2(\x9c]\x9c}S@\x1d\x11\xba\x1d\xd2\x99S@W\xfc\x0f\xa2\x1c\x9dS@\xfc\x8e\x17u\x82\xc4S@\x9aS\xe2k\x86\xd5S@\xcb;jP8\xf3S@\xdc\xf3\x00j\xe4vS@\x17\x1fk\xabM\xabS@wZ\x7f\xd88\xb4S@=\xab\x13\xc5\x08\xc1S@\x8c\x07\x9du\xd8\x97S@o\xc5\xe5\xf4;\xf0S@\xa3QR`\xf9yS@\xddF\xeb$\xd6\xb1S@Z\xab$\xd5)}S@\xf2\xe3\xcb&\xb9\xdbS@\x1ah\x10\x1e }S@\xdcf\xaa\x89,\xdaS@\x08\xe0\xfc\x82\x95\x8bS@\x0b1\x01\xb9n\xe8S@\xa8B"\x14\x19\xabS@\x01&\xe6w\xf6\xbeS@\xa8\xf0|{\x88}S@?\xa9tC\xf6\xafS@\x13:\x01\x1a\x7f\xf0S@\x9c\xa0\xcf\x9f\xbd\xd4S@\xec\xd0\x04\xc8]\xf6S@\xd7j&=)uS@\xc8\xef,\xea\xa6\xbcS@\xce\x8e\xa8!\r\xdaS@\x8btk\xd2\xbb\xedS@c"\x9b\xc8\x87\xecS@{\x8dL\x11Y\xdaS@\xcd\xfaP5s\xeeS@\x83\xa5\xe7^\xb6\xeeS@\x15%w]\xe3\xabS@\x1a\xf1\x17y"\xadS@l\xd8u\x0e6}S@\x94\x8f\xc3\xbc\xf4\xd9S@\xd5k\x03\x93\xe4\xa2S@\xe2\t.o\xbe\x9fS@h\xa2\xda\xc6\xca\xf4S@\x08J\xa05)\xa2S@\xd5,\xbd]\x1b\x7fS@C\xca\xd5\xb1\x03\xe9S@6\t\x9fC\x0e\xb0S@\xbc\xa8f[\xa0\xe1S@}\xcfb\xea\xc1\xc8S@\x9c\xc8\x10\xf2N\xd7S@\xc5EB\xe3g\xc8S@\xee\xe8\xe36\xfa\x83S@\x00\xd0\xb7\x04\xf8\xdcS@\x1f(d\x8f\xbe\x9dS@\xb9\xf9\xc7!\xcb\xdaS@fZ\xa9\x90\x99\xfbS@:\xd9\xb2\xdf\x11\x9fS@N\xc3\xfd_b\xe9S@\xf9\xfa\xab\xce\xc1\xd6S@\x83W\xe3\x90.\x89S@\xcb\xdb\xb8\x95\xa3\xa7S@P\x03\x1c.\x16\x82S@-\x1b\xe0\x10M\xb4S@%\x9a\x99\xd7\xd6\xb2S@iO\x8f\xe5d\xdaS@&x\x8ct\xb5\xb6S@3]\x08_*\xc5S@f\xde\x1a:\xfe\x94S@q\x01$AR\xd6S@\x16_\xce\x90\xb1\xb7S@\xe0wt$\x93\xc6S@\xc9p\x7f\xd5bwS@A`^]\xb0\xf8S@P\xe4\x0f\xfa\xc4\xf5S@\x05\xd1\x17r\x93\xc7S@C\xd9y\xc8\x06\xb8S@?\xef\xd7\xf0K\x98S@\xd8\x94u\xf2m\xc6S@R1\xc0\x9eb\xefS@\xf9\x8a\xc9R\x06\xbdS@\xdb\xf2\r/\xa7\x9eS@\x9b\xf4;\x99\x95\xa6S@\xd4\xef]wy\xa8S@\x02\x135\xd5E\xc0S@Q\xf9\x15\x1bS\x9fS@\x14\xa5\\U{\xfdS@\x03\xb5\xc0\xc5s\xf1S@\x07\x8de/E\x9dS@1\xd7\x9chu\xf0S@\xe3,\x00K\\\xa6S@\x93e\xb4\xfeh\xfcS@jS\xb4\x0f\x84\xa3S@\x0b\x1ab\x1b&\x9dS@\x06\x84\x1a\x1a\xaa\xc4S@\xa9\xc4`\xea\xa3\xa1S@)m\x89\xbb\xfa\xffS@\x03\x04\x03]\x1e\x94S@\xf1d\x11\xe2\xf4\xfcS@\x01\xd8V|2\xa0S@\xa6\xab\x14\xd7$\xafS@\x81\xcaU\xb29\x9bS@\x9bAgI\x89\xd8S@\x92\xfd6\xeb\xd8\x01T@\xb2\xae\x9c\xc30\xedS@\xe8g\xfa\xae\xf7\xe8S@pm\x03\x7f\x85\xd9S@G\xf9\xbb\x9e.\x9fS@~@i.\xcb\xf9S@\xea>,t\xf3\xa0S@\x96\xbb\x99s\x9e\xd9S@ID\x06\xd3\x97\xdaS@0R\x9eV\xeb\xfeS@WK\xe0\x8fP\xb3S@o\x07\xcd4\x12\xebS@\x17K\xf7\x89\xba}S@\x83G1\x13\xf7\xb1S@\x9dC(\x95\xa4\xa3S@\xf59\xff\x91\xfa\xd7S@i\xab\x10\x97+yS@\x195+\x8b\xe2zS@\xea\xd4w\xcd\x84}S@%\xac\x8b\x07\xf0\xb1S@\xf8\xa4\xe3M\xf5\xf9S@\xea\xd4w\xcd\x84}S@l\xd8u\x0e6}S@L\xb3\xe7\xed~zS@h\x95\xbebz\x9fS@\xb3,U\xbdn}S@\xb0\xb4\x8f\xd8\x9e\xb8S@|\xb3\xac\x06\xf5zS@y6\x03R\xb7{S@O\xc7\x1f\xd3\n\xdaS@\r\x80\xea\xb3E\xd6S@\xeb\xc0\xf2\x1fJ|S@\xf7\xaa\xdcE\x15\xebS@c\xd9\xd2\xa5g\xf9S@\xae\x9d\x96@<\xb4S@\xacO\xf2&?\xd6S@\xf4\x97?\x01\xd9zS@\xee\x9f\xe4\xb16\xd7S@\xac\xc2PA\x07\xb4S@\xe5\x81\xa7\xce\xc5\xb8S@\xd3S\xa8\xdeG\xd9S@\xaa|f\x83x\xe7S@}0\x9bd\xb4\xd4S@b|x\xc6\xca\xc8S@l\xd2:n\xd3zS@\x93\r\x88ji\xc7S@\xe2\xca\xfd\xa8)}S@ipm\x95)\xdcS@MX:\x1d\xa9~S@\xff1~^\x93\xb2S@\xcd\x08\n\x85\xa1\xd4S@\x8b\xc7\xe8a\xb6\xd7S@\x9c\xaa\x18\xf2\xf1\xd4S@Rpg\x1b\xb3\xd4S@w\xdc\x91\xd3\x92\x80S@\xf3\xc9(\x90\xee\xcfS@\xb69=Q\xaf\xf8S@pJ\x08\xce\xfb\xe8S@\r1\xe5C\x08yS@\xdd\xf2O\r\x18|S@\x8ew\x17\xd2\t\xd4S@+\xff\xcfY\xa5\xc8S@\xf6\xec\x8f\xa2\xd1\xfcS@\xf2\xfc\x0e\xf7s\x88S@1\xdd_#c\xa1S@\xa4\xbb\tM\xe7\xfdS@\xbc+A3\xb8\xe6S@\x0bQY\xf3\xbd\xe6S@\xad\xfc\xd7\xeb\xb2}S@\x84\x1aL\xfe\xa3~S@\xb9|E\xadp\x7fS@i\xe2\x1d\xf4<\xd8S@8\xf1m;\xae{S@\xdd\xf8~\xbd\xab~S@Uj\x83\xcf\x0c\xa1S@\x98U\xadrV\xd8S@O\xcd\x99<|\xdbS@\xbcg\xa6\x8f\xd0\xb8S@\xd4\xa9\xab\x85\xe0\xd7S@\xa7!Pk1\xe6S@}\x0fI\x18\xee\xf6S@_I\x02\xb7\xe1\xd4S@\x0e\x16SLh\xbaS@X\x1b\xa0v\xa6\x9aS@7_\x07\xfa\x1b\xc0S@\x02\xdaRAy\xb8S@~\xe2=\xd6 }S@\xa1%ou[\xa5S@\x97\x1f\xfaf\xdczS@H\x154Z\x9b\xe5S@\xb9\x07\xc8\x04\xa9\xe4S@\x1d\x8b\xb6\x81&\xb8S@\xb5^7D\xf6\xb7S@\x92\x8dOI9\xb8S@\xaa\x08 \xb8Q\x98S@\xa0A\x91xY\x9fS@\xb9\xc1t\xb2\xbc|S@`\xd7_\xb5\xeb\xd9S@\x83\xb9\xa9\xf4C\x81S@u\xf5\r\x19IzS@\xbach\xec\x06\x9aS@\xbcI~+M\x8bS@\xd6L\x19\xcd\x9c\x81S@\xa7n~\xd1\xcc\x7fS@x\x00mT\xb6\xb1S@<\xf5\xbf@\x90\xdeS@\x99/\x80W#\xb9S@3\xfb4`x|S@\xe9$\xfe\xe4\x9d\xd5S@\x9a\xde3\xc6I\xc6S@\xeb\x96A\xa8\xcc\xa0S@\xb5j\x800t\xecS@\xc9\xe1G\x1b\xa0\xdeS@[\xba\x97P\xe1\x82S@\xc4\xe3\xa5\xc3\xa1\xb5S@\x90\xc55r\xf6\xe2S@\x8c\xce=\xcei\xb8S@\xbc!}\t\xdb\xf2S@\xdf[.j\x19\x85S@\x01\x86\xa2\xaaO\xb5S@\x1e\x9cV.\xb1}S@\x88\xda\x92\xe5\x05\xb0S@\x99\xfb!\x90g\x85S@Qmq\x01]\xb5S@Tf\xa5\x0e\x87\xb7S@\xc4%v\xcc\xad\xdeS@t\xc8\xe3y9\xf3S@P\xd8\xb0\xd3\xb2\xc3S@\x02\xe2\xdb\x07\x19\xc4S@@\xbc\x91\xde*\x85S@\x16P\xb9\xb4\xa5\xb2S@zP\x04\xd7\x89\xb6S@hEO\xa8\x94\xb4S@\xd4\x83\x05&|\xddS@F"\x8e\xa7\xe6\xb0S@\xe3\x0e8W\xa3\xb3S@t\xb0\x8d\xd2\xb4\xb5S@\xd9G\x82\xa4{\xb0S@\xe4rH?>\xc4S@P\x9bm\xf9\x07\xb5S@\xb3\xb4S\x1eL\xb9S@\x9c\x9a\xcep\xef\xafS@\xe3\xc9J%\xcd\xddS@\xa3S\xab\x15\x9d\xd1S@\x99@ZS.\xdeS@\xb3C\x8a\xa6\x96\xa9S@S-\xf0\x1c\xf6\xb8S@\xf4\x9c>g\x81yS@\xaa&\x0fs_\xb0S@F\xab\xa6\x1fZ\xd0S@\xdd\xc3Er\xf0\xb7S@\xfb\x16\xaf)\xf4\xb1S@\x81w\x04\xb2\r\xdfS@_\xa5v\x95\n\xaeS@\xb0\xda\xfaU\x04\xdfS@\x1e\x11\xe71\x84\xa6S@P\xefb\xae\xc3\xaeS@\t.\xb9i\x8f\xa9S@\x16\xe6\xc21\xcexS@\xef\xb6\xf50h\xbeS@\\\x8f|+ \xb0S@\xc0-\xe6*\xdf\x84S@\xb2f\xed59\xd8S@b\x06s\x0bf\xacS@\xaa\\\x17\xca\x1f\x86S@!\xa8\xb7\xdf=\xa1S@\xdf\xe3#8,\xb6S@U\x9e\xcf\xc2\xc1\x86S@\x9b[:\x0bg\xa8S@\xd25f\xbcA\xb0S@\x92\x89\xd1\xb0\xf7\xe2S@l+\xfc\xd8k\xa1S@\xf0\xfa%\xba\xb9\xe5S@\x0c\xfc}\x8dI\xf3S@\x83d\x04\x13V\xcbS@\x8f\x844\xbd\xa5\xaeS@\x16\xe6\x1e\xb8t\xa8S@N\x1a\x94\x91\x0c\xaaS@\x92h\xf2j\x94\xc9S@\xb4\x0fSc)\xe6S@\xe4\xac\ryR\xf3S@H\xfa\xaa\x12\xe2\xdaS@\xd4J\xe5K\xa4\xe3S@/)\xbaL\x10\xc9S@#9\'V\x94\xdbS@e2js\xee\xa8S@\xf44U\x01p\x86S@^_\x17\x84:\xf4S@\x1a\x89\x9b\xbd5\xedS@\x9c\xccH\xcd\x88\xe6S@d:\x8c=\x95\xdbS@\xcbTj\xf0\xf4\xddS@wQ\xe8\xea\x87\xaaS@T\x88\x87fd\xf2S@\x0b\xdc$\x8e\xe8\xecS@)d\xd3\x15&\xb2S@\t\xfc\xf5\x91\xc6\x97S@\nxM\xc6\r\xa6S@\xb9\xfb\xc2$S\xa6S@(\x9b+\xc1+\xb9S@v \xca\xder\x99S@q\x89g\xce\x1e\x83S@H?\x893U\x97S@b\xae\xfb\xbb`\xf1S@\x95\x16\x13\xf7\x0f\x89S@\xe2\x15\xe5\x0c{\x96S@\xc9\xa2\xa6\xeb\xe9\x9aS@@^\xfa\x17\xba\xb8S@\x14\xda\x03[i\x89S@KM,.\x82\xb8S@G\x92\xbf\x97\xe1\xbeS@\x92\x1b\xc0\x04\xe9\xd3S@\xbf\x1c\x83`\x1e\xc8S@\xd2\xa3\xd0\xb2\xaa\xdfS@\x01\xeaxk\xa8\x96S@1\x02\\E\x96\x9bS@\x9f%\'~~\xe4S@2\x86\xcd$?\xb9S@ Oo"\x13\xadS@\x80 \x95\x99\xc4\xafS@\x07F\x04mO\xeaS@y\xd4\\\xdcE\xb0S@\x0f\xab\xc2\xfd\r\xb0S@-\xb37\x90\xaa\xeaS@\xe8B\x8b\x07]\x96S@dY\xe2\x11\x05\xd6S@\x84\xe7\xb5\xce\x04\xb6S@c\xd5+\xe9\x99\xb8S@=c\x1av\xc2\xc6S@\xb3\x87r\xf9t\x9fS@\xe2F\x7f\xd5_\xddS@\x95\x81\x9e\xa3\xc7wS@\xe2\xeb3\xf2{\xf2S@Qm\xcd\x19\xcd\xb5S@n\xc4\xc9\x90\xa3\xb0S@\xbb\xb6\xbf\xa6\xfa\xe8S@\xb2?\xc9\']\xebS@Y\x84\xa2E\x9f\xebS@\xa2\xf9\xe5,2\xafS@\xbe\x91\xec\xbdh\xb5S@\xf5W-xX\xa0S@\x97\xa9\xd9\x8cs\xdeS@p)W\xa0\xe9\xe9S@\xdc\x04\xc1\x94\xb4\x95S@\xb7\xbe\x99j\xea\xe6S@p)W\xa0\xe9\xe9S@\xbd\x8d\x19\xd4\xb4\xadS@\x18>\xf4D\xd6\xb3S@lLQx\xd1\xa1S@^\xa0+\x89\xd6\xb3S@v<\x07\x8a\x85\xafS@\xa7\x9764\x8a\xa7S@\x7f\xc4B\x00\xba\xf1S@\xdf\xa8\x1d\x85\xc5\xbdS@\xba6\x91\xd2/\xdaS@\xc2\xe2X\xf21\xabS@\xed<Z\x03\xd9\xa7S@\xb9\x8b\x8a\xb3/\xeeS@\xbb\x8e\x02\xb5\xa8\xeaS@\x99_\xfb\xba\x1f\xeeS@\x1f\xd6G\xb1\xce\xebS@\x03\xc2@\xc7f\xd8S@\xc4\x18[\xba9\xabS@~\xe9\xfc\xa7c\xb7S@i\x87\xeb\xa58\xb2S@r\xb2\x0b<\xdb\xc8S@G\x04Q!\x9d\x9bS@\x93\xf4\x12\xba_\x91S@@f\xbb\xa2\x08\xbdS@[T\xbfEP\xeeS@\xe1\x97?\x07\xc9\xa6S@\xb2\xec:0\x8a\xa4S@\xcc\xe5\xc8\xcc\x0b\xabS@Ee\x07\xff \xe9S@*F<\'j\xe8S@\x9d\xd2O\xa6\x9b\xb0S@ZJ\xfa\xa9o\xedS@NZk\x11\x92\xa3S@B\xe5?|\'\xafS@\x17\xc3j)t\xa4S@\xf5s\xb8\xa3,\xf9S@\x1b\xe7\xbf\xb5\t\xb0S@\xe3\x86~u\xb2\xb0S@>\x14_R\xab\xa2S@\x08%\xa6\x87\x8e\xafS@{\xaf\xed\x89\xdd\xadS@\xa7v\x91\xea\xbb\xafS@\xbe\xa4\xbb@R\xcfS@s\x8b\xb9B\xe7\xc7S@\xb2\xeb\xe48\xdb\xa5S@S\xf3\\8\xe0\x8aS@H!\x8e,\x02\xb5S@\xc0\xa1\xcbi\xd9\xabS@Ww0\r.\xaeS@\xa7\x18QQ\xff\xaeS@t!y\xef\x0c\xabS@\xdb=\xd0k\xaf\xadS@G\xfaq\xe5\xca\xb7S@\xea\x99\xc3*^\xb6S@\xa9G\xfc\xe5\xb2\xb7S@\xd9\x97/w\xb5\xa4S@\xdc&\xa5F\x0f\xabS@CP\xd90\xe1\xb1S@\xac#0\x7f\xa5\xf0S@y\x1e\xe9T\xda\xaaS@\xf1\xac\xa2\x0b\xcf\xa3S@r\x8e\x82e\xb5\xedS@\xefG\x93n\xa9\xa5S@M|\xff\x89\x1f\xc8S@q\xafB\xf0\xb4wS@\x8c\x97z1|\x01T@\xb6\xfa7\x8a\xf4tS@\xb2\xecY\xb0\xc2\xfcS@w\x07,=r\xceS@T\x9b-\xa0\xbe\xeeS@\xd4\x98\xd2\x03\xe2\xf9S@M\xe3\xe7\xa1\x98vS@\xaeA\xe8\x96g\xf2S@\x02\x80F\xd5\xa6\xa6S@\xe8*iy\xcb\xfcS@Y~J\xffU\xeeS@\x9189\x13V\xf7S@\xa91\x80\xba;\xdbS@u\x15%\x9fb\xb6S@\x9d|\xaf\xd4\x8d\xb8S@\xde\xc8\xd6eu\xaaS@\x1b\xf1r\x18\xd5\xe9S@\xea\xc7\xa7*\xd6\xdaS@\x81\xcc\x11\xf0\x19oS@\xbdN\xe0f\x18QS@e\xad\x87&\x1e\xadS@\xad\x94\xb9\xc8\xc3\xebS@}\x81>/\xae\xc4S@\xa0\xc0\x02\xfb\xc3\x9dS@\x1f9\xbf\xab\xb0\xc6S@<j\xab!\xfdyS@#\x0ch\x00\xe3\xeeS@.\x19Jxe\xeaS@\xfb#G\x04\xe6\xe6S@\x02\xe1V\xe3\x8d\xadS@\xaa\xdbX\x1a\xd7\xe6S@\x1ck\xeb\xcd\x95\xfbS@\xbd1D\xb18\xa6S@\xdd\xa7\xb9\xdcC\xb0S@\x07\x1c\xdaI\n\xebS@\x88\tO\xf9\xff\xb8S@\x0c\xfb\xc12\x0f\x87S@M\xd0XY\xd8\xa6S@JF\x88`\xa3\xeaS@\xe4\x89\x99\xc5\xe6\xfbS@\xa9Rn\xc0?\xe0S@ \x05\xd1O\x7f\xf2S@(\xd5\x90\n\xaa\x9fS@;\xa6d6\xbe\xb7S@\x1f\xbe\x08\xce\x1d\xf0S@u\x7fL\xe8\xc7\xb1S@\x05\x88\x8c\xd9\x9c\xf1S@S\x81\xef\x03d\x95S@\x8f\x03\x9e\x89{\xcdS@*\xeb\xe8h\xac\xe8S@q\xd58\xdd\xdf\xaeS@\x1a\xef|Ai\xeaS@`&\x1a\x9f~\xe0S@Z\xee\xf6}H\xe0S@)\xb9\x1f\xe2@\x9bS@B\xc0\tKy\x9cS@`&\x1a\x9f~\xe0S@u,\xc7\xf9\xbd\x99S@\xb8\x94\x8dF\xbc\xa0S@\x1e`L%\xdb\xbbS@bS\xce\xab^\xb1S@\xb7\xa4\xce\xb7f\xbfS@\x9c(g\x04\x15\xcaS@F(\x11\xf3\\\xdfS@V1\x1b\xd9\x1ekS@6\x10:!(\x82S@\x80?\x89\x8d\x88\xc8S@-\x80A\xc76\xc5S@\xeb\x15Qp\xc1\xb4S@\xfe\xca\x86\x8e\xa2\x96S@\x9fv\xbc\xeep\xdeS@w\xb1\x82\xfdY\x8dS@\x88\r\xa3\xd1\x00\xb1S@B.\x19F\x85\xddS@\xb0\x1e\x01\xc4A\xd7S@3\xce\xe7\xf7\xf7\xabS@\xe4\xb4\xa6\x0f\xf6\x8cS@x\xd7\xa6\x94:\xbdS@\xaa\xa4\xc9\x87\xfayS@\xe5\x86\x0c\xdfs\xafS@\xa6G\xe8pR\x9fS@}\xbcL\x8ew\xb0S@/Y%eF\xb0S@\xdc\x85B\xa7i\x9aS@\xa9\xa4}\xe4/\xdcS@\x8a\x96\x9e#\xe2\xdbS@n2\x19\xda\xc3\xcaS@@\x7f=\xd8*\xa3S@m\xf4\x1d\x8b\xc1\xa2S@\xad\xb2\xbb\x97\xa2\xc3S@\xa5\xd9\xcd\xe8\x89\xceS@7\x93\x88\xe1O\xfaS@\xa1\x18\x9b\xd5y\xa9S@h\xf2\x03f\'\xacS@\xd1\xd6\xa2_\xe3\xc6S@\x9c\xad\x8a\nY\xe2S@\x08d\x87^K\xa2S@\xc2\x8f=*f\xf8S@\x8a\n^\xae\xbc\xabS@%\xf8V!`\xe0S@\xe4\xae\xb2\xe1\x0b\xbdS@\xd5D\x828L\xdcS@\x81/\x04i\xb5\xe9S@\xe6\xbbF\xc9\xc1\xa5S@o\x0c\x1b\xfb\xa8\x9cS@\xa9Rn\xc0?\xe0S@H\x82{s\xa0\xa0S@"\x9e\x06/\xd5\xbdS@\xc1v\xcb\xa4\x1c\xc3S@\x0b\x9a2$\xb1tS@\xca)\xcaEI\xdaS@\x0f\x97\x07\xe1l\xa3S@z\xeb6\x1d\x98\xb1S@"2f@P\xdaS@\xb3\x86S\xb9j\xf9S@\x7f.\xdb\xb5\x02\xdaS@\x0e3\xd4\xa6\xf7\xaeS@<\x03:\x1b\xe5\xc8S@\xf1\xe8\xf7Z\xe4\x81S@\xd1\xd5Zy\xf1\xe6S@\xfd\xa8&\xe5\x17\xd8S@\x01\xc9\xab\xa5\xe3\xdbS@\x0e\xbe4\x1c1\xcaS@\xfeQ<\xca\x84oS@;a\xd8\xefm\xdaS@\xd6\xe658H{S@^\xcc\xc5\xc1\xd8\xb8S@\xf4\x02tB\xd6\x8cS@|\xc0)\x14\xcd\xa7S@\x02\x135\xd5E\xc0S@6$)QW\xd8S@\xd2*\x19\xd3\xdb\xfdS@B\xea\x1a\xdf(\xa2S@\xcb0\xff_k\xdaS@\xdd\xef\x8eQ \xcdS@`_C\xad\xcc\xaeS@_\xc0\xfd\x13o\xc2S@\xd0_rP\xb0yS@ \xa1/a\x88\xf8S@\xb1\xa3I\x05\x1c\xb1S@eH\x9f\x02L\xa0S@\x02\xf4]\xe2\xac\xa9S@5\xb3b\xc0\x8a\xb3S@\x88\x95OS\xe0\x9fS@\xd17\x08p\xc7\xa5S@ \xb6\xff[\x00\xb5S@R\x0c\xae\x0cN\xdfS@R\x89\x92\x07\xf0\xd8S@\xe4y\xc1\x1e\xd3\xb9S@\xcc\x99\xec\x02\xf1\xd3S@P\x9cqr\x8c\xcdS@]o&\xf1\xd1}S@\x00\x0b\xcc\x91\x8b\xb7S@4\xa6\xc24)\xdaS@{G W\xf2\x83S@==\xdb\x05\xc5\xfaS@\x17\nu{\xa8\xf6S@N\xb6\x13\xc1\x91\xb0S@~\xf9\xfa\xf5c\xb5S@\xc75\xc6\xce\xae\xd6S@\x8c(H\xd4\xf1\xb4S@G\xfaq\xe5\xca\xb7S@\x1c\x99\xc8\x97\x84\xa9S@[K6?#\xe6S@\xd4\x0caF\xe3\xa3S@p\x9b\xf6\x16A\xd2S@\xe2$\xc7\x81\xd1\xd3S@\x80 \x92\xb7\xae\xf6S@\xcf\xb6_\xfc\x90\xe5S@V\xb5%\xabh\xd9S@\xd0\xb1\xd1\xfa\x92\x83S@\xf7w{\xbc\xc1\xb0S@.}\xdaL\x9e\xdeS@\xe7\x9c\xec\x9dU\xd7S@\x1a\xe1M\x07\xe5\xb7S@K\xabf\xb5\xca\xd4S@v\x80\x14\x11\xb4\xb6S@R\xd8\xddf\xe6\xa9S@R{\xa0o\xe7\xfdS@s%\xd2\nc\xb7S@x}B\x06\xe4\xd3S@\x9a>C\x03\x8a\xf6S@.^c\xf1:\xa2S@\x96\xfb\xbft\xcb\x86S@\x8d2\xcd\xe8\xa1\x98S@\xca&[*\'\x89S@\x98\xa7b8\t\xd4S@\xaf\xe4~M\xc9\xb4S@V\xf81eu\x86S@\x88\xf7cv\xfe\xcaS@>\xf2&\x12\x12\xf6S@\x13\x84\xc1\x06b\xecS@\xe4\x84A\xf7\x1f\xdeS@'
p35
tp36
btp37
a.
