# Supplementary material for: Sea ice drift data for Fram Strait derived from a feature-tracking algorithm applied on Sentinel-1 SAR imagery
Source: Data Brief. 2018 Apr 19;18:1410–5. doi: 10.1016/j.dib.2018.04.034 (PMC5999601; doi:10.1016/j.dib.2018.04.034)
Supplement: Supplementary file 2 — Supplementary material [file mmc2.zip › fs_s1a_data/HH_filter200vec/FramStrait_HH_20141122T065603_20141124T063943.dat]

(lp0
S'S1A_EW_GRDM_1SDH_20141122T065603_20141122T065703_003391_003F2C_739E.zip'
p1
aS'S1A_EW_GRDM_1SDH_20141124T063943_20141124T064043_003420_003FDD_0E8A.zip'
p2
a(cnumpy.core.multiarray
_reconstruct
p3
(cnumpy
ndarray
p4
(I0
tp5
S'b'
p6
tp7
Rp8
(I1
(I3018
tp9
cnumpy
dtype
p10
(S'f8'
p11
I0
I1
tp12
Rp13
(I3
S'<'
p14
NNNI-1
I-1
I0
tp15
bI00
S'y_9v\xec\xec/@z\xda\xa2\xc2+\xef(@\xd4\xf3\xc2\xc0\x7f`,@\x8eQ\x9f\x86~\r)@9\x84\xcc\xa5\x96B.@\x85\x9f;\xa2U\x08-@\xa6\x7f\xec\x85\xc4\xa9)@\t\\\xb5\xbdX\x9b(@\n\xff\x991\xb0\xdf,@\xaf\xa1\xd1\xc3L\x0e/@\x953\xcb\xe6\x80T-@\xf6\x11\x85\xef.2-@\x0e\xf3\xad\xf8a\xc7,@\xaf5\xd4\xb8Z\xef-@\x11\xb5\x89\xe9\xa3\xa2/@6\x1a\xb5\xcbo\xb9.@\xb5\nI\xc5\xd0\x00*@\xdbb\xf3uR\x99-@\xbb\x03\xb8\xee-\x06(@\xecK\x06\xc9\x9d=)@\x1fdU2\xc2\xca.@\x02D\xa4\xf9J\xaf-@\xfa\xa3Q\xe0\xae\xde\'@\x97\x16Vn%\x18(@cp\x9d\x96\xc3H,@6<|\x87\x16\xd0,@\xd6FQ<\xdd\xa6.@"\x86\xd8\x8f\xd2"0@/(\xdb\xe5%b.@~Z,\x18\xc3w-@\x88\xf1hT\xd3&(@x\xc6m\xa0Fk+@9a\x00\x7ft\x07/@G\xf5\xa3uc\xf7%@_#\xb42x%/@\x08e\xf4o\xff\x0b-@1ZS\x06\x97\x9e(@\xc29\xf2\xb2\xc6\x0c-@\xa5B[\xdc!\xf3*@\xf5\xc2x\xec)\xcb*@\xf0\x9e\xa9\xc0A\xa9)@4\x10\xb2\xf4c<.@D\x11\x115\xc91.@\x958\xad\x81}\r,@\x9e\x8e\x97&\r\x8d)@ lN\x1a}\x90)@g\x8e\xcec\xb0\x17)@I\xef\xbf+T}1@WA\x97\x1b\xe0\x92(@\xf8\xe3\xc9\xc59\x19)@^Sw`\x9e\xd5/@\xf71\x94\xcatE.@\x04\x8dJ~g\x1a-@\x0b\xed\x8b\xcb\x11")@d\x13M\x8d@\x10(@lo\x1a\xb7M*)@\x977\'\xfd[s(@j:\xcf\x14a\xf0&@\xb6(b=\x8aw/@<\x8f\xea\x0b\xec_+@ \xc4[w\xe1\')@\xb7\xca}\xafX\xee0@`\xbf(~\xcf,+@f\xd6Y\xce\xdf\xa1.@\xfe\x80\xcc\xb2\x93\x16/@\xb6\x80\xce1\x80\x0f)@\xcf\xc8>%\xc4\n,@$*\xb0\xb5\x06\x95)@\x01\xac\xda\x0f\xf3\xff\'@\x89\xa0\x1d\xec\x94\xae,@\xaf\x99:P\x012\'@\xcb\xd8J\xb3\xa3//@\xee\xca\x88C\xddp-@\xf5\x84\x19\xcf3U)@\x06\xcb\xa4\xaah\x12+@7g\x86"Yh)@\xb0&Q\x10\xfb\xc7+@F\xb0$O\x86\x17+@3\xad\xcdMQ)-@\x98\x8a\'\xf9\x0e\xb4.@\xc5\xee\xbf\xe7^E)@\xb0\r\x8f\x12+\x8b,@\xbc\x15x\xac\xae\xfd+@\x89\xe8m\x03\x98L0@-\xa2l%\xcce*@\xf9s\xdf\xd3\xa6,)@\xde\x1a\xc7]\xbdo/@(T\xd8\x06\x9330@\x11]\xb0\xf7\xee6/@\x85 \xd1\xed0 -@1\x86\x14a\xf7p)@\\+\x83\xec\x825/@\xea\x99\x02\xfb]\xb7,@\xae\x87\'\x9dc\xda(@\x9b\x0f\xac\xfe\xc1#)@FE\xe5%\xeb_+@\x80\xb2_\x90\x19\xdc-@\xde\xfb\xdb\x9dI\x04.@\xab\x85v2\x7f\x99-@\xcc\x8a=\x914\xf5,@\xd8\xcb\x8f\xfb\xdc\x81/@b\x12v\xb5\xb0Z.@\xcf\x0e\x94\x19\xa4\xc4(@\xdd\x0f\xffX\xf4s)@\x0bJ\xd2\xaa\x94\x81-@\xc2O\x8e\xd3\x08\xc9(@\xf4_;\'\xc5f1@e>CD\x15\x84)@"\xe4p\xecjY+@%\xb4\x19\x06\xa5\xb9+@\xd4\x9f\x03#C\x8f/@\xdd\xe1B=}\xbe+@Q\xc5\x15S\xda}-@\xad\x10\x10\xab\x17\xe4+@W\xe1\xd1\xa5\xea\xfd)@\xaa9!\'\x18\xab)@\x03F15\xc8h)@9\xdd\x8d\xcb\x18f/@^\x97\xe5\x03\x96\xf8(@d\xe1)\xdf\x00V+@\xab\xfe\xccs5\xb7-@\x8aKO\xd3Mn)@\xd22\xb7\xee\x9470@\x1e"Qb\xbd\xb6+@\xecO{(2b+@\x0c\x8b\xa4\xd0d\xc00@\x9c"\x10\x05z\xe6%@ro\x89\x19~k(@$_k\x1e\x07K0@;vZ\x13\xc9\x8a-@<\xf1\xab\xd2\xe7U/@\xbdUV1E\xad-@JE\'|\xc1\xda-@_Y\x94\xf2^\x94(@E~\xa5\xe5\xf1\xaa(@\x1a\xe0\x19$\xb4\x990@J\xec\xc9\xebA\xd6(@\x0e\x9d\xdd\xfb\x9b4\'@x\x84x\xf2n10@\x1aw,\xd0\xb3\xea*@=\x12\x15\xee\xae\xa3-@x\x9ey\x10\x81\x19-@\xf8=\xf0\xaeC\\-@\x82\xe2k^\x92\xbd,@u\x07\xa62o\x0b/@S\xb5\x8bASI0@\x0e\xf9\xa7O\x87\x830@\\W$\x88p4/@bt\xda\x8d\x96)0@\xc2\xbd\xa6\xdf\xc4\xdb*@D+Lz\xd8/&@\xf8\xcd\x1c\xf5\x12R)@\x94\xddb\xd8]h.@\x96\x7fcK\x93h)@/\xfa\xd2\xed\xb6/0@Pz$\xf0\x99\xd2(@\x14\x87Q\x9aT\xb3)@v\xd8\xd2\xec\xeeM.@\xdb\xbb?\n\xef\x14+@\xcd\xdf\xf6\xf4\xcdW0@\x1d\xe9=\x84\xd4 .@\x96\xefR\x18\x1e\x91(@\xa2\x032\xddh\xa5,@\x86\xc5\x0c\xec\x0c\x10+@m\x86\t\x8fd\\-@%\xe7\xe2Q\x04\xd9/@\x95\xbe\x80SV\xb2-@\xe8\x86\xc0"\xd6U(@7@mY\x8c\x12+@\xfe\x92\'$\xd8+,@\x89\xa2\x02\r[\xd5+@\x06\x0f;C\xfbV)@\xc9D R\xd3\xaa)@/\xefF!$\x0e-@\xad?}\xf7|\xf1\'@\n\xc5\x0e\xa5\xd8)0@(\x93\x03\xe7YY/@\x03H\x9d\x89Kj0@\xf2c\xadF\xe8O0@\xbf\tc\xd0\n\xa6+@\xd8GG\x99\xbc\xa8(@\xd5Ao\xb3I\xe0(@\xf6Q\xcfuB\xb6+@\x84\xb1U%v\xbe-@\x8e\x80\xf2\x90\x15\xc4+@\x8a\x01\x16\xe2\xb6\xf8\'@\x0c\x86SIfS+@\xb3,\x81"\xe3l,@\xa0\x07o\x04\xbb\x96,@\x80\x90\xd7\xe4\x89n.@p\xcd\xa6\x8d\xa0t,@\xcc\xf2\x8d\x1b\x83\xb6%@\x06Q\xbf\xb4\xcab,@k2\xe0T\xbb90@\x9b(\x83U%\xe6*@\xdbT\x01\xfc\xec\xa5,@\x0c\xcc\x7f-\xad\xc6,@\xc7<|e\x1d\xcc,@\xecAd0\xaf\xa7,@\xba\xb0S\x8fCC0@\x08\xaf\xd5\x8d\xf1\x1d(@\xdd=\x11?\x9e\x110@"\xdc\xc7^F\x84.@*\xd9(\xb48\x80-@@\xcc\x8f\x07pC/@5Z\xa1\xc7x\xb90@\x90\xb9\x08{\x8a\xfb(@h\x92^ \xed\x13/@5\xa0Y\xaa\xfc9+@\x11\x867\xc55\x17,@!\x9e5\xd9\x1a\xaf(@\x8c\x84\xf4\x99\xa2\x13/@\x7f\x04\xad:\xc6\xf9)@9\xd7o\xf3\x85\x84.@&\xab\xd2k}\x14.@\xf2\x12\x1e\xf9\n\xa5)@\xb0\x81\xf3\xdc\x15\x03.@h\xbb\x97K\x99,0@o\x07%{\xdb\xb7*@\xc1p\xa8\xf4\x0e\xb0)@`[F\xe5}\xd6*@G\x06\x8f;\x94j(@\xdc\xca\n4\xf7\x16+@[\xd5t\xba\x12\x1b)@\r\xa9 H\xdf\x08)@\xd6y\x9an\\I/@\xab k\x82\x16+)@\xbb\xe5\xa2~\xf5\xbb*@/t\xd0\xd5\xfa\xf7\'@\r\xc2\xd0e\x18f-@\xaa\xb6\xcc\xaf_\xb3.@\xad\x19\xd22\xc8\xbd0@\x93\xb3b\x0e\xffg)@\xcaB\x99\xb7\x85S)@\xd9p\x1f)f\x080@\x844\xdf>en)@\x84c\xac\x9cL\xda(@2]OL\xbf\x82.@\'V3D\x8a\x7f.@Ia\xfbA\xf4~.@\xdd\x03dJ\xd0\x08*@B\xdf\x0f\xedB0)@(Q\x93\x97\xc0\x1a.@\x06\xd1+\xad\xd4\xd9.@&\xae\xe8\xbf\xe2>)@B\xfd\xe5[\xbb\xe1*@\xa2)mK\xb8.)@y8p\xf1\x11\xad+@\xc4c\xb3\xaf\x15\x0b.@:\xe3\x06F\xa7\xcb(@Z\xb1\xf3\xb1\x1c\x00/@s\x12D\xb6\xde\x9d(@\x18\xf5A\xd2\x01\xa1(@{\xedB#\xd9I/@\xf3\xf3\xaa\x05\xc9&.@\xf0\xf3l\x1a\x88\t+@6\xc3\xfeZ\xb5\x16+@\x0fH\x92\xa7j\xad0@/\xf2%\x8f\x99\x940@\xc8\x83\xe8\t\xa1\xe6.@\xb2p\xb1\xde\xed\xa4.@:\xeauQ!\x12+@>R\x97\xba\xaa\xeb%@\xea\xe6\xd6J"\x9e.@\xee\x95\x1eET\xfe*@R\xfd\xb7\xa4\xd3\r(@Fe\xbf\x0b\x15}(@\xf8\x19\x17\xfb\x84\x8c.@\x08\x0cA\x02yl+@+\xc6\x85\x9d}\xae(@\x1c\xd8Xz\xcc\xc80@\x81\x0f@\x81u\xf0.@?\xf8~\x80W\xa5(@"v\xeeb\x11\xe8+@f\xb4\xd9\t\x19\x84/@0\x11\xbe\x06s\xd0(@G\xb2\\{9\xfd,@=\xc7\\\xda\xc8\x16+@\x98\x82]\x0c7\x9e/@>]\xb5\x1e`1)@Z\xd2\xbb\xfd\xea;+@d.\xd2j]z/@\xb3\xb0m%\xf1\xc1)@\x9d\x9cq6O\x96(@\xcch\xac\xf43\x8c-@\x19+\xe1P\xf6\x14)@\x8d\xa0\xb4d\xf9\xde,@\x07\xdd\xf8\x8a\x89\x9c)@\xbfH\xac\xb4\xd3\xe9,@\xf8\xd9~\xc6\x94\xc7,@\xe9f\xaf\xa7\xd6\x1a.@=i\xf1\xca\xcfO0@\x81\xe6\x8a\x11\x1e2)@\x038\xe0o\xcbM)@\xa3>(A\xacx)@cL\x17\x90\xdd\x8f0@\xd0\xaa3M\x16\xb2,@9\x9f\xdd\x10d\xaa)@ 9\xdc\x1e/\x9a-@\xfd\xb0\x08\xd3~a0@J\x88\xd0>N?)@,\x8f\x01\x85\xd4S,@\xe9\xdd\x9fRsz(@\\\x8c<\xea[\xbe(@W\xddC\xac/\xc2-@F\xab9\xc2n\xb7,@\xfa\r\xc2\x8419%@\xbd\x82\xf2\xb0\x9a$\'@\x16\x8e\xbb\x07\x95\x9c/@\x8e\x02\xd0\xa5\xa7\x19)@/m\xa3\x0f\x87s(@-\xe4x\x19rD0@\xdf\x1d\x1b\nG\xca*@F\x9a}b\xa8\x060@\xdb\xec\xbf\x154\',@_\x14e\xc5\t--@\xdc\xc2\xc8Z\xda\xfe,@\xb9\xc6V\xbf\xb8\xd3.@<\xa4\x94\xb1\x91\x15)@K3\x15a\xad\x1d)@\xe73\xfb\xfa\x82\xab,@\xaa\xca\xc0\xe7\x9f[,@\x00\x08\xdeoO\x9a-@\x94H\x8b\x16;N)@\xb0\xa9\xb1$V\x070@\x16\x88E\x87\xa3\xef*@\x05ba\x0c\x9f\xe7+@\xfaw\xe1\x05\xb3p1@;\xa8\x00\xefv\xb9*@a\xdc\xab\x08g\xd20@^\xf1G-\xe0X.@\x92q\x84\xf4\ny-@\xaac \xa9\x82\xe8-@\xe0TB\x87\xd5\xe0+@,\x14uax\x90)@\xc1\x18\x8e(\x927&@\xb3\xe7\xc9\xbc\xf7/+@\'=+\xdc\xb1L)@\xa2l\x1c[\xb4\xd5+@+\x89\x97/e\x110@\x0e\xa5X\x00tx/@-\xb9.(_\x14)@\x06\x15C\xa9\x12\xa3+@\xd1f\x01\x1c\xb1C,@j"o\x8a\x90\xb6*@B\x1cj,\x94D+@\xb6\xad]\x19\xf5\x95/@\x9fv\xc4Z3\xe9/@\x8a\xebw\xa4\xf8\xbc*@U;\xf2\x03\xe8r)@Qa!%\x05\xab0@\x93\xe3\x84_\xb6\xd2,@\xba))p\x9dw.@:\xbb7\x1d\xdf\xab)@S\xff\xcc\xd1R\x8f,@R0+~\x7fa.@\xd33\xc6\xe5.#0@\x93\x81<bb\xe6+@HEY\xf8\x82\x04.@Z\xe3G?T 0@\x9c\x84\xa9\xa89\x880@\x9e_\t\x05\xb0\x9a(@s\x8f\x06\xd6\xf0-.@\xcd\xb6\xa7f\x9b\xb1-@*\x9dJ\x98|\xa00@\x82lj\x9b(\xb3-@0\x04\xf2\xbe\x17\x1a/@\xfb\x8c~H\xd2-+@\x06\x9c\x97\xda\xa3\xc9(@\xb2\xf3r\xdc1n(@\x05\\R\x01\xe8\xa4/@\x1f\xcf\x02\xc2\xfd\xd8(@\xffd\xac\xc9k91@\x12\x9c\x8e\x92\xf7\xd1(@\xc4\x9e\x80\xc1s\xaa0@R\xf1\xbdB\x8bq.@8\'\xa8k\x05%/@\xddS\xb5\xa9\xba\xa2-@\x85\xbb\xf6<\x8b\x05,@Y;[\xfd\x85W,@\xc9\x94\xa1:[\xa10@\x11;.\xdb\xb9\xeb,@\x9b\xf13\xa2\xc3Q,@ ~\x8cy\xad\xe8-@\x1c\x1b]<C\xb0+@\xa5\x9a\x06,h\x81/@\xa4#\xae\xe8AN0@\xb9I\xcb\t\xfb\x82-@\x1e\x89\x13)If0@\xc2vYi\x97h/@\xea\x8d\xaa\xda\xfbZ/@xV\xc2-\x8a\xaf/@\xc8\x97\x8e<m\xde+@7n`\xbeg*0@k)\xfd\x18M\xef,@0\n9\xaa\xb0\x9b(@\xcep\xa5(3\xdb(@\xf8\n\xc9~U-0@\x88\x9b\x80\xda\xe1\xb3+@$Y\xf6M\xfb\xb2(@`\r\xb1\r\xbe\x18)@\xe4\x8c\xd2\x04\xcd$)@\x15t\xb2.\x14O(@\xcc\xbd\xae\xb5\x90\xae.@\xcd\x83\x0c\xea\xb7u)@T\x10\x90\xd7\xcb+(@\x97\x92\xcc\xb4\xba1)@\x1ak\xbc\xa2\xa9\n.@n\xf1\xb5\x9b\x1e=0@asC\x10]5(@\x9e\'\xac\xccaI/@%R9\xe3\xc9L+@*\x17\xbb9\xab\x12+@\x1b(\xab\xf0\x88`/@\xc2c}\x98\\J1@\x16\x82\xc0\x07\xa2\xe0(@\xf6\xf6\xa0\xaf\xfc\xd8*@\x18\x02\x06\t\xd2\xae*@\xd53\xab\xfa\xdc\x020@\x97\x18\xa3\xdb\x15B0@vW\xbfo\x0e\xcc0@x\xf2\x9d\x16\xe2\xf8.@\xcfG\xf2\x92]\xe7\'@\n\'\xe0\xb8m\x9a-@\xcc\x8a\x98\n[N(@{\\;\xa2\xc7\xa5(@\xf0\x9b`\x05*i0@\x8f?o\x86i\xae1@\x1aIm\xd8\xff\xaa0@\x8e\x06\xff\x8b\x18\x150@\xfd\xe5>l\xd3s.@D\xdeV\x90\xef\xb3/@r\x82@F7\xa60@\x01C;\x9an\xf3\'@\x15aK`\xdf\x19)@\xa3\x91\xf1\xa0\x84\x010@\xf6\xbc\xa8\x8b\xa5n)@\xf7b\x10r\xf1q)@\xbd\xdf\xb9\xae\xf9\xe7(@\xa7j\xec\xde/\xfb(@\x0e\xf9\xb4\xb0\xea\xfd(@\x91\xa6\xb9DW\xe1+@\xe7\xb6\xaf\xbb\xf5")@\xdfx\xf0+\xedM,@(\xc7\xd6\x1c\xc8\x01,@\x82\x06\xdb\xda,\\.@\xe1&\xc2\xf4N\xd5(@\x08\xd2\x04l7\xf6,@\x91\xbc\xb9\x88\x9b\xb2.@\xcc\x81,\x9d\x15\xf9(@q\xa9\xfch^\xb8*@\xe0G\xe5\x8fEM,@"d`\x97\xaa\xf1(@\x14\x8ar\xa0\xc0\xe0*@\xb7\xc9&K\xad\x96*@\x8d\x15\x83\xd1@\xf5.@\xd3\x12\x81c\x03k/@)y\xd4\xd9\xe3\xf5+@\xd9P?==\xe8-@\x91>\x89\x98\x87\xa9,@\x89\x85\xbe+\x87\xca(@L\xdf\xc48\xafO-@\xaf\xc8^\x9d\x8fc0@\x01\xaeeu\x85\x14)@M^/\xac\xa9\\/@E\x8d\xc6\x93h\xd7*@\rr\xb3\x9e`\xa2*@\n\x0f\xf4\x10\x9f\xbe%@]\xb2\xad0GL,@\xa9LS\xd4\xda\x0f1@\xa2\x04\x1d\xf9\x16\xe20@1\x88\xe3\xf5\x0c\xda.@=`\xce\xf8\xab))@\x95a\xa8\x08\x8e\xe0(@\x84~\xf5~\xb5\xf8/@J\x10Q\xe1H\xfe,@\xbd\xf2\x1a9Cd,@\x14CN\x0e\xab\xaa)@\xd0&\x94\x9f^o)@\xd6\xd9w\xe9[\xd7(@\xcc\xbb\xcf4>\xac(@\x01\x18J+\x93!)@i\xc5\xb2z4\x8a1@p\xe3\xa2\x06\x141)@\xef\xa8\xd2\xe1\xa7\xcd,@\xe6\x03\x05\x85\xf8\x9e/@\xdce\xce\xf0\xd3\x911@r\xed\xae\xb2\xf7\xea/@?\x8f\xbe\xacPs)@lz9\xab\x95\x14/@O\t\x17q\xc7\xe7*@\xd5\x8b-`\x84\x1e)@,\xe1q7\xc0\x120@G\xb3n\xd8\x8f\xd2(@^s\n\xcb\'\xf8/@\x8dzE\x8e\xd8\xd0(@\xf4\x1fE\xa5k\xc0/@\xdatL\xba^\x8f/@.i\x17\x9fEM*@\x11\xa5\xfe\xbc-\xd5/@\x8bB\xcfKz\x19)@\xb2^\xb2~t\x1b0@\xa2\xe8\x7f3<K/@\xb85\xabqu[/@\x15\xff\xb8P\x01\xf1(@\\P\xa5\x08]B)@R\xb7\x0e\xb2\x00>-@\xe3s\x07\x1bc\xe7*@\xe15t\xf6Z\xec.@\xba\xa6;\tU\xa8,@PG(q\xfe\x1d)@\xafB\x1cW7")@U\xf6\'\xe3\xbe\xd7-@\xd8\xabE\xd0\xc37&@\xb7\x9e\x8b,j\x08)@\x8d5\xb5\x8f\xd1\xaa)@n\xf6\xe1\xf88\xe8(@\xf8\xb8\xfb\xa3\x01\x1a)@uu\xf9\xdc\xc9\t-@A+\x8a\xd8\xfe\xe6/@\x14]\xa9\x95A\xe0.@\xb0\xb2\'?\x91()@\x96\x90\x0fo\xf8\x05-@\x08\x89-\xebb\x0c/@\xd7\xbdna\x12T,@0x;4t\x94(@#\x7f\xc3\x90\x90\x9a0@*\x97L\xd8I\x020@E\xb6\xc7[\x17\x17)@\x0f\x95\x0c\x1b\x95$)@\x8ay<R~\x960@\x83\x0b\xdb;\xfe\xbd*@~*\xe1\xd3\x8a\'.@\xa5\x03\xc5]\x0b/,@\xd7\'s\x10\x07N.@\xbfT9\xa0O\xa5,@\xa4m\x0b\x7fp\xac+@=\xb4\x03%IG.@z+\x97F\xbb\xaf0@\xf9\xf3\xd8\x1dE\x9a-@\xaaX\x84\xec(\x97(@\rul\x90\xbe\x02)@\x1dr\x1f\x08\xe2\xf1,@O4\xda\xd9\xb6\xd4/@"\x8c\xed\x92\xb8\x9a-@x+*,\xb5\xe2*@@\x1d\x10\xfc}\x12+@\xadY8\xf5\r\xef,@\x12\xc3\x07\x96\xf1\xd5/@\xe3\xe2\x90\xb9\xc4_+@\x93\xe5b\x9b\x18\x96)@.\xc4\x1e/\xa8&)@\xaeH\xbe\xb6\x032/@;\xf4"\xb0a\xe6*@\x8a\xaa"X\xe1:)@\xe1\x9e\xa2\xf8\xf2)/@15\x0bd\x9d\x8c*@=y\xe2SZ\xdc)@\xf7\xa7\xfadI\xac)@\xdb\xb3rn\x95\xc4+@`d\xe0q\xf5\x07*@\x81\xba\'3\x80a0@\xaf\xa9\x08kW\xb8+@8\x0e\x0b\x967*)@\x9d"c\xe5n\xbb*@\xf9(&EJ\xcc/@\xdbv\xb4\xe1\x13\x15+@\x05\xb7\x0e<\x19\xab%@\x92m\xbc\x1c]A)@P\xcc<\xdd\x90l(@\x08\xa9\xc9\xa2\x83\x07/@\x93\xeb\x12C\xc7\x99)@\xaf\xb0\x94\x1f\xf4=.@I\n\x02\x0bO:0@\x05]\xa9k\xb1\xb2-@G\x18\xe3n\xc7\xf0,@\xbd1\x1cN\x13\x0f+@5\xbb4\x93~\x13-@\x88J5R\xad\x020@\x8dd\x7f\x9fK\xc0,@\xcc\xc1\\\x99\xa4(0@\xff/\xa8\xc7W\xa7)@\xbb\xca\xabN\xb9\xff-@?\x0c\xde)\xe3\x03/@zB(\x99\xa1\x82,@\xf2\x03\x91\xa2U;+@E\x8b]t!\xa5(@\xf9\xbb]\x12\xe4\x14)@\x1a\xae(\xbfk&0@H\xe2\x9c\xde\x8dN)@\x95\x13\xd9\x9b\x0b\xed/@\xff\x01\xf0]J\x85/@\x9ba4\xa8A:)@\xe0\xe0\xa0\x85\xe1\x7f/@-\xea\x14O\x95-)@\xf1bH6\xe7H.@ \xc6\xa8\xb6\xe9M)@\xa0\xc4\xbf\x8bIv(@[{\xc5\xc1\xd1\xb1-@\xba\\c1\xbd2)@Yh\x90\xb9~\xf8(@eI^\xe9\x91\x98\'@\xd6cL\xe7\x16V,@\xcf1\xaa\xe1L?/@\xc2j\xc0\xad\xc7\xb2(@\tk\x15 \x98/)@3\xe0\x02\x07\xcce+@;\xf0\xb7\x10\xabq-@\x99\xe0"\xafR\x0b*@\x80Siw.\x90,@Myj\x8e\x80J.@\x18\x19\xc6(#!)@KC\x99\x8c\xe0\x97(@\xb1[$?nT.@\xa2\x837\x10\xc0j/@\x99r\xe6$D\xb0*@\xf2\xe5(\xa8\xd3\x94,@\xbf\xfd\x8eA\x99\xcd,@\xd3[\r\x91\xdbq)@_Cjv\x88\xa0(@\x17\x05\xc8\xad`\x13+@\xe9\x98{\xe0\x8b\xab-@\xeeS\x95\xa33\x9e.@\xe8\x06\xe0\xaan\xc0(@D\xda\x92\x1dl\x9f/@V%\x04n\x9e\xae)@\xa1\xb2\x93\xec\xfb\xf6(@\xcb\xf1\x90\xffZ\xb4&@\xa0\xbbli\xda\x04.@\x8cH\xb2I\xa4\x03/@\x8e\x0f\xf1\xd8\xd9T)@)e\x01}\x00\xd6,@\'\xf2g|\xbd\x80-@\xa1\x1d\x83\xd0\x1f\x03,@\xc12I\xb5E~)@\x87\xf3\x13\x04\xd2n.@\xf1\x8bS\xf0H0)@\x9b\xef[`\xfc_,@\x87\xc6\xb5\xb9\r\xa0)@m\xe7\x8c\xc5\xaa\x1d(@\xa7p>\xe1u\x84,@j\xdfQtk"/@\xb1\xcf\r\x05}\xf8/@^%\xc5\x98\x93\xf1\'@\x1a\xce\x95\xfb\xad<-@8%"\xff\x1e\x17/@h\x87\xd9\x0c&`/@\xb69\xa5\x8ay\x1e+@\x9c\xd6\x8d)\x98\x01)@\x10\x8ei\xc4\x16\xb0,@\xb5:\xa4\xd1\x0fa-@6\xe5 m=\x06/@ur\xec\x8f\x1cN)@\n\x05\xcfY\r\xb4*@E\xc4::\xb0\xff/@\xd0C\x86\x06\xb4\x12+@|8\x94\x1f?$/@^x\xd8\xc1\x19\xb80@\xd8\x05\xbc\xc6\x1c9&@\xafTb\xa3\xe3\xb8*@\xf3\x9du\xec\x85&)@q \x16\xde\xe5V)@\xa0\xed\xf9I\x96\xc2-@\x8a\xfa\xb3\xe9Do.@\xb17l\xd2\xfa3,@J\x90v\x00\xa8{+@\xac\xcb}\xa8I\x17+@\x12M\xba\xbc|\x11+@\xa7!\xfc\x8e\x0c\xda(@\x06gK\x92\x13[1@\xe0\xf2\xe6aCN)@{\x96h\xa7lI*@\x14\xcb\xd4\xd9\x12X,@\xf5nM\x82[\xa5/@\x94\x87~\x82?x+@\x15\xc4\xf8\x99\xb4x(@\xaf\xf0\x17\xaf\x8a\xac,@\xb0?\r\xb3\x14\xb1/@\xd4ab\xe7\x91K0@\xc9\xdb/\x92"\xee/@\t\xc0\xfe=*\x8c-@\xe6\n{Xx\x97/@f-E\x95\xae\x990@\xc5+\xfe\xc0\xc9\x97-@y\x0bc\xcd\xd6/&@\xd7\xde\xf9pNc,@\x87\xcc\xb5s|J,@\xe6\x91x!8}+@~\x06\x01%?\n0@6\xf8(6v\xac*@\x85t\xc9\x9e\xd9N,@U\xffh:\x88X0@\x94\xfe=\r\x99;)@\xdc\xe7\xcd\xc5c\xbc(@\x8e]HI\x1e\x0e)@(}\xee_P6,@\xfc\xa9ly\x08\xe7.@H`\xba\x08\x98\xb3,@\xbdm\xc16\xe1\xe7\'@;s\xd0\xa3\xcb\x130@\xc4\xb0\x1cJ.\t.@H\xce\xfa~\x80\x92.@\x9e8}\x04(\x8b.@Gv\x13\xc6\x87\xc9-@\x9b0\x17yE\x08.@\x17\x8a\xb3\xab\x06\xeb\'@Z\xbcv\xc0\xdd\xa9*@\x93\xaf\x7f\xa4?\xc5\'@5\x8c\xfb\x077\xf0\'@\x841dW\x1d\xe7/@\xd2U\x8b\x19!\xab*@\n\t\xbf$\x0fC/@\x0b;3\xeb\x83\x1a.@\xb5H\xe7\xc5\xb1!)@\xf1\x1eEk\xef30@)0B0\xf1Z,@\x11np\x9c\x8f\x8a,@\xaa\x1b\x9d\xadJq,@-\xe7/i?\x02.@\xe7\xb406\x9f\x180@\x9dGhg\x80.,@\xc7\xcb\xa3\x0f\x89\xd6(@\xa5\xdf\xe8\xb2\xbf\x14)@\xd6.:Yjg/@$EI\x1c\x7f\xa1.@a\xd8e\x01\x81\xa10@\x97\xf7\xa3\xf2U\xa7,@B-\xb6\x9c\x91\')@}\xbd\x1d\xc2\xc5\x830@\xcen\x11<E\xad(@\xb0^#\\\xc0\x180@\x01H\xe0O\xfb\xec/@\xf9\xed\x1a\xa0\xf65\'@\x00m\xd7\xc6\xc5\x07-@|\xf2a\xb2?M/@\x95\xfc+\x97Av)@?\x7f\x87\x88;x(@\xbd=\xdf\x04\xbe\xbd,@\xde\x10\xf0Y\xc1\xa9.@\n\x1a\xbdn\xc2v*@\xd5mG\xc8\xc2\xf5)@\xd5\x8c\x05%#1,@\x16\xc7T\xd9+U)@\xa1M\x9e\xc3Y\xff/@\xeb\xfa\x9dj\xf9E,@\xd6\xbe}\x94\xc7z-@Q&R\xa9\x83\xe3-@\xdcG\xe0\xad+\xa60@f\x00H\xcd\xfd$)@\xcd\r!\x83\xde\xf0*@,+\x9a\xb4_\'\'@\x99\x85?\xf1\xf2v(@$f\xc4\x9f\xbf\xde/@\x9e\x16\xdcQ\x9f\x010@f\xd8\x97v\xb0\xe30@\xac|S\x8aJ\x8c/@\x94\xfc]\xf0\x85\x84.@\xa7\x98\xac\xa1\xdd\x1c,@\xa2\x87\x1d\xae\x18\x93.@\x02C\xf61\xaf\xc9-@\x97\x95\xe4\xb9_`(@t\x12\xd7N!\x9e(@\x1d\xcf\x04\x84s\x8c/@F\x11\xe5\x0cd\x9e-@1\xd4\xba\xef\xc0\xbe+@\xd00Y\xdd\x87e,@\x19\xca\xa0<\\\xcf.@\xb5\x96\xcfd8E.@\x9b\xb8u%\xb4\xa6/@\x9a/<\xc0\x0b\x80,@\xe1=\xbb\xcaWx/@w\x92&\x91\xb9T/@q\x06$\x97R#0@5\n\xe9\x07\'\x941@\xedn\xbe\x99x*.@\x9bn\xd5\xcb\xcaF-@\xd9\x03\x9dj\xb3\xf6-@-\xa15\xfc\x14.0@\xe5\x8f\x15l\x9f\xd0.@\x1b\x8cNZ\xb8\\/@\x8b\t\xb7\xa1+\xdb0@V\xb9\xdd|\xe2x+@\xca\x19\xb7\xdeyg)@\x9di\xd0e6\xb30@\x08c(\xb4\xd3\x0b(@\x04\xc1\xf3]\xdd\xe8(@\xe3\x95U\xaf\xda\x19.@\xa5=\xac\x89\x8a\xb60@/X\xf5W\x98\xcd*@-\xc8\x9cv\x04~0@,P\xfd\xed\x94N,@\xa1\x03\x88[t\xdb0@\x82SN)\x9bw,@\x13X..\x9fI0@@\x0fA\xf7\xfd+-@\xb7\xeb\xae\x14\xe4\'0@\xe1?\xbe\xa2\xfa\xb7\'@(6@\xfch\r)@{^\x15\xac\xb5\xec.@\xe0\xa7y\xda\x9b\x8a-@\x8cQ\xdd\xb7\xc4\xdf(@P@}\xc6\xa5\n&@\x8f\xa2\xfff|\x1f/@\x83\xda\x9c\x9bl\xcb*@^_\x9f5\xeaZ-@Fb,]}\xf5-@z4\t\xf6\x85\x8a*@\x1bLn\x0f\xb9`*@\xa0\xf0\xd3\xc2\xb5\x92\'@\r\x98_5\xdc\x94/@\xdb\xb5>\xa5\xb9\xdc.@\xad\xe7O\xd2\xab\x8c-@:\xe8\x84\xc1\xc6P)@\xd1\xb2\x81\x03\x87\x9c.@\xd5\xb1\xe7N\x85C0@t\x01\xaf\x7f\xba\xea0@\xe1t\x7f\r\x96u/@\\ \x135\x8b\x99-@t\xb0\x07{L-.@\n\x8f\x9c6\xca\xad0@\xbb\x7f\x9e\xe7cv.@\xf6\x11]\x96(\x980@\xe0\xe7\xe9\x8azV0@\xd5\xccCT\xe1\xbd0@?\x0c\xf0zM\xaf0@\x90N\xfbP\xdc\xa1/@\x1c\x9f 3\xe5\xa9(@\xce\xb8\x84\xeb\xb0\x8c.@\x92\x0c\xb5\xd5\xf4K/@\x90_f\xad\x18\x99/@\x85x\xbcD\'F0@\xdd\xb5\x86G2\xa1/@U+[G\xa9\x1e+@\x93\x16Ii\xd5\xd7/@rO\xf7\n\xb03/@\x8e6c7\xbf\xae(@\xac\xf4F\xe4\x08V0@\x03\x13\x7f\x17\x14\xe9/@\x02\x1a\xc5D\xf3\'0@\xf5h\xa4\xf8\x1a\x860@\x1f\x00`eH\xea+@A\xe6\xe9\x97\xa2p0@\xd9\x8f\xfb\xd49\x87)@\x8aZ\xf5\x04u\xf0-@*\xd4\xac\xc3:\xae0@N\x03\x7f\xfc\xaa\xe5-@\xb0\x84\x1b\xc2\xa9\x1c0@\x84O\x17\xfe\x1aM/@ka\xc9\x8fz),@\xde\xf9~\x1bk\xf4.@\xeaP\x08)\xc5\x040@\x93P\x99\x02z}.@\xfeq<\xc5`\xd7+@}\xe8\x8b<\xa0\xa5/@\xc5\x85^y\xedA,@Va\xc5\xa4\x8e\x90/@\xa0b\xc7\r\xdb=-@#\x07\x17\xba\xa1\x150@\x93;\xf0\xa2%Z,@\xfa\x9c\xe4\xd1\x98\x06-@\x8a>\xf4\xad\x005(@\x02U^v1;/@"\x02\xaf\x86\xe0^+@\xa2\xeb\x16\xe3\x7f\xd20@\xee\xfe\xf5\x94\x93\xc2-@d\x15\xd1\x03T\xb6*@\x91 \xb8\xc4\x1fk*@\x99\x0e!\xef\xd2u-@v\xe8mW1\xc50@(.FQ?\x14/@\x88\xe6\x1d\x9d_T,@\x9d3!`\xf5*)@\x10\x87\xbc\xa6\x7f~0@\xd6A\x98\xc2\xcf\xbc+@\r<\x8c\xd9\xb8\xc20@.\xc9\xd6\xf2\xff\x01*@\x0e\xa8\xb1\x85\xdb\xbe-@\x81\x19jB\x90y/@\xd7.uE\xe7\xd4)@\xb7\x92\x91-\x84>0@Mj\xb2\xe3(\xf5,@\xc7\xfe\x81\xf1MN0@e\n\x9f\x9a\xbeZ0@\xdax(\xb7\x11 0@\xfa0ww\x15s0@|\x88\x87v\x16\xa4(@\xf9\xba\x18\xb6\x93<.@N\x870uL\xa3-@\xaa}\x12J\x0c\x16+@\xe9S\xc7^\x0e\xf5)@\x12Z\x99\x04\x12B0@t\x08i0?\xbb-@e\xb0\xe2\x90\xc8.0@\x02~\x81\x1b\xa1\xb2-@\xcb\x93\xd3\xb8\xd6@-@\xa5)\xebde\x890@\x17o\nf$2)@\xdc~\r\xed\xf9\xc4/@\xe0h\'\xacaI)@G2\xdb9\x99\x12*@\xcf\x9b\x14]\xbdB0@\t\xf5\xbe\x81\x0eM+@\xe5\xd8\xe9r\x8d\x150@\xcc\x17\x8f\xdb{a+@\xdc\x9c3\xaf\r\xe7+@Iq#\x84B\x81-@&\xf4\x99\xbbG\xb6/@FC\xdbO\xe2\x031@E\xc7\xe1\x8f~.\'@\xfc\x12\x87.\'\xac-@\xfd\xcfC%\x92k/@Z\xd9\x9a\xe0\x14\x150@;B\xcb\xd0\x00B0@\xb1I\t\xa8\xedU)@\xa25B\xe0\xe7~.@\xe0P\xdf\x06J\x801@\xb6kc-\x0b\xb0+@\xce!\xe7+\x19\xc50@R>p\x03T\xde.@\x14!\x8b\x00\x88\xa9%@KRV\xd9$\xbd-@\x96\x0fs\xa4\xdb\x19-@\x83T\xd1\xe5\x89<0@h2\x8eh9p/@\xdb&\xef\xbfO+0@\x8be0\xd2\xad\xcd-@\xd9=\x0b\xdb\x1d\xcc(@j\xc9\x89\xa6C40@?\xaa\xbb\xf2\xe3c0@)\xdf]L\x1a\xb4&@\x19\xea\x92\xeeB\x97/@\x05\x06uww\xe3-@\x9a\xde\xbc\xb0\xb7\xa4*@^\xb02\x10\xda80@2\xbb\r2\x94T/@\x92(\x11\xa4),0@4\x1d\'EH`0@\xda\xf7\x84nc\x9c/@g_\xe1j\n8+@Q\xa6d,\x14\xc2-@WH\x1d\x0f\x8e\x07,@\xe4\x81\x0325R/@\xf0j\x02`\xdbr)@\xb5c\xb3\xa0b?-@\xd1)\xa1\xe3.{0@\xe3K\xd7\x1a\x81{,@I2\xa0\x82O:-@\xc5\x13yO\xe6X)@\x8a\xe1\xf3\x0c\x8aD&@\xba\x8025\xfb!,@\x06I\x01\xef\x1e.0@\x8a\xf2:\x13\x84\xc1-@{\x9c\x00\x88\x15>/@\xdc\x8c\x06\x7f\xd9I,@w\x9a\x85\x10\x19\xe5.@P\x00\r\xaaQ\xeb/@,\x0c\x17(\xc2\xbd.@\x0cS\x05\x1aH>.@\x89\xdc\x14\x02,\x8a/@>\xee\xa5__|)@}\xaf\x81O\xe5(0@\xc6k\x86\x9dAn(@\xe3\x898Q\xec\x90+@\xda\xc8\xd3\x08\x9f\xf7.@\x01\xcfq\xe4\xf2\x9b-@\xd6x\xdeR\nU,@\xcfE\x0b\xdd{6,@\xbf\xae\xc4P\xce\x0b-@6\xf8(6v\xac*@\x137\xe1\x94\xdaZ0@\xc5\x1a\x0f\x00>Q,@;E?0{\x16+@\xab\x87\x13\xf7c|+@\x9f\x07\xedD\x8d1)@\x1fy+\x8e\x018%@R{\xd5\xeaaX,@C\x7f\x88\xcd\xe6>0@\\\x1cP(iD.@\xac\xef=\xcb\xefD0@\xaa*\x8d\r\xc9\x1c+@I\xcd\tN\x8e\xd9/@I\xa2Z{\x16\xf5+@\xf87 \x8a\xbaN,@\x99uj\xcfL\x89,@\xb1\xd2\x8b\xfe\x06R/@\x82\xaf\x00\xd6*_(@\xb0q\xd9Ar\x1e0@p\x07\xba\x16\x0cJ0@\x9e\xab\xd8\xf3.\x00.@\x83a\x07\xc0\xa58.@\x9d\xb8\xbdB\xb4z/@@"22x\xea*@\xc6\xc0\x13\x94q:)@\xbe,\xafe\x96R0@\xec\x83\xf4\x85\xf7D/@\xf2]|\xa1F\xbc*@n\xdcA%\xa0\x8b*@\xa2\xb9@\xab\x81\x10+@\x1f \xee\x08`40@\x1b\xd7\x13-\xe9,0@\x12\xf3\xd1\x99K\xe8*@\xc8\xb1\xdd\x99E\xf6*@\xca\xc2\x13\xfb\x9d\x06,@\xfd=\x9a&\xe2\xf1\'@\x07\xa5\x08{8\xf5,@\xcaA\x83\xec\xef\xec.@\x1bh\x9a\x8a\t\x90/@\xce\x9c\x02 \x9d\xc3/@\xb7U\xb7U\x8a\xde(@\x90\xe1\xdbl\xe7\xe1.@A\xfd2\xbbJ\x860@\xcf\xa0\xdf\x0f%<,@*\xfb\xa1C\x8dC.@k\x0c\xf8\xed\xe76+@/\xad\x8b.0\xf1.@\xa78Rj\x8b\x98(@`\x8e\xb1\r\xe2!0@p]\xc2\xeb\x03\x080@\x1ag\xee\xbaX\xab-@\xcc\xf6\x0eW\x0cS,@_V\xc0\xeb\xcfB0@n\x0c\xac6 J,@\x85rC\xa8\x9a,/@\x87\xfa\x89\xde|@,@\xa6\x80\xfc\xd5([,@S\x93\x1f^:P0@\x84\xf8\xb9\x96\xd5\xea*@\x00W/\xce\x92\x880@\xe3\xc5>@\xb3\xa7-@\xc9\xfd\xf0-r=.@AD3\xaf\xf7N0@v\x96\x15\x8e\xaf\xde/@\xb7\r\xaf\xc0\\\xe7.@#D\xac\x15f\x94.@\xa5\xbb\x0c\x81k\xb5-@>\x12U\xd0\x18o0@i\x19\x88\x03\x9eJ0@e\\\xc5E\xde\x1d+@u{\xd5\x98\x98\xe2/@h\x92\x0e]\x95\xe4(@~\xac\x91\x07\xa7!)@\x8e X\xf2\xfc!+@\xc4Y:\t)\xc30@+\xef\x8f\x9e\xc59.@\xe8z\x81z\xba-)@\xf7\xbc5;g\x9c0@\xf3"Z=\x91\x86/@\x12\x82\xf5\xfcQ\xc3-@1\xf7\xe2\tp&+@\xa1\x86\x1d\xdc\xc4-0@\x01\xfd&\xd5\xd6\xc2)@\xba\x05\xbfoI\x1c0@\x07l\x13\x95\x01.+@`\xe4\xf2\xccm\xd90@\xb1\xbfa\xb9\x0cS,@\xae\xebcT\x1e\x010@\xaa\x144\x90\xd0\xd7*@}p\n\x7f\x92&\'@`\x994\xf9I30@Y\x1c\xed\x16J\x90.@\x93|u\xebg\x10+@\xc2\x8cy\x08//0@\xadE\xe1\x95\x1a\xc8*@e\xf3U\'\x9a\xd2*@e4?\x12\xb5\xe0*@b\x91\xbc8<))@\xb1\x8d^\xc9\xf4J.@e7\xa8q\x9b\xe20@\xf7\xc7\xf1\xf45\r0@\xcfz\x85}\x03\xb30@\x0bF\x8b\xc0N\xb60@J\xa3u\xb9\x81\xa3*@\x1f?\xf7\xc4\xdf\xbf-@\xf1\xb1n\xc8\t\xe6*@A\xa5N\x96\xbbz/@\xc6\x19b\x88[\xec.@\x03\xce!\xf20\x040@5\xd0.\xb3\x96\xe1(@=`[\x15\x99\xe4.@4$n\xfe\xed\xec%@\x85\x8b\xa7\xcc\x8f\xab0@\x81\x92\xe1\xd4\x11\xa2)@\x9a\xdc*\xea\xcaN-@\xb1k\xee\x03&h-@b(\x9bI\xa7\x180@w#*B\x8e\x000@g\xb4n]\xab\xb60@\xf3V\xa8Z\x82n)@\x1a\xf7f8\xf1\xa60@3\x9d>\xb6\x96a,@\x9c\x1a\xb7?\xe4\x84.@\x93\x9b\xd5\xb1\x06T)@)\xbe\x9e\xf5Z\xee/@[\xa6AY\x16\x1a(@\x1b\xa0\xb9\x0e\x18#0@z\xeb\x1fp+\xe0+@e\x00\xb66m\xf0+@\xce\x0e\xc37E\xcf,@9e\x0bO<\xe5/@\x93Odw~\xab,@\x10\x1f\xb5\x87\xf4X,@0\x13\x12\xdcb\xd4/@3\x05\x077\xc5U-@\x0b\xae\x02\x0b\xd0\x9d/@\xcb\x01\xc5\xac\xcc\xdc-@\xf4}9\xe9\x7f\x92/@\xfd\xbb\x955Vn.@l\xef\x9f\xa9&N)@\x0b\xc2y\xdbW\x84,@\x02u\xbbvR\x99,@\xbd\x18\xbf\x84Y\x9c.@\xdc\xf2NL\xc4\x8d/@\xc5l\x8d;\xad\x90-@\xc7#\xdf\x97\xd1\x82/@\xc6\x06+%)\xb40@\x1eL\xb0F-~,@\xfcP\xcd\xc6j\x14)@\x7f\xe6\x8f\xd6f\xa3+@\xf9\xaaD\x13\xe8\xa3,@\xfaM\x17\xc92\xbb,@jdYZ\x9f\xd8.@\xde6\xf1\xa0\xb0\xf9(@{H!t\xb2\xa6.@\xba\xbe+\xc1\xf56.@\xd0\x13bKz\x85,@wn\x03iC\xec/@7\x14x(-\xac,@QJ\x11\xec\xd3\xb7,@o9\xb2\x0c7O/@\x1f\xfcR\x7fJ\x8a/@\xc1\x93\xde\xac\x86\x90(@\xe0z\x81\t\x88g0@6\xbc\x84\x01\xben-@h_Q>\t3&@\xa1K\xd0\'\xb7\xd9\'@\xf5\x08\xfe\n\xa1\xa4/@\xd81\xad\xad\xde\xca(@\xe8\xb5\x1d\x87\xf2))@\x17\xa6\xdc\x8f9W0@\xc2\xf9\xcbY\xfam.@is\xcd\x87\x91`-@\x04"F\xcdPD/@\x06\xac\xae\x19]\x9f/@,\xd9V4\x02\x1d)@\r\xc62\x19\xfc\x1f/@\xb7\xa5\x1a\x99\xb1\x16)@\x92\t\x9b\xab\xdeX/@CJ~k\x00\xfd*@a\xfc]\xc2\xd7\xd4/@\xb1\x14\x99\xbc\xe2\xd4,@\xea\xcdq\x9bj\x13+@\xd9\x1e\xa4\x86#40@`\x06\t\t%\x16+@\x96m\x98\xfbWC,@\x88H\xcd\x10\x1f\xdc*@A\xed\xdf\x920:/@\xe3\x87V\x82\x02\x82/@p@!\x02\xdd\xca0@*T,5+\xb9.@\xd8\xab~d-\x13+@6U\x12\x99vq*@G\xc7\xf1d\x0e\r/@\xdca,\xbc\xb8\xee0@\xa9\x95W\xca\xc6\r/@"\xa3)\x83\xfeu/@\xb2\xed?\xfb\xb9\xc2-@\x80\xc6\xcd\xc3\xde\xd8)@\xc5\x1dsv\t\xbb/@\x1f-N\xe0\xccL,@8\xc3N\xa0\x1d|/@\xd8O)i\x89\xb1(@b\xf7\x0e\xd3\x1b\xfa(@,\xdd\xd9\xd3\x91q0@\xc3B\x96\x0b\xf3k.@\xbbC0\xc5\xf2]/@\xc5\xda\xb6\x82\xf0\xeb.@o\xc6S\x82\x93k/@\xcc:\x126B\xb8/@\xaa\xc9\xf1\xfe\xc7\x7f.@\x88\xe5\xb1\x8c\x81\x1f0@`\xaa!\x122\x92-@\xfa\x85\xd9[\xaa+)@\xa6\x8f<U\x8c!)@T\xb2\t\xe913)@\xa2\x8a\xcac`\x130@z\x07F14\xf9(@\x10\x96\xe1\t\xb2K,@\x8cR|r\xb4\xc8/@\xd7I\xc0\xc34R.@\x08\x7f^\xf1\xb8\xd8/@)KY\r\x7fa-@~P\x86%\xde\xff-@:\xc8\xf5F\x01\xee/@\xc6>\x9f\x80\x8e\x05.@\xf8sE\xdba$/@\xea\xf0\xf3\x17\xd5\xdc0@tU.\xe0\x9f\xfb(@\xd2(\x90\x87\x92J.@d\xe8H\x91P\x80-@==I/\xbf\x07/@o\x10\xd3\x99\xc8((@\xa2\xeae\xd9 \xf1(@\x95\xd5\xa9\xb0J\xcf-@\xb9\x96\xbdR4%(@F\xe5\xff\x9c\xe8\xee-@\xd5\x86.\xe2P\x86/@\xb2\x15m\t\xab%)@5\xde\r{\xc9\xb0,@\xed?I\'\x19\xe6-@\x8d\xc45\x80\xf52(@\x92\\WDF\xb5*@G\xa3\x95\xf6\x1f\x0b0@\xdc\x07\xbe\x00g\xb3*@\x9d\x1a\xc7\\I\xde.@\xa6\x90\x00]\xa8V/@\xf79\x01\xe1\xb3\x840@\xa5\x1a\x16?\xec\xd9,@\xe0&\x17\xa0\xc61.@\xc0\xc2ki\x9a\x14-@F\xf2\x04>\x10\x0f,@\x1cz1\xe1\x80\xc0(@ke]m\xc1\xed/@Jc\x9f:\r\xd5-@\xae\xa7\x96|\xc910@ob\xa1\xc7\x14\x0b,@Z\x19^\x85\xa7[0@\xf0\xdb\xe8\x06p\xbb*@\x81H\x0e\xf2\xc0\xa51@\xa6N\xd5U\x1e\xb0(@\x1d\xe1X8r\xec\'@\x1e\x11\x9e\x14F\')@y\xf7\x18\xfeUj)@\xb6w\xb7\xc0O%/@G\xf6X:0\xf0.@*1\x1di\\\x1a.@\xed\xdd\xa2\xc7\x98\x19)@\xbd}\xfe\xd1\xb8^/@\xa1\x89,\x97\xb6v)@n\x84\x07\xfd\x90\xfc-@\xb7\x87B\x1c\xab\t-@i\x05S\xe1\xc5)0@f\x0f\x82E;o(@\x16\xedV\x88\xe8o)@\xbb\xe0o\x08\xf9\xa4.@\x0eb\x95_{P0@yIop\xe7w(@1\xeaZ_c\x1e)@&\xa6\xbbF\xb7\xa4(@\x1fKJOfy(@\x0b\xca\x9b\x06\x11@.@\xf3\x14&J\xd9\x1f0@\x0c\x97Aj\xb1\x84,@\xe9*~\x9c6\xb6*@\xde\xe6\x9c\x94u\x960@L\x85\xd9;\xc4\x17/@\x18\xb1F\xe1\xdb\x99-@Y\xeb\x97S\xfaC)@\x80\x9c\xc1,\x7f\x04+@\xeb\x8b\xa5\xf0\xbe\xdd-@\xbd.\xa398d-@\x19,c\xdd\x8c\x010@\xa6\xe5C\xa7\xfc\xd9-@\x8d\xe5\x81\x000 )@\xa1}{\xf2\xf7B+@\xf8q\x9a\xea\xed\xb5-@\x83\xeb\xabWeN0@\x0bG\x9f\x19k\r(@l\x86\x84\xbd\x1c\x8d)@\xba_\xdd\x97/\xf0,@l\x99rq*\x06(@\xca\xf4|\xdf\xc3\x88/@\x1a\xd0\xe0\xa9\xc40)@?u\xf1\x87\xf9\xba-@\x1a\xa9\xae\n+P+@\xe9uVr\x05\x00)@\xe8\xde\xfas\x89\xb0,@\xbd\xba\xcdD\xdc\xcd\'@X3C-\xbb\r)@O\xc0=\xcdSN/@\xc6\x01\x86PvR)@\xb4#f\xe3r\x85-@I\xe5\xfb\xd0U\xb2/@c@\xa9\xdfqL)@\xae\xbc\x8e\x99\x859/@\xa5\xc3\x9aM\x19\x8e/@vRt\xdf\xf1\x99-@G\x0e[\xa0\xea\')@\xbd\x8f\xe9\xc5M\')@\xb2mI&\x18\x1c)@#;\xeb\x02\xfe&/@IuB\x0f;\xc5,@\x8b\xe8\xea\xd02\xda+@\x0e\x88\xb6\xb7\x16\x01(@\xa6F\xba\x16\xa2/)@4\x07.\x99\xab\xe60@$\xe0\x7f\x9c\x8cS0@\r\xa6\x00\x0eC&(@\x1bM\xe5\xef\x02*/@go\xd4\xa1\x86\x03-@\x86\xc0</tA-@\xf6_\xdf{\xcc7(@\x0f\xaaI\x87\xc7C)@\x18\x10\x19\xf73\xb6-@[!\x90\x9c\x88\x8d-@p\x0b\xa7%\xc1,(@\xa7\xb7\xc3\x1f\x92"/@\xd6\xae\xa8\xe3\xdd\xa0)@\x0f\xc4>\x97\x9290@0\xf9\x1a\xdc\x89\xa2+@PF?\x971\x08,@\x8d\x89\x13\xc4\x95\xae)@\xb4\x98\xe33\x8ai(@h\xed16\x128)@A\xbf?RY\xe2+@&\xd0\x8a\xe2x\x12/@wcK\xe5\x1e))@\xe0\xeb\xc9W\x81\x98(@\x13L\x90&\xdft-@ V\xdf\xedM\xd8/@s\x9c*&\xd64)@\xd3\x8b\xbbw6/)@\xa0\xc4\xbf\x8bIv(@\n\x89K\xfc@k(@\x00"V\x88\x04\xfc/@\x88zT\xbc\x90\x03/@\x1e\xbe\x8c\x8f\x89\x15+@`\xde7\x12\x9a\x1d)@\xfd`\ta\xbb</@\x0b1\xc8\x85\x057)@\xc2\xd1\x92}\x8f\x050@\xa5\x87?\xe8\xbb\xe5,@\x80d$<\x17$-@\xda+`\xde\x18F)@Y\x00\xaa\xf1\xf7U/@\xf8\x1c?\x98w(/@%\x97qUg!/@h\xe6\xcf6\xe7 )@\x81TX T\xfe(@\x9b\x07\x05\xfaF\x95(@*\x88\x19\\??)@\xffik\tBZ)@\xe8\x1d\x87\x9c\xd1\xdd0@\x07\x0bi\xe0\xf1\xbf,@+$\x14}-\xff&@\xf6l\x96\xb7a=)@Jv\xa9\xd4S\x84/@\xd47\x0c\xea\xb9p)@\xab\xa6c<cE+@\xc3[\x0e7\x81\x951@rT\xc8\x1d\xc8\xe7(@\xc5\xe3\x03Z\x03\r0@\xf3tB2\x8aG/@0\x9e\xb1\x1c\x9b7.@\xc7\x8cK\xc9\xf7\x07-@\x83b\xf5\xb79F0@s\xcc\x1d\xbc\xec#0@\x15$\xb7r}x-@\x0c\x1e\x03$9\xe7-@\xe5\x85r\x1e\x90F-@A\x83A5P\xcd(@3\xc9m\xfa%a/@ey\xe1QI\xed(@/6\xa6\x01\xf7\xf9/@<\xd2<\x1fo\xb6.@\x88J\x8d\x07-I0@\x97jhr\x89n/@fE@\x11\xb9\xa90@\xd7\x8f\xbc\x167\xca,@\x18m1\xd40H0@\xfeyl\xbd\x13\xbf0@\xef\x0c\xc7\xf6\xf4\xc20@\xa3\xc2\xa8\x1f\x88B1@~\xa1X}\xd2\x95&@e$\x98Q\x08\xa1.@9\x9e\x95*\xbdR0@\xf0\xb7Q\xe3\xd2\xc3.@\x80\xc4\x975n8-@\xde\x94\xfc-\xd0\x04,@;\xcc<\xe1u\x85/@\xfb\xf4\x0f\xad\x90\xf1-@\xc0\xf1\xb6\xbd\x83\x07/@h\x16\x05\x0e\xae\x19,@\xbb\xf2\xf0\xcf@4/@;U\xf1\x0f\xc4U*@\xb2\x11S\x92\x19\x01.@\x03Ap!\xd3\xcb*@\xac\t^\x89\xd2\x80)@.\xf8\x89x\x88\x96)@a\xef_\xa0>\\+@S=U\x06e\xb0.@f\xd2J,\xcc\x1a0@Q\';\xbe\x87\xae)@\xe6\xd5\xe7\xac\x88\x17+@\xe4\x80\xf3\xbe0\xde,@\xe6\xca8<\x9e0/@,1\x9fc\x8e\x9d/@\xbc\x12\x15\xae\xfb\xc40@\xda\xf3c\xbal\x7f1@\xdb\xb7\xea]\xdb$0@\x97`V\x8f\x0f\x121@\\-\xd7\x7f\x9a\xf10@\x1a\x85\x1e\xa9\xe0\x0b,@\xbc\xe1\x89@\xdfb-@\x12o\x90r^\xe90@!\xc6*\xa0\xbd\x86.@T$\x92!\xa1e,@r\xf9\xbf\x1f\xfb\x980@6\x15\xe3\nI\xc2+@\x9c\xf5"\x82\xdf\xd4(@\\\xf5\xc0p\xd9//@\xd6A\x98\xc2\xcf\xbc+@\xaf\x95\x80\xb0y\x020@\xe3[\xfc\x90\xcd\r-@\\<\x12 \xeb\xcb-@\xe8\xc3\xb9\x84?\x160@\xf8\xeb\x16^*^/@\xaf\xe6\xc3\x10{?-@\xc8>\xd7U\xf5\xf4)@\xce\xa9a7\x8aJ-@\x91\xaa\xd9\xcal\xf3-@\xfa\x91\x19\x807/0@\x8d\xa1D\xbf n0@\n\xc7\xebUs,-@\xb3\x99\xcd\xdf%].@\xd9\xdf\xaf\xf6G\xdf-@\xe2\x99:\xeaX91@^ \xf8\xe9\x95\xc5/@\xafhF\xf8\x84\x02,@\x17\x0b\xea\xa2gY-@\xfd\xd2h\x18\xc6\xa5/@\xa4\xe1d\xe58\xff-@\xbe^\x97\x02\x18v,@\x83l\x91\xfe\xa7C/@\x8ev\x85\xcd\xe4\xc6-@\x94\x05\x9f)Lw-@VU\x8b`~Y/@p\x93s\xe7S\x7f-@9e\xa6\x05R\x96)@W\xc6o,\xa7\x18.@@\x1d\x8d\xca.\xbf-@\\\xc2\xef_\xd7\xf9,@E\xb7V\xe2|k/@\x1e\xec\xb46F\x1d/@\xa5B\x85\x19w\x12+@\xa4\x80\x1f@\xbd\xd8,@C\xcf\x10\x0f\xd4\xb0+@\xd6\xe5\xd4mg\xf0.@?*V\xf0\xe7x)@U\x01\x1c\xd0(\xe40@\x81\x8a_1\x01\x7f0@\x01\xfbV}\xcbF0@\xb6\xfc\xdf\xda\xd4\xf8*@\xc6\xfa\xa8\xbck\x120@z\xde\xb0=\x92\xda,@u\xcfP\x8a\xfd@0@\xde\xdf\xa8\x9e\xd5\xa5/@\xe4JF\x96Ng.@\xa4\x9c\xfa\x80ym\'@\x9b\xb3\x01J\x1fK.@+5SrD\xcb0@\xf6f\xe0\xb2\xab\xcb(@\xdd\x95|\x8d\xa1\xa3)@,\xf0\xf0\x98a\xeb*@A\xcb\xf1\xde0\xb50@J7\xf6\x8e\x07\xdb*@5W\xc5?%\xcc0@\x05\xbab{X\xe0*@\xe9\x17\x92W\xc5\x1e-@\x0b~\x9a\xb6\xcd\x10+@\xe2+/\x07x\x91/@f\x94\x84\x9a8\x9a-@\xf5m\xecg1\x01,@\xc6\x0b\x15\xc9\xcc-+@\xf6\x1f<%\xfdo)@1\xc9^\xf1\xee\xc1*@\x92\x99\x02\xb9\xa9\xc80@\x99\x9e\x1c\xd6\xf5\xe2+@\xf9\xef\x8eSW\x1f0@\xb6\xda]\x1ch#)@h\xda>VQ-)@\xd4\x82^\x9f\x8c.0@\x1a\xef\x9516X.@@(\x9aC\x8b$)@\x82\x11_\xce|=0@#\x95T\xf8\xacm)@\xc6g#\xce3\x10,@w\x00i\x85\xdc\xa70@\x8e\x0b9\xa1\xec\xe3,@\xe0\xf5\x9a\x05t\x1e+@\xca8I&\x12E0@\\\xddW\xdf)\x1d0@\xe8?\x14\xc0\xef\x120@m:\x02$\xd3^+@\x9c\xb3\xecG\xc0\xc8-@\x92X\x8f\xcc\xe1\xe0-@\xfb-\xd8\x83\xc4\xe6\'@\xa1\x06\xe1\xc8\xcf\x0f0@<C\x10\xd0\xa3i(@Hu=*\xd9d,@@\x08j\xf4\x9c\x94(@\xf1J\x06\x1b\xcc!0@G\xca+y\xf0\xfc/@\xc4\xc1\x8b\x01\xdfn,@\xf9\xa8\x9f\xb2]50@h\xae^\x10\xbd\xd0/@WXhu\xad\x8c-@xz\x06\x89#\xab,@,\xb8\xe5Y\xe7\x84,@\x88c\x87\x08\xe5e/@\x94\xec\xc4\x11\xbb\x91/@\x86,@g\xc9{0@\xac\xcc\xd5\xc7hQ+@\x12\x04\x82\'\xd1\x9f(@&\x9a`\xb7w\xf8/@F\xe2F\xa9\xdc\x00)@\xe6{)u\xad\xda/@R\x93`\xac\x1b\xf9*@\xd5Q?P*\xa9/@\xcaV\xa1\xad\x04\xe4*@\x94\xc4=\xbe\x84\x1c0@\xa4\xef\xe9\xac\xdc\x1a+@N\x12\xad"e\xe8*@\xebm\xe2\x19\xa2\xb6,@\xf2\xc8\xf2\x8bE\x13+@\x93\x1ej\x1e\xebJ,@\xc6*Z\xf8\xac\xcb/@\xf0\xee\xba\xb0[\x190@\xa0\xbe\x0ey\xe4\x06,@\xd3\x96\x11\xf4#\x1b+@\xf2\xb8\n\xb4a\x9c(@\xb1j\x0f\x18{\x100@\x9b\x0c\x85\xd4\x99\x16+@\xdd\x8fE\x10}\xe7.@\xfc\xecJ\xa8\xf7\xf6\'@\xfb\xfaw\x9b\xd8\xcd+@\x14l!B\xb2\x7f+@a\xe2\'\xda\xaa\xea)@(\xd6\x19\xf2\x8b4,@\xec\xbd\xcb]/\x94,@\x84G\xaa\x1c\xcb},@\x85\xe6\xf2\x07\xdb\xe6+@\xe73_\x0e\xbb-0@l\\\x86\xcc\xb9[(@+0l\xa3\x91\x93+@m\xdem\xb92w,@\x99s{\xff:C,@>\xf8\xf0\x8eX\xf3\'@\xff%\x8d\xf5\xcc\xf1\'@\x9e\x02\x19-8\xa4+@m\xd6!my\xa5,@]!\x1e\x88\x0c\'+@w\xfe\xa5\xa46M*@Q\\1\xf4g\xc7/@\xf5\xc7T6\x17\xac,@!X\xab\x8d\xf5\xea-@\x8a%\xf9\xc2\xe9d/@p\xaaU\xb7\xd9\xa3*@^\\\xeed\x0690@\x99\x8a\x8f\x99\r\xfa*@\xc7\xc0\xc7M/,0@\x841%\x18i<0@\x86\x9d\x19Xg\x8e*@}g\xe5\x1b\'O,@\xfe\x14\x02z7q0@S\xea\xe6\x9e\xbfz)@)\xe1\xa7\xd2\xbb\xf1-@N\x8c\xc7\xbeeV0@\xcd\xaa\xcb\x99\x02k0@\xe2\xf9P\x86\x9a`0@t\x99\x1c\xacm.,@\xf5\xd4|PLu)@\xe6(<\xd9&\xf7*@[]!K\x8b\xc9/@\xc0\x16r\x11W\xc4.@\x1f%\x83\xb7\x8f\xbc/@\x80C\x0c\xf1\x80(0@\xe1Oh\xefE\'/@5\x05\r\xdeZ\xa8,@G~6\xb9=g,@\x85])\xf6\xfaR0@\x1b\xcd\xb4\xac\x12s/@\xb2R\x97\x95\xa0\x130@w\xbdF\x85\x7f\xd6)@\xb3n\xd9%\xd1:/@\x8anj\x10\xf3\xf8/@o\xd2\xa4\xe7D(0@\xdb\xaa0\xd5\xe640@\xd8\xf5\x01\x8d[\xc6,@DR\xf5\x91\x01r*@\xd2~\xdb\x874\x0c/@\xbe\xe9\xef\xcb\x88\xcd/@K\xc9\xfb{$\x1c*@rB\xfb\xf9\x8d#0@\xa5`8\xe8\xf9\xd5/@\xd7\n\xa3}\xcf\x110@\x99\xc6j\x16\x03\xee/@\xf4TF_\xd0\xdb)@sW\x16\xc4\r\n0@\xef\xf6\x9f\xc3\x9a\x9e/@Q\xcb\xbb\xeb\x87\xb6-@\xfe\xe8bs\x94\x92/@\xe6\xa7\xaet!\xf6)@\xc6\xea\xc1\x90Ap0@X\xe8\xc4\xc5I\xcb.@7\xf1\xaa\xef*\xe5)@{\xae\x8ew\xff\x1f&@\nl\x95\x98\xbbS.@\xc4a\xad2\x88\xb1.@p\xdd\xa1`\x9d\x9e/@\xa2v\x0e]\x91\xd4/@/\x14\xbf\xcf3\xb2.@\x90\xcf\xfaQ9\xfe)@y\xc8`\xee1\xf5(@\x10\xade<r\xc2/@h\xf1\x15\x0f\xe0|/@\x1e3fY#\x81/@h\x1a\xee?\x7f\x89.@\xc6\x1e\xa4k\xd1*/@\x15%\xfa\xd6\x91%/@\x1d\xfb\xddu#\xfa/@%\x8ahb\xef\xf2\'@\xafV\xe0\x85K&)@\xb4\xe46\x13\xb9s.@mW\\\xb8Z\xe5/@\xf1\x11\xc4\x8e\x00\x16)@\xfb\xc2\xc9\xf05\r0@5\xad\xcd0\xefQ0@\xbc\x95\xdec\xa3B/@at\x11\x9b\xe1\xe0(@!\x80Q}Q\xa50@\x87\xe0\x14\xe5\xcf\xe00@tA\xe1g\xdf\xc1.@\xfd\xa7\xdbO\xcad/@\xc3\xa3\x83\xdf\x96\xdf-@\xcbf}*X\x1e(@\xeb-?f,\n,@7\xc5!\x13E\x8d/@U\xb7>\x97\xb4\xdd.@\xc6\x98\xc5\xfc\x8d*(@\xf6.Lk\xe6\xe10@>\x19\xcf\x19\x0b\x16+@\x8b\x0c\x81\xfa\xb4b/@\xfa*\x87P\xc2\x05+@M\x00\xf2\xa6\x9a:/@20f5>2(@\xaa\xe2\x02$*\xf8/@\xaa\xf3CiGA)@\x94\x95\x1b\xf4\x1aG/@\xfaNm\x96\xe1f/@\x02\x94c\x16\xe04/@\xae\x95\xf4X\x0b\xe1.@\xafS\xf6\xbb\xb8\x18/@K\x0b\xc6\x88)o/@\xd6\xd0\x90\x97\xb2l*@A\xe1\xd4O\x94\x1a.@\xd8\x16E\'`4/@\xb2\xf8\xf2\xf7\xa8//@\x82\xc5\x18\xcf\x99\x010@\xd1\xc2\x1b\xad\'\xba-@F\xf2\x04>\x10\x0f,@\xf4\xcd\x9c\xbc_6.@\xc8\x9e%t\xee\x0b,@>\xe2@V\x06\xfe+@\xc8\x1b\x83\x9f\xac\x05.@\xef\xef^)\x80\x030@q\xd8\xd7oJ2.@\xbc\x91\xcc\rr\x970@p\xd3O<Kr)@\xe8\x9b\xbe\xcc\\\xde-@*\x83\x85\x07x\x99-@\xfb\xb2/\x80l).@\xd93<Z;4)@\xaa2\x0c\xaf\xe5I&@%\x00\xa7\xf1\xd4\xc3(@\xa9\x15J\x94\xc59.@z\x88\xb5\xf2Q\xc3-@\x0b\xa2\x1eG\xec_/@\nm7\x94$\x180@\xc3\'\x86\xd7^\x9f0@\xed\x95,F\xfd\xfe-@\xb1\x10\x9e6p\x8d-@\xd1N\x8d\xdf<\x9f-@\\Z\xac\x9e\xfbE.@\xbb\xa7RM\xe8\x12)@\x88@\xb0\x03\xea\x01-@H]A\xe0\x94\x04.@L\x17\x02\xa2P\xba-@\xc74\xc40n\xaa,@\xa8K!\x9c#\x03)@\xcb\x1e\x00UF\x9b-@\x11\xc7#dm\xe0*@\r\xf2\xa5\xb5\x87C1@\xb4\x87\x80h?\xdc-@Y.\x16\xb9\x97=.@\x16>\xf9\x80\xdf\x8c.@\nO\xd5\x0c5//@\x08\xfcF;\x9c\x88.@\xd6\xc7\x19C\xa2X.@\xb1\x05}\xabo\xfe/@\x88\x1aU2\xeb\x020@9Z\xbc5o\x0e(@+ml\x94]\xbc-@\xd1\xc6\xbbO\x81\xb4-@\xe22t\x7f(\xf6(@(\xe4\x12\xf3\x8d~/@\xd2\x84\x11GF\x1f0@\xee\xd5Sc<..@BD\x92\xa6\x1d\xe9.@\x0e\xbaJ\xdc6\r(@\xff\xbd\xd5\xc2\xe7\x05(@u\x93c\x8d\xb1\xea-@P\x16\xde0\xba\xd4/@T\xa2\x10\xb9\x04\xaa0@\xe3\xa2-\xad\x87\xbb-@i\x04\xc3\xb1\x9b\xed/@\xdcd\x8a\xb2q\xb1(@ewu\x02\xd6\x0e)@\xf0g\xd5\xbb1\xc40@\x91\x14\x8a\xb4;\xb9-@\xe5l\x18,\xbc\xef,@\xc48-\'\x03\xcd,@\x99U\xbe\x1fk\x87,@?:\x078q\x05)@\xb7\xea"c\xf8+0@ \x98\xd7\xbb\xea;)@\xf4R\x96\xb9(\xfb(@i\xff\xbb+/\x1d)@\x9a\xc3\xad\x14\xbe\xbf,@5j-Z/!(@A\xbe"\xa9=\xdc+@(\xe8\x0f \x92\xf3-@0\x9cb=\x82\n,@Dh\xa2vFR)@v\xd0\x99\xfe\x0f&)@\xb0b\x17\x93\xe5\x8c/@,\xb1~B\x80\xb3/@\xa7\x0f\n\xa6\x06\x1a(@\x91xc\xa9\x94\xfe,@Y\xde\x1e\xd0\xda\xca,@\xd6\xfdB\x03\xa2z1@\xd7\x0c\x17\xa9\xbb\xc1(@\xb8\x93\xb4\xe3\xdc\xb3*@\xd1-\xda\xf2\xd4\x03.@8\xe9\xfe\x9c\xf2\x060@\xf36<\xf3\xf7,/@P\xf1\xfc\xec\xa5\xaf(@\x15\xe15\x02s\xd4(@J\x0b\xf1\xf4\x16M)@y\x0e\x14\xaf/\x9d+@;\xb8\xf3\xc3a\xed+@\x0c\x0b\x01,\xc5\xbd,@\x93\x05G\x07\xdc\x8a-@\xf0th\xc8\xb9+0@\x0f\xd6[\xc3\x89\xa3(@\x06C\xc3\x0c\x98\n/@w\x82U6\x00+)@\x12\xcb\'\x80\xc8A)@Jwwr\xb2\xef-@\xedl\x10\xc0]!/@}\xd573\x8830@\x1au\x86\xf2]\xfb(@W\xb2=\x8e/,)@\x90\xff\xdc\xac\x12,-@\xc4xd\xa1*\xa7,@p\xa7Y\x8e\xc4\xae)@/\x16\xc9\xb5\x19[(@w\x83\x02[\x07\x94/@\xdf\xa0\xf0Z\x81\xf2\'@\x97\xf3k\x87\xa2\xef,@U\xe8\xf8\xe8@\xd8\'@\xe8}\xb4\xd0\x97\n-@W8\x16\x1a\x9eu-@7\x12\xedh\xd8Y0@\xce\xb3G\x9a\xa7%)@\xcf\xeb\xd26\'4)@\xd45\x98\x82\xdf\xc4,@e\xc4//{\xd4,@\xda=\x0fh\xd9u(@\'${\xcc/\x05-@\rm\x98\xd8\xe9P0@]\xe5\xc0\x1e\x87\x9d/@\xb2H\xff\xb6\xff\xc6-@A\xd5\xff\xd0qn,@\x160Q\xe6_\x94,@\xf9nC~\x85\xfb(@\xb1\x95\rI\xcbv0@Mf\x08\xb8uy(@:\xff,\xe0\xc1\x0b)@\x8e\x020a?\x1b)@\xeb2\x80Z\xef\xe9-@\xe5\xf1\x07\x9f\x906)@\xe1\x8ab\x96\x958-@\xb4b2r\xaf\x95(@u\xabm\x94\x97\x97-@\xd4\xbb\x8f30%-@@\xec#\xce\xb5E)@T\xe8.\x1e\xe9\x82/@\xdf\x95\xcc-\x18\xa1/@)c\xf1\xaaa\x1c0@\xa7{\x02\x1c\xb6")@\xa4)\x0c \xcd\xa0/@-^\xb3\xc2\xd7\xf5-@\x1a\xba\xa7\x96\xac\xd4/@\x9f\x08\x83o\xca\xa7/@\xd2\xfe\xd91\xfe\x82(@ea\r\x9f\xbfZ)@=\xaa8\xef\xc2p)@\xad\x06p+AJ-@lvQw\x05\xea(@\xb7Y\xa4<\xaa\x1c0@GR\xba\xa2\xa8\xf8,@\xd4i\xceE\x00Q0@\xec\xed\xe6\x1d\xf9t-@3\xc8jB\xc5E0@K>\x17\xbf\xaaD-@c\xb8\xc6\xdb\xdf\xf4/@jz\xa9^\xd4\xcb(@\x1f\xa9\x8c\xec\x00:/@I\xbb\xa4\xb3\xaf!.@\xdc\xd1\n\\:\xe0(@/\xfa\x97`\xb1\xb1)@\x8bL\xf9b\x9bm(@\xc2rP\x01\x17K-@\x07\xf4R\xe9\x9f\xf20@\x1d\x83\xd4\xeeL00@\x8c=\xc39\xc6\xad)@\xe4\x9b\x88=`s(@\xf1\x94t\xef\x80x.@\xdehr\xa2\x0650@\x0e\xba\xa8j|-0@#\xe3\xff\xe0\x84\x1d/@(:\xd3\xc5\xbe\x90,@J\xfe\xdfoL\x88-@ Ijq\x16\xf5+@\x0e\x81P\'\x19^0@\xe43F\x8e\xed{+@Z\n\xf1\xbd\x92>-@R\xfb\xf3\x98\x7fD/@Y"\x04\x95\xc9U0@k\'\xfb\x1f\xffx-@\xa9\xb4\xd3%)\xf7-@\x03\xb0\xd4\\\xb1\x84,@\xc9\xb0\x1c1\xd0\xc9-@\xee\xccN \xbe\x84/@\xd84\xa0\x81\x8co/@\xe2;\x8f\x8e\\\xff+@w\x13\xd6\xca\x9d\xab-@\xd8^\x84\x15\xcf\xa2+@\x18(\xc9\\\x05d-@\xb6\xe9\x1f\x19\xc6.0@Z\xcaD\x0c\xe8\xf6.@\x1aZ/v(4/@7\x85gG\x92\x000@\xd8X\x0e\xcf\xf5\x1c.@$\xd9\xb5,v\xee*@\xfftO\x8f\xc0=0@kf\xfc\xb4F\xc5(@\x93\x97T\xda\x03\xb6,@\x9c\x81\xa4KD\x00.@\xc0\x1d\x8eo\xe9\xcc%@~\xca\x1d_\x82\x951@\x8e\xc9\xb3BM;1@\xce\xa3<\xea\x97\xe0-@\x1bf\xe9\xaeBm.@V6\xce\x9e\x80\x1f.@\x0f\x022\xb1\xe1\x0b.@Z|\xa3`\x87\x8e)@\xcb\x81\x0e\x08A\x1f-@Q\xda\xe6\xb3\xa1^+@\x89?u\xf3:\x170@\xfd0*\xc8\xeb+/@\xef\x1f\x98\xa7\xf69-@qE\xfb\x97\x0c\xc1/@\xcf5\xff\xb7\xda\xfd-@\x93l\x90xU\xa4-@h\xcb\x03\xb8t\xb8,@H\x8b<\xce\xc3\xb0.@+\x06\xd7\xf1\x8d\xc3-@V\xf0L\x06\x04\xb70@\xb3b\xfc\xefA$1@\xdb+Q\xfd^\x86/@!Mfs\x91\xb9(@\xa5\x05\xc1\xba\xa0\x1e-@\x07\xa4&\x93\x00\xae)@O\x9e\x0e\xf1\x8a\x160@\xaco\xb0\x80e\xc5,@Zb19>\x1d0@\xd5\xce1"\x88\x9e-@\xff(~\x92l4(@y\x1dIX^\x110@~E\x86\xc4hQ1@V\x1a^\xb0rJ/@\xed\xa3\x1c\xac\xbe\xbe-@X$\x89\r}O-@+z}\x0f.\x85(@*N\xaex\xe9\xa10@\x8d\x1f4\xd7vk0@\xd9\xc9\x91ye\xe8(@g<\x13\xaa\x8b\x16.@ku$\xb3\x0c\xb40@\x81TR\x83P\x020@{\xf3M\x067\xf2(@x1x\\\xdb\xe80@\x9b\xc7\x18\xbf\xe6\x8b/@Rg\xd5\x9c\xbbk-@\x87g\x1af \xc3.@jfZ_\xfc\xec/@\t[\x0c/:\x160@[\x8f\xbdu\x0b\x0f0@(0\xff\xf3\x9491@\xba\x86\x8b\xcaPb,@\xd6\xc3E\\\x90T/@\x9a\xd4Y\x81\xb8\xdd/@i_\xdc\x01\x98\x80/@H\x1b\x96\x13\xcdJ0@\xf8I\x0b\x062\xb50@\x0c\x12;!$\xb8/@rP\xd8.&\x12)@OH\xe0[2\x99-@TK\xdc\x12K:/@\x8b\x92\x1a`\t4.@,\x806Kp\xe20@\x13\x92\xb4\xabb10@\x9c\x9a\xea3\x92\x90-@\x89\r\xa3\x9c\xf6.-@T\x88\x1eg6\x0e0@\xfa\x84\xa2,\x82.-@&\xd2\x03\xb83\x1a/@\xb0"\x9d\x07\xe8q/@\x90\xf1\'f\x98\x1c)@(\xf1\xd5V\n~0@\x06\x97\xa8\x8b\x87\x00.@\x00\x17x\xa3\x16]/@bXRM\xa5I,@c\xa6\xba\x83\x98\x9c-@~\xa8\x9d1\xa280@B\x07\xf3M\x8f?-@\xce\xb8WT\x8c\xb3\x06@A\x96\x036N\xd6-@]\x1e\xba[7\\+@\xca\x1dn`\xfd90@[\xb3F\x14\xdf\xc8&@f\xf9}\xa4\xcdF0@/\n\xb7\xbd\xd4\x97*@\xbb[\xab\xd3\xb3\x17-@\x98\xd8\x92rx].@#Z\xba\x9c\xba0/@\xed\x13N\x94\xe7\xfa*@g\xed\xd77a\xaa)@\x94\xef\x0fr\xb9\x07/@\xe2\xc0N\xb3\r\xc1/@\x89M\xad?g\x81,@\x13Z\xe0\xf2GT*@c\x1e\x8b\xc68A0@\x8e\xa2\xd5Hvp+@\x90\x12\xdcx@^-@\xc8\xb5\xfe\x84yb0@\xc6\xf1I\x13:|0@\x8d\x80;\x1c\x1b\x1d0@\xe6~\xae\x8d#\xf0-@\xf7F\xd11\xc2\xc80@\x06&Y#\xdd\x15+@\xf2\xe30R.\xc40@\xc3\xe3\xf2T\x98\xe0*@\xf2\xc0\xe9\x1c}%+@b)\xadPd\x1e+@\x0e+\x19\x08\xac\x1c0@\xa9&\x8a\xa2\n9/@\xa0ip\x0c\xf2\xeb*@=U\xecC\x84T+@\x84lct;\xab0@\xb0/\xb2\xfe\xf96.@K\x83xr\xd70,@t\x0c\xab\r\xa4p/@!\x0cb\x7f\xa3\xfc/@\xdcW\xa3\x81\xe8\xb2.@\x18%\xcf\x9d\xeep)@\xf5\x11\xa9L\x90\xc3*@a6\xc6N\x10\xce,@\xbf\xa9\xe4\x0b\xb9.&@\xf2\x0f~\xe2\xae\x05)@\xe2\xc7.\x18\xda.%@\x81\xae\ne\xc9\xf7*@\xb4\xfd\xa2bY\x18,@\xa8x\xb0{!/0@\xeb\x07D\xc6\xdag(@F\x1ft\\k\x1b+@P\xd4\xa6\xcc!\x14+@e\xa2\xe6\t.\x84.@\xba\xfd)\'\xe0\xaa,@1\xfe\xb7\x1c\xc3"(@\xd4\x070U+\xbe,@\xb2q\\4\ng/@`8\xefkj\x18+@HCJ0\xcc\x03+@\xac\x19og\xb4\x01.@\xb7\xeb\x8c>\xbaE,@[8\xbcc\xcd\xe5(@\xea\x8b\xdb\xb2\xd0\x150@7\x98_\xae\x8d\x98.@\xd0VD\xc6/\t)@}1\xa4\xc6\x9f\xcd+@j\xea\xf8\xce\xa8\xf3\'@\xf7\xa2\x8f\x1d\\R(@\xf3\x9d\x8f\xc9<\xa6,@\xb2SH\xa8\x92&)@j\x90M-\xabW,@%\x83VI\xe1\x1e0@l\x06\x17\xd6\x91\xf3)@\xb8V\xb9{\xf3\x7f*@\xd2\xb8D\xe5\x00v,@vO\x9d\x9dk\xf2,@5g\x0bPE{)@\xec.\xc8\x9b*\xa2)@\xa1\xab\xbceI90@U4&\xa3\xa030@Th\xb2gG2,@}\xfa4@_\x94*@\xd1\xf9\x06m>{*@\xa0\xdc@\x80bn/@\xcc\x1d\x8c\x13^\x9d/@2\x9b\xf5\xec\x03\x0c*@\x191\xac\x84\x01r*@\xed\x91!D\xf7\x06-@\xbc\xfb\xd2N8h-@\xc0\x9a Ak\x8d1@2\xa9sb\xda\xdc)@\xab\x89\xe6\xa2\xa5\xf9(@\xc2|(\x1db\x0c(@[\xae\xfc\xea&h.@7rE\x16\xd1)-@H\x16\xb7\xa2\xf6\xc8-@v\xc3th}N0@\xac{0\xd6\xa9\xec.@4\x95\x9fdF\xc3.@\x947\x11I\xd9\xdb0@\xbf\x8d\x12\x81\x18Y0@\x04\xac\xc6}(\x05.@$\x9c(\xe7\x0c&-@\x0e\xde\xd2\xcc \xac0@\x93\x01\xdak\xf1\x1c(@\xda\xc6\xab\x1fa\xfc-@\x11\xec\xb6\x85\xc1\xf5(@\xcc\xb5\x1c`\x98+(@\xd9\x9c$\x8d\xf0\xb9%@\x81M\x16}\xba\xfd-@YGx\xbb\n\x9e0@)\x00\xd9\xf1 4)@ \x12\x07\xa0\xeal-@>\xfeM\x94K\xa50@\x8f DSA\x12,@k/\xdc\xa7LX0@c[\xd8\xa1=+-@\xc9\xb6:\xf3_\xe0(@\x83 v\xa2\x1a\xcd-@\x15\xb6i\x08\xc84/@\xe9\xae\x87\xb0\xec\x17.@s\x16f\xa8\xdc\xb5*@\xa9Yk{\x8a}/@\xfd\x87\xe6,\xcb\xd00@\x19\xec\xb5\xab\x91\x06.@\x01\x13\xf6\x1d\x97D0@\xc8\xb7VlE\x89/@\x1f\xc8\x87*\x1d7,@\x98%,S\xbe&-@6\xdd\xbf\x18\x93a/@.5_Hj\x180@\xa8\xbeB\t0\x0c0@4\xeb\xea\xc8\x1f\x9d-@\xe3z\x0c\x98\x87\x0b0@\x05\x95\xc2|\x07\xb5-@/,\xc8\xd9\x94\x04.@"\x02p}3\x9c(@\xb7\xc9\xdc}\x7f\t)@\x7f\x9b9s\\\x04)@\xdd\xfd6\x18\xc9\x82)@\r\xa0t\xde\x8c\xa1)@\x0b\x97(\x94\xfe$0@)~\x1c%\xf8\xff/@3\xba\xbf\xda&\x1b.@\n\'i$0\x90/@z\x00\x15`?\xdc-@b\x16\xfe\xeb\xe1\x7f/@\x10\xac\r\x91-e/@\xdc\xfa\x01\xc77\x18(@\x9d@\xb4\xe9\xc4R)@\xf8\xd3\xaf\xd1\xce\xe9\'@B%r\x04Z\x93.@\x95]\x8a\xbeQ\x8b/@?\xce\x93u\xe0\xa3/@i\'&\xe6\x1d\xb8(@0DE~\x8f(0@\x1a\xc9\x9d\x9bt\x84/@\xc4u\xd7\xcbWl.@\xb4Y\xfd\xf7P\x8a.@Z\xb0\xd6 d\xe4/@)Xj\xf1EX/@\x87p\xb0\xd6\xefL.@\xc2N\xeb|\xdb\x93(@=\xbd\x00\x1c\xd8\x8f-@\x0b\xc4\xb7\xb2\xd69)@u\xca\x90\xed\xb4\x19(@\x96\xf0\x08u\xf5;/@o$\xb1e\xc9\x87.@\x84>\x96\xef\xf4D)@c\x1d\xd0:\x99W.@\x91\x0fb}\xff\xa1.@g\xeamD\xf81)@|\x13\x03\x96`%+@\x13\xb3%<\x12P)@\xd7;\x8aN\r\x01)@\x8d^\xa4{\x9b@)@\x18\xe9\xb9n\xc5,.@xs{\xc5\xcf"/@L/T\x1e \x8b-@oE$\x92\x12:)@\xa4\x1f\xdc\x88b\xe1+@\x9d\xa2\x0cI\xe6\xf8-@\x88\x1c\x87}f\x82-@8\x90\x8c\x98V\xf2,@\xa0\xd0\xce\xff\x8d\xc8/@:BO\xef\xa8\xb8-@:\xf8\x1fk\x07\x90.@,` [ $\'@f\xda\xe1\xee\xf9{-@\xf3\r\x1a\x0f\xae\x99,@k\x9a\xf2]\x18\xf9.@\xad\xd1\xd5,\xf7V*@\xd8t@\xbf;W/@\xd8\xf4\xbcO\x9d:-@p\xdf23\x1e4/@Mx\xd9:\xceD)@\x98\xc6|\xf0:\xa4+@\xca\xd7\xad\xe4%\xf2/@\x9c\xda\x8d\xb0f\x9e/@\x1f\xfb\x8f\xda,\x060@\xa5#\x95\xab\xe5^/@\xf77\xeb1x\xe9.@_\xd7\xa7\xae\xd0\x080@\xc6*\xba\xeb\x96+/@\x107\x9a\xc1\r=0@\xa8\n%q\xcd2-@\x18\x03\x89g$\xac*@\xee\xa4\xa2h\x9d\x1f1@C\x0f\xa9\x1a\xf5Y/@`+n\xfd&\xed.@\x19\x02\x0fd/\xc7,@x\x87\xe1\xf9a\xd7.@\x19\xa1\xff\xf30;/@O\xce\xd3-\xe5\x1d0@\xdc\xabn\xb6\xf5E/@\xfbOU\xf1\xab\xa5,@\xb6\x90\xc8\xd9\xb6g/@\x13\xeb\x89#\xf2n)@\xce\xc6\xa5AC\xe6.@\xe6\xb9?\\\x90s)@\x8c\x82Iw4e/@\x02\x19\xa1\xce\xb7?/@\x86\xfa31c\xc4,@=\x98\x01\xa0\x05\xb3,@,i\x1b\x9c\xff\x89/@\xfb`\xe9x\x10"\'@B\xfd\xe6\xc6\xb0\xe0-@\x1fyI\x08\xb91.@N\xeb[|hp/@Uf\x84\xff\x97\xeb(@\xb3\x84\x88P\x88r)@\xe2\x8a=\x19,!)@\xcf\xd0\xb8\xe3\x8b,)@\xa6\xf0}HW\xe5-@\xfcpB\xda\x1d\t0@wb\x19x\x14\x1e)@d$\xd7\xfc\x89,)@\x91\x14\xf3\xb5h\x0e)@\xbc!#\x92\x85\x82+@\x0c\x1aZ7\xeb\xb1,@\xeb\r\x0e\xca\xde60@ U\xe7\x8aqP/@\xb2\x9d7U\xaf\x1f(@\x19\xc0c\x0c~<%@D\xd2\x84\xaf\xd6M,@\xf2\xf3z\x14\xebJ,@\xa7\x1ciI@\xd0/@\xa0\x85\xaf\x05\x12\xee,@\xea\'\'\xf0\x89\t-@\xbe3g\xa9\xcf\x1d)@M5115\xf9/@ \x0e\x90kg*)@\xdes\xdfd\xe3k/@\xd5\xe0%\xced\x8d.@\xfd\xc4\x1c:B\xe8,@\x8cn\xe9\x7f#\xa2-@\xe9\xf55\xc5\x9d\x1c)@\xfa\xa6K\x92Y\xc5(@\xf0\x0e\xfc\x8dS")@\x00o\x89;\x990)@\x87=\x98\x05\'\xb5/@2y:\x83\xcd\x06/@\xc9n\x81\xe4\x8d\xf5,@n\xb7-Sa&)@\x86\x8b\xa5\x96\xb7\xfb(@\xef\xc3z\x98\xe7\x17/@\xea.\x01NJ\xdf(@)\x8e\x03\xb9\xe5\x0f.@/\x94\x1b6\x80\xc4(@\xceW\xab\x14\xc0\x0f)@0kE\xa4\xdf\xa90@\r\x18\xc9Xk@.@\xe4\x0e\xdf\x1e\x98\xc5(@\xcbBO\x12\x9e\xea,@\xa9\xd9\x85\x08\x0f80@j\xd6\x02\xbfg\xe8-@\xdeKT4\xfa\xfa(@\x94\xba\xd02\xf2.0@\x98\xaem=\xed\xd00@F\xfc\xae\x86\x8eM(@E\xb1\xbdT\xaa\xe1-@\x01\xee+\x948\\/@\xf7\xc3L\xfcx\xb9,@\xc2]qT\xf4\xa6-@\xd5\xb9\xb6\xbb\xf7\x17)@\xb2\x01\xb1c\xcc\xaf0@\x86\xa9\xfd#\xedk*@\xc4\x0b+\xa6\xeb\x80/@\x99\x99J%R\x86-@\xc5\x89\xf4\xd0\xc2s-@\xb2\x11\xad\xf7\x98-0@\xaa@\x96\x9fwH&@\xc8\xf4to\xc9\xa0-@$\x86\x05H\xa8\x160@\x1eB0R\x1e\x0b/@\x1c\xba\xed\xe5\xbb00@z\x8a\xbam{\x06-@U\xec\x087_\xa3)@\x11\x80s\xaa\x15\xc4,@\x82\xba,\xe3\x8c:-@\xf63!\x84\xed\x860@\xf6\xf2\x18\xc9\xbc\xa8-@3\xd1\xae\xcd\xef\xa10@\x18\xa5\xd4\x8bE\x8b0@\x1f\x1e\x82\x03\x10\x8c0@\xda|/\xedE\x180@\\\n8\xeb\xdb\xc4,@*\xed\xd8W\xa1\xbb.@\xc7\x99\xeen\xf6\xab)@4\xc3\xb0\x15\x18\x92,@b5\x04\xecN\xe8/@\x92\xa581\x19./@\xe9\xacB\xc7\xf6k,@_\xbd\x9f\x1fPe,@\x99\x05{K\xe7_-@\xb2\x02e\x89a\x1a/@\xc6M\xce\rUt0@,\xed\xdb\xd2\xd9F,@>&\x00\x90G\x16)@\x13vU\xfa,\xe0/@\xb5\x10\xa4\x8dux/@\xbe\x82\xbc\xf7\xfcS,@\x06\n\x1c\xff/\x8c+@\x1a[\x93\xc7d\x90+@\x06\xe0\xcaS\x8b\x19+@\x15\xba\xa5\xd2-|+@H\xacL\xf6\xef&0@2\x17#\xe5ZN*@\xc4\x17\x14\n\xe280@\x07(pr\x14\xf6/@e\x1btJ\xef\x020@\xbe\x91\xec\xba\x14\xd7-@\xd2\xbf\x8f\x7f\x83\xcc)@C\xf1&\xda\x0c\x130@\xed\xadQoi]1@\x8c\xc89H\xb2\xfc*@\xd0~8\xa0\x1c\xf1,@\xc5\xf5\xcd\x85X\x1d0@\x9b%t\x17S#/@~\r\xe0\x17\x00\xfe+@[0\x01\xc9\xbe\xb7+@;:\x83\xc2\x1590@\xfb\'\xad\x105H/@l\x02OD,9(@\xf4\x82\x88\x12\x0bF-@\x1f \x9b/cp-@\x9d\x1f=\xb3\x80\xe9,@!GY))d)@I\xd7\x8b\xce\xb9\x08,@=\xca;\x81\x0co)@6\xfd\x14qQL-@\xf4\xe2\x8f\x93\x0b\xde/@\x80a\x90\x15{\x13)@\xf3Q\x05Y\xfd\x9a+@}\xb4\xfb\xf5\xbc\x81/@\xe7\x05\'C\x11\xce/@\xee+\x8e{\x91k)@K\xfe\xcd\xba2\x93*@\xb0l\x9c\x0cx\xc8/@9\x05v\xb4PV-@\x05}$\x08\x03o0@\x8c6\xfe\xa8\x00\xcb,@(\x94\xefM\x10\x0c,@Z]\xd6:d\x830@\x08\xf4j\x95\xd8\xfb(@\x1bP\xd4\x17A\x98-@\xfd^\xaeMN\x87-@\x9b\xc4\xd1\x91\x8aB/@u\xbbN\xef\x183-@a\x7f`\x86\xfa\x120@b\x16"\xd0J\xa81@@\xbaua\xd0E1@C\xf1\xf2\xc1_k&@\xb4\x08\x02\xfb\xd6\xc6-@\xd6\x97\xc4\x04\xd0\x9c-@\xe1\xd3W1\xb0\xbf,@\x8f\x15Dg\x97\xcd,@Z\xb1\x10\xf6\xe2Y(@\xf0\xe0\x8f\xc0\xff\x000@\xa6\xc0\xff\xa4o\xfe/@\'\xa4\xbe\x8cH\xd0.@\x95\xd6\xda\xcb\x1b\x19/@\xe4\x9ap\x8ej@/@;%D7\x14\xa1)@\xf4(\n\xec\xfe\xd7+@\xbb\xdb\xab\x9dG\x9d)@\xc4J~\xdf\x0b\xd0.@@\x16:\xaa\xb1=0@.Sz4\xee\xa4+@\x94\xc2[\xb6\xfar/@I\x16s\xe2\xbfg/@n\x99\xe7#\x7f\x8b-@\xf3Ww`x\xc9&@\x13x+0\x034/@bc\xab\xe2,\xd3/@9\xbc\xfe`z\xa8/@\n+\x0b\x0ce\xab/@mW\\\'\x13\xb5-@L?w\xf5\xba\xdf-@\x14jK\x9a.\xa40@\x9b\x85}`\x90\x11)@\xd4W\x0c\x97\x08=-@\xa0OU\x9aA\xf20@\x81\x15\xe9\x8a8\xed+@\x1d\x19U\xf8\xe5\x050@.\x83\x12_Q\xec-@\xa2\xce\x03\x80\x02\xec\'@"\x92\xac\xad\xdf\x8d/@\xa2m\xceL\xdf\xb0(@\xa0y\xf2I\xa7m/@\xc8\x11\x8b\x1e\xd7\x9a0@\x01\xa9\xa1 \xc3\x190@)8\xd3h,\xf2/@\xd2+(Z\x96\xf5-@_\xac\x1a\x95\x97\x06.@\xd2\xfd\xde\xb9\xc7\x1d.@\n%\x07\x8cb\xbf+@i\x8c\xael\xbb\xe8(@u\x0f\xe4\xc9\x7f_,@\xbd\r&|\x12\xa4+@L`<\x1f\x17\xf3-@\xb3\x1d~\xe7yq(@\xa1\xdb;\x9f\x0e\xb5*@\xe9\xe3\x81z\xe5\x8f-@L\n,\xe1\x90I0@\x95\x9d\xe2@\xa3_/@\x8d\xd8\xe3\xd5\xec{0@\xb1\x06\r\xc8\xe000@\r\x10!\xecoo/@\xb5#\x95E\x0f\xef-@\xe1\xdb\x15\xa9\xe6\x0f0@Y\x04.\xe5\x9a".@\xb3\xdf\xa6\x10\xe870@\xf4rY\x97\x9b9,@=\xf3\xac \x92(0@\x06\xf1\xfe/S\xb5/@\xbd\xd8\x0beO\xf2*@\x96?#i!\x030@\x0b\xdb\xbaK~\x150@\xc2\x0e&,\xce\x030@-r\x0c\xd1\xc5r/@\x0f\xf7\xfd\xafY\x04-@/\xa21]\xaf\xb00@\x0f\x16&k)\xd8/@\x10\x03\xfdS\x035(@\xb2\xee:\xa9\x8eC1@\xacy\xe7\x13\x9a<0@\x0f\xca\xdfZKm0@\xc4YX\x85\xd1\x85/@S\xfcp\xd9K\xac-@{Y\xf9j\xc9@-@\xfef\xa8\x06\x8d\x00/@\xbd \x95q\xa8|0@P\x03\xa5}f\xda,@\x9f\\\xeaQ\x8f\r-@\xda\xed\x9f6\x8b\x1b0@E@\x9f\xc9\xcbD/@U\x8e\xce\xdc{\xb60@\x91&\xd5\x93\xd1\xf0/@\xefGy\xda0l)@~l\x9c\xfb\xf1\x8e0@+p_\xfaP;/@<w\\q4Y/@$\xc8\xbb\xdeT\x16.@Ho\xbc\x1c\xdf".@r\xf9\x90\x9e\xda#-@u\xc7Z\xdb\xa5*.@Z\xf9`fg\x86.@\x99\xbbL`\x93\xcf-@i+\x1c\x84\x11S/@w\xc0&\xfa\xf6M/@\'\x9d7\xefz\x90.@\xe5\xd7\xf6\xf6\xd2?/@\xd5\x9f\xd8P\x97R/@N\xab\x12\xe7\x17B/@\x10#m\x18\x11*/@\xf7\xed\xf5Q\x97d/@* \xcc\x9c\x15]/@\xfe\xb1\x8b\x15\x078/@\xfb\xc1\xaaoc^/@\xc7\xdf&?q\x13/@\xdbt\xd1\x12\x9a\x9c/@#\xdd2\x07\xf3\t0@9\xed3\xe3\x8b\xe3.@\xe6u\'\xe1\xf9\x8d/@\xd0\x12\xe6\x97\xb0\n0@\x03CwI\xd2\x93/@\xd9[\x0e@\x04\xf1*@\x85\x1b\xa4\x8f\xf7B0@\x86\x87_%\xf0-0@\xa8\xaf\x97L\x9dr*@Z\xf3\x18\xa1$p/@Oc\x08,\xc7:0@UbA\r\x94\x8f*@\rG\x97\xfc\xean0@\x81\xed\x1e\x8c\xb3\xb0,@\x8aj\xa7\x0c\xf3\xce+@\xd6\x12\xec+m\xbf+@\xb5\x8f\x8c0\x84\x02+@\x8c\xbf\x0b\xfa\xf5\xad/@\xc7\xb5\xbf\xb4\xe4\x06,@p]\x1c\xdbjF,@{MLn!\x16+@\x1c\xe5\xfeo/D,@\xc8\xd4\x0bN9\x17+@j0\x93\x97J\xe3*@\x0berN\x827+@\xd8\x0e\x9a\x9e\xb8\xec(@x\x00\xc8\x84\x04X+@LYG\xf7\xd1\x1c0@\xff\xd2\x92!\xee +@\x8f|\xbe9b\x0b+@\xfc\xd1\xaa\n \xa90@89F\x9e\xba=0@\xadq\xda&\x92-+@@\xb8\x9b<\x0c\x18+@-\x01>[\xde\xa9+@C\x89\x88I\x97\xcc0@\xed\xf6\xbaC\xeb\xa5*@\xde+\x07\x0e@\xa2)@\xf5\x06HoF&,@\xeb\x90\xe3\xc7\xafq)@\x01\x99\xf4\xa0I\xc2*@\xa7\x8a\x97 \xec[,@D\xf1\xd7\xd6\xb9\x15,@\xca\\y\x8e\x92\xa2,@\xf1P\x9c\xfe\xb040@f\xbbCB\xcd$(@\xe7\xd7]\xeeM\xf6\'@\xa0\xe0\x1d\xeb\xb3\xf2.@;\xc9\xb6\xd0n\xd8.@\x9e\xc6{\x82\xf3\xf0,@\x97\xcaF)"\x91)@kfay{\x14+@\xf7\xb50\x10\x12\xca)@g\xe93\xad\r\x00+@\xa8\xe0\x98\xc5q\xd2-@5\xd5\x04\x15\xac?)@\xe0W\xf0@\x89f/@\x10\x8d\xbd\x9e\xa030@~\xe3\xec,E\x00*@S\xf4\xd8\xc6n\x0f.@}$\xcc\xabO9/@2\xa2\x97\xdf\xb2G(@\x0eT$\x02\xfb\xcc/@heZ\x95KK(@\xd5\xb1zpw\xa8(@=G\x9a\x0c\xc9\x1d.@\xdea\x7f\xc5\xb3\x0c/@\xb1\xc9Gmv\x9a(@\xd0R\xcc-\xed\xde-@\xd4\x8b\xae6\x0f\xef-@ZJwVw\xf7*@\r%\xc4R\xc5\')@\xd1\xd6b\xdd\x83\xa7\'@\xd5\xbe\x9a\x1bE\xd4-@\x81D\x0f\xba\xcc\xb1(@YH\xed~[\x96(@\x94}\xe8\x97\xa9\xb4/@24\xc8\xd6\x85M)@\x8du\x9952?)@:\xe1\xaeYb\xa2+@\xd9JY\x8cP9)@\xbe\xa2\xdd2\xa0\xaf)@\xf3-dY\x8a\xde+@\x96\x02F\x1d\xfd\x92/@\xd1X\x12\x93\xf67)@\x9e\xdbO\xe1\xf6\x19/@\xfc_F\xd7*;-@\x05\r\x9d\xe56\xa4,@\xd0\xd5\xa7\xf9="/@\x17{\xa6\x00\x11\xb1)@\xb8\xb3Ia\x89\xfd/@Z\x13\xc5p\xe6\xce(@i\xcb\xb3\xe7\x92\xef(@\xc6\x88\xb7\x08b\xfa(@\x1c\x14\x90\xd9(,)@EA\x94\x90w$)@\x06\x85,\x994\x05-@\xdam\xa9\x03>\xfe(@\x8f^\x0c\xfc\xb4\xef-@5PS\xdc\xc2\x1a)@sw\x17y\x11\xed-@\xf5O\xe9\xb7\x9c!)@\xcc\xb2\xadHy\xc5(@\x97w;6y()@\x9d\xd1\xa5\xbd\x91\xf9(@\xa2Q:f\x9c\x11)@\x1b\x9a\x810+\xaa0@\x1c\xd9}H\xff\xd9(@)H\xbb&\xf1\xb8,@\xfbq\x96:\x13I/@\xe3i\xc34\xc2\x1e0@\x8b\xe6\x8a\x01j\xc0(@\xc3\xf0*\x90e\xf8(@\xc4p\x80\xf0\x8eR)@\xd3\\\x86\x98\xfe+0@I\x15\xf8\xd3\x8c:-@\xdb\x98\x0e>W\xa9(@\xb4\x197zs30@\xcb0\xf7\x8d<//@\\\xc2\xb3\x8ek\xcc(@\x11S(\xe8\xcba-@\xe2 \xf0\xf1\xa1\\/@\xea\x19?G\xd7\x8a,@\x1b(\xd7Ce\xea-@\xfb\x9b2A\xbd(-@\x93\x16y\x94\xea\xec,@\xb5\xcfZ\x8c\xf5\x17/@\xb1z\xf0\xb4m;0@/T\x89}\xc6\xae,@\xb7\xd1a\xfea{0@qk\xcc\xf6\x1b\xc0,@\xf6\xe0^\x8b\x18\xa7,@\x84i\\`\xaf\'/@\x87s\x08\x80T\x82-@\x9f\xf7\x1dr\x16u0@1f\xe0Q\x8dd/@]\xe8\xb2\xcb\xfd\xf8,@d\x81\xfe\xb3\xb0\xf0-@\xb8-]X\xe4\x8f/@\xff\x1e\x8b\x82\xd5%0@\xe29\xdf\xe2\xf3\x8a+@Lq\xfb~\x17E/@6\x7fU\xaa\xae70@\r\x8d\xf0\xe2;=-@\xf6\x96\xe3`:Y,@\x95\xc6\xe2\x8f\xfb\x05/@<\xaaS\x8e\x9e\xb6,@L\xbe\x1b\xdd*\xe2/@\x91\xaexx\xa7\x9d-@h\xcb:$U//@)0ha\xfd\x12&@A\xaa6Q\xd8\xf9/@\xfe\xec\xf3\xf4ee/@@H\x9bFr\x12-@\x98G[\xe8\xf6*0@`\xc1\xc8\xfa\xf2//@\xe1\xc3#\x15e\x07-@\xa3\xad\xca\xfc\xcbA/@,8tp\x9b1-@\x05=\xea\x9e\x11\xa0.@\xe68\x86\xe4\xd6\xf7/@Fj9\x89+*/@\x97a\xda\xa4\xbcB/@\x1c\xedizd\xac-@\xc4\xd0i\x99\x9a\xc2/@\x16qc\xdf\x1b\xda,@6\xfd\xb4\xfa,\xca,@T~\x11\xea\xb7\xa50@\x1b\xad\x8f\xc2\x89\xb4(@\x97\xf9\x05d.5-@A\xe7\n\xd5\xa6\xb1/@d&\xb8\x15a|.@\xea\xb5\xe8\xc7\xec\xc1(@+\x8b\x92@\x00\xc8(@\x01\x95\xe5\x90o?0@~2\xb5\xb5u\xf4/@j:\x89h\xf1\\+@-m\xae\xd3\',+@e\x0b\xff\xca\x7f\x160@\xb2\x9b\'\x84v\x030@SYp\xed\xc4{,@\xf6U\x82\x0e\xee//@\xfe\xd4\xc5w\x03\xe2/@-*$Op\xf0(@E1\x818u.)@b\x14\xa7\xe3\xad\x8a0@\xb6\xb5\xdd\xf0\x01\x0b0@7\xc2<\x06\xd4\xaf0@\x1d\xb1\xad\xe2\x08m0@\xd7R\xd4- \xb6-@8\xc7\xec\x18\xb7\x180@\x18\xb2\\0r\xfd.@\x8a\x14\xc9\xbc\xcb\x1a/@\xda\x95\x80\xcc(0)@\x83\xa7?8yG/@\xcc\xb2\x0b\x87\x96\x830@*\xef\x8cq\x8b2,@N`e\xcc\x96\x1d0@+\xed\x14\xe5\xe9\xde*@8\x04)\x83\x9d\xa90@\xe7\xeeYi\x02\xb50@\x86n\r\xea\r\xd9*@\xffj\x18:Q\xe9*@\xb9\x02R1\xba\xf4,@\xdb\xd5t&{\xcb,@\xae(>\x8e\xf2\x810@R8]\xfbN\xf9/@\x1e\x17\xc7\xdd\xe2m/@\xe4\xcc\xe9\x05\xf4\xb20@\x16\x9bGm;\x010@\xaf\xa6\n\x0b\xa0D-@\xd54K\xd3\xc1>(@\xf7\xec\xed\x8d\x8a\n)@q\x04r\xf7*\xd4/@\x86(\xb9\xba\x94w,@\xd6q\xf4\xa5GG/@7\xd1`K\xa9L0@5\x1f\xb4\x8d\xb7a/@\x8e\x85,i\xb9\x03)@u\x89\x01\xc4\x93\xb90@8N\xd0\xd7@\xf4-@\x9e\xa57\xf3\xa3\xfd*@\xab2\x00F\xcf\x010@`\x8c9Z@\x91/@\xc7\x9d\xf3@\xd3\xc2/@|\xc8\xa8&&\xdb/@%Y\x85\xd8K\xcc,@\xbc\xca\xa7\xfc\xd9!0@:Ac\xf3\x8d\xfc*@\x96\'\x07\x04B80@\xa3J\xc7\'\xeb\xe5*@\x8e9\xea\x05h\x9e.@|\xc3|\x8e\xae\xc0.@\xf6\x84\x87\xb0\x92\x99,@\x97(\x85\xdev\x1a-@X\x8b\x0c\xd43\x150@Q\x1e~\x8a\xc8\xd0,@u>\xa9~\x08\xab,@\x83\xecn,\xb0|.@,b-\xd4\xbb$.@\x05~\x0c\x9e\xae\x0b(@!t\x8a>*\xf70@+\xccb\xae\xe8\x1a0@\xd5_\xd3\xa9\xe73/@#^\xcb\xca\xf3\x8a.@k\x19\x032\xbf<-@\x0b\x17\xb2\xfd\xe1\xee,@s\x93/-\xa5\r)@JX(\xdb\xbaH/@\xb6\x18d\n\xffV-@\xda$\x02\xf5\xb0\x17,@\xf7\xc0\xe2q\x92i/@\xe7=\x03\xe4\x92\xa50@\x9f{b\xc4A\xe2/@\xe6+\xa9\xb4S),@\x84\x84\x9a2e!,@\x18L/\xfeX\xb9-@N\xc1rJ\x9bZ(@\xd5^\x13#v\x020@"\x8c\xd6\x19O\xf1(@D\xae\x9a\xa2\tk/@\n\x86\x863\xa8\xa5,@j\x9b<\xcaT&-@\xa9\x0b.\xb6-B(@?(\x06&,\xdd.@\xaeO\xcb[\x89N-@j\x8d\xf5\x1d\xea\xa0(@"\x97n\x0e\xd6\x9a(@u\xf8\xdb\x03;\x86-@\xcaI\x89\x89b3-@3G\xcb\x96\x8d\x05.@\x96\xa7\x059\xda\x050@\xfb\xb9t\x16\xb0\xe0.@\xe4pdQ\xa2\x14)@\xe2\xef\xbd\x82I\xd7.@^yBQ\xde*0@!\xa1J:\xcc-0@\xa7D1\x8a\xa9~-@\x17[d\x11\xe7c-@x\n\xfef\xc3|/@@)\xca\xc9wL/@\x8aA\xcd\xea\x07\x1e-@Ix\x1c\xbcZ\x8a/@\xb4v*\x8b\x11\x0e.@\xe4\xb644[\x1a.@z\xafkb\xbf\x8c-@Of\xc6\xd6wA0@\x10g\xab#\x8bh/@\x86]\x89\n\xa9!.@\xd8\x8d\xc9\x89g\x07)@o\x0f*l\x95V-@\xd1\x15k\xcf\xb0F)@b\xfb\xa5\xaf\x94A-@\xf9\xb1\xe3\xe6\x8c 0@/\x0fLK\xf0\xad/@\xe5\xe8\xc1\x1c\xad\x050@\xb6\x84\x9f\xee\xf9\x03)@\x18v*"+\x07,@k\xe20;`C/@\xdb\x1d\x8c\xc1\xd180@}"kE\xf2E0@\xaf\x8f\xe8\x9cS\x83*@\xb1\x00\xb4&\xd7\xee(@\xb3_n6Q40@g\x90\xd5\xfcY\xac(@\xbd\xcb\x85\xb45\x89*@\x8d\xb1\xdf\x9f\xf5\x8c/@^\x02\xa4[\n\xf1,@\xb8\xbd\xae\x19\xce,-@W\xf2\x1d\n\x02\xce-@\xe8j\x96\xfan\xc8-@\xd3\xb7\x0f\x87\x05\xeb-@\x91"\xff\xdfhV(@\xf35}\r\x80\xf9-@\x11\xa6\x83\xef\xda\x12)@TJ\xfc\xe2N\xe6(@\xd8\xe1\x0f\xf6\x0c\n)@3J8\x96\xf9\xfb-@J^\xb0N\xfc\xc7.@\xd8b9\xe8\xc9\x1e)@P\xf1\x96\xe6\xff\xde-@\xfbdM/v\xa7-@\x04\x1d\xdaD\xe2\x040@\xf8\xfbF\xdcpe0@\xb5\xb4:\x9e(K(@\x95g\x15*\xdf\n(@\xef\xd7.\xd8}\x94*@\xf5 \xf6\x9c\xce\xf6*@\xb45\xbfd\xde\x1e0@\x89N\x07\xf5C8+@^7\xeb|\x9f0+@\x8e\x00J\x12\xc65.@J\x05\x06rbE0@\x80\xdf\x08tR\x0e+@q\xe3>n\xd9\x000@\x0fM\xdf\x8e\xb5\x19+@\xe69f\xd5W6+@l6\xe5|\xb600@\x8em\xa6BK\xd5*@\x90#\xdd\xa5\x02\xc2/@R\xfb{\x1b\x8b3,@\xb6(WD\x11\x1c0@\x12T$.\x1d\x160@!\xf6\xa7PG\xcf/@\xc4\xee\x9b\xbcKG,@\x1b>\xe1\x9bb)0@Z\x99cR**0@*\xac\nB)\x07,@\xc6\xe9\x7fo\\\x1c+@{\x99\xcf]R\'(@B\xe6o|GK/@\x96\xdc05\x01 /@\xee\x7f&\xf0g?0@\x9b\x12\x16\x04\xabX0@-\'\xa8 \xfa/,@\x95?\xd8\x84\x85\xe5/@\x82\xc6R\xb5\x19\x8c0@\xa2\x1b\xbe\x1c\xf5O0@\x91B-\x99G\x01+@\xc2\xca\xd7w\x04X+@\xa5\x9c/\x05\x8f#0@C\x19\x90\x92\x1d\x85+@I\xd5\xff\xd7\xd0:,@\xb7j@Z\xd6S,@u\x1b\xfa\x8fV7,@I-j=\x90(,@\xf0\xc3\xb8\xc7\xbc!+@\x9cLD\x80v\t0@\x01\x0b\xe7\x9a\xf0\xd1*@\xcd\xd9\x03\xe0\xfbY0@l\xa2\x14)_\x170@p\x99\xdc\x18\xd0\x1c,@\xb7\x1c\x00N\xdd\x0b/@\x98\xc9\xfd|\xcaz0@`$\x05\t\xbb\xaf0@\x00\xc5\x00\xd3G\x050@\xd4\xf9\x0f\xca\x0f+/@\xf8\xd1\xd6\xfdem,@#\xe8\\@?\x9d0@\xb0k\x85U\xfc*)@\x1e\xccH\xd5dg0@\xd0Ze2B\x1d/@drf\xf5\xf7Z1@.\xa6\xe7}\x80++@\xeeb\xb4\x07jf0@\xdc\x153\x12\n]0@\x95\xce\xb1i\x1d\x17/@nm\xd8l\x91\xaa+@\xb3\x85\xc6\xf1\x1b\x17+@b\x10\x8e\xc1\xadC0@\xacjb\xaer\xe0/@\xac\xae\xeb\x8fx\xcf-@\xdd\x13\x99\xc8XM0@{\xf7Tr\xc2\x1b0@\xbe\xefTr\xef\xd1,@\x11p\x10\x82\xcd00@YNz@\xd580@\xb4\xdeo\x0f\x0b3/@\xd13^~x\xec*@\xc8\xc3\xf5$5}*@\xd7\xf9\x18\x04\xb0\xdb*@\xdbY2\x1d\xb9\xc5\'@\xa9mG\\\xc0N0@K\x02\xad/\xe7R/@H6\x1f\x9e\xc8\xba(@\x9fy\x14\x84=\x04/@D\xb7\xe8\xc4\xa6\xde(@\r\x06\xb7/\xe7\xd2/@\x1cO\xc0\x92s\xee/@\xb8Hd\xe7\xdb\xda,@P\xee2"\xa5\x14)@\x80\xcd\xae7\x88()@O4\xa5H\x0e\xf5(@\x16\x13\x04p\xf6\x82/@\x1c\x9a@1j\xac0@c\x96\xa89~\xcb(@\xd3\xc5pK\xd9\xef.@\x0bC;\x1c\xd9+/@\xb3a#x\xb6/)@\x83\xaf%\x8d\xd0g,@\x94plL\x9b\xa4,@v\xb2O\x85>\xd9,@\x9b2\xe2M\x05D0@\xd7S\xe5P\xd1\x1a)@\x91\xba\xf24\xee\xc1*@HS\x90\x9a\xa2K,@E\xde\xd3\x19\x9ah,@\x14j\xc9&\xf6~-@)\x1c\x9f\xaa=\n0@j\xfd\x84\xfe-\xe7/@\xc1\x0e#\x9a\xaf\xcb,@\x85\x17P\xdc\xef\x110@\x07W\xfa\n\xad@/@\xc4-%\xe3-\xef-@\x06\xd0v\xca\xe0\x1c)@U\x9a\xf5\xb9<\xa3,@\x04\x89\x0cS\xb140@V\x90\xca\xabv\x00)@2\x7f\xf7M\xfb\x06-@\xf7D\xb5\xf0\x97I/@+j\xe5\x7f\xed\xfa+@\xce\x8fL\xe9\xe8\xad/@\x1cg:\xee\xe3\x0e)@Y\x03\xe6$\xaf\x96/@\xdf\x9a\xfeZ\xe8*)@\xcd\x16\xfd\xed[\xd5,@\xa5\xe5\xa3\xd4\xdb[/@\x1d\xad\xb0\x19\xfd\x05-@\x98]\x95\x19\x1d%)@B\xecZ\x02\xbe\xa5,@\xaf\xa2\xdbK\x81\x80/@\x89Q\x18?\xb66/@\xbd\xf1\xd9\xc1\x90\xe2,@/ \x1dJ\x9e\xff/@/>\x93"\xa7\xf8/@_\n\x14Y\xdf\xf80@ar\x7f\xe9\x0c\xf8-@$\\\xe2\xdc$4-@"\xb1\x8a^[\xf3(@\xb0U\xe1\xaa\xceV)@\x80\x8f\xdbZk\x1a0@\x96\x87\x8cSU\xe8\'@\xb1j\xc4\x84\x07\x170@-\x02$\xee\xb8\xef0@;\x95s\xd1M\xfc/@S\xa5\xbd PA-@\xd5\xbbW\xfb\xfeV-@\xd7\t\x1b\r\xcc\xe9,@\xf8\x1f \xe3\x80\xcb/@\xc2\x13\xbd\x08\xf1>-@\xbdR\xdd#2#(@\xfe\xfem\xbc\xcbJ-@\x95\x13xI\xf8\xcf-@\xf3\x19\xf70Ab(@\x19/\xd5\xc9\xa6 /@\x94\xfa\xeb\x9e)\x92(@\xbc\n\x87\xf4\xb4\x86-@\xa2z\x15\xe7Y=-@\x95\x15\x15P\xe4:-@J\xa3\x17\x87\xbb\x1b/@\xac\x81\x11\xe1\x7f\xbb/@\x06@oR\x9e\xce*@\\ZHh\xa4\xf0.@\xca\xc5\xcf\xc8\xcc\xfe.@\x00\x9f\x0e~\xb1\x0e,@\x9e\x0c]\xa0\xe8i.@8\x9d\x03\xb0\x93w-@\xdc\xa7,$d\x8d/@\xd8\xfa\x99\xf6z\x80-@\x8b>\xad\x1e\xa7\xde+@=z\x9e+\xe4\xae/@\x1c\x0fH\xe9T\xa5+@\x97a\t\xe1\x80\x80.@y\x12\x97\x83\xf2\t0@br9\xa9\xe2u-@\xa8w\x80\x95\xda\x97-@R\x98E\xffm\x16.@\x89-\xf9\xcf\xb9\x0e,@\xdd\x11\xd5|\xfe\x03/@Zv\x022\xe55)@\x03*\x1b\x82*\x1e)@-\xaa]|\xecW)@r\xea\xafCm )@*mazF\xad/@\x86\xa9\xd9\xca\x90\xd3-@j\xa7\x02\x0ew7)@\x15\xcc\xf2pl{)@PMW\xb5\\\x94)@\x7f\x0f,\xe5I])@"\xed\x1a\x83\xff\x91(@lD\xcc\xcd\xbc\xf3\'@\xf5h\xa4[\xa7\xd2-@,\x84\xcaL\xf7$.@\xb0\xf2\\C\xd4\xaf/@\x95H\x1e\x90\xf1\x9d/@\xa4Z^2\x83\xf3/@z!\x8c/\x88\xa5,@\x81\xd3\xc1=\x18\x84-@f\x1af\xd0\x00,/@\xc3\x10*[u\xc1(@\xb4\xb5\xd5\x9c2\xbb)@]n\x95\x1a\xdf\xe0.@j\xb5k\xf8^\xe0-@Tk\x84\xbc\xc1\xc5)@\x9c<EY\x1bJ/@*\xa1\xa4\x05\xd7\x06.@q\xa3\xf5(\xbd\x9c(@(\xc7\x90aE\xb2\'@\x98X\xca\x15\x9a\xff/@\xdb{\xfe"\x9aV*@\xc8\x85e\x95\xe5\xf0,@\xf3.\xee\xe0\xf5\x0e/@Q\xb4\xda\xd0\xdf\x0e*@\xc4\x18\x03}\x86\xe8(@\x7f\xe7\xe1\x19\xa5\xfc*@0\xed]Gum-@\xab\x90t.\x8e\x180@O\x9c\xa4l%\xd6(@\x8f[\xaf,\xa1\xee\'@\xae\xe5\x1a\xef \xa7/@\x15v;\xd3\xff^/@\xd8\x01\xff\xefD\xe3)@\x99\x06y\x9dK6.@l\xffm\xb8L&)@\xcb\x9e\xd4\xbd\x9dQ/@\xe1Uj\xdc\xcb\xba0@\x89\xb6\x8f\xafN\xe1(@v\xc3\nLx\xfa-@\xf1\xe3\x1c\xfae\x02*@\xb3\xca%\xa9-s0@;\xd3r[\xcf\xd4-@j\xa0\xc0?\'v-@\x83\xb9\xb7\xde\x13*/@\xa9\x86;\xad\x16W/@*\x89\x83\x95A\x1d)@I\xb2\xaf\x1a}e/@\x1d\xfb\xbb($\xfd-@\xe0\xe0u\xc9\xfd\xa3/@s_;\x01(\x1e-@\x03\x83\xa3\xec\xc9\xf1*@\xdc\xebT\xc0\xd1D.@\xb0P\xd0\x12/\'0@\xe1\xf7\x8e\x97\xe5d-@\xf7\x1e\xd0J2\x95+@\x89C\x87\xd1w\x18.@\x1c\r\xf3?\x0e\xa70@l\xfc\xd1T\xe6Y0@cg\x18g\x02\xfd.@\x08\xa70\xe2\x16R0@\xb2\x84gfU\x950@\x13g)\xff\xa4S/@\xa5\x88"\xe4\x1a\xfe+@\x88b/_\x01\x180@}+\x8a\xba\xa6I-@K\xc2\xc3e\xb9?-@\n\x90L\'dw0@\xa7\x80\x01\x8e\xa2\xb3/@\r\xb0\xe5\xd0\x1a!-@\xf1\xf4\xcc_\xf7R/@\xbc.fH\xeeO+@\x82\x18U\x19\xf3\xc9/@\x19\xf4S\xd8100@\xf3\x1e\xc7\xed\'~-@Y]\x048\x8aW-@P\x06}\xdb-\x91)@\xcf\xcb\xdb\xe6\xfdR1@`{\xcf\xb6H\xe6+@V\x1a\x1c\xd9\xdb\x08.@\xeaBj\xae\xdbW)@\xff\x9e9\xea\xc7\x99(@9q{\x0f1*0@\x0b\xe1:S\xf2\x1d.@\xa3\x9f\x1a\xe9>\x1c0@$\x19\xf9\xae\x1d\xec&@q&\x98\x87H\x8f-@\x0b?\xd6u7\xf3/@\xc3o\x9d\xe3\x955.@\xccl\x1dK\xe6\x10,@"|DR\x01\xa30@\xa5\xdc\xf6\xf6R\x04/@'
p16
tp17
bg3
(g4
(I0
tp18
g6
tp19
Rp20
(I1
(I3018
tp21
g13
I00
S')\xcf\nB\xc9\x84S@\xe4\xf0\x16\xbf\xfd\xbcS@\x9a/7\xd4\x1a\xa7S@\x94\xc9 "\x83\xa3S@\xb66>\xec\xab\xbeS@\xf8\x8ak\xb7\x1c}S@\xf6\xe6\xeb\x81\xec\xc6S@q\x16\xcf\n\xc6\xaeS@\xednO/7\xa6S@\xaf\x16\xaaj[\xb7S@\xddI(!\xf3wS@\xacG\x05CPxS@\xbce\x06\xecd\xc3S@\x87\xa6I\xbb\xa8\xabS@$Pz\x13\xbf\x93S@+X&\xa2\xe3\x8dS@A\x1e\x03\xb6\xda\xa9S@\x8e\xef|\xa9<\x81S@J\xbbD\x16<\xc4S@\x0fc\x02p\x1f\xc4S@C\xbaz(\xca\xbcS@\xa9\xa0{\xa5\x93\x80S@$\x91\x8e#\x9e\xc4S@\x83F\x11\x9b/\xbaS@\'r,m\x1f\xa2S@}r\xc2\x1d\x02\x82S@\x190TK\xb9\x8bS@xh\x03\x91\xac\x8fS@\xd0`\x0c\xe7\xafyS@\xaa\xd4n\xa1\x15\xbdS@\xcdr\xfeZj\xbfS@2:"w\xf1\xadS@\xf4\xc5\x1b\xed\xe3\x81S@\xb9$\x06\xc9\x06\xa8S@c\xc5\x8a\xe5f\xb7S@\xe7\xe6\xb1\xaa\x82\xbbS@\x83\x17jN\xa0\xaeS@\xdc\x12\xbf\x9d\xd2\xbbS@\x94-\'\x1a\x9b\xb1S@%@&g\x87\xa6S@\xf6\xaaP\x8e\xd6\xbfS@\x1d=B\xd88\x7fS@Q:\xb0\xceb\x7fS@fe\xdfR\x9e\xb2S@3,\xb4A\xf0\xcaS@\xdf\xaa\xf9!\xe5\xcaS@\xcd\x1b\xd8\x90\x87\xbdS@\x1dQ\x0e\xd2~\x9dS@\x02\xcf\x92\x95\x96\xcaS@\xf6\x01bX\xe9\xc8S@5Rl\xe6\x97\xb8S@\xe4\x84z\xccp\x80S@}f\x14J\x06\xb8S@\xaf\x82\xc1\x92m\xc7S@\x81\xd8U]\xe6\xc3S@1\xfa\x17\xbe\xac\xc1S@q\xbf\xdd\x1b\x8e\xceS@\xb1\xc3jA\xb9\xc8S@\\\x18\x00\xc9\xd4\x84S@\xa2\xe5,\xab\xd0\xa5S@:_\x05\xb1\xc7\xc8S@l\x97o\xc9<\xadS@\x10\xfa\x1e\xa4\xf5\xb2S@Tl\xe8\x073\x83S@r\xdfGwa\x81S@\xfe{t\x12\xc5\xc8S@\x9d\xc3\t*:\xb2S@\xff\xab\xad/\xef\xbeS@rM\xae\x9c\x0c\xc4S@\x1d9\xdb]\x97\xa6S@\t4\t\xb2\xbc\xcdS@\xef\xb6q\xab\xa2\xb7S@\x0bI\xb8\x9f\x12\xbdS@\x83o\xd1^\xbf\xb2S@\x19U\x7f\x1a\x07\xa2S@\xb3t\x02\xe4\xf7\xb1S@\x06h\x1d]k\x9eS@[\x9c\xd6\xa1+\xa2S@\xf4\x15.\xdc\xd3xS@mH\xc0\x8b0\x83S@\x97L\x9aC\xe9\xc1S@\xbc\x15K\xec\xb1bS@QiUSA~S@V\x1f\xb0\xe5\xfe\x85S@\xab\xdf\x15\x1f\xe8\x9dS@M\x94\xb6\x08w\xcbS@\x96]\x97X\xeb\xb6S@\xa0U\x02\xacB\xb3S@\xf5~9\x81%\xa3S@mI5\xc8\x98\xb6S@,\x7f\x83\x90\x90\xb6S@\x88\xd1\x99\x14\xba\x8dS@\x9f\x12\xa4\x1d\xdf\xc0S@\r\xe5h\x80\xf0\xbcS@\xc0\x97\xd6\x80\xfd\xc8S@\xa6\xea\xe0\x85U\xa5S@\x9a\x9f\xe7\xc0\xaa}S@g\xa0\xf9\x12\x04|S@\xfb\xae\xa0[\xe2\x81S@}O\xfa\xf9.\x7fS@q\x8eJR+\x88S@J\xbc\xb9]3lS@\xe1h\xbb\xa9!\xceS@\xf4\x87\xa5:.\xc6S@\x19x\xde0\x9d\xc2S@o\x96)9!\xceS@mW\xf2\xd5\x11\xaaS@\xf0\x02\xc5MC\xb6S@\xc9?c\xa3}\xb4S@&\xe8*\xc2i\xc8S@]\x98\x9deq\x85S@p\xb5\xfc\xf2=\xc8S@~\xdaQGY\xbeS@\x86}W\xc0a\xb8S@?%"\t\t\xa8S@G,c\x99\xeb\xbfS@Q0\x18\xb6\xb2\xb1S@\xff\xccv\x17l\xbbS@\x0c\xa1\x86\x1b\x81\xbdS@\x07\x9d2:\x8d\xb5S@\xebV:,\xbd\xb0S@\x9f[\xf6\xf6\xca\xbdS@\xe82(H\x94\xb3S@wg\x19\x8fJ\xc8S@\x0e2Rf\x8f\xa1S@\xe1vW\x19d\x9bS@\xd3*%\xf7\xa6\xa8S@\xcf\xc9\xf8?~\xcfS@d(\xfb\x93y\x92S@\xbbDq]\xfc\xb8S@+\xbc\xb2\xff\xad\x8cS@8\xf2}[\xd9\x7fS@\x97\xaa7\x08\x9b\xacS@wi\x97\x1a\x0b\xcfS@\r\xd9z\xdc\xc3\xceS@\x9a<\xba\x04N\xb4S@\xba\x81\xec@\x10\xc8S@\xf6%\nm\x07\xbbS@\xd4\xb4\xf3_w\x91S@Xy\xb7\xf1@\x9aS@\xd3\x97p\x1a\x8c\xc1S@\xf3\x8a\x17\x80yxS@`&\x15\xf6\xe9\xc2S@ =\xaa\x9d\xf2\xa5S@\xb2\x88\xb3tM\xa6S@\x0c+\xda.\xca\x83S@\xeeG}\x10w\x89S@-\xbd\x1e\xf3\xb4\xaaS@bt\xe9L\x17\x89S@[T\x0c\xfb\x90\xaaS@\x93?\xa6"w\xd6S@[)\xa8\xe6\xdc\xc3S@\xfb\xc7)7\xbb\x87S@\xccF\x108(\xa5S@T\x05\xc8\xccn\xb7S@g\x96B\xb8`\xccS@\x81C\xa6\xb3I\xb7S@?\xccv/]\x8aS@\x88wf\xc5\x96\xb2S@\xf4\xea\x98\xec}\xaeS@O\xbe\x07\xdfH\xc0S@B\xaa\xa4>K\xcfS@\xa9\xe5Tk\xa0\xb8S@#\xadx\x9d\xa7\xb6S@\'R\x10\x9e\x82}S@\xd3\xac\x971\x8c\x94S@\x9d\x10nE<\xc1S@A>#L\x9b\xcaS@\x8eq\x01\xf1!\xa2S@uB\x1d\x8ab\x98S@\x89\xb5?Z\xd2\xaaS@\xbd\x8b\xa7e\'\xc0S@K\xd2\xc1.Q\xc4S@\xff\xe6x\xe9RxS@\xc8\x8f\x86\x90\x06\xc1S@!\xedm`\x7f\xb7S@\x8e\xc3\x17XH\x83S@_\xbb1\xb5X\x88S@G\xbaA\x88\x1c\x91S@/E\x08$\xdd\x99S@\xde\xa96.)\xcfS@\xb5\xb7\x81Sy\xceS@\x0f\xdc\xb7s\x15\xc8S@\xbdt\xad\xaa\x9d\x80S@\x0e\xce\xe0\x9c\xa2\xa1S@\xd5\xfb@\x00\xb8\xc3S@\x0e\xc9\xcf\x9d5\xa3S@\x80\x81\xfb\x1c5\xaaS@:\xac\xec\x8c9\x9cS@\x14/B\xd2\xdfyS@\xedF\x1e\xd1H\x9cS@\x866ii\xe8\xaaS@0\xc5\r\xcc\x04\xa7S@\x1c\xd4\xcd\xf8R\x86S@SF\xb0\xac\xbe\xaaS@p\xf0\xd5\t>\xa9S@|\x8do\x1dY\xa8S@k\xe6\xecO(\xc5S@U\xd6r\xea\xdc\xa9S@H\x92\xde\x07\xdb\xa8S@\xc5\xf0\xd5\x9e\x02\xb8S@\xba\xb4\xad\xa8=\xbaS@\x9f\x86\xd4\x91z\x89S@ax\xcf\xa1\xbd\xc2S@\xccT\x05\xb5\x93\xa5S@D[\xf8qu\x8fS@\xc4\x1d\xd6\xfc\t\xbbS@\x1e\xac\xf7\n\x05\xaeS@\x10\xa1\xc3B\x9d\xc9S@\x04\xc7\x0f@*\xa4S@m*\x1fwX\xcfS@\x9a\x836\x03u\xb9S@\x93\xb9\x9b\xb4\xa1\xa3S@\xc5\xf2\xc4\x07\x9e\x8aS@c\xf7\xb2\\\xcf\xb0S@\xe8\xa5\x07\n\x1b\xafS@C\xed\xcc\xc8\xc0\xabS@\xcc\xb4:\xc0A\x8fS@\xa7\xfc{\xbaY\xc5S@\xfc\xb9Zc\x05\xc1S@O\xf7\x1d\xccl\xaaS@\xe8p\x02\x8d$\xc5S@\x01Y\xa9F\xc0\xa1S@aP\xd1}|\xbdS@\x9bn\x87\x1a\x8b\xcbS@\xdas\xf7\xd1\xd0\xa5S@\xc8\xe9\x93\x03R\xc9S@\xdb\x8e\xe4\x01.\xc4S@L\xf2\x07\xbao\xb8S@\x15\xd2t\x02\xf5\xbaS@\x1b\x10\r\xdcC\x88S@}\xe1\x99)0\x93S@\xb3[\xcd9\xda\xc4S@\x06<\x94\xd4\x1c\xc5S@\xc2\x82\x91\xeb\xd0\xb8S@\xfcU^\x1d$\xc5S@\x91\xe8O\xd5\xbf\xc7S@\xf3\x8a\xab#\x89\x8aS@\x12i\xaf]\xef\x81S@\xacz\x00uD\x8aS@r\x12\x91X:\xb7S@7\xe5\xa8\x14\x0c\xcaS@\xd4$D\xe9\x00~S@d\xca|\xeb\x9d\xbaS@\xfe\xd9\x13\xf7y\xc4S@\x8e\x88pL*\xaaS@\x86\xa9ur\x8b\xaeS@\x9a\',\x87\xe2\xc7S@YE\xf1\x86\xd9\xa9S@|H\xd5B\xe1\xc7S@q\x1b\xcf\xe1T\xa2S@?\x15/Z0\xcbS@\x92\xab\x0e\xb7\xba\xccS@\xa0\x8cK\x1ee\x81S@W\x07\xe7;\x99iS@u\xbdZ\x98\x82\xa1S@\xb0\x15\xded\xaf\xb3S@!;\x0c\x84\'\xb3S@\x1b\xb1\x80\xab\xe8\xb3S@\x0b\xf4\xb8\x8e\x98\xbaS@\x10\xea!\x86\r\x90S@\xc3hV\x17\xd7\xb2S@\x92{\x8b6y\xa9S@sLM,\x1d\x82S@\x9b\xe8\xc7\x83\x1b\xb3S@\x9f\x1aG\xd01\xc3S@K\xd0\xfa\xd5|\xcfS@\xa6\x1d\xd8%U\x82S@\xd1\x9c\x948\xd8\xa1S@(\xa9\x9a2\xdb\xb6S@\xec\x1a\x97\x87J\xb6S@\x17\xf1O\x1a\xfb\xa3S@\x00\xd0.`\xba\xcbS@\xe5c\x0cv\xfe\xc6S@_t\x12Lf\x85S@\xfd\x8d\x0b\xa7\x93\xb5S@G(A]dyS@H\xf6\xa0\xea\xfe\xa3S@\xa9\xa9\x15_n\x81S@N\x1c+\xe0\xeb\xc7S@egZ\xe1\x8c\xa4S@\xc9\x94\x83P\xbd\x80S@ya\xcfX\x15\xb5S@y\xa9\xe5[\x85\xadS@\xe7\'[\xbf9\xc1S@:W\x16/\xcf\xc9S@1\'ZB\x0c\xbdS@E\xac$\xe6]\xbfS@\xccM\xdfE\x8e\xa6S@\xc2?\xb4Gz\xc2S@j\xfb\'\xc5\x16\xadS@\x1fS\xafX,\xafS@\xa6\xa3\xcd\x9bk\xc2S@\xcce|\xa6\xe5\xb2S@\xee\xfb\xdf\x03J\xbdS@\x8eR\x01"\xe3\xb3S@\xb4\xd16 ^XS@F\x14\xb1:\x16\xb7S@M\xac\xf55\xfa\xc0S@\x8a\x0cSUL\x88S@\xb1\xf9\xbe\xa5s\xceS@\x96\xe49v{\xa1S@6\xafA\x88&\xd1S@w\x1c\x8dj]\xcbS@\xb7?_o\xf6\x7fS@z\x99\xbc \x12\xaaS@\x11\xff\xa42\'\xb5S@>\xe5\xc8$b\xbbS@oz+\xaa\xb8\xbbS@\x8b\xe4\xf82>\xafS@I\xb7\x9b\xc0s\xc5S@|TRq\x17\x86S@\xb30\x17D\xd0\xb8S@\xb1\xf2f(2\x8aS@\xbaP|\xce\xe4\xb7S@\x04X\xa7ArxS@y\xa0\xcb\xf6j}S@\xc7$\x82\x02\x05\xb9S@\x1c\xacnaY\xafS@\xfaO\x0c6\xce\xc9S@\xb6\x0f\xbb(\x06\xaaS@\xa3\xc4\xd7\x98C\xa1S@3\xd42\xcd\xd9\xb5S@\x9f\xac\x02ol\xceS@\x7f\xbb\x93\xbf\x96\xb7S@\xfcc\xb7\xc2|\xb9S@\xd5$\xccA\xa3\xa5S@t\x95sJ\xb1\xa4S@\xeb\xae\x91\xe5\x8e\xb8S@\xfe\xcf\x80^4\x90S@p3\x84hx\xc0S@t.M\xa9\x9e\x81S@\x1c\xaa\xd5*P}S@\xa0:\xa93`\xa6S@\xbb\xc2\xf6\x0f\xd9\x9eS@\x14\xde2\xcf\xcb\xa2S@z\xe80{=\xa8S@\x8dZ=\xe0\xdd\xc0S@f\xd4\xa1\x96\xf8\xc6S@\xea\xe3\x02\xbfE\xa5S@\xe2\xde\xed}\n\xa9S@E\x91\xe3\xc9\xd9\xc2S@.\xc3\xd2\xcbG\xbaS@e\x10\x83!3\x9dS@@\xa0\xb5\xb9\xc3\xabS@\'\xcb\x81r\xd3\xa9S@\x03\x1d\xeex\xee\xabS@\x80\x86\xe6\x05\xa4\x8fS@\xfaB}\xf1\x0c\xacS@\xea>d\xd3\xdd\xa5S@\xf9\xfd\x1e\x1d\xe8\x9aS@U\xca\xb6\xa7\xa5\xbdS@\x823#\x8d8\x82S@\x05,PB\xc6\xc3S@!2\xfe\xb3y\xaaS@\xa1^I\x00u\xc0S@\x81\xab\xc0TE\xb6S@\tR\x80\x9c>\xa6S@j\x93\xc0d\xfa\xacS@\xc7>;(\x9d\xa7S@\xf8^L\xed\xc5\x8eS@\x12@\x96N\x8b\xcbS@\x0b\x0f\xacD\xb2{S@\xcc\xdatU\xd7\xbfS@Kj\x96\xb6w\xb6S@\xca2\xdc\x15\\\xc0S@\xb0g\xadq\x08\xa3S@k\xfb\xa9\x0bn\xa8S@*U\xff\xc3\x96\xc7S@\x05\x01 )\xad\xb6S@\x12F\xae\x7f\xdf\xbbS@\xd4\x89\x06y\xc5\xcbS@\x80\xc0t\x84\xe7\x9eS@\xaf?\xc8\xcb;\xb2S@\xf0\x17\xdd\xe2\x03\xadS@7\x15$\xca\xd3yS@C\xbb\x7f\x1d\x9d\xa4S@\xda\xefj\xf7\x1b|S@\xb7\xd2\xa9\xd6\xef\xa9S@\x9e\x868\xa4X\x9dS@&>:\xabF\xb6S@\x97P\x97\xeb\xa2\xa6S@\xa7\x8c\xb1\xeco\xa0S@\x910\x99\xa4\x9b\xb9S@y\xf5c\xc5\xfc\xc6S@\x0c\xa2\xca\x1cG\x85S@\te\x8ck\r\x86S@\xe2:\xc8\xe0J\xb2S@g\xb5\x0c\xa4E\x86S@\x98\xc3~\x1fg\x81S@\xbeM\xa8\xf4\xad\xb0S@\xb3p\xcc\xeb\xac\x83S@,\xd0EE#\xb8S@\x82\xb7qL\xba\xb9S@Q\xa8\xb6\xd1\xbd\xc2S@K=o\x8e\xb0\xcbS@\xb0\xe5\xa8\xbc*\xb2S@\xeb\t<MM\x84S@(#g\xd7\x0b\xc7S@F\x1d\xfb#Y\xcbS@QN\xdf\x18\x14\xcaS@\xa3kY\t\xb8\xcaS@\xc3^D\x05\x05\xb7S@y\xd2\xe4@z\x81S@\xf6\x9f[\x0e\x10\xbdS@\xd4\xb3\xa2\x8dw\xb7S@\xc1\xe7A\xc5\x07\xbbS@\xca\xe0\x93A\r\xadS@.8(\xb0\xc5\xb5S@\x9eQ\xfe\xf5\xb2\xc5S@\xe3\xaa]\xf9]\xbaS@IJ\x00\xc31\xa3S@\x9er\x99\xcd\xff\xa3S@s\x8b\xd6U\x1b\xaaS@s<\x96\xb4\xf8\xa2S@\xfd\x0f\xb4A\xfa\xc2S@#\xaca\x9bZ\xa3S@\xd7<\x06\xe1\x15\xc4S@\xcf\xe4\x1f\x13\xcd\xaeS@\x19\x99\xb6\xf3\xb3\xaaS@r\x16\x99\xb0\xd8\x91S@\r\xdd\xff\x1eu\xacS@\xdb\x15l\xbc\xb7\xc5S@\r\x871\xcb\xb4\xbeS@V\xcd\x1fY=\xb0S@\x84\xe1\xd8\xcbt\xc5S@\xbe\xc9"\xa4F\x94S@\xa2\xcaNy\x00\xa7S@\x15\xa5#nr\xacS@\x1evD\x0bH\xb0S@@\x12\xf2\xbc\xe1\x87S@\x18\xea$43\xbcS@\xe4S\xe9\xb6\x92\x90S@\x17\xf7\x11R\x92\xc4S@\xce_\x99\xb7}\xbdS@8i\x95\x9a\xfe\xaeS@\xd7\xaf\xa0\xc8<\xc6S@\x89\x1b\xf6\xc8b\xc6S@\xa2q \x8c\xdf\xc7S@6\x8b\xac\xc0P\xccS@\xc4\t5\x16\xea\xc7S@w;~!a\xa6S@\xc6k\xef\xcer\xc7S@\xfe \xd9n%\xa2S@\xc6\xe3\xbd\xf0\xaa\xa5S@\xe7\xb5\x08\xd7\xe6{S@\xf1#\x9a\x01\xfb\xc7S@z;\xb2\x96\xfc\xa8S@\xab\xb4\xf1\x9bW\x88S@\xfb\xa6\x1c\xa0J\xc8S@u\x8f\x7f\xf3\x83\x9eS@\xfe\xdc5\xa5\xa4\x9dS@\xa2iw\x83\x99\xc0S@\xc68N\xb7-\xaaS@\xae\xe3\xbfU\x0b\x9fS@\xb7\xab\xff\xd4\xcf\xbdS@\xbeM\xa1\x17\xba\xb0S@\xbd\x1b\xe5\xb0\xb4\xa5S@\xdd\xf3\x81\x97B\xb6S@R<\xaa\x9b\x85\xc2S@j\x12\r\x04\x9c\xc7S@\xe7\xed\x8a\xf2\x7fxS@\x871t\xc4\xdd\x86S@\xad\x95s\x82\x94\xc8S@\x04\x1b\x945\xad\xb0S@_\xa2\x95\xce\x8f\xaaS@\xff\x82E\xc8\x02\x9fS@\xdc\xa7\x1b\xa5\x90\xaeS@ a[@\x95\xa7S@\x87\xa68\xab5\x96S@\x9b21\x0fB\x9cS@\xd3\xd1\xfeR?\xa3S@\xa6!E\xe3\xde\xc7S@\x95\xe6\xfc{\x93\xbcS@\xf0W\x87X\xec\x81S@\xbf?\x8e6QxS@\xc6\xae\x91!\xe5\x9dS@8\xceShT\xc4S@\x18\x97v\x1d\x16\xc5S@gw\x00\xb2\x07\xc9S@e\x1b\xb6\x9a\x8b\xc7S@\xee\xe1<l\x19\xc8S@b\x95B\xdb\xee\xa0S@\x0fb\xc9\xa5\xf7\xc7S@\x00\xfcj\x16\xc5\xbbS@\xc4\xd3\x9d\xd2\xb5\x85S@\xc7&o\xba8\xa1S@km\x0e\xe6\xbb\x82S@\xc1\xbcF\xc7\xe8\xc4S@\x1b.\x9a\x80\xb5\xbcS@\xff\x01\x02\xfa\xb8\xaaS@y\x90\xdfw;\xafS@\xd42G\xc4m\x8aS@k\xc1\x99\xfa\xdd\xb1S@\xc7\x02Jm\x0c\x92S@n\xc39~$\xb2S@\x8c\xa4\xee\x1d\x1a\xb1S@t\xe6\xfasW\xabS@\x14\x82\t\x0fT\x9bS@\x7f\xf55\xed\x10\x84S@p\xa2\xf7\x15<\xafS@C\x91F!\n\x8eS@j\xb9\x8eTb\x81S@k\xb6\x11\x17\xd1\x7fS@8\x85\xac\x00:\xbbS@\x892\xd18\xa2\xb2S@j\'\x94u\x93xS@3\x80\x9b<\x0c\xabS@\xbe\xd2\xb8\xb3\xc8\xa5S@\xd9L\x9a\x92\x8a\xa8S@7!D\xaa\xa6\xc8S@j\x1a\xe0\'\xee\xaeS@\xe6\xd9c\x8f-\xbdS@f&u\xb4@\xa3S@"\xd5\xed@\xfc\xc8S@IpA\x7f\xee\xc6S@\xdah\xfd\x8a\x1f\xc8S@m\xe5\x98\xeb\xd3\xc8S@\xa2 f\xaefxS@\x1f\xa7\xc2^\xaa\x82S@"\x99\x13\xa9+\x84S@\xbe|\xe4z\xc5\xc8S@\x19\xed1\x9f\xb3\xbbS@=k\xcby\xa7\xa4S@2\xc3PJ\x9c\x9dS@jy\xca\x12\x94\xc6S@o\xef\xeb\'/\xb6S@\xaa&\x81\x85\xe8\x8dS@\xe8\xd5\x10\x15\x01\xcaS@JT\xd9\xbd\xf2\xc8S@\x11\xe7\xa2\xdd\xcb\xb3S@\x00\xb8\xd8\xd9\x0e\xacS@d\x0f\xb2\x03\x8biS@\xaa:;I%\x98S@\xa5\x08\x01\x0e\xa1\xbeS@\xf2\x9f\xc7\xc2\x95\xb8S@+\xe3\xae#\xea\xc7S@\xcc\x0b\xa9\x18\xca\xbeS@\x19+\x0c6)\xb3S@\x1f\x1fV\xca\xe3\xc0S@\xca\xc2\x15P\xe7\xcaS@Hf\xc4\x17\x90\xc9S@)\xa2\x8cwM\xbcS@A-7\xc0\xb4\xa1S@6\xe6O\xfa9\x81S@\xbd0\xbd\x9e+\xb3S@P<\xda\xb1\xfd\xa3S@\x8c\x99X\x01h\xbcS@Dr\x87\xad\x96\xb8S@w\x8b|ba\x8eS@\x94\x9eRID\xb0S@\x035{\xc7+\xc4S@\x1bo\x052p\xa3S@"bz8\xfe\xb2S@\xe5r\xbfq\xc5\xb9S@\xc5\xdc\x8c\x98m\xa3S@\x12x&\xb5@\xa5S@\x87\x96\xe9\xfbv\xb6S@\xdc\xbd\x0c\x07\x18\xb7S@6\x99\x0b\x8f\xa3\xa1S@\x14\xde\xc6\x81:\xb7S@tlF\xb3#\x86S@|+\x85\xdc\x13\xc8S@`g"\x1dR\xc9S@\xd4b\x15\x0b-\xc4S@\xd8\x11,i\xd9\xa0S@\x00\xa2\xe0\xa03\xc9S@F\xf7\xda\xd2\r\xaeS@`\x9d\x93\xfc\xf0\xb9S@\xbfh^\xf60\xc6S@\xdb$\xdd\xd9\x82\xa5S@\xfdFE\xc7\x14\xb7S@ \x8d_\xd1\x16\x80S@\x12y\xa7\xae\xf6\x83S@@\x06\xad\x01\x08\xc0S@P\x07\xee\xe2\xb5\xc2S@\x03\x8d_b\x0f\xb2S@e|\x89\\\x97\xc3S@4q\xda\x17\xe0\xb8S@1B\x7f\x80\xf2\xabS@\xde?\x93\xd6\x96\x90S@)\xc2xe\xa6\xb6S@\xddI2ya{S@(\\\x05Q\xe4\xa5S@X\xfe\xf0P\x04\xc4S@$\x84\\6\x84\x8eS@\xbfiG\x85L\xcbS@\x16\xf4\x02\xba\xe7\xc9S@\x1b_\xa7\xaa5\x8fS@\xfd!%\xd1g\xbaS@[\xc5\x9f\xf7%\x84S@\x19\x11\x1b>\x03\xbbS@:\xe1Q\xf5\xc1\xceS@\xf2\xdf\xeeJE\x92S@i>\x10/\x05\xbbS@\xab\xc6\xab\xa5\x9c\xbfS@\r\xd1\xf4\xdbr\xceS@j|ZUp\xc5S@\x89\xeau}\x87\xb3S@\xf3-\x89r\x04\xbbS@$\xecZ\xdd\xbd\xc3S@ \x18\x1e\xaa\x80\xb7S@P\xab\xc1@V\xb0S@<\x9f\x9c\xc2\xd9\x80S@\x81\x8c,\xb1Q\xcbS@\nI$\xc9\xea\xc2S@\xf3;\x90~\x8d\xa1S@\xc0\x0e\x90Y>\xb4S@\x81\x8a.\xd8\x8a\xafS@RD\xb0\rD\x9dS@\xfbo\xe9\xce\xc8\xbfS@C\xb3\x8dR\xf9\xc2S@j\xcb\x16\x12\xb4\xc4S@\xfd\x1d\xbc\xec\xa4\xbfS@\t\xa5F\xf8\xa8\xbbS@T%w\xce\xf5\xc4S@\x04\x05\x02x\x1a\xb8S@\xd9\xa2\xccd \xc5S@\xbaS\x00\xb9\x95\xb6S@#\xa7\xc3\x9aG\xb9S@\xcd#\x85e\x81\xa2S@\xb4G2\xd9#\xc2S@\xb5k\xf3\x93\xba\xbeS@Q\x14\x12\xd2V\xcbS@\xf5\xe8u\x96\xc0\x93S@\x15\xb3\xea\xdd\xf9\xc0S@{\x03\xb2PQ\xc3S@\xda\x0cM\x90l\xcaS@\xb5}N\x86\xce\xaaS@\xa6u\x9dq\x9d\xb3S@\xe7\x83\xba\xc8\xff\xc1S@PS\x1d($\xc5S@\x15\xa3\xc0^\xcc\xc2S@-6\x8e\x8f\x08\x80S@\xe1+T*;\x9fS@\x02\xb5\x0b\xf4K\x8aS@\x17P2i\x11\xcaS@\x1c\xd0[\xbd\xb2\x9dS@\xc77\x9e\xc6\xe8\xc0S@\x1f\xf9\xfe\x0ej\xbfS@lJ\xff\x16\x17\xc3S@(\x0e\x9c\x07j\xadS@\xcc2X\xc2\x8b\x85S@\xac\n\x04\xee{\xc2S@\xa4\x02\x0c\xb16\xb4S@\xe6\xc0\x82\xb1Y\x81S@\xeb\x03\xc4\x0fY\xa6S@W\r\x02\xa4\xf7\xa1S@\xa1\x7f}\x18\x9d\xc2S@\xd5D\xfd6=\xc2S@\xeb\x1a!*\xa4\xbeS@\x15\x1a*(\xa2\xbdS@H\xfc\x95\xec\x93\xc1S@t\xde+\x8b[\xc5S@J\xa7\x92\xc0\x96\x92S@\x8a\xad\xd6\x97\x00\xa2S@X\xfa\xc2(U\xbdS@\xea\xb9\xbf{\xdf\x8eS@\xcf\x9d\xfb\x8a\xa1\xd3S@\xf3\x1a\x18]\xc7\xb8S@\x8e\xdf\xd9\x81\xb2\xcaS@\x0c\xfa\xbe\x1e\xbf\xb2S@\xe3x\xce\x98)\x80S@}\x11\xe9\xf7\xcbkS@7\xc3*\xfc\xbe\x9dS@+\xc37JY\xa0S@\x88\x8a\xe8!\xbf\xa1S@\xbb\xc0\xd1\xb4\xd3\xa1S@\x11\x0b\xd3\x7f\xc7\xcbS@\xae\xd4\xe2\x9e\xe8\x99S@\x91FP\xdd\xe0\xc0S@\x92\x81\xb4\x9ea\x9bS@\xa1}\x1e\x19\x1a\x9dS@\xa3\x84x\x05\xdb\xbbS@\xe4\rL\xc9z\xb9S@\x04\x9b\x1f\x84\x82\xcfS@\xb0F=\xf1\x07\xaaS@Y_B(C\x90S@?\xf0a\xed\x0c\x86S@%1\xce\x89S\xa5S@\xa0]\xc7b\xa7iS@\xc1\x17\x91\xef\xf2\xb6S@\x88\x0f\xf3=\x03\xb6S@\xa4\x1d\xa8\x94D\xbeS@\xfar\xca\x7fl\xd6S@\x0b\xf8\xbf\xee\xcf\x9cS@4\xa9\xe6\xcb*\x9dS@\xea\xf5_\xf3\x11\xa0S@\xae\xd5\x16\xac\xb9\x92S@\xaa\xe2q\xb7\xf6\xa2S@A\xaeL\x05rtS@\xd7\x83\\\x19\xb3\xb2S@\xd9\xd7h\xec\xdc\xc0S@U1\xcc\x8e\xcc\xaeS@\xfa5\xf0\x01b\xcbS@"\xb3\xa6\xfcc\x9dS@\xeb\xc3\xf2\xab\x96\x84S@d\xee\xb7\xd8(\xc1S@\xa7\r\xec\xc8\xf4\xb7S@\x94\xa7T\xa8\xed\x94S@\n\x9e\xca&\x04|S@[*\x99\xbeq\x88S@~\xab$\xa2\x8e\x88S@\xcec3\x12\xed\x7fS@1+\xd5\xdd\x18\xadS@8i\x0b\xf2/\xc2S@J\xc2\xf4i\x87\xa1S@\x82\x1e\xa3\xfd\x1b\xc5S@\xa0j/\x9c/\xc2S@\xda\xa0o1\xbe\xb3S@_r\x14\x91\xa9\xa2S@\xf9YO8\xb9\xb7S@\xb9\xf98\xf7\x17\xadS@\xbe\xc9\x8c\xad,\xc9S@\x94}\x9b\x85E\xb3S@\xd2\xba,\x94@\xa1S@\xdb#z\xf5\xcc\xa9S@\xe8b\xcc\x03(\xaaS@Y\x0fw\xaf0\xbcS@/sw6K\xa5S@\xe3\x15\xcd\x976\x9cS@url\x94t\xccS@\x8e\xdfH\x06\xae\xcbS@w\x8d\xa4\xb5M\x87S@\x97\xbb6\x82^\x8aS@\xa7<k\xfcM\xb6S@\x08\xd9\xc5\xf3C\xa9S@\xf2\x01\xbfsT\xbeS@~\xf8\x1d\xe1w\x89S@\x80Ks\x19\xd7\xb6S@\xe1C\xbfd\xe6\xb2S@9Q\x85\xa2\xce\x84S@E\xe2\x17\xa8o\x9bS@\xb3\x07\xd6\xfb\x96~S@\x9c\x91\x02t\x1f\x83S@L\xea\xc5\xec\xf2\xa5S@\xf8Ekn_\xc1S@\x0f\xb7\xabD\xea\xa7S@\xc4\xc6-\x12\x99\x82S@\x1e\xa6>^U\x9eS@\x06\xc6t\x94a\x9bS@[LWd\x1a\xa2S@2\x15\xde\n \xcbS@)\xd5=\xa1\xf9\x93S@9\xdbeM!\xa2S@gdhU\xbbiS@\xdf\xac\xf2\xe9\x08jS@\x7f3\xd9X\x8f\xb6S@\x9a\xac\xae(\xb4\xaeS@jc\xe8\xbd\x80\xb9S@\x89\x96\x91\x06\xb0\x9bS@\x0e\xbdq\xb2\xd6\xb6S@\xc9\x9c\x90Bj\x94S@HF\xe4\xfeo\xa7S@4 Fk\xe2\xb4S@a\xd9\xc1o\x87\x86S@\xf6\xf9\xd0\x07\x9e\x8aS@fd\x98k\xc9\x9cS@\x90\xce\xa0\x96\xa8\x8dS@\xc2\xea\x7f\xc8\xf8}S@[\xdc6x\x91\xb7S@\xef\xf1CS\xaf\xaeS@9\x94\xd0z\x17\xa9S@\x15~9\xc7\x04\xb8S@\x9fh\xeev\x8b\xb4S@U(>K\x8c\xa9S@\xa8U\x87K\xb9\xbcS@\xaek\xde\x8dM\x80S@3v\xfdG\xb2\xb0S@\x8b\x81\x1bc\x03\xaaS@\xf5,\xff\x1b0\x8aS@\xdbFP\x9d\xf8\xb1S@\xe5\xb2Qz4\xa7S@`\x08A\x10\x04\xa2S@\xa4\x0fq`o{S@\xa4\xa9\xddF\x89\xb8S@\xbb\n]\xf2+|S@\xc5eX\xe7;\x89S@sZ\xff\xe0\xf1\xbaS@\x0c\x81\xd3\xc1m\xa8S@\xc0\x96\xc5c\xbf\xb4S@\x07 \x00\xa0\xd6\x92S@\xc6\x8f$\x9b]\xc0S@}\x9ccT\xd0\x91S@\xf3\x84\x12\x11\xcc\xc3S@\xf4\xb9\xf0\xc6\x98\xbcS@!\x03\\\xdd&vS@\xa9\'i\x07\xc6\x91S@\x9a\x04\xeeP\x8b\xa9S@B\x9b\xbc\xf9\xf0\x9eS@\xa44F\xf1\x91\xb0S@d\x8f\xdb\x9e\xea\xacS@*\xe1,\x9b\xc7\xc3S@\xb8\x08\xe0=R\x92S@\xc8\x96\x95d\x0f\xb4S@\xe5\xabH\x95;\x89S@\x93\xde80\xa7\xb4S@\xa7f?\xf2C\xafS@t\xa8M\x95n\xa6S@U\x06L\x0c\x9a\x81S@\x05$\x89Y\xfa\xc2S@\x99\xa7\xd7L!\xa5S@\xd2\xed@\x0b\x1c\xb8S@1\xa85\xa1\xc9\xb8S@\xb9\xb3\x19\xce\xe2yS@\xbaz0\x07\xeavS@C\x8d\x1c\x94>\xafS@vu\xb2\xec\xd3\x9eS@\x05\xcb]\xdc\xd3\xb7S@\x0c,\n\xa0@\x8bS@>\xd7\xa4\xc2?\xbaS@\xac\x14\xe7Q5\xc1S@\x15\xb5Q\x19\x11\xa6S@\x1f\xc4P=w\x89S@\x0e\xb6\xa7\xd6\xdb\xa8S@c\xb5\x83\xea\xda\xa9S@\xdeF\xf3VG\x87S@\xa0\x15\x1f\x83\xd1\xb5S@\x86\xad\x0f\xe6\xcdzS@_n\xa3\x11~\xb2S@\x89\xe6\xd5&\x94zS@\xa3\x8eC2W\xb4S@\xee\xd9X\x91n\xb2S@PK\xdd/2\x93S@J\xcf\x1f\xd0\x13\x91S@\x95\xbd7\xdc\x0c\xa8S@\xd0\x00l\x0b\x18\xcfS@e\xd6\xa3/e\x82S@\x08\x97\xfb\xbb\xb6\xbbS@\xd9\xbf\xfb_\x96\x93S@3\xc51\xc1\x07\xb5S@\x90\x1d \x81\x82\xb8S@\x14D5\xe3\xba\xb4S@\xb2\xfc\xa7\xe2N\xabS@\x93\xf1\xd8\xba\x07\xa6S@\xacL\xb9\xdc~\xcbS@\x88\'<\xcd\x92\xb8S@\xc7\xe2\xaeP\xa7\x8fS@@T\xe6\x9a\n\x8eS@\x97+\x10\xed|\x8eS@a\x04x\x86o\x9fS@`\xd0\xba\x15\x07\xb3S@\xf6>\n\xffZ\xbdS@\x8e\x9e+\xbe\xaf\xabS@\xcb\x93\xdd\xc9\xc7\x90S@;3VC\xd3|S@\xad\xf5\xdfv\xee\xacS@\x8bN#s\x11\xa1S@\x94il\x03\x83\x9bS@\xdd\x11\xfe\xbb*\xa7S@\xb9\xf3\x11\xb35\x85S@\\\x91\x05\x93\xd0yS@\x96ha\xdbc\xa6S@\tV\xc3?\x13\xabS@\xf5\xe2\x9a\x8c\x93\xa0S@\xa9\xcf\xb8\xeeO\xb7S@\xd2\xf7\x03\xff\xd5\xbdS@\xe6\xcd\xe9\xfb\x03\x94S@\xa4\x96\xeeV\xd8\x9fS@\xdd\xeeK[AxS@\x8a\xaed\xb9\xae\xc5S@m\xb0\x08/%\x7fS@\xc0\xc1{EN\xa5S@\xc2\xefSf6\x90S@\x08E\x9b\x04\x0f\xbeS@U\xd2\xd4\xf9\x1f\xa2S@(M\x7f\x88@\xcdS@\xedUNN\xbf\xb7S@\x1d:\xfd\x9bb\x8eS@\xc6\xa1g\xd5\x03\xaeS@\xf8\x10u\x03\xc4\xc6S@\x91:\xc43\xa5\xc1S@0\x1bs\x07\x12\xb3S@>\xa4\xb5\xee\xd3\xadS@Y\xaer\xaf\xdd\xafS@#\xd0\xef\xcc\xde\xa9S@\xe5x\xad\x7f\x9b\xaeS@\xd5{\x94`S\xa8S@\x95\x12\xb1\x96\xcc\xb5S@\xd3\x11\xa0\x02h\xa9S@\xc3\xd9\\\x13\xde\xb9S@\x8d\xb8\x8d3\xde\xadS@\xe2\x03>yn\x85S@\x05\xb1t\xf9\x82\xb0S@.\xe5\xc4\xfc]\x8eS@\x87\xe9\x05\x9c\x7f\xc5S@+\x99\xa6\xa9T\xbfS@\x8a\xe5e\x1ez\xc1S@\x0fo\x1b\xad\xb1\xb3S@1G\xeb]\x8a\xb7S@\xdf\xe5\xd8\xda\xc7\x83S@\xfb\xa6(\x99\x99\x80S@R\xa7\x96\xc8\xbe\x94S@\xcaHO5[\xc0S@\xfd\x1f\xf0\x0ch\xbdS@\x10\x8f\n\xf6\x81\x8fS@\x98%\x99\xefp\xc2S@\x87w\xec\xbe\xf5\x93S@\xe2)\xa1\xe8\xdf\xb3S@\xf2\xfb\x85m}\xaeS@\\\x10`!F\x92S@z\xf9\xe0Nx\xbbS@\x88\rN\xf5L\xb0S@\xeel\x90x\x0e\xcaS@m\xa4\x03\xec\x01\xc7S@\xa6\x80\x93\xe1\xf6\x80S@\x08\xa4\xc3\x04^\xaaS@\xae\x86\x85\x1f\x84\xaeS@ \x99\xe0\xcf\xe8\xbdS@`\xd5\xe8\x97{\xbaS@\x001\x1b\xe9\xa8\xacS@\xf1\x00\xfe\xd6\xbd\x90S@\xe9\x97\x1c\xd5\xbf\xaaS@tDI\x15.\xbeS@\xeeD\xa4\x13?\x8aS@5\xa9\xd2\x13\xef\xa7S@\xb8qS\x9fc\xaeS@>\xb8CV\x96\x8eS@\x05\xf8\x80\x00\xe8\xa6S@\x1e\xa3\xb2\xbb3\xabS@W\xfc#\x85m\xb8S@\xe8Z\xc7\xf4\x17bS@=\xc4\x8eGd\x88S@v\x8e\xb4\x0c\xb7\x8cS@\xef\xbdR\x0b\x19\x89S@\x81\x8e\x8d\xabB\x84S@J\xb6\x94\xb9q\xb2S@\xe82&\xbd\xf8\x88S@@g\xe05\xe5\x86S@Z\xffE\xf1\x86\x9fS@\x08\xf4\x82U\xae\xa8S@\x97\x8c\x16\xce\x14\xaaS@z\xd9I\x11\x01\x9fS@W\xa83\xe8\xfb\x88S@\xba^\xaa\xfd\xab\x8cS@{B`\x99T\x87S@\x9d\xde\x0c#\xe2\x87S@}\x84\xe6\xf5\xc2\xa8S@P\'\x1d\x17A\xb9S@r\x00\xe4\x07\x8e\xb6S@\x11\xff\n\x8fU\x9aS@P\ra\x80\xfb\xbaS@\x83\x00\xf5\xba\xff\xa3S@\xfb\xd9\xe5 /\x94S@\x06\x92d\xfbI\x88S@,M\xb1\x8e\xeb\xc3S@4T\xb8:I\xbeS@OW\x8e6\x19\xa6S@\x8f\xdfiz_\xd3S@\xb7\x8b\xb8\x84\x94\x9bS@#8\xe4!\x1c\x87S@@\xb5s3\xfa\x83S@hp\x1eiM\x88S@$\xf7\xa9\x06\xa1\x9bS@\xe7\x04\xb9\xb6@\xa3S@\xc0\x95\x9a\xa4\x8c\xb3S@\x1b\xb9 \x1b\xe5\x8dS@\xe4+\xdbv\xbc\x80S@vK\xe9\xacg\xa8S@\xa7\x8e\x1bO\xee\xa5S@\x8b\xbf\xbf5o\x87S@(;\xa2\x818\xc6S@\xda\x92\xe4\xf3\x05\x9fS@W\xcd\x1a$\xc7\xbdS@\xb1!\x16-\x8c\xafS@\xbf\x049\xf3\xb4\x9cS@+sQ\x11`\x9dS@U,R\xdc\x18\xb7S@\xaa\xe2q\xb7\xf6\xa2S@\xd2l\xfb\xf4p\x85S@1E\x00\xb39\x9dS@\xde\xdd\x0co\xbb\xa1S@pe\xf6\x15P\xa0S@\x1dI\xa1\xd2\x13\xcaS@e\t\x00L*\xb5S@VN\xb30G\x9dS@\x18\xb8j\xadM\x8dS@&\xff\xc6*|\x80S@\x0b\x13%T\xfc\x85S@\x05\xa89z\x07\xa2S@\xd4{\xe8\xa92\x90S@ \x8f\x17\xb2\x13\x9fS@llk\x88\xcd\x9dS@q\xd5[\xb7\n\x9dS@c\x8d\xdc\xab\xed\xa8S@\x12\xd2!\xb3\xa7\xabS@\xe8\x96\xbe\xec\t\x8fS@\xf7\x12\xe1m\xe3\x92S@#\xc8\xab\x16a\x81S@\xfe\xa4\x02\xa2?\x83S@3\x7f\x92\'8\x92S@F\x8av\xddV\xa3S@\xf7\nVv\x80\xc3S@\xa2\x12\x9d-;\x85S@i\xf5\xc2\xc9\x18\xa4S@\x1b\xf3\x81\x06H\xa4S@\x16\x175\xe4@\xa5S@8\xd4\xa2\xdbm\xa3S@\x8f\xcdzj`\x8fS@R\xd0W\x12\xc5\x8fS@]{b!^\xa4S@3bA\xe0,\xa4S@\xf9\xbfE\xc9\x19zS@\xca<%\xdb\xb9\xaeS@\x90DIy\xe4\xb9S@\xba\x08\xcc\x1c\xb9\xa5S@\xfe\xad\x15\x1c\x8b\x93S@\xd2\xad`e\xe7\x92S@\x9bW\xed\x83*\xafS@\x80\xc9z\xf7\x85\xbcS@(\x1b\x8f\xf9\xe2\x8dS@\x03-\xe3\xe0\x8a\xa0S@64\xf9k/\x80S@\x13t\x87I\x83\xa4S@\xd6&W*\xe5\xa5S@\x96\x92\x94`\x91\xadS@\xb6i\xca\xfc\x89\x91S@\xf4\x1b\x9f)m\x92S@\x95\x96F\x96b~S@\xfa$\xdc*\xc2\xa0S@xd\xba\xd6\xbd\x90S@\n#|;\n\xa1S@w\xbe\xfat\xbd\x8cS@V\x007>\x90\xa1S@\xdd\xfa\xb2\x16C\xa1S@\x13@\x8c1\x1c\x91S@Z3&,1\x9aS@\xd0)!!{\x8fS@$KZ\xfb\x99\xaeS@\xc5Ifx\x0b\x80S@\x97B\xee0c\x91S@\x92\xf5Q\x9at\x94S@ \xa4\xfe\xdf\x82\xa6S@\xb6\xd9\xff3\xf8lS@\xb1\t>\x9e\xbd\xb0S@Z<\xd7\xfa\x12\xb3S@\xe1\xd14\xc6\x8d\x92S@\x9d\xceV;\xdc\x8fS@$\x8e\xb8`\x8f\xb8S@<\xa3\xe7\xdb)\xafS@\xc6\xba\xb3_\x98\xaeS@\x9e6!0\xb9\xa7S@\xe8\x16\x8a\xb2n\x8fS@\xfc:\x14\xbd\xfa\x81S@\xae\xef\xae\xe3\x96\xaeS@\x8a\xad\xce\x16\xc1\x90S@hE\xb8\x83\x1d\x88S@\xd5\xb3C5\xcb\x83S@yu\xffI3\xa8S@\x9b\x84\xbd\xab\x95\x8fS@\xef\xcc2E(\xadS@\x03t\xfdum\x95S@\xb3\xf5{ag\xa8S@\xf4_\x81\xd6\x82\x8fS@\xa5\xf6\xdd\x1f\x96\x9dS@\xd2\x1ei#\xda\x85S@*^u\x19\xe4\xa9S@\x96\\\xdc\xcb\xa5\x9bS@\xd5\xf2\xa9./\x95S@\xc3v\xfe\x03\x98\x8aS@\r\xf0\x9asE\xa9S@\xcd;_zN\x84S@R\xd5\x17\xaf\x10\x98S@\x08_M\x84X\xaaS@D4\xb2R\'\xaaS@\xa5s\xd2H\x9a\xc0S@\xa4\xd4z\xcf\xabiS@\x8e\x9f\xf7\xf8\x02\x90S@\x96\xe2\xad\x81\xe3\xa7S@\xe3\t`#\xdc\x91S@7\x88\xcb\'\xc1\x91S@\t\xc8\x02\xef\xac\xabS@g\xdf\xef\x08\xfe}S@;\x02H7\x14\xabS@\x83\xc6&N\xd3\x91S@I\x88\x18\x958\xa7S@\xcc\x13l\xa93\x85S@1\x98%Z\x93\xbcS@\xdc\xd3z\rj\xa7S@\xbdJ\x8dJv\xa9S@\x90\xb9\x16\xbd^\x93S@\x99*J\x03j\xb0S@%E\xf3Gx\xb6S@;RAhG\xb7S@\x05\xda\xea\x87\x9d\xb0S@\t\x15\xb7\xb1%\xb3S@ih\xf8 \x8c\xafS@3F-\x8f\xb3\xb1S@\xe8\x8e\xf8\\\x89\xb6S@BNc9\xbf\xa7S@\xfe\xf4F\x96\x9c\x8aS@.\xa2\xae\xb7\xbb\xb2S@\x11C5+\xd3\x84S@\x9b`\xc7\xd8\xb2\xbfS@\xb6\xd8\xef)\xb1\xb9S@\xc8)V\xee\x8f\xaaS@\xe4\x90\xc2\xe7\xa8\x99S@\xdf\xcdCRG\xa7S@5Xj\xbc\xcf\x84S@\xa8R (\xdd\xa7S@\xd3\x94]w\xc0\xa0S@_\xa9\xed\xf9\xb8\xb6S@\x00\xe0o}\x92\x82S@\xe2NE\xc3\xb3\x85S@\xb0M\xcb< \xacS@\xbc\x8e\xb8\xf6\xb8\x85S@"Q\x8c{@\x8aS@7\x9e\xd7\xd5\xe2\xb2S@\xd7\xaa\x86b\xe3\xa9S@\x14^L\xaa\x97\xa9S@n%\xcb\xdfc\x89S@i\xa7\xbaG-\x8cS@Y{\xfa\xbc\x85\x81S@J\xda\x7f\xb1\xcf\x85S@`\xb1\x84\xd0\x19\xb0S@\xf6\x931\xdcH\xaaS@\xcc\xa2\rz\xeb\xc2S@\xda\xab\xb1Mh\xadS@\xd9\x9fQ^\xe8\xa9S@\x9e&|\x17\x94\xa9S@P\xf4\x96ep\xbdS@\'Z\xd2pE\xc8S@\x82\xb4M\xfd\x9c\xa2S@\xd1\xc9g \xadiS@Zw\x8eA\xb9\xaaS@TaN5\xa5\xa4S@\x86@\xe5rA\xaaS@\xa6c$O\x17\xaaS@\x93m\x94\xf0\xa5\xb3S@\xb6\x98\xf3\xa5V\xb7S@k\\u|D\xcfS@,\xef\xa3KZ\xb2S@\xdcxK\xdf\xe0\xbeS@\x11\xd8f\x9bl\xd6S@n\xf2n`\xfb\xbaS@:\r\x15\xad\xd3\xbbS@\x1e(|\x0c+\xceS@\x8ee~\x90\xbd\xc7S@\x7f\x96\xec\xefr\xb2S@\x9d^q\xa2!\x83S@bt\x1e\xdc\xaf\xbeS@t\x1aG<\xbb\xb7S@ps=\x10\xbf\xbbS@\x9f\xa55\xad\xfe\xccS@N\x12\x8a\x06\x97\xbdS@$y\xd9h\xff\xccS@\x1ef\xcffF\xb7S@\xd9\xa9\xee\t\xc1\xb1S@\x1f\x95\xbf\xf4\xce\x83S@QwI\xd9M\xc0S@\xe36:i\xe9\xb1S@\xb5\x1f\xdb\x18\xf3\xb2S@ 1\x03J\x07\xb2S@`\xda\xa2L\x98\xa0S@\xc1\xddh]\xe3\xb2S@z\x8e\xa0\xa6(\xa3S@\xbb\x14\x0c\xe7\xdb\xbbS@\xf4\xa1*\xb4!\xaeS@\xe1\x97\xa7/\xf3\xbcS@\xbc\x87\x003\xd6\xb2S@\xb525j(\xb5S@\x16\x11\xd79\x9e\xa4S@\xf5\xf4\xe4)\xb4\xacS@\t4W{\xb4\xadS@oR\x17\xd7\xd4\x84S@\xae\x17L_6\x80S@\xa0i2G\xa1\xb7S@\xf6\x7f\x80\r\x8e\xa2S@i\xbc\xbd\x8f,uS@;\xcaO%\xbd\xb5S@|L\xfb\xc8P\xcfS@v\xaeqyJ\xccS@\xfd\xc1\xe6\x99*\x9eS@D\x00Wl\x88\xbfS@\xf6\xd8S\xea`\xb8S@\xaf\xc3@A\xc2\xb7S@q\xd4\xe4>\xc2\x84S@\xcc\xd6\x1c\xc2\x11\xa3S@\xf6&*\xfe\xc3yS@C\xeb$\xc8\xb2\xb2S@\x87\xb2\xa7\xc5\x9fiS@\xf7\xf8\x0b\x02\x85\xcbS@\xf4\xea\xf8\x05\x13\xc8S@\xd8\xbaw9\xec\xbaS@\x0b\xf3\xb0\xa9\xbe\xb2S@1>\x97}\xd1\xbbS@\xfb\n\x89\x03\x8f\xb0S@\xce\x8dW\xfe\xe4\xb6S@y\x90T\xa3\xa9\xbfS@\xdcl\xfb$\xd3\xb3S@\xb1\xc6\xc3\xfb\xf1\xc2S@5\xed\xf3\x90]{S@|\xa9\x16\xf6E\xb3S@\x95Dk\xe6\xd5\xaaS@\xfeC\x0f\x1d7\xadS@X\xbb:\xe6\t\x90S@\xfaA5Z\\\xcbS@\xdb\x0f<F\x9d\xbfS@\x86[\x94\xec?}S@\xab\x00\x8a9q\xa7S@p\xdb\xc4\xd7\x83\xbfS@o\xb6\x1f8\xfc\xbcS@\xba8\x063\x16\xacS@\xf0\xbf\xe7\xab\xa2\xbfS@\xca\xef_w\xb5\xabS@%i_\xc6\x02\xbbS@\xc5xD\xc4\xae\xcaS@\xb1K\xe8\xaeD\xc2S@l\xc2\x0b\xec\xfd\xabS@%\xe8\xf4\xc6\xb0\xbfS@\xbc(\x19vW\xc5S@\xaa\xa5\xa5\xbf\xd2\xb8S@\xcb\xfeOD\xba\xb7S@F;w\x99G\xbdS@\xa0\xb7\xf9\xba5\xa7S@<\x15C\xa8\xa9\xa0S@\x8b\xa0\x1f\xa7b\x7fS@\xb9\\\xfd\xe7\xa6\xbfS@\xe4\xdd\xfcd\x9d\xc3S@0^\xaf6\x8f\xb3S@\x16\xccu\x03j\xcbS@\x17\x93=\x02U\xa5S@&x]\xdbu\x84S@|\x9c\xe4\xfcp\xb7S@\x8a\xec\xb2D\xec\xb3S@\x1cu\x00\xcfv\x84S@/\x9c\xc1\xfa\x9d\xb8S@"\x07;\xbc\x9c\x9fS@\x83IJ\xdbc\xcbS@\xa9\xe8 7(\xc2S@D\x04\xab1E\xbeS@=E\x85\x84|\xbdS@\xe8\xbc\xb5\x8b\x0b\xb5S@)\xf9\xb6\xb8\xb5\xbcS@\xc7\xfa\xaf\xdd\x1b\xadS@\x00!\xba\x85\xff\xc9S@\xf0")\xd2l\xa8S@|\xfej\xb9z\xbdS@\xc7\x04\xe9\xe1\xb1\xadS@\x02\xe5|\xbc\xb3\xbbS@\xc6\xa0\xe3Wq\xb7S@}\x9f\xad\xcc!\xc1S@)4\x18"\xdf\xbdS@\xec\xfb\xd7\x938\x83S@\xd3\x80yv@\xafS@.\xe0\x11X\x19\xc1S@zI\x8a9\xc9\xc9S@u\x14a\xd6M\xcbS@\xd0\xa5K\xbfN\xc1S@\xf3\x85\xdcx\x0f\xbfS@85\x00\xc4\x8e\xb0S@]r\x94\x94\x19\xc3S@\xcc!\x9b\x00i\xc4S@\xcd5\x8a\xa6\x05\xb4S@\xa19\x94\xb3\x82\x81S@\xe8\x9c\xb1fO\xc1S@\xa1\xe9q2\x19\xc1S@%L\x9d\xca?\xbbS@\x91\x8a\xf7\xb8&\xafS@\xd2\xca\x19E\xfc\xbaS@\x8d`\xc9\xeas\xa7S@\xe8\x87!UstS@\x90\xf3\xc9uV\xc0S@\xa0\xfe\xfc1/\xb9S@qq\x80\xf8\x7f\xb0S@\xdbZ\x1dz\xf0\x83S@\xa6\xc0\x0c\xf8\xf0\xc3S@tfM\xf2+\xbfS@\x8d\xac\xfec]\xbcS@\xb2\xd5\x98\xaf.\xc4S@]+?\xeei\xabS@qJ\xd5\xa5\xa8\xc0S@\x14\x1bA\x0b\xf9\xb0S@\xf6\x82s3\x9f\xb9S@A\xear\x1a\x8f\xc9S@\x87=\xe9\x98\xa8\xc2S@\x84\x9f\x8eW{\xc5S@\xb1\xa3%\x0e|\xc1S@\x92\xa0\x9b\xe7+\x83S@\xa3\x0f!\xe6\xc2\xc0S@\xf5D\xf7qG\xb2S@M;l\xfa)\xaaS@\xc5\x12S\x0e\xea\xc0S@!\x1f\x87\xc9\x17\x7fS@\xb0y\x1a\xd1\xdc\xaaS@\x8c\xeb\xf9\x94\xeb\xc0S@\xf3g\x1a-\x88\xc1S@W\xbd!\x10\xc3\xc8S@Rd4\xb0\xd3\xc8S@\x19\xad\xca\x96\x8c\xacS@\xa9\xa7\x1b.t\xc2S@5\xffk\xeff\xa6S@\x84\x03\x05\xd6\x87\xc5S@s\x00q\xe9\xbc\xc1S@\x88\x84\xa3is\xa9S@h\xd7u\x01\xf9\xadS@\x12l[\xd68\xc5S@L\x04\x92\xf9\x89\x81S@\xfe\x93\xea\xac\xb5\xbbS@r\x08\xb1\x1e,\xb4S@\xb9\xff\xac\xa8N\xc5S@\xae\xb9\xd5\x13\xf0\xc1S@\x97]\xb0\x0c_\xc0S@|\xef\xcf\xed\xef\xc0S@\x83\xfd\xb7\x17\x85\xc5S@KZ\xf2\x1cf\xadS@Rh\xa3\x19\xe6\xc0S@6\xb4\x06\xd3\xad\xaeS@\xddb\xbfJ4\xbaS@.e>\x9f\xe6\xb8S@\xcbf\x1dy\xf3\xc0S@\x1d\xd5\x1b\xa2$\xc5S@g\xd6\xce\x10\x8b\xc2S@\x1a\xf4\xf3\x0e\x92\xb9S@\xa6K\xc7+\x07\xaeS@h`d\x88!\xc8S@\x9b\xd6\x13K\xb5\xc4S@\x88\n\x00f9\xb4S@,$\xd2\xccS\xabS@\xd0\x00\x8b\xf0\xf6\xc2S@\x1c\x90Rl\xfa\xc7S@j|ZUp\xc5S@\xd3\\S\xec\xa6\xc5S@\x94T8\x12\xfe\xafS@\xd6\xba\x9d\xc2\xa7\xb3S@\xba\xb5Y\xa38\xc9S@\xd9\xc4\x9a^\xe5\xc7S@n\xc9KM\x82\xbaS@F\xe3z\xfe\xc5\xc3S@\xcd\'\x88\xa1s\xafS@?W\xf0]g\xc3S@z\xa4\x7ff\x86\xb6S@y^p\xdf\xe2\xc3S@\xcf\xd1\xcd\xa2\xfa\xb1S@\xf8I\x13J\xb9\xbaS@s8\xdak\xd3\xbaS@\xf9\xd6>qy\xc7S@";Q\xc3\xe8\xc7S@S\x87\x99q\x91\xc6S@\x85\r\xfc\xf8m\xc4S@z\xad\x0f \x16\xc4S@\x19 \x1c\xa3_\xa8S@\xc1\x95\x15\xc8L\xc3S@\xb5\xe3\xaa[\x04\xceS@\n~\xd7\x0b\x91\xceS@\xcd\xad[E\xe7\xb0S@\x1b*\x96\x84<\xc6S@\x82\xe0\x1a\xde\x86\x8eS@\x99\xf2W\tc\xa2S@\xfd9\x88h\xe3\xc7S@\x83\x184\xe2\x84\xaeS@\xd1\x91\xc4\x10\x8c\x81S@h\x8a\xccnE\xb5S@0\x7f\xf3\xcb\x0b|S@\xb7\xbd\xa5\xd4\x03\xb5S@\xc39\xce\xaeo\xadS@\x7f-0\x12p\xb7S@v\xa3\x82\xf6B\xb6S@LW\xdb\xc8\x86\xb8S@+\x03E<\xb0\xc7S@S\xe9\n\xca\x97\x80S@\xe2\x15\x84\xca"\xc7S@.`\xf5N^\xaeS@ \xf1<^\x9d\xbdS@08H]\x11\x88S@\xbe8`\xacM\xb1S@\xd6\xceA\xbf\xc4\xacS@\xdd+=}\xed\xc2S@\x91,\x8d\xac\xd6\x91S@\x08\xd2P\x10\xb9\x8fS@\xc8|\xeb\xc1\xca\x90S@S]$\x96\xce\xa0S@Z\x1c\xdb\x99\x89\xcaS@\x8c\xd4\xec\\j\x8aS@\xb0~\xfc\x8b\x9a\x87S@\xff\x80B\xc6,\x89S@C\x81\xccf-}S@\xe7>n[\x1e\x95S@F\x89\xdd)\x04\xb7S@u\x072I\xae|S@q\xf90\xade\xb9S@\xbf\xa6Uj\xee\xadS@\xb1\r\xde\xf7\x12\xa6S@\x05y\xa4\x87;\xcdS@b\xff\xcd\xfdi\xc0S@\xe8\xf4\xa1C\xc8\xb8S@\xb6\xda\xc9U!\xbcS@O\xe2\xf2z1\xafS@\x84\x8f\xad6\'\xb5S@\xe6 \x1c\xa0\xb0\x88S@e\xdb\xc2\xb5\x88\x83S@~\xf1X\xab\xc5\xc3S@\xa2\xbb\xcf[}\x99S@*\x8e\x9c\xfb\x13\xbdS@\x91\x0bP\xfbk\xa5S@AA,\x01\xc7\xa6S@5T\x13\xe4\x93\x8eS@+\xa7\xe8u\xe8\xa7S@Vs\xde\x97\xf4\xb9S@\x91\x18\xf1\xca\xf3\xaeS@\xbe\n\x85\xa8)\xafS@,R\x15\xaad\xa4S@\xf0\t{\x10\xb9\xbdS@:\x14F\xf5\xca\xa3S@\xa3\x83\xd7$\x02|S@\xeej\xb2\xdc\xac\xc3S@\xc09\x17\x94W\xb4S@n)\x97\x8a\x0f\xaeS@NvM:\xe3\xc2S@\xde\x0b\xdd\xd8\xfe\x88S@>\xa4\xb5\xee\xd3\xadS@\xae\x06\x89Q\xdf\xb6S@\xee\x81G\x9e\xe0\xbbS@L=\x0c5\x92\xb6S@\x95\xce\x81\xfeJ\xb0S@\x15\xb09Y\xa0\xa6S@\x1f@\x150p\xbdS@\xa5\x02F\xa9}\xb7S@D\xcc\xdc\x06)\xb8S@N\x8c\xdf,\xdd\xaaS@\x07Gt\x12A\xb9S@C\x95=\xde"\x8aS@\xa0\x1f\xf2]\x14\xb4S@+|\x04%CkS@\xf1\xb9su\n}S@dksb\xb3\xa0S@\xff\x16\xecE\xf3\xb3S@ze\x1aP\x7f\xb2S@\xb7:\x1fR\xc9\xbeS@\xdb+\xd1S\x0f\xabS@>\'\xad\xf1\xdc\xabS@\x83\x88\xd2\xe5\'\x9cS@\x8f\x07\xe4f\xe5\xa0S@\xaaA\x07\xa7\xad\xb9S@\xec\xc7\xd8\xbe\xeb\xb7S@<\xf6\x93HF\xa1S@-H\x17\x7f\xee\xb4S@ RO&\x0b\xafS@\x932=\xf57iS@\x8e\x92`.\x94\x80S@\xf8\xcdhRp\xc3S@+\xcb\x88.f\xacS@Q\x13\xec\x96\xa1\xb9S@\xd9\x83\x14\x03\x8a\xb2S@\xc8\xcb\xeaP\xd4\xbaS@>\x96T\xdb`\xaeS@9\xe2G\x1a\x01\xa7S@\xca\xc1\xf99\xda\xcaS@\x10\xe6kM\xdf\xacS@X\xb7\xe8|\x11\xb3S@`n\xb5\xa5a\x88S@Q\x94\xe1\xd6r\xa3S@W7\xc2fe\xb9S@\xc9\x98\x9bE\x9b\xbfS@\xb7;\x12h\x97\xb3S@\x93V\xcdh\xd2\xb8S@\xc0\xc9\r\xd0$jS@\x84I.\xd6I\xb7S@\xe62\x8f\x1e\xa7iS@X"\xbcg\xfd\x91S@]\xca6\xfaz\xb2S@~\rT\x194\xafS@#\x8f\x7f\xe3\xb6\xaaS@\xdc~`\x85\xd6\x91S@\x98([\x03z\xaaS@\xa7\x14k9\xb8\x90S@\xb2l\x88N8\xaaS@J\xe7\xce\xd8\xf0\xb6S@\xcc)d\xc7\x18\xa9S@\x04S\x0f|\x1a\x8cS@\x1dc\xb1LL\xb5S@\xe5\xd6\xf7\x03\x94\xa5S@\xe5\xc2\xc6\nl\xa8S@\t@Gf\xb6\xb1S@1\x9c\xd7\xb6M\xadS@\xdc\xc5\xd0g\xaf\x8fS@}\x9b\xdd\xec\x89\xa5S@\xfa-\x83\xc9\xaa\x89S@\\i\xf4m\xe0\xaeS@\t\xdb\xc7\xda\xa7\xaeS@\x1czm\xa1G\x89S@x\xf3E\xa0\xc6\x89S@T!\xab{\x96\xaeS@-\x84^\xf3p\x93S@\xb4\xde\xee\xc9\x1b\xb2S@J\xf2\xa8b\xfb\xa8S@M\xc3\xe1\xd9$\xb5S@\xf0\xb0y\xcca\xc3S@\x88\xfc\x12\x96\x10\xa7S@\xdf\xde\xed\xd0\xc0\x88S@\x9e\xeal\xde\xc9\x93S@\x8d\xb6\xe1\xef\x89\x93S@9\xcd$OX\xa5S@\xb9g\xb3\xbc>\x80S@m\xf0~\x08\x10\x80S@cfLr\xc3\xb7S@(\xbcH\xc3\x7f\x92S@~\xfe?\xb8I\xb6S@;\xa0\xa8\x1c\xa1\xa8S@\x80\x06=\xf0\xd0\xadS@\xea\x06\x98\xb8\x8e\x91S@\xc7\xb0\xb2\xde\x90\x92S@\xb2\x01\x9f\xbe\x94\xa8S@\xb6V\xa9\xe2\xc0\x90S@\x0c\x0b<`(\x93S@\xe4\xde\\2\xd1\x81S@+\xca\xb0\x8b\xd2\xa7S@W\x03\t6\xc7\xaaS@\xb2\x92\xf6ZU\x94S@\x136\x8a\x84\x90\x93S@\x00\xa2\xe6\xe1<\x88S@\xcf\xe9\xd7\xdc8\xa3S@\\\x81\xad\xf3\r\xb8S@\xa0ug\n\x98\x91S@x\x04C\xd7\xe4\xb4S@%\xe6\xc79\xde\x91S@\x93L\x1f\xbd*\xa4S@S9\x93\x84\x8a\x92S@}\x026v]\xa4S@o\xf0\xee\x18\x04\x90S@\xec\xb8{\xed\xde\xa2S@\xdf\x0e\xf3\x1cb\xa3S@=C\xb3tO\xa8S@\x81\xa6]\xbd\x83\xa2S@M\xb9\x7f\xfb\n\x9eS@\x0c\xad\xcc]\x96\x90S@\x01\x84\x8d7\x03\xadS@\xcb\xec\x86g\xbb\x9eS@[\n\x1f`\t\xa2S@Z\xfa\x00\x84\xbb\xb6S@.\xe2\x1c\xb6\xf8\x8eS@\xa3\xda3\xa0\xd2\xa1S@Q\xa5\r\xa1?\xa3S@\x9c\x8aL\x0b\x03\xb9S@\x82\xcad\xfa\x08\xacS@1y\x8c<\xfd\x9fS@\x02\xa9sL\x8d\xa5S@t\xf7\xe2LW\x9dS@a\x84\xdbn\x01\xaaS@+\x9fp*R\xaaS@ \xd8-\x92F\xb8S@\x1c&\xd1\xebO\x87S@UCs\xe4\x02\xb8S@\xc8\x16g+\x10\x9fS@Jp\xe9\xd3\n\xaaS@\x84\xe7\xe1\x85\x04\x9cS@\x842\x7fZ\xb1\xb9S@\x16\x08\xe5\x10%\xc5S@\xa5\xa5\xf8@q\xadS@\x00\xd5C\x90\xf2\xa9S@~\xc1\xe0\xf21\x9fS@\xba_\xa86\'\x9eS@\x01v\xa8\xe6\x12{S@p\xbcu\xd39\xaaS@\xb3Y\x04a\xb8\x82S@Q]]\x83\x1d\xb1S@P\xc3,\xd7\x13\x9fS@\xbb\xe9-d\xf2\x88S@\xc3Wf!\xaa\xa1S@V\xb0_\xf2\x11\x89S@Z\xa4\x16\x89u\x88S@\x116\x05\x8f\xba\x9eS@\x82\x8eNa=\x9dS@\x1c\xcf_`\xe4\x9dS@\xaa\xc9\xfe\xb0S\xb6S@ja\xb1\x99m|S@\xcc\xc3* \xba\x85S@5\xa1\x89]\xd3\x85S@g<\xc1\x0c)\x86S@;\x7fJa\xe4\x9dS@\x99V\xb0\xaa\x94\xb6S@\x97O\x91\x83\x8e\xb1S@\xec\xbf\xfa1V\x90S@\xa7\x0bII\xc3\x8dS@\xa1A\x97\x9f\n\xacS@\xaf\x0b@\x80z\x87S@k\xf4U\x8b\x8f\xacS@\xcf#_\x9a\xf3\xabS@\xea\xbe\x0b#\x86\xa9S@Kq\x00\x1fD\x85S@\xdd\x8d\x08}\xee\x89S@\x13\x80\x02\x97>\x86S@\xf8$\x08\xc5h\xb6S@}+P9"\xa3S@\xd1\xf8=eM\x91S@\x8b\x8d\xdb=\xd6\xaeS@BsJ\x05\xa1\x8fS@\xe6\x00/\x1f\xb7\xa7S@\xa4\x0c\x11h.\xb5S@\x8buEl\x95\xa4S@\x12\x97\x17a\xdd\x85S@$\xac\xa6s\x80\xb6S@g\xf0`\x83\xfa\x84S@`F\x9f\xd2\xd4\xa1S@D\xb6\xc9n\x95\x91S@\x0f{\to\xc8\x84S@\xd4\n\x0c:\x9f\xb7S@\xd8\x19F\x86\xcc\x83S@\xf0 \xba\x80\xa8\x85S@^\xaf\x95\x80\xc9\xb0S@\xea5$\xb5\xc0\x85S@e<\xcb\xcfu\xb7S@x\xe9\xac\xb9\x1c\x9eS@\x00T\xbf\xcd\x92\x88S@\x7f\xa5l\xab\xdd\xb7S@\x81C\x91\x0e\xc9\xa3S@(U\tK8\x8aS@\t\xa6\xf6\'\xb0\x88S@\xb0z\xc4+\x1f\x94S@\x1d\n\xb6m\xf4\x83S@TG\xe1?e\x88S@\xb9Z\x88\xee\xcf\xb7S@\xfb\x1a\x12oV\xbbS@\x895\xdfO\xf2\x93S@y\xdd\x0eC\xc5\x84S@\x9d\xe6]\x14\xd3\xbbS@hQ\xb7\xb9\xfc\x87S@\xa3\xaf\x8c\xbb4\x85S@\xb1\x07\xb3\xb3I\x85S@\x9aI\x1a\xb1\xd7\x81S@\xb7\x9b\xb9\xd6;\xbfS@\x80\x9ei\xddX\xbbS@\x7f:\x85\xc7y\x87S@\x12\xc5\x97\'Z\x94S@\x1e\xe5\x9d\x95\xb1\xc9S@\xf9\t\xb2\x81\xe3\xa7S@\xa5\xb9\xe6>\xb6\x8eS@\x1dp\xa1\xc8\xe3\x83S@\xe4mi\x8c\x99\xbcS@R\x08\t]\xa6\xb4S@\xe1\x9c\xe4\xee1\x9cS@/Fr\xce3\xbeS@ 8d\x0c\x85\x80S@\xbf\x93\xc6\xf1\x15\xacS@\x136\x97\xdfS\xbfS@p\xcf\xb9\xcd<\xb2S@\xd8\x00i\x1d\x15\xbbS@;\n(\xe4\x9d\xbdS@\x96\xb4\x99\xcc\x89\xbfS@\x8d\xd7\x03y\xdf\xaaS@I(\xdc2.\xa7S@\xee(\xd1\xad\xaf\x81S@E\x18}\xe3\x84\xb6S@7\xce\x9a\x9bw\x81S@\xfd\xab\x02\xf2\xb6\xbfS@\xf1g\xb3\x83>\xa4S@\xe5\x14O\x9f\xc7\xb2S@7\xe7\x13\xd0\x8d\x81S@9\xb0\x0f*\xc5\x80S@\xc1\x01\\Q^\x81S@\xd4\x05\xdd\x82I\xbdS@\x19d\x17\xeb\x86\x81S@\xf0P\xdd+\xe2\x7fS@L]\xab\x13"\xaaS@s@JG|iS@\x91\xb3\xc4\x9c\xfe\xbbS@\xb2\x0f\xec\xb0\x81\x80S@f\x917)\xe2\xb8S@\xb4\x80\xa3\xeaC\xc1S@0^\xaf6\x8f\xb3S@\x9f\t\xb6\x91@\x83S@`D\x01\xca\x10\xb4S@4 \x9a\xf4o\xa5S@s\x08"\x82\x08\xadS@\xbdp 9p\xa5S@\x17C\xear\xc0\x82S@f\xae\xaa\x1c\x06\xb4S@\xee\t\x10\x813\xbdS@\x16 \xf7\xebb\xc0S@\xf6\xdc\xd4\xbfX\xc1S@\xd3\xbcG<\x83\x82S@\x88\t\xed!\xa5\xc0S@\xe6 \xb8\x15\xa0\xd3S@\xf9e\'\xab\xfe\xcbS@\x89v\xcd\xbc\xfa\x81S@\xc1\xaa\xfc4\xcb\x83S@\x17\xc3/Bl\xa8S@|f\xcd\xe1H\xa5S@\xc4\xe1\xc9\xc5\x97\xb3S@\xe4\xf9N\xed\xb0\xadS@O\xc9\x8d\xc1S\xc1S@\xf9l\xa0QX\xafS@\x8a(\xd1\xf4y\x80S@\xac\x91\xd4X\'\xbfS@\x8e\t \xba?xS@\x9eb\xb0\x11\x14\xaeS@\xfe2\xe9\xe0\xf6\x81S@\x9f!\x01\xd3Y\xc4S@\xb5\xc2\xe5\xc9\xa0\xbfS@N\x19q\xca\xf2\xc0S@j\xef\x02C\x0c\xabS@J%\xe3\xf0p\xa9S@\xbc;\x1218\xafS@@j@\x06\x12~S@\xe6\x1e\x7fZ\xbe|S@\x92\xe3\x9c\x7f\x1e\xa3S@\xca3:\xe6>|S@\xdc\xd2\xe7\x06\x9e|S@\x18\xcdFZ\xa1\xb7S@\xbc\x9f\xe3\xf6\xa4\xb3S@/V`\xa8\xb3\xc3S@\x81#\xa2\xc3G~S@}[\r\x9ef~S@\xec\xea\xe8\xda^\xccS@9\xee\xa1\n\xbc\xb5S@\xc4@R\x8d\xb4\xb2S@\xbe\x86\x9c\xdd\xad{S@xf@\xa7\xb8\xb7S@\xeb\x1b\x96;\xfd\xc3S@9/\xa8\xa3+\xc4S@c\x06\xdbh"\xb0S@\x07\x91`\xc0\x08\xa9S@JA,\xff\x1f\xaeS@D\xf1\xcf\xfc\xfe\xb0S@\x17\xe6\x04\xcbo\xb3S@\xb7H\xd8\x93d\xc2S@j\xff\xd6\xacl\xcbS@\xd91\xa72\x15\xaeS@L\x80\x9f\x9d\xf8\xbfS@\xdd\x075z\xc1\xc2S@\xa1\xba\xfa\xeb:\xc3S@\x01\x1b\x85\x1a-\xc4S@\x92\x11?/l\xc1S@%I\xb3\x90U\xa7S@\x83p\x07%\xd2\xc0S@\xfe\xfc\xbc\x9de\xcbS@\x86\xfcp\xb0M\xc1S@\x9c\xf1)sQ\xc3S@\xfd\x0f\x88\x01\x8f\xc4S@\xb59\xd8\x87$\xb8S@\xc4\xc7 l\xa9\xb0S@\x9e\xa5\xe8Mo\x80S@\x03\xbb\xdd2\xcf\xc0S@\x05\x1f\xe6&\x96\xcaS@\xbb9\xe5`\xdd\xaaS@\x9b/\n\xc6I\xaaS@\r\\rp\xeb\xc4S@\xe2eS\xc4\xc0{S@L\x80%\x1c\xfb\xc2S@ST\xd3\x0e\x7f\x9dS@\x91~\x9f7b\xcbS@\xc4{[I\xf2\xc4S@(\x99\x17\x96\x94uS@Z\xc0\x0f\x17\x06\xb7S@6&\xf2KP\xbaS@\xdch\xb7\x1dm\xcbS@\x82\x14\x93$\xf4\xc2S@\'\x82;hl\xc1S@\xf6@s2\xa5\xb9S@\x16br\x8e\x8e\xb8S@\xee,\xb5\xa0\xc5\xbdS@\x99\x9e\xf2\xf9\xe6\xb2S@\xd9\x98\x1e@\x17\xb3S@\x112\x1e\xfcd\xcbS@W\r\xa7F\x8c\xadS@\x97D\xed\xc7\x9c\xc9S@(\xf9\x06\xcc\xee\xc1S@\x96\xf9\x1e\xd3$uS@V\xed\xfa\xa3f\xadS@\xa4\x86~\xb4\xf3\xb2S@\x06\x8c\xa5N\x02\xc3S@.\xdd\x93\xe9R\xc9S@\x7f&\xe9\xa8F\xc1S@\xaf\xf9uy\x18\xc3S@/ta)\xe7\xc0S@\xab\xd6&\xcd\x03\xcfS@\xfa{k[\x14\xacS@O\xde\xb4\x0c\x0b\xc6S@\x198pgW\xbcS@\x05H?q\x17\xc7S@Zjw\x18\xe0\xbbS@\xbez\x15\xae:\xb4S@\xa9X\xad#\x19\xaeS@\x7f\x9e\xd3\xd4\xdb\xc8S@\xa5\xa9\xd4\xd7\x04\xc3S@\xab\x0f\x1c\x8ai\xc2S@\x95\xd8\xab2W\xc0S@\x85\x9a\xd1?\x81\xc5S@\xae\xa4/.|\xbbS@\xfc\x86"A\xfd\xadS@dG\x03 \xe2\xb1S@\xde\x05\xef\r\x12\xbdS@\xc8\x99\xd9[w\xbdS@\xe7">\xb5\x1e\xb8S@{W\x067\xd7\xc8S@I\xe8\x05^\xd3\xb2S@\xa2\xc9\x93u\x01\xcfS@\xa5\xc8\x13\xbc\x8b\xc8S@O\x01mj\x00\xcdS@\xd22`\xe7\xfbuS@\xa2\xae\xdcC\xcf\xc3S@\x05\xbd\x12\x1d\x1d\xb6S@T<,\x1c\xed\xc5S@\xe5.KX\xde\xb4S@\xb9\x94)\\\x92\xb6S@\xfc*\xf8\x7f\xfb\xc3S@\xd7\x9a\xd8\x9f\xfd\xb6S@\xc7V\xcf\x10\x96\xb7S@\x0c^OiN\xb4S@*k\x81\x11\x87\xc7S@C4\xea\xba\xae\xadS@!\xcd\x05r\xe4uS@\xd9Z\x91\xeb\xbb\xb6S@Y\xf9<\xc8d\xb7S@\xc7\xab\xa8\xca\xcb\xc6S@\xcep\xf5\x86\x14\xc4S@\xde\x05\xab2D\xc6S@\x93\xdd\xfdR\xb4\xb6S@\xfeV\xc0\x1b\xe0\xc7S@\x83!m\x9e\x0c\xaeS@\xb1\xa5\x19\x84\r\xc1S@E\x18\x07\x11\x04\xb3S@\x99_\x036\xe0\xb7S@\xd5\x1c\x06\xef\x19\xabS@\xd2\xa8\xe3\x92\x8d\xb8S@x\x0c\xd3\xb8!\xa7S@\x14\xc5\xbc\xfc\xb4\xc7S@\xcaZfO\x86\xb8S@l)>\xec\xf5\xb4S@\xf0\xdf\x9d\x08w\xceS@n\xd9\x98\x82\xd7\xafS@g\xb6\xf3\xb9U\xc6S@\x9d\xb3\xaa\x01/\xb8S@\x16\xbc%\x07\r\xa6S@\xe1\x02\x1a\x81\x16\x95S@k\xa7u\x83\x91\xc3S@\xb3\xf8\xa0\xcb\x14\xc6S@\x8e{\xc1v\xd8kS@<\xb5?>\xa9\xaaS@z\x10\xe4|\xc4\x8fS@Wv\xb0a|\x8cS@\xb8r\x012U\xaaS@\xc5\x8by\x98-\xb5S@\xb0\xa6\x04\xb2\x13\x9fS@7\xb6g\x1c\xdb\x89S@\x884\x02\xbeQ\xa0S@\xae\x12v\xc98\xbaS@\xbdpm\x89\xb6\xb7S@S/P\x16\xb1\x8aS@\xec\xbd\x8e\xdb\xb9\xb7S@\xf6\xffc\xb3\xfd\xadS@-\x13\xc3\x94\x19\xc3S@P\x0fj\\%\xb7S@k\xd7\x11N\xc7\xa7S@\x99\x85\xfd\xc9=\xb1S@J\xd5\x9f\xd8\xa9\xadS@qZ\x94\x95\x9b\xaeS@\xff\x8fdL7\xbaS@\xcbQ\'\xf5\x00\xbbS@\xd9\x86\xe9\xce\x16\x87S@\x08(\x86\x91\x10\xa7S@s&\xc3y\xef\xacS@\x9b\rm=`\xb4S@D\xbc\xe2\xea\xd0\xb0S@._|\x19\xab\xa3S@8 \x0bw\xd3\xb4S@\x10r\xe6\xefn\xcdS@,c^\xff?\xbeS@\ty\xff\xb4\xae\xb7S@\x9ds\xa42\xad\xa9S@\xea\x1b\t\xf0\x0f\xa6S@Q\xf9\xfb\x19\xdd\x9eS@]\x83\xa4Q\x1f\xbbS@Ro\xad\xdf\xcb\x88S@S\xbd\x8a\xe0gzS@\xa4\x96\x83\xb6\n\xaaS@\n\x847z\x1f\xbfS@\xba\xf9\xd5\x15\x9f\xadS@\xd4\xbc7\x996\xb4S@\x80\x92\xdf/\x98\x93S@~a\xb6\x04\x8c\x82S@\xc3\xb9\x07@\xa7\xb6S@\xcb\xb8S2U\x88S@\xf3\t#\xaci\xc0S@\r\x8d\xa7\xc0y\xc1S@\xfb\xae\xfd\xedT\xa6S@\xfd\xa3S,t\x81S@\x93N\xcf2\xdb\x7fS@\x93z_\xfa\x11\x94S@k\xc0M\x96\t\xa1S@\x07\xdeH!\xc1\xacS@\n7\xdb%\xfc\xb1S@\xbd?%]\x0f\xb8S@\x1c\xa0\x88\x98\xbf\xc3S@b\x92\xf8*:\x95S@\xe0\x87p\x8f\xc6\xa5S@\xa2\x96\xeb\xec\x1c\x8aS@\xb7xx\x9a\xe2\x83S@1\x9a?\x0f\x81\xc1S@$\xe2L5]\xb9S@\x909*\xbc\xaa\xa2S@\xe3\xd7\xf8\x16\xf9\xa4S@\xae\x85R\xe5\x95\x80S@\xdf\xc2\x89]U\xb9S@i\x0e\x1d\x8f\x95\xc1S@?\xfa\x804O\x91S@\x98\x85G`\x9e\x89S@\xd7\xf1C\x8d\xa2\xcdS@\xbad\xff\xb8\xc1\xbeS@XAO\x86\xf5\xacS@\xe7\xa9!\xd2]\xaeS@\x0e\xc6\r\xc33\xbeS@\xf1+K\xec\xc6\xa3S@\xc9\x9e\x1d\x16\xac\xacS@\xd8\x19\xa8\x0bI\xb8S@%Q\xed\x81+\x89S@\xf4\x9a\xd8\x16\x19\xafS@\xed|\x9e\'\x0c\x95S@\xd4\x01k\xfc\xd9\xb3S@\x07S\xb60\xa5\xa0S@\xa6R)>\xc0\xc3S@xX\xaa4\x1a\x87S@\x1a\x12}g\xcc\x85S@\xdb\x93\xeb_\xb2\x86S@=]6UC\x92S@\x9d\xbeZ\x81N\xafS@\xf9^p&\n\xa3S@\x05j;\xd2\x9c\xbdS@\x0fo\xb9\xc1\xe2\xb9S@9\x0f\x91\x85\xaf\xa5S@\xa1\x1a\x1a\x17?|S@\x87\x972\xa8\xdc\xacS@U\xf8\xf9\x81\x01\x87S@S;B\x1e\x87\xb5S@\x16\x98\xe18\x1b\xb4S@\xcb\x16\xeb\x9eD\xb9S@h\xc8/b\xb3\xb9S@\x06\x97\xf9\x84\xd8\xa4S@\x7fRu\xef\xbf\x90S@.\xe7+^Q\xc3S@ T\xc9\x8b\xb0\x8fS@\xa6Q\xd6\x15\xe4\xabS@\x8bP\xb2\xb4\x9b\x84S@\x8d\xcb\xd6\xbb\xa5\x9bS@*\xb2\xe0\x1a\xb5|S@\xbc\x0c<\x19\x05\x84S@\xcd\x0f\xd2\xdaw\xbdS@\xb6\xbb\x84\xfb\xaf\xe0S@\x15\x1a\xe5"\xe0\xb6S@\xd1*\x00=n\xb4S@\xed\xf12\xfbY\x86S@n\xca\x18e\xaa\xc8S@\xd8\x9a\xc47\xef\xb4S@\xd1,\xf8\xad\x95\xacS@\xf3\xd8\xf5\xac\x04\xbaS@\x9c`N2\xe9\x87S@\xa6\x1b\x81\x98s\xa5S@\x03\xbe\xa2\x95g\xa3S@\x0b\xe8\\\xfe>\xc3S@\x91=\xbe\xa7\x1e\xadS@}\xef\x1b|\xce\x8fS@\xacj\xae\xf3\x86\xa9S@\xf1X\x8cd@\xcdS@^S\x82\xa1\x95\xb3S@\x01\xcfO\xa9$\xa2S@\x07M\xb6\xda1\xb8S@\xf9?\x97(%\x89S@\x169>\xb3\xd7\x8fS@\x01\xc7y\xa3p\x95S@\xe2\x95\xe4h\xd1tS@\xd0T\xc1\xb9\xa9\x8fS@\x0bE\x18\x05\x07\xa9S@\x1d\x8e\xcbgw\x8fS@ )"\xb82\xaaS@\xa6\x8bz\x07\'\xa7S@lV/[\x07\xa7S@\xca\x9c\xc9;\xbf\x93S@\xd1V9b\x1f\xa3S@\xa8\xbe \xeb\xb4\xaaS@\xe7L(\x9a\x81\xa5S@\xd4\xe9\x93\xba[\x93S@X\r?~\xc8\x80S@\xe3\xac\xa0\x98k\xa1S@\x84\x15\xd3+\xac\xb7S@;\xf6\xc2u\xa5\x92S@rL\x139\x92\xbdS@\xa0\x8d6H\xc1\xb1S@8\xf6\x0f\xa3>\xadS@\'\xaf\xf7\xda5\xa6S@\x13`\x8c\xec!\xd3S@\x07\xc4\x9f\xcbM\xbfS@A_z\xdap\xb7S@*\x98B\x8f=\xa4S@\x05\x0cp\xe9\x1b\xa9S@\xed\xf8\xc4\xf4\xc0\x8fS@\xbd\xe1\xfa9F\xb6S@\xe4\x08\xea\xf3\xdc\xa2S@\x08\x00\xd1i\x85\xa2S@\xd9\xd5\xea/\xb6\x87S@\x16\xa5\xbb\x0e\xf0\xa7S@z.\xdfx\x96\xb7S@\xce;\xfc\xba\xff\xa7S@\xbdL_\xf8#\xb1S@EY5\x87\xe8\xa1S@\xae\xb2\xbaF\xc0\xa1S@EV\x1c}\x89\xabS@\x03b\x9c\xc8\x00\x9dS@`\x181\x81\x15\xbdS@\x14\x1e\xd4\x91\xee\x8dS@\xe9\xd9u\x05\x1c|S@\x1bc\x06\x7f\xa9\xbaS@\x84\xb2]\xaa\n\x9eS@_l\x16\xfe\xb4\xb9S@g\x05\xd5\xf3\xba\xb8S@}Y\xf9\xd6\x02\xaaS@C\td8)\xbbS@\x04\xdc\x95\xdc\xa1\x9bS@\xb7\x8f\xe45\xba\x87S@\x0c\x15\x99\x1b\x83\xb7S@\xfd\xf6\xe7z\xed\x9eS@\x81V`jf\xbdS@\xece\x159b\xaaS@0\xccJ\xfe\xc6\xb6S@\r\'\xaf\x9d\xb5\xb6S@"\x1b3B\xf0\x88S@\x1eQ_)\x01\x89S@_F!\x8eE\x99S@\xb2\xe9[\x9a\x16\x9fS@i\x80U\xd4R\x9fS@\x82\xbf\xb5\xd7\x92\x8cS@3\x95+\x8e\x9d\x8bS@\xaa\xfa\xd1\xb9k\xb6S@9G>h.\xb5S@\xd6a\xbe\xd0\x8c\xacS@\x9f7\x07_*\xabS@k\x90\xdc\xa9_\xa1S@\xe8\xeaU1\xb3\xb7S@\xbb;Kz\xf8\xbaS@\xb7\x109\xd0\xbe\xc3S@\xca\xd0e]\x82\x8aS@f\xc9\xa1\xca\x0f\xadS@\xed|\xc9\x1b9\x80S@4\x9dAD\x18\x86S@\xed\xf2\x1dj\xe1\x8cS@\x9e\x0b\xec\xcd\xa8\x88S@\xad\x90jy\xc7\x9bS@\xa2!\xf6\xb8\x86\x85S@\xf2\xa2\xffb\xc6\x81S@\xc7f@\xa0\xbb\xb7S@P\xc2\xbd\xa3\xde\xadS@\xc6\x15\x91Mf\xbfS@B\x8bBq\x92\x81S@N=\x82r\xfd\xbcS@\xc9fz\x05\xa7\xbfS@\xcf\xc2K\xa9\xf5\xabS@K\x7f\xf6n\x1fzS@\x1bE\xc1\xc2\n\xb5S@\xed\x1b.B\xff\xc1S@\n\x9f\x95o\xd4\xb3S@*\xf4\xfe*\xb5\xb4S@\x05\x9f\xda\xccO\xb3S@\x06\xa2Z:y\xb2S@\xb4\x07\xedh\xfd\xb6S@\x1f\t\xd3/?\xbeS@I\xb7\x88K:\xbdS@\xb4\xa3\x9a-\x0c\xa8S@\xf8\xbeRt}iS@\x1b%M\xf7\xb0\xb8S@*\xe54\xabA\x88S@(0\x0fTR\x90S@\x85\x0eW\xfe\t\xadS@\x143\xe1\xb0t\xb5S@&\xfe\xaf\xe0\x0b\xbbS@V\xda\x1cb\xea\xb3S@\xfa\xedM\x17\x9b\xb6S@\x1e\x9a\xee\xf3e\xa8S@"N\xc5\xc2F\xa5S@P\xe2\x82\x04\xd6\xb8S@\x96\x9b\x8d\xcb9\xafS@\xb2\x9dW\x9b\n\x85S@\xee)\x94\x8fd~S@GD\xc8\x11\x14\xaeS@eN\xe4\xa4\xdb\xc0S@\x07k\xb6ey\xbfS@\xf6\xeb\x98%\xa6\xbfS@xh\x03\xe2\x07\xbeS@\\Q\xd7\x1e\xd1\xc0S@\x9a\xb3-\xfd\xdf\xb7S@A\x95A\x07\xf8\xb8S@\xa2\xb5\xf1\t\xaezS@^v\x91v\x9a\x86S@\xc1r\x1518\xafS@(e\xac\xe2\x13\xa9S@\x10e\xf7%-\x82S@\xa1GT\xe0\xe7\xc4S@\x08R[\xe1\xba\xc0S@\xd5$\xab\xf3B\xc5S@cR\xb4\xf6\xf5\x89S@tg\xe0\xca\xff\x85S@{3\xdd\xd5b\x85S@kS\xc5:\xb5\xc1S@\x87\xe5\xdd\xa1m\xb7S@\x12+)O\xe1\x85S@\xd3\xb1\x1d\x92\xfayS@zv\\.S\x8aS@\xc2o\x13\x8a\x0c\x85S@)79EN\xbbS@\x0e\x05s\x97\xae\xbeS@.L.\xaf\xed\xc2S@\xc7\xff\xf2\xc1T\xc1S@\x8b\x82\x80A\xd4\xc0S@!\xcc\x06\x7f\x8f\xc4S@}\x11\x83\xfdv\x81S@\xc7i\x85Q<\x89S@:\x17\xa0  \xc1S@\x7f\x9cEh\xbf\x89S@EO\x06\x94~\x88S@y\xb30/\xb2\xc1S@\xf9\xe7P\x93.\xbbS@lk]\x04l\xc1S@\xb4\xda.7\xc1\xc2S@*\xb8\x97\xa1\xf2\xc1S@\'\x83FC\xa5{S@\xb6\xfe\xdb\x01f\xadS@\x88s\x1d\xeb\xf2\xc0S@,pd\x16x\xc2S@\x1aI:\xc8\x88\xb9S@7+\xa1\x9a\xfd\xaaS@\xc6X\x1bO\xf9\xb3S@\x11"\xb4\xea\xd4\xc2S@\xd1r\xb3Vl\xb8S@\x19\x97\xeb\xa9\xfa\xbfS@\x9e\xd9\xa6I\xad\x82S@j\xc0\x89+.\xceS@\x0esz-\xd9\xb4S@\x07\xae\xb8\xf6\x1e\xb8S@\x82-yO\xff\xa5S@\xbedt\x18c\x9eS@$\x81:q\xa4\x83S@r\x81\xf7\x97\x1a\xb6S@\x7f4fS\xf7\x83S@s\xd3|\xc4\xf9\xc3S@ \x98+\xb6\xff\xc6S@\xe2U\xadWS\xb0S@\xdbeg\xdb\xd4\xadS@4C\x95\x9e\x15\xb7S@+\x17\xf5\x1b\xd8wS@r\x84;\xc29\x84S@\x99\xb3\x9e\xe8!\x8aS@\x99\x95\xf9!B\xbaS@\x8ch\xbb\xeaP\xb4S@\x8c`:\xd3\xe3\xb7S@\x19\xd2T\xd83\x9fS@e>%R\xbd\x96S@\x0fQ\xcbA\xac\x81S@\x96\xefD\xe8\xb0\xa3S@\x7fU@g!XS@=\x95)\xe5\xe6\xa3S@\xa0\xd6\x11\x1b\xfc~S@\x1f\x81\x1ew\n\xb6S@\x83\xde\x02\xc1\x88\x81S@1\xde=\xed\x18\xc3S@\xe90\x9e\xa2\xc6\x80S@(}d\xf1\xd3\xb6S@\x87\x93\x1f\xab:\xa3S@\xbd\xd6\x17Pp\xb6S@k\xd8\x01\xb3y\x80S@v\x00\x7f\xde\x10\x81S@\x827m\xbft\xc2S@\x8b.\xc5\\\xb1\xc2S@\x14\xa2\x9c\xb3\xaa\x7fS@\xaf:\xf1=r\xcdS@3;!\ri\xbeS@\xfcJk\xfap\x82S@.\xc26J\xd8\x7fS@\xce\x83$c\xf2\xc7S@j\x80Mp>\xc6S@\xd4\xaa\xb1\x05~\xc7S@\xb9\xa0\xbd\xd1\xa5\xc9S@\x0f\x9d*"c\x83S@\xd2\xef\xa8\x14\xc3\x8dS@\x82o\x13\x10\xf8\xc7S@\xf9V\xbd}\x01\xc8S@("\x81\x8a~\xc8S@\x1f\xa72\x92\xfc\x9fS@\xa3zX\x1cC\xc2S@\x80Q\x9bP\xb3\xaeS@A\x84SK\xfd~S@\x07d\xc9d\xf5\xabS@\x19\xff\x9b\ts\xb5S@\xdb|\x17G\xc7\x9dS@\\\xfel\xfb\n\x9eS@\x86a\x80o\xb9\x90S@\xa2|l\xa7N\xbcS@\xf8\xcf\xb3\\\xed\xbbS@\xe2\xd3\xbd"e\xc9S@\xc6Rs=\x90\x91S@|}\xba\xa5X\xc9S@!\xeb\xd8\x1f\x17\x94S@xF\xc8E\xbc|S@\xa3T\x7fu\xd5\xbcS@\x19/\xcf`\xbf\x84S@\xe9V\x01\x0c\xf5\xc9S@]~\x86\x07`\xcbS@\x86\x8dy\xc06\xcaS@\x03\x7fv\xe0\x08\xcaS@1\xae\xe5\x85o\x94S@M\x19\x81\xc1)\xb6S@>\xc1\x9e\xec\xaa\xc0S@\xe465\xcd\x99\xcaS@\x15\xdc$\x80Z\xcbS@*\x9f\xf8\xa4\x9b\xb7S@\xf6\xc5^3\xed\xcbS@\x8d\x9a\xbcY\x7f\x81S@0\x8e\xfcj^\xccS@\xf2\xd8Wjn\xcbS@]|\xab\x9f\r\xaeS@\xb2\x89\xbb/\xa3\x80S@\x9d\x81\xaa\x96r\xcdS@\x08\xa3J=\x98\xc0S@\xc2\xd2\xb0>\x8e\xb3S@\x96\x0ee\xaaM\x80S@\x1b\x0f\xed\xceX\xccS@\xbb\x1c\xbd\xc3v\xb2S@\x0f\xb3\xa4\'\xf9\x8fS@\xc2\xa7\x0b\xadx\xcfS@\x1b/\xdc[\xf0\xbcS@\xc3XX\xb6g\xb7S@k\xc4\xf8\xb4G\xa6S@\t\xf0sa\xfa\xbcS@.\x90\x91\xd1L\xafS@\x18\x08\xe0\x81\t\x91S@\xd5S\xc4\xea3\x9fS@\x18\xa5i\xd1\xbc\xb5S@\xe8o\x1b\x94\xec\x82S@x"\x8c*"\xbdS@<6\x1f6\xba\x83S@\\\xadG>\x8f\xd4S@l\xb4_\xa7r\xb5S@\xc5\xdek\x7f)\x94S@.\x17P\xe1\x04\xb8S@\xa6+qA\xc4\x84S@ \xe4\x08Ki\xbbS@\xc8\xfeR\xa99\xafS@\t\x07\xc5\x10\xc8\xbeS@Rg*8`\xbeS@\x1a\xa8\xa3Y\xd3\x8fS@\x90\xf2\xb8\x93\xc8\xb5S@\x0fW\xd0\x8c\x8d\xb3S@\x8f\xa2\xf6Yu\x8fS@\xa0\xc3\xb9\xcd\xf9\x8eS@\xa1\x12\xab\t\xa2\x92S@\xdd\t{\xab\x01\xa6S@\xdd&`lB\x84S@"-\x936Q\xc3S@\x00\x7f\xd3\x92K\xaaS@@\x96\xaa]\xb7\xa6S@O\xe5o?k\x85S@o\x8e\xd3\xd0\xc4\xc3S@A\x1a.\xee\x95\xa8S@\xc5[\x1b\xcaC\xb8S@\x16T\xc1\xa07\xb6S@1*?\x16\xd9\x8bS@\xa1\xb2\xce\xc5\xa7\x9dS@\xc1\xe8\xa4\x1bi\xc7S@J\xc4S\xfdy\x90S@\x9f\xecx(\x1c\xb1S@\x0c1\x80f\x89\xc3S@\x9f\x15\x87\x12\xa1\x9fS@\x92g|\xe8\x03\x9fS@#\x82\xeb\xc43\xa8S@w\xaf\xeb\x1bL\xa0S@%;h\xfe\x10\xafS@\xdeG\xea\x9d,\x9eS@\xa7\xd9h\xb6\xdf\x85S@LgL\xcd\x02\xa4S@\xb5\xe9\xe2\xc5v\xafS@jOV\x0c\xd6\xb9S@W\xc4wV\x98\xb6S@\xcc\xd4\x98\xb1#\xb1S@n\x8e\xb2\x84\xca\xabS@\x8e\xb3\xea\x81\xaa\xb1S@\x8f\xfc\xfa\xeb\xeb\xb9S@s\x8b\x8d\xc5\x1a\xaeS@d\xcb\xe2\x1f\xed\xb9S@\xadkTk\xb3\xadS@\x1f\x02}\xacV\xaeS@\xa2\xb7\xef\r\xff\x8aS@\x8d\xfa\xd0 \x02\xa3S@\x97\xdf\\\xff\xcf\xb9S@\xa6\xe6\xf3\xdf\x83\xb8S@Q\xae\xe1G\xcf\xb7S@d\x07\x02\xd9\x12\xacS@\xbc\xfa\xba\xa8\xbf\xb6S@zy;@\xc6\xadS@\xe8\xe9\x92\xad\xf4\xbdS@\xa6cR%4\xb8S@V!\x8a\xb2\xb7\x85S@\x8b\x99\xc4\x0eW\xb8S@\x9d\xd0\x8bvO\x9fS@\xab bu\xb7\x86S@L\x84#(<\xa2S@\xfd\xca\xe0J\xe8\xc4S@`\x02x\xa6g\xa4S@O\x1bi\x94\xf3\xb6S@\xf6l&\xdeG\xb7S@\x84\x06\x14\xf1\x9d\x8dS@\t\x05\x01S\xec\xc2S@\xe9\x8f\xec\x19I\xb2S@\x96\xe1\xbd\x97\xcb\x8eS@)\xa1\xf1\x9eu\xbdS@^Q\xeb\x80\xe5\xb4S@\xc5Ly\xda"\xb5S@\x9dO^\x81\xda\x83S@c;koA\xbeS@\x82\xd3N\x0b{\x93S@\xc7\xdb\xda\x18\xfb\xa6S@\xfb\xd6J\x90@\xa1S@\x86\x07Dg?\xa4S@\x06D\x127e\xadS@K\xf0\x89\xb1G\xb5S@\xbf(>ji\xc3S@\xc3\xddR\xe68\xc3S@v\x85-\x8b\r\xc6S@\xf4\xe9\x0e\xa1I\xb4S@\xacO_Z\xa1\xb7S@4\xc4\x86C\xfb\xb8S@$\x15\xadiF\x84S@\x80\xf2\xec\xfd\xe7\x84S@k\xb08\x85\xcf\xc1S@\t*\xc3\x16\x1b\xbaS@/\x84\xe2\xd1\xa3\xc1S@\x16E,\xff#\xbcS@\x16Y_\xa1v\xa8S@_L@&>\xbaS@,\xee#0\xe5\x89S@\xb4\xd3\xf33[\xb1S@\xa6=w\x8d_\xb0S@\xa5\xc6\xad\x8e\xa8\xc8S@M\xccyF\xce\xacS@b\xff\x0b\xbf\xf3\xadS@\rGJ\xa3\x10\x84S@\xa4\x18\xf6E\x8f\xa9S@\xfdX\xcd\t\xca\xb0S@l\xd3\xa4(q\xc0S@\xb8\x06\xa7\x08\x1d\xb2S@\xd5\xc3\x16\xbc\x9e\xbdS@!\xd810\xbf\xb7S@\xe2yq\xe1\x14\xa6S@A\xd0\xc5*|\xb8S@\xb4\xd8\x94;W\xb8S@R\xf1\xc6\x95b\xb5S@l\xd3rO\xc7\xc5S@\xc11\xf1W\x18\xa9S@\xea\xa2s+8\xc3S@\xa9\x07x,Q\xbaS@M\xef\xaeE\x8a\xb3S@\xe7y\x8c~\x13\xadS@\xa5k\x906\x91\xa6S@7\xff\x0b\xcf\xa6\xb0S@&.\xf1\xa7\x99\xadS@<=\xb7\x01EhS@\xd2\xc6\xdax\xe6\xadS@o]g\xfeo\xc0S@\x80hz\x7f\xab\xa9S@\x87U`\xf9\x7f\xadS@\x83Xw\xe7I\xb5S@\x08\xa9\x08\x0eN\xc6S@\x16*\x9b\x92)\xa4S@/w\xa7\xc0\xb7\xb9S@\x1a\xc8!A\xbc\x87S@\xb3\xce\xea\x1fz\x87S@c\x8d\xa3\x8e\x1b\xb3S@\x04\xe9$l\xc4\xaeS@,g\xe44(\x89S@\x0eBf\xc9\x0f\xafS@\xd8\x91\x90\xfbF\xb3S@\xc9\xe2\xbb:t\xb0S@ Q\xd3\xc9\x14\x84S@R[\xeb\xc75\xb0S@~Y"DV\xb8S@\x87rT\x91\x06\xb8S@!\x02x\x14f\xaaS@\x96\xb1\x05m7\xb9S@\x89B*M\x85\xb1S@I\xcb\x15\x1e\xee\x92S@&|\xab\xb9\x8c\x83S@\xb0\\\xf64\x8c\xbaS@]\xef\xaf\xf3\xb9\x92S@\xe5\xcf1\x0eb\xabS@\xee\xe3\x9c-\x7f\xc1S@\xaf\xa1w\xee\xc8\xa1S@*pn7\x80\x84S@\xeb_\x88^\x8f\x89S@\xca\x17v\xae\xe9\xb0S@\x00\x9c !\n\xc0S@\x9d\xf1\xd81\x1c\xb3S@~\x07\xf0\xc8;\xbcS@\xa5\xa4\xa2\x0f\xb2\x8fS@k\xa9\xbe\xe7$\xbfS@\x83W\n \xf9\xb9S@c\xc7S\x9d\n\xb8S@\xf4\xc1z%\x80\x8aS@\xc5c\xf4(\xe0\x8eS@\xdbhfW[\xb6S@,?mH\xe6\xa3S@\xafZ,\x06\x8c\x8fS@?hEf\x13\xbaS@;\x88pt\x0b\x83S@\xc6\xc4f(~iS@c\xf5\xab-\x1eyS@\x02@+\x07\xfb}S@\xa7u\xbcw\xb3{S@2\xf9\x96\xd1*|S@\x94\x18X\x80\x89\x7fS@\xa3\x98\xb9\xc8>~S@{\xe6\x83R$\x7fS@p\xdd\x9f\xb3=\x82S@/1\xba\x08Q\x80S@\xb4\xf3\xa7k\xb3\x80S@\xc3\xc1\x90\xb4\x18\x81S@\x19\x92W\x1b\x9c\x81S@r\x80\xee>\xd3\x80S@\x12\xbb\xf8\xa6\x9f\x81S@\x86\xfc\xa5C\xd6\x83S@\xb7\x9b\xf0\xe0\x81\x83S@R\xcfu~\xa1\x85S@>\x8c\x87{\x06\x84S@\x12`\\\xcc9\x83S@\xf3\xac\x83\x9a\x8b\x88S@V\xc4\x11\xaf\xe3\x85S@\xccd\xa7\x92\xbf\x83S@\xbas\xa5H\x9d\x86S@\xb2\xdc\xd9\xabJ\x99S@\x93\r\xc8\x98\r\x86S@\xf8\x7f>{"\x87S@V\x87\xbaD\\\x9eS@\xd2\x89$B\x9d\x8cS@\x14\xe2&\xe6\x80\x88S@\xd9\xf0\xca\x92\x05\x9fS@\x99\x99o9\x07\x89S@\x96\x82O\x83\xa7\xa7S@\x10_\x9d\xde\x05\x9eS@\xccv\xf0<\x82\x9eS@\x83\x95:%\xd0\xa1S@\xeb\x1cv\xf1G\x90S@q\xb0)\xdb\xb2\x9eS@\xe9\x96\xb0\x92\xcb\x9dS@\xde\r&\xad\xbc\xa2S@\xfa\xfc\xed\x8b}\x9cS@\xd5\xd9!\xd8\x84\xa3S@\t^B\x1a\x80\xa4S@k\xfe\xc3\xb5\x88\xa4S@\x8b\xf1\xc1pX\xadS@\xf4d\x1a\xe2\x8b\xa5S@\xf15YY\xd5\x93S@v9\x1e\xc0\x1a\xa7S@\xe0HL\x8e\xcc\xa7S@\x17\\C\xe7\xa1\x90S@[L\x85\x9d+\x94S@\xf0\x84\xf0Wd\xa8S@\xa3\xfe[\x04\x16\xa9S@x\x12B\xaaV\xa7S@\t\x9bRg\xbb\x90S@\x15\x1a3\xe2\x91\xabS@\xad\xf0\xf3\x93,\xafS@\xff\x88N\xa5"\xa8S@c\xa1\xb2\xfc\xc9\xb1S@\xd3q\xc2^N\xadS@\xd7f\x94w\xea\xa7S@\x8f(J\xd4\x08\xa9S@jmK,\r\xa7S@t\x9fz\x8a\x8b\xb7S@\x04\x7f\xcf\xb3\x84\xb7S@\x1ak]\x06\x8b\xb9S@z\x13\xcb@\xcd\xa1S@f\xff\xaa;$\xa3S@\x0c~%\x1f\\\xaaS@\xc4\xc0\xff\xb3\x83\xb6S@\xe3\xfcw\xb2\x07\xb2S@&k\xfe1Z\xb7S@\xdb\xa0\x16$<\xb3S@\x94\t\x1a\xf9i\xa9S@r\t\xf9\xe6\xce\xb9S@v1\xee\x95\xdd\xa3S@M\xa8\x12)\x01\x89S@zD\x11Q\xd4\xb7S@\xee\xfc\xe59y\xa9S@\xd2\xa8\xac\x1eS\xbbS@rnV\x03h\xbeS@bi\xc5\xbf\t\xb9S@\x9f\xbe)\x82=\xc1S@\x8d\xb5\xba\xe0\x11\xc0S@S\x98\xb2\xe9,\xadS@\xfb6\x9d\x87\x16\xaaS@\xee\x1c\xce\xd6\xe6\xc0S@\xd7\xce\xb3\x13K\xafS@:Y\x81\xc9\x0f\xafS@\xba\xdd6q\xd9\xb9S@\x0b\xd8\x0e\x9al\xc0S@\xd3\x85\xeb\xaa\x9e\xc5S@V\x93\xe5R\xa8\xb0S@\xd6Q?jq\xc2S@\x11\xea\x95>\xeb\xc2S@|\xb7\xdf\x06N\xaaS@W\xad\xf8\x82c\xc1S@\xe1\xf0G;\xf7\xc1S@,\xb3\xbb\xed5\xbaS@\xc5G\xdeVo\xc2S@l\x13\x00\xd4\xeb\xc0S@\xe5Z\xbaO\x87\xb9S@y\xca\xd3\xe4\x07\xacS@\xe3\x19_\xf6\x1b\xc3S@\xa6)\xbb\xb3\xa2\xaeS@\x95PV\xd8Q\xb6S@\x8a\xbd\xdeF\xb0\xb8S@\x8b\xb8\x19Y\xd8\xbaS@\xb5\xcax=\xab\xc3S@\xa2\x94~\xb5b\xaeS@\xbf\x03QF\xb7\xc7S@\xda\xff\th\xf6\xc7S@\xedQbI\xf5\xc7S@\x00\xbf\x0f\x1c\xfd\xc7S@\xd9\x81\x8a\xa7\xdf\xc8S@\x83\x07\xe9\xdc\xe5\xbbS@\xe0H\x1b\xac\x9d\xc9S@\x01\xf4\xae\xdf\xe1\xb8S@\x8f\xf5h2\xea\xc9S@\xf2l\x92Iu\xb9S@\xe9\x03\xa0\x0b9\xcaS@\x9b\xc3\xae1\x81\xcbS@a\x0e\xf4\xde\x87\xcaS@\x18\xe0{]a\xcbS@\xc7\x14\tCy\xcbS@\xa1\x15e\xdd\x1c\xaeS@khc\xf7m\xccS@ce2\x17\xa0\xbfS@c\x8eg\x9d\xbd\xb9S@8H\x04P\xbe\xb2S@\x86c\\e\x02\xcdS@DYx?P\xccS@\xeeZ\x0eB/\xcbS@\xac_q\xec{\xb2S@\x08\xbeD8`\xbeS@\xa9\xd8W:\xf3\xcdS@\x85y\xccX\x14\xb3S@\xb8\xe5\x89\xb0\xcf\xb7S@\xa3gMR\n\xceS@\xb0\x12M\xe7\xa2\xbeS@8!\xb5\xf6k\xb7S@\x81\x81N\xcb\xdb\xc1S@\xd7\xfe\xc4\xdc\xfe\xbcS@9\xec\xb2\xa6M\xc1S@e\x89\x8a\x02\xa7\xc0S@m\xcfi\xe7\x18\xb9S@\x1f\xe2\x83\xb6\xee\xb3S@\x80\xcbBNp\xc2S@p\x1c\xdb\xea\x19\xb3S@\x9a\x88\xf8Fx\xc2S@\xa2U3\x86\xcf\xc2S@\x8a\x01Z\x18\xf4\xb9S@g\xa8\xc0\xd4\x86\xbfS@);k|\x9b\xb2S@\x8b\xcc\\\xab/\x82S@\x9b\xde\x13\xf6\'\xc1S@\xa6\xd2\xb2\x0f\xe2\xacS@\r\x93\xff\xba|\xb7S@\xc5\xb0\xa40\x08\xb7S@\xd6\xa8<\xdc-\xa0S@\xd4\x96\xc8\x05\xc7\x80S@\xfa\x97=\x99\xa2\xb3S@\xcd\xc7+4\xe0\xb3S@\xca\xdcd\x08}\xa8S@\xb3\x8bK\xcc\xd0\xb8S@\xd2h\xa7Z\xc4\xa6S@\xa0su\xec\xc9\x85S@\xb4\x8e6p3\xb5S@\xf3\x1cU9\xb6\x80S@\xf3\xbd\x1c\x86\x82\xa4S@\xebFb\xb2\x8d\x91S@+\x03\xaa\x03\xe3\xb6S@\xa58)\xd0_\xbaS@6\x8f?\x7f\x0f\xb3S@l\t\xe6\xf2d\xb7S@W`\x1aN\x10\xbbS@\xc3\x81\xd4\xe3\xd1\x83S@\xe4\xad\xc7F;\xbeS@\nY\xe2\xac\x8d\x87S@3\xad\xb0\x98\xea\xb3S@\x04\xe0\x0b\xad\xef\xb6S@D\x10\x89\xa9Q\x7fS@\x13\xec\xa9\x8f@\xbcS@\n\xb6\xbe{\xf7\xb7S@\x04_\xfa\xa3+\xbfS@~\x9b\x9f!\xa8\xbfS@\x1cg\x05\xe5\x16\xb2S@\xb2aLm4\xceS@O\xce\xd7\xbf!\xc1S@\xa8\xdd\x0f\xf3h\xb4S@@\xaat\xe8O\x84S@\x7fM\xee\xd2U\xccS@\xd6\x92[\xd5\xdd\xcbS@\x1fd;\xe9n\x93S@\xa2"\x04\xc1\xd0\x81S@\xaeG\x94\x9b\x02\xa6S@\xe1\xcf\x1c@\x9d\xa7S@4\x10\x9bu\xd9\x94S@\xcb\x9a\x92\x9eY\x94S@\x8fP\xc4\x80\r\xa3S@\x0b\xef\xc3\x89\xef~S@\x16\x96\xf9F\xc9\x94S@3\x17\x88/\xf8\xcaS@;\xab\xe2\xc2\x0f\xcaS@Va\xa4\xa0h\x8fS@GP\xfb\xf1n\x93S@\x90p=\xac\xf7\x90S@Q|f\x067\x90S@\xc3\xe9\xd5x\x9c\xbfS@\xde\xbeE\xad\x98\x92S@\xe4 \'\xe0\x8d\xb5S@K5q\xd9\x8b\xbaS@\xc0\xd3\xf2f\xa5\xc9S@\x89\x13h\xeb9\x85S@\x87\x17\xbb\xd6\xcf\x8eS@\xa5(\xdc\x1dk\xa1S@\xcag]\xdc\xe5\x91S@\xc4\xad9\xbc\xcb\xaaS@1}3\x0eg\x92S@lCu\xd9\t\x92S@\xbe\'\xed\x1b\x02\xabS@\xdc\xb1\x13i\xc9\xaaS@\xb7\x0b\xfb= \xbcS@`\xf0r\xf6\xb1\xbcS@[H\xa3\xe6s\x8eS@\xd4\\9\x16\xa7\x92S@\x02\x1c\xe7u\xe5\x84S@\xdb\x9d$9\x84\x92S@\x19>\x89\xb2_\x92S@Ry\x8b\xf7\xe1\xbaS@\xed\xdd\xdel\x8c\xaeS@\xe6=\xae\xcb\xef\xc8S@\xf0\xe6\xecM\x8e\x83S@\x91k\xbb\xcbO\xbdS@(7^\xaf\xe8\x85S@\xb3\x87\xa9\xdbu\x8fS@o0\xaa\xc7~\x85S@\x15\x93\x00\xe1\xa0\xc8S@\xd7u\\QD\x93S@\x9f\xba!\xb3x\xb7S@u\xc6p;E\xa4S@|\x07U0\x85\xafS@\xb7\xa6@_\x15\xb1S@\x83a\xb4%`\x84S@b\x9e\x8d\x87Y\x91S@\xf7\xd6\x02)S\xa6S@\xfbQ\xc6H\x94\x8fS@\xd4p\x8f"}\xa3S@\xa4\xb4\xf4\xb2\x99\x8eS@w*\xbb\x11g\xa3S@2\xdd\xe4\xf7V\x89S@m\x8aU\xf3\xcf\x88S@\xcb\xea\xca\x97\x94\xa7S@\xb5\x8bB\x14S\xb9S@#\t\xf85(\x8fS@+,\xf3\xe22\xa7S@<=\xc8Y\xde\xa7S@\x8e\xfc\x1e\xa7 \x8aS@\x90\xc2\xfd\x07*\xb5S@6 -\xf3\xd5\xb7S@\x9b\xf1c\x0e]\xa6S@\xd3/\xe3\xed!\xadS@id|\xf3\x91\x87S@D\xbbb\xafP\x8aS@o\xb11\xf0\xc5\xb7S@\xde\xf0_\xd7\xdb\xb8S@\'a\x0cku\xb5S@CP\xeb\xee\x1d\xb0S@\xf1\x9d\xcckE\xb7S@ \x0c\xa9\xe7\xca\x9dS@Q\x8f\xf8\x1f\x01\x87S@\x1f\xfdA~\x03\xb4S@\xb5\x10\xd1\x00\x1b\x85S@\xd3\xdc\xffxh\x9dS@D\xe8fa\x85\x9dS@\x05\x7f\xf14\xf8\xbfS@Z\xa4\x12\xbc\x03\xb8S@/J?\xc0\xe9\xacS@\'tS\x8bY\xb6S@\xc0\xb2\xbdp\x11\xafS@\xc7x\xb7G\xaf\xa9S@\x95\xd5\x8e3H\xb7S@\xaf\xdc]\x11\xd9\xb8S@)\xca\xba\xc8\x94\xa1S@\xdf\x96\xd1Ps\xb6S@\xcb\xf1{n\t\xb8S@\xc5\xa3\xd1\xda>\xb8S@\x137^\x02!\xb5S@\xac5\xfa\x15\xc2\xb5S@\xcd\x174\xcaLjS@\x96D\xe2\x0f\x92\xb7S@\xfa\xa0W&\xb2\xa3S@\xd62m\x13d\xb8S@\xe1\xdbH\x97\xf8\xa3S@\xe4"\xb8\x89m\xb7S@\x8f\xa9P\xc6&\xa9S@\x01\x08\xa3s\xe4\xb3S@\xfeEz\xda"\xb4S@`\x8b@2V\x88S@\x8f\xe0\x99\xed\x08\xa3S@G\xeeb\xc5\xd9\xb4S@\xb5\xb5?\x98B\x88S@zg;NU{S@b\xf3f`\xdd\xb0S@s\x95\x14\xfd\xe2\xb2S@\xbf~\x00\x9c\xef\xb5S@y\x0c\xd9\x98\xc6\xbaS@\x1b38v}\xb0S@\xe1\x15S\xbd\xa9\xbaS@\xc0\x88\xf1\xa5\x1d\xb3S@ \xf4\xb9\xda\x14\xc1S@]P\x98\xc7$\xb3S@\x02\xcb\xecr\r\xb7S@S\x189\xed\x96\xa9S@\xa7\xa9\xf7\x02/\x87S@\x03E\xa7\xc3\x02\xc1S@}\xd5\xc1\x14\x9f\x99S@\xbb\xba\xad.\x97\x8aS@\x06e\xdf\x8e\xd4\x85S@\xb1\xee\x9f\x08i\x85S@\xbc\x81\xd0\xe5\xec\x9eS@\xe6.I2\xaf\xbcS@3\\gb\x1c\x86S@\xa6s\x0f~v\xc1S@\xb6\xd9 @\xb6\x9eS@\xba\xe1\x8d\xa3!\xa9S@"h\xb1\xa5\x99|S@\x19\xe1\nul{S@f\xc2&>D\xafS@\xde\xddI\x0b\xca\xacS@~\xd88\x0cm\xacS@(\n\xd9\xd3\xca\xbfS@\xf0\xd1\x03\x10Z\xacS@\xdc3b\xde>\xbfS@D\xcd\x99E\xae\xbfS@\xc2\xa8\xcdU\x18\xbfS@g\xa4\xf5\xe5\xcduS@\x99u :\x94\x8dS@C\xf8.`\x91\xbeS@C\x85S\x1d\xf2\xadS@\xb0\xee\x19h\x02\xbfS@[\x8aj2\xe2\xaeS@\xea\x07$\x83\xc3\xb3S@\x7f\x0eS\x9dc\xaeS@\x95\xb6\xef\xd9\xb3\xc5S@\x19\x0b\xe5y|\xb3S@:\xf9\x80\xf7\x8a\xb6S@D/\xbd\xc1\xa9\x89S@S\x90X\x8er\xa7S@\x9a\xa6\xf2b\x9f\xa6S@z\x9a\xca\xc9v\xb3S@\xa5B\x14\xaej\x8fS@G[\x9cT,\xa4S@=\x96\xa1\xbfb\x92S@\x04L\x93\xa6\x89\xa3S@0\x84(\xa5\x93\xa4S@\xd2\xfc3\x95?\x8fS@k\xdd\xcd\xfa\xd7\xa3S@\xf4\x9a4\xf6?\x91S@\xbe\xffg\xda\x82\xa1S@g\xbc\xc2\xfd\x13\x8fS@\x1d\xab\x01\xe6\x19\x8fS@\x1aU\xd3\x7f\xfc\x93S@+\x9f\xfe>\x8d\xa1S@\x1dwj"\x1a\x92S@\xdf\xd5\xfc\x8b$\x8eS@\xe7\xb9\x05a\x9d\x9eS@aw\xeb!\xe8\xa1S@\xb5cj\xe0\xf2\xafS@\xef\xdf\x0e\xe5`\xa3S@\xc5\xf4\xbbAU\xb9S@\xb2p\x9f\x19\x93\x91S@L\xfb\xd2\xf9h\xb3S@\xa7N\xaf\xed3\xa2S@\x0cI\x92\xdc!\x94S@\'h@\xf7N\x8fS@T\xcc\n\xa6a\x91S@\xccm\xb4\xb9\xcd\xa1S@\\FH\xe2\x8b\xa5S@\t\xaet\xac\xf0\x92S@{\xf6{\xe8\xce\x9fS@\x98\x15\xa2\xd0\xb0\xa2S@\xf9\xf9\x1byf\x9cS@D\xb1\xa8\xb9\xce\x9cS@%7z\x94\xb2\x9cS@\xac\xca\x0c\xe8\x17\xa7S@sV\xd8N\xe6\xb7S@ C5\xb7X\xa8S@|(\xa5\xabV\xb5S@\xbf\xad\xe5\xb9M\x94S@\xcc\xf9?\xcf\xd1\x99S@\x1a\xef\xf3\x9f\xec\xbaS@\xa3\xab\xdf`\xb5\xb2S@2L\x05\xcc\xeb\xb1S@\x0c\xa3\xea\xf5\n\xb7S@7`\x83\xa6O\xbaS@\xc8\xb9\x17\xc4A\xa3S@\xe9B\xb0\xca\xbc\x90S@p3\x12\xfa\xca\xaeS@\x18\xa8\xa4s\xc9\xb3S@\x1b4\xa4\xe5\x05\xbaS@\x18\xc2T&\xf1\xabS@\xd4\xf7\xa7\xd2d\xa8S@\x8a\x126\xee\xaa\xb2S@)4\xeb@\x96\x88S@\xab,\xf8Z\xf9\xb8S@*e1\x89F\xa7S@\xea\xff\x90\x80x\xa9S@!\xaa\x02\xa3\x0e\xb3S@\xef\xf7<P)\x85S@\xfb\xc9\x94\x9b(\xbdS@\xcd\x1e\x1c\xd2\xf4\x91S@\x16Y\x95G\x16\xb4S@#w\x9bkZ\xc0S@\x92\xdd#\xa7!\xb3S@\xd2\xb7\x8f\xc8\xeb\x88S@\xc7W\xaa@n\xb7S@\xb0M\xf2\xd1\xb0\xaaS@r\xaf\xed\xd4S\x9fS@\xcbr?\x19\x14\xabS@\x17\xf4\x08\x1d\xf8\xb9S@)\xb4\xcf\xae\x93\xb1S@P5\x97\xd1P\xb6S@\xd5\x07|\x8c\r\xcdS@\xa4\xcbjy"\xb7S@;\x9cQ\x01K\xccS@\xe4\xd6\x1c \x9c\x8aS@Y\x1b\xd3\xd1\x89\xb3S@\xfc\x93\x93\x10\xc9\xbeS@D\xe2\xa6Dv\xcbS@\x99\x12\xa9!\x95\xcaS@\xf3~\x1a\x0b:\xcbS@(\x14C(\xe1\x8aS@ZA\xd3\x7f?\xadS@\x15W\xd2\x08n\xcbS@\xe4\xc5a\xdf\xd4\x8cS@e\x01n%B\xb5S@\x97\x8d\xe4\xff\x04\xcaS@\x030$\xd4/\xa7S@iW\xd9&j\xa8S@\xec\xe3\xf5\x07\xbd\xa5S@\x1b\xc5G\xfc\x19\x86S@\xe4T\x19v\xf7\xc9S@|\xf2\xdcdV\xadS@2\xf8\xfa\x90\xe7\xa7S@X\xf9\x02 \x7f\xa7S@\x1d\xde\xd4g\xe6\xbaS@\xf6\r!\xb5\xc6\x87S@\xf9\xa5_\xd6}\x88S@\xf8\x9e\xc5\xce@\xa6S@\x8b\xb7\x9d[^\x87S@#\xe8\xe6o\xee\x8aS@\xf6\x0b\x96[\xff\xb8S@uN\xa2\xd2w\xc9S@\x98~\xcf\r\xfd\xa6S@\x04\x12\x83P\x19\x86S@\x04\x8d\xcf\xb5\xaa\xc9S@A"\xafH\xed\xbbS@\x88\xe9\xca\xb0\xd7\x80S@\xd8\xaa\xd4\xee\xac\xa9S@\x99(\xfb8\xb8\xb1S@\xbf\x04\xd9o\x8a\xc8S@\xa9\x0b\x83\xe3\x92\xb1S@m\xdc}\xdf\x07\xc8S@,0\xd6\x01}\xbbS@\xaf\xef9^\x1d\xb2S@.\x1d\xdea~\xbaS@\xf9z@\'y\xc7S@\xb7\x9b\xb0\xae\xea\xa7S@\x8f\xa7z\xf6\xbc\xb1S@\x90L\xc5\xd6\xfa\xb9S@"\xc1j\xd9h\xa6S@M&\xca\xb5a\xaeS@\x86\xd4\xd7a@\x86S@@Q\xb7\xd5\x95\xa6S@tf\x176\xcd\xb5S@,\x0c\xbfj\x90\xb8S@\x9e\x91\xa7\x19\xff\xc6S@\xc2\xd2rO\x95\xc5S@\xaa\xb1\x1a\xbd\x17\xadS@hA\xbd\x85\xe8\xb8S@o\x87\x86>\xce\x94S@\x0f\x16\x14l`\xa6S@ai8\xc1\xdd\x85S@\xf2\xf3\xf3q\xbc\xb7S@\xc5\x0e\xe7kE\xb7S@\x0fC\xb6b\x13\xa8S@\xf9\x8d\\z\xda\xadS@)\xa6\xdf\xab\xcd\xb6S@\x0cq_\x9b\xf3\xb8S@\xe8\x14S\xe3y\xb6S@\xfc\x1c\x1d=\xf1\xaeS@\xc8;\xc4uO\xb8S@\xe5i\xfd\x96g\xafS@\xfb\xfd\x85\xa3\xdb\xb7S@\x1f\x99\x83*&\xb5S@AD\x91\x87.\xb6S@\xc8^/!x}S@\x9fO\xb9\xec\xa9\xaeS@\xcf\xac\x907"\xacS@\x01\x04\xe5\xc2X\xa9S@\x94\xd1+1\xce\xa1S@+tI\n\x98\xa1S@x\x90\xf8\xecg\xb9S@\x16\x136[\xeeyS@\x07.b\xff;\xb4S@\x8d\xa3] \xd1\x85S@\x1d\x8e\x11;\xc9\xb3S@\x9d!z\x8f\x94\xb9S@\t(\x93R \x85S@\x8f\xf5\xd6\x8a2\xbaS@!!:\xe8czS@.\x19D\xc4\\\x83S@\xe2>\x16\x0f\x9d\xb3S@\xeb!\x85\x1f\xa3~S@ 1\\\xb2\xb0|S@\xf5\xe2\x80\x17I\xb8S@\x07<m\\T\xa2S@ALt\x10\xbe\xc1S@\x00\x87\x07\xc1z\xb7S@ \x9b\xbf\xd5\xe3\xb6S@>\xb90\xce\x11\xc1S@\xe1\xbb\xe3\x959\xaaS@\xd1\xa7\xcc\x99\xfd\xb0S@\xa7\x9f\xb2\x11\xef\xc0S@\xad\r\xf6\x9d\xbe\xb6S@\xfd\x8e\xc9nk\xb6S@QX\xf8\x00K\xc0S@\xa5\xf6Bi\xde\xc2S@#\x8eW\xad\xd6\xc4S@\xfd\xd6\xea=\xae\xb0S@\x8e\xc3-\xfe8\x7fS@\x8b\x94\xaf\xb7\x88\xa9S@G6\xc2\xfb\x15\x84S@;q\xa8\xaf\xb5\xb7S@\x0f\x10!\x88A\xacS@\x07\xa7\x826\xa8\x82S@\x96&\x96\xf6\x8b\x85S@0^\xc76|\xc1S@"\xdb\xcb\xfb\xb3\xb6S@v>\xc1\xf0P\xa4S@\xe7>\xf3sZ\xafS@\x85m\x19\x9f\xe1\xb6S@\x0eZc\xff\x11\xa3S@\xb6\x97\x18\xcb\xf4\x81S@"V_\r\x01\xc1S@7W\xec\x15\xec\xc3S@\x07"\xc7>\xb3\xa6S@~\x9a\r!J\xb5S@\xf7\x93\x1d\x17(\xacS@ MG\xcc"\xaaS@}J!we\xb6S@$\x07p:\xbb\xbfS@Z\x9e\xf0Q:\xb3S@\xd2\x03&\xe5\x1d\xb7S@\x96\xb9\x86|K\xa5S@Q\x05~\xf7}\xbfS@n\xfe\xaa\xa8<\xc2S@\xfb\xe5\x9clN\x82S@G+\x7f~q\x83S@/\xa2wL\x9a\xb7S@F\x89\x11T,\xacS@l\xbb\xa1V\xd7\xbdS@&\xce\xb0\xe7\x92\x7fS@\x07(\xcd\x15\x9b\x91S@\xd9\xce\xdb\x82?\xbeS@\xbe\x11\x92Fd\xacS@+\xbd\xcf\xeb\xd3\xb7S@a<\xc0\xdc\x91\x9eS@D\x9e9\x1es\xacS@rMO>\x08\xacS@\xc9\xf8\xa3~V\x81S@s\xb2\xc0F\xa1\x80S@\xd4j\xa6\x14o\xbbS@\xdc5\xb5\xb9\xba\x80S@\xf7\xc8R\xd8\xe5\xaaS@=\x80\xc9\xc7\xeb\xb6S@\x02w;\xa4\xc4\xadS@\xa3\x0b\x19\x8d\xe2\xa4S@\xa0P\xc1\xc3\x8fxS@\x97V[A\xcf\x89S@<Q\xcc\xf6\xc0\xb6S@\x02\xef_j\x1a\x9fS@\xcb\xaf(,\x17\xadS@\x1f\x17\x1eo\x05\xb2S@*\x9a\xf7o\x07\xb4S@\xecs\x1c\x80S\xbaS@\xa4B\x19\x90\xef\xb3S@\x88\xab\x9d\x17\xa6\x91S@\xd0\x89\x9b\x0f\xbf\xb8S@\xaff\x9e\x00\xa1\xa5S@\x1fY\x14#K\xa6S@\xd6u\xddo\xd4\xbfS@\xd4\xe6\xcb\x97\xf7\xbfS@-_\xd0\xe6\x17\x93S@\xe9\xa1\x9b\x9ej\x83S@\x12\x1d\x14b#\xbeS@T\xfc\xf0i\x1f\xa2S@\x9f\x8c\xc0\xfc\x97\xb9S@\xfe%\x18\xc2\xee\x89S@#n\x16\x14\x10\x87S@\x97\x0e\xb1\xa4\x0b\xb2S@{Z\x94js\xbbS@@e/\xe9\xb7\xb1S@\xfa\xbd$\xe68\xa6S@\xc6z\xf1jq\xaaS@\x86Wh\xe7\x16|S@/\x96\x1f2\x19\xc2S@\xec\x07R%F\xc8S@\x08"S\xbeW\xa9S@\xa92.\x12\xbf\xb5S@\x9e\x93i\xe4\xb5\xacS@\\T\xe8%\x02\xbaS@\x94_\xde\xfb\x82\xb5S@\x8b\x1d\x80\xa0G\xacS@vJ-+\xf6xS@\xe1^n",\xaeS@r\xc8\x06r6\x91S@\x17l\x85\xf1\xe4\xacS@'
p22
tp23
btp24
a(g3
(g4
(I0
tp25
g6
tp26
Rp27
(I1
(I3018
tp28
g13
I00
S'`\xc5G\x03M\xe7/@Ch\xac\xca*\xf7(@\x01\x0c\x12K\xf8h,@\xe0\xde2\xea^\r)@\xe5\x1a\xd5\x82IN.@<<\xe6\x82\t\x02-@\xd4:\x17\xfe\xf4\xab)@>9\xce\x88\x85\xa0(@\xd3\ti\xcek\xea,@+&X\xf9\xe1\x12/@\x8dqO\x0b\xf9M-@c\xe8M\xbc\x80+-@\x83\xfam\x1fZ\xcd,@; \x8b>\x17\xf8-@\xa8#k\x85\xb4\xa3/@\x89Fq\xbc\xbc\xba.@\xf1Y\x9d\xcb\xfe\x04*@\xbb[\xe4\x03\x15\x94-@m\xe1\x06\xc5\x81\t(@\x98\xe3\xe1:$A)@\xa1\x8a\xe7Q\xb0\xd3.@c\xa4\xd7!\xf6\xa6-@e^+\xb3H\xe5\'@n\xcfKi\x8f"(@\xaa\x92\x13\x14(N,@\xe6\xb0\xc7\x1e"\xcc,@ \x8f\x15\xe0^\xa5.@^\xd4\x88 \xd5$0@7\x1c*\x17bZ.@\x02\xcf!\xc2&~-@\xbc\x94\x83+\x82/(@\x11\xc04\xb6,s+@~h\x7fL>\x01/@\x0bh\x9b\x86\xb7\xf2%@\xb0\x01\xe9\x02\xd9)/@\x1b\xc0r T\x10-@\xcfh\xc7v^\xa2(@0V\xd1\xdb\xa3\x13-@\xd7\xf3\xc3T\xe1\xf9*@a\x15~6\xe5\xd1*@\xfc\x8d\xc7,v\xb1)@\xb9\xca\xc2Pb;.@\xc8\xe5\x1bB$*.@\x1e\x13\xa8G\xdd\x12,@&\xd8\xcc\x12r\x90)@\x13o\x9f\xec\xcd\x94)@I\xd0\x9f"\x8b$)@nM\xceA\xa7\x831@\x19Q\xf7\xb6V\x97(@\xc9A\x8f\xe9x\x1d)@\x86X4\xf1&\xe1/@\xdf\xe1\x80\x11|A.@C\xf4\xc8\x111 -@(d\x9beJ%)@/\xd5\xab\xdf\x97\x14(@\x1e\nb>\xf3.)@\xf8\xdd\x80\xd3\x14z(@\xe3\x07\x86_\xbf\xf5&@\x0e\x8d-6Rq/@L\x1e\xddU>e+@[\xea\nx\xb6))@\xd35\xca\x04)\xf20@z\x01\xbe\xa7\x8f1+@\xacE\x93>\xda\x9d.@\x0f&\xc63\xe3\x10/@\xd1\xdaW\xf4l\x11)@\x0c\x03\xa1\x9fd\x11,@Ls\xdf\x90\xfc\x9a)@\\;\x8d\'\xe2\x03(@\xc40\xafL\xd9\xba,@\xba]\xda\xfaM6\'@h7|q\xf04/@(\xdc0\xe9\x9du-@\xaeQ\x14\x1b\xb5])@g\x85\x02:\xa2\x16+@\xf6B\x16GSq)@\x9a\xad\x9e!\x18\xc9+@\xe9\x80\x8f\x8c6\x18+@>-\xbc\xc80"-@j\xf7+\xddP\xab.@Cc\xbb^\x99G)@\x06)\xa4r\xfd\x7f,@\xd8\xa8G\xedI\xf7+@\xf5\x1f\xa8\xddRI0@\xb6\\!\t\x15e*@\x80(F*:0)@hR\xe9D\xc0w/@\xf7\xfe&"\xc060@z\xfd\x9al\x1eC/@\xdaT\x9a\x06\x83\'-@\x167w\x1d\xcc|)@\xf6s:\x8f\t8/@\x15\x03`\xb6v\xbc,@h\xeeWE\x87\xe3(@f\xe8[\xe9\xbe\')@\x81n\xde_\xb8c+@_\r7\xb2\x16\xd7-@#To\xe5,\xf9-@\xf35\x9dq\x96\x96-@\xc3]2u\x10\xf1,@r\r\x9b\x8c^}/@\xcd\xfdol\x1fP.@{\x81\xa3&\xf4\xc9(@\xa8\xa3\xaa/vv)@\xae\x817\x92\xed\x88-@\x15\x97\x05\xc6T\xce(@#\x11\xed3\xd4j1@g(\x1aRi\x8d)@=\xf2\x99\xaa\x1b^+@\x8e\x88)\x12\xc9\xbf+@\x12\r\xda\xa2\x08\x8a/@\xb0\x9f\xf2\xcfc\xc3+@:\x12.\x92\x95\x85-@\xa5\xec\x00\x1f\xb1\xe9+@N\x12\x9f\xaer\x01*@\xfc\x8d\xc7,v\xb1)@\xc85\x81E\xc1p)@W\xb0\xcc\x08Bl/@i\x13\xfe\x7fX\x01)@\xf7\xf6\tv\xd6Y+@^\xd8\x8fH\xa9\xbc-@\xb0\xf70\x83\nx)@\x18\xd4f\xdf\x8a;0@3\xfe\x15EI\xbd+@p\x95\xfc\x96\xd4d+@\x91r\x8fU\'\xcb1@X\x9c\xb1$\x8b\xe3%@\x84\xcf\xbe%\xeeq(@\xcf\x01\x8b*\xb5O0@\xbcK\xbe\x86-\x90-@<\x15\xe9%:U/@\x1da\x94\x00\xf5\xa9-@f\x1a\x1a\x80\xc0\xe0-@ \xb0J\x8c\xac\x98(@\x14\xc3\x076\xcf\xb2(@\xadx\xb3\xd6\xca\x9e0@P\xa1i\xe6e\xd9(@8\xa1\xd3\xa5\x96>\'@\xdb\x07:&\xfe20@\xed\x037\xf9\xac\xe7*@\n\x16$\xc2x\xa6-@\xcc\x17\x19\xf1\xf7\x13-@o1\x81\x08\x0bb-@\xdd\x19\xe9d\xf8\xc8,@\xba>~/(\x15/@3\xd5y\xa6zF0@4vu\xea_\x850@\xdd\xe2\x7f\xab\x95;/@X\xd8\x7f\xe4l(0@:r\xa9z\xc5\xdf*@S\xf5\x10_\xcc6&@\xcf\xe4.jQU)@\xec\xb5C\xee\xbed.@h\x94\xb7\xbd\x11k)@\x197\xcc-740@ \xae\x1c\xc6\xc2\xd9(@O\xbc\x85\xe0\x84\xbd)@\xc0\xd8\x18M\x10K.@\x8b/\xdbS\xd4\x1b+@\x1b\xf2\x85\x1b\x81]0@\xb0d\xba\xeaD*.@\xef\x10>\x9b\xa8\x95(@Y)\xd5\x86E\xac,@\x1e\xe3fu9\x13+@\x9c\xa7\x8a\xbc\x7fT-@q,B\x8d\xce\xdd/@\xadMMf\xbf\xb7-@Br \xac)Z(@\xe9\x80\x8f\x8c6\x18+@g\'\xc1G\xbb+,@\x8e\xed\xcaC\xc4\xdb+@\x8a\x18\xee\x856_)@\x05\x07-\xe5\xde\xac)@\x13\xd3LL\xcc\x05-@\xe4\x03\xa9\x86}\xf9\'@\xc4\x8b\xad\x06I.0@\x8a"G!\xe0R/@7\x95\x85\x89\xbaj0@u\xb94_1\xec0@\x03\x02P\xc02\xa4+@7\xaf\x92\xb1a\xaf(@\xc6\xd3\xcf\xce\x9c\xe3(@w\x80\x87\xc6\xa2\xbc+@ ]\xcaqk\xb8-@\xf0\x07Ptp\xc8+@$ldz~\xff\'@\xeb\xe0\x17\xe1\x05W+@+sN\xff\xf5w,@\x8e\xc6\xe9\xbft\x9c,@\x1e~\\\xb5yi.@~\x1cG\x02\ny,@\xa1\xfb_\xd5\xe9\xb7%@\xd8\xf1x<zk,@:E\xa6\xed\x9370@\x04\xd4\x80\xcfr\xeb*@\xd0"t\x96\xa7\xb2,@Pj\xc9\xa7n\xd2,@Gz\xe6\xef\xb7\xd1,@\x80\x9f:\x8c\xa8\xb2,@\xeb\x9e\x06\xf3gI0@\xc3\x8e`\x1b"\'(@|1\xfd\xbd:\x160@j\x95\xfb\xa2\x83\x80.@\x18\xb2\xd6\xd8,\x87-@\xa7\xdfR"\x18N/@\xc5\xae=__\xbc0@\xc8\x1eT\xd6\xcc\x04)@\xe9U;J_\x1c/@\xc5\x87\x93\x0bh@+@\xc3\x1c\t\xa35\x1c,@=\x9f\xea8$\xb5(@j\x8f|\x93\x89\x19/@\xc3\x95Hm|\xfd)@\xa2:\x1fy\xea\x82.@\x0c\xbc4\x8d\xa6\x1c.@\xb3\x19\x1d#\x1c\xa7)@\x9a\xfdO\xb6\xb0\t.@\xfb\xd2\xc9\xfav-0@|\x92\xb5\xb7e\xb9*@\x7f{l\\\xa9\xb5)@\x06s\x9bB\x7f\xdc*@\xa5t\x86\xb8\x8an(@<~\xa4\x1b\x10\x1a+@\xd7\x9dz\xc2\x9a&)@,$"\xbd\xb8\x0f)@\xf2\xb1Z\xd3DS/@\x9e\x9e^\xd7\x16.)@\x07\x05\x90\xbeV\xbe*@\xca\xfc\xb0\x96\xcf\x00(@\xcb\x1e\xab\xd3\x05k-@n\x9a\xe3\xad\xdc\xad.@"+\xbf\xea\x0b\xc40@8\xfbu\x9d\xd1k)@\xe43+\xb6\xa4V)@\xb9p\x89u~\x0b0@\xd0\x9c\xfc\xa9\x92p)@^a%\xeeW\xde(@\xa2:\x1fy\xea\x82.@\x8dO`\xc6\xf7x.@\rG\xf8\x8a\xba{.@\xf4\\|\x02\x8c\r*@"\x8f\xaau\xae3)@*\xeekx\xf8\x14.@\x06B\xa1\x92-\xe4.@\x01R\xd6\x06e@)@\x8c?\x9a(@\xe9*@\x1bU\xc2\xd1\xea2)@`\x98\xe6g!\xb4+@c\x8c\xc3\xf5\x1d\x17.@{\xcf\x9e`!\xd1(@\xb0\xa9p\xa47\r/@%\xa5\xb0\x03X\xa2(@\xec\xc6\x93 \x1b\xa8(@x\x88%\xc9#D/@\x9f\xde\x913\x83\x1b.@q\x8b\xce\xe6_\n+@w32\x8e\xa5\x1c+@P\xdb\xf1m\xe2\xb20@\xc2\x935\xbc\xc7\x9a0@\xec\xee\x1aiF\xef.@\xc6-\x88$s\x81+@\xde\x94\x9d\x89\\\x17+@}u\x8f\xf30\xe7%@\xea\xe2!\xc8e\x97.@\xd3\x12\x1fV{\x04+@|F\xe8\x14\xa6\x12(@\xb4\xa8\xab\x13E\x85(@\xedZU\xca\x97\x87.@\xa0\x86\xfb\x8b\xb3n+@\xd4\x83l\xa4\xdf\xb5(@f\x7f\x85;}\xcc0@\xc2h\xfd\x8c\x08\xfd.@\xafB\xf6\xf2\xca\xab(@2\t\x05@q\xec+@\xd1~\x86\xd2\xb9\x7f/@5}\xd9^l\xdb(@A\x89\xf7\xba\x01\xf7,@\xda\xcd\xa6\xd4\x1c\x19+@D(\x886\x92\x9d/@\xa0Rh\\\xb05)@\xc1\xf4Iz\xf2@+@\xef\x99\xc1gXv/@d\xe3\xc9\xf4:\xcb)@lT\x83\xc9\xf8\x9c(@\xe32;\xb8\xb9\x92-@\xfb2\xfa\xf6\xf4\x19)@\xf6\x05\x01\xcb\x17\xe4,@h\xe3\x8exY\xa0)@Y\x96\xdb\x84Q\xf5,@\xcdA\xd1\xdd\xe9\xcc,@-\x0c2[a!.@\x00\x98MI\xf1R0@\x14\xb5m\xa667)@1\x89m"\x96R)@6\xa7\x08\'p\x81)@\xe0\x9a\xab&\x7f\x960@<`\xf2\x840\xa9,@]\xe3c\xefX\xb4)@\x13J%\xdd\xad\x9f-@i.\x92]\x97_0@\x7f5H\xacbB)@"\xdf\xb2\xde\xefX,@\xca\xa4f\xdb\xcd\x82(@:Y \x128\xc3(@\xf9\x914oW\xb9-@\x02\x8f\xc8#\xbf\xc1,@\x18e\xf1+\xad>%@S\xaaz\xeda.\'@R\xd21\xa1\xf6\xa3/@G\x861e\xd2\x1e)@\x99%f*\xdaz(@\xe4\xa5\xa2\x08\xa0B0@\xe8`\xdd};\xd1*@1m\\\n\xf7\x070@\x1c\xc2U+\x86+,@\xc0_\x81\xf3A%-@\'Ki\x07\xf8\xfa,@\xae0\x88\xc9=\xdb.@Nj\xe3\xcfz\x1a)@\xb2\xb3 \x02\x16 )@J)\x94\xa1\x02\xb6,@Yx\xc8\xeb\x0eb,@P\tT\xc0\xcc\xa1-@\xec\xa5\x93DNR)@.\xae3\xc2~\x0b0@\x8d\x82\x9b !\xf5*@\x84v\x1f\x04c\xed+@IMU\'\xf6v1@yT\x15\x8b\xb8\xbe*@L\x18\xae\xbf\x85\xd60@\x82\x01~\x8ex`.@R\xbc\xf6wFq-@y\xc0\xcc\xc5\x0e\xe2-@\x0c\xc9\xc0 K\xe8+@\x9a\x92\xadM\xbc\x8f)@s\x1ab\x1ed7&@\xce_\xd9\x8d\xe73+@\x92q\x12V\x08R)@\xfa\xa9E\xed\xd6\xdc+@\xca\xcf\xc0\x95\x85\x150@\xcc-\x80\x08h}/@\x00\x16\xd8- \x18)@k"\x95\xf3\xf0\xa9+@Ge\xa5A6I,@\x1b\x18\x08\xd4W\xbe*@\xf1e\x1f\xbe\xc9J+@\xcbF\x8a\xf3\x8d\x9b/@\xc9\xb1\xcc\xad|\xeb/@{\xaf\xdbn\x10\xc4*@\xd3\xf8p\x18Rt)@\x95:W\x04W\xaf0@\xa6O9\xc9\xf6\xd6,@\xb7Y\x85\x19\x9ap.@\xc8\x9b&\xf4G\xb0)@5\x1e\xc9\x83*\x9b,@\x99\x8aG\xfc\x12i.@\xc7\x14\xa5\xb5\x06\'0@\x06\x89s"(\xee+@\xa0`q\x81\xb9\n.@\xf8\xc5#Q\xdf#0@\xcdX4\x02\x88\x890@\xaa\xc9\xf8\xbe\xeb\x9f(@]\x88\xd2\x01\xae%.@\x97;\xa1,\xf7\xb7-@\xc8\xc27\x13\x17\xa50@\x94\xaa\xd5-\xe3\xb7-@\xba\x90\xfc\xa9`(/@\xbd\xf4r\xd5\xa54+@9\x1c)\x86\xfa\xce(@\xc2"T\xf1\x03v(@U\xb1\xb2<\xfe\xa9/@Q\xae\\\x9aY\xde(@Q\x03\x80_\xe6<1@\x18\xb6k\x1b\xd0\xda(@\xf3\xd4\xb9~e\xb10@\x1e~\\\xb5yi.@t\xaeE:\xec1/@\x9aK\x9f\x06\xba\x9c-@:\x16\xd3\xbbN\x0e,@\xa1\xcfdS-\\,@\xe8h\x838\xb4\xa60@\xc7\xe0\xb4\x90\xd8\xf7,@8\xe7y\xbc\x94U,@o\x8f\xf6Z\x98\xee-@;.\x04\xc8\x9f\xb6+@j\x9c\xb7;P}/@\xa3"\x9b\xf5\xecL0@y(\x9f\xb6\x9a\x8b-@\xcd\xe0,\x9c\xddd0@\xce\xa3N\xb3zd/@\x00\xbd\xc7\xfa\x07d/@\t\xb4?p~\xab/@\xee\xf7\x98ak\xe6+@\xfa\xf5\xecDq.0@mh<F\xa2\xf3,@.\x91\xef\xe7\x11\xa3(@\x9chH\xb1\xc5\xe0(@1\xf1\xf8\x81 ,0@;.\x04\xc8\x9f\xb6+@\xbc6\xf2\x1a$\xb6(@\xf3\xde\x0bfY\x1b)@\x00\x8d\xd0\xc7\xd4))@\xd7\x14E\xe8\xedV(@Vz3\x9e\xd9\xab.@\xb8feL~})@Ar\n\xb0\x004(@p\x02\x13\xfd<=)@\xacHq#\xc3\x0f.@_\xd3\x13\x95^B0@\xf4&+\xfd\x948(@\xad\x1b\xa8,7R/@J?\x00\xab\x85O+@\xca#}\xa1\xc3\x15+@\xdd\x02\xc8.~g/@o\x8e\x04\xae=N1@_P\xce[\x03\xe6(@Q\xd3\xd1\xc8P\xde*@v\xcc\xbb-M\xaf*@3*\xc7k\x9e\x070@\xfa\xad@\xaa\x17H0@\x86NVB*\xd10@\xee\xc5\x94\xa6n\x03/@I:\x13a\x19\xee\'@w\x81\xe4\x9d\x8a\xa3-@\xdf"@G\x18\xdc\'@\xa1\xe2p\xde\xd6\xa7(@\xfa\x06\x95r{n0@\xe4\xf0\xf3Lv\xb11@g\xdf\xb1\x8aF\xb00@\xc2\xdbF\xdc\xf6\x180@\x0bo0"\x10o.@\xbb\x1f[\xd3&\xbc/@\xa8\xbb\x80\x88m\xa90@\xae\xb0\x9a\xfb\x17\xfa\'@\xd7\x9dz\xc2\x9a&)@\xb4\xa0}\xdd\xe8\x050@w\x90U\xfb!r)@\x9b\xde#\xf8\xfdt)@i\x88\x1d\xa5\xf7\xec(@`C8\xe5\xaa\xff(@+\t-g\xbb\x02)@\x00\x1d\x86\xd4\x9f\xe9+@\xda\xda\xcf\x12\xf6%)@\xc6\x8f\xea\xfe\xceS,@7\x94\xb8\xe8\xc3\x08,@\xd4\xbf|L?T.@\rD8\x16\xfb\xda(@\x9b\x85\x80\xa2\xb8\x05-@\x12:\xe7\x9a\x8b\xad.@\x19\x15\x19\xce\xd0\xfc(@\xbe\x91\xa3\xe4k\xba*@"\x7f~\xec\xc9O,@\xe1\xba\xda\xf5\xf7\xf8(@Wz\x8b;\x07\xe7*@\x84\xbfmt_\x96*@\xf6jD\xa4=\xfd.@\x95S\x1cd\x88q/@+\x93\xa8E\xbf\xfe+@\t\xfe\xef\xe0[\xee-@Js\xdem\x9f\xb0,@7\xef\xd4i\x1e\xd0(@\xe3\xc7\xa7+\xd4G-@s\xd9\xc2zLb0@\\\xa5\x82tW\x17)@\x85\xee\xb3\xba^e/@\xa6\xbc\xb3\xfd\xc9\xde*@\xc6F\x16\x0fD\xa4*@|\xf0\xf6*W\xbc%@\x18\xd64N\xe5U,@0.\x89\x92\xf8\x151@\xfa\x8aa\xb0\xd9\xe50@\xc0\x14\xa2\xf8\xc2\xe6.@\xb8)\xcf\x96m+)@\xe7n\x88\x94u\xeb(@\x99\xfb\x1d\x12\x8c\xfa/@E\xf2\\I\xc2\xf5,@\xe0\x86\x0c\xef4j,@\x1a\xcc\xc4C\x90\xae)@\xc07uP\xffp)@\x80}t6\x0e\xdd(@a\x86\x14\xc0\'\xb1(@\x88\x19^P\xd0$)@\xd2\x89B\x0b\xd6\x8f1@\xfb\x95\x80\x94\xa94)@\xba\xb7\xea\x17\xf8\xd3,@\xb9\x8f\xc1]/\x9c/@1\x01\xa0_\x81\x961@\t\x8fL\xde\x0f\xe6/@\x8a2T\xe9ev)@i\xefWa\xb2\x1a/@\x1b\x9c&\x04\xcd\xec*@p|\xf9\xbe\x0b#)@b\xc5\xdd\xa8c\x140@\xff\xa5\x80Pl\xd7(@\x96H\x03k\xac\xff/@\xfa\xed\xef\x9eC\xd7(@W\x9dH6\x94\xc7/@\xeb\x19~S\x03\x98/@\x03$\xd9\xa6\x1eI*@\x17To\xb9\xd9\xcf/@\x02\xa7BJ\xc6\x1e)@x\xfc\xe2\xda\x13\x1c0@\xfe\xedKs\x9bD/@\x89s\x92\xe1\xf2V/@\xdb-\x03[B\xf8(@\x0b\x7f9~\xb6I)@0\x81\xe1c\xca8-@\xff\x1e\xe7\x88\x9c\xec*@\xf9\x0c\xd7A}\xf7.@\t\x1d\x9b\xd6M\xb3,@-\x86\x9d\xc6\xb6")@\x17H~\xc3-&)@\xdd9F5`\xde-@\x85\xcbD8\xb58&@\x00\x9e\xbc\x8b7\x0c)@\xd4:\x17\xfe\xf4\xab)@\x10fv\xa4|\xec(@\x96\x19\xf1\x968\x1e)@~B\xe6\x80\x17\x01-@\t\x8fL\xde\x0f\xe6/@\x8d\xf4\xf5\xd9\x9c\xe6.@\x91T\xa7*\xc7*)@\x07\xe7\x99NE\t-@\xfd\xd3F\xae\xae\x19/@\x82\xc2\xedB\xb2Y,@J\xd0\x13P\x00\x98(@\x94\xc5\xaep{\xa00@S%\x82\xcc\xc4\x030@}\xe3LI#\x1c)@\x9b\xe6\xfb\xfcj()@c\xd9\x17`(\x9c0@X\xfcq\xf7\xc0\xc4*@>\xccy\x83\xca\x1d.@\x9f\xe3\xc02C/,@\x16*s1\x9bS.@\xccS\xe0\xb0\x9a\xaa,@7\x9c\xf5\xc1q\xb4+@\xf9q\xbc\x19\x86P.@\xe3\x86v\xb8&\xb40@\xc1\xce\xfd.\x10\xa1-@\xd7\x8f4\xb9\x8d\x9c(@\x1d\x9b\xe2\'\xe0\x04)@\xce/R\x98U\xf6,@\xd7$VIh\xde/@q\xb8Y\xf9\x8e\x94-@/_\xf9\x9d\\\xe7*@\x0cm\x9aT\xee\x14+@48]^r\xf3,@\x15{\xec\xd3S\xe2/@{\xaf\xd5Q\x87Y+@:\x8c>Y\x95\x9a)@7\xfd\xa7\xda\xe4\')@\xba\x88\xcc\xde\xa3;/@\x1dz\x98U\x9e\xed*@\x7fwK\x88>C)@\xd6\x8f\xa1\x06\xae4/@cD\x8f\xbbM\x94*@~?\xcf\xb8<\xe2)@^\xc3\x11\xd9\x8d\xb6)@\xdb\xd4{pE\xca+@_\x0e\xdc\xfa,\r*@\x0e\x1a\xf9\x9c\xf9`0@\x12\xbf\xb72\xa7\xbd+@\x08c\xff\xb3\xfe+)@V\xd0\x94~\xb0\xbe*@\x8b^\x1e0z\xd4/@\xe4QK\t\x89\x18+@\xd2\x90\xf6EB\xab%@\x08!\xfe\x114K)@3\x95\xf2?<s(@\xf766}J\x12/@7\xc3/a\x0f\xa5)@\xa6{\xde\xb5\xdc7.@\xe2\x04\x83_\x9d80@&\x9f\xde\xe6\x07\xbb-@\xc1\x96\xee\xb2\xdd\xf5,@\x1f\x13]\xac\xf1\x14+@\x16u\xa4\xf5\xc6\x19-@4he?=\x060@\xc18\x81Op\xce,@\'a=\x84\xe1)0@\xc2\x97\x08F\xa0\xb0)@%\xcchO\xf0\xf8-@\xa7\x18a\x8b\x8f\x10/@\xdf=\xe2tr\x89,@\xc2~\x17M\xa86+@Si\xda\xd0\x88\xaa(@\x92.\xad$<\x1a)@\xec\xd1\x84!\x82\'0@j\xeb\xc1\xf9\xd0U)@)\xe6\xe3\xd9\xb8\xe6/@g\x1f\x0f\xe3\xd4\x8b/@\xf3P\xd5\xadP>)@\xfbj\xd8\xd0\xe0\x82/@gm|+)9)@\xc6\xa1\xca\xa7\x85N.@\xa4\xa03\x9d\xdfQ)@Hj\xf5\x1d\x1d|(@\x08\xc65\xe4\xd6\xb8-@\xd0\xf5\xee,H>)@#\x9b\x1d\x05]\x00)@= \xafX\x98\xa4\'@Y\xd1\xe5\xa1c[,@\xa2F\x00\xb2\x189/@\xcau\xf2\x8a\x15\xb8(@@f\x80_\x834)@R\x97\xb9q\xa5i+@\xc86\x7ft\xdaz-@\xd4\xb7\x8e\xcd\x13\x13*@\xbeN\xe5:\x1a\x95,@\xa1\x87\xb8\x95\x90O.@2\xf2.&\xd6#)@3\x10\xa1U\xd0\x9b(@\'u\xb7^\xdeY.@I#\x97\x8fvq/@\xef\xb6\xdd\x16a\xb3*@\x82\x1c\x81\xe6\x93\x9b,@\xd9~9\x80\x95\xd2,@E\xa6{\xce\xfb|)@\xbe\'\xb9(\xa2\xcb%@s\x92\xfd?\x8d\x15+@r\xc8\xed\x91n\xb2-@\xd6\x85\xa2v\xdf\xa1.@\xa8J\xb4\xb0\xa2\xc5(@\xf8\xf1Q\xa9\xda\xa3/@M%5\x1a\x07\xb5)@\xd4\x87\x82\xd1\xe5\xfb(@-\xec\xf4\x1c\'\xbc&@\x840s\xd5P\r.@.\xcf3\xe0p\r/@\xc5"\xf2\x92tZ)@\xce\xdeX\xb58\xdb,@\xf4X\xc3\xc2\xdb\x87-@B\xe5.\xc9\x83\xff+@\xfdC\xc4\x96D})@{\x08\xed=\x88m.@k\xd3\x08\xfc\x105)@\xe3C\x14\xe1\x94e,@r$\xbct\xcf\xa4)@\xda\xb4l\xa1k&(@Y^u3\x1f\x8d,@\x15\xb3\r&\x8a+/@\xab\xd00\xb4\x92\xf5/@#\x1f\x87tw\xf7\'@\xf7\xb5\x0b\xf3&I-@\x9b\xb4\xda\x18\x87\x11/@\xe0\xffE\xed\xd0i/@\x0cx\xef\x16\xc2 +@0?\xd5<w\x06)@-\xeb\xe1H\xed\xb5,@F\x9d<\xf8\xe5i-@\x0e\xbf\xe6\xf5\xac\x0e/@{J\xc9\xfe\xe5R)@\xd0\x8c\x0c\xc2\xf6\xb6*@\xdd8{\xb6\xa0\x010@o\xb4?\xca\xcb\x16+@\x88\xec\xf8uV*/@\x8df\xb7"\x10\xbb0@\xb3\xb4\xee\xad+@&@c$\xfd]6\xba*@\x04\'\x9f\x85y))@Z\x18\x9f_\xea])@\xa2\xe4\xfb<<\xbd-@\xfe\xb2\x0fP\xddc.@\xae,\x97\xf6\x038,@f\x8ct\x92\xef}+@\xbaX\xa8\xd2\xe1\x19+@\x12b\xa1t\xe0\x15+@M\x12;e\x10\xdf(@\xf4\x0cb/\xfe^1@\x01+\xbc\x8a\x0cS)@\x03$\xd9\xa6\x1eI*@\xd1(\x94\x88\xaf[,@\x86T\xe4\xed\x0e\xab/@\xea\xe8\x1eas{+@[\x0f\x00<*\x80(@>{OZX\xb6,@|}^\xd8\x84\xb4/@.\xd0H0\x86J0@\xbd%-\xbe\xba\xf7/@}v\x15h\xa1#0@\xc0\xf7\xda\xc7+\x9f/@\xdfH\x80\xa3h\x9f0@\xbb\xa4\x0f\xe0u\x9e-@\xa4Q\xdeUE9&@ R\xc5&\x91g,@\xbdB\x18\x16\xd4M,@ \xd5\xc1m\x08\x7f+@\xe6\xf8\xe3\xe7\xf5\x0c0@\xa1\xd8\x0e\xdd\x99\xae*@\x87\xa9)T\xd8I,@\xcd\xf0\xed$>\\0@=B\xff\xc8\xbeD)@)\'\xbd\x7f\xf2\xc1(@Y\xe9\xbb\xf9\xe7\x10)@PO\x0c\xa7\xff;,@\xccs-\xbf\x8f\xe7.@\xbd\x8a\x85\xben\xb4,@\x7f\xf9\x9c\xed\xb1\xf0\'@\xfaB\x8fJ(\x180@\x7f\xba\tx\xf6\xff-@b^\xb9\x9e\x19\x8d.@\x10\x02\xf8\xc5\x81\x84.@lK!\x03\xd1\xc3-@\xb3>\xd1#\xc5\x0f.@t\x91\xe5\x18\x0c\xf4\'@M\xdcV\xfc\x80\xab*@\xb5\x8am\xea\xf7\xcd\'@k\r9\x156\xf9\'@\xe7\xfd\xc0Y\xa1\xed/@6\x7ff6E\xb3*@\xbb\xa8\x14\xc8\xe8J/@\x00?u(\xe6#.@\xe7h< \xe0$)@\x94\xd0\xdb/\x8670@\xf0S\xde\x13\xb9b,@f=+\xb4(\x96,@X\xb2\xc0\xe3\xf8y,@v*\xb8O\xa6\x0c.@y\x97n[\xe1\x1a0@p\xcaVYC1,@\xef\xcf\x89h\xc0\xda(@\x84o:\xd0\xee\x17)@\xf6\x88`\xcb\xa7`/@\xf0\x7f\xfd\x8bD\xa0.@b\xd9C=\xb7\xa60@V\x07\xdfYS\xb3,@L\x7f\xaaN\xe3*)@4vu\xea_\x850@\xea\x0c&\xef5\xb5(@\xf4\x93\\\x00\x84\x1b0@\x0e\xbf#8\x01\xe7/@\x9d\xaas\x8cd1\'@-\xd3\xaaFo\x01-@`\x8a-\x1f\x03G/@\xf6\xef k?u)@h\xa6\xd1\xc7a\x7f(@U\t\xd2+^\xca,@\xebtwZ\xdd\xa2.@h\xf5\xee\x07Xu*@\rf\x93\xdb\xd4\xf4)@\r9\x8dd\x903,@\x8e\xde\\\xb0\xdcW)@\xd3\xf4\xf5\xf1#\x030@\x0e\xb2\xff2\xd4K,@x\xb6\xc7\xf0\xbe)0@\xb4K\xcf\xb8\x01\xd6-@\xcfO^\x18\xf2\xaa0@\x1c-\xcd\xb7\x90*)@\x8d\x82\x9b !\xf5*@\x1f\x0cQ\xfc\xc0#\'@r9\xd2\xb2\xda\x7f(@\x93\x1c@\xe9W\xe3/@\x898v\xf98\x050@\xad\xe0#\xf8\x82\xe70@_\xa0\x8e\xe0m\x89/@\xe4y.\xd5\x8d\x83.@CH\xd2\xe3_ ,@N`Ax\x1d\x94.@\xbf|\xfd\xff\xf0\xc5-@\xf8s\xd8\x9aYh(@\x0f\xa4\x14\xc2\xb6\xa3(@\x10A\xad\x94\xab\x94/@7|\xbf,\xc7\xa4-@\xeeH\x8b\xd1\x07\xc6+@\xbf\xd14\xf1\xf2o,@\xeb\xf1\xaf\xa8\xda\xd4.@\x93\x98\xb7\x7f\x96>.@\xbdd#\xc4!\xb2/@\x94\x04{\xef\x13\x89,@l\x0c\xe1\x00\x0ew/@h\xb3\xbfC\xd4_/@\xe0;\xf6f=(0@\x11\x0bd\xf8\xac\x981@0Vd>\xa7#.@\xa1\xba\xa5\xff\xe0K-@>\x15OX\x0f\xed-@\x1d\xff\xcdfA/0@v%\x16!S\xd8.@\xdf\xc3\xc2]-e/@\x1e[\xccEE\xdf0@^\xfaD\x13pw+@X\xa9Ay\xb0i)@T\xa25\xcfe\xb60@1\x00iD\xb1\x10(@\xca\xe9\xe5#\x97\xf0(@\xb0\x0f:o\xf0\x16.@8w5\x15\xa3\xba0@\x12\xcez\x07,\xd1*@\xd6{\x8e\xd0\xb0\x810@\xd7\x88\xb1\x123T,@$L\x8ej\x00\xde0@#\xc4}\xe99\x7f,@\xd5\x10\x96\xad\xb2M0@\x84\xa7\xec0)9-@\x0c\x9c\xca\xe4\x7f(0@\xdd\x00t\x1ex\xbd\'@X\xc6\xc0\xef\xa2\x14)@c\xad\x18\xbc\xea\xf8.@b\x13\x01\xcaj\x85-@\xcd\x89\xe2\x0e\xd1\xe5(@\xd8\xbf\xa3\x8d_\x08&@TD\xcd\xdf[&/@\x0e\xccw\xa7\x90\xd0*@5k\xb3:\x9bS-@P\xa2\xbe\xc3\xef\xed-@^\x18\xed\'\x12\x91*@\xdd\xbbQ\x1d$a*@\x9c\x19\t\xe3\xd8\x9a\'@\n\xd7\\z\xe9\x9a/@\xac\'\x0b\x96\x89\xe2.@\x0f\xdd\x1d%\x97\x93-@\xdc\\\xab{\x18R)@\x10\x98\xfb\xc2o\x9b.@\xc1\x1c6\xc5=I0@W\xc7\xc2\xbf\xd5\xf10@\xb5\x89%\x89\xedo/@\xac\xec\xcb\x8e(\xa3-@%\x16|\xfa.$.@\xfa\xa9-\x92\xb7\xb20@\xea\x05\xe7\x0c\xe4m.@\x1d\xffC\x83\xf8\x9e0@[\x15\x06< Z0@dn\xfa\xfe\xae\xc40@\xc9l>\xfa;\xb20@\x80ULu\xfd\xa6/@MC]\x00\x8b\xb0(@u\x11V\xb5;\x88.@[\x0c\x81\xc1\xc0R/@\x14\x8f$/\xca\x9d/@\x17\xd9\xd02\x07K0@\x9a\xadr\xee,\xaa/@\xbf\x11e-\x15#+@\x9b6u\xc0B\xdf/@F\xaf\xcd?\x9f=/@\xd1E\xcb\xbc\xb0\xb5(@\xa4\xcd\xa1\x9d\t^0@\x8a\xc0\xba\xeeW\xec/@\xf2\x85$\xb6\xab)0@\x81n\xd37>\x880@\x96\xc2\x87bj\xf0+@\xbbZ\xc0\x1a7t0@\x02lv_\xe2\x91)@\xd7\x84\xa9\x93n\xf8-@\xf1\xfcv\xdc\x1b\xb00@AW\x1b\xd9!\xdf-@8\xf2\x8bHW!0@\xab\xe4\xb6\xd6aV/@\xb0\xb5\xfe\r=.,@Afo^W\xfd.@\xc4?\xd0\xde<\x040@2\x86\xc2\xe1\xb4x.@Vf\x84\x15\x99\xdf+@\n\x13\r\x8d\xf5\xac/@\xfa9B\x95\xd1G,@\x02z@#:\x99/@(\\?\xda\nD-@4\xbf\xfd\xb1\x19\x1a0@a\xad\x1bZ\xa6c,@\x8d\x98ob=\xfe,@/\x99\x19s8;(@\xa0}\x8e\xbb\xa43/@2\x9c\x8fE\x8ec+@\xfd\x96\xbe\xa6\x8a\xd60@\xec\xd2\x0fF\xd0\xcc-@\xa3G\xd2t\x0c\xba*@\xd4:\x17\xfe\xf4\xab)@\xffO]%\x0b|-@\'\x17\x9a\x94\xc8\xc80@\xde\xda\xe9\xa9\xb2\x1c/@\xd6\x83M\x89\xb9[,@\xbc\ru\x01\x7f/)@YU\x0e\xcbi\x810@\x92I\x0fC\xab\xc7+@\x16LK\x91\xf9\xc70@\x02\x91O\xe8~\x06*@\xe0$\xf4\x9fS\xc7-@xd\x1a\x1e*\x82/@;9\xfe\xd5\xff\xde)@\x1e\x06\xc3\'\x88C0@\xc6\xe3\x8c\\\xb1\xfb,@\xeaC\x00\xee\x04R0@Z\xe9\xb55\x89X0@\xf8\xe6l\xb1\xbc"0@\xc6\r\xa9\x1d\x93u0@\x0c\xa7\x95\x9f\xb9\xa7(@\xbc1\xddC#B.@\xd3A\xc2g*\xa7-@\xf8Z\x1e\xbd\xcc\x1b+@\x0bM83\x8d\xfd)@$2V\xec\xbf>0@\x92&\x826\xb7\xb5-@\xaep\xb2\x1d\xfe30@\xe96\x97\xb0\xf3\xb9-@\xf5\x9awl6E-@vA4\xbf\xf2\x8a0@y7\xb3\x1d\x877)@\xda\x1c\x86NS\xc8/@\xf0\xf9\xc2p\x82S)@QMtZ\x03\x18*@ \xf8\xa0\x03=G0@\xe5\x18{\xd5\xa3P+@\x16\x9e\xea\xf3\x12\x190@\xf1\xb2R\x8a(i\'@~\xb7\x9eY~\xed+@S\xac\x13=\xe3y-@\x04 \x06\xc1|\xbc/@\xe6\xfd\x90\x13$\x071@k\xd7\xe1\x88\x9c\xf2\'@\xed\xea\xa2\xb3G\x030@v \x0ea\x9fs/@\xea\x800\x12o\x170@\xfa\xad@\xaa\x17H0@\x05\xea\xdf,&`)@~:OM\xcd}.@\x7f\xb93=\x88\x831@\xb7\xa8\xef&C\xb7+@\xc9\x16\x14\x05z\xc80@\xf6\xa4W\xb22\xe7.@\x90Xt#\xd6\xaa%@\x8e\x8c\x1cuF\xc1-@\x12\x84\xe1\xd7\x8f\xac/@\x06t\xa8\x8e\xfb<0@\xa2\xaa\x182<p/@`\xce\x9d\xb8\x00,0@\xcf+\xc1r\x7f\xca-@\\\xa5(\x18\xa4\xd5(@_a<_,50@\xd9\x9b\x9e\xcdGc0@\xb8\x06X\xb0P\xaf&@r\xa3\x11\x12;\x9d/@\xd5\x1c\x90\x82\x0e\xee-@.\xc5LQ\xd6\xa4*@Q\xb2\xb3Y\xcb90@U\x1f\xc3\x08\x86T/@\'\x8e!\xef\xaf*0@\xfd\xf8\xe8\x17\xa2^0@\x18>\xad\xe3\xb6\xa5/@\xa0\x03&\x96"=+@\xcc\xba\x9f\xbay\xc8-@\xe1\xdaz\xe5\xf7\x0c,@\x9d\x86\xa7\xebWW/@\xc4\xb6\x15&Lv)@\xccs-\xbf\x8f\xe7.@\x07\x89\xd0\xef\n{0@P\x83[\xb5Y\x84,@\xa8\x00\xd6\xe8\x92?-@\xc7\xb4\x84=\x1a^)@i)\x92[\xcfI&@\x86\xb7\xd5\x82\x7f&,@\xdf\xbb\xcc\x18\xc3/0@r\xa8\xf4\xe4\x81\xc2-@M\xe2\xb1\xc4e9/@\xdbM%\xda\xf2M,@\xb3$7O\xdc\xf3.@\xac\x1c\xda\xf8\x8d\xf3/@\x99\xbf\x88\x88\xfb\xbf.@\xda\x8c<\x8c\xee9.@x\xa7@\x85\x07\x91/@\x11c\xd1~\xd9\x7f)@\xb1\xc2\xbd-\xe1\'0@\x9b\xf1A\n\xd9s(@\x1cy\xe127\x91+@6\xc6\xb7\xa0E\xfd.@=L\xa6-o\xa8-@\x9d8\x02\x89YW,@\xe9\xce\r\xc6\xd0:,@\xd2\x1f\xa8YL\x12-@\xa3r\xe9-\xd8\xb1*@\xc7L \xb0<X0@\x14K\x94\xed#V,@y\x1bn\xa1\x18\x18+@\xf8\xd7\xeb\xa6#~+@\'\x15\xfc\xec\xdf5)@\x83\x1dt\x99\xc1=%@\xdai\xc5J\x14\\,@\x98\xc6\xcb\x7fsA0@\xc2}\xeb\xc4\x98?.@\x11\n\xdf\xdd;B0@6\x07\xac\xd9X +@\x13!\xb5\xeb\xbc\xe0/@\x8c*\xc2V3\xf9+@\x8fd<\xf5\x8eR,@\xe6\x95\xb0\x81\xc6\x8c,@\x91\x91\x1d;\xe0X/@w\tz\xb0\x04a(@\x11\xc3\xed\xe2\x8f\x1f0@\xc8\n3<\xa0N0@lgu`\r\xf9-@\xd291\x11\xc95.@`\xba\xc6_\xb2\x80/@\x10\x19\xffow\xed*@&\x07}\xc6:?)@\x8c\xb6\x02\'UQ0@\xb7`5\xdaYN/@\x02\xd0\x94\xb2:\xc4*@k1\x1a\x91\xb8\x93*@Y+\xa9\xda\x94\x12+@]\x08\xffWh50@\xcaa\x15\xf8\xff-0@\xd6;DT\xcd\xeb*@\x118%U\xb1\xfc*@\x1dfVp\t\xfd+@O\xca\x9f+\x86\xfb\'@\xc3\x08\x86\x1cK\xfc,@\x0f\xb2&5l\xfa.@\xd8K\xb6.?\x97/@%,\xc4\xa5R\xc5/@\xad\x0fg}\x94\xe4(@\x00N\xe5\xff\x1e\xe9.@C\x02V_v\x890@i<8\xdc\nC,@\x84#6L<=.@\x1a\x8bf\xbbd=+@\xee\x10\x19~#\xfe.@\x1a\xc5\x1d\xe3\x84\x9d(@^\xd5\x97)\xfa"0@EG5p[\n0@\xc0\x0fn\x95Q\xa8-@+\x8d\x05\xc7\xbcY,@\xad\xfa\xf9\xacuE0@=\xa5\xdcSaQ,@\xe6Z&wt./@~\x1cq7pE,@\xdb$\x06\xaa b,@\xa8\xf9\xf3\xed<R0@Mell\xc4\xe8*@\x0f\xd6.\xdf\xeb\x8b0@\xc3y\xd0\xa7%\xb2-@\xd4j"\xbf{7.@\xe84\x0b\x00\x85T0@\xc1R\x0f"\x95\xe3/@\xcf\xe1l\xdf_\xf1.@\xab\x07r;Y\x8f.@\xd8,\xd3+\xf6\xbc-@\x82\x13\x95Yjt0@\xb1\xc1\xb8\x96\x8dO0@\x1dZ\x06h\x08\x1a+@,\xf0\xb7\xb64\xee/@\xad\x0fg}\x94\xe4(@G\xcdC\x8e\xdb%)@UQ\xd8O\xbc\'+@y>L\x1fR\xc60@`\x15&\xf5\x814.@;\xf1\x81\xde)3)@?\n\xbe\xd0\x15\x9f0@\xd4W0x\x00\x85/@\x923\xc6\xbf\x14\xbf-@\xebR\x90\xb3Y,+@\xcaa\x15\xf8\xff-0@\xc1\xf4!=\xd7\xc6)@\x7f\xe9\x08\x87\xf9!0@`{\xfdIS2+@\xc4\xe3\x11!/\xdd0@\x0f\x14\x0e\'\xb2Y,@\xfd:\t\x93\x81\xfe/@\xc5\xb4A[\xb2\xda*@L}!e$$\'@%\x8es6A80@@\x11\x1e\xad\xda\x8e.@r\xeb\x89\xb3\xc7\x13+@\x13\xdd\x93R\x97-0@\xbf\x17\x12\xfb\x10\xc3*@\xbdL*\xa7w\xda*@\xda[%\x98\xa2\xe6*@\xd4\xd9\x9a\xeb].)@[\xa82\xdei>.@\x17\xb1\xb7\xfe\x82\xe70@\xe0K\x03$\xb3\x120@]P\nv\xe8\xb60@\xf2\xa8:\x9e\xd9\xba0@&n\xc7\xdfO\xa9*@Q\xf4\xa6\xb1\x85\xbb-@\x818c\x90\x9d\xe8*@\x1f\x16Fb*\x7f/@\xee\x88TE\x96\xf6.@\r-\x90\x95\x15\x030@\xf1h&^:\xeb(@\xc9\xce\xcf\xd6\r\xf3.@\xc2i*\xb23\xe9%@\x08+\xeb1\x93\xb00@\x03\xd6\xf3\xdc\xaa\xa8)@{5{\xe8\xb1U-@Mh5+\xadl-@Cx\x0c\xa5\xc1\x1a0@\x01\x12j\xad\x01\x040@\x93\xc9\x9dc)\xbd0@\xe6\xbe\xe7\xf5}v)@B\xa5v\xe4X\xab0@\xb23\xa9\x0f\x92i,@\xb5\x16\xb5\x7f\\\x83.@\xe0\xc4\x8c\xe7\xe5\\)@\xfc\xd6\xfd\x91}\xe9/@G\t\xfd\xac0#(@\x0e\tCj^\'0@\xe5\x99\xdf\xf8\x1c\xe8+@?~J\xf9\xdc\xf0+@\x19\xdf\xedE\x92\xd8,@\xad\n#\xbaY\xe0/@\xc7\x85\xc9%E\xb4,@r>\x7f\xcb\xb5_,@\\\xc2\x8c\x83\xb8\xda/@\xe61\x91<=P-@7F:\x8aT\x9d/@\x855\xbc\xb0\x91\xe3-@\x19!\xe0\xfe\x0c\x8e/@r\xbdoe\x88m.@\x8f\xdd\xe3\x17\x9eV)@\r\x8c\xcbr\xea\x8e,@\xd2\n\x15\x8a\xa5\xa4,@\x80\x83Y\\$\x99.@\xd1\xa4\x10\x04\xe7\x8d/@\xc6$\x17\xde\xa1\x8c-@\xbb\xa2\x82\xbd\xd4\x80/@\x9e`\xac\x80\xa7\xb80@\xe3F\xf8\x05\x10\x8a,@\xb2\xa4\n\r\x18\x1b)@\x1c\xd1\xad\x0f\x1b\xad+@\xde\xd3\x0e\xa8\xb6\xb0,@Wf=\xb4f\xc7,@t5\x9f\xeb\xbf\xe0.@c6\xd8\xc3T\xfe(@}`\xbe\xa0\x98\xb1.@\xba\xc8\xf5\x1f\'(.@\x1ep:\x8cI\x91,@u\xb3\xffo\x11\xf5/@\x11J$\xdf\xf3\xb7,@\xa4\xc8\xc8\xcb\xd1\xc2,@\xb3\xef\xf1\xf7|[/@\xa0!45\xb3\x91/@\xff\xbcP\x95\xe2\x95(@\xc0\xcf\x90s\xc9l0@\x97\x88\xe1=\x07w-@`"D\x90\x169&@]\xdd%\xb6j\xe7\'@\xe7\x15\xbfDw\xab/@\xf8\x1c\xd8\x92\x12\xd1(@`\x1d\x81f\xe7*)@B\xc5\x1f\xe6\x9eZ0@D;\xea\xc0hk.@j\xcc\x83\x1b\xb6j-@\xa3\xc3Q\r\xeeJ/@\xd4L \xeb}\xa6/@.\x00\xff;\xab")@\x17\xcbI\xca\xe8%/@2c[\xfc_\x1c)@\xcet\xf5&\xc6`/@\xd1S9X\xe1\x02+@\x9dxO^\xcf\xce/@\t\xf3\x07\xbc#\xd8,@5\x9b%\\Q\x16+@\x98_/y\xfd60@\xd6\xa2\x0f7L\x1c+@\xd7\x19(\xfe4J,@\xa33@RU\xe2*@\x8c\x92\x11\xea\x02D/@\x1cA\xdd\xa8\xfa\x88/@\x11\xf1\xf7\xfb\xdb\xd00@\x94n\x0c\x14\x90\xc0.@TS{\x17\x89\x15+@)\x02t\xdbGw*@)\n\x12\x9e\n\x1a/@\xc4\xdd\xf4\xb1\xfe\xf20@\x00\xe2\xceY\x85\x17/@\x15c\xea\x05\x96p/@\xf6\xf8\x15\x0f\xff\xb9-@iI\'\x83\x9e\xe2)@\x1d>\x18C\xd0\xc5/@\x86\xe3\x94\xe5\xbeI,@\'\xda\xae\x97\xa9\x84/@\x88`\x95\xc4-\xb9(@\x8b\xba\x18\x1cz\xff(@\xdf\xa2nV\x99w0@\xa7\x06x\\8s.@\xb0:\xb5y}b/@G\xf0VY\x95\xf1.@\x97\xd8\xd2h\x08d/@\xd5b\x1c^\x86\xc1/@\xd9\xbf\xedhPx.@V\xeet\xd5;"0@}v\x15h\xa1#0@\x1c*\xd5(\xda0)@\xb1m\xc3\x80\xf7")@j&Kr\t=)@D\xd4\t~\xea\x170@\xb2\xff4\\\xde\x02)@\xdf,4\xaa\xd8U,@\xa3\n:-F\xd2/@\xc4\xc4\xce\xe8\x03X.@\xce*#\x90\x13\xdf/@\xf3\xa9.\xdd\xa1d-@\xca>\x91_\xc8\xf7-@\xc3a\xd7Xu\xf3/@\xec\x1d\xc7\xc3\x81\r.@A\x06|_H-/@YK\xb5\xb5\xaa\xe10@\xe8p>\xdb\x9d\xfe(@\x83\xce\xb5\x05\x96P.@h\xc5\x9e\xd4\x8f|-@}\x9e\xa1$\xed\x0f/@\x8f\x14\xc1\x86c2(@\xbc\x0ePs\xaa\xfa(@\xe2\xda\xa1\x10\x7f\xd7-@\x17W\xefA\x04-(@\xd2\x8a\xec\x91\xd2\xf6-@?s#\x86|\x8d/@\xd3P\xf6\x8d\xcd*)@oX`\xe0y\xb4,@\xf9\x1a/\xcal\xee-@\x17\x06\t\xde\xcb:(@\xb2+\x97\xbd0\xb7*@en@\xa1K\x100@\xc5\xf9%\x84\xf9\xb8*@\x9c\x8e\xea\x14\xe0\xe6.@S<1\xf7\x9eb/@\xb0\x88\xf4\x07\xcc\x880@\x87k$k\x8f\xd6,@x\xacO\x8b\xd67.@.\xc0nX\xc9\x19-@\xbd{\xb4\xc7F\x16,@\xdd\x90&\x0e\x1d\xc6(@\xf2O\xc3\x10\x1a\xf8/@^\xb6a\xedW\xd1-@^\xd9\x0cn\xc850@G&\x81\x81\xa4\x13,@\x14\x81\x89N\x93Y0@\xc3\xb0p v\xba*@\xcd\xa2\x14\xcd\x9b\xab1@e~\x80\xc7\xfc\xb6(@\'\xde(\xf5\x1c\xf6\'@G\xa4\x8e\xff\r0)@\xc5\x1e\x04\x97}v)@\xf0{\xb6\x00s1/@!\x01\xbbW\xbc\xf6.@\xa5{\x0et\x14 .@\xa0\xa5\x95\xb6\x15\x1d)@\xa1\x92L\xd0\x00g/@\x87\xa1\xd2\x16*\x7f)@\x82\x1d\xb1\xd6\xc5\x06.@\x90W5\xc4\xfb\r-@\xd8\xde\xb6\x81\xd1-0@\x80=\xf2\x8b\x13|(@\xaas,<\xe5v)@\x17\xed=\xd1\x04\xa1.@v\xedK\x80WT0@t\xf0|\x14\xbf\x7f(@\xab\xe4\x9a\xc1\x10!)@B\xa7\xa5\xcen\xaa(@!\x8a\xa4 \x87\x87(@\xfb\x85,\x85\xe4G.@6\x1a\x06M\xa4"0@\xd3\x13"\x99\x82\x8d,@4a\xc0\xb4\xa8\xba*@\xdc\x84\x91\x15\xde\x9b0@\xdb9\x83\xfd\\\x11/@\xde.\xac\xda\x95\xa0-@\xe7By\xc3\xb4I)@\x10\'\x9c%\xdf\x04+@\x15\xf8"\xb5\xfc\xe4-@FF]\xe5rj-@\xe2\x95%`\x88\x060@\xe1\xb8j\nQ\xd2-@\xc6 \x82\x989-)@\xf2\xf2-\x1f\xe9F+@\xb3\xc4A:\xc3\xbb-@\xce\xf1.\x1f\xb0K0@\xaaS\x7fg\xba\x13(@\x9e\xc4Z\n\xc9\x93)@\xce/R\x98U\xf6,@\xeb\xc1N\xff1\t(@\xc8\xec\x10\xf07\x8f/@xR\x0bvV9)@G\xce!\x8a\x01\xc3-@\'\xcc\xedz6U+@\xa0$He\x97\x04)@\x7f\xe8_\xd6\xbd\xb6,@_\x06\xa3\x03M\xd3\'@0f\r{\xcd\r)@%rXM7G/@\xe0\xe0\x83O\x00X)@\x12*1\x02\xae\x8e-@<\xb9\x10\xee\xd8\xb9/@.\xd6\x8b\x82\x14T)@\x10:\xa3\x03~2/@\x91\x06z\x9e\xbd\x93/@\xf7\x1b\xc5[i\x9f-@\x89\x01\xf0w{,)@)\xc9\x1f\xc7e*)@\xf0:\xd1\x01\x07\x1f)@\x98\x0c\xf6\xa6l//@\xc4\xd7\xb60\xf2\xcb,@\xc0$\xa1S\x9f\xe7+@\xb6Q\xd5\xd4\xda\t(@?,\xb3\xdc\x883)@_\x04\t\x99\x8a\xef0@\xd2j\xaa\xeceW0@\x88\xa0\xf49\xa0-(@\xf6\x04\xa3E\xd0%/@@8\x0fw\xd5\x07-@T5\x0e\xb3aK-@\xa7I\x99m\xd9>(@\xf2\xe9\x17,\xd9E)@\x7f\xb0\xfb\x8a\xc5\xba-@~dH\x9a>\x94-@\xea}\x0c|\x142(@\x081,\xbd\xf1*/@r$\xbct\xcf\xa4)@\xc8l\xe5o\x88<0@\xd2?\'x[\xa9+@\xda\x12\x06I\x02\x0f,@j->;\x17\xb7)@\xb57\x95~\xd1o(@\x96x\x0c\xb5-=)@\x9e/?\x08\xca\xe9+@\xde7\xe1$\xb5\x1c/@\xdca\x0b\xe6Z*)@\xe8\xecV\xd7&\x9b(@\xff\x7f/,\xbb\x7f-@O\xc1\x1b\x90\x17\xe1/@\x01\xae\xf5\xb4\x917)@G9\xec\xa0\xe00)@\xa8X\x07\xfd\xa2{(@\xd7QA\x00\xffo(@|\x1a\xc3\xdfT\x020@d\x84\x83\xa6\xa3\r/@\t\xcb\xeb\x19m\x1a+@aN\'\xca\x8c\x1f)@\rDR\xae\xb7D/@\xb9]n\xb7\x04;)@D$D\t\xce\x080@\xd4\x9f\xb2\x8e\x98\xea,@\x12\x9f##\',-@\xd4Y\xefS\xb5I)@\xe3i\xb82\xcbb/@O+\x9c\xd1s-/@\xe2WO\x06\x8f(/@Si\xc8\xf0\x11$)@P\t\nZt\x01)@#\xee\xf5?\x9d\x98(@\x1ar\xcc\xe2&@)@\x84\x1a\x88 \x9e^)@\xf3\xd6f~\xb2\xe40@\xe2\xd3D\x07\x81\xc6,@S\xf0G\xd1Y\x05\'@\xb9\xa0\xb5|*C)@^]\xfc\xb9\x11\x8c/@\x9e\xed\x7f\x8d\x8fw)@\xc3\x8aj\x10L?+@\x96*\xe4\xe8\x01\x991@\xa6\xe8Q\x10\x95\xed(@\x1f\x1a\xa6_\x8f\x110@\xde\xb93\x04[C/@\x9b6qI\xe4>.@c\xb76\xc5Y\x02-@\x8cG\x9d\x86\xeaK0@\x8e\xbd\xbf\xda\x11(0@\xedMH\xc8\xfa~-@Kgt\x95#\xed-@\x02\xcb\x01\xadFK-@\xad\xc3#\xe1V\xd2(@\xd6\x02+\xd2\xd8Z/@\x0f\xddT\xb1\xb4\xf2(@\xfe\xa3\xb6\xf1\x96\x000@\xdd\x02\xb0\x90\xfd\xbc.@\x84PB\x07\xffI0@L\xf5Ug\x07z/@1-\xa5\xff\x13\xb00@G\x84\x1c\xdf\xb9\xd0,@\x82\xe3c\xfc\xbcM0@\x07\xa5\xa0\x9b\xe3\xc10@\x1b\x9cN>\xae\xc80@\xd4\xfb\xc1>jE1@)\x88o\xce\xd2\x9e&@\xfcE\xa1\x8a\xed\x9e.@Owe\xf4\x83S0@\xba$\x92X\x1e\xc0.@\xe7\xd7\xd2\xe9~2-@1\xee[\xd3\x06\x05,@#\xd0G/o\x8b/@5\xae\x83\x1d\x93\xe8-@r\x80\x808\xb9\x10/@r\x0f\x11\x14\xd3#,@\xc3h\x8c,\xd4=/@\x13o\x9f\xec\xcd\x94)@O\x955\xc1\x8e\x07.@\x0e\xccw\xa7\x90\xd0*@\x0cHOK\x18\x8b)@,\xd3U\\\x10\x9a)@\xa7\xeb\xd0b\xd8a+@\xa7:"Tu\xab.@\xb4\x94p\x94\x90\x1a0@\xc8\xb58\xf2~\xb1)@\xf9\x01`\xbb\xec\x13+@\xab\x89;\xe7\x87\xe3,@\xdf]\x03w*</@:\x8d*y\x81\xa5/@{\xadq\xa5\x11\xc90@l:\t\xf4\x19\x821@60\xbe\xad\x10(0@\xe4S\x02\xfd\xbc\x151@\xaf\xbdp;m\xf60@\xb0\xe6\xafq\xdc\x11,@\xdc\xbd$\xb4\xbai-@&#\xb3\xb2\xb2\xed0@WC\xe5XZ~.@{\xd91\xac\x8fk,@\rYW\xeb\x13\x9f0@0e\xfa<s\xcc+@\xc6\xe7\xd5(\xab\xdb(@\xec\x05\x1eG ./@\xff$\x95\xd6\xe0\xc8+@pF\xca\xefn\x060@\xc7g\x8d|\x9a\x11-@%\xe8l=\xb0\xd4-@z\x83\x8adr\x190@x&\x14$7h/@\xa0rb\xaa\x07F-@(X\x8cD\xce\xfd)@o\xc8\xa9\x17~Q-@\xe3f\xab\xeb\xae\xfc-@B\x86I\x05\xe350@\xa2\xbb[\xeb\xean0@\x84\xa7\xec0)9-@\xd0O^\x96dS.@\xacq\\\xcb\x0f\xdb-@\xf0M\x87\xc7\xb7>1@\xef\x99\xaf\xe6\xa7\xcb/@Z\xdfr\xf4\xe3\x05,@\xe1m\t\xbb\xcb`-@]\x94\xbb\xb9"\xad/@)28\xb8\xf1\x08.@\x8f\x0b$)\xf3z,@L~\x1c"RP/@x\xa7\xd3\xef\xa0\xd0-@M^\xaaTj|-@\x02$\xda\xc7\x01e/@\t[\xb18\xc2\x8b-@\xf6\x80]\x8b"\x9f)@%\xe5\xcd`M\x0f.@\x0b\x10\x0fN\xf4\xb8-@\x02\xa3\x11\x02\xb0\xff,@\xa7\xa2\xa7\x91\xaaq/@\xd1~\xff\xe3:#/@\x03\x10z\x07\xdb\x1b+@g\x84)`\xad\xdf,@ST\x85\xee\xe0\xb8+@\xa6\x1d\x9c\xfe\xe1\xf8.@L-d\xe2\xf2z)@\xef\x02Sp\xde\xe80@d\xe3-\x916\x810@{\xfc\xe8\xfc6F0@%\xd1M\xae2\xfe*@Lwl\xe4\xa4\x160@\xf5\xe4/\xf9\xac\xde,@\x9c\x04\xd49\x9bD0@\xd9\xafj\x82I\xb2/@\x92C\xb4\xba\xb8X.@\x04\\\xdcW\x1fw\'@/\x85\xbb\xe3\x0b?.@\xd4z1\xe9\xb7\xd00@\x0b\xc5("\x1d\xd4(@\xf9\xe8\x12\x1d\xad\xa7)@\xbb\x92\x87W\xce\xef*@\x85\xce\x8a\x9e\x16\xba0@\'K!(\xf7\xdf*@<L\xd1\xae\xef\xd00@\xff\x98\x1a\xbb\xe5\xe5*@\x91Z\xf7\x96\x0c)-@|\xea\x8e\x9e\xba\x17+@nat\xec\x13\x95/@pH\xec)*\xa0-@\xbc!\x8b\xb5\xa6\x08,@%I\xb4\xb5\x132+@\xc5\x05!@\xa5w)@\x0f\x8a\xa2C\x90\xc8*@V` \x88\x9b\xcc0@V\x922\xbfz\xe7+@\xe5\xf9\x02B\xfb 0@\xad8\x7f\x9d\xd7()@\x02\xe9\xbc\x1d\xea1)@\xa8-\xa7R\x0300@o(\xe5z\x10T.@\xbb\nF\xc0=))@\xac\xbbT\x9a\x9dA0@\x1c\x07!\x97zt)@\x93;#.:\x18,@\xac1^\xa2\xd3\xad0@\xc9\xeeK\xb3V\xea,@\x0e>oo)$+@Ay\xa1\x85yD0@\xa9[\xdc\x99g!0@\x0e\x14*t\xf5\x150@\xfd\xa2\x7fm\xd6b+@\x8a\xf1\x88\xfa\xb1\xc2-@\xa5F{\xda\xea\xd9-@\xda\x143j_\xef\'@\x02\xc4\xcc\t\x18\x110@\xf62\xd3\x00(o(@3}x0]m,@(\xb4"\xb0\xaf\x99(@\xac\xd6\xf6 u#0@\x0f\xd3\xe4\xe2\xa3\x010@\xbc\xa3\t\xe4:y,@\x1f4\x82\x8c\x8760@\x1d\xe3)\x859\xd8/@\x88\xe6Yc\x1e\x88-@I\xeb\xb4u\x82\xb4,@3F\xdb\xc9\xc4\x91,@$\r^\x1c}n/@\x90\xf0kv\xfd\x97/@\x96\x8c\xb0C\xc7z0@\xe8j\x02%\x81V+@\xc8\x8a\x89\xf7G\xaa(@\x92\xe1\x89\xe1i\xfc/@\xd5\xe0\xf4\x80\xc0\x08)@\x8e\xa4\xe9\xe4A\xdf/@\xc3\x94P\xea_\xfe*@\\+\x00:+\xb0/@;m\xca\n\xb3\xe8*@%\x9cbhB\x1e0@\xd7 7DC\x1a+@\x06^H7\x05\xec*@!\xe3\xf9\xb9q\xc4,@\x95nv\x86\xa3\x14+@0Q\xe5\x11\xa6P,@q\x0b\xe9\x1e\xcc\xd6/@\xc7\xffi\xeeC\x1e0@\x02t{\xd1\x0f\x0c,@\x11\xb9S\x9d\x0b\x1c+@\x89\x951\xf4u\xa6(@x\xba_wV\x100@=S\xea\x0e=\x19+@hA\x98\x81E\xf7.@FO\xe6\xee\xf3\x01(@A`\x8e\xe9M\xd6+@`\n|\xb2\x88\x82+@\r_!e\x91-)@\x90\xf6\xb4\xd8I;,@q\x95q!K\xa0,@\xfe\x0c9C\x8b\x8a,@xP\xc4`"\xee+@E\xb12[h,0@),\xb9\xd9\x9ec(@\x01\xe7.[\x94\x92+@e\xa0p\x9eQ\x83,@7\xf7\x9a\xc0\xa6I,@\x9ef`\x0fO\xfc\'@F!4]\x16\xf9\'@\xe4\xb2X81\xaa+@\xd8w\x9c\x86\xad\xb1,@\xb0fKv\xcd(+@U\xd2jmER*@\xbf\xcd \xb0\xdc\xc4/@\xcc\x99Y\x01x\xb7,@+\xc0\x1fY\x03\xe4-@Xf@\xa8)k/@\x9bei\xb2&\xa4*@7\xd7S%\x9190@Jvg\xb6\xa4\xfc*@\xa9\xd1\xd8\xc4x,0@\xe0\xb9\x1ce\xc1<0@\xc7\xf3Wk\x8e\x8d*@)<\x0f\xa6\x19R,@7\xa9\xaac\xfdu0@\x80\x04,\xcdL\x8b)@r\xf8\xd3\x13\x03\xed-@i\x96\x19\x01\x93S0@\x99\x0c8\x14\x98i0@\xe4{3\x18\xc1^0@W6_\x19\xd7/,@\xb2FY\xe2\xbf})@\xfcw\xb8HL\xfa*@\xba\xd8+\xc8\x1d\xd5/@\xfc\xf5\x1e\xf0;\xc2.@\xd2?g\xeed\xc2/@\r\xbb\'\x92\xf5&0@u\xb5\xd3\x80-//@\x86\xc2\xec\xb3{\xb4,@\xc0|zg\x10o,@\xb47@eXQ0@\xc5\xb0\xdaK\xdfo/@-\x1a\xa5\xaf\xf5\x130@JL[\xb5z\xe0)@C\xf6\xf0kCC/@F\x0c\xcf\xdc\x1d\x000@\x9cVg\xd7\xbd,0@\xae\xa4\xd2\xe6L40@)*\xe5\xebg\xd1,@\xdaE\xea\xc3\xa6z*@)!\xb8\xc2K\x19/@S\xcdqPF\xc6/@\xbf\xf7\xe9\xc9\x97"*@\xb6\xc5\x1b\xe7F#0@v\xfaY\xf7\xc3\xdf/@\xcd\x9f\x94\xa3\x06\x140@c\x8dS:\xba\xe6/@\xa6Ha\xe8\xe0\xe4)@\xc2\xc3\x89O\xad\t0@\xec\xca+h\x16\x9d/@h^\xf4\xd6y\xbc-@\x19!\xe0\xfe\x0c\x8e/@\x9f\xba\xaa\x01"\x01*@\xd4\x16\x8b\xb4\xe0v0@7\x91\xfe\xe3\xff\xc8.@\x0c\x17\xfdm^\xf0)@~\xb6\xbd\xac\xb2 &@\x86\xb7CiGQ.@`#\x04\xc9\xe3\xae.@\t\xb0\xdf\x1f\xe7\xa3/@\xea\x81\x87y\xd2\xd1/@T\xcb\x81L\xc2\xaa.@\xbc;\xb4\x84\x8e\x03*@\x0f5k\x9b&\xff(@\xd0\xb76\x9fn\xc8/@\x11\xf8T\xff\xdcw/@r1\x90y/\x89/@\xbf\xf42\xd8\xc9\x89.@\xfe%`\xb0\x83$/@\xfe%`\xb0\x83$/@\xc4\xfe-\xcd6\xfb/@\x99\xa5\xb8\x98=\xfd\'@\xa2`\xc7\x0bp1)@h \x9a`\xb8o.@\xa9\x00\x1e\x91\xa0\xed/@\xce*\x04d\xa9\x17)@H>\xf7v\x86\x110@\x06\x1e\xef*\xe0S0@n\xe6\x9a\xf0\xde</@\x85\xdeX\x1b\xe0\xe9(@\xb0b\xc3\r\xdc\xa90@\x1e\x84\x93%\x8b\xe40@\x0f]\xe2\xad;\xcb.@0\x1b{!\xa1\\/@c\x99\xe7h\xea\xe7-@\xb4,\r\x80\xae&(@\x13\x94\x8d\x12}\x0f,@/6\t\xb2\xa4\x94/@\xe7\x84d\xcb7\xe7.@\xc8\xc6\x9f\xda$5(@\xd4\xee\x16\xd5\xed\xe80@\xf0S\xf7/\xdd\x1c+@\x8e\xa0\x1f\x1c\x14]/@\n\x8c\xfe\xc5\xa5\x07+@\x17\xc4L\x9ax5/@\x85\xfe\xe8_\xdb:(@qC\xa9\x8a\xdb\x000@\xe9\xd2\x98\xb3\x18I)@\n>:~\xc4A/@\xe5\xd8z\x170b/@\xed\xed\xc0\xf0\xfc//@\x0bW\xe5\xef\x9d\xe8.@.GZxg\x13/@j\x17\xdf5\xa0h/@\xc7\xcd\xf2\xda\xd4q*@?I!\x8a\xd5\x12.@\x86\xa1\t\x81\x048/@y\xfd\x9fI\x8d\'/@)\xec^\xf8\x10\x060@\x158\xdd\x80\x93\xc1-@\x17\xf0!\x91~\x17,@\xd5M\x9c\xa7;6.@\xa8\xe3\xa1_U\x14,@IG\xe9\x80W\x04,@q\x12cI\xb6\r.@\xb1\xe7\xca\xa2\x13\x080@K\xef\x8e\x1f\xfa-.@~\xdc\xe1)~\x9e0@\t7.\xd3\xc2|)@K\xd1\x82vY\xe8-@\xd7\'UtN\xa2-@\xc7\xb3\x02\x15\xbb%.@\xdb\xba\xb3\xa5\x11:)@\xc2\xc3\x95\xfd7T&@\xea\xf4`\x19D\xc9(@j5\xc8\x1b\x1d6.@/&\xc8\x8e\xde\x860@gg\x1f\x1b\xc6f/@\xde1Q\x99\xb5\x190@\xaf/v(\x98\xa50@=\x19T\xc4\xe0\n.@bJ\xb65h\x96-@\x8b`\x02\xaa3\xa8-@k\xd5\x8b-\x00>.@\xdc\xf4T\xc1@\x1c)@\x06\xe8g\xbb\xab\xf7,@\xe4|0\xafD\x0f.@:\xc2\xdb\xa6\x18\xb8-@w\x85Q\xd1\xa4\xb5,@4SyJx\x0c)@\x88\x84,l\xe5\xa0-@\xed\x0f~\x15]\xe8*@$\x81\xfa\xf9zF1@i\xbas\xd4:\xe5-@crg\xbf/6.@\tU\x97\xe3\\\x87.@\xc8\xddm\xe4\x15</@\x9e:\x14\xc5\xb8\x81.@\xc3c\xfb\xcb(R.@\xee\xfc\xd8Uk\x030@\x93\x95\x16\x81\xf1\x070@W5\xb6\xa6S\x11(@\xd1?\xe7>\x19\xb7-@\xf7\xa8\xa9\xda\xa6\xb1-@J\xa4\x03\xb2\\\xfd(@\xf0\xaci\xe0!\x86/@\xf5\x8d^\xbb\x99"0@)f\xca\x1f\x8e$.@\x0c]\x8c\xc2U\xf1.@\xf2\xb8\xda\x86C\x12(@\xb0\xdb\x00\x10\xbf\x0b(@B\xafbv\xdd\xf0-@\x11\xb2\x80\xfe\xe2\xdb/@\xf5\x8c\x9acQ\xb00@X\x82\xd6\xc0\xbd\xc3-@\xb4\xf7~\xd2\xf5\xf3/@\x7fDW^\x13\xb8(@\x06`,\xe1\x98\x12)@\xfc\xa0A\x96\xab\xc90@{DxM\xc5\xc1-@J\x04\x82\x87\x91\xf6,@\xda\x8f\x1f>\n\xd4,@eY\x02Gc\x8d,@>c\xc0D9\x0c)@\xa7\xee\xa8$\xe600@\xffl\xc2\xc5\x87B)@\xfd%\x8b\xed\xb3\xfd(@\x80\x1cG\x92&!)@T\x1eY\xc0\x08\xc8,@\xff\xb7\'\xaa\x1d*(@\xf0\xb8\x19d\xf6\xe3+@\x83U\x9a\xe3\x0b\xfb-@\xd1OEs\xf0\x04,@v6H\x84qW)@\x1d\x94?\x90\xdb*)@\xcdg\xc6:\x0f\x92/@X\x9a\xd1\xb4\x8b\xbb/@\xe9\x13\x8a\r3\x1f(@<J\xb1:\x05\xfb,@I\x98\xcd*6\xd1,@\xaf\x02\x8aDV\x831@\xcd\x02G\xe9?\xc7(@\xe3\x9e\xfd\xad-\xb4*@\xf2\xda\xe3\xb8\xe0\xfa-@\x10\x02\xa0\x10\x07\x0c0@\xf3\tSL\xf22/@\xf8\xe6}\xe8\x18\xb5(@\x16d\xa9\x86\xec\xdd(@\xae\x8e\xde\x9a\xcaQ)@\x10"f_i\xa6+@\xc5<\xfe\xa5`\xf2+@\x96O\x1b\xfd\xe8\xc4,@V\xc6\xdb\xb1\xe2\x94-@\xcf\x9a\x96\xc7\x1f/0@\xaem\xdc\xd9\x1d\xa9(@\x9a\x05\xc5\xca\xf3\x16/@\x10\xb8\xe3\x08\x94/)@6A~B\x02E)@\x05\xaawGX\xe2-@zL\x1e\xf63+/@\x08\x07\x81\xf8\xdc70@\x1en\xde\xb0\xc7\x01)@y2\xef\x10*-)@6\xf7rc;1-@\xe6\xaf\x98\x8d\xd6\xab,@\xbe\xf8\xda\x9e\xf0\xb4)@Q\x9aE\xe2\x1eb(@\x9e\x8f\x86\xf9b\x9b/@\x7f\xb3\x8c\x9c\x1f\xfa\'@\xf9\xacl\xcbX\xf6,@\xa7\xd06~8\xe1\'@A\xe7jr*\x0e-@#c\xd9\x17\xc1~-@\x8c\xef\x1b\x981^0@\xde1\xf6v\x03()@7\x8a\x8e\xeb;7)@\xc4\xa1*5z\xc8,@O\x97Z\xd8\xdb\xd6,@cf6\x9f\xadz(@m\x0e\xfa-\xe5\t-@G\x80\xf6\xe9mV0@\x9c\xd1\x87\xc99\xa7/@\xb8{\xb7)\x81\xcc-@\xc6\x9as\xfa\xc1r,@6OHB6\x9a,@\xd7N\xba\xb0\x0b\xfe(@\x8d\x1f\xbcp\x13}0@\r\xac\xbfH\xc5\x81(@N\xc6\x98\xcf\x18\x0f)@F\xc4\x07ma )@\xae?\x0f\xf7[\xe1-@|*svV:)@9\xc6\xd8^V?-@9\xd8*\xb7)\x99(@\xe3\xd4+.\xd9\x9b-@\xbcc\t\xdd\x9f--@\x1fj[\'\xf7K)@S\xb3\xdc\x9d@\x88/@x\xe0\x84J\xd1\xab/@\x0b\xee\xe81\xb3!0@\xddy\xc8e\x86$)@\x16\xf7<\x0f@\xac/@\t\xc9\x19W\x82\xed-@\xcfi^E<\xda/@\x87:\xc7\xa7\xa2\xae/@\xcc\xb2\x9a\xd5\\\x88(@\x8b\xf2\xde(\x9a])@\xfe\xf3\x11\x10\xaft)@:`j\x8e5R-@\xc7\x97\xbc\x8f\xb1\xed(@)\x18NeH"0@\x1f)7\x80<\xfd,@\xec\x9c\x1d\x8f\\T0@_t2x\xe1}-@\xb6]\xc1\xc4\xc1K0@\xe4^\xb8\x13\xc2K-@\xe6\x04T\xa2[\x010@a_[\xae"\xd3(@\x1d\x0c|\\\xe3C/@\x97\x06\xdb+\xc2&.@\x17\x05_M\xbb\xe8(@\xa9ex\x18\x1a\xba)@\xcb\xb9\x11\x81\x1dv(@\xb6@\xe2L\xc5Q-@LH6\xccm\xf60@n\xa1_?\x9570@\x08\xde\xdc\xda\x93\xb3)@\xcb\xb9\x11\x81\x1dv(@\x18\xb0u\xc1\x06o.@B\xd7\x8eL\xfe:0@\xc7F\xe2\xf1).0@\xa9Q7\xd1\xe5 /@1\x1f\xfa\x81\xef\x9b,@\x19\xfa;\xbe\x91\x91-@\xf6,\xea\x0er\xf9+@\xbd\x8fY\xe8\xbe`0@\xf8\xd7\xeb\xa6#~+@\x19\x9eQ\xec\xc6F-@\x9c\x1fu+\xf1J/@\x195\x8fk\xa1Y0@\xb4\xfev\xca\xec}-@_p\xb8\xb83\x02.@)\x00\x8e\xac\x02\x8e,@\x8e\x94\x90n\xc3\xce-@\x10\xaaBN\xab\x8e/@7\xa6\x90o\xcby/@Vvy\xb93\n,@M\x17as\xd7\xb3-@/{\xff\x01\xea\xa8+@\xbb\xc8\xc3\xa5\xf6i-@\x85\x98q\x9c\x0e/0@\xdf\xbeY\xe5\x85\x02/@\xbd[\x8c{\xcf=/@\xdaE+\xc2\xc7\x030@\xf6\x15\xd5{\xb1&.@\x96KK\xe3\xa2\xf1*@\x14\x8e\x1bl\xcfB0@\x9a\xc2B\xcc\xdf\xca(@h\xb9\xf5\x16\x1b\xc3,@p\xfdZ\xb6\xff\x04.@[2\xb1\xd4\x1b\xcf%@\x04\xad(\xbb\xfb\x991@2\xa6\x07]\xb9?1@C\xa5\xca\x0e\xcb\xe8-@\xe1\x07I\x99eg.@\xe7\xd6\xbe\xe2\xdf\x18.@\x1f[D*W\x14.@B\xc7z\xb5\xcc\x95)@8\xc9\xdf\x9c\xe9)-@X\xf0\xae\xf8\x86d+@M\xdb\xe0\xa7\x9e\x1b0@\xfa\xdb\x15\xdeg%/@&\xae-\xda\x8cC-@\x0b\xe1x\x00\xe2\xc1/@\xe0\xc5\x13c\x12\x06.@\xd62\x83\xad=\xa8-@\x913=/\xcd\xc2,@\xab\xa0a`m\xae.@\xff\xf4.\xd24\xc1-@\xe5\xc3\x1e\xd7&\xbe0@\x9e\xed\x0c\x9be(1@^\xab\xe6\xad\xd5\x8b/@%2\xfc\xee6\xc0(@\x0c\xb73\xd2C$-@\x08\xde\xdc\xda\x93\xb3)@\x8c\xe8\x13-\xf7\x1b0@n\x11\x9b\xe9\xba\xcf,@huC\x07\xc5\x1d0@\xb5\xdf\xbfHv\x9b-@\x87\xa6\x81\xeb3>(@\xb3\xaa\x13Z!\x170@f\xf0\xeah[V1@\x04\xc9]\xd9jW/@\x96}\xc2\xf3\x8c\xba-@\x1b\xd5\xf7O\xd4R-@:\x99\xe5\r\x99\x8e(@\xe3Z\xe2.\xec\xa30@\xbd\xa3K@bl0@\xae\x84\xd6]O\xf0(@\xac\xfc\x9e\xfb\xd2 .@Lly\xde\xc9\xb90@BD;,n\x050@\xee\xf2\x17X/\xfa(@\x1b\xd5\xd0\xb1\xb2\xed0@\x17.\xa7|\x11\x93/@\x1d,\xd4\xb9\x8cp-@\xdb\x1b\xd2<\x0e\xbe.@\xcd\xda\xdb\x11\x95\xf5/@\x8c\xe8\x13-\xf7\x1b0@,u!`\xf5\x120@\xe3\xea\x15\xaf@>1@?\xea\x8fq+k,@d\xa6(g\x9bL/@E\x9br?p\xd9/@\xde\xb4vlG\x7f/@8\x1d\n\xa4$N0@d\xa6w\xab}\xba0@@/\xffP\x86\xc1/@P\x8d\x97\x90i\x1d)@\xff,{=5\xa2-@\xb6J\xf6\xc89E/@\xf7\xbb\xed\xf8\x1f*.@J\xe9qD#\xe80@\x85\x98q\x9c\x0e/0@t\xa0\x86u\xe1\x95-@\xce\n\xf1\xee\x1e:-@(\xa6\xc40\xb0\x120@$B-\xeaH7-@\xd0\xe0\xc5UL)/@"\xceQ\x8b\xcc\x8e.@\xf2\x03\xb8L\xee!)@\xf0\xb4\x85+\xde\x800@\xdb+\x19\xdf3\t.@\xe3\x10@\xa4IT/@\x0f\xc2\xdf\xd6\xf2M,@8\x1a\xdd\x82\x01\x97-@\xaa\xda\xb9,\xda60@\xc0B\x14PCG-@\xac\xe7\x94,\xfd\xbd\n@\xca\xde\xa6\x0b\x83\xda-@w\xad\xe6\xaena+@\x0b\xa3V\xd3\xb670@\xd8ze\xb0\x1e\xd3&@2o\xecaiL0@\xaf\xc1]\xa8\xf0\x9b*@\xf28P\x1a\xb7\x1a-@d\x13\xbeFx\\.@]\xbc_\xfdi</@c\xe5\xa6t\xb1\xfe*@i80!\xc1\xaf)@V\xb3p\xe4\x17\x0e/@\xd6rN-\x0e\xc5/@f\xc2\x1a\xb1z\x8d,@\x13o\x9f\xec\xcd\x94)@\xa1\x9f\xe9\xbczD0@\x97\xc6\x19\xdd\x8es+@\x03,\xc3N\xe8a-@y\xa7\xba\x87hb0@\xf0\xb4\x85+\xde\x800@<&99G#0@ar?\xff\xa3\xe4-@2\xf9^B\x0f\xcc0@R\xf4\xdcZ\x98\x18+@\xafH\xd2\xc1\x93\xc80@\x15\x9f\xa7\xa1\x98\xe5*@\xf9\\0\xbf\xd9#+@\xf9\\0\xbf\xd9#+@\xee9\xc0\xd7\x92 0@\xd5m\x1dR\xc3F/@tM\xad\xbb\x16\xee*@\xb0V\x1f\xee\xd5[+@\x88\x1b_\x1a>\xaf0@\xa6{K\xe3\xe80.@\x0c\xe9\x0e\xb0D4,@;\xadr^\xe1r/@\xfdkv\xc0b\x010@P\x91\xb9`K\xb9.@{Kmt\x17w)@J\xbb1\x98B\xc6*@X}\x97\x8c\x00\xd7,@t\x02\x82\xa339&@\xc4r\xbc<I\x10)@TL\xfd\xdb\xe5;%@\xf1 jL3\xfd*@~u\x9a\xc0\xe5 ,@\x01Y\xbf\x90\x90/0@#aD[\xa5o(@\xd4\xa5\x10_\x1b\x1b+@\xcc\xcb\xca\x93[\x14+@\x0cd\xaaS!\x85.@f\xfb\xa4\x0c\xc6\xb2,@\xa1eNq\',(@\x7f\xac\x84P\xe1\xc5,@6\xd1\x15\r\xd3o/@\x04O\x99\xdcw\x1b+@[L\x01\xcbm\x03+@\xed*\xe5\x10p\t.@\xf4N_\xa9\xfdH,@\x993\xa0}\xf8\xee(@\xfeDH\x96Q\x150@8\xaa\x1ba9\x91.@\x1b\xe5\x0f\xadd\x16)@O\x02\x80\xb4f\xcf+@\xcf\xcf\xcb7\x90\xfa\'@%l8\x82\xcf](@,\xb9\xdc\xe4\x18\xb1,@\xa4Ou\xaaE.)@\x88\xcf\xb3a\xdf[,@\xa4U\xe7\xdc\xeb\x1d0@\xce\xd0\x19[j\xfd)@\x02>\x7f\xdbx\x7f*@\xaeI\x89S\t},@\x1f\xb4\x1f\xfd\xda\xfb,@\xb3\xd2dLU\x86)@\x99\x83\x1b\x11\x9c\xa9)@\xac\xef\xf1f\xd290@\x08\xe6\x15\xfb\t40@\xcfP\x8b$\x908,@\x7f\x91\x1e\x0ed\x90*@\x8b\x19G\xeb\x1d\x7f*@Q\xed\xae\xec\x13n/@h\xd1\x1f>K\xd2/@`K=R^\x10*@\x04$\x02\xfc\xd0y*@4M\xcc\x91\x8c\xe0(@\x1b.p\xa2\xe3s-@M\xa9}j\t\x931@;#:\xe4A\xe6)@E\xbbnL]\x02)@\xba\x10\xbb\x99x\x12(@o\xba\x929\xaaf.@s\xbbd\xf3F5-@\xbdmea\x07\xc1-@\x8f}\x81j\x88K0@;\xae\x17Wx\xec.@\x1a\xe4e\\!\xc2.@/\xef\xa8S5\xe00@\xfb\x8f\xc1\xb2\xd3V0@\x91)P\xb1\x8c\xfc-@\x8f\x8aj\xc4\x81--@gU\x06Hx\xb10@\x0b\xf0\xcf\xac\x9b&(@\x17\xc7\xfd-K\xf4-@\xa6R\x0b\xf4\x15\xff(@\xa57\xd7\xfaP4(@\xa4W\xfa\x8c\x12\xbb%@\xb8\xe3\xb9\xb4\xc7\xf7-@\x8a\xd3\xc8\xb6;\xa30@> gh\x1f4)@\xc0\xb0\xb6\xb1\xe6t-@\x84\x94\x84\xd5\x08\xaa0@\xb6\xd31p@\x18,@#&l<\xb7\\0@x\x89=3\x896-@\xe0&\xd3\x08k\xe7(@@au\x05\xf7\xd5-@\x7feM\xc9\x1d>/@\x18\x80\x14\x84$\x0b.@\xe7}\xab\xe4b\xb5*@\xced\xc2\x0f(y/@\xfd\xfe\xc1\xee\xde\xd40@\xca\xad\xe54#\r.@\xd6\xdd\xff\xc3\xe3I0@\xe4\xb4\x1a\x89\x14\x8f/@\xe1J\xe5\xc7\xc8<,@\xe3\xaaN5\xe3--@\xb3K\xd2\x00.f/@E3\xb7*)\x1b0@\x082\x01\xed2\x100@\xe8\xa7T\xa83\xa8-@\x189\xe6\x01\x1f\n0@\xfd\r\x99\xc7\xa6\xb1-@a\x12\x9c\xde\xfa\x0e.@N]\x05^\x9b\x9e(@\x1e\x01:\x9b\x88\x13)@<\x80\x02}\x9d\x06)@\xe8\xe7#"\x9e\x89)@\xed\xf9\xac\xa5a\xa6)@\xbe\xca\x139\x81(0@l\xb2\xee3\xdf\x030@+\xa4\xe2u\x7f\x15.@O\x9a\x80>\xbf\x8a/@8\xbb\xa1K|\xe3-@\x96\xa2\xb7/\xbd\x85/@\xe6\n\xbc\xf9;]/@\xe9\x13\x8a\r3\x1f(@;b\xab\xd7\xceT)@\x10\x9f\xe1\xda~\xee\'@\xdd2<\x0bR\x92.@f\xc5|\xf9C\x87/@\xe7\x8a\xc7\xd8c\xa1/@\x01\xad\x7fk\xf5\xbe(@V\x8c\xe9\xf8\xe8+0@\xbfl\xac\x0f\xa6\x80/@\x19\xab|\x02+e.@\xf8o\xce\xf6h\x88.@P\xeea3\x19\xde/@\xd6\xfb\xc6\x16a_/@9\x9d\x13\xe3YR.@\x0036\x07\xb5\x98(@\xf6\x8cC{\x04\x97-@G\xe8\xb0W\xfb@)@V\x8f\xd2F\xcb\x1e(@\x88\x84\x0c\xc3W7/@\xc4\xd8\xe1\xe1\x17\x85.@\x8e\xd0\xf8\xd3\x82I)@0\xd5gn\x85S.@L\xcb\xa0\xd71\x9c.@\t\xdb\xdeC\x876)@\x8bk\xbb\xfcG\'+@m\xc7\xcd\xee\xacS)@\x9a\xa9{\x8d\xa8\x02)@g\xa8\x9f7VD)@\xe1\x13k\xc5\xd0$.@\xcf\xccf3\x96(/@vN\xe8\xbeJ\x95-@\xd4\xd18\x15E<)@`\xfb\xd0h\\\xe4+@\xc1\x15\xfa!;\x07.@\x01\xb3\xd7\x10\xa6\x84-@Y\xe3\x8f\xbbq\xf7,@\x86\x87lmc\xd2/@\x91*\xb3\x8a\x0f\xc2-@\xe8\xcfu\x03\xe7\x8e.@G\xbb\xafs\xe9\'\'@T(V?\xf2\x87-@V&;\xa4\xd7\x9c,@\xd1\x15\xb6_\xd7\x03/@Lg\x0c\x95\xb4]*@\ru!\x01!R/@\xe4\xea\x8d8\x9d?-@\x8de\xaa\xfd ./@\x8d\x1f\xd9\x1c\xcdI)@\xfb\xe3\x8b\x11C\xaf+@\x1c\xd1\x94\x85\x0c\xfb/@i\xe3S\x8c_\xa9/@\x9d~y\x10.\x0b0@\xecA\x06~\xda[/@!\xf4\x80\xf1\xaf"0@r\x18g\x8f_\t0@\xf9\x90\xc52\xdf0/@w\xfa\xac1\x8e@0@\xefU\xda>=6-@\'\xcb\x93\xf6\x7f\xad*@\x9b_\x92\xbc!\'1@\x86\xcc\xdf\xce\x84V/@-R\xc8\xc2\xb5\xf9.@g\xe3W+\xbd\xbe,@\x02\x8c\xca\xbf\x0b\xe5.@\xef\xc1\x00\x9a$3/@7|\xd2*o#0@\xd9\x18\x04\x85\xd7B/@U*\xaa}\x90\xa8,@[T\xd5E\xa5a/@\xd6\xe9\t\x0f\xeey)@\xf8CC\x95\x9a\xf0.@\xfe\x15\t\xcc\xcb})@\x1b\x7fa\xc79^/@\xecc(\tF7/@\xc9\xb6"\xa5z\xc5,@]\xb5\x8b\xc6\xae\xba,@\xa5\x84}\x1f\xcc\x84/@l\xc6w\xdd\xda%\'@\xb5\xe1A\x07\xf5\xec-@\x9c\x82\xb1\x9aL,.@\xc4q\x02\x99\tk/@\xb1Dh\xc4\xd3\xed(@\x7f\xcb?\x8dxt)@\xf4\x1bw\xd8\xf5")@v[\xdc\x8d^/)@G.\xee\xd6\xc4\xe0-@/\x7f\xae\xf6H\n0@\xa00\xbe\xeb\xd8\x1c)@\xe8\xfa:\xae\xcd,)@\x06xBI\x01\x11)@9\xdbJ\xa5i\x83+@\x83F\x86\xa1s\xb5,@\xf7\xa7\xfa\xe5\xc3:0@zzy&eH/@\x01\x07\xe5\x12X*(@\xb7\xb1Z\xb0\xd2B%@\xc8H\x13c9S,@1\x9b\xf2\x12\xcbO,@-\x11n#\xa4\xd9/@\x81,j=R\xf1,@\x03\xa9z\xe2\x14\x0c-@zJy\x88\xbb\x1d)@P\xbf0~S\xfc/@\xf6\xe05\xe2n*)@\xd1j\xa5\xde\x15s/@Wq\xb0:\x9f\x87.@\xa5\x8b@\xd6M\xef,@\x8c\xc5\xb6\x84Y\x9d-@\x83\x17o\xac\x93\x1e)@\x1d\xbe\xbf.W\xc8(@\xf4\xb8o\x99(%)@\xb5+\x93\x9a\xea3)@\x1d\xa3\xb4\xe7\x94\xba/@F\xce[%\xe1\r/@0\xb3\xc8_\x1b\xfa,@\xfcG\xe2{\x19*)@\x8a\t\xae\x07\xf3\xfc(@\x14:\xb0\x1e\xc3\x1a/@J\xf8\xe4\x8a\xa0\xe2(@\x8a`,\xbd\x02\x08.@qm\x83\xc3U\xca(@\xd7;N\xde`\x14)@W\xb5\x8f\r\xe1\xaf0@\xaa\xc6\xf3\xb1\x02>.@\x89\x11\xa5\xd0\xd6\xc9(@\xdb\x8b8\x1fq\xef,@\x16\x81\xd9\xc0\xe6;0@\xf8F\x1a\x89\xd6\xeb-@\x12\xdf\xb0\xd6M\xfb(@\xa7\xc4\x86\xb7\xb420@\xaa5\\\x0e\xac\xd40@\xf8\xaa\x08\xabkX(@\x92\x10I\x86\xf8\xe5-@-o\x89\x90\xddb/@\xf2\xe5\xe0\x8e9\xc2,@\xa2\xc3\xae\x18-\xad-@\x1f\xc3\x1d\xba?\x19)@\xae\xad\x16\xf8M\xb20@\xbe4:[al*@.(\xd5\x0f@\x85/@\xe2\xda\xd5e\xc0\x7f-@\xc0\x03|\xda\x13v-@\x05Y\x08\x1d\xe3-0@i\xc9\x89\xab\xb3N&@0\x9d\xebgt\xa0-@\xa7\xba\xb6\xc4\x11\x1a0@\x8cz\xfav\xbf\x11/@\xc6\x87QC\xa500@\xdf\xda)S\xf5\x06-@N/\xfc\xa3+\xa9)@\xac\x9a\xc3\xff\xe0\xca,@\xb5\xba\xfe\xe6\xa6>-@\xd4\xb8cI\xab\x890@\xd0X\xcc-\xae\xac-@\xf0\x9b\xa37\xc4\xa60@\x17\xcfV\'\x86\x8d0@=\xf9p\xc1,\x8d0@\xd7\x07\x01k\xec\x1a0@\x9a^\xa1\x99\x06\xd0,@~m\x00i\x11\xb8.@\x85\xd2W\x08\xa8\xad)@\xc0\rf\xe09\x9c,@ak\xb6\x18\x1d\xef/@\xad/\xc5l\xbc,/@\x05Q\xfel\x85n,@3}x0]m,@\xdb\x82\xac\x9d\xe7c-@\x8f\x04E\x06@!/@\x97\x08lehw0@\xe7\x03\x8be\xacJ,@:\xe5\x1b\x10U\x18)@H\xb0fq\x1f\xe5/@\x1b]u1H\x81/@F\xe9\xac\xb6|Y,@$\xb0Q-\xd1\x8d+@\x01\xe7.[\x94\x92+@\xfa\xa91\xff\xef\x1f+@\x80\x01[\x96#~+@\x1bV6\xebX*0@\x18\xecG`=K*@\xfc\xc2<G\xdb60@\xf3\xc8\xc9pp\x020@\xd4r\x9b\xbe\r\x050@W\x8e\xfa&\xe1\xd9-@\xda\xe9\x8b\xe6\xf8\xd5)@\xb7\xfcV\x11\x17\x170@\x16m)i\xb5_1@n\xcc)e^\x02+@\x08\xa4M\xd4\xe7\xf5,@c\xdftU%"0@\x9c\xf6=Z\xab)/@\x17\xf2\x9eI\x94\x07,@"^\xa3\xb2,\xbc+@\xd5\xf8h\xc9|<0@+.\x1c\x15eT/@Z\x19\xa3\x86\xa8F(@\xf6\xb0\xbbL\xa6G-@q\xc2\xd4\xdeqw-@\xb2\t\xa1\xa9U\xff,@\xf1\x97\x80~\x86m)@\xe9\x83\xf1\xbe\x06\x12,@\xd04P{6x)@\xa7F\x10\x8dVR-@E\xc1\xf28p\xd9/@\xa1\x9e\x06w\xa3\x1d)@aI\x92\x08\xa8\x9b+@\xc6\xe7\x9c\xb1\xa0}/@\xa6\xaa\xb2\x136\xd8/@\xa3\x04\x0f\x14\ts)@<\x83\xe9\x02"\x97*@"eL\xec\xcb\xcf/@;_\xf8w\xf0^-@\x1fO\xdb\x03bu0@\xcc\xa7@\x90\x9c\xca,@2\x82\x8cm\x91\x0c,@\x04O\xa0$(\x870@M^\r\xfa4\x05)@:\x92\xbb\xa8\x03\x9d-@\x96\xae\xd1\xc2\xf0\x8e-@\x83\xe2.8\x85>/@*\xa17%\x034-@e\xb5/\x96g\x150@\xfd<\x1dNQ\xaa1@& \xa7\x80\x88H1@\xefS\xab\xf21f&@\x1f9Q\xf6@+-@0\x9d\xebgt\xa0-@zTw\xcf\x0c\xc5,@\xf5\xf8W\xc6\x9a\xd1,@\xc8G\xdc\x9d\xfe_(@.\xb7B\t\x15\x040@[\xc9\xf5\x08\xaf\x010@\xbc\x97\xc5\rT\xd6.@\xe5\'\x05\':\x17/@o\xf0\xc2\x13/8/@\xe9Y\xd0m\xee\xa1)@u\x16\xe1\xf0\x93\xde+@\xe9Y\xd0m\xee\xa1)@\xc5\xef\xf3\x06\xf2\xd8.@\xed\x19\xb3Y\xb7A0@#\x12d\xec\xb0\xa7+@_PP\xba\xf5t/@\xf8\xf1^/es/@\x0fO\x0bW\xae\x96-@\xf8\xef2\x9e\xbd\xd0&@R\xcb\xd6~u;/@\x87X\xdc\x00\xa5\xdd/@\xfd\x97\xdf\x877\xa4/@\x00\x9f\xbc2{\xb6/@"\x97\xc2\xdfN\xbb-@>\xdeX\x85\xab\xe5-@\xc5\xb9\x05l|\xa90@\x01\x1a\xe994\x1c)@\xb1\xfb\xa85dD-@\xc5:\xe5\x9bF\xf60@\x8bMH\xedG\xf3+@\x81\xc1H\x00\xf9\x080@@\xd0r#y\xf6-@\x05Q\x9d3\xcb\xf2\'@\xd5\x1d<\xe9\x9a\x93/@\x8f\x8b\xe9!\xb0\xb4(@\xac\'\x91G\x1at/@\xc6\xa5t;v\xa10@7Mz\x14N\x1e0@\xea\x1d\xa1\xabZ\xf9/@\xcd\xfd\xa16\xaa\xfd-@\xe8\xdfx\x9ei\x12.@\xa4\xa24LK\x12.@\xd5\xa8\x06G\x98\xc8+@\xc3G\xd6\x8e;\xf3(@(nY\xbf\x1ah,@\x13W\xa3v\x0c\xab+@\xad\xee\xfbF\xc0\xfb-@\x00\x17\xabZ(u(@\xab\xd6\xcbj\xd1\xb7*@\xc8a\xcd\xe1\x88\x98-@\x97\xcc\xe4x\x9cJ0@[)1I@[/@\x9c\x07eH\x1f\x7f0@,\xff\xf0\xcd\xb040@\x9bl\xef\xa9\xa0j/@\xbd\xac\xf5\xcb\xa7\xf6-@\xf2\tWn\xc2\x110@+\xfc\xf1\xeaJ).@\xb0\xb6\xd6\xe3\x8740@\x01\xd2\xbfa\xd0C,@bK)e\x15-0@S\xd4\xe9\xf8\xcf\xbe/@:\x01\xddh\xe7\xf6*@\x87%K\x06\x9c\x060@7N)=\xfa\x180@\xd2u\xa1O\xfb\x040@\xb9\xe9\xfag\xf9m/@\x01d\xe9\xe6N\x07-@\t%\xd2\xff\xee\xb60@\xd1\xcc\x8f\xab>\xe1/@`E\xea3x>(@\xb5\x851\xb9 H1@\x92N$\x17B;0@y\x8e\x80\xf5\x9em0@\'\x9e\xf6`)\x8f/@\xdcRv\x17\x94\xb5-@Y;G\xfb\xc3L-@\xb3\xa3K\xacj\x0c/@\x0cc\xf7\xdaX\x800@\xc6R;\x1fN\xde,@O_\xf2\x10\xb1\x15-@\x8fK|\r\xc6\x1f0@\xc4\x91\xb7D\x15@/@\x14\x023\xd9x\xba0@+|\xb6\xc66\xf6/@e/\xeb\xfa\x8co)@\xf1%\xc8B\xe0\x8e0@\x0ed\xf9vlA/@I\xb5}K\tO/@\x08\x8co\xee%\n.@XN+,\xc2!.@:\'\x95\xaa_\x1e-@\xc7\xad(\xb3\xcf\x1e.@\x18\xd1\x89\x12\xde\x81.@\x99NkET\xcc-@\xca\x91\x8dW#Q/@\xdf\xba\xcb\x04\xdaC/@\x9c\xc5\x98\xf60\x8e.@]\xde\xbde\xb64/@9\xecl\xf3QN/@l{\x16\xab\xe3:/@|\xbb\x17\xdfn%/@\xc7\xf0s\x08\x07`/@\xf45\x92\x88|X/@\x99\xcb\xb3\xa5\xb81/@o\xa0\xb6d\xfeX/@\r\xdfl\x8a}\x12/@Wf\xd9\xc7\x11\x98/@\x8c\x8a\xa9Z\xd7\x080@\x95\x81Y)|\xdf.@7\xc6\xf0\xbf\xdc\x8a/@E\x167\xbc\xf8\x080@\xdb\xb0\xb0\xa1\x0b\x8f/@\xbe\xfa\xb0\x1e\xbf\xed*@hV\xd6\x05\xefB0@R\x925\xbd\x9d-0@\x9d3\xe07\x9fr*@=\x0f\x8e\x94\xffo/@nJJ\xe1(<0@{F\x82\x02\xb8\x90*@N$\\\xd5\x1ao0@=$o\xe1Z\xb9,@Oc\x8ba\xcc\xd1+@u38\xf6>\xc1+@\xa5VU\\\x7f\x04+@f\t\xe4\x9a\x9c\xb3/@3k\x95\xb6D\r,@ju\x1a\xbd\x02K,@\xe5\xe6\xa2\xf9\xb4\x18+@\xa5\xf2\xad\xd5\x91F,@U\xe2\xfb\xd1\x85\x1a+@j\x90\x06\xac\x17\xe2*@\x80\xfb\x0c\xf2B;+@\x84\x94\xc5\xe6\xdf\xf2(@\xb6\xa1\x9d\xd5[`+@\xf0p\x08\x03\xc8!0@if\n:~#+@g\xf9P\xe2Z\x0e+@\x9cf\xf0\xc1I\xac0@\x9b\x81D?\x81C0@ aN\x14\x991+@\x06@\xd7\x8fy\x1e+@k\xe5\x1c2\xe7\xae+@I\x0c%:\xa6\xd10@\x0fg#$p\xae*@\xedC\x9ci\xfe\x9e)@\xd5\x9b\xd03\xeb/,@\x81,Q\xb5wx)@\xce-x\x92|\xc4*@C9\xb3\xd1\x16f,@\x0c\x1c\x12h?!,@IN\x8ck\xd2\xac,@\xc77\xfe=a70@\x04\xdc\xd7\xd0\x8c,(@I*A\xa0\x81\xfe\'@\xa4\xc5\x05\x0eL\xff.@9\x9eC\x18\x90\xe7.@U\xeeU~I\xfe,@V\\\\\xd7\xe8\x98)@\x99\xe1\xcaN\xae\x19+@\x1e\xe6\xc9\xe9"\xd1)@e\xbc\x14\xc9i\x01+@\xbdV.\xaf#\xdd-@\xde\xf1\xfe\x1b\xf6C)@\xaf\xf6\xb7\xd5\x9cn/@\xfb|\xa2\x1dk10@\xf2\xc7\x179\xb8\t*@\xe3\xd0\xbdq\xa9\x1d.@\x98n\xc9\r\xc8?/@f:\x9e\x81-Q(@\xb8^\xafeY\xd7/@z\xdf\x1cjIO(@\xb7p\xf4$\x94\xb2(@\x9fF\x03i\xcd$.@\xa7\xf4\xa8Q_\x15/@{\xa3\xba\x9e\xf3\xa3(@\x99\xe3u\x03/\xe4-@\xbb\xf0K\xe6\x01\xf7-@\x9e\xc4n\x851\xfd*@\x8dGh\xf3\xe7-)@\x0b(g\xf1e\xaf\'@\x1c\x7f\xd5\xd3\x9a\xd7-@ @e\xefM\xb6(@\xbe\x89\xf6a\x86\x99(@\xc7?\x04T\xaa\xb7/@\x01\xb3\xad\xd8\x82P)@\xb6\xbc\xf6\x99yB)@G\xcd\t\xdb\xd1\xa8+@OA\xed\xaa\xa2=)@\xee\x9d\x966.\xb3)@W\x93I\x1a\xce\xe6+@\xfb\xa5@\xe1g\x97/@\x83\xf4\xf4+\xe65)@\x12\xe1\xf6\xa4\xa8\x1f/@\x14\xad\x80\xa8[A-@c#\xf4 K\xaa,@\xb6\xcf\x18zU*/@\xda\xb1\xb8\xfd\xc5\xb3)@\x96w\x1a\xb9\x96\x010@j%\xaf:\xa7\xd4(@\xe0jT\x08\x92\xf2(@-QXv]\xfd(@Vc\xa8J\xee.)@\x80\nV\xc6\x17))@\xd2x\xf6\x9aS\n-@\x90\xce\xa1\xca\xcd\x00)@\xb3\x0c;bV\xf2-@\xb1-\xa7~\xc3")@\x18\xb6\xe6\x87/\xf0-@)\x91\xcc\xf8H")@_\xe9|\xaf\x0b\xcb(@\xfd\x0e\x8c\xbc\xa4,)@hn\x9f(\\\xfd(@\xbe\x08\x18q\t\x15)@\x0cr\xc0D\xb8\xaf0@\xb9@\xbaP<\xdf(@I\xf5$\x8d\xf7\xbd,@)\x16\x8b\x0f%P/@\x84\xa7\x15Q\x8f\x1f0@x\xbe\x1c\xa1\x8b\xc1(@\x7f\x14[\x18i\xf9(@\x13\xbf/\x95\x10Y)@M\xaa\xe3p\x06/0@\x11\xcbw-\xa3>-@\xa3l\x0b\x980\xac(@G\xe44U\x9350@\xa0\\U:\xea5/@#\xf3mQ\xd4\xce(@\xe1\xb7hWx\\-@\x96\x05\xcc\x1aNd/@\xd8:\xcb\xaf\xce\x8f,@\x85\xc4\xda\xea\xe5\xef-@.&\xe5\xf3\xb2.-@8\xa6;n\xdb\xf0,@\xe4/m\xf4\x11\x1f/@\x819\xb7\xdbS>0@\x81\xb0\xe9\x16\x03\xb4,@\xe4\xa6GA\x1f\x7f0@XV\xd0\x97&\xc5,@\x17"\x00]<\xab,@\xcaA\'\xa7\xe2\'/@!\xe1\xcfy\x88\x80-@|\xdb\xd5\xec\x9by0@\x9f\xafLi\x8e\\/@\x90V\x83\xaa\xa5\xff,@\xce\x96\x84\x9b\x08\xfb-@\x9e\t\x99z\xf4\x94/@O`\xbe\x93i)0@\\2\x0b\xd2K\x8d+@\x87Wf\x8b\xb5</@\x1d\xe5\x17\t\x0b;0@\xd1\xe8\xa4\xafEF-@\xed\xe8}\xe3\xe8a,@\x86\xaf\xda1,\x10/@!\t\xb1\xd3\x98\xc1,@\xf2\x98"\xd2\xbc\xdb/@S\x8e}\xd5\x90\xa2-@\x88#\x15\xce\x19\'/@\\\xfdv?\x81\x11&@\x03\xc2\xc1\xbb\xbf\xff/@{\xc2X\xbcFh/@QD\xce\rK\x11-@\x1d\xc28\x8c&-0@\xa2T\x1a\xe1\xde7/@\xa6\x92\x88\x1b\xa3\n-@\xd5\x8b5-\x8b=/@\x88\xde@\x9a\xde1-@\x0c\x96\xca\x9b\x12\xa6.@Mw\xea\xa1E\xfc/@\x92\xfbj\x0fC//@\xdd7,\xff,:/@b\xfb(\xf6\xa7\xb8-@\x1d\xe1\xa6|\xf0\xc7/@\xdfe\x93_\x8f\xe2,@\xb3\xf5j\x03\xf3\xcf,@P\x85@\xb5\xa1\xaa0@\xado\x1c4\x87\xb8(@\xabE\xdb\x99\x7f9-@o\x14\xab\x10\xa2\xbf/@%\xe0\xde\x8c\xacx.@\xd48`\t\x82\xc9(@\x94k\x9a\x88\x88\xca(@$\xed\xa2[\x1bG0@\x18\xd7B\xc9\x99\xf3/@|\xd4`)4`+@N\xdd\x90Q\xef3+@Q\x95\x15\xc7S\x1a0@If\xc3P\xbe\x060@Q\xda\xb3\x90\xc8~,@\xdfe\xaf\x0bM)/@\xd0\xbbe\x9cU\xe7/@T\xaa@\xcdq\xf7(@\x8c\x8a\xab\xa4\xfe3)@\xf1%\xc8B\xe0\x8e0@\x03\xbe.]:\x0c0@\xd1\x05W\xd6\x91\xb10@\x07E\xb9\xef\x19r0@\x07\xd7\xb3m\x8b\xbe-@\xd7\x07\x01k\xec\x1a0@\xca\xf5\xcb\x1b\xac\x06/@K\x14\x97x\xd9#/@76\xec[}2)@\xab\xe0\x8f:\xc9?/@\xeb\xc7\x9cXS\x880@\xffa\x91ef8,@\xdciFo` 0@\xdb\x12\r] \xe1*@\x01\x87\xbe\x19\xc3\xac0@\xb6\xf0.\xc5j\xb80@\xec\xff\x16\'\xc8\xdc*@\xe8\xd1t\x95\xc9\xef*@\x01\x95\xb7\xecP\xfb,@\xce]`\x01\n\xcc,@5\xe8^\x97\x0e\x850@W\xef\xaa\xa7\r\xf9/@\x8f\xc9\xf6{#g/@\x03v02\xe5\xb60@6\xb7c\\l\x030@\xa6\xb2\xd0FoJ-@\xef\x0bL\xab\xa1D(@\x0b\xcd\xb08\xa1\n)@A\xa8\xbe\x1d\xe6\xd2/@\xaeI\x89S\t},@\xe4\x04\x90\x8f\xe2?/@\xaa\xd4\x8dI1P0@KB\xf8\x81h]/@\xba\x163\xf1\xba\x04)@\xbe\x1b/#\x9e\xc00@\xed\x1d\x99\x9b\xcb\xf8-@\xb6\n\xb4\xffO\x01+@\x83x\x1f\xaa\'\x070@\x13\xe9\x95`\xff\x97/@3\xe4\xd2\x9c\x9e\xbd/@\xca\xfbj\x04\x1d\xe1/@\x8a\x12\x1c\x93R\xd6,@\x94cz\x91\x12$0@v\x1f\x02\xeb\xa6\x01+@]JgH\x8e70@\x9ei\x0c\xa8\xc2\xe6*@\x02c\x08\x0c;\x9a.@Bs\xc9\xed\xdf\xbb.@\xe8\xc6k\xf6s\xa2,@\x97\x06\xb7J\x8e -@\x16/\xbf\xdb\xb3\x150@\x84\x8b\x1c\xa2\x84\xd8,@=$o\xe1Z\xb9,@\x00#\x87\x8c\x7f|.@@x\xa95\x9a-.@5\xe6\xc1)\x91\x12(@[\x8dZZ\xe7\xf80@\xcd\xaezLV\x1f0@,\xdf\x9e\x06}*/@\x08\xd0\x062e\x8a.@\xed$I;\x19E-@b\xbc\x9aZ\xac\xfa,@\x06\xea\x88\x1c\x02\x19)@ %\xb4\xd6\x8aT/@\x81\xf4\x82\xcdx\\-@:\xe5\xf9\xe4\xd3\x1d,@\xb0\xee\x80\x7f\xa9c/@\x8d\xadW\xbb\xb3\xaa0@\xc2\xa0\xc9\xcc\x80\xdb/@\x93\xf31\x8a;,,@{s\xdc\xd3\x02$,@\xff\xc6\xe1\xa0\xea\xc4-@.\xb0\xd5\x9b c(@ \xac\xb1\xado\x080@\x1fecV\x84\xfc(@\x18<\xa4N\x98w/@\x9aK#\xa7\x03\xaf,@U.;\x1682-@}\x8e\xe3r\xabJ(@\xbc\xc7\x93\x1do\xea.@\x85\xc1\x12z$R-@\n@\t\xb9\x17\xa7(@\n@\t\xb9\x17\xa7(@9\xef\x0b\x9f\xa2\x8f-@~\x93\x8c\xe8\xb18-@M\x19\xa2\xbf\x8e\xf5-@\x98.\xb5g\xe6\x080@\x04\xd6#\xc01\xee.@\xba\x8ec\xf4\x9a\x1f)@\x95J\xdf\x1c\t\xe4.@\xaa?&\xb2\xb5+0@\xe5\xd4d\r\x8310@\xbd\xc6e,^\x85-@):\x7fxGp-@C;\xc0\xf3\xe9u/@\xee\x9f\xa3\x1d\x08S/@\xa8\xd8\xcf\xd8\x8c(-@p\xba`F\xc5\x83/@G\xf8\xcd/\x8d\x05.@\xe6\xe7Co\x06#.@\x7f-\xb4\xf6Z\x96-@\x8d\x89:\xfa\x8fF0@\x1f\xaa\xc0\xf5\x0cj/@\x8e\x0fA#3\'.@z\xc4\xd6\x85\xbd\x15)@{\xf4[\xcc&m-@\x00\xcf\xe9\x02\xa4J)@Y;G\xfb\xc3L-@l\xc9\xfd\x81!$0@4\x86@\xd9*\xb7/@\xf0x\x06\xc5\xfd\x050@D\xd2\xbdX|\n)@\x7f\xc4157\x06,@\xe4;!s\x1a?/@\r\xc85\x82\xfe60@y\'\xc6\x1f\xa5C0@\xbc\xced\xa3\x86\x82*@#\xab\xca\x9e\xbd\xf6(@\xbcs\xd1r200@ \'p\xa9\x91\xaf(@\x17,\x17\xff\xd8\x88*@\xd7\x80=\xfe\xb7\x95/@U*\x8e\xe1\xd0\xec,@\x99\x8b\x1e\xc5\x98%-@\x1f\xe3A\x14r\xd3-@U\x84\xf2\x83B\xd1-@\x03fY\xfd\x89\xf0-@\xde\xb4\xbc\xf9\xd2a(@\x97(\xa8\xd3"\xff-@\x042=7\xdc\x1a)@\xba\xc12/\x7f\xf7(@~\x15\tO\x9a\x12)@\xc9p\x91K\xa6\xf6-@ad\xdb\xe2\xb9\xc2.@\xf0 \\\xcd\xd6()@\xb2\xec4\xfa;\xe6-@\xf42\x00\xe2\x89\xad-@\xe0E\xc5?\x1f\x0b0@ %}Ruk0@\xa4v}6,M(@\xa3\xb2\xfbV\x1b\x12(@\xcf\xe1\x89\x99\x1c\x9c*@\xa2\x02[\xfd\xef\x04+@%\xba\xc0g\xb6\x1f0@\x1b\x86\x03RB:+@\x87*\x87\x93P4+@\xd1\x9aN\x86nC.@\xb5\xb9J$\xd9H0@\xbam\xdf\x9e\xf0\x0c+@\xb7Ow\xab\xa1\x050@\\\xb4\xc2\x94\x9f\x1e+@\\\x0b-4\x989+@$pN;\x0730@s\xa6\xfa\xe8\xeb\xdd*@\xf1\'\xb0\x96Q\xc8/@\xb4\x10\xe3Y\r:,@\x17k$S\x06\x1d0@\xa7w]\x9a\xe2\x150@o\xd1\xa5o\xee\xd2/@\x94|\xefYhK,@\xfd\xdc\x0f}C,0@~\x86\x08\x980,0@\xb4\xbe\x95\x91\xb0\r,@$\xa1\xa2mA\x1f+@\xb3y\xce\xff\xe3/(@\xd0\xf0<mnW/@Q\x82\xe3\xf2o#/@3\xa0\x85\xb2\x07C0@\xce\x91\xb8\xe9\xc8[0@\xe4\x8d\xa2G\x165,@i\xc7\x02\'\xe3\xed/@O\x05\xbe=\'\x900@\x84O\x02P\x8dQ0@g\xa7\xb3\x9e\x0b\x04+@\x80\xca.\xda\xa9c+@\xedG\x8f7!(0@\xa1d9y\t\x88+@\xb9`\xde\xcb\xfbC,@\xd8\xea\x8f\x8eVU,@\xfb?\xed\xd8=:,@y\x160\xa0\r),@\xaf\xeeU@5\'+@-\xa6\xc3\x80\xd2\r0@\xe9&z\xe2:\xd9*@?\xb2\x92\xb3\xa5a0@\xaah>\x0fi\x1a0@\x99\x9c]\xd1I",@o\xaa\xed\xbd-\x12/@\xd09\xce\xe2\xfc\x7f0@x\xaf\x84\xad\xaa\xb50@-\xc1\'\xe9\xc6\t0@626\n\x820/@\xac\x06\x12\x17\xabz,@e\xe9%\xb4\xef\x9f0@\xa9\xb4\xf3\xfeq0)@\x85\xecy\xe2\nk0@\xfal\xf8\xb0\x97\x1e/@*i5\xfcn]1@\x81\xb3;\x8c\xc70+@\x85\xdf\x03;Fi0@!\xe1\xbf\x01\x86\\0@O\x03\x0c*\xbd /@\x8e\xb5\x10\x1e\x11\xb3+@\x0fo\xbf1\xbb\x1e+@)\x80\x10\x9d;F0@\xb9Y\xe90\xe2\xdb/@\xb5\xc2\xd6\xc5\x02\xdb-@\x8d\xbd\xe9\xb3\xb4P0@\x0b\xc5\xa8\xd9\xf2!0@\'\x9eI\x0bR\xd7,@P\x0bV\xac\xd050@\x8e\xd5-\x85\xe280@r\xaa\x97\xae\x8d9/@}\x98C\xfd\x0f\xf1*@\x8a\x9b\xdbK_{*@\x03IV\xcaN\xdf*@\xaf\xf7\xc6\xf9\xb0\xcb\'@s3\xcd\x1aSS0@\x17.\x02\xf2\x9a\\/@H\x19^\xc8B\xc0(@\xa1w\x87\xbcM\t/@{H\xc4\x18\xe2\xe3(@\x1d[\x14\x8ff\xd5/@\x9a\x97\x99\x99\\\xf5/@N\xed+\x17\xdc\xe4,@\x83;\xc1\xdf\xcf\x16)@\x1f-\xd0\xcb/0)@\x9f\x05:\n\\\xfd(@,\x15 V\x8c\x86/@\x08\xf78\xd5\xa7\xb10@z\xab\x92\\`\xd0(@\xafe3\xfa\x01\xec.@\xbe\x91\x171\xb98/@\xc8y\x94\xfa\x106)@\xe3CC\x0bis,@\x12W\x80ri\xb4,@\x00\x9e_1\x0b\xe6,@\xfbV\x8eS\x82C0@\xca\xf9m\xbe\x04\x1f)@R\xf4w\xfcv\xcc*@\xe2\xeao&nZ,@\xe0&\x91\xa3\xe9u,@l\x13\x1a\xcd\x91\x84-@e\x8f\x14U\x10\x0b0@\xe5\xeel\xc4\x17\xe7/@0\x13\x01\xe9(\xd7,@\x02+\xf1\x04#\x120@1\xadL+VA/@\x7f\t\x8es\xde\xf4-@^\xbc\x9d\xf55*)@b\x98L\xee\xcd\xb1,@\x9bn\xb9\xe5\xf420@\x80\xca\xf3\xa7\x9f\x05)@\xf8\x88s\xa0\xe3\t-@N-\\\xe8\x07A/@\x8cNR\x8c\xb7\x02,@+\x0b\xc2EC\xba/@i\xfc\xa2\xf5\xfc\x11)@\x10g\x8c\xb1\x85\xa3/@\xf7&\x14Qk/)@2b=<F\xe1,@\xeb\xc7\x7f<Xg/@`\xed\x1b\tc\n-@\xf0\x9e\x8e\xb8\xf7%)@\xe2#E\xcf\xdf\xb1,@3\x92\xcc\xcb\xf1\x87/@E\xc8\x05\xa7\xb6?/@\x1a[\xc1\x10\x1a\xf0,@\x84o\xd5w\x07\x030@\xaaP\xe1\x0bv\xf6/@\x95A\'\xa0\xae\xfe0@\xaf\x11^\xc4\xd0\x06.@\xe1\x01\xb14\xf68-@\rV)A\x04\xfb(@V\x87\x9e\x7f\xabZ)@\xee\xb9\x18]\x93 0@\xe8\xedU0\xa4\xf3\'@Z\x9c\x92\xe9\xec\x1b0@\xac\xf6x\xd6\xc2\xf00@\x06\xa4dv\x01\xfb/@\xf7\x0e\xd7\xcc\xf6E-@x0/|\xd4W-@\x8bKI Q\xf5,@\xa5\xcb\xc00\x90\xd8/@\x90\x02\x94\x16CF-@\x10\xd6&\\\xb5.(@<J\xfc\x16\x84U-@\xfe*\xbe\xce\xb8\xd9-@EU\x0er?j(@\xad\xd5\xba\xbe\xf2./@c\xda\x8a}%\x9e(@\xbb\xc8\xd0\x81\x93\x92-@\x82\xc5\xca\xe3\xddC-@\xdbm/V\xd55-@Li\x11K,"/@\xb4\x1a\x82e\'\xc6/@:\xe5^\xf0+\xd6*@\xd1\x82\xc6\xffV\xff.@\xb9\x16\xc5\x1fx\x0b/@\'\xa9N-W\x14,@\xae\x82ga\x84d.@7\x14y0!\x86-@\xa4\x0bZ\x00B\x89/@\xb6x\xd6\x1a\xc0\x88-@=\x8d\x03\x08\xd2\xde+@5\xa6\x84z\xda\xae/@\xee\xea\xb6\xbco\xab+@W\x9c\x02\x8e\x9cw.@]f7\xf3\xb0\x080@\xd6\xf3\xa0\x96\xb1~-@\xf0\xd5q\xaa\xcb\x94-@\x19\xf2f\x83\x0f\x0e.@\x97\xb8\x106#\x1a,@\x90\xca4\x91z\x13/@P\x1a\x1f@\x93=)@\x06f\r(\xe6*)@Z\x9d\xd1\x14\x1af)@\xf6v\x89\x9f\\\')@D\x00\xfdj\xf3\xb5/@\xca\x0bp\xa8\xb0\xd9-@|\xee\x03\'\x94A)@$\x85\xe8W\xaa\x84)@\x1b_\xe4\xad=\xa1)@\x10\xd7\x88(\xc8f)@\xe5`\xdf\x91\xc5\x9b(@\xa2\xcc\xe8L\xa8\xfc\'@\xe6^\xc7\xab\xb3\xd9-@\x1b\xa5\x08\xaa7\x1e.@C\xd8\xaeY\xec\xb7/@\x80\xb4r\xe33\x99/@\xb11\xed\xa3!\x010@\x80\xdbs==\xa5,@\xb6m\x91),\x85-@\x8a4-8\x88*/@\x18|\x95-\x9e\xca(@\x80\xf6{\x92\xb6\xc9)@\xed\xf1\xf3j\xee\xef.@\xcb\xf3V\x01\xc4\xe3-@[\x93j\xd5\xdd\xd0)@Mxm!BR/@\xccT\xae\xa1J\x07.@c\xbfa\xd2\xb9\xa4(@J3R\xba\x12\xb9\'@\x8cI\xab\x97\xbc\x070@5\x18x}dc*@\xdc\x8c\x1c\xbd\x0b\x02-@\r*\x05\xbb\xc7\x18/@\xc0hh\xb2~\x13*@\xb2Y\x96,>\xf9(@\x93\x15x\xfbX\x02+@\xf2\x91\x94\xb4\xc3s-@@\x10O\xd8\xf4\x1a0@\xcc\x0b5\xd0\xae\xe0(@D\xa4&t\xe2\xfc\'@\xbd\xfaX\x18u\xa4/@LV\xad\xc2\x03W/@\x82\x06[\xd9\xa5\xee)@\x8c\xb45\xad!@.@OR\xa9\xa1D0)@S\xda.:\x0cX/@\xb4S \xfe\x84\xc20@\xefT\xd5\xdeB\xef(@\xaa\xe2\x9d\x7f\xa2\x01.@Q\x82\xe3\xb9\xd3\x0c*@\x80.\x9b?\xe8s1@\x18\x05_\x13\x99\xde-@\xe1>\xcb\x0e\xde\x81-@\xb5\xa4\xf41\xb2)/@\xd1\xfd\x04\xbf\x14O/@\xf4g\xd0\xf7\xc7$)@\xea\xb5\x90&?]/@7\xd9\xc5\x88\xcc\x08.@\xd5\x84d\x16\xe2\xa3/@\x1f\x8bTR\x12*-@54\xfc\x19\xca\xf8*@\x0e\xbb\xfe\x97\x9bB.@\xb3\x93\xd3\xb4\x84(0@F\xff\xb72-g-@Q\\\'~\x10\x9c+@\x9fF\x03i\xcd$.@|T\xceT\xbd\xab0@\xf0\xb9,=\xbe_0@\x9fF\x8b\xf6;\x05/@\x99\xc3\xeb\x10\x1dX0@\xbe\x07d4\xa8\x9a0@ci\x05\xae\x7fX/@\x87\x0e\xbf\xd4\xad\x05,@*\x88\xceQa\x1b0@QF\xa0\xe1\x92M-@QF\xa0\xe1\x92M-@W\xea\xec\x88\x9c~0@\xef,Z\x12\xfe\xb2/@\x10\xdb\x19\xd6\x1f%-@-\x15\xfa\x82=[/@#\x15j\x9f\xb2R+@\x92\x96\xd6\xd8C\xcb/@\xb0X\xf6yc-0@NP\x99\x15\x91\x8b-@k\xc1=\xad?^-@\xeb0\xa5Z\x15\x9f)@\xf5\x9f$>\x0cZ1@\xbf`.\x1b\x84\xee+@\x06\x9d\xd6\xa9s\x00.@\xb1\x15\x97\x87\x10Y)@K\x9cM9R\x96(@\x93\x81\xe2\xd2\x8400@\x97\x87-\xa0\xb4\'.@\x1e\xad%\xd0u 0@\xc2\x17\x8e\xbd_\xc3\'@\xc9\t\x1a\xd5\x16\x9a-@\x12x\xe5\r\xb2\xfa/@\x96\x99 \x1f\x0e7.@\xd4I~\xfaP\x1d,@cY`!7\xa50@\xb6\xce\x05{\xf1\x0f/@'
p29
tp30
bg3
(g4
(I0
tp31
g6
tp32
Rp33
(I1
(I3018
tp34
g13
I00
S'k\xbc\xd0\xbc\xe6\x84S@\xd1\xaa\xd2\xa2\xda\xbcS@@\x1d\x9d\x0c\xfc\xa6S@uR\xe4N\x81\xa3S@\xbe\x04\x1f\xfe\x96\xbeS@8\xc8]j3}S@\xba\xa5\x8fM\xf1\xc6S@\xb2Dn\x11\xbb\xaeS@X\xc7\xfej\x1a\xa6S@\xfeB&\tL\xb7S@\x86\x13,\x12\x10xS@X}\x85\x05hxS@\x1d\x81\xe6\xf4R\xc3S@\n6m\xbc\x98\xabS@\x89\xfa\x91_\xb9\x93S@\x0c{\x1f\x91\xdc\x8dS@\x1a:O_\xd1\xa9S@=Rj\x8fL\x81S@\x11XA`.\xc4S@\x8e#\xe3\x84\x0e\xc4S@\xc5\x8aJO\xc5\xbcS@AC^w\xa3\x80S@\x9cD\xa5L\x81\xc4S@\x19\xfcdT\x08\xbaS@i]\xcf\xb7\x08\xa2S@\xbc\x0c\x81\x8b\x17\x82S@\xdf\\\x16\x11\xbc\x8bS@\xc0\xaa\x16\x8e\xbc\x8fS@\xf4:\xe2\xc6\xdayS@T\xb8\xf4\xc6\x10\xbdS@\xb7\xb3E\xdcR\xbfS@\xf7\x1a"\xe8\xd7\xadS@l\x91\xf7W\xff\x81S@p\xf6|O\x12\xa8S@\xbf-\xb28a\xb7S@8\xbe\r\x08\x82\xbbS@.\x93N\xe6\x9b\xaeS@\x81\xe3,\xa0\xc7\xbbS@\xd4R\xadb\x8c\xb1S@\x85\x1d\xe9\xa9t\xa6S@p\xe6\x91\xb6\xe4\xbfS@<\x0cO\xada\x7fS@\x8b\x8as|s\x7fS@\x04\xf5\x99\x89\x95\xb2S@\x93\x16\xcfN\xe8\xcaS@\xcd\xbc\x17\x83\xe9\xcaS@\xe2np\xbeb\xbdS@\xe3\x9f\x9e\xebT\x9dS@\x10\xe1\x1e\x94\x92\xcaS@\x06\xc3O\'\xdd\xc8S@\xd8\x86_\xdaf\xb8S@\xf8J\x8d\xee\x8d\x80S@n\x1a\xc1[\xf4\xb7S@%\x13zEu\xc7S@RJ\x99\x0c\xdd\xc3S@]\xfb+W\xb4\xc1S@\x08\xd7\x90\xaa\x87\xceS@\xaa\x10\xc4h\xa9\xc8S@\xa8\x86~\xfb\xf5\x84S@\xd1;\xab\xad\xc5\xa5S@\xddAS)\xd6\xc8S@\xf7[\xba\xd4.\xadS@\x0f\x81\xeb\xaa\xea\xb2S@\xe0\x06\x17\xd1O\x83S@\xc4\x89U\x99y\x81S@c\x82|\x8a\xc9\xc8S@-\xa0\xf6I0\xb2S@d\x01}\x83\xe9\xbeS@\xfcc*l\xfc\xc3S@\xe9\xd7\xb9\xe6j\xa6S@\xbe\x96H\xd2\xb7\xcdS@FdV\x19\x81\xb7S@\xf5\r\x95v\xf5\xbcS@\x9f\xb7\xa2\x05\xba\xb2S@\xe0o\x82\x8d\xf5\xa1S@(\x11\xd3-\xe6\xb1S@\xb1U\x8fZi\x9eS@Y\x02\xa8w%\xa2S@\xbf\xab\x12T\xf1xS@T\xa0}_e\x83S@qC\nB\xe6\xc1S@q\xf0\x81\xdf\xddbS@\xfdZ\xdd\x11[~S@@\xc2/>\x1b\x86S@\x1fb}d\xf7\x9dS@;\x9c\x0f0w\xcbS@\x84\xa4\x83`\xd5\xb6S@o\xda\x98\xab)\xb3S@\x0e:\xe8l\x13\xa3S@\x02\x93!W\x85\xb6S@\x95\xaa\xbedw\xb6S@\x16h\x87\xef\x95\x8dS@\xec\x9b\xaa\xe6\xe1\xc0S@J\xe0\xf7E\xcf\xbcS@\x08m\xdc\x88\xf5\xc8S@Gy\x91\x7fF\xa5S@ztO\x9a\xb8}S@\x0cM\xeb\x89;|S@=\xcc\xe6\xcd\x06\x82S@\xaf\xebe{I\x7fS@\xc6\xdd\x8c\xb6(\x88S@nB\x8aEZlS@\x9c\x1e\xf8F\x1c\xceS@\xdd\x98\tS=\xc6S@R\xdfN\x11\xa5\xc2S@\x01\xf0\x18\xa7\x1d\xceS@\x1f\x0cI\xe6\r\xaaS@\x90\xc4I\xa8!\xb6S@\x82\xbd\xd2\xb9v\xb4S@\xe8R\x8c\x98e\xc8S@\xbbEF\xe2\x85\x85S@-\xa1\xe8\xed@\xc8S@\x94\xee+VF\xbeS@\x94\x9f&\xbaQ\xb8S@\xa1\xc6\xc7\xfe\xe9\xa7S@p\xe6\x91\xb6\xe4\xbfS@w\xf4@}\xa6\xb1S@\xcc-\x90z_\xbbS@*)\x12\x1ch\xbdS@\xa0\x04Xv\x8a\xb5S@\x01\xf5\xae\xca\xa2\xb0S@\x97\x7f"\x87\xb5\xbdS@\x98lN\x9a\x83\xb3S@\xb7\xea\x9c<E\xc8S@\xc2(\xd2\x88\x8e\xa1S@\x8d2\xc2\x9c\xb0}S@\x87e\xbd\x1a\xbb\xa8S@p\xf2\xc4\xf2y\xcfS@\x93\xd0\xa8&T\x92S@\x1f\xc2\xe9s\xe8\xb8S@2\xfbW\xdb\xba\x8cS@\xb8\xc1@\x96\xf9\x7fS@\x1d\x17\x90<\x9c\xacS@3\x88\x8c\xd5\x06\xcfS@\x98[\x87\xb4\xb4\xceS@\x06\xb8\\q \xb4S@\xe4\xff\xa9\xca\r\xc8S@<\x16\xdb[\xe4\xbaS@\x04~\x99\xe3v\x91S@\xf5\xa6<\x9aV\x9aS@Bo\xac\xafw\xc1S@\x93\x034l\x9bxS@\xa6`?4\xd7\xc2S@\xd4ml\x1e\xc8\xa5S@\xe2g\xb2\xd3+\xa6S@\x90\x05=k\xea\x83S@\xebR\x13ee\x89S@q\x8du\x1f\xa8\xaaS@A\x81&\xcc6\x89S@\xc4]\xe9\x8c\x8e\xaaS@{\xec2d`\xd6S@WK\x8dy\xe4\xc3S@\xa1F\x0f@\xd2\x87S@*\xb0\x8bJ)\xa5S@\xf3z8bT\xb7S@\xe0s\xb2\xe5Q\xccS@H_Y\x8e"\xb7S@\x0e\x1eV\x9cs\x8aS@XN\x06Q\x8c\xb2S@o}\xb8&S\xaeS@\xe4\x0b\xdaZ*\xc0S@\x0cP\xd6\xc85\xcfS@i\xf6/\x95\x97\xb8S@\x9bz\x04\xdf\xa6\xb6S@Q\x98\x05\xc2\xb2}S@\xb0+ \x0b\x89\x94S@\x82yW\xfc(\xc1S@/A \xeb\x98\xcaS@Y\x02\xa8w%\xa2S@s\xac\x9b\xa2_\x98S@\x8fM\x0e6\xb8\xaaS@7\xfc\xdb:8\xc0S@\xb9\x9a\x1a\xb1G\xc4S@\x1a\x82d\x87zxS@ C;\xc7\xd9\xc0S@ \x8d\x17\xe4_\xb7S@\xa1\xcd\x13\xa9_\x83S@\x83\x85\x15\xe1N\x88S@\xb8\xaa_\x8f\t\xa9S@D\xcd\xdfS\xf4\x99S@\xdc\xc5^\xca\x18\xcfS@V\xc2\xc6)t\xceS@\x0f\xe0#>\x05\xc8S@cR;\x8e\xb9\x80S@!\xb7\xc1\xbb\x9d\xa1S@\x15(JH\xa0\xc3S@\xae\xfah\xf1(\xa3S@\xf1\x1c\xdc\xb6\x02\xaaS@Cc\x0b\xcd,\x9cS@Bx\x83\'\x05zS@\x92S\x9eL>\x9cS@\xa5"L#\xf0\xaaS@DV\x1b(\xe7\xa6S@\x05\xc7\xf3\x81n\x86S@\xba\xaeE\x14\xbb\xaaS@\xf2\x15\xed{\x1a\xa9S@\xa10\xedk4\xa8S@\xd2r\x9f\x14\x08\xc5S@\xf9\xba\xc5m\xb9\xa9S@\xdf\xd2\xb9\x1c\xa1\xa8S@\x90\xadv\x86\xe7\xb7S@|\x1a\xd5\x97"\xbaS@\x81\ro5\x7f\x89S@I\xb1[\xe2\xc4\xc2S@\x01\xff\x12\xace\xa5S@b\xbb\xf8\xcbn\x8fS@\xca\xa8\x98)\xe0\xbaS@\xaf\xcd\xe2\xf8\xec\xadS@\xe5\xdfd2\x8e\xc9S@\x07|\xf2\xb9\x13\xa4S@RV\xaa\x8dJ\xcfS@J\x98 \xa4[\xb9S@q\x9c"H\x9c\xa3S@\xb5\xca\xc5\xcf\xaa\x8aS@\xdc\xc3J\xd6\xb7\xb0S@s\xa9\xc5&\x0f\xafS@\xcb\xa5\xf8\x1c\xa4\xabS@\xcdA\xf4jK\x8fS@\xdf\x8c\x0fuY\xc5S@\xa3F)\x8e\x05\xc1S@\xa7\x9c7\x9bc\xaaS@\xbaq\x89\xc0\x1b\xc5S@N\x80\xcd\xa7\xb6\xa1S@\xe3\xad\xfaJb\xbdS@^\x9bNn\x8d\xcbS@\xcd\xb2\xe5C\xa5\xa5S@\x0f\x9eV\xa5L\xc9S@ \xdbP\xf2*\xc4S@\xcd\x8b~+O\xb8S@f\x1a\x15\x1d\xf5\xbaS@/f\x85Ro\x88S@2\x0e"\x9f\xfb\x92S@\xcax2\t\xe0\xc4S@\xc1\x82`\xde\x19\xc5S@\xbb\x964k\xb9\xb8S@}\x07\xbaQ!\xc5S@g%\xffm\xbf\xc7S@\xb5\xca\xc5\xcf\xaa\x8aS@\xf2G\x8c\x19\x15\x82S@\x9d\n\x00]J\x8aS@\xc2\x84)\',\xb7S@7\xe0.\x0c\x0e\xcaS@\xb79\xcc\x13\x0f~S@\xa4q_Y{\xbaS@\xfd\xba\xcd\xdbx\xc4S@\xc1~\'\xab\x16\xaaS@\xd4\xf6\n\xaf\x9b\xaeS@\xda&\xdf\x92\xce\xc7S@\x94D\x0f\x1d\xb2\xa9S@\xba\x9er\xe9\xd5\xc7S@\xa1\x11\x96\x121\xa2S@\x9e\x05\xf2N+\xcbS@\xbd\xc2\x85\x06\xa2\xccS@\x14\x1e\x13\xfbx\x81S@-\xd5S\xf6\xb7iS@\xd0R\xa7w\x89\xa1S@\xd4,\xf29\xab\xb3S@\xf6\xfa\xfb>\x06\xb3S@\x9c\x10``\xc1\xb3S@C{\xb3\xbc\x80\xbaS@\xdb\x8b\x8d\xb4\xf8\x8eS@Z?\x85\x19\xdb\xb2S@\x82\x130\x80\x8c\xa9S@u\x85\xcf\x1d?\x82S@\x9e\xc3\xe8e,\xb3S@?\x1f\x1a\x8c,\xc3S@`o\xd0\xfez\xcfS@R\xd5\xd1]t\x82S@\xd7\xa5J7\xda\xa1S@>\xa6B\xe4\xbc\xb6S@`\x18x6*\xb6S@g=R\x1e\xcf\xa3S@\x0b<]2\xae\xcbS@\xa4\xb0T+\xf8\xc6S@\x89\xad\x97\xd5\x80\x85S@\xbe\xba\xc2\x08\x85\xb5S@\xec\x98\x92\xcdryS@\x02\xa7{\x81\xfc\xa3S@\x01\xa8~\x8f\x85\x81S@vm\xc7R\xff\xc7S@\x8d\xc2fzr\xa4S@s\xde.\xb3\xcc\x80S@>O~\x05\xfe\xb4S@8\xeb\xc8\x82\x8c\xadS@\xd7\xc6(\x0c!\xc1S@\xd4\xb0P\x1e\xd1\xc9S@+JoJ\x02\xbdS@Q\x08\xce2P\xbfS@#\xc9M\x8dU\xa6S@u\x124>s\xc2S@\x11<\xe7\'\x04\xadS@\x9a\xfd&\xc5\x1f\xafS@\x9bjXNa\xc2S@\x06\t\xc0,\xcc\xb2S@\xe8Q\xc1\x103\xbdS@\\\xe5|\xb0\xa7\xb3S@\x00\xecd\xf2\x8fXS@r\x1c\xee\xfc\xfa\xb6S@ S\x19\xbc\xec\xc0S@:\x9d\xc6\xb5f\x88S@\x1f\xe8\x08Q{\xceS@\x86\r5\x86p\xa1S@\x0e\x1f\xd46\x14\xd1S@\xbfV\x04\xccU\xcbS@\xdbvL\xd6\x03\x80S@\xe4c\x044\xf5\xa9S@i$\x91H\x0c\xb5S@@k\x13\xe0B\xbbS@$\x956\xea\xad\xbbS@\xb7\xa4\xfb|/\xafS@\t\xe3q\xcco\xc5S@\x8cGW\x81<\x86S@\x9b\xe9\x82\n\xc8\xb8S@pj\xe6\xad\x16\x8aS@\xca\xc2\xfb>\xd1\xb7S@m\xdeWX\x97xS@J\x00{\x7fr}S@hh_\x9d\xeb\xb8S@i\x06x\xb7H\xafS@\xa3\xb9~\xa1\xcd\xc9S@\x1a\xadn\'\xe4\xa9S@5\x977\xc2,\xa1S@?\xccfN\xca\xb5S@\x88\xb5;\xa0j\xceS@\xf6\x86\x8dB\x84\xb7S@w\x9c\xcb\x99t\xb9S@\xeb~\x16\xca\x8f\xa5S@\xa4\xbf\x00O\x9c\xa4S@N\x08\xa9+\x94\xb8S@\xb5\x9ew\xfc\t\x90S@\xa7\x96\xb6\x06g\xc0S@\xcf\xf0\xadk\xbf\x81S@\x86\xd7p@y}S@\x81\x95\x02\xa7=\xa6S@A1\x9a>\xe0\x9eS@h,Ax\xe0\xa2S@\xa7\x18\x91\xdc2\xa8S@\x9dR\xe1\xe5\xde\xc0S@f^U[\xf0\xc6S@\xbf\x81t\xb1/\xa5S@\x99d\x8e\xbe\xe1\xa8S@\x87\x9c,1\xdd\xc2S@\xe9\xda"\xeb;\xbaS@\xe8\x9b\xf0\xee!\x9dS@Z\xc8{\xa3\xb5\xabS@\x8d\x8al\xcc\xc8\xa9S@\x97*\x15\x88\xda\xabS@\x9d\xbb&\xd1\x9f\x8fS@+\n\xd9\xd7\x00\xacS@Z\xb1\xa2\xd1\xdf\xa5S@\x97\xc4\x01\xd8\xcb\x9aS@z\xe6m\xa6\xa0\xbdS@#\xdf&OI\x82S@ \xff9\xc0\xc8\xc3S@\xd1y\xf5\xb2P\xaaS@f9\x8bMg\xc0S@Z\xd4\xd9\x041\xb6S@Y]\xbc\xb4\x1e\xa6S@\'y\x87\xf4\xed\xacS@:\nY\xa6\x8c\xa7S@}\xb04\xcd\xcf\x8eS@}\x16\xc9\xc0\x7f\xcbS@\xe4\x8b\xc4\x95\xd8{S@w\xbe\xd3,\xb4\xbfS@\xb0oB\x8bI\xb6S@\xf8\x90\xb7S9\xc0S@\xe7\xee\x84\x93\xe4\xa2S@\xd4\xdc\x99vr\xa8S@\xc0}\x88\xa0\x9a\xc7S@W\xc7\xfb\xd3\xa8\xb6S@ [\x8b\x07\xc3\xbbS@\x0f\xe3C\x86\xc3\xcbS@\xb71jT\xcd\x9eS@\x97}\x8d\xf6*\xb2S@Eu\xa6\x0f\xc6\xacS@Bx\x83\'\x05zS@H6\xebBr\xa4S@m\xaa\xaa\xe3=|S@\xf7\xc9\xf1\xd8\xd0\xa9S@\xdcq\xb4\xe6C\x9dS@\x99f\xb5\xd5#\xb6S@\xda\x1c&\x86u\xa6S@\x0f\xb1~\xc4W\xa0S@\xd8\xe8\x06\x83~\xb9S@b\x9c\xa7\xb4\xf4\xc6S@\x81\xe4\xb7\xc5`\x85S@&\x83\xb0\x97*\x86S@D|\xac\x9a)\xb2S@\xef{M.[\x86S@Y#\xa0\x02\x83\x81S@\xb0\x8b+J\x96\xb0S@\xd8\x97\xf4\xef\xc2\x83S@\xeaU\x02\x99&\xb8S@OG\x99S\xac\xb9S@\xfc\xe3\xce\xc1\xac\xc2S@\xf8\x14\xa7b\xab\xcbS@{@\xf0n\'\xb2S@4\xae7\x0e_\x84S@b\x9c\xa7\xb4\xf4\xc6S@?\x02b\xa2Q\xcbS@\x83\xe9Zy\x01\xcaS@,\xa3,\xe9\xaa\xcaS@R\xbe\xad\xb1\xe3\xb6S@tQ5\xf8\x8e\x81S@\xc6\x18A\xb9\xfc\xbcS@B\xbe,\xb4\\\xb7S@\xcdGo\xee\xe0\xbaS@\x00h\xfd\xce\xf8\xacS@\xee\xb9u\xbf\xa7\xb5S@\xe12\xe0\x91\x9e\xc5S@\x05\x1a\xb2\xd7j\xbaS@4\xaa:G2\xa3S@S\xe0j}\x06\xa4S@h\xeb\x0c\x03\xf2\xa9S@\xe4\xd4-\xf3\xe6\xa2S@\x15\xb8$\x12\xe3\xc2S@X\x00\xdccH\xa3S@gt\x00\x9c\x06\xc4S@>\xfa\x9d\xd1\xaf\xaeS@D\xc4v*\x8f\xaaS@\xdd\xd1\x1e"\xb9\x91S@&\xb3\x00\x91M\xacS@]\xdf\x04B\x94\xc5S@U\x1c\xaft\x98\xbeS@_\xae%\xa6\xbd\x90S@\xbd\x80\xc0Dy\xc5S@\xb9\x89\x86\xc2#\x94S@\x8f\xba\x10[\xf3\xa6S@\xa8\xad*EF\xacS@\x81\xc1B\xcb=\xb0S@f*\xcds\r\x88S@t\xc0\x8d\xf7\x1c\xbcS@w\xf0E\x93\x88\x90S@\x18\x0c\x98"~\xc4S@\xe3\xad\xfaJb\xbdS@\x95\x8c\xc1\x8a\xd8\xaeS@2\x05\xae\x18<\xc6S@\xd0=\xd2Bc\xc6S@\xafj\xdb\xf8\xd3\xc7S@\xaa\x1b\x01\x18E\xccS@\xa1DSw\xe7\xc7S@\x01\xe3(xI\xa6S@\xdd\x90"\xabx\xc7S@\x93\xfb7\x87\x0c\xa2S@\x98)\x9a\xd9\x9b\xa5S@1^\r\xdb\x0b|S@u\xae\x95\xb7\xf4\xc7S@\xaaR\n\x03\xca\xa8S@\x9c\t\x14\x17{\x88S@\xec^\xa9\x8aE\xc8S@\xf8\xcc2\x96\x8b\x9eS@\x9c\xe2\xe6\xca\xa1\x9dS@\xa4]\x8a\xf7\x88\xc0S@\xbetUZ*\xaaS@\xbd\x85\x99f\x16\x9fS@\xc4\x06\xd2i\xb7\xbdS@[DDQ\xab\xb0S@\xab\xf9E\x8d\x9a\xa5S@\x87l3\x06>\xb6S@\xf5#n\x12r\xc2S@+t\xdf\x93\xa4\xc7S@\xb0\x1a\x1d\x03\x8fxS@p\x01\x1b\xf2\xee\x86S@\xad\x9c\x8dR\x9a\xc8S@hM\x03\xff\x91\xb0S@[]\xc5\xaa\x81\xaaS@\xdf\xc9\xab\xa1\x0c\x9fS@\xf5\x99BU\x83\xaeS@DU.\t{\xa7S@\xdbO\xabH\xf4\x95S@\rtp ,\x9cS@\xdaO3\x05)\xa3S@\x89DN\xf8\xe6\xc7S@\x9c\x85_\xa8}\xbcS@\x07i\xc2+\x08\x82S@v\xdbe\xbboxS@\n\xcb\xcc\x88\xc4\x9dS@\xb7z\x11{M\xc4S@"{\x82\xb8\x15\xc5S@\xf9\x02FB\x08\xc9S@B\xba\xa7\xbaz\xc7S@[\x99\x18"\x18\xc8S@B2\xb2\x88\xd5\xa0S@\xd3\x81\xba\xe3\xfc\xc7S@\t\x1e\xe7!\xa5\xbbS@\xb2J\rd\xc3\x85S@x\xd9\'\x07\x19\xa1S@-\x0bKu\xd0\x82S@\xa6\x99"J\xf7\xc4S@\xf1s\\\xdd\xaa\xbcS@\xfa\xef\xfa\x19\xb7\xaaS@/\xffL\xac0\xafS@\xc6 /Yp\x8aS@\xb1\xb1\x197\xe6\xb1S@\x86\x17^\xe2\xfe\x91S@\x92\xa9\xda\xeb\x05\xb2S@b\x87\x06\x8d\x08\xb1S@K*^\x927\xabS@z9P#n\x9bS@\x9a\x85\xfe\xa7\x1f\x84S@5\x05@\x0e:\xafS@\xfb\xcb/\xd8\x05\x8eS@\xaa\xa3\xca\xb1t\x81S@\x07\x96\xab\x81\xf3\x7fS@\xfb\t*\xa5\x02\xbbS@95tN\x8c\xb2S@\xdb\x8b\x05\xfb\xc0xS@\xa8\x08\x84L\x16\xabS@t\xe6\x96z\xa5\xa5S@\x9d\x8fw\xa2i\xa8S@6=\x1a\x86\xaa\xc8S@\xc2\xf4>M\xf6\xaeS@\xedL\x8d\xa7\x1b\xbdS@\x9d\x96=\xe5[\xa3S@\xe3-b\xd6\xf6\xc8S@\xba\xa5\x8fM\xf1\xc6S@X\xba\x9b\xc0\x13\xc8S@\xba\xf2\xf3\xeb\xd5\xc8S@\xc7=f\x17\x8axS@-\x0bKu\xd0\x82S@\xae\x0e\xdc\x05G\x84S@\xe7\t\x91H\xd3\xc8S@t5\x08{\xa4\xbbS@N\x9e?\r\x86\xa4S@%*\xf2(\x83\x9dS@\xe0\xa3\x89\xfc\x85\xc6S@1m[\r\xf1\xb5S@\x91fwF\xea\x8dS@\x8b\xdf\xb7\xed\xf4\xc9S@\xa2\xbe`\xee\xf8\xc8S@\x1f\xaawS\xa5\xb3S@\x02m:\x92\xf9\xabS@jF\xe7\x11\xa8iS@9\xc3U\x88\x12\x98S@\xec\x8c=\xfd\x93\xbeS@q\t.e\x87\xb8S@U\x0c\xfc5\xd8\xc7S@te\x81r\xad\xbeS@\x89\x8b\xbb\xed\x05\xb3S@\x9b\x05I?\xe3\xc0S@\xf8\xd5\x8b\xb4\xec\xcaS@\xecxM\x9f\x87\xc9S@\xbb\xb3\xa7\x91L\xbcS@\x96T\x94\xaf\xa0\xa1S@\x9a\x93?\xa6M\x81S@\x06\xd5\xed\xae\'\xb3S@:\xc9\x92W\x06\xa4S@\x19\x0f\x866U\xbcS@\xaf\xeewg`\xb8S@\xa7\x99\xea w\x8eS@\xf8\x97\x19\xf2?\xb0S@\x02G\xdd\xf9&\xc4S@y\x1b\x7f\x9eF\xa3S@\x02\xb9O\xfa\xf5\xb2S@\x8f\xf6/\xe8\xa6\xb9S@b|\xca7M\xa3S@\x8aHj\xbb$\xa5S@\xef\xcf\x08&b\xb6S@edr\xa0\xfc\xb6S@\xdd\x06<\x87\x95\xa1S@a\x14\x8ap2\xb7S@Lh\xc8\x935\x86S@\xe0t\xcc\xdd\x0c\xc8S@`U\xc5\x16M\xc9S@z\xe8N\xf5)\xc4S@[R\xf0[\xaf\xa0S@S3*i4\xc9S@ Q\x99\xf8\n\xaeS@\x9dS\x82u\xcf\xb9S@ \xc5O\x16-\xc6S@p\x9e\x97\xda^\xa5S@\x98\xe7\xfb\xa7\xf1\xb6S@\x08\x92\xc1\xee-\x80S@\xbf)\xcef\x15\x84S@\xb7\x16\xdaa\xe5\xbfS@&\x8a\x87b\xb3\xc2S@\xfe\xf7\xec@\x05\xb2S@f\xb3\x9f\xb3\x96\xc3S@/\x96\x1c\r\xcb\xb8S@\x85\x01s\x8e\xc0\xabS@\xfc\x99L\x84\x9f\x90S@4\xfc7\xd2\x8f\xb6S@`\xe5\xf3\xc0~{S@\x0e\xf8z\xdd\xc4\xa5S@\xfb[\x9b\r\xf3\xc3S@X\x95&\x91\xa3\x8eS@\x8f\xe2\xe1RD\xcbS@.\xf1X\xca\xda\xc9S@\x17\x1eg\xa9;\x8fS@Z(n\xef>\xbaS@\xff\xbe0\xf1Q\x84S@\xb0\xa61E\xf6\xbaS@\xdb\t!\xff\xc9\xceS@y^\x86\'!\x92S@A\xde\xa4\x8d\xdc\xbaS@@\x97\xd6{\x93\xbfS@\xa2\xd2\'7v\xceS@6\xefO\xd3i\xc5S@\xdd\xaf{\xe6t\xb3S@\x19\x9ez\x0b\xde\xbaS@\xa1c\xc2\xde\xa7\xc3S@W"\xdb\xf0\\\xb7S@\xd2&4\xb6G\xb0S@VP\xe6\xfe\xfa\x80S@o+\x13\x0fO\xcbS@a\x91|\x0b\xeb\xc2S@\xa1\x14\x873\x8d\xa1S@\xd3:N\x7f#\xb4S@\xc7\x12\xb8\x90\x85\xafS@\x87\xc8\xb18*\x9dS@]\xc4~C\xc0\xbfS@\xc1cK=\xf9\xc2S@\xd3\xecA\xac\xa7\xc4S@\xe4l\xa1\xab\xa0\xbfS@\'\xa2p\xfe\x89\xbbS@\x18X/8\xe7\xc4S@\x84\xa2\xa1\xa9\x05\xb8S@\x1b\x1a\xad-\x08\xc5S@\x9c\x92\x96Bt\xb6S@$\x17\xd1\x81\xa3\xb6S@\x95\x95\xd5\x88\x89\xa2S@g\xf96\x9a\x1d\xc2S@p\xd2E\xf3\xa2\xbeS@\x01R\x1a\xc2Y\xcbS@x&Q/\xb6\x93S@\xafb\xb8\xdb\xfc\xc0S@\xde\xe8H\x95F\xc3S@\x80\xfcA\xd49\xcaS@-\x95\xdb\xe3\x90\xaaS@\xb61/|\x8c\xb3S@\xa5\xe7\x12i\xf6\xc1S@\xe4cM\xca\x13\xc5S@\r\x1f\xdet\xcd\xc2S@m\xa8\x14F*\x80S@\x89\xeb\t\r=\x9fS@\n\xfc{gA\x8aS@\\Q\xc0\x85\x0f\xcaS@\xc5\xcc/\xe8\x9d\x9dS@\x8a\x9es\xad\xcb\xc0S@k\xbc\xd0\xa7N\xbfS@:\x08\nL\xfa\xc2S@3\x93\x0c\x8bF\xadS@2\xeanL\x92\x85S@u\xb4\xdd\x81i\xc2S@\x1b\xbb\x937\x0c\xb4S@\xe3\x8d{%\x82\x81S@\x0b\xd0{\x115\xa6S@\x1f\x8c\xb5z\xf9\xa1S@:\x97\xdb2\x9d\xc2S@\x97\xfa\x9e\xcb2\xc2S@E(}\x93\x8c\xbeS@\xa3p\x8d\r\x91\xbdS@t\x17i\xe9\x8d\xc1S@\xd8V\xd4\r[\xc5S@\x15\x1b\xbe\x1b\x84\x92S@Q\xb8\xcd\xb2\xf7\xa1S@\xf2\xe88\x99J\xbdS@\xfc\x97 \xc1\xc7\x8eS@\xf0!=0\x85\xd3S@i\xde\xc4Z\xa6\xb8S@C\xf3\x02\xdf\xab\xcaS@O\x0c\xc5\x9a\xb1\xb2S@\x05\xf78\xe7V\x80S@\xfc\x8ew\x8a\xf8kS@\x1b#\x84\xaf\xab\x9dS@\xd8 k\xe3R\xa0S@\xcf \x9e\x17\xbf\xa1S@\xb9\xd4*\x13\xcb\xa1S@x\xd9\xe9\x9d\xc1\xcbS@\x8fQs}\xbe\x99S@\xf0SCS\xe1\xc0S@z9P#n\x9bS@Sj\xcb\xb7\x1d\x9dS@&\xee>\x1c\xd5\xbbS@\xb0kT\x90c\xb9S@hs\x8bs{\xcfS@\xe7\x9f\xee\xb9\xed\xa9S@q\xdfg\x104\x90S@\xda\xcdL\\ \x86S@{\x038A5\xa5S@\x93>\xa4m\x08WS@\x91r\xed3\xe3\xb6S@pJ`\xb5\xd7\xb5S@k\x00\xec\x88=\xbeS@g\x94\x99\x8fR\xd6S@\xd3i6`\xb9\x9cS@1\xb3\xb9\xd4(\x9dS@\x15"nx\x00\xa0S@Ri\x99<\xa8\x92S@\xfd\xf1O\x95\xee\xa2S@\xc80\xc8\xfd\x9btS@\xaa[\x0by\x92\xb2S@5\x9a"\xf7\xc9\xc0S@p\x98\xbb@\xc6\xaeS@\'\x82g.c\xcbS@g0\xc7\xe8_\x9dS@\x07cM\xe7\x96\x84S@\xd4\xb1\xcah\x19\xc1S@e\xf8\x8d!\xd7\xb7S@\xe6^\x9c]\xc2\x94S@\xa7>Dp7|S@\xc8l\xf2=\x87\x88S@\tG\xf0\xf9\xb3\x88S@\xa0\xa0\xe9\x07\x11\x80S@\x8a"\xe3\xc5\x08\xadS@\x89\x04\x142\x15\xc2S@\xb1,>p}\xa1S@\xc7-\xce\x85&\xc5S@\xdd\xfb-\x0b\x17\xc2S@\xd8\x91\xdf\x8f\xb3\xb3S@5x\x87\x8fu\xa2S@\xdfA\xa5\xab\x9e\xb7S@v`\x05\x93\t\xadS@\x12\x87\xbcf1\xc9S@?{\x82\x162\xb3S@i\xe2D\x010\xa1S@\xbfS\xa77\xb1\xa9S@\x00$\x0e-\x07\xaaS@h\x1evy\xfe\xbbS@\x93\xbd\xd3\x9f\x19\xa5S@\xfe]\xaa\x02\x14\x9cS@\x86\x06\xbf\xa9Y\xccS@V\xb5\x99E\xa6\xcbS@\xef\xa1EF`\x87S@\xf6\x8dG#i\x8aS@\x11\xe3\x18*)\xb6S@\x00v\xdbR(\xa9S@6\xa8v\xee.\xbeS@\xebR\x13ee\x89S@\x19\x8e\xd6\x81\xb9\xb6S@\x1f\x1ee\xf2\xd5\xb2S@u\xd8w\x87\xf2\x84S@\x11\xff\x18n~\x9bS@2\x1fd2\xb4~S@\x7f\x83!\xccO\x83S@\x104L\x11\xf2\xa5S@|g\x00\x02L\xc1S@\xfcd^K\xd3\xa7S@\xa950!\xc9\x82S@\xfc\x10]\xd1\\\x9eS@\xca\x1c\xa8\x90k\x9bS@\xd7\x17N\x06\xd6\xa1S@s\xb8\x08N\x19\xcbS@\xa6&\xc3\x14\xf7\x93S@\x80A\xbeG\x05\xa2S@\xfb\xf4\xca\xc39WS@q\xa8\xdd-BjS@\xbb\xf0B\x87n\xb6S@g\xc7\xf8Y\xab\xaeS@w\x9c\xcb\x99t\xb9S@\xaf\xae;\xda\xb8\x9bS@@c(\xf1\xce\xb6S@\xfdR\x0c\x87c\x94S@\x994\xa7\xa0L\xa7S@H\xf4\x9a.\xcb\xb4S@\xe3\xb4^\xe0\xa4\x86S@\x1e\xe1O\xb0\xa8\x8aS@L\xdb\x9c3\xb7\x9cS@"\x89\x87K\xbc\x8dS@.\xecE\xd6\xf9}S@\xa6s\xa9\xc7l\xb7S@\xafc~^\x9d\xaeS@Rw\xdc\xb8\xfe\xa8S@TL\x97s\xff\xb7S@\xc8\x1a\x07\xeen\xb4S@x\xdd\x05(g\xa9S@\xd4\x8b5J\xa4\xbcS@\xe63\xa0\x8ag\x80S@v/\x14\x96\x9c\xb0S@\xdf\xeb\x8cA\xc9\xa9S@\xfa\x94[\x1eJ\x8aS@\xc0j\x95>\xc5\xb1S@\x90\xe1\xa1u\x11\xa7S@j\xad\n\xbc\xde\xa1S@O\xa0\xd9H\x9f{S@\xe6\xa0\x19\xb4~\xb8S@\x91B\x01\xd6V|S@@\xf5\xc4\x8fE\x89S@\xa8d\xd8\xd7\xd5\xbaS@GSX\x17G\xa8S@|^\x12\xc4\xa0\xb4S@]\x8e\xec\'\xed\x92S@\xd7\x94p\xcfT\xc0S@:w/f\xc4\x91S@\x00\xa2y\xb8\xab\xc3S@\'\xd1\xab;\x7f\xbcS@\xf6\xcbu[GvS@\xc7\x02\xa4{\x96\x91S@F\x05@\xda\x8d\xa9S@N\x90K\x12\xc4\x9eS@u\xa6\xfc\xee\x8c\xb0S@v\xb1\xe4\xfa\xcb\xacS@\xfd\x1e]\xd7\xb1\xc3S@I\xdf\x10\x90A\x92S@\x8f\x19\x83\xff\xe6\xb3S@\xca\xf3\x1b\x963\x89S@(\xed+\x13\x99\xb4S@\xae;u27\xafS@p"u\x89Q\xa6S@4\xae\x14\x9a\xbf\x81S@\nb\x075\xe6\xc2S@\xd7-m\xf9-\xa5S@\x15\x9f\xf33\x12\xb8S@K\xc6\xc6\xb4\xc4\xb8S@\xa2\xf9\xaf6\x07zS@g\x08:F\x12wS@\xd8N\x9b\x875\xafS@\xb3\xad\xa5\xa4\xd7\x9eS@\xc8\x1f6\xb6\xa5\xb7S@\x85i`HS\x8bS@\xf4^\x9b9\x18\xbaS@\xf7P`\xc9\x1b\xc1S@\xaa\xf7\xa8T\x08\xa6S@\xf9\xdb\xddh\x88\x89S@\x03\x1c\'5\xa2\xa8S@\xa0N\xdd\xce\xa6\xa9S@t\x08s\xbfl\x87S@\xcd\xdd\xa5#\xc6\xb5S@\x0b\xd0\xf2 \xedzS@\xc7A\x90\xaaL\xb2S@W\x9d\x9f!\xb4zS@(\x9e\xe4\xaa$\xb4S@\xee\xeb=\xa7_\xb2S@\xfa~x*\xf7\x92S@\x9c\xcf\xc1\x95\xed\x90S@\x16$\x8c\x9a\xf1\xa7S@\x90\x02\xe1P\x0b\xcfS@!|*D\x82\x82S@E\xa5r\x8c\xaa\xbbS@\x14Ea\x12\x8a\x93S@3\xffO\x8b\xe8\xb4S@;\x1a\xa0\xa0b\xb8S@2^\xb1\xe2\xb1\xb4S@&&cZA\xabS@\xa9(\xbd\x98\xe3\xa5S@\x7f\xa6\x8e\xa5t\xcbS@\xfd\xb9\xde~g\xb8S@\n\x8fy\\\xaa\x8fS@p\xd3\xbc\x92\t\x8eS@\xaf\xb4a\xe3\x84\x8eS@\xe8\xde^\x9ce\x9fS@"3y\x87\xe7\xb2S@\x0c\xc1\x8fs4\xbdS@\xe0DcR\xa2\xabS@o\xd1\xdch\xbb\x90S@\xc7#X\x97\xf5|S@}\xc5\xa6\xf0\xc1\xacS@\xab\xf5]S\xdc\xa0S@\'\xd7{mq\x9bS@_\x1d\x98\xfe\x03\xa7S@\x97?\xd2\xfbP\x85S@\xd9`n\xcc\xeeyS@\r\x8c\x8d\x1aH\xa6S@\xacX\x17\x9f\x03\xabS@o13\xe4t\xa0S@\xf6\x0e\xea\x8b6\xb7S@~\xeeq\xed\xcf\xbdS@<{\xe6U\x03\x94S@\xda\x014\xe3\xbf\x9fS@\x89GJ\xa8cxS@\xafe8\'\x9a\xc5S@PF\xb1\x8a:\x7fS@\xd4\x9c![D\xa5S@\x9a\x96]G\x0f\x90S@\x84=\xd9\xc3\xe0\xbdS@\xe5\xcf\xb1?\x1f\xa2S@\xba\xa5\x8fM\xf1\xc6S@\xfdfuu\xbc\xb7S@\xdc\xc9\xc4\xf2V\x8eS@\xde\xdd\n\x93\xe6\xadS@O\xee\xe2\xf9\xbd\xc6S@\x05\xaf\xbb=\xb0\xc1S@\x1c\xed\x04\xa1\xf1\xb2S@\x1cU\x1d\xd6\xbc\xadS@\xd7.\xcc\xf8\xc6\xafS@m\\\xa6\xe5\xd4\xa9S@j\x04\x9e\xc6\x8a\xaeS@\xe9/\x1aW9\xa8S@\xcd_\x0e\xf2\xae\xb5S@\x06\x86\x7f\x8bI\xa9S@Nx9R\xd0\xb9S@3\xa8\xc3J\xc7\xadS@>\xb3\x9fv}\x85S@\x8f\xdf\x98\xdf\x81\xb0S@\xda\xec\xa0\x1aD\x8eS@\x85\xa2\x9a\xc5q\xc5S@W\xfc;}Y\xbfS@\x9e\xc4\xa4Gp\xc1S@R\xaa~\x10\xab\xb3S@\x15\x8aKYn\xb7S@\x7f{\x0e\xb6\xfa\x83S@Nd\xbe\xdc\xaf\x80S@l@\xf6\x81\x96\x94S@\xc357f8\xc0S@<\xf9\xe1\xf6\\\xbdS@K\x05\xeb\xd6u\x8fS@\xf5wz\xa9e\xc2S@\xc2\xa3\x97\xd9\xec\x93S@\'qq\xbe\xb9\xb3S@\x16\xc8y\xf7{\xaeS@fOH\xf2\x1c\x92S@!\xf4O\xf0\x83\xbbS@\x04\x1d\xef\xe9O\xb0S@.\x97\xeaL\xe8\xc3S@\xcf\xad3$\xf5\xc6S@\x89\xb6\xad\xda%\x81S@",\x80\xf0/\xaaS@\n\xa0\x14\xcem\xaeS@n7\xbf{\xc0\xbaS@!:\xa9\x1dX\xa4S@hd\x18\xda\x9e\xacS@f\xc4\xc0\x9d\xbc\x90S@D\xc4v*\x8f\xaaS@\x91\x04>q\x0c\xbeS@j\xb3\xd9p;\x8aS@\x9b\xaa\xdd\xef\xe3\xa7S@\xcb\xc4!\xb0L\xaeS@\xcf\x84\x88\xf0\x89\x8eS@\xc5\xdem\xe5\xca\xa6S@\n\xcbR!\x1f\xabS@V\x13\xd9\xb5g\xb8S@\x85\x80\x83\xd5\x9eVS@\xed\xd2\x17u{\x88S@\xabd\xb0\x1b\x92\x8cS@\x95\xb9\x8f\x19\x18\x89S@\xa8k\xf73N\x84S@\xd8\xaeevU\xb2S@C\xd7rg\xff\x88S@\xac\xfas\x88\xfb\x86S@\xc2I}h\x91\x9fS@\x99\xfb#\xf9\x9b\xa8S@_\x1c\xba\\\x03\xaaS@]\xe3\xdbc\x14\x9fS@ \xf1m5\x06\x89S@\xfa\x9eWb\xa2\x8cS@C\x1f\xc4wb\x87S@\x11\x97\xef&\xf2\x87S@4y\x92L\xba\xa8S@\xfd\x98\rD"\xb9S@\xc7J\xcf\xf2\x85\xb6S@\n\xe9F\xdd<\x9aS@}\x13A\x17\xe8\xbaS@\xcbm\x9e\xec\x08\xa4S@\x07cM\xe7\x96\x84S@0\x1c\xab3O\x88S@\xfa\xf8\xcd\x0f\xcc\xc3S@\xe75\x11lF\xbeS@,\xeaf\x9b\x0b\xa6S@\xcc\xbc\xb5\xf1@\xd3S@y\xa8\xcc\xb3\x86\x9bS@\xd4\x00&\xce+\x87S@\xd7(#\x04/\x84S@\x01\xda\x8f\xdfO\x88S@\xf6@\x1bT\x98\x9bS@;\x945\xdb\x11\xa3S@dE\rJs\xb3S@ \xec\x18\xf9\x0c\x8eS@:I\x88\xed\xc0\x80S@\'\x84\t\xc8O\xa8S@\xc9+\xcd&\xf6\xa5S@\x1a\xc7C^\x89\x87S@#\x0b"\x92.\xc6S@SR\t\x7f\x0b\x9fS@\xf1\x95\x02\xfc\xd0\xbdS@z5\xf4hZ\xafS@C\xfdd\x18\xac\x9cS@\x9f\xea\x84\x83P\x9dS@\x04\xb5\x9c\x94\xf9\xb6S@\x96\xa6\xcb^\xd8\xa2S@\x1a2O\xd4u\x85S@\xfe\x18v;5\x9dS@\xa2a\xd5\xf5\xba\xa1S@X\xe7\xc7\x1bO\xa0S@m\xd1\x85\x98\x13\xcaS@\xcf\xae\xe6\r\x0c\xb5S@\x12\xf8\x0e\xe95\x9dS@\xbb\x83\xea\xd1K\x8dS@\xb1\x1b\xa8\xae\x9a\x80S@\xa2\xf0\xd0&#\x86S@B`\xe3\x06\x01\xa2S@\xac\xbb\xefc\x12\x90S@\x13Z3\xaa\x11\x9fS@\xe9\xa5\x1d\xb1\xc5\x9dS@\x8cT\xba,\xfe\x9cS@\xe1iKN\xcc\xa8S@\x07\xcfr\x13\x9e\xabS@\xcdD\x164\xf7\x8eS@\x1e`~M\xb6\x92S@\xc3u\xa3\x92\x86\x81S@\x88\x84o\xfa\\\x83S@\xcc\xf8/^\x18\x92S@\xbd8\xb4BV\xa3S@,\x13*g\x86\xc3S@#CI_X\x85S@6\x10\xf0s\xf4\xa3S@\xa4\x99\x92+B\xa4S@\x8b\xdfr\xfe\x1c\xa5S@B\xff\xdbLl\xa3S@\\tu\xaf]\x8fS@\x9ap\xda\xfb\xa3\x8fS@W1\xc9ZQ\xa4S@8/\x8a(\x1f\xa4S@\x84\xdd.VZzS@x\xef\xed`\x9c\xaeS@\xb20\xbe\x0e\xd8\xb9S@\x13G\x94\xf0\x8b\xa5S@j6\xad#v\x93S@\xfe\xec\x95D\xb4\x92S@\xea\xa4\xb5\xa2*\xafS@,\xf1\xd8Xh\xbcS@0\x93A\x00\xda\x8dS@:\x8f\x96.j\xa0S@\xb2aD\xa1U\x80S@s\xca\x9a\x82g\xa4S@\xee\xb1O\xc1\xb9\xa5S@r\xc4\xd1\x86\x98\xadS@\xcf\xea\x16(\x87\x91S@\xb237"i\x92S@\x83\x1b\x16\x10\x86~S@\xd9\xf7\x8a\xb4\xa9\xa0S@gRZ\xc2\x9a\x90S@\x05\xb7\xa1z\xd6\xa0S@\x8e\xdb\xb9\x03\xc2\x8cS@\x86\x9aMym\xa1S@\x9f\x83\xd8];\xa1S@fn\xc3\x84\x1c\x91S@\xd7\xadM\xe5J\x9aS@)MI\x8eu\x8fS@\x9fYd\xc3|\xaeS@\xe3\x0e\x1d4/\x80S@\x8a)G\xcd/\x91S@=\x85\xddgl\x94S@ \x11\x06\xdfi\xa6S@\xa4\xad\'\x87\xf3lS@\x91\xcf"\t\xad\xb0S@c\xac\x995\xe6\xb2S@\xb9\xbf\\,b\x92S@0\x88\x9f\x1e\xef\x8fS@\xec\x99|\xecm\xb8S@\xea\xa4\xb5\xa2*\xafS@\xd3l\'~\x86\xaeS@\xf5f\xe4-\xb1\xa7S@\xa8\x10\x82\xedb\x8fS@\xf2m30\x1a\x82S@\x16\x8c\x8fl\x99\xaeS@\x19\x98\x0eJ\xb0\x90S@\xb8M\x9b\x037\x88S@#J\xa2Y\xda\x83S@ \xddJ\x14;\xa8S@\x9ap\xda\xfb\xa3\x8fS@q\xbd\xf5\xee\x10\xadS@\xa5\xb3*\x881\x95S@S\xc8\xef1b\xa8S@.P\x8e\xb3q\x8fS@\xf8\xd9\x96\x83\x89\x9dS@\xe6r\x1b\xd1\xe7\x85S@\x07K+\xc4\xd6\xa9S@\x84hW\x99\xb2\x9bS@\xf3\x07+R\x0e\x95S@\x11<5\xf7\x9f\x8aS@\xa5(\x9aXA\xa9S@n\xce\n\xa0X\x84S@\x90\xd3v\x9a8\x98S@\xab\x15\x00\xfbH\xaaS@M\x0b53%\xaaS@\xf2\x8b@wz\xc0S@\xf3\x0b[\xcf\xe7iS@\x16\xe2=\xba\xd8\x8fS@\xbf\xe6\x94\x9d\xc5\xa7S@\x88 \xa7\x96\xca\x91S@\x8b\xf1\x8e\x7f\x9b\x91S@\xdd\x88\x19$\x96\xabS@\xeb\xe2\x90\x8f\x0c~S@d\xcc\xf0\x7f\x02\xabS@\x1a\xe7\x83\xd1\xbc\x91S@4!\xba\xc5\x19\xa7S@\xa3\xa6o\x90E\x85S@\x80\xb1\xbaj\x81\xbcS@*\x94gm8\xa7S@\xd6\xe7/^\x8c\xa9S@\xa34\xeb\x83B\x93S@2\'\xf9Nc\xb0S@:\xda\xb7Yf\xb6S@\xbaj"(?\xb7S@\xb2~\xf7\x0f\x7f\xb0S@\xbf\x82\t\xc8\x1d\xb3S@$\xf2"\xcai\xafS@\x19*JO\xad\xb1S@\xfb\x91&\xdfk\xb6S@1\x97jU\xb1\xa7S@\xd6\xd7\x0b\xb3\x9f\x8aS@\xf5\xdb\tT\xb1\xb2S@\xbb\x1aw\x1b\xfa\x84S@\xe6\xb5\xab\x81\x92\xbfS@\xa5\xf8!\x10\xa3\xb9S@gV\xae\xf2|\xaaS@\x15\x88~9\xaf\x99S@\xf7)e:\xf9\xa6S@\xb7\xd8!\xdf\xf2\x84S@\x8a\x01\xb6q\xb1\xa7S@\x1f\x91>]\xaa\xa0S@\xcf\xce\xe8A\xa2\xb6S@\xfa\xcf\x99\x16\xa8\x82S@\x1d\xafo\xeb\xc5\x85S@\xdc\x83a\xa2\x03\xacS@\x00\xb8\xc9f\xd7\x85S@\xd4\x07C\xfc:\x8aS@\xd1\xb3h\xc0\xd5\xb2S@\xa0\xfeRD\xb4\xa9S@(\x9e\xb9\xdeq\xa9S@w4\xb19\x83\x89S@\x19\xa4\x8fz\x00\x8cS@\xd2\xf9-\xc9\xa7\x81S@\x90\xe6Fe\xed\x85S@a\xd7\xd3\xed\xfc\xafS@\xfc\xbe\x13q5\xaaS@\xa0\xd4\xf9#\xe2\xc2S@`ulmg\xadS@\x0fF\xb8a\xbf\xa9S@8\xd8r\x7f\x81\xa9S@\xaa.\x1d\x1eV\xbdS@\xccy\xa1U>\xc8S@\xbdW^,z\xa2S@\x0cd\x90\xc2\xe7iS@\xd0PC\xc9\x91\xaaS@\x9fc\'\xf6u\xa4S@\xd3\xc9}\xac\x1b\xaaS@RI\xc0P\xe7\xa9S@i\xef\x81nx\xb3S@Uq\x83r>\xb7S@\x1d\x06\xf2w/\xcfS@\xe8C=\x117\xb2S@v\x0b\x079\xbe\xbeS@\xd2\x82U\xecO\xd6S@^\xa7}\xd9\xcb\xbaS@\x0ciZ\xd1\xd3\xbbS@@\x03\xe7\x99\x0f\xceS@\xcc\x8d1\xc0\xd8\xc7S@\xc4GW*Y\xb2S@\r<E10\x83S@\xee\xec\xe3\xde\x96\xbeS@\x99tbv\xab\xb7S@e\xd7\x0f\xf7\xbc\xbbS@In+v\xfd\xccS@f\x81X\xd6\x8b\xbdS@\xd2a^\x95\xfb\xccS@p/\xe0\xa1?\xb7S@\xbc:{\xc0\xbb\xb1S@j\x01X\xe0\xe5\x83S@^\x16y+M\xc0S@:\x80\xeb\xbf\xce\xb1S@e\xae\xfe\x89\xe1\xb2S@\xfd\n\x9f\x16\xf6\xb1S@\xa8\xc0\xac>z\xa0S@\x04\x90\xcf\xb0\xd7\xb2S@\x80}A\xef\x07\xa3S@\xda\xcd\x861\xcd\xbbS@\x15J|`\xfb\xadS@ef\x9b\\\xd3\xbcS@\xf6\xa8\xfc\x1c\xda\xb2S@\xe4\x96\x7f\'\x15\xb5S@\xe2ic\x07x\xa4S@[\x07\xd4V\x9f\xacS@\x98\xfc\xd7\xb1\x86\xadS@\xc6V\xf9[\xef\x84S@\x90I\x0b\xa9Q\x80S@\xbeNUJ\x8b\xb7S@\x04\xc3\xa5\xe3\x7f\xa2S@\x89\xe3J\x1bHuS@\x15G\xa7\x9a\x98\xb5S@S\xe7\x18wB\xcfS@\xd6\xa0\xb6zB\xccS@#\xb4rb\x00\x9eS@\xa2\xd5\xc9g|\xbfS@\x8cSu\x96[\xb8S@Y_=M\xa4\xb7S@\xb6\x9cp9\xe0\x84S@+\xf7"\x1d\x02\xa3S@U\xd5\xfd\xb5\xe9yS@\xa9O\xed\x02\xa7\xb2S@\x93>\xa4m\x08WS@\xd6\xfd-\xe6r\xcbS@Ww\xaa\xbe\x13\xc8S@\xad\x9c\x1f\x0e\xbf\xbaS@\xd3\xd1\x15\x00\xb0\xb2S@(\xcc\xb1~\xaa\xbbS@_\x93>J{\xb0S@\xda\x16\xf4\xad\xd0\xb6S@\x1c\xb7\xeb\x8d\xa9\xbfS@[]\x12\xb6\xc8\xb3S@b\xa9\xcek\xd7\xc2S@,\x9ce\xd2u{S@\xf0_\xfb\xe6L\xb3S@n\x8f\xc1\xb1\x86\xaaS@\xbf_\xad\x98\x1d\xadS@\xe9\x89\x98\xe5\xda\x8fS@c\xff\xc6\xcec\xcbS@\xaa\xe2h\xf3\x99\xbfS@\x8avu\xdaJ}S@\xc9(z\xf4N\xa7S@\xab\x8f\xd5\xc7i\xbfS@\x00}\x96m\xda\xbcS@\xc5\x85\x1b\x0c\x03\xacS@\x0b|\xa7\x93\x9d\xbfS@\xef\xfd\x9c\xf9\xa0\xabS@\x8d\xd2\xd9\xe5\xfd\xbaS@\xe0\x84\xe3\t\xa2\xcaS@I\xe8\xb8\xe63\xc2S@\xfb\xb7\x83\xd3\xf4\xabS@\xb0\xf8\x97S\x8b\xbfS@Y\xa7\xedDW\xc5S@\rO\x97\xfe\xa0\xb8S@+\xd2\xa4\xa7\xbd\xb7S@\x07\x0b\x19\xcd/\xbdS@AkE>\x17\xa7S@\x84\xb0G\xf9\x95\xa0S@\x1e~\x0b\x0em\x7fS@t\xa4"\xfe\x98\xbfS@5[\x14P\x90\xc3S@DV\x9dP\x87\xb3S@\xe3vL=R\xcbS@\xea\xb2T\x92-\xa5S@P\xa2\xdb_\x84\x84S@\x05\r=`a\xb7S@\xf5|\xe15\xdb\xb3S@@Q\x0bc\x96\x84S@\x9e\xf4\xb00\x9c\xb8S@4D\x05\xcc|\x9fS@\xa4\xc9\t\x1aU\xcbS@/\xddP\xef\x15\xc2S@[}\xb5\x15\x1d\xbeS@\rP\xa6\xcaZ\xbdS@5\xa5\r\xec\xf8\xb4S@+\xaa\xc0\x1b\x9e\xbcS@K\x11>^\x12\xadS@\x89\x83&\xdf\xe5\xc9S@\xf2j\xe4@Q\xa8S@N\x10\xd4\x90U\xbdS@\xe7nHE\x9b\xadS@\xa3S\x17=\xa6\xbbS@\xa8\x10\xde\xd6Z\xb7S@\xaa\x9bE \x1c\xc1S@ K\x15?\xdd\xbdS@s\x11:\xdbO\x83S@\x0c\x99n\x1d,\xafS@\xf2\x19tD\x03\xc1S@\xf65\x92b\xc8\xc9S@\x1c\xc6\x97\x13Q\xcbS@2\xb45$W\xc1S@\xf4\x06\x10\xe5\x07\xbfS@\xfbs\xd6\xb9\x85\xb0S@\x97\xf7[\xd9\x05\xc3S@\x88*\x83\x9e\x90\xc4S@*{\xcc&\xdb\xb3S@\x8d>\x1c>\x99\x81S@!=\x18\xf7=\xc1S@\xf3nB\xa6#\xc1S@:)[L?\xbbS@\x93,\x9aA\x11\xafS@\x95\x02\xb5\xe2\xee\xbaS@\x81y("T\xa7S@PC\xd7c\x98tS@\x0b\x02\xcc\x07I\xc0S@\x7fK\\\xce+\xb9S@i\x9b;Hw\xb0S@\xf5iqQ\x0e\x84S@\x9c\xb4~\x0e\xe5\xc3S@\xc1x2\x19\x18\xbfS@\xbb\xb3\xa7\x91L\xbcS@d\xb1Ba&\xc4S@d8y9G\xabS@u\xc3\xe1\xbc\x94\xc0S@s\x1c\xeb\x18\xfa\xb0S@\xf4\x9c-\xe0\x99\xb9S@\x91\x12B\xc3\x91\xc9S@T\xce}\x88\x9f\xc2S@\x1e\xdb\xe0\xe9\\\xc5S@Z~P\xceV\xc1S@\x1d\x00|6_\x83S@vh\xd9\x12\xc4\xc0S@\xcf\xaeS\xbb!\xb2S@\xa4R\x91\xfc!\xaaS@\xa8\xcc\xfe\x9f\xe1\xc0S@.4"\x9a1\x7fS@T\x13"\x9f\xc4\xaaS@\xad\xdc\xbf\xd9\xe1\xc0S@\xfc\xf2\xfck\x86\xc1S@~\x98z\x0e\xce\xc8S@\x1bV\xb6\xff\xd9\xc8S@\xfd\xd3\xe0o|\xacS@\t\xc5\x10\xfcs\xc2S@\xc57\xd8\xd9B\xa6S@=\xb1\xd5\x96\x87\xc5S@\xfd\xe1N;\xbe\xc1S@\x08C\xd044\xa9S@\x8cE=;\xe1\xadS@\xed\xcd\xdd\xba(\xc5S@(\x9cr\xc2\xa0\x81S@\xaa&\xc1\x9c\xa5\xbbS@\x82\x8d\xf9\xf7\x0e\xb4S@\xd4\xf0\x95\xb7E\xc5S@\xce\xd8\xf9\x01\xea\xc1S@0\xe5\x11\xaeB\xc0S@\x83g!`\xf0\xc0S@\xf8f\xbc\xaag\xc5S@s/\xab\xaaK\xadS@\x8a\x9es\xad\xcb\xc0S@pS\xe9\xca\xa5\xaeS@\x8c\x1b\x16\x153\xbaS@\xa3\x15\xe4\xa6\xe2\xb8S@\x96p\xf6j\xfd\xc0S@v\xb5\x14\xa8 \xc5S@\x9a\xf5\x8f\xee\x97\xc2S@ @\xb3Jv\xb9S@\x9e\xcd7\xf8\xec\xadS@e\xc6WK%\xc8S@I`D\x92\xac\xc4S@\x18!;\xec\x1a\xb4S@\xda\xe8\xa3\x7fK\xabS@~\x90\xe2X\xf2\xc2S@rV\x86\xe1\x00\xc8S@[\xe2\xfaVq\xc5S@k\xaa\x85)\xa3\xc5S@\x14\xcd\x8cI\xe8\xafS@\x81\x92#\xa5\x88\xb3S@\x96\xf7\x89;2\xc9S@\xe2\x8e\x05\xb2\xe4\xc7S@\xb9\x97*Eu\xbaS@\x9b\xa2\x876\xca\xc3S@c\xd9\xa4X]\xafS@A\x9c)p]\xc3S@\xebM\xc2\xf4q\xb6S@\xabu\xbf;\xed\xc3S@\xdf\x16\xf6\xd6\xcb\xb1S@,\xd4W<\xab\xbaS@ \xa4\xfe\x9e\xba\xbaS@(\x11\xb5\xa8z\xc7S@\t\x7f\x11\xe9\xea\xc7S@)\xebDw\x87\xc6S@1\xa9d.e\xc4S@q\x10&\x02\x12\xc4S@o\xf0\x07\x1d2\xa8S@\xc2\x8f|\xc0h\xc3S@+\xe56-\xed\xcdS@!\xf1\x8d\x12\x8e\xceS@\xe4ri\x93\xd3\xb0S@W_\xf6\xcc9\xc6S@FP\xdf\xb4\xab\x8eS@\x05%\xec\xba>\xa2S@\x9e\x0b\x0cq\xd5\xc7S@8k\xcd\xecu\xaeS@"\x07\xb3\xc1\xaf\x81S@\x1a\xfc\xa3\t+\xb5S@\x8e\x98\xb7\xa3\x19|S@\x0c#\xc7\n\xd9\xb4S@x\x8fbqG\xadS@z\xb9H\xfdf\xb7S@\xf8\x92\xaae;\xb6S@\xa8\x83\xd4\xf9v\xb8S@\x12\xb7\xd6:\xae\xc7S@\x8e\xed\xac4\xb1\x80S@;zp\xe9\x1e\xc7S@*\xfe1\xc0I\xaeS@zX<\x12e\xbdS@\xad[8w\r\x88S@\x084\x0b\xd9 \xb1S@\x86\x1b:\x88\xa2\xacS@\xd8\xedv8\xd8\xc2S@)\xeb\x0f_\x85\x91S@+\x98\xb6!\xa9\x8fS@\x9d\xb0\xa5\xe0\xb1\x90S@\x1d^iR\xc5\xa0S@\xf8v\xfbS_\xcaS@\xdb Vej\x8aS@\xf8\xff\xdf\xb7\x90\x87S@#\x89\x9e\xfcM\x89S@\xea+r\xa5F}S@a\xb8?20\x95S@\xbd\x8a\x90\xdd\xf1\xb6S@I2\xf4b\xdc|S@M\xde4hJ\xb9S@\x84.tR\xcc\xadS@\xdb!*$\xe6\xa5S@\xcd\xbc\x17\x83\xe9\xcaS@\xf2[\xc7\x81?\xc0S@K\xc6\xc6\xb4\xc4\xb8S@\xcdT\x16\xa2\x07\xbcS@\xf2\x05\xef\x1f\'\xafS@\x0c\xddB\xea\x16\xb5S@CR\xc9b\xd2\x88S@\xc4s\x90\xf7\x92\x83S@\xae\x12\x12\x04\xc8\xc3S@p\xe8\x87\xc6|\x99S@U\x1a\xadS\n\xbdS@\xf7\x83\xf8\xde=\xa5S@nW\xb2\x08\xb1\xa6S@\xefl5G\x8c\x8eS@\xf6f.K\xda\xa7S@m~0\xb1\xd8\xb9S@\xd1\xda\xae\x9d\xd4\xaeS@\xb2"\xfd\xbb\x0c\xafS@h\xabLNY\xa4S@VL`Q\xa1\xbdS@G\x0b\xf7\xa2\xae\xa3S@0\x89\xf1I\x17|S@H\'|{\xa2\xc3S@\x05\x15\xd53\'\xb4S@Q@\xd1\xe3\xed\xadS@1\x15\x1e\x94\xe5\xc2S@x\xa9\xcb\x95\x10\x89S@\xa8\xdbW\x8f\xbf\xadS@\xa2\xd8\xa5(\xaf\xb6S@\xe6"\xb3\xa2\xd4\xbbS@\x0e\x16\xa7\xb5\x86\xb6S@\xa29\x82\x1b:\xb0S@a 3\xdf}\xa6S@\xf2\xd5\xa6\xdf`\xbdS@{\xc1u5d\xb7S@\xc5\xb4\xbe\xc6*\xb8S@\x9a\r9\x96\xbb\xaaS@\xd6\x16 \x8e\x1e\xb9S@\xb1\xbb\x88*\x16\x8aS@\x8f\x19\x83\xff\xe6\xb3S@wZ\xc8\x9dmkS@\x1a\x0b\x89\n0}S@Tl"%\x92\xa0S@\xcc\xf1Y\x94\xe0\xb3S@\xe7F_\xe2a\xb2S@\xc6\xf0\x04\xba\xb4\xbeS@\xf4<\xc9a\xf9\xaaS@0!\x02\x08\xc8\xabS@\xb8\x9a>\x85\x17\x9cS@\x9e,\xec"\xc3\xa0S@\xd0#/\x9b\xa4\xb9S@\x8b\x1e\x0c\x95\xe1\xb7S@\xe9\xf8\xd8\x1e-\xa1S@\xc9\x86\x19\xa9\xdb\xb4S@\xfb\x00h\x16\xf3\xaeS@\xd1\xfb\xe0\x8aViS@\x02\x956\x1d\xb5\x80S@\x1cNCW~\xc3S@i#\x19\xb7T\xacS@\xfa\xf1\xc8\x0f\x97\xb9S@\xfc\x14\xae\xde\x8e\xb2S@\xd3\'\x98}\xb3\xbaS@f\xfe\xe94N\xaeS@$N\xcd\xd3\xeb\xa6S@\xa8\xd9\x055\xd0\xcaS@\x9cR\x0f~\xd0\xacS@\x87\x8cp\xf3\xf2\xb2S@1\xf7\x89\x04\x89\x88S@\xea;\x8b8p\xa3S@\xf0\\<\xbf9\xb9S@*-\xed$\x8e\xbfS@\x87&\xfcVq\xb3S@\x1c[x$\xa6\xb8S@\xfe\xe0\x914QjS@Z\x8f\xa7\xbc$\xb7S@\xaaD\xe4\x0e\xdaiS@c\xfe\x7ff\xc9\x91S@"jH4a\xb2S@\xe1\x03\xac\xa5-\xafS@\x8d\xea]\xff\xac\xaaS@oq\xd6\x89\xac\x91S@7J\xb2\x05j\xaaS@\xd0\xcd\x8d\xac\x7f\x90S@\xe2|\xd5\'+\xaaS@n\xf4\n\xfb\xed\xb6S@\xbeg\xf6\xc6\x0f\xa9S@\x06t`\xed\x01\x8cS@\xef\x0c\xbc\xd6=\xb5S@T!+E\x87\xa5S@>\xde\xf4\xb8f\xa8S@|$\xc0\xdd\xbc\xb1S@\x13\xb1\xb6\x01A\xadS@\xdc\xc4\x04D\x9c\x8fS@%4\xa3\xc0y\xa5S@\xfau\x1e\xfe\xb1\x89S@\xf4?sM\xe7\xaeS@L\xd9W\xb2\xa0\xaeS@\x04S\xce\x06J\x89S@V\x9f\xd2R\xe2\x89S@ \x89\x8c\x01\x8c\xaeS@i\xa0t&a\x93S@e`x\xec\xf2\xb1S@8\xfd\x91d\xd2\xa8S@\x04\xdaT\xd6\x00\xb5S@R\xa0N\x03b\xc3S@T_\xc4\xb8\xf6\xa6S@I\x83\xb7\x01\xbc\x88S@\xe3\x0b\xe4K\xb1\x93S@\x00\x03<|s\x93S@\x8c\xe0\xa7rA\xa5S@\xe9K\x08\x87j\x80S@P[\xf9U4\x80S@\x08\xed[\x04\xa2\xb7S@\xb5!"B}\x92S@\xfa]>\x7f0\xb6S@\xf8\x83\x81p}\xa8S@G\x88\x88m\xbd\xadS@cch\xa3\x8b\x91S@\x8d[o1\x89\x92S@qmIAy\xa8S@\xbf\xa2\x85\xd8\xab\x90S@\xac\xecf\xbc\x03\x93S@\xdb\xe2\xae\xbc\xfb\x81S@\xee1\x9c\xe4\xac\xa7S@ek\x87\xf1\x97\xaaS@\x8c\x02u\xc88\x94S@\xe3\x1d\xca?\x7f\x93S@\xf7p\x9bxA\x88S@\xb8\xcc\x03X-\xa3S@\x1f+\xe0\xc9\xda\xb7S@\x89><`\x89\x91S@\xc8\xdao\xa3\xcc\xb4S@\xe1\xbc.\x01\xd5\x91S@\x89\x1cK\xf1\x1d\xa4S@1\x91(\x1dt\x92S@\xe6\x9a\x0c\xa2G\xa4S@c\xdb\xe4\xf4\x0b\x90S@\x0c\x0f\xec\xba\xd0\xa2S@4\xe1r\x8fZ\xa3S@\xca\xf1\x8e5\x1c\xa8S@u+\xdb\x93\x86\xa2S@\x84\xc1;/\x10\x9eS@\xf3p\xb5\xfb\x94\x90S@\x93\xf0\x1b<\xdd\xacS@y\x05\x83\x9c\xb5\x9eS@-*\xa4\xbc\xfe\xa1S@\xec\n\x7f\xaf\xa6\xb6S@\xf3\xc8\xc1\xe9\r\x8fS@b-\x1a\xa7\xd9\xa1S@\xfc\x84v\xa3%\xa3S@\xaa\xa6\xca\xb4\xd6\xb8S@m\x96e\xdd\x00\xacS@k\x12\xcfw\xfd\x9fS@\xe8\x19\xb8\xfa\xb6\xbeS@*B\x02\xacV\x9dS@\x8c\xbe\x9dV\xe2\xa9S@B.\xf6\x98;\xaaS@\xd50\x10\xc2H\xb8S@\xc2\xfd\x8c.b\x87S@W\xd3`a\xe4\xb7S@\xc6\xdcy\xc2\xff\x9eS@\x81T\xa5C\xdf\xa9S@<\xd8\xa9;\xea\x9bS@\xee\xc1\x93\xe7\x82\xb9S@\xdb1\x17\xc8\x1a\xc5S@u\xbc3\x82h\xadS@\x99\x0c\xb9\xf2\xda\xa9S@F\xe1\xf3\x1d.\x9fS@(\x17\xd028\x9eS@,\x88\x970\x1d{S@\xd4\xd6\xe8\xc8$\xaaS@A\xf8\x8ch\xdd\x82S@\xf3^\x8c\xbc\xf7\xb0S@Qn\x99\x14\x0b\x9fS@\xb1a(\xc9\x07\x89S@\xcc\x0e\xa5\xb2\xa6\xa1S@\xb1tA\x9f\x1c\x89S@\xd60@\t}\x88S@\xb4\xf0R\x0e\xc6\x9eS@M9\xd4\xea=\x9dS@N8\xff\x7f\xbd\x9dS@F\x1b\x92\xd11\xb6S@)\r\xffc\x9f|S@\xad\x8e\xa3/\xc5\x85S@\x8f(f\xa0\xe5\x85S@D\x94\x1e\xae1\x86S@\xcb\xc6\x0fd\xd5\x9dS@\xdf<\xc3Zn\xb6S@h\xcf0\xecy\xb1S@\xa8\xa2\xf3\xf2T\x90S@,\x9b?\xed\xde\x8dS@\xb0\x96a\xd7\xe1\xabS@\xf9\xa9\x19\xfb\x87\x87S@\x00\xa78_y\xacS@?&s\xea\xc9\xabS@\ryT\nf\xa9S@3\xe2g\x10`\x85S@\x89c\x02/\xf6\x89S@#3\xa5\xf7P\x86S@5|\x9a#Q\xb6S@W\'@\xcb\xfe\xa2S@\xa7\xf8\xba\x9d6\x91S@q\x05g\xcd\xc3\xaeS@\x08\x84X\xd5t\x8fS@\x84\\\x9a\xd5\x81\xa7S@D\xaf\xf5%"\xb5S@\xe8\x93X\xe0n\xa4S@S/\x07\xb3\xe7\x85S@\xa6\x05hfa\xb6S@\xed-\xcea\xe6\x84S@\x86\xc3\xe4\xff\xb5\xa1S@\x81\x8b\xda\xcd\x97\x91S@\xa2`c`\xec\x84S@N\x97\xc3&\x81\xb7S@\xddat\x99\xdd\x83S@9\x08\x88"\xbb\x85S@\xbe\x88 \x8a\xae\xb0S@\x00\xb8\xc9f\xd7\x85S@\x1c\x15\xee\xf4G\xb7S@\xd5\x1f\x9d\x81\xfd\x9dS@a\xbf:\x86\xa1\x88S@^\xedV&\xbb\xb7S@\xaf\x90\xdd\x8d\xae\xa3S@\xe6Cz\xecG\x8aS@\x84\xf8\x08\xa0\xb3\x88S@\x7f\x9f\xe7\xf6\x10\x94S@\xd5\xf2\xb2\x1e\x06\x84S@\xach\x14\x11|\x88S@I4!+\xb2\xb7S@\x91w\xde\xa0<\xbbS@\x1aq\xbb\xf1\xf2\x93S@\xde<\xde5\xde\x84S@\x04\x1a:=\xb9\xbbS@lr\xa2\x1c\x03\x88S@~?\x04\xe5W\x85S@~?\x04\xe5W\x85S@\xc3O\xb4X\xeb\x81S@\x13S\xb8s\x1b\xbfS@J\x9c\xa5?9\xbbS@\xaf6A&\x8a\x87S@on\xce\xdb]\x94S@\xb1P\x98\xf0\x92\xc9S@5\xf7\x8f\x1d\xd5\xa7S@&\xbc\xaa\xdc\xbb\x8eS@\x8f2q\xc2\xee\x83S@0d/\x9dn\xbcS@\xf2\xc1\x9b\x93w\xb4S@\xd0\x9bS\xe9$\x9cS@\x01\xe6\xbc\x80#\xbeS@\x04\xb2\xc0\x9c\x9b\x80S@\xae?\xf5^\x05\xacS@\xe0F\xae(3\xbfS@)(0E2\xb2S@\xe7\xd8\x92\xf8\t\xbbS@Wd\x14B\x87\xbdS@R*X!f\xbfS@\x90\xdd}H\xad\xaaS@c?b##\xa7S@\xd5Dz\x04\xdf\x81S@3\xd4;ex\xb6S@\x7f\xcf\xda\xc8\x95\x81S@\x06-\xf4\xae\x83\xbfS@\xd2sP--\xa4S@ef\xc4|\xb0\xb2S@F\n\x81R\xb1\x81S@\x91[\x93_\xe5\x80S@\xe9\xb3\x14$z\x81S@\x90\xdc\xf4\x9e=\xbdS@\xda,\xf7%\x96\x81S@\xe1\xee\x80O\xfe\x7fS@\xaf\\.\xeb\x13\xaaS@\xd4\xcb\x82\xe6\xa2iS@\xaa\xecf\xcb\xe8\xbbS@\xfa\x80%\x13\xaf\x80S@\xab\xa4\xd6A\xd3\xb8S@\x04]H\x14:\xc1S@;D\xb6}\x87\xb3S@g\xabF\xb3<\x83S@\xc3\xaf\x0e+\xec\xb3S@\xe8\x9a\xd8\xdfO\xa5S@T.\x8b<\xff\xacS@\xd4\xc5\xd8TR\xa5S@\x8f\xc9\x13\xc5\xcd\x82S@iv\xa9\xf7\xc1\xb3S@0y\x0b\xd4#\xbdS@N\xe9\'\xc1:\xc0S@@\xff\xa3\x8fS\xc1S@9W\xfc\xfb\x8c\x82S@C]#}\x96\xc0S@`\xe0\x98\xfc\xb3\xd3S@\xfbe\x0bo\xe3\xcbS@\x8b\xb3\xb6\r(\x82S@\xa29q\xe7\xf6}S@r\x02\xff\xdbU\xa8S@=\r\x1f\x15+\xa5S@\xb9\xe6\xe9 d\xb3S@\xa0\x06\xc9@\x92\xadS@r\x0ft\x7fI\xc1S@\x8e*\xe6\xad!\xafS@\x96@\x0e0\x9c\x80S@cZg\x9c\xf8\xbeS@8\x08\x8avYxS@O\x91=\x9e\xf7\xadS@\xc4\x97\x90e,\x82S@\x19\xf6\xe3\x16B\xc4S@\xc8\xea\xb6\xe1}\xbfS@\xed\xc8\xb6\x06\xe5\xc0S@\xbb+b\x06\x07\xabS@\xa5\xc4\xa4?]\xa9S@\x01\xa4\xab\x00\x1c\xafS@\x02\xd0j\xc3\x18~S@\xdc\x1f#\x01\xaa|S@\xba\xa7\xda\x0b\xff\xa2S@\x01a\x0b\xa5`|S@\xe5\xd1\xc1[\xbc|S@\xfa\xce\xe0\xf3\x87\xb7S@B\\\x81H\x9b\xb3S@\xa0\xb0V\xb1\xa0\xc3S@\x83:\xbe\x18h~S@\x9d\xf1\xe48z~S@\xe9\x91\xaa\xa3O\xccS@\xf1|\xe9\xa2\x9b\xb5S@\xdc5\xc7\x7f\xa8\xb2S@\xd0\x03\x00\xa0\xcd{S@\x8b{B;\xa1\xb7S@\xe6|\x9fx\xe1\xc3S@f\x7f\xde\x9c\x1f\xc4S@\xb5Nv\xd9\x0b\xb0S@\xb1\x85ry\xed\xa8S@\x19\x81\x10G\xe8\xadS@\xaf\xb7\x93\xff\xdc\xb0S@\x08\xeb0\x05S\xb3S@\x84l\x1f\xb5h\xc2S@\x1d&w5y\xcbS@\tm\x1b\xae\xe1\xadS@\x94\xe3\x00\xf5\xc9\xbfS@>\x95 {\xb4\xc2S@\xb6."\x8c1\xc3S@!\xf5\xe7[\x18\xc4S@gPF\xd8@\xc1S@\x15\xc1\xc9\x0b4\xa7S@n6Km\xd9\xc0S@F\xda.BW\xcbS@\xf2\x18\xc7\xc44\xc1S@>\x9d\xf5\xfdT\xc3S@\xbc6\xc1\xc8\x98\xc4S@\xf9\xceHT"\xb8S@\xael\xa48\x8d\xb0S@\x1c\xdd\xcfur\x80S@\xc9\x1e\x88\x1e\xcd\xc0S@\x9er\xe0b\x9a\xcaS@\xa9\xd4\x157\xc6\xaaS@\n<3\r(\xaaS@\x8a\xd4\x906\xcc\xc4S@\x97\x91$0\xe5{S@\xa9D\x02i\xde\xc2S@]\x98\x89VM\x9dS@~<\xbc\xf0a\xcbS@\x95\x9b?\xf8\xf5\xc4S@B\xa4\x86Z\xaeuS@0S\xa9\xa1\xf3\xb6S@[\x83\x16KA\xbaS@A(D_e\xcbS@\xfahG8\xe3\xc2S@U\xda\xaahz\xc1S@U/\xa1\xe5\xa3\xb9S@\xa87\x8d\xa6\x80\xb8S@\xedx\xa3m\xa6\xbdS@\xbb$\x88W\xdd\xb2S@\x1c2\xd2\xb7\xf9\xb2S@\x161\xc1RX\xcbS@\xefN\x8c\x07i\xadS@\xf1{~~\xac\xc9S@X\xa2|\x92\xf7\xc1S@\xee4\x8b\xd3HuS@\xf1?0hV\xadS@\x17\xc01;\xef\xb2S@\xef\x06\xa9\xf4\xdb\xc2S@u\xc5D\xf1X\xc9S@\x06\xcd\x06\xd37\xc1S@B\xdfP\x0f\x08\xc3S@<d9\x8f\xf0\xc0S@L\x81u\x97\xe2\xceS@-\xe2\x16\x93\xec\xabS@\xa0\x97\xd6)\xf8\xc5S@I\x132\xe6D\xbcS@\\\x08;y\x03\xc7S@y\xbd\x89\xaf\xcf\xbbS@\xe6\xe0\xd4\xea\x1d\xb4S@\x11\xce\xe3f\x0e\xaeS@\xc12F\xc1\xdf\xc8S@\x038\x7f\x86\xfe\xc2S@\xbd\xf1\xc0\xfcn\xc2S@9\r{\td\xc0S@\x00\xb5\xafjl\xc5S@\xb6\x9a\xed\xfai\xbbS@\xd2\xbbF\xde\xdf\xadS@\xc2\x97\x90\xc4\xc0\xb1S@\x94^\x12\x0f\x0f\xbdS@\x9d\xd2\x8cTl\xbdS@\xe9C7\xc6\xfb\xb7S@\x91\xa0\x11\xdc\xc9\xc8S@\x15\xa5\xf0\xd5\xb4\xb2S@E\xfb\xf2}\xff\xceS@\xdf\xce\x87k\x85\xc8S@\x81~\x04\xd9\xff\xccS@{\x8f\xa5\xc3\x1bvS@A5\x1f\xce\xc0\xc3S@\x8e\x02h\xd4\t\xb6S@\xc8J\xd4\xfa\xe4\xc5S@\rkW<\xd8\xb4S@\x04\x11\xa8}m\xb6S@x\xa8\x8a\xd3\xea\xc3S@\xf0(\x1ck\xf0\xb6S@&\xf2\x93\x1f\x95\xb7S@OT\x89f"\xb4S@\xc0\x1d\xe5\xee\x80\xc7S@t\xa1E\xef\x9c\xadS@\xe2\xc8K\xc2\tvS@w)w\xd0\xa3\xb6S@4\x90\x89\xc2]\xb7S@\x11;r\xa5\xc5\xc6S@\xd6\xf6\xe8\xc8\x14\xc4S@G\x87\x0b\xeeL\xc6S@\x0f6\xba\xd6\x9e\xb6S@\x0eMm\xe3\xe7\xc7S@\x01\xe8\x04;\xf1\xadS@%Xa\xa7\x04\xc1S@^OdI\x06\xb3S@|\xe2a\xc4\xe4\xb7S@\xf8\x99\xd3\x00\xf7\xaaS@\x0er\x93(}\xb8S@sA\x80I\xfa\xa6S@\x1b>\x05X\xa8\xc7S@EBepk\xb8S@\xff[pT\xe0\xb4S@\x0f\xea;\n_\xceS@M<\x1c\x9c\xc4\xafS@\xb7]\x8dB,\xc6S@\xc9\xb3\x15,\x0f\xb8S@u\xba7B\x03\xa6S@\xca\xcc\xb6\xab\x1a\x95S@\xd54=\x86\x99\xc3S@\xb7]\x8dB,\xc6S@\xc32\x15\x83\xd2kS@\x14\x83^c\x94\xaaS@e\x9b\xd5F\xb6\x8fS@h\x8fT\xfds\x8cS@\x96\xf1\x9cJ4\xaaS@8L\x17\xbd\x0e\xb5S@\xf9?\x07\x80\x05\x9fS@\xbc\xbc\xca\xeb\xc9\x89S@X\xe7\xc7\x1bO\xa0S@\xca\\=\xf3?\xbaS@\x94:P#\xb3\xb7S@`&b\xf1\x9e\x8aS@\xa3\xef\x1a\xb9\xb6\xb7S@\x96z\xe2r\xdb\xadS@\'\xef\x1ba\x04\xc3S@Oe\xd25\x04\xb7S@\x84\x99\x8b\xb2\xa5\xa7S@u\x1a\x14v%\xb1S@0\xce\x03\xbb\x88\xadS@f\x0b\xa6\xabs\xaeS@3.\x8d2%\xbaS@\xfb\xcd*\xb5\xe8\xbaS@\xff\xdc\x02)!\x87S@sx\x98\xfc\xfa\xa6S@\xd8\xbbj9\xd5\xacS@/\x0ed\x94A\xb4S@;_,A\xbd\xb0S@\xef&4\xc0\xa4\xa3S@\x86\xfa\x01\xd6\xa7\xb4S@\xbf\\uF]\xcdS@{\x83^\xeaK\xbeS@ \x01\\=\x88\xb7S@\xbe\xd3y\x11\xa8\xa9S@\x92\xc5\xf77\xfc\xa5S@y\xaaB\xae\xe3\x9eS@\x1c\xcf(\xf5\x03\xbbS@\xc5\xcb\x7fR\xe9\x88S@\xa7@\x0f\xa3\x83zS@\t\xc3\x92\x85\xf2\xa9S@d\xba\x83\x85\x12\xbfS@\xf2f+\n\x84\xadS@\xc1U\xaa\x95+\xb4S@\xbd\x1e\x99\x89{\x93S@\x84_\x8c\x85\xb4\x82S@\x90\xc2\xd8\x8b\x9d\xb6S@\x95\xb6\xc54S\x88S@ 6\x11]<\xc0S@i\x11\xd1\x96o\xc1S@\xc6\x06\xbc\x96\x12\xa6S@\xb8\x89\x88xz\x81S@\xa88\x07C\xfc\x7fS@\x81\xd4\xdc\xb4\xd9\x93S@\x9705^\xe7\xa0S@\xd6)\xe0\xe2\x92\xacS@U>YZ\xe4\xb1S@\x9e\x17\x07\x97\xf8\xb7S@\xd54=\x86\x99\xc3S@\xe8\xab\xe3\xfa\x04\x95S@\x0c\x04\xdb\x00\xa6\xa5S@?"\xc3\xa4<\x8aS@i\x9bE|\x12\x84S@\xd9\x99\xf2\xd9~\xc1S@\xce\x81Z\x9e6\xb9S@\x98)\x85#\x9b\xa2S@\x86\xa6r\xde\xd1\xa4S@\xd4\t\xe8\xa7\xb3\x80S@\xc4Nl\x01d\xb9S@\xb7\x19\t~\x87\xc1S@\x80\xe7\x0e\xdaE\x91S@\xaei_\x02\x90\x89S@\x19\xd8\x81\xee\x96\xcdS@.\xb1R\xad\xa8\xbeS@\x8a|\x16\xcd\xbe\xacS@%h\xeb\xe8P\xaeS@]\n\xc2\xa6\x1a\xbeS@\xa1\xfb\xe1\xa2\xae\xa3S@\xe9\x9e0\xa7\x92\xacS@\x7f0i8R\xb8S@\x9f\xd2\x02\nQ\x89S@\xf3/\xfeX\n\xafS@\xe8\xab\xe3\xfa\x04\x95S@\xbd\x1f\xec\x18\xc8\xb3S@\xcb\x12\xb3e\x95\xa0S@\xba\x97\x86\xb5\xdc\xc3S@\xad\x84\x00\xd6A\x87S@\xb7\xd2:G\xd4\x85S@GN\xa8\xe4\xda\x86S@&\xf3\xbaQ9\x92S@\xbc\x08\x13\xa01\xafS@\x121N\x1d\x02\xa3S@\xc9u\x8e\x8bv\xbdS@\xe8\xbe\x05\xfb\xe1\xb9S@`+&\xe9\x80\xa5S@\x86c\x92-x|S@\x1e\x96\xbb\xa2\xcd\xacS@\xff\xdc\x02)!\x87S@\nQ\xc7Yt\xb5S@F\x10\xc6[\xf3\xb3S@\xee#\x9b\xba$\xb9S@\x93\x85\xe9\xca\x98\xb9S@t*\x1a\xa8\xae\xa4S@\xd4L\xba\x84\xc2\xa3S@\xabn_\x9b8\xc3S@w0\x95\x1c\xab\x8fS@\xfdXj\x14\xe2\xabS@\xebl\xb1{\xcc\x84S@\x99v\xf0S\x98\x9bS@{}q\x1a\xc1|S@wo\xae\xfe\x17\x84S@^\xfa\xfa\xfb`\xbdS@*\xf0Y\xbdj\xd4S@\xc5\xe3\x15\x17\xe0\xb6S@x\xa3i%b\xb4S@\xa1\xa75]p\x86S@\x9e\xe0m\x05\x9e\xc8S@\x1b\xa0/\x91\xdd\xb4S@\x05\x81\xf4\xd8n\xacS@\x8c\x1e;\xbe\xdf\xb9S@xEn\x81\xf8\x87S@\x80\x8eb\xec@\xa5S@\xba\x86Y+g\xa3S@\xcap\x8e53\xc3S@\xbe<>\x9c\xfa\xacS@\x8d\xf9^;\xba\x8fS@\x175\x82\xe6M\xa9S@\xcd\xbc\x17\x83\xe9\xcaS@K9\xffIn\xb3S@\x13T\xea\xd1\x1f\xa2S@\x98>\xe8\xf7"\xb8S@\x1b\xad\xaf\xd6\x1a\x89S@w0\x95\x1c\xab\x8fS@x\x07\xe4\xc6+\x95S@\xe6\xaf\xa3\x9f\xf2tS@\xb8\\\xde\x1e\xa0\x8fS@\x80;\x86\xc2\x11\xa9S@\xd0\xb1\xef]\x80\x8fS@\xaeSu\x950\xaaS@\xbf\xdd\x18J\x05\xa7S@\xbf\xdd\x18J\x05\xa7S@\xde\x85\x90\xf4\xb6\x93S@\xb2\xe8<+\x0f\xa3S@|\xe0\xa6\xe0\x9f\xaaS@\xec\x97\xca\xef\x83\xa5S@\xd9\xb7\xf7\xc6D\x93S@\xb7\xf1\xdbP\xd1\x80S@\x02e\xbd\xcaY\xa1S@\xd5#\x06\xdc\xac\xb7S@\xc2(G9\x94\x92S@\xb6m\x86\'k\xbdS@-/?f\xb5\xb1S@\r:\xd5\x935\xadS@\xc4\x13\xc1?\x0b\xa6S@<AWe\x02\xd3S@F/+\xe5/\xbfS@\xadR\xec\xb5v\xb7S@"\xea\xad\x86*\xa4S@\xf4\xd4\xd4\x14\xf8\xa8S@\'\n\xc5\xfb\xb5\x8fS@S8!"A\xb6S@1\x7f\xe8\xd9\xdb\xa2S@\xa4\x19|\xde\x82\xa2S@\x9e\xdf9\x1a\x9f\x87S@\xa1{\xd1\x10\xa9\xa7S@\xdam\x82\xb3\x7f\xb7S@$k\xfe\xbc\xf7\xa7S@\x8bW\x15Q\xfb\xb0S@\xe2\xa2uv\x00\xa2S@Q\'E-\xdb\xa1S@:=\xea\x0f\x93\xabS@%I\xf8\xc5\x07\x9dS@\xfc4R\xb4\xe7\xbcS@\x0b\xd3^\x04\x03\x8eS@\x057\xee`L|S@\xc6\xf5\x9a\x0e\x95\xbaS@\x13\x80\x1fq\xf4\x9dS@\x07\xa6t\xa2~\xb9S@,k\xb4\xf0\x8c\xb8S@\xe9O\x15\t\xef\xa9S@g\xd3Lt+\xbbS@\xf3{\x86v\x9f\x9bS@f\x8e\xcd\xa2\xaa\x87S@\x8f\\H\x9am\xb7S@;\x8f~O\xeb\x9eS@e\x001Pt\xbdS@-OD\xf27\xaaS@G1/\x88\x9e\xb6S@\xe9\x14\x91\xee\xa7\xb6S@\xbb\x802\xb0\xfc\x88S@\\)\xca\xd2\x08\x89S@>\xf5\xe04(\x99S@]\x1d\x1e\x05&\x9fS@\x86?\xcd@Y\x9fS@\x89\xd1\xf5\xa0\x98\x8cS@\x08\x8c#\x97\xb8\x8aS@#^\xba\xd4^\xb6S@\xd44n\xf2\x16\xb5S@\x11P\x9dZ\x04\xbdS@\xddz\xe8\x03\x07\xabS@\xf2\xe5A-.\xa1S@j\xc7e\xdd\x93\xb7S@\xb4#\xe8<\xe7\xbaS@\xe2k%\x9f\xa6\xc3S@\x10\xb5\x88\x7f[\x8aS@G\xbb\xf8\x0b\xdc\xacS@ \x90\xb4iT\x80S@\x82]\x85r5\x86S@\x95\xd3\x92\xb2\xfe\x8cS@tyT\xae\xaa\x88S@;\xb2zQ\xb6\x9bS@\n~Th\xae\x85S@\xa1h\xc1\x01\xef\x81S@\x95U\xce\xd9\x97\xb7S@\xaf\xa7\x94\xc1\xa3\xadS@~ ^T<\xbfS@\xac.mz\xb7\x81S@\xfe\xd5\xf6\x90\xd6\xbcS@.\x1c\xe2F\x83\xbfS@\x99\x97\xa5I\xfb\xabS@\xfd\xa91\x9aQzS@:e\xab\x96\xe9\xb4S@\xc7p\x8c\xba\x13\xc2S@\xf3\x0b\xa7\x8f\xbb\xb3S@K\x18\xado\x84\xb4S@R\xd5~7<\xb3S@\x8f\t\x1d\xe5v\xb2S@\x1e\xfaj\xed\xf2\xb6S@a\x00tm%\xbeS@\x81\xd8\xf66 \xbdS@\x11/}F\xd6\xa7S@M\xb2\xd6\xcf\xb8iS@\x8d#*A\xac\xb8S@\x1d%\xf1\xa8P\x88S@\x87s.\xe4\n\x90S@\xe8\x99\x1c?\n\xadS@\xa1\xd6\x84\x15u\xb5S@\xc9G\xf7: \xbbS@My\x85\xc5\xc5\xb3S@\x12(\xd6\x9d\x83\xb6S@Y\x0b\x17\x85N\xa8S@\x15\xcbt\x104\xa5S@l\\\xe4;\xc5\xb8S@U\xc5\xd0\xad!\xafS@\x90\x17\xbf7\t\x85S@"\xb6\xb98z~S@\x81\x1f\x12 \xfd\xadS@y[\x8e\xf7\xd0\xc0S@"\x8bW\r]\xbfS@\xe7\xa8\x15d\x9b\xbfS@\xff\xee\\\xe1\xfc\xbdS@/\x89-\x8e\xbe\xc0S@\xbbc\xf1\xe9\xb8\xb7S@t\xe4h\xb3\xdc\xb8S@\xd2r\xa3\n\xcbzS@\xac\xda>o\xaa\x86S@\x0f8$\x08\x0f\xafS@\xe4@\xd2\x18\xfe\xa8S@\xcd\xc1$u`\x82S@\x8a\xd4\x906\xcc\xc4S@h\xb2\x10\xd5\xc6\xc0S@\r\x14\x17\xb4H\xc5S@\x9f\xacU\xcd\x0c\x8aS@\x85\xe1\xae \x0f\x86S@\xce:\xbb\xea}\x85S@\xa0\x84\x859\xa2\xc1S@\xda\x13h\x12k\xb7S@\xd0\x90k\x04\xee\x85S@W\xbf{\x98\x10zS@\x85X\x87Ke\x8aS@\x8a.\x9f\xaa8\x85S@\xf8c\xc7\xa3c\xbbS@\xd4\x1e^\xdc\xa8\xbeS@T\xb3MB\xe1\xc2S@\x96["L5\xc1S@\xccO\x88-\xe2\xc0S@\xc3\x97K\xfb\x92\xc4S@\xf6W\xd80x\x81S@1\x15Z\xffZ\x89S@\x08<\xb0\xeb\x1b\xc1S@;_rj\xc8\x89S@e\xf2%\xea\x9e\x88S@9\xe1\x89\r\xbc\xc1S@\x93\xb8\nV9\xbbS@C\xd6\xca9l\xc1S@C\x01\x1a\x8e\xb5\xc2S@\xa2\x98\xb9l\x02\xc2S@-\x19\xe7 \xc8{S@GY\xdc\xe9P\xadS@\xd7\xa6P\xdd\xe7\xc0S@\x1e\xd8\xbf\xa2\x84\xc2S@\xf3\x17\xb2*\x80\xb9S@S\xb7\xf09\xf4\xaaS@\x9cg*\xeb\xdd\xb3S@z<\xfb\x9d\xbf\xc2S@e9\xcbq9\xb8S@\xf3`\xa3\xdc\xd6\xbfS@\xb6w\xa0\xa7\xb9\x82S@Fq\xe2\x00\x03\xceS@\xf8xYX\xe7\xb4S@\xbf\\B\xa0\x01\xb8S@\x9fJI\x86\xdc\xa5S@\x1b\x96\xa6\x99u\x9eS@\x9c\x95\xce\xc5\xb8\x83S@\x1d@\'\xbf\x16\xb6S@\x12\x94\xa9\xe1\xfb\x83S@\x8dG\xd6=\xf5\xc3S@8\x06\xcf\xb7\xe0\xc6S@\xa9\xc2\xc4NP\xb0S@\x00\x1b\xe7@\xa6\xadS@q\xb2S\xad\x0b\xb7S@\xf0\'l \xbbwS@\xb6\xd2\xc5\xa5\x0e\x90S@\x00\xdb.j/\x8aS@|\x88P\xf29\xbaS@^\xef\x83\xe1*\xb4S@\n}\xec\xeb\xcf\xb7S@Ut\x975!\x9fS@\xad8k:\\\x96S@s\x17\x9b]\xd0\x81S@e\nle\xb6\xa3S@\xec\xad\xa0\xa1DXS@\x047\xc4\xc9\xc1\xa3S@v\xb1\xd79"\x7fS@T\x97\xe0j\xff\xb5S@\xa5\x1c\xa0]\xa4\x81S@\x06\xef\x08\xfc\x03\xc3S@\x8d\xaf\xd9;\xe7\x80S@G\xb6\xb1,\xa6\xb6S@\x1b-+\x9e\x11\xa3S@y\x9d\x952e\xb6S@\x89\x08\x07\x8f\x83\x80S@\xfeS\x98\xc2@\x81S@\xc4\xa1L\xd8w\xc2S@<3\xa8\xb7\x97\xc2S@\x8a\x94e\xa5\xcc\x7fS@z\xa8\xf0|g\xcdS@[0\x94\xc6@\xbeS@\xe7\\YF\x80\x82S@\x0c5\xdd\x14\xe8\x7fS@n\xda?\x06\xfe\xc7S@\x7f\xed\xc6\xfb?\xc6S@HQv\xab\x89\xc7S@\x19p+\x8c\x9f\xc9S@\xde;\x93\xb5{\x83S@\xf1\x0b\xaf\xe3\xc2\x8dS@[k\xcf?\xeb\xc7S@s|\x06)\x11\xc8S@\xfd\xd3[Ew\xc8S@_\xdaw#\xed\x9fS@\xfbh\\\xd7T\xc2S@\x0f\xd8Y9\xa4\xaeS@\xa8\xa3\xd8\xcc,\x7fS@\x1b\xa49N\xd6\xabS@x\xe0Z-k\xb5S@\xf8\x963\xa2\xc3\x9dS@\t\xf5\xbb\x1b\x05\x9eS@\xd0\xb4\x87\xef\x9d\x90S@\x0eB\xad4F\xbcS@\t\xb7\xe9\x85\xda\xbbS@&\x07\n\x10c\xc9S@\x96\xcc\x81\x10w\x91S@\xc7\xc6\x1d\xd0[\xc9S@\x8a4\xbe\xec\x08\x94S@\x90\x13\xf0\x7f\xa4|S@\xa2\xc4\xe6\x99\xd5\xbcS@{S`\xae\xe4\x84S@\x8am\xbc\xda\xe7\xc9S@\t@^\x03q\xcbS@{\x10\x9f-B\xcaS@0o\xdca\x1a\xcaS@\r\x1d\xd3Gg\x94S@%,\xec\x14\xff\xb5S@\xc1.V\xd0\xad\xc0S@*\xe3\x16\xea\x85\xcaS@\xa1\xf9\xafFk\xcbS@\xae\tr\x17\xae\xb7S@\x15\xd5\xce\xb1\xe7\xcbS@f\xed\xec\x1f\xad\x81S@6\xe4X}C\xccS@r:\x9bm}\xcbS@\xaa\x07&\x8b\xe6\xadS@\xd5$(d\xa5\x80S@h6\xbd\x83m\xcdS@\xe1\xbb\xe6\x97\x96\xc0S@%3\xef\xbd\x85\xb3S@\xc4\xbd\xfa?\xa3\x80S@\x1a^@\xa6G\xccS@N\x88L\xabr\xb2S@\n\x03\x98\x04\xd4\x8fS@T\xd5\xf9\xbdp\xcfS@\xd8=\x8d\xd4\xd3\xbcS@5v\xd4\xc6T\xb7S@NYx]\x14\xa6S@\x00l\x85H\xdb\xbcS@\xe0TN+@\xafS@\xf5\xda\x96{\xfd\x90S@\xa4\xa6q\x14?\x9fS@+\xd6K\xd1\x99\xb5S@\xaa\xb1\n\xaf\x1d\x83S@;u\'\x8f/\xbdS@\x83\xb4\xd0\xa7\xd8\x83S@Y\xce,Co\xd4S@\x89\x80\xf0\x8aA\xb5S@\xaa\xaa\x9f\x15\x1b\x94S@\xa3\xdf\xd4\x1f\xf4\xb7S@\x08by<\xc1\x84S@\x97\xb4\x8ay`\xbbS@\x80\x1a\x1f\xe2$\xafS@Z\xff\x82\xa3\xc2\xbeS@\x9f\xb2\xd5\x1c`\xbeS@<\xea\x8ec\xcb\x8fS@\x04=\xc7\xda\xa5\xb5S@]\xd6\xe8\xb0e\xb3S@\x85<\x05[\\\x8fS@p\xb0\xf6\x89\xee\x8eS@:!\'\xe6\x9e\x92S@\x97rH\xd5\xb2\xa5S@\xd4\x91\x01W>\x84S@\xf0#\xdez4\xc3S@\xe0\x8a(\xd4.\xaaS@T\x04\x80\xe6\x8e\xa6S@\x85\xd3\xbfUj\x85S@}[\xaa\xe3\xa8\xc3S@\xf8\x83\x81p}\xa8S@W\xee\xc6\x8cX\xb8S@\x18{\x9a\x18\x15\xb6S@,{\xde\x8c\xb0\x8bS@\xaal\x1b\xbf\x8b\x9dS@\x9f\xdb<ap\xc7S@\xf5\xe6x\x13[\x90S@6\xfd\xce\xe1\xfa\xb0S@\xe4\x9a\xb2M~\xc3S@\xd9my\xef\x96\x9fS@\xc6\xdcy\xc2\xff\x9eS@\xaa\x89\xc2\xc1!\xa8S@\\E\xc5\x1bO\xa0S@\xf9\xffk\x12\xf4\xaeS@\xce\x86\xf6-$\x9eS@\xe8\xca\x04\xbb\x01\x86S@Q\xcda\xa2\xe1\xa3S@\xeb\x90\xcb8\\\xafS@\x02\x96u\xbd\xd8\xb9S@U\xbe\xb5[|\xb6S@\nT?\x80\x14\xb1S@\\~\x8c\x02\xdd\xabS@\xf3\xf28\xfc\xa1\xb1S@\xe0\x87\x9f\xfd\xdb\xb9S@\x18\xf8\xbe\xc7\xf6\xadS@\xc8\xb8Q\x9b\xe1\xb9S@\x1d@\x8b\t\x8c\xadS@^\xdc\xaf\x10R\xaeS@\x90\x0c\x13\xee\xe1\x8aS@cu\xd1\xa6\xe2\xa2S@H\x11\x85c\xa3\xb9S@(\x05\nEw\xb8S@Y\xcd?y\xca\xb7S@\x11\xa9\x07C\xe5\xabS@[\x9br\xc9\xad\xb6S@\xfb~\xfcr\xa3\xadS@1\xd3\x0f\xca\xc0\xbdS@A\\\x80\xcc\x1f\xb8S@v\x86\xe5F\xd4\x85S@/}jU.\xb8S@^\xee\xe9?6\x9fS@+j\xad=\xd7\x86S@\xb8\x88\x83\xe6+\xa2S@\xdc\xb9x<\xff\xc4S@\x9cC\xdc}c\xa4S@\x0f\x8a\xab\xd8\xd7\xb6S@\xb5y\xdb\xcc8\xb7S@U\xa8\x00X\x7f\x8dS@\xa8\x8e\xd8\xe7\xf1\xc2S@ln\xa8\xd91\xb2S@\x9fbAP\xc4\x8eS@d|Y\xe3g\xbdS@K(\r\xd8\xdd\xb4S@s\xd9\xd7\x04\t\xb5S@\x01\x0e%\xb1\xfb\x83S@&\x8f\xc0\tI\xbeS@\xec\x11\x99@w\x93S@\x05\xcb\'\x1b\x11\xa7S@\x1ah\x05:!\xa1S@vI+<C\xa4S@\xda,!\x82\t\x95S@\x89\x80\xf0\x8aA\xb5S@\x1e\xba\xf0\xa5T\xc3S@\t\xe0\xfb\tK\xc3S@\t\x9aj\xfe\xff\xc5S@\xd6-F\xebH\xb4S@\xa0\x88Cf\x9c\xb7S@\x85\x1cDV\xd8\xb8S@9\x95\xac\xc5I\x84S@NH;\x96\'\x85S@\xd6|\xb8\x82\xa3\xc1S@3\xe91\xe4\x19\xbaS@\xd6|\xb8\x82\xa3\xc1S@kf\\)+\xbcS@\x17\xf5\xa7{u\xa8S@-\xbdQ\xe01\xbaS@2\x18*x8\x8aS@6\x18\xf6u\'\xb1S@~\xf0dx4\xb0S@Q\xd7\xd30\x9b\xc8S@\\LO\x01\xc1\xacS@c\xe0\xf4b\xdb\xadS@\xaaE\xf5\x9c%\x84S@^\x8d\x7f\xa8u\xa9S@4D\xd5Y\xbb\xb0S@\\\x9f\x8c|G\xc0S@\x87\n\xfa\x1a\x03\xb2S@\xd3\x1f\x02\xddy\xbdS@\x1a\xb2.\x01\xa5\xb7S@\xc8h&\x9e\xff\xa5S@\xe0M\xcamy\xb8S@cxQxL\xb8S@\n\xa8g\x16h\xb5S@\x83Z@\xce\xc3\xc5S@ \x86Q\xa1\x08\xa9S@J\x8c\x08\xb07\xc3S@\xd4k\xdb\xebC\xbaS@h\x87\xbd\xd5P\xb3S@#\xaa\xb9\xe1\xf8\xacS@\xbb\x839.m\xa6S@\xc4m\xd6\xdf\x92\xb0S@\xe8@\x8d\xdb\x83\xadS@\x17\xb0s7ohS@J\xc3o\xff\xda\xadS@\xbaa\xf1Tr\xc0S@\x19F\xe4^\x84\xa9S@I\x16\xb7\xa0s\xadS@W\xe9\n*<\xb5S@%\xe3\xacN3\xc6S@n\xbd\xf3\xc5"\xa4S@\xc7\x04\xd00\xa8\xb9S@;+\xcf\xf2\xc3\x87S@\xab\xc0%\xe7\x9f\x87S@,\xd8\xc8\xfb\xff\xb2S@}K~5\xb0\xaeS@\r\xbaJ\nE\x89S@\xedK(\xe1\xee\xaeS@\xa1U\xc7\x15I\xb3S@\x0e\x06<\x9d]\xb0S@\xab&u6\x1a\x84S@\xdf\x80\x99n(\xb0S@\xa1\xb9\x98\xd1&\xb8S@\x9f\xea2\xdc\xec\xb7S@=\xe6\xf4\xaaj\xaaS@+\xee\x9a\xb8\x1e\xb9S@z\xe1 \xcbw\xb1S@\xf6]\xa6{\xeb\x92S@\t\x01\xd8\x17\xad\x83S@u\x97\xc8\x8a\x83\xbaS@\xfb\xe5i\x88f\x92S@\x07%\x85\xdeN\xabS@\xe0\x1b\x1a\xa0\x82\xc1S@d\x8d\x83=\xb1\xa1S@\x01D\xbe)\x93\x84S@V*J\x08\x8c\x89S@I\xfd\xb8C\xce\xb0S@\xd9t\t\x15\xe1\xbfS@F\xbc\x10\x87\x07\xb3S@0\xb6\xe7}L\xbcS@\x1c\xb3\xd2\x14\xb8\x8fS@\x00\xe3\xb1&\x12\xbfS@\xa4ZOL\xea\xb9S@\xad7\x10U\xf1\xb7S@:\xaf\xc4/|\x8aS@2\x03\x19X\xca\x8eS@^\x138\x80\\\xb6S@\x94\xcb\xcci\xfe\xa3S@\xe7\xa3\xbb\'^\x8fS@\x81>\\[\x0b\xbaS@\xdf\x82.\xd8!\x83S@\xae!2\x9c\xabiS@\x1a\xdc\x11tvyS@#\xb7\r\xf6\x01~S@\x9eY\x96\x93\xb5{S@>\xf8B\xacY|S@\xad\xd2\xd8\x8f\xa4\x7fS@j\xf4\x17\xa7g~S@\xa4\x8e\x0cg<\x7fS@\x95G2\x0eM\x82S@\x07\xbc\xdf\x8d{\x80S@\xaa\xeb\xd7\xda\xca\x80S@\xbeBk9P\x81S@<\xf2N\xf1\xba\x81S@\x92\x0c*\\\xf2\x80S@\x17\x8f\xf3\xc2\xd4\x81S@09G\x14\xea\x83S@\xbc\xfe\x98\xe1\xa6\x83S@_\xaf\xb5\x05\xa2\x85S@\xef\xaej&\x1d\x84S@\xa2\xd7LDB\x83S@9\xcc"\x8e\xa6\x88S@\xaey\xf5?\xfd\x85S@{\xc9o{\xc7\x83S@\x12\xd5j\x9c\xb7\x86S@H\xde\xa1\xedY\x99S@\xa9\xbd+\x16#\x86S@\x1f\xe8\xeb\xd0=\x87S@\x82\xd0\xd4\xc0]\x9eS@(\xb9\xd5\xda{\x8cS@s#\xd9\xe2\xae\x88S@\xd6,\xb7}*\x9fS@o#Q\xac\x00\x89S@\xc3\'\xcd]\x84\xa7S@\xf7\xb3\x19\x97\xf2\x9dS@\xed\x8b)\xd3f\x9eS@\xb2J\xef\x9d\xc7\xa1S@\x13\xddr\xccJ\x90S@\x11!N\x08\xa6\x9eS@\xcd\xf3;#\xa6\x9dS@\xdf\x80\xea\xa5\xd2\xa2S@\t\x0e\xebg~\x9cS@\xe1vr\xf2p\xa3S@\xb2\xf1\xab\n{\xa4S@\x1a7l2\x98\xa4S@\xa2O\xb5\xe2W\xadS@\xdc\xeb&\xefp\xa5S@\x9d\x1br\x7f\xbf\x93S@\x9f\xbd\xf6\xce\x0b\xa7S@\xef\xc8\xday\xcd\xa7S@\xda\x960\xee\xab\x90S@`\x90\xe7G\x07\x94S@\xb5]\x80\x1fJ\xa8S@\xf7\x89\x88\x8b&\xa9S@\xd6y<\xe9V\xa7S@\xbd\x92\xf1\x19\x92\x90S@wg\x03q\x96\xabS@D\\L\xae&\xafS@/\xd1\xad\xa4 \xa8S@.\xb9pZ\xbc\xb1S@\x85\'+4@\xadS@k$a\xa1\xbd\xa7S@\x80\xa0C\x8a\xf1\xa8S@i\xd5\xee\x15\xe5\xa6S@\xeea\xd4|t\xb7S@\xeb7@=y\xb7S@\x89\xbd\x94ey\xb9S@\xa4\xf9\xe2\xed\x9f\xa1S@\xe0\x07\xf3g\xf7\xa2S@\xdfI\x0e\xf6*\xaaS@\xc0\xf5\xaeHu\xb6S@5Z?@\xe6\xb1S@\x93\x13o\xf4<\xb7S@\xa9\x10`jS\xb3S@\x12\xe5^\xe5#\xa9S@\x9f\x0b\xc6\xfa\xc5\xb9S@#\xe9\xa1F\xb9\xa3S@f\x85\xf5\xfc\x1a\x89S@\xd0\xa9z5\xc2\xb7S@\xdb\xdc\xac\xcb@\xa9S@\xdb\x04\x04Y<\xbbS@\x917\x86\xb0H\xbeS@\xdf|\x86-\xd6\xb8S@X\x9b.\x95U\xc1S@\xa8$\xd2\xe2\xe8\xbfS@\x84e\xd5C!\xadS@\xf6\xbc\xbbK\xef\xa9S@\xa9?\x81\xb4\xd2\xc0S@\xe1\xd6\xd8\xf0"\xafS@+FQe\t\xafS@\xf2p7N\xe3\xb9S@\xa6\xd5\x99\x97^\xc0S@\x89y\xccZ\x83\xc5S@0\xb5;F\x95\xb0S@\xd4\xf9\x08Lf\xc2S@\n|aE\xd4\xc2S@\x87}\x87D:\xaaS@\x85\xf6\x18\xadd\xc1S@\xd1\xa5O\xed\x0c\xc2S@c2\xb6/\x1e\xbaS@\xfa0|\r[\xc2S@-uxf\xec\xc0S@\x81t\x1ce\x89\xb9S@\xdc\xa1\xa1"\xf1\xabS@GDJc\x12\xc3S@q\xaem\x99}\xaeS@\t=`\xf4!\xb6S@\xca\r\xc7\x7f\x8e\xb8S@\xf7\xe1F\xf8\xb7\xbaS@\x86\xba\x035\xa0\xc3S@)\x0cN\x04\\\xaeS@\xad\xa1"\x8c\xc5\xc7S@a\xc14\xa8\xf6\xc7S@U\x8cy\xfb\xf9\xc7S@\xffIu6\x16\xc8S@\xfa\xc7$\x8c\xe8\xc8S@\xca\x90aL\xcf\xbbS@\xd3\x90p\xf2\x95\xc9S@:\xefx\xab\xed\xb8S@\x03\xf6*\xfd\xfc\xc9S@^\xc49\xa3W\xb9S@\xe5\\)\x1d?\xcaS@\x9ds\xad*\x8a\xcbS@\xe2\x0fMv\x84\xcaS@\xfc+\xa2\xc6d\xcbS@\xc5\xaf_v\x86\xcbS@\x08\xc6\r9\xed\xadS@,\x07LJW\xccS@\xcfcK\x19\xa9\xbfS@\x83(P\x96\xbb\xb9S@\xcb\x13\x8e\xa3\xb7\xb2S@\xd9\x16\\\x81\x07\xcdS@\n\x13g\x1dR\xccS@\xc2/\xe0v0\xcbS@\x8e\xce\\\xc6n\xb2S@(\xa8\xa0(k\xbeS@\xad:*\xfd\xe1\xcdS@\xba\xed\xe8\x0e\r\xb3S@6d\xdb\xb8\xb6\xb7S@\xfd\xb3[z\x07\xceS@\x9c:\x84\x8e\x95\xbeS@u\x90"of\xb7S@c$\xdea\xdd\xc1S@\xef\xe6\xc0\xbe\xf7\xbcS@\x91A2\xe2O\xc1S@cpI_\x9d\xc0S@}\xa3%\xef\xe7\xb8S@\xce\xcd\x16\n\xe0\xb3S@V\xc4\x9b\x16Y\xc2S@\x1eS\xea\xfb\xff\xb2S@\xdcHNYh\xc2S@w\xc9\xd0\xcc\xb4\xc2S@\xc7\x9d \x92\xd6\xb9S@\x0cCZU\x94\xbfS@\x93?<h|\xb2S@\xf0\n\x98\x7fL\x82S@9\xcf<5\x16\xc1S@0O\xb7\x90\xea\xacS@k8\xd1|r\xb7S@\x12wI\x8e\xe4\xb6S@\xc5\xdbw+,\xa0S@g\xc9\x1b\xc9\xe5\x80S@+\xbe\x15\xee\x90\xb3S@r*\xfb\x85\xc0\xb3S@\x88\x8d\x9e\x0cN\xa8S@Q/\xaf\xf3\xb2\xb8S@\xe4\x90O0\xa5\xa6S@\xdf!\xe9\xf0\xd1\x85S@7F\x15\x10;\xb5S@ LU\x83\xcb\x80S@\xfa58.\x9a\xa4S@\x92\xa3"\xc4\x81\x91S@&\x7f-s\xd4\xb6S@sjA\x84O\xbaS@\xa7&\x1d\x00\x01\xb3S@\x9b\x15\xb6\x98L\xb7S@\tB!w\x08\xbbS@\xd8K\x18\x96\x04\x84S@G\xa5KwO\xbeS@D/\x9f\xbb\xa8\x87S@\xe5\xe8\x86\xb4\xcd\xb3S@j\x19\xa7\x93\xe2\xb6S@f\xb6\x12\x04\x7f\x7fS@\x1aP\xab\xfd\x12\xbcS@.~\xba\xd1\xda\xb7S@L\x87Tu\x1b\xbfS@L\xdalE\x9b\xbfS@P\x12Ln\xdf\xb1S@\xd1\x9a\xca\xb0B\xceS@k\x07\x05\xa1\x0e\xc1S@<pu\x9fo\xb4S@\xd5E\xf6\'F\x84S@\x9ec\x86{P\xccS@#\x83\xf6E\xcc\xcbS@f@\tMh\x93S@.)C\xde\xf6\x81S@\xeb\x08\xae\x83\xf4\xa5S@\xf8\xa8\'m\x9f\xa7S@2\x04\xdd\\\xbb\x94S@z\x84\xdb\x9eU\x94S@\xccYXh\xd0\xa2S@5_\x98M\x0c\x7fS@\xb2\x9c%"\xb5\x94S@\x04\x0c\xfaq\x13\xcbS@ci\xa7\\\x0f\xcaS@\xe7\xa3\xbb\'^\x8fS@\x97DIfg\x93S@1\xfa\xa5$\xec\x90S@6\xd3s\x8d\x04\x90S@\xa2AUF~\xbfS@:!\'\xe6\x9e\x92S@*\x83\xc1eo\xb5S@x\x05|uh\xbaS@\x18\x0c\xf9$\xb2\xc9S@_\xfb%Xl\x85S@\xa8\x80J\xc7\xc1\x8eS@yf@\x16X\xa1S@K\xaa\\\x84\xb0\x91S@6\xf20\x8a\xc0\xaaS@\xc3\x19\x10\xdc^\x92S@\x83\xe0\xf0\x06\xca\x91S@\x93`\x92\xb3\x0e\xabS@\x1a\xa9\x13#\xb6\xaaS@3XfI\x1d\xbcS@\xf8z95c\xbcS@f\xbe\x9f\x8es\x8eS@\x9b\xb8.o\xa4\x92S@Q\x87\xe1\x03)\x85S@)g(\x8f[\x92S@\xd4ID%T\x92S@/\x03\x83<\xcc\xbaS@\x93\x95<j\x80\xaeS@g$&\xe3\xf9\xc8S@\xb2U\xf9\x8e\x95\x83S@e\x001Pt\xbdS@\xd3\xf4(\x9a\xf1\x85S@]\xf5Y\x1c:\x8fS@\xd6\x1b\x8dz\xae\x85S@\xcf\x17_\x8f\xa8\xc8S@P\x96\x04\xb7\x03\x93S@\x8fGzpm\xb7S@1\xdb\x87\x05?\xa4S@!\x16C\xd7d\xafS@\xae\xb42I\x05\xb1S@\x18\xd3\x05T\x86\x84S@r\x04\x1bLB\x91S@\x06[SV#\xa6S@\x0f\x02w$\xa0\x8fS@\xc1,j\xa1y\xa3S@C\t7\x1c\x94\x8eS@\xd6\x83#xg\xa3S@\r+\xf3>m\x89S@\x06\xfali\xdb\x88S@u\x895\xcbg\xa7S@`#w\x8e:\xb9S@\xac\x9afO9\x8fS@\x06\x12\x81x\x03\xa7S@\xc3\'\xcd]\x84\xa7S@\xb5SY24\x8aS@E\xcb\x106\x1b\xb5S@\xe1\x8cC\xa3\xbf\xb7S@\xa0vc\xe8R\xa6S@\n\x85\xe9\x1b\xf2\xacS@>\xf0{\x81\xa9\x87S@t \x12\xc7i\x8aS@ZV\xb6\xdb\xa2\xb7S@\x1d\xa1\x1b\xdd\xa4\xb8S@\xf0g\xb6mq\xb5S@\xa7\x0e\xcd\xd8\n\xb0S@g\xffe\xcd:\xb7S@\xc6\xf2\xfc\xcd\xad\x9dS@0|\xea\xc2\x08\x87S@s\xfb\xf3\xc1\xd7\xb3S@\xfc\x11&\xc6L\x85S@G\x83\xa2\x8a`\x9dS@\xcf\xa7\x1f\xdfy\x9dS@\x818\x156\xce\xbfS@\xcf\xc0\x00\x85\xe7\xb7S@C\x8d\xde4\x02\xadS@\x9cO\xd1\xc7!\xb6S@{oAx\xf3\xaeS@\xf7.\x1f\x88\x92\xa9S@\xb3+-\x0b7\xb7S@:i\x8d\x12\x8b\xb8S@\x17\xb4s{^\xa1S@x\xd0\xd4\xffr\xb6S@f\xdb\xc3\xf8\xef\xb7S@f\xdb\xc3\xf8\xef\xb7S@hcZ\xe9\x11\xb5S@\'|,\xb8\xbd\xb5S@\xcd,\x85\xc4\x98jS@\x84&\x13\xff\x94\xb7S@\x07n\xa9n\x88\xa3S@u\xd8hTI\xb8S@l\xd2\xb4\x9a\xca\xa3S@\xdfo\xfb\x9f[\xb7S@0\xa7y\xb3\xf1\xa8S@\xb5R\x17\xab\xc5\xb3S@\xa8;\xe3Q\x06\xb4S@ \xb5\x08 }\x88S@8C\xea\x1a\xe7\xa2S@-e\x12,\x9f\xb4S@\x9f\xeeX_o\x88S@L"3\xac\x85{S@;C\x93\x86\xb3\xb0S@\xa6|f\t\xcb\xb2S@R\xf0!.\xe4\xb5S@\x1e\x80\x9a\x0f\xb7\xbaS@v9\x1c(d\xb0S@\x1du}\x0b\x8c\xbaS@<\xc0u\x0b\xed\xb2S@r\x97\x15j\x13\xc1S@F\xbc\x10\x87\x07\xb3S@\xec\r\x93C\xe5\xb6S@\x92b[ks\xa9S@R.\x97\xbfC\x87S@\xc2u\xe8=\x00\xc1S@\xf8\x1a\xc0@\x98\x99S@H-\x80\x0f\x85\x8aS@[\xc6\xa6\xfa\xef\x85S@>\\N!v\x85S@\xb0K!\x96\xf2\x9eS@H/\xc2\xc9\x86\xbcS@\xf6\xa1\xa4\xe0@\x86S@\x9fg\x06\x84u\xc1S@\x97\xf8\xa1(\xbf\x9eS@\xf1\xc4\xc1\x02\x18\xa9S@\xd9\xceZ\x9a\xb4|S@\x08\x16\rt\x96{S@tOK\x07W\xafS@\xb3\x8a)\\\xa6\xacS@\x974`\xb7e\xacS@$\'\xf2^\x99\xbfS@[Os"Y\xacS@\xb8\x01\xc4\x8a\r\xbfS@C\xb0\xb3\r\xaf\xbfS@\xfb%zL\xe3\xbeS@\xb9\x87W\xe6\x01vS@\xbb\xaf\x8a\x1c\x95\x8dS@\x832Zxe\xbeS@\x07\x847e\xf2\xadS@[\xd5`U\xeb\xbeS@\xa8\x88\xe7#\xc5\xaeS@\xe4\xd9}(\xa3\xb3S@"\x8b\x15\xddh\xaeS@\xce\xbc7\xb4\xc1\xc5S@\xba\x14\x08^s\xb3S@\\\xf54\xcbz\xb6S@+R\x81z\x95\x89S@Mh\xbd\xdck\xa7S@`:\nF\x98\xa6S@Yb\xb6=I\xb3S@\xb2\xb1\xde\x0ff\x8fS@d\xcf\xc5\x986\xa4S@\xa2\x0e\xf8\xd8K\x92S@\xdd\x87\xe7\xff\x8b\xa3S@\xd8\xb8Q-\x9d\xa4S@Q\x94\x9d\x13[\x8fS@yR\x97\x85\xaf\xa3S@\x10\x12\x0cz$\x91S@\xc7\x81\xeaWm\xa1S@\xeal<{\x00\x8fS@\xfd\x8f\x04[1\x8fS@\x02Q}\x99\xfb\x93S@\xefUK\x8e_\xa1S@\'\xee\xcfu\xe5\x91S@f\x8c~\xa3\x1f\x8eS@\x02\xbf"\x02\x91\x9eS@=\xd8\x1f#\x01\xa2S@)y\x0c\xa8\xc2\xafS@\xcf\xfcQ&6\xa3S@\r\xfe.\xbcD\xb9S@ O\x8b\xb5q\x91S@G}K\x05i\xb3S@\x96x\x14\x81\x1a\xa2S@H5\x10\x16\x19\x94S@\xa1\xf7\x1a\x923\x8fS@\xa6\x9c\x7fv^\x91S@{\xfc\x97\x9b\xdc\xa1S@\xf1\x04gC\x81\xa5S@W\x8ff<\xf3\x92S@$tt\xaa\xd9\x9fS@\xb8.\x99\xce\x8a\xa2S@>NL\xb1P\x9cS@P\xe8\x82\x02\xcc\x9cS@\xc3{q\x98\x8a\x9cS@\x8c\xceM\x83!\xa7S@\xd7 Z\xe4\xbe\xb7S@\x96\xf3\x8f\x94/\xa8S@\x1e\xc7|\xca%\xb5S@;e\x82\x1cB\x94S@w\xc4\xa6G\xb1\x99S@V\xc5>\x87\xe2\xbaS@\x9e/\xc9\xe7\xa2\xb2S@\x05\x08\xd9\x85\xb7\xb1S@=\xc7\x86A\x10\xb7S@\x9a\x9d\x1aR3\xbaS@\xa4\x06\x90\xf4\x1e\xa3S@k\xa1\x1b\x91\xaa\x90S@+D\xa80\xa5\xaeS@\xfb\x11m\xe4\xa5\xb3S@\x158\xad\xcd\xf3\xb9S@\x9f\xa9\x80D\xd7\xabS@\xc7\xfe\x10t?\xa8S@\xd5\xac\xf9\x83\x97\xb2S@\xca\xb4le\x90\x88S@Y$\xdf[\xd5\xb8S@\xa8\xe4\xc6\x85W\xa7S@\xed\xbc\xae\xff\x87\xa9S@\xf7C\xa1\xfd,\xb3S@7\x87\x8e\xc3D\x85S@\xad/8[\x16\xbdS@\xe3qD;\xdd\x91S@\xa3b\xf8Y\xf1\xb3S@\x0e\xcb)\x0eK\xc0S@\xad\x14{\x99\x1f\xb3S@l\xa9\xba4\xe7\x88S@\xf5\xe1\xd6EG\xb7S@\xb2\xaa\xcc\xd7\xab\xaaS@\x99\x1b\xfeu(\x9fS@M\xb9\xd1H\x07\xabS@\xf7\xaf\x0b`\xc1\xb9S@\xfbR-\xecl\xb1S@\xec\xc6\x8a(8\xb6S@\xb1\x8d\xd4r\x04\xcdS@R:\xe6\xd6\x17\xb7S@\xc6\xd9\xef\xf90\xccS@Z\x9a.Q\xb1\x8aS@u\x1f\\g\x86\xb3S@\xec\x80O\xed\xbe\xbeS@\x91\xfd\xf2\xb1\x81\xcbS@\xba\xb4\x15\xe9z\xcaS@I>\x8fv*\xcbS@\xd9\xb9\xc8<\xf5\x8aS@o\xc1\xb2\xcc\xed\xacS@r\xf7\x00\xf1{\xcbS@h\xad\xec\x03\xd6\x8cS@\x87\xc7&+\x1a\xb5S@W3\x1e:\x1d\xcaS@9\x9a(@\x11\xa7S@\x13\xdc\xd1\xb5s\xa8S@\xfa\xed3\xc8\xb0\xa5S@\x0fV\xe4Y\x18\x86S@\xe0\x87\x04\xaa\xe6\xc9S@RY\xc3\x81<\xadS@\xa9C\xf5\x82\xac\xa7S@\xae\x0f[&\x80\xa7S@\xf3\xf1\xe7m\x03\xbbS@\x0f\xf8\xf6 \xa0\x87S@\x0b\xf8\x96w\x92\x88S@\xcb\x85\x87\xf2-\xa6S@/_TFo\x87S@",\xcf\x1d\x17\x8bS@\x80\x06\xdd\xa2\r\xb9S@\xf7/\xa1\xacz\xc9S@a\xc7N\x96\xc8\xa6S@D\xf1D\x1b;\x86S@\x18\x941w\x8f\xc9S@\xb3U\x175\xd7\xbbS@\x05*\xf0\x07\xeb\x80S@vq\r\xd6{\xa9S@\xa6\x04b`\x9b\xb1S@W\x91$\xd3\x84\xc8S@\xd2\xbc\xd5il\xb1S@GQ\xc7g\x0e\xc8S@*\x92\xf3\x87c\xbbS@\xb2\xd4\xbe\x82\xdd\xb1S@Y:\x0f\x12\x99\xbaS@\x10\xd3\xfaV\x8c\xc7S@\x92\xe35\xb7\xb5\xa7S@u\xea\xa0\x05\x9d\xb1S@h\x040l\x03\xbaS@M\x99\xa9\x110\xa6S@\xdc+\xbb\xefK\xaeS@\xa4\xef\xe1\xf2R\x86S@\x98\xd9j\x1b\x9e\xa6S@*3\xf8\xf6\xe2\xb5S@\x89\x92(\x8d\x80\xb8S@t\xa2\xee"\xf0\xc6S@^\xc7\xd9\xd5\x9e\xc5S@_C\xfb\xfa\xe9\xacS@>\xf1\x9f\xd4\xe1\xb8S@0\xcfp\x81\xb0\x94S@s\x9ba\xed2\xa6S@[\xec6\xd8\xf2\x85S@L\xe0\xb2\x05\x93\xb7S@%?3\x1a5\xb7S@\xfb7\x92\xf8\xab\xa7S@<\x0f\xb1\x05\x9f\xadS@\xec\xbd\xd3X\xa4\xb6S@:\x10\x80\x95\xb6\xb8S@\xb2\xbd^\xf1u\xb6S@\x9b.h\xa4\xfa\xaeS@qZ:\xa2;\xb8S@1\xef\xb5\xea!\xafS@\xe1mY\xd3\xad\xb7S@\xd1*\xb0\xbc\x1c\xb5S@r\x8aZ\xbe4\xb6S@Q\xc7\xaf\x04X}S@c\x1b\x95\xe1\x82\xaeS@\xd8XI\xb9!\xacS@\xe3}QDK\xa9S@\x89\xd3\xae\x1d\xad\xa1S@%\xd3I\xab]\xa1S@J\x89\x1f\x89K\xb9S@\xf2\x82\xf9\x1a*zS@\x8a\x8fm#-\xb4S@f\x86\x10\xfc\xe7\x85S@\xdc\x92\x10\x0f\xae\xb3S@\x17(\xaa\xe7r\xb9S@e\xe8\xb6\xd1\x16\x85S@\x00\xa2fm\t\xbaS@\x0eO%\x07\x89zS@`.\xf4?r\x83S@\x03\xf9\x94\x92}\xb3S@\xca$t\xf9\x99~S@\t_\x97]\xb5|S@\xda\xef\x00\xe4M\xb8S@1\xe6?\x8b\x0b\xa2S@7\\\x0e\x05\xac\xc1S@I\xa7u\xe99\xb7S@\x95ND\x07\xbc\xb6S@XMX#&\xc1S@c\x8c@ %\xaaS@Z\x10\xd8\xa8\xd7\xb0S@\xad0\xd1`\xde\xc0S@"\x1b\xd0\x88\xb4\xb6S@\x15\xd9,a=\xb6S@9\xb67I*\xc0S@\rR\xc1\xbf\xc7\xc2S@\x7f\xbeK#\xbe\xc4S@\xbe\xad\xbc#\x88\xb0S@\xb1\x14(\xfeL\x7fS@}8\x079V\xa9S@\xea[\xdd\xcd\xf7\x83S@\xcb\x14%E\xc0\xb7S@n\x836:W\xacS@\xd6?\xa7#\xb0\x82S@\xea\xefK\xe2\x99\x85S@\xc9}\x9a>9\xc1S@q\xaf\xa7\x9cg\xb6S@\xdb\x1e\xa7\xa36\xa4S@\xa1\xfb>\xde*\xafS@\xd5\xb0~\x94\xc8\xb6S@\xf7-\x07\xfa\xf6\xa2S@r`g\x9b\x17\x82S@\x9cD\x1a\x8f\xdd\xc0S@\xc52^\xca\xc6\xc3S@\x99k\xad\xa6\xa5\xa6S@\x02\x1a?\x90O\xb5S@-U\x93<\x01\xacS@\xbb\xcef\xa2\x19\xaaS@\x18\x8f\x0bNZ\xb6S@\x17Y0J\xaa\xbfS@8\xdb;\x886\xb3S@\x01\xb6F\xad\x07\xb7S@a\xf6dk5\xa5S@\x9a\x10\xff7K\xbfS@:\xd4\xf0\xccQ\xc2S@h\x94\xab\xb8g\x82S@sNf\x98\x99\x83S@ \x9f\x16\xe4^\xb7S@\x04\xe2\xc56\x04\xacS@\x87-Yh\x8e\xbdS@N\x17\x96y\xab\x7fS@\xcf\x87\xabSM\x91S@\x97\x10\x86\xb9\x19\xbeS@\xd2\xbc4MQ\xacS@\xbc\x82\x90\xe0\xa5\xb7S@\xcd\xaccGK\x85S@1\xf1<so\xacS@\xd20[_\xdb\xabS@x\x93\xea\xfe\x8a\x81S@wh\xfb\xe0\xba\x80S@\xdf\x84c&?\xbbS@\xd0t\n{\xda\x80S@~\xa3\xb43\x85\xaaS@\x8b\xa9\x9dk\xe5\xb6S@e\x88\x07\xdd\xb0\xadS@\xdc\xee\x89\x15\xc1\xa4S@\xf0H\xd8\x04\xbexS@z"[\'\xa9\x89S@\xdf\x1f\xc4\x15\xb7\xb6S@+f|f\xff\x9eS@\x84e\xd5C!\xadS@\xe1\xde\x13\xb5\xf9\xb1S@q\xcd\xd1\xd8\xc7\xb3S@\x8aq\x9aoC\xbaS@\x1e\xf3s]\xa9\xb3S@%\x1d\x01\x84\x99\x91S@\xd0\x99\xc47u\xb8S@%=3\xe0\x98\xa5S@!yO\xc8#\xa6S@\x02!#\xab\xd7\xbfS@\x02!#\xab\xd7\xbfS@?\xd5\xbd\xc4\xfd\x92S@\x876\xb0\xf3v\x83S@\xff:\xc8|&\xbeS@\x84\xc4*]\xe9\xa1S@\xc67\x1a\xef\xa9\xb9S@F\xcbj\xec\xe2\x89S@\xbe\xcb&A+\x87S@\r\xb1b\xe3\xf0\xb1S@\xa2\x84\x18\xe3O\xbbS@\xf7_.\xd6\x89\xb1S@\xf4kp\xb8\r\xa6S@(\xd4\xb9hV\xaaS@\xbe\x1c\xfa\x96C|S@\x9dN\xeco#\xc2S@\xdav\xb4l\xfe\xc7S@\xc9\x94tb\x0c\xa9S@$\xabg\xe2\xa4\xb5S@\x976\xae[\x9a\xacS@@I\xd5\xa2(\xc2S@~S\xea\xc2|\xb5S@]\xb7\x06\x08?\xacS@6\xa7\xb3\x1c\ryS@>\xc7\xbab\xf2\xadS@\x12F\x8a|\'\x91S@\xa2:\xbb\x96\xb5\xacS@'
p35
tp36
btp37
a.
