# Supplementary material for: Sea ice drift data for Fram Strait derived from a feature-tracking algorithm applied on Sentinel-1 SAR imagery
Source: Data Brief. 2018 Apr 19;18:1410–5. doi: 10.1016/j.dib.2018.04.034 (PMC5999601; doi:10.1016/j.dib.2018.04.034)
Supplement: Supplementary file 2 — Supplementary material [file mmc2.zip › fs_s1a_data/HH_filter200vec/FramStrait_HH_20141122T083427_20141124T081801.dat]

(lp0
S'S1A_EW_GRDM_1SDH_20141122T083427_20141122T083527_003392_003F34_469D.zip'
p1
aS'S1A_EW_GRDM_1SDH_20141124T081801_20141124T081901_003421_003FE3_13F6.zip'
p2
a(cnumpy.core.multiarray
_reconstruct
p3
(cnumpy
ndarray
p4
(I0
tp5
S'b'
p6
tp7
Rp8
(I1
(I11879
tp9
cnumpy
dtype
p10
(S'f8'
p11
I0
I1
tp12
Rp13
(I3
S'<'
p14
NNNI-1
I-1
I0
tp15
bI00
S'\xb0\xbe\xf4\xe5S\xdf0\xc0+#\xb2\x12\x80\x842\xc0\x80PM\xdaF30\xc0\xe5\xe7V\xc0\xf3u3\xc0\x96\xaf\x18\xc6.\xe02\xc0\x9e\xa3\x0b\xbf\x0f\x9e4\xc0b\x97}\xffn\xd42\xc0\x0b}\x82C\xed\x0b3\xc0\x0c\x94\x1d8\x08\xd22\xc0\x847a\xee\'\x963\xc0\xb2\xed\xb1\x1aX\xde2\xc0l"K\xf8F\xb76\xc0!\xceE\x00\x88\xed2\xc0\x9fc\xe7<A\xde/\xc0E@s\xedm\xa53\xc0o\xa0F\xd5\xb5O3\xc0U<\xdf\xa9\x86h3\xc0\xc7\xeb\xe2\xd0X\xaa4\xc0w\x88\x9d\x9a0\x013\xc0\x90\xef\xe6\xc69\xa12\xc0n\xf2u\x93\xde\xac2\xc0\x10\xd7=\xfb\xda\xf90\xc0c\x93w1\xe0g3\xc0\xa2|~l\x9f\x133\xc0\tlV_\xfd!5\xc0\x195!\x18R|3\xc0S\x85v\xdb\xf4\xf2.\xc0\xcd`f\x9da\xb83\xc0-\xf5L\xfd\x12m3\xc0Y=9z\x11\x903\xc0W]\xed\xde\x8e/4\xc0%\x80\x1f\xcb\x9f\xd62\xc0w\x05\x90\xe8\xc3\x07/\xc0\xa6z]\x98X\xf72\xc0\xb3C\xaa:S\xa13\xc0;\x03\xb7\xd87\xfe2\xc0\xfaP\xaba\xd5\xd42\xc0]\x86\x94\xf6\\\xf72\xc0\x97\x15_\xde!\x8c3\xc0O\xc4b\xf2T\xd42\xc0%\x88\xb2]>}3\xc0\x13\x16\xfdN*\x083\xc0\x93\xf7*\xe5\x8a\xfd3\xc0\x96\xf9\x8aW\x9a\xab3\xc0Hl\'(\xc0X2\xc0~b\x04\xa5\xa2<4\xc0\xd1:\x11\x1a#\xea2\xc0{\x16\x1b\x8b\xff\xef2\xc0\x1b\xf5\xb4\xc0D\x0e0\xc0\xae\x03J\t\xec\x922\xc0-\xe1Y,\xe0\x173\xc0\x00\x08k|\'Q3\xc0,\xab\x1fX\xb0\x973\xc0\xa2\x16C\xb7~74\xc06Sf\xc2$r3\xc0\xe4\xd7\x14\xd3\xa69#\xc0\x84n\t\x00\xfbn3\xc0\xdf\xdd$t4\r3\xc0\xc0\xba\r\xd6\xbe\xeb2\xc0`i\n\xc0:\xcf2\xc0\x0b\x89\'H\xc8\xd32\xc0\x80\x10\x1a\xeb\x9cA3\xc0I&\x9ct\x9b\xf12\xc0\xadz\xf2y\xa3\x85*\xc0XP\xc5\x03q\xa8%\xc0\xd6\x84\x03\x9e0\xd72\xc0\xd9!\xc5\x0b7>4\xc0\xdc\x9b\x1e\x90c\x1b4\xc0\x81\xf7[\x14\xd9&4\xc0\xdd\x03\xb8# _4\xc0g\xfdTpJ\xf0/\xc0\xad,\xac\xb0Xy3\xc0\xe5\xf4Hk\xfa\xe62\xc0;\x88\x02\xd2\xf8\xd02\xc0\xb9\xfe\xf5~\x99\x0b2\xc0\xfa\x12,\'Dt3\xc0;^\x18mb\xe32\xc0\xc5\xe4\xdc\x02\xbe\t3\xc0\x9fz\xe4\xf2\xc0\xe12\xc0\xa2.\xd1\xda\xe5\xd32\xc0t\xd8\x07\xee\xd7l4\xc0\xd9\x81\xd9\xc2\x11\xb72\xc0x\xben\xc3\xd0\xb32\xc0\x846\xac\xfd\x1b\x983\xc0p\xe6\x9aS\xb5\t3\xc0\xfe\x86\x85\xaa\xc4\x803\xc0\xab\xabF\x04\x9f*3\xc0\x87\x01\xef\xf4\x19\x003\xc0s\xf5\x98R\x89w3\xc0\xdbk\x05?o&4\xc0\xb8=\xc6#f\xe43\xc0\xbf\xa1\xf2\x86/{3\xc0=\xac\t\x91/\xb12\xc0\t/R\xd5I\x0f3\xc0\xcd\xc9\x11Y\x1d&3\xc0Gi\x87\xfd]/3\xc0\x1a\x0eGb\x05e3\xc0\xdd~\xfd\xcfwQ3\xc0wWO\xc3.\xeb2\xc0\xe4\x9es\t\xe9\xe42\xc0_\x8b\xed;1\xf72\xc0\xdb\xfe\xef\xff=\x194\xc0\x1b\x0b\x182/x3\xc0\xe6Bd\x81\xcf\x90+\xc0\xd4\xc0\xec\xa9\rW3\xc0b*\xbb\x07\xc7z-\xc04\x18\xb8f\x0013\xc0\xbb\xa8\xdaM\xe7\xda"\xc0\xeb\x0bh\xff\x96\xab2\xc0q<\x91w\xf6\xa92\xc0u\xb92\xd1\xf2\xec2\xc0<\x89\xd9g\xe0\x7f2\xc0\x04\x08X>\xf7z3\xc0\x96$y6g\x8c3\xc01\x17\x14\xb8\tp3\xc0N\xfb\x12T\xc1\xce2\xc0\xe5\xab\xb3p\xd3q3\xc0\xc8\xd4#\x9ac\x04+\xc0ut\x91\xcb\x1f 3\xc0\xce`xmP\xd32\xc0\x17\x8e\x1e~\xfc\xaf2\xc0\nv\x7f\xdc-G4\xc0\xf3D\xe0u\x81\xad2\xc0\x0b;_\x97\x0c\xc82\xc0\x98\xed1e\xea\xa92\xc0y\xfe\xe1A\x9b\xe02\xc0(\x84T\xc4I\xa82\xc0>\xa7\x8dP\xe0\xb24\xc0\xbcF\x076\x87P4\xc0\x05.OY)\x084\xc0N\x8f\x9eSu\xcb2\xc0\xd4R\x91\n\xcf\xe72\xc0\xde\xd3l\xc0\xf4\x8b4\xc0\xb3\x85T^xg3\xc0\xc1\xde\x0c\xe8\xe1\xc84\xc0\xdc\x00D\xb7\xed\xfc2\xc0,l\xca1\x99\xf23\xc0\xd1\xb2\xfb\x19tx3\xc0\x83\xa2\xe1\x0e\x7f*4\xc0,\x1f\xe0\xe5\xc03*\xc0\x01\xd9\x8e\x91\x82\xbd2\xc0\x02\xd7\xe7\x1a\xdeG3\xc0\xdc\xe6\x14\x06`\x0c3\xc03I\x94\xcf\xd1$3\xc0\x9c\x9bU{\xba\x020\xc0fq\x0ek\xee%0\xc0\x98\xcca\xda\x16\xe32\xc0\xc9\x89Xb!\xc12\xc0\x99\x07\xbb\xaf\x1f\xfa2\xc0\x0c\x01Z\xee\xdf\xe42\xc0\\tl\x9a\xbaX3\xc0!\xe7m\xd7\x8by2\xc0\x94)\xb0\xd4O\xf82\xc0\xbe\xf3,\xac>\xf51\xc0\x14s\xed\xce\x96E4\xc0m\xa0\xfa\x8c\xd2\x813\xc0h\x8c7\xd1o\x110\xc0\x11Yz\xc3~U4\xc034\xf8\x99\xe3V/\xc0J\xc0\xd0\xf3\x1fP*\xc0R\xaa\xd6\xaa\x10Y2\xc0\x174\xc8\xbb\xf6z3\xc0R\xf3\x9b\xa1\xc1H2\xc0\xf19\x04z\xcc\xea0\xc0@z\xb2\x9a\xc3\xa42\xc0E\xb3\xc9\xbdP%3\xc0\xd1R\x8eY"23\xc0\x85\x0c\xe02\x96Y/\xc0\x86bJ\x8dR\xf62\xc0\xe5\x9ai\x08q\xd03\xc0\x90\x91\x9e{W\x004\xc0pg]]\xde\x053\xc0\x9c\xd4\xf7\x8b\x8043\xc0l\x8d\xe9\x108"3\xc0>O\xf0\xbc\x8a\xb53\xc0\x85\x0fU\x89\n\xce3\xc0C\x0eA\xd8S;3\xc0\x86\xe6\xd5H\xf0\xe62\xc0\x06<v\xd1\xfb\x843\xc0\xaeT\x18\xe9\xdfb3\xc0\x1c\xf9\xd8JK\xce3\xc0/\xbd@\xe08\xcb2\xc09\x1a\x86\xc1T%3\xc0\xbd<T\xb8\xc6\xc3\'\xc0\xcf\xb5\x9e\xc6\xee\xc03\xc0\xc4}*\xf5\xee\x862\xc0\xdf\x17u\\\x87P3\xc0)-\xf8\x02,\xe61\xc0\xf4[?_\xf3\x7f3\xc0|<r\xd2\x95l3\xc0\xfe(/pZ7-\xc0\xb0"\xda\xb1:N3\xc0@\xb1d\xc7.\xea2\xc0\x87\xd7\xea+\xfae3\xc0\xd7"\xbb\xd6D\n0\xc0\xec\xafs\xc8\xd3|3\xc0\xa1Yn\\\xa7%3\xc0@*\xe2Q\x1f\xed2\xc0\tnK!\x0b}2\xc0;0T\x1a\xe0\x874\xc08J=\xa4\x06|2\xc0\x8c+\xed\xc1\xc5\xf94\xc0IS\x07p\x1d\x863\xc0R,\x0e\xe2\x03\xd82\xc0\xe0j\xf7-\n\xfa2\xc0P\xc1\xc9\xc9\xc7&0\xc0\xda\xf4\xa4c]-3\xc0\xc3\xdc\x92\xb4\x1a\x193\xc0\xbd\xb4\xfbE\xd3\xd52\xc0\xcc\xc3\xfb\xba\xfd\x1d3\xc0\xe7\x0e\x16\xaa\x10Q4\xc0\x8f\xd5\x92\x127f3\xc0\xe1\x9c\xca#t\xe34\xc0\xc5\xca\x83W\x90\xcd2\xc0\xafpD^8\xef2\xc0GQ\x16O W3\xc0\x91\xb9Y\x8eaK0\xc0\xe0\x1c3\x1d\xef}2\xc0\x07\x0e\x15\xf4!\xea4\xc0\xa9\xf7\xd3\xd1\x1bb3\xc0\xe4\xc0F\x07Q\xd6.\xc0\x0e&\x7fP\xbdV7\xc0a\x0e~\xec\xbd\xde2\xc0\x9443sN&3\xc0\x19|T\x1b\x02m3\xc0\xe3P\xea*\xabM4\xc0\xc3\xcd\xb9\x9d\xa5v/\xc0H:\xc3\xe78\xe42\xc0\x04\xf6\xed\xda%#\x1c\xc0\xc0\xe86\xd2\x1a\xea2\xc0\xe7\x9a\xb6N\x1bg3\xc0A)?\x80\xdcP/\xc0x\xbchn$\xd12\xc0\xb3\x96\xa4\x17B\xea2\xc0\xf4h\xf6\x86\rX3\xc0\xa1\xb1\xbe\x05\xae\xae3\xc0j!\xd7\x8b\x1b\xdd/\xc0\x9c\xc3\xb9\xbf.\xe72\xc09\xd0\xe6\xa8\x9d"0\xc0\x82H\xb9\xe4_\xd02\xc0<\x07\xb7\'\n]3\xc0\xcf\xd6\xba\xd2!]3\xc0\xf0h\x8c\xab+~4\xc0\xd5\t\xe5Bp\xa83\xc0\xb8`<\xfe\xc7\t3\xc0\xe0 \xcc\x87Q\'3\xc0\x90G\xe4\x15\xeeg3\xc03Q\x19\xc1m\xe13\xc0\xd8\\\x14\xf3\x8d\xce2\xc0\x11\x07\xad\xfe\x13a4\xc0\xb9{\xef\xe0\xef|2\xc07\xfe\xady~z2\xc0\xdb\xde\x98=_\x9d1\xc0\x89\x7f\xc0S\xa6\x893\xc0\xdc\x91\x16\xde\x96\xc32\xc0veQ+\xd2h4\xc0\xa1\xde\x9f\xacm+5\xc0\x9d9\xbdT\xcd\xc02\xc0 \xeb5t\xfbx3\xc0lPM\xe3!\xc02\xc0\x80\x01\xc5\x05_e4\xc0\xb7\x81l\x86\xe9-5\xc0O\\\xec\x1f\x9ey2\xc0\xe5\x16c\xd1\xb8\xc42\xc0\x9e\xb0\xc3\xb9G\xc02\xc0E\xee\x17\'{z3\xc0\xf9ga\xda\x90M6\xc0\xfbX\xef\xc8\xba\x80%\xc0e\xde/\xab\x9aM3\xc08\xca\x01\tk\x1b3\xc0.\x16\x94\xb31\\3\xc0k\x04\x90\x81\r\x803\xc0\xe2j\xc7\xf5\xc6\x054\xc0\xeb\xc9\xee\x1c\xd8\xe5/\xc0|\x15_\xd0\xf0\x060\xc0\x99\xb8>\x88\x0c10\xc08Vr\xc6\xed>3\xc06\x17W\xed\x0593\xc0\x18.]\xfd\x97\xa00\xc0\x8bg\xb1\x08V\xb6*\xc0\xc5GSi\x90\xfa3\xc0N\x8b\xdb|e\xa13\xc0\x81\xd4L\xc4\xee\xe83\xc0\x1aBgS_y4\xc0\xd5\x95O\xb7T\xfe2\xc0\xed\x98[K\xcf\xc32\xc0\x06\xf5\x8c\xf4iR2\xc0\x1b\x05*\x06\xb2S-\xc0\xdd>\xf4U\xe9\x92/\xc0\x08B\x1f!0\xef2\xc0\x12F|d\x0c-/\xc0\xb9{\x142\x98\x192\xc0U\xd8\xed\x9eEN2\xc0.\x97\x96aF\xda1\xc0\xe0A\xb6nj\x8e/\xc0%\xa4\xa1\\+\xc30\xc0\xa8Tp{\xa5<3\xc0\xf2\x11\x7f\xb6\x89A3\xc0ii\x96\x95\xfb\x8f%\xc0\xdc\x89\xd6\xeeQ\xb43\xc0AUK;5\x93-\xc0\xa7\x95\x91\x94\x80s3\xc0\x8e\x15\xac\x12\xd4\xc72\xc0\xa9\xfd\x11\xe9\x0c\xcf1\xc0\xfa\xd9\xa6\xa0V\xa9(\xc0\xdb\xf6\x97}\xb1@5\xc0c\xb5:[\x91\xe35\xc0\xce\x8b\xec\x1dA\xcb2\xc0\xe1\xbb\'\x94eT1\xc0\xf2\xfa-\xad"\xe22\xc0Z\xd0\x8e]>\xa11\xc0\xe4\xf3\xfd\xfb\x9c\x8b3\xc0\x92DO\xf1G\xc92\xc0fZ7U\xe7\xb82\xc0~\x1d\xf0\x8dd\xdf/\xc0V\xb6\x99\xe8\xe7\xf42\xc0\xfc)\xd6\xd0_ 3\xc0\xde\x92yC\xdcL2\xc0X\x95\xd4\xe3\xb7\xdf2\xc0\xec\x06c\x03\xd7\x841\xc0y\xee\xa3\xaa!\xd61\xc0\x85\xddx\x11\x06t/\xc0S\xfc\xb1\xf5\xa1M0\xc0~\xd4q@\xa5A5\xc0gt#qC\xa21\xc0\x97\xa4n\xbb\xa5\xba2\xc0\xc2No\x99\xb2}3\xc0\x91\xd6\x98\x96\xe0\xb3.\xc0\x83\'=\x80\xff\xe12\xc0n\xb3\xe2\xa8\xab\xeb2\xc0kj3\xe0\x88\xcc/\xc0(\xab,\xca7\xba\x1d\xc0\xec\xc8]\xf4\x14\xdb4\xc0r#\x0f\x83\x8cn3\xc0\xec!\xb5\xe5\x86q3\xc0-\xa6da%\x99/\xc0\x16,;eS\x874\xc0\r\x15\xc8i\xe7\xa22\xc0^\x9cY\x98\xd5\xbb1\xc00\xc0\xf5\xe1\xfe%3\xc0m)P\xfc[t3\xc0\xa8\xeeX\xe7jD3\xc0\xcet\x1a\xa9\x8cq3\xc0\xa6\x1dQ\xe3\xf4\xef0\xc0\x828pYF[2\xc0\x13\xac\xeb!d\x9e1\xc01\xdd\xe7+\xe3G3\xc0\xc0\x90.\x8c\xd7\xa03\xc0\xed`o\xd4\x03t3\xc0\x03\xbfr))q4\xc0\x18u\x7fv\x9f@3\xc0\x01\xda\xb7\xcfn\x92/\xc06\xb0\xe6onQ3\xc0\x0bE\xac\x86\x94\x010\xc0EGn#\xf6\xbc-\xc0\x83}\x82\x99\x8d63\xc0^\xc2\xf7\xe3XM3\xc0H`\xf5\xec_\x035\xc0\x9e\xb7\xa9+\xb2y3\xc0\xcb8\'.\n\xc12\xc0C\x1c\xaa@\xff\x7f3\xc0\xcd\xa5\xa8g\x9f\xa62\xc0[\x98?\xd4\xcf\x820\xc0t\xca\xf8\x8a\xbc\xe03\xc0>\xc2\x92\n`{3\xc0,\xe5\xb9\xa9\r\xb22\xc0hS\xc0\xeb\xbe\xe50\xc0&\xf14e\xd212\xc0\x17N\xb7\x00\x1fl4\xc0\x81E\xf5\x8a\xa6\xf32\xc0M\xc5\x1aO\xc4"3\xc0X\x91\xee~mw3\xc0S~\xf4\x16%J/\xc0\x8f\x80\xb8t_\xc92\xc0\x19\x11\x91\xd9\xf5\x8e3\xc0\xb6\x18I#a\xd46\xc0\xcf;\xbf\x90\xfas4\xc0\x00\xb1-Y\xa5q3\xc0t27Wj\x7f3\xc0\xeb\xc5\xc6\xf4\x18|3\xc0W\xad\x17\x18\xf9\xa64\xc0\xc8\xc5\\\xae\x14\x931\xc0Vt\x91\xf3VG5\xc0\xa4n\x03\x97\x06v)\xc0\x7fd\xb4\xe5\xef\xfe2\xc0\x15o=\x84\xd2r3\xc0\x93\xf6\xc9u\x15 3\xc0\xe6\xf8>\xf7\x82X4\xc0l\xfeyj\xe1\xd82\xc0\xe4,\xb4b\x1ai)\xc0\xd2x\xebp\xef\xd9.\xc0\xe5\x9a\xab(\xeb\x9b1\xc0\xd7\x00\x9d\x03\x8490\xc0}\x8e\xb8\xe8\x15\xe02\xc0\xec\x81\xbdqB\xdc.\xc0\x89\xef\xbeD \x8a2\xc0D\xab\xaaT\xaa91\xc0\xc8\xc9I2\x0b\xcc4\xc0P\x92#~M\xb33\xc0\n\x1f\xb2)\xa0\x0e7\xc0\xafT\x8cY-c5\xc0k\xf0\x060\xc7\x813\xc0\xb9\xc0\x81# \xa02\xc06\xe5A\xa5\x0b\xca2\xc0{\xbdx%{\x8f0\xc0\x1d\xec\xb8\x84\xf7U4\xc0\x08\xcaJC\xf5\xfd0\xc0%\xef\xe4\xfb\xe932\xc0\x0b<\xce"\xf6\xfc3\xc0]\xe6\xb8\x86R\x0c4\xc0e\xe0\x10TY\'*\xc0qm\x87\x9f\xf7\x833\xc0\x01=\x960\x1c\xeb/\xc0ty\xd9\xfb\x9b\x8d3\xc0q\x94\xb2\t\xcb~0\xc0\xbc\x9fg6\xb5D5\xc0\x12\xd6\x90H\x04\x9a.\xc0\xd0\x8dx\x7fR]5\xc0\xb6\x88\xe2TfB5\xc0\xe7-\xd9|v,3\xc0\'\xa3\x02\x9d\x96\n3\xc0\xfb,\xbc\\\xb210\xc0\xbe\xdc.\x12\xb3!1\xc0\x89\x92\xa3\x19Z\xe81\xc0\xc7\x1f\xe7\xb2b\\3\xc0\x9d[\x9a6co1\xc04~\xe403\x8f3\xc0X~\xfc\x93\\\xf23\xc0\x9d\x8a\xd4)\xa3\xf2.\xc0\xa2\x92<\xa1c63\xc060R\x88\xf9\x834\xc0;M\x98\x83\xb6\xa8(\xc0\xe33\xd1r\x91B5\xc0\xdc\xa8\xaa\x82v\xe6/\xc0>\x97\x02\x0f\xed\x1a3\xc0\xe0\x97\x973$}4\xc0\x17ID\xfd\xf6\x167\xc0\xc7\x8b\xfb4\xee\xac5\xc0vi)X\x08H3\xc0\x9b\xf7\x7f\xeb\x1d\x953\xc0\xdb\xa2\xa7\xb9P\xf31\xc0!-d\x01\xd4?5\xc0\xa5d\xdaq\xfds4\xc0\x9e\xfbk\xf1CL3\xc0\xc7\xaa6\xc0y)3\xc0\x01E\xfa\xea:\xda2\xc0\xca\x89Q>|G3\xc0\n\xd9\x8b\xeb\x1f\x1e3\xc0\x94\xa4d\x976\xbc2\xc0["\x0f:\xf2\xb63\xc0\x90>yq4\xf61\xc0\xaf\x13\xb5\xde\xa6\xac.\xc0\xd8\xb1\x8f\xd0N)3\xc0\xbf\xa4\x8esZ\x82/\xc0\xbb?\xe2\x1d\x03\xff/\xc0\x93\x80j\xfa\x9e\xe63\xc0\x9c\x0f\xed\x164;.\xc0\x16\xd0\xb1\xc2L*3\xc0O\xf67wH\xae4\xc0\xc6\xdd\xc3\xb8\x1b\x163\xc0\xd3v\x05#\r\xec1\xc0\xcc\x82\x96rDL3\xc0\xf9\x9e7\xaf\x96\xa4/\xc0\x87O\xc1+\x83"3\xc0\x9aj\xdd\x14\xc1\xdb2\xc0\xa2h\x89\xc1\xdc\x8d3\xc0}Z\x9b\x08\xa4\xbf)\xc0z\xb1\x92\x19\xab\xb62\xc0\xfd*@Q#)3\xc06\x03\xb6\xf5\xcc\xc3-\xc0\x89\x94\xec\xa8k)3\xc0\xc9\xcfLz\xf3\x113\xc0\xe7\xef|6\xa3\x0f/\xc0\x81\xd5k.\xa7\xdb/\xc0\x05\xe3 \xba\xde\xaa4\xc0Bx\xb0\x84\xb7[4\xc0\x9cC\x17\x99q\xa7/\xc0\x1b\x00\xaehvm4\xc0\xd0`U\x1b\x97\x854\xc0h\xcc]1i]2\xc0\x01\xd66\x00P\x9d*\xc0\xd6\x0b\xb8|\x90\xc0-\xc0\x90p7#\x00V.\xc0:\xd6\x9cV\x1d\xb61\xc0j`\x0b\x19\x94\xfe2\xc0h\x915\xdc\xc5\x1e \xc0\t\xa9k\xf8k\xbb-\xc0M\x8en^\xd0/3\xc0\x83?\x0c\x9b\x9c\xef3\xc03\xc6\x19xv\x941\xc0\x9e\xfdG\x13I;5\xc0\xe1\xd2\x95\x84,\xf73\xc0\x1a\xa0\x85O\x87e4\xc0\xb2\xf0-\x7f\xf6\xee(\xc0\xff\xd6\x01\xf6i\xbe*\xc0Z\x86\xf9kZ\xf06\xc0%Atl\x07>3\xc0"\xc6\xd6x\xf8\t2\xc0)%9+\x9d\xe92\xc0\x0b\xa68\xe1.\xfc2\xc0\x9b\xe39\xe3\xe6\x925\xc0BabS\x95+3\xc0\x93D^x\x80P3\xc0\x94\x05\x85\x9e\xab\x1f3\xc0\xf0\x9bR#\xd4\xd1"\xc0\xc0}s\xdf\x80O5\xc0\x9bb&\xa3\xdfp5\xc0\xcan\x972w\x855\xc0U\x92\x9e\x8c\xfa\x8e3\xc0\xe6\xa9\xd2\xc1\xad\xec1\xc0F\xc6\xb5IL\xb11\xc0*\xc2\xecm2c2\xc0\x85\x93\x07%(%3\xc0\x0b\rq8K\x132\xc0\rU\xf3\x07?\xf81\xc0;\x10\xf8\xe5\xd5\x913\xc0\x8bl&\x85\x1e5/\xc0q]\x08\xb2\xeb\xc2/\xc0\xdc\xbe\xd2\xc9p\xf83\xc0\x04p\xd0t\x9f\x0e4\xc0j\xbf\x10-|3,\xc0\xf1\xdb\r\xc38\xf82\xc00\xca\xdf\xcc\xec\x163\xc0\x87\xa6[\x83F\xc6/\xc0=r2T\xaeF3\xc0\xc7\x04\xd2\xb5\x00\x942\xc0\xd4^\xc7\x10a\x9e3\xc0!\xf2\xa1A\xe0&3\xc0-\xdejo[\xd43\xc0\x18\'q\xd7\xed\x945\xc0\xcfj[Z\xcb\xc43\xc0\xfa\xc3\x93Fb\x9c3\xc0\xcc)\x05\xf4F\xef/\xc0\xf1\xa3\xed\xc9\xd0\x0c2\xc0t\xf67(\xa5\xbb,\xc0\xf0\x86\x9d\x86\x92(/\xc0\x9aa\x7f4N\x1c3\xc0\xc5FV\xc3\xb8Q0\xc0n\x8bq\x1e\xdcW.\xc0\xd6M\xb8l\xb3$3\xc024\x95\xcb\x8ae4\xc0\xd3\xca0\x04\xbaj5\xc0\xa8?A\xe0\x1an4\xc0\x1d\xe0\xf0H\xabT3\xc0jj\xcc\x18P\xeb\'\xc0\x9e\xc6cy%\xfd4\xc0\x8b\x03\xee\x08\xb5\xd43\xc0X{\x901\xd7k\x1a\xc0w\x9d\xa1\xb0F\x973\xc0\xea\xd1\xb8c\xe4\x97/\xc0S\xf0\x17\x1a\xbc\x133\xc0A\xc1\xa5|\xb7 3\xc0\xdf\x10\x17\xd3H\xaf3\xc0\xffoHtQD3\xc0!,t\xf7\xea\xb03\xc0\xe1\xe4v\xd0;]1\xc0\xa3\x01\xc2\xfa\xe2\xf62\xc0\x802^0\xaf\x153\xc0\xd1\xbd@\xda/\x1a4\xc0\x05\x19f\x08\x9dD4\xc0;\xbe\x8e\xab\xe1!2\xc0\xaed\xac\x93\xdb\x184\xc0o\x03\xf2\xeaO\xa3/\xc0;\x1a\xae\xef\xf9\'0\xc0\xb9\x17!\x81\xd9\xfd2\xc0R\x01?\x8d\x9a$2\xc0\xf8S\xa6H\xab\x843\xc0(\xd2\x9fs\xbc93\xc0t?\xad\x9b\xa7Z/\xc0\xa27\xc8\xc8\xe6\x8c/\xc0\xc6\x7fO\xa3\xed.1\xc0\x84\xa5\x1ak\x1c\x027\xc0\xc06\xcb4 \x0c3\xc0A\x98d0\x96:+\xc0\xec\x8a\xc8\xdd\x13[3\xc0L;\xf8\x08\xf7u3\xc0\x8c\x1c\xf1\xdd\xfb[2\xc0<\xb3\xba\xbe\xf2c5\xc0\x08\x92\xb8.&\xe02\xc0\xed\xe5\xa4)AQ4\xc05\xed&\xabwl4\xc0[\xcc%D\xcf65\xc0\xb7\x03g\x94\x06\xb63\xc0\x18\xaf\x10\xe6v\xaf2\xc0?\xe1H\xf1\xa6\xbf2\xc0.\xd3:%\x17f2\xc0\x9f\x8e\x9fe[^2\xc0\xcc\x95\x0fu\xf0z3\xc0\xc8\x07\xdet\x9f\xee1\xc0\xf6\xff\xca@W\x142\xc0\xced\x94\xf6\xcc\xd1%\xc0\to\xd5\xb0j\xdf%\xc0X\xe0U\xa30c4\xc0tC\xc8|HB0\xc0\x0c\xbcN\xad\xd6S4\xc0\x0c\xf2\x1b[\x9f\x183\xc0\x99\xb3Af\xfa\x9d*\xc0\x9f\x8d\x05\x8e\xdb|3\xc0{d\xe5\xf2\xd8\x8f.\xc0\xe5\xc5\xd6(%8-\xc0\xae\xc2t\xa80]2\xc0\xe4\xbd\x8e\xc1l"3\xc0{\xf4\xad\x12}\x146\xc0h,\x95P\x03\x95*\xc0\x83\xaf\x19\'y\xce2\xc0Z\xf0\x99\xc0\xff\x013\xc0-\x16:\xb0\xfe\xce1\xc0y\x8e\x05\xb6B\x842\xc0\xa9\xf5\x91\xa6\xd6\x883\xc0\x13/\xa3\xbf!\xeb2\xc0\xf3e\x91\xc4\x06Y0\xc0\x9aUf\x1a\x15V2\xc0\n\x0c\x88\xef\x8f\x8e3\xc0R\xa4\xe3\xe8\x89\xf92\xc0\xed\xd1\x12N\x87 0\xc0\xbc!0XL\x95,\xc0\x05\x7fQl\x1d\xd62\xc0kLt\xd1\xfc\xd32\xc0\x16R\x10Z\xd7G3\xc0\xd4u)\xf8\x88\xc43\xc0\xd2\xa6L\xc6\xfa\xda2\xc0oJa{\x88&0\xc0?XZL\x1e\xb62\xc0\x1e\xcdQe5g3\xc0Z\xdd\x14\x8eK\xb76\xc0m6Y\xde\xee\xcc%\xc0\x1eD\xc9^p\xb52\xc0oW\xb4\x08\x91m0\xc0p\xfd\xac\x94I\xf72\xc0?\x1f\x8f\x81\x94\xd81\xc0\x9e\x96;\x11\x14\xa32\xc0\xbe\r\xe6!6\xd1,\xc0)\xf8\x17bQt4\xc0\x07\t\xd5>\xaf\xbb3\xc0\xa6\xbe7\xe7f*4\xc0b\xab\x9d\x9b\xbb\xa53\xc0\xd0A5t \x91\'\xc0\x97t\rk_\x8c%\xc0\xec5:\x96@P2\xc0S\x8b\xc6!\xdc\x9c,\xc0WUg9\xd8\x86-\xc0\xba\x12\xf0o\xfa 4\xc0\xf2\xbd\xd9\xe3Es4\xc0\xf56\x88]8h0\xc0\xb0\xf4\x99\xc5\xb1\xc83\xc0\xb1\x0f\xf4\xd8\x8d33\xc0\xae!\xdc\xd5\xef\x903\xc0%\xae\xb9;\xaa\x046\xc0}<-\xeb\xae\xa63\xc0\xd2\xf4\x01;\xd6\x194\xc0\'\xd1\xc4\xc3\x05\xc92\xc0\xc6\xaa\x9b\xfb\x18(3\xc0\x05\xb8[\xd8\xed\xf82\xc0\x1e\xf5]\x1a9}3\xc0\xad\xdf\x9f\x1cD\\6\xc0\xe8\xedNED\xa21\xc0\xe8\xac%\xfbtY&\xc0\x8e^\xb3\x8f\xa9\x9c0\xc0S{\xfc\x93\xd6\xec2\xc0\\~\xc6\t\xd5\x8a0\xc0_%;\x9d\x85\xfb4\xc0\xadgK\xc2ry3\xc0j\xa3r\x1d\xb7\x863\xc0\xa9e\xcdzx\xbd2\xc0A\x93\xf5\x821\x0c4\xc07Qdb\xb7_4\xc0\x12\xa52L>\x103\xc0m\x10Y3\r\x933\xc0]\x9fJ\xd2\x7f\xa11\xc0\\\xacpF\xea +\xc0\xea\x9d\xcdH\xd7.3\xc0U\xea\xfeY<\xa13\xc0J/\x86\xef\xc9\xe13\xc0\xae\x93E)\xb5b4\xc0\x03\xb8\xe6E\xcd\xa12\xc0\xe7\x1a$,]\xda-\xc06\x8e o\xd6c3\xc0\xf0\xb7D\xa2c\xe10\xc00\xa7\xdb\xe1\x17\x904\xc09C\x93\xb4\x1b\xf43\xc0\xe0P7\xa3)\xeb3\xc08\xdb4\x02\x1a\xba2\xc0\x96\xb3\t\x1c\x11P3\xc0\xa0F\x8c\x1b\x83\xae,\xc0z6$\x93~\x1e3\xc0q.9i\x97\xbb2\xc0\xd5\xcdp\xd5t\x062\xc0\\\xddzc\xbc^2\xc0z5|"l:3\xc0\x15\xe3:\xbc\xed&4\xc0\xab4\xfcJ\xf243\xc0\'\xcb\xfb\x8du\xce+\xc0r\xabB\xa6\xe1\xa22\xc0A\xa4L\xdc\xc9\x913\xc0\x83s8E#\xe12\xc0\xd6sz\xcb\xb6m-\xc0\x93\xadX1QY/\xc0E<\x03\xa3\xe0\xf53\xc0<\xad\xb8+\xc3y2\xc0.\xdeHX\x08w-\xc0I%\xd3\xcdb\xf15\xc0t\nR\x83\xbdT3\xc0\xde3\xc7\xcd\x1b\xf23\xc0\xf0\xb1\x8d\x06\xfb&3\xc0\x03\xf9\x0f\t\x93m1\xc0\xfbAQ\xd5.\xdb2\xc0\xb4\x18r\x18\x98E2\xc0\xf7s\xfe#\xc4e1\xc0\xc0\x16\xd5\xd8h\xae1\xc0a\xc13\x12\xa6&3\xc0\xd0]\x0b[.O/\xc0,\xd0\xb7_\x03\xb8-\xc0\x03\xbc\xa3*k\x84-\xc0\x0c\x92K\xf2Fh1\xc0\xa4kr\x8d\xe2\xfc3\xc01\x1fj\xb0\xa2]3\xc0^\xf9\xa7\xf7Es3\xc0\xca\xd0\x14/\xf3\n3\xc0\x06\x93B\xc3\x02\xe61\xc0\xdb\xe0\x17$\x9e)3\xc0\xcc\xa3G1\xaa\xc73\xc0\xedV\x90QU\x872\xc0\x83e\xad\t=F4\xc0\x8eAHE\xe2\xed1\xc0\xa3\xb2\xa8y\x91[1\xc04\xdb?\xac\xe015\xc0\xd6x@\x03a\xcc3\xc0st\x8e\x1f\x0b\xd5.\xc0\xa2\xb8\xba\xdb\xa0\xd81\xc0\xb4x\x04\x7f\xc1z3\xc0Bb\x87\xe3W\x0f4\xc0P*\xb6\x95\x9653\xc0IU\x95\x99<\xd0$\xc0a\xba\xce\xb6[A0\xc0YO\xe4\x9d -0\xc0\x13\xf6A\xf3e53\xc0\n\xb89\xa3\x9dN3\xc0\x98\xb7\xe3M^83\xc0AC\\\xfev\x932\xc0\x86\xd8\xb2\x92\x9a13\xc0MT\x94\x84\x8e\xf6$\xc0\'v\x88F\xb5A3\xc0\xba\x0b\x17\xa8?G3\xc0\xef\xd0\x8bZ\xa5\xa05\xc0\x13R[\xab\xc8F3\xc0\xd7\xda\xe52\xb2\xff0\xc0\xdb\x009S\xb1>3\xc0\xfc\xbf\xdb\x94\xb4\xf31\xc0\x18\x13\xbc\xfb\x87\xcc(\xc0\xf2\xb5\xdc\xd6e/3\xc0\xa8\ro\xb8\x14\xe91\xc0T\xb3\x04`$\xa73\xc0i|\x0ev"\xa7/\xc0\xf3\x14\xc9\xc7\xa8\x0e4\xc0\x10\xdf\x01\xae\x12\xe13\xc0/\x7f\x91\x03t\xfe4\xc0F,\xb0\xfe\xb8\xf04\xc05Rh\x81\xa9.3\xc0\xa0\x10\x02\x81\x88\xc43\xc0pF\xaf@\x8d\x084\xc0\xb3\x14\xa0\x04="2\xc0R\xe5Sk\xe6L3\xc0g\x1f%\xbd\x84Q5\xc0\x1dHv\x8dm/3\xc0\x92\xd8\xb41\x15\xec3\xc0\xf3\xc3|\x13;\x99/\xc0u\x8bT\xc0\x1c\xf42\xc0\xcd\x01{\xc43\x99/\xc0\x19\x8b\xb8\x93\x7f\x1c4\xc0\x9c\ntJR}0\xc0\r\x18L\xcdB/3\xc0\x7fK\xa3\xba\xb8b3\xc0\xb6#\xc5\xd1\r/4\xc0\xb5\xed"k1\xff2\xc0\xbe|\x96\x87\xe5\x073\xc0\xd8\xba\xe0?J-/\xc0\xc5\xee\xcfL\xd0C3\xc0\x9ad\xac\x1e\x95\xe41\xc0\xc6\xf4\xe7*\x93"-\xc0\x1f\xa2\x99\xdb\xf7l3\xc0\xc3h\x91U\x9d:4\xc0\xfc\x14s\xa4\xaf\x1f2\xc0\x93a\xca\xa9o\xe64\xc0\x07\x05\x12\xb78s3\xc0{U\x80\xd4\xdc\x1c2\xc0\xfe\xdc\xca\xdf\x8fc2\xc0%\xef\xe4\xbb\\\xc41\xc0\xe7\x1a_!\xf7\xd84\xc0{}\xf6\'\x9b\x11/\xc0>\xaf\xc8\x01\x02(4\xc0]\x05,\x1b\x1f53\xc0Q\'A\x00\xd6\xd62\xc0\xf3\x92,I\x99\x073\xc0YHvcm\x163\xc0\xc5\x13\x99]S\xa1-\xc0q>^~<\xfb2\xc0\x8b\x9f!\x03s\xb1/\xc0~\t\xcfl\xe6G2\xc0`\xa0\xe2\xd2N 3\xc0\xb7N\xdf(\xea\x003\xc0\x95}\x15\x05p\xf13\xc09\xa9:\x15\x82/3\xc0\xb7N,\xee\xd3C2\xc0\xd4\xf3\x03\x08\x83\xe00\xc0\xd4\x1c\xec\xf6\x92w2\xc0V=\x83\xa7\\5/\xc0\x0b\xc6\x00\x90\xee\x1e4\xc0\xc6,\xcf\x99l+3\xc0\x1dZ\x89\xd1\xdc\xca3\xc0Bf5\x88\xb4\xbb,\xc0\x90\xf4\xcfpe\xf32\xc0\x81\xb1\xa1\xdd\xb8\x8a4\xc0E\t\xe5\x15\xa8\xd75\xc0,\xc7\xf4\x14\x1d\xe94\xc0\x06\xe8QQZ\xe21\xc0\x15\x01\x81\xcc\xf65/\xc0\xfd\xc7\xbd6(\x0c0\xc0{zI\x1a\x95\xef3\xc0\xb4\x0cC(\xd0\xe62\xc0\xb7n\x86\xcfc31\xc0w\xc0\xe7N\x1c\x003\xc0\x9c\x8f\xc5\x82\xf1>3\xc03\x90\xeb\x8eO\x0f4\xc0\xe2\xfc\xf9\x93\x1c\xf83\xc0\xd5\xaak\xea\x03\x1f2\xc0\'AV0\xf0+/\xc0\xae\xe63ka\x0c.\xc0\xf6\x95z\xf1\xa1\xc53\xc0\x81\xa4\x0f\xfb=\x92/\xc06\xdd\xcbD\xcc\xee3\xc0\xbaGy3\xe2\x043\xc0\xcfk\xfe\x04\xc5U-\xc0\xe4\xb7\xdf\x88\x8eZ3\xc0O\x95T\xae\x83K/\xc0\xb5:Y\xd1k\xe85\xc0\xe5c\xdf\xb5\rx3\xc0\xe5oe\xa9{Q4\xc0\xa3\xe9\xd2;\x17{3\xc0\x8b\x9f\xd8\xcb\xb1\xfa3\xc0\xc9\x91\x95\x7f\xaaT3\xc0Q0J*aW3\xc0\xf5\r.t\x0c\xde2\xc0h\x90\x1e\'\xb7\xde4\xc0\x90\xe4C+\xa2\xac2\xc0[\x1d\x1d\n$50\xc0^N)>y{4\xc0tc\x89_\xb3\x134\xc0aT\x92\x13l^3\xc09\x15\xa5\x94\xc2)5\xc0PV\x99\x94\x9eD3\xc0\x92>\xc9\xdb\xf6\xeb)\xc0\x1f\x1d\xb0\xe72\xa83\xc0\x1f#\xf6R\x14U1\xc0!\xeeeF\xba\x1c3\xc0@\xe9K\x06\xfe\xa73\xc0\x1b<\x19\x9dD-3\xc0\xce\xa7\x14UZ\xea1\xc03\x936\x06\x96\xdc2\xc0\x12\xc3\xc4\x92\xcf\x8f4\xc0Y<*\xb1u\xd41\xc0>\xdc?2\xb4,4\xc0\xe6.\xcf\x00\x1e\xdf3\xc0\xe5KVgX\x074\xc0,\xba\x1e`U\x050\xc0(R\xcd\xb9;:1\xc0m\xa5\xc7lY\xdd2\xc0/\xf8\xd6P\x02\xee.\xc0%\x00\\%\x05\x0c3\xc04\xaf\x81dx\xa32\xc0\xef\xa14\xefc50\xc0d\xa6\x1do\xf0\x034\xc0\x90\xe5\\4\x8a\x9b1\xc0,\xc9\xca\x9bF*2\xc0\xf9\x11\xdd\x08_\xed/\xc0/2\xb9_@\xcf3\xc0B\xc7\x80\x0b\xbe\xe51\xc0\xa8\xa1\x89\'\xbf\x8d4\xc0\xf9\x8b*\xcb\xd0A3\xc0\xd5\xea4\x1bG\x904\xc0lP\xdb\xf1\xd3y4\xc0\x83\xd7\x02Sb\x9b3\xc0\xf6\xff\x93>K\x9c4\xc0{hU&\xe2\x0e3\xc0\xaf\xc1bj\xe0\xa14\xc06YH\x9f\xe1\xab1\xc0\x97E%\xa7\xae\xa93\xc0\xb1\xc9n\x99\xd6V4\xc0j\x11\xc5\x1a7m3\xc06\xeaH]\x8e\xcb4\xc0?\x1a:\x1a\x9d\x080\xc0$H\xael{\xad2\xc0\x18eb\x0c+=3\xc0\xc9D\x8dQB:4\xc0\xe4\xf3\xeb\xfe\xf7\x9b2\xc0\xbb]|\xe4\x1e42\xc0)\x0f\xb5\x81\xe1\x073\xc0*\x03n\xaf\'\xe7.\xc0\xe4>\x1b\xe02\x063\xc0\xe3\x19s\xe5\xfd54\xc0\xb8\xb7\xe2=.\x914\xc09\xe3g\xe9l0*\xc0F\xd7\x0e\xf6\xf9\x934\xc0>\xd68\x1bZ\xc04\xc0\nt\xf5L\\\x1d4\xc0\x92\xf1\'\x07\xb0M0\xc0.du\xef\xfa]4\xc0\tW`\xbb\x1de4\xc09\xfaWK\x90\xe3.\xc0*\x98\xac\x1ef\x1b3\xc0\xfa6\xec\x18\xd9V/\xc0\x84\x99\x8aM\xa1R5\xc0\xaa\xf6\xdc\x90w\x9c4\xc0\x05\x04\xe7_\x03\xdd4\xc0J\x1e+~[\xb34\xc0\x1eG\x9b\xa7\xc8\xff2\xc0l?j>\xd4V3\xc0\x8c\xe0E$}\x143\xc0\x19\x83k\xeb\xe41/\xc0o\xfeGkM}2\xc0x\xe2\xd0\xee\x92\x1b5\xc0\x92]\x87\xeeU\x195\xc0\xc9\xda\x87\xfc\xc9 3\xc0\xeeI$J\xe3\n3\xc0\x89\xa1\xbf\xcf\xa5\xc33\xc0a\xc0\x98\x96*93\xc05\xabQC&\x043\xc0\xc7"\x97+\xefc5\xc0%\xb6\x1a\x0e\xcc\x144\xc0h%\xe0j\xcd\xa53\xc0_"\xfc\xabN\xdb3\xc0zG\xc7\xe19\xa13\xc0\xb0\xd1\x89\xf8\xd3\xf12\xc0\x04\xd9I}\xce\xc63\xc0d\xd4e\x93\xc6\xe2-\xc0\xb3\x0blR\x15\xfc2\xc0\'\xf1\xfb\xf6q\\2\xc0\x85\xc1\xc9\xff#D4\xc0Y\x87>#94.\xc0\xd6:\r\xca\x97}3\xc0\xc1\'A\x19\x91L0\xc06\xd4\xd5\x04\xdb\x1c/\xc0+Klr\xee\x9a4\xc0A\xc7(\x08^\xdd0\xc0L<a\r \xcb0\xc0\xd9y\x0e\x88\xaa!5\xc0\xaf\x04\xc6:I\xdd3\xc0:N\x93\xcce"3\xc0\xc1\r\xc5<_\xe65\xc0g\xbd\xf1?\x8c\xac.\xc0\xfe\xf7\xf0\tm\x1b0\xc0\xe3\x83\xefUQ\xca0\xc0\xf1\xb4\xc3\xd8Y42\xc0\x98|\x1d\xe3\xe100\xc0~hH\xfa\xff.0\xc0\x1b`\xb56\x7f\xb83\xc0\xa2{\x19X\xe3$4\xc0d\xfb\x99Z\xdd@3\xc0\x0c\x14\xd4\xd8l\xae3\xc0y\xd4\x84Y\xedW4\xc0\x89*\x81K\xf6;/\xc0x#\x08\xef\n\xa93\xc0\x8e\xb7$c\xa2\x153\xc0\xaa%u\xde<\xd03\xc0\x13\xce\x9a\xd3\x1c\xfa1\xc01\x90\xd4\x98"\xca4\xc0\xfbN\x13\xc0=@2\xc0\x95B&!\xe6\xa83\xc0\\\x1e\x9c\xee\x18C3\xc0d\x9f\x14\x00\x87\x1a3\xc0\x80\x91\x15\xe4v\xa33\xc0Yh$T\x88\xd60\xc0\xa5;\xeec\x1c%.\xc0\xa7\xbb\xaa\xd0\xa3N/\xc0`\xce\xeaBp./\xc0\xb6p8\x84\\d1\xc0Sr\xc1Q\xa0P5\xc0A_H\x89\xf4\xdd2\xc0\xbe\x13\xe8L\xc0\xd90\xc0\x0e4\xae\xf8\\\xd22\xc05\\\x14\xa4o\xa03\xc0\xb1\xf56\xe3\xd2F4\xc0\x02t\xbd\xc4\x81\xb84\xc0\xe4\xfa{\xa7\xa1\x0e3\xc0\'\x87\xde\xdb\xbc\xe24\xc0\xe5\xe0K#\xacv4\xc0\xd9\xba\xff~A\x1c4\xc0yWT\xf3\x08\xb03\xc0\xce\x83\x01\xed\x14\xab-\xc0\xa4\x0b?\xf1P\x055\xc0\xe8\xeaL\xc1\x7fE4\xc0\xc9z\x80 \xcb/4\xc0\x97Wl\xda\x15\xeb2\xc0%\xb0\xbc\xee\xa8f4\xc0\xb0\x07\xdf}\x8d\x9a3\xc0\xce\xc0Q\xb8\x86`2\xc0n\x8f\x8c\x13&\x9f3\xc0\x81\x1e\xb5\xb7\x8e\x8d1\xc0M.\xb7\x86\x14\xf92\xc0\xfa\xf7w\x03S\x105\xc0c\x02  \xee\x82-\xc0c\xab\x0b\xd8\x91\xc9-\xc0\x87;\xad\x15\x18\xcf.\xc0\xcdm*\xb2;t1\xc0/\x9aDW\x90\xea2\xc0lJ\xc6\xb5\x9e;3\xc0\xd9.\xe8\x85\xdf\x072\xc0VK^\xd3m_4\xc0 \xc6\x0e\xb3\xd9u1\xc0\x12o\xa5P{E3\xc0-\x05\x88\x02\xa5;3\xc0o<<\xe8WP/\xc0\xcd\xd47\xab\x04\x892\xc0a\xbf\xfc!\xfb\x0c4\xc0\xcfT\xf0\r\x96>0\xc0j\xf6\x18A\n\xa73\xc0\xe2>\xf3S\xc8K4\xc0\x99\xb4\xc6=\xdaE3\xc0s\xb2\xfa\xdd\x19\x0f3\xc0\x98\xfcF\xdc\xe0+2\xc0\x83\x86\x0bf\xa1v0\xc0\xc8\x06 \x9ah\x901\xc0\x02\x90K\x01 v/\xc0\x8b\x9a\xc8\x83\xcd\x140\xc0\xb8*\xa2\xbc\\\xf72\xc04:\xb0\xa7\x01\xef2\xc0\xad\xc6D\xe1\xc2h+\xc0\t\x9a>\xa2\xea>0\xc0;\n\xf4\xc3\xd8|4\xc0\xe9\x8d\xb2\xe9\x83\x06/\xc0G\xc5\xccb|\xb70\xc0\x00\xb0\xe6t\xd8\xf1/\xc0\xca\xf4Ol\xd6\n2\xc0\x9f,\x13\xbc:\x935\xc0\x1dl\x12\xc3\x0e\xd32\xc0I\xf7\xd5\xc7\x9b43\xc0\xb01\xda\xfa\xb2$2\xc04;\x96\x13&\xe83\xc03n\xf5<\xf2\x034\xc0i\xea_\xbb\xf4\xdf-\xc0f\xff\x19\xb2\x7f\x923\xc02q\x19b\x90\xad3\xc0:/\xdb(\x99\x94/\xc0*\xe5\xff0\xaa\x194\xc0\xa0\xaf\x167Z\xe23\xc0[\x8bZ\xd9\x0fG2\xc0\x8d)\x8a{ \x973\xc0y\xa3\xde=\xedD,\xc0,\x12<G\xc0\x1f4\xc0\xc5jF\x9e5\xac3\xc0\x1d\x8a\xfd\xb7\x00\xef2\xc0\xd9\xacv^\xed\xf02\xc0-@\xc4\x96\xa3i2\xc0H\xf3Q\x83!Z2\xc00c(Yyf4\xc0\xe9\x1b,\xc7\xe7\x913\xc0,.}\x1an\xe72\xc0\xbc\\&\xf2\xdaZ4\xc0d\x831\xc6\xa8q3\xc0\x02d\x866\xd8\xed2\xc00\xd6\xbf\x8c\xdeX4\xc0\x05*\xa7\x93\t\xf02\xc0\xbem0\xfd\xa5\xbe3\xc0\x8a"i\x92q\x870\xc0\x97\xd0Fm\xbb^4\xc0f\xf6:]\xe0\xd6/\xc0\x9c\xa0\xd2\xd0\x9b\xd33\xc0\xfb\x91HU\x0e43\xc0\xd8\xf3cz2\xba3\xc0gnK)\x83"0\xc0\x87\xbf\x18\xdc(\x04+\xc0l\xdbx\xa6d\x180\xc0\x89\x80r\xf28\xb04\xc0\\\x95\x1eV\x9bo3\xc0i\xa4\x97\xff\xfb%/\xc0\xa1\\9\xdb4\xbf3\xc0\xd9\xd8y\x81\t?3\xc0bN)\x12R\xe22\xc0zv\xf9(\xe0\xd92\xc0P=\xf0\r\x88\'3\xc0\xdb\xdeW\xde\xea%3\xc03\x153\xd9\xc4<3\xc0\x8f\xe7W\x86+\x9f4\xc0\xae\xd59\x1e\xe9\xdc2\xc0\x08\x14=W\x80:3\xc0\xd8.\x1a\xb6@\x810\xc0\xaf\xe8V\xbf\x8eg4\xc0\xcb\xdaa]\xedk5\xc0\xda\xf4K\xba\xec\xa34\xc0\x03qf\x94J\xf42\xc0\xa7\xcc\xb0\xc3\nv4\xc0\xb8\xb3\x1f\xee\x1e$3\xc0\x1b\xf0\xe1I6X4\xc0\xbb\xac!\xe3\xe3\xbd3\xc0\x81o\xfc\xf2\x1b\x905\xc0\x12\x9a\x94$$x4\xc0\xc8`\xa7h\x18\xd32\xc0=\xd8\t\xcb+\\2\xc0\xd8\xe6" \x05\xdc3\xc0\x03G#\x8d\x92\x153\xc0\x10\xf6\xd2<}\x103\xc0\xed\xb8z\xa0\xd1\xd72\xc0I:\x1f\xa4\xd5\x972\xc0\x96\x19G+\xe4\xdd2\xc0\xe8\x00L\x91Zk4\xc0@\xccm6\xaf\xb33\xc0\xa5\x9a\x12\x91\n\xa03\xc0R/l\x029b5\xc0\xe2,\x01!6\xb22\xc0\xf2\xda\xfe\xe4\xa9#3\xc0\xd7\x95\x84\\\xdc\xa44\xc0\xad\x9fH\xfb\x94`4\xc0Rz\xcb\xbc:\x9f3\xc08\x8d\xa1V\xaf\xdd2\xc0\tg\xd4\xd76\x0c0\xc0.Uz\'\x01\xce3\xc0\xe2\x94t\x82\xe0n3\xc0X\xb8-L\xa8Y4\xc0\n\x1d\xb5go\x8b3\xc0\x08\x9c\xfa\rL\xec3\xc0o\xa9+\xbb\'o4\xc0\xc6h\xdc/-\x1c3\xc0\x16\xec\x1b\xecM\xbb4\xc0\xec\xe6\x9e\x19\x9a\xa24\xc0\xc4>\x03\xbac\xc54\xc0P\x8a\x8c/?\xd94\xc0h\x87j\x9b\xa5\xf2.\xc0\x91\xa2k\xc9B\xc34\xc0/yVE"|4\xc0\xfb\x89\xd9;e\xec.\xc0l\x8be?|\xfd/\xc0V\xf6&g\xdf\xb22\xc0L\xfb,\\N\xe53\xc0i"\xa1\xb4zv4\xc0*+\x93J\x03[2\xc0\xf4\xffB+l\x8f4\xc0\xc4\x94\x19\x0emZ5\xc0\xc2\x08k\xfe\x9b\x1b4\xc00Q\x1e63x4\xc0\x98B_\x8b\xac\x8d4\xc0\x13\xa4y8\xa5\xd83\xc0\xd6\xdf\x80\xc9 \xc3.\xc0\x7f\xef\n\xd4\xefI5\xc0\x19\x88\x95\\M\xe1.\xc0\x8a\xba\x1d9\xdb\xf3.\xc0\'\xad\x90\x19\xb3\xd33\xc0\x0f\xcd\xc7\xaf\xb2e3\xc0=\x0b7\xa0x41\xc0\x98\xf8\xddx\'\xaa4\xc00\xda\x15x\x01\xa63\xc0 \x147\x89\xed\xad2\xc0:\x94!\x84\xb3\x7f4\xc00\x9d&pS\xa53\xc0\xf9p\xa8\x81\x8a\x8b3\xc0HM$\xc0D\xb62\xc0+\xb7\x8dh\xfe\xdd.\xc0\xde\x9a)r\xe1\xed2\xc0\xb9oK\x0b\x13\xe32\xc05\x86\x01\xf1\x9bg0\xc0\xd3\xca%\x8ey"3\xc0\x1d\x083!8\x953\xc0x\xd8\xffK\xfc\xc04\xc0 \xe1{\xe0\x17\x952\xc0\xfd\x89!.\x94\x933\xc0\x8e\x111\x83\xa2\xbc4\xc0eQY\x8d\xa8s3\xc0\xb2`k\xa5\xcf\xdf2\xc0H\xfa\x98\x11be2\xc03\x07\xba$\xf7\xa74\xc05;\xa7\xf0\x18a4\xc0\xeb\xe0W!\x02\xac/\xc0!K7e\xe6\x033\xc0q`\xf4W\xfa\xcd.\xc0\x94S\xfd\x14\xa9s0\xc0+\xff!EP\xac4\xc0\x03\xb2\x16^\xd4\xc04\xc0:\\\xe4D\xd8|4\xc0\xd3\x8f\x0f\xc6\x11\x044\xc0\xbe\x84\x83b\xbe\xc42\xc0\xac\xcf~\xa7\x9e\xf31\xc0\xc3\xc3_\x05?\xb34\xc0\xb3L.\x1e\x07\x023\xc0\xebQ\xe1\x86& 4\xc0y\x18\xf4\x87z\xba0\xc0\x10\n)\xb6|t4\xc0tH>`\xa3u5\xc0\xce\xf8\xa2`gi1\xc0*of\xd8\xf2\x923\xc0\xf1\x18\x14\x8eN\xff2\xc0[0U\xb8\xfd\xca4\xc0(\x1e|\xb6\nK4\xc0\xb3f]\x1fL\x8c3\xc0\xf4\rl\xbcp?3\xc0:\x03\xfe>\x8ba3\xc0\xe8\x01R]\xa0\xa22\xc0\xd2J\x91\x91\xcf\xfd3\xc0H\xa8\xc2\x9e\xdd^4\xc0%Zy0N\xe12\xc0\x7f\x96\xd5\x91H 5\xc0j\xa6\x8cJ#\x93(\xc0\xec\xfc\r\x1e\xacZ4\xc0:\xe8\xf0\xd4p;3\xc0X\x99\x01\xd1qc3\xc0`G\xd0\xb1\x1e\xa2.\xc0\xc4\xe7@ \xcc\x913\xc0z\x04M\xcc\x9dg3\xc0=\x15\xd5\x02\xd9#3\xc0\xd7Fw\x92\xe8d5\xc0q\xed\xa3P\x8f)3\xc0i\xdaa\xe7\xcf/3\xc0\xe6"\x1d+\x8c\xbb3\xc0\xc6\xffe\x073\x045\xc0\xaa\xd6\xfd\xce\x9b\xa93\xc0\xca(\xdfLM\x973\xc0\xa6a\xf90\xeb\xb43\xc0\xf9\x83\xad\\\xf7L/\xc0\xfa\xd1\xf2z\x97K+\xc0~\xc4\x85\x00\xff\x882\xc0;\xa7\xfa\xa4\xca\xb64\xc0\xf4\x98\xb0\xf2\x13\xf91\xc0\x8a\x93\xbe\x91V^4\xc0\x17@?\x13\x8c54\xc0\xbb?\xca\xc6\xe324\xc0\xd8\xb5Z\xb4\xd3\x902\xc0\xb1\xc78\xabx\x972\xc0\x17Z\x01}\xd8\x820\xc0\xd3\\\x8a\x10\xaeo3\xc0:Br\xed&.4\xc0\x1b\xf6\xb2C>d3\xc0U\x8d\xee\x17\x18H3\xc0s\x01&\x8af\x8b3\xc0\xd9\xe8[\x06\x16d3\xc0c\t9\xae\xd8M2\xc0\xfa\xfegx\xa5\x8c0\xc0\xb8\xe2\x1f)\xa0\xfb.\xc0\xe1\xa5!\xe0MH2\xc0\x8a\x01\xa11\t43\xc0\xa5b\x12\x9f\xd1]2\xc0NKe\x19G\x9e3\xc0m\xcf\xf7|\x86t3\xc0\xa8c\xd3\xa1\x15\xdd2\xc0\xebRK\xcbG\xdd2\xc08\x1c:\x9e1 3\xc0\xfc\x99\xdd\x88\x99\x153\xc0\x88!sm\x1d\xb93\xc0\xb8,P+\xf4\xaa4\xc0\x94\x08M)\xd8\xb14\xc0R\xf3t\xe9\xcd\t*\xc0\xaeiw3I\x024\xc0"\xf3n\x16/\xdb.\xc0e\x96jgpi3\xc0Law\xc3\x82\xe94\xc0q\xcf\xec\xc4r\x854\xc0\x1f\x05\xcd-CH5\xc0&7\x14\x8d\x9f\x123\xc0h\xd4\xda.\xf10+\xc0\xe0\xcb\xd6OD\xca.\xc0\x93pgJ\xb4\xcc3\xc0\x8e+!\x99\x1fd/\xc0\xb6\xfbl.\x90Y3\xc0!\xccW\xde\x95B2\xc0\x89=\xd50\xfd\xf63\xc0\x82}\xc5K\xd5\xb63\xc0w\xd9\xe9\xdd\xa0\x0c3\xc0e\xd77\xc7\x8b\x9a4\xc0\xfa\xa2\x85\xf2=\xeb.\xc0\xa8\nw\x88^J3\xc0\xbd\xd0\xd6\xb07s3\xc0;aQ\x9b\xd2\xa52\xc0rq\x1b:o\x984\xc0\xa3)\x8d^\x18a3\xc0O\x9e\xa7\xf6\xb1W3\xc06\xee\xd4\x19R\x854\xc0OE\\\x12\x8f\x0b3\xc0\xf5j\xc0\x99\xb6\x044\xc0\x02\x96l\x0b\x9f85\xc0\xa2\xb4\x141T13\xc0:\xc1\x89\x17\x14,3\xc0\xff4^\x8e\x01a2\xc0f\x9a\xaf\xe4\x04W3\xc0#\x986f\x98(3\xc0\x99\x7f\xc1\xa8\xaa\x96.\xc0+<\x88\x03`\xea2\xc0?\x89\x9d\xe1\x84I0\xc0n\x84d\xefl\x191\xc00\xa2Y\xef\xba64\xc0g\x81\xefa\xc9\x1e4\xc0K:\xa4\x12#\xd72\xc0m\x82U\xe6\xcf\xc02\xc0\xde\xa1x\x82\xef!4\xc0\x93\xed\xc2hhv2\xc0\x81L6\xd8Q%3\xc0\xf1\xf0tVU\x8c0\xc0F\x93\x8f\x02R\xc83\xc0\xdb\x1e~\x01\xbez/\xc0}\xfc\xa0\xf4\\\xe73\xc0g\xf2\xf5t\x1aW/\xc0\x15\xf6xP\xaa!/\xc0\x15\xe7\xa1\xf4\xc9\x1b4\xc0.G\x9a\xb8,\x864\xc0\xd3\xcb\x10-\xd0\xd92\xc0\xcfb8\t\xfeM3\xc0}7?;\xc5\xb13\xc0\xe1d\n\x02\x8f\x850\xc0\xab\xfe\xd0Pr\xfb2\xc0 \x0c\xaeol\x004\xc0\xe8\xdb\xdf\xe6\xf4\xa23\xc0\x87}\xc4\x94\xa8\xb43\xc0\x86t0\xd7o\x844\xc0\x95\xae\x1f\x03\xb6v3\xc0A\xda\xd4\xf1\xcet3\xc0\x9a\xdb\xb521&4\xc08\xca\x11O\x1e\x174\xc0ET\xc6E\xb1\xa23\xc0BT\r\xb5\xde\xe64\xc0\xcdo\x8fV\xc8K3\xc0r/\\5\x15$4\xc0\xc7j\xa3\x14\xa5\xd82\xc0\x1a\xc3\xe5\xe7\xa2\xb84\xc0\x1c\xeaU{*\x854\xc0\x8f\xe0=bD\xf32\xc0prR\x84n=5\xc0\x81K$\xefX04\xc0I{\xfeXx\x954\xc0\x0f\'\xc9j\x08\xc43\xc0C\t<\xf3\xda\x141\xc0\x0e\xaeF\x14ZD2\xc0\tCl\xc5\x99\x123\xc0\xa0\xcd\xcb\xb9+\x0f3\xc0\\\xf9,\xe0G\xec3\xc0\x9d\xfa\xde\xe1\x0fa3\xc0N\xb6\xbe\x8a\x95t/\xc0d\x80\xabr\xedP4\xc0KQ\x0c\x0fp\x154\xc0\x926\xf0+\xcf\x144\xc0\x917\xb8\xe3\xc2\x185\xc0\xd5\x81\xd1\xe1\xf7\x964\xc0\xa7\x96\xe8\xf6\x9d(4\xc0\xca[\xf03\x15\x1d4\xc0\xf1\xae\xfes5\x0e3\xc0\x84v\xbe\x92\xde\xb74\xc01\x86\x9a\xc0\xa2\xb94\xc0\xe8\xa5CF\xab74\xc0\xfb\xbbW\xeb%\x0e2\xc0\x0b\xd1\x86\'\xb3\x083\xc0\xee\xd7\x10SK\x14-\xc0\xac\xaa\x15w\xca\xcd,\xc0\xb6y\x15T9M3\xc0\x13\xaf$,\xe6\xed2\xc0#\t/\x8c\xe8\x1a4\xc0\x84\xe7\x1a\xc0J"3\xc02\x98\x91\x8d\x8b+3\xc0\x97\x16eB\x87\xe12\xc0\x97\xc4\x84:\xb9y0\xc0\\R\x11Pv\xb23\xc0\x838\xfe\x93\xab\x064\xc06td\x17\x80\t4\xc0\x00-P\x85\x1b#4\xc0\xcc-OJ\xba\xc03\xc0W\xfb \xb6\x9dt3\xc0\xc5\x9e\xdc.\x10A5\xc0z\xf8\xcd\xc3\x16O3\xc0 \xb3\xc9\xb8\xedC/\xc0\xba\xeb\x0e [k3\xc0\x19 \x82\xd0\x9b\x1d4\xc0C\xd5[L\x10\x143\xc0\xb0\xb2\xcd\xb5\xa2\xb34\xc0\xc1\xcf\'\x0e\x0b\xf63\xc0U\xa8\'\xa59h3\xc0\xc4\xd6sc\xe674\xc0\x17\xb7\xeaj\\\x80,\xc0\xd5(!\x9d\t\r4\xc0\x90L\xf5Na\xee0\xc0s\xa2\xdb\x94\xea94\xc0\x17(\x0c\xcaH\xb44\xc0\x01a\xf3\xb4\'~4\xc0\xc9\xec\xfd\xdePR3\xc0\xa8\xc7&\x04~\x973\xc0\xaf\x03\xa8\x16Cn3\xc01\'\x96\x89\x11>-\xc0\xbc_\xaa@j\x113\xc0;\xd3\xb0\x9b\xa611\xc0\xfdx/|o\xcc3\xc0\xc06\xe6K\xbc\n3\xc0`0_\xbc,\xea1\xc0\x85\x1b\\\xf1\x01x3\xc0\\;<\x05\x80i3\xc0id\xb9^SK4\xc0K\x10\xcc\x8d\xa8\xa5.\xc0\x97\xd6\xfftl\xe2,\xc0]\x84\xb7O&U3\xc0\xcf\xd5z\xb9#\xb64\xc0zg\xdb:7~/\xc0\x88\xcb%b\xe2\x1a4\xc0n\xf7\xe3\xc8\x8d94\xc0\x9b\xbdW=(\x82/\xc0\xff\xa8\xf4\xaf\xfd\xe62\xc0\xf6k\x82j\x85h7\xc0,\xf8\xf2\xbeIo4\xc0|o\xa4\xaf\x16\x154\xc0\xe1i\xa6bm\x073\xc0l\\\xd8\xf7\xed\x124\xc0\xf5_\xb9\\)\xff3\xc0\xab\x12\xe9 \xaf13\xc0\xdc\x86\xee\xf4\x1f\x104\xc0\xd4\xcb\x86\x95\xd7\x15$\xc0\xd0\x89\x87\x1b\xc2\xb82\xc0\x92\x19XD(D3\xc0:\xc7\xcda2\x053\xc0\xb6\xf0!\xab\xc6\x1c4\xc0\xc7\x8e\'\\)*3\xc0\xd83\xb91\xf6\xce2\xc0\x8d\x0bj&jb3\xc0\xe58\xb2\xc16\x072\xc0\xa7#)6q\n6\xc0=\xf0\xaf\xcd\x95F4\xc0\xc8-\xca\x96H\x0c6\xc0c\x1e\x1d-6\x163\xc0\x11u\x16\xaa{`3\xc0r\x17m\x84|\x88*\xc0>\xf9\xef\xd4H\xff2\xc0\xa9Gb\'5\xef3\xc0\xe6\xcb\xe6\x8f\xc8.3\xc0H \x9fvi\x854\xc0\xc0,\nnZ94\xc0g6\xf0\xf4WQ3\xc0\x08\xa2%7\x1aI3\xc0\x8fm<\xf0\x19.3\xc0\xf0YN\x97\xdd\xe53\xc0Y\x8a\xf5\x16\xc0\xb83\xc0\xbb<=\xcc\xc1`0\xc0\x99\xc9\x13\x99\xcaz4\xc0\xab\xba\x8b4\xae\x124\xc0\xca+S;N\x914\xc0\x0c\xc68\xfb\xe4\x064\xc0\x0el"f\xf1%4\xc06T\xfbKi 1\xc0MTbfn\t4\xc0\xfcV\xec\'\x1e\x824\xc0\xae\xf0\nZl\x134\xc0J2\xc9m\x05C4\xc0\x0e\x8b\xab\x9e\x04\xde3\xc0\xd6\x02\x94L\x9f45\xc0\x83}\xe8V\xe8\xa00\xc0w\xb7\xce*\xdf<5\xc0\xe4\x96G\'t<4\xc0]\xb5\x01W\xda\x880\xc0\xcb\xf1\x8cqo\xdb0\xc0Y\xd5n\x10\xd6&3\xc0\xc0\x92\xe5\x0b\x11\xfb3\xc0\x18\x07p\x04\'#4\xc0\xc1T\xa6\xf29\xab4\xc0\xbb\xbe"n\xa6!3\xc0\n9\x05\xb7\xd4\xc73\xc0\x04\xbbM\x1e\xeb42\xc0S\xc4\xae\xb7m(3\xc0\x1edn\xca\x1f\xdc/\xc0\xe3t\xb6\t\xd7\x8a/\xc0+wt\xae\xfa\x7f1\xc0\x88\x12\xaf\x97\x95\xa50\xc0\x013\x7fY\xc0\xad5\xc0\r\xdb\xafz\x01\x081\xc0\xc3U*\xde\xab\xfb2\xc0\xef\r$\xef\x1d+4\xc0\x99\xc3*\xe7a)4\xc0\\+?\x10\xe7e4\xc0p\xb5\xf4i\x9dw/\xc0\xcf\x8fN\x14?b3\xc0\xdcP_\xe4\x8b44\xc0\x8deD\x81\x8f\x002\xc0\xa1\x9e[\xd9(\x874\xc0\xdf\x05\x06\x13\x1c\x073\xc0}\x10-T\x85s5\xc0e2\x0c"\'k4\xc0,\xfeuH8s3\xc0j\x00zA\x0cg2\xc0\xd2\x98#B\x94\xb53\xc0\x00\x81\x97k\x0063\xc0\x17&\xa3tO\x05.\xc0\xc3I\xb1X@\xc84\xc0\xc2\x8f\xc9U\x8c84\xc04\xd4\xe6\xa8\x9c.3\xc0SpG\x8ds\x1a3\xc0LEl\xef\x8c^4\xc0\xab[\x94ej&3\xc0\xf2\x0e\xc6\xb65%3\xc0\xd9,H\xdb\xcf)4\xc0\xd9\x88\xa4\x04\x17\xbc3\xc00J\x98\x82> 3\xc0\x8b\x1a\x1d\x07\xda\xa0/\xc0\xd2\x7f\x94\xbe\x8a-3\xc0b,\xb0K\xfe&3\xc0\xbe\xb1J\xce\xa0\x9e4\xc0\xa5J\xf4\xcfn\xe33\xc0E\x17\xb7sc\x0c2\xc0\xae\x14F\xf9\xc8\xec2\xc0\xe0\x94\xd7\x1c\x08\x82/\xc0\xc2,\x1d\xce@P4\xc02f\xef1\x84\xd80\xc0O\x90\xe0\x07\xf3 3\xc0RzV\x88\x11\xe94\xc0Lv\x18;\xde03\xc0\xb6\xb8\xc8\x17w95\xc0\xd9\xaa\xde\x04\xaau4\xc0X,\x10\'\xbcS4\xc0yC\x80\xfe\xb5-3\xc0\xfb,\xa8\x0e\x1f\x1b3\xc0\xc1\xd3v\xabB14\xc0\xd6:|D"\xc12\xc0\xed\x84=\xf7\x86e0\xc0Zql7\xaa$3\xc03\xda\xec+\x87-3\xc0?,rE\xdf\xf31\xc0\xd1\xc5\xedB\xa5(3\xc0n\x08\x16W|\x912\xc0/\x05\xfeH\xec\xff3\xc0\xcf\x01\x85\xf6\xb2:4\xc0z\xeb\x13\xe9\xa8%3\xc0\xbe\x0e\xd3\xa5\x97\xe52\xc0\xd3X\x15\x11\xbc\xae.\xc0\x14o\x12\xfa/!4\xc0oj\x80\xbc\x8eK3\xc0o\xf1\xb9\xa2\xec+3\xc0b\xbc\xd3\x83\x8fJ4\xc0\xf7\x80\xe6\xc8wF4\xc0I\xa3\x9a\x80G\xdf3\xc0#\x80\xf9f\xf8\xfb2\xc0\xff\x83u\xd7\x1a\x9c/\xc01\xd0\\-\x8a\xa34\xc0\xe2p\xd1\xaf\\\xa7/\xc0an\x87PR*3\xc0\xc7\xbc\xff\xa1\x81\\4\xc0N\x9f1\xeb\x01\xb03\xc0\x0c7f\x9a\xd9)3\xc0f\x9f\x80B\x95\xe92\xc0\xb8\xa3*\x85\x94!3\xc0\xd0V\xdfV \xfd3\xc0p\xc2\xc6\xca\xc032\xc0\xa1T3\xfa\x13\xfb1\xc0U`&X\x8c\x9d/\xc0\xc0\xb5\xff\x85\x0b\x133\xc0O\xce\x074\xad\xfe4\xc0\xd7\xd8\x1ezG\r3\xc0\x15\xa79\xb1\x19q2\xc0\x1c\x89r,\x84t2\xc0\xfblV\x02U\xd10\xc0\xc02\xb2\x1a\xed_4\xc0R\xd3U\xdf*x4\xc0O\x8ej\xe5\x9a*3\xc0\x91pQC\n\x96/\xc0Z`%\xc2j`2\xc0a\xb5\xfe\xef\x85$3\xc0\xb6#fo2\x133\xc0.,\xec\xd8\x1b94\xc0\xe4\xaa`Rc\x822\xc0\x8e"\'\xca%J4\xc0{\xfd\xaeUO\xbe3\xc076\x94\xa03\x0c0\xc0<\xc7\x7f\xb7\xf9\xdf3\xc0"9\xefTB\x972\xc0\xe5\xeb\x99I@23\xc0r\xf2\xd0\x8fs\xd42\xc0\xa7\xb2A\xda\xee/3\xc0z\xe4"\xf5\x82\xa23\xc0\x83\x8a\xf0;\x98#-\xc0k\xe0\x9be\x9eC3\xc0A\xe1=`\x0e#4\xc0\x01\xe3\x8c\x1d\xf5K4\xc0\xba[/\xceU\xf33\xc0(\xd8\xcc\xc3\xa733\xc0\xa3\x11\xbbdW\x8c2\xc0\xa1\x8ec\x00\xb9\xa12\xc0\x1e1\xf6\x84[\xd12\xc0\xd4\xc6X\x87A-3\xc0\xbd\xe7\x1b\x91\xd8z.\xc0\xc2\xadd\xed\xfd\xf73\xc0\xe7\xde\x0ch\xa9\xf31\xc0\xaf\x8e\x8c\xe4f\xf51\xc0\xfb[\xa8\xf0$\xff3\xc0\x8c5\x8b\xa5\xf0\xf93\xc0\xb2\xf0\xefWF\xe93\xc0\x8c\x0e5\x87\xef#4\xc0\xca\xd4\xb2\xbe\xaa\xb83\xc0;e\x98\xbfg%3\xc0\xfd\xcc\xed\t\xd5\x864\xc0\x8c\xc8T\xb7\x84\x114\xc0U-\x85M\xdd.3\xc0[GK\xe6\x92\x024\xc0<kJ\xfa\xcf\xf33\xc0\x83\x97\xdd\r\x19\x1b4\xc0\x00\x92\x91\xfa\x9be4\xc0X\x9f\xe8i\t\x165\xc0* \x81w\x08/3\xc0\xaf#\xf0\xb2\xed\x7f2\xc0\xa5\xd4\xe4DQ\x874\xc0\xc91\x7f{E\x9b2\xc00\xf5\r\xc9O\x172\xc06~\x93\xed\xb2\xfe3\xc0K\xc2\xb6y\xe4=3\xc0\xc8\xe8p=\xc7\x944\xc0\xaa\xab\x99\xcf\xf1!2\xc0`\x01+\xf8?\xcb.\xc0\xb9,e\xfe\x08\xfc3\xc0L\x19\x85\xd5{\x173\xc0\x05f\xeab^C3\xc0x\x85lq\xe8O7\xc0C\x0b\xb3\xc0\xffm3\xc0Z\xb8\\\x805\xf03\xc0\xcb\xaf\x9aA\xb9r/\xc0~\x85o\x11\xe6\x194\xc0 \x15L-\x90\xfb3\xc0Q\xfd\x1a\xae\xd8\x034\xc0\xb4\x10~\xa2{\x0e3\xc0\xc3/\xc0\xe9\x01\xe23\xc0eZ\xce\xb5S$2\xc0\xfa~\x00C\xa3\\-\xc0<\xfb\x98\x8c?\x8d3\xc0\xdf\xb7\xa23\xf8\x8b4\xc03\xcd\x8f\xa3\x19y4\xc0^\x06=^\xfbM3\xc0\xa6\x1f\xb4\xcd\xee$3\xc0\x97\xeeL\xd9\x9eM3\xc0\x9e\x8b\xd5tQ\xe23\xc0n\xe6G\x99\xafk/\xc0\x0f\xff\xd3-\x1a\xef1\xc0\xaa\xde\x14\x0b\x96*3\xc0\xae\xbb\x99\xa9\x94\x1b4\xc0\x8c..LV%2\xc0\xda\xad\xbb\xab\xe2\xc00\xc0\xf0_\x9d\x88\xf4\x992\xc0k<\xc2\x9a0\xaf3\xc0^9\xe4\t\xce\xd63\xc0\xd47UT!\x9b4\xc0M`r\xb3\x13\x02-\xc0\x89\xe1H\x07yu2\xc0h\x92\x9c\xb5g\xf42\xc0\xdep\xe4\xec\xdfg2\xc0k\x93\x1f\xf1\x9fl2\xc0\xd2\xdc\xbfB\xa3\xf83\xc0\xe5\x85\x1b\xa3\xad\x1a3\xc0\xcbyL]\xad\x1a5\xc06x\x98j\xd6\x104\xc0-\x140\x94\xc7\xcb2\xc0x\xd0Dq\x92\x892\xc0\xbc\x92\x0c\x12\xabg2\xc0Lf\x06\xa0\xdfL3\xc0D@\xd67c\x812\xc0\x0c\x92R\xda\x90k2\xc0}}\xa9Z\xf0\xff1\xc06\xd6\x04\x07\x8e#2\xc0\xd4\x05 \xbbd-3\xc0\xc6I\x12\xac\xad\xbc3\xc0\xf3\xf3\xdf\x19c]4\xc0\x1ak\xac\xaa3\x1e3\xc0(p\x1f\n\xb3\r3\xc0\x96/Q\x159\xe33\xc0\x15\xf9\x89\xfc\xfc\xc24\xc0Y\xe4jc$\xe03\xc0\xe4 0\xa6\x10\x1b5\xc0C\xb9`\xe4\xe7\xf3,\xc0\xf9\x0b\xd3\xc0C\x952\xc0\xff\xfd\xa1XP\xd70\xc0t\xb9\xeb\x91\xa7(2\xc0\n\xdbg\'\x83\x1e4\xc0\xb7\xdb3Z\x8c\x034\xc0e)\x03\xcb\xe903\xc00\xde\tyg\xdb3\xc0\x9a\x0e\xb0\x8cO\x012\xc0\x85\xe9\xa0AH\x844\xc0\x15\x8c\xb5\xc7\xd0\xe43\xc0BXA\xda\xb5\xf71\xc0\xddh\xd60\xcc\x073\xc0)>\xc4-\x08\r3\xc0vg\xeb-\x8c#2\xc0\x13P\x13\xb3\xaf\x184\xc0\x1f\xb8\xe7\xdb\x05+3\xc0TZ \x9f\x06\x1a2\xc0\x98 \xba\xd4D/4\xc0e\x90\x0e\xcf\x80\x153\xc0\x07\xca\xaa\xabX\xbd0\xc0L\x92\x91\xa2\xec\x1f2\xc0\x8c1\xb7\xad\xc1a2\xc0\xaf\xd6\x92F\x0e\x114\xc0\x14\xe0,Q\x89\x0e4\xc0Yc\x1a\x12\x8e\x0e/\xc0\x05>K\xe0[\x175\xc0 N\xaa4T\x192\xc0\xae\xfa\x19\x95S\x083\xc0\x88%\x9e+\xc5\x1b5\xc0\x83\xf5Y\xcb\xb9\x064\xc0\xbdwR\xdbn\x1b2\xc0\xc6\x04D\xbd\xe7\xae0\xc0\xb7\xdb=\xaeF\xbf.\xc0(\xdddi\x92t4\xc0B\x90\xc8Yw\x145\xc0\xde\'\x07\xb8\xa2\xdb3\xc0\xf6\xc3\x95\xc5\xab\xe83\xc0\xac\x01\xcd\xb2\x9d\xa13\xc0LJ\x96\xcf\'\x9e3\xc0\x88c\xb6\xcd\xd0b2\xc0\x02\xfd\xf6\x16\xb7\x983\xc0\xe7\x1c\xedw\x13V4\xc0\x97\xd6S3\x12\x1c3\xc0\xc8\xb7u\x8a\r\xc33\xc0\xf6%S\xc4 \xaf3\xc0\xbc\x85\xd4\x12g\xe43\xc0\xcc[d\xa5\xbe\xc33\xc0\xe4\xe5N\xe4G#3\xc0\xd4\x8a0\x88\x8e\xb90\xc0Gm\xc7\xdd6\x192\xc0\xc4\xean\xa4\t\x1d4\xc0\x82t9\xbf\xce-5\xc0n\xd7,\xa7#/5\xc0e\xe9\xf5\xea1\xd64\xc0\x16@\x80\xb5k\x142\xc07N\x82\\\x9c\xdf3\xc0\xfc\xb5\xeb\x1c\x9em3\xc0\t#\x7f\xec\x05c2\xc0A]+\x90I3/\xc0\xb03\x12\xa9N\xc33\xc0\xf4\xaa\xcd\xe5v\xd83\xc0\xcf\x80\xeb\x01\x86\x162\xc0/0\xc1\x87!\x192\xc0\x1er\x16Nt;4\xc0\xfc\x0eE8\xd1\r4\xc0a\x90\xa6\xb1J\xb40\xc0\x10\xb0y\x16WA2\xc0\xbd\xcc\xae\xff\x9a\x113\xc09U*\xc3y\xcd4\xc0\x01\x8d;\x02\xf3\xc3&\xc0r\xae1\xf7~\xec4\xc0\x95H\x8a\x1cmW2\xc0\x98\x12v\xc6\xe7\xa63\xc0h\xd6\xcf\xff\x81s3\xc0(\xb9\x12P\xd4\xf63\xc0H\x05I6\x9e34\xc0$\xd3\x81\xcar\xea1\xc0\x00c/L<R2\xc0\xfc\xe7\x15\xa7\x00\xdb4\xc0F=\xc5\xc7Ls3\xc0t@A\x8b\x81X6\xc0\xe7w\x97\xe1\x86\xbf5\xc0B\n\xb3\x13\xe0\xbf3\xc0\x81f\xa01X\x82.\xc0P\xf5 c\xd4\xd11\xc08Nz4\xcc1+\xc0\xbd43\xc1\xe8\x17 \xc0\x1c\xf1\xf0/\x8c\x93-\xc0\xd0\x8c,\xb3\x05E3\xc0p\xe7VOQ\x9c0\xc0j\x99\xf7\x12A),\xc0\xacz\xf5!\x8f]0\xc0n\x18>\xff[\\0\xc0\x1b\x85\x1a\xb0-}0\xc0\x02\x1b\x82(\xe67/\xc0\xb7x\xb7D\x1b\xed4\xc0\xdb\xfa\x7f\x8c=\x7f.\xc0\x1d\xf2{?1\xfb/\xc0\x04\xca\x17MP\x83\x1e\xc0\xd0\xf0\x8e\xe3\xf0\x083\xc0\xd4\xbf\xda\xfe\x97A/\xc0V\xec3\xc9\x1e\xc73\xc0\x81\x83e-\xf5`5\xc0\xb6\x8dJ\x13\x1c\xe01\xc0\xbcs\n\xd4\xcc\xc83\xc0\xcf\xe8O\xd8\x97\x0e3\xc0$\xd0~C\xa2@2\xc0\x1dzXXj\x993\xc0\xf6\x97\x93\x12\x1f\xf62\xc0\xa4\xef \x7f\x18\x85\'\xc0\x13h\x16\xcca55\xc0a\x94.\x9be=1\xc0\x1c\x81\x1a\xa1\x8090\xc0\x8a\xaej^`\xa8\x16\xc0\n\xd1D\x93\'8/\xc0\xde\x13x\x1d\xc6~6\xc0\xc6\xa8\xbc\x00\xe6\xe83\xc0\x06\xd8K=\x8fs)\xc0\xfb\xd5\xe15\xd6$3\xc0(\xb8\xc4C\xff\x1b0\xc0H0\xb0a\xac\xf9(\xc0\xf4\xdf \xdf\xd1m3\xc0\xbeR\xd8z\xcf\x104\xc0\xf6\xe0"J7\xed)\xc0\x01}\x0c\xed\x1f\xaf.\xc0\xb7^\xc9\xb4F83\xc0\xb9\x15\x85Q\xee\xc3,\xc0\xceJM\xfd}\xd93\xc0\xb8\xeb/\xc8\x12R+\xc0\x02\xe1^\xfd\x7f\xd71\xc0\xe1\x87\xb7\xbd\x83\x122\xc0\x8aRu\x05U\x1b+\xc0p<\x0f\xa6\xb6\xd42\xc0/\r\xa4\xfa\xfb\xd04\xc0q3\xad\xa7\xfa\xe2/\xc0\x89\xd50\x95G\x163\xc07\x87Az\x17\xfd2\xc0^yN(X\xb70\xc0\x13\xcc\xa8\x95Z\x0c3\xc0\xd5\xf3\xaa\xc1\x0e\xeb2\xc0\xc8\xad\x95_\x15\n5\xc0S\xca\xc9U\x8b\xd52\xc0\xb7\x0e\xcbl\xae\xcf2\xc0\xbe\x8d\xaeR\n*3\xc07\r\xf8(\xf0\x94-\xc0\x0f\x8a$~|\x055\xc03&\n\xf8\x81V3\xc0\x88\x16]\x0f!\xa8/\xc0\xf6^\x04\xe9$\xa0-\xc0MC\x05\xf7\xe713\xc0\x82S\x1bM\xbe\x163\xc0t\x9b\xdb0(\x000\xc0\xb1Q\xe1;\xde\x1b3\xc0\x1f/<q_\xd91\xc0\xdcD\x86L\x97\xc43\xc0\xe8\xf2y\t?\xcf3\xc0\x0c\x1a\xdb\x84\t74\xc0\xd1\xfbT\xfc\xad\xfe-\xc0%\xc5\x15\xc4\xad\xd72\xc0\xbb\xcd}c\x8c\xb40\xc0l\x99I^\xd9y\x18\xc0\'U\xd6\x9aY\x053\xc0\x9bq\xcf j\xd42\xc0\xc3|\xd0X\x1bp0\xc0\xbahd\xdcg\xff2\xc0\x0c\xc8j\r\xc1\xa35\xc0r,q\xd5&\x194\xc0\xa7\xc8g.\xea^4\xc0\xb1\x91\xbbq\xf9,3\xc0\xcf\xa2F\x17\x00_4\xc0\xdc\xe7`\xe0\xd2\x8f2\xc0\xdf;\xe6\xc6;P3\xc0\x0ey\x13s\xa2\x1a3\xc0XQVX\xae\xf32\xc0}\xff\x89\xb7\xbdr4\xc0c\x17J\x0b\xb5\xcc2\xc0U\xf34Gn\'2\xc0\xaaI\x9fz\xb5)4\xc0\xaf9,\x10\x1e\xd12\xc0>=2\xa6\xac#3\xc0;\x82\xce\xcf#^)\xc0\xb5he\xf5Va0\xc0\xca\x18\xde\xaa\x81m2\xc0\xe9\x9dD\x13\x14\xb55\xc0p\x10&cQ\xfe3\xc0\x14\x06\xf8\x1c\x1d\xf93\xc0"\x16:\xdb\xde\xf23\xc0\xe3P\nm\x96\x153\xc0a\x9e\xfe\xbc^J0\xc0M\x12a\xba3_/\xc0\xaaP \x13\x95\x1c-\xc0\xe7\xfe\xd3\xdf\x05x/\xc0j\x1e\xa9_#\r3\xc0Tj\x98\xf8\xbb\xe52\xc0\xca0b\x977\xd02\xc0a\x0e\xf2!G\xe21\xc0:FW}A\xb73\xc0d\x0b\x01\xcb\xb0\xe02\xc0\xce\t\x1e\x8e\xf7\x030\xc0{\xccw\xe1\xc6s3\xc0\xe8\x87\xf6\x1b\xc0\xd22\xc0Mo\xbd\x8b\xab\n0\xc0\xdc\r\xcd0k\xb62\xc0\xed\xdb\xe5#\x94O4\xc0G\x1fo@_b4\xc0`\x98qQG 3\xc0\x0ePp\x0c\xc4\x0c2\xc0\xdb\xbe_uz\xfb0\xc0\xb4&a\xa2:23\xc0iw\xf9\xe6\xbe\x82-\xc0\x03c\x01>r/4\xc0\xbf\xc6,\xea\x89\x074\xc0\xf6\xa2\x1df\xca\xbf3\xc0\xb6\xe6\x8fR\xfc\xc40\xc0OH,\xce5\x803\xc0\\r>8\x81\x1a3\xc0c}\xaa7\x8e*3\xc0\xe5~m\xb5\xf4\x8c1\xc0\xc1x#5Y\xe02\xc0\x04\xeba\xe3s\x864\xc0OJ\xa9\xe4\x83 /\xc0\x87J\xbc\x193\xe62\xc0\xa3_\xb5\x88r\x035\xc0\x1d\xc8\xd6+\xe3z3\xc0\x04\x00\xb9\xebb42\xc0\x1b\xa4\x05\xff\x19\xc23\xc0\xeem\xe9\xe3S.3\xc0\x00\x80o\xe25\xcf.\xc03rx\xe8\x85\x0f0\xc0\x9d,C\xc02]-\xc0\xdb\xa3\xa7\xbf&\x122\xc0\xbe?*^\xc0-3\xc0\x8d\xd2\x10\xf4\xd9\xe72\xc0I\x872\xf3\xcc\xf01\xc0\xdf\xd8\x96K\x0f\x001\xc0\x95\xb0\xf8jx\x083\xc0\x1a\xcd\xd5jV+3\xc0<\xd8\x05?xq3\xc0-\xfd=8\xd5\xfb2\xc0\x8c\xf9\xfc\xb8P#3\xc0\x1e_\x91M\xc2\x93.\xc0\x98\xde\x11\xd2\tI4\xc0"\x89"y4\x92.\xc0\x86\xef-\xbeU\x005\xc0\x96\xe6\t\x16~23\xc0"\xcc\x8b\x08\x1bg2\xc0y\x15\xfa\xf8\xc8t3\xc0\x94\xd5w2NQ3\xc07\xca\xfb4$l4\xc0\xb5\x13_\xe3W\xb72\xc0\xc9\x91\x00\xeb\x04\xb34\xc0t\xeb\xb7X\xb1\xa23\xc0\x9b\x87\x83\x83!83\xc0\xf2.\xd7\x83\xf5.3\xc0\xb7iy\x07\xc1\xe13\xc0\xd9\xbd\xea\xe1\xbb\x8b2\xc0\x8a\x98\x8c\xe9\xd8\x184\xc0\xa9\x86\xde \x81l3\xc0\x9c-~\x8e\x84\xf9/\xc0~\xb6]OA\xf51\xc0\x8d\xdb"\xa1\xe1\xa65\xc0Zo\xc5\nk,5\xc0i\xf6\xc9\xe5q\x1e/\xc0-m\xdb\xc1+C4\xc0.\xb8\xea0\x91\x184\xc0\x14%i\xfc\xab\x024\xc0\x85\xcf\xe3\x16\xd9\x903\xc0\xa1\xa9\xe3\xbaR\x1b2\xc0P\x0eWA\xd0\x9c1\xc0s[\xefn:_4\xc0\x04\x82\x03#\x07\xf14\xc0\x00\x9e\x97+nV3\xc0P\xb6DN\xe2\x023\xc0.\x82q\xd5\xb8\xe31\xc0\xc1\xf0\x90\x94\x8a\xb62\xc0\xccc\xab\xe9\x0fg4\xc0r[k+\x86\xe01\xc0}j\xdb\x19\xc7M3\xc0\xa8u\xca\x7f\x07c/\xc0A\x0e\x05\x94\xa9K/\xc0\xd9\xe26\x7f\xca\x842\xc0c\x0e\x7f&\xe1\xfe0\xc0|\x88\x9a\x90*03\xc0%\xb3\xc2\xe7<\xcd1\xc0\xc0\xa2\xe3\xd0\xad\xee4\xc0\xcb\xc8\xed\xa9\n\xf72\xc0\xc4\x16tW\xe4\xfd2\xc0\x1b\x07\xd6mg\xd9.\xc0\x11}\x9a\x06\xf2\xec-\xc0\xce\x84\\\x94\xc3\x944\xc0\x16\x97\\\xd0\xb2v1\xc0x\xf3m_\x86\x0c3\xc0#[\xb7LI\x1d3\xc0\xc3\xb5\x05\xb3\t\x004\xc0\xe7\x8fl\xff\xaex2\xc0\xe80B\xf0\x0b\xd42\xc0\xee.\xe9\xc9\x01i1\xc08\n\xcc\x1d\x1az3\xc0\x17\x9f-\xce\x06\xd12\xc0\x95\xe7\x1eN\xed\x0b0\xc0\x93\xc9{\x1b\xc6\xf42\xc0{\xccTR\xa4\xb50\xc0+\x19\xb2\x9e\xef\xe41\xc0\xf1\xac\x80\xa2\xdfo3\xc0\xf8\xc8M\xc7\xa7\x033\xc0\xfcP\x1d\xafCi2\xc0\x9e\xd9\xc1\'k73\xc0N{r\xc6\xff23\xc0~0\xd2m\x1e\x934\xc0K\xa4\xb72\xcfB3\xc0\xec4C\xf2\xdb\xeb2\xc0J\xd7\rx\x92.3\xc0\xf6[k\xba\xe6\x9c3\xc00>4\x93`\xcd2\xc00\xf4*\xa5\xfb\xb22\xc0\xb9\xe6u^N94\xc0Z\xdf[A$\xda2\xc0A\x99>F\xac\xcb2\xc0\xef\xb4B\xc8i[3\xc0\xea\x1f\xc6\xa6!V!\xc0\x98\x1c6u@\x0f3\xc0\x0e\x90czr\x0e2\xc0ws\x90\xf3\xd3\xaf(\xc0e\xf2\xfe\x1b\x92\xda4\xc0\x88\xf7\xa1\xd0\xa5I4\xc0\xf6\xb0\x89ecF4\xc0\x7f\x86\xb8+\xd5z4\xc0kY*\xf1U\x1f3\xc0\xe7\xfdD\xdc\x9d\xe94\xc0~$\xe7Q@\r5\xc0@-\xff\x8c\xb8\xac2\xc0\xd7AA4\x8cX.\xc0\x08\xd1\xc72\xd2%3\xc0\xc6\xe7aVQ\t2\xc0-\xe9H\x98\xcf\x9d0\xc0\x88j\x17n\xe7\x834\xc0\x9d"c\xe8;\xa8(\xc0@`\xf6\xc3\x1e\x125\xc0\x07\x8e\x91Ud\x904\xc0\xdae\x1c\xd4}c2\xc0\xc6\xbd\x8b"\x83F3\xc0!)\x12ss`0\xc0\x88\x11C\xa8h\x053\xc0\xc9.\x84\xd3\xfe\xc14\xc0\xd8\x82~\x02\x90\n/\xc0\x93\xc6\xa4\xf8\xf3\x901\xc0n\xa2\x91\xff5[3\xc0\xa9n\xa8)\x9d\x1f2\xc0\x14@\xdc\xc2\xb6\xf74\xc0&\x1e\xcc\x07\x8aq)\xc0x\xa5I\xc6\xbb\x870\xc05\x11L\xa9\xc0\x073\xc0\xcd\x03\xe0\xfa*#3\xc0d_\x8f^\xb8(4\xc0\xbe\x1f\xc8\xe7:\xc04\xc0g\xe2\x8fg-\xcc2\xc0\x1fI\xe4\x11v\xee1\xc0\x86\xffT\xd1f\xc11\xc0|4\n\xd3%\x145\xc0\x88\xe0\xdb\xd7\x01T3\xc0\x8f_\x91\xe0\xb0\\3\xc0LI\x81\x8e9\x9f3\xc0F\xd8\x80fa\xc84\xc0,\xcf\xb7\x8a\x9003\xc0\xdd\x1cR\x88_*3\xc0\x19M\xd5#a63\xc0n\n\x84)eL3\xc0\x84\xa0\xdf\x84{\xe43\xc0w\xef\xda-^\xfc2\xc0\xd9\x7f\xa3\x00B6/\xc0\xedr\x13\xfd$\xc82\xc0C\xd0\xbe\rQ\x1e2\xc0v\xf4\x04\x1b/]/\xc0(x\xc3:\x04+4\xc0\xa4\xc7\xbagQ\x850\xc0\x047Sn\xa105\xc0]\xcd*\xe2\x94\xf42\xc0F\x9d\x01\xb1\x8f\x183\xc0K\xee\xa8Xa33\xc0E\x9c\x12C\xb5\x992\xc0\x83o\x1c\xf9\xa8\xec3\xc0\xd3\x9d\xc5\x1e\x0f\xe32\xc0@\xf3R1C\x8f4\xc0<\xca\x83\xc2\xeb\xa83\xc0\xa4?\x00\x7f\x9b\x9d3\xc0vZ1\xfc\xb1#3\xc0\x12\xcf\xd0\x0b"\xd02\xc0[\xbcPJ\x7fz4\xc0\x08\x01dQ\x03\x983\xc0\xe6\r\xda\xb6\x0b\x023\xc0\xa9\xf9y\x1d\x12\xcf2\xc0\x17*\xbd\xd9\\\x0c4\xc0\xc3\nY\x9c\xe5\x033\xc0)\xae!G]x4\xc0v\x02ivv\xd52\xc0\xdfL\x90\x1c,\xcb4\xc0\x07\xb7\x1f\xe9\xef\x844\xc0Hm\x14\xd0Bk3\xc0\xed\x10q\xcc;;3\xc0\x96\xe4\xb2E\xb5\xe1.\xc0d~\x19hf\x893\xc0\x99\xad\x8d\x00\xed\xfa1\xc0\xae\xeev\xea\x18\xff1\xc0(\x88\xb9\xaa\x85a/\xc0sr\x11\xd3k$3\xc06o\x9a\x83\x95\xdc2\xc0_\xe8=1(\xc64\xc0\x0c:|q\xabl/\xc0\xd0\x88x\xe3\x91\xd92\xc0\x0c9ha\xf3\xf32\xc0l\x05L]\xbdP3\xc0\x9f2\x17\x83\xc0\x042\xc0\xda\x00\x93\x9c\xd2\xe32\xc0\xe1\x05\x04>\x16\x1a4\xc0\xc5\x14\xc0+\xe0\xc83\xc0\xd49\x9a\x89u\xf94\xc0l\x9b\x84\x1ew*4\xc0\xf6\x12\x95%u\xd34\xc0\xd7\xe5\x94\xac\x18\r4\xc0\n\x02\xe8>\xb4\xeb3\xc0dZMvJ?4\xc0&\xa2\x1f@\x19;5\xc0<\xee\xcb\x04\x0b\xf34\xc0\xd2fS\xac\xb8\xc33\xc0-B\xff\x8c\x1dd2\xc0\xd8\x85\xf4\x82\x00\xcc(\xc0H\xf9\x04\xcd\x9c\xec1\xc0V\xe2\xfd\xdf\xa7e4\xc0\xcd|\t\xee\xa8\x133\xc0#\x93&d\x89\x193\xc0(c1H\xd9!3\xc0\xd15\'F\ri3\xc0S\x9ad\x8ag\xc16\xc0o&\x84\xdcB\xfb2\xc0\xc5\x1e\xb9z7\xcd2\xc0\x1d\xe0b\x9f\xd1\xe83\xc0\xcbq\xeb\xe8\xc6\x9d0\xc0\xfd\xf8\xce\xd2\x9d$4\xc0\x7f#XK]\xb72\xc0\xe7i?Hb\x183\xc0\xa4x\x94\xacM\xf31\xc0\x97\x92\x9e\x12\x04\xd03\xc0\x84+y\x8b\\\xf51\xc0\xaf7\x95\xa4\xa4/3\xc06\xa3t\xac\xcaC3\xc0}\\qA\xbe\x1a2\xc0\xee\xe4\xea\xd3\xc6\x8c1\xc0?\x8e\xbe`%L3\xc0\x00\x00\xfe\x8c\x7f\xc6.\xc0\t\xaf>2\x94\xef2\xc0\'(|5\xadl4\xc0\x1c%\xfbN\xb5\xcb4\xc0\x9auWC\xd5\x073\xc0\x12\x80"\xa28\xa53\xc0j\x07_\xa4K\xdd2\xc0\x7f\'\xa9lX\x113\xc0\xd4\xfd\x0e\xc1\x11\x1a5\xc01k\xef\xa37\xf84\xc0\xaajq\x8d\xc2$4\xc03\x8azPT\xa74\xc0M\xed\xcd%1\n6\xc0\xa6\x81\xc3\x909\xbf3\xc0\t\xcd\xb1\x9d&j3\xc07?d|(s5\xc0\xde\xdd\x99\xe5\xacw5\xc0\xa7*\xa88\x01\xd12\xc0ao\x88\x0e,b2\xc0\xefs\x92\x95G\xa2,\xc02\xe1\xef\xe2\x07\xf62\xc0\xd5\x17\xabQ\x17I2\xc0\xd9j\xe9\xcb&\xbe3\xc0\xe94L\x8f\x9144\xc0vKW\x16s\xf84\xc0\x9a&\xb4x\x00\x1c4\xc0\x95\xff\xa4\xac\x19/3\xc0\x8b{\x8d\x02\xd0\xed4\xc0\x8b\x8c0\x1b\x15\xc70\xc0\x85\x90ZG\xb7\xd84\xc0\x95\x98\xba\x02\xf9\x943\xc0\xc5\x08J\xa6\xf4\x8e2\xc0hVG\x96\xbc\xe7,\xc0\x84\\\xfeu\x8b\xc74\xc0\xf0Y\xdc\xe0\xc0\xd32\xc0wu\x84\x83h\r3\xc0!^\xd9b\x9a\xe83\xc0\x1781&\xd1{3\xc0[\x13g\xf4\xa7;3\xc0x\xf3\x81\xa3\x1d\xe62\xc0\xf9\x1f0\xc8&\x86-\xc0Wm\x86\xf4\xb8\xda3\xc0\xb9\xe98{\xba\xfe/\xc0\xee\x9f{\xf0kA3\xc0\xdd\x0b<\xc7\xea\x163\xc0\\\xaf\xe2\x19\xb8l4\xc0\x02V\xb3W\xc5\x7f2\xc0\x9e(\x0b\xdb\xdb\xd1/\xc0^b~(Gp3\xc0\xd3\xb7\xdb\xf4\x9b$3\xc0\x12J\xc5\xe1"\x075\xc0\xd3\x05\x16\xaf\x03\xe43\xc0\xd2\xca\xfd?\xc6/6\xc0\xef\xb3\xeb\xf1F\xf32\xc0\xad\xe3z;`\x1d4\xc04\xf15\xeb8\xd2*\xc0g3SW\xbb&4\xc0kD\xd4\x8ao\x874\xc079\x90\x18\xb5n1\xc0\xca\x96\xf11F\xcf2\xc0\x00FTH\xb7\xa24\xc0\xae\xbe$%!\xff2\xc0\xb3\xf4\xc3mS\x8a1\xc0\xcc\x11]{\xd9\xc8.\xc0\xe8\xeah\x03\xc0A4\xc0\xf7,\x90\xf2\xc4\xef/\xc0\xc8\x8e\x1f\xf9\n\x9c4\xc0}\xb5l\x96\xe2\xa10\xc0L\x1d\x17\xf0\x07\x99/\xc0\x1b\xe5\xaei\xce\x992\xc0D\xc5kaF\x142\xc0\xee3~\xcc}\xc44\xc0F\x806\xa2\x02K4\xc0\xf6\x94\xcb\x86\xcdM3\xc0J\xd1{@d%3\xc0\x18\xa1<\xd6i\x9b3\xc0\xfe4\xc5`h\xea2\xc0\xf3\xf1ub{\xe62\xc0,\x1fu5f\x192\xc0(\xd9d\xbc\xc1\x952\xc0H\xa8\xa4!2w3\xc0>\x07\x9b5\xae\xca4\xc0\xd0IU\x95\x98\x933\xc0\xf6|\x92\xd5\xc5\xfe2\xc0\xd8\xf5\xa9.)F4\xc0\xf3m\x891I\x7f2\xc0X\'_\xb5\xd7{3\xc0=\x81\x06\xa1I\x174\xc0G\x1eMaO\xaf0\xc00L\xf5\x03\xe5\xe82\xc0G\xd5-\xcf\x81$4\xc0\xd7\x80\xec\xd5\xd2@4\xc0\xde\xc5\xbf\xcb\xf7\xd62\xc0\xb0\xfd4At\xb33\xc0\xf7\xd6\xb6\x01\xbb\xdd2\xc0O\xa0\'\rcH,\xc0f\xef\xc5{{\xa42\xc0\x83\xe4\xe3\x11\xf4\x85)\xc0x\xa4\x16l\x1e\t3\xc0\x87\x14j\xf4\x10\xf12\xc0\xed\x044\xf0\x08H4\xc0Q\xea\xb8\x9fu\xdf3\xc0?x\x1ez\xbb\xe33\xc0\x1c(\x0b\x15\xa4*3\xc0=\xcf[\xf0\x81J3\xc0\xd0\x17#\x1e\x8b\x00/\xc0U;q\xad\x03\xdb/\xc0\xbe\xa7\x18#\xf1\x172\xc0\xefw\x96\x9a3z2\xc0m\x9e\x85\xa0~\xf73\xc0\\\x7f\x9a\xfd\x8e\xe52\xc02\xf5u \xea\xfb2\xc0x\x82\xebQ\xf0\xda3\xc0\xa5\xeaN\xa5V\x8d2\xc0\xcb\x89\xc3-Z\xfd2\xc0[\x9bW\x89\x80\xdf2\xc0\xd4;\t\x92+\xed2\xc0>\xd1\x11\xe9?\x025\xc0w\x12{\x8d<b3\xc0\xa3\xfc\xb1\x90?\x802\xc0\xef\xbd4\xdf\xe7\xed2\xc0\xc9\x15\xf4\xdab\x0e0\xc0\x87\x02\xd4\xa7NG/\xc0b\xc30\xbe\xba\xbc0\xc0\xe2P\x86\xb0\n\xf55\xc0A\xf8\x12\x88\x96\xf63\xc0\xe0W\x07e\x04 3\xc0\xc4\x98\xf0\x0c\xaf\xa12\xc0]\xad+ua\x9d2\xc0\xb1p\xe5q\xdc\xd81\xc0\xaa\x90\xbf\xae\\\xe30\xc0\xce\x02\x9dgP\xab/\xc0w\xe55\xf7\x9ed3\xc0\xbd\xd0j}s\x963\xc00\xfae\xeb\xe3|2\xc0\xaboF{\xfc\n2\xc0\xa7\'\x94\xc9\xa5\x182\xc0\'\xbf/\xce(%2\xc0t\xdf\xc1L\x16\xaa2\xc0\xf7<C\xb04h5\xc0\xd5\xd0m4\x13\xb53\xc0\xff\xa6\xa1\xab\x9f\xc42\xc0\xa5\'\xbe\xfb\x99\x972\xc0\x04\x9b\x02\x81\x0e\x822\xc0\x80\x04\xe5i\x84\xe83\xc0\x92?\xa5Z\x12*3\xc0[\xd0_\x984_/\xc0rH\xa6@^\xa80\xc0\x1f<\xb2\x00\xae\x0f/\xc0\xbb\xbcv\x17\xe0\xb80\xc0\x9c\xfeU\xe2\x9c\xf53\xc0\xa8l\xc4\x1e:J3\xc0\x93\xf2\xb9m\x8a\xd8/\xc0\xd2\xcf\xcfg\xc9o2\xc0\x06\xee\x8e\xb4\xc3\xd82\xc0XTw\xbc\xb7\r4\xc0%\x98A\xe5\x0f\xa92\xc0 \x89#j[l3\xc0e\xf5I\xdaU\xe61\xc0\x05g^{x\xe32\xc0\x88\xa7[\xc3(\x0b0\xc0\xd9,\x15U\xb7\xb50\xc0p\x08x\x1e\xf0\xdf3\xc0D\xc6\x16@vs2\xc0\xecL"\xee\x87\xb43\xc0\xa9y{0\xfdp2\xc0\xf0\xf0\xec\xe3\\R3\xc0\x17\x08c*H\x9f4\xc0\x93l\xf6\x8c\xa6\xf03\xc0\xb9\x90\x17\xd0\xf0\'2\xc0\x99\x05\xa7yKA5\xc0X\xbf\xbb\xa4\x03\xd42\xc0\xaf.\x1c\xd15?3\xc0\xd7\xf3NZ:\xc60\xc0y\xd4V\x18\x8c\xe92\xc0\x18E8G\x01u2\xc0\x1ch\xb2\x9a\x8e\x905\xc0\xfb\x0bW)\xda\x1f5\xc0Cv/]@\x8e1\xc0vr\xdaYk\x880\xc0E\xc3\xc04\xa2\n4\xc0Z\x19[\xbf\xa8\xca0\xc0\xe0\x19G/ry2\xc0+t\x01f\xf9\xd82\xc0\x8c\x9am\x91\xc9\x073\xc0 \xa8\x05[\x9260\xc0N<Z"\x03\x9f2\xc0\x93\x10Z\xe2\x12w4\xc0/T\xb1\xdb$\x02/\xc0\x10\n\xcf\xb5\xe7\xe3.\xc0;\x1a\xa9\xa0\x8dl2\xc0j\x15\xd7j\x80-4\xc0^c\xf8\xb2\xa2\xe83\xc0\xda\xf2\x11\x9ai\x083\xc0!\xf6\x06\x1b\x9f\xea3\xc0\xd2\x99\x7f\xb1\x00O0\xc0F\xf0\x87\xe4\xab\x1b3\xc0\x8a4\xdd\x9d\xcc\x842\xc0|<(_\xd8\xad3\xc0\x159\x83g\xb2\x014\xc0!\x7f\x97\xbb\xc6\xbd2\xc0\x82\x81\r\xee\xac"4\xc07TS\xcc2\xa21\xc0\xe0\xa0\xa8X\xe9\x932\xc0\xe0\xa4\xe7\x8ff\x85/\xc0\x10T2W\xa5\x0e2\xc0t\xc5\'\x19\x8c\xeb3\xc0D\x1c\xbby\'\xef2\xc0\t\xc3\xbb\x8dl\x0e3\xc0\xfd\xb0v\x8bN\xe2/\xc0\x17,#\xee\xf4g+\xc0Xt6+uq3\xc0\xe3h\xc6\xcb\xb7\x0f2\xc0\xc5k\x8b\xfe\xbdh)\xc0zG\rJ\x86\x153\xc0\tf\x91$\xedM3\xc08\xe6\xe7W,\x073\xc0\xe5=c\x1a\xdc\x8f1\xc0\xf5\x93\x95\x8e\x0f\x083\xc0\xf4\xdbE\x04g\xeb3\xc0\'>\x18\x86\x14\x802\xc03\x19\x9c\xbd\xc1/3\xc0 %6\x1c\xc9%2\xc0\x04\xb6F^\xbb\xe13\xc0\x9di\x80\xe7\xa415\xc0\x0f@@\x19\xa2\xd41\xc0rX[A\x83\xf1.\xc0\xbe\xf5B\xc2\xdb\xc12\xc0@w\x9b\x81\xcc\xbf2\xc0VJ8\x7ft\x1a4\xc0\xf9\x98\x9f\xae2\xa8/\xc0\xf0\xfak\xaa\x80\x1a4\xc0\x11\xd8\xf3\x95\xc4\x104\xc0\xd7\xb4\x83\x0fL\x1b3\xc0h\xe7Xs\xf9\x073\xc0#*n\x13\x88#2\xc0\x9c\xdc\xd1\x08\xa2\xe61\xc0\xfb\xd5\\N\xc2\xac2\xc0,\xed\xdb\xe2\x18\xfb3\xc0\xc9\x19W\xabn\x194\xc0`\x80\xdf\x03\x9b\r3\xc0\x8b\xee\xe6\xa4\x98\x8f4\xc0I\x9d\xa6\x9a\xf4}\x1a\xc0s\xcb\x9ei\xe5\t4\xc0\xe5\xac\xaaq\x9c\x1c4\xc0Z\xd9*\xfbq\x85-\xc0\x11&\x91|\x90\xab3\xc0Fd\x0fs\x89\x1e4\xc0I\xc7\xde\xdaX\xc62\xc0\x15;\xaa\xbe\xca\xaf0\xc0^\xf5\xf8@r\t3\xc0\x9ci)=\xd9\xa5.\xc0K\xc7\xce\xf6\xabi0\xc0\xd1\x95\xc2\xb4\x14\x046\xc0\x10i*=\t\xd24\xc0\xa8\xcbt\xaf\x01\xe22\xc0\xcf\x10\x87\x00\xcf\xa04\xc0\xed\xae\xe0wJ\xa63\xc0\x8d\x87`\xf4Q"2\xc0%2ol"(0\xc0w!\xcd\xb36\xdc.\xc0\xb8];\xfd\x80|2\xc0\xca~\xc4:\x9ew2\xc0?\xd7k\xab\x9b\xe73\xc0Kv\x8dH\xbdS3\xc0$\x9f[\x82\xba\x084\xc0*|8\xf5\x9d95\xc0hI\xe6\xb0n\xdc2\xc0\xc3\'\xfa.\x1ey3\xc0\x1an/N\x8d\xc40\xc0\x9f8l\x7fB\x9f2\xc0}\xd3\x01\xb6\x02\xbb/\xc0\xd7#!fe\xa63\xc0\xfc\xac\xd1A\xbb\'4\xc09\xde\x9aL\xaec2\xc0@&\xc7\t\x08\x1c4\xc0\x9e\xef\x8e\xd9Z\x1a3\xc0\x80\x1d!\x921\x860\xc0\xea\xe3\r\x92\x9cl0\xc0[\x10\x8ewM83\xc0\xcd@")\x99\x194\xc0)\xe2\xe9\xa5<\xc02\xc0\x9dF\x8c\xc9\x1a\xf7/\xc0Hi\x9e\xf7\x87\xdf3\xc0:\x00\x06\xa8\xea\xe73\xc0[\xf8\x85R\xee\'4\xc0Q\x81&>\xa8\xe53\xc0\x97\xe6\xf4\xeeT\x932\xc0\x81\t\xa1\xe8T\x7f4\xc0-\xcf\x8d\x16B\xaa+\xc0x\xff!\x93-\x8d+\xc0\xb2\xab%\xf4R\xa24\xc0 Z\xcd\n1x3\xc0[@\x07\x03\xbd\xcb/\xc0\x97\xfb\xb3\x0c~\x9c4\xc0\x07\xccc\x1d\xa2O4\xc0\xcf\xfe\x80A\xecN3\xc0\x87\xc0\xb1\x8e\xdc\xe5-\xc0g\x16\xe1}G\xff2\xc0\x07EoU\xb6\x0e2\xc0\x7fP@\x9d\xf5\xc13\xc0<K\x880`P2\xc0\x89\x0e\xd6\x92e\xbe4\xc0\\\xa2C:C\xae3\xc0\xc1\rx\x99\xc8\x1e3\xc0\xf9\xd5_67\xf90\xc0\xeb"S\xc1055\xc0\xa2\xa90\xb4\x86%3\xc0\x14\xbcv\x1c\x81M%\xc0\xa0\xe7\x0f\xf9\x03e4\xc0\x0c\x9as\x03c\xad5\xc0Mm^\x08\xe4]-\xc02\xd6\xc0\x14~H/\xc0\xb4\x9b\x13\xc2c\xaf3\xc0\xbb4"pJ\xb84\xc0z5\x88{\x17\xb83\xc0\xc3$\x18\xea/\x934\xc0\'\x97\xe35u\x0c3\xc0\x81j\xfb\x0fC\xa22\xc0\xad\xa9\xf6\x97az3\xc0\x84#\x1f&\x03\xc02\xc0\x08X\x01\x9f\xd2 3\xc0\xb8%\xa1\xb5\xad\x133\xc0\n\t\x9d\xa1T$4\xc0\x95\xfe4\x86\x95\n3\xc0a*\xfb\xf3\xccU0\xc0!~\xf4,\xbc\xf02\xc0F3\x90\xb8p\x113\xc0\xa89*\x80\x00\xf8,\xc0\x1e*\xb2bQx3\xc0\xe0\xfbi\xd4\x98\xfc2\xc0\xaf\r\xfa."\xa11\xc0\xa24\x04\xac\xf9\x0b4\xc0\xda2R\xd0\xc2\x872\xc0$<\x88.\xd0\xb80\xc02xr2O"3\xc0|\xf8\xfb\xb2\x15%3\xc0D}/\xc2d\xfc3\xc0\xbc\xbc\x96\xad#\xaa2\xc0G\xb5\x10`"\xa93\xc0\x9b\xf4\xcc\x91\xcc71\xc0@\x9f>\xfb\xcd\x88%\xc0n\xec\x93\xa9\xc1)4\xc0Z7\xcfQ\xeby1\xc0\x85\xf0\x93JgQ2\xc0\xb7`~\x98\xac/4\xc0\xd7\xae\xf0Q\x8fG4\xc0\x0bNM\x0bf\x175\xc0XM\xce\xda(r4\xc0g\xb0M\x12\xdbw4\xc0H\xff\x8bu\x92>5\xc0$\x9c\x0c\xba\x00\xb73\xc0\xbf\xbf\x95fZv4\xc0\xc7c\x99\xaf\xc5}3\xc0\x14\xe0\xb3\xb5\x9bY3\xc0`]0\xc1]\xbd3\xc0U$[\x04\x84"4\xc0 \x18\x10\xc3\x8c83\xc0\x90i\xc38\x0bl0\xc0\xe2\x9f\x81\xb8_\xbc3\xc0\xd1\x94\nl\xecl-\xc0\x02\xad\x80\xec\x92b5\xc0\xe1\xe6M\xa4\xce\xf13\xc0pG\xa0\xa0\x96\x123\xc0\xa6.!\xfc\xfax%\xc0\xde\xb4\xf8l\xfaw4\xc0[\xf0\xff&\x90\xbf2\xc0\xd5\xd1\x02\xf2J\x04/\xc0bs\xe55$T2\xc0\xf4c\x15\x18;\xff1\xc0;\x01\x07\x8b\xee:5\xc0\x8e\x07\xa1\xc6K\x145\xc0\x87R\x1b\xde\x85;/\xc05\x94\xa7Wo\xde/\xc0\x90_\x109\x00\xea2\xc0\xe0\xa0\xbdW\xc5\xd52\xc0\x9f\xd1\xd6#\x13\xec2\xc0\x08D\x82?j%4\xc0\x15/O\x15\xbcp3\xc0\\\xda\xc8\x93\x9dz3\xc0\xc5\x99U\xb8\xb5s%\xc0\xa6\xbb\x1b*+\xff1\xc0\x92\xcb\xe7\xc2\x88\xd82\xc0\x8c\x95\xf6\x15\xd6\x89*\xc0#\x95\xeb\xc0Z\xfa2\xc0T\xcf\xa5\xe3\xad\x043\xc0g\xf4\xe4/})5\xc0Y.\xbc\xf2\x85\xcf2\xc0\x96\xbc\xda\r\xdaq%\xc0\xc4\xad\xf0 \x12\x8e%\xc0 \xe5\xd56\x90\x9e/\xc0\xeb\x98{\x02=z.\xc0\x80n\xd1\x80\xa4\x824\xc0Ew\xf6\xf1@72\xc0\xa2\xb9\xaf\x19o\xa53\xc0\xe5\x11{<B\xe53\xc0n\xa3\xb9\xe1[\xa13\xc0=\xbc\x1f0"F4\xc0\x87\xb6\xc8A\xf2J4\xc0\xa5\xe9j\xb3!\x913\xc0\xd7\xcbIS\x88Z0\xc0\xec\xc1\xb4G -/\xc0\xa3f\x90\xd5\xaf94\xc0\xa7AY\x1d\xd3w4\xc0lG\x18\x07:\x073\xc0[\x94\x8bg\x84\x184\xc0W\xfc\x15\xb0\x8e$3\xc0AY\xe1=5g3\xc0\x957\xf6\xc4\x80C5\xc0\xee\x0c\xca2\x9cF5\xc0\xda\x0ci\x00\xb4\xa83\xc0\x1d%q\xdbG\xb92\xc0\xd6yXG\xec$3\xc0*\x01\xc0\x19w\xe03\xc0\xc7\xf6\x14\x01\xa0D3\xc0\xd4\xb3b\xe4\xdb\x8a3\xc0\x8c\xfd<\xf0\xec00\xc0\xdf\x88z6\xecN2\xc0\xb21\x01\x8as\'3\xc0\xa9Xu\xee\xb1@4\xc0]?\xbe\xf4\xfbF5\xc0$\x1fH\x97\xaf[4\xc0\xfc\xb3\xc7\xa4\x95O/\xc0\xfc\x8db\xecaB4\xc0\xbdj0a\x1am3\xc0F\x08\xcd\xfbx_4\xc0\xfe\xd0F_\x13\xdb2\xc0/\x00\xd0\xf1\xf3\x10/\xc0j\xfd\xb0\xab\xb3\x0c2\xc0\xee\x8a\x7fj\x99\xeb2\xc0a\xa0]\x03\xd1\xd62\xc0\xd6F\x9a\x18X\x074\xc0\xa8bB\x0ei\xe33\xc0\x8bR\x8fAqR4\xc0\x9c\x05\xac\xfc\x81\xb44\xc0\xa2V\x97\x98\x9ah3\xc05\xb1\x834\xf0\xd02\xc0\xbe\xba\xe2\x07/\xeb.\xc0\xd0\xea\xc4\xc7+\xe13\xc0C\x10\xdc\xa8Qk3\xc0\xfa\x06\xca2}\xe91\xc0\xaf\n\x1b\xa77\x814\xc0\xbc\xad\xfb\xa8\x03\xe82\xc0\x17q\xa7QQs3\xc0\xf7\xe9,|\xcaU3\xc0\xe0\x0c\xb9\xd0 u4\xc0k\xa3\xef/\x89\x154\xc0\x8a\x08\x80\x9as\xbf1\xc0\xa64h:\xa5\x082\xc0\x15\xd1Dqd\x981\xc0{\x9f\xe2\x99q\x1c*\xc0\x91U\x80\xb5\x1e\x114\xc0\xd6\xd3\x1d9_A2\xc0\x01\xaf@t\xd4\xe51\xc0Rx\xa7P\xbb\xc72\xc0\x1bu\x18\xe1\x1f\x1f5\xc0\xfc\xab\x99B`\xe03\xc0\xc2\xc7!\x8a\'B3\xc0\xb0\x80\xf5\xe70\n2\xc0\xfaS\xfd^\x99\x8f+\xc0)\xdaT[\xc2$3\xc0\xa4\xa4\xb7\x972d2\xc0\xb1%\xcf \n\x8b3\xc0\x05\xdf9\xbfi\xdb0\xc0\x92\xf9_C\xd6N0\xc0\xdd)\xc9%q\xb01\xc0\x9b\xe6\xc2\xff\xad]4\xc0A \xba\xf2\x8d[2\xc0\xa5F\naK@5\xc0\xc8\xa95\x0c\x93]2\xc0|\xa9<\xa9\xbbI3\xc0\xb7Y/\x12\x1cY3\xc0\x9ep\x94&\xafo3\xc0\xe3\x10\xb6v\xe6\x9e1\xc0\xd0=\xefBv;4\xc0\x89B\x03\x93\x9d\xf95\xc0\xff\x07i\xe5\xa3\xa3-\xc0\x8b\x82\x18\x01\xe032\xc0\x81\x1b\xa6\xedG\x874\xc0>D\xf6\xa1\'}4\xc0\x87\x87Ur\xd4\x073\xc0XlT\xf6&\xcd3\xc0\xad_\n\xd7\x1c\xd03\xc0\x88\xbc}\xf2\x8b\x844\xc0|\x88QF\x02\xad3\xc0\x9b\xccQ\xed\xbd\xf00\xc0lV\x14\xbdq\x0b3\xc0\xd7\x03\xf3\xa22\r3\xc0\x8b\x86\xb6\x9a-;4\xc0\xca\x8fU\x19\xac\xa8-\xc0\xe7\x8a\x8d\xf7\xc4\xb82\xc0~YC\xd0\xa1\xf81\xc0L5\xa5\xc0\xba*\x1c\xc0\x86\x0f7\x97\xb9\xee3\xc0\xabD \xb9\x04\xd5/\xc0*\xc8\x96\x99\xecO3\xc0\xed\xfb\x9eS\xeau2\xc0VXD\x15r\xff1\xc0R\xb2\xc2\xf9\x8dT0\xc0\xd6\x9e6\xc9\xc5^1\xc0/\xa9\x1a\x07\xb4e4\xc0\xbd\x9d?-\xb6\xc3*\xc0\xed\x95i\xf8@\x87.\xc0\xd8\xee\x1c\xbc7 +\xc0\x93\xb2\x06;\x15\xaa3\xc0\xfe\x0fM@\xe7H3\xc0\xbe\xdb\xe39\x81a3\xc0_;R\xfc\xbfa4\xc0\xca\xf4\xdbu\xbf\xfa2\xc0\xaa]\xd1\x07"\xb03\xc0z\xde7(:\xbd4\xc0\x03\\\x03]%\xa72\xc0@\xe9P\x8e\xa1\xe72\xc0\xb4w\nC\x93\xbd2\xc0\xde*\x16\xc9\xc3\x1c3\xc0\xea\\\x9e\xddz\x0e3\xc0M\xfdOo#\x1d3\xc0\xc6\xda\xf4\xd9/\x075\xc0:\xf88=]\x854\xc0\xea\xdb\xaa\\\n\x123\xc0\x1c\xe9\xc7\x98\xc0$3\xc0\x7f\\\xe9\xd5D\x060\xc0\xcd]\x82\x85\x02\x1b0\xc0\xb4\x93X\t\x91A3\xc0\xd3\x1d\xf0\xdb+\x033\xc0\xc0\x05v\xad!\xcd.\xc0\x11\xe5\xcf\x8f\x1cZ3\xc0\xb6\xd9\xd9\xba\xe8\x034\xc0\x060\xb8\xe7\xb0R0\xc0),\xc0\x1b\xb8\xd02\xc0U\x98\x84S\xcds4\xc0\xac\x99\t\xa7\xaau2\xc06\xdd\xde\x98\xb6\x153\xc0\x9d7w\xffc\xeb1\xc0\x17BI\xf9\xacZ3\xc0\x1b\x9cL\xf9u\xd42\xc0\xcf\xe6\x9etH\x123\xc0\xf8\x85f\x19\x8c\x1b3\xc0\xd50Z\xbdam3\xc0B\xd9XU\xfc\x8d4\xc0\xcd\xe2Ec\xaf\xba2\xc0E/\x08o\x84\x854\xc0>\x92\xcf\xe2\xb4\x024\xc0\xc5\xa9\xfe\xb9\xec?0\xc0\x9b\xc9\xdf\x9aE<-\xc0Q\x88\x9bGA\xe21\xc0\x91\xd4\x9aI|\xac1\xc0|\x14\x1d\xbd\xe9\x04.\xc0\xde1\xe06\xd1B5\xc0\x12\x85\x96\x80Q\xc02\xc0w\xe3\xbdx\xecc3\xc0\xb9Q\xc5A\xde\x843\xc0\xf8\xedh:WP4\xc0tm\xf0\x1f7\xc24\xc0\x96\xc7\xb4\x03\x98\xf92\xc0\xc2\xa4\x1a\xac\x0fi3\xc0g\x8e\xe18D\x061\xc0\x81\x8d\xe4t\x86\xc82\xc0\xbf\xef\xffG\xb8[2\xc0\t3\xad\xdb\xc5{4\xc0\xfa\x95\x151\xca"3\xc0\x07\x1bH\x8f)\xc82\xc0\x18\xbd\xaa\x91OR4\xc0\xeaO\x00\x11\xaf\xd64\xc0,\xa2\n[\xd892\xc0\x9e\xf2\xa6\xa2\xab\x854\xc0\x04\x16\x1b\xe7Y\xbf2\xc0\x8c\xaa\x95Qo\xa01\xc0\x1c\xe8j\xe6\xfb\xc03\xc0\xe5\xfc\xae\x89\x86\x9b4\xc0V\x98\xa6"\xffF3\xc0\xe0&\t$\xd2\x1c-\xc0\xd8\xcc\xedY\x06z*\xc0\xc3\xe2\xd9Th\xb14\xc0\xef\xae\x837%"3\xc0;\x8b\'H\xa1\x143\xc0\xd0\x0c\xd7\x80\xee\x133\xc0\xb3]\xa3\x80?\xae3\xc0\xe7\x89C\xe0\xfc\xf02\xc0\xedA\xeeP\xbc\x003\xc0\xa7]\xdb#\xf8\xcf-\xc00G\x82#\x97\xbd2\xc0\xfdU\xfe\xf1a\xe02\xc0\xf4\x00l\xea\x0c\x954\xc0(&\xe1\xe2\xa1\x8d4\xc0\xa7\x9e~\x12\xde72\xc0W\x059k\xbf]2\xc0x\xcd\t\xe9`\xfb,\xc0\xd3\xa3X\n\xf7\x123\xc0\xd5\xf6\xc0\xce\x98\x134\xc0\xb5\xafL\x08\xb3_0\xc0(\xb6f\xbb\xca\xb94\xc0\x84S\x90\x9a\x05n3\xc0\xf0\x7f5#\xab\x894\xc0\\\x0f1\x1a\xdf\xf03\xc0\x05\xa3>D\xa0\x11.\xc0\x97\xad\x99\xc5\xaf\xa7(\xc0\x12c\xe2\x08\x8b\x120\xc0\xf2\x9d\xa2H\xd3A0\xc0\xdb\xabL.\x06\xed3\xc0d\x03\x1b\xb5ML3\xc0\x7f\xbf\x90l\xdf\xa83\xc0\xce\xb3\x00\xc7\xc7\xe7(\xc0\x18u\xf7\xf6\xbc\xdd2\xc0\x83pp\x80Z\x883\xc0vo\xa9\xd8\x10\xaf4\xc0\x01\xb2L\x19`\x863\xc0\xfb3-`\x9e\x9a1\xc0/\xe4\x08\xd7\xf9\x072\xc0\xd5\x1c\x85\xe9\x93\x1a4\xc0\x82\x97Ke\x06\xd22\xc0\x8crz\xdb\xa4\\3\xc05\xa3\xf9\x96\xf8u/\xc0\xe2\x87\xb9\xd5\x863/\xc0\xa2\xe4d\xe2\x15\x1f0\xc0\xf2\xa5o\x7f\xe2\x803\xc09M\xdf\\(^3\xc0\xdb\xbe\xecY\x9f\x193\xc0\x88\xfbT\xdf\x9c\x0c5\xc0D\x99\x81\x00d\xb64\xc0\xf4\xd8B\xe5\xeai3\xc0\'H" \xbb\xad3\xc0Uw34\xed/4\xc0\xc3\x13\xf4A\xf1i3\xc0\xfb\x14\'\xca\'y3\xc0\x89\xcbQ\xebdt3\xc0\x83\xdb\x04i\xcaC3\xc0\x8c\xabG\r)\xd52\xc0(\xdf81\r\x993\xc0Q\xc3\xcd\x04\xbd\x834\xc0\xb3\x06\xe8N\xe5B3\xc0\xbf\xeb(W\x08\x1a4\xc0W\x9eI\x04S\x1a3\xc0:\xd0uTi/0\xc0\x81\xa1\x1c\xb6\x05q3\xc0\x97;{\x9c\x1ce3\xc0\x96\x97\xdc!]g3\xc0\xd2OG\x043\xa33\xc0T\xb05^\xe0 3\xc0\x01\xect\x98\xf4:3\xc0\xe2\xbd\xaf\xab\xf6F3\xc0\xf0d0\x95\xca\xbc4\xc0Y\x9eU\xfe\x9aB2\xc0\x8c\xde\xf2\xdb\x1011\xc0\x0c{\x9d\x1e\xb8\x9e3\xc0\x1f\\\x8aA\xe1\x1c5\xc0\x0f\xcc\x1c\x01r\x053\xc0\xe0P3l\x87\t4\xc0\xa4\xc2\xaf\x88ru4\xc0D\xd3P\xbbV\x832\xc0\x8fR"rA\x86/\xc0\xd3#b\x85\xbc\xfe\'\xc0\xb9\xf5P\t\xb1&0\xc05Y\xa9z\x85\xf34\xc0\xe2\x8f\xbd\xcb\x1d\xcc4\xc0\xc5m\x9f\xde\x06Z0\xc0\xe8\x82\x1e\xa8Hd3\xc0[\xac\xffJ\xd0A3\xc0\x1b^\xb5\xadeQ4\xc0\xe5*\xd0w\xf9\xa24\xc0\r\x06\xd1\x90\xd8E3\xc03&\xe7\xfe(\x1c5\xc0<\r\xf9\xd3\x06H3\xc0\xee(*\x05\x02\xa84\xc0\xedU\xb8\xbd\x04\xc64\xc0e\xab\x87\x91\xcb\x0e4\xc0\x8bo\x9c\x95\xf6\x9f3\xc0\x88\x0f\x84\x96.\xe22\xc0n0\x9b\x08\x83\t-\xc0\x06\xa6u\xc5C33\xc0\x1d\xf23\xb9\x9e\xed2\xc0\xeb\xa4^mz\x084\xc0 \x06\x1d\x8d\xe9v3\xc0\x9d\xd23<_i3\xc0\xa4U\x99[\xaa\xa21\xc0\x86\xeeUG!=5\xc0\x8dm\x98l\x7f\x924\xc0\xfc%\x9d\x91*\x080\xc0\xe2\x03\x0c\x87\x98y3\xc0\x93\xae\x0f5\xebL3\xc0k4\x03\\\xe1\x9e3\xc0\x9f\xf1<\xc8\xa0\x044\xc0j\xd6\xc2*"53\xc0\xbdb\xd4\xe2f\x924\xc0*2\x13\x84\xac\x1c4\xc0\xf0\xeb\xce\x82\xaa\xbb4\xc0\xa2h\xf6\xadA\xa1/\xc0\x96+O\r\x0c\xfc4\xc0\'E\xfa\xa0\xac\x8b3\xc0\xc9,\xc9\xd1\x10d3\xc0&`L5b71\xc0\xbc\xf8\x10\xe5\xf2x4\xc0]\x19\x83\xaa\xda\xab2\xc0\xf9|n\x17\x8c=5\xc0F\xbd\t\xd6\x17\x054\xc0\xc0\xa3\x17\xfc~\xda3\xc0\x90(\xfc9\x94+3\xc0,Hu&5L3\xc0\xb8\xae\x83c\xc5\x7f3\xc0t\xf3*\x8eo\xe33\xc0\xe2\x84\xf5G\x12\x1e4\xc0\x10\xbd\x92\x99\x85\xcb4\xc0([\xd5\x03u?3\xc0U\x8f\xad\xc5$\xfd2\xc0\x8fsu`\xf7u3\xc0\xe6\xd3\xe3\xd9@Q3\xc0\x99B\x9d\xb6\x0c\t1\xc0N\x85\xe5p\xb2^4\xc0\x9cT:\xad7\x183\xc0\n%\xea!\x9a\xfa3\xc0\xa0\xf1\x1e\xa9S\xdb.\xc0\x90A\xa7WC\xd51\xc0J\x1c\xf2\xd3\x18/0\xc0\x02\xfc\xd9nd\x082\xc0\x10\x04\xb3\xf1re2\xc05\xab\x8ej\xed\x1b4\xc0\x83\xf2\xf9\xb6q$4\xc0\x90jf[\xcf%3\xc0\x8e\x075\n\xd6a3\xc0\xd4\xf1\x11\x0c\'\x83/\xc0r\\\x0f\x0fH\xe9.\xc03\tp\xd8u\x131\xc0q;\x13a\x91\x194\xc0\xdf\x99,\xd6&i4\xc0\xf9(\xe1\x8a4\xaf/\xc0\xb0\xf3\xb9#\xbe\xb54\xc0j\xb1\xf6Gi\xa62\xc0\x947\xf9\x10\xbe\\3\xc0\xdb\x91\xce\x1bZ\x852\xc0D\xd9\xb2"\x8c\x9c3\xc0\xce,\x9b\xf6\xe1O4\xc0\x83\xad\xb7\x13,\x86-\xc04\x97\xfck\x80Z3\xc0\xc9\x03\xf0\x14/\xd73\xc0\xa7\xd8\xef\x8d|\x014\xc0\xfa\x9b\x83\x91+!3\xc0\xce\x9fI\xe5Y*3\xc0H]9\x94\xd9"3\xc0\x92\xe5Tt\x9c\xe1-\xc0\xab\x1a\xede\'\xa5*\xc0)\xa8\xce\xe0\xd464\xc0p-as\xfc\xb12\xc0\x0e\xc6X6\xc8\xbc.\xc0\x9b\x95\x10\xc7\xd3\xb84\xc0{}\xf6\'\x9b\x11/\xc0[\x80\x91?y\xf82\xc0\xda\xa6\x06|\x87\xf53\xc0\xbd8\xb9\xc3\xd0V4\xc0\xecd\xbbV\x18\x8a4\xc0gEow\xeae4\xc0\xb2u}s{;0\xc0c; \xf7!\xcd1\xc0/\x97R)-d2\xc0\x15\x02?\xd7M\xbc4\xc0\x967l\x89\rr3\xc0\xa9\xb4L3t\xa02\xc0\x005\xb2\xc4,\xba4\xc0\x95\xebY8\x07\xf52\xc0\x88J/\x11\x82\xa6.\xc0q,~Qw\xe6\'\xc0\xe9\xa5\xb5x\x11\x860\xc0\xe7\x85\x82\x81\xdek4\xc0Xv\x83\xf6o\xa6/\xc0\xcf\x01\x8b4\xa4\xe5/\xc0\t:\xb9R\x8e\xe8/\xc0\xb4FUv&\x933\xc0U\xf2\x81\xce``4\xc0\xeb\x92\x07\xb2&\xe60\xc0\xb8e\x95t@J5\xc0yg\xc9\xf3k\xa81\xc05\xa8\x15vHr+\xc0\xc1\xfe\xb9\xef\xc5\x8c3\xc0\xac\xa9\xcf\n\xda\x910\xc0C\xb6\xef\x92~f3\xc0.\xd8XT\xf0)3\xc0u1\x85y"B3\xc0|\x0f.W\xe3\xb42\xc0\x95\xb1W7\xc3\x033\xc0\xfa\x00\x9b ;\x1e4\xc0\xe8s\xb3\xd9\x0e\xb63\xc0\x8d\xa7\x19\x8fG\x98.\xc0X\xd678\xe4\xa1.\xc0\x1b<\xb2\xdb?\x10/\xc0{h\x7f\xe4oa3\xc0\xa2\xd1\xbf\xaa=\xf31\xc0l`\xc85s\xc3/\xc0\xac7^7f/0\xc0\x99\x16\xd5\xd2F\x913\xc0\xfe\xfa\xd9\xe1\xc3\xba0\xc0\x88\xa8\xca\x8a\xe155\xc0q\xd4\xe4!~\x9a1\xc0s(\xb9\x7fP\x053\xc0[\xbc\xac\xbb\x9b\x8e4\xc0)\x95\x8e\x1cV\xe04\xc0f\x95\x0ew\x87\x1a2\xc0\xc1\xbc\x8b`\x97\xe04\xc0\xa7GD?\xcd\xa2/\xc0\xbcD\x12\xd57\xdb3\xc0\xc3Hql\xea\xfe0\xc0\xb8\x1a\x8a\xc7n\xb24\xc0\xc8\x81(\x8cE\x15)\xc0FR4\xed\xcb`3\xc0\x0b\xf3\xc6\xa37\x1d3\xc0\'o$\xa9C\xed.\xc0\xef/\xae\xcd\'\x980\xc0Op\x9d@\x9c\xd94\xc01\xa7\xfeY!\\4\xc0\x1d\xd1\x10\xdem\xff.\xc0\xeb\x9a\xbc*\x9e\x922\xc0&6\x12\x88\xa7\xf72\xc0\x16\x07Vu\xc3\x961\xc0\x07\xf1\x19R\xbb\xf83\xc0W^\xd3S\x01\'3\xc0\xc4\x91\xbfb;a4\xc04n\x08\rb\t4\xc0h\xf6\xe5H%\xee2\xc0\xd7g\x08,\xb7q3\xc0\xf4\xfd\xe6rJW4\xc0<=\x13`\x02:3\xc0\xfbf\xa4\xdc\'\x91,\xc0a\x0fa\xd3E{3\xc0_\x96\x03g\xd0\x994\xc0\xc2\rJh)\xd32\xc0f\x98Q\xaf\xcc[4\xc0\x8a\xc7\x0b\xafs?3\xc0,oP\x92\xa1$4\xc0\xd7\xd63\xacr\xbb0\xc0r\xbe,\xc8\x81\xcb2\xc0\xefT\x1dE\x8bP4\xc0\x9b\x1e\xb6\xb7Q\x132\xc0.\x82-s\xda\x8a4\xc03\x04\xfe7\xfek3\xc01@\x98*\xe7=3\xc0\xe0\xd8"\xa7q\x147\xc0\x84x@k\xd6O5\xc0\xfb\xe4K\xd4\xd3$/\xc0\xb5\r6\xbe1u3\xc0\xd1\x1eG\x1e\xeb90\xc0\xfa\xb3\xe8\x9a \x814\xc0\xc0\x1f\xb4\x86\x86r3\xc0\x9cu\x02(\xb09\x11\xc0\xbew\xb6}\xb6\xb5.\xc0b\t\x07jU72\xc0\x98?\xc0\xa4\x99\xa74\xc0\x8e\xc6a\x18\x1b:3\xc0f\x88V\xc6\xa6M3\xc0f\xa0\xcdBr\x0e3\xc0\xbd\xad"\x95\xf4\xfb2\xc0dIF\x14\xcc_3\xc0<^\xef;\xa9\x013\xc0T\xb9\x8c\xdf\x83\xd82\xc0[T9\xddO\xfe/\xc0\xfbX\x03\x87\xac\xdf2\xc0\xc5^\x0b\x81\xa7\x9a3\xc0\xef\x85\xe6X\xda\x84/\xc0=\xe5\xe2\xcfFk3\xc0\xf4\xdd9M\xc84/\xc0\xef\xa0\x10\x82><-\xc0\xc8\x1f\xca+@\xec/\xc0{I\x1d\x7f:\xe92\xc05\xec\x8d\x9e\xe8d4\xc0D\xd9a\x16\xa4\xa6/\xc0G\xa6\xd8\x9a$[4\xc0\xb2H\xb3\xc7\xa4\xcc2\xc0>c%\x8e/\x9e2\xc0L\xa3)\x97\x9d\x123\xc0xz\xd3\x92\x8b\x143\xc0C\xb2\xfaY\xa8\xcc3\xc0K\x11r\xcf\x8a\x065\xc0\xb5\xd5b\x8fP\xd0.\xc0\xe47\xc2|\x88\xac-\xc0\x9ey\xac\xe3\xedD4\xc0\x19yG\xdb\nU4\xc0\xca\xe3p\xdd\xc7\x181\xc0\x95a\x7f\x90\x13Z2\xc0\xb7]\x99\xac\xe4\xdf2\xc0\xcez\xe9\xd9Z!3\xc0\xdd,x\xba5[/\xc0Kv8y\x82\xed2\xc0r\x13!i\x1b\x113\xc0\x81E=\x05\x0f\x820\xc0v\x17:\x96\x88\xe22\xc0\xf2*t\x86|\xea1\xc0\xbb+%\xf1\xc9S1\xc0Q\xb1\xa4\x8a?\x96*\xc0\xd4\x953\x9aA13\xc0\xc0\xe0\xf1\xef\xf1G2\xc0\xb2\x02(\xba?\xe90\xc0\xcf\x18j\xf5\xb3\xbd3\xc0fP\x8f\xf6hA/\xc0\x10\xf5l\xa8(\xf32\xc0\xfa\xa5\xa2.\xf9\x80/\xc0e}\xdeDt\xca.\xc0\xda\xa9q\xbb\xb4\x925\xc0,\x9b\xfcRy\xf85\xc0\xa5B+\xf9\xb7\xa63\xc0\xfe*\x90\xb2)}4\xc0\xe7O\x94z\x1d\xa83\xc0\xa0\x84\x14P\x87)3\xc0\x88\xb0\x88JS\x882\xc0\xdd\x9eL\x19\xf0\xf02\xc0\x95\xa6\xdf\xbb\xbcD5\xc0\x8c\x0c\x00\x1a\xa8F3\xc0\x0b7\xa8\x9e\xd443\xc0\x96\xfc\x06\x10\xb8,5\xc0)\xec\xff\x8e\xfd95\xc0\x801X\x82W-0\xc0\xa6B\xc1=L\x833\xc0\x16\xe5i\x92YW2\xc0MQ\xb8\x91b\x8c4\xc0\xdc\x9dCc\xca\x862\xc0t5\x9c\x1c\xdc%0\xc0s\xcd\xea8\x11\xeb/\xc0<c\x19R\x1f,4\xc0E\x90\x85\xc7w\xa73\xc0=\xd4c\x05\xb4\xf10\xc07\xa2N\xa9>\xda2\xc0\xf0@x\xdb5V/\xc0\xc1\x8b\xc7\x1a\xc7\x064\xc0\xfb\x83\xd9\xda&\x8f/\xc0\xd9\x0b\xb3\xad\xbf44\xc0\xbc4b5J\xb72\xc0\r/$\x17_83\xc0C=\x99(t\xaa4\xc0\xa4_\x1d\xc2q-1\xc0[\r\x15\xdc\xf3\xe53\xc0\xd1~L\x06\xbd\x141\xc0w2\xfd\xb3\xa2\'3\xc0\xc3\xb1\xeb\xd9\x01+4\xc0L\xb9\xacZ\x9b\xbd3\xc0\x00I\xb1\xee_J0\xc0k~\xa4d\xac\x9b3\xc00Y\xfc\xb6\xde\x0f0\xc0{\x88\x80\x08z\x923\xc0\xbc\xcdH\xd0y\xda2\xc0\x0f\xb9\xda\n\xf0/0\xc0\r\x16q\x961*3\xc0\x19.N:\xa4V4\xc0\x1f\x1e-\xf4D\xf42\xc0E\xa04S\x03$3\xc0\x0e\xc7\xb5\xfc=\x9e4\xc0,\x00\xd1\xd6\xcd\x133\xc0\xe4w\xe2\x99_\xeb2\xc0\xa4nS\xf7;\xe12\xc0v\xab\x9d\x89\x11\xf62\xc0\x15:\xda\x17\x85\xe4/\xc0\xfd\xe9\xfaay\xa24\xc0\x04\xa5\xb2\xa1\x01\x15/\xc0\xb4\xaa3\xd2\n\x183\xc0\xff_\xa3\x94\xda\xcd1\xc0\xa3`\xa4\x1ftY4\xc0U\xa2\x1e3\xc4\xdd/\xc05\x8f_WM\xac.\xc0\xd8L\x88\x9e\xd2\xa12\xc08d\xd9\x15\x8a\xc81\xc0@K]^\x04L4\xc0\xbb\xb7\xbd\x8eQ\xca/\xc04\xe9\xcd\xdb\x7f\'0\xc0c\x10~\xf5?\xdc/\xc0\x1e\xae,\xd4\xea\xec3\xc0\xb7O\xbb\xe9\x9f\xd72\xc0\x06L2\xe3\x1a\xf53\xc01b\xe6\xd2\x98%4\xc0\xd7\x0ck\xd4\xb8\x7f3\xc0@\n~\xab}\x972\xc0\xc1\xa2\x870\xf413\xc0ePXB\xa784\xc0\x92\xc3\x0ee-\x943\xc0\x1b\xe3xc_+3\xc0_\x0f\x81\xda\x08{.\xc0xS\xf97w\xf02\xc0L\x94\xa9\xa5\xeb\xf82\xc0$n\xa6\x7f\x1a\x0f3\xc0{e\xdf^\x81\xa44\xc0\x8a\x03BN317\xc0\xcb\xba\xc4_\x13\x872\xc0<\x08\xe4:H~4\xc0g\x05zR\x8753\xc0e\xa6(\x12T\xd4/\xc0\xe51\x88\xac\xc8\xea/\xc0\xaf?H\x1fr\x9a3\xc0\xeb}\xd3{\xda\xa54\xc0\x0e\x957\x90\xfc\x974\xc0\xb8\x11q\x16kL4\xc0\x12h*AE"3\xc0?z\xf8\xe5Q\x103\xc0\xc9\xf2\xe9\x1av\xbe,\xc0\x16\x1e\x12\xd6*\xee2\xc0\x0cI\x9f<\xca,3\xc0\x936N\xd4e\xd72\xc0\x0f\x9azw\n\x1f4\xc0\x91;\xf3j\x10%0\xc0\x0f\x81\x0fP\xf8\xc24\xc0\x9f{`\x82\x1ab5\xc0\xb1\xcc\xc9\x08)\xa13\xc0x\x8f\xefs\xd4\xe63\xc0k#[\xbb\x9da3\xc0\xb79m\xf3\x07\xdf4\xc0r\xc71J\x99Q4\xc0?\x07w\x1c\xd1\xf13\xc0\xa1\xc2U\x0cOt4\xc0\x88\x89\xe8\xb1\x82|4\xc0\xe0\xeb\xe1P!\x1a3\xc0\xc8\xe2\xffF\xe2\xb33\xc0x\x05x\xb7\xee}0\xc0\x1a,2\x16Hg4\xc0\xd0@!(#\x9b1\xc0\xfa\x9c\x8f\x85\x7f\xb2/\xc0\x99\x8fB\xa8\x81\x110\xc0\x11\xf2q\t\x9e\xd5/\xc0\x99\xb5j\xa7\xa0\x8c0\xc0\x1dR\x109\xb693\xc0\xed\r\xf3\\\xec\xb30\xc0.*\x86\xac]\xe72\xc0<\xa6\xbd\xa8H\xab3\xc0\x1a\xb3*8\x95\xfd3\xc0D\xfd%\xc6\xb5b0\xc0HumS\xcf\xa73\xc0\xfcgt\xe8?"3\xc0QSN\x11\xa5*3\xc0\xc0L\xc4\x95\x10W3\xc0:2A4\xb8\x804\xc0mE\xdf\x1a(\x1a5\xc0\xbep\xf7r\x86f2\xc0\xba\xf2{\x1d\xd9\x97-\xc0Oa\xc2\x90\x9e\xae2\xc0;\xd7\xe4D\xbey,\xc0\xaf\xceP\xb9812\xc0\x99I\xd3\x88\xe0<3\xc0\x9aQ\n\xbaj\xd84\xc0\x96\xeb\x11\xb0\xef\xe92\xc0\xd49\xc4oa\x1b5\xc0>W\x1c\x9a\x19m3\xc01f\x16\x81\x97\xc5/\xc0F\x1a&o\xbc\x063\xc0\xdb4\x9f\xe8\xa3\xff2\xc0[\x99\xc6\xbc,E5\xc0\xdf\xbe\x1e\x85\x80 0\xc01\xd2\x05\x02\xee\xbd3\xc0\xc4\x90\xe3\xd3\xa1\xc1.\xc0\'\xbbx\xa1\x1d\x0e2\xc0\x8a\xa5\x13f\xd8\x17,\xc0\x7fO#\x89z\xc53\xc0 \xdb\x06\xad+Y4\xc0\xc5]c)\xca\x8b4\xc0\xeb\'\xb8\xa6\x0e\xc8.\xc0e\x1d)\xbbky/\xc0G%J\xf1\xb0z.\xc0n\xf9\x1cn5\x944\xc0\xda\xd9\xf9`\xd8\x913\xc0,\xa1J\xb6{\t0\xc0O\xe3In\x10s3\xc0}[\t\xd0\x87\xec(\xc0c\x088\xcc\x17\xab5\xc0n\xbd\xe8\xc4\x9d\xf33\xc0r\x85\x17\x1f\xf6\xe31\xc0\'\x87A\xb4\xdd\xe71\xc0\xfc\xe6\xde\xe1\xa7v/\xc0hW\xf0o\x08D0\xc0\xd3,\x02B\x80\xf5)\xc0\xd2\xb7\x93\xc6\x8c+3\xc0\x12:T\x0c\x9c\xca1\xc0\x87\xe6|W\x8b\x874\xc0\xedG8I\xc3\x8a4\xc0\t\x9c\xdd\xa7~\x013\xc0\xf8"e\xd4\xf4(3\xc0&zp,\xa6\xac5\xc0\r\xad\xa4\xa4\xcdv2\xc0\xf1,\x95{7o0\xc0W\xa0C\xb4\xec-1\xc0I\xb2E\x817(5\xc0\x95\xbfiXC41\xc0n\x94\xda{^\x972\xc0\x06VSGn\xa4-\xc0\x0f\xb8\xc5\xfe2\xfb3\xc0\xf4K\xaaW[\x85/\xc0\x971\xdeK\xf3\xdd4\xc0\xb9\x87~\xbcw\xae3\xc0\x00\xe5\x13L\xc2\xd92\xc0\xc2U.\xbe[5)\xc0\x9b\xa2\x1c\xebq\x7f1\xc0vB^s\x15=0\xc0.\xd8R2\xa9\x143\xc0\t\xc2\x17"OP3\xc0_;L`\x19\xe85\xc0\xb0\xf1\x85\t\xd0\xf05\xc0s\xa5\x8a\xb9\xf2\xdf,\xc0VD\x8a\xa3>\x123\xc0\x11\x8d\xf9\xf2\x08X2\xc0\x94\xe2\xd6t\xc5\xfc4\xc0+\x82\x9c3o\xea.\xc0\x9c\xd8\xe8<\xff\xbe2\xc0\x12\xd9f\x19\xd9\xd22\xc0\xb3;@,\xd3\x931\xc0\x16\x1d{J\xa2G3\xc0V\xfac\x1e\xc8\x9d*\xc0w\xe6\x1a\x7fa\xcd2\xc0\xcbW\x8d\x00i\x802\xc0c\xe1\xb4\xe6\xb5\x0f4\xc0|{n\xf79\xad1\xc0D\x90\xeaQwC/\xc0P\x8dDe\xa2q1\xc0\xb4\x83\x86\xda\x8a\xdd3\xc0"vr\xcb\xae\xe3)\xc0\xe0\xb8\x02\xed\xa0\xbb-\xc0\xdac/\x08\x92\xba3\xc0}\xf24\xa2\xf1\x8c6\xc08\x85t\xd1 \x0f4\xc0,\xc1R\xb3\xa8"3\xc0r\xf2\x9f\xe3\xcf>3\xc0\xec\xe1\xf3\xaeM(0\xc0U\xd8+7?\xbe3\xc0\xceB\x18=X\x191\xc0z{\xe1\xbfT+3\xc0*\xe9,0D\x073\xc0e[\xf3\xf2j\x843\xc0x3g1\xbbe5\xc0\x88\x80)\x1b9\x0e7\xc0H\xdc\x05\x12\x00Z5\xc0\x07\xcb\x9f\xe10@5\xc0\x0c}\xa4~\xcf92\xc0\xf3\x07\xef\xc2+\xfa(\xc0?\x90\xe2\xbb9\t3\xc0\xfb\xba\x1f\xf4\x12\xa1*\xc0\xd4\xf3;y\x16\x895\xc0\xf5\x8f\x01f\x06F4\xc0T~\xf5rl\xfd2\xc0\x87}\xef\xf8\x99\x942\xc0\x05GE\x8e\xf2\x172\xc0\xe0;\xe9A\xfa\x8a)\xc0\x97\xe9G\x86\xe6\xd04\xc0\xe2Y|\x8c\xecl2\xc0\xa5\x08\xf9*\x95\xfe4\xc0\xd7\xc0\xc9`\xa0s/\xc0@m\xf3m2@0\xc0`\x87J\xfb\x9dt/\xc0\xc6\xdd\x93\xd2*\x1f2\xc0\x086\x96A\x92\x912\xc0sMV\xe5"\xcc,\xc0\xe5\xd1m\xfa\xad\xb71\xc0\xea\x04\x8f)Q\xf04\xc0\xaaW\xfej- 4\xc0Q\xa1\x81\xd0\x9c\xbe3\xc0;X\xfe\xe9\x19\xe51\xc0\xa6\xc3\x84":*3\xc0\x93A\tZ\xa6\x851\xc0y\xe1\x0c0?-3\xc0\x1b\xe7\xd9\xf6\x00"4\xc0w(\xa7\xff\xcf4,\xc0\x829\xbc\xdb\x8cP*\xc0d\xbd\xea\x9b\x9f\xae4\xc0v\xacA8\x84\x912\xc0\x16\xfb\x91\xcd\x19\x02+\xc0p\xf2\xd6s\x16\t4\xc0\x83\xf9\x1d,\xafB/\xc0\xef\xc4\x92g\xbd\x822\xc0\x90\x99U\x04060\xc0\xfd\xa9\x00W*-4\xc0\x90U\xfa\x95\x81\x014\xc0\xf2X\xf8OHF3\xc0\x98\x9f\xda\x08\x94;3\xc0\x9c\xacA3\xc7\xce2\xc0\x1e\x99\xd8\x07\xd2\x925\xc0\xa0[\xf7!\\\xfe4\xc0\xc3\xf0\x97(\xec;5\xc0N\x84\xbe\x04\x17P3\xc0\xb3\x1d\x1cD/\xf43\xc0C\x82\xd9\xea\xf3\xad1\xc0\\\x9d\x96~Y|5\xc0\x1f\xe2\xa7\xe6\x18\x0c6\xc0\x00\x0c\x13\xf0\x14b1\xc0x\x19\x8b^\xda*5\xc0.\xa3\xe2\x04a\xa66\xc0+\xee\x0eS\xe8r5\xc0\xfe*s\xc4c\x885\xc0\xb6\xc4\x1a\xaaI\xa61\xc0~\x91\x80\x89\xc2D,\xc0\x97\xbdM\xde\xd3g3\xc0\xce\x93\xbc\x81Ev3\xc0l\'\xc3mvy3\xc0(\x8d\x803e\xe9,\xc0\n\xe9\x07\xa9\x04\xe33\xc0\xcc@\xf5\x18S7/\xc0\xf6B\x8a\xe5R\x8e1\xc0\xc9\xeb_\x1f\xcd\xdf0\xc0\xae\xf1\t$\xf0\x99.\xc09\x93\xf6\xeb+\xd5,\xc0}\xd0\xc6\x9bY3*\xc0\xb68\xa5\x06E\x91*\xc0$\xe8F\x00\xef\x8d,\xc0-\x1f\xd3yG\xd7/\xc0\xa3?\x85"\xcdd3\xc0\x0f!\xf3\xb7\xbc\xa70\xc0(\xc6\x10\x97;J3\xc0?\xd1\'\xdb\x00<.\xc0|\xd8\x98~\x84\xdf+\xc0\xc6\xe5\xcb%E\xc4,\xc0Z\xa0\xd2E\xaaX3\xc0\x9a\xffR\x9f\xe8\xa35\xc0:\xd9jg6z/\xc0\xbdNh\xab\'u)\xc0ra\xd3\xe09\x03+\xc074\x976\x84;5\xc0\xe6S\xa4f\x9e\x1a4\xc0\xa6?>\xe1$\xb91\xc0\xce^\xdeyl\xd41\xc0?\x9a]\xd6X\xa02\xc0\x17~bu\xdcr4\xc0\xd8z\xa1\xfb\x16:3\xc0\x10/\xad\xfaCv/\xc02f\x96-\xfc\xaa5\xc0\xaeN{R\xe7\xe14\xc0\xe2\xd9\xf3\x11\x8d4.\xc0\x19\x03\xdfG\xc2K3\xc0-\x8e\xb1\x1eS\x814\xc0\x08\xb5$\xa6\xc692\xc0\x9bb\xb3\x1c\x13\xb7%\xc0\xec\xa9f\x19`G4\xc0J\x84\xef\x95\x8e\xf1&\xc0\x04\xbe\x19\x86\xb6Y1\xc0\xaa\xdd\x18k\xa574\xc0\x8f\xccK$\xc1\xb60\xc0\x85\xfb\xdd\x19of3\xc0\xadY_%X\xae,\xc0b1\xec\xce\xda\xb01\xc01\xfd7\xd9\xef14\xc0H\xe2\xe9&^\xf52\xc0Qb\x9b\xdf\xe9\x95,\xc0Q\x15\xfe\xfc_\xcf2\xc0\x13]\xb4\x19\xbb\xfd2\xc0QP\x92Nk\xa83\xc0\x1c\xa7CS\x84\xef1\xc0x\xcfW\xb6+\x9c2\xc0\x7f\xfd\x1e\xac\xaa]4\xc0\xbc\xdcW\xb8\xd2a0\xc0\x89\xc1f\x98\x0f\x925\xc0\xbf]\xd9\xd9*(3\xc0\x87\xbd\xde\xc1\xffP2\xc0\xf3\xf5s!\x11!3\xc0\xa0\r\x1b\xad\x90\x955\xc0\x12e\x11\xea\xd0\x904\xc0\xc1\xa1lxE\xb51\xc0\x8d$\rk9\xef2\xc0Y\xda\xef\xe57\x121\xc0\x9d\x9cc\x05.\xb0.\xc0q\xc9\x00\x14\x8b>2\xc0\x81\xa8\xf6\x87\xe5\xaa*\xc0y\xff\xcf\n\r?0\xc0(\xc0w\xef\x14\x153\xc0\x1b\x84\x18\x98\n\x843\xc0\xb0CR\xf6Sb7\xc0\x96\xc5\xc8Q\xa3\x921\xc0\x89\xee\xb0Z \x923\xc0\x15\x8c|\x08\xb4\xc92\xc0Fo\x7f\xaa|j3\xc0\xf0<\xbad\xaa\xfd6\xc0&\xdb\xde\x12)\xd82\xc0\xc3\xe63\xf8\x07\xd81\xc0q\xf8\x06i\xd5\x160\xc0\x18kM\xf8\x94\x861\xc0\xfe,\xdaF\xa8H6\xc0\xb4\xcc\x00oC\x9d.\xc0\x04\x8a\xb1b\x84\x924\xc0\xbc\x0f+x\xf9t5\xc0\xa8?\xeb\xd1d20\xc0=\xef\xc0|l\xe11\xc0\x97\xb4\x8b\xd7\xcb\xf31\xc0\x18`>-Q\x025\xc0\x1f\x7f\xd8\xdaV~0\xc0\xf1Q\xe2=\x00&/\xc05\x8aM\xe4\xdcU/\xc0XS\x1d\xc3\x19\xa13\xc0I\x14\xd4W\xd9\x145\xc0\x95\x95\xb2;6-/\xc0\xadY\xc0\xa7j\xcb\'\xc0\t3s\x9a\xf0^3\xc0\xef{\xc2?\x1f\xb33\xc0\xb6\x0fm\xfb{93\xc0\x98%5\xb8Wa\x18\xc0\'Oj\x9b1\x011\xc00\xd9\xed=\xedH3\xc08\x0c~\x8eW\x1b2\xc0\x81auLI\xb6-\xc0I\xc5>\xb48\x97,\xc0&9\xa5\xeb$\x065\xc0O\t\x97G\xfa\xdc3\xc0p\xe9\xf6\xfa\xe9\x8b3\xc0pUM\xb1\x83\x064\xc0N\x10"\xc5\x8a\x062\xc0c\x89J\x14J\x9f\x12\xc0[giJEB0\xc0\x17|__i{0\xc0\xaaL+\xc9\x00\x872\xc0\xdc\xe22\x9e\xf2\x133\xc0\xf9|\x9dH_\xe5&\xc0\x8b\x08F\x073\x025\xc0C\xaf;_\xb3m1\xc0?\x8eZW\xff\xa5,\xc0\x8e\xb8;\xa0(\xba,\xc0\x96\x8f\xc3\xbd*\x0e0\xc0.T\xab\x02\xabh0\xc0\xfa\x8e%$A\xfd3\xc0\x86\xc6\xb7\xdc\x04\x884\xc0\x96\xbd3\xadz\x114\xc0\x0e\x15\'M\xf0r3\xc0\x87rh\x17/O/\xc0E\x031\xfe,S3\xc0\xab\xbfM\x84L%.\xc0\x9c\xc2\xdc\xaa\t\xca3\xc0\xd8\xea\x96\x92S\x904\xc0\xf7M\x15\xf6\xbc\\4\xc0fq\x82\xba\x1dl4\xc0\x99S/\x83\x7fY2\xc0Na\x00D{\x8f3\xc0z>\xd5R\xdf\x9f2\xc0\x8c\x84\xa5\xe7\xaey2\xc0q\xf4WT&K4\xc0Ie\xae\xf3\xa6%3\xc0]\xa3\xaf\x01\n\x80.\xc0\xda\xe9\x1f\xd2`\xa22\xc0P\x16\xe7yc%0\xc06\x80\xf7\x9c_Q1\xc0Q\x8b\xf4t &5\xc0\xd5?G\xb7\xa1\x003\xc0\xc1\n\x7fa\xb1\'-\xc0_\n\xefc\xec\x112\xc0nz\xdf|#\n2\xc0U\xa7\x9dR\xe5\x95.\xc0\x1c\x86\x9a\xfe<q4\xc0\xda\xe4\xbc\x04\xd0\xa0&\xc0k\x81\x87[]\xff3\xc0\xdb\xebu\'\x84\xf43\xc0\xcbE\r`hT!\xc0\xeb\xe4\xe9\xe7\x8a\xdf*\xc0\x8d0Q\x8e\x0c\x87-\xc0\xf3\xf5\xbb\xb7\x86\xa52\xc0\x02\xc3U\x11-\xea3\xc0\x94fI-C\x1c0\xc01S\xcb\xb0\x02\xfb4\xc0\xcd\xe1\xffb\x1c\x0b3\xc0j\x17\x82\xdb(d4\xc0\xee&X\xc86\xd0,\xc0\xecz\xe8\xea\xacL4\xc0\t2S\xb2pF3\xc0u%<`N@)\xc0\xd8\x9e\xeb\x04\xf1\x8b3\xc0\xef\x8bP\x7f\x83$3\xc0%~<\x1c"73\xc0c\x18Yx\x90\x1a2\xc01 \x84\xb3\x81S0\xc0\x05\xcb\xe7|>\xf0.\xc0;\xfb_`\xbd\x852\xc0\x9d\xdb\x14\x9c=j2\xc0\x8f\x91\x95\xd1\x03\x00-\xc01\xba\xd8Z\xb7\xea2\xc0\xa9\x18\x86\xc6\x0e\x8d4\xc0\'\xfd\xf6\x1d`\x994\xc0\xb9G\x0c\x94oq3\xc0\xef\xce/%\xd6+5\xc0\xf8\xe4\x0f6\xa9\xce+\xc0\xa5\x9c\xb6\xef<>-\xc0\xd1\xc1\xd9B\xbe\xf81\xc0!@M\x8c[\xbf0\xc0\x1c\xecf>:\xaa2\xc0\xe5\x82ec\xae\x8a-\xc0\x04\x02\xf5\xbf1\xc23\xc0k\xb4)\xa7,\x0e0\xc0G\xd0\x14\xe9\x18b3\xc0\x8cB\xf6\xd8\xc023\xc0\x9eP\xa0I\x8c\x156\xc0\x186)\xef\x19R1\xc0\xe6]\xc6\x18\xce\x963\xc0\xd4p\x9b\xae\xccU/\xc0\x95\x18Y\xc7:\x94.\xc0k\xa5\xfd<;\xe1\x1a\xc0\xce\x12\x8c\xa1\xbf\x147\xc0\x85K\xcc\xcb\xd804\xc0\x0c\xd2\x8aH\xf6\x002\xc0d\xc5\xae.I\x00-\xc0\x9a\x06\xff\x8a$s1\xc0\xe8\x05\x8dh\xa2\x123\xc0+\xcd\'\x06\xde\x834\xc0/Hl\x93\xb4b3\xc0(K]n{\xa2)\xc0\x9a O\x02\x9e\xfe2\xc0>a\xc4\xe5\x8fE2\xc0\xb5\xa6\x8d\x88\x8d^0\xc0\xfa"\xb7\x9e\xa5g1\xc0\xcf\x9f\x87pA\x952\xc0\x98\xcb>\x9e\xf5%4\xc04\xd8\xed\xee\xec\xf4/\xc0)W\xb7/\x06\xd3.\xc0"\x04\xa7\xdb\xcc\x062\xc0o\xe3\x9cs{\x884\xc0w\xdd5*\xd1,,\xc0\x80\xe0\x9f\x19\xb712\xc0\x1c9\x83\x97=32\xc0\xa8\xaaKt\x12J3\xc0\x99\x7fS>\xac\xf22\xc0$\x1a|r\xef\xf9,\xc0\x94{\xea\x10z\x96*\xc0\xe8\x8b\xe7\xff\x10\xe4,\xc0=)6d[\xa05\xc0\xf3\x87\xc1\x8e(\x87*\xc02\x88\x9c~f\x813\xc03\xee+\xfd\x18\xb6-\xc0\xfd\x13;\xf9\xe3\xff,\xc0\x90}\xbapr\x902\xc0v\x18\x00\xb3%\x044\xc0o\xe5\xff\x1a\xa6\xea1\xc0\xde\xcb\x8e.wc,\xc0N\x1e\xe9\'`\xab2\xc0;\xfcE\x9f\t\xbb1\xc0]\x8e\xd1\xc2\xba~+\xc0\x99\x0f\xa0\x9b0\xe34\xc0r.\x90e\xca\xbd5\xc0\x1e\xeb V\xf5:/\xc0]\xdd*\x91}\xfc-\xc0\xf5\x0b\x8f\x82\xac\x91-\xc0\xb1\x8d<<*\xa35\xc0\xbe\xa1\t\xdb\xde\xb12\xc0\x07`]J\xbc\x8b/\xc0Bx!\xb7U\xa53\xc0J*g\xc6\x83}4\xc0\xfe\x04\t\x84\xe1\xc22\xc0\xa3\xefoq\x94*3\xc0\xcf6\x9e\x1a\xcc=0\xc0>I!`UB/\xc0\x8a[\xebe\xa0\x0e5\xc0\xe9\x83\xe7.\x8d\x891\xc0\xc6}\xdc5\xec\xfe3\xc0\x8a\x8dIU*H3\xc0Q\x8d\x1c3S\x06(\xc0<*K\xd4mK-\xc0R\x07\xa9\x1d\x94\x84.\xc02\x8e\x81\x84\t\xe4\'\xc0\xf2\x9b3H\xf0)2\xc0\x02,\xa3\xf7p\xfd1\xc0\xf50\xc2<?\x044\xc0\xfd\x01\xdd\xbf\xe7G3\xc0\xc4\xe2z\x85,]0\xc07.vJMQ3\xc0^Jt\xb2\x85\x8c3\xc0g\xcd\xb7wE\x945\xc0\x03#\x9f\xf8\x0b\xdb5\xc0\x95\x84\xdc\xb1O\xc34\xc0.7\xf7/_\xa3.\xc0w\xbf\'\xf1\x0e[5\xc0}\xca\xb5\x12\x8b\xe64\xc0\xce\xeb\x89F\xd1q%\xc0n.P*d\x912\xc0DL\xd2;C\xb0/\xc0\x87\xb6\xb4!\xdf"3\xc0\xabS\x8a\xbb\xc4\xc84\xc0\xd4<\x89\x89\xf1\x8e7\xc0^$\x07be\x1f3\xc0;\xe3\x98#\x9d90\xc0Z\x01\xff\xaf\x95\xd01\xc0\xf8\xaf[\xef+m4\xc0\x9dG\xb6op`%\xc0a\x15*\xd0Q"2\xc0:\xcf\x8a\x9bhT1\xc0Y\xf84R\x07]2\xc04(\x01c\x9a\xd83\xc0\x9d\x9eM\xdd|\x803\xc0[\x17\xf6\x03X\xcc5\xc0\x11\xd1\xf3W\xb5\xef0\xc0\xd0sw\xac2\xf1/\xc0Pr\r\x85\x94\x1f1\xc0]\xd6kf\xd6\r3\xc0w\x13~\x9c\x14\xb83\xc0d\xd6\xdcF_|0\xc0\xbd]*\xd7\xac\xb54\xc0J\xd9n+\x7f\xf8.\xc08\xa7E\x1c\x11%(\xc0\xfcJ\xe1\xdf\xae\xcd2\xc0g\xfa\xe7\xae\xef?+\xc0A\'\x1a\x1a\x8eW2\xc0\x1f\xcc\x8f\x02\x9c\x951\xc0B\xe8\x80\xa4QA2\xc0>\xa5\x8a\x9c\xf563\xc0q\x96o\xc9U+3\xc0[\x88\xc8q\xc8\x086\xc0\x7f\\W\x1au\x020\xc0\x02,\xdf\xc2\xff\xe90\xc0\xf3\xcb\xae\xfc\x8d\xaa3\xc0\xf1[\x1b\xbc`E0\xc0\xf2\xf6^\xfa\xbe\xb20\xc0\xdb\xe4[\xf8}\x0e3\xc0\x8a\x06l\xf6p\xa1.\xc0\x91\xc6k\xebW?4\xc0{\x08\xdb\xb7*\x8d/\xc0\x1e\x81\xf9er\xeb3\xc0\xfd\x9c\xe3\xfd\x8a\x0c3\xc0\x89\xa5Z\xech\x082\xc0\x0f\xc7\x8f\x92\x88\x1d2\xc0\x82\xe3d\xf7lZ1\xc0\xcc\x8c":lS3\xc0\xd7\x1f6U]\x0e4\xc0\x19\x84@(G\x9f3\xc0V\xe6Z\xfao\xe3/\xc0\x11@\x9ff\x17\x151\xc06\xbf\xe7\xda\x07`1\xc0\xdc\xa7\xbc\x16s\x1f4\xc0Y\x9d\x82\xb1\x07x2\xc0\xc5\xcfK\xd1\xd5\xc93\xc0\xec\xf8\xe6\xf8\xe8\x9e2\xc0\x0bA\x1e29D3\xc0"\xe5P_\x88\xfc3\xc0\x87,\xa45\xf9\x1b3\xc0\x8f\xc6\x98x9\xd53\xc0\x93\xb4\xda<\xb503\xc0\xd8wBx\xa3\x084\xc08I\x84\xfd\xb6\x121\xc0K|\xf7W\xc5\xfc2\xc0e\x8dU\x98\x86:0\xc0\xe9\x9fl\x1c/\t1\xc0L\x9d\xab|\xb1g1\xc0\x14\x9d\x15\x90~=/\xc0\xa9Ez\xdf\xde\x083\xc0k\xd3Z\xb8(\xfc2\xc0\xbay\xa1XPk3\xc0{HNOT\r3\xc0\\m\x14\xea\x13d1\xc0\xecg\xdc7\xc8\x174\xc0\x02\xe0J>i\xa6.\xc0\xa3)\xaaT\xdd(3\xc0\xf5\x86\x1c^\xda$4\xc0\xd0\x1c=hB\xe13\xc0\xa2\xfflX]\x9f3\xc0~\xcfX\x03\n\x893\xc0\x87db\xe1\xf072\xc0\x11\x04M\xdcM\xfc3\xc0\xdck\x1en!Q4\xc0\x13]8\x11\xf4\x8c4\xc0\xce5\xdb\xb0<P0\xc0q\xe9\xc1\x1f\x12\xc30\xc0\x0cR\x15\r\xf9\n3\xc0{\xfb\xc7\xf7S\xf82\xc0]\xfbq\xddF\xef.\xc0\xe5A\x00\xb9\xb2\xc34\xc0\x93\xdd\x19$<\xe64\xc0>^\x11_\xe4\xb64\xc0\xa9\x17.\'V\\4\xc0Y\xe5\xef\xe5<\x8f1\xc0\x92A\xcd\xa4\xdc\x124\xc0\xda\x9b\xecu\x91\xb70\xc0\x04\x7f\x1f\x14\x8ex4\xc0\xc6#\xd8\xfe\x9c\xdf2\xc0%w\xa5\xcf\xfc[3\xc0$$\xc8\x98\xc9]4\xc0\x86&!D\x14=5\xc06\xab\xdc\xc2\xe8\x183\xc0!\x975X\xb0r3\xc0i\xc2?y\x8bt4\xc0\xcb\xa1\xe0DCU2\xc0:\x90\xbb\'\xb0\xf93\xc0\x0e\xb9S\x8d\xc3\x7f5\xc0\x85?$\r\xcd]/\xc0\x0fj\xc5\x18LC0\xc0\xe39A\x179\x0e3\xc0MXB.\xc6~3\xc0\x87\x98:\x84u\xf92\xc0\xb0\x96\x87rn\xf13\xc0\xaaL\xf4\xfa\xb2\xf43\xc0\xda\xe1w\x8c\xf4$4\xc0\x01\x97\x8f}\xb5\x8c2\xc0>N\xdc\x16\x98\xe13\xc0\xfc\xed\xd6\x04\xe5J3\xc0\x8e!\xd96V\x192\xc0\x1a\x7f\xe8\x00\xa8"2\xc0\x18G\\P`:5\xc0\x83l:\x99\xa4Q4\xc0\x0cu{W\xd1\xd12\xc0\xaab\xca\x04t\x034\xc0nL{\xfb\x87y3\xc0r\'\xb7\xef\xbb\x9d3\xc0\'\xaf\xeeuX\xb70\xc0\x1c\xd4\x18\xd66\x183\xc0\xb8k\x92\xc5\xb5\x143\xc0;S\xc8x\x17!3\xc0\xcdk\xd8\xee\xcck-\xc0\x9a\xb0\\1\x86.3\xc0gS\xcc8C\x97/\xc0+\xbc\x0e\x13J!3\xc0C\x1b\x95\xef\xf6e4\xc0N)6\xce\xe9\x9e4\xc0\x96\xa3\x9f\xd2\na/\xc0\xf3\xc2=\x05\x82\xd42\xc0\xa1Mf\x1e\xb3\x944\xc0=<\x02B\xa3\x0e3\xc0\xc3\xa5\xab\x80*\xfc2\xc0\xa6\xcasF!73\xc0\xa6\x0e\x99|yP3\xc0\x16\xfbbGu\xf93\xc0U\xa1\x877\xf3d5\xc0\xbb\xd0C\xc3\xa1\x1b3\xc0\x92\xd7\xa2\xaevd4\xc0\xa3\xa3\xe9\x11\xdbm3\xc0lS\xcfM\xe7\xf95\xc0\xae\x81\x95Cu\xd33\xc05\x8e\xf0m=\r3\xc0\r9\xc9\xcade4\xc0\xdf^F\xd1\x9b 3\xc0B6\xc6\x8e\x9fF3\xc0E\xca\xe8\xea\xde\x135\xc0\x87\xd1\x9a$V\xd40\xc09\xd1b\x1e\xad17\xc0\xca\x98\xf9\xfc\xd0\x7f2\xc0Y7GC\xd7 3\xc0\xa7\x12\xe0\xc2h\xac2\xc0\x1f\xd7\xfc\nb\xdd3\xc0Scuk1~4\xc0\xbdwB\xbfj@3\xc0\xcf\x8f\xc6d\x88\xc94\xc0\x1eZV\x92\xa764\xc0\\\xfc\x9b\'O\\4\xc0\xba\x9a\xd3\x91I\xe21\xc0\xa1\xb7\x06J\x16\xd5/\xc0\xab-\xde\xf2_#3\xc0\x96\x1c\xf8z\x9d\xbf2\xc0\xa8\xcfW\xdbT\x9f0\xc0\xa5\xf93y\x1c\xf42\xc07)u9T\x880\xc0\t\x11&\xcf\xb1\x974\xc0y\xd8\xee\xe2\x06\x964\xc0\x7f\xa9\x9a\x93\x1dQ4\xc0\x9d\x98\xcdq\xe6\xaf0\xc0\xb8\xf5\x93\x85\xc8)3\xc0\xfdp\xca0{\x884\xc0o\t\x98m\x1a\xfd/\xc0\xc4l\xc3\x8b-@2\xc0\xf7\r\xc1\xdb\xa9u3\xc0\xd3\x11\xc5As\x813\xc0\xe1\x88\xef\r\xca\xba.\xc0\xc9\xaer\x1dW:3\xc0I\x04\x04P\x83N3\xc0\xec\x89jM\ne3\xc0\xecri\xff\xc7\xdb2\xc0V\x8e,4\xa8I4\xc0p\xe9\x97\xb8<43\xc0\xca\xddKX\xe4\xd92\xc0Ct\xac)/\x1a-\xc0\x07H\x8c\xfb0\xcc1\xc0z\x17\xf6\xd2\xe0y2\xc0\x00\xc3P\xaa\x05\x854\xc0I\xad\xc0\xe8U\x0c/\xc0\x1f\xbd{\xf7+\xaa3\xc0\xbb\xfa\xf5R\xd1\x133\xc0\xa5\x06\xefs\xaf<3\xc0W\xf2\xaf\xd9-\xb60\xc0\xcd\xf4\xbd\x8fB^2\xc04\xc9Lx\xfdn/\xc0\xe08\xe8\x80\x90\x054\xc0\x07f\xe7\xb7\x8b\x873\xc0j\x96i\xad\xd8l4\xc0\xdfm\xb2NR\xb90\xc0\x12\x17b\xcb\xdca2\xc00\xc5\x96\xb3\xe4\xee4\xc0gf\x9a\xd6k\\3\xc0\xfe\xc8\xact\x96\x804\xc0\x1e\xd4\xfeo\x1d\xbd0\xc0\xe1\xacH.\xa9Z4\xc0X\x8d\xde5X\'3\xc0c\x0e\xe9\x85\x89\x1c2\xc0?\xcaC\xec#&3\xc0\xf4c\xb5z\xdcP4\xc0\xbdQ^\xb3A\xe81\xc0A\xfe\xef3$\x9a.\xc0\xdcI\xa6\xb7\xc5\xe92\xc0\xbd\x14\x98\xe4}\xae0\xc0y\x0e\xae\xd2/e4\xc0,\xbb7rva3\xc0X\xf0\x9f\xe1\xa8\x1d3\xc0X\xd0PP\xb2Z2\xc0\x8e\x8c[J\xd3Z4\xc0\x99-\x0f\xd2V^3\xc0\r_\xd2\x8d)i3\xc05$\xa3Cp\x0e3\xc0n\xf1`\x8b\xb9\xbd2\xc0\xf5\'\xe2R\xbck3\xc0\xc10\\\xdd\x8f*3\xc0\x82\xad\x86O\xe2\xf51\xc0\x1f\xd0\x89,6\xee2\xc0\xc6\xd1\x91\xe9\xc8>3\xc0oQP\xc4C:3\xc0N\x0f[?\xa2w4\xc0\t\xbd\xd1\x8eEX4\xc0>\xadQ\xbc\x13\\3\xc0A\xa2\x9d\xd7\xbf\x084\xc0`A)^\xa1\x073\xc0\xd3\x03Z\xa7\xe6\x7f4\xc0\xd5\xaef\xc4\x02A3\xc0\xff\xe9\xc6\xed$\x084\xc0\x06\x9e@\x0b k3\xc0\x8b,u%}a4\xc0\r(\x04EVb3\xc0!\x15\xdf_\x07M3\xc0t\x82E\xdf%\xbc4\xc01\x86\xb9R\xfdc3\xc00\xfd\xc0T\xf3K3\xc0"o\x11%\xdbb3\xc0\xff\xcc\xfc\xf2 X4\xc0p\xe4[\xc0@\xb94\xc0\x16\xc9k*\xd7\xe42\xc0m\x0b\xe8\x12\xa3,2\xc0\xf9\xc2\xc0y\xf5\xeb2\xc0y\xa47\xad\x86L3\xc0eK\xdc5\x15\xb54\xc0\xfcK@\x1d9\x143\xc0\xb7\xef\x94\x16\xbfK3\xc0\xa8n\x0e\n\x05\xf31\xc0k\xe1\x19c\xa7\x17-\xc0H\xca\xc6\x96\xaa\xab3\xc0\x1a\x87\xd1:\xfb\xa83\xc0\xbe]\xd7\x872\xcc4\xc0\xcc\x1d\xbe|\x18\xa33\xc0.S\xfdii\xa03\xc0\xf8\xe0\x06\xfc\xf3\x8a3\xc0\x0f\xd7jB\xdb\x95*\xc0\xb7y\xb0\xa9u\xab3\xc0\xe9~\xb2U\x0b\xb55\xc0\xadfk\x0eq\x913\xc0Hg\x9fDe\x893\xc0lO\xed\xa8f\x06/\xc0d\xa5\xe8\x046\x8c3\xc0\x97\xf4\xa5\xa0\x08\xf22\xc0\xafL\xa5\xec5q4\xc0vCH\xb6\xd4\xb63\xc0\\\x0f\xd6\x89d\xa93\xc009R\x83RP4\xc0\xf77N\xfb\x90g4\xc02\xe4DK,%3\xc02\xc8\x198\x01Z4\xc0\xb2\x97\xaa.Ev4\xc0\xabW(\x11\xfb\xa53\xc0\x96\xd1A\xd3\xfdc3\xc0 \xe2.^\xb6\x025\xc0Y\x0b\xf7\x1b\x87\x083\xc0\x12\xbc\xc9\x80&23\xc0\xbdv8P\xbb\xb54\xc0\xc1F\xf3r\x87\xdb2\xc0\x0f\xe3\x7f\xedv\x182\xc0\xf2\xd6(\x97\x05\xaf4\xc0,\xec*b\xfa\x884\xc0x\xb8|\xbb\x9e\xba4\xc0Q\xe3\xda|\xf5\xee2\xc0^D\x7fq\x9c\xbb0\xc0A\x01\xa2\xf0\x98\x970\xc0\xaa\xc5?\xf9\xb4^2\xc0\xc5\xa5\x94\x8b\xfdp3\xc0\xe66w\xc7\xc0\xb93\xc0\xbb\xea\xb4\xf6\xe5,3\xc0\x029\xd4\xdb\x06\xb14\xc0\x84,\xa9!\xed\xd82\xc0\xa3\xf2_\xb6>\xd42\xc0>\xa5\x81\xa1\x80*2\xc0t<\xcc\xf8\x03_4\xc0\xde\x8b\xbcsud2\xc0\x18hB\xc6\x9e\xef1\xc0V\xed9\x9c\xea\xd64\xc0"k)\xc3\x14\x0b4\xc0w&\x8d\x81#\xe44\xc0+\x95\x96\xd3|\x8e4\xc0\xc8]\xe1\xebV\xb11\xc0Tx\x1f6\x84l3\xc05\xe4\x03=m\x024\xc0\xc9\x98\xf5\xec\x86\x0f4\xc0\xad3u\xe45\x864\xc0S\xfb1GU\xb23\xc0\xef3\x9a\xfdMv4\xc0#\x830\x01;\x8c4\xc0\xd8r\x98\x96\xce\xbd4\xc0\x1c-\xc5\xb2\xbf\xe24\xc0\xa4\xa2\xd7\x17:\xac2\xc0\x16\xd5&\xc5\xc2s3\xc0\x8e\xa2\xe7\x8eA\xb23\xc0%\xc6V\xca\xe7\x053\xc0B\xa8\xb0\x14\xc2\x844\xc0\x8b\xc5\x00\x0c\xf8\xb73\xc0\xb6\x9eB-\x8a\x104\xc0\xc9Y\xcf`\x90\xdd2\xc0\x1f\xf5\xa5\x18R\x852\xc0l\x04\xcd\x9b{k3\xc0_\x1c\x7fN\x14p3\xc0\xea\xa1\xa0m|\xb44\xc0\xaba\xd5g\x16\xff2\xc0\xc4\xe0 \'\x06\x9b1\xc0\xf7O\x8d\xd1\xf9\xfe/\xc0\xe2\xfe\x0fH\xb2v3\xc0\'|\x89m\xc4\x8c1\xc0\x00\x84\x9eM\x83\x043\xc0\xe7\xbe\xdb\xe2E\xe93\xc0\x9f\x8bk<\x0b\x9b1\xc0\xac\xb8\xebM\xc464\xc03|\x07\xd1&\x854\xc0\xa1\x8cR\x188\x8a4\xc0\xe0;\xa7B\xd3\xdc2\xc0\x96:\xb5\xab\x13C4\xc0\x05\x91\xaap\xa3\x9e4\xc0K\x8b\x0b\xf8\x11\x983\xc0`\x07I<Nh3\xc0Q\xf0\xe6\xa4z\xda3\xc0\x9b\xadkc^\x1e3\xc0\xea\xd7\xd8\x96\xf8\xf42\xc0\xe6\x9b\x7f\x07\x01\xda2\xc0\x90\x06\x10%(\xaf4\xc0K\xe4\x05\x0e\xf7\xbb-\xc0\x99a\x95\xf2\xc8O2\xc0\x11\xc0\xaabr85\xc0\xff\xea\xd9\x19\xc3\xb31\xc0\xa5\xaf\x9cj?\xd24\xc0\xe7!\x87\x8f`#3\xc0s\xd2-~O\x152\xc0\x90tN\xe2\xa3\x1a4\xc0\xb2\xcbg\xb2C\xbe2\xc0\xb9_\x94/\xdfs2\xc0\xd6\x9f\xd0\x17k\x822\xc0V\\\xdeEY\x972\xc0p\x1b\xaa\xc3\x14\x8d.\xc0\xb3\xee\x17\xedr\x035\xc03\xcej\xaeL\xa92\xc0w\xdd>\x96\xadS4\xc0!~\xa5\xba\xe4 3\xc0\x07\xa1\'Yu\x852\xc0\xbeg\xc2~\xe2\x9a2\xc0=\xd3\x82M\xddZ4\xc0\x82\x93\x13\xa0\x1f\x015\xc0\xbd\xa9w\x17\xb0\xa02\xc0&\x8cJR\x89\x94%\xc0\xf3\xe6\xeb0Zy%\xc0dpfR\xfd\x872\xc0\xc3dJ\x86\xc5\x065\xc0\xb3\xc2\xb0t\xde\x87%\xc0\xa8\xc4w|<\xbb2\xc0`\x16\xdf(\xe4\x7f2\xc0\xb0}G*\x92\xc33\xc0\xe5\xe4\x9ehv$5\xc0\xd4O\x81\xf4Jj2\xc0r\xa7\x1a:&\x8f2\xc0\xeas\x7f\xa5[\xc93\xc0G\xea\xc8\xba\xf2\xd74\xc0@\xfb\x07*~\x1a5\xc0o\xd65\xd0/\xba.\xc0#\x08y\xf5\xcc\t3\xc0\xeaI\xaa\x859\xc33\xc0\xd9\xdfM\x8b\xd5\xd32\xc0\x88\x9c\xcc\x10\xf9\xe93\xc0-t\x8cn\xfa\xee3\xc0Y>\xa0\xc1\xc8\xd24\xc0\x7f\xa3\xca\x9d\x83\r4\xc0\xf6\x85a\xb4\x0c\xd02\xc0x\x1c\x01\x81\x1e\xe63\xc0gB\x88\xd7\x1d/5\xc0\xfc\x89\x1f#\tx2\xc0\t\xcf\x9f:\x94\xe43\xc08\x15\x8e\x19\x84N0\xc0\xe1\xd9\xecY\xee\x125\xc0\x0ba_l\x9913\xc0\xdd(:\t\x0e\xbf4\xc0\x9e\x88*\xc1\xdb\xda4\xc0\tbO6\xe4\xce2\xc0\x1f\xc3\xcd\x07/\xd83\xc0\xbf\xf5\xa7yA\xcc0\xc0u\x90)\xff\x96L2\xc0\xe4|n\x98\xdb64\xc0J+\x9e\xb1\x13\x024\xc0\xf7 fJ\xee\xc90\xc0E\x06\x16\xca\xe0\x063\xc0R\x11i]\x18\xcf2\xc0\x91\xcac\x8b\xb4%3\xc0\r\x9f\x03\xc7f\xf93\xc0\xd4\xba\x83\xb2\n\xb30\xc0l!\x16!\x1e=4\xc0u\xae\xa8PqW4\xc0\xb28qe\x82*3\xc0\xa0\xef\x0e\xeam#3\xc0\xa0\xba\x19\x03x@\'\xc0\xf0lP\xa9 \x1b3\xc0\xbfJ\x1c\xd1Ap3\xc0_\x1e\xf3\xc2c\xc13\xc0\x00\xc2V\x1b\xe6^4\xc0\x87\xe4\xde\xa6\xda\xe0/\xc0\xcb\xaeU\x1a\xdf\xd3/\xc03\xc1*c\x84\xe62\xc0\x90P\xdb\xcd\xb2\xcc2\xc0:\xecKE\x04\xe02\xc0r![\xf1\xf1v3\xc0r\xc0\xa0\xadL\xfc4\xc0N[2\x1d\xee\xe52\xc0V\x8f]r\x80s3\xc0\x9e3\xde\xbd\xcb43\xc0\xb5\xa4\xcb\x99\xe1H4\xc0)\xf1\xc8\x14\x12 4\xc0\xa3+F1?x/\xc0\xa1\xf3Pc\xac\x045\xc0\xd3\xd7]\xb7iD4\xc0\x13R.\xb0\xad<3\xc0~\xd7\x9bw\x98\x003\xc0\xb3\x08\x03we13\xc0\xa9\x18\xc0A\xc7\xd22\xc0 \x87c|\x1a\xec2\xc0\x1cbt\xfc\x0b\xea4\xc0\xfd\xc9\xa0s\xe2p3\xc0\x03\x0f\x85\xc1\xe5>3\xc0J\x0b\xb3\xaf\xbf63\xc0P-\xb6\xa9\x88t3\xc0\xe6{8\xd9f\xfa2\xc0\x08\xbe\xaaG8+3\xc0\x94\x8a7}\xfb$4\xc0\x83e\x1d>\x94q3\xc0\x12\x17+\xc1\xa5\xec2\xc0/x\xb6a\xd025\xc07A\x11\xbf>>1\xc05\xeaOG\xf0\x005\xc0\xc2\xf1\x8a\xf5\xfes3\xc0&t\xaa\xebW\x003\xc0\xb0\x05\r\xe4\x89\xb72\xc0\\\xee\x10\x13\x82\xb02\xc0\xe5k\x95\x90=53\xc0\x02\x1a\x0b\xe2\xca\x182\xc0\xf8\xc2a\xee\xda\xfe2\xc0Z\xf7\x86\xe6\xfe\x1b4\xc0&\xff\x06;bG4\xc04}}g\xc5\x184\xc0\xcc}\xa0\xca\xac\'2\xc0b\x99M\x1bml3\xc0D\xd2\x13\x8a:Q3\xc0\x1e\xea\xdf\xf5\xe2*3\xc0\x81,\xcd\x93\xeb\xfb2\xc0\xd4\xb2\x0fBD\x973\xc0\xfa\x8f\xf1\xabV\xd92\xc0\x05q\xc3\xb20\t3\xc0\x97~\x04\xc3\xe0^4\xc0\xbfyV\x9f\xbe\x013\xc0\xb7H$K\xb3,4\xc0\xf6\x97\x93_b\x0b4\xc0\xe8\x95\xa8\x08\xa9\x004\xc0\x06\xbdA\xd0\x16N3\xc0Q\xc8\xff\x8b!\x10/\xc0\\\xeb92\x86V4\xc0\t\x91M\x91\x8a 3\xc0\xe3F3+=\xa53\xc0\x08\xb6\xa8\x0bA2/\xc08\xc3\x1d$\xc1o3\xc0n\x8eg\x94\xe1\xc32\xc0\xb6\xe6\xffI\x82@2\xc0XH"Z\x06\x053\xc0Ngp=\x98\xcc2\xc0\xab,\xa2\xa1\xc9\xb22\xc0\x1e.\x0c\x9c\xd3\x103\xc0R3\xc3\x0ePF4\xc0\x17\xd7\xacW\xa6\x1f3\xc0r*8R!\x175\xc0\xf2\xf1g\xf7\xa5\xf32\xc0\xeft\x94?\xe3/4\xc0\xb4;\xa6\xe7\xa2P4\xc0\x9c\x80T\x1dw)4\xc0t\xbb\xd0\xc5\x02[3\xc0\xf8D\xb0SAV4\xc0N\x90\ro\xa9%4\xc0\xb1\xd8\x946E\x1c5\xc0N#\x97l_s5\xc0\n\xa5\xc1\x00\xb1(4\xc0\xad\xfb\xd7z\x88M3\xc0\x04\x13\xd2\xb0\xf3b3\xc0[\xff\xc0\xd7\x1b_4\xc0TR$\x16\xf6\x983\xc0\xff\xba\xe6R\x9c\xef3\xc0&\x1b.+&D4\xc0Dfc)\x90J3\xc08-\x9a\x07\xb4\xe44\xc0\xa8~\xbc\xf8\x93\xfb2\xc0?\xf4j\x8c\xeeB3\xc0-\xd7\x9eB<\x024\xc0b\xdb\x98\x06i\xfe3\xc0\xe8\x93\xfa\xa0\xe5\x891\xc0\x08*=\xd1\x18W3\xc0r\x88+\xf1f*3\xc0\xf8\xb0\xdd\xdd\x8eY3\xc0\x1cU\xa21\x91\xe32\xc0\x90-E\x94\x98G3\xc0@\xda\xf1\xce[\x034\xc0~\xef*\xdd\xf9P4\xc0<\xbc\xd2\x89\xc9Y3\xc0\xa1c\xbcl\x9d\\4\xc0t\xda\xdf\x8d\xee\xcd2\xc0\xf0\xa5"\xa7!\x033\xc0\x8e\xf1kZ8m3\xc0\x19\x03\x83NO\xc74\xc0Z\xe2Y\xca6\x013\xc0M V\xf4\x96\x113\xc0Kl\xa0.Di3\xc0!\xbf\x8e\xb5[_4\xc0\xf7am\n\x04\xe72\xc0M\xb3\x80\xe8\x10\x954\xc0\x1e\xe0\x0b\xa4\xb0\r3\xc0\x942\xacs\x91t3\xc0=\xcc\xfd\xce\x18>4\xc0W\x98\xb4\x08\xdc\x1c4\xc05\xd8\'8L\x87*\xc0\x81V{\xb2\xbc\xe43\xc0_4\xa6p\xcc\xca4\xc0\xc8\x1b\xc8=\xd6\x813\xc0\x14\xd5\xb8\x89\xc3"4\xc0\xffj\xb9\xe9\nQ3\xc0\x1a\x12Z\xe9\x83\x983\xc0\xfeE\xa1\xa6b\xd04\xc0/6\x8d\x1bp{3\xc0\xdb\x06\xd5\xbd\xfd\t4\xc0\xb5\xab\x87v0\x941\xc0\x1e\xc7\xca\xc2\x05e3\xc0jy\x15\x83i\xed2\xc0|td\xa6\xdam3\xc0m\x14\xba\xe7E\xe33\xc0\xff\xc5\xf8x@L3\xc0uQ\x91hi+3\xc0\xe7\xc37\x92\xe4\xee2\xc0\x80]\xe8p\x90$3\xc0\x1f\xb9\x92]%\xad3\xc0x\x08\x9dkQ\x114\xc0\xffc0\x7f(\x000\xc0\xf6\x7f\x0f\x11\x83\x1c4\xc0\xd7\xbd\xa0n\x8863\xc0EGb\xf3\xe4\x183\xc0\xbf4\x08=\xd1\xed.\xc0;\x9f\xa6\x01\xd7\xe52\xc0v7\xcf\xa9\x91\xe02\xc0H\x9bo\xc1\\\x933\xc0\xcd\x0b\xfc6\xb2\x0c4\xc0\x97\x04\xb1\x05\xe6\x9e*\xc0\xea\x9dr\xd4\xb1\x97*\xc0\x83\xef\xacQE\x995\xc0\xc4\xa0\x16\x12F%3\xc0jx\xfc\x7f\x9f}3\xc0\xf4\x0c\xa4\xc2\xd9*4\xc0\xde$\xff\xb6<\xec3\xc0\x87&\xa4Q\xce{4\xc0\xab\x96N\xb5\x82\xf82\xc0\x14\x0f\x07\x02\x0cg2\xc0\x1f8x"\xac\xd72\xc0\xcb\x9fr\x9c\x1d\xed2\xc0\xb6\xbf(z\x86(3\xc0\xac\x8eOm\x1a\xf12\xc0\xb1\xc5\x01W\x7f\x804\xc0\xda0h\x13\xa5\xb33\xc0(\x1b\xc1\xb4\xea`0\xc09\x01u(`v.\xc0\xe24\xd0\xc47\xdf2\xc0Vz\x97P\x8c\xd32\xc0U\x0c\x90\x0bq\x103\xc0_\x90\xfe;\x14\xb53\xc0\x97++\xfe\x1b\xdb2\xc0S\x1d\xaf\xfa\xae\xe12\xc0(\xcbK>\x18\x9f4\xc0\x94\xd8\xbah$7\x11\xc0\xfa\xc3\x10\x84\xd1\xef2\xc0];\xb9\x994\xed3\xc0\x15BS\xd4\xd3\xb92\xc0\x0eb\x86\xfc&\xed2\xc0:\xdb\x11J\x0e\xe82\xc0aJ\x86e\xe3\x973\xc0L\xaao\xac\x8d\x124\xc0O$\xb0o\xb7\x923\xc0\r\x02\x0f\xfcI?3\xc0\xb9\xe8\xb8\xef9\xcd3\xc0\xe6\\\xdd\xcdW\xf12\xc0I\x872\xf3\xcc\xf01\xc0S\xda\xb74(55\xc0j\xe2C\xf9\x8e\xe82\xc0\x82C2Qau2\xc0$p\xd4\xa1\x84F3\xc0\xf0T\x99,7\x9d3\xc0\x9a\xb2\xdb9\x1d\x953\xc0\xc8`\xa3\xb8\xf3\xd03\xc0\'Uh\xd7\x1bF3\xc0\xb62k\xc9\x89\x91+\xc0\xe4\x99A\xf1g\xf53\xc0\xcb\xf7\xe4<\x7f\x98*\xc0\xc3\xc3$\x810\xf82\xc05\xbb\xabU\xe6%3\xc0#\xc4\x10\x9d\xa333\xc0\x88\xecI\xeb \xe34\xc0\x14\x98\xb0-\x94\xfc2\xc0\xe7`\x16U\xc2\x9f3\xc0\xdd\xa0H\x8c\xde\x153\xc0\xd2\x1e\x89\xb7h/3\xc0\xf99\xc1\x89\xbf\xa83\xc0\xb2\xbd\x9f!\x1ev3\xc0\xc8\x99\xa4\xae\x8130\xc0.H\xf4~\xdd\xc52\xc0~\xeab=\xef:0\xc0\xd5\x8f\xdbU\xb890\xc0.|~T]\xe03\xc0j\x03\xc7\xa3{A3\xc0\x04,a\xf8\xcb\xc92\xc0\xca\x84hzY{2\xc0\x18\x0e\x0ckE43\xc0$+\x1a\xc1\x81\xb03\xc0[\xa7"\\\xf3&5\xc0\xe6#\x1e\x8c\xbex3\xc0~\xec}\xa7\x8a\x1f0\xc0\x94_\x01"1\xc02\xc0R\x89\r\xdb\x9d\x874\xc0\x8d\x01\xb8\xaaH\xc52\xc0\x80?)\xc1\x93\x814\xc0\xe5\x97\x15G\x17e4\xc0\xfdv\x8dzs\xa2/\xc0\x8c\xa3a7R\x183\xc0\xd1}\xc2\xc4\xd1;4\xc07\xcc~)\xf4\xc1.\xc0\xf1\x0c1f\x1f\x1f3\xc0\xfd\x18\x86\x91\xaf\x942\xc0\xee1\xfc\x8b\xa8\x882\xc0\x03\xac\x9e\xf2\x92{4\xc0G\xfdK\xa3\xc6\t3\xc0~\x87\x89\xcfv$3\xc0\xd8HjN\xe4\xb92\xc07\x01\xc8q\xa2\xfe2\xc0\xf3`\x05hp\x9c4\xc0%\x849h0\xfd2\xc0\x01\x1d\x0f\r\x85]4\xc0o\x8f0\x92\xb4\xde3\xc0\x8e\xb8\x13\xc7\x0b\x1b2\xc0\xa7|U\x19p\x8f4\xc0\xdd\xe1\xd7\x19Hy1\xc0\xe7\xc0M\x9a!\x073\xc0\xf9\x1f\xd3Zi\x9e4\xc0\x12\x10c\x92\x94\x83-\xc0\x8b`\x18\x93f\xc32\xc0\xac\xbe\x9f\x18~;/\xc0d\x87\xb4\x16\xf2&3\xc0;\xe7A\xfb\xf5P2\xc0\xb81\xbd\x92\x9e\x89-\xc0\xa44\xa7\x93\x8d\x883\xc0\xc2\xcdB\xb7c%-\xc0$[h\xcf\xe7\x93)\xc0=\x8b_^L\xe73\xc0l\x8d\x01\xb3\xa7\xe8.\xc0\x83\x9d\x1a\xb4\x9b\x1e2\xc0\xfb\x8a\xebv\x99\xdf3\xc0\xd5\x97hk\xda}1\xc0K&/\x18c90\xc0\x0f\xb8\xc7\x1d\x99E4\xc0\xf1`\x03L\xc4\x8e3\xc0o\xbe\x8a\xa7*{4\xc0n\xd4-OU\'0\xc0\xee\xb5\xa8\xda\xe1q/\xc0\xfcR\xc2\x0c\xd5z3\xc0\xeb\xccH\x84\xcb\x933\xc0l\xd0\xe1\xbe\xd3\'0\xc0\x86\x86\xaa2l\xcb/\xc0\x7f\xaf|\x90i\xbf/\xc0\x9a\xffE\x14\x1e\x93/\xc0J9D\x05",0\xc0z.\x9f\xb4\x92\xa22\xc0\x17sEYuu4\xc0K\x9d\xd0+\xf3\x843\xc0w7\n\xf1\xc5@5\xc0u\'\xaa\x8f5\x123\xc0\x90Cf\x16/10\xc0[\xb8ii9\x95.\xc0\xe8\xc8\xa7\xef\xc6u2\xc0A\xb8R\xd8x\xc62\xc0m\xce\xbf\xa4\x1a/0\xc0`\xc5\x84\x87\xcf\xd32\xc0nb]\xce\x91U1\xc07\r\xef\xbd\xef`/\xc0:\xd0\xdbu\xd6\xca2\xc0\xb7\xe4S\xb9\x02*3\xc0\xad\xf2\xbe\x1f+Q/\xc0V?\x82\x14#]-\xc0s7\x11\x9d\xca\xa13\xc0$/\xc8yat/\xc03\xc6\xd0\x8d<\xde3\xc0\x1ds\x01kq 0\xc0ob{~|\xd02\xc0\x8cN\x91\xac\xb8\xc13\xc0<\xd1\xb8\x08\xc4\xba2\xc0\xb3\xbc\xef\x15\xbe\x84*\xc0\xbf@d\xcc\x01\xb53\xc0=\x8e*{~13\xc0 \xc80+\xd8/3\xc0\xea\xaa<ZB\xb43\xc0\x1b]\xa6\xa9\x82@3\xc0@\xde\x00\xd4"D3\xc0\x8f\x0b\xf1\x7f\x84T3\xc0n\xf5\x9fV,\x0c0\xc0\xeb\xed\x0b\xe7\xbf\x0f0\xc0\x9f5\xd4\x0bY\x9d4\xc0\xfa\x1d\xfd4\xbe\xb71\xc0f\xc8\xe2\xf5\xb9\\/\xc0\x04\n\x12\xb6\x82\xf32\xc0\xa4Z\xe6\x0f\xb4m3\xc0\xbc\x87z\x02Y\xb82\xc0\xd8s\xc4\x7f@83\xc06~\xf5\x1e\xd6\\/\xc0B\xdb\xd4C\xf9|3\xc0<\xcd\xa4\x05\x0eq3\xc0\xae\x07\x8aU\xe253\xc0\x85\xac\x07C2\xb54\xc0"\x9f\x1a\xcf\x1d\xd52\xc0\x8e\x95x\xe1\x08\xf55\xc0^\xa5\x81\x0b\xca\xea/\xc0C\xfd&NJ\xe23\xc0\x8a<y\xadrF3\xc0B\x0c\xa8:\x94U1\xc0\xd5\xd2\x8b\x80\x1d&2\xc0C\xaf\xc7@\x7f\xec/\xc0\x06\xb8\xf5Y\x9ee3\xc0\xa33v\x99#\xea2\xc0A\xc3\xa4\xed\xec\xff1\xc0_\x00\xee\x8e\xeeA3\xc0\xbd\xd0\xd6\x8c\xcb\xdb/\xc0\xbc\x1f\xa0\x8b\xaef/\xc0\xf1\xe0\xf6\x9e>a/\xc0\x9cel\xa9\xa3\x130\xc0/>s\x1d\xfa\x046\xc0\xbe`_\xfb\x9ez3\xc0z\xb2\xbf\xda\x05\xf91\xc0}`\xd63[\xe5/\xc0\xdb\xeeq\xa1K\x125\xc0\xf6\xf4:\n\x1853\xc0\x14K\xd9\x88\xd0L3\xc0\xd3\xf7\xa2\x8cgL3\xc0\xbe\x8c\r\xfe\x99C3\xc08\x15\xa4\x8fe\xe51\xc0\x85p\xbe\xe8\x08\xe41\xc0\xb6\x15.\xbd\xbc\xe01\xc0Y\x80\x83\x05\xc7x4\xc0\x19;\x1a\xe6\xb4#4\xc0\xba\xeb\x7f\x18\x9e\x01.\xc0\xbdT\x9b\x94\x90f7\xc07\x89\xe0\x12\xca\xdd2\xc0\xd3;\xbe\x1cIi3\xc0\x06\xb3\xe6\x0e3\xf81\xc0\xcb\xbf#n\x18 4\xc0f\x84\xc8\xb6\x05\x1d4\xc0\xcb\xfd})+\xd9/\xc09]\xfc\x96\xe1\xda/\xc0\xe6\xa6il\x8f\xef/\xc0\xc6\xb1\xbe<\xe0\xbc.\xc0\xa0\xe7\xaa\x89\xb5(2\xc0\xa4<\xa2\x19.\xfd-\xc0c\xb0-b\x87v3\xc0=\xfc\xe2\x83\xaam4\xc0\x91\x102]\xc642\xc0\x91\xd9\xda<\x87\\4\xc0\x86\xf8\x1b\xf6\x90\xeb3\xc0\x8e\xc8awDV3\xc0"\x90\x8a\x96\xf0\xfe/\xc0\x01\xe3^\xb6]k4\xc0\x18\x01\x04\xb9:\xdb/\xc0\x1e\xb2jP\xe9\x064\xc0AM\xc6\xba\x98\xce.\xc0\x91D\xe8\xb0\xd853\xc0\xb1\xb0\xe3\x1f\'\xf81\xc0\xd7[r\x80(*3\xc0;\x08$\x07\xe6\x192\xc0dy\x9a#\x9b\x103\xc0\x11\xb88D\xe9\xd12\xc0\x88\x9f\xdd\xa1\x11\x0e3\xc0\xb6j\xdfl\x08J5\xc0\xb0V\x8a\xb6X\xe12\xc0\x18\x1c\xf7`7s5\xc0`\x7f;t\x0cM3\xc0\x82|=\x97\x96\x1b2\xc0\xef\xa0\xd0\x9d!\xa93\xc0\xaa\xa5\xee\xc4\xcd2/\xc0\xba>UM\xda\x072\xc0\x9eF\xb5S\x90\xde/\xc0\x18\xb7\xf0w\xd7\xa4/\xc0\xd3z27\x0c\xa84\xc0&\xdd\xb0o\xf7\x7f3\xc04\x85\x1d\x05\xa3q3\xc0\x04\xda\xc0\r\xae\xff2\xc0\xff\xe5\xe6\x8fl\xf03\xc0\xa4\x9cui\x83\x074\xc00\xc5\xca\x8b\x19&3\xc0\xe5\xac\r\xb3\xb7z3\xc0XTw\xbc\xb7\r4\xc0\xa2r\x8a\x02\x86\xe21\xc0P\xf5N\x81\x10I5\xc0\x82\x05;\x0e\xe0!2\xc0\xb5\xf6\xed\x16\x1c\xe33\xc0d|^\x9f]\x193\xc0D&\x156\x86\x020\xc0\xb3\xcc\x8c\x87\x0c03\xc0y\x9a\xbag\xae\x1f3\xc0\x87{\x88\xcf)"3\xc0\x94-5\xbf_\x0f4\xc0Fe0\xb5S\xda3\xc0B\xb6g\x93#T3\xc0\xce\xff49x\x882\xc0\xf4\xc5\xdb\x14?--\xc0\xc1\x82\x1fc\xc9\xea1\xc0\xb1\xf6o\xe7\x9a\x00/\xc0\x90\xbc\xe3\xd4\x8a\xee3\xc0J8\xf3\xff\xf3\x162\xc0\x1d\xdd\xcdxK\xf91\xc0Z\xc1n\xc4\xec\x132\xc07U@\xdc\xf4\x1a2\xc0\xe1t\xd5r\xb0\x90.\xc0\xfex\x0fn(\xa14\xc0\xe2\x0bT\x11\x04\xf72\xc0\xc1\xa0\x81\x97\x80\x133\xc0\xfb\x06\xc3\xdd$\xe93\xc0h\xa8\x9c/\xae\x91/\xc0^\xd9J\x0c\xcc\xc5-\xc0\xefV\xe7\xd6b\xe61\xc0\x1e#\xfe#\xd6"3\xc0\t4M4\xe6\x823\xc0\xae\x11\xda\xbd\x81\xb72\xc0I\xc6<\x93.>3\xc0\x82~\xc2J|\x143\xc0U>\xac.\x8d 3\xc0\xbfzC\xe2\xe4\xa64\xc0\x1eN\xcc\x94\xd4\x9f2\xc0r\xe3\xc5\xe1z|4\xc0\xb6e\x9eSb(3\xc0\xa8\xed\x084\xcd&3\xc0\x92\xd3M\xf0\xc2m4\xc0\xbb\xeb\xfaD\xe2\xb82\xc0\xe1d\xc3\\\xed\x8a/\xc0\xbbR\x85~\x99~/\xc0jB\xbe%G\t-\xc0$\x96z\xb0\xb2\x1e3\xc0K9S1\x98\x083\xc0\x88sb\x0e\n#2\xc0\x0e!\xcc\xac\xfe\x0e2\xc0\xbe\xadF\xc7\x13\xcc3\xc0\x8f\xbb\x17\x0b\xbb\x1a4\xc0\xe7`\x13_G13\xc0\xdb\x9aO\x1b\x9c\x16)\xc0\xebM\x9d\xa9f\xc91\xc0\xfd\xdd.4\xf1\xf21\xc0\xb5\x83\xcf\xe78#3\xc0\xc7\xd5o\xff\xc3r4\xc0>v\xc1\x91\x06\xf42\xc0a\xa7\xdf\xf0v-3\xc0&\x8c\x03N/\xba2\xc0\x8f9b\\\x90N3\xc0q\xe9\xa0\xb2\xe2)3\xc0w\x94\xa0\xedSC3\xc0\xda\x17[7 \xbc2\xc0\x08\xe1`\x7f\xf7.3\xc0\x0f\xd7\xecH\xb3\x112\xc0\x97\x0c ?C\x183\xc0Z\xbd\x95\xee\n\x81/\xc0Y\xda\x81\xd7D#3\xc0\x05\x96\x0b\xab\x94\x144\xc0\rC\xe26VY/\xc0\xac}\x91\x1ct\xc6\x19\xc0{,\x9c(\xae\xec3\xc0\xa5J<\x8fQ\x173\xc0\x90\xec\x02\x8a\xb0\x973\xc0\x86=\x9al\xd8\xa7\'\xc0@\xdcrt\xec\xa7/\xc0&\xa4N\xf2b\xf8/\xc0LB\xf3\xc9\xacs5\xc0\x87\xb3a:\xb8!0\xc0\xc5zt\xc0\xe9\xe7$\xc0SD\xc7|\xa6A0\xc0\xd0\xb7\x88#\xaf\xf6.\xc0\xa2\n\xbfL\x05\x8f/\xc0)\xfd\x07\x0f\x03X4\xc0\x18G\xe5\xdd@\x86+\xc0GL\xec\x97\xa1\xde&\xc0\x84\x95\x92W\xeb\x934\xc0rnv\x04R]0\xc0"\xda\x8c\xde\x9d[2\xc0\x83v~\x89\x99.4\xc0\xd9\xfc\xd8\x05\x00\xad2\xc0U\xb3!vNp0\xc0\x13\xa3\x06\x96^\xd92\xc0\x08\xc2X\nr\x923\xc0;\xe9\xe6*\x08:5\xc0]\x1fn\x005\t-\xc0E\x81\xe3-\x8c^3\xc0c\x7f\x88\x054\xd83\xc0\n\xbf\x81\rCV7\xc0.\x83U\x0c\x1e\xe82\xc0\x99\xbb\xc7\xd7\xe3z-\xc0T(\x1f\xf9\xa7\x9f6\xc0o\xe1\xe5\x87F\xf06\xc0\xa0\xac\xb6\x1f{\'/\xc0s0\xce\x97\xb8:5\xc0\x85$Qi\xcb=4\xc0\nI\x00\xa3\\\t7\xc0\xef\xa9\xe1\x04\xd0B/\xc0\x89\x8a\x9c\x9f/$3\xc0\xb1oj?\x9f\xe51\xc0\xdc\xd2 >\xa0R5\xc01y\xab\x9f\xe2\x132\xc0\x9a\x12\xfa{\x9a\xc03\xc0\x84\x9c\xdf\xfc@\xe9&\xc0\x95\x00\x83A\xbc\xc41\xc0y\x1a\xf8\xa0\x80\xd13\xc0\xf4v\xb1\x17\xa4N0\xc0\xf5\xf0\x10\xc6\x18\xe71\xc0g\xaf\xe55\xa1A/\xc0\xc94\xc7\\\xfa\x912\xc0\xd0&\x12\x82\xa0\xea1\xc0\x94\x94\xfb08;5\xc0\xbcO(r5\xe41\xc0a\xd2(\x8d\xce\x1e4\xc0\xf5~\xf5"8T2\xc0\xad6\xf4\x8a{\x9b0\xc0_\xee\xb5Q+_1\xc0n\x0f\xf9a\xde\x155\xc0\x08o\xe2\xd0\x8d.3\xc0a\x08\x8bn\x9e\'3\xc0c\x91\x166\x18\xec1\xc0\xad\xdc\xb5\xd5jK5\xc0v\xc5\x19\xf1@\\7\xc0\xbcz\xb2\x93\xc5x0\xc0pwS\xa6\xa1\xdf.\xc0J@\xca\x94\xb1i4\xc0/4K\xb3\x84\x1c4\xc0\xbd\xf1ri\xf8%(\xc0\x88E\x91l\xbe#3\xc0Kq\xb9+\x03\xfb/\xc08\xd72\x85\x9393\xc0K\xfb\xa5B\xfa\x153\xc0Br,0\xe0\x0b3\xc0h\\\xc9K\x82\x880\xc0f\xe2\xa6e\xfa"3\xc0\x8d\xa9o\xc5\x12\xbc1\xc0\xd0\xd4\xddA\xc1\xdf3\xc0\xa1\x90\x1a\xbd\xee,0\xc0\xd2\xc8\xd6Fz\xe2/\xc0\xa2\x01\xfa\x93\xde\x043\xc0"\x8by*\xe0\x0c3\xc0\xe2\x90k"\xd5\xff/\xc0TA\x9b\\\xc4\x803\xc0\xbb\x10\xff\x8e\xcf\xc0,\xc0\xdc\xd5%\xf6+\xce%\xc0\xdac\x86\x97k\xa6-\xc0c\xba\x87\\[73\xc0ouI\x0eK,.\xc0QR\xb3Q\xa6R3\xc0\xfb\xbd9\x10\xb8\x8c2\xc0\x00GC\xa4\xc2\x8b0\xc0lO\x8c\'Y\xdc1\xc0\x8b\x9d\xe1\x9e`Q6\xc0N(\xdb\xabDz.\xc0\\\xebyX\xf1\x040\xc0\x8b|\x0f\x99|\xb61\xc0\x90\x8c\xd3\x93\xa8B.\xc0\xf9\x0e\xf8\x9e%\xff0\xc0\xf2\x7f@\x01\x1e24\xc0\x00K\x11\x81\xd5\xbd.\xc0\xa4\xca.\x8c033\xc0_\xa6\x1a\xd4$c2\xc0\x1c9\x84B\n\xe31\xc0YUq\xa2\xfd\xb01\xc0A7\xbed\xcf\x9a4\xc0*\xef\xa4\x0f\xee\x8b/\xc0\xed\nz1y\xcd/\xc0A\xfb\xd1\x04\xd9\xea3\xc0|\xa3\xa9$^\xeb\'\xc0\x0b\xfa\x9a\xe2\x88\xca/\xc0\x17R\x8dL\xf4\xfb/\xc0\xa3:\x11\x05.P3\xc0\xd4\x81\xf2\x90\x91\xf0/\xc0\xf6\xf5l\xe0\x18\xfb2\xc0\x9f\xd8c\x81u\x034\xc0\x13\xba\xf4\x88\x18%2\xc0\xad"\x9d\xa3,\xbf3\xc0s\xfa(\xf3\x10{0\xc0\x05 \xe8\x85\xeb\x113\xc0\x03^\xe54\xb4#0\xc0r\xfe\xee\xf3\'\xe51\xc0r \xcf}=\xd72\xc0Qg\xb6\x1c u3\xc0-P\xf3,2\xc92\xc0\xfa\x85\xd8|M\x803\xc0\xc6W\xab\xd1-\xe72\xc06\xf2\x14\xe7X\xdf3\xc0\x7f\xfd$+\x8742\xc0K\r\x0c\xba\x10\xf31\xc0\xf1\xc8/\xa7s\xff3\xc0\xd9<U\xa0\x04C5\xc0\xb8\xe0\'\xf2\xce\xd45\xc0n\x8a\xfdl\xab23\xc0(U=\xa4\x98]-\xc0\xcf\x14\xeaB\x85\x96,\xc0\xfb\x8bg\xab8N*\xc0D\xd7\rR:\xc43\xc0\x92E\xdc\xc3\xf8?5\xc0I\x8d\xe4\xf9\xe9\xce1\xc0\xabW\x1f].\x934\xc0\xfc\xc4\x925\xc3\x863\xc0\xb4qG\xe0\x11\xb90\xc0\xa9\x19\xda\x1d[a%\xc0\xfbV\xce\xafz\xa7-\xc0\x020i2\xb99*\xc0\xd8\xcaR\xd6\x13\xff3\xc0L\xbe\xddi\xb3,4\xc0D8\xa4\x1c\xe9\x932\xc0%\x13l\x01\xeb\x7f6\xc0\x13\x86q\xa5\xea\x0b0\xc04\xb7$\x81\xaf\xa5-\xc0\x87\'%\x9f\x8a\xed3\xc0]\xdd*\x91}\xfc-\xc0\xe5\x12\x1e]\xc5\xd03\xc0W-\x1b\xd7\x18<3\xc0j\xdf\xc5\xd2\xe2%.\xc0UZ\xc7\xfe\xc9\xce.\xc0\xf7\x00\x03\xbf\x94P/\xc0\x12\x0cb\x11\x93\x901\xc0\xe3\xbd;\x1a\xc5V1\xc0\xc8\xabW~f}4\xc0\x9b?\x94\xdd\x88g-\xc0\x0e\x9b@\xdf\x08b5\xc0\xfaL\xab\x8ars3\xc0\x08\xe5\xff\x8b\x02\x102\xc0\x99\xde_k\xce^5\xc0\xa9\xd2\x056t\x883\xc0/\xe1\x99%\x84\xb51\xc0\xdf\xd1\x00\x1f!\xf73\xc0C\x04|\xcc\'*5\xc0\x94/\xa3\x19\xb6\x8d6\xc0\x81m\x8a\xc3Yu3\xc06\x90\xae\xf9\xe2\xc01\xc0\xc6\xf0}\xa0\x92\xe51\xc0\x87`\x03\xe4\x19#4\xc0\xbe\x1f\x10\x9a \xa15\xc0C:\r\xc5^\xc9-\xc0\xf4t2\xe9\x16\xea2\xc0\xe1\xdf\xdc\xbe\xcd\xd00\xc0\xefU\xcc.\xea\xa22\xc0\xf7w\x87\x98\x8372\xc0.\xd2\xa5 \xac\x1b#\xc0\x10\xd0\xb7\x95\xc8\xa73\xc0o$\x1bIs\xb05\xc0\xec\x7f\xf9\xb4\xbeS1\xc0\x12X%i$\xf52\xc0\x98\xd5hE\x17\xc01\xc0\xedG\xe8{\x11P/\xc0so\x0by\xb0m/\xc0=L\x00\xd8\xf9\x1f+\xc0\xc5\xe7\xcb\xa8\r\xd22\xc0\xa7A,\x1b\x07\xd6.\xc0\x1478\xe5\x8eG/\xc0\xc4d\x1fz\xfe#4\xc0-RnVd\x1c3\xc09\xa5\x91\x13\xda\xf0.\xc0\x15\x85^\xd0g\t2\xc0Q_\xb7\xeav\xfe2\xc05\xdc\x85R\xa5\x8d2\xc0\r1\x94~\n<3\xc0\x00\x1d\\\x81\xc1\xd40\xc0\xf2 \xbf\xa3B\x000\xc0\xaeu\xaf2\x88\x053\xc0(~S\xf8\x91\x183\xc0\x15:\x1e2\xcf\x052\xc0"e\xbd\x9d\xe9\x83-\xc0|I\xd0L,\x073\xc0L\xe8\xb7\xa7\t\xec5\xc0L\x94\xdf\xb2\x84\x9e,\xc0\xb5\x0e\xa8\xa7\xc063\xc0*\xae\x9c\x17\xea\x884\xc0\x85|\x10}\'\x83+\xc0\x8f\xd5\xc3Q\xd5\xf44\xc0B^)\xe9F\xbd.\xc0<\x10!\x8b.l4\xc0\xdb\xa7#\x0c\xaeJ/\xc0w\x86\xb2\xa5\xea\x913\xc0z\xbb`3\x06\x84-\xc0\xf5^\xe5\xe3\xd7\xff1\xc0\xbaS\x86\xa7{\xfa"\xc0Q\xdb\x80\x92%\xf73\xc0\xd8\x98\xf0s\x91\x8d4\xc0\xe9\xe3\x8aX/7-\xc0\xca\xe8a\xfab)*\xc0\xa0\xd2\x1b[?B0\xc0\xdf\xdb\x05#\x12!5\xc0/-\xb6\xd6\xb2O5\xc0u\x9e\'u\'\xf0.\xc0\xe2\x11\x82\x08\xa2y4\xc0R\xa7\x9c\xfb\xcd\x0e+\xc0\x97\xfe.>\x11\x8b/\xc0\xc9nT4D.0\xc0\xa3K\xebw\x1av.\xc0\x9br\t\x90`\xb7*\xc0\x0f".\xc2a\x1e5\xc0\x0f\xab]DR\x0c4\xc0F\x15k4\xcb\xb03\xc0\x8bc\xa6ZAu5\xc0\x91\x965\xe3\x0c\xa7.\xc0Q\x90\xd5\xd9\xd8T3\xc0\xa8\xcd;\xe3m-3\xc0\xeb/\x1a\xb4\x86\x8d1\xc0\xc2\xe9g\xe3\x9c\x952\xc0\xd7t_\xfb\t\xc00\xc0MA\xc6A\xa2\x0b3\xc0\x10a\x1c\x0e\xcd\xdf6\xc0\n\xd7\x0cw\xfc\xd74\xc0\x819\x93\x07A=5\xc0 K\x7f\x96B\xc4/\xc0\x97\xbd)\xd9\xad\xb82\xc0->\xbcs0\xc92\xc0\xd7@\xc7i\xa9r3\xc0c\xc1\xcf\x9c\x07\xe14\xc0\x83\xb4+{\xefw4\xc0%U\xa0R\xfb\x11/\xc0\x1c\xb26G\xb8\xea2\xc0\\B\xa8\xd5^p2\xc0\x1d\x94]\x9d\xe5\xcc2\xc0\x13x\x85\xae\xec\x050\xc0\xec 6\xa8\x90%3\xc0\xe5;%\xb7\xb5\xbd0\xc0\xd8\x95\xee\xb9\x7f\x81/\xc0\x86c\xaf\xe5\xc0\x86.\xc0\xecs\x88(\x06\xb93\xc0e]\xce@bt4\xc0Z\x01\xff\xaf\x95\xd01\xc0H\x85^\r\xf7\xc2/\xc0\xd9\x1b\xcf\x96\xd5\xcc3\xc0]\xa9\x8c\xaa`\xfd.\xc01\xfa`V\xa0\x0f.\xc0\x92\x17\xfaJ\xf8\xd0.\xc0Vr\xa5$=\x1d3\xc0\x8ek\xe7\x11\x83\xac.\xc0\x07>\x01h\x9eu4\xc0\x14\xbb"\x93J\xb0/\xc0\xa1$\x08\xee\xed\x813\xc0\xca\xf9\xf2\xaf\x98\xd1.\xc0$9\x820\xed\xa82\xc0\x9c\xd9\x83TM\'5\xc0\x05\x8eE\xda\xf7\xe3.\xc0\xdb\xce\xa5\xb3#\xa7(\xc0\xed4)\n\x8e\xed/\xc0\xb1/kro-/\xc0r\xa7\xe3?\xd0\xdb$\xc0:\xf0\xd1Ku\xb71\xc0q7k\x80y03\xc0\xd6\xb0\xc1\xed\x18V-\xc0Y\'Aw\xa8\xab3\xc0\xd8*}\x90LG)\xc0\xc7$8\xc8\x7fg4\xc0X\xda\xcd\xe8\xaa~4\xc02\xd4W\xb3\xd6\x052\xc0\xf9\x81\xe3*\x11(0\xc0e\x81\xfe\xc3\xf0u3\xc0\x12.*\xb7\x98\x87/\xc0hXD\xef\xf5\x8c/\xc0Si\x96\x03\xd1\x021\xc0:/\r\xc0\x95%/\xc06\xc7\x96\xe9\xbb\x96-\xc0a\xc9E\xbf\xf3{/\xc0\x08d\xb6\xc2}\xa4/\xc0\x9f\xce\x19\x9bT\xaf3\xc0\xa0o\x7fx\x16\xc84\xc0\xbc\x88\xb2r\xe5\xe20\xc0\x15\x14\x0cf\xfeL4\xc0\xd7\x14`\xaaY\x874\xc0A\x92s\x00\x83\'5\xc0\xb1\x17\xa5\xa4<\xd41\xc0!\xaf\x9c\x15\x02\xc32\xc0\xa4\x92\x15\xdce\xa45\xc0\xb7_Jql\x94/\xc0u\xc8\xcf\xc8\xdbB4\xc0G\x1fo@_b4\xc0\xd5\xf8\xb6>Y\xa14\xc0\xc0Qb\x9a%93\xc0\xac\xe2\xf0\xc4\x94\xa7/\xc0\x985^\x94)\xe6/\xc0\xe1\xa1;\xed\x18\xc72\xc0\xaa\xba\x9c\xa8Y\xa93\xc0_Td\xad+15\xc0\xcbBO\xd7Q\xcf2\xc0\xec\xc7\xe3\xb2\xfb82\xc0/\x8c\xe9M\xda\xb03\xc0\x00\xef<G\xc1\xff4\xc0>\xb0\tM\xad\xdb2\xc0|\xbd\xbf!\x92\xec/\xc0\x07h\xfd\x9e\x8e03\xc08\xb6\x8f\xc0\n\xfd1\xc0\x83\xbe\xebE\xd3\x86/\xc0\xa7e\xe1\xe3p\xdb3\xc04\xb5\xd5\xf3X\xa6/\xc0\x92\x19)\xc4\xc7\x013\xc0\xc4\xb7\xb6)\xc6f3\xc0\xf0\x90U\xf6y\x133\xc0\xf1\x8a\x0cK\xc4c0\xc0\xe3\xf4E\xe7\xfcf5\xc0\xab\xe2\'G\xcb\xa95\xc0\x9f\x11\xeay\xa565\xc0\xc84V\x89\x0f\xcb3\xc0\x13TN\x15Zb5\xc0\xa1\xac\x07\x0f\xc8\t0\xc0\xc5\xbfT{\x9bn4\xc0\x1f3\x18kX\x92-\xc0\xa4\xa6G\xd0\xc3Z4\xc0\xa7U\x1eK\xb5b2\xc0!N\x0b\x80\xed\xeb#\xc0F\x8bV\xfa\xb942\xc0\xb11\xd7\xe8\xdce4\xc0:\xbfm\x868\x140\xc0w\x9d\x00\x95\x08\x0c1\xc0\x9a{H`\xb8\xe23\xc0\xfcp\xc5\xf6@|3\xc08)\xb6?\x0fz*\xc0f9\xc5v{\xb70\xc0V\xb4~6\xb1s0\xc0\x83\xc4\x8f\x07\xedv4\xc0u\x90$-\x94W-\xc0B\xa9\xb0\xf7\xd6\x873\xc0\xbb\xbfO"X\xf96\xc0\x8aV\xee>\xd4]4\xc0\xc1\xaa.\xde6\xa2\'\xc0u\xaf\x85\x9e\x8c\x9d\'\xc0\x1e\xd8\xf8\xca\xa7\xb62\xc0\x8a\xe5\xadim12\xc0f\x96\xd8\xa7`07\xc0\x9d\xcd\xe2t\xca\x945\xc0\x01\xd4\x0f\x1f\xd7\x915\xc0\xb9\xccD\xa0\x07\xa1*\xc0?\x1ea\x13\xa4\x8f4\xc0\xdd\xdcX\xab>\x1c2\xc0u\x84\xdbp\xe7\x1d3\xc0\x91\x90\x11\x97A\xaa+\xc0\xcc\xb5I\x16\xd7(3\xc0-\x13*\xf3\x94\x863\xc0G:vzw3&\xc0\xc1\xc4E\x0b*\xe54\xc0\x94\x07\xbcAb\xe43\xc0\xed\xc5\x92\xbd@H3\xc0\xbaakA0%3\xc0\xb1\xf2\xb1\x91\xfcF3\xc0r:1\t3\x87*\xc0\x07\x9a\xfa\xc0Oo5\xc0C\xbf(t\xb0V3\xc0\xd5+\x94u\xdb6*\xc0]\x01I\xbd_\xb7+\xc0\xd8\x88\xc46\xcf\xdf-\xc0V\x00\xd3WG:4\xc08e\xe6yc\x1d+\xc0\x10\x17\x1f\x0b!\x16+\xc0,\n\xebX\x86\xb42\xc0\xc1\xa1lxE\xb51\xc0\x91\x885\x8e\x82\xaa4\xc0fU\xa8PpV4\xc0\xac%{\x0b\xfd>0\xc0\xf9\xfa\xa2iZ\xec2\xc0\xc4&\xe4\xbf\xc4>,\xc0\xb7\x1a\x0eKD\x820\xc0\xfe\xf2<\x16\x97\x0e-\xc0AB\xfb\x1e\xbb\xa05\xc0\x1e;\xb8\xa0\xbd\xb20\xc0~\xee\x8a\x0f\xb2W0\xc0\xe1/\xaf\x90o\xaa3\xc0~\x82\xa8N\x1c\xfd3\xc0\x8aX@\x193\xea3\xc0\xa4\x80\xa2B\x12\x8a4\xc0\xcep4\xce\xc7"0\xc0~\x91\x80\x89\xc2D,\xc0\x96\xd6\xf9\xac\xcf\x90*\xc0H\xc0\xa9\xcd%p)\xc0\x9dK\x98j\x19\xaa2\xc0v\x13\xa0\xf4\xc2\xf3)\xc0\x02\xa3\xec\xfa_\x080\xc0a\x98?\xaa\xec\xea2\xc0\x08\x9c\xb8sc2*\xc0Z1\xb3%\xb6l0\xc0\xf2v\x15\x14\x12\x860\xc0\xb6\x1d>\xb9\xd2\xe61\xc0\xa5\xda\xe0\xd0\xd6\xdd2\xc0\xcbA7sN\x9c*\xc0\xa3z\xe7\x0cA(3\xc0}\n\t0\x85Z0\xc0@O\xe7\x07\xf6\x9a3\xc0&\x8ac\xdc\xc6\xda3\xc0\xc8\xbdE\xca[e/\xc0S\x81\xedQ^Y5\xc0-He{\xfc\x163\xc0\xd2\xc3\x1e\x94e\x893\xc0\xe5,\xdd\xd8\x18\xb64\xc0H\xb3\xea\xabd\x0c2\xc0\xf2\xb7\xf4\xed[\x076\xc0t\x808\x111\xc40\xc05\xf2\xcd\xc7\xbf\x074\xc0P\x02\x95\xd5\xbc\xdd2\xc0\xbdi*\x9c\xa3\xfe2\xc0:N\x0bz\xfbf5\xc0\x1a\xa4\x9c\x97\x81\xe6.\xc0\n\xa3\t4\xb9\x933\xc0e\x9cn\xf7801\xc0\xa2S\xfd\xab\xe7\x1b3\xc0YnI\x99~\xa83\xc0\xfa\xf4\xbfS\x82\xa33\xc0r\xacJ\xb4\xa1\x112\xc0\xeb\x1a\x17\xa8\x1e\xef2\xc0\x1cs\x04\xf3\xf7;3\xc0\r\x14\x16\xc6\xa9L0\xc05X\xa6\xba\x08{(\xc0\xa52\xc5Rg\xa6+\xc0PG>\xda\x17\xea1\xc0\x90\x08a\xad\xd8{,\xc0\x1a\x9f\xa5CQ\xa34\xc0p\x03\xb7\xaa\x08\xa63\xc0\x82\x9cG\xdb\xa2\x113\xc0\xa5!\x9a\xc5\xeb\xef/\xc0\x02\xc0\x8f\xed\xa2\'/\xc0\xe2&\xae.\xa5\xa74\xc0w\xc2AXd\xa90\xc0\xff\xc2g\x10\xad\x904\xc0\xe4\xa9j\x7f\xf6\x9a4\xc0\xcc\x15\xd4\xa7)\xf84\xc0:F(dh\xab5\xc0\xe2\x82\xc3\xd0]\xe7/\xc0\x83bQ\x05\xec\x1d\n\xc0m\xdc\x07\xfa\x8e\x8f3\xc0>\xe4U\x08\xe0N4\xc0\xd4\xec\x86\xf3\xe86/\xc00\xfdF\\\x13\xcd(\xc0\xac\xbc1q\xf2\x182\xc0\xe1\xc3g|\rC4\xc0\x0e<<\xac\xfd\x924\xc0\x1a\xc1\xff\x85\xc8\xcd2\xc0\xd9\x96I\x18,\x872\xc0\x93\xd9\xe3\xd0\x8bF5\xc01Ga\x836\x153\xc0(z~\x06m\x8b2\xc0<:\x0e\xf7g\xeb3\xc0\x8fo\xfd\x8dn^4\xc0:\xd8\x8b\x88\xbc\xe63\xc0d\xf5\t\xaf\x91\xa03\xc0\xea\x1cs\xcd\x10\xdb0\xc05\xb0\xd6\xc3\xd7\xd9.\xc0C\xf3\xa0\x82\x00#3\xc0w\xb5\\\'\xbd\xee1\xc0v\x01\xfa\x01\xeeq2\xc0Ow\xf3\x9b\x89\xf72\xc0G\xc8\xbe\xfb\x8b\xed2\xc0\x14\xa4\x05\xbbHy4\xc0\xea\xa4\xef+e\xe6\'\xc0\x835\x99`5\n0\xc0\xc2\xb5\x02\r\xdb\xa13\xc0%h0aG\xbb.\xc0\xd68\xc1\x0cn\xf52\xc0TI\xd3\xceqS/\xc0\xf0`\xfc\xeb\x1d>0\xc0`p\xec\x81\xd1n/\xc0qC\xe9Z"\x872\xc0\xdfb\x8b\xcct\xf8\'\xc0\xa0\xf8\x99\x84\xf0\xef1\xc0\xae$%Kz\x7f2\xc0\x90\xcb\xe1\xbb$\xb9,\xc0\xbd\xc69\xb7k\xa8/\xc0p#fpk\x0c0\xc0\x05\x9c\x18\x02\xfb\xa51\xc07R-\xb7\x8a\xc0-\xc0\x9c\xddh\x10\xa3\x0e3\xc0(\xb5Ak$\xf0.\xc0\x9ad\xe0\xbd1\xaa4\xc0\xc0\xcc\xf7\x08\xefK4\xc0j\xefcH|\x973\xc0y\xf4\xbf.\xa8\xe01\xc0+\xe6\xb6\x12\xadM/\xc0\x1b\xc2\xd7i\x8983\xc0=\x1a\xac\xe2S^3\xc0\x06B\x99Q\xc3\xfa2\xc0\x7fPD-q=5\xc0\xebmsN\xc7\x873\xc0\xa9\x08{Zg;5\xc0&\x7fN|\xf8Q1\xc0n\xec\x96Y\x83\x1f4\xc0\x1c\x0b0\x8b\x89{4\xc0(\xc5z%\x8a\x8f4\xc0M\x968l\x1c;*\xc0\x1c\x02\x14\xd5\xb6B*\xc0\xbe*\x9d\x1b2\n/\xc0\xd3a3\xbc\xc7\x9e3\xc0`\xbek\xc4\xbc\xa03\xc0\xa6\xc7\xab`\x1e\xd42\xc084[\x1f\x14u3\xc0n<\xbf\xd6\x8b\x9a3\xc0\xe8\x12\xeeQ\xa0\x7f4\xc0\xb1\xb8W\x0f%\xb8-\xc0#V\xa1iN\x033\xc0A\x9c\x1cwl\xbc3\xc0\x1ed<\x17p\x90.\xc0\xe9\xc7p\x0f\xe5r5\xc0\xcb\xd83?\x14\x853\xc0b\xb3W&\xd2\x9e3\xc0A\xd3\xba\xec\x97J0\xc09Hn\xf9\x1fZ0\xc0\xc2~\x00! n4\xc0\xef\xb3 tn\x024\xc0\xb4R\xf5;\x92\x94/\xc0\xba\xd0\xbe\x1cGq(\xc0\x89\xac\xc9\xecV\x7f1\xc0\xfc~\xdd\xd6Z\x084\xc0\x17|\xc8@\x00o3\xc0\xa6\xa0\xc3s\xa4.*\xc0u8\xfe"o\x083\xc0[3\xb0\x92\xd1\x131\xc0\x9a\xb2\xa0\xfci>3\xc0\x03a\xe1\x9cC\xf23\xc0\xa7\xaf&\x9d\x85%0\xc0{\xd0o\x9b\xd6Q3\xc0\xe5/_\xbb,\x183\xc03\xb5I[\xb4\x874\xc0\x8c}\x1c1\x17n3\xc0\xc3M\xc3^r\x063\xc0\xda\xc1\x1a\x1d\xe5\xa83\xc0\x7fg\xc3"\xea\xcf3\xc0\xa8B7\xcf\xb1\'*\xc0\xdaRT\xe6-\xb90\xc0K\x00\xac\xb8l\x073\xc0\xc1\xeazg\xc1\x951\xc0\x94p\x13\xf6q\xdd/\xc0\xb4\xc0\xe1\xbf\x87`4\xc0\xadL\r%\x9d.3\xc0\x84\xa7o\xa1C\x0c*\xc0s\xad\x8e\xc2\x90\xf43\xc0\x8a\x87{\x10\xc744\xc0\x12\x06-\xa4u\x153\xc0\x1d\x04\xd9V\x14\x90(\xc0\x8e\xaf\tq\x94\t3\xc0y\xec*\xa1"\x8a-\xc0\xa2\xb8\x13\x18\xc3c2\xc0,c\xb0\xbf\xa6\xae0\xc0N\xe5\x97l",0\xc0\x8a\x7ft4b\x073\xc0@\xd5\xa7\xd2\xa2h&\xc0\xd0\xaa \xd3\x94o3\xc0[[\xea\x1b\x10G4\xc0\xd0F\xf5Y.e4\xc0\x1fd\x1e\xf7L\xd13\xc0\x07\xd0\xaaz_I2\xc0\xf6&6\x9c{\xcc/\xc0\xb86^\x8f\xb7\xfe4\xc0\xf0\x0e\'\'\xe6\x0c3\xc0\'\xcf\x15l.\xc63\xc0\x9c\xc2\xea\x0b\xfbv)\xc0\x94\x10\x95Fb\x0c3\xc0\xc9;\xe7\xbe\xb4\xb9.\xc0\xd6P-\xbc\x8a\xb60\xc0\x1e\xe0\x19\x98\xd3\xa45\xc0|>q\x9b6K4\xc0\x01\xe5\xb1\xea\xb7\x13)\xc0\x1f\x06\xff\x03n\xd52\xc0\xd8\x0f=}\xd0\x8b0\xc0D\x96?\xabj\x972\xc0\xe1\xe6\xf3\xfe\x11\xb45\xc0\x1a6\xfb\\o\xda5\xc0\xe0|\x12\xcb\xfc\x163\xc0\xb6\xb4\x0b-\x90\x903\xc0#\x88\xb4\x16\xdeN&\xc02\xa98\x1a"`4\xc0+\x8b\xce\x93?02\xc03\xad]\x9dx\x83/\xc0\x93\x06\xef@\xfa\x193\xc0EW\x00\xe9!\xa81\xc0)|\x8d-\xbfx4\xc0{1\xe7\xf1\xfe\xb21\xc0c\xe1v\xe5\xc3?-\xc0\x92\x9c\xfc)k\x991\xc0\x00\xbb\xca\xbf\x82\xbc1\xc0\xc2\xe0@}\xcc\xbf3\xc0\x89w\xc2#\x13\xa31\xc0O\x1e\x1fv\xc1w,\xc0\xcbf\xb0@h\xdb.\xc0\xbb\x8d5o_\x8a(\xc0qg<\xed~\x971\xc0E\x97\xc5&_\xec3\xc06\xda\xe3\x0bX_4\xc0\xd4\xec0,>\xa15\xc0\x8a\xd7\xd8\x92\xa9\x972\xc0[\xc6b\xef&\x1b5\xc0\x0eO\xb1\xff]h1\xc0\xc4\x8f\x95 \xbfP3\xc02Tq\xe3\xfb\xd72\xc0\x1b\xfdAK\r\x17/\xc0=N.W\xd6\xc91\xc0\x08\xaa\xa6N\xf6n1\xc0\xce\x16b.\xed\xf4)\xc0\xc8\xd6\xc945\xdf4\xc0\x1f\x83K\xc8\x7f\x0e3\xc0\x1a\x02s\x84\x1d\xe93\xc0\xbd\x887mqK2\xc0\x92\x8d\n\x15\x07s%\xc0,\xa8v\xcd\xb4\x982\xc0k\t[k\xb9\xc11\xc0\x95;\x13W\xd1\x902\xc0y\xb6D\xbdSy,\xc0\xe3Q\xbc\xcc\xdc\x872\xc0\x1a4\x15\x15L\x1d4\xc0\x91*\x93\x1b\xef\xe1)\xc0\x05<yX\x91\xb63\xc0\xaeV\xdbUx\xa1.\xc0\xdcB?0vo2\xc0S\x9cq\xda\xc0\xfc5\xc0_"M*\xdc\xa93\xc0\x05\x1bp\x11\t\xc50\xc0\x89f\xfa{\xfe\xe71\xc0>\xf9\xa4\x0b\xbf]4\xc0\xf7!\xfa\xaa\xaa\xfc/\xc0\x86P\xf7\xa0\xb0\xa80\xc0\xee\\\xc6L\x83\xa13\xc0\x86U\x9f\x1e\x81l/\xc0\x8c(J\xa4\xc3\xa53\xc0\x83\x13\x94)\x1b\xa4,\xc0\x92;7X\xa5\xcd-\xc09RMs\xb2\xc64\xc0\x8f\x11\xcc3\xe5\x075\xc0\xda\xab\xa7\xa5\xa7h3\xc0B\xa1\xae\xdb\xfc\x137\xc0\xe5\xbe\xe1\xd7<\xad5\xc0\xf5\x86&1\xb5\xc65\xc0\x99>p\x1c\xa3~.\xc0\x1a\xa0\xd2\x11\xd2(3\xc0!\xc5p\xc3\x16\xb34\xc0\xddg\xcd\xc6\xfc\xaa4\xc0\xcfoW\x97\xf8a3\xc0Zd\xfc\xe4Z\xa2-\xc0\xc7\x90t[\x98\xfd1\xc0\xa7N\x85\x88\xd0\x800\xc0a\xa6,\x9d\xb8\x8b/\xc0\xcf\x16;\xe9\xf4\xe00\xc08\xc8a%s\x89/\xc0\xcc\x11\xc0\xdf\xcd\x9f2\xc0\xda\xbfT\xe3t\xa01\xc0\xd9\xd5\xc8D=\xd32\xc0{%\x89\xfd\xa6\xce2\xc0}\xedFQ\xaf\xd13\xc0\x8e\xa7"\x9d\x0184\xc0{\x8c\x99/\xb1\xcb3\xc0\x91\x02\xbas$S3\xc0\x7fx\xef\x7f\x98\xfe.\xc0\x92\xc3\x8e\xaa\xec\x0e(\xc0\x87\x8aSt\x83\xcf2\xc0\x88\x19\x98\x9f\xe8\xda0\xc0\x16$D40\xd4,\xc0\xf4\x04\n\x0b\xfca1\xc0\x1e\xfa\x8b\xe8\xa5t1\xc0\xf1\x1ci\xf92\x93*\xc0`>\x99_\x8eP.\xc0C\xe5\xd9fP\xeb\x1a\xc0l\xea\x8e\xc4\xca~3\xc0\xfe\x03m\xf2\xb4*-\xc0\xe4\x9c-\x06 \xe82\xc0\xdc)\x14Lr\xcc.\xc0\xa4\x83\xb9\xaa\x1b\xe2/\xc0\x93)\x16\xdb@\x853\xc0\x83\xb0+\x13\xc2Q4\xc0\x98\xfb\x9f>]>0\xc0R\xfb\xe1\xd0\xd2N4\xc0G\x8c5T\t\xc4&\xc0\xf5\xeb\xb5\xa9\x83!4\xc0\xc3\x1f\xa5\xf3\xc6\xc24\xc0\xf5P\x19\xa5k\xa62\xc0[{\tut\x893\xc0\xee\xcf\xff\x01\xe993\xc0\x92\xcb\xe7\xc2\x88\xd82\xc0x\xb0\xecOd\x9b4\xc0s\xc4\xad\x12l\x143\xc0>\xb5\xd1\xf3\x99\x85,\xc0j\x82J\xd8Y\x943\xc0\x82\xc9\xdc\x0b\xab\xc4,\xc0\x94\xef\xcb\x10\x85]1\xc0\xcf\xb3R\x82\x04N1\xc0a\xcd\x8e\xe6\xfd\x0e4\xc0W\xbc,\x06\xf4 -\xc0\xf24,q\x7f\x1a4\xc0\xa0\xd339\x89\x112\xc0\x1c\x97\xe7%\x18\xa61\xc0\xd9?\x7f\x0c\xaa\x193\xc0\xa8\x1c\xcd\xc4\xfb\xd82\xc0\xafe\xf0p"Z(\xc0\xfa>s\r\xfe\x004\xc0\xcb\x1a\xb5\xee\\E5\xc0\x8c9{\xee\xa8@5\xc0\xcb\x0c\xa4{\xa7\x854\xc0^\xad3\xadh\x7f3\xc0-\xf0\xd1\xa9f\x8c)\xc0\x02\xe2\x9a\xe3\\\xce3\xc0\xfb\x1f\x97\x81\t\x1a4\xc0F"\x80\x80(\xe3$\xc0\x91\xaa\x97\xa4c\x892\xc0\x8a\x1a\rG\xb8\xf62\xc0\x9a\xe7\x05\xfb\x1f\xc63\xc0\xb6\xd6\xc5Uw!4\xc0\xe8\xed\xc6\x05\xb9\xbb4\xc0\x7f\xfa\xfe+K\xe2,\xc0\xc6C\x81[\xda\x025\xc0\xd0\x04\xbd1\xf3\'5\xc0\xeaI\x05#\x8f\x084\xc0@{Q~\x15t%\xc0\x1a\xcd\xd6\xfe|i2\xc0\x1d\xdd0\r\xc0_0\xc0C\xe1pt\x04j4\xc0C\xac\xefspO1\xc0\\{\xc73\xa4\xd75\xc0V\xa9\xf9\x88e\'4\xc0\n\xa0$e\xd0j3\xc0\x19U\xd2\xdb(\xed.\xc0a\xb1\xaa\x9e\xdd\x81.\xc0"\xe3\xaa\xf0eV3\xc0\xf3\xe6"\x9a-\xe94\xc0@\xa2\xb1\xec\x9983\xc0\xfd\xa3\xa6\x1a\x0b|4\xc0\x8f\x0c,\x173\xbd3\xc0\xda6[\xcd\x95\xbc4\xc0\x90\xf3X\x94IQ3\xc0R\x11w,\x9aW3\xc0\xcc\x07\x1d\xd1s\xa34\xc0\x0b\xef\xbd\x86E\xb74\xc0d45\x91\x0cg3\xc0\x93\x15\xd3\xd4\xf0\x904\xc0\x05C\xc9\x13V"3\xc0\x81F\x9cZO\xb44\xc0\xca\x0e\x03^Zz3\xc0\xbd\x06\x81\x92\x9d\xde5\xc0l\x8d\xa6\xf7\x85"1\xc0\x17Dt\xe8\x88\x963\xc0*\xba#\xb6\x95\x933\xc0\x12WF\xe6|\x103\xc0a7\'W\x0f\xb62\xc0\xd1\x03Qi@\xfa/\xc0\xa65_\xe9\x9cN0\xc0S\xbd\x05\xd2\x83\xdb2\xc0\xabNW\xa4v/\'\xc0\x98*\x9a\xed&\xf94\xc0\xb7r\x1a\xcd\x88M4\xc0\x9e\x01h\xb6\xcd\xb9.\xc0BG)op\xc5$\xc0h\x8c-\x14uj/\xc0\xe0Q\xa8\xb2\xec&3\xc0}\x9b\xd0\xe1E%/\xc0\xa5\xb6h4O\xaa/\xc0\x91\x00{\\\xa0U2\xc0\xbc0\xa6\x89\xf9p3\xc0m%\x80\x18\xcd\xe53\xc0@\xd9\xe9y\xb7\xaf1\xc0\x80*\xd7\x8e\xf780\xc0\xc5\x1c+\xe7\xe6}5\xc0[J[\xb2K\x1a2\xc0\xca\xc5\xe9L\x14\xd51\xc0\xa0\xd7m*9\x86/\xc0Y\t\xa1zi\x852\xc0\xa2\x1a\x82<:\x033\xc0\xa1x`\x0c\xb0F3\xc0\xbc_\x1a\x04\xdd\x8a-\xc0kWk`\xb0\xf2,\xc0\xa0\xa2m\x1f\xa9\xda1\xc0&\xbf/\xdc\xa4\xf12\xc0\xdbo\x8c\xbb\xe8\x96.\xc0\xf2\xab\x0b\x17\x10\xd60\xc0J\xe4\x98kL\xb84\xc0\x9dY\x8d*L6/\xc0j\x0e\x87\xdbR\xdf3\xc0"\xb7\xd0\xb2\x0b"5\xc0\x17\xc6:\xa9\xb5\xb93\xc0G\xb4\xdb\x13\x1d,.\xc0\xbd*\x8f\x90i42\xc0\xc2\xd6\xcegN\xda2\xc0`\xc7]B\xfb\x12.\xc0\xb5\x85\xc6\xe1\xa0\xbc4\xc0\x97\xa0P\x05\'\n/\xc0\xcb\xd7\xfd&f\x8d+\xc0\xb7\xeb\xd2\xad\x1d#2\xc0\xd5D\xc1\xfc\xfc\x901\xc0\xd2\xc3B\xe5U(+\xc0#\xea\xca\xb7\xc4\x1e/\xc0\xd1\x18\xdc\x86\xff\xfe0\xc0\x10\x9dT\xfb\xe4[4\xc0\x8a\x96\xb0W\xbb\x142\xc0\x95\xf0\x82.Xi4\xc0\x9e?\x9a\xb5\xe0g2\xc0\xf9\xce\x84\x11\x9f\xf1*\xc0 ]\xa31\xdb65\xc0\xd1u\x9f\x9bA\x137\xc0\x982U\xa4X\xed)\xc0\x88\xf6\xb6+\x94*3\xc0u;\xe0UH\xd80\xc0Tjv\x84\x9102\xc0\x1d\xe1\x12\xee\xd8B2\xc0\x1b\x08\xe11T\x8e4\xc0\xea\xc7tP\xadj3\xc0\x07\xf6\xd42\xa9\xd92\xc0\x81k3\xc7\x9b\x80.\xc0\xd2(\xcee\x0eQ.\xc0L/~\x7f_\xed.\xc0\xa7S\x8f+x22\xc0_ZD\xb9&\x971\xc0\t\xd0e~\xdaX4\xc0\x81p\xae%\xa2+5\xc0\xcfmx\xa0au4\xc0\x7f\xe7\xf9\x089\xd21\xc0\xd9U9\xf4.\\5\xc0\xb3\x95\x8e\x07\xdb\x8c3\xc02\xaa\xa0\xe9i(3\xc0\xdd\xec&\xb5\xfb\x8e4\xc0f:}\xfc\xd2\x9c0\xc0\x9c\xa4\x01\xec\x19\xa95\xc0\xcb\xc1\xf3I\x0f)5\xc0\x8e\x9dJ^(R4\xc0x\xd7\x86\xb3\xb6\xb10\xc0\xa9\xf8<Ukf2\xc0\xf3\xab\xa3\xa6\xd1\x8b3\xc0\x19\xfc\xd9"8Q4\xc0`\xfe\x08\x81\xec\x13-\xc0\xa4!\xfe\xa8\xa692\xc0\xe0Mw\x0c \x884\xc04n/er\xcb#\xc0F\xca\xef\x12!\'3\xc0\xb1YB\x8c\x0b\x94.\xc0\x08\xb4\xfe{\xa3\x03-\xc0\xe91J\xf9\xeaw0\xc0C\xb6\xef\x92~f3\xc0\xa2E\xfd\x03\xa3\xfa3\xc0\xd9!,k$/3\xc0=\x0e\x1c\xb4\xf4\x1d0\xc0\xb6\x03\x8b\xb4\xe1S1\xc0\xd2\xb2^\xa3\x12\xb10\xc0\xf6?\tr\x89l2\xc0\xee?\xc1\x05\xffa4\xc0\x9aH\xeb*\x90\x843\xc0bIo!\xe2\\5\xc0\xf0\xd3Mgy\x873\xc0\xf7\x14\x0e\x86\xca+5\xc0\x07\x1e\xe0#rZ1\xc08y\xad\x9c\xaa>0\xc0e\x03\xcbQ\x8f\xc50\xc0.\xe2\r\xa0\xcb\xe53\xc0\xc8\xe6\x0e\xb2\xe1r\'\xc0g\x8aY\x83\xcdt2\xc0\x08\xb7\xdd\x9d\xc8~5\xc0V\x19\x9cM\xf9\xfd2\xc0}\x8bx\x15\x0b\xaa5\xc0\xaa\xca\xd2!\xb0\x9e6\xc0\x80\xf8\xf9\xf4\xcd-*\xc0\x00\xd7(\xd6\xe2p4\xc0\xf7\xdd(\x96\x02\xdb2\xc0G\xf3\x1c\xd5\x9f<3\xc0s\x02wM\x94>0\xc02\t\x00\xc7n\x92-\xc0\xbd]\x98\xcb\xf1\xed0\xc0i\x87\xc7\x18X\xd6,\xc0\t\xb6/\x83\xd0\x8b2\xc0\xd9s\xad\x95\xbd\xe43\xc0\xee\xa4\x9c\x96\xf8=4\xc0\x8du[\xd4\x87\x882\xc0_\xf0E.\xeb\xea3\xc0!XI\x16Dg0\xc0\x82\x89\xac\x93~\xe60\xc0\x8e\xf3\xe0\x9d\xc2<1\xc0\x85\xbd\x91\x85\x90\xe35\xc0\xaf5/h\x80\xa2-\xc0}\xfdv;]\xac1\xc0\xcd\xf7\x8b\tdh0\xc0\xc4\xaf?s\x8c\xda/\xc0\xb3\xd7\x01\x14\xb9I3\xc0\xbf\xf9\xeb\x82\x05\xd52\xc0\xaf\x15\x99\x038\xbd4\xc0\xe9\xcc\x17\xd2\xad1/\xc0\x1f\xb9\xacp\xa4+/\xc0\x9a\xbf\x99A\xeaa3\xc0\x18\xd1\xca\x8b;\x993\xc0q\x8f\xe4(V\xce-\xc0bg\xa1d\x81j3\xc0~\x1e\xb9:\xe1\xe4.\xc0\x90+:4\x1f\r-\xc0K#a\x16$\xe7+\xc0\x90s\xae\xe7\xc8V/\xc0@h\x13;K\xd5/\xc0\xdb\xe7]B\x0b\xa65\xc0\xaa;%\xd8\xbdv/\xc0\xc2k\xc15\xc2v3\xc0k\x11\xf8Z\x1b\x13/\xc0\xd3n\x06\xa2\x1e\x99/\xc0k\xff,\xdd\xdd\x0f)\xc0\xb1ZiaD\x17+\xc0^\x9e\xf8\x1b\xb0U2\xc0\xe3\xe84h\x1732\xc0\x08\xc7["\xeb\x135\xc0\x05\xa5\x19d\xdd\xee-\xc0s\xf9\xc4\x167\x07.\xc0\x11\xec\xf4\xffj\xed-\xc0\xcce\xd6\xeb(\xd32\xc0g\xa6\xc4\xfaI\xb8,\xc0\x14u\xda\xbf\xff\xb60\xc0d\x16.3\x1c)3\xc0\x08\x0fyI\xe1\t3\xc0\xcc\x96\xb9\x9f\x7f\xfc3\xc0\x00\xf9\xe3\x0b\xf5\xdd.\xc0\xcc\xbf\x1b\xd1\xe171\xc0\xc2\xb8\xd8\x08iJ3\xc0,9\xa7\xd5\xd0\xcf2\xc0\xd0\x95\x93f\xd7\x966\xc0\x8fAQ\x0f\xe6\xb32\xc0\xc2\xbd%\xffO 2\xc0|T\xf9\xe4\x0cO4\xc0M\xc9\xacut\x0c3\xc0\x17\xf6g(\xc0?/\xc0k@\xd2\xf7+\x913\xc0Z\xc0\xab\x98\x01\xdd1\xc0\xc4\xaf\x05\xe2(\xf25\xc0\x7f?:\xdc\xf2\x9f/\xc0\x8f\xb1\x02\x93cp5\xc0.\x89p8w\xd8.\xc0\xfc\x89j\x9b|\x9a0\xc0R\xb5\x9d\xa0\x12\xb84\xc0\xc2m2\xbf\xa3Q/\xc0\xe8\x99\xec(\xc6\t3\xc0j\x8cF>\x1fC0\xc047\x80\x8a\xc7\x065\xc0\xf1\xfe_\xc8!\xd6.\xc0-\xa1 \xb2\xcd\xa52\xc0u;\x9e\xd4\xdf!5\xc0\xc4_\xc9\xb3\xac\xe3,\xc0\xca\xe9\x9b=\xddm2\xc0\xf6 \xf3\xbc\xb8b3\xc0$\xc41\x91\x90\xf9/\xc0\x8f\xb6_;q\xce.\xc0\x9e\n\x91\xffK\x8d0\xc0\xa4\xeeK\xe2x\x84/\xc0\x19\xdf\xa8\xfa\x99K4\xc0\x8fy\x1e\xf0\x8c\xf0.\xc0\t\x8cB\xe1\xba\xe30\xc0\xbe\xa1\xe3fx\xb9.\xc0\xfe\xd2\xd9\xff\xd7)3\xc0\xb68\x0f\xcb\xb4+3\xc0V\x92\x97a3\xe61\xc0D\x1d\xaf\xbd\xfd\xf43\xc0\xa9*\xaaa\xc7\xb45\xc0\x84{JS\xbd\xf21\xc0\xac\x19G\xc5\xcd\x960\xc0~7V\x9d\xd1\xf01\xc0\x18\xab\xcass\xe91\xc03Q\xd4\xfblT(\xc0=\xcc\xc1\xc90\x177\xc0\xb3\x80Ch\x11\x97-\xc0K>\x84\x83\xbc#3\xc0\x0f\xc88Q\xd6F5\xc0#\x95.\x9eA\x8c/\xc0s&\xdfw/c5\xc0K\xd1P+\xed-*\xc0\x87\xf0Ec\x90\xd22\xc0\xff\xe6(\xe3.\xd33\xc0N\x0f\x99\xd5*\xf95\xc0\r\xb0{\xaf\xed\xe11\xc0_ \x8c\xb9\xbdm3\xc0u\xe6\x9dl\xf7\x920\xc0A\xfc\x84\x83\x90\xee.\xc0y\x87\xb0IUc4\xc04<\xa6U\x91}4\xc0\x98.AO\xc2\xfc2\xc0;\xac\n\x15\x9d,5\xc0\xbbs\x1f2\x0f\\2\xc0\xcc\x16bL]25\xc0\xf9e}G\xddd5\xc0`\x1eM\x80\x83_2\xc0)0\xfe\xd4\x85\x0c3\xc0\xcc\xbbT\x8fd\'3\xc0\xcch0\x96\xe8\x893\xc0\xc2;\xcf)1\x8b*\xc0\xef\xb2\xed\xe1\xb1\xf93\xc0q\xbd\x14C\xbd\xe3-\xc0\x83\xba\xb6\x81~\xfc2\xc0y\x87&\x82d\x9d.\xc089\x90\xaf\xeb\xfb2\xc0\xfbY\xb5.b\x882\xc0\xf0sL\xf01F5\xc0~\xb5=\xcd#\x002\xc0w2\xa5\x80b\xf91\xc0\x1c6!Xv\x043\xc0<s\xf1\x9em&3\xc0\x08\x12\xa3\xb8t\xd9,\xc0\xe3&\xfewX\x873\xc0\x07\xa3\x1bJW\xf81\xc0\xda\xa7\x0e\xaf\xcf\xc6,\xc0\xf7-a\xf2$\xd5,\xc0\xd2n\xf7H\xc2\xe22\xc0\xeeY\x08\x11x\xf91\xc0\x0f\xb2\x08\xc0\xba\x835\xc0\xbd\x94[\x80]\xe71\xc0E\r\xe8]\x95\xf22\xc0\xd1\t\xf9S;!3\xc0v\xd4\x89\x08B\x1a-\xc0\xd9\xf4L\xf5\xfb\x824\xc0Z\x05\xa9\xd4JZ/\xc0\xec_\x02\xaf\xf6\xf8,\xc0\xbb\x0f\xdf\x1e!\xf42\xc0\xe7\r\x84L\x86n2\xc0\x8c[0\xb0\xf7\xf42\xc0\xbf\xeb\x7f\xfca\x193\xc0\x86\x94\x9c\x0f.,0\xc0\xe6U\xd9\x9bu<5\xc0 u^\x02 N%\xc0\xdb\x80\xcb\x04\xa3\xe82\xc0\x1c\xed\xb3F\xbc\xe51\xc0\n\x05\x16#\x1e20\xc0I\xb5\x02<\xbe\x153\xc0C\x10\xbd!\xeb\xb54\xc0C\xe1\x8dY\xa7K3\xc0\xb5!\x00\x00\x98\x1a2\xc0>\xe7-ZGa0\xc0\xb2u\xdfhl#3\xc0;\xe1\x9f\x9a\xb0B0\xc0B\x04\x1e\xa4_Q4\xc0Iuz`|\x0e2\xc0\x81.!\x05\xe5\\3\xc0\xd8w\xe1P\xbb\xc6,\xc0+\xd0\x13\\\xfd\xeb2\xc0\xe9\xcc\xb1\xcd4r-\xc0 \x80-\x9a\x15\xaf3\xc0\x92\xd2\xc73\x9c\x043\xc0y\xfc&\x9e\xd9\xd22\xc0\xc3\xca\xcc\xdf\x18\xd63\xc0\xf3\xfd*\xa5\x92\x0b5\xc0b\x8dW\xd8q\x07/\xc0n\xf4\x89\x9e\xe0\x0e2\xc0\x03sz\x00\x9d1/\xc0\xb9\xb1\xe0\x8f\xdf_0\xc0#:Y\xbfh0/\xc0d\xb6f\x96<S3\xc0\xc7vMS\xe1\x954\xc0\x8a\x1fn\x14\x893/\xc0\x11\xa5\ty\xf6i0\xc0\xa5\x99e\xdeRW/\xc0Y\xe9kW\xa3\x82-\xc0\x95\xf1\xb2\x8f\xa2\xdf1\xc04\xd2\xc4O\x84\x934\xc0\xb5G\xd8i\x97\xe31\xc0>\x18\xf2\x01/B3\xc0\xf0V\xf8K\x86L3\xc0zM\x13\x18\xf6\x0b0\xc0Hz\x1da\x9bP3\xc0\xbc\xa5\xc5\x16[\x994\xc0\xdd\x99SV\x03\x863\xc09\x9dn|\x85\x803\xc0\xf6\xb6\x1a\xf2\x1by3\xc0D0\xa2\xcf\x15\xe61\xc0C:\r\xc5^\xc9-\xc07a\x8f\xea\xb3T3\xc0\xecBW#\t63\xc0\xf4\x9d\xaaU\xbb\xd81\xc0\xf5\xc8\xc2TB83\xc0\xb9g\xcd\x9d\xf3\xf12\xc0*\xe5\xf4\xb7\xc8i4\xc0\x13x\r\xc5\xdb\xaa2\xc0Q!-QL\xb81\xc0\xd9\xef\x90\xcf\xf5(3\xc0\'\x9c\x86\x89\x82\xf92\xc0\xbe\xe3\xaeZ\x8b\x8a.\xc0\xea\x95J\xa0\xd2^-\xc0?\x1a\xf8\xe5\x0f\x0f3\xc0\xb3\n\xa62of1\xc0\xc3N~I\xbcR3\xc0\xff\x80(\xf3d\xe63\xc0v\x08\xa3\xe4< 3\xc0\xe0"(q\x01h4\xc0\x19\x9e\xf0\xa6Xe4\xc0j]<\x90\xcf\xff,\xc0\x9f\xceX%\x05u4\xc0U\xf8^P\xdd:0\xc0k3JE\xce\x870\xc0\xe1buwj\xf82\xc0\x0c\xcd\x12\xf1Qb1\xc0\x7f\xd1\xa6\x16r}4\xc0\x1f\xf1\xc8\x15\x16\x875\xc0I\x8b\xf1\xb1^_3\xc0xL\xca\x10>\x89(\xc0\x0c\xf9,e)\x0b3\xc0\x8e\xf7\x028\xbfi-\xc0H\xd8"{p\xe02\xc0W&\xeb"t{3\xc0\xcf\x985\xf3Kt4\xc0\xce`\xd8e\xbf\xc22\xc0\x8bG\xef\xd5\x88:3\xc0\xf0\xea\xae/%\xb4\'\xc0\x86w\xa5\xc6\x04\x894\xc0\xce\x82\xf6\xac\x18\x9a3\xc0\xd4vb\xd7\xbb\x9f3\xc0\x1b\x14\x0b[0\x183\xc0Sy\x05\x8fS;3\xc0\x17\xf3\x84\x00\x9a83\xc0\xf8f\xd3<,\x835\xc0\x01\xd1\xdd\xe9\xe8[/\xc0\x83\x16\xacDmL0\xc0.w\x076\x86\x8f,\xc0\xd6%\xb5\x8bQ}2\xc0\xe5\x8eec\x17\x0b2\xc01\'b\x8b/\x1a2\xc01\'\xbb\x99\xd3"3\xc0\x18I\x82/\x8d-3\xc0K\x10\x1dB\x9b\xe43\xc0\x90A\xfd\xaepH3\xc0\x00\xe5\xe2\xaf\x95q2\xc0\xb9\xde\x85\xedx\xfa.\xc0/\x8a\x04\x82\xa7p)\xc0\x0f\x84\x0fg\x0b$3\xc0\xa8`A^9X5\xc0v\x86\x9c\xa1\xe2\xf13\xc0o}+a\xd5\xce\'\xc0\x1f*\xfa\xb7#g2\xc0\x12\xfb\x0e \\\n3\xc0\x07t\xfe\xd6\x8a\x995\xc0\xf6\x04\xde\x0e\xcd\x8f2\xc0[%!\x82\xbd\xa73\xc0dR!E\xd0\x9d0\xc0~\xc0a\xe7\xcf\x821\xc0\x13\x9c\x1f\xee\xdf\x075\xc0#U n3\xb7,\xc0H\xff\xe3\x9f?\xfe4\xc0\x18\\\xb6\x83\x12+3\xc0^\x86\x8f\xa5\x96\x8e5\xc0\xa8\x02-\xc0D\x845\xc0\x91\xf0%c>%3\xc0\xee\x0e\x83\xf9\xfa\x90/\xc0\x00\xe6]\x8d\xaa\x912\xc0\xdeof\x9a\x08\x8c0\xc0\xfc\x14\xc2\n\x12G5\xc0\x155@\x8d^#3\xc0\xf4\x9d2=\x9e$2\xc0\xb9\xda\xcaVI\n-\xc0N4\xf9\x9b\x8a\xca3\xc0T\xa6a\xb8\xe103\xc0\x8fz\x9c\xf8\x11;4\xc0+\xbf\xb1\xba\x9a%3\xc0\xceE$\x9b\xed(2\xc0T\xcfe\x17\t03\xc0\xeb\x08\xfb\xd6K+3\xc0\xda\x9cX\x1b\xcf\x8b1\xc0\x85O\xb8\x9a;\xfc2\xc0\xdf\xd9uA\t\xc1-\xc0o\xfe\xfe\xd3\x16x5\xc0x\xd3\xf5`-*4\xc0\xa9J\x8e\xd1\x81`4\xc0\xeaS\x0c\x82Dt5\xc0\xb2\rX?\xdc\x172\xc0\xca\x12\x177\x9b\x0e3\xc00j\xa3=f\xb8-\xc0\xde\xfb\x89\x8a\xae;5\xc0\x1d-7R_\x853\xc0\xd7z\xd6\xee\xa3\xcb3\xc0\xc6dC\xc9\x17\x0e4\xc0av!\x9d\x9bz3\xc0q\x1c#\x1a\xbb61\xc0\xb1+\xdc\xaf\x0043\xc0u\x82\xcc4\xad23\xc0\xa1~\xc7\x8f\xbb\xf41\xc0eu\xc8\xae\x05\xbd.\xc0E\x7f7\xbd\xcf\xeb3\xc0:_pX\x95\n0\xc0i\x8f\x82J\x86\'0\xc0\x8c\x06\xbb\x1a\xc1\x1a2\xc0\'=j\xe4\xcf\x053\xc0(RIJ\xd2[0\xc0\x97\xe4ims\xf23\xc0\x9c\xf5w^\x0eY4\xc05r.\x15!\x182\xc0-\xc6S}\xbb<3\xc0)\xc2\xfa\xa9CJ-\xc0 _c\xf3\xfb\xf42\xc0O\xee~\x1c\x1e,3\xc0dVt*\xc5J3\xc0:4^\xcb\x06W3\xc0\x0c\xa6\xe0"\xa1\x904\xc0\xb0\xc3D/\xa0\xfe4\xc0j\xb0\xf4\xb3\xb1K3\xc0kfi\x93q\x84-\xc0V\x04\xa5\xea\x8fD-\xc0\xcd\xaf0\xc22\xf71\xc0\xb6\x12\xe9\xc8\xc9\x1c2\xc0\xe7\xc2\'\xc1E\x054\xc0\x82\xf8n\xd6\xcc\x80/\xc0\x98Ll5?c1\xc0+\xf2\x14Nl_3\xc0\x03\xb4+\xcc[`1\xc0\xf4\xdci&\xd7\xfd1\xc0Z\x8c\xc9\x04G+3\xc0\xe9\xabAX\xce&0\xc0\xb4\xd4g\xb6\x1dq3\xc0\x1b\x9a\x8d\xd3\xb5\xb01\xc0\xff\xe1\xf56(s3\xc0j\xcdj>\xb0!2\xc0\xa5\x81\x1eT\x9b\xf52\xc0\x9d\x13\xc3O\xfb\xf83\xc0\xc5\x05\x16 \xbc\xfc1\xc0\xcd\xd3GH\xb950\xc0\x87\t\xd9\xd4\xfc\x9d3\xc0\xbc><\xae&]3\xc0\x18`\x8f:k&3\xc0\x86!\xd5\x11\xaa\x132\xc0l\xfe\xa1\x1cKD3\xc0T\x110\x9c{o4\xc0\xa4W\xd0\xf4\x12U.\xc0\xf0\xce\xf1q\xc2\xf41\xc0\xa5\xf8\x8d\xeb\xa4\x1e/\xc0J\xd4p\xe1j\x102\xc0~\xbaF\x07\x99\\3\xc0\xebv\x89\xb1)-5\xc0\x95&T\xc7o\x063\xc0\x91u\xb1\xa3\'g3\xc0\xded\x84\x08_h/\xc0A\xbb|O\xfe\xe64\xc04V\xb0\xfay\'2\xc0\xe9\x8b\xf1z\x82"/\xc0\xe7\xc8\xffwva3\xc0o\xb5\x05\xea\x9e71\xc0\x9a@\xfe\xdc\xec\xe83\xc0\xbeY\x84o\xbcd3\xc0\xdf\xf5\xf3\xdf\x92\x162\xc0\xed\x00\x9c:\xb9C4\xc0p\xc3\xa7\xa7\x13O0\xc0\xa7\xb3\x05\x04\xd7k3\xc0\xcbE^\x1c([1\xc0z\xc3\xf6S\xa9\x923\xc0\xaa\xcd\xda\xb6\x95\xe33\xc0F=%I\xb7\x12/\xc0\x16-\xc11|\xf03\xc0\x07E\x8b\xa2U\x1f/\xc0~f\x86.T:0\xc0\x8a\xd3\x92\xed+\xc04\xc0\x0e\xed\xccQY\x172\xc0\xcc\x8a\'\x88\xadw2\xc0\xd4\x078\xedS\\3\xc0\xa1\xfd*\xa4\xb6\xdc3\xc0\xbb\xbc\x95\x07\xc1j3\xc0\x1d\xba\x01\xdb\x8d\xea3\xc0\x14\xe5\x06\x86\xfcr4\xc0\xcc\x01\x86\x02\xd0\x8c3\xc0\xdf\x84v\xc3\xbfb2\xc0j \x94\xfcE\xb94\xc0Y\x01\xee\xbb\x0be3\xc0\x87\xf7\xfd\x9b\x80p4\xc0\xecB\x06BaL3\xc0\xc79\xa7K\xe0\'4\xc0\xd5\x18J\xa0\xe5\x02-\xc0\x80\xf4\x91\x95\xc1\xba4\xc0\x90\xf4 #WV3\xc0\x8e\x01\xbc_:\'4\xc0?\xf909MO3\xc0\xd5\xeep\xff\x13\xdd2\xc0\xc2V\xd4\xe1\x11\xdf3\xc03\x8a\xf9\xdc%\x1a3\xc0zL\x98\x08r\xef4\xc0\xc1\xee\x1b~f\x19-\xc0\t\xdf\xa1\xd1\x9b\x1c3\xc0\xdce,c\xfe\xa93\xc0\xef\x13\xd7M\xa3.2\xc0\'\xaf\x9fK\xee\xa23\xc0\xaf\xbe\xe7\xfdqd2\xc0R1qh\xee\x002\xc0\x05t0\xe2\xa9\xdf0\xc0\x12\x16\xbfI[\xab3\xc0\xb7\xa9^\xa5\x96\x913\xc0\xc4\x1b\xada\x9534\xc0\xcd\xfb\xc3N_\xe23\xc0\x1de\x99\x02\x96\x04/\xc02lN\xe3\x85\x864\xc0\xd1J\xc3\x11\x7f\xa93\xc0\xb0V\x83\xae\xcbq4\xc0$\xaf\xa9\x96j{3\xc05\xb7\x83\x1dU\x03/\xc0\xdd+\xa0\x7fsh4\xc0\xa6\xff\xe0s\xa0O2\xc0\xe8\xbd\x88\xbf\xcdY4\xc03\xb1\x8a\x94\xa2\xa73\xc0Sa\xed\x957\xfd0\xc0W\xfe2\xf5\x03\xf6/\xc0g!\xedl\n\xff.\xc0u\xc7I9\x80<3\xc0JO\xf2\xde\n\x864\xc0w\xf9\xc84\x98|1\xc0\x15\xc1-\xca\xb4\xe03\xc0\xe8\x93\xc4;\r\r3\xc0\x92m|v(d3\xc0X4;\xf4\x12$3\xc0\xb3\xc3-3\x85}0\xc0d.\x9aW\x95\xf3.\xc0\x80#\xc29\x8f\xe93\xc0\x1c\xc0\xe4\x9dyP4\xc0h\x08\xd4+\x0f%3\xc0\x1a`"4\xe3\xab/\xc0\xbf5\x7f\xce\n\xdf3\xc0\n-\x8d\xa8\x96\\4\xc0\xf8!i:+\x0e-\xc0\xd5\xd5\xder&\xdd3\xc0\xa4\xf5\x9a\xfb\xd0\x123\xc08\xf3\x93\x9c!-3\xc0!h@\xc6\xdfj.\xc0ZZ\x8b\x1f\xe862\xc0N!\xe2u\x80\xdf3\xc0\xe8\xd9\xff\x89\xe3f4\xc0\x0eH\x8c\x96`\xd2.\xc0\xbb.-_\x8a&3\xc0\xf8Z\xcfa\xcd(3\xc0\xfc\xd3e\x13\xcc\xe23\xc0\x87\xdc\xca\x11\x9d\x115\xc0\xb7\xaeo\xc8\xde\xdb2\xc0\x86\x89\xa4\x8cl]4\xc0h\xe58*i14\xc0\x11c\xbb!\x8c\xa24\xc04w\xca\xc4\xf3l3\xc0\xd3:\xd8\x11\xc5.&\xc0jFO,\x81\xae-\xc03(\x1d\xb1\xbc?3\xc0\xb0\x90t\xa2\x96Y3\xc0\xe3\x81\x91o\xdc|4\xc0\xdb\xb6\x95|\xe212\xc0\xf3\xab\x8c\xf3\x1b74\xc0CQSO\x16\x042\xc0G\t\x95\x0c\xc7\xe03\xc0.Kz\xc5\xc2^4\xc07\xb6\t\xad\xb2A/\xc0\xef\xecH\xc3\xbd33\xc0\xb1\x98\x8b\xc9\xcf\x9c1\xc0\x1cml\xb6\xce\xfe2\xc0\x0c\xd8\x02.\xe0\x81.\xc0\x7f\x9aLp\x98\xfd1\xc0\x84xV\xc5\xd5\x9f-\xc0\xee\x90\xff\xac\xe7%3\xc0\xd8\x92\x1a\xe9\t\x0b5\xc0\'\xf0\xa6!\x80\x154\xc0\x9d\n\xb5\xa9\x11\xe43\xc0\xf7`\xcf\x94\x0b\x9a-\xc0\x11U\xd5,\xc414\xc0\x1e]\x14\x7f\xb0\x114\xc02\xda\xf8\x7f\x87E0\xc0\xf9\x9e\xc1\xc3r\xb2-\xc0\x95\xd5\x07\xca\x02\xb31\xc0\xe3n\xb1\xd0OC3\xc0\x83\xc3v\xaa\x89\xec3\xc0{an\xc0!\xf13\xc0\xf7Vk]\x92\r4\xc0\x13\xd6h\xb0\x00\xa32\xc0\xdf\xf9J\x9b\t\x173\xc0\xfe\x1e\xeewf=2\xc0S\xef\xdd)\x83B2\xc0PX?\xaei\x964\xc0+G\xc7\x14E\x0c3\xc0\x1a\x9de\xad\x0c\x083\xc0\xdb\x0e\xfa\xc9-\x9d0\xc0{\xc7jA\xb1\xf60\xc0\xea[?\x0b\x9d\x0b4\xc0E\xa9&Dz\x1c4\xc0c\x01\x8d\xaa\xf3\x074\xc0L\x89Sl\xd563\xc0\x9a3_D\xf5X4\xc0\x9c=\xd9\xe3e\x9c.\xc0\x89 P\xef\x1d\xe91\xc0*#\xc5\xb2\xea+3\xc07\xa5\xfd\x0f\xbfK3\xc0:\xd3\xf8\x8f\rC4\xc0{\xdb\xfbK\x0f\x070\xc0\t\x90\xd7G\xc2]4\xc0\xfa\xf5.\x1a<\r.\xc0\xc1\xa4GZ\x16|,\xc0\xff7\x99\x008?4\xc0\xfd\xdet+n\xff3\xc0!\x10\x80f\x05\x044\xc0\xe4\xc5\xe1?\x96\xba2\xc0\xe8\xddgE\xdfU4\xc0`\xe9\x08GB\xd02\xc0\xfa`\xfd\x1dX%4\xc0\x98\x93\xcd\x9dO\x1d4\xc0\xaa\xdb\xa8\t\xa2,4\xc0vd\xb1\xd9\xba\xb9.\xc0\x9c\xd0\xda\xb1K!3\xc0\x0e\xcf\x9b\xcb\x04\x1d4\xc0\xcd4g\x06\xc6\x1f3\xc0%c\x9d\x17\x0e\xe0,\xc0\\\xdb\x86\xe9\x08\xed2\xc0\xf4^\x15q\xe4\xed2\xc0M\xb3e\xa9\xd8G2\xc0\x8a"\xafg3K2\xc0]GF/\x8e^/\xc0\xe7\xd7<[\xe4\xb92\xc0v}.X\xfe\xcb0\xc0g\xa0\xc9\xab\xe6\xc90\xc0\xcduw\rC\xe8,\xc0c\xc8O\x01c\x8b1\xc0\x8d`L:\xf6\xc92\xc0\x19\x86\x1d\x17b\xc90\xc0\xe4\xee\x07x0L2\xc0\xd5\xf6{\xe5\x1bY4\xc0\xa9a+~\x9e\x8b1\xc0\x8c0\xc5U\x8a\xa02\xc0\xeeoBn\x8394\xc0\xdf\x0et\x86\x03\xc50\xc0\x99\xc2z\xf1r\xb3.\xc0B\x8be\xb0\xb9|3\xc0\x81\xc60\xbb\x97R4\xc0\xaa"\xb0\xc1\xdb\xb30\xc0\x03]+\x8e\x8fk0\xc0TfP\x16S\xce0\xc0\x9d\x85\x9c\xbe\x9b\xb50\xc0j\x0ez\xfd\xdc\xb6.\xc0NKT\x88\xc6\xd02\xc0\x07\xbf?\x84\xeb\xf22\xc0x\xfeF\x1d\xb3w3\xc0-W\x1e\x7f\xc7P2\xc0!\xab\xce\x86\xe6\xae4\xc0g&\xb3\xe0Iq3\xc0 K\xb8\xbc\xd8x3\xc0\x03\x9d\xc0^]W2\xc0x\x16\x9dK\xc0\xd4/\xc0\x9d\xdd6\xdd9v1\xc0g\xfa\xf7\xa2\xc2\xce/\xc0?\xf9R\xe9\xa7#3\xc0\xe2\xdc/\x05\xacv3\xc0\xbd\xaf\x98\x85\xdb\x083\xc0E?9\xec\x84\x844\xc0\x8dRA\xec\xe1:3\xc0\x03bM\xa3\xeb@3\xc0\xb2Xt">\xae0\xc0\xdc\x08\xefc\x82\xa90\xc0\n\xc6\xbee\xcfe0\xc0\x97W\x11zF\xb20\xc0\x07\x93\xf4F\xbb\xdf1\xc0\xd5\x13\xf1\r\x99I4\xc0\xdeEY\n\xb1\xfc4\xc0\t\x0e2\x92Pr3\xc0\xe9\xef\xeec\xf7\x9b4\xc0\xe7#\xaf\x87\xe8O4\xc0w\xbcA\x18\xd6x4\xc0\xedF\xedZQ\x125\xc0\x1c\xd0\xb8\xa8v$3\xc0\x8aR\xb3\x18\xb3\xdc2\xc0\x9d\xbf\x02\xfa\xb3X4\xc0\x9f\xf6\xb5\xf1\x7fp3\xc0Y6\xb8\x12>D1\xc0\xd6\x11\xcf\x85\x91\x153\xc0\xed\xa9-KrQ1\xc0\xa2j\xda%\xc5U1\xc0{\xb4\xcfybd1\xc0\x0c\x07!<\xce\x831\xc0\xe8\xf7\xf8\x1cPe4\xc0\xd4DxJ5^1\xc0\x1fB\x1e\xd4;\xd1(\xc0x\x9f\xdb\xfd\xaf\xdb2\xc0{\xbc\x1d\x1f\xcd\x8d.\xc0\xac\xaa\x10\x04\xe9Y2\xc0\xfb\xdf\x82~&\x12/\xc09\xd1\x04\xc2\x95}4\xc0LB\x18\xf7x\x824\xc0\x18\x95\xc1\'\nq3\xc0)\xef\xa8\x16\xbc\xb92\xc0\x7f\x9e}\xac\xbe\xd82\xc0\xf2w\xa8\xff?%4\xc0\xd0VZv\xe5A2\xc0\xaf\xdc\xbe\xd1\x95?3\xc0dB\x18\xfe\xadv4\xc0\xae\x08\x89\x93\x98\x153\xc0\\\xae\x15Y):3\xc0\xb2J\x8a\xbd\xe7d4\xc0\xf6\x9c\x91\xae,@2\xc0M\xe0\x07r\xee\x8f3\xc0$\x056W\x04\n4\xc0\xa2/\xfc\x02\x1a\x1b0\xc0\xb2\xd5"\xbd\xfe]3\xc0(\x92\x1b\x01\xba\xfc2\xc0\xc6"3_\xf5\xd32\xc0<\x00\x90L\xa5\xdf4\xc0\xa2\x8a\x0c\xcb\x9b10\xc0\x89%\xd6Z\xc3\xb33\xc0;b\x8f\xcb\x85{/\xc0\xeb\x1fztx]3\xc0\x89\xcf\x11>\x87Y3\xc0\xc03\x15\x048b4\xc0v\xf6\x8cu\x1c\x04/\xc0\xc4\xd2\xca\xd1!L3\xc0l:\xac\x995]2\xc0\x01\x82\xa8z\x14\xbc4\xc0\xc6\xachM\x16\xee2\xc0\x8d\xd7\xc6\x93\x9f\xde2\xc0\xee\xe5\xde\xef\xa3G0\xc0\x98x\xd7\xfc%b3\xc0\xc2\xe0k@\xa4A0\xc0\x8b \xf9\x9cfJ0\xc0:\xc2 \x8a\xcf\x860\xc0\xef\x10\xf5n_\xdf2\xc0X0\x1f\x8e\xd8K3\xc0\x8a$=\xbd\xaa\xb64\xc0\x95_Sk\x9f\xd3.\xc0\xca\xd6D!\x1e_0\xc0"f[Tmg4\xc0`Z\t\xe0\t#3\xc0T]2\x84\xd9\x063\xc03&\xa0\x16\xbcT/\xc0I\x0b\xa3a\x1e\x175\xc0\xa3\x81\xdab\xfa\xbb4\xc0\x07\x06w\xbaby4\xc0\xd1\xbbPy\xf5?0\xc0\xcc\x1bBI\x9a\xbf4\xc0?\xf8\xe2\x0f\xc6\xb74\xc0\xf5\x98\xdc\xd3/\xd42\xc0\xfb,*\x0f\x18\x08.\xc0\x99\xf9\x11\xba\xd3u4\xc0\xd4\xbb\xfd\x0b\xa2D/\xc0b\x7f\xcfU=c3\xc0\xfd4\xed\x1f\xe5\xf23\xc0\xcb\x9a\x02Rz\xdd2\xc0\x14R#\xde\xeb\xab2\xc0\x9f\xbb\xf7\xdf8P3\xc0\x7f\xa6m*~y3\xc07\xb6d\x97\xe054\xc0\xd4\xeb\xff\xbd\x87\x143\xc0\xbb\xa8>\x13j42\xc0\x0e\n\x04\x11\x90\x1a3\xc0U\xdaNx\xac\xae4\xc0\xcdIT\xf1\xbc@5\xc0n\xd6\x1f)\xd2\xa03\xc0\xf5\xb8\x96\x07Q\x134\xc0\xde\xebm4uK5\xc0\xe3\xd2\x8c\x9f\x80\xb1/\xc0\xa7\x12h\x11\x91\xc02\xc0p\xee\xf0\x91\xf9"3\xc0\xb0\xfcx\xc4\xd000\xc0|X\n\x8c\xbc\xe7/\xc0\x1a\x8bh\x86#\xbc4\xc0\x96d\xf0\x8f\x9f\xbb4\xc0P\x1f\xfa\x10Z`2\xc0K\x12\xdaj\x92\x143\xc0R!8Y\xe8\xb93\xc0\xfe\x93IL\xf4\xec3\xc0\xd9\x0e\x02\xeao\x155\xc0\xf7\x04\xf2\xbc\x0b\xb24\xc0\xc2\xe2\xb8\x1d\xc4h-\xc0\xb4\xecM\x82\xc7\xd54\xc0\xd9[\xd1!<\x9c3\xc0g\xad%O\xdd\n4\xc0\x0cw\x0f($\xe34\xc03\x88XxE*3\xc0\xa4\xe7\xc1\xad\xecy3\xc0\x01\xa9\xa9\xb9\xea\\7\xc0\x17\xc5\x91,\xd4|4\xc0DTz8|\x065\xc0\x13\x17\xf3G\x8cA4\xc0o\x03\xea*$\x0b/\xc0\xcd?\xc4c\xbb\xbe4\xc0\xe4~O\xcek\xe34\xc0\x81!\x9f.\x87\xfd2\xc0\xedr\xa7\x89;\xdb2\xc0\x97N`\x7f\x91\xd21\xc0u)\x93\xef\xf7\xec3\xc0\xa7\x02\xe9\xf9\xc1\x183\xc0\xa8\xa9\\\x18OY0\xc0\x1d\xe7\xbbQ\xf2\x844\xc0\x1e\xd4\xe9\x91bc4\xc0\xaf-\xe7\xe5*\x870\xc0\x80\xc4\xa7 w\x1b3\xc0\xe6u\xc5\xff\xff\xcc2\xc0\xff\xc2S\xc9\xb1D3\xc0L<\xab\xc3p13\xc0\x11\x949<\xf1\xd82\xc0\x14\xfbr\xc3<,5\xc0I\x18F-\x14\x023\xc0Ya,\xf7\x1185\xc0\x00n.2\xbe\x9c5\xc0a\xd3"&\xf5F+\xc0\x94\xfdT\x1ca\x834\xc0\x00\xa6\xdb\xfat\xe33\xc0m?C\xa9\xa0x5\xc0\xa1\x89\x9c\x1b{\xe83\xc0$\xf3?\x80\xe203\xc04c\x0e?\x91\x043\xc0$\x16s;\xee\x840\xc0\xc2Ei\xf9[>0\xc0f\xae\x8b\xca\xdb\x8d0\xc0\xf1\xadv\x99\xd0\x113\xc0\x1f+8g\xe453\xc09\xcd\xd9Q\xa4+0\xc0!6\xc2\xf2\xef\xba1\xc0\xd83\x0f\x8ac@4\xc0|+\')\x9b\x155\xc0k\x83\x19\x84\x9f\xc65\xc0e>\xb4\xf9>\x854\xc0\xb1{{l\xc8\xd23\xc0\xccAA\xfc\xef\xf32\xc0\xa4\x1c\x9a\xf8\xdc&5\xc0\xa0\x98D\xf5#\n3\xc0\x98\xce\xb6\xa8\xb0\xd53\xc0k*\xb2\xb7\xf1\xce3\xc0\xc8\xder\xea\x96W3\xc0l\xd1\\\xecO\xbd4\xc0\xee\\!\xc1a\xaf5\xc0\xf2S\xe9\x07\x84\x983\xc0\x83"z$\xac\xda3\xc0:\xa2\xc2/q@5\xc0\x91?HF$\x1e3\xc0\xd9wY\xb0\xb4$4\xc0\xf7N\xcb\xc4\xfb35\xc0\xf9\xee\xa3,\x01/5\xc0\xe6\x82L\x18185\xc0\xf3\xadJP\xfev3\xc0h\xad[A\x98h3\xc0\xa9\xc0%\xaa\xb9j3\xc0r-;\x00\xf1\xd24\xc0\x146G\x8dH*0\xc0\x8f\x0f\x1d\xc0;\xa25\xc0k\x9d&\x158o5\xc0w\xf2)\xdfu20\xc0\x93-TG\xc490\xc0\xc8\xe7\xe7rdK4\xc0Y\x03\x8bd\x1f\x193\xc0\x9bC\x8a\x9f\xbcr4\xc0\xa0\x99\x8e\xc5o\xc32\xc0l?|\x0f\x0103\xc0\x17j\xa0\x1b\xe955\xc0\xb7\xf8I\xfaT\x82,\xc0\xdf\x85\xbaw\xb6\xbe2\xc0\x0c\\\xb0\xfb,\x1f0\xc0d\xbfAG\xa0s2\xc0\xc1\xa2\xae\xe1\xca\xc8.\xc0\r}\x8b)=\xfc5\xc0A`\xeedJ\xea.\xc0\xb56zn\xb1\xa93\xc0\xeb\x07l6\x92\x7f1\xc0Jg\x92\x10\x9b\x832\xc0\xfbZ\xb4\x163\x025\xc0\x99\xc1\xa4\xaeWe/\xc0\x94z\x95\x8e4\x8c2\xc0\xb1\xf7\x05\xecS.4\xc0,\x01\xd3P\x16h/\xc0\xd8t\raVi3\xc0\xb0\xcf\xcd\xffr\x9a2\xc0\x81n\xf2\x98%\xfb-\xc0|\xcc\x12\x88\xa564\xc0\x92\x83M\x13\xfd\x042\xc0\xce\x1c\xd3\x07\x0f\x065\xc0P\x0f\\\x19!z4\xc0\x7f\xde\xa6f\xa583\xc0:\xc9\xe8\\\xaaF3\xc0\xcf_\tb\xd8\x903\xc0\xf8\x8bJq@i2\xc0Dz\x83E\xdc\xea-\xc0\xcd\xc0H\x07\xb7\x8e2\xc0\x06\xf6\xfd\x7fW\xe60\xc0\xcd\xfc\x9dw$f2\xc0\xca"Q\x88\xbe\xca3\xc0\xf9\xa0{\xb6\x90\x7f/\xc0i\xa0)\x80?b2\xc0\x1d\xc2)\xc1-9/\xc0]|\xfdjX\xe93\xc0\xcd\x8e\x9f\xd2<\xae3\xc0\x95Z\xab\r\xad\x1a5\xc0N\x17\'\x87K\x8a3\xc0\t\xef\xb4\xa9\x81,0\xc0t\xd9\x0b\xdb\xb6\xf94\xc0+\xd5\xbb\xb4 \x155\xc0S\x9a\xbc\xe2Zw3\xc03\x9eN\xae\xfa)4\xc0^\xa1\x89\x7f$\xc63\xc0\xd1\xd6\xef$>\xf94\xc0\xbb*2kJ\xd34\xc0\xa9\xcf?\xf2\xed\xc1/\xc0\x06FSG]\x0f4\xc0T\xe7n\xb1\xf5\x8d3\xc0\x1a|\xbd/\x08&0\xc0\xf9\xb8\x06\xcd1\xae.\xc0\xach\xeae\x08\x113\xc0\xe2\x14\xe3Wq\xd02\xc0w\x0e\n{\x01\xea/\xc0q\xee\x9e\xad\x80Z/\xc0\xb5\x0c\xed\xef\x0b\xad.\xc0\xaf\xc7\xb3\xf4=\xc0/\xc0\xc4F\xe0?\xea\x91.\xc0r|6\x9e\x8b\x91/\xc0(&\x16\x06\x0ew2\xc0\xc1\rUe\x99\xe43\xc0\xa2\x82\xedP4(5\xc0\xe8\x0c\xfc\xad\x82R/\xc0s\x9e\x87\xf2_\xe4.\xc0Y\xd1\xb0\xdf\xff93\xc0\xfc\xf1;C5\x853\xc0\xcej\x11d$\x843\xc0{\x90\tp8a2\xc0c}7\xbd_\xc92\xc0xS\xe4+@&5\xc0#\xe3\x19\x80\xd7\x0f/\xc0\xd7\x14\xf5\xa2\x14m3\xc0\xa2\xc4\xaa\xbe\xb2\x9f/\xc0\xe8\x1f[6\xf7\xd6/\xc0$\x01a\x08\x8d\x135\xc0\t \x0f2\xc3\xd52\xc0g\xb3\x16\xe7,\xcb2\xc0\xf4\t\x16u\xb3n3\xc0\xd3#\xe0\x1dn-0\xc0\xfc\x7f3,\x0c"0\xc0Msa\xde\x9865\xc0\xc2\xc5\x92\xdb{v-\xc0\xa9-\xbcSZ\xda4\xc0\xfd~\x88\xc3\\f3\xc0\xc9\xddN\xd7\xdcy/\xc0\xbdJ\xf1\xb2\xe2L/\xc0r\x8b\xd4\x08\xa1\xfd3\xc0\xb7\xa8\xbb\x81\x0c\xd1.\xc0\xa2Q\xf6S\x85\x11/\xc0\x99M\xc7?\x7f\\\'\xc0\xff\x8aQ\xcd\xb8\xd83\xc0\xa6\x8f\xef\xac!t/\xc0\xdb\x8c/\xef\xc8>3\xc0\xcf<Ai\x1b\xbd3\xc0\xf7\xa8\x7fe\x9bH/\xc0L"b\x04\x89K3\xc0\xb4\x93\x14\x8f\xcf&/\xc0\xde6\xc2\xd3\x01\xc23\xc0<U\x87G\xdb00\xc0-\x87\x01\x9f\xbdw4\xc0*\x89{\xc9\x0c\xdd.\xc0(F\xdf\xf0\x9bL2\xc0f\xbdN\x7f\x9dj-\xc0)}\xbcx4\xe92\xc0l\xec\xa5Ksy4\xc0\xe2j\xb3\xb7\x1d\xb53\xc0\xce\xb0\x87q\x1d\xd92\xc0r\xde\xdc\x88\xda=3\xc0 \xf6\x10[\xb7!5\xc0P\xc5y*l\x014\xc0\x82\x0c[G\xed03\xc0\xd8@n\x1aN\xf2.\xc0,\x11\xe0/\xdf\xb43\xc0\x1eF\xa8\xffm\xbd.\xc0\x05\xaak7\x17\xe92\xc0\xd0\xe3J\xbc)\x083\xc0I\xf9[\x9f\xf8\x8b+\xc0\n\x85\xc1\xb4\x01!3\xc0}\xbe\x8d\x01\x8f\xdd/\xc0\xb0\x8a\xd5\x8c*\xc9.\xc0q\xbc\xae7w\xa75\xc0s&\xda\x11\x04\xe22\xc0\x9b\xf1\xea\x04\xa3\x923\xc0&\x1e3\x99\xcc\xf03\xc0\xe6\'\xf6Q:x3\xc0\x9ax\xf91\xc2\xb45\xc0\xe7q\x7f$\xa9\xa80\xc0G4J\x1bFZ/\xc0\xd5\x91\x90\x84n\x174\xc0\xa1\x9d\xb2+\x08\x190\xc0\xc1\xc3\xea\xd4\xa18-\xc0\xad\x7f\xecT7\x086\xc0\xd0\xf5*\x0e\xa1\x073\xc0b,|\xa6\x91\xd32\xc0J#;\x12\x98L4\xc0\x1b\xb10\x92v\xa35\xc0\xf8\xc2"\x88)\xa5/\xc0\xe0\r\xf0\xbfvv/\xc0\xa1r\xa6\x938^/\xc0\x13me\x81p\x1a3\xc0\xcb\xe3\xe2H\x01\x073\xc0Xb73\xa2\x000\xc0\x16rP\\sk/\xc0\xf6\xf6\x9cv\xf0V/\xc0UH\xc1\xd6\xc0V4\xc0\xc7\x9ah\xf6\xd4\x1a3\xc0\x9a\xc4:\xc3\x8a23\xc0\xdd\xcekj+\xc51\xc0P3)\x187\n5\xc0\x08\x16\x08\xaa\xed\xa3/\xc0\xe8\x9f<\xa8\xa4Q4\xc0\xa3\xe6\xa8J\xe9\xea3\xc0\xa7(\xb9\xb4\x9b\xe02\xc0\x9a\x7f\xb6\xd1\x0143\xc0)\xfc1h:\xc4/\xc0\x85\xd2W`\xd6\xda,\xc0\xfe\xbc\\\x04Q\x05/\xc0hfe\x97\x0f\x165\xc0C\x08\xb5\x82\xe4\x142\xc0\xf5\x05\xce\xfc\xba~3\xc0\x91\xf5XG;\xd52\xc0\xc5\xa9\xb4Me\xd22\xc0\x11V\xdcB\xd0`/\xc0\xc0U\xbe\xf3\xad\x8f2\xc0\xfe\xc8\xb5\xe2I\x0c4\xc0i\xebX\x9a\x94`/\xc0\x99\xf3\xbe\xd1"V1\xc0h\xf0\xfc\xbb\xf3\xeb/\xc0T2\xef=o*/\xc0B-\x15\x1d\xf074\xc0\xce\xf4\xf2\x01\xf8\xea2\xc0s0\xbfY\xd5\xe82\xc0\xed@W\xf8\x1ea2\xc0\'\xd6j/}`/\xc0\x00\xb8\xf1\xcf\x0e\xd22\xc0n?\xc3^\xfbW/\xc0\xbe\xde(\xd5A\x8b.\xc0\x80\xb2\x04\xeb\xc5\'5\xc0YN0\x1e!:3\xc0d\x8d&o\xd2\x923\xc0\xff\xe3\x9d\xb5;\xff4\xc0\xae\xbb\xc4|\x86h/\xc0\x01\x12\x9b\xebT\xeb4\xc0\xa1\xfct\xfb\x94\xcc/\xc0\xa70\xd6\x02\x89\xc3.\xc0\xe8\xf5\x89\\\x1eE/\xc0B\xd5m\x0e\xa0\xb51\xc0\xcb;J\x0c\xc353\xc0\x07m\x90\xf92e3\xc0T\xfb\xe2ca\xe9/\xc09\xdf\x811\xb2\x184\xc0+l\xfd\xd7\x0e\x0e0\xc0\xdd\xb9/\x99\xd8H4\xc0\x1e\x8b\xf35?(4\xc0\x9by\xef\x84S\xe1/\xc0S\x8b/\x8cx\x183\xc0\x11\xb6es\x8fT2\xc0\x92*\x9e\x82\x99\x8a3\xc0dP\x9d!\xfc\xb6/\xc05\x14\x0bdb[/\xc0*l+\x9f\x0e\xfa2\xc0\x0e\n\x1c\x94\'\x8e3\xc0t\xe3\xdeU\xe3$4\xc02\xc1`\x97\x8e\xfb3\xc0\xc1\xdcc\xea\xc5\x1b5\xc0\xef\xeb@,P~3\xc0\xf4\xfd\x8f\xd5\xbd\x0c-\xc0\xe4\x93\xe0\xa1\xf9\xed2\xc0!\xde\xb8G\xea\x92-\xc0>\xad\xf0\x87\xe0"4\xc0\x14S\x18\x06y\xe1/\xc0\xa5z\x84\xca\xd6\x1f4\xc0uz"n\xa5z2\xc09f\x94\xca\x89\t0\xc0\xdd\x93\xa2\x08b\x832\xc0\'~\x8fl\xdc\xa1/\xc0*\x82 \x7f?\x1d4\xc0\x01M\xaf\xd5\xbd\x156\xc0U\xb5\x0c\x0cKq3\xc0N\xc5\x1a\x9d\xfb#0\xc0\xe7\x91\x8c\xf9L%4\xc0Q\xd1\x0b\xacF\x85.\xc00\xbf\xfcu\x9f\x192\xc0\xc0j\x0b\xb7s-3\xc0\x0c\xde\x82\x85\xb9\xec/\xc0\xdaF\x1b+\x04>4\xc0\xeb*Q@+P4\xc0\x1c0\x17a\x8cE3\xc0\xe4\xd7jW\xab\x874\xc0\xe3\xeaJ\x03\x80&2\xc05\x1e\xbb\xe8\xcf"3\xc0\x86\x9bc\xeb\xac+3\xc0\xc2\xfd\xea\x94\x87\x1c4\xc0\x8a\xa6\x125\x92|4\xc0\xc0\xbf\x83\xf3\xa6\xb0,\xc0\x12s\xb1\xe0\x10\x030\xc0[D\x04\x0c|B4\xc0\x12\xd4\xc0!G94\xc0\xd6-\xdeF\x08n4\xc0\xfb\xd52p\xc642\xc0#\xddk!\x16\x9b0\xc0\x1c\x8e\xd1\xab\x1b74\xc0k\xd7A\xdch\x984\xc0\x82\xd6""\x0bs5\xc0L\xc2\xaa\x15\x07\xda2\xc0\xc6A\x83a$\t3\xc0\xfa\xedA\xa85V3\xc0q\x99\xe5%~F,\xc0\xba\n\xb5\xbb\x83@.\xc0T\xacA\xe8\x1d\x050\xc0a4\xdbW\xa1{3\xc0,\x9f\xaeb\x98\xdb2\xc0Ct@7\r\x15/\xc0\xb4\xb8\xac2463\xc0t\xd3\xc1`kO3\xc0\xa7X\xf9\xaas\xe43\xc0-\xe6\xfa\t\x8a\x823\xc0\xdc\\\x16\xd7\x97\x000\xc0\x83\xe6]?\x03\xe22\xc0\x11\xa8\xbd,\x88\x863\xc0\x99\t\xec6\x96V4\xc0\x89q\xdd\x8b\x8c\x074\xc0\xa8\x9e\xf4\x1bR\x96/\xc0\xa1\xa9+\xda\x08\x890\xc0\xce\x94<\x1d\'\xa43\xc0\xb1\xe8BPG\xab2\xc0\xed{\xd1r5\xe31\xc0\xd1\x13!L\x81B3\xc0X\xf1\xfb\xac\xfc+3\xc0\x0e\x16\x91\x8d\\\xc42\xc0+b-\x9at\x1d4\xc0\x03B:\x19M\xd43\xc0\xbe#*r\xd3\'4\xc0\t\xa9q\x17\xc3<4\xc0\xab\xee\xe0yk\x175\xc0\x0f:a\xba\x15\xdf.\xc0y\x12\x1c\xf7O)5\xc0\xa9\xe9\x1f\x85VT&\xc0\xb0h\xae1f\x1d4\xc0x4N\xa3\xae\xee2\xc0\xb2\xad\xee\x14`.0\xc0\xff\xe4\xde\x12\xc1\xdd.\xc040\xc6\x95\x04\xc41\xc0\x9b/\xce\xd0Z,/\xc0f\xa6\xa8\xb3D\xec3\xc0\xbbT-\xa9\x97\x0c0\xc0\xf3Y*\x19\x8b\x175\xc0f\x8cz\xac\xd3L3\xc0\xee\xc8c\xb1\xdf\xf42\xc0U\xb3(\xbb\'73\xc0\x8a\x16\x12\x0b$/4\xc0{\xa3^\x19\x05/3\xc0\xbf_\xc1\x05\xb7\xdf4\xc0\x9cl+\xe5&\xb5/\xc00\x7f\x00\x8a.\xde3\xc0f\xb3\x8fsx\xfa2\xc0\xc5\x96\xfa\xd9^\xe74\xc0[\xf3\x8dA3\x1c5\xc0\xab\xdf\xcf\xbe\xb0\xea.\xc0\xd2s\x98\xbc\x0c\x013\xc07[\x7f\xa4NE3\xc0\x18Sa\xb6`X0\xc0\xf7#\xd1%\xd9b3\xc0G\x8d\xac\x1eD\x9b4\xc0T\xe9\x8f0 =5\xc0\x98,\xa6\xe7\xb6\x983\xc0q\xda\x9a\x91\xc6\xcd2\xc0\xe9\xd1l\xdf\xd2D3\xc0<\xa1\x14B\xf3\xb42\xc0"^\xeb#\xe8J3\xc0\xc8\x8a\xe5{\xaf\xe33\xc0G\xc3\x91#\x86>0\xc0\x8e|\xf0\x9c\xa3B3\xc0\xfc@\x7f\n\xa3\x9e.\xc0\xba\xe4>"\xe4\xd7,\xc06\x12\x10\x13\xa3\xe21\xc0\xcc\x9e\xd1\x81\xfc+4\xc0i\x9a\xc2_\x99\x872\xc0n\x12\xe3\xc8\x86\x014\xc0N,[\xa3k[4\xc0@\xe2\xc0\xb4\xae\xe7.\xc0L\x0b\xd6\x0c\x0eY3\xc0\xf5\xd42l\x0c\xd23\xc0*\xf6x\t\xfe\xc8/\xc0t\x98DW\x06t3\xc0\xef\x19\x151\xb0\xdf2\xc0\x1e,E\x16Z\x013\xc0\xff\xe7\x01\xd6\xd4\xd22\xc0`\xc0\x7f\x8bI\xb52\xc0X\x07\\\nd10\xc0Cn\x7f\xf6\x84\x99/\xc0I&P[F*0\xc0\xbe\x89\xf9\xf1\xc5\x18)\xc0Udp=\x05|2\xc0\xc7%\x87\xf3@\xe61\xc0[\x0c\x01X\xb7\xea.\xc0\x8d\xf4dH\xf6=4\xc0\xc6\x90\x07\xfa\x99\x9e3\xc0\x9d\xb0\x89\\\x92\xfb2\xc0eBE?\x91\x9e4\xc0)}D~M\x035\xc0\x82Z\x13\xac\xb5e-\xc0\x9b"\xfc\x87oc3\xc0\xfaij\xbe\xebF3\xc0=n\xe1\xd3o10\xc0V,\x0e&\xb4\xfe/\xc0yq0\x82\xc6\x1d5\xc0\x08s\x96K\x15\x993\xc0F\x9c\xcd\xbb\x05r0\xc0\xb1\x07\tY\x01y4\xc0\x9f\xe6n@\xc463\xc0(\xfbUA\x82\t4\xc0\xeab\xe3\xdf,+3\xc0\xf5OH{\xfb\xef2\xc0\tVi\n\xed\x973\xc0a\xd3\xf2-\xf6\xea3\xc0\xb9\x00\x0bD\x85m0\xc0L\xb6\xff\xde\xfb\xc2.\xc0%OKP\x1b\xf3/\xc0G\x96\xd4>\x96\x08.\xc07w\x1b7\xbf 0\xc0`\xdc\x83\xc0\x1a<3\xc0g\xc3W\x95\xd6\t4\xc0\x89NB\xfb\xe4\xeb2\xc0u\x19\x8c\xadzd3\xc0\xe0\xcf\xd2\x13Um3\xc0\xfa\xcb\x02\xa2J}4\xc0\xeav\x13\xbd\x08=3\xc0\x1a\rm\xcb\xf4p3\xc0\xd8\xafz\xfd\x04m3\xc0\xbd\x87\xb4I\xd7\xaa3\xc0\x91\x8a*]\x9a\xf02\xc0\xc8\xa7\xc9X\xa2@0\xc0\x7f7\xca\xde\xdf\xed/\xc0\x0b\xf3\xdb\xf7\x91\xb3/\xc0\x9bM\xcc\xa3\x97\xf52\xc0\x894\xb9\xc1\x16\x00/\xc0\xa3\xaa\x1eR\xd1\xac3\xc0\x02F\x15\xaf\x97\xb00\xc0k\xceM1\x18C3\xc0+\xd8j\xb9M\xc43\xc0+k\xc0D)&3\xc0Z\xe0\xf6>\x98L5\xc0\x88\xa6\xd39#\xa63\xc0Y\xe5\xea\x12\xd6\x113\xc0\xb8\xf8/\xdb\x1f\x8d3\xc0i\xa4\xe4tV\x92*\xc0\x02\xa7\xc5\xee\x16\xb5*\xc0@As\x02\x80\xca.\xc0\xc6,\xd7#\xd4\xea3\xc0fj\xbaYM\x9b3\xc0\xda\xce\xfa\x1a\xcb\xfb-\xc0?f\xf7K\x10u/\xc0\xc2Lj\r\'\xab-\xc0\x05\xf0T\x99\xa8l3\xc0~U,\x1e\xbe\xb02\xc0F&\x11\x1e\x0fb-\xc0J\xab\xb0_\xb1\x02.\xc08\xffq\xcb\x9dT1\xc0)\x82\xf6hv&3\xc0q\x9aK^\xef\xa64\xc0\x90/T\xf6n\x1b3\xc0}\xc0\xdf#\t|/\xc0\xba\x8d\xc7e\xb1\xdf2\xc0J:^G!,4\xc0\x93\xe6\xb8\xee\xb6\xd92\xc0\xe7\xbb>L\x93F4\xc0\xde\xbc.\xf1\xb1#4\xc0\xdf\xed\r\x902s3\xc0G\x97\xb5\xffrj.\xc0\xe4u>y"Q3\xc0\xa9&h\x95\xe054\xc0\x0b(&\xa0\x97\xc44\xc0~{\x80q\xe9y3\xc0\x00\xb4\xf6\xcb\xeb93\xc0\x9d\xbe0\xa3\x1d\xa4,\xc0\xd2p\x8c_{[3\xc0\xc3\x9e(\xa6\xed\xb7*\xc0\xa1\xa2{Za\xa33\xc0>\x07T\xa7\x1ep%\xc0>\xe5Nl\xcf\xee1\xc0\xaf\xa74h\x96\xa13\xc0\xc2H{?,\xc72\xc0\xc4Nkf\x84*/\xc0\xa2\xc0\xc3\x127\x813\xc0h\xdd/\x8f*\xa43\xc0^\xfe\xbd\xd2\x8a\x10-\xc0\xc6\x88\x92\x00\t\x883\xc0\xa1!\xbe8\x8e\xb91\xc0\x13L\xb9\xbb\xe4b%\xc0\xady\x85ni\x003\xc0\xce\xd5\xec\xfc\xd1\xe83\xc0l\x189\xf5Y\xac3\xc0\x86m\xea\x0e\xc2\xdd2\xc0#\x82\xaf~\x1f\xb43\xc05+\xf5*i$0\xc0z\xbb\xb6=\xa8\xaf3\xc0d\xe2,*"\xd42\xc0\xd0\x00\x14K\r\xd72\xc0\xb8\xb5\x91]\xe8\x153\xc00\xd40\xc0\xfc<4\xc0.\x7f\x8c5\xc9\n3\xc0\x98\xbf\xf3\xa9\xa8\xc22\xc0\xc6Q\x153\xb2\xd92\xc0\xc7\xc5\x13L\xefe4\xc0\x9e15\xc1\x95\xe12\xc0y\x90\xacv,,3\xc0\x17z\x8f*\x06M3\xc0%\xf0\x82\xc89\xdd3\xc0\x84\x13E\xfc{\x85*\xc08\x01\x86\x1a\x8b\xda3\xc0h\xf2\x1f\xb63\'5\xc0u\xa8\xcfa\xb6\x003\xc0i\xa5sv\t\xef2\xc0F=[\xbf2\xfc1\xc0\xae\x1a\xff\xdf\xb1l3\xc0\xa6DQ\x0b\xa7p3\xc0\xa7\x80"1\xf1\x805\xc0\xf4\x13\x8f\x17\xfe\xcd2\xc0#\xf7,B\xe3\xed2\xc0\x91\xe9\xa6\xeb\xc9I5\xc0\xc8`\x08\xc5k\x850\xc0\x91\x15w\r\xa4\xe82\xc0R7}\xb6\xa8<4\xc0\xa9\xc0\x99H\x0f\x835\xc0l\xf88\xd2\x93l5\xc0\xd1]\xc3=\xdd\xc42\xc0\xe7\x00z7\xc2\xd84\xc0\xee\x113\x84\xe7\xf82\xc0X\x9e\xbaT@\xb62\xc0\x03q\x0f=cg5\xc0w\'!\xa5O\x9d3\xc0\r\x8dzx\xe3\x973\xc0w\xa2\xdb"`\xb13\xc0e\x9a\xdc\xb1\x1dS2\xc0\x08\xf5\x8e\x85\xe3\x052\xc0\xcd\x7f?\xf5Z\xc94\xc0\x00>V\xfc\x93\x923\xc0\x95\x86"4"q0\xc0Q\x07b\xb2\xbcn5\xc0\xbd\xa3\xe0]z\x194\xc05\xf9\xc3\xee\x08\xe5/\xc0\xb5A\x92\xa4\n\r/\xc0kD*\x9b\xd0G4\xc0\xef\xf6}\x95\xd3\x053\xc0\x1e\xeb\x8b-e\xcd2\xc0\xe46\xc1o\x0e\xb42\xc0\xcaI\x97:\xf4\xe84\xc0\x94`:\'6\xaa2\xc0\x02\x95g\x15a\xaa3\xc0\x04gG\xd9\x1cD4\xc0\x8b\xf4$N \x1b3\xc0+N\x13}+\xfb1\xc0`\xf6\xf3\x03`\xe33\xc0\n\x9c\xa5,\xa6\xa03\xc0\x07\xa0J\x16\xb712\xc03\xcf\xba)\r\xbd4\xc0\xben\xe9\xb7\xd4\xf52\xc0\x9b\xff\xcc\xe7\xd0A3\xc0>\x97^\xf2\x11m3\xc0\xaez\x05\x8e\xa0\xaa3\xc06\xfc}g\x83\x083\xc0\xd9t\xa5\xba#\x8e4\xc0_[\x8dQvP3\xc021)\x91;\xf52\xc0P\xeb\x9f:\xe6\xd32\xc0\xad\x0f\xc1\x86\xba\xae3\xc0M\xbf\xea\xbe\x11\xeb2\xc0_ \xe3\xfd/\x973\xc0\xb8>\xe2\xed-\xa13\xc0\x8bahm\xf1\xe34\xc0V\x08E9:\x083\xc0\x1f\x90\x85^\xf6\xd85\xc0@~\xc1\xcf\xfe\xfb2\xc0[K\x17*6\xf82\xc0=\xa8\x0e\x13\xf9\xf22\xc0\x8aX\xd6P\xact3\xc0\xe2\xd9\xbbT\xf2B3\xc03|\x7fm"\xea/\xc0\x1f\xc4-}\x1a\xc23\xc0\xc2\xba\x94\x1f\xc4\x863\xc0THC\x8e\xd7\x163\xc0\xe8\xbb\xadGu\xb33\xc0J\x0b\x1aC\xf6\xc52\xc0M#\x91\x0c\xc9P4\xc0\xd7\xa81\xf3d\x9e1\xc0\xef\x1d\x0bt\xfc\xd8/\xc0\x82_\x8dd\xcd\xc11\xc0{\x16ihe\xaa3\xc0\x8d3\xab`\x04\xc82\xc0\x9e?\x92\xee%}%\xc0\r\xb8Tz\x96M0\xc0\x08\xf6^\x81\x9d\xc70\xc0\xfc"B54\xa43\xc0a\x14\xb9\x87\xe743\xc0\x8d=\xc2\x19q\x8b%\xc0\x06\x15B\x13or%\xc0\xab\xad\x1c"\xcf\x1b3\xc0Zim\x95\x17\xb13\xc0>\x81Y\xfc\xa6\xd44\xc0\x9b\xe8\xe1\xc1b\x94%\xc0M\xfc\xf6/\x1cu%\xc0\xfd:\xf5b\x88\xd95\xc0\x16^L\xc9\xcfz3\xc0\x98\x85D<\xeb\xc23\xc0\xd3q\x011\xa7K3\xc0\xdfP@)\xb5h3\xc0Eripm\xe04\xc0js#@\xe7\x864\xc0\x89\xe3K\xc4/\xa23\xc0\x82\xa1C\t\xa4\xdd2\xc0\xd1t\x90\xa0X\x153\xc0\xa7\x13\xd68w)4\xc0\x7f\xd3\x8e~L\xa22\xc0\xcd\x8fd}\x9b\x052\xc0\x14\xe1\xe8\xcc023\xc0O\xd7\xffd|\x193\xc0\x85\x105\xa6_\xa43\xc0P\xf5\xbf\xf2\x8d\x086\xc0\x9f\xbd\x90\xaa\xefW3\xc0\x06E\xbc\xffO\xb73\xc0\x94\xb3\x97Y\x83b5\xc0\xc1\xf9\x88y\x14\xb23\xc0\x0e\xeeR\x91\x89\x043\xc0\xda[\x9b\x1c\xbc\x1e3\xc0\xf8^.\xbb\xf2n3\xc0\xd9v\xbe\xcdVk3\xc0S\xa3\x10B\xc1\x185\xc0\xffe\xf6\xda6#5\xc0A&\xb9\xec\xa4\xe41\xc0\x1d\xb3\xbb\x1dLP0\xc0\xf8\x80\xdf\xe7\xab\x133\xc0\xd4\xad\xe2\x0e\xb0#3\xc0y1s\xb8\xea\x991\xc0\\]\x9aH3X3\xc0X;6\xad8\xb03\xc0\x97\xad*IEj2\xc087p\xb6y\xfc2\xc0\xed$Q\x06\xee\xae2\xc0\x84\x1b\x99\x88\x7f\xbc4\xc0\xb6J\xa5\x8a\xd6\xc33\xc0 Z\xc2\x15(\x1e3\xc0\x05\x81\x05\xeb_\x0e2\xc0=\x9aRs\xb7}4\xc0\xa3\xe2\xb7\x12\x80\xb22\xc0b\xbe\x90\xdc\xaa\x904\xc0\x82fQ\xd5T}3\xc0\x8f\xbeKyp15\xc0H\x87\xbd\x84\xec@5\xc0-v\x9a\xeb+)3\xc0r\xf3\x02\xa3i\xe92\xc0\xc3?\xe8`6f3\xc06\xffl\x17a\x946\xc0\x92XM]\x0b\x8b3\xc0\xdd\xc1\xaaE\xe3C3\xc0\xdb[W\xbcuy2\xc0\'l4\x8er\xdb2\xc0\xe7\xf4\x03\x9d^s2\xc0\xf1\xca\x00\xf5\x90[3\xc0\x98\x97\xe1[\x87e3\xc0\xb9Q\xbf2\xe1\xfb/\xc04h\xcf\xaa\xd2$0\xc0\nj\xf52\x08.6\xc0\xa7/\xc2b\x12(3\xc0-\xc3\xc9:_\x901\xc0\x93\x08\x1dO:\x13/\xc0\x05\xc1>\x8dzI,\xc0\x0f7I\xbf\r\xe11\xc0\tl\xc6\xb7*\xce2\xc0\x03\x95\xff\xb8\xef<3\xc0\xd4\n7\xf5\x17\xca4\xc0\x83-\xc6\xb2H\xa62\xc0>\x84\x0e\x8ee\xb63\xc0\xf3nO\x13\xf0l4\xc0\xe7>7\x89\x91\x9d.\xc0Pvy{C3/\xc0\xe2\xb4)\xfe\xd6n2\xc0\x80\xc9\xa7\xed_W1\xc0\xe2<\xc3c\xe4C3\xc0\x19a\n\xf6J\xe20\xc0\x99\x81\xe0o]\xe43\xc0n\x8f\x06%\xfc5-\xc0S\xd6\x80\xbdF\xa2/\xc0+\xee\xf3\xa0\xd1?3\xc0\x1d)\xe6\xc6\xfb|4\xc0\xc0\xfe\xab\x88E~5\xc0\xf0\xe2\x86\xe3\xa7\xb22\xc0\x84\xdc\xf6\xba}@/\xc0o\xe8\xa1\xc74\xe32\xc0C\xeblV\xc865\xc0\xfc\x00S\x95\xbf\xf52\xc0\xaa\xd4 i\x99\xb11\xc0 \xdb\x06,w\'3\xc0\xb3\xe7\xbe\xdd[w2\xc0\xdbS\xd6\x8b\x05s2\xc05\xe3\x03\x97O{3\xc0:J9\xa4\x00]/\xc0\x8a`4wY\xf0.\xc0N3\xc8\xeb\xac\xbf.\xc0Y\xc4\xa0Y\xebE4\xc0\xd6\x89\x1d\x1f\x9b\xd32\xc0ta\xaa\x96=\xda.\xc0\x0e\x7f\xec\x98\xc9a0\xc0\xf9\xb5-\xe3\xf6\xd12\xc0Y\xe7\x07s\x8a\x8c0\xc0\'\xb7\xbc\xecN\x0e0\xc0\xf8\x1b~C\xb3\x8d/\xc0qt\x1f\xb6\x8f\x151\xc0\xa5q\x17\xea-o/\xc0\x80\xaaa&\x87;4\xc0x\x07D\xd58\xf32\xc0Yq@\x18\x10\x171\xc0&\x91\x0cg\x01\xf00\xc0*\xa5\xf8\xeaY\xb70\xc0B.\xf0\x93\xa942\xc0\x08+\xfb\x03\xf2\xa1.\xc0\xd3\x95\x01\xaa\x90\x97.\xc0\x0b/f\xdf437\xc0\x9784\xf4h\xe52\xc0Z|wt\xe8\xdf4\xc0ZR\x0e:\xb6\xe02\xc0\xec1T<\xd1\t1\xc0H\x92\xb4\x00\xec\x0b3\xc0" \xb6\xe9\xd3\x874\xc0\xfa\x88\\5VT0\xc0\xe6Y\x82IEr1\xc0\xa5\x11C/\xc0\xcf4\xc0\x01lFuh\xcb4\xc0\xb7x\xf0\xdfl\xb62\xc0\xbfa\xe9/\x88{3\xc0\xaf\x1c\x14mC!4\xc0MQ\xc1e\xcd\xe5/\xc0~}\xd7\xdb\\\xe62\xc0\xf4v\xd8m\xdeS4\xc0\x86\x01\x0e\\\xb3\xda2\xc0\xdc*g\xb4\x9e62\xc0\x111\x93K{`2\xc0\x10\xcc\x06%\xa1\xcd-\xc0\x13\xc4\xf3+F\xd40\xc0\xbf\xe9\xae`\xc0\xb00\xc0\xfb2\x83\xbaGN5\xc0Q\xbfU\x12\xe4"2\xc0\x08\x0f\x8a\xa6\x87;2\xc0m\x92\'\x18\xf3H5\xc0n\x15P\x10I\xb90\xc0\xb57HZ\xd6\xbd0\xc03#\xe2\x97\xcc\x0e0\xc0\xb3\xcf\xc3\x8e\x16\xb94\xc0z\x1a\xdb2\xf1M2\xc0\x838\x126j\xd71\xc0\n\x01\xe8\xe2\x10\xae0\xc0\xd3\xfe\x8ct\xa3\x9a4\xc0\xf3\x8d\x81\xd1\x0b\x0e5\xc0z\x86z\xc8\xc8\xc81\xc0\xb8z\xe5!t\xe92\xc0\x19ly\xeb*\t3\xc0\x88v\x9f\xd9\xea[2\xc0#\xf2(\t\x84\xde/\xc0\x8dE;\x95\xaaG3\xc0H\x94kZ[\xfa4\xc0\xf6\xaa0B*\xca2\xc0*\x07\xf4y\xb3\xb72\xc0\xc2\xa5\x89\xcd>\x9c4\xc0\x00\x85\x0ftT#3\xc0!\xee\x8e\x99\x06\xf44\xc0\x86\xa0\xa7\xa3\x9c-3\xc0Pg\x101\n%3\xc0\x9a\x0bv\xd1\x94A5\xc0\xc6\xdf\'W9z/\xc0p\xf0\xdeG\xc103\xc0\x98[ d"\xc91\xc0R#\xca|\xef\xc21\xc0\x02\x82\xf4\xe7\xc5N\'\xc0\x1f\x1ft\x08\xbf"3\xc0\x90\xe6\x18\xa7Q\x173\xc0\x8b\xda\x8c\x8f\x9b-3\xc0\xdf\x9e\x1f\x1cq\xf83\xc0|\x15I\x90[?5\xc0\xe6\xde^\xa7B\xf04\xc0\x1e\x1c 6\x8d~4\xc0M\r\x94\xe4g\xbc2\xc0\x12\x08\xc1\xd3^\x843\xc0\xf7\x9fX\xe6\x9e*2\xc0q\xe9\xa0\xb2\xe2)3\xc0\x99M\x85\xbbK\xb52\xc0{=-\xcf\xa2\xa5(\xc0\xdc\xb0\n\xc7A\xe5.\xc0\xd2\xa8\xac\x1f\xbc\x1b/\xc0V\xe1\x7f;C\xf74\xc0U\\\xa2\x08\xa5s4\xc0\x15VSZ\xfdd*\xc0Dg\x1d\xea{\xb32\xc05\xfc\xc8.\xbe6/\xc0zhy\xec\x99\x842\xc0\xcc\xd3T\x98h\x1e/\xc0\xc6\x9a\xad\xa6\xb8 3\xc0\xe1\x0c\xd1\'\\\x952\xc0\x8b\x97\xbc\x828\x961\xc0\x1fh\xa3\xfe\x8d\x133\xc0\x11\x9c\x80\x1eB\xb82\xc0\x0c"@\xdb3#3\xc0\'\xc6\xa8\xc5\x80c2\xc0\xa4Zs\xd5Fm4\xc0\x1cm\xf1\x1e~\x854\xc0\xed\x1b-\xc87<2\xc0\x0f\xee%\x9cC\x942\xc0%\xb3\x17x \xda2\xc0Z>1\x88\xafG3\xc0\t\x9e\xca\x81\x8fe2\xc0\xaa\xb7ddNt2\xc0\x91\xc4AT\xd3x3\xc0v\xfdg\xb1\xd4J5\xc0\xa3\x019\xbd1\xf06\xc0\xedt7\x15\x00z3\xc0Y}\xa8\xff\xb0s3\xc0\xbf|S_\x1d3)\xc0\xf8\xaeB.h 3\xc0u8\x98M\x17?5\xc0\xa9\xdd \xe2\xcd>3\xc0*BE\x0b\xd0\x132\xc0\xbbV\xda\xa1\x8a\xf9\'\xc0\xd0\x80\xa5#9\xb11\xc0\xb8M7\x15{#3\xc0\xba\xe56>\xb1\xed2\xc0\xeaV\xa5\xc8\xf3n3\xc0#\x8e\xc4\xca\xb0\xad\'\xc0\xad\xf2#\x85\xb5G3\xc0\xeb\xa9.\xce\xd8\xe51\xc0\x83\xba\xf81z%4\xc0\xd46\xe0\x0c\x9a\x912\xc0\xf6!~\x13kU2\xc0\x94\xc58U\x83\xd03\xc0\xbf\x994\x98\xf5\x95*\xc0\xb8\xdc\x86^`\xa24\xc0o)\xa3\x0e\xdcb2\xc0\xb2\x97H\xa1\xba\xfd)\xc0\xe6\xae\x10Av\xa56\xc0\xcf\xf6\xa50\xe7P2\xc0g\'\x83\xed\xee\x1e4\xc0$\xa3\xc4\xc1\xde\x036\xc0\xf2\x87\xb9l \x072\xc0\x03\xc1\r\x95\xed>\x11\xc0\x84U\xcd\xacd\x0c2\xc0M\x12T\x8a\xc2E\x11\xc0\xc99\xa9s\xa9K5\xc0\x8a\n=t$7\x11\xc0\xbdt\x11\xb7\x0cS2\xc0\xd7\x90!\xd4)\xd73\xc0"Uk\xb51\x873\xc0\xfe\xa4\x07\xe19\xcc2\xc0\xa6\xfb\x98\x17w?2\xc0\x85\xd9\xb9\xda\'a2\xc0yC\xd7\xe5\xda\xff)\xc0\x06\xe53=\xf4\xe92\xc0 ;M\x83\xb7\xda3\xc0\xbd2g\x03_\xb85\xc0\xf9mK(n\x1a*\xc0H\xd6M\x804{2\xc0\xee\xa3j\xf7\xe3\xd1*\xc0\xf0\xf8\x86\xa1O\n5\xc0y5,D\x8d\x18*\xc0\x01P\xa9\xf1\x16\x1a*\xc0!\xe4\x82\xb1\xe2\x996\xc0\xa4\xaa\x1f\xac\xda\xd72\xc0\xc0J\x93\x18\x18\xfa2\xc0<\x95\x88\xa8\xe7\x83*\xc0\x947\x821A\x0c3\xc0\x14\x94 X\r\xf12\xc0\t\x8d\xd4\xd7\xb64$\xc0\xe6\xfee{\x99"2\xc0\xec\xe4z\xce2\xd62\xc0\xf6a^b\xeau3\xc0%\xb7(?DA)\xc0\xad\x892]}H6\xc0\x0b \xef\x8eV^2\xc0f\xea\xc4\xc8(6)\xc0\\_\xd6{4\xe12\xc0V\xf2r\x8b\x89E3\xc0\x0c\xf3\tS\xf5\xbf2\xc0\x9a\xea/\xb0\x9c\x8b4\xc0k\x8a\xf0\x1c\x1c\xf5/\xc0\xa4(\xf4\x9a\xf7]1\xc0\xff\xfc\x19\x9f\xf6\x026\xc0?\tN$R]/\xc0S\xf5\x81H\x82\xa9/\xc0zdyz\x1fo-\xc0\x07"ap\xed 1\xc0\xd31v\xc6K\xac.\xc03/}\xb6x\xe94\xc0\x08`\x987\xdc\x8c.\xc0 \xc5\xd9\xc0\xcb\xa13\xc0\x85C\xb11\xd8u3\xc00]=\xdd\xdf\x885\xc0S\xec\xb6\xfd\n=5\xc0w\xe4\xc6\xa8\xc8g1\xc0\x03|\x84\x1f\x87W5\xc0\r\xce\xed\xafi\xb61\xc0x\x01\xaec\xa9\x163\xc0\xd7&\xa93l^5\xc09\t\x04i\x93\x95/\xc0\x8b\xf7[l0}5\xc0(^\xf8\x8d\xb4\x0f2\xc0\xa9m\x05\xa1\x17\x943\xc0\xf9/~\x14\xb1q&\xc0\xc9\x97{\xb5\xa3\xf2*\xc0\xfa\x18\xfb\xf2\xdc=.\xc0`d\xd1\xfc\xb4E0\xc0\xf4\x13i\x86\xa3 -\xc0\n\xadW\xe4\x82\x8f*\xc0H\x0b\xf3\xca\xb0\xd13\xc0\xc2|\xf4\xf5o\x894\xc0P-\x99\xbb\x9d\xf5)\xc0\xb8\x0eF\xd7\x10(1\xc0\xf3\x7f\xd3&{\'/\xc0P\x1dd\x1b\xee\xdf/\xc0\xba\x15y\xf9\xa3\x080\xc0\xfcn"\xdc/{0\xc0\xe0\xb0M\xd9:\xa8,\xc0\xf0\xdcfx\r\xdf0\xc0\xc7\xb3Z\x836\xf6(\xc0\x98\xe4b\x87P\xe3.\xc0\xb05/\x99\xb2\xc01\xc0\xf9\xce4\x95\xf695\xc0\x97\x9f\xaf\xeb\xb6p3\xc0\x98|\xf7\x1cr\x9f,\xc0\xf4\xa1\x93\xae8+5\xc0\x04\x19\x04\xd5 \xfc/\xc0:\xae\x96\xd66\xa2/\xc0\xe2\x8fw\x96\xb2Y3\xc0\x05\x19\xb0g[\x12/\xc0\x1b \x1e\xc1\xa7\xda6\xc0r\x12\x96\xedE\xa1/\xc0\xf1jE6KM4\xc0 @\x03(\xdb\x0f5\xc0%\xad;\xe8\x95T3\xc08\x8c\xdd\xf2\xd7\xa83\xc0x\x9c\x8c\xe2\x94\xd52\xc0;\x95\xd0\xb4\xa4\xea0\xc0\xf1\x0f>]\x10&,\xc0WO\xc9\xd7\n_3\xc0\xd2>a\x82Q\x981\xc0\xdc\x9e\xd4#N\xa05\xc0\x131\x96\xbe\xa7o0\xc0\xcea \x1fE\x97)\xc0\xff\xb1,U\xfe\xd23\xc0K\x95\xd2\x96\xd4\xa93\xc0\xdd4\xd4)`\xd02\xc0\x84\xa8\xda\xb7Xt.\xc0\xd9\x17\x19\xc3\x86x3\xc0A#2+\xfd\xf1,\xc0Z\xf4\xea\xdd;\x814\xc0\x19\xec\xe8\x94\x1a\xa2,\xc0\xd2\xf8z\x94\x00\xac4\xc0\xbb\x82\x1e3\xee\x864\xc0\xe1~$\xb7\xc7\xcf0\xc0\xd1Ts9:\xa31\xc0a`KOr\x083\xc0\xa9f\xb5\xd5n\x9a3\xc0\xdc@\x8e\xf5\x8f\x9f3\xc0\n\xe3\x0b0\xb4\xcf1\xc0\x08\xd7\x81B,\x0e3\xc0\x80m\x1e\xa7\x04u3\xc0\xc1\x8a\x8eYu\x97.\xc0\x83`\xdb\x90\xcc\xac0\xc05bE\x9f\xc4@+\xc0\xc1\xa7\xa9\xdc\xf0\xcf0\xc0\xa5\xac\x1e\rt\x921\xc0\xcfu6+\x98\x810\xc0:h\xec/5)+\xc0\xb8\xf6\xc7Kqv5\xc0\x14_\xf0\xe6I72\xc0\xb9r\x82\x10\x98\x0b0\xc0\xcd\xab\xdeK\x15a&\xc0xB\x19\xd6\'\xf15\xc0\xa3\xbfh\xedRc2\xc0\xf4\x14j\x95\xfai/\xc0Qkz\x9f\xc9+3\xc0E\xb7>\x90\x90\x126\xc0\xd7\x1d\xdb\x16}\x111\xc0\xbd\xa4\x8d\xb3.\x993\xc0,\x12H\xcb\xa6\xd4,\xc0\xd2\x1f\xc0\xd5\\\x9d5\xc0\x94\x1dS\x17)\x9d-\xc0\x864\xbf;\xc1\xcb1\xc0\xda\xa0\xdd}\xda//\xc06\x84rS\xb6`*\xc0\x922\xff\x0c\x92\xfa-\xc0~!\xc9mN\x052\xc0\x0e\x00\xd8\xaa\x9b\xbc2\xc0\r\xd3\x17O\x19\xff.\xc07\xeb\x12h\xf5N2\xc0\x9f{\xcc\xe3V\x044\xc0\xa0\n\x05P\xee\x930\xc0:\xfbo/~\xad-\xc0\xa6\x1d\x01\x818\t5\xc0G\xbb5\xd1\xc7\x135\xc0)c*3J\xb92\xc0\xe06C\x19\x81\xda0\xc0\x01\xb9?^\xb0\xcb2\xc0\xbec\x04i8\x0e,\xc0\x18\xa4g\x0b\x15\t4\xc0t7\x16\x1f\x91\x162\xc0\xa4W`\xca\n\xfe1\xc0\x1bx\xfc\xacO\x9d0\xc0\xb3!\xb8\xb3%//\xc0\xc92b\xc3\x118*\xc0XOP\xc4E\xef/\xc0\x8e\x9d\xc0\xf6e\x0f5\xc0)\x16\x9b\xa7$B/\xc0\xe7\xc5\xdd\xb0\xa0|1\xc0\'\x04\xeb\xb8\\\xac4\xc0\x00\xfc\x83\xdc\xec\xe71\xc0\xc1xR\xb0\xd6L1\xc0\'\xa3\x9b\n\'r2\xc0,f\n\xdd\xfb&0\xc0~\x9c_H\xc2\x8c2\xc0]=\xd5\x98\x1ao3\xc0Q\x1dx+\xa6\x125\xc0\x88kA\xdf\xd9\xd92\xc0\xad\xb6\xc2\xe9 "3\xc0WH\xe9\xc1\xa3\x89-\xc0\xd2\x91\x97\xc8\xab\x8b1\xc0\x1b\xa4`|\xa8\x123\xc0\xc8y\x11\xa9\xaf\xc54\xc0\xb2\xf6\r\x9bk^5\xc0\x84\xf2\xd0\xc2\x91%2\xc0\xae\xf0\xc5\xadE65\xc0\xa6\x9e\x8c\xbfK\x1c3\xc0\xbf\xc8\xbe\xac\x15:4\xc0\xc2\xd25\x9f\xd1\xcb(\xc0\xbbk\xe6nH\xfe1\xc0\x03\xd5{\x9cB\xa94\xc0[\x01\xed\xef\x9d45\xc00\x16\xd09\x06\xbd.\xc0\xa3R\xc6\xab\x1e45\xc0\xe0\xce\xe6\xb3b\xc8/\xc0\xe2\x1f\xeb\x11|\xe65\xc0\xffkG\xfd\x8aO3\xc0\xc9\xf1\r\x87\x9aT!\xc0Tn\xdd~a\x061\xc0kp4>\xa9\xdb1\xc0\x0c\x0c\x8ct]w1\xc0\x97\xaaV!\xba\xcc4\xc0y\x91\x14U\x8c\xa41\xc0\xb7\x85BaOz.\xc0\xe5\x84qz\xd8]3\xc0l_\xad\x0f\xaaB5\xc0\x9a\xd6\x10u\xcci2\xc0\x13\xea\x0b\xf4\x12\x915\xc0\xae\xce\x04(\xea44\xc0\xe5\x02\xf9\x0cT\xe74\xc0\x86r\xfe\r\xee\x130\xc0\x8a\xb1C\x08\x9d{-\xc0e\xb9\x97\xbb\xc3\x985\xc0\x8b6\x8b\xb31\x82-\xc0\x9a\x0f\xfd\x9b\x92D2\xc0\\P\x9a\xc7\xd8 +\xc0\xd6ER\x97\xdd\xdb.\xc0\xbc$H\xa6\x9e\x143\xc0\r\xc7b\xfcEj3\xc06}.+n\x071\xc0\xd6\xf1\xf6\x9cU*0\xc0\x9b\x98B\xbf\xf9c2\xc0\xe9\xe8J[\xbd\xcf1\xc0\x1bX\xd0C\x1e80\xc0e\xa9T\xe3\x7f?/\xc0\x96\x01l\xf3\xfeC*\xc0\xd7x*\xed\xe7\x83\'\xc0\xb9\xce\xba\xdc:\xec4\xc05\xc4d\x94\x83.1\xc0\xbf\x17]\x81\xce+0\xc0\x82\x9b.jH\xab#\xc0ejU\xd1DS-\xc0\xe9`\x04\x14V\x806\xc0\x98s\xc0G.E3\xc0\xc6\xd7\x8b\xf0M$/\xc0\xf28\xf7\x97\x90\xce1\xc0925\xb5\xe7\xc1\'\xc0\x0c\x98%\xc8\x18j3\xc0\xce\xa9\x18[\xaf\x060\xc0]S\x03\\\x92\x07/\xc0\xe0\x92^\xdd\xec\r)\xc0b\xdc\x07\xc2\xc1\x9e1\xc00|\n\x00\x82\xc04\xc0\x7f&mw\xe3\xd22\xc0\xfe,\x0b\x05]\'2\xc0\xf5Z\'$C\x881\xc0@\xc8\xab\xdc\x08\xe42\xc0\x8c3\xdd~\xbc\x8f4\xc0f\xca\x04R5\x972\xc0\xdf8\x88*\x84\x02-\xc0\xb1e\x1e\xe1\x90\x8f.\xc0\x1e7\xd2\\\x1b\x9b%\xc0#\xf1\xf7\xc7K!*\xc0\xe5\x95\x03\xcb\x83R)\xc0Kp\x03\x04\xc6a5\xc0\xa0v\xe6\xbc\xb7"3\xc0 f\x01B\x06\t4\xc0\x0b\x06\xb3\x8eA\xd6/\xc0\'S;L_\xdb0\xc0\x8d\xd5\x96\xe5Ky*\xc0\xd1\xef\xbe\xf5\x1d\xbc,\xc0PFkE\x14_5\xc0|\xebzD\x94\xb56\xc0\xd6\x95\xa8\rCS%\xc0\xfe\xc3\xfcq\xb1\x121\xc0\x10m\xe7\x9a\xec]1\xc0\xd6j\xb3\xc7hI3\xc0x\xf8\x15h\x7f\xe20\xc0\xa4\x0c^r 11\xc05\xf44)\xaf\xaf5\xc0~A\xbc\xd2\xe8\xb95\xc0PL\xf3\x84\x17r3\xc0\xc3R4n\xf9:5\xc00w\x1b\xf3\x91Z0\xc0^g\xabPw\x961\xc0\x9ax\xbb\xad\xc1\r3\xc0\xa1N\x9eP\xfd\xde)\xc0[\xa3\x7f\xae(\xd31\xc0o:\\\x93\x04\r3\xc0\xdc\xd8aym\x88/\xc0Jfx\x1d\xc1\xda4\xc0\x8a\xa1Q\xc5\x0c%3\xc0\x1b\x834\xdb+\x14-\xc0\xb5\x07&]3x/\xc0g\xf8t\x8c9\xe22\xc0L\xd2\x84\xcc\xf6\xaf3\xc0\xcb\x97\x91\xf8\xd2\xce)\xc0T\xdcTyy\xfd4\xc0\xe4\x07\xe5\x93\xbb\x00+\xc0\xd8s\xac\xc0?\x800\xc0\xc3\xbd\xe0\xcf\x9d\x85&\xc0w \x07!\x07\t2\xc0_\x8a/\rz\x865\xc0\x7f\xbc\xd6\x1c_\xfd1\xc0f\x02\x9eY\xa6\xd41\xc0\x0c\xf2\xd6\xec\x0b\xf9/\xc0\xad\xd7.o\x90\x147\xc0\x16\xe1d0N\xd33\xc0\xfb\xff\xa1d\x83\xa23\xc0\xe2\xdd\xe2+,\x872\xc0\xaa~\xb4u=\n4\xc0\xaf\xbc\x1aj\x84~3\xc0\x99\x0c`\xd7x\x19)\xc0k>hT\x1a\xbb1\xc0\x1f\xf1f\x15\xbe\xeb3\xc0\x83Q\xe9Q*\x1a2\xc0\x87\xa726|C3\xc0\x15p\xcdYmR2\xc0\x00\x8e$iB$0\xc0\xdc2\xe1\xc1k%(\xc0\x91bW\xbe\x1d\xec"\xc0\xcc9\x8c\xa6\xe1^4\xc0\xf4;DE\xc7s5\xc0~\x82O\x90\xbcQ1\xc0\x8f\x943\t\x19x4\xc0\x07Hu\x89\xca\xa6/\xc0\xb6d\xbao\xdf<%\xc0\xde\xa1\xcf\xa1\xe482\xc0\\\xe3\xc3\xe1W\x81-\xc0\x13hF\x81,v.\xc0\x8e\xbd\x13Y\xbf\xd03\xc0\x03t\xe4\xb8L\x82.\xc0\x06~\xa3\xc1{\x121\xc0#\xa1%V?\xf1/\xc0\x9a@\x9amLO4\xc0\xfe\xd3w\xfa1\n-\xc0\xda\xc7b\x07Uh2\xc0\xeb\x9d\xc6 >g1\xc0\x9a\xa5\xf6.\xc2L4\xc0\xc4\xa6\xb6\tU\xf04\xc0Fu\\\xa0\x84\xb34\xc0;9\xb7\x97&75\xc0`\xb9XA!\xb10\xc0\xff\xd8g\xc3\x8f\xb91\xc0?;\x93\x14\x84L4\xc00\x04\xc3\x9e\xc0\xe73\xc0Z\xe2\x93\xdeP\xa7/\xc0\x18N\\\x87\xdb\x133\xc0\x8e\xaf\x9a9\xbe\xff1\xc0\xe6M2:=\xc92\xc0\x1d\xccP\x83a(*\xc0AP#y\xdf\xe11\xc0\x85\t\x88\xa4a^0\xc0\xb5pI\xf2\xde\x893\xc0+\x1a\x02\xb3iy5\xc0WX\xeaE5\xda2\xc0\x10V1\x87;\x8a3\xc0\xf8B\x13J\xcc\xb01\xc0\xf6\x13\x91\xea\xe9\xe53\xc0\xc2\xbc\x8et\x96\xfd,\xc0\xd4\xcf$\xeet\xf8\'\xc0\x14\x14>{\xceV4\xc0\x16\xe3S{qR4\xc0\xd2t\xdb\xdfD\x932\xc0\x99\xf7\x96\x13\x10\xe7/\xc0\xfd\xbf\x16\xfbq\xcd3\xc0\xcbB\x16\x07)\xa45\xc0\'Q\x97*u\xe43\xc0,\xc5u\xe9\x0f\xbd5\xc0Q\xc7\xbd\xe9\xc7i5\xc0\x9c{\xbb\xfdF\xfb3\xc0dN\xdd*\x91F,\xc0\xadc,R}\xfd*\xc0\x8c\x96\x9dR\xc3\xaf2\xc0\xc1YdE\xc2p5\xc0\x06x\xdeF\xc5<&\xc0aI\x07\x9c\x8fS-\xc0\x07\xd9<B_\x163\xc0\x0e\xbf\xb5\x8d${(\xc0D\xebf \x86\xac,\xc07O\x9c$\xa6e3\xc0\x04\n\xad\x9b\x94P3\xc0\x08\xcc\xa2U\x0e\xae/\xc0\xe0\xfa\xa7\xa7\x8c\xba/\xc0\xc3\xf6\xd1B\x95\x062\xc0\xd7#3\xb7\x9a\xc64\xc0\x86\xb4|\x9a\t\x10$\xc0u\x15J\x14\xc5i0\xc0\xf2]A\x8b2\\0\xc0\x81L\xad~S\r2\xc0WG<\xbd`M.\xc02j\xb3\xcd&\x022\xc0G\xfa\xde\xd2\xbd`+\xc0u\x98w\x95\x03\xc01\xc0_\x8e\x9eO@\xa42\xc0c\x8ad\xdc\x8b\xd73\xc0\xb4\xc7\x15\xe0\xaf\xd0.\xc0\x00.\xa6P\x85u/\xc0\x01\xc1\xa4\xa2 \xad4\xc0@`\xd5J\x1c\xf9(\xc0\x02\x8d\xe3\xbf\x97\xed0\xc0\xe9`\xd6\xde~/3\xc0\n\xcfz\xe6\x85\x9f2\xc0\xdaV\xac\x11\xaem5\xc0@\xbf@\xd9\xce\x89(\xc0\x0e8?[\xdc\xe8,\xc0*>\x8e\xdd\xc9\xaa3\xc0\xd1u\x88A\xa0l/\xc0Y\xc2\xc7\xe6\xf4\x9c4\xc0\xeeb\xb7\x91\xa9B4\xc0A\xf4q\xdd?\xa7/\xc0\xe9o1&PW/\xc0\xb3}\x88\x8e\xd7\x063\xc0\x0cR\xcag\x16\xd93\xc0\x83\x8a\x05\xc8\xaf\xd5,\xc0?\x81\xec\x91\x8bv1\xc0\x99\xea\x1d\xe4S\x93,\xc0_\xf2)\x00\x9b\xde0\xc0\xce65\xebE`3\xc0\xbe#&x\xc292\xc0\x08\x8c\x02Dr\x804\xc0?\x90\x86q\xc8\x003\xc0)\x05;z\xa5\x822\xc0\x9ek\x92\xbd\xb7\xe23\xc0\xd5\x86\xc7\x9f`V4\xc0\x9c\xab\xd2Tvi&\xc0L|O\xa5m>4\xc0Y\x82\x9c\xd8\x1b+0\xc0+\xb9\x9a\x93\xe8:3\xc0\xe5\xb1\xea\xdc\x96\xf91\xc0\xe7g\xee|2\x952\xc0\xa1\x047D\x88Y/\xc0}\xe3\xa1\xdd\xb0*3\xc09<\x84N\x0bF3\xc0\xa3q\xbb\xe2\x0f\xd72\xc0\x1a\xd5\xdf\x88Rf0\xc0\xe2\xde5 \xcen/\xc0\xd6\x87E\x88\xc6?3\xc0\x88\xfe\xa4\xc7p\xf94\xc0\xa8\xfd\xe6\xfd\xc4\xb71\xc0\xfeh\xc0wi\xd31\xc0B\x82\xa1\xa5i.3\xc0@\xc0\xb6\xca+\xe95\xc0\xa7\x90#\xc5@\xe63\xc0\xbe\xb5\xaep\xe0\xd00\xc0\xfbE\x18\x18QS3\xc0<\xf96\xb9\x9f\xc6+\xc0\xa4)\x07\xe9\xb9\xa21\xc0\xba/\xc3\x8bJ)5\xc0\x93\x8dI\xac\x15\xfa4\xc0\xa3\xf7\xee\xba\xea\xd6/\xc0\xf8\xcaA,\xecO3\xc0\xe5\xec\x1d\xe6\xafs3\xc0\x1d5\x08%\x9f\xf34\xc0"\x91\xc9.\xf9|5\xc0\xbe\xa0\x15\xcc\xcar2\xc0J\xe1\xb3\'\xe1G3\xc0p\xc1 E\xc5\x173\xc0\x82\xaeK\xf48\xc01\xc0,`\xb0\xe8Mz0\xc0\xc8\xf64o\x17W1\xc0k>\x08\xa71\x062\xc0S\x0f\xf0y"\x810\xc02\x99B\x04I\xf83\xc0\xa1X[w\x0e\x973\xc0\xa7VE\x17\xd6a3\xc0\xae@F\xfa\xc9\\-\xc0a\x8b\xc5\xc2\x9643\xc0\x0fA\x81\xb0]\xb0+\xc0\x0eU\xec\xec\x0645\xc0\x96\xdaG\x18E\x10-\xc0\xd1\xbb\x98\xb3\x1d\xf71\xc0\xa3\x15\xde\xe4\x98\xd71\xc0!~\xa6\xbb]\\1\xc0\xb0\xcdt\xad\xb6\x153\xc0\x1d\xb5\x80G\xce\xd0/\xc0\x15Fw\xb5\x06\xe22\xc0\x9d\xd9\xffN\x17\x0b.\xc0\xae\x0e\x9a\x00\x13X-\xc0\x90q\xeb\xb4J\x193\xc0\x18gb!\xcez3\xc0\x818hw\x81\xf74\xc0\xcb\xfa\x1b\xb9!\xfa1\xc0\xbf\'\xf9Q\x85\xea3\xc0\x02\xe2Ew\xb8A3\xc0\xa0"\x08T\xd5p2\xc0\x0b\xfc\xe8\xaa\xcf\xb82\xc0\xdd\xbdx\xe6<\x912\xc0\x14\x0b\xd8\x8b\xe953\xc0\xa5^\x18+\xa3\xdd0\xc0\xb8\xb4\xcf3B\xca0\xc0#\xdc\xb4an@5\xc0f\xd7<\x8e\xd8\x9d1\xc0\x11H\xde-\xc7\xe51\xc0\x10o\x1a\xba\xd2\xdb3\xc0\xa4xb\x02\x06I3\xc0R\xb55^\x04\xb84\xc0z \x1d\xfd\x9c95\xc0\xcc\xbe\x19\xd6\xb3\xbe2\xc0Z\x1br\tu\xd33\xc0 [\x96\xcf,/3\xc0(<w\xd9\xe0\xe84\xc0t\xe2\xe8c\xb3\xe23\xc0{\xd52\x84\xe4\xf45\xc0s\x88\x91~C7/\xc0\xda\x0e\xb3g\xcd\xae3\xc0\xe3\xbe\x07Ra\xe91\xc0\x10/\x89\xb0L\xd02\xc0\x9cF7\xe9\x0e\x002\xc0\x04\x9b0H\xfb//\xc0\x9bZ?\x9f`Y3\xc0\r\xd00\x90\xaa\xd33\xc0\xef\xbdq\xb3\xd3\xcc3\xc0?4\xfb\x03\x08\xc44\xc0\xe4\xff\x05\x93?e3\xc0<?va\x89\xc12\xc0\xd0\x0b+\x9f{v3\xc0.\x87\xa2\xa1q\x9d2\xc0b~\x05r\xba\x7f3\xc0Iis\xda\x0b\xb94\xc0\x17\x0fsq\x10`2\xc0RI\xb8\xf4\xa4\x88/\xc0^\x19+\xad\x81\xd92\xc0\x06L\xa4\xc4\xba00\xc0w\xa4\x8e\xe73\xe51\xc0\x8c\x9f\xdbLx\x1c2\xc0\xb3\xcc4}\xf0\xe72\xc0gBm\x06E\x1d3\xc0\xaehHl!A3\xc0{\xad\xbax\xf7\xe03\xc0\x99\x9fe\x121\xaa,\xc0\xf0\x1d\xbe\x95\xcb\x1a4\xc0i(\\\xdb\xf3n3\xc0\xadc!r$f3\xc0\x88\x11u\x16\xce 3\xc0\xcc`\xcc\xf1\xcav2\xc0_\xc6\xb6\xd1\x17\x113\xc0\x9cK\x86\x07CK3\xc0\xaa\xe5\xdeG\xee\x8a2\xc0Y\xb1\x9co\xe6\x132\xc0\xd5c\x14\xf4\xbb\x982\xc0jNV\xe8F\x035\xc0\xba\xef\xa1\xb3\x12\xe31\xc0\xf3\xbb\xc6\xd1\xf4\xeb3\xc0+|\x9eD\x9a\xf42\xc0\x94x3VYT2\xc0\xe4\xc3\x05\x13\rb2\xc0\xa7&\xd2~}20\xc0\n\rChT90\xc03|a-\xaa\x046\xc0\x8ci!\x91f\\/\xc0\xc5\xa2H\xc7\xf7}3\xc0\xb6\xd6\x83G\xc6\'4\xc0\x95\xdb\x00\x05\xfb 1\xc0O\x88Sk\x01\x08/\xc0\xcc\xd7#\xfc\xff`/\xc0\xe3o\xdf\x96\x8e\xd1/\xc0\x1et\xe2\x84\x1a\xdf1\xc00\xb7\xc6\xe5\x9b"5\xc0#\x83\xb5\x80B\x98,\xc0\x94?\xf7-\xb7\x106\xc0\xe9\xfeLR\xbd\xd82\xc0]-(\xbfd\x1c0\xc0a\x94\x95\xfc\x1c\xff2\xc0\x19\x1d\x87\xd8\xb2.5\xc0\x9c&\\\xe1|-3\xc0\xa3\xd7\x1b\xfd\xe0\xa0/\xc0d\x8d\xae)\x0c\xd34\xc0[\xcd\xc9\x8ct\x9e/\xc0R\xe5\xbb\xfb\x82H1\xc0\xcb\xa2\x7f=9\xe7.\xc0\xe8\xd4\xccv/\xbc.\xc0\xfb\x9a\xfe3\x92\xee2\xc0M\xc8\xce\xa4Dl3\xc0\x97I\xe3\x0f\x1a\xc7.\xc0\x81\xda\x8b1\xc6\xbe3\xc0\xcd1(^vB2\xc0\x05\x1a)\xf7El3\xc0W2S\xe3\xf9\xe82\xc0\xadR\xf82F\xb7.\xc0\xa4_\x1e\xdbS\xc33\xc0\x82 \xc3^\xb8{2\xc0\x0ca\xe5\x17\xcc\x95-\xc0\xb9-YLp\x1a0\xc0\x91\x8e\xf6\xe0\x1f\xc0.\xc0\xffM\xe1\x08d55\xc0\xad_s\x8a\xba\t4\xc0\xb6;\xd0{\xf4\x1a2\xc0\x82I\xd3Qh\x035\xc0w\xdf\xe4y^?0\xc0\xe2\xf24\x90\xa6\xe31\xc0]\xe7\x9c\xdc\xa1"3\xc0jb\xdbu\xcb\xfe0\xc0\x82\xaa\x03aq\x083\xc05D\xb3\xb3\x8a\t4\xc0\x0e/\xa7}\xe6W5\xc0\x02\xe9C\xa3\xafx4\xc0A\xb0\xeb\xc6:\xb53\xc0\xbaiS\xc8`\x83.\xc0\xf6\xe7t\xcd //\xc0\x03n\x1f\xc0\xebT5\xc0\xca&D\xdb\x80\xbf2\xc0\xc8\xa9\xe8\xa5?\xae/\xc0Q\x97\x97C\xa8\xad3\xc0\xac\xe6d\xe8\xb2\x8e3\xc0\xd5#Q\xb7\x98\xaf5\xc0\xb1e\xea\x06F\x1e2\xc0\xbb\x89"\xf6\xb8\xd93\xc0\x91"\xdd\xef\x11j-\xc0\xc6\x0b`\xc2\x92\xc80\xc0A\xbc\x0c\x0b\x997/\xc0\xe13\xe9\xde\xbe\xba2\xc07\xa0Ud>\xe22\xc0\x0f^\x0b^\x8c\x070\xc0_\x17\xa0\xaf\x90Z4\xc0\xe4v\xb2A\x11\xba2\xc0T$h\xcf\x9980\xc0nK\xd6\xf5p>0\xc0\\\x9c\n5&\xd0/\xc0\xe9\x930\xa9\xa5\x7f3\xc0u\x8a\xf4\x1f\xaa\xf5/\xc0\x0f\xa2\xea\xdd\x13\xcb/\xc0Kt\xe2\x94\xc2\x8b4\xc0\xcc-\x00\xe7,\xc2/\xc05\xe8&>\x11\xe8.\xc0\x03\x90\x84-\t\xd02\xc0\xca\xb3\xa9\x07\'~3\xc0\xce\x928f\x8b\t3\xc0\x94}\x16q\xcd<4\xc0\xe0\xe2\xb3T7\xd72\xc0W\xf0&\x9dG\x8d3\xc0;\xf4\xb3\x1fVs/\xc0\xbb\x86-\xa46x+\xc0\xcb\x03\x93\xb4,G1\xc0\x81O\xca\xcd\x00\xd62\xc0\xf8l\xc2gr\xa9.\xc03\x01\xaa\xb9F\xbc3\xc0\xfb\x04\xd5\xe6\x15\xb94\xc0\xe9`p\x83\xf6\xdd2\xc0\x15\xb8*j\xb2\x0f3\xc0\xb0>\xe1m\xf5i3\xc0\xdc!W\x9d\xbd&0\xc0\xd7F\xa5ej\xe8/\xc0\xbc\t;F\x00\x923\xc0\xd8\x9d_\x81\x98\xeb3\xc0`\xf6\xf1j\xc4\xfa,\xc0\xc5[\xf7\x87\xf9\xcc0\xc0BB\xf2fs\xd1/\xc0l\xed\xc1\xcb\x0e\xbe/\xc0\x8e\xd7\x04\xc0\x01\x91.\xc0\xa6\xf4\xf6\x08\xe5_3\xc0\xeay-c\xe8\x0b3\xc0\x05\xda\x89\xb7F\xa04\xc0\x9c\x14\xb0\xb3\xe4F2\xc0\'\x10=\xc7<\xb33\xc0m6\x13\x97`83\xc0\xdc>W!\x1d\x99.\xc0hI\xc7q\x1875\xc0\xff\x92x3\xcb#%\xc0\xcbH]D\x9c\x94/\xc0\x8fa\x02\xae\xff\x0e/\xc0\x89X\xd8\xca\xc0\x8a4\xc0\xa3+\x9c\xda5O2\xc0\xf5\x11\x0e9\xbf10\xc0A\x93\xed\x16\xd5\xb32\xc0#\x8d\xea3\xe6\x030\xc0\xa5\xdc@`\xdd\xff/\xc0\xa7\x029\x18\xf5,0\xc0\xd5\x95N\xe7?!0\xc0\x94\x84\xe5F\x02\xc2/\xc0v\x13\xb0\xc7\xa3\x8e2\xc0+\x17p\x81\x17\xdf2\xc0\xb2\xb8\xaf\x83\x9a\x844\xc0a\xcc*y("3\xc0\xa8&{`\x18(5\xc0\xc54\x9c\x1f\x96\xbf0\xc0\x12\xaaz\x8b\xc0@/\xc0/\xd3\x1f\x13\xebt4\xc0I\xd5\xef\xa7\xe2=3\xc0\x07\x0bq\x85\xf1I3\xc0(!\xcfg\xea\xd22\xc0\x06U"\xa7\x8a\x03/\xc0\xa8=gg)\\3\xc0\x7f\x85b\xa0\x9b\x931\xc0\x1d!\x93pq\xe51\xc0\x7f\r>\xb65\xbc3\xc0|L\x15n\xae-0\xc0\xf0\xc3D\x9a\xa3q/\xc0\xf0 \x01Y\xa4=5\xc0p\x99\x91#\xf5R0\xc0\tE|\xf0\xb9U0\xc0M\xc8\x90\xe0og4\xc0J\xa8\x95\x91P\xae3\xc0$<D\x10\xe1\x105\xc0\x9c(x\xcb\xa154\xc0O\xb2\xe1\xdal\xe50\xc0\x17\x84\x1ca\xee(3\xc0\x04t\xf0\xc4\x83\x10/\xc0\xd6OByJ\xd34\xc0\x81\x82|\x8an/3\xc0\xb1\xcf\x12x\xb6\xf0.\xc0\xbd\xa7\x14K(<3\xc0M \xd8\xfc{F3\xc0\xa4\x18\x011 C/\xc0-\x91\xa59\xb9\x194\xc0\xee\xf0\xd3\x9c%L3\xc0R\x92\xaa\x9c\xa181\xc0\n\x96<\x8c\x16\xff/\xc0"\xc0\xbd\xfa\xfc\xb94\xc0c\xb5&\x98\x96\x003\xc0\x00*\xa0\x8f\xef}*\xc0\x83\x02\x07Bd\xb32\xc01c\xf5\xa3\xb8\xca.\xc0\xbe\x9a>\xa6S\x844\xc0\xa4\x8bP\xf3y\'4\xc03c\xfbz5\xe00\xc0\xf4K1\x05Y\x1c/\xc0\x9b\xf2\xd2\x87\x91=4\xc0\xbf\xa4\xef\xe7$\xb00\xc0\x0f<\xe4U\xec\xf92\xc0\x93P0\xa1\xeds/\xc0\xa5N\xd4O\xed\x123\xc0\x87`\x07\xeb\x8e\x825\xc0\xd2\xdc\xda<^[4\xc0H\xafv^\xc1`/\xc0\xf3\xee\x03$u\x8b.\xc0\xaaN\x9f#\xdd\x7f.\xc0Z\tS\x02\xdb\xc21\xc0\xe7{3\xe6\xc5d4\xc0\x84I.\xb7\xea\xd93\xc0\x9b0\xec\xa3\xbb\xba3\xc0\xf3\xa0\xfaC\xd8r4\xc0\x08\xd3\xadZ\x90s/\xc0\'\xcc\xb5\xda-\\/\xc0\xc6\xdb\t\xf3\x06+3\xc0\x8a\xda\x84f\tX/\xc0\xc953\xd2\x9f\x0e3\xc0SL\xf5\x90r\x084\xc0\xe9.\xc3p\x0f[3\xc0\xed\x9c\xb0\xfd\xe1\xc4/\xc0\xbcz\x9b\xd4\xf5N/\xc0v\xd6\xb3\\\x16\xbb2\xc0\x06U\xd0\x8al\x173\xc0\xf0\xbax\xd8\x88}4\xc0\x84\x95m\xf8\xc535\xc01m\xfd<\xb1,3\xc0m\xa2)a\x8b\x1a-\xc0\x0c)\'[\xc7\x173\xc0h\x94\x81\xd9Ki/\xc0)\x91\xe1\x1e\x0b;0\xc0\xc1,\x15\xf4N\x173\xc0\x80B\x02\x17K\xc81\xc0\x9d\xf7\x8e[\xbe\xf2.\xc0\x0b@\xe5\xd2\x06\xef3\xc0/\x89K\xeb\xe7F3\xc0\xba\xe7<\xa4\xb6\xc40\xc0\xb3\xc6\x08"\xed\xa03\xc0\xd4\xaa7Gp#3\xc0r\x10\xcd\x14Fn/\xc0\x15\x82\xe9\xc9xL4\xc0d?sr\xb9\x083\xc0\xfeY\xd6\xd5\xf8\'5\xc0\x07,\x1f\xfe\xcd\x8f,\xc0\t\xbc;i\x8a\xa8.\xc0\xcb\x06n:\xbec5\xc0"\xd0\xe6\xea\xda\xf52\xc0\xe8=\r\xa6\xcd\xff,\xc06\xe0#\nCC3\xc0\x8e\x99yY\xa4~/\xc0\x00Z\x11cW\x063\xc0\xa3q\xa2\xbe\x17\x92/\xc0\x1c\x9d\xf1\xfdr\xb62\xc0#\xb8p=\xea\xe72\xc0\xfdQ\x8d\x9d\x85\xc13\xc0xP^\x9a1\xea1\xc0*\xbdCX\xa5\x95/\xc0(\x0c\'G&\xf12\xc0\xa2\xd4\x06\xe4;\xea/\xc0(\xc9s\x9c\xef\x823\xc0\xff|W\x13\xa0\xe61\xc0%\n\t\x96\xce\xfa1\xc0d\x18t\xdfu\xf22\xc0n\xca\xabA2k3\xc0\x82\x1a\xeb ba/\xc0\x98:{\n!\x163\xc0b\x8b\x1a[\x11J5\xc0F\x16\x02\xb4\xcf\xd32\xc0\xd8\t\xdf\x01\xdbI3\xc0\x8d`2oN\xe62\xc0\x8f\xe9!\xf3\xcbT1\xc0yBIgAt-\xc0P\xc1\x92J\xfcZ/\xc0\xe2\x81\x0c\x87Y\x89.\xc0G@\xf4"\xdee/\xc0l\x19>\xd3\xdd\x9a0\xc0\x9e\x1f\xbaY\xe1l2\xc0\xf9)\xba\x1eC\x150\xc06D\x83\xc1pH5\xc0Np),\xae\xf81\xc0\x86\xb3!\xd9\x0164\xc0\xe7\xc8\xfai\\\x98.\xc0\xa6\x96\x93\xdc\xcc\x954\xc0\n\xf1\xc7f\xc2\xd74\xc0\x9a.\xd0\xadgs3\xc0"-U\xf6\xb8}3\xc0\x03b\xb5P\xd4\x931\xc0\xd4\xab\xc6\x0e)\x963\xc0\x03\t2*\xeb\x010\xc0\xd6"\x06\xc9\xf6\xfb/\xc0\xb2\xe2\xa8z\xce\x0e0\xc0\x1d\x00Bu\xe5\x080\xc0\x1d\xae\xc4\xe2\x92H5\xc0\xea\xa1\xc3\xd9\xf144\xc0J\x0c.B*\xd12\xc0\xbdq\x84\xbb\xf0j-\xc0U\rW\xab\x07\x1e0\xc0vWg\x12\xf1\xb7/\xc0\xe3\xda\x91\xeb\xa5]/\xc0\r\x9c\xdfK\xabk4\xc0\xcal\'d\x8fz3\xc0\x9b\xd2\x90\x9eG\x882\xc0x\xcdH\xdf\xa8M3\xc0\xe4\x0c\xa8^3\xc7-\xc0u\xdf\xdc\xb7\xc4\xdb2\xc0W\xe5\x82#\xa2|3\xc0\xba\x01h\x94\x96[4\xc0\x04NV\xd0\x1d\x823\xc0\xfb\xb7A\x81\xc5\x030\xc0\x13_P\xfe\x82J3\xc0S\xe6\x1f\x16\x04\x040\xc0\xbd\x16\xc3\xa5\x94\xec3\xc0\xdb\x87\xbb\xc7\x04\xe51\xc0\x1c\x17\x15\xf7\x8e\xe33\xc0V\xebv\xf7N\x125\xc0\xf3\xe9\x80\xcd\\!4\xc0\xe4\x7f\xaebF\xc91\xc0u\xc5F\xda0z3\xc0\xfa\xc3\xae&.x.\xc0\x93\xed\xd1\x19a\xb8,\xc0\x8e\xfa*\x89e\'0\xc0\xc8\xe5C\x1e\xda\\3\xc0\xfdf\x08g\xa4\xf91\xc0,\x8f\x8d\xeb\xfeC3\xc0\x04mB"\xcd\xfa2\xc0\xc3\xeb\\\xcf$\x0f3\xc0\x95p\xab\x99\xb8n4\xc0\x93\xc5\xab\x9c\xe0$4\xc0%a\x1e\xa9\x01\n5\xc0\x8c\xc1\xa6\x08\x15\xd6/\xc0\x9a,3M\x93%/\xc0\xe4\xd3\x97\xf6\xe9\xff1\xc0MZ\x10\x955p3\xc0\x1a\xf9\x95$\xf5_0\xc0\xed\xa6V\xf9%\xea/\xc0?3+\x06i\xd6/\xc0\xfe/\x07+\x8e\x1b/\xc0\xf0>\x03\r\xf0\x0e0\xc0m9|\xb2\xb2\xd32\xc0\xe1\xc9\xf7\xa8\xe6|3\xc0\xa9L\xb5\xc7%\x040\xc0\x9a\x9eA\xa6\x92\xeb1\xc0\x8eZ\x9e\xc3\xed04\xc0\xb7\xd7\x05\x8e\x8d32\xc0p\xc6\xaeM\xd7N3\xc0\x9e*D\xd7v@5\xc0\x19\x9bj\xc5\x80\xf9/\xc0y\x0b[\x01na*\xc0Z\xab@\x08\xa7N4\xc0\xb5\x85\xd99\xb1T/\xc0\xc6;\xc5\x86/\xfa/\xc0_!\xbb\xd7\xfcC6\xc0\xe9,-\xb2\x85g/\xc0\xceg}`g\xf61\xc0\xa6\xb1\xacL\xc2\xd22\xc0dr!\x17\t\xcb/\xc0\xab\xe0\xb4;\x82\x80.\xc0\x8dN@\x8c\x01x5\xc0\xaby-X\x18\xb41\xc0@{\xcf\\\xca\xb44\xc0\xd9\\\x1e\xa4\x1c\xff4\xc0\xa6\xb2\r\xb3]B4\xc05\xdf\xee\x8e\xea\xfa0\xc0\xc4\x04M\x82\xef\x043\xc0\xda\x1d\x95v\n\xe02\xc0\xceC\xeae/\x8c5\xc0s\xe9\xd9\xb1\n\xb41\xc0h\x121zia1\xc0\xdf}\x1d\x96\x1b@5\xc0Aq\xdb\xee<E-\xc0^R[\xb5\x11\x072\xc0W\xbf\xe7\xdb\xf5\x8e.\xc0\x8c?z\xc8\xbf\xc52\xc0\xb7\xa4T^m:3\xc0\xfc\xbc\xf5\xa7A*0\xc0q\x95\xb6\x98>J3\xc0\x90\x8e[\xd6\xa6\x95-\xc0\xf1\xf7\x81\xf2\xe5\x983\xc0\xbd\x7f\x88\x8d\x0c\xca2\xc0HK\x1f\x90&}1\xc0}0\x02\x9d\xa8\x981\xc0\x08i\x9c.A\x95/\xc0\xb8\xc3R\x90\xe5\x803\xc0\xa2fl\x9ab\xaa2\xc0\xe5K\x1b\xd5Y\xe31\xc0\xfd\x1fQ\xfb\xbe:5\xc0\xaf\xab\xc6\xe9\x01]5\xc0Sa9\xfb\x10]3\xc0\xda\xd6u<R\xfb2\xc0\x05-ay\x0f\xa83\xc0\xd1F\x91;Z\x0e0\xc0\xa9\xb1\xbc\xdd\xb7m4\xc0\xb2\x18b\xcbF\xc61\xc0*\xdcc0_z3\xc0\x8f\xa7\x08\x0ep\xd3/\xc0/\x9d\xcc\x06\x96\x865\xc0\xba\x8d$\xd9\x92\xe2-\xc0\x87\xccg\x01\xe2e*\xc0\x0e\x04\xdd\x82\xf3[3\xc0\xf3\x89\x07^z74\xc0V\n\t\x0b\xb9w1\xc0\xdfdA\xb5\x93\x884\xc0\x12\xf8\xac\x14h\x0b2\xc0\xac\xacIOT\x853\xc0\x9e\xee\xe7lD\x9d-\xc0\xb9\xf7>E\xa9\xb81\xc0\'\x1e\xa6\x96\xee\x80*\xc0\xdf4PsZ\x872\xc0|\xa5\x17\xd1sD4\xc0B\x0b"\xca\xb3\x835\xc0J\xe9\xd2\xe0\xa7`/\xc0\x11`\xd01\x9e\xc02\xc0J@*\x17R\xbf.\xc0\\;\xe8\xd9\xac\xcf3\xc0\x8f\xe6\x1f\x91Kf4\xc0\x08\xccy\x8c\x9bJ3\xc0\x1aA\xf1\xcd\x9eb2\xc0`\x036&\x8fx2\xc0\xae\xff+\x9e\x88N5\xc0\xf4@n\xf5\xb3\xc42\xc0V\x14H\x88\xae\xe43\xc0\xfd1\x0c\x11G\x853\xc0\xbd\x8aW\xe5\x99\xeb3\xc0\x97\'\xfe\'\xab\xe14\xc0\xce\x7f\xed\xbfM$3\xc0\r\xa6\xba\xb8\xd2\x050\xc0P\xd5\r]o\xda4\xc0Bh\xf4J\x83\x941\xc0\xd7\xf3\x18j\x98\xd33\xc0|\x04\x86A\xd4\xb3/\xc0\xe6{}\x88\x99\x8d3\xc0\xad\x8d\xc0\x8f\xb5\xfb2\xc0\xa8\xc0\xe6<\x84\xdc3\xc0}Q\xe7H\xb3\x0c3\xc0\xc4\xb2\xf0(\x94\x873\xc0D\xf5\xb4\xa4\x06\xa35\xc0\xf0\x1a\xf7%uA/\xc0\xeb\x87\xb3\xb4\x1aB0\xc0U\x9f|\xbf\xf5T0\xc0}Q\r\xae\xda\xc3-\xc0\xef6H\x8c\xa0s2\xc0,1\xf7\xd9{\xf75\xc0\xa4\x19\xf6\xe4\x14b4\xc0\x1e\x93!IY90\xc0\x05\xb0\xaes\xdby5\xc0\x94u@\x0fd\xe72\xc0@\xbbS\xc4\x10U4\xc0sl\x10\x1f\x0f\x1d5\xc05\xcc@\xfc\x89@3\xc08\xcd\xd7\xd2\xc9\x0c-\xc0\x87\xd2D<\xac\xef/\xc0\xe43U\x18\x13]-\xc0OvZ\xd8\x1e\x7f5\xc09\x85\x03"Ey5\xc0}k\x82\xa2\xbd\x9c.\xc0YW\x04\xed]\x9e-\xc0=~m\x86\xb2\xb75\xc0\x08\xb84\xcc\x07V-\xc05\xc2}\xf6\xab\x04)\xc0\x12\xaf\xfc\xea\x0fO0\xc0\xbd\x02\xcd\x10?\xde/\xc0u\xf9o\t|}3\xc0\xe7`\xc8\xc6\x91\x8b1\xc0\xb2\x8b\x96\x92\xd8\x12-\xc0\xf1kz\n\xf0\xf02\xc0\xd7\xd85\xe4/\xd82\xc0\x12\xf3\xeb\xdfs\x8b3\xc0N\x19\xb7\x8bT@0\xc0\x96ZV\xad?\xfe4\xc0e\x17\xcd\xba\xc6\xfc1\xc0H\xd3\x99\xeeG>0\xc0\xe1\xd2\x13\x04\x8cg3\xc0Cq`\xda+\xc5/\xc0\x9e<\xbb9Z\x99/\xc0\x17#\xe9\xc7+N3\xc0[\x81k\x81\xf9}3\xc0\xc6\x96\xfer\xb8A3\xc0u.\x85_\xd1\xe31\xc0\xc0\x86A,!\xe72\xc0\xc7\xb9\xc2\xd2\xb120\xc0\n\xd2\x8d\x08\x05\x80.\xc0\xee\nd\xfd\x80\xc03\xc0]\x90\xaf\xab\xa262\xc0\xact8\x0b\xe8\xec2\xc0.$yM\xb9\x9c1\xc0\xa0g\'\xd7\xb0K5\xc0\xab\xedo\x97\xef\xb04\xc0\x0b\xda8\x12\xb723\xc0Q\\A\xf1\x03/4\xc0\xde{&V\xb3:2\xc0(\x10\xde\x13\xc5T3\xc0\xed\x19R\x8c\xb6/2\xc0\xd1\xc0\x1c\xb9\xc6\x19)\xc0\xccUj\x1f\x90\xc41\xc0\xaf\xc3\xd9\xf2\t"5\xc0\xf3\x89 T\xa2\xc33\xc0\xf1\xfd\x88\xa9d\xd8&\xc0!\x96\xc4\xec\xfd\x043\xc0<\x19\xf6\x0c\xc4\x0f3\xc0\x0cM\x19\xbco\n3\xc0W\xaec{)\x0c3\xc0\xa6\xa1\x0fX\x83z3\xc0\xb5;\xeaQ\xde\xc3/\xc0tc\xdf/\xe8?2\xc0@\xa5xs\xb2\x083\xc0<\xe4\xa0\xf6\n\xcb4\xc0M\xa3=*\x9eB0\xc0S\xea\x19\xf0@\xd04\xc0r\x95X\x8f\xad\xd1-\xc0$\x88\x1f\xcb\xf0\x911\xc0g\x03\xc3\xc8\x1f\xfb/\xc0\x9eEu\xc1\xc2\xe41\xc0\xa4\xd7\x16$\xc3\xaa3\xc0\xe1\xe9\x86i\xe1\xf04\xc0\x07\x12^Lm\x860\xc0\x0e\xa6\x08\xd4\xe0\x042\xc0\xe7Z\xf9\x1c\xbc\xea.\xc0\xa8l2\xf4Y53\xc0z\x94\xa3\xed\x0e\xde4\xc0\xfc^[{\xb6\xf42\xc0\x9b\xa2\x85\xfaKZ3\xc0\xd0+\xf5*\x81I3\xc0pO\r\xae\x1cU0\xc0n|\xe4\xa8\x06-*\xc0\x13\xac\xee\xcc\x02\x994\xc0{\x9a@\xf9\xba\xe4,\xc0hHvg\xd6\xe34\xc0\xc7\xe4\xf2\xc5\x89\xa7/\xc0\xdb\xe2\xbb%\xf0\xf63\xc0\xfb:\x9c9\xe3\xfa2\xc0\x1d"2<e\xc84\xc0{!$:\xc9]0\xc0\xd3\xfe#\xaap\x1f0\xc06\xa2\xdf\xdbF(4\xc0}\xda\xf4\t\xe7\x954\xc0\xbd\xae\x15Z.\x85/\xc0\x9f\xa2md\x1c\x941\xc0t\xdb\xbe\xb7\xe9\x0c2\xc0\x97\x0e@\xeaE/1\xc0\x8emJRi%0\xc0\x18\xec\xfb\xea\x07\x8d1\xc0O\xe7Vw8Q4\xc0\xaeA\x0b\xf3r\xb1*\xc0\xc1\xb5\x0b\xa3LP0\xc0"\xbcTE\xbfi-\xc0]\xa0\xee=e\x8c3\xc0\xc9\xdc\xd8\xf0i\x043\xc0\x85\x1dF\xae+u1\xc0)H\xff\x0b\x0cW4\xc0\xca\x92JA\xb0e0\xc0\x91\xa9(\xd98T4\xc0&/\xc4\xde\xe5\xc60\xc0\x1cz\x9f\xe2\xe7\xb32\xc0]\xfe\x15\x10\x8d\xcb2\xc0\x9e>Ma2p3\xc0\x1fr\x0b\xd2\xdb\x1e4\xc0\xceB]\xd5I\xb0/\xc0d<\xbb0cE4\xc0\xd1F\xfbb\x86]4\xc0Y\x00\xb0o\x1f\xa23\xc0\xb9\xe8h`\xcd\xd34\xc0\xca\xd6\xaf0\xf6c4\xc0\x90\xff]1\x0b$4\xc0\xd9\x83\xba\xf4\xa1+3\xc0J\xd6\x04$5\x994\xc09{8!\xb9\xe52\xc0\x89*g(I\x8b4\xc0Z\x18\xfd\xe0M\xb32\xc0\xab\x8c\xcbr\xb1\xd12\xc04\xc8\xc5\x8b^\xff2\xc0\xf9X\xb7Tu+3\xc0\xe1\xd0\xa7\xac.82\xc0\xe3`"\x1e\x17\x9e/\xc0\xdfhe\xbe:G4\xc0\xdf0l7p%3\xc0MDA\xdeU\x113\xc0U\x1d\x1d\xcaP\xcd2\xc0\x86r\xaa\xdc\xec\x1b4\xc0\xafK:\x9a\xc8\xef2\xc0\xf5&&\xf6\xcdm-\xc0t8\xb1\xd5/<4\xc0\x86\xe5\xefQ\xc2_2\xc0)\xc9\xb236\xfc-\xc0\x9d\xacC\xb0X1*\xc0\xc7\xa4(\xc5D\xc51\xc0}"\x17Etp4\xc0s\x0f9\xde\x8b|4\xc0\x87\xca\x9b\xcf\xafk3\xc0\xbc\xf3\x91\x92\x9ad3\xc0\x1d\xc2\xfb\x96\xd5\xea2\xc0\xc6#5Xt\xd22\xc0E=Y\x01\xf023\xc0nfJwU84\xc0\x1c\x9e$\xafq?5\xc0\xac\x08\x95vk\xc43\xc0\xfa\xb4o*F\x92%\xc0\\\x0e\x91\x05\x98\xba4\xc0\xe2\x87\xfe\xc5\xd6f5\xc0=\x92\n\xff\x9c\xe12\xc0}\x9eb\xc6\x85\xd42\xc0\xe4\xd5N\xcb\x1c\x9f1\xc0\xf2I\xf5`"J2\xc0ye\r\xf5/\xeb2\xc0\xc5\xbc\xb0\x8d\xda)/\xc0\xf5B\x17\x11\x7f\xd1-\xc0j\xde\x16\xfcO)5\xc0\xf0\xf5m5E\t4\xc0\x16\xa0\xb3u\xf2\x93.\xc0\xf7\x9e\xe9 \x0f#3\xc0Se6\xb3\x93"3\xc0\x84!#\xa47\x98,\xc02\xe1\x12\xa9<g3\xc0[jD\xac\xeb\xab,\xc0f\xb8D\xa5l\x90,\xc0\x9cpEJ\xc4Q4\xc0n\xc7ms\xfa\xf22\xc0yT\xd9\x03\x1b\x133\xc0\xb5\xc6{C\x1e\x134\xc0.\x17OcWw\x17\xc0\xdc\x0c?7\x99\xdf3\xc0x\x8d|Sf53\xc0k\x18\xb0sW\xda2\xc0q*\x81\xa4\x0e%3\xc0\xban\xa59\x8584\xc0\xd5G\xc7p\x07\xfd3\xc0\xec5><::-\xc0\xfb\xca\xa9\xe9(u3\xc0\xa4)\xa0a\xdd\xeb2\xc0o\x00\x83\xce\x0b\x9d0\xc01^Q\x1c\xea\xcf2\xc0\xc6\xd3\xdfPU\xe23\xc0z_\xbdR\xedF2\xc0\xa9W\xa9~\x14G3\xc0\x06 05\xdcL2\xc0\x8f\xc8\xd2\xcf\x92\x944\xc0N\x99_\xc8\xd6c3\xc0\xae\x88e\xd6\x0bt2\xc0\xf6\x16B\xd4\xf6\xed2\xc0!\'\x07\xa8L\x073\xc0VO\x8d}\\"3\xc0Z\xf5\xc4\xdc\x8e\x1a3\xc0I\xeb5\x80\xc5;3\xc0D\xc6\xf0\xe0=\xe83\xc0P\xfe\xc7\xf7Z\xaa3\xc0\xfa\xd5\xb5W\xbd\xef2\xc0\x83\xe8]\x88"9*\xc0\x8a7\xac\r\xfb\xd12\xc0\x9a\xc5&\xc4\xc7\xdd2\xc0\xef\xe2\xf3Sn[3\xc0o\x9c\x1d\x82!\xaf3\xc0\x9187\x01}\xf13\xc0\x9a,C\x9ex\xad0\xc0R*\xa8\x1e\xf0\xa5-\xc0\xe5\x90\xb1\xa3\xca\xa70\xc0\xfa\x15\xe0\xfc\x82\x110\xc0\x1f+\xffwU\xee2\xc0\xa0\xa5<\xa6&\xdf/\xc04\xae\x02\x18r\xa12\xc0\xc1\x16\x10\x87x\xdc2\xc0\xfb6E\xaeW\x083\xc0\xc8<\x03\xf2\xfc\xe72\xc0\xcfy0\x1a\x0f\x8b1\xc0\xdb))Hd\xf12\xc0\xf0\x8e\xd1&\xb4\x1e2\xc0h\xe2\xb3\x0f\xe2\xfa2\xc0\x9dgg\x1d\xb1\xc43\xc0\xc6\xbd/\xac]\x924\xc0\xf4\x00\x9a\x81\x04\x174\xc0@\x19\x04\xcb\xda\xda3\xc0\x06\xee\x1c\xf5\xf3J2\xc0^\xec7\xfdT\xde3\xc0\xb3\xc2\xf0\xfa\xd4\x1f*\xc0\xdf1P#\xe2\xaf4\xc0F\x852s\xfb\xcd2\xc0\t\xafH\xcb\x13\x950\xc0h\x04\x0b1xJ3\xc0\xd5\x94\xecfg\xe84\xc0\xe9@5\x98M\x015\xc0Q\x9d\x16\x95\x1f\x864\xc0\x811\xc5eH\x184\xc0[\\%\x85_\x073\xc0\x94\xdf\xba|\x1b^4\xc0\x9d\xd0\x08\xc9I\xcd2\xc0\xfal\xc8z!f3\xc0\xf9\xcf\xb6\nQ\xd10\xc0Z\xdbYh7\xb25\xc0\x81\x16s\xd0\x19\x8e4\xc0x\x06\xf9\xdd.t\x17\xc0\xfcV\x03B\xcb)3\xc0\xe6\x9au\xc5\x841-\xc0\xe8\x84[\xb6\x90B5\xc0\xe0%\xfbsO\x1b3\xc0X\xff/\xbc\xe3\xcc3\xc0\xd2J1&p$3\xc0\xc6\x8fl\xee\x86\xde3\xc0\xc3oL\xaa\xb8{/\xc0\xbdNy\x078\xb1*\xc0^m6\x80{\xf21\xc0\xf5\xed\xb2\x01C\xa9\'\xc0!\xbe1|\xe7\xea4\xc0@\xf1\xcf\xce\xccg3\xc0R\\q 0\xaa/\xc0m\x19*\n\xcf\xd04\xc0\xef\x1eo(\xc8\xb13\xc0\xc7}\xd5\x06Zf*\xc0\\\xf9\xc9%\xc8\x0b2\xc0\x0f\xc8\xc3F\xd1>3\xc0\xcd[\xcff\xa9\xa93\xc0\xbd\xd3v\x83<\xcb3\xc0<|\xdf\xb9\xa6_3\xc0X\xbb\xe7\xd8\xa8\x044\xc0\x9b5\x93\xca!\xc63\xc0\x18&\x9e*W\x923\xc0\x9c\xf7\x01\x07\x12\xfb3\xc01\xdf&k/c3\xc0)\xa4\x8f_\xf7\x1c5\xc0\xc1\xbdy\xdd\x90\xaf3\xc0\xd0\xed^\xe7\xb2\xdb3\xc0;6\xe5\xbc\x0043\xc0.\xa01#\x9c64\xc0\x9e|@!\x9cR3\xc0\x97\x9a\xb3\xfb\x85\x172\xc0F\xf9\xd2\x02\x06#5\xc0\xe68\xe2\x97\x84e3\xc0\xd3\xd3G\xd3\xf9\x15+\xc0u/\x1a\xech\xf92\xc0yez\x14W\xc63\xc0f\xd2\xf95\xe4\xec1\xc0\xe6\x9d|mA 3\xc0-h/}\xb4L3\xc0\x02(cf)\xd24\xc0{&6\xa3\x9d"3\xc0\xf6\x139\x94Q\x9b3\xc06\xe4k\xe7\xbfS2\xc0\xd6g\x10"R\xb35\xc0\x9e^\xc7\xdb\xad~2\xc0\x01}\xfa\xbc "3\xc0|\xfd\x86\x9eG54\xc0a\xc3\x0c?\xe3\xed3\xc0\xaf\xf9\x00a8\xe61\xc0\x8b<{\x9f#L2\xc0\x8f\xd5\x1cQ\x9e\x953\xc0\x82/E\xa2\x97\xf03\xc0\xc2\x05\xbcH\xe0\x9c2\xc0T1\xf4\xb1\x18\xb03\xc0q`$\x1b\xa374\xc0>\x81\xd2l\x87\xb42\xc0s\xa1\n\xca\xe0\xbe4\xc0\xa5\xc7\x1f\xf4\x8b\x152\xc0b7\xb2\xc3\xbc\xed2\xc0OI\xde&X93\xc0\xa5HdZ\x7f\xdb2\xc0\xf6\xcd4\xfe\x12\xe83\xc0\x93?+\x9c\xab\x891\xc0\x1c5b\xf06\xdf1\xc0mh*\x1c\x9315\xc0\n\xbelf\x03\xa1/\xc0^\xa0D\x00\xd0s5\xc0K5L\xc0g\xfe3\xc0\x8b\xd3=\xe5JX3\xc0\xce\xd7\x962n\x157\xc05\xdc\xeb\x7f]1.\xc0\xb9\n\xd6Y\xfd\x833\xc0\xd1\xde-&\xbd\x95*\xc0!\xa66+\xfe\xb4$\xc0\x98\xc4\xa8h\xab\xb7-\xc0\xa8\xc9\xcc\xdas\xf61\xc0\xf8\xfb\xfc\xddx\xfb2\xc0`\xee\x00\xe7A\xf93\xc0&\xcf\x1f\x99\x9b\xc13\xc0G\xc6\xe8\x00\xa4n3\xc0\xb8\xebJp\xe1E3\xc0\\\xce\xc7\xd4_]4\xc0Y\x01\xabV\x08\xb03\xc0\xce\xce!\x89\x00"2\xc0;\\\xea\xaa\xc3\x112\xc0\xa7\xf8M\xf7\x03U4\xc0\x96\xce\x902v@0\xc0TM\x17]\x0fe4\xc0\xd9&\x19\x11?93\xc0\x88\xf9f\xf0\x13\x193\xc0\xa7GJ&\x19K5\xc0\xf1\x8b\xa3\x89\xc1s-\xc0J\xc3\xa9\x12\x19\x193\xc0\xc4\xcaS@\xd4\x1f3\xc0\xb7\xac\xb1\x86\x05h5\xc0dC2CLr4\xc0\xd1\xee)y\xdcd3\xc0s\xc2\xd1-\xcd\xf42\xc0\xf7J\xb8-\x86B3\xc0\x00\xb3\x05\xa8h\x153\xc0h\x13SX\xac}1\xc0\xa4\xbb\x94\x06\xf7"5\xc0\x97\xa3\xab\'\xec\x89%\xc0\xe9jn\x93js%\xc0\xa68\xc4\xaa\x9a|3\xc0\xbcg\xa2\x19\xf7\x7f3\xc0\x9a\xfd\xfd\xec\xc5o4\xc09g\xa6\x97Qy3\xc0\xf56-\xbe\x12?$\xc0\x11\xbco\txa5\xc0\xc5\x15\x83P\x7f\xf12\xc0f\xa0\x9fio\\3\xc0\x88\xbaR\x82n\x113\xc0-\xf49+\t\xf62\xc0\x1c0\xab~\xc6!2\xc0N!%\x18\x15"3\xc0\xa0\x99!\r\x0ci4\xc0\xb5\x1f\x9eMwR%\xc0\x1c\xf9r\xb5G\xe63\xc0A\xa8\x86\xa7\xe4\xf72\xc0\x9b\x1amce\x0f3\xc0\xca\xab\x95\x0e\x10X4\xc0\xbe\x06\xdc\xd9Z\xdd3\xc0RW\x1c\x1e\xb1\xfa2\xc0\x9a\xc6\xa1,\x04H3\xc03\xef\xfe!b\xc40\xc0\x86\x94\xd0\x11(\xa22\xc0m<tb\xabd4\xc0\xf0\xb8\x91\xc2\xc4u4\xc05H\x1b$\xc9 2\xc0\xafK\xaf\x90\xe6\xfa1\xc06\xea\x04\xee\xf1\x1a0\xc0\x83\xfa\xcaF\xe2`5\xc0myH\x8c\xf743\xc0&\x92l\xf9\xfd\xb54\xc0\xfa\x8e\xebb?$4\xc0\x89\xfa\x11\xd5\x14\x1e4\xc0q\x85\xbe*\x9aW3\xc0\xed\xc4H\r\xaf\xd22\xc0\x97$\x0e\xd7\nn4\xc0\xd0\x83\x10\xfb\x11K3\xc0\x0c/\xac\xe1\xf2\xdb3\xc0\x86b\xe6\x18u+3\xc0gXp\xf9\xc3\xcf3\xc0\xde\x126\x06\xd4H0\xc0\x1eH$\x17\xcb\x90,\xc0$M\xb685\x19+\xc0\x08\xbc\xda\xb7\x1e\xbc1\xc0{x\xb1\xac\x83(0\xc0\x1b\x00\xc6\xe4H\xd82\xc0\x139P\xa0}\xcf2\xc0\xca\xd2\xa9R\\J-\xc0\x99\x9d\xcc^\xc0\x0c3\xc0\x1d\x92\x8c7\x15\xe33\xc0\'Y\n\xc7\xea\x930\xc0M\x13\x9af\xf1\xb13\xc0\xe0,\xb6\x14\xe5j3\xc02\xa4\xfa\xbdQ\xf13\xc0+^\xa4\xa0\x7f\x19#\xc0\\G\xb3\xd4#\x132\xc0\x86\xb63\xc6|\xf34\xc0p\xf0g\xc0\x82\xf12\xc0R\xc5\x92b\\W3\xc0\x11\xf9\xa0\xaf\xc0\n3\xc0\xd4^(\x00\xaaW4\xc0\x9a\x1e\x8c\x8ffg1\xc0$u\xc6\x8b\xcd,3\xc0S\x94i\xad\xe7\x1a2\xc0%\x1c\xde\x1d\x12^3\xc0\xd7\xff\xb8\x97>\xc93\xc0&M7,\x12X3\xc0\x83\xa9\x1aZ\xed\xde3\xc02\x9b\x0b\x05#X5\xc0\xb3\xaf \x13KJ3\xc0@\x80\x8eo\xd6#3\xc0V\xf1B\x99\xff\xbb4\xc0\xb2\x9e\xab\xf5\x1d\x192\xc0D&\xe2"\\\x1e2\xc0`Q\x9e\xca}a3\xc0RA\xdd\x97?\xcb3\xc0\xc6A\x95\xfeI\xf52\xc0],\xd6\xdb\xc2~-\xc0\x1f\x96?\xf8\x1c\xec3\xc0\xa3C\x05\r\x12\x0e4\xc0\xbb\x98\x12\xb4\x92\x1f5\xc0\t@\x06\x98\tm\x15\xc03*b\xb7\x87\xb63\xc0\x10>y\x81kn3\xc0\n9.\x1a(\xfc2\xc0@\xd3F\x90\x8bC3\xc0jRGqh\x8e2\xc0\x80c\x84\x1f\x8cO2\xc0\xb8\x98\x89\xcc\x7fA3\xc0\xd1~\xcdU\x99\xb54\xc0\x95\xbbb\\\xd795\xc0\x1f;\xca\xf3w|3\xc0\xbc\xf9l%\x16&2\xc0\xd60M,\x05b5\xc0\xca\x19+\xfb\xaf93\xc0\xb6\x9e2\x8a\xe0\x172\xc0\xbbW\x05g\x87\x1a3\xc0\xb1B\x06\xe6\xce!3\xc0\xdf\xb0*Z\xb3C-\xc0\\\xc2M;\x10c3\xc0?\x9c\xfei\xb7\x893\xc0\xa1\x8fv\xf1Nx3\xc0\n-\x15\xefQr3\xc0\xa8\xb8\x05\x8b\xb6?3\xc0]\x10\xccD\'\xd42\xc0\xabDq\xa5\xfeL3\xc0\xa9J\x86\x81\x86\xf83\xc0"Z\xee\xdc\\\xd8,\xc0g\xdc\x1b\xa0\xd9|3\xc0\xd3-\x8e\xd29\xda2\xc0w:<\x14\xc9\x015\xc0\xb4k\x7f\xe5~\xe24\xc0\xb8\x94\x18\x93\xb9\xd72\xc0\x05\xea\xb8\x1a\xfa\x192\xc0\x9b\xae{CvD3\xc0Q\x1c\xf6\xb9y\xe02\xc0]K\xf1p}\xf8.\xc0b\xabw_\xe8N0\xc0~&F\xdf\x12\xfa2\xc0\x83\x9f\x1f8\xe0A$\xc0Z\xa2>\xa7\xdf\xc7,\xc0\xec\xe7\xf8}\xd3\n3\xc0:\xe6\xf0\n\xcd\xfa2\xc0\x94\x1a\xd7\xe0\x03\xb23\xc0\x97K\x11\xc5\x1d>3\xc0\xc1K\x11\x95.w3\xc03\xf4\xc4\x12o\xfd2\xc02F\xfe~\x91\xd00\xc0B=\xfe\xaa\x98\x0b2\xc0\x1b\xa1\xfeJ\xe4\xec4\xc0\xdf\xd5{O\x96c5\xc0G\x0f\xc8\x13\x98\x1a4\xc0\x08\x93\x88\xb8x93\xc0\x8a\xe3>|\x83\x875\xc0LU\x01\xe6\x9e?5\xc0c:4Rz\xa32\xc0\x9e\xe1\x12\xedA\xb50\xc0\x05\x03\xe3q\x1f23\xc0\xaci\x17L\xe9\x062\xc0\x16\x1cA\x17z\x043\xc08\x88bj\xfe\x9b4\xc0\x9c\x9a@I\x8a&3\xc0\xff\xd8\xfd\x8bT63\xc0\xb9.\xa8<\xce\\4\xc0\x18|l\x8b*\xf32\xc0\x8aP7\xbc!F5\xc0\x8f\x83\x17\x9cI\x931\xc0\'\xb3\xc3\x97?J4\xc0\xf6*`\x9b|\x160\xc0\xbf\x95gA)D,\xc0\xf5 \xae\x03\xd274\xc0\x18bK\x06\xebr5\xc0\r[/{<\x175\xc0\x96\xcf\x90U\xc6m5\xc0\x85J\xc9\xf2\x00\x084\xc0\xb5$\x0e\x86\xce83\xc0k\xf0amj[4\xc0-\x04\x8e}_32\xc04\x02\xc9\x8cY\xbe2\xc0I\xae\xb6\xb1\xaf\xe32\xc0\x81\xb3\x82\xb1\xb7\xfb.\xc0\xbc\xc0^>\x1f53\xc0\xc4\x95\xbf\n\xc5W4\xc0\x0e*67kh2\xc0-\x0cw\xc3\x1fw3\xc0D\xed\xfds0\xa33\xc0\x15\xb9N"\xb0\x165\xc0bJ\xba\x88< 3\xc0\x14\x17\xbcD\'\x073\xc0E?9\xec\x84\x844\xc0\xd9\xea\x8elHj3\xc0\xe6^\x88\xf89V5\xc0F\xa0r\x1b@\xd03\xc0\xa3\xc6\xe9\x88\xa005\xc0\xb1\x8f\x1e9\'Y4\xc0:Xl\xc7\xd2f4\xc0\x85\xcd+\x97%\x133\xc09h18\xabm5\xc0\x13*\x1c\xa3\xda\x8f4\xc0Si\xdf\xdb!\x062\xc0fJ\xd7\xe7\xe2\xe03\xc0\x14\n\xd8\x8bc%3\xc0E\xf4\xc7\xe2\xa6\xaa/\xc0\x92zxFUM2\xc0\xe60\r\x1e\xdb\x822\xc0\xa6\xbf3h\xa8E6\xc0\xe4\xfc\xfa\xc7N\xc40\xc0"L>\xbcb\xda2\xc0\x1c(\xe4\xea\x96%2\xc0\xc8\xa7\xb0\xd7\x98\x113\xc0/\x19\xae\xed\x83r2\xc0v\x19\xbd\x0f\xa4"5\xc0\x0c\xffX\xf9\xb4~4\xc0\x8eG\xbf\x81\xd0Z/\xc0\xcc\x83\x8d\x16\xdc.3\xc0\xa1nD\xe9\xd3\xc43\xc0\x18M\xd8U!<4\xc0\xaa\xed\x1d"\x83\x04/\xc0w\xce\'\x9b\x96\xd64\xc0\xfc\x08.YB\xa82\xc0]\xfa_\xceq^4\xc0\xeb\xaf\x87\x98\x8bc4\xc0\xa7Zh\x86\x12c0\xc0\t^\x9c(H\r/\xc0Gg\xdbqq\x023\xc0Q\x0bV\xcd\xbf\n3\xc0\xae\x1eOV\x85\x8a2\xc0`S\n\x87e:0\xc0S\xa6Oi\x85\x033\xc0\x86\xb2\x12\x0c6\xd2/\xc0?\xf9\x8c"\xc6\x164\xc0"\x8e\x8c\x91\x90\xf42\xc0?r\x9b\xc5\x9d\xad2\xc0L\r\xba"s\x932\xc0{\xe0\\\xb3\xdb\x155\xc0\xaa/\xed\x08\xf8\xb74\xc0\x19\xdd\xbdR\xeb%4\xc0THa\x05\\\x151\xc0\xf1\x87\xba?\x90+3\xc05\xe7\xfdfr%3\xc0\x8a\x9d?\xc3\x14y5\xc0\xd4\xc2&L!%0\xc0\xc8\x91>\xad+\xbe3\xc0\x8a\xfe,\x13\x99\x1b/\xc0\xdc+\x02\r\xf0\xb20\xc0`^\xabX\x92#3\xc0\xe3\x1e\xbb\xf7\xc3Z7\xc0\x0c\xbcC\xa4\x944/\xc0\xdf#\x0e_\xc3%3\xc0\x8c\x0ec\xb4\x1a\xb02\xc0@T\t\xa7523\xc0\xf7\x85\x0eQ\x07\x151\xc0F\x083(\xae\xee0\xc0\xe0\x9a\x7fF\xab\x94.\xc0\xd5g\x01T\xa3c3\xc0\xf6?\xb6\xb3eO3\xc0r\xd3\xbb\xe9\x83\xce4\xc0\x8cwi\x97b\xa1.\xc0\xb2\x8bl\t\xa8\x1a/\xc0\xab8_\xae8\x893\xc0\x97,\xd8\xe8\xf1\x903\xc0\x90\xed\x93\x18\x9c\xb32\xc0aFe=\x1bL3\xc0\xd9\xe4\xb6\xdde\xe41\xc0\x81\xff\x83\x8f\x00\x902\xc0\xb9\xc6\x0e\x90\x10\xdd2\xc0\xd7I8\x16}\x155\xc04\x9b\xfd\x08\x8c\x9b.\xc0Yl{^+\x065\xc0\xfe\x0f\xe7\x91\xfb42\xc0z\x9e\x84-\x1b\t1\xc0 =\xaa\n\xb8!3\xc0\xd9\x01\xbc\xf5\xceK3\xc0\x04|1\n\xcbf2\xc0\x86f\xe3}K\xfb2\xc0H^2T\xf7\xc3-\xc0\xc4\xd0\x016\xb6\x175\xc0\xc56\xba\xd2\xbb\xa23\xc0B(0\xba\x1d\x01-\xc0$\xd0\x86p\xc5\xde3\xc0\xb3\xce,~{`1\xc0[!o\xd5\xcc\x163\xc0,\x7f\x9e\x8a\xd3\xb82\xc0\xb1\x10d\x1c\xe4\xa13\xc0`$z;\x9f\xa93\xc0:\x8c?\x1dn-3\xc0\xef\xa4\xa8{\x8f 3\xc0\xeagt\xe4\xc1\x192\xc0\xdd\x1e\xc5v\xfb\x1d3\xc0\x90\xff\x82\x84\xd2\xfc2\xc0\xef\x82\x01\xec|\xd10\xc0f\x15O(\x91\x0f5\xc0\xf9\xae-I%N3\xc0\xc0\xde1\xc9{\xde2\xc0\x82e\x92\x88o\xec3\xc0\xbf\xa5+\x9a\xd4[/\xc0\x9c\nl\xf6\x07\xd20\xc0d|\x96\xaf\x1d\x1a3\xc0\xd6\xd8y\x9f\x0cy4\xc0\xb8\x95\xe8\xa0\xaf\\/\xc0\xcc\xa3\x05\xdb\xc4t5\xc08v\x96\xb6`43\xc0\xc0\xbby\xfc\xfbj3\xc0\x82b\xdf\x156\x0c0\xc0+U\xab\x0e\xbap3\xc0\x1eP\t<r\xac0\xc0\xe1\xfd\xe7\x01%Q4\xc0U\xd2\xdb\x94"$4\xc0\xc8)\xfbob\xb93\xc0^\x18\x80}\x10\x8e.\xc0\x1f\xe5\xb6\xceM\xd61\xc0{9\xe8d\xf1N3\xc0h\xa9\xe3omE0\xc09v\xc0)+\x184\xc0^-~\x13>\x8a2\xc0\x06N7>\x00f%\xc0\x8c?\xe9J\x80\xfe/\xc0\xdf\xc2-?\xb4\xec6\xc0z\x8a\xfavL\x8e2\xc0\xce\x0ey\x01\x14\xdb.\xc0\xb8\x83E\xe0\xb0\x884\xc0\xee\x1dNA}G0\xc0/\xd0\x10W\xf3\xdc1\xc0ll\x06l\xe5\x1d2\xc0\xf1\x9f\x88=Z\xc5,\xc0F\xc5\xa39b\xdd3\xc0S\x99\xbc8q\x013\xc0\x8a-\xcf\xe8307\xc0\x14\xd3\xa1\x16\x18G0\xc0\x08/\xf2UZ\r5\xc0\x1a!F\xf2\xc4\x96/\xc0/\xbe\x9c\xb7\xf5e-\xc0\x9f8`#\xcb\x106\xc0[l\xf3\xddn\xd50\xc0\xcf\xdf++\xbc\x805\xc0W9))\xaf\xd43\xc0\xfe=]\x9f5\xde0\xc0\x8d\x89+\xacL\xd82\xc0\xc7\xdd&\xa1\x05\x075\xc0\x13b(\x10\xc7\x0f3\xc0!\xe5\x182\x1c3/\xc0#~\x0c"\xa3(2\xc0\xed\xb7S\xa0\x19\xf8,\xc0\x0b\xfa\xc3\xcb\xcd\x8c1\xc0\xde\x13lq\x99M5\xc0\xcb\xc4\x88\xcb-\xe20\xc0\x12\xa8\xa1\xde\xe7k0\xc0\xe1\x17\r\xff\x03u3\xc0\x1ab\x92U\xf8\xfd4\xc0\x04ki\xf9\xdf\xfc2\xc0\x9a\xd7>\xf6\xa6\x8b3\xc0\xf5{*g\xe5\x932\xc0\xcf\xf3\xb4v\xfa\xb92\xc0)\xfe\xd8\xed\xc1"2\xc0P\xfa\x11\xa9Pq4\xc0]\xb4!\xa5\xf8S/\xc0\xe1\xef\xc8\xefd\xf61\xc0\x1f\xcb=\x0cE\xe6-\xc0k\xd3\xff=\xba\xbf1\xc0\x19@\t\x90N\xf52\xc0{\xc3\x13\xcb\x93u4\xc0\xeb\x9d.sj\xe32\xc0\xfaf\xbf\xedRc1\xc0g\tqW\xf8\xcf3\xc0x0}G\xadT(\xc0^w\x9e\xb3\'Z-\xc0\xeb0gr\xb4m-\xc0\x8c\x00=@&\xfe0\xc0\x01\xea,\xe4\xa9[2\xc02\xcf\x91\xb3\x1a04\xc0\x99\'\x9f\xf7r\xf2*\xc0+U:"c\x074\xc0\x122\xa6 ;\xb03\xc0\xfa\xc0O\xba\xd0\xb95\xc0\xc8\xe2\xc8u\xf5,2\xc0\x7fE\xc0\xbb:#5\xc0V\x8c=\xd9h\x844\xc0~\no^\xa7\x821\xc0D\xb3\xa5\xe0\xa1U1\xc0\xde\xa3eP\xe7\xb01\xc0|\xab\x8dX\xb9c\'\xc0\xc0A\x0b\xd95!2\xc0u\xf24\x07t\xd24\xc0\x13>Le\x80T4\xc0\xa8\xfc\x98N\x0e10\xc0_;y\x88G\t0\xc0\xad\xf1m\x17\xb7(3\xc0\x13VB\xa6\x8d\x1d/\xc0\xe99/\x07|\x101\xc0][\xf4\x9d\xe7i3\xc09\x8ay\x7f\x95<-\xc0\xddI\xc6\xbd\xc3*3\xc0\x1bZ5#\x0e\xd95\xc0!\xfc\xa3\t/\x854\xc0\xbe\x8e\xed@\x14v-\xc0\xdd\xb6\x80*\xe7f2\xc0,_X\xf4,\'4\xc0\xe3gI\x94\xc9I4\xc03w\xef\xfc\xe3\xb7/\xc0\xd84\xac\x1d\xf9A2\xc0\x1dZg\xa1\xe9\xc9.\xc0\x94\xb72!\xaf\xef.\xc0\xe9~R\xdc\xf6\xc82\xc0Z\xbdB\xabl\x11#\xc0\xc9\xa96_I*3\xc0An~|7\x073\xc0\xe4;\xa9\x99\xfe\xeb.\xc0\xfa\x1c\x07\xbcr\x15.\xc0\x82\r0\xd4Z\x9c.\xc0\xb6\x00D^6N.\xc0\xe4\x92\xe9EWu4\xc0\xc5\x8c\xbb\xa4\x10%4\xc0P\n\xcf9\xb1}3\xc0\x02\x02\xb7\xaa\xf1\xd4,\xc0\x05\xaba\x7f\x84"0\xc0`{\xb9\xd8\x83\xc6/\xc0\xf5\xd1#\x042F5\xc0\xb8\xd7\xfdC\xb9\'*\xc0\xfar\x19\x02h%+\xc0Bd\xb49y&3\xc0\xbc\x05$)\xbc\x9c1\xc0\'\\\x99\x06\xde\x865\xc0\x9e=\x83$\x0cD4\xc0\xe8\xc5\x01\xc6\xfd\xa82\xc0*-\xa4\xe0\x92\xf73\xc0\xcb\x90!\xd9\xfd\xe21\xc0\x86\x93)\x97\x0eQ2\xc0\x01#K\xf1\xe6\x127\xc0\xd2\xa3/\xad\xfb/1\xc0\xa4*V\x17^3)\xc06\x88$\xb1\x18S2\xc0\xc0\xfbG+\xac\xa33\xc0\xa7jV\xce\x0b\x8c%\xc0\xc5iO\xb1\xebQ.\xc0gt\x9c\xf2\x12\xaa3\xc0,\x0bj\xf9\xaa\xcc3\xc0d\x99\'\xf3\x0b\x93)\xc0X\xec\x1e\x82\xdb\xca-\xc0\xa7n/\x08%\xc73\xc0\xac$\x1f\x81\xf5\x97)\xc0\xa2\xd9\xa9\x18)\n1\xc0p{%\x03\xca\x983\xc0I\xa6%\xff\xb3\xbb4\xc0\xbe\xe5\xae\x9b\x04H,\xc0\xa0h2U:\x164\xc0\xab\x01\xfdA4\xb53\xc0\xbc\xe8{\xc1\x10\xa41\xc0\x19\xe0\x82\xae\xa8\x126\xc0\x8d\xcbC\xb8W\x014\xc0\x84gz\xb0\xe9A2\xc0\xfa\xd6\xa4\xc0\xd8\xfa/\xc0\xb9g\xd8\x03\x8a.0\xc0\xad\xa0-|Z\xb2.\xc04\x05\xc2\x92u\xb0\'\xc0\xcc\x02\xdf\x1f\xeeZ%\xc0N\x8b\xee\x98\x10\x1c3\xc0\x91\xee\xdb\xad\xd6\xb2)\xc0\xa5#\x1a;~q4\xc0i\xca\x0b\xe5SJ4\xc0\xd5\x81V\xa9-\x0e*\xc0B*\xf9\x84\x0761\xc0\x9b\x03\x1f\x01 \x881\xc0$\xb7,\x90[\xc80\xc0\xc3P5/h\x84*\xc0\xa5\xf6G\x08\xc9{,\xc0\xde\xe5\x9e\xc6aV4\xc0\x0c6\xea_\x9c\x142\xc0oA{\xb4\xf9;5\xc0\xc3\xbf\xd5#\x9d\xde1\xc0\xc1\xf1\x04\x942g0\xc0\x146\xcc\xef\xef\xae.\xc0/\xe3\xfe\xbe\xc4\xa63\xc0\x8c\xdf?\xa5\xcd;1\xc0\xa4\xf7\xd5\x8e\x1dy4\xc0\x020\xa5\xea\xc9(0\xc0P\xd4\x9e[C\xee1\xc0\x00+\xd0\xf6\xc0*5\xc0\xc0\xde\xe9\x94Z90\xc0\x9c\xb3\x0f`\x01Z1\xc0\xb0\xb5\x8b\x14\xe1\x173\xc0H\xdd?(\xe8\xc61\xc0K\x9e\r\x1c\x8a\xc34\xc0\x95f\xfc\x0e\xd3\x1f0\xc0\xdat\x89\x13\x82\xc04\xc0\xe9T~w\xffr0\xc0\x81\xa8/l,\xc32\xc0\x10(\xbf\xefTU*\xc0\x00\x96\xf4\x8b}\xeb4\xc0\x152\xbc\xbf|\xb13\xc0#\xf7\xdd\xfd\x91\xbf*\xc0\xf3\xd2Fk\x94y/\xc0$a\xc5Q@\x85,\xc0\x1a\x9a\x1a\x11\xcf\x1b5\xc0\xb4xW\'\xe0\xe0/\xc0\x0c[\xc7^\x03.1\xc0\x7f^#\xbeh<0\xc0Nj\xe9\x16\xb6\t4\xc0\xcd>\xfet\x04\xca3\xc0k\x91/\xf7\xee\xdb3\xc0f\x818\xb8\xdf\xf72\xc0\x8c\xbdi\xcb\xbe:2\xc0\x87X\xd8\'\x02a2\xc0\xafWm\x8c\xe5h3\xc0\xa6w\xd8\x14\x84\x105\xc0\xa9\xaf\x87\x0e\x82]*\xc0\xa9l\xd0)7\x155\xc0\x83\xc0\x8a\t~7/\xc0@\xd4\xf5\xee\n^4\xc0\xbb=\xf88\xa7C6\xc0{\xd3Cb[\x84*\xc0\xa6\xb2\xd6v\xf1\xa93\xc0\xe3\x992\x155\xb02\xc0,\xad\x03\xcc\x01\x9a5\xc0\xaf\x81\xd1\x1fc\x9e3\xc0T]\x08w\xc8\x02-\xc0\xcd\xc4iF\x05\r3\xc0\x15\xcf;gP\xd74\xc0\xde|\x06*?\xe91\xc0c\x1e\x836M\xdb0\xc0\xc3Q\\\xf1\x8a\xf35\xc0\x81o:1\xb1X.\xc0S\xa2\x8c\x86d\x9b0\xc0b\xa2\xba\xb9\xd0\xc11\xc0Zt\xea\xbe\x04\xda,\xc0\xa7-\xbc\xe1\xb1\x9e2\xc0\xf5\x7f\xcc\x01lw%\xc0\x93\xcb\xde\xd4\x1f\xb2-\xc0\xdd\xa1k\x82L 3\xc0JrB\x05~\xa14\xc0\xb50\xfe\xff\xe8S/\xc0\xb4]\xb0g!(3\xc0\x9a\x13\xac?t\xa64\xc0\xf0\xe2D^%\x9d0\xc0j\xbe\xfb\xa3t\xd93\xc0\xe11\xe4R%\xb34\xc0\xb7n\x91\x14\x1b\xf5%\xc0/\xd6\xd13\x82\xcf0\xc0G\x9dC\xfb\xfc\xa93\xc0\x90\xb5\xd6\x04\x88^0\xc0\xe8\xba{\x89\xa0\xc44\xc0\x98\xcf-\xf7\x19\r4\xc0:\x07 \xdb\xe1G1\xc0\x93K\xb7\xe5\xf793\xc0d\x1duM\xa6\x864\xc0\x0fTv\xfb\x7f\xf92\xc0\nJE \xf6\xde5\xc0\x12\x857\xb2\xf3\x89/\xc0\xab\x93\xf6\x06\x16\xb3/\xc0<?\x85h\xc9\xbf/\xc0\x98\x15\xc2aL\x062\xc0\xe8\x97\x02\xb0e\xda2\xc0\tpy\x07\x0f\x9a3\xc00\x19\xec\xc8\x83\xff/\xc0\xf5\x7f\x9c\xcb\xd7\xac#\xc0\xfcx\x00\x13\xa3\x8d1\xc0G\xca\xea\xd7\xf6\xdd2\xc0\xb1\xfa\xb4\xdc\xcb\x8c0\xc0\x93r\xa7.\xdf\x9d4\xc0\xbf\xf68\xe3\x9cW4\xc0\x83.)\x18X\xb74\xc0\x10\xe5K\xca\xb8S1\xc0\x0e\xdcO\xe4 \xc44\xc0\x07Y\xf6\\\xd171\xc0\xa8\x0f"\xf6\r|-\xc0\xc4[\x8c\xf8B\x99/\xc0\x05\x02W<\xc1\xbb,\xc0k\x7f\x1a>\xe6x0\xc0\xc1\xbe\xb9\xf0\x19\xb62\xc0\x94w^y\x07\x1c0\xc0\x13P\xd7\xf36\xd6/\xc0\x8d\x81m\xefxZ0\xc0*\x7f>@\xe2\x82-\xc0rZ>~\xe44*\xc0~\xa8\xc5\xf0`t1\xc08}\x84\x02\x10\x0e3\xc0F\xa5\xc4\xc9\xb7K4\xc0\x0b\xf3\x00iz\x924\xc0\x04a\x08\xcc\\X0\xc0\xa8\xf8\xfc\xa1\xe5\xb46\xc0\x98\xe6`\x08\xae\x9d4\xc0\x06\xcd\xd4\x98\xd8R0\xc0\x82\x8b\xbd\xb9\xf8:\'\xc0Yn\x97l\x01\xc70\xc0\x80\x8a\xef?\xdf\x010\xc0\x9fg\xa6\xe0\x05\x082\xc0S\xa7G;Y\x070\xc0na\x85n\x08m3\xc0\xcf\xd78\x04j\x1b4\xc0\xe9\xe5\xd0pk\t0\xc0}\x9d\xdfz\xc1\r/\xc0a\xbf\x1e\x9b\x83+5\xc0\xf5\xb9/j\xc5\x884\xc0b\xf4}\x87\xe5\x80-\xc0\xe78C\xfe\x8b-2\xc0\x15\x10V\x81Q\xdc)\xc0\xfe$\x9d\x96\x1bK2\xc0\x9cUrq\xe9V5\xc0}r\x10\x1e\x9c\x9d3\xc04\xaf\xdf\xdad|3\xc0\x15\x19\rV\xa0]\'\xc0\xfe\xbbF\xe2\xee\xec"\xc0\xb7\xcd\x11R\x1d\xc91\xc0\xc3\xb2p=\xc9\xd41\xc0\xc6\xf2\x18Mp\xc6.\xc0\xcbw\xaf\x1a:\xa3/\xc0AR\x93\xaa\xc5\x975\xc07\xbdfu\xc5[2\xc0qv\x13\xa8W%3\xc0\xbd,Q\x97~J3\xc0\xafM\x0e\xbf\xf1E5\xc0e.\xd9n\xd2/3\xc0\x81\xe9\x85\xf9*v/\xc0n\x15H`\xa2~1\xc0S\xb7\xbe#Y]1\xc0\x93B\x08\xf9\xfe\xe4.\xc0\xeb\x86/+\x98\xff1\xc0\x0e\xee\x9e\x11?).\xc0O\xe6\xb9\n6-/\xc0RX\xd6\xc9\xbc\xa13\xc0/BT\xe8?z5\xc0O4B\xf9Z\xa7/\xc0\xc8D\xeb\x18U\xd03\xc0\x1b\x04\x93\xb6\xd1\n5\xc0\x9d?9\xbe\x00\xd42\xc0\xb9\x99S=\xc6\x872\xc0b=|\xa0\xc7+2\xc0\x0c]\x95<\xb4i/\xc0\x87`\xa70:\xea/\xc0}\x0f^sO64\xc0\xcf\x0c|W\xd8\xe53\xc0\xe1A\xe6\t\x82\x8e5\xc0\x8ch\xdc\xf0\x96+5\xc0\xcc\xea\xb3\xddk\x127\xc0\x8cMi\xe1\x84Q2\xc0\xebA\xdb\x1b\xb9R%\xc0\xe3\x033\xff\xd2\xd43\xc0\xb9M\x9e\xd7\x00W/\xc05FH\xa3RV4\xc0}\x15\xd1>&O3\xc0XP\x8a\xaat[1\xc0I\xe8]y\x99\x8e.\xc0\xd5jH!G\xd83\xc0V\xc5P\xac\x97\xfa/\xc0%^\x8b\xff\x96\x110\xc0\xca\xca\xc8\xa2k\xe33\xc0\x17i\x90\xc7C\xbb1\xc0\x08\xf3Mi\x1c\xa44\xc0\x89T)\xb3\xbbi2\xc0<\xd6MH\xb6\xe41\xc0{\xb6-\x140\x11$\xc0\xdd\xaa\xe4\x06l\xd03\xc0\xfaY\xd5\x15WK4\xc0\xf7;t\xc2\xe7\x87.\xc0.PHAr\x821\xc0\xf1\xf2\xa8t\xb9b4\xc0J%8\xc2\x8a:+\xc0q+\x1a\xba\x9b(0\xc0\xba\x89;\xe2\x9f\xd23\xc0\x98@\xc8O\xad\xfc/\xc0\xf3\x98\x00\x90\xf1\x83&\xc0|\xf51\xca\x95A.\xc0R\xfcl`\x1e35\xc0w\xcb\xa18\xea\xcc1\xc0Xh\xa9\x9cI\x920\xc0?x\x1b\x90\xfa\x1b4\xc0"\xb2\xe6\x8dp83\xc0\xf8V*\xbeQG5\xc0\x0e\xd6\xaf\xd6$\x824\xc0\xd3\xbd\xcc\x9dlq&\xc0\xd4\x84#8\xbd.0\xc0$\x17\x9c\x9f\xb1<0\xc0}\xdf\x84K.\x99-\xc0\x8c\x88"\x8bHf2\xc0\xf4,\xf4\xef\x9633\xc0\xa4\r\x1eIC\x11-\xc0\xd4\xdb\x92\xefY\xf8(\xc0:\xa7;\xa4#\xbc2\xc0\xf5/Y\x16\xab\x111\xc02\xd0\xec\\8\xa13\xc0uu\xe4\x07\x8693\xc0\x99t\xc4\xcc\xf6o3\xc0\xe0\xfc)\xab\xa0x0\xc0n\x13\xee\xd1\xb6\x96/\xc0~*\x9e>\x86A5\xc0\x9e\'\xff\xc4>h2\xc01\xe6\xff<1\x9d5\xc0\x91\x19\x8a>HM3\xc0\x9b\x0c\x88t\x88\xeb0\xc0\x17\x0eF4f\x141\xc0\xfdP>\x90\xc8N2\xc0)n\x95Pm\x864\xc0\xa3\xec\\q\x18;4\xc0\x99\x8c\x18kZ\x805\xc0\xf5\xd7\xf2\xc9\x9c\x95 \xc0BD\xcchh\x99!\xc0\x83\xd9\x19\x90\xe6\xfd3\xc0,\x1f\xe4k\xc6*/\xc0&\x95\xa0\x92\x8f\xe64\xc0\x9cD#\xc2oq.\xc07\xacU\x12\x8d\x0e5\xc0w\xc7\x80\x85@\xf20\xc0\x97\xae\x82\x12v\n/\xc0@C&J\x04x3\xc0U\x93\xf7/\xd8\x97.\xc0o\x80)@**0\xc0\x8e\x981\xcf\x02\x113\xc0\x19\x9e!\x11a41\xc0hr4ZO\xe5/\xc0L\x1fD\xc6\x86\xa9.\xc0\x92?#\xc8\x12\x933\xc0\xcf\x81\x88w\xcdV3\xc0\xeb6X\x82C\x1c5\xc0_d;\xf1/\xd44\xc0\xa8\x0f1\x95L!2\xc0\x94M\xb2\x96\x9c\xea0\xc0\xa3=\x07%\xa5w)\xc0\tl\xca\xde\xc4\x012\xc0.\x81 \x84\xeft3\xc0\xc6jw9\xa5\x954\xc0Fi\xea\x15\x8e\xba1\xc0\x04\xf5\xfa*\xfa\xf03\xc0\x11\x15\x96\x9e\x86n*\xc0\x84\xfa\x11?0\xf5/\xc0\xc7\xea".l\xcc-\xc0g\xe7\x90p\x8b\xd01\xc0}\x1b\x1e\t\xbde.\xc0\xc8\xb5\x13\x03\xd5a5\xc0<\xc4\xad\xdd\x91"3\xc0\xc6\x9b\xce\xdfK%4\xc0\x9fLJPGT.\xc0\x13*\xa3Z\xb2X0\xc0{\xf6\x8b\xaf&\xdf/\xc0\xc4\x19H[\x83\xb01\xc0\x81\x99\xd59F\xb82\xc0u\x94)sc)2\xc0!\x15\xcb1\xf1\xc8"\xc0\xfb\x1d\x14\x00\xddi5\xc0j\xe0\x90}\x82\xf3/\xc0\x8dV\xf6\rH\xba4\xc0\x14\xa6\xc9\x14\x90\xed0\xc0\xbemta\xa9f3\xc0\x1f\xc6\xb7\xa1\x0e\xcf0\xc08\xe1\x85\'\x88;3\xc0\x12\x19ie\xf0P3\xc0\xbf\x12\xe6\xe6\x07\xe55\xc0F\xdc>\xdc\xfe&4\xc0G\xc0\xac`\x84\xaf3\xc0\x92\xc3\xdfSaV2\xc0\xf5&\xbfyL\xfe#\xc0\x11V\xcaG\x8a\x182\xc0jl\xda\xf8$\xd71\xc0mQ\x0b{\xde\x832\xc0\x11\x7f~2%\xb9*\xc0\x86\x80<B\xd2\xa5-\xc0\x06\xe5\xe5\xf0Rl4\xc0\xb1\x8eFfAn0\xc0}\xfc\x890Wg1\xc0a5\xaaR\xa3\x824\xc0\xc7h\xb9u\xaf\xa60\xc0\x85pV\r\xcb? \xc0\x0b\xb3M\x81\x93\xf41\xc0\xec\xe5*\x1d\x08\x804\xc0\xd0\xaf\xceU\x9f\x8f4\xc0\x9d\xea\xb3\xe4\x19\xba.\xc0Y\'\xbe\x10\xadW/\xc0\xa4\xc0\x06`B\x1c3\xc0\xaa\xe7\xa2\xacl&3\xc0:\xe1\xc8\x94\xb6q5\xc0\x1f\xf1f\x15\xbe\xeb3\xc0\xdfs\xb6\x86\x81\x025\xc0\x02\xefx\xd2\xa5;0\xc0\xab\xff\xecHCT2\xc0\x9a\x9d\xad\xc8\xfd\xd03\xc0\x16S{\xee@M,\xc0\xbeb\xd6P\xf5\x115\xc0OoM\x00\x85h5\xc0\x13\x8b\t\xfd\xed\xd85\xc0\xa68z\x1fTF4\xc0\x84\xa2`\x83\xbbV/\xc0hY\xf2\x7f\xcf5&\xc0\x9b\xa98\xbf\xbb\x14(\xc0\xa8\xbc\x0b\xac\xbf\xe43\xc0\x91\xcc\x10\xb3$\xd51\xc0"\xa7\xca4\xd2\\2\xc0\xc5\x859\np\xbe,\xc0\x0c\xa9\xad\xcc;(0\xc0n.q\x13.\xa6/\xc0\x8a\x957\xc0\xc2\x165\xc0{\xd2]G443\xc0wB%;\xe0\r3\xc0\x11}\xb4\xe7\xcf\x8e1\xc0\x10\x02\xfe"x\x081\xc0\xb6\x87\xb0\x89D\x951\xc04\xa7\xba\x06\xb1I/\xc0\xaa\xa6\xa3>T\x942\xc0\xc1\x1d\x91K\\\xdf3\xc0\'\x15\xf9/\xcd\xf91\xc0O\nqf\x91\xe43\xc0\x92[3oh\xe02\xc0\x91\xc0\xe3\xc3i\xf12\xc0\xab\x06g\x89\x9f\xcb2\xc0\xbf\xf6%\xce\xfd;3\xc0\xca\x89&\x0b\x91\xf5-\xc0\x98L/$\x17p4\xc0\xd5\x8aK\xc3\xd3\xcb/\xc0C\xdc2{\xb3\xf51\xc0\xb5\xe3\xbbA\x0by1\xc0v\xa2\xb9V+23\xc0\xd3\x92\xb6=\x9e\xd22\xc0\xd7U8\x84\xa2\xfb2\xc0\x14\x84NfQC4\xc0\xa5\xf7\x03\x11N\xf22\xc0\xfa\xc6#\x1b\x83\x83.\xc0\xec\x96zy\xf6\xcc,\xc06\xa8\xa6H\xd3]4\xc0d\x0b\x11\xf6~\x065\xc0\xe7\xf8p\x07\x83D.\xc0\x8dV\x89ge\x084\xc0\xe9\xa8\x91\x90\xcd\xab3\xc0\'\xbc\xb2(\xa9\xff/\xc0\x00\x14?8\xab~3\xc0D\xac#\xf8]v.\xc0\x14\xc5\x9a\xe85\x86*\xc0V\x04k`NZ4\xc0\xec\xa9\x9a\xc2\x91$3\xc0\xa6\x08\x1f\xb0W\xec2\xc0\xd9\x86R\xa3>\x933\xc0\x86$\x9et\xd11$\xc0Fz\xa6\xb0T\r4\xc0\'\xa5\xbayb\xa8/\xc0\xfa\\\x1e\xe7ql4\xc0\n\xd8\xbc\xc4\x92\xfa1\xc0\x0e\x9b+\xe9\xad\xec1\xc0^\xfeJ\xcbOW3\xc0\x9c5\xda\xcd\x98W4\xc0\x03\xafh\x02\xea\x030\xc06\xc5\x1b8o\x193\xc0\xcd,\x91\xb4z\xed4\xc0\xd1\xe7\xcd\xcc\x04\xde/\xc0\x15M2h>c3\xc0\xbc\xb9US\xc0\xf5/\xc0\xd8\x98\xd0\xeb\xeb\r3\xc0)\xca/\xa1\x8b\n3\xc0\x11\x83\x1e\x81C73\xc09\x10\x9f\x9a^\t0\xc0\xa7sn\x04\xf0\xa0/\xc0\xf24I\x8d\x10\xe9.\xc0\x1fc\x11\xcd/\n3\xc0\xc32\xf2\x1e=)5\xc0;\xbf\xe5\x1fW(4\xc0\x90{\xa5\x1d#z3\xc0\x1a-\x04\x95\x91\xa13\xc0\xb0&\x0ce\xf8\xb25\xc0\xea@\x83K\xd7\xf40\xc0L\x9a\r_v\xb7-\xc0~K\x95C\x0f\x1a4\xc0vw\x98i\x0bx.\xc0r\xf9\x965U\x831\xc0\r4\x0e\x1a]\xef2\xc0o\x06\xda\'\x04\xe82\xc0i\xdc\x1dC\xca\xe81\xc0T\xca\xcb\xd0\xe625\xc0\xe3?\xd0)\x8b\xd23\xc0\xe6\x11\x19\xbbZ /\xc0L\xacVd)\xd9.\xc0\xcf\xcd\x1a\xa1\xd0\xfd2\xc0\xc0\xa3\xcf#\x98,3\xc0\x16\xdbCb\xb4O3\xc0?\xd9,\xb0\x7f24\xc0z\xac\x02\x1ar\x142\xc0\xb0S\t\x82\xcd"3\xc0\xacYV\xb2\xf553\xc0\x96\xf9j\xc0\x1c\t2\xc0\xd1\xf6|\xcd\xb9.3\xc0\xc5\x8bJR\xcd#4\xc0\xf1\xe0\x9c\xeado4\xc0+\xf2LCE=3\xc0\xe8\x9at\xbdn\x193\xc0\x1a0\'Oh\xde0\xc0p\x17\xa8\x85!\xf00\xc0\xfc\xe4c\xf5\x15_&\xc0/"2\x80H\x82.\xc0yuH\x1a\x14\xfe1\xc0\xe3E\xef\x11&\xde1\xc0\x86z\x07N\xe123\xc0HX\x99\x1f\xb2 2\xc0\xb3\x83\xcc:`"3\xc0\xa5\xf6\xc7>\'\xbb2\xc0?\xea\x83\x19l\xbc3\xc0\xae\x1a\r\xbfJ\xfe1\xc0\xb5\xd2k\xc0\xc6"0\xc0}\xc6\xad\xad\xde\'2\xc0\x14\x18\xcb\xbamr3\xc0F=\xe8\xd1\xf7F2\xc0\x07\x88\x84\xa8e\xcc/\xc0\xbdY\xdaR\x85\x9d/\xc0-S\xda\xca\xfb\x8f3\xc03L=\xf3\xa4\t3\xc0\x8f\xdd\xcd\xca\xcf\xeb2\xc0}\xf0Z\xfd\'.3\xc0\xeb?\xbb\xf9\xe762\xc0SPsm\xfc\x04/\xc0v\xf7\x0cNj\xd12\xc0\'\x1f\x02(5\x070\xc0\\\xce\x12\xbbS\x0e0\xc0\xad\xfd\xca\xed\x83\x052\xc08\x12\t8\xcc/3\xc0\xd9\xea\xb0\xf0P84\xc0\x1b7\xb9\x8eis5\xc0p\xc0~\x8b\xcce3\xc0$\'\xea\xdcz\x82/\xc09)\xc6\xa5<\x97/\xc0\x15+KK/\x073\xc0\xc8\x9a\x82\x07 \xda4\xc0\xce\xcdN|\x99\x074\xc0[\xb1e\x08\x05\xc0/\xc0\x11`\xb6\xd9\x16\x8a5\xc0\xba[WA%K3\xc0\xe7%\xd0\xa9\xac>3\xc0p\xc2j|\xd1\xfe3\xc0\x19\xca\xe5\xb7T\x040\xc0\xb6l\xb8\x0e\x83\\/\xc0\x9bK)\x95;\xfb1\xc0\xd6\x89\x91\x1a2;3\xc0rPb\x9b\xb4:1\xc0-\xb6\xd6\x00<\x951\xc0\x8f\xfe\x94\x10U\x0e3\xc0o\x10\xa0U\xcd\xf63\xc0\xcb\x97\xfeV\x9a\x1c4\xc0\xc9\x08\x93b\xf7\xe51\xc0T\xb2;\xebvi3\xc0\xf1\xa5\xc1bg\xb01\xc0\xd2W\xf4\x07\x8f\x8d0\xc0\xa2,d\xfb%\x99/\xc0\xc9\xa1Is\xeb\xba.\xc05L\x13^=\xa9.\xc0al\x07\x9a\xb2\xcc2\xc0\x8d\xcd|W/\xe32\xc0\xb8\x18<\xef\xe5\xc43\xc0J8\x9cq\xc2\x970\xc0\x9aUu+\xcb\xa43\xc0z\x1b\xde\xfe\xe4\xc43\xc0\x95n\x04p\xe4\x124\xc0gOoS\x0e\x10/\xc0\xef\x9e\xca\xc4\x9f\xdc0\xc0\x94\xc6\xb8\xb9p\xc13\xc0\xc6\x05\x89\xd7\xea\xc90\xc0\xea\xf3\x08I\x9d\x165\xc0!trX1#3\xc0\xcep\xb5\xe6\xce\x88/\xc0\xfd`BXX\xd42\xc0\x95\t\xcb0\xa3\xe71\xc0\xbaf`r]\xed2\xc0\x88\x1a\xf5\'&]3\xc0`\x1f@\x1b\xbc\xd13\xc0\xd2\xa2#sJE4\xc0\xe4|V\xcf\xc8\xd82\xc0\xd0\x12\x14\xec\x00\xd82\xc0\x97\x80\xfd\x04\x1f\r0\xc0\xbaP\x1b\xca\x08\xf60\xc0\x9e\xf5\xf7\t\xe1\x183\xc0\xfc\xd6v\x87\x19\xeb1\xc0\xeb\xe6(z\xe1\x0b3\xc0\xd3$x\xb0\xbf\xaf/\xc00\xd3\x87\xba\x0c\xc3.\xc0\xe6\xdb\xf5\xd0\x83\xd83\xc0z\x96gz\x94\xf95\xc0\x12\x15\x99El\xc83\xc0\xbaN\xa2s\x1e\x0b/\xc0K(\xab\xc0Z\xb0/\xc0\xa4\x80Y\x8f\xc3\x834\xc0\xf6m\xbe\xfeK\x145\xc0$\x1a\x18\x11.73\xc0\xbc\xc5\xe3G%\x1b5\xc0\x92\x1eG@\xae\xf81\xc0\x0e\x91\xbb\xcc\x9a\x003\xc0>O\n0\xfeU3\xc0|\x98\x84\x8d\x9f\xab2\xc0Pj\xd2*1\xa0/\xc0\xee9\xeec\xde\xc82\xc0\xfb_\xbe\xabv\x0b3\xc0Vi\x9d\xd8\xe7\xa04\xc0\xa4\x8fd\x99$\xe2/\xc0\x04Y\x1f\xfa\xc2\x033\xc0\xd0\xb7\xdf\x15 N3\xc0L\x80d;\x9c\xb63\xc0\x15E\x97\xf5j\x862\xc0\xf3U#!*\xbf3\xc0\xb4\xd8\x1fL=\xc92\xc09`;\xb0{!3\xc0\xa904\xa88\x152\xc0\xbe\x95\xf0\x98X\xec.\xc0\xaf\x8b\xed\xd1%.0\xc0\x12\xd3\xb6$\xfde-\xc0\xa03\x19\xf1>\xf13\xc0\x8d<\xda{#02\xc0\x19\x96\xd4[x\xec.\xc0\xa8w\xc1{Q.3\xc0\x08lc\xe2x#5\xc0\xfad(1l\xe33\xc0\x98\tR\x98g\x1a2\xc0"(\x15\xb5b\x19/\xc0;R!\xde\xf6\x053\xc0\x8b<x\xa3\x1by3\xc0\x0f\xf0\xf8>`\xa5-\xc0\xb3\x8b\xd1\xbc\xa8-5\xc0/\xe4\x08\xa5\xaaa3\xc0\xc7\x1c\xa0\xd7,\xe83\xc0\xb1\xa3\x9c\x1b\x0e\x8b3\xc0\xb0\xd5.N\xf2v3\xc0\xc3\xa5u\t\xa4|/\xc0\n\x98\x08\\\xb5E/\xc0\x9e\x8f\x9cT\x93\x004\xc0\xcf\x1d\x06\xdd\x0e,/\xc0\xfb\x8a:\x02\xcd\xb9/\xc0\xf8\x87s\xaf\xb6X3\xc0\xe4 |\x0b\x80\xf1/\xc0,\xcaJ\xcb@\x86/\xc0_\x02\xc1\xc5e\xaf3\xc0?\x83\x80\x868\xfe2\xc0\x05\x93FR\xe1\xd51\xc00\xfa\xa7\x992\xc71\xc0 \xee\x01\xa1\x94\x0f0\xc0\xb1\xf09{\x18\xcc1\xc0\xe1\xdd\xf2%P\xe11\xc0\xe2\x1e\x82\xf4\x1d4/\xc0\x17-\x9e\x03\xc2\x912\xc0\xa0\x19\x8e\x01\x05T3\xc0\x9f\x13\xafm/\xc63\xc0B\x1a\xd4\xe6\xee\xbc1\xc0\xbc\xa5j\xa9\xb4**\xc0h\xbf\xbc\xce\x90Q0\xc0\x96\x80A\x80\xff\x103\xc0\xcc\x0e\x90=\xf1\x185\xc0\x17\x99\x04z\xac\x8f4\xc0\x95 \xb6k\xd0V3\xc0T\xe3\xada>\xec3\xc0_\xfe\xcc@R\\4\xc0\x1b\x87#J\x85\xd5/\xc0q\x81\x00H\xff-1\xc0\xf4{\\;\x9f\x80.\xc0\xd0\x94\xe1\xb0c93\xc0\xd4}\xb0_\xbb\\/\xc0,\x8a\x0f\x0cNj3\xc0!\xb1V\xd8843\xc0\x022RQ\x12\xb6/\xc0\x83\xee2l3"7\xc0\xe1\xba\x19[j\xe82\xc01\xfb\xb9\x1a\xd6y!\xc0Z\x07+\x98\xd9\x1b5\xc0\x1b}\xba\xbeW\xe14\xc0+~\xd46\xbd^/\xc0\x91\xe0\xcad\x9d$3\xc0O\xd5w|\x14\x953\xc0!\xfa\x14\xb6Cw3\xc0L\x0c\xf9&y\xea3\xc0\xc2\x87FY\xb2\xc9/\xc0\xa0\xfc\xf2\xd9\xcf33\xc0\x8e\xb0q\xc8\x82|4\xc0\xac\xb1\x97%\xf3\x98-\xc0h\xbd\x96\x8a\x8e\r4\xc0\x0e\xb4"\xeak\xe83\xc0\xdf\x877\x05\xbc\xd8,\xc0U;\xe4R\xb1\x014\xc0\xf8\xe3\x85-jV2\xc0\x9a\x17\xedD\xeeg3\xc0\xb8s]\xebd\x153\xc0\n\xa3\xfb\xf9\x1d~4\xc0\x14/n|@\xf03\xc0\x03\xa7\xab:\xe2R2\xc0\xea\xea^\x10\xfd\xd64\xc0d\xdd\xe4\x1e\xd9\xa41\xc0\x827\x05\xb1\x04m3\xc0\x99\x08O\xd9\x88\xab3\xc0\xa1\xe2%H\x13,0\xc0>\x9e\x91O\xc6\x020\xc0\xb1g[B\xdd\t0\xc0\x1c\xfb\xd7\x9d\x97\x0e0\xc0\xc7@\xfa\x1c\xf9\x0c3\xc0-?+\x8e\xe7\xf02\xc0\x94k\xc7\xdd\x9e\xeb3\xc0B\xc4\xab"s\x981\xc0c\xb7\x14\xb0\xf9\x8a%\xc0\x87\xe1n\x93w\x1e4\xc0\xb0QY\x8b&[3\xc0\xe79/\x1f,\x1a5\xc0,\x8e\x81\x05\x88\x8b4\xc0\xf5A\x0cQ"\x9d,\xc0S\xcd\x18\x91\x8d\'/\xc0GsV\x86\xd4\xf62\xc0\xc8d-NB\xfe/\xc0\xc8*\xc3\x8cr\xff.\xc0N\xcc\x8c\x15\xa2\x8f2\xc0\x07\xa3<\x93\xf034\xc0@Dt2\xb0y4\xc0\x8ah\xbf\x0c\xa3\xd2/\xc0\xce\xac\x0c\xc0\xc7\xe11\xc0\xe1\xfb\x11\xea\xf4I1\xc0\x1c\xcfGH\xa7\x115\xc0;o\xe7\x18\xbch4\xc0L\xce6A\x05a3\xc0\x87\x9e\x1az.\x983\xc0H\x1bO\x88\x9b 0\xc0\x15:IN[:5\xc0\x01~\x88\xe0\xb8\x9b3\xc0L\x06\r\xa0\xec53\xc0\xed\xb0,\xb7D\xfe0\xc0\xcfC{\xa2\x93\xd02\xc0\x80\x9do\xa7\xd600\xc0\xa1dCc\xdb\xcd-\xc0\x92\x80n\x84\x9a\xad3\xc0\xf6\x08V\xa7\xa0\x05/\xc0\xfa\x8ds\x84\x89\x8c/\xc0K\xa8/3\x16\xac2\xc0;\xfd;\xec%p3\xc0\xb1<!\xdc\x1aM/\xc0m\xecV\x84\x88B0\xc0\xf8\x08b1C\x150\xc0\xe1^ \xae\xb5=/\xc0\'\x19A\n\xa5\x9a2\xc01\x80\x19XY\x803\xc0\xaa\xf8\xea\xb5\xa032\xc0z\x82\x94\xfd\x02\x7f2\xc0\x94\xdex-$\xfa0\xc0\xc8<\xa0\x82\x8c\x812\xc0k\xf7\xae\xee\xaa\xd6/\xc0)\xfa\xfb\xf3\xd9\x873\xc0~\xf2Z\xff\x1b\xfb1\xc02-st#:/\xc03L\xda\x0b`v3\xc0\xa7\xf4\x9c\xffka4\xc0\x88v\x15\x1b\xac)0\xc0,1\x0e\x19I\xe00\xc0\xbfJ\xd2\x17$M3\xc0\x03\xe8F\x08\xc3c2\xc0Q\x0c\xcc\x97\x06\x136\xc0\xcdw\x90\x16\x19\xaa3\xc0ae\xe0\xc1\x9c\xe51\xc0\xdfP0\xef\x1d\x8f.\xc0R*Y\x96\xa4S/\xc0\xc9\x9d\x9a\xf1\xb2\x9c1\xc0u\xd9\x93\x07\xa8U1\xc0\xfe;\x9e\x9b\xe9\xcc5\xc07\xd7\x8a\xc7\xf9\xb33\xc0\x8e\r\x18x~\xe32\xc0\t\x05\xed\x84q\t3\xc030\xd2p\x08\xa43\xc0\xef\xf6\xad\x7fyV/\xc0\x159\xfc\xac\xab\x854\xc0Qe\x9e\x9ep`0\xc0\xac\xe2\x02Z\xaex4\xc0#\xf9Ysf\xce0\xc0\xea\xe3\xf9\xce 63\xc0\x15\xa9vy\xd6\xf12\xc0\x9b\x13\xbd\xe9J]4\xc0P\xa4\t"PX1\xc0w\xc8\xc4$\xd2\r6\xc0W\xb9\xec\xd0\x19*4\xc0\xea\x1d4\xd5\x9d^0\xc0\\\x06\x1a\x87\xb1\xba3\xc0\r\x0b\xddP:\x9d4\xc0\x14\x04\x14\xe8\x13\xfa/\xc0"\x0705\x1fq3\xc0\x05\xc1\x87)\x02\xdd)\xc0O\xa5\xab\xfc\xcdR4\xc0r\xf4U\xa4\xd8\x035\xc0\xddx\x107"R3\xc0;\x84\xc4#\x04]/\xc0)\x01\xc6\x08\xd5N3\xc0\x83H\x0bi\xb3\xfa2\xc0\x16\x96\x0f=\xdd\xed4\xc0\xdd\xe9w\xceg\\3\xc0f\xf8f\xab$:3\xc0}t4Y\xfc\x1d1\xc0\xa9\x01\xe1\x13\\\x012\xc0,\xc8(\x84\x1c\xbf4\xc0\x01\x9bT\xf7VY4\xc0\xcd\x10\x81\xb2`W1\xc0\xa6\xa9-xI\x1a-\xc0\xe6\x92\xe2]\x81\x164\xc0\xb9,\xd2(~a*\xc00\x9c \xb3*\xa14\xc0\xc2y\xf7Y\x1e\xac0\xc0\xc8u\xdb\x8e\xef\xf93\xc0\x83\xfd\xd1\xd6\xb8\x835\xc0]\xd3w\xa1m\x8c5\xc0-\xe9\x1e^\x06K3\xc0\x05q\xabw\x1ac3\xc0\xd6h\xe1H\x07\xe84\xc0 !\x80\x7f\xfe\xc24\xc0\x98bq\xf0\xf2\xb7/\xc06%s\x03\xd0\xbb4\xc0\x90\xee\xbbI\x81z/\xc0Q\x85\xaaq\xb7\xf73\xc0t\x9eo\xd2\x9b\x8f1\xc0S\xf9\xdct\x84\x9b6\xc0\xfd\xff\xb7\'\x89\x9b-\xc0U5\x1d?"\x832\xc0m\x08\xcb2\xaf\x1f4\xc0J);\x84\x10s3\xc0\x19\x07J\xee\xafL3\xc0\x89L\xfd\xe3\x9a\x8d3\xc0\xdc\xb0\xee\x1eh\x952\xc0\xc4\xa8&\xb7`s2\xc0RF\x85\xe8\x024&\xc0\x8b\xa9\xe6\x0f\xd9\xa7.\xc0\xd2;\x0b\x8cM\xe61\xc0\xc8#~\xbd\x81u3\xc0%o\xadN\xe8O0\xc0:\x1f;\xfb7\xfb5\xc0\xc7\xcd\xf1\x12a\'*\xc0d\x08\xc9m\xdfe4\xc0\x7f\x7f\xa9\xb9\x0fN4\xc0:\x1a|\xb9G\x0e4\xc0Y\x88\x08\xc8\xad\xed3\xc0\xb2\xee\x89\xcf\x87K3\xc0Q2&\xb6\xad\xe03\xc0@\xcba\xc7D\xcc3\xc0x5\xf8]\xb0\xa04\xc0=r\n\x85\x8c\xcb3\xc0\xb4\xc7\xe1\xef\xa963\xc0\x80"\xbc\x82\xfd\xc11\xc0+\xacI\xd4\xab[1\xc0"\xc2$,\xd7\x821\xc0\x91RV[L\x1a0\xc0/\xb0\x9eF\xeb\x056\xc0\xebIRum\xf13\xc0\xc3\xf3\x00\xa4\xf4\xc73\xc0\x9a\x08\xab-\xe7\xb0.\xc0c\\0Q(\xed3\xc0\xbd\xbc\x8cRG!2\xc0\xed\x07\xe5k\xa1\xe33\xc0\x88\xbb\xf2\x8bO\xd13\xc0\xde1\xbb\x84\rN+\xc0"IMy@&+\xc0\x81\xb6>\xd7DF4\xc0b\xa7%\'\x1d\x083\xc0\x83@2|\xc1!4\xc0\x94U\xe2\x88\xd1\x8f.\xc0\x9c}\xa1\xeb&\xd13\xc0\xa4n\x97\xc6\x90\xfd0\xc0)W\xc2\x15\xbe\x903\xc0\x9c\xcb\x0bp\x8c\x18-\xc0\x84\x90\x82\r\xfd\xd62\xc0r\xc4x\xe5\x97\x0b3\xc0*\xb5\xf0N\x04\xaa2\xc0h\xf0\xb0\xd9\xc4u4\xc0\x93A\x9d\xfb\xdc%7\xc0\xc2v#\xc5\xec\x0e3\xc0\xe0;`\xc1\xbe\xda3\xc0k\xd9\x8d=2g3\xc0,3\x81\x05\x94-3\xc0\xf9\x90\xc4+a}+\xc0\xb2\xdf!`x_+\xc0\x14\xf8?\x11\xb6u/\xc0$\xb7*\xf2>J4\xc0\x8d\xab \x14\xe8\xf12\xc0>\x80!\x1f#73\xc0\x16\x051\x05\xf7\x945\xc0\xf6\x03\x97Yfq4\xc0\xa8\xe2\xd6ps(3\xc0\xf9\x02\xbf\'PV/\xc0w-\xb29J>2\xc0\xceU"3o\xd81\xc0H(g/\x8f\xbf2\xc0\xd6vM\xab\xc9y3\xc0\r\xf0\xc2h\xd2./\xc0,v\x1d\xa9"i5\xc0bu!\x83\x11\x000\xc0\x18*38\xf9\xf7-\xc03R\xf2`XR4\xc0\x1e\xe3\xeb\xbf\xb0\xf62\xc0\xd5\x0cT6C\xf25\xc0\x06?\x02}%h4\xc0%AeX8k/\xc0\xed\xb2\xa2\xdb\xc0\xd43\xc0\xd1Gv\xa8\xdbi0\xc05\xe83~A]5\xc0\x83%?E\xe5T4\xc0.#m\x9a\x82\x1d/\xc06H\xf3Z\t.3\xc0\xf1pdWJp.\xc0\xd6\xb5\xf9\x84\xad\xbf/\xc0\xf7q\xcc\x19,\x893\xc0\x8eU\xc6\xb8O\xed2\xc0A\xf0\x84\x8f\xfeb4\xc0\xe7\xcb\xce\x06r\xf83\xc0\xc6\xc4\xad\x98\xaa\x9a3\xc0\x90]f\x86\x84\xce3\xc0\xda\xb1y\xaa\xe8\xa43\xc0^V \\\xab\x0b-\xc0\x0cT\x8fX=\xbc5\xc0\x17V\xc79\xbaK5\xc0"\x8b\x9a\xed\xf8!4\xc03(pgb"2\xc0);Sl\x81)3\xc0}Q\x8c\rV\x112\xc0\x14\xc6\xd5\xf0\x18\xc50\xc0T\xac\x13"w\xb0.\xc0\x1e(\'SxS/\xc0I\xdd4\xa0\x14\xf63\xc04u\xd2{R\xa12\xc0<\x86\tU*\x923\xc0\x1666\x01c\x9f0\xc0\x96\x12U\x08\xf3\xd24\xc0P\xd2{F\x19\xa92\xc0K\x88\x19\xa3\x9f\xed5\xc0W\x826\x17\xf8\xd10\xc0\xa7\xc0\xb5\x91\xa1!3\xc0&{<\xae\x0bm/\xc0\xd0!.\x1d\xfeG5\xc0\xce\xc5\xbbM\xab\xf13\xc0g\x9a\x10\xfeD\xdd3\xc0)I0\x10\xca(0\xc0P[\xcah\xa4Q0\xc0\x9d\xc0\xd5\x1e\xc5\xb32\xc0?\x02\xd1\x871\xaf/\xc0\xb3$\xda=\xaa~4\xc0\xadJ\'\x965\xb40\xc0\xf0\xd3\xba\x14\xce74\xc0\x93\x18\xae\xeb\x99"3\xc0\xd6\xb6\x93\x17\x8dd0\xc0\x82Je\x99\x8e\xe92\xc0\xacc\xb1\xf1yB2\xc0B\x82k\x85\x1bz4\xc0\xa7Y\r\xd0L\xef3\xc0\x88%\xc9w\xc6\x9e1\xc0_;\x10\xf1\xe3\x03-\xc0\xd0ph\xd9\x1c\xe0/\xc0R\x1e;\x81\x99\x8a4\xc0\x16\xae\xb4\x89\x8a\xa4.\xc0\x1c\xa9\x88\xaai43\xc0uGRs\t\x8b2\xc0o\xbf\xdc8\x8b\xee3\xc0\xd6{\x8cM\\75\xc0\xb3\xf8\nL\x0ev%\xc0\x02J\x15\x02\x12T3\xc0\x1c\xdd\x1d\x01l\xea4\xc0\x96L\x83XP$5\xc0\x08\xb6\xfc\xee\xea\x93,\xc0m\xbb\xe8\xf4\xef\xdc3\xc0\x8e\x8di\xed\x05\x084\xc0\x91H\x8b\x18}\xf13\xc0\xf2\xbe\x98e\xa1P/\xc0VnZ\xdfG\xf81\xc0\x12\xd0N\xf3\xfc\xfc3\xc0\xea*\nA\xb0\xe1/\xc0\xf5\x01\x8c\x82V.1\xc0\xd1\xcf\x0e\xb1\xd9\xed1\xc0\xec\t\x81\x9c\xf9`3\xc08\xb3v\xb3dP4\xc0\xcbp\xd0)\x0b_3\xc0[\x92\xd8\x9c\x93@3\xc0\xad!\xc4.\xaa\x804\xc0\xf1f\x04k\xf7\x000\xc0ayL\xdeK\n2\xc04\xe2\xe4P\x83\x192\xc0/.\xf89\xcf|"\xc0\x84\xfc\xcf\x99\xden/\xc0s\xcd\xa1\x0b\xe2\n3\xc0\x8b\xf5$]\xa1i3\xc0\xd3\xcd\xab\x80\xab\xa02\xc0\x9e\x8e\x11a\xaet3\xc0\x04\xa5\xc9H\xf7\xd43\xc0\xf8\x1f\xe9\xaa=\xb05\xc0\x03\xaf0Wa&1\xc0o\xa4M\x8c\xc7\xda3\xc0\xd3\xc3\xacj\xa7\x0b2\xc0\xb2\xd6\x04r\xd7\x1a3\xc0\xcb\x10\x1e1|\xb20\xc0\xed\xb2n\xc4\xe6\x132\xc0\x84U\x13\x8a8!3\xc0\xd5;\xd1\xaf\x0b\xc12\xc0E!=7u.3\xc0l%\xdb\x92ff3\xc0\x08\xf2\xed\xf5"z-\xc0\r\xcc\x19a\x0c\r3\xc0\xdc\xcdn\xdb0\x992\xc0h\x91\x96\x1e\x8d\xdc2\xc0\xf0\xa9\xe5\x07\x18h0\xc0\x90\x95%\xe0\xfa\x963\xc0\xe1C\xb8[5\x010\xc0\xecU\xa7h`\xc50\xc0\x19\xf1\x1a5\xaa\\0\xc0\xd2\xbf\x16\xfe\xe2:-\xc0\x8e\x8e\x976;\x1e3\xc0U\xe2{\x19\xfc61\xc0E\x9e\xf5\xba\xbe\xec3\xc0\x11\x88|\xcd1U0\xc0BP\xd3c\xa6j1\xc0B\xbb\xd4\xd9\x9d\x912\xc0\xf2\xad\xff(cz3\xc0!^+\x85\x9e\x0c3\xc0\xbe&\xae\'\x8c-3\xc0\x12\x06<\xc7\xf6\x085\xc0\xfd;\xbdL\x92\x933\xc0\xf5\xd8\x8d\x82}\xf32\xc0"2\x00\xa7x\xb92\xc0\xe1\xb6\x9c$\xc8\xce2\xc0xz\xa4,\xf4\x083\xc0\x03\x14\x7fy\x1b\x03/\xc04s\rD\x82"3\xc0\xbe\x84*>\xf9\xfb2\xc0\x85\xf7\xca\x17\xea\xae0\xc0\xe6\x1e\x16t\xd1[/\xc0\xaf\x1b\x91\x19\xc0*2\xc0q\x87\x18\xcb\xc3(3\xc0\x10R\xb1\xdb\xfb\xa52\xc0\xec\x11(\x1d\xfe\x9e3\xc0\x94#\xdb\xf2\xf0\xf33\xc0*p\x8a\x8c\xe8\x073\xc0\xe5\xcb71\xc8\xdc2\xc0\x83\x06;\xde\x0e\x904\xc0F\x83\xe8VK\xda3\xc0Q\xed\xe3\x08,03\xc0\xefor\x19\xf5n5\xc0q\x06H\xc82n3\xc0\xe5\x0e\xd8\xf7\xe7"3\xc0\xb2\xbe5\xc5\x85\x083\xc0\xbe\x90\xb5\x07\x01\xe02\xc0\x13Y\xa1\xdd\xd7\xd12\xc0\x07Cd\xaa\x83&-\xc0\xd8\xe9O\x9c6\x123\xc0\xdc\tkf\xa5V5\xc03\x8a\xdc\x94\xd7\xed,\xc0;\x9f\xca\xf1\xa5\xac2\xc0\xcbA\x8d8\xffG2\xc0\xaa\n\xbcU7~3\xc0s\xfc\x8a\xf5\xf3\xf42\xc0\xa0\xcci\xcf\x94\xf02\xc0\x0b\x92:\x90p~1\xc0\x03\x1aw\xfdx-2\xc0\xaf\xa0\xecG\x81\xdb2\xc0Ma\xd3\x10~\x173\xc0]V\x92\xc2\xdb\xfc2\xc0k\xb9\x8b\xa3\x83\xf44\xc0\x1f\xd9\xafd\xb0\x025\xc0\xf4/\x106In5\xc0\x1e\xbb\x02R]\xd11\xc0\x8b:\xb0\xa9/\x8b3\xc0\x8e7\x7f\xd7\x1dh3\xc0L\xd1\x15\xc4w\xd33\xc0`B\xd4\xdc!\xb13\xc0\xb7\xb6\x1e\xe9\x03:2\xc0\x82\x90\xcd[\xd7\xa22\xc0\x04\xb6\xf4Hr\xf33\xc0\xf1\xae\x15h\xd9\x133\xc0\x11\xa7V\xcbB\x0b3\xc0\xb2n]\x11ok,\xc0\xd5h\xee{\x8c\x062\xc0\x1d\xd0\xad\xf0\x7fU0\xc0^\xbck\xdfv\xf31\xc0#\xe1\xd0p\xee?/\xc0\xad\x0f\x13f\x8c\xd62\xc0\x86\xf8=\x9a\x8a43\xc0\xa5\xb0\xc5\xa1\xac8/\xc0\x1cLs\xd2\x8d\t3\xc0\xd0\xb0p\xa1\xb6\xe4,\xc0\xd1\x94\xee\xa5}D3\xc0\xa6v\x11\xd1}\xff2\xc0\x1d\x14\xd6\x81Dg3\xc0\xd8>nv\x01:4\xc0\xce\xfa\xde\xfc\x02a-\xc0\x1a\xba\xb0\xeb\x8213\xc0\x07k\x17\xd8\x00\xf04\xc0;\xcb\xbc6\xd3\xc54\xc0\xf63\x02\xa4\x19\x15-\xc0[#\x9dG\x84\xe72\xc0\xbd\xbf\xdbC<\xe3/\xc0\xb9\xcfE\xc6(\x8a4\xc0\x0b\xe8,\n\x9d\x1d4\xc0i\x91\x80\x7f\x0bB4\xc0\xebv s-H4\xc0~fc\xc7\xac~3\xc0\x92D\x0f\xce\'\xec4\xc0\xca\xad\xb6\xf3\x07\xc75\xc0\x89\x91j\xaa+\x0c2\xc0\r\x079\x06\xa4s3\xc0\xecC\xba\x88>.3\xc0\x97\x9bm\xc8\x99\x845\xc0\xa2q:\x90\xba\xce2\xc0\x0c\x9f|\xdd7\x814\xc0A"\x18r\x90]3\xc02\xb7\x1e[\xcb\x90,\xc0\xc6\xd80w\x03\xae0\xc0\x9c\x9b\x03s\x98\x035\xc0\x10C\x99a\x9dk-\xc0\xde\x9d\x8c<\x90\xb32\xc0K\xc0\x0c\xc5\xd5>5\xc0\xa3B\xde\xcc\xc3`-\xc0P%\x19\xfd\xc6\x192\xc0\x85r\x88\xe2\xf5\xea2\xc0\x81n\xed\xe1\xcb\x112\xc0"\x9f#\xf4\xd9\xed2\xc0\x1a\x89n\xb5\xa6^4\xc0\x1et\xa5\xd4\xfd\xd61\xc0\x7f~Z<\xdc\x1f4\xc0\x1d\x83\xf2\x0f>\xcc2\xc0I\x18]\xad\xec\xb32\xc0zCO\xa2"\xe6/\xc0\x0f\xcc\xf4\x94\xb6A3\xc0\x8a\xa8\x80\xa8Q\x063\xc0\x83\xd4\xc0\x86W\xfc/\xc0\x126Z\xc4~54\xc0\x05\xac-\xdaW 2\xc0\xd8>T\x01\x98\x1b2\xc0\xf4\x07\xb2\x07\xfe\xe14\xc0\xbb\xab\x84\x0f\xf5Q4\xc0\x92}5\'1I3\xc0\xf4\xe0:\xbb\xb8\xb6-\xc0\'\x1b\x01\xc9(\xaa2\xc0\x0b.V\x99Yx1\xc0\x0b\xca\x11\x0b\x91h4\xc0\x14\xe6\x94H\x7fY3\xc0\xe9>\x08-eu&\xc0\xd3\x00\xf6O\xf6]3\xc0\x8b\xe9\x03T%\x1f3\xc0\x0ca\xadB\xe9&0\xc0\xcfn\xa6\x16\xa3\xd1/\xc0m\xbb\xf1\x15\x85C2\xc0\x818=\xddb55\xc0\x11\xc8\xdch\x0c\xc84\xc08@$\\\x82.4\xc0\x8af\x90\x88\x85\xe42\xc0\x81\xfdE\xa5.\xce2\xc0\xb3B\xc9\xce\xf4f2\xc04\xf0\xc95>\xea1\xc0\xf4e\x8d#\xabs2\xc0\x80\x12\x90\xc2"\xfc2\xc0N\xa9u_\xb5**\xc0\n\x8f\xd5*\x19\xfc2\xc0{\xb0L\xfcc!2\xc0V\x8bd\x90\xbd^1\xc0\x17L\xb3\xa3\x87\x824\xc0{\x1f\x903\xe0\xd54\xc0Y\xa8q\x91`\x075\xc0J\xdf\x99\xea\xe8\xc94\xc0\xbf\x11\xdbv*\x9c2\xc0\xde^\x97@\x07\r1\xc0\xee0\xec\x04#:5\xc0=\x18"\xf7\x9f\xf92\xc0\xe0\xee\x13c\x1f\x005\xc0&\xa7\xd0\x07\xd0\xe41\xc0l6\xe6\xff\\#0\xc0\xb4\x91\x90&\x8e!3\xc0\xe2\x94|\xa9\xa4%3\xc0\xee\xee\xa0%~\xf22\xc0\xe14c%f\xfa1\xc0H@\xf4\xef\xc9\x122\xc0j\x9e*G&g*\xc0\xe7%C\xa0Q./\xc0\xfe\xe3\x06\x90\xf1!2\xc0\xebI\xaa3\xe143\xc0J\xbb@@q\x06-\xc0\xfa\xaa\x9e\x0f\xd6\x1a4\xc0V\x95\x02\x9e\xc8L*\xc0\x19\'^#\x1aN3\xc0\xe2Y\x0fYo\xfc2\xc0\xf3@\xf6]\xc6\x9e3\xc0k\xb9\x8a\x8a\nt3\xc0[\xb5|?\xc5\xff4\xc0\xbdS\x0c\xfe\x8fB5\xc0\xbf\xfd@\xa7\xc390\xc0\n\xfe\x07>\x8a\xb54\xc0\x1b<\xfan\x8f\xea1\xc0\xab\xd3\xeb\x1f2\xa23\xc0<s\xa8\x04\xfcu3\xc0^\xd8\x8f\x8c}R2\xc0s\xde\x86\x9d,\xd82\xc0q\xa3h\xd8m\xd8,\xc0\xe4\x8f\xaf\xabu\x84.\xc0~\xd5\x93\x19\x83\x152\xc0\xac+"\x1b\xd5n3\xc0;\xf9y\xad\xedA3\xc0C\xdc/X\xffB2\xc0\x8br\xd0\xa8\x8e\x0f0\xc0MN2\x8d\xc5\xef2\xc0\x9e)\x955La0\xc0\x01mR\x08\x8d\xfb,\xc0d\xb2I\xa7\x81\xb85\xc0uBi\x90\xd5\xe82\xc0_x\x9a\xb9\xc5\xff2\xc0\\\xb4\x88\x12\xba*0\xc0\xef\xa0ng\'\x882\xc0"\xc5_Lo55\xc01\x0f\xab\x8eOV3\xc0\xd6\xf8\x11\x14\x87\x8e5\xc0}4p@\'$3\xc0\xf5\x1f\xcb\x16\xf8\xe33\xc0\xbc+iYh\x15/\xc0spG\xdf\x91\x9e-\xc0\x95\n\x1egtu2\xc0\xad\xe2U\xcb\xa1\x0c-\xc0\xd0m\x98_\x88\xa01\xc0\x13\nf\xdc\xf6\xdf3\xc08\x83\xe7\x85\xf9\xb8/\xc0C\xb8\x14\x88{x-\xc0\xdf\xda\xc0\x94fI1\xc0P<>\xf5\xb9\xd10\xc0\xc4A\xcd4Q\xc52\xc0J\x16\xf8\x16\x01H6\xc0\xb0\xd2\xb6\xe5\x1eJ5\xc0\x9b\x12\xa9\xed\xc9x3\xc0\xceg\x1a\x9c\xfa\x832\xc0\xcf\xdd#\x95\xdf{2\xc0/\xe2\xd2\xc6\xb8o2\xc0\xe3X\x87\xd9\x85b2\xc0\xdc\x9b~\x82h\xd6,\xc0V\xb3O\xfa?(0\xc0R\x9a~T\xca\x182\xc0\x16\xcb\x98p?B-\xc0\x82"1PR=\x17\xc0\xa2\xb4\xfc\x82\x91;0\xc0\x05\xd6;y\xb5v1\xc0\xf8\xf1\xa2E\x8c\x853\xc0\xe2\x8f\xfe\xae\xa7\xdd3\xc0\xbe,\xc2\xf1Q\xc52\xc0Y"\xac/*x2\xc0FXw\xff\xe9c2\xc0\xf7!\r\xe9\x11\x9a.\xc0\x94\xca\xfaP\xf1\xbb$\xc0\xc3E\x8a\xed\xc2\x074\xc0\x87\xf57}\x8c\x84-\xc0\xe3\xc6\xef\x9c\xd925\xc0{\x19\n\xb9\xae\x863\xc07\x9d=\xc8\x9e\x9a2\xc0\x00\xd0A\xb0\x95\x9d.\xc0\xf2\x96\x8c\xa7\xff\xcb.\xc0\xc2\xbc<\xa05\xe00\xc0\x99GS\xf6\xeb\x9e1\xc0m\x81\xa9\xf4\xb2a5\xc0\xb1\xb00\r\t\x854\xc0\xe1\x0bAe0\x100\xc0\xa6{6\xa7L\r3\xc0W;\xc5Z\rb/\xc0\xcf\x0e\x99\xf0\xfc\xc12\xc06\x90\x17\xd7(w1\xc0\x8f\xc75\xa8\xe3 1\xc0\xeds\x9e\xda\xdfO.\xc0G\x98\xa0\xf4\x0b]-\xc0\xff>C\x8d\xdb\xe32\xc0u\xca(\x8e\x9e\xd23\xc0:\xbb1\xfa[\xaa0\xc0p\xfc\x00k\xc1\x1f3\xc0\xb0g\xba/\x9c\x853\xc00)\xc7\x14\xa3c2\xc0\x9a\xb7&H\x1c,0\xc0<\xa7i\xbb\xa1\x935\xc0\x97\xe7\xbc\x98u\xfb2\xc0L\x86\xced\xaf\xc82\xc04m{\x83o\x9f,\xc0\xb4\xc9\x1cV\xfa\x193\xc0%Sva\x99\xfb0\xc0\xa7jr\x87\xf3\xd5.\xc0\xe0\xa3\x9el\x9b\xaf3\xc0\x03\xabk\x8d\x0e\x8a3\xc0H\xf3\'U\xed\x8e.\xc0c\xcaZ\xd3\xbbm2\xc0G\xb0\xddzB\xe33\xc0\xe5\x90\xd9\xd4\xa6\xe4/\xc0\xff\x97\xc7\xda\x1eU*\xc0\x15\'cDN\xa1/\xc0\xeb\xea\xe8+\x9c=5\xc0\xeb\x03\xa9@\x01\xc91\xc0\xaa\x1a[\xc04\t.\xc0\x95\x18^AsH-\xc0Pw#"\xd1]\x17\xc0\xaf2b\x8e\xa3\x13-\xc0&\xe5q!~\xce2\xc0}m\x81\x85\xc7\xd32\xc0\xbb\xb6\x17S^G0\xc0\xda\xd6\xdeRB\x813\xc0U:?\x8a\xa8q3\xc0\r\rfE\xf9\xb50\xc0\'\xdd\xab\xc4\x07\x010\xc0\xbck\xe9t\xd2A0\xc06\x84\xd6G,\x894\xc0\x9c\xaa\xdc\x94\x85P,\xc0<\xe3\x80#\xe8\x0c3\xc0Y\xa1\xc7\xdf,i0\xc0\xf5\xf6\xcd\x97\x1aJ+\xc0z}=\x82}A5\xc0\xd3\xc9gtHx4\xc0i:\xeb\x92\x11\x824\xc0o\x17\r\xd0\xf6].\xc0\xf3\xfec\x9c\xb6\xce4\xc0\x10\xe4\xc6V\xb4\xe93\xc0\n\x9c \xe3\x9fz3\xc0\xdd\x03m\xfa\x87\xd42\xc0\xbd8\xb4\xe4\x80\xe24\xc0\x07\xb6\xc1Yo$2\xc0\xb8#\xe2\xa3\xc2p3\xc0B\xbd7\xb7\x97\x942\xc0\xbb\xe7\xf00v\xe31\xc0\xb47\xc5\xa5j\xc9.\xc0bs\x0f\x88\x18\xe2.\xc0\xabb:b\x1a\xe61\xc0U\\\x95t\x9c\xfc2\xc0\xb1(\x04\xcb\xea\xe33\xc0\xd7\xf8\xd4\x9f\x93\xcb1\xc0\x97\x1f\xf0\x1e\xd6\xc8+\xc0\'\xc9}\xd9b\x1d4\xc0\x08\xf6\xee\xa5\xe4t4\xc0\x8b\xa3\x12\x16\x83J3\xc0\xd1\xfd\x90\xb1\xf553\xc0\xa4\xa2\xe19\xf9~.\xc0\xfb\xc3\xdf]\x01\xdd2\xc0R\xf0\xd2\xb6\x0e\xab.\xc0\xc6U\xcf\xd9\x90\xaf/\xc02l\xa5M\xd0\n1\xc0wlm\xd7\'\xfd1\xc0#\xf4w\xc6l~3\xc0\x8eu&\xe9\r\x8c4\xc0\xa3\xef\xd1\xb0iS5\xc0\x1a;\xf5@\xd4\xf34\xc0DHN\xa4\xcb\x8d1\xc0ar\xc8jo*4\xc0\xc4\xa9\xec\xf0]n4\xc0\x95\t\x9d\xbd\x02\xfb4\xc0\xb6\x04\xc7\x91\x0c7-\xc0\x00\'\xa9\xf6\x1cH-\xc0%\x8a\x16.\x9a\xb82\xc0\x05\x97Km\x89\xe91\xc0\xd4B\xe8\x96\xfei5\xc0\x94\x9a=\x1d\xfd\x193\xc0%\x17\x80;\xea\x043\xc0\xd0\x90\x91\xfd8\x873\xc0&\x1dDz2L4\xc0\x83\xf1\x9d\xa2S\xd22\xc0\xd4\xe1\xf0\xde\x82\xdf3\xc0\x93o\xf6\xe1`L3\xc0\xa9\x87\x9b\xd2\xfa\x1a0\xc0 mh]/\x013\xc0)\xb13\x04ec2\xc0c\xef\x81\xc7V\n6\xc0\xe1~\x1dL7\x931\xc0\xa7v\\QE\x8c3\xc0\xac\xa4ink\xc82\xc0\xe0\xfc\\\xff\xfat3\xc0\xc3\x0f0e\xe6\xcb2\xc0^.\xc4\x8f\xc1H4\xc0\xb6+\xc8\'@g2\xc0\xfc\x15\xaa\xe9$\xb84\xc0Q5Q\xb3\xed\xe3,\xc0\xc4Dk\x19\xe0I5\xc0R:\x1f\x81<\xf32\xc0&\x08y\xe5\x8e_2\xc0\t\xc1s\x8em\xbc4\xc0\x8d\xd1\xd2b\x8bF.\xc0_\xb8\rD\x05b5\xc0pg`*442\xc0\xd9\xaa\x12;]]-\xc0\xf9\xacC\t\r92\xc0\x08\xa88\x91]K3\xc0\xd8\xa4+\t\xfd\x941\xc0z\x14\x0c?\xaa`3\xc0\x19\x01\xf9\x8c\xdb\x125\xc0\xd3o\xd81M\xe24\xc0\xed\xeah\xf4A\xb64\xc0s\xde\xfc#/\xf22\xc0Q$\xc2\xf8z\xb60\xc0\x9e\xc1\xfcr\x9b\xed1\xc0/\xc7\xe0\x14p>0\xc0%aB\x99\xd6\xf1/\xc0Z\x8co\x91\xd0\x16/\xc0~\xe4\x82\x06qP/\xc0S|+9Yj4\xc0\xfe\xc7\xc8G\xdb#3\xc02(\xc7\xb6]\x175\xc0K\xb2h\xea^\xea2\xc0\x0cDJ\x02Q\x083\xc0u\xdal\x84(\x82/\xc0\xa5_PyLd5\xc0nz\x1e&\xef$3\xc0\x8d\xf9\xf2e\xa4\xdf3\xc0\x8e\xa1\xd3\xca\xc2\xfe/\xc0\x91\xf9J\x10\xb3A5\xc0j\xafp\x92\xd3\x143\xc0\xfa`\xc3\x16v\x053\xc0vIu\x8f\xd713\xc0\xd0\xd2H\xa3\xb9-3\xc0\xcdKsJ\x8c\xaf3\xc0}1?o#l2\xc0C\xdf\xf2\xd7\xb9&3\xc0\xa8\xa4S]\x9c"3\xc0\r\xf2\x06\x9dS\x183\xc0\xb8\x94\x8f\xf7L\xe1/\xc0\xf9[\xdfaNj2\xc0n\xecT\xd4\x06\xde1\xc0\x08\xd7\x8e\x87\xa6[/\xc0a\x81e\x80\xaa\x8c-\xc08&z\xe7\x99\x0f2\xc08i\x06M\xd1\x98-\xc0\x96s\x08\xd6\xcb}4\xc0\xf5\xe0%NO-3\xc0\x15Cn\xaeM"3\xc0V#\xe8\x1c\x01Y3\xc0\xf2.j;\x10[4\xc0RL\xe9\xa6:X5\xc0$\xc1\xc7J\xd9s4\xc0\xa6\xd4\x19\xa3\x0eI1\xc0\x8fl\x936\x10\x173\xc0\x90\x18oh\xa4#3\xc0e0\xb0\xcf)\x81-\xc0\xf5\x8c+\xe1\x82\xba4\xc0\xf9\x0f\xef\xa4h84\xc0\x8a\n\xceo\xf4\xd23\xc0\xbf*s\xe6\x9d^/\xc0\x0b\xde3\xb1\xdb\xa4*\xc0\xe0V2+\x0e\xe52\xc0\xc4\x95-\xad\xde\xd44\xc0e\xa8\xd5&\xa3\xbc4\xc0K\x87j\x9a\x1aj3\xc0\xbe\x93\x0fW\xf3t/\xc09m\xc9\x9f\xaf_1\xc0\\\xd9\x7f\x8c=\x81-\xc0\x19\xdd )\x95q/\xc0\x90\xac\x967\xd5a2\xc0\xff\xc7\x81#H(3\xc0 $\xdb\xc9\x18\'3\xc0\xb5~\xd8Ew+3\xc0,\xd3x0J\xf1,\xc0{\x0bG)1\x1e3\xc0\x80+\xbb\xb6\x90\xd63\xc0\x07\xc6\x89\x88\x1d 3\xc0]\x14\xc1o\xda\xba2\xc0FM\x98\x98\xc1\xbd3\xc0\xf6\x15s\xce\xd452\xc0`K\x1f\x1c\x17\xcf3\xc0\xf2_\xa1\x9a\xd4Z3\xc0E*\xbd\xd2p\n2\xc0R[--\xac04\xc0\xa3&\x0c\x07c\xfe.\xc05vS\x17%\xd0$\xc0\n\xcc=\xe2\n\x912\xc0\xae\xb6=\\\x9e\xff2\xc0\xabDP\x96\x0c\x1f3\xc0\x9a%$\xa1\xc582\xc0\xe9\x82\x14\xe9\x07\x84/\xc0t\xfcI\x15\x99\xc6/\xc0\x0eS\xac\xdbNG3\xc0\x10\xf0\x8a0lU3\xc0\x14y5\x1bK\x8c5\xc0>\x9d\x9c\xf9\xfcR0\xc0)\xa7\xd31Gr4\xc0-Z\xe8\x87F|3\xc0\x0f\t\xf6b(<3\xc0\x9a\x1c\xac\x19)I3\xc0,m(\xcf\xa7\xeb3\xc0b\x95\'\xd3Q+3\xc0\x1e\xafHjI\x1f$\xc0\xfb#<Z\xa9E3\xc0\xcf\xd0\x87\xa7\xadx3\xc0\xac\xbb\xf7h\x93\xf54\xc0\xd0#H\x1b\xed\n3\xc0\xed\xb4O\x1e\x98\xb2+\xc0c\xeeZ65-2\xc0wk\xa7D\x9a>5\xc0=Y21\x0c\xa6.\xc0;\x8ci\\\xb8\xc94\xc0\x01\xd0qNdI3\xc0\x1d\xb6mK\xd2\xc20\xc0\x16\xfam\xe2c\xb6-\xc0\xab1K\xbb\x82\x155\xc0\xf5\xb1\xbb\xf1\xa1>2\xc0-\x86\x9d\x1e\xc5"3\xc0o5\xcb\xe2\xf0\x143\xc0vp5\x1f\xd1\x103\xc0\xd04m\xea\xc4h*\xc0\x91\x91\x1d\xe7bn5\xc0Y\r\x00]~\x91/\xc0\x13%P\x80\xca\xec4\xc0zq\xa5\xff\xb1\xf3&\xc0\xae \xc9#w\xea1\xc0\xdbX\xe9\xa1+\x0e5\xc0IR;\x9c\x8d00\xc0\xa0\xa9\xdd\xb7\x15E1\xc0\xe2L3KT\n4\xc0:\xf3\'\xa0\'\xfd.\xc0\x1f\x8dg\xd7\x8f\x8f1\xc0A{P9l\xec/\xc0\xbd\xf9\xf1\xc3\xde\x113\xc0\x86\xc3\xab\xfc%75\xc0H\xbc8*\x02S3\xc0\xd6\xd7\t\xfd\x19e3\xc0lI\x0fC\xd3\x1c4\xc0\xb5$\nH\x84\x000\xc0d\x0b\xa9\xaf\x7fc5\xc0T6\xb1\x85.\xed.\xc0\xdf\xe6\xc9D\x95\xd73\xc0\xd3\xcc\xac\xdf\x19\x084\xc0\x90|\x1e\x01\xb6t5\xc0f\xa4H\xe2\xf4]/\xc0;\xc6\x99\rI!0\xc0{$\x8bC\x9c\xbc-\xc0\xed\x05f\x0c\x11P3\xc0tS\xbd\xb5U\xfe4\xc0&\xf5\r\x8c\xa8\xf41\xc0\xee\x17\xce\xffv\\*\xc0\xe3T2\xac\xe2\xc1/\xc0\x7f\x88\x02\x8d\xc7n\x15\xc0\x87\xeb\xb0n\xff(4\xc0\x81\xce\x18\x02\x17?4\xc0\x80W\x027\x1b\xef0\xc0\xa11u\xdd\x03\x181\xc0\xbf\xd8G\t\xf5&1\xc0m\x0f\x97=]\xb25\xc0\xc2\xe0E\x18\x91-3\xc0mq\r\x9cJ94\xc0]\x1a\x1bY\xd2S4\xc0\x0b]l\xd9\x9c\x123\xc0\xc6P?\xc3\xbf\n1\xc0]@\x9c\xdf\xe6\xe4)\xc0\x105=\xa3*J2\xc09\xd5\xae"\xa6\x171\xc0\x1e\x89\xa1\x9a\xe1W3\xc0\xe3P\x85u\xb032\xc0j\x92A\x91%$0\xc0zT\xbe\xc0\x15\'4\xc0\x90\xa7p\x9b\xd8\x8c4\xc0Fs\xec\x8f\xa4\x020\xc0#\xaf\xba\xfc\x18#3\xc04\xeb\xba\xbe\xe2u3\xc0"X\xd5\xf1T,4\xc0\x15\xe6z\x8b\xdb\x7f3\xc0\x9ed\x13\x074@4\xc0\xb9\x1f\xc1\x10\x06\xc5-\xc0h73e\xb3\x8c1\xc0\xe3:\x96\x9f\xde\x083\xc0\xa7\xb8\x90\xf7\xb5\xd42\xc0-\xe0\xbc\xbe\x94k*\xc0\xa4\x01k\xa0\n\xb30\xc0\x06\x914\xab\xcd30\xc0\x9d\x94\xe5\x04\xde\xe22\xc0\xec\xe6\x93Io\xcc4\xc0\xb3\x15\xe4\x82\xb6\xbb2\xc0RqA(\xe5+1\xc0\xa9\xa0x\x01+w5\xc0\xc1\x08\xc1\n\xb6R4\xc0\xda8S\xa8\xa5\x9c3\xc0\xc0|\x1cC\xc0\xad/\xc0\xb2\x1d}\x17,\xb9*\xc0H\xde\x0f\xef9\x881\xc0K3\x99\xf8C\xc22\xc0\x18\x98:\xff/\xf11\xc0\xe5\x04\x1b\xd8N5/\xc0\x12<@g\xb9&3\xc0\xf0_\xf7)\x0e.3\xc0\xf9iz\x03&F+\xc0\xcdIns\xa5{3\xc0\x1e\x86\tce\x9e/\xc0\xd1\xfd\xce\xc0\x8f\xf01\xc0o]\x86?X\xf5-\xc0A\xa5\x14\xf58+5\xc0\xd7\x16\xd3\x16\x86\xf91\xc0\x19b\xed\xad\t 3\xc0_\x86BG\xbc\xfa-\xc0\xf7[\xb7x\xf0G4\xc0[k\xa1v~"3\xc0\x96|\xb0\'\xba\xcb4\xc0\x9c\x03\xfd\xe2\xb8\x8d2\xc0\x8f\xf1[?\xe8]/\xc0\xbcht\x8a|\x996\xc0\xa7\x98\x95\x9d\xbe\x136\xc0\xb9t\x9b\x9b\xa8H2\xc0\x9b\xc4fp\xf1\x0b/\xc0"\xa3H\xb0\xa4\x0e0\xc0\x11i\xf6N\xdc^4\xc0\'\xcf\xb5)\x87\xac0\xc0zV\xae\x8b=\x96*\xc01\xd9\x86\x8c\x93-4\xc0&\x91]\xac\x9f\xc23\xc0\xd0\xc7\x99\nf\xeb2\xc0\xda1`/\x10|2\xc01-\xed\x7fi\xd3/\xc0\x05\xec\xb8z\x9d\x9d \xc0y\x01\xcf\x15\r\xb42\xc0\xe5\xa6\xf4\xa4\xd0\x19/\xc0\x18\xc4\xba\xb3(@3\xc0\xffb\xc1\xe6VK2\xc0i<\x83O\x8c\xa4-\xc0\xdd{\xdf\xe9\x08\x98-\xc0NA\xa5\x1f\xcfw/\xc0\xf8\x17\x93\xdd\x02N3\xc0YBb|\xa1\x963\xc0\xa9\xf6\r\xd5&\x126\xc00\xea\xa9\x83\x96\x8b3\xc0\xf3\x89\xf1\xc7pz5\xc0]y\x97\xa7(H0\xc0\x90WL\x8a\xe0+5\xc0\x95\xc7d;\xb5\xad2\xc0\xaf\x88\xbd{\x8a\xf9/\xc0Q,&f\xb2#3\xc0I\x11\xfaG\x19n3\xc0t\x19t\x9e\xe394\xc0\xf2)nU4_3\xc0\x99\xc2\xee<.J5\xc0\xb1\x0c\x87\xe0\xefl3\xc0G\xf7G\xdc\xad\x9e0\xc0=\x9c\xc9"\x86\xa66\xc0\x1c\xd3#\x9e\xb621\xc0\x04*\x9d\r\xe9N2\xc0![\xe8F\x95\x066\xc0[\x07[/\n\xc63\xc0|\x06{ev\xcd2\xc0\x7f\xbb\x12^?\xc6.\xc0\n\xd5\x88\x97sH3\xc0\xafN;\x16\xb1T2\xc0\xb5\xab\xa9\x91\x98\xb42\xc0\x16Z\xec\xc3;g1\xc0\x00\x93\xcd\x8dZ30\xc0\t\xfe\x95\xe2f\xf8.\xc0\x86\xe0\x86&\x8a8/\xc0"r\xc0\xc6\xb1P2\xc0\x93\x16Ti\xfdT2\xc0W\xdc\xa4\xca~\x0c2\xc0W\xbd79\x81\xe7/\xc0\x9a+.\x87r\xfe3\xc0\xb4\xa6\x1b7?\x9a.\xc0\xbf\x94m\xa4\x17\xa8.\xc0\xb9R(F\xec\x073\xc0\xa9u\xfd\x05U,3\xc0(X\x05s\xd8m3\xc0O\x03#\x1d\x98~4\xc0\xb6\x06\x14\xafs\'0\xc0(\x07\x05\x14B\x9d0\xc0\xc9,\xa6e*:3\xc0\x89]\xda\x98lX1\xc0*d\x8be(@3\xc0E\x9aoG-C/\xc0\xaeG\x95\xc39=3\xc0\xed\x17\xa2a\x0e\x863\xc0\xe5\x04\x87A\xb8\r5\xc0\xcf\xd3\xff\xf6\xd4\xfd5\xc0\x1e\x1d\xf3]_\x94/\xc0iS\x1d\xa9\xd0#2\xc0\xdd\x8c(\xdd\x1d\xea3\xc0YT\x9c\xc7\xc6$3\xc0\x9ei\x9dcg\xc70\xc0\x81b\xe5xK\xef/\xc0\xfc=\x8b\xbd\xc1\xaf1\xc0\x8f\x99C#)1-\xc0\xd28\x9bk\x83\x8c6\xc0JB!J(J4\xc0\x9b\x94v\xad\x9d\xb54\xc0AkFb\x07\x8d3\xc0\x0e\x8ahi\xaa\x073\xc0\x111=\xc6Y}3\xc0\x0b(?\xe8i\xf45\xc0I\x80\xa3(E\x9a-\xc0\xb9\xb1\xb9\xb6(\x003\xc0L\x9d\xe1\x05I\x1d/\xc0&\xc5q\x08\x02u4\xc0A}\xcfE\xfc[0\xc0\x8c\xbb\xa0D\xc9v/\xc09NddKj3\xc02\xb4k6]\xc2.\xc0w*#\xbd\x93\xbf4\xc0\x1e\x19\x89~\x17\x002\xc0\xc7\xb0\x97\xb3\x9b\r-\xc0\x8b\xf4\xea{\x14\x16-\xc0\xcf\xd6\xe3\xed\xb7t4\xc0A(\x92\x0e\xe7\xd4.\xc0\xedE\x8fR2D3\xc0w\xfd\x02*\xda\x151\xc0\x9e`\x9c\x17,\xf8-\xc0i\x8a\x95\xae\x19\x82,\xc0)pxC\t\t5\xc0\x0bt\xf6\xd9\x1d33\xc0z\xc0\xde\x1e\xc2\xcf4\xc0\x07\xe7\xd5\x1ez\xcf6\xc0\x05\x1c?\xbb\x8a\xa72\xc0\x10VxJ\x99\xdc0\xc06]\x06\x9a\xd6\x9d\'\xc0\xa2\xbe\xf9e\xa5\xce0\xc0z\x92\xd9\xd4\xff\x8f0\xc0e\x1f\xc2\x0e[\x081\xc0p\xc4o2\x13X-\xc0\xb2\xa5t\x10\xbe\x012\xc0\x85\n\xdfw,\x96/\xc0\xb7Fd\xd4\x95\xfb2\xc0\x1b\xa9\xb9yQ/3\xc0\x84\xb8-\x8a\xa5\xd2/\xc0\t8\x95\x0f\xca\x9a3\xc0x\xd0\x9e\xa8<\xc62\xc0=\xcdc\x8b!\xd53\xc0XA\xaf\x03B\x9a-\xc0!\xe0Z\xa9\xebd2\xc0&\xac\x8d\xa4W\xf43\xc0"\xad\x1c!\x0b^2\xc0\'"\xbcFv`0\xc0\xa2r\xff\xd1\xf4}*\xc0\xed!`\x0e\xbf\xf73\xc0\xb9^]\xd0\x05\x8b3\xc0\x7f0\x9fg\xbex3\xc0\xd4\x84;\xd4\x95X5\xc0b\x1c\xdc\xc3\xb6\xe92\xc0\x7f;\xdf\xcb\xca^4\xc0\xf6\nk\xbd\x9c\xfc,\xc0l\x16I\x0bi\xf32\xc0\xd2\x04+/\xd0\xe9.\xc0cH\xf7Lhw2\xc0\rZ\x1a\xda_D3\xc0K\xc4\xcb\xbc\x05\xe43\xc0I\x06\x1c\n\x80L3\xc0%\xd9\x04\xdfFw4\xc0\x90\x00\xc1\xf0\xcfq4\xc0\x90t\x156\xfd\xb42\xc0\x02t\x8f\xd8u\xde4\xc0\x02\xe1\x0b\xb0w\xeb5\xc0\xb3\xc19\xfe\xa2\x933\xc0\x17\xc9\xf1\x84I\xba0\xc0y\x8e\xb0%\xfa\xea1\xc0\x1b\xf1\xab`\x05,3\xc00e:SG>3\xc0\xae\xbaz/L\xac,\xc0\x9b\xcf\xa2\x03\xe4@3\xc0\xe5V\x1b/\x99&0\xc0\x98\xe5#?\xbbt1\xc0\x91\xd4D\xca\xc9\x042\xc0\x00B\xcf\x00\xe4f1\xc0\x0f\xf3\xc660\xbd0\xc0\xec\xb23\x89\xd4=3\xc0I\xdf7\xdf\xd2\xdb3\xc03,`\xee/\xb33\xc0w\xe4\x017\xf3]4\xc0\xddw\xe5\xe4\xbd\xdb2\xc0\x06\xd5\x13\xbb1\x7f3\xc0\xc4\x19\xde\x10\xbd\xb84\xc0\xab\xd1\xf2GN.2\xc09\xf4\xeb\x85J03\xc0\xd2\xe7\xb7\xf6\xc9\'0\xc0P\x84\x8d\xa1S\xfe4\xc0\x8e\xd5\xb1\t\'\x88*\xc0\xa1B5\x18\xe1f0\xc0\x14\x84\x88\x00b20\xc0\xd6v8\xb3BV0\xc03C\xb0\xc5\xf333\xc0\x05\xa8\x1cB\x86I3\xc0\xf9\xdf\\\x93d\xba1\xc0\xa1\xdb\xe5\xcd\x89\xd52\xc0\xaa \x90x\x19\xe34\xc0\xd6\xeb\x11\x07\xaf\xeb/\xc0\xe6\xb0\x9f\x91\xfdc4\xc0J\xbd\xdc\x92l\xc53\xc0L\xc3\xb0\x1a\x96\x994\xc0=\xbd\xca\xf5\xeeV3\xc0\xbfs\x83\xae\xb9o5\xc0\x00v \x15\xfc]2\xc0\x0f(\xe5\xd3\xc6a3\xc0\x17S~\xbcH\xdc2\xc02\xf8\xc6[\x89`\'\xc0\x85\x01>\xde\xe3*3\xc0\x0eC\xf6\xa3}\xa9.\xc0\x90\xdb\'>k\x853\xc0tu\x86~Mk3\xc0\xc4H\'\xc5\x90\x173\xc0U\x1e\xe1\xdbN\x113\xc0\xb2\x1b]\xb9\xcd=3\xc0\x8a\xd3\n\x11\x8b\x82-\xc0\x99\xd24&\xe5\xd91\xc0\xd6\x9b"T}\x805\xc0_\x12\x81\xb1\xe7\x121\xc0\x01?\x84\xff\x0f/0\xc0=2\x98W\x15P3\xc0\xa1%u\xbf\xd8s4\xc0mQ\xa5\x079\xe8/\xc0K\xda\xfc\x14\xef\xd33\xc0\xa5\xfdu!\xe5\xdf5\xc0I\x1aA\xdc\xb417\xc0]\x86l\x8e\xcb\x8d1\xc0\xda5dJ\xa6i2\xc0\x97\xe1\xcb\x08\xc8\xe2/\xc0\x11/\xf0\xdb\xe5S1\xc09\x10\xcc\x0f\x19\xa43\xc0\xa2+,\xf0\x15@%\xc0\x8c\x91\xe3\xfc6\x071\xc0\xde\x11\xf0\xaf)\xe0/\xc0y\x04\xc2\x7f<\x004\xc0\x97\x02Y\xf6\x8b\xb22\xc0\xafj\xc8\xd9\x8a^5\xc0\xf4\x12&\xfe\x82\xcc(\xc0\x0cRS\x8b%\xd93\xc0t\x96\xaaZQo&\xc0\xb8\x0f\x15\xf6\xa9\xd21\xc0\xf9W\xf9"B\x940\xc0\xb4\x8f\x81\xd9@11\xc0\xf9\xe7\x82\xaa\xd47/\xc03\xf0\xf5\xf1\x14a5\xc0R\xb9C\x1a\x05\x185\xc0\xd0\xc2\x95\x7fS\xbb1\xc0\xc9\n6\xb9\x0bc/\xc0}\x12p:/\xfc)\xc0\xeaE\x8b\xdc\xfd\xfb2\xc0L\xd1%\x95\xe7@*\xc0Yb\x11\x8bs0&\xc0\xa7_\xb2\xf1\xbbQ0\xc0\xae>\xdc\xc8p\xac\'\xc0}\xa6\xd6t\xebm4\xc0\x9a\xf9\xab\x12M(3\xc0.\xf6\x07s\x9f\xd96\xc0\x90\xcb\xe3\x12O~3\xc0\x81\xabih\x9b03\xc0\x95\x90\xda\x99y8&\xc0\xf1{l\xb4)\x1c$\xc0%\xcd\x10\x9a\xd0\xf03\xc0T\x18?\xe4\x10\xa41\xc09\xbb\xbb*e\xdd,\xc0\x95\xe0\xce\x08V\x8e4\xc0\xab(\xdb\xab\x96$1\xc0\x88.\xb1z\x0b\xd51\xc0\x17\x8d\xda!\x9eE3\xc0\xdb#\xb34\x14f*\xc0\x1f\xdb$[\xfb\xc23\xc0\xcf\xc4X\xfd\xba\x8a-\xc0_\xa98}p\x804\xc0^\xae\xd2\xfb\x90<1\xc0!~3\xaaZ\xc3,\xc0\xfc\xf4\xd3\x12H\xa23\xc0\xb4\x16\x98\xa8\xab\x1f2\xc0\xc9\x7f\xcfb\xb4^5\xc0wN\xddCN\'2\xc0\xba\xec\xa6\x86%\xff2\xc0|f\x9dT\xdb\xc1,\xc0\xf4\xb5gvJ\xe3/\xc0\xa6Us\xcaWF0\xc0\x83\r\x7fb\xbbc2\xc0\r\x11\xfe\xee\x7fC/\xc0\x0f\x8f\x08e\x19#2\xc0\xbbG\xc3\x80\xfa-2\xc0\xc9\xac<"\x91f/\xc05\tP\x07\xdb\xd1&\xc0\x16\xe4{\xad\xef\x80-\xc0T\x82j]\xf7c5\xc0\x004\xdd\xf7\xf7..\xc0\x01\x1b\x80\xfb]\xf5\x1a\xc0\x81<!\xc0\xc1z2\xc0+\x17\xdd9a\x93-\xc0\xa3\x199G\xf6\x137\xc0\x1eAU\x9a\x13s4\xc0\x88\xfcO\x8c~y5\xc0\xd1y\r9j%4\xc0\x9a\x0f\xff(0\xa93\xc0R<\xa5O\x9b\xfe/\xc0|\x14\x92\x1d\x18y0\xc0\xa9\x83\x9c2\x16\x971\xc0\xa74t\x00\x15\xd1&\xc0\xd70\xc9\xd3\x95R.\xc0~\x0f?3\x88\xb22\xc0\xc6\x80\xd2\x12\xa0\xec0\xc0`}\x9c\x8cm\xa63\xc0\x90\xa3\xe7\xab\x87\xa91\xc0\xb7\xea(d\x11\x0b4\xc0C\x19L\xc5\x1f\x054\xc0i:=R\xba63\xc0\xf41N\x01\xaa23\xc0\xa2r\xe9\xbdw\xf8"\xc0\x16\xc3\x9ez[\x083\xc0\x0f\x9dX8\xee\xf52\xc0\xd0[AT\xb8\xd10\xc0\xef\x80\xa8\xa1hU2\xc0\x13N\t\xa4g\x0e0\xc0\x80jG\x95G\x0f5\xc0\x1c\xc24v\x8fI1\xc0\x86R\xf8\xc2d\x082\xc0\x7f\xf7Zr\x00D4\xc0iDC,\xc4\xd95\xc0p\xb8\x17r\x1d72\xc0\x14\xdf1N\xdc\xe6,\xc0\xe9\xa3bcS\xb11\xc0\x99\x83:Db\xb94\xc0]\xd1\xbb\x1c\x95\xd65\xc0\x02\x89\xed\xfdT\xa8/\xc0\x08\x98T_\x92\'6\xc0\xc4D@\x97\x81\xd85\xc0/\x9b\r\xa3\x7f\x113\xc0\xc719\xef\xeb&*\xc0\xc1\xa0\xecD9l4\xc0Ki\xedr\xcaC)\xc0\x02\xb4"O\x03\xd6&\xc0\xf8`\x9c\xfc\xbe\x9d/\xc0h.w\xadR90\xc0P\xe9\x9f\xfdu~4\xc0\xd1.\x98\x90}\xb34\xc0maNu\x8d\x105\xc0\xa0\xd3\xa3\x03\x83K,\xc0\xab\x91f\xc9\x1c\x91/\xc0\xdbTh@\xf9\xaa4\xc09>\x1e\x82\xb2\x9e5\xc0w<}T\xa4\xe3$\xc0\xbd\xfd\x16J1%5\xc0\x10\x1f\xedqP\x131\xc0u\xbb\xd26\x10(4\xc0\xb8a\xd0\xf5\x91(.\xc0\ruT\'\xec\x85%\xc0\xe5\x0c\xb4\xcc\xdd3&\xc0_\x9f\r\x9c\x0c\x1e(\xc0\x90\xc7\x83\x02\x89\xdc3\xc0\x03\xb8\x9dA\x81\xee(\xc0\x0b\xb9o\xa0t\x1b4\xc0\xa8j\xfbI\xb7\xeb2\xc0|\xba\xc5o\xf4\xd7-\xc0\xd7^\t{\xddJ3\xc0\xea_\x0f\xa1w\xd64\xc0)\xc83\xb7\xe4\xb30\xc0\x9e\xf9\xdaxQ\xa43\xc0\x1d"\xa8#\xd0\xbf4\xc0\xb6\xa5\x9ao\xd1\xc54\xc0\n\x04\x1d\xa0\x93\xb84\xc0\xfa>\xee\xc3)\xe92\xc0w[\xd0\x08\xc5_2\xc0cLS\xbe\xd4\\2\xc0|\xee\xf2\xda\x85\n1\xc0Q\x87+\x88\xc4\xd83\xc0\x13\xae\x9e\xc7\xa4\x141\xc0=A\x81A"@3\xc0sH\xb0WsP2\xc0\t\x04\xebU\xa645\xc0{\xd7\xb2\xab\x90H3\xc0\xd8\x03ca\xfd\x8f0\xc0\xceY\x16\xbf\xa8\x932\xc0{\x1a\xda\xc5a\'3\xc0\xc5\x8ew\xd3zu3\xc0\x04\xbe\xcf\x98\\}3\xc0z\x12,\x86F42\xc0\xda\x18\xc0\xd3\xd1\x185\xc0\xcfr\x0eS&\x1b2\xc0\xdfV\xe7\x1bO\xeb3\xc0(\x0cB\xd4?\xd82\xc0\x14L\xcc\x063\x142\xc0hr,\xf2\xdb\xd12\xc0\xfcN\xe9.\x05d3\xc0\x0b\xdf\x16\x95\xdc\xfc3\xc0\t\xbb\xd5f?\xe52\xc0\xd3)\x01~3\xd62\xc0\x11\xa7\x84\xa4\xa1\x143\xc0\xa1\x01\x05\xbe\xf5m3\xc0\xa4\xc1Ex\xa6f3\xc0w\xda\x18T\xa8\x1a3\xc0\xc1h\x1f\xf4r\xab3\xc0\x9f\xf8_\xdb"\x193\xc0\xce!=\xd2\xa8\xef4\xc0\xa3)\x8b\x82\xa2\x193\xc0\xa6\x1c\xc6\xfd\xd7^3\xc0\xba\x8b{\x8c\n\xf93\xc0\xf2\x8d\xbeUU\xf62\xc0\xe9\xda&\x07\xc3\xed2\xc0m\x12z|\x80\xdc2\xc0J\xe6\xc6\xb2-\xee3\xc0\x9dU\xc5\x9a\xd6\xf63\xc0\xac|\x17\xd4\xa5\xea2\xc0\xdd\x18\xcb$\x83\xc34\xc0!\xcd\x9d\xac\xa1\xec2\xc0\xd1\xd4\xd5\xe9^F3\xc0!\x05\xe8\xdd\xf3\xdf2\xc0\xe0\x0eWEW\xe92\xc0`\x1e\xfaZ\xa5u5\xc0\r\x99x\xed\x1b\'0\xc0\xb3\x0bs\x96YQ2\xc0%X\xca\xce>\x062\xc0vj\x00Pv\x0b5\xc0\xf2~ \xc7\x9fy3\xc0\xffFy^\xe4c/\xc0W\xdc$\xfc\xced3\xc0r\xcc\xe3k\xafo2\xc0\xab\x80\x84\x16\xaf\r5\xc0\xf7Z%\xbd\xa9t5\xc0\xdc\x9bd\xcd\xcdv4\xc0\xfa8\x86\xd0\xfb\xd62\xc0}\x16A\xbc\xe4\x125\xc0_\xa6\xcaL\xe2w5\xc0\xad\xcd\x15\x8f\xb7I0\xc0\x04\x13\xa7\xd7x53\xc0\x11*\xc8\x18\xa2\x8a6\xc0?\x86\x89\xda\xd8\xcd-\xc0\x89\xa9\xf4`\xb7\xf65\xc0\r=\xa1\x1ew\x911\xc0\xc2Z\xfa\x1f\x1713\xc0\xee(\x1aO6\x973\xc0>\xb8\xe0u\x86e2\xc0\xbaG\xf5\x8d\x8a\xe14\xc0]W^D\xa5$1\xc0<\xb0Gg\xaaM+\xc0\xaf\x07\xa3\xc7\xd1\x176\xc0J$\x1clNI3\xc0(\xf6\x98F\xc6\x894\xc0=87i)\x9f/\xc0\\\xec\x95\xa6\xb0f0\xc0Q4>\xb0\x0c23\xc0\xd2XYF\x00e0\xc0\xa3\xe8\xff\xd8\xa5G0\xc0\x89\xce=X\xec\xb50\xc0\x94\xbb[\x9fCa3\xc0\xbc\xacN\x96\xdaV3\xc0X\xed\xad\x0e\x16~3\xc0x\xcb\xea\x98\x8c<0\xc0\x19R\xfb\xfb\x1d\x133\xc0\xe2U\xd4\n\x9f\x192\xc0p=j\xf9\x0f+3\xc0U\xe5\xdb\xe9\xff\xaa3\xc0\x87\xd8\x9b\xc1\xe5\x8d.\xc02\xb3K\x10\xd3"3\xc0\xdaP\xf8?^e4\xc0\xcf\xa8/*\xd1\x14/\xc0\xabm\x07H\xd5\x834\xc03\x14z4\xfc\xd82\xc0d\xab-\x12\x16w2\xc0X\x0c\xc1\xe7\xb5\xb13\xc0\xc6K\x9b\xde\xf6K3\xc0\xdf\xf4`u\xed=3\xc0G\xbd\xad\x08%\x1d0\xc0\xdcbphX\x990\xc0\\\xaf\xba\x18\x80\xa90\xc0\xc8\x93RSo\xf75\xc0\x00\xc7\xd6J\xf4\x872\xc0\x88]\xb7\x8ca\xce2\xc0F\x1c\xf9\x10\xca\xf71\xc0\xfd@\x8eXZY3\xc0\xb9\xe3kU\x80Q3\xc0\xdc)\x94\xf0\xe9\xc5.\xc0F\x9b\x8a\xf1\x85/3\xc0\r\xec\x84\x8b*+5\xc0paX\x0c([4\xc0\xa7c\x1e\x05>E3\xc0\x1d\xbfD\xd7\xc9\xf91\xc0G\x97/\xa8\x06x5\xc0u\x80C0\xab\xf32\xc0\x08C\xf0\xdf\x0eu2\xc0\xa7`\x08\x00nt3\xc0\xeb\xf4\x18\xcf.\xc32\xc04\x99R \xb5\x85.\xc0\x86\xd2\x14\xc0!92\xc0\xfc\xa3\x80.\xd0\xa83\xc0\xab\x95.\x0bs\x7f4\xc0\xc4\xaa\xf8\xac\xc6\xbb/\xc0\x81\x0b\xae\xdc\'t.\xc0\x03\xb7\xec\x1b\x81S3\xc0J\x9fS\xa2\xc7\xbc2\xc0oD\x19\x08$\xb64\xc0Mk\xd9\xf5Z\xe52\xc03\xfaqlt\x7f3\xc0\xa7\xbc\x94\x85\x06D1\xc0\xf7\xe2\x88\xe8\xb6\xec3\xc0\n\xbd!\xbd\xfbm/\xc0\'\xa4T\xe8\xcf\xa83\xc0%M\xb3\xf26\x002\xc0O\x8c\xb6B\x9532\xc0y\x92\xb1?\xa7I2\xc0"\xd8\xa8\x91&\xef2\xc0\xf2\xc8]\xdb\xbd\xff2\xc0\x81w\x95z\xac\xe4.\xc0\x12\xdc\xa8\x1b\xa4\xc3.\xc0s:\xe6:U\xb54\xc0x\xcf\xd5h&\x072\xc0<Uu\xe82\xab0\xc0\xb7\xc1\xa1o\x15\x864\xc0w\x81h\x94\x04\xfa4\xc0\xb6>\xa6\xc3\xa9\x15-\xc0\xbc\x99\xcaR\xc454\xc0K\xb9\xdf\x11R;2\xc0\xbf\xdc1\xa2z\x913\xc0\x84\x05\x86\x7f\xe7\xab0\xc0{\x95g\xd8Qg2\xc0\xf2\x9b\x80\'\\\xc82\xc0\xfc\xcd\x89\xa9\xa5\xbc/\xc0\x04\xd3_EE\x003\xc0\xd3w\x9f\x91\xf1\x7f4\xc0\t\x0c\xda\xece\xc82\xc0\xc9\xcd\x06\x8b\xe3\x8d3\xc0\xc7\xff$P-]4\xc0GW\x9eF\x1c;5\xc0Z\xed\xd3\x10\xa4?3\xc0 ;\xda\xeb\x9a\x0b3\xc0\x11s\xd1\x1b\x92\xad,\xc0S\xe7\xca\x02\xf64/\xc0\xc5\xf1:G\xb2\x1c/\xc0\xe5\xe4^\xca\xbb\x88/\xc0t\xcd\x96\x9f\xf1\xbb4\xc0\xe2\xc0\xbf\x96#\x003\xc0\xb7i@*]\x8d2\xc0"4\r_\xc2+3\xc0l\x83y\xdb\x8e#3\xc0\\\x16\xfc\xcd\xbb30\xc0\x9f\xb0\x97.\x04H3\xc0\xfe\xaa\xe77\x10\x113\xc0\xca\xe4@\xc5\x15\xee0\xc0\xbe9%\xe6\x98\xf5-\xc0\x92\x8f\xcb?\xa2m3\xc0\r\x9b\xc7\x1c\xe6\xb22\xc0\xac\xf9[\xf1\xef\x8c2\xc0\xef0\xa2\xeej\xb15\xc0\xf2\xbfnR\x1ap2\xc0\xa8\xa2j\xdc\x91<5\xc0dF\xc3\xf2L\xb50\xc0=E\xc3\x9a\xe4\x9c2\xc0\xba$\xe3\x0f\xb28/\xc0\xb4\xde\xa5\xd5PC3\xc0\xb0\x11doRZ/\xc0\x9c\x91.\x9ec 0\xc0_]\xa3\x0bE\xd14\xc0\xed\x8a\xed\xc5\xef\x12-\xc0\xa9\xfc\xeb\xc1>\xb20\xc0\xc9\xa1\x01\xf4`\xa25\xc0\xb0\x16\xa5P\xf8I3\xc0j\x18\xbf\xa2\xa8J2\xc0\x89i\xe62ha0\xc0\x14W>\xd9{\xad0\xc0\xca\xe5\x9e\xe4\xde\xbe4\xc0/%\x86\x1abr4\xc06<W\xde\xe5\xaa2\xc0A\x98\xf6\xc4\x06\x0e0\xc0q;\x07\xf8sL3\xc0\xd4\x988e*;3\xc0\x8c\x86\rC@15\xc0\xb7\xe05\x01o\x8f2\xc0A|\x9a\x06Q\xec$\xc0\x17\xce\xca\x93\x01F3\xc0:[\xce\x04h\xb42\xc0D-\xa9o\x05J2\xc0A\x1f-\xbfU\xeb1\xc0\xc9\xf0\xb7u\x19\xe31\xc0\x05\xffs\x01Q\x844\xc0\xe5\xd7\xd3\xcc\x92o1\xc0O\x0cc\xee\x14\x143\xc0\xbb\xcb\xff\xd9\xe0\xc7.\xc0\x9e\xa93+8f0\xc0\x05<\x8e\x8f\xeb\xa00\xc0#\x89dX0\x181\xc0\xb0\x1c>]CH1\xc0l&\x92\xf5\xf5\x1e3\xc0\xb0X\xbc\xf0f\xf25\xc0\xdfK\xfb\xbe\x0e\xf11\xc0\xa2\x8e\xbdB\xad\xfe4\xc0\xae\xd3\x1d\xc1\xdb\x843\xc04\x90]]x43\xc0Hr\x0f\xe2\xbf{4\xc0:\xdc\x00\xd2Q03\xc0\x8a\xa0\xf9\x84\xdc\xa6.\xc0\xf3\xe8~)\n{3\xc0\xac\x8b\xe4\xc0!\xe51\xc0\x9f\xd8K\xcc\x85o2\xc0\x8dhdv\xe5t4\xc0Q\x07t\xca\rp1\xc0:\xf2\x9e!\xb3&2\xc0yG|\x8aW*3\xc0\xcd\x0e\x86Ai94\xc0\xa4TS\x0e\xba\x92.\xc0#\x9d\x00[*,4\xc0\xe7\x1fj,\xceC4\xc0\xd6\x9b)\xedJ\xd1/\xc0|\x015gAB0\xc0-\xa5^\x89\x16\x911\xc0~66K\xf9y0\xc0~\x1b\x7f^\xe5)0\xc0\xd3\xd6-\x01\xe1J3\xc0~\xe6\xcd^\x91\xf95\xc0\xbc]\n\x0f\xd3\xf92\xc0^\xae-\xf3\x07\xc90\xc0SO\xdb\x80\x8f\x193\xc0\x0f|\xe1\x00kW4\xc0\x7fw\xee\xfdC\xd8-\xc0*"\x8ct\x98T4\xc0#B\xb4\xe9\x0b\xac/\xc03\nH\x1b\xcf\xe72\xc0\x0c\x95E\xbb\xd1\x073\xc0c{\xb2\xbcz 3\xc0\xcdr\xe1\xdb\xa6\xb20\xc0P[\xe7\xf7\x8d 0\xc0<\xbaH:_>4\xc0\xc8\xa3<Z\xb2\xbf0\xc0Y\xc5\x18\x19p,3\xc0\xc16!\x14\x1d!4\xc0p\x9a\xde\x1c(\xed1\xc0\xef\xc6\x1f\tP\xcb2\xc0\xa9\x93d\x9e\xd3\xd33\xc0\xa9Tt9\xc5\xd3&\xc0\xe2\x11\x9d]8\x103\xc0|\x90@p\xc1\xd12\xc0shw^$\xd72\xc0\xf9-\xd0g\xb9\xef2\xc0FJ[\x11\x8c\xc53\xc05\x13%>\xc9\x883\xc0\x14VD\xcbR\x025\xc0y\xf7 r b0\xc0\x06I\x8a\x9d\xf8\x042\xc0x\xf5|\xa3F\x8e3\xc03\xb4\x07\xd4x\xa3/\xc0\xf1\x1a\xd2\xa0\x8e\x1a4\xc0\x9b\xf9\x9d3\x7f_0\xc0\xaaCx#\x98\x911\xc0\x96\x12\x96\xff\x05\xa12\xc0\x99\xba/"Oe3\xc0u\xaf\x0b\xfb~\x1d0\xc0n\xde/\xa59c2\xc0K8;_S\xd12\xc0\x0b\xae\xf4U\xb4u3\xc0\xeagb\x17_A%\xc0\x8eQ/\xc6\xb0\xd5/\xc09a\xb8\xd9\x8f\xaf/\xc0\xf3\x98\xf7\x9dE\xe81\xc0\xa2\xd8\xda&\xb3\xd32\xc0\xe5\x9cq\x90B23\xc0\xae\x8b\xa3\xc2rM4\xc0\xae\xb3\x07L\x8e=2\xc0\xf7\xad\x7f\xfb\x7f\x8d1\xc0\x9ae{\x03e\x062\xc0\\\xf5\xa9\x86\\\xb82\xc0"\xe4`\x03\xf1n4\xc0"~\xb9\xee\xde\xe63\xc0fD\x1b4=U0\xc0\t\xcfP.j\x85/\xc0\x86p\xd8\xa2\x98\r2\xc0:\xa5\x90\x8c\xe9j3\xc0\xfdOf\xd9\n\x045\xc0\x9b\x82\x8f\xea\xaf\xdc2\xc0k\n\xe9$\x04D3\xc0\x9d\xc5P\x1dkK3\xc0G\xae\xc1\x8b\xc8H4\xc0\x87:\xfc3\xe6\x901\xc0\xfd"L}P\x930\xc0\xbc\xb17\x8b\xd0\xfd2\xc0\xd8\x9a\xa0\xa0\xb914\xc0Y\xd0\t\xab6\xc4/\xc0\x1e\xea\xcb\x95\x04x3\xc0/\xde\x8ax\xa0\xa32\xc0S\x07\x1d\xa43\xfd/\xc0\xd7\x8c\x85\x04\xd5@0\xc0\xb1Y1r\xf2\x992\xc0\xbc\xf2\x0f \x1f<3\xc0\xa8kR\xc8\xcd\xe13\xc0\x9b\r\xff\x19P\x035\xc0\x0e1\xbb\x17\r\xbe0\xc0^\xb6;\tZ84\xc0\xbb\xa7\xf0_\xfeW0\xc0\xa8\xf1\xda\xc3\x90L4\xc0XH\xcf\x8b]@5\xc0\x86\xd17hA\x914\xc0}C\x0fn\xef\x16/\xc0`\xbd\xa5 \xc8:0\xc0G\xad6\x04\x0e\x98 \xc0+\xbe\xae\\\xaf\x8b2\xc0\xc4h$\xb2\xf4Y4\xc0F\x98r\x8fJ\x9b-\xc0\x97\x13\x97rh\xe13\xc02Y\x0cl\xcb\xa2.\xc0D=.\xbf\x01\xa2-\xc0\xc0\xbd\x01\x10\x18\xee/\xc0\xe6\xf8\xfd1\xc5[-\xc0\xbd\xf3\xfa\x956z-\xc0/5\\\xb0\xa0j4\xc0-\x0cn\x05v\xfc1\xc0\xd3k0P5a3\xc0}\x08\x9c\x98V\xdb3\xc0\x9e\xc6\x04j\xa9\xe61\xc0\xaf\xb8\x7f@$x3\xc0Y\xea\xda\xea\x12\xd02\xc0\x88\xda\xa8\xcfR\xad/\xc0\xed\xe2\xce\xa9\xa9\x063\xc0$fj*)\x9b-\xc0\x97\xc9V-\xa5H4\xc0\x8aa\x17\x04\x9f\xa22\xc0\xf3\x16\r\x95}~2\xc0N4\x92\xf4\xafD1\xc0\x17\x19\xb3\x06^\xfe2\xc0\xf7\x01-\x8cX\xdd3\xc0\xc1\xbb\xa4Bo\xf81\xc0H\x93s\xfb\xab\xc92\xc0F\xf3\xe1\xfb\xa3N2\xc0\x0b\xb9 \xca8:0\xc0^\xce\x00]\xadb5\xc0\xff0\x9d\xc1\xe2\x151\xc0\xc6U\xcf\xd9\x90\xaf/\xc0\xf8\xb5\xbci\xe4Z/\xc0\xc7\xf9\x84o\xa5\x9b2\xc0\xa6\xea\x0e\x0f1D5\xc0\xc7\x1e\x8c&\xd4\xd64\xc0\xbf\x0f\x80\xean\xc83\xc0\xf5\x01\x04\x7f0\x804\xc0\xfe\x9f|\x97@\xe23\xc0\x16\xa2\xc7\xea\xb6Y2\xc0\x10\xdd\xc65\x90:.\xc0\xe5\x10/\xce<\x8c3\xc0\xae\x8c\x82\xd3%\xeb3\xc0$\xa6\xf7z2\xe93\xc0k\xa6M\x91&[3\xc0j\x1c\xc8d\xa0\xe04\xc0\x1d\x91\xf1\x8a\x13\xec.\xc0\xaft\xad\x8b\xd3a5\xc0\xd6W\x03\xd2t/1\xc0\xb74]\x05\x05t&\xc0\xc5\n\xae%\x81/2\xc0\xc8\xbf\x17\x99[\x95.\xc0\x87\xc8s\x941R0\xc0\xcb\xb4\x98\x15uT2\xc0l\x06\xf5\x8b\xbe;0\xc0\xaa\x04\xad]K\x913\xc0\x0cyM\x19c<3\xc0n\x92\xe9\xf5:y3\xc0<Z\xf3\x1d\xc0\xa21\xc0\x90\x8d\x8f,t\xd44\xc0\x11\xa7\xcb\x08\x81\x1a-\xc0\x7f\x96\xcf\xc1T8/\xc0\xb2\xcf\xf4\xe6uV0\xc05\xe2\x8dm\xda&0\xc0U\xeb\xa3&\xe6\xd2.\xc0\x83I\x07\xfc6a2\xc0\xee\xa2\xf1\xa4\x82(3\xc0\x828\xc0{\x1d\x882\xc0\xf2~\xe6\x87\x9e\xc22\xc0\xf8`B\xae\x7f\t/\xc0MRI\x01\x8b\xa9.\xc0\xab\xbc\xc5\x15v\xe13\xc0\x15u\xc6wyZ3\xc0Yj\xfbu\x82\xc71\xc0\x19G6s;\xf61\xc0V\x8b>\x0c\xd5\x822\xc0Z\xc7\xcc\xac\xa4w3\xc0\xe5\x87f\xa5R\xd8,\xc0\xc7S\xceHWL5\xc0\xb4\xe1\xd5\xab\xf17-\xc0^\x93v\xcc\x8b|2\xc0\xe4\x8b\xd3\x06i^2\xc0\x8b\xb2\xbe<\xad\xa55\xc0[\xa4\x00^Q\x074\xc0y\xbb\xc2\xb6\x00\xfe/\xc0\x90\xcb\xdeB\xf8\xd21\xc0z\xa4\xf0\x1b"l3\xc0\xb8n\xbc\xd5\xc5\x8c1\xc0PFy\xda\xe1.3\xc0v\x81\xaa|h\xde3\xc0RE|\xdb+\x086\xc0`\xa1\x8c\xaf)\xae5\xc0\xafb\xd5\x96"\x182\xc0\x1d\x04\xcc\xb4\xc2a1\xc0\xb2\xecS\t=$3\xc0\x96P\x94\xdb\xffA3\xc0\xa1\x92\xe7\x95\xa7U3\xc0e\xfc\x8d\xdc\xc0\xe43\xc0\x84\xde\x15\x90\xc8\xbe-\xc0\x88\x03S\xcdV<2\xc0~\x8e\xf7\xe6\xae\xef2\xc0.(\t\xea|\x8c2\xc0I\xf4\x91/\x19.5\xc0f\xa7\xae!\xf720\xc0\xe2\x07\xef9\xab\x132\xc0DRJ\xef\xa645\xc0\xeea\xad\x07\x1b\x91.\xc0\x1aR\xb8~\xe5\x1a4\xc0s\x828\xc7\xf0\x7f3\xc0\xd2\xf0\xbd8\xd6I-\xc0\xd6\x9bg\t\xc4\xf32\xc0y{\x9d~\xdf\xd71\xc0|\xbb\xf2\xf1\x81$5\xc0\x05\xda\x92\x08\xad53\xc0\xe3\xd2iY\x80\x1d2\xc0\x1f\x1d@\xda[5-\xc0bn\xfb.\xac\x864\xc0\xa7?\x9b\x80\x86\x015\xc0\xe1\xa1a\xc4\x02\xd1/\xc0L\xebw\xef\x98\x93/\xc0Xm\x9d\xc2\xb6\xcb2\xc0\xd0v\x80k+"3\xc0\xd07\xe7K\xd4Q/\xc0\xfb_\xa3\x0b\x9a\xbf.\xc0\xe5\x0f\xb0\xeb\x99n3\xc0\xfa\x15\xbe\x91x82\xc0Zkx}\xcc\x99.\xc0G\x8d\x93\xe3.\xe0/\xc0y\xe7\x0f(\xe702\xc0\xc6P$\xfe\xf0\x96.\xc0\xac\xaa\xfe\r\xe3f0\xc0%\x02\xa7\x16\x86 2\xc0\xf0\xe1\x1e3a\xc31\xc0\xe0\x1c\x16\xf6\x8a\x065\xc0\xbe\xbb\xe3\xb2\xfe\xb41\xc0\xbb\xb3K\x9b>\xc21\xc0\xe8\x9b\x11]e\xe71\xc0\xd9\xa4w\x19\xfb\x135\xc0j\\\xa4\xd4\x9e\xb50\xc0k\xe5\xe9\xfd\xaa\xe31\xc0\x96nq\x89\xa2B3\xc0\xcf\xadW1\xe3\xd03\xc0\xed\x85"\t\x9e\t0\xc0m\x88\xd1\x04\xa2/5\xc09\x85\xa4\xf3\x9c\x923\xc0\x01\x00r\x8b\x12\x914\xc0\x8eL\x14\xc8\x90\xfc1\xc0\x00\xa5f1\xf9P3\xc0\xab\'\xb8\xd4\x13\xc61\xc0\xc7r \xfe1\xc33\xc0\\\xa6\xa0\xb6\xbc\x0b4\xc0\xcb0$]\xdd\xa7.\xc0\x1c\n\x97\x99\x8e\x012\xc0\x0e\xfd\x97\xf5G\x89/\xc0H3zg\xef\x143\xc0a\xe3\x9a\x8cJ\xfd2\xc0\xc8\x83\xc9\xef\xd2\xd2/\xc0\\\xc3\xf7C\xdb\xbd0\xc0\xaf\x7f\x12\t\x14\x1b2\xc0\xc3\x82\x12\x8d\xe9\xe31\xc0\x03\xbf!3\xb0M3\xc04\xde\x17\xe4\xc0\xc9/\xc0~\xea\xab\xe2)`2\xc0_\xfamB/\xea1\xc0\x0bn\xa4\xc5\xb3\xcd2\xc0\xf4\xaf\xbf\xc7\xcb\x1b3\xc0\x17\xf0L\xa6\x05\xca4\xc0)\xbd\xc7]\xa9\xe5,\xc0=(r0\x80\x1b2\xc02\xfc\x83\xceV\x820\xc0\x0e\xea\xb5\x1cn-3\xc0\x0eq\xb0YV,/\xc0:\xfa\x97T\xcf`-\xc0\xee\xbf\x07\xdc\xd8\xe01\xc09\xf4\xc0`\x1cM3\xc0\x88\xe1\x19L\xcbi,\xc0\xebI\xd6:"\xa34\xc0\x9a6\xd3\xb2\xd7\x8a/\xc0\xf8\xd9\x90:\xc6\xdd3\xc0\xach\x131\xc7\xa82\xc0\x8a0 \x08\xad33\xc0\xcd|\x04A\x0b\xca-\xc0xo\xf6\x19\xf0\xe44\xc0\xa6iPj\xf4\x884\xc0\x8a\xa8\x80\xa8Q\x063\xc0\x14;|\xc2H\xcf4\xc0\xe7\x02\xc3\x9f.?5\xc0\x86\x02@\xa6\xe7\xf03\xc0\xf9\xcb6Vp\xbc/\xc0X\xd3\xd2\x8c(j3\xc0\xdb\xcf6\x89z\x16/\xc0\x8e\xc5A\xb2\xf7\x9d,\xc0\xc7\xd6\xda\x05\xb5\xdb-\xc06\xaa\x84\xcf\x98\xe91\xc0x\xf9\xafL\x95\xe71\xc0\xdb\x06Tsh\x144\xc0*+\x89\x03\xff\xbc2\xc0:43\x8c\x8ep3\xc0r\xa1J\xc6\xe6;5\xc0\xbf\xa5\x7f\xec\xe3\xc21\xc0\x05I\xe4\xfb5l5\xc0\x98\xb2\x9e~\x8703\xc0\xa4\x80gI\xdeZ/\xc0\xc12\xef:\xf0\x030\xc0\xa3!\xe3\x04\xcf\xcd2\xc0pAb\xbaVD5\xc0\xb2\xd2m(T+2\xc088Q\xb8W\x9c-\xc0\x15\xe7*\x00\x10\xb42\xc0\xe1w\xae\xb3/*0\xc0v\x1c\x18\x05\xf4t3\xc0;:<\x15\xf9#4\xc0\xc7\x9a^\xee\xaaF4\xc0\x94\x95\xcd\x7f|_4\xc0H\xeao\xb7Q\x895\xc0\'\xce\x82iw\n2\xc0Wv\x08\x95\x04\x1b4\xc0hw\xb2\xedi\x98/\xc0\xe0"\x04\xe6\xda0/\xc02S\xd7\xca\x0603\xc0\xa63\xc3\xbe\xdb03\xc0\xd6\x15\x07\xcd\xb9\x072\xc0f\xb5\xb2\xef\x9d:4\xc0of\x88\xee\x8b54\xc0CX\xdc\x8fp\xda2\xc0\xac\xcb\x960\xb73,\xc0iP\xbd\xd8\xcf>5\xc0;U#\xcdw\xeb2\xc0\xff\xa7\x0cv\x84\x193\xc0\xd2C\xa7r~\x973\xc0\x81\x04\xe5M\xaa\xf30\xc0\xcc\x1a\x16\x14V#3\xc0\xbc%\x8e\xdb\xc4\x9c4\xc0$+p\x06\xbc\xa3-\xc0\x8e\xe4\xc1n\x9b\x132\xc0\x8f\xfb\xe3\xc4\xac\xd2.\xc0\xb5\xed8\xd9\x0fy3\xc0\x80\xc5a\x8f!\xdd1\xc0\xd4v\x0c\x1d\xeeh5\xc0\xa4Wx\x92W\x1a2\xc0uF\x86\xf5\xaf\n2\xc0\xe2\x9fd[J\xf03\xc0\x82Jq\xa1K\x91,\xc0\xaf\xbd\x7f\xb9h\x8f0\xc0\n\x8a\xbd8B\xea4\xc0\xf6\xe8\x1c\x98\xb8$/\xc0_\x9e\xb2e\xbc\xe02\xc0\xe2Q\xa3_\x16\xf90\xc0\xcc\xfa\x8e7\xaf\x025\xc0\x83r\xfc\xa5\x1b\xf0/\xc0\xb6\xb9\x92\'\x0e\xb84\xc0\xfb\x12\xdf\xa1\xa1g3\xc0\x8f\x92\x0c\xb9\xbcG6\xc0~8c\xef\x8d\x8a0\xc0|\x0b\x8eT\xc3\xe02\xc0\xe0.\x0f\xfe\x9b\x124\xc0~:\xfc\tm\xcf1\xc0e\xab5LZ9/\xc0\xd6\xab\x1a\x8c\xd5l/\xc0\x10\x9bF^\xaf\x81.\xc061\xe4z\xe6/2\xc0mM}b\xf0\x8f1\xc0\xae\x9a\xfdis\xa22\xc0z\x9d\x1c#]\x08-\xc0\xc6\x9a\xdc\xf1\xe9\xea1\xc0\xf6\xaeo\xc0\xee\x1c2\xc0\xb3\xe6\x94}\x85\x8c/\xc0H{\xdf\x81\xb8\xd92\xc0=\x0f\xcb3u\xf42\xc0!\x9c\xae\xa5K#5\xc0=\xc8\xa8\xb5\x16\x000\xc0\x19\xb0\xc1\x13\x91\xc73\xc0X\xa5\xe2x\x97\x0e3\xc0>x\xd2V\x89\x043\xc0;!|{^%3\xc0\x05V\xefj4-*\xc0\x9d\xae9\x04(\xaf5\xc0\xec\xc5\xf0]r\xb45\xc09Q\xf8\x06\xf6x4\xc0\xd2_|\xc2\xefh+\xc0\xd6\\\xa6\xc5\xfd\xd12\xc0$\xa4\xb8\r\xb5\xec2\xc0\x7f\xc3B\x0fv\x073\xc0\xf2\xfa\t\xb8@"3\xc0\xf9*y[D~3\xc0\x91\xa9\xfe \xb1\xdc2\xc0\xcf\xab\xc9\xea\xb7x3\xc0\xd6N\xfaa\x9d}3\xc0H_\xb9\xa8\tc5\xc0n\xa2{\x10\t\x185\xc0\x19\x11\x87n\xc0R2\xc0\xce\xae\x02r6$3\xc0\xe7l\x10\x04\xbb\xb84\xc0rG\xf5\xff\xf5\x163\xc0\x14o\xd3\xad\x05\xea3\xc0\xecgICI\xf4/\xc0m\xec\x00\x10\x1a\x913\xc0\xce\xb9/\x99\xd6V4\xc0\xeao\xefa\xe3\x165\xc0ZN\x9d\\\x19\xf22\xc0\xc9\xa8\xc9\xa4c\xb20\xc0<\xcaf\xa65\x0b6\xc0\xd0\xfa\xf7\x11\xe9A/\xc0\xeb.mxCt5\xc0E)}\x8f\xe1t3\xc0*E\xd1:\xadi*\xc0\x15\xcb\x01},y3\xc0i\xd2\xda<A\x9f2\xc0\x00\xa5W!\x82\xaf4\xc0\xe13\x15\xbd\x1c\xe0/\xc0$\x1c3\xee\x12\xd2/\xc0\x12\xe1p\xec\xad\xf73\xc0\x7f\x891P^\x074\xc0\xb5\xddnm\xc6\x065\xc0SQ\xc1"\x91W1\xc0\x8b\x95\xee\x06\xf5\x974\xc0\xde\x83\xaf$\xcap1\xc0-\xd3\xa8\xb3\x10\xb82\xc0D<\n+\xe9\x0b3\xc0\x94\x86\xbb\x07\xb2\x952\xc0\xf3W\x11Et\x821\xc0$\n\xcd4\xbd\x91/\xc0\xf4\xe6\x00/t\x062\xc0R,b\t\x11v0\xc0f\xf4\xdc5D\xbf2\xc0h\x1d\r\r\r\x193\xc0\xcb\x97\xb70_82\xc0\x83WY\xc2\xf9\x024\xc0\xaf\xdbO\xfe\xaae4\xc0\xe2a6\xfd\xc2#3\xc0\xeb\xe6\x9f\xcf\x19\x0c2\xc0\xb5U!\xec=&3\xc0Vi\x93\xaa\xb9\x053\xc0\xd8\xfc\x9cq\x1f\x8f3\xc0\xd6\x89\xdf\xc6\xccT4\xc0r\x0b\xd2\x1b\xbeY4\xc0\x10\xb2\xfbd\xe8D5\xc0>M\x86\xd1\xda\xe12\xc0\xdbz\xde\x118#3\xc0\x90\x8d\xe3\\\xb2\xea2\xc0\xc8\xfc\xd8\xa5N;3\xc0\x01\x14\x8e\xc0^\x951\xc0\xbaq*\x04\xda\x122\xc0\xd7\xe5\x96"\xe4\xa02\xc0\xa5=\x8f<\nX3\xc0\x93\xa4\x94\xa1\xfd\xc4,\xc0H\xda\xdaX\xed;3\xc0\x14F\xd0>B\xa52\xc0\xe5fUHD\x9e0\xc0\x93d\xd5\xd6\x8c\xb9/\xc0\xa9\xea\xd3\x81\xf2v4\xc0\x11\x1blB\xb2.3\xc0\xa8P\x1e\xe2\xf7\xa74\xc0\xa3\xce\x03\xa7\xb4\t2\xc0\x18!2\x91r\x1b4\xc0\xc8\xecO4\xf1\xf04\xc0\xa4R\xbb\xbc\xe0\x9f.\xc0\x7f4\xa0R=(4\xc0>\'\x17\x0b\x15\xf72\xc09\x13\x91\xd5\x0c\xea/\xc0\x98/\x93J\x14\xf13\xc0\x97\xf7r>\xae\x9f1\xc0\xbe8\x12 \x83T$\xc0\xa1\xd5Qal\xf53\xc0\x94\xc3s\x9c\x12<0\xc0\x91=\x05@\xd095\xc0\xa7\xc1\x0f\xe0\x1fv-\xc0S\x9f&\x05P^4\xc0\x93\x1d\xc9\xd3H\x1d4\xc0\x85\\?\xbc\xf8\x1c/\xc0\xe7%1:\x1f\xd10\xc0M\xe4!\x92\x02\x172\xc0\xebO\xadM\\\xae3\xc0\xd2\x05#\x9fd73\xc0Vr\x89\xa3T43\xc0\xfas\xdb\xae\x03\xbd3\xc0|5!8\xa1G-\xc0\xa0\xe06\xde4\x8a4\xc0%\xcag\x04?\xb64\xc0d\xe5\xc7]3\x003\xc0\x81\x1f\xa7_\xb7\t4\xc0\xa1)\x1d\x9eP\x063\xc0\xc7EV\xa7\x8d\x18-\xc0\xebp\x84\xe5|t/\xc0\xd1\xe3E>EZ5\xc0\x9c\xc9\x1e\x8aJ\x8a4\xc03e\x08\xd0\xd5\xf36\xc0\x9c\xa8 \xf4\xb1\xfd3\xc0\xbc\'3\x9b\xf5\x9b2\xc0\xaf\xbd\xc8\xe7\x9az4\xc0^\x00\x95\x8a+45\xc0\x87M."W\xf02\xc0l\xbb\x9b\xd1\xb8\x9b1\xc0=\xb7\xce\xe4eF6\xc0\x02\xa7\x12Q\x02\xd34\xc0S\xa3M\x9a\xa5\x832\xc0\x12\x10\xdf\x18S\xec4\xc0\xe9\x00\n\xa9\xb0./\xc0[\xff\xbc\xd3J\x87.\xc0\xa5\xe0[ \xdc\x0f2\xc0\x8f\x0f\x1b\x1ac!3\xc0\xeft\xabz\xe8\xf03\xc0Tm2V\xea\xe32\xc0.\x06%\x11\x08\xee/\xc0\x84\x9e\x91z\xfa\xb32\xc0&\xfe\xad\x9e\xea\xcb.\xc0\x95\xe8[>\xd8\xe93\xc0\xac\x08\xc8\xe5\xf1\x153\xc0%\x0b\xa5_,\n3\xc0\x92\x8c\x8cYh\xfc2\xc0\xea\xa4\x0e\xbb\xb2\xfc2\xc0\x02D\xbe\x8c\xf8\xef2\xc0\x91V_\x08\x9a\x033\xc0\xcc(n\xf1\xcc\'0\xc0\x93\xd8\x90\x80\x97\x82/\xc0\xf44\x0b\x0c\x8e&4\xc0\x1cx\xa3\xb0\x9cK5\xc0\xf3jn\xe1I\xf81\xc0\xe6 o\xc9r\xe0.\xc0H[\xd6\xa0F\xf42\xc0\x0bh\xd5\xc2\xccw3\xc0\xe6\xe0\xcf\x03\xa3\x8a.\xc0>n\xf3\xb9\x92\x9c2\xc01AN^\xf8j4\xc0\xee\x8c\x85\xdf\xb6\xff,\xc0\xc0q%U7\xab3\xc0\xe4\xb8&O\xf0\xdf0\xc0\x19\xb7\x88\xdc\xb2_2\xc0\xe2\xd8\t^q\'3\xc0\x0c\xa8"J1\xef2\xc0\xcd\xafx0z]1\xc0\xd0\x8c\x80\x88b\xf92\xc03\xb6\x1dgZ<4\xc0\x95\x1duP\xb2\xf43\xc0\xee\xaa\xab\xb6Y|4\xc0B.\xa7\x02t\xe93\xc0\xcf\xc2\xed\xfe\xcb\x123\xc09\xc0]\xdbN25\xc0\x8c\x03\xe3\x87\xa5\x8f-\xc0\x85\x1d\xbc)\xfbJ5\xc0\x913kK\'\xc5,\xc0)\xbb\xa5\x02m\x8e5\xc0\xa2\xa5Z\xd8r-3\xc0v\xf8\xb0\xc2J\x136\xc0M^\xec\t\xc9b4\xc0|\xd2\xf1\xe4\xeb\xcd0\xc0\xaa\xb4\xf7\x8f\xcc\x195\xc0\x82\xf1\xec`\xab\x900\xc0\xd5\x14,<\xe2B3\xc0\xdc\x83\xea]\xff\x142\xc0Vn\xaeM\x95F/\xc0 \t\xce\x08>u3\xc0vGI\xbd~\x7f4\xc0\x95\xa0O\xf6\xa6\x075\xc08\xf6\x8by\xb2!3\xc0\x83;\xab\xd1M%4\xc0\xd7\x93l\xd69"3\xc0\x19tg\xebb\xfc2\xc0k\x83\xfa\x9a\xd5]3\xc0\xbd\xac\xdb\xf5\xf6\xd43\xc0A\x9e\x98\x9a\x8bv1\xc0\x93\xe2\xa42\xc2\x083\xc0K\x19\xdc\x98\xb8\x914\xc0\x85\xf3\x84\x86\xa4\x08/\xc0(\xfd\xfa\x82w\xf93\xc0Q\xcb\xab\x95\xda\xa33\xc0\xado[\xdd\x85]5\xc0aM\x0c\x8b\xc0\xa0/\xc0\xf4@\xaf\xcb\xf7h4\xc0\x1a\xf9by\r\xd1/\xc0a!}o1u1\xc0\xe4%\xe9\x00>^3\xc0\xe6\x8f\x8f\xab\xcd\x9d2\xc0B_\x02\xa5=\x9c1\xc0\x99\xbf\x0e\x80\xdev4\xc0\xed\x89\xdca\xf4\xba2\xc0\xeb\xe8\x11\xc8tc4\xc0s\xb6\xf1E\xeb_4\xc0\xe9\xc1{\x83\xac\xf91\xc0[\x8a\x84*\xe5\x0f3\xc0\xb8>\'d\xd9\xf52\xc0X\x1e\x9ba\x01\xad1\xc09P\xea9/\xb4/\xc0z\x8a?\x87\xb1\xf81\xc0X\xb3jH\x91j3\xc0lY\x1d\xa4\xc6a4\xc0\x84\xfc\x8c\'\xaep4\xc0+\x0fo$K\xc50\xc0?\xc0\xce\x97>95\xc0N\x05\xafp\xec\xaf2\xc0\x12\xc2\x01\x03\xf3p/\xc0\x1f\xa2\xc7\x9c\xdfT/\xc0\xa0\xcdq\'\xfd\x835\xc0Y\x84\xc1\x94L\xdd/\xc0\x9a\x83R\xfe\xbd\xc3-\xc0\xb9A"\xcb\x91\xb15\xc0\xbe\x99`\x1d\xb6[3\xc0\x1f`\x92\x88\x14E3\xc0 \xa6\xabi\x89\x941\xc0\x02\xef\x8f\x7fo83\xc0\xd7\x98O=\x9bA5\xc0\xb6\x94\x87)\xabs2\xc0\xb9B/\xad\xc0\xf21\xc0O0\xd8\x11\\s5\xc0\xb3\xc73\xcd\xaaN0\xc0\x80\x03%\x89\\\xf82\xc0]\x01*\x0bvw4\xc0zX\xd7[\xd5G-\xc0\x0e\xb1O\x94r\x073\xc0\x94\x94#\xcd\xc7\t2\xc04\xda\xa53\xa2\x043\xc0\x11h\xc0\xf7\x97g3\xc0\x17\xa9X\x11S\xe43\xc0\x8a\x14T\xdb\xf1\xc00\xc0\xf6\xbbF\xc2<Y3\xc0\x9b/\xd1\xce\xf6\x025\xc04\x92\x9dR\x9e80\xc0]\x97d\xe0U;4\xc0\x80\x92y^\xc1h2\xc0\xc5=\xf8\x87\xe2\n-\xc0Y\xfe\xa3\xef\xa4\xad3\xc0O\x03\xa8\x97F\x010\xc0\x86x\xc9\x96J\x120\xc0\x1a\xcc.N\xd5*5\xc0\xb3\xa4\xe7\xbc\xd5.3\xc0\xad\xfc\xf0\xd7`71\xc0\xe1G\x1c\xdd\x10y3\xc0o\xd7\xd9\x95\x9f\xa03\xc0in\xd4=\x89f/\xc02\xc1\x00#\xc2\x9e3\xc0\x01\x9d\nj\xf7\xd13\xc0>\xc7xf\xae\xe73\xc0\x1eK\xf52\x9f\xe03\xc0u\n5\xdb\xe2_3\xc0\xfa\xf9\xc2Wd\x844\xc0\xd9\x18\x89\xfe/\xa82\xc0\xfc\xe6\xc2+\xa0W0\xc0t\xa1,=\x16\xe4/\xc0\r\x08B\x9a\xc0\x0b3\xc0\x85\x96\xe0\xd5\x9eh2\xc0kmB\xfe\xed\x893\xc0\x1cG\xccX\n\xf43\xc0\x0c\x95tX\x1a\xa44\xc0\x03\xe2\xa0\xef\x04}5\xc0\xe5\x83i\xdf\x1d\xbd1\xc0\xdc\x8e\xdb\x85\x0cP0\xc0\xdce\x00Ht\xc12\xc0\x13\x04\x12\x7f-\xf13\xc0\xd9\xda\xca\xe5\xc8-3\xc0[\xfb\xb0J\'\x086\xc0\xea`g\xc3\xc0\x1d3\xc0\xf8\xcdM\x94hB4\xc0s\xfe\xd4\xbdI\x954\xc0_\x88Ee\x15\xa23\xc0\x18\xa6\xa2\xd3\xf0\x9e3\xc0\xd7_\xf8\xc4\xf7\xa7+\xc0m\xe3tBG\xd83\xc02p\x18s\r\xcb3\xc0\r\x0b\x1f\xcf\x93\xde3\xc0M\xca"\xac\x89T4\xc0\xf0l\x0e\\w\xc43\xc0V\xaa\x83\x83\x83E0\xc0\xf6\xba\x1f/w\xb73\xc0\xb0\x13%\x0e&>3\xc0_\xee\x1b\x9f0\xd50\xc0\xfe3v\xc6d\x155\xc0\xdcEm1\x9e\xa3*\xc0\xba\xae\xd5\xc6\x99\xca3\xc0\xe7\xf6\xaa\xa8\xfce/\xc0G[\xfat\x03\n4\xc0\x14\xed\xe7E\x86S1\xc0N\x91hz\xc7C4\xc0\x8e\xeb\x18R\x7f\xf92\xc0!\xeb\xb5\x81u\x005\xc0\x8b!\x0cX\xda\xbe4\xc0\x83\x02\xfa\xc7\xee;4\xc0\xdd;70\xdf&3\xc0\xbf\x0f\x96@\x8f\xfe5\xc0\xc8[>r\xbe\xe42\xc0qx\x88D\xa7n3\xc0%\x85\'\xc4\xa5\xea2\xc0\xfa\xeay>\x95t+\xc0\xf1\x0f\xf7\x8d!\x9f-\xc0\xac\xa7\x97\xa5\xd9t3\xc0\x03\tn\xad\xe4\xe74\xc0\x16=c\x92$01\xc0\xb6y\x92\xa7\xc5\x9a/\xc0\x04\xe4\xbcBz3*\xc0"\x8a\xd1\x8f \xf95\xc0\x0ckN\x1b\x9153\xc0\xf9L\xbe\xd3K\x0b2\xc0A*F ;41\xc0\xc5H\xc5\xb3\xee\xa2/\xc0$\x15Z\xce\x8f\xf93\xc0\xab\x98;f\xddQ2\xc0\xa038\x11\x82\x994\xc0\x88\xfauU\xeb\xad/\xc0\xc0\xf91\xa2\tT0\xc0\'\xec\xb5\xf0N\xc63\xc0c\xf1A>\xbds3\xc0\x0c\x01\n\x14\x9bL3\xc0\xd7\xa1$\xdc\xec{3\xc0\xe2#s\xf9i\x0c2\xc0\x1b\x95\xa0e\xf5\xbd4\xc0\x81y\x0b>\xb5\xfd/\xc0\x15(\xb7*\x14\xe64\xc0\x1f\xfd\xf6t=W1\xc0h\x03B\xe7UC5\xc0\xe7\x0f\x9b\xc90~.\xc0\xc5~\xab!\x97\x024\xc0\xcf\xdd[=Lq5\xc0kxrA|\x8c2\xc0\xdcn\xd2\x01\xed0$\xc0\n\xa3|\x10|\xf60\xc0F\x95.\x9ct]0\xc0n\x84\xb4\x9eJ\xe14\xc0\x89\xbf&\xb1\xe0\xb44\xc0\xab\x1a\x0c\x1c\x89h0\xc0\xe1v\xc1m\xbbW0\xc0\x95\xc4\xa2\x1f-\xe9.\xc0\xfc\x18U\xc7\xf1\x905\xc0A\x95\x1bwX\xa3.\xc0G\x87\xd4\xa4\xc9P4\xc0x\x0fm\x13\xb7y0\xc0C\x97\x18\xc1\x93\\2\xc0\xe2i#@\xd8\xc93\xc0\xc2\x94\xa8\x9b\x8eo5\xc0\xfcU\xfd\xf4\xb7K5\xc0\x7f\x8c\xc5\xdf\x0ff0\xc0c\xd5\x070\xab&0\xc0\x03\xc7-u\xcd\x020\xc0T\x98\x17\xfd\xf3\x1d2\xc0\xf2gy7\xb8\xd8.\xc0\xc9\xa8\x9eN\xbcZ/\xc0q\xaa<\xd5%\x905\xc0\xdb\x18\x94\xdc\x80;1\xc0\xef\xb3C\x8bv^4\xc0\xd4p\xf3\x8b\xaf\x054\xc0o\n\x9c\xfc\x87\xb60\xc0\xa5\xdb(1GB5\xc0KN\xbc\x13\xad\x1e0\xc0m\xf6\x0e\xcc%62\xc0#\x93\xfe\xbdYx1\xc0_\xeb\xc5\x90\xe9#4\xc0\x1b\xe2\x86L?82\xc0\x17\' \x04y,3\xc0[o5\xda\xa7+2\xc0~\xff\xe99G\x183\xc0\x84;<\xedO\xfb0\xc0\xe0|5\xde\xec\xeb.\xc0\x1eM\x06\xc7||4\xc0\xe4\'\xf34\xf8\xaf1\xc0\xaf:\xe2\xef\x1d[3\xc0\xcb\x965\x8e\x99Y0\xc0|\x8e,\x86\nP*\xc0\xe1\xf7\x91\xb9\xdf\xf80\xc0L\x7f8J\x1d\xb9/\xc0\x84\x0b\x92PTR4\xc0\xe8]\x02U\xa8\xc9-\xc0;^\xf7\xee\x01\x140\xc0\xf4\xf9\xa1\x18\xd5{*\xc0\xd1\xbf\xa5\xf9\xf0\xa30\xc0V\xd4~[=\xec0\xc0\xe4A\xa3\x02\xc1y.\xc0\xe3\xf7n\x7fq\xb22\xc0#\x87\xe7\x97>\x94,\xc0\xc0\xf9<\x10{\x0f1\xc0\x960W^\x02\xa91\xc0\x19\xb9b\x97\xd1\xff3\xc0&\x14\xc3\x8b\xc2K(\xc0u\xcb;F\x92\x010\xc0\n+co\x0c\xeb/\xc0\x1c\xd8\xb0\x9c#;5\xc0\x0c\xe7\xa6+\x98b\'\xc0q\xe9[\xda+\x8f,\xc0\xe9TNb\xa5\xf50\xc0}\x01\xfe\xbf\x93R0\xc0\xf5T\x05|\xaam4\xc0^p\x98]\x1ez5\xc0f\x98o\xfd\xab\xf81\xc0\x83\xdc\x8a\x8c\xad\x8d3\xc0\xcc\xb2\xf7\x07\xd2\x92-\xc0\x15|\xb0\x12&\xee0\xc0\r\x9f\x025&\x8a2\xc0\xb8\xb5\xac\xf0\xcax/\xc0\xabk\xcf\x13\x15J4\xc0m\n\xfd\xa3\x85\x82,\xc0\xdc\x10R|\x18\xb22\xc0X*\x9a?#y1\xc0[Z\xd1\xc7g\x8d4\xc0\xaf\\1\'720\xc0\xdck\xe5a]W3\xc0\x9f\x0c\xac\xcd\x8ad5\xc0:\x16\x0c\xdf[\x08*\xc0\xa3\x1f\x9e\xa8.!2\xc0\xc1@4\x02\x08\x960\xc0_$D3\xe1\xfb4\xc0\xfcj\xedq[93\xc0W<:\xab\xfd\xd62\xc0I\xe3p\xa7B\xba-\xc0\xfah\x8e\x1a\t\xd3.\xc0\xf7\x16q\x87K\x7f.\xc0\xdf\xf5A\'Mh5\xc0\x030%O\xfd>3\xc0\x86\x02J\x0e\xc0.0\xc0\xc38\xb3\xd2\x9br3\xc0\x9d<\xea\x05\x03Z0\xc0\xaa\xa9\x92_R\xee5\xc0\x0e\xf7\x80\x12\x8a\xc65\xc0\x03\x9f\xfd\x93\x97\xdc,\xc0\xa7B\x0b\x13\xdb\xc50\xc0\x80\xf5)\\Nt0\xc0\xaa\xe6\xaf\xb6\x16+3\xc0M\xf3\x8e\xf4D40\xc0l!\xb0\xdb\xad 0\xc0\xdc\xb2M\x9c\xac\r2\xc0\xdc\x9f\xad\xab;\x893\xc0CjQ\xeci)/\xc0\x8eu\xca\xb3\xff\xd34\xc0\xeep\xae\xe4\xf711\xc0[\x158\x16\x81\x893\xc0\xe3;\xfe3)#1\xc0BqT\x90\xfcj1\xc0I \x99p\x19p3\xc02\x92\xc8vB:*\xc0LI:f\xdf\xfa2\xc0Ad\xf4U\xda\x8b3\xc06\x0fmw\xbb\xe33\xc0D\x9f\xd78\x9bT4\xc0\xd0\xebD\n\x02\x8c3\xc0\x81n \x83\x93Z.\xc0\xf5\x15\x06\x15a\x9a.\xc0\xe3r\xbb1\xc5\x07/\xc0\x06\x04i\xd8(\xf12\xc0\x8a\xde\xeb\x1cV\x144\xc0\'\x0c\xd6\xb0\x0e\x9c.\xc0\xf97\xba?\x1ae3\xc0\x96\x84\xedI\x08r5\xc0\xb4\xa6\xc9\x16a\xe8.\xc0j}{\x04\x13K3\xc01J\xf1\xf9\x15\x923\xc0I\x8f\xb7CR:2\xc0\xe5\x06\xe5^?S3\xc00\\\x1c\xd8\xa9q2\xc0\r`vJ\xca\xfb2\xc00\x07\x1c\xc1\xbb\xd65\xc0+`O\x0f|M3\xc0\x80!8\xdf%V/\xc0\x81\xa5\xf6\x99\'B2\xc0\x84Z\xe2~S\x0f0\xc0\xf7\xdd\xf83Vs4\xc0\x9b\xe5lDpI.\xc0\xe7\x1f\xb5\xdd\xee25\xc0\x9bR\x13\x03\xcd#-\xc0\x07\x06P."#1\xc0w\x89\xf4\x9cp)0\xc0\xe5{\x9b\xef\xa6\xb41\xc0\x1a\xab\xec\x13\x17)0\xc0\x87\x8d\xe0\xb6\xb0\t1\xc0H\xff\xab\xb9\x14b-\xc0W\xa8\xbb\xb1\xcb\xb6.\xc0\x89l\xf4\xd50(2\xc0\'\xda\x9b \x82\xe73\xc0\xf4\xcc\xf3\x10\xc5\x83-\xc0\xc3\xa7\xf4\x93{f-\xc0\x92\xe4)Z\x13E/\xc0\x89\x96\x07\x1b$\x070\xc0]\x0c"[d\x0c5\xc0x\xb2c\xe7\x1b4*\xc0\x9dv\xdcA\x9b91\xc0\xbc\xde\xeb03\x163\xc0y`\x1a\xa4(\xd6.\xc0\x81\x01V\x11\xa8\xf30\xc0\x19pad:\xeb1\xc00\xf3\x8d\x8f\xc0\x10)\xc0\xe2Y\x0fYo\xfc2\xc0\xba\x1f\x0ey<#3\xc0\\\xb7\x05\x1d\xbb43\xc0M\xee\xc3C\xc7v3\xc0\xea\xef\x17\x9c\x9d83\xc0\x96=\x12w\xe9\xc72\xc0\x98sp\xf3\x8c\x89.\xc0\xfbC\xb2\x91\xdc%5\xc0\x1f\xcf\x85\xa1\xd3&1\xc0R\x83\xb1\x9e1k3\xc0\xf8\xb5\xae\r\xe861\xc0\x949\x1bh\xe5\x000\xc0\xa00\xab\x92\x05\r0\xc0\xb9#%w\xdab2\xc0\x8a\xbc \x83\x81\xa0,\xc0d\xce\xeb<\x81\xd60\xc0X\x1b\x0e\xfdL\xf7/\xc0\x89\x9c\x81I\x01\x11-\xc05\xf1\x11\xe0L\xf21\xc00\x9d\x9b\xb6\xa7J3\xc0\xb4\xa9\xb8\xf6;\xf22\xc0X\xc4\xde\x93\xaa\xed*\xc0\xe2\xda\x18\x11\xc734\xc0M\x1b\xe82\x9682\xc0\xe3\x9a5l\xf4a3\xc0&!t\x84\xdb\x9c4\xc0\x13\xe4?S\xeb\xe52\xc0\xcfq\xc0E\xc7\xf54\xc0LGl\x9fJ\xff.\xc0\xb3\xb2}\xbc\xc0\x075\xc0+\x1c\x9b\x91\xe9\x965\xc0s\xdf\xce\x81k\xd43\xc0eP&\xf42K3\xc0;\xaf\xa2\x08E\xaf3\xc0\xed\xf0q\nY\x8c3\xc0o\xff)v\xe8\xef4\xc0\xf8{\xa6c\x86\xae3\xc0\xf9\xfcI\xc1l73\xc0-\x81\x96\xd8}\x07-\xc0\x024\xf3fM\x1d3\xc0\r\xd5\xa5cL\xbe3\xc0\xd1\xd2\xa0E\xe3\'*\xc0\x932\x1f\xaf\x0e\x023\xc0\x0e\xfd\xf5\x1a\xd6\x1a+\xc0\x08\xdby\xaaO\xf61\xc05\xad\xc1\xa6\rN+\xc0\xdaHC\xd0:*+\xc0>\xce\x87\x03\x04P*\xc0i\xf8\x8f\xbce\xd5/\xc0F\x92\x91n*H2\xc0\xd9\xbc\xf7\xf7Wd-\xc0\xcc\x91\x0c\x9d\nT2\xc0\x93\xbe\xf7\x03\x1cv.\xc0\x9b\x90\xdb5\xf6]0\xc0\xc1)\x9b\xa8G\xda4\xc0O\x98<\xe3\x97\xe2/\xc0O\\\xb5\xc3\xc8\xa35\xc0_\xac \xdb\x01\xae.\xc0\xd5\xca\x1c\xb1\xdb\x002\xc0\xf6\xca,]\\\xfc4\xc0>\xd6\xa0/?\x8e3\xc0\xb4\xa6\n`6\xac)\xc0\x95\xd6\xea\x82\xe8"3\xc0\n\x87UN6w3\xc0&d\x87\xc2J +\xc0\xfb\xdd\xa3\x18\xae\xb23\xc0\xb7*(hx\x98.\xc0\xb5\xce\xdf\xed\x1e\xd81\xc0|\xbah\x15Wi%\xc0\xfc\x0eB\x17\xb2\xe73\xc0^\x04E=\xea\xa81\xc0Gv_$\xdd\x1d*\xc0\xc1\x03b\x9a\xdd\xc7.\xc0\x93\xe0\x8d\xbe!\xf76\xc0dk\x91\x82\xa3\xcd5\xc0\xdd:\xc8@\x10\xb21\xc0)}q\xbf\xcb\xee2\xc0jTs\x8cP\xa6.\xc0*]\x04\x9b`E4\xc0<\xa16\x1ec\x965\xc0\x96\xc4\x1b\xc1&81\xc01%\x88h\xb8G4\xc0D\xe2/\xcdUl1\xc0u\xdf\xfa\x94\x8c/4\xc0\xc9\x06\xcaS9\xd12\xc0\xf4G.\xe4\x14\x8e-\xc0\xff\xb9\xd9j\xa6\x822\xc0\x8e`^\xb4Au.\xc0\r]\x86\xebj\x7f.\xc0\xf6mO\xfb\x9f\x82)\xc0\xaa\t#\xe50\xa2/\xc0\x9a\xe3\x80[\xd4U1\xc0\xe8\xb5\x02f\xef^2\xc0[\xf2Sg#\x070\xc0\xcf\xc8\xb9\x7f\r\x903\xc0\x91q\xa0m#$*\xc0\xafW\xb9\xbb\xfb\x062\xc0\xb4\xd2\xac\x9c\xcc\x7f4\xc0=\xde3\'\'\xf4(\xc0@\x0bRK,\x932\xc0\x87\xd3\x16\x1e\x1f\x94/\xc0\xb4\xecq\x18\xd8k0\xc0\xda(\x02\xca\x16\xaf#\xc0\x7f\xbc-%\xaa\x990\xc0\xae?\xb9\xa3\xe7\x9c1\xc0\x0c\xb0\xe5\x97\x83\xe2/\xc0\xf5\xf5\x92\xee\xba\x95*\xc0B\xbbf;(\x1f2\xc0\x8d\xc5\xc8\x9a\x16`5\xc0J<\xea\x7fN\xd31\xc0\x89\xd1\xbdA\xbd0/\xc0x5+rc_5\xc0G\xbbj\xc6\x15\xac1\xc0\xda-\xc2\x89\x8b!2\xc0\x0c\xbf\x9e\x04\xd3w%\xc0\x01\x1a\xceJ>/2\xc0;\x13\xc3@\xeb\x883\xc0\xa5\xb3\xf5\xa2\x8c^%\xc0\x90jH\xb8c\xcd,\xc0U\xfe#\xd7[\x8d1\xc0a\x9a\xb47&\xe3/\xc0\xaa\xcc\x1f\xbe\xda\xe8.\xc0TI\x04\xbbN|3\xc0\xbb\xae\x0fT\xf6i3\xc0\'\xf4$\xd3\xda\xe51\xc0\xaaZ\xae3\xca\xdd4\xc0\x10\t\x02p4\x995\xc0\xc8\xaa\xb7L,\xf64\xc0\x960C2\xd5H1\xc0\x7f\xc4Ea\xe6\xff1\xc0u\xb5\x83\x19\xd2\x1c#\xc0\xab\xfa\x17\xad\xcb\xb8.\xc0\xe4\x97p[|H3\xc0\xf1:\xc6\x00\xfd\x127\xc0\xe6\x03\xa4B\x16\x8a-\xc0\x17\xd1\x85}}\x8d3\xc0n\x8f)Ru\xf21\xc0PozG\x8d\xa0/\xc0\xe8\x8a\xfc\xfd!Y2\xc0\xa2e\xd2\x93\x1f\x0c/\xc0\x9bB\xf0TN\xea5\xc00qW\x1c\xf8\xb13\xc0\x15f\xf7\xbeOk4\xc0\xca\xf1O \x9b>3\xc0\x91\xa1\xc6\xfb\xd8e3\xc0U\xb4\x92\x15\xa4\xe22\xc0\xcf\xb0\x82\xfcU\xf62\xc0\xa9\xc9\xbcL\xdce5\xc0*;+\xf4\xdc!1\xc0\xf6\x91\xe4\x99\xf5\xb43\xc0P\x12\x86\x05\x01\x845\xc0\x02\x0c\xf4?h\xe24\xc0\xf3\xd8\x8b\x0c\xdf\x024\xc0\xbd\xe9\xb4\xe3L\x164\xc0\x8f\x9f\x8ej\xdaW4\xc0\x15\x04\x0eU\xa0\x813\xc0\xad\xa2\xf0\x9a"\x994\xc0pgW\x98\xd3Q)\xc0\xba^V\xd5\x1b\xd95\xc0\xe0\x8c\xd4\x92\xa0\xeb*\xc0z\xee\x13\x8a\xee\xde)\xc0\xfb\x97p\xb5a\x7f0\xc0\xa6\xb5\xb2+\xc5\x074\xc06wI\xf5\xcf\xe0/\xc0i\x11qYCe3\xc0\x1d\x8e\x15\xb8\xb7\x922\xc0\x8d2\xc92\x8d\x0b*\xc0k\x9f$c.e1\xc0;\xc2\xad\xdf\nP-\xc0H\x94\xedjm+1\xc0\x9c\x1c\xb9P\x9515\xc0i\xfaTR\xbc72\xc0no\xfc\xc2\xa2 0\xc0\xaac\xb5_, \'\xc0=h\xa26\x1fl3\xc0\xd4\xb2\xe5Y\x14\x024\xc0\x13\xdd,\xa8\xd8\x084\xc0\xdc\xcfo\x03\x06\r6\xc0\x17\x947\xf0\x1f\'*\xc0\xad\xe1[\xbc\x82K2\xc0\xe24}}P\xde0\xc0\xa4t0S\x1a 0\xc0\xae\x99Pp\x12\xfe0\xc04\x80>\xbcz,2\xc0\x01l\x88\x1a\xe0\xf10\xc0\x1e\x9aN\xae\x9e@1\xc0\xf3]\xe3\xd1\x17\xc31\xc0\x8b:~\xcd[>5\xc0@!\xe5\x0e-\xe4/\xc0\xbb?\xc1S\n\xca\'\xc0\xe8\x180\xb7Ef5\xc0\x11K\xdd\x0ch\xe5\'\xc0\xabA\xb3\xc0\xf5d5\xc0%\x1d\x9b\xd2\xa2\t3\xc08\xe9a\xdb\xe3S+\xc0\xc1\xa4\xe6P\xbc\xa5,\xc0p\xb3\x82\xb1r(6\xc0"\x88t\x87\x90,0\xc0\x19\x1e\xf0\xd0\xfd\x874\xc0\x16\xe5a8\xa6\x824\xc0\xc4j\xdfD\x00[3\xc02\xf8\x1f\xba\x08\xba2\xc0\xbaN\xb9g:Z0\xc0H\xec\xb0V\xa8,2\xc0Z,\xe1(@\xd01\xc0T\x82j]\xf7c5\xc0\x8c\xedD<\x10\xbb2\xc0\xdf\xa8\xab\x96\xb750\xc0\x9a\xd4^\x02\xf9\x163\xc0\xdf:n\xcd\xdd;4\xc0\xb4\xdc{\x9bM\xb31\xc0"\xad\x99\xce\x0883\xc0\xacv\xf3\xa5u\xf53\xc0V\\gh\xd1\xfd/\xc0:`%^\x94\xdc3\xc0\x837\x94\t\x99h2\xc0\xd9\x0f#[\xa3\xe8/\xc0\x1b\xe7.\x95\xcav1\xc0\x81z\x18T\x00\xbb4\xc0\xd7\xceX\r\xd6\x840\xc0\xf2}\x06~\xfaH1\xc0e\x08B\x07\x85\x833\xc0\x05\x9b>T\xbb\x811\xc0\x88\x0f{\xca\xed"0\xc0\x83\xe6=\xc4\xc0\x88.\xc0\xbb\x82\xbeW\xea\xea&\xc0\x7f\x99\xbf\x02dy3\xc0Z\xe5\xa2\xda|$1\xc0\xdbb\x99\x83\xban3\xc0\x03\xb4!<\x87_0\xc0\xb3\xab\xc2Z\x8e\xa15\xc0CW\xaf\xc0\x1e\xbd+\xc0)E\x93|\xca\x035\xc0c<\'u\x82\x9f3\xc0\x17\xbbl*b\xe23\xc0\xf0\xf9\xf3\xb9\xd3P3\xc0>\x18\xfa\x15?\x9d*\xc0tt\x8c\x92\xa5_/\xc0^\x10\xe5y\xa7\xa61\xc0\x94\r\xf6ji\xa13\xc0O\x89\xbe\xbb\xd0e3\xc0h\x7f\xce\x9cY\xab2\xc0XW/?\xba\x8d1\xc0*\xa9\xa9\xd0j35\xc0\x81\x83\xab\x191T3\xc0\x1b\xa5\x95\x04#\xc9*\xc0"\x01\xbe\x81\xea\xc0,\xc0O%\x01q{\x7f3\xc0\x14\x8d2\xc6\x88\x7f4\xc00\x8f\xbfuPe1\xc0v\xc0\x80\xb3q\x85\'\xc0K:\xd3\x03\xca\xc3,\xc0\x92\x05]\x93\xe3W*\xc0\'j\xc0]\xe8\xd71\xc0\x81\xb0\xbb\x94\x89\x075\xc0V"\x8a\x8a\xa9s0\xc0\xd9\xa8\x02pt\xba3\xc0$\x8ez\x9d\x8b\xf04\xc0\xce\xac\xe6(\x11\xfb3\xc0C\xc6\xa0+0\x911\xc0\xd0\x1cJe\xf1\xdf0\xc09\x96\x80\xf7\xbal3\xc0\xc1iyW\xfdH4\xc0b\x1aEo\r\xaf,\xc0\x8f\xf8\xc06\xd3\xb32\xc0\x07\xd8\x96\xe7\xc9\xff1\xc0\x8f0\xf7\xac\x03\xab5\xc0\xe2\xc5\x03N\xebY0\xc0+r\xf0\xadfy3\xc0sFO\xe3S\x872\xc0\xfc\x07\xdc\xbd9V5\xc0\x90\xc8u\x19\x80\x8e4\xc0\xab\xa9\xa95\xd7_0\xc0A\xf4\x8c\x0cP\x9c/\xc0E\xfc\xc1/\xab\xe31\xc0\xac\x90\xb1\xa6\x85\xfa-\xc0=\xac\xf7\xa1P\x9b1\xc0\x83\xf2\xfb\x1c\x13\xbd1\xc0\xde\xf4\xba.0\xf03\xc0OtZuW\x8f%\xc0\'&\x19K\xb1y3\xc0x\xce\xcf\xb2l*2\xc0\xde.z\xb5|,2\xc0z\xfb\xa5\x97\x9fU5\xc0'
p16
tp17
bg3
(g4
(I0
tp18
g6
tp19
Rp20
(I1
(I11879
tp21
g13
I00
[truncated: 734,400 more chars]
