# Supplementary material for: Sea ice drift data for Fram Strait derived from a feature-tracking algorithm applied on Sentinel-1 SAR imagery
Source: Data Brief. 2018 Apr 19;18:1410–5. doi: 10.1016/j.dib.2018.04.034 (PMC5999601; doi:10.1016/j.dib.2018.04.034)
Supplement: Supplementary file 2 — Supplementary material [file mmc2.zip › fs_s1a_data/HH_filter200vec/FramStrait_HH_20141123T073704_20141124T081801.dat]

(lp0
S'S1A_EW_GRDM_1SDH_20141123T073704_20141123T073804_003406_003F8B_AEA2.zip'
p1
aS'S1A_EW_GRDM_1SDH_20141124T081801_20141124T081901_003421_003FE3_13F6.zip'
p2
a(cnumpy.core.multiarray
_reconstruct
p3
(cnumpy
ndarray
p4
(I0
tp5
S'b'
p6
tp7
Rp8
(I1
(I1664
tp9
cnumpy
dtype
p10
(S'f8'
p11
I0
I1
tp12
Rp13
(I3
S'<'
p14
NNNI-1
I-1
I0
tp15
bI00
S'\xee2\xe9<6\x15!\xc0\x0bo\x9d\x97HW\x07\xc0\xf8:\xa2&\xa96(\xc0Pc\xafS\xe1\xe0&\xc0\xa8:\x83\xf3\xaaW$\xc04\x16\xe2\x04\xaau\x1d\xc0O\xa8]\x11m\x9b*\xc0\x87\xe1^\x9e\x06\xfe\x0e\xc0U\x9fu\t\'q\x0f\xc0\xdd\xcb\x81k\xa4Z%\xc0QN\xa0\xdbN\xcc#\xc0w\xb4I[\xd1u#\xc0\x16kH\x9c\xa7g$\xc0yq\x90\xbc\xe9\xb3(\xc0\x91h\xbd\xb9\xc4(%\xc0\x88\xce\\\xbc\x8a\x8d"\xc0\xbc\xec\xa4D\xe6C(\xc0\xd4\x91\xd5\xff\xb3\x18$\xc0\xa3\xb6{\xbc\xa8\xa4)\xc0\xcb\xa6\xa6\xc6\xb7R#\xc0\x90h\xbd\xcc\x12D$\xc0Uz\x1f\x01\xef\x84\x1f\xc0\xe7\x04\x89\x81\xfb\x05\x08\xc0F\xe8$B\xd6\x05\x1d\xc0j\xecr\x9dn\x05(\xc0\xd6%A\xd7\xd7\x18 \xc0\xd7\xc9\x0b\x07\xfb\xf4(\xc0R-\xddV\xb3r\x10\xc0[:\x06\xaf9\x88%\xc0)\xe2\x12\x9c\xa1\xea\xfb\xbf\xe0K\xdf\x83\xb4\xd2$\xc0>\xed-\xba\xcf\xe1\'\xc0\xca\xdaa\x86m\x15)\xc0\xbd\xb3Q\x08M:\x19\xc0\xc4\xb2NM\xd4C*\xc0\xb0\x97s\xbf\xfcM!\xc0\xcb\x9d^3c\x0c\x1f\xc0=\xda\xf8{\x81\xdb"\xc0\x0ez\xaa\x98\x17\x16)\xc0cJ\xf3<\xb8\x8a(\xc0\x1d\xb0\x14`\x97)#\xc0P\xb7\xd9\x8c\xd2\x1c\xfe\xbf<\xd3^\x14\x9f/%\xc0\x1c\xdd\xf3\t(\r)\xc0\xac\xd2\xc4\x97\x1a\x14)\xc079\x18\xa2\xbe\xda%\xc0\xb2.kU\xf5s!\xc0\xd4PYv\x80\xd7$\xc0\x844\x00\x9a\x80&!\xc0\x06\x0e\x874\xa9\x06(\xc0\xbf\xbd\xaf\xfe\nm)\xc0Jp\xef\x88\xd3  \xc0\xd9\xd8wTQb+\xc0\x0f"Ko\xc9\x85\x1f\xc0\x7f\xbf3;w\x89 \xc0\xb2\xdb\x84\t\xd6\xaf)\xc0\xeb_\x1dZ\xe0v\x17\xc0N\xe5\xca\xc9\x88\xe0(\xc0\xc4\x8b\x9b\xda\xa1f%\xc0\xd5\xfcT`v\xc0\x18\xc0\xb5\x95I\xa4\xbc\x8b%\xc0(\xe2\xedr\xde\xb2)\xc0\xb9j/f\x92\xb8 \xc0\xd9\x18j\x81\xdb\xb2%\xc0\x80\xd4\xd3\xea\xec\xd4(\xc0O\xe9>U\xc3\xf8$\xc08#\xf0\x19\x19m!\xc0,\xd3L\x02Dq\x0f\xc0\xc4x\x7f\xc7a\x84)\xc0\xfe=\xc6{~\xe8#\xc0\xc6\x18p\xea\xe1o#\xc0P\xb8\x90\xd1\xba@!\xc0J\xa7\x95VH\x9d%\xc0\x0b\xf8\xc1\xc7\x96h#\xc0\x18\xe1|\xf6=\x85)\xc0\x1d\xe0\xf9\xa5IC!\xc0\x14\x92L/\xc6\xe1)\xc0V\xa5\x11\xa2)\x8b\'\xc0\xcc{\x84\xbb\x18\xb1\x1e\xc0\xe23-\\@\x1d"\xc0m\xe6{\x13\xfc\xe2"\xc0\xe3F\xa7-\x813\x19\xc0z6\xfaA\xe6\xae \xc0\x0f8J\t\xf3})\xc0*\xc2B\x89A\x1e$\xc0o@\x0eB\x19.%\xc0il\xf2\x98\x97\xe8(\xc0n\xf8\xb8\x87\x9e\x06\x1b\xc0Ww\x7f\xe3\xcf\xd5\x16\xc0\xccv\x91\xe5\xc8\x18#\xc0\xeau)Xfw&\xc0\xaa\xc6\xdf\xa9\x17l\x1a\xc0\xb4!\xd9\'\x90Z(\xc0h\xacv\x1ck^%\xc0z\xd2r\xa1\xdf["\xc0\xff\xb6\xb1\x84(\x17$\xc0\xde\xff\x128-U\x0f\xc0\x8a\xf8\xe5\xf7\xb8\x90\xa8?\x81\xe8%\xa2\xfc=\x1f\xc0\xd5A\x94\xeci\x07\x00\xc0\xe1\xc4v\x9a\xdal"\xc0)\x9f\x90\xb9~\xa4\x16\xc0@N\x1f\t\xb7n%\xc0b\x83\x01\xc0\xd7\x9d\'\xc0\x10F#\xb3|"\x08\xc0>\xad\x11T\xaf\x8a!\xc0\x16\x98\xb9&\x9f\x1e%\xc0\x17E\xb0E-O(\xc0!Q\xaa\xa63\xdc(\xc0\xda\x8c\xdf\x85\xce\x9e\x1f\xc0\x14\xb8Q\xf2\xd0b$\xc0@\x89\xe23{\xdf\x19\xc0\\\x86\xb0;\xb6L$\xc0k\xc8WZ\x04\xbe)\xc0\x00\xdaT\xc7<\x1d(\xc0\x05\x19\x16`\xab\xe7(\xc0\x18=ou\xd4r\'\xc0p\x15\xe4o\xf6\x92!\xc0611\xf2\xe6\x81(\xc0\'Q\xd7\xafk\x7f$\xc0\xc8\x18\t5\xe6,\x1a\xc0c\x19-\xaeD\x12#\xc0\xfb\xedN\xf3\xac&#\xc0\xcd%\xc4\xe89\xfc$\xc0\xc8T\t\x88x\xb3$\xc0\x91\\\xdc\x04by$\xc0p\x17\xa3\xdcb\xda$\xc0\xf8?LQ\x1a\x18%\xc0\xc6G\xcfP..#\xc0\xeb\xbe\x12D\x13\xfe$\xc0\xddr\xc2\xe4J\x11 \xc02W\xfb\xe2\x92\xc8#\xc0\x07^\xc4\x97\x9e.)\xc0@\xf4$\xa9\xe0\x04&\xc0?B\xa6_N~$\xc0\x83:\xfaj\x07\xe7$\xc0H\x07\x95\x14\xd9o&\xc0=\xfe\x00\xdc\xe7\x8b$\xc02\xa6\x05\xcf:y)\xc0\xc5\x84\x0b\xd6\x8b]\x1e\xc0\x06\x8b\xe0\xbd\xac\xef#\xc0~j\xd2\xa4Z\xd7"\xc0Wf\x15\x82\x1b\x98\x1e\xc0\xfa\xb5\xae\x18\x00\xae\x1e\xc0,\xa6\xee\xd0\x8b\xbb$\xc0\xf3|f \xbb\xe2%\xc0{\x8bj\x96\xa4\xb0*\xc0\x15/>\x94\xb7\xec\x19\xc0\x96\xcb\xc0\xdep\x16)\xc0\xb2\xd7\xfd1\xd1q(\xc0\x11>\xb2\xc73x#\xc0,\xd8\x1dA\xb7\xfe \xc0 r\xcd$\x86\xb6$\xc0l\xb6rcn\xd7\x19\xc0\xf3\x13\x1c\x82\xa78)\xc0aZ\xff\n\x88\xd0+\xc0\x1b\xe9\x9bRLM!\xc0Rf3i!\x01)\xc0\x11/\xc8\xd3b\x0e#\xc0\xe0a\xc6\xa8em)\xc0\x9aZ{\x8e\xe3\x1d\x1a\xc0*\xe5u\x7fS\x04#\xc0\xbb\x12iCYF$\xc0\x05\xd9\xf9\x18\xe9\x7f$\xc0\xe1\x8f\xf2~\xcba)\xc0F\x96~\xf4\x99\x85!\xc0\xdf\xbd\xf5\x1c\xe24$\xc0\xde\xf7\xd4\x9f\x84\\)\xc0\xac\xa1\xa8\xef!\\\x1a\xc0\x8b\xbfb \xfe\xc2\x13\xc0\x1cu}=\xfb\x7f!\xc0\xc0\x9c\x7f\x82\xa6H$\xc0\x11\xfd\\\x99\xd6\x92"\xc0\xd5\xbdY\xf7\xb4\xa4$\xc0P%\xc7Y\xf7\x9a\x1f\xc0,\xaa\x15k8\x00"\xc0\xff\x1e\x9b9\x93\xc0%\xc0\xf11\x8f\xba\x12\xc7$\xc0\xc9\x99\xecdj\xb9#\xc0\x1bA\xac\xde\xa1\xee#\xc0b__H\x98\x13(\xc0rN\xb9\x8dgP)\xc0\x99F^\xb296)\xc0\x1d\x1e\xb6o\xb7g\x00\xc0\x04\xe3\xdd\x94c\x18\x10\xc0P\xf2\xa1\x95/,$\xc0W\xcd\xe5\xc0\x853(\xc0\x88\x82\xce~\xd7Y!\xc0\xb6\x94\xfd~\xb8\x9e&\xc0\x1a\xce\tS\xa7J)\xc0\x0e\x16\x7fJ\x88w)\xc0\xbb\x95\x9f\xbda\xee\x1b\xc0\xaeY\xc1\x16p\xbb$\xc0,\xa3DD\t\xad&\xc0\xc1\x85\xca\xdf\xbd{(\xc0\xfd\xbe\xbb\xe6)\xe7(\xc0\xc4)\x01\x8c\\\x1d$\xc0\x06\xe1\t\xb3\xa3\x95%\xc0nF);KR"\xc0D\xd4\xe4\xf3\xa5\x96%\xc0\\\xcd3af\xb5&\xc0\xa5:\xeb\x16`P\'\xc0\xd5\x16N<\xd5-\xe6?\xe9q\xf3\x10\x17\x99\x1e\xc0\xfe\xa8/E\xc3S\'\xc0\x1eS\xae3\x9e\x9c&\xc0?\xd9#\x8b\x13\xde(\xc0\x02(C\x08*\xeb$\xc0\x9fUg-\n\xb5(\xc0%\x9aIE\x9a\xe6%\xc0\x12\xda\xac\xbb\xf6\x97\x17\xc0\x1b\x1a\t\xa2\xd6}\x1a\xc03\x18\xe4\x7fr\xae)\xc0z\xa8=8\xe3\xc5\x1d\xc0\xbcC%\x87\r\xba\'\xc0\xcb9\xa4\xcey\xbf$\xc0\xcf\xaet\n1\x19 \xc0W\x9a\x13//\x19$\xc0\x86\xd4\xc6\x1aCZ\'\xc0Bju\xfff(\xfd\xbf+\xed\xb4^~\xe2\xfd\xbfyM\xc8&\xc0]\x1e\xc0\xdd\x8fz\ny\x80#\xc0\xb5QyE\xa0%#\xc0D\xfd&\xa3n7 \xc0\x8bM4\xad\xe4R\x1f\xc0\xf9_#\x99z\xd6)\xc0\xcb\xf1\xa3\x01Y\xf4(\xc07\xba\x95Q\xe8\xda\x1b\xc0Aa\xfapI\xba)\xc0}\x8a\xee\xea\xd2\xff\x17\xc0\xb7&Lt\xce\x11$\xc0\xaa\xfcT\x9b\xc5M$\xc0\x8cq\xee\xc9\x87\xaa \xc0\xb4\xc2\xb6\'\xf7\x17$\xc0\xbbD\xf8\x1c]\xdf \xc0"\x17l\xe9T\x17\x15\xc0\x91\xa4\x86\xb6\x9c\xb0\x11\xc0\xe7\x8df\x18Y\x12&\xc0\xb8 \x9e\xc5SH \xc0\xb3\x89\xd5/\x00\xe7 \xc0-o\x9d\xbf\xd5\xce%\xc0\xe7\xf0\xc8J\xaa\x17\x17\xc0\xbe\x95\xc9\x16\xb5\xbb%\xc0C=\xa2T\x84j\'\xc0\x98&\x1cnaH\x1a\xc0\xb7?g\xc5\x13\xce#\xc0\xa0\xde\xf3\x0c\xa1\xf3\x01\xc0\xf1T%\x80@c\x16\xc0/\x1b\xe3:\xd3[#\xc0\x11\x0b{R \xa1\x18\xc0\x7fd\x90rT" \xc0\x19\x91\xa2\x10\x0e"$\xc0\xdaj\xad\xd5\xea\x8a!\xc0 e\xe4\xa6S\xc5 \xc0\xf3U w|\x95\x12\xc0\x9c\xfb\xe1\xd6\x8b\xba)\xc0\xbd\xda\x0f\x05\xdcF!\xc0_\x82\x19\xa5P\x1d(\xc0\xa2`W\xd7\xcf0&\xc0\x13.\x0e\x12\xf4\xa7\x1b\xc0\x1e\x10gJ\xf8\xcc \xc0A\xea\x12\xbc\x84\xdb\'\xc0\xbd)\xb4\r\x95\xbc"\xc0Y\xb7\t\x17\xb0\xf9$\xc0xzG\x80\x04\xcb\'\xc0s3\x8aQ\x85\xa9&\xc0\xda\xe6\x9f\x02\xfbh(\xc0\xd4.\x83\x1bFB \xc08$h1\xef\xb7 \xc06\x9a\xcd\x93m\xfa)\xc0\xb7\xb98\x95`8\x07\xc0\xee\xb7\x97\x0e\xab\xe6"\xc0h7\xc6r#\xac%\xc0\xfaA;\xd0z\xe2&\xc0(j\x921\x99;#\xc0*\xff\xa8\xca\xcc\xcd\'\xc0\x19\x89\xe2\x12\xb7\x18"\xc0\x1e\x0b\xe9\xe7\x84\xa2\x19\xc0\xa8\xe8Hia\xd5\x1a\xc0g\x14\xbd\xdd\x8b\xae \xc0[\\\x13\x1d@ "\xc0s{\xf6=G\xfa$\xc0NyUW\x93\x04!\xc02V9\xde\x05\xfc%\xc0\xbb\xf1\xc8\xb6\xb7\x11)\xc0\x8b\xc8\xf7=3\xac)\xc0\xaf\x7f\x0e9_\xb1\x15\xc0:s\x8e\xe3\xad\xe0$\xc0\r;H\x8d\xc4\xeb$\xc0K8\x8d\\\xac+%\xc0\xae\x1dX\x18\xf8F%\xc0\xae\x85?3Vp\x1c\xc0\x11\xb7\'\xde\xd1\xa7%\xc0Vg\xc0\x92\x11\xba%\xc0\xcd(\xdd\x1a\xe8F\'\xc08k\xccf]\xe1\'\xc0t\xd4\x91\x96\x13\xf3\x17\xc0\xf2&\x8d\xc1O]\x1e\xc0\xcb\xa7\x82\x15>\xb8\x1d\xc0\xb8<\x18c\x00\xb7%\xc0\x1d\xd6\x15\x7fAU\x1e\xc0\xab\xab\x7f\x04\x86q\x18\xc0ms\xe3"cp\x10\xc0\x06b\'\xfb\xbe8\x19\xc0\xbd\xad\xac\xfb\x0b\x95%\xc0\'\x89rE\x84)%\xc0w\x1cw\n\x06d%\xc0\x03$\xe2\x1a\xc1l\x19\xc0\xe43\x0f\xd4\xf4b \xc0X\xbd\xca\x16mX\xe2\xbf\xffi\x06\xcf\x0b&#\xc0D\x93\x17\xb2\xd0\x18#\xc0\x1b\x1f\xa1\x0c\x04\x90\'\xc0\xd7|\xa8\xd87k\xfe\xbf\xca\xf14!\x14F$\xc0DI\x0e6\x0c\xeb\x1f\xc0NU&I>\xa1\x15\xc0F9\xda@\xc1v\x06\xc0\xfe\x02\x1e\x1a\xc8\x04&\xc0\xbfc}3\x01\x81\'\xc0\xe9b\x90n\xd8a%\xc0\x9e{\x05|9\'#\xc0\x05uPh\xe4\x1a\x1f\xc0\x1b\x97#\xe7\xd5\xa4)\xc0\xe3\x1e\xcc\rJ\xd0\'\xc0>\xcfu\x9f)f#\xc0:5\xed0-\r\x18\xc0kxj\xc9\xca\xfd\x18\xc0\xbd\x8e\x04\xbc\xff\xba\'\xc0\xcezK\xd5%\x8f)\xc0D{4\xc8\xb2M)\xc0\x84hk\xe2\xd5f\x1a\xc0\xa7\xdb\xca\x1a\xc7,#\xc0\x90\xf8n\xe0\xbck%\xc0\x87\x9e\xd8\xde\xe3\x8f(\xc0\xb8\x90\x0e\xab\xa3v#\xc0\xfe\x88\xf4\xee\xf2`!\xc03\xf4{\xeb&\x7f)\xc0\xa7G\x19\xbcW\xd4#\xc0\xe8\xa9R-%A%\xc0\x95[\xca\r1V\'\xc0\x1e\xc0p\x83\xc9\xe9"\xc0\r?\x10\\\xe2\xf5%\xc0\x1c\xea\x90$g\xa3\x1b\xc0\x96\x00w]!\xe9(\xc0\xa7\xf54\x94\xdb\xef&\xc07\x929\x98\xea\x1d%\xc0\t7\xe4\xef\xf9\xe8"\xc0\xcf1\xf3\xe4\x08\x8c\'\xc0\xda\xb0\xdap\xf8\xd7%\xc0\xc7\xa0zy?\x15\x16\xc0\x80\xe4}\xe8\xa8\x11\x13\xc0\xaa.H>\xaf\xd1"\xc0]\xa5=\xe5\x05\xba"\xc0\xb6\x85\xfaa\xae\xc9#\xc0%\xc2sfB\xb6\x16\xc0\'y\xcfdg\xca\x18\xc0\x8c\x10\x10%w\x02&\xc0\xdc\xeea\r\xb6\xe5\x18\xc0\xebjr\x80\xbeN\x02\xc0J\r\xda\xaa\x85\x17%\xc0C\x17\xf0\xaf\xf4\xdc"\xc0 8\xf2I\xde#"\xc0\x8b\xac\x9a \xfe\xb3\x1c\xc0-\x9f\xb6\x1a\xf4\xce\x14\xc0N\x989\xdcd\x9b%\xc0\xf9\x05\xcf\xf6N\xb8\'\xc0Ax1\x147\xeb%\xc0on\t\x1fQ\xd1%\xc0+\x00~\xeet\xa4%\xc0\xad\xa2\xbe\x00\xd2e\x1f\xc0\x98\x1c\x9e\x12\xa2a\xfd\xbfto\xdb(\x97\x93\x1e\xc0\x01\xb5S\xa5\xe9\x18"\xc0\xf5~\xa7\x8f\xb5\xaf"\xc0\xcc\xac\x9ca\x89\x06$\xc0\x9cX\xf7y\xac\xb3*\xc0\xfe\xe6\xd3ks\x92 \xc0\xae^\xe1\x00\x95\xaf#\xc0}m\x1el\xd1\x19\x1a\xc0b@\x05\xbd\xe8\xba\x1a\xc0x\\r\xc5\xb9\x0c\x17\xc0\x83 g\xb9\xac\xee)\xc0\x8f\xf31\x15e\xc1\'\xc0\x9f\xd6\xc0D\xabE\x1c\xc0V\xc3\x88\x1d\xa6Z%\xc0\x068\xca\x96\xe7\xa7%\xc0\xd2\x14}\xd0m\x8c\x1a\xc0\x01"\x87\x9b$\xa2%\xc0R\xa7\xe7\x04/\xd7\x14\xc0\x90\x9e\xc2\x85L\x89\'\xc0c\xaa#k\x0bb\xd2\xbf\x84\xd0u\xf4{\x8e#\xc0f\xcf\x95\xc1l^\x16\xc0\xca\x95\x818\xc48$\xc06\x1cjR\n\xe2#\xc0\xe7\x07\xb2\x88\x07^$\xc0\xbb\x0c\xc6\xbf,N!\xc0neh=\xaf\x1e$\xc0\xdc\x81N\xa1V\xd0)\xc0\x8a\x80\x0e\x95\xf8-(\xc0\xc7#\x96\xea\xff\x07\'\xc0\xcf\xf4\x8e\x86\x11c%\xc0\xee2\x98\x86\xbe\x9e\x17\xc0\xb9\x0f\xb8n\x8fP \xc06N\xde\xa36\xf0$\xc0=]lR\xd1\x80\x0f\xc0D\x01\xf2\x87y\xfe#\xc06\x85N\x19\x84[!\xc0\xa1yi\xae\xe4\xbf$\xc0\x7fV\xf5IA\x03\x15\xc0c3\xb6\xad4L$\xc0\'m\x14R\xde\x9e!\xc0rS\x08\xb4\xac\x9d\x17\xc0\xafj\xd6v\x00\xab(\xc0A~\xe7=%H%\xc0g\x96\xae,(\xb1)\xc0FBJf\xc2c%\xc0\x8a#\xd7\x9f.\x89(\xc0_\x16\xe5\xf9\xc9d)\xc0\xc6]^M\xb3\xc9\xfe\xbf\xcd\x0e\xa8!\x16\xb6(\xc0\xce\xe7f9N\xad(\xc0Kn\xf9\x83<\x8b(\xc0+\x80\x95;\xeaR!\xc0\xa4\nZ\xaf\x16\xfb$\xc0i\xc5\xb9\xd4\'\\)\xc02\\2%\xa8\xc1$\xc0\xfb\xc4\x1b4\x0c\x05*\xc0\xa4\x84(w\xd6\xeb%\xc0\xce\xb4\xf1\xd0B\x8d#\xc0\x01/\xd0\x86{`)\xc0\xb4^\xfb+\xcc\x94\xf7\xbfu\xcb\x94]\xb4?\x1b\xc0\xee\xf5\xb4\xee\xc7\xa5#\xc0k\xa4\xf5\x99R|!\xc0\x07\xb1\x93\xae\xad\t \xc0\xb3\xfb\x1e\xe6U~\x17\xc0#\xd7\xdd\xec\xc1\xea)\xc0\xa2y\xc88\x05\xef"\xc0Tm\xca\xdd\x06\xe1\x17\xc0)\xe0\x9b\x11\x12\xd9%\xc0VA:>\x088$\xc0\xe39`\x85k\xaf(\xc0{\xb4O\xa7\xd9h \xc0\xde\x86Q\x9e\xcba$\xc0\xe6n\x05i\xdak(\xc0\xd5Q\xae\xda\x0bF)\xc0\xa9\x0c\x80$\x8fk(\xc0\xc6hP\x05B\xa7\x11\xc0\xbf\xc5Q\xcerH\'\xc0\xe51d#,\x90!\xc0\x94N\xc1\xa6\xd9b)\xc0n\x1e\xbc\xd4g_$\xc0\xac\x18\xe2\x9f"\xb6$\xc0M\xf2\xdb\x7f\xcf\xee \xc0\xc5R+7\xfa\xdf \xc0\xed\x80\x05\xd7\xec\xc1$\xc0\x08\x81U\xbc:\x98\'\xc0,\x952\x0c\xa6\x06$\xc0%[xq\xd4L)\xc0\xcc\xfb\x8ec7\xe5"\xc0\xd9q\xed:ao$\xc0\x08\xda\x93Bd\xa6(\xc0\xb0\xfb\xbb~\x8d\x08%\xc0\xfd:\x86\x95\x1e\xe3)\xc0ZW\x14kI\xc4 \xc0C>+/\xda\x03$\xc0V\xfe\xa1N\xe6\x17!\xc0\xbe\xd1\x11ta\xe7\x16\xc0i)&AW\xad!\xc0\xd3n\xfe*\xb0\xec\x1c\xc0)\xc8|\x95\xe2R"\xc0\xa4\xdb\x0b`\x16\xb7&\xc0\xa9\x07\x92\x1d\xb2\t"\xc0.<\x17\xe8\xfd\xaa)\xc0\x18z\x04\xdb\xe9\xaf)\xc0\x06\xbc\x0b\xfd?r(\xc0\xdfq.\x89i;(\xc0\x1a\xa1\xa3\x1a\xb3\xb3#\xc0\xbbL\xaf+\xf2,"\xc0\xda\xf1\xc8\x94\xc9\xd3"\xc0\xfe\xdb\x84Lb\xa5$\xc07\xf1\x92\xbd\x11Z\r\xc0\xcf\xc8\xde\x12\xa1\xe6"\xc0\xe8\x9d\xaf\xef\xad=\x1a\xc0U\xec\x1c\xe88\xbf)\xc0b5\xe3\xb3\xf7\xad \xc0^\x95j\xb8\xb7\xea"\xc0,\xe8\xb4\x87\x8bt\x18\xc0\xe0\xf2\xce\x8b\x9a\xdb\xfc\xbf6\xe5\xfc\xf3\xcb{\xe2\xbf\x9f\xcc!\xdf#c\x16\xc0\tLhv{\x14\xfd\xbf\x0e}\'0\xcf\xb0#\xc0\xc3\x8b\xe5\x83O\xa2\x16\xc0\xa3z\x0b``\xf5#\xc0\\\xf0\xc9\x94\x9e\t\x1f\xc0\xe9H\xad0M\xdb%\xc0o\x05\xd8*\x02.%\xc0\t\xe2\xdc0P\x86\'\xc0h)\x1e\x1eV\xbb"\xc0e\xf4m\x14\xa76)\xc0\xc1pK\xc6m.)\xc0C\xc3\xbd\x0b8\xe4%\xc0\xc7\x8e\x91\xdd\xbc\x14!\xc0\x9aI)\xd5\xc4\xa5%\xc0"\xac\x05\x08\xb7\xe6\x1e\xc0\xd7\xf8>\xd9J\x17\x12\xc0\xb1I\xc3\x1bNw$\xc0\xa5\x1f\xce%\xe6\xcf\x15\xc0\xa7\xa0\x13O\xfd[)\xc0\t@2}\xdaQ)\xc0d(\xbe\xb1\xd8V$\xc0\xb0\xb9\xf7%\x0f\xa1\x1a\xc0~E\xd1LkV\'\xc0 \xc2\x07\x02\x82A%\xc0\x8b\x07r\x84}\x15)\xc02\xe2uY\x81\xfe%\xc0\xec\xb5\x7f8\xeaC)\xc0\xf9\xf49-\xaa\xec\x15\xc03^\\\x0fO\xee!\xc0W\x14\xa0\xbb\xfe?(\xc0\xda\xe95\xcb\x9c\xd2$\xc0\xfci\xa7\xdcs\x82\x1e\xc0sQ\xcaY\xd4\x1b\x1a\xc0\xdc^^\x95\xba\xe4\x1f\xc0!\x83\xacz\xdc\x9d\x18\xc0{\xde3\xbbz@#\xc0\xe5Q\x84\xa8\x87Z\x1d\xc0?i\xc9\xf7\xe0\xe9\x1f\xc0O\x13\xc5\xa3Z\xff\x15\xc0\xa1\xd7\t\x96bc#\xc0\x18ol\xa1\xae \xfd\xbf\'\x85Q\x84\x18\xc8\x17\xc0\xfe\x03l=\xe6M \xc0\xdd\xa5\xc7f\xcb[#\xc0\x8cFK*\xa2\xe6(\xc0]\xa1Q}}\xa8"\xc0\xd9\x07\x97\xe2R\x83\'\xc0:\x99\x0b0\xc9\xd5\x1a\xc0\xdd\x8ef#\xe8/%\xc0\xaa\xfap\x0fn\x91\'\xc0K\xe8\xb5\x17=\xf4(\xc0\xbf\xe0\xfc].I\x15\xc0\x0f\x8aI\xcf\x08\x86\'\xc0\x9c\xc0\xc6_W\xef\x1e\xc0\xe6\t\x12\xd9!q\'\xc0\xfb\xfe\x06\xd6\xa0{%\xc0d\xfe\\\'\x1c\x03 \xc0\xf6s-\x00\x04\xdd(\xc0\xb2ED\x19~\x91\x12\xc0\xd6y?9L\xea%\xc0\x18\x1d\x87O\x19\xa3*\xc0\xdb\xbb{\xc4\x81\x94%\xc0C\x1f\x92\xbc\xea\xe9$\xc0\x1f\xff\x98\xe4\xa8F(\xc0\xcb\x9bG.\x02J\x1f\xc0\xe6\nr\x9eZ\x03"\xc0l\x8e\x92\x9c\xd2\xed\r\xc0g\xde\xf3\x8f\xa9\xb5%\xc0\x06~\xd7\xa1\xf1a\x1a\xc0]\x8a\x93\xb4[\x05&\xc0\xcd\'\x88\xbb+\xdf\'\xc0!\x8c<\x0c\x81&#\xc0\x11n\xa8y\xae\x9a)\xc0Bn\xa0o\xf5\xcc(\xc0d\t\xf1=\xeb\xb8 \xc0\x16\xb24N#\x95\x1d\xc0=\r\xd0\xfd\xdd\x18\x1f\xc0!\xffW\x1e\xcc\x11&\xc0\xe3\x02$\xbd\xc4X(\xc0\xb2\xaf\xa6nE\xc6%\xc0yS\xaf\x8c\x95\xae\x1e\xc0>\xadd8K\xcd\x17\xc0yn/KR\xcb\'\xc0_#\xe02(\x87&\xc0\x0f\xdcp>\x95Z!\xc0;G\x83`\xfbE#\xc0\x12\xde\xdfjE\xda"\xc0NFf,\xb6\xd0\x1b\xc09\xa0c\xa2\\\xd0%\xc04LS\xed\xaf\x88*\xc0\xa0\x8d\xd7\x82\xf3\xc9\x1a\xc0\xae$\r\x8e\x05f\x1d\xc0k\x99\x8a6\xaf\x80\x1a\xc0\xdeN\x1c\xc3\xad\x81\x13\xc0\x8c\xd1C\x19\x95T%\xc0\xfb\x02\x0c\x0f\xcb\xa8&\xc0Q\xcb\x89\xac\xa9\x8a$\xc0\x181\x8f\xac\xbb\x8c#\xc0\xe8\x1fd\x9fS\xde\'\xc0A\xc4\xeb\x10Q\x1d#\xc0\xbc7S?T\x89#\xc0\x94\xefq\xc6Y\x1d(\xc0\xd9J<\x00\x8e\xd6&\xc0~}C\x91\xdcd!\xc0F(7\x91n\xcf&\xc0"\x1b\xeb\xc5\xb4\x07\x11\xc0\x85}\xd5\xb3\x8d\xd3(\xc0Q\n\xa7[\xc1\xf9#\xc0\xae\xda\x8f\x1b\xcd\x88"\xc0\x8a\xfb\xcc\n\xd9.%\xc0d\xb0G\xbc/\xf6"\xc04\x11\x14E\xa4\x88\x19\xc0\xbd\xaa\xc3\xa3C\xb5"\xc0\x81\x15\xacE\x9dv#\xc0b\xde}\'\xa8\xaf&\xc0B\xc1\x16\xf5\xcd #\xc0\x96\x86>\nJ\xf2"\xc0\x9c\xa4\x8fB*\x1a \xc0N\xbf1\xcf\xa6\xb2#\xc0\x94\xa6\x0c\xc1\xd6:%\xc0\x05;\x8ax\x9d\x92\x19\xc0x\x0fd\x9a\xa5\xb4\x16\xc0\xea\xdf\xa7\xe0/\'#\xc0\x10\x91\xbd\x13\xb9\xe5#\xc0\xe2\xdd\xbf\xdc]n#\xc0\xbf\xde\xcb\xc4\xd0\x05"\xc0\xf4\xae\xc7I}\xf0 \xc0\xff\xc7\xf5}\xf0\xfa$\xc0\xd2\x80\xc1\x8ep\xa2)\xc0\xfa\x7f\xa2\xa2\xb6\x18%\xc0r\xf7ug/c%\xc0\xae\x82\x9d\x13h\x18\x15\xc0\xa67@\xa0H\xbd&\xc0\xe8\x15\x935\xcf\xc9#\xc0\x19\xddI\'\x8c\x01&\xc0X\xcc\xcb\x96\x11O$\xc0.s\xef\xa6\x7f/#\xc0%\x9e\x84\xa8^\x08(\xc0\x01\x98\xbf\x01\x0c\xb9$\xc0\xb1\x86\x0e\x15B\xa9%\xc0\xb0\xf4sK8\xe0#\xc0\xad\x8aY\xc3\x10~(\xc0\xc2\xc21p\xca\x99"\xc0\xde{\x9e\x7f\xdc?)\xc0@\xa7\xfa\x87w\x07(\xc0V\xf5 \xbbu\n#\xc0}\xf8\n5yP\x12\xc0\xda\xf4[(\x19\xde\x1d\xc0\x0e\xac\x84\xbb\xe74#\xc0{\xbbU\\i\x80!\xc0G\xfc\x01\xea\xcaJ\x1d\xc0\xc2\x88NZ\xb1\x91!\xc0\xfbM+\x0c\xe0R)\xc0\xe7sLI\xa5{\x19\xc0&\xe6g\x87\x12u\xdd\xbf\t\xaal\xbb\xce\xfc(\xc0\x0c-\x82;v1(\xc0\x9bf~\x8b\xf8C#\xc0\x1e\x0f\xa4\xf7\x83!%\xc0\xfd\x02\x15Xw\x8a\x18\xc0\xfc\xea.\xe4\xfb~)\xc0+\x99\xe0\x07Ua)\xc0O\xfdRp\x1c\x97$\xc0p\x9aU\xaaT\xb4\'\xc0xBq\xb1\xa3\x92!\xc0\xa2\xb4\xac5z\xe4(\xc0\xfd\x98\xcf\xeb\xa4\xa9\x19\xc0>\xa9e\xd4s\x0e&\xc0\x937\xdbz\xe3\xf2#\xc0\xd4t\x07\xdd\xfa\xd0\x1f\xc0O\xb6\xd5\xea\xf5E \xc0\xc9}.\xa5Y\xe2"\xc0\xf7gi\x8bz\xda(\xc0\x13}a\x0ep\xad\xd0\xbfW\x8d&Uy\x81\x1b\xc0\xf2\x07\x94\x96(\xff#\xc0U\xfb\x8d\x83\x98\x04$\xc0\x99H\xba\xe1Ud)\xc0\xe4G\x84\xf6\x96\x01"\xc02\xc9D\'\xbf\t\x13\xc01\x9c_\x1e\xcf\x8d!\xc0\xf4\xfe\x8cW\xb6\xc7)\xc0\xb6S\x1b\x97w\xb7#\xc0\xad2\r\xbf\xc8\x12!\xc0D\xe6\xa5_\xa1$)\xc0\xcd\x00AOb\xac)\xc0\xf2s5\xcd\xcd\xa3#\xc0\x17\xccgDR\x9d\x11\xc0\xe5J\xa6~\xa3\xf0$\xc0\xd5\xd9\xe7L6/%\xc0\x19\x9c\xab\xd0\xfe\x82\x1e\xc0\x8f\x12pFsC\x16\xc0\xad\x124w"\x19\x16\xc0g\xd0\xb9\x11\xf3\xb2)\xc0\xb8M3;G\xa5"\xc0\x97K%J\x1ap%\xc0\xf8\x8f\t\x8e9\xd2\x19\xc0\x8f\xb5X\xbb?\xa2\x1b\xc0\x9e\x86\xb8\\3\xe1!\xc0<\x96\xe2w\x80\x90%\xc0w\x99\x14\x1dGc\x1c\xc0\xfd\xd3\x06\x12\xb5\xe8\xfc\xbf\xa4\xfd\xb6\xdaNz\x05\xc0\r\xb0\x81\x01Q !\xc0{"\xd9u^@\x1f\xc0\xf3\x04.\xab\xb2\xac"\xc0>\x9d\xa5J\xaeH#\xc0\xdd\x92!99B#\xc0,\x0e\xc2\xcd\xa6\x81%\xc0B\x15)}\xc6\x8c\x16\xc0\x08\x93\x18\xaa\x9d\x9c\x16\xc0F\x86\xe3=H\xf0\x13\xc0]j\xe3\xe8|7&\xc0\x86\x11l\xe2\xc82&\xc0\xaa\xe6\x0f\xdb\xb6g \xc0\x83\xa8\xb9<;\xc0\x1f\xc0\xfe\xd1\xf5\x13\xa5\xfc"\xc0;g\x14\x00\x06`!\xc0X\xe5e+\xd6i\'\xc0s\xf6\xae9&\x8f\x1f\xc0\x93\x0b\x01\xf4\x08\xcb$\xc0\x10?F\r\xbb\x95#\xc0n\x9e,O\x0ct$\xc0Y\xb4k\xf4z\x0c(\xc0o\xa2\xab\xf1\t\xc1\x1f\xc0\xc5\x1b\x1a\xa9\xf4\xb6\'\xc0J5\xd2\x1d\x0b\x17\x12\xc0+\xc2\xe8\x11\x0f\xff\x1f\xc0\xf2\x07\xf1\xe6=\x06(\xc0kNr\x1a\xa4\xa1\'\xc0;u\x9b\x15\xff\x0c&\xc0;\x80I\x04\xf2\x82%\xc0\xc1\xc9F7\x95F!\xc0\xa6:\xb7\xee\xe6\x9c%\xc0x\xa8l\xe4+\x00 \xc01mv\xcb/\xdc\'\xc0}\xb5uwF\x86\x1e\xc0\xc2\xc9pFR\xbf(\xc0\xf7nw\x95+\xf9$\xc0\xf0@\xed\xec\x9c\x8e!\xc0\xdc\x90\x98\x13oy(\xc0\xd8\x01I\xcfN~\x1e\xc0\xa1 \x95\xb8\xae\x90\x1c\xc0\x98\xfa\x1aM\x0b\xd2$\xc0.\\\xc3\xa8/\xfa\x16\xc00\xac\xd7\x8e6I$\xc0a_\xdb\xf1\xeb\x9b&\xc0\x99\xa3\xc0\x0e\xa2\x0b%\xc0\x8f\x1bH\xd8\x81l\x1f\xc0[\xa0\x81\xc88] \xc0\xfc\xdf\x84\\/p)\xc0\xfb\xee\xb5\'\xc3\xd2#\xc0\xea\xb6\x1c\xa2\xbc\xb5&\xc0\x98N\xff\xe3\xc6V\x17\xc0!\xee\xdbY\x8de\x14\xc0\x94\x1a\x13\xad\xd0\x81#\xc0\xdbuf\xca\xac\xc3%\xc0\x98\xb4\xae%\xc65 \xc0%\xebN\xea\xe7`$\xc0\xcd\xa0C\xe7\x8b\x0b#\xc0\xeci2\xa5\xaa\x8f(\xc0\x90d\xb8\xb4M:&\xc0\xb5\xefg\x05]~#\xc0\x8c\x9d\x98\x8c\x0f"\x19\xc0\x04a!\x93\x17\xdb\'\xc0!KH\x9b\r\xa7 \xc0B\xdc!%/\xde\x1e\xc0\xff\xf9\xa5\x08\xdf\xa2!\xc0\xc9c`b\x9ew"\xc0E\xbd\xddh\x13n\'\xc0\x91Q\x1a(,=&\xc0x\x03\x83{\xbf\xea \xc0\xf2\x85V\xf5:\x08\x15\xc0!\xf2\xbc:d=\x1a\xc0\xd5,\xe4\xf6#\xaf"\xc0\xa3\x92\x03\xa4\x92\xca)\xc0\xd68\x1b\xd7Ec\'\xc0\xf3\x9b_\x06\x0b\xb6#\xc0\x8a\xb7\xfc\xf0i?\x1a\xc0ZF#)ul)\xc0\xb7\x0fg\x9d\xf5\x9f(\xc0\xe1\xd4[\xca\x16\xd5#\xc0O\xa8\xb3\xa7\x9fy"\xc0\x9ft\xe6\xc0\x0e\x16"\xc0~al\x92H\xa8)\xc0\x8c\x1cRa\x9e\xb8"\xc0a\xf9UV\x02\xfe#\xc0hh~\x1c\r\xe5$\xc0M\xfby\x8c\xf6\xb6\x1a\xc0\xc6aJO\x07\xb8$\xc0J`p\xcb?\x17!\xc0\xc1}\xdf\x9d>\x0f\'\xc0;\xb7\x94\xc75\x88\'\xc0\xb8\x17\x12\x1d\x96\x92\x1a\xc0\xb6\x1f\x15\x86v\xb2\x0c\xc0\xcd}\xcd\xe8g\x9a(\xc0\x01:\x07k\xfbT\x1b\xc0\xe1#V~\xddL \xc0^\xa2\xb2\x13E\x8a\'\xc0z03E\x81e\'\xc0-\n\x97\xa5,\\%\xc0\x94\xb3\xc2>!\x8f"\xc0z|e\x84D\xfd"\xc0\x9c\x1c\xe3\xb6i\x15\x1d\xc0\x86\xff\xe5\xa2d\xf5#\xc0\xf3YO\x07~n\'\xc0\xe0i\xd6\t\xd3e+\xc0\x05WH\xe1\x18R\'\xc0\x942\x8fOX\xb2\x00\xc0;:\xfcxLX!\xc0v\xab}Pe\xd1(\xc0yI\xe8\xc0\x01t\x18\xc0\xe3\x08\x91[\xcf\x8a$\xc0\xb7\xd4\xe6\x80K\x9b)\xc0\xc0\xbb\x17\xe0\xc0\xbf!\xc0\xc8\xb96\x8an\xae$\xc0\xff\xef\x9dJ\x10{(\xc0j\x9b\xde\xf5\xda\xb6"\xc0\x07\r)\xc2\x83\x1b%\xc0\t<\xef\x1eqS&\xc0\xddi,y\xce\x08"\xc0\x12{&##F*\xc0\xca\xc0\xc6\xfa\x16A&\xc0\x04\x82\xfd\x05(\xca%\xc0Q\xd5\x0c\xd9|\xe4"\xc0\x81>XB*\x94\'\xc0\x9b\xf0\xde!5\x06#\xc0;Pn\xff\x10\xd3\x19\xc0\x1c{\xe1\x15\x18Q!\xc0&\x100F.\xa9!\xc02\x06C\x02Mn\'\xc06l\x81\xab\x12I&\xc06\xdeu\xd2\xa6\xa0!\xc06\xea/Ur\x06%\xc0u\xfen`xU$\xc0\xf5\x9ec\xf8\xea\x8a\x1a\xc0Da\x19\xb4\xde\x96\'\xc0\x0bY\xec\xc4/*&\xc03{\x0b\xf9\xb3\xa5 \xc0\xef\x9b\xad0\xc2\xed$\xc0\xa4\x95TU\x02\x98\x1f\xc0U\x18\x01r\x1e%#\xc07\xcc\xb6\xae|(&\xc0d\xd3\xe2\x85\xd9\xc6\x19\xc0+\xcb\x1f \xf8h(\xc0\xd4]\xb1\xe9\xa3\x06#\xc0)\xb9\xf1\x14Z\xbf&\xc0~\xf9\tv\xec\xb7(\xc0\x81\xedi\x8f@\xd4"\xc0\xe4\xd2\xd0b\xde\x7f%\xc0^I\xb3\x12*\xac\x1f\xc0_T\xb8\x1cG\x0e \xc0\xcd\xac|TI\x95%\xc0\xdbn\x133\x05\xc5!\xc0\x86\xe3\x82 j\x0f$\xc0\xc8Ac\'\x84\x8c"\xc0\xf7\xa6\xae\x88\xf7\x9a"\xc0\xe5\xd5Z\x83]2$\xc0\x83\xc0CG\xff\xca)\xc0\x8f]F\x01\x98K!\xc0\x03P:d\t\xcd\x14\xc0S\x9eB\x1c\x03P\x1e\xc0&\x97\xe5\x82E\x03!\xc09\xd9\xda\x8bO\xad&\xc0\x9c{r\xf9N\xaa#\xc0y\xb5\xb8\xe6v\x85#\xc0\xc88*\x00v\xa8#\xc0\\\xd8FJ3\x0e\x14\xc0\xff\xa8\xb2%\xd0\xd4%\xc0kdL\xa7\xbb\xe2%\xc0\xdd\\\xa0\x91\xbb\xbf\'\xc0\x0e\x99t\x19\xee\x8a#\xc0\xd4\r\xbb\xb5\xf6\xf6\x1f\xc0\x9aA\x1bW\x8a\x9a$\xc0\xab\xf7G\xbb,\xe7$\xc0\\2I\x8411&\xc0I\xc9\x93?\x1d\xe0%\xc0#\xb9\xb4\xa2\xcbU$\xc0\x94\x01-\xb3\xc9\xe9%\xc0\xa0o\xfe"9\xc2\x1e\xc0pd\x89*n\\\x1e\xc0\xea\x037\xf2\x7f\xe2\x1f\xc0\x1f\xcd\xa3\xf9\xd3\xae\x16\xc0i\xd9\xd2/\x1aH%\xc0z95\xf7\xd38%\xc0\xd1\xb9\xc2\x87\xfcd)\xc0a\xa6\xed\x07\xac\xe2"\xc0\x98|\xc8\x17j\xb6%\xc0Na{\xa3w\x07\x1c\xc0_0\x0bO"e%\xc0\xf6\xa4\t\xe6z\xc5(\xc0\xcd\xfdo\xe9\x9bS%\xc0\xed`\x02\x88\x0b[\x1a\xc0\xec\xe4J)>t#\xc0\x87\x19\xf9\xa8@]%\xc0\x84\xbeE\xca\xb9u%\xc0\xach\x87\xbeqQ(\xc0LH\xa6h\x90\x88&\xc0Q\x05u&Z=#\xc0\xd3\x82YZCQ%\xc0\xd8bA\xcd\xae\xc8(\xc0\xc7v\xb7\xbb\x928\x08\xc0J_>\xa0\xfe\xb2 \xc0\x8e~\xe3\x90?b\'\xc0\x91r\x9e*\xe8\xe2%\xc0\xfb_\xac;S\x98%\xc06#\xe9\xef`b\x1d\xc0\xd6,\x0c\xd0\x8b\xcb\x14\xc0\\RI\xd0f\xf8#\xc0\xbc\xbe\xf1\xe8\x8c\x95%\xc0\x87T\xdal\x1c\'\x1d\xc0\x05\x82\xee\xd6\x95\xa5%\xc0\xac\xe1\x18\xbau\xb1\'\xc0\x1ea\xae\xb9<\xa3%\xc0\xab\xdb\xdd\xb0\x02F!\xc08\xafGj\xba\xba!\xc0!*\xbd\xfa\x8bw!\xc0\xff\x8c\x14yk\xe7)\xc0\xf1*|\xf7\xdac\x1f\xc0\n\xa7\x12$*\xfa\x0b\xc0sH\xec\xfe\xea\x12\x17\xc0\xec\xd6\x9a\x0c\xc5N)\xc0\xe5@!`\x0e\xf9$\xc0\xef&\xc3\x84\x8dc\x1d\xc0\xcf\x15*\\}\xdb"\xc0o\x87\xe1T/\xd0&\xc0@\x93\xfb\x92\xe9\x8f\'\xc0\x89D}jb\x1f!\xc0:\xc1\xff4\xffg\'\xc0|@Rn\xb9\xe9\r\xc0}/\x01\x8e\\n\'\xc0:R)\x13\xb3\xb6%\xc0\xd5cf\xe3\xef\xb0#\xc0\x81\x8c\xf3\x03\xf9\r\'\xc0&\x9a\x84L\x97\x11\x1a\xc0\xcc\xd5\x1d\x9a\xf19#\xc0K\x80\xb1\xa2\xeae \xc0\xe4\x9aC"\xf8P!\xc0V\x1cV\xdc\x81A \xc0\xea\x17\xfd\x9e\x8d\xcf\x14\xc0)\xbf\x92\xads\x9b$\xc0\xe9\xd1%\x83\xc8\xda%\xc0\xd7y\x89\x91\xfaS\xd2\xbf<\xf0\xe8\xc9\xc8\x02%\xc0\x94\xf8\xa4n\xedG%\xc0\x94\xe0\xa3t@\xc7\x0f\xc0zpJ\x17<q)\xc0L\xe71\xaa\xae\x90\'\xc0\x1dj8\xf9\xc0\x11\x1f\xc0\xdf\x81\x8a\x19b{\x1e\xc0Q\x82\xd6B\x11\xe0\x1a\xc0\x02K-hPm$\xc0\xf9IEf\xbb\x9a%\xc0\xc8\xd1>\x88\xb8\xdb%\xc0^&-\xed\xee\xc4(\xc0%\xba\xcd\xa1g\xd3"\xc0\x02\x1b>A\xcd\x7f)\xc0Gq7i\x85\xaa$\xc0\x02/ \x16\xa0]\x03\xc0_\x8a\xb7\x89F\xc3\x1f\xc0i\x81{\x8c\x9fE$\xc0\xfa7\xfb\xde\x02\xa3"\xc0\x15\xdd\xf4\xc4:A)\xc0\xc47\x082\xeeQ!\xc0\x88\x81\x1e\xae>[\x14\xc0Y\xc4j@\x1fX!\xc0\x8bf\x81\x0e\xdf\x9b\x17\xc0\x93\x8f\xb2B\xd90)\xc0\n\xc6;m\x02\x12!\xc0\xb2\xc0\xce\x08\t/)\xc0!\x7f\x0e\xe9\x8bM\x1a\xc0\xe4X\xe0\xe7\x08\xea\x1f\xc0\t2&+y\x06\x1f\xc0\x9a\xb5\xd6\xa0L@\x1a\xc0\xea\xc8>p1. \xc0\xa1p\x10\xce\x81\x03#\xc0\xcb\x7f\xb4:\x14F$\xc0$\x9eAa\xcc\xd3\x1f\xc0\x08%\x85x\x7f\xff \xc0\xc3\x1cE\xc2\x80\t!\xc0q\xa2;|\xa6\xbe"\xc0\x02A\xf7\xe5\xa8\x1f\x16\xc0\xe6\xdcdo\xce\x92#\xc06\xfd\xd3[\xff\x80%\xc0\x84\x01y~\xff\xbb%\xc0\rZ\x8bz8\x97$\xc0\x00\xb4\x07\x18q])\xc0Px\xed\x8c\x8b\xa4 \xc0\xa7\xa4\x1b\x90\xa6^\'\xc0\xc6\xa0\x0e\x07\'\xa9#\xc0\xd0Px\x19\xb5\xa5\x1d\xc0\xb2\x95p_\xa9\xc3$\xc0\xbfH\x86y\xfc\xb3)\xc0\xb4+/J\xaf>!\xc0\xa8^\x8d\xd2\xbeY \xc0\x8f\x85 N`\xc9%\xc0\xc8p\x84\x1c\x89u\x16\xc0\xa5<\xac\xfb\x16\x1d \xc0\xa2ws\x9e\xc6\xe7"\xc0\r\xe9W\x98\xe82)\xc0\xde\xe3\nG\\e\x15\xc0\xb2\xb3\xfb\x92\x18\xb3(\xc0\xa9[\x95i\xe4\xa4(\xc0\x08[;i\xf0\xd0%\xc0\xbd\x9az\xec\xa1\x92)\xc0\x87\x01\xd7\x1c\xdd\x88\x19\xc0\xfc>\xbc\xca\x86\x93\x12\xc0\xae\x9d\xa0\x1b\x9c\xaa#\xc0\x90\xcfs$\x9b\xe9"\xc0\x88\xd9\xa30\x1d\xca\x1b\xc0\xe5\xfb\xd2p\x83\xfd\x10\xc0\x9d\xda\xce\x86\x8ep \xc0\x81k\xf7\xd9\x1b\x8d%\xc0\x8e\xd5T\xdc\x18\xd2%\xc0\x0ey\x9b\xa5\xff\xe4&\xc0\xec\xe7d\xe4\x1c\xb8"\xc0Z\x92\x07\x88[\xaf%\xc0\x97V\x82\xb7\xdb\xbd\x1f\xc0\x0f\xf6s\xc4\xfd5\x08\xc0\xda\x8fQ\x14U\xe9%\xc0Dy\x0e\xa06\xb2\x16\xc0q\rY\x147\xd7%\xc0\xc2\xd5\x0fe\x933#\xc07b\x8d\x87\x99\xa7"\xc0C\x07\r\xb6y\xd0$\xc0\xc4\xf3\x7fV\x02\x8a\x1f\xc0=\x81\x8e,Z%!\xc0\xfah\xd9\x10\x0c\xa0\x1f\xc0\xcd\xce\xe9\x0f\x9a\xe8\x12\xc0?\xa1<\xf1\xfe\xd6!\xc0\x89\x10\x8bX\xcf\x98#\xc0\xfd\x7f\xd4\xd6!\xf9$\xc0L\x03*\x95d\xf9"\xc0\x1e\x97\x0bX\x16\x0e%\xc0\xc2s\xbe\x16?\xdf"\xc0&\xc6\xd3\x7ft\xd7)\xc0\xd3\xc3\x1f\xe0(\xc4\x1e\xc0\x9bb\x0fVi\xee \xc0\x1a\xbb{\xe10\xee!\xc0\x82\xed<\x04\x13\x8e#\xc0m\x04!\x8d\xe7\x91%\xc0\x03\x01\x9c"\xb0\x9b"\xc0+\x16\x85h\x19\x99&\xc0\xafJsu\x99\xef#\xc0s@\xe9@\x10]%\xc0\x92m\x83\xa9f\xa9 \xc0\x06\xc1\xcc\x0b\x1e\xab)\xc0\xea\x8f"\x13\xb5\x17(\xc0r\xbe+\x8a\xd4L\'\xc0C\xc8H\xd7\xd9\x0e\x1f\xc0\xfel\xe6\x13\xd4[%\xc0*IM\xbb\x8f\xbb)\xc0\xd1V\x98%\x0bL \xc0;\\\x08\xb3\xa0=)\xc0z\xe51F\xacU"\xc0"\xd4P\xb9\xd9~*\xc0_\xbdP\xb3\x9b\x17#\xc0\x02\x9ep\xa3vT&\xc0\xaa pL\x148$\xc0(i\xca\xc40\xda\'\xc0\r\x17\x9c\xcb\x98\xe1%\xc0O\x00\x1e\xc7\xcc\x80\'\xc0&\xff\x0f\xd5<M\'\xc0x7.\xdd|_$\xc0\x138\x17\x99\xbb\xbf\'\xc0T\xc5\xfbE\xde\xcf$\xc0xU\xd6\x02L\x82$\xc0\x0bP\x1c2^\xde&\xc0\xe7\xbb\x9f\xb7\xa8X\x1d\xc0l\x80\xccC\x9d\xca#\xc0\xae\xb1\xc2\xad\xc1_\x17\xc0\xa9\x84\xe4\x96\xbc\x94\'\xc0M\xc59{\xa7&&\xc0\x1d\xf4z\xc2\xc1\x1c \xc0>\x8c\xebQ\xf2\x8b%\xc0\xdc|\x98\xc5\xb2\x91%\xc0\xa2\x8c\x18\x83\xa1\xc9 \xc0\xe2\x05]\xe89\xb3 \xc0\xfdP|\x90\x0c\xc8)\xc0\xef\xfd\x03r\xc0\xb6%\xc0UyV\xc4%\xe4(\xc0x\n\xc5P\x16r)\xc0\xd9\x15\xc9\xc2\xe9\xa3%\xc0\xe6]\x99\xe4p\x86\x1a\xc0r\xc6irx\xc3(\xc0\xd426(\x14p\'\xc0\xdc0M\x8aT\x08\x17\xc0\xc9>\xb8\xfazm \xc0\xe1\x00\xc4\x0ej\x96%\xc0?\xe8f\xe9\xfd\xbb%\xc0\xf8O\xf8\x89\xd0\t#\xc0\xbec\x18\x06\xdc\xcb%\xc0\x88\xe006\xa7;&\xc0\xa6I#\xb6\xc9\x8d(\xc0\x03\x97\x8c\xbb}f \xc0\xe8\x98\x15S\xa7\xcf%\xc0\xd5\x9a\xf9\xd3\xf0\xb0)\xc0[?\x95:\xb2)\x1f\xc0\xe3tj\x9eE\xe2&\xc0\xb4\x1a\x85@\xeaQ\x1a\xc0o\x1b\xdb&\x8e\x12(\xc0.f>B\xff\xd3\xfd\xbf\xb1\xff- i8\'\xc0F\x8e>\x06(\x9b\'\xc0\xd47\x11\xd0\xd0\r\x1f\xc0\xad%\r\x92C9%\xc0\xd2\xcb\x1d\xde\xf7\x92%\xc0\xd7S\x19\xc1v\xfb\x17\xc0\x85_\x055<L#\xc0\x11rAl\x1c+%\xc0x|\xdf,\xcfg\'\xc02Xa]\x06\xa9)\xc0\xded\xc8\x05\x1e*#\xc0\x1c\xb7\x04\xdc\xb6\xde\x1f\xc0\xb1P\x0f\x0fH\'#\xc0\xc1\xb0?;\xf0x\x0e\xc03\xf8\xc0\xf8\xd6T$\xc0\xea\xd2p\xee\n\xba#\xc0a\xb8\x0c\xae\x93\xa5\x14\xc0\x85v[gq#+\xc0Z\x9f\xa4l\xfcH!\xc0i0d\xd2\r\xfb\'\xc0\xd1#t\xf3\xb5_\x13\xc0\xa9T\x0c\x9f\x8a2(\xc0\x03\xa5\x9bN\xd7\t#\xc0|\xdfc;\xebW!\xc0\x92f6\xd6\x88\xed\x1f\xc0\xc9\x89\xf0%a5(\xc0\xb8\xe7\x04@[\xa3\x03\xc0\x91\x91\xa0\xdd\x1a\xe5"\xc0\x0c\xf5c\x1c\x99\x81\x19\xc0\xe7\x17\x16\xff\x98\x9f"\xc06\x08\xd1\x14\xcf0#\xc0$\xe0\x06\xca\x8bx\x1b\xc0\x82\x08G\x8e\xe1c)\xc0\\\xfa\x1f\xed\xddg \xc0\xe9\x7f\xfd\xfb\xbd\xb7"\xc0\xd6y\xdc\xad\xa1\t \xc0\x89$R\xc9\xf9\xa1\x17\xc0\xce \rf\xa8\x89#\xc0\x18\x89U\x06Q9)\xc0.\\\xbb\xfeG<$\xc0u\xf9\x8e\xd9\xa1f)\xc0V{\xa1\xf5"\xe2"\xc0}3\x13\xc2\x15\xa9"\xc0\x805\x82\x84\xc2\x8c!\xc0\x05\xb8\x0e\xdd"\xf8#\xc0\'\xa7Rq\xfb\x97(\xc0\xe0\\\x18dZd#\xc0\xcd\t\xbe\xc8\xef\xbe\x16\xc0SAi\xd3\x7f)#\xc0\x8d\x1f\x95B9V)\xc0U\x1cak\x8dN"\xc0\xddau\x11tl \xc0\x0404\xb1\x06\xa9#\xc0\xfbfe\x1e\xb5\x0f#\xc0\x0f^e\xeb0U&\xc0qRu<5\xae$\xc0\x96^\x87\xc5\xb6\x01$\xc0n/\xba\x9f\xfa\x17&\xc0\x7f\x0fF\xbf\xb1\xfc#\xc0\xd8Q\xe9\xae.X!\xc0\x83\xcdQ\x868C\x1f\xc0D\xed F\x84\xa1#\xc0\xd4y\x17\xc5\x80\x99 \xc0z\xa5P\x9dd\xba#\xc0\xce\xd6`\x9c[X%\xc0u\xf3M?\xdb\xd1$\xc0\xd2&zy\xa35 \xc0YG\x92~O\t$\xc0s\xd0;\xfd\xabu#\xc0\x02\x9c4\x02\xb0\x8e#\xc0\xed\x845\xcez\x9f\x1f\xc0\xf9\xc4\xf7NZ\xa4$\xc0e\xe4\xb9\x87\xcd.%\xc0\xcf%\xc5\xb1\x01:&\xc0\xbd\x92\xad\xeb\xd5x\x19\xc0\xfd\x99C\xeb~\xc7&\xc0\xc0"_~Nq\x18\xc0\xcf\xcb?#[\xfc*\xc0\xe1\xb9\xe8\xb8E\xeb%\xc0\xc8\xb8\xe8q\x9c.\x1f\xc0\xaa\x11LT\xf9*%\xc0\xd6\x98(.\xd9\x03\x1b\xc0\xbc\xb9\xc7\x92\xc4\x82\x1b\xc0\x11\xb1\xcd\xdafS\'\xc0\xe5\x00lV\xc9\x96$\xc0\xa12\x07Xl\xd2(\xc0\xf6^}\xa0=\x05\x1a\xc0I\x9f\x12N\xedg!\xc0l\xc9\xccf/\x05#\xc0\x05\x89nh5\'"\xc0\x14g/\x9a\xbc<!\xc0T\x94\x7f\xd0{v#\xc08\t\xadq\xff\xe3%\xc0\xeff\x07`\xd9\x04$\xc0\x16\xab\x86\xe0\xb1\x8f!\xc0\x90(\x1f,\x18\xfd"\xc0W\x0b\xc5\xb9W\r+\xc0\xban\xfe\xb4F7!\xc0\xa6Sb\xd0\xc95$\xc0\x03\xdb\x1aU\x96\x93\x19\xc0\xf8\xe7\x9c\x89P\xe5"\xc0\xda\xf4v\x86(h$\xc0\x80\xdf\x9aV\x86!$\xc0\x08\xa3A,v\xca$\xc0\x0b\xea\xecV\xffT$\xc0,\xe6:\xf0\x19\x1b\xf2\xbf\x8do\xab\xc7\xbb\xc9!\xc0\xec\xc2^X\xd1_$\xc0~\xe3\x01\x1c\xdb\xe1#\xc00\x0e\xdf\xb15D)\xc0Ke\xd6\xadt\xba\x1f\xc0\x18\xe9\xef\x9c\x82\x81$\xc0\x8b\xf9\xda\\\x06\x0b#\xc0\t[\xe9J\xdd4)\xc0\xda\x8a\x90\xde\x8b~)\xc0\x8e\xbfL\x1c\xec\xeb%\xc0\xa9\xecO\xf9\xa5r\x0f\xc0f\xb1\xcbn\x02\xa4 \xc0\xae\x85\xd6\xe3}_)\xc0\xc0^\xd0 \n\xeb\x16\xc0\x81\x0b\xd7nBj)\xc0\x08\x7f\xa95\x9b\x7f)\xc0\xc3\x0c\x0b\xb5\xeet)\xc0\xce\x87b\x16\xa9\x03 \xc0A\x10\x05\xd4\xf4@)\xc0F\\\xa4\xed\x9e\xc0"\xc0\xfa\xacx\xe2\x96\r!\xc0e\xaa(L\x88\x08%\xc0m\x05\x11\xfb\x87H)\xc0\x82\xacB]\xa0,"\xc0\xc06T\xa6\xf5A)\xc03N\xb6n\x98i\x13\xc0\'w\x012d\x82\xd1\xbf\xd7\xbd\x88Z2\xba)\xc0\xd5H\x98\xdd4t%\xc0\x1ce\xfe\xcf7\xb1\x15\xc0i\xe8\xb0\x03\xac "\xc0\xab\xc4\x1aF|S)\xc08\x85\xba\xb5\x18\x06(\xc0\x80\xa8\x15\x05\xad\xb1$\xc0;\x1b\xaa\xceus%\xc0XD\x85O\xd0\xb7"\xc0&\xd7\xa2\x1e\xb1\xad%\xc0i\xf8jA\x17z\x1c\xc0\xc6\x9f\x175\xc7\x8e"\xc0\xcftR\x17:H"\xc0\xeb\xb5`M\xf0\x9e"\xc0\xd87\x1f8\x80c"\xc0\xb5\xc5\xe7)\xaf\xb3&\xc0\xc3\x1b\x9dT\x01\x05\'\xc0*`WU\x16\xaa)\xc0\x1a\xd4\x97\xd1\x03\n%\xc0>.\x8f\xc4K\xbb%\xc0\xa4u{\xdfHR\x1a\xc0\x1a\xd3\x14\x9fn\xf6(\xc0\x1c\xae6\xef\xbd\xf2\x1e\xc0\xf3\x15;\n\xe8f#\xc0?kz\x07\xa1\xdd&\xc0\r\x98\xec\xbb\xa9\x1c(\xc0W\xc1\xec\x04\xf0)"\xc0p\xac\xf2\xefW\xc3\x1c\xc0+B\xa0\x85\x7f\x04$\xc0\x1c8\x05DD\x9d\x18\xc0\x02\x9f\xb9\x15\xef^!\xc0=\x1c\xb2G%\xf1\'\xc03P\xdb\x00@\xf9\x1f\xc0\xbem\x93\xa0\xfd\xee"\xc0\xc5\xb1}\xdac\xe7"\xc0=\xea\xba;\x14\xa3\'\xc0\xa0\xff\rya\xe4%\xc0\x18\x1a\x97\xb95\xde\'\xc0\x80\x0cj\x90\xa7\x8c%\xc0\x0f.:**\x99$\xc0|B\xe0\x9f\x16\xb0#\xc0k\r\xca\xe3\xd8G!\xc0g\x95{\xe3\xd5\xde&\xc0s^\rN\xa2X%\xc0-w,\xaf\xab\x9b\x1d\xc0\xcbf%\x82.\x1f\x13\xc0d\x05\x9eP\xe5f\x03\xc0h\xd9Y\xb5\xfc\x7f)\xc0\xeb\xeb0\xcba\xfc"\xc0]\xbb\xa0\x07e\xa7%\xc0\xed\x9f\xb5\x81\xeb\x18#\xc0\xdeK*\x8aS|\x1f\xc0NI\x80M\xe5\x06*\xc0G\xa4\xaeF\xef\xa1(\xc0\xc3\x15\x1f\x8a\x9f0$\xc0Ah\x95\xbe\x9f=)\xc0/\xd0O\xb2\xe7.&\xc0\x1b\x9d1\x9cL\x99\x16\xc0+\xd1\xf9\x10\xc1<&\xc0\xc5\x9d\xd1 \xf1\xa0(\xc0\x9b\xeb\xa0\xd6\x81\x8b%\xc0*\xf5L\x92\x89\xa4\x1b\xc0\x83b\x97\xacW\xdb"\xc0y\x1c\xd5w\x91\x0e#\xc0>$\xef\xd0\x0ej\'\xc0\xbdqs\x95\x1c\xe5%\xc0\xf3\xcf.\xb4\xba\x1e#\xc0\x9c\xdf\x90\xaa\xd3\x9d$\xc0\x19`B\x83\x85-#\xc0\xc9\x8e\xb3FB\x90\'\xc0<m1\xa9\r\xe3\x0c\xc05\x02I\x90\x19\xd3$\xc0]\xc23\x03\x15!#\xc0Q2I\xaa\xb2v!\xc0\x0cf\x88\xd9r\xb3(\xc0\x94\x0fN\xd5\xe17%\xc0s\rH\x05\xa6|!\xc0/\xfc\xd5x\xf0e\'\xc0\xf1\xe1\xf1a8\xc1"\xc0\x95\xf8!1/\x82\x17\xc0\xec\xf5\xf1\xc1\x81\x89(\xc05\xa4\xee\xe0\xb2\xab"\xc0[y,\xb9\xa8\x98#\xc091\xb3\x93+\xae#\xc0Zy\r`\x81\x94\'\xc0\x80\x19\xe0\xab\x9c\xa5(\xc07T\n\x058}\'\xc0\\\x97\x87\xcc\xcf\xee\x18\xc0\x85E\x9c\xab\x16\xe2#\xc0\xc9h\xb46\xb6\xef \xc0\x9c\x8f\xb0\xa7\xb8\x8b#\xc0pGk\xe1#\xf5$\xc0\xb2\x82cyi\xa6"\xc0\x12\xa6\xa8\x85\xbd|%\xc0\tw\xeb\xc7\x86\x08%\xc0!\xf0\xd2\xf4\xf0\xef \xc0\xf6\xcc\xde\x14\xd1\x97%\xc0o\xd2|\x1d \xc6"\xc0\xed\xdb\x13\x8c$\xd0\x14\xc0\x03S\xeb\xc2o\xc6%\xc0\x8c\x02l\xa9\xc2\x93%\xc0\xad\x893\xf4II%\xc0a\xc65&\nw\x0c\xc0\x7fD\x08\xb27\xb9%\xc0\\\xfd.\xb9\xc1\x9d#\xc0\xab(\x93\xa1j\x1a \xc0\x87\x11\xd0\xc1CI%\xc04\x01z\x9e\x15\x95!\xc0\xa4\xdf\xbc\xc5\xca\x1a+\xc0\xaf\n\x9c\xa1D1%\xc0\xe0\x94\xe46 y\'\xc0\xc1\x1cp4\xe6\x11\x1a\xc0\x97\xa7~\xc9\x88\x00\x11\xc0\xfa\xd4\xb4\x10\xf0\x95\'\xc0e\xea\xcb\xc0\x90W \xc0\xcb\xad\x0f\x03Lo \xc0\x13\xf69.\x7f\xe8"\xc0\xc2\x02\x18\x1cZ\xe2\x17\xc0\xa8\xb9\x7f\x94\x8c\x9c%\xc0>\xc8\xa7\x1f\xba\xab#\xc0C\x9f\x11\xa9o)#\xc0\xd0\xear\xcdM9\'\xc0\xa5\xaa4\x84\xff\x02%\xc0\x0e\xb7\x13\xa8b!#\xc0R\x13j\xea\xe0.$\xc0\xc0\xc6\xd7\xb4\x81\x94#\xc0uK\xaa\xe6p/$\xc0Ge\xcb\x92.\x9b#\xc0%\xca\xef\xe9L\xc9!\xc0\xf3\x00\xb6\xc30S!\xc0\xfa"0\xbbB\x84#\xc0 \xb8\xfc\xdf\x94\x1c\t\xc0\x94\x95\x15\x80T-\x1f\xc0u\x00\xdd\xdc%L!\xc0\xa7\xf7\x1a\xb6s\xff\x14\xc0\xfe\xb4M\xee:I#\xc0\xd3M\xfb\xd3\xaf8$\xc0\x90;\xa3+\x14\xcd!\xc0\x9e\xe9\xa7\x17\x85\xd2#\xc0\xa9\xbd\xac\x9b\xe9?\x08\xc0#\x9f*r\td!\xc0\x90\x83\xfc:Hi)\xc0\x04g\xff\x88\x0c@!\xc0\x10\xab\xa7\x06\xa1\xe0)\xc0G.\xf02\xb9d!\xc0\x00NkLU\x13\x14\xc0p\xa72\x8dj\x8e$\xc0\xab\xcd-\xeaw\xda#\xc0\xe2h\xac\x8e\xe2p%\xc0\xf6\x1f\x9bf\x90\x82\x1a\xc0\xc9/\x10\xbb\xf81!\xc0\xaaz!0\x98U$\xc0\n\xb8W\x07\x9a\xb7"\xc0\xd8p\x8c\x9d\xfc\xd1%\xc0y\xdf\xf8\xe4\x0cr!\xc0\xf8\x16}+<\x13#\xc0\x161\xf0 \x96\x93$\xc0\t\x8bF\x8b)\xb3\x19\xc0\x97\x93\x7f\x11\x8f\xc3&\xc0\x84\xb3a\x80\xf6\xcd\xf4\xbf\xf9d\xd0\x93\x10j$\xc06e\x14\xf3\x11f)\xc0\xd0U8\x1c\xdb\xae&\xc0B\x16\xdd4$\x1b#\xc0\xff\x84\x94\xe91\x96\x1a\xc0b\xb8%\xf5&B\x13\xc0\xf7O\xec\xd8\xf95%\xc0rX\x7f\x8f\xa8\xd5 \xc0{&v\x8c\xa0]\x14\xc0\xab-r\x1ch\xb8#\xc0u+\xd1\xe5\x9f`"\xc0l\x8f\x8bz"\xd6!\xc0\x9c\x8fc\xb7y=%\xc0\x16\xc1\x10\xf3\xea\x18#\xc0\'\x0fkTNS$\xc0>\x89\xbeD\xe9[\x1d\xc0\xf14V\x01\x92\xf3\x12\xc0\xdc\xe7G\x05\x15\xd3#\xc0\xd0\xd1SOuD(\xc0\x1b\xe5\x7f\xec1b!\xc0hS\xc5G\x15$#\xc0\x8e/E\xf6\xe5-#\xc0\xc6\x1b\xfb9\x97\xf0\x1d\xc0\x02Y,iD\xb0(\xc0\xef\xcd\x92!\xc40\x0e\xc0\x9bq\x1d~\xf2\xf9\'\xc0\x96\xe3FLQ<!\xc0\xd7;r\xa3\xcd\xdb)\xc0{\x84&\xdc\xf8U)\xc0\xcd\x95\x93\xe3;}\x14\xc0\xe86\xf6\xad\x8a\xa4 \xc0\xfa\xf8\xe8\xae#\xb1&\xc0\xa8B}\xdb\x18\x85#\xc0\xc5\x02\xd5\xd6\x8f\x94%\xc0\xa9+\x028\xa1&#\xc0(\xb1\xda\xbd\xe9\xce!\xc0*\x86\xab,\xbc\xfd"\xc0\xf7U/\xdcq\x82"\xc0K\xbb\xf2\x91\xb6\xca%\xc0PYvD\xdd\xb8#\xc0\x11:\x18\x01\x02\xec%\xc0/ZA(\x0c\xee#\xc0\xd4\xa4\xd8Q\xd3\xdd!\xc0\x10\x7fY\xc3\xbe\t)\xc0\x0b\xe7y\x0e@$"\xc0\x95\x15u\xadP\x03%\xc0\x1c`\xa7\xfe\xe2H#\xc0\x13 \xe3\xb3\xc7z"\xc0t\x8f\xdf*\xa8\xa5\'\xc0\xf4\xb3\xdc\xa8r\xc1#\xc0g\xfe\xf2\xed\xebw\x1a\xc0\xe4u\x9e\xf8\xf6\x1d%\xc0\x0fj\xda\x80\xb1P\x19\xc0\xfa\xec5%LK \xc0z\x13U\xe4\xc6&&\xc0B\xf7o\x14\x18M \xc0\xdc\xb0y\x03\x11\x93\'\xc0\x16\xc2\x84\xe8\xa1\t&\xc0>U\xab\x11\xc0Q+\xc0\xee\xfe\xbfd\x9a\x85\x1c\xc0R\x88Y\xcc\xe44 \xc0\xa3\xea7\xe6\xa5;%\xc0D`*\xfa\xd8:&\xc0\xd8\xf3\x82\x13\xc8C%\xc0\xd1\x7f<\xb2"\xf8"\xc0\x83\x92\xdf\xd6K*%\xc0\x0f\x1f\x1e9\xa3^%\xc0k\xe8\x18?\x07\x11(\xc0B\xcaA\xf0\xb9\xe8\x1b\xc0\xbb\xfc\xa9\x15\xda\x0c&\xc0\xc3\x95\xa6\'\xb32$\xc0\x16\xab\x86\xe0\xb1\x8f!\xc0\xfe\x13\x18\x18\xc1\xc5)\xc0&\xb9\x91\xea\xbc_#\xc0p\xa1\x05Ibo\x1e\xc0\x02;=\x81\x8c\xbc \xc0\xb4Y\x1a}\xa5)#\xc0(?\xbd\x0f\xe9\xa3(\xc0\xd4\xba\x0b\xe9\x9a\x02&\xc0\xaf\xfb\x16L\x83\xbe&\xc0+\x95\x85\xb1\xb4\xb6&\xc0T(\xb2\xae%\xaf$\xc0a\xea\x1b\x11\xfe\x17#\xc0\xd1\x84&\xbf\x07\xa4(\xc0\x98\x92.L\x8fo&\xc0Q\xb9\xd3\xa1G\xa3\x19\xc0\x90\x7fh\x83D8#\xc0\x1d8\x16HE\xb9$\xc0w7\x81\x07\xff\xbf"\xc0\x12#S\xb2j\x97%\xc0\xac\r`f\xe1\x83)\xc0\xd7\xdf\x13\xf6\xad\x0e#\xc0X\xff\x9e#:\x9f%\xc0\r\x0c\x9b\xee\x97_%\xc0\xf4\xc5\xccW\x12\xf6*\xc0\xe5\xf6\xe4\xc4\x8el%\xc0r\xd6fG\xca\xbd&\xc0\xc6\xfc\xef\x1dU\xce&\xc0\xbc\xa7\x0e\\\x7fS$\xc0\xa6\xe8\x1a\x8dO\\\'\xc0\xf4!a\x96\x95M)\xc0\'\x14\x85\xcb`\x90\'\xc0k[\xb0\xffKx\'\xc0\x88T6\xfb"e)\xc0\x1a\x83\xdaG\x88\x00 \xc0Q\x0c\x0c\xe7\x19\x18$\xc0\xa2\xec WFL!\xc0\xaa\t\xd8\x85\xd8\xa7\'\xc0t\x10\xc1$q\x8b%\xc0\xb7O\xafn\xd1k%\xc0f\xa6m>\x8fJ\x1d\xc0\x83\x85p&\xf3\x86%\xc0?5s\xa0s\xee)\xc0\x0eWm!\xbe\x02&\xc0\xb4\x16\xcb\x9c3d#\xc0o\x0es\x94\xfa7%\xc0!\xd3\x0b\x80R\x1c(\xc0\xc9\xfc\xd1-\xed\xc7%\xc0/\x87\xd60D\n*\xc0`I\xfd0<I\'\xc0\xe9\xd4\x9b\xfa\xad\x07*\xc0c\x01%:;\'%\xc0\x8b6[\xd3\x8f\xbb\x1f\xc0\x1f\x12|bE0%\xc0\xfa\xbdq\x0bT\x96\'\xc0\xb1\x19\x13\x98\x1c:\x1e\xc0\xa0\x01;+@\xae"\xc0W\xc8\xb1\xe4\r3\x13\xc0\xb8E\x1cNqx\x17\xc0\xb4$\x84-\x0fX)\xc0t\xb8\x98\xd1\xdb&$\xc04g\x9a?q\x9c$\xc0\xe1P\xf5\x89\xac\xed"\xc0T\xa3\xee\xfb\xc4;%\xc0\x1a\xb3_a\x0e\xf1\x1f\xc0\xa8\xa3P\xe2\t\x00"\xc0)-`\xf9\xc1"!\xc0R\xe5\x9b \x040"\xc0S\xf6\xb6\x00\x12\xc4 \xc0\xf2\xbb\\*\x95\xef \xc0;\xc0&:\x10\x07"\xc0\xed\x17\xcdG\xa5\x1d$\xc0\xde6\x19\xbc:|%\xc0\xc6\x89\xaa\xb1\x0c](\xc0\xdbE82\xb40)\xc0\xbbk\x19\xfe\xcb\xf8"\xc0\xf0\xb1\xf2\xb4$\x81%\xc0\xff\x1b\x985!\xcb#\xc04\xa7\xa1W\x86}!\xc0$K\xa8\xef,Z$\xc0L\xfa\xeeV\xd0K\x08\xc0\xbd\xfd\x17\xfeY\x82#\xc0\x17\x96\tG\xe4\x97\x17\xc0C\xc8E\r\xbb,\x10\xc0\x0e\x15\x8cp\x9e5"\xc0\x1bv\xed\x17\xfb\xc8!\xc0\x01\xcf\x01a-t$\xc0\xc5\xdd\xee\xb9`\x14\x15\xc06\x87\xd5\xd9&{ \xc0VI\x1a\'\x03L$\xc0M\xb9\x11\xff:l\'\xc08\x98\xe8\x87\xbf\xea$\xc0b\x97\xaa\xa8\xf59\'\xc0\xee\xea\xf2]c\x94!\xc08\x9b\xc5M6\xa6\x1b\xc0/\x06\xf5l\x8d!#\xc0\xc2\x88\xad\xd0\x0fc(\xc0\x10\x9c\x95\xcd\x950$\xc0\x98\xeeR\x07\x06\xb2&\xc0\xce\xbc<\xac.\x07%\xc0w\xfb\xfa\x9fu-#\xc03w\xd9=\xf9\xba%\xc03%oe\xf0\r\x1f\xc0\x17\x0eB\x07\xac\xa3#\xc0F\xc6D<\xd9]"\xc0\x88\x02\n\\#\t#\xc0\x8e%\x83\xb7I\x9f#\xc0br\x94*\x8e\xf7%\xc0"\xe0H\x1c\x8d\xd6\'\xc0\xe5\xd1\xd8\x12d\xe2&\xc0_\x1d\x7f\xf3\xd3(#\xc0\x94\x0cp5)G"\xc0V<\x15\x91\xb5\x8c#\xc0(tk\xfb\x03\xf0%\xc0\xbd\x9d\xf8"\xb9\x91"\xc0\x92\xe8\xdfC\xbd\x01\x11\xc0\xf2\x87\x9c\x89\x87\x8c#\xc0-]\xcds\xae\xf6$\xc0i\xbc*\xc20|)\xc0B\r\x1c\xad\x9c<\x1b\xc0\xb9\xc7i\xebjf)\xc0\x15\xa0\xdd\x80\xc3\xc9\'\xc0\xea\x96Nn@}!\xc0-\xa2cj\x17P \xc00J^VZ\xd5%\xc0\x92\xc96\xc9\xddV\x1a\xc0z\xc04m\x1d\x8d#\xc0\xd5\xff\xdb\xd4N\xbf$\xc0xL\'\xe2\xd7\xe9#\xc0A\\\xaaJ\x93\xa6\'\xc0eN4\x1b\xf8\xae#\xc0\xb9\xb0\xb6\xd0S\xcb!\xc0\xbb\xfcR\xba\x7f(!\xc0\xba\xbd\xfb\x9a\x92\xd8"\xc0\xed\x1f\xc9\x8aY\xbc$\xc0\x90B\x8bx4\xa5(\xc0\xe9\x8eipnq%\xc0\xef\x83\xed\xa7\xe3\xb4"\xc0\xf2Nj\xd2\x12\xdf&\xc0\x10\xc3$]\x06\xd0#\xc0\x18\x0b\xb7\xc9\xcc\xa9%\xc0.\xb8\xe4\x1b"\x9d$\xc0\x1b\xc8\x9cL\xea\xdc\'\xc0\t\xf6\xfd\xb4\xa2q"\xc0:U\x1d\x03\xb9\\\x0e\xc0\xd6\t\xa0\x8d\x98\xff"\xc0\xc8\xa8gii\xb1%\xc0\xd9=\xaa\xeb\xaa\x96%\xc0x\xf4\x7f\xc8\xc0\xa8#\xc0=\n\xe7\x87\xd2\x82#\xc0\x9c\x11\xb8{\x080$\xc0\x08\x91\x8a\xec@\xf2\'\xc0\x0f.bd\xf6\xcb(\xc0\x82\xd3\x11z\x82q\'\xc0\xc0\x17  \x828$\xc0\xbf\x9d\x03\xe6&\xa9%\xc0B\x9b\x0e$\x01\xae!\xc0\xda\x95\xbf(\xb9\xe3%\xc0\xaf\xd0\x0cG\xf5\x12\x14\xc0\x8a\xd4\x17\x1b\x89=$\xc0\xe7z\xa7.\x81\x96\x16\xc0\x17r\x01\xea\xfa\t&\xc0\xe7\xb6\xb2\xac\xaa\x1c#\xc0\x15VWE,\x81\x16\xc0m\x0c\xa24\x03\xe0!\xc0\xa3\xf6(Ct\x1e(\xc0k\xa4S\xe5*M#\xc0\xa7\x12\xfbPE~%\xc0(\xf4\xcaC2w!\xc0\x18\xba\xe2u\x1cW"\xc0\xeb_\xfd\x8cP\x1e#\xc0\x92\xaa\x03\xa3\x08\x1e$\xc0!\x04\xdd\x99<\xc1$\xc0TG#\xce\x85\x97$\xc0Rx\x85\xb2\xbf\xc8\xfc\xbfX\xa7\x1d\xbae>!\xc0\x17\x93\x8a\xa8|y \xc0C\xac.+\xbb\xc7#\xc0#x\xac\xde7\xcf\x1e\xc0\xbd\x04\x8a\xc6[Q$\xc0!q\x94\xdc>\xba"\xc0d\xef\xdf\x93\xe4\xf6\x19\xc08pB.\xb4\x13\x1f\xc0\x90\x03\x80\xf9\xba\xb2&\xc0\xbbnV\x19\xd8.#\xc0\xb6lb@1S)\xc0\xfd\xf7\xec\x99\x15\xdc*\xc0\x8c&\xfc\x17\xe5\xa3\'\xc0\x01\xfa\xff\x94\xa3\xac)\xc0W\xbchb\xd9\xe4"\xc0\xdd\x0f\xbd\x0b\x10F#\xc0{m\x18\x86p[#\xc0\xb5\xfb|\xc72/$\xc0\xd1\x97\x17\xa0I_!\xc0\xa9pT\xda\x01\x8a$\xc0wQ\n`\x12\xcd!\xc0\xfb,\xce\xe42\x94\x1a\xc0\xc3T&\xbe~\xb7\x1c\xc0\x8f\xa0\x8dL\xda\xff#\xc0\xcbr\xc7\xb1\xef\x90$\xc0\xed\x1d\xd0\xe8\xfe\x00!\xc02*\xdc&\x00\xca)\xc0\xeam\xe4\xc1\xe0\x85!\xc0\xcdJ\xc4\xb1u\x07&\xc06\x08,\xbf\xad\x87$\xc0'
p16
tp17
bg3
(g4
(I0
tp18
g6
tp19
Rp20
(I1
(I1664
tp21
g13
I00
S'0\x9015\xa2\xa5S@\x01\xaf2\x19\xf3\xe0S@\xf7\xfb\x0f\xb7DrS@\xef\xa4\x84\xd8\xff\xb8S@/\xad`\x91\xf4\xa3S@\xc2O\xb8g\x1d\x0eT@(\xdc\x90<\x84~S@\xdeSL\xb6\x94\x0fT@\x89!\xe1e\x96\xc0S@\xfa(\x7f\xfb\x85\xf4S@G\xdd\xe0\x94\xac\xbcS@OP\xb7\xba\xf3\xa7S@\x92o\xf9\x87@\xa3S@\x8e\xcb7.c\xabS@\x04a\x94&\xa7\x97S@\x07\xad\xd2UA\xd9S@\xd3\x87\\\xfc\x80\xa5S@\n\x93\xf5\xebp\xa2S@_\xf3\xff\x12&\x83S@\xcc\xfd\xa8\xcb\x99\xc5S@\x0b@(\xca.\xd2S@\xa3V\xbb\x81@\xc2S@\x1e\xb0I\xff\x14\xc9S@\x18Oj\xad\xd7\xa0S@\xea$\xa91b\x99S@\x87%:Y\\\xa3S@\x9e\xb4_\xda\xd6\xa7S@\xf0\xa6\xf7\xfe\x0c\xeeS@0\x92\xa9TR\xf4S@B\xcc3\x1b\x1c\xd5S@#/\x89\x16\xba\xbeS@n/sJ\xba\x9bS@\x87\xb9\xbe\xcbh\x90S@mi:!\x08\xf1S@Iae\x01\x9c\x86S@\x86~b\x18\xb3\x9eS@\x0f:$*)\xacS@\x8b\xc4\xcf\x90\xb1\xc3S@jF N\xfb\x92S@\xbd?)Ya\x8dS@\xc9\x8f\x95t!\xc6S@#V\xe91\t\x03T@H\x86*b\x85\xd0S@\xcc\xc3A\xb4v\x84S@\x8c\xbf\x18.\x8b\x90S@\xfb\x99\r#$\x98S@,\xccJG/\x9cS@\x90\xb6\x9c\x98\x93\xecS@\xb7\x11@\xfa\xdc\xa0S@@\xa6\xd2\x85n\x93S@]]\xb1fa\x94S@.\x04\'\xd3\xc8\xaaS@\x0bL8}KUS@\x99\x9b\xf6\x08\xcf|S@\x93{\xf7\xebt\xb3S@H\xee2\x98\x87\x8cS@@M\x10V\xeb\xb5S@\xc9\xc3\x90\xcf\x1d\x96S@\xd4\xd5\xef\xdak\x9dS@\xe4P\x0f\x81l\x1cT@\xd3\xddI\\\x04\x9eS@\xe5\xf7\x82\xf2g\x8cS@\x07\xafW\xc2 \xdbS@\xa3 \x85o\x1a\xdfS@\xce.3\'v\xa0S@\xb0g\xbf\'n\xe9S@\x7f\x10\x0e\xb7\x96\xe2S@\x98\xbaiD\n\xc2S@\xed\x1b\x13\xd4\x90\x81S@\xea\x12\x1f\n/\xc8S@eZ\xeb~\xef\xf3S@\xeb\x82\xa1\x7fK\xdbS@\x1a\x8c\xa7\x8a~\xcdS@\x1f\x06}\x9ed\xc7S@\x000\x16\x91\xaa\x81S@\xd8\x97\xe3\xfd\n\x95S@\xf1|=\xa4\x8a\x80S@\xd1H\xe3?\x98\x9cS@\xe2\x1cPry\xb0S@\x95\xe3J\xcd\xaa\xecS@\xe9w\xd1m\xbd\xc6S@-n\xc7>/\x98S@}d\xae\\%\xb2S@Ud\xf3\x84\xdb\x81S@rA\xaf\x03\x92\x8dS@~\x9c\x01w\xae\xc6S@\x08)\x02\xb4d\xa0S@@\xcb\xe9?7\x12T@5,h*\'\x19T@\xf19\x19^i\xaeS@aY\xd9\xe5\x83\xe4S@\xd0\x89\x0bX\xb1\nT@\r\x7f\xa6:\x1f\xa8S@\x04\x93\x85\xf6\xc6\xe9S@\xb0Q\\-i\xcaS@\x0e\x02?\x1a\x9c\xbbS@\xfa0\xd6\xc7\xb8\xc1S@\xa9\xe7p\xef\xfe\xf4S@\xa5\x07Y\x02W\x92S@p\xce(\xa3\x92\xedS@\xb3\xa1\x0c\x97\x18\xf3S@EaO\xad\xc0\x19T@\xcf@\x0b\x89\xd4\xe9S@\xc2\x15\xf7\xf6\xb2\x94S@B\x07\xb2T\xef\xc6S@\xf2\x04\xe9Y\xb1\x8fS@\xb7\xaa\xbc\xc5H\xe9S@-\x19%\x88H\x93S@o\x89\xad\x02\x9d\x95S@w\x05>o\x12\x9aS@\xca{\xad\xd0]\xecS@\x16\x9auG\xc4\xd9S@\x8b6\xa9h\xbc\xd9S@\xa6\x96-\xf6\x0c\x8bS@\xd0x\x95\xf5\xa1\x99S@[\x1f\x96H\xac\xa0S@#\xe5!\xde\xab\x9bS@3L\x8f?\xd8\xa5S@!\x1a\xad\x0c\xd9\x90S@\x82\xc1:\xaf\x87\xd2S@?ks\x01G&T@\xa4\x18\x9f\x14\x18\xacS@\t\xc9\xde\x800\xafS@\xbb/\x92W6\xafS@/\xd5\xa0\xb2}\x8aS@}|\x1f\x027\xceS@ j\x91{\xa2\xd0S@5\xaa\xea\xdc\xc9\x9eS@\xbc\xd4\r\xb9\x88\xafS@p\xc3\xe0Z\xa3\xd8S@c?\xcc\xa8\x94\xafS@\xfa\xd9g\xc0+\xa8S@\xbd\xb8\xb7*\x16\x94S@\x03Iq\x14\xe8\x82S@\x9e\xad&\xc2\xd0\xcdS@Mtg\x95\xc4\x98S@KWf9\xaa\x9cS@\xc2\xd7qH\x84\xd2S@\xd0\xa5.\x01)\x82S@\xea\x8d\xed\x8a\t\x91S@;*[\x9c\x0b\xa6S@\x91y1\xdbz\xb6S@s\xe7\xd4K+\xe9S@\x0b7\x88\xb4x\xb0S@\xaf#T\x83\xd2\xa6S@\x1b\xb4\xda\x11T\xc2S@\xb0\x8f.J\xa3jS@\xe5\x07\xf9\xc4\xde\x04T@(\x10\x9b\x9a\x05\x93S@\xbe&\xc7\x9d|\x90S@8\x0f3U\x7f\xf1S@\xc8\xc3\xd5\x86\x04\x82S@D\xedS\x1e\xdd\xa5S@\x18{\xf0_3\x04T@\xbbQ\x9e\xcd\xa2\x93S@8\x98Z\n\xa5ZS@\x16\xc7\xd8&\xb9\x9eS@^\x1e\x1c\xe0n\x90S@\x83 5\xa9\xef\xd0S@\xd4O\x07\xb1k\x94S@\xe9\xba\xf2\x1b\xb4\x03T@\x9f<dw\xff\xcfS@T2\xc3\xae2\xd2S@>*y\x0e\x86\xd2S@\xa8\xad\xbe\xd7\xb0\x94S@ `\xc1\xdb\xba\xa7S@\x9b\xd8\x97\x03\x01\xd3S@P\x93\xa0\xa6\xc5\x94S@\x8a\xcdg\x1e\xc3\x06T@\x1d\xd3\xd5w\x0c\x08T@\xfbEhv\xcd\xa7S@\xe5n\x9b\x8a\x80\x0fT@\xe9\xd6\x9d)C\xedS@?\xc3\x0ee\x89\xd2S@`T\xb5\xd2\xf0\x9dS@\xd8\xd2y\xc6\xc9\xf0S@\xce\x8bRaS\x89S@Z\xe7\xc3\xc6\x94\xf5S@>\x89\xac\x0b\xff\xf3S@E\x8dx!\xb2\xacS@\xcdBl\xa6\x97\x93S@\x16\xb5\xd7\xa4\xef\x8eS@K\xa2X?\xa8\x8eS@\x0c\nk\xf0\xeb\xedS@\x1d\xa7n\x98\xe4\x0fT@\x0b_Sa\xe2\x8cS@F\x9f\xdeG3\x94S@\xd8\xea\x15\xae\xda\xa7S@\xc1\xfd\x0f1P\xceS@\x8d\x1ax\xf5b\x8eS@m\xa0c]]\x96S@i\xba\xbd\xbd\x1c!T@KZ\xde\xa6`\xaeS@\xa6X\xd0&\x9b\xa6S@\x1c$\xc9\xbb\x84\xa9S@\x9c\x94\xfe;\xfa\x95S@1\xe8\x86;\x95\x8dS@9\xe4\xca\x9d\xcd\xccS@6\xfe\xcb\xbb\xd7\xcfS@6i\x19\xc3\x05\xdfS@lbC\xc3\x83\x92S@U\xaa\xab\xab\x00\xbaS@\xbb\xa1<\xf86\xf6S@U|\xa4\xa3\xef\xc7S@\xf4\x8e\xf9\xcf\xe8\xb9S@\x12n\xbb\x12o\xc2S@\xd3\x1dQ\x8e\xa9\x96S@\x0fC\x11!\x07\x90S@5e\xf9\x88\x8c\x8bS@\x1a\xdbaQ\x9d\xc8S@\xce\xba\x8cmc"T@_\xb9xj\xe3\x07T@\x14\x93\x98\x1b\x8f\x8cS@^)\xe0\xcf\xcb\x95S@\xc6\xad\xbb\xc5o\x94S@ j?\xae\x8f\xd1S@\xf6\xd3\x00\rl\xa3S@,O\x07\xb6\xbf\x81S@\xad-\x08\xa5\xa2\x95S@G\x9c\xf3\x9d\x94\x02T@\x92\xf5l\xc1\xcd\x02T@\xed\xdd\xe23\xf8\xefS@l\x84\xb1ln\xebS@J>\xcc\xd2f\xc9S@L\xd5\xfc04\xacS@+E\xf4\xfc\x9b\x96S@\xc8\x8f\xe0\x06b\x8bS@\xfa\xd1\x99)\xdd\xa7S@\xa1l\xb9\x1e\x89\tT@\\\x87\x1b\n\x18\x8bS@\x86\xc9\xe2\xb6U\x18T@\x96\xe4\xeb\x10\xa7\xdeS@\xf1\xad0J\xac\xcbS@\t8\x94\xc27\x98S@\xc8\x8f\xf3\x8f\'\xdfS@\x89Y\x860\xff\xe5S@\xa0P\xe3[\n\xf8S@*\xa0\xc6M\xeb\x1bT@\x07\xf8\xf9\xd4\xa2\x83S@v#+f\x90\xb6S@l\xfe\xa3\x9e\xd1\xe5S@\xd4\xff\xbdw\x93\xc8S@\xd2\x10n$\xa8\xf9S@G\xb3\xec\xd6\xaa\x82S@\xbf\xfb\xff\x16\x85\x97S@\'K@\x15\x92\x02T@\xeaE\xbd{\x18\x91S@\x13Qw\xac\xcb\xc9S@\xe8\xb8\x96\xbe\x8f\x12T@[\x81k9\xf0nS@MC\x86~=\xbcS@\x99L\xc1BC\xa3S@\xbe\xa2\xc9\xfa\t\x7fS@A\x9a\x1b\xe0W\xe6S@\xa4c\xf9\x90V\xdaS@\xdc\xe8&7.\xe6S@@q\x9dC\xc2\x88S@O\xbd\xa1[\xb6\x8cS@8\xf5\x0eh\xa9\x99S@x\xd1y\xc7m\x96S@\xcd\xcf\xb0\x948\xa6S@\xeeT]\xcah\xe4S@\xbc\\\xea\xe7v\x99S@\x95XP>\x99\xacS@\t\x85\xa0if\xe2S@g\xf89Y\x87\x99S@\x1e\xc4a\xe9\x99\x97S@o\x01O\x9bn\xa4S@\x1fsZ\xfeh\xdbS@\x18\xeb(\x13\x1d\xdbS@U\xc1\x89\xee\xad|S@\xde\xd9&\xb7.\x12T@\xd8a\x1a\x93\x05\xc1S@a\xea\xf4\xfb?\x80S@\x02\x94\xdb3\x9e\x98S@\xf8\x89\xa5\x1b\xaf\x13T@\xa3\xb1Z#Y\x9aS@\xfd\x9f\xdf\xd99\xdeS@\xc1"+\xd4M\x1dT@;\xe0F\xd6\xe2\x1dT@\xa1\xf8\x9e\x1e,\xb2S@\xd3\xb98\xd7\x95ES@\xbaA\xbc\x9f\r\xeaS@\xbc\xee:\n.\xe3S@\xc2\x92#e\xeb\x9eS@\xd9\xd9\xb1\x02\r\xa4S@*\xfa\x1b\xc9\x9b}S@5\x19\xc9|\x8c\xd6S@\xbc\xb9\x99e\r\xd0S@\xb3\xe6R\x1f\xca\xe9S@\xe9\xcec\x13\x8b\xd0S@3[\x03\x7f\xb8\xd0S@/"\x15|U\x14T@\x08\xd6uF\x0b\xe5S@N\xd4\xe9\xd8\x02\xebS@|\xcd\x13\x9bR\xb0S@%z\xc0\xfd\xbb\x9bS@q\x9d8k\x19\xd3S@\x0f\xba\xb6\xc9\x0b\x91S@\x81\x98\xf8\xad6\x90S@\xa8z\xdd\x1a:\x98S@yj\x13\xcf\xd5\x90S@\xcc\x8f\xa6\xdc\x8a!T@\xde\\r!\x17\xeeS@\xab\x99\xeb\x8c\x06\xf1S@.Yx\x058\x98S@\xa0rP\xe5\xaf\x97S@\xa86l>\xbc\xe9S@\x9d\x80mD\xdc\nT@K\x1aV\xf8~\xa3S@H\x89\x072\xe6\xd5S@7\x13m\x97\xee\xc5S@\x80H\xe7\xd6p\xaeS@\x9f\n\xe8\x83Y\x9cS@&\xba\x06\x94Y\x00T@,H\x99 n\x9aS@KI\xba46\xb4S@\x88\xe1\xd1\x8d\x06\x10T@\x18\xed\x89\xb7y\x12T@,<2F8\xcbS@f\xb8\xe6\xfez\x9cS@qj\x89\x06\x17\xe9S@\xeb\xe6\xbb\xd8\xef\xafS@\xb1\xbd\xf4r\xfa\xafS@|\x88\xa3\xf44\x83S@\xbc\x128\xb73\xa0S@,\xdaF^{\xe5S@\x0b\x8c\x96\xc0\x02\x11T@\xe5h]5\xf0 T@\xd4\xb0L5I\xafS@\x9cJ.2\xba\x82S@\xd1^\x93F\x06\x82S@\x9ej\xf4\xdf\xbd\nT@\xad\x85\x89\xd1\x1b\xafS@\x1f\xd4S&J\xe8S@\x1e\xfd\xde\xcc\xc4jS@\'[\x1f\xcd\xf2\xa7S@\xc3:,\x97t\x93S@a\x1f\xd6X\xe2\x81S@y\xc4\x0b\xd6f\xe5S@\x03\x0e\xed\xa5\xd0\x99S@q\xeaaU\x84\x9dS@{n\xd4\xdf\x95\xcbS@\xb3\xa9\xeb\x17,\xc9S@?\xe2\xe4Y.\x15T@t\xdd\x8b\xaf`\xa0S@\xdb\xc8\x89\xe0\x1f\xb6S@\xfa\x83\xfe\xdc\xff\xe6S@\xae\x1e\x1aNo\xb6S@R&\x90\x1e3\x98S@&xR\xd0\x00\xc8S@N\x86\x7fm\xe1!T@\x1e\xd1\xa15e\xd7S@t\x1f\x80\x13\x13\xbfS@\'7\x9a\xebh\xedS@\xcf<\xa465\xa8S@\xa0!\xb4k\x17\x19T@\x01\xa9\xb85\x0c$T@\x06\xd5\xdd\xc0\xed\x9dS@\xd0T\x1ba\x0f\x0eT@\xca\xab)\xd6E\xa9S@\x1e5\xb6\x14|\x8fS@\xc9\xbf(\xce\xac\xc3S@w\x0e\xb1\xd5\x8c\xddS@d0EOq\x9aS@\xec\x0b\x92\'\x9c\xceS@b\xa7\x1b[>\xe4S@\x9e\xd8\xf6\x9c&\x9aS@\x85\x9e\xb8\xbb6\x81S@&u\x989*\x81S@&L# \xfd\xe4S@V\xbb\x96gG\x96S@^\x17+&\xdf\xeeS@\xa71\xdc\xad\xbc\xe9S@\xf8\x88]\xdcx\xa1S@\xd1\x02\x16\xde\x9f\xc8S@({1\x12\xa0\xa6S@Vt@\xac\xb9jS@\xa7\xe3i\xa2N\x9eS@\xf8\x9fcb\xeb\x91S@>B?\xc8\x1a\xd6S@%\xad}\xc98\x97S@9\xf2\x061\xf8\xd2S@\x10\xc8\x8b\x07\xd0yS@\x16]\x0fh\x1a\x9bS@\xe3\x07\x9bSn\rT@\xd4;L/m\xdfS@}\xde\xac\x7f\x7f\xdfS@\x17\xd3F5\xb4\xd7S@Z_k\x9a:\xcaS@\x1b8"7\xd5\nT@R\n\xed\xc5\xce\xa3S@ \xf1v\x91\xac\xf2S@\x06\xeb\xae/\xa0\xacS@l\xf8\xca\xa2f!T@\xc4j\xf9;2\xceS@arir\x16\xe5S@\xc5\xbf\x90&\x13\xdcS@\xd8\xb0\xca\xca\xd5\x9eS@\x8c\xdbZ\xed\x8f\xc3S@\xea\x9c\xfa_x\x8bS@\xbcS\x89\x04 rS@\xa9\x8al\xa1"xS@\x8c+\xc9\x9c\x94\xe8S@\x8f;\xda\xd6c"T@\x83\xe3\xa4\xed\xbb\xb6S@K\x8bg}\xa4\xdbS@\x9f\xc3\\\xab\xa2\xc0S@\x00\xd0\x9eUH\x0eT@\xb3\xd2>M\xa9\x9eS@\x99\xa9\x9c\xce\xd9\xbeS@\x16\x070-\x12\x0eT@\xe5\xe8\x83\xc3(\xdaS@\xe8\xa8\n\x90\t\xc2S@a\'\xb2\\h\x97S@\xb9\xc6\x0b\x8b\xc6\x8aS@\x8f\xce\xa1K\r\xc6S@%\x0b\x05\xea\x81\x8cS@1\x8e\xf3\xb4\xc1\xe9S@\xe7*1\xbb\xf7\x8aS@\x10\x08`\xd8|\x81S@;\x83\x0fy\x9c\xffS@\xb8\xb7\x05j\x88\x8bS@\x8bR1\x01\x9d\x8bS@p\xcb\xce/\xf9\x85S@\xbe\xef\xdd\x94\x08\x9eS@`\x13\x9e\xde\x11\xeaS@\xf3\x0eY\x85\x05\x81S@\xe1\x07u\xf2\xc6\xe9S@\x03\xecX\x13~\x7fS@\xe5\xc6\xdf\x93\xe9\xc8S@E\x8ew\xefI\xecS@\x81\xda\x1e\x08\xd8\x80S@\xc2\xc1\xd9r\x80\xf7S@\x88\xb9\n\x93\x02\x0fT@\x03J\xafH\xb6\xaaS@\xc1\x00d\xba\xf6\x9cS@=^\x1f\x1a\x16\xb3S@\x86n\xb6\xf7=\x0bT@\xb0O|j\xe6\x80S@\xd1\xc7\xae\xac\xda\xe9S@\xa7\xbal\xd8\x98\xc5S@\x91f\xda\x83\x08\xc8S@W\xd3u\xb1\xef\xd3S@\x1fa\xe72\x99\x8aS@EGAO^\xa3S@\x98\x07\x17$\xa1\xd4S@+\x8d\xb6\xdd\x1d\xaaS@\xfa{\xb7\\<\x7fS@\xfb$\xf2\t\xa8\x8dS@V\xf6)K\x98\x1bT@\x04tSDO\xb0S@\xf5\xdc<\x1f\xdb\xa5S@:\x1e\xa7\x05_\x8fS@\xb1\x8a\x845\xd2\xd4S@y\x84(\xc1\x84\xa3S@\xb8\x7fY\xae\x06\xe6S@\xe8\x9aMV\xfd\xe5S@i\xd2\xcc\xacP\xcdS@_\xa8u\xa9\x06\x9fS@5?\xf8oD\xd5S@x\xbbjU\xb6\x8fS@S\x96\x91R\x7f\xd3S@Z\x7f\xe6\x7f\xa6\x0bT@\xb7\xc3\xb5\xbb\xe3\xaaS@\xed\x1b-\x835\xd8S@\x10/\xa5\xf55\x7fS@3\xf8\x0e\nY\xccS@\xc0\x16\x1c\xd9\xea\xacS@\xb1\xd5z\xa4\xee\xd1S@\xe1\xea\xacw\xc1\x10T@o\xb34\xb8r\xe4S@\xf7\x99\xa7.\xd2\xc7S@\xe9|\x8b@\'\xceS@\x86\x8eY!\xb0\xbbS@5\xf0;\xa35\xcdS@\xa1\xde\x1d>\xf7}S@H\x02\xa0C\xff}S@\x11\xaf@\xa0q\x90S@\xd9X\xf7k\xfaQS@\x97\x17oh\xa5\xabS@\xa2\xc8\xd0-\xa3oS@V\xa6s\xbd;\xceS@(\x00\xa4\t\x82\xadS@\xc2\xce\xda\xca\xf7\x13T@\xd6C\x8dH\xdc\xc6S@\xb4\xdaCH!\xe2S@\xacr\xc3|4}S@<O,\xfb$\xb2S@\xd2\xe1p#(\xedS@=\x87\xc2\xb5\x8d!T@\'.{\xa3s\x02T@\xc2\xb8\xc6a\xb0\xd5S@\xbb\xc0m0F\xeeS@\x901\x19\xd9\x97\x02T@(\x17\xa0\xe9=\xceS@\xdd 2\xc9v\xeeS@\xdb\r\x11\xcb\xf3\xacS@\x82\xe5\xf2iB\xb0S@\xc9\xb1\xd63\xcf\xb2S@\x85}\x0c/\x83\xd0S@\xc7h\x06\xc6\xe8\x9eS@\x8d\x92\\\x06w\xedS@\xb2\x8d)\xad\x9c\x93S@\x82\xf9\xea\x04\xa1\x93S@\x1d\x18\x15k\xf7\xa3S@\xae\\\x02~\x9b\x84S@)m;\xfc\xe9\x8dS@\xdfy\xd2\x1aS\x81S@0\x05W\xe1\xf9\x1aT@M\xc6I\xbd!\xceS@\xd5\xa2\x19\xc0o\xa7S@\xa8$?\r\xbc\x94S@\xa05\xf0\xea\xab\x94S@/\x10a\x05n\xcdS@)Ud\xbcq\x07T@M\xacs\xd9~\x9dS@\x9b\x9b~t\xc8\x99S@4\xa8A*\n\xa4S@KQ\xec\xed\xe6\x9eS@L\xa9\xd2\xd1\xfe\x94S@[b\xf5\'\xe6\x13T@OHg\xb1\x0b\x9cS@\xfc\x85\xf4\x92\x8c\x93S@\xe0[\xf28&\xcdS@u$\x16Ds\xb2S@5v\x86.\xc4\x03T@\x8e\xd4\xff\xc0)\xb4S@\xa7\x9f\x00\xd0X\xe3S@+\xdd\xeb\x13l\xb3S@6\xbd^\xcc^%T@\x1d\x8c\xf5\xead\xb4S@\xf1Yi\x15:\xebS@.F\xeb;\xec\xc3S@\xdb\xe5\x9b\x84\xca\xeeS@L\xbc\xaa\xce\xd3\xecS@\x95\xf0\xa1;\xdf\xb5S@*\xa4q?\xe7nS@*\xf3\x1eM\xfc\x95S@f\x0f\x0bh\x99\xc7S@\xc8\xf1\xa0\xc3X\x9cS@\x98{E0\xd7\x1dT@\xfa\x95{\x944\x98S@\x18\x87c8M\x9cS@\xa6\xca\x95\xe9\xdf\xa7S@t\x96\xe4\xf3\x88\xe9S@\x83F\x1e\xee\x16\x9cS@\xf2\xf6\x03\xa01\xf3S@QA\x9b\x01\xbf\x9bS@\x19\xd7H.B\x98S@?\x98\xb8\r:\xacS@\x8e\xccv\xb0\xad\x96S@:<(\xc5,\xe6S@&>\xc8\xb2\xba\x9fS@j\xd8\x05\xeeY{S@\xb9\xf5,\xff9\x98S@2\xd4\xdc\xcd\x04\x90S@\x05>\xb9\xe7\x7frS@s\x9b\xbd\x91\x1a\xf3S@V\x00oW\xcd\xc4S@\xf1KB\xe6\xb7\xe1S@\x8dJ\xb9u\x0b\xcbS@LGc\xd1\x94\xd2S@L\xa8\'G6\xcbS@J\x0b \xd7\xa3\x9bS@\xdb\x88i\x943\xc6S@\x0c9v\xe5\\\x84S@@;^\x82\xf6\xa4S@e\xedE\xfd+\x98S@zT\x92\x91\xde\x93S@\n\xf0&nq\xbeS@J\xf7\x8f\\e\xcaS@\xe2\x08\x8c\x12\x17\xa6S@p\xf5\xc1\x9e\xa2\xc9S@`\xe0\xd3Ps\xb0S@b\xcf"\xa2\'\xf4S@%\x1a+\x86i\x9aS@7\xef\xda\xc3.\x98S@\xea\x1d&\x01\xd4\xc0S@k\x08<\xe9h\xc4S@\x18\x95\xa1\xc51\xbfS@\xd1\xd1f\x9bP\xa6S@\xbc\xbd\xaaI\x87\xc8S@:r\x82\xe4:YS@U\xdf\x89G\x81\xecS@\xb1\xde\xe9\xbf+\x93S@g\xf2\xb3A:\tT@\xa7b\xdeG\xaa\xacS@\xfb\x1ci,\xc4\xe8S@\xad\x9a\xc0\xb4\x95\x97S@\x7f:\xe3@\x9e\x93S@\x83E\xc7\xc2\xe9\xf5S@\xbb;?G^\x99S@BK\x8bG4\xc1S@\xff\xb8\x83\x11+\xf6S@i\x82\x19\n\x92\x99S@S\xa8?\xa2\xdc\x96S@K\xf9\xa1\xf2\x87\xbeS@\x9c\x1b80\x05\x97S@\xe2\xdaWV\xfc\x11T@\xb3\xbd(\xb3F\x96S@\xb6Y\x9d\x8f\x1c\xd5S@\xc4\xcf\xbf\xe5b\xd9S@\xa1ob\x9b\xb6\xc6S@\xdau\x84b\xef\xd4S@\xeax\x1f\xe28\x08T@\x81\x90\xa9#5\xacS@\xednS"\xfc\x9bS@\x1c\x8f\xb9\xd9\x93\xa6S@\xa1\xbc$\n-\xb1S@l\x03Y\xca-\xc6S@4\xd0(:\\\xabS@\xfc\xe3\r\xea\xb3\xf4S@\x06A\xd5\xd2M\xc2S@\x0b;\xc1\xc0\xdf\nT@\xff_\x87\xd0\x12\x19T@<\x12\xfb\x11_\xd4S@\xb7\x049\xae(\xc8S@S9\xa6-L\x9bS@O\xbay\xf6L\xd9S@5\x18\xa4\x99`\x8fS@#DJ_\xca\xcaS@\xeb;\\\xa1$\x7fS@\xed%\x91nu\x8fS@\xf0\xbbJT\x10\xe9S@\xb3\x93\x04a\x02\xf8S@+\x00\xa56[\xa7S@7w\xa3}2\xa8S@*k\x10N\xe3\x9dS@\x89\xd7\x06\xa1\xb1\xd9S@\x01\xffJx\xce\xc4S@\x93G\xa9Bv\x93S@\xe1\x90\xaae\xd7\xccS@=\xdf*4\x0f\x86S@&\x0cT^>\x91S@\xc6\x93\xdcA\x9c\x8cS@\xa4[\x80]\xe6\xd2S@N\xa2\xd5T\xea\x94S@\xec\x84Q\xa4\xeb\x92S@\xa5\xc1L\xb1\x1a\xadS@7m\xd3?u\xf4S@\x03\x80{0n\x18T@\x08d\xd6\x1ak\xafS@W1A\x81\xb0\xa7S@\xed\x1f\xbf\xb8\xc4\x02T@\xca6\x1a\x05\xa8\xa7S@zH3\xcd\x9b\x95S@mE\x84J\x87\rT@\xf1{\xc3\xab>\xdeS@(\xe8\xecW\x9a\x9eS@_\xfc\xd7\xaf.\x94S@\xec\x9be\x803\xc4S@\xf2,\xbf%\xa2\xc7S@\x0f0\x8b-\x91\x0eT@\x90\xdb\xaa\xa3\x99\x81S@\xf9n\xbc\'i\x81S@\xc6\x90\xd0&\xf5\xc6S@\xaf\x81\x94\x9d\xc6\x93S@\xa2H\xbb,\x8e\xc1S@\x9eKqS\xfc\x95S@\xe1\xdd\x8c$\x8b\xb8S@\xb8\xfemOU\xcaS@m\x8dF\x04\xe1\xacS@\xe8\x9a\xb4\xe2i\xb2S@\xb6\xd5\x8fU\xed\xa3S@:\xca\\\xd6\xeb\xc0S@\x82x\xa6\x97\xa9\x96S@X\r*\xcb\xa9\xf2S@|\xb31\xf2\xe0\xf8S@{_y!\xfd~S@\xfa\x17\x01\xd1\x16\xadS@\x92\xd3\x84)(\x94S@\xaf\xd1\xb3\x99\xcd\xc4S@\xc2\xfd~\xdb\x8f\xb2S@T\xac\\\x8d\xdd\xa5S@\xd7J@?\x97zS@\x88d\x96\x01\x8e\xdaS@\x08G\xaa\x90\x8c\x84S@ef\x02&V\x88S@\xf5\xce\xc7Le\x8cS@?_g\xdcoSS@f\xc2\x1f\x9e\x91\x1bT@^,\x88t\x87\xdcS@V\x94\x99\x9f\x01\x9fS@{\xa6\xf8\xf3\x90\xb1S@\x9a\xc1\xdec\xf5\x12T@mG\xb40\xcb\x12T@:XS.l\x82S@E4\xe9\x84\x93\xc7S@\r\xa5Q\x8a\x98\xd0S@\x94\x18\xfe<7\xacS@V\x89\x15\x9aS\xf8S@\xd9\xb3,\xc7\xfd\xc6S@_\xcb\x97`\xff\xccS@u\xe7\xfc\xa4\x91\x8dS@\xee\xe4\xabZ\x99\x02T@\xa7\x14\xc2\xae\x1b\xfeS@\x81\xb4a\xc7=\x84S@\\\xe1$G\xb6\xa7S@nWG|\xa1\xc8S@w%\x8fO\xe6\xc9S@\x88}[\xbf\xda\xc9S@\x94\xfe\xf1\x03P\x7fS@kh\xe7\xe6\xd6\x13T@u\x85S\xb1{\xeeS@\x9c\x17G-`\xefS@\x11"A\xde\xd5\x94S@\xe5\x7f\x81\xe9\xf7\x94S@\xb3\xc2J\xb9?\xa9S@\x91\x86\xbc\xc6\x18zS@\xdf8\xbc\xad\x9d\xcaS@w0\xbc\x8c\x1b\xa8S@R\xad2z}\x97S@S\xbf\xa6\xd1\x0e\xf6S@\xcf\xe1\x95L\xb6\xe9S@\x8a6\xf8(\xca\xa7S@\'\x9f\x0f)\x1c\xceS@\xc8\x93\xf6\xb7\x0c\x99S@\xcbM2.%\xf5S@AOx\xeaa\xbfS@\xe5C\xa6L\xf2\x1aT@L&\xac\xa52\xacS@\xdf\xd5\xa1\xbdV\x99S@z9\xa9\xe2\xae\x98S@\xa0\xa5uH\xbf\xb3S@g\xe4\xbcV\xa9\xccS@\xc7\xaa#\xaf\xca\x8cS@(T\xb9\xea+\x81S@\'\x97 [\xf3\xb3S@}\xe5;*P\x99S@Ki:\xf6t\x8fS@M\xfc\xc9\xe8\xe7\x89S@\xff$\x99\xf99\xafS@7\x086G0\xa3S@\xe4^g\xe5t\xa3S@si\xcf\xbby\xb2S@\xd5\x11\xae-\xc1\x0fT@R\xe2\xd1\xe5\xce\xd0S@.\x99\xd8(\xf1\x10T@\x0e\x0b\xca\xa0\x1c\xdaS@\xe6\xbd\t),\x98S@\xff\x18\xe3\'.\xd2S@\xceN`^\x94\xa9S@\xc5<\x05Fq\xa3S@\xb0\xea\rC\xb8\x89S@o\x17\x87\xacd{S@\'\xaa\xed\xf5\xb4\xbbS@\xe3\xef\xcf\xd3\xf0\xc0S@+<P\x80*\x0eT@\xbb\xcbj\xb5d\xa6S@\x06\n\r\xcb\x10\x9cS@!\t\xfd\xd4t\xabS@\x18\xff\xe8\x15\xcc\xd2S@b\x06/\xcf2\xafS@8K\x12y]\xa8S@\x13\xdb\x01\xd5\xbe\x98S@g\xda\x85%\xb0\x93S@\xcf\xa2\x98\xdc\xe9\xc1S@x\xbaB\x12\x9d\x9bS@\xb3\x97R\x1bs\xccS@k\x82\x05\xebq\xb9S@\xed\x03\xb0Qw\xa9S@\x15l\x1c$c\xf2S@Xc\x0b\xdc\xb9\x9bS@\xf0\x96\xc6\xf5\xac\x99S@\xb98\x96rf\x8fS@8\xe3\xc4\x8c\xf4\xc0S@\xeaJ\xdb\x97@\x97S@|P\x11\xabl\xf2S@\x18\xf3\x05\x1fB\x81S@ \xc2W\xe4\xd1\x9bS@P3\\\x17\xfa\xf3S@\x97*\x12\xd8\xd1\xaeS@d\x117&\xe8\x80S@K\xa8C k\x8cS@\xe5\xc2Ed\xc0\x83S@Y&\x03\x8cq\xceS@\xf5\xc9CZz\xa1S@L#\x05\xd1\xeb}S@W\xc4\x7f Z\xb6S@c;s\xdfJ\xd5S@<+N\xe2y\xf4S@%\xa6}@4\x97S@F\xc2b\x94Z\x93S@\x9f\xf8\xbfWSPS@\x87?\xe9\x9adxS@\xdc!^E\xf8\x9cS@\xcf "\xbc\xe7\x03T@\xf7\xccJ\x04&\x0eT@\x94\xd3xe\x17fS@\xfa\xe7\xfb\xc3\xde!T@z\xa1\x16\xe9\xe7\xb5S@\x13SFIe\x9dS@\x8di\xa8\x98\'\x9dS@\x1aVH9\x99\x99S@\xee\xfd\x80O \xedS@\x9a\xd4\x0c`X\xb0S@r\xb52t\x97fS@_\x04\xfb\xfb$\xf1S@M6\x00.\x8b\x9dS@\x9b\x81\x8b\xf4\x80\\S@q\xd4|\x85p\x9dS@\xf2\xdb:\xe5@\xeeS@<\'\xc6\xdb\x90\x9eS@)R\xf4\xb6F\x96S@\x0e\xcc\t\x10\xcb\x11T@\x83P\xd9\xfa\x9a\x93S@\'\xde\xf0Z>\x84S@\x88bs\xd5\x18\xcbS@\x15\x7fz\xb0\xfc\xa4S@\xd6PbC\x97\x8cS@\x14ig\x00z\xedS@\xfbv\xdfmb\x9aS@w\xfa\xf8\x83Z\xc1S@\xdc\xbf\x08\xa9n\xdeS@\x99\xf8gT}ZS@H\x86z\\\x99\x9cS@`6}z\xc7\x9bS@\x8e\x82\x11\x81\x1d\xedS@\x99\xf3o\xd0\xf1\x9eS@\xde\xb6\xdd\xe1A\xecS@7!\xed\xd4G\x04T@\xb0U\x98\xc6\x16\x9eS@\xb5\xffb\xca9\xc2S@1\x83\xc9\x19\x1c\x9fS@\xf0z\xf0<\x11\x9dS@\xba\xfcZ\x1b\x14\xc2S@\xda\xc0v\xfaW\xdbS@\xa5\xb61\xd7\x9e\x99S@\x1ae<+H\x98S@\xee\xa6:1\x9f\x9fS@\x86H\xac\xec/\x9dS@\x13\xd6=\r=\xd3S@\x0bw\xc7^\x99\xdbS@\xcb\x82\xd3\x1c\x7f\x9aS@\x15\xbf\x84F\xe1\xebS@<rERW\x9dS@-\xb1A\xab\xf6\x07T@H\x07\x84U.\xaaS@/c\xf6E\xd8\xeaS@\xc8\xc1\xfe\xb5^\xa7S@\xbb \x00\x1b\x96\xaaS@\xec\xe2&\x95\xd5\xceS@\xd2L\xe7\xf4\xd5\x9cS@Q\xad\xdf\x86\xfd\x99S@\xe0\xdf\xc8\x1b\x10\xa4S@\xc7\xfe2\xcb\x02\x98S@G\xde\x99\x96n\xd7S@u(\x13\x82\x8e\xdbS@\x90\xafa\xef\xec\xd8S@\xf3\xf3\xcdm1\xd9S@Oxu\x8a\x84\xa2S@\xfb<\x13N9~S@Z\x85\xf7\xc3\xb3\x9cS@\x12t\xe1\x0f\xd2\nT@\x90s+\x95\xbe\x90S@\x17\x92\nIr\xe5S@\x82s\xe5\xe9\x96\xa6S@\xce\x129\x1a[\xabS@\xae\xdb.?+\xb9S@\x88\xce\xa8\x8fH\xdcS@\xbcq\xb2\xcc\x9c\xd5S@j\xc5\xcb?\xf0\xebS@\xdfK\x02\x1ef\xc8S@1\xd5s&\x1b\x9bS@9\xd5E\xad`\xadS@\xee\xe1\xa7\xc3}\xabS@T\xc9\xda\xd9|\xe9S@\x8b\xb1P\x81\xce\xe9S@y4\x94\xc4\xae\x98S@\x01\xd4\x0f#i\x9fS@\x0c\xd0\xf6M\xd9\xa6S@\xc8\x8a\xe8\xcc\xb9\x9fS@g\xa4\xe9z\xf8\xb6S@\xbf\xc1\xb7\x1c}\x92S@\x06\x9c{Hr\x98S@\xf9\xd1\xaeW\x81\x19T@\xafi\xd8\x87\xd9\x9eS@5\x1ch\x00\xbe\x9eS@\xf0)F\xe0&\x8fS@\xf3\xe5\xb4\xb79\xacS@\xe7s\xffZ\xff\x86S@L\xf6^-R\x88S@6I\xfcz\x1a\xe9S@\x8f\x1f\xa6s\x9d\xa8S@pe\xe6\x17\xbf\xe8S@ew\xc7\n\x9c\xd2S@Z\x90\x16\x08\xf4\x9bS@]\x02\xbf\xe5\x8e\xe8S@\xe9\xe1\xa5\x00\xa0\xf3S@\x03\xcd\x9d\r\xa6\xa7S@)\xcd\x10\x1b\xc3\x9bS@\x8e\xc4\x0eDf\xb3S@=\xee\x15U\x13\xa0S@m\xa7B0\xfa\xa7S@\xac]\xd5\x18\xa6\xc4S@rw/k\x0e\xdbS@\xe1\x8e\xca\xc69\x9cS@]\xd9\xc0~}\xc7S@\x11\x97\xc0\xa2\x05\xe7S@H\\\xef\xe8.\x93S@wg7\xf6\x90\xceS@hI<\xf6+\xd5S@\xc4\x1bL\xb4F\xe4S@\xbd\x92\x87\xee\x8f\nT@\xfb\xfaX\xad\x1d\x89S@\x95M\xc8\x9f\xe7\xa4S@\x99\xa4\xf3\x9b\xf0\xe4S@\x99y\xf1\x91T\xa9S@\x88Q\x14\x17\x8e\x7fS@\xce\xa5\xd4\x95\xc7\x99S@\x92@\xf2\x8a\xdd\x80S@l\xf5\x04{:\x96S@\xa8\xeblE\x0e\x04T@\xf8c\xfc\x02\xad\x13T@b\xce\x11\x08\x08\x82S@N\x85X\xff\xef\xd8S@\xe6\x9dX\xce\xc8\x9eS@\xa6<j\xa2N\xdaS@\xd0,\x90\xc4\x97\xb6S@\xfc+n~\xac\x9cS@}\x8bN\xee\xa4\x81S@\xed\xba\xcd\xe3\x1a\x9dS@\x94\xc0\xc2dq\xffS@i\x03\x05\xc9\xc2\x9bS@\x17\xc5\x99\xe3-\x98S@h\xca6~1\xf4S@\x99q\x9f-\x84xS@8\xf3\xfa\xa0 \xd6S@\x9e\xb3a\xf1\n\xe6S@\xd2\xc4P9X\xa3S@\x10\xde\\\xc4L\x94S@"\xe3\x1eO\xf5\xa3S@\xc5\xc7\x8b\\\x88\xceS@\x87Vp\nv\x93S@\xec\x10;3\xe3\x9fS@D3\x1e\xdd\xbf\xf2S@\xf4\xa4Y!\xdb\xa3S@z\xf3Iv\xdd\x9eS@\x1f\x9b\x8a\xe0/\xc2S@\xed\xd4\xcd(\xbe\x89S@(\x9e\xff\xf5JrS@\xde\x1b\xd1\x92\x18\xfcS@\xd3X\xb2\xf4\x87\xb2S@\xfa\x8b,\x7f\xc2\x01T@0S\xd8@G\xf7S@\xfbsGG/\x82S@L?\xc9T_\x92S@\xf9B\xf9\x1c\x05\xa8S@\xde<5S\xd8\xceS@\x1bU\xfd\x81+\x8eS@\x0e\xdd\x07\xf4\xb5\xeeS@\xbc\x81\x07\xf7\xe8\x00T@\xd1@\xd6\xec\xf7\xf4S@\xf8\\Y\x10\x0e\xdaS@^GX\xd2\x06\xedS@\xb7"!!\xf9\x94S@\x0f6&\xf6-\x9eS@\x19\xed\x1eE$\x0eT@b\x87\xb9\xae\xa1\x9eS@X\xb4\xb1\xce\x0c\xf6S@u|\xba\x95\xe2\x93S@\x0e\xe5\x977\x8f\x84S@\xf7\x81\xf93\xad\x93S@\x08\xe8`\x9f\x14\xe2S@O\xd2\xd6\xdd\x9b\xb3S@60\xad\x01:\xbeS@\x845\x89\x862\x97S@N)<,\xfe\xb6S@b\xc7\xbc\xd2\xae\xd3S@(0\x7f\xf4.\xecS@\xbcvb\xd7\xe9\xb2S@\x8f\x1cI]&\xa1S@F\xe0\x02gy\xe5S@\x15$d\xe8\\\xb6S@0\x92n\'\xb3\x12T@\xe7\x9e\x9a\x993\xa7S@\x10\xa7\x1c\x90^\x9eS@rg\xba\x19K\x89S@G\xae\xb4M\xd4\x93S@9o\xc8\xa4U\x8fS@`I\x89\xbd\xae\xccS@\x91S466\xa0S@7\xcc\xf8?q\xf4S@[5\xc2\xce\xf2\xdeS@\xf2H\xcdf\x99\xe9S@\xb1^k>a\x82S@e9\xc2\x8b\xf0\xe2S@\xa1\xca\xde\x1ep\xa2S@gG\xb9T\xca\x9bS@n:\xf3\xdf\\\x14T@\x8dR\xab\xc2[\xa3S@\xf4L\x077z\xc1S@\xc6/!\xb2\xa7\x81S@]_\xe7\x91Y\xf8S@\xa9\x92\xe5l\x96\x8bS@\xedx\xc3\xaf\xb4\x8aS@-\x1f\xedy\x8c\xc8S@\x98?\x83\x1b\xd3\x8bS@\xafg\xfc\xb7\xe4\xf1S@\x92\xbc\xf8M\x97\x1aT@QG\xe6\xd8jjS@(F\xff\xfb\xaa\xb0S@\x04"\xd6\xbfJ\xa6S@_\xfdR\x97\xeb\x11T@I\xd2\xf3e\x01\xc2S@\x80\xc7%\xd4\x14\x83S@\x02N\x14w\x98\x80S@\xc8\xbfF\x8f\xeb\xb3S@|\xc3\x90K~\xacS@x\x95\xab_\xa4\x80S@\xcc\r\x17\x8d&\xf5S@\x8e\x07\xc3r\x9b\x0eT@z.e\xd1B\x81S@\xe4\nPL\x80\x19T@\x00\x06\x01:\x87\x81S@k\xd6\xee\xc3\x04\xc9S@\xed\xce\xd8nm\xc8S@G\xae\x03z\xfa\xe9S@\x04\xeb|\x83\xcb\xa7S@N\xe2\xa7tf\x82S@\x97\xe6\xd3\xea\x94\xa7S@\xc6i\xe1]t\xb3S@r>\xbd\xa0\xeb\xc7S@\xb2\x8ckFX\xaeS@6\xf0/\x81\xd0\xcaS@\xaa\xea\xd0+b\xb0S@Cq%\x1bb\xb0S@\xa9\xbd\xab\x94H\xacS@\xeaB?|\xd2\x87S@\xb8*@\x90\xcd\xb0S@\xe7\xe8ew\xd1\xbbS@\xf2#\x1a@\xff\xc9S@\x87m\x9d2\x91\xacS@\xe8\x02\xafH\xa2\xe4S@M\xeaZ\x02u\xd2S@ l/\xa5@\x98S@\xca#m;\xdf\xacS@\xb1\xe3\xa7\xd4\x92\xe8S@m\xb7Uxc\xafS@\xfa/"\xfeA\x8dS@\xa2W%\x00X\x9eS@\rs\xfa\xfeT\x9cS@\xe94\x06\xd1\x96\xafS@\xde\xd6\xe5\x16\xa1\x99S@\xfb:"\xd44}S@\xf6\x12\xead\x04\xb6S@\xf2\xb1l\xb4\xfa\x92S@p\xb2-M\xca\xe1S@\xf2[\n \\dS@\xfd\xe7\x8a\xe1\xeb\xc6S@\xfdBGt\xbf\x9cS@6\x9d\xac\x99\xd9\xf5S@\xd1\x0e\x1f"\x93\x9bS@\x16!\xe1{\x83\x7fS@\x96\x03\xe9\xec\xd9\x9eS@\xb9\x9b%g\x83\x9eS@\xb8\xc2\x91\xab\xda\xd2S@5\xe2\xbc%\x1b\x9bS@Z\xd6#\xfc\xfa\xe8S@i\x9c9\xd3{\xd3S@Y\x02\xf7|\xa1\x97S@\x176\x905s\x9eS@(|R\xcb\x91hS@L\xb1\x9eE(\x0bT@7{\xb51\x93\x9fS@\xec\xf9`\x1bT\x9dS@\xe2\x05\xe7\xa1-\xafS@^\x01 \xd9\xbf\x9dS@}\x97\x94!\xf0\xe3S@JjlF[\xdbS@\xdeQ\x9aq\x17\xdbS@\xdcIaTE~S@\x10\n\xfe{\xf7\x86S@\xce\x96\xb9G\x90\xa4S@\n\x15\x93\xc6\xf9\x80S@\xde\xa4\xee\xad\xf1\xe4S@\xc2\xeb\x1e\x8e\xb9\xd7S@j\xafj]\r\xa5S@E\xbf7\xd6\x83\x97S@\x9a\x92\xfb\xd3\xe2\xf6S@M+\xb6\xdav\xb4S@\x89\xf2.\xd8C\xe4S@\xa5]f\x0cf\xe4S@/\n\xcaLP\xedS@\x87NB\x87d\x9eS@\xf3d\xc6\xe9\xa1\x94S@\x11k\xf5\xc5\xa2jS@\x86\xe4\x8f(5\xd8S@gF\xf4\xde\xf1\xc7S@\x12t\xc6\x84#}S@E\x8c\xba\xa8\xfb\xb6S@\xa2\x03`$\x0b\xbaS@\xf7*(\x97F\x11T@\xa2\xbc\x8d\xa3\xc6\x98S@\x0c\x99""@\x01T@\xe0\xc7\x88\x9b|\xa7S@\x9e\xad\xef\xf9Y\x9cS@t\x14\x90\x95X\xacS@/\xcb\xf4\x08\xc3\x9eS@\xb6\xee\x0b\xaa\x9e\x99S@\x90?\x8e!\x1b\xf5S@\\\xa0\x14\xb9\x17\xc5S@\x8c~<\xf7\xf5\x9eS@$\xcb\xb8(\x8f\x97S@H\xa0\xfc\xa2\xf9}S@\xdc\xd9\xcd\xae;\xe9S@$\x15\xddW/\xacS@\x97\x96q\xda\xa1\xcbS@\x11\xa1X\x08F\xc1S@\xde|\xfb\xa2\x04\xa2S@\x98GL\xa8\x85\xdaS@\xb4^o\x94B\x0bT@\xa3V\xd0y9dS@\xe3o\xb0\xbc\xb2\x9cS@@\x00\xa7\xaa\xe0\x93S@\xba\xa9$\xe8\xd9\xb1S@\xdd\x0b\xf2\xd3#\x94S@\xf8h@\x85\x19\xadS@\x1e\x13\xce\x1e\xb1\xa7S@\xa2\xb0\xf7n\xa3\xabS@E\x93\x92\xa3\xdc\x93S@\x1a9\xdb\xe4\xf4\xecS@\x966\xc2\xc3\x11\xedS@\xd2\xfa\x0c\xa1(\x08T@%\x9dW\xbb\x00\xeaS@x\xd8j\x12\xe3\xadS@\xfb>\x01\xd5\xc9\x14T@\xf4}\xad\x0c4\x94S@FYf\x86T\x83S@\x18\x80rAw\xedS@\xcf\'\xee0\xe8\xa3S@=q\x8f&\x99\x0fT@\xbeW[c"\xf6S@\xb5\xc9 xm\x7fS@\x8ej%\xb8o\xa4S@\xf6/~\x8a\xb6\x94S@\x9eXR\xe4\x9c\xb0S@\x13(1m\xa3\xc8S@\x0b\xc7\x15I\xca\xa5S@\xa6\xaf\xc5z)\xf1S@\x14\x1a\xa2\x17#\xa8S@\xae\xd0\xbbK\xdd\xbfS@$\xafi\'$\x19T@(T\xc9z"\xafS@l\x83\xd7\xb6\x98\x95S@\xa93O\xec\xe1\xc5S@1"\xb9\xe5\xdb\xa9S@\x88\xfd\xb5F]\xa5S@\xf5\x98$\xe9>\xafS@^K\xc14\xae\xe0S@\xd5\x82|NV\xdbS@\xcb(\xd1\x19\x02\xa8S@Z$\x969\x13\xa5S@\xe1\x86\'\x9dH\xd5S@7\x8cQI\x0e\xa2S@+\xdd\xdb\xf5\xb4\xa7S@\x8e\x1a7\xc3K\xc0S@\xc9\x9ch\x8cE\xb0S@\xe8\x00\xf7\xfco\xd4S@\xa1\x01\x0cq\xcc\xc1S@\xb3\xafC\xd3\xd2\xd0S@T\x05J\x9d$\xb6S@\xbf\x08\x1bw]\xa6S@\xcf\xc4\xc2#y\x94S@S\'J\x8e\x12\xf4S@#gl\xac\xdb|S@\xdfX\x80\xec\xb0\xa1S@\xe4\xd4\xb2HR\x96S@\x0f_\xbf\x94\\\x9dS@V\x95J\x95\x84\rT@q\xaa\x97\xe3\x1d\xb5S@:z\x039\xeb\x11T@W\x03\x82\x05?ZS@s\x1d\xd1,i\x9eS@a\xa1\xcf~\xc1\xe1S@\xb8\xceO\x17\xab\xc6S@5\xc0\x80\x93\x8c\x05T@\xd5c71\xef\xf8S@#\x93\xb0J\x90\x9dS@\xab\rcH\xb0\xc2S@\xf4\'C\x07\xc0\xa4S@\xe8\x0e\xd7\x11\xb9\x0cT@\xa9\xa2\xc5\xb4\x04\xa8S@f\xd7\x8f\xea\x16\xc4S@\x1c\x1a\xa3T\x0b\x9eS@B$s&\xf0\xbfS@\xafy\xb9\x97\xfc\x9bS@\x95\x08\xe0\x92\x06\xa4S@\xe0\nA\xcd\x1f\xadS@H>\x99\x1e\x91\xc1S@\xcc\xbf\xb8\xc1\xa2\xcaS@\xf6\xb2\xf6\xe9\xacdS@9\x08\xee\xb4\xe8\xc1S@K\x0f\x17\xc6*\xd5S@G\xb1\xa6|\x88\xb8S@\xb3M[\x1e+\xcbS@\x11\xc0\xce\xc9E\x9aS@\x9d\xbek\r\x8b\xbaS@,ez\x92\xb5\xbbS@\xb3IS\x96\xf1\xd2S@\xf6\x8el\x8c\xc6\xf6S@\xb4\t\xae\x9e\xf1\xb5S@\xfcvhn\xe5\xd2S@\xd0\x8f-\x10\xa3\xf1S@\x93\xb5\xc1\xaf\x85\x91S@\xb0{\x82\x96\'\xf7S@\xdd\xec\x12}z\xd3S@X0:\xbeU\xd0S@\x00\x8b;\xf7\xaf\x81S@\xd4\x9avx\n\x82S@%\xb3\x93\x06\\}S@d\xf7$S\xa7\xc0S@\xb3\x17\xc7\x12\x99\xccS@UT\xedpw\x93S@%\x8f\x9fu\xf4\x10T@\xb8\xca\x7f\xe9Q\x81S@\xf4\x81\x9b\xcct\x81S@\x19P\xa1\xcd&\x81S@4\xca\x9d\xf3\x9f\xb3S@\xfe\xfa\x87\x0e\xe9\x90S@*\xa4\xd5XV\xb6S@u\xdf\xcet\x9a\x84S@6\xc7\r\x83\x1e\xdcS@\x9a:gg\xdc\x94S@\x08\xa0\x9d\r\x1dES@\xc1\x01\x81y\x0e\x95S@AJ\xb4{\x1d\xdcS@\xfc\xff;\x89\xbe\xf2S@\x16\xf2X\x05\x0e\x80S@~\x9e\xd6iE\xd3S@$\xc3\x0eXA\xbeS@\xbb\x1d\xb3%\xdd\xecS@l\x9bV~\xa3\x95S@\r\xca\x83\x1f\xa2\x93S@G\xbc\x0f{\xa5\xd1S@56\xc4\xa5\xe8\xd2S@ZBP\xbc\x86\xedS@\x88\xc2\xd6\xb9$\xe5S@\xdc\xc6\x06h\x04\x81S@%\x95H\xad\x02\xedS@0\xb4\x91\x80\xd9pS@B\x85\xbb\xce\xff\xecS@\x18o\x08_\xd5pS@\xd0\xa7\xbf:\t\x93S@\xa1\xb3\xa4\xbfi\xbbS@\xb3c$F\xf1}S@\xcee\x1f\x95\x82\xd1S@\xac3\xc8ym\x89S@\x8e\xf7\xe6{\x19\xe2S@\xec\xb8\xb5"\xd6\x84S@\x94`\x15\x04p\xacS@\x9e2mQ\x10\xb4S@\x82\x03<\xd5\x17\xbaS@\x81\xb0\x7f\xc0V\x97S@\x17P6\xf7ZHS@\xcd\x82\xd3f\xf3\xe3S@\xb3\xf0x!5\xd1S@\xdev\x03(\xf5\x80S@>\x83+8{\xd8S@\'\x80\xc1\x14\xd6\x98S@\xb3y\xc4\xc4+\xacS@\x9e\x85u\x8f\xde\xb1S@\x04\xac\x8e|\xb1\xb1S@\xafb\x8b\xc3\xae\x98S@R\xe1\x17\xaa+\x80S@_;\xe9vN\x99S@\xa9\xb8&g\xce\xd0S@\x8b\xedl0\x86\x93S@\xc3\xfd\x05\xc5\xca\x91S@\xbbe\x0f+\xf3\x8cS@A!\x1b\xad\xbb\x97S@\xc0\x1e\x84\x92\xba\xdfS@\x92\x13\x8d@\xe4\xd3S@\xd6\xda\xa6k/\xb2S@\xda\xd5V\xcc\xe3\x00T@\xa2\xe5l\xee:\x8eS@yF\xb3\xcbg\xb0S@\xa1o0DS\x80S@\x98\xc1\x08u\x0e\xebS@\x9b"\xb5\x06;\xf9S@#k\x8d\xb6\xcdyS@\xbaQ\x8c\xd0v\x8cS@\xbf\'\xb35\xad\xcdS@2\x83\xc9\x11#\x93S@\x8e\x13\x10\xc8\xcb\x98S@M\xf7\xb5\x00\xf3\x13T@\xf2\x92\xba\xbb?\x99S@#F\x10*\x1a\x8cS@\x92\xd8\xc9\xf9@\x98S@u5\xc7A|\x88S@\xedB\xe24\xf5\xcaS@k\x11UeV\xafS@TH\xe2\x03\xdf\x9bS@\x04\x9c`\xad^\x81S@\x1a\x1b C7\xafS@\x01\xbb\xdcw\x7f\xf4S@s\xce\xc9D4\xafS@%h\x164\xb7\x9cS@\x93\xdf\xcd\xe3\xf5\x14T@2#x\xb3\xf2\xf4S@\x18\xd0A\xe9\xa1\xaeS@\xb3\xf7\xb1\xf7p\x91S@Q\xfdA\x1d\xa1\x8bS@E}\xe30\xa6\x9aS@s\xf2\x7fz\xdd\xdaS@\xbf\t\x13\xa1&\x9dS@3R\xff\xabR\xadS@F(g\xf6\x93\x0fT@\xdf\x989\xdd\xc3\x8aS@\xce\xb9\x9dR\xd8\xecS@\x17\x83\xe9wl\xaeS@d7\xce\x9e]jS@\xdd\x9f\x11\xe2\xff\x9eS@x\xe2\x8d\xe0\xb5\x8aS@:!$h\xf7\x9eS@0s\xbc\x1d\xc3\xbcS@\xf4W\x9c\x92 \x99S@+\xe4:\xd9)\xbbS@\xa5m\xb2r}\xadS@fnD\x0b\xd0\xafS@\xd9\x9c\\\x8e\xc7\xc8S@\x91\xa0\xf05\xed\x9cS@!\x1c\x14o\x9b\xccS@\xc0:7\xf1\xe3\xbbS@:\x80b\xb4\xef\xe3S@\x89\x8a\xe2\xdd\x97\xaaS@\xec\xc5\xf4\xc3\x83\xceS@\xab\xfe\x10\xe6:\x9fS@G\xed\xc4\xb3D\xe4S@h\x15\xdeL\xf4\x9eS@\xb5=\xd3\xd7\xa1\rT@\xc0~\xa2x#\x9fS@k%\xbdD\xf3\xf3S@\xa8\x16\x89\np\xa3S@5\xac\xcel\xa0\xa0S@.}\xfe\xc5\x89\x99S@\x05\r\x86c\rdS@\x10\x94\xac\xddR\xcbS@X\xbeY\x04?\xa0S@8"\xa7\x07;\xd6S@\x93\xc4\x85>\xe4\x11T@\x83\x86\xa1\n}\xa6S@\x95\x8d\xec\x18{\xa2S@\xd2P\xe3;\t\xc2S@\xfff\xf3\xc9\xae\xc1S@\xe1G\xca\xc5%\xf4S@zO\xffu(\x82S@\xf6z2\xcc\x84\xf4S@N?Ag\xcb\x9fS@}\x03\xc0L\x8d\xa7S@6\xfaCi\xd6\xa3S@n4|\x8ct\xa0S@M\xb6\x06\xc9\x97\xf5S@\xce\x8d\x19\xaa1\xa7S@5\xc5,\xaf\xaf\xa2S@\x80"\xe4\x92\xa4\xa6S@\x83W\xda\x927\xb5S@\xdc\x99l\x9eT\x9eS@\xd7&I\x17v\xf5S@\xae\x18Ut~\x0eT@\x87c\xf0\x107\xfcS@\x9d\xc4j\xfd\xe0\x9eS@+\xa2\x07\x16\xa2\x17T@FR"\xa8!\xc5S@Kx\x98\xa7}\xf6S@\xcd\xe8*\xdf<XS@\x80\xeb\xbap?\xa5S@\x8e\xad\xd9\x18\xa1\x0eT@\x84\x91\xd3\x8c\xc2\xa0S@\xffw\xcc\x87\xfd\x91S@A\xb0\x05\xdb\x00\xc0S@\xca\xf0\xfbM\xfa\x87S@T\xdc\xe0K\xa4\xc0S@\xb8\xd8%5{\xb1S@\x17\xdf:\xdf\xee\xa1S@Y\xe3\xbeub\xc6S@\xf2D\x14\xcb\xd0\xe8S@\x8e\xbf&\x97E\x9aS@\xdc,\xd7\xe1\xa9\x84S@A8|mN\xd3S@\xd7*\xc3\x8a\xb9\xeeS@\xf7\x95\x18\xbb\xf5\xc7S@@\x89\xf8\x97\x04\xc0S@\xdd~Io\xd4\xa0S@\xda\x86\xb5\x1e\xbf\xc2S@\xaf:\x0eQ\xc5\x9cS@\xeah/\xe7_\xa7S@\xae\xa5\xa9\x98\x02\xf7S@oDq\xd1\x97\xbfS@\x8f"\xd1\x867\x94S@p`p\x88\xa4\xa6S@\xc8\x86\xe9\x10B\xf5S@\xf0\xf4\xe07\xeb\x03T@\xe1\xca\x83\xe5Y\xb2S@\xd1T\xa2\xb4;\x9bS@\xe3Vk\x98\x9a\xdeS@\x91\x03Yo\xb8\xd0S@b\x9duV\xcc\xe7S@V2i^\xfbrS@\x1f\xf0Z\x0bI\xafS@=\xae\x83\xe6g\x9bS@n\x98\xa6^\xf3\xc6S@\x8fZ \xb5D\xa1S@\xcb]\x8c\xc4\x90\x9eS@\x8d\xedJ\x00\x99\xb2S@\x9f\xee\x16\x9f5\xa9S@G\x95\'\xcf\x98\xa7S@f\xfd\x89=\x92\xbeS@R\x8a\xdb3\x9b\xeeS@0\'\xd6\xc7\xab\xeeS@\x8eUh\x045\x9aS@`\xbbH\nR\xa7S@\xdb\xe5\xe2[\x1e\xc1S@\xda\x14\xc5\xef\xe8\x93S@\xe6\x16\xf3i=\x81S@\xad\xbeT&\x03|S@\xe8d\xb7\x87\x8b\x81S@L\xf4/7\xf3\xefS@/<g\x82\xb4\xf4S@<\x16\xab\x87/\x97S@V)+\xeb\'\x9cS@z\xf4Rm\xa1\xe4S@\x02\\7\xd9:\xe9S@\xbb\x8e\x8b\xdd\x1f\xb2S@g\xe8\xd4\xccp\xcbS@\xe3\xd3k\x84\n\xc8S@\x91\x98\x89\xacl\x9eS@\xe4\x8d\xde$\xc7\xabS@\xdb\x90Cxj\x9eS@\xf5\x00\x15-\x00\xadS@\xe2_$G\x16\xc7S@{\xdb\x85l\xb9\x84S@\xde%|\xb0\x7f\xddS@\x06\xc1O\xc5n\xafS@8Bf\x7f\xed\xc9S@\xfa\xd6X\xef\x1e\x97S@K\x93\x914\x06\x9cS@^\x7fi\x12|\x99S@\xc3\x1b\xc8\n\xa8\tT@\\Z\xcd!*\xdeS@Oj\x80/\xaa\x08T@\x18\x89F\xe2\x02\xb6S@\xa4.p\x93c\x9dS@,\xab\x93\xb0\xe6\xb9S@F\x9b2y\x95\x9fS@T:\xe7\r\xa6\x93S@\xca\x84\x84\xfb\xbb\\S@\x00\x03\xba\xc6Z\xa9S@\xae%\x80\x9c2\xb6S@\xdd\xe8}?Q\x9aS@\xc91\xad\xd3\xb4\x94S@\xad\xdd$<\x04\x9aS@\xa6\xa7\xcd"\x9c\xadS@\x1c\x1a\xa5\x07\x87\xd0S@40\xb7\x8f\xba\x99S@C\x142\x98\xec\x98S@\xb2xC\x8e\xc5\x89S@7.(\xfd\xda\xb3S@\x1a\xfa=\xab\x0c\xc0S@H>\x99\x1e\x91\xc1S@I\xb2\xbd\xd1Z~S@\x8ea\x8a\xa0\xad\x9dS@b\xc4\xb6_\x9c\xb1S@\xcd\x8f\x16\xa5\xb9\xdaS@\x03/\xb1fR\xe9S@5\x04L\xc8\x9a\x8aS@\xb0R\xc2\x08\xdf\x82S@\xd2APvu\xbeS@\xfc\xa4\x18\x99\x94\x92S@\x97\x8a\xba(}\xaeS@\xe6\xce\x18\xb2\xf1\xc6S@\x83#G \x0f\x85S@gk\xa1\x93\xaa\xbfS@\xd5\x030\x0e\xea\x9bS@\x80\xb8\xb5\xe3\xd2\xe5S@[\x0e\xcb\x04X\xedS@\xb0\x864\x04O\xb6S@[K*z@\xbbS@^b#7\xac\x81S@\xc1j\xc8P\xde\xeaS@\t\xd3\'\xeaw\x8aS@\xa3t\xe0\xfa\xa8\xe7S@\xbcz\xc3\xc8\x84XS@\xf6\xec\xb8\x9b\x88\x8aS@x\x16\xa3\xf3\xe2\xbbS@\xbc\x16\x19\x01\xfe\xbbS@;\xd9\xcf\xc4\xdd\x99S@\x8c7u\xf7\x1a\xa0S@5\xafi\x8c\x82\x91S@\x1dv\xa0\x81\x04\xa0S@h\x85\xcfN%\xa0S@\x92\x97\xd7\xdc\xf0\x91S@~6\xb0\xf7GzS@\xafx\xba?\x9b\xcdS@$\nT_\x0c\x94S@v\x05\x13T\x06\xa1S@\xd4y\xae?c\x9dS@\x7f~\x1f\x8b*\x9dS@[\xe9\xce\xe4~\x8fS@\x85\xa6->\xc9\x9dS@\xd0\xe6\xab\xafgzS@\xbb]\xea\x16\xee\x9eS@\xb4\xdd\xdaQ\x0b\xb4S@^*&89\x9bS@\xdb=\x7f\x0f5\xa0S@\x05\xb5O\xe2\x18\x9fS@^>\xb0\xf8\xbayS@\xfd\xb4yf\xb2\x9eS@\x90\xf0l0nyS@\xca\x0f\xb5\xbc\xb0\x9eS@x\xfb\x95\xaa*\xf9S@p\x19^\xc9\xe5\x9eS@\xdfG_\x9a\xea\x9eS@@\xa7\xcf\x98\xff~S@qx3l\xd0\xecS@\xdd\x11\xe6\xc8\x01\xb2S@\x8b:M\xdd!\x01T@dL\x00DG\x93S@\xcc95\x88\xf4\xe4S@\nzUM\xc4\xcaS@\x8e\x8f\xc5P\xbd\xb1S@\xfd\xf1\xf2\xd2c\x9aS@\x90Wm\xeb\xbf\xabS@1\xa5\x9by\xb5\xcaS@\xe0\xe5\xd7\x95,\x84S@\x12\tZ\x1e\xae\xecS@\xc2\xa9\x9b\xa0S\xbcS@j\x97\xaa?\xa9\xbcS@7\xf6+|\xbaoS@\x07D\x15\xa4.\xe5S@\xfa\x1cy\xdb\xb2\x99S@\xc0\x8f\x1f\x91(\xa7S@6{\xceX\xe2\x93S@\xb1\x16\xb2\x0ba\xb0S@\xec\x07{i\xb1\x8dS@Z\x80p\x06\xfb\xbcS@2\xee5\xcfA\xdbS@\xc3\x08D\xef0\xcdS@\\S\x17\xdf\xa7\x0eT@\xa7\xee0.\xf4\x9fS@\xb7\x15\xe5]\x88\x1aT@\xf9n\x15G\x07\xc3S@\xc4W\xb0jFqS@@\xb1c\xd5,\xcbS@Jg\x10\xaaK\xa2S@m\xcb\xdf\xac\xc3\x17T@.\xa5\xa4P\xe4\xa9S@e-\x984K\xa2S@\xd10k\xd6\xee\x9bS@\xd4\xa4\xf3\xe2\xee\xe9S@M\xdd#y\x94\xa7S@\xfcA\xcb\x03\xab\xabS@\xd8h\xe42~\x88S@\xd1\x13\xa8\n\x84\xaeS@[\xbe\xcd\x96\xe5\xa9S@_\xfb\x02\xab\xab\xa2S@\xf0\xcc\xde\xc1f\xa7S@\xda\x8b\xf0\xd7}\xd1S@\xf5eT\xcd\x06\xaeS@\x96\x10n2"\x98S@|/\x88\xfa\x99\xf3S@\n\xbe\x02+G\xbdS@\xb6\x12\xa7*\xe9rS@\xc1\x12\xc7\xbf.\xadS@\xfb\x8c\xb8\x9bG\xaeS@\xc2\xd5\xb1\x15E\x98S@\xcc\xec,\xe1|\x9bS@\x04\x8d\xc1\x0c\xd9\xb3S@\xe7\xf2\xf4n\x9f\xc5S@\x07W:\xb9rsS@d\xdc4\xfaR\xc6S@1qf`\xee\x97S@\x14\x9f&\xa8\xcc\xf0S@4c*\xdf\xeb\x11T@k\xae^\x84l\xadS@\xe5\x1b\x0f\xe4\xd8\xafS@G\x9d\xa8\xffV\x81S@.fl\x7f\xb9\x97S@\xd4\xff\xd9\xbbW\x81S@@\x98\xdc\xd7\x8c\x9aS@S\xb1\x0b?\xd2\xdaS@\xbb\xb2J\xe7\xd3\xb9S@\xcf\xf0:+\xf8\x80S@>\x80\xc9gH\x97S@\xcb\xf0\xeb\x91k\xacS@0\xc4*\x10\x9a\xaeS@\xeb\xde\xa8N\xf2\xacS@`\xbe\xfcV\xc3\x94S@\xc1\x10q\xeaR\xa5S@\xf4\x7f\x00\x03\xc3\xa8S@\x1eB\x83\xb0\xac\xa0S@\xf1\xb75\x90\xb5\xceS@!tp\x17\xdd\xadS@\x91\x8asQ~\x85S@4u\x92v\xc5\xe8S@:\xc1\x1fZy\xf2S@\x85\xc3M\xfe\xb5\x97S@\x8b?j\xc2?`S@\xa6\x10;\xc1\xef\x7fS@\x98z\x93[\x81\x93S@\xb6,\xc2\'@\x99S@\x95\xeb,\xef\xd2uS@VF\x93sM\xc0S@\xeb|1\x08\xcc\xc9S@\xe7\xe9\xe7\x15\xe8\x91S@\xed\xd6\xf1\x0f\xb7\xe4S@\x17O%\xe7\x7f\xf4S@\xfe\x13v\x8b\x95\xa6S@\xb7.\xb4/\x81\xf5S@)\x9f\x9b\xd8\xd1\x98S@q\x81+\x8e\xe4\x84S@\xe8\x8e\x98\xd6\xb0\x97S@+\xd9\x84@\xd8\xf5S@\xd7\xbeD\x1bB\xe5S@\xed\x8f^\xf8\x81\xa6S@\x05\x0c\xe0\xf2\xa3\x7fS@|\xd2}\x16n\xb1S@\xbaM\xb5\x1ds\xf6S@\x9f\xe0\xda\x83\xf6\x13T@3t\xb0#\x88\x93S@k+\x0c\xf6l\xc9S@\xd1\rT\xbe,\x14T@\xb4B(\xb8&\xc7S@\xcb7PmA\x97S@\xd4\x1f\xcc\xdf\xe8\xc9S@\x9d\xe5Z\x06\xfa\x92S@\xd4<\x8a!\x02\xc0S@\x02/\n\xb6>\xb5S@\xbcu,\xd5.\xf5S@\xdb\xad\xa58\xa4\xccS@hI\xfe_\x90\xa3S@\xd0P\x14\xbc\xd1\xbcS@\xf6\x9b\x8c\xea\x9b\x02T@\xf2%(\xbd\xa0\x80S@R\xfcU\xdal\xb9S@\xad\xc2\x02\xd5\x0e\x91S@\x83\x07+D\x96\xabS@\x11\x1d\xd6&\x90\x99S@P\x00\x1a6\xc4\xeeS@\xab]\xf6&q\x0eT@JjMF\xa9\xa8S@\x15mZ\x02 \x97S@\xaf\xea\x08\x7fU\xafS@\xdfE\xcbA\xa5\x81S@\x8eD\xe9v\xe6ZS@\x91\x88\xbbB\x03\x9cS@T\x16qn\xf5}S@\xad\xe0 #\t\xedS@\x86\x83\xd7\x8ew\x9bS@\xf6\xac3o\x0f\x9cS@$\x12\xa5k\xbe\x85S@\x93\xa9;\xbd(\xc3S@E:\xeaa\xc9\xcaS@\x0fg\xbcQ\t\xc9S@n~OJ\xe9\x03T@\x16rr\xe8\x13\xe3S@\x17\xc77k@\x99S@\x8a\xc3\xa4\xdf\xcc\xc2S@\x88J\xd3\xb6,\x8cS@\x05\xf0\xe8\x7fI~S@\xcf2\x9f_C\xc0S@\xab\xbb\xbf\xba\x8e\xb3S@\xf2\xf4\xf9\xd8H\xe2S@'
p22
tp23
btp24
a(g3
(g4
(I0
tp25
g6
tp26
Rp27
(I1
(I1664
tp28
g13
I00
S'\xef%d\xab\xd3M!\xc0\xcb\xc0\xc4B=\\\x06\xc0\xa8\xa2\xa5\nOA(\xc0\x84J\xeb\x12D%\'\xc0\x15\x81\xce\xf3\xab\x8b$\xc0\xbf\x1a\xd4\x99?\x82\x1d\xc0#k!fZ\xb1*\xc0J&\x08\x08\xe0\x9a\x0f\xc0\xafT\xb3\xb3\xfa\xd1\x0e\xc0[\xf0i\xad\xfa]%\xc0\xfbT\xd8\xb2s\xfc#\xc0>\x05\x0b\x1a}\xad#\xc0\xdbn\x85\xe5\xef\x9c$\xc0h\x94\x8e\xf3q\xc7(\xc0\x98\xeb95\x9a\\%\xc0r\xcf\xa2\xe1(\xd1"\xc0\xc5\xd9\x80[4\\(\xc0\xa5:\x1c&lJ$\xc0\xf2s\xd3\x88~\xda)\xc0}\xaaA\x07\xe0\x83#\xc0\xaa~\xe6w\xcf\x8f$\xc0\xc2\xb4k\xe7\x8e\xf7\x1f\xc08\xcaJ~\x8b\x95\x07\xc0\xb19\xec\x8e\x0ft\x1d\xc0p\xac\x97\xb3$5(\xc0\xa8"\xdcE\x87J \xc0\xe2\xe2\xc7)\x19\x07)\xc0R\xa5i\x81N\xcb\x10\xc0\xd6\x82\x0f>k\x8b%\xc0\x9f\x98pl\x06\xca\xf8\xbf)\xd1{\xd6\x1c\x0b%\xc0Z\xc8\n\xa7\t\x10(\xc0]\xe5\x12\x9f\x9d-)\xc0\xcc\xe4\xb6\xe1\xb6\x85\x19\xc0\xa5\x01\xd2\xfcND*\xc0VGi\xcfa\x80!\xc0U\x9e\r\xbeiz\x1f\xc0:`\x93n\xdf\x0f#\xc0\xd7\x14\x01\x17|2)\xc0\xc9$\x19E0\xb8(\xc0e\xa1\xf0K [#\xc0\x95\xf1\xfc\xcb\xde\x04\xff\xbfQC\xea\xfcJy%\xc0\xb7t\xce\x9c\xac>)\xc0\xcblh\x86",)\xc0^\x92\xde\x0f\xe5\x0e&\xc0\xaeU\x06\x11\xee\xa5!\xc0\x07\xf0\xb9\xc5(\xed$\xc0J8\xe53\xe3_!\xc0\x8b\x99\x07\x85\x871(\xc0N\xaa{\xf7z\x87)\xc0\xaf\x88\xe1\xa7\xc7W \xc07\xf3\xcb(\x15.+\xc08\xcf\xf4\xa3\xbbx\x1f\xc0\xf1\x86%z%\xc2 \xc07\x94\xd9x\xd7\xc0)\xc0\xa2\xfb\x92&N\x99\x17\xc0m\xa65\xa0f\xff(\xc0e~\x14\xce\xf0\x9b%\xc09K6+\x0f\xec\x18\xc0\xecw\x1a\xca\xd5\xbd%\xc0\xb3{Y\x0f|\xc4)\xc0\x95\x9et\xf5x\xf8 \xc0EJ\xd6"0\xda%\xc0\xb2\xb1\xf8\x08\x11\xf2(\xc0\xb6\x7f\x98\x03\xe2\n%\xc0%\x0c\x88\xedn\xa9!\xc0\xe4\x15\x85\xe5$\xd4\x0e\xc0\x7fi\xd6\xa1\xac\xb9)\xc0\x0fBq\xd9\xfb\x1c$\xc0\xe2\xe9}\xc1e\x8d#\xc0\xc9\xe7\'\xb2\xaf\x86!\xc0\xde\x14R\xcb\x9c\xd3%\xc0\xbd\x0eY\xac\xe6\xa1#\xc0\x9bL:z\x83\xbe)\xc0\xa3\xf3\x86\xec\x11y!\xc0\xdc\x08z\xe0\x8a\x17*\xc0\xb2&mvX\xba\'\xc0D^\xfa\r\x87\x1c\x1f\xc0\xf3\x1b\x17\x06\x97F"\xc0\xdd\x92\x15\xfc\xf3\x13#\xc0"(\x9b\x90A\xcd\x18\xc0\xf9E\xd1W\xa3\xe3 \xc0\xcf\xf6\xb6[\xac\xb3)\xc0\x80\xfc\x08m\xb1X$\xc0cX\x95qfe%\xc0\xe2\xe7:e\xb9\x05)\xc0\x8e\xf0U?\x9e\x1c\x1b\xc0" \xd3\x87_\x05\x17\xc0\xb6c-\xee7O#\xc0f\xddK(\x1bv&\xc0\xaa\x9a\xfb\x16\xff\x8e\x1a\xc0\t[\x89\xf4\x90u(\xc0\xa1\x1e\x9arLq%\xc0L\x92\xdc\x9cN\x8e"\xc0K\xb4\xcf\xf2\xa1;$\xc0\xfc\x04\xb5\xb8\x96\xbb\x0e\xc0\xd1+\xf2\x9e\x96\xb7\xbb?\xb4h9\xe35\xb7\x1f\xc0\xed\xcb)\xff\x1eN\xfe\xbf\x86}\x06\xb9\xe9`!\xc0\xa5\\\x03sC\xda\x16\xc0:l\xb9\xf0\xc8\x81%\xc02\xf6\xfb\xffQ\xcc\'\xc0\xc1\x9d\x0eh\x07\xba\x0e\xc0\x94\x05\xf5G\x02\xc2!\xc01W1\xc8\xf32%\xc0a\x01?Q\x12z(\xc0\xce\xbfJ\x94\x8a\xfa(\xc0\x8f\x80\xd0\x96w\x06 \xc0\xf9\xfc\xf0\x0f\xf2\x7f$\xc0\x1b\xd1\xf1\xfd\xd8O\x1a\xc0vU2\x98\n\x8d$\xc0\xf4\xe8w,\xdd\xc5)\xc0\xb0\x7fl07M(\xc0\x8d\xfd\xab\nF\x04)\xc0\x9bdB\x01\xc9\xa0\'\xc0\xf1\xb0i\xaa\x01\xc9!\xc0\xcd\xf6\xca\xcf\xea\xab(\xc0\xac\x90\x9a\x8a\xee\xca$\xc0\xd2$&n\xdb\x88\x1a\xc0\xef<\xcc\nLI#\xc0\xfc\x1ah\xb2\xb6Z#\xc0-\xc6\xc1eU+%\xc0e!\x81\xc21\xf2$\xc0\xc0\xd1{\xbc\x84\xae$\xc0\x1b\x8an\xe3r(%\xc0\x15`k^JK%\xc0\xfcM\xecBVa#\xc0\xca\xb1\xfd\xff++%\xc0\x03\x16\x81\n\xf5H \xc0\xa0H\xe3\xfbV\xfc#\xc0\xcfUu\x05\xf5J)\xc0\x86=\x0b\x0bQ>&\xc0\xc4f\xce\xb5\xed\xb1$\xc0\xc6\x84\xc2\xc0<\x1e%\xc0S}\x01|\xec\x9f&\xc0t\xbf\xf4\x8a%\xd8$\xc0\xb1\n&m\xfd\xad)\xc0\x06n\x9d\xa1`\x10\x1e\xc0\xeb\xaf\xeb{\xd4!$\xc0n\xcdN\xc7H\x07#\xc0\x1b\xca\xd6g\xaf\xfa\x1e\xc0\xc4\xc9[\x85\x88\x19\x1f\xc0\xd8\xed\xef\x95\xcb\xed$\xc0\x89\xb2js\x14!&\xc09pg\xf5\x1a\xa1*\xc0\xc3\xcf\xa2\x8dm%\x1a\xc0\xfe\xcd$\x82"/)\xc0\xfa\xf6W\x0b\x1b\x97(\xc0\r\x0e\x0e%\xd7\x99#\xc0\x19\x97>\xc4+8!\xc0\x1d\xc0\x87\xcb\x9f\xe7$\xc0=\xc0\xff\xf5L\x11\x1a\xc0`\x9a\xa2\xc6\x02S)\xc0\x19u\x9d\xae\x01\x9c+\xc0\xccJ\xb4\xb1Y\x7f!\xc0+\xaa\x028@\x18)\xc0f\xc4\xaf\n\xd6;#\xc0|\xfe\xc2r\xec\x87)\xc0\x83\x85\xa2B\x05V\x1a\xc0\'Q\xf1\xc8\x9d2#\xc0L\x9aO\x7f\xc3\x91$\xc0[%7\x07\xdf\xc9$\xc0\xecc\xa3\xde\xbd})\xc0\x98P\xd9\xd0k\xb9!\xc0\x14\xd9\x10\xf3\xe2~$\xc0\xc3\xfd\xf9\xf9\xfdw)\xc0\x08$S[2\x90\x1a\xc0\xd4G\x81UH\x05\x14\xc0\x98P\xd9\xd0k\xb9!\xc0\xc6\xa3\x85\xb0\xf1D$\xc0\xd2\xf2\xc5#\x8e\xb9"\xc0kk\x12\xf1\xd4\xed$\xc0\x06]\xc3g\x8a\x03 \xc0\xa1\xffe\xbf$$"\xc0W\xff\xe6\x07}\xf5%\xc0\xe8m\xd6\x7fv\xd1$\xc0z\xad"\r\x96\xd8#\xc0A\x87\xb0\xf8\x87&$\xc0\x9e9\xe2\x8c`=(\xc0\x8e{\xd9s\x8ci)\xc0\xa4\x81 P\xb9O)\xc0\xeb\x99|=\x8c\t\xff\xbf&\x07\xae\x7f\xc3e\x10\xc0\xd0\x06\xe0\xb4\x1ah$\xc0\x039\xb0^\'^(\xc0\xdb\x9c\xd3\x02\x84\x92!\xc0|\x13B\t\xc0\x9f&\xc0\x7f\xd71]\xc1f)\xc0\x19d\x15\x81\x18\x97)\xc0\n[\xb9\xa5\x07\xf6\x1b\xc0(\xb3\xcc0\x8a\xe9$\xc0C\xb35\x9bZ\xda&\xc04\xf6\xc5\xccr\x8e(\xc0H\xc3\xd9\xd6\x1c\x04)\xc0\xa3\xfe\xa55\xbbW$\xc0o\xea\xf7\x92\x91\xcd%\xc0\x8b\x04\xe69\xc3\x80"\xc0\xaa\x9c\x91\x0c\x97\xbe%\xc0M!|\x91D\xe3&\xc0\x08HK\xcc3\x9b\'\xc0]\x94U\x87\xb6\x9b\xe8?e$\x14\x81+\x13\x1f\xc0\x08HK\xcc3\x9b\'\xc0(:\xaa\xba\xac\xdc&\xc0\xebr8FQ\xfd(\xc0\xb6\xa3\tu\x81 %\xc0V\x03\x15A\x16\xe6(\xc0\x8a\xa1\x8c\xb2=\x18&\xc0\xddY\xd8_\xc0\xad\x17\xc0\ri\x94\x1b,\xb3\x1a\xc0\xbe\r\xfd\xb7\xf7\xbf)\xc0\xeb\x87\x19\xdb\xcfm\x1d\xc0T\xf0\xd0\x0e\x0c\xe8\'\xc0G\xb1\xdf,\x16\x0b%\xc02Q\xe2\xf4\xc4K \xc0\xeb\xc3#\xe0LM$\xc0\xb02\xdb\xb2)\x86\'\xc0M\xeb\x07\xe28\xfc\xfd\xbf37\xa6\x93\x0e\xc6\xfe\xbf\xe7Q\x92\x809\xb4\x1e\xc0\xca\xc5\x94\x82\xe8\xa5#\xc0\x8bY\x95\x8c\xeeT#\xc0\rUG\x08\xefo \xc0fz\x12\x11\x0c\xc1\x1f\xc0\x95\xe3\xdbU~\xe0)\xc03\xc8\xf5\x8a\x07\x06)\xc0\xc6\xbd\xcc\no\x00\x1c\xc0\xdd\xf1\x1a\x92\xf2\xc4)\xc0E\xf1\xedP\xff/\x18\xc0Ww.V\'T$\xc0\xdb\xb3\xa3\x8cYy$\xc0\xf6\xaa\'\xa6\xb5\xdf \xc0\x82\xac\xd7\x86\x9eY$\xc0\xc0\x80\x84\xab\x87\x1b!\xc0$[8\xc6`k\x15\xc0}oC\x97\xea\xfd\x11\xc0\x87\x97\xa2ySI&\xc0&f\xe4K\xc6~ \xc0;}\te\x14 !\xc0\xf8\xc4\xc9\xe1K\x03&\xc0\xb2\xbe\xd90\xa0^\x17\xc0\x1b\x7f\xa7o\xc8\xf3%\xc0\x18\xd7\x96A\x9e\x9b\'\xc0"\xe5\xe09\xa8}\x1a\xc0\xd2\xcb\x8b"b\x07$\xc0Ff\x00Z\x98\x89\x01\xc0\xe6\xc4[V5\x8d\x16\xc0\x1f\xad\xbd4V_#\xc0\xa4\xb0\\\xfc}\x0e\x19\xc0\xe5\x9e\xfd\x01\xf3T \xc0x\xdcH\x9d\xdaX$\xc0Vw\x1a\x90E\xc0!\xc0\xb5\xe3\xd6\xc8g\x03!\xc0\xa0\xd4\xca\x92\x92\xd5\x12\xc0\xcf\x8bR\x7f\x13\xb7)\xc0\xd64\xf3\xa5.~!\xc0\x87s\x93<7M(\xc0\xc5\xa2s\xc9\x88`&\xc0\xf1\xde\xe7z\xad\x02\x1c\xc0y\xb5%}\x18\x02!\xc0\xa6\x97u\xd7O\x0c(\xc0\xa6\x17a\x04\xc4\xed"\xc0\x11\xab\x80\x95\xb4"%\xc0\xbb3iB\xbd\xfc\'\xc0\xcf\x1c\x9b\xf2t\xd9&\xc0\xafh\x86\x96\xf0\x84(\xc0\x0b!!\xd4\xa7| \xc0\xc4\x15\xe19\xe9\xf7 \xc0\x9fs\xa1\xe2\xf22*\xc0\xa7\xe8\x92\x0b\xae\xb7\x07\xc0\xad\xb3\xa96I\x1a#\xc0sl\xd6\x9e\xc5\xe6%\xc0d\xf9;\xc8\xfd\x12\'\xc0c\xa9x\x1e\xc70#\xc0y\xa3\xd2`\xd0\xfb\'\xc0IDL\x12\xb9W"\xc0\r]\xbf\x89x\xad\x19\xc0~&\xe9\rs\xe5\x1a\xc0xX\xe8>M\xe4 \xc0w\x10\x0cB\xd7\x00"\xc0\x95t\xf1_\xc0\x0f%\xc0j\x1a\xa5\xec\x14B!\xc0\x97>0\xf74/&\xc0\xcf\x89\xf4f\x85+)\xc0D\x87\xcc\x98C\xe4)\xc0\xbc\x08R#\xbd\x06\x16\xc0\x11t\x96\x0ed/%\xc0e\x14\xb4\xc4D\x00%\xc0\xa6\xd9\r\xdfvy%\xc0>\x8f\xabu\xfd\x94%\xc0K\x94\xf3[\xdat\x1c\xc0\xbee<`\xda\xa5%\xc0Q<\xb6#\x866$\xc0\xdd\xac\x8d;\xe4`\'\xc0\xf0H\xcf\xcd\x15\x11(\xc04-\xedqZb\x18\xc0\xd6f\xe8\x8e#\x11\x1e\xc0\x1d\x83\xed\x1b1p\x1d\xc0O\x0c\x97\xd6\xb9\xe7%\xc0\x12\xf2y\xc3t\n\x1e\xc0w\x1f$\x8ds\x85\x18\xc0\xf9\x1f\xa1\xdd\xeb\xc9\x10\xc0)\x08+(\x97\x84\x19\xc0?\x01**\x88\xc7%\xc0\x98\xeb95\x9a\\%\xc0[q2\x1a\x96v%\xc0C1\x07\x02J\x91\x19\xc0\xb3}\xd8uu\x9b \xc0F\xc9\xd3\x1cr\xfb\xd1\xbf$\xc1\x14\xda\xedX#\xc0T\xce\x8f\x97cO#\xc0\x91+\xdd\x1cF\xbf\'\xc0\xb8o)\x904\x08\xff\xbf\t\x9c\xb40\x93\x7f$\xc0\xf3\xec8\xd6a. \xc0P\x81X\x07\x8c\xd0\x15\xc0\x88\xea\x1c\x1f2\xee\x06\xc0G\x8f7\x9f\x97;&\xc0\x1c\t\xec\x13\x9e\xb3\'\xc0\x16\x05\xf5(\xfes%\xc0eD\x82=\xc4\\#\xc0\x10\xfd\xe2\xda\xdb\x89\x1f\xc0\xaa\x95\n!!\xd9)\xc0\x95\x14\x03\x9c\xf3\xff\'\xc00\t\x7fY\x1a\x97#\xc0\x95\x9e\xdf:n-\x18\xc0\xff\x81\x9av\x9a\n\x19\xc01P\xd5\x80q\xd5\'\xc05\x0b\xa0\xbaM\xc5)\xc0\xa7e\xf5Y\xa5\x80)\xc0\xd45\xc6\xb6"\x85\x1a\xc0\xf5\xe9\xaa\x82Jb#\xc0^\xfebgr\x7f%\xc0\xeb!\xf7\xebY\xa0(\xc0q\xcc\x7fE\'\xad#\xc0\xf3\x1d\x951\xa3\x98!\xc0\xcf\xf6\xb6[\xac\xb3)\xc0+\xc7\x81\xb8\xc6\x03$\xc0\xdc%\xee\xfc\x1cv%\xc0^\xedPZ\x8d\x86\'\xc0\xb7\xa8\xe5\xe4\xce\x1a#\xc0`=\x1c\xac$$&\xc0\xf4\nr\xa0\xaa\xb4\x1b\xc0\xa1\x11\xa3\xf0\xb0\x05)\xc0<\x84\xda\n!\x19\'\xc0\x00\x8b\xb6w\xc4+%\xc0\xb4n\x85v\x10\x18#\xc0\xa0b\x818\x83\xbd\'\xc0#e\xb6`C\x0b&\xc0\xed\xbc[\xbe\xdeo\x16\xc0o{,vZk\x13\xc0\n,4`\x1b\xf8"\xc0\x06\xdb\x80\x0ev\xe1"\xc0y\'`\xa9\xd4\xfc#\xc0pu\x9a\x18\xa2\xe4\x16\xc0I\xba,w\xa1\xdb\x18\xc0?:\xcd\x18\x884&\xc0\xf2\x13\xba\xe4\x98\x0c\x19\xc0H\'l\xb38\x92\xf8\xbf\xa7M\x95\xe3\xcfK%\xc00\x86\xb4\xa4\x04\x10#\xc0\x0e~\x1cw,e"\xc0\xc0Os]\xe6H\x1c\xc0\xfa\x03T\xd57\x07\x15\xc0\x97\xd4\x8b4\xe5\x97%\xc0\xbb\x9d\xdf\xae3\xe5\'\xc0f>\x8a[F%&\xc0\tP\x96F\xf6\t&\xc0\xb4$\xde\x91\xe7\xa3%\xc0\x93\xa0\xfbW\x84\xd1\x1f\xc0=\x887\xb9\xa1\xbd\xfb\xbf\xd7\x10\x0b\x03\x05\xf0\x1e\xc0\r\x07\\G\xfdP"\xc0>Bp \xe1\xdd"\xc0<\xe1$\xc2\xad7$\xc0\x1fVF\x01\xc1\xa4*\xc0%\xc1\'\xb5\x90\xc7 \xc0\x9e\x10\x99 \x06\xe5#\xc0\xbd1\x07\xac\xe8\x88\x1a\xc0\x96\x83\x8e\x9e\xc0\\\x1a\xc0\xbcb\x95\xdb\xcdx\x17\xc0\xae\xc3\xef,\x90**\xc0\x89\xca\xec\x1e\xea\xf0\'\xc0\xcd3\x8f\xc2\xf9W\x1c\xc0-Ht\x19\x03\x82%\xc0\xd9\xd8\x0b\xac\xe4\xcb%\xc0\x85aI\xbd0\xf7\x1a\xc0\x0b\xce\x15\xc4q\xd6%\xc0D\xcf\xe9\x18\xc5\x13\x15\xc0\x7fF.\x03\x1f\xb9\'\xc0g\x8e\xbb)}\x15\xcb\xbf\x08Hh\xff\x13\xc4#\xc0 \x1a\x15\xa6\x8e\xae\x16\xc0\xcc\xf3\x92\xa3\xc3d$\xc0\x9dp\x04r%\x10$\xc0\xcbO\xc2\x87\xc2\x92$\xc0J\xf2\xcd\xc6e\x80!\xc0\x11s@\xf9\xba_$\xc0\xaf\xe0[\x92a\xd9)\xc0,\xd3\xf7\xce97(\xc0jV`\xde\x18*\'\xc0Kt\xd31\x08s%\xc0\x00\x9f\x19\x1f\xaa\xb5\x17\xc0u\\\x04\x0c\x14\x89 \xc0\xe9\x03\xea\x82\x91!%\xc0\x16\xe1fa>\xdd\x0e\xc0\x7f\xd6a\xd4\xed\xf7#\xc0`\xf0\x11\xe4\x95\x8d!\xc0\xd4\x16}K\x1a\xf7$\xc01f\xc1\xe7\xe2<\x15\xc0\xf9J\x93\xa6\x93\x8a$\xc0\xc6\xd2\x87+>\xca!\xc0\xabo\x19\x06\x00>\x17\xc0\x14\xbd\rC\x12\xd9(\xc0\xe3[\xde\x9d\x0e\x80%\xc0\xdaG\xa6\x86\xb4\xbf)\xc0B\x0c<\xac\xc5s%\xc0\xceB\xb7%\xc8\xb6(\xc0\xa6\xb0\x074\xe5\x97)\xc0\xf1\x05\n\x15\xc5P\xff\xbfw\xd1<\x87\x98\xe4(\xc0\xd0\xd3u\xc0]\xda(\xc0v\x01\x8b@r\xbc(\xc0\x02\x88\xb7\x92\xae\x84!\xc0T\x1e\x1b\xbf\xa7\x0e%\xc0j\xc8[\xcd2\x90)\xc0~\xea(n\xb0\xd4$\xc0aL\x97\x89\x869*\xc0*l\xfe5R\x19&\xc0\xd2\xfb~\x16\xf9\xad#\xc0P\xaaR\xca\x97\x94)\xc0\x8fa\xdf\xc3\x7fr\xf7\xbfV\x1a\xab\x93\xa7W\x1b\xc0\x1c\xb1\xec\xe6a\xd6#\xc0L\xdc\\N\xea\xae!\xc08\x11\x1c\x12tB \xc0\xb5*N \x92\xa6\x17\xc0hVvtP\x1d*\xc0\x11/\xd4\x93\x97\x14#\xc0\xa6\x9e\x8f<\xba/\x18\xc0m\xb8\xfc\xc7\xd7\n&\xc0Q\xb9\xad\xd2@{$\xc0\x14\xbd\rC\x12\xd9(\xc0\x00\xa6\xf9\xe1k\x9b \xc0\x04\x9f\xf6\xae0\xa9$\xc0N\xa1\xba\xa9m~(\xc0\'G\xf2\xbc?{)\xc02\xb8\xebH\x02\x99(\xc0tAE\xc6\xd4\xf3\x11\xc0\xdd\xac\x8d;\xe4`\'\xc0W\xbb\x1f\x04\x06\xc6!\xc0\xaa\x9f"\xfdcy)\xc0@(\xdb\xe4j\xa5$\xc0F#0\xf5\x11\xea$\xc0\xee|\xd2\xd6\x05)!\xc0F\x0e\xc3\x00\x0b\x18!\xc0\x84\xd6\x98\xe64\xef$\xc0s\x8d\x03\r\x82\xc7\'\xc0\xdd\x12\xfa]\x8eH$\xc0\xcdS\xff\xe1\xb3b)\xc0T0\x8fW\x9d*#\xc0\xd9 \xc4+\xf0g$\xc0iu\xa1j\x15\xb8(\xc0\x05&\x9c\xce\x122%\xc0\x0fo\x8a[\x0c\x19*\xc0Z\xa4v\x8c\xdc\xea \xc0d*e\xbd_6$\xc0\xb8F\xaf\xec\x1bO!\xc0\x13\x18S-"\x13\x17\xc0\xb7\x0c\xf0\xdf\xb6\xe5!\xc0\xaf\x15@1t^\x1d\xc0h\xad>k\x84\x7f"\xc0\xcb]6#\xc2\x03\'\xc0\x82\x1b\xce\xabE8"\xc0\x9c\xf3\xa1\x9e\xb9\xe2)\xc0\x9c\xf3\xa1\x9e\xb9\xe2)\xc08\x9d\xe3$\xed\x96(\xc0\x10T7\x96\xca\x14(\xc0Yc\x11\xa7x\xe9#\xc0\xf1\xc69u\x8c&"\xc0\x19\xb5\xfd:\xd8\xfe"\xc0a\x8ex\xf1\x00\xd3$\xc0\xe5\xd35\x8e\xdf\xf1\r\xc0\xe4\x12\xc6\xfb\xc7\x16#\xc0\x9az\xb2\xd6\x1b\xae\x1a\xc0\x16z\xc5\x94\xb8\xf5)\xc02\xdc\x95\xe2~\xe2 \xc0\x82C\x83]b\x0e#\xc0M\x9b\xcf\x9e\xfe\x83\x18\xc0\xa22`{w\xb0\xfd\xbfu\n\xf0\xaf\x0c\x1a\xd2\xbf\xb3\x03\x9e\x12\x9a\xbc\x16\xc0\x8d\xf0R\x8b\xb7\xec\xfd\xbf0x}8\xa2\xdc#\xc0\xba\x0f\x96 x\xfa\x16\xc0\x86@\xab\xde\xed\'$\xc0\xa4#\xb5=\xbcv\x1f\xc0?Y{\x99t\x02&\xc0J\x8c\xd9\xb7Lz%\xc0{\xaa\x84\x07\x82\xb4\'\xc0\x06\xdb\x80\x0ev\xe1"\xc0\x9a\xf5\xc8\x03\x89P)\xc0]\x19~\x8e\x92H)\xc0\xb1\x88\xbc\xee_\x11&\xc0\xfb\x17\xad\xde\xa7J!\xc0\xa7&b\x86 \xd5%\xc0_\xd9Fx\x0b\xe8\x1e\xc06\x9f5\xd5\nb\x12\xc00\x87\xe1\xfa\xd1\xa3$\xc0\x8f\n/\xe2\xe9m\x15\xc0\x17\xc3\x9ab\x94v)\xc0\xcf\xa1\\x\\n)\xc0\x8c\x0f\x8ab\xd8}$\xc0\xf8\xb2WL\xff\xd0\x1a\xc0l\x14\xb9\x9f\xa8\x83\'\xc0\xc0*\x83!Nv%\xc0\x87\xf5\x9f\x14\xef*)\xc0/u\x1b\xc1m/&\xc0n(\xa00\xbd_)\xc0\xf2Z`98\x13\x16\xc0=*\xd2\xb9\xbc "\xc0CnE\x02\x07h(\xc0\x14\xab\x0fQ\x1b\x04%\xc0\xfa\tMb0\xef\x1e\xc0\x11\x05\xbe\x8e#U\x1a\xc0\xe8\xa9f\x84\xb8( \xc0\xe0\x8e_\x99\xbe\n\x19\xc0\xae\xbd(\xb33o#\xc0\x1fy\xa4C}\xaa\x1d\xc0\xcb\x9en"\x14- \xc0\xbeu\x7fp`6\x16\xc0\x94\xab\x00:G\x95#\xc0[\xc9\x01\xbcH\x83\xfb\xbf\xd7\x1f\xd0\xd4\x89\x11\x18\xc0S@\xcc\xcc;\x85 \xc0yx\xa0\xbab\\#\xc0k\xfa\xca\x16\xb7\x03)\xc09f\xe1\xf3\x14\xd8"\xc0\x03\xad\x11\x94\xa0\xb1\'\xc0\x17A\x7f\x1c\x87\xe4\x1a\xc0\xff\x91\xd3\xbc\xc8a%\xc0\x0e\xe8\x0be\x9d\xbf\'\xc0\xd8\xc3\x17t6\x06)\xc0\xdf\x91n:3\x7f\x15\xc0\xa0,\xb3rJ\xb1\'\xc0U\'\xaa\xcc\xff=\x1f\xc0}f\x0eS\x88\xa1\'\xc0\x0b\xad\xc3\xd4\x1e\xaf%\xc0\xfc\xc19lu= \xc0\xfe2M#T\xfb(\xc0\x02\x92\xc5\xd8\x17\xd3\x12\xc0\'\xf7\xe3\xde\xa0\x1a&\xc0\x0b\x7fV\x80\x1e\xc5*\xc0\xd3\xd57\x9ef\xc5%\xc0\xd0\x9d\xd0\xfe\x7f %\xc0W\xcc[bvS(\xc0\x0e\x057\x87\xe7\x92\x1f\xc0\x95m\xc8lb+"\xc0\xce\x1cn\x90>J\x0e\xc0\x1f\xfe\xe9\xebJ\xec%\xc0S\xfa*B\x0b\xcd\x1a\xc0\xa9\xf8N\xba >&\xc0\x98\xe1\xce=\x08\x0f(\xc0\xc9_\x93;QZ#\xc0R\x9bE\xce}\xcb)\xc0\xdf\x9a\xfa4\xa3\xe4(\xc0)\xf2\xd4c\x1e\xeb \xc07\xce\xd8\x86\x90;\x1d\xc0\xd0\xfc%~\xcd\x87\x1f\xc0\xd8d\xa5PHK&\xc0\xc7\xa4\xc3\x99br(\xc0_\xb2_\xee+\xf4%\xc0\x84w\x91p\xf9\x12\x1f\xc0\x04\x91\x8dR-\x16\x18\xc0G5R\xe0\xa6\xfa\'\xc0\xba\nW\x86\xcd\xb6&\xc0\xe7\x0ck\xaf\xf4\x8a!\xc0\xdc\xf5c\x99`w#\xc0\xd7z\xfe\n\xf3\xfb"\xc07\xd0\xbf\x0bv$\x1c\xc0\x98c\x82\x0b\xb3\x03&\xc0o\xb7\x9e\x89c_*\xc0a\x1aZ\x1e\x11$\x1b\xc0\xbc\xee\xbd\x8d\xc7\x11\x1d\xc0Ec(\xf2\n\x9f\x1a\xc0\xfe\xcbxj\x07\xb4\x12\xc0\xfciY4\xffe%\xc0\xb3\x0f\\\xaeo\xd9&\xc0\xe8\xf3\x02\xae\xb4\xc0$\xc08_C\x1d\xf5\xa6#\xc0}\x06{\xfd?\x0c(\xc0dg]\xdc\xb1Q#\xc0y\xaa\xf4>\x99\xa1#\xc0\x10\xdd\xee\xf7\x1dM(\xc05\xed<\xa1V\x05\'\xc0g\x86\x10!\xbb\x95!\xc0\xf4Z\xce\xce\x9f\xff&\xc0\x93R\xeb\x9d\xcdN\x11\xc0\xb8\x1d\xb2\x8c?\xf0(\xc0\xbaH\x81X\xe3@$\xc0\xd8\x00\xbe\xbc]\xcb"\xc0Z\x16\xd5w\xafc%\xc0\x1a\x11S\xac\x8c>#\xc0- n\xf8M\xb5\x19\xc0\x03\xfa\x10\xb5\xe5\xe6"\xc0Z\xe7\x86Zg\xae#\xc0C\xb35\x9bZ\xda&\xc0\x998\x9e\xfa\xc2R#\xc0O\xfep\x89\xb4\x1f#\xc0\xa6\x8cl\xcakO \xc0\x06j\x04z\xb6\xcd#\xc0&y_\xe4\xac{%\xc0\xc4\x8b\xe8\x1cf\xb2\x19\xc0pu\x9a\x18\xa2\xe4\x16\xc0c\x1d\xad\xe0\xc8r#\xc0\xd9\xae1i}\x1b$\xc0\xff\xc2\xael\xc8\xa2#\xc0\xe6\xce\x81\xad\xafL"\xc0\xf3\xf8V&+(!\xc0\xa1\xa9\xdb+ (%\xc0\x0b\xd8\xc4\xd5\x86\xdb)\xc0UQ\xaa\xb8cL%\xc0iR\x13<\xf4u%\xc0r\x14\xf2\xc6\xaai\x15\xc0\xc3\x87\xc2\xd2\xa5\xea&\xc0\x94\x9b\x11\xf3\x07\xfd#\xc0\xc7>Gb\x883&\xc0d\xa4\x12}\xbe\x8b$\xc0\xc18\xe4*\xe2`#\xc0\xe50\x1f\xd9\n0(\xc0\xf1<\xe9/\x88\xec$\xc0g\xb7\xd8\xc71\xe3%\xc0\x8dq\xb3\xea-\x18$\xc0\xf6\x12\xe3\xf8\xef\xa9(\xc0O4{\xb1\x0e\xce"\xc0\xec\xd8\xc0/v_)\xc0\xdf\x03x\x8cj6(\xc0x<3\x0e\x05@#\xc0\xf8(\x9e\xcd\xdf\xb3\x12\xc0\xe0\xb7\xbe\xae\n\xb0\x1d\xc0G\xff\xe6\xd1\xb6j#\xc0\xc2\xd3\xb2C \xb9!\xc0\xfb\xe1\xf5p\xb6{\x1d\xc04\x90\xcf\x14\xf6\xc8!\xc0q\x9e\x1c\xcb\x86r)\xc07\xeb\x8b\x97\xae\x99\x19\xc0\xcd\xd0i\xa3c\x82\xcb\xbfWB\xbb&\x17\x1d)\xc0\xca\xac;\xfa\x13_(\xc0X{?\x0f"w#\xc0\xe3\xb0\x17\x01\x9fW%\xc0\xab\x90!\xc5\xae\xb5\x18\xc0FsL\xc7\x98\xb4)\xc0\x0f\xe5\x05\x06?\x96)\xc0E\x1f\xeee\xed\xd1$\xc0\xb4\xad6\x84\xde\xde\'\xc0c\xf7\xc3\x1b8\xc0!\xc0\x00}\xce\xa8T\x01)\xc0\x86\xd3{j+\x1f\x1a\xc0\x03"U!\x01J&\xc0<\x1d\nO\xc3%$\xc0x\xffA\xf42! \xc0t\x1dP\xd6\x13w \xc0\xa1\x01\xcdA\xe3\x15#\xc0\x180\xa0\xe9k\xfb(\xc0\xddB\xc1\xd0\xb6Y\xc8\xbf\xee2\xd8\xbb\xd5\xcb\x1b\xc0\xc7N>C\xbb5$\xc0\x92\x97\x10\x1b\xfc9$\xc09\xe4\xd6[\x17\x85)\xc0\xd1\xd7!\xcc\xe0+"\xc0\x87\x86-\x08{\x91\x12\xc0\xa6^og\xa9\xc7!\xc0\x8aK2.Y\x02*\xc0\x7f\xeb\xf6\x1e\xb0\xfb#\xc0\xa0\xff\x0b\xfb=I!\xc0\xae\x128\xd3jT)\xc0\x92\xe8\xc1\x84-\xc0)\xc0\x14\xe6\x18\'\x92\x80#\xc0%G\xf4\xee\xd5\xf1\x11\xc0\x9d\x00\x89\xf6\xce\x1c%\xc0\x8f\x0ex\xf7\xb8b%\xc0\xee\x9a\xba\xaa\xb5\xf3\x1e\xc0W\rY=\x96o\x16\xc0\xcb}8\xc2\xf4H\x16\xc0\x01\x95s\x84\xe0\xe5)\xc0\x00\xd8\x87\x87\x92\xd7"\xc0\xd0\xa3\xf0\xf0\xbd\xbb%\xc0!Mo\\\xea\x04\x1a\xc0\x1e\xfb\xe9WK\xe7\x1b\xc0Z.\xcb^K\x0b"\xc0)\x0c!\xee\x12\xca%\xc0\xab@\x12b!%\x1c\xc0\xbbq\x13ai\xc2\xfd\xbf\xb3\xc4\xb7r\xf1\xa0\x05\xc0e\x93\x1bW\x03Z!\xc0 K\x93\xa6j\xab\x1f\xc0K\x91U\x07\x9f\xdb"\xc0\xc8\xa0<+\xf9u#\xc0\xc8\xa0<+\xf9u#\xc0/\nF\xf2\xfc\xbe%\xc0\xb6\x07C\xc0\t\xc1\x16\xc0\r\xd1mB\x0e\xfa\x16\xc0N\x9c\xac\xf6\x9aS\x14\xc0\x98\xf1\xf9\xe5\x1ae&\xc0\x98\xf1\xf9\xe5\x1ae&\xc0\xee\xcbcy2\xa2 \xc0eL\xc1\x924\xaf\x1f\xc0\xac#\xe39\x8c*#\xc0d\x95\xf1]\xc8\x9a!\xc04\xd2,\xe1\x13\x9c\'\xc0l&\xcf\x0e\xe5\xd8\x1f\xc0\x106\x1d\xae\xdc\xe2$\xc0\xef{\x05\xd4\x06\xcd#\xc0`\xe0q\xdb\x14\xa5$\xc0\xa9\xa0\xcd\x9d\xc6?(\xc0^\xc1t\xe2\xbd\x05 \xc0"Z\x91\xec\xce\xb9\'\xc0\x9a\xfd\x8f\x92\xabg\x12\xc0\xe7\t\x11\xe9O; \xc0\x9a\xbe=\xbc\xcd4(\xc0\xd8\x10O\x15\xd1\xd2\'\xc0k\xe0\x7fW\x9a8&\xc0\xccS,\x01\xbf\xba%\xc0\xca#C\x91\xd6~!\xc0\x19W\t\x13L\xd8%\xc0!#t\xf929 \xc0}\x06{\xfd?\x0c(\xc0\x86\x9bs*\xecF\x1e\xc0\xd9\xd6\xd8Wj\xf2(\xc0\xea\x84;QB&%\xc0\xc8R\xa8J\xfe\xc6!\xc0h\xfdBh\x9b\x94(\xc0\x8a7\x11\xd1\x9d\xed\x1e\xc0\xa6g;\xf6&\xa3\x1c\xc0\x0c\xc0\xcc\x91\xc3\x1d%\xc0\xd1\xb0\x02W\xc0!\x17\xc0\xa3.f\xfbG\x89$\xc0s\x83\xab$\x1c\xcb&\xc0\xe6\xb4\xf8~\xbdY%\xc0Be\xfe\xf8\xe4\xdc\x1f\xc0\x80\xb5\x1d\xf8O\x98 \xc0\xd2\xd2Z\xe0\x07o)\xc0\x18s\x9a\xef\xd0\n$\xc0\x97\xd2\x0e"\xc1\x04\'\xc0\x1f)\x9e\xa9S\xbf\x17\xc0\xb0C\xf3\xff\x91\xa7\x14\xc0k\xbd\xd9\x10\xc0\xb7#\xc0\x96\xb3/\xca\xe0\xf8%\xc0n3\x8e\xbbom \xc0\xc1\x84\xb2ZJ\xac$\xc0\xb4\xb0\xb0\x91,B#\xc0k\xc2\x8dq\xbf\xab(\xc0%]\x01\x95\xf4k&\xc0\xeb\x90\x05\xd4U\xba#\xc0\xf6\xc8\xf4{\xb2\x82\x19\xc0\xf4~6$\xf2\x0b(\xc0\xd1.\x99\x85/\xd8 \xc0\xcb\xa3\xd0c\xdeT\x1f\xc07\xb9\xa3\n\xa6\xd8!\xc0(\x14\xb4d\xb4\x97"\xc0Z\xef\xcd.\x94\xa0\'\xc0\x1b\xb2uT\xeem&\xc0B\xe4t\xf8\xd7$!\xc0l\xff%\xfb\xe4\xbb\x14\xc0y\x17O\x016\xe0\x19\xc0)e\x8a8\xb5\xd2"\xc0\xb1\xf6\xd4\xc4@\xff)\xc0h\xffm\xae\xfe\x93\'\xc0O\x04\x19\xc4\xf6\xd9#\xc0\xbf\xfc\xb7\x85\xcb\xb1\x1a\xc0Y\x13\xfe\x80\x86\xa4)\xc0\xa7\x98<X{\xd0(\xc0(W\x19L\xea\x03$\xc0:U\xb5\xe1;\xa7"\xc0\r\x07\\G\xfdP"\xc0\xb6#\xd4\xf5\xdf\xe0)\xc0\xf8m(p\x13\xe8"\xc0\xe0\xd5\xd5\x19\nH$\xc0\xcd\xa3\xabr+\xf9$\xc0v\xc7\x93P\x8e[\x1a\xc0\xd2\x1b\x9708\xec$\xc0\xfcv_&\x88\xfc \xc0\x12D\xb23k6\'\xc0B\xc6\xb2p\xe7\xbc\'\xc0\x8cX\x90\xa8A\xd6\x1a\xc0\x9b<\xd0]62\r\xc0\xf7Oji\x83\x84(\xc00\\%\x14\xd4h\x1b\xc0&\xce\xc1;\xfa\x83 \xc0\x9dHw\x90\xfb\xbb\'\xc0\xef\xa5l\x92:\x98\'\xc0\x14\x81\xf7\xbc\x96\x93%\xc0\xd6\x0b^\xdf(\xb8"\xc0\x86!)\xffh0#\xc0=E-\xdc\xa1\xeb\x1c\xc0\xcb\x07\x90\xce\xce\x1c$\xc0\x1cs\xf5\xb2\xe4\x9f\'\xc0d\x0b\xe3\xc8\xe24+\xc0X/\xedog\x83\'\xc0D\xc6\xdaev\xba\xff\xbf\xd9\x17m\xb2@\x8b!\xc0\x04\x94\xd3\x93\xfc\xf0(\xc0v$\xf7\x93\xd7\x98\x18\xc0\x08QG-\xef\xc0$\xc0R\x9bE\xce}\xcb)\xc0L4 \x03\x85\xee!\xc0\x8b\xab\xd9m^\xe1$\xc0\xf9\x90\xf8\xa9\xfd\xa6(\xc0\xea\xabje\x8c\xe0"\xc0\x04\xa5G\xfecT%\xc0Gd\xea\x10\xd3\x97&\xc0;\xd6\x12\x01MG"\xc0#K5t\x9c#*\xc0\xa9\xfc\x95\xf94m&\xc0\x9ej\xed4\xff\xfc%\xc0\xbev?\xbb1\x0f#\xc0\x1f4z\xfdA\xc6\'\xc0\xae\x06G\x90\x02/#\xc0\xae\xbbq\xda\x87\x0f\x1a\xc0\x94\xfe\xad\xa32\x83!\xc0O\x1e\x03\xd0\xeb\xd5!\xc0\xe4\xe5;\xc3&\xa0\'\xc0\xf6a\x8f?\x17}&\xc0\xc6\x0b]\xa4-\xd0!\xc0j\x04\xd6\xd7y3%\xc0\xcb\xb5H\x99e\x90$\xc0>U$!\xaa&\x1a\xc0\xcb\xf6\x9f\xd8m\xc8\'\xc0\x93\xa1\x8a\x1b\x96\\&\xc0\x1e\xdd\xf78\xd4\xe3 \xc0\xea\xe0\x0cD\x06!%\xc0*\xca\xe1\xd7"\x03 \xc0>\x00J\xaeHP#\xc0q\xdf\xd3\xa3W[&\xc0P?9\xb6{\xf6\x19\xc0~b\x1f\x02\xa0}(\xc09\xa8;C\xf10#\xc0\x95Z\xdb\x04\x19\xec&\xc0\x8a\x9e\xb5\xe1%\xcc(\xc0\x10\xdc\x86p\xe2\x01#\xc0\xd1\xa2@-l\xb5%\xc0\x14\xe7\xad\xb76\x0c \xc0\xfa\xed\xfaK\x18B \xc0\xfcvO1Q\xc8%\xc0\xdb&\xf6\r\xd2\x01"\xc0Y%\xf3\xb1rM$\xc0=T\xa9\xc7\xc9\xd4"\xc0\xb7\xa5\x14rt\xdf"\xc0N7\xac\x1d\xc1g$\xc0\x1a\x8c\xe7Pl\xff)\xc0\xf0*R,\xfc~!\xc0\xb8\xeaYs\xa6\x11\x15\xc0\xbb\x88\xf7\xe2:\x05\x1e\xc0(8P\x9a\xd85!\xc0X]\xd3\xa5\x99\xdb&\xc0Z\xc6v\xea\x9f\xe0#\xc0=\xf7\xd6+\x01\xb0#\xc0zc\x8f\x863\xe9#\xc0\x97\xd5\xa9F\xd0c\x14\xc0\x8f^\'\xef`\xd3%\xc0\x02\xf6\x8c\xfa\xe7\x16&\xc0\xeb\xd9\xa3\xf3\x13\xef\'\xc0\xcf\x06\xa3\xfb\x01\xc2#\xc0q>\xe0\xf4\x8e3 \xc0339\x95\xbc\xae$\xc0\x82\xc5\xbeI\xb4\xfd$\xc0-\xf9\xde\xcbqc&\xc0)\xf9\x19\xa4\xe5\x12&\xc0\x1e2}\x9bJ\x8a$\xc0\xc1\xd1!\xf3\x94\x1b&\xc0\xf3m\x06Y\xde0\x1f\xc0\xb2\xd3\xfb\x0fg\r\x1e\xc0\xdc\xc8\x03m\xa4\' \xc0\xd3\xc7\x0e#c\xe6\x16\xc0\xdd\xb2\xd1\x07*|%\xc0\x85\xbb\x0e\xc1\x87l%\xc0\x0b\xe3R\x03&~)\xc0\xe9\x06\x08\x16_\x19#\xc0\xa7\xd2\x15\xe1[\xf1%\xc0\xe2\xe4\xc7\xacN\xf8\x1b\xc0\xf5+H\x8eNx%\xc0\xc9y\xb7\xb0\xc5\xd8(\xc0\x1d\xec\x02\xdaTh%\xc0\x92\x8bM\xf6/\xcd\x1a\xc0\x9f\xc3\x9c\x9f\xa2\xae#\xc06\xfe\xe2\x03\xbdq%\xc0m\x17\x93\xe9\x9fu%\xc0\xd0\xac\xfb`nm(\xc0\x05\xa2\xde\xe5\x03\xbc&\xc0\x96\x0f4\xf2\x86l#\xc0\xfa5\x08\xf6\x9b\x86%\xc0\xc1 ](\x1c\xdf(\xc0\x8bL\x1fK0\xbc\x07\xc0\xaf\x94%\xc4\xd4\xf3 \xc0l?\xac\xe5\xe9\x95\'\xc0b\xdb]\x8cF\x19&\xc0\xdb\x03\x13$\xbe\xa7%\xc0\xda\xfd\xf9?D\x11\x1d\xc00dY\x88\xf3\x0e\x15\xc0[\x9c\x81\xe4`@$\xc0\x97\xd4\x8b4\xe5\x97%\xc0\x91\n\xcd\x02UC\x1d\xc0\xa81C\x87\xf5\xdf%\xc0\x9e\'\x96\x9eS\xe1\'\xc0z"\xe3\xf5\xd6\xa1%\xc0eg\xab\xac\xe2y!\xc0\x9a]\x87z!\xf3!\xc0\x8f\x9a\xb9\xebI\xad!\xc0\xcd\xaa^\xe5\xa4\x1c*\xc0\x0c\xed]\xbb\xc4\xd4\x1f\xc0\xaa\x16\xad\xa5L\xa6\x0c\xc0Vg^d\x11;\x17\xc0\xf6\x81\xa4D\xab\x82)\xc0\xac\xf47\x10\x06)%\xc0\xa88AnM\xd3\x1d\xc0\x7f\xe6\xfa\xfc\xa9"#\xc0\xde\xc2z\x9e#\xfe&\xc0\xf71q\xcd\xde\xbe\'\xc0t\xf2<]7W!\xc09\x12\xffT\x8c\x96\'\xc0\x87\x07G(\xe8@\x0e\xc0imV\x8d,\x9a\'\xc0\xa7\xcb\x0b\xfb\x8f\xe9%\xc0\x15\x0e\xc2e \xce#\xc0%{\xfd\xe5\xe20\'\xc0\x02\x1ay\xa2M\x84\x1a\xc0\xbf\x84\x87\xd14n#\xc0\x80\xb5\x1d\xf8O\x98 \xc0\x17\xab\xd9\xa9a\x88!\xc0\x0ef\xac\xa2\xe2q \xc0\xebB\x82\xdd!\r\x15\xc0\'\xdf)\xec\x89\xd7$\xc0\x9e4zK\xa2\n&\xc0E\xd1\xdb\xa0\xfeC\xca\xbf\xce|\xbd*4:%\xc0\xd2\x9eo\x01\xbc|%\xc0\xaa\x89\x8a\xb9\xd4,\x0f\xc0\xd2\xd2Z\xe0\x07o)\xc0\xd6\x8dh0\xb4\xaa\'\xc0\xf1\xd8\x9c\x19\xcfW\x1f\xc0\x93\xc0NBs\xe9\x1e\xc0Q\x8b\xae\x91E\x1a\x1b\xc07\xe8\xec\xa0wr$\xc0G]\x93\xb1\xd7\xd6%\xc0\xe2\x01#\xb1\x0b\n&\xc0\xf6\x0e\x91=\x8f\xdd(\xc0\xe9\xb0~\xc3\xb4\x03#\xc0\xfa\xb8\xf8>\xa7\x96)\xc0\xc6i\x80\x94e\xbe$\xc0\x83\x8b\xe8\x06\x8b\xb9\x03\xc0\x9cN\x91G\x98\x01 \xc0\xa3XU\x17 \x87$\xc0B\xc4`\x1e\xee\xc9"\xc0\x97\xd6\xfb\x85\xf7^)\xc0\x96T\xffx\xa3\x82!\xc0\xb0C\xf3\xff\x91\xa7\x14\xc0o\xde\xa7\xfd\xf1\x88!\xc0\xe6\x00{|x\xf0\x17\xc0mF\xe4m\tL)\xc0[|\xa2_\x1eG!\xc0mF\xe4m\tL)\xc0\xdbXM\xe8x\xb9\x1a\xc09\xc3 \xed\xce/ \xc0#\x9f@9\xec~\x1f\xc0T\x16.0\xc1\xe1\x19\xc0[[Oq\xe2f \xc0d\xe1\xbf\xf6\xc0N#\xc0\x83\xf8\x1a\x84s^$\xc0\x9a\x03\xe6_\x1c! \xc0<\xc7t\x8c\\6!\xc0\xe1\x1bgTp?!\xc0\xdb\xe6\xa1}\x13\xe8"\xc0\x9b\xb3\x1d\x9c}K\x16\xc0{6\x9d\x85\xf2\xc5#\xc0\x07\xd6\x82\x84T\xb1%\xc0W\xb4\xad\xde\x89\xef%\xc0\xab"\xd6D\x8d\xcd$\xc0\xc9\xf9\x83\xa5\xb6s)\xc0\xfa\xb7\x1a\xb2\xd7\xd7 \xc0\x17M\xc3\xf9\xbd\x8f\'\xc0L\xe5\x03\x1f^\xc8#\xc0P\xfe\xfa\xcf\xa2\x1b\x1e\xc0X\xa7x/\xf5\xda$\xc0\x17"\xbd\xf6\x0f\xe6)\xc0\xe4\x911\xe5\xd4y!\xc07\x15Q[!\x8a \xc0\r\x90\xaf\xa0h\xfc%\xc0\xa8\xfdy\xa2%\xa1\x16\xc0\x06\xd3\xbdk\x85P \xc0\x9bJ_\x8dz\x1a#\xc0\x84\x80%&Yk)\xc0\x0e\xaa\x04\r]\xb7\x15\xc0\xdf\xa2[\x99\x9f\xdd(\xc0y\x82c\xfe\x18\xd4(\xc0\x94+h3\xea\x01&\xc0Q\x9d,\xa5w\x9f)\xc0J\x84\x1e\x8d\x9c\xe6\x19\xc0\xf0\xe6\xd4(J\xde\x12\xc0\x93\xee\xa6/\xbf\xa6#\xc0D\x97yP\xb2\x19#\xc0\xfa\x9b\xd1\xb2c \x1c\xc0\r\xf7\xab\xab\x15M\x11\xc0\xa3\x94\xde>\x8f\xa8 \xc0<\x1c\x0f\xc6\x97\xc3%\xc0\xab\x9f\x8fh\xdb\r&\xc0]\xc4\x19\xca\xeb\x00\'\xc0\x8b\x8b#\r\x88\xec"\xc0\xec\xeeZ\x98r\xeb%\xc0\xae\x8d\xe1\xcb\x0f\x05 \xc08k\xe8B\x82\xc1\x08\xc0\xb7\x86U\xba\xd7!&\xc0\x8e\xedw\xec\x14\xe4\x16\xc0\xb3\xdc\\\xfa\xfb\x0f&\xc0\xe3\xda`?%g#\xc0\r\xf5\x94\x83>\xda"\xc0N\x19\xaf\xf5Q\xe8$\xc0\x9d\xd8\xa1\x10\x8f\xfd\x1f\xc0\x98\x87\t\xae\x03]!\xc0\x07v\x0c\xb3\x12\x0b \xc0\xe5\xb95\xa7\xa1s\x12\xc0GU\x8fq\x1b\xff!\xc0E^{2\xe9\xd0#\xc05\xfb%`;,%\xc0\xd1\x82\xff5l)#\xc0$>@\x1d@9%\xc0E\x93\xaa\xa7\xed\x17#\xc0t\x95M\xf8;\xd4)\xc0\x13\x90,n\xf3-\x1f\xc0\t\x8b\xa8t\xb5$!\xc0\x13V\x9e0(""\xc0R\x9a\xd7\xcf\x94\xc1#\xc0\xf2\xef\xe0\xf6,\x93%\xc0\x18\xb7\x94\n\xbe\xcd"\xc0\xf1\xb47:\x17\xca&\xc0\xbb\xc5\x1c=Q$$\xc0\x87\xbcy@\xf4m%\xc0\x15\xcf\xac@\xc8\xe1 \xc0}\x813\x0f\xb5\xc3)\xc0O\xf0y\xb3/F(\xc0\x93\xee\x8b\xa4\x04~\'\xc0D\x08\xd8\xd3\x9ew\x1f\xc0\x913\'\xe0t\x92%\xc0\xb1!\xa6\x0b\n\xf4)\xc0\xfe\xc8=W2\x84 \xc0\xcf(Qm\xc1W)\xc0\xac\t\x99\x0b\xca\x93"\xc0p\xdc\xd6(\x8d[*\xc0\xa9\x9a\xcd\x08\x13I#\xc0\xa7\xcfW\x04$\x88&\xc0Ed\x06\xde7Q$\xc02\x89_\x01>\x08(\xc0\xd6\xd2\xe5\xc1@\x1f&\xc0u\x08\xd6\xcaW\xb0\'\xc0\x91\xc2\xb5\t\xdd|\'\xc0\xfa\x9cC\x13\x02\xac$\xc08\x1c\xdf\x0c\xe4\xea\'\xc0\x04\xa6\xa4\xdd\xdf\xe7$\xc0\x1e^\xe5\xa6j\xc9$\xc0/2",*\x12\'\xc0LIr\xf8\xbc\xc8\x1d\xc0A_kP{\xc5#\xc0\xe4\xfb\xa2<\xd4\x8f\x17\xc0\xb90=\x9d\xa4\xbe\'\xc0\\\x02\t\x97RW&\xc0\xa3\x07\xf9\x9f\xffV \xc0\xf9\x98\x94\x92\xf2\xbc%\xc0NP\xb6\xcf\xcb\x90%\xc0/M\xd0\x8c\x8a\n!\xc0\x0f+\xbdy\xf0\xf2 \xc0E\x81\xe9\xd3\x10\xfe)\xc0\x98\xf9\xb2Oj\xee%\xc0.\xb0~\xcfg\xfc(\xc0&\xbdH\x14d\xa5)\xc0\xb3J\x964K\xa4%\xc0\x91/\x96\x1dP\xf6\x1a\xc0\x07\x8cG\xacS\xdc(\xc0i\xff\xd15\xc2\x9f\'\xc0\xa8f\x12\xee\xc1T\x17\xc0\xc3\x7fb\x97\xa7\xa8 \xc0\xa9\xa4\x1du\xe5\x92%\xc05[PQ\xea\xb8%\xc0\xa3/\xcf&,4#\xc0Y[\xb8rC\x01&\xc0\xe1\x98Q\x1f\x16i&\xc0\xfd"\xe3\x82D\x9b(\xc0\xcc\xac9\xfa\xe6\xa4 \xc0@\xd3\xcc,Z\x03&\xc0gF\xeb\xda\r\xea)\xc0\x82\xb4,\xce\xae\x9b\x1f\xc0d\xb7\xb5\x90\xef+\'\xc0\xf3,\xb8\x85\x9ao\x1a\xc0\xebPT\x97\x1eE(\xc0\x87\xe8\xc6\x08O\x81\xfe\xbf\x07\xf8\xa0n\xede\'\xc0\'!m\xea\xb1\xc8\'\xc0g\xa7\xd4\x85\xd7z\x1f\xc0\xaa\x07\xc7@dm%\xc0w&\xf3\xcb%\xc5%\xc0RPX\t\x8eF\x18\xc0\x83\xc5\x95\xbf\xbd{#\xc0\x9cF\x9f\xc0\xdf_%\xc0i\xff\xd15\xc2\x9f\'\xc0J:o\xc4\x12\xe0)\xc0\xc3\xf0\n\xcd\x85O#\xc0n?\x89\xabD% \xc0\xe5^\xff/?V#\xc0}8\n\t\xd5\xd8\r\xc0:\xbeE\xd86\x86$\xc0`8\xd8z\xc3\xfa#\xc0e\x9e\x83\x931\xe4\x14\xc0\xcf2\'z5\xfc*\xc0\xdca~b\xf3~!\xc0b0\xd7\xb5\xb6((\xc0-\x89\xa1\x1b\xd6\xd5\x12\xc0?:a\xe5\x85`(\xc0\x92Vk\xc8\xb7=#\xc0p\x19\x0cU_\x8c!\xc0\xeeM\x893\xad0 \xc0\x01x\xb5\xcd\xcca(\xc0#\x83\t\xeb\xb6\xc5\x02\xc0\x17\x97=9u\n#\xc0=0a\xfa\xfe\xb7\x19\xc094C\xf7\xb8\xca"\xc0S\x0c\x03*\xd2h#\xc0 \xa9?\x9db\x87\x1b\xc0\xcfmp*\x04\x81)\xc0\x03\xd9l\x83df \xc0\xea\xabje\x8c\xe0"\xc05\x15\xb2\xdc(; \xc0\xc9\x11\x88\xaa\xfe\xc7\x17\xc0\xcc\xaa\x92\xe3z\xa3#\xc0}xu.\x98q)\xc0k\x1ed\x9c\xd1q$\xc0%\xf7\x02\x018\x80)\xc0D\x97yP\xb2\x19#\xc0,K\xe5w"\xd7"\xc0\xaa,\x95\xec\xdb\xc6!\xc0_\xc8\xee\xd0\x95\x1a$\xc0Y\xe5\x1e&V\xad(\xc0\x97A}\xc53\x92#\xc0\x08\xb4\xd7\xa7\x84\xf6\x16\xc0v c\xec\x85a#\xc0\xe8b~\xb8gr)\xc0\xb0q\x05z\xdd\x85"\xc0\xdaM\xd7\xa39\xa3 \xc0OC|\x1a\x91\xdc#\xc0\xb2\xcf&\x0c\xe8C#\xc0t\x84\x06\xf5\xdfT&\xc0\xf2\xca\xe3\x00\xe4\xe5$\xc0\xf3\xc7nt\xbc5$\xc0\xe1\x0e\xbf\xf8\rH&\xc0\x1a\xcd\xa1\xfd7B$\xc0\xfd\x15\xc94\xa2\x8c!\xc0|\xe9<\x91\x88\xa7\x1f\xc0\xf8h\tSR\xd9#\xc0\xc3B\x0f~\x10\xd3 \xc0\x07\x00\xf3\x8f\x05\x02$\xc0\xe6\x954P\xc3\x9c%\xc0\x83\xa1mC\xfe!%\xc0\x0e"ky\xecn \xc0\x8a+h\xbd\x15@$\xc0\x14\xae\xa8=W\xab#\xc0\xb0\x8e\xb8\x11\'\xad#\xc0w\xf2\xa1\x8a\xa9\x8d\x1f\xc0\xcbFQ`K\xdd$\xc0U/\xe8V\x98b%\xc0_\xb3"\xbc\\m&\xc0\x98\xdf\xe0\xd0)\x9b\x19\xc0/Xg\x99\xaa\xe7&\xc0\x91\xa1\xcc\x9c\xec\x96\x18\xc0b\xbb~X\xb8\xc9*\xc0\x7f\xac\xdf\xd3\xc3\x1a&\xc0\x9a\x9ar\xe2\xb8\xa3\x1f\xc0k\x8b\xf8\xf6\xb1^%\xc0\xdc/b\xbdZ?\x1b\xc0\xb1\x01\x19x\xb9\xc6\x1b\xc0T\xc3\'\xf9\x99\x82\'\xc0\x8fM)d!\xdc$\xc0\x96\xcfO\x85\xa8\xe9(\xc0|\x14\x1fW\x19#\x1a\xc0\x11\x01\xd1nb\x9d!\xc0\x01\n\xb6=\xf87#\xc0\xd68\xe46%\\"\xc0G\x9e\xdd\x96\xe3l!\xc0\xc2"P]W\xb0#\xc0\xf3\xdf\xc2E\xd4\x0e&\xc0\xec\xce|e\xa65$\xc05\x19\x0f\x1bO\xbd!\xc0\xd1\xee\x18\xc9%+#\xc0J\xab$>n\xe5*\xc0\x9e\x9e\xbb:\xa7e!\xc0\xc7A\xd0\xe2\xb8~$\xc0\xe9\x9c\xaby0\x04\x1a\xc0\xaf\xf6\x12>\x82\x13#\xc0D\x16\xe6\xc0\x1a\x9f$\xc0o\xe4\xf0\x1e\x82O$\xc0\x12\xb1H\xc9\xcf\xee$\xc0A\xc18\xddD\xa7$\xc0r\x93\xed<:\xf8\xf1\xbfU4E%\xa7\xfb!\xc0A\xc18\xddD\xa7$\xc0\x97\xfa\xe06k\x04$\xc0\xa8\x85\x890\xbd`)\xc0[\x8f\xa1!F\x03 \xc0\xd0\xb5|\x91R\xc8$\xc0\ri \xe5\x9b7#\xc0\xa6\x02*M/n)\xc0\x1b\x9d\xb5\x8c\xc3\xb3)\xc0\x9d\x97\xa2s\x92\'&\xc0\xf9\x13Lu\xa8\xda\x0e\xc0q\x1a\xcf\x88w\xd4 \xc0\x9c4\x88V#z)\xc0\xf3v@l\x89\x0c\x17\xc0s\xe1\x9f\x81\xd6\x9e)\xc0\xa6\xa0\xe5\x1a\xaf\xb4)\xc0\xe5\xab\xb658\xa8)\xc0\x06\xb00f{> \xc0\x1bg\x85\xd1\xb0W)\xc0\xb1pU\xf3\\\xed"\xc0\x12\x9f\x10\x11\xbaF!\xc0\xde+n\x7f\xc53%\xc0k\xfd\x81\x9e[a)\xc0\x98\xebP\xfer\x0c"\xc0WC6\xbd\xca`)\xc0\x93\x86+\x12D\xdc\x13\xc0!\x84z\xa0\\\x03\xca\xbfb\xeb\x0f\x00M\xf1)\xc0E\xf3\xd8"\x04\xbc%\xc0\x98\xc8\xd9Huc\x15\xc0\xd8\x83\xc2\x1c\xa3E"\xc0SD(\xe5\xb7q)\xc0uc\xcc\xca\x801(\xc0\xb8\xe9\x12R`\xfc$\xc0|?\x1d%n\xb7%\xc0\xfa\x17\xbf\x1c"\xe0"\xc0\xe7\xefl\xca\xa8\xa5%\xc0\xe0\x1a\xe1\x15\xaev\x1c\xc0!\x00[Q\x99\xb9"\xc0\xb3\xfb\xd3\xfdMC"\xc0\xd4\x07\x88\x19O\xc7"\xc0"\x8cE\xdbe\\"\xc0\x93.y\xe0\xc3\xe4&\xc0\xb7\x06\xbf\xe0\xe0N\'\xc0\xaa\xc8F\x01\xed\xdf)\xc07\xc1n\x90ZX%\xc0>\x81\x8a\x03\x8d\xee%\xc0\xc8\xb2\xd7#\xb0\xbf\x1a\xc0\xee\x04-\x14"*)\xc0t\xe8\xd5\r\xcee\x1f\xc0@\x13\xb9\x08&\x92#\xc0\x01\xfbL\x06^-\'\xc0\x84t\x03-\xa0P(\xc0\xca\xd7\xae\xfe\xc1\t"\xc0v~r\x87A"\x1d\xc0\xd6o\xb4o|Q$\xc0z+\xa8xP^\x18\xc0\x83\xa24}F\x98!\xc0G\xe4\xab\'\xd9#(\xc02\xd9\xe2R26 \xc0L\xa0i\x02\xc9%#\xc0\x0e\xbc\xc6\x0bj\x1b#\xc0\xee^\xffn\x93\xd2\'\xc0\x9e\x9f\xde\xe1U\x1d&\xc0/\xd3\xb6\xb4!\x0c(\xc0\xce\x17\xc7\x9c\xef\xd6%\xc0\x90\x8d\x1b\xe0\xd7\xd3$\xc0z\x14a\x8b\xd9\xe6#\xc0\x96\xde\xcc\xec\xb9}!\xc0\x90\x81\xd2\xa5\x15\x11\'\xc0\xe6$\x80u\x95\x7f%\xc0\xbc\xf8\x07\xf39\x1a\x1e\xc0\x99\xe6N\xba^\xb1\x12\xc0\xe9/e\xe1\\\xbe\x03\xc0bC=|\xd2\x94)\xc05-\x1c\x06d(#\xc0\xdd\xc9E\xb1e\xe4%\xc0_0\x1d\xa5\xabB#\xc0\xc1uc\xf7.\xc9\x1f\xc0\xca\x86\x8b\xe0UC*\xc0\x1c\x8f1bl\xcf(\xc0\xeb\x9eE\xaf\x99W$\xc0\x8b\xb1\xb5(\x84[)\xc0?\xc5\xe2%\xbbe&\xc0l\xd9H\xdb\x9b\xb9\x16\xc0\xc7\x18\xdc3+j&\xc0.\xa1\xe6c\x18\xce(\xc0\xfaa\xdb\xb2l\xbf%\xc07\x9d\xabL\xc4\x8d\x1b\xc0v\xdb\xbd\x8f\x9f\x0b#\xc0\x04+\xf3\xb2\xccA#\xc0\x0b`O\xe86\x99\'\xc0\xc3p\xc3\x18\xd2!&\xc0#\xe6P\xa7yP#\xc0\xbb\xfeM\xe62\xbb$\xc0\x84\xfc\x86\xfa.a#\xc0\x82y\xf4\x15\xd6\xc0\'\xc0~\x97+\x9e\x9fy\r\xc0\xc5\x7f\xd1\xe9m\xe0$\xc0\xf2\xa9\xaa\xcf\x06Y#\xc0T\x1f\x1f\x9a\x94\xb5!\xc0\x82\x08i\xa5\t\xdf(\xc0<\x12j\x805m%\xc0q\x0fG\xb1\x00\xbe!\xc0\xb6#\xd0Z\x8d\x9c\'\xc0\xdfd\x80\xf4\x9d\xf5"\xc0\xea\xaa\x1e\x08\xca\xa9\x17\xc0\x16\x9f\xa0\xdd\xcd\xb5(\xc0\xbb\xdeB\xb8z\xd0"\xc0\x86\xb7\x10\x05\xc8\xcd#\xc0\xee\xef\x98\xb2\x07\xa8#\xc0l\xf6\xee\xaep\xc5\'\xc0\xbd\x061\x82\xa7\xd7(\xc0\x08\xf5\x9e\xe5\xe4\xac\'\xc0\x81Nd2(b\x19\xc0\xd2\xcd\xc4F\x02\x13$\xc0\xa4#\xc4(\xb7#!\xc0O[\xc6\x1en\xc1#\xc0\xef\x01 \x14 $%\xc0\x9d\x0f\xa5\xf6o\xd6"\xc0\xab\xac\xa1#Q\xb3%\xc0\xf0s\xd7\x98\x9f9%\xc0\xf8\x1f}d %!\xc0\xb4\xc9;[\x94\x94%\xc0\xf1W\x11\x9c\x1f\xff"\xc0\xaecim\xe1\x11\x15\xc0_\xb0\x98\xab\xd8\xfd%\xc0\x1d:\xdau\x8f\x92%\xc0\xf0=\xdd\\\x04{%\xc0\x82\xc2\x0f`\x1d\xe8\x0c\xc0P\xc6\x9b?\x8a\xed%\xc0\xc3\xb8\xdc\x7f\x9d\xb8#\xc0\x99\x85\xff\x1a{R \xc0P}e\x07\xbd{%\xc0\xc0\xe9_\x8a\x85\xcc!\xc0\x1c\xf3#\xfbc\xf3*\xc0\x9f\xdb\x93\xc9Vb%\xc0\xa0\xa0\xb5\xa4[\xae\'\xc0J\x9d~R\xba\x85\x1a\xc0)J\xfc\xafhN\x11\xc0xN\x07D\xff\xc3\'\xc0\xbe\x13\x92\xaa*\x8b \xc0\xaf:\xf3\x94&\xab \xc0OR\xb87\xb5\x19#\xc0_{\xb0.X,\x18\xc0\xe9\n\x0bfq\xd9%\xc0\xd3\xb3-\x15\x0f\xcb#\xc0\x1fz\xcf|\xd7_#\xc0\x10&\x86\x82Xh\'\xc0\xce\x7fN\x82*9%\xc0\x16Et\xc4qW#\xc0\xc9W\x95\xea\xdfG$\xc0\xf2\xeaJ\xa2\xb3\xc8#\xc0\xad\xc1fLke$\xc0c\x12\\\x18\xf3\xcc#\xc0\x17%\x86\x84?\xfc!\xc0wgX\xf4D\x83!\xc0\xd7e\x1f\x03\x81\xa1#\xc0\xa1u\xff\x81\xe8\x9e\t\xc0\x82\xd5}\x9c\xb4h\x1f\xc0^\xfb\xf4\xec\xa2\x80!\xc0\xeau\x19\x86q8\x15\xc0\xbf`\xbc)a{#\xc0\x81\xeb\x9e\xd9\x06O$\xc0\x18@\x9f\xa5w\xb4!\xc0*\x1d\x80\xc1\xec\n$\xc0_e=\xad{\xbd\x08\xc0j\x9b\x86\xe3\xe4\x9e!\xc0!g\xae6\xd6\x83)\xc0\xb3\xa3\x8a7\xa9o!\xc0\xb0\x17>\xaf\x0b\xdc)\xc0\x1e )\xa6l\x95!\xc0\xf6\xd7q\xed\xcd\xbd\x13\xc0m\x03Hl\xcc\xc7$\xc0\x0bxi\x100\x16$\xc0\xefuM\xbe\xf6\x80%\xc0E\xc9\xb9\xdb2 \x1a\xc0B\xb4\xf9H5h!\xc0O\xa7\xf1\r\xc3\xa0$\xc0a\xd4\x87\x1f"\xdb"\xc0\x1fM\xefW\x1f\x05&\xc0\xcb\xe2\n\xa5\xc9\xa0!\xc0\xc5q\x8e(!M#\xc0!\xbcK\x0fg\xdb$\xc0}\x83\xff\xa6MB\x19\xc0!Id\xbc2\xee&\xc0,a?\xbaZ\x90\xf4\xbf\xcbh\x82\x9b7\xa5$\xc0[f7d\xb0\x83)\xc0\xef\xbf\x03\xc1\x0b\xdd&\xc0\x9e\xadf,N>#\xc0\xadq,D\xec\xcf\x1a\xc0\xa9\xe1\x17:$\xce\x12\xc0\xe2\x96\x94&{o%\xc0\x9b\xea\xbdXB\x16!\xc0f\xbd\xe4s\x8e\x9d\x14\xc0\xe4x\x0f\xdc`\xdf#\xc0\x87I\x1d\x81\x13W"\xc0\xdb~\xd5\x91>\x0b"\xc0\xe2\x96\x94&{o%\xc0U<fa\x96K#\xc0g\xbf34%\x86$\xc0\x8a\xb1\xc2Q<\xcb\x1d\xc0\xd1\xa6\xec\x8c\xda{\x12\xc0\x0ec\xad\x93\x87\x08$\xc0q\x98\x132\xad^(\xc051\xe3\xb0H\x95!\xc0\x17\xbc9U\xcbH#\xc0\xd3UF\x10yV#\xc0\x11Y\xc1xRa\x1e\xc0q\xd6jAJ\xca(\xc0{|~1\x95\x93\r\xc0(\x12\xe1\x9d\xa7)(\xc04:m-Ny!\xc0\xd6\x97\x80HU\x0b*\xc07\xb4\xa6l\xa2\x8b)\xc0@Q\x11\xe8\x8e\xd7\x14\xc0/\x12\xbc2\xd0\xc7 \xc0\x9c\xd4\xe0\xed1\xe2&\xc0\xc7R\x14\x16\x95\xc0#\xc0\x00\xb3{p\x15\x95%\xc0\x11\xab6\x82\xaaP#\xc0\xb5\xb7J\x99\xcd\x00"\xc02Q)\xa5a0#\xc0\x0b\xc0E\xd8\xfa\xb1"\xc0M\xed\x1a\'\x8a\xff%\xc0\x95\xa8\x886S\xed#\xc0xtgh:$&\xc0\xbb\xc5\x1c=Q$$\xc0<\x82\xe9%\xb0\x0c"\xc0\xff\xff\x9do\xd39)\xc0\xbc\xd0\xa36\xfbd"\xc0\xb8G\xed\x04X,%\xc0\x1eN2D\x98|#\xc0\xfd\xd8\x04\xb3\xf6\xb0"\xc0\xb5\x0eL\xe1|\xd6\'\xc0\xe6w\xc4@\xbc\xf1#\xc0\x87\x86&"?\xa0\x1a\xc0\x82?\xaf\xce\xe5H%\xc0\xd2\xa7\xc7\xd9pu\x19\xc0\x96p\xad\xac\xb4\x82 \xc0w\xf3\xd0\x06\xaaX&\xc0\xa1<\x85\x10\xa4\x88 \xc0\x9f\xf7mo\r\xbe\'\xc0AL\x83\x1f\x10:&\xc0\xe9U\x9cG1#+\xc0\x94F\xf1\xd2W\xe5\x1c\xc0\xc5\xde!\xf9\x8eo \xc0o9\xf4yEu%\xc0P\xc8\x1e\xe1\x16k&\xc0\xbf\xa46a>{%\xc0\x8d\xd2I\xa8\xb4/#\xc0t%\xa5\xe2\xa2x%\xc0.;\x9d\x05}\x95%\xc0\xe5\xef\x99\x17oD(\xc0\x1f^\xc3\t\x81\xcb\x1b\xc0\xd69\xbf\xa8\xa78&\xc0\xc6$d\x1a|i$\xc0\xdef($\n\xb9!\xc0\\\xb1>=\xea\xff)\xc0\r\x96s\'\x94\x9b#\xc0\xdb\xb7\r \xd9\xda\x1e\xc0L\rC\xb9\xc2\xf8 \xc0\xd5\xcd\x81\xd0\xaaK#\xc0\xdb3\x8a\xb4\x9e\xd1(\xc0\x0b\xea\x11\xce\x927&\xc0\xfb5*\xbe\xb4\x06\'\xc0\xff\x91\xfb\xda(\xe7&\xc0\xc4i\x17\xb9\xf6\xdb$\xc0\x9e\xf9\x98e\xcfF#\xc0\xc1\xfd\x8e\xdf\x8f\xd5(\xc0\x0c\x17\xca\x86\x9c\xb5&\xc0\xb0<;)\xfb1\x19\xc0\x0e2S-\x8ao#\xc0\xad\xf6\x84\x02\xda\xcf$\xc0U\x88\x96$?\xee"\xc0:`2\xabx\xb7%\xc0\x91\xcb~Cp\xae)\xc0\x17\xa96:\x8b5#\xc0G"\x94"\xc9\xd2%\xc0\x03\xe0Li\xccp%\xc04\x13\x94\x91\xb9\xc3*\xc0\xc7\x19\xf1G\xe1\xa7%\xc0\xc5"\x1b7\x03\t\'\xc0\xefq\xf0\x88V\x13\'\xc0\xa6Yc\xce\xbe\x87$\xc0\xf9s|\x88\xad\x88\'\xc0+\xb0p2\xd5b)\xc0!\x02\x87\xf0`\xc1\'\xc0:\x8a\xd6d(\xab\'\xc0\xaa`\x86\r-~)\xc0z\x80\x85\x15\xbd\xeb\x1f\xc0V\xeb/Jo:$\xc0\xa9\x18D\x02\x83{!\xc0"+\xbf\xa5X\xd8\'\xc0\xf0\x05\xd5\x9e\x95\xbe%\xc0\xf8\xa7Ym\xc6\x99%\xc0\xb7\xbb\xba\xc3/\xf4\x1c\xc0.F\xc7\xd7W\xbc%\xc0\xb05P\xfc<&*\xc0W\xac\x018\x802&\xc0\xba\xd5\xf6\x07y\x90#\xc07T\x88\xb6\x9ej%\xc0ks9\x89\x078(\xc0@5\xd0\x9a\xce\xf7%\xc0\xca\x86\x8b\xe0UC*\xc0\xf4\x7f\xc1"{s\'\xc0\x174\xd5l\xfe=*\xc0\x91FP\xed[S%\xc0|\\\xba9\xcd\t \xc0\x8e@q\xba\xb6_%\xc0\xb3\xb5\xeaJ\x8d\xc4\'\xc0s=\x9a\xe7\xb24\x1e\xc0C\xfa\x02!\x04\xd0"\xc0t\xca\x13*\x8f\xc5\x12\xc0\xc6\xb9\x05\x10\xa7\xb3\x17\xc0\'\xba\xc0\xa4\x10m)\xc0\x02Ya\xc4\xe2G$\xc0\xb9\xf3\x00\x0b\xbd\xc6$\xc0\xd1\xf5\xb9\xd4h\x1d#\xc0\x9d\x05\x17\xd1\xcal%\xc0\rp\xc5\xad\x10- \xc0dS\xaa\x18\x86/"\xc0\x05\xfa\xc5\xc9\x8c[!\xc0@\xfb\xa3B2U"\xc0\xc3\x8e\x1a\xdbb\xf8 \xc0p\x8b)O\xf4 !\xc0\xda\xd9t\xb76\x03"\xc0\x02Ya\xc4\xe2G$\xc0#\xac\xe1\x92\xaf\xb0%\xc0\x18\x13\x93\x91\x0cw(\xc0\x1c\x03N\x9a\x0fL)\xc0\xc7X\xcd\x02\xfc\'#\xc0^\xf0\x06\x854\xb5%\xc0\xe0*2\xe7\x14\xf2#\xc0\xa3\xf9\xe2\xa9m\xbf!\xc0:\xba\xdf_\x15\x86$\xc0\xe9\x93\x9a\x8e\xe5\xb9\x08\xc0\xdd\\\xdf4$\xb5#\xc0>\r\x0c\x9c4\xca\x17\xc0\xc7\xe9\xa34m\xb8\x0f\xc0\x87\x1f\x83\x9c3)"\xc0\xb2\xba%\xf3\xa8\xf3!\xc0\xb6\xdb\x15\xc1E\xa8$\xc0\xb0\xa5\xfd\x89\xe8R\x15\xc0w\xfb\xf0\x1e\xcc\xb0 \xc0\xbd\x1dUc[\x83$\xc0\xe1\xf1\xfa\x8d\x18\x9a\'\xc0\xdd\x18[3\xbc\xff$\xc0X}\xdd@\xbaf\'\xc0\xbcm\xa1D\xb1\xca!\xc0\xf0\xbeM\x8eV\x89\x1b\xc0\xf2\xa9\xaa\xcf\x06Y#\xc0w\xa3q%\xdd|(\xc0k\x0bI#_c$\xc0pCB\xe7+\xde&\xc0\xd8\xb1\x0c4\xf3S%\xc0\xc2\x80\xa2\xa7\xdad#\xc0n\xd1\xb8#\xb5\xec%\xc0\xc5l\x19s\xbcQ\x1f\xc0\xdc\x16\xb7\xd7\xe5\xd0#\xc0v+.\x93\xf0S"\xc0\x8c\xc0#Y\xac?#\xc0\xd1\xe5L<\xc8\xd2#\xc0\xd0\xae_\x07\xb2$&\xc0\x81\xb5,\x8e,\x05(\xc0x~\x9e\x06"\xfc&\xc0Y\xcb,\xc4s^#\xc0\x92\xb9\xd3F\x1a:"\xc0%\xc1i\x0b\xe6\xbd#\xc0\xd8\xfa8\x0c\x9f\x1f&\xc0\\c\x95\xc8\x06\xb3"\xc0\xf7\x8b!\xc7_Q\x11\xc0\xce%\x84\x92\xeb\xbe#\xc0;z\xf4){"%\xc0\x91\xcb~Cp\xae)\xc0\xb4\xd8t\xad\xc5\xde\x1a\xc0\xd2A%6\t\x99)\xc05\xbf\xb6\xe21\xf5\'\xc0k\x84<\x9ag\xba!\xc0\xb9\x8e\xa0\xb4\xe4\x88 \xc0\x8c\xdf6\xfet\x0e&\xc0\xe2+\xf4\n\xb6\xee\x19\xc0\xdcL<8\x1c\xc4#\xc0<"\xcf\xf6\x04\xeb$\xc0^!,\x90] $\xc0SG\x04\xca^\xd6\'\xc0\x82\x13k~|\xe0#\xc0\xe2\x15-\x83C\x01"\xc0\xb4oS\x15\x8c`!\xc0\x90\xf4\xea\x03I\x03#\xc0\xec\xed\xeb\xcb\xd7\xe0$\xc0\xa3\xd16\xaa\xce\xd3(\xc0f\x95\xd9\xe5\xcf\x81%\xc0\x8e\xc9\xe3\xe6l\xde"\xc0rXGL\xf9\x0f\'\xc0\xde\xf1\xfca\xd1\xc3#\xc0\xae\x81\x9bj\x15\xe1%\xc0\x83eQ\r?\xd2$\xc0a\xf0\xc5\x0f\xf1\x10(\xc0n\xac\x92\xb8\xc0f"\xc0KBU-\x96\xa6\r\xc0\x85\x15\x8b9\xb1.#\xc0\xae\xe8\x1f\x1f\xcc\xe4%\xc0i\x8c\x84w\x15\x95%\xc0\x1c.\xd1\x00\xc1\xc8#\xc0l\xd2\xd2\x8e>\xb6#\xc0\x0c6U\xe0ZH$\xc0V;\xcfI\xfa\x1e(\xc0\x9c\xce\x85U@\xfb(\xc0\xb7\x08\x06\x9f;\x9f\'\xc0\xa9Jn\xcf\xfbM$\xc0\xe7\xefl\xca\xa8\xa5%\xc0-O\xe7\x95\xbc\xe2!\xc0f\xd3\xb1\x98z &\xc0\xdac\xfa\xaea\xba\x13\xc0"P\x83\xdc\x8dH$\xc0k1\x06\xbe/\xbf\x16\xc0\xc4k\xb9\x97\x997&\xc0\x85\x81\x88\x8c\x8cP#\xc0\x15l\x87\x93<\xa0\x16\xc0\xa7\x1d\x1d\x92\xe0\r"\xc0DT\xec_.P(\xc0\xe5\x1c\xf5_\x98|#\xc0\x0f\x95\xd1\xba\x19\xb0%\xc0\x96\xfd\xe9fn\xa2!\xc0!h ui\x82"\xc0\x9b\xeb\x03JN>#\xc0\x01\xe2UJ\xc8D$\xc0\xc95\xc5!\xdf\xf4$\xc0\xd6\xb62q\x17\xd0$\xc0\xe9\x08FW\xc4\xaa\xfd\xbf!\x99Gg\x18y!\xc0\x08\xc9\x08\xe7\xbb\xaf \xc0\xcc\x04\t[\xa2\x00$\xc0\x1e\xa7.\xeb\x80%\x1f\xc0\xcd\xa1\xb1M\x06\x8f$\xc0T\xb29\xd0\xb3\xdf"\xc0\xb9\xea\xa4\xc0!\x13\x1a\xc0\x83\xf9\xde%\x82t\x1f\xc0o,1|\xed\xde&\xc0\xee\xdb\xfb\\\x81_#\xc0_\x81\xe4s\xcc\x86)\xc0P\x88\xfb[C\xab*\xc0\xe1\x04\x1a|{\xd2\'\xc0\xfd>w/B\xe1)\xc0\x9a\x80h3[\t#\xc0E\x1dR~.y#\xc0\xa2\x82f\x82\xdf\x93#\xc0\x8b\x17\xbb\x97Kh$\xc0,TA\xd8M\x83!\xc0\x8cf\x12j\x15\xb7$\xc0\xc9\xc7hmJ\xf5!\xc0\xbc#\xc3\xc0\xc5\xc6\x1a\xc0%+\t\xc6)\x14\x1d\xc0\xbe\xb0\tY\x982$\xc0\x11\xea\xfd*\x8f\xd1$\xc0;x\xda\x9d#9!\xc0\x80\x9f\xd1\xbb-\x00*\xc0\xca\xd4w$\n\xb4!\xc0t\x04rz\xbb>&\xc0\rL\xf6\xda\xeb\xad$\xc0'
p29
tp30
bg3
(g4
(I0
tp31
g6
tp32
Rp33
(I1
(I1664
tp34
g13
I00
S'\xf96\xa5Z,\xa1S@\xf1Lz*g\xd9S@\xbf\x9f#U/oS@\x17\xc7\xad\x91I\xb6S@\xe0+ii\x14\xa0S@\x84\xdc\x81}\xd0\x08T@\xdc\xc8\xb0\xf8\x02|S@\xfdU\x9c\xe2\x88\tT@I\xa0\xcf\xb0\x1b\xbaS@\xbaW\x9a\t\xd9\xf4S@*c\r\x15\xd7\xb8S@\xaf\x81|\xc2\xe5\xa3S@\xa3\xe3%JN\x9fS@Tw\xb3r\xb5\xa9S@]\xda(\xc8\t\x94S@v"\xa0\xec8\xd5S@\xb4m\x1c\xf2\xbd\xa3S@\xf3d\xfb\t\x9c\x9eS@j\xe4\x9d\xcd\xec\x7fS@\xa6\xfa\xb0\xd4\xa2\xc1S@\x18\x8c\x86z\x87\xceS@#\xa4\n\xf5\x86\xbdS@\xd4\xf3\xd2\xee\x0b\xc3S@\xd9\x8da6A\x9cS@\x81\xdeQ\x04\xff\x95S@\x1fY\x03\xaa\xde\x9eS@b\x133w/\xa6S@\xdb\xc3\x07\x8fl\xe7S@\xde\x8dEj\x8d\xf4S@)\xbf\xcb\xaf\xc2\xceS@\xb9\xa6(\x1b\x14\xbbS@\x01\xedy\x1eG\x98S@\x81\xdd,\x87\xc7\x8eS@\xeai\xbc%\x9e\xebS@\x8f\x9d\x18G\xc3\x84S@\x99#Z\xd36\x9aS@\xfa$\xec\xe1\x82\xa7S@\x8a\xd3\x8ep\x94\xbfS@\xd7-\xa6\x12S\x91S@\xa2\xd7\x03P\t\x8aS@yX\xccs\t\xc2S@7\xfc\x94.\x8f\xfcS@\x8fI\xcb`!\xcdS@\x8b\xf6\x839%\x81S@x6vH\xdd\x8eS@ou\x98\xfc|\x94S@\xd5 \x7fQ\xb6\x97S@\x8f\xb2\xc8kc\xeaS@P4\xcc\x1d]\x9cS@J\xd0p;\xfc\x8fS@-p\xb3\xf8\xad\x92S@\xf9\x8e\t\xa29\xa6S@\x009);\xa3PS@\xb3\t\xca\xf4\xb9zS@\xd4\xb7\xb0T\xe2\xaeS@N?\x1a\xa2\xcb\x8aS@\xa6\xfc\x0fM\x1f\xb3S@\x1cV\x00jv\x94S@!\xdb\xc8\x8b\xb4\x99S@\xfeK\xc2Q/\x17T@\xccg\xcco^\x9aS@W#A#\x95\x8aS@\x9a^:\xeai\xd6S@o\x123\x13\x96\xdcS@(BI\xcf\xc9\x9eS@V\x7f, O\xe7S@\x82-\xd0\xfec\xdeS@RP\x81\x9c\x8c\xbbS@\xb9o\x93\xa0U~S@\x91Q\x16\x995\xc4S@[\x139\xaa\xbe\xf0S@\xd0\xc5/\xe4\x04\xd7S@\xdc\xc5\x9e\xaa,\xcaS@U{0;/\xc3S@\xc5j\x12\xbbc~S@\xa0\x87-\x15\x99\x90S@@!\x87\xf7Q}S@I\xeb\xf4\x1f#\x99S@aK)Y\xc2\xabS@h\t\xe1F\x9e\xe8S@\x9c\xf9\xbc\xb4\xa5\xc2S@D\x91\x80\xc0y\x95S@\xbb8\xbb|\xa1\xadS@~\x8f\xf6\x15\x9f~S@\x8df\xb7q\x92\x89S@\xf9GY\xea,\xc3S@\xea\xee\xa6Y\xb3\x9eS@\x96p\xda\xf6\xcc\x0cT@%T\\\x01\x8f\x13T@\xf5\x0e\xf3\x1cb\xaaS@\xf9\x07\x8f\xfbr\xe4S@\xee\x88\x82\xac0\x05T@C\x83\xfe\xc7]\xa6S@\xb1k=\xdc\x95\xe7S@\x9a{\xae`]\xc6S@\x99\x11E~\xd3\xb7S@\x12\xac\xe4].\xbbS@mO\x04\xee\xba\xefS@\xfe_\xda\xeb\xd1\x8dS@7\x0b\x88\xdc\xd0\xe6S@\x1b\xb5\xb2(%\xfdS@\xc6o\xd7\xee\'\x14T@i\x14\x10\x9d\xa8\xe7S@C\xcf\x1e\xfbQ\x91S@\xd8\xdf)\xf8:\xbbS@\xb2\x85\xcdPn\x8bS@J\xa2|p\x1f\xe7S@\x8b\xf5\xe4\xf0\xcb\x8fS@\xe4\xe26H\xf3\x93S@\x85 \xae%\x8d\x95S@B\xa0\xbb\x8f\x15\xeaS@s\xfa\x14\x85\xa1\xd4S@C\x15\x90\x93\x17\xd6S@\x1c\x17\x02\x87-\x89S@\xe0\xa5\x190R\x96S@,\x0c\xd2\xb8\x07\x9fS@\xc1v\xad\xf3:\x98S@\xb4\x05p+Y\xa1S@\xaf6)\x07O\x8dS@\x97<us\xf0\xceS@A\\\xb8\x86~!T@\xc3L\x1a\x19\x05\xa8S@\xfc7\x93"&\xabS@\xdb\xd2\xf1\xc1\x8e\xabS@\x84;)q\x86\x86S@\x8f\xb3\x08\xd8\x89\xcaS@\xb4 \xa0g\'\xcdS@\xd1<\xf9\xa4\x0e\x9bS@>\xeep6p\xabS@^\x18\xe0\x84`\xd5S@.}\xab\xf2\xfd\xaaS@\x04\xdb\xe5\xb10\xa4S@\x92\xc3\xe8Qi\x92S@\xa0TY\x0b<\x7fS@\xd3\xd4\xdc\xfe)\xcaS@\x9f\xdc\xed\xaa\xfb\x94S@\xe1>\x92K\x16\x99S@\x01\xe3\xd6\xec\xee\xceS@\x86\xb9t{\xe9~S@>Vy&\x15\x8fS@\x87\x18\x86\x99\x00\xa2S@\x12\xdd4{Z\xb2S@\xf7BO\xd8<\xe4S@\'\x84\x8c\xfa\xbf\xabS@\x92\xc5\xab>\x16\xa3S@\x94\xadm\xd4#\xbfS@W\x05PytfS@|\xda\xe6pZ\xffS@\x95:`\xaa[\x91S@e\xb01\xd4\xf2\x8cS@)5=\x94:\xeeS@\x1dv\x03\xae\x8a}S@\x0f3\xf0\xe8$\xa2S@>\xfd\xea\x82\xd8\xfeS@\xf3\xf8.\xb7\xe1\x91S@\xcc\xfa\x98^\xffUS@F\xbf\xec\x81C\x9aS@p\xbc\x04v\xcb\x8eS@b>^\n\xc8\xccS@\xe5\x11\xa2o\xa7\x92S@\x97@,.N\xfeS@q\xa2\x8e\xd0\xdc\xcbS@I~`_\x9a\xceS@\x15B\xf6c\xed\xceS@\x00\x95$\x9b\xf7\x92S@\xf6\xc7\x8a>D\xa3S@t\xc2\r\x97a\xcfS@\xdc\xe9\x14n\x06\x93S@\\\x81\xf0U8\x01T@%\x18;\x03i\x02T@\xf6\xc7\x8a>D\xa3S@\xc8t\xe6\xb6\x90\x0eT@\xb7$@\x7f\\\xe9S@\xca.\xb9\xe4\xf5\xceS@\xf8Km=u\x99S@\rlQ\x1f\xcb\xecS@Fl\x8e\x80\x85\x85S@\x98\x00\xae;u\xf3S@6\xe4\x05M\xf7\xf0S@F\x98*\xcb\xc2\xa8S@m\xa2\xcdL$\x90S@\xbc\x95\xd2\xc5Q\x8dS@O\xe2q=\xe8\x8cS@\xe3\xaf\x8f\xf3%\xe7S@\xf7\xc1\xb1\xce\xe2\tT@\x18\xf0\x1d \xd5\x88S@ur\x85v\xb3\x90S@\x02Q,2U\xa3S@r\x053\xe6B\xceS@`nZ\xee\xcc\x8cS@\xb7\xde\xac\x1c\xa6\x94S@\xa6\xa0\xc7\x94i\x1cT@\xec\x93\x0f!\xba\xaaS@\x87\xd4\\ \x03\xa3S@\x12\x12b\xdb\xdc\xa7S@*\xd0\x19HZ\x94S@\xbaO\xb1U\x8f\x89S@\x1b\x16\x9f\x91}\xc9S@\xbb\xbf\xa7;\xb3\xcbS@6~n@q\xdcS@\xaf\x9e\xe3\xea\x06\x8fS@\x1f\x18p\x1f[\xb7S@\x0f\xa7\x0c\'\xbc\xf0S@\xb2\xbcH%6\xc3S@\x1f\x18p\x1f[\xb7S@\xfc\xf3\xb1\xd3\x90\xbfS@<\xdb\x15=\x02\x95S@G_\\\x0b1\x8cS@\xa1\xda\xf03+\x88S@\t\xaa\xd5\x0c\x83\xc5S@\xbf=\x9f\x03\xf5\x1dT@b<\xce\x9dt\x02T@I\r\xeaV\xc1\x8aS@\xf0\xfb\xc0\xc7\xcf\x93S@\x1c6\xcb\xed\x0e\x91S@\xad\x01\xaa%\r\xceS@.oI\xb4\xed\x9eS@\x8e\xee\x15\x83\xca}S@\xbc\xa1sQA\x92S@\xd3\xf30M\'\xfcS@\x1f\xa3\xda)R\xfcS@\x0b\xf8\xb6a\xe9\xeaS@\x9e\xcdC\x8d\xd5\xe7S@m\t;\xa47\xc5S@\xeb\xf5\xd1\xc1\xa3\xa7S@\x87\xc4\xe6u\x0f\x92S@\xfb1fZ\x89\x89S@Q\x15c\xaf>\xa6S@\x03\xb5\x00\xe5"\x04T@\xcb}W@4\x89S@\x10\xd1\xc4\x89\xc5\x12T@\x87\xa1\x1e\x10N\xdbS@\'T\xdd\x05\xc0\xc7S@\xe9\x8c8\x0f\xbc\x93S@?\xb9T\xd2\xcc\xdbS@8\x01 \x16\x91\xe1S@\xcc/\x9b\xbaz\xf2S@\xd7\xb8\x0cA\xc5\x15T@|)P\x9f\xef\x7fS@\xa66m\xea\xf4\xb1S@\xe1\xee\xd0o^\xe1S@\x87\x0f\xf7\xedf\xc5S@\x0f\xee<\xcb\'\xf4S@\r\x00+\x06\xef~S@\xdfOJ\xa3\x19\x94S@\xb4Y\x8c\t4\xfdS@h\xd4z\x16\xf8\x8cS@6\xd1\xe9;\xcf\xc3S@\x1d\x89\x04\xd5\xec\x0cT@F\xc3K\x82\xf9kS@\xff\x85\xdf\xabk\xb7S@.Y\x9d\xdb\xbb\x9eS@\x1fj\xf5\xd7\xf2zS@/\xb8?\x9d\x1e\xe2S@\xa5mw\x04\xb2\xd5S@\x8b\x86\x07\x94\xf6\xdfS@k\x16\\j\xc2\x86S@\x15\x11\'Gg\x88S@\xbb!l/R\x96S@-8f\xa1\xbc\x92S@\xbc\xbb\x95H\x89\xa1S@\xa5p\xa7\x8b\xf1\xdfS@\x9aCR3\x12\x96S@\x90#o\xf3j\xa8S@\xe6\xc0\xe70\xb0\xdfS@\xd5\x91\xf7T#\x96S@\xb8\xc5Q\x8f\x1b\x94S@\x026\xe1\x8b\xbf\xa2S@\x13\xd9\xbeb\xa5\xd6S@\x1b\xfd\x1e>p\xd6S@|\xc7H\xcc~yS@\xe5l\xb9Z\xfa\x0bT@*jP\x82\xf7\xbcS@\xdbT\x0f\x99^|S@)x\x0e\xed&\x95S@7\xcf;\x0bB\x12T@\x0fU\xdb6\xfc\x96S@\xb1\xb4\x08\x97\x0c\xdaS@\xc8b\x01\x82\xa3\x18T@<\xe5\xd3n?\x19T@v\xb7X\xac\xa3\xadS@kX\xda\x00\xeaBS@9J"\xd7\xf2\xe7S@J \xb2\xab\xd0\xdeS@\xe3F\xc4\xb8H\x9bS@\xcd\xd8\xa6Pc\xa2S@4\x89\xa6[]zS@\xf0\xe2i\xcc\xcd\xd0S@\x8e\xd4\xe9\x8b\x8a\xccS@\xeaWAy\xa8\xe7S@\x8bb\xa8:\x1f\xcdS@4\xcag\xffM\xcdS@;\xa6\xe6\x80\x13\x0fT@[\x01\xe4\xda\x04\xe3S@\xcf\xa2Sfq\xe3S@\x18\xfe\xf4\xc3\xc1\xadS@\xfa\xe2\x94\x9fT\x98S@8tsf\xea\xcdS@\xd1\x8e~\x1f$\x8fS@\xff\x912\xf79\x8eS@b\xc5\xf3{\x90\x94S@\x96x[\xd6\xd6\x8eS@?\xbdF\xca\x0c\x1dT@\xb4\xfd]\x17j\xe7S@\xf6Z4\x0f\x9f\xebS@\xd4\xab\x9f*\x9c\x94S@]\xda(\xc8\t\x94S@\xa7\x9aL\xe6\x91\xe7S@g\x80\x92\xc0N\x05T@\xf8\xd0\x19x\xe5\x9eS@\xbc\x8c%t\xfc\xcfS@\xd3\x19\xcb\x89\xd5\xc1S@b\x90\x84\xfb_\xaaS@\xab\xd7\xab\xda\xdd\x98S@\xa5\xc1\xde\xd6\xe1\xf9S@\xb0\x9f\xda\xa4\x90\x96S@\xbe\xe6\xa4w\x9b\xafS@4\x89\xd6VC\nT@\x8aa\xe6\x887\x0cT@m\xe9=|\xff\xc7S@\xc8\xd0&p\xfa\x98S@\xcb\xbf\x1b\xe2\xec\xe6S@R\xcd\x03\x81\x06\xacS@\xfe@\xde>I\xabS@\xdd\x84\xda\xd3\xf5\x7fS@\x00S\xc7\xb9\xba\x9cS@\x1fa~\xa3\xd2\xe1S@@\xb1\x87el\x0bT@\xba\x90#yK\x1cT@y]\x96\x0b\xf9\xacS@\x16X\xaa\xea}\x7fS@] ~/\xc5~S@\xdc\xbe\xaey?\x05T@\xaf\xee\xa2P\x0b\xabS@S\xef2\xcd\xff\xe5S@\x97\xc7\xacJ\xb0fS@\xd5\xe9\x14\x06\xea\xa3S@\x9b\xaa\xaf\xde\x0f\x8fS@~\x8f\xf6\x15\x9f~S@8\x90W\x1d\xeb\xe1S@\xa0-\xf1\x02:\x96S@\xfa\xacR\x9b\xfe\x99S@\xf3\xf9\x13\xa9v\xc7S@\x9d\x7f\x8dN\x13\xc6S@\xed\xe1\xe8.\xcd\x0fT@CZ\xf1\x0c\xae\x9eS@#\xa4\x86\xbcF\xb3S@\x85\x94\xd8O\xda\xe4S@D\x9b\r\x9eQ\xb2S@$\xf5\xfb\xba\xbc\x94S@\x08\xc2\x1c\xdb\xdf\xc4S@\x91!\xdfT.\x1cT@\x88\xc3\x1c\x01\xed\xd0S@\x80\xf2\x8f8\xce\xbaS@H\xde\x04\xf1\xa2\xe9S@\xba9\x92\xd5D\xa4S@%K\xc8\xef\x87\x13T@&\x86\x94\x96{\x1fT@\x9e|\xa1\n\\\x9aS@\x86aGmz\x08T@\x97rY\xc3\x91\xb9S@=\xae\xaa\xf3\xab\x8bS@\x18]\x1c\x8a\xa7\xbfS@\n\xb6\xbcQq\xd9S@\xc4`\x92$q\x98S@\xe8\xe2\x92\xe2\xeb\xc7S@\xce|\xb4KA\xe2S@\x1fg\xd6:\xc0\x96S@\x08\xf3\xefQ\x8d}S@yw\x81\xe0\x82}S@\x10\x86F\xfa\x08\xe3S@WB\xe6-\xc4\x91S@>\x96\xdb\xb8W\xe8S@\x1a\x1b\xb0N\xb1\xe4S@\xf5\xc1\x7f8-\x9dS@\xf6u\xa6"\x94\xc4S@\x18\x15\x1e\xc9\xa8\xa2S@\x84/}\x93\x88fS@\xb7y\xd1\xfb\xdc\x99S@\x11\xfa~\x89\xbe\x8dS@\x061\xf9\xcd\x18\xd1S@\xc0G,\xb9\xcb\x94S@\xf88?\xe8\xcb\xcdS@\\i\x07\x9b\xa3vS@\xa3\x14e\xa4\xb1\x97S@\x14\xfd\xf6\x19\xfb\x07T@O\x9fh\x80\xd2\xdcS@-\x1eS\xb3\xf4\xdcS@\xa0\x9e\x98G\x96\xd2S@w,P\xf5\x05\xc7S@ zv\xf3$\x05T@J\x8f\x82\x9eV\xa0S@/\xa0\xa9\x9aN\xedS@\x13\xf5G\x9b\x92\xa8S@x\xc5\xc9Z\xb8\x1bT@\x99\x96\x89\x02X\xcaS@\xc9*\x9a\xc8\xab\xe1S@\xfc\t\x1ez\x8e\xd8S@\x0e\xb3\xa0Gg\x9aS@\xdcb\xdd\xfa\xa1\xbfS@\xd1{\x81\xda\xa6\x89S@x\xb1X\xbe\x1aoS@\xdd\xbc\x8fY\x9dtS@\xbd\x179\x11o\xe6S@\x1a{\xe9\xc3\xfd\x1dT@\xf6\xc8[R*\xb2S@\xa0k\xe1\x8e\x94\xd8S@\xf6`{8,\xbaS@V\xf2\t\x10-\rT@\xb3\x95\xd6\x952\x9aS@n\xe9-h6\xbbS@\xc8@p\xdbH\x08T@\xdb\xfeb\x0b\x88\xd6S@W\xdf\x83\xc0\x8c\xbdS@\xbey\x85\\R\x94S@l\x0c\x8b\xa5h\x87S@\xd3\xf3\xdc$\x92\xc2S@\xe9\xde\x1aI\xd3\x8aS@K\xafwO\xa0\xe7S@\x96\xf7\xca\x08\x9a\x87S@@\xfeTa>~S@\xe6\xa0\xdc\xe0\x1c\xf9S@<\xa7\xe9X3\x88S@\x9e\xaaV\xaaM\x88S@\x0f,\x7f\xee\x9a\x82S@o7\xa9\xa4\xa0\x99S@Z|C\xfb\xf2\xe7S@x\xc8\xfe\x86\xb7}S@\xe6\x7fp\xaf\xc4\xe7S@SD\x9c\xb0Z|S@\x8f)\xc8&\xd8\xc5S@\xf4\xc6\xf6-\xdb\xe8S@3\xfe\xcf\xf2\x9e}S@\xa60\x8fsM\xf1S@\x15\x8d\x8a:\x86\tT@\x1bR\x06\xe1\xc6\xa6S@H\x80\x16y\x97\x98S@{\x81qg\x84\xaeS@\xa08\xfa~\xb6\x05T@\xf7\xda\x87\xbc\xb6}S@Ygt\x8d\x05\xe6S@ \xc7\xc6H\x9f\xc0S@U34\xa8\xde\xc4S@\xd5pM\x14U\xd0S@l\x0c\x8b\xa5h\x87S@NP\xf7\x1d\xed\x9eS@\xd9W\xf3\xfe\xff\xd0S@\x0b\xe1@\xc0\x8d\xa8S@G\x06=\x82\x03|S@\xb8\xa9$\x83D\x8aS@&Vp8u\x15T@\x18\xfe\xf4\xc3\xc1\xadS@B\xdc4\x15Z\xa1S@~\xf9\xc0\xe3\xc3\x8dS@#t\x1d9.\xd1S@\xb5EK\xe1\x9a\x9fS@K\xadb\xd4\x8c\xe1S@\xbd\nLi\x93\xe1S@<\xd4ea\xb0\xc9S@\xb1>\x1d\x82\x8f\x9bS@\x9a\xdc\x11\x88\xb1\xd1S@,sb\x86\x18\x8eS@\xcb\x8f\xdc\xfb_\xcfS@B\xee:\x87\xd7\nT@\xbb\x1a`\x94B\xa9S@\xfaZk\xed\xea\xd4S@\x18q:\xab\xfc{S@GP\xce\xd6\xdb\xc7S@\x01\t\xbak\xfd\xa8S@tE\x92\x1dR\xcdS@>\xd3W[\x11\x0bT@\xe6\x87\x95rL\xe0S@\xdf\x85\x00\xac\t\xc3S@<\xc8w\x15"\xcaS@w\x97=F\xf2\xb8S@\t\xe0O\x9c4\xc9S@\xa6\xcb=\x12\xc9zS@\xa6\xcb=\x12\xc9zS@\x05\xb3#o\xf5\x8cS@\xb6j\x84\xa2\xc0MS@>\xeb\xbb\xf2\xc1\xa7S@\xcd!c\x99\x8clS@\xc3u,_\x11\xcaS@D\xdf\xaae\xad\xa9S@\x84\xb6\xf2I\xe4\rT@\xeax\xd9p\xc8\xc2S@IM;\x00\xf5\xdcS@\xc0\xa5\xb7\xb8\xfayS@\xca\xa6\x08\xf5\xa0\xadS@\'\x1an\x93d\xe9S@@\xec\xf2\xdf\r\x1dT@\x08)\xbf\xd4\xfc\xfbS@Q2T\xad\xd2\xcfS@\x92\x94\xa5\xd5\xca\xe8S@NX\x1d\x1f\x19\xfcS@\x89\x11]7\x1e\xcaS@5\x1c\x19\xcd\n\xe9S@\x99\x14e\xea\xf6\xa8S@s\xf5:\xb2\x9a\xabS@\x96\xbe\xd8\x1a=\xafS@a\x94kI\x1b\xcdS@\x8b\xf1J\xa3}\x9bS@H\xde\x04\xf1\xa2\xe9S@b\xc8T<\xea\x91S@\xbd.\xd7\x9f\x0b\x92S@\x13\xcc\x18is\xa0S@\x1b0\x96x+\x80S@\x98&(\x952\x8aS@\xe40=\x83\x7f\x7fS@\x9a\xfby\xc5\xd3\x14T@y\x9ai\xe5w\xcaS@D1a[z\xa4S@\xb5SSJ\xff\x92S@\xedF\x87\x98\xfa\x92S@\xea\xcd\xae\xa1\x96\xc9S@\xe8\x89\xcc\x87\xf8\x01T@B\xaf\xb5\x15\x0c\x9aS@\xf2iwo7\x96S@\xbd\x86\'\xcad\xa2S@b\x0f|\xdfR\x9bS@6w\xb4\xefS\x93S@\xb5\xf5t\x02J\x0eT@\x0ci+\xdd\xa7\x97S@\tH\xbc\x8b\x17\x90S@C\x88\xe5H\xac\xc9S@Z@\xf0\x87\xd5\xadS@\xbdF\xfc\xccL\xfeS@\x11\xcf\x11\xec\x8c\xafS@u\xaa\x0c!,\xdeS@~,\x07\x8de\xafS@?!9=C T@^\xf2\xd7K\xe9\xafS@\xac\xaf\x88\xcd\x7f\xe5S@\xb5\xd9\x92N\xde\xbfS@\x1e\x90\x8eM;\xe8S@#\xcb\x02Xs\xe7S@{\xc9D\\[\xb1S@L}\x1f_\xefkS@8\x82\x03$Y\x94S@O\x86)\xc7\x88\xc3S@A\x97\xb1\x97\xf4\x98S@Zg\xfa\x0f>\x19T@\xe8\n\x807\x8e\x94S@\xd2\xe9\xcaK\xd2\x98S@\xb4\'t\x13<\xa6S@w\xe3Z\x1e\xd0\xe3S@^nq;\xa8\x98S@7\'\x0c\xff\x0e\xeeS@\n=\xbaVA\x98S@\xa0\x9b\xb1\xad\x99\x94S@\x10.hC\x9c\xa7S@0e\xef\x87\xfc\x94S@\x0eC\\2\xf2\xdfS@X\xc7\x05f\x1d\x9cS@\xdc\x89\x9dG\xe5xS@\x87\xdd\xa5n\xa5\x94S@\xfaoF\xac*\x8cS@\xddI\xa9\xc9^oS@D:I\xff\x1b\xeeS@\xc3\xc1\xad\xdbe\xc0S@\x04\x84\xbfQ\xe1\xdaS@\xa6\x04%\xe0\xc8\xc7S@\x97Cv\xcc\x8a\xcdS@I\x1c\xf3\xa6\x06\xc8S@T\'\x11\x18B\x98S@T\xeb}n\x16\xc2S@g-\x9f\xac\x18\x81S@}Xbd;\xa3S@n\xabD\xce\xa8\x93S@K\xc4\xb6\x84\xd9\x91S@\x19:\xda\xa0\xce\xb9S@R\xedB\xf35\xc7S@}\xb8\xbeDc\xa4S@\xca\xa6Jqw\xc6S@\x08\x16N_\xc8\xabS@\xcbQ|\x81\xc0\xeeS@\xc1\x9d\'\x16\xff\x96S@\x86\xa5w\x90\xb5\x94S@\xae\xb8\x00YP\xbcS@\\\x0c\xa5\x16C\xc0S@\x99CZ\xe8\xf6\xbaS@\x896\x8aq\xa4\xa1S@\x1c@U\xc4a\xc5S@\x0b\xd4\xea\xaf\xa5TS@U\xa4k^<\xe7S@\xec"\x8a6,\x91S@1\xee\x04\xb5\xbd\x03T@^\x08\xd1\xe2\xdd\xa5S@\xcd\x878$\x97\xe6S@\xda_\x8c1\x15\x94S@\x9e\x9fE\xca\xac\x8fS@\xbb\xe1\xd0\xfa\xd8\xf2S@Y\xf0\x7fy\x05\x96S@\x07\xd7R\x991\xbdS@\xd4y\xd1`\x16\xf3S@\xc5\xb0\xd5\x19?\x96S@\xb0+\xda\xd0j\x93S@3\x13\xab\xee\xf4\xb9S@L\x7f)X\x92\x93S@\x9c\x14\xf9\xd8\xe9\x0bT@|6\x11u\xa4\x94S@\x1f\x86\xe4\x1bu\xd1S@\xcb\x14\xf4\xc2a\xd5S@\xb0\xa3\x8e\xb56\xc3S@\xd2Y#\xf3\xcd\xd0S@^7\xb4\xac\xb4\x02T@\xbb\xcf\x195\x18\xa8S@\xd3\xca\x9f]\xc3\x97S@\x87\xd4\\ \x03\xa3S@\xf1\x05\x83\x0c\x1a\xadS@\xc7*\xf0\x027\xc2S@^a\x0fH\xc8\xa6S@\xac\xe66[\xb4\xf1S@\x16V\x03A\xd0\xbeS@X\xa62\xcbM\x05T@%K\xc8\xef\x87\x13T@\x82\x04\xe0\x10p\xd0S@\xe1]6\xc4!\xc4S@m\x9fw\xfc*\x97S@H><\xc5,\xd5S@\xf8F\xef\x18\xec\x8aS@n\xc0\x16\xd96\xc7S@\x05\xed\xdaL\xdf{S@D\xdcv\x99\xaa\x8bS@!\x84\xca\xc6\xe8\xe6S@\x15\xbcv\xddw\xf2S@\xcc]i/\xdd\xa3S@\xc7o\xc9EB\xa4S@\xb5b\x12\xdbU\x9aS@N\xe5@\x1a\x06\xd6S@\x1f=\xdeQ\xbe\xc0S@\xbb/\x00\x9f\t\x90S@m\xb5\x17~6\xc9S@?)\x7f}`\x82S@(\xf4%\x941\x8dS@(\x81E0$\x89S@=\x98\xfb1\x0e\xcfS@\xc9Y\x8e\x17q\x93S@\x19\'\xbci\x8d\x8fS@^\x18X\xd3\x1b\xa9S@\xa7\x93\xce\xeb\xdb\xeeS@\x91\xb5\nh\x86\x13T@\x94\x9b\xbb\x9en\xabS@\xdf\x89\x8f\x12I\xa3S@2U\xd3\xd7\x8d\xfdS@\x15\xe4\x9e\x827\xa3S@\xae\x8f\x04\xc3\xea\x93S@G\xf6g\xf0\x0b\x08T@\xe5\xc8i\xabl\xd8S@\xcb0\xf4\x11\xe3\x9cS@\xda\xacWM\xb9\x90S@D\x9c\xd1\x83>\xc0S@\x8a\xb4\x11\x97\x1d\xc4S@\xa8\xd4\x9e\x98\xf8\x08T@\xa0\xf0\x91\x88a~S@\xcb\xcc\xd7\xcf5~S@\x13~\xd1-7\xc3S@b\xfb.In\x90S@0!S#\x18\xbdS@w\x9e\xa0JR\x94S@:)\x90\xb0\xed\xb3S@\x86\x00\xc9\x8d.\xc7S@$N\x16\x06\xf4\xa8S@\xd8W\xbb9\xd3\xadS@[\x89)\xa4r\x9fS@\x06\x01\x07.\xed\xbcS@\xba\x89E\xca\x0b\x95S@\xf64\x9d,&\xedS@\xc4\x90e\xe7\x9c\xf3S@A\xc8\xa6\xa4\xc7zS@\xe7\xa0\xb8\xa12\xa9S@\xfc\x99\x8e\xf8t\x92S@\x8a\x10\xd9eg\xc0S@\xc4\xff\xc3\xec\xd7\xabS@\tgyWc\xa1S@a\x1bE\xa4`wS@\xd1\x14\xb1\xe9\xd7\xd6S@\xfe\x9fm\x106\x80S@J\xf6`R\x02\x85S@\x17kh\xfa\xb2\x8aS@kX\xc6\x89\xd6PS@\xba07\x02~\x15T@\x0b\x0f\x93\x9fr\xd9S@VH\xa8\x90X\x9bS@|\xb4+\x1c\xe7\xacS@\xa8\xc5\x99M_\rT@\xfaE\xb6\xff!\rT@\x1eV\xa0.4\x7fS@\xf4\x89X\xe5\x8e\xc3S@\x84\x92GaT\xcdS@ ^\x807\xd0\xa8S@{4\x18\xd1:\xf3S@\xa6\xfc\xb8G\x89\xc2S@\xd1\x1c\x814\xab\xc9S@\xf8\xfa\xeeN\\\x8bS@\x9fPN\xd32\xfcS@-\xe9\xbf\xbb\xf7\xf6S@ h\xec\xd1\xe4\x7fS@6\xb6\xed\xa0<\xa3S@\nG1\xc1\x98\xc4S@\x98\xa0\xf6\xdf\x9d\xc5S@\x98\xa0\xf6\xdf\x9d\xc5S@R}\xf0\x11d{S@\xe3\'Mb?\x0eT@-\xfe\xab"\x06\xe9S@7\x06f\xba\xc3\xe9S@\x03\x13\x94\x89[\x91S@\x03\x13\x94\x89[\x91S@\xaa\x00\xcb\xe3\xb7\xa4S@\x8d/K|\xe0wS@{\xc3\xfb\x04\x86\xc6S@\xe7\x02\xca\xa7\x87\xa3S@\x92\xd7w\xa7 \x94S@\xcak\xcb\x1c\x13\xf1S@\x91th&\xaf\xe7S@\x83\xd6\x00\xbe\xbe\xa3S@\xb2\xe5m\xc2w\xcaS@\xe9\x1d1\x02\xbe\x95S@\x0b\xf3j\xba0\xf0S@\xd0\x01\xed#r\xbfS@\xf4\xe9\xde\xe8\xd4\x14T@Y\n\xec\xec\x98\xa7S@=l<F\xf8\x95S@\xc394\nJ\x95S@Ek4qF\xb0S@\xfe\xe8a\tR\xc9S@\xd0\xea(\xf8z\x88S@w2\x88\xa0O}S@\xbb\x9chMj\xafS@Y\xf0\x7fy\x05\x96S@ZA\xd2\xb1\xa6\x8dS@\xa8\\\xf4\xc5\x98\x86S@[\xaa\x14\x8f\x92\xabS@\xe2\x84L\x9a\xd7\x9eS@q\xd3\xe3j\xca\xa1S@\x93Q\xbc\x95\xde\xadS@\xc2\x16\x0c\xc4`\nT@\xa1\xb0\xfd\x0cY\xcdS@\xack\xc7R8\x0bT@\xb0\x901\xe7x\xd6S@\xea\n \xcf\x9b\x94S@3\xb5\xdf\xd0\xd1\xceS@\x84D\xa1\xfb\xef\xa4S@\xd3IoA\xe7\x9eS@zd\x1e\xea\xcd\x87S@\x8e(\x11M+wS@@\xebs\x1a\xf5\xb8S@J\xb1\xf3\x8c\xe3\xbbS@F\xad\x19\xc1]\x08T@\xb2X\xa4\xd6~\xa2S@[\xf3\xf0Zl\x98S@R\x02\xc9\xf0\xcb\xa6S@\x92\xbb\xb1\xd40\xcfS@qe\xf7XK\xabS@\x08\x9d\xf6\x16\xb5\xa6S@\x02F\xc46B\x95S@\xc3\xfeE\xdd\x91\x8fS@Z:\x7fA$\xbdS@\x88\xe7,\xda<\x98S@\\\x83\xdb\x0f\xb4\xc7S@\x88\x93;`\xdc\xb4S@\r\x82PS\x0c\xa5S@\xeatdm\xa2\xeeS@O\xd9\xfd\x86>\x98S@?7<\xd4\x14\x96S@\n\xea\x94\xb1\xff\x8aS@\xa5\xb3\xa7\xebD\xbaS@\x1d\xe6r\x02\xb4\x94S@\xddH\xdd\x94\xaa\xeeS@\xa6\xb9Q\xd5\x16~S@\x81\x0e\xbcP]\x98S@]\xcd\xd8\x9a\xf1\xf0S@\x83\xcc$\xc5O\xaaS@\x8d\xa7\x80R\xc2}S@>\xe5\x87\xee \x89S@V\xc4\xd4\x9c\xe2\x7fS@\\\x8b>\x93]\xcaS@\xf5\xc1\x7f8-\x9dS@\x0b\xcd\xa7\xaa\xc3zS@[\x1d\x89\x1dJ\xb2S@\x01Pu\xc6\xa0\xd1S@\xf9\xdf}\xcf\x83\xf2S@\xe5\x1b\xd7W\xd9\x94S@XZ:\xed\x8a\x8fS@\x0c\xdc3A\x18NS@\x1dL"\x03\xd3tS@\xffk\x05\x7f\x8a\x99S@>\xa4u2q\xfeS@\xef\xae\xed\xb8\x06\x08T@\x18\x0b\xdc\x1b\xd0aS@\x90\x97\xf6\x80H\x1dT@V8P\xdfb\xb1S@\x8cud\xd4\xf8\x99S@2*?{\xa6\x99S@\xe2U}\xe1\x0c\x96S@\xe9\xb7\x03\xe7U\xe9S@2\x17\xe8\xe3U\xacS@\xbd\xe7N\xf5\xa5dS@\x89\x88-\x8fF\xeeS@d\xa5~\x18.\x9aS@@\x81E\x11\x00XS@N\x07\x0e\x90\x07\x9aS@\xbf\x0b;\xbed\xe7S@\x13\xe6q\xc8*\x9aS@\x04\xcf\xe2S\xaa\x94S@\x1f\x95\xa8 8\x0cT@W\x1e\x04\x0f\xa2\x8fS@g-\x9f\xac\x18\x81S@\xe4{k+\x86\xc6S@$#\xe1{I\xa1S@=\xaf\x04M.\x89S@\x9e9\xef\xdf\xae\xe9S@\xe7\xa7\xf0\x9b\x9f\x96S@N+\xa7\x97b\xbeS@3\xb3\xdd\xfcC\xdaS@\x03\xe5\xa3H\xecUS@\xc3\xcfn\x90\x17\x99S@f\n\x02\x9a4\x98S@@\xbet\xc0S\xe9S@f\x03t\x8d\x80\x9bS@]1\xa8]\x9b\xe8S@^\xc7\xa4\x83\xe3\xfeS@\t\x06w\xe8\xb2\x99S@)4\xedz\xd0\xbdS@\x1d\xc9\x99Q\xaf\x9bS@6\x95G\xac\x8b\x99S@[\x1e\xae\x0b\x90\xbdS@\xfdGP\xb8\\\xd8S@\x85/\xf7\xd2\xbe\x95S@Z\xf1\xed%\xdc\x95S@3\xed\xfd\x17%\x9cS@\x14\x8bP:\x9b\x99S@\xbd\xbc\x8b>\xc7\xceS@\xca\x97R\xd4\x83\xd8S@\xc9"\xd9s\xf3\x95S@1\xc2u\x07,\xe8S@m\xd5\xac\xae\xdb\x99S@\xc2\x17\x98,m\x02T@|od\x83\xa9\xa8S@q\xcf\xdew\x1a\xe7S@\xdf\x823r\xe1\xa3S@\xe9V\xd0\x08\xff\xa8S@\xcb\x8eP\xda\xb7\xcaS@\xfe\x1bO#8\x99S@\xb1\xf5\xd0\x8b\x86\x95S@\xa1]5\xbd\x90\x9fS@0l\xe7\x9e^\x94S@\x07\xf0t5~\xd3S@Y\r\x9c\xe6\xda\xd7S@6\xa5/S\xe4\xd4S@\xc0hk\x1f\x1b\xd5S@\x82k\x17\xdf\xa5\x9eS@\x81\xc2f\xb6\x1c{S@\xb4\xeb\xa3\x041\x98S@\x10O\x83m5\x05T@\x8f\x0f\xcc\x98\xd8\x8eS@;\xc7J\xfe0\xe1S@\xadxT#\x12\xa3S@\xc9\xe5\xe0?e\xa7S@\xb0\n\x1e\xfaW\xb5S@au\x15Q\x9a\xd8S@2p\x8f:\xf4\xceS@\x92\xa0v\x0e\x85\xeaS@\t\x15&\xfbH\xc5S@\xbf\x8f\'S\xbb\x97S@\x1c\xff\x0c\xeeq\xa9S@\\\xeb\x88\xa1\xf2\xa6S@e\xea\xfb\x86\x90\xe7S@\'\xb8\x88\x02\xb5\xe7S@5\xd1dZ(\x95S@\xa0 \xdar\xd8\x9bS@r\xad.\xf2\xd3\xa2S@\xc8\xcd?H \x9cS@\xcf\x12\xf4\xcdV\xb2S@\xd9\x17\x11\x15w\x90S@_\xd0\x08\xd4\x11\x94S@Jd\x85\xeb\xdd\x13T@\x01\xbfn\xdf\x1d\x9bS@K\n\xeb\x9c\x04\x9bS@\xfd\xf3Y(\x8e\x8dS@3\x1f&M.\xa8S@t\xaa\xd70K\x83S@[<\x97N<\x86S@\x98\xb3\xec\xd8\xe3\xe6S@\xa8\x85\xc3\x1c\xf0\xa6S@\xdcC\xa3\x96\x8a\xe6S@\xf8\xbf\x00)\x83\xcdS@\xbfA\xed\xf0\xc7\x97S@\xd5\x9f8\xe4v\xe6S@4*GO\xea\xf3S@\x1e\xd9\x9e@\xf2\xa5S@F9\x07~Q\x98S@\xf4`\xbc\xb7h\xafS@\xa4\xadk\x92f\x9cS@\x1f\x88\xc2ud\xa6S@\x17Qe\xcbQ\xbeS@L\x10d\x14j\xd6S@\xdf\x9a\xd8\x14\xd4\x98S@Yr\xde\x90l\xc4S@6v\xd2m\xd2\xe4S@\xf4\xf0\xae7/\x91S@\xd1-\x84\xc5\xe5\xc7S@\x85H(\xa0s\xd1S@\xce|\xb4KA\xe2S@miQ\x0bF\x05T@\x1b\x96/$V\x85S@\x15\xf9\x11%u\xa1S@\xd0\xfe\xf4u\x12\xe3S@\xd30.\x9e\xeb\xa4S@I\x95\x1dqW{S@\xb4\xd9\xa0\xfcp\x95S@\xd1\xf4f\x88\xb8}S@\xeb\xd0?\xf6\xc5\x91S@\x1aFK\xb0\xf1\xfdS@\x0b]w\xb4\x11\x0eT@Nj\xb8\xbc\xc6~S@\xdf\x88g1\xc1\xd5S@\xcbN\x83\xfeB\x9aS@\xcd\xd3\x8e|l\xd6S@\xb2\x9e\x08t\xd7\xb3S@\x84\x19R\xebG\x99S@\x1a\x8fo\'O}S@\xeb\xb19\x95\xaa\x99S@>\xb3\xb0\x8fI\xf9S@\x16\xded`T\x98S@\x15\xfc\xfe)\x85\x94S@<b\xe6\x91\'\xf1S@\x10\\\xa8\xb9\xfctS@\xbf\xb4A9\x14\xd1S@->\xf8lr\xe2S@\xd3IoA\xe7\x9eS@\xed\x83no\xdf\x8fS@\x90?1\t}\x9fS@%\xbe\xedN\xcf\xc7S@\x11\xd0z<w\x8fS@O$&\xfcG\x9cS@b\x81n\x8bJ\xedS@\xa6\xf0\x88\xcb\x1a\xa0S@\xb1\xac<\x9f\x1f\x9bS@\xf8-F\xec\xa4\xbbS@zd\x1e\xea\xcd\x87S@C\xbdt\xb6\xb6nS@j\xd2\x89\xf5\xec\xf6S@,i\xab\x95\xe5\xadS@SM\xab2h\xfcS@\x83\xc5\x06\xcc\xf6\xf4S@S$\x02`a~S@|\x1c\xf2\xe9\xa9\x8eS@\x9d\x8e\xe9\x9dR\xa6S@/\x16\x14$\xb4\xcaS@\xef\xed\xe3\x0f\x91\x8cS@\x97\xbb\xfagy\xecS@t^d-\xea\xf9S@\xa2\xa5\x92\x96\xf5\xefS@\xae\x1boJw\xd6S@\x8cV\xb2l6\xe9S@\xe38\xec:P\x93S@C\x14I\x08\xb1\x99S@F\xad\x19\xc1]\x08T@ \x89\x7f\xa65\x9aS@\x0fGz(\x96\xf0S@O>\x8d\x8c\x0c\x92S@\xb8\x1f<W%\x80S@O>\x8d\x8c\x0c\x92S@?\xc1Sn\xf2\xdcS@_\x84+\x9f\t\xafS@67\x1cs\x85\xb9S@rn\x88\x9c\xbb\x94S@\x80~\\\x9f`\xb2S@y\xea\xb6\xca\xad\xcfS@\xe9]\x06\xec\xef\xe9S@l\x90\xc4iL\xaeS@C\xb42\xa4\xb9\x9cS@\x81G}\x89\xfa\xe0S@Rd\xb3\x1dJ\xb2S@\xf1l\xe71\x0e\rT@\x0b \xb4\x895\xa3S@\x1e\x8b\xe3\x94\xca\x9aS@>\xe7\xb3r\xa2\x85S@\x152\x13w\xfc\x8fS@\xef\xbd3\x1f\xa6\x8dS@\xe3\x94\xcd{\x00\xc8S@y\x13Q\xed\xc4\x9cS@R\xb2r\xebi\xf1S@\xa6m&\xe3\xf0\xd9S@\xee\xad^\xef\xa6\xe7S@\xb0\xfe\xd2A\'\x7fS@\xe6.\xdet\xa0\xdeS@t\xc9\xdf0\xf3\x9dS@\xa5\xda3\xb2)\x98S@+\xf6\xcc\xa9\xb3\x0eT@\xd1\xf5\x9e\x93\xd3\x9eS@\x1e\x052\x9b`\xbdS@\x10\xa2I\xe7b~S@\xcc\xb3\x8dZ\xb8\xf2S@\x84Z\xe20B\x88S@\xfbSt\ri\x87S@\xe1;\x8f\xdbU\xc5S@\xed)\xfbe\x1e\x8aS@\x08\xff\xc0]\x8e\xecS@\x860\xa3\xfdt\x14T@\xe5\xd7\xfb\xc1;gS@\xf9/\xe4)\x86\xacS@u\x12\x95\xbf\xad\xa1S@\xb4\x97\x14\x90\xe4\x0bT@&{d6`\xbdS@#\x02\xc5\xd0l\x7fS@\xf9~\xa9\x96\xec|S@\x11\x8fx!S\xb1S@\x87\x88\x97\x1ff\xa8S@\t\xb02u\xd1|S@\xbb\xac@\xfd7\xf0S@\x87\xa1\xa7_x\x08T@ \x132A\x99}S@\xfb\xf5P\x97\xe8\x13T@&-\xcd\x87\xe9}S@\x83#p\x7f\xc2\xc4S@\x05\xfd\x1fkO\xc4S@\xbf\x84EI\xe7\xe7S@`\xe1\x9e\xa87\xa3S@\xe0?1\r\x0b~S@\x19w Q\r\xa3S@\xe9\x11\x10*\x9f\xacS@\xbc\x8dk\xe1x\xc3S@\xdb\xcc\xef6X\xaaS@\xd0X\xb0\xa9O\xc7S@y\xba\x95\xc1d\xacS@\xd3<c\xb3\xd4\xacS@\x80r\xd5T.\xa8S@\'\xdf\xe4\xac\xe4\x85S@~\x89\x8aQ\'\xacS@\x01\x0c\xb0MO\xb7S@\xaa\x81\xa8=\xd9\xc5S@j\xbf\x06\xcc\x8a\xa8S@j\xd1~\x9f\xb3\xe2S@\xfe(\xdd\xf2\x83\xceS@\xa8\x80T\x0e\xbd\x94S@\xde\xf1\xffN\xfd\xa8S@\x16\xd7\xff\x9cu\xe6S@\xa7\x06\x97\xb9\xe5\xaaS@\xd0\xc1l\xf3\x98\x8bS@\xa6mu_t\x9bS@\xedJ\x83\xb7\xf5\x98S@\x9a\x15by\xe2\xaaS@f.\xc6a\t\x96S@7(\xc6\xbd\rzS@\xef"\x1a\x95q\xb1S@\xaf\xa7]aV\x91S@\x01\x0f\xc7\xc3\xc7\xddS@\xd6O\xd91\x04`S@\x99K\xd8\x95\xc9\xc2S@\x9eB\x99\xb7-\x99S@\xb8&\xaei7\xf3S@>\xa9,\x8f6\x98S@8\xd5U\x1f\xc0{S@\xdbC(3r\x9bS@s\x0c\xc3k\x11\x9bS@!\xea7\xdbF\xcfS@d\xdd\xd0\xa7\xc5\x97S@\xd2\x10\x9e\x84\xd4\xe6S@\x8f\x0f"\x90\xd2\xcfS@\xdc[k\xd83\x94S@S\xbb:\x14\xe5\x99S@\x8e\xf9\x03\xa9\x97eS@\ni\x0fX\x96\x05T@\xd6\\D\x85\x08\x9cS@\xe6\xfc\xbfo\xc6\x99S@\xa3\x05_\xb1\x9f\xaaS@\xc5\x94\xb5\xa0.\x9aS@\xce\xff\xee\x19\xee\xe1S@5\xe3\xc5m\xc7\xd6S@\xab&\x13\xadb\xd6S@a\xa7\x19?\x1d{S@)\xe2\x98\xf4D\x83S@\x1c\xb3\xd3\xda\xf8\xa2S@\xe5@\xa2W\xc9}S@\xb9N\'\xec\xfd\xe2S@\xcbM\xf1\x89\x99\xd2S@8f\x88t[\xa3S@\x0c\x0b3\x08\'\x94S@:\x9b\xec\xa5{\xf1S@\x06#\xd9\xa9\xc5\xafS@\xc1\xe5\xb7\xbaE\xe2S@\x9a\xd0\xdeW\\\xe2S@\n\xc6\xbc6\x8b\xe9S@\x92\x93[Z\xc8\x9aS@\xb6\xc5+0\x08\x91S@\xe0b\xc3\x0f\x9bfS@\xe0c7\xd8\xb1\xd3S@\xe8\x1f\x17\x9d\xd1\xc4S@-\x90\x0c\x98\xf0yS@j\r(\xa1x\xb2S@\xca\xd5\x06\xa57\xb7S@\x16e-$\xbb\x0bT@\xd9Q\xc4a\x85\x95S@\xaf\xca\xc5L\xbe\xfaS@/\xa3\xf6\xac\x08\xa4S@\xabLF9\xf8\x98S@\xe2\x0el\x1f\x9d\xa7S@\xa4\xfd\xd6\xd3\x0b\x9bS@\x16\x06\xd9z\x01\x96S@\x901$z\xb0\xefS@\x8683[\x04\xc1S@7\x99C\xcaO\x9bS@\x0c\x0b3\x08\'\x94S@}\xbd"\xd0\xc5zS@\x12-\xdf\x89\x8b\xe5S@61{\x13\xac\xa7S@G \x18Sx\xc7S@\xae\xe3v\x9f\xc7\xbaS@Z}:\xfc?\x9eS@\xdd\x0cL\xa6\xd0\xd6S@\xd9s\x8b:\x89\x05T@{\xd4\x8b\xb1\xc8_S@\x16\xdb|2:\x98S@\xe0\xc4\nvo\x90S@\xce\x08\xdc\xd13\xabS@\xa4\x18\xcb\n\xc2\x90S@\xab[\x81\x8d\x14\xa9S@\xa0\xdc:7J\xa3S@\xda\xb6\xe6@\xf2\xa6S@b\x19\xad\x93t\x90S@[\xd4\xbc_\x8f\xe5S@\xac\xab%\xbeJ\xe9S@\x89\xca3\x8c\xa7\x02T@\xf6\x99\xf1\x1a.\xe6S@f8\x81A\xef\xa9S@\xd7\xbd\x99\xd1_\x0fT@\xaeMG\xcd\x88\x92S@\xb05n\x8a1\x81S@\x9e9\xef\xdf\xae\xe9S@\x05\xa1\x14\x17k\x9fS@\xd0a\xeb\xb9\r\nT@\xcbc\xde\xb8\xda\xf2S@\xc5\x9f\xcf\xca#|S@\xd4\xd9\xaaV\x94\xa0S@\xfd\x16\xe5=\r\x93S@\xf9/\xe4)\x86\xacS@[\xdf\xda\xa6\x8f\xc4S@\x85\xdd\xa4\xc7R\xa1S@)\x88\xb9;W\xeeS@V\x01\xbc\nm\xa6S@\xb3\xdd\x0f\xe0\xe5\xbbS@\x81\x05\xdd6\x93\x13T@\xf9\x9bJ\xc0#\xabS@\xc8\x94,s\xd8\x93S@\xe5\x14.\xe5\xb9\xc1S@\xd5\x9e\xfe;G\xa5S@2\\\xd3\xdap\xa1S@\x0f^\xa8\xcbP\xabS@d\x13\xb1\x9b\xb9\xe0S@j\x8b\xf2\xa4\x0e\xd8S@{\x18\xd7\x1b\n\xa4S@\x05h\x07\xa5{\xa1S@\xa9\xec\xa3 \x82\xd1S@\xc9\xc0\x83(\x86\x9dS@\x8d\xf6\xabO1\xa3S@:\xfb\xbb\xd5O\xbcS@\xa1\x8bh\x94\x94\xabS@\xd7\x96\xa5f\xab\xd0S@l\x82\xaa}p\xbeS@\xe5\xa3o\xd5I\xcdS@r\xfd\x99B\x9b\xb1S@\xf1VM\xfcq\xa2S@=\x13\xa8(U\x90S@U(\xf4\xcb\xfd\xf0S@H\x9e\xc9\xdbzzS@\x85ka\xd6\xe9\x9dS@\x1e\xd3\x99\xf3\xc7\x92S@X\xa2\xfb%\xb7\x99S@\xf1\xfa.\xc8\x04\x08T@QH/\xddk\xb2S@\xaf\xb8\xbe\x92Q\x0cT@3\xd8\x1f\x89\xc0US@|\xee\xfe\xd8\xc3\x9aS@7I\x89q\x05\xddS@\xa6>\xcdk7\xc3S@\x16J\xd9C*\x00T@\xab\xac\xc8=\xbf\xf3S@\xc98\xfc\xc5\x12\x9aS@\x8ck\xc8\x95\x03\xbfS@\xb2^\xc1\r\x15\xa3S@\xde\x9b\xbe\x08.\x07T@(\xf8QL\x82\xa3S@\xc5\xbe3\xf9\xfe\xbfS@\xb9*\xd2}\xaf\x99S@-\xf5\xc80_\xbbS@\x17w8\x02\xbb\x97S@\xed\xaa\x92\xf2}\xa0S@\n\xf8\x95\xfb2\xa9S@\xa7 \xd1\xaa\x05\xbdS@\xa8U\xb2\xd5\x87\xc6S@\xec8;KA`S@\x1c\xe9\x0e2Y\xbdS@\xd9zWuq\xd1S@\xbfE\x98]\xcc\xb3S@+;5\x8e\x01\xc7S@JE\xd5\xe4\x7f\x96S@M\x1ah<\xc4\xb6S@v-q\xdd\xfd\xb7S@p|z\x90T\xcfS@\x80\x19\x84\x1e\xdc\xf0S@\xc5\x12\x03\x98v\xb1S@p|z\x90T\xcfS@n[\x0f3\x92\xeeS@\xc6\xe5AY\xbb\x8fS@d\xab\xd9\xb6E\xf2S@c\x1d6\xe3\xd4\xcfS@m3\x92\x06"\xccS@\xd8\x98\xb3?P~S@\x1d\t\x83\xb5\xba~S@\xc5\xc0\x90H\x86yS@\x10\\}\xb6\x1b\xbaS@\x91\xbf\x9b\t\xe5\xc7S@\xe4S\xb3l\xa8\x91S@\xdb\xd1\x95j1\x0bT@\xea66C\xfc}S@\xefaa\xb9\x1b~S@\xb4\xbe\t\xa7\xb6}S@!Z\xdf\xae\r\xafS@\x95\xa1\xc6\xfa\x1f\x8fS@\x02\x1b@\x07?\xb2S@kE\xe4\xbc4\x80S@\xb2;\xfa\x00\x1c\xd9S@K\x8f\xbdf@\x93S@[\xe9\xcdfoBS@l\x02\x91\x9ae\x93S@D\xe1a\xf6\xce\xd5S@\x88\xa9f\x9aR\xedS@\xf8\xf3\xa4!\xc7|S@\x8cL8\xfe\xda\xcfS@;\xcapp\xdd\xb7S@#j\x0c\x0b\xd0\xe8S@\xb9\xdb^}\xd6\x93S@Q\xa3B\x0c8\x90S@\x06\x99\x010\x1b\xceS@\xf99\xc6\x8b\x8c\xcfS@\x08*(F\xc9\xe9S@\xb4Yqd:\xe3S@f\xbbG\xdc\x02\x7fS@{\x1e\x14\xec8\xe9S@\x83L\x06\x1b\xd2mS@\x94\x90\x11I\x1e\xe9S@\xee\xca\xb9\xc7\xc5mS@\x8d\x1dOB\x85\x8fS@r^\xfd\xd1\xbf\xb8S@\xbb\x01]\xd5\xafzS@\xf45V.\x1c\xceS@\xf9\xbaE\xd1\xa4\x85S@\x07\xa5\xc5\xf9\xe5\xdcS@D3\xbcJt\x81S@q2\xaf\x86\xb1\xa7S@\x8a65K\x1c\xb0S@#+@\xb5;\xb7S@\xd99\x1e\x9c\x00\x94S@\xd2\xed\r\x9d\x89ES@z\xf3\xb8\xf2\xe9\xdeS@ai\xc0\xb6t\xcdS@\x18\xd4\xd4,\xbc~S@.\xa7\x01k\x11\xd4S@H@\xccAe\x95S@\x15\xd8n\x00u\xa7S@\x8d~x\xb2\xc0\xadS@\x89\xcf\xeb\xe6~\xadS@\x9a\xaf@\xf49\x95S@\x15\x14\x8d\x7fy|S@u<;\xf2\xe2\x95S@\x17\xd8\xd1\x84w\xcdS@\xad4\xef\x05f\x8fS@\xc9vX\xcb\xb8\x8dS@7N\xe9\xad\x8a\x88S@\xcc\xe4\xfbE \x94S@;\xc6z\x8d#\xddS@)\xac\x1d8\x0e\xcfS@\xeb\x9fU\x11\x7f\xabS@\xeb\xd2Lw\xfa\xf9S@\xc8e1\xe2\x8c\x8cS@=P@\xf9[\xacS@\xde\x82i\xe6h|S@\x90\xbc\xd3\x14g\xe7S@w\xaa\xc4,E\xf4S@M\xe3\xe7\xa1\x98vS@\x85H\xa4\xdb\x19\x89S@g,9\x06\xcb\xc9S@\xe04>Oq\x91S@\x84m\xd7\xe9\n\x95S@5\xf80uK\x0eT@\xb5H\x88]\x9b\x95S@\rR\x19\x81\x02\x89S@\x83\x99]\x18\x97\x94S@2?\x83\xf5<\x86S@\xd2j\x18\x8d\xd3\xc6S@\x8b\xfb]E`\xabS@\x94EC\xd5a\x98S@G\x87\x85>\x8e}S@\xcd\x91\xc0\xf5*\xabS@\xd54t66\xf2S@w\xc2\x16(\x1d\xabS@\x9dJ\x9c\xfa7\x99S@Gx\x95\xfb\xdc\x0eT@\xa7l\xbeN\xdd\xf2S@\xcd\xc1\xb4\xf0~\xaaS@\x9e-\xafq\xf2\x8cS@C<\x0c$Q\x88S@-\x9a{f\xce\x96S@#6?\xe2\x99\xd6S@\\j\x1d\xce\x90\x99S@\xb4\x11\xdeS\x02\xa9S@\xdb|[\xdc\xe3\tT@\xf0\xe2\x07?V\x87S@\x86\xc6_\x84\xf6\xe8S@\xcc5\xc6\x00_\xaaS@\xebw\xaf\x175gS@\xe5\x98\xdd\xc9n\x9bS@L\x95\xccvX\x87S@8\xc0\xbf\x18h\x9bS@\xb1n)\x94\xcc\xb7S@|\xfft\xd4\xff\x94S@\x8b\xad\x96\x06\x94\xb6S@\xdf\x90\xea\xf5q\xa9S@h\xf2\x03f\'\xacS@\xfc\x8e\x17u\x82\xc4S@t\xb8\xd4\xc20\x99S@V\xc0\x1b\xd5\x05\xc9S@{\xa0\xc8\xea?\xb7S@\x15\xfe\xf3\x83\xf8\xe1S@Q\xfae\xfaE\xa6S@4o\xf9\xcb\xc0\xc7S@\x89\xe4\x17s\\\x9bS@V\x9b\x14,U\xe2S@\x14H\xbc\xdc\x14\x9bS@\t\x16\x17z\x88\x07T@!\x1a\x90tl\x9bS@\xc4\xc4,\x82\xb4\xf0S@\x12U\xd7u\xe5\x9eS@\xab\x17\xe2\x19\xee\x9cS@MG\xf587\x95S@+\xeb\x19\xebx_S@\xdct\xc5\x95\xd0\xc7S@]\xba\xfe\xf4\xb1\x9cS@sN\x19\x9d\x16\xd1S@\x8f\xc9\xedb\xd5\x0bT@p2\x81\x80\xea\xa2S@\xfc\xa1i\x1b\xf1\x9dS@cL\xde\xa4L\xbdS@iy\xa1p\x8a\xbdS@\x92h.v\xc9\xeeS@(k\xcd\xbaS~S@\xb6X\x91\xeek\xf1S@\x05X\x86\xeel\x9bS@\xc1\xd1vF\n\xa4S@\xf8j\xee\x1f\x12\xa0S@k0\xb4\xfb\x18\x9cS@\x03f^\xfa\xc5\xf2S@L\xdb\x06.3\xa3S@\x11\x8c\xdez\xaa\x9eS@GD3\xfdy\xa2S@\xf7\xaf\x1an\xb0\xb0S@.\xfa\xb6J\xbe\x99S@x\xf9\x91\xa4\x83\xf2S@\xf1\xca\x9a,>\x08T@\x9c\x0eN4\xfb\xf6S@\xee\xde\x84\xc3\\\x9aS@\x02\xf3\xd0}\x14\x12T@=\xab\x13\xc5\x08\xc1S@\xf4\xb4\xaf\xe7\xbf\xf3S@\xe9\x1b\xa5\xe0\xdaUS@ \x9f1\xc3+\xa1S@HD\xe7\xf4n\x08T@\xb9Un\xca<\x9cS@\xba\xe8T\x17@\x90S@\xcc\xdfx+s\xbbS@\xc0\x1b\xe2\x84\x00\x86S@$v\xc86.\xbcS@i\xf0\xf8/\xea\xaaS@\xdd#\x93s\x0f\x9eS@{\xa4\x8crV\xc2S@\xfb?\xfd\xc3\x9e\xe6S@I\xb4Y\xaf$\x98S@\xb0\\v\xc7D\x80S@\xa2\x06pq\xa4\xcfS@\xcb&\x8d\x0c\x06\xebS@qcVM\xc6\xc4S@\x1b\x05\x1a\x9fh\xbbS@zpn^[\x9cS@\x01&\xe6w\xf6\xbeS@\xaeUqk\x06\x9aS@\x176\x07\x99\xca\xa3S@\xb5H\xec\x89\x00\xf1S@\xec\xa5\x99V\xe4\xbbS@\xbbBz\xa0\x85\x92S@+\x80\xa4|\x15\xa3S@8\x8a\x9f)\xd0\xf1S@\x86\x99\xd5\xa4Q\xfeS@\xbc\xba\xcbS\x93\xabS@\xace\xe0\xd0y\x97S@\xf3Qg(\x13\xdaS@\xa5\xff\xfa\xf7\n\xcaS@\x12@\x9f\xf6`\xe4S@\xf2\x06d\x82\xc9oS@^\xac\xe9m\xc1\xaaS@\xace\xe0\xd0y\x97S@\xfdh\xbe\xb0\xcb\xc2S@ns\xa0\xcaB\x9dS@\xa8\xe4\xb6\xc6\xf4\x99S@\x81+A|\xe9\xabS@\'G\x85\x17%\xa5S@\x08s\x12\n\xca\xa5S@\xaf\x98\xce \xf6\xb9S@2\xbe\x85)\xf5\xeaS@S\xfcr\x1f\x1c\xebS@\xe2<\x87\x8b\x91\x95S@\xe7\xf9l\xea\xb5\xa5S@"\x0cY\x8d\xa7\xbaS@\xcf\x1f\xff\xf8a\x90S@T@\xd6\x88\xf7|S@=\xf4y\\\xa8xS@\xd6v^{E~S@\xa2\xf44GJ\xeaS@\xfaT\xca\' \xf0S@\x92n\xb8\xf8\xb3\x93S@X\x0fr\x00\xd9\x97S@\xbb\xbb\xa2R\xbe\xe2S@\xc1i2K~\xe5S@s\x12\xf8d}\xadS@\xaf!\xcf\xb1!\xc7S@\xeb\tU\x9b\xf1\xc3S@6\x03U\xa4\xbd\x9aS@\xff\x8a\xa5\x9a\xc8\xa7S@@tl\xec\xa9\x9aS@\xde\xf1\xffN\xfd\xa8S@\x83E\x96\xb9\x98\xc2S@)\xfbC\x99a\x81S@\xebE(\xc0X\xd9S@\x8a\n^\xae\xbc\xabS@(\x85x\x8f\x92\xc5S@\xe3\xdf\xd1\x04\xb6\x92S@\xe7+ \x9d\x93\x98S@=\xb4"\xe5[\x95S@\r\x9e\xe7\x80!\x04T@\xb9\xdd\x91FC\xdbS@d\x9c\x95\xb8\x1c\x03T@s\xb5\xd9\n\x83\xb1S@\xff\x82U\x92\xbf\x99S@\x04\xc81\xf5 \xb5S@5\x1a\x12~\x1c\x9cS@\xbc\xd5\x95\x14\xea\x8fS@\xedZ\x04H\x19XS@\xa8\xc2\x9f\xa9\x8f\xa4S@w\x8c\x85\x8c\xa8\xb1S@\xaf\xe38\x9c\xa5\x96S@\x9e=\x87c\x03\x91S@\x94D\x18zU\x96S@I\xfb\xa2\x05x\xa9S@\xd2\xaf\x8a\x8e\x0f\xcdS@tv\xb4P\x02\x96S@\xa3Ewa\x83\x95S@\xe3\x90\xf3\xcf\x9d\x87S@\xdd\xa7\xb9\xdcC\xb0S@\xe3\x12gy9\xbcS@\xaf@\xd2F\x03\xbdS@\x12C.\x17\r{S@\xe6\xa2\x19st\x99S@\xa9;\xe9\xc9\xfd\xacS@\x0f\x1b\xfeX\x10\xd6S@\xcf\xb6_\xfc\x90\xe5S@\x7f\xd6\xa49M\x87S@k\x11$\xc5;\x7fS@S\xdc\xe2\x9a\xbe\xbbS@\xee\xd9\x9d?\x03\x8fS@\x1e\x11A\xfb\xc8\xaaS@\x9b,\xff\x8d\xeb\xc2S@`\xd65\x87\xb8\x81S@\xf9^\xc3\x1e\xae\xbcS@\xc7\x93x\xf7<\x99S@\xc9 \xa4\xa2\x18\xe2S@\x99\xfew^\x12\xebS@Xu.=\'\xb2S@C\xdeYi\xaa\xb7S@t1\x8e]#~S@__\x87\x90-\xe7S@\xe4r\t\x94\x9c\x86S@*\x1cG|l\xe5S@\xb0\x83\x03s\xc8SS@\x1b\xbc\xbe>\xb3\x86S@]\x8b\x04\x01\x05\xb9S@iX\xebT"\xb9S@\xa9V\x04y#\x96S@\x16(\x8c\xdf\xab\x9cS@:\x94W\xd1\xc7\x8fS@\xdfLlw\xdc\x9cS@\x07L\xd5\xa5\xc2\x9cS@\xeb\xa5\xe7\xdb<\x90S@=\xffa\x8a\x1cxS@\x94\x12\xae\xf5\xca\xc9S@)\xcc7X\xbb\x8fS@P\x8ba~\x94\x9dS@\r|,\xec\xc2\x99S@\xe3\x87Qiy\x99S@\xf5\xae\xc5\xdb\xb8\x8dS@T\xc2d>2\x9aS@fD\xea\x04SwS@zS\xce\x1cK\x9bS@\x05\x1di\x17\x17\xb0S@\x0e\x1d\xbf\x13\x85\x97S@CB\x8d\x0e\x1d\x9dS@&mA\x1e\x85\x9bS@M\xe3\xe7\xa1\x98vS@\xca7\xaa\xce4\x9bS@R\xa6\xbd\x9c;vS@\x0b\x0b\xd56\xf0\x9aS@z\xaa\xfa\xe9.\xf4S@Q\x81\xf1\xc1=\x9bS@\xf7\xe6\x90,_\x9bS@\xd4\xf3i\xa0\xea|S@pJ\x08\xce\xfb\xe8S@m\xca\x87<D\xabS@\x9f\x1b\xcb(\xa0\xfbS@\x12\xa9:\x0e\x90\x91S@\x18\x00\x16F\xba\xe1S@\x12W\xdd\xf5\x13\xc7S@7\t(\xe7\xc0\xadS@\x8e7J\x88\xc6\x96S@\xbaS\xd6\x1b\'\xa7S@pQ\xed\x05\x95\xc6S@\xbc_\xe9\xca\xe9\x7fS@\x81=\xe7\xc9\xad\xe8S@\x7f4\xc9j\xc8\xb7S@1ky=\xfb\xb7S@I\x98q[\x8clS@\x18\x00\x16F\xba\xe1S@F\xadT\xfa\r\x96S@\x03\xd0\xecqs\xa5S@\xf0\xc1\xb2\xa1\x1a\x92S@\xf8L\xb2\x0eT\xacS@\x14\x84zN\x19\x8aS@\xd2\x0e\xec\xee*\xb9S@\xd8\xae\xd6\xd6\x08\xd7S@\xd3\xf9\xb08E\xc9S@\xcd g\xcdk\x08T@\x80uc\x7f\xe5\x9bS@\xd9\xdaa\'\xee\x14T@E\xc86/s\xbcS@\xf4c\x97\xfa*nS@\xab\x8e\xa1s\xa3\xc6S@\xce\xb3\x19\x9cl\x9eS@\xd7\x84\xa4\xd30\x12T@\xbc5_\x9ej\xa5S@k\x04Z@p\x9eS@u|\xd5tq\x98S@E\x90\x1cE\xe5\xe7S@\xba\xda\x1e\x9a\x12\xa4S@:\x162e,\xa7S@@\xcc\xbd\xd6V\x86S@\xcd\xc1\xb4\xf0~\xaaS@f\xef\xe9\x1a\x06\xa8S@\xa92\xbeJ\xd2\x9eS@\xd4\x0caF\xe3\xa3S@y\xca\x10\x9b\x0f\xceS@\x03\xe6\xb5\xc4\xf7\xa9S@D\xd01\xdbw\x94S@\x8eutM\xa1\xeeS@O\xa3|\xf4<\xb9S@.\xaeXF\xd9oS@#\xb0\xb5>\x0b\xa9S@\x149\xa6Xa\xaaS@\xd6q\xa9t\xad\x94S@vt\xea\xec$\x98S@\x8b\x9e\xaa\x8f;\xb1S@\xd0\x9fg9~\xc1S@\xd7\xf0knGpS@\x9d/\xa5\xb2\'\xc2S@\'\x0fg@O\x94S@c}\x9a}\x01\xedS@D\xe0\x08b\xd3\x0bT@\x1c\x99\xc8\x97\x84\xa9S@\xc7\x81T\xbd<\xacS@t1\x8e]#~S@L=\xe2E\x95\x95S@\xf3\xe0\xc8\xa3\x0b~S@\x94u\xd8\n\x0c\x97S@\xa1h\xf2\x98\xa9\xd6S@\xbe\xb3\xb6YC\xb5S@\x07Z\xa4\x88W}S@\x0e\xd8wd\xd2\x94S@-51"W\xa8S@|b{\xc7\xf6\xaaS@f\xaaV^\xff\xa8S@IR\xc9\xa9\x81\x91S@~u^\x0bf\xa1S@\xce\xa1\xc7PE\xa4S@\x02\x11\xdcf>\x9cS@reI\x07\xaa\xcaS@\x13|_\xca9\xaaS@6\x10:!(\x82S@ F\xc4\xe4\x86\xe6S@\xde\xb4\xe1\xe4\xbb\xeeS@>2,\x98=\x94S@\x85B\xc7\x95U]S@U\xf2\xe9[\x02|S@\xbe\xad\xaeV{\x8fS@;\xea\xb4\x02\xd7\x95S@W\x94\x93\xeb\xc3rS@MaZ\xe2\xca\xb9S@d\xfbv\xaa\x95\xc5S@\x05\x89c\x8e_\x8eS@\x0e\xd3LR\xbe\xe2S@A\xa3\xdfGy\xf1S@\xcb"d\xaa\x95\xa2S@\xbc!}\t\xdb\xf2S@S\x81\xef\x03d\x95S@\x0e\x9a\x06B\x8c\x81S@h\xcdt\x1a:\x94S@t\xc8\xe3y9\xf3S@\xb4Yqd:\xe3S@B\xea\x1a\xdf(\xa2S@u,\xda\xf7\xb7{S@\x92A\xc3\xda\xce\xaaS@K^\x17l\xc8\xf3S@\xcfj\xbdBT\x0eT@o\xa0\xc7e\xd5\x8fS@z\x83sg5\xc5S@\xb8"z\xcc\x9e\x0eT@\x86#P\xbc\xbd\xc2S@\x8f\xfa_\xd0\xf8\x93S@>\x17\xcc\x8f\x92\xc5S@rZ*l\x1e\x8fS@K\x86\xb02{\xbbS@\xac\x17\xa0@\xab\xb0S@k\x15\xf3)\xd0\xf1S@WW\xd1\xf3\xac\xc8S@O\xf1>\xbb\xd0\x9fS@\x85\x0bH\x8c&\xb9S@\xa8\x03\x16\xcf\x18\xfcS@J&\xb1[c|S@:]\xc5\xc6\xa8\xb4S@Y>eu\x03\x8dS@\xb3V\x19n\x00\xa7S@\x94\xebE\xa6\xc3\x95S@G\x08\xa3\xf0\x05\xebS@\xc6\xf9\xe1\xd0\xf5\x08T@\x7fj\xc3\xe5\x0c\xa4S@\x1f\xdd\xeb\x1e\xaa\x93S@\xd0\xa4*%%\xabS@\xf9\xf4\xb6\x90q~S@\x10\x95\xeeI^VS@\x8d2\xcd\xe8\xa1\x98S@\xc3(j\x1c\xc7zS@\xff\xa9\xd1\xca)\xe9S@\x8c{z\xfbB\x97S@\xfe\x02\xf3\xbd\xc0\x97S@*\x8e\xe8\x0b\xc5\x81S@*\xf0Y\xef\xb1\xbeS@\xb4\xc5\x89.\xe6\xc6S@\x98P \xd0x\xc4S@{\xce\xc8cC\xfeS@-\t\xa0J*\xdeS@\xde\xb6\xc2\xef<\x95S@\xa9\r\x0cq\x07\xbfS@N\xacy\xb4\xc6\x87S@%\xcf\x9fy\xfazS@\x1e`L%\xdb\xbbS@\'\x8ak\x81\xf3\xafS@m\x80\xad\x14v\xdfS@'
p35
tp36
btp37
a.
