# Supplementary material for: Sea ice drift data for Fram Strait derived from a feature-tracking algorithm applied on Sentinel-1 SAR imagery
Source: Data Brief. 2018 Apr 19;18:1410–5. doi: 10.1016/j.dib.2018.04.034 (PMC5999601; doi:10.1016/j.dib.2018.04.034)
Supplement: Supplementary file 2 — Supplementary material [file mmc2.zip › fs_s1a_data/HH_filter200vec/FramStrait_HH_20141123T073704_20141124T162608.dat]

(lp0
S'S1A_EW_GRDM_1SDH_20141123T073704_20141123T073804_003406_003F8B_AEA2.zip'
p1
aS'S1A_EW_GRDM_1SDH_20141124T162608_20141124T162708_003426_003FFF_839B.zip'
p2
a(cnumpy.core.multiarray
_reconstruct
p3
(cnumpy
ndarray
p4
(I0
tp5
S'b'
p6
tp7
Rp8
(I1
(I409
tp9
cnumpy
dtype
p10
(S'f8'
p11
I0
I1
tp12
Rp13
(I3
S'<'
p14
NNNI-1
I-1
I0
tp15
bI00
S'\x01\x06\xd4\xe9\x91\xdc\xd4\xbfzp\x92\xbc\x8e(\x15\xc0W\xc3\x81\xdd76\x1b\xc0\xc7i\xa5\xc4~\xd8\xe0\xbf\x9c\xdb\x02\x9c\x93$\xfe\xbf\x87\xe1^\x9e\x06\xfe\x0e\xc0\xe9\xf5\xe9\xff3\x14\x1d\xc0i\x18\x90\xc8\xa4M\x00\xc0$\nN\xd5\xfd\xac\xf4\xbf\x19\x83\xbd\xc4V\xb0\x1b\xc0\xa8m\x00\xe2\x18\xd6\x1b\xc0)w\x93\x80\xce)\x08\xc0%\xe7c\x817\xca\xf4\xbf\xbazg/_\x02\x06\xc0\xe6\x91<C\xdcR!\xc0e\xfb_\x04X\x8b\x00\xc0|\x1d\xc3\x1eb\xf0\x17\xc0\xbamU*0\xa4\x19\xc0\xd7\xf6{\x1e\x0bn\x00\xc0=\x83\xe0-\x9e\xff\xb4\xbf\x19\x90\xef\xab,,\x1d\xc0N0R\xae\x8ai\x12\xc0o\\v\xca\xa3"\xe1?P\xb8\x90\xd1\xba@!\xc0\x1c\xdb\xd0\xffLT\x03\xc0\x81\x17\xa7\x85\xbf\xb1 \xc0\x1f\xfc\xdcD\xaf\x1a\x15\xc0\x9f\x0c)X\x86\x18\x1c\xc0\xc1\xdbn\xe0\xcd\xf3\x17\xc0Ix\xden\xf0\x81\x19\xc0\x90-\xae\x88\xd7\xe6\x1e\xc0G,$}Y"\x07\xc0\x84\x86\xb6\x1d\xf0\x88\xf7\xbf\xfb\xc6\xeb-\xbfA\xe0\xbf{7W\x8aC\xb3\x16\xc04\xd3D\xaf\x8a\x07\x15\xc0"\r\xa1\xb5\xb3\x14\xf5\xbf\x03\xef(\xc6V\xb0\x1a\xc0\xafwp\xb5\xd0Q\x17\xc0\xae4\xa5\x1d\xe2>\xff\xbfm\xee\xcbq\x85z\x1b\xc0\x89\xb8\xe2+A\xca \xc0\x1c;\x0e\xf8i\xf1\x13\xc0\xfa\xa5\xfe\x05/\xeb\x1a\xc0\ny\xc5k\x9c\xd0\x19\xc0\x16!\xfa\x0f\xec\x13\xf5\xbf\xea\xb5\xe2\xc2\n\x00\t\xc0s\xa2|\x18\xab=\x13\xc0\x175\x8a\xf8\xff\xfb\xf4\xbf\xdb9\xda\xa8\x9b\xac\x15\xc0Qm* {\xac\x16\xc0\x89:0v\xdb\x8f\x00\xc0\x17\xa00L0\x02\xfa\xbfTM\xecBV\x16\xf5\xbf\x07\xbf\x04\xba\xdf\x00\n\xc0\xc6N\xb2\xd5\n\xb8\t\xc0\xbe\xf0L\xd6\xbe\x1f\x15\xc0 %c>`\xda\x1b\xc0r\xc9\xd8\x9f\x88\x01\x0f\xc0=\x89\xeb,_\x96\x11\xc0,yp\x05\x0e\x83\x16\xc0\x10\\\x97\x08\xe5;\xff\xbfg\x00\xe2\xce\x8a\xab\x14\xc0^W\xea\xfb\x7f\x1b\x11\xc0\x0b\xac\xb2xVy\x1d\xc0\xee\xb7\x97\x0e\xab\xe6"\xc0\xa48\x8c\x00@\x0b\x0f\xc0|\xd7\th\xcc\xd6!\xc0\xcb\xd3\x84\xbfm^ \xc0\x95\x83x|\x9d\xc1\x19\xc0e\xe2\x05"\xe3>\xff\xbf\x90\x1b\xfd\x83\x96\x82\x03\xc0J5\xe5\xd12\x87\x1b\xc0\xbe\xda=\xc4\xac\xfb\x16\xc0\xfd\xe7]\xa5\x0b\r\xff\xbf\x06b\'\xfb\xbe8\x19\xc0\x04\x95^\xa9\x97\xf9\x0f\xc0]b\xbed\xeb\x15\xd8\xbf>S\xc3\r\xb7z\x13\xc0\xce\x8c\x8e8e\x0c\x17\xc0w\x18\xfdC\xd9\x87\x19\xc0\xf0\xd6M\x12\xec\x03\xff\xbf7\xdb\xb1E\x90n#\xc0!\xea\xe6\x98y\x82\x1a\xc0\x0c\xb9\xf5N\xc0\x8c\x1a\xc0\x07\x10X*<\xdd\xfe\xbfQ\x80y`.Q\x00\xc0u\xe0N\xe8t3\x1b\xc0[\xc4\xfe\xcdWg\x0f\xc0p[\x1dC2\x08\x10\xc0\x8e\x11\x84\xa2f\x8e\x00\xc0\x93s=0\x8aA\x17\xc0\xce\xcc,\\&\xfc\x02\xc0\xfbm\x15\xae4\x88\x05\xc0\xdc\xeea\r\xb6\xe5\x18\xc0<\xd5\xa2o\xccM\x1b\xc0\xa4_F\x13\xc1q\xeb\xbf\xeb>\xee\xbb\x1f\xd7\x14\xc0\xbc\x82\xa7.\xf6]\x17\xc00/\x96\xbd\xeaz\x18\xc0L\x9c\x8e\x1eY\x92\x18\xc0\xb8c\x95Vd\xb0\xfe\xbf}m\x1el\xd1\x19\x1a\xc0x\\r\xc5\xb9\x0c\x17\xc0"\xb3\xef+\x7f\x85\x1a\xc0\xd2\x14}\xd0m\x8c\x1a\xc0:c\xc8\x07J=\x18\xc0\x80T\xcc\xb3\xf4b\x03\xc0\xd6\xbc"\x07\xdcm#\xc0\xe4\x91\x9c\x9eX\x03\x00\xc0\x0b\x16\x98T\xbb\x18\x03\xc0\xf5-\xfeY\xc0\xfd\xfe\xbfrS\x08\xb4\xac\x9d\x17\xc0\xafYq_k\x86\x00\xc0\x9a\x7f\xcb\x8fW\xb9\x0b\xc0\xc6]^M\xb3\xc9\xfe\xbf\xdb\xf7D\xf1\xe2\x03\x1b\xc0\xd9SBr\x1d5\xfd\xbf\xe7y\xa93/\xf5\x1b\xc0\xae\x84\xe9\x88\x05\xbd\x05\xc0\x8bn\x8a\x8a\xe5%\x1f\xc0\xdd\xbaUga\xaa"\xc0\xbbKpw9\xd9\x17\xc0\xcde\xe20\x0f|\xf8\xbf`M\x99\xc2\x00\x95 \xc01\xb2\x0c\xa8\x91\xaa\x03\xc0\x18\x91\xf9\x0b\xed\xd2\x00\xc0\x1aF\xd9\x03_\x7f\x0f\xc0\xbf\xb9\xa5\xec*3\x16\xc0~\xa0U\x1b-D\x16\xc0\x84T\'\x85rA\x1c\xc0\x06\xb7\xc2\xdc\xd9\xb3\x10\xc0\xd7\x0b\xe1\x0e|\x1d\x17\xc0{\xea\xf3\xd2\xdc \x1d\xc0\xd7\xf8>\xd9J\x17\x12\xc0=m\xe0\xa0d}\x1a\xc0\x01\xfdF,^\xef\x13\xc0;\x9c\x8b\xd7\x16\xbf\x1b\xc0\xb0\xb9\xf7%\x0f\xa1\x1a\xc0\x12\x9fM>6\xc4\x17\xc0`n\x05xK\xc7\x14\xc0P\'\x1b@\x17\x80\x18\xc0\xda7\xd6(\xea\x1d\x1d\xc0^\r\x082\x82\xa0\x01\xc0\xc64\x7f\x17Ue\x10\xc0\x10\xf2\xef\x06s:\xde\xbf\x89\xf6\xd9u\xb3\xc6\x1e\xc0[\xd8\xf1fea\x0c\xc0\xd6\xc8\xb2\x04\xbf,#\xc0=\r\xd0\xfd\xdd\x18\x1f\xc0Auv\x06&\xdb\x1e\xc0>\xadd8K\xcd\x17\xc0r\xfeI\xd0/\xe1"\xc0\x9d\xf5\x1d\xd6cq\x0f\xc0\x88\x11\x05\xdb\x02\xd9\x19\xc0W\x01j\xb9,\x11\x1d\xc0/|h\xeb\xba\x00\x11\xc0\x80#&(\x08\xe7"\xc0\xe5\xb8zbd8\x11\xc0\xadW\x13\x15\x17 \x15\xc0\xe7\x96\x06M\x83@\x18\xc0\xcc\x1d\xf9\xdf\x08\x12\x10\xc0\xc5\x946\x01"\xc8 \xc0\xf0\xc5R\x8bHN\xfc\xbf%\x14\xb1\xc9\xf0\x0e\xe0\xbf[.7\xef\x18I\r\xc0d\xa9w=b\xb1\x06\xc0|\xc2\xbd\xefj\xe6\x18\xc0\xff\x1c\xe6Pe\x16\xd8\xbf&\xd5\xa3Y\xfb$\x0b\xc0\xec\xe2\xafES\xa9\x01\xc0\xf5\x9e\x0e\xb8\xc9\x8f\x18\xc0\x98\x9e\x1c\xe5G\xad\r\xc0\xa7+A\xa3V\xfc\x0f\xc0\xd8+\x00\x1c\x11\x9c"\xc0\xdf\x9aI\x82\x17q\x1b\xc0\xe7sLI\xa5{\x19\xc0\xc9}.\xa5Y\xe2"\xc0@\xe1f\x13\xd7\x89\x03\xc0\x10[P\xb0!\xc9\x1a\xc0\xf2k\xd0%Y\xb5\x1b\xc0\\\xa1\x82\xc4U\x00\xcd\xbf@\xa9\x82\x8b\ny\x19\xc0_\xa8\x8a,A\xd6!\xc0@\x952\xc5z\xb8\xfb\xbfD+\xea\xe7\x06\x8a\x17\xc0\xceZ\xd0\xa3\x15t\x16\xc0\x88\x0f\x96s\xd1\x95\x17\xc0\xa1 \x95\xb8\xae\x90\x1c\xc0\xab\x9dWg\x96| \xc0\x02\x9dK36\xdf\x1f\xc0\xd8\xc7-\xb2G\t\x00\xc0\xbfe\x1a\xfe)\x84\x00\xc0\xcea?\xeew\xe7\x1f\xc0\x84t\xd2dx[\x1a\xc0\xca\x9a\x8b>d\x7f \xc0\xf8\xecA\x05\xe1I\xd5\xbf\xa1\x16\x86a\x8f\xaf#\xc0\xe2\x1b\xdc\x89\xa0\x8c\xf0\xbf\xce\x91E\x1b\xc1\x16\x11\xc00\xe7\xc0C\xe3Z\x0c\xc0\x8c\x85\xc1\xad\xae\t\x10\xc0\x16KE\xd8\xe7\x90\x11\xc0l\x8b\xb3Ng"\xf7\xbf\x01\x7f\xbe\xf9K\xc1\xfd\xbfyI\xe8\xc0\x01t\x18\xc0\xdc\x04\xfeg\xf1\x02\x14\xc0i\xe8\x01\x9e\xff\xfb\xda\xbf\xb2C\x94a\x85p\x18\xc0\xa3\xd3j\x7f\x8f\xa7"\xc0\xb3\xe1\xaf\x82\xae\xa4\x14\xc0)\x90\xd40\x1d\xf0\x1c\xc0\x86\xbcV\xb8E\x1a\x1f\xc0l\x17\x13\x84\x00\x10\xea\xbf\xe4m\xd73G\x8f \xc0udL\xf3N_\xdf\xbf\x03P:d\t\xcd\x14\xc0J\xf4B\x13\xa5\'\x17\xc0G\xfb\xecf\x17\x08\x03\xc0@\xe9\x0f\xe8l\xe2\xf9\xbf\xce[\xb3U[z\x03\xc0HW^\x8e\x08\xd2\xdd\xbf&\x12\xdf\xee\x9e\xa3\x01\xc0b\xc6\x93\xf1\x98K\xd8\xbf\xe9\x18%\x18s\xd0\x14\xc0\'\xebh\x1cD[\x03\xc0\n\xa7\x12$*\xfa\x0b\xc0\xad\xd9\xed^\xc6\xfd\x11\xc0\xa5\x9aS\xcc\xdd\x7f\xfb\xbf\x94\x06\xaf\xde\xc4\xfa\x01\xc0\x84j\x9cTv\xf9\x15\xc04e\x944D\xe0\x17\xc0\x80\xd9\xd3\x1f\x1b\xde\x01\xc0\x0c\xed\x00\x00\xdd{\x03\xc0\x0f\x02lq\x91\x90 \xc0!\x7f\x0e\xe9\x8bM\x1a\xc0\x02A\xf7\xe5\xa8\x1f\x16\xc0\xab\xa2;X\xbb\x9f"\xc0\x1d\x8a\x96\x80\x9e\x97 \xc0\x05\x0f\x97\xc8\xf2\x10\x1a\xc0\xf9\x0eu\x83\x8b\xdc"\xc0\x9f\xb3\xaa\xc1\'\xe2"\xc0\xa2ws\x9e\xc6\xe7"\xc0\x87\x01\xd7\x1c\xdd\x88\x19\xc0\xaa*\x8aZG\xdf!\xc0\x03\xe4\xc2\xb9\x97\x1c"\xc0\x06J\x9d\xba[W\xd8\xbf\xb6\xba8\x03\x8c|\xe1?\x9c\xfc\xfe\x83Qf#\xc0\x82\x04a\n\x15+\x12\xc0\xb1\xf8w\x9a\x91\xe5\x19\xc0s\x10\xb3\xc7\x15\xb1"\xc0\x96\xab\xfe\xfd\x03\x18%\xc0D\x91@\xe9s\xae\x01\xc0\xd2\xe2\xe3D"<\x16\xc0\xcc\xf1\xa0f\xf7\n\x17\xc0\n\xd8b\xf9]\n\x18\xc0\xe1\x0b\xc4\x11\xca\xb2\xbc\xbf\xe0\xcb\x927\xd1&\xf2\xbf\xad\xd5NF\xb9%\x1c\xc0ix\x81\xde\xd2\x80\x05\xc0\xd4c\x16\xe3\xe9\x90\x18\xc0\x9b3\xcf\xf0\xdaN\t\xc0\x85_\x055<L#\xc0\xded\xc8\x05\x1e*#\xc0\xd4.WU\x8f\xa6\x1e\xc0~\xa3!\xb7\xae\x04\x1f\xc0\xdc\x93\x03\x81\xfd\x1d\x1d\xc0\xea\xfb\x88\xfeD\xca\x1b\xc0\xf7\x9e\xd3\xca\x17>\x19\xc0$\xe0\x06\xca\x8bx\x1b\xc0\xc4R\x9e\xd5\x99\x0c\xff\xbf\xebI\xc3\x83\xb9 \xe9\xbfKh!\xe2\x03\x18\x19\xc0\xd7+\xba\xb4\x85\xbf\xfb\xbfj\xc4`\'\x9f\xb4\xfd\xbfC\xaa\xfbZL\xc2\xa2\xbf\xd7\xe2 R\xa7\x81\x1a\xc0\xdc\xc2\x8f\x7f\xad\xfa\xdd\xbf\x01\x8b\xe7\xc5\xcb\xa9\xf7\xbf\xbd\x92\xad\xeb\xd5x\x19\xc0\x168b&\xc7\xaf\x19\xc0d##\x87et\x00\xc0\x9f\xe4B\xb2C:\x00\xc0F{;\xdcy\xa3\x16\xc0u5\xcb\x97\x00\xbc!\xc0\xc1\xa1\x13w\xeb\xd9"\xc0\xec\xc6Tg\x81\xec"\xc0\xc4m\xad\xa7,\xa2\x10\xc0\xb0T\xad*\xff\x81 \xc0Ke\xd6\xadt\xba\x1f\xc0>\xa9\x13\xbd\xd5\x0f\x17\xc0*Qq\'P\x90 \xc0\'w\x012d\x82\xd1\xbf\xd0\xb6\xd0\x82z\x9e \xc0?"\xc3.>8\x16\xc0\x0f\xff\xf1`\xe5\xa4\x1f\xc0[\xda\xc2\xd2\xacD\x1b\xc0^\xf5\x93\xecF\xb0\x17\xc0"\xe2\xec\x1cY7 \xc0p\xac\xf2\xefW\xc3\x1c\xc03P\xdb\x00@\xf9\x1f\xc0\xef\xc2avv\xf0\x1f\xc0\x1dB\xba\xe3\xd12\x19\xc05JV\x06W\x91"\xc0\x1b\x9d1\x9cL\x99\x16\xc0<m1\xa9\r\xe3\x0c\xc0\xe9;[\x81F\xe1\x17\xc0\x82\x1f\xf2\tN\xfa"\xc0\x80\xbc\xd5=\xa2B!\xc0\xd4B\xa3\x99r\xbc \xc0\xeajQ\x13\xd4D!\xc0\x8c\xcb\xd5<\xe9\xca \xc0!\xf0\xd2\xf4\xf0\xef \xc0\xcf\x1a\xc1\xe8\xf0\x03!\xc0U\xccb\x0c.\x1e"\xc0\xed\xdb\x13\x8c$\xd0\x14\xc0\xc9\xa6D?\x83\xb9\x0c\xc0.\x06D\xe5\x91\xde"\xc0\xf9\xf2\x1be\x19\xf4"\xc0\x1c\xdd\xae\xcf\xf5\xa8"\xc0R\x13j\xea\xe0.$\xc0\xa6\x0f\xf7\x0b7\x1a"\xc0\xd1\x95\x1f\x8b\xfd\x08\x17\xc0-\x0b\x8c\xb1\xbds\x1a\xc0~Q\xbc\x91\xa6\xa8 \xc0\xf2\xbf\x1a\x84R-\x1f\xc0\xfe\xb4M\xee:I#\xc0\xa9\xbd\xac\x9b\xe9?\x08\xc0\xde\x14\xd2j\xab7\x19\xc0\x9c\xd7\r\x81\x81p\x1b\xc0\x16y\x8a\x99\xc11\xd8\xbf\x04g\xff\x88\x0c@!\xc0\x93\xca>\x10\xe70\x19\xc0G.\xf02\xb9d!\xc0\xd8\xb3A\x8dG\x9a\x02\xc0/\xac8\x9f\x07\x86 \xc0\x04A\xc9\x19\x90\xec\xfe\xbf\x84q\xb2\x8bu\xdb\x13\xc0\xaf\xc2\xc6\x88J\x93\x1a\xc0\xc3\'hf\x0b\xb2\xf7\xbf\x1b\xe5\x7f\xec1b!\xc0LVG\xd9\x00\xbc!\xc0:Ay\xd1c\x10\xc4\xbf\xb2Q\xa8<\xe6M\x10\xc0s:\x88\x18\xfd\r\x10\xc0P(\x80\xce\xbdI\x19\xc0\xbcj\x89\xc5&\xa0\x18\xc0g\xfe\xf2\xed\xebw\x1a\xc0M\tp\xe0\x85\x8d\x18\xc0\xb5\xebV\x8d\xa3\xed!\xc0J<8\xdf\x9e\xdc\x19\xc0b\xcb\\\x91\xcb\xd6!\xc0y_\x91kn\x0e\xd5\xbf\x16\xab\x86\xe0\xb1\x8f!\xc0\xdaGH\xeaB\x10\x1c\xc0H#K\xbf\xbd\xb9\x14\xc06\xd3\x0f\xa1\\e\x1b\xc0/\xad\xd7\x9f\x9f\xeb\x1a\xc0\xd5\xed\xc8\x15\xb6q \xc0\x8d\x14J(\x8c\xdc\x14\xc0\x03ZD\tXF\x19\xc0Y?\x02aR\xa1\x1f\xc042~\\_x\x1f\xc0lW\xe0s\xf16\x19\xc0)2M\xca\x93\r\x1f\xc0S\xf6\xb6\x00\x12\xc4 \xc0\tPu\xa7N\x95 \xc0\xedH,i\xb8\xa1"\xc0\x17\x96\tG\xe4\x97\x17\xc0C\xc8E\r\xbb,\x10\xc0\x14F\xcc*\x01\xbe\x17\xc0\xe9m\xfe\x07+\x93!\xc0ET\xec\xfcv\x82 \xc0\'\x9d\xe2\xa6q{\x03\xc0\xfb\x97[\x11\x9b\xfa\xfe\xbf\x89\x96,\x94\xefy\x1a\xc0\x1a \xb2\xb5\x7f\x9e \xc0\x92\xe8\xdfC\xbd\x01\x11\xc0G\x83\xe12w\xe6\x16\xc0,\x93@i\xb4\'"\xc0{\x0blE89 \xc0\x13)\x0fT\xe7""\xc0wGVM\xa7\xe9!\xc0\xf5>(a\xaa\xab \xc0\xd2v\xecM\x97\xff\x12\xc0\xc2\xce\xbb\x83\xf3\x8a\x19\xc0\x9fj\xed\xd3:5"\xc0\x16\x01LI3g"\xc0\xe7z\xa7.\x81\x96\x16\xc0\x15VWE,\x81\x16\xc0%\xd5\xf4A{c!\xc0\x1a\xef\xf6\x13G\x98!\xc06\x93\x90o\xd5\xa1\x1e\xc0\t\xba;\x9f\xd6\xda\x19\xc0\t:l\x1bX\x14\x1c\xc0\x13\xba\xcb2\x05\x0f\x19\xc0T\xde\xf2!\xab\xaa!\xc0\xdchz\x14(t\x12\xc0q\xcd\xe2\xb7l\x97\x19\xc0S%\x87_*\xf9\x1e\xc0\xf5%7\x0f\xb8\xc7\xf7\xbf\xa5I#e,%\x0e\xc0\xac,2\xfe\xb2\xda\x13\xc0\xf8N\xd8\xf6\xdd\x89 \xc0\x1f\xfc\x01\x03\xe9\xc7\x18\xc0z\xb9\xcc\xcc\xf1O"\xc0|dE\x8cMg\x19\xc0\xeam\xe4\xc1\xe0\x85!\xc0'
p16
tp17
bg3
(g4
(I0
tp18
g6
tp19
Rp20
(I1
(I409
tp21
g13
I00
S'\xae\x17\x1d,T\xf7S@\xb6\xa7O\x192\xe0S@\xd7\xa2\xb5\xa4\x8a\x14T@\xccP\x80=\xa2\xffS@\xe7\xc7\xb0o\x8d\x03T@\xdeSL\xb6\x94\x0fT@b$4_\xbd\x16T@)\x000\xff\x97\xedS@\x11\x00\xf5\xe0S\xf7S@*?\x0f*\x14\xf6S@l\xcc\xfaV\xc9\x00T@\x99x\xfd\xf6\x91\x17T@\x83\x1b_$C\xf7S@\xd6\xd47\xd8\x82\xd9S@Z\xfd\x19\x8b\xe4\xdaS@\xf8\\}\xca\xf2\xedS@\xb8\xd5\xa3\xf8\x13\xd3S@\x9b\x83\x9dcO\x1dT@\xca^SO\xfa\xedS@\xda\'\xd9\x17\xcc\xeeS@\xfc7n4\x1d\xc8S@\x7f|\xc1\xba\xda\xf1S@O\xb6\xae#C\xeaS@\xeb\x82\xa1\x7fK\xdbS@?\x9e0\x1b\xf8\x00T@\xf1\x9b\xae);\xf5S@!A\xa8\xb6\xfe\xf7S@\x90\\\xe0\x08\xcf\xc8S@L)\x14A\xe4\x93S@.\x92\x02\xc9X\xf2S@\x17a\xd8\xdc\x94\xf3S@\xbd_\xd7hd\xc6S@O\\\x14fT\xaaS@\xdf\xbbDF\xec\x00T@\xad\x18\xde\xf6\x11\x19T@Vc/(\x00\xdbS@\xa0\xce\x8e\x9f\xea\xf7S@\xab\xf6m\xf7\x97\x97S@6\x9bt\xcc\x86\xd0S@\xdc\xc3\xaf\xdc\x1b\xfeS@\xe6\x99\xcd\x84\xe9\nT@\xd8\xbb\xd4E\xcd\xd2S@\x91\xe0\x04\x10a\xffS@\xcd\x92\xad\n/\xcdS@mT\xb9\x08\x96\x03T@\xaa\xbe\x9b\xac\xe2\xf6S@l\x8f\xc1F\xbb\x0eT@\xe76\xcfmR\x07T@L\x80\xdfT)\xf7S@TP;O\x19\x14T@&\x8d\t\xea\x86\x19T@\xa65X\xa1\xf5\xedS@\xdb\xe1\xcb\xd5S\xebS@1[\xe2\xc1\xed\xf7S@\x0c-\x9eh.\nT@\x82mC\x941\xf1S@\x1f\xe9\xe0\x90\xf7\xdaS@\x1a\xf8\x1a\xeb\xca\x00T@\xe5\xb7\xfd\xbc\x9b\x0fT@\xb86\n\xc4\x84\xb8S@\x0fG\xba\xc9r\x12T@)RRhP\xfdS@\x87\xd7\x06_\xd8\xcdS@\x07\x89;Z\xa3\x11T@\xec\xc8\xb8\x17\xb0\x14T@\xd8a\x1a\x93\x05\xc1S@\x07V\x18\x8a\xbb\x18T@\x82\x1c\xf2\xa9\x19\xc8S@\xaf`\xc3\xc6\x7f\xe2S@\x0eq\x15e\xe3\x1cT@\x1d\xf9\xe5\xdc\x1b\xfeS@\x8b\x1f`\xc1\xb6\x00T@^E\x02\xb5\xf9\xf2S@\xe2\xaf\xf0@\x98\xeeS@\xc99\xa8\xfei\xfeS@\xab\x99\xeb\x8c\x06\xf1S@!E\xc85\x8e\x17T@;m\xf1+\x8a\xeeS@\x94#u\\\xea\xd2S@\xf1\x9c~\x96\xe2\xd2S@z\xafi\xf1)\xf2S@\xcfK\x95\xfd\x02\xffS@\x19\x96\xd5\x17l\xe5S@\x84\xb3n\xab\x88\xd7S@\n\xa2\x1e\x87\xb1\xd7S@d\x8b\xaf\x8b\x0f\x00T@\x94\x96`\x82@\x0fT@"\x91\x8a\x94\x8a\x14T@\x9f\xbc\xc9\xca\xfesS@c\xe0\xf2\x05\x80\x11T@\xf0\x8f\x8e[\xe1\x0fT@]\xe9_!\xfa\xd8S@\xe2\xd0sh\xfa\x11T@\x90\x9e\xe8A:\xfeS@\xd0T\x1ba\x0f\x0eT@\xc0\x80\xbf\xccu\xf3S@\x9b\xb6H\xecB\xf7S@\x8e\x05\xdbU\\\xceS@\n\x92\xb7\xe8\x86\rT@\xf4\x0b\x85\xc7z\x0eT@w\xbe\xf3\x9b\x91\x0eT@]\x93S}6\xefS@>B?\xc8\x1a\xd6S@9\xf2\x061\xf8\xd2S@\xe8\xd1\x06\xcd\x88\xd7S@\x17\xd3F5\xb4\xd7S@\x95\xf9\x86m\t\xf4S@\x87\xeb\x8e`\xf1\x00T@\xbf\x14)\x1b\\\xe5S@u:w\xa1\xe1\xedS@\xbe\xb9\xdd\x954\x01T@\xd9\xe7\xaak\x08\x03T@a\'\xb2\\h\x97S@\xbc\xb0N\x9dY\xeeS@Mj\xec\x81\xfc\xf4S@;\x83\x0fy\x9c\xffS@\xef|\xb7m\xa3\x14T@\x109\x01\x98~\xf9S@ 8\x1e\x18\x04\xa9S@\xdc\xd1\xfak\xb2\xfdS@\xc5\xb8m\xc18\xceS@\t\xe89\xc3A\xc2S@n\xee*\xdai\x18T@\x98\x03\x1d\xc4Y\xecS@\x95\x01\xbejW\xccS@?\xa9\x10Y\xaa\xecS@8\x15/\xee-\xcbS@\xc3#<\x93\xc2\xb7S@\x15\x7f\xec\xd12\x02T@\xb3\xc6\xb7\x92\xbf\x12T@\t\xc2\x1f\xc5\x9a\xe3S@\x0e\xdb\xe1\x9cH\xe8S@\xf6\xb3\\\x0c\xce\x1cT@gM()\x98\xe5S@0\x05W\xe1\xf9\x1aT@\xe7\x84\x1aM\x80\xf1S@N\xad6\x06h\xffS@\xfd\x8b\xa4\x04 \xf6S@)Ud\xbcq\x07T@\x95O&c\x85\xedS@\xb8\xefj\xfcf\xefS@\xbaeL\xd7&\x1cT@\xb5\xf6\x96\xc6\xa5\rT@V\x7f\xbc\xd1Z\xc5S@6/\x19O\x8b\xeeS@\x03f8m\x7f\x01T@\xcf\x03\x94P\x04\xb7S@\xda\x8d\x83\r\x99\rT@\xc3\xf1\x1fI{\xc5S@\n\xf0&nq\xbeS@~\x04\xa8d\xbb\xb7S@b\xcf"\xa2\'\xf4S@\x8d\x84D\xee\x1a\xbfS@\x00_G>\xf3sS@\xbdz\xa0\xed7\x04T@\xa6\xbagz2\x0cT@\xe2\xc2\xe21\xd0\x11T@\xa6N\xe79_\xc1S@\xfa\xa0\xb1\xa2&\xb8S@v\xca\xe0\xe7\xf4\xdaS@\xec\xbbU\x1e\xc8\xd3S@\xe0* m\xf2\xb7S@\xe8\xf8\x9cN\xbd\xd2S@\x0f\xe8\x88*N\x03T@\xfa\x96"\x04\x94\x01T@m8|\xb5{\xcdS@\x17-\xdb\x88S\x11T@\x1e~\xe5\x07\n\x0eT@6\x1c\xd3\x87\x90\xeeS@@\xe3<\xf5\xff\x07T@\xcd\x8e\xd9\xa5\xe3\xc5S@\x1cw8\xe0\x82\x13T@<F\xc9\xa4Q\x18T@\x15\xf3\x8b\x9d\x8c\x17T@\xd3D<\xbf?\xc1S@\xce]\xbb3\xe5\xf2S@mE\x84J\x87\rT@:\xca\\\xd6\xeb\xc0S@\xbd=\xa3\x1eH\x13T@?|\xc7\xee\x1f\x10T@A\x90J\x1b\x08\xf6S@\xc1\xe3y\x10|\x02T@\xbc\xcf\x8f\x10J\xf2S@\x85\x0c\xaa\x12\x15\xc8S@Y\x1f\x96T\x85\xeaS@\x10\xb3\x11\x9c-\xeeS@\x9a\x005\xa7\x15\x14T@d?\x04\xf6^\x97S@\xd5\x11\xae-\xc1\x0fT@\xcc\xef,f\x19\xd3S@\xb1\x8c\xff\xb2\'\xb4S@\x01B\x85\xdeB\x10T@\xb1\xf3\xeal\r\xeeS@O\xdc\xcfC[\xb4S@\xb5F\xde|\xf7\xe1S@\x0e\\\x95\xea;\xccS@A\xfb\xca_\xda\xefS@\r\x9aS:/\xf4S@\xfb\x12)\xd8\xc4\xf6S@\xbb\xb6\xd9:\xc4\xbcS@\x14\xfe\xc5\xcf\x9c\rT@\x08\xa7\xe4\x1c\xea\x0fT@N\xf7\xbe\xb0a\xdcS@@\xd9c\x97\xb3\xfbS@\x96 \x19\x86\x8a\x06T@\x0e\xcc\t\x10\xcb\x11T@\xaf\xa8\xb4t\xc4\xdcS@\x0b`\x93\x9e\xa5\xeeS@\xc7\x12\x02Ju\xadS@\x9c\xdd\x96\x1d@\xc2S@\xb7\xa0\xa3\xce\x9f\x0cT@\xad\xb9\xd63O\xe4S@\x12\x98|8\xd2\xafS@W\xf0K\xaf\xe4\xf8S@\xa3\xd6\xaa\x91T\xd4S@\x9e\x0c\xc5\x0b\x96\x00T@\x12t\xe1\x0f\xd2\nT@\x8a#\x10k\x84\x1cT@O\xb1!Q.\x01T@Q\xde\xe5\\\xf4\xc4S@\x9cf\x83\x18\xc0\x00T@K(@\x06\x86\x01T@\xc7`]\xcf\xee\xc5S@\x1f\xf7/"\xb1\x01T@\xfd\xcc\xba\xabj\xceS@V\x055}\xf0\x00T@\xa8\xeblE\x0e\x04T@\x03U\xab\xc70\xacS@\x84\xf0Op\xe7\x06T@\x7f\xa5\xf5\xb8U\xc6S@\xef8\x85\x85\x9d\xa8S@\xedX\x96\x1d\x85\xecS@{\xe5\xc0U\xb2\xc9S@\xe8\x86\xc0w\xc5\x00T@\xdc8\x12#J\xd4S@\x08\xe8`\x9f\x14\xe2S@0\x92n\'\xb3\x12T@F\xe6c4\x8f\xc1S@\x02aF4b\xccS@\xee\xbe\x18/\xd2\x03T@\xd0\xf7KFe\xc0S@<\xbd\xae\xbf\xef\xc0S@\xf4L\x077z\xc1S@\xafg\xfc\xb7\xe4\xf1S@<\xbd\x91+\xfa\xc6S@~h\'\xc9\x1f\xc7S@\xa9o\xf2\xbb\xbf\x01T@\x92\x03\x0e)\xde\xfcS@\x0e[\x99\x12W\xe5S@It\xa2^\xdf\xf1S@\xd7\xe6zD\x92\x04T@/\xfe\x0c\x16/\xc1S@E\xecO\xa8\t\xd9S@\xfdR\xf6\xf1\x19\xc6S@\xd5F\xf3\x96H\x1fT@i\xbe\x02\xa0\xfa\xd2S@\x94\x05\xfb\xbc\xa7\xf4S@l\x80_Y)\xf1S@\x86\x7f[\xa6\xb4\xf6S@\x01\xa1\x8e\xa5\xf4\x10T@1\x82\x8f\x19\x1b\xfeS@\x91\xdb\xba\xae\xd5\x11T@\xc5\x99\xa6-\x8f\xcdS@\\\xa0\x14\xb9\x17\xc5S@\xdc\xd9\xcd\xae;\xe9S@\xa1\xc3\x1c\x9a\xae\xb0S@ 6\x1a\x95A\xb0S@\xafl\xc8n.\x0cT@\x145\x1b\xb3\xb7\xa7S@\xa3\x96\xa3\xc9\x83\xf2S@\xfb>\x01\xd5\xc9\x14T@m\xa9>E\x0c\x00T@`\xa9\xec\x1a1\xfaS@\x93R\x14\x1f\xa6\x12T@\xfcec\x18z\xeaS@\xaa!\xe6\x1f\x94\x06T@w\x93\x1b\xd8\x88\xf0S@\xde\xae\xa9S?\x9aS@\x0cH\xaa.w\x01T@\xe8\xd1W\x88}\xfeS@V\x95J\x95\x84\rT@\x7fT\x05\xa5\xc6\x9cS@\x17\xbe\xd0AT\xeeS@\xcb\x89\xeb\xb4\xa7\x10T@\x1d\xef\x8a\xcc\xcd\xddS@\xaa\x83\x13\x8e\xfb\xd6S@\xa9x\t\xdfK\xe8S@v\x1f\xe9\xe4\x84\xecS@F\x8f#n\x8f\xe7S@\n\x01m\xe2\x1c\xd3S@\xb0{\x82\x96\'\xf7S@\x81Y\xcfB8\x11T@\xd4T;\xceN\xd4S@\xfc\xff;\x89\xbe\xf2S@\x16\xdf\x08\xa5\xc6\xd4S@\xff\x85yT:\x1fT@\xf0\xb0\x08\x90R\xb4S@Tv\xcc\x0f7\xffS@d.or\xb6\xecS@\xdd\x0b\x19\x03\xa4\xd3S@\xcd\x82\xd3f\xf3\xe3S@\xb3y\xc4\xc4+\xacS@\x8e*^\x84\xc5\xabS@1(\xd3#\xeb\xf2S@\x81,\xcf\xb5\xbf\xf0S@M\xf7\xb5\x00\xf3\x13T@\x93\xdf\xcd\xe3\xf5\x14T@\xbe(ue\x8b\xecS@\xf47\x94S\xbc\xc9S@\x93\xaa*\x8fJ\xdbS@s\xf4Z>o\xdaS@c\xd3?\x8a\x92\xd0S@\xe6\x1e\x13\xe9C\xdbS@\xc0:7\xf1\xe3\xbbS@}\x1a\x99\x1b.\xd1S@\xc8\xb3\xc3&2\xc7S@\xec\xc5\xf4\xc3\x83\xceS@\xa2\xa4\xa2AF\x0eT@\x17\xbc2\x06\xe4\xc0S@$P\x16T*\xc1S@uh\x92W\xf2\xc1S@M\xb6\x06\xc9\x97\xf5S@\xce\x7f\xfep\t\xc4S@Z~bl\x91\xd4S@\x0e(\xb2h\x1a\x99S@{\x864\xbbk\xc0S@R\x93\xa9\x89\t\xbeS@FR"\xa8!\xc5S@\x8e\xad\xd9\x18\xa1\x0eT@\x8d>\xe8\xaa\xc4\nT@\xf7G]\xc4\xcc\x14T@,5\xfd\x19\xc2\x01T@A\xb0\x05\xdb\x00\xc0S@\x9c_+V\xf4\xf0S@T\xdc\xe0K\xa4\xc0S@\xf8\x8f-l\xf7\xe4S@\xa7\x1d\xc8\xc7\x03\xb9S@\x99\xb4\xedm\x02\x00T@\xc9\x01\xf7\x08m\xffS@\xd5zU\xff\xa9\x03T@T\xef\xf9\x19e\xfeS@f\xfd\x89=\x92\xbeS@\xec\xa1(\x8e\xfb\xd6S@z\x8eh5 \x02T@o\xd9\x9dl\xc5\x10T@\xddP2O\x01\x10T@K\xcf\xfc\n\xe3\xf2S@K\x0e\xa4Y\xf8\x13T@\xc3\x1b\xc8\n\xa8\tT@\xa685f\xd2\x11T@\x19\x8a\xe7\x1a\xce\xc7S@\x1di\xc1\'\x84\x15T@\xc6;\x8c\xce\xff\xc7S@\xf8e\xe8\x10\xd8\xefS@H>\x99\x1e\x91\xc1S@\xd39I;E\x10T@\xd91\xb8Ow\xefS@s\x9ac\xbc{\xcdS@5Rb\x08\x0c\x02T@; .\x05\xef\xc1S@"\x91\xfck\x04\x10T@\xd1\xf2\x10\x1f\xce\x0eT@\xbcP\xdd\xe3N\xb4S@\xce\x05\xa3d7\xf9S@\xc2\xa7\x0c7\xca\nT@\x92\x98&\x85r\xfbS@\xc2\xa9\x9b\xa0S\xbcS@\x81C\x01\xa5j\xc6S@\xcc\xa1}\xf3\xbc\xedS@\xb7\x15\xe5]\x88\x1aT@\xf9n\x15G\x07\xc3S@\xa9\xc8\x91\xa6\x8d\xedS@\xa26\xe2[\xad\xd9S@g\xf6\xd2/\x13\xd5S@\xd3\'\xd4\xcf\xdc\x00T@\xca,^\x841\xffS@\x19\xcf/\xf8\xa9\tT@\xee\xb2\n?\xd9\xd4S@4c*\xdf\xeb\x11T@\x98\xd76_\xe3\x10T@\xd3\x01\x97\xb8=\xc7S@#\x91\xff\x9f\xa7\xd3S@\xb9-\x0eJs\xc3S@\xc5-#\xcf\xcc\xc7S@\xbe\x8f\xcd\xe3X\xc0S@\xa2\xf3^\xbel\x0fT@W\xfd\xa0\x90\xf3\x9bS@\x1cP\xaf\xb6\x0f\xc8S@\x9e\x13t l\xc8S@\x9f\xe0\xda\x83\xf6\x13T@\xd1\rT\xbe,\x14T@\x8d\xfb\xb4\x8c\x95\xc0S@>\xc7\xc7\xab\xd8\xd8S@\xb9_f\x89\xa6\xb0S@H\rb\xa1m\xd9S@\xfa\x1bp\x02I\x10T@.\xfb\xcd\xe3\xdf\xf2S@\xf9\xd9.\x06\xc0\xbaS@\xe1\xa4Oyy\xbaS@9\x84\x06\xac4\rT@\xe9\xa1\x16\xe0[\xb4S@9[E\xf9Q\xfeS@\xfa\xa4\x15Is\x8cS@\xef1\xa2\x8ar\xffS@[\xba|\x9el\xbaS@\nY>=C\xf6S@\xf2Xi\x85s\xcdS@\xeaA+$\xf9\nT@\xcf2\x9f_C\xc0S@'
p22
tp23
btp24
a(g3
(g4
(I0
tp25
g6
tp26
Rp27
(I1
(I409
tp28
g13
I00
S'\x06\x1f\xdaO\xdf&\xd5\xbf\xb5\xb3\x93_\xb9\x98\x15\xc0\x1a\x8az\xc6>;\x1b\xc0\xa6pv\xcf\xaa\x1d\xe2\xbft\xbc\xad\xb0\xe7g\xff\xbf\x18;\xcaf\xf7\xb1\x0f\xc0\xe3\x1d\x8dxC\xcd\x1c\xc0<uV\x8e\x08P\xff\xbfJ\xc5\x9cQ\x8b\xe6\xf4\xbft\x1f\x90\t\x02\x11\x1c\xc0\x87\xf2\xd5\x91\xeb(\x1c\xc0\xdc&\xf6\xd3+\xd0\x08\xc0\xa4X;\xb6z\x0b\xf5\xbf\xfbC\x9e\xe5\xc3\xbe\x06\xc0\x8f\xa7BP\xa5\x9f!\xc0\xc7~\xfa\xa0(\xbf\xff\xbfy\xe8K\xd1\xf3\x88\x18\xc0\xd4\xda\xad\x86\x17\x87\x19\xc0\xe3-i\xc6\xa5\x84\xff\xbf\xba\xde;\xa6\x18\xfa\x9d\xbfk\xfc\xd0\xc9\xfc\xc6\x1d\xc0\x16J\x95\x01+\xe3\x12\xc0\xa1R\xde\x04,\x82\xe5?\xbe\x0b\xc1\xf6\x9c\x90!\xc0Qu\x93\xe0\xce\xcb\x03\xc0_\xb35iY\xd8 \xc0\xf1M\xd6&\x17\x82\x15\xc0<^\x1fz\x02\xb3\x1c\xc0\xff\xdc8Q"\x9e\x13\xc0\xbb\x89\xb9\x96U\xeb\x19\xc0\x10\xb6\x7f\xe0\xdeE\x1f\xc0\xc4\xdb)\x9bT/\x07\xc0\x18\xbf\xb6\xda8\xb6\xee\xbf\x80\xfc\x90\xa2\xe5\xd7\xe1\xbf\xff\xe7\xc2o\xf7\xe0\x16\xc0\x1c\xbdG*\xba\xaa\x15\xc0\x95\xdb\xbff\xf4s\xf5\xbfYQ\x89\xbb\x15u\x1a\xc0\x06U\x88\xcf\x87\xe3\x17\xc0A\x81\xb2F\xb0\x07\x00\xc0GI%\xc6\x16\xa9\x1b\xc0I]o\xcb6\x11!\xc0\x10\xd7R\xa4\xdfM\x14\xc0\n\xeb`\xd1\xe7\x85\x1b\xc0\xf9*V\xa0\xac\x14\x1a\xc0\x81>N26L\xf5\xbf\xc4\xefq:^\x95\t\xc0\xda\xe3\x9b\x8a(\x8e\x13\xc0\x04\xb4\xef\xc7\xc4:\xf5\xbf\x16N\xf2\xf9\x10\xd5\x15\xc0\xb9\xc3\x9b.g\xd5\x16\xc0k\xb5s\x9fp\xc0\xff\xbf\xcfKs\xca\x04q\xf8\xbf0\xee\xee\xcc\xf7p\xf5\xbf\x89\x8c\xd4F\x8b\x99\n\xc0\xcd\x96u\xcc*\x89\t\xc0T$`p\xb9\xc0\x15\xc0\x8esC\x05\xfe(\x1c\xc0:\x8a\xf7\xf0E\xa7\x0f\xc0\x06I\xe8<\xb3X\x11\xc0>\xb24\xf1f\xa4\x16\xc03\x17\x92\xb7G\xe7\xff\xbf\xef\xb2\xf1 \xa8\x12\x15\xc0\xbf\xe8\x82\xc8\xe2f\x11\xc0\xdbH\x8d\x7fv4\x1d\xc0\x0f\xe8`?;%#\xc0D\x1f.D\t\xa8\x0f\xc0h\x8dJ\xcd\xe8\x12"\xc0\xa4\xf2\xac\x84\xc2\xa3 \xc0\xa5\x9a%\x96\xe2\xa6\x19\xc0\x05\x13gM\x1f\x03\x00\xc0z\xc2\xd8\xd1\x90\xf5\x03\xc0\x96\xe6,\xdeP\xed\x1b\xc0$\x829\x15Jt\x17\xc0\x83\x1fA\xc7\x92\xbf\xff\xbf~D\x1b\xbb\x1e\xa0\x19\xc0\xa3\xfe\xd3\xe3\x05K\x10\xc0%\xa6&f6\x88\xd4\xbf \x11\xfc\xee\xa9\xe6\x13\xc0\x84\xc9=\xb3\x98\xa4\x17\xc0\n\x8a5K\xe2\xee\x19\xc0\xd3h\xa2\xec\x05\xcc\xff\xbf\x93\x07\xe3\x9a\xf3\xa3#\xc0\x15\x82\x92\xf3h\x18\x1b\xc0*\xc9\xe6\x80\x98&\x1b\xc0\x0e\xb9\t\x17H\xbf\xff\xbf#?\x03=\xd8\t\x01\xc0\x906\x93\xd2\x146\x1b\xc0\xb0\x1e\xb8\x84>\x94\x0e\xc0\x0e\xb7\xe4x\x12Y\x10\xc0\xde9{U\xd39\x01\xc0\xfd\x1a]\x8e\n\xe4\x17\xc0\xb6\x8ci\xcax\xb1\x03\xc0\xc9\xd0x\xce}\xd3\x05\xc0\xc9\xa5\xa4\x9bn\r\x19\xc0\x8a?\xa5K\xa3\xb2\x1b\xc0\x12B\xa2v\x85i\xeb\xbf\\e\t_\x9a<\x15\xc0\xe6\x0eS\xc3\x9b\x92\x17\xc0\nBA\x02\xee\xa1\x18\xc0\x7f\x1b\x9c\xd4}\xbb\x18\xc0\xed9\x04A-\x8f\xfd\xbf\xfcN\x17\xd3;\xb3\x1a\xc0\x93\xd1]\xdd\xeb\xa6\x17\xc0\x9b\x1a\xec\x98\x9e\x18\x1b\xc0*\xc9\xe6\x80\x98&\x1b\xc0\xc5\xc1\xb1ps\xa3\x18\xc0\x9b\xc6\x0e\xa3\x11\xe0\x03\xc0a\xc3Dyy\xa2#\xc0\x16\xaf\xef\x0e\xa6\xb9\xfe\xbfB\x7f\x0c\x17\'\x90\x03\xc0\xf4\xb9\x08\x0bd)\x00\xc0\xbe\x01\x84G\xc8k\x17\xc0\xa6\x8f\x8d\xd3\xe2\xcc\xff\xbf~g\x83g\x8b\x81\x03\xc0\x8cvX3\x16\xbf\xff\xbf\xc2)\xbe\x02\x9f\t\x1b\xc0\xf6\xc0\xf1\x85I~\xfd\xbf)\xd3pJ\xe1{\x1c\xc0\x10\x93\xf8V\x0c\x01\x06\xc0\xd3n\xc9\xf9\xd6\xb8\x1f\xc0\xf4tf\x8a\xc7\xe9"\xc0\xba\x9d\xd9\r\t\x02\x18\xc0\xca\x11\xf2\xe0w)\xf7\xbf1\x8f\xf4*\xad\xd4 \xc0\xd2\xfa\xea-n\x02\x03\xc0f\xc1\xccZ\xb7\xf0\x00\xc07?\x99\xd1\xa1\xd1\x0e\xc01\xe9~m\x8c\x83\x16\xc01\x03nFSp\x16\xc0-\xb6\xce\x97\x14\xc9\x1c\xc0E\xf3/;W\x1a\x11\xc0@!\xee\xbb\xe4F\x17\xc0w\xe2\xf5yg\xab\x1d\xc0[hG\xfdXf\x12\xc0\x85\x02$\xd5\x8b\xe8\x1a\xc0\xdc\x1daI\xc6K\x14\xc0\\\x8e\xbb<\xca\x1e\x1c\xc0\x94\xa1\xfe\x11\xff\xde\x1a\xc0\xb0MY9\x9a4\x18\xc0\x19\xd9\x84#\xdfK\x15\xc0\r\xf94MO\x9f\x18\xc0\xce\xb03\x19\xe2-\x1d\xc0\xed\x86\x8f\xf3\xd2\xb7\x01\xc0\xd2\x08J]\xd6\xdb\x10\xc0\xe6\xda\xcb\xd0\x92\xd8\xe0\xbf->[\xce\xa9`\x1f\xc0N_\xe5\x10\x90\xf0\x0c\xc0L\xc8mcPl#\xc0k\xed\xd6\xb8\xac\xbd\x1f\xc0\x82"I\xd9\x9fx\x1f\xc0\x0b\xa3\xf6@Z7\x18\xc0^\x91\xe5\xf17\x1d#\xc0\xa1\x02\x0c2\x83\x9e\x0e\xc0\xcb\x8dp\xdc\xa6$\x1a\xc0P\x82\tZ\x01(\x1d\xc0>\xc3\xbd\x8e\x00Q\x11\xc0Ex\xb7\xee\x03(#\xc0\x1c\x11%v\xf8\x00\x11\xc0\x92\x1ek\xa9\xb7\xc0\x15\xc0Q\xb2.&,\xe1\x18\xc0\xca\xa2n\xffrr\x0f\xc0\x1bv\xa5\xd4\t\r!\xc0_\x04\xe4\xbe\x1d\x93\xfd\xbf\x0c\x07\xf0JY\xb1\xe1\xbf~\xea\xc1\x95\x06\x8d\r\xc0\xad\xb3\x9a>/F\x07\xc0j\xaeF\xf7\xf8\r\x19\xc0c6w\xb1\xac\xc6\xd4\xbf"\xa3:\xa4\xff\xd4\x0b\xc0\x97\x0c\xd4\x17\xcb\xc3\x01\xc0\x95_\xf0y\xfc\xa8\x18\xc0\x02\x07\xf7\xcfpL\x0e\xc0R\x86\xa7x\x8fL\x10\xc0\xab\xe5\x06\xd7\xe7\xde"\xc0x\x98\x82\xc1L\xda\x1b\xc0Q\x1c\x99\xbcf\xa0\x19\xc0\xef_\x7f\x0c\xe8!#\xc0f98\x1c\xe5Q\x04\xc0Z$\'S\x15\xe7\x1a\xc0\xb3\xce\xb2\xdb#\x1d\x1c\xc0\xa9\xf3\xe3\xbb+\x80\xd3\xbf\xe8*\x08\xf91\xe7\x19\xc0\xcc\x91\x87\xa6?\x15"\xc0&\xc6.\xb7\xf6&\xfa\xbf2E\xe5\xc2\n\x04\x18\xc06\xa1l\x97\xde\x9e\x16\xc0\\\x89R\xfc\x07k\x17\xc0:\xd3jm@\x9c\x1c\xc0x\x13\x8f\xd1m\xc4 \xc07\xd4m\x10\xd5? \xc0\x00\xd7\x8f\xba\x0b\xc3\x00\xc0V\x82\xc5 r\xcf\xff\xbf\xdcuP\t\x8cB \xc0=Q\xc4\xf8e\xf4\x1a\xc0 Dt[v\xcc \xc0\xf3\xfc\xde@>\xce\xd1\xbf\xc5\xb2\x11\xae\x81\xce#\xc0k\x18\xff^\x99\xf7\xf0\xbf\xcf[\xbet\x94\xea\x10\xc0\xe5y\x1dX\x1f\x01\r\xc0\xae\xce\xa3\x818_\x10\xc0w\xce`\xd4\x80\x1e\x12\xc0\xa6L\xd5\xca\xdb\xcd\xf7\xbf\x0f\x98\xb2\xf4\xcau\xff\xbf\xf3\xc9\xc9H?\x9d\x18\xc0\x88>\xb2\x8c\xcf\xa0\x14\xc0p#\x87A\xa0\xa3\xd7\xbf\xb4\x89\xd7F\xe2y\x18\xc0\x9c\x16\xb0\xda\xde\xea"\xc0 s\x04\xba\xa6\xf1\x14\xc0w\xa2\xfe\xd9\xe3\x7f\x1d\xc0\xa3v=\xaa\x82\xb2\x1f\xc0D\x9c\xaeU\x82\x9a\xea\xbfo\nv\xd8\x12\xdf \xc0\xef\xbd>\xd2\xec\xc0\xe1\xbf\xceG,\xe7\r\x15\x15\xc0\x1c\x9d1\x91\x14[\x17\xc0\xef\x97\xc7\xc4\xf8\x9a\x03\xc0\xdbnV\n\xa43\xfa\xbf\xc9\xb33A\xe5\x00\x04\xc0k\x0bLh?\xea\xe0\xbf\xde\xcbiQ\xcb\xc3\x01\xc0\x04k\xa0|Q\xeb\xdb\xbf\x0c\x02\xd7\xec\x88>\x15\xc0}(\x0e\xb52\xe1\x03\xc0\x0c\x19\x81kI\xd2\x0c\xc0\xf8G\xe1!\x98^\x11\xc0NJ\xa0\x93IQ\xfd\xbf\x97\x00\xf7F\xfb\x18\x02\xc0\xa3\x9cD\x18\xeb\xc8\x15\xc0\xd22*z\xd5O\x18\xc0D\x10\x15\xcbE\x12\x02\xc0\xe7.\xc8J)\x03\x04\xc0>J\t\x94+\xdd \xc0z\xf1\xf9\n\x0c\xe9\x1a\xc0\xb1\xd5\xd36bN\x16\xc0E\r\x7f\x1c\xd2\xe2"\xc0y\x9e\xc9m7\xdd \xc0@\x9b2\xe2\xf3f\x1a\xc0\x87\x0c\x13\x03Y\x1b#\xc0\x19W3\xf7\x89##\xc0P\x88\x0b^\xbd+#\xc0S\x18S\xfb\xf0\xff\x19\xc0j\'\xfe\xbf\xd7\x1e"\xc0Il^B\xb6_"\xc0\x19)yC\xa0\xd8\xdc\xbf\x07\xc3H\xc52\x94\xe0?\x88\x01c\xa0p\x9f#\xc0\tdE\xf5\xa30\x18\xc0\xfb\x95\x12\xe7\xb71\x1a\xc0\x19\xfd\xb2\xe7\x99\xee"\xc03\xdb6\xc7\xdeI%\xc0\x05*\xedB\xda\xd2\x01\xc0\x863\xd7\x02\x1e|\x16\xc0\xee,Xv*\xa4\x17\xc0\xb7\x13\x92:\x86j\x18\xc0\xe2\xa3\x96\x10M\xb9\xb2\xbf\x9eCk\x07\xcdo\xf2\xbf\xa2\xe02\r\xf23\x1c\xc0\x95\xd1\xa5&\xd0\xd7\x05\xc0\x17\xdc\x17\xad\x9a\xaf\x18\xc0\xf9\xb7\xef\xe6\x1d\x9b\t\xc0L\x8f\xf2\xf2\x9e\x8a#\xc0!\xff(\x19\xedT#\xc0\xda\xb1\xed6\xccA\x1f\xc0?\xfc\xac\xfe\xf0\x9e\x1f\xc0\xce\x19\x89\x08\xed7\x1d\xc0\xd4\xca\xb8\x0cFS\x1c\xc0\xf4T\x96\x0f\x85\xb4\x19\xc0\xe8\xb4\x1e\xca\r\x81\x1b\xc0\x82\x18mOf\xfd\xff\xbfT\xebxMm\xe6\xe9\xbf\xf9z\xec.\xdf7\x19\xc0\x90h\x83C\xd9!\xfa\xbf\xd3\x93\xb9\n\x88S\xff\xbf\xf1*\xd8\xb3\'\x84%?o\x9b\xb4}gD\x1a\xc0Z\xa5\x038\xe2\xfe\xe0\xbf\xb8\x1do\xfd#\xa0\xf8\xbf\xa4\x04\xbe\x07\xc4\x9d\x19\xc0$\xf8Z\xcfah\x19\xc0\x11\xd3\x0f\xa4\xca\xcb\xff\xbf\xa9\x95\xda\x87\xb2\x02\x01\xc0\xcfs\xd5^\xea+\x17\xc0z\xde*\xfb9\x04"\xc0L\x94D\x98\x01\x11#\xc0\xb7\xefn\xa4\x03\x1b#\xc0\xea\xe55\xc8a\x12\x11\xc0BU\x8c\\\x8a\xc6 \xc0\xce+\xf9V\xf8\x07 \xc0\x9f\xf0\r\xad_"\x17\xc0\xe0\x1f\xfa+{\xdc \xc0\xf8\x7fjV\xad\xcc\xcf\xbf\xcf|e\x831\xea \xc0\xd4V\xc14\xb9r\x16\xc0\xb1\xe9T\x14\xc3  \xc0\xc5T\x80\xcc\x86\x9b\x1b\xc0\xb1\x90\x01T\x99&\x18\xc0\xa1#\x8d~\xcc\x83 \xc0\xd2<B .G\x1d\xc0\x16~\xe2.-N \xc0\x07Ez\x1boF \xc0Hj\xbb\xf5;\xa2\x19\xc0\x19\xf1p\xe0\x0e\xb4"\xc0\xe4|\x8d\xddz\xc2\x16\xc0,\xb3\x0c\x85\x04\x91\r\xc0\xd7\xea\xceM\xa0N\x18\xc0$\x10v\xc9\xe5;#\xc0*>\xb5\xf4\x15\x96!\xc0a\xef\x99!y\x11!\xc0\xb9A\x17\xe30\x84!\xc0ZK\xda8k\x1f!\xc0\x02<\x81\xcc\xd8<!\xc0\xb6\xd7i\x8c\xabD!\xc0J\xe7YX\x00_"\xc0\xb4\xc1\x8e|v@\x15\xc0\xaf>\x83S\xdcQ\r\xc0U\xf7\xba\xa4\xb4!#\xc0\xbf\xa8\xce^\xe0-#\xc0\xb4\xcc\xb9\x98\xcb\xea"\xc0\x01i6p\xcfE$\xc0\x9c\x8b\x9aE]_"\xc0\xb4F{n\xf8\xa3\x17\xc0P\x96\xe2o\xa33\x1a\xc0I\xcf\xc2T\xba\xf2 \xc0\x00\xba%\xb2}\xd6\x1f\xc0\x7f\x90\x99=D\x87#\xc0\xf5\x85\xa4\x0c]\xe2\x08\xc0\xc0`[\xb1ui\x19\xc0wRs\xc1\xff}\x1b\xc0\x90\x07 M\xde\x11\xdc\xbf`\x15\x04F\xba\x89!\xc0\x19W\xd3o\x01\x97\x19\xc0rt\xa0\xef\xc5\xb1!\xc0\xf7\x04\xd0\xfb\xee\xe1\x01\xc0\xa8ir\xaef\xd3 \xc0\xb0\x03j\xb7\x91\t\x00\xc0x\x1f\x8d"`8\x14\xc0\xc8\xa6\x17wb\xe2\x1a\xc0\xe4\x0f\xf2\x1a\xf0\x9f\xf8\xbf\xcb7I\x89d\xab!\xc0z\xde*\xfb9\x04"\xc0\x9b\x88\xc8X>\x16\xcd\xbfo\xea\xf6e\xed\xa1\x10\xc0\x8d+\x0bR,i\x10\xc0\xfa\xb4\xbf\xefm\xbc\x19\xc0d\x07\'\xd6\xf8\xb0\x18\xc0M\x88\x16\xb2\x9b\xae\x1a\xc0\x8b#*\xcdd\xad\x18\xc0v\xd6\x0c\xd8\xce)"\xc0\x1c\xaev\xeb\x06\xea\x19\xc0H\xa2\xe9\x17l\x10"\xc0\xa6n\xc5\xf1\xc0!\xd2\xbf\x9d\xf0x\x94f\xd7!\xc0s\xc0\x81\xeb\xe0\x1e\x1c\xc0\xba\xc7P;\x1b9\x15\xc0O\x1b\x19\xa1\x1d\xf4\x1b\xc0\xa7\x89\xbc\xd1\xe6=\x1b\xc0b=\xba-Z\xc5 \xc0[G3\x19\x07*\x15\xc0\x80j\x89\x9e({\x19\xc0w\x15~\xc4\x10" \xc0*64\x9a\xa3\xd4\x1f\xc0,\x0e\n\xfe\x03p\x19\xc0\x06\x8c\xdbx\x19k\x1f\xc0i\xf0~\x88s\x10!\xc0\xc9\xea6|\x82\xee \xc0_\x9c6\x93\x98\xd5"\xc0\xa3\x9a;Sy\xcd\x17\xc0\x82;\x92\xa5\x8f \x10\xc0>L\x1bH_2\x18\xc0\x1e\x99\x8d\xaf@\xe2!\xc0\xea\xf9\x87\x9e\x01\xd3 \xc0Y\xa4\x8c\xa0#\xfa\x03\xc0\xc0\xadD\x99\xbe\xf4\xff\xbf]\xb2V93\xb9\x1a\xc0\x8fT\xd7N\xd4\xee \xc0\xb3"\x81\x8e\xa8]\x11\xc0\x12\xd8\xb4\x03\xf3\x1a\x17\xc0b\x8d\x91\x0c\xaed"\xc0\xad\x93W\xb0\xfa\x85 \xc0{\x89k\x91W`"\xc0\x17\xa6\xea\x80\x19+"\xc0\xca\xcc\xeex\t\xf8 \xc0\x95\x1dO\xfe\x9cR\x13\xc0b\x90\xbf\x17\xb7A\x19\xc0k\xce\xbf \x8bu"\xc0\xf6\x00\xc4\xee\x01\xa6"\xc0\xae\xd6\xb5\x10\t\xbe\x16\xc0\x9bF\\\tY\xa3\x16\xc0\x1f\x82\xc0\x9d\xb1\xb0!\xc0\xd2\xe3\xe4i\x90\xe3!\xc0\xed\xff\t\x1f2H\x1f\xc0@\x0e\xb7\xaacz\x1a\xc0\x8ex\xa4\\@(\x1c\xc0\xcb\xa8\xc3\xe9]\x86\x19\xc0?\x97a\x0fz\xf6!\xc0\xe2\xeb\x17] 7\x12\xc0#\xa7\xdbW+\xc4\x19\xc0t\x84\x8b\x03\x9b\x8e\x1f\xc0\x17\xe4q\xa6\x99\xc8\xf8\xbfeps6\x94\xb2\x0c\xc0t\xf2\xad\xca\xbe9\x14\xc0J\x1a\xc0!\x08\xd4 \xc0\xe1n\x8e\x13~7\x19\xc0\x13)\xe2\x9e%\x90"\xc0\x97\xcdZu\xb9\x95\x19\xc0\x08\x03\x19\xd2\xd9\xce!\xc0'
p29
tp30
bg3
(g4
(I0
tp31
g6
tp32
Rp33
(I1
(I409
tp34
g13
I00
S'\tj:u\x9b\xf1S@D\xd2D\xc7*\xdaS@\xe0\xd9y\xca\x15\x0fT@H\xe3\xc0\x82\x99\xf9S@\xd3O\x9b-\xc2\xfcS@\x0b<\x9b\xbf?\tT@\x95R(\xbd\xed\x11T@\x90\xac\x07\x83\x92\xe6S@*a\xf8\xaf\x07\xf1S@p\x1a0$\xbb\xf0S@\xf4\xd9\xb9i`\xfbS@\xfd\x8c\x80\x1d,\x11T@NJ\xc1h\xed\xf0S@\x15+h% \xd3S@\x17\x02\x1bx:\xd6S@\xb0,]\xde\xe1\xe6S@\x0bx\xa51\xa9\xcdS@\xeeE^\x8a\xce\x18T@\xe9\xdb\xb7\xad\xdc\xe6S@\xa4\x93\xa5\xbe*\xe9S@\xd48\xda\xc3\x0c\xc3S@\xb7\xdf\xeaq\xf1\xebS@~V\x07\x07\x92\xe4S@\xce\x13\xc7\xd9\x9d\xd6S@Jh\xa8(\xc3\xf9S@^\np\xe1\xb2\xf0S@J2Y\xdcF\xf2S@\x19\xe8\x82\xfe\xca\xc3S@\x8d[M\xcf\xaa\x94S@\x8f1Y\xf9\xd6\xecS@\n+u\x0cp\xeeS@,P\xbd>\xe7\xbfS@\xca\xc8qs\xdd\xa4S@\x8a\x80\x18\x97\xe1\xfaS@\xf7\xd6\x11\x16u\x13T@\x1f\x16i\xe8\xe9\xd4S@\xc3\x93\xd0~\x82\xf1S@J\x00\x89\x8c.\x95S@\xf8\xd0(\x81\x12\xcbS@\xdf|\xeelO\xf7S@\xe3\xa6\xd5\x99c\x05T@\xb9\xa2\x88>\xb1\xcdS@F\xb1\x81\x8e\x8b\xf9S@\x1f\xc9l\xbc\xcc\xc7S@\x0e9u6\x05\xfeS@\x97i;@\x8c\xf0S@\xfc/\xbc\xe0?\x08T@\xe3e\x04\xff`\x01T@\x8c\xed\xde!\xd2\xf0S@(\x18\x13\xb0W\x0eT@\xf7\xe1\xbe\\\xcf\x13T@\x97>\x89a\xd9\xe6S@FY\x03\xbf\xb4\xe4S@\xa1q\xba<~\xf1S@\xdc\xd3\x98\x11\xc4\x03T@\xba\xf0\x14\x0f5\xe9S@\tt\xb2\x05\xd7\xd4S@u\xef\xd3\xddW\xfbS@\xc9\x9d\x0baB\tT@\x0eg/\xb5=\xb1S@N6d\x7f\xa9\x0cT@Uv\xe5\xcf\x82\xf6S@1\x8b\xfe#\xbc\xc6S@\xa0\xcd\xf31V\x0bT@\xab\x15\xc5u\xe2\x0fT@\xab\xcb\x9eeK\xbcS@\x14\x89\x98\x80]\x12T@;\x146w.\xc3S@4\xac=\xe8\xae\xddS@\xae\x9e\xd6;f\x18T@\x93\xbfW\x05H\xf7S@\x1b\x96|\xd7\x81\xf9S@}\xb7h\n\x99\xedS@\x05\x88\xa7{\xf6\xe8S@\xfb\x82[g\x81\xf7S@D\xee\xec\xebh\xebS@\xd1\xb6\xe8\xf89\x11T@\x03\x8e.@\xc6\xe8S@%*\xb0.\xd3\xcbS@\x9b\x83\xfb\xd8g\xcdS@\xeew\xe3\x14\xa4\xecS@*R\xf5/-\xf8S@\xa9\xe0\x96\xb8\xdb\xe1S@{\xc2\xc7<$\xd2S@\'\x87q\x87M\xd2S@\x1f\x88\xe8\x162\xf9S@\xae\xe0\x82\xb1\xe5\x08T@\xfcQ!\x06\x08\x0fT@\xed\x8dG\xf2\xa5iS@[\xdbkL&\x0bT@\xcb<\x96t\x84\tT@/a\xbc\x9c\x8c\xd3S@\x9a\xd8\xc8Q\x9b\x0bT@\xfb\xeaDE\xd0\xf6S@\x9b\x86\x1d\xd8X\x08T@-\x0fa\t\x01\xeeS@\xce\x80\x95\xf2+\xf1S@2\x19)\xf2V\xc7S@\x02\x9f7R\xbe\x07T@V\xfe\xe3a\xbd\x08T@o\x82\xb2]\xcf\x08T@\x1f\xb2\x1c\nA\xe8S@\xc3ZZi\xc3\xd0S@C\xfb\xaac~\xcdS@+\xb3\xb8\x96*\xd2S@\'\x87q\x87M\xd2S@\xd1Q\xb8\x0bp\xeeS@\xb1c\x82\xce\xc1\xf9S@M\xdcQ)\xde\xe1S@\xaeJ$\xd1\xd9\xe6S@\xb6U\xf0O\x0f\xfaS@\xaf\x9ak\x035\xfcS@}U}\xa61\x94S@\xaa\x97\xa9\x035\xe7S@1\x98@\x0fc\xe3S@\x9cX\xb5\xd3\xce\xf8S@\xd3\xc4\x9f\x900\x0fT@\xbf\xa6O\xd6\xc8\xf2S@\xa0bsX\xf3\xa3S@A\xc9)Z:\xf6S@\x17\xb0A\x84-\xc9S@!^25\x80\xbdS@\xe15\xe6\x0c\xbd\x12T@1\xe4,\xc3\xda\xe5S@3/u\x00@\xc7S@\xc3\x94~\x9f\xf8\xe4S@\x8fN\x88\x11\xd8\xc4S@\xf9p\xb1\xe6\xb1\xb0S@\xfe\xa3CXx\xfcS@\x82\x81\xb89\x00\rT@\xf8~\xd2\xd5@\xdeS@Im,`t\xe1S@>P\xeb\xde-\x17T@Hn\xbe\xbb[\xe0S@\xa1\xb2\xd54\x9c\x14T@\x00\xb7\xdcG#\xecS@\xdaUV@\x92\xf9S@i\x17\xbe\xc0\xb4\xf0S@\x19\xde\x9a\x7f\xdb\x01T@#f\x80\x7f\xe7\xe7S@*\xf0\xf6}\x95\xe9S@w\xf6uq\xe7\x16T@\xee\xfb\xf1fT\x08T@\xc0C\xaa\xcb\xf3\xbeS@\xa0\x0c\xc3\x90\x9c\xe7S@\xb2\x92\xff`\x81\xfbS@\x16h\x1d\xe5\xee\xb1S@\xbf\xdf\xf6\xcb<\x07T@\x06Hlb\xbf\xc0S@~R\xb68_\xb9S@\rj\x82,\xa0\xb2S@\x15\x16c\x1d\x9d\xeeS@4\xc8\x07\x81J\xbaS@\x80\xfc\xa5\xb9\xa2iS@\x9b\xa8\xc5\xef\xb0\xfeS@\\\xad\xd9p\xdd\x06T@UD\x88j\x81\x0bT@l9?\xa8\xa4\xbcS@\xc0\xca\'\x11\xeb\xb0S@\xf9\x9f\xb0\xa2\xe7\xd4S@n\x98W\xb5V\xceS@=\xd4P\\\xb0\xb0S@\x92\xed\x13\xec\xd2\xcdS@-\x06\x9f\x18\xa8\xfcS@\x83\x05`\x0e\x83\xfbS@:!W\x96\x88\xc6S@\x83BEx\xc9\nT@\x9a\x12DK[\x08T@\xbc\x0f\xcf\xb5\xd0\xe8S@\x12XN\x00\xab\x01T@\xbb\xd8Z\xe9\x84\xbfS@)\x1a\x17\xda\xda\rT@\xd7h\xf9\x0e\x0c\x12T@BvlvA\x11T@\xab3z\xb6\x89\xbcS@\xee\x87\'\xa3\x8f\xedS@9\xe2\xfc\xc4\xdc\x07T@\x98S\x0e\xac8\xbcS@\xdc\x8bM\x92\xe9\x0cT@u\xe4\x93\x9a\x89\nT@\x87\x17\xba\x9f\xb3\xf0S@\x84\x9am\xe0\xa7\xfcS@\x80~b\\\xd4\xecS@\xa8b\xe6J\x1d\xc3S@\xdd\x00\xdb\x88\xc0\xe3S@\x95\xda\x03l{\xe8S@\xa2\x8f_\xb5[\x0eT@D\x8e\xb6\x10\'\x94S@\xa4\xe6\'!e\nT@`=s^3\xceS@\x18\xd2E\xd8\x1a\xafS@\xa3\xaf\xae\x8b\xe7\tT@\xec\x18\x13\x1a\xe7\xe6S@wz<\xc9Y\xafS@@\xf7\xf1\x86\x9a\xdcS@\x91\x83`\x8b\x18\xc7S@\x83\xa6\xafS&\xeaS@\xc5\x8d1\xfd\x9e\xf1S@D\x8f\xe4\t\x9f\xf0S@\x19)E\x86\x91\xb5S@\xb2J1$<\x07T@\xab\xb9\x98h\xa5\tT@\xc7\xeb\x8c\x9a\xb8\xd5S@\xae\x93[M6\xf5S@\xad\xfa\xb5#\xd1\xffS@\x89\x1f\x8d\xbc)\x0cT@\x9b\x19\x02\xe0a\xd6S@\x80\xb5\xaf\x0e\xda\xe8S@\xfep\xd7\xc9j\xaaS@\xc9\xf1\xb4\xfc\x83\xbdS@wv\xe1\x9e\xb2\x06T@\xfa\x97\xfb9\x15\xdfS@r\x0b\xa1 \xac\xaaS@O\x18\\`\xdf\xf2S@\xd8\x10\x10\xbcn\xcfS@\x19K\x85\xb0\x9c\xfaS@EF\xcbO\xfd\x04T@\x92\x91\x0b\xeb\xfd\x16T@<\xa4{*\x0f\xfaS@>\x99\xbc\xea\xa5\xbeS@\xe3=\x10\x8d\x96\xf9S@\x04\x8f\'\xd6v\xfbS@|\x04\x04\xea\x84\xbfS@\xc0k\xac\xd7\xb0\xfbS@\x101\t\x88S\xc7S@\x0bs\xeb\xd8\xc4\xf9S@\xca GO\xad\xfdS@\\\x8b\xfe\xbe\xc4\xa4S@\x18\xd3\x89\x116\x00T@\xa7\xf7\xb0\x0f\xfb\xbfS@\xee\x04\xc7\x88\xd0\xa5S@\x88>\\6\xeb\xe6S@\xc2\xb3\xa9\xe3U\xc3S@ki\xa7[\x82\xf9S@:\x0f\x19\x80]\xcfS@25\x08/\xaa\xdcS@\xa0\xa5,\x9b\xd8\x0cT@\xbbd[i\xc9\xbcS@\xfdjZ\x16A\xc7S@\xa0\xd5\xb4\xc05\xfeS@\xde\xb9\xe4\xe3\xbd\xbbS@\x18u\xc0\xcc1\xbcS@\xc0:\xa3\xb1\xa5\xbcS@E\x95\x84\x19W\xecS@\xf5\xcbH\xdd\x10\xc2S@\xbe\x80\xbbvO\xc2S@\xc0\xc2\xac"\xcf\xfbS@\x0f\x1a<\x06n\xf7S@\xab\x98\x86\xed\xd2\xe1S@\x8b\x17\x03\xa7\xff\xecS@\x86\xc8\xb9-\xe7\xfeS@\xfa\x8f\xc6\xf0[\xbcS@\x1a\x92 \xd3K\xd5S@\x86No\xef\xb9\xbfS@\x19\x10h%\xa7\x19T@\x1b&<\xba\x81\xcdS@\x9f\x9d"b\xf7\xeeS@\xacP\x8b_\x82\xebS@\xb7j\xa3\xd3{\xf0S@\xff\x83FL|\x0bT@\xef\xa2!\x08\xa4\xf6S@\xbb\x95q\xe3\x06\x0cT@rj\xda{\xcd\xc6S@\x8f<\xf0\x1bC\xc0S@\xa0\xd2\xe5\x14\x92\xe5S@Q\x97X\xa3\x9f\xabS@\xd5\xe7\xa6\xc3\x1d\xabS@|\x8f\xe9\x1d\xca\x06T@:*P\xbd\x97\xa2S@\xeb\xc8\x1c\x86\xf7\xecS@\xefy\x1b\x1cF\x0fT@\x1d\xea\xfd\xd5(\xf9S@\xed\xc0\xd1\xe04\xf4S@o\xd9\x92\xe3\xf4\x0cT@o\x1e\xdb1\xb9\xe3S@\x0f \xd7.\xc6\xffS@\x8bD$\r\xd7\xeaS@\xd6\x8e\x8f\x1d\xdd\x97S@\x892\xc9~|\xfbS@\xa7(\xf1\r\xfe\xf7S@p\x04/\x13\xc9\x07T@\xad\x91d5\n\x9aS@\xf6\x93\x8b\x1b)\xe7S@\xbe\xea\x07+J\nT@]\x84\x1d\xed!\xd8S@}>\xd9\xd8x\xd2S@G\'\xdd\xb6\x82\xe4S@\xcd\xa5!k\x0b\xe9S@\xe8;]\x19\x8a\xe0S@\x99/\xc7@\x1d\xceS@\xe1\xda\xbd\xf4\n\xf2S@$A\xa6\xe6[\x0bT@:3\xe8kN\xcfS@\xbe\x04\xb6\xa6\xe7\xecS@\xab\x99\x1f\x82\xca\xcfS@\x8aL]\x99|\x19T@`\xdb;\x01\x1d\xafS@P&J\x10\xb6\xf9S@\x8c\xcc\xb3\xb5\xfe\xe6S@H\x96\xee\x04q\xceS@<\xf9\xa9\xe3\x85\xdeS@c\xb9uj\x08\xa7S@\x16\xf7\x98\xba\xbd\xa6S@K,\x08\xcc\\\xedS@\xd3\xc95\x9b\x1e\xedS@\xa8m%\xff\x1c\x0eT@\x00\x8a\x95.\x8e\x0eT@\x19j*\x00\xdc\xe6S@d_\xf9c\xde\xc4S@\\}\xb1W\x9f\xd6S@\xb8\xfdjAO\xd5S@\rm\xa6AQ\xcbS@H[C\xc05\xd6S@[SP>\xae\xb6S@\x91\xe2\x90\xd1*\xccS@\xbc\x00&o@\xc2S@9\x0eW\x11g\xc7S@M\xb4\x98\xb9\xc1\x07T@\xc5n\x08u!\xbcS@\xec\xb9Z\x7fZ\xbcS@\xb6\x83k"\x08\xbdS@\xb2\x9f\x96\xcd<\xf3S@\x83\x9e\xe2\x9d\x04\xbfS@\x1e\xd0f\x8b\x04\xcfS@#\xbe\nt\xab\x96S@`\\E\xae4\xbbS@Iy\xfc_\xd2\xb8S@[\xe3\xd7+?\xc0S@\xd7\x81{\x10\x03\x08T@\x05\xe8\x98\x8d\xeb\x04T@\x12J\xe19K\x0fT@\x02\xfb\xfc\xed\xbe\xfbS@t\xa7\xff\xa6\xe4\xbaS@\xd1\xa9#Ng\xebS@\x03,\xf2W\x82\xbbS@.\xf0\x04Jf\xddS@\x1f\xd7\x9e\x9f\xee\xb3S@4\xd4\x8a\x9a&\xf9S@\xb1v&=\x89\xf9S@\x9b\x15\xcb3\xd1\xfdS@\x10\xe3y\x12\xe8\xf7S@\xd9\x81d\x17<\xb9S@}>\xd9\xd8x\xd2S@\xa0d\xd5\xe5Z\xfcS@\x0f\x8f\xc5\xc2v\nT@\xf2l\xc7\xf9\x9b\tT@@[\xc8A/\xedS@\xfc\x9c\xc8\x979\x0eT@\xc74+"\xdf\x03T@\xff\x944u\xf3\x0bT@L(\xd0\x18\xd3\xc2S@\xcf\xd7\xbc8\xbd\x0fT@i`\xd1G\xf3\xc2S@\x92n[\x92\x07\xeaS@zv\x9d\x97q\xbcS@\\:\xd1f\xb1\nT@\xcd\x9a\x14z\x8e\xe9S@\xc16\xbf\xc61\xc8S@\xea\xe1r#N\xfcS@Yt3R\xde\xbcS@\xe6\n\xa2\x9d\x15\nT@\xb2\xb83\xb9\x0e\tT@6\xb7\xbd\xce\x1e\xafS@p\x11j\x07\x03\xf4S@#\xaa\x90\x8d\xe7\x04T@\xdf\xfag\xcd?\xf6S@\xe4\x1e\xe3\xe9*\xb7S@\xb5d\xd8\t\xd7\xc0S@"j\x97\xfc*\xeaS@\xbd!/R\xde\x14T@\xa5\x0f\xedW\x03\xbcS@\xf4.v\xb3\xd5\xe7S@\xe7\x8a\xa3*\x07\xd5S@\xf4\x93 \xeb\x01\xd0S@\xe8BB6\xa9\xf9S@\x06\xd3\x90/V\xf8S@\x17@\x02\x17\xe2\x03T@\x82\xe2[j\xbf\xcfS@U\xf8\x9cG\x85\x0bT@[\n0\x8d\x00\x0bT@nX\x0e+T\xc2S@\xabk\xb0\xe9\x84\xceS@\xf2\x8f\x10h\x86\xbeS@\x87\xacqt\xbf\xc2S@\xce>\x89\xab;\xbbS@\xae0Y%L\tT@;\xc5\xc5\x8e\x07\x99S@\xe8\x00\x8e\xb6g\xc3S@r\xcb\xcc\xd8\xa2\xc3S@\xc4_n\x00+\x0eT@X\x82#\xfc~\x0eT@\tqnux\xbbS@\xb6\xa1 /V\xd4S@\xd4\xe5o\x08\xa2\xabS@\xf3W\xb6\x7f\xfd\xd3S@\x852\xefl\xc4\nT@\x00\xe4\xb3\x9eU\xedS@b\xbe\x07\x17\xa4\xb5S@f!\x02\xf5\x1b\xb3S@\x9e|\xce\xffq\x07T@\x82\xf6\xe3\x1c:\xafS@\xa9\xabh\xec\xc5\xf7S@\xd5\xd4\x8a\xd4\xbd\x84S@\xd8\xca\xb6\x8d\x9b\xf9S@&\xaa\xe0#u\xb5S@\xe3\xca\xad\xfd\xa1\xf0S@Pv\xf4)\xb5\xc8S@\x01~;\rO\x05T@\x8d\xb2\x00cR\xbbS@'
p35
tp36
btp37
a.
