# Supplementary material for: Sea ice drift data for Fram Strait derived from a feature-tracking algorithm applied on Sentinel-1 SAR imagery
Source: Data Brief. 2018 Apr 19;18:1410–5. doi: 10.1016/j.dib.2018.04.034 (PMC5999601; doi:10.1016/j.dib.2018.04.034)
Supplement: Supplementary file 2 — Supplementary material [file mmc2.zip › fs_s1a_data/HH_filter200vec/FramStrait_HH_20141123T073704_20141125T072037.dat]

(lp0
S'S1A_EW_GRDM_1SDH_20141123T073704_20141123T073804_003406_003F8B_AEA2.zip'
p1
aS'S1A_EW_GRDM_1SDH_20141125T072037_20141125T072137_003435_004034_2858.zip'
p2
a(cnumpy.core.multiarray
_reconstruct
p3
(cnumpy
ndarray
p4
(I0
tp5
S'b'
p6
tp7
Rp8
(I1
(I481
tp9
cnumpy
dtype
p10
(S'f8'
p11
I0
I1
tp12
Rp13
(I3
S'<'
p14
NNNI-1
I-1
I0
tp15
bI00
S'\xce\xd4\x16d\xa8r\xef\xbfn\xfa\xe5\xb6)\x91\x18\xc0\xb2\xa3`\x01=T\x1a\xc0\xac_\x1b\xd8\xd9z\x15\xc0\xc5\xc2\xd0\xb7\xb3^\x02\xc0@\xdek\xe6{\xe2\x15\xc0\x8f\x0f\xd3\x9e\xd8\xd7\x1f\xc0\xa6\xfa\xb9\xa4\xd4\n\x1a\xc0o\x04\x94\x06\x1b~\xff\xbfbJ\xbb\'y\xb1\x03\xc0e\xfb_\x04X\x8b\x00\xc0\xc6m\x82\xfe\x81\x00\xfc\xbfz\xc0\xb1\xf4\xca\xb9\x07\xc0\x1d\xdb\xc5c\xa9 \x1c\xc0\xed\x0f?\xbd\xcb\x80\x0f\xc0\xae\xbd\xbdF#\xd1\x19\xc0\xe2\x87)\x9b`\xea\x1f\xc0\xa3\xcbv\x00\x88r\xe0\xbfz\xdeOeH\xc9\xf6\xbf\xc9\x81Y\x0b\x8fr\x10\xc0\xc6\xa5%\xe9:\x89\x1d\xc0\xe6\x84Em\xa1\x02\xf8\xbf\x04\x1b4.\xef\x98\x16\xc0^\xdaA\x127J\xff\xbf<\x1b\x16##\xeb\x10\xc0r\x04\xe1\xcd\xde\xe8\xf7\xbf|\xcb\xdb]l\xc5\x03\xc0\xb1\xf6=\xe2\r\x99 \xc0L\\\x1eP\x90\xa1\x05\xc0\x16\xa9\xe7C\x0b\x97\x1d\xc0\x01$\x8a\x97$\x9d\x04\xc0G,$}Y"\x07\xc0\xbes?f\xece\x12\xc0\xb1\x9a\x16\xbf\x02\xdc\x05\xc0\x872\xc1\xe7\x1d\xd3\x18\xc0}y\xcd\xc3\x9b\xe3\x18\xc0\x1dZ\x81C\x82\x81\t\xc0\x18\xdd\xf9\xc5\x04\x98\x19\xc0b:\xba_\x1dE\x1f\xc0\xed\x1f[ \x06P\x17\xc0\x96 \x9e\xa1\xe5\xfe\x1e\xc0\x8e\xeb\xc4\xc53\xa1\x18\xc0&\xf2\x9e\xc1\xe4\x88"\xc03\xb4\x10:\xec\x95\x18\xc0m\x0e\xda\xf9\x18L\x1a\xc0\xeb\xdf\xb9vE?\x1f\xc0\x8f\xad\x12\xd0\xaf\xd4\xed\xbfG&d\xda\xb2\xc3\x01\xc0\xce\xa4\x07\xa28\xcc\x1f\xc0m|\x0f\xc7\xa1\x1a\x18\xc0\xc4~\xcf0\x111\x1e\xc0\xdb,+z\xb74\x16\xc0k\xd6?\xc8\xa4\xf3\x11\xc0\x95L^RsD\xf7\xbf\xf40\xda3x\xb6\x13\xc0w\xc4\x1a\xca\xa4\x1f\x16\xc0\x90\x87\x0b\x19\xf6j\xbe\xbf\n\xc5\xf0a\x91\xb4\x15\xc0\xe5\x03\xe6\xe2/\xa8\x12\xc0\x85O\xf2##\xd1\r\xc0\xfb\'\xd6\xd4\xe7\xdf\x18\xc0cd\xda\x16"\xd9\x1a\xc0\x9e\xecZu\xef\x1d\x05\xc0F\xf8vKS\xf1\x15\xc0\xad\x87\xac\xb7\xaaA\x16\xc0\x8fu`$m\x8c\x00\xc0\xf3\xd5\xd8\xbb%\xd4\x1f\xc0\xf9\xa7\x0e]~\x08\x0f\xc0>:$7]\x94\x12\xc0)\xb6\x7f3\xde\x9c\x04\xc0V+,\x113\xc5\x01\xc0+\xed\xb4^~\xe2\xfd\xbf\x8696;\xcfT \xc0\xe2%bL\xaf\xc0\x01\xc0PeO\xdd\xdc&\x11\xc0 \xd5\xe9Sb\x1b\x02\xc00\xde\xf4xy\x99\x18\xc0_\x88M\x98\xda\xcc\x05\xc0\xf2/k\xa0\xbe\xa0\x1d\xc0\n\xf72\xcc\xb8\xe9\x10\xc0,\xa2\r\x1cc\xfe\x1a\xc0\x7fd\x90rT" \xc0(N\xe8\x99cZ\x17\xc0,\x9a\xae\xd9\x00\xfe\xd4\xbf\xdb\x97\xc0\xed\xf4V\x10\xc0h\xe5\xe8X\x1f\x13\xf7\xbf\x19\xe7\x10%\x0c\x9d\x1a\xc0\x15iH\xd6\x8cT\x07\xc0{\x92\x85\xa8\x0b\x10\x1c\xc0|D\x8d\xf5\x9d\xca\xdf\xbfX\x08\xd3\xdb\x8f\xec \xc0\x9f\x88\xe5\xc6\xca\x01\xf7\xbf+\xda\xff\xffQ\x12\x17\xc0\x10\xf1\xf6h*\x9d\x1c\xc0n\x19\xfb\x88hW\x03\xc0za\x93\xbe\xa8?\xff\xbf\xed\xd1\xbe5)q\x1a\xc0\x0e\xe8\xa8\x13\x92\xd9\x06\xc0\xbf\xc5}\x98\x85\xb4\x07\xc0|\x02\xc6\x98\xcc\xbf\xa8?\x8c`\xdd\xd1V\xbd\x0e\xc0\xda\x1c9\xad:U\x14\xc0\x84\xef\xdd%,n\x14\xc0\xf4\xa9p\xed\xa5\n\x1a\xc0Y \xa3\xdd\xfbD\x1a\xc0\xc4\x07!\xcfw\xf2\xfe\xbf\xc9\x154\xc9\xfa\xd9\x1a\xc0\xa8E\xfd\x03Z\x07\x14\xc0\x8eo\x8f\x19\x04\x90\x13\xc0M\x9b\xceB1\xc7\x01\xc0P\x17\xab$\x00"\x03\xc0\xc0\xea\x82\xe6\xa6\x10\x04\xc0k\xe9\xd8\x89\x02\xe8\xf7\xbf\x14\xc8\xe8\xa0\xda\x87\x1d\xc0GP\xca\xa5m\xc5\r\xc0H\xe4\x16\xb8\x18\x92\xfd\xbf?\x99\xfb\xa4\x7f\xa9\xff\xbfO\xa8\x82\xcd\xe8S\x14\xc0\xa5\xa3,\xdb=\xd7\xf1\xbf\x93\xf4\xdb3\xe24\xff\xbfC\xad\x11\xa9\x1a\x03 \xc00/\x96\xbd\xeaz\x18\xc0\x17\xb3\xe64\x05\x9e\x05\xc0\x8e\x94Qt\x03\xe6\x16\xc0}m\x1el\xd1\x19\x1a\xc00\x06\xdd\x12\xc8\xf0\x0e\xc0N\x1f\xd6\xd9\xa0\xf2\xfd\xbf\xe6i\xb9\x16\x88\xfc\x19\xc0T\x98\xb9\xc0FT\x0e\xc0\x8d\x96umq\xbd\x0c\xc0\x80T\xcc\xb3\xf4b\x03\xc0m\xa3\xfa\x82E\x08\x1a\xc0\xf5\xd9k\xc23\xc8\x1f\xc03\xb2\xc9\xfc\xbe\x0e\x1a\xc0B\xe6\x82\xde~\x92\xfe\xbf\x0b\x16\x98T\xbb\x18\x03\xc0\xf4\xf7\xf8\r\xc2A\x02\xc0\x05\xd2\x84N{\xbf\xbd\xbfh\x004\x00t\x16\x1d\xc0\xc6]^M\xb3\xc9\xfe\xbfR\x05Y5\x91~\x1a\xc0\x9f\xf4\xfb\x94\xbej\x14\xc0\x9a\x00\xfe\xd7\xa4\x99\xf4\xbfMR\xed\xbc\xb5s\t\xc0/\xfbtP\xa0\x8c\xfe\xbf\x8d\xd2\xfd\x89\xf0\xbf\x1e\xc0\x98\x89\\\x0b 3\x11\xc0\x94\x9dj\r\xdd\xf2\x01\xc0\xc53\xc0\x99\xaa\xd1\xfa\xbf2\xee\xede(\xb4\x1f\xc0\xc9v\x1e\x99\x86l\x17\xc0Y\xc4\xf2\x1a\xd9\x94\x05\xc0H\x92\x97~\xc4\xb1\x05\xc0\x88P\x12\x16\xc3S \xc0\x04\x01*!GD\xff\xbf=^\x81\x8aZ\xfc\x1c\xc0D\x89\x8f(\xa1\n\x1d\xc0\xd7V\xbe2\x86T\x00\xc0\x8a\xf4\xb2_"\x02\x16\xc0\xa9\xbc,\x0c\'\xfb\x16\xc09\xfb\xe2\x0bj\x0c\xff\xbf\xdc\x8a0\x90\x80) \xc0\xbf\xb9\xa5\xec*3\x16\xc0~E\x88\x0bP\xe6\x1f\xc0\x80\x1d/\x1f\x18!\x1b\xc07\xf1\x92\xbd\x11Z\r\xc0\xca\x01\xd0Q\x07\x96\x11\xc0\x03\x0f&>\x05\xba\x1a\xc0M]\xbd\xfb4u\x1e\xc0\x8f\xf0\xc3N\xce\xf3\xfd\xbf\x01\xfdF,^\xef\x13\xc0\xf9\xf49-\xaa\xec\x15\xc0\x92\x1a\x0c\x96H]\x1c\xc0?\x04\xb7 !\x9a\x1a\xc0\x08J\x1d\x82"r\x01\xc0Dm\xc2J\xe52 \xc0\x06viH\x06\xdc!\xc0\x85\x9d!i\xcd\xa9\x1b\xc0\xc2X1\xec\xdez\x06\xc0k\xbf"\x10&z \xc0\xefA\xbbh\xb6\xc1\xf4?\xff_\x1c\xa6\xf6O\r\xc0\xf2[\xbc\x82\x87\x06\x0f\xc0fG\xd9q\x8eD\x15\xc0\x82\xcf\xe8hZ\xa1 \xc0C\xa0\x1e\x15)\xfb\x10\xc0\x9aB\x996,\xbf\x14\xc0\x9b\xf3\x0c0\x8cB\xf5\xbf\xa9\x99\x87`\xc2w\r\xc0-E\xb9pb\xcd\xfd\xbfpM\x9cuB\xd9\x1a\xc0\x0f\x88\x9a\xabi\xf0 \xc0\x046\xf0\xcc[v\x13\xc0s>\x06\xd6\x1fH\xf4?\xff\x1c\xe6Pe\x16\xd8\xbfjR\xdcb\x08\x7f \xc0\xd0\xfe\x85\xbdC\xdb\x17\xc0\xc5k\xe7\xd0t\xc5\xf1\xbfE\x19Hc\xb6\x07"\xc0\r4U\xdd$\xe2\x05\xc0\xf7t5\x19\x87\xbb\x16\xc0|\xbe_=\x12\xd9\xf6\xbf\xff\x12\xac\xdd\xdb\xb7\x1d\xc0a\xba7\xb4Q\xee\x18\xc0\x0b\x08\xa2.\x13\x15\xf7\xbf\xd2nZ:&Y\xd1\xbfsJ\r\x90\x88F\x1b\xc0\x04*\xcer{\x8e\x1e\xc0\xf12]\xba\x94R\x1e\xc0\xffn\xe05\xf6\x94\xf4\xbf\xa8\x1e\xfe\xb3\x8f\xa7\r\xc0\xcbQ\x87)\xe1\'\x02\xc0\xec\x19\xb6\xed\x8c\xc8\x08\xc0#\x88\xf3-\x01g\xff\xbf\x89\xee.\xb9\x8f!\x1d\xc0\x13}a\x0ep\xad\xd0\xbfC\x02\xe1\x98(@\x05\xc04s!6\x93\xc9\xf1\xbf\x1e\xf5\x8e\r\x16Y\x1c\xc0\xca\x94\xa5\xff<\x88\x05\xc0\x8f\x12pFsC\x16\xc04\x80\xd5\x18\xb6H\xbe\xbf\x0774\xb8\xd6\xbd \xc0\xf6iVb\xd5\xb7\x05\xc0\x83\xe1\n\xf5\xd0Y"\xc0\xd5\x9b\xd4\x95\x8b\x9d\x16\xc00x\xf6m\x9f\x8b\x1d\xc0\x99\xdf\xb0\x12.^\x14\xc0\xd9\xc2\x16:\xcb\xd4\x1e\xc0\xfc\x86\xea\xfc\xc5r\x1e\xc0\xa9\x0e\xa0\xd0\x88\xe7\x11\xc0\n\x9f\x1e\x826z\xf4?\x90\xce\x9d+\xf2\xff\x19\xc0\xee\x94s\x81\x89\xab\x1a\xc0*\x80\xbd\x13RL\x1b\xc0\xd7*|\x9a&\xbf \xc0&n\xe1\x0b3V\x15\xc0j\xd9\xf9s\xa5\xec \xc0\x03\x02B\xae\xfdl\x1f\xc0\xf5*\x1c\xc6\xe9\xbb\xfe\xbfSQ\x9b\x02\x7fv\x0c\xc0\xff\x8b\xe8\x03\xdf\x08\x0c\xc0\xd0\xb1%dJ\x93 \xc0\xdc\xf6\xd3\xdf\x8d\xe0\x0c\xc0\xc5g\xac.C\xa4\x03\xc0\x1a>\xe0\x049\x88\x17\xc0\xc6\x1d\xee\x0f\xaf\xfe\x08\xc0\x18\xaa\xd1\xad\x1b_\xdb\xbf\x13\x03\x0fc]\xa1\x16\xc0^I\xb3\x12*\xac\x1f\xc0_T\xb8\x1cG\x0e \xc0\xb8\x15U\x19\n&\x1b\xc0^\xa9pL\x17V\x13\xc0j1\xe2\x16\xf1\xaa\x08\xc0\x87\xc0\xaf\xe5=\x99 \xc0G\xfb\xecf\x17\x08\x03\xc0\xbf\xb1\x84#S\xdc\x1f\xc0O\x03\x9f9\x0f\xaf\x1f\xc0\xe5$\x02\x04\x97\x1f!\xc0\x08\xa4\xa4\x03\xd5P"\xc0\xce[\xb3U[z\x03\xc0p\x9c\xb8\x85U\xf8\x1f\xc0]l\xd5\\\x85\xd2\x1f\xc0\xba\xde\xe7\xf3\x95\x07!\xc08\x80\xf4\xd9KN\xda\xbf\xea\x037\xf2\x7f\xe2\x1f\xc0\x87\x84.\'%\x1c\x01\xc0\xa4\xd1/\x8cV\xa1\x1a\xc0\x00P\x03\xa3Q\xfe\x19\xc0\xe8\xec\x1d\x07 \xb5\x05\xc02\x92\x1c%\x18o\x17\xc0\xa9\xe3\x81`D\'!\xc0xV\xaf\x8b\xe9\xff\x19\xc0\r\x8c\x9d\x82\xb6\x03 \xc0\xe9\x18%\x18s\xd0\x14\xc0\x8bvT\t\xec\x81\x17\xc0\xb1\x92\xbd\x94-\x81\x1a\xc0\'\xebh\x1cD[\x03\xc0"Q\np\x8e\x0f\x0e\xc02\xe3\xdf\xe6\xff\xb2\x14\xc0\xa7&\x19\xf9A\x15\x13\xc0\xe1\xb6\xd7\x88i[\x17\xc0\x88\xf1\xe0\x19c\x00\x1e\xc0BY\xd4\xa3\xce\x80\x0c\xc0\xb5x\x9c\xc2\x10\xf8\x15\xc0JG\xca~\x90J\r\xc0\xa5\x9aS\xcc\xdd\x7f\xfb\xbf\r\xe9\xdfG1F\x05\xc0\x05\x86A\x90<\xb4\xfc\xbf\xc8\xfeq\xc5\x86\x19!\xc0\xea\x17\xfd\x9e\x8d\xcf\x14\xc0\np\x18\xae>\x92\x05\xc0v\x7fT\xe0\xc7\x87\x0f\xc0\x84.w\xee\xe8u\t\xc0o\xf9\x19z\xb8\xdb\x1f\xc0\x0c\xed\x00\x00\xdd{\x03\xc0\x9b\xear\xd5\xf4\x07\t\xc0\x02/ \x16\xa0]\x03\xc0v\xe5\xb1G\x81\xaa\x1f\xc0\x18E\xaf\x00\x0c\x9e\x03\xc0\x02A\xf7\xe5\xa8\x1f\x16\xc0\xd3\xdaZ\r\x8ev\x16\xc0\xbb]\xca\xcf\x8a\x81\x0c\xc0HR\xff\x03\x80&\x19\xc0\xcf\xf7\xc5\x1f\x84\x9d\x10\xc0Q\xa6\x90\xf55t\x16\xc0\x14\x96\x86\x88\xb3\x92\x16\xc0\xad\x9d\xf1\xfaW|\xd5\xbf\x1bT\xefn\xc5\xfa\x08\xc0p\xd9\x87\xa7"\x9e\x1b\xc0\x93\x97\xc1nxt\x12\xc0\'CB\xb5\x81d\x17\xc0\xa4G\x8d\xb7V\x02\r\xc0\x8bA\xaf\xb5Q\xed \xc0\xe9+\xb2r\xf8A\x02\xc0\xc5kr\xfe9\x03\x1a\xc0}\\\xb4]8]\x17\xc0p\xe3S\xda\xc4;\r\xc0\xdc\x12=i~\xa9\r\xc0\xdfx\x0c\xc4\xacy\x1a\xc0\x16t\xe2\x82\x92d\x18\xc0\x99q\xd4\xb8\x99d\x04\xc0:\xd0\xd8b\xebq\x18\xc0P\xec\xf5%\xea\xe7 \xc07Q#\xcc\x94\xe6\xfa\xbf\xe1\x0b\xc4\x11\xca\xb2\xbc\xbf;\x0bSY\xb4\x8d\x14\xc0G\xad\x90\x18\x839\x10\xc0Kp\xcf\xff\xc3S\x03\xc0,\xac\xf8,\xeb\xd4\x07\xc0\xee\x12\xadl\xc6\x9d\x1a\xc0xE~\x86\xdb`\x17\xc0,$\x0c\x803\x1e!\xc0R>\xe2tQ\x9a\x1d\xc0.f>B\xff\xd3\xfd\xbf\xa6\xfa\xa8\x86\xcc\xf3\x07\xc0\xc3\xa4)S\xf7\x85\x17\xc0\xa4\xdc\x1d\x04\xa4\x9c\t\xc0i\xa4xD\x1e\xb5\x1d\xc0\x92O\xc6\x87\xe0\xc7 \xc0\xe6\xac\x96\x9f\xbf\xfa\x1f\xc0\x8a\xab\x98 \xd5\xa6 \xc0\x1b\xec\xb8\xa2\xa2\'\xc4\xbf\xbe%\xde1\xdb\x14\x0f\xc0\xf9\xb6\xa1\xfa\xa4\xc6 \xc0\xc4R\x9e\xd5\x99\x0c\xff\xbfX\xcc\x1bjb:\x14\xc0q\xf0\x98=bo\x12\xc0a\x857@\x90b"\xc0g\xab\x806\xe3k\xf7\xbfpD\'P\xa3\xdb\xef\xbf\xb0\xe5\x9c\x8d\xfd(\xfc\xbf \xb1\xe6\xee\xf1\xa8\x1f\xc0[<\xe7\xfb2/\x1b\xc0P1\x07\x92\xff\x85\x08\xc0\xafc\xa4\x86q\xbc\x14\xc0\xe9\n\xfbK!\xa0\n\xc0N\x9a\xff\xdcm\xf9\x12\xc0Z\xd8`\xb0R\x98\x15\xc0\x92\xcc\xc5MiA\x14\xc0\xd9\xca\xe6\xe4\x8e\xf9\x1a\xc0^*~\xe1\x04\xec \xc0\xeaK\xce\x9d\xe7\x1b\x1b\xc0A\xbe\x88\xab|\xc0 \xc0\xdb\xdd\x00QU$\x1d\xc0\xe2,\xdc\xb7\x0c\xdf\t\xc0F{;\xdcy\xa3\x16\xc0t\x85\xf5\xd6~\x93 \xc0\xb6CH\x11&\xfd\x19\xc0\xbf\x9f\xf7\xfd\xff\x04\x15\xc0\x03\xeew\xf7\xa7\xdc\xfc\xbf\xbf2\x16\xef\x06?\x14\xc0\'w\x012d\x82\xd1\xbfG\x8d\n\x96\xeb\x17\x19\xc0m\xea\xec\x89YR"\xc0;\xaa1fT^\xfe\xbfi\xf8jA\x17z\x1c\xc0\x88\x00!\x98\xacb\x17\xc0\xa4O\xf9\x96:\xe0\x02\xc0\xfc\xa3l\xaf\xd5\xb5\xfc\xbf<m1\xa9\r\xe3\x0c\xc0p\xb0\x04\x84\xbc\x18\xfc\xbf\xda\n\xb0C\xf6\xae \xc0\x8c\xa5d\\\xc6\xd2\xfb\xbf\xed\xdb\x13\x8c$\xd0\x14\xc0\xe2\xe2\x92*b\x1a \xc0{!\x91\xeb\xec"\x1d\xc0\xd2\x138\x90Q}\x13\xc0\xae\xd3#t.6\x1b\xc0\xc1\x1cp4\xe6\x11\x1a\xc0\xe4\x03\xe8\xa3\xca+\x1a\xc0ovK\x90+-\r\xc0\xcepR\xb5\xa2f\x1d\xc0\x87\xb1\x1d\xbc*] \xc0\xa9\xbd\xac\x9b\xe9?\x08\xc0\x95\xfc\xbdu2\xa4 \xc0}LK`\x11Z \xc0i \xa9\xd7q\xf3\x1c\xc0\x13\x1a\x05\xdd\xc6{\x14\xc0\x84q\xb2\x8bu\xdb\x13\xc0\x02\xc1\x7fn\xee\x1f\x1c\xc0E\x9c\xd3\x1b{\xeb \xc0\xa1[\xad\x8dt\xae\x01\xc0\xef\xb7\xb0\x1bG9\x10\xc0\xcc>$\xd24\xd7\x1f\xc0(9\x89dm\x07\xe2\xbf\xdc\xcf\xdb\x16\xa4\xfc\x1f\xc0\xd31z\xdc~\xb3 \xc0`Hu=\xd5@\x1a\xc0r\x1bB\xa0\x88W\x14\xc0\rL\xbf+To\x1a\xc0\x8aXMI+\x01\xcd\xbf\xc6\x143\xc8\xf2\xc3\xfd\xbf\xa6 \xb0FyA\x18\xc0\xc6\xb2\xc7\x8aC\xa0\x16\xc0\x05n\xb0\xac\x9e\xf8\x07\xc0\xf2t\x08\x98\xb3E\x1c\xc0\xb7^g\x88\xd6I\x10\xc0\xdb\xdd\xca \xb1\x83\x17\xc0\x10\xc8)9k\x96\x17\xc0\x13\x9bw\xde\xdc@\x17\xc0C46J\x80\xad\x16\xc0\x13\xb0\xd6)\x0cu\xeb\xbf&\xd7J\x93\x0c\xe2\x1a\xc0y_\x91kn\x0e\xd5\xbf(\x83\xfc\x7f\x9a\xde\x1d\xc0\xb6zH\xb5L\xe0\x12\xc0\x11&X|\x15\x9d\x0f\xc0\x02c\xa4\xef/N\x0f\xc0\xb8E\x1cNqx\x17\xc0\xe2z\xe5\x99\x86e\xd1\xbf\xfd\xfd \xf7\x8b\xac \xc0\x13m\xfa\x84\xba\xbf\x14\xc0\x80\x00S\x99\x84\x9e\x14\xc0\xc9\xfd\x97"5.\x1a\xc0\'\x9d\xe2\xa6q{\x03\xc0h\xb7\x02\x00\\\xa1\x1f\xc0\xa7\\\xf8\x1b\xd0? \xc0\xa87\xae\xfbs=\x1e\xc0\x07T8\xc0gK \xc0\xa8\xd6\xb8\xba\xb3\xa8\x16\xc0\xac\xbb\x00\x89\xd4\x1c\x10\xc0\xfc\x83\xe5\x86\xf7P\x14\xc0 \xf6\xbe\xdc>\xda\xe1\xbf\xd1i\xf6Wm\xaf\x1f\xc0\x04+~\x06\x89A\x1f\xc0\xb9\xba]\x84\x8cD\xfe\xbf5,t`Q\xcd \xc0\x9f\r\xc6\xc8\xd0\xb5\x0c\xc0%\xeb\xf1\xb4\xae>\x17\xc0-([\xc7\xe0\x16 \xc0\xf5N\xb2k1i \xc0\xd8:\xc1\xf6:\xe2\xfb\xbfN\x08I^6\xa6\x1d\xc0\x05$YK\xea\xaf \xc0w>\xe5\x1f1!\xfc\xbf6\x99\x83p\x15\xac\x16\xc0Rx\x85\xb2\xbf\xc8\xfc\xbf4\x0f\x19\x9f\x1ao\x17\xc0\xdfl\x95\xb7\x0e\xed\x1a\xc0\t\xba;\x9f\xd6\xda\x19\xc0>\x15=\xe1 \xef\x0c\xc0\xdchz\x14(t\x12\xc0\xf1\xc8\x10}\xc3\x9c\x1c\xc0i\xf4nK\xf5I \xc0\xeb!\t,S\xe4\x0c\xc0#_\x8b\xdf;\xed \xc0\xcf\x06\x9c\xdd\xf5\xaf\x16\xc0\x93e\x14f.\x99\x17\xc0I}\x1d\x99Q\xcb\x19\xc0\xf5%7\x0f\xb8\xc7\xf7\xbfy\xaf\x9fqXp\x00\xc0\x85Z\xad\ts\xc2\x1a\xc0\xfd\xe9\xc9\xf6\x93\x18\x1b\xc0\xdb]&\xbcZn\t\xc0T\x98\xc9\xde1\xe8 \xc0\xed\x1d\xd0\xe8\xfe\x00!\xc0\x90\xf7\x00\xc4\'\x91\x1d\xc0\xddwt\xf5v\xc8\x19\xc0\x00\xa8\xa9^\xb5m\x1a\xc0\x8a0\xab\xf0\xc1\x07\x18\xc0'
p16
tp17
bg3
(g4
(I0
tp18
g6
tp19
Rp20
(I1
(I481
tp21
g13
I00
S'\xe2\x9c\x92r\x82\xf9S@W\x80\x82\xd8~\x0eT@o\x02\xdc2\xe0\xe5S@\x0f?\x15\x831\x05T@mD\x8fD\xa8\x9aS@\xc8y\x84gr\xb3S@q\xf5\x1a\xa8\xa6\x98S@\xeeU\xb7,_\xd8S@;\x0b`HI\xfeS@\xd8&\xd72\x0c\xb5S@\xf8\\}\xca\xf2\xedS@L,u\x1a*\x04T@Qy\xa7\xf6\x01\x14T@~\xc9\x92\xf8\xda\xdfS@\xbc \xc7\xcdksS@\xdaU&\xe0\xa4\xd7S@\x87\xe6\x99\x04c\x98S@\xf0\x9d\xb2\x10d\x02T@\x8d\x8ak\xcdc\xabS@ \x1d\xe9\x8d\x82\x00T@X1\x90\x1d\x8c\xafS@4x\\\x97_\xf7S@T\xbe\xfal\x81\x16T@:\xe6\xc2\x9c\\\xfdS@\x88\x97\xd9\x7fmdS@\t\'\x81\x13\x85\xfeS@\x9f^\xe7\x95g\x13T@\xe4\xac\x1e\xbe\x82\x9eS@\xf9\x9f<0\xc7\x14T@\xd6\x12+\x8a\x0b\xb0S@|\x13\x1b?\x9b\x0fT@\xbd_\xd7hd\xc6S@\xce\xd69GS\xbaS@x\x1aL&\x1c\x15T@\x83-\xea\xa8\xf2\xc5S@\xde0-\xcc]\x0eT@\x17<:\xb9\x84\xd0S@2:Hsd\xd8S@a\xf3\xf6\x03\x8a\xacS@\xeb\x86\xaa\xc2\xe9\xa6S@:\xd5f\x05g\xb2S@\xf20\xed[\x11\x9bS@\x07\xde_@\xe7jS@}\xb1\xac\xa1\xad\xa5S@h\xa9\x00\x13c\xf8S@C+\x9b\xf0Q\xacS@S\x0b\xaf\xdf\xe4\x9fS@\xd1\n b2\xc5S@<\x83_\xac\xf1\x98S@{\x08!;\xd4\x11T@\xd4)\xc9\xb6\xb6[S@\xd3\'Aq7\x02T@)\xa6Te\xd3\xadS@}\xf8\xf0\x9f\x9c\xaaS@{\xbfz\x1b\xf0\x07T@\xd4S~.\r\xffS@\x83I7c\x17\xf1S@!\xe1\xdeq0\x14T@\xbcrb\xe8(mS@\xb6\x1a8V\xdf\xf5S@}\x95\x13P\xbe\rT@\xff\x18N\xe9\x02\xeeS@\x185\x98\x8f5\xbcS@\xe7zL\xbf\xe4\x13T@\xf9\x08[\xa3%\x14T@h\xa2\xa2\x9cc\x99S@y\x11\xeb\xb1\xac\x98S@\x1b?~\xc0\xdbeS@\xe1\xeeN\x81\xb6vS@\x93c\x85\xfe\xa7\x0fT@C(\x04s\x80\xcbS@\x92\xf5l\xc1\xcd\x02T@$\xcc\xfa\xad\xfd\x9fS@\xb8\xe28\xa2\xe1\xcaS@P\x86\x9a\xab2\x85S@\xf8\xe2C\xe6\xa0\xcaS@\x11\x82\x99\x8f\x93\x06T@O|E\x99\x92\x14T@VL\x7f:\xe3\xb0S@\xa1\x12q9sdS@Q\xa6a\x14(\xeeS@\x99L\xc1BC\xa3S@B\xd4Or~\x0eT@\xab\xacQ\x0c\xd2\xefS@(Z1Y\xc1\x10T@\xad#\x88\x0b\xc8\xa7S@\x9a\x1eo\xbe\x02\xbfS@I\xb1\xf1\x81\xe4\xe0S@\xc7\x90n\xa66\x88S@\x84\x08\xeb\xf3\x90\x00T@\xb2\x87\xc8\xca\xd4\x8eS@\x80]\x91\x8f \xc2S@\xf0\x08T\xdb\xfa\xc4S@\xe60\x00\x9bd\xa6S@_\x90N\xf8\xf9\x00T@\x88\xb2\xd7:\x8b\x00T@O\x83\xe9"\x1c\xd7S@\xa7\x04\xd6\x0e#\xc8S@|\xfcp\xb3\x06\x14T@0\xf9\xf8\x12\x01\xf5S@\x1e\xb0I\xc9\xb2\x12T@\x8a\x9e\x8a<\xeb\xefS@vLR\xcd5\x0eT@\x02\xc7\x9a\x9eu\xd8S@\xe3X\x13\xa0\x0c\xd8S@\xb2\xbb\xca\x01\xa9\xffS@\xce\xc3\xfcH\x1f\xb2S@\xb6]\xa4\x9f\xac\x07T@x}\xa44\x85\xd1S@\x0e#\xe2d\xcf\xc4S@\x04}\xc1\xb5I\x9bS@k\xc6\xd0\x902\xeeS@\xda\xd3\x1a\xbd\x14\xfeS@\x9d)M\xe4\x1f|S@\r\x17\x98xK\xa5S@\xa7\xd9"\x15\xc9\xeeS@\x82\'\x04\x83&\x11T@ tnW\xcd\nT@\xf6\xf0\xfbi;\xf8S@\\\xc48zT\xfdS@\xe4-\xf3g\xb9\x97S@\xf4\x0b\x85\xc7z\x0eT@\x87\x03\xd8]\x91\x15T@f\xd4,\xf9?\x9cS@>B?\xc8\x1a\xd6S@i\xef\x97|x\xc4S@\n\xb7\xd3`\x84\x03T@\x05\x1e%\xf9\x9f\xceS@9\x94\x8em)\x98S@\x9cQ63\xcc\rT@\x87\xeb\x8e`\xf1\x00T@\x81L-\x1dp\xd8S@\xe7:\xaer\xe5\x9fS@8J\xd5n\xd1\xd8S@<\xaf\xd7h2\x03T@\xbe\xb9\xdd\x954\x01T@\x7fDNi{\xc5S@VDt\xba\x13\xf1S@\xee\xb8}G\\\xa1S@;\x83\x0fy\x9c\xffS@\xd8\x04\xd1c]\xd7S@C\xf9\xfbo>\x0eT@\x8d\x1f\xd8\x04\xb2\xf6S@\xf2\xae`\x14\xbf\xd0S@\xdb\xe3\xe8-\xa2\x00T@\xcd\xb9\x87z*\x99S@~@!\xe1\x16\xbdS@\x1cq\x8cH\xce\xc9S@\xd9\xc2\xef\xd5\xda\xdaS@\x9b\x14\xdbF\xfb\x99S@\xac\x1d\xbe\x05a\xc4S@\xcb\x12Hd+\x14T@\x06j\xe2T\xd4\x15T@\x1b\x05R\xc1\xd8\xa2S@\x82[\xb4\x11}\x00T@^t;y\x18\xc8S@\x89\xe3\x10$\x03\xc8S@I0\xadti\xcaS@\xcdP\xde\xd0\x08\nT@U1\xe8\xe6\xc2\x10T@\xee\xee\x10\xfb\xb0\xffS@\x91\xa9B~{\xafS@\x15\x7f\xec\xd12\x02T@\xfd\xd1\x1c\x03#\x99S@\xb3\x05\xfe\xe1\xf5\xc3S@\xc2\xce\xda\xca\xf7\x13T@\x14\xd3|i\x87\xb8S@\xda\x1eZ\x92\xeezS@\xbb\x08\x96\x80\x81\xc6S@cDcj\xdc\x02T@N\xad6\x06h\xffS@[b\xf5\'\xe6\x13T@\xf8\x08\x96\x9f.\x8fS@\xa8\xc9\xea\x9a\x02\xbfS@\x1b\x84x\x0b\x81\x97S@\x12\xcf\xd1-\x99\x84S@\xe4\x9a\xee\xa8AVS@\xfbm\x8b\xf4\x8e\xbbS@\xae\xc6\xa9@\x82\x12T@T\xa6\xab\xbeJ\x88S@\x975:\xf6@\xfeS@\n\x9dZua\xa5S@\xa2P\xeb\x87\xa1\x0fT@L\x1e3\xbf\xef}S@i\xbf?|WxS@#\x1en\x81\x1a\xaaS@I\xf4\xc20\xf3\nT@\xe4\xff\x06~T\xf9S@\xc9[\xb1bE\x05T@\xfaBw\xf9\xa2\x07T@\xf9\xff!a\x0c\xb2S@\xf7d\xb1\xd2\xf4\x8eS@\xe0\xe4\'\xde\x1d\xfbS@\xdd}\xb1\x87\xe5\xfdS@6\x1c\xd3\x87\x90\xeeS@\x01\xa0\xdc\xe1\x10{S@X\x0b\x9dp\x94\xf2S@\x0e\x81B\xac*\xfeS@\x1dN\xb0?\xd1|S@1\x9f?7\x11\x15T@\xfaj\xef\x95w\xa3S@}\xac6\x97\x93\xfdS@\x02\xad\xf3\xa8G\xcdS@\xf6\x1f\x12d*\xbfS@\xc3\xba\xc9,\xd2\xa7S@\xa3\xe8&\xb6\xb2\xf3S@\xed\xb3\xd6Ee\x8dS@\x98\xd2\x1c\x90c\x82S@\x16<^\xbd5\x82S@\xc5c?\xfe\xa8\xf6S@o\x953\xff3\x8cS@\xd91\xb0\xc5\xff\x12T@\x10-U}\xf1\rT@\xa2<-\xc3x\x00T@\xa0\xb60\xd41\xa0S@X\r*\xcb\xa9\xf2S@\xb3\xef/ \xd8\xfeS@\x97\xa6\xccu$\xfeS@\x16\xdf3\x9c"\x8fS@+\x9f\xae\xdfA\x14T@\x9a\xc1\xdec\xf5\x12T@\x99\xee\x1f\xa8\x16\xf1S@\x01\xee\x7fL\x0c\x9aS@r\xd3\xc1\xd8F\x14T@\xa0q\x84\x12\xabnS@\xf8\xc6\x04\xb5\xd1\x13T@m"\xb9O\x0fvS@q\xbe\x1c\x1d]\x00T@\x15\x93\x97\x91}\xc0S@\xd8\xa0\xdc\tm\xc6S@!\xf7\x8d\xce\xd8\xb8S@P\xe4\x90\xfc\xe6\xfdS@\x83\xaf\x10)X\xe1S@\x84\x9du?\x86\xebS@\xf1\xe1X\x15\xac\xacS@\x10\x922\xf3HuS@\x86\xb4\x14\x06\x16\xe5S@\xeeQV\xd2\xfe\x8eS@\x1bB$\xb6\x19\x9dS@Sr\xb7\xc0\x90\xffS@7\x94\x0b+\xac\rT@\t|\xf0t\xc5\x06T@\xdby\xbd\xf7S\x9eS@h\xa8"~\x13\x15T@\xebd\x0b\xe4\x05\x01T@\x93_C\xbe\xeb\x05T@\xf5]iB\xd9\x0cT@!;\\\x86\x80\xeeS@\xf82D#\xc7\xddS@Q\xad\xdf\x86\xfd\x99S@\xe0\xdf\xc8\x1b\x10\xa4S@\xbfe\xb3\x9b\xe8\x8cS@\xc5V\xceH4\x15T@S\x7f\x1f9\xb4\rT@2D\xc6\x88\x9e\x9dS@O\xb1!Q.\x01T@\xe6jX\xef-\x99S@\xd1\xe1\xf6&\xa0\xa4S@\xcbz\xf9s\xcc\x95S@D\xc1\xa3\xb3FqS@\x9cf\x83\x18\xc0\x00T@\xdb-V\xe7\xdf\x98S@&\xdc\xfc`\x8c\x98S@u\x8b\xd0l\x91uS@\x0e\x9f`\x00\x8b\x03T@\x06\x9c{Hr\x98S@\xf7z\xc6B\x9d\xc4S@[/-\xfd&\xd3S@\xc8\x8a\x9a"\xae\xd8S@\xc4=\x9d\xd4\xaf\xc6S@\xd9<a\xc1\xbc\x05T@#87\x8a\x12\x91S@\xbf[\xe04\xec\xd7S@\xd9\xd3\xaa\xa1\xa1\xaaS@\xfd\xcc\xba\xabj\xceS@$\x93\x81\xec\x04\x10T@\xaa\xed\x88M\x84\xd7S@V\x055}\xf0\x00T@\xbd/_\x8e\xd4\xa3S@}\x1b\xd7eP\xcfS@\x9d3F\xaf\x89\xcdS@\xca\xa5\xa6)\xe3\xc4S@\xf8lr\x0f\x10\x85S@A@\x99\xd3\xf0\x89S@\x9cj\xa5\x00p\xa8S@\x1d\xfb\xd7\xceR\xa5S@\x84\xf0Op\xe7\x06T@\xc5\x14"n\x8b\x14T@\x11\\\xc2\xa07\xf9S@\x12\x0c@h+\x96S@\xc5\xc7\x8b\\\x88\xceS@wSP\xbb\xd1\x14T@\x0b\xe3\xd1d\xd0sS@\x88y\xb9\xa4\xae\xd0S@\x9bl\xcc\xabs\x98S@\xe8\x86\xc0w\xc5\x00T@\x8f\x80\xfe\x11\xa8\x0eT@\xbc\x81\x07\xf7\xe8\x00T@\xccF\xb2\xdf\xb2\x9cS@3\x81\xd8\x92\x0f\x01T@0\x92n\'\xb3\x12T@\xba\xb0\x1ca\x0f\x14T@#\xfd\x02O\xb2\rT@\x80G*\xa2\xfe\xf0S@t\xf6\xec\x91o\xe7S@\xfd\x05Y\x88\x16\x1fT@}\x9cWj\x13\x9cS@:F\x1c\xff\xd0\xefS@\xc1\x81%z\xdb\x0cT@5\xba\x03\x13\x93\xbbS@\xfeJ\x85{\xf7\x16T@r\xc8p@j\xc4S@/\r\xec\xa6\xac\xa7S@\xfa6\xd5wt\x8fS@\xe3BU\xc2\x89\xc5S@\xff(\xa3\x10\x01\xd8S@\x91\x15\xa2Z \nT@\xb2L,>\x15\x16T@f\x0f\rh,\x8cS@5<b3\x92\xd7S@\xca\x14\xf1\x97\xdb\x0bT@\xf9=\x0b\xe8\xee\x13T@j\x97\xf7\xcc\x9e\xf2S@\xc9\xa5E!V\x92S@Q\x8a\xecK\x01\xbdS@l\x80_Y)\xf1S@\xe4\x13\x0fB\x97\\S@00\xbd#\xd6\x8dS@\x85\xd4=\xb0k\x13T@y\x96\xbd\x1e:\x14T@\xe6HP\xd4\xd1\xd7S@\n\xef\x87\xa7\x9c\rT@\\\xddm\xdf\xcd\x95S@\xe0=\x810_\x87S@\x0c\x99""@\x01T@BQZ8\x16\x14T@\xe8\t\xe4\x1f\xe5\x05T@\xc2%\xd8\x9a\xe1\xd0S@\xae\x0bVd_\x86S@\x0cSI(Y\x9aS@\'j\xb7\x94\xc8\x98S@\xeb\xbd\x8f\xd4\xb8\x9eS@D#1\xc7\x10\x02T@\xca\xf0\x06\xbfKbS@3\xd6\xff\xee"\x9aS@m\xa9>E\x0c\x00T@\xdb\xf8\x1d\xcb\x85\x0eT@\x15\xcd\xe5\xbf\x86\xbaS@\x017E\x19\xc9pS@\x0f>ls4\xaaS@\\\xd6c\xe2\xf3\xf8S@H\x80\xa4c^\x03T@\xde\xfc\xda\xac\x0f\x9aS@\xf7\x1e\xe0U\r\x8dS@\xc4\xe3!s;\xa3S@Q0\xd3lU\xefS@L\xa1\xd1-\xf7\x07T@B\xfaz!D\xaeS@\x08\xa6<n\xcd\x06T@\xac\xebSo@\xf0S@\xf0\xe7\x82\xd9\xae\xddS@\xa8\xb4\xf0"\x8eTS@\xfb\x99=\xed\xfb\xc3S@\x81+7\x82TuS@\xa5k277\xb1S@\xb5\xf0\xd1t5\xd0S@\x1d\xef\x8a\xcc\xcd\xddS@\xe1\x9e\x0f\x01]\x9eS@\xc8\x90\'\xd4\x9a\xceS@\x1dPN}n\x0eT@\xed\x1d\xefeo\xf9S@2$\xf3\x10\x80\x0eT@\xfc\xff;\x89\xbe\xf2S@\x97\xdeH}\x16\xc2S@\xe3\xed\xdd\x1c\xe6qS@C\x13\xcc\x96\x98\x00T@\xdc\xc6\x06h\x04\x81S@\xd6w\xf7>0\nT@=\x830\xeee>S@\x91\x97"\x90\x9c\x02T@\x93\xdf\xcd\xe3\xf5\x14T@\xe3\x1b\x10L\x8f\x03T@W&H\n\xe9cS@\xaa\x12\xaa(\xfb\x03T@\xec\xc5\xf4\xc3\x83\xceS@`9\x9eD*\xa4S@\x9e\xc4d\x85E\xa0S@Afs\xc4\xfdbS@\xed\x8c\xa8\tL\xd7S@8"\xa7\x07;\xd6S@ \xa2uK6\xb4S@\x10\x96\xaf\x0e\xb5\x84S@SE\xb2F2\xb3S@%\xc84\x03\x7f\x9bS@\x8e\xad\xd9\x18\xa1\x0eT@^\xca\x83\xb3\xdc\x9eS@\x7f^\xa2\x07AuS@\xfb\xa9\xeb\xe8\x07\xc8S@Q\xaa1\x00\xf5\x08T@\xc9\x01\xf7\x08m\xffS@\xfd\xdbM\xcf\xd9\xceS@\xd0\xe86\x9a]\x92S@\xb7\n\x94\xf1\x19\xc6S@X;\x85-\xcb\x8dS@\xdbdM\xde8\x99S@\xffb\xe8\x9ch\xf9S@\xeb\x0b\xce}\xe4\x98S@\xbb\x9b\xfabb\x9aS@\xeb\n5\x7f"\x92S@=)P5h\xf0S@#@y\x1c\x8f\xe3S@\xc3\xa4y\x98\x9f\x02T@$\xccQ\x8e\xef\x02T@\xac\xbeCz\xa9\x0bT@I\x1d\x0e9\x96\x07T@&\x0e\x1e\xf38\x14T@!\xba\x89\x87\xe9\xaaS@\'{\x02JkdS@7\xd3[\x12\xe8\x05T@\x12.\xac<T\rT@\x95\x1d\xab\xe2-\nT@\xa9<\x8c\x80n\xa3S@\x1a\xd9\x86\xa1\x88\xf8S@\xc5\x82\x98\xe2\x89\xd3S@\xf8e\xe8\x10\xd8\xefS@W\x05\xde\xf5\x1e\x8cS@\xb1\xabv\x12\x88\x10T@\x8f7`\xcf\xf0\xaaS@\x15\xa25\xa0\x07\x8fS@\x8b:M\xdd!\x01T@\xe3d\xed4\xc9\xf2S@[#\xf2\x94\xe3cS@\xf9\xe9ze\x07\x0bT@\x04\x13~\xcb0\x0bT@\xa8\x02M\xb32\xb4S@\xd3\'\xd4\xcf\xdc\x00T@\x9a\x1d\x86\xb8a\x9aS@\x18(\x86\xa2\nwS@mkO\x16\xab\x82S@\xa6;\xa53\x8fvS@1U\xe9\xbc\x16\x9cS@w]\x05\x14\xf6\x10T@X]Z\n!\x0eT@?7\x83&a\xf9S@15h2\x83\xa5S@\xcc\xaas\x93\xae\x84S@\xa6\xc6\x8d\r\xa4\x00T@\xfd\xf8\xcd;lqS@\n\xef\xb5U$\x0eT@\xf2\xa0!y\x9c\x05T@$d\xd04H\xa4S@$\x9c\x0b\xf9\xa1tS@4\x87\x85\xea\xff\x03T@\x85\xe8#\xdf=\x86S@\xdfM<x\xa9tS@\xe5\x93\xc0\xd6\x9e\x03T@Pc\xb1\xd9#\x9dS@\xf6\x9b\x8c\xea\x9b\x02T@c\x00\x80\x94\xbd\rT@\x80\xd7\xf2\xb9\xbc\xafS@H\rb\xa1m\xd9S@5A,\x80\xfc\x14T@\xe1\xa4Oyy\xbaS@\xbb\xc8\xf1*\xde\xabS@\x05\xf2\x01\x85\x85\x8bS@h\xd7\xfbh<\x84S@G\xb6\x8f\xa5\x7f\x8fS@\xa4+\xa1\xa58\xa3S@\xd4D\x9c\xb2P\rT@\r\x16\\\xb2\xe5\xd7S@9[E\xf9Q\xfeS@\xf6[q\xbd\x9a\xcaS@\xf5\x80\x1f\xb8\x06\x9cS@-\x16/\x0cC\x9cS@{\x9c[\xcd\xb7\xd0S@\xb2\x1a>\x9f\xe4\x8fS@\x88J\xd3\xb6,\x8cS@\xd4\xbbM\xc7\x06\x87S@\x86\x1f\x9f\xce4\xd9S@\x1dX\xeb\xf1g\xe3S@/\xf8\xdbQ\xaf\x0bT@'
p22
tp23
btp24
a(g3
(g4
(I0
tp25
g6
tp26
Rp27
(I1
(I481
tp28
g13
I00
S'\x00,\x16\xab\x16\x1c\xf0\xbf\x8f\x8e\xce\x15,\xb8\x18\xc0r\xa3\xaey\x0f\x0b\x1b\xc0j\x94\x10\\j\xc9\x15\xc0\xd2\xee\x84\x8b\xf3\xe1\xe2\xbfG5\xe0Q5\xae\x15\xc0\xdb\x90\xde\xc0\x1aE \xc0\xdf\xfd5\x94x\xd4\x1a\xc0\xb4JN\xfa\x13$\x00\xc0B\xd6Z\xcc"H\x01\xc0g\xb1\xe7x9N\xff\xbfO}.\xd7\xa5\xa3\xfd\xbf^\xb7\t\x8b\x03y\x08\xc0\xde6\xc3\xc1\xc4\xd4\x1c\xc0.\n\xd8\xe7\xe9v\r\xc0\xd5\x07\xdd\xfa\x08\x98\x1a\xc0V\xb2U\x9f\x03Q \xc0Jq^\xc2\xbb\xcd\xe2\xbfcA\xf1\xb1\x12\x81\xe4\xbf\xe1\x93\xa9"j\xdf\x10\xc0S#\xe49\xfdM\x1e\xc0e\x07f|\x84\xf6\xf7\xbfL\x03]\x83\x81\xad\x16\xc0\xcd\xd4\x9a\xcbG\xde\xff\xbf\xa8\xf1\x0eX\x08\xb3\x0b\xc0\xd3\xf9?\x95y\xd5\xf8\xbf\xae\xb8/t\xef\xb1\x04\xc0/\x022~\xdf\xf3 \xc0\xb08{/,\x9a\x06\xc0\x9a\x1eit\x12Y\x1e\xc0M\xa4\\\x84\xf8^\x05\xc0\xd2w\xf4\x96\x15\xf4\x06\xc0\xdf\xb0\xbc\x15\xa3\x07\x12\xc0\x0f\xafcsG\xc8\x06\xc0\x98yCm\xef|\x19\xc0E+\xcbq\x0f\x02\x19\xc0E"\xc9\xac\xe9\xad\t\xc0XZ\xf0\x96\xd6]\x1a\xc0\x06ry4a\x06 \xc06\xa5\xc4q\x00\xe3\x16\xc0\x06\x18>1\x95\xca\x1f\xc0z.\xce\x9b6\xf6\x17\xc0j\xc0\xa9\xec\xc2e"\xc0\xd5\xb7\xa7\xbb\xf3$\x18\xc0Y\xbaJ,\xde\xc5\x1a\xc0C\x00\xf99O\x03 \xc0\xd0\xd6\\,\xf4\x9a\xf0\xbf\x9cz\xed\xb5\xcd\xa2\x01\xc0\xb0H\x17\xbc~A \xc0\x06\xa0\xda6V,\x18\xc0\x89\xceb\xe8\xd2#\x1d\xc0_\x8e\xb6\x07\xdc\x88\x16\xc0\xd7\xf4\xb7\x01\xed\xe1\x10\xc0\xb6\x1c\xc9+\xd9\xf2\xe6\xbf\x98w\xael\x99\t\x14\xc0\xf7\xda6\'U\x80\x16\xc0qQc\x9f\x8c\x9a\xad\xbf\x82n\xae\x1a>\xdb\x15\xc03Rf\x05/\x0c\x12\xc0\x12\xba\xe7\x009\x86\r\xc0\xf9\xfe\xac-y\x0c\x19\xc0G\xde\xdfdM\x83\x1b\xc0o\x7f\xe8\x92\xffY\x03\xc0\xf8oo\xfam\x14\x16\xc0K3\x1d\xbdXb\x16\xc0\xe9\x07u\xcf\x17u\xfc\xbfF#rI9D \xc0(ay\xee\xd7\xdd\x08\xc0N\x1aV\\\xcd\x00\x11\xc0\xae\r\x9et\x8d`\x05\xc0\xd3\xe3\x19\x9a\n\xb3\x01\xc0\xb1Jk\xcf$W\xff\xbf\xbb\xae\x9e\x82\xa8\xae \xc0>\xa7z\xfa9\xb3\x01\xc0\x8c\xcc\xc2\xf0\xd2=\x10\xc0\xecC\x16\x15J\x0f\x02\xc03g\xa8\xee\x1f\xdb\x18\xc0\xe4\xaelq&\xb1\x06\xc0\xc66U\xed\x87h\x1e\xc0\xee\x89\xb1\n\xa8\xae\x0b\xc0V;1\xc7\xfb\xa2\x1b\xc0gFT\xd3)} \xc0\xa0\xa0;\x92f\x8a\x17\xc0\x08\xfd\xef\x98\x95r\xd0\xbf\xf9shD\xb7\xaa\x10\xc0\x97#rixS\xed\xbf\x8bc\x16.\x9b\x7f\x1b\xc0h\xed\xecR1\xa4\x06\xc0<h$\x0cA\xe7\x1b\xc0[^\rF\x9c\xea\xe1\xbf\x9c\xcf\xe6L\x9fD!\xc0\x83V.q\nh\xf6\xbf\xc1\x99\xa8>\xa8\xc3\x17\xc0[\x1e\xdb%\x8eT\x1d\xc0\xcd\x82D|l\xd0\x03\xc0\xfc\x9d\xf6r\x17"\x00\xc0\x05\n\x92\xbf:;\x1b\xc0\xd5P\xd6\xc8}\xb6\x06\xc0^\xb7\t\x8b\x03y\x08\xc0\xbc\x9fwl\xf3o\xb5?\x88\x87\xd5\xc2\xe2p\x0f\xc0\xef\t\xf3\xc62\xe7\x14\xc0\x11\xf1\x15\x9f\x0f\xbd\x14\xc0t4\x81\x1bi\xd3\x1a\xc0\x07\xcbr\xbd\x92\x04\x1b\xc0g\xb1\xe1*\x11\xe1\xff\xbfQ\'\xe7\x89\x87\xa8\x1b\xc0\xb8c\x1f\xea\xebZ\x14\xc05\x9a\xc8]D\x07\x14\xc0\x8f\x0f\x92!|\xa1\x01\xc0\xc1\xd2\x04\x9c\xda\xc9\xff\xbf\xed\xf3\xc0\x82\xe3@\x03\xc0\xaa"\x06r\xb9\xb4\xf8\xbf\x97u\xa8 LA\x1d\xc0\x81\x89~]\xccc\x0b\xc0\x89\x82\xa0\xef\xec\xff\xfb\xbf2Str\xcb\xd9\x00\xc0\xee\xc2\x1fx\xa0\x9a\x14\xc0\xea%X\xe9\x95\xdd\xf1\xbf}\xf0V\xdc\xb1\xc1\xff\xbf\x1bm\xb1\x10\tZ \xc0\x83\x8e\x1b\x10\x0f\xa3\x18\xc0r\xc9\xf1\x8cw\x83\x06\xc0\x84>\xd0=\x83\x1d\x16\xc0]\xca\xe0d\x86\xdb\x1a\xc0\xcb\xb2\xa7\xd3?\x8d\x0e\xc0\x1a\xf3\xfa\x01\xa8u\xff\xbf\x844GU\xce\xc7\x1a\xc0\xd8\x81\x1d$\x04\xcf\t\xc0\xe52\xe9\\\xf6m\r\xc0\xcf\x83i\xa6U\xd4\x03\xc0"\xcc\xfdv_\xcc\x1a\xc0\xe2\xaa\x11\\\xeb= \xc0\xd2iY\xaf%\xd5\x1a\xc0\x1fY\x86d\xb5\xf2\xff\xbf\x8a\xcd\x95\x80\xb0\x8e\x03\xc0\xf2\xec\t\xc79"\x02\xc0q\x07\x94pM\xac\xa9\xbf\xa1j"\xf6?\xcf\x1d\xc0\xecr\x0f\xfe\x88\xb1\xff\xbf\xd7f\xe2\xa7DB\x1b\xc0\x11\xf1\x15\x9f\x0f\xbd\x14\xc0\x14US.\x87\x81\xf4\xbf\xdc\xdd\xa9"0\x9e\t\xc0\xe8r\x9ezc\x90\xff\xbfF\xef\x9b\x9b\xcat\x1f\xc0\xeat\xe4g#\xdf\x10\xc0t\xa5\xc9y\x11\xdd\x01\xc0\xad\xb6\xee*Z\x03\xf8\xbf\xb2}\x80Q\xde2 \xc00\x95\xd6\xa1g\x1a\x18\xc06\x98\xeb\xb1\xb5p\x06\xc0\x1d\xe9\x89\xa8\xcd\x9e\x06\xc0\xad\xba\x10n\x81\xac \xc0G\xa2\x1bdq\x1c\x00\xc0\x16!\xb5\xd4\xc6\xd1\x1d\xc0\xf0\x02W\xe4\xef\xdd\x1d\xc0\n\xac\x9a\xa4\xbeD\x00\xc014\x81\xe3\xfcI\x16\xc0\xe25,\x9cc\x17\x17\xc0.H\x1a>A\xf5\xff\xbfwZ\x89\xc8\xea\x8f \xc0\x8e:\xf4y\xd0\x86\x16\xc0\xa0{\xc8\x98 K \xc0\x97y&\xc8\xdf\x00\x1c\xc0u\x88\x04y[\x18\x0e\xc0\xdefz\x0f\x9c6\x11\xc0\xb1\x8d\x94V\x0eV\x1a\xc0\x18\x08dF\xdaR\x1f\xc00(\x15$\x1e?\xff\xbf\xc91\x84,&Z\x14\xc0E\xa8\x1e.`\x0c\x16\xc0\x82\xc2\xbf\x99\xb4\r\x1c\xc0S\x07\xcf\x991y\x1b\xc0XW}W\xc7\x12\xff\xbf\xd4\xaf\xa8C\x0f3 \xc0\xf4\xd0\x98\xfes`!\xc0<\xc4\xed\xf5\x1d\x7f\x1c\xc0+\x88R\xb7.,\x07\xc0_\x93#\x08\xdd\xd4 \xc0\xa8Q\xf7\xe0\xba\x16\xf5?\xec\xed\xd0a\x1b\xee\n\xc0rt \x1dx\xb8\x0f\xc0c>#\xb2\xdc\xc0\x14\xc0Qd\xa9\x00ln \xc0\x97\xd8\xb6\xf9\x11\xa8\x0f\xc0\xf5\xf8\'\xc0\xb0\r\x0f\xc0\xe3\xe4\xd8\xe3{\x7f\xf5\xbf\xc2\xda[\x9836\x0e\xc0\xac[X\xf5u\xd4\xff\xbf\x81\xb9\xf8\\;\xa2\x1b\xc0^\x18qh\x0eH!\xc0*\r\r\xb4$\xe2\x13\xc0\xa2q\xa1\xb8N\xd6\xf4?y}g;\r\xd8\xd2\xbf0x\x85\x07\xcbU \xc0\x86\x13\xe1\xb2\x03c\x18\xc0\xc1*E\x8a\x95\xb0\xf2\xbf1}zh#\xfc \xc0\xfb\xb6]\xcaK\xce\x06\xc0I\xd0\xe6G~"\x16\xc0\x8f\xec\x00zM\x92\xf7\xbf\xc02\x06\xbd5\x99\x1e\xc0SQ\xa8\xae\xbe\xb2\x19\xc0\xa3\x1f\x9bHB-\xed\xbf\x99\xbf\x8e\xbc\xb6g\xcc\xbf\x8e\xe7r^\xc2\xf4\x1a\xc0\x01\x92\r\x98\xd1v\x1e\xc0%\xd3H\x86IC\x1e\xc0\xf8ng\xe3\n|\xf4\xbfm\xcc\xa4\r"\xf7\n\xc0/kP\xb3\x8b#\x03\xc0\xb1\x0f8\r|p\t\xc0\xbe\xfe\x1f.\xe5%\x00\xc0\xeeP\xc1o\xb2\xe0\x1d\xc0\xbb4\xc3\xa4\xda\x1d\xcb\xbf\\\x16\xcf\x01\x90\x95\x05\xc0\xa8\xc5\xf2\x92\xe6\xc9\xf2\xbf\x8e\xe4\xfa\x17\xb5\r\x1c\xc0\xc6\x07E1\x85x\x06\xc0\xa5\xd4\x84f\xc3a\x16\xc0\xec*\x95W[\x17\xab\xbf\xd50\xe7`\x04\x16!\xc0_Sp\x19~\xa7\x06\xc0\xc1\x13)\xc2\xf75"\xc0\x03\xce|M\xba\xbc\x16\xc09\xbe#B\xf5\x15\x1d\xc0\x0f\xff\xaa\xd1\x00\xc3\x14\xc0j\x1bo\xbd\x15\xb7\x1f\xc0 \x83\xec\xeb\x88R\x1f\xc0#R1\xc3\xd8\x89\x11\xc0\xc5\rz\x10\xfb\xd9\xf4?\xf0f\xf8\xd3\x08\xc5\x1a\xc0:\xbf\x9ag\xb3U\x1b\xc0UW\xaa\xe0\xd7\x0e\x1c\xc0\xb9\xd7H\x7f\x83\x86 \xc0\x8b\xc7\x19j\x1c\xe4\x15\xc0\x826\x13\x97NH!\xc0\xb5\x0fD\xee\xd7\x12 \xc0\x8a\x8cu)\xdc\xa6\xff\xbf\xa4N)\xe9\xf7+\r\xc0\xcef\x8f\x0b\x04\xbd\x0c\xc0\nk\xd2q\x1a\xef \xc0}I@\xae\xaf\x9e\r\xc0G\xe0N\x89\xaf$\x04\xc0\x06\xcen\xf1\xd7\xd2\x17\xc0\xca\xeewr\xfa\xaf\t\xc0,\xad\xd0L\xab!\xd6\xbf\xbb\xb7(\xe27Q\x17\xc0\xcc\xa0\x97\xa9w1 \xc0\xba?d\x82\x92j \xc0\xf4\xfd\xa2\xc7t\xd9\x1a\xc0\x85\xeb\xe9\xa8)\x9b\x13\xc0\rR\xee53b\t\xc0\x17\xbe\xe7 \xb6\xf3 \xc0vKl\xc0\x11\x8d\x03\xc0\xfa7\xbf\x0e\xfdI \xc0\x91\x8a\x7f\xed\xc83 \xc0\x99\x82\xcd|\xefu!\xc0\xb1\xf4F\xc2\x0f$"\xc0w\xa0Z\x0fZ\xea\x03\xc0v\xd3\x1bD\xf7V \xc0\x9b\x8c\rn*J \xc0\xb1y\xf3\n\x8a\xce \xc0\xe6\xcd>\xd1rk\xdf\xbf\x9b\x8c\rn*J \xc02\xaa7\xb90\x08\x01\xc0\xe9\xce.\xea\xc2j\x1b\xc0H<\xe4\xc7\x0c\xc7\x1a\xc0\x0cS\xe0\x9f\x95\x86\x05\xc0\xf3\r\x8f\x86\xe9\xb8\x17\xc0\x92\x06\xdf\x17k\x84!\xc0\\_i\xb8m\xca\x1a\xc0\x0b\x9c\x06\x05\xcag \xc0\xa0\x82\xf7\x92(B\x15\xc0\xa1\x91\x86\xdc8\xa6\x17\xc0\x82\xdc\xd1\x8f\xcbC\x1b\xc0\xee\xaaL\xf6.\xce\x03\xc0\x03\x97\x1d\xd6\'\x87\x0b\xc0\x8c\xbc\xd9\xe8\x94*\x15\xc0\x18\xdeh\x00\x1f\x92\x13\xc0\x13f\x1c\xc2\xc4\x0e\x18\xc0\xb0d\xc9A\xba\xea\x1d\xc0J\xf6\x1a\xd3\xb2i\n\xc0b\xa2Z/\xd7\x8c\x15\xc0\xe2\xa2\xd5\xb1\x08\xec\n\xc0[.\xd1\x02U\xa7\xfd\xbf\xe9[(\xa0\xd71\x06\xc0\x00W4\x06 \xce\xfc\xbf\x83\xc0-\xe5\xacu!\xc0V\xe3\xe5\x9f\xc9G\x15\xc0\xd2\xb1\x0c|\xe0\x8b\x06\xc0\x8a\xdcw9\xb0r\r\xc0p\xe4\xcbJ\xd6\xab\t\xc0jy~\xf0\xe3I \xc0\x02\x98\x13;\xee\xff\x03\xc0\xc1\x9d\xb9\x18\x07\xae\t\xc0\xd53\x8b\xa8\xa0\xd3\x03\xc0\x0bmmS<. \xc0\xbb?\xa3G\xf3\x14\x04\xc0\\a83`C\x16\xc0\x07Fy>\xb6\x95\x16\xc0\x8e\x03c~\xfb,\r\xc0\x1f\xb8\x9a;\x8b\xbd\x19\xc0\xa9\xabC\x19\xb2(\x11\xc0\xd7\xf2\xc4|\xc6\xcf\x16\xc0_C\xe2#\x82\xdd\x15\xc0\x13[\x95\x9d\xc6h\xd0\xbfo\xcf\xa4\xd1\x9a\xc1\t\xc0\xce\x07\xee\xee\xec\x7f\x1c\xc0f\x11(r\x8b\xc4\x12\xc0F\x86Ke\x05\x1b\x18\xc0\xd6i\xaf\xf3\xad\xba\n\xc0\x85\x8b\x02\x1a\x06H!\xc0\xf2\x13\x0f\xf1\xdb\x1e\x02\xc0\xf5\x1a|\xa1\x85\xcf\x1a\xc0\xe8\x03\x9c\xdc{\x9d\x17\xc0F\xb9\x9f\x06\xe2\x04\x0e\xc0e+n\x89\x07\x05\x0b\xc0.\xb6s<^G\x1b\xc0e\x18\x08\x83X\x9c\x18\xc09\xd9g\x1f\xc8P\x05\xc0\xcd\xf7{o\x8a\xf7\x18\xc0\xaa+\xea.\xbcB!\xc0Sd\xe3\xf7\x9a\x1f\x07\xc0\xb81\xcd\x19\x87\xbf\xab\xbf\xd6\xb5G\xd9]\x99\x11\xc0\xa2\xfa\x82\xf9\xe7^\r\xc0\xb1\xf4\x19\xb0\xedB\x04\xc0b\xe1<\xbd\x0b\xae\x08\xc0\xce\xf4\xd0\xf0\x8cl\x1b\xc0\xe5\xdd\x07\xc9\x08\x96\x17\xc0\xef\xfd\r\xbeAy!\xc0.\xd8o[Ju\x1d\xc0\x9e\x19\xb6w\xd3\x03\xff\xbf\xd3\xf1\xeb\xcc\x07\xca\x08\xc0s\xb9%\x8c\xdb\xd6\x17\xc0\x05\xfb\x19\xfah\xd4\t\xc0\xf3y\x85\x8f\xd6\x98\x1d\xc0\x86U\xc4\x05<#!\xc0e\x1b\x96\xae?Y \xc0\xebw\xae\xcc\x97\xff \xc0\xc1\x84\x81\tb\xfd\xcd\xbfN\xb9\x91v7\x10\t\xc0\x86U\xc4\x05<#!\xc0\xd07\xa9\xa9\x89\x0b\x00\xc0L\xc4]\x00\xfb\x8e\x14\xc0\xcbk\xcc\xe1\xc3\x11\x12\xc0\x1a\x10\xb8\xa8\x1c9"\xc0w\xb1\xc3\xc5\xd4\xb1\xe7\xbfY\xd0g\x85\x1aW\xf0\xbf\xa6M\x13\xfb^\xbc\xfd\xbf\xf2?\x9b\xce\xc21 \xc0\xde\xb8e\xf0\xb8\xdd\x1a\xc0\xb7\xcc\x89\xfd\x81\x9a\x06\xc0@"a\x075O\x15\xc0r\xc6\xe0+Pn\x0b\xc0\xf9\x83\x8d\x9b\'\xe6\x11\xc0\xf3=4\x99\xc0\xef\x15\xc0\x8c\n\xa1x\x13\xce\x14\xc0/\x1e9T\x08\xb6\x1b\xc0@\xaa\xf1\xc7Jp \xc0\xe6$\x1dJ\xc4\x02\x1c\xc0f\xc3\x92\xbb\x8e\x88 \xc0\xb9,\xe8\xcfz\xea\x1d\xc0\x14|\x9e\xeaX\xf9\t\xc0\x0f-S PS\x17\xc0\nk\xd2q\x1a\xef \xc0)\x15xt\xca\xc7\x1a\xc0\x94T+\x00\xec>\x15\xc0|\x07\x12"\x9c\xfa\xfc\xbf\xcd\xda~5L\x8e\x14\xc0\x99\x08\x07\xaa2\x01\xcc\xbf\xdcQ\xebG3\xc8\x19\xc0+\xda\xcd\xda\xba!"\xc0\xbe\xea\xaa\\\xf1a\xff\xbf#vm\xda\xa2D\x1c\xc0\xe0\xa1\xdf\xad\x83\x9b\x17\xc0\x91!\x1c-]\x8f\x07\xc0`\x15\xebc_-\xfe\xbfI\xb8u\x93,\x97\r\xc0n6^Z.\xa0\xfd\xbf\xcb\xd4\xb5\x87\xa1` \xc0\x9e}C\x9c\x9d@\xfd\xbf\xe6\x9f\xa49\xc5C\x15\xc0\x9c\xb3M\x11\x8fs \xc0h/]\xedV\xd5\x1d\xc0\xe1\x82\xe8\x90\x88e\x10\xc0O1w:\n\xf4\x1b\xc0\xa9\xcd\x80\xa82\xd2\x1a\xc02\'\xa0\xc5\xac\xf8\x1a\xc0\x94@\x8c\xb9\xae\xda\x0b\xc0C$\x16\xb64\'\x1e\xc0\xef{K\xa9\xb6\xb3 \xc0A\xd2\xd8\r\x81\xf1\x08\xc0\xb4O\x7f\x83 \xfe \xc05\n\xcc\'\x1f  \xc0\xa8\xf1\x1eG\x1c\xca\x1d\xc0\xdc\x0e~\xf0\x00\xcd\x14\xc0\xe6\xec\xa4r\xf3?\x14\xc0\xac\t\xd7\xe3\xcd\xf4\x1c\xc0\xd5\x1a40}?!\xc0\x10\x0b\xf9p\xf5\x88\x01\xc0\xed\xae\xa6\x11\tO\r\xc0m\xf2r\x14\xdfG \xc0\xb5\xf4\xc0\xc4\x0b\xfd\xe1\xbf\xcf\x9c\xe0\xb3oY \xc0"k\xb8\x8cr\x0c!\xc0\xee_\x1fz\x7f\xd0\x19\xc0\xcd;#\x8c\x9a\xe8\x14\xc0\x90\x041\xa7\xd0$\x1b\xc0\x87\xfcY\xe6Y:\xd3\xbf\x11\xa7)\xb9S\x18\xff\xbf\x1a\xd1\x1c\n\x7fp\x18\xc0S\xd3l\x7f\x7f\xe8\x16\xc0B\xbd\xedc\x01\xae\x08\xc0\x8c K\xb8\xb0\xfa\x1c\xc0Y\xf1\xf0XGq\n\xc0w\xd5\x06\xb5\xd1\xcb\x17\xc0I\xb6\xe6\xafJ\xba\x17\xc0\xfcq\xcd\xb8\xfar\x17\xc01\xaa;\xed*\x11\x16\xc0\x1fR\xf4{h\x1c\xeb\xbf\x87\x9c\x16E7\xaf\x1b\xc0\x83\xde\x04\xcb\xcah\xd0\xbfl1Jw$\xa0\x1d\xc0\x1a\xf6\x0e\x8f60\x13\xc0\x13\xd4#\xe3\xc8n\r\xc0\xf0L\x8d\xf7\x05%\x0c\xc0Y\xd5\xba\x8b5\xc7\x17\xc0\xf7\x89\xa0\xae\xb9\xe8\xcb\xbf\xcb\xd4\xb5\x87\xa1` \xc0\x10\x03\x17&?\xe8\x14\xc0\x10\x03\x17&?\xe8\x14\xc016\xbet\xc4\xfb\x1a\xc0`:N\x9aI\xef\x03\xc06\xfbW:\xbe( \xc0F)6\x06{\x12 \xc0\xbe\x92Q\xef\x97\x1a\x1e\xc0T\xc3Fq#\x1a \xc0\xec9\xb6\xd20\xe5\x15\xc0p19\x83\xe5s\x10\xc0\xaa\x99d\t\x90\xa4\x14\xc0\xd8\xcb\xf2\xbbq(\xe2\xbfgv9\x1a\xb82 \xc0\xce\xf2#\xeb\xd8/\x1f\xc0\xa1YdJ,:\xff\xbf\xea\xbb\xef\x9fb\x92 \xc0\xd8\x11\xb3kya\r\xc0\x05\xe8\xf7\x95\x0f\x88\x17\xc0\xc2*\x93D\xe6r \xc0\xb6\x18\x0b\x86\x1e4 \xc0x?\xacK\xb1o\xfd\xbf\xcd\xbe\xaf^A\x88\x1d\xc0ub(9\x8dz \xc0P[\xaeRc\xa2\xfd\xbf\xe7\x12\xcd\x10\xbd\xe7\x15\xc0Q\xbe\xd8\xb4\xdc:\xfe\xbf#\x0c|\x8d;\x90\x17\xc0\x86\xf9\xe6\xaah\xb0\x1b\xc0\x96[D%\x0e\x9a\x1a\xc0\x96@S\xed\x0b\x9e\r\xc0}\xe9\xddw\xe4\x0e\x12\xc0\x87\x01<\x16\xdeV\x1d\xc0\x80\x1f&l>\xa5 \xc0=\x9c\tFf\xa1\x0b\xc0x9\x00[\xb7C!\xc0:\x8e\xae\x13\xab\x16\x16\xc0T\xf1\x90`\x07\xc3\x17\xc0\xd8\xe1w\xa8|\x8c\x1a\xc0\x86A\xf0\x92\xc1\xb7\xf8\xbf\xee\xca\x0fq,_\x00\xc0\xe8\x8a\xaf,\x16T\x1a\xc0\x9f\x819\x17\x8d\xa0\x1a\xc0\x88\t\x90\x12\xd6\xa8\t\xc0\n)\x1dY\xd8?!\xc0;\xde\xc2e>X!\xc0/\xea\x86jxj\x1d\xc0\x96[D%\x0e\x9a\x1a\xc0\xd3\xac\xea)E\'\x1b\xc0\xd5v\xc2\xbf\x1f:\x18\xc0'
p29
tp30
bg3
(g4
(I0
tp31
g6
tp32
Rp33
(I1
(I481
tp34
g13
I00
S' )?p\x12\xf2S@\xc4\x1c_h\x86\x06T@5\xb0\x17Z\xa5\xdeS@k\x83\xae\xff7\xfdS@\x935t\x89\x03\xaeS@\xde\x04nVh\xafS@\xfa\xaf\xa3k|\x92S@\xb3\xa2\xc1\x8aC\xd1S@6lF\xc4\xc3\xf5S@u\xccI\xe6\x05\xacS@\x96\xdd\x83\xa0^\xe5S@hI\xe3d\xe2\xfbS@FB\xa6\x15z\x0bT@M\xfeV\x89\xcb\xd8S@j)\xb1\xb3;eS@\xf4e1\x07\x8b\xd0S@\xa8\x1b\xce\xac:\x92S@9%d\x08\x1f\xfbS@\xe2"\xab\xcc\xa6\xa2S@\xe3|\x9c}8\xf8S@\x9fdV\x88>\xa9S@\x04\xbfv\xd4^\xefS@N,\xc68\xb8\x0eT@\xe2K\x16\xb7\xd2\xf4S@\x07g2;\x88XS@\xf9\x15\xf4]\x82\xf6S@S\xc60\xb8o\x0bT@\xf7\xade\xa4e\x98S@+\xa6\x10\x89\xc6\x0cT@\xe2\xd6\xad\x11\xce\xa9S@a\xd6\x05t\xe9\x06T@\x0c\xc1<\x97\xa0\xbeS@7\x9bS\xf2\x08\xb2S@\t\xc5\xdd \x0e\rT@\xc1?\x92\xecN\xbfS@\xf0^\xbd\x99i\x06T@\xcdF\xf42\xab\xc8S@\x97\x1d\xcf\x04D\xd1S@\xa5R\xa2\xd5G\xa6S@\xa7b\t\x18\xe6\xa3S@#\xe5\x1f\xcf\x06\xacS@\x08w\x1dO#\x98S@\x1d\x89z5\xa0gS@Td[R\x84\xa2S@xE:D\xfe\xf0S@\xef\xd3C\xee\x05\xa6S@\xd9j\x05G\xed\x98S@0\x11\xa8z\x90\xbdS@\xb1\x98\xfa\x04\xd8\x92S@\xec\xe8_I\xd7\tT@\x8dA\x83F\x9fZS@\xe4\xe9\xb1c>\xfaS@\xa2.\xdc%<\xa5S@Q\x1d(u\xb6\xa2S@\xb6\x8fev\xdb\xffS@\xed\x9ec\x187\xf7S@\x14\xa2\x10ex\xeaS@\xe8\xa9\x87gG\x0cT@\xae\x8a\x15}\xabbS@\xac\xcb\x1b\x9e\xcb\xebS@23\x97\x92\xbe\x05T@\xfa\x87\xa0\xc6\xcf\xe6S@z\xedqj\xf8\xb3S@\xd4\xc8\xa2.\xf0\x0bT@n2\xbf\x07=\x0cT@\x01\x9d,p-\x87S@\x17\x95\x97\xd8\x7f\x92S@\x84L\xd8^\xa8YS@\xd5\x9e>\xcf\xadkS@\xed\x1e^O\x17\x07T@=\xc4Z?\xe4\xc3S@\xb2\xcd\x86IV\xfaS@\x02s\xc2\xf0\xcc\x99S@9\xf0\x8c\xfe=\xc3S@\x1e\x18\x92\xbb\xcb}S@h\xd7_n\x06\xc3S@\x9c-=\x8b\xc0\xfeS@5"\x8d3\x86\x0cT@\xe36\xday\xaa\xaaS@\xd4f\xeb.\x97XS@\x84\xae\t.\xf7\xe6S@9\x8f\x1f\xdc$\x9dS@8E\xbf\xb1w\x06T@v\xf0\x9f\xc0\x0b\xe9S@\x93\x92{-H\x08T@Q\xb0\x98\xcd\xaa\xa1S@\xf6\xb7XK\xd1\xb8S@+\xf6\\@\xa7\xd7S@U\x8c\xa2\xf5\xe0\x86S@\xac\xaaw\x95a\xf9S@\xf4\x97X\xc1\xb6\x88S@\xe8\x06\xa8\xeb\xba\xbaS@\xbb\xe7=\xd4)\xbeS@\xa7\xf0\xa8J1\xa0S@\xd1\x0b\x963\xee\xf7S@V\xa5\x8b\x7f\x08\xf8S@\xd1\xb7$\x17\x08\xd0S@\xcbl\x0e\xc8W\xc0S@FB\xa6\x15z\x0bT@\xe6\x82\xa1|~\xeeS@\xc3\xa0F\xe3/\nT@g\xec\xaa\xf6\xfd\xe7S@|T\x98B\xff\x05T@\xd2/\xad\xedN\xd1S@L*2\x1b\xe4\xd0S@d\x01\xf9\xea*\xf7S@%q-E\xda\xabS@k\\uy\x9a\xffS@/\x9a-\x89\xf4\xc8S@\xb15\xd5\x8b<\xbdS@@@\xb3`\xdc\x8aS@]\x07\xf9\xf9\n\xe5S@\xaa\x05~N\x17\xf6S@@d~\xa1\x95zS@T\x16c\x9b>\x9dS@G\n\xb0\xe6\x7f\xe6S@\xe9\xf7zwQ\tT@\x81\x01\tv\xab\x02T@\xc0p\x9c\xa4\xa6\xf0S@\xde\x8f\xe1\x8b\xdb\xf4S@\x1e\x16\x81\x9e\x93\x91S@F\xe6\xbc\xc7\x84\x06T@\x17di\'\x91\rT@\x98 \xe3\xe5^\x99S@\xac<\x03\xe0\xe8\xceS@\x1e]\xe7R_\xbcS@\xb0\x97\xc9a\x16\xfbS@u\xda\x93\xd5\x9a\xc7S@\xf8*\x91GH\x8eS@9\xf8\x8f\x1b;\x05T@ak\x9f\x18\xe7\xf7S@\xee\x9d\x8d7F\xd1S@\xe5\x0e4\xa9\xb1\x99S@4D+\xa9\xa5\xd1S@\xeb\x96\xab\x06\xb7\xfaS@\xa0\'\xdc\x1d1\xf8S@\xdbY\xab5\xdb\xbdS@z\xac\xca\xa6{\xeaS@\x10\x92\xd6}>\x9bS@N\x0b\xb1\xd1\x1b\xf7S@\xc1\x8b\xd4\xb1E\xd0S@|T\x98B\xff\x05T@\xb2t|m\xdd\xeeS@\x1c\xce\xd47\xe6\xc8S@\xd5\xb5\x97r#\xf8S@\x85Mu\xfb\x02\x93S@_\xd7\x98\xde\xcb\xb4S@\xac]\xb7S\x1a\xc2S@c\x0f\xc4\xe1\xc4\xd2S@\x87/\x90\xc5\xdc\x93S@P\xfb\xa1\xf8\xa1\xbdS@\xcd\xc9\xc1\xf91\x0cT@\xa5M\x9c\xf5\xc1\rT@\xcc\xe4\x84\x88\xb8\x9cS@\x87\xe7\xfb\xa2\x05\xf8S@\x0c\x08\xe7\x95\x9e\xc1S@\xf37g\xb8\x96\xc1S@\xf2T\xaeU\xc9\xc2S@\xf1\x9c\xfb\xd1\n\x02T@\x1bv,\xe8\xa2\x08T@{\x13\xa4\x05-\xf7S@\x9f>>6H\xa9S@N\xf3\xd8\xd93\xfaS@\xe4\x9d`\xe1\x0e\x93S@\xfd<\x1f\xf2\x97\xbdS@\xbeg!\xcah\x0bT@\xf2\xe2>\x03=\xb0S@\xdbr\x99\x1bazS@+L\xe4\x86\xfe\xbfS@\x93)\x9c:S\xfaS@\xe2L\xdc\x95X\xf7S@\x04\xa2\x88\x90\xf5\x0bT@f4\x9a#r\x8dS@\xb0\x8aj\xd2\xce\xb8S@y\xb8\'\xcf%\x86S@\x868\x1b\x98e\x83S@:7\xe3\x9d\xe6SS@\x0b\x0f\xb3\xd6A\xb5S@\xb8\x8f\xc5\x1c\xcb\tT@\xb6\x7f\xd1\xe90\x82S@\xbf\x02\xe6s%\xf8S@\x08!\xa1\xbbI\x9dS@\xa8\x17\xa7[\x18\x07T@\x9f=Q\xf4CzS@zV\xa6\r4vS@\xfc\x94\x9f*\x92\xa1S@r\x06\x8b\xab\x15$T@,\x82m~z\xf1S@o\xa3\x19\x85\xb1\xfcS@2\xa1\xa1\xa0%\xffS@\xfa\x9d(\xcc\xd7\xabS@\xcd\xfc\xf5\xba\xd0\x88S@\x8dH\t5\r\xf3S@\xc8P\xea\xb1\xb6\xf7S@\xfb\x18&\xb5\xb8\xe7S@&;\xeb_\xfdxS@\xcfQ6Q\xfb\xeaS@a\xa3\xdf\x89\x92\xf6S@\x8c\xb7\xda{soS@F\x02\xee\xeb\xff\x0cT@6[\x18\xca\xb0\xa0S@\x80Z\x8a\x16\xa7\xf5S@\x82m\x98\xc9\xe7\xc6S@\xbcm,e\x87\xb8S@t\x99\xdf\x08\xab\xa1S@\x1c$\xfd\xc5\xea\xecS@U/\xa8[\xdf\x8bS@d!\x8c\xed\x1c\x81S@\xc8\x05\xc8\x85\xda\x80S@\xd5e\x1c\xab\xd4\xeeS@bJ\x11"\xc9\x82S@Y>\xd0v\x14\x0bT@\x8d\x9a\tPZ\x05T@\xc8\x83\xcb\xaa\xf4\xf7S@\x16c0e\x1e\x9aS@\x1c\x12\x19\x97\xec\xebS@\x8b|\xee\xc5\x93\xf5S@\x1aH*\xb9\x7f\xf6S@4\x07G#r\x8dS@T\xf0\x02\xd8<\x0cT@\xec0T\xbf\x01\x0bT@\xbdU\x87\x94\x82\xeaS@R\xc8T\xb9\xf1\x93S@\xc1e\x906=\x0cT@6\xd5\xba\xd3\\kS@]V\x98\xff\xf3\x0bT@\xa9\xc4<+\xb8tS@y\xa3e\xc1_\xf8S@\x1e\x9ci\x85\x1d\xbaS@\n\xc8\r\xd5\x0f\xc0S@\x86\xac\xa2\xe8\x93\xb0S@-O\xa1\x06\xbd\xf7S@\n\xfc/\x11:\xdaS@`\x15\xb5\x85Y\xe4S@\x1e\xed\xc8\x9eq\xa6S@\xa7\xf8.\x9a\x07sS@\xde\xa2Y\x95E\xddS@f@\x12$\xd8\x88S@\x11f\x0er\xe8\x96S@*\xc3\x8d\xbb\x1c\xf7S@\x98\xc1\x90\xda \x05T@\xfa>\xbe[4\xfeS@\xedI",8\x98S@\xff\x1e\xca\xbax\x0cT@(\xbd\x18N\x00\xf8S@\x9eo\xa0\x8d\x0b\xfeS@2\xc9M\xb6I\x04T@\xd7\x08\xf3\xff\x9f\xe7S@\x1c\xe6t)Z\xd6S@\xfc~7\xff\xe4\x93S@\x92p8O\xf7\x9dS@\xfa\xce<4\\\x8bS@9C\xaa\xf0\xbe\x0cT@h\x0e\xab\xee\x12\x05T@\t\x99*9m\x97S@\xaa3\xe7\x8b7\xf8S@7\x85\x80\x84\x10\x93S@\xe4EE\x89\x86\x9eS@\xc2\xe4R<\xb2\x8fS@\xab5,\x1a\xadmS@T\xb6\xcd"\xb8\xf7S@\x86\x82\x92\x81\xbc\x92S@\x97\xfa\xf2Ch\x92S@a\x87\xa3!CsS@\r\xf5\x95\x02c\xfcS@\x97\xfa\xf2Ch\x92S@\x9dR"\xa2\x0c\xbdS@\x00z/\x8e\x1d\xccS@\xec\x9by\xfc\x8b\xd1S@)\xaf\xb8\xb1\xfd\xbeS@u\xf3V\xa4\xe1\xfdS@\xb2\x1fF\xc1\xdc\x8aS@j\x08\xbc\x1f\xd0\xd0S@\xb0]\xbc\xcf\\\xa4S@\xb2\xf9\xf4-\xdf\xc5S@\xed57q\x06\x08T@\xee\xf7\x9e\xcdt\xd0S@\xf6G6I\xeb\xf7S@Ds\x98\x1a\xb6\x9bS@i[\x04\xf0\xc9\xc6S@9y\xfa~\xfa\xc4S@\xf3\x1bR<\x10\xbeS@\xdcF\xdb\xf5\x9a\x83S@\x16\xfb\x17\xc9\x19\x80S@s(\xd6\xda\xc3\xa5S@t\x1c}lS\x9dS@\xda\x83\\u\x99\xfeS@\x9f\xb4\xed\x7f\x90\x0cT@\xb3\xccK\xfd\xe6\xf0S@C\xfcYA\x0e\x90S@\x8c\xe3\xa5\xdb\xec\xc5S@\xf0\xe3x\x94\xee\x0cT@\xc8\xd3\x8a\xce\xaaeS@\xff|\x16\xd3\xd1\xc8S@\xec\xb9u\x87N\x92S@\xadT\x98\xce\xcf\xf7S@\x04\x9e\xd2l0\x06T@B^\xe3\xf9\xed\xf7S@\xf5W\x0b\xd1\x92\x96S@\r*\xcb:\x0e\xf8S@\x9e%\xe59\xb2\nT@c7\r\xe3%\x0cT@6\x87u\xeb)\x05T@BN37\x8d\xe9S@@Ky\xa1\xd3\xdeS@\xe3*r&w\x17T@V \xcd\xe8O\x99S@H\x0b\xd0\x95\x0f\xe9S@\xe4j\x99\x95M\x04T@\xed\xd2\x87\xa38\xb5S@3\x9a\xfaZ\xa2\x0eT@h\xec"q\xac\xbdS@\xde\x7f\x1f\xa8\xb0\x9fS@q\x9a\xca\xfeD\x89S@\xe1\xdf\xba\x84\xe3\xbdS@\xbb\x87\x0b?\xe5\xd0S@WK\x97\x875\x02T@\xb6c\x81:\x9b\rT@\xd3\x82\xa0\x01\xd1\x82S@\xe0-1\xf2{\xd0S@[\x84\x02\x7f\xfc\x03T@\x05\xce^\x9a\xf2\x0bT@t\x9f\xfd\xad\x1d\xebS@\xfd\xbb\xccA1\x8cS@\xe8\xb6/<b\xb8S@\xc5\x96\xac\x15\x84\xeaS@p1\xb7c\xc6QS@@\x17\xaeO@\x85S@\xa6\xec\xb0\x93r\x0bT@\xe3\xbd"\x06\xb2\x0bT@\xbc\xb9\x84\x97\xb3\xd0S@.\xbd\xed\xfd\x91\x05T@?\xb4\xd1\x16\xaf\x8fS@`\x04\x0f\x9d\xf1\x85S@\xf2\xb1\xb2)\xd2\xf8S@D(\xb9"\x8b\x0bT@\xa1A\xbc\x02\x02\xfeS@h\x8c\x87\x98\x00\xc9S@\x1a\x18,\xbf\xf9\x84S@V\xc4\x8f\x9f,\x94S@Y\xeb?\x9d\xb3\x92S@\xf2\x03\x9c\xb0\x95\x98S@\xc1\x97H\x92>\xfbS@\x94W\xc5\x98\x04VS@V\xc4\x8f\x9f,\x94S@\xa3\xc6\x8aE\x90\xf7S@\xa6\xbf\xb3\x16Q\x06T@\x0b\x98\x9f\xb2\x1c\xb2S@\xc03\x07\xf8rmS@\x13\x10\x02N\xbd\xa2S@^{\xfb\x88\x7f\xf1S@{\xbe[+\x0c\xfbS@\xa2b\xa4\xe8\xed\x93S@8\xcf\x0bXu\x8bS@\x17\x1f\xe5{\xa9\x9aS@\xc5D\x94\\v\xe7S@\xfd\x83\x92jQ\xffS@\x00\x1f\x07\xb9t\xa5S@\xa9\xeaU\xad\xdc\xfeS@]\xf4gvS\xe8S@\xe8\xfa\xf0\x03\x96\xd6S@(\xff\x1c\x13\xd0RS@{vv\x18\xa4\xbdS@\xf4\xeaZ\xab\x02sS@\x14`\x08*\x01\xabS@.c\x1c\xe0]\xc8S@\x0eC\x7fsS\xd6S@\xedI",8\x98S@\x9d\x8e[\x96\xa2\xc7S@\xb4\xeeLGH\x06T@\x16R\xb3\x0e,\xf1S@\xa8\xe6\x9eIF\x06T@\xfdt\x97v\xfd\xebS@\xb3m\x03dy\xbbS@1R\x8c\xf3RnS@\xec\xd9]\xc6(\xf8S@d?\xcd]\xc0\x7fS@\xf6\xc3\xeaYH\x02T@ix\x8f=\\FS@Y^\xab\x04.\xfaS@7\xa8\xd2zh\x0cT@\xba\xc6$\xbaC\xfbS@\xe7\xc1\x0f\x91\xf2aS@\x8dQ\x87\xe4\xa8\xfbS@\xa4#Ep\xf3\xc5S@\xb9^\xcf\xa4\xfb\x9dS@\x06\xdcq\x15#\x9aS@\x18\xd9\xf7\xc5\xb1WS@\x90^\x9eC\x1e\xd0S@,E]\xc0\x13\xcfS@B0\xe7\xd8\xf1\xadS@j\xcb\xbf\xef\xf7yS@\xdeNDS\xf1\xacS@\x0cFj8E\x95S@\xf6\x00\xa0\xae\x0c\x06T@\xe1x\xf0Z\x93\x98S@:s\x99\xd4ZsS@\xed%\x13\xbe\xaa\xc1S@\xa3\n\x9f#\xd7\x00T@\xfc\xdc\x9aH`\xf7S@\x1dY\xa6\x9d{\xc8S@\x03Y\x1c"6\x8cS@\x1aW\x9a\xf6v\xbeS@\xc3\x84:\xdfA\x85S@\xdb\xda\xc6W\x0b\x93S@\x1e?(K;\xf2S@\x8cy\xe0\xdc\xae\x92S@\x13K\x1e\xe4I\x94S@5\xe4+\x10?\x90S@L\xfao\xb4t\xe8S@\x91#\x13\x07R\xdcS@\x8e\x142\x10\x99\xfbS@\x15\xb0:\x9ei\xfaS@\xb5\xe5\xc0\xf0\xc5\x03T@N\xe77w\x92\xffS@\xf7P\x03v\xa2\x0bT@\xd8k\xc4\x86\xb5\xa4S@v5B\x07rXS@p\x07\xf0g\x03\xfeS@\x8d\x07\x1cz>\x05T@\x0f\xe1\x1a%(\x02T@[p\x08\x15\x9e\xa0S@w\'\x14T"\xf1S@\x07\xb0(\x8e\x91\xccS@6\x04\xe9\x95\x0f\xe9S@\xb7\xfb\x11\x1f\x9d\x8aS@\x0b\xc3|\xb5"\x08T@\xb6s\xc7]\x9f\xa2S@\xcdF\xe8!\x05\x86S@0F\x88\x8e8\xf9S@-;\xeb\xf1\x02\xecS@\xe7\xc1\x0f\x91\xf2aS@\xe7\x0bfz\xf1\x02T@\xe7\x0bfz\xf1\x02T@E\x08\xca\xa1\xfa\xadS@\xff9\xf6r\xdd\xf7S@\n\xe2\'\xb5\x19\x94S@\x8a^\x18\x83\xectS@$\xa7\xac\xc0e\x81S@\x98\xc6P\xe0\xb0tS@\xb8&\xd4\xa0\x12\x99S@eP\x0cH\x88\x08T@\xf9Z\xbd\xdd\xdd\x05T@\xbd\xdd\xfaDT\xf2S@\xb4i\xe5\xb3A\x9fS@\x19\x14\xfe6W\x83S@lNuz1\xf8S@\xed\xe4p\x98aoS@\x87\xe1@\xeb\xa8\x05T@\xa0\x15\x07V\x9c\xfdS@\xcc\xfb-\x85\xf4\x9dS@8:l\xa3\x96rS@f\x959\xdb\xb4\xfbS@\x87\xbd.d\xbf\x84S@\x0c\x9d\xb6c~rS@xx\xff\xd4P\xfbS@|\x02\x8eua\x9aS@&\xe5l\xe7$\xfaS@\xce\xd3/\xf3\xa9\x05T@\xc4\xda\xdd\xf1\x94\xa9S@\xc0\xdc\x84\xf1G\xd2S@\xef\xa5\xf9\xbbq\x0cT@\xa9\xdeJ\xde;\xb2S@\xc9{\xec\xb7\x8f\xa5S@\x9c\xdc\xbc\xccg\x85S@\xf8M\x9a\xf4MyS@\xec!\xb5if\x89S@\x84\xc8SHx\xa0S@\x04\xba~>?\x05T@U\xe8\x06\xaa\xce\xd0S@\xe3\xbd\xbb+_\xf6S@\x00\xf2\x1f\xe3\x11\xc3S@\xd6b\x10\x19\x10\x9aS@\xec\xcc\xfdU0\x9aS@\x14\xab\xe1\x0b\xe5\xc8S@+\xcb\x96\'\xcd\x89S@J\x8e<\xb8\x1f\x86S@~\xe3\x9f\xfa\xa4\x85S@\xc0\xdc\x84\xf1G\xd2S@\xd9\xfc\xa6\xe5M\xdcS@\xbc\xf0\xd2\x0e\xc0\x03T@'
p35
tp36
btp37
a.
