# Supplementary material for: Sea ice drift data for Fram Strait derived from a feature-tracking algorithm applied on Sentinel-1 SAR imagery
Source: Data Brief. 2018 Apr 19;18:1410–5. doi: 10.1016/j.dib.2018.04.034 (PMC5999601; doi:10.1016/j.dib.2018.04.034)
Supplement: Supplementary file 2 — Supplementary material [file mmc2.zip › fs_s1a_data/HH_filter200vec/FramStrait_HH_20141124T063943_20141126T062320.dat]

(lp0
S'S1A_EW_GRDM_1SDH_20141124T063943_20141124T064043_003420_003FDD_0E8A.zip'
p1
aS'S1A_EW_GRDM_1SDH_20141126T062320_20141126T062420_003449_004083_2D46.zip'
p2
a(cnumpy.core.multiarray
_reconstruct
p3
(cnumpy
ndarray
p4
(I0
tp5
S'b'
p6
tp7
Rp8
(I1
(I7794
tp9
cnumpy
dtype
p10
(S'f8'
p11
I0
I1
tp12
Rp13
(I3
S'<'
p14
NNNI-1
I-1
I0
tp15
bI00
S'>\x03(IW\x1d.@\x10\x87\xdb\x11\xd7\xee0@I\xaf+\x8f\xdd\xcd1@\\\xea\x19Pt\x05(@d\xa5uU\xca\xfa\'@2\x9b\xba\xac\x88\xe70@+\x06nGY\x1f0@\x80\xa6\x1a\xe3\x95\xbc1@\x15\xeb\xb6f->)@;\xf1e\xc5a\xd10@p\x95\xfc\x96\xd4d+@\xad\xf44*\xde\x1d(@\xfbP\x1e\xfdV\x1e+@W\xa5\xc1\xf3\x139)@\x04\xd4\x80\xcfr\xeb*@\x96\xee\x98\x9b\x0bv)@\xa0\x98\xbbs\x19E.@(\xf6\tFA\x12+@\x84J<\x9f\x10T-@\x8ef\xc3\xa3\xa9\x112@&\x7f\x82-T\xe30@\xde\xd1W\xb2\x8a\xcd1@ \xc6\x03pKE0@\x83\x98=\xef\xb8\xba)@M-Q\xbeeK0@\xa56f(\xb8\xbe.@Z\x92\x08\xf3\xe2\x9b1@)\xe9d\x13f\xe8+@\xd4\x96\xbbR\xe8\xab(@`\x95\x8f_\xc5\xc6,@\xe5\nZu#\xc8&@\xb96\x8a;\xe0q\'@L%\x9c\xd16\x051@_\x04\xc2%(\xdf)@\xda\x1a\xd6\x04\xfa\x07(@*\x0c\x07%OS-@\x8aX\xe7\x8f\xc1w,@\xf0\xaf\x04^R0)@\x19\x93\x91\x8a\xbf\x1f+@\xe6h\xb5\xdc\xaf\xea1@\xab\xfei\xd2\xa0\x871@g\x00\x1f\xfe^\xc9&@\xf5W\n\xbb\x01\xb91@X\xc1\xc17Ee&@\xc2\xb5iL\xf2A.@m5aI"+(@\xb0\x1e\x072\xe5\xe6+@A+\xe6\xd7\xb3O1@3L\x10\t\x89>,@\xcd/\xbe6\xbc\x9b.@\xcf\xde\x9d\xec\x06\xb70@\x93\\N\xff\xaen,@\xa5n|\x8ef\x02)@\xce/iG\xa6\xef*@\x13\xaf\x92\xed\xa3\xe1)@\xa8\xd9.\x05\x1b`.@\xe5\xc9\x00 \xde\x15+@l\xfd2\x9c\x0fI0@\xfd^\x80\xd8\xbc\xf9+@\xdbB\xf3\xfbwM+@~\xd3_|\x87\xc20@\x97\xfd\xd3Bg\xca(@\x86G\n\xbd\x10\x0c\'@\xc0<\xd2\xbdM%2@\xa9U\xc8!{{\'@\xb92->1\xf20@0[Xa\xa4\xe00@\x99\t\r\x86\x96}0@s\xc7\x05\x12/\xee)@\x07\xff]B\xca\xb21@O>x+oI1@Cc\xbb^\x99G)@\xc1\xa9d\xd4\xc8\x901@\x1c\x0e\xack\x8e\x1c,@7\x0f\xe7\xe1H\x14,@\xa8\xa1i\xd8\xc7Q+@\x8f\xe4B\xca\x063,@\xca\xa4f\xdb\xcd\x82(@\xa6\xbb\x05\x9d!N,@\x0e<\xa8lP+,@\xc1|\x8cw\x90#)@9w\x7fRyL,@\x1e\nb>\xf3.)@H"+\x15\x94-0@\xf2\x13\x07\xf7\xeeC+@\xb8\x88!3\xf3d(@\xeaR\x1bCK\xdf&@\xe7\xff:s\t\x061@\xd8\x8f,\xd3my0@_\r7\xb2\x16\xd7-@\xdb,\x9d\x94\xb3h(@Yx\xc8\xeb\x0eb,@\xf3\xe7\x1b\xbb\xbd;\'@\xd2\xda\\\xa2r8.@\x16ZFA\rY)@\xdcuXTaB(@s\xff\x1f\xbc\xe3\xc3*@&\xbc\x87\x9bZ:,@m\xe1\x06\xc5\x81\t(@b\xe2\xd3\x08\x0b\xc9+@t\xe2\xa7{\xd1t0@u\x05\xaf\xb4`2%@6\xdb\r\xea\x91\xbf+@\xf6B\x16GSq)@\xc1L\xac\xea\x83\xd0&@\xec\xb5C\xee\xbed.@-\xcd6\x1c\r\xd5)@\x8e\xc1(\x93\xe6\x0b)@\xfc\xed\xba\x01H\xc3+@r\x93\x9a\x98_\xcb*@\x9a\xad\x9e!\x18\xc9+@\xe8}\xa0\xabj\x072@\x03\xce7\x18\xffd(@\x8a\x18\xee\x856_)@\xff\' \x17\xd5 )@f\xe8[\xe9\xbe\')@\xa57\x93`\xce\xbf*@\xf2vh-J?1@\xeaY\xaf\xbcju(@O\x99\xdc)\xca\xd80@\xa74;\x0cr\xcd0@\xce\x7f\xe2\x87m\xd1+@\'$\xd4\x97\x8a}-@\x18\xb2\xd6\xd8,\x87-@$ldz~\xff\'@w\x80\x87\xc6\xa2\xbc+@k\x94\ro\x13\\0@\xf9\xd0\x9c\xf6\xfe\x82-@I\xab\xf1\xbb\x07\xca,@F\x00Izuj1@\x9e\x9e^\xd7\x16.)@0\x06%\xef\xd6\xb10@\x96Cx\xbc\r\x9b(@\xfb2\xfa\xf6\xf4\x19)@%\xf3\x1fD\xa9((@}\xfd\x06\xd73\t(@\x81N\xbf\xa3F\xa7&@?Z40\x06d.@"\x11W\xb0j\xb11@\\\xce\x94\xb8<\x16%@\xa4\n\xde\x03k\xe7)@Np\x02\xad\n\x92(@\xdb[\x10?~\xb11@\xdd\xa9~\xff\xd8\x7f(@\x98~7k\x18\xf3,@\x865y7&\x190@\x94\xed0\xef\'\xe4)@\x1f\rw Bf(@\xafB\xf6\xf2\xca\xab(@?\xee/\x1a&V(@\xa3\xef|\xb9k\x18,@h~\x98\xfe\xa5\'+@,\xe9\x85\xb4\xff\xac%@\xa9\x91\x81\x89\x84\x89/@\x03?V\x91\xdb\x9d(@\xb9]\xdd\xce\\C1@k\x1b\x17\x82\xeaq1@\xfd\xf5\xacn\xc6\xab%@\xfe,#\xd7\xd1](@\xf2$SY\x86\x91/@\xa9\x1c\xb8\xa8\xd1\xce0@Q\xae\\\x9aY\xde(@B\xad\x10\x00\xb6\xf1\'@{M\xda\x18W\x96/@\xa5\xbc\x19\xaa0\x030@\x9f \x11p/\xbe+@UZu\xf5W\x19+@1\xf1\xf8\x81 ,0@\x97~ma\xd2\x020@\xd6\xe7\xdb5.h&@\\-\xc4\x13c+&@\xf1\x8f\x97v\x0e\xee0@\x87\xba\x89u\xa1\xe6*@O\xb1<X\xf8\xd3+@\xf9\xb4O\x1a\n\x1a2@\x1e\xaa\x93\x16R\x10)@\xdd\xae\xbe\xaa\x14{)@\xaa\xa4zT\xdf;,@\x10\xba-\x9d\x8a\xa70@\xc4\x86\x01\xe8\x85r)@\xe9]\x17\xbfO\xaa*@\xe37\x89\x8eN\x0f-@\x8et\x1c\xe8g\x88-@F\x90(\x96 \x172@\xb6\xa9 \xcbff0@\x0e\x0f\x8d\xcb\xaf\xe01@\x1c\x0c\xfc\xd3v\xe4%@{\xd6\x9e\x93\x1a\r\'@\xed\xf0\xd0\xe8e\xf5/@\xfa q\xb2U\x8b)@\x98PF\x1c\xee\x1b+@\xd8\xa8G\xedI\xf7+@\xdcJ\xf85\xdd?&@v\x9a\xdb\x88rY1@m\xdd\x02nG\x961@\x85k\x1eK\x84C-@\x13\x19)4\x96\x17/@\x0b\xfb\xba\x88?r\'@~C2I|-&@\xe8\xb7GQ:i(@Jo\x94bEn(@\x11IX\xe5\xe8V1@\xa54\x89\xdc\x00\xec/@\x88z\xff1\xca\x961@\x95r\x07\x14\x15t0@\xfd\x0f\x19c;\xc6(@[:\xeen\xa6\xf22@wK\xda\xb8\x9a\xca(@9\xa1\xd4FM\x19+@PL\x05\xec\x84\x1f,@B\xa2\x81\xa5\x0e\xcb/@\xf4=}\x92\xfc\xd4(@\x0c\x8f+p\x16\xa4\'@\xb5+\xbaN\xb1\xd4/@m\xab\x97\xa1\x17\xb2,@\xf8\xc5#Q\xdf#0@\xdbP\x95B\r\xe5+@\xb8\x84|sO\x9d)@\x995\xe00\xf6X(@yT\x15\x8b\xb8\xbe*@\x15\x8c\xb1*\xbe\x01&@\xcdA\xd1\xdd\xe9\xcc,@\xf4\xca\xa4\xc7[\xe80@\xae8\x97\xf3\xff\xeb0@\xceNM\xaa\xa4\x820@\x13\xee\xec\xed\xc8X&@\x83N\xcf\xdf\x14`&@\x17\xb4\x89\x07\xe65,@\x16\xda\r7\xc3x0@\xf8\xc3^3\x8e\'/@\xb5\x16\xfb\xc65\xfa0@\xb205\xeb\x04\x860@y\xa9\x82g\xbf\x8a,@\xd2A\x99q c&@\xa1*z\xde\xb5\xa4.@nPD\x02\x8f&+@\x15\x97\x05\xc6T\xce(@\xdf\xbf\x97!\r\x160@F.\x17S\xca\xbb*@\xdf\xda\xb6\xc3\xb9\xe1*@\xd9\x8c\xe3\x9b\xc4\x04,@\x10\x14\x88\n\x88$-@zCL\xbb6S)@\xc2s\xd8U\xea\x93*@\xe1\xa9\x9au\xecg+@ZQ\xf7\x9f\xa540@\x10\xc4\xff]\x9d\xb8*@TZg\xd4/Z1@\xcd\xde\x99\xb9\xc4\xa4.@R\xd21\xa1\xf6\xa3/@\xbd{\xc8o\xf3n+@\x8f_*\xac\x8a\xf0(@\xe1Bg(\x91\x9a/@\x84s\x9c\x0en`+@\xa7\xa6db\xfc\xc8)@k\xf0\xe1\x19\x90\xd2,@\x9f\xf9\x08h\xc7\xf0,@%\xaf\xc5?\xc9r-@\x1c\xe3\xc9\n\xcf\xc71@\xc6>E\x81\xdb;-@\x04\xc5\xb5#?\x03.@\xa6+\xfd3\xe1\x10/@\x0c+\xba\x80\xe1\x10&@{\xaf\xdbn\x10\xc4*@\xc8\xc27\x13\x17\xa50@\xbf\x0emJ\x08\x9d1@__\xca\xb3,\x94(@\xa3\xd5\x81\'\x16\x840@.\x91\xef\xe7\x11\xa3(@\xe6L@P\xec\xfd,@\xee:\xc5\x14\x92\x19+@\xcf\xcc\xdf\xbc\xf9\x8e/@>\xbdJ\xb4P:&@\xd3\x12\x1fV{\x04+@\x14\xef\xde\\}81@\x9b\xe9-\x91\xd0(/@B\xdd\n\x80T+)@\xa0`q\x81\xb9\n.@\x15!\x02\xf4\xb80)@\xa8j0i_\t.@.7\x9d\x14\xaaX.@\x17v\x01A,\xff%@\xb9m\xe0R\xd7\xca)@O\xbc\x85\xe0\x84\xbd)@\x12\xa6\xad\xceds*@o\xbb\xf3g\xcd\x891@S\xc4\xf8E f)@\ng)\xd4R\xf6/@\x9f\xd4\x89wX\xce.@-T\xd5\t\x81\xce1@b)\xa8\xbc2_1@d\xcb}N\x94\x9c(@\xf7&Vp\xb6\xae0@\xc9\x14q\xd0\x02\xaa0@\xfaj\x9b\xc9\xbc\x860@>\x11l;\xd1\x9d*@\x00-F\xd8\x02\xdd-@\x1a\xf8\xbf\n\x91M/@\x94\xb2y\xa4_\x8a/@C9-\x87\xba\x880@\xa4\x1b\x0f\xb3\xfc\xc7/@n\xa9sBW\xaa1@\x13\t~:\xe6\xbe-@\xf5\x96\x0ek\xc3H0@\xff\xdbh\r\xe3Z1@\xeb\x06\xe4\x0b\xd5H0@\xf9\x8c\xe4\x0e\xaa\x08)@\xc2<\xa5\xba\xb2,*@o\xa6\x1b\xff4\xb21@(mz\xbb\x85\xd72@\xb2\x85\xafm\x9c\x18.@\x94\xcf9\xe6}M.@\xbdYg;\xb1\xdf1@\x89\xc7\xae\x82f\x1f+@w\xa07n\xc7}(@z\x01\xbe\xa7\x8f1+@\xad\xd2\x19\x1d{\x01.@+\xadi\xf8\xd2\x97)@\x9dj(\xe9\xaf\x05+@\xed\x0f\x82\x01T$)@\xd1\rl9c\xc4-@\xed\x037\xf9\xac\xe7*@Z\xe0\xd6(\xe7K)@pP_\x9d\xb7)/@\x99\x9b\x8f\xc3U\xc10@BbavU\x91,@\x0c\x06\xa8w\x02|\'@(Sq;\xfd\\1@\xb9\x91<\n\xacc/@\x94\xe2&\x1a\xac7.@K\xf423\x8f\x001@\xa9\xfb\xa6\x84\xdfo0@8\xfbu\x9d\xd1k)@\xd3b%it\xf4(@\xc67\x82\xda\xe7\x8b(@\xb0E(\x18\x1b\x9e0@\n\x16$\xc2x\xa6-@\xc9\x86Y\x9bg\x95/@\x01PH^.\xfb0@G\xa4e\xfa\x92\xc8(@S\xa1\xcb?\xf6\x91,@\xa7\xa1hbJ\xbc0@\xbdT\xf3|W\x00(@\xbb7\xb1\xf9\x85;0@H\xe8\xeeA\x19\x980@a\xef\xc6\xe0m\xff,@0#\\\xac\xb8"0@\x8d\x92\x962\x0b\x15.@\xdb\x07:&\xfe20@\xa0\x86\xfb\x8b\xb3n+@\xa8\xc1\xa1\xe8\x1e\xe82@\x95s\xce\xa5\xd1\xef0@);\'\xf3k\xea2@\xc7`U,\x91\xc7/@\x17\xa1ye\x9a\x8c(@\xb5WE,{\xa00@h\x85\x93\xa6\x9f[-@\x99b\x18\xb3\xf9{(@:0:F!\xc3/@33\xab\x95{\xb91@~ R\xa0\xc5\xb31@h_\xd7\xb6Oq,@\x18\xd4d\xab.\x0e.@U\xc2\x00\xbdo\x0b/@MJ\xd6\xc5b\xca-@\xe7\xeb\xa0~rS-@]\xc9u\x16\xe6\xc41@\x83/G\x1b\\\x1c2@\xfc\x99\xba\xb3\x00\xf3%@l\x8a`\xf3\xcf\xec0@\x0f7\xd84n\xd0+@\xe4\xedL\x02BW*@*r\xba{m%)@KY\xc3t0\xee(@\x11\x14\x88s\xd7N,@\xe3\xce,\x9e\xbf\xfc\'@h\xc5\x14\x07;\x9c\'@z\xf1\x054\'t-@\xa7\x8d\x96\x91\x18,0@\xcb\xb6\xc3\x14Q\xc51@=\xe7\xe3\xe1\xee\x15+@\xa6\xda.f\xaf\xcc(@^\xf9\x01\x14{\xaf1@\x931N\xbd\x9bj&@\xdf\xd4\x82t\x17\xcb/@]\xe3c\xefX\xb4)@\x93iy\xec\xc8\x9b1@\xbc\x10\xd6*XD-@\x01\x0c\x12K\xf8h,@\x84\xa9# \xef\xc9\'@M\xeegpp\x89(@;m\xcb\x88\xc0U&@a\x0c\xe1|\xe0\x1c+@\x87\xd5\xd8\xcc%\xc21@%\xc86\xb8\xa0\x010@3\x0ex#\xc2\xde1@t\xbf\x9b\xeea~1@\xb5\x8c\xe2d\xf2\x01/@\xe8\xdb\xd9T\xdfH0@\xf5\xc7R\xe7Sr/@\xa4V\xc1\xa4\xacR.@\xf92\r\xb3\xff\xaf)@\xee\x9e`\x89U\xe1\'@\xb6w&\xe7;\xec\'@F\xcf\xd3\xed\xa4\xe0(@\x08RxD\x01\x9a0@M\xf9\xbd\xcd\xe7\xdd1@\xee\xe1\x89\x99\x0c20@\xc3\xfea\xc3B\xa2/@\x08\xe8`\xa4{O.@\xcfL\x84&4\xb41@\x12:\t \x8e`&@h\xe5\x03\xda -)@\xf0\xb7K\xcf\xa9\'.@\x1e\\\x8c|\x91\xa8(@\xc2"T\xf1\x03v(@\xec\x81BB)\xeb*@T\xf9\xcdM\xf9\x08/@0\xec\xfe\x07\xe0\xd2.@\xf2\x13\xe5\x08\xc3\xe81@\xb3\xbf\xfd\x9c\xec^0@\xd6\xbc\xcd\xba\xba\x032@\xad\x04\xf9w\x1fo(@\xe4\xa8|zS\xf51@h\x7fb\x8d\x08\xa1/@\xab\xbfq\x05\x93\xa8,@\xa6\x9aw\xa0\xe7\xea/@\xd7\xc6\x0eM\xa7\x831@\t\xc0\xdc\xcf \xfa-@\xf4H\x89\xe5\xd2\xc2-@\xe32;\xb8\xb9\x92-@p\xbbMPZ\xed1@\xb3\x82\x9a\x0f\xafi&@x\x88%\xc9#D/@\xbf8D\x7fe\xa2-@,\xaak\x8c{\xfe(@_X\x8d\x8a=\xec1@\x12\x96\xda\x9d\x9b\xd6\'@\\\x9d?\x06\xda\xd2&@VU\x00\xc9M\x190@\xfc\xfb\xdc\x9c{\xc2.@1m\\\n\xf7\x070@\x9f4\xbe g\xa8+@Z\x03\x8e`\xeb 0@z\xc8\xdc\xbf\x0fQ/@m\x8cw)lI+@\xdcf\xba\x88\xf3\x1e)@\xfd\xc8\x91^z(+@\xb0\xe8\xd5\xd4\xb7\x7f%@]\x1b\xa7\xad}\xfd(@\xb6\'\xbc\xd2\x14\xc0+@\x18\x1e\xd4\r#\xe2-@\x98\xf7K\x8an\xeb(@G\x12\x1a\xe8\xa5&0@\xa3\xcc3\xfe\xbc\xe8/@\x1ao{\xa9%\xf9/@ej`P\n\xee(@\x0e\x9f\xd5eP\x020@\x84\xcf\xbe%\xeeq(@\x00\xbd\xc7\xfa\x07d/@\x91\xb9^\xcc\xe8M1@y\xc1\xbc-!\xab4@\x8d\xd0\xebUu\xbb1@\xb6\r%=\xe5\x1b1@\x8dT\x8f\x1b/h+@\xd3\n\x8d\xf7\xaf\xb2(@\xfb\xbe\x88$>\x0f0@\x08+\xd5!\x9e\x8c1@a\x01\xdc\xf1P\xab1@ \xb0J\x8c\xac\x98(@\x85\xec\xba\x16Y\xf11@\x159\xadag3,@\x9ca\xf6\x1c\x10\xd8*@\xfa\x81W\xf8\xe8&.@\x8e\xb1\x13\xbd\x99\xf7.@ ]\xcaqk\xb8-@R\n}\xcd\xff\xf90@\x03\x98\xf2\x98\xff\xbf1@\xf7\xe4\x1f\n9~*@\xb0\x85\x8e`\xb4p.@o\xcf\x1bj\xbc\xb1/@\x1b\xc0r T\x10-@\x95\xfe=\x04%51@\xe8\x8e9\x04\x9a?/@X0*\xd94\xfe$@\xf6\xdd\x15\xb6\x84\xdd/@f\x1b\xfb\x1c\x98\x01.@\x02L\x02\xf8\x1c\xab-@L\x86P\xf0<\x8e1@\xb8\x04\xb1Jel0@J\xd9D\x18C\xa01@\xf5\x8b*\xad\x86\xff%@\x9c\xc6\xe1\xc8\xc3*0@<~\xa4\x1b\x10\x1a+@\x9c.k$:\x800@\xa8\xab!\x1a\xf2!,@\x1a\xe9\x1c\xd7\x17\x1d*@lc1\x88/w,@\x8f\x16V\xf42\xc4(@D\x81\xbcy\xfe),@^o3(n_.@\xfb\x0b^\xbc\x1a\x1f)@P\x8d\x018b9)@\x16\xd5\xd3$\x962.@c\xa4\xd7!\xf6\xa6-@nu\xec{\xac\xac0@\x7f\x9d\x12r\xaba1@b\xdf\xc5\x87\n\xa31@8\xe7y\xbc\x94U,@\xf2 Q\xda<v(@P\xb5,a-\x8e0@\xe6 \xb5\xed\xb3\xc30@\xc9D\xf5qq\xb8*@\x19\x07\x8a\\\xfbz1@\x1d!\xcd\x99\x9a\x131@\x88Ls\x13\x1a\x8e0@\x8b/\xdbS\xd4\x1b+@\x18\x0c\xad\x81\xdb\xe6*@0:fb\xb4p0@V\xc5\xe1TVm,@\xc4\xff\xd5\x01\xc6\x9c(@<\\\xb2\xd2\x8c\xc2%@h.\x99\x95\x8fp(@\xbf\xe3[\x1a"j/@\x12+:\t\xf4\xb50@\x14\x15\xc8\xecb=0@I\x0c:\xdccV1@@\xa5c\xce\x11e.@1\xd9\x9f\x17!\n-@\xfe\xc3P\xf53"&@)\x9cS\xf2\x98\xee\'@\xac\x0f\xcf\x10\t\x1a0@6\x178]Wo1@5\x1e\xc9\x83*\x9b,@\xd0O\xde&\r\x0b&@\xb8\x94\xf3\x9e\x96~)@\x14\xb5m\xa667)@\xe9\x02^\x7f\xc0*(@\xeb\xc9\x1dK\xdbg/@y\xbf\x02\xbe~V-@\xebA_:\xdfv1@\x12!BG<,2@\t\x19\x86\xaa\xc1\x02/@\xa7\xe0\xecwN\x13*@49\xdfW\xc641@ \x98\xa78{02@\x98\xcd\xe8\x84\n\x91*@@\x1e\xe8^\xbb>+@0\x1e\xe9M\xee\x91,@\xf7\xb1pfn>-@\xba>~/(\x15/@\xa8Ui\xdc\xe5\xaf+@\xb2\xe6\xd5\x92$,(@\xf0\xcc\xa2\x97\xbe!0@\xb1\x0e\xbd\xd2.\xd51@m|L\xae\x9d\xcf1@\x1e\n\xaa\xc8\x0f\xfc%@\xf9\xb6\x07r\xd6\xe7-@\r\x12\x15m\x8e81@\xf5\x1f\xa8\xddRI0@\xf2\xb9\xe7\xbd_\x83/@\x1d\xbao\xb7\xa8\xba,@\x85ZpD?Y0@\xd4\x84c\xd0d\x060@\xcd?\xc5a-<0@\x12\xb7\x95Cp\xab(@/?\xe0lM\x17)@A\xae\xb5\xe8\x06\xec/@\xc2\xcb\xb7\x1eqd,@\x15\xa9\xe7\xfb\xdd)0@\xa5\xb7g@\xfb\xa5/@7\x15/\xc3\xb7s*@?\xe5BG\xd5\xd30@H\x0c\xfc\x9a\x0e\xf9*@\x11<W~q\xe0/@\x01\x05a\xa6\xbc\x9e.@\xdc\'\xd3i\x90\xce1@\xde\xd0n\x850D0@\xa6\x14/h.c1@\n\xads%\xbf\xc1%@(\x1d\xad`\xb8\x030@\x0b\xeb\x7f_\xf4\xc8*@\x02\xeb &^\xb9,@C\xf4\xfeko\xcd(@\x16"L\xf2\xc7\xed*@\xb9\x82\x8a\xc2\xd9\x9b1@\x8a4\x00sD\xb7\'@\x87k\xb8\xf3\x98h0@\x08(J\x8c1\x86(@\xd8\xd0J\xa1\x18\x1a)@\xe7x\x96\xbdh/1@N\xd7\xbc\xe8\xd4\x070@$\xf1E\xcc\x8c\xc8(@\x8c\xb0C\x18\x86+0@\xb0K\x8b\xa3\xcc\x15*@9\xc7\xb4\xbb=~)@\x82\x01~\x8ex`.@_C@Y\x90\xb0*@\xfcfZ\x85\xc4\xd7(@\x15\x9f\xca\x9d7\xf4(@zI\xc2XS\xda-@\x8c\xce\xc0\x0f\x11\xfe,@\xc8\xddf\x02\xe5\x08/@\x8f\x84\xed\xba\x82R)@O\xef\xa3\xa8\xb2\xd31@;\xc6U\x97J\xf7.@+\x98\\X5\xd81@|\xd8\x7fJwp0@]\x95\xcc\xf5\xcbn\'@k\xbc\xc3\xcd&\x18&@\xe9\xbe\xce\xbd\xcf\\.@\x1b]\tQ\x07C0@\x90\xd2\xc6 -\x8a1@\x91\xc5\xf6\xbck\xcb+@\xd5Mz\x16\xba\x96\'@N\x12\x9f\xaer\x01*@\xd9\xb4\xb1\xdd\xe0\x8c1@7\xa5\xe9R\xe9\xaf0@\xb0\xfa\xa8\xcf\x15\xdd/@\x8a\xe2\x802\xb3z0@R\x9f\x11(\x01#0@8B\xf4\xe2$W1@r\x08a\xe09\xb51@\xc4\x8b\xad\x06I.0@\xdb%\xca\xaa\xbfY,@e\xfd\xdf\xa4\x15=0@cm\t\xc7\xecg,@\x9e\x84\x03\xdb\x98\xdf0@%\xd8^\xe6\x13\x80*@{\xe6\xbe\xfa\xfa?1@\xed\x97\xa1x\x83\x8b1@\xde-\xd1d]\x960@\xdc9\xae\xcd)\xb5/@:\xfd\xdd8@\x1f,@6XY\x04\xd8\xfe*@\xd3\xf8p\x18Rt)@^\x14\xe2wD\x7f%@H\x9eL\x96.\x85%@\xb4\xb9_y\xc5\xba,@\x1e\x80\xf8\x9f\xe7\xdd,@\xb8)\xcf\x96m+)@\x11\xd1P\x8c)\x86+@"\x9cq\xfa\xdb\x120@6\xdbEJ\xb0n.@\xaa\xe8t\x8a\x7f*1@\xdf\xdb\xb4S\xb1\x8b+@\xc5\xea\xf7+N\x0b.@c\xd4x\x81A\x02.@Zn\x0e\x83\x07\x1d+@\n\xbfL}\x91-)@\x86\xca\xe8o\xf3\xbe\'@\xd6\xb8wx\x00\x8c\'@\xfeG"o\xb5\r2@\xce\xa0\xea?\xb4\xe0*@+\x1f=:2\x811@\'\xfc\xcb!\xa9-0@3\xe6\xf8\x9a\xed\xb5-@\xafK\xf3\xa3~\xe8(@G\x88Y\xa4\xc7\x03/@\xff\xc3\x0b+\xdd-1@\x86\x1f\xd0HNM-@\xdcI\xb2&r\x080@_\xe9\xe6\xab\x9a\xfd0@\xceFK\xb8\\E/@\xac\x0e\xf1D\xc0\xf8)@m\xef\x9c\x83Pp0@\xd0B\x1d\xaf\x88\xcf/@\xc6\xf8\xf2\x92db)@\xd8E\x04$\x95\xbb%@\x0c\xf2\x0e\xc3T\x96\'@\r0\xb6oGt1@I\xd0\x9f"\x8b$)@\xf2\xf2\xea\x8c\xde4,@\xeb`1\xe1b40@Yw\xe9\xba\xbc<0@\xbc\x0c>\xd8%Q)@sW\xa9nF\x0e/@?\x9a\xf0\xf1.\x86-@>9\xce\x88\x85\xa0(@\xce*\x06\x04f\x1b+@s*o\x97X\x0e0@\x05N\x1f\xd0\x16\xab/@\xf4\xea\xde\xda\xaf\x141@qM\t~\x15\xe5\'@~wH\xac\xd5\x921@\xf7\xe8\xdb\xb0=\x01.@\xbf\xcf\xbe\x95\x8cu0@\xc2\xdc\xf4\xfc]G(@s\xb1\xa9\x9a2U(@>\x010t\x8c@0@\xab\x80\x1bTEP)@\xf5\x13\xd1\xc7\x8d\xdc0@T\x02\x17\x1fz3+@\xd5\x11\xd3\x1e\x8d\xb71@\x858\xdf<I\xf3+@I:\xa1\xd7\x0b\xbc/@\xc9q\xf9\xf8\xc2\xaf*@G\x861e\xd2\x1e)@\x1d#\xd3O\x0b:1@@\x0eo!m\xdc(@O\xd5\xbf\xf2\xd9\xdb0@\x1e3\x1c\x1a\x1c\x1c1@\x83\xee@\xd9\x7f\x03/@\xba\x1d\x07\x1ej()@\x1f\t\xd3\x07\xc4$0@\xdd\xe5x7->/@o\xe2W\x90\xcf/.@lG[\xe5\x93?-@\xaah\x1b\xb6\x1c%+@\xbe\xa4XizW)@Ge\xa5A6I,@\x0c\x03\xa1\x9fd\x11,@\xf2\xb1\xb9\xf2\\\xfb1@\x16\x9b6\x032\xf0/@b4!\xe7\xc0\x931@\xb8\x042\xf5\xd6\xfd,@U\xb1\xb2<\xfe\xa9/@\xdcT\x9f\xe3yY1@<\x91\xf3L\xc5\x1e(@rAm\xc6Nn,@\xd9\x9dh\xd4\x9a\xfa*@\xfa\xd1\x00tN\x8f1@\xdb\x83$zPK)@\x9c\xf4\x1aH.l1@\xb2\x0f\x02\xd6\x0b-(@\x15\x8cn\xf9\xba\xef0@\xc0 FT\x068)@\xceg\xb6Y(\xe8*@\xd1\xa6J\xe7\xbe\x1f1@J\xfa\xa6"A|/@\xd3\xecu\x9f\x9e\'2@\x1f\xf5<\xe5\xe9\xde-@\xdbF\x9cc=U1@\xdd\xaa\xd0\xf1\x80\x85%@\xc2k\xfe\xa0\x8650@\x86\x16&\x0bX=(@\xb7{\r\xf8\xe3\xc9/@\xbe\xce\xb8pz21@c:\xba!o\x951@T\x05!sQ\x8f(@\xb2\xb2\tN\xd1v-@\xd5a\x97\x8e\xea\x8e0@\x06\xa8\xef#\xd0Q.@l\xa5\x10\xbb\x97k1@\xd9B\x1a\x88n\x0f/@/\xd5\xab\xdf\x97\x14(@~\xdfE9\xd1\xc3*@\xca#}\xa1\xc3\x15+@BNW\x9d\xa2\xfc0@C\xd9\x8fs_\xd00@3\xe5%,\x17D.@\x80\x90\x1f\x0b\xc2\x11%@\x81k\xbfR \x160@M\xe4X\xcf\xdb_(@\xa8\x19^\x12.\r0@.\xae3\xc2~\x0b0@\xbeM\xd8\xe2_\xe40@\xf8X\x8du%\x15,@\x98\xca\xca\xa2\x05n)@\xfa\x86\xf0?\xb2\xfe-@M\x08\xff\xff\nD+@\x02*\xa6hC)/@^Idm\x98+0@\x1c\xd7e\xea\xe8\xb8(@Sg\xbeuJ\xb9,@\xfc\xf8\xde~\xf0\xb70@\xbe>\xfa\xaa\xca\x0c1@U\xf9\xcf\xb8\x17\xe7-@\x08\xfa\\\xdd,o%@a\xccN\xa5\x08\x80&@\xbf\x9fA<\xbd\x91,@\xe6C\ta^\xc11@\x05\x86@S\xf7w1@V7\xa7<[J&@\x84\xc5\x8b\x02!\x04)@7\x95\x85\x89\xbaj0@k\xef\xc5\x12\x04\x032@,\xb4\xb7%.\x171@\xf9\x06T\xd1\x92\x030@\xf1i\xa1\x19\xca\x162@\xc5<_\x18\x93\x012@\xf3\x1a\xee\xad]\xf6+@;\xadD\x15\xddi0@\\\x04\x8b2O\xc0\'@\xdfJ\xe3j\xd3\xe5-@\x99\x88W\x9bF\x060@\x19|\xf8\x11mo0@1J\x18\x85\xa7\xa1/@\xe0\x9a\xab&\x7f\x960@\xf6F\xb8\xbc/\xbd(@\xa1\xef)\xde\xdf\x1c+@\xec\xa5\x93DNR)@\xd0\x1d\x86\xda\x98_,@\xc9Te\xde\xa9\xbf&@\xc69\x94x\xa9\xcc0@\xeb\rSu\x84i.@{\xcb\xec\xcc;6-@`\x98\xe6g!\xb4+@6\xa7\x08\'p\x81)@\x847\x04V*n/@y\xc7\xe7_\xb87*@\x17\x1e\x18Ji;1@\xbb\xe8\xda\x9a*^/@Z\xa8S\x13\xacl.@\x9eo\xeb\xa1\xd6\x122@(\xdc0\xe9\x9du-@\xfb?\x89\x8f\xbfP+@\x80(F*:0)@\xb0@\xa0X\x0b\xbf-@\x94\x1b\xeb\xaa)\xea.@\xe287\xf32\x8b(@m\xa8\xc0\xc5G~/@\x97\x9f\xa2M\xd2X(@M\xc3\xefV\xfa\xf1\'@H\x93\xcc\'o\x03(@1\x89m"\x96R)@~3\xdeE\xf8\x1e+@\xebnD\xbc\x87\xd7-@\x06\xbbn\x89\xf2\xae1@n\x98\xef\x05\x99]/@\xf2\xcf\x8a\xe2\x8861@M\x1f\xd4\xa2\x9c\x84,@\xca\xb6z\xac\xd0\x9e\'@\x13\xee&\x0eo\xc2/@\xc7[r\x8a\x8d\x06)@\xe3\xf6\xe7\xcb\xaa@(@w\x81\xe4\x9d\x8a\xa3-@\xc0 \xbb\x03\xd2r0@Eh\xd6\xe0\xcf\t\'@\x93\x87`.\x05X)@L\x9e\xa1\xbb\x15g,@\xca\xa0\xd3,\xe6W/@\x108%\x8d2\t/@\x8c\x81\xb54\'\x880@\x05U\x02\x9a\x8d\x8b(@\x01\xcd\xbfC\xe8N.@&\xd8\xd1q9J/@7\x1c*\x17bZ.@@\xe6[\xef?\xcd*@\xec\xee\x1aiF\xef.@\x89N\xd7q\x01\xb3&@\xa2:\x1fy\xea\x82.@\xabYD\xa5*\xb0*@\xf4\x99\x98\x1c\x9d@0@\xbe\xbc\xdb\xd2P\xed1@\xe4\xac\xcbl\xa2\xdf-@\xd9\xf2\x08\xe3B\xdc0@\x19\xab\xb3\xd6\xae\x140@\xe5\x88\xef)\xfd\xc2/@&\x85\xb9<\xfc\xd8(@\r\xbbxcHi/@\xee\xf7\x98ak\xe6+@\xcf\x9b`8\xf3$(@\x9c\xa3l \xe4&0@\xd3\xfasH$)0@\xe2\xa2,\x19\x19\xb2.@d\x00a\xb3]\\,@\x8c\x8f\xad\xc0w\x1a1@\xd1~\x86\xd2\xb9\x7f/@uA\x08JP2(@N{\x81\x08>>1@\xa6\x02\t\x89\xc4\x0b/@\x06G\x94L\xbb\x9b)@Y\xe9\xbb\xf9\xe7\x10)@xH\xcd\x1f\x0e\xb9+@\xd2S$\x90T\x03*@\xb5\x12c\xbb\xda\x9e+@\x1b\xc4Ea\xe3\xf2+@\x00\xb2e\x15\xf6\xee/@@\x86\xfbL\xfa\xf6)@\x92q\x12V\x08R)@\x81\x8f\x8f\x81\xa4\x86+@=\rL\xe5~U+@\x93\x8c\x7f\xdc{\x8f0@\xe7\xb9t;\xd9\x7f*@-\xe8\xc9\xcf"\xb30@\xeeV\x108\x83\x1b.@y\xc0\xcc\xc5\x0e\xe2-@-\x84*~\xf0\x151@2\x07;\x894\xbe.@\x82\xf8]]J\xab1@\xbfe\x8bU\xa5\xb6/@\xe3\x10\xc7\xb9\x94\xba-@>\xdf\xaa\x9e|6&@:\x95\xb0\xe4w\xe8,@\xaa\xc9\xf8\xbe\xeb\x9f(@\xac\x81\x0f\xae\x16]0@\x03\xdf\xe4\x9boy-@\xe1_<u\x08\xa8\'@RA*>\xb7t0@\x82\xb4\xa3Jn70@\xcf\xb0}\x86\xaeJ-@\xed:Y\x02;\xaa.@\x99oN\x07\x7ft\'@w\xba*I\x9dc1@\x95\xd1\xb8\xbe\xb2*1@=T\xfbkp\x17&@\x8dy5\xf8P\x8f1@\xf5\xa0\x8b\xd5\xb5\x7f0@\xa1%\x976UH(@\xea5\x07Ul\xa4&@T7\xd9\xf5\xcf\xa7&@\xae\x817\x92\xed\x88-@\x94\xd2\xbb\xb3*.(@\xc5\xf8\xfa\x9f8\x162@\n\xe4\x9f\xdcs\xa80@\xaa\xd1yA\x05j&@\xe7\x05\x18\xd0\x01))@"\x8f\xaau\xae3)@z\xfe\xd0\\\xd5F+@6`T{\xe7\xab&@\x8f\xa0\xdaF\xa7\x88(@r\xab\xcc\xa6\xe3l/@\xc1\xe7\x1d\xaa\xd4\xf1-@R<\xcd\xb3\xce\xe5\'@\xb0\x04w\xb7\xc3 0@\xaaA(\x17\x96\xd3-@w\x9b\xf4U<\xb31@.\xe1\x1d\xc3\x94\xe0%@\xf1G]\x9f\xaa\x8d.@\'Ki\x07\xf8\xfa,@B\xf6[\x92\xc0\x90+@\xd4\x03\x1a\x1a\xe4\x1f0@\x06s\x9bB\x7f\xdc*@\xc1\xee\xe7a\xc7\xcd-@\x9a\x0f\x00\xa4\x96\x83)@\x1c\x16\xb8\xe9\x9d\xdc/@e\xaf6\x81\x19\xaa0@\x8bb\xb0\xf5:\xdd0@$\x06C\xa5\xbeh)@\x8a\xaa\xf4sr \'@\xe3\n\xde$\xa5\xa4(@\x00\xdc\x0fQ@d1@k\xf3\x921\xc7k-@N\'\xd2\xb3\xfd\xb3/@f\x835\\\x9f\x1b0@;?\x93\x1b\x91\r)@\x12h]H\xc6\xac0@\xe1D\x80\xafd\xc8-@\xf1\x10\xb3\x8d\t\xa90@\xb8x\xa5\xb2\xca\xe7+@\xb9\xd1\xec\x99\x05(*@\xae+\xd4B\xe4\xa5,@\x0c&\xddQp=)@\xb1\x9e1\xf0\xc7\xd2*@cx\xa0\x93)\xec*@\x00\x8d\xd0\xc7\xd4))@\xc9\t+\x92K\r(@9\xe1!\xac\xf2\x162@\xbaP\x99\xcb\xe5V0@N[\xe8\xbc\x08\xd7\'@\xf4\xed\\\xb5Qo\'@\x00\xfb\x03^B\xac(@\x15\xd71P>\x891@YB\xb0\xdaZ\x001@\xcbF\x8a\xf3\x8d\x9b/@&\xf9\xde\xb9\xdd\xf7\'@&\xfe\x859\xe8h0@\x91\xdb\xfc\xbf\xaf\xfb0@\xfe\xe0\x8e\\\x8e\xd0/@K\x15\x0bg\xfd72@$\xa6O\x91\x05\xd9-@\x9ei(\xba\xb3S/@w\xc2>\x1f\xc8\xd0(@\t\x1f\xf4\x9b\xd9".@oHg\xc8\xaej-@\x80f\xea\x13I\xcc&@\xa7\xc7\x12<@\x12.@\xed\xd4\xd6\x83j\xd8-@\xe8\x03Y\xf9D\xc7.@\x0c\xbc4\x8d\xa6\x1c.@b\xd7:Z_\xbb-@0\xf9\xa2s\n$/@\rD\xb2\x11\xdc\x12\'@\x8c:\x10\xf3Q\xe0*@\x9d\xb3I\x1a\xcd\n-@=\xe7E%\nL0@\x15:;B\x90\xa30@\x1fhN]\x944.@\x98\xe3\xe1:$A)@(uL\xc8=S.@\xd0_\xfc\xba\xf4\x96+@\xc9\x10\xa4[\xac\x0c0@\xb1c(\x1deg1@\xbcK\xbe\x86-\x90-@\xd9\x0c\xecq\x10\xce+@\x1b\'\xe0\x99\xcd\xb20@\x89H)\xb6\x11T1@0\x19\xb9\xc1\xe8\xd8/@\xbe%g6@y1@\xae\xb3\x0f\x96\x03\xc20@\x90(\x1b\xc7\xd2?)@V\xca\xf8+A\xb81@x\xdb\x01\x9d\xb7\xa40@y\xb5\xf5:\xe69&@vw\xf5\x9e2\x9f0@mF\x8e\x8c\x83\xf3%@\x99\x0c\xc5\xb5R\x05(@\x18u4A\x96\x051@\x04\xfb\x06\xff\xa7\x95-@\xe2\xa8\x10\xde\x08A/@\xeb>\xc9t\x1e\x8c1@\x99\x90\xe4v\xbe\x9b0@\x8fh\x8d\xea?\xd0.@\xe8\xd9\xaa#\xdf@1@\xf1~\\xi\x890@6F4\x8aVv0@\xcem\xb3\xac\xbdB.@ \xe5\xcc$\xf7g-@\xa2Tp\xcc\xd2\xd3&@X\xe7\xa2\xd9y\xd2.@:\xe9\x85\xfe\xe8e1@\x91*O|:n(@\x95*8\xba\x03G1@x\x91f3\x81\xdf,@\x8c\x9b\xd0\x98\xd6\xd24@a)\xbe\xf14\x1f0@\x9a\x9fDb`\x082@;\xca\x9d\x85{\xed/@\x85\xe1&\xb1\xa8\xb9/@\xdaT\x9a\x06\x83\'-@9\x14\xc66r\xfd/@\x19ST|j\xad0@\xf1\xff\x8a?\xc0\x131@\xee\xcb\xfed.w,@#"#+p5.@\xd6\xebm\x800\xdc1@:\x16\xd3\xbbN\x0e,@\x9a\x99\x89\x92F\x9a0@\x83l\x8b\x83;\xf6\'@uL\xda\x14[\xf6/@e\x9e\x99\xa4\x92\x9e/@}\x1d \x07\xc6\xff1@\xf8\xb3\xad\xab\xb9\x0e,@{\x81\xfc\x1d\xf4\xa11@\xfcz^\xcb&\xe7-@n\xe7\x96z-\xbd0@%\xf4\xd3\xb47Y.@\x19\x95\xbb\x1a\x00b,@\x03\xd4\xceKyw\'@<\xccOz\xf0\xf4*@g\x85\x02:\xa2\x16+@\x865*=c\xc81@p\xc5T}\n\xf2/@Z\\\ra0\x1f)@\x0evO\xaf\xc4\xdf1@\x0c;p\xdb\x9bc,@\xe0ug\xe2\xb2\xd9*@\x85\xc2(tb\xb50@\xf0\xdd\x9b=M\x12,@F\xf3\x04\r\xa4\xa32@\xc5\x9d\xa2+\xf6\x86)@\xb7Q\x03q\x95\x1e0@\xf2L\xf5=~%/@iG\x9df&\x12)@\xf4\x93\x16\x9c}\xae.@-o\xef"\x8a\x9a1@\xce_\xd9\x8d\xe73+@\xbb[\xe4\x03\x15\x94-@G\x8d[W\xdd\x980@\x7fi\xcc[z\xd50@\xdd\xb6\xaa\x84]R,@\xa5\xaf\x92K:\xaa1@\xe9\xac\x8a1X0-@$\\\x13\x8fp\xf4+@9\x1c)\x86\xfa\xce(@\xa7\x04\xf8<\xac\t0@\xa4\xc8;b\xa7\xb3-@\x15\xfa\xbf\xcf%c/@Te\xa4\x80N\r1@\x8aC\xa1\xdd\xc7.(@,ri\xd6\x8d\x87/@\xe3\x07\x86_\xbf\xf5&@\xe0?d\xf1:\xf6-@\x1e\x81S\\\xd8\xa0-@\xb1+\xf4\rl@)@\xe6`X\x8b_\xc6/@p\x83\x01P~\xbd-@\xaa\x90\xed\xa3@\xbd1@\x0e\xe7\xdc\x17\xacz-@}\xd6L}\x8820@\xe9\x02w\xe1Y\x80/@\xdez\x99K0m0@\xbd0\xe7K\xdf\xbc*@\xe8?\xf5\x83\x1c\x95\'@\xf4\x9d&\xd9N\xc11@-Z\x9c\x0f\xb5G,@\x80G\x9cMV\x1d)@\xc0XZ\x0f\xfd\xcf(@\xe3Y\xe94\xd9\x1a+@\x1c\xc2U+\x86+,@\xa9\xec\xc4\xb3\x97\xa5-@\xab}+\xec0I\'@\xfb\x84y\x94\r\'*@\xb6\\!\t\x15e*@\x7f{l\\\xa9\xb5)@t\xa7\x13\xb2"\x0f)@~Ow^\x16\x90/@\xd8\xdb*?\x0b}(@\xfc|\x94\xb8\x96\x15/@g\x06X\'\x86\xf7(@\xdb)\xbez\x83\xb0/@\xac\x0f:\x92\xcf\xbd(@\x0f\'\xf7Z\x85\x1b+@\xf8Vu\xb0\xfd\xe20@\x7f\xab:d,4-@T\xc7Y\xf1{\xb9+@\x9bs\x0e#\x94\xca,@\xcb\x10S\xd6\xc6!0@\x1e\xf5\xe5\xda\xfc*)@\x8d\xf8#\xe1{\xd0\'@\xa3\xc5\x9b\xf7\xe5*.@\x08Aa\xb9\xb1\xe2/@/\xf3\x8c\xdc\xe0\x00+@=MJ\xad\xf8e/@\x9f\xf8\xb6{\x80\x98\'@\x1a1gG\x81.+@\xdc\x89\xb7\x9d\xde\x18,@p(`\x8e\xb7<-@\xbb\x98\xd6a\xb3z\'@\x0fW\xcf\x8f\xe38(@5H \xfe\xa5U.@8\xc9\x1eQ\x9f\x8a1@\x1bR\xd0\xcb\x9b\x8a&@2:\x8e\xf0\x05\xd8.@\xfcn\xef\xb6\xb1\x15(@+\x9c.}x\xe5-@E\xedW\x85|k0@K\x91:.F\xfe.@\xa9I\x0e\xddv\xc0%@\x90\x00\x85\x89]\x04/@g\\\xdd\xd2\x80\xd7)@\x802\xf3x\xff\x8c(@\xf1\x97\xcao\x83\xb00@\x9c!\xf9\xc9.\x02+@f\x92\xc72\x13q0@\xa9\xfd\x97\x8f\xadX1@\xf4\r\x96\n\xd1\xdd+@c\xe9X\xa8\xa6I*@\xed\x12Z\x9a\x11\x941@B2\xde\x98_\x930@!\xef\x91\xe3\xd1\x15*@;u|\xad\xa8,-@\x8at\xdb\x93\x16 /@:\xad\x18\xab\xed<2@\xf8\xdd\x80\xd3\x14z(@\x08~\x04\xdc^\x8d0@\xb4\xf0 ,\x93\xf7-@Qw\xffFG\xe6/@\xf8\x89\xf2|\xd4\x1f%@4\xb8[V\x1b\x01.@\x9f\x08z\xcc\x1c\x15%@\xf6\x909\xdf@\xce*@\xa2\'\xbd\xb0\xe1\xbf1@\x14\x8a`\xf2\xf2\x89/@\xcc\x82\x12\x91\xae\xd8\'@\xa5\xce@{\xaf\xb3*@Zub\xcc\xb5\x1a*@w\xde\x12\xa5Y\xd9-@\x13\x1d\xba\xaf}?0@\xa8`\xaf\xb3H2+@\x8e\xe7\x08\xf4l\xfc.@\x912\xb5R\xe5\'0@3\xf5\xb8\xb5\xf6\xaf0@\xa0i\xf5v\xa4\xca,@\x05\xc8\xbf\xe8\xc6\x1d0@\xa7\x7f9e\xceV)@9?o\xde]j,@\xa4\xceO\x13\x9fj0@C\xed\x14\xacg\x99(@j\x1e\x8a\xf6!d.@\x9es>\xa2Z\x9b+@\xf0d\xf4\xd1\xaf91@\xbbG\xa3\xca\xb1<+@\x99\x9eV\x9b\xaf\xea*@\x1ct\xe6\xebz(2@\x9eM:\x9f\\m1@\x9f\xd5\x06\x1a\x10\xf51@\x8c\xc7#\t~\x820@\xba\x8b=}\x0fu0@\xf8\xa4\xfd\xf9\x93~\'@\x1cv\xd3#\xd5\x991@\xfd\xe8\x9f\xae\x91N\'@\xcb\xc9\xa9\xc5\x86\x821@\xdd\xe2\x7f\xab\x95;/@8\x99\x9f\xaa\xee\xe32@\t\x8e\xff\xb1{71@\xc2\x02\xa0\xd71P.@\x19\xb6\xcar9\n1@\xe1Q\x13\xf9\xa8\n0@hO\x8fgy\xfb)@\x1d\xb6\'\xe1\x91\xa8-@a\x8b&\xc7\xafn0@\x97\x9f\xb0]\xce\xcd2@\x1d]H\x05\x08\xad\'@\x12\xf4\xf1\xb3Qj/@\x81\x8a\t_\x9b\t2@\x12\xef\xce[\xac%0@EF6\x87\xe3\xe8(@\xa6\xa5\x18\\\x98/+@\xaf\x83k\xec;\xbd\'@\x8c\x9c\x13R\xcd\xe8+@\x9a\xaf\x1f\x9d\x00\x7f/@\xd2\xf5\xce\xc9\xe8\xff0@H\x17\xe7)H{0@\xbf\x984Xw\xf10@\xf7o\x80\xc1J\x072@\xb2_\xefv\xbe\xbd2@\x10\xc9\xa7S$V.@\x92\x17\xe3\x93\xa9\xd4+@u 0O;\xb50@#U\xee\xd0\xc6\x8c-@\xa7\xe4\xdb\x02KO.@p\xba\xea\xbaUQ&@\xa5\xfdF\xd7c}0@\x9a\xc2vA&\xcb,@\xe9\x19z\x94i\xd7,@C\x13\xd9\x9a\xd5M(@\xd3\x07\x85\x0e\xd7\xe91@o\xd5\x1d\xb8/\x161@\xd5\xaf\xf6l(\x13+@>c\x0bb\xf2\xc4*@\xdd6\xf9\x06W4-@\xe0\x07\xa7\xfa\xf6\xa00@_\xdc\x96C\xd2\xca/@\xafF\xde\x062{1@\xb0\x1e=\xe9l\x040@ \x17\xc2\xb1a\x06,@\xe6\x9bE\xf0>\x82&@\xd9\x97\xe1\x0bN\x8b*@V\xe5}o\xb0\xc1)@M;\xe3>\xc8\xbe1@7-t4|\xb62@\x1c\xec\xd2,G\xe61@\x11\xf1\x9b\xeb~I0@\xf5\xc8\xcdE\x00\x061@\t\xb9\n\xb1b\xed(@\xab\x93\x9f\x92ps(@7\x86\xc8y\x11\x910@\xe0Q\x9e\xa7m\x15)@yb\x9b\xa3\xd9`1@\x90\xc3h\x1a\xa7\xf8,@\xf0\x1f\x99\x11\xa170@\xe5\xc6G\xd50\xcf*@g=\x8d\xb7^t0@\xcb\xb71-\x1dw,@\x97\xab\xe5oO\xfb(@\xc3\x86\x10\x1c\xc8\xa4-@\xc5\xb2\x8ak\xa8$)@\x9f0\xbc\x96\xf1\xb8(@\x8d\x928\x93o\x86+@\xfd\xefv^\xf0\xb8(@\x9bC\xaa\x0c\xfc\xee\'@"\xbe\xcf\x1c\xedd1@\xc7\x1a\x8d\xa1\x81\x12\'@y\xe3e\xc4\xedm1@m\xe9\xae\x11L\x1d/@\x8d\xa0\xaa&\xdb\xd21@\x86\x88\xab%qX)@uZ\x8b%k\x94.@\x8c%1\x8e\xad\x990@\xb5>J#\xe5\xf7\'@\xc8\xe5\x8f^\xbd-)@2\xa4\x9f\x7fv\x171@\x1dU\xe6y\x87^2@SCtl)b1@\x0c\x19\x10\xbd\xbf:(@\xc1BSW\xbe\x15)@\xe26]\x18w\xa0.@\x10CKU\xd9Y.@\xb0\x0ed\x0c\x18#.@)\x8d^\xe7\xf60/@\xa6\xe4\xbb\xbf\xa5:0@\xe7\xc2\x0b#>\xf1*@\x92\xb1\'cRV0@\x8f\xcc-\xb6\x01\xbe+@\xd1\x8c\xbf[#\x11.@9S\xfb7\xec6.@\x9a,)\rc\x0b0@\xa8\x8aqXwe1@g\xa4S\xb2\x8b\x80+@\xba\x90\xfc\xa9`(/@\xe0Hxd\xdb\xb3&@\xbe\xd1\xab%C\xb9/@w\x8c\xf1\xa0\x95.0@\xf7#5N\xffv)@f\x82\xf7~\xde\xe50@?N\xa8\xbb\x1e\x140@&\\\xc6Z\x0b\x810@\x16\xfc\xef\x94`\xc0%@9-\xf5\x19\xff\xba0@\xbc^3\x0b\x9ar1@\x89\x07"\x94I\x1a)@.n\'\x11\xf2\xe5-@[\x03\xe0D\xc0\x881@\x10up\tl\x890@`\xee\x98\x19\x9e\xf3/@\xf2\xbe\x96q\x8a\xa50@\xbeB\xd3\x93\xaba&@\xec\xc6\x93 \x1b\xa8(@*\x0cy\xf5A#+@\xe5\x86\x9d\xe9\x84\xce0@[kM\x17\'\xd60@]LI\xc5\xb9\xaa-@\xcbF\x86#\x1021@\xce\x92\t\xcf]r1@\x15EP\x9e\xdc\x84)@*vE7u\xf5)@\x10{\x11*\x10_/@\xf1\xa2Pt/$1@@?\x1f\x1b&\xdb1@.\xd0H0\x86J0@1?\xf7D\xff\xf3,@\xd9~9\x80\x95\xd2,@\xbeN\xc0\xec`\x830@\x82\xb7\xe4\xe7gM0@_\x0f\xec\x9a\\\xd5(@\x17\x84\xda\xe5s\x890@\xa5_\xba\'\xb2\x850@8\xbc}n\x95%3@\xce\xdb\x18\xb3\xbaz/@\x9a\x0f\xfb\xf2\xf4\x8b0@\x02\x95\x19\x05_\x0c.@u\xce:\xaa\xdc -@PtC\xf8i\xfd,@\xb0Y\x9cT\xe7\xf01@\x04\xf5\x96\x0b\xc9\xad+@\x92~\x19b\x0cB+@\xf1wP\x8d\xa4f)@4\xadI\xc1\xe0B0@\xd6\xf4\xbb\x9e\x7f\xb6-@\x7f\x8a\xe6c8\xba0@Q>\xa2\x98\x8d\x17-@\x05P\xdb]SF.@\xf4X\xc3\xc2\xdb\x87-@\x9e\x01c8\xa0a,@\x12\xbf\xb72\xa7\xbd+@\xba\xd7;\xdd\x18\xf9*@\xbf\x04\xa2\x9e\xb711@\xfeT\x98n\xe7;/@\xea\xd5\xbe\xe0\x9b\xf0/@\x00\xf9\x0c\x8a!\xa01@5U\xd3`O\xc21@\x7f\x01\xa3\x9d\x9f!0@k\x9f\\\xfeAF(@\x13|\xde\xea\xcau\'@#\t4\xd5\x12\xe8,@\x84\xc8!\xfa\xc6\x1e)@?\xe7w\xa7\xaeQ0@5\x9d%y\xfb\xe9(@}3\x1e\xfbz\x18+@\xc5\x96\x97\xbc?D.@\xaa\x9765\x80\xf2+@I\x06\'O \xa3*@\xa5\'g\xe4\x99D0@\xd5\x17\x97\xc8\xd7\x7f)@\x97\x88\xa60W\xe6+@\xbc\xd87he\xde(@\x0e\x1a\xf9\x9c\xf9`0@o\xe2\x91\xf6\xe5\x7f&@uq"\x12N\xf0*@\xe6\\\xcbR\xc3e1@&\xdf\x1cG\xca\xb3(@\xfb\xc8n\x9f\x9d\xb6-@\x03][QNv-@\xda\x82\x12\xc7\x84\xfd/@\xd5\\\xd4\xa0I\xec(@\x16u\xa4\xf5\xc6\x19-@\x13iL\xc9 e+@\xffK\n\xb6@\'0@\xab\xbep!\xdc\xa5/@\x0e\xbf\xe6\xf5\xac\x0e/@\x0f_VYw\xf4%@\xb5\xf5r\\U\xf5,@\n\xd4\t=\x165-@|\xb3\x14\xd1\xbe>/@\x02~\xf9:Y\xad+@U{\x9cL\x9b\xb8(@\xd7bs\xcf\xbd\xbe&@{:0x\xbc\xca%@1\xe9\xef\xe7\xbd\x8d0@\x81\xe1\x9b\x84lW&@\xfb\xf4~s\xf5\xd7\'@\ru-\xde=\xa40@\xa1\x87\xb8\x95\x90O.@Kc\n\x0f\x8e\x07)@\xe4QK\t\x89\x18+@\xb9\xd6\xea\xf1\xd2\xd6%@\xf9\x0f\x83\xc3b\xd10@k\x1e\xd4\x05#\x00&@\x8a\xfe\xd6N\xddF,@H\xdb\xc2m\xbb\x96\'@R\xe9\xe3\xfd\xda\x970@w\xbb\x1e\x9d\x81v0@\x1cA\xbf\tTy0@\xc1\tWU\x00\xe8.@\x88zW\xe3\xf1)0@x\n\xefo\xcdL0@\xbf~?wk\x0e&@\x16\x99\xabRA\x162@:\x7f\xcd)6\x8e1@\xab\xbesyE7&@\xb9\x0e\xba\xd6\xb0\xbc+@\xcd[L\x97\xc3\xed%@\x0f\x91\x19\xab\x89\xdf*@8\xfa\xdc\xa9\xc4\x8f+@2\xdeF\xfa\xd3\xfd,@B\\6d&\xf0(@\xaf\x1c\xe2cv*1@\xea\xc62\x89\xc7\x8c(@\xd3A\xc2g*\xa7-@M\x9cYJ\x11\xa0.@2\xd0y|\xe5I0@\xa5\x04T\x8b\xe5\xc0%@nt>\x9a\x1e:-@^\xdd"\x13\x9cJ1@7\x0b\x00\x90\xdd@0@J\xd8\x00\xaf\xee:.@\xe8\xf4\x9b\xae8^&@\x16\x7f\xca\xa8\xbc:0@2\xa4-\xd4M,/@\xb9\x07\xfb\x0b\x98\xf8%@-8\xdd.X\xe7-@\x02\xf9\xf8#=\x001@\x01F\xf1\x1f\x03\x8f/@\xfah!\x98\xb6\xcf1@E\xbc\xb4\x1am\x1e0@\xa0\x17\x06;E`1@\x15\xb5\xcc2wM(@sR\xac\x1d \xbf+@\xe7h< \xe0$)@b\xbf\x85\t.B/@\xecQ\xdfS\x92\x93-@hJ.\x87\x18\xaa0@+.X\xaf\n\xb4&@=\x12\xc7\xff}N,@\xac.\xde\x15\xd0P.@\nD)\x8e\xedm&@\xc9Y\xe0\x9d&\xf0)@\x88\x0c\xd0Zg\xc00@p~\x9dI\xbd;.@P\xb3\xe3,\xb2\x851@o\x12\xbdb\xd5\xfa,@\t\xcf\x15t@\xec,@\xac\xb1\xbe\x95e\xb3(@\x1f\xb0\x13ln\x8a(@\x07\xb2\x02W\xb65/@\x06\xf1\xce\x07K,0@\x93\xa1@\x8c\x1c\x840@\\S\xff\xa0\x9b\xd5.@r\xbc\xb7K\xd9\x86+@\x94\xb0w{\x9b\xac&@\xb4^\x98\x08\xfeX)@\xc0`\xbbP\'!0@U\x1f\xc3\x08\x86T/@8\xea\xe3:\xb3\x080@\xb5\x98q`\xf2\x0b0@\xa2\xdd\r`P/.@\x9fe\\\xd6T\x1e0@\xed\xcc\xf7\xcaz\xe6.@\xa5c\x0b\xdd>\x830@\x18\x1es\xa4D\xf10@k}#BSp-@\xdcZ&`%\x1a0@1?_\x8c\x12\x8f+@.\x12\xbd\x86\x8630@=\xd0I\n\xb0\x180@\x18\xb3M\x96\xfd\x07/@\x12\xd9\x8b\xdc\x9c\x11&@\x04\xd0\x1bB\xa1\'0@\xd2\x17\x9b<<12@}\x86\xcf\xe5\xc9\xb70@\x0f\xdd\x1d%\x97\x93-@N\xf2\x91\xd1<t,@\xe2\x1f\x8e%_|0@X\x85VW\xa0j&@eC\xc6\xff\xe7V&@m\x16D\xcb\xee\x89/@b^\xb9\x9e\x19\x8d.@Q\xe6,\x06\x9b\xdc%@\xa0\xe1IR\xf7U1@Y\x83\xf8\xb9=5/@\xf3\x9aW\x84\x93\xce-@p\xe3\xa9n{s-@r\xcc@\xbe\xd2\xc4,@\x02H\xf3\t\x15b1@\xcc>\x12\x9dTe&@\x05"\xd5\xf8\x9bQ&@\x9eb\xdakq\x080@65\xf9\xd8$\x85/@b\xf6\x8c<\x83\x84.@\xa2\xbc\xdc\xa0y\xa8(@\xa4\x93\xe7ng\xd2,@\x92\xe52_\xfb\x1b)@T\x1b\x93zY\x99(@\x16\x017\x1d\xa7[&@\x90\x8e\x96l\xbf\xa7(@K*j\xc3\xa0\xd4)@\n-c\xe5\xa9\x94-@5E\xe3I\xc4\x9b&@\xd0\xe7\x17X\xbbU/@n\x85\xc7u\xdc/(@\x9e3>\t\x92\x7f1@\xfe\xff\x14}\xba\x18/@54\x8a\xcb\xe3\xaa1@\x14K>E\xea^.@dd\x06<\xc2\x96-@\x89#KspL1@xO\x92\x0f\xd6\xd20@\xc7C\xb1\xb5\x15A1@^BlF\x06\xad1@%g\x9e\x19\x00H)@Z\x02E\x94\x9e6(@{\x08\xed=\x88m.@+.W\xcb\xcc\x0b.@`\xc1#2\xb4b,@z\x94a+\xdbb,@\x1a\xfd\x1db\xa1\xa0.@\x91\xa8\xfbP\x19$/@\xe96\x97\xb0\xf3\xb9-@\xb4\xae\xad\xe7/10@\xa8`\x80\xd2mv(@(cE-\xbb\x972@w\xebI\xd2\x1fS1@\xab\xc87\xc4v\xa20@\x88\xfd\xc8\x0f\x0ez1@\xacs\x11\x80\xfe\x05/@\xc2\xcc5\xacC\xe5.@1\xa3\x8d/!m)@\xa3\x07{\xcd9\xb1+@v\xa1\x8bq\xcd\x11,@\x83\xb2\x8cFfZ(@\xf1\xb7\xb2\xeb<\x07&@\xb8\x07\xec\x07g\x951@~:OM\xcd}.@\xd7\x8d\r\x17Q\xe8.@Q7\\7\x92\xd1,@\x8clN\xf9\x95d&@\xd8S\x98\xe2d\x941@\xd6\xe8\xe2 \x1c\xb2)@4he?=\x060@\xeb\xf1\xaf\xa8\xda\xd4.@\x8d\xd3\xd2\x17b\xe7+@\x99\xfb\x1d\x12\x8c\xfa/@\x1e!\xd2\xb0\x8e\xe2(@\xb6\\\xa54W\xfe+@A\xb7S\xc4Ti,@Zk\xa7\x0cO\xaa/@%zy\xc0\x98\x9a1@\xc3\xf5\xed\xb3/\xa6+@\xd3m\x1e\x8c\x1ct1@\xe5H\x8dE\xd8a&@\xbcC\xf5\xf2\xcb.1@W\xb3w;d\xe7\'@\x0e\xcd\xd9{\xc8\xe0&@\xe7\x94\x91?\xb3\xd9*@:\xf9\xea\x85\xa4\xff0@2\xc0\x98\xde\x84s1@\xb0rS\x92\xfa&/@\x16F\x158\xd6\x7f(@\x18\xfa;z*t1@\xca-\x8b\x86\xa2\xd2\'@\xa3\x00&\xe3$-2@\x99\xc4Z\xe0\xa530@2 \xff\xc6\xba\x80/@\xe5\x067r\xf2c*@k\\\x1d\x87\xdf=,@\x9f\x95P=m\x8c1@\x86G\xcf\x08\xc8\x0b-@q@\xf8\xbar\xaa1@V\xcf\xeb\xb1&\x03)@\xdb\x9e\xf9>\x93\x8f1@\xff\x0c\xcc#\xb1c1@R|\x0fY\xdca1@\xdaRN\xb1\xe5^*@\x04\x1d\x93\xbd\x9d\x981@\xb03\xa2\xdd\xe6\xcd&@\xd0p\xb7\xb8\x00\x8a1@,U\xa0b\xff3,@JTaC\x05\xa70@ \x8c\x84\x9b~4-@^\xd7f\xa1\x93\xcc,@\x08\xf4{\x05L\xd60@\x90\x05\x05?~>/@\x08`\x13%VF0@4\xf9\x17\r.>-@\x15\x03\xcbo\x04,-@IDb\x1b\x1b]+@\x02r.\xbc\xf5M&@\xb5\xf4\xd8<\x05\x911@\x1e_\x87\x9c\x97R0@\x8a\xf9P\xee\x0f\x8a0@4P[\x05\x80.0@\xb9\x91\x0c!\xa6\xb3,@_\xfa\xbf\x88\x01\xa4(@\xeb\xe2J\xc1\xe5@(@o\xe6\xde\xa2\xf5e,@\xd3+z\xe2\n\xb31@4\x7f]`\x1dI1@ \x01xq\xe5\xf2+@\xf7}\xb5\xc0p\x12,@m\x9dw\x1fFT0@\xb5\x85\xd3\xcf\xd4$1@&@H(\xfet0@Y^u3\x1f\x8d,@?\x1b\x98\xcb\x95\x8e\'@=e"\x11\x0f\xe11@R\x86\xf5[=>-@\x14\xbd\xbf\xdf\x9bL1@\'8\x99\x87\xdcI1@c~\xfd\xa2\xfb>.@p\x88\xb2O\xc7\x890@8\xd7\xcfC;\xa7,@ctR{\xb6\xaa(@\xda\xddI\x88v*&@}}\xbb\xd1w\x130@X\xf9\xebBX,2@0\x80\xd5K\'\xcc(@\x19J\xf9;e\xac+@C\x14n&\xeaE2@\xeck\x9e\xb1\x89\xe9/@\xb9y\x1aoh\xaf1@@pN\xf2\x1b\xdb+@\xad\x1e\xf7\x89f>-@\rb=\xdb/t+@\xc3\x15\xcb@\x84Z1@\x8e6.KE\xd1%@\xcft2\x9b@\x880@\x03\x11\xcc\x00N\x10&@v\xc4\xa8\xb0$\xa01@sy\xb4C\xa6\xd54@\xf1\xc0\x81\xb5Tl0@\x94\xef+\x11\x04p1@pO\x8d\xa9\xc5\xc01@C\x1c\xcfZ\xdc\xab0@\xf0\x9eu\xcf\xd7S/@\xac\xd6\xfdi.\xa7/@\x1a\xd0\x1b\\\xffo0@\xbf2\x19\xa4r\x1a2@-\xeb\xe1H\xed\xb5,@\x99\x873\x19\xcc*)@\xdf\xe5lp\x82h(@0\x1e\\\xa01\x1f(@\x16UY5Z\xbe*@\tS\x1f\xab\x9e<(@%\xbfTVI\x001@s\x1f\x8b\x01\x95\xcc(@}\xe2?\x16\xad\xd4(@\xc5\x1a\xd5\x02\xca-0@\xee\xcf\xf6\xbd\x03C+@\xe4t\xa9\xdd\x8c\xdf/@\x0eQx\x8e\x97\xe5-@\xce\xbc\xf3p\xf54,@gx\xb9\x92)\x12,@H\xfa\xa29#\x9b-@\x11\x05\xe6\xbc&\xbf1@\x0e\xccw\xa7\x90\xd0*@"\x87\xfd\xa0D\xac/@\xc6\xec\x809\xa5\xec-@bWjO\xb7\xff0@\\\xbf\xbfg<\xcb1@\x9a\xecH\x83>\x171@\x9d\x1e\xa2\x9e\x17_,@u\xf1#\x06F\xa21@8z9m\xca\xc9,@\x06{\x05JB\x0f0@S\x8cM\x024\xfa(@\xe3TxB[92@0\x9e\xf8\n\xaaE,@\x87S\xc5\xb3\xc2\x9b0@\x8f\xa5@g\xfe\x19/@\x13\xb6?c\xb7\x17-@h\x8c_K\xac\x14,@J\x15\x13jX\xe24@\xdd\xe5f\xa1.*,@\rQ\xeb\x17E\x80*@\nQp/\x0f\xee(@\xc3\xcf\x08\xe6:\xa30@\xd0@\xddq\xa7\xc21@\x93,\xd5tw~1@\xd4\xfb\x0e\xcc\x9eI+@\xe3\xd2\xe3f\x92\x0f0@\xa4\xe3\xfa\x99\xd1N+@\xde\xa6\xf7+l\xd3-@\xbf\x9b\x9d\x8e\x7fA+@j_\xc0\xbc\x9e\\.@n\xbc\x0b\xf6\x9b\xfc(@\xeb\xea\xa3.\xc2\x04.@`C8\xe5\xaa\xff(@\xe7n\x88\x94u\xeb(@\x96\xe0k\xfb\xadH&@qW\xead\xd1d2@EB\x1d\x93PY+@l\xa5\xed\xab\xccD1@\xdcH\xbf\x87ZN.@\xe3\x86v\xb8&\xb40@c\xd9\x17`(\x9c0@\xbd^\xc8\x03\xde\x1e.@\x1d\x08\xcfS`\x10\'@\xa5a\xf4\xdc\t\x1c)@\xdf\x88\xc8\xc96\x021@\xd0\x16\xd9\x86]\x0b-@\xc35\x9fzk\xba/@\xb3>\xd1#\xc5\x0f.@FC\xa7&,-)@B\x0cs\x86\x93-/@xd\x1a\x1e*\x82/@\x87\x04"^h0)@\xfb\xaa\x8f\xa7\xa0\xfb0@\xfd\x18(\x8a`]1@\xbc\xb0G\x807I1@\xbe\x91\xa3\xe4k\xba*@L&\xbex\xc0\x9f/@L\xb3\x9e\xdc\xa6\x02.@\x0b\x9a\xb0b\xa5,*@\x15\x9a+U\x07\xcb)@wJ\x98)\x11\xe71@,\x93\x88\xe2[[1@\x1a\xa0\xd9ybG(@\xe6 \xf2\xff\t\xfa&@)O\xc6\x08\xdaL+@E(\x0b\n_\x12,@\x1d\x01\x0e>\x1dc/@j\xa7\x8dh&&0@F\x04\xd6c\xb9\xd1-@z\xfbp\xfd\xe7M2@\xdc\x950U\x8f\xa1/@SK\x98\xf8\x8d\xb11@\x89\xa5\xe0s\xe0R)@c\xdd\x10}\xb4\x91/@\x10z\xcdm!\x00*@\xb74\xfbC\xc1\x0c0@F\xe4\x823\x03\xe01@ =W\x16\x1a\xd61@\xdf\xb2\x1d\x8aUP&@\xc8\xcc\xa9\xfe\x96\xb8/@\x15\xf9\x022W\x15*@J\xa9\x99\x93\x95\xd4-@\xb2\xb8\xb2\xbcDh,@\xaf\xaf^\xdeJ\xb5*@&\xe9\x1f\xb2G\xbd*@8l\xbb\x14\x919&@\xf3?\x9a\xda2\xe4%@dW@:MJ/@\x83\xc7x\x107\xc8-@\xc6\xaa4G\xe5`/@h\xd0?v\xb3\x0b0@rH\x0cn\x03\xe0,@\xc6F\x16\x0fD\xa4*@ \xf6\xdc\x0e\xf9\xcc-@l\xa5:\xf1\x84m,@\xb1\xe2\x86\x86n\xd31@(\x96N\x8d\x08=/@\xd4\xf3\x92\x90\x9a\xb01@\xea\xb0\xe0\xec\xd1N1@~#Z\x06\xa3Q)@\xcb\xbcR\x89\x17\x030@\xb3\xd6_\xc6\x80\xf9-@\xe2\xd1\x04\x0ct\xa3(@\xaa8n\x17\xcc\x0c(@K2 \xb5.\x88*@\x15j\x89P \xca*@n\xf5\x88\\\xc0Y/@|!\x1b\x13\xf0L2@\x99%\r\xa9B\x04*@(\xf74\xf6\xd4\x1e0@!\x9c\x9b\x87\x88\x07.@|"z\xa1\xf0)-@\x1a"&\x8b\xd5\x112@\xcd\x83\xe9\xd4\xa2\x03&@N)~\xf30\x80)@\x9b\xb4\x83\xe5\xec\x92/@\x1a&XS\x01\x9d1@\xb3\x84\x95i\t11@\xdb\x16r\xb5\x13\x9d1@\x7fwK\x88>C)@\x05\xcfsaR$.@g}n_\x86 .@\xc9jbk\xf3\x0c2@\xf8=\x02v1,/@\xe1\x98s\xe8\xbe\xcf1@\xb8\xf3\xb5\xd1\xb0\x84(@\t@p\xf0\xf9I,@\x07p\xfd\xbe\xc4\xe9)@!\xf9\xa6\xe5A ,@\xbd|\xc0\xd3\x13,-@1\xd4\xf2\xd2\xe441@\x05\x17\xa2.2v-@\xa2Oy\x98\xda\xb01@\x9d\x9a&\xb8M6(@\xcb\x0bQ\x8a3\x010@PX\xb2\xb2\xaa\xa61@\x85\xac\xc7\xee\xa1\xf3*@8R\xd2\nJ\xb61@\xcam\xfa\xd60(1@\xdb\x9e\xc1\x93Q\x150@M\x12;e\x10\xdf(@E\x10\x14x\x9a\xd31@_>\xb3\xb2\x8b\xa61@\xfa\x94Z\x1eE\xdc)@,\xaf\x94U\xf2\x7f,@\x10\'\xf1\xb9\x81\x921@\xc7\x0c\xd8\xec8c)@e{\xac\xab\x0f/-@h%5\xc1\xdcI+@\xfc\xc4\xaam<\xfe(@>\xe8\x14\xd9D\x0f/@\n\x13\r\x8d\xf5\xac/@`\xecs0\x95)*@J\x89\xc0I\xfa\x9e(@\x17\xca5#\xa750@\xb2\xdcl5\x02h/@\xdeD\xb7\x1dg\x010@\xf8Z\x1e\xbd\xcc\x1b+@\xa6{\xde\xb5\xdc7.@\x7f\x9a{\xd2mP.@}\xc1\x95\xbaz\xf1/@\x00\xb2\xc8\x032\x871@S2\xc5\x13\xc0.0@)\xcf\xbe<\xd6\x022@\xcc\x01\x1dL\xb2\xea/@\xd5p\xc9\xd7*\xd7-@F\x9d<\xf8\xe5i-@:t\xaeW\xd6#.@\x81+|\xd9c1*@Kp\xe3\x05G\x891@\x02ya<\xd8\x831@\xfa\x9fQ\xe3\x18\xc4-@\xd3\x9d\x82\xeeg\xfb+@\xee\xe8~df\xe11@|;\x98oE\x01.@\xbbfG\x90\xbdd/@\x12\x02\xf8L*\x8d1@\xa8\x11\xde\x9a\xb8\xa7%@\x9a\x02\xa7\xe9\x10U&@5\x96g\x13\xd4f)@%\xae\x9f>\xd13.@\xd3+f\x8d\n\x8d1@\xfd\xcc\xd7t\xa6\x120@\xaa\xca \x97\x02\x140@a\xdf\xa9]\xadB0@]\x11\x9b\xeef\x8c1@VOYE\x01\xd6/@\x0f\x96\xdeM\x7f\xf11@Y\xabU\xd1\x0e\xc11@N[\xa9z\x87\xbe)@\x81nL\xb9\x1d\xd3-@^\xcc0\x8d\x99\xd14@\xb0:\x9c\xfc\xef%)@\x92&\x826\xb7\xb5-@,m\xe7\xba\xa7q,@\x97\xf8\xc8:\xf5\x8d1@\xe7\xb4\xf2\xa3\x03\x841@W,\x0euw\xe61@\xa0K\xe0\x10^\x7f1@\t\xb5\xea\x8d=\xd2(@\x9a7\xaf\x06\x06"1@\x03\x9a\x1d\xa9\x88u,@Mr\xe5\xabh0/@\x0c\xcc\xca%Vz,@G\xc0\x06\x96\x83\xe2-@sU\xbb\x8a6f,@\x1dw\x0c\x145\x14.@\x8d\x9e\n)4\n.@\x94\xaf\xfb\xe9\xa1\xaa1@\x1fn\x9b\xd24s-@\xf7p\xae\xfe\xd5\x891@\n\xf6[\xc2\xc9p,@u\xca}9\xec\xcc-@L\xacH\xfbs\x87(@\xfey\x1a\xd9v\xd31@vp\'\x97Q\x8d1@\xc6;\xb4\x9b\xd0z1@u\x16a\x9aC\x0e+@\tY+\xcf\xc3\xf3)@y"e\t[\xd51@nH\xa2\xadt\xe6.@\xd3Uh\x1f\xb7\x021@\x9aK}\xcf\x98\xcd,@M^y\xac_\xa2/@\x88\x9a\x1d\xa4w\xe0)@k\xd3\x08\xfc\x105)@\x91y\x8c\xdc\x0ck&@\x04\xf3O\xbf\x17\x00&@E^0\xfe%L0@|\x8b-\xa9\xbc \'@\xfb\xa6\x9a\xbc9\x17&@\x1a,~2\xad\x990@\xbbZ\xc0\x1a7t0@\x9c\x80\xada\x15B0@Z\xd9m\xf0|-/@x\x91f3\x81\xdf,@"\xf1\xe0\xab&$\'@/K\xd1\x04M\n2@x\xa9\xfce\xa6_1@\xa4;P\xba(_.@\x12N/\x15\xa1W.@\xeb\x97\x891\xe9\xe3/@/_\xf9\x9d\\\xe7*@\xef5\xa4M\xc3\xa0(@\xef\xd9\x00\xd7\xcf11@]Z,E\x9f41@\xca\x9baeR~0@]\xa4}\x859\xab%@\xb2\xfdM\xb0\x7f\xec0@\x1c\xed8\xa8r{0@z[\xee\xa0\xf9\x02(@6Q\xba|\x02\x1d.@\xb7\x91\x1d]=\x052@\xdd\xc7\xac\x80\x04\xa1(@\xed\xeb\xfc\x01\x14\xaf%@jGiH\xc7\x8d(@\x16\x12\rf2\xe42@\x1d\xbco\x7f\xfa(+@\xbe\xe7\xc7\xb4\x85\xd21@\x15\xb3\r&\x8a+/@N\x91#x\xdb\r2@d\xc5:^\xb7M0@}\xa7\\X\xe5(0@\x0fa\xba\xbf\x87o/@}\xe3LI#\x1c)@#m\x0e\x89\x00#1@x9qI\xb0G+@\xf9N\x13\x158(0@\x14\xf3\x96/\x10 0@\xa7v\xff\x7fu\xf80@\xae\xd2\x85U\xdf\xb81@\x15\xc8j\xa6$\xcf.@.\x7f\x01`\xf0\x9c%@\x8b\xea.\x1ewX.@yAv\x1d\x17\xac-@\x92.\xad$<\x1a)@n\x02\x81;\r\n2@\xe5\xd7g\xd7I\xb4&@\x97aRSzu)@\xce\x00\xb5\xce9\x072@\x15m\xed0\xf1\x1f1@\xf1\x05\xc9\xbb\xa9\x04/@\t\x17Y\x1f=\x8e(@\xfe\x0f\xf0\xb1\x84\x83(@\x1f\x13]\xac\xf1\x14+@\xc7\x10Y\x06\xb3\x1f1@\xba\x0c\xce\xeb\xc0}0@\x99\xb6\xf4\x15\x10\xf51@\xbb\xa8\x14\xc8\xe8J/@7\xa7kP\xb3</@TD\xcd\xdf[&/@\xcd\x9e\xa9/\x94z/@H\xf8-\xda\xf5\t2@\\\xd3\xde,\xa6\x15.@\xce\x92%Oj\\0@C\xf4\xb1\xf4\x893/@(\\?\xda\nD-@by\xf9\xd8Tn(@;\xf7A\xc4~\xe6-@\xb3\xbdgC\xba\xbc0@\xb4\x04\x98\x1a$_/@\xfd\xbd\xa4\x89\xd6~-@mu\xd2\x96\xb7z-@\xd7\x8f4\xb9\x8d\x9c(@\xc71\xde8\xbc\xbc1@.e\xd5o\x90;1@i\xdf\xba\r\x1dq0@z\xe1d\x8b\xecs(@C\xcb\x9du\xec\xc01@\x8a\x91R\xea\x10\xc9+@\xd0c\x12\xfa5\x161@\x08c\xff\xb3\xfe+)@d\xae\xf0\xcf\x9c\x8a/@&M\x93yE+,@\x85\xf5\xd80\xe7\x020@J}\xf1(\xcf\x03*@\t\xf7\x89@\x81\x02)@?\xe5\n\xe4\xde\x8c(@%\x16|\xfa.$.@$o\x161\x95\xfe-@%\xcchO\xf0\xf8-@d(\x06\\\xf7\xb31@\xbb_\xdd\xb5o\n0@"KInaD(@\xd1S9X\xe1\x02+@R\xa6_\xcb\xdd\xaf1@\xee8\x07\x9fB:-@\xf1`,\x1aO].@\xcf\xcaR.\xf1\xcc0@\x16LK\x91\xf9\xc70@\xcd\xf0\xed$>\\0@\x81\x0cM\xb5\xf5\xd9.@-\xc9\xf5D\xf2\x88)@7\x8b\x17\xaf\x1e\x04)@\xef\xb6\xdd\x16a\xb3*@\x1d\x9b\xe2\'\xe0\x04)@\x18\xd5d[Dq(@\xd4\x96\xb3\xdb\xe5\xa5\'@\x9cFfa\xa0\x1e+@\x18\xe0\x1c\xed\x90\xd50@%\x9d]TX}(@\xf5\x9awl6E-@\x0f\x04\x1e^\x9dt(@\xca\xe0\xb0\xad\xfc\xe8\'@\xbd\x9d\xfcs\xffq1@\xa6\x08s\xf3\xee}0@L\xa0\xbd`\x02\xe80@\xc8\xe3\xf6\x0cK\xf6.@\xbap\xf5\xad\xa4,,@\xd5\n\xebd\xb9\xe5-@~kJr\xe3\x15/@\n]\x03\x80\x8b\x01+@;\xf1#V\xbe\xd7,@@\xd3\xc6N.\xc7,@l\xdf:-\xa9\x8d/@\x9b\xe6\xfb\xfcj()@\xb1t\x12y\xe8\xa0/@\xff\x91\x08l\xe6\r0@\xed\x10G\xf8\xe0$0@\x16h\x16x\xe9\x8a&@\x17\xf9m\x01\xe8\xe70@e\x0b*#\xdeg0@\xd3\xa1\xd3\xff\x97\xeb)@\'\x896\x83s\xdd1@\x04\x87DoE\xc9+@\x0b\x8f\xb2\xfd\x7f\x83/@\xb6\xec\xc2\x15\xfd\x08/@\xa7\xe4<\xaeX\x9e*@3\x1fUb\x82\x1a+@\xf6}\xc8`\x88\x05.@H\x1c\x0b:N\x81&@\xfek\x0b0\xfd\xde1@l\x8e\x02\x8d\xca\xb11@\xd6\x86*\x8ch\xb2-@\xd1\x97\xfad_\xb5*@\xc8E\x95\x99\xc9S,@\x91T\xa7*\xc7*)@\x0bBH\xff\xb3\xf1-@<\xe0\x0e\x92\xa6\xdc\'@\xe6\xda\xcd$\xd8\xf4,@\xefw~\x17\xeb\xb7(@a\x08\xc5:\x9f\x7f0@\x92\xd0\xc2*\x08\xb5)@\xb3\xd5\xee3\xea\xc9+@\xc3\xb9yke3/@\x0c\x03\x08r[.2@\x80\x8d\x0fZY\xcb*@~\x14Lc\xf0\xc2+@\xe6\x91\xf5b}\xd7+@\x14D`\xad\xc5\x0c/@\xce\xdf\t\xcc\xbc+2@!\xf4\x80\xf1\xaf"0@\xc8a\xddp\xcc\xf1(@\x88,\x96Fj\x1d2@\xd6\x95)\x00\x01F-@\xfe\xa2AS(\x8b+@%\x18\x94\xcf\xdaK,@\xfd\xff-N,\xb2*@8\x93\x85)\xa5\xd8/@\x02p\x87W\x87r(@3>\xf08\xc7;)@\xdc\\\xab{\x18R)@\x02 \xbc\x06\xbf6-@\x01\xbb.I\xa6\xd30@\xe9kfX\xf8\x821@K\xe3@j\xa782@uiS\xd3\xb18(@\x08\xe4\xe7\xbbQg)@V\xaam8\x9ct0@\x8e\xcd!\x0b\xd7\xba0@\xdb\xf4\xc9\x8c\xe9\xe5+@zt\x91k\x11\xd8.@\xc7\xf6\xe5\xf3\x9a\xb90@kdE\xf6\x82\'(@Z\x8e\xdc\xc8)\xa0+@\x1d\xb2\x89\x98-\x98(@\'m3{7\\(@\xecy\xb3\xfa\xd9S-@\x9e/\x17\xb4m\xd6/@\x9f\x16\xb9\n\xd860@\xa2\xeb\x0fF\x9d\xfd.@\xa83\x91g\xb0}+@\xddt\xbe\x89\xad\x8e(@W\x1a\xed\x8e\xe2F,@\xfd\xa3$\xfe\n\x8c1@\x84\xdc\x8d\xd0h\x07,@\xab\xfc\xe2A,~%@\xa9/\xf4W\xc4M)@\x8a\xacf\xfc\xfe])@\xae,\x97\xf6\x038,@\xc6\r\xa9\x1d\x93u0@[\xeef<\xa1\xb3\'@\xf6\xef k?u)@\xe1Rg\x04\x13\x1c-@\xc1\xf1\x915\xd2A(@#F\xed\x05\xcav0@\xeb\xdc\x915ca(@u\x1c\x9f\x13\xf6|/@\xb7\xa8\xef&C\xb7+@\xdb#!\xf4\xbf}(@\x11\xfa$9(\x170@\\\x02\x0b\xc8\xeb+)@\xf6\xba\x88\x9e;\x1b,@j;\xfe\x0e5\x18-@#\x9f\x0fm\xd0h1@D\r\xef\xba\xc8X0@\xe6Hd\xf6\x97\x0e0@|\x0f\x02\xc0\xffs/@\xa9\xe8\xd4\xa1\xce\xaa*@\xf1\xf77\xcf=L\'@i\xdb.5\xee\x88/@\xdbJ\x02_\xe2\xdc1@\x1c\xc3\xcd\tu\x83+@=l2\xed540@\xf6\x8f8/\x04\x99\'@#\xb5\x19\x8a\x04\xc9(@\xa5\xf3_\x9a\x88\x98)@\xfb\x95\x80\x94\xa94)@5\xdf\xc0\xe1\xc0\xda/@\xeem\xa0\x91\xae\xa9/@\xf8s\xd8\x9aYh(@e\x95\x81a}\x04,@g\xcf\x95i\n\xd01@S\xc7\xcf\xd0\x10\xf61@%/\x16z\xec*)@L\x050\xd1\xed\xc1/@\xbe\x0f\xa8N\xcd\xfe+@\xca\x9b\x8e\x9d\x1br0@\xe3C\x14\xe1\x94e,@GZP\xcch\x9e/@\x97\xe4+6\xb6\x12(@M\xb8\xe1\xd2\xc5\xfe,@\xe5\xdf\x86B\x86\x120@T[\xa8\x13c//@\x8b\x82CT\xce\xfc0@\\\xce\xcf\x7f\x10\x011@\x8f\xd35h\xbcT,@\xcc \xb5\xf5\xb2\xf1\'@\xc3\xea\xb96n*\'@\x05\xda\xa3m\xc9\xe8,@\xac\x91G\x99\x18.0@\x8f\x8b\xc2i\xee7-@\xa1\xd8\x0e\xdd\x99\xae*@Y\xdb\xcab\xe2\x08+@\xea\xd2\x0f\xb8e\xfa+@\xd8\x1aAh\xf1;,@\x1e\x08\xa4t\xd5\x96/@\xcb\x1f7\x0cxx(@\x12b\xa1t\xe0\x15+@\xbaX\xa8\xd2\xe1\x19+@\xa5\xda\xe4|,)0@r9\xd2\xb2\xda\x7f(@\xe3\xc7\xa7+\xd4G-@0\x81\xe1c\xca8-@FD\x91\x89,\xf20@\xf1t\xf1"B\x10)@\xe7\xfd\xc0Y\xa1\xed/@{c\xa5\xc6CP-@O\x8e\xf0\xd6\x82\xc0(@wo\xa6\x9e\xfa\xea+@-\xb19\xcb\x9e\xa7-@l8\xce\x89q\xcf+@s\xb7\x80\x99\r\x14-@\xf4I\xdf\x81\x8c:(@\xb7Q\x90\xd4-\x100@\xac @\xbdh\xf3+@`5\xe8\xe9\x82)0@\x85\xc8\x0ek\x81\xd60@\xd4]D\xf9T\xd9-@o\xb4?\xca\xcb\x16+@g\xee\xc5\xf4\x1c\xd90@a\xd8+\xe9&h1@\xfcFn\xd3\xe5\xd50@s\n\xbe\xc3*"0@G\x00\x8e\x90\xad\xb41@\x0cx\xef\x16\xc2 +@\xe6\xf8\xe4\xbb\xec\xd4/@\x9c\xbcI\xf1if1@"6\x19\x9fIh1@\xb5\xd1(Y\xe1t(@c\xd5\xb2!\x84\x991@\xab\xc1{j\x11\xae0@+\t-g\xbb\x02)@a\xed\xdc#\xc4\\)@\xdd8{\xb6\xa0\x010@\xb7\xed\x02\xd2\xbdK,@\xf1$/\xd3\x83\xe7-@R\x1d\xe3\xa3\x91\xeb-@X3K\x8a\xe9W(@Y*\xc4\xeb\xc5\xe50@\x1b\x84\xba\xec\n\xa6(@k:,\xafm+0@\xbf\x07"6e-,@\xcc\x9e je\t0@\xce\x15$\xf6\x12)0@\xe71\x198\x02\xe30@\xc3C\x9c}\t\xfc\'@\x95\x9c\xaf\xe9\x06\xe9-@\x8b\x85}\n9!(@\x9b\xe3[v*\x9b,@B\x08.|\x1aQ-@\x13\x1a{[\xc0\xf2,@x\x06\x10\x8d\x06\xc80@\xae:>K\xbdG0@\x0f\x8d\xb69"\xd8-@=\xe0;F\x94\xd1-@k\xa0K99\x0f/@s\x92\xfd?\x8d\x15+@R\x97\xb9q\xa5i+@\xd3\xa0\xdbY\xe2%\'@\xd2?<\xb0\x91H0@\xeb\xc9\x87\x94\x1c++@\xb0\xc0I8\x94\xaf+@\xf0\xf9\xc2p\x82S)@uH`\xf4\xdaN0@\xfb]\xcapH\xf30@H\xa3\x93\xcd\xfb\xef,@\xaf@Y\xc5\x97a-@\x9b\xde#\xf8\xfdt)@\xea\x9a\x94*\xdfo1@\x17\xae[\xb3\x11\xbd\'@TNa\x82RK1@\xc5s\xc6\xc9)m)@48]^r\xf3,@i\xeb\xe4\xf6\xe7\xfb\'@,,\xea\x1aEL\'@\x92\x8a\xd8sT\xdb-@\xec\xc01]w\xeb-@\xa7\xdbVj\x9az,@\xda2\x91\xf4\xed*(@W\x9b\x96+\xfc\x01\'@\xdc5H\x077\xa0,@\xd6\xa4;\xcb\x1f\xf5&@>\xce\x89\x1bRF,@\xe96Mw\xfd\xd90@90\x08\x9f\xff\xca0@$\xa7G\xe2\xa1\xd4+@\x91PCe\\:1@\x9f\x97\x80\xa1R\x0b\'@^\xa8\xdd\xc0\xe7\t(@\xa7\xf1\x83\x8d\x89\x1b0@\xeb\xd5\xdb\xc2\xccb1@KDv\x07!\x92,@\xe9\xd0\xfb^c\x1c+@,\xa2[\xeec\x03(@\x05\xbd\x98\xcf\xd4\x06/@R\xb9]\x1c\x116)@\xb4_\x81\xd2v\xcb/@;\xc9_\xb7=\xff&@xB\xc6[P\xda0@\x89\r\xcf$\x9b/(@f=+\xb4(\x96,@\x9b\x83\x96O\xa6\n\'@\x12\x04\xa9Qz\x07(@$\xf6_\xdc\x01g1@\x1f=\xd2\xe0\xdf\x1d)@3\x95x\x92\xdc\xc20@\xcb\xc2t\xdbpr+@c1,U\n\xd80@\\\x1d\x13\r\x1c`/@\xf9\x9ePOM\x11,@\xcb\x80\x9a\xf1k\x12/@\n\xf5\x1c\x14\xf7\x98/@\xfb\xfb\xc6|$\x9f/@ak\x81j#\xf10@\xde\x98,\xd0ar2@\x12\xb1\xf3\xd7T\xf7-@2\xffO6I\x911@_mv\x9e\x91\x13-@\x10\xfb\xde\x9f\xaf\x98(@\xc9\x95\x12 J\x08(@~\xc9\xd3~\xc1\x1f)@9\xb9\xc7\x85\x8eq,@\xad\xed\xb9y\x96\xda0@XC\x94\x8aV\xbb(@\xbe\xa4XizW)@\xdf\xa6\x9fJ\x0fO1@qDA\x7f)z*@\xe0\x10\x8aAu%+@\x1d\xa1\xaf49\xa0,@^\x18\xed\'\x12\x91*@E\xad\xa0P\xcaW*@\xb1"\xb0,\x8f\xb1*@(\xef\x12\xeb\x1a\x14+@\xe8\xe3\xb5\xef&\xb71@R\xed\xfa\xd2O\x93/@-[Fxb\xa30@\xd8o\x00\x89\x02{,@\xd1\x9ck\xc0\x08\x0f2@\xe2\xe1{\x0b\xf281@\xcb\xfc\xeb*^]1@\x93\x1c@\xe9W\xe3/@\xd8jN\x1cO\x150@\x06\xa9\xc1\x1c\x1a\x050@sS\r\xf3\xcb6%@l\x8f\x0cW\x07>0@\xdf\xdb\x86\'\x86J)@a\xad\x1bZ\xa6c,@\xb9\xcd1\x01\x1e\n/@\xfbdQ\x0e\x99\xde/@xV#\x1b\x97\t0@\x01+\xbc\x8a\x0cS)@\x1d\x81\x1aw\x1f\x080@\xd6;DT\xcd\xeb*@\x84\\B\xdc\xe0\xf9*@\x86\x83\xdfh\n\xf2/@\xb7\xee)\xea\xa7+.@\xc1\xa7\xcf\xfb\xf9\xa7/@Zw\xdc@\xb0l0@\xc7\x1b\x86v\xdaj.@[\x8a\x17~\'\xa0/@\x0b\xdeO\xdd\x95\x9b(@\xf1\xb1\xe3En\xa0)@a\x9e\xed{jx\'@\xdd\x06a6\x05\xda\'@\xa2)*\xab.X+@\x0cm\x9aT\xee\x14+@\xf5\xd9\xde/\x95p,@C%\xfa\x1a\xedA.@\xa3$\xd3\xaa=\xf3/@\x94\xdf0\xd0\xb7U0@\xaf\xcb\xcc\x1e\xbf\x040@P\xde\xf4\x84\xef\xe2-@\x0c\x8d\x81\x11\x1d\xfb/@\xa1<\xca\xf1\x82\xc0)@F\xc0\xe0\xc5\x9eu\'@\x90N\x95\xf4U\x141@\xc91Em$--@\x00\xd1\xd40\xe0;,@\xe7b\xf5\xc9\x89y,@-\xad\xf9\xd1R\'.@\xf9G\xfb\xf8\x9c\x91/@\x8ct@\xa0N\x81(@DM\xfc\xfd\xc4\xca(@\xc2\xd3z;>p.@VB\x02\xd0E\xfb/@\xa2\x05\xdcW\x9b\xe20@l\xc0\x8d\x9c,\xd50@3B*vK\xdf.@\'\xbe1s\xea\xe8+@\xbe\xe9x\x93$E1@j\xf5\xe1\xe7{\x05-@\xb47\x14\xe8vq)@$7\xecV\x0eg.@_$H\x83\x9f\x92/@\x02\xe5h=H\xde/@s\xc3\xd1\x19\xc1x1@\x96\x10\x1e\xd4\x13\x9a.@\xd9\x92\xe0\x89\x13\x041@\x1a\xf9^\xc97\xa2,@"\x05\xa7f\xf6\xea+@\xbd\xbd\xa9\xd9W\xde/@V?W\xde\xfbI+@<\xa6v\xf98\xee0@[;\x83K\xde\\,@\x08\x8c\x8fO\x01\xee+@\x925\xcb_)v*@\xb5\xe6uS\x96X0@B\x01\x9b\x90\xca\xb1.@\xea\xa0Ce>\xbd,@T\x00m\xe8\xf0\xc3\'@\xd5Yp\xe5P\x0f,@\x9f\tOe\x03+1@\x0c\x08<D\xf4R+@\xe9uZ\x8au\xd8/@\xc7\xed\x97~\x94g1@\x8dO\xf7\xfc*\xd7,@Z{v\x03\xabU-@\xca\xb6\xfa\xd6$\x02/@\xe3PWJ\xe2\x930@\xee\xdf\x04\xb2\xa3\xe80@\xdb\xaa\x06/>\x0e0@9\x14\x8e\xf5h\xef,@ \xd8\xe1AJ\xab)@\x8a2T\xe9ev)@\xa0\xd8>\xda\xa0\xc3&@\x03\x12\xa8\xea\xc8\xb4/@\xb2\xba\xbb\xfe\x83\xae0@\xfe\xb2\x0fP\xddc.@\x86\x93\xffb\xfal)@\x13zb\x18\xdf\xbd0@\x95ld\xa6w-/@\x82\x1c\x81\xe6\x93\x9b,@\x8e\x8c\x1cuF\xc1-@\x02\xa9k\x0805-@\x93\xec\xd3M\xc7\x1f0@\xf1\xfcv\xdc\x1b\xb00@\xc0P\xbc\xbc \xba-@\x0b\x94\x1b\x0f\xa7\x83.@\xfe\xa4\x86-\xa94+@K\xd9D\xbd\x0b\xd3+@\xb1j\xa2\xb0\x13k)@\xf0S\xde\x13\xb9b,@\x85\x8c%}U\xd4&@\x1d\x0f\x05^\xf8+-@\xe1C\xa6\xc6{\x1a,@\xc2*\x97\xba\xa3\x84*@{J\xc9\xfe\xe5R)@\xbdT\xc0>\xdf\x99/@U\xaeL\\\x85.%@K[^\xdeK\xdc,@\x81j+\x94\xe4\x0f.@j\xeb\xcaE\xc9\x191@\xa2H\x01\x88|\x16,@a\xc8\x04Kn\xb8)@\x9b\x1as\xc7\xb9=0@\xf1A\xa0\x85=\xaf.@?\xf0rc\xed?1@\xaa\xd9\xd8\x0c\xffo,@\x0c\xe5\x08>\xc4~/@\x16\xad\xb2E\x89<0@N\xc1\x84\xba\x7f\xb6)@\x16\x94?"\xe27,@q;Z7\xc6\xa8-@\x80\xae\x0e$j\xd60@\xc0L\n\xe9\xdc\x8c-@\xa8\xf0\':\xe4m1@\xb10\xa9M\xe1\x1d0@\xe2\x87\x81|[\x82/@%\x8aE\x9e\x1e\x97.@\r\x1c\x01c\xe6+0@\x00\x94U\xa9\xb1T(@t`c\xe0}\x8b-@qEW\xedh\x181@\xf8>6[\x08:0@\xd5\xfa\xfd\xf1\xb8\x890@y\xc2\xaa\xfa\xf9j,@\xebR\xef\xf2\xc2r0@\xbe>\x01x\xa3w-@\xd7\xf6:\xbeL\x01)@(#\x0f\x11Y40@k0\x12\xf4gL.@\xc4\xe4Q\xa2\xd7\xeb1@h\x99\x01\xde\xadq0@{\xd7\x8fL\xc3\xa50@\x8f\x82\xb2\xd9\xcc\x87-@\x0e\xb2\xff2\xd4K,@\xcb0\xb6S\x05\x071@\x07\xe6\xb5j5\xc1,@\xf8\x06\xf3\xe5\xe9G)@\xda\xe8i\x00\xe9\x1f)@\x9a\x13%\x95A\x001@a\xa2\xce,\x7f\x89-@=\xb6LK_2%@\xa1`E\xbd\xfe\xf3/@\xbdg\xdd\x13\xc5((@\x87F\x18\xd4\t\x0f-@\xf9\x16V\x05\xbc30@\xea~\xba\xd9\xe7\x8b(@\x8c\xa0{\xbdUr(@5A,\xa7f\xc72@y=<\x03\xcb\x9a/@\xe0<\xc7A\xeb\xbb-@\xb1\x1fW\xfd\xbej0@/\x95\xc7\xba\x98A.@!\x92\xa4I\xa5\xf0\'@S\x05\xeb\x88v\x0b(@R\xaf\x08z\xc5\x15(@[P\xe7\xea*\x990@\xbc\x86\x9b0\xe6G.@\xd7\x9b\xef\x99\x05\xc1(@p[,z\xcbS.@\xe2-\xcc\x14\xcf\xcb/@\xda\xc1\xfe{\x87b)@\xecK\x9d[i\xcf\'@\xf4#\xd1\xcbd<0@\xfe\xf1\x95)\xe0:,@|\xc6\xf3\x13\xd5\x93*@\x9f\xb7\xa5\xa3\xc7\x180@E`\xa1\x9d\x10;%@\\\xcfV\xc1\x90;0@\xac\xb3\xf4\x95\x807(@\xec\xe5\xac\xe5\xe8\x870@i\x97C\xaeV(.@e\xa0\x1bq\xcb\xd2/@\xfbB\xce9\x1d\x1e0@J&\xc7]\xact-@@\xab\x1a\x92\xeb\xb5/@\xd6vC\xeb\x14<0@\x8eFf:\x14\xa00@w)f\xa1\xfb\x1b0@\x1d\xa4\x1b\xa1\xeag0@\xddo@\x8c\xcc\x970@\x0e\x84\xf0\x9c\x97\xdf-@\xc5"\xf2\x92tZ)@\xd0\x17Y\xc5\xdcI(@\xf4[j\x89\xcfY,@0\xbcV/\x14\x9b*@\xa4\xe0\x18\xf5\xc8!0@\xa6}\xbf\xd0VB0@\x7ft\xc3\x8e\xfbP(@\xca\xdd[c\xdf<,@o\xcf\x1bj\xbc\xb1/@b\xb4\x05\xa6\xe3I0@gD\xf2\x04\x9e8.@p\xbf\xd8\x19\xc6\xbe)@y7\xb3\x1d\x877)@\xa2$,v\x14J%@p\x03\xf0L\xa7\x99)@\xe7)\xd6\x16YK0@4\xe2\xb9\x14\x1b\xee1@\x19\xe4\xa1\xa2\xd1\xef0@\x18"\xea/l\x9a1@R\xa2\x11L\x180+@M\xca\x0c\x7f7\x1b1@\xe6\xdb>\xd3\xa6\x03)@\x89\xa6D\x0f\xc0\xb9*@\xe1\xc6\xab\xff\x9fn,@\xf0\x80=\x0b\xc6o,@\x87\x04:\xdc\xe8\xe40@\xc0V\x80u\xde\xbe*@\x96\\\x99\x0fg\x980@\xc9NB\x82\x1c\xa7\'@\x99\x8d\x00\x07i\x9b/@\xb2\x18\xa5\x8d\x89\xf7/@\xd8\xf9\xe5\xb7\xdf<,@\xe1\x83\x08A\xd3w-@\x9f+K\xd6\xfbh,@x\x10\xbd\x0eT\xb0\'@\x01\x9b\xf0\x93\xe4\xc3\'@8\x10\xa3\xafR^+@J+g\xcf\x17\xa40@%\xda\x1cr\xff\xf00@\x8bA\x1fb\nV0@l`\xbc:^\x07*@1lJ\xbf\xc9\xf30@^\xd7\xf5\x0b\xb9}0@\xa1>-ZA\x04/@\nu\xbc\xa4u\x8c&@\xd4\x87\x82\xd1\xe5\xfb(@a\x17\x0f\x80\xa2A)@\x8f\x14\x0b\xef<\x05*@\xd9X\xb0{\xe7\xa30@A\xe8\xc0\xe8\x1aW0@D\x90\\\xbf"y0@#~\x96\xd2\n\xac\'@\x18\n\xadc\x19f0@\r\xcf\xf8\xaf\xfaq,@\x1b\x9c&\x04\xcd\xec*@J\xa0\xdb\x17P?1@\xf9\x1b\xef\xdfw\x070@\r\xe6C\xd8\x1b*0@\x98\x88{oj\xb10@aT\x82\x19\xb3\x060@\xe9\xec\xca\x9dV\x9c(@\x1b\'\x80\xcf\xb0<(@\'\xa0)\xde\xa8\xd80@\x9d\x97\xb5\xd7\xf6h-@?\xcdn\t\xe3r0@\x9203U\xd5.+@C\x9e7\xdd\xde\x1b,@\xdeL\x87\x0b\x0b\xae\'@\x05\xc5%e\x13\x95\'@\x9d~\xcd\xc1&Y0@\xd1\x8c\x82\xafD\xb70@Q\xbc\xc0\xae\x8aD,@\xb6\xe3s\xe1\xf5\x11%@{\xfa\xfe\xae+\x04(@9\xdaWd\x1e]0@aMS]\xb8\xb80@\xfe\xa8Z7\x95\xd1\'@\xee\xeb#\xf4Eh0@ov\x12<\xcf\xa70@\xa6\xbc\xb3\xfd\xc9\xde*@$4\x90C\x85[(@\xba\xec\xb2a\x87a/@\xc6\xa2\x14\xd3\xe5\xbb/@>\xe1N1\xb8u0@?\xc0gNk\xab0@\xa4\xd4\xd8\x92R )@\x98\xd8>\xb1e\xc7\'@4;]F\x9f\xea-@:\xfcx\x84\x16 1@*d\x86\x80\x99\xfe,@\xffO]%\x0b|-@s\xb8O_\xd6D+@3\x10\xa1U\xd0\x9b(@\xe2kA\xd8\to0@\xfa\x88\x9a\xce\xc2 0@\xaa\x89\xae,\xf4{/@\xb1\x19+\xa3\xb89+@7\xfd\xa7\xda\xe4\')@Wz\x8b;\x07\xe7*@\x0bY9\x85y\xf8\'@\x84\x98\x95\xa5\x03\x9b\'@;`\xe8a\xd9\xd8\'@\xfbBx7\x86&+@\xea\x8f\xc2\x85\xf8q0@\t\xfe\xef\xe0[\xee-@\x90\xcd\x8a3\xba\xcb0@M=\xbd\xcc\x99\xb6)@\x9f[\x88\x0b\xd2\x00/@\x0c\xb5\x90\xa4\x0e\xcf0@\x95S\x1cd\x88q/@\xb1=\x19q\xb8@.@)\'\xbd\x7f\xf2\xc1(@X\xc6\xc0\xef\xa2\x14)@\xa9v\x8d\xaajx0@\xc4\x96\xa6\x13\x9a3)@\x9b\xc5[\t\x82\xc60@\x08S\xa7{\xbe\xc40@\xa4\xb9\x00\xb27:)@\xd8s\xc7\x92\xad\xbd(@\xf1:(\x01Q`.@\xc0\xdf\t\x04\xc5\x02,@\xfc\xf7\xf6\xa3\xd1\xce0@;\xf9\x82\xb6\x9b\xcf.@\xc5c]h\xae\xc8-@+\x93\xa8E\xbf\xfe+@\x13\xd7\r(\xb2\xaa1@\xe3\xb7\xd1\xa2\xad\x14.@P\xbf\xb1\x93)\xae/@I6f\xbb\xc8\xd10@\xb0\xb4\xdc^u\xa9\'@Tij\x0cB\xb0/@2\xe2\x8e\xa3\xa6\xff\'@g\x8f\xd4\xa6\xfb\xce.@elF<{q(@\x86]R\xb4P\xbf)@;<\x9aX\x1f\x9b\'@\xe9G\xa8\xd7J,+@\x1c!\x9aNCh.@`)\x0fv\xc4@1@\xea\xd7c(\xc4D.@\x00\x1d\x86\xd4\x9f\xe9+@O\xf4\xad\xb1"\x0f)@ry|\xa9\x03\x88)@HG\x96\xdd\xf9\xf00@\x91\xa29\xe3^D-@zu\x88:P_+@\xd1\xa7\xb8\x05\xfd\xfb1@\xd4\xb7\x8e\xcd\x13\x13*@\x1f\x86\xbe&\x96\xaa0@\xacn[\x14\tH1@\x1fN\xc72\xbe"+@)\xf1\xed\xc8\xcc=&@\x99\xc1\xa9w\x16\xd9*@ob\xe5\x84^\x7f&@C\x17\xdf8N\x031@\xe0\xe1\x16\x10\x96n.@a5\xeb\x98\xac\xaa2@\x9b+\xb4}\x0e\x85/@\xbf%\xce\xc9\xd5\xd00@\xad\xd3*3\xe4\xc41@\x01Zb\xc3n\x0f.@\x99\x87\x93\xeb\xa5\xbb/@\xd5\xc8\xe2#\xa8\xfc.@i\xb4G\x88UP0@\\E\xf2D\xee_-@\x0b\xe1\xe2\xd0\xe2\xb6\'@S1 \xf0s\xd5.@Awlf\xc7\xcc(@F\xf1=H\xa3\x0c0@h&\x18K\xd180@\x194L\xaf\xad\x96(@\x14\xd6i\x1a\x9b\x9b/@\x95\xe6L\xa7\x9b\xac\'@\x80:_\xfdo\xe0*@\n\x97f\x89\xa9\xc9\'@4\xbd\x8b\xc31j0@\xa5\x15\xc1\x8b}\xac/@\'\xf1\x94\\\'9/@\xf0F\x0f>\n\x941@CZ\xd7\x92\x08\x1f\'@ewx\xe7\xa0\x860@\xb3\xa3:\xb5\xe8\x15/@\xcb\xfe\x04\x1b*<0@\xa7}w\xdd\xed\x94(@\xa0\xf9j\xeb\x1e\x1c+@\xda[%\x98\xa2\xe6*@\xbdL*\xa7w\xda*@\xc1\xae]\x19A4&@\xcc\xf0\xb2\xd9\x94\xb5-@$\xbf\xf8\xfb\xc9\x1d)@{Lg0=\x15)@T@\x7fL\xd0\x1e/@\x91\xe2VI\xb2\x180@\x0e\tCj^\'0@\xc5F\xf3-\xf1\xfa%@\xd4L \xeb}\xa6/@\xa7\x06x\\8s.@\x14\x06\r\xb5\xa2\xda.@\nNP\x94\xd2\')@\xe4\t\xa1-\xe6\xeb+@X,\x0ej\xa7y)@;\xf1\x81\xde)3)@\xb9\x8f\xb7\xdc\xab\x8c1@iA\xde\x8c\x96\xd1*@\xdb\xc4>\xee\xb9A0@\x03\xddE\x93j\x11+@\xbdTO\x1c\xd1\xfb+@F\x1a\xad\xd0\xab]/@\xee\xd75\x0f\xa0\xe4.@\xc4\xc4\xce\xe8\x03X.@\xff\xc8\xa3To\'\'@\xf9\x96A\x1a\x17\x15+@\xf1\xc4\x84\xb4v\xbf)@G\xce!\x8a\x01\xc3-@\xca\xb4(\xee\x11\x901@\xe0\x9e:\x16\xac\xb31@/\xa3\x01;\x96)/@\x94\xfe\x19\xe8\x81\xa40@+\x89\x96\x80\xfd\xd6*@c\x94\x83\xd5\xaf\xe5*@\xdc+w^\xe7\x8b)@\xf7\x89\xe6\xcdi/&@\xfc\x0c\x04%@6/@\x87\xa1\xd2\x16*\x7f)@`{\xfdIS2+@\xc8`\x8eY\x1f\xd5*@?\xc7\xf0\xbd\x0c\xff*@>\x16\x9a\xab\xf5\xc60@\xc5\x1e\x04\x97}v)@\xc8UIK\xb8E(@\xc3\xe7\xbcJ\xef\x8a1@/\x94\xe0\x13\x83\xb41@\x0c_\xb1u\r\xe6-@\xad\x8a\x91\xba\xe1D1@\xa3\x98\x10\xafj\x851@\xd9\xcd\x91)\xa9\x83(@\xaa\xbdo\x18(\x980@\xdd\xfd\xf8\xb9\x12o&@G\xb1\n\x8bm\x84)@R\xb4\xa9\xef\xd1\xd9*@\x05}fs\xfd\xa7-@\x80ld\x04l?)@\x93\x8c\xe3/4\x960@\x91\xe0\x19\xe57I(@\x19\xe5L9\x94\n,@y\x8e\xf8\xb8\x9a\xd2*@\x90\x99\x06%\x06/.@t\xf0|\x14\xbf\x7f(@\xe8\r\xcaj-\x87)@D&\xdf\xf3!})@Z\x13\x9c\x97\xd3\x990@\x0bO\x8aE6\x971@\xf6\x80]\x8b"\x9f)@\x1cf\x0c\x01\x89\xbf1@\r\x16\xecHw\xfd0@\x1bW6\xadh\x0c1@\x949\x9ed\xee\xf4+@\x83\xf3K"fO1@Z\xd2t\xbfI\x011@\xcb%\x0c\x84\xab\xd9.@\xf7\x19\xc4\xb1\xa4\xcc*@<\xb9\x10\xee\xd8\xb9/@C\xa5,\xe71\xa2(@`2e\x8dP\x041@\xc3\x8e\xa9\xe8{\x93\'@,\xd3U\\\x10\x9a)@\x8c]\xd7\x87\xb4\xb6+@\xd2n\x84_G\xb0(@%\xbc\x19y? ,@\xf7|\xf8\xef\x1d\xda*@y_\xe9y\xb9A.@[v\xd3M\xd9\xa3\'@\xd4\x9f\xb2\x8e\x98\xea,@K\x82\x11\xb7TD.@\xcdg\xa3\xd0382@i\xf7\rf\x9b40@\x97ACW:\xd24@\xbf\x13\xd85\x00\xcc0@\xb0\xa49\x808<0@\xe7\xcc\n\x97\x7fA2@\xd8\xef\xbf\xa6i\x95-@]e|\x87\xbe\x041@/tC\x90\x81\xfc%@\xca`=\xbc\x00\x0c/@\\\xf8\x05ix\x9b*@\xaf\x07\n\xec\x1a\t+@\x9a\xbe\x89\t4\xd3.@\xe7\x02\xd3\x1c\xb5\x0c+@\xfd\xd8$j)\xed,@\x8c\x0c\x81]\xd9\x011@|f\x8a\x05\x11\xae+@M\xd3\x89\x03I\x12/@xR\xeb\xb4\x0cX.@\xe8,\xe2\x8a,+)@\x15Ub\x1b\x1f\x0b(@pF;\xbf\xde\x92*@p\x98\xfco,x0@\x91\x92 VV\xda*@\xf3\xd85\x0e\x8d&/@\xd0F\xb4\xe3=\x9e\'@\x88\xb0>\xcf\xf7\x02(@\xfb\x85,\x85\xe4G.@{ES\xb5+\xba1@\xb4\x9b\xec4:/+@j(\x17\xed\xa57/@\xe4\x01%\xc3\x19\x1d+@=jV\x1d%p/@\xe3\xa8R\x8b\x11\xb9+@\x10\x93\xc6*C\xfe0@\x05\x93\xda}qj&@N\x8f\xff0\x9du,@\xffv\xa0S\xb3i(@)\xb2~\xaa>,/@\xea\xe8\x1eas{+@\t\xf2\xd9\xb7\xf6\xfb0@\xf7\x1b\xc5[i\x9f-@G\xcd}\x96%u-@-\xdd\xa8J\x158.@\x1dF/\xd2VL1@\xc9\xe0\xf7\xe8/,/@\xb3&K\xad\xd8K.@\xd3\x1d"5\x14\xb4+@o\x1c:\xff\xcd"0@m\x8c9\t\xd1\xd00@~dH\x9a>\x94-@\x80;\x93\xcc@|,@w\xc6\x0f\xf7\xcb\xd1,@fV\xabG\xe5\\1@\t\xe4i_\xf4\xc62@\xd291\x11\xc95.@\xcd\xeeI\x8c<\xb2\'@\xfcbJr\xfdE.@?\x18\xc9\xce\x0e\x85,@\xfe\xb1\xe4\xdd\xc8_1@!\x01\xbbW\xbc\xf6.@\xa4\x1dxM\xc1Q.@\xac^w%A\xa80@\x9a\xe91c\xce\r/@\xbd\xbeg\x9c\x13\xc4,@\x15\xf8"\xb5\xfc\xe4-@i/\x8167\xd6(@\xa0D\xe4\xe5 \xcb(@\xf8S\n\x1e\xf9\x99&@\x14\xeat&ns/@f^\xf0V\xcba.@k!\xd9\x05M#0@\xd3\xbdc\xd9\x12=,@z\'\x9e\x8f+\xb11@6\xe7 \xd5\xeeW/@3\xc3a\x08\x147/@\xa3\xda\x8f;\xfd\x02+@SC\x1b\x91\xbc\x02(@"hag5\xac1@N,D\x82\xee_,@\xacl\xc2^\x8d\x99&@\xfeR\xe7z\xd8Y(@\xa9,H\xcc,I/@\x90\xf2\xbb\xb2\x05)%@\x9f\xc9\xea\x12\xa9N2@\xa5 N\xef\xea\x070@\xf1%2\'\xedI.@\x02\xc3\x8c\x1d\x08\xeb-@\x1f\xe4\x86\x9a?\x080@\xf85\xaaV\x84b0@M\x10\xee\x130u(@\r\x84it\xa7\x00(@\x1c1\x19i\xc8\x07&@\x19\xf8\x16\rY\x8a0@K*\xda\xd2L\xd2/@H\xc3x\x1eR\xe1-@\xd5\xc8\xb9Sye.@;\xe3\x08\xbb\x04\x0f0@\xb23\xa9\x0f\x92i,@[\xdc\x81\x13d\xaf,@@\xa1>*\xdf\x02(@ 8\xa0\x92\x00\xbf(@\xd4\xd9\x9a\xeb].)@EBU\xb4CL(@\xa7Z\xda\x9a\xbf\xeb1@\xfd\xb5\xeeM\xf6s1@\xe4i\xa1\xd3\x8a\x7f/@c\xdf\x94\xc1\xa4L&@\xf6\t}\xb3)\xf3%@Jm\xd4\xe6h\xb5,@A\xf9v\xc9\xc8+,@`d,g\x8cc+@\xc4\n%V\xc6\x1e.@%\xe7\xf6\x93\xd0:,@\xbc\x0ePs\xaa\xfa(@\xd5\r\x182\xf8\xf3\'@\xff\x7f/,\xbb\x7f-@\xe6\xe8\n\x9b1o(@\xb1\tV\xbe\xccp,@~\x17\xbaS\x99\xe5/@\xd5_%\xa3\x1f\xf6\'@\n\xd9%b\xf7\x95.@f\x11i\x14\nE(@\xe5\x9a?\x07\xd9\x9f.@\xa6z\x98p\xfb\x97.@|\x8e\xf0a\x1e\xb21@\xa9!\xac\xaf\x8b\xbe-@\x16\xc5\x8f\xe5\x1d\x991@\xb0\xc8\x1a\xf3\xba),@\x17\x93q\x8f\x19b&@S\x19\xcbA\xd090@^\x00r_d\x1c+@\\\xa5(\x18\xa4\xd5(@8a}S\xe6\xbc/@\xc5\xf9%\x84\xf9\xb8*@\xc2\xb8|]W\x82*@9\xa7\xd1\x88\xbc\xef(@3\x9d\x11\xba\x88\xf2%@\x99^\xaf\x84\x0b\xd5+@\xe4\xc43\x16-=&@U\xcf\xcb\xed\xdbB0@qO\xf5my\x901@\x1c\x88\x9f\xf0l\x04(@\x10\xa2\x1aCh\xf3*@\xebR\x90\xb3Y,+@C\xcb_u\xc5\x0e0@\xe5\x95\xfb\x08\x96\x86/@{=V\x1f\x9bM+@\xe1\xab\xa4\xf7+*1@\xb5\xbb\x94"52-@\xc4\xd7\xb60\xf2\xcb,@\xf1\xb5:\x04\x92\xff\'@\x82\x1d\xb1\xd6\xc5\x06.@\xae&\x03\xb5\x80\xd51@\r\x92\xf0\xa2\x81\xae.@\x84\x7f%\xf9Di(@\x8d\xaa\x85\xacL\xa0)@"\x8e\xed\x14\x83\xfc\'@\xa8g\x02\xba"!,@\xeb\xc1N\xff1\t(@z\x8e@\xff\xa4 )@|>\x17HiU.@\xda\x12\x06I\x02\x0f,@\xcd\x0f\x9f{\xd8N/@\x1e\\x%E\x9c/@\x0f\x1d\xd2<6n1@\xdd\xe5\x90vg]+@^\xdf\x9a\xe4\x9d7.@\xd9\xfc\xd3\xd6\xe1\xb9(@\xe1\xf3\xafx\xceC0@K\x0f\xa0\xb5\xf5\x1c+@\xafL~\xaf\xa0\xe1/@\xd3,\xdbK9\xf5\'@\x0b\xdf\x88\xdde\x042@\xae\x0c\xde\xa4\xb0\x07,@5\xa9AP\x85`1@\xe0\xe0\x83O\x00X)@\xa5{\x0et\x14 .@\xad\x07\xb0m\x92A(@\xbc<\xa8Q\x1eR&@\xe1L\xd9\xa4\xac\x01,@\xa3m\xbf\x0b\xf4\x891@/\x00\xd1\xcb\xa6d1@\x0e=N\x14\xb3W,@\xd8\x99\xe9\xa1\x00\xad(@x\xa7@\x85\x07\x91/@Hq=t\x97M%@\xa6\xbd\xd9"]\xcb-@h\xa1\x8b\x0e~\x070@\x03\xbb\xc0#\x12\xc9*@\xba\xc1\xa8\xfe\xff\xea1@\xa00\x14\x01x?0@\xf9t\xbci\\^(@\x0b\xc7huj[(@c\xbf\x89\xce\xc4\xa2&@\x1f\x0e\xef5\x99\x901@\xa7\xeb\xd0b\xd8a+@\x03e\xfer\x08\xd4/@(\xab\x83\x90\xcf\x8d1@\xd1>cE?#)@\x89\x01\xf0w{,)@C3:\xc7\xd3G,@\xda\xc5\xf3h\xc2.-@\x1a\x8bf\xbbd=+@\r-q\x7fk\xd0-@\x82\'\xdc\xd3\xf34.@8\xb8vV\xd0\x96/@\x9bT\x11\xe5\x9aL,@\xc5q+\x19\xb0\x07,@\x97\x1dI\xe2\x9f\x18,@8W\r\x8cL\x901@,-\xcc\x1f\x12\x1f0@:\x7f\xcd)6\x8e1@\x97\xe9+\'\xe5\xfe%@\xcc$\xcd\x18\xcc\xd44@V\x082x\x01U,@\xb9\x00\xaf\x8fV\xc21@P\x01\xf9E\xd6\x1e(@4&\x0e!\x1fp/@-\xb5e\xff\r&.@\xc2\xa9R\xb6"\xd80@oX`\xe0y\xb4,@\xc2\xb9t\xff\xc6\xe61@\x04\xec\x1e!\xfd\xa8-@\xc1~\x90XzR,@x\x8fX|5\x9d-@\x85\xee\x05\xe0\xbb\xaa0@?,\xb3\xdc\x883)@\xd9\xfc\xce\xe1\x12\x0e0@\x95J!\x15Zu,@xPOz\xbb\xcd(@\xc2\x1d\xb0l\\F-@\xcf\x0f\x1aBrI.@\xfah\xed\x87,\x99.@\x0f"y\x14_\x9c,@@\xcb B\xc0\x8c1@\xfa\x08i\xb7t\x930@Y\x86\xcbN\x97\t.@\xe7\n\\\x04\xae\x8d1@\xe93\x8dk\x1f\x10,@\x17Lq\xf5\x18Q,@\x12\x9f##\',-@E\xfd(\x8f\x11\x8e1@\xb8h\xb8\x893\xd31@0\x83e\x1a\x9a\x07&@o\x1e\x15\x02\x04\xac-@\x11>\xa0\xec\xc8D)@P\xa5\xaav\xa3\xd51@\xb3}\xc3/\xb3\xed-@a\xd4\xd5]J\xfb/@"\xd3Ij\xed\x1a(@l\xaf\xcd\x04f\xec-@Q\x82UP]\xdd+@\xaa\x1c\x99\x98I\x1e0@\xd9\xcc\xc9cc\xa50@\xb2\xb4\xda_aq0@\xc1[\x7f\x9bl3/@]\x1d\xfa\x9e\xeb\x15+@\x8b\xba\xee\xed\x9e\xc4,@\xed\x15\xafQ\xb0\xbc+@i<8\xdc\nC,@>\xbbL\xe2\xc4U+@\x05\xfd\xb4\x89\xa5i&@5\xca\x0c\xf8\xd6,(@\xe1Z\x82\xc8\xd2\xd3+@\xa2\xa6\xb2-?\xed1@\x84*}\xf4\xe4\xf0-@\x118%U\xb1\xfc*@qt\x0fxC\xd31@GM\x04\xdb\xe8\x98/@\xe5\x99\xdf\xf8\x1c\xe8+@\xa8\xda_\x17\xfe\xc01@@\xbb\xfe\xf3\xa6W0@\x97_\x82~Kk/@\xc1R\x0f"\x95\xe3/@\xa6jd9y\x1b1@_>0\xddSO(@b\xc0xO\xdb\x05*@\x99L\xffWb\x112@\x872\x19\x88\x95\x191@>\x7f\\]\xc5\xa20@\xe7\xf3^\xae\'\x890@\x94\x03\xf4P\xce\xf00@1\xb8A\x90\x90\x1e+@\x14\xa2\xab\xf5\x84\x12+@\xf5a\x90n\x9cB/@@\x8b0\x0b\x1ej.@\t4\x03\xdb\x98\n&@\xa3\x9aS\x1c\xb3\x1e,@L\xf3\x94\xb4\xef\xb3\'@\x12J\xcf\xb7\xc7\xa4-@\x96x\x0c\xb5-=)@t]\x96\xd2\xdaX(@\x05\xb4V_\xd4\x06(@\xe9\xdc\xbf2\xd5\xef)@6\xac\xed\x16\xc48&@\xfd\x1e\x1a\xc3E{)@r\xccC\xf3\xd9\x07(@I\xb2\xd4\xf4\xdfs0@Y\x8f\xackUR0@\xa1\xc45x\xd5r+@SE\x94\xe1S\xba0@\xd6\xd5\xc0B\x8e\xe8)@\xc7,\xc0~\xbf\x0b1@\xec\xaeh\xe3.v\'@<\xd4;\xc4i\x9d0@o\x963\xb8\x8e\xb61@\xe5\xd2t\xa5\x13\x1b0@\x01\xae\xf5\xb4\x917)@\xdf,4\xaa\xd8U,@s\xde\x0b\x01N\x1f1@\xd2\xbf\xea2\xd3\x92*@y\x1aF\x8c\x05\x14)@\x7f\xfb9\xe0_.(@\xb2\xccax\xf4\x06(@\x93\x11(^\x01x,@\xff\xaey\xbea\xc81@\x0e\x07\x1c[\xc3\xbc\'@\x08?\xa6\xc5|W0@D`9\xe8S\xd6-@}\x96$\xf4,\xed\'@\xc9_>\x08u\xe30@\xf2\xf2\x06Q\\t1@\x13]U!p\xc4(@|a\x0e\xb3\x1b\x0c(@Jj\x1c\xef-\x07(@Q\xf0j`\xf7\x95/@\n\xd9\xce\\\xeb\xe0(@\xd3\xb6\x00\xea\'\xeb+@\xa3Y\x00z\xaeI0@\x10\x19\xffow\xed*@\x90\x87\x8f<L\x97)@\xe2\xc0]\xe7\xdd\xe2+@"\xc8\xa42\x00\xe0/@\xe8p>\xdb\x9d\xfe(@\t\xa0+1\xc1\x161@y\x82\xa3\x18\xc1p,@7\xf1\xd0\x81\x11\xe1\'@\x94$\x1e_h\xd5)@\\)\xd4\xaf\xf5Y(@\xc3\xe21~\xaf\xb9/@\x81K\xf1rS\x1b0@>\x83\xed\xc7a\xb5,@~2\xc6g\xbf81@\xecwN?\xd1#*@\'\x8e!\xef\xaf*0@u\x8f[^\xc7T-@\xbcPJ\x873"0@\xe2A(\x8da\xf7*@\xed\x1f_\xe9\xe1\xf2(@V\x90\xd4>\x93\xda)@\xd9\xad\xeb\xe7\xc6\xce1@\xaf\xce\xd2%S\n/@]\x13/\xbe<a-@Z\xfcp\xd1i\xef\'@\xaep\xdc\xdf\\_.@\xa7\x0eW5=\xec0@\xfb\x99\xce\r\xda\xa5,@\xa3J\xca\xce\x92\xd7-@j\xcc\x83\x1b\xb6j-@\t\xf3\x07\xbc#\xd8,@0l\xf0\x9b\n\x072@\x03\xa8lG\x9a\x1c&@q\x85\x03NI30@\x19\xe1\x88\x17\xf5\x030@\xafv\x94\x87\xce\xd60@_\x04\t\x99\x8a\xef0@+&\x1ar\xd5r1@\xe5\xde\xcaP2y,@\x9e7s\xe0\xd5z-@\xb6`\x08\xeaz\x9d(@\x08a\xac\xfa\n\x19\'@\xcc\xba\x9f\xbay\xc8-@`\xb4\x0e=\xcbW&@\xb9]n\xb7\x04;)@\xd4\xf7\xc9R\x0c\xec*@\xdf~\x02\xaeA\xfc+@\x07\x07h[H,0@-Z\xd6\'\xff\xde-@\xa2\xaa\x182<p/@\x1c\xeb\xcbx\x85\x17.@\xef"\xe8\xce\x19k,@\xac;J\xcep\xa3,@\x84i\xd5FQ\xa3/@\xee\x16\xa2\xd4B\x1a.@+o#\x03\xd9p-@\xe6\xb0\xb9W\xa6l-@^\xd5\x97)\xfa"0@\xc2\xd1\xc4p\x91\')@6\x07\xac\xd9X +@3Z\xb2\x15\x8a\x1b+@\xc9\xce\xcf\xd6\r\xf3.@\x9c\x0c\xef\x14\x17\xc6)@M\xa9]\xf8\x95\x80-@\xa4\x8e\xef\x85\xdc\xf4-@\xbcT$&\x80\xb8)@=\x16;\t^,\'@\x00\x15+\xd1\xb6\x98(@\x10\x80\x90\x08D\xe70@\x9a\xc6!4q)\'@\x02\xcb\x01\xadFK-@U\xa9\x169\xd9~.@.=\xa1\x14\xad\xe6*@\x10\xe5\xfd\x1f\xaa\xc5.@\x91\xbc\x06\tn\xe9.@-\x8c\x8ak\x88\xce0@N\xabn\xd4\x1d\xe4)@\xd22\xa0g5\xdd-@C\xa47\xc1\x93\x831@n\x10):z*2@\xdd\x90&\x0e\x1d\xc6(@~\t[\xc0@\xa7(@\xb8\xf8\xec?\xf0\x8a(@\xd7\x87\x1e(4\x8f+@X\xafo#!\x04&@\x04\x8f\xe9\x9d~\xe0*@\x8e\x87\xa13\xaan0@\x15\'\xe9;xm(@\xc4D\xe7\x84C\xb5/@\x92\xf1?\xf0\x9b\xea(@i\r\xc4\xadQ")@\xd8K\xb6.?\x97/@\x14;\x1f.\xe5\xfb1@{\xd7\xd7\x1d\x93\x85/@\xb4L@\xb2\x7f\xba/@\xa3r\xe9-\xd8\xb1*@\x00kET\x8b\xad0@\xa2\xdd\x15\xf6\xe1A0@_\xc4\x12\xf2\xa7l0@\xe6u~\x16[S-@\x88-\xa5\x8cHE0@-\xf3\xabw:\xed*@\xe2U?<k\xb70@\xabe4\xc0h\x0f1@;1\xeaqT\xb4)@q\x85\xd5\xa0\x01P-@\xae\x96\x8c\x14}\x98/@\xe4\xf5z3%\xa0(@\x12>\xca\xceG\x93(@\xbe\xbb\xaek\x81>-@\x8fd<\xf5\x8eR,@\xb5s\xbc#\x94{,@\xac\x10+a\xd3\xd5\'@\x9d\x88 \x94\xf2\xf4%@s+\x8f\xe5\x08N/@2\xf2\xb4\xa3\x9d2,@\xe7\xddm ^t-@\xbf\xa2\xca\xb03\xad*@\x8f\xe5\x80\xbekY-@\xc2i*\xb23\xe9%@\xc5\xdbL\xd5\x81o/@\x01(\xd8\x8b{8,@i\x03\x0b\xf7W)0@\x0b\x04\xdb\x87\x8f\xcc&@\xc9`\x92\x11\xde\xfd*@_\xe7\xcf\xf7\x13\x121@\x87\\\xd5\xfa\xc9V0@m9\xd8\xc9\x07i1@\xa1)\x05\xabm0)@\r\x7f\x04!.\x8c(@\xe1\xab:\xe7u\x84(@\x0b\xd3\x84O\xafq)@\xad\x93\xbd:\x15t1@k\x1b9\xc1\x16\xdb%@so\x1b\x0187,@H\xf2\xeeAFv)@E\xa6{\xce\xfb|)@8PbWF\xc3%@x\x92D\x88\x11\x95/@\x18\xbd\x935\xea\xc5\'@Q\x17\x8d\x8c\xe5\xe91@dxO\x04\x11;/@\xf1k\xf6\x96\xc13/@Rz\xac\xcf`\xc1&@\t-\xb1\xf5\xebt-@\xc8\xe8\xbb\x0b\x9e\xfa.@\xdb\xb2\xfc\xe0.p(@\x0fj#\x9e\x08\x8f+@K&9JF\x0f.@)\xd9\xd3\x1c\xd9\x04\'@f\xd6\xedH\xe0\x96\'@[\x1b\xdfx\xe2#/@+\x84\x94\x8d\x1f{-@\xc7\xb4\x84=\x1a^)@\xcb\xfe\xb5@<Y)@\xc5\xe4\xe7\x10+m)@.\xff$\x01\\\x9d(@\xc39\xb8\x17CC(@\xdc\\\xab{\x18R)@\x16\x1c\xd4\xae\x10\xd51@;\x11\xcbx\xfeI0@<\\\x81i(\xf4/@\x98:\x1f\xf5\xfa\x9b%@F\x86N\xa0\xe6<,@\x8a\x14KY\x90\x1e2@\xd8\xf6\xad\xdd\x05\x17&@H\xef\xb1\xcc\xa1\x00,@\x13\x11\xd2\\\xd3O)@GS+\xcc\x8a\xdc%@R"\t\xa3\xe8@-@N\xf18\x9bh\x84&@\x8cP\x94\xd4 \x03\'@\xad-V\xaaa\xd60@\x17t\x18\x91\xb3\xbb.@(\x992N\xc6*0@\x12\xb9XN\xf0 2@4l\x88\x01\xf7 0@\xacmI\xf5\x99W,@\xda\xb1\x08\x85\x13\x19)@Ec\x85\x94\x94\xe50@\x14\x89\x9e\x83\xb6\xc9+@\x980|\xca\x88"0@&\xb0\x98\x92\xcf\xea.@g_\xe5\xbf\x17F1@\xfa\x84\xc8\x92xr*@\x93\x84\x0e\xbe\x7f\xe8\'@\xb4\x9e\xd5\xec\x08\r&@\x86Z\xa2\xa4\xc4\xf1+@Q2f\xbd\x82\xde1@\xe8\xa2\x9bB\x0c 0@\x9b\x0eM<\xc9\xf10@k\xbcQ\xf6\xec\xa5(@\xb1\xb5\xca\xa7\xf8T&@\x1cs2\x90\x98\xac*@0\x97\xd5\xbf\xb2\xc5%@\xd7\xf5\xb0\xe0\x81\x8f/@\xe1\xab\xc3\x01\x1a\xb1%@\xfb\t\xa9T\x98\xc7,@f\x89\xfeH\xa6\x10/@p>_|1\xd5(@\x88P3\x0b\xb8\x14(@D\xe3\xb2\xd6\x1d\xd2+@V\xf16\xa0(k&@\xde\x81~WL\xb2)@\x91\xfc\xc8\xab\xcf\xf7(@oc\xec\x92\xf6\xb9,@. \xa1\x03K\xd8+@e\x9b\x84\xba\x97\xa0*@\x11J$\xdf\xf3\xb7,@\xc9;\xa1\xf2\xd4P-@!\xdf\xf0\xa2MI-@4\xab.\x8b\x068-@U\x19\x08\xf9\x8e\x81&@j\x01\xa2\xf9%\xf00@\xb8\xd6Q\xfd\xd1\x1e+@\xe5\xbb\x84\xa9\xe4\xf6.@\xf9V\x13\x12\\\xd6,@\x92%\xee\xa8\xdf\xdb*@Mh5+\xadl-@\xe7\xaat\x16\xaf70@D\xc3\xde\x16\x03\xea/@\xb8\t\x06\x98$?)@\x7f\'\x9ax$\x93*@~!\xd15@\xf41@R\x9f:\xcd\xa1y1@\x8c^\xe3#{\xd9/@\x8b\xe7\x12\x8b|\xa31@\x19\x9fe2Fm1@\xb3\x81\xa5\xde\x07\x87*@hV\x1eKQ\x97,@\x81\xab"\x15*\x94*@\x8f4\xe5\x1c\xde\xc9+@\xd0bDK\xe4\xa3*@\x05\x1aK\x9e\x91r(@P8\xc0\xb3C\xd1,@m\xec\xd3\xfd\xa4\xc7*@s\xfcnQ\x06\xcb+@\xcc\x95g\x1d\xc3\xd3\'@\x89e\xee\xb7\xa150@4^\xca\xd6\xb7H-@\xd4JN\x8c\xa2\x05)@M\xb2\x18\xb3W\xa70@.\xc5LQ\xd6\xa4*@\x98_/y\xfd60@\xbcs{\xd0w\xa01@\xa9X\x8f\xd3\xf2b)@i\xebo\xdb\x06\x02)@\x8d\xcd,t\xee\x98(@r\xdc\xe2\xa3e`(@VI%{\xcb9(@\x89v7\xff4\x0c\'@p\xd0\xe3\x80\x11\xad,@\x17\xbd\x89\xdb\xbc\xe5-@2\xd0+\xf1<\t,@\xd4\xe5ll\ns1@\x0b\x82\xa1-\xca\x120@\xd2\xb1\x98I\x86\xe4-@\x82V\x9co>\xcc\'@\x0bi\xf2\xcb+?\'@\x0b=\xaehi\xda-@L\xa7bD\xf8\xcc-@\rh\x188G>/@\x0bh\xe9c\xe5\xc0,@\xa53\xda\xcdF1(@\\\xcc.O\xd6;\'@\x1b\xb1\xce\x04q\xe7*@\xfe\xf8\xc2kT0\'@\xa6\xa0\xcb\xc3\xa6\xb9%@\xc5\x17\x05\x95&\xf51@+\xbdU/\x16+\'@\xce*#\x90\x13\xdf/@0e\xfa<s\xcc+@I\x9f\x99 9\x83+@_\x1c\xf6\x8d\xe1i(@!\x0f\xbd\x06\x02*+@\x9f\x85\xc1\x80\xac\xab0@\x96\xfa\xa88\xbet0@\xa02e\x1c}\x0e0@\xe1\xb8j\nQ\xd2-@c6\xd8\xc3T\xfe(@\xa7w\x06\xaf\xd5\x970@\x9f\x8e\xa2\xd1O&)@p\xc9?\x08>k0@u\xf9\xe6\xb4\xda\x9f\'@\x99\x01o\xbd9#0@\xb5\xbak[\x02\x1b0@V\xeet\xd5;"0@\xf6n\x03\xe6#\xc40@\xfdNa\xcf\x19\xaf1@t0X\xb8\\G0@\xdd=\xac\x1d\x12\xbe/@w\xa1\xd5\xc6\xfb\xa9%@\x06G\xfb\x0e\xbc\x0c-@\xc3\xd5\xcd\xf8?=0@\x8dx.G\x9eH/@7\xa0\x93\x86S.0@\x81c\xdf\xf8\xc430@\x03\x0b7\x82hr0@3\xf1\xb6k\xf2P0@\xc2\x9fY\xf6\x93\x870@*C\x98\xc4z\x012@v\xc3\xc1.s\xa1+@\x04L\xea\xc9\xd4\xa7(@\xff$\x95\xd6\xe0\xc8+@\x91\x8d+\xa1\xa5p1@\x9a\x1fO\x81\x1b))@C\xde\xaf\x17\xf7\xd0*@\x80Q\xfd\xc6\xe4N1@\x9c\t\x07s\x12K1@Wxs8\x92\xe90@\xe9\xe0,\x94Aq(@\x1c\xd7Wyg\xfd/@\xab= Ld\x00-@\x9b^:\xb1\xa2:/@\xfb\x9ai\xbcqh1@N\xbb\xb1\x95%\xe7,@\xc8\xec\x10\xf07\x8f/@\xff\x95\xa5\xa5,?.@\xab6\x03q\x91\xb8/@\'\xf2Y\xdf\xa6\xd8)@\x96|P\n\x92\x8e1@\xc1^\xb9\x80\x0eK,@\x87\xf4\xf0\x83\xa9H2@\xbd\x06Fx\xe9\xde*@\xc0f\x16y\x90\xf10@\x12P\xc8\x92\x8c\xb71@\xaePy\x1d\x10\xf30@[=a\x04\x052/@\'$V\xc8\x81Q.@\x1bJ\x85\xe8\x7f7)@@\xacn\xaf\x80M\'@\x12*1\x02\xae\x8e-@iu}\x0f%I0@!Pk\xde\x12\xb1\'@\xe0\n\x00&p\x000@\xee\xfe\xf5@\xfb\xef/@\x0e\x9c\x015\xd2\xc7-@\xd6\xa2:\x1d\x8f\x170@j\x99\xc5j\x85P+@\xb5\x12\x1a\xfct\xf5(@Z\x8cZ\x00\xec\x9e\'@\x03oL\x10\xc1v0@v\xd0\xca9\xc2\x0e1@\x90\xaf)L\xd6\x06/@\x87\x9f5\xe2\xd2%0@\xce\xe9\x85\x07{+0@ST\x85\xee\xe0\xb8+@\xd1\xca\x12\x0f\x8eR(@Q\x15\x04\xbd\x99\x9b/@\xc3a\xd7Xu\xf3/@\x8b\x9c\xbb>\x90\xda0@>\x13 Z\xd2\x00&@\xf8O\xa9\xaf 80@\xbbZ\x98{\x93\xb11@\xbb\xaa\xb3&\xccR2@{\xc6V\xa1\x9c,0@m(\xb2\x11\xa3\x0f/@\xf4\xc5/\xda\xcf\x9c1@\xb6\xfd\xb8\x07\x83\xaf/@\xa5\x8c-\x8e\xcfr,@\xbd\xba\xd4\x0b\xfb.1@\xce\xed\t\xcb\xf0\xa21@\xd8\xde\x94\xee\x97\xff.@\x84\xa2j\xb6\r\x8c(@\x1dH\xef\xf4KU0@\x94\xb4\x16\xfb\x02\x8b/@\xd3\xd3\xed\x02]\xd8/@#{\x93\xfe\xf9\xf61@\xb7V\x1f\xd5\x00\xa71@Lwl\xe4\xa4\x160@"\x99\xbe\x06(c1@\x0b\x89\x1f\rB,1@\xdf\xa2nV\x99w0@\xb5\x92c\xdc\x81_1@\xd8\xc9\x8dA2\xa3+@\xd6u\x809O\xa91@\xea\x9c\x81\xe0\x1a\x03)@\x7f/\x18-ZP/@\xb2\x190\xff\xaf2&@\xe9\xfe&\x8a\x83\x12/@|WD\xc4u\x83(@S\x08=8\x19\xa6+@\xc3\x1a\x97\xe9\n\xd1-@z\x92TI\xbed,@m\xa3\xbb\xeb.\xd10@\xfe\xf5\xedcN\x1c%@\xf6!\xb8\xc4u\x92/@\xe9\x1f\x12\xee\xa6H+@(="$\x99\xb51@,\x95\xca\xdd\x03\x08-@\x10&\xadEcn1@t,1\xe8F\x91,@\xca\x9d\x86\xf4\xd0\xe01@f#4\xb6\xb0\x15/@\x8b\xed\x8dA\x03i/@\xf8.\x01R\x85\xc5/@\xfb\xf0\xcb"\xc5M,@\x0e\xe6Q \x180.@\x86\x86-\xcbKa\'@\x7f\xde\x98\xcc\xaf|-@\xd6u\xce\x8a\xf7\xa7\'@\\\x13\xa7+\xd1|*@J$\xeb\xc7\x1c%2@5\x98\xb0L\xba_+@\xb1\'\xf9\x8c\xfcq,@!\xcd\x80\x87\xf1\x8b-@\x1ep:\x8cI\x91,@\xb6\xc6\xe8\x0c\x80\xaf\'@\xa1\xa5\x98\xa4\x0b\xa8\'@"\xb9N\xbf\x11\xbd,@dd\x06<\xc2\x96-@\xf6r\xf6\xbb\x8e\xff*@\x99\x82\xe2i\xb1)0@@\xb9\xd7\xef\xe1\xf6*@\x9d\xf7\x10MF\x89,@(\x11K\xba\x0c\xb71@\x9f\x8c|\x06D\xf8/@\xaa\xe7i\x1f\xd2\x12(@\xf9\xd0\x96\xed\x9b\xc2,@\xa8\x87;;\xfc\xd8,@\xa4\xc1\x00G\x86\xda-@W\n\x0ef\'\x9e*@\xdb\xc3\xde\xa0\x9e\x06/@2-97\x92B/@\x021\x9e\x1f\xae\xb5(@\x10:\xa3\x03~2/@h\x8c#\xc3|\xad0@\x1bo:9\xde\x8e/@\xf4\xef\xaf\xa3E\xe9\'@\x0ei\xf60\xa7\xd1,@HX\xfds\xa7\x890@\x02\xc8c\xd6\x15\xf3+@G\x84\x1c\xdf\xb9\xd0,@\xf37\x99\xcd\tn0@\xb1";-\x9d\x91+@\x07f\xedm\x82\xa5\'@y\xdf=\xf2\xda\x05)@x\xde\xfb\x19z\x85.@\x90$\x08I\x15\xa9,@\xae\xe7]\x02\x13G,@4\xb6B\x96M\xd3*@xu\xe6\xe3\x195(@b\xf2E\xa7\x80\xe3*@P\xe2\xdc\xa8p\xc7(@{\xd7u;\xd8\x9c/@\x9aig{\xf2\x801@\xf3\xbb\xb8@.\xcf1@.\xca\x8f\\\x17j,@Z\x0f\xb9\x07=J,@VM\xd5l\x19C0@^\xd9\x0cn\xc850@\x14%$V\xd8\xcf/@\x1b\xc8_\x07\x19\x1b0@\xfc\x16\xe6\xff\x1f\x811@\n\xff\x12VZ:0@)\x1f0~W!0@\xe3N\x08\x0c#\xf0+@M\xdbw\xd8f\x132@\x1e\xa0\xed+6\xfa+@\xee\x87\x06\xf5\xf4\x01.@\xa6\xe5\x9c\xb4ld)@\x17\xcbI\xca\xe8%/@\xf4\xe8+A\xe2^0@\xcb\x86F\xee\xbf\xeb1@\x17\xb1\xb7\xfe\x82\xe70@\xf3i\xbc\xb8"\xcd0@\xa40\xcaKSX-@(i\xf6b\x13\xa61@r\x1d|\xbc\x96\xd1*@\xbd{\xb4\xc7F\x16,@Eq$7\x17@+@(8I\xb2\xa0>0@\xc1\x99\xb1W=\xaa,@\xa1\x97=\xb9\xf8\xa91@\xd8\x13\xef\xd2A&0@\x1d\x087\xf7\x90L/@\xc2\xf3\xec\x1c\xc4\xcc-@\x80\x83Y\\$\x99.@\x97\x89\x8a\xf3\xeb\x1a1@5\x9b%\\Q\x16+@\x84#6L<=.@\x87\x0e=\xc6X\x7f,@b\x91\x10\x15\x10I,@\xd2?\'x[\xa9+@\xd3\x13"\x99\x82\x8d,@\x89V\x0e\xc8\x9f4(@\xd4\xfa\xd7\x04\x86\x962@z#\xa6\xf0\x19\xd5+@\x03\xd6\xf3\xdc\xaa\xa8)@L:iZF\xb10@\xb4\xf7v_\xec-0@\xa3\xc3Q\r\xeeJ/@\xa5\xb9E*U\x121@\xee\x0e\xbdFE\x162@n\xb2\xd9\xec.Z/@I`\xd8}\xd4\x8e.@\xe2\x0cz\x8e\x1910@\xf6\x95[\xe9;\x04/@r\x97\x14\xeb\xa6\x1f-@4n\xebK\x0f\x0e.@Y\xf6c\x0e,\xf51@W\xf3\xd6\x01T\xd31@\x11c\xd1~\xd9\x7f)@]\x1c\xd6\n\xe04+@,{^O=\xa90@h\xca\x84"Bk/@\x04V\xa2\xdf\xa3\x0b0@\x9d\r\xad\xe6\xce\xf4.@\xdc\xbd$\xb4\xbai-@\xa77\xc2;R\xc10@\xe1y\xa8p\xf5\xae-@\xa7\xcb9\x95\x1f\xc5.@\xe2\xf9\x90g6\xd5/@\x119\xc07\xf6\xfe,@\xd6\xf0X#\x01\xfa4@\x0b\x10\x0fN\xf4\xb8-@\xde\xc0\xf6i y1@\x81\xa3\xa2`\xa060@\xb1\'\xec\xc19\xa8*@\xaf\x15Fw\xa4\xba/@\x7f|\x18\xd4\xb5\x9e,@7\x19\xb4\x99<\x1c%@\xc44\xf8\x85\xe1\xba-@\x19\x8f\xee\x94\x92\xa61@\x94\x0e\xfa~\x97\x8c1@\xc8d\x94Q\xd1}/@uX+^\xe0\x031@\n\xb4\x9e6\x97I+@.\x9c\x9a\x01\x1c1-@\xf0!\xec\x87\xe3\xaa-@i\xe0\xd0Os\'0@\x8aEB\x9d\xbf|0@\xa3*E_\xbc./@\n\\\xb3\xc2\x87\xac(@\x8do\xb2mh\x8a(@j&Kr\t=)@\xd3\x9d|5\xa6\x07)@\xc6\xe7\x84\xcc\x84<)@\xf8\xd7\xeb\xa6#~+@\xce\x97\x98h\x85\r)@)l8z\xa8|0@\xbc\xb7\xb48\xb5X,@\xcf?M\x0b0V.@G F\xe4\x9a\xa9/@\xfdv\x07]\t\x020@\xae\xa72\xc6|\x02)@S\'\x14\xcbz\xc8*@c\xbf\xbdo7\x81*@\x93\x85\x96,\x1e\x97/@\x86f\x8f\xa2\xf5\x030@>/\xc1\x84 \xa1/@\x85)\xd2c!M+@sgt}\r\x18*@x\xf8N\xbe\xdb-/@\xfa 8*\r\xc3-@\x8a+K\x99\x12$0@\xe0W\x9d\xd6M\xfd&@\x90\x81\xe3\xf9V(-@t&\xf3=\xa3x-@S\xc0\x9ah\'\x19&@/\x888\xfb\xcea,@<i\x17\xaa\xa2\xed0@t\x1f\x1bp\xc4N0@z\xeet@6\x1e2@\xf5\xe8\xebA\x85$-@\xd1\xf1\xdd\xc4\xcb\xff)@\xd4k\xb1\xeag\xf2(@\'\x15\xfc\xec\xdf5)@x[:\x9d\xef\x0f,@x\x1b\x07@<"(@\xcf\x03&\xa2\xfa\xe9&@\x05\xc6\x7f^\xc9V0@\xc9\xa3\x0e\x80\xb4\xdc\'@.Nj\xa4\xff\xe5-@\xdd{/+\xeeH.@\xab*\xd2\xaa]\r2@\xb2\xa4\n\r\x18\x1b)@l\xa2 \x8evQ&@\xca\x1fG\xe8K\x1a+@e\xc0b?T\x0f(@^\xd9\xd4\r5\x9d\'@RM\xf0\xbb\xc9\x85(@?s\x0c\xf6(K)@*O\xdb\xc3\x9e30@\x9e\xc9s\xa3\xd9\xd70@\xea}\x0c|\x142(@\xf2{M\x0c`\x80\'@\xf9\x01`\xbb\xec\x13+@\xe0\xdc\x18\xe5\xc8--@\xd8\x86/\xbd\x1dX)@K\x90&\x03gV0@\x1a\x83\xa2\x86\xb8\xe2-@\xe2&(\x86\xbc\xff.@\xd2\x8a\xec\x91\xd2\xf6-@\\\xc2\x8c\x83\xb8\xda/@\xb8|\xfc\xa8\xd9\xac.@\x9fW\xfe\x8d\xa8+0@\x99]\xb6(\x13L)@3\xff\xd23\xb5\x8c1@m\xe1\xe2\x18\x9e\x12,@)\xf3\xfb\xfc\xc2g/@|\xd1h\xfe\xbb/)@\xbc+\xe7\xef\x12m-@m\xf2`\x8f\x91\x981@}x\x07\xc1\x1cF0@\xee\xe0\x8d?\x92\x1d+@\xe2\x8a\xcd%e\x8e\'@\x9a\xaa\xd2-~\xbf0@\x14g\xbd\xb3\x02$2@\xe5\x95_\x1a\xb4&/@\xcc\x86Q\xdd\xaa</@\xe7\xd7\xd2\xe9~2-@\x9f\x18\xdcI\xafy/@\xf2:\xe9\x06\xcd\xa90@:?vK\x1b\x92+@&\xb7\xe7c)\xe2/@\xf0\xaa\xd2\x16\xc1\x830@X\xd7\x88\xb5\xa8\x010@\x97\x88\xe1=\x07w-@x~st44(@\x14\x91\x96\xd9\xba\xeb/@\x9e\\\x0b\xbek\x161@\x8cG\x9d\x86\xeaK0@\xd3P\xf6\x8d\xcd*)@\xce\xce\x1b\xc2\xec\xcb*@\x96\xc3\xca.>$-@\xe07\xa3\x11=\xa40@\x10\xed\xfd\x1d\xf3\xf60@\x1e\xe3U\x14\xa2\xc8(@\x87m\xf2\xfd\xf3\xf01@Dp\xa3\x0e\x00\xf61@\xb0\xbc oo\x130@\x1cR\xdct\xa6".@\x17\xb4W\xbf\xc0C.@5\x13S\xbfBh.@\xc5\xb3U\xb5\xfb\'1@\x8f\xa1\xe81\xffs-@\xc6\x1d\xc2\xc6N*-@\xd7QA\x00\xffo(@_\xf0\x9e\x93z\xf21@\xb4\xb8\x01\xca\x95\x89\'@\xc9wE)k\xed/@\xa5\xb5\x96P\xc0=,@o\xe6\xde\xa2\xf5e,@(C\xdb\x0e\x11\x1d0@\xc1\xd2\x19\xf6\x8b\xee&@)\x0b\xf2J\x9c5)@\xc9\xc1\xea\xb6\xfe#0@\xf8\x8akW\xd4\x060@\xf0\xcc\x96\xf2\xb4\xdd0@\xff\x0c\xdd\xffeM1@\xc2\xdd\xa1\x80\xe4\x910@\x03y\xa0\xb8-\x84&@?\xa3A\xd9\x92\xad0@\xa2[\xbf\x9b?4-@o\xcdq\x97\xf8M,@\xfb9\x7fG\xb8j,@\xa9#\xc5F\xf47,@C \n\xcaH\x10/@\xea\xc7\xab\x13\xd972@\x13\xd7&(\xc1\xae0@Kgt\x95#\xed-@E\x0cu\x90\x93\xbc0@\xd8\xbf\xd9\xd5\xf2o1@t\xf5M\x9c!\x00.@\x0b\xda\xb0\xad\xa9e0@\xe3\x89\xc6~\xaa\xbd/@\x1dI\x9e\x94\xc1L)@\xc3"a\xc1\x84:*@\xc5\xb4A[\xb2\xda*@\xf6\xebt\x12\xcc1)@.>\xc3\xb0i$)@d\xe3-\x916\x810@cb\x82S\x0e\xf3,@\xbf\xa1\x8c+\x8f\xe51@c\xbc\xbb\xd4\xcf\xe40@\x06\x1b=\xeaOh-@\x95\xe0\x18"a\x0b2@\xc6\xa6z\xaf\x8e\xa8/@\xd3`\x84\xf8Ub%@\xc9\xa0\x85\xd9\xba\x072@g\x943\xc9\x7f\xa1)@\x17\xed e<\x110@zs\x99D\x97P0@\xef\x87-\xfb\xe8\x0b\'@\x96\xa2<\xf1R\xbb&@f\x157y\xaev0@C(\x014f\x01.@^\x95\x0c\xf60T(@N\xc8\t\x11\\40@D\x8a\x06UJ\t1@\x9aK1\r\xb2a/@\x10\xe9^O\xb4m,@\t\xcb\xeb\x19m\x1a+@GKP\xc4}\xc30@\xe3(\xe9\x89O\xc51@iH]\xe1e`1@\t\x8a\x8b.\xf4\xdb+@\xca\x11\x90 \x9b\xff\'@\xf5~>_\x8f"1@t\x07%\x0bN\xfa0@N\x99\x89\xf2W,0@G\xcdC\x8e\xdb%)@\x80\x13\xd5@`\xf9&@ \xe8\xd0\xf2\xa6\x870@5\\G\xf0\xf7\x0e2@#\x89\xc0\xb2\x97)2@\x85\x80\\\x97/\xc20@x)\xd5%S\x0b.@\x9dv\xd1i\x9c\x10)@\x9c\xe7I\x12\x0c\xad1@\xb9l\xab\xf9\xd6\x191@\xa13n\x8e\xad}.@&\xc7h\xb0p\xe80@\xf2\xef\xcc\x9a\x8c\xec1@\xc2\x87c\x00}\xb6/@\xc0\x14=\xb5\x85\x801@\xd0\xe1%\xe2\x04\xe7(@\xe3\xe2\xa5\x87\xa5\x0f1@\xd8\xfe}9\xcbC.@\x93\x0eLbp\xd8\'@\xc4\xc97\x85\xc6\x1b1@o\x1a\xcd.Wa0@\x93\\\xec\x1b\xe6f1@\xd0\xc9\xdb\xda8\x002@\xf5\xe4/\xf9\xac\xde,@\xe1m\t\xbb\xcb`-@\xe9rA\xb1\xca\x83(@|\x98\x18\xb3\xc5\xf8&@\xf5p[ h\xf11@\xc3\xe7V\xe5\x8b\xf1,@\x96\x82(+\xf2\xe6(@\xfa\xd5\x1b\xb0\xf0p0@\xd9\xd1\xf8\t\xef!,@GAd\xae\xba\x1f-@7?\x1f.h42@I;ij\x89\x160@\xf3K\xf8@\x05D0@q\x94W$\xff\xcb-@_p\xe4M^t*@\x94\xa3\x88\xc3y\x900@\x99R\xd1\xb9\xaa\xf7*@\xf3\xc9\xf6\xcb\xb1\x8d/@d\x8f\x8b8\x89\xa1&@W\xf4\xc8a\x19D.@\xaa\x87\xb8\xad\x7f\xc80@\xf7`B\xf1\xe3-*@\x1b\x11\xa7BO\x821@\x1e\x8a\xf6;2\xd01@\xa7\x07\x1d\xf4]\xe1\'@\xb0K:\x94\xf1\xb70@\x9bCX\x9b\xbb-.@\xf9,\x1c\x05](+@;\xdc\x89\xbd\x9a\x831@uN\x86\xe9\x04\xa8-@B\xc2\x8e:K}(@b\x15$\x82\x94E2@\x1eR6=\xfe\xd4/@\xaa\xbdN\x8f1\x7f0@\xb8\xe0\x89k\xb9&0@\xad\xc7\x1d\xb7\xd4j/@l\x19\xbf\xdd\xd7\t0@\xb2\xff4\\\xde\x02)@\x99\xfd\xf9\xa3\xf9\x1d(@\x98\x82&N\x0f\'/@\x89B!\xbb\x1bi1@\x14\xdbam\x93\xdc0@\nCU\xcd\x8dp0@\xd7\x92\x99\xcbw\x02*@HU\xf4\xd4S9.@\xd50\x91F\x19\x041@O\x955\xc1\x8e\x07.@vZ/\xc0\x12O-@\x84UQ\x7f\x04>0@<.\x14\xa4\xf5\x87-@\xab\xf2q\xff\xbd\xa6\'@,l\xca*k\xdd+@\x88)\xb3\x84\xfc\xfb0@\xa7\xae\xf4@"\xbf(@\x9c\x04\xc8\xd2p\xd2+@\x8d\x97\xa3\x80r\xf7*@\xb3 &\x95\x9e\r*@\x19k\t\xe0Ra*@\xe1\xc4\t\xd2ja1@\xcf\xa5\x99u]Q1@\xb1\xfb\x1a2c)-@\x9e\xd9Ld=),@\xe3d\xf3Z-\xaf)@\x17iR!e\xd7+@\x0c\xecd\t\xdc\xcb1@"\x9eG/\x8d[/@ \x91\xb4K=%.@\x1d\xe1\nwEP-@q\xb5\xffY\t\x9b+@z\x08\x94\xca\xa8\xdb-@\xa0\xb6\x8d\xab\xb2f)@\x9b\xbd\x8d`\xbbQ-@F\xd6\x82\x8a910@\xbe)M:0\xcf-@j\xa0\x8e)\xcc\x08+@6;P\xb1\x95\x17)@L\x02\xd6J\xed\xb8+@\x07x\x91\xaa\x99\xfd/@\nwBf\xfb\xb81@\x13\x86q\x87\x94$(@r\x11\xf3,\x82],@\x00\xb1\x9b\x8f\xc9<0@p\x83m\xbbv\xfb4@3l\x04\xf6\x06\x7f(@\xd1S9X\xe1\x02+@L\x92\xc2\x1cL\xd60@\x8d\xb4(\xbbb22@^\x94s\xbcd\x07+@\xad\xf6\xcf\xee15+@#(\x19Z\x1c\x8d(@\xe2j\xa5R\xe8\x82/@\xa0\x99\xa2uF\x0b(@a\xc2\xa7\xa9\x817+@0\x9c\x9b\x82\x00\x97/@]\x99`\xa6\xb2Z-@\xae\xa9|me\xbb-@\xba\x04\xbe\x02\x83D%@\xc6\xd0\x19D;\xad(@$\xfd\xce^Uc1@8[*\x00(\xa9)@>\x1b\xc3;\xd2\xd24@.:\x05<\xe3\x05)@\x9bA\xc1\xac F,@;\xc1\x8e\xca#\xae(@\x9f\x974\xc3\xcf\xd4(@\x9c\x10\x9e\xd1\x8e\x90/@\x93\x0e&p\x84\xbc2@\xcbr\xaa\xf5\x89l0@\x836\xb3\xc2\x05\xea/@F\xe8\xbd\xdc\xb0\xf8,@\xf7\xccJ\x1b\xe1D0@\xbcy\xce3\x199.@\xadlW`)y,@\r\x02_\x9f\x99\x8a-@"9`m\xfd\xd4%@\xe7\xabIOs\x1b&@\xbdM.\xe3\xa7s0@\x9a\x1d\x1e\xbf\xffI/@\x9c\x8e\xea\x14\xe0\xe6.@\x98\x89\x12\xce\xf0 -@ \x91z\xf0\xb2/2@&"\xf6\xf4\xa1\xe00@\x02\x18\x85\xba-\x8b*@W\xc0O+\xa8\x161@qq\xee\x1d5s1@{V\x95\x1e\xbc\x11/@\x9f\xf6\x91\xa1\xc9\x8a0@\xe2\xd5\xa7\x82\x88~(@\x88\xe8\x8c\xeb<\xc10@L\xff\xf0\x132\x120@\xa3\x9c\xcb\xa3\xb1\x0e+@v,W\xfe\x10\xf90@\xac|\x9cUm\xfb.@\xb0\x9b\xee\xb4\xa6\x1c2@y\x04\xfd\x13X\x9c0@/\xcd\xe7,q]1@\xd4\n9\x81\x86Z.@txX\x8b\x12\x08+@(x\x1d\x00\x11\xe8-@k\xfee\x80h\xcf0@\xefV\x8c\xb7\x9a<0@+\xa3w\x0f\x18\x8f0@B\xe2\xb2\x8ff\xd80@\xa2\xdd\x0e\x0f\x14\x8f/@3\xf1\x86\xae\xfak,@\x84\x9ds`P\xde-@%\xe8l=\xb0\xd4-@C\xd9\xe6\xe2\xbf\xbe1@\xdb\xd6}"\x0b\xf4,@d\x0b+Q\xa0<2@\xdc\xd1\xa4B\xbeK1@\xd7\xf0v\x14\xe2\x801@\xfb\xa2\xab\xbc\xbe\xc1)@\x0b\xa3V\xd3\xb670@\xd9OM\xcd8A0@\x04\x93\xfa\n\xcd71@x\xee6lQc,@$s\x94c\x07@,@\xa5x\xba4\x8ci-@a\xa1"^\x84K0@\xa1\x14\xd4\xb7b\xac(@VF\x07\xb5T\xf01@\xd02\xac\xffs\xc8/@/\xf7\'\x0b\xc3Z&@\x82\xf2#\x9e#,1@\x158\xdd\x80\x93\xc1-@\r\x83\x8b\xf7/\xff,@\xd9\xbfs\xb3\xa9%2@\x17\x99Y\x8f\xfb\xe9%@\xff\x1f\xe7zY\xa9/@\xb47@eXQ0@f3\x89 \xed\xf4(@\xe4{3\x18\xc1^0@\xd62\x83\xad=\xa8-@\x91{\x93\xc2\xd6j1@2\xb1\x0e\xa1\xb6\xee*@\xac\xedj\xb5\xad\xab/@R\x1f\xa2\x12\x1fN(@L\xe8\x08\xddF\xd80@f\x8f\x99\xd6\xf9H)@\x8e\xaf\x07.6\n&@\x9c\x84\xb5-%x0@4\x17nTh+1@\xc9\xac\x80\x9a%\xda*@\xea\xa89j%\xcb.@\xe3\xd8\xda^*41@LW>\x0e\xbb\xc4,@\xff\xb7y\x9f1\xb8+@u\x1by\xde\xed\xe6*@\xd1\x19\x14\xa9\x13\xf50@\x9f[\xdc\xc0\x81\xc4.@\x14\x91F\x87\xd1\xd0%@\xad\'\xa9\xec\x07\xd90@\xff\x91\x8b\xcd\x95\xd70@n\xe7\xae[\x18\xe8*@\xfe\x88\xcf\xbey\xda%@i\xc8\xe8\xcfg\xf2(@XlL\x8b>!&@:f\x03\xbb\xf4R,@bJ\xb65h\x96-@\xfb\xe3\x8b\x11C\xaf+@7\xe4\\\xb0\\o(@TRg^\xfa\xfb%@\x8d\xfbK\xa4\xce 1@\xc1\xc7sA=\xbd1@@\xf6W\xef\x87\xf4%@\xb4\xaa\xe0\xf4\xe9E.@\x17\x05_M\xbb\xe8(@\xf8fC|\xa44(@(\x87\xb0\xbc\x0c\xf0.@\xcc\x99Y\x01x\xb7,@\x89\xdc\x8c\x1a\x82k/@w^\xcf\x89\x94\xd31@\x88\x84,l\xe5\xa0-@6\x03\xe7<!w-@\xdb\xba\xb3\xa5\x11:)@\xfe\xd2\xb9C\x95\x97)@(%>\x15}\xe5%@\xf0S\xf7/\xdd\x1c+@V\xbf\xf2\xb34\xfb+@B\x8d\x14\xdb\xb6\x14,@\xbb\x92\xfc\xbb\xa9\xf70@\xe1F\x84\x8cL\x98/@@\xfe\x0b\x83\xe7\xa5+@\x16\xe6\xa1U\xf90,@9\xb3Q\x80\x87\x1e,@\xda\x8f\x1f>\n\xd4,@\xb0\xd8RQ[\x85/@\xa3;3\xf3]Z(@\x9d\x97\xb3\xf68\xc41@\x9d\x86SCB\x8e/@y\xe2\xf6W1l,@\xad\xce(IJ\x10,@$\xc8\x8f\x9c\xcc:,@\x8d\xbc\xc9\x92,\x190@\x11\xd0\x13\x01\xff\xb80@\x14\x8e\x1bl\xcfB0@6\x91\xd9\x863\xff+@z\x08\x03\xfdh/,@X\x8e\x00\xb0qK%@\x85N\x9de\x98\xd00@\x19\xe3\xf0\x84\xe5\x1f2@n~\x11\xdf\xaa\xdd%@J\x04\x82\x87\x91\xf6,@PI\xbe\xef\xdc\x1a%@\xa7;W\x99\xf2\xd71@G\xea\x8aL\xf2\x8d1@[C\xcb\x14\x852,@S\x9f\x88\xc2\x05$+@\x0eJ.\xf2&*&@\x948\x08\x10t5+@Pg9\x0b\xden/@\x98t3\x19?\x9b/@vI\xcf\x1d\x1c\xd4\'@DZj\x16\xae\xe41@\xf9}\x87\xa7\xa481@\xdd\xd6x\xe2\xd7\xf8/@\xd3\x9e\xc1\xc8\x1b\x95/@,\xba\xa3H\xeb\xfd(@\x16X\xb3P\x9c)/@z\xa4\xf3\x12\x11?)@N\xb7\xc9\x84\x81\xab0@\x13\xad\xc2Rxy1@\xb6;Cm\xd5r1@\x99\xe988\xaa\n0@\x8d\x98\x1c\x88\xb4\x1f*@\xd9\xd4\xb4\x19\x06\x93*@\xb4\xb2x?+\xbe*@\x15~\x18\x006u(@S\x86\x804\x8a\xc9*@\x12\xdaG_\xf9Y&@\xdb\x86wY\xe0b)@\xc9\xb0\xb7\xe9\xf8D+@\x81\xa7\x12\x10\xf3\xca*@\xaaEQ\xec\xad\xfb+@\xef\x0f\xd5\xfb\xed\x152@/^~\xd8e\xa6&@|\x0b~.\xbb\x8a1@\x9f\xe9\x13~\x8c\xe21@v\xaa7\x9f\xcf\xe5*@\xdb\xcfi9\xc5:2@\xa8/r\xed\x08\x92.@H\x0b\\\t\x0bZ+@J&06Hk,@/!a\xab\x06b1@\x9e&6\xbc\xe9\x98.@\xda\xbf\xc3\x9cTQ&@\xd4\xfeE)MO/@\xd3\x1e\x16(?\x8b.@>&\x99\xaa\xa2$&@\x86\xb7CiGQ.@V\x1f\x7f\x04\x98\x92\'@\xc4\xa1*5z\xc8,@\xa0\xd0\xed\xac\x18\xec0@\x9c\x97\xb9\xb3\xf781@\xb0fKv\xcd(+@\xa1\x1e7\xa9v\x1b0@z\x97\x10\'\xa7\x122@\xd1uF\xdb8\x960@@\xc8 \xac\xd1\x180@\x89!\xbb\x8fgo(@\xbd\x7f\xa8\xa3\xa3\x93\'@\x10:\x86\xa2\xbd\x81/@`#\x04\xc9\xe3\xae.@B\x90w\xf0\xf1F(@\xc1\x80\x94Bw~*@\xc2\xc3\x95\xfd7T&@\xb2\x1caT\t=1@\xea\xf4`\x19D\xc9(@\x92\xb4s\x19\xd9_-@\x1fd\xac\x01k\xb3%@\xf4\x07\xa0\xd7\x9aL&@5{\xefN`\x1b+@|\xea\x8e\x9e\xba\x17+@wN\x1e\xb9\xc9\xdf1@\x1fsAC\x9bb&@_\xb1?\x7fQ\xa2&@\x19i9\x9dn\xca+@\xdc\x91\x03\xdf\xc9\xfd0@\x00 =>\xd6\x98%@%K\x01`\x95\x81/@\xe9\x01\xaa\x04\xbd\x14+@+\x1c\xe5\x05\xe0])@\x9cxX\'l\xee0@8\xe8\xb4e\'L)@\x06\xf9g/lW0@(z\xa9L\x97\x18/@O\x0b\xae[\xf9\xd5*@\xb2k\xf1\x08Ty)@`\n|\xb2\x88\x82+@kG0\x1f\x14i0@\xd7\x11d\xdc\xb6\x1a*@\x17\xc4L\x9ax5/@d\\\xa5q\x97],@\x08\x01\x1d0X\xb1*@8AM\x01\xed\xfa0@\xc6+\x10\xe10\xc3(@\xe7J\x85\xfc\x0e\xaa*@\xe60\x90\xd9)\x931@=S\xea\x0e=\x19+@H:\xfa?\\H1@\x16\xf0\xc1\xa4\xbf\x80%@*\xe2\xb4\xeb\x94N*@\x11\xb9S\x9d\x0b\x1c+@%\xa4y\x7f\xb8\xa0/@\x1d\xe3)\x859\xd8/@\xb7\x00\xd8\x1d9D*@40\x9d\x992&2@`\x19\x15\x1e\x0f\n0@\x95nv\x86\xa3\x14+@w\xaf\x15@GY,@\x85=\\\xfc\x10W)@\x8f\xfb\x8b\xdc@h+@\xf2h \xe3\x04^1@\xe1[2\xea~K1@?\x98\xcc\x85v\xa90@\xc2\xe4M\xe5\xb4\xcf1@\x06^H7\x05\xec*@\xaas$\xf6_\t(@N\xfe\xf8\xaf\xdd0*@\xf5\xffW]\xf2&0@\x9c\xe5\xc2\x93\xc3\xdc*@\x04\t\xda+B\xd3(@Q\xd1\x1b\xc7|i*@\x08~%\xf4%\x92(@\xa7\x11\xadqe\xe5%@\x19\xfb\xcf\x86\xcc\x010@\x10\x02\xa0\x10\x07\x0c0@\x9b\x7fT\xbf\xe7\x16/@\xda\xf9\xf8\xde&\\1@\xf2\xee\x95],y*@\xf6\xa6\x95\xed\xe4\x1b1@$.o\xe0&\xa30@\x92\x15_\x0cW\x961@;m\xca\n\xb3\xe8*@X3UA\xd0)1@\xe9\xa0\x05\xaadb/@\xcb]\xc1\'\x89\xac+@>,r\x99\xa6\xfc*@\xe8j\x02%\x81V+@\xae\xfd\xf1\xd8\xf1\xce\'@\xc7\xaa\xe9\x104\x961@\x93wA\xc9\x9fF,@\xba7\x9d\x90\xf7\x13+@Q:\xcf+\xf7\xfb/@\xb9{9;\x11\xed,@\x06`,\xe1\x98\x12)@#lA\x9aJ8,@p\x8c~\xc5\x9b\x1d-@)DZ\xfcR\x021@/`\xce\x84\xef\xf6*@),\x949+r0@\x94\xf6\x0b5\xa9\xc5\'@\x98.c+\xa4{,@\x10\xb8\xe3\x08\x94/)@\xbb\xe7\x12S),1@\xc3P\xb2\xee\x08?+@m\xa7\xfc\xdf+\x040@sf\xdba\xbc\xfc\'@\xf4\x99e\x9c\xfdh,@\xe0\xc5\xc0C\xe1\xfa0@\xfd\x85\n\x0f2*/@\xee\xef\xc4\xa0\x05\x8d0@\xbaU\xa9v\xadg1@\x12\\\x1c\xfaW\xe5&@;\xd9\x17\xb8\x9a\xb51@\x01\x05p\xe8\xbdz/@\x1b\xb9\x03\xc9\x86\x9d0@\xc7\x92~#0:%@\xfd\xa2\x7fm\xd6b+@\xd3\xe9\x98\xcd\x92[+@\xe1\x9c\xa5\x82\xd9!&@\xa9\x00\x1e\x91\xa0\xed/@}\xa1\x19\x0f)G%@:\xd2\xbf\xdetp1@(\xb4"\xb0\xaf\x99(@\xba\xf6}\xce\xaa)%@\x11\xfb\xba\xae#\xee0@\xb0\ti\xe9<{0@H\xa0<\x9eN|-@\\9\xee\xdb\xd9\x8f1@\x9b\x04\xb0|}\x8f-@~r\x0b.G8,@\xfe=\xf5?Z\x9e-@\x9d\xed\xb6\xac\xbcH(@\xc3\xcd\xfe\x08u\x02\'@\n\x0b\xc4)QY1@F\xa4\x92\xe7\xdc\xb31@+\x02\'\xce\xab%1@\xac\\\x04\xac5\x06(@\xfcHO\x8c\xbb\xdf-@\x82\xac\x85\n\x01i-@\xebZ\x99)\xc5\xa60@\x08\xb1\tA)3%@\x1d\x94?\x90\xdb*)@\x16\xca2\xc5\x06\x9d(@\x0e>oo)$+@\x9d\x01\t\xc1\x99\x18\'@J\xc5,\x8c\xce,+@<\xc9\xdf\xcb\xbf\xa7-@\xe6\x8bn\xe1\x05\xf60@\x11Ei\xed\xcd\x930@\x9b\x0bm8"\x80+@\xf3\x8d\xf9\xb5\xf27.@\x8f\x1fu\x0cK\xdb*@\xa7)ev\x0fM1@\xb9\xe0)\xd4\xd7\xeb+@\x8d\x1a\x1b\xa7\x95\x120@B&\xc8]\x19\x0e/@\x95\x8b\xcf\x9f\x12\xa4\'@V\x922\xbfz\xe7+@\xac\xc8\x02\x9a\x8fB2@4o\x7f\x14\x16\xd6*@\x04\xfcc\xd3\x88,+@,\x92\xb8\x19\x15x+@oe\xa7\xf6-\xb2/@x\xca\xc7m\xfa\x0e%@p\xdb\x05\xda_\x9b.@\xb8{\xb7)\x81\xcc-@&\xde\x94yy\xab(@\xdc\xf1\xc5.\x9d\t,@}Y\xd1\xd3?\xbc/@\xda\xff\xebQY\xd9*@\x99\xcd\x93\xa4wr,@*\xd4\xff\xac\x84\x841@\xcb%D\xd0\x1f\x8a0@\x7f\xeb\x1d\xf1"\x88(@\x9d9D\x0c(\xe4,@\x9c\xcd&<\xd3\xe8+@\x1c\x1br6_\x080@\x9a\\\xa3\xae\x95X(@\xbb\nF\xc0=))@)*\xe5\xebg\xd1,@\xb7:\xd4\r\xd3R-@Ss\x98\x1a^3)@\x8e\xdf\x97\xdd\x11\')@\x1c\x9c\xe2Cu\x080@\x02\xe9\xbc\x1d\xea1)@\xce\x14\xcb\xa5U\xe9/@_\xccZ\xe8\xc3E2@\x08\xc1\xd5M\xe6\x1e+@O\x17\x91\x03\xafD(@&\x1c\xcb\xdeg,/@\xff\x98\x1a\xbb\xe5\xe5*@\xc0\t\x98\xc1\xa8R(@D\x82\xe5\xb0\xdd\xab,@\xf7\xa4!O"A0@\'K!(\xf7\xdf*@\x95\xf8Fu\n\x080@\xaem\xdc\xd9\x1d\xa9(@i\x7f\xba\xd6\xd5\xaa\'@\x8cz\xfav\xbf\x11/@\xf9a\xb6\x9bw\x87-@\xbb\x92\x87W\xce\xef*@\xff\xb1\x7fc\x04\xd0,@\x95"A\xf0\xd1\xd6*@\xed\x0f~\x15]\xe8*@\xb38\x91*\xb9\x880@\xdb\x9e\x0byk\xa80@dB\x1e\x05\xb3O(@\xe3@\xed\xde\xad\xe6-@"1\xfa\xea\x80\xc31@\x17i;\xeb\x14\x051@\xd7\xc2#`J\xcd2@\xf4.\xb2\x9aB#0@\x9e%\xaa\xce\xb4k0@\xc0|zg\x10o,@\xc4\xb8\xd7\xf7\xfb\x95\'@c\xf3S\x93\x08\x9c)@b\x93\xb5\xcb\xc1x1@\xea\xccs\xe5\x98n2@\xbe\xb8\x8a\x95\xa9u)@\xaf\xc1]\xa8\xf0\x9b*@\xdf\x9a\xa6\x12\xf6\xc4*@\xc74\xcc(\x8e?1@\xae\x82\xd6\xe2\xe6M-@\xe6\x15\\L\x8d\x94*@\xe4vG\xa77X0@\xfd\xb2\xc0\xeck6/@n\x93\x8e\x06\x9c\x18/@!\x80\x8dOrs,@\xd8\xc5\x12y\xf312@\xc8x0\x809./@\xc5\x81\x90\x1b\x02i(@\x0c\x819C\x80]1@\x03\xe4\xdd.\xc6Z1@\xa5\xbaz\x95\x19b,@\xa8\x10>\x02\xab\xae,@c\x14~\xba\x9c\x10(@*\xc3.\xe6hm(@+uJ\x7f\x01\x1e,@\xe0lZ \x1d\xad1@\x983`\xca\xc9\x9a(@%\x0b\xb8\xb9zl(@\xde\xae\xcd\xbc\xc5"/@\xb9aV\xd7e\x02,@\xa2\t\xee\x8e\x00\xd5-@\x18\x1bV\xde_s,@\x02\x0c\xcb\x90\xad-%@\xec\x9c\x1d\x8f\\T0@\xdb\xaah\xad\xf8H/@\xee\xfc\xd8Uk\x030@\xd7\xb0\xd7\xa9\xa7^)@\x95-\xa2e\x0e\xd5/@\'<\xbb\x1b\x8780@\xf2\xa8,\x11Gg1@&} \x8e\xca\xfe/@ \xf4t;@\x1d2@\xb0\xe8\xf95\xb0\xe2-@\xack\x9f\x1b~[0@0J\xa4\t\xbc;0@\x0b\xee\xe81\xb3!0@\x1c\x07!\x97zt)@2\xb3\xbc\x0cX^/@e$\xbdw\xba\xcf.@~~\xbd\xf0\x16\\0@\x8e\x0c\x15a\x94\xba/@yI\x142\xc4\x19(@\xe3\xa0\xa4\xe9U\xb21@\xce\xf5\xb1#\x05\xb6,@\xa1iqJ\x9e[1@\xe0\xf6\x8c\xf5l\xb11@zE6Z\xf8\'\'@j#.\x12\nc.@\x13\xeb.\xd9-\xf01@\x13f!c\xf8\x9c1@\xed\x87\x07Q\xea\x03\'@!5\x14\x1bP\x95\'@\xc6\xd3\r\x8a=\xd9,@v\xffQ\xdcU\xca,@\xbcCG\xf4f\x7f*@\xf62\xd3\x00(o(@,\xce\x05\xce]\x9d1@$a\xf22\x80\xcc/@\xc4H\xc5jO`1@\x03\xdf9:\'\xa6(@3F\xdb\xc9\xc4\x91,@k\xd5\x8b-\x00>.@O\x02\x0e\xf7I*/@\x06\xfbmq\xd2&.@\xf9\xfe\xed\x8d\xa6\xf5-@\xe4\xb2X81\xaa+@Q\xc1\x8c\xb3\xca\xb51@,GD\xa4\xef\x890@\xd0;>&P\xad,@[\xcf\x92\xad\x9e\x90\'@\x80\x8c\xa5h\x1a72@\x0c\xbf\xf8\x13|\xf2\'@\x08\x80\xacuiq0@\x85\x9a,\xf0\xeb\xce0@\x9a\xa4HA\xe6\x861@V(\\\x8f*\xc7+@\xf8B\x97hN\xeb1@\xca \xe3\x01(c1@\xf9D\x94dS\xe11@{\x8b\x12\xa0\x9b\xae(@/\xed3\x83O\xf8-@Vvy\xb93\n,@\xf4\x02\xd3Lv\xc21@\xdf\xe0\x08\xb1r\xb4*@-\xf2\x87\xf2\x0fo(@\xd5l\xf4\xad\xae\r.@F\xea\x02n\xba\xe71@-\xfa\xdeV\x1d_\'@\x9d\xba\t5\xa5\x8d1@\xfd\x07C\x90\xd6\xe2\'@D\x16\xfd\xcd\xf6S\'@j\x8f\xff\xc3\x04\x7f0@\xc7^\xc5\x9b\x19!(@\xae\x11\x9b]\x13//@\x95\x13\x14\x88\x90\xd31@\xf8l9[\xa7\xd41@\x95gm<\xaa/(@\x1e\x0f\xeb\xc7#\x020@\xb2FY\xe2\xbf})@f\xe2\x83\xaf\xb5\x04/@2\xe9\xd4\x07\x11\x9b*@\xc8\xddm\xe4\x15</@\xc2pq\xcfUu-@nhG\x02\x15}1@=4C\x0e\xed\x170@\xb9aW\'\xda@(@i\x11S\x0c0!.@\xeb\xa4\xec\xd3\xa7Z,@\xc9(\x86%\x8a\x8f+@\xf5\xafb\xb1s\xcb+@JL[\xb5z\xe0)@\xe2 \x1d\x02J\xd10@\x00:\xe0\xfce,)@6\xd1\\W\'\xea.@\xdf\x87:\x83\x00\xe11@\xe0\x800\xbc.\x03+@\x1f[D*W\x14.@\x83\xfa\x835\xa1\x052@\x07\x12)\x15\x96\xd81@Xy\xc2\xa4\xf4\xc1)@\xa9\xc2\xa5\x1b\xd6\t+@I}\xfa\xb4\xe7\xb8,@`8`\xa7\xa9\x9d1@\xee`\x0c\x16\xc0S)@T\'\xb4\x1b\x9e\xd9)@Z\xde|\xd5\xf5\xf7.@\xd2+\x82\xf5y\xd21@\xf5\xe9\xb8\x00\xe8c)@\xb2\x7f8qj\xd3)@8\xc9\xdf\x9c\xe9)-@j\x8c\xcfd\xe9\xf90@\xe7:\xdd\ts\x1c\'@\xc0K\x88[\xf8\xff.@\xbe^\xea\xb7\xcb\xc1+@\xba\xd8\xc1\xf2};\'@\xef\x96\xc5\xea\xe8.0@|\x9d\xaf\xf0w\x0b*@\xc2\xcb\xd8\x8b\x0b\x062@\x87\xe4\xf3\xe1|!,@P\xa9\xd0B"\xa4-@"\x1c*\x9f\x044-@b\xa6x\xd8P\xc6/@\xd3\x83d:&\xf10@\xf9\x84c\x80\x0c\xa5*@\xdd\xfb5y\xcc )@mZ\x9dz\xfc\t2@\xe1\xdc\x97\x007\x03*@\x1aVt\xa5\xb1\xd3-@\xfb\xbb\x82\x0f\xc1\x02)@\xb5N\xd9\xbb\x15\xe5-@\xf1N\xe4(z\x03.@U\xa1\x12\xb5O\x18.@\xc9\x13\x9dt\xa7Z%@\xf4\x98g\x06\xb3\xb7/@`\xab\xd0\xc7\xd5\xd9-@V\xcc\x8fSm\xc9)@H-\x11\xcd\x8d\xaa(@J\xf9\xc3\x90\xd1\xd91@+\xa5\xc5$\x17\x971@q\x12cI\xb6\r.@\n\xfb\x98\x88\xe7B2@\xa3\xa5a\xe1\x98~-@F1a\xcd\xcd\xc6\'@\xdf$C\x160\xfd*@\xbd\xdb2\x0c\x8d91@\xcdz\x98]\x04".@\xb7\xc2\xc5^\\u,@4\xb2\xe4v\x98\x05/@\x1a;\x92\x1d\xcbB+@\xc7\xa2\xc0\xfd\x15M+@\xddy\xc8e\x86$)@FF?}\x1bl+@WA2[\x97g+@\xcc\x99\x08K\x03\x9e/@xp\xf1\x86\xf2\xe70@@\xa9I\xbe\xd6.,@\x8f\xa5p^\x9b\x18)@\xe9*\xb2M\x08<,@\xaf1jA\xff\xa6+@5\x05\xb5\xe3\xa4\xa9-@\xc8\xc6\x9f\xda$5(@\xa1\xfdHg-\x0e/@\x980\xd0#\x10\x1a.@\x80\x04,\xcdL\x8b)@\x18n\x17\xcb\xe2m-@\xc2w\x13\xc2\xc5\n(@yEC\x1b\xbc\x15.@Z\xdd\xc7\x8cK\xf5-@\xaaP\xaf\x8f8/)@MOW\xf6&y)@\xcc\x9ez4\xb8V1@Pw\xb3\xd6|\xbc-@X\x9a\xd1\xb4\x8b\xbb/@SC\xe6\x1d\x92\xf3.@\xfe\xf3\x11\x10\xaft)@h^\xf4\xd6y\xbc-@\xd88\x14\x13SR(@\xe8\x88\x02/\xae\\(@w\xa1\xed\xbb|\x7f)@F\xcd\\0\x96\xd9-@\xf4\xb6\x1d\xab\xbc\xe2*@I`\xa8\xcf\x8ew0@X\x82\xd6\xc0\xbd\xc3-@T\x12%1(L/@\x18D\x8c\x92\xb5Y-@\xb1\xdcmV\xa9\x1d2@\x924%\xe1q\xad%@\\\xd7\xb6\xff\x02p(@\x07!%\xf3\xe2\xbd-@e%$D\xaf\xa3/@_\xf4A.\xb0B0@>\x85\xaa\xf0#\xca1@B\xce0\x8f\x0b\xfb+@A\xe7jr*\x0e-@\x9b\xc6j\xe1>\xbf0@\xf1\xde\x00\x17e\x8a)@\x7f\x82d\xe2\x9a\xc6-@\xe3\xa1\x87\x1d\x95).@\xc9\xe1\x85\x98Ai-@V\x9f\xf1\xe5#L0@\x17\xea7@M8/@zL\x1e\xf63+/@\x80=\xf2\x8b\x13|(@/\x9ba&\xc3\x07)@5\xd5>\xccF\xec&@\xe1\xac\xa0\xa8\xb3\x15.@T\xee\xba?\x1dC0@\x86\xd6\n\xfa\xe5S+@\xf7\xf1\x91[\xc0e1@\xe9)\xd9,\xee\xf5(@\x1c.W_\xc9\xa0*@\xaa\xd0S\xf8u^&@5\xd1\xb2Q@L,@\xca\x8b\x00\xf7q\xb5(@\x061vN\xac\xea-@;sH\xdf\x10\x9f\'@c\xfc\x83\xfc\x18\x01(@\xc5<\xfe\xa5`\xf2+@\x9ca\xeb0:|0@z\x14\xac\x93\xc7\xc6)@\xc6\x1b[\xcd\xd3b)@\xf2\xb8\xda\x86C\x12(@\xa3S\xae\xe2x\xd2(@\xde\x14\xc5rY\xf0&@\x80\x1cG\x92&!)@\x7fDW^\x13\xb8(@\xee\xca`J\x85&0@v6H\x84qW)@\xaai-\x1aC\xd9&@"\x98$^\xc6\xe8+@\xe1\xa5\x98\xe4/\xad\'@I\xa5\xa4E\xd1\x08(@Y\x95"\x7f0S,@6OHB6\x9a,@\xae\x8e\xde\x9a\xcaQ)@\xbcc\t\xdd\x9f--@\x97\x8bY\x10\xb3\xe9)@4\xe7\x82}\xab\xef)@\xfd\x81A\xcdi\x0c(@6A~B\x02E)@\x1en\xde\xb0\xc7\x01)@\x7f\xa2\xd3*G\x90&@\xf7\x8bC\xbc\x08\xaa,@\xd3\x15 ?cq1@K\xd8g\x07{\xe40@\xf7\xbf\x1bF0\xf4&@\xf93\xe8\xcd\x9a=(@\x1c\x83p\r\xf7=)@\xb6\xb5\xed2\xc6\xd01@\xb1BX(F\xa6)@\xae+\x8f\xe9\xd8\x96.@mI\xdf(\xa0R-@)\x18NeH"0@\xe8\xccdU\xe2\x17-@X\xf8=N\xc7\x100@\x96O\x1b\xfd\xe8\xc4,@\xfc\x84\x8d\x8cv\xd4-@\x15\xb4\x8b\xc1\x820)@\xa7\xd06~8\xe1\'@$\x00\xb4k1\xea-@@\r\xa2\xcb\x1d\xf3&@!\x11}\xe2\x89"0@0\xaf\xe6\x88yu)@|*svV:)@\x91\xe5\xef\xbf\x9f?.@\x9c\xa8\x01G\xe1\xbf-@/\x00\xdbat\x82(@\xd0Yun\xbb\x13)@\xdf\xfe$\xf8\xc1+/@8\x0e\x9c\xab\x92\xd6-@9\x12\\\xf4\xa8\x040@\x8e\x94\x90n\xc3\xce-@\x87;\xf4\xb6R90@\x9c_\x1efPz1@\xa9\xdf?\xb5T\xe40@\xa8\xad\x9e\xb5\xed;0@\xcbX\xa2\x06\x8c\xab0@)\xfb\xed\xdb\x19"0@v\xf6\xb2\xe6\xc5^1@\xed\xd5op\xf0\xc3/@\x93g\xd5\x80A\n-@\x9fco1\xd1-)@\x04\xa93\xfc\x89N-@\x08\xde\xdc\xda\x93\xb3)@\x8e}\x1f\xf1\xcbq0@\xa1)!)\x9ei)@\xf1\xf3B\x9f\x96e0@Y\x8e\x94\x9b\xdeI.@`2\xd7\xfc*\xc9*@\x9c\x05\x1c\xbc\x0c60@G\xf71t\x12\xce-@\xe3U\x17\x16\xe4\xe0-@\x88\xde\xfe\xe7;\x97/@?\xb4\xff{7@.@\xf4\xc5/\xda\xcf\x9c1@)\x9dQTM\xfc-@\xa7\x1e\x14^)\xcc+@\x8dDl\xe6Z\x1e)@c\xa5i\x88\xb4\x161@\xa2`\xc7\x0bp1)@\xbbk\xee\x9f7\xb4)@R\xc7\x86\xfd\x1c\xc2,@\xf28P\x1a\xb7\x1a-@_G\x89&}\x93/@{\xe81\x8a\xdd80@\x84\xb6=\xa2\xaeW+@{z$\xc9p\x16.@\x06\xa7#\x06y4(@\xdb\x8a\xa3\x88\xe2\xd9/@=\x19T\xc4\xe0\n.@<s@\xd1\xdc\x1d/@\xd6\xe2\x16\'\x16\xd50@\xa9}\xce^G\xed,@\x05\xaawGX\xe2-@\x19\x9eF\xdf\xae\x14/@\x88\x95\xfda\r}/@_\x9dU\x11G\x16.@\xa2\xc3ebnw/@\xcd\xeb\xbc\xc5\xe5\x0b&@\xdaj\x93\x0c\xb3\xd91@\xf9\x98Bc\x1e&0@H>\xf7v\x86\x110@\xa7\xee\xa8$\xe600@\xaa\xda\xb9,\xda60@\xed\xca!\xb4.\xda(@\xeb\x14\xd4\xe9W\x8c1@\xb6/\x88\x99\xbe\x01-@\xbepXiS\xd2.@6\t>\xa7@,(@\x13\x92\x9a\xe3\xf0\xe8,@\xf9B\x06u\xe71-@\x11\xfc\xc0\xcf\xa0G.@\x86\xb1;b9T-@r\x8f!&rv-@\x1d,\xd4\xb9\x8cp-@M$\xb5c\x83\x96-@ \xf6\x8f\xdc\xbf\xac-@\x14\xe6G\n\xe4\x811@\xc7c\x91\xe7>\xb7%@\x1b\x95\x90d\xa4\x06/@J2dm\xcfy0@\xb6\xc5\x1b\xe7F#0@\xe5\x85:\xe4\xf8\x99/@\x81f\\\xdb\xd3\x0c)@\xf9:kd\x80\xcd+@\xdf+P\x91L?-@\xfdl\x8ds\x910(@u\xb5\xd3\x80-//@\x85\xb8\x01\xac\xa0>0@v\x8b\x8b;\xe1n0@\xb9}\xddFYP1@;v\xbf\xa7\xca\xaa/@6\x19\xa2\xf7\x92)/@0\xd5m$U\xc2&@OH\x06h\x00J0@r1\x90y/\x89/@P/C9\x0c(-@\x86^\xd5\x8c\xac\xc3-@{\xda6\xe6~\x93-@=/\x0f\xacu\x99-@\xf4\x90\xa5\x117\x9b+@\xdb\xfa\xecV\x9eD,@\xac1^\xa2\xd3\xad0@N\x95\xb8\xadJ_1@\r\xbb\'\x92\xf5&0@\xbd]\x10\xff(\x17/@y\xd1\xc0\n\xec\xcc,@6sxl\xa5\xed(@\xe3i\xb82\xcbb/@X\x0f\xf5\xcc,Z-@w4\xe0\xe9k\xa6-@\x14C\x1f\xd3h\x9f+@\xbb/s\x9b\xc7J0@\xd5\x00\x96i_\xc5/@:\x99\xe5\r\x99\x8e(@\xad\xf4\xae\xf6\xc9\xa7\'@\x93*\x8f\x14SH0@\x90Dq\x87S[&@\xf6 \x83\xdb\xf4,,@\x8d|\xdb\n)\xe8%@\xb6@\xe2L\xc5Q-@\xbe\xad\xff \x0c\xf7&@"r/9\x91\xbf(@#c\xd9\x17\xc1~-@\x9dnQ\x04k\xed,@\xd7\xf95\x13\x8a\xd0-@\xbbb\x96\xc0\x85D)@^-x\'\x94!0@P\xdfj=1\x920@Co\x13|2\xef0@5\xb2\x1bM\x88\x1f0@\xad{o\xcfI\x1c0@\x0e\xa2\x9c"\xcc\xaa,@-\x1a\xa5\xaf\xf5\x130@\xadw\xe0\x85\xfd?.@\x1e\'\xf4\xcb\x84\xed(@_Rd\x89\x9b))@\xb8\x8e\x89\xd8N,-@4x\xfda\x1b5)@\xc9\xeeK\xb3V\xea,@*\xb4\xc9\x10\x95J*@\x92C\xb4\xba\xb8X.@I\xacHs\xb0\xd4-@\x02F^\xf8#6)@\x01)(3\xb8\xa6\'@\x8f\xe35\xbc\x86\xee%@\xeb\xdb\x9aXS$0@\xea<)*A\x1b-@\xd8\xaf\xd2u\xec\xfb-@\x06.\x8bc\xb6\xce,@:`j\x8e5R-@\xde\xa8\x05\x1c\xa1\x05-@\xabj\xca1\xf7\x85&@\x80z l\xb7`-@R\x8f\xfa\xa6\xa2\x150@\xe7\x84d\xcb7\xe7.@Z\xa0G[\xd3\xd8\'@\n\x9c\xb3l\\<0@\t\xff\x10\x9d4\xe8\'@7\x91\xfe\xe3\xff\xc8.@\xee-\x86\x96\xdeJ,@\xba\xd4\xe0k\xdc\x142@\x14<\xd2{\xdb:.@FXJ\x7fI\\1@\xf1h\x1b\xfd/\xe20@\xc0\xcf\x90s\xc9l0@\x9f\x90\x9at\x8d\xfe0@\xf3\xe7K\xed\x98\x11+@\xfc1\x0e\x98\xf65-@\'\x9byM~\x7f-@_t2x\xe1}-@\x1a\x84\xb3\xe9\xc9\xaa0@c\xe5\xa6t\xb1\xfe*@r\x1c$\xf5$\x980@\x89\xb6\xfe\x06\x1e\x89,@B\xa9\xce@\x1f&2@Ct+\xce\x8b;0@\x08\x11t\xe1\xacZ,@\xc1Q\x0b\xd9\x06&%@\x9a\x81\xd1\x9a\xe5\x85.@]\xbc_\xfdi</@Q\x9a\xc6\xbf\x17\xb01@~sV\xff\x1e\xf80@,\x91\xbc\xee.b1@\t\x85\xb5T\xbc\x99/@W\xbb@\xd3n\xac0@e\x9a\xd5\xc0\xda%,@\xca\x00\xd0\\%\xc2.@\x18Z\xb0\xa1h\x082@\x08\xce\xd6\xc2\xb1<0@Qq\xab`\xe0\xf3*@\xf4\xbe\x8e\x03pA0@\xc3g,I\xfb:*@\xe8o\xdf\x7f\xa7#(@\x00\xbe\xfc\xa1\xa9\x07-@\x98\t\xa9\x97\xc4\x82*@w\xb7\xa3\xc2\xc6C%@\t\xd4\'\xf9*\xbf.@\xc5\x8b\xe3Y\xbfh1@uam\n\x16U)@LQ3(;\xec1@\xa4\xcf\xab\xfdp\x1e.@\xbc\x16g\x9d\xc3\x90,@\xc0\x03C\xcd_\xa6*@N\xf9\xa2\xb7\xd6\xad-@MU\x1a=|"0@\xb5H\xc2\xb8\xf1\x1e(@B\xe9@~La0@.\xaa\xb0p\x06\x8a,@\x9bei\xb2&\xa4*@\xaa\xfa\x0c\x0b)\xd8\'@eY\x02Gc\x8d,@utt\xbf\xab\x080@\x9f4\x97\xf6f\x18,@\xa3\x8a\x9f\x99SL&@n\xbb\xdfSD_0@\xc2-\x80\x90A-0@\xcfn\x00\x9aUN1@g6V7C\x10/@W5\xb6\xa6S\x11(@ZP\xb1\x9a\xa2s/@.r\x87\x19jF2@\x1c6f\xa4\xf4\xdf0@),\xb9\xd9\x9ec(@\x07\xda\xb0\x8f\x17O1@R\x01LZ\xaa\xc6%@\x9a\x8dz\xa2PP*@"b`\x15\x1d\xcf1@\xf5\x80\xa7\x89\xcc\n1@\xc6FS\xf7\xa9\xb1,@\xbb\xd0\xccd\xd8\xc7/@\xccHk\xe9\xb3\xde,@\xbe\xf8\xda\x9e\xf0\xb4)@\xec+]1\x1e9,@\xe4\xfeJ\xc7\x10\xeb)@\xb5z6,%\x9f/@\xfcw\xb8HL\xfa*@\xe8\x15\xb3\xc2\xed2/@\x8b\xb61<\xeaS0@\xe9\x13\x8a\r3\x1f(@I\x89X\xc9\x9c\x830@B4#6\xc5m(@\x8b\x18\x89$\x035-@e-_~ 42@\x84\'\xe6\xa1\x97\x170@\xc5\xaa\xe3Q\x8ac,@\xfa\xcc\xba\x8e\xac\x9d0@\x9f\x17Dr\xb8\xd51@\xaa1\x16\xfc\xaa\xfa&@#\xc2\x1e\xe6\xf8&-@?6\xac\r?\xbe+@\xed\x80\xea\xca\x01\xaa.@\xf7\xd7\xd7\x0e)62@1\x88.\xf4n`1@\xbc\x9f\xfc\xe6\xd8\x0f)@\xbf\xb5\xf6\xf3\xc8\xfb0@\xde\x9b\xc2\xf6\x8d\x8b0@I\x9f\x80\x1f\xcb\xdf0@\xa3\xc2\x1b\xce\x95\xf2+@\x15u\xd2\x996\xa9*@\x13\xac\x98^\x9a\x1b0@\x06\xf0\xa7\x13B\xfa/@`\xba\xdet;\xec/@#\xeb\xca\n\xc4\xdf.@\xde@.a\xcf0-@!90\xdbzO,@\xbb\xabl)\xed./@\x02\xe9\x83YP\xf70@\x9f\xb1IMN\xaf.@\x91\x85\xe5<qF-@"\x12e\x11?:0@\xa1\x9a\xd0\xadc\xfe/@\x17\x82\xf0r\x1e\x8d0@\xc8~V6\xa8\xfb.@\x1a\x90>\r\xee\x0e)@\xae\xfb\xd2\x13\r\'2@Zl~[\xbb\x8b(@/\xae\x10\xd74r,@\x12d\x97\x88Z\xc0)@\xd8\xb8\xa5\xd0b\x11,@\xf8\x9dZ\x94\xeb\x8f0@\x93\x89\xb4 q\x00.@Vj|W\xf1\xb1-@\x0eOR\xb1\x96\xb0+@J\xaaT\x8c\x01\x13)@\x900\xd8\xc3\xe2>,@\xc0: 5:\x9e/@\x93\x8b)7I\x08,@h\xae\xe4b>l0@\xd9\xdd\xbac\xc5#+@\x91\xff\xdeI\xfd\xe0\'@\xe0Zm\xdc\x0f\xca1@.\xde\x83t\xf1l0@\x03Y\x9a\xeb\xd6\x13(@,T\x1e\xef\xec\x0e\'@\xb1k<9\x91D0@\xaf\xf8\x85|P|0@\xc1\xd8\xaf\xdcB\xae.@:\x9ds\xe8\xa3\x00,@\xdb!\x0f\xaf;\xd6+@m4j\xf2\xea\xda-@\xe3FJ\xd4\xce\xb4(@\xdf\x1e\xe2\xec\xc1\x071@\x99Z\xd4\x05+~/@\xd83\\S\x06\xae,@\x87P\xeb\x15s 1@\xed\xc1\x08T\xc6Z-@h\xbc\x0e\x85\x96\'0@\xf0\xb4\x7f\x1ehn/@\x9c\x88\r&/c,@4\xd7BK\x1e\xc10@r\x96\xabU\x89\xcc1@\xc2,C\x07\x92\xc7/@*R\x1a\xedH.0@\xf2\xc4\xd0\xf4\x0cg.@\xa20\x96MW\x86&@l\xcfL\xbf\x9a\x840@\xa3G1J%w0@\x9b\ttW\x9c\x9b0@\xa1q\x9dx\xa0\x90-@3\x0e9\xdf\xf4:0@\x1d\x16\x88g}\xf5,@\x00\xe0X\x7f\x7f\x9d)@\xe4\xba{\x89\xd4\xb9/@n\xe2\xca8\x1cg.@\xdb+\x19\xdf3\t.@*\xb3\xe1K%\x88*@\'\xb7\xa9\x92#\xcb-@\xe7xQ\x98\xf9\x861@KSD\x8f\x96#0@\x03\x87\xcb\xfd\xc88.@\x9aqF`\x80\xe9-@x\xba_wV\x100@\x95\x8e\tO\xfe\x16%@7\x08^\xf8\xbb\x8e/@\x86\xb35r\x8f=0@\xaba\xc4\'\x8ba-@\xd9${\x9eA\xdb1@$s\xe1N\x7f\xf10@X\xf0\xae\xf8\x86d+@$\xa2\xae*\x81\xa81@U\xe2\xfc":8+@\xf7o\x10\xc9s#0@<\x00n\xea~+1@\xc9\xd6m\xb4\xa2\x060@"\xde\x14Z\xd3\xd0.@\xd5\x02\rB\x1d>0@N\x81\x80\x9d\xf0\x97-@\xc2\xe8\xdb\xdd\x82\xef.@\x99\xb4\xde1]\xbe.@&\xae-\xda\x8cC-@\xc8\xb7T\xd8\x8f\xc8-@\xcd3f\xcf\xe8\xc7(@rB\x12\xbaM\xcd*@\xae\x84\xd6]O\xf0(@\x9d\xfd\x0cZ\xa4\xfa4@\xa7U\xad\xba2\xac(@\x87\xe2\xa3\xb5<\n+@\\\xdf\xf5n\xf5\x030@Z\'\xaa\xa5\xe7\x8c1@E\xb12[h,0@\x0e\xca\xbe\xa8\xcd\xeb*@#\x9a\xaeJk}/@4\xb0\x86\xc3b\x050@@m\xe0lG\xc31@[O\xdc\xe6@02@\x18\xdd\xe0\xf4\x90\x181@\xc0D=\xeb"\r&@\xfa\xdb\x15\xdeg%/@\xd3\x9aK\xf3\xcd\xd8-@\xfcTi\x1d\x05\xbb\'@\x9cVg\xd7\xbd,0@\x80s\xc9\xc3\n\xfb4@\x12%\x19q0\xf7-@\xfd\x99`\x86\x97\xb30@;X\xcf\xf4\xf3\xb61@}\x19\xdd\\H\xbe-@>\x9c\x8ed\x97+)@M\xfc\x9f\xfa#\xa8\'@\xa7\x03\xfe\xb0 \x86(@rM\xd2\x97\xc3\n+@\xf7\xa6\xa1/\x07\x06/@\xdb\xa2\x1fu\x80I/@\xc9\xc4\xa0\x12:\x190@\x13U\x16Q\xf2u/@\x8b\xf2\xde(\x9a])@`\xcb \x02b;+@\xf0!X\x950\xfb/@\x89H\xfa\x82\x1a;0@\xbd[\x8c{\xcf=/@\xda\xd0\xa0\x89<\xc4+@\x9a\xf9:7\x0e\x0c/@\xc6F\x9d\xe7\x89\xea0@)\x00\x8e\xac\x02\x8e,@Y\x16\xce\xcc\n_1@/"\xf8\xb4\xb5\x80+@=\xe8\xf3\x0f\x17\xb21@\xd4\x89!\x92,\xb00@}\xe7\xf3\xe3F\x06.@\xfb=\xa8\xb0\xd2\xee(@\x83\xc0`\x0bk\xf4(@\xf9\x7fN$*_0@\x91\xb7\xea\x06H\xc30@\xbc\xfe\xb05\x9b22@s\xe7\x15\xf6\xe8\xc2(@\x90\xc4>\xa0\xe7\xf7/@3\xaa&Xv\xfa,@aIB)a\r2@-\xf0\x133\xa4p0@\x16\xfe%\x93\xcf,0@\x83\xaa\x03\xe4\xb5j,@\x9a\xf7v\x8c\x89K1@\xdc|_\xbdVr0@V\xb3p\xe4\x17\x0e/@T\x8b\xc6\x04\x1b\x9e+@\xe1\xf1\xdb\xba\xd8\r0@z\xc5v\xb3\x05\x1b/@%\x08\x9dVs\x0c1@m\x0c\x9d\x8f,\x92-@\x08;\x07\xbf@\xef0@\x9f\xa5T\xe8\xa9\x900@6\x06|\xcb+:0@\xcd_zCI\xb8\'@*P\xf1\xd8\xde\xa6&@# 8\x91\xd9\x8c1@\xde\x15\xd3\x8f\x8e\xe21@+\xd7\x80\x05\x1f\n1@[\x16\xd9\xa5\xf5\x8e*@\n\x8dt<aQ1@Z\x15a\x99g\x8a0@H\x80"\xdb\x03\xb80@;\xaaV\x11\xb0@1@a1cB\xe5*0@\xb4\xf7~\xd2\xf5\xf3/@\xbc+H\xdeH\x9a(@\xdf!\xc1%\x1dm0@\xd1h\x1e\x96\xfa\xcd-@\xfd\x11\xabh\xcc\xf7-@\x02\x82\xee\xf9\xf3\xee.@\x8c\xe8\x13-\xf7\x1b0@\x89R>\x00\x1f10@\x9aV\xa1\xc6\x05\xb7*@\xf8\xd7\xeb\xa6#~+@x\x9cB\x83\xf1@,@\r\xd5\xad\x00\xea\x121@i80!\xc1\xaf)@6%\xcd\x84Y\xa31@\x13\xa2\xcf\xea\xba\x1f1@#0\xae\xd0\xff80@\x00\x9a\xee>\xb1\xb81@MVB\xef2\xa8)@\x81\xf0\xab#0\xcc0@\x81J\xaa\xd0x\xac0@R&\x98\x81\xf1!-@(\x8e%\xa4\xc2\x7f/@\xe0\xc5\x13c\x12\x06.@\xb4K,F\xfb\xc11@\xf35\xd4gJ[0@\xf4\x8a\x914\xd0W.@\xb7\xd8\xa3\xb1Q^(@\x89\x9b\xd2\xbf\x1f\xdc-@\x08\xeb(\xca\x1a\x891@w\x8a\x8f3\x19\xf3(@mB\x7f\x96\x16\x8b-@I\x8b\xe5\xb9\xaf.-@\xb5\xb3\x9f\x0655+@\xba=\xf5\x9dH\x950@)\x9d\xef</ 0@k\xedAY\xc2\xf81@6\xae\x99\x0f\x84\x01.@\x8ak\xabG\x96\x9a1@\xf8R\xa7\x91\xce\xcf0@OT\xf4c\xe0\x1b1@\r\xe1\x11\xba\xcc\x08+@\xd3vI\x83,\xa10@!e\xa7N\x95\x880@\xe4}\xdc\xbd\x9c\xee\'@L\x96O\xa7Q0-@\x18q\x95\xa7\x11o1@\xe9\x9d\x8dk\xedz,@\x7f\t$\xa3\'\xdc1@\x1f\xbf\x8f\x1d\xad\x06+@W\x9b\x0b\xdaV\x8c*@\xad\x91\x81\x85C\x14,@p\xd4\x19c\xfaU(@b\x0bt\xc3\xc5\xb8,@\xea\x8f]\xf2\xfa\x171@E4\x95\xd4p\xd84@\xc2\xa69-\x1a\'2@\xd4\xfaB\x9bs\xf6&@\xa73\x90ex\xff1@\xed\xeej^u51@G\xfd\x11\xb6\xf5\xa0.@\xdfo\x9cdI\x160@\xe2i\x81\x0bW\t.@\x0fGHDb3)@\xeaH \xea\xe7)0@\xe9\x0e\xa47\x83\x1f2@\xdb\x8f\xbe\xa2\xe5\xcf-@\x14\xd4\xc9\xdd#\x800@a\x8d\xc9\xa6\x1dV0@+\x97\xf1\x85\xafV/@k\x1fr\xaf\xcf`/@\xc5\xc2-\x02\xe1\xa71@\xfb\xd0\x95`\xf6\x1c\'@\x16^W\xdam\xeb(@E\xc3\x8c\x1c\x9c\x9f+@\xdfHJ\xe2W\xd8&@5\xe8H[\xa1@,@\xb4,\r\x80\xae&(@jS\x87\xd12\xaa0@\xfc\xcb\x88\xa1\xc2q,@1\x8a\xe2\x82\xf5\x88-@1,\x0e\xed\t>)@\xf5\xb3\x9e\x7f8y,@\x9a\xc5\xbdC\xa8\xd40@\xc5\xf6\\\x1b\xf8\xd41@S\xb4\x17\x10\x86\xe01@\x85`\xf4\xf0K\x1c.@\x11\xb2\x80\xfe\xe2\xdb/@\xd1\x86&\x9b\xf8\xee(@\x03\x08\xa3\xe3v\xd50@=\xfe\xe6L\x0b\x1c0@\xcf~\xab\xae\x06\x810@}\x9eg\x177Y/@\x08\x9b>X\x94l/@U\r\xdb5\xd5{&@P\x8d\x97\x90i\x1d)@z\xad\x96\xe4\x88\xbc\'@3E\xfd\x81"\x140@R\xe5\xf7\x803.(@f\xda\x18\xbfg3,@\x80\xda\x11\x8b\xdb\xbb,@nE\xee\x05\x8di/@9"\xcf\xb7\x88$1@DZ\xb6\x8d@\xf8.@\xcf\x1e\x8dw\x0c\x1c1@\x04:c;\xea\x1f%@\x12\xfaV\x9a\xf4\x14.@\x92 \xe4GZ\xa40@y\xc6\xc9z\xbf],@<L\xd1\xae\xef\xd00@\xc1\x00\x16\xb6\xb3\xf8-@\x87\xd9\x1cw\x02\x170@\\`\xdf\r\x8af1@\x97\xf7\x19\x81\x97<,@\x15\xa7\xf0\x99\xa3\xb70@\xc0\x8b\xbbv\xc3^/@(=\xf7\xa3\xe6\xb0*@\xf0h|p\xdd\xd8.@\xa4\x8bO\x16\x19V(@\xfa\xfc\xcf\t\x81\xb9/@\x84\xc9$\x0f\xc4\x120@\xd8\xf0c\xf0\xa1 -@\xb3\x81\xca\x1d\x83|%@\xb3\xed\xb8\x96\x00\xb0/@\x13\xe8\x17\x17\xdbW)@\xf6 \x92\x16\xf1\xd3.@\xf6\x8cC{\x04\x97-@\n\x16\xe6\x03E\x02&@i<5\x10\xa2"&@fP\xcb\xee\x01\xd5%@t\xa1\xc9\x81YZ1@\x08\xf0L0\xbb\xe8(@\x14:\xb0\x1e\xc3\x1a/@*\xd4\x8f\xf8@3+@\x92 \xc4\xe6\xb4\x90,@ \xf5uIR](@\xdc"u9\xbce&@\xbbq\'\xe9=\xc5,@\x9c* \xea\xd5>)@fg\x87\xb5\xf0\xac0@\xe4uxd\xec\xc3.@vN\xe8\xbeJ\x95-@Y\xe3\x8f\xbbq\xf7,@zTw\xcf\x0c\xc5,@\xb8\xf9\'e\';,@\xaa\xc5;gF\xa3\'@\xfe+\xe5\xc7}d1@D)d(H@0@\xc9[~H\x9a\xd3,@~\x93\x8c\xe8\xb18-@\x082\x01\xed2\x100@=\x01\xb2\x7f\xb2}(@c\xa2~\xf9\x08B(@\xe9?V\xe2:\xaa1@\x8a\xd3\xc8\xb6;\xa30@\x89\x18\xf8\xd6c\x01.@l\xb2\xee3\xdf\x030@\xa4Ou\xaaE.)@\x84\x94\x84\xd5\x08\xaa0@\x03\xe2\xd2\xc7\xc4\xdc*@W\x99f\xf8\xea\xbf,@\xa3u\x1c!y\xc1(@\xd4\xa5\x10_\x1b\x1b+@\xcc\xcb\xca\x93[\x14+@\xcawP\xaa\xb2_*@NU\x0e\xa9>U*@&m\xc3\xea\x96\n0@\xe3\x83\xabeoJ(@av\xecVUO&@\xca\xd9\x8aC\xc7\xe0/@|+L\xca\xda\xd2(@]\x8e\x1akc\xf1*@\x1d\xa3\xb4\xe7\x94\xba/@\x04O\x99\xdcw\x1b+@k~\xf2\x152O/@\x1b\xba\x9b?\x9a\x84*@\xcd\x88H\xf9ck*@\x14\xc0@,p\x94/@\xf8\x96Ke(\xa9*@\xfb_\xe4t\xcc\xcc/@V\x8c\xe9\xf8\xe8+0@\x96s\xacf\xd2B/@}\xf1\xeb\x1d\xe3\xac*@B=\x01d\xa5--@]\xb5\x8b\xc6\xae\xba,@\xca\xeaA\xb1XY,@\xf7\xfe[\x08\xdfz*@\n\xde\xd9\x0c\xd8\x1a+@\xb4Z\xb4l\xb9\'0@\xe2\xe1&\x01\x87\x81/@u\xe4f7d\xfe*@\x84\xdd\xf2\xa1\xb9\xa20@\xe2wJe\xcbf1@\x80\xe2\xf2\xe8\xb2L)@FAE\xf0EI(@D\xeeAt\t\xfb*@\xf6JJ\xfb_w1@\xe7S\xb4\xcc&\x1b*@\xa1\xac\ryu^)@\xbc\x03#Rf;)@F\xe9\xac\xb6|Y,@\xce7\x8bx_\xe3/@C\x8cX\xb0\x85\x05+@\x89\x99T\xdd~\xc1+@\xd4\x95>\xae\x13\xc2*@\x97\xe1\xb5\xbe\xf8G/@\xddhI\xe2G\x98+@Ng\xb8\x92!\xc9*@\x04\x83?\xee%\x040@z\x8d\x87\x8b\xd7h-@\x83F\x86\xa1s\xb5,@\xfc,x)t\xde1@/\x84\xd3\xd5\xf2\x11+@\xf0\xf4c\x15\x05O&@\x13\xb3\xca\xbb\xeaH,@w\x9f\x19\xc9^\xd54@\xaeT\xf8\x1f\xca\x9b+@T\xdd\xdd\x88?\x1c+@U\xe2\r"h\xbb*@\xa1l\x08\xefOw,@\xcd\xb1\xc2\xab[D1@\xfbl\x94:\xd5\xa3-@\x8c\xfb\xf0\xf6\x0e\xf6*@\x8c\x19\xb1_(;,@\xd6\x91\xb3\xf3\x17\x84*@\xf7\xa1\x82\xcd~\xd1(@\x83g\xc6,I?1@\xccZ\x86\x9e\xe6\x0e0@ga\xf4k0)1@\xc2\xd6\x91VO}*@\xda\x1c\x0bX\xed\x9a-@o\x03h\xb0,\xf4*@\xdc\x1b\xdd@\xf9\x9f0@n\x19i\xd4\x88h0@\x0c\xe9\x0e\xb0D4,@\xb7\xd2\xbe\x17#\xb8(@\x1f+}\r\x01g*@\xfc\x9a\xe3\x04u\x1d0@\x05\xa6\xd6\x991\x150@\x8a,\x00\xbd\x9d\x16-@\xe1\xf9\xf4\xcc\xa1\xc1(@\x8f+\xd6\xc1J;+@\xffV\xc8*|E,@%Q\xd5\xdc2\xde)@\xe73\x9b\xe2\x7fF)@R\xb3\xda\x1c\x1c\n-@\x8cS&D\x85\x051@\x9e\x97\xc4\xce\x1a\xc3*@\\\xc3\xb1\xc6\xa60%@\xcdf\x05\xe9\xa2\xe2*@"t\x86\xb7z\xfa&@\xf8k\xaaH"M&@\x02\xb4\xb4p\xa4\x10&@_\xcd`fH\xe21@\xb2c\x8d\xf7\xce\x8b1@\xafDKlF$(@9\xecW\xc2\xb0\x92)@\xed\xf8`\x825\xa01@\xd6\xdd\xff\xc3\xe3I0@\x11\xdd.\xf4\x1f\x83)@#:\xca\xbd\x15\'0@\x9d~y\x10.\x0b0@\xaa\xa3\xab%\xbac)@\x88\xfb\x10\xc7W\x16/@\tia7d\xf0(@\x9f\x8e\xb7\x170\x801@\x15\xb0\x1bu\x19\xa1(@\x87P\x08b\xf2\xa4*@C@\x81s\x197&@\x89&\x91\xdd\xf09%@,\xe4\x07\xa7O\xf8\'@\x1bcD\xa3\xd0\xc5*@\xe1Y\xf4\n[-,@\xde\xf4\xd0Q\xe3\xc90@\x7f\x91\x1e\x0ed\x90*@\x80\x8cp3\x90\xab)@\x8c\x94\x81\xdanM)@y\xaf\xb7,=y1@\xa8\x8dC]1*&@V-/\x82s\t)@\x88\xc36a\xd5\xc40@\x95\xce\xcbA\xa8\x04/@\xe3\x17r\\k\xa9\'@\xdb\x8b8\x1fq\xef,@.\x14@O\x86\xbc0@qm\x83\xc3U\xca(@\x02>\x7f\xdbx\x7f*@\xbb\xb9\x914\x83\xc00@\r\xbb\xc8z1\x88*@\xb0V\x1f\xee\xd5[+@\xe5\x04\'\xda\xfe\xd61@@\xb3\xdb\xc1\xc7C%@4Vr\xff\t\x880@>Ls5O\x930@9\x87\xe5\xfb9\xd5%@\x0e\xefh5\xc0\xe01@Hn\xdf\x94\x1d&%@\xce\xba\x8c\xf9I\x84(@J\x95\xff\x03`8&@+\xdbI\xefO\xc0%@\xc0\xe0=$\xa4\x16&@\xfd\xd5D/\x00U&@\x99\x0c\xb6(\x96\x18&@/\x01+\x16\x8c\xdf%@6\xb9\xa1\x1d\xdb\x08(@\xf1-\x96\x0e\xa4\x00,@\xa2\xbdH\xea\xff\x0f,@\x03\x86j/\xfe\x931@\xf4\x90Z\x18Z5+@\x1dQH\x80\xaf\x1d,@\xc9r?]\xa9`1@\xc7N\xd2\xa1\x993%@\x936\xf5\x9d\xcc\xe4%@\xef$\xdd\xb4D*(@\xf9\\0\xbf\xd9#+@:\xa9\'\xa1\xe4|-@\xe82\xdd\x0c\xf5\xd0(@\x95G<\x03\x8d\xc9(@Xy{=(>,@\x96\x85V\xc3\xf7\xba)@\x10:^\xbc\xef\xcc%@\xd2\x1bp\x94B-,@,Y36\t\xdb1@\xe2y5/\xd4F%@\x13c6\xd8\xc7\xf4%@\xbf=L\xfc15+@\xae\x8b\xcd|\x8dU1@\x0eC.\xacq\x9b(@\xbb\xa2\xcfu\xdd\x13\'@ @z.\xab\x17&@\xc2NN\xc0U\x0c&@P\xaf\x98\xbc\xa9\xd8*@U\xbf*;\xfb!+@\xac\xef\xf1f\xd290@\x99m\x0f\xff\xa6A0@DnGG4\xe2\'@h\xab\xed\x1fs\x10+@=\xea#th\x1e+@\x8b>\xeaW\x03\xef+@\x18d\xb7\x1a\x1e<0@\xbf\x83\xd7\x1b\x03\xda*@r\xc6S\xba\xff\xc0%@\x1d\xbe\xbf.W\xc8(@$\xaa\x96\xd4\xb9\x02)@\xf1\xfd\xf2\xa3\x0e\xe8+@\xa3~p\x17~*+@\xbc\x10\x05\xe3\xc2\x8a+@\xf47\xb5\r\xfd\xce%@\xb0\xb4\xec\x8f\xc4\xc7-@\xc5f(&\xe6\xbb,@\x88\xd28\x02\xcd21@\xac\xb4\xe4\t\xb5.1@\xfa\xa91\xff\xef\x1f+@uh\x9b\xd4\x00T-@\xb5+\x93\x9a\xea3)@\xf4\xb8o\x99(%)@\xdd\xbfq\x9fFG/@<\xcc\xf1\xea\xfa\xe9\'@75}\x90\xee\xd9*@\x94\xf1\xd4\xde<\xdc1@\x1d\xfbp\nw\xec*@\xb2\xe0g\x9a\xd1\xcb*@E\'\xc4l91+@\x8bk\x9bR\xf6\xea%@\xa9\x9d\x92\x1ei{(@v\xf48s)\xe3/@\x064\x13\xfdw\xdd(@\x0ej\xfb\x86\x96\xe7+@\x93\x9d\xbf\xa0dX(@R\xb1,\xf0\x13\x0e(@\x94\xa5\xb1\x96\xce@0@\xfb\x8a\xa6Q\xa5C0@o\xd6\x82%\xe9\x90\'@R\xf4\xdcZ\x98\x18+@\xe9\xd8\x06aV{0@)$uJ>!2@u}JY\xf3[/@\r{X\xbc\xb2,1@\x83\x17o\xac\x93\x1e)@\xbd\xa8\xd5\xdf.C0@\x94\xbb|\xa2?+)@\xfc\xc2<G\xdb60@\x00\xae(\x84c\x18/@\x06\x06\xf20\x0f\x89(@LD\xf1N\xc7i(@\xcc\xd0\xdb\xc6\xf6@(@\x1f\xc3\x1d\xba?\x19)@\xb0If[\xb7]0@\xe5d\xa4>2W&@\xab\xd1\xbf\x06/[0@\x15\x9f\xa7\xa1\x98\xe5*@D\xc4)+\xa5\x19)@\xc7(\xd5F\x07](@\x8c\x1f\xa8\xf5H\xe0*@:\x8c\xff\xfd\xac\xbb0@=\x96h\xad\x15[0@\x16\x81\xd9\xc0\xe6;0@bT\xf2k<\xaa\'@\x15a,W\x86C(@"P\t\xa5\xf4 0@\x84\x8c\xf9\xe0\xe1;0@\xb8\\l\x1f\xe0\x99\'@\x92\xf5\xf4\t1\xcc\'@\xf1\x8d\x1b\x00\xda!0@D\xfd2\x8f\xc56(@tM\xad\xbb\x16\xee*@WM\xdd[f3&@s\xafu\x07\x03A0@\x8e\xe0w\xbf\xd36/@\x0c\xadL<\xa8\x94/@\x04\x88DT\xec\x04,@\xac\x9a\xc3\xff\xe0\xca,@\x9d?\xe2*/t(@l\xc2\xee_s\x17(@\x17\xf1\x1d\xc9_c/@\xb6\'>6\x1f\xd7*@)$\x15\x9a*90@\xf1\x97\x99\x9d\xa8\x90.@\x8e\xc1\xf7\xb6\xad\x08,@\xe7\xb7\xe0\t\x80M(@\xcd\xcfF\xc5)\xde.@\xdc\xb6\x14[\xed\x142@\xc6\xb9\x89v\x8f\x9a.@\xdf\x1bJ:\x9e\x0f,@D\xc5S\xa2O+&@\x0f\xa6\x85\xd3\xe5%)@E\x02>\xb5\x18\x821@\xce5\xa7\xd3\x98\xea0@\xe1\xcfT\xc0\xc6\x98\'@\xe2N\xde\xddhi1@G\xbb\xafs\xe9\'\'@\x02S\x1b\xea\xdd\x9c)@\xdb\x04\x93\x9d\xd5\x94+@\\m\xd7\xb3l\x9b0@\xa3\xa8\x94\xa5\xdf^(@\x1b\x8b\xe6 #\x02(@\xcf\x0c\x04<\xe0\x9f&@Y\x8e\xdd\xfb\x85\x80/@<\x81#\xde\x06\xce\'@L\xa9\x95\xce9\x02/@.&+\x93L\x0e/@\xb8;T\xa19\xa1+@\x18>\xc0B\t\x8e/@\xe1 M\xbf\xdd2(@\xbc\xef\xfcb\r\n(@\xd8\xe3=\xffZY1@\xd1\xf4\x10\x10@]1@7\xa9\xa5\xb6\xc8K1@+\x03\xf8\x17v\xc9,@r\xf6\xa3\xbf\x13@(@d>\xfeD?V&@\x80L\x938\x03F1@\x7f\x95\xe4\xc9\xde"/@v-T\xae\')&@}$\xae\xcf\xb6\xd0,@U$\xc4\xe7Kl(@\xa7\xc4\x86\xb7\xb420@s\xd7Z\xb49\x7f0@u\xe8\n\x87(\x83/@1\xb9\x86V\xe9\x12,@3}x0]m,@\x83\xe2.8\x85>/@\x13`\xf5z\x9eG1@2\x9b\xc2\x9c\x8e\xe1,@\xfd\xe7v\xdd\x19\xc6,@\x050a\x0f\x03\xb61@P\xe6\xbeh\xc9\xb2,@4\xf4\xf0B\xb0\xed,@\x12V\xbe\x91\x99\xeb*@\xdc\xf4\xf9Y"\x05+@\xb9\xed\xa3\x89i\xb71@\xa4?\t\xad\xc0\xea+@K\x9bv\x88[\xf6,@\xb2\xb2ud\xa9{0@{\xb0\x9b\xeb\x88\xdf/@{Kmt\x17w)@\x7f\xac\x84P\xe1\xc5,@\xf6\xfdh\xe4G\xd0,@\xa2\x12\x1d\x85\x8dz+@\xc4\x8b\xfd}\xdc\xfd&@\xfa\x80h1\xf2M1@\xbf=\xb3.\xd8\xc5*@,l\x0e(\x00\'&@\xf3\x1d\xb9\xe09C2@\x16\xafS\xe2t\x050@\xbc\r0\xb3\x97\xf2/@Y$\xb7\xbfw-2@8}Z\xfd\x13\xb1,@\xa3\xf6\xe5`h\x8a0@\xf4\x1bw\xd8\xf5")@\x86\xcc\xdf\xce\x84V/@\xfd\xffTv=\x191@\xb3\x82\xfe\x97\xec_1@ }]\xb2\xe1\x012@/iw\x83\x18\xfe0@Vk6\xa1\xbdw,@\xad\x18\xb9\xaf\xc1$1@i/\x87\xc6#\xe4.@\xecc(\tF7/@\xcb\r\xdfeq\x13/@F\xce[%\xe1\r/@lA\x990$\xc11@7`\xc9f\x86\x051@\x15\x02\x03P\xa0[1@\xe7ds\x01>\n\'@\x7f\x10\xd7\x15\x80r,@i\xe7\x19\xab2\xa3,@\xf8\xcd\xe5\xe4\x91^)@\xc7/\xde\x80\xa5\xc11@\xa5$\x8c\x11/\xd7+@\x1c\xfa\x98\x9d\x19\xb1,@\x0c\xbb\x9f\xea\x85N1@\xf3HUjT@1@\\\xfe\xeb\x9d\x7f\x9a,@z\xa1V\xd40\xa7-@\x89@A@\x8b61@\x0e\xbe>\xa1;6.@%\x15G\x8d:\xad1@:#\x87\x1e\xd0\xbb1@\x96"c\xa9\xc7\xc71@\xf9<\xae\x16<\xb21@8w\xc7\xbe\xa3\xb1(@x{\xccin\x12)@\xd1\xa0\xa8o\x06\x90,@\'\xd1\x82\xef\x00\xb31@\x13W\xa3v\x0c\xab+@y\xdd\xf1\x06\xbc\xb6.@\xcd\xa7,:3\xf71@v^W\xe3`\x9d1@\xa1\xf9\xaf\xe5\xd3\xd21@\x17\xc7\xfd-K\xf4-@\xb2\xf4 \xca\x88\x052@\x80LC\x93G\xd8&@,8.\xf9\x81\xe21@\xbdY\xf1A\x14\x901@\xb9d\x19?@\x1b0@\x9c\x83\x1cev\x150@\x04z\xbd\xa9\x1d\xd4/@\xd5\xa8\x06G\x98\xc8+@\x19e\x96]\t\x9d-@\xcah\xb0\xb5\xee\x821@=~\xf9\x1e\xde\x08-@/\xee\xda\xc5o\x0e0@mP\x1f\x80\xad\xd41@\x8d\xad\xdd\xe4\xfa\xda0@\xbbo9\xc66\r.@5&5`\x9b\xe4+@H#\x03\x89\x99\x152@>\xb5\xd3v\x99l(@V\xe90e\xd6\xbb(@\x8b\xa9\xec\x1a\xbc\xe0.@\x92\xc4\x14\x02\x12\xc2&@1[\xcf\xaa\x11\xd21@%l8\x82\xcf](@\x01d\xe9\xe6N\x07-@>y\xba\x95\xac-0@\x8c\x9e\x12\xd4\xcf\xb81@\xafW<QE\xbf)@\xc1a\xe2\xb9\xc0\xa4,@\x88~\xf5\x8f\xd2\x7f/@`\xa9Ah\xa8\xbf1@/\xef\xa8S5\xe00@\x87(K\xf8|\x190@?\xcb\x98R\xf9\x96/@\xc2\xa6\\\xf1/\xa9(@\x04Z$q<\x10-@L\xfe \xe9\x9e\xdf1@<\xfc\xdb1\xd1\xe30@<\x04EK\xcf\x17.@\x88\xc5K9f\xe01@\x96Y\xfe\x88P\xa61@0\x91<\xa9\x0e01@\xc6\xda\xdc_\x84\xdb1@\x18\xa6g\xc8(+1@O_\xf2\x10\xb1\x15-@\x83\xd94o\x87a1@t\xe2D:\xdb\x0c-@\xd1\x15\xb6_\xd7\x03/@\r\xcb(\n\x87N-@]z\xc9\x02D\xcd1@\x01`6\x06\x11\x9b*@\x00\x03:\xa8\xf1\x0c-@\x8a\x8ar\t\x90\t.@R\x83\xd5\xe8O\xaa1@\xcbZI\x1a\xd0)/@\xce\xc3\x88*V\xfc-@}\x04\xca)\xf7\xf41@5\xf3\xe4T\x9a\x83/@\x7fs\x03\xcd\xa3\xc3/@\xae\xb9\x00\x12\xbb\x062@|\xb9o\xb4\xbdC.@*\x1a\x06kBp-@q\x03\xfb4\xd3i-@\r*s\x16T\x1e\'@\xae\xb7\xea\x9b\xb0O-@\x8c\xa1\xc9\x16\xb7\xe6-@\x07q\xf9\x07\x10V-@\xe0\x1f\x14\xccc\xb7)@\xe2\x1c\x98\x0e"\x06-@\tO\xab\xaex\x13.@,\xff\xf0\xcd\xb040@\xd4\xc0\\\x1839.@\xe4\x1c\xc3d\xd5%)@\x89Wp^`\xc7)@\xc11\xca2\x81\x9c/@\xf6\xb0\xbbL\xa6G-@\x8d\x1f\xd9\x1c\xcdI)@x\x04%\x01M>,@\xbb*mVt\x07.@\xbc\x84\xd4H~\xef+@otL:\x05\x9e1@>\x13\x94H\xa5\x950@\x1d\xb1\x9d\xcc6b/@\xc0\xe0\x1b"\xe0\xfe-@B\xbf\x82\xd0t>.@y\xaf\x8cE\x83{0@\xa1x\xb2\x94\xa2n-@\xa7F\x10\x8dVR-@_\xd6\x9et\xeb\xfe-@\x15\xda0\x96\xef9)@\x88\x98\xa7\xb4\x8e**@\xdd\xc7\x90~\x16\xee0@\xf7\x8a\xc0W\x92p0@;#:\xe4A\xe6)@\xff\r5:\xc0\xd2/@.\x82\x1c+;\xed-@\x99u\x07\xf2\xa6\xde-@\xce\xd0\x19[j\xfd)@\x92H\\\x8e\xbe\x0b*@n\xff\x1f\xab\xab\xe6-@\'\xa7\xe9w\xed\xb2/@\xf6FR\xf8\xb7\x1c,@\xde\xf1\xfe\x1b\xf6C)@+\xbb\x07\xd7\x80\xe8-@\x7f\x04$T\x8b\xb1/@\x19\x9b\xf3\xbe\xa2\'.@<\xabj!\x03m-@V/|\xb3W[-@\x8e#\x98?t\xa6\'@\xf3\xa5\xcfu!\x13)@\x01\\\xb2|\x82\x950@\n\x8f\xc3\xe8\xc7\xe7-@\x1b\xe5\x0f\xadd\x16)@\xdf\xe1eM\xc0\xed-@\tU(\xe9\xf5\xf4/@t\x9a\xf1\x0f{b/@}\xd2\x12\x16y9)@uMii\xb5\xd1\'@*\xa0t\xda\r\xa20@m\xe3A\xe8H\x920@\x8c&\xa3\x86pd1@\xc3\xb0\xd6\xd9w\xfd-@\x93\xd5\x07\xa4\xc0\x8f&@\x1d\xf2\x94\xdf\x11%)@\xdd\xfc\xaf\x10\x98-0@\x96B$bL\x981@n8\xbc\xc9\xdc\x8e0@\xaeI\x89&K\xfd/@\xf9GE\xbd\x8651@\x15X\xc7\xd7\xe8\x88&@\xf2\x0c\xfb\xfc\x16W+@\xef;k\xdd\x00q/@,\x1eup\xc0\x0f+@\xee\xd0\xa0\xc8\xdf\x16+@1>\x95\x89\x93A+@\x90v\xa2\x18\xa9--@\xfaLp\x88\xefm0@\xe8M@-\x07\x190@\xe2: \xc2\xd9\xa8,@\x81Qaa\xeb^1@\x01$gUC..@\x0b\xf0\xcf\xac\x9b&(@<\xf4\xec4\xd4\x06-@\x96\x1c%\xeb\xb7d0@\xc88\xbb4*\xed0@\x8d\x9a\x9b\x1b\xc5\'(@\xe8s\xe0\x02y(-@\xa57\xd7\xfaP4(@\x07\x1a\x00\x92\xc33,@\xcc\x01.\xf3\xbf\x9c0@8\xbb\xa1K|\xe3-@\xe7}\xab\xe4b\xb5*@g\xa8\x9f7VD)@\xef]\xe8H\x82\xfb.@\xc2\xe3\xae\xee\xc700@\xd1I\xe4f\x1c\x960@\xa2\xf7\x16 \x94\xce0@ \xfe\xdaO\xd5S,@> gh\x1f4)@V\xe6\x80\x92\xd0\xa40@\x07:;\x96\x0c\xf70@"\xe0\x85\x186\t(@\xe3\xaaN5\xe3--@\xf77\xa5\x8d\xb9\xd90@\t7\xe7m\xa8,0@\xc1\xad\xa4\x1e\x95a0@\xef\x84\x19\xc9\xb8\xbd*@\x06\xbbr\xc1Hs0@\x19\x03\x85\xf1\n\xcf0@\xa2K\x8dkTe0@\x0f\xfb\x87\xfe\xa8\xaa0@\xe4\xea\x8d8\x9d?-@\x06>\xb3\xe2\xc7\x080@\xfb(\xf9\xddCR,@m\xc7\xcd\xee\xacS)@\t\xdb\xdeC\x876)@W\xe9\x05DA\xd7-@\xe7a\x14\x0er\xaf0@\x18\x80\x14\x84$\x0b.@\xbcsK\x08!\xe4*@H\x03x\xcd\x06\xc4-@\x90\xde\xde=\xe3p(@\xba\xa0u\xc9\x90\x070@/$e\xfdy\xb0(@\xd04P{6x)@O"v\xa6[\x12,@\x7fN\x01\xd0u\xf7*@\xa7\x89\x04\xa7\x1e\x17/@<\x1e]\x11"\xd92@T(V?\xf2\x87-@\xe1\xa5\x98\xe4/\xad\'@T\x95\x82\x0c3k0@\xa7?\xa7\'Rt0@<G\xd1^\x85((@q0S\x88z\x94)@\xfb\xc3VS8\xc2-@\xc6B\x8e\x15(L0@\x8e\xd0\xf8\xd3\x82I)@\xb6K\xe6\x98\xba()@\xf9\xa4h: w0@\xd1\xcc\x8f\xab>\xe1/@G\x95*D\xd9_1@\x1aq,\x02\xbb\xe90@`\xfb\xd0h\\\xe4+@\x00[\xd4p;#+@\x0e\xe0{j\x83%,@t\\\xaa\xc1;\xb1\'@\xf0\x1c\x9c\xbc\xbex+@\xfc\x03\x1d\x11\xe3\n0@To\x01\xa3\xdf\x110@\x9d\xd9\xe8\x96\x88\xdb+@G\xe8\xb0W\xfb@)@i\xf2\x93\xcc\r\xad\'@Hf\x0e9A\xb9\'@\x06\xabJ\x10\xb5}-@\xde\xb8\x1f\xef\xcf\x06(@\xfc\x81)\t\xd0\xb2(@\xae\xb0\xf8\xeb\xb4\xc8(@84\xdf\x8d\x03\x96)@\xf3\xea\xbcc^\x1b0@\x01\xad\x7fk\xf5\xbe(@\xb4\x87\x7fgS*,@\x01\xb3\xd7\x10\xa6\x84-@P#\xee\xf9\xd7\x9f)@\xfc,\x16\xa0\xbbe)@\xba\x10\xbb\x99x\x12(@\\\xdeeo\x83\x070@\x00\x87\x13\x18\x9b\x84-@\x8bk\xbb\xfcG\'+@\xe1h4\'8\xc01@\xa9y\x13\xc9\xc5\xc91@\xacs.3S{&@\xa6\xfb\x15\xe2>\x800@\xb5\xed\xc5\x1da\\0@\x8e\xa2V&X\x14%@\x81U\x1dPh\x8f\'@\xaa\xf3\xbd\x7f\xac\xbe.@\xf9\x9d\xee\xe1\xf4\x1b,@\xa0\xf7\x14/\xbb\x030@\x18\x99\xd2i\x19{0@\xc5\xb9\x05l|\xa90@\xdb\x1a\x90YFk0@o6ank0,@\x19\xd5\x89{\xb7w0@\xa7\x9d\x9c\xef\xef\xd1\'@\x9c\x07eH\x1f\x7f0@B9m\x8b`\xd0(@\t%\xd2\xff\xee\xb60@\xcar\xa5\x1e\x868+@U=\xad-Q\xfa/@\xea\xe4\xa1\xd3u_1@\xb9\xb6\x96\xb5Q\x9d\'@\xe4\xe26\xc8\xb37,@\xeb\x87\xa2\xdc\xe2`+@\xeb\xd2\xfe\x87\x07\xa3\'@\xce\x8f\xed/\xfe\x16%@\x8bMH\xedG\xf3+@N\xb34\xc5\xb43/@\xc2|\xd6\x10\x1c\xd60@\xf1\x9eU^\x19\xf4)@\xb3\xe7\xed}\x89\xba*@\x04\xf1\xe0mj\x13(@7|\xd2*o#0@U\xaa\xaeL\x99\xb7-@Q2A\xd4\xfe\x91\'@\x99i\xf4\xba\x0b\xde1@g\x89\xaaG8)%@G\xde\xb1\x98`\x1d0@J\xcb\xfc\xa4=\xde(@?5\x7f\x0e\x08\xaf0@\x03b\xf4\xd8\xb7\x8e0@\xe4\x01J;\xad\xc2/@\xbe\x8b\xf2m\xd0\xa0-@\xae\x16\x86\xe3\xdc+0@\xb4\xbc~\x90\xf5&0@G\x8f\xc6\xfe\xe8Q&@\xcbU\xb1\xe7\xde\x8e0@E\xf5\xa2x\x01\x931@ f\xb0\xc2!z0@dx\xc0\x92\xaf\xbd0@\xb6\x03\xae\xedt\x900@:\xf1\x874\x0f\xd7\'@\x1c5\r\xcd\xa0\xa9-@M\x0f\xfd\xab\x15\x1f+@\x1d\xd1\x90xVS+@1\x1d\xb4\xb7 \xd2/@\x1d\xe4\xd0\xbeJ:0@\x98\x10\xdfc\x8eE2@\xa5\'%<:\x830@#\x12d\xec\xb0\xa7+@P\xfa\x06\xd3ov1@e<\xe7;\n-1@\xbd\xc8)A\x1bs0@0\xe7\xd00\xd5\x151@\xf4F\xc9\xc1\x99\x7f0@\xd81\xabv\x95\xdb\'@P\xe2g\xc0\x0ci*@\xbb\xd8\x11>i\xe8+@\xba\xd9\x7f\xbd\x08\xb10@\'\xcb\x93\xf6\x7f\xad*@\xb1\xf4H\x84\xba\x120@wPF\x16\xa2\xdc,@\x98\xdb\xa8g\xbe\x101@P\xbd8\x11rL0@\xe2\xe5\xe5\\\xb8J+@\x04mUB\xa7\xbb0@[\xfa\x18\xda&\xb00@t\x7fw\x89\x1cs0@K\x9f\xb6_\x07\\1@\x14u\xa4\x10cC0@QB\xd2\x0c3j)@\xe1\x98%\xba*</@:\x01\xddh\xe7\xf6*@\xdfd_\x18\xdd\xeb0@{0\xf8\x13\xaa91@\xdae\x18\xbeTG0@\xb43\x1fY\xa9:2@\x06\x1a \xe2gL-@\xb0\xb6\xd6\xe3\x8740@r\xad\tc\xce\x060@\x9b\xc9%gm\xf70@,7\xaa\xe2\xde91@\xc4\x08\x13$I\xd9.@"r\x9e\xd4\x18]0@X\xd6\xd8\xa0\xb4U(@Z\xee\xee\xfc\xc4E/@}\xe7R\xee\xe0\xcb+@\xdd/\xa6"\x1950@Xx\xa3\x02\xfc\xf6/@\xbbI\xe0uR\xf7\'@\xf0#\x9d\xc4\xcdu)@\x19\xe2\xa1\xbeIL/@\xb2z\xf4\xe2\x17\xfb.@\xb9\x12\x1d\x84`\x8e\'@g\x1f\xad\x99\x8f\x19)@SPo\xed\xc8\xfb0@\xab\xde\x1c3\xf5\x18\'@\xcfRh\xd5=\x800@>\xc24z\x8c|)@\xde\x16;\xce\xfe\xb3/@.\xb7B\t\x15\x040@$[\x94Y\x0c\x81+@\xd9-\x9f\xa3\xda^1@K\x02\x93sd\x96(@g\xf6\xfd\xc9\x04\x0f+@L\xd5e\xd23\xc5*@d\xc2\xbd\x0eG{1@\x14\t!\xb7\xb7\x18/@\xda\xe3 \x0e\x89\x8f-@u\x16\xe1\xf0\x93\xde+@\xda\x00\xb8&\xb8`1@\x19\xa0\xf0\xfb\xd3l0@\xa4y\x04\xa5@\xb80@p\x0b\x82\xcc\xd8\xe9/@\xd8j\x94`\xed1(@\xb1\x8a\x88eA\x07+@\xfe`{^\xef"0@"\x97\xc2\xdfN\xbb-@\x0e\xfcu\x8a\xda\x10/@\x80(D\x0eK\xc4+@v\xa3\xbaz\xc4&.@\xb9\xbdb\xcb^A2@/\xbfK\xb5:L1@/\\\x12\x89H\xed,@V\xab\x10-,,1@\xf2\tWn\xc2\x110@`mC\x9b\x8f\xa9)@\x80\x8b\x99=\xc021@\x90ER8\x9e\x99/@\xc0\xd2\xe2\x91\x0e\xe0%@\xcf\x93yw\x8c?1@\xde\x00\x8f{7=.@\xf2\rN\xc0\xfe)0@4\x84\xb2\x8c|\xbc0@,\xaa<n\x88\xed*@\xc7\xb0R\xa6\xc842@?\x1c\xdc\xc4\xe7\x8d0@\x01\x1a\xe994\x1c)@.\xf9\xb7e8\xec\'@\x18\xf6\xb7\x17D\x87*@\xb5\xc1\xdc\xe2|O0@\xc3d`\x1b\xbc\xc9/@&\xa3\\\x11\x9fU+@Z\x1f\x19qX\xc71@o7\xf31d\x870@]\xb1"\xe2\x8cr,@\xb6\r\xe2\x85L\xd0,@\x00\x9f\xbc2{\xb6/@\x88\x01\\J\xee\xd1/@\xf2\x8f\xcc\x05R\x88/@THHS\xa2\x97-@Vr\xd5\xa4d\x16/@\xec\x99s\x9c2\xab0@\x89\x11\xa5\xd0\xd6\xc9(@\x87%i\xaan\xb5+@\xcf\x1f\xb8\x10\xe4\x160@_\xbe\xcc\xa7\xaeb,@H\x0e\xb8\xde\xe8\xea0@u\x1eG\xcb\x1e\xda/@W\x8e\xfa&\xe1\xd9-@\xd9\xea\x15\xcej"/@\x04k<\xb8\xffU0@\x96\xa4FP[r,@\xee\x9d\x966.\xb3)@\xe92\xf4\xe5E\x8d1@\xf6oA\x03r\\,@\xb4\xd6\x15\xa9\x81-/@\xca\x17\xd4\xf9\xe2\x1b/@g\xf0\xad\xd0A\xa3.@:\xe5\x1b\x10U\x18)@\xb3\x01\x94D\x1bs-@RpQg\xed)1@[n\x00\xe0\xc0\xa9.@\x0f\xbf#4f\xa30@g}K\x1d\xb0\x04/@Y\r\x86\xba\xd7r1@\x14\x023\xd9x\xba0@/\x17\x80\xb3^\xc21@\x81\xc1H\x00\xf9\x080@\x80\x01[\x96#~+@\x8c \x85\xceg\x030@\xdd\xe1\x97t\x80{,@\xf1\xdfU\xee\xea\x0c,@\xa6R\x0b\xf4\x15\xff(@\t6P\x02\xa5&2@\xaf\x0b\x1b\xf2\x1a\xb81@\x95\xd0\xa3\x90\xb3j.@!\x19\x14p0R0@\x1d\x808\x1bV\xe6+@\x95\xe5\x16"_\xdf\'@\x993\xa0}\xf8\xee(@\x8d\xbe\x12\xf9\x13\x860@\t\xa4\xf4i\xc3\xe40@!\nj\xa9R\xa61@"r\xcb\xf4D\xc8-@\xc6\x9as\xfa\xc1r,@\xf8\xae\xbc\x85\x96*/@\xdd\x0ce\x9d\x07\x02(@Zb\xd3Ng\xb01@L\x9a\x83\xa5\xf5\xb61@g\xf8\xae\xabU\xde(@\x18\x08\xcc\x01\xd5\x7f/@\xa8\xc7\xd2\xe3\xd6e1@\xb4\x19i\xad\r\x0e\'@OUE-\xea91@O2\'{o11@7N)=\xfa\x180@\x7f8\xe4\xa2H\x90\'@U*\xaa}\x90\xa8,@\x16\xfa\xb6\x04D\xfa/@\xfc4e\xa3\xba\xf6\'@=\xf9p\xc1,\x8d0@[~7\x94\r\x8e1@\xd3\x86h\x05\x17\x00(@\xae\xa7\xf6\xe8\xca\xc7-@\xcb>\xcb[7t,@\xe7z\xb7\x86`Z1@l\x94\xc2\'\x9ab,@\xe9z\x00\x83uk/@\xe39\xeeo\xf9\x9e0@@\xfc\xe1\xcf\xaf|/@+.\x1c\x15eT/@B\xdd\xfc\\\xf3\r0@\x17H\xe7\xc54\xec-@A\xcd\x81\x8d\xcb\xa41@\x90\xc5E9l\xf60@\xb2mvc\xee\xb4-@"^\xa3\xb2,\xbc+@T\xabl\x94:\x030@\x17\xf2\x9eI\x94\x07,@\xea\x1d\xa1\xabZ\xf9/@\xf0\x99\xaf\xc2\xd2g1@\xd0\x8e\xe0\xc7\xb3=0@F\xe5h\x11\xac\x1e1@v\xff\x19\xf6\xc2\xee0@\x85\x81W.\xbe"(@ \x89/[\x1d#0@\xe9\x83\xf1\xbe\x06\x12,@\xa3\x04\x0f\x14\ts)@ft\xa0\xfb\'U1@\xe8\xe7\x0f\xd6z\xb4,@Sd;\x8f\xe2\xd9.@\'}\xb2\x0bq\xbe/@\xcaN%F(W-@\x8f\x8aj\xc4\x81--@C\xe2\x11}\xcc\x82(@W\xf78\x8e]\xda-@6x\t\x9c6\xbe/@-1(\xf4Dd1@wr]rc\t2@k\x9e5\xf1~\x85(@p-B\xd3T\xbc0@\xf7\xbb\xed\xf8\x1f*.@\xd3\xf5\x1b\x86\xbb#-@l\x8a\x93F\x16\xf00@\xf7}\xfc\x80A-.@IR7V\xa2\xb2)@\xcd,?$!\x1e,@Q~x\xe3[\xe6.@V\xdeOm\x00\x19*@\x85\x00\xdeM\x83g,@-\xe6\nD\xcf"-@\x82\xa9\xda\xbc7\\.@n\xcc)e^\x02+@\xe7:\x8ep\x0c\x1c1@k\x8f\xec3;X/@0\x0e3\xe1.\xfa-@\xd3FV\xc2@\x02.@)ly/o\x96/@\x8b\xfd\x14\x92\xd0\xf6-@\x83\xe0\x0b\xd0C\x17,@\xb1\xfb\xa85dD-@\xb7X\xbdL\xad\n0@Ij\xf9\n\xcb\x1c-@\x1c\xe3,\x86\xa9\x051@/!l\x82\xec\x0c)@\x10\x88\xd0\x92>\xb4)@B\x80X\xe3\xf4\xd7(@g\xb9\x91\xbd\x88 2@\xf7Q\xe2\xc2E\x191@\xf1\x97\x80~\x86m)@\xb2\xd2@>\xf9\x18+@J\x01\xfdUJ\xca-@\x9dah)\xa1\x1b\'@q-/{\xe8\x850@\xe71\xf4-\xee\x8b+@\x00\xdb[3\xb5"0@\xa1\x9e\x06w\xa3\x1d)@D\x92z\x80\xcb\x07/@E\x17n\x13\x169,@p\xf5\xb6\xe1\x0e\xd7/@\x8f\xce\xf5\xcc9<0@\xe6\xf1r\x88\xfb61@4G6\xa5\xb1w,@c\rp\x95\xbf\xa5)@\x85,\x86\xc4\xee\xc90@\xc8\x02\xa9\xe2j#,@\xf1\xb4\xc4\xf5\x9f\x17.@\x8aE\xeb\x0bp\xf8.@U\xcc\xe0#n\xc0+@\x1bV6\xebX*0@\x04\x86\xa8\xfau~-@\x14j\xab\xa1\xbc\x180@\x01\xd2\xbfa\xd0C,@\xcd&\x899\t\x80+@\xe1\x96\x9dXI\x151@\xa2\x87\xcd<b\x900@5\x03\x91\xb4\xc9\',@>\xc2\xdf\xd6\xbf\x00(@\xa4\xd3\x9f\rk\'2@\'8/\xb2\xdf\xf2+@%\xefXn\xaa\xed/@E\x1d4\xc1FA+@\xf6\x9a\xa6\x00\xfb\xdd1@\xde\xadNDV\xbb*@F\xfd\xfd\xe7\xb0\xe8\'@\xd6\x90(S\x18\xc6/@\xa2s\xb0\x97,\x1b&@\xff\xe6\xb5\\u\xa8/@\xf1b\x0e@\x86\xda,@)%\xda#\xc6\x932@\x9cf\x0f\xd6\x943+@\xf4\xe9\xa8\xd0\xcb\xb60@c\xda\xcf\xfc\xff8(@\xf6\x88^\x85\xdb\xc7*@\x92N$\x17B;0@\xfb\xa7\xf5\xc8\n@1@\xf4\xccB\xd6\xd2K2@\xc6\xf5\xae\xeb\xba}/@\xb2\xb2\xc9\x9d\x90a/@\xc9\xab\xc3\xd2\xec\x8a-@@6\xb5S\x9cj/@\xbcD?\xa1\xcd\xef/@\x1dZ;\xaf\x95\xd51@\x89b\xc0\x98@\xed)@u\xf0\xf0G\x82\xdf0@7\r\x14\x1c\x02\xbd,@\xbe\xca\x139\x81(0@\x9a\xdd\xed\xd3L\xe3\'@\xef\x1d\xc1d\xe050@EFt\xc7\xfb\xc6%@x\xbe \xb2+22@\xf9\x10B3f\x10*@\xd2\x97\xac\x16\xb8\x00+@\xf7,\xd4\xbb}\x15\'@\x0f\xc2~\xe2s\xb5)@\x997T6\xe1\xee/@RhV`\x8bo*@\xfe\x07\x8b&Y\xa60@\xc5\xeeCt\xac%/@\x14yE\xd3\xd3\xe9.@\xb9\tk4W\xe7(@E~\xe1\x03\x95l0@e\x8f\xe2\xa4\xac2/@s\xae\xb9\x94~\xae+@m>\x11\xa7O\xf0-@[)\x01\xd5\x94\x91-@qX\x9a\xc0<\xd4/@\x90%|\xa7\xba\x1c\'@\x12P\xcdg\xd3\xd20@\xb9\xd3q\xed\x80\x1b0@=x\x81\xe5;I/@\x10o\x9a\xdd\x9e\xd6+@\xf9\xea+\xda\xe9\xf7*@\xd3\xcf\xda\x1f\xaf\xee/@\\B=VS\x0f0@\x08(d\x87\xaaB0@\x1c4\xedy,\x800@\x81\x04\xff/WO*@\x85\xd6\xd8[\x12\xb21@\xc8\xa3u\xe4\x01%0@G#d\x10\xa0x/@v>\x99\xb3\x1ff-@\x95!\xede\x96\x85(@]\xaaB\x80`\xd61@\x19P>%\x81\x042@\xdc\xad\xa8XCq(@\xcc\xaa\x8a;\x8aC-@)\xcaG\x04\x1e]+@\x8a\xe2Y\xcd%;0@\x9cal\x11\x86\xb40@53\xa6\x08\xe6p/@\x82U\r\x8e\x17i,@O\xae5\x12G\xf7(@G\xed\x7f\xc8\t\x01)@qJ\xbf\x8f%\xab0@#\xf3mQ\xd4\xce(@\x91\xc4\xefn\xee-(@\xc77\xfe=a70@\xbc}\x88f>\xd4/@\x1f\xaa\xc0\xf5\x0cj/@\xba\x91\xae\xec+\xa9(@\xa1v(\xc1\x1d\xe00@!\xff/\xc9=\x1f0@\x05Q\xfel\x85n,@}\xea\t\xda\\I(@\xbe\x9a6\xff\xdd\xd7\'@.&\xe5\xf3\xb2.-@\x08\xf8\x14\x0fJ\xba,@mP\xf8\x9dq+1@\xaa?&\xb2\xb5+0@m\xb1B\x97,\n0@\xabE\xdb\x99\x7f9-@\xa3l\x0b\x980\xac(@\x16\xc73\xc7\xb0m(@\xb8X\xa9[*\x1d(@\xf5\xdd"\xab#\xe0)@k\xd9r\'\xe1\xcd(@%\xa0Q\x95eO&@\x8a/mM\x9f\xf24@\xfd\xe1\x13%\xde\xe70@6in,:Q0@s<Q`\x81K-@\xb86Yp"m-@\x81\xb0\xe9\x16\x03\xb4,@\xae~@%/\r0@O`\xbe\x93i)0@\xe1\xd9\xe2\xe1\xf6\x12-@$e\xc5\xbf\xd8\x19(@x\xc7\x8a\xb8\xccR&@E\x02:\x11\x85\xba0@\xbaA\x1b!\x06i0@l\xc9\xfd\x81!$0@\x98.\xb5g\xe6\x080@\x85\x87&\x03\xf8\x16)@x\xbe\x1c\xa1\x8b\xc1(@\xfd\xf7\xaa\x8cn_(@\x8d\x89:\xfa\x8fF0@\xbd\x99\x9e;\x85\xb10@\xe2\xff\xd6\xeaR\xfd%@T<\rd\xb1\xd8%@\xe2\x91)\x18\xafX1@i\x0c?\xf8\x1eM-@ 88h\xf9\x99(@4=K;c-&@\xc4I\xe1\xbc\'\x12&@\xfb\x15#\x1f\xbd\xb2(@\xca\xa7\x82\xcdk((@u2b\xaa\xbf\x1f0@\xc4\x9bW\xc5\xf5\x9e(@\x8fu\xa08\xff\xd5)@\xec\x88z\x80\x14\x06/@8\xa6;n\xdb\xf0,@\x80\xdd\x87i/\xe4(@\xd48`\t\x82\xc9(@L\xf8\x19\xad\xb4=1@)=\xe5w3\xef/@\xafS\x16p\x02\x9e0@\xdfPN0\x86<&@\xbfe\xf0\xa0A\xeb%@\x02\x13A9H\n(@\xfe\x9cF\xd3\xeb\x1d0@\xee\xa3\xce\x01\xda\t)@CP\x97\x7fr\x9a-@\xd7^\xb6\xa7\x9c\x8d-@hn\x9f(\\\xfd(@\x9f\x14\x02U\xe1\xe7+@\xa3\x06\xc2$\xa9~-@\x94k\x9a\x88\x88\xca(@\x93X\x03\xf5K\xec%@\xc3\x11\xff0pK/@k\xe3\xc6\x0e\xab(1@\x05A>\xb2$g-@?\xdeE\xcb\x18\x9c(@TM\xa48zx(@ %}Ruk0@\xfd\x0e\x8c\xbc\xa4,)@_\xe9|\xaf\x0b\xcb(@}\x05;\xf62\xd6%@\x87i\x83\x1c\x9c\xf7/@\xc5\xba\x93cG\xda/@\x9f[.4\xad\xe4/@\xe4/m\xf4\x11\x1f/@M\xc0f\x81o\xec.@\x7f\xfd%s\xb3?/@\x8d\x12\xbf\x04\x11w(@\xdb7\xd1<\x98\x1f0@r&\xa1\xd2\xdfQ-@KD\xafl\x86\xc8,@q,\xde\x93\x0c\xa6(@\x148\xf0\xcaLc(@\r\x9c\xec9m\xbb0@Z\xf2p\x9c\xa9\xd01@\xc3\x0fl\xcfw\xd41@\x01\x06F\xcc\x92\xe51@.\xe2/:\x88?0@\xf0x\x06\xc5\xfd\x050@ \x84\xa8\xd8\xc9h0@QY\x9a\x0b\xb121@t~\xa8\x94\xcb\x94(@\xc0a\xaf\x16%\x0f(@|\xdb\xd5\xec\x9by0@*U\xc0R\xf2\x89(@M\x06|qx\xd0%@\x819\xb7\xdbS>0@\xb4\x0fU9\xbb\xe4*@\xf49\x0f\x96\x1ca0@\xe5b\x0ebB\x9c(@%wK6\xe7f(@\xbf\x10:\xa7\xd0U&@<R1\xe3B,1@\x9do\xe0x\x9f\x160@y\xbf\xd4\xc3\xfb\xd41@)\xd1\x1d3\x80\xd1,@}\x15\xc1\x80x\xcb%@\x1d\xe5\x17\t\x0b;0@\xe3\xf6H\xacYD0@\xb8N\xd1-D\x1e(@\x9b3\x92\xf6Z\x890@\xf5\xdf\xc4\xe1D\xe6(@\xbd6+N\xdd\x1f0@\xa2T\x1a\xe1\xde7/@\xa2\xa3W\x1d\t\'/@\xd1\xa5\x1d\x1c\x00\xe5,@=H\xa3h\x8a\xcf,@\xc0\xfe\xda\xcd\xdcH(@\\\xfdv?\x81\x11&@T~?\x8fh\x8f/@\xab\xf7\x8b\x9a\x9a\x820@\xe0@\xde\x89\xd790@<\xfc=\x8f_<0@\x80\nV\xc6\x17))@\xe3\xeau\x8cU&2@O_&rf\xf4.@\x8c\x03b[;\xe40@\xb8\xe5\xf2P|\x8c)@W7\x0b\xd4R:0@\xbf\x88]\xa3\xbeT0@G\xe44U\x9350@\x90\xfd\xd4\xb7W\xcd+@\x0b\xcd\xb08\xa1\n)@\xc2X\x99\x1e)b(@c:6\x15\xb0\x04(@$\xad\x12\xda\x95b0@\xa27o\x03{\x020@&\x80\xa6\x01C;0@:\xefQ\xd8\x98\r/@\xb5\x96s9\xd5#0@\n\x12\x10\xe4\xf7\x1d0@B\xd7t\xf4Z\xf9/@\xecU\xbb\xb5({&@\x1d\xc28\x8c&-0@\t\x82+A\x7f\x1c0@\xd0\x01\x0c\x08\xad\x8d/@\x1e6\xb7\xe1\xc8\x891@\x03\xe2*hiV1@X\x86\xddX\xac\xda1@*\x84\xdc?W60@\xe46=\x9a\xd9\xe4%@`oU^\xaf5&@\xaa\xbeY\xf0Y\x901@8\xec\x93\xbf\x11\x800@\xe5\x84\xd1o\xe6\xab0@ju\xbe\xa8\xd5&&@\xee\xf8_[\x98/,@\x1b\x0e\xa0\x1f\xd6\xeb,@Vc\xa8J\xee.)@\xb6d\x91\xd7\xbb\xce%@\nA\x06\x7f\xf8*\'@g,UC\xcf=,@D\x83l\xc8\x97\x06,@Mw\xea\xa1E\xfc/@\x1e\xb0\xa4\x7fS\xe3.@\xb3Js\x1eJ\x810@\xa3P\x18\xd7\xc0\xcb,@\rn \'I\x96.@+\x0fO\xa3\xbe\xf7&@I\x91\xb8\xcb~\xd51@M\xaa\xe3p\x06/0@o\x14\xab\x10\xa2\xbf/@\xc4\xc1-!a\xd2-@\xa4h\xe2\x18!\xcb1@\x9c\xeb\xcf`/\n0@\xc4(\x04\xa0I\xe5%@l\xf3\xad\xe7t\xa4+@\xc7\xcbD\xc1[\xfa+@&^.\xd8\xee\x16,@\xc7Q\x7fv\x02\r,@\xf7D\x8a+\x96{0@\xc3\x81z\xae?\xee\'@\xf5\xbb\xf3\xb8\x1b\x9a&@,\xdf\x9e\x06}*/@\xf9*\xb3\xfcM\x050@\x05\x8cI\xbd^\xd2,@\xeb-\xe6\x7fn\x821@c\xe1\xbb\xf1\x15%)@\xec\x0f\xd3\xf7\xa9\x10,@N$\\\xd5\x1ao0@p\xdan\x90\x11b1@C\x1ah\xcd\x80\xfe.@\xa0\xef\xa9J\xc1\\.@\x17\xf0}>\xf0\xda-@\xe2\xac\xda|A[-@D\xe3\x99[$`)@[\x7fO\\\xbb\xe5&@\x9d\x81\x8d\xbc\x83\x10(@\xb2\\Wp</,@t`\xadbxi1@\x9c\xaf\x8f\x04\xa9\xcd.@MU\x07@\xe6\xc2\'@\xd7M0\xcan\x84.@8\xdd\xdd?i\xd6%@\x18\xb6\xe6\x87/\xf0-@\x88OQ!5\xe30@E\x167\xbc\xf8\x080@\xd6LE\xff\x7f]-@j\x89\xae\x18}\xee,@\x15\xdb>_e\xaa(@^\x9am\xb9\x07%&@\x12\xb7$\xaa\x95^1@$f\x02\x8e\x9a\x941@\xd4\xa1\x88\x0b\xe1\x000@\xf0\xe6a)\r~1@\xe1)F%"9/@\xd2x\xf6\x9aS\n-@\xaeI\x89S\t},@\x13\x957\xdf^\x1a&@\x9d3\xe07\x9fr*@\x92\xf7\x85\xee\xcb\x910@\x00&\x8dy\x7f\xdd,@\xfft+~b\xcc,@f:\xbb\xa7\xb0\xa3*@\xa3\'\xa9\xa4\xe4\x02/@\x02K&\xcb\x0c\x0b&@\xf5g\xd8\\\xadY1@\x8e\x96\x8f\xd4\x9f\x8a/@\xca\xf5\xcb\x1b\xac\x06/@\xcb\x06\x12\x9c\xa9\x180@\xfaS\x9c\xd8\x98\xf7&@j\xaf\xec\xc9\'\xd6&@\x8eIm\x88\x8a\x811@A\xcf\xcf\x0b\x12\xdf&@/\xa6\x8b}\x1e40@\n\xfa\xfd0\tI1@\xd2\x9b\xd7\x1f\xec\xe8\'@{\x9f\xec\xc8\xdd^1@i\xf1Dq:C0@\xc5\xa1\xc3-\x8f\x190@\xd6]\xf1|\xa4\x16&@\xa6\x92\x88\x1b\xa3\n-@\xaf\xd4\xad\xe9\xee\xdf,@\xc1\x01?\x9fFZ)@\x87%\x92`nB1@\xfaA\x06\xdd+\x9b1@\xde]\x8c\x17\x8f\xd81@>\x9cK\'\x88&1@?\x88\xb9\xc6sO/@ \xcf)\x92\xa9\x1e&@\xe5\xc0I\xc2z\xaf/@Ho\x9f<:"/@\r\xdfl\x8a}\x12/@\x8d:Y@\x9e\x9a1@\xa1E\xc6\x0e\x0eI.@\xb4\x8c\xfcV\x94\x06-@{\xffr\x90\x84#1@fFL\x14\xa3\x96/@\xc8\xef\xb1\xack\xcd&@\xd5\xad\xe0ig\xc4*@\x05\n\x93Z8\x181@s\xae\xfa\xac\x9a\x08/@\xfcI.\r\x94\xfc/@AR\xeb\x1ec<.@\xed\x1d\x99\x9b\xcb\xf8-@\xab\x82\xb3\xe4ZS-@\xbd\xc8a0\x94v(@\x87Oc\xaa8\x1d1@\xac\xc0~\xb5\xd6\x17-@\x83z\x1b\xf8\xc4\xd6*@?de5\x96S/@SL|\x04\xd3\x14/@\xfd\x86\x00\x1a\x98w-@\xa8\x95\x84\x8d\x18M-@\x90`\xb3\x95\xef81@*V\x1fB\x1c\x8a1@z\xd7J\xcc\\"0@\xbd\xc2\xdfT\x9c-.@e\xf7O\x16\x9c\xe31@\xa4\x97\x04\xca\x18/1@\x99\xcb\xb3\xa5\xb81/@\xad\x83!\xf1uH)@g\xe2\x84\xbf\xeb\xf7/@\xfe\xf2\xe8\xd5\x97\xa0/@\x05\xb9\xa0\xc7\x02\xe5*@\x9d63\x97\x17\\-@t\xcf\\\r4?1@\x86\xcb\xea`\xf6#/@\xcd\x94K\x84(`.@5D\x15\xddu)0@%`\xe1.-K-@L\xe5\x00\xfd^\xba\'@v\x8a\x9d\x99x\xbc&@P<D\xc1\x84\x03+@\x87%PZ\xc2\x9e1@\xb8\xbd?\xb0\xdd\xde)@\xb5=\x1b`\xdb&)@!\xa3\xad\x11\x9cU.@\xd3\x041\xb4\x8c\xe9&@\xd7\xe8T\xd4&\'1@\x8ea\x14Ef\xee0@\xfbYv+\xdd;0@\xe8`Li\xc5u-@\x9a$\xb29\x88\xea&@\x12FI\xc0k\xb9&@\xe2\xf3\x9c\x1e\xbe}+@\xf1\x1f\xf9\xf2\x90\x8e0@\x1ez\xb0r\xfeU-@u\xb94_1\xec0@NE\x16\xc9\x9d\x10+@\xed$I;\x19E-@\x1e\xf4>\x1f\xb5\x0e&@\xb3o\xea7\xa1\xbf0@\xad\xafUp\x1b72@\x89\x12\xc4\xe2\xdd"0@\xf0\x04\x91\xf0\xabq%@.<\xcb\xd2\xac\x880@V\xc2\xb9`\xf2v(@\x1a7\x99\xf9\xaaG,@^W\xafSd\xb8\'@3\x89\xbf\r\xeb\x05*@\xbe\xc6\x80V\xa3H*@ :\x85\xefKQ,@|\xb3\xb3\x1d\x81=2@8\x87\xea\x17\xa4Q0@W\xba\x04\xaa\xd3\x17\'@*;\xb0\x86qR,@\xa8\xb3\xb2\xeeJ\x0b\'@\x83\xf4\xf4+\xe65)@\xfa&i!\xfe\xcc1@:\x0e\x00F\xa3)-@:(SQ\x95e*@\xb7\xf7\x8fV\x0c\xab0@\x10\xdf|%\x1ef/@\xa3\xbcV@-g-@t\x90\x89\x10\x00*2@\x06]\x068\x88n%@U.;\x1682-@\xe5N\x8b\x1e4z*@Q\xe4\xdd\xdd\xf7)1@\xf5\xeb\xf9\x17m?1@\x1c\xa5\x9e\xd6\xaf\x05-@2\x87\xf0$XP0@{\x0f\xed\xc9\x9d\xdd)@\xc31u\xe5\xa5\xc4/@c#\xf4 K\xaa,@OA\xed\xaa\xa2=)@\xc7\xf0s\x08\x07`/@\x85\xc1\x12z$R-@y\xda\x08V1A-@C\x83\xfd\x07,p1@\xee\xc2\x99|\x02\x0e2@\x0e\xf5\xd3\xe5g\xf6.@\xaa\x1c5\x84\xaf\xaf)@\xb6\xbc\xf6\x99yB)@\r\xf6\xf7(\xe3)2@\xa0\x16\xb35\xa8[,@\x1a\xeb\xdc~S\x051@\x8c\x83\xa2\x1c\xdf\x1b+@u38\xf6>\xc1+@}(\xca\xe2@\xf0*@\x9b\xad\xe4\xc8\xe0\x95+@\xe3\xa8T\xd5\x84\xdf1@\x8e0\x90\xc4\xa2\xbc1@\x93*K>\xc4\xac,@3\xbeS|\x1d]%@\xc5\\\xc6\xa1j\xa5)@+\x85\xa84\xf9L,@\x01\xb3\xad\xd8\x82P)@\n\x17$\xfc\xcfZ)@\x8d#\x1a\xb6\xa5\xed)@\xc8n\x81\x07i\xc2*@\xe7\xdd\xe2[Y\xdb*@\xf2z3\x94o 0@\xf2\xf1\x00}\x95y1@&BD\xd7S\x811@_n\x81\x1f\\\xeb1@!\x81\x1a\x14\xc9c(@\xd5\xec5\xf5h\x13,@\xc0h\xdfX\xe2\x06+@\xce\xa6O\x99\x94\x170@\x923a\xd5\x95v.@\xde\xfc\x1a+q\xfc*@\xa1:\x1f\xc5s\x8d+@\x0b(g\xf1e\xaf\'@\xd9\x95e\xae\xd9\xb5/@\xfc\'\xbbh\xef\x80-@\x00\xcf\xe9\x02\xa4J)@F\xa0\x90\x98\xf9)*@\xb6\xac\xab\xcb\xa2\x81*@$\xaa=\xbd5\x87+@W\x93I\x1a\xce\xe6+@G\xcd\t\xdb\xd1\xa8+@\xa8C\x9c\x911\x82/@\x12?Kx#\xab*@\xf8\xfeM\xb6\xd9!0@\xa5VU\\\x7f\x04+@\\2\x0b\xd2K\x8d+@Lu_\x069S,@\xe4_\xec\xb0m\xaf-@\xea\xb374d\x9e)@o\xbf>\xa6w\x8e/@\xc5$\xaf\x8f.\x83-@\x99;o\xa7\x04\xa7+@u\xe1\x11`\x8c\x19)@5\xe8^\x97\x0e\x850@\x04\x11\x0ei\x0b\xb31@xm\xc5\xc2\xd2\xa8*@\xae\xbb\x81\x9c\xb2\x1c,@\xe71\xdc\x8a)\xa0\'@\x9b\xd8\xd70B\x160@Z\n-5\xb840@\xbd\xc6e,^\x85-@\x1e\x0b.$\xf4\x0b.@\x8dGh\xf3\xe7-)@G\xd7\xcd\xe7\xd2L*@\xa8i]E\xc9\x9b1@\x9a\x16\x96\x8a0\x1d+@\x16\x0fC\xdf\xd3\xd21@Ko\x11E\xab\x191@\xf8\xd7$\x98\xcd\x120@\xc4\xc0\x01\x02\xea\x98)@\xa9\xbd\xef\x1aK\xf4-@\xf4r&\x86\x95\x130@W\xef\xaa\xa7\r\xf9/@*M\x8aR2\x020@tW;s1\x991@\xb4c\xfbc\xbe\xb3-@O\x02\'\x07\xb2\x9e-@ \'p\xa9\x91\xaf(@\xcf\x9a+[\xa2\x152@\xaa\x9ayxa\xfc(@2\xf3\xbc\xe3\xc6\x06(@\x16k\xb8\xedX,0@\xba\x1e/\xec\xa0D.@\x12\xa41\xf3\x0c\xbf/@\x89\xa2\xc9<{\xad-@XFW\xc3\xfb\',@W\x19I9\x8ey(@q\x02\x80;\x14\x901@\xdf\xc2@\xf0\x11\xc71@ql"\x1e\xc3\xcd/@Z\xa6\x80V\xf1M(@\xe5\xe6\xa2\xf9\xb4\x18+@+\xfdC%\r\xe4/@\xd3\x83%S\xe1\xce/@\xb5\xea\x1dK\x94\x93/@{\xa3\xba\x9e\xf3\xa3(@\x7f%lK"\xf3*@\x8cq\xee\x19v\xb00@\xed\xe9\x18A\x02H.@\xd7\x7fEx\x0c\xa6/@e\xe2\xe1h\x89\x06)@v\x1f\x02\xeb\xa6\x01+@R\xfcj\xf7rz/@\xfa@\x16\xc9\x8e\'/@\xfc\x1c\xfe\x1a\xa5\x0e/@\xd2\xab\xba\xd8_\xba/@F<qn\xf4h,@\x8dyW\xbf\x1c\x9d/@\xd4\x9a\xd2\x1a\xe4\x8c1@J\xd5\xbaCE\xca/@\xdf\xe3\xfc2\x94\xbe/@. +\xd8\xf7l,@\x9e\xc4n\x851\xfd*@\xe6&u_\x88\xd41@z\xdf\x1cjIO(@U\xe2\xfb\xd1\x85\x1a+@\xae\xa4\x10!0</@\xde\x1d\x9a\xdc\xaf\xee/@S\x85\x9a\x8eW*.@!%U\xca\xe0\x92*@\x12\xb4\x19\xcb\xfb\xa50@\xc7\xa1C\xba3\xba-@\x03\x8a!\x04t\xb6/@um\x97,\xbc\xde2@\x1dGA~\x05\xb4/@\xb7\xc62\xd1}\xd5-@7MmZ\x0co,@\xb6\n\xb4\xffO\x01+@\xd3q\x18\x9fx\x97)@4\x1a\xdd\xb6\x81~,@\x86\xa2\xaeY\xbe\x86,@7\xea\x87\x7f\xd5\x92/@\x87\x1f\xc3\xd4\xe8R.@;i\xe6\xbc\xb9\xc4-@\xc8\xcb\xe8\xb8\xd8\x0f+@h\xd7t\xe6\xfaJ,@\xf0 \\\xcd\xd6()@\x0eqst\x7f\xf9/@\x1c\x7f\xd5\xd3\x9a\xd7-@\xb3}\xfc<\xe9\xd4/@\'.\xdd\xe5w:,@\xb8\x01\x8fz\x9f-1@\xf6 W\x91\xea\xfc*@\xfb\x8d\x12\xa7\xc5\x11+@\xd0\t\xb2\x92v\x0b+@\x84\xa7j\xae\xdbF,@/g\xe2\xba\xfd\t/@0\x00\x8d\xa7\xd4\x1e1@_\xf0\xbf4\x17\x05(@S\xdf\xa5^\xfe\xdc1@g?,\xe4\x9e\xdf1@?\xea\x16a\x87.)@\x80\xfb\x0c\xf2B;+@\x8f\x907\x03\x0c\n,@a\xff"L2\xf6+@\xe6\x97\x0f\x92u\xce+@\xf4\x94&\x8f\x88\xda1@#\xc3Vo\xa2\x05/@\xad\x18]\x86\xe2?1@\x87\x808\xcb]\xc9*@\xda\x9a\xfc\xb3\xe6\xf8\'@\x036Z\xa3\xd600@E\xb2\xcc/<\xa90@*P\xe0F\xc8\xdf1@\xd8\x11\xf8\xe9\x8a0%@7\xfe\xb7\x99\x12\xc4*@\xc4\xa5|>\x91/1@G\xf8\xcd/\x8d\x05.@\x84i\x8a\xba@\xd40@4\x86@\xd9*\xb7/@\x96p\xb7\xab0\xb4*@\x99\xe3u\x03/\xe4-@h\x83\x01\x9f\xe4/%@\x81\xdd\x02\xecS\xb4\'@\x1e\xaf\x813\xf8\x1a2@\x90\xbd\x87\xd2\xf24/@\xfa\xddh\t?\x84-@VYS\xbeq\x930@,\xf1\x9dQ?#0@wGl\xadD\x02,@\xe0_b\xa4\x88<,@\xa7K\xdf\x99I\xa22@\\?\xce\xf9\x01{/@\xbc\t\xcf\xb5p\x8c0@\x87\xb4\xb9\xaf7-.@8\x16\xec\xd1a\x14.@nVM\xd30\xa8*@{2\xd7M\x15,%@\xcd\xe78\x1b\xf5\x9b0@\xb2\\\x83\xde\x14\n1@\xb6\xa1\x9d\xd5[`+@\xb3W\x97\x9e\xa6\x830@\xb6\xf0.\xc5j\xb80@\xe9\t\x12\xbd\xa9f+@\xe62\xca\xa2\xc7C%@\xae=?\xc8\xce\x950@0__c\xe5\r.@@\'N\xef\xc1D+@Z]\xb5\xe5\x82\x11+@#\xab\xca\x9e\xbd\xf6(@\xfa\x05i\x85\xeb(%@G.\xb5|\xa2\x112@3\xf9R\xcb\xfb\xc8-@hd\xaa0\xff?(@g\xe6\xc8\xad\x04\x02*@p:\xa4k\xaag0@\xf3\x9eN\xae4\x16.@\xc0C\xd1\xc0\xb8\xc4+@\xab\xe8\x9chR\x1c2@|\xd4`)4`+@\x0e\xb5qS\x8f7.@(3\x9f\x12\x12\xa1\'@\x87*\x87\x93P4+@\x1a\x1du\x0b\x0b\x961@\x95\xc0\xa7}\x9a\xfe1@\xe1\x80m}\xb7\xec-@\x07T\x9d\x92\xd1\x9e0@D\x93\xe7\x11\xaf\xfb/@c\xa1\xfa^\xbb4%@(\xfa\xe1\xa1\xbbN-@if\n:~#+@;H\x99\xb89\xcb0@\xed99\xdd\xae\xe8-@\x18\xc7z\x8e)\n-@\xa9\x84S\xab\xbfm0@u?4\x00\x19\x1e,@\x06\xa5\xcbNd4(@B\x15\x1b\xcc\xd9\x17-@\xb5+\xce\x1ce\x08,@V"\x1b\xe7J\t0@\xfbD\xa1\xb7\x85\xa4\'@\xce\x96\x84\x9b\x08\xfb-@\x8b\x1e-\x8dM\xde\'@\xc3\x7fN\x8a\x89s0@\x10F!R^\xd3\'@g\xf9P\xe2Z\x0e+@\x9a\x89#\xfe\x1a\x1f+@t\xaah\xa9\xb4\xef+@K\x08\xa1\xcf&O)@\xbalN\xb4n\xe8\'@\xf6\x8b\xd1\xbc"\xcb*@N\xdd\x90Q\xef3+@\xca\xa7\xad4\xf9\xb1-@\xc79\xd6\xa7\x92B)@lc`\x1f\xc4j0@\x9b@\x94\x9dk)+@\x97(\xa8\xd3"\xff-@#?\x01G"\xe6-@v\xb7<\xe8\xed)-@\x03fY\xfd\x89\xf0-@O\xeb\xec\xc7:\xbc*@Z B?\xe8\x1c*@\xc90\xc3\xb1\x02A)@z\xc4\xd6\x85\xbd\x15)@\xdd\xd6\xf0\xce\xd0\xfc)@\x87t\x8dj\xf0\r0@\xf3\x84\x8b5\x12\xeb0@=\xec\x7fC\xb3\xc8*@j\xd2\xd6\xf7g\xee-@ aN\x14\x991+@9\x99{\xc4g\x15+@\xefHk\x81VB%@\xea\xc2\x82!B\x941@\xc5%\xc5\x9c\xc3C)@\x82D&}f\r0@>\x85Bg\x1e\xae1@\x1bP\x18\xaa\x1a\x93\'@\x08s\xcb%\xabb/@`w+`@\x110@gE\xf6\xfcc\xcf*@\x0c#\x17#3\x9e+@k\xe5\x1c2\xe7\xae+@\xc9p\x91K\xa6\xf6-@"\xa9\xa5\xbc\xffW,@\x13\x9cK\xb5@6,@I\xe6\x0c\xb8\xab\xc4)@\x06@\xd7\x8fy\x1e+@\xb9 \r\x95\xcf\x1a0@s\x017o\x1b\xfa0@+\xa6M\xef\x9b\x89\'@\xb8\xa0\xbaUz\x1a0@\x19\xf1\xb7\x16/E,@\x88M\xeaU\xc3\x0c)@\xafW\x83\x0bd\xe1*@\xa4\xee\x16w6\x1c+@I\x87\xa0\xf0\xbe\xb2/@\x1e\xe6\xc9\xe9"\xd1)@\xa7\x82@\xb8a^-@\xfe5\xeaUs\xf6*@\x94)\xd2\xbc\xe4\x13*@`\x99\x00\xfe\xc3")@\x08\xe1v\x1c\x04\xcc2@D\xd2\x15+\x7f\xa6\'@DtX\xa1M\xcd\'@\xdb\x12\r] \xe1*@`u{\xdcUa*@3P\x8a).\xcb)@\x831\x8dh\'#)@\xe8\xd1t\x95\xc9\xef*@\x0fg#$p\xae*@\xec\xff\x16\'\xc8\xdc*@\xf1\x04\x1a\x99\x17\xb6/@\xa1\x9aKy\r\x9b\'@ aZ\xfe\x9f\xda.@\xdd\xdf\'\xcbA{*@\xb1[\xb5\xab\xfc\x110@n$\xdc6\x00\xdf)@\x1b%\xdb\x0e\xe9\x93\'@\xedC\x9ci\xfe\x9e)@}\xaa=\xdd\xb8\xbc\'@^\x96\xda\xc4\x9c\x92*@*e\xd0\xf1\xb0\x1f-@\ne\xd4\xad\x17e/@\xd8w\xc9i\x1d\xcc2@\x8c\xf4\n\x9eu\xa7)@\x9eW\xdf\xbf\x18\x84/@\xe3\xd0\xbdq\xa9\x1d.@\xf0\xab\xd6\xc1@2(@\x1d2C\x15\x95r,@\x8e\x9a\x95-\xc3\xf4.@E\x9bq\x91@\xc52@\xff\\\'\x10\xd8\x910@\xa3\xcf\xa1]\xc7\xc5,@$\x9dE\xa3\xa9x(@\x1f\xa1e-H\x910@\x84\x8b\x1c\xa2\x84\xd8,@\x15[-/\xf1\x94)@\x9a\xb9T\x1e\xa3e)@\x9bg\x1d\xb2\xfc\xc9,@\xf3-P\xc2\xa4\x14,@\x1e\xa4\x80\xe7\xdb\xe0,@J h`\xbb\x08-@\xb4P\xc0D\xb5\x97,@c\x9d\xb2\x1e\r\xb1,@\xe7\xb2\xc8\x8e\xc0\xea+@\x810\xd6\xc3B\xd0,@\xd1|\x94\x13#\xe6/@rf\xdcLZ\xa90@\xf3\x1a,\x84\xe0\x99/@\x81,Q\xb5wx)@\x9c\x9b)\x9d\xf6\xc7,@\x91\x00\x7fX3\x12)@\x18\xff\x07\x0b\xac\xa2/@\x03\xeaI\x88\xda\xed0@\x88W)\xd4H\x83/@\x97H Aw\x7f0@\x11\x90\xe7\xb6iM)@\x1c\xecO\xe8\xa1t,@\\\xa8\x16\xb8\x9b\xf91@\x16\xb9%c\xa9\xf71@\x00\xfb/\x8a\xd8\x8c0@c\x02\xbe*k@,@\x99,Dw|n0@A&\xac\xc6\xa3\xa2\'@?\x86|\xe1\x8bD)@\xecR\xa8=;\x8b/@\r\x99oQ\x92\xf3.@\x1e\xd3\xb8\x87\x86r,@.\xafu\xe6r\xf11@\\\xcf\xaaAe\xa4,@\x9b\x11\xe3d$\x1e,@\xd6\taX\xf8\xb1)@\xadN\xb1\x8e\x85N1@waSJ\xd3\x90\'@\xe2\x8c,O\xbe~/@)\xbc\x12c\xac\xa6,@\x85^\x8c\x9b\xb5\xdc.@\x123\x88#\xec\xce0@#y\xb6\xd3\xd9\x9e(@5\x86Z\xac\x96t,@\xe0L\xc5*\'\xc0.@\xdb\x17m\x8ch\xca/@1l\xfb\xd1N\xd50@N\x83\xf9\x05\xca\xe2.@\x19J\xac*\xcd\xb6(@\x95\xa11\xc4\xfdh(@\xff .\x03w\x1a\'@\xb8H9\x0en\xd8.@o\xdb\x95\x87\xaa\x0b/@xG\xdbm\xf3\xc5,@\xe65\x02y5\x07,@\x0f\x1e\xd4\x87\xe1A\'@Jg\x1c%\x97`0@\xb0\xc3u\xbb\xa6\x1f/@\x98\xdc\xb4I1N\'@\xe4\t\xe1\xd1pT)@}\xadfsr\x8c/@\x8a\xbe\xb1\r\xcb\xc3/@YCH\x0c\x15\xce0@36\xd3\x9e\xfc\x07\'@\xd5\x13?\x05\xb9\xbf+@\x1fecV\x84\xfc(@\xf6$Fh#\x1b\'@5\xdfy\xdfL2/@\xee\x83\nE\xe2\xa5(@\x16r\xe7\x06\x9c\xb5(@@\xb5\xe1!q\x11)@\xf4\x00\xde\x92Y-/@cjo\xc1\xd5v/@\x15\x1c\xd5\'F[,@\x86\xc5ge@\xc8+@\x14W\xd9\xb3:\x9f(@\x8e\xc7\rg\x91>\'@\x08\x8co\xee%\n.@[\x12\xfd\xf0{\xf4+@<\xd4\xc4\xd3\xbb\r\'@\xba\x92\x9f{\xa1,.@\x01\xc3\xef\xed\x9dO.@\xdd\xa1$\x99\xc6\xa2(@8v\x06\xe5\xed$\'@\x91\xfd\xd78\x7f\xed\'@:\xa1z\xe2\xdf1/@\xa2\xc8\xf3-\xfa\x0e/@\x86\x83\xe8\x1eu\xb91@6\x00U2\xab\xc60@+\xad\xf2\xbb\x1b\x18/@\xcb\xa4.jd\xc70@\x93e\xae"-\'2@\x9b\xe1\x89.\xa9q1@ak{q`\xfa*@n\x87\xe0zG\x0b2@\xf2r\xf2\x7fHP0@ad\xdb\xe2\xb9\xc2.@s\xad\xebG\x94@+@\xcf\xfbwS:\x8c0@\x934(\x83-I0@\xab\x94Z\xd3,\x002@\x92\xff\x055\x16B*@\xf1\x08e\xd5M\xdc\'@\xc3\x9a\xde\x1e\xa6\x9d(@JT\xb9G\xce\xf4+@\xee\xc0\xd8}\xc18/@\xff[3\xcaAo0@\x006Z\x9e\xb5#0@P\xfe<\xfd\xd0c\'@\xb3\x17\x83\x18\x84\x0b1@\xba\x8ec\xf4\x9a\x1f)@\xde8O\xde\x99:0@\x92\x8c\x964\'\x1d&@\x93\xb0\x8d\xef\xb3\x1e1@K\x88<\x97\x1c\x86/@\x99\xe1\xcaN\xae\x19+@\xdeYa9\xaaf&@\xc9*=\xc5\xed])@\xdc\x88\xf6\xfep\xde&@\xabgs\xc5\x91r/@\xe2\xc3{\xf8[\x9a)@\x9cM(\x88\xcf\x9d\'@D\xbe\xf0A\x06\x020@\xd3\x9a\xede+`0@\x91\x96OdJR1@\x94B\x12\\:Q0@\xd5\xe7\x9d\x85\xbe\x0b0@\xea\xcd\x83\'\xe2\x83+@i0\x02\xb7\xc4\',@Vk\xe3L\xd4\x04+@\xda\xb1\xb8\xfd\xc5\xb3)@\x1c\x17\xe3\xae~\x9d0@]\xf7\t4\xda!+@\xfd\xf2R\x96\xd0m0@\x08ZB\xf2QX0@\x9e\x939|YE-@O\xf0\xcb\xdd\x8f\xbd1@\xc9\xe8 \xba\xd4B0@O\xc5\xee_\xfc\xf5(@Y\xc3z\xa8\x98.2@1+\xad\xb3&\x86*@\xc2]\xe8\'\x0e\xd50@}\xab\xe2\xf4\x16\n0@\xb2\xec4\xfa;\xe6-@\xb4\xcf\x81\xa2\xaa\xb20@\x12\xf5\xd3\xdc\x84\x97*@\x96\x8e\xd3\x1c\x97m0@[6\xc5P-L1@\x161\x04+\xd6o,@GC\xf7\xcd\x12\x060@\xd4(\x8b\xe0\xb5\x9c-@~\x15\tO\x9a\x12)@\xeaV\xd7\xc83\xed,@\x9e>g\xe1X\xbd,@\xf34\xf8\xf3\xaf10@\xd8:\xcb\xaf\xce\x8f,@\xb6a\x07G\xaf\xf6*@\x8a\x98)\xc1\x83\x990@\xf1k\xd0\x10\x11\x91(@\xa3&H\xf5\n\xbe(@on\x89\x9a\x19\x9c1@U\xe8\xf0\x12T6-@\xd7\x86\x15\xcab\xbd0@\xa4\x11U\xf3(\xea-@U\xa0\xd8\xf4b=-@]0\x1f\xeb\x8ee&@\xa8\xc2\xcb\xfd1\x00(@I\xfb\x1a\xe0\x9c\xcd4@\xe6U\n\x8b\xee\xd7*@\\y\xc23\xfbz1@$v\x84\xe0Je(@\xa6G\x81\x14\x10\xf4*@\x82\x99\x91{\xd3\x9d(@?($\n\xabs(@[\x93\xfcf\xa0O&@\xbc\xecq\'i\xef-@{H\xc4\x18\xe2\xe3(@U\xddk\x10\xf7\x96(@l\x0779\xf0\xf2\'@LA$\x1d5\x87.@k\x06\x80\x8bs\xa1(@)Uf\xe1\xa8E&@=\xbb\x97\xa9\xcc\xcf,@t\xca\xeb\xc2\xa8\xc2,@z\xc9\xc7\xea2H0@\xe5\x1d\xae\x98\xf2>0@\x7fhf/n\x15)@\x90\xc1y"\xdc\x9a-@\xbbc\xbd\x90t\x8b-@\xafe3\xfa\x01\xec.@\xdf\xab`\x01\x1821@\xa4\x02\x84\x89\xc7\xeb%@\xc9\xf5C\x89 \xe1%@\x18\xe5}\xc5\xdaN0@\xb8\xe9\x19\r\xc4\xe6*@\xea/#\x84\xebK0@Q\x82\xe3\xf2o#/@]h\xcb,\xcd\xe2%@\xcf\x8c\xe0\xec\x88\xd5%@d\xd8\xca\xf3\xc3\x1b,@z\xab\x92\\`\xd0(@F\x94\xfa\x95\xe0\xd81@Kqf\x01j\xe8%@\rH\xe7K\x05\xd3%@\x19\x05\xb4\xbd\xd0\xc2,@r\xac\x03\x99\xb8\xb7\'@dJy\x19A@,@O\x03\x0c*\xbd /@\xba\xee\x0b\xb4\xb4U-@\xc8y\x94\xfa\x106)@\x1a!\xf9\x83\xa0{(@\xb3\xfc\xbcU^\x85/@\xd3\x9e\x1fZ\x8d^1@\xe5&\xb8\x13\xcd\xca1@\t\x1bq]y\xb5%@\xb9\x1c\'I\x00\xfe+@}\x8c\xebp\xf9p&@\x06r\xac\x0e%\xea)@\x92&\x90iL\xd41@\xaaP\xe1\x0bv\xf6/@\xcc\\(^r\x11/@R!\xfd\xfc\xfd\xb8%@\xae\x85\x8f\xd9>\x01(@\xcd\xb5[ \x08\xa6\'@\\\x1c\x0b\x8d \xc3,@\x1b\x17\xe6O\xa2\x04,@\x9e\xd14\xb7|^)@>\xa6~\x08:\n0@\x9e\xcf\xd0\x10}\x95.@B\xd6s\xd6\x12\xb71@)\xc3,\xee\x96\x840@dl\xed\xc3\xa6\x831@\xdeP\x97\x15\xe8\xd7,@i\xb7F\xf99\xbe0@\xf7~\x99-D\xd91@^\xbc\x9d\xf55*)@-JY\x97\x92j(@\x9919\xdf+1)@\x89\xb1\xe3\xd5\xe0\x7f1@\x9b5SQ\x9f4/@\xe6\xc9\xf3\n*|)@:\x17;\xc6U\xae)@\ri\x18l\xb3\xc5*@15Q\xfd\x07\xbd)@]f7\xf3\xb0\x080@\x80\xca\xf3\xa7\x9f\x05)@[\xd4\xe0\x89\xef:0@\xe7\x05*\rS\xaa+@:8\xd8t\x839*@\xf9\xd4.\xde\x8aS(@\xaf\x02\xc6s\xbb\xc3)@{\xfa@\xa9\xcd\xdc)@\x16\xadT\\\x95\xe3(@\xe3\xe8\xf0\'\x0b!/@\xfc\x97\xc3\x8aY+)@P\x0bV\xac\xd050@\xeb\x89\xad>SK.@4\x8bD\t \xf0.@\xa7w]\x9a\xe2\x150@\x17k$S\x06\x1d0@y\\\x19\xea\xcb\x06)@4(\\x\xfd\xda(@{\xeb\x13\xae\x14h*@\xd6w>+ry*@\xab\xf2\xba\x8b]\xcc1@\x80@\xcbm\xb8\xfe)@=pN\x8c\xfb\xe2)@I\x1e\xb23!\xb0*@\xec\x946\xe1\x1a\xb61@\xa1w\x87\xbcM\t/@\x88\x1b\xc88\x81\x12*@\xe0\xfa\x82u\xc9x0@\xa1c\x1a\x85P\x8f1@\x1d\x0f\xbb\xa9\x1e02@\x9d\x9e[c\x0c\x811@\xe3\xc3\xc7^4\x0f&@^\xc5\xad\xe2\xd6B0@\xb7\xf7\x8fV\x0c\xab0@|\xa6.[\xf2@0@B\x04\x10\x92\xcf**@\xddl|`\xa2g+@\xdf\xf1\x0c\x85\x80)(@\x83K\xdafz!0@\xc9\xb7m`E0+@\x9e\x98\xce\x113\x16(@g\xa7\xb3\x9e\x0b\x04+@/*~\x86\x8a*0@`\x9d.\x89\xd8\xbc1@$\xa1\xa2mA\x1f+@{\xb3f\xaf\x8a_1@\xeb\x8a\xcer\xbb\xec/@n\xb3\xa2\xaa\x04\x15+@Y\x07\x86\xc5\x00\xef\'@\xa3T\xcd{\x7f\xe5*@\xd7\x99;\xae\xa2\x04-@s\xa6\xfa\xe8\xeb\xdd*@o/\xa2&\t\x18/@-{\x94 \xbe\xf2,@\x9f\xd9\x98b\xc6\xec*@\xa6\x98W\xaf^\x030@\x97WI\xa1\xdb\xb31@<\xc3\x1b~\x0b\x95*@\\\xb4\xc2\x94\x9f\x1e+@O?z\xec\xad\x000@\xbe\x91\x171\xb98/@\xbcY\x03 v\x18.@\x7f\t\x8es\xde\xf4-@\xd7\x1dB$\x0b\xe0*@\x88\xddYP\x0f\x12\'@\xfc\xb1\x90=1\xf7&@5|\xa2\xf2\xf9T.@\xb4\xd0\xe7~\x11\x00.@vh3\x90[\xce\'@\xbam\xdf\x9e\xf0\x0c+@Hs(\xb5?#.@\xfbe\t<\xcd\x02+@\xffB\x8e?4_,@*\x1b\xd7\xc3@\x14+@\xbb\xe1\xbc\x1a\xe1c1@W\xf96\x96V\xf1\'@ \xe0\xb1\x13\xe0\xd30@\xb1\x04\xfe\xc8\xa0\xeb*@\x19\xf0*\xb2\xc1\n.@\xeaw\xb8q\xd0?%@|\x8b\x8a\x12\'\x01(@\x80\xca.\xda\xa9c+@\xe0\x96\xc4o\xa7u,@\xe9\xc4\x84\xf9\xb4\xe50@\x1d\x89\xcf\xe3\x8f\x02(@\xe0,\xe2\xd7\xad\xff+@\xc7\xad(\xb3\xcf\x1e.@\xc5V\xf8\xf9\x03\x0e,@\xaf\xeeU@5\'+@\xac \xb1+R\x0b1@\x05\x8f\xef\x05.\x88-@\xe5\x1c\xa7\x14\xa1H.@\xe4\x99\xd9\x8d \xe4\'@*\x89\xf9\xb0\x86\x85-@\x81\xb3;\x8c\xc70+@\xf1K\xb2\x89*\xd0-@\n\x1b\xf4\xb0\xb7\xa01@,8\xca\xcd,A-@\xfb\x06\x9fS\xb7m-@\xc6p]\xd7x\x8f\'@-/\xf0\x83\xc9\xdf*@\x94ItRT\xeb-@}\x98C\xfd\x0f\xf1*@h\x19\xda\xecV\xc6\'@e-"\xbf\xf4\xf3-@\xe0&\x91\xa3\xe9u,@S\x17I\x857\xde-@[\xf8\xef\xd1_\xa0,@\x15\xb2\xde\xb9Q\xc8,@e\x98\xb2\xcf\xbc\x16,@N\x81\xd5G\rF.@\x84\x8cs\x94\xd0\xde,@\xeb\xc7\x7f<Xg/@\x11y:;\x06-0@\xf8\xc7\x1aD\x83G)@8\xc5g\xbf\xdcu,@\xd7h5c\xe8\x93,@\r9}\xad\xcb\xbe\'@\xe5k\x87\xb5f)\'@;\xdd\xaa\xefp\xbe,@H\x0e\xc1\x0cf\x9b,@@|cp\xbcL\'@\xf70K)\x07\xef0@\xee\xedk\xd1\xd01.@)\x9e\xb2x\xe9\xce/@\xa1{\xdb\xd7[G\'@H\xd8|\xe6+\xd60@3\xa2(\x9eiV.@7\xb9\xbd\x9a8\xad(@~\xec\x83\x81Ei/@L/\rv\x16H.@\\p\xf4\xfa\xaa%.@\x13\x8a\x84\x06m\x96\'@v\xbe\xeb\xfaG\xf8.@!\xf2\xa5\xaf\xd9\x13)@\xa0\xea\xa2\xd7\xa4\xa7,@rfjEc\x8f)@\x86?\x0f\x86\x94\x0e-@$\x85\xe8W\xaa\x84)@?\xb8t\xa0b\xa8)@\xe2\xec\x8b\xb2\xc0\xeb*@\x93\x15x\xfbX\x02+@\x18\xee\x12\xb7\xcd1-@\x84\xca\x1a\x13\x0b\t-@\xaf\xab(\x9eJ&)@[\x93j\xd5\xdd\xd0)@Z\xdb\x047\xdb\xd2)@\xa7\x86z(\x9d\x10)@\x08\x8c\xd9\x01\x8b*)@\x8dg\xf2\x85\xcfI,@\xe0X\'\x87\xe2\x03.@*\xab\xadm\xad\xaa,@X\xfc\xee\x90E/*@\x9d\xe6\x13\xc6\xdcX,@\\c\xc1@Pd/@\xe8\x94<"X\xfd)@\xe5\x81"\x8c9@)@\xc3\x946\xa2%b/@^\xcd.\xd1\t\x19)@\x120\xdd\xa2\x19B)@\xf4g\xd0\xf7\xc7$)@\'\r\x15\xc2\x7f\xa5/@\x01h!V\x9c 0@\xfb\x94\x88\xfc\x81\x0e0@C}m\xaa\n\x9c/@\x00\x9f\x0f!9\x1b0@W\xeb\x7fJ\x06\xb6*@e\xc3\x16\xe1\xe6\xa5,@\x08\xb8J?PB(@\xefT\xd5\xdeB\xef(@c\x96\x80\x11\xa4\xe0\'@OR\xa9\xa1D0)@\x9fqn8\xc8\xc4*@\xae\xd0~\x18\xa5\xad,@\'\xa5\x11\xcf\x9dQ,@\xbd\xc4\xa0\xbd\xc1S(@\xcc\xd8\xd7\x18\x06\x950@\xa9K\x99\xecO\x8e0@\xd6\xa3\xb7\xcdZ\x920@4\xab\x18\xe4\xaa\xe2*@\xecw\xd1\x89Z\xb3(@Le\x9ayt\xbb-@H.B\xd0\xf3\x08)@\\\xe2\xe3\xd6*\xe2\'@c\xbfa\xd2\xb9\xa4(@1\xb9\xd2\x82\x99\xbe+@<\x02oW!\xfd\'@\x18|\x95-\x9e\xca(@\x12\xd0\xf2\xc2|\x96/@\x8aw\xfc\x9e\xde\x97-@*\x8a#2\xb5\xab+@7\x14y0!\x86-@\xac\xbe\xf0\x85/(+@=\x8d\x03\x08\xd2\xde+@\x84J\x04\x01\x06\x05)@\xee\xea\xb6\xbco\xab+@\xee\xc5\xc1\x19\xf5!1@n<\x80\r\xe0\x9c-@\xe1\x82\xb2\xe3\xdf\xdc1@\xdd\xe0\x9c\xc9F\xe6,@-\xc1\'\xe9\xc6\t0@~m\xd1\xd4y\xa91@\x86\xab\xfeQ\x88\x050@\x8f6\x9fs\xd6\xb3(@F\xb2\xba\x9c\xda\xba*@\xed;T@\xf8\xad,@\xfal\xf8\xb0\x97\x1e/@/0\xbf\t\xb2I/@\xe8dn\xe0\tr/@\td\x18\xf5\xf52)@\x07\xf8\xc8\\ \xb9,@\xe2\xcb\xae\xa2\xfd\xfa(@~\x8d\xf3\xb5\xc8\xf20@\xa1\x84\x07\xeb\xc0\xd1+@\xd8\x8d\x87\x02X\xb0(@\xdc\xfe\xdf\xac%Q1@\x0e+s\xa6t\x01(@@\x85\xc6\xaa\x9c\xcc%@\x83\xa5zY\xef\x80-@\x1b\xba9\x96\xce\xdc1@\xb4\xde\x9d\xccf\xd3/@)\x1dWd\xd0\xfe/@\x95\'\xfb\xc0"b0@\x1f-\xd0\xcb/0)@\x8bhz\x80\xa2\xbb0@\x0f\xbb\x89\xeb]Y1@w \xa4\x92\x83\x1e1@+\x8b\x1c\x8e[\x830@.\x9cr9\xc5\xcc1@c\x11\xc2\xa3\x12\x940@\x8f\x04K\x9dm\x040@O\xb0\xeb7\xf3\xd41@\xffY%q\xc9%1@\xbe\xf0\xc6\x0f+z0@\x84\xee`\xd5\xf3\x00&@d)\x01\xbe\xc1#)@;\x03\xb3\xadD1,@\xee]=\xc2\x01\xad-@\xb3\xf5j\x03\xf3\xcf,@\xa5\xcb\xc00\x90\xd8/@\x0e\xfa3\x9bl\xf1+@\x0bJ\xe7u\xdaz0@\x1d\xd3t\xf5/\xdf.@*U\xc0R\xf2\x89(@]\x8d\xf6)\xb3\x88&@\x1b\x16\x8bsT\xb71@\x13b\xfa\xc8\xa1j.@\xad7\x83\x88\x82\xfe*@\x07\x08>3\xe5\xa2&@\xd3\xa1\xe7\xab\xfe\xaf1@,c\xa5<\x90\x900@V\x1a!L\x0c\xa11@\x94S\x08*m\t2@\xfe<\xfb\x87\x10;0@"h\x99\xe2\x93\x1c/@\xa9\xe9=?f\xa0/@\x87L\xf8@o\xca0@o\xaa\xed\xbd-\x12/@\x8aC\x02\x02\xc5\x080@\xf4\xfdJR\xf1\xd02@)\x80\x10\x9d;F0@\xf8]C\xf3*;(@!\xae\xa1\xcdo (@\xa9\xc5\xf1=\x08r(@\xcbI\xc1\xce D)@\x10c\xfeo\xf9F0@\xefM\x14[\x18\x03&@j\x84\xa1S\xa36&@\xe1\xe0\x85\xce\xe6V1@\xdf\xbe\xe6;\x17/0@\xeew\xbdO\xc3\x9d1@9\x15\x9b.f\xd0,@\xfd\xa4\xd7\xc2\x82\\1@D\x15\x06\xf0\x8fs(@l\x11\x15\x8a\xe1M/@\xe6^\xc7\xab\xb3\xd9-@1\x87\x12zrr1@WO\xf6\x8f;V0@W\x8f\xdc\xf5\xcd1/@\xb6\xa9\xbf\xb0\xc6L0@\x8193y\x17\x07(@Fu\x8b\x04\xd1i1@\xf7\x1f\x98m\xa4\xcf1@\xbc\xed"2\xf2\x8e/@\xdc\x82D\x0e\x9a\x85*@i\xfc\xa2\xf5\xfc\x11)@\xcfYs\xda\x8d\xdf1@\x1c\xa5\xeb4\x17\x010@V\x95\xec?\n\xf30@4}u\xf6`\xfa*@]\xa7M\xf7R\t+@\xae\xe4\xdc\xccr\xf01@\x05\x866\xe8\xf7\x7f*@\xf3\x95\xc3|WT0@\xeeH:*\xa0((@\x86\x92\x87\x1c[\xb9*@!:}\x90\xef\n0@\x980\xde\x8c\xd3\xbb/@%\x81l4&,0@\xbb\x8b\x94\xe3\xfc\x101@\xbf\xe9\xde\x8b\x0e\n+@\x84\xc9\x1a\xa0S\x181@cu\x13\x90\x91!(@cE\xa5\xa1\x7f\xff/@\x8cp \xb7\x90U(@\xa5\xc9\x02\x9f\xb8\xd3-@\x02\xcb\x7f\x1fm}0@\xb2\xc7OxZ\xe4/@~\xa0\x02q\x81\xce/@ Y\xabIz\xe6(@i\xc7\x02\'\xe3\xed/@gV\xaf\xebH\xdd/@$\xa7WI\xe8\x821@W\x13\x10_\xb3 0@\xdd\xf8B\x1a\xa8[,@|-\xc2\xe6\x0f\xf6/@\n\xbb"\xe1a!0@\x82rJ\x91O\x8f1@\xfcB;\xde\xb9\n0@\xb6\x1b\xc3\x98X\x89,@`\x01L!a\xf0,@\xfa\xe3P4\xeb|,@\x19\xa2\x90K\x8dL1@\xe7\xb4\xba\xbc:\x990@\x0c\xb0\x90(M\x060@W]\xbb8\x88\x100@\xe3E\xe2!\xbf\x8d1@UZ\x10\xe0\x0f\xd41@\x84\xa9\xdb\xad\xa6\x801@^M:mu\x9c1@F \x1f\xba<\xe5(@P\x97\x0f8=\xbe1@\xacz\xc5=\x1a].@\x91\xa1\xeb\xe7\x82\xc1+@\xe6\xf3\xa7\x93J)%@\xb5\xd5\x15 \xec\xa5\'@[\xcfF\xc4\xec3+@\x1bp\x7f\xc9\xb2\xed-@\xd9W\xaf*\x1e\x86/@\x8c\x07\x00k\xfb\xdb1@]kB\xc5B\xc40@S\xdf$n;\xce0@\xe3\x08O\xc6\xcc\x04.@b\xe0\x8c\xad\xf8#-@\xf8\xc2\x10\x07F\xe2\'@\x8c\xe5D\xca\xc6\xf1+@`\xed\x1b\tc\n-@\xf4\xa0\xaa\x9d}8+@\xb1\x9bM\xa3\xa6\xd2&@\xc9\t\x1a\xd5\x16\x9a-@P\xe8\x1e\xd3\x94\x08.@z\xf37\x062\x0e.@\x17\xac\xec\xb01\xfa-@2n\xa6\x1b\xa9\x020@E\xc1\xbbC\xd5\xca1@.,\xe5\x1b\xfdC(@\x8e\xb5\x10\x1e\x11\xb3+@\x86C\xe8!Qj0@t\x06\xba\x83\xf0^0@EV\x8e\xdau\xb80@\xdc"\x12\x05\x086-@\xeccc\x07\xb2\xd1\'@\xc4n\x16\x0c)q/@\x03IV\xcaN\xdf*@\t\xa2L\xc8\xeeW-@I\x1c\x9fp\x1a\xa9)@A\xb6L\xec\x8a\xff\'@\xd4;\x11\xef\x13!*@\xe3CC\x0bis,@\x1eC\xdar\x97\xaa)@\x90\x02\x94\x16CF-@\x18\x05_\x13\x99\xde-@3\x13RG\xed/,@54\x82Z\xb4\x102@#\x02\x80#\xd41.@U\xa9-]\xa5\xe0(@\x8e\x82\xc0\x80ki,@\xa1\xd7\xef\x03|\xc6/@\x10g\x8c\xb1\x85\xa3/@\xea_o\xe5\x0e_-@usiE\xe9:0@\x8cNR\x8c\xb7\x02,@f\xed\x89/\xc1\xd9,@8u\xe8\x1a\xf0\x1b,@VN\xc5\xe1\xf4\xf3,@\x8c\xab\xb8\xca\xf44)@\xe1\x01\xb14\xf68-@U\x08I\x14\xad=\'@\xd8\t\xbf\xe8\xd1U)@\rR\x1b\xeaX\x0b2@\x80\x03\xc6\x08\xc3E-@|\xef\xe1<\xe7-,@\xde\x1b\xba\x98@\x17)@\xf5\n\x88?\xd7U0@2\xa7tp\xbcF0@\x95\xd9\xe92{\x1d\'@Mxm!BR/@\x0e5\xf2\xd1#\xf71@\x1c\xa6\xd8\x83\x8d,\'@\xae\r\xdf\xf3>a/@\x0fn\xfa\xc7\x81b0@\xc1\xea\xf8\x81E>-@\xe3)\xe1O\xd9\x94/@\xaa\xde\x94A\xfa\xcf0@7\xc7\xc8\x1a\x14\x1e0@\xa5Nl\x12=R\'@\xb8\xbfUZDe0@\xeb2\t\xd3e3.@-\xa9\x9c\xf4[\xb6\'@Z\x9d\xd1\x14\x1af)@a\x81\xab\xbe\xba\x93&@\xc5>8\xdd]}*@-\xa6\xc3\x80\xd2\r0@\x80\xf6{\x92\xb6\xc9)@c\x1d\xf5\xf8}\xb01@\n\x04\x11E\xe1\xa0\'@\xf1&\xceu\x8a\xd1&@\xd0\xa1\xa2\x8e\xcd\x120@\xb7\xec\x89?\x94\xdd\'@\xd1\x9aN\x86nC.@\xf9\xaf\xd1\x16 d,@\x8d\xf7La\xe4..@\x9c<\x12\xae\xddt,@/\xf3&\x1af\xcb,@|\xe5\x03\xa0*\x7f,@F\xff\xb72-g-@b\x04\x8aj3\xbe,@\x9fF\x8b\xf6;\x05/@\xa5$)y\x11\x030@RJ\xc6$\xbaL/@\x98\xaa\x86yy\xc9/@\xd4{D\xa3\xde#0@\xde\x8e=%\xb9\xed-@9E0\xe7\x94\x9a0@\x7f\x1e\x14\xc2\x00I,@L\xd1#s\x85\x000@6\x8a\xd5\x10\x1b\xe3)@\xa2h%\xe2\x87\xee\'@\x8b\x8d_\x00E\x18+@\x9d\x04\x0b^P\xd9-@y0\x9a=\xbe\xab)@8Z%{\xa0c-@\xbe\xfb"\x8e\xdai2@ ^\x97\x90\x16\x00-@\xc4\x12\xe3\x06Ib/@\xaa\xbd\xc2\xd21Q)@\x94Sg\xa8dX,@x0/|\xd4W-@\xa9\xc2@\xe7\xf9\xe1.@\xc0\xef\x94\x148\x9f/@\xa0\xa3\xe6c\x8c"+@Hq\x14\x81d\x12,@K@\x80\xf5\x01\x16&@\x94kjg-i,@\xb11\xed\xa3!\x010@\xeb\xbc6\x93\xa1|/@V\xd4{CB\xaa\'@\xda\x1f\xba\xac\x01\xd0.@9Y\xc7\t\xd1\xbb0@!|\x17\x1c\xb1\x12/@\x14\xaeC/\x078&@u\x97\x84Z\xddm0@_V~X\xd7\x10,@\x10\xd6&\\\xb5.(@\xc0y[\'\xfb\x8e/@\x93\xd9\xd7\xf0\x1b\x1e0@\xc2\xbd\x0f1j+/@\xb7!\xc5EZ\x9e1@k\xc1=\xad?^-@\x7fI\x19\x0e\x18\xfa(@\xe7PKS\xd0o0@0\x80\x0b\x02\xc7$1@;\xa1\xe3\xa3\xe9\x8a0@Av\xb6\xc2\xf7\xfd+@S?k\xc2g\x961@\xdd\xf9T\xd4\xa0S(@\x1e3\x89\xb4-\xfc.@\xb9Ht\xb1\xc1\xb41@\x94\xee\x99G72/@\xb9O\xe3\xc1\x8da,@o\x9c\xdf\x11Y\xca+@\x15uo1\xee\x1a,@\x18\xb8\xa8\x90\xbbr0@\x06\xb7\xf2\xf6\x06\x9a1@5\x1f\xf3\xb0\xfbO,@\xa6\x8et(S\xf5+@@\x12\xbf*\x1d\x06(@G\xbe-\xc8\xeb61@0(2o\xa3\x01\'@\t\xbc\xe8\xc4z\x06,@\xc4i\x9f\x904\x891@2b=<F\xe1,@\x97L\xa0\x7f\xea\x16(@\xa4T\xfd\xbb\xcc&)@\x01{K*\x03\x8a(@4D\xf2\xdb\x06\x9d-@\x0b%a\x81\rS\'@\xd0*8C\xe7\xad\'@\xf6\x01GQ\xda\x98,@\x12\xb4\x89\xf4\t\x86/@\xeew\xfc\xfb{\xa0(@R/\x9d]9\xe6\'@\x8f\xf8J\x83\x17\x96/@\xcb\x040j|R&@\xae\xfat\x04T\xa81@\x99"\x83\xa2%\x961@X\x1cR\xe8\x0e?0@\x89\xc4\x82\x1f\x10\x110@\xbf\x890\x03gD0@\xb7\x0e`<\xed\xe4+@\x1f`\xab\xf7\x03\xe31@\x0f7[\x85\x87\x8c&@k\x90\xe7\x12:\xde1@\x14\x07M(\xaf\xbd-@\xdf\xe1r\x11\x9b\xb5/@7\xe1u\x82\xccd1@gA\xf7\xf2\xe3\xcc1@\xaf,\x1a\xf5\xb0P0@|T\xceT\xbd\xab0@\xb1\x15\x97\x87\x10Y)@\xcc\x1b\xe3z=1&@@\xcf\x02\xd6L\xcc/@B|\x81\x12L@+@\xaeO\xc4\'\xca?&@\xac;\xef\x9a\x7f\xb4\'@Y\xbe-\xb2\x18\xcb*@z\x7f(\t\x1e\xc1*@\n\x0c\xcc\xf3D\x161@\xc5e\xa5pCL1@s3\xcd\x1aSS0@!\xe1\xbf\x01\x86\\0@\x04#(\xb6\xa1\x01(@\xe9&z\xe2:\xd9*@\xdf_7\xf7\x05\x1c0@>\x88\xe2\xfci[/@4\x93\x1a\x90\xbc\xd00@\x0f\\-i\xdct0@\x9e\x1f\xa7,\x93\x9d-@\xe8\xea\xe7\xce\xe6\x850@V0\xa6\xaa\x9f=+@\xc0\xfc%tZ0(@\xac\x1c2\x81\xef\xb30@\xb4\xae\xb8(\xc3C,@QF\xa0\xe1\x92M-@\x02\xedr\x80"\xb7*@W\x8d\xdf\x95\xd5\xee)@-\x15\x1a\x16\xe3\xcf/@\xe3\x97\x17\xf7\x156)@Z\xf9\x9c\xbb\x8651@6\x16d\xe0\x80\x15(@\xed\x13\xa1\\\xab01@\xd4/5\xcdu7.@\xbf`.\x1b\x84\xee+@\x1f\xda)\xc4&\xce0@[\xa8\x8fZ\xa3\xdc*@G\xc5\x8f\xe3h\xe8.@\x8c\xb45\xad!@.@Q\\\'~\x10\x9c+@\x88\x0c#\x0f*\xee*@\xab\x7fQ\xb2Y\xa8*@rJG\xd6\xdc\x98)@\x8c\xe7\x08F\x17\x07,@\xf8\xf1\xc5\x13\x9a\xf3+@\x1c\x86\x8f\xb2\xc6\xa1-@\xe62\xae\x15\xff\xca0@r\xb7\x90\x99\x14Q,@\x85\xdf\x03;Fi0@p1\x04\n\x8a\n0@\xa5\t-\x15\x04i1@\xebd\x0b\x19\xd7\xd8\'@9\x91T\xd0$\x172@\x83\x10\xccNZ\xf8/@\x98\x83\n\xf8\xc2\x9c1@\x11|\xc1\x8b\xc8\xe7,@\xf3i\xf2d%\xb5/@\xdd\xd2\xb1\x8bh\x062@"U\xf2\x01Q\xc4)@\xef\x1f\x82H[\x84/@aTa\x11\xb8\x9b1@\xb3\x95\xea0v\x93-@\xb8\x0en\xa2\x8d\x9a*@\n1_\xc7\xe1\xb4\'@\x01\xf9sB\xd1\x0f/@\xd4Y\xae\x1c?\xf0,@\xc8/\x96\xf1\x92\xe11@|G1Oy\xe5*@\xe6S\x8bU\x8e\x1a1@\xcb\x89\x80\x10g&/@\xa4T\xef\xd0\xc0\x9e0@l#\x08\xaaF\x8a1@\x1aMqS\xf9H1@\x0fo\xbf1\xbb\x1e+@\xa8\x93\xfbq\xb4\x052@U\xe2\x18s\xcf\xb1*@\xef,Z\x12\xfe\xb2/@\x9d\xc8\xeeY\x87\xdc\'@\x8a]\xc3o\x7f\x020@ol\xae\x02\x83\xf9\'@\xd1\xb5\x0b\xe5\\\xee\'@\x11t9h\xb4\xe8,@\x8d^\xd0\xb1\xa1\xb8)@\x83;\xc1\xdf\xcf\x16)@\xd5AR\xbc\x90\x8b0@\xdc\x08{\xce\x85q1@\xff#\xb1\xb8\x1c\x1e1@\xf1Sh\x16\xbf\xc01@\x08@(\xd7\x85H,@\xeb\xe6K&o\x8b0@|\x11@\x0b\x1f\xa0\'@o\x9b\xc3\xf9\x9eU/@\x90\xdc\x83\xaa\xed\x8d/@\xe7\xbe\xad\xf6\x011)@\x84\x85\xb4\xa4\xd2!-@"\x80\xf2X\xa5\xd7*@\x84\xc9\x00\x98i\xe5.@\x8e\x98\xca4_\x152@\x99\x192\x98\x00\x01+@P\x99a\xa8\x82\xc81@\xe6j\xd2Y\xc0\x18(@\x08\xf7)Hd\x032@(\xc4\xb5\x95\xc8\x07)@\xa8\xd1(\xa6\xd4\x89,@~\x87\xf1\xab\x80!0@\x02+\xf1\x04#\x120@\xe0\x8f\xb0rj\x080@\x90\xc8\xfa\xec\xaa2-@vH\x88\xf6\xf7\r+@\x1a\x1f\xe7\xbf\xf3\xce,@})H\xa6>A0@_n\x1e\xfc\xb390@\xe6QwX\xe1\xd50@@UVR \x18,@\xe7j@\x15\x85\\)@\xeb0\xa5Z\x15\x9f)@*\x8d\xc1\r\xbf\xb4+@c8MY{D0@\x0e\x8d\x17K\xbe\xcc/@LUO\xb5y\xe0*@Ok\xbcq\x17\xc9*@\x96\xc28\x87\xa5\xec*@*\x88\xceQa\x1b0@9T\xea\xd54M)@\n\x00\xf5\x13\xda\xc9\'@\x15\xc4J\x0f\xf6B*@\xda\r\xb0S\xd0D0@)K\xda\xfd\x92\x8c*@\x86\xa2;|~\x15+@j\xcb\xf2x\xe5\x93,@\x80\n\xc4.\x00r,@\xf6\x9d\x1f\xd5\x8e\xcb0@\xd5\xa9b+2\xd3(@\x85\xecy\xe2\nk0@h\xdaN\xa9$\xba(@\x9f\x80\x1e.\xbfr0@\x15\x12\x14\xce\xcb"0@\xaaE\xab\xaf\xd0\xb3+@J\xb8C\x08\xf1I*@:\xb1*\x8b\xbe\x8a&@\xc1e\xa4\xe4\xb6#/@\x87\xfd\xe9]^\xb4/@\xee\x19gA$\xe9\'@d\xf1\x01\x88\x15\xc3/@\xaa\x1c\xe9\x86\n.,@c2e\xb3\x11>%@\xb8\x80\xa3}\xe8^(@A\xa6\xbbI\xe4\xd1,@Q\x04\xf8J\xf5\xd90@'
p16
tp17
bg3
(g4
(I0
tp18
g6
tp19
Rp20
(I1
(I7794
tp21
g13
I00
S'\xc3\xb6\x93l\xf7\x81S@cqd(\xddJS@8\x83s\xb2\xe8mS@\xf8\x15\xf2x#\xacS@\xc6\x8a\xb7\xf3b\xc8S@\xd3\xa6~\x9a\xfaJS@\xb8\xb4/Qr\xb0S@-K\x0bh\x08pS@N\xb0\x80`\xc8\xc3S@]\xbe\xca\x83qQS@\xc2(\xd2\x88\x8e\xa1S@\xdb7\n\\\x03\xabS@>ZePi\xa3S@\xb4\xdf\xd85\xbc\xc3S@\xba\xaeE\x14\xbb\xaaS@\x8bxGA\xf8\xc4S@\xdd\xc1\xb5\xd8\x83\x7fS@l\xd6I\x11y\xa2S@\x93"\xb1\xdb#\\S@\x81\xca\x1f\x7f\xablS@\x8a\xee\x9d\xafQKS@\xc0#\xb7\xcb8mS@B\xbfA\xf7\xa1\xadS@\xb5w\'d6\xc3S@r\xb2Q&\x88OS@Wp+\xe6\xa3_S@\xb9^\xa1\x1aOpS@\x8dK8bJ\x99S@+\xac\xb1\x04\xfb\xb5S@ZM\xa0\xcc{\xa9S@\xeb+\xa2]K\xccS@\xdc>\xbb\x80V\xb8S@Xr\x04\x87\xdaZS@$\x04\xfb\xe4z\xb7S@Z\xa0|f\xf2\xc7S@\xbf\x9f\xc7wN\\S@\n\x1e\x0e\xe7Q\xc6S@\x1f\xdf\xd0\xc4;\xa9S@\x17[M\xc4\x01\xa2S@\x1f\xd5\x1f\x03\x98kS@1$\xf1{\x8enS@?\x8d\xf9\xd9{\xccS@\x17i\xdc\x9f,rS@Y\xc2\x98\x12\xc5\xd4S@\xa9\xb0"r\x8e\x7fS@\x1a2^\xc0\x8e\xb7S@Q\x08\xf4\xc0\xff\x98S@\xad\xea\xde\x1e\x97uS@0\xf9\x16\xe5L\x98S@\x01\x84\xab\xd3\xd8\xbfS@]O& \xf8;S@\x85\xac}:I\xbdS@\xdc\x0c\xd8lf\xc3S@7\x8a\xc1\xdd\xbb\xaaS@\x8c6\xf6\xe5,\xb6S@)\x81F\xb4\xe9\x83S@fv\xb8]\xd0\xa1S@\x8cw\x96{HOS@\xba8+e\x04\x9fS@\xdd1\xe8\xae\x90\xc9S@\xcf&\x8a\xbbmeS@\xd0\xbc\xdf\xa5\xea\xaaS@\xf9u#\x06\x98\xb9S@\xcf\xfcid&|S@\x85\xe1\xbb.\xac\xd1S@\xf9?rd\x99\xacS@\x86\x8bs\x1f\xb3\x8eS@\xbf\x90\xc9\x1f\x96OS@,\x12=\'\xb9\xb7S@\xec\xebEc\x12tS@\xbeAi66wS@qC\nB\xe6\xc1S@~\x86b\xf0IuS@\t\xc8\x80\xd7/\x9eS@\xd8\x006CI\x9eS@\x87\xaaL\x12\xf1\xa3S@\xe4\x14\xd7\x1e\x8b\x98S@\x0e\x1f\xd46\x14\xd1S@\xe1\x85\xca8\x00\xa1S@\xccwX\x80\xc9xS@\xd8\x14C\x84\x0e\xb3S@\x8a\x86H\xc6\x1f\xa1S@]\xfb+W\xb4\xc1S@\xde\xfc\x90\xb0e\xb2S@\xc8\x8eh9\x84\xc9S@s.\x9f\x85o\xd1S@\xc7_\xb2\x89\xd2\x9dS@X\xf8\x15\xaf!\xa6S@Z8`)"PS@ztO\x9a\xb8}S@\xe9mJ\xa1\xa0\xa8S@5\x977\xc2,\xa1S@/\xa8\xf4cO\xcdS@\xc1w\xa9\xa1\x93\x7fS@ZZ\xc2\x9f\xcb\xc0S@\xd8\xd3`\xcc\xb0\xcaS@\xe1E\x02\xe3\xea\x9eS@B"\x86\xd2O\x9dS@\x11XA`.\xc4S@\xacw\x1cP\x9e\x9eS@9m\xb3I>=S@\xefs5j\x85\xb5S@\xe4@\x82q\xda\x83S@(\x11\xd3-\xe6\xb1S@\x17\xe7\x9d\xf2\xbc\x9eS@\xa1F\x0f@\xd2\x87S@\x03\xfa\xf5\x0fc\xb7S@z\xef\xe0z\xf2\xc8S@EL\x03J\x88\x9eS@\xc3\x9e!\xe6r\xa1S@\xb1U\x8fZi\x9eS@\x05\x82\xa4\x03(fS@<\xe8\x07+\xd7\xcaS@7\xfc\xdb:8\xc0S@\xe8G5$\xee\xc8S@\x08m\xdc\x88\xf5\xc8S@m\xed?\xb6`\xa1S@V\xd9\xc0\xf1\xd7TS@T\x17\x1c\xa2\xec\xcaS@hG\xa2:\xb6MS@\xf2\x17\xb4\x08>QS@\x13\xe9\x02\x19\x1b\x9eS@tD`\x1d`}S@I\xb1[\xe2\xc4\xc2S@\x15(JH\xa0\xc3S@\x0f\xe0#>\x05\xc8S@\x96\xe0\xb3\x91\x93\xb2S@\xeb]\xed\x0b&}S@\x82\x0f\x1d\xbb\xc9\xa7S@\x97\xf6t\x17CSS@\x0f\x9eV\xa5L\xc9S@\xd1\x9db:\xc1XS@\xa7f\xb9\xb1\xe3\xcaS@\xd4\xb0P\x1e\xd1\xc9S@\xe1!\x06,\xf9\xc4S@TG\x12N\xcc\xccS@\xe2\x1d\x99\x1f\x97\xa0S@\xd1_\x89\xaa\xfakS@\xdf\xdd#Q\x0cgS@\xbd&\xea\x84\xe3\xb1S@pa\x14C2\xa3S@\xc9Ls\xda\x83\xadS@\x8eO\xbb+\xc7fS@\xb2\x87\xca\x8dR\xc1S@s\xb9\xa4\xe7\xa6}S@-\xe1\xc5\xe94\x8fS@`I\xe9\x8f!\xa3S@\x0c\x9fV}L\xccS@\x0b<]2\xae\xcbS@\xdb\xa0\x0f{\x16\xceS@\xf8\xd5\xbet}\xa9S@\xa2\xfao\x98=\x9fS@\x1a\xd0 m\x91\xaeS@_\xaf\xe3 l\x86S@\xcf\xd3\x02;\x14\xccS@Tl\xc4\x00\xeabS@\xc1\x8b\x9445wS@8\xed\x8f!a\xaeS@\x18\xf2|\x9c=\xd0S@\xcfa_e\xa1\x86S@\xcc\xdc\xcfK\x18QS@\x0f\xe3C\x86\xc3\xcbS@;\xfe\xe0\xd5\x0b\xc2S@Xb(\xb2\xc6\x86S@\x02\xec??\xd5\xb6S@|\x8e\x83>t\x93S@\xae\x1f\\\xeb\x95\xa9S@4\xae7\x0e_\x84S@\x92]\xc2\xee\xff\xb6S@m\xc6\x00\x87K\xd5S@\xc9\xec\x88m\x11\xd3S@X\\\xec\x9e\x8a`S@/\xba\'\xe9v\xb9S@\xf8\x87\t\xbbr\x93S@\xc3F[w\xc4aS@YL\x81\xe4\xb2\xcbS@\xee\xc2\x1a\xd8k\xbdS@2\x03U\x01\xd7\xa1S@\xb0h\xc5vMPS@\xd7\xba\xc5mi\xbdS@gL\x9d\x13\x9a\xa2S@<XP\xfa\xb7_S@\'k\x068@XS@\t\xe9\xe7\x95\x96aS@\xa5\x9e,\x92\xc0dS@r\x81\xfe\xbd\t\x7fS@K#4:A\xd4S@\xa0\xe9k\xde[\xd1S@\xb6["<\xfa7S@B\x01\x96@\x14\x9fS@\xee\x8f\xbf\xb2e\xa7S@\xfdZ\xdd\x11[~S@ u\xaf\xb2\x9f\xd3S@{\x96\x84\xc1\xfb]S@\xac$\xd6oo{S@m[5h\xf7yS@+\xb1\x12\xf6\x8f\xbdS@\x8f\x8f\x02\x978\xb7S@Lq\x93\x1e<\xaaS@d\xac`/2\xceS@\xb7\x91\x1d\x90\xff\xcaS@%|\t\xf5\x1c^S@eZ\xc4\xa5\xf57S@\xff\x0c\x1b\xac\x94{S@9l\xa4\xd02RS@\x9b\x10\x14\x0fV\xcdS@\x1dN\x83\x8e\xfa\x86S@!o\xefoW\xcdS@r\x07\xa7G\xaf\xa7S@\xaf\x0e\xe3;\xa8\xa4S@\xb9\xea\xa6\x8e\x8e[S@\x9fg\x11\x10\x14\xb2S@\x00\xfeK\xef\x95\xb1S@\x8f\xec\x10&\xe0LS@\xaa\x94|\xb8\x9a\xc2S@:\nY\xa6\x8c\xa7S@\xe8/\xd27t\xa5S@\xce\xe3\xb0+\xcf\x9bS@\xeb\xcc\xf0\xd6\xd1\xceS@N\x08\xa9+\x94\xb8S@\xee\xad\xb4\xc1\xd3\xd4S@u\x124>s\xc2S@\x9a\\\x83\x8a\xffNS@T\x1b\x99o\xe3NS@z\xa1\x7f\x97\xe9\x86S@\x03t\x9e\xcd/\xd4S@\xeb\xebw\xa7\x1d\xd4S@yuq\x9f\x0e\xa8S@\xa6\x05\x9e\x10\x01lS@oq0u\x16\xb8S@\x0b\xe1\\\x11EGS@$A\x03)c\x84S@\xc5B\xe1m\xd5\xb2S@Y\xbe*\x99I\xd4S@\xff\xf6.\xcfI\xbdS@@\x1ae\x86\x0b\xa8S@\x01\xf0\x18\xa7\x1d\xceS@\x93\xcd\xb2zo\xa5S@\xdc(\xa5/\xb4\x9eS@Y\xeeea\x05\xaaS@\x0e\xd9\xac\xb6}\xa5S@\xf9\x81\xcaD\xdcxS@\xa2\xa6Js\xc6\xa2S@S\x8eR\x91\x10\x9fS@\x04\x84c\x18\xf2\xb5S@\xf4\x80tlkFS@,\xf3\xec\x16\x89\x9eS@\xdd\x9dH\x97\x18\x83S@ \x86|\xb8\x99\xbdS@$\x956\xea\xad\xbbS@\x8a\xc8\xf3\xe1\xa8\xb5S@7$\x14\xae\xb8\xbcS@\xf2\xca]>\x91\xa7S@%r7-\xc6\xb5S@\xcaH@S&\xadS@\x97\x8f+\x92C\xc3S@L\xa15Z\x8cWS@\x1b6\xa9\xc8s\xc1S@\xda\xe6n(\x8f\x8cS@\xca\x8e\xc1\x8b\xd4wS@\x1c\x1c\xc3\xeb\x97\xadS@|\xc1i\x16\xf1\xb8S@D\xf4\xaa\xb6\xaf\xd5S@+\n\xd9\xd7\x00\xacS@\xb0oB\x8bI\xb6S@\xe1\xac-\xe0\xdd\x81S@\xe8(\x1d\x99\xe1\xa6S@\xa0\xc6hJ\xa9\x86S@\xf8\x14\xa7b\xab\xcbS@\x17\xddFc_xS@^b\x06\xbf6\xc9S@,\xfbT\x86\xe2OS@\xb7\xbb\\X\x17\xd6S@\x9e\xc3\xe8e,\xb3S@Z\xd9y\xe6\x9f`S@\xa0\xf9\xa6\xb66\x8cS@`N\xf2\xa2`\xbbS@\'y\x87\xf4\xed\xacS@\xa3\xbf6\xad7\xbbS@X g\x080\xaaS@\xb9\xac\x06^\x9c\xbfS@\xe2\xdd\xfa\x1a\x18\xa8S@\xb7R\xf8eI\xb9S@H_Y\x8e"\xb7S@o\\:\xba\x84\x9eS@)n\x1b\t\xf8\x8eS@F\xad\xb4M\xe1\xa5S@l\xeb\xd3\x94sRS@\xf8\x14\x16*\xcc\xb4S@\xef\x87_h(nS@9\xe5L\x07W\x80S@\x03{\xa4\x7f\xe5\xc5S@\x7fD\xdb\tS\x85S@"\x12*ot\x85S@\xd5\x1dr\x00n\x86S@z\x12~N\\\xb3S@\xb9l0\x00\xbe\xb6S@\xc5\x8c\xcb*\xc6LS@\x96\xc4\xb0Q\xc9\xbbS@\xea\xaf\x18\x7fm\x86S@\x1f\xb9\x18\xd8\xbd\xb1S@\x81_\xdd\x93\xfd\x8dS@XX\xc0Q\xebiS@\x96A\x8fp>PS@8\xcc9\xc3esS@O\xfd\xd1j\x11\xaeS@\xa6o\xf0\xf0\xb0\xa2S@|\x1f9E(\xb8S@\xf4\x10\x7fV\x8epS@\x99\xa4e\xb1\x17\x85S@\xf3\x1e\x06\xed!\x82S@\xed^A\xa4\x96\xbfS@ \xf2\r\xd0$oS@\x9e\xef+\xe7\'\xa9S@\xff9\\\x9e\x1d\xd0S@\x0f\x81\xeb\xaa\xea\xb2S@=\xd0\x0fP\xc8\xacS@5\x03/i \xafS@m\x89\xc3\xc8\xd7\xc9S@GW\x8c\xee\xc0\xb8S@\xac\x02\x95\xc8\xe1\xb6S@\xf5\xa6<\x9aV\x9aS@!sC\x12\xd7\xc3S@\x92\xa0."N\x80S@C\x00jH@SS@\xc6\xc8\xd6\xcd\x10\xc4S@\xe9\xd9eP\xe1\xd2S@\x8c\x0eER\x9asS@\xac"k\xe7\xb0\xb1S@3\xb6\xebp\xa8\x83S@q\xf4\xfbU\xd2\x82S@I-w\xc1\xd8\x86S@\xcax2\t\xe0\xc4S@.\xd8\x033\xbc\xc5S@W}\xfc"\xd5\xc6S@\xe0\xf6\xa4\xff/MS@Bo\xac\xafw\xc1S@\x1d\xebg\n\xa2KS@\x87\xee\x1e\x0e\x98vS@0\xfa!\x83G\xcbS@\xda\xbda(\xdb\xa9S@\x1a\xff\xbe\xe5\xf6@S@\xb3\xffy\xdc\xc5\xb1S@\xda\xe8\x1b\xe4\x04US@<Be\xf7\xbcMS@c\xa6\x92\xb9]\xc3S@\xdb\xab\x875w\xb0S@o8\x05H\x0b\xaaS@\x04~\x99\xe3v\x91S@\xd7\xa5J7\xda\xa1S@\xd8JcPn\x86S@p\x82&\xac\xacJS@\x9d(O~\\\x86S@$\x98\xe47\x03\xb1S@\xb1I\xca\x9e\xc2\xcfS@\x12\xbd\r\x01\n^S@\xf0\xdc\x91[\x84[S@t[\x06\xc6\xba\xc5S@\xe2\x03\xd6OW\xbcS@\xbd+`a[qS@\x19G\xa5z"pS@\x83G;J)\xa6S@\x07$\xbe5\x9b\xb7S@\x891\x99:\x87\xb2S@\xa6\xfc\x15>r\xb6S@\xbc0\x1b\\\xe3\xb9S@\xc9\xa1\x16\xce\x1fqS@:\x8d\xeb\xc2\xeflS@\xb3\xf1u\xc9\xf7\xa7S@\xff\'\xe5g#KS@\x9a\'f\x13C\xc8S@\xacu\x03K:\xb5S@,\xd2Q\xc5\x96\xb8S@\xc4\x84g\x9b=\xa3S@z2h\xdc<\xc5S@\x04 \xda\x13\xe9\xc7S@d\xca\xdbc\xbb\xb2S@\x9b\xe27\xa9\xab\xb8S@\xd7\x835\xa7}\x91S@\xad\x96T\xbb\xe3\x92S@\xb7\x0e\xf9\xb8\x9c\xa3S@g[\xcd$\xf2\xceS@/s \x0c\x1apS@W1G\xf7\x11\xd5S@\xae\xceWfH\xb1S@r\x1c\xee\xfc\xfa\xb6S@\x8c\xcf\xe7O\xfa\x98S@w\xe0\x98\x82@wS@@\x1d\x9d\x0c\xfc\xa6S@\x01.W-a\xb8S@SBe\xfc\x96\xcfS@\xd3\xec\xe9\xe58\xd5S@\xb8\xceU\x15\xea\xa2S@\xbf\x81\xde\x10\x87qS@~1\xe8\x1b\x84\x92S@\xda\xa4\xf7\xf3\x94nS@O\x07>\xd1\x95sS@C$\xf46KFS@?\x12e\xd3\xeejS@\x180\x80M\x8f\xbbS@YU=\x7f\xce\x7fS@\xe2I\xe7\x18n\xc3S@\x1f,n\x0c\xfa\xc6S@w6"\xda\x1a\xacS@\x18Q]G\xac\x9fS@3\x94\x14\x97&MS@\xabC\r\x0c\x80nS@:\x98\xcb\x85VFS@\xc7"\xc5\x12.nS@0\x08\x0e\x7f\xbe\x7fS@bx\xc0\x9e\xf6\x93S@\xca\xdd\xf7\xac\xdd\xd4S@\xbd\xf5\xa9T\x90\xb3S@#\x1f\xb6\x10\xb7\xb7S@\x08\x1d\xcb\xcfk\xcfS@W\xc7\xfb\xd3\xa8\xb6S@\x91\xba\xeezC\xa4S@w\xb8\x9eb\x1a\xa8S@(E4K\xbc]S@\xfa\xe8E\'\x99kS@\xecvp\x1cQ\x89S@\xa3\xb3k\xab\x8b\x8cS@T\x96\xacQ\x8e\xcfS@\xb0\xb31\x1d\x97\x95S@\x98\xce\xde\x00AKS@5S\xef\xb0\x91\xaaS@\xb6Q/\xc6$SS@\xc1,\x12\xe3unS@\x87K^\xa1q\x80S@\xab\x1c\x0f\xb2)\x81S@\xd7\xc6(\x0c!\xc1S@R\x8b\xcc\xbc\x0c\x8eS@4\x14\xd4\xf9\xc6\xd4S@\x14\x1e\x13\xfbx\x81S@\x82\xa9X\xd2\x87\x81S@\xb0X\xa1(\xa5\xc3S@\xeb\xe5yI\r{S@~\x8b\x90\x85\xbb\xc6S@o\xa5:s\x8a\xccS@\x02c\x1b\xee\xb1US@\x89$\xe7\xd5\'FS@pj\xe6\xad\x16\x8aS@z7\x1d\xdc\xbf\x99S@$\xb8\x82\x0c\xe2\xadS@\xdf\xe5G;\xb5\xbbS@n7S\xd9\xe1\xb5S@yG~xZ\xb8S@ay\x89l\xf9\x8eS@*\xea\x14\xa7|\xb1S@\x93!#W\xe9\xc6S@\x19\x1f\x99\xe5\xeb\xa1S@\xe5\x92\x90/1tS@\xa8D9\x1a%\x9fS@\xa5\xe2\x9e\xccuSS@g\x15\x9d\xf6i\xa4S@X\xd2\x15\xc63\xa4S@{\xe2\xd5\x97\x10\x9fS@\'\xefR\xce\r\xa4S@p\xf2\xc4\xf2y\xcfS@\xb0\x8b+J\x96\xb0S@o\xe5\xfej\xcduS@\xe6\x9d\x94\xa5\xbd\x97S@\xc3]\x16\x80y\x92S@\x88\x1b\x8e\xb8\x8f[S@\xaa\x90\xa8X\xa2\xb5S@\x1e\x8a\x97S\xe3\xc0S@\x92\x95\x8cc\xfa\xa6S@\xc4Rd\xb2\xb6mS@\x01\x90}[\xa7pS@3\x88\x8c\xd5\x06\xcfS@\xbf\x84y\x16\xa4jS@\x0f\x91\xc5\x1a\xd4\xa7S@(fnA5\xa9S@\xc9\xb0\xfb\xe3H\x7fS@\xde\xf2\xa8\x91\xa5\xbcS@cR;\x8e\xb9\x80S@\xa5\xc4\xae\x11|YS@\xe4QQ\xac\xa9rS@|vw\x9e`\xb8S@\x9dQ44m\xbfS@"v\xad\xcc\x98RS@8\xbe\r\x08\x82\xbbS@;\xea\x869L`S@\x9b/n~\xea\xbcS@\x91Gc\xd9$\xb9S@\xb7\x96\xa3\xf0\x05US@\xf9\x830\x0b\xcb\xb4S@\xb5\x1c\xee\x9d\xd5\xb5S@\xb5\xa1@\xf1emS@ev\xe3\x1b{|S@o\xf3\xa9\xbc\xb5sS@\xef@"E\x8d\xd5S@\x05\xd1X\xaaP\xadS@N\x80\xcd\xa7\xb6\xa1S@\x7f\x03P\x89\xdf\x86S@\xcc\x10q\xc28\xb1S@\xd0f\x1f\xe7\xa1\xa4S@\xd5\tA\xc4\x12\xa7S@\xbf\xbc\x11\xaa}\xa8S@\x00\xb8\x00\x8a\x8d\xb3S@\xaa\xbf\xeaRb\xbeS@{\x10\x7f\xf8?\xb8S@Ez,\x90\x9c\xc2S@^\r\x99\rjhS@AC^w\xa3\x80S@\xca\xf2{\xd7\xe4zS@\x94\x98\x87\x00\xb5uS@\xfe\xf1!\xcf\xc9sS@\x0f\xb1~\xc4W\xa0S@\x87\x804Q\xc7\xcbS@\x89\x12\xa4\x89\xcd{S@R\xfd\x0b\xa9e\x88S@\xc4P\xbc\xc2\xb9\xabS@\xb4\x01\xed\xff8\x83S@+n\x19\xa7\xd8QS@\xee\xd4=\xb8!9S@XN\x06Q\x8c\xb2S@gY&\x85&\xb3S@N;\xf5\x8d\xdb`S@\x17\x9d\xb2\xdbU\xc6S@$GQ\x1eT\xcbS@_\x88\xd4\xe9\x82\xb0S@\xc4\x85+\x14^\xd1S@?\xb5[\x84\xe8\x81S@\xb0\xacu:\x9b\x86S@\xe9\x00\x1e\xb2oTS@;l*\xbd?vS@\xf3\xce\x9b\xf1\x9aOS@\xe7\xee\x1d\x87\xed}S@\xde\xef\x1f\x9al\xd6S@\xad\xffxNs\xb8S@\t\xca\x0e\'AVS@\xbf{>u\x14bS@\xd1y\xf5\xb2P\xaaS@\xc0`\x13\xeb\x82\xa6S@5&l9\xed\xb2S@\x9bjXNa\xc2S@\x1em\xa7\x844\xc5S@\xff\xe0LAt\xa1S@4\xce\xdb\xaf\x18\xbbS@\xf8_^\x11vuS@@^\xa8\xe5\x0epS@0t\xeb\xa0\x97\xa1S@F:\x82S*\xccS@F\xa23$\xa3\x7fS@\xa0\xf4\x00\x01\xb2sS@\xa8\xe4L\x1d@\xafS@t\xc1\xcal#\xb9S@\xbd&*\x1dz\xaaS@9i.?\xaexS@\xe2g\xb2\xd3+\xa6S@\xb8h\tJ\x81\x99S@B\xd9\x97\xfb\xe4\xa9S@\x80\x85\xacdX\x8fS@r\x7f\xef\xb5OjS@\xbb\xc7+\xc3\xe4\x84S@<B\x91\xc5;\xd5S@r9r\x00\x84vS@\xc2\xae\xba5l\x7fS@@\xc2/>\x1b\x86S@T\xc7\xf7\xa6\x8a\xb4S@\xd8\xe4\x11\xfa\xd4\x82S@,\xebd2\xc5QS@\x8d\xf7\xe1N\xbf\xb8S@-\xc9\x19\x1fPTS@\x08\xa2\x94N@\xc3S@a\xa8\xc3\x0b\x81\xc7S@\xb4h\xde\x18\x9aSS@\x81\x11\xd7\xaa\xf5\xc3S@h\xea\xfe7\x9a\x90S@*\xf5*//NS@a?\xa94\xff\xa9S@F\x80IfV^S@.g;u\xdf\xa4S@Y\xfdH_W\x95S@8\x12x\xa7i\xbdS@-Y\x05\x88hsS@\xa3M\xc8l)OS@@\x16bN`aS@\xf6\x92\xaa\xf8e\xd7S@\xf7\x07\xadCBSS@\x15\x8b\xa2|\xc1\x9eS@`@\xc7\x81p\xb2S@\xe0\xf8\xf0Q0\xabS@\xe7\xa71"\xf8\xb2S@7\xa9\x084\x9akS@\xbbO\xa8q\xdd\xb3S@\xf9\xc6\xd3?\xcd}S@\xf7\xcaY\x16B\xcbS@\x87\xa0\xbdV\x05\xcdS@\x0f\xbb\xcc\x9b\xecVS@a\x8e\x95b\n\xb3S@\xf9\xe7\xeb<*\xc1S@\x0e5\x1f\xc4\x81MS@\x11=\x93\xd3\x94\xa7S@\n\x18\xa5\xa1\xf7\xa5S@\xa7\x96\xb6\x06g\xc0S@t\nbi\xbc\xa4S@E\xf1\rB\xe5\xb1S@\x15z\x8e\xcc \xc8S@\xb0\x8d\x91\xf10tS@\xf1\x0c\x01k\x92\xc4S@\xefF\x13-\xfc\xa1S@\xbe&O1\x94\xc1S@\x9e\x9d\xa6\x04\x86sS@<%\x87\x899^S@E\xbei\x97\x93iS@I\x01:<\xe09S@u\xa2\x8eL\xdc\xd2S@\xf9\x96\xc9,8\xd6S@|\xd7{@\xbf\xb2S@0\xb3M\xab\xc0bS@o@\xbe\xb7\xcduS@\x01\x05\t\xde\r\x9fS@\x92\xa5\xa5\xae\xac\xb9S@\xa1\xc6\xc7\xfe\xe9\xa7S@\xd0f\x92\x18\xc7uS@\x9dpQ\x1f\xa8_S@N\x87\x7f`\xfe\xa0S@\xa6\xfa;>\tWS@\xce\x0b;ww\xa7S@\xf7\x8d\x88\xb4\xa8\xa2S@\xb8\xd6\x0b\x15\xb2tS@ \x8d\x17\xe4_\xb7S@a\xbf\xb7\xf1\xf6\xa0S@\x8b\xd5\':\x07cS@z\xd7\xf7{\xeb\xc3S@\x15\xb6Z|\x88pS@S\xa48H.\xb5S@7o\x91I;xS@\xd3\xf9\x94\x13\x08vS@<W\x8a\xd7\x91LS@\x8b\x9f\xbf\xd5\x12RS@\xfc\x08\xd9\xf5z\xa8S@\x98pE\xfd\\\xa1S@Z\xb1\xa2\xd1\xdf\xa5S@B\xcdF<\xa3\xb0S@\xces\x02\xe3\xae\xb1S@2a\xd0\x1e\x81\xc2S@\xfct\xd8*\xe4\xc4S@\x89DN\xf8\xe6\xc7S@\xb79,Q\xb4\xaeS@*\x95et.\xb3S@\x12"\x8eL5OS@\xfaE\x98Q\xa9<S@\xde-6v\xfc\x80S@\xcf\x172\x82S\xc0S@\xa7\xd1\xcf\xfdM\xacS@w\xf6\xccu\x12\xb2S@\n\xe0\x9b\xf9\x83\xc1S@\x9d&\xba7@\xb1S@\xd6\xcd\xc3\xbc\xb2\xd0S@J\x16sG3gS@\'\xd5(\xab\xb2\xa8S@R\xf1$\x05\r]S@\xd9\xfe0\x01\x9b\xb2S@\x14\xc0\x11\xf5\xcd\xc1S@\x84`\xe40\x99\x9dS@\xbc\x94V\xcd\xee\xa3S@\x97\xac\xf2/.yS@f\xda\x13*S]S@\x902\xe7I\x9a\xb3S@ \xfc}\xb8nGS@\x98=\xbb-\x0b\x8dS@\xcd*#\xb8Q\xa8S@\x8b\x85\x1e$\xaeRS@\x9e\xd3\xd1\xd3\xe5LS@\xd2\xe3\xb1\xa8D\xa3S@i\xc0\x19\xcb\xe0\xafS@\x1c\x18\xe4\x90\xe1\xb9S@\x1a\x1a\xf4\xe2>wS@\xe2np\xbeb\xbdS@\xab\xc5\xea\xd2\xfa\xa9S@\x837j\n\x8a\xb2S@\xa0\xa2\xda5\x10OS@i\xbb\xec\xc0\x1a\xa3S@Y\x8c\x12\xf9\xd6\xa5S@\xa9\xe1\x94\x1b6}S@\xb2Dn\x11\xbb\xaeS@\xc0Pr\xec\xfc\xb1S@ \xf8,\xf6\x8e\xb3S@Hh\xb7\xaf\xdf\xa9S@5\xda\xf7\xd2\xff\x8dS@ \xa7Vl\xf8\x8fS@b%\xdcCuvS@\x89IT\x7f$\xbbS@i\xd9\xe0\xbe\'RS@FYta\xb4\xb3S@\xaf\x94\xe9\x85\x8e\xb3S@\x9e\xe9\xfc\xa5b\xa8S@\xd3\x90\x0e\xb6\x05\xa6S@\x9b\xd0\xb9\x97\t\xa0S@\x97&\xe6b\xcf\xa4S@\xcf\xcb\x00\x8baiS@H\x12\x16\x0f\x07\xa5S@h\xda\xe9\x7fKXS@g\x1d\xf6m\x12\xc4S@\xb7\xa4\xfb|/\xafS@{\xbes\xc2\xc3bS@\n9,\x93z\x9dS@F_/\xe7Z\xaeS@\x97%\xef\x95\xa6\xacS@\x13_an\xec\xa5S@\x17\xcf\xac\x03\x9e\xbeS@AH\x18\r\xa2\x8fS@7\xe6\xff\xaa`\xb9S@y\xda\xbc\xb9\x18{S@Un\x01*\xf7yS@l\xbf_\xea\xa2\xbbS@I\xd1\\\xdb\xb5\xc0S@\xe8\x9b\xf0\xee!\x9dS@-\xa0\xf6I0\xb2S@\x14\xfd\x19\xa2\x9f{S@\xb3\x15\xa8\xd5\x16\xacS@\xf8\xbdi\x19\xa5vS@\x89\xf4vG6`S@ [\x8b\x07\xc3\xbbS@:\xb9D\x08\xd0`S@\xd7\xd2\x89\x88\xe8\xceS@\xa0\x90\xd6d+\xc6S@+\xd1J\xb1\xd9\xb3S@:%w\xf3\xafmS@\x1f*\xbb\xc1\xf9\xa5S@[i0\xa8\xe8wS@\xce=5[s\xb8S@\x00\x07\x9f\'N\xa6S@"R\xc6\xb1|\xc0S@&b\xdc\x04\x02\x9fS@n\xae\xab\xf4\x80mS@F\xfd\x94\x9c\\WS@p\x026\x0c\x07wS@\x9e\x82\xfe\x01\xecsS@\x85\xa4\xd8Q\xd7\x96S@\x98\xb2^L,\xb0S@ScsW\x95MS@&\x19\xc2\xfc\xfe\xcaS@\xd1\xa4w]\xbe\xa9S@y\x88l\xed\xd2\x85S@\x0c\x06G6\xcfvS@}\n\xef\xf0\xa1\xc2S@\xa57)\x01\x99\xc2S@\x18\xcd-\x87\x83qS@\xa6\x8f\xaa\xfc\x89SS@\x85\xd8nPNfS@\x9aY0I\xfd\xacS@RJ\x99\x0c\xdd\xc3S@\x96Ixc\x05\x9fS@S\xe0j}\x06\xa4S@4Cv\xa8\xa4`S@\x977-\xae\x8d\x85S@\xee\xf7$\xf1\x95\xc0S@\xc4}\x197\xe6\xb7S@jU\xea\xbc\xc8TS@\x1f\x03d\xc9\xca\xcaS@\xeb\xef\xb5hy\xb7S@\xf6\x86\x8dB\x84\xb7S@EC\xe7\xcd\x8d\xaeS@\xd8\x03\xe9\xd1\xe8\xa8S@\xe4\x03\xe9\x82\x1c\xc0S@\x05\x9aIZ6|S@G\xe2s\xa0i\xc9S@\x0e|\xf8Rk\xbaS@\x9b\x01\xc5\n\x16\xa8S@N\x89\xfd\x18)\xaeS@N4\xd4;\xb2\xbeS@\x01\x8c\x0c\xa3\xff\xb2S@\x1bWp\xc3\x93mS@\x86\xec\x98\xd6j|S@!\xfb\x86\x05\x1e\xb5S@\xb3\xd2\xfa\xfe\xc6\xcfS@\xbc\xe6$t\xf1\x9bS@E\xb9,\xba,hS@\xa0\x86;\xe1`\x98S@E\x98T|\xc4\xd2S@\xa7\x86\xc0\x8a\x17\xc1S@\x83\x85\x15\xe1N\x88S@\xceV\xa1\xa3\x05fS@C\xa15\xc7\x0fmS@\xdc\xc27\xb3\xcfFS@5\x96|\xdd\xebaS@\x01?\xe7p#tS@\xc4\xb0\x16t;zS@%\x8b\x84\xec;[S@\x0b\xdf\t\xe9\xa7\xcaS@\x1a\x8dO\xec\xc9\xb2S@\xc1/+g\xecSS@\xdf\xcanM\xdaPS@\xd0\xf8*\x84\xdc\x91S@\\\xe5|\xb0\xa7\xb3S@\x04pU\x1e\xb1\xc1S@\xee\xe8\xb8\x1b!\xa7S@\x88\xb5;\xa0j\xceS@\x93\x87\x19\xe5\xc5\xa1S@\x98\xcf\x0f\x19\xec\xd1S@\xc5(\xdc\xf3\x99\xafS@\x0bR?\xf1\x8aOS@\x13\x00\xc6\xb6O\xaeS@\xda&\xdf\x92\xce\xc7S@\xe8Q\xc1\x103\xbdS@\xd5\xf8\xf4\xc4\x00\x85S@\t\x98\xbb_\xe6\x9eS@\x7fA\xb1\xba\xa0kS@Y\xbf\xe7\xb6\x93\x87S@\x00GP\x0c\x15zS@j\xce\x93\xee\xd3aS@\xf5\r\x95v\xf5\xbcS@\x89\xcb\x90\xa0\x1c\xb8S@;\x9c\x0f0w\xcbS@\xbd\x8d\xb0\xaf~XS@WV%\x99\x8a\xbdS@.sM\xd3\xf3\xcaS@\xf0\x92\xb7<{\xadS@x~\x92\x91\xa3\xb1S@\rDR\xb7m\xb9S@Z\xd5\'\xb3>\xb9S@\x06\t\xc0,\xcc\xb2S@I\x7f\x1c\xf4\x0f\xa0S@\xf4^\xaf\xbb\xab\xacS@\x88h\xdf\xfe\xecgS@\xa5\x85S\xe25\xb7S@\xfa[\xa0\xdd\xf7\x98S@\xba`\xc3a`XS@\x061\xabJ9\xb4S@\xa58~\x9c\x83\xacS@\x12O\xb6\x9d\xfc\x9bS@&1\xbd\xe0\xdf\xcbS@U\x1c\xaft\x98\xbeS@\xa5\'TV\xe9PS@(.\xad\xfd\xef\xd0S@\x1f\xd1\x01d\xe0\xc1S@\xf9\x81\xc3\x06\xf1\xa1S@V\x85\xb1\xa3\x93\xa7S@r\x06p\x80\x1a\xbeS@ \xf1]\xa6tKS@KX\xcc\xdd3\xcbS@"Caf\xad\xbaS@H\xe1y{\x9b\xb7S@\xf4:\xe2\xc6\xdayS@\x00Gw\xfa\\\xb2S@C{\xb3\xbc\x80\xbaS@,du\xab6\xa0S@\xb5\xca\xc5\xcf\xaa\x8aS@#Yj-3\xa1S@4o\xab\xff\xb0jS@\x189\xcf\x8b\xf9\x83S@\x0b\x1c\x1c\x84\xc1sS@.\x01\xe3\x88\xdfMS@\xae\x98\xd87\x8e\xb3S@:\x85^"9\xa2S@{Jj$o\x9eS@\x90\xfc\xf8\xbf\x88\x87S@\xeaU\x02\x99&\xb8S@/ZzZ\xe5\xceS@w\\\xab\xa0\'\x8fS@Q\xd4\x13\xac:SS@%\x98\xe7\xf6\xe9kS@ @\x1e\x7f\xf1\xa8S@9$\xfb\xc8\x90\x87S@\x89\xad\x97\xd5\x80\x85S@.\xf1k\x98X\xaeS@1\xc9\xa0>\xeelS@\x0f\xd2\xca\xbe\x9d\xa4S@\x95P\xe6\xa1_\xbdS@\'\x82g.c\xcbS@A\xaa\xab\xa9\x16\xb4S@V\'K\x05\xd9\xb7S@GzOL\xa5\x80S@9\x87\x97\xf2\xa0\x99S@\xe6\xc9\xf4\xb6f\xb3S@Z\x98\xf7\x07q\xa8S@\x9dR\xe1\xe5\xde\xc0S@\xb2\xcd0\x97\x82\x9fS@Zm\x11\xe8c\xa5S@z\x80\xf5\xc9WKS@\x9d-\x7f\xb5\x8d\xa1S@\xd5N%\xf7!XS@\xa7\x0fG\xf0)zS@\x86\xd7p@y}S@\\\x90me\xd6\xa2S@\xd0\xa2\x80\xdc\xb2\xa5S@\x97\xef\xf5\xc7q\x8eS@\x03\x12\xa3\xca6XS@,\x80=0>XS@\xe4pJ\xc5\x9b\xd2S@\xc9\xd9\x04-\xfa_S@}\x16\xc9\xc0\x7f\xcbS@\xd9a\x1c\x0c\x8cZS@\x81DH\x18?XS@\x84\x80/\xf3\xaa\xc3S@\x925\x9a:\xe4\xb2S@\xad\x92~\xc9\x926S@g\x93Vc\xae|S@\xf0\x9873giS@\xbfAU\xf2h\xd3S@.l\x94:\xb7\\S@\xc6\x8b\x9ckl^S@!\x8c\x8a\x0b\x0e\xd2S@Z\x88*\x96{\x86S@\x12A\x92bJ\x9eS@>\x92\xdf\xebO\xaeS@}4\xc1>\x06\xa1S@%hC\x10\xfd\xa0S@R\xdfN\x11\xa5\xc2S@h\xa6\x9f&\xbf\xcaS@4.\x1d\xd6\xefuS@\xbd\xe1J\x93\x02PS@\xdb3\xd0;M\xd1S@\xbc\xe8\x02\xd7*\xcaS@7\xe0.\x0c\x0e\xcaS@uD\xbf{\x8f\xb9S@`d\x16\xe6\xfe\xa0S@\x1a\xfe\x88\xd5:\xc1S@&\x8b*\xe2\rWS@8\xc9y\xe9XzS@\xfc\x176s\x9a\xb5S@\xb0%\x1b\x7fj\x83S@\xcd#\x1cQ\xceyS@\xc2Qm\xac\x12xS@5\xa2B\x1b\x84\xa9S@\xdfq\x98p\tmS@J\x00{\x7fr}S@\xc6\x04\xe5\x92\xeb\x92S@w\xdc\x1aC\xf9\x8eS@\xa7\x9c7\x9bc\xaaS@s\xea\x96\x12\x01\xbdS@\xcawC\xff\xfd\xbdS@@\xe9\xc3\xf7\x91\xb6S@\x02\x18\xde\x0f\xb2OS@q\tJ\xc2)NS@\x97\x9f\x8fw:\xb1S@g\x1b\x8a\x05\xb4\xcfS@\x88Z\\3\xc1\xcbS@M\xd5`Z\x8azS@\x9f\xc2!0\x94\xbeS@~S\xda\x93\xc7\x90S@\xba2\xa8|R\xb6S@\x18\x14\xd0\x98\x85\xacS@=\xe0*h\xc6OS@^\xd6\xe0\x88\x88\xb1S@\x18\xf8\x86\xc2\xc7OS@\x9b\xcao\x10w\xb7S@\xe9\xab\x13\xfdc\xacS@w\xf2\xa3@\xb9WS@\xe0\x80\x8f\xbd\xc9\xceS@\xd1f\x07;E\xabS@6\xd1\xb3\xb3\xfa\xaaS@,\xa3,\xe9\xaa\xcaS@\xa3\xfdXV\x10\xc2S@\xb1\xfb;9\xf0bS@\xd7\x93\x90}d\xb1S@\x14\xa5aA\xc7\xc2S@\xff8\x93Bf\xbbS@%\xa4\xa6\xa7\x02\xb8S@n>\x1d\xf3\xc8yS@s\xba\xfa\xd6\x9e}S@\x97*\x15\x88\xda\xabS@\xf9\xd7\x0cBc\xc2S@\xae\xca\xca\xb9\xbbQS@\xda=:\x99\xd2;S@[\xf5z3\xb6\x93S@c\xf4\x07\r\xae\x7fS@\xde9aj\xaciS@\xc1\xcaN\xbf\x08\x87S@\xe9\xc9Z&\xd4\xa9S@A\xf6\x13\xf3\xbc\x81S@1\x00j*\xa0[S@\x8d\x9d\'\xc3\xad\xbdS@\xe0F\xf80\xbdiS@-f\xed0d\xb1S@W\xe4\xb7\xd34kS@\xdc\xc3J\xd6\xb7\xb0S@;\x80\xfeN\x04uS@\xf0I&\xc7\xe8\x7fS@\x03\x922\xfa\x9f\xb9S@2\x1f\xcf\x7f\x1d\xabS@\x15\xe0q\xc0a\xbaS@\xab:\xb5\xf2\rkS@\xa93\xd6\xa7\x94\xb3S@\xf93\xd2\x93\xd5\xbfS@\x8e#\xe3\x84\x0e\xc4S@LS\xbb\x14\xb4hS@\x1c\x1b\x9c<7\x9aS@\xa4\xdc\x1aV\x97\x92S@\xb78\xe1\xcd\x87\x88S@\x1f\xc2\xe9s\xe8\xb8S@\x1f_\xd9\xa1\xd6\xa2S@\xace\x87\x97\xca\xa1S@8\x1b(\x12}{S@\xebN\x1cRj=S@\xc4\xf4h\xf8\xfcrS@\xd5\x14\xb2\x82\rQS@\xb7r\xdcE\x90\xb3S@\xe4\xf0\xd6\xd0\x94\x93S@\x90\xcdo\xf9I9S@\xb0k~\xd7K\xa2S@\xe4\x13\x93\xb2\x89\x8eS@M\xa7\xf8RR\xa9S@\x12\xf1\xc2W\x8d\xc2S@\x8d&\x16\x00\xd8}S@R\x93\xe9\xdda\xbfS@\xd7\'\x02\x9e\\\xadS@79|\xdb\xf7yS@w\xfb\xa7\xd2\x8f3S@\x16\x9ad\xb2g]S@P\x8f\xc5\xc1\rlS@~a6MuqS@I\x02\x97\xa4L\x86S@\xef\xfd\xf6V\xe3\xb4S@=\xabX\xb8\x95\xb6S@\xc1K\xcf\xa5\xca\xcdS@;\xd2A\xae\xbf[S@\xd03\xd9\xca\x16tS@\xb7\xf4P\x85\xab\xc5S@<X.\x89>`S@\x96H\xe6\xad\x8b\xbfS@\xd8\x9f\xe0\x01\xab\x93S@\xf5\xe78\xab\x11\xb9S@^\x18\xdd\x91amS@\x7f\xf7\x97\x19\xbc\xb3S@#5_>\x1dRS@\x02\x93!W\x85\xb6S@\xa4%o\xb8\x13zS@\xf9\xff\x9d\xda\x02iS@}kDa$\x7fS@Pc\x9c\xd7\xdd\xa6S@\xa2T\xc0\xa2\x08\x80S@\xa8\xe6E\x01^\x84S@\xf7\xc9\xf1\xd8\xd0\xa9S@\xdf\x16)8\x803S@\xd5\xac\x08\xac\x15\xabS@8\xe1\xf9-U8S@\xcc\x88\xed\xbeXXS@\x9b\xd0\x96\xa2\xed\x8cS@\x10\xce0sIzS@\xcc\x8c\xc58\xe9rS@\x9c\xba\xebH\x02{S@\xaa\xeb\xee\x94B\x88S@\x12J\x88L\x05lS@\xa4\xb6\x99S\xef\x9fS@\xa0\xba\xcbvq\xb9S@oE\x9e\x98\xbe\xcaS@\xe0o\x82\x8d\xf5\xa1S@)}\xf3\xca\trS@A\x930.A\xb4S@\xd8NO=?\xc3S@:\x96\x18w~kS@\xb1\xc4W<\xd0\x9cS@a\xc3d\xb9J\xa9S@\x7f\x8a\x95\xd7\xca\xb0S@O\xc7Hp3\xb6S@3\x07\xc8R\x00\x99S@\xc5\x0b\xa7%\x7f\xbdS@\xe2X\x0f\xc8L\xb6S@$\x8a\xad\xb3\xc5\xbbS@_\x9d\x92\xe9+\xafS@\xab\xda\x15\x12 kS@\xbb\xf6{M\x9a\x80S@\xa7\x18\x91\xdc2\xa8S@=Rj\x8fL\x81S@\x83\xe5/\x0b|\x81S@\x99\x9a\x8aWohS@M_v\xf0\x7f\xb0S@\xf3\xb9lU\xbdpS@[\x9c%\xbc{\xb5S@E<\xaf\xc1\x07\xb1S@\xc0}\x88\xa0\x9a\xc7S@\x95n\x86z\nVS@YL"\xb4\xae\x80S@\x9d*#\xf0\x1f\xbaS@\xc6\x837(\xfcZS@\xb4\x94\xdf\x06\x03\xd0S@+\x12\x84\xe1o\xb4S@\xaa\x10\xc4h\xa9\xc8S@\x04\xfdT\x99\xc4yS@\xba\xac\xb8\x92\xff\xaaS@\xd3\xe7}T\x89\xc2S@\ro6Cy\xa9S@\xfd\xd3e\xf6O\xacS@\xc2\xa0N\x15\x07\x94S@\xb6|uF\x1b\x81S@\xd9=\x1d=\xd0{S@ .P\xe0\xea\x84S@O\xb99\xcb<ZS@\x9e\x18L\xd9\xed\x90S@\xbb\xe1v\xb8\xeb\xb3S@\xbb\x81\x18\x98\x90~S@\x1f\xee<q\\\xb3S@\xcf$\x88r\xb5\xb7S@\xc1<\xc3\x95b\xd0S@\xb1\xd5\x12|\x19\x93S@\xca\xc2\xfb>\xd1\xb7S@>\xbd=\x19[\xb3S@\xf4y\x12k\x1d\x9bS@\xd9\xf5 \x16\x8e\xacS@\x1fb}d\xf7\x9dS@\xa3F)\x8e\x05\xc1S@`,"$\xdd\xcbS@\xf8_\xed\xd0/\xb1S@\x9c\xf9K\xc3(\xb8S@\xb7\t6\x88\x00KS@\xbad6\xef\xaf\xcdS@\xba\xf6\xd1\xf8\x89\xaaS@\xc4\x8aJ\xd8\xf8\xaeS@\x92\xdf\xec\x83\x06\xbbS@\xc3\xeaH>\xdcpS@\xe2\xa7\x7f\xaa\xa7tS@\xff\xb2v\xa5\xaa\xc6S@\xde\xf5Ov\xd6\x82S@m\xe7DUFPS@\xa9\xbf\xea\xb81\xc7S@\xecR;\x84J\xafS@\xb5\xf0 \xbd\xa8\xafS@\xf4\xb2\x95\x19MKS@\r=j\xbd\x9e\xa0S@s\xe4a\xb7\r\x87S@\xfa\xb3\xf8\xf1m\xb3S@\xcb\x87\xe5\xde\xf9\xa6S@@ \xbdU8\xa4S@L]QP\x87\xb6S@q\xe1\x9b\x1f\xec\xd0S@=\x9f\xe46\x87\xb8S@\xe9\xbc\xfda@`S@\xe6\x0bo\xeb\\uS@`\x0cw0\xc6\xcfS@P8_\xb3\xc5iS@\xdc\xf4is\xa5\xceS@\x90\x00\xf0\x94U|S@\x84\xe9\x05\x851;S@\xef\x81\xf1Y^\xa4S@\xc2j x\xf5\xd6S@9\x0fTRw\xb1S@\x82\x86\x8aH\xbf\xafS@d\xc8\t\x0c\xd3\xa7S@\x96K\x84H\n\x8aS@\x88mN\x0b\xc3\xb1S@\x01\n\xa9K*XS@\xed\xd9\x96\xb8\x82\xa2S@\x14X\x0c\xc5\xda\xc7S@\xb7\xcc\xfa\x97\xf2\xa0S@_\xab:* {S@\x024/\x84W3S@R\xe2un\r\xb8S@\x1eo\x0c2[\xb6S@C\xdf9v1\xb6S@V\xba\x08l?wS@\x08\xd7\x90\xaa\x87\xceS@<C5\x86vZS@[\xb6\xdbk\xe1\xaeS@m\xab\xa8J\xe5SS@"\xf0.\xb7\xc2\xb7S@?,\xa4\xf8\x99\xaaS@\x7f\xcdC\xc1C\xb7S@#\x1bop\xb4\xa8S@\x12\xbc\rU\x98qS@\xdd\xcf\x9d%\x93iS@e\x15\xe7I\x14\xb1S@\xcf$\xd71c\xc4S@\xae\xcfe\xfb\xba\xa7S@?\xf68\xb1\x12\xb9S@\xee\x82\xecJB3S@\xafmA\x8e\xf1\xb7S@\xe8vu\xd6\xa5\xbbS@\xc8\x0e3\x11\x11\xb4S@\xee\xc4\xd5\x10\x91\x90S@`nq\xe3\xcd\xc1S@\xdd\x81\xf9\x83&mS@VV\xe3D\'\xa6S@d\xf3b\x1bH\xa1S@\x8a\xec\x0c?\x95RS@\x7f\xbd[\x16\xfe\xc9S@\\\t\xe4-\xe1jS@\xef\xc1\xc4Vk\x9fS@\x9f\xa5\x97K_yS@\xf6\xcf\xaet\x11\xa7S@\x80y~M\xed\x9eS@\xdb\xd6*\xf7\x1bwS@\xae\xfe\x9ek\xd5\x98S@\x0b\x9a\x15)\x02\x95S@\x7f\xb1\xad\xd2\x92lS@j\r\xe6\xe3\x84WS@\xcc\xee\x7f\xdc"\xd1S@\xf5\xd3\x857\xda\x81S@\xb6\xed\xdb8\xa0\xbaS@\x9f\xee\xcaq\x87\x86S@q\x8du\x1f\xa8\xaaS@@x\x93F@`S@\x14=q\xd45OS@\xfb\xae\xbf@&kS@f\xe3\xac\xfc\x13\x8eS@\xf0\xc6\xa1e\xd3JS@\xad\xfa\xabe\xa6\xb8S@i\xee\xfb\x07\xc3\xadS@\xc5\xc7\xa2h\x85\xb3S@\xd5\x0c\xc4Zw\x9eS@\xe1\xe2\xa0\n\x97\xc5S@\xf9DQ\x8a\x83TS@\xc6\xbb\xd6\xfb\xb3bS@\xe00\x97\xc4\xa2xS@\x8e\xc5(\x97\x04\xb5S@\xd4\x10\xf9\x85K\xa6S@\x84\xd0\xca\xdb\xf7\xc4S@\xf6\xe9\xb9\xcb\x96\x94S@\xa4GR>\xf2\x92S@p\xda\xf3d!\x80S@\xeb\xa9Yd\xd76S@|s\xba\n\x99\xa9S@\xdb\xefe~\xcc\x80S@Z+\xf0B\rsS@x\x1d\x10\x8c\xc4`S@-\xb0\x06\x9b$\xacS@\x98\xa1\x1e\x9ea\x92S@\xec\xb9\xe2\xa8\xbc\xbcS@D)\x89\xf2\xd0\xc0S@k\xb3\x0egg\xd3S@E\xee\x05\xcb\x15cS@\x17U\x8c7\xd5TS@\x8f\xa5\x9b\xdbO\xc0S@kx\x9a\xe3\xec\xd1S@j%\xa63\xc1\x83S@\x81R\xdb\x9a\x11\xa6S@\x9f\xea@\xe5N\xa2S@\xee\xeb\xe6\xf2\xdc\xa8S@Sp\x0c\x9c6\xb6S@\xac)\x1fWNLS@\x8e\xda+\x9f\xe3\xa9S@\xd2\xffR\x15n\x83S@Jk_\xc3U\x94S@\xff\x9b\xe7\xff\xb6\xabS@\x9c\xa8\x01\t\x8e\xa3S@\x88)\x16m\x7f\x9eS@@m\xee\x08&\xb5S@\x16\xc7\xab\xee\xfe\x9eS@s\xdaWNi\x88S@g;\xaa\x8e\xe0\x93S@\x8d\xc7@h\xa1\xafS@I=\xc5G\xa3\x96S@\xb4R \xe5|\xcdS@\xd8\xe4F\xd9M\xaeS@\xe7[ \xdb\xc9MS@\xbf\x87\x02\x91_\xcaS@u%\x96\xae\x13tS@\x0ep\x03<\x03\xc1S@\x8b\x17\xa8\xde>\xb3S@E\x1c\x80\x93!\xaaS@0\x1b\x8cY\xae=S@\x90\t\xb7\x9f\x7f\xbdS@`\n\x1aBm\xc9S@\t\xa6\xdd\xa2G\xc1S@\xd6\x8bz\x8f\x82\xaeS@/\x93|`\xc5\xc0S@\xa6\\!\x00\x0b\x98S@NH/\xf6i\xc3S@\xd5\xdaE,E\xafS@\xe8e\tpj`S@P\x0c\x16A`\xb9S@\xc6YZ\x9b-xS@\x1f\xc1\tj[\xbaS@\xd1&\xb4\xc4\x0boS@#9st \xc2S@\xb9~\xc4\xef\xf9\x88S@B\xed\xe0\xb0\xdaGS@ \xea\xf1\x81\x16\xb0S@*\xca\xfe;\x1d\xc7S@\xbd\xd7\xda\xd4u\xa0S@\xd9\xc0C\xd8\xca\x87S@\xe5=\xf8\x86\xa3\x89S@\xa1\x16\xdc\\[\xaeS@EG\x1e0y\xcdS@\rM\xb5\xff~\xbdS@\xea\x85{6:zS@T\xe6\x8cz\xf3zS@\xc0x\x99\xaf;\xb8S@dR\xe2\xcbS\xb0S@\x0c\x81L\x11\xbb\xa3S@c\x1ea\x15\x96PS@<\xd2\x1bR\xcb\x7fS@\xd9\x08ao/\xabS@u\xfc S-\xb6S@\xf1\xd2\xab\xab\xb5\xa6S@\xcb|\xcei\x87tS@\xa4E\x9f.u\xa0S@\xe7\xee\x84\x93\xe4\xa2S@\xa6\xd6\xa5K\xd2\xcfS@\x9c\x95\xf1\x15t\xa2S@\x1bO\x9b$qxS@\xc3\xbc\x97\x92\xed\xc5S@#"\x88\xa9<oS@\xa7\x9d\xe0_\x08\xb9S@\xf4\x10b_\x0c\xb3S@v8\xa5@\x8e\xabS@8\xeb\x8f\x8a\x11\x8aS@Z\xf8$\x08\xf2tS@\xdf\xe3\x8du\x18\xc3S@W\xb4\xdb\xa9\x9b\\S@`\xb4p]i\x8eS@%$q[\xfeJS@l\xfa\x01\x07C6S@\x83r\x01^\xe3\x8dS@\x8c\xb4J\xe2j\xc7S@\xbd\xc2\x85\x06\xa2\xccS@^\x149D\xc1\x9fS@\x12)r|NPS@h\xad\x1a\xfe\xd0\x85S@s\x01)\xd4\xbe\xbcS@}\'SS\xe2US@\xde\xd1\x8b\xc8\xa1tS@)\xb4\x84Ml\xc5S@\x13\xc8\xee\xe1J\xa3S@\x80\x8f\xe7\x8c\xb9VS@\xc1\x89\x00\xf9q=S@\xf6\x02\xb4\x98\x84eS@\xda\xcdL\\ \x86S@\xbe}\xa0\x98\xa5\xc4S@\x1b\x1a\xad-\x08\xc5S@\x054!\xa7\x80\x84S@\xbbu[\xa3,\x86S@\xd7i\xfe\x02\x9e\x9eS@\xa6\xda\xfeuE\x84S@\x81Q\xea\x07`\x84S@\x1b\xc5z\xb7m\xa5S@\x9b\xb5\xa1\x02Z\x88S@\xe8\xa3g\xfa\x84\x84S@\xaf\x8d\x97\xdd]|S@Pf\x14\xcc\x10\xc4S@\xc6\x0e\xbb\xdby\xc4S@\x02\x85\xbajMzS@\x9d\r\x9b\x13J\xc8S@\x07\xf2Ki|\xc9S@\xb9b\xd2\xa8\xa3\xa4S@\xc7kk\xef\x14\x86S@\xb8\xfb\x84@\xe6\xbbS@\xc9\x0c\xc2\xbaj\xb6S@/\x0b\xcc\xb7\xfc\xc3S@\xbfO\x1bq\x8c\xc0S@\r\x1f\xdet\xcd\xc2S@\xedk+I3\xc6S@\xe0t\xcc\xdd\x0c\xc8S@\xa7\xf9{\xfa\x92\xa1S@Z+Ve9\x7fS@\xdfg=\xf8\x83\xbdS@x,\r\xd3\x99\xb3S@\x81\xf0\x9cD\xe6\x82S@\x92\xa5\'\xc2\xe3\x85S@\xc6\x195A\xae\x87S@5\xc6n\x8dZ\xd1S@ed\xeb\'u\xd3S@~\xbcL!\x87\xbcS@2\xdf\x87K\xca\xa3S@\xe1YYY\x0b\x85S@\xa8\x88^\x88\x97\x9dS@\x89v;(\xb0\xa2S@\xb6\xee@\xd7R\xc0S@|\x05F\xd15\xc7S@\x15y:O?\x9fS@\x02\xa7\xf4\x9b\xc1\x88S@\xc3\xe8\xa2\'\xe9\xbcS@\xcfY\x8a\xddn\x94S@j\xd7I%z\x9dS@Lh\xc8\x935\x86S@j\xd4\xeb?\xfe\xa3S@\x0eU\xf9\xbd:\x99S@F\xdba\xdc\x1b\x99S@\xcd\xe0}\xf3\x0b\xd0S@\xdf\x89\xee2\xd1\xc1S@\xa4\x14\xce\x92\x92\xc2S@\xc3:\xd5\xc4E\xb6S@=\x11\xbd\xbd\xe4\x9cS@f\xb3\x9f\xb3\x96\xc3S@9D\xde\x0f\n\xb6S@#\xcf\xf1\x1f\x9a\xb9S@\xad\x84\x1dP\xb5\xbbS@\xa3p\x8d\r\x91\xbdS@>\xb2(\xe2\x9e\xa7S@@+\xb4\xd4\xf2\xc3S@\xaa*9\xf2\x00\xaeS@\xfd\xb8\x0f\x81\xea\xbcS@\x9f\x9a\xf1\x81\x9d\xc7S@\x06(\xfd\xcd\xc0\xcfS@\xde*\x9aI\xf4\xcbS@\x94\xaf\xdb\xc33\xd7S@\xef\xbd\xf2R\x9cqS@\xc4\xe3\x83\xf6\x91\xa3S@\xd5\x02\xcaq\x1b\xb1S@\x04g\xe2\xbeI\xb6S@]\xc4~C\xc0\xbfS@E\xbea\xba\xf9\x9bS@S3*i4\xc9S@\xaa\xbb\xee?\xc9\xa4S@\xdb\xe0\x1fV\xe6\x9bS@\xa4[\xcd\xec\xbd\xa7S@\xb9o \xfe\xc2\xc5S@\xc6\xe4,\x12\x95\xd2S@\xb2\xcb\xe3\xef\x85\x81S@\xae\xf4\xb6\xdeP\x86S@\xaf\xcd\xe3\x03=\x86S@\xa2\xa3\x8d\xf8W\xbbS@\xb6\xcfg\xb7\xa6\xb8S@\x03\x8dE\xdbw\x83S@\xe3\xa9\x8c\x91\xc9\xa3S@6\xef\x96\xda9vS@\xaf\xfa\xd4\xc4?zS@\xb8\xa3\x0eb\xeb\xd5S@\x9a\x08E\xe6S\x93S@\xfd\xb0\xf7\xb5;\xa8S@\xe2\x15\xebFJ\x9aS@\x0f\xf5\xd1\xff2\x98S@\x02iQPz\xc3S@\xb3/\xcdT\xdf\xceS@\xe5\x12.\xe9\x89\x81S@\xd3=<1t\xcbS@\x9e\xc4\xa4Gp\xc1S@}\xbe\xddi}\x8eS@"\x82\xe1M\xda\x87S@\xed#^F\xef\xd6S@\x02\x9a\x0fA!\xaeS@\xc96T\xaa\xf2\xa0S@\x03d\xd4\xac9\x83S@Au\xdc\x82\x9f\xbfS@\xf4\xce)\x8a\\\xd5S@\x82\xa8k`T\x83S@\x1d\x00Ur\xc1\x87S@\xec\xf0\xf1\x8bM\xa8S@\x17`\xa0\xf6I|S@\xcdp\x80!\xed\x82S@\xed\xbdu\xacD\xabS@\x9cu\t3\xf4|S@\xa2h\xd0\xbcA\xb9S@7d\xaf\x00\x02{S@\xae\x0b*\xfd\x9e\xcbS@4\xa9\xd4\x94\xcd\x92S@\x12\x87\xbcf1\xc9S@\xeb{Q\xb6\x8f\x8cS@\x83\xa3\xa0\xf2 \x81S@\xde:\xcf\x8av\x85S@e\xc5\xb2V\xf5\xd0S@\x19\xce\xe4\xe0=\xc5S@\x96B\x83\x8f`\x8aS@\x11\xd5T\x97\x16\xd5S@\xe17h\xfa\x08\x98S@\xc6\x01\x07\x0e?\x7fS@\xf7\xea*G\x86\x8aS@eZ\x15.\x89yS@\xa8\x03\x1c\xb63\xc3S@\xcf\xaa\x02\xe5^\xc3S@\xb9#;\x912\xcfS@\xd1c\xfa\xc3\x9e\xcfS@\xbbR~\xc0 \x87S@\xa6\xbb\xefS\x19\x89S@d\xe6!\xf1\xb3\x86S@\x9e\x9a\x0f\x1eU\x88S@\xa5\xa2\xba\xf3\xfc\x92S@\xa4]\xfe\xea\t\xa1S@1\xab)\xa1#\xa6S@\xd6{`\x16e\x83S@\xfa\x9eWb\xa2\x8cS@\x13\x87?\x18\x1f\x8aS@v}o_\xe8\x83S@\xae\xec\xa8;_\x8aS@t\x89r\xca\x01\xb9S@\xc8i\xf2\xdc=\xbdS@_\xc3\xca\x85\xda\x86S@\xb2\'\xcd\xdcZ\xadS@\xfb\xe67\xa5\xa5\xc1S@@-\\\xce\xb7nS@\xae\x91X\x8f\x84\x92S@\xb5\xf3\xc1\x9dX\xb8S@&\xda6\xaa/\xb6S@\'\xb6,\x99\x1a\x87S@\xed}\x04\xe9\xad\xd5S@\x0b\xca\x8c\x01\n9S@FMP-\xacsS@\x928\xa0\x02\xe5\xb4S@\xf7P`\xc9\x1b\xc1S@\xf7\xb1\xbb\x1a\xff\xbdS@\x8c\x1c\xa6\x14\\\x87S@B\xaa\xf5\r\xc2\xd4S@j\xf9\xb7\x11\xf3\xd4S@\xeaL\xe550\x85S@\xc8l\xf2=\x87\x88S@\xd5\x93\xef-`\xa9S@\x90j\xfe\xc4\x0c{S@\xba\x91\xd1t|\x8dS@\xe9\xd3\x11\xafY\xc0S@\xce\x9d\x81bl\xc1S@\x84\x96\xc2\x0ft\xc3S@\xe9\xa6\xef\n\x8cyS@)\x02P\xc5\xbf\xd4S@\x0b\xae\xd8\xc3\xf0\xd4S@\xe0Z\x87y.\x83S@REa9\x10\x85S@i\x88\x8f\xc1s\x88S@\xaf\x8a\xb7\x13\xff\xb8S@L\xda\x19\x19<\xc3S@U\xab\xabK\xa3\xa3S@~\x0f\x96?\n\xcfS@j\xa11_\xc8\xd4S@\xb6\xc8\xf4\xf9\xa2\xccS@U\xbfa\x8c\x00\x97S@\x07\x06\xc1\xbc\xe8\xc0S@\x8d\x05`e\x01\xa0S@a\x95N\xf4p\xbbS@\xa8\x9aD4\x00\xd0S@\x93+a\xcc\x9f]S@\xadR\xb7\xb3<\x8eS@\xe9\xc1J\r\xc7vS@\xd8\x94\xdd=a\xbeS@\xc6\x8f\xb2\x8b\xc2\xc0S@#A,\xf7gyS@,!\x88\xa8\x89\x85S@R\x18\x85tm\x82S@[>\x92\xa3\x85vS@d\xb3\xcf\xa0\xb7\xa2S@\x1d\x90\x0cf\xcf\xcfS@\n\xfc{gA\x8aS@\xd4 \x9b\x8a\xb2\xb7S@\xc3\x97\x01\xc8\xd0\xa0S@7m\x03\x15\xa8\xc2S@\xb5\xd9\x9azv\xbdS@\xba\xcebcK\xbaS@\xc357f8\xc0S@\xd2\tx\x03\x18\x94S@\x82Z&b\x18\xcfS@\nN\xd3Q\xf3\x82S@\x885\x10\x8a\xe4xS@ETD\xa1\xf0\xb4S@\xe5\xab\xa0I\xb2wS@"\xf2\xc8\x0b+\xbcS@\xd5U\xce=\x91\xbcS@\xd7\x82\t"\x18\xbbS@b\x0b\xa2\xefw\x99S@|v\xa11N\x98S@\xfe\x90\xf8Y[\xd0S@*\xa1f\x8c<\xd5S@%1 \x80\xc4vS@j\xb3\xd9p;\x8aS@\xd1N\xbc\xafw\xbcS@\xac\xf5\xa3^\xcf\xc2S@\xa2\xde\xa2\xf7E\xd4S@\xc5\xd7\x98;\xabvS@{\xf9\xe6Fh\xc3S@/\x96\x1c\r\xcb\xb8S@\xd4\x8b5J\xa4\xbcS@\x87\xa2\x03\xe4\x00\x99S@\x07i\xc2+\x08\x82S@.w\xb8\x9dh\x9eS@\xb2\xf2\xc9Vx\xadS@>\x1d?\x16\xe2\xc3S@L-zr\x16\xb1S@\xc5\x8d\xf5\xe2:vS@cG\xd0\xf5\xe8\x99S@\xf5X\xbc\xab:wS@Do\x18k\x1e\xd4S@:\x84\x04\xc3,yS@\xc4\xbc\xbb\x06\x01\xb1S@\xb7\xc5\xc5\x0c\xd1\x9dS@\xd5\x17-H<\x9aS@\tx*\x9fj~S@\xeau\xf8\xe4\rwS@\xbb\xc1&\x06^\x84S@\x01\xf8\xf7\x0f\xa2\xceS@\xcd\xc6\xeb\xc5\xe4\x95S@[\x98\x00\xbe\xe4\xb1S@\xb3\x927-\xaa\x89S@\xdfs[\x86e\xb7S@\x0b\xf8\xf4\x05\xfb\x82S@\xb7\xab\x8a\xe1\xf2\x9dS@\x7f=\xea>T\x98S@\x849\x867\x01vS@D\xdc\xad\xd2\x16\xa9S@\xa2\xa4\xb7\xd6%\x8eS@\x82\x81\xe4\xc8\x0f\xc1S@7n\xad"\xd9uS@H\x8c\x8e\xa4!wS@\xf6SZJ/wS@v\xbdL\x95\x11\x9eS@\xce\xf2\x03v\xbe\x80S@\xa8U^\x81\x88\x9dS@\xb1\xa4\x08,\xe2uS@\x87\xf5\xdf\xaf\x92\x98S@\xaf_\xa4\xb7NPS@\xdbW\x82,:\xc1S@\xf2\'\xb5\xf1n\xc2S@\x16:\x80\x02U\x86S@v\x83-\xc5\\\x83S@\x83\xf7\x90S\xfc\xb6S@\xe3\x0c\xb4Zw]S@F@\xcd\xe9\xb5]S@\xc6\xbeT9\x89\xc6S@\x01[\xc7\x97\x02\xd4S@W\xe0F\xe6JuS@k\xf5\xcd\xd9\xb4PS@\xb0\xd2\x8b\xbf\xef\xb4S@\x16\x13\xf1EF\xb7S@\xad\xf4\xdc\xc6\x98\xc2S@^\xef\xb3\x80\xf4\xcdS@%,v\x9e\xf9\xceS@\xc2\t@\xc8\xea\xa6S@\xfdmW\xb2\x18tS@\x1d+. 3wS@}`\x1e\xa3\x9b\x99S@aM\xdf0:\x99S@\xe4\xd2$}@\xb6S@\x8d\xc1\xe0&/xS@\x14"M\xd1*\x86S@:\x08\nL\xfa\xc2S@aK\x00\t\xb9\xd0S@\x11\x95O3\x04\x7fS@\xc48<\xa6\x8a\xb6S@\xb8\xae-\xac\xd7vS@\xa8\xc6\xf8\x14\xecvS@mC\xe5o\xd3\xbdS@B@*\xa4!KS@\xd7\x1e1\x174\xb7S@\xf1\xf8%\x88\xc3\xcdS@@1a\x98K\x9eS@3h\xc1\xfc\xf0\xa7S@\x17r\xef\x07\x03pS@wg\xf0\x1e[\xcdS@\x9c\x8eF=W\x99S@\xe9i1\x8a+oS@A\xd62\xa8y\xb8S@\xea\xd8\xcf?\xa0sS@\xc6\xa6gO$\x9aS@w\xc8\x83\xc4\n\xb6S@d\x18i\xd7\xc2\x8eS@\x8c/v\xa2\x1b\x83S@\xe8\xab\xe6\xa5\xda\xa9S@\xd6\xb4\x80\xdf\xdc{S@\xed\x176\x85%\x9eS@\xa5\xed\xab\x96\xc1sS@\xbe\\I\x81\xf5\x94S@\\\xb7\xe3\xaf\x83|S@,"%\xad\x9e\x82S@\x9apAE\xa9rS@J\xed~P\xaczS@\x99\xa7\xb1l\xc1\x81S@\x14\r>$\xc4\xa9S@\xde\xf2\xd7\x19I|S@\x1cw\xdbh\xb5}S@\x97\xfa\x9e\xcb2\xc2S@\x1d\xd2\xa0\xc3V\xbdS@#\x16\x98\x134\xceS@\x10\x9b4f\xf4\xceS@\xde;kz\x9a\xb8S@U\xca\xb9\xc8\x8f\xbfS@\xd9y\xd8\xac\x15xS@c<\x9d\x88k\xa3S@kUq\x91T\xa3S@\xfbx8\xad\x93\xa7S@\xf4\xf8\xeb\x84\xcc\x8eS@e\xe3Dk\xbb\xa8S@#\xdf/-\x0c\xafS@|j\xc1\xfd2\xb4S@\xb8"f\x92\x9a\xb4S@\'\xcd}\x82v\xbfS@6X\xa7UcrS@K\xc6\xc6\xb4\xc4\xb8S@\xd9\xc2\x86\xe6\xe3\xa9S@\xd8\x0b\xf7B\xc6\xaeS@\xe0\xf2[\xdf\xe8wS@\'\xf9\xbb\xe4\xd5qS@H\\\x96\x81\x7f\xa0S@\xd7\xfa\x97\x05F\xb3S@\xd7e\xcfF\xecrS@ASQw\xc8\xc1S@\xbd0\x9fLk\xa7S@q\x9c\r\xf3\xe1\xbcS@\xd3h\xc6$2nS@\x83u\x10\x8db\xb3S@/\x98\xca\x9d\xd8\xb3S@\xd5oy\\\xab\xbaS@|\x85@&\xd1\xc0S@Z\xb4\xaf\xf9\xd4\xb3S@\xe1\xa8\xc6\xf68\x94S@\xfevv\r\x85\xb3S@\x13\xc2!\x05`\xb8S@\xc5\xe6\x0f\xb0\xc4\xbcS@\xd1\r@\xde\x96\xb3S@\xb3\x18V\xa9\x93qS@\x0b\x9ba\xeb\x97sS@\xbd\x9b\x87`\x0b\xb6S@P!\x0c7\xf8\xa6S@G\xda\xb3m\xec\xb5S@i\x9d\x861E\xaeS@\xb5%\xffw\x03\xb6S@\xbd\xd0\xfe_\xf5\x83S@\xea\xdb1\xe5@\xa3S@>Cn.\x9b\xadS@\xaa\x1b\x01\x18E\xccS@\x9c\x85_\xa8}\xbcS@\x96\x82Q\xd8F\xd3S@sh\x95\xfe]\x96S@\x0f\xa8B\x9f\x8e\xb5S@\xce\xfa%\xbb\x05uS@\x80]T\xfc\xf4\x83S@\x89\x8b\xbb\xed\x05\xb3S@\x1f\xaawS\xa5\xb3S@q"ea\t\xadS@\xa5\xe5\x91yA\xd1S@\xeb\x9d\xe3\xb6\xb9\xbbS@\x92\xf5_G\xa0vS@}\xcdrX\xb6\xc0S@"\xbc\xbds\x16\xaaS@\x8a"\xe3\xc5\x08\xadS@\xfe.\x08\xe8K\xbbS@\x8c\xc8=Y\x81\x80S@\xe9/\x1aW9\xa8S@\x18\x19RT3\xbbS@g\xe8\xf6U\x8fvS@\xbe>S&\x9asS@\x1a\x1f\xc1\xf4\x0ftS@\xf8\xcc2\x96\x8b\x9eS@\x81MKz\x98\xa7S@\x8cy\xcc\xfa\xc1\xacS@M\xc5\xd6\xe42\xb8S@\x90\xc2\xd4AF\xb9S@\xa1\x8e\xa1\x07DoS@^\xedJ\xb1gsS@gd\x0cd\xef\xcdS@\x7f\xbd\xe1\xabK\xd1S@\xeb\x16\xa0\xe4\xb3\x8cS@\xd7\xc5\xab\x15\x8f\xb2S@{5\xd9\x9b-\xa8S@\xcf\x1b}\xddg\xa8S@GV\x81\x1d\x83\x84S@\xefS\xde\x0c\x14}S@\xde\x1b\xab#R\xa7S@U\xb0\xe6\x86\x9bpS@\x05R\xeej\xc7\xa2S@&`\x86\xe5\x85\xa7S@\xab$\xec;\xd1\xa0S@\xab\xb4\xcf\xc8\xfd\xb6S@\x0b<%\xd8\'oS@<\x97\xa3\xe4soS@\x9b\xc1=\x16\xd7\xd2S@\x1af\xc8\xde\\\xaaS@\x960\x0e\xef\x06\xb8S@\x0b\x99q\xa2)\x84S@\x17\x84\x0e\xf2H\xc2S@\xb9\xcaO.\xca\x9eS@\x86\x0c+_\xb2\x9eS@|\x9e\xe6@\x00\xd3S@\x04?\xf3P\xd3\xd3S@\xd9+\xc16-\x7fS@<\x95v\x8cB\x84S@\x10\x16jF\xd4\xa7S@\xd9\xe9\x9bP\xe4\xb6S@N\xb0\xd9t\xa4\xafS@\xdf\xc9\xab\xa1\x0c\x9fS@=EI\xcf\x02\x84S@\xb9\xd7\xbe\xb0)\xc2S@\\1#\x14\x15oS@\x84\xa6\xc7S\x1a\x7fS@\x05\x02\xfc\xc0\x0epS@\x98k\xf7\x10\xe0rS@`\x89r\x00\xfa\xa2S@\xcfd\xe2\xa1\x0b\xb7S@\r\xde~\xd9\x0e\xacS@\x9a\xcb\xef_\xae\xccS@k\xa6\x06\xff:\xceS@\xbe\x08m\x8b\x7f\x9fS@\x10dL\\\xbb\x9eS@\xc5I\t\x08\x9b\xa7S@\x1d\xd46\'n}S@\xb3\xe5\nN\xc9\xb7S@\xee\xd5<|H\xb6S@\x89\xc1,\xde\xc2\xabS@[\xfb4\xd3r\xaeS@9%\xcd\xaa\xaflS@X\xa3 \x82<\xacS@q_\xa3\xdaU\xbdS@r-\xe2\xc6\x17\xabS@\xca\x9b\x05g\xffoS@C\xad\xe0y\xd2\x85S@Q\xf0b2\xbb\x82S@\x8f\xf6/\xe8\xa6\xb9S@o\xef\xda\'\x00\x82S@\xd5\xa2[\xd7\x0c\x82S@\xe5h\x96\x85rlS@?\xe0\xe6\x87s\xacS@\xd6\t\xf6\xdb)nS@d-\xf5\x18\xd1\xccS@\x06H\xda_\xcb\xb0S@\x05Y\x98\xe9\xb5\xb7S@_FD\x868\xb1S@\x1e\xe7\xaa\xb4\xe3\x84S@\x959\x9b6\xd7\x85S@\xcb\x8e\xe8\x1a\xc7\xbeS@\xbeW\x9d^\xd4nS@n\x8fu\x10\x90\xcdS@+\xd0X\x99\xe1\xa4S@\x91\xcfr?\xe0nS@M\x92\xe9\xc5k\xb9S@\xb4\xe5\x8d\xf3\x08\x99S@\xb6\xf5\xab\x11\xfa\x9cS@\xf5\xc8\xaf\x8aLzS@x\xd9\xe9\x9d\xc1\xcbS@_\xc46\x8dgmS@\xa5k\x0bJ\xc0nS@\x86\xaf\x82\x19\xbf\x8eS@\xfb:p~\xd9\xafS@\xa4\xcb\xb6\xc97oS@\x93)\x11\xe3D\xa3S@?<\x98\xe9\xb3\xadS@\x8e\xf5K0\x06\xc5S@\xa9\xf9\x13\x94^\xcbS@\x8cg\xe6{\x00\xadS@\xacX\x17\x9f\x03\xabS@z\xa3\xc1\x81\x14\xa1S@+\x91\xf5\rM\xccS@A\x81\xefN4\xa3S@P\x10\x88S{\xa6S@\xfa1\x9cw\x16zS@R\xaa~\x10\xab\xb3S@\x08\x92\xc1\xee-\x80S@\x9d\x94QP\xbb\x7fS@q\x87b%\xb87S@\xe06\x17=\x97nS@\x18s\xcc]uxS@\xd6{0\xe3\xd1jS@Hk\xbf\x89\xf27S@\x02\x1b\xf4\x94A\xbdS@E(}\x93\x8c\xbeS@\x8em\xd8\xda\x00\x80S@\xefm\xff\x84<\xa1S@2\xee\xa9.VnS@\x82?\xfaa\x7fnS@\x83\x97\xb9"0\x81S@_\xa9\x17a\xa9\xb6S@^`E\xd4\x92kS@\xec\xf1*\xca\x96\xaaS@\xf6\xc4\r\x1a^\xb8S@5\xe6\xdbe\x07nS@$\xd1^d\xd6\xadS@&\x12{\xef\xf2\xd1S@\xff^\xd3\x97\x98\xa3S@w7\xd5\x17{\x7fS@\xf3\xefo}\xe7mS@>\xcce\x90\xbaxS@\xd3\x12\xb6\xc8\xa0xS@a\x18!\xf2|\xa8S@\xe3kg\x12\xbbmS@\xb6\xadY\xb9\xa0yS@c\xdf_\xee\xa2jS@~\xe1\xa0\x81\x18lS@\xcc1\x96\xf1$\xb7S@\x7f/\xff.^\x80S@q\xdcl\x91*\x93S@KI?\xcaq\xa4S@Nd\xbe\xdc\xaf\x80S@=E\xd4\xae\xd1\x84S@\x04\\\xc7\x8bmmS@cX\x02\x12\xb9mS@\xd7C\xdf^\xb6jS@\xa3\xba\x80{\xbbmS@\x1cwJWW\xcbS@\x86mdR\xab\xaeS@YO\x0b\x99\x85\x84S@\xe00\xfb\x8f\xe6\xacS@\x92\x9f\x9f@f\x84S@k\n\xd2-\xcf\xbcS@\xab\xccr\xfd\x96\x84S@\xf1|<@\x0b\xaaS@2\xba\x8d\xc0*\xaaS@\xad1\xc6$M\x83S@|v\n\xf4\x0b\x81S@\x9b\xe88|\tmS@\xda\tFQE\x84S@\xae^\xe2\x04\x01\xbdS@\xaeb\x9d\x12\xff\xcbS@\xa2\x9fc\xd3\xb4jS@\x95\xa9\'&\xcelS@R\xd9\xf5A\xbe\x84S@\xff\xd57I\x1b\x9fS@\xe4\xd2\x9aK@\xb6S@2p\x1b\xdeSjS@\xb0%\x98\xab=\xa7S@\x88\x8c\xff\xea\x8cpS@\xf3\x07\xe0%\xaa\x82S@a\xbc\xd3v)\xb7S@\x18\x1b\xaf\xbf\xa6\xa2S@\\Q\xc0\x85\x0f\xcaS@\'\x92\x97\xcfO\xd1S@a )\xdfY\xd2S@\xed3K\x83n\xa8S@\xae\x85\x88Cu\xcfS@x>\xef%\x11\xd2S@\xdaWC\xed/5S@"3y\x87\xe7\xb2S@b\xf6\xe7l0\xb4S@\x05"\xc6& \xadS@\x96H\xe6\xad\x8b\xbfS@\x13S\xa9\x0b]\xcfS@\xf3\x14\xd4\x07\x14hS@:\xe2\xa2\xe8\xea\x99S@\x0cp\xba\xa9\xd7|S@\x8a\x80{\x1e\xf1|S@\xbd\x16;l\xb5:S@\x06\xd5\xed\xae\'\xb3S@\xa8\xa8!\xeam\xcbS@\x9ax\xda)$\x87S@o\x1a}\xd3\x0f\x87S@Da\xb8\x90\x996S@-\x7f\x92%w\xaeS@E@%V<pS@?\xb1\x91\xf4\xe06S@\xeb\xa2aO\xfe\xccS@;\x99\xc8vV}S@Uz\xf5t\xb7gS@4>]\tN\xcbS@\xe1\xea\xcc\x07\x8c\xaeS@\xa1j@~\xcc\xa6S@B\xd3Q3\x94`S@\x85~T\x989\x9fS@y\xda\x98\xce\x0fiS@3\x93\x0c\x8bF\xadS@u\xe2\x1c\x1e2gS@UL\xce\x9f\x94\xa8S@\xf4\x97[\xb1\xe39S@\x9e\xafI\xd2j\xb7S@\x8b\xdf\xb7\xed\xf4\xc9S@ \x19t_\x14nS@\xdc\xeb\xcd-6\xb9S@\xff\xf8\x03^J:S@\xb0^\x11y\xfd\x8eS@\xa3;\x14\x83\x12\xafS@f\xc4h\xe4QiS@\xc6\xa8u\xfc\xb7\xa6S@\x997\xc2]\xe9\xaeS@`\x9b\xcc3\xb5\xbaS@\x1d\xa8&Q\xc5\xbcS@.\xf1X\xca\xda\xc9S@[\xd7%C\xbbfS@\xddg \x05\x1c\xd0S@\xd5\xdb\x05E\xb8\xb6S@c`\x9dT\xb0fS@\x01\xda\x89\x92\x17\x88S@#\x9d\xdcX\xeb\xa5S@\xe3\x8a3\x88A\xcbS@\xd2\xd2;\xf9]\xcbS@\xfe\xf7\xec@\x05\xb2S@\x9f\x06\xf9z\x89mS@\xd1\x8f\xf7\xf5\x868S@\xe1\xee\x17)\x02\x95S@\xdfA\xa5\xab\x9e\xb7S@Sc \xa2\xcb\xb7S@\x15\x9f\xf33\x12\xb8S@\x93\xb0\xbcHx\xacS@\xe6\x1fofHfS@\x91\x1d\xde\x8c\xfe{S@\x08\x0e\xa9o\xf2\xb2S@\x8f.\xb9\x86\xd8\xb7S@~\xeeq\xed\xcf\xbdS@\xbe\x14\x9e\xe9v\xcbS@\xd4\xf2\xd2\xda||S@\xa7\xd0\x8a\x98c\xb0S@\xc9lYb>\xb7S@\x97\x08P\xb3\x0e\xbdS@\xa8\xbdq)\x1b\xbdS@\xf8\xd5\x8b\xb4\xec\xcaS@\xc4\x02\xa3C=hS@l\xac\xa8\x8e\x04lS@\x05\xa7\x0e\xe9\xdd9S@\x9eY\xf0I!\xb9S@S\xda_\x1a\xdbgS@\x01\xc9\x19\xca\xe2\x9dS@nG;\x10\xdblS@`U\xc5\x16M\xc9S@\xfb\xeex\x9dd\xacS@\xbeSJV\x9a\x81S@U\xfe\xe2\xa8\xf8\xb4S@h\xef\x90D;\xa3S@\x04,\x16@\xad\xc9S@\xa50\xb1\x96\xe7\xcaS@\x0b\xd0\xf2 \xedzS@t\xb5\x80\xc8k{S@`\xe5\xf3\xc0~{S@*m\x07H\xdcgS@\xbb\xf5\xea\xdc\xb7\xb4S@l\xfd\xe6PE\xa8S@\xbc:{\xc0\xbb\xb1S@\x03&Eg\xebgS@\xca\x83\x17w\xd9}S@\xd8\xa7\xf2\xa4\xfbyS@\x1b\x82g\x9d\xa5\xafS@\xd7.\xcc\xf8\xc6\xafS@\xaa[\x0by\x92\xb2S@\xa6\xfb\xa9\x12\x92\xb8S@\xbc\xf5|\x08\xe5\xb5S@\x86L\x15\x03W\xb7S@\x18X/8\xe7\xc4S@\xecxM\x9f\x87\xc9S@n\xab,\x9c\x11\xcbS@h\xcebn\x9e\xc3S@\x1f\x98\x8d?\x16\xa0S@\x93\x94\xc0s\x07nS@-\x99q\x9a\xc5\xa7S@<\xf9\xe1\xf6\\\xbdS@w\x86\xf7&\xf9\xcaS@\xd5X\xdceh\xccS@\xa9\x07\xa3\xa7\x10\x98S@\x1f\x8b\x19\x16\xb5\x9eS@\x02z\xc1\xb7\xcb\x9bS@\xaa\xff"\nY\xa5S@\xaf\xc1P\x97\n\xaeS@\x9b\xd6P\x11\xffzS@\xe9\xfe\x8a\x91\xa5\xb7S@\x04\x06\xd7\xbe\x9c\xa0S@\x15P\xbb\xbc\x84\xbeS@\x1fBc\xfd\xb5\xbeS@s\xfc\x8bB-\x92S@\xa2\xbe`\xee\xf8\xc8S@\xb2\xdb\xddw\xec\x91S@4\x0e\x9d\xdbK\x90S@\xa0\r\xa8\xc1\xae\x8fS@\xa0{\x1a\x95\xca\xcfS@\xd8m\xf8\xdc\xab\x9bS@\r\xc8\xc0#\xcd;S@\x01\xbdJm\x80\xb4S@V\xa71\x1b\xc5eS@\xb0\xdf\x93a:\xb8S@\xe0\xaf\xa75]\xa3S@\xec*\xec^\xec\xa4S@)\x03\xea\xb4\xd3\xa1S@7\xf2\x16\xc6a\xa0S@\x93u\x16\x02TzS@H\xa8KD\xd3\xcfS@\xcbb\xd0\xb0b\x83S@\xfa\xb72\xdf\xc4fS@\x1f\xc9\x8c\xcb\xd2\xbbS@\xbaBY9\x9f\xa1S@S\x03\xc2\x1f\xb7\x9cS@\xe7\t\x91H\xd3\xc8S@w\xe3\xeb\xb0fzS@\xbb;x`J\xccS@.\'\x86u\xae}S@\xb5\xdd\\\xca\xf1\xc0S@\xbd~bHH\x9eS@<\xeeZ\x9d\xeb\xb4S@\x95\x05\xfe\xc4n\x9eS@+xi\x832\xa4S@\x02\xec\xc0\xc4\xa5bS@\xfb\x11`|}\xa1S@\x9e\xaen\xe4\x93\x9eS@\xf1\x8a\x9c\x97\xaa\xaeS@3 w\xd8\x9f\xa4S@\x0c\xfa\xe0\xc9gbS@\xb6\xd2\xc5\xa5\x0e\x90S@\x14\xbb\xf4;d\xc0S@\xe3\xdc\xd3\xc4\xb7bS@\xbd\x06\xac\x97\xe3{S@\x1c\xd5\xc3+]\x9fS@\xe3\xc9\xae-\x0f\x9dS@\xa6\xe1\x84\x8a\xf7\xa1S@\x93\xc1\xc6\x03\xd4\xa1S@\x99\xd4\xf2\xd7\x1b\xb8S@\xe8[4\rH\xa6S@\xaa\xf7\xa8T\x08\xa6S@\x8ea\nQ\x96{S@\x00\xb9\xc4\xd9\xa5\x9bS@\xf3\xc5\x97\xb9~\x86S@5\x1d\x82\xbc2\x81S@\x89:\xf7=\x0b\xcbS@*\xbb\xd0E\xdb\xa5S@y\x82v\x9dB=S@;T\xfb^\x1e;S@\xc7\x0b\xe5s%\xb8S@!\x06(\xf0\xf9\xa4S@A\x8b\xefg8;S@\xdb\x15\xb4y\xc8\xb8S@\x1f\xa8\x9a\'|\x80S@\x1d\xf0\xe4\xc0\xfe\xc9S@n\xee\xea\xdf\x9d\xcaS@\x8d\xd7\x92\x1b\xc6zS@v7\x07\xd5\x9a\xa1S@%\x80\x9ag\xc5\xb2S@l\x83\xdf|`\xa4S@\xed\x04\x1d\x86f\xb9S@-\xd0Do\x08\xcaS@$\x0f\x1c\xebm\x9dS@\x84\x03\xa6Ym\x86S@\xa3\xfc\x93\xac\x8c\xadS@29Q2\xab\xb0S@c\'>bS\xa6S@Ww\xb6\xfd$\xa6S@\x1b#\x84\xaf\xab\x9dS@\xda\xec\xa0\x1aD\x8eS@\xf1I\xe2\xa9\xf6\xc3S@\x104L\x11\xf2\xa5S@\x9bI,\xf6\x0e{S@\x9d\xd3\xb0\xde\xb4\xcaS@\xdc\xd8|\x93\xb1\x9dS@\x82\x80\xecz\r\xa9S@=S\xb1\xb51\xadS@\xcb\xc4!\xb0L\xaeS@-q\xe9^\x80\xb7S@\xd6\xc7\xf8Bc\xb3S@\x85\xb2\xd2\xd23\xc8S@U\xf9\xe1\xe83\x9eS@\xcc\xaa\xbd\xf9\xbbzS@d\xa5\xca\xb4\xb0\x87S@\x88\xb9\xe7J\xa6\xb1S@\xdd\xdb\xf6\xaa\x8a\xb3S@M\'\xee\xba^\xadS@\xd8e`<\x9b\xa2S@Y\xa9\x02\xda\x96\xbaS@\xb8F\xe5\x0c?\x93S@\xcdv\xffGi\x84S@\x00WC\x0f\xb7\xaeS@\x1as\x00\xcd\x85\xb2S@\xc4\xc4(N\xbb\xb9S@l\x8eY\xc70\xc1S@\xf6d5\x0b\xed\xc6S@\xd3\x81\xba\xe3\xfc\xc7S@\xfc\xf6\xe1X\xfb\xa0S@\xab\t\xbd\x81\x9d\xa1S@\xa6s\xa9\xc7l\xb7S@\xa8 6\x00\xaf}S@\x89\xe3\xfa\xd3\xe9\x84S@\xb9qI\x02\xce\x83S@6\xe5s\xad5\xc0S@\xef-\x05\x91\x82\xacS@\xd5?Q\x84\xa1}S@\x89t\x1f\xee_\x9dS@\xc5\xcc/\xe8\x9d\x9dS@\x82\x9d\n_7\x93S@\x079,[9\xc3S@\x88\xfb\xe2\x07\xee\xa9S@\xd3\x95\x9a\xa00\xb3S@<\xe2\xdb\xe6\xed\xa2S@\xd2\x1f\x1dB\xc4;S@>$\x05u\xa2;S@e\x85H\xe5\xe1\x9dS@!\n\x9e#p\xb8S@\x0e1M\x82\x83\xbaS@\xebZ\x06,9zS@\x8a\x18%\x15m\xb2S@zE\xbc\xad\x13yS@\xfd\xf1O\x95\xee\xa2S@\x05\xe5R\x1f\xe2\xa1S@\xb4\n\xd2\xa8\x07\x9fS@ \xb3\xf1J>\x9eS@\xe5\xab\x19\x14q\x93S@\xbb\x13\t\xbf\xf2\xb6S@\xb9\xd4*\x13\xcb\xa1S@\xcf \x9e\x17\xbf\xa1S@\xbc\xe7^n\x05\x91S@@c(\xf1\xce\xb6S@\xb0\x1a\x1d\x03\x8fxS@\xdb\x8b\x05\xfb\xc0xS@\x19\xd2\xec)4\xadS@^\x8d\xdd\x7f\xad\xc0S@\xd8\x91\xdf\x8f\xb3\xb3S@\x18\xa5\xa6\xf8bxS@\x86\xccc|\x9f\xa8S@;\xba\x1b\x05\xf3|S@\x1f\xb4D,Z\xb3S@\x82\xd3>o;}S@\xb0\x92\x00\xdb\nyS@yo<\x0e%\xaaS@&\xfc.fmnS@\xeeS\xa8\x9aL\x9fS@U\n\x12\x86Z\xb2S@\x96\xa7\x0c=\xa6hS@\x93}\x8c\xaa\xd0\xb2S@Q\xb8\xcd\xb2\xf7\xa1S@\x08\xb8\xdf4rhS@\xe3\x91\x89\xb8i\x88S@\x07\x11\x9d\xd0yhS@\x97\xa5\xa7\xce\x8aCS@\x87\nv.\xf3\x93S@\x1f\x8c\xb5z\xf9\xa1S@\xae\xb2\xc3\xae\x00\x93S@\x0c\xa1\xeb"\x97\x88S@\xb2g\x93~\x89\x88S@S\x07\x83\xed\x9e\xb6S@_1*{$\xa1S@;\xf9\x9aS\x0eiS@\xa1DSw\xe7\xc7S@\xe3\x9es\xc6\n\xc0S@\x15\x1b\xbe\x1b\x84\x92S@\xe7G\xc1\xc6|zS@-\x8b\x90\xb0\xc4\xb2S@\xffD! \xb8\xb2S@\x8b\xaa3\xd1\xce\xb6S@\x19+\xae?4>S@\xd6\xe03N\xe9\xb5S@\x15/\xf8nw\x91S@qL\x8a`\x10\xb8S@X^H\xaao\x92S@_,\x81\xb7\x97\x91S@q\x03\r\xce\x9b>S@\xf1}\x94\xec\x82\xcaS@*\x0f:\x05\xa2tS@\xc1\x18\x1d\xe7\xe7\xaaS@\xbau\x1e\xb3P\xaaS@\xcb\xdcYWk\xbbS@V\xda\x12\r\xc0PS@\xd1\xbb\xff\x89\x1e\x9aS@\x08C\xf2}\x17kS@J\x1a\xa6"\x9btS@\xd85\x0fJ\xa1tS@\xef#\xb8\t\xf9\xb5S@\x95\x95\xd5\x88\x89\xa2S@\xa1\x14\x873\x8d\xa1S@\x9e\x88Z4\xb6\xb9S@\xe6dh\x06\xf1jS@\x85TB.#\xbbS@}\x8a\xdbe\xa2\xb9S@\'qq\xbe\xb9\xb3S@\xeb\x0c\xf9\xf3\xa2jS@\x05]\x99 \x9a\xacS@2\xf8\x18\xb5cwS@\xceir\xa1\x19\xbbS@\xd0=\xd2Bc\xc6S@2T\x13\x1e\x13bS@V\xcfw\xa3\x04\xb8S@\x0e\x9e\xa0\xceC\x96S@\x03\xb3YD\x1c\xc0S@\x19\x0f\x866U\xbcS@\x83\xf07\x1d\x8d\xabS@+\x81~\x9f\r\xccS@nm\xc1M*\xb3S@\xeb\xcb\xcai\xa9sS@\xdd8\x92\xd5\xac\xbdS@gRl\xa5*\xabS@\x1b\x83\xe9\xae\xbc\xccS@L2w\r\xd2\xa9S@\\:\x8e\x13\xe9\xb9S@\xc9\x1a\xd6\x1d\xd1xS@>\xfcL_\x19@S@\xd5\x16\xe51\x9f@S@\xc6\xf4gzU\xb9S@h\xaf\xb1\xce\xc6bS@\xf5Q\xe0&\x9f\xb9S@\xc5<j\xed\xa4\xabS@3\x8f\xb7\xaf\x85\x92S@L<\x85\x7f`aS@N;wK\xdd\xa9S@\xa2\xa1\xac\xa5\xe3\xa2S@\x04\x92\rL\r\xc4S@ZHS\xc1\xa2JS@\xf17\xcc\x7f\x9e\xb3S@\xbc\xfe\x00\xf0\xeaGS@\xd5=\x882\x95\xccS@\xc0"\xd0\x9d\x99@S@\x16\xd5\xd3\xb2k\xabS@\xbfS\xa77\xb1\xa9S@\xb1\xe5Far\xb9S@?\x1a#\xf4\xe9\xabS@-o\xf0\xd8\x0b\x95S@\xf7\xbb\xca\xb1$\xc1S@:\x9cv veS@\x1fe\x1c\xa8 \xa2S@Nf\x137.AS@\xae\xf8\x15\xcb\xfdlS@\xa3\xee\xef`\xd2\xb8S@\x90\xd6CH\xaa\xa1S@\xc2F\xdb\x0eIIS@\x03T\xc4DBIS@a\xcc\xb8\xa6L\xa6S@!\xf5>\xfe\x97\x9bS@gm\xc7B\xd1\xb8S@\x9e\xa7\xb8\xa1\xe2^S@\xef\xf4\xa9\x8d\x85\xbbS@\xd4\x80\xc7\xfe8\xc8S@\xda>{\x02/\xc4S@\xbc\xf3\x9f\xd5>\xc1S@\x16\x12\xa5\x87X\xbdS@%@c\x12\xceAS@\x99.\xd3D_\xc2S@I\xd1\\\xdb\xb5\xc0S@\x9f\xd9\xbf\xd2]`S@\xfe\x7fT\x14R\xa5S@\xea\r=\xeb\xa1\xbbS@1:\xd9V\x13\xa9S@\xd8N\x9b\x875\xafS@v/=\x17\xdb\xafS@\'\x19\xf4\xb9\xbe\xa4S@9;\xabG\x9a\xa3S@ \x19\x82\xb2F\x92S@\n\xcf\x89\xb6PJS@\x17bz=\x8e\x8fS@\x1ey\xef\x17u\xa9S@~\xe3i-C\x85S@Tb\\\xfe\xb4`S@D\x98\xdav\xbd\x94S@\xfdR\x0c\x87c\x94S@j\xf0\xa7\x15r\x93S@dB\xeeN\x8diS@M\xb5r\x8a\xe9\xb3S@h\xde\xb5$\x91\xb0S@j4\xd4\x03\xb9\xb2S@\xda\x014\xe3\xbf\x9fS@\xc2\xa7\xb3\xc1D\xa1S@\xca\xc59\xaf\x83\x94S@\x8c\x1b>\xa7LiS@\xf0SCS\xe1\xc0S@*\x87\xf6\xa3&iS@W1\xc9ZQ\xa4S@\x91\xe76\x87\'\xa4S@\xc42QRb\x94S@l\xd1&\xd3`PS@I\xc2\x81\xb0\xf6JS@B\x08\x01\xe2\nfS@jK\t-\x8eOS@\x14\xe4\xceCDKS@\x1a-\xb5\xa4\xd3\xc7S@X\xa7}\xbbx\xb1S@\x18\xf5CKf\xb7S@\x17`\x1151\xadS@\x08N\xc6]-\xa3S@:\xc9\x92W\x06\xa4S@\x1b]\x83`\xe7\x9fS@\x82\xe3\xb8\xc0\xa1PS@\x19\x9eb\xb5\x8e\x94S@\x02\xdb\xb6d\xc6\xaaS@@\x07m\x96S\x94S@^]\xb0(\x90\xb8S@\x07\xe31e\x94\x94S@A\x07\x9d\xbc\xee\xb0S@\x15\x10:!?\xb7S@\x10U$\x96\x02\x8dS@\x96g<\x99\xef\xb5S@\n\xe8#W\xb9\xa0S@\xa4\x01\xf1]\xfb\x9fS@\x81\xed\xfdt\xad\xb7S@\r\xdc\xee\xc8lLS@/J\xae\xf9\xea\xc7S@\x18\x95\xcfh\xe4\xaaS@\x1fP\x03Y\x9cPS@\xe6\xacC(\xb4\x94S@\xfb\x08JRyaS@\xb5}\\?\xdeaS@\xd0\xe7\x910\xfdkS@\xf3\xd0-\xdf\x80\xaaS@\xdeO\xad\xddC\xa9S@?-:\x00\r\xa7S@\x001<D\x9f\xb1S@i\x00g\x1e7\xb2S@%\xafV\xeb\xb9LS@5\xa5\xe3\t\xa1KS@y~\xabX\xbd\\S@\x99\xa0\\ VPS@<\xb8\x18\x08M\xa6S@\xa7\xc0\x8f\xc0.\xa8S@\x95\xbf8\t[\xaaS@\x87\xa5]4\xc1KS@\xaf\xd4Qb\xd6\xa3S@\xf2 \xc5\xcf\x8e`S@"\xff\xeb\x9c\xf2\xa8S@\xc7o\xce\nB\xaaS@\xfdS\x9fU\x97\xaeS@w1\xf6j\xd7dS@\xc2\xc5)\x08\xebkS@C\x16eafWS@\xda\xea:\x93o\xc5S@\x81F\x92\xcd\xcd\xa9S@\x9c\x82\x84xo^S@_!\x84\xeb\xea\xa3S@Sd\x9f\xe0hLS@\xa5\x17B\xd0l\\S@\xe7\x0bE\xd1\x9cWS@\x80~\xe8I\xdf\xb9S@:\x0b\xe5\xcd0jS@p\xbf\xe3<\x07HS@\xbf(\xef\x98\xe4_S@ \xc0&\x99\x17\xb1S@\xaf\xd3B\x10\x99WS@\x01}u)f\xc4S@\xa6\x99"J\xf7\xc4S@\x0f\x1aLP\x16\xccS@\xf1\xb8\xda"\xe0MS@\x82\xc4{\xc6\x95\x90S@\xfc\x8ew\x8a\xf8kS@z\xfd\x9be\x01\xc5S@t\xc8\x87\xbfJ\x90S@%_\x95\xb0\xd6hS@\x84\xa2\xa1\xa9\x05\xb8S@V\x13\xd9\xb5g\xb8S@\x94\xfc0\xb06\xb6S@-\xbc\x84\xbe\x9b\xacS@o\xd1\xdch\xbb\x90S@\xa9o\xd7\xa2m\xb8S@\x07\xec8\x7f\xd9jS@[)\xfe\xf3\xc3\xa4S@\xb8\xc3`2\xe7\xa2S@\xb5\xadcH\xe7\xc4S@i\xe2D\x010\xa1S@\xb5\xb9\xb8Q\xbd\xcbS@\x1f)w\x97b\xb6S@\x10Up`\x1d\xa9S@\x08\x0c>k\xca\xc1S@t\x17i\xe9\x8d\xc1S@\x0f\x90\xb9\xa2VOS@\xdbmS3\x8f\xb5S@\xfeL6\x8f\x9d\xa6S@CBX\x05F\xb7S@@\xd3\x17\xdb\x11\x8eS@\xab\xfe\xee\x0c\xea\xa8S@\x90\x1f\xcf\x8f\xdb\xafS@&y&\xc3\x12cS@\x91\x83\xd1\x95\x80iS@\xb5t\xba\x8f\xc5\x93S@%\r\xe2-\xca\xa7S@\xba\xfe\xed\xa0\x8cPS@\x07w\xae\x7f\xe9LS@\xd9f"\xac\xc1\xafS@e\xc2<\xf8\x02\xa2S@\x04\x85\x92\xd9r\xb8S@\x059?BS^S@&\x84W\xfcj\xb5S@\n\x8f\x9bS\xd5\x8bS@\x17V\x9e\xce\xe8\xacS@n\xff\x9c\xc3\x9fPS@3\xb6GRtiS@\xd6\x7f\x90\x0e\x87MS@\xafV\x81M\x8d\xb3S@jad\xad\xdaWS@\xa2|?\x92\x0c\\S@\xe6\x84x\xcb]MS@b%z}\x01KS@"t\x1e\xde\xa9\xa7S@]\xfe\xc6\xe2\xd9`S@PA\x93\x06@XS@\xeb\xa3\xae\x9c\x9b\xc2S@\xed\x19\xe4\xc7\x98MS@\xd5k-\xa0\x07jS@\xb7\xcf\xed\x85\xa6\x8eS@4\xdcQ\xdb\xa0`S@,|J\xd7kJS@\xe1e\xe7\xabGXS@\x80A\xbeG\x05\xa2S@\xb1\xabF\\\x9aGS@M\xc4\xff\xb8\x81\xa6S@\x01\x9e\xe6\x9c\xea\xc1S@\xc4\xfa\x13\xfa{\xabS@\xfbE\x82\xbc\x10HS@\x84\xa5\x94\xdf\xc1XS@4\x1a\x15\x1a\x10\xb6S@N\xf4\xec\xc2\xf9\xb0S@\x86\xe1\xc2\xab\x00\xc5S@\x9d\xa4Jv\x05\xbaS@t3\x8a-\xe9\x94S@W\x93\xf1"\xd5\xc6S@<u\x11a\x19\xc7S@`j\xb2\xbf\xef\x87S@\xc4\xf3\x92&yQS@\xff\x8f\xc4\x89QXS@x\x98\x97\x8c\xf0_S@\xaa\xf4\xa7 \x1ciS@\x0b\x129W\xf5\xaeS@<S]\xed\xab\xaeS@9\x8f\xff\xa6\x8f\xaeS@\xa3q\xf5E\xd1KS@\xbf\x1f\xf3\x19\xd6hS@\xc7\xff\x91\xdd\xe5\xb1S@U\\\x1b\xbe\x9chS@\x8a8d\x91[\xb1S@F\xbb\xf1\xc1q\xc4S@\xf9\xed\xfc+o\xafS@6\xf6gN\xf2NS@7\x03\x8bZ\xa8\xa2S@\xbaz\x9b\xd9\xa7\xacS@9\xe4\xb8\x1b\rPS@\x9d\xb7h\x19G\xb6S@\xfd-\xa6\x02\x19OS@\x97\xf0E\xb4a\xaeS@m\n^n\xd7LS@a\xa9\xb9\xed\xda\xb3S@\x90\xcf]\xe14\xb1S@\xcaB.\xbf\x05PS@\xccJ\x17\x1c\xa2\xb8S@\xf2\x9f\xb4"\x18RS@\x1b7|\xdaEOS@g\n\x88\xafOLS@=]LPFPS@6z\x19\xdf\xe4\x93S@N\\+S\x9fLS@\xfe\x13\xb6\xd3\x8diS@\xa5\xe7\x12i\xf6\xc1S@\x11\xfa`MN\xaeS@\x9aP\x83\x1ay\xa2S@}\x0b\xff~c\xacS@\xc2\xc3\x8d\xadKPS@\xa9\x96\x89\xd2WOS@\x9e\x04\xf4AJ\xaeS@\x14\xb6\x83\xb6\xe1\xa2S@"v\xad\xcc\x98RS@/A\xac\xcaOOS@\x99k\xdd\x10(\xb6S@{\xe8\xfaUE\xc3S@\xf5wz\xa9e\xc2S@\xa4\x87\xe8\nn\xb6S@\\\x15\x0eJ(\xafS@\xea\xca\xac\x0f\x96OS@\xa5\xf8\xf7\xd9\xbf\x8dS@9$\xd2\xab\xacJS@\xa9\x86\xb0?\xb8\x8bS@U)\xbb\xaaL\xa6S@\x1e}\xa2\xe4zIS@\x89^\x17\xa3\x02\xc3S@\x9d,|\xf3\xca\xabS@\x86\x88\xc5 \xbd^S@\xaeqF\xe0\x94\xa2S@X\xb8\xae,7\xa8S@\x8a\xf4\x158\xac\xabS@43\xf1\x13\xc0MS@\xfb\x1f\xd0Jx\xb0S@\x94\xf9\xc2\xeb\x96\xb1S@\xa4v\x87\xe3yRS@A-\xb7\xeb@\xa3S@[oy\xd3H\xb8S@+Y\xef\xcb/_S@y\xa7D\xden\xb0S@\xbdy\x9dRI\xb0S@{\x93,\xe8\x01\xa6S@\xab\x8ew/\xe9MS@\x0c<\xe9\x87\xb9KS@\xbe\x83\xddezPS@\xa4I\xd0\x85\x01\xaaS@\xbb\x825L\xe5KS@\x86\xd5\xb1\xac\x8fOS@\xd2x\rRY\xb3S@>\xe9x\n\xac\xc9S@\xde\xe8H\x95F\xc3S@#\x03X\x9f\x88\xc2S@1\xab\xaf\x19\'\xaaS@\x934\xf2Q\xf3YS@=>\xc7g\xe6\xadS@\xf8\xbcoa$PS@\xb8\xf1\xf2cy\xc8S@<m{\x10`[S@}Q\xf4>\'\xa6S@\xfa\xef\xfa\x19\xb7\xaaS@\xe9\xe8\x91:\xddTS@BmG\xf3\x97SS@V\x90r\\Z\xadS@\xc4\x04\xd8\xdc\xc9XS@\xd4\xab\x83v\xdeSS@\x9am2\xf2\xed\xc5S@\t\x07\x01\x81g\xc5S@\xc6\xa5\x19\xad\xbcMS@\xe9?\x1d\xec\xa7\xb6S@qC&\x1f\xe6PS@bf|(\xfe\xa6S@\\(\x10z4\xa4S@@\x84\xf3\xb9\xad\xb3S@Q\xea\x03\x00\xf1\xb3S@\xde\x07\xc0d\xf9QS@\x96}+|/OS@\x8d\xd2\x15\xca\x92\xbbS@\xc6\x89Y#\xe3\xb7S@\x1e-\x83N&\xb0S@\xa8\xf4GG~ZS@\x8e\xcdXQUOS@\x07=\x19\x86.\xb3S@\x0f\x816*\xa9YS@*@2\x17(PS@[]\xc5\xaa\x81\xaaS@Mc7\x8d\xa6\xb1S@\r\xd6\x89\xcbwWS@\x89t\xf8^r]S@AS\x8a\xd1\xc4QS@\x92?C*-PS@\xe1v6\xba1\xc3S@5:\xfc\xf7*\xb3S@\x11\xfd\x8b\xd7\xe0\\S@\xccl\xb5\xd4#\xa7S@\xd9L\x08\x051`S@\xfdfuu\xbc\xb7S@\xdda\x9a\x07;\xa7S@\xd3\xecA\xac\xa7\xc4S@\xcfK#dyRS@Di\xa1x\xe8\xadS@\x90X\x10\x1e\xa9WS@\x88{\x1e\xeck\xa7S@\x02G\xdd\xf9&\xc4S@\xbetUZ*\xaaS@}\x96\xd0\x12w\xb2S@\x9dWa#t\xb3S@\xa8~\x84g\xbd\xc6S@\x9c)\xb6\xc6\xb4\xa7S@\xc3b\x80\xfd;XS@\x87l3\x06>\xb6S@\xed\xf8\xf5l\x1aPS@\xbd\xc8P\x1a\x90\xc2S@\xc8v|\x1a\xf1^S@6\xc0\xd1\x85RPS@[DDQ\xab\xb0S@\x17\xfe\xd7\xf2.\xb5S@p\x98\xbb@\xc6\xaeS@\xae;u27\xafS@\xcbg\xeayHWS@!\x14\xd6\xe6\xc0\xaeS@\x80f+R\xc9TS@\xea\xb0<\xc1\xd6TS@\x91\xc4\xb4#\xc6\xc3S@\xf7\xd0df\xf1\xaeS@\xc5\xe3Jp\xd4\\S@\x01\xda\xe4\xa4n\xa5S@\xeeq\x87K\x18QS@\xc8?\\\x99\x99[S@\xdd/\xa9\x1f\x82\xb6S@\xab\xf9E\x8d\x9a\xa5S@\xfe3\x9f\xc6\xf2\x8dS@\xc6\x0e\xf9\xf8\xc0`S@By\xbd\xd0\xb6XS@\xa7\xe8\x85\x8bcQS@B\xf0\\+\xc1\xb2S@\xb0\x10\xfb\xdc\xefXS@\x93\x83\x88\xbe\xc7\xb1S@ Y\t\x85\xcf]S@\xda\x0f\xf4>\x86\xc5S@\xd5\x13:\xb4\xd6\xacS@4\x96\xad\xbf\xc8\xb2S@\xdb\xc1\x1b\'a\xa8S@g[$\xadc\xb4S@\xc3j\x9eD\xedNS@\xf0\xbc#_\xc2\xb4S@\x01\xe3(xI\xa6S@H\xba\x1c$\xdd\xcbS@<\x074\xd3\xf1\xbcS@\xcbm\xac\x86\x8dpS@\xfc\xd55\x04x\xb6S@\xbd0\x91\x90p\xb4S@\x8e8\xa5X\x11\x95S@\xc7\x12\xb8\x90\x85\xafS@3\xbd\xecL\x08\xb4S@W\xf3~\xa9\xd3\xa0S@ \x90\xbd\xb5\xca\x9fS@"\xfbg8,\xa3S@\xfc\xa1\xa30\xd5\xa9S@F\xcc\xceJ\xa0\xc7S@\x97O;\t-\xa5S@\xa8\x0b\xe7]\x0c\x88S@\xb4\x9f\x0f\x01\xc8\x94S@\\\x11\xa0\xd93\\S@\xedK`\x15\xe9;S@\xa4\x0f]\x13\\\x9fS@\x03\x1e\xd8\'\n\xabS@\xb8\xe1\x97?!\xbcS@p\x9a\xe42\xf7\x8bS@\xda3\x8c\xb9\xc1zS@\x95\xcc>0\xc0\xb9S@\xe2\xdc\xeb\xa8\xe3\xb3S@\x1a\xc3\xb22\xf7\\S@\xa0\xb2\xd9g\xe6\xa6S@\xf1f\x8f<\xb5OS@\x90q1\x80\xab\xa7S@\xca\xbc:\xbd\xbd\xcbS@\xd3ZDb\x19\xbcS@D\xbc\x90|\xae\xb3S@y\xfb\x8e4p\xaaS@\xb0M~\xf3\'\xb3S@\xfd\xee\xd9-\x9beS@Y\xcc\x96\xd7\xec\xa9S@\xd7\x9e\x1fQ\xbf\x81S@\xf0\xf7\xb1\x85\x13vS@\x01;\x99\x86\xb4\xcfS@\xd1\x9f\xac\x9d\xb0\x8eS@\xd2\xa5\xa1\x9a\xaa\xbdS@\xb2\xc8\xed\xfbAOS@TJ=\x88\xfa\xcbS@y\xf6\x88c\x87\xa9S@M\x0b53%\xaaS@\xab\x15\x00\xfbH\xaaS@5\\\x1aF2\x9fS@\x0b\x0c\x1f!\xd1\xc1S@\xee\xdf#n3\xafS@\x16\xc4\x19\xa38\xafS@\xdb-Fo%\xadS@\xf0\x8d2\xfa\x10PS@\xa5\xf8!\x10\xa3\xb9S@\xaa\xba\x00b\xc9\xd2S@e\xd7\x0f\xf7\xbc\xbbS@\xa2\xd5\xc9g|\xbfS@(\xf97A5]S@\xa71\xbb\xae\xf1\xaeS@\x87h<$S\xb8S@\xca[\xf3\x04\xb0\xbdS@\x16\x8c\x8fl\x99\xaeS@\xf6:2\x137uS@\x80\x10\x98W\r\xabS@\x8a\x0e\x9c\xad_\xa8S@\xb6\xf8ot"\xa9S@p\xb6\x1c*\xa8\xb6S@\xccm\xa1\tQ\x82S@rF\xa1=\xf7\xbdS@\x1c\xb7\xeb\x8d\xa9\xbfS@{\xc7{i\x19\x9cS@\xea3\xd6\xa4\x04\xa9S@\x9b/\x81\xf9\xe5\xacS@s\x1c\xeb\x18\xfa\xb0S@\xea>9\xeaDuS@\xfe=#<\x9asS@nL\x8e\x9a\xef\xacS@\xd9\x0eg\xc47\xb6S@\xc2\x12\xac:\xcf\x90S@\x8a\x0e\xeb^t\xb9S@\xf7\xbd\x87x\xdb\xbdS@\xd8\xac\x03r\x03\x9eS@+\xc1\x13\'\x00\xb8S@N\x10\xd4\x90U\xbdS@S\xc8\xef1b\xa8S@g\xa7B\xbc;\xabS@\n&\xec\xa2\xd5\xb9S@$sv\xb1\xb14S@\rP\xa6\xcaZ\xbdS@\xe5\xe8?\x86\xbc\xb3S@m(k\xbd\xe1uS@\x16#>$\xa8tS@\x13\xa3\x1a\x807iS@\xce,1\xd8\x01uS@\xce\xaf\xa5;\x81tS@\x151\xf0\xe7\x07\xd0S@\xe0\xc7"\xbdJ6S@\xfd\xd9]\xdaZ\xd5S@&4L`!\xbdS@s\xbbX\x08/\xa9S@\xaf\xbf\x10,t\xc1S@\x13\xec\xc3\xa8\x9b\xa6S@d\xf8@@\x816S@.\xf8U\xa9\x07\xccS@\x8bz\xa8\xcey\xa5S@\x0b\x18\x92k\x1e\xa9S@\xcb\x89W\x96\x88hS@\xf2\x19tD\x03\xc1S@\x1f\xb1\x9e%\xf4\xbcS@\xc5W\x08\x00\x10\xbdS@\x9e\xe3QWx6S@;S\xc9=\xd4uS@\xfb\x00h\x16\xf3\xaeS@\xbe\x00\x1e\xfffrS@\x16\x92P9\x10xS@a]\xa7thIS@>\x07\\s\x95\xa5S@\xe0\xea\xd5b\x9fuS@\xee\xa5e\x9c\xe0wS@\xcb]U1\xfb\xa4S@L\x8c\x1f1\xf7\xa8S@\xa4R\x91\xfc!\xaaS@\xf1\xcc\xcfa\t\xcbS@<\x9a]e\xd5ZS@j Qt\xbf\xb4S@\xf2\x05\xef\x1f\'\xafS@\xb5\xf3\xecO\xf1\xc6S@\x81W\xcdLG\xcfS@r\x00\x9a\xbb\xc5\xa4S@\\\xb0\xc3\xc3\x96\xa8S@\xc30\x0e\\T\xbfS@?\xb7\xb9\x0f\x96\xb1S@A\x9c)p]\xc3S@\xda\xd7\xd5\x93\xc5hS@U\x1awL\'nS@\xfdI\x0f\x96\x93MS@\xa2\x9b\xbc\x83b\x93S@W\xd2\xe1\x97\x1bPS@}\x02\xb4)[TS@"Ja\xeb[qS@b\xbb\xef}L\xc1S@"\x93\xd9\xdf\x16wS@+bV\xe5\x06\xd6S@z\xda\xf2\xac\xf2\xa4S@s\xbb\t\xa8h\xacS@\x1f\xfdE\xe7\x81\x8eS@!\x92\xde\x03m\xbdS@\xf3\x1c\xb2\xccc\x92S@\xf9\x91\xc2\xb4/\xc3S@\x82]\x89X\xf1vS@h\x02+.\xd1\xc6S@\xa6s\x8cH+\x87S@m\xb6\xc6V\xd1\x83S@\xb3\xa0Y\xfc[\xbdS@\x02\x00\x8a[h\xc0S@Z\x0c\xfc\x99\x94\xacS@\xfa\x13\x0f\xb7JlS@g\'!\x91$\xa8S@\x8a\xe5\xc3\xa8=\x85S@W\x18\xa0\xe1G\xb1S@(\xddX\\#\xb0S@\xf4\x06\x10\xe5\x07\xbfS@{\xfe\xd6\xf2SqS@M\xb8\xa7M\x03\xa7S@8\xd4\xc2\x86\xa2\x80S@\xd4\xcb\xac9&\xa7S@zl\xea\xb4Z\xbbS@\xa3+\xe0_\x89\x90S@\x1c\x018\x1d\x96vS@H>\x14k\xbf\xd4S@\x0b\xf6\xe07\x1a\xa7S@(\xde\xb7\xf0 \xcfS@\xf41\xc5=|\x80S@\xb0kT\x90c\xb9S@\xb5\xff%\xce\x7fvS@\xad\xdc\xbf\xd9\xe1\xc0S@\xd1-\xf0\x03a\xc1S@`c\x01B\xa2\x83S@\xfa/\x95neyS@1\x88^\xc9U\x80S@\x13S\x87Z\x06jS@T\xda\xfb\xf1\xe4\x90S@\x170\xf9T\x95\xa7S@*\xf7I\xaa\x00}S@\x83g!`\xf0\xc0S@fi\xa1\xb6\xddbS@\xe3\x1f\x84\\4\xc3S@x:\xb9jvsS@\x14\x18\xd3\xe4\xe5\x87S@\x88\x84o\xfa\\\x83S@\x90\xba\x08\xc5\x06\xc4S@mW\xae\xc4\x93iS@\x1e\x06,\x0b\xc0bS@L\x10\'-\x10yS@+\xaa\xc0\x1b\x9e\xbcS@\xe2\tR\xdf\x9c\xbeS@\x17F\xc7K\x9f^S@.\x9c\r\xac(\xa1S@\x90\xd1\x97\xccI\xc3S@\x93,\x9aA\x11\xafS@q\xac\xdcP\xe3\xb1S@\x1db\x87\x0e+\xc1S@\x15\xeb\xf8\'\x03\xa0S@Q6\xd0\xa7p\xadS@\x0e\xde.cX\xbeS@Z\x0e\xf1\xe1W\xa7S@f\x16\xd0"=\xa3S@47\xf3\xdf\x97pS@\xd4\xf2\xbb`8\x7fS@1{2\xc3\xce\xaaS@\xfe\xe7|\x93\x95\xb1S@\xaf\xb5\xd6\xb5{\xafS@\xfd\n;\xe3\xa9pS@.\xae^\xa2\xa8\xa7S@\xb6\xde\x07\x83)\xa0S@\x7f\x84K\xfeo\xcfS@M,\xa5\x151\x7fS@\xddIE\xe8\xe9\xb6S@9\x02J\xa6]}S@l\r\x17\xdd\x97SS@\xad\x7fY\xe6P\x8aS@\xde\xdf\xf5\xe6\xc4\xaeS@\x03\xf1?[)\x83S@#\xbcv\x0e\xd6dS@\xeb\x03\xa0j\x15\xcfS@/\xf0\xf08\x82\xc3S@\xbf\xec\x92wD\xd5S@E!\xfdW)9S@>\xa6&\xfa\x13\x84S@p\xc4:e\x8f\x83S@(9\tx\x13\xbeS@!\xd7\xa1g\x90\xa7S@1\x97jU\xb1\xa7S@^\x11\xc6\x83\xdb\xa6S@\xcb\x9a`\xb3\xa1\xc3S@\xeb\xd4F\x9a\xa9\xc1S@\xf2\x8b@wz\xc0S@r\xc8%(T\xaeS@C\r.\xf7\xba\x8eS@\x0b,Tl\x8eqS@\x19>\x11Yj\x85S@\xb0C>\x1du\xd4S@j\x17\xa6,R\xd5S@\xe0A\xf9\x16\xdc\xa6S@\x93\xb5\xbbx\x08\xb8S@\x1a\xaa\x7f\xb3J\xa5S@\xfc+w\xbb\'aS@\x90\xa5/|\x8c\xb3S@\x00}\x96m\xda\xbcS@T6\xa9\x8a\xa0\xbfS@\x18!;\xec\x1a\xb4S@\xa3\xdd\xa0\x15\xed\xceS@\xbd+\xf8_\xc1\xa7S@\x95\xae\xa5\xf6Y6S@]\xfb\xea\xf0\xf5\xaeS@z\xf8\xef\x0ceiS@~\xf5\xf3\x82\xa2\xcbS@\x7fn\xc3i\x01CS@e\x1eK\xb2\xd9\x88S@\xe1\xe6ig-oS@t:S\x8d\xd7\xbfS@wCd\xa0\xeboS@\xf4\x86\xcfk\x99\xb3S@\xf0\x1a=\xb1\x1a\xd4S@\xed\xc4\xe3\x85\xceTS@\x86p_:\xe6\xa5S@\xd8\xaeevU\xb2S@\x10\x1a\xab/\xef\xa1S@+\xd2\xa4\xa7\xbd\xb7S@\xac\x00\x0f\x1bZ\xb8S@Z\xc7h\x18\xc0\xbcS@\xb5\xe5\r,\x1c\xd5S@\xa1\xb1[DT\xb9S@\x921\xecB9\xa2S@!=\xdf<\xc6bS@\\\xd7\xde1\xa3oS@}\xdc\x81\xaa\r\xc4S@\x1d\xaco&\x14\xa6S@ \xddJ\x14;\xa8S@\xe5\xf5\x19\x0b\xf7\xa6S@\xac\x03 \xc6\x13\x86S@\xd70b\xa6\xe9\xb5S@+\xech\t\xc9US@+i\xc4/D\xc1S@\t\xc5\x10\xfcs\xc2S@\xb9\xe8\x0f4Y\xaeS@\xe7nHE\x9b\xadS@\xc9\xac00EmS@vg\x8d&\x83iS@\xb5o\xd7\xbf\xb8\xb3S@\xf1r\xc6P\xc4\xbfS@\xc5\x85J\xa9\x19\xbfS@g\xc4\xc7\xbb\xff\xa8S@d\xb1Ba&\xc4S@s\x1b\xb9&6\xc1S@\x18N\xcePQ\x8aS@\xa3\x15\xe4\xa6\xe2\xb8S@z\xeb]\xd5\x0b\x87S@\x847;\xa2\x03\x86S@\x12\xb0\xa0\xe5\xc5\x8bS@\x11\xe7k\xf1\xbb\xa5S@j\xa3\x055\xa2\x80S@\x00mp\x14`\xc2S@\xc3\xa0fs\xea2S@2\x98\xa2=\xb7\xbbS@3lX\x8d\xfaWS@\xeb\xec\x91\xc0\x07\xbfS@Ve12dkS@8e\xd81\xe2\x91S@\xc1\x13\xf5P\xf6zS@vh\xd9\x12\xc4\xc0S@K\x11>^\x12\xadS@\xca\x19|\xbc\xf4\xceS@,T\t\xb7\xe5\xd3S@z\x80;\xdb\x84\xa9S@\xa6\x9eB\xb3\xd5yS@J\x1bg\x05:{S@\xe4F;v\x90\xc3S@\xe7\xea\x96\xd2\xc6\xcdS@\'\x84\t\xc8O\xa8S@#\x1d0A\x1b\xb5S@0\xbb\x81l^\x81S@\x19W\xc7Z\xd5SS@(e\xa6\xf57\xadS@\x85h\xba\x99\x8akS@S\xa7@\x15I2S@\xf5\x8a\x00\xc4\x83\xceS@\x00,Q]/\xcbS@YI\x11_\xf4\xa1S@\xb0f\x95O\x04nS@\x0c\xddB\xea\x16\xb5S@\xfb\x14\xffw+MS@iZx\xc7\x05nS@I?\xce\xecv\xbbS@\xfc\xf2\xfck\x86\xc1S@\xc1R\xf4\n@\xa1S@B-il\xf7\xb5S@s\xca\x9a\x82g\xa4S@\n\xdb\xa5i\x85uS@\xea\xa1\x17Hw\x7fS@]\xd4\xb2\x89\xc4\x86S@\x84\xc6\x81C\x0b\xa1S@\xb5\x99F\xc4\xab\xa9S@\xea\xc8\xc0\x9cx\xa9S@\xbf\xfa\xc1\xbc\xb7mS@\x9b\x8f\x9b\x99\xf1\xb3S@\xaf\xfa\xd4\xc4?zS@\xce[ \x98i\xd4S@|r\xca\x0f\xf9\x94S@Y\xc2x3\x0f\xa2S@\xc6\xa3b7\xfekS@\xfb\xb8!l\x82\xc4S@\xbf\t\xc9Oo\x87S@{\xffc\x16I\x7fS@f\xdbT\xb7\xc0MS@I\xe8\xb8\xe63\xc2S@D\xe9\x9a\xdb\xbdjS@Bt\x89\xaa\xc3\x80S@\x98\xad)\x18\xc6\xb8S@\xe4\x91\x03\xe0i\xbfS@\xc9\xc2b\x9e\xf7MS@\xfd\xe1N;\xbe\xc1S@\xa7x\xa0\xec\x8c\xb7S@D\xe6\xc4Fv\x84S@\x07L\x15\xfd\xf1\xaaS@\xe8\xdf\x91d\xe8US@*la\x98\xc1iS@\xbbA1\xc5\xdbjS@\x9f;\xde\xfd\x0f\xb8S@X&\xa0\xe3\xf9lS@P{\x96g\x0bcS@\xe2\x95*\xc3n\x7fS@q\xaf\xeef\xcblS@*\xb0\x08^\xcb\xa9S@\xf0b\x87G\x03\xb9S@\xebM\xc2\xf4q\xb6S@\t\x01:\xba\xcazS@\xc5\xa9j\x16\xa3jS@{\xf5yM\xe8\xd4S@\xd6\xae0\x9c\x95\xb8S@\x02\x81\xd4\x0c\x84\xbaS@\xc5\xee\x83\xfaTjS@\x927\xa46<\xbeS@\x99<1\x91\x90\x94S@\xc9\x900\xb8\xb1\xceS@-\xca\x7f\x92\x13uS@\x0eF}\xa3\xcf\x93S@H\xd3\x03\x98\xec\xacS@\xaa\xa1\xe5\x12u\xb3S@z\xde\xebbj[S@\xa8^a\x148\xbaS@\xf2\x81\xa0\xdd\x0c\xa4S@\xac\xa8u\xf7\\WS@\xa5\x163@;\x9eS@:\x8f\x96.j\xa0S@\x1a\xa5\x99\xee:\xa3S@\xed<F\xd9\xb7\xa3S@\x0e\xcf\x08\xbe\xf2\xc4S@A:\x93/\xab\xa1S@\x90U\xff\xf2\xeb\x8fS@\x0f\x15\xdc\'`\xacS@8/\x8a(\x1f\xa4S@,z\x83f\xb5iS@\xc4\xc0Q(\x88\xa7S@gV\xae\xf2|\xaaS@\xcdM\xf2\xe0\x80\x99S@\xd1P\xa1\xe2\xb9QS@\x88\x08 5\x82\xa7S@=\x85\xddgl\x94S@\xf3\xb9\xf3\x11\x04\x7fS@9^X\xa2\xdd\xcdS@\xf9\xf5\xfdZ\xd1\xb7S@\xf4O\xf9\x14HgS@\xf5}\xc0{\x08\x96S@\xf8\x18M\x87\x85\x8fS@Ml\xd3[AGS@\xe6\xab\x90z\xb4KS@\xf3\x18\xa0nn\xa3S@\x91$\xc7`\x92\xa3S@\x9d\x1c\x19\r\xb9\xa7S@\xa9\xa0\xa7\r\x9b\x8cS@\xc6\x02\xb5\xf8\x80\xd3S@\xa5\xa8\xec\xbf\x7f\xb1S@\xfc\xf8\x94\xec\xa2\xb8S@2-\xb1\xa4\x93\xbeS@\x9a\xf5\x8f\xee\x97\xc2S@\x94\x9c\xe6{\x8c\xcdS@\xbe9\x8bD\xa4\x8fS@\xfb?\xc02\xc4\xb7S@\xbc\x1b4\x10\xfc\xd2S@13\x81s\xc5\xb1S@\x8ef\x05s\x11\xacS@\x0b\x1c\x98\xc54=S@{\xf4\xbe\xbee\x91S@\xfe\x13\x90\xcc%\xa2S@-w\xdae";S@\x13\xbf\xf7\r\xb3\xb7S@\rxa\xb4;nS@{\xfd\xbd\xedb\xb7S@\x9a\xdb\xa7r$MS@l\x87\x19\xb8\x1a\x99S@\xb5\x1f\xe0\xa2P\xb6S@~\x90\xe2X\xf2\xc2S@_\x93>J{\xb0S@\x0f\xba\x99:)\xa7S@\xf9\xc1\x03K\x9b\xa4S@e\x00\x1c\xa1b\xcbS@\xae\xb6\x17\x1ao\xabS@\xbf8\xb5\xce\xdb\xabS@\xbf}\xb6\x7f(\xa9S@\x1f\xedZ\x84\x02{S@\xdaUx\xba\xfa\xc6S@\xa2\xb5e\xfb\xd8dS@`m\xe0\x98\xcc|S@\xbf\xa3s\xf5\x0f\xacS@\xa9\xb0\xb6W\xddnS@\x81w\x97\xfa\x89\\S@\x95\t\x0e\x9b\xa7\xa9S@j \xa96\xa8\xabS@J\xc8\xb0\xc8\xb5\xabS@\xa0t\xcd\x8e?LS@\xb4\x98~\x07\xc6\xcbS@\x0b\xaaM\x84\x80\x95S@\xc0\x01I})\x86S@\xbd8\xb4BV\xa3S@l\x01>\xde&\x9fS@J\x8cW;\xad\x95S@\xf9V\xac;\xbd\x88S@c\xff\xc6\xcec\xcbS@\xf8\xf0c\x00\xd7lS@\xa7\x1b\'\xb4d\xa9S@\xce\xabh\xac\xf8\xc6S@\xf0(\x9f]R\xb7S@\x94d\xdb\xbd\x98\xaaS@\xceF\xef\x81RXS@\xb3\xe4*~\xb9\x87S@Z\x05\xc8\xdc\x8f\xa6S@Vd\xf2K\x9dkS@\x80\xb1u\xb1a\xb6S@C\x1f\xc4wb\x87S@Q\x82\x99\x14\x95}S@k\xbc\x8c\xb9\xb0\x87S@\xdaJD%\xef\xb3S@\xb2T\x8e\xc4\xdf\x9eS@\xd3\x86L#\x1e\xb7S@\xfbR\xaa\xb4\x14\x86S@\xcf\x90hKG\xa1S@y\xdf\xa7\xb2X}S@&\xaf\xb4\x10&\x8eS@\xeeJ\nv\xf1yS@\x9e\xdd\x15\xc6\x96\xaaS@\xe8\x95\x0e\xb0\xe8\xa8S@\xf1\xa5\x1d\x1dM\xbdS@\xee\xec\xe3\xde\x96\xbeS@^\x16y+M\xc0S@1\x80\xd8 \xe8gS@\x9aA\xe0#\x9b\xd2S@\xac\x0e\x97;e\x91S@\xa2v\x062V\xafS@\xf5\x7f\x10\x86\xd8aS@\x08C\xd044\xa9S@\x06Jrs3]S@\xcb\x7f\xda%\x84\xa9S@\xe6\x08\x94"S\xbeS@<H\x06\xfe\x1b\xccS@\x94\xad\xb65\x0e\xd0S@\xc7J\xcf\xf2\x85\xb6S@$Y^g\xf5\xd1S@\x9b\xa2\x876\xca\xc3S@\xbbX\x0b\xb1]\x99S@O\x93\xf3\xd0\x1c\x96S@\xc2\xf2GZn\x91S@ \xe6\x10/\x10\xbdS@\xabd\xb0\x1b\x92\x8cS@\x10\xbf\x96J_}S@G\xcd0\x9f[_S@R\xd3{5\x16\xa9S@n\x0e\xd1\xa9\xc1\x93S@[C\xd0).zS@\xa0>\x084e|S@\xabQ\xb2C\xa8\xc0S@\xcf\xea\x16(\x87\x91S@h\x1d\x81\x807\xc4S@B`\xe3\x06\x01\xa2S@)\x8fgi\x0f\xa2S@*\x94gm8\xa7S@\xe4\xbdd\r\xd4\xb6S@\xed\x83\x921\xe4{S@E\x9a\x99\x0bLzS@GC\x14x\xe7\xb6S@Rc\x86[\x9c\xc9S@L\x92z\xb1\xde\xc5S@\x02\x83&h\xffJS@\x8bh\xaf\xf7\x99\xcfS@\xa8\x83\xd4\xf9v\xb8S@\x86`\\\xd5/\x8cS@\xcc\xd5\xf5m\x05\x9aS@\t\xd8P:\xc0\x8dS@(\x9a\xea\xe20\xa7S@(^\xf5\x14.QS@m\x02Q\xb3Y\xb6S@\xbd\xc4\xe3K\xcc\xb6S@$\xa9\x84\xc5\x8d\x87S@O\r\xc0Y\xa3bS@\xe3vL=R\xcbS@\x9c\xa4\x10m\xa4\xcbS@T\x95\xee\x98\xef\xcbS@B\x96C;+\x98S@0\x08t\xfc\t\xa8S@\x8a\x07\xe5\xddP\x9aS@N\xf1\x00\xa2\xd2\x86S@]I\x08\xe4*\xccS@\xbd\xf1\xd0\x13>GS@\x1aa\xc8\x9a\x92\x9dS@9\xc6\xc2\x18\x97\x9fS@j6\xad#v\x93S@\xf0\x92f\x96\xa6{S@@<\xaeM2KS@\x8a\x1e\xba\xd3\xf8iS@\x96\xa6\xcb^\xd8\xa2S@\xd7c\x0e\x14x\x85S@\xef\x8d\x95\xbc1\xb4S@\x1e\x86\xa2\x1e\xfeeS@\xc9\xb8\xe8+1\xbeS@K\x8c\xf2Z\x83PS@[\xa9\xda\xcd\xf0\xb2S@\x00|\xbc,EOS@\x0e\x1d\xca\xda\x9dLS@\x91k\x98\xd4q\xc3S@1A\x9c\x87\x01\xb9S@Z\x11:d\xc5JS@\xaa\x81\xaeol\xcbS@\x17\x0f\xce\x9b\x8e\xcbS@\xe2K\x04\x9e\x8c{S@\xe9\xa5\x1d\xb1\xc5\x9dS@\x9b\xf8\xfeV\x15\xaaS@\xcc\xe0\xe70\xe9\xb0S@\xfdC\xab\xcf5\xa9S@Q\x1bS\x0b\x17\xa5S@0\xdc\xb1\x11v\x97S@MnhH\xf9\xaaS@W\x16\xa5s\x9a\xa2S@\xe0t_\xb6szS@\xd6\xe7/^\x8c\xa9S@L\x8et\x07^\xb7S@\x85\xcd\xd4\xddv\x97S@\xc6W\xaf7\x89SS@\x0c\xda\x0eE\x96\xcbS@3x\xd6\xad\x97\xa1S@\xe8SI\xb7\x9cLS@bn\xbf\xe7G\xb3S@~>\x13\xc9\xa6fS@<:\xb3\xf0\x9e\xc9S@\xaf\xf9d\x97V\xcbS@Gn\x8f\x11k\xcbS@Z\x00S\xac\xa6\xb6S@+X\xd9*\x01\x81S@\x19\x1bh\xccn\xa6S@\x1e\x90\xf6\xd6\xba\x9dS@L\xa8\xad\xfc\xeb\xa5S@\x9c\x92\x96Bt\xb6S@\xd25\x98\xf5\x04\xb0S@>\x0c\xc11JJS@\x81\x94\t\x0e\xd0\xc6S@s\xc6.\xae\xbf\x83S@\xfaF\x8b_\xca\xb7S@1\x19sz\xe1\xb7S@\xd3.\x13\x11\xfd\xcbS@\x9c\xad=,F\xbdS@Hf h\xd8\xa5S@{\x07\x8d]{\xcbS@]K.\t\xaa\x9fS@%\xc5%\xe0w\xb7S@cK\xcf\xbe\xde\xb9S@\x89\xf1fc[\xb8S@\xfd\xd3\x1cP\x00\xb8S@L>\xf0N \xbdS@,\xeaf\x9b\x0b\xa6S@u&\xde\x87\x19\xa6S@\xb1\xd5"\x02\x04\xc5S@\x07ob\xcd\xf0\xcaS@\xf9\xfb\x14F\xdf\xcbS@\xaa\xf7\xa8T\x08\xa6S@\x13\xabS\xef\xa5~S@k\x16\x0f{LPS@\xd1u\xb4\xeb\x81\x94S@dSP\x94 \xb0S@\xc5\x9cG\xbeM\x98S@X\xde\xd5\xa4\xb5|S@Lz4\xf0\x04\xaaS@R\x00\x97\x99\x1b\x99S@N\xb1*5\xe9\xa5S@\xf7fAE\xb1\xaaS@\x14\x92\xdc\xa4\xf7{S@m\x94\xd9-%\xd0S@9Se\x1e\x1b\xbaS@V\xe7\xa6%Q\x86S@$\x89\x0fu\xeajS@\xd2\x83dz\xd4BS@\xa4\x02\'.\xcb|S@\x13\xde\xbal\x1f\xb4S@\xd5\x8bS\xca\xb6\xc3S@\xf5u+\x9bZ\xc9S@\x0em\r\xa3\xf6\x9bS@\xe6\x97\xc8\x8dr\x9eS@(\xe8F\x18:CS@\x1d\x94\xa0\x8b\x84\xa5S@q\x1a\xe7*T\xa9S@\xed\xd1\xb0\xaeB\x9eS@J\xc9\xe0\xe4o\xccS@\x04:\x830\xa1\xaaS@\xc06G\xaeZ\xb1S@\x18Y\xb1\xf8b\x83S@\xc0F\x1fj\x87CS@{.\x98\xfe\xd4JS@\xdf\xfb{\x02\xda\xb5S@u\xdd\x8f\xde\x19\xd5S@\xb1J\x8dV\xa6\xa1S@Nd\x9c\xec\x93\xabS@N!\xab\x9a2\xa3S@\xb5\x9dvVw\xaeS@Y\xf5\\\xc2\xb4\xbeS@\x8f\xfes\x0e\xbd\xa4S@\xe1\x0e$\xbeb\xa3S@f\x15\xa3\xd3\xd6\xcbS@\t}\xbb\xdb\x1f\x9eS@\xae{6Q\x1a\xd0S@\x06/\x8a\xbb\xfc\xb4S@\xcedJ%\x11\xc7S@\x19$\xa4-\xca\xbeS@\xbe\x96\\\x87\xae\xaeS@3\x84@\x93\x90\xc2S@\xd3\xc9}\xac\x1b\xaaS@\xc0/hGdxS@\xf4>\xce\\\xcd\xbaS@\xcd\x86{\xbe\xb6xS@\x7f\x84\xa8\x89\xcf\xcfS@OUH^$\x9bS@\xf9\xa4V\xd3\x18\xa0S@\xc2\xa1\xdc\xd6\xed^S@\x17\xed\x15\xba9\xbcS@\x0e\xb3\xd7\xe58\x9aS@\xbaj"(?\xb7S@\x98n\x0e0\x17\xb3S@\x13\xc7\xde\x18\xbfTS@\x86z3\xc5\xca\xa2S@\xafe%j\xea\x9eS@ksZ\x9d\xbb\x93S@m\xaf\xaa\x82&\x83S@\x8a\xc4\x16\'\xde\xa1S@\xbb\xadg\x10\x05\x82S@e_\x0b\x8a1\x86S@\xd5&c.4\x9fS@\xc0\xfc\t\x97\xb8\xaaS@\x18[\xcd\x1c \x9fS@\x86\x93\x03\x01\xda\x9dS@\x05-U\xb2\xe5\xc2S@pI:~\x15\xb8S@;\xc1\xd85\x95\xbcS@\xd5%\'\xc2\x99\x9eS@\x94t\x83\x1cw\xaeS@\xb4\xc9\xc8Y#\xccS@\x10\xd7=\x98\xcelS@C\xa1\xf3i\xacwS@\xafF\x87\x1b\xcd\xa3S@/\xe3\x83\xde!PS@]\xe3\xdbc\x14\x9fS@e\xae\xfe\x89\xe1\xb2S@1p\xccBj\x82S@iId\xca\xd4\xa2S@\x8b\xe9\xbf\xe5\xef\xc8S@m\x80G:\t\xcaS@\xd3\xc4>H\x9f\xcaS@\xc2h9:\x05\xcbS@\xdbe\x14\xa7\xc4\xccS@F\xeb>T\x9c\xaaS@\xdb\x99^\x92PuS@\x8c\xb6\x98\x04\x84\xadS@\xedJ\xbdX\x1b\x85S@\r\xd9\x12U\xa6\xb3S@\xc0xI\x01\x1buS@\xfa\xd8\xfeh\x0c\xcbS@\x1cI\xa7O\xf1\xbaS@a\x02\xe5\xfd)uS@\xc2\xc0\xa7iWuS@\xb3d\x15\x89T\xa3S@/\xc2\xf8oK\xbdS@\x12\x80V\x9a\xe3\xcaS@V%U\xc2a\xcdS@\x9f\xe0\xc8\xff\n\x9fS@\xfd\x82\t;\xf3\xbaS@\x86\x9a\xde\xaas\xaeS@\xefd\xc4>\x03\x93S@\xa4\xdcf\xac~\xbaS@[]\x12\xb6\xc8\xb3S@Q@\xd1\xe3\xed\xadS@\x97\xa4!\x90\xc7\xaeS@?\xd5\xc9^\xa3\xcfS@\xe1\x1b\x9b\xb3&\x9fS@\xa7\xd8\xcd\xf5\'PS@@\xff\xe7\xef\xc8QS@\xc6\xd8\xda\x1e\x88\xb3S@PC\xd7c\x98tS@\xccy\xa1U>\xc8S@,\xc4*\xdb\xb0MS@$rp\xfcv\xa4S@\xbet\x9c\x9a\x10RS@\xca!\x04\x84\x0b\xb1S@/>\xaf\x88+TS@\xc9"\x9e\x02\xd6\xb2S@\xa9O\xed\x02\xa7\xb2S@\xc3\x83c\xe3\xe1@S@\x1a\xf4\xb8\x9e?gS@\x81\x7f\xd4\t\xf0jS@\xd6T"\x99\xb8GS@\xf8}\xfb\xbfd\xaeS@\x04\x8a{\xb1\x07wS@\xc4i\xfc}\xc4jS@#\xf7\xbbJ\xd2\xa2S@\x1f\xdf\xbe\xf7~\xb2S@:\x01\xd4\xd3n\xb2S@(\xf3\x19!a\x9dS@\xc1\x94@\xcf\xddzS@&=k\xa6\x14FS@ \x06\xc0+\x8f\x8cS@\xbdeXw\xbe\x8eS@\xefT\x97\x02n\xa8S@\xa8\xdbW\x8f\xbf\xadS@\xd1w\xdd\x8d\x05\x85S@\x87\xad\x84\x08\x8e\xbeS@I\xce\xbc^\xf3\xa9S@r+\xc0\x00x\x97S@RN\xa8\xfd&\xa1S@\xc4\xc1\x9aH\x8c\xa5S@c\xa7\x1a\xd6]\xb7S@\x98\xfc\xdb\xdd\xa0\xb3S@\xcf\xa7\xdfW"\xaaS@\xc6\xe5\x0f\x8d\xea\xbcS@\x12\x14\xe4y\x82rS@?\xc1X\xc08\xbdS@d8y9G\xabS@\xd0\xf6\x9cQ^iS@\x98\xf0\xc7\x03lGS@H=p\x91\xb2\xb6S@\x1eSh\x16\x8b\x8eS@\xc4\xcb\xd9\xcc\xb6\xc5S@\xd7d\x9a,\x0coS@\xa9a\xfdM]\x9fS@\x84\xd3\x8a\xc91\xadS@\x8d-\xdd0BtS@\xe1\xf6\xd4Ir\xa5S@\xabl\xba\xd1\xe7\xacS@E\x92\xd8\x8b,jS@\xa3\x9b\xf2H \xa4S@p\xca\x8b\x83\x93\xbaS@\xcf\xaeS\xbb!\xb2S@\xa1\xb4,\x88\x1dkS@\xf5_\xb5\x92t\xc3S@\xa8\x83c\x95[\xb3S@\xbd\x99+-\x92\xb3S@>\xa4\xc1s\x84\xb1S@7\xc6\x08\xa7`\xb3S@\xf9\xe2[\x9a\x19\xb8S@\xbd\x0ej\x91\xda\xceS@c\xce \xc4Z\xd2S@ul\xd0\xd7\xa4\x9dS@\xe6\xbc\x91\xca\x18MS@4dU(\xccvS@A\xe10\xd9\xb8\x8eS@\xed\xad\xb5\x81\x89\xb4S@f\xfe\xe94N\xaeS@\xca4\x93\x9e\x80\xb2S@\x1axUI\xe0\xabS@\xf0_\xfb\xe6L\xb3S@`\x01\xbdc\x94@S@Pjyk\xf2\xd2S@\t\xc3\xcb\xbe\x9b\xb8S@\xbae\x12@\xd8\x83S@\\J\x92|y}S@\x1d\x8fOP\x16\xa8S@\xba z\'\xfe\xb5S@\xa8\x14(q\xc0\x82S@\xd3\xab\xbc\x1d\xecXS@\xc6h\x12\xcd\xf9\xbdS@\xbc\xce\xc7g+yS@Zh\xbf\x16\xf1rS@3\xa8-\x14Z\xa4S@\xad\x03\xa2\xf6\xa6\xcfS@*L\x84\xb9\t`S@y\x98\xc5Rc\xacS@\xeb\xcb`\x01\xc76S@$I\x9b\xe8\x8d\x8cS@z\xa4\xa2\xf9\xfauS@\xf0\\<\xbf9\xb9S@#v\x03\xc3]aS@}\x01 \x85\xbd\x85S@#\xb4rb\x00\x9eS@\xf0v\x05\x85\x8f\xa9S@\x96tVDn\x90S@\'\xd8i\x05\x11vS@\t\x8c\xe1)\x16\xc1S@\xf5i\xb9\x17z\xa3S@/\xe1\xfe*\xec\x9eS@\x91r\xff\xdfO\xb7S@\x9aQ\xd4z\x85\xcfS@\xb3W(\xc9\xb7\xb9S@\xe0\xe2\xb4\x1fr\xc0S@-/b\xd1\xf6\xa5S@R\xfdD=\x9c|S@\x80\xf3\x98o\x8b\xb7S@h\xabAF\xea\xb3S@\xafX\x8e1\xe4\xb9S@\x00>\xae\xf0\xe5\x93S@S\xf3$\x8c2\xbbS@a\x0f\xc9#AxS@\xfb\x8bp\xf1\xb7\xaaS@\x89)*\x05\xdc\x83S@:\x97\xebI\x87\xabS@:`46\n\xb1S@W\x9c\xbcv3\xa2S@f\x17Fl\x87\xc3S@\xad\xe1\xa0\xb0\xa9\x83S@4\rI",\xbbS@\xbd\x8dTF~WS@\xb3\xaa\x954\x9f\xc3S@\xd0\xa1^\x0e$\xa9S@\xdf\xfd\x17\xd0%sS@\x0e\xc1\xd2\xdd\x00\xa6S@J\x98\xfd\xe9P\xbdS@Q\xb2i\x8a\x90\xb9S@\xd0PC\xc9\x91\xaaS@\x1e\xef.\x1dq\xb0S@]G\x14R\x85\xb0S@F\xc6\xd4\xc9cWS@\xc6\x8f\xb2\x8b\xc2\xc0S@3\xcc\xff_\x9c\xa0S@\x19\x84\xaa\xe5\xa5iS@>\x15]\xe3:\xa1S@K|\xf2\xb1\xe3\xc3S@\xd1\x97\xdbK\xa0\x93S@\xf9\x00J\xac}RS@\xa9h\xd1\x9b,\xc3S@Q\xdb\xbf:z\xa6S@\xde[\x8c\n\x81\xbeS@\xae\xe9\n\x08\xed\xb8S@[5\xf1\x1f\xd1\xa1S@\\\xd2\xd2\xb72\xbcS@\xf6\xd3R\xa9\x0b@S@8\xe1yn\x9d\xc7S@.4"\x9a1\x7fS@\xf3\xe0\xc8\x97\xc7\xb3S@\x91\xae\x96\x186\x92S@\x1f\x10\x95\xdf\xa5\xccS@\x81i\x06\x07\x81\xc3S@\'\xb1#\x8e\xdcPS@\xd2\x18\x06\xf7\x89\xb8S@\xd8\xedv8\xd8\xc2S@b\xc7\x07s\x92eS@\xfd\xbc\x8cI\n\x9fS@\x9c,\xd6\xd1\xaa\xc4S@\xa8q\xba\x81\xce\xbcS@\xe5\xcd\xf80(CS@\x14\x18\x0f]+\xb7S@\x1e\x19\xa5\xd9g\xb3S@\xf2\x1c\xd7{\x8b\x9aS@\x19T\xa0\xd6[\xaeS@\xe2ZO\xe4\xa1\xa6S@3-\xdf\xfa\xca\xc1S@\xac\x1b8wg\xa3S@\xd0\x9f\\\x17\xdb\x8bS@M,\x91\x9b\'nS@w!_\xae%_S@F\x9e\xefMC\xa2S@MX\xdc\xe9\n\xb7S@\x05\r=`a\xb7S@\xce\xae6\xf5\xf1fS@\xd2\x01\xd6\xa2$CS@-\xc2\xe5\xe5d\x86S@Na\x97\x95P\x83S@\xc6\x00\xae\xc6c\x83S@\xfa\xb3\x96\x00\n\xc7S@\xfa\xb5d\xa5&uS@\x81\x13\xae \xf6}S@\x0b\xf6\xfa\xb4\xd0\xadS@,z$\x13\xc1\xa5S@f\x81X\xd6\x8b\xbdS@\xab\x08\x83&b\x89S@\xc2\\\x0e\xc6b\x83S@\x16\xe2=\xba\xd8\x8fS@3{2\xf0D\x86S@7\x19\xd7\xcb\xe0\xb9S@0E\x15\x99\xd7nS@P\x14\xa3\xf6p\xb2S@DV\x9dP\x87\xb3S@+\x8d\xc6\x18\xfe\xb5S@_\xd3\xac)\x0ccS@\x07\x9d\x1db\xc4\xc2S@P\xa3\x02\x87CnS@\xc8\x8e\xaa\x8eM\x90S@X\x081O\xbb\xa4S@\xe9\x99\x0b\x02*\xaeS@w4\xb19\x83\x89S@\xce4\x00\xc0\t\x8eS@:\x80\xeb\xbf\xce\xb1S@\xb2aD\xa1U\x80S@#\xc5O9\r\x86S@\xd6\xf5v\xb7p\x9dS@\x8c\x1b\x16\x153\xbaS@\x97\xf7[\xd9\x05\xc3S@\xe8\xea\xa1\xa6\x16\xcfS@\xea\xe0C\xdf\x87\x94S@\x8fVG\xb1\x1c\x99S@2\'\xf9Nc\xb0S@\x11O\x08\xc2\xb9\x90S@\xa8\x12\xfew~xS@\x99tbv\xab\xb7S@\xb5\x14\x8d\n\x08\xaaS@G\xdaF\xb2\xd6uS@`\x1c\xa2\xb5B\xb3S@\xc4\x84T\xf2\x05\x8aS@\xed\xf9]\xd8\x1b\x94S@\x11P\xec\xe1\xdf\xa5S@\xdd\xa5\x04\x92\xf9zS@\xa2\xe2\x94\x17B\xb7S@\x0e\xaeb\xa7\x04\x95S@\x19\x0er\xfd\x14~S@\xc9+\xcd&\xf6\xa5S@\xccu\xda\xd5\xb9\xa4S@&\xdc\xed \xc5OS@G\xa4i1y\xa1S@z\xbe-l\x89US@\xa9\xf30\xfb$\xa6S@VL`Q\xa1\xbdS@\xaa\xe13\xbe\xd5\x85S@\xdeDy\xbe\xcf\xbcS@\xea\xdd3A\xb1kS@\xb8*;\x92\x96yS@\x19\xed\xc7d)`S@+\xccY\xb8\xa3\x8fS@\x02\x956\x1d\xb5\x80S@\x1dU*I\x9e\x8aS@\x81\x1dc\x92\x19\x84S@\x98=H\x98`\xabS@:!]\x12\xc0\xb1S@\xa0\xab[|=\x84S@:LA\xfc\x0c\xb8S@\x1b\xd2\r.!uS@\x1e\x0b\xa1\xa8\x97lS@\xfe\x01\xe8\xa6]mS@e\x94}:[WS@\x97\x86i@r\xa6S@\x12\x8e\xa2=\xd1\xa3S@a#~\xb4<\xb6S@\x19S\xdf\xc4\xd3\xadS@C\xaa\x8f\x9b7\x89S@\xb1>snY\x87S@}\xf4O\xfb\xcehS@\x93$`T\x86\xa8S@5 j.\xc0\xc6S@\xad\x9c\x1f\x0e\xbf\xbaS@\x91\xa9<\xed\xec\x9bS@\xdab/\x1bT\x9bS@X\xe7\xc7\x1bO\xa0S@?ng\xca\xee\x9bS@a^\xa1\x193\x87S@\x13W\x08\x9f\xec\xc3S@Sn\xe7B^OS@#\xfbZ\xa6\xa9\xb1S@\x1bl\xbb\xfc\xcewS@\xb1\xa7\xb12(\xbbS@07\xfb\xc1\x1b\x9fS@\xb9\x16\x85\xb4\x0c\x9fS@\x98>/\x87uLS@\xb6\xc9\xc5tR\x94S@3\xe4\xd4\x9c\xb1\xb1S@\x93\x8c\xdc\x87\xff\xa3S@X\x18x\x1d\xfc\xb7S@=h \x08{\xb8S@\xa9\xbcd,\r\x80S@e\x1c\xa8i\x80\xafS@L\xd0\x01\xaek\xd1S@\x94\x01\xb5\x07\xdd\xb6S@xxO\xbaL\xb8S@C\xfd>t\x0f\xd2S@\xaf\x06\xf2\xf8kaS@m\xe2\xd2\xff@pS@\xd3\x94t\xce\xa7\x84S@\xd7\x93\xb2 \x8dbS@g\r~\x1aH\xb7S@5\xea\xdd\x17\xe5\xa9S@"V\x95\x171\x9dS@m\xd1\x85\x98\x13\xcaS@&\xb0\xd9\xdd\xd1\xb1S@m\xd4T6A\xceS@v\xc9\xb52\x9b\xc8S@\x89\xc4\xbei\xbd\x84S@[\x97\xdahz\x90S@\x93\x8a-a"\xacS@\x83ct5\xa9xS@\xa52\xe2\x0c,gS@\xa0\xd4\xf9#\xe2\xc2S@[\xfdb/\xd1\xd2S@\xf4\xd8(\xb8\x7f\xb4S@\xa7\r\xa5\x9b:\xceS@\xb8Ch\xf2]\xceS@)\x03B?\xfd\xcbS@v\xbd\xbd\x9b_\xbaS@J\x94 \x95\xe3\xa3S@a\x8d\x14U\x1d\x9bS@\xf8f\xbc\xaag\xc5S@\n\x92D\xde\xe3\xbcS@p\xe8\x87\xc6|\x99S@A\xe4\xaf\xee\xbc|S@\x96\xc3\xc8\xcb\xef\xa4S@\'Y\xbeT\\\xaeS@\xbc]\xe5Z\xcb\xbcS@$\xbe\xe1\xf8\xf4^S@\xef\xfd\x9c\xf9\xa0\xabS@\xcf\xce\xe8A\xa2\xb6S@R\x88-k\x0cGS@\x1b\x852\x07\xc7\xaeS@d3\xc1\xc7\xc6\xb9S@\xc2\x15m^7{S@_\xb2\x18\xc6W\xb1S@\xf4aM\xf4\xcf\x89S@u\x93\x8c\x9f\x9b\xa5S@)\x07\xb6s\x02\xbfS@\x8d\xc0\xbf\xd3.\x87S@\xe0\xb2ej\xca\xa8S@0e\xfa\xbe\xec\xa2S@\xce\xbe\x8b\x1e\xbc\xceS@\xbfHy\x0bGYS@\x1fE\'\xc4\x9ccS@\xb9\xea\xb3:\x05\xb9S@l4d\xf3\xbf\xb8S@\xea+r\xa5F}S@rCm\x0e\x91WS@\xc5\xb6\xe8!\xb9\xb3S@\xd0\xab!v{\xa1S@\'\x0c\x16\x0f\x99KS@\xac`\x9a\xff}\x84S@\xb8;\xdd\xd1\x90\x92S@v\x0b\x079\xbe\xbeS@\x8c\xc7\x97W\x8f\xcdS@\xfaB\x8e\xc6\xf9RS@\x93\xc1\x94[\x14mS@\x0c#\xc7\n\xd9\xb4S@\xe0\x84\xe3\t\xa2\xcaS@\xa9\xf1\x92CJ\x9fS@\xfd\xad\x8f\xef\x07\xb8S@6\xe9\x88\x07\xdbMS@9W\xef\x85]KS@-BA\x1b\xf4\xcbS@\xa3zp9ZzS@eF\xac\xc7\xe6\x8fS@\xe7\x83\xee\xc8\xa3\xaeS@g\xb0\x07z\xe5zS@\x9a\x10\r \xcf\xb4S@f\xd1\xa1G]\xb4S@\xf1\x81\x1f\xd4\xf4\xaeS@Mh\xfc\x18O\xb7S@\xe4\x1cA\xe3.\xb8S@k\xaa\x85)\xa3\xc5S@Q\x97-/\xaf\x8cS@8%\xd1\xb4%\xcfS@?\n\x98\x17\xc0JS@\x9f@\x91Z\x05\xb0S@\xc2\t@\xc8\xea\xa6S@\xa8\xe79-zVS@Zv\x96\x93\xc4\xd0S@\x8b\x06\x14B\xd4\xb2S@mA\x19\x8e\xde\x87S@;\x9f\x83\xae\xe2\xaeS@x\x1f\xfd\xea\xa2pS@U\xf4$\xb4\x16\xa1S@\xc8\x88\xa4\xe9g|S@\xb0\x8eQ\xc0\x95\xa3S@\xd4\xca\xa6\xf8\xed\xb3S@\xa1\xe8\xcd`\xc4\xb7S@\x8dpz\xc3:\xc3S@7=\xb4\x06d\xa9S@\xf8!\xc7+\xfe\xa9S@\x1c5\xc4\xde\x06\xadS@\xe1[|<\x06pS@\xba\xb2n}\x1f\xa6S@\xf8\x92\xaae;\xb6S@\x7fv\xa1\x7f}\xa1S@\xa4\xa6|>\x0fbS@f\xe5hB-|S@\x86*tqneS@2\x91+\xe7.\x93S@\xf5BD\xd3"\xbaS@D\xf6\xd5U\x8b\xa5S@\x07K+\xc4\xd6\xa9S@0\x94:\xf2\x88\xbeS@\xb1\xe2\x87Z9\xc3S@\x87\x8cp\xf3\xf2\xb2S@\x97B\xa0\x08\xf0\xc3S@h\xfa\xf2+:\x93S@\xbc\xc6\xfd\xa8!oS@E\x90\xcf\xa2Q\xbeS@[y\x87pufS@N>\x93\xa8\x11KS@^\xda\xd5\xde\xd3\xaeS@\x04\x99\xa0\xc9\xa5fS@\xceP{Ll\xb1S@_\xeb\xe7\xb2\x0f\x93S@%\xfd/\x98\x99jS@\xb8\xca\xf1\x0eo\xb9S@\x8f\xd2E\xc2\x18\xcfS@A\xc5\xfd.\x93ZS@c\x89Pq\x7f\xbfS@Z`\x91W\xc1\xaeS@\x03\xae\xe2\x87\x8d\x94S@\xa0\x81n\xc0I\x82S@\xb0\x82\x96\xf5sWS@@\x1a\x98\xa92\xc2S@\x96\xf7\x89;2\xc9S@d1\xe7\xa1XSS@\n\xef\x9a\xc2\xb8}S@\xd6\x82\x03p\xeb\xa9S@\x98\x8cC|\xc7\xaaS@;5\x805Z\xb8S@\xa94a\xf2\x1anS@\xfa\x9d\xea[\x93_S@y\xbb\x81\xb3\xfc\xaeS@\xd3l\'~\x86\xaeS@$S\xeeT9\xbbS@\xf8\x9a>\x83\x82\x8eS@\xaaRxz6\x85S@\xb8b)\x86EwS@\xfe\x92z\xf5n:S@?\xcd\xc9.\x9a\xabS@&b\xf2N\xdc\xcbS@h\xf6\xf6\x1d\x9a\x9cS@\x06\xe5\xe8"\xa5\xaeS@\xdd\xab\xf4\xf3\xf9\x8bS@\xbe\xebn\x91\xdf_S@ia\xe9\x83.\x93S@\x14\x8f,9&RS@\x7f\x18\x93\x1bi\x87S@$\xfc\xc6\x9b]\x9cS@=\x8aGi\x1f\x7fS@B\xee\xed\xc3\xdb\xb5S@X\x8b\xec67\xcbS@\xdd\x9c\xa2\x83w\x7fS@\xf3 I\xd4\xa4\x87S@q:_Y\t\x95S@\xa1H\'\xcf\xa2\x83S@*-\xed$\x8e\xbfS@\xc6\xf0\x04\xba\xb4\xbeS@c\xc0n\x1b\xb9\xc5S@\xcb!~\x85\xcb\xcfS@%%l:g\x8bS@J\xa86\x1e\xddRS@\x19+\x8c\xc5\xd9\xc2S@6\xa8\xe0\xcd\xb5LS@:f\'-\x1c\x98S@y\xe6\xeba?\xbaS@]\xc6\x1e\xf1\xa5\x90S@\xe9\xd3\x1e\xa4\x8d\xa5S@G\xf2\x81*\xbf\x88S@qD\xfau\x9a\xb7S@G\xb2I\xc9\x8c\xaeS@.\x01\x91\xf8\xba\x86S@m\xd8i\xba\x9f\xa4S@\xc3\xa7\x94( \xb4S@\x18\xac\x8bZg\xa2S@\xc2~\xf6o\x07\xacS@\xd1\xd1\xb17qPS@\xbb\x92\xa0]/\xb8S@\xa0\xa6+X\xe7zS@\x88\xce\x81\x17\xe2\x84S@x\xd7\xae3\xb5\xcbS@\x08<s\xfcFXS@jM\x94)T|S@\xdc+\xcdf\x0e\xa6S@\x8fx\xac\xc5b\x94S@\x12\x86s\xb5e\xb3S@\xbcR\x17\xdc\x87\xb7S@\x8eC\x88(\xb7\x88S@\x9fQ\xf9\xcc6TS@#\xfeR-\x96\x87S@\xaa\xe5\xe3\xa4\xf3\xa6S@I\t\xb6\x9e\x9bkS@\x00\xc1y\x1eAiS@(\xcc\xb1~\xaa\xbbS@6\x11=&\x07\xcfS@\xe7\xb9\x99\x94\xaa\xacS@\xd6c\xa1\xd6\xb1\x87S@\x88\x014\xfa[\xaeS@\x1c`O\xb4\xd6YS@B\xc7\xf6\xf2\x05\xa8S@\xcaV9\x11\x03SS@\xfb\xfc\x81Y\xa9IS@\xf2[\xc7\x81?\xc0S@\x93\x89\xf3mr\x82S@7\x1f\xea\xf1\x8e2S@@Mp\xe0\xe1\xbaS@\xee "M\x86\xb3S@\xc5+\xe7\r\xf0\x98S@\xd0\x03U\xacF\xa6S@\xa1\xe7\x938\xea\xaeS@\xf2z\x9b\x89\xf2\xa2S@\x19.FHe\xaaS@}\xc4\xc0\x7fC\xafS@\x99\xf6\x10\xd4\xb4\xa1S@\xb9\xf2\xb0\xb64\xa8S@\xcd\x9a\x9e\xa3\xd0\xa3S@CS\xc0O\xf8\xadS@h\x999*[\xabS@\x9b\xf6!\xedN\xc4S@\xc6\x18\xc5\xaa;\x99S@\'J\x14\xd8\xcdqS@\xc5\x7f\x04\xd2\x9e\xb3S@\xc5\x06\xde\xcb\xc1\xb0S@\xbe\x1a\x8cl?US@\xd2\x04\xde\xa3_\x9fS@|\xa5\xa5L\xbc\xb9S@\x1d\xd7\x160\xe0\xa5S@\xb2@+\xe3_\xbbS@\x95\xbb\xdb\xcfcyS@\x80\xa6y\xcbH\xaeS@\xeb!Q\xfc\xb7\xa6S@\x97\xad9\xe7v\xc7S@\xc8~k\xc1\xf1\x9eS@0\xf6V\xd5\x84\xacS@\xe5\xb2\xbdqC\x93S@Fos\x16\xaf\xc8S@YR4P"\xa8S@\xca<\xcd2\x05jS@\xb2X\xdb\xb6_\x94S@\x1eH\x1d\xf6\x9d\xceS@\xbc:{\xc0\xbb\xb1S@\xc7\xf9\x0c\xb0b\x9bS@\xdce\xc4\x069\x80S@\x19mh\xcaU\x9fS@\xc31\x0ei*\xa7S@\x00\xb0\xef\xd4\xe3\xcaS@\xd48\xd0\x96|\xb4S@\x9a-AS\xa9\xaeS@\x96\xed2Zo\xa7S@H\xd5+\xfb\x8d\xa3S@:\xc0\x0c\xea\xce\xc2S@q\x0e\xea\xc6\x10\xbcS@0\xa5\xe6\x8c\xfe\xafS@odyDI\xceS@Q+a\xbc\xbcqS@\\7\xc9\x95t\xb5S@b_\xf1\x1a\xaf\x93S@\x18\x91\xc7\x11\xbe\xb4S@O\x86\xfb\x1b\x9f\xc5S@\x80\x80\xe6c\x9d\xb2S@\xf4H2\xe3\xf8\xc8S@I\x10\xa1\xa9\xb5eS@\xdc\x85\xc0`\xe6\x87S@\x11\x15\x07\xb9BZS@\xcb\x00\x1bG\xde\x94S@A\xe40\xa3\xa9\xb9S@\x0c\xef: \t3S@\xb5\x1b\xab\xc7A\xc0S@C\x80c\xec\xad\xbdS@\x1e\xf3+/\xd4WS@d\x16\x9b\xdcF\xabS@-\xb7\xae"\xcb\xa2S@\xfe {ZdgS@\xe9\x90QY\xc0\x85S@\x07\x0b\x19\xcd/\xbdS@:\x01\x98\xb7\xb2\xadS@7\x89K\xe0\xa6oS@1>\xf7\x851\xacS@\xc1\xb8\x1b\xb3}\x9eS@N\xear\x85B\xa4S@!\xc6\x9f\xc8\xb7\x84S@\xad\xa4\x91\xb7I\xbcS@{\xa2\tv^ZS@\xf2\xdbr\x86\xc8\xa7S@\x18Q2\xa7BSS@\xfc4\'q\xb3zS@\xbc\x8e74\x05\xa7S@u\xb9\xeaLZvS@\x93\x02\xbe_\xd2\xb7S@\xdd\x19\xbd0\xd4mS@\xd5\x17`\x9a\x9d\xb3S@\x89\xee\x16\xc1;\xa9S@\x8b\x8b\xf1^ZjS@\xb3\xeb\xaf\x0fJ\xa0S@\xb3\xc2\xf8\xf3\xdc\\S@\xb5Va\xd4OPS@\xe1\xa0]\xaa\xb8iS@n\xf7\x19\xf2\xc1HS@`\xc8\x1f\xf4_\xb0S@\xb0\xf2&v\xff\x83S@}T\x13r\xeb\xa6S@\xa9L\x15\xd3\x97zS@\x0e\x16\xa7\xb5\x86\xb6S@\xb6)\xcd\xeb\x07\x9fS@_\xd4\xb0F&\xa7S@\xad\xc5\xe0g\xfb}S@zZtt\x9dTS@\xd2\x12LOQ\x8dS@C\xc2\xd3;\xeb\xb0S@\xa1\xa75]p\x86S@|s_\x19.\x86S@\x06\xe6\xea\xc9z\x7fS@\x16\xb1\xd1\xa4$\xa1S@\xfb\x03J\xa7\xc7\xc5S@\x04\x83\xbdQ\x0f\xb7S@N\xff\r9,\x86S@|ue\xf1\xb2\xcfS@\t\x97/+KzS@\xfa\xb4\xd2b\x06HS@a\xe1\xf2\xd5\xfc\xd1S@\xf8\xf6\xe7SZ\x7fS@\x04]H\x14:\xc1S@\x9a9\xb1\xd2\x7f\xc3S@\xb7\x10\xce*a\x90S@q\xe4\xb4\x0f@\xa6S@{K\xe3+4GS@3\xe2g\x10`\x85S@\x08\xa6\x0f\xb2\xec\x9eS@D\x94\x1e\xae1\x86S@i\x11\xd1\x96o\xc1S@s\x97,\x8fX\x82S@\xdf8\xe5GJ\x99S@\x11\xed\xc6L\xe6HS@\x112r\x93g\xd0S@S~C\x83\x9c>S@\xd4\x838cZ\xbaS@\xb6\xa8Y\xf9\x91\xa7S@\xe7\xa45\xec"\x86S@8S\t\xfa\x1e\x81S@Js\xc9\xa4\x10\x9aS@\xe9\xcf\xfdr\xc7\xbdS@\xfcA\xe0\xa3\xf6\x80S@6\x99Gv\x02\xbeS@\xcc\xd1R\xa1\xf4\xc6S@D{\xa7\xe0\x00\x9aS@\x8a\xe1\xe0:\xfaJS@\xd6\xbb\xe59\xc0\x8dS@m\xd1\xbfL\x82\xa8S@PSH\xf4\xb6AS@\xd7v~\x1fdAS@5\xfb\xf0\x8dA\x9aS@\x9eA\x1e\xb0\xab\xa8S@\\A\xe2\x171\x9dS@ y\xab\x83\x1d\xa8S@\xf5\x7fAo+\xb9S@r\x0ft\x7fI\xc1S@8\x06\xcf\xb7\xe0\xc6S@d\xdf\xb4\x11\xcd\xcfS@\x1b\xaf\x981\x08\xd6S@\xfd\x16*\xffn\x82S@\xf7!\xca\rL~S@]\x15b|/\xa9S@\xa0\xa8)I\x06\xbfS@\x0f\xea;\n_\xceS@\xca$S\x16:\xd0S@\xbe\xa8J~\xb8\x8eS@\xd4\xd6\xe8\xc8$\xaaS@\xc7\xab\xad<|\xa1S@\x8d\x0c\xb5\xfe\x1a~S@\xed\xc8\xb6\x06\xe5\xc0S@\xb2\\0\xb5b\xc1S@C]#}\x96\xc0S@\xbcSr\x1a\xa6\x9fS@eJ.\xdf\xf2\xa9S@c?b##\xa7S@.\xe2\xb2\x1e\x94\x98S@\xd3Y\xb4+E\x98S@\xb8\xe5\x00\x03l:S@\xb4\xde@\xbd\xd1JS@ZS\xb4@\xc8\x99S@P1\xe7.\x1b\x98S@\x97\x0biJk\x98S@\xb6."\x8c1\xc3S@\x06\xc6d:/KS@\xddU\xb1s\xaa\xcfS@\x93\x02\x86F\x1c\x7fS@\x99c\x19\x8c%KS@\xcf\xd9\xca\xc0[_S@q\x11B\x1a\xc5\x98S@\xb2\xa4\x9f9A\x98S@\x16\x9e\x13yr\x85S@5\xa7S\xaf\x9b\xb1S@\x86\xfa\x01\xd6\xa7\xb4S@\xba-\x15\xa2\'\x99S@\xbd\x8d\xeaS\x92\x98S@\rXL\xb9\x0c\xb7S@\x02\xbf\xad\xb6n\x86S@\x1c\x9a\xa4:\xc7|S@\xd8)\xa8r\xb9\xaaS@>\x95 {\xb4\xc2S@\x0e\xa4\x8d\xaf\x87\xb7S@Ai\xc7\xe4\xfe~S@\xa2\x83\xbf\xb2\xc7zS@\xd3;8/\xb1\xa3S@<\xa8H\x17R\xa7S@\x8d\xe3\x1eBI\xaaS@\xdcC\xd5D\x1e\xa7S@ \xe7n\x12\x16\x82S@\xdfs\x8d\xc3\xafKS@\x08\xfd\x80\x1e\xea\xb0S@gl\xa9\xe5\\\x7fS@;\x82\xae\x01U`S@$Gn\xafX\xb6S@`\xb6|\xf7:LS@\xbek\x90\x92P\xa3S@\xca\xe3w\xa6\xec\xb8S@\x94\x04\xcd\x07\xda\xa2S@\xfd\xdc\xcdx\x99\x80S@o{\xd7p7\x83S@\x87A*s3]S@\xa6O\xe1s\x05\x85S@\x9a\xf5\x8c\x02e\xa0S@\xdb\x17{\x96\x10\x9fS@s\xaf\x05.\x90\x9eS@S\xce\xdbHR\xccS@\x99\xc6\x9e\xab\x9b\x9eS@\x98\xb8\xce\x07\xbc\xd1S@]t\x93\x0c\xe4\xa2S@X_|\xa3\xcdvS@Z\xa9\x95c\xf8\xa8S@(\xd2F*j\xa5S@\xef\xa8\xbbY\xd5uS@\xf6S\xba\x9c\xc1\xa1S@\\V\xafX\x9cuS@R\xf6\xee\xae\x17\x81S@p\x1e<\xf0\xfc\x9eS@\xd6\xd3_^\x94~S@\xc9\x19U\xe9\xb5\x89S@q\xc1\xa8\xd2\xb6\xa5S@\x05\xee$\xb7\xae\xc3S@\xba\x9f\xd7l\xdbzS@\xd9\x98\xb9\xd7\x87\x89S@\x187\xf2m*\xd4S@W\xafPH\n\x87S@\xa9\x1aG\x94\x12lS@8\xb5\x15I\xfb\x9dS@\xe6Cz\xecG\x8aS@\x7f\x18v/e\xb2S@\xbd\xf1\xc0\xfcn\xc2S@\xa4:\xf2[\xf5}S@\x9bHZ\xe4\xb0`S@F\xe1\xf3\x1d.\x9fS@\x91\x19JY\xf0\x8eS@\\\xa0#[0uS@u\xb5\xf2\xef\x886S@\xdc\x99*\x071\x8fS@\xa3\xaa\x92\xbd4\xccS@\xcaW)\x8e\xa5\xb2S@\xf9\xaa\xb5H\xea\x85S@\x84\xf8\x08\xa0\xb3\x88S@_\x1228\xd0\xceS@\x02\xab\xd6\x07\xb2\xa1S@`\xe0\x98\xfc\xb3\xd3S@]7\x99\xe6\xb3\x87S@\xfbe\x0bo\xe3\xcbS@\x9b\xbd\xe7s\xcaVS@^\x03\n\xa3i\xafS@%\x97U\xaa\xb0\xd3S@\x91\xb0\xec\xa4P\xa0S@\xbeg\xf6\xc6\x0f\xa9S@\x02\xc6\x02He\x83S@\x820\xb5\xb0c\xd1S@\xce\x93$Y\xaa\xa0S@\xa3@\x84\x8el\x9eS@\x9dw\xb8\xf0\txS@\x04f!\x96\x1d\xb0S@~\xa9\xe2~_\x85S@P\xf7\xa2\x16F\xa9S@\x9c\x81\xa4~\x08\xa6S@.T\xd3\xb7\x99`S@\xdfP\x8dIh\xa6S@\xa5e\xba\xce\xb3QS@q\x944c\xc2\xbaS@^\xbd1\xd9\x15\xaaS@\x89\xbeP\x92\xfd\xa5S@k\x12\xcfw\xfd\x9fS@\x85\x1bV2"\xb5S@Lm\x8f\xa8n\xa4S@\x7f\xcf\xda\xc8\x95\x81S@J\xa3\x17\x01d\xa1S@2!\xcej\xe1\xa2S@(\\^\xe1\xc0wS@x_\x111\x8a\xa8S@S\xb8g\xad\r\xa3S@!\xe8#\x1d\x1avS@b-\x1a\xa7\xd9\xa1S@\x89\x0b\xefR\xd9yS@\xfdlE\xca\x92\xb1S@@ \x1c\xfd^\xa4S@-*\xa4\xbc\xfe\xa1S@l\x16\x0f\xc8\xbe\x93S@\xac\xecf\xbc\x03\x93S@W\xf0\xb2I\xc1\xa4S@\x19Z\ro\x1dsS@\x10p\xc3\x8c~\x92S@u+\xdb\x93\x86\xa2S@\xbe\x86s\xae,\xa1S@^\xd8\x14\\1\xcbS@\xfd~\xad\xb4\x8b\xa1S@Px\xfe\x07\xf2xS@\x16\'\x1ce{yS@**\x0c\x04RJS@\'$\xc5\xb2\x15\x86S@4\xe1r\x8fZ\xa3S@=I\xfbz\xb3\xabS@8\xb6\xbfe\x98\xa5S@\x98\x82\xd4\xea\\\xb6S@\x83\x8aG\xae\xfb\xaaS@\xb4b\x83:\x98\xa9S@\x18=]t\t\xa5S@t\xe7\xc8\xe5~\xcbS@\xb5p\xb5\xd1\xe7\xd3S@\x1c\x1e\x88\xe9Y\x82S@0S\xa9\xa1\xf3\xb6S@\xcf+v\xdb%\xbaS@@3\xc5\x0cdtS@\x8c\xfd\x1a\xcbL\xa5S@,\x1f\xec\xc5 \x8cS@-\xc4D\x91\x8e\x8fS@\xfd\x91rl\xbfvS@\xe6\x9a\x0c\xa2G\xa4S@\xc4\x81\x89\xc6\xbf\x8cS@\xd4/k\x1a\x97\xb7S@v]\x18\xddX\x90S@S\ti(\xc2\xa4S@\xb8\xcc\x03X-\xa3S@Sl@*\x1f\xb4S@Ri\xd5&\x91vS@Z\x04\x9c\x98j\xa0S@ wg\xd8!\xa4S@\x1b\x1d\x88h\x8a\x94S@\xed\x99\x1c\x7f\x94\xc0S@\x1d&w5y\xcbS@`\r\x8bX\xc4\xa0S@?\xa0G&\x9a_S@_\xa81x\x9fvS@\xb1\xb4\x06\xb0\xa5\xa4S@\xa8\xc2;\xd9\x1aRS@\x06\xa5\xd9\x14e\xb4S@\xb2A\x08Bg\xa0S@\xf1{~~\xac\xc9S@!.\xc8\xd2P\x8cS@\\\xfd\xb0\xba\x84\xa4S@\xe7ULDI\x94S@\x89\xd6\xdf\x87J\xaeS@\xdfr\xaa\xb8\x00\xa0S@\xabR5\x99\x8fvS@\xe9\xaa\xf1\xa7w\x80S@^gR\x8bvMS@\xad\xc5\x95Tc\x8cS@\xf4|1\xc2k\x9dS@y=\xde\xdd\x9ftS@\xa71,\xfc\x81lS@n><~\'MS@\xcb\x9addD\xb6S@\x8c\xe0\xa7rA\xa5S@\xc6>\xcc\xf5m\xa5S@\xd4\xb7\xe7\x15&\xd3S@on\xce\xdb]\x94S@\xb2\x0e\x17\x0bf\xb6S@\xf9\x7f2\xd0\xdfrS@G\x88\x88m\xbd\xadS@r\xf7\xdf]\xf3\xb6S@\xeb%1\x8f\x18KS@^\x83_/H}S@\x8e\x04\xc1\xfd]\xbeS@\x00\\\xb0\x8fFuS@Q\x16%\xb8\xc4\xbeS@\xa1\x9fk\xe3q\xa3S@\xed\xa3\xa8\xc9\x97\xbeS@\xeb\xa5\xc2G\xe7\xcbS@`\x1a\xcfp4\xcfS@\xce\x9fn\x05\xbd`S@\xd7\r\xdb\xf9\x1etS@\xeb-\x16\xbdExS@\xdb@\x9a{\xc4\xafS@\x84^\x0eo\x19\xbdS@h-o@\x81\xbeS@\xb1\x0cE\x9e\x9cMS@\xbc\x0e^DJ\xb7S@\x9er\xe0b\x9a\xcaS@\xc3\x8d\x83\xb5\x15\xccS@T_\xc4\xb8\xf6\xa6S@dP/\xe5\x07\xd0S@-\xa5\xa1\x80\n\xa7S@\xd1#\xcdT\x15\x85S@\xd0\xc6t\xa5hKS@\xa7\xf8\'\x96#|S@\xe0\xa5\xe6\xc0\x03\x8fS@\xa0\xd0\xae\xcfSYS@A\xfb\x90Q)\xa8S@\xd2\xe8n\xf0\xc3vS@`}\x84\x15(\xa5S@\x82(\x08V\xb7US@\x9f{6\x82A\xbaS@\x16\x14v0\x99\xb1S@%4\xa3\xc0y\xa5S@\x0f\xcb\xe6\xacGoS@\xbc5Jh\xca\x90S@W\xc4\xfc>\xc1\xa7S@\xb1Rh\x87\xc1\x8eS@,\x7flns\x83S@=\xf5\xc7\xc0\xaf\xb8S@\x8b6\x18"7lS@\x94^\x12\x0f\x0f\xbdS@s@ \xec\xab\xcbS@y^N+\xb5\xa9S@X\xa0\x87\xaba\x94S@f\x8bg\xd9(\xa9S@\xd4\x99\xa2\xecB`S@\xc6\xff\x00\x1c\x80tS@cXs\xaa\xad{S@I{\x0cH\xf3\xcbS@\xe4\xfbT"1\xa7S@\xac\xbf\xbd\x03C\xa6S@\x11\xd2\xeb\x0e\xa4SS@v\xdd(\x9a\x90\xcbS@ \x89\x8c\x01\x8c\xaeS@\x84\\\x9a\xd5\x81\xa7S@\xe3\xad\xf8WQ\xbeS@D\xd3(\xdb\x12\xcaS@\x1e\x05\xc4\x054\xcaS@\xfa6\x14\x18\xd2SS@L\xd9W\xb2\xa0\xaeS@K\xc1}\xa2{TS@\xd4\x7f\xe6\xc8\x97\x89S@\xbb\x8ct\xc0>\xa9S@\xa1\xb7>\xaa\xae\xcbS@\x19\n\xfcR\x87\xb8S@\xe2|\xd5\'+\xaaS@\xbaE\tw\x94\xb1S@\xf9h\x8b\xc1P\xa8S@\xa6\xaf\xc8\x1a\'\xb4S@7J\xb2\x05j\xaaS@\xa5\xc4\x89\xddITS@\x161\xc1RX\xcbS@ozp\x00\xb7\xb3S@\xa3\xdf\xd4\x1f\xf4\xb7S@\x8dYvqRXS@\x8d\xea]\xff\xac\xaaS@\xc2\xfbkn&\xa8S@N\x89\x05\x8a:\xabS@\xbb+b\x06\x07\xabS@\x10\xd4\x14\x84\x12QS@o\xd1kz!PS@)z\x91.{\xcbS@f\xbe{\x9c\xb3\\S@\xa9\xb5Mx(qS@\x171I=\xbavS@\x99\xbc\xf9\xae\r\x87S@\xc1\xba\x0c\xd9:TS@\x92\xae\xc8\xb8\x1cRS@\ryT\nf\xa9S@\x82F\xe9\xbb\xb8\xb4S@R\x99\xc7\x88!\xafS@w\x03\xe6+/sS@\xadS\xfb\xa9\xda\xa4S@Zi\x12K3\xb2S@\x05\x81\xf4\xd8n\xacS@\xf9Qz\x12\xf7\xabS@\xfb\xc9\xacM\xc3tS@\xefRP\xe8\xe5\xbfS@<g\x9b\x0b\x9b\xacS@\x8b\xc6\xd0\xef\xc7dS@h\x9f\x01\x01e\x80S@\xad\xc6\xc7\xf0\xca\x80S@\xcc<a\x08\x1d\xa7S@\x86\xb9v\x0c^mS@\xce1\xcd\xadR\x80S@.\x82%\x88\xa8\xcbS@*K\xad\x8d\x85sS@\xf8\xcdT\xb9!yS@\x9at\x8es\xad\xa7S@\x03\xc1\xbe\xeb\xd9\xa6S@L\x1bI\x0b\xab\xceS@f\x8aO:f\xb3S@\x86%s\x91\xee\xa8S@\x97j\x94i\xcepS@\xd7\xb5\x8f\xa3\xf7\xcaS@\x19\x90\xc4ur\xcbS@\x9d\x8a\xe4\x0b]\xbaS@f\x9d\x12z\x86\xa9S@\xd3\x9ed\xd0:\x84S@O,\xce\xf6\xf8\xa9S@9\xd5\xce\xaa}\xb2S@^OdI\x06\xb3S@1\xa3\xe8b=\x7fS@\xfa\xce\xe0\xf3\x87\xb7S@\xa1!\x90\xe8\x11\xb3S@\x7f\xae \xe0\xcb6S@>\x8d\x91\xbe7MS@\xd0O\xc83PrS@&\x98\xb7\xa4R\x92S@\x15\xac\xc5\x19\xb2lS@6m\xe5,\x83\x83S@\xb8\xfe\xf5\xe0\xa8\xb2S@\xbfZ\xe0\xddx\xb3S@OT\x89f"\xb4S@e`x\xec\xf2\xb1S@U\xa9\x1e\x853\xa1S@\xfb\x89\xaeW\xa7[S@\xd7t\xd7\x0b_\xb2S@\xf8\xd1*\x01WXS@\xc6|\xb6\xad\xf2\xcbS@\x10\xb3u\xbf+oS@\xee\xfe\x95k-\xa9S@L\x07\xba<byS@\xd2\xc0\x1b\xa3\xebnS@\xfeW\xcf\xd1\x19\xb9S@\xc6<\xcc\xe8\xe4kS@M\x16u?\xf2lS@\xe8D\xa7a@oS@\x9e\x1b\xebR\x15\xbaS@\xfa\xea\x8a\x07g\xb8S@B\xd6\xcfw|\xbeS@\x05\xba\x80\xcd\xa8\xbeS@\x9fg\r\x18F\xc5S@\xfa]>\x7f0\xb6S@w\xc6\x88_\xf6nS@\xe7\x88\xf0\xe6\x9f\x92S@\x1b-;\xffVyS@\t\\\xe8!\xdd\xb5S@ek\x87\xf1\x97\xaaS@\x96@\x0e0\x9c\x80S@I\x82@\x82Q\xa2S@ww\n\xf3\x00\x81S@\xf9\x94\x80\x1f\xa5\x81S@u\xbc3\x82h\xadS@_\x8f\x97\xa7\xdc\x93S@jzG\xaf\x11bS@\xf5\xe2f\x82\x88\xaaS@\x0f\xf0\xb2tS\xb9S@\xad\xa6\xc9\x11$jS@9\xed\xc3nc\xb8S@\xf1U\x81\x8fP\x9dS@K\xe7DE\xf7_S@W\x808\xc4\x9cnS@\xe2#Iw\xc8\xadS@\'\x994F\x84kS@/[\xbb\xc2]aS@TSJ,\x8akS@\xfa\xcaG\xd8\x1f\xb6S@nKm\x02@\x81S@0\xce\x03\xbb\x88\xadS@A\x07\xdf6\x01lS@\xe4=\xd9k}\xa2S@H\xc5\x0c\x0e\x1f\xb8S@-\x94\x16\xda\xa9\xbaS@sFl\x8b\xb2jS@\x92R \xba&\xbbS@\xed\x9e\xe8\xc1MmS@9\x11\xef\xcf(\xccS@\xb6\xdfAV\x87\xbbS@|~\x8b\x95i\x9eS@d\xa5_5\xc3\xceS@\xb9\xef]\xfb\xe3\xa2S@\x17x\x86x\x90jS@h\xf8@\xa0XjS@\x01m\x91R\xef\xcaS@\xd0 \xf0`\xcawS@\xdf<\xc3Zn\xb6S@\xf5\xeb)X\xde\xa5S@;\xcf\xa0\xf0p\xb3S@\xba\xa7\xda\x0b\xff\xa2S@\xb4\x02\xd2\xee\xfd\xaaS@\x01\xaben2\x96S@Z\xc6\xd3$b\xb3S@\xe7\xabc\x96\xab\xcaS@Qo\xa3&#aS@r\x80qr#\x9dS@2T\x90\xb6\x91\x9fS@\xf1\x0b\x86\x10\x00\xaeS@5|\x9a#Q\xb6S@\xe8{\x08_3\x9bS@M(]\xc4\x1f\xc8S@\xa0\x94\xabh2\xa7S@\x00\x08-\xbb\xd2\x83S@\x0ft\xd7\x01=\xb3S@\t\xc3\x92\x85\xf2\xa9S@\xb7\x1b4\xa3\xbfgS@Z8\xf9\x8c\x1diS@\x96\xe7\xaa\xc1.\xb7S@\xcf\x8a\x8c\x9c\r\xa1S@\t\x8e(\xde\xf7\xbdS@\x18\x82o\xfa\xf8\x98S@9U8\xe2\x0e\xa6S@\x82\x92\xfaM\x19\xb7S@\xf536*\xe6^S@\x18\xf41\x9e\x05iS@P Q\x15\xca\xa5S@m^\x13\xfaW\xb7S@\xf2f+\n\x84\xadS@\x85\x0c\x10n\xf2\x9dS@\xb5\xa2v\x98\xfc\xcdS@\x87\'\x18\x01\xf8^S@\xbd\xc9|\x85\xb4\x9eS@^\xa3\xbew+\xbbS@\x9d\x88\x12\x87o\xb2S@N\x010SA\xb7S@\xb7\xe1\xae:\xfefS@\x91"\x98\xf6E\xb1S@S\x0b\xde\xe7k\xbfS@~\xcf\x7f`3\xaeS@\x0cC~$\n\xa2S@z\xf3\x9a\nL\xadS@\xa7o\x0c\xc0\xde\xa1S@b\xa0f\x12\xe5\xc7S@\xdfB\xe5\x8ehfS@\x7f\xde6\xf9\xf6\xb7S@ymI\x9a\xa0\xacS@\x90\xc2\xe3\xa7\xd8\xbaS@\xb7\xa7\x19G\x98\xacS@\x08#4!P\xacS@\xb0\xf1\x96\xc9\xdf{S@j\xf4B\xddd\xb0S@z\x15\x85f\x05]S@t\x90\xf4`\x83|S@\xa3z.\x84N\xb9S@\xdf(\xc9J\xd6\xb7S@\x11t~*QgS@ \x00\xc6\x88\xa5\x9bS@T.\x8b<\xff\xacS@\xeb\x80\xe0\xdb\xf5\x96S@\x94\n\x18C@}S@h\xb0\x18t8\xcbS@\x9bHlN\x94\xa0S@E\xed,\x0b\xa3kS@w\xfe\xd5\xa3\x1b\xadS@\xac\x9b\xd3\xf9f\x84S@\x1c\xe1\x0cG\x0b\xa5S@\xce \xf3\x02\xfa\xb5S@\x11\x95\xd6\xbe\xf2\xb5S@\xc0\x1d\xe5\xee\x80\xc7S@j#X\xe2\xae\xb5S@\xa8\xa1\x07\xd7\xd2\xb5S@\x1b\x06\xf2\xc2_\xa3S@\xe7\x92\x1e\xd6\xf5\x9bS@%k\xbf4\x9d\xb3S@\x92r\x13\xed-\xb7S@\xfe\x03V\xa7\x8c\xb3S@\xf5\xccK1]\xb5S@\xecf\xd1&b\xafS@R*X!f\xbfS@\xd6o\xcf\xc3\x02\xb6S@\xc9\xcbr_:zS@F\x1b\x92\xd11\xb6S@9.\xe0\x85c|S@\xbf\xad\r\x80t\xc0S@\x0c(y\x8f\xd5yS@\xcc\xa23\xe5BzS@\xd0\xc4\xe3\xa5r\xbdS@\xb3\xder\xc9\x91\xb6S@\x1c\xfa\xf2/\xd8\xa9S@\x81\xcdz\x87\x80\xb0S@\n<3\r(\xaaS@3\x0e\xf3\xb3\x15\xa6S@G\x87\x0b\xeeL\xc6S@\xbe\x88 \x8a\xae\xb0S@\xe4\x15Sxh\xc0S@\xd38\x8d$\x97\xceS@\x1f\xb64dI\xbdS@\\5\xfd=\x82\xb0S@\xe5\x8dEIu\xb9S@h\x077\xea\xd2ZS@\xaf\xb7\x93\xff\xdc\xb0S@\xe3\xdb\xa7\xe0$\xa5S@\x19*\xc0\xf7\x02\xbbS@\x0c\x92\x14\x80\x8dbS@\x96\xaa]y\xdd\xaeS@\xf0Javr\xc0S@\x11o\xc1\x14K\xb1S@\x11;a~F\xabS@o\xb0+\ra\xa8S@\xd9v\xdc\x821\x83S@+\x82\x06\xd9\xb5\xb6S@y\xbd\x89\xaf\xcf\xbbS@\xf3\xdf>}\\YS@k\x95\xfa\xa6\xdf\xbdS@71o\x0c\x8c\xb1S@\x14\x11\x1b\x1aX\xb0S@\xc6o\xd9\xac\xebzS@\xfdh\xe7\xb1\x96\xa8S@\xfa+\xc4\xbc\t\xb5S@\xf1?0hV\xadS@\xaa\x9bE \x1c\xc1S@\xb6\xa6 C\xa1\xbfS@N\x8fo6\xb9\xccS@F\\\xf6#\xa9\xa9S@f\xf9\x8d\xf2\xd3bS@\xae\xbd#\xa3\xb0\xb9S@\xa0\x1a\xb5cazS@B\xb9\xf0{o\xc0S@\x8bP\xc8[\x9b\xc2S@\xec\xa2\xc1D\xdd\xd3S@3\x9e\xb7a\xc3}S@2\x98\xf9\x82x\xc1S@8\xa7\xc5\x14TxS@EO\xaa>\x8b\xc4S@\x81"\x98\x84\x88\xc3S@\xa87\x8d\xa6\x80\xb8S@Su\xfd\xa55WS@\xb8\xa3\x1dh\xdd\xb6S@\x83VY\x1b=\xc0S@\xe6|\x9fx\xe1\xc3S@\xee\x988\xd3\xdd\xc1S@{]\xdc\x91U\xccS@\xf2\x18\xc7\xc44\xc1S@\x84l\x1f\xb5h\xc2S@\x17\xac|a\xbe\xabS@\xc9\x1e\x88\x1e\xcd\xc0S@\t\xac\x07!z\xccS@9\xf9\x0c\xdf\x80\xb9S@i\xef\xd7(\x89\xc5S@\xe2\xfa\xaeO\xc4\xc4S@$\xb2Ff\xcf\xb8S@\xe9C7\xc6\xfb\xb7S@U\xda\xaahz\xc1S@\x04\x11\xa8}m\xb6S@\\X\xfa\xbc/\xb7S@\x80\x0c\xdc\xe0\x1e\xb7S@\xc2\x8e\x9a\xe0*\xc5S@X\xa2|\x92\xf7\xc1S@\xef\x06\xa9\xf4\xdb\xc2S@\xaf\xfeb\xde^\xc9S@\xe0s\xdd@\x9a\xb8S@\xbb\xb4BB\xbd\x84S@98\xd2f;\xa8S@\xed\xbb\xf2u\xa2\xc8S@(\xb4\xdeIE\xc5S@\xcf\xc1\xfa\x06\x92\xc2S@\x16 N\xe4\xb3hS@\xe2\xd3T\xf1\xec\xa2S@)\xca\xa2\xf9aiS@\xd5$_\xa3VxS@\x01\xe8\x04;\xf1\xadS@\xd2\xedw\'#vS@V\x9ai\xb5vnS@\xedx\xa3m\xa6\xbdS@\x14\x18\xb7\x86b\xb8S@nob\xfc(\xa4S@\\\x08;y\x03\xc7S@\x9a%\x14\xd6\xa3tS@s\x1c\xee\xb5\x9a\xc9S@\x02U\'\x07\x92\xb0S@\xea[1\x90\xf8\xc4S@A5\x1f\xce\xc0\xc3S@,@)G4\xb5S@\x8b1\xb2\xa4s\xb8S@\xb7\x9a\xd3\xa2r\xc7S@\x11\xe3AVf\xbaS@d\x9e\xfbC\xb1\x87S@\xa7.\x0e\x9ci\xacS@\xc1G\xbdy\x85iS@Oe\xd25\x04\xb7S@\xff\x9c\x07 L\x83S@."Wv\xd4jS@\xac\xa6u\xcb8oS@-\xec\x11\xe3\xa5\xaeS@\xac\x0f&\x1d\x9e^S@\x1c4~\x9c(mS@\x1a\'|!\x0b{S@e]\xb5j\x07\xb1S@\x95p\x83\xd7\x83\xbaS@K\xd3\x18\x92\x03\xa4S@z\xb0\x19U\xfe\xb8S@\xd54=\x86\x99\xc3S@\xb1\x7f\xb5\xbd\xa9`S@\xf21\x8f\x8cA\xa3S@\xd3N\xe9_\x1baS@\x17\x19\xeb\r\x11jS@\xdeTz\x0f%\x9fS@\x8b\r\x9e\'o\xb7S@V\x04\x9e(HuS@\x0f_v\x8a\x08uS@^\xfc\x92\xc2\x89\xa7S@\xffm\x0cE\xed\xabS@\xa8\x14(q\xc0\x82S@X\x8d\x90\xb4\xd9\xacS@\x88\xb9;\x1c5\x83S@\x99 \xc3\xf8\xbe\xa3S@\xb1\t(v\x06mS@J\x9c\xa5?9\xbbS@\xefx4\x1d\xf9\xa1S@b\xf3\x80@S\xbdS@\x8c\x1e;\xbe\xdf\xb9S@\xfdF\xbd\xaff\xa8S@f\x8c\xf8c\xe8\xb8S@-y\x8f\x99\x8f\xb5S@\'\xcf\xac\xf7?\xadS@\xd6\x07\x81\x94\x9d\xcfS@\xcc\xd9\\(\xa7\xb3S@\xa0\x06\xc9@\x92\xadS@\xe1\x98\xd2\x04"\xbdS@\xcb7|n\xe5aS@I\x18T\x9b\xbb\xbcS@\xee4\x8b\xd3HuS@\x17z[\xde}\xb3S@\x9a\xaf\xda#i\xa9S@\x95qQ\x90\xbazS@"\n\xd2\xbd\xa9\xa9S@}\xb4\x7f{a\xabS@P\x02\xa5v\xf6\x7fS@T\xed=\xb55\xa7S@5\xf7\x8f\x1d\xd5\xa7S@\x15\xc1\xc9\x0b4\xa7S@wo\xae\xfe\x17\x84S@\xf1U\xa8\x8e\xc8\x9eS@\x97TD\x1euzS@\x1cG\x14e\xb8\xb9S@jldb\xe1\xbcS@\xe1d\xe7\x04\x1b\xc0S@\x0e\x88\xad\xe6\x83\xbcS@\x15}\xbc\xfd\xcd|S@r]\x1c\x9a\x15yS@\x9b\x92`\x96\xa4\xb9S@\x15\xf8DF@\xb8S@\x7f0i8R\xb8S@\xbc\xe5\xbau\xbf\xc0S@\x85\xbf!2\x97\xb8S@\xc4\xf1\xe2V\xf2zS@\xa5.y)\x8d\xabS@kFO\x93p\xacS@\x87U\x84cdZS@\xed-\xcea\xe6\x84S@8s\xb7{w\xb1S@G/\xe7\x07\xed\x9bS@D\'\x1d?\xca\xb6S@k\x02\xec\xcd\xe9{S@\xda\xef\x81x\x01\xd0S@\x00\xa78_y\xacS@}\x97n)\x0ccS@\x1f\xdc\xadMq[S@\xb87\xb5\x8d\xbcTS@\x8aN\xe7\xb5tGS@J\x03S\xee\xe7\xacS@/\xfcf\x12\x02\xccS@\x8b\xc8R\x06\x1e\x84S@\x04\x1a:=\xb9\xbbS@\x02\x97\x83\xb0\xc3{S@\x8f\xc1H\x19\xc3\xb1S@3q\xcft\xf6\xc0S@\xb6?\x07}\xe4\xc0S@&\xc8\xd6p\x9a\x80S@Swn\x7f\xa3\xc5S@\x04\xdaT\xd6\x00\xb5S@zu\xa8q\xc1\x81S@\xf9\xa9\x19\xfb\x87\x87S@.\x84\xba\'\xf3\xadS@\xf4,k&e\xbcS@(D~\x83\xb7\x9cS@\xdf\x16\xf6\xd6\xcb\xb1S@#\xd4\xa3\xb9\xaazS@\xc2\xa5\x9aU\xa7\xb2S@2\x0b\x12\xa6H\x80S@\x81\xc8\xca\x97^\x84S@\x1e\x85\xcf\x8f\x06\xacS@\xb7\x19\t~\x87\xc1S@\x9e\xbcFh\x04\xc4S@/f\xc73\xb7\x86S@2\xa1\xe7 \xf0\xd4S@\xfd\xec\x95\xaa\x87\x97S@h\x0f\x19\x8e|\xa9S@\xc9\xb3\x15,\x0f\xb8S@\xb7\xccV\x95\xd3\xc9S@\x7f\xea\xf6\x93\xa0\xc1S@\xe6\xe0\xd4\xea\x1d\xb4S@\x10\x0e."+\xc3S@\xad\xa2^\xf7\x82\xc0S@\\$\xaf\\\x90\xc0S@\xde\xc3\x06\xdf\xdb\x87S@\x01\xc0\xfaV\xc7\x84S@e]\xe5u:\xa9S@}\xe1\x9ag\x8d\x89S@\x08e\x96\x93]\xb1S@\xdc\r.\t*\xb7S@#3\xa5\xf7P\x86S@\xc8\xfe7|F\xbfS@\x90\x14:s\x18\x9fS@\xd8t\xd3\xc0w\xc1S@v\x97\xf0\xdd\xfe\xb5S@0BZl\xb2\xc1S@R\xa0N\x03b\xc3S@\xed\xa2\x13:\x18\x9cS@\xfe\xe0\x914QjS@\xf9\xc2\x87\x9d\xectS@9\xdd[.\xf3\xc1S@\x17N\xf2\xea\x9c\xc7S@\xfe\x81\xa7"4\xa8S@B\r\\,8CS@\xce\x9f\xb8Z\xafyS@*w\xa8<PiS@\x01\xb8R\xa4\xbf\xbbS@\x0f6\xba\xd6\x9e\xb6S@\xc4\xde"E\x04\xbbS@\x85\x93\x1e1\xd2\xc9S@\xe9\x05\xc16*\xb7S@\r\xac\x87\xad\x14\xb1S@Wd\x14B\x87\xbdS@\xd33u\xf4\xbf\xc6S@\x14\x1a\xb7\xe4:jS@S\xe7\x9cdt\xccS@a\xbf:\x86\xa1\x88S@\x9a\xed\xd6\x91\'}S@\xceU\x01\xb5fuS@\x08\xb4\x0c\x86\x97|S@jA2=\x92tS@\xc5\x85\xaa\xbc\x04\xa8S@\xe8C=\x117\xb2S@\xb7\xf8\\\x9b\xedGS@\xa6)\xa7\x9b\xea\xa2S@UW\xb0\x00\xc3\xb7S@w\xb7\x9dG#\xabS@|\xe2a\xc4\xe4\xb7S@\xe0Z:\x94\xabzS@\xba\x86Y+g\xa3S@\xfeo<\n\xf7NS@\xfd\xffT\x95\xcd\xa9S@\xa7\x81B\x03\xe4lS@\x88L\r\xa0@2S@\xbb\x90\xa0\x17\xf6\xc3S@\xf6#\x1c|_\xb8S@\xcb\xae\x1c\xa6&CS@\x80\x8eb\xec@\xa5S@\xe1)\x8841\x93S@\x85\xd4\xa6\xd3tvS@\x8c\x82\x8eC*wS@<\xdd\xfe\xaaqhS@\x96\xa1\x8cH\xda\xb3S@\xd9\xcc\xc4\xaf\xed\x80S@\xdb\xba[\xaa/\xa3S@\xd2\x7f&\x08\x05\x90S@\x8b\x16\xa9\x9e\xc4jS@\xdbWn\xaa\t\xa5S@c\x97\xa2\r%\xb3S@<Z\xaa\x88\x91\xa5S@|/\xa8qL\xceS@e\xae\xc9\x95\xa6\xb9S@ ?L\xfeg\xb8S@\xc6\xa0\xd0Pd\xb5S@\x01\xe4f\x014\xbdS@\xfc\xa2h\x1e\xd5yS@a\x11"\x13\xb4\xb3S@ea,\x13g\x83S@\x15Z\xa5Yd\x80S@\x81\x17\x86(\xf2\x9bS@\xa7\xa8\xfc@\xe6\xc2S@\x03\x1b\x89\xaf\x93\xb1S@\xb2W\xd5\xfd\xae9S@w\x02\xd6\x16\x0c\xcfS@gz\xc4\x98\x82bS@/S\xd9:i\x84S@Qn\x99\x14\x0b\x9fS@\x94\x17\xca^"\xb1S@!\xf5\xe7[\x18\xc4S@\xc3\x17\xc5I\xda\xb7S@~\x8f\x87\n\xea\xb1S@4\xf0\t\x96f\xa3S@.\xba\x05\xf3u\x88S@\x05\x0c\xa72\x83xS@\x17U\t\xe6\x7f\x97S@\x06+"SN\xbcS@\xa0\xb0V\xb1\xa0\xc3S@\x84W\x14$p]S@\x82\x88\xe5\x88\xba\x90S@%\x9b\xc6\x13\xe5\x9aS@W\xd3`a\xe4\xb7S@\xce\xbd\t\xbdP\xa9S@F\xe1\xe7\xb4\x86\xa8S@\xaek\xf0:\x07\x9cS@\xa0\xd9\x90\xa2b|S@\x84\x00\x0clR\x82S@\x07\xda\x9d\r\x11\xb8S@\x0fm\x0cg\xb5fS@\xa2\xcf\xe7\xce~\xbfS@<d9\x8f\xf0\xc0S@N\x8f\xdf\xe1\xa3\xb0S@?\xb22~\x07\xa3S@k\xf2h\x8dCIS@h\xcf0\xecy\xb1S@\xf0=\x1b\xe0|\x8cS@\xb7\r]\x97e\xb0S@\x8a\xd4\x906\xcc\xc4S@4\xe3\x13B\x0cRS@\x88\n0\xf8\x14\xb7S@\x8ca\r#@\xb6S@vq|\xe7\xb3\x90S@m}\xa0\xab\x96\x90S@\x04\xf2\x92\xaf\xf6\xa5S@\x02\x18\x14@\xe2\x8eS@\xa9\x8d\xef\xe40|S@,\xbe\xbc\xa8\xf6\xbaS@Qg\xc1\xcc\xe8\xadS@0\xbe\xb28>\xaeS@\x1d-\x9e`\x1blS@\x06\xf3+\xf1\x8a\x94S@\n>\xd5F\x85yS@\xee\xab\x91)\xdb\x9fS@\xc0a\xe0\xb1\x82\xa6S@u\xd8/\xf4\x87\x89S@ky\x92M3\xacS@\x1cl]D\xa4\xb1S@\xe2\x8e\x98\x81\x16\xa2S@\xed\x02\x008txS@\x012\x01H\x858S@,9\xd2]\xfe5S@!\x8a\x06.Y\xbdS@\xa3\x0b\xcej\xac\xb5S@7 \xa8\xcc\x11\xc5S@\x89H\r)\xb6\xa2S@\xfd\xa5l\x8bC\xa6S@\xeb:f\xec\x08lS@S\xb3Xr\xfb\x84S@MC\xe5\xeb\xb0\xb8S@E]`l\xa5\xb3S@,\xac|xS|S@\xbb!}\x18\xc6\xb7S@\xa2D\x95~f\xc1S@k\xcf\xe8)$mS@\x11x\xed\xb8\xf2\xcaS@\x1c\xc3u\xaf[\xbdS@\xc2c\xaa\x96\xd8\xb0S@\x8d\x8a\x13A_\xb1S@R/L\xca\xc2\x86S@v_\x80ss\xabS@=\xcc\xee\x85\xc5\xb3S@\xeb@\x86u\xca\xb9S@\xde\xa8\x8e\x89\xeb\xb5S@\x01\x0e\xf0\xac\x8f\xbaS@\xa9\x90/\xd9ImS@-\xb9c\x11\xb2\xb8S@\x85{\x01xj{S@e\xcfF\xe0\x1a\x8dS@_\x1a\xb2A\xa7\xcbS@0\xb3D]=lS@\xec\xb6m\xb5\x11QS@SYh\xe6)\xc3S@8\x9aNe~\xbaS@\x05\x83\xb1\x05\xea\x88S@\x8b\xd8\x84Fd\x87S@\x1e\x95\xd7\xb8\xad\x8dS@\xbe*\xa6\xf7\xaa\x9eS@\x0f\xa3\x0e\xd53\x99S@s\xc0\xbb\x10\xbd\xb2S@\xa0P?\xb8\xcc\xc7S@\xe4\xf5Z\x8b\xd3~S@\xb1\xd0Q\x87\x84\xa1S@)[\x81\x85|^S@gH\x8a\xee\x1enS@*\xe6\x91-j\xb7S@\xf2\x8f\x17\xdb\x82\x85S@\xf4\xbf\x878*\xb8S@\xc6\x96s2\n\xacS@\xb7\xee\xdb\xa5?SS@\x84H<\x83\x0c\x84S@\n\xbf\xdc.\'WS@\xf6\xc7\xcf\x02]mS@\xac\x0f\'Et\xb4S@\xcb\xe6\x8f\xa6\x93\xa3S@X\xb8(r2\x8eS@\xab\xb6\t\x926}S@J\xf4R\x11\xd5\xb3S@\xfd\xac]\xbc\x1b\xb2S@\xcc:\x86R\t\xaeS@\xb44\x1ar)\xa7S@\x1b\xaf\xe6\xa0\xe6\xbeS@n`\x8as\xceYS@\x95\xc5\xb4\xe0\xd9iS@\xfdXj\x14\xe2\xabS@-\xc7\xaf;4\xa2S@\xc0*\xc5\x02c\x81S@\xac\x05@\xd1o\x8dS@Ea\xc9\xa6\xb6\x87S@|I\xd0\xdf}hS@d\xaf\xe9\xe4\xbd\xb2S@\xf3\xc8\xc1\xe9\r\x8fS@\x03\x9b\x9d\xebN\xb7S@5\xe0\xd5D;LS@.\xed\xc4|\x03jS@\x05[I\xa7\xae\xbeS@\x05\xb2{\x06Z\x93S@\xf8\xbb\xc7\x1aq\xa9S@\xc1U\xaa\x95+\xb4S@\xf9\xa5\xf9\x17\xf8\xa6S@\x86\xdb\xc9\xffp\xa7S@\x1e\xc0\xe8\xfep\x85S@\x07-\xd8"\xa0\x96S@_\x8e\xc8\xa3\x93xS@\xae\x95\x1e16lS@\xd97tI\x8a2S@\x80\xf4p<\xee\xb1S@\xf9\xa9\xdfP\xd9\x88S@\x1d\x8a%$\xcd\\S@\x90\xc2\xd8\x8b\x9d\xb6S@k4\'\xd9l\xb9S@%\xdd\x17\xaa\xf0\xb5S@\xc5\x93Q\xdd\\\x9fS@\x19\xd8\x81\xee\x96\xcdS@\xe1-b\xb1\xaa\x8fS@\xea\xa6;\x01L\xceS@\xef>nJ\xbb\xa6S@\xe7\x9a\xe4W\xbf\x91S@l\xe9\xfc\x04.{S@\xc2\xfd\x8c.b\x87S@\x15\xd0p\xb0\xf5\xa0S@\xba"\x16odWS@\x1b\x0e\x7f\x16\xe4\x92S@\xd5\xd6\x12J\xdc~S@v\xeb\xae\x88\xa6oS@W\xc9d\x8b\xb9\xaeS@\xc6TcE\xac\xacS@\x84_\x8c\x85\xb4\x82S@\xba\x88/#\xf6\xb8S@E\x97\x856\x98\xb4S@q\x05g\xcd\xc3\xaeS@\'\xa0\xf0\xf0V\x94S@\xb3\xd3Q\x9d\x97\xc0S@\xb3<\x8df\xb2zS@\xcf\xb8\x9b\xf0\xa4\x93S@\xa2\xb8KYG\xb9S@\x9e\xaeo\xd1\xa7\xa4S@\xd1 \x16\x03:\xc3S@\xbb\xf4\xe8!\xd9\xc7S@\x89\xac\x8c\x1aD\x9fS@\xd0\x11g\xd9O\xb3S@p\x05\xf0\x9c\xeb\xa1S@\xdf\xe1\xc48\xba\xa2S@a\xfe\x86o7\xacS@\xd6\xf6\xe8\xc8\x14\xc4S@l\xf4\xa9!+\xb9S@\x07\x9c]\xf6\x84\xacS@\x92\x01w?\x86\x84S@\xd8\xbbj9\xd5\xacS@\xb1\xe4`oc\x96S@\xfe\xcd\xdc@\xfd\xbcS@\xad\xbe:T\xe3_S@\'\xef\x1ba\x04\xc3S@,\x91\xbf59\x82S@\xcc}\x10\xcf\x00\xb9S@Vp`6\xe4\x83S@\xd5\x1d;\xef\x05iS@W\xa5h\xa1a\xbbS@\x1b\x8e\xee\xc9t\xbfS@\x9aeS\x13\xbf\xb7S@\xae\x9d\xb0\x8aw\x89S@|\x93\xae\x80\xd4]S@\x83\x83\x9bY7\x80S@\xfc\xefal.\xb3S@!\x05\xb19\xe8\xb4S@#\xf3\x08\x98\x89\xb9S@(\x13\xe2\xadtmS@\xa6\na\xec4|S@.t\xad\xe1\xf1\xaeS@\xa0)B(\x8a\xa9S@`\xe3\xdf\xbb#\xa1S@d\\\x9d? \x89S@\xbe<>\x9c\xfa\xacS@\x0bT`*\xaf\x9eS@\x11\xf3\xff\xe8\x1axS@C\x8a\x96\x0e\xba\xacS@{\x11\xff\xb0\xab\xa2S@r5@0v\xb1S@\xd1&\x16\xd3j\xaaS@\x94k\x91fi4S@"\xbf\x1b\xe1\x82\xb8S@\x16\x0c\x01\x9d\xb2\xb2S@\xb3\x87\x00\xa6\x9f\xa2S@\x07=4Dq\x86S@\xe6\x96a\x87\xf6\x83S@\xbf\xd7\xb4\xf9xlS@\x10H\xfa\xea\xbe\xa2S@\xf7\x89\xdc\xa9O\x96S@`\xe9\xf7\x92[MS@\x89\xc5\xf9P-\xb1S@vq|/\x97\x96S@\xf8\xde\x1a\x9f\x14\xb7S@\x08\xeb0\x05S\xb3S@\x8cP }\xbe\xc9S@,\xb7\xfb\xcd[cS@\x90\xb6ldP\xaeS@T\xe0\x1b\xe9k\xb7S@\xbc\xed\x0fz\x1d_S@\xe8\xab\xe3\xfa\x04\x95S@\xf4\xd2\xb8nhyS@\x88\xae7\xb3\xbb\xb7S@X\xe7\xc7\x1bO\xa0S@\x9bA\xb0\xcb)\x9eS@\xd2\xec\xab\x1c\xd5\xa9S@\xcap\x8e53\xc3S@p@Z\xafIlS@\x0f.\xf2\xf4@\x88S@I_,=\xa1\xa7S@\x95^\x15_Q\x93S@\x99-O\xc0o\xb5S@\xc2k\x1b_\t_S@\xbe[_d\xfbyS@\x9c\xe8D\x87<\xbaS@T\xd0\x04E\x8aPS@ 6\x11]<\xc0S@;\xd7\x04\xf08\x92S@\xea\xf9-8e\xb5S@\x01\t\xb6\xa3\xdexS@\xe7:\x9fZ\xa1\xb1S@\xbc\xc2d7\x82\xb5S@P\xa9\x84\xed\xa4zS@\x8f\x95\xbe\xb9\x92\xcaS@p\xdb\x93(\x8d\xbeS@\x1f\x81\x11G\x94\xb7S@r\xb4V&6~S@\x93{\x18\xe5\xbdJS@\xa6\x04\xf6\xdb\xe7\x91S@\xd0\x19oy\x94\x8cS@\x91\xe3\xd8\xd20zS@\x0fd\xcag\x86\x87S@*\xc2\xb2\x0c\x04}S@\xa4\xfbP\xdbr\x7fS@\x91\x9a\x11\x18D\xa0S@\xb9\xef\xfd\xbeR\xb3S@\x03\xe6jE?\x89S@A\xbd\x0c<\xfd\xcaS@\'\x19\x04\xb6\x1c\xb7S@A\xb7]\xeeCxS@\x89\x18lG\x9d\xbdS@h/i\xa3\xb4\x7fS@t\xc9\xa6\x8a\xe8\xa4S@:\x8e\xdb\x98\x85\x9eS@E\xd67\x119\x96S@M\xd9\xee\x87U\xb2S@\xa1\xea\xa1\xa5\x18\xc1S@\x04z\x11\x15\xe4\xa0S@Q\x0cu\x13\xeb\x93S@\x19\x9f\x12\xd0]sS@e\xed\xd2\xf8\x9d\xcaS@\x16\x14\xb1\xde\xdb\x83S@3\x9f\xcf\xbb\x83\x8cS@\xeb\xab\x9f\x8f\xbd\x82S@g<\x90\x8b\x87\xa5S@0 nf\xc6~S@\x0c\x04\x06\x00=\xa9S@\xd6\xcc\xbc\xdd\x8f\xb4S@xx\xde\xb1\xfbcS@{\xe5DZ\x9b\xb9S@\xb2N\x8a\xed\xfd\xb2S@T\xc1GV\x8dPS@;x\t2\x8dlS@\x82C\x8ejoWS@\xf6\xfcb^\xf4uS@`\x08\x8fwQ\xcaS@a\xfa\x06\xe1\xd7\xb7S@\x02\xb8m\t\x96\xc7S@n\x00\xa3\xe0\xe9\xc8S@u\xdb%(\x1b\xb0S@\xe0F\xae(3\xbfS@aP\xdb\xcc\xf7MS@\xda-\xe4\xbe\x13\xbeS@*\xda\x86\x89\xcf\xbaS@\xff\xd6\xa5H\xbc\xbaS@\x1b\xce5\xa3\xdd\xa6S@j\xd2\x9d\xad4\x8fS@\xf0a,\xe0\x0foS@Y\x89\xbe\xa8\xe1VS@\xb7\xd9A\xc5\xb7\xadS@\xb1\x85ry\xed\xa8S@\x04n\x1b\xb4\xe7\xbcS@\x80\xdbS\x04N^S@\xc5"\x10\xe8\x8f\xa5S@\xaf\xe1\x01\xd5\xa1YS@\x16vv\xccE\xb3S@\n\x15\xb0^\x91\x83S@@?\xbf(r\xceS@\xc9u\x8e\x8bv\xbdS@\xa58\xc5N\xfd\xb0S@\xea\xa5\xffr\x08US@z\xbe9_\x03\xc2S@\x16\xa6\xf6\x17K\xb3S@n\x9d\xde\xc9\xe1\xc0S@|\x9dn\xde\tWS@v8\xa8\xb2D\xa9S@\x9eS\x92\xd50\xb6S@\xdd\xf4\xdc\xfd~\xa9S@\xbe\x13j\x11v\xb0S@\xaa\x91\x14\xf6\xfa\xbeS@\x8e\xffg\x11\xdeMS@\xa4\xb1\x19\x03-\xa8S@\xd0\xcd\x8d\xac\x7f\x90S@\xd1j\x06lz{S@\x9a\xa8C#\x83\x8eS@\xa7bI\xae\xc8\xa9S@\xbe-n\t\x97\xa2S@\xb5\xc7:4MXS@\xe0\xe1\x17\'\x9flS@W)\xdf?)\x9fS@\xfb\xc8\xb8\xd8\xf9\\S@\x0e\n11\xe8\xa9S@\x8a\xacP\xee<\x93S@\xd1\xcd\x99\xe8=\xb3S@\xca\x11\x1d\xe7\xcd\xb9S@\x0cZ\xfc4s\xadS@\xdf0K\xe4\xd2\xb1S@N=\x9aM\xf4\xa4S@\xde\x86 }k\xbdS@\x96["L5\xc1S@.\xae\x02\x9aa\xd5S@V\xac\x96|1\xd3S@\x02*1P\x0c\xaaS@\xbat\n\xd3\xed\x82S@$\xd2\x82\n_\xceS@\xae\tr\x17\xae\xb7S@ r\xcd\x88\x96\xa7S@9T$\x0e\n\xc4S@\xc2U\xa1\xa5\xb4\xcfS@u+\x89\x8c\xbb\xd4S@\x8dI\xdc\xa0\\\xbfS@*k\xb5(\x13\xc4S@\xb2Hg^\xfd\xb4S@{\x9e\x11*J\xbdS@\xd7\xa6P\xdd\xe7\xc0S@z<\xfb\x9d\xbf\xc2S@\x1e\xba\xf0\xa5T\xc3S@\xf8b\xd53\xe9\xa1S@E\xb9\r\xbck\xc7S@\xdf^38\x1fzS@\x90\xfd\x01i\xaa\xb7S@\xa0\xd9\xe4\xb0\x83\xa6S@\'|,\xb8\xbd\xb5S@l\\\xe4;\xc5\xb8S@\x802\x86\xb7\x0e\xcfS@\xb7L[l\xab\xcfS@i\xf6\x16t\xc5gS@:e\xab\x96\xe9\xb4S@\xf9\xd0w\xdd\xf9yS@t\xe4h\xb3\xdc\xb8S@g\xd3Lt+\xbbS@K\x18\xado\x84\xb4S@\xba\xc4\xdf\xfc^\xa3S@\xd6\xdb:\x96\xda\xc2S@u\xb5\xdb\xac\xaa\xa9S@1\x7f\xe8\xd9\xdb\xa2S@\xa4\x19|\xde\x82\xa2S@\xd3\x03K\x9d\x99\xa4S@\x00w}@\xb8\xa4S@d\xc0\xfc\xa2q\x92S@@\t\xaf\xc1)\xcfS@l{\xafJ8\xd4S@D\xb9\x1a\xa1\xca\x93S@\x97\xc2\xa8\xe1\xaf\xa9S@=g\xa8\xc3\x8e\xa3S@\r\x1d\xd3Gg\x94S@\xe2\xa2uv\x00\xa2S@v\xd2\xb7E\xd4\xbaS@\xbd\xfdS\x17\xa5\xa3S@5\x0c\xd3\xbf5\xa5S@\x92\xa3\xaa\x1b\x99\x93S@\x10\x93\xba\xf5\x1d\xa3S@\xce\xb9\x15\x8b\xa3\x92S@\xda\x13h\x12k\xb7S@\xb7)\xcd~\xdf\xbaS@\xf8\x87\x86\xf9\xa5\xa2S@ \xde\xd4\x87B\xc1S@<3\xa8\xb7\x97\xc2S@\x87\xc0\'\x7f\xb5\xc3S@CO\x16\xf3Y\xa5S@/G\x9e\\\x80\xa3S@\x9eh\xd1}\x93\x90S@\xe4\x0b\x7fQM\x93S@\x1c\x8f\xbeb\x98\xa1S@\\6\xa5\xde\x8c\x8fS@\xc2ggm\x17\x8aS@U\xf1\xb3\xc1o\xa6S@\xce\xa3[\x0e\xdc\xceS@F!\xcf\xd9k\xa1S@\x03\x0e\x05\x0f\xf7\x86S@%\x1e}\x86\xe5\xa3S@\x8a\x8c\xfb\xd2\x06\xa6S@\xb4\xde\xe1\xf7j\xa6S@\xe4\x9a\xb2M~\xc3S@\xea\x83\x0c"\x85\x94S@\xf7BG\xf7\x15\xa1S@\x82\xbe\xe0\x1e\xc3\x9eS@\x92\xb4G\xae\xc3\xa1S@\x92x\xe2\xfa{\xbaS@\x83#x\xcc\t\x9fS@\x81\xec\xd47x\xa1S@\x93\xb3w\x1e@\x94S@\xe6(\xdd\xb9>\xc0S@\xfbh\\\xd7T\xc2S@\xe4$\x06?o\x83S@3\x98\x11P#\xa4S@\xbe\xd3\t\x90\xb3\xd3S@\xb0g\xa4\xd4u\xa0S@l^\x99X\xfd\x94S@n fp\xc8\x9eS@e\xab\xdczI\xa0S@oc\x90\x7fj\xa1S@7\xcd\xac>\x02\xa0S@\xf6jyC\x88\x87S@\xc1\x91Ohq\xbfS@\xa3\xb9y\xd6\xac\xa4S@\xe3\xdc\xcb\xf7\xd6\xa0S@\xfaz\x86\xd9\xd7\xa1S@\xb6\x02\xa3\x0b\xa4\xa6S@\xa2\x96\xdb\x80t\x87S@L\x1eY\xf4\x9a\xb7S@\xeaq\xba]\xd2\x8cS@0%jq\xb5\xa1S@\x9b3\xb4\xc4p\xbfS@\xa6\x88]<\x04\xa5S@\x8a\xb6M\xd6\xca\xb3S@\x0f\x08\xd8i8\xb5S@\x02e\xbd\xcaY\xa1S@k\x81\x07\xb10\xcdS@wD?\x9a\xa5\xa1S@\x9d\xa2\x83\xa3\xfe\x8eS@\x1b\x9dG47\x8fS@\xb0*\x98\xd0\xc6\xc0S@\xa4\xda\xc5|\xfc\xccS@\'\x1a/D\x82\xa4S@\xfe\xd0q\xce[\xa1S@\x13\xeb\xa29\xae\xa2S@\xa5*\xaa\xd7H\xa4S@\x1b\xef\x1e\x9a\xd0\xc0S@\xff\xaa\xbb\xc7\xfa\x87S@]\x19\x9d\xfd8\xa6S@\xd0\xd1+S\x99\xb5S@\xads\x0f\xfa\n\x9fS@\xf6\xaa\x99\xb5d\xd1S@\x97x\xb4\n\x18\xd3S@|\xb0A\r\xae\xd3S@cl8\xad\x19\x81S@\xf1\xa7A\x92\x9c\x83S@\xbd*\xbf\xd1J\xceS@\t\x86d\xd2y\xa2S@\xdb\xdab`\x94\x82S@\xa1\xd6\x84\x15u\xb5S@\xbe:h\xa9\x8b\xa2S@S\xeb\x12_W\xb6S@q\xb2S\xad\x0b\xb7S@\xe8\x8e\x07\x1e\xe6\xa2S@ec-\x1e:\xbaS@\xca\xf1\xe2\xdd/\xa4S@3C\xfe\xba\xcd\x8bS@\x1e\x1d\x9b\t\xe7\xccS@\xb3\x88\xc4i\x1f\x9fS@e9\x81i\x19\xd3S@\xc1\xc5\xdb\x83!\xb6S@i%-<\xe6\xaeS@\x8b>\xf2>\xa2\x9eS@\xfdY[\xf6\xb7\xa2S@/7d\xa5R\x88S@]\x1d\x1e\x05&\x9fS@\x94\x8b4Y\xc5\xa1S@\xc4S\r\xeb\xd4\xa2S@\x19\xd0X\x95B\x83S@\xf9\xe6Y\xbf\x1e\xd3S@\xcc\x19\xddX|\xa3S@\x9d\x9d\xbaI>\x88S@x\x9e \':\xbaS@\xa6\xea\x90\xf1\xf2\xafS@\xe1\xbb\xe6\x97\x96\xc0S@\xc5M\x90\x01A\x88S@6\xe4X}C\xccS@;\x8f~O\xeb\x9eS@:\xaf\xb8\x95\x08\x88S@\xd4l$6\xb6\x9eS@\xec\x97\xca\xef\x83\xa5S@\x90|\x7f\x13\xe0\x7fS@\x96<&\x10s\xb6S@\\\n\xcd\x17C\x89S@\xc8\xbb6\xaf\xbb\x88S@\x1b\xf6\xd6,L\xabS@\x82\xb1B\x9f\x08\x7fS@\xcdnQz\xf3\xb6S@\xca#\xb4\x8e\xc7\xccS@\x8d\x175x\xab\xd2S@m{5uM\xabS@\xfa\xaf\xdfv5\xaaS@\x12\x0c\xc4\x85I\xd2S@*\x12\x9e\xa4\xdf\xd2S@\xba\xbf\r\x9e\xab\xaaS@\x88:\x9c\\\x90\xafS@\xa5oD{\x15\x99S@*\xc6\xd8\x91\xca\x98S@Mt\xae\x7f<\x8cS@\xa2\xd5!\xa5\x9a\xa6S@\xe9O\x1cVi\x98S@\x12\x00Y\xd2\xc0\x81S@\x1a\xa5\xd6\xd7;\xb7S@_9\xbd\x95\xfd\xa9S@\xe3cE\x93\x85\xafS@\xbf\xdd\x18J\x05\xa7S@l\n\xbbfe\xbeS@w\x12\x8e\xf3\xaa\xcbS@\x82D]\xb5\xbe\xcbS@\xe1~mM{\x97S@A\xcf\x1fM\xf2\x9eS@F\xa7\xef\\\xd1\xa9S@\'\xb8\xe0\x01y\x97S@\xd1k\x81\xdf\x88}S@\xfd2\x06\x03[\xb7S@\x8e{\xfeG3\xa9S@\xd8r\x8bJ\x08\xa7S@Z"-=L\x81S@o\x9d\xd3f\x1e\xccS@\xcc\xcbYk\x18\xd0S@\xf5\xc4\xa8\xdf\x91\xd2S@d\x854\xf0\xad\xd2S@\x87\xb3\x0b\x9d5\xa8S@\xf7\xc7S\xb3\\\xa7S@\xbb\x802\xb0\xfc\x88S@\x93y\xcec\xaf\xb4S@\x14%OQ\xb6\xb0S@\x901%E\xc7\xa7S@h\xe8l\xe0\x9d\xa7S@\xbf\xeeL*,\xa5S@\xb1Y#\xca\x98\x88S@\x85O\xf3\xd7\xc6\x9aS@O\x97\xc4\x0e\x1b\xa9S@\t@^\x03q\xcbS@AZN\xb2\xdc\x9fS@9\xec\x8e\x00x\xa5S@[\x06\xe9\xdb\xcb\xa7S@\xf6\x07\xdb\xd8%\x98S@\xa8\xfe}\xdap\xa8S@k\x1b\x87H\x14\xbdS@&\xf3>q8\xc0S@C\xe5<.\xf7\x80S@\x8e\xdc\xcd\xca\xf8\x80S@\xaa\x89\xc2\xc1!\xa8S@#\xcaM\xf8V\xbeS@0o\xdca\x1a\xcaS@{\x10\x9f-B\xcaS@\x1b\xf3\xb0\xd2\xb1\x8bS@mE\xb9\x87]\xb1S@\x9d^\xe6!\'\xa9S@\xe2\xb9\xfa\xbc\x7f{S@>Z \xf9G\x99S@r\xc8\x12"\x87\xa9S@I_\x96\x9b[\xa8S@V\xd1\x0f\x1c\x1c\xa7S@\xed\x13\xdc\xa1\xd1\xcbS@<\x86\xf4m\xa4\x88S@\x82x\xb0\xa3\xb1\x9eS@9\x9f\x0e\x88\x88\x95S@ \xb5\x99@\x13\xccS@\x03\xe0\x9f\x8e\xd6\xccS@\xf2\x01\xafS,\x86S@\xdf\xa0.\x97\xcf2S@\xdf\xe5\xe3\xf7\n\xb3S@\x80;\x86\xc2\x11\xa9S@\x07\xb2U\xfep\xb2S@\x17\xbfv\x879xS@\xf7\xbb,G\xa2\xb7S@\xf5%\xad\xa8_\x7fS@\x8am\xbc\xda\xe7\xc9S@\x8b\x14\xea\xf2\x973S@r\x0e\xf8\x84\xd7\xaeS@\xe8\xca\x04\xbb\x01\x86S@\xe9z\x04\xd2\x92\x8aS@\xc5-H\xa0\\\xcbS@3\xfd\xed\x89\x94\xcbS@\xe2,->\x00\xccS@\xe0TN+@\xafS@\xf3M\x99\xdf\x81\x84S@L\xf7\'\xd9\xe8\xd0S@P\x1c\x87\xd0\xf0\xb2S@\xaeSu\x950\xaaS@\x91"\xe1\x1a\xa4\xc9S@^\xc3XN\x9b\xcbS@\n\xee\xfdt[\xaaS@m\xe1\x05\x009\xb0S@\xbda1\x8a\xb9\xb2S@%3\xef\xbd\x85\xb3S@/z\x01\x9e\xb8\xb3S@Q\x1c\x08\xbf\xa8\xcbS@\x99\xc1\xb3H\x19\xb4S@\x1eq\x87\xd6\x02\x84S@|\x15&\x94\xff\xb3S@\x05\xe0C\xc6w\xb3S@\x91\x168]\xb8\x84S@\xdb}\xfaj\xaf\xcbS@|\xe0\xa6\xe0\x9f\xaaS@j\xb6*Go\xa3S@\x1d\xa2\x03~,\xb3S@r\x93"sU\xb7S@\xd1\x0e8L\xc0\x86S@ }\x15\xb0d\x92S@Z\xff\x82\xa3\xc2\xbeS@m\x01\x86O\xf2\xcaS@\xce\x99l\xd2\xe6\xcbS@(\xae\xda\xba0\x87S@r\x18\xa9\x1c5\xabS@\xa3\x06\xaf\xcfC\xb3S@\xf0Qc\x1f\xbf\x89S@\x07\x1c\x12J\xeb\x91S@\xc6\xb8\x99\xad=\xcbS@k\xff\x98\xe3\x9f\x88S@\x0bE\x077yuS@\xf1\xb9\x1f\x99f\x89S@\x92\xba\xbf\xc1\x9e\x91S@l"\x1d\xe7\xae\xa2S@\x93\x89J\xf7\xe0\xc8S@\r\xd2w\xd8\x97yS@Gk\x17"\xf2}S@\xa72T\xca\xa3\xb4S@@\xbc\xc3V3zS@Fq\xe2\x00\x03\xceS@6\x8e\x1d\xb8,\xafS@\xae4\xe0\x8f\x93\x92S@\x03\xc9\xa5\xbb\xd75S@\xaf\x85\xe0\xfd\xbe\xcaS@f\x1f\xf8\x1e\xb3\xcbS@\x8f1\x9d\xe5\xb9\xa0S@\x9f\xfcg\xfc~\x85S@/t\xd9\xc9\x7f\xb4S@\x1f\xe4\xfax\x10\x87S@\x84sV\xabJ\xb7S@;\x17!b\xe4\x91S@,\xdb"\x93\x99\xb5S@F\xf4-Q\xfd\xcaS@\x82\x0c\x15\x97h\xcbS@\xb9u\x88h:yS@/\xb3%.\x01yS@\xc5\x19,\xb1\x82yS@\xa1\xe0*\xb1\x06\xbeS@\xb2"\xd3\x93\xbf\xcaS@\x9d\x1d\xfbY?\xa0S@;\x9bT\x86XyS@\x1c\x9c\x194T\x85S@d\x0f~\xf7\x82\xa0S@\xc8\xd9R2\xba\xbdS@F\x93\x1a+\xc3\xb3S@N\x88L\xabr\xb2S@\xfdt|[\x1a~S@1\x91S\x9dH\x83S@3\xa6\xa5\xf6\x8f\xa9S@\xf8\x83\x81p}\xa8S@\x01\x0e%\xb1\xfb\x83S@\xab\xa7\x08o\x15xS@\x0f\xae\xf5\x914\xa7S@\xb0\x85n\xe2\xa2\xbdS@\xf5\x8a\xec\x83\xa1tS@\xa0})\xf7\xdf\xa7S@=\x9f.\xa0*\xa7S@[E\xf1+\x9e\x91S@\xc3\x13\xdc\xdb4\x91S@=55\x11^tS@\x01^\xd8([\xaaS@\xa8\xf8\x19Y+\xa7S@\x96\xb7\x9d2S}S@4\x97qJ\xd1\xb3S@-/?f\xb5\xb1S@$k\xfe\xbc\xf7\xa7S@1l\xf1\xbf\xd7\xa7S@\xe3\x8a\x10\xf0\x0b\x8fS@\x95o\x8a\x87)\x9cS@3\xb4\x864\xafvS@KA\xe6\xb4\x1b\x91S@O\x91Q\x02W\x9eS@<\xcf\x83@GoS@\xc0\\EL)\xb3S@Ms\xad\xf1w\xb3S@\x0f\xef$\x87\xf0oS@\xe9\xcc\xa5\x8dn\xa8S@\n\x1dX\xff\xb4{S@HQv\xab\x89\xc7S@s\x17\x9b]\xd0\x81S@)\x03\xf5\x8b\x8bwS@j\xe0P=\xac\x94S@W\x176\xff\x13\x90S@&\xa6,\x7f\x1axS@\x8c\xd8k\x12\xa7\xa9S@\xe9\xd7]:\x89\x96S@\xfe\xd4\x8f\xbdw\x82S@\xfeS\x98\xc2@\x81S@\xaf\x8a\xe1\x19\xbb\x81S@%,\xec\x14\xff\xb5S@B\xd0gN\x86qS@\xeb\xd1\xab=\x02wS@\xa4=R\xfagtS@=\xc3l\xd0\xd7\xccS@OJ\xa5W\t\xaaS@O\xf8/\xc6t\xa9S@\xcc\x08Q1$\xb3S@\x9e\xea\x1e\'-qS@g\n{\xab\xf9\xabS@\xcd\xd2\x14)\x81\xa9S@\xfe>Z\xf0\x1ftS@Q\x82\x1d\xae\x89tS@\xe2\x98\x86\xbc\xe1\xa9S@4\xf4\xf8\xcc2\x85S@\xf1\x8f\xf8LatS@\x9e\r\xf1\xb2<\x83S@\xf6\xc7(\xcd\xc8pS@\x0c\xd6\x99r\x04pS@\xa1z\xb2\x94\xf6\x92S@p\x08e\x9e\x14pS@\x0ex\xb9\x05\xdd\xb5S@\x96i\x8dF\xd1\xb4S@\xee\x18|h\xa6\xaaS@\x936\x92c+oS@I\x16\xb7\xa0s\xadS@\x82\x1b\xba\xfa\xdeGS@\x11\x87\x90\xbd\xe6lS@\xdf@p\x02BoS@\x81\xeb\x986TmS@\xac.mz\xb7\x81S@\x94\xfeH\x94ZkS@uT\x90\x17\x81\xccS@\x18\xd6\xc7\xca\x85kS@\xed\xb7)7\xfdmS@\xe9\xf7\x11\x05\x8exS@_\xec\xa2\xfebxS@\xe9G\x154\x94yS@J\xc3o\xff\xda\xadS@=A7\x0b\x03\x81S@\xf4\xf7\xda\xc4\xb6mS@\x93\xb2\xe5H\x08\xbbS@ \x92\xe3\xd1L\xb1S@\x93\xfc\xff\xdb\x9ajS@|V\xb2\xa2\xb1>S@-\xf5H\xeb\x9c\xb7S@\xff\xf3o\xb3\xc2\x84S@\x15pl\\LgS@\xe3\xbeO\xc1.\xb8S@\xa6\xb8\xed\xdeU\xb7S@\x89\x17|\xe8\x00\xa5S@u\xfapG\xfe\xcbS@\xf2gN\x05\x04iS@,k\xb4\xf0\x8c\xb8S@u\x97\xc8\x8a\x83\xbaS@oT\xcc\x17\xb2DS@\xce#\xfc\xfcTiS@\xaeC\x1a`\xd4\xb4S@\x14*&jU\xacS@3\x80\xc9\xdaN\xa3S@\x16Z}\xd4\x03iS@;\xb2zQ\xb6\x9bS@\xd9\xb9\x8cby\xb0S@\xddT\x825r\xb2S@\x8d|u\x06\xf5\xb7S@@\x9693M\xbaS@\r\x02\xd6\xd2\x9agS@\xd46:e\xf1nS@\xba\x1e\xf3\xf0\xf3{S@\xabg\x96\xe1\xe9fS@\xf61\xc6\x12\x8ehS@iw\x0c\x1a\x10lS@L\xcf8\xd3\xd6fS@a\xbc\xe7K\xfckS@\xa4ZOL\xea\xb9S@?u+\x92)jS@p:\x06j\xe9\xb9S@\x9fJI\x86\xdc\xa5S@\xf9\xdf~\x8a\x07\xb9S@\xa0\xaf\x92\x1fEfS@"<\x8b\xf0p\xb3S@wB\x03,\xb2\xb9S@Zq\x89\x02\xfayS@\x12%\xfa\xbbofS@\x12\x99\xec\xa8\xd0\xa5S@\xdcX\xf7\xd2\xb7yS@~\xdc\x810s\x95S@q\xc0\xa5P\xb3JS@\xe9=G\xbe\x03\xb1S@\xba\x88\xb3Y\x12cS@\xb5\xc4\xdb\x1f\xc4\xb5S@?\xc9~\x83N\xb8S@P\x8e\xba1\xfczS@\xf2\xd59~\x06\xcaS@\xf4qD\xbb\x1b{S@\x94~\xad~\x07yS@\x0c\x14$+\x98zS@\xa4\xf8o\x9a\xed\xb6S@\xb7\x03V\xe3\x84{S@\xf3\xc1s\xa7\xf0\xa9S@}K~5\xb0\xaeS@S^$\x98\xad\xb5S@\x04\x9eK\xd3\x9e\xb8S@&\x0c\xc4\xb9\xdb\xb6S@\x04?\x98p\xa6KS@(\x05\nEw\xb8S@\x8dG\xd6=\xf5\xc3S@\xd3<>\xaek}S@\xb8\xb9\xe1ai\xaaS@\xeb\xc1\xc7Ii~S@\x90\x98\xea=\xe8\x98S@L\x9c\xa7\x9e3FS@vp\xcd\xb1\xcd\xb1S@M2\xa9:\xd7\xaaS@\xf1\x13GVJ\xb5S@\xecH\xf9\x16\x8clS@>\t\x11\xc4\xc9\xb7S@A\\\x80\xcc\x1f\xb8S@\xed\x88\x9cV\x0e\xabS@\xe6\xab\xe5j\xcf\xc3S@\x99\xaa<;\x9c\xb6S@\xf1\x15\xa5fK\xa9S@F.(\x16\xdfkS@j\xc7e\xdd\x93\xb7S@\xdd\x95)u(MS@<uj\x15\x06vS@\x80\xec\xb9\xae\x1bvS@\x8f\\H\x9am\xb7S@,\xee.\x11E\xb7S@r\xaf\xdb\xe6\xe4uS@\xd0\xc7\xc6f\xf2MS@\xb0\x1bw\xbcx\xb1S@\x9f\x0b\xc6\xfa\xc5\xb9S@\xef\x91n\xf0\x15\xacS@\xc7\xcd\xc8iKNS@\xc9\x83|\r\x07\xb5S@"\x14\x93\x04E\xb7S@\x9e\x8d\xb9\xcdz\xb7S@\xef\xbb\xad"\x99\xc7S@\xa61\xa7\xfeg\xbaS@,pDVIIS@;:/\x9f\xb0tS@\xc6\xf5\x9a\x0e\x95\xbaS@\xfd`\x0cZX\xacS@\xbcW`\xca\xf9\xaeS@\xc4\xb8\xd1P\xeb\xa7S@\x7f`\x88r\x13\xc3S@\x8f\x84n%\xd7\xc6S@\xb1I0\xbd\x02JS@\xd26~\xd7\x97JS@g\x83\xc8\xe8SaS@\xdbP\x9bw\xe8\xacS@y\n\x0cs\xe1\xc9S@\x7f\xd3\xa8\xe0_\xbbS@\xa2\x11\x84\x9c\xd3iS@\xbc=o=\xb9\x9bS@\xb0\xef\x15 wKS@\xe9\xa7g\x7f\x07\xa7S@1\x98\xd8T\xc8\x9eS@M\x02\xa1Y\xbd\xc9S@\x99\xb6XT\x91\xb5S@\xf8\t\x01\xd6\t\xa9S@\xd0y\x92l\x97\xb6S@\xf1\xa2)\xc6\x82\xb6S@%\xc4\x9c\xa6\x06\xb6S@y\xbe\xd8Z)\xb7S@jp\xf5\x8a\x95eS@`\xa3\x08\xd4\tPS@o\xec\x18\xcb\x9d\xb8S@e\x05\x97b\x0f^S@"\x10H\x07\x9b\xadS@~ ^T<\xbfS@\x82\xba\x06\xdag\xb7S@U\x84\xc2\x81\xdcdS@\x9a$\x1a\x9d\xac`S@\xc2\x16\xe3\xfa\x89\xbfS@\x98\x149\x8f\xe6\xb6S@.\x1c\xe2F\x83\xbfS@\xb1\xa7=\xe02\xb4S@\xfd\xc89\n$MS@\x0f8$\x08\x0f\xafS@\x8d#*A\xac\xb8S@\xa2\x98\xb9l\x02\xc2S@\xae1\xbd\xc1\xeciS@l\xdd\xac\xcbB\xa7S@\x07\t\xbf;\xabMS@"\xe7\xfd\xf1\x07`S@8\xd7\xf3e-\xb9S@\xc7p\x8c\xba\x13\xc2S@\xcdF.\xc0\xc7MS@K\xe7f\x18jKS@\xaa 7&}\xc0S@\x12(\xd6\x9d\x83\xb6S@\xdac\x1f\x0f\'_S@\x1e\xb6[\xee\xb1\xa7S@O\xd4\xd4\xdd\x89bS@\x11\xd4<o\x1c\xb9S@\x86\x9cI%\xb6`S@\\\xe2\xd3{\x81MS@\xc25 H\x1daS@\x07\xb0Er\xa9^S@\x1d@\'\xbf\x16\xb6S@N\xfd\xe4\x07\xafSS@\xa8\xe16\xd8\xdf\xb8S@C\xd6\xca9l\xc1S@9\xe1\x89\r\xbc\xc1S@\x0brl\xe1\x9b\xb0S@C\xb6\xe9s\xc0]S@M\xb2\xd6\xcf\xb8iS@\x8bq\xa8\xfa\x87\xb9S@a\xc7\x9e\x1a\xf3\xb0S@k\xdb\x94\x98t\xc0S@\x19\xeb~\x0c`TS@\x1b\xb4\xd0\xca\xe3\xbfS@1\xd3\x0f\xca\xc0\xbdS@qgn0f\xb9S@6\x06\t\x15\xa2\xb9S@c\xfe\xf5\xd7\x19\xadS@M\xeb\xe5\x84\x14\x96S@\xf8xYX\xe7\xb4S@i\xef\xd7(\x89\xc5S@\xc8\xf07\x8a RS@\x96a\x0c\xbe\xdbQS@\xea?wJ\xbd\xc1S@\xe0`\xc3\xc5\xde\xbdS@\xbdz\xe6\xcd\xb9\xb1S@(0\xf3\xe7\x9f\xa8S@\x08<\xb0\xeb\x1b\xc1S@\xcf\xbf8\xa6u\xc1S@N\xd8K\x15\xc8ZS@\x07%\x85\xdeN\xabS@\xda\x11\xfd\xc0x\xa3S@"\xd7$\xaa\x04OS@\xf3\x17\xb2*\x80\xb9S@?\xbd\x88\x0c\xb2\xbbS@@\xff^\xbd@\xb7S@G7,\xb1\xd0\xc3S@\xa6k\x96\xb9W\xb9S@\xcf\xe8\xac\x90#VS@\xe1e\x9d\xf5\x0bVS@\xe7\xd6\xcc\xbe~\xb9S@\xccO\x88-\xe2\xc0S@\xbb\x0b#l\x11\xc4S@\x8d\x9d\xfd\xfd\xfd\xc4S@e&\'\x02\x85\xb3S@\xc0 1\x10?\xc3S@}e4$r\xc1S@$\x1ek\xde6\xc1S@T\x10\xa3w\x1f\xbfS@\x16<\x10\xca5VS@\xa0\x84\x859\xa2\xc1S@Q\xe6\xdb*\xf2\xb7S@\x9cg*\xeb\xdd\xb3S@E}\xc1\xbb\xa6\xbfS@\x95-\xe2%G\xc0S@\xe2k%\x9f\xa6\xc3S@\xe7\xaf\xaar4XS@\x8b\xc4B(\x15\xb4S@\x93\xb8\nV9\xbbS@\x91\x9c(\xfe\x8a~S@+\xc4:mC~S@fx\xbfV\xb4\xd1S@\x03\x9b|\xbf\x80\x87S@!\xbe\x8c\x1b|\x88S@\x82\xf7\xbcp\xa5\xb7S@\xab \xfc\xcc\xdb\xceS@=#\xd0\xf2\xd9\\S@\xe1\xcc|vS\xb8S@&\xe0\xbdClXS@Q!"\xb54\x87S@\x87\n\xfa\x1a\x03\xb2S@\x83\xb3\x03\xc5\x9e\xb3S@\xc2M\x16\xc3\x13\x98S@\xadH\x99`\x14\x87S@\xe7\xa7\xd7y\xfd\xb0S@,\xd8\xc8\xfb\xff\xb2S@\x956\xd3\x00\xdf\xc1S@\xfb\xe5i\x88f\x92S@xZ\xfd\x90k\xa7S@\xbb\xf8p*\x83\xacS@\xc6\x02\xf8\xdb:\x82S@g+\xf95\xa6\xc4S@\xd1\xed\xf3\xa5s\xa3S@J\xeb?f\xfd\xa5S@\x948\x9bi\xb2\xb1S@w\xcc\xb8\xebN\xb7S@\xe0M\xcamy\xb8S@7\x19\xd1\x13c\x8cS@G\xa7\x83\x84\xa0\xb0S@i\x86(\x83\xc7\x9fS@\xf0\x91\xcf\xecL\xa9S@9\xe2\x06{8\xc3S@T\x97\xe0j\xff\xb5S@\x98Lir\xee\xb2S@\x9b\xf7U\xccf\xb2S@\x8e&\x1c\xbd\x8e\x7fS@\xaf\xe5\xe7\xabC\xb0S@ i\x85\x87B\xb6S@n\x83\x13\xa16\x9fS@\xcc\x08\xd18\x11\x92S@\x81_\x95JL\x89S@\xd2/\xee\x96Y\xacS@!\x0b~\x1a\x19\xb3S@\xa5\xb3b\xf6e\x87S@\xff9\xef\xfa\x87\x87S@-\xa0\x96\xf0\n\xa6S@\xd0c\xef\\\x83\x89S@\xd8\x16P\xeaA\x8eS@\xcf-\x1a\xc3\xf2WS@ P\x9f\x90r\x91S@\xcbL\x992gWS@\xaee\xfch2\xb2S@\xe0d\x07<\xab\xb2S@\xc0\xd3\xecO\xe7\xa5S@\x9f\xa55+\xa9\xb9S@\xe1\xdbC\xed\xca\xb7S@\xe5|"\xf1\xa43S@\xe5\r$\x15\x8b\x89S@u\xecr\xb0\xe9\x83S@-\xbdQ\xe01\xbaS@\x10\xddK\x9b\x14\x8cS@IQ\xc7\x9f\xc3\x85S@e\x95\x82\x02\xcdYS@~q\x07\x02]\x7fS@\xfe\xf8\x1f\xd1\xa7YS@\xa9D\xdc\xa7\xac\xb2S@\xc6I8v\x81\xabS@\xfd\x90\x01\xfbs\x94S@\xdb\x83\xde\xc1v\x91S@Ut\x975!\x9fS@\xae\'\x12\xd5T\x86S@\xfea5\x8f\x03\xbbS@\xb3\xfa\xfc&\x11\x7fS@\x91\xc3R\xeen\x84S@\x93\xaeWRp\xb9S@ME^\\\x10\x91S@\xab\xfa\xd3\x83y\x89S@\xf9/\x8aWURS@"f\tM\xa6\x84S@\xd2\xc0\x14VZ\x84S@N]\x1a\xe0?\xa3S@\x02\x10D\x8f\x94\x88S@=\xe6\xf4\xaaj\xaaS@\x95\xe7&\x98%\x88S@\xe7F\x92\\\xf5\x85S@3:\\\xb7\xea\x83S@\xde\xba\x1b\xf5\x99~S@\xe9f\xbb\xfa\xee\xbfS@\xab&u6\x1a\x84S@\xa6\xed\xc5\x84\xcf\xacS@\x8f\xbee;\x0b\x88S@U&\xbfa,\x86S@U\xacS);\x89S@QJnu/\xb5S@\xe0E\x11\xc9Q\xb2S@D\x1b`\xb2]\x87S@2\xc2\x9e\xaa\xa8\x92S@z\xdfqXR\x83S@\xcd\xafQ3)US@\xea\xad\xbef%\xc2S@\xec\x93\xa5\xf9\xa5\xa3S@=u\xac\xe2\x0f\x87S@\x80)F[\xda\xb7S@\x13]F\xab\x05\xd0S@n(A{\xfb\xbeS@\x08+\r\xb2\x82\xa6S@g\x1e\xa6=)\xceS@\x82eY\xce\xb4\x80S@\x18\xa6\x8e\xc3\xc8\xa3S@\xe0-\xea\x8a\x03\xabS@\xd6-F\xebH\xb4S@\xf9\x1c\x8d\xdc\xf7\xb7S@=\x00`\xbc,zS@]\xb2\x7f\xb0+\xcaS@AD\xdc\x92\x0c\xa7S@\'SU\x10\r\xacS@6\x14\x96\xa0 yS@\xbe\xd1\xe9q\xc1\xacS@\xfarFJ\x95\xb1S@3\xe91\xe4\x19\xbaS@\xd8\x9f\x00\xadXyS@\x06F\xd8B\x17QS@X\xbc\xeaP\xce\xb4S@{/\x90\xbeyTS@\xa4\x99\x13%\xdc\xb3S@\xa7\xab\x84\xd1\xe6\xa4S@\xa49u\xbd\xfd\xb6S@4D\xd5Y\xbb\xb0S@\xe5\r\xdf!\xad\x85S@\xc2\x12\x8a\xe8.\x90S@\x89\xac\x1d\xfdRjS@u\xcb\x9c\xbatqS@u\xb2(\x96\x16\x87S@\xd6\x96\x0e\xfed\xbdS@\xde\xc20\xa2myS@\xa1U\xc7\x15I\xb3S@pdx)\x84\xb0S@e\xacUHU\x8cS@X\xb0\xad\xd2^\xaaS@\x92\x99\x86O\xb3\xa6S@\xa3\x99z\xa3\x18xS@M.\xa32\x8bYS@\xe8\x9bP\xd9\x07\xb7S@\x9f\xaeJ\xbf-{S@\xea\xee\xe6\x86\xf0\xa0S@\xc3\x0cKc\rpS@34/zD|S@\xd3\x1f\x02\xddy\xbdS@\x86x\xf5\x88\xfa\xcaS@\xe4\xdd\xed];\xa2S@8\xbb\xa5\x1a0\xb6S@e\x18\x92\x97\xbcfS@n@\x8c\xa6=\xa3S@\n\x0b[\xdb7\x84S@R\x1c\x1a\xeb:|S@\x06_4\xb1-\xa9S@h\xf3V\xa9\x0e\xa8S@^\x8d\x7f\xa8u\xa9S@RX\xbd\x01\xf3fS@\x80\x8c\xb7\x92\xb1\xb4S@\xfd\x14\x89)x\xb5S@\xb4Dk\x04`\xabS@Mx]Q\xadzS@h6\xbd\x83m\xcdS@\xba\x10m<\x03\x9fS@\xf3\xff\xa3\xcd\x96\x90S@\xc5\xea\x80&\xd4\x9fS@rb\xb1\xd2\xdb_S@Z.\xfc0\x8f\xb3S@\x02\x96u\xbd\xd8\xb9S@\'w`\x9d\x1d\xabS@\x7f\xeeF7\x9e|S@&\x7f\xf9\xfb\x11\xbeS@-uxf\xec\xc0S@\xe2j\xfe\xe1r\x86S@\x8cy\xd6\xe8\x9d\xb3S@\xd6X\xf9&b\x81S@\x07Xx\xce\xd2\xb5S@\xbbU\xea\xec\xffkS@\x9f\xdb<ap\xc7S@\xfb\xd7va\x1fWS@w\xba\xb1\x1d\x9d\x96S@n\x17\xeb\xe3 lS@g\xb0\xb6;\xb0yS@\x0f\xde\xc7\xee\x99\x81S@}V\x9e\xf4\xae\\S@2\x03\x19X\xca\x8eS@hW4f\xac\x92S@cxQxL\xb8S@\\E\xc5\x1bO\xa0S@3\xa81\x1a\xc3\x91S@1l\x0e\xb8\xa4\xbdS@\x9d\xceq\x8d\xb7\x9eS@\xfe\xd5\xf6\x90\xd6\xbcS@2ql\x91"mS@\xbcq\xd5,L\x93S@\x84\xbf-\x15\xd5\x88S@\xeb^\x82\xf3p\xb0S@N\xefd\xb1t\xb4S@\xe3\xf12 E\xcaS@\xfc4R\xb4\xe7\xbcS@\x01\xb1\xec\xa9w\x8eS@\xb4\x0c4y9\xa8S@\xa9k\xa2\xc9\x05\x94S@\xca\xd1\x8a%i\xb9S@\x9d\xd2\x8cTl\xbdS@;\xb0\xda)U\xa2S@\xe6\x13\xafW\xcc\xaaS@r\xc7\x81\x87\xf5\x93S@\xc7g\xe4\xfe\xc5\x93S@\xb6\xa0;\xbc|\xb5S@\xac,\xfe\xc8u\xa1S@\xd9u\x8b\xd7u\x88S@\x18\x99\xd28|\xbaS@1\t\xd9\xd0\xb7`S@\xd1mt+\x01\x9fS@z\xe1 \xcbw\xb1S@\xd9\xfdp\xd4X\xb9S@\x06\xef\x08\xfc\x03\xc3S@K\xc0\x89\xc3AzS@V\xedy)W\xabS@p\xb0\xf6\x89\xee\x8eS@\xee\x1d\xf8\xc1anS@\xc3\xfc\xe1\x9eb\xb8S@\xe0\xa3\xea(\x1b\x81S@t\xda}\x19\xb9\xc3S@\xc2\xad\xeaU\xbe`S@\xb3$\xbd\xf5\x0b\xacS@\xdem;\x9c\xb2\xbaS@7H\x06\xab\x82\xa2S@\xd8:\xfd\xcfX\xa8S@cu\xd1\xa6\xe2\xa2S@S\xdc\xb61\x0cxS@,\x87\x81\xafF\xafS@\x9cTC`ClS@\x98\xc9\xa2\xf0\x1eHS@\xd4\x1c\x07E\xe3\xb8S@^\xdc\xaf\x10R\xaeS@\xbe\xb1\xf5\x04\xccwS@\x1d@\x8b\t\x8c\xadS@\xbb\x839.m\xa6S@0\xbb\xc6L\x00\xa8S@\xf0eP!\x07jS@\xc3e\x9e%\x1d\xa7S@\xc8\xaal\xc5cpS@\x1d\xaa\xdf[\xdc\xb8S@\xfc\x8d\xf5C\x8e\xb0S@\xfb~\xfcr\xa3\xadS@\xdc\xb9x<\xff\xc4S@]\x08\xe9\xab_tS@\x87x\xaa\x14\xd3\xabS@v\xae\xf7\x01\x17\xa5S@\r]\xea\xe6ywS@Y\x18\xb5\x0c\xae\xb9S@\x95U\xce\xd9\x97\xb7S@\x17C\xe39m\xc7S@\xae09\xa3\x87\xb5S@*\x8b\x14\xdfBwS@\x9d]\x8b\x83\xe0\xa7S@v\xd7K*\x1dgS@\xe2\xba\xfc\xbe \xb8S@\xc6\xc3\xd8\x10+gS@\x86c\x92-x|S@5\x9f\xee\xf7-\xbaS@Xm\xfd\xab#oS@\xfe\x9e.66|S@\x8d3\xfc\x1f\x13\xb5S@\xbbIz\x0c\x08\xaeS@\x16\x8cF\xcd2\xa3S@!\x9d}\xac\xf8\xb7S@\xea\xb6(\xab\xf9\xc3S@b\xac\x9f=\xef\xb7S@*\x14\xb5\x10,\xb4S@\xf3\xf28\xfc\xa1\xb1S@,c\xff\xfd~\xa9S@zXOz\x03\xb3S@\xbe^Am\xb1{S@\x8a\x93\x8c\x9dz{S@b<\xf2\xd7\x8f\xa3S@\xe8\x99\xfe_\x85{S@`\xc8\x0e.\xdb\xb1S@\x1a\xb2.\x01\xa5\xb7S@\xca\xe1\xfe1\x86\xb0S@B\xbd\x8c\xe5\xd4\xb9S@\xf5\x94\xa4\xd1\xc3\x9eS@i\x9f\xd6X\x84\xb7S@+/.\xa8\x8e\xc3S@\xf6\xc0\x10@m\xc4S@\x8dy\xfa\xa6\xf3cS@\'k+\x84=\xa9S@[\x9br\xc9\xad\xb6S@\x14=EQ\xe8\xb1S@/\x08\'\x13\x8e\xb7S@\xeb\t\x80\xd3]\xcaS@\xa0\x18[\xbc@\x8eS@\xd2&\xc9^%\xa0S@9~\xef\xd5y\xafS@/}jU.\xb8S@\xdcu\x97\xbe\\\xb3S@\xc8G\x98>\xb6\xb0S@\xbf\xc0\x9d\x88\x8cLS@\xab\x19\x19\x00\xf3\xadS@9n4\xe8V\xa7S@FMc\xb9\xe5\xc3S@\x9cVJ\xf8\xe8\xb6S@\x9f\x99\xcf\x85\x0elS@\x16p\xc5\xc3\xdc\xadS@%\xe4\t\xd1\t\xbfS@\x9d\x00C#\xfb\xa6S@\x8e\xaf\xdaz\xec\x83S@\xf9\xffk\x12\xf4\xaeS@\xb1\x911.\xec\xb7S@\xb1\x15\xf9\\\xbd\xa3S@\xdf\x80\x99n(\xb0S@\xbdI\xe4\xae\xc0\x9fS@\xcfbV\xa8 \x83S@\xea\x02\x82\xea\xd6\x86S@\xa6\x02\xac\xb6E\xb0S@)}X\x16H\xb0S@n\xa1\x86)\x83bS@7\xdf\xef\x91\x1a\xb1S@6\xbb\xeb\xea\x1eYS@\xea]\x1d76\xa7S@\xa9\xc0\xdes\x00\x8bS@\x0f>\xff\xb9\xbb\x9cS@\x93F\xf8L\x10\xb1S@\x1bl$6\xe7\x89S@\x07\xf2\xb8\xc5\x03\xd2S@\x024\x98A\nKS@\x82\x9c\xd3:\x8b\xbfS@\x81zb\xf1\x00\x87S@,\xab\x8f\xc1z\x97S@\xe5w\x83s_\xa6S@zg\xfc\x9c\xf9\xcdS@8\x87C\xb3l\xaaS@\x01D\xbe)\x93\x84S@\x1c\xdb4\xa3xUS@N\xaeP@,\x93S@\xb7SVCqWS@\xe5\xb1~\x06hWS@\x9c\xc5\xa3qN\xbfS@\x14\xd1\xa9Q\x0fWS@^C\xd6\x8b\x97\xb4S@Odk\xcc?\x82S@\xff\xff\xaahC\x97S@l\xe1\xed:5\xacS@\xd3m\x81\x10U\xadS@\xbbc\xf1\xe9\xb8\xb7S@\x9a\x1f\x7f#\xb3\xcbS@}g\xaeH\xe0lS@\x9fH>\xc55\xa8S@\xed#\x94\xafM\x80S@\x0c\x01\xe3\xfa^\xafS@p\xeb\x8e_e\xa0S@@\xaa<\x1b\xda\x9cS@\x0e\xfdN\xf9\xe9\xb0S@\r+\xb7V\x17SS@\xbb\x14\xb3n,\xc4S@B)\xd7\x9ce\xacS@\xe8\xb6\xb4\xf8\xae\x82S@\x8b|\xd7\xd4%\xb9S@MW\xd4$\xd1\xb7S@\x11l\xbb\xc95|S@\xb1\xd7\x1ch\xa6\xb5S@6?\xb4\x11O\x9fS@\xb2\x1at7\x9b{S@\x13k%\xf0[\xadS@\xf7q+J\x9c\x94S@\xda\xa0\xb56d\xb9S@w\xf5\xc3\xd9\xe1nS@\x11\xa9\xaeL\x95\xb3S@\xdf\xed\xeb\x1e\xf1\xa1S@G\xa8/$Q\xb4S@?\xf38\xf5\x89\xb1S@\x8d>\xc7X\njS@/X9\xf2\x05jS@[K\x07H\x0f\xb7S@\xbb\xba\xbfhnNS@\xcc\xef\x1d\xeaR\xb8S@\'|L\x06\xb0\x94S@S^\xc1\x8a\xf1\xb0S@\xcc\x83W*\x1e\xa1S@+XR\xc9\xb4\xb6S@k(\xe1\x96\xd1\xc7S@\x10>\xe1\x0f\xe1\x93S@.\x958B\ngS@N\x1b\x86\xb7/\xcdS@K\xd5S\xfa;\xbaS@8Y\x9dM\x8c\x8eS@\xad\xa5\x9f\x8e\xc5iS@\xf9B\xd3\xe0\xe6\xacS@\x1a\xf1Sl[\xb3S@\xb6\x01\xfbWR\x83S@\xcb\x84V\xf7\x96\xb6S@\x86\xbfD\x08\x92\xc3S@?-\xf0\xb4\x9e\xb4S@\xfd\xb3[z\x07\xceS@\xff\xb9\x1f\x94\xaf\xcfS@\xeea\xd4|t\xb7S@\xda\xd4\xfb\xa5\x06gS@\x1e\x80\x9a\x0f\xb7\xbaS@\x19\xc8\xf4\x08K\xceS@\xa8\xae\xf3i\xcd\x86S@\xe5C\xa70\xef\xb7S@}[\xaa\xe3\xa8\xc3S@b\xcax/\'\xcfS@\xb7\xf6p\x0fs\xb3S@\x91A2\xe2O\xc1S@\xbb\xd5,W\xa9\xc2S@\xc9\xc8\xa7\x9c\x07yS@\xdfo\xfb\x9f[\xb7S@x\x81\x95\x054\xb8S@k\x07\x05\xa1\x0e\xc1S@\xad:*\xfd\xe1\xcdS@Xp"\x1c\x87\xceS@\x08\x17\x19AZ\xcfS@aQ\xe9\x9d\x1a\x9cS@=WK)h\xcdS@f\xf2\xf1\xaa\xd2\xd3S@\x90\x8a\\z+\x94S@\x83\x07j\xaac`S@\x11N\xa7\xc1$\xb6S@\xa3\x88\xbean\xb7S@!\xbb\x83\xd31\xc0S@V\xc4\x9b\x16Y\xc2S@/l\xa6O\xbc\xb7S@\x12wI\x8e\xe4\xb6S@^`\xf3\xab\xfd\xc0S@<r\x80\xd1\xe1\xceS@\xb3\xa5G\x13j\xd3S@S\x86\xf3\xd1\x1d\xb2S@\xc1\xc7tk$\xb5S@\xec\r\x93C\xe5\xb6S@\x84&\x13\xff\x94\xb7S@\xd1\x835\x0b\xc6\xb9S@\xd9\x16\\\x81\x07\xcdS@\xc9\xd2\x9f\x12\x0b\xceS@R\xf0!.\xe4\xb5S@\xcf\xb6\x9a>(qS@+^*\xc1\xfd\xd3S@\xd3\xe3\xfecR\xa9S@\xf2;\xb2.0US@\x89\xdc\xa4\xd5\xec\xbfS@\xd6O\x03\xd5/\xcdS@\xd9\r\xe3\xe3f\xd3S@\xfd\xf2\xdaO\xaa\xd3S@\x14\xc3`\xc8\xcd\xccS@\xa6j\x14\x96:\xceS@C\x00E\xb6{\xb6S@|4\xc5\xed\xe1\xccS@m.\r\xec\xf6\xa2S@\xa6Yp\xc8@\xbaS@cpI_\x9d\xc0S@\x9bh\x91O\t\xccS@\x9ec\x86{P\xccS@\x85\xed\xb8\x81\xb3lS@\xf8z\x1a\xfe3\x91S@\xe0\xcei\x95Y\x8fS@\xcd\x92\x1b1\xc1\xd2S@\xf0\x07\r\xad \xa7S@\xa7i\x02L\x08\xceS@|X\xa4\xa2\xaa\x87S@\xae\xb2(u\xa9\x9eS@\xd6\xdaX\xaa=\xbeS@p\xd3({d\xbeS@\xfc+\xa2\xc6d\xcbS@y\x8af\x10\x98\x95S@5c\x94\x96p\xbeS@#\x83\xf6E\xcc\xcbS@\xf5\x81\xfa\x1b~\xa7S@|\t:\x8bf\x8bS@b\x1e\x1dl\xca\x80S@\xa1.=t\x96\xbeS@$IZs\'\xccS@7\x14G\xcf\x85\xccS@\xe4\xd9}(\xa3\xb3S@\xe2\x0fMv\x84\xcaS@\x9ds\xad*\x8a\xcbS@\xcb\xf0\xaak\xf8\xa7S@\xcaq\x9d\x02X\xb6S@f\xb2\xd5<\xb6\xb6S@\x1fa4rs\xb6S@}\xa3%\xef\xe7\xb8S@\x91\xeb\\\x96\xe8\x8cS@\xdd"2\xf1\xd0\x8bS@\xa4C\xa7\x8f(\xccS@\x03\xcf\xd1\xbc\xd5\x86S@i\x19\xdc]R\xbeS@<\x8d\xe4\x98\xec\xbfS@\xfe\xb2D\x9e\x8b\xcbS@\\\xd7xz<\xccS@1f\x820I\x82S@\xcb&."T|S@\xb7G{{7|S@\xe1\xacvo\xb6{S@abV\xbb<\xb4S@R.\x97\xbfC\x87S@\xfc\x1f\x87\xab\xad\x86S@eCh\xee\x08\x81S@U\x9f\xc1\xc4x\xcbS@\xe1\xa6z$\xd9\xccS@\x93?<h|\xb2S@\x08\x03J8u\xcbS@A\x99\xa7\xa9\x87\xa8S@\xce\xcd\x16\n\xe0\xb3S@L\xe0/\x809\x9aS@\x0b\x8a\xb3\xbf&\x87S@\x06\x05\xa6\xe6\x03\xcbS@R\xc5Q^\x91\xcbS@\x94\xa1\xc2\x9d\xe1\xd0S@\x9f\xbc\x1c\x87\x9d\x81S@;\xd0OB\x9f\xb4S@\x14"t\x1e\xbc|S@\x88s\x1eL\x0c\xbfS@\xf4\x12U\xe0\xd4\xa8S@+\xbe\x15\xee\x90\xb3S@\xca9\x91\x992\xb3S@ }\x8e\xd5\xef\xcbS@\x81\xf3\x98\xe7p\x86S@\x9b\xe1\xd7\xbd\xe7\x9cS@\xa5\x9e\xd5\xe3\xfe\xb3S@\x9b\x15\xb6\x98L\xb7S@\xd6\x19^\xce\x81\xb7S@\xf2\xfajio\xbeS@\x18\x1aGJ\xaf\xbeS@\x80\x13\x92s_\xcbS@\xfa58.\x9a\xa4S@\x1eX\x0e\xed\xc1\x87S@\x85\xb5\xa0+\xc2\x86S@\x175\xd3:4\xb3S@\xe3c`\x93z\x84S@\xfa\xc7$\x8c\xe8\xc8S@/r|\x91OvS@<\x8de\xc3\xde\xb7S@S\xeb\xf0U\xb0\x7fS@\xf16#S\xf7\x9eS@%\xf8B\xcd\xfe\x88S@\xfbX\xdd\x02A\xb2S@\xba\xed\xe8\x0e\r\xb3S@4\xa1\x9e\xa0\x9a\x93S@g$&\xe3\xf9\xc8S@PvJ\xae\xbb\xcaS@\xf8\x93\t\xd1\xb1\xcbS@;zM\xde\x07\x88S@\x87\xe2\x1bf7\xb4S@W\x85\xd5\x91\x1d\x84S@\xb3\xef\xe5\xe1L\xb7S@\x0ba\xf8\xf3\xc0\x84S@.\x16\x81\xbb\xe9\x84S@\xb1\xd0\xfeS\xd0\x85S@\x9f\x8f\x19\x10\xdf\xa2S@\xa7&\x1d\x00\x01\xb3S@\xba\x14\xb8^m\xb3S@\xaa\xf6\xde)\x95\xb5S@2\xe9_\r\x8bzS@\xb0w\x04\xeaV\x81S@\xe4\r$9\x80}S@\xa1\xba\xe9\\\x1e\x84S@\x9e0Y\x8er\xa9S@O+\xbd8y\xa3S@\xbe\xc6\xf2\xf87zS@\x96\xc5\x04`|\x87S@Oc\xc1\x02\xbe\x80S@\xbc\xe1\xb8\x9c\xe4\xa8S@]\xe7\xfe,\x8d\x97S@\xfd\x1c\nMt\xbdS@\xffIu6\x16\xc8S@0\x89S\xb1\xec\xa9S@\x96l6\x1ae\xcdS@\x16\xdf\xd1\xde\x81\x97S@\x1cT_\xf5d\x92S@\xe5\xe8\x86\xb4\xcd\xb3S@\xc4\xad{\xcdL\xb7S@\x14\x03J\xcf\xd8\x87S@K@\xe3\x00\xb3\xbdS@g\xf4"\x94\xff\x89S@\x10w\xfb\xdc\xc7\xcdS@DA\x87\xae/~S@\x8e\xce\\\xc6n\xb2S@<pu\x9fo\xb4S@\xedMe\x9dy\xbaS@\xbf\xe6u\x97\x9f~S@\x89\xf8J\xc6\xa9\x84S@c\x0fN\xab\x11\xaaS@\x8f\xf7\x8e\x17\xbe\x99S@\xea\x9c_\xcb\xb5\x98S@\xb3\x12a]]\x98S@C\x13\xec4\xee\x91S@/&.6D\x88S@\x9a\x02.\xbb\n\xcbS@\x80\x92\'&u\xceS@>\xf0{\x81\xa9\x87S@\xdb\xf7\x90\x01;\xb3S@\xb451t<\xbdS@\xe3\x85\xa0\xb8\xd3yS@\x11\xab\xfb\xb9\x8e\xc7S@\xf1ZFz\xd3\x98S@o#Q\xac\x00\x89S@s0p\n3\x82S@^\xdec\xe5P\xb6S@\xfb\x98j\x9e\x18\x8aS@\x10\x16\xaf\x03\xdb\xb9S@a\xa3!\x8b_\xbbS@\x9e\xa4\xe3\xe8\x9f\x99S@\xf4y\xb8\xec\x9c\xa0S@t\xfad\nP\xcaS@\xd4\xb1\xe4\x9b\x95\x98S@>\xb0\x00\x8cIzS@iKxp~\x88S@\x07\x0cJ\xfe\xfa\xcaS@.\xa3|\x1aR\x89S@\xacG\x04\xf7\xf8\xaaS@^\xc49\xa3W\xb9S@\xe2Rh\xb9\xd5\xacS@{\xc9o{\xc7\x83S@wR&\xaa\xf5\xbaS@\x1e%j\xb1C\xbcS@\x9b\xe3\x12&W\xc8S@\x1d\x830\x8f$\xa2S@;\xb1\x15]f\xa9S@\xba\xf9\xd1vF\x81S@HP+\xfb\x8e\xb2S@\xc2\xa3pF(yS@\xbb\x02 4\x12\xb5S@\xca\x90aL\xcf\xbbS@e\x001Pt\xbdS@\xf3\x0e#\x83\x86\xaaS@\x82\xd0\xd4\xc0]\x9eS@^\x0f^}\xb5\x88S@\x83z\x1e\x934\xbcS@\xb6P\xe1\xaag\xbcS@\x057\xb8\xbd\xaa\xc2S@\x19B\x07u$\x87S@\x02/\xfa\xf1\xce\xaaS@\x1b\xf3A\xdd\xf2yS@\xc3\xf9\xabf5\x85S@*\x83\xc1eo\xb5S@N\x1dN)\x90\xb1S@ws\xd2]J\x9fS@\xb2YY\xcb{\xccS@%eIN\xc9\xa7S@\x02\xc3\xb0\x02M\x9fS@\x90\xb7\xe9/\xf42S@,\xc6TK\xc4yS@\xb2=\x81\x93\x95\xc9S@Rl\xf7\x7f\x00yS@t\x1e\xe6\xb4\xe32S@\xf5\xbf\n\xe4%\xb1S@\xc3n\xd3\xb60\xabS@\tB!w\x08\xbbS@\xd2f\xf7\x80\x88\xbbS@\xa2!Vk\x99\xc5S@\x99g)\x14<\xa9S@\xf5/1\x0f\xe2\x81S@\xd9G\x1b\x9c\x18\x80S@X\x16Y?Z\x85S@\xefPa,\xf4\x84S@\x98\xe2|\x8f\xd4\xa0S@\xd5\xb5\r\xbe\x89\x83S@h\x10\xac\xa3l\x85S@_\xaf\xb5\x05\xa2\x85S@\x97`\x18IL\x82S@k\xf6Az\xb7\xb6S@,H\x03\xba\x90\xbaS@W-\xbd\xb1\x89\xa9S@u-\x94\xdax\xb2S@\x03yb8\xb1\xcbS@\xd5~l[\xb1\x9eS@u\xbb\x8fo\xb5\xa9S@\xd7\xfd\tk_\x85S@\x9e_Oo\x0e\xb1S@\xe6\xe3\xfas\x9c\xb6S@\x8fGzpm\xb7S@!\xde\xcb\xfff\xb9S@\x068C\xf8<\xc7S@l\x88\x08Nq\xa9S@\nT\xc6\xd4\xd8\xb9S@\r\x1d\x98\xa6\xdc\x9eS@\xb9\x10\xd5\x10\xca\xb2S@(\xa4$\xc5\x91\xb3S@Y,l\xd4\x95\xb8S@\x83\xa23\xe3\x16\xb9S@\xcc_C\n\xe4\x85S@\xb1X\x84h\x92\x83S@\x8b\xc2\x17\x18|\xafS@5\xbf\x80w$\xb6S@&PV\x1b\x1b\x81S@ [\xb0\xd7\xa8xS@09G\x14\xea\x83S@\xc3x\xdc\x13\xcc\xa3S@\rp\xca\xe3T\xb0S@\xad\xce\x00*o\xb1S@r(p<\x14\x9fS@ \xbc\x15O\x86\xb8S@\xa0\xc9@\xe1\x0fxS@3L\x93\x87\xf7\x83S@\x0em\xff\xf2D\xb5S@\x1f/k"\xe9\xaeS@S]7\x95w\xb8S@\xdck\xd7\xcd+\xc8S@f\x98\xb0b\xbb\xcaS@\xd6\xca\xa6k)\x91S@\xbe\xe2+\x0b`\x83S@\x1e\xc4\xaf\xd7Z\xa2S@qfI\xd7>\xc4S@\x9a3~D\x02\xb5S@\xc8\x92\xa2\xdb\xec\x9cS@\xef\x7f\xb0\xc9[xS@n\x84-\x06>\xa9S@\xed&\t5\xea\xadS@\xa5\x9d\x13\xeeq\xb7S@\xe90:>\xc5\xc9S@J\x0bJ\xb9B\xcaS@\x92f\x19\xd2-\x8fS@\xa9\x9e\xf1\xfaJ|S@\xbd\x8cM\x9a\xb1\xb7S@\xb8\xaa_\x8f\t\xa9S@\x99\x9bZ\xb7<\x90S@ZV\xb6\xdb\xa2\xb7S@\xbb;D\x94\x9d\x9eS@\x82\\\x89w\xfb8S@\xfdUJ\x9f\xa5oS@\x8f\xc9\xdca\x08\xaeS@W@\x88\x1e\x1f\xafS@]Na\xbc1|S@\x1e\xb3G\x9e\x00\xa7S@\n\xdb6[y\xbaS@\xb8Ex\x15/\xc7S@\x9b\x07\xe8\xf8\x8b\xa2S@\xb2\x82\xc1\x90\xc8\xa1S@\x9d,\xba\xd0\xa4\x9bS@!\xa9\xa7\x8aQoS@\x87\xceH\xb4\x97}S@r\x129\x16\x8c\x9bS@\xf6\xbe\xb8\x938\xbaS@+\x18\x92\xa6\xae\x9bS@GDJc\x12\xc3S@n\x9dvO\xf7\x82S@\xf6\xc0\x9c\x10\x93\xb7S@\xae\x13\xea\xab\xb4\xa1S@\xd5\x11w\x04\xb4zS@&O\x81\x96\x84\x81S@$\x9d\x9a\x15\xb7\xb6S@}\xd4s\x0f^\x80S@\xa1\xf9\xce,\x87\xafS@\xb3+-\x0b7\xb7S@}\xf67+\xb9\xa1S@o\x9c4\x0f\xb0vS@\xe8\xafB\xd5m\x87S@\xe9\x96\x93\xc7\x9c\xb7S@\xdfoG|\xb5|S@*~k:\xa4\xa3S@xZ\xfe\xd1\x1c\x91S@\xca\r\xc7\x7f\x8e\xb8S@\xfa0|\r[\xc2S@\x92\x0c*\\\xf2\x80S@x\xd0\xd4\xffr\xb6S@\x0f\x93c\x8b\xa6\xb6S@\x18\xfd\xb8\xd7N\x86S@\xa4\xbe\xcb\xa5\xba\x81S@\x94J\xd8]\x18\x82S@\xe2\xf1\x03g\xe0\xc0S@\xd1\xa5O\xed\x0c\xc2S@m\xd3\x8b\x19\n\x81S@\xeea\xf1+\x16\xb9S@\xc8\xeea\xc4\xf2vS@Q\xf3\xc2\xfbZ\xa0S@\xed\x8b)\xd3f\x9eS@.\xb4\xe88\xfe\xa0S@\xca\x1e\x8d\x9f\x0b\x9fS@\x15Z]\x0b~\x83S@5*\xe4USqS@\xb4c\xf6l\xe2\xb7S@\xd6+&\xd7\x93\xb0S@\xb9\xdb~N\x9b\xc0S@\xa4R\x96\x1b\xdf\xb8S@\x85\xf6\x18\xadd\xc1S@}e\xec\x80\xe0\xa5S@\xdc\xa4\xce!9\xa4S@W\xd1\xce#\xc8\xa1S@\xa4\xd0)\xfb}\xa1S@1\x97\xe64?\x90S@b\x8es\xe8\xb3\x86S@\xbd,|.{\x86S@1I\xc1\xcci\x83S@\xf1\xed\xcd\xaa\xba\xa8S@\x87z6\x8fh\xb9S@6Z\xfb\xcd\x1c\xa1S@\x19m\xc1D\x9d\x90S@\x19Dp~\x9c\x82S@[\x8dU\xbe\\\xa1S@>oor\xa8\x9fS@\x89y\xccZ\x83\xc5S@\x88XGsZ\x92S@;\xa1\xe8\xc2\xdb\xb4S@r\x97\x15j\x13\xc1S@6x_\'\xeb\xa3S@2\xa6=\xdb\xe9\xa2S@"\xf6\xbc+\xdc\x9fS@\x81t\x1ce\x89\xb9S@c2\xb6/\x1e\xbaS@\xd0\xfb\x1f\x15K\x93S@P\x87\x1a\x99\xb0\xa2S@`\xee99\xdd\x90S@\xb2J\xef\x9d\xc7\xa1S@\xc5\xdbw+,\xa0S@\x1e\xf3\xab\x9c\xce\x9dS@3M\x92\xab\xc8\xb3S@]\xd8\xf6\xc0\xaa\xbfS@-\'v\xbbd\x93S@4h\xf8\x90/\xb4S@\x194\xc6\x16\xc1\xb9S@\x1a\x853\x8f\xf7\xc0S@f\xbe\x9f\x8es\x8eS@\xe9\xf0\xc1q6oS@\x1d\x84B\x80\x19\xa3S@*Q\xc1QF\xb8S@\xff\x86\xa3}\xa9\xc4S@B\xe6\xbb|\xb2\x91S@\xc9-\x98f\xaayS@\xb5R\x17\xab\xc5\xb3S@\x89\xbd\xaa\n\xab\x81S@\xa6\xd5\x99\x97^\xc0S@1\xf8\x18\x93i\xa4S@~\xd5B\xff\x1aoS@\x92\xd8\x1c\xc5\x00\xa2S@\xfc~\\6TmS@$\xdcl \xbe\x8aS@\xe4\xaf*65zS@^z\x91o\x17\xbfS@\x1c\xdeAz\xb7\x81S@>\xe8\xac\t\xcbyS@\x9b\xb8.o\xa4\x92S@\x9b{mWEzS@\xd6\x84\xe6.B\x87S@\xe1\xd5\n\xd3\xf4\xb2S@\x85\x93\xfe\xad5\xb3S@\x9fg\x06\x84u\xc1S@&\x9b\xe2\x9c\xc6\x83S@\xc7;V\x9e\x84\xc0S@9\xfd\x1b~\x19\xc3S@O\xd2\xbb\xc3\x95xS@\xf6}B\x16\xc2\x7fS@0D\xdai\x17\xacS@hv\xc1\xdd\xa4\xb2S@\x13\x19\x94\xe4>\xb7S@}S\xd5\x15\xa6\xc1S@\xc8*\xed6\xfdmS@N%\x91\xf36lS@t\xa7\x06\xb9\xbc\x93S@\xb7N\x92\xd9\xdc\xaaS@\xdf\x80\xea\xa5\xd2\xa2S@[\xb2\x1d\xff[\xabS@c\xb1l0\x90yS@\x14\x1a\xa0\xb7\xdcJS@\xa9?\x81\xb4\xd2\xc0S@+\xa0\x19\x1e\x84\xa3S@\xd4\xa0\xa7`%\xa6S@d\x01\x90\x1bj~S@\xb8\xb6\xd9b\x1eKS@\xf0B@i\xa6\xbfS@\xc1,j\xa1y\xa3S@\x02\x89\x98\xe2N\xacS@\x86\x0c\n\xc4Y\xadS@1\xcc\xef\x8b\xa9\xadS@\x0bN\xfb\xd9\x83\x94S@e\xd5#\x98p\x84S@\x12\xdf&/\xa4KS@\xfd\x80\xaa\xd7\xc0lS@\x1e\x14&M\xd7xS@wt\x1ewP\xabS@\xc8L\xf6\xbe!\x84S@\xf2p7N\xe3\xb9S@\xa4jw\xd1yjS@X\x9b.\x95U\xc1S@\xe1vr\xf2p\xa3S@\x1b\xdd$\xe2\xd4\xacS@\xbf\x98&b\x16\x94S@\xce\xc4\xac\xa8\'~S@\x94\xd6G\xb5#\xa5S@Yqg\xb3\xe5\xa5S@d\xa1U\xd2t\xb1S@\xfb\x8b\xc2\xa9\x96xS@Bh\x0e\xef\xd8\x95S@\xb8-\xdf\x97\x0e\xabS@\\\x9fv.\xff\xb0S@^K\x1904\x83S@1\xdb\x87\x05?\xa4S@\x0b\x04\x13{T\xbdS@h\xee\xfe\x95\xba\x9fS@$\x1bh\x19\xa1\x9fS@>\xb4\xa0\xa17\xabS@\xf4V\x9a\x1f\xb6|S@]b*\xf0\xf0\xb0S@>\x8f\x9b|4\xa4S@\x8bT\x8dtz\xa0S@\x832Zxe\xbeS@\xee\xe1\xe2B\x99\x94S@0\xb5;F\x95\xb0S@}\xd1g71MS@\x06\xab\x94\x05\xef\xa0S@w\xd43\xb0\x90\x8cS@\x1f\xaa\xd3\x00\xcf\xa4S@:]\xf4\xf6\x90\xa4S@\xd81\xdaz\xc4\xa4S@~\xa0D\xca\n\xa1S@HE;fk\xacS@\x03\xb5\x96\xcb\xbcmS@\xae\t\xee\xf09\x8fS@\xe8\xcd\xae_\xd1gS@W\x93\x8e\xd2\x9agS@\x99\x95\x181\x93\xbdS@\x1a7l2\x98\xa4S@DI\x9d\xa8\x89\x82S@\x85\x91a\xfe\xc8\x82S@\x86\xb8\xa1eG\x83S@O\x98\xf6\xc1[gS@\x154\x19%\xf4\xabS@*\xad\xf4R\xf9kS@fzLy\xcf\xb8S@\x16\x18(z\x98\xc0S@+\x01\x19\xefc\xa7S@st^\xd2RJS@:\'\xd0\xab\xeefS@\xe3(\x1f@\xa4\xb5S@\x87\x84\xb2F\\\xa6S@\x88\xc8\'\x1f\x0elS@L"3\xac\x85{S@\x01d2\x7f\x1a\x90S@\x92b[ks\xa9S@\r5v\xe5\xca\xb8S@\xe1\xd6\xd8\xf0"\xafS@\x0e\xb8\xe1\xcb\xe5\xb5S@|D^\x7fI\xafS@\x90zQ\x19udS@\xbd)\xb6\x86\xb5\xaaS@\xb3\xd8x\xe3n|S@VX\xdeB\xb1LS@\x95\xddIx\x16\xa7S@\x994|AY\x81S@\xe3\xc3\xa1x\x94\xa2S@$yO|W\x95S@q\xa6\x18:\x90\xa9S@\x9f\xf1!\xd6mMS@\x9e\xb8^\xc8\x98\xadS@Z\xde\x0f^\x07zS@P\'\x0f^)\xb8S@9\xc850\x8f\xb6S@}\x1fj1\x19MS@2A:c\xc6IS@\xdc\xeb&\xefp\xa5S@\x1f\xf5J`\x90oS@\x83\xe0\xf0\x06\xca\x91S@\x8dX\xa6a\xe1\xb5S@\xa1\xb9A\x10s\xb6S@I\xe7\x99\x8b\xadMS@6\x91\xad\x88\x97\xadS@\xc9@{\xd6\x02\xb6S@O\xb5]\xc6\x97\xb6S@H/\xc2\xc9\x86\xbcS@\xb0w\xc3\x07\xf7\xb6S@\x01t\xabf#cS@\xb03s\x8aM\xaeS@}\x01(\xdf\xcd\xaeS@\xf3o\t\xf2\xd8\xa9S@\xad\xe3\x83\xf7\xb2oS@d\xc7A-;\xadS@\xa2_\xb3\xe1I\xb4S@qCA\xbb\x8abS@\xeb\x08\xae\x83\xf4\xa5S@\x1b\x7fp\xcarYS@\\\xd4\xafb\xc0\xb0S@`:\nF\x98\xa6S@\xc5\xb8\xda8D\x8cS@\xf6\xba\xc5\xe2/cS@W\r\x1b\xca@yS@\x8byGV\x89\xa2S@\xee\xbaD\xba\xbe\xa6S@\x88\xd8=\xedX\xb7S@Q\x80\xc0v/{S@\x9f\xbd\xf6\xce\x0b\xa7S@\xddj\x0b=\x10lS@\xf7d\x89\xf0\x0byS@\xe4\x15\xa8\xea\xf0{S@\xcc\xbf\x03\x9c\x94PS@z\xb6\x08\x14\xf1~S@\xab*\xc1}\x8f\xafS@\x95\xb3$\xb8\xa2{S@\xcc\xdd\xef\xd9\x15\x7fS@\xd1d\xc6>\xc7SS@\x81*\x15\x168\xb1S@0O\xb7\x90\xea\xacS@%\xbf6\x8e\xbb\xb0S@6]H\xd5\xefPS@\xebI\xcd\x95\xf9\xb0S@\xef\xc8\xday\xcd\xa7S@\xa8\x18]\xce\x9b\xa7S@\xf22\x87\x10*\xa5S@_W\xde\x9c\x8f\xbaS@\xcd\x08K\xdb\x00\xb1S@\x0b\xe1\xbcT\xd5\xa8S@\xf8\xa8\'m\x9f\xa7S@<\x18\xb5(k\xadS@\xc9t;\x87q\xbaS@\xd3\x96[\xfd\xb8QS@\x04\x007j\xdf\xa7S@[Os"Y\xacS@\x9c\x7f;g\xa7\xacS@\x8ek\xc0L\xee\xaeS@\x974`\xb7e\xacS@\x9aOr1c\xa9S@n\xc8\xe1u\xac\xb7S@\x8b\xbe\x1c{\x14\xbaS@\x1du}\x0b\x8c\xbaS@\xc4b\xbf\xae\xe6\xb7S@\xc6\xdd\x94a{US@{\x8d@\xaa\xf4NS@\rg\xfa\xf2\x7f\xa9S@\x01\x875\xfb\x08\xacS@\xb5]\x80\x1fJ\xa8S@OD\xf7\xc9\xa1\xb4S@\xba\xa0\xf5\xea\xb5\xb8S@g]|w-\x8eS@g\xa4\xe1y\xab\xb9S@\xb8\xf4Ah\'VS@\x14\t\xe1w\x8a\x99S@\xe0\x1a\x06\xef\xc9\xb2S@\xe4X\x97\x84"\xa7S@,&h-NVS@\xcc\xbbP\xa6\n\xb5S@\xf5s\x1b\x12\x89\xa7S@\xd6y<\xe9V\xa7S@\xb9\x87W\xe6\x01vS@\xcb\xae\xaf]d\xb0S@\xc0\x89\x0c\xb3\xc9\xb0S@,i\xa4k\x14\xadS@\xf7\x89\x88\x8b&\xa9S@\x96i \xfa\x8dVS@\xe6\xbc\tu\xfa\x9dS@\x01q\x86}d\xb3S@\xb8\xa6\xe3\x1f\xc8\xa3S@|\xd5\xe9=:\xb0S@\x89\xfa\x84\xe8\x80\xb9S@\xd7\xbd\xdd\xf3<\xaaS@\x916`s\x8f\xa9S@\xc1\xd9>\x94\xd3XS@\x93\x13o\xf4<\xb7S@JMoG\x9f\xacS@k\xef\xcdb\xd5\xb3S@\xf7\xf1e\xb0_\xb6S@\xa1\xc8/>\x03\xb9S@\x06W\xa6\x1bB\x86S@\xa7\x0b\x844\xd8\xb3S@\x91\r\xcebo\xb3S@6\xf20\x8a\xc0\xaaS@_k\x0c\xe1A\xb5S@\x18b\xb1\x1f\xec\xb6S@S\xa6\xe0G\xc1\xb8S@\x1a\xa9\x13#\xb6\xaaS@wg\x03q\x96\xabS@\x93`\x92\xb3\x0e\xabS@\x8c1\x8d;\xf5YS@Q\xb4\r\xcaW\xb4S@\xf2g\nlO]S@\xca\x84 \\\xb6\xb4S@\xe6\xa5\t\\\xc7XS@\xc7\xe0\x06\x9aR\xb6S@\nK"\xbe\xcb\xb4S@D\\L\xae&\xafS@l\xe4\x85\x1b~\xb4S@"\x8b\x14\xeb\x8a\xacS@\x9d\r\xfbd\x9a\xacS@\x16\xd4\x1d\xbbimS@\xec\x05\x86\xd5\x99\x87S@,\xdc\xb3\xf8\xad\xb6S@\x8c6_\x1c=\\S@\xdb\xdc\xac\xcb@\xa9S@\x10n{\xa4\xe0\xb3S@\xfd\x1e\xf3~\x97\xa7S@\x1b\x80\xdc\x85\xa4^S@b\x17\xac`X\x88S@-\xf0QR\x08WS@\x03\xee\x91C\xda\xa6S@\x94\xb5\xf7\xd8\x80\xb3S@\xb9-\x05\xdeqWS@\x06\x12\x81x\x03\xa7S@\xf7\x9e\xc5f?\xb6S@\x18\xa3\x9a\xd2\xc3\xb6S@\xfaOD7Q\xa7S@a\x99\x87*\x9b\xa9S@>\xc5\xdb\xb9+\xa7S@$\x92\xfb\xe5\xf9\xabS@\xf6s\xfd:S\xadS@\xa7\xac!\xcc\xdf\xa7S@\xa3\x8a\xfe([\xaaS@S\x1b\xba\xd7\xa0\xa7S@\x02\x1aH&\x13]S@kGNr\xecWS@\xdeR>\xad\x8f\xa3S@.\xb9pZ\xbc\xb1S@q|\x0eS\xfc\xa7S@\xb7c\x1d}J\xb7S@\x1a\xa02\xc3(iS@\x07|\xa4\xff\xbd`S@\xd0s\xda_\xb8\xa3S@!\xdd\x1fr\xaeYS@\xa1\x95\xf0`v\xb2S@QD\x10L=\xa9S@o(\x80\xc64\x94S@s\xbd\xe3\xb8 \x90S@4\xa8\xe96\xd1YS@M\x1b\x0c\xe4\xfc\xa9S@\xe74\xbd\xee\xd5ZS@\xf0S\xf4qI\xb7S@Qs6-\xd0\xb2S@x\x19E\x89[\xa3S@V5-DI\xa5S@\xb4\x94\x0f~\xa6\xa9S@q\x8b\xe3=,\x94S@\xdc\xd7\xd8\xf9f\xacS@\x97\xa5s\r\xfd\xadS@\x16\xe5b\'\n\xb5S@k\x9d,:]US@\xb1\xd1n\xa2\xb9\xb7S@\x03b7\xb2A\xa3S@\x93\xb3\xb5;(\xa9S@H(n//\xa5S@2\xc9\x7f\xa3\x10`S@\x05\xb86\xcc\xc5\xb7S@d\xc3\x8e\xfc\x02\xaaS@2s\x1el\xd0\xa2S@\xc1\t\xbeY\xc5fS@\xb4\xbc\xf8\xc7\xbe_S@\tm\xbfF\xfa\xa4S@[\x94H\xb5c\xb7S@\xd8#a\x968\xb8S@$\xa9\x87\xeat\xb9S@\xac\t\xebi\xfa\xa4S@#1\xfej3\xa4S@`+I7m\xa9S@sx\xa3\x93\x9d\xadS@f\x94\xc3\xdc\x0f\xbbS@2\xdc\xec\xb4zbS@\xa4\xf8O\x83\\hS@\x83\xaf\xc7r,\xb9S@\x1d\xa1er\xa7\xb3S@\x98\x94\xaf\xc3m\xa2S@\xec\x81%b\xf2eS@B#\xb6F\x08_S@!\xed\x8aO&\xbaS@X\';\x9e1\xaeS@\x9cO\xd1\xc7!\xb6S@#\xf2\xd8\xa55\xbbS@\xf1\x1e\x1a\xe1Q\xa3S@\x186\x01*\xed\xb5S@\xe6\xbd\xd4\x07\xc5\xb6S@\xb2\xd9\x18\xce\xc3\xb4S@\xca\xc3\xf0EW\xa2S@\xea\xa2>\xd2f\xa1S@q\xe5.\xac\x1c\xacS@\x0f\t\x15\x8d\xd6\xadS@\xa6.\x14\xd5\x1f\xb6S@\x87_}\xd4\x97\xbaS@\xae!2\x9c\xabiS@_\xb4\xa7t1\xadS@\x14\xaeJ\xb3w\xbaS@!\xc3\x00\x0fwiS@\xbd\xc8%<\x08jS@f\xd9\xe8\x9d\x97\xb6S@z\xf7\xb6!\x9b\xbaS@"\xb9d\x07D\xb8S@y\xb1\xfb\xe4\xcd\xa2S@\x02\xf5m\x1c\x1e\xa3S@\xc5\x94\x85\x00\t\x94S@R\xe9<\x80\xbd\x90S@\xda=\xb5\xf4T\xabS@\xd5\xa9I\xa1yoS@\x9b\xde\xe8\xe5\x8bcS@\xe6~\xf5Ka\x8aS@\xa7\xac\t\xaax\xb6S@\xc3\xa3\xdd\xc0\x03hS@\xf5`\xf2\x9b\x1c\x92S@\xbb\xaf\x8a\x1c\x95\x8dS@-\xcfmJ8\xa7S@\x7f\xc7\xa9\xa1\xd5\x8fS@v\xfa\xcd\x8dD\xa4S@\xf3S\x12\xfc\xf3\x9cS@Yl\xe7\xe0\xea\xa4S@q\xc7H\xe7W\xcaS@\xb5o\x9c\x7f8\xc8S@`\x7fudl\xb1S@\x01b*\xe3\xa0\xa3S@"c\xef\xb9\xe0yS@\xaf\xb0\xe7m?\x87S@\xcd\xc6.M:\xbdS@\\\xaf\xa9\xf7S\xafS@u\xd8hTI\xb8S@5\xe1\xaa\xc6\xad3S@\x05\x1f\xeb\xf9\x9d\xa8S@\xb9\x1cM5(\xa7S@\xd0L\xcan)\xa0S@5Z?@\xe6\xb1S@\xb8\x87\xe4cW\xa4S@B\x07/\xf4\xc9\xb2S@MA}\x93\x93\xa2S@t\xf9\xb2\xa4\xb3\x83S@%\xe6V\xb3\x9d\xb1S@@\xb55\x83\xfd\xbaS@\xed-?\'\xb6\x91S@d&`+\x04\x89S@4\x05zbf\x96S@&\\~Hm\xb1S@s\x03\xc8\x8e\x95\xb0S@\xa14q\x1e\xbf\xb8S@\xe6\xde~\xbaP\xb0S@\x87XGB\xa0\xb1S@\x86\xba\x035\xa0\xc3S@\x962\xd9:\x86LS@\xbf\xc9e\xfd\xe9\xa5S@\xaf\xf0\x88\x9c\x10ZS@\x0eq\xfa\x99\xc7zS@,\x89a\xe9o\xbdS@\x82\x08\x9f\xcdh\xa4S@\xbe\x8f\xa4\x9f\x08\xb7S@*\xf5\xfa\xf1\xb8\xb7S@}j\xbc\xe2\xa5bS@CI\x1f\xe1Y\xa2S@\x9e:\'g\xe5\xb0S@\x1cJ\x96\x8e\xad\x87S@\x07\x847e\xf2\xadS@XY\xc4\x84m\xafS@DLU\x04R\xa4S@S2\xcc\xd7\xceYS@\xed\x0e\x17>3\x87S@\x02\x063\xe8\x1e\xbeS@\x88\xeb\xb68\x86\x87S@>\xd6\x1e\x81\x91\xbdS@\xfb%zL\xe3\xbeS@v\xa5\xc8\xa2?\xa6S@C8\xe1\x82d\xadS@\x84\x815I\x92kS@c$\xdea\xdd\xc1S@\xf9\'\x02\xd5\x88\xa0S@^6\x81\xf2\xfd\xa3S@\xbb\xfb\x88\xe7\x1e\xcaS@\xd3{\xf5\xe0?\xb2S@\x1d+j\xddm\x8bS@v\x9c\x94\x12\xbe\xbdS@N\x8a\x8a\x06I=S@\x11u\xef\xb6\xa9\xb5S@\x81\x87\xbc\xb6\xb9\xbbS@@\x12\xba\xc4\x8c\xa3S@\xc5H\xa8f.\xacS@\x9d#\x1cU\xe9\x94S@\x9a#r\x91f\x9aS@\x0c/\x98|\xae\x8bS@\x11~%.\xf5\xcdS@\x07Q\x92\x0e2\xa4S@\x80\x8f<\x089\xcdS@0,\xf6\xedZ\xcdS@7\xea\xf3\x9c\xfe\xd2S@\xe7\xf9\x07\x85\xc6\xbdS@\xc6\xd9\xef\xf90\xccS@T\x8e\xa5yy\xcbS@\x9e\xafC\x11#\xcaS@\xb2\xbcgS\xc7\x89S@\x00=t\xf9\xba\xccS@R\x19v\x83\xca\xd2S@\xc4zV\xc7\xea\xbfS@S\xab\x94P\x88\xc0S@\xfa\x8b\x86\x9a\xf7\x85S@\x91KH\xcb\x88\x86S@*\x9cq\xb8Z\x9eS@bG\xc3@P\xbeS@\xfa\x10,\xd4~\xbeS@h\xad\xec\x03\xd6\x8cS@\xdfB\xff\x82\x06\x81S@\xe8\x92\xfa\xc3\x1f\xa8S@\xadi_\x7f{\xa7S@\ts\x7f\xbe\x84\x87S@\n\x1dP\xeb9\x9aS@\xb4\xec\xc6\x96V\x86S@\r\xfe.\xbcD\xb9S@\xef,\x86\xcd\xaa\xa8S@\x84\x9f3"\xf4\xa8S@w%\xc17u\x97S@r\xf7\x00\xf1{\xcbS@\x81r|Ay}S@\x8b\x89\x88]\\\xa9S@\x8a\xcaut\xe1\xa9S@\x99Xa\xcf8\xc0S@\x1a\xc8\x98k7\xceS@M\xed;Bz\x97S@Y$\xdf[\xd5\xb8S@\xd0;K\xa7Z\xbeS@W3\x1e:\x1d\xcaS@\xcc\x98\x06\x90\x0f\xccS@\\2\x87Mw\x88S@\x87v\xc1\x91\xd2\x81S@!\xb1F\xb2\xaf~S@\xea\x158\x1b\xa2\xaaS@NJgD\xbe\x98S@a\xa3\x12\xc9\xe1\xa3S@\xf7\x03Br%\x9fS@G_-Y\xba~S@\xa4\xef\xe1\xf2R\x86S@\xe8\xf3\xad\x99\xb5\xb8S@"r\xc5\xa82\xabS@\x83A\xdf\xf4\x03\xcdS@B\x03\xf1<\xf1\xcdS@\xdb\xd9\xff\xcb\x99\xbfS@\x1fP\x1dUW\x92S@=\x83bYT\x9aS@\xa3\x0f\xa1\xb8\xd1\x84S@^c\x16\x9b\xe7\x89S@:\xf0\xa4\x17\x8dxS@Z\xe6\xf6\xd7\x84\x89S@q^\xa9\xd6\xe5yS@\x86\xe0?\x05\r\xbfS@\xa3}\x04\x8f\x16\x88S@\x8aS\x96\xa7\x05\x80S@\xf7/\xa1\xacz\xc9S@$\xa3x\xbcz\xcbS@\xdd\xfeUa\xea\xa2S@u\x8fW\x82\x87yS@\xd7\xaa\xed\xd1\xa6\xb7S@>\xe5\x96\xdb`\xa2S@\x91\xabx\xc1\xcf\xa1S@\xf9]\xf1\xdc\x99\x9eS@\xb7\xfa\x86@\xf3\xa1S@`.\xf4?r\x83S@\x18\x941w\x8f\xc9S@\xe4\xc68\x9aN\xb3S@\xc5\xe3\t\x11H\x91S@eu\x80,$\xa1S@\x99!\x08DC\xcbS@\x1eM\x0c+\xa3\xa2S@u\x07\xf7SZ\xa2S@\xc6(,\xf5L\xa5S@\x86\x7f_\xfbi\x85S@\xffB3\xf7\xdb\xc8S@\xad\x14{\x99\x1f\xb3S@9b\xa5~\xe0\xb9S@7\x8d\xc6\xf6\xb6\xb7S@\xfd\x8f\x04[1\x8fS@\xeal<{\x00\x8fS@\xafMf\xc4\xf0\xc8S@\x00O\x0e\xea\'\xa6S@\xc9K\x8dO\xad\xa1S@\xf4\xbc\xe7F\xa1\xa1S@;NR\x05G\x83S@\xe3\xe0Ca0\xa3S@\x93\x00\xc3/\xa8\xa3S@\x95\xf7\xe8\xdaM\xa1S@\x8eO\xff\x84ltS@R:\xe6\xd6\x17\xb7S@VE\x17\xeaD\xa3S@4T\xa1\xd2_}S@T4\x93\x9f?uS@\xe0y\xe2Y\xf7oS@\x90\xb9i\xd3h\x86S@78\x16\xd4\x95\x9eS@\x7f\xf3\x06\xc1\xcb2S@\xd5\x11w\x04\xb4zS@\x1a\x85\x17d|3S@\xa4K#\xb6\xe8\xa3S@5\xf8\xde\x8e\x8c\x8eS@\xdc\xa7\xa6#\xc4\xa9S@\x86\xe3\xb7\xf7\xb2\xb2S@\x8aE\x1b\x82\xc1\x8eS@`\xaaq\xd8\xae\xcaS@{\xfc\x97\x9b\xdc\xa1S@\x84\xc2\x85\xf2\'\x91S@i\x86\xb2\x8eXqS@=\xd8\x1f#\x01\xa2S@\x97\xea\xa6\xb5usS@\x8d\r\xdb\xec+\x93S@\xd1B+\xec\xbc\xa2S@\xc3\xb7NQ\xe9\xabS@\xa1\xd5l\xc3q\xa3S@>^x\x1e6\xbcS@yR\x97\x85\xaf\xa3S@=\xd8\xf8\xb4\xa9\xb5S@\xab\x93#&D\xbcS@\xf8\x02\xc9\xeb\xd1\xa3S@\x19\xd9\xdb\x16X8S@\xd2\xae\x93!\x0eoS@D8\t\xa9\xfc\xa4S@\xdd\x87\xe7\xff\x8b\xa3S@\x1bS\x8f\xf6\x96\xb2S@\x87\xc7&+\x1a\xb5S@(\x1d\x06\x12\xa0\xb8S@\x80\x06\xdd\xa2\r\xb9S@=\x9b\xbb}m\xa4S@Uh\xb7\xcdi\xccS@\xed\x82\xdb~\xae\xccS@\x8e=2\rL\x80S@B>\x8bbh\x81S@\x88\x10\xd4\xc4x\xadS@d\xcf\xc5\x986\xa4S@\x12\xf6\xf2p+\x80S@f\xd6rS\xa3\xa4S@\xe7\x8b\xd4\x9e\x84\xa0S@\x89\x0c\xdc\xab\x96\xa4S@&\x98\xe4Y\x8a\x8bS@\x8d\x931\x1e\xb3\xc9S@\xdf\xd7X\xedY\x90S@\xd7\x0c\xcd{I\xa6S@f\xf2\x8bu\xff}S@\x91^\x9c\n*\xb6S@Z\xe6\x82\xba\xe5\xaeS@\xf1\x04gC\x81\xa5S@\xb9\xa6iG\x90\xa2S@>\x89\xdf_^oS@\xfe\xedx\xbc\xa3\xafS@s\x82\x92\xc3\xf9\x82S@\x9eY\x96\x93\xb5{S@\x83\xa7\'\xfb|\x82S@\x8c\xceM\x83!\xa7S@hRPxSmS@\x0f\xa0^\x12o|S@\x19\xd5\x04\xe5\xa4\xb6S@\x19.;\x9fS\xb1S@G0\x96\xf9\xb0{S@\xc7\xfe\x10t?\xa8S@\xbe\xcd\xc4O\x18zS@"\xb9\xbb\xc3\xf4\x8dS@\x08x\x81\xf7\xcc{S@\xd7\x95\xc7\x80\x11{S@\x94\xf8Z\x82n\xb3S@\xb0a\xcbl\x1a\xaaS@\x88\xcf\xcbn.xS@\xb2\xaa\xcc\xd7\xab\xaaS@\x19<\x86;\x10\xb4S@B\xa3\x92_\xd2vS@\xae\x0f[&\x80\xa7S@\xb5\xc0\xfb.\xff\xb6S@\xfbc\xaa\xc2t\xa7S@]\xfcm(I\xa7S@\x96\xea\x95C\x8e\xa9S@\xeb\x1e\xa9<\x96\xb5S@S\x1b\x99\x9bz\xa7S@\xb2\xd4\xbe\x82\xdd\xb1S@"+\xdd\r\xe4iS@\x97\xc2B\\\xce\xb2S@;\xee\x12\x80\xa9\xa9S@\xc8x\xbf\xd8M\xa9S@\xe6R\xe4\x15\xf3\xc7S@\x9a\x93:Ew\xc9S@[\x95\x99NB\xa9S@\xd2\xe6\x94\xa3\xfc\xa9S@\x97\x0f_\xa2C\xb9S@\xe1\xc9e}@\xa9S@O#G\xeb5\xb5S@\xe9\x8c\x9a\x145\xa1S@\x05\xb3f\xaa\xad\xbaS@\x8a\t|\xf9\xa3_S@\x93\xb0=9ojS@\xa3\xf9\xfe6\xd2\xb7S@\xcc\xf1\xda\x10\xc4\xa3S@\x0b\x1fN\x1e\xb1iS@\xd8\xd6\x04E\x00jS@\xebh!\x9bt\xc7S@\xd1%\xedP\x83\xa5S@:\x93\xd4\xe4R\xb7S@e\x05\x91\x99\x15\xadS@re\x88{H\xb6S@\x05\xdfUT\x02\xacS@"\x1b\xd0\x88\xb4\xb6S@\nu3]\x9e\xb6S@+]C\x80\x02\xb3S@8\xdb;\x886\xb3S@\xbc\x1bp\xb31\xb7S@\x17Q\xfb\x08\xad\xb7S@\n\xf6\xa9 \xa5\xb8S@\xd5\xb0~\x94\xc8\xb6S@\x9b\x89\x18\x1c8\xb7S@\xa7G{\xc4|\xb9S@6\x9c\x14\x1a5\xb9S@\xd1\xe1\x14\xeb2\xb0S@\x96\xe5N8\xe4\xaaS@\xd1\xb3#\x1c\xa1\xb8S@\xa3\x9e\xee\xb5\x80\xb6S@y\xfb\xc5\x9bT\xb0S@|\xadO+\x1d\xa7S@\x04\x9eD\xa7\xd1\xb7S@\xe9\xb1\x86\xac\t\xbaS@\xf6\x1fZS\x9c\xa7S@M\xa9[\xe6\x9c\xbaS@\xe2\t\x06Ty\xbaS@\xdf\x84c&?\xbbS@<\xd7\xf7^\xd9\xa7S@(\x90g\xb0:VS@\x14\xfd\xc29\x1fVS@vh\xb3\x8c\x98\xa8S@0*\x98\x10\xcfTS@X@M\x83\xab\xb8S@e\xf3\x93S\x11\xb8S@\xf7\xac\\\x11\xee\xbfS@\x97\x10\x86\xb9\x19\xbeS@\xd9b>\x89\x19\xc1S@\x87-Yh\x8e\xbdS@\x87\x9d\x04\xf6\x1d\xb9S@\xe2x\xc1\x9e\xd2\xb7S@y\x96\xd9\x0e\xe5\xb8S@@\x8b\x1c\x983\xc0S@\x93\xfc5~\x98MS@\xfc\x14\xfa\x97zMS@\xb1\xe5!\x94\xb9LS@\xf2A\x06e\xb3\xb9S@VDY\xbc\xf3\xbfS@\xff\xaf\x1b\xce\x84\xb1S@\xf3\x8e\xfec\x7f\xbfS@_\xb2$(\x04\xc5S@\x9cD\x1a\x8f\xdd\xc0S@,;\x96#o\xb8S@Tn\xadJ`\xc3S@\xc9}\x9a>9\xc1S@\x8e\xd1\x8b_\x0fJS@\xbbg^\xfc\xce\xb3S@W\xaf\xe8\xf0\xb9\xb9S@\x8a\x8fm#-\xb4S@\xe2nE\x13_\xbbS@\x17(\xaa\xe7r\xb9S@ASY\xe2\x80\xc8S@\x00\xa2fm\t\xbaS@\xaa\xb3O\xb8mxS@\\\xce%\xfc\x0e\xb4S@\xa3\x11u\xc0\x1d\x83S@\xbc\xd1\x1f\x01<\xa7S@=\xc7\x86A\x10\xb7S@6\x8a\xfc\x99\x92fS@\xf7\xaa\xee\xd5T\xa7S@\xe5\tD\xfa\xb0\xccS@+\x9a\xc4k\xd7\xa8S@\xb8dN\x8d3\xb7S@\x158\xad\xcd\xf3\xb9S@\x9f\x1b\xad%\x89\x87S@Z\xdf\xf3h\xd2\xadS@H\xec=\xb3j\xc0S@D\x91\x00a\x19\xbfS@fR1\xcdg\xccS@P\xafN\xfd\x82\xa5S@\\\xbci\xf06\xaeS@L\xa3\x9c^\x80\xc1S@~\xb7]M\xa4\xa2S@\x8d\x1b=o\x12\xceS@\xcd\x96C~\xb1\xa7S@x\xc5\xfc\xc2\xdb\xb4S@\xe7Od\xcf\xb7|S@\xbcMX\xf6\x1bMS@3\xc7\x92Bb\xb6S@\xf2l\x1c\x1b\xf0\x87S@\xba\xb4\x15\xe9z\xcaS@S{\xd7sN\x82S@\x9e\xb7C\x9bU\x81S@\xec\xb3\xd1\xae+\x83S@\xd5n`\x97\xa8\x87S@\xda\x17j\x0eO~S@s}T\xddXIS@\x9d\x0c\xcag6\x94S@\x8f\xa8-\x9a:~S@;\xe4\xe3\xc4\xac~S@\xe4\xccl\xf89\x88S@1\xe0|\xb3\x0c\xa5S@\xe1Z\xa8\xb2\'\xcaS@\x84\x0e\xb8\xe1\x95\x98S@!\x1e<|\x03\xbdS@L\xdalE\x9b\xbfS@<\x0f\xb1\x05\x9f\xadS@\xb8\x1b(c\xaa\x99S@\xde\x80\xbc0t\xb2S@\xca\x90\xea\xe6h\x89S@\x08\x03J8u\xcbS@\x9f\xa7\xbbtm\xa2S@p!Z\xfe\xdcxS@\x0f\x97l=v\x8aS@\x8f\xfb\xd3\xf9\xd8\xb9S@{C\xb7\x8e\xd9\xa1S@mGd\x97pxS@\xc2\xde \x91\x81\x89S@\xbd\x8bG\xbe\xd1\x81S@OXb^\xa0uS@\xfa\x0c\x062\x9e\xb3S@b\xa3\x06\x06\x05\xadS@\xf8\xe2\xc1\x07\x9fQS@q\xabX\xe4a\x88S@V\xc5>\x87\xe2\xbaS@)}\x1a-\xc2\x83S@J\xd5\xe2\x9c%\x96S@\xf7C\xa1\xfd,\xb3S@\xa7Q\xbeM\xaa\xcbS@\x02=\xa3\x97\xf0\xcbS@\xa3\xe8A_}\xc0S@Vrz\x00\x9e\xa3S@\xcc\xbcI\x83\xccNS@L\xe9:\x98\xb1\xacS@\xa6\xf4\xc0\xe2\x07\xa1S@\xfd\xdc\xda6IyS@\x0c\xab\xbb-\x9d\xa8S@\xa9MD\xf00\x83S@\xe4O\xc5\xbc\xac\xbeS@\x8bU|\xd0\xf6xS@j\x9d\x16\x92\xee\xcaS@:\x8e\xae\x87\xf9\x84S@\xbe\xad\xbc#\x88\xb0S@\xb8e[#\x13\x85S@\x00Fe^K\xb2S@d\xb1\xa9\xdb\xe7\xb6S@2TU\x03kOS@[\xf0\x88\'\x98\xcbS@a\x1a\x19h\xf5\x85S@s\xc4\x16\xab\x05\x83S@\x02B\xed\xc7\x97\xb5S@\x9b\xbdp\xf8\xf2\xa1S@W\x91$\xd3\x84\xc8S@j<\x1c\xa6[\x83S@Of\xd1\\\xd5\xb3S@b%\x14\xb5\xb8KS@\xaf\x94\xcb[\\\xa1S@|\x00\xdd\xb2/\xa1S@\xd1\xfa\xf3-\x81\x83S@\xe0\xd6\xc8\xc5\xee\xa2S@+\x1f\xe8R\xf7|S@\xc3\x8c\xb7\xc2\xbd\xc4S@Y\x1cPTl\xa2S@I\xachZ\xb4SS@W\xa1\xd9\xceg\xb4S@\xd6rVO\x0eSS@\xda\x1bT\xdc\xb1\x8aS@\xb8{\x1b\xc4\x99\x8eS@\xca\xf8\xef\x85\xce\x8aS@($\xdftC\xcaS@\x17\x1a\xe2\xf9\x9b\x92S@\x01L\xc8\x81\x80\xaaS@\xf6\xaaG}\xea\xb9S@\xf8H\xb5\xb6\x06\x90S@\x14CL\xf3\x8a8S@\x0e\t+\xd5Z\x94S@\xd0}\xdeeH\xbdS@H5\x10\x16\x19\x94S@\xfb\xe3uQy\x94S@6W\xd9\x9dt\x9dS@2[5\xbb\xf1\xa6S@b\xdeB,\x16\xb9S@\xa8\x0b\xd4[\xc6\x94S@\x1c$\xac6\xc2\x93S@\x13w-lbnS@\x17\x8e W\x84\x94S@\n\x07\'.E\x85S@"\xbf\xdd\x89\xd4\xbbS@b\x05\x06\xfew\xa0S@\xb79e\rp\xa9S@J\r\xf9%T6S@\x98"\xff\x1d\xaaxS@v\xff\xf2\x18\xe4\xa6S@oA\xb0\x94\xd5lS@\x9c/\x9e\xf1\x91jS@\x86F\x98r\\\x8bS@b#\n\x18pkS@\xc2\x9e\xa9Z\x89\xbcS@&a{b\xa0iS@\x14\x14=\xad\xe9\\S@\x7f\xd2J>]\x84S@\xf6\xae\xaez\xfc\xb6S@z\xe8C\xe4\x9f\xb0S@\xc3\xddW\xc8\x85\xa6S@\xb2\xe4j\x84\x82|S@\xaf\x11yH\x0b\xb3S@\xddX\xe6\xb1rgS@H\x8bj\xbb2\x8fS@R\xf2$\xfa\x17oS@\x19\x16\x9a}\x95{S@\xb8`\x1d\x0cL\xbaS@\x956\xcdi\xe4\xb0S@u\x83f\x807\xa5S@Y:\x0f\x12\x99\xbaS@\xb9\xc8\xd8\xa1\xb2\xa7S@\x97x\x9c\xbd\xb0\xcbS@~S\xea\xc2|\xb5S@\xf2\xeb!\xfe\xf9yS@\xe2\x81jA\xa1\xacS@\x130\xb2\xef\xdf\xacS@\xe9\xba\xf5\xbf\xf8\xb0S@\xe0\xe8\x1e}\xc0\x8cS@\x01\x03k\xeb]\xc0S@\xa8\xe4\xc6\x85W\xa7S@\xf9K\x93\x08\x19oS@\xbc\xaa\x14jkoS@\x87\x14y\xb0\xb5lS@\x9c\xb3I\xb8\x9e\xb9S@\x05\xa3"\x95V\xb3S@\xb0\x82r\x9b\xbb\xa7S@M\xb9\xd1H\x07\xabS@\x00\xa1%\x03UyS@e\xe83\xfd#\xafS@&\xe7\xc4\x8f\n\xc8S@\xdbs\x10\xb4\xba\xb7S@9\x9a(@\x11\xa7S@]\xef\xc8\xff\x1b\xc1S@\xec\xbd\xd3X\xa4\xb6S@1\xf1<so\xacS@V\x14{N\x06\xa8S@E\xed\x87\xcft\x8dS@\xbd\x86L\xa6$\xb6S@J7\x0eK\xf3\xb1S@[\xa8m\xce\xcd\xa7S@tJ5\xab\xfb\xb0S@\xd2\xbc\xd5il\xb1S@\x98re\xe8\x83\xb8S@\xf8\xc9\'\xe3\xdckS@vq\r\xd6{\xa9S@\x8e\xd4v\xdd\xeb\xa6S@\xb4\x01`4Z\xb1S@\x85C4Ux\xb9S@\xeeB\x14*w\xb3S@\x89\x92(\x8d\x80\xb8S@\xd6]*C\x1e\xb9S@\x1e\xd3\x89\x18\x90\xb3S@\x1f<@\xa5\xd0\x90S@6\x9f\x95$2\xb8S@\xe5\x963\x1e\xae\xb0S@K\xea\x1c\x94\xda\xb4S@\x83CO\xdcBeS@5W\xdb]\xe7dS@\xb5q%,\x1c\xbbS@\xf7-\x07\xfa\xf6\xa2S@\xeb\xe3\xf0\x1c(\x93S@\x94\xa3\xd9\xb4A\xbbS@\xb8\xa1\x8f\x11\x16\xa3S@\xf0tN\xff\xc9ZS@\xceq4\xfc\xd1\xb7S@\x82\xe5\xe9\xf5\x94\xa2S@\x96\x03\x18\x8c\x07_S@c4\x1f\xec\x96BS@\x0e\xeeJf\x9f\xbbS@\xa4\x17\xbaF\x07aS@\xcd\xaf\xdf\xce\xd0iS@Xk_\x11!\xc7S@\x95ND\x07\xbc\xb6S@\x8cM\xbcu\xe8\xc9S@m\xac\xe8\xd4\xb6\xb4S@\xd7 Z\xe4\xbe\xb7S@q\xaf\xa7\x9cg\xb6S@\x13\xe9\x02\x9b\x07\xa7S@\xa9\xe2P!-\xc4S@\x8dP:m\x0e\xcdS@\xc9\xc0\x0165zS@\xcd\x9d\x80\x04[\xcaS@Yb\xb6=I\xb3S@\xaa\x98ia\xd7\x9fS@Vi\xb8\xca\xa0\xadS@\x94/\xeb\r\x93\xbdS@\x17\r\x7f\x8al\xbeS@.CD\x97t\xbdS@\xdf\x1f\xc4\x15\xb7\xb6S@\x92\x12V\x8aG\xadS@\x8aq\x9aoC\xbaS@\x0f\x17\x02\x9f9yS@\xe7-q\x9e\x8a\xb4S@\'\xa1\x18\xd7\x7f\xadS@\xaf\x97\xfe)>TS@!A0\xd0\xb9\\S@q#\xf1\xd7p\x88S@i\xa2/\xaea\xbaS@m:\xb7 \xd3\x83S@CEf\x10n\xb6S@\xa1p\x9e\xb6f\xc6S@\x89ILN\xff\xa6S@\x81\xd9\xed\xf1\x80\xb5S@f\xc1y\xbb\xcf\xbeS@\xf9\x8f\x8d\xc3Q\xbaS@s7\\\xa0l\x96S@\x88@}M\x0e\xc1S@\xef4\xa7\x07S\xa4S@\xc4\xd0%n\x9d\xbaS@\x02\x17t\x194\xbaS@%?3\x1a5\xb7S@\x12\xe9\x9c[\xa3\xa5S@\xbf\x83*:\x13\xa3S@\xb7\xecs\x9aC\xa6S@\x9a;`D;\xb0S@\x92{\xbe\xfe\xb3\xd3S@\xeb\x80k\x08\xa2\xa1S@\xcb\x14%E\xc0\xb7S@\x96\x97\xaf\x954\xa3S@4\xf3\xab\x1c\x85\xafS@s\xe5\xe3\xb1\xc5\xa4S@\x0e\x99\xd6\x9d\xd1\xa6S@\x96\xdbP\xdf\xca\xb4S@9}<\x06\xd3\xd3S@\x1bN\xfeT\xc6ZS@R\x96{\x87\xa1\xadS@:\x10\x80\x95\xb6\xb8S@\xa5\x86\x98\x9d\xaa\xa7S@/\x98N~\xb2\xa6S@\xff}\xf7Q\xcc\x7fS@\xce\x83\xfa\xeb\xdd\x98S@\xa2\x84\x18\xe3O\xbbS@\x18\xc6\xea5P\xbcS@\xd9;\xed\xddfZS@\xd2\xe4[\x91\x8e\xa9S@\xde^\x9by\xb6\x8eS@\xda\xd3\xbf!\xc7\xb0S@\x14\x16\xf4\ta\x8bS@\xfa|P\xc7\x04\xb8S@\xb1\x11e\xea\x0cjS@T\x04\x12\x16\xba\x94S@j`\xcdz7\xa3S@\xcc\x95\xa4;\x10\xacS@\xac\x14r\xdc\xd6\xadS@ \x15\xe3l6\xb3S@\xeb\xd4\xe4\xaa\xd7YS@%\x08W\xaaI\x87S@\x8e\xaf\xd3\xf0\x1d\xacS@k\xfb\x98\xef.\xadS@C\xdbg\x8e\x9e\x8fS@\xffc/2*\xa7S@\xac\xf1z\x93\xf1\xbaS@Z\xbf\xaf\xfaS\x96S@\x00\xcb.\xf6\xbbjS@*\x92\xf3\x87c\xbbS@Vg\xa0]\xda\xcdS@\xc3\x7f\x93\x83u\xc1S@S\xff_\xd5\xaa\xc7S@\x9d\x9c\xebY \xb3S@\x0f\xa5U \xf4\xb9S@_\xd3s\x8bc\xb0S@X\xa2H\x15\xca\xaaS@\xcc7@\xe9\xb6iS@E\xb2W\xdc"\xb6S@\xfd\x80\xef\xd5\x18\xabS@P\xc8\xb2\xfc\xa5iS@\x90Z\xe2\xe8\x01\xa6S@Z\x80\x0b\x94\x0b\x83S@E#b\r/\x8cS@\xf8\xe2\x01\xf7,4S@\xc2\r+w\t\xafS@\xebW\xddB\xcb\xb4S@\xd372\xdf%\xb8S@\x8fM\x8d%\x8egS@d\xd8wh\xef\xa1S@z\xc0\xa0x\x98zS@z\'< !\xb4S@\'\xc7-\x83dXS@\x19"\x8a\x19CtS@\xa5\x1c\x9f\x160qS@\x83\x1dp\x1f\x98|S@\xe1\xde\x13\xb5\xf9\xb1S@\x9dN\xeco#\xc2S@\xee\'\x92\x8dp\xd3S@\xcd\'\xa6j\x80\x92S@\xf3b+\xda\xd6\xa6S@\x96\x15\xde\xe3\x18\xd2S@\x87\xc3%v\x85\xc3S@t\x9d\x07\xf4\xc1\xa1S@g\xb7\xf2\x98\xdf\xa1S@\x0c2\xab\xca>\x83S@\xcb>\x8aP\x9duS@\xfbR-\xecl\xb1S@\xca\xb4le\x90\x88S@\x04\x9b\xef]A\xb0S@\x96\xf3\x8f\x94/\xa8S@5\xc0z\xb1:\x91S@BY"\xcbk\xb3S@\x11\x06\x8c\x7f\xb1\xb0S@;Q\xd0\xa7\x14\xb3S@Tb\xe7\xa8\x81\xbdS@\xa8`\x93\x84\xe7\x87S@\x82\xe2\xd7\xbeT\xa7S@E\x0cm\xb92\xceS@\xf7\x02\xab\x8a\x14\xa6S@\x10DM\xc1\xf2\xa9S@\x02!#\xab\xd7\xbfS@\x90\xb5\xad8\xfd\xa1S@\xd9DF;I\xa4S@\x1ez\x9dS\'\xb4S@\x04\x12_F\x8a\xb2S@\x97\xfe\x8caL\xa5S@;>>%\xfe\xcaS@\xa95\x17\x0bn\xa5S@U\x18\xead\xabyS@(\xd4\xb9hV\xaaS@\xd8\xf7@H\x03\x87S@\xcbZ\x8e\x83f\xa1S@n"\x1cqW\xb7S@\x04\xe2\xc56\x04\xacS@+f|f\xff\x9eS@\x10"\xb1\x00\x0b\xa1S@\x96\x8e\xc2\x98\xda\xa1S@O\xec\x14\x1c\xcc\xbdS@\x17\'bo\x91\x80S@YV\xd5A\xf8\xa9S@\x14\xde\x98\x18\xee\xb4S@*\rcO\x93\x87S@\x15\xdfgn\xe2\xb0S@\xd5\xac\xf9\x83\x97\xb2S@^F\xe7*p\x90S@\x7f\xc5\xce\xba1zS@Q\xe3\x0fJ\r\xb2S@n\xa3Q\x13\xc0\x8dS@\xb2\xb2\x13-Z\xb0S@#\x81>9C\x82S@4I\xf8v\xf0\xbdS@T\xad\x0fo\xd0YS@\xef\xdc\x0c%\xea\x8dS@\x7f\xfd\x81\xe7\x01\xadS@,\xce\xb6;X\x85S@Y\x87\xb7\xf0\x01\xa6S@U\xc6\xc5iY\xadS@Z\xb2ct\x94\xacS@\xa9\xf2\xf3\xc9\xc4\xb0S@\xe5\xc1\xfe\rf\xacS@s\x9f\x979\x1d\xa7S@9~\xb6\x0e\x0f\x81S@\xf2\xf6\xa97\xff\x9eS@\t\xf3ls2\xa9S@\x83\xa0\x99\x8c\x95\xacS@|"\x1f\x9f%MS@\x1f&\xa8\xa2\xe9\x83S@z\xf5\x04\xe7^yS@\xed\xbc\xae\xff\x87\xa9S@H\xfd\tTz\x80S@\xaf\xfb\xfc\x95\x8c\xabS@\x876\xb0\xf3v\x83S@\xe8\xcd\x9d\xbd\xeb\xb2S@c\n"\xaaD\xb4S@$dm\xe3g\xc8S@\x83CJ\x13\xe2\xb2S@\xf37\xf7\xb9\xbd\xa6S@\xb6}3O\x8c\xc3S@\x91\xfd\xf2\xb1\x81\xcbS@\xdf\xf5A\x8f{}S@o\xeb5l\xb8\x89S@\xaa\xef\xd3\n3\xa7S@\x86\xef\xec\xdd\x81\xa4S@\xb50\xef\x11\xbe\xabS@l\xe6\x08\x9d+}S@\xaf\xf0f\x0c\x1e\xbbS@\xb1!\x8f>\x04\xa4S@n\xaez\xee#\xa3S@\x03\x8b\xa9\xe5\x9c\xbeS@\x8cP\xe9T=\xb9S@\x83\xfc\xf3\x02E\xabS@\x7fN\x9f\xebh\xa3S@.\x90\xbb1\xc5}S@\xb6,\xfcO\x18\x8eS@\xc6c\xe2^\xdf\x7fS@\xd3\x0f\x96\nc\xc8S@\x1b\xa0\xfe\x17\xbbfS@M\x9e#\x91\x05\xb5S@,]\x99\xd0\xa8\xaaS@\xbe\x8d\xc1+-\x87S@/_TFo\x87S@\xdf\x0b\xbf\x02j\xafS@\xe0w\xee\x02\xfb\xbbS@\x90\x15\x7f\xfb\xba\xa7S@\xf1\xa0\x08\x02`\xbcS@\x97\xf6\x84\xd8I\xb6S@1>\xaa\x006\xadS@\xd9\x0b\xe3\xdc\xdf\xb0S@dv\xf2\xb9\x8e\xb7S@\x8c\x81\xe3)\xe2\xb9S@\xf7_.\xd6\x89\xb1S@\x8bD/"\x03\x9fS@\xf7j\xbe\x01)\xa9S@O\xac-\xca\x18\xb3S@\xb6\xede\n]\xb4S@\xa8\xa8\xf7*\x93\x9aS@U\x05\xf0\x82<\x99S@!yO\xc8#\xa6S@A\xcdvu\xea\xc5S@\x87 \xd6{\xe8\xb1S@\x85_fE\xdb\xa4S@\x8d\x86l$\x1ckS@nM\xaab\xa2\xa2S@\x91\xd0\xcd[\x87\xb4S@\x87\x0c\xb3\x89\xc2\xa7S@&\xe3U\xf0\x11\xbeS@\xb7C\xa7A\x00lS@\xd9t\x9aX\x8d\xb2S@\xfb\x11m\xe4\xa5\xb3S@_\xccW:\x11\xc3S@\xd7\xf2\xac|\xcc\x87S@r\xbdy\xa7\x86\xafS@lD},,\xb9S@%9\xb0\xa0\x8a\xa5S@h\x89-De\xc9S@\xc0\x81\x1c:&\xacS@?(\xac\x1e\x03jS@\xa1\xf9bJ\xfe\xcaS@\x08s@=\xd8\xb3S@l\xab\xe0\xcd^\xb0S@\xe4\x8a\xd7\xa9\xe0\xb8S@\xa8HW\xc5I\xb2S@\xe24X\x88\x91\xbbS@\xd2\x93M%\xc0MS@'
p22
tp23
btp24
a(g3
(g4
(I0
tp25
g6
tp26
Rp27
(I1
(I7794
tp28
g13
I00
[truncated: 302,983 more chars]
