# Supplementary material for: Sea ice drift data for Fram Strait derived from a feature-tracking algorithm applied on Sentinel-1 SAR imagery
Source: Data Brief. 2018 Apr 19;18:1410–5. doi: 10.1016/j.dib.2018.04.034 (PMC5999601; doi:10.1016/j.dib.2018.04.034)
Supplement: Supplementary file 2 — Supplementary material [file mmc2.zip › fs_s1a_data/HH_filter200vec/FramStrait_HH_20141124T081801_20141124T162608.dat]

(lp0
S'S1A_EW_GRDM_1SDH_20141124T081801_20141124T081901_003421_003FE3_13F6.zip'
p1
aS'S1A_EW_GRDM_1SDH_20141124T162608_20141124T162708_003426_003FFF_839B.zip'
p2
a(cnumpy.core.multiarray
_reconstruct
p3
(cnumpy
ndarray
p4
(I0
tp5
S'b'
p6
tp7
Rp8
(I1
(I943
tp9
cnumpy
dtype
p10
(S'f8'
p11
I0
I1
tp12
Rp13
(I3
S'<'
p14
NNNI-1
I-1
I0
tp15
bI00
S'\xde\x88U\x1e\xfcm \xc0\x1f\xf4\x15=\xfeF\r\xc0\xc74{\x83\x12\xd4#\xc0\xa0<B\xd2\xcdO\x12\xc0\xc3\xe6?\xb1H\x84"\xc0\x82\xc2\x03\xfc\x88*!\xc0\x05\xc8\xee\xcb\xef\x19#\xc0\x7fT\xcc\xaeL\xf4\x15\xc0X\xedw\xad\x96&\x15\xc0\xe2p(\xc9\x13Q#\xc0\xb8?\x04\x8a\xaep\x17\xc0\xc6|e\xb3S\x84\r\xc0N\x1ex;}\xb1\x1f\xc0t\xb1A\xe0c\x92#\xc0(\xa0]T\x12L\x05\xc0\xe6\xa8\x9e\xc1\xad\x95\x18\xc0\xd3\xa3\xfc O* \xc0\x9a;,}^\x18$\xc0\xd4\x8c\xb97\x05\xc4#\xc0\xfd%-\xab!\x14\x15\xc0\x17\xaa9\x0b\xd2\xa4!\xc0\x167\x92\x8c\xbf\xd7#\xc0\xe0\xc9\x0bQ8\x98\x14\xc0\xd4\x17\x19\xa4\r\xa4%\xc0\x8c~\xd8CP-\x1f\xc0Z-\xab\xf9\xe0\x8c!\xc0\x04\xcc\xc4\x8e/\xa2"\xc0\xcb\xc0\xc4B=\\\x06\xc0V\x1d_\x95m}\x17\xc0\xcb\xd0N\x04{\xb3"\xc0yC\xd8\xcb\xad \x16\xc0Z{R\xa9\xd5\xdf\x07\xc0c\xe0\xdf/\x9d\x8e#\xc0\x8cK\xc6f\x95&\x17\xc0\x05\\\xae\xa1\xce\xff!\xc0+\x93\x81\xb3\x0c\x08#\xc0P<\x8a\x81j\xa6\x1f\xc0?\xf4\xae\x92\xf7\xb8\x15\xc0l\x01\xde\x10\x19\x0f\t\xc0\x82\'\xe1\xf0n\x89\x1f\xc0\x13\x0e\x9a\xe2\xd6\x8d \xc0\x8e\xef\xbc<\x8ap \xc0Z\xcbq\xb0AU\x14\xc0\xeb\xd1\xca*D\xef\x18\xc0\xd8\xeeY\'|C!\xc0\x15M\xea\xe3\x00\xab\x16\xc0gL\xa2\x18)\x03#\xc0J&\x08\x08\xe0\x9a\x0f\xc0\x14Qul\xf2\x83\x10\xc0\x1a\x00I\'\x9d\xc2 \xc0e\x0bx\xba2X\x10\xc0\x14\xa3\x19\xfa\xa0\xe2\x1b\xc0\xd2\x10\xbb\xa8Q\xa7"\xc0\xaa(\xfb\xceP\x13$\xc0\x1c-\x93\xbfL\x88\x19\xc0\xac\xdaK\x03\xf6\x84%\xc0Y\xc3F.\xb2\xb4\x1d\xc0\xd6\xf9\xe8\x17\x10x\x13\xc01\xe1?\'\xf9\x9f#\xc0\xbb{\x00[c\xb2\t\xc0\xe5r\x17\x16\xad\xc6\x17\xc0\x83\xc4\xc6y\x11o \xc0\xc7\xa6\x95\x80\x8b\xbe\x1b\xc0m\x0c\x87x\xbev\x0f\xc0\x9c9^}\x18\xb6\x1a\xc0\xbe0,H\x12\x91\x16\xc0\xe0p\xcd\xd7M\xda%\xc0\x10\x9c\xac6\xf2\x92\x16\xc0\x8a\xa1\xfe\\\x88\xa4\x1a\xc0\r\x11\xd0^@\xc6\x10\xc0\xc7D*\xb4?\xd3!\xc0<\xc5\xaa\x86\xeaL\x13\xc0\x7fn\x0b\xc6\xbc\x11\x19\xc0sW\xa2\x06\xd5r\x0e\xc0m\xe5\x9eQ7\xc0\x17\xc0\x88\xf6\x93\xf3|\xc9\x19\xc0\xc58b5B\x86%\xc0*gA\xf9\x8f\xb8%\xc03\xb1\xd0\x99\x1f\xef"\xc0\x93.Y\x85\xc5M\x16\xc0J\xc4\xf7\x05\xe0(\x14\xc0gV\']\xe8\xbb"\xc0QR\xfd%\xc5\x0e\x19\xc0\xa3-\x08n%$\x12\xc0\xc7h\x11i\xa4z\x1c\xc0\xd5\xe8u\xfc\xd6\xa1\xb5\xbfsr\xff\x10s\xb0\x0c\xc0w\x1c\x1eXW\x81\x16\xc0\'\xa90\x03\x15G\x1b\xc0K\x90c\xf9\x8b\xb7\x15\xc0"x\xf9\xb0\xd4\xa7 \xc0\x91C\xd8\x0e\r\xb3\x19\xc04\xbf^Fc\xac\x18\xc0\x9c\xf7\xf2\xcf\x8d*\x12\xc0\x04\xaf5\n\xc0U\x1b\xc0\x91\x81\xd3\xe6\x9b\x99"\xc0|gr&\xbc\xb5!\xc0-h\xf5\xc1\xfa5\x07\xc0\xcf@\xd63\xc0\xd5\x1e\xc0\x9d\xbe\x92 \xcc\xb8\x18\xc0\x8b\xbf\x81\x9fi\xdd\x14\xc0\xf9\xc2\x80\xa8\x95e\x07\xc0~\x83\xb8l3\xb5\x15\xc0\xe7\xd0\x14\xa8@\xf0\x15\xc0\xe9\xd1\x0e\xa6;\xcd\x19\xc0$t\x01\xaeg\xb3\x0e\xc0\xe2\r3V>\xd8\x14\xc0[Y\x12\x99\x0c\xab\x13\xc0\xdd\xd5\xf1\x13W\xa5!\xc0r\xdb\xf4\x9d>\x01!\xc0\'!Adz2\x17\xc0$b\xe2\xa6\xf5o\xf0\xbf:\xf8m!7\x9e\x17\xc0\xc9\xe7\'\xb2\xaf\x86!\xc0e\xb3\xcd\xd1;\x06$\xc0\x02\x81\xbb Y\x1d#\xc0\xe8\xc1K\x16q\x1f\x1b\xc0h\x97?O\x1b\xd2\x15\xc0\x07\xebj\xe6\xcf\xa5 \xc0|A\xd25\xa5\x06$\xc0\xc2A\xcc%\xb1\x04\x17\xc0\x9b\x05\xc3\nM\xc5\x14\xc0A\\\x83\x03MD\x1a\xc0\x99)H\x1b\xb5r\x16\xc0\x069\xf7\xbd?\x07\x1a\xc0\xc6a\x83\xfa\x0b\xcd \xc0??[\x8eE\xd1\xfa\xbf\x06\xb6O}n\xb6\x19\xc0Y\xb6\x11 ;9\x17\xc0\x07@\xdb"\xe1\xb6%\xc0\xa1\xa0R\x1c\xcc\'\x1a\xc0\x87\xecNb\xe6\xac\x18\xc0\x04\xd2\x84U\x12x\x11\xc0T\xde\xeeb\xae\xa9\x16\xc0pu\x9a\x18\xa2\xe4\x16\xc0[\x16*\x0em\xa4\x0e\xc0[H\x86\x1a/q\x0e\xc0\xdbx\xdff5\x89\x19\xc0N\xd7\xb4,\xbc\x1f \xc0k2\x9f-?R\x14\xc0\r/2\xae\xe5"#\xc0U\x93\xfd\xaaj6\x15\xc0\x13\xc3\xbc\x02\xa9R#\xc0\xd9L;N\\\x14$\xc0\xcfME\xf6Rq\x17\xc0A1X[`\x16 \xc0\x7f\x17\x06\xa5\xb4("\xc0\xd5\xff\x06sR@\x17\xc0\x06\xd8\x81\t\xbd\x89\x1f\xc0H2\x10\x02\x9e/\x14\xc0\xed\x97\xe9 \x97\xd8\x14\xc0\x93]\xe0\x10\x99R\x17\xc0[\xd5Vz\xd6\xbc\x1f\xc0S;\x89\xf1\x89Y\x1f\xc0\x94N7\xec\x00\x9b\x0c\xc0>\xffH\x9e{\xe4\x10\xc0\x1dt\xfd\xb4)\x7f\x1f\xc0n\xa9\xad\x08p\x82\x17\xc0\xa0\x14F\xaf\xb6\xa4\x13\xc0\xce\xb1\xd9\xe3Fj\x12\xc0\x92,\x84(e\x8b%\xc0\xd5\xc41\xbe\x12\xab\x19\xc0)\x9e\xe9\xbfqV#\xc0\xed\xbc[\xbe\xdeo\x16\xc0\x10\xfd\xe2\xda\xdb\x89\x1f\xc0\xcbU\xf7\x17\xb0\xb7\x19\xc09NT\xd2\xef\xca\x14\xc0\xd4U\xa3az3!\xc0u\x15bQ\xed\x8b!\xc0\xb3\xf2\xd0\xb8l\xa1\x10\xc0\xd4\x0f^\xbb\x9b\x81!\xc0\\]\xc6\xa4\xff\x9a\x19\xc0O\x02\xed\xfe\'\xbb"\xc0q\x0c\x8a\x8b%\x11\x14\xc0\xf2\xb3\x9fan\x99"\xc0\x94\xf5\xb5"\xa68\x13\xc0[2\x9e(\x9b\x94%\xc03M\xc6\xa95G"\xc0!W\t\x11\x1b7\x1f\xc0\xf9Jk\xc0\x80\xf1\x10\xc0\x95\x9e\xdf:n-\x18\xc0^\xdde3\xdcH\x1f\xc0\xc7-\xf1\xcd\x99|#\xc0\x0e#>M\xea\xa9\x19\xc0\xd8\xa4!\x15\x9d- \xc0TOdm`*\x17\xc0\xfe\x94\xfaJ\xf0\xf4\x10\xc0N\xdbp\xc3w"\x17\xc0\xe0\xd3z\xa5\x06\xbf"\xc0+\xa3$\x82*\xa0\x1c\xc0\xda\xfe,\x1a\xb1\x8c\x1a\xc0S\x91d9\xd1\xdb\x1d\xc0)c\rT#\x9b!\xc0&\xcd\x8ca\xfa\xb9"\xc0IJ\x0e\x9d\x14\xa4"\xc0\xfbM\x1a"\xe0]\x1c\xc0@;\xeb\xac\xa1"!\xc0W\x02\xc3\xd01V\x14\xc0)\x08+(\x97\x84\x19\xc0@\xef\xe9\xc8>\xb1\x05\xc0\xbc\xd1\xb7\x072]#\xc0$\xdf\xcb\xb3\xc9\xd7\r\xc0\xce-D\x81"\x83\x17\xc0\x95\xa9\xf2+\xe6\x9d%\xc0\x81b"\x03T#\x17\xc0\xd5\x04\xe1\x92\xe3\x84\x13\xc08*\x01DW}#\xc0\x95\xb1Q\xdcxR\x05\xc0\x01I\t\xd1\x85\x10\xff\xbfl\xecv\xc9(\x93%\xc0E\nU\x8b\xce\'\x1a\xc0"\x87%\xda\x84n \xc0\x1d-\x08\\\xec\n\x11\xc0\xe5z\xdcY\xef.\x19\xc0c\x8e\xfb\x94\xa2\xb1#\xc0\xf1"\x06\x95\xdd\x00#\xc08\x0ev.\x7f\xa4\t\xc0\xabo\x19\x06\x00>\x17\xc0M~i\xf3\x07$\x17\xc0\xe5\xfd\xeeL\x12\x05\x1d\xc0\x9d\xd1\xbe\xdc\xfc\x8d#\xc0\xeaD\xcdo\xe9F\x17\xc0\xd2Z\xf3({\xda\r\xc0\xb0zD\x82"G\x05\xc0\xc9;\x04\xb5\xc7Y!\xc0`\x1e\xd4\xe8\xce\x0b\x15\xc0k\xdd\xbf\x1b\xc8\xdb \xc0?\xe4\xfb\xffv\xf1\x11\xc0\x9f\xc1g\xfa\xc1\xdb\x11\xc0C\xa1\xa2\x11b\x9b\x10\xc0\xbd1\x07\xac\xe8\x88\x1a\xc0T\x0eY\xe8e|\x10\xc0\xc0\x94\xa9(\xe9n\x19\xc0\xa0_\x11&\x8b\xcc\x19\xc0\\\xa4\x1e\xe6\xdf\x81"\xc0\xe2|\nd\xb1\xfa\x11\xc0\xeb-\x82\xf65m$\xc0dWS\xd4\x15\x9e\x17\xc0n\xaf\xf2\xed\x02\x00"\xc0x\x84\xe46K\x0c\x1f\xc0\x9b\x05\xc3\nM\xc5\x14\xc000\x8e\xb8\xdf?\x1b\xc0\xbcb\x95\xdb\xcdx\x17\xc0K\xe0\xe65\x06\x95%\xc0\x01D,\xbb\x04K\x17\xc0\xa9YsO\xb9\xea\x15\xc0f\xde\x7fbU.\x1f\xc0n$\xc4\xb0gv&\xc0\xc3\x14\xd3\xdd\xd53\x1f\xc0NS\xd5\x9fc\x93#\xc0\x85aI\xbd0\xf7\x1a\xc0CN\xab\xe18N\x15\xc0\xd2\xb9\xf3\xa1\xc5\xb4\x18\xc0\xfa\x03T\xd57\x07\x15\xc0\xadM\xeeK!\xa9!\xc0Ib\xb6\xc5\x8a\xcb!\xc0\x03\xad\xd0]Kx!\xc0\x8b5\x8cTlt\x16\xc0w<\xb5G\xc8\n"\xc06\x9f5\xd5\nb\x12\xc0\x84\xdfK<-\xd0"\xc0\x11\x05\xbe\x8e#U\x1a\xc0Y\xe1\x06\xb6\x99z\x17\xc0.\xec_Y\xd1\xf2 \xc01\x9cy\x11E*\x1a\xc0YI~\x9cJB\x06\xc0\x1c\xecP\xd7\xb1\xd5 \xc0\xe8*\x88J\x93f\x16\xc0\xe9\xab\xc0\x85\x1b\xb4!\xc0\xd6\xc8\xd1\xc7Q\x02$\xc0G\xb8\x84\x8cff\x12\xc0C\x91|\xe5\x8c\xcc\x08\xc0#\xdb\xf8\x90\x9af#\xc0_J\x94\xdb\xe6\\\x17\xc0(t\x03\xa8i\x8f$\xc0\x06\xb6\nd+\xd7\x1a\xc0~\xe49T\xcb\x1b#\xc0\xcc:\xacso\xd0!\xc0A\xd44\xd3\x9e{\x10\xc01\x08\xee\xc8+~\x19\xc0o0\x12^\xce/!\xc0\x90Rl\xfa\xcf9\x1a\xc0\xe4\x12\xc6\xfb\xc7\x16#\xc0\xeb\x9d\xf7\xd9-N\x13\xc0\xd1uG;\xd6n\x16\xc0,v\x03G\x06\x8a#\xc0\x8e]g\xe9\xf9\x9a \xc0\xe4T\x188\x87s\x11\xc0\xf4*\xff\t\xca\x14\x19\xc0\x80>\x96\x82k\x1d\x1d\xc0\x0e\xd5`\xeb\x1f\xec\x17\xc0Y\xfeBT\x8a5\x17\xc0\x89\x8fsb\x84\xda%\xc0\xfes\xf3\x95\xcbo\x13\xc0\x8b\xde\xe1\xde\xd6\x82$\xc0]\x1f\x93\x04V4\x1d\xc0\x8d\xf4\x9c\nQ\xc6 \xc0c\x8f#}s\xf0 \xc0b\x19Q\\\x11p\x1f\xc0=0\xd3#?\x0f\x18\xc0\xec/`:\xac7!\xc0\xd9\xd8\x0b\xac\xe4\xcb%\xc0\xe3\xd6\x93\xbb\xe5x\x1f\xc0\xb5\x88\x98\xe3W\x0c\x15\xc0\xf1\x7f\xb4\x1aR"\x15\xc0x\xac4e(\x11#\xc0\xfa\xce\xe1\x9c\x15\xde\x1b\xc0Z\xa4v\x8c\xdc\xea \xc0\xfd\x1c\xbc\xfb\xa7m\x1d\xc0k\xb5{\xf8\xa31%\xc0\xb5*N \x92\xa6\x17\xc0\x9az\xb2\xd6\x1b\xae\x1a\xc0\x996\xfb\xa10n\x17\xc0\xf4\x84\x81\x0c\xeb/\x18\xc0\xa6\x8f\x83\xad\x01\xbf\x12\xc0<\x01\x1aj\x9a\xd9 \xc0\xec-\x1e`\x1a\xe0 \xc0\x12>\xe0x\x1a\xd0\x15\xc0\xecf8\xc6\xe5\xb7!\xc0;\xc2,C\x00\xc6"\xc0M3\x10\xe9iP\x15\xc0\x80\x8e\xb67R\xa7 \xc0\xe6S\xb8\xe5\x0b3!\xc0\xcf\xb0\xa6\xcbJ\xb1\x1f\xc0\xde^\xdd\x9fxM#\xc0\xe5NCv\'\xbe\x1f\xc0\xc0\xae\x8c\xd5\x8dN\x17\xc0N\x93\xb0\xed\x89\xb3"\xc0)A\x1a\xf2\xba\xbd\x12\xc0\xee\xf03\xfc\xf5X#\xc0\xfe\xa5\x8cC\xe28\x19\xc0\xf0\x9e\xcc\xc7\xa81\x1b\xc0\xd0\xfc%~\xcd\x87\x1f\xc08\x8b-\x8a\xfa\xf9\x1d\xc0\xacF\x196;\x17\x16\xc02~`\x82\xe8\xb5\x15\xc0\xf8S\xc4LUq\x14\xc0\x80tN\xc8\xa9V\x19\xc0\x98\xf1\xc9\x80\x857 \xc04\xf5\xa1\xac\xa9\x17\x05\xc0&u~v\x1e\x1b\x12\xc0-O\x19]\x18.\x1d\xc09\xbe\xea6ZF\x07\xc0\xf9\xc8X=\x0e \x17\xc0\xf8\xb2WL\xff\xd0\x1a\xc0\x85I<\xbb\x90T \xc0\x0c\x8d\xef\x85#\\\x1b\xc0\xa6\x9e\x8f<\xba/\x18\xc0\xa7\x91\x0e\x89D\xfe!\xc0\x02\xc7\xcb}\x059\x13\xc0y\xa5\xda\x8b\x83\t"\xc06\xfe\xe2\x03\xbdq%\xc0\x85\x8a\x16\xed\x9b\xdf\x10\xc0\xfc\x93\x8b,\xf9\x8c"\xc0.\x84\x90\xec\x83\x83"\xc0\xf0\xc60\x91\xcf-\x14\xc0G\x03\x05\x1d@\x05\x17\xc0#\x18KS\x91\xc9"\xc0\xc87\xcb\x963V!\xc0>\xbaA\xbbDj\x1f\xc0\x08\xdci\n\xd8\x7f!\xc0@\x7f\x8c\x15<\r#\xc0K\x80IB\xf5w\x17\xc0)Z\xf0\xcd\xd67#\xc0Z@~\xcbMG\x12\xc0\x18\x87\x15\xe8\xc2\xeb \xc0\x9f\x92\xd5\x8dY\x04#\xc0\xb3\xe5\x96I\xe7\xb1#\xc0\x7fW\x0cG6m$\xc0\xb9\xcb\xda\xd5 \x16%\xc0`\x97X\x05^\xa7\x11\xc0\xcb}8\xc2\xf4H\x16\xc0\\\x84\x9c\xa0\xaec\x14\xc0yF>\xc4\xc1`\x12\xc0\xa3\xb6\xaf\xa7\xc2\xb3\x10\xc0\xed\nu\x1bi& \xc0\xb8#\xda\xaaj\xe4$\xc04,\xef)\xf9\xcf\r\xc0\xef\x02\xdd:\xc43\x1b\xc0b\x959\x82\xb0\xeb \xc0\xcf\x1a. U\xa8\x05\xc0N\xdc8>\x0c\x8f#\xc0\x86Dj7\xa3!\x1d\xc0\xa4\x9f\xe7\xa7\xe1\xbf%\xc0\xf3m\x06Y\xde0\x1f\xc00dY\x88\xf3\x0e\x15\xc0\xb8\xd2\xf6^\xfd\xfb\x1d\xc0,x\\\xde\x14!\x18\xc0o\'Y\xf3\x19(\x18\xc0\x13C\xdb\xfb\xdf\xf9\x14\xc0i\x84\xab\xf6FM\x1a\xc0L\xc7J\tF\xd3\x14\xc0\x8b]\xa8wf\x99\x10\xc0\x0b\x14\xcd\xf5b2\x05\xc0\x9d\xc2\xe2\xfd\xa4k$\xc0\xfcol\xbd\xa1\xc7%\xc0\x99y\xd3\x0b\xeb\x93#\xc0\x9b<\xd0]62\r\xc0oq\xfen_\xc9\x05\xc0\x9b\xd2\xc2\xa7\xb6.\r\xc0\xa3\x17\x03)t\xe7\x17\xc0\xb1Q\xf8\n\xd8I\x17\xc0\xdemKNDv\x1a\xc0\x99Yso\x04\xef\x18\xc0px\xd0^\xd6\xd1#\xc0\xda\xdd\xca\xd9\xf0\x0b\x07\xc0\xd3|!\xa4\xd4\xc9\x15\xc0]\x8d\xde\x16\xbd\xb5\x18\xc0\x00\xa286z\xa2 \xc0DP 8\xf10\x1b\xc0}>{4\xf2\x80\x19\xc0p-\xbd\x8fOU\x17\xc0iy\xf2\x9b/\xb5\x1a\xc0[<\xb0*\xd1\x0c\x1f\xc0\xfd\xc1\x12\xcb\x14\xeb\x1f\xc0\x03\x06\xc3!_* \xc0\x9a\xb4\xecfY\n \xc0\x1d\xb0\xb8~*\xd2\x17\xc0\\qK_\xc1\xc9\x18\xc0l\x1e\xd7\xb5J}\x19\xc0\xe2\x8d{c\xadK#\xc0E"\x13\xe3\xc0y\x17\xc0\x10\xb2\xd1\xaa\xa9\x05$\xc0e\xa0p6\x96\xaf$\xc0\x94\xc4\xe3<\xf6\xc0\x14\xc0Z\x050-\xa7N%\xc0\xc4D\xc5{\x88\xdc\x17\xc0\xc6\x0b]\xa4-\xd0!\xc0E\x9c\xc6\xdfk\x86!\xc0\xf8nO\xdb\x83\x8f%\xc0o\'6<\xfa\xb9\x16\xc0\xe6\xcc\x91C\xf0\xf0 \xc0\x98l\xc59\x89\x14$\xc0\x17lI[\x9a\xd5\x18\xc0\xb0C\xf3\xff\x91\xa7\x14\xc0\xb3i]\x91\xdf\x83\xca\xbfx\xffA\xf42! \xc0\xfdH\x98\xe7J}!\xc0\xe2\x8a7\xf0X\x07\x15\xc0YXG\x7f\x17c\x19\xc0H\xb6\x11\x88I\x17 \xc0\xe0\xe4\xa6D\x97\x84\x1f\xc0\xc8\x8f\xe8C\x05\xa1 \xc02\x8d\xcc\xba\x1fL\x17\xc0\xc5\xd6\xe8YPk\x16\xc0\xecY\xc7\xac\xd1\xbf"\xc0\x97\xb0\x0eLR\xa8\x1f\xc0\xc5\x1a\xbf\t\x1f\xe1\x18\xc0\x0b\xca\x03\xd7"@\x12\xc0&\x14\xacLK\x8c\x1f\xc0\x93\xdc\xf8\x92P\x82 \xc0\xb2\xe2\xd9,\x9a+\x1a\xc0\xa6C\xb8\xf1E(\x1a\xc0Z\xeaThRW\x0c\xc08>\x19]\xb1\xa1\x17\xc0\x0b\xce[\x02n\x92 \xc0j\x04\xd6\xd7y3%\xc0\x9c\n\xfd\xd9.\xb7!\xc0\xb8\xeaYs\xa6\x11\x15\xc0\xa0\x9a\x8c\xb5%\xb5!\xc00[\x18\x03\xa3D!\xc0mRT\x8a\xad%!\xc0\x18^E\x19\xed\xcd\x18\xc0\xa6g;\xf6&\xa3\x1c\xc0\xfb\xe1\xf5p\xb6{\x1d\xc0\xa3y\x1d\xca}\\\x17\xc0\xbf$\xf7\x0b\xd2\x0f#\xc0\xa8y;\x85N\xa9\xdb?\xb9+\x06`\t\xf8\x16\xc0\xe2\xc2\xf9\xd9\xe6X#\xc0=\xf2\x0e\xf3\x1f\xb1!\xc0\xc5\xcb\xb2\xb5D&!\xc0\xfe\x10\xbe\xb0\xd4\xef\x13\xc0\x90\xab\x18\x80\x8d>\x14\xc0\xec\xe7\xe2\x99Z\x07!\xc0\x9du"{\xa0\x11!\xc0\x8c\x8e\xe9QU\x19\x1e\xc0A$\xb5\xf1k! \xc0W\rY=\x96o\x16\xc0\xb9.\xdf\xdc0\x19\x1d\xc07\xeb\x8b\x97\xae\x99\x19\xc0a|\xd5\\s\xd1$\xc0@\xe4\xb3o\x8f\xe9\x17\xc0\xfb} \xc5\x1a\xd8\x19\xc0\xc8"\x86\xc7\x1b\xfa\x14\xc0W\xb4+\xaa\xd1\\\x1d\xc0/^w\xf2}|\x17\xc0\xf4\x15)\xa7&\x07!\xc0u\xb7\xd7}\xcb\xa2\x1f\xc0&c=\xd6>\x0f\x19\xc0\x92\x8bM\xf6/\xcd\x1a\xc0\xf3B~\xe7d\xef\x1a\xc0\xf4\xac\x0c%\xd2\x17\x1e\xc0\xb6\xeela\x0f\xb9&\xc0@\x10\xb6\xa8\x01\xab!\xc0&\xfe\xfd\xcbc\xdc \xc0a5S[\xa5\x7f#\xc0\x9a\x03\xe6_\x1c! \xc0\xf5\x90b#\xacV\x17\xc0\x1dK\xd4\xb2\x0f\xfd \xc0#\x9f@9\xec~\x1f\xc0\x90\xbd\xc7"\xce\xbf\x16\xc0\xaa\xa9\xb6\x92\xbe\xec\x1f\xc0W\xbb_\xb0\xba\x9c\x18\xc0\x1c\xf3\xa1\xf1{\x9b!\xc0\xab\xe2\xb6\xe3\xc5\x8d%\xc0\xe7\xb5Ui\x07( \xc0*\x9e\xa6\xd0L\xb6\x1a\xc0\x0b\xfa\xdc#\x85\xfd\x06\xc0SP\xba\xb8?-#\xc0A\xcd+\x1c\xb9\x95!\xc0\x06@g\xe3lq\x19\xc0\x8d\xcc.tY\n \xc0\x9d\x07\x08.\xa85%\xc05\xe4\x02Pl\x15\x1a\xc0Br\x03w<k\x00\xc09\x8a\xff\xfe\xa6\x02\x17\xc0\x9cB\xec\xa2\x83\xd7 \xc0\xbe\xa5\x06\x93";!\xc0\xde\x8c^\x8c*\xe9 \xc0\x1eH\xc2\xbbH\xb0%\xc0\x7f\xea\x0e$X\xc7%\xc0_\xc8\xee\xd0\x95\x1a$\xc07=\xe7i\xe9\xa6%\xc0,\xc2}\xf8\x88A\x17\xc0E\xeb\xcen\xd2n\r\xc0\xa8LI|J\x8d%\xc0\x8e\xe9\x9b\x9fp\x15\x15\xc0S\xf2)U/\xe3#\xc0\xc8V\xfc\xbcCR!\xc0E\xd1\xdb\xa0\xfeC\xca\xbfr\xd4&\xc0\n\x99$\xc0\xe8\xef\x15\xc2\n\xbe\x14\xc0\xc6\x94\x876R\x88\x11\xc0\xebB\x82\xdd!\r\x15\xc0\x99a[\x07\x8d\n#\xc0\xea\r\xc1\x9c\x82\x91\t\xc0\xcdl\x91A\xfa7\x1f\xc0\x14\x1a[\xd8\x96\xc4$\xc0V\x1e>\xd7:\x81"\xc0\x9b\xb3\x1d\x9c}K\x16\xc00)%i3\xc6%\xc0}\x8c$\xa5\t\xf1#\xc0\x7f\x8f\xeb\xab\xdeX\x15\xc0&\x8aw\x06O\xad$\xc0\xc6\xf7-\xeeY\xe6 \xc0\x19\xec\xf1\x83\xf5\xc1%\xc0\xf7\x9d\x17\xfe_+\x1b\xc0\x19 \x04\xc8bj$\xc0\x83\xd4z\xaf(\xf3!\xc0\x94\x9b\xee\x18lG\x19\xc0\xf2e\x02(2;\x12\xc0\xa5\xf7\xf7X\xbd\xa2 \xc0\xc1\x86pL\x15\x19#\xc0\xdf\xfd\x13$\xd3\xce\x0c\xc0\xc3\xe8\xfesF\xb9%\xc0\x86?\xc4\xee\x88+\x1b\xc0\xe9\x0fF\xe9=\x12\x1a\xc02\x08X\xa7\xb54#\xc0\xdc\xf0S\x8c\x99\xcc\x10\xc0\x83\xc5\x95\xbf\xbd{#\xc0\xa7\xf5%\x9b\xe1\x85%\xc0\x98\xc0P\x97\x97\xb8\x19\xc0\xba\xa3\xfdr&\xa9 \xc0R?\xdc\xb3\xaa\xf0 \xc0\xa8`hjG\xd2\x06\xc0J\xa9\xefqww\x17\xc0\x0c\xf3O >7#\xc05\x19\x0f\x1bO\xbd!\xc0\x87\xc8\xd2\xd2\xfa\xbd \xc0\xad\xe7\x05\x96\xe4\xe7\x1f\xc0\x8b\x82\xc9h=\x91\x14\xc0J\x84\x1e\x8d\x9c\xe6\x19\xc0\x1cvqd\x84\xcf\x12\xc0\x97.\x82Fe\x0b\x1a\xc0\x1f\x142\xc91\x14\x04\xc0\x1dj\x92\x13\x18\xc4\x18\xc0\xc3\xf0\n\xcd\x85O#\xc0D\x08\xd8\xd3\x9ew\x1f\xc0A\x83\xd8\xecpc\x14\xc0p\xab\xe4\x10\x8d\x82%\xc0\x14\xb8\'\xf7\xd4\xc1\x1f\xc0\xedL\x81\xb9\xeb>\x12\xc01\xce\xdf\xa8X\x13#\xc0\xfb(I\xbcO\xe5 \xc0G\x9e\xdd\x96\xe3l!\xc0\x8cw\xda\xd6\xcde\x1f\xc0\xf3\x96\xd4\xb3\xe4\xce\x18\xc0\x8a\x89l\xd1\xfbL\x17\xc0\x9e\x9e\xbb:\xa7e!\xc0j\xf7\x90\xaa\xcaD\x19\xc0C\x1eZ`\x06\xf0\x1a\xc0[/4\x96\x8a\xea\x16\xc0\x18\x1c/\x94\x1d\xf9\x17\xc0\xd6\x96>\xaav-\x16\xc0&\xf8\xa4\xde\xdf\x07 \xc0\xb2\xc6\x91\x8b\x16\xcf\x13\xc08\r\xab\x03\x999\x1a\xc0\xf3\xe6i|\xb4)\r\xc0q@Uv\xe7-\r\xc0\xd2\xbb\xd1J\xa5\xb3!\xc0\xe8\xf0\x93\xf8\x9c5\x16\xc0\xe2\x9a\x8aE&\xd1\x14\xc0\xed\xec\x8c\x98\x04\x9b\x19\xc0;1\xba\x87\xb4\xd9\x16\xc0\xd1\rsh\xcd\xac\x1b\xc0t\x97\x08\xeb.\xe7\x17\xc0\x14X\xd1\xbc\xc5\x07\x18\xc0\xb0%\xe5jr\xf9\x1d\xc0@\xcb\x89\x92\x9f\xb0 \xc0\xa5s\xad\x07O&$\xc0 \xa9?\x9db\x87\x1b\xc0EP\'\x99\xddR\x1a\xc0\xe0\xbc\x0b\x8f\xbf\x10\x11\xc0a7Dz\x9e\xad$\xc0\x82\xeb^u\x8f4\x06\xc0\xf4\xf4\x0bM=\xaa\x14\xc0]n\xf8v\xbc)\x1d\xc0\xfd\xdb\xe3\xe5\xbc\xf1\x14\xc0c\xb7\'*\xee7\x1b\xc0f\xb0/\x0b\xaf\xf2\x12\xc0J4\xe8\xdaRg\x13\xc0\x15\x0e\xc2e \xce#\xc0\x95 \xb6{\x9c\xc4\x19\xc0\xaf\x02\xcf\xd7\xb0\x1a!\xc0\x0f\x14\xd4\xe0\xbe\x05\x11\xc0*\xfb\xd3$\xeat\x1e\xc0\xc9\x03L=\xd7\xdb!\xc0\x9a9\x90\n%f\x14\xc0\x1c\x00\xbb\x11\xe3\xb0\x1f\xc0\xc4\xf2ebc\x1c#\xc0\xa7\x98\xe2\x10\xb4I\x13\xc0\x9d\x97\x05\xb9\xacc\x17\xc0\xda\xec\xe9\x0cZ\xff\x14\xc0UF\'\x83!}"\xc0\xfe\xf1\x7f\xc6UK#\xc0$\xa9oh#\xdb \xc0\xad^\xd6\xe5_\xda"\xc0\x90\x8e\xa4\xe4\x8e\xfe\x18\xc0\xb2\x90\x15]6\xf5!\xc0\r\xda\xb9V\xad\x86 \xc0\x13:\xcf\xd3\xe9h\x14\xc0\xb0\xbc\xbe\xce\xdez\xf0\xbf\x16c\xcfco_\x19\xc0.\xd5\x04<\x87\xfa\x10\xc0\xc4\tVwG\xd4 \xc0\x0cT\xfa\xef\xfc\x88\x16\xc0A\x1f\xaf`\xed\x9b\x0c\xc0\x82b$j\xca\r\x10\xc0\x8c\x81\xba\x8e{]\x14\xc0\xfe\x03\x96}\x84\x07\x17\xc0\r\x18z\n\x8e\xeb\x17\xc06#\xf8\xb8\xceH\x14\xc0\xb2\x83:QK\n\x15\xc0\xdfs";\x80\x99#\xc0\x15\xc2\xd1\xd7z3\x19\xc0@\xd9\xec\xd5\xc5/\x1b\xc0\xed\x89E\x13\x8d\x9a$\xc0\xb5\x1b\x18T\x04n"\xc0=\xab6\xe3\x9f\x9a$\xc0V\xfdQu\xecq\x18\xc04\xb2\xd5\nt\xa9%\xc0\x9b\x9bf{\xfa\xce\x13\xc0\xbc\xd5\xb19\x08\xc4 \xc0\xb2()\xd8\xf8\xb8%\xc0%BK\xad\x1a\xd2$\xc0\x83\xa24}F\x98!\xc0TE\xb0-\x07\x95\x19\xc0\xdf\xe9\xa5\xca\xaf\x06\x15\xc0\xe5\xbb`\xa8*\xe9 \xc0>!\xa8\r\x8a\xf1\x1a\xc0\xa9%\x8f\x18~\xc2\x14\xc0\x0e\x18]Go\x85!\xc0\x1e )\xa6l\x95!\xc0\xc6:;\xb1\x120\x19\xc0S\xc2\xeb\x957\xd0\t\xc0\xb3\xa3\x8a7\xa9o!\xc0\xf9\x00\xb5\xba0\xb4$\xc0_e=\xad{\xbd\x08\xc0\x02\x9b\x0e\xc5\xb5f\x18\xc0\x03\x1c\xb9\xe8\xb0\xd8#\xc0\x98\xeerrw5\x12\xc0XW3\xb3i\xaf$\xc0\xd4\x1f\x93\x06m\xab!\xc0\xbb\xd9\x9e\x8d\x1d\xd1\x16\xc0\xd8\xca\x14\xa1\x7f\x10\x1e\xc0e\x1dk\xcb\x99\xb1$\xc0\xeb\x9eE\xaf\x99W$\xc0\xdb\x07\xdc\x93\xfb/\x1d\xc0\xf4.\x9c\x0f\xffP\x18\xc0C\x08\x07\xc01\x00 \xc0\xaf:\xf3\x94&\xab \xc0\x0b\xfc\xb9\xfa\x14\x0c\x15\xc0\x9cb\xc5\x06\\#\x19\xc0\x88!\xb58O\x8b\x16\xc0]4\xf0\xda\x94\xae!\xc0p\xe5\xa5L\xbc\x86"\xc0\xcb\xe4(w\x0f\xe0\x19\xc0\x0cx\x12\x91\xd4\xfc \xc051\xe3\xb0H\x95!\xc0\xdb\x83\xb9\xd0\xe5[\x17\xc0\xe3Z\xc8k\xa3W\x15\xc0\xd4\x07\x88\x19O\xc7"\xc0\xe9Y\x84\xd6T\xa6\x19\xc0u$\xfb\xd3#)\x1f\xc0#T?*\xcf8\x19\xc0}\x83\xff\xa6MB\x19\xc08w\xec\xa3@\xb1!\xc0P\xbb\x8d\xe9\xde\xdb\x16\xc0$\x188n\x91 \x15\xc0\xc5#{\xa7\xf6u\x16\xc0\xe9T\xd0\x94\x0f\xb6\x19\xc0M\xc3@\x06\x18\x19\x15\xc0\xa4#\xc4(\xb7#!\xc0\xb6\xcb\xa8\rv4\x18\xc02\xd9\xe2R26 \xc0\xf8\x1f}d %!\xc0!i,\xadX\x1b$\xc0\x97\xda:\xfc\xf4@\x19\xc0K\xebj\xbcn\xb4%\xc0\xf9\xfd\xb0\x95\x9d\xf3\x14\xc0\x00\xbf`\xf0\xa9M\x16\xc0/x\xa6\x03;\x0c\x07\xc0z+\xa8xP^\x18\xc0\x8d\xb9V\xa9\x1c\x9e\x16\xc0\xa5\tz\xf3\x18\x9d#\xc0X\xabi\xff?s"\xc0!\x84z\xa0\\\x03\xca\xbf)J\xfc\xafhN\x11\xc0\xd3\xeb/\x17\xce\xb5"\xc0\xb5gp\x8f\x87\xc8\r\xc0U\xa1x\xf5\x86\x06\x05\xc0\xdfC\xf0\xe6\xcad\x12\xc0\x15Bb,\xa5X!\xc0+\xa4\x08\x118\xbc \xc0\xc7\x0c\x90J\x94\xaa\x12\xc04\xd0\xa6\x97\xf3\xdd\x14\xc0\x8b<\x8c\x986\xd1\x18\xc0\x1c:\x86"\x03\t\x16\xc0\x03]\xb6\xaf\xa8\xf2\x18\xc0\xed\xf7\xbb\xcfZ8!\xc0g:\x9a6\xf5\xd2"\xc0\xf8\xf1=\xb0\x83o%\xc09k>\xe0\xed\x08 \xc0w\xcd\xfc\x1c\x0b\x0b\x1d\xc0]\xa94\xb9\xf8\xa7$\xc0\x18\x9a\x83l\xd0\x8c!\xc0d\x9dX\xd3\xc6\xfd\x1a\xc0@\x81\xa2\x073Q$\xc0v~r\x87A"\x1d\xc0\xb8eO\xfa\xb5S\x10\xc0N\xdaZi\xfa\xe7\x12\xc0\xa3>iC~=\x1e\xc0\xf4\xcc\x18H\xbc|\x12\xc0|\xf2~\xe84\xbe"\xc0o\x91i&xG\x0b\xc0\x8e\x95\x83^\x8a8\x12\xc0\xb8\xd4\xf0\xc6K\xdf"\xc0\xd0\x10\x1di\x8e\x84\x17\xc0\xf9\xf8\xa2\x7f(\\\x19\xc0?\xb45\x0b\xc7\xe4 \xc0\x91|\xd1Jzc!\xc0\x1d!W\xbd\n\x86\x17\xc0\xff\x04\x92GD\x8d!\xc0\xf5\x92\x18\xa2\x1eB\x17\xc0\xbf`\xbc)a{#\xc0\x11\xab6\x82\xaaP#\xc0\xa6x\xd7]nW#\xc0\xdd\x17\x80\tnQ \xc0"<dP\x9f\xa5\x14\xc0\xd3LE\xbeej \xc0\x15\\\x0e\xa3\xfb\x9f\x1a\xc0+\x1e\x07J\x9e\xdd\x11\xc0~\x97+\x9e\x9fy\r\xc0\x86\xbe\x8e\xda@\xdc!\xc0K\xf4\x85)\x8eq\x13\xc0[\x8f\xa1!F\x03 \xc0\x83J\tR\xe3$%\xc0\x1d\x0c<\x92Kx\x07\xc0\xb0\x9b\x9b\x94{\xbb!\xc0z\x14\xe2\x0fQ\xc0\xeb\xbf\xaa\xf1N\xa1bv\x17\xc0\xda\xe9c#\xd0~\x14\xc0\xd4U\xd5`\xd6\x17 \xc0@\xf2\xf6\xdc)\xb9\x16\xc0\x91\xca\x12\xc3\xddR\x1a\xc0\xd2\xa7\xc7\xd9pu\x19\xc0\xc9W\x95\xea\xdfG$\xc0+`\xe4qH\x98"\xc0\x81\xb1f\r\r\x83\x16\xc0/\xa8\x03J\xfe#\x17\xc0Z\xc2p5\x1eY\x1f\xc0\xfb\xb0Voo\x80\x19\xc0\xe4\xf46`\xc8\x97\x14\xc0\x990H\xbb0]\x18\xc0\x87\x86&"?\xa0\x1a\xc0\x86\x9a7\xa8c\xbe \xc0\x13V\x9e0(""\xc0Ubr\xb7q\xba \xc0\xf3\x18\xe4l\xaa~"\xc0Ck\x95z\x91\xbf"\xc0A\xecz\xeek\x99\x14\xc0H\x9e\x1c\x1c\xf8\x00$\xc0;\xbe$S\x01I#\xc0\x82a\xd3\x13{\r\n\xc0o\x81\xd0n\xebJ!\xc0\x96a\x95\xfe\xfc\x96\x1f\xc0@\xfb\xa3B2U"\xc0\xa4\x83\xb3O\xe7!\x10\xc0\xd6\xe0\xaf\xa8\xc2\xe2\x10\xc0\xad\x80\xcc\xdd?\xd8\x14\xc0\xd9\xd0rB$\x01\x10\xc0\x06~\xe8Xx\xb3$\xc0G*\xd6\x02\x83\xa1\x14\xc0H\xde[|\x11\xdd$\xc0\x81\xbb\x03z\xf7m\x12\xc0<\xe0\xb6\x17\xcay!\xc0Y&1\x9a\xf7\xdb\x14\xc0pD"\x17\xdf-"\xc0\xe9\x93\x9a\x8e\xe5\xb9\x08\xc0\'\xb9\xb82\xabA\x1d\xc0\xa9\xa6[)\xb8\x12\x15\xc0Ro\x8f\xed\xb8\xb2#\xc0\x1bp%\xd3\xd5\xcb\x18\xc0\xfe}1$"\xe0"\xc0\xe7Z\x11\xb0\xf6\xf5\x14\xc0\xdd|\x88\xd6\xe6\x1a\x06\xc0[;[\xce\x0cK"\xc0\xfa\xf8\x9b\xc4\x9a\xde#\xc0\xd6\xf0&\x18[D&\xc0^M?MfD&\xc0aD\x910\x96\xb8!\xc0w\x8f \xe8\xf28&\xc0\x7f\x9c|B~\r\x15\xc0\xae\x1cX\xd68\xfe\x0b\xc0\xd2\x1a\xeb\x14h}\x1a\xc0\x8dh!\x87\xea\x9b$\xc0\x7f\xfa\xd4\xaeI"!\xc0\xc9Y\t\xb2\x06f\x19\xc0\xbc\xf1>\x95\xe5\x03\x0c\xc0E\xe8\xb9A\xddO\x06\xc0F\xef\x8co\xa5<\x17\xc0Im\x14\x17QF\x17\xc0\x9e\x9e\xbd\x81\xc0\x80\x19\xc0k\x84<\x9ag\xba!\xc0*\x14\xcf\xf3tj\x0c\xc0\xf7\xde\x8d3\x9d\xad!\xc02\x19\x18\x93u;\x19\xc0\x9e\x08\x9f\x8bUs&\xc0\xfb\\i\x1c\xf9\xd5!\xc0\x10\x97\x9b\x97f\x97!\xc0\xc0\xb3\x8b\xb3%\x9a \xc0\xd9\xeb\xae\xbc\xdbY$\xc0$"_\xfd\xd2\xdc \xc0\xa2\x16y\xce\xd4o\x17\xc08\xdb#AWO\x15\xc0\xc0*\x99\xe8\xc4\x93\x01\xc0\x02\x01\xe4C2\xe6 \xc0\xf5D\x9b\xc7\x86X%\xc0\xf7\x8b!\xc7_Q\x11\xc0\xb0\xa5\xfd\x89\xe8R\x15\xc0\xff\xf8\xda\xec\x12?\x17\xc0\x87\xd7\x1bgW\xd9#\xc0\xc7U\x8a\x04H\xd8!\xc0\x93`\x07\xa7V\x80"\xc0\xb2-v\x1b;\xeb\x16\xc0\x9f+\xd9a\x88\xec"\xc0A\x9f\xff\xa3v\xd2"\xc0\x9d\x97\xad\xf45\xe2 \xc0\x7f%_;\x92\xa4\x16\xc05fD\x9a\x9d\xc2 \xc0\x0ea\xe1\x89)\xb2\x18\xc0R\xf3\x90#\xdb}\x19\xc0Q\x05\xdd\xfb=\x15"\xc0\xa7\x1d\x1d\x92\xe0\r"\xc0\xc0gt\xb9L\xd0"\xc0\'D\x02]\x04Q"\xc0\xf0b\x018F\xd8 \xc0\xe3\x97s\xe3U\xfe \xc0\xe0Vm\x85\x89\xb7!\xc0\xfeJ&GGF"\xc0/\xd4\xd4\x92\xf8\xf9 \xc0\x9f\xbeC\xf66o!\xc0\xca\xd4w$\n\xb4!\xc0\xcf>\x15+\xcf\xed\x1f\xc0\xa1a\xfb\xb9\xbb\xba!\xc0\xc3\x8e\x1a\xdbb\xf8 \xc0y\xe5\xcf\x86L@\x1f\xc0\x9a \x89\xc0Yh"\xc0\x1d\xad\xc9\x8c\xf1$!\xc0(\x0c\xd2~ \xa1 \xc0L\xdc\xd1\xd25\x8d\x1f\xc0\xbaH&*\xb2\xeb\x1a\xc0\xa6\x1ep5t\xf6\x19\xc0,A\x10F\xe1\xba\x03\xc0\x96\r\xe9\xad\xf9n \xc0\x86O\xab\xb1\xcf\x8f\x19\xc0\x1b\xed\xc4\\\xbc\x83\x1c\xc0d\xc3\xb2\x8b\x95\x88\x19\xc0\xa0\xc9\r\xab+\xc4$\xc0oz\xddnB0\x1b\xc0\x1c\xbf\xec\xf0\xa1\x11\x1a\xc0\'\x1a`\xab\x0cX\x19\xc0\xcb\x8bB\xf2\xf6\xfb!\xc0g\xac\xa4\x10\xc8\xd4\x15\xc0\xbdQ:1\x93B \xc0k1\x06\xbe/\xbf\x16\xc0\xa4\x17\xc5\x98\xa9\xb5\x19\xc0\xe0,\xe6\xe1\x1b\x10\x19\xc0\xa4\xc2\x0b\xe6(*\x19\xc0\xb1\xddT:uA\x1a\xc0\xb5\x06^\xb8\x95\x1c!\xc0\xfd\x11[\x18\x86Y\x17\xc0\xb1\x8aH\x8e\xfe\xfc\x1f\xc0\x92\x81\xa8q:d\x18\xc0\x00N\xafC\xd8\xab\x06\xc0\xba\xe2\xd0\x80\xd9\x14\x15\xc0\xb1\x9e\x13g\xa1\x1d\x15\xc0a\x824\x83$\xce\x18\xc0:5\x92\x00\x1b\xba \xc0\x81+\xcf\x83\xbfW"\xc0\x171Sg\x93\xf5\x15\xc0\x1f\x1e\xe0\xd4\x88\xbd \xc0\xf1j\xf7\xa9\x90b!\xc0SQ6s\xd2\xa2!\xc0\x1c\x8c\xf00\x08/\x1e\xc0\xeb\xbd\xea\xe7!\xe9\x16\xc0\xdb\xfa\xdf\n\xc8f\x18\xc0\xc5\xebN&\xc3\x89\x1b\xc0\xd0I\xdcg\xb3T\x15\xc0x\x80\x05\x19~>\x19\xc0\xb0\xc3\x0e\xf5g\x9e\x1a\xc0e\x94fb.\xae \xc0\x85]I\xd0\xd4\xa2 \xc0\xa4\xc6\x188\xebS\x16\xc0\x91\x81r\x02\x0e#\x17\xc0\xb2\x9dz\xc46\x1a\x17\xc0\xb0\xc2\xf9\xc0\x15\xd6%\xc0\x0c-\xd9\x0e\x1f\xbb\x13\xc0k:\x04\x85\x15)\x13\xc0\xd1\x83\xf1\xe7\x9f\xe9\x18\xc0Hn\x08aY\x96\x18\xc0>\r\x0c\x9c4\xca\x17\xc0'
p16
tp17
bg3
(g4
(I0
tp18
g6
tp19
Rp20
(I1
(I943
tp21
g13
I00
S'\x0e\xba\x9aQ\xfe\xd5S@\x10\xf9\x80\x95%\x08T@\r\xbah9\t\xf8S@\x0b#\xca\x1d\x8d\xb9S@2\xa6\x88z\xef\xd0S@\x10\xf8G1\xfa\xf7S@\xdb\xa3\xb4\xa6j\xf3S@\xe6\x96\xc9(\xd9\xe3S@M\xed\x15\x0b\x8b\xddS@]\xdc\noI\xceS@\xdc\x00\xd2\x92\xef\xe3S@\xb5\xb9\xa1$\'\xc5S@\x85u`\xb4+\xaeS@\xbe\t\xc1\x0c\xc6\xebS@\x1c\xdd\xe2\xcfi\xbbS@\x91\xf6\x9a\xc8K\xc5S@*\xfd\x99`\x80\xafS@\x8c[\xc9\x9b\xc9\xf7S@\xdb\x7fZ\x00\x14\xebS@\x87KV\xbe\xae\x0bT@\x04\xea\xdd\x15\xeb\xd4S@a\'\x0c\x8c\xd5\xf6S@\xcbjP\xef\xaa\xc5S@A|_p\n\xe3S@\x85\x17S\xb4\xc3\xabS@\x05\x17\x1d\x8bm\xbcS@O\xf1.\x9d\xa7\xc6S@\xf1Lz*g\xd9S@\xb4\x08\xd6\x800\xd4S@\x1b\x07i\tI\xf6S@\xe2C)\x1cb\x1eT@\xc3:\xa7\'\xb9\xc4S@Kq\xe1\xc1\xf9\xecS@\xc8\x00\xdfxr\x93S@\xd3P\x7f\x97\x99\xc3S@.\xaa\x8b\xf1\xc5\xc6S@&8Zvg\xb7S@\xdc\xd46\xbb&kS@=\x88\x9bbb\xc3S@o"\x94\xa7P\xabS@\x10]\x18\xd19\xf8S@\xcdi0\xa2d\xd5S@\x99\xb4=\xedZ\xcfS@\xea\xf1\x80R\xaf\xa4S@\xa7=`\x886\xb5S@H\x0e\xc0\x9f\xd1\x0cT@\xba\xadv\xfe\x9d\xf8S@\xfdU\x9c\xe2\x88\tT@\x96u\x13\xd9\xbd\nT@\x95\x99\xb3\x92\'\xb4S@y\xbd\x0f\xee\x03\nT@o\xdc\x17\x80I\xf3S@\x7f\x02\xc9#a\xc3S@\xab\xaa+\x823\xf5S@\x91x\n\xf1E\xefS@H\xb7\xf6\x97\xa3\xf4S@\xfa@O\x87\xc9\xc1S@lz\xff\xd7\x13\xf0S@\xbd\x13\xbd\xd9\xde\xe1S@\'\x8d\x12\xe8\xe5\xc2S@\xa5\x08\xd81\xc8\xc8S@\xb6\x95\r~\xe6\xa6S@ 8\\\xfb\xb0\xedS@\xf8L\xcc\x8f\x04\nT@\xdf^5\xd6@\x04T@\xf3\x9e\x1aq\xed\x0cT@<\xc3\xe0V\x0b\xd9S@\x00cH\xf3\x7f\xceS@\xcd\x99:I<\xe7S@\x85\xa4xU(\xb4S@\xf2u\x9eq\x8f\xbdS@p\xbd\xb6\xadw\xa5S@(\x1a$\xfdi\xa5S@i\x8aE\x87O\xdaS@\x8bt1\xae\xd8\xcfS@\xc7\x9c@w~\x18T@\xc4[\xc4\xb2\xd4\xf3S@\xaf.\xbc\x95_\xebS@T\xe1\xba\x84\xa2\xc1S@\xf4K\x98^\x96\x1bT@\xd6\xb0h|\x83\x15T@\x1f\xae\xe7\xf88\xf6S@\x86fT5\xd8\x08T@\x7f\x93e\xb9\xa2\xe3S@\x0f/f\xfe\x16\x0bT@\x86\xaa<uI\xe8S@\xa8ye\x08\xe5\xc7S@,\xeaK\xec\x82jS@\x8f\x94\xba^\xd1\xeaS@w\xdc\xeb\xd7\xb6\xe7S@\t\x9f\x92\x84\xd8\xf6S@~\xc8\xf0\xfb\xa0\x18T@\'o\xd7\xa6\xf2\xe0S@9\x08\'6\xe4\x9eS@\xeb~#.\xf5\nT@\x9c\x8d\xc1!\xba\xc4S@\xd2\x97\xf1\x1d\xc2\xd5S@iS:\xdd\x82\xabS@\x86\x9f TJ\xbdS@B\tY\xb8\x1d\xc4S@!<\x0c\xbe\xd2\xe6S@\x94\xdb\xf5\x04\xf8\xabS@H\xe8$F\x1ckS@B6g\x8f\xda\xe3S@<\xac\xdb\xeb\xf4\xe4S@g\xa2x\xce\xa9\xb3S@\x8d\xe1\x1c5M\xe2S@\xb9\x93\xe4\x01\xe3\xe4S@\xfd\xb0\x17Z\xef\xd4S@\xb3\xfc\xe0\'\r\x07T@\xf1^\x1a\xf6\x0f\xddS@\xefa#C\xf6\xf0S@F\x9d1N\xdc\xc3S@\xd0\xc5/\xe4\x04\xd7S@\xf3$"\x9dc\xccS@\x8f\x89\xa2\x8c$\xf3S@j\x9e\x1e\xea\x8d\xa8S@\x15\xb8\xee9\x89kS@X\xb5\x95\x8e\xf6\xd0S@\xe0MI4@\xf5S@\xebR\xcc\xcb\x07\xc4S@\xb5a\xd9\xce8rS@\xf9aF\x8d\xd8\xa2S@P\x8dr8h\rT@\x9ei-RI\xa2S@\xc7\x0e\xcd\xda\xa7\xadS@\xeb\x15fS\x9a\xf1S@\x88\x96\xb7,a\x04T@{\xa2k\xd6\x0c\x0eT@\xe3*\xf1\xdc\x94\xebS@l\xc3\xf8q"\xa0S@\xae\xb3,\xba\x1d\xa5S@-\xc7\x9a\xc8\xb9\xd0S@q1\xd9\xcb\xd7\x0cT@%K\xc8\xef\x87\x13T@;\xeet1y\xe8S@f\x13\x85|;\x0cT@EB\x16\xa1O\xefS@\xbd\x9a\xeb[\x9b\xacS@\xe3\x0b}%\x98\x16T@\xca\xe9\x05tO\xf8S@o\x11o\xd7\xbd\xd5S@#\r\xa1}K\xceS@\xb8W\xff\x87\xad\xd6S@\xf6ZWi\xb5\x14T@\xb8Zl6\x95\xd5S@I\x1e\xdb\xa5[\xfbS@\xa8\x1cGy\xbd\xdfS@\xe7\xe0\x1f+\xe3\xb1S@\x0e\xbbA"F\xc4S@\xaa\xaeJ.r\xd4S@\xfc~\x1d;\xbe\xbeS@\xbd\xb5\xe7\xd7\x88\xb6S@\xfdgn\xe3\xb2\xb1S@\xafT\x9a\xd6\x9d\xdeS@\x8b\xa8\xe1\x94\xc3\xe0S@\xf7\xd5\x82\x82\x98\xa7S@\'\x7f\x0bbN\xe0S@\xdbm[\xc3E\x92S@]c\x88i\xf2\xdbS@v \xf0\xba\x17\xf6S@\xcfZ\xd8\x0f\x87\x0fT@dG-\xf7z\xc7S@\x91!\xdfT.\x1cT@\xfe@\xde>I\xabS@)\xe7=\xaf\x99\x9bS@?\xd9\xb6\x9f3\xc4S@\xe4|\x83}\xb6\xf5S@\x00_\xf9\xf7$\xd7S@\xb3}L\x17\xbd\nT@*\xbb(\x11\x83\xefS@\x13\xef\xe2\'\xb1\xb1S@\xaez\xc8*<\xf6S@\xb0\xe4ct\x90\xd1S@\xc7\x15QA\xbc\xc4S@w\x11\x8d\xcc\xa1\xa5S@\xcazv\x0c\xe5\xf4S@\xf2\xe8|\x002\xf5S@i\xfe^\x11\xef\xb2S@p\xbb\x12Y\xea\xadS@@\xb1\x87el\x0bT@\xc7\xd5\'\x16\x1d\xb3S@&\xc4\xe3\x7fg\xeeS@\xfd\x88S\xef\xda\x08T@\xdd\xee\x15@&\xfcS@\x8e\xfcu\x7f\xc8\xd0S@\xb2u!g\xbe\xadS@\xfec\xa9D{\x93S@0\xdb\xfd\xe3"\xfeS@\xb5Hu\xea\xa7\x8eS@W\xff\xb4\xe0\x04\xd1S@\xe1\xa2;\'\xe5\xd9S@\x1b|17m\xbcS@H\x87\x11\x01\xef\xbfS@Tj\x06\xff\xce\xceS@\x97\x87\xb4\xbe\x00\x08T@\xebJ<\xeb\xa3\xf4S@A\xd5Pb_\xcfS@\xf6Z4\x0f\x9f\xebS@w\x9dp{\n\xbbS@\xb1\xdf-\xc1b\xc1S@\xb6\xfe\xe0R_\xc4S@\xea\x1em\xd3\xb2\xcdS@g\xb5\xffb\x1e\xecS@\xd3HDWo\xcdS@\xe4B2\xb9\x0c\x15T@\xa8\x8b\x1fst\xc1S@\xa1\x164\xafg\xbbS@%\x13~kf\xfdS@\x19\x0f\x06\xd3\x9a\xf6S@\xcdLp\x08\x15\x0eT@\xff`\x9b\x06\xe3\xa6S@-k[F\x82\xccS@\xe8\x82\x9c\x14\x0b\x99S@\x14\xa4\xe9\xf9\xe6\xf4S@.\x8e\xdb\x93\xb6\xf3S@,\x04\x1b \xe3\xc2S@\xbey\x85\\R\x94S@\xca\xc6x\xff]\xddS@y\x1b\xd9\xa3\xa5\xa4S@\xffe\x15\xa4\xfa\xecS@Y\t\xc30N\xdfS@\x92\xfaL\xadh\xc4S@K\x9c\xaf\x98\x96\xbbS@C\x84j^\x99\xf0S@\xcat8\xa4\xda\nT@E\xf5\xc72P\xc1S@\xf9\x046j\x06\x93S@F0>\xebC\x17T@!a\xdc\xff\xbc\nT@\x061\xf9\xcd\x18\xd1S@\xd4\xc5\xd7J\xc5\nT@\xa1 a\xf7\x9f\xebS@\xee\xf0\x15*\xfd\xecS@k\x01/\x11\xf7\xfeS@/vG8\xf7\x93S@\xeeR\'\x06\xf7\xe3S@\xd1\x98\x12\xb7F\xe1S@\x07\xa1E\xfb\x8e\xc3S@,c[?Y\xacS@\xb5a\xd9\xce8rS@8\xa8\x8a\xde \x0fT@\xf88?\xe8\xcb\xcdS@\xcf\x80\x8a\xad\x0c\xecS@h\x0e\xab\n\xa2\xc4S@\xec\x8f t\xd4\xe3S@\x1b\xdc\xccA^\xb2S@\x1e\xa4\xac\xb4\x87\xe4S@\xdf}G\x16\xf0\xb2S@\xc7\xfe\xcf\x0e\xb2\xebS@\xa0\x9e\x98G\x96\xd2S@\xe9B\xe35Y\x12T@yo\x1a\xb4\x16\xc4S@\xe8\xe2\x92\xe2\xeb\xc7S@|\x1bw\xd6\xbd\xd4S@\xb8 \xce\xf2\xec\xd4S@\x03\x94\x92\x04N\xf2S@\xc0\x17\x0c[\xb2\xe7S@o\xcc4\x1f|\xc2S@\x9a\xfby\xc5\xd3\x14T@\xae\x92`E\n\xd0S@\xbdF\xfc\xccL\xfeS@d*\xb2\x13\xf3\xdeS@,\x01\xb4\xf2f\xd6S@\xc5\x92\xfd\xe1.\x07T@\x06\xd8\x86\xbf9\xd9S@\xffS\x96\xb6\x8e\xb6S@2\xbd\x17\x1a7\x1cT@*\xa3\xfc]f\xd5S@\xbd\xe7\x85\xed\x84\xf6S@\xe6W\xf0\x13\\\x8fS@N\xaa\xa1\x96\x91\x08T@-\x90\xcd\x97\x15\xf4S@\xb61M\xf8$\xf4S@\xd9\xa2\xc3\xfc\xac\xdaS@\xea\xdc\xf5yz\xfeS@\xf9\xfa\xe2\xf8\x1c\xf3S@x\xa9\xbc\xff\x8c\xbdS@\xab\xf5\xdf\xdf\xf5\xe9S@\xa6\x8a\x13[m~S@R\x03\xe9B?\xf1S@\xb9O\xf4\xd1A\x13T@\xeax\xd9p\xc8\xc2S@.\x9c\x98\xec\x9b\x90S@\x1c\xb0o\x88&\rT@u\xf4(\x03\xea\xc6S@\x91\x86\xdc\x91q\xb4S@\xee\xfd\xd7\xb9\xcf\xd0S@d\x11\xde\xe3<\xdeS@\xd5\x93\xbd\x12\x10\x9fS@\t\x11\x0c\x83\xca\xd6S@\xb0\xb0#=\x11\x1cT@\'\xfc\x05\x1a\xef\xd9S@\xa6\xf8y\x16\xbc\x14T@\x08\x9aA\x07Y\xc9S@\xfd\xf488\xd5\x06T@\xae\x87\x18,\x03\xb4S@\xc0\x9c+"#\xbbS@\x9b\xeb\xfd\xf1#\xb7S@\xf1Yc\xe42\x19T@\x84\xff\xb8\xf6\xbc\xb6S@-\x1eS\xb3\xf4\xdcS@]\x81}6\xf1\xb1S@t\x15^\x93h\x05T@RJi+\x93\xddS@\xa6\xb3\xc1\xa6\xd8\xf2S@W\x81\x92\xb1G\x11T@GP\xce\xd6\xdb\xc7S@\xc6\r\xea\xd9\xfb\xc2S@\x19(\xe9\xd0\xea\xe6S@\xa08\xfa~\xb6\x05T@IM;\x00\xf5\xdcS@P\xa3$\xbd{\xd5S@\xf9\xbb7\x8eN\xd5S@)Q5\x9d\xdc\xdaS@?\x8b\x86\x16\xbe\xbcS@\x80[\xc1\xa9F\xd0S@\xa4!\x8f-\x8fkS@,%\xd0\x94\xd0\xbbS@\x8d\xc1M\xe6\xf5\xfeS@\xda\x95\xc2\x1c\xd4\x12T@\xdf\x95V\x99\xf1\xd0S@\x93\xa4\xc8\xad\x1b\xb4S@\xdbl\x92\xe8 \xddS@\xa9\xed\xef]\x17\xf2S@\xb2\xd9-I\x81\xb6S@\xd7\xebMH\x02\xe4S@\xb4=\re|\xefS@\x1a|N\x15\xaa\xe4S@\xd7\x81z\xc5u\xc7S@(\x8dT\xef\xe2\x17T@\xbcP1\xcc\x19\x00T@\x19:\xda\xa0\xce\xb9S@\xb3w\x19\x9c\x0e\xd7S@0J\\\xfa\xdejS@\x14{\xe9\xb6\x1dkS@\x8c\x90\xbbU\xd8\xceS@v\x06\x15\x19p\x05T@Z\xd4\x99oF\xb0S@C\n"*\x08\xb3S@B\x07\xf3\x9c\x9f\xe3S@Y\n|8\x19\xb4S@\xd7\x0f\xc6i\xc0\xd4S@s\x06\x16F\xd5\xcfS@\xe8\x89\xcc\x87\xf8\x01T@\x05p\xa2g\xb0\xadS@\xc9EZ\xfc\xed\nT@ \xc7\xc6H\x9f\xc0S@\xbd\x86\x16g\x8d\xc3S@\xd9H\x0e\x03\xbc\xa5S@\x81\x92\x8f\xbb\x83\xc2S@\xd5\x9f8\xe4v\xe6S@9\xc1S\xd7\xdf\xe0S@\xc3\x94\xd2\x8b\xc6\xffS@\x1a\\\x02\xff\xf3\xfeS@\x93\xd3\x7f\x1c\xb2\xe3S@\xb1\xad<\x1c\xe8\x08T@\x9apy\x1dJ\xf6S@\xc2@%\xe9K\xf1S@\xe2F\xca\xf9\x8e\xa7S@\x071\xf6l\xec\xf6S@\xac\xe4,\xf1\xac\xf6S@\xa8\x9f\r\xba\xde\xdeS@\xaa\x81\xc0\xfe]\xc2S@M\xc3\xa6\x8b\x1d\x92S@\xaf?\xe0D\xca\x08T@\x16cU\xf0\xb4\xf3S@i\x85\xf3\xe7\xe3\xf4S@\x9a\xc9\xc8\xb6\xe7\xf6S@\x15D\xc0EN\xd8S@v\xab;f\x8b\xd1S@\xfaE\xb6\xff!\rT@a\x1b\x97\x13\xb1sS@\x90e\xab\xcb\xf7\xe4S@\x0cz1i&\xcbS@M\x8a\xe5\x16B\xaeS@3\xe2\xb8Q\xbd\xf2S@,\x0b(\xe5n\xc4S@\x93\x13\xcdHL\xc3S@\xc0\x0co\x16\xcb\xc7S@\x92$\xfe\x15\x16\xbbS@\x9br/\xa2\xfd\xecS@\x7fI\x1b\xe6\x16\x07T@\xb8C\xc8\xcd\xff\xebS@\xcf\x12\xf4\xcdV\xb2S@\xd1-\x84\xc5\xe5\xc7S@\xd2\xad\x10\xd7\x11\xd7S@EP\xe495\xd5S@;\x03\x1f\xe7\xc1\x12T@g\x02\xb6~\x17\rT@]P\x14\x1aX\xfeS@\xdfT+\xee\xf2\xd0S@y\xb3$\xc2\xc5\nT@Fh\xf9 L\xbbS@\x07\x8ch;\xfa\xe3S@>\xc1L\xb0\x8e\xe7S@\xe3\xca\xf2\x8d\xb3\xebS@\xef\xae\xed\xb8\x06\x08T@U^-l\x81\xbbS@Z\xaf\xfa_4\x08T@8\xc6\xfa\xb3%\xd7S@\x9b$~\t\x94\xc4S@\xf6I\x9a\x9b.\xdcS@\xb6\x8a7\xa5\x8d\xa5S@\xf0\xa7\xa2\x818\xebS@TuR\x1e\xd1\xabS@\xc6\x11E\to\x96S@\xcda\x0bc\x18\xc4S@\xf1\x8a\x1f1(\xd1S@\x915\x08\xe4\x0c\xa9S@\x96\xb88\xa5f\x80S@\x8d\xbaq)\xb1\xbeS@\xf5\x0c\x8f\xf5\x06\xa4S@\xc1\xd6\x84:V\xacS@\x99\xba\xe9d\xce\xaeS@\x00\x98\xc7P\x96\xafS@\x82o[\xe6\x88\xafS@\xf4\x96\x1e\x11\x89\x13T@\n\x85\xf3Z5\x15T@\x02\x92\xa9\xabk~S@\xf0=r&~\xe7S@\r\xb4\xda\x05?\xcfS@G\xdf\xdf\x92B\xf5S@\x8b\xd1\x80\xc1W\xf7S@<2t\x12DrS@,=FC>\xebS@\x8f\x8e/\x01\xd4\xb4S@[\x1e\xae\x0b\x90\xbdS@\xc1\xd2\xc2r:\xefS@\x04%\xde\x9e\xf4\xeaS@W\xf2\xa2\xeeh\x13T@\xb4\xe2\xb3\xb3$\xbbS@\x127\xd0\xc8\xd4\xf7S@\xee*\xe4\xf1@\x90S@F\xad\x19\xc1]\x08T@\xdc(c\x8bI\xedS@\xd8W\xbb9\xd3\xadS@|\x16\x9c\x0f\xd8\xcbS@#1\xe8.\xdc\xddS@z\x19\xbfy\xfd\xa0S@\xeaO? \x8b\xd5S@\xa1\xaf!L\xca\xb1S@\xf7)\xb5E\xbd\xa4S@\x1bI\xaa9\xfa\xe3S@\xcb\x95\xc9\x8c\x87\xc4S@\xd8\xcb\xf2\xec<\xd0S@\xbf/X\x06U\xb9S@"\x0e\x93\xca\t\x9fS@2\x1d\x8b\xf2#\xe3S@\xd2\xb7\x9f\\\xca\xb9S@\xbd\x87\x86\xaf\xd3\xf6S@~\x9d\x1bd\xcc\xffS@(\xde]\x9f\xe2\rT@#%B\x80>\xb1S@\xf1\x15l\xb6\xb2\x05T@\xec]\xa4R1\xf8S@\xfdGP\xb8\\\xd8S@\x95\xde\xd5\x05\xc6\xd4S@\x10O\x83m5\x05T@8\xfc\x08\xd2a\xd5S@\xe4\x91\xdcY\x9f\xf4S@\xfa\xe6^\xed\x9e\xf6S@\x94\xb4\x9d\x0e@\x16T@\xc2\x16\x0c\xc4`\nT@2U\xd3\xd7\x8d\xfdS@F^\x81\x90\x84\x8fS@\xd6\x92V\xb2\xd8\xf2S@dx\xd7\\z\xf2S@\xb9\xbc\xf4\xb7U\xe7S@v\xbb\x9e\xe4\xb2\xc7S@\x03\xbcG\x0c\xbb\xedS@R\x9f\xfc\xac\xdd\xcdS@\x1a,\x7f\xd3f\xe4S@\xaf\xedW\xa0\x95sS@xb\xfc\xaa\xf8\xbaS@~\x80\x11O@\xcdS@\xfa\xd5K`\xa9\xd0S@\xfb\xc1\x1fA\xa4\xacS@\xa8\xc5\x99M_\rT@\xd2\xfeP\x8a\x0c\x9fS@G\xf6g\xf0\x0b\x08T@+\xc8E\x9am\xf3S@\x17w\xb4\x19\xca\xd6S@\xe3p\x8ek\xcf\x03T@\x86R-\xda\xa7\xd0S@\x0f2\xcf\xb1\x12\xc3S@\xef\xde\'f\xc6\xcdS@=\xe2V7\x83\xbcS@a\xca\x80\xceq\xb2S@\x0c@\xf2\xc0\xe4\x04T@\xf8\xbf\x00)\x83\xcdS@/\xf3N\x80\x04\x97S@a\xee\x90\xcf\x9f\xd9S@\xce?\xa4\xda\xd5\xf0S@\xce0\x9e\x11\x02\xd5S@\xe1\x94\xd8\x0c;\xd0S@\x96\xb0\xf8\xf5@\xeeS@l\x90\xc4iL\xaeS@\xf3\x07:\n\xaa\xbeS@MH\xe37+\xbbS@67\x1cs\x85\xb9S@2\xb1\xe9<U\x0eT@\x99t\xcb\xda\xd5\xaeS@\xe7\xf7\x98q{\xc4S@\xa5\x18C\x7f\xe8\xd5S@\xe5S\x03\x86\xab\xf6S@\xfc\xbeT\xd9\x97\xafS@\xfeR\xf2\xf3\x08\xa4S@\xbe)j\xe5\xe4\xabS@2\xe7\xa4\xb6\x95\xc5S@\x8f;\xb2D*\xd6S@\xea\xa77m\x97\xebS@\x97\xbd\x87\xe6\x88\xafS@\xe2\xda\xf1kg\xd8S@>_J\x14\xce\xc2S@\x9b}\xc0\xac\x17\xbbS@\xe3\x7f\x0e\xffRyS@\xd5\x995\x0e\x92\xf2S@\x04D\xce\x00!\xf5S@$\x92Q\xa0v\xbbS@\x1b\xfb>{\xf5\xebS@\x11\xbaA\xb73\xecS@)\x88\xb9;W\xeeS@\xc2\xfe\x07\xa4\x9c\xf6S@n\x8b\t\xe7\x8e\xc4S@\x9a\r\xf7!\xeb\x0eT@\xf7\xe0\xfc \xf3\xeaS@2\x92\xb6~\xa0\xcfS@\xc1->\xb5\x1d\xc9S@\xfc\xa6<g\r\xf1S@b\x81n\x8bJ\xedS@\x13\xbe\xb5%q\xe2S@\xd6_\x1c\x9aLrS@\xf1\x04\xf03"\xd1S@%\xbe\xedN\xcf\xc7S@\xdc\x9d\xb1\xc6\xca\xc6S@\xf4\xf1\xe33\xe4\xc2S@\x9a\xaeX\x03\xf0\xa7S@\x91~\x1b^U\xf7S@d\xad\xb50\xf2\xfeS@\xf1l\xe71\x0e\rT@\xbf\x91\x9f0\xb3\xeaS@\xf2i\xd65.\xf5S@J\x01\xbc\x9derS@\x9b\'[\x05M\xf7S@BMF\x12d\xd9S@\xfa?\xf1q\x91\xe7S@J\xe0?\xa7\x9f\xa8S@u\x88i\xb0\xf6\xe3S@\xb6o\xe4\x15\xb0\xcfS@\xact\x15\x85P\x9cS@Z\x00\xea\xb9\x0c\xe3S@\xe6\xfd\xa0-\xf1\xd0S@\x1d\xd0{\xd5\t\xf3S@\xd2\x08\xc1F^\xb0S@\x04\x14\x84\xa8\xa5\xe8S@\x9fw3\x00\x12\xfcS@B\xd2\xf7a\xff\xfeS@\xf0\xdcVz.\xe7S@thn\xd6\x9f\xcdS@\x8683[\x04\xc1S@\xc73+l\xb6\xf3S@\x8ea\xa6\xc6\x90\x9bS@\xe8oB\x96\xaf\xf2S@\xeeC?,\x1f\xbbS@#\x0bP\x02\x9b\xabS@c\xefE!\xd9\xdeS@(3<.\\\xc2S@\xa7 \xd1\xaa\x05\xbdS@o\x00[\x9az\xb4S@\x0f~<<\xbf\xf2S@\x8f\xaa\x8e\xeb\n\x14T@\x08\xff\xc0]\x8e\xecS@\x1dc4\xbf\x1d\x93S@\x0e\xe9\xd1\x08\x9c\xa1S@\x87R=8\x90\xe3S@\xfe\xd4\x1c\xa2?\x15T@\x12-\xdf\x89\x8b\xe5S@\x9a\x15by\xe2\xaaS@\x07\xf9\xe2<\xbasS@Y\xa6\x80\x9b%\xe6S@\'\xa5\x80\xf2\xd0\xb3S@jc\xb1^\x1b\x92S@\xa9\xc4\xe8\x11\xde\xf2S@\xfd\xe3-\x89\xd0\xceS@-\xf5\xc80_\xbbS@\xc0s*\x87\xb1\xa7S@#stU3\x16T@\x10d\xd7k\x1a\x8fS@\x1c\xe9\x0e2Y\xbdS@yP\xe6i\xc1\xa0S@N\xf4\x02\xe9\x00\x97S@\x85\x97\xda%0\xc5S@//\xc5\xd4y\x16T@\xae[Z\xbaUwS@\x0c\x10E\'\x06\xaaS@(%\x97&\xf9\x15T@~\xbb\x85\x90\x0c\xc2S@VV\xf7\x0e0\x08T@.6_F\xf9\x07T@\xdf\x96\x1e\x00\xd1\xbbS@\x88\xd3w0\xaa\x95S@\x94\x12|\xf3\x83\xd1S@Z\xab\xbf\n\xa0\xb1S@V\x84[j\x17\x1bT@\r\x18\xeb\x16 \xd2S@w\xe5d\n\xc6\xd6S@q\xce\xeck(\xe8S@s\xd8:!\x17\xd7S@\x0b\xcaH\x16\xdf\xb3S@\x85UL\xef\xf7\xefS@\xd7\xbd\x99\xd1_\x0fT@\x91\xc2\xd7\xdb\xc7\xbaS@\x9f@O\xd1\x9d\xcbS@:\xfd\\\xf7!\xe2S@\x1d\xb5\x97gL\xd5S@\xef\xd7W\x7f!\xe3S@\xf0\xe3\x9a\x05\x99\x10T@\xaa\xbf\x8a\xf6\x10\xd1S@\x8b[\xf0\xa7 \x0fT@\xc7OF8\xef\x92S@\xf0G;\xa1\xa5\x14T@<b\xe6\x91\'\xf1S@\xbb|\xf7\xab\x89\x9aS@\n(\xd3\\\xcd\xf2S@\xe0\xdf\xc5\xa7\xd1\xacS@m\x93\x1f\xd2\xd9\xd8S@g}\x9bX\x15\xcfS@\xf1\x7f\xd4d\xf8\xceS@\xc96\x9e\xa5\x98\xb3S@\xdf\xb4+\xfc%\xc2S@\x13\x0b\xa7p{\xa4S@\xa47\x1d7\xe0\xe8S@sD\xd1\xfc\x92\xceS@R\xb5\xe5\'U\xffS@.y\xfe\xef\x15\xf2S@\xb5_GZI\xbbS@\x1d\x0ca\xde\x03\xebS@\xd7\xef\xedJ\xb5\x15T@O\x88\xcd\x16\xa1\xc5S@\xfa\x1f-\x93d\xb6S@\xe4\x81\x1cNt\x13T@\x19\x08\x9dg\xf3\xf0S@\x10(y=\x1b\x05T@2Qa\xfd\x10\xe2S@\x10\x96\x99X\x82\xb6S@\x9fE\r-\x94\x92S@\x07\xe5u\xf0\x00\xfeS@\x16\xbc\xf1\xd6L\xbdS@y\x92\x9ar5rS@\n\xea\xefo\xdd\x08T@\xb5\xd3\x0b\xd7O\xb6S@\x98\xe6yI\xcb\x11T@\xdb\xcb\x93\xcb7\x05T@\xbfQ\xb8,\xc0\xe1S@(F@[\x0b\rT@\xbd\x81B\xc1@\xc3S@1&\xa7bu\xe2S@\x01\xd3\x05\xd2%\xd1S@\xd6\xbc\xa4W\xb7\xe2S@3\xab4\r\xee\xc5S@xn\r\x89\xd5\xe2S@d4\x99W\x08\xc3S@\x93FeL,\xbcS@\x12K\xe8\x16\xc0\xe8S@D\x15\xcb\xd12\xf7S@.\xa7\x01k\x11\xd4S@7l\xde\x8d\xd3\x07T@\xfc-G\x02\x95rS@\xad\x87\xd4\x9fv\xbbS@3\x1exJ\xf8\x96S@\x18\x8e\xee\xddOrS@\x08\xaaG%0\xefS@$v\xc86.\xbcS@\xf0\xd9>\xa2\xd2\x98S@\x1a\x12{#\x8e\x9cS@\xcc\xdfx+s\xbbS@\xdf\xd5\xc6E\t\xf8S@HD\xe7\xf4n\x08T@\xbd\x02\\\x97\xdf\x93S@\x124{\xac!\xebS@\x17\x13\x16\x97\x02\xe3S@\x07\xce\xa4\xae\xba\xf7S@\xe5\xecU\xae\xf2\xd4S@W\xa14U\x82\x94S@\'`\xf0\xf4\xef\xd9S@\x8eX\xc4\x1f^\xf7S@g,9\x06\xcb\xc9S@y\xaf\xe3\xc7.\x9eS@;\xd3\xc3\x95\xe2\xb1S@7\xc0\xbe>1\xa3S@cL\xde\xa4L\xbdS@\xd7<<\x81\xb3\xddS@\xa2L\xc3a\x9f\xb3S@\xa6=?\x1e\xa4\x92S@\xf5\x0c\xcc\xd4:\xbfS@ 0\xd0\x88\xeb\xfeS@\xd5"\xd7\x16~\xecS@\x0e\xe9\xd6\x91\x0e\xbbS@\xaf\x98\xce \xf6\xb9S@\xd4\xa4\xe7\xab\x06\xe9S@\xfc\xe6\x84\x90T\x08T@\x94\x90\x11I\x1e\xe9S@\x9clI\x1a\xa6~S@\xa6\x02\xea\x81\xe2\xb2S@\xd3\\\x137F\xc5S@\xaeUqk\x06\x9aS@\xd2:\x03\xc6\xed\xd5S@g\x00\x08\xba\\yS@\x95\xd7}\x97\xa7\x08T@\xf9{\tt\xb5xS@\x0f\xecP6d\x9bS@\xb1U\x1b8\xa1\xcfS@\x8b\xad\x96\x06\x94\xb6S@\x00l,(\xc5\xc3S@\x15\xd8n\x00u\xa7S@{\xa0\xc8\xea?\xb7S@\xa7O,`N\xeeS@\x8fn\xf1tH\x9aS@\xbd%\xd9n\xe5\xebS@\x9e\x90~\x9e\x95\xd0S@\xed\xb3p]\x17\rT@O!\x06D\xdc\xabS@\x18\xd4\xd4,\xbc~S@t\xdcxp\xcb\x0eT@=\xe3ftW\xeeS@\xbbQF\xf8\xa6\xcfS@\x88\xa9f\x9aR\xedS@\x8f\xc9\xedb\xd5\x0bT@z\xc7&\xf9\xee\xecS@\x1a{\x8a\x87\x9a\xc4S@{s\x98\xb9\xfb\xd5S@"\xd4g90\xd0S@fd4\xa2\xe9\xd5S@\xd7\x96vmz\xb4S@=\x96T\xe5\x9f\x93S@\x97\x04\x8a\xf4\xe4\xcfS@\\i\xc1\xcb\x14\x16T@L\x00\x85T\x8c\x98S@u\n\x920\x14\x17T@W\xc7\x7f\xa74\xf5S@\x83e\x18\xf9\xae\xeeS@\xcb\x7f\xce\x03\t\xf6S@\xfad\xa2\x17\x04\xaaS@\xadw\x98\xd7\xf9\xddS@\x86\xd2\xf4\x96\x17\xe2S@p\xe5V\xbc\x0e\xd7S@\xfb\\\xa3\x0f\x95\xa1S@\xc9\x19\x1bo!\xf3S@z\xf3\xb8\xf2\xe9\xdeS@ \xbfy\xb7\xbb\nT@\x96\x0b\x82\xad\x02\x93S@\xcck\x1a\xb4Q\xd7S@\xadG\x84i\xf3\xcfS@\xd8]c\xaf\xeb\xf4S@\xf2\x14\xed\r\x8c\xb4S@\xdf\xb5h\xa3\x0e\x92S@\xb6\n\ntv\xceS@\xc7Y$\xb3H\x15T@\x9f\rK\xeb\x18\xa0S@]\xbd\xdeg\xeb\xc6S@\xa0\xa6o3$\xf1S@\xd5\xfe\xab|\xee\x8fS@\x81\x06\x89\xb8\x8a\xd6S@\xfcpD\xb3\xbe\xbeS@=\xab\x13\xc5\x08\xc1S@\xc1i2K~\xe5S@/\xe8\x1f\x0f\x13\xc7S@\x8d\\\xdc-v\xadS@a\x0f\xb1\xe7i\x08T@D\xea\x02\x06a\xb2S@\xe0\xf3\xad\xff\xda\x97S@[#\xb7\xd4\xc2\xe3S@Gx\x95\xfb\xdc\x0eT@\xa8\x9f)\xf4\x05\xcfS@~p\xdf\x03\xcf\x90S@d\xab\xd9\xb6E\xf2S@\x86#\x08\xa3\x9c\xdaS@\x84D3\xe7\xa3\xa0S@\xc8\xef,\xea\xa6\xbcS@\xce&RV>\xf1S@\xf5u\xdb\xbbV\xcfS@.\xb9\x96w!sS@\xb7\xf9\x14\xec\x8b\xd5S@\xc8*\xa7B\x83\x13T@\xce\x08\xb3\xdb\xc7\xbaS@d\x9c\x95\xb8\x1c\x03T@\x03f^\xfa\xc5\xf2S@\xfab\n$8\xd0S@\xbf\xe0\xc1U\x95\x13T@`\xaa\x0e^\xda\xcfS@\xd9o\xe1!\x9f\xeeS@S:.\xdf\x05\xc4S@\xdeX\x91\xe0\t\x14T@\xd4\x9a\xc5\xe9r\x90S@\r\x9e\xe7\x80!\x04T@\xa8k\xcf\x0b\xac\xb2S@\xaa\x81\xa8=\xd9\xc5S@\xb2\xfc\xbaU~\xc7S@\xda\xb9\xb4\x8d\x10\xffS@\x019\x8d\xca\x1b\xe9S@\t\x8fA\x9c\x06\xe0S@\xd5\xc0u\xe2&\xcdS@K\xc6\x91\xee\x1e\xceS@\x0f\x93\n\xa4\xde\xbeS@\xfc\xf5t&\xbc\xf2S@\xb6T\xb4,K\xdfS@\x81=\xe7\xc9\xad\xe8S@\xd3vg\xe3R\xd1S@W\x9d\xb8\x0fc\xd2S@2\xac\xed[R\xeaS@]E\x08\xfb\x9b\xcfS@{\xd2x0c\xf7S@\xd4,7\xff\xf1rS@t<j\x19\xc0\xf6S@\xdb}\xe4\x13%\xd0S@\x82\x89\x1e\x90\xe1\xcbS@\x1aM\xc2\xb1\xcc\xcfS@\x96a\xd5\xd9\x0e\xc9S@\xcd g\xcdk\x08T@\xff\xde\xa4\xe0\xec\xdeS@\xde\x16~\x18\x88\xcfS@\x08\xc1M=\x98\xecS@\xd4\xd2\x83\xf4\xfe\x15T@4%\xd3E\xc9\xe9S@u\x04\xe9\xb0\xa0\xd0S@\xed\x99~r\x9d\xbbS@\x85\xa9\x9b_Q\xe7S@\x99]\xce\x8aK\xeaS@\xbc\x8a\xe1\x11\xa2\xedS@\xde\x16\xfa\xf1\x89\xf0S@\xf2\x02E\xb9\x89\xbcS@\xf1:\xeac5\xedS@^\xf2\xdfa\xe2\xc7S@\xa5\x10\xfcK|\xbaS@\xe0\x02\xdb\xb2*\xd1S@s\xe0\x16\xcb\x7f\xe2S@\n\xac\x1d\xde\xd9\xccS@\x8dK\xeb\x12\xce\x02T@\x91\xeeu(\x91\xb3S@"\xf6{X\xa9\xadS@\xa7E>\xae\x81\xc4S@b5\xb5\x99\xc4\xc3S@\x8b\xc1\x83\xce \x03T@\xa1h\xf2\x98\xa9\xd6S@\xf26\xaf\xd7Q\xb1S@Y\x83P\xae\n\xd6S@\x9d\xd4\xb6\xf6C\xc5S@\x90\xc55r\xf6\xe2S@Y\xf72\xa8m\xd5S@rKS\xbd\x0e\xd4S@\r\xea\xe9\x13\xd5\xd0S@\x910Giv\xcaS@\xe7\xf6\xc3g<\xd0S@V\xe3Ye\x94\xbeS@\xea\x10m\xcd\x0brS@\xa5\x959c\xb3\xbbS@\x81\x907N\xf0\xceS@\x16\xf1\xe7u\x19\xdcS@D\xe0\x08b\xd3\x0bT@\xd7\x84\xa4\xd30\x12T@\xe6\xec\xb4\xf7\xb1\xbaS@!\xd8\xd8Q\t\xf1S@rE\x8b\xbf\r\xcfS@\xb9\x1f\xd1\x96\xce\xcfS@\xe9\x11b%\x0f\x14T@\x0fD\xff\x87^\xcfS@\x97\xf9B\x9a\xc0\xceS@1\x053D\xe3\xc6S@\xbf\xf0Q\x06 xS@\xdda\xdc<I\xbcS@/\xb4\xf6\x03]\x15T@\xb6\xe8\xbe\x99?\x80S@E1(\x8dL\xc3S@\x86#P\xbc\xbd\xc2S@\xc5Z8C\xd1\xc1S@\x81\n\xa5\x8a\xee\xc2S@d\xaf>\x80M\xbbS@-t6\n\xa0\xbbS@9\xf2\xd4\xb7\xc6\xbdS@\x10\x86\xd2\xbf\x86\xbfS@\xba!\x0bC\xf1\xbaS@\xc9\xd6Kmx\xbbS@\x1e`L%\xdb\xbbS@,E\xe4\x97\x0f\xb6S@@f\xbb\xa2\x08\xbdS@\x7f4\xc9j\xc8\xb7S@\xfd\xf2\x1aY\t\xb3S@\xa6\xc3E\x93\x89\xbeS@\xf1\xd7 \xb1\x9e\xb6S@\xb2\x84\x8ah(\xb4S@\xd3u\xfc\xb7s\xdbS@]Q\x95`\x05\xa9S@\xba\xf6yc\xf2\x08T@\x11<\x81A\xf7\xf9S@\xe1*05\xc8\xb1S@\xec\x1au\xa5\xa9\xa4S@1\x80.{\xc3\nT@\x14f\xb8\xfb*\xa3S@\x07\'\x88\xa2A\xf7S@\x11\r\xdc\xe2\xe7\xa3S@\xda\x8d0\xd0\x92\xa1S@\xa5j\x96B\x18\xa0S@\xb5\rn\x88Q\xd4S@\xc4\x06h\x85\x9e\x96S@\xce\xd4\x8e\x95\xa4\xa9S@\xcfj\xbdBT\x0eT@\xc9K\x97\xf3N\x9bS@\xd8\x0b\x8bv\'\x99S@)\xaa\xb2B\xdc\x98S@\xa0\xef\x85p~\x0eT@Gv\n{L\xb7S@Ev*\xc3\xb0\x93S@70\x1d\xf08\xa3S@4ex\xcd\xe1\x93S@\xeb\xcby\xf7\x96\xe3S@\x1e\xa1+\xdfH\x08T@\xb2-\xf3\xb8\xa9\x08T@\xfc\xb3\x9bwy\x90S@\x88\x0e\x0f9z\xb4S@$\x1f\xca\xa6!\xf3S@\x11h\xf7\xdc\xfc\xc9S@\x10\x07#<\xbc\xb3S@\xe03\x07\x85!\xf1S@\xeb("\xc89\xd6S@\xe0\x87\xc8\x02c\xd7S@<2_\x7f\x86\xe7S@\xaf\x04\xb9\x8b\xa5\x91S@){\xb7\xcc\x1f\xa6S@c\xe1\x1bJ4\x08T@\xe9x|X2\xa1S@\x9b7\xa6\x1e\xd8\x97S@v\xf5 o\xda\xb3S@\'\xff\xe5\xe9\x8c\xd4S@\x00\x85N\xd9\x05\rT@j\x11\xcd\xb8"\xe6S@\xf6$\x15b\x83\x94S@_`\xa0\xe7Y\xe6S@/D\x15\xd7`\xc3S@\x06J\x8a\x80\x17\x91S@\x90$\xc2T\xe5\x14T@\xa1\x17\xd7m\x9d\x9cS@\xd9\xdaa\'\xee\x14T@'
p22
tp23
btp24
a(g3
(g4
(I0
tp25
g6
tp26
Rp27
(I1
(I943
tp28
g13
I00
S'\xd9\xdf\xbb\xe6\xac\x7f \xc02\x9cX/$Z\r\xc0/\x8a\xe4`\xde\xdf#\xc04p\xe0I\xd3\x7f\x12\xc0\x81|)<v\x8e"\xc0o\xa1\xecV\xea/!\xc0\xf1$\xe3\x10\xf9\x1c#\xc0\x1eG`\x19?\x14\x16\xc0\x98\xe2\xccYqM\x15\xc0\xca\xd0\xf8|L\\#\xc0*D\xfcM\xf9\x9a\x17\xc0\x06\xd7\x01& \xfc\r\xc0\xea\x8d\x88[t\xda\x1f\xc0\xa8_\x8d\xc4\xfc\x95#\xc0\xa14\x17\xba\xd1\xb5\x05\xc05\x07Ul,\xbc\x18\xc0\xe1\x08b\x16F> \xc0|\xdf\xb5\x1e\xff\x1e$\xc0}f\xc7\x14q\xca#\xc0&\xb3i\x9c\x06\x19\x15\xc0\x9e<\x18\x1f\xa7\xb0!\xc0XO\xf2\x83C\xdd#\xc0\x06\xe6\xe3\x1d\xd4\xbd\x14\xc0\xcbe\xa2s\x18\x96%\xc0\xc4\xb27\xbc\xacX\x1f\xc0\x9a#l\xcb9\xa3!\xc0b\xfb\x9ch\xbf\xaf"\xc0\xbb\xec7\xea\x9c\xba\x06\xc0<\x0em.\xa0\xa7\x17\xc0\xd1K-\xcd\x90\xbb"\xc0\xc9\xa6:\xc5\xd8\x17\x16\xc0\x04\xcb)\x9eD]\x08\xc0\xc5Gy\r\x81\x90#\xc0\x9f\xa56t(N\x17\xc0\xf6\xcd6(n\x14"\xc0\x99~\x84\xb7\xd5\x12#\xc0\xa9\xbdrD\xcb\xd4\x1f\xc0M\xeb\xd2\x18\x01y\x15\xc0\x8d\xb4M~\x19\x8a\t\xc0\xbd\xc3S\xa0\x86\xb3\x1f\xc0\x1f\xe6@.\xf8\x94 \xc0E^\xa4\xeb\x01\x83 \xc0\xb3\xbc\xc4\xadt\x7f\x14\xc0\xbe\xd6WK\x1b\x14\x19\xc04\x07\x9a\x95\x9dX!\xc0\xdd~b`\xb2\xa4\x16\xc0\xa3O\xd4U\n\x0b#\xc0\x18;\xcaf\xf7\xb1\x0f\xc0\xbfxL\xbe\xe1\x8d\x10\xc0\x94\xe5\xe3\x1a\x17\xd7 \xc0\xc4\r\xc9EF`\x10\xc0!c\xe9\xc3\x83\xf2\x1b\xc0\xda!0\xcd\x85\xb3"\xc0\xec)\xd3\x85m\x16$\xc0?\xcf|;\x05\xa1\x19\xc0\xec\x0em\x9c\xd4z%\xc0`\x01\x88tf\xe0\x1d\xc0-\xff\xdb:9\x90\x13\xc0\xda~\x10\xac\xd3\xa4#\xc0\xf2\x8c\xc1sS#\n\xc0\xb99*\x7f"\xef\x17\xc0\xa4FK\x8f\x8c\x82 \xc0\x86\xc3\xb1\xb1\xd7\xd2\x1b\xc0\xc0\x08\x1d\x83\x08\x90\x0f\xc0[\xf6\xeb4\xb1\xb7\x1a\xc0K\xa1+\xe8h\x8e\x16\xc0F\x834y\x13\xd3%\xc0\xf5\x84\xf5\xe8!\xbc\x16\xc04\xaf\xbfk\x7f\xc2\x1a\xc0uI\xd7N\x90\xf9\x10\xc0Jg\xaa53\xea!\xc083[\xb5\rX\x13\xc0\xcaE\xdfaW6\x19\xc0\xc2r\xe3\x8c\xf3\xd7\x0e\xc0\xc9\rw-y\xeb\x17\xc0\xc5q\xff\xdd\xb7\xa3\x19\xc0\xe5\x03\x00n$\x7f%\xc0\xbd?\xce\x11\xc0\xb8%\xc0\xc3\x8fF\xdf\x9a\xfb"\xc0\xdf\xd8\xf83a=\x16\xc0"\x1d\xf1Ux)\x14\xc0\x00\xf5\xd8\x08\xd9\xc4"\xc0\x83>\xe5Y/\x12\x19\xc0\xdc\x12\xbf\x80\xbdM\x12\xc0\x18\xbf\xa9w!z\x1c\xc0\xe0"l\xf6lZ\xbe\xbf\xbd\xd2o1\xfb.\r\xc0\xf6\xd20\xd1\x19I\x16\xc0\x0e+\xaa\x1f\xa8\\\x1b\xc0\xe0\xfdYX\xd3\xd4\x15\xc0\x98\xb4\x9be&\xb2 \xc0\xd4\xda\xad\x86\x17\x87\x19\xc0\xa7\x02"\xecp\xd3\x18\xc0L\x8d\xc9\xd5*E\x12\xc0\xe0\x7f\x1c\xdd\xffT\x1b\xc0?\xf2;J\x02\xa5"\xc0\x83\x10\xb8\xeaL\xbd!\xc0\x0c?\x94\xce3\x81\x07\xc0N\xdf\x83\x05\x02\x04\x1f\xc0\xc7\xa0t\xd5K\xdf\x18\xc0\xe8l\xabfM\xfe\x14\xc0\x81oV$7\xb4\x07\xc0\x9f\xef>q@v\x15\xc0\x8b \x1f\x85P\x17\x16\xc0\x13\xf1_j\xb1\xef\x19\xc0\xc5[}\x81v\x18\x0f\xc0Ln\x83\x0c\xf3\xfd\x14\xc0\x15Wm\x01\xe9\xce\x13\xc0\x1b\x18%;\xaa\xaf!\xc0\xc4yj\xa6&\xfe \xc0\x0ek|\xbc}W\x17\xc0\x89`\x07\xaf\xce\xda\xf0\xbf\x0e\x07R{%\xc3\x17\xc0\xbe\x0b\xc1\xf6\x9c\x90!\xc0c\xab\x9c\x93\x1d\x0c$\xc0:\xe8\xd8cd!#\xc0\x11j)\xa3\\G\x1b\xc0\xdb\x9bX\xc0\xf3\x94\x15\xc0\xb8\x81\xc0\x1f\xd7\xb4 \xc0i\x7f\xcc\x8e\xd2\x07$\xc0V\xcfX\xe4\xb1-\x17\xc0\xf5\xbdW\x84>\x89\x14\xc0\xbc\x85\x85\xc1\x88h\x1a\xc0\x10kcXQs\x16\xc0\x9b\x1dV\x98M.\x1a\xc0\xf0 \xb2RC\xe1 \xc0A\xcd0\xbc3>\xfb\xbfy\x00\xaf_\x96\xbf\x19\xc0\x047\xa7\x02D2\x17\xc0\x1c\xc7\x10\xe8F\xb7%\xc0\xa9\xa8\xd4V\x85K\x1a\xc0T\xbd2m\x82\xd1\x18\xc0\x82,q<\\\xa8\x11\xc0>\xb24\xf1f\xa4\x16\xc0\xeft\xc2[j\xde\x16\xc0\xf6?\xa5kd\xca\x0e\xc0CPZ\xf8\xe5}\x0e\xc0[\x97\x8d\xcc\xbd\x9e\x19\xc0B\x9d \x1a\x855 \xc0d\xc3\x88\x94\x89D\x14\xc0\xb5\xb5w\xbdc(#\xc0q\x0b?N\xe4_\x15\xc0\xc3$\x87\xa8\xb7\\#\xc0\xd1b\x98\xb1\xc0\x18$\xc0\xb2\x81/\x97\xecc\x17\xc0\'r>\x06\xbe+ \xc0J\xa4\xb6\xaeU("\xc0@z\xd9\x12\xdaf\x17\xc0@#n\x9c\xb2\xb7\x1f\xc0\xcd\xc9c\xe7\xe0Y\x14\xc0\xb6\xe9%\x1d\x85\x04\x15\xc0l\xca\x92\xce\x99\x81\x17\xc0\xa9\xf4\x98xj\xe6\x1f\xc0\x98\xb9\xc6G\xda\x8c\x1f\xc0g\xae\x0fy\xf3\xe5\x0c\xc0\xfb\x0f\xd4\x1fW\x0e\x11\xc0\xb9\\\xee\xc4\xd7\xa7\x1f\xc0F\\\xe6\xf5\xdc\xad\x17\xc0|\x05\x9fOU\xb8\x13\xc0\xff"\xb9-\xcc\x95\x12\xc09C$&\x9c\x81%\xc0\xba\x94P\xf96\xa2\x19\xc0\xbb\x90B@\xcea#\xc0\x89\xf0\xebYF_\x16\xc0\x1d\x99\xf4\x10\x12\xb2\x1f\xc0\x1auL\xfb \xd8\x19\xc0\xe4\x05\xac\xf0@\xf0\x14\xc0"\x00:\x91e8!\xc0\x05T\xe7\x91N\x90!\xc0\xfa&c\x8d\x1c\xa7\x10\xc0t0\x146I\x85!\xc0\xe2\xb4\xbev\xcf\xc6\x19\xc0\xb9\xac\x857\x8d\xc0"\xc0N\x81N\x12l;\x14\xc0\xd4\x87\xc5O\xc6\xa3"\xc083[\xb5\rX\x13\xc0\xd1\xc2,\x8cz\x8a%\xc0e\'$f\x07L"\xc0-\xd1\x92\x82\xaeb\x1f\xc02\'H^\x9c\x1f\x11\xc0\xb7\xa2\x9d\x89\xd8)\x18\xc0\x96\xe7{l\x1fx\x1f\xc0\xeb\xf0\xbf\x92\x88}#\xc0\xc5\xa2U\xf6c\xab\x19\xc0\xd0\x0e\xd3\xc0l2 \xc0~\xb0N\xca5T\x17\xc0\x11\xb4\x1c\x86\xf1"\x11\xc0\x9f\xa56t(N\x17\xc0\xb8u\xe4\xb7\xfe\xbb"\xc0&#\x1c\xad\xe1\xbf\x1c\xc0g\xdc#-B\xb7\x1a\xc0\x962\xbe\xa4t\x02\x1e\xc0N_\x8c\xc6\xa1\xb3!\xc0p\xcc\x8c\xf4\x8a\xc4"\xc0\x1c1/)\xe6\xad"\xc0\xad:\x87z\xc2[\x1c\xc0P\x8d\x1a\x07\xe9(!\xc0\xe8\xc5\x9b\x14\xc2\x82\x14\xc0~D\x1b\xbb\x1e\xa0\x19\xc0\xe3%\xd8ES\x15\x06\xc0i\x96\xea\x95ii#\xc0\xb8\x94\xb2^\xffP\x0e\xc0\x84\xc9=\xb3\x98\xa4\x17\xc0\x17\x81\xff\n\xbb\x9e%\xc0\x0c\xe8\x03\xda\xa6I\x17\xc0\xc7U\xab\x9f\xf9}\x13\xc0\xc1\xb6\x13t\x01\x89#\xc0\xe4\xb6\xeb\x0b\xe2\xbc\x05\xc0\x16qFAqf\xff\xbf\x88\xaf\xa8\x06\x8d\x91%\xc0}\xe2a\x7f !\x1a\xc0\xc4\xfeI\xc8\x8c\x82 \xc0>\x16>!\x005\x11\xc0i\t\xe0\xde\xceR\x19\xc0\\\x8c\x8c\xb8>\xba#\xc0Y\xaf\xdd^@\x07#\xc0\xb3(\xcc\r\x12!\n\xc0\xbe\x01\x84G\xc8k\x17\xc0@\x87\xd2\xaa\xacR\x17\xc0\xc7i_\x8c\xe10\x1d\xc02=\xb3\xc5\xc0\x91#\xc02\xc0\xae\xafyp\x17\xc0\xb7\r\xea{\xa6T\x0e\xc0\x16\xcemDp\xa8\x05\xc0\xc8\xc2#\xc55b!\xc0\x05\x14\xff\xa2W\x17\x15\xc0u"\x92B\x91\xf1 \xc0Q;%\xad\x9e\x01\x12\xc0\x82\x15\x8d\x08r\xe0\x11\xc0\xaaT\xffT\xd5\xaa\x10\xc0\xfcN\x17\xd3;\xb3\x1a\xc0\x94#\x8e\xa8;\x81\x10\xc0\xaa\xea9\xa9\xad\x8b\x19\xc0\xba\xee\x88L\xec\xe3\x19\xc0\xfc\xf4\xa5O"\x80"\xc0\xee\x0e\x9d\x03\xdb\x0f\x12\xc0\x1a\xb8Z\x13\x8bl$\xc0\x10\xf1\xbb\x16p\xc7\x17\xc0\x9e],\xaa.\x14"\xc0f\x88\xf0\x80\x8b:\x1f\xc0\xf5\xbdW\x84>\x89\x14\xc0\x92\xdf/Qk5\x1b\xc0\x93\xd1]\xdd\xeb\xa6\x17\xc0 \xa8\xb0l\xc1\x96%\xc0|=zn!p\x17\xc0G\x8e\xf3\xf8\xf7\x14\x16\xc0->[\xce\xa9`\x1f\xc0\xd4\xa5\xeb\xe0\'{&\xc0\xc4%\x9a\xccwf\x1f\xc0Q\x95$\xee*\x9a#\xc0*\xc9\xe6\x80\x98&\x1b\xc0\x84\xe8o\xe1HL\x15\xc0\x8e\xa4f\xdcZ\xe2\x18\xc0\xfb\x8eu\xb5\xb38\x15\xc0\x0b7`^\x14\xb6!\xc0_\xf3"r\x98\xd3!\xc0\x94\xe7=\x15\x97{!\xc03\xf5\xcf\xfe\x00\x93\x16\xc0C|u\x8e\x1c\x1f"\xc0[hG\xfdXf\x12\xc0\xe6,\xc6W(\xdc"\xc0=\xc2\xe8*\xf6i\x1a\xc0\x8b\xa4\x99\xcd\x1a\xa9\x17\xc0d]\xc8x\xfa\x08!\xc0\xdelYME1\x1a\xc0\xa7\xcf\x8a\xcb\xcc\x9b\x06\xc0Ma\xbc\xc9\x8b\xeb \xc0\xc3\x80o`B_\x16\xc0u\xb5\xc6\xe9\x1e\xbf!\xc0\xc0\xef[x\xe8\x05$\xc0\x9cr\x0f\xe1\xc59\x12\xc0\xf3\xd4`\x08\xd6\xed\x08\xc0\x1f\xcb\xcc\xde\tj#\xc0TG\xce\x1a;n\x17\xc0L*\xa8P\xbc\x94$\xc0{\x16\x90\x99\xe5\xeb\x1a\xc0ns\x9e\xa8m!#\xc0\xc7\xc9v\xd8A\xe9!\xc0\xe5\x15\x89\xfe\xd9\xa0\x10\xc0\x9c\x04\xb6\'\xa9\x9d\x19\xc0>f\x8e\x06Z6!\xc0\xa0\x81D8\x1b\'\x1a\xc0~\x7f{\xe84$#\xc0 \xcb\x89\xe3\xc5b\x13\xc01\x03nFSp\x16\xc0G\x05!\xc9\xc7\x90#\xc04\x14\x86$)\xb5 \xc0\x0f\x02\x84|\xc3\xa7\x11\xc08\xdb\x97\xf6K5\x19\xc0q\x83/J\xfbE\x1d\xc0\x0f\x1a\xe6\x02\xcd\x1b\x18\xc0\x1f9\x83\t\xb0&\x17\xc0]wz)\xac\xcd%\xc0\xfe\xf1\x1dP\xedq\x13\xc0)\xfd\x04\xb3T\x8b$\xc0E\xee\x84z\xf6:\x1d\xc0A\x1c-\xd7\xd3\xdb \xc0x\xd9iTd\n!\xc0tO\xffh\x8d\x9e\x1f\xc0\xc1\xb56;\xd2\xf7\x17\xc0\x96\x90(\x14aO!\xc0\x139\xe6]\x90\xc3%\xc0H\xc0\\\n\x08\xa8\x1f\xc0\x85\xd4\xe0\x8c\xd6\x1a\x15\xc0V0\xefX,L\x15\xc0?\xf1I\xf9\xaa\x14#\xc0{\xf0\xe3Pd\xd1\x1b\xc0/Q\xa6!<\xff \xc0\x16\xdb6s\xc6\x9c\x1d\xc0\xd6>\x13st2%\xc0\x14\x9f\x8c\xdec\xae\x17\xc0\xb9"\xcf\x9c\x9c\xd8\x1a\xc0\x08x\x01X\xe3\x9b\x17\xc0/[\xcf\xf7\x9fX\x18\xc0<f\xe0\x95J\xef\x12\xc0\x9c^\\\x18l\xf1 \xc0v2\xe74\xd2\xed \xc0j\xb1\xcf\x87\xf0\x95\x15\xc0\xff\xc6o\x1c\xf6\xce!\xc0\x16\x96z\xf3\xcd\xbf"\xc0\xf4\xd2\xb4Q=O\x15\xc0\xb8\x81\xc0\x1f\xd7\xb4 \xc08!s2`J!\xc0s\xae\xcc\xdf\xf0\xdb\x1f\xc0x\xb2\xa0M\x03O#\xc0\xb0\nIQx\xe9\x1f\xc0T\x91\xa12\xb0z\x17\xc0q;\xd3#\x19\xb8"\xc0\xf0\xa9\xa5\xbc:\xe4\x12\xc0\x0b\xb1\xadZ\xe4a#\xc0\xa3\x00\xde(&(\x19\xc0^5 \x00\x04H\x1b\xc0k\xed\xd6\xb8\xac\xbd\x1f\xc0\xe8\xf0\x887\xe4*\x1e\xc0\x88W]l\xac\xd5\x15\xc0\x9f\xef>q@v\x15\xc0\x12\xf5\xab\xe0\xa3\xaa\x14\xc0]\xbbg\xfc\xe8c\x19\xc0\xc1\xbd.s\\L \xc0\xd5x\x98\xc6\xb6s\x05\xc06\x85|\x06\xf1H\x12\xc0~\xe5\xa0\xba\xa6]\x1d\xc0\rm;\x12\xc9\xd0\x07\xc0\xdcuR{\x7fJ\x17\xc0\x94\xa1\xfe\x11\xff\xde\x1a\xc0\x86R\x8e#\xabi \xc06q\xb5\x9dlU\x1b\xc0\xf3\xbfg5}_\x18\xc0\xcc\x91\x87\xa6?\x15"\xc0\xd3\xf8\xd9\x0f8Z\x13\xc0\x1d\xbc\x92t\x03\x1d"\xc0\xe5 \xa2"\xc3o%\xc0\x100\x16\\"\x11\x11\xc0\xdf\xf1\xcd\x00h\x86"\xc0\xcb\x06>$\xd0\x82"\xc0\xc7h\xac>\x14W\x14\xc06~\t\x866\x13\x17\xc0\xd4\xe6\x95B~\xd1"\xc0E*\xd1\xce\x90\\!\xc0\xbf>\xd7\xc2\x8f\x98\x1f\xc0\xc4\xe5\xcf\xde\x11\x88!\xc0N(\x94\x131\x17#\xc0\x89<s\x15\x80\xa8\x17\xc0\xecZ\xee\xdf\x05E#\xc0\xec\xd7\xe3P\xf2Y\x12\xc0\xa3\x92U\xf2\x9f\xe8 \xc0\xdaM\xd8mk\t#\xc0x\x80\xcfP\xe5\xbd#\xc0\xe7\xb8b\x93\x07p$\xc0\xdb\xa1\xb7\xcb\xf6\x14%\xc0\xaf\xbc\xff3\xbc\xd9\x11\xc0x\x05\xf8\xb7\x19E\x16\xc0M\x00\x15B\x83"\x14\xc0-\x18\x19\xbc\x18\x8f\x12\xc0\xb4\x8b\xce\xa9\xf6\xed\x10\xc0\xfb\x1a\xb1>9< \xc0\xca\xe7\xdc\xbd;\xe4$\xc0\xe9\x0b&8\xd9L\x0e\xc0\'\xf59p\xe5`\x1b\xc0\n\xbbM/\xd3\xfd \xc0\x02*\x1e}a\x17\x06\xc0CM\xa4D\x04\x93#\xc0\xf1\x87\x1e/\xe5&\x1d\xc0{@7\x1a\r\xc6%\xc0\n\xe5\x91A\x00d\x1f\xc0\x80\xb1\x8a\xfe\xa6?\x15\xc0|G+\xb6Q*\x1e\xc0G\xe5\xe3H\x0cT\x18\xc0\xa0\xe2\xd6\xc5\xc7!\x18\xc0\x0e\xf1P*\x94\x05\x15\xc00\x89P\xe5v[\x1a\xc0\xf5@\x97\xdf\x12\x05\x15\xc0\xdd\x9a\xb8n\xe5\xa5\x10\xc0\x13s\x03B\x95\x9b\x05\xc0\xa7\xd1\xa2\x1f\xael$\xc0]b\xe5\x83g\xc3%\xc0\xd9\x9c\xe9l\x82\x9a#\xc0\xe5\x90\x15\xe8\x84T\r\xc0-\x08\xea\x0b$=\x06\xc0\xeb\xb3{[!P\r\xc0\xc1\x96\xf3i\x1c\x18\x18\xc0\xdb\xc4C\x95up\x17\xc0\xc9\x06\x8f\x1fE\x9d\x1a\xc0\x0ei\xb8w\xed\x14\x19\xc0\x81\x1e\xf0:4\xd9#\xc0\xaa\x9d\x1eJZ_\x07\xc0U.X\xa2\xd3\xf2\x15\xc0\xbd\xfb\x0c\xefY\xe5\x18\xc0\xa0\xdfPo\x90\xb3 \xc0\xbf\x9a\xa7ej]\x1b\xc0\xe2\xab.vr\x9b\x19\xc0f\xdd\x14H&\x86\x17\xc0\x97\xad\xaf\xb1\xea\xe3\x1a\xc0\x08\x95>\x14/;\x1f\xc0\x90\xa2\xb7\\\x1a\x0e \xc07\xd4m\x10\xd5? \xc0\xc4I\x84\xf1\xc4# \xc0\x89N\xab\x9d\xac\xc8\x17\xc0\x92\xed\xeb\xd4\xdb\xc6\x18\xc0\x9c\x04\xb6\'\xa9\x9d\x19\xc0\x95\x8eH\x0b\x89S#\xc0\xe5]P\xaf\xab\xa7\x17\xc0\xc3;\xe5\xb3\xa0\x08$\xc0xP\xd9\xcc\x13\xb3$\xc0\xab\xe9\x1c\xc1\xd5\x86\x14\xc0Be@\xc9\xf0R%\xc00_b\xca@\x0f\x18\xc0\x85\xedM\x8c\xf1\xe8!\xc0<\xa9\xd1\xec/\x89!\xc0\xfd\xec#3\xb1\x94%\xc0\xbd3\x9f\xbbY\xb8\x16\xc0!\x1cmJ\xc7\x0b!\xc0\x91\xd9\x85\x02\xeb\x1e$\xc0?A\x19|\x97\xf8\x18\xc0o4\x86\xaa\x91\xb8\x14\xc0:\xa57\x1e\xe0\xfa\xcf\xbf{j$\x92\x816 \xc0\x0f\xe0.\xcc\xd8\x8c!\xc0\x89~O\xa8\xfa6\x15\xc0\xc3L\xe4\x7f\x94\x8e\x19\xc0\x0c\xd5\xfd\x19\x1c, \xc0\xe7\xad\xdc\xce\x03\xb6\x1f\xc0z\xf3\xa7\xb3\x17\xb8 \xc0|\xaa\x85\x84L|\x17\xc0\x05]\x93\xbd\xd1\x9f\x16\xc0S\xcd\'\x9e\xf6\xce"\xc0\x9d\x8b\x07\x967\xdc\x1f\xc0\x175\x08F\x8d\n\x19\xc0\xd94h\xd0El\x12\xc0#\xa2e\xa3\xf7\xc1\x1f\xc0\xffBn\xdf\xe1\x8d \xc0;M\x93\xd3\xdf<\x1a\xc0!\xc0n\xa7\xa3"\x1a\xc0:p\xf7HI\xac\x0c\xc0\xa5\xd4\r\x15H\xac\x17\xc0c_.\xe1\xd3\x9a \xc0\x94\x81\xd5\xa7\xc44%\xc0&\xbd\xd3\xf4\xdc\xc1!\xc0\xceG,\xe7\r\x15\x15\xc0\x08,\xed\xa1E\xbf!\xc0\x19\xe9\xdb\xc3UP!\xc0H\xfd\xb3\xc1\x92,!\xc0\x8f\xae\xc9<\x88\xcb\x18\xc0:\xd3jm@\x9c\x1c\xc0\xb0o\x88\xc9R\x89\x1d\xc07\xca\x8d\xb5\x98\x86\x17\xc0^\xa1\x8eh\xa7\x15#\xc0\xfd\x87s\x1a\xae\xee\xd8?+\x81\x06NG\x19\x17\xc0\x9d\x0e\xc7\x14\x12c#\xc0\xb5V1i\xfd\xb0!\xc0.\x80\xda\xc0(/!\xc04\xa9.\x89\xa1\x1c\x14\xc0FY\x9dg\xa2\x06\x14\xc0;\xd6%\\\xfb\x1f!\xc0\xbf\xa65k\xc1!!\xc0\x82\x1e\xff\xe2lB\x1e\xc0\xe1_\x08\xd1\x9f8 \xc0\xf9\x82\x12C\x01r\x16\xc0q\x83/J\xfbE\x1d\xc0Q\x1c\x99\xbcf\xa0\x19\xc0\xb6?\xf1\x07:\xd5$\xc0<f/Hz\x15\x18\xc0:[v\xd0!\xe1\x19\xc0\xa6:\x14z\x144\x15\xc0\xd9f\xff\xd5\x90\x86\x1d\xc0g\x9b\xcd\x8f\x12\xa9\x17\xc0\xc7n\x84~<"!\xc0\xf0o\x1a\x15;\xcf\x1f\xc0#\xeew\xfc\xc9\x1c\x19\xc0\xb2\xf5\xa1Cg\xfe\x1a\xc0\xa1\x9ct)\x12\x16\x1b\xc0\xcdn\x03D5F\x1e\xc0\xce\r\xc8YG\xb0&\xc0\xaa\xaem_w\xb7!\xc0\x9a\x06\xbeIJ\xee \xc0\xd2\x1b\xd8\x86e\x85#\xc0\x16\xe5\xa0Y?8 \xc0\x0c\xf6E\x18\x81\x8f\x17\xc0\x02%%\x8f\xc9\x16!\xc0\x1f\x87|\xcb\x13\xb0\x1f\xc0\x94!\x8e\xc5Q\xc0\x16\xc0+\xea^\xf9\x17\x10 \xc0P\xfc\xf7\xff\xcb\xcb\x18\xc0\x18\x91G.\xaa\xa6!\xc0\xc1\xbe\x9e\'\xe7\x90%\xc0\xabM\x94f|; \xc0\xc2\x0b\xb2\xe1\xa0\xe3\x1a\xc0:\xc6/;\xebL\x07\xc0\xe0=b\xab\xc5:#\xc0\xf23\xd8\xea\xb9\x9e!\xc0\x16\x19\x18\xf2\x9a\x9c\x19\xc0}\t\xf7\xf6\xc2% \xc0\x9b\xaey3\xbc5%\xc0+\x82W\xaaTA\x1a\xc0a\xe9\x19\x1c\xfb\xdc\x00\xc0\xa0\x8c\xe3V|\x19\x17\xc0\xe0j\xbf\xfcF\xe1 \xc0f\xed\x88\xa6\x9cA!\xc0T\tJW8\x05!\xc0\xb9\xd4\xe73\xfb\xb7%\xc0\x05\x84\x82\x89\x83\xd1%\xc0DW7d\xa6!$\xc0VI\x86(\x15\xa4%\xc0\xd5/\xe7\x17\xa8p\x17\xc0\xdbR\x8bU\xbd\x99\r\xc0\xa4\xce\x7f\xca\xbe\x93%\xc0\xf3\xb4\x9f9\x06L\x15\xc0\xaf\xa5\xe6@\xe0\xec#\xc0\x17M\x1f\xc3\x19[!\xc0V:\xa1\xc1\xe9\xfd\xcf\xbfL\n\x85\xb9\xbc\x9b$\xc0\xad~$\xbd\xd9\x80\x14\xc0\xc8\xe4\x88\tj\xbb\x11\xc0\xa3\xc2\x08\x03\xafB\x15\xc0\xb2\xe5\x90/\x0f\x17#\xc0\x1a\xd4\xe4\xb1\xb4\x15\n\xc0(\x8c"\xef\xf4e\x1f\xc0\xa8\xef\xf5fK\xc5$\xc0?\xb6D2k\x83"\xc0\xb1\xd5\xd36bN\x16\xc0\xd0\xd5\x07w\xc2\xc9%\xc0\x93o\x88\x92A\xf9#\xc0D\xd7eP\xe1\x1c\x15\xc0\xd8I\xa8\xb5\x10\xb2$\xc03"\xe76\xf6\xfd \xc0o\x87\x8cn3\xc1%\xc0\xe7L\'\xa9\x11N\x1b\xc0\x0b\x94\xe0p\xb2k$\xc0"\x02.|F\x01"\xc0)\x1f17ti\x19\xc0\xbb\xbb\xe9"\xa7i\x12\xc08hu\x0bs\xb5 \xc0S5\x93\x83r##\xc0\xb8@\x1d\x9d\xba+\r\xc0\x93\xf8\x16w\xe5\xb8%\xc0&(%\x95.C\x1b\xc0\xfb\x95\x12\xe7\xb71\x1a\xc09\xbb\x07P{:#\xc0pF\xc9v,\x01\x11\xc0L\x8f\xf2\xf2\x9e\x8a#\xc0\xea\x81^\xb7\x15~%\xc0\xe2\x97\xc0\x86\xd9\xd9\x19\xc0\x9e\xa2\x10&\xc7\xad \xc0@\r-t\xe4\x0c!\xc0\x9f8I}\x80!\x07\xc0\x89<s\x15\x80\xa8\x17\xc0\xecZ\xee\xdf\x05E#\xc0\x18\xa6dw\xff\xd8!\xc0\xa8ir\xaef\xd3 \xc0\x89\xb1_M\xd0\xfd\x1f\xc0]\x98\xa3\x114\x94\x14\xc0S\x18S\xfb\xf0\xff\x19\xc0\xee5\x11d$\xdc\x12\xc0\xb8\xb3\xf4\x80\'=\x1a\xc0hc\xfam\x89[\x04\xc0\r]\x0bx\xd0\xbf\x18\xc0!\xff(\x19\xedT#\xc0v\x14\xef\xab\xa3\xa5\x1f\xc0\x17\x92\xb8\xb8\xc3#\x14\xc0\xfd)\xe2\xcfb\x81%\xc0t\x96I-\xa8\xf3\x1f\xc0\xca,\xe1y\xb2V\x12\xc0\xb5\x04U\xa5\x03\x16#\xc0R\xde\xb6f\xe1\xf4 \xc0_\x02\xe37\xba\x89!\xc0\x9e\x97\xd8-|\x97\x1f\xc0\x17?\xba\xcau\xcb\x18\xc0\xa1\xfbvV\xbcv\x17\xc0\xc3\x0c,,\x8f\x80!\xc0YJ\xbf\xff&n\x19\xc0-\xd9L^\x95\x12\x1b\xc0m\xce1\x8d\r\x17\x17\xc0@\x9a\xa0\x15\x81\xf5\x17\xc0)\xf8;\xc0N\x0c\x16\xc0\x1c\xabz%\x8f  \xc0\xb3\x94\xb2\x14\x8a\xd8\x13\xc0\x92/\x86\xff\xc4f\x1a\xc0f\xe6\x0ch\x9aU\r\xc00\xb7\x0efKK\r\xc0\xa1\x86jwf\xce!\xc0\xec\xfa\xcd\x0c\xddX\x16\xc0*\xa6t \xa3\xfc\x14\xc0"32\xf8\x92\xcb\x19\xc0\xc1>\xb3{T\xcf\x16\xc0k6V\x05\xd0\xda\x1b\xc0\x15\xa1(\x84(\x11\x18\xc0\xecVN\xbe\xab-\x18\xc0Iv\xc3%))\x1e\xc0v\xff\xf7hw\xc9 \xc0=\xb3Y]p($\xc0\xe8\xb4\x1e\xca\r\x81\x1b\xc0\x9c|\x9f\xec\xe1\x84\x1a\xc0\xc7\xf8C\xc4\xcaD\x11\xc0\xb8\xfd\x85\x9c\xc0\xb2$\xc0\xe9\x92\xda8\xfe\xce\x06\xc0\x06\x04p\xebR\xd8\x14\xc0m\x90\xd67\xba\x13\x1d\xc0\xb2\xc0\xad\xf1\xa4%\x15\xc0+\x98SJ\xb31\x1b\xc0\xee\x8d\xeb\x06o\r\x13\xc0\xac\xaf\x95;#j\x13\xc0\xafo\x00\xc0\x06\xcf#\xc0\xe1\xbf\xceZ\xa3\xe6\x19\xc0\xe4\xb6\xdf\xb8/#!\xc0-\xcd\xa5c~/\x11\xc0d\xe3\x99\xa7\xfb\xa5\x1e\xc0\x02\x071\x1bq\xec!\xc0\xffu\xdb\x04l\xa2\x14\xc0l\xbd\x04\x02\t\xe0\x1f\xc0\xd1\x8aN\x9f\x0e+#\xc0=8\xd6\xa0$o\x13\xc0v\xaa_n\x0c\x88\x17\xc0\xd0\xfdV\xd8V9\x15\xc0kg\xbe\xbf\x83}"\xc0[\xb9\x86~\xaaM#\xc0;{\xb9\xf5\xa2\xf4 \xc0\x08-\x18|2\xe4"\xc0I\x04K\xc7\x1b\xfd\x18\xc0\xff\x04`\x97R\n"\xc0[ \'fP\xa1 \xc0\xb8\xb3\xc3x~o\x14\xc0wk\x08>\x9f\x0e\xf1\xbf\xf5\x16&\xe0\xc9f\x19\xc0\x97\xda\xc3y\xff\'\x11\xc0\xdd\x11\x12\x97\x16\xee \xc0/\x9cO\xd1g\xb2\x16\xc0\x9aA\xf4t\xa6\xc6\x0c\xc0P\xd0\xc5\xd1\xa4M\x10\xc0\xd9\xe3"\x99\x0c\x1f\x14\xc0\xd4b7\x87\x13\x19\x17\xc0\x19Ff\x02J#\x18\xc0%\x92\x0b*\x9fT\x14\xc0g\x9e\x8d\xf9\xc1\x11\x15\xc0\x88\x01c\xa0p\x9f#\xc0\x02\x9e\xe4\x98\xd26\x19\xc0\xef\xad\x9b\x0bq^\x1b\xc0\xda1\x91`\xfa\xa3$\xc0\xee@e\xf7+x"\xc0\xdf,\xf8]\xc4\xa5$\xc0\xd7\xc5\x1cf\xc6\x90\x18\xc0\xaaP\x0c\xe4\xbf\x9d%\xc0e\xde!\xd9\xec\xfc\x13\xc0\xac\x19\x8e\x1c\x99\xdd \xc0\xc1M#\xd0\x04\xb7%\xc0s\xa2\x9a\x9e:\xd2$\xc0\xb1\xfcz\x14&\xa8!\xc0\xcb\x08\x87[\x81\x98\x19\xc0rxR\xc3\xaf\xac\x14\xc0T\tJW8\x05!\xc0l\x81\x0b\xcd\x9c\x10\x1b\xc0\xad~$\xbd\xd9\x80\x14\xc0-i5!\xd2\x8a!\xc0rt\xa0\xef\xc5\xb1!\xc0v\x8fS\x9f+R\x19\xc0\xfa\xc4/\x18+\x19\n\xc0`\x15\x04F\xba\x89!\xc0{\xd0n\x07#\xb5$\xc0\xf5\x85\xa4\x0c]\xe2\x08\xc0Z\x97\x85\xb3X\x8f\x18\xc0\xba9\x8d\x90\xb6\xe1#\xc0\xae\xd6}\xa2\x11b\x12\xc0\x00\xd6SxA\xb0$\xc0\x07ktvB\xb6!\xc0\xc5x\xa5CQ\xfd\x16\xc0\x8d^j\x00\xa5<\x1e\xc0\x12\x13\x872\xab\xb2$\xc0L>\xdau\xec^$\xc0%x\xd8\x1a\xa3F\x1d\xc0\xc4\xf4\x1a\xe8j\x83\x18\xc0\xc8O\x13\r\x1d\x16 \xc0\x1a}\x85\x1d7\xc3 \xc0\xc4\xc1\xfa\xc7(A\x15\xc0S}Up$V\x19\xc0\xff\xb86\xa70\xb3\x16\xc0@6\x13\xc6c\xc5!\xc0\xfa\xad\xb3j\xeb\x82"\xc0k\xf4i\xc3\xae\xfa\x19\xc0\x02%%\x8f\xc9\x16!\xc0\xcb7I\x89d\xab!\xc0\x9bEvW_|\x17\xc0\xfb\x91\xe4X/d\x15\xc0\xcf!\x83P\xf9\xce"\xc0|\xf1\x1e\x14y\xbf\x19\xc0\xbd\x9e\xcd\xa4\xc6R\x1f\xc0\xeb\xd5\xad\xa8\xd0i\x19\xc0$\xf8Z\xcfah\x19\xc0\x9er\xc1\x8e3\xbc!\xc0\x11\x8dY\x0b\xcf\xe9\x16\xc0\x10\x04\x8d\x13\xf5,\x15\xc0\xdc\xa7\x14\xb5\xe8o\x16\xc0\x94\xdf;\xae\xe6\xd7\x19\xc0Ec`\xe4XJ\x15\xc0\x02\xa3?\x85O;!\xc0=\xdb\\\x90\xe3f\x18\xc0\x16~\xe2.-N \xc0\x02<\x81\xcc\xd8<!\xc09\x03\x194x\x1d$\xc0\xfd\x90i\x0c\xd5f\x19\xc0\xca.\xb1\x1aX\xb7%\xc0i\xd0\tp\xf1$\x15\xc0\xe5\xd2q\raJ\x16\xc0wIy\xc8\xe1T\x07\xc0\x80\xe8"\xb1R\x86\x18\xc0}\xdc\x89\xb5C\x9f\x16\xc0j8\xd8\xbfc\xa5#\xc0+\x16%s\xc7y"\xc0\xf8\x7fjV\xad\xcc\xcf\xbf\x9f*DS\x0fT\x11\xc0\x19\xf1p\xe0\x0e\xb4"\xc07\x03\xea\nPC\x0e\xc0\x0b\xe87y\xc7\x8b\x05\xc0\xe5\xa8\xdd\xd3\x10\x9a\x12\xc0\xef\xa6\xe4\xc1\xefj!\xc0%\xfc\xde\xf8D\xd4 \xc0\xe8\xe3\xacu\x87\xbc\x12\xc0-\x7f\xad\x9d1\n\x15\xc07\xb9\xec\x94\xf1\xc3\x18\xc0\xafn\xfe\xe5\xa67\x16\xc0\x01j\x8b\xde\xfb\xed\x18\xc0\x9dx*\x05\nC!\xc0\x903\x01\x95+\xd9"\xc0\xa6 \x8c\x85\xc3j%\xc0\xab\xc3\n\xc0\xb2\x1f \xc0\x1c\xe3,s\x172\x1d\xc0g\xa4\x8f\x08i\xaa$\xc0*>\xb5\xf4\x15\x96!\xc0f9t\xcc\xd5+\x1b\xc0\x15z:}\xd8Q$\xc0\xd2<B .G\x1d\xc0\r1f\xe0\x01r\x10\xc0\xd5\x0brQ\x87\n\x13\xc0\xee\xaf\x956(f\x1e\xc0g\xe3\x7fs\x91\xb3\x12\xc0\xc4R\xf3W\x90\xc1"\xc0\x9d\x9b\xde\xfe\xd7\xb6\x0b\xc0\xa3Z\x8c\xae\xc3O\x12\xc0\xb6s,L#\xeb"\xc0\x8f\xd0O\xbf\x0ft\x17\xc0!\x10+\x04\x84\x82\x19\xc0\\]\xdfY0\xf2 \xc0\r\xbc\x95\x12\x8cg!\xc0LCW\xd7&\xa9\x17\xc0\xd0\x05\xccJ\n\x9a!\xc0h3\x9cU\x85s\x17\xc0\x7f\x90\x99=D\x87#\xc0\xc0\x12\x98@jP#\xc0\x1b\x85\x87F\xcaa#\xc0\xf6\x9d\xd8t\xbee \xc0ev\x94j\x95\xae\x14\xc0\xb7\x90\xba"s\x81 \xc0\xd5i\x16\xdfM\xbb\x1a\xc0\x15\x84\xf2y\x9c\x14\x12\xc0,\xb3\x0c\x85\x04\x91\r\xc0\xfe\x95u\x863\xea!\xc0\x19\xa2K4\xa1\x84\x13\xc0\xce+\xf9V\xf8\x07 \xc0?\t\x89wS\x1a%\xc0y\xbf\xbb\xa4h\xea\x07\xc0D[\xfb\t\x87\xd0!\xc0t\x14\xa3\xdf`\xcf\xec\xbf\xb4F{n\xf8\xa3\x17\xc0;\xc2\x96\x92\x8aG\x14\xc0\xc2\x85\xb5\xb5\t- \xc0\x94O?\xf8\x1b\xb7\x16\xc0\x14\xaf\x13\xf3l\x89\x1a\xc0\xcc\xcd\xd0\xf3\x82\x8d\x19\xc0\x01i6p\xcfE$\xc0\x9b\xfd\x8a\xa5^\xa0"\xc0\xae%\x9d\xcc9}\x16\xc0M=LI\xe4J\x17\xc0\x95\xcd\xe2"\xb5c\x1f\xc0%d\xcd\x98\xe5\xb2\x19\xc0\x19\x859d,\x99\x14\xc0\x1c\x13\xfeT\xf4\x81\x18\xc0M\x88\x16\xb2\x9b\xae\x1a\xc0\x02L\xd9|\xf4\xd3 \xc0\x13\xcbk\x9e_/"\xc0\xb2\xa0\x9e`\xf2\xd1 \xc0;\x13i\x0f0\x86"\xc0`>\x10A3\xce"\xc0F\x9cQB\x97\xca\x14\xc0\x15\xd5\xf3\x10k\x0f$\xc0\x92P\xdbo\xdeW#\xc0\xf3~N\xfeO\x8a\n\xc0\xe1\xaf\xd8\xd4CS!\xc0\x96\x13 \xc7\x8b\xb5\x1f\xc0`\x18T\xb0[X"\xc0\xcc\xf8\x81\xb1WX\x10\xc0\xd7(\xe6\x06\xdd\x16\x11\xc0\x91\xbb\xa4X\xc7\xff\x14\xc0GuE\'\x167\x10\xc0\xbaA\xd4\x08z\xb9$\xc0\xc9E\xde\xd0\x04e\x14\xc0P\x90U\xef6\xe2$\xc0\xde\x8b\xef\x89w\x9d\x12\xc0\x1e6\xae\xcf\x94\x85!\xc0\\rOT\xf4\x10\x15\xc0\xd1\xb0\xa32!B"\xc0\xf4\x02)\x0f\x81\xea\x08\xc0\xa5\x98\xba7\x8fr\x1d\xc0\x948\x9fV\xaaI\x15\xc00\x96?\x1et\xbb#\xc02\x12\x1a\x10\xad\xc7\x18\xc0~!\xd0\xcb;\xe8"\xc0`\x14\xe6\x14\xfc$\x15\xc0J\xff~\xc66\x9c\x06\xc0\x9c\xa5\x0bo\xd8U"\xc0\x1e\x8dQ\x1e\xdf\xdf#\xc0\x0e\xd5\x9fV48&\xc0\xc9\xf7\xcf\x9a\xd7D&\xc03W%\xde\x99\xd5!\xc0n\x14\xdf)\xfd+&\xc0\xbb\x97\x81bvG\x15\xc0\xe0Y\x11\xed4\x80\x0c\xc0!\xbf\x8a\x03\xc0\xa9\x1a\xc0\x0b\xfe\xa3\xd6\xbe\xa3$\xc0z\xfc\xc6\xcb\t6!\xc0\xc0p`\x1b\nt\x19\xc0\x1d\x9bS\xbcI\x89\x0c\xc0\xdcemY\xb9\xa4\x06\xc0\xa8\\\x7fB\xaei\x17\xc0\x1aZ\xc7\xd6(y\x17\xc0\xed\xf9}%\x9f\x99\x19\xc0\xd6\xf6\xb8\xcb\xad\xcb!\xc0\xe9\x1f\x914c\xbf\x0c\xc0\xf6r\x17?\xd1\xbf!\xc0}\x99\xf1W\x87n\x19\xc0\xa5u\xa9\xfb_|&\xc0\x1e\x99\x8d\xaf@\xe2!\xc0\xa7\x9en}\xf4\xa7!\xc0S}]x?\xb2 \xc0\xdb/*\xc6Jc$\xc0\x8fT\xd7N\xd4\xee \xc0\xea\xa6%\x95d\xa7\x17\xc0\xc3F`e\xe5\x1a\x15\xc0\xf9t\x1f~\xcd\r\x02\xc0\xa6\xd3\xbb4\xc9\xf6 \xc0=gJ\xee\x98`%\xc0\xb3"\x81\x8e\xa8]\x11\xc0s\xc3\xbd\x8a)U\x15\xc0\xe1\x1b;\x93\x88}\x17\xc0\xf3\xda\xb57\x81\xd8#\xc0\x968YSA\xe7!\xc0\xb4=4\xda=\x90"\xc0\xca\xf7o\xe7\xab\xe1\x16\xc0Y+G[3\xfa"\xc0\x8akV\x97 \xe1"\xc0\xb7\x1bR\xa2i\xf5 \xc0\x13q\xa7\x87Q\x9e\x16\xc0I\x1eak\xae\xde \xc0\xdc\x99\x07\x8f\xb0\xb0\x18\xc0\x81\xbf\xf9\xd5\x81\xa5\x19\xc0v\xd6\x0c\xd8\xce)"\xc0\xff\x94\x11\x0e\xab\x1a"\xc0:\xc8z\xf2G\xe7"\xc0b\x8d\x91\x0c\xaed"\xc00\xd5\xb9\xa2\xb9\xf4 \xc0`avS|\x16!\xc0w*\xe37\xa2\xd4!\xc0{\x89k\x91W`"\xc06\xd5\xc9\xa5\xa3\x17!\xc0WDde\xd8\x8b!\xc0\x08\x03\x19\xd2\xd9\xce!\xc0\x05\x96\xfb\xfd&\r \xc0}?\xfe\xec\x9d\xd2!\xc0i\xf0~\x88s\x10!\xc0^\x9a\xfd\x82`w\x1f\xc0\xe8\x05\xc9\xa7yy"\xc0\xc9\xe2\xf5\xfd\xafB!\xc0\xb4\t\xba\x8d~\xba \xc0\x95\x89u]\xde\xc1\x1f\xc0f\x8a\xa2\xf6\xc7\x17\x1b\xc0\x05\xfe\x1f1e\xff\x19\xc0Y\xa4\x8c\xa0#\xfa\x03\xc0\x1a\x8aSk\xee\x87 \xc0\x85\x17\xb4\xe6q\xb6\x19\xc0m\x12l\x864\x89\x1c\xc0\xd2>\xbaY\xa1\xaa\x19\xc0\xb0\xad]\xc9j\xcc$\xc0\xed\xf2n\xeb9e\x1b\xc0S\xd7\xe4x\x9d8\x1a\xc0\x80\xfa\x12d\x83z\x19\xc0\x08\x96\xd83\xc8\t"\xc0ex\xe5\xdc\xe9\x06\x16\xc0\xe9\xd2+\xfa\xfcd \xc0\xae\xd6\xb5\x10\t\xbe\x16\xc0\xeb\x99ku/\xdb\x19\xc0b\x90\xbf\x17\xb7A\x19\xc0Y\x8d\x7f\x8b~N\x19\xc0\xd3\x10\xad*\xd5=\x1a\xc0\xbf\x85g\x06l9!\xc0\x1f\xee\x11\xe1\x91\x80\x17\xc0\xc8O\x13\r\x1d\x16 \xc0\xfc\x8e\xe0\xfa\xcb\x92\x18\xc0Y\'}cq\xe0\x06\xc0D\xd9*X\x8a-\x15\xc0o\x19A.\x80$\x15\xc0S\x8bu\x90w\xef\x18\xc0*\xaf\x88\x88K\xd5 \xc0(j.\xb8Nd"\xc0V;F\xc0\xb1!\x16\xc00\xc1ph3\xd5 \xc0\xe71\x99[\xffj!\xc0>\x85\x07\t\xc9\xab!\xc0\xf0\x88\xa2F\xbaW\x1e\xc0\xd9\xa7G$q\x06\x17\xc0\x98\xd6\xff\xb6~\x8c\x18\xc0G\xc6,\xc4\x9c\xae\x1b\xc0s\x87QS\xc6f\x15\xc0\x1d6\xe7\xb6\xbfn\x19\xc0n\xe2\xecS\xec\xc5\x1a\xc0\xb4[Q\xd3\x9e\xc8 \xc0\x9bTl\xbdY\xbc \xc0\xad\xee>\xcb\x0cX\x16\xc0\xd8\x01*\x1b\xaaY\x17\xc0\xc0\xe9\xd79\xc1A\x17\xc0\x89\x0e\t\xf8\xe7\xc8%\xc0\x93\x7f\x87\x98q\xea\x13\xc0A\x8e\xedqgI\x13\xc08:\xd4\x94\xef\xec\x18\xc0r\xc7m\xca\\\xc2\x18\xc0\xa3\x9a;Sy\xcd\x17\xc0'
p29
tp30
bg3
(g4
(I0
tp31
g6
tp32
Rp33
(I1
(I943
tp34
g13
I00
S'D\xfb\rN\xa4\xd5S@\xb0\x91 P\xe1\x07T@\xd1?X\x7f\xae\xf8S@#\xde\x8b \x03\xb9S@\xec\xcaC\\l\xd0S@\xc5\x85x\xa4L\xf8S@\xeb\x9e\xb6*\xfd\xf3S@n"J\xd8\x9a\xe3S@I\x07e\x1cQ\xddS@\xcdf\xde\r\xb5\xcdS@ovl\xc0\xb0\xe3S@\xfa\xeb\x9bu\xa1\xc4S@\xfc\xeb\xcc@\xbf\xadS@\xed\x0f\x9a\xb9\x16\xecS@lMH\xa6\xe1\xbaS@\xc4\x04\x0e\xbc\x03\xc5S@q6\xd0\xc8\x05\xafS@\x84^\\`X\xf8S@\xea\xb1k\xcbr\xebS@cIW@\x80\x0bT@\xd8\x1da\xea\x81\xd4S@\xc5\xa0\xd7\x12y\xf7S@\xc1E\xba\xf4O\xc5S@?u\xd6U\x8a\xe3S@r\xfc\x83\xc0a\xabS@x$\x16@\xe7\xbbS@\xf9\xd4\\\x85\x03\xc6S@\xae;\xc9]\t\xd9S@\x81"?\xf6\xf7\xd3S@\xdd\x80\x97x\xdc\xf6S@k\xc1p\x9cX\x1eT@G\xc7L=9\xc4S@U\xac6\xfe\\\xedS@\xe9\xd8\x116j\x93S@mR\xdb\xc53\xc3S@\xbc\x1e\xd9\x87\x1c\xc6S@Q= 2\xf9\xb6S@\x98\x00E\xdc\xaejS@!\x18 M\xe5\xc2S@W\xd3~\xfe\xd3\xaaS@\xbe/\x04\xa7L\xf8S@\xeb\xc1\xb9\x06\x17\xd5S@\xf7j\x1a\xd4\x10\xcfS@-\xdfxh\xa7\xa4S@%\x08tv\xae\xb4S@\xe2\'+\x15\xb4\x0cT@6\x98\xbcDW\xf9S@\x0b<\x9b\xbf?\tT@~.=\x12w\nT@\xf7\x05\xb5\xa7\xad\xb3S@\xd4\x9d\xb80\xc7\tT@[\x18h\xc3"\xf3S@\xc4\xc6\x0c\x8c\xbb\xc2S@m_\x86\xa9\xbf\xf5S@\xe9\x1a\xa8\xfb\x16\xefS@~\xc9\x90\x90\xb9\xf4S@\xb8"6\xd7y\xc1S@_\x7f>e\xe1\xefS@\x93t\x1ap\xef\xe1S@21\xa76u\xc2S@k\x9f\x17\x11\x8b\xc8S@&\xed\xd7Ed\xa6S@\xe6\x9b}4\x8a\xedS@\x1eU\x98\r\xc6\tT@\x0e\xd9UQ%\x04T@\x93\xc5\x0e\xce\xd7\x0cT@R\xf8s <\xd9S@\xda\x1e\x91\xc78\xceS@\xe2\xadn\x7f\x0b\xe7S@{qT\r\x98\xb3S@#\x7f(\xf5\xf4\xbcS@V\x13\x8e\x8a\xd5\xa4S@\xf4s\xda8o\xa5S@w\x85-\x83\xfd\xd9S@\xc2y(i\x95\xcfS@\x8e\xdbY2\xae\x18T@\x1c(fn\xe9\xf3S@\xcb\xdb\x04^\xf0\xebS@\xe8xV\xd8\xf0\xc0S@66OZz\x1bT@\x85\x06\xba{e\x15T@\xf6r\xfb\xdc\xd5\xf6S@\xf4\x81}h\xb2\x08T@)\xf6$\xe0]\xe3S@\x80\xd2\xb0\xf1\x11\x0bT@\xed\xa784\x04\xe8S@24C\x90^\xc7S@\xb6;\xa1\xa5zjS@\x89\xe7\xe3v\xa1\xeaS@\xc6\xf7=}\x89\xe7S@G\xd7\xe2C\xef\xf6S@\xeeE^\x8a\xce\x18T@\xc1\xcda\xef\xb0\xe0S@\'\x80\xb2k3\x9eS@\xf6D\xd5\xc9\xd0\nT@`\x01*\xc1\x18\xc4S@?\xc4\xe7\xbfc\xd5S@K\xff\xac\xd7\x07\xabS@\x7fAN:\xea\xbcS@\xf2\xd0\xd3\xc0\xca\xc3S@=\x15\'.\x96\xe6S@\xb0\x13\xb6O\x7f\xabS@\xe8\xcd\xab\xd8\x95jS@\xe2\xfdx\xae\xa0\xe3S@|\xcf\x07\xdb\xa4\xe4S@Y\xe1~~\xf6\xb2S@\x05\x9c\xc3R\xff\xe1S@k\xa7\xc3_\xa1\xe4S@\xb8\xed\x8f\xd3\x85\xd4S@>IZ\x93\x97\x07T@\xad\x98\x14\x03\xba\xdcS@\xb3\x00\xaa\xfc\x9c\xf0S@?\xb7 ^\x89\xc3S@\xce\x13\xc7\xd9\x9d\xd6S@\x1d\xe0\xa6\xbf\xcc\xcbS@\xac\xf8U\xe2\xa0\xf3S@4h#B9\xa8S@a\xc9\xafD\x0fkS@\x9d\x04\xef\xb8\x84\xd0S@=\x0b_\x8b\xc4\xf5S@\x89\x96\xde\x13\xaf\xc3S@\xab\xf9\x06\xe7oqS@^\xa1F(\xbf\xa2S@\xc9\xf4\xbc\x08K\rT@\xd0\x1f\xa9{4\xa2S@u\x18\xe3\x95\x14\xadS@`\x1a\x0e\xda=\xf1S@]\x95\xa4I/\x04T@Z\x19\x13z\xe9\rT@{_\x82\xe0\x10\xecS@n\x12V\xa5\x12\xa0S@.\x01\xd1\xc5\x0b\xa5S@Ru\xcbD~\xd0S@N6d\x7f\xa9\x0cT@\xb4\x94Q\x14n\x13T@\xb0v\xfb\x88\x05\xe8S@\x9d\xcd$\x8a\xd9\x0bT@\xa9<\x85Y\x15\xefS@:_\xa9\x96\x15\xacS@\x90\xaa\xe8\x1dg\x16T@3A\xcd\xc1\x03\xf9S@\xa3=\x98\x85n\xd5S@\xca\t{m\xb0\xcdS@\xc2|\x94MC\xd6S@\x9d\xb3\x86c\x9c\x14T@\x8d\n0\x943\xd5S@\xc8\xf5^\xca\xed\xfbS@\x17M/{|\xdfS@\xaf\xbe\x9a\xf7a\xb1S@S\xfa\xae\x8c\xdd\xc3S@\xd6Y\x85\xe4+\xd4S@\x83\x12\xa6\xbbd\xbeS@^\x84Z\x08\x17\xb6S@fE:\xab@\xb1S@j]n\x1c \xdeS@\xdfpoY~\xe0S@\xe7\x00\x16\xb4\x17\xa7S@\x07\xf9\x1f\xf5\xfa\xdfS@M=md\xa9\x91S@[?\xc0\xd4\xa8\xdbS@G\xed\xc3/6\xf6S@j\x8aF\x05k\x0fT@\xf1(MP\xcd\xc6S@\x84\xc7\x95\xda\x1c\x1cT@\xce\x03!B\xd1\xaaS@\xe5|\'\x01o\x9bS@\xdaf\x01\x00\xdd\xc3S@&\xf1\xefI\x05\xf6S@\xdez@G\xb0\xd6S@\x8e \xe9\x18\x7f\nT@\xf8T\xaaT\xba\xefS@\x96\x85\xc9Pr\xb1S@l\x12\x00\xda\xd7\xf6S@\x1d\xd9IwB\xd1S@\xeb(\x0c\x9b\t\xc4S@V\x13\x8e\x8a\xd5\xa4S@\x07u\x03\xbc\xf8\xf4S@\xab\x16\xbd\xd9\x9a\xf5S@\xf0#\xcf~\x84\xb2S@\xd8Z\xb2\x96T\xadS@,"\xdf\x8d=\x0bT@3"\x08\xc4\x9d\xb2S@\xb8\r\x060\xd5\xeeS@\xb0\x81i\xff\xb1\x08T@q\x0f\xb6\xc7\x1c\xfcS@\xce{\x14Mq\xd0S@\xbc2\n\xd3-\xadS@\xe9\xd8\x116j\x93S@b\xc9+r\xd2\xfeS@\xfe\xa3_C\x94\x8eS@\x94q\r\x06\xbc\xd0S@\x9e\x07\x07\x95\x8d\xd9S@\xe2\xda\xb4w\xdd\xbbS@lH\xcd&<\xbfS@9,EV>\xceS@\xdf\x01}<\xf8\x07T@\'\x93\xbd\xc9\xe7\xf4S@|\xe1&\xca\xf7\xceS@D\xee\xec\xebh\xebS@\xc2=\x91\xc6\x83\xbaS@\xd8\xda\xcb\xb0\xaf\xc0S@E\x80\x04\x8a\xda\xc3S@\x9b\x83\xfb\xd8g\xcdS@:oj\x07\x87\xecS@\xc5h\xa0\x06!\xcdS@\x84\xb5U\xfe\xc3\x14T@\xebO\xd7:\xb6\xc0S@\x1b]\r\x18\xec\xbaS@[ \xee\xc5\x12\xfdS@\x17\xa3\xd3a\xc2\xf6S@.o\xdcr\xf2\rT@\x86\xd6\xba\xfce\xa6S@b\xf3:\x995\xccS@q\xae\x00\x7f\xf6\x98S@\xc2u$\x1fm\xf5S@\x90\xe3\xbc\xe19\xf4S@\x042\x11\xfah\xc2S@}U}\xa61\x94S@A=w\xbb\x15\xddS@\x1a\x0b\x8b\rI\xa4S@\xdc\xa9\xe4\xd8d\xedS@\x0e\x95\xbe\xbf\x11\xdfS@\x94\x90\x06\x8e\xe4\xc3S@``2\x0f\x1d\xbbS@\x17~\'\x1b\xc8\xf0S@\x1d\x1c\xf7{\xa5\nT@"\xe9\x8d\xd4\xe1\xc0S@\xf1\xa0lQR\x92S@=\x9f\xf1F\x17\x17T@@\xbc\x0f\xfc\x7f\nT@\xc3ZZi\xc3\xd0S@\x96O\xa5A\x84\nT@0^\xab\x13u\xebS@\xf0>&\x04\xd2\xecS@\x92"\xc5j\xba\xffS@\x03 y.M\x93S@\x14\xc9\x82\x16+\xe4S@\xc2e0\x9f\xfa\xe0S@\x82wM\xcd%\xc3S@\xf7~\xfd\xca\xfd\xabS@\xab\xf9\x06\xe7oqS@j\xc8m\xd8\x0f\x0fT@C\xfb\xaac~\xcdS@D\x94\xb0\x88\x99\xecS@\xfab\xb9\xa9U\xc4S@\xd0\x14\xb1S\xab\xe3S@\x16h\x1d\xe5\xee\xb1S@1\xe4\xb7\xb1y\xe4S@{Zf$\x87\xb2S@\x03\xa0\xcdJ\n\xecS@\'\x87q\x87M\xd2S@\x93\x03\xbc\xb6L\x12T@\xb3ix-\xcf\xc3S@CK\xf0\xa7\x85\xc7S@H\xb0\xd4NT\xd4S@\xad\xa5G\xf0\x84\xd4S@\xb2\xd4\xf2m\x95\xf2S@\x82\x81~\x97\x80\xe7S@fW+\xfb\xff\xc1S@\xa1\xb2\xd54\x9c\x14T@\x05\xd7\\cy\xcfS@\xee\x05$\xf7&\xfeS@,S}\x0b\x9b\xdeS@f\xa1\xa3\x00\xf0\xd5S@\x07\xa3B\x08\x03\x07T@Pv\x02\xfd\xd6\xd8S@\xe6\xff\x96\x82\x05\xb6S@x\x89\xeaq-\x1cT@\xdb[\xdfo\xff\xd4S@\xceSq\x07"\xf7S@\xf6;\\-\r\x8fS@\xeb\xea\x97]L\x08T@(\xfd\x8a\x00\x9b\xf4S@F\x8f#f\x02\xf4S@\x9b\x87n\xef\x92\xdaS@\x84\xb5+\xefN\xfeS@T\xafb\'\xab\xf3S@\x0eg\x18>\x07\xbdS@\x0e\xaf\xa7\x95\xab\xe9S@\x95w\xa9\xddc~S@\xa1.\x166X\xf1S@\xe7\x10\xbc\xbf>\x13T@\x00z\x84U\x17\xc2S@=\xc1\x8fq\x0e\x90S@\x82\x81\xb89\x00\rT@@R\xd0\x15H\xc6S@\xef\xe10\x12\xd4\xb3S@\x19\xdf\xe7iu\xd0S@\x17g\xa1q\xeb\xddS@A\xa2\xef\xa4\xb8\x9eS@\xf5W\xed\x91\x8a\xd6S@\x99\x96"\x1c\x0c\x1cT@x`\xba\x14\x17\xdaS@\x81 ?^z\x14T@/9i\xba\xa3\xc8S@\xfc?x\x08\xd1\x06T@b\xce~\x84\x88\xb3S@!\xba\x85\xad\x9b\xbaS@\xdd\xb5>b\xbb\xb6S@\x92Y\x0e\xe6\x1e\x19T@\x167;\xd72\xb6S@>\xa7\xb0u\'\xddS@\xcc\xd1h\xdds\xb1S@\xe2\xe4\xd3\x883\x05T@\x8b\xca\xb1jO\xddS@`y(\x8b_\xf3S@\x83[\x06JZ\x11T@iJlpZ\xc7S@Fg\xb8\xca\xa6\xc2S@\x8b\x1ddB\x84\xe7S@a\x92\xe6\xc1\x89\x05T@=\x92\xfaP\xa4\xdcS@\x9454j<\xd5S@\xbc\xd7\xa9\xa4\x05\xd5S@\x12\xd4\xfb\x98\x92\xdaS@\\\x01*f6\xbcS@\xcb\x00Bv\xd5\xcfS@\x9b;\xc7\xee\tkS@N\x9c\xfd\xa8C\xbbS@\x10\xb1d3\xc4\xffS@\xbe\x84\xd6\x15\xbf\x12T@\x9d\x04\xef\xb8\x84\xd0S@X\xc7\xee\x15\x85\xb3S@x\xb1\x88\xe2\x11\xddS@M\x8c\x00C\x92\xf2S@\xd3\xe9z\xe8\x10\xb6S@\xbf\xd9f\xeb\xc3\xe3S@=\x03\xb7\x1d\xe5\xefS@\'H/Ys\xe4S@\x86h\xd5\xdd\xe1\xc6S@\x12Q\xa2\x9e\xff\x17T@t\x12\xe4\x1a\x0e\x00T@~R\xb68_\xb9S@\xd2>M\xe9\xd7\xd6S@>\x10\xda\xd2\x88jS@\xe8\xcd\xab\xd8\x95jS@v\x05(;z\xceS@\xe1\x12\xb9\xfcJ\x05T@\x1c\x01\xea\xf0\xc9\xafS@F\xff\xae\xb6{\xb2S@Gj\x8d\x18^\xe3S@f\x18}<\xbc\xb3S@\x9a\x90\xa4\x98S\xd4S@:\x1c\xb2\xce\x8b\xcfS@\x19\xde\x9a\x7f\xdb\x01T@\xdc\xfb\xb4\xda&\xadS@\\\xb6\x84=\xd6\nT@\xdch\x14\xc5Z\xc0S@\xa8b\xe6J\x1d\xc3S@\xe6\x016\xc6\xe4\xa4S@\xe1I\x8cW\x1d\xc2S@\x1b\xd1\xa3&\xee\xe6S@\x13\xae2\xa1\x83\xe0S@0r\xb2\xb9~\x00T@,\xfbL9\xac\xffS@\xf7\x8d*{n\xe3S@\xcd\xb4\xe7q\xad\x08T@\xfaF}\xe9\xea\xf6S@ \xda7\x02z\xf1S@Ok\xbd\x0f!\xa7S@\x98\xee\xb2)8\xf7S@\xcb\xd3C0V\xf7S@0<[\x1a\x98\xdeS@:\x07\xc8\xd3\x9e\xc1S@\x18\x969:[\x91S@\x81\x83\xf6ij\tT@\x1e\x157\xd99\xf4S@\xfaI\xecBg\xf5S@\xaa8N\xdaJ\xf7S@x\x03]\xea)\xd8S@uPS0E\xd1S@\xe2\xae\xb6\x9d\r\rT@\xd8\x00\x88\xe4\xd2rS@\xf5\x10P\xdf\xa0\xe4S@j\xbe\x8f\xe0\xc8\xcaS@B0\xa69\xd0\xadS@W2\xba\xe59\xf3S@\xb8\x19y\x16\xeb\xc3S@\xba\xca}\x02\xfe\xc2S@W\xa3\xa2\xb0S\xc7S@\x8e\x9f:\x1f\x98\xbaS@\xa6\\\x7f\x83W\xedS@3+\xb8\x1a\x18\x07T@|g`\xfb|\xecS@\xa0\xeb\xbdJ\xec\xb1S@\xaa\x17iW\x81\xc7S@\x04s\xb9\xaf\xc8\xd6S@l\x02\xe1\xbc\xf5\xd4S@\xc3\xf0\xce\xe6\xc1\x12T@\x8b\x86\xe4\xd3\xe4\x0cT@\xf6\x83\x84\xa6?\xfeS@\xc7\x0b!\xb0\xac\xd0S@-J\x15\x8e\x83\nT@\xf1\xf7\xe9\xe4\xb6\xbaS@Bc-V&\xe4S@<\xc2\x7f4\x10\xe8S@\xaa\x19\x8a\x1f\r\xecS@j{H,\xb9\x07T@\x98\'\xda>\x05\xbbS@\xbf*-\xb7\x02\x08T@,\xdd\x82K\xe1\xd6S@\xbf\xf9O\t=\xc4S@>\xd3\xbc\xb0\xe4\xdbS@\x84\x80\xa4\x9f{\xa5S@\xcf\xa9\xa2r\x92\xebS@\x0c\x18zaP\xabS@\xae\xc7}O<\x96S@\xdf\xf3u\x9a\xbd\xc3S@\xb1E\x87\x0f\xc6\xd0S@D:\r\x99\xb7\xa8S@\xaf8=\x92M\x80S@\xd4\xc2\x9d\x11[\xbeS@S*\xf9\xd6\xc2\xa3S@V\xe66\x04\xe8\xabS@\xa2\xa5\xe3\x14B\xaeS@\x18\xd2E\xd8\x1a\xafS@\xbf\xb5\x13\xc2\x11\xafS@5P\x99\xfd\x80\x13T@\xeaf\x94\xa5/\x15T@\x95w\xa9\xddc~S@\xd9\x19\x9au\xb4\xe7S@\x0e&\x0f\x9d\x05\xcfS@\x1c\n\x1c\xf0\xd4\xf5S@\x1d\xf8\x19\x89\xbc\xf7S@H\xab\x88\xab|qS@\xec\xeb$\xad\xbf\xebS@\xeb15=\xcf\xb4S@\nE6c\x04\xbdS@^[Q\\r\xefS@\x84Wb\x11~\xebS@+\x1eE\xeaT\x13T@\x16\xbd\xacm\xa2\xbaS@\xedsR\x98V\xf8S@H\x87\x0b\x9a@\x90S@6@\x08\xc9*\x08T@\x14\xad\xb2\xe0\xf7\xecS@\\\xc24\x1eh\xadS@\x99\xb0_;c\xcbS@\xf4\xcd\'s\x93\xddS@\x0c\x1a\x13`\xf8\xa0S@v|P\x0e;\xd5S@T\xb6\xcdHG\xb1S@\x17(\xd4"1\xa4S@\x08\xfe\xd1#\xc5\xe3S@?:7\xe0\x1d\xc4S@\x89\xdf\x82\xbd\xbf\xcfS@1\xdbj\xc0\xd2\xb8S@\nV\xa8H\x0b\x9fS@\xdb|x\r\xd1\xe2S@mZ\xbd\xc4Z\xb9S@p|\xe2\xc8\xc9\xf6S@_\x1a3x\xad\xffS@v\xc3\xe7\xc7\xcb\rT@\x16\x8a\xf6b\x9f\xb0S@\x8b\x16|8\x8d\x05T@\xba\x93?\xc7<\xf8S@\x15E\xbf\xd8<\xd8S@;f\x9as[\xd4S@EF\xcbO\xfd\x04T@K<\xcb\xb3\xfa\xd4S@B{e\xa3\xf0\xf4S@3\x95]u\xe8\xf6S@5\x03\x15E0\x16T@\xa4\xe6\'!e\nT@\xeb\x84\xe1\t}\xfdS@\x1d\xcf\xd7\xa2\x84\x8fS@*;n\xbb[\xf3S@P\xe5\xe0\xcf#\xf2S@\x8c\xe2&\xfb&\xe7S@\xe9\x98\xc4\xb0\x1b\xc7S@M\x1a\x9bl\x01\xeeS@\xa3\x94\x17\xb6\x85\xcdS@p#\x87\x88/\xe4S@\xb6M\xce5\xaarS@=%%\xc9\x81\xbaS@\xcd\\|>\xc3\xccS@\xf9>\x7f\xc5L\xd0S@\xc1b\xcd\x99;\xacS@\xfc\xcb\x9b7=\rT@A\xa2\xef\xa4\xb8\x9eS@9\xe2\xfc\xc4\xdc\x07T@O\'\xb3\xd1\xda\xf3S@\xac\xf5o\xc2\x85\xd6S@IsL\xb3\xac\x03T@\xd0\x04"\xddZ\xd0S@\x16\xda\x92\x7f\xcd\xc2S@\xd9\x18o\x8c\x82\xcdS@\xc6\xdd\x8a\t\x05\xbcS@\x90=g\x93\n\xb2S@\x98"\xca\xc3\xc4\x04T@\x8f\xeaupI\xcdS@\x83\x7f\xa0\xf6\xd5\x96S@\x15Fw\x91Y\xd9S@\xaf\xcbC\xaf\x19\xf1S@\x08H${\x98\xd4S@\x84N%5\xcc\xcfS@\n/\xc5\xcc\xaf\xeeS@\xdd=\xa9\x95\xd6\xadS@<Vc\x8eS\xbeS@\xea\xb3A\x86\x84\xbaS@\xf8\x94HD\r\xb9S@ka\x850&\x0eT@_\xa2d\xec>\xaeS@\xa6\xfa|$0\xc4S@v\t\xcc\x97\x8d\xd5S@tc\x07\xc4\xc0\xf6S@!:\x11\x8c,\xafS@\xc0P\x13\xb0\xb9\xa3S@\xbe\xa7}}V\xabS@\xd6FI\x0e\xdd\xc4S@\xed4\xa8\xae\xca\xd5S@=\x85\xae\xean\xebS@q\x94\xcf\x96\x0e\xafS@y!\xdd\xdd=\xd8S@mn\x0f0\x81\xc2S@\x1a\x03\xca\x99\x9e\xbaS@\xfcn`r yS@\xcaX\xb8\xe5\x99\xf2S@\x90\xf96\x9a{\xf5S@O<3\xa5\xe9\xbaS@\xb3\xc7cG`\xecS@\xe5\x95}\x8a\xae\xecS@\x1f"u\xea\xdd\xeeS@|\xbb\xf6~\xb0\xf6S@\xcc\x80\xc4B.\xc4S@{;2\xd4\xa3\x0eT@<F\x95\x8fh\xebS@`\xbd\x1d\xd1K\xcfS@M\x13\x9b\xb3n\xc8S@R\xf5\x7fj+\xf1S@\x98Ly\x90\xe5\xecS@\xc5\x8d|\xf0\x8d\xe2S@9\x08\xa1-zqS@\x01\x86[I\xd7\xd0S@\x99%\xf0\xdeh\xc7S@\xd0\x98\x92\xe1%\xc6S@\xe1\xba\xb5\x1eZ\xc2S@\x8b-\x06\xd5j\xa7S@B\x8d\xb6\x02\xac\xf7S@u\xb6\xa4\xf5\xa9\xffS@\xa0\xa5,\x9b\xd8\x0cT@\xd9|\x93Z#\xebS@\xe8\xce-\xb2\xbb\xf5S@w\xce%\xcc\x9cqS@\x95#\xc3~\xbb\xf7S@c:U\x82\x00\xd9S@\x9fDJ\xa6\xf0\xe7S@\x1f8s\xc1C\xa8S@\xbe\x9d\x05H%\xe4S@^\xa3\xfd\xfe"\xcfS@\x93\x86\xe6^G\x9cS@\x99\x848\xe6\xcb\xe2S@\xb9\x0flR\x8d\xd0S@\xb9\x97\x08\\\x94\xf3S@\x93\x1d@M\xb3\xafS@\xb0\x91\xfbV%\xe9S@\\\xf2(_\xf1\xfbS@\x86\xc8\xb9-\xe7\xfeS@[\xc8=Cc\xe7S@Q\xad\xc1\xf3/\xcdS@\x8f<\xf0\x1bC\xc0S@\xdc\x7f/u\xb8\xf3S@\xa57\xd8sM\x9bS@\x0f0g\x10\xc5\xf2S@F\xbd\xd3\xc2\xac\xbaS@\x83N\xb8\xbe\n\xabS@0<[\x1a\x98\xdeS@:\x07\xc8\xd3\x9e\xc1S@\xfc\xe5\'\xdf\x88\xbcS@\x1f\xd7\x9e\x9f\xee\xb3S@\x8c\xae\xc1b\xbf\xf2S@\xd0m/\x8c\xeb\x13T@E\x95\x84\x19W\xecS@[\xb2>\xa4j\x92S@\x9c/KUy\xa1S@Y`\xbdoI\xe3S@jZ8\xcf\'\x15T@\xa0\xd2\xe5\x14\x92\xe5S@h\x9cg\xf0^\xaaS@\xc7\x10\x0c\x11\xc2rS@\xf2\xb7\xccb\x96\xe6S@9\xcd\xea\xeeT\xb3S@&\rLEa\x91S@\xb1zOYP\xf3S@\x06\xec;BN\xceS@\x12\x9eS\xa6\xe4\xbaS@O\xa1\xc6C#\xa7S@\x9f\x81+_\x18\x16T@\x87\x8f\xd5\xd3\xff\x8eS@\r*j"\xc9\xbcS@\xa6\x01\xaf\x17\x8e\xa0S@\xb7\x1f~:\xd3\x96S@F\xb0\xe3p\xd0\xc4S@\xa6c\xda\x99l\x16T@\x99G6\xe3\twS@\xd8\xe1\x81$z\xa9S@m\xe4(\xc2\xd4\x15T@t)b\xe8\xc6\xc1S@\xb0\xdb\x8f\xff\x07\x08T@@\xe9\x9fa\xbb\x07T@\x14\xfeyDN\xbbS@\xa8_\x0b^h\x95S@\xbcYq\x8aJ\xd1S@r,S\x94S\xb1S@\xb1\xac\x97\x19\xef\x1aT@%(3\x95\xd6\xd1S@\xc5\xa0\xaa\x90p\xd6S@\xda\xe3\xf6G\xf0\xe7S@6{\xad\xdd\xca\xd6S@\x14\x8d\xf7\x1ce\xb3S@\x9c\xc9\xfa\x92i\xf0S@\xefy\x1b\x1cF\x0fT@\x87\xe3\x94\xe6e\xbaS@\x92\xcej<M\xcbS@(\xac\xf6<N\xe2S@b{\x88\xdc\xa3\xd4S@\x1a\x89\xea~\xdc\xe2S@\x97\xa5\t\xf7\xb7\x10T@<^F\xf6\xc9\xd0S@\xf8bT}\xff\x0eT@\x80X\xe4\x1e+\x92S@lT&\x01b\x14T@\xbfI\x1d\xe4\x8d\xf1S@0}m\x81K\x9aS@,\x8e\x1b-\xea\xf2S@z^\xc0\xd85\xacS@\x0c\\\x95\x80\x83\xd8S@\x08v\x04\xefi\xceS@\n\xb9\xc1\x7f\x8c\xceS@eh\x1a\xd0#\xb3S@\xee\x9a\xeb\x0cz\xc1S@d\x16t.\xaa\xa3S@|\x94a\x05\xb7\xe8S@\xf3\xc7\xeaPD\xceS@\xfa1s\xce\xfb\xffS@\xcbf\x13\xab\x96\xf2S@\x13\x9a\xd6\xd4\xd3\xbaS@\x10\xd80\xe5I\xebS@\xdam\xb5p\xab\x15T@{\xd6\x8a\xfc"\xc5S@\xa5\x9a\xb9r\xe3\xb5S@\xe8o\x9f\x89@\x13T@\'\n\xa2\xbf\xa4\xf0S@]\x10\x95\x8f\xfb\x04T@!\x04B\x7f\xc0\xe1S@\x89\xe0\x83;\xf1\xb5S@<&!vi\x92S@GS\x98s\xb1\xfdS@v\xd02\xf2\xb7\xbcS@\xe0\x95\xd1 VqS@\x1fy\xfd\xba\xa8\x08T@\x98\xdd\xa6\xa1\t\xb6S@\x12\xd7\xeb\x9e\x8b\x11T@\xff\x0c\xb4\xd4\xfd\x04T@\xab\x98\x86\xed\xd2\xe1S@1\xc8\xb6\xfb\xd3\x0cT@G\xba"Z\xea\xc2S@}\x16\xfa\xb9\x96\xe2S@\xc39\x04r\xb9\xd0S@l\xa5\xef!\xd8\xe2S@\xa9<\xfc\x0f~\xc5S@C\xb85\xffE\xe3S@\x01\x067\x1d\xa7\xc2S@\xb4xE\xdf\xad\xbbS@\x99\x90I\xfc&\xe9S@\x8f\xa37\xbfr\xf7S@\xa5\x07\xeap\x8d\xd3S@\xa9.*\xb5\xba\x07T@\xfcb\xa1\x1b\xadqS@O<3\xa5\xe9\xbaS@\r\x0c\xd0\xd4\xbf\x96S@9\x08\xa1-zqS@\xdbq\x00kT\xefS@\x03,\xf2W\x82\xbbS@5F8d\xb6\x98S@\xb7\xb4\'Z\xde\x9bS@t\xa7\xff\xa6\xe4\xbaS@5X\xfd\xd4R\xf8S@\xd7\x81{\x10\x03\x08T@]\x8a+\xb9\xd0\x93S@\x8e\xde\x00\xb1s\xebS@\xe9$\xae=\xa5\xe2S@A8\xbb"\xf9\xf7S@\xb9\xea\xad\x8ds\xd4S@\x96\xdc*Yp\x94S@p\xbcJ\x8b\x95\xd9S@\xda\x9c\x80\xf4\xa6\xf7S@c4\xa2\x1d(\xc9S@\xff\xe5N\xe3\x8a\x9dS@\xed}\x0b?\xa6\xb1S@\xa5\xdd\xe9\xe8\xa9\xa2S@}\\\x19t\xca\xbcS@\xd5\x01\xc0\xb3J\xddS@\xa7??\x178\xb3S@p\xb9\xda\xb7m\x92S@\xb9\xfa\xdb\xb9\xa9\xbeS@^\x16\x85\xdc\xa5\xffS@\x88\x86<}Z\xecS@\xea\xb3A\x86\x84\xbaS@\xd9\x81d\x17<\xb9S@}\xe9nC\xae\xe8S@"\x16\xbfE\xfb\x07T@a2u\xa1W\xe9S@\xb8\xbf$\xb5~~S@^\xf9\x19wa\xb2S@*\xe0Jb\xe2\xc4S@\xad\x91d5\n\x9aS@xi\xe3\x10z\xd5S@\x1c\xa2Z\xf2:yS@\xe7\x1d]YS\x08T@\x91\xb1zg\x8fxS@D.\x12\x07:\x9bS@9"aIC\xcfS@\x1e\r\xe4\x01\x02\xb6S@Y\xe3\xa2\x18Z\xc3S@c\xb9uj\x08\xa7S@[SP>\xae\xb6S@\xe5kj@\xc4\xeeS@\xbc\xa4AA\r\x9aS@\x90\xd3\xeb\x82J\xecS@^\x0b\x80\xdbR\xd0S@\x99+sG\xd9\x0cT@\xac\xb7\xe5\x9aD\xabS@*\x84\xb5\xaa\x8f~S@R\xc87\'\x9a\x0eT@u\x8e\xbfE\xc1\xeeS@\xfe\xcd#\xd5\'\xcfS@\xbe\x04\xb6\xa6\xe7\xecS@q\x18{Y\x86\x0bT@\xd3\xc95\x9b\x1e\xedS@\x16.\xe1l\xed\xc3S@r\x82\xbf5\x7f\xd5S@\x95\x04\xee8\xbf\xcfS@|\xfdS4U\xd5S@\x82^.$\xe5\xb3S@\xaa\xeb\'M\xd3\x92S@\xb5\xb2\xcd\xd2\x90\xcfS@\xe4\xe8!3\x13\x16T@\x8e@\x98F~\x98S@\n\x8f\x18\xbb\x06\x17T@\xab\x05\xe4~d\xf5S@F\xf3\x02p\xf1\xeeS@\x8b\x07\x9aj\x11\xf6S@2D\x1e\xd7q\xa9S@\xb6\xc0\xba\xf6\xb6\xddS@\xeeP\x9f\xbb3\xe2S@\\}\xb1W\x9f\xd6S@\xd7+s\x905\xa1S@^\x9e\xca@\x9e\xf3S@<\xf9\xa9\xe3\x85\xdeS@\xdf\xdd\x13\xa9{\nT@\xb6\xf2\x8b\xb5A\x92S@\xbd\xca\x0f\xd1\xf0\xd6S@\xdf\xd0\xb6\xd2\x93\xcfS@\x84\x96\'\xf0x\xf5S@2\x96\xae\xda\xd3\xb3S@\x06\x14\xf7VW\x91S@Q_\x16\xd8\xc6\xcdS@\x91\xd6\xfcl\x13\x15T@\x95\x92@>\x0f\xa0S@\x14\xd9\x938Y\xc6S@\xbfX\xa8\xee=\xf1S@\x08\xf5\xff\xf8\xe0\x8fS@^\x06\xc9\x9b$\xd6S@\x18\n\x95\xdcR\xbeS@[\xe3\xd7+?\xc0S@;dP\xf0\x85\xe5S@\xe8\x06$Q^\xc6S@V\x93\xa9F\xe7\xacS@\xc7n\x93 \n\x08T@\xa9^\x17\xe6\xe0\xb1S@L\xcd\xb7\x95\xd3\x97S@\xbax_\xc9h\xe3S@\x00\x8a\x95.\x8e\x0eT@\x94k[\xe4x\xceS@r\x0fp\x91\'\x90S@\xe1\xda\xbd\xf4\n\xf2S@\xd3w\xb3\xd0\x90\xdaS@_\x1e\x1c)\xba\x9fS@M\x14{\x94\xfe\xbbS@\xba\xe2\x81q\xc5\xf0S@\x1e\xd0f\x8b\x04\xcfS@\x15\xa2D*SrS@\xa6\x9e:\xbb(\xd5S@P\x83\xdcxJ\x13T@q/\tzW\xbaS@\x01\x86*t\xec\x02T@\xb2\x9f\x96\xcd<\xf3S@\xefR\xa6\x10\xab\xcfS@\x10\x05)ta\x13T@(\xb78\xdf\x80\xcfS@\xc0I\x035r\xeeS@\xfb\x84\xde \xad\xc3S@\x02\xab\xb1=\xef\x13T@}\x84l\x8d?\x90S@\xc74+"\xdf\x03T@1\x02%\xdc:\xb2S@\x82\x8f_\'B\xc5S@Mq\x07I\x04\xc7S@i[\xfbG\xb6\xffS@\xfa\xc5c8p\xe9S@\xb6\x0493\xc5\xdfS@E\x00\xecrr\xccS@\xd2\x1d%\xb6\x9c\xcdS@\x9b\x88\x93oH\xbeS@\x8cL;b\xf5\xf2S@L\x9e\xe5\x14\t\xdfS@%\xb3A\xf5\xb4\xe8S@\x9a\x98=P\xd3\xd0S@\xa6\xd8O\xf1\xf9\xd1S@\xc2\xa7,\xdb\t\xeaS@N\x0b\xd2MJ\xcfS@=\xa3\xda\xe6\xbe\xf7S@V\xe8\x04\x06\x0brS@|i\xcf\x89\x1d\xf7S@\x02\xc1\xd4p\xb9\xcfS@\xb9\xa5\xc9Gh\xcbS@\xc1b4\x0c\x85\xcfS@\xb8\x82\xd2\x98o\xc8S@\x02\xe1\xd9\xf4\x17\x08T@n\xea\xebV\x9f\xdeS@\x9a\x9a\xce[K\xcfS@\x99\x18\x1f\x86\x0f\xedS@\x0b)\xbe/\r\x16T@\x7fZ+L\r\xeaS@\xebH\xc3h0\xd0S@\x95\xf9\x1b\x04\xe3\xbaS@\xc7"\xa1\x9cf\xe7S@p\xdc*\x00\xa2\xeaS@/.\x8fP\xf1\xedS@IU\xdb\xe9\xa9\xf0S@\xc2t>\x87\r\xbcS@f\x08l\xec\x90\xedS@\xa3\x08\x13uh\xc7S@\xf7\x1f\xf5\x80\xcb\xb9S@o\xbeS\x9f\xb5\xd0S@2"\xf8\xf1\x9e\xe2S@G\xb8\xfd\x8cO\xccS@\xe8\xde\x1aK\x9a\x02T@\xb4\xafwM\xc9\xb2S@Y\x89IsP\xadS@&\x99j\x8b\x12\xc4S@[GBRP\xc3S@\x9b\xff/\xc8\x01\x03T@\x94\xd1Z27\xd6S@\x8d\x83y\x1e\x8b\xb0S@\xa7Kb\x87\x8f\xd5S@\xc9\x1f\xbe\x8e\xee\xc4S@\x07\xffry\x04\xe3S@\xe7\x8a\xa3*\x07\xd5S@+\x9ap?\xc0\xd3S@\x02\x90a{W\xd0S@!\x97&\xc2\xef\xc9S@\x82\xe2[j\xbf\xcfS@\x8e4\x90a\x1d\xbeS@8C\xb8\xf2FqS@*\x88\xeb\x86\x1b\xbbS@c\xc5 RJ\xceS@\xc1\xa2\xa5|(\xdcS@U\xf8\x9cG\x85\x0bT@\x98\xadr\x96\x1e\x12T@\xbfb\xfcC[\xbaS@\xb0\x9d-e[\xf1S@J\xf8\x81\x05\x93\xceS@{\xd9>\x11G\xcfS@F\x04\x08\xfb\xe9\x13T@\x8a%*S\xc6\xceS@~\xa8lY)\xceS@\xce7\xae]L\xc6S@\xa8\x04\xdd\xe7\xfawS@L\xf2\xdb\x1d\xcd\xbbS@\xa8\x19m\xc7b\x15T@\x80\x1d\xfc-4\x80S@L(\xd0\x18\xd3\xc2S@3*\x8e\x8b+\xc2S@k$\xc9N\x0f\xc1S@nX\x0e+T\xc2S@\xd8\x97\x01\x04\x9e\xbaS@\x1d6q}\x0e\xbbS@T\x1d9g>\xbdS@\xf2\x8f\x10h\x86\xbeS@(\xde\xa4\xb7e\xbaS@\xfe\xb0\x1b \xe3\xbaS@\x8d\xb2\x00cR\xbbS@\xb8Vk\xc5\x9a\xb5S@\xa9A9\xc6o\xbcS@\xe4\x1e\xe3\xe9*\xb7S@\xf0\xd1\xa6d\x90\xb2S@\x08\xfe]\x17\xf3\xbdS@\x08\xa6\xe0l\x07\xb6S@\x00\xa3\xf2\xfc\x86\xb3S@\x1d\xcb\x0b\x91\xf7\xdaS@@M\xee\x8f\xbf\xa8S@\xfcJ\xe5\x10\x03\tT@\xe8BB6\xa9\xf9S@\x18 .\xf3)\xb1S@\x15A\x025\x8f\xa4S@\xcd\xc4Xx\x9d\nT@n\x9d\x8f\xa9\x03\xa3S@a\xcaI\x94\x9f\xf7S@W\x12^\xb5\x8e\xa3S@\x1f\x8a\xc0\xc4p\xa1S@"\xaf\xf8\xb1\xf2\x9fS@\x96\x1c#\xcc\xda\xd3S@8\x90\xe3\x82X\x96S@qc\xb95\xe3\xa8S@\xc4_n\x00+\x0eT@\xdbD\xdc\x9c\x1e\x9bS@;\xc5\xc5\x8e\x07\x99S@\xd5\xe8%\x99\xc4\x98S@\xf2E2\xc3M\x0eT@\x1f\xca\x13\x03\xae\xb6S@\xa3\xc4C\xe9\xa8\x93S@\xa5\xdd\xe9\xe8\xa9\xa2S@\x19\xe1\x02\xdb\xd7\x93S@\xfd\xbe\x98\xf0B\xe3S@\x07\xbbpL\xf9\x07T@\x99y\t\xf6Y\x08T@\x14\xa5IC\x84\x90S@\xae\xe3Vq\xc4\xb3S@c\xb7\xcfC\x9d\xf3S@\xbe&\xe7V\x9c\xc9S@\xd4M{\x8fD\xb3S@\xa0\xef\x12UF\xf1S@\xa0\x10[\xe8\xba\xd5S@\xe7\x99\xa6\xeb\x04\xd7S@KZ\xd4\x0eB\xe7S@\xa1\x88\x8a\xa0\x9b\x91S@q\x04,\xc7\xc8\xa5S@\xe0m,G\xf0\x07T@f(\xdd\x9b\x04\xa1S@\xac\x8e\xa0`\xd3\x97S@\x13*\xffDM\xb3S@\x84(\x83\xe4/\xd4S@l\xca\xd3\xed\xde\x0cT@\x8am\x8a#\xe4\xe5S@\x8a\xcfPQv\x94S@\xd0;%\x15\xfa\xe6S@\x05)\xad0\x0c\xc3S@\xd7!n\xf3f\x90S@\x1a\x88\xf9\x06\xd8\x14T@\xbc\xffm\x99s\x9cS@\xbd!/R\xde\x14T@'
p35
tp36
btp37
a.
