# Supplementary material for: Sea ice drift data for Fram Strait derived from a feature-tracking algorithm applied on Sentinel-1 SAR imagery
Source: Data Brief. 2018 Apr 19;18:1410–5. doi: 10.1016/j.dib.2018.04.034 (PMC5999601; doi:10.1016/j.dib.2018.04.034)
Supplement: Supplementary file 2 — Supplementary material [file mmc2.zip › fs_s1a_data/HH_filter200vec/FramStrait_HH_20141124T081801_20141125T085904.dat]

(lp0
S'S1A_EW_GRDM_1SDH_20141124T081801_20141124T081901_003421_003FE3_13F6.zip'
p1
aS'S1A_EW_GRDM_1SDH_20141125T085904_20141125T090004_003436_004037_DB04.zip'
p2
a(cnumpy.core.multiarray
_reconstruct
p3
(cnumpy
ndarray
p4
(I0
tp5
S'b'
p6
tp7
Rp8
(I1
(I3626
tp9
cnumpy
dtype
p10
(S'f8'
p11
I0
I1
tp12
Rp13
(I3
S'<'
p14
NNNI-1
I-1
I0
tp15
bI00
S'q\x9b\x05\xe2\xb7\xb33\xc0\xe9\xealL<\xe62\xc0\x0f\xb6\xb6\xa9m"3\xc0;\x93x\xa5N\xdd.\xc0C\x19\xbbMI\x0f4\xc0\x0eB\xfa\x878\xdc3\xc0-BiVH\x1a5\xc0T\x80\xe7"zg3\xc0I\xe5\xc7\xf1)S4\xc0X\xf4\xb4\x13\xd3\xfd2\xc0\xa9H\x95\xef\x12\xa03\xc0\x8e\xbf[\xa0d\xd74\xc0\xb4$\x94\xb1\xff\xee3\xc0\x15\xb2\xda\x11I\xea1\xc0\x8e<\x13\xbe\x80\x1c4\xc0}\xf1\xf8O\xabA2\xc0\xb4\xb9\xdeK\xac\xba0\xc0XLn3)P/\xc0\xae\xdfa\x02K\xf63\xc0\\\xb4N\xc9\xa0\n3\xc00\x80;\xaa\xefN3\xc0\xb0\xd6dy\x1bm-\xc0\x88w\xb9\xbf\xae=4\xc0!\xbeq\x10\xc7\xd2.\xc0\x8b\x841\x0b\x1f\xb14\xc0\\P\x01\xb1h\\3\xc0i\x0b\xf1\xfe#\x9d4\xc0\x9d\xcfn1z\x872\xc0\xee\x1c\xb6+0\xa63\xc0\xd0\xc2\x88\xc9W\xc62\xc0t\x13\x9e\xb3/\x06/\xc0f\x84cQ\xe2$3\xc0\xa0[\x8c\x11V\x083\xc0>x\x8b\xca\xe0\xf7.\xc0K\x9e\xf3Z\x86\x854\xc0\xf3\xab\xa5\xe7\xa3\xbc2\xc0Z\xb7^\xa8?\xcb3\xc01`\x19\x0c\xcc\xec.\xc0\xe0\x1f\x89\x0b\xc4\\3\xc0H-6\x91\x1b]3\xc06+\x8cX\xe7\x12/\xc0\x9c\xb6\xbaA\x17\x023\xc0\xaaA\xf8\x9fYe3\xc0\xf8}\x12:\x1113\xc0*\xcc\x02\xac\xfer4\xc0\x93\xef\xc1\x8a\xd6*3\xc0r\x8c\xdc\xd2iV0\xc0>b\x10=b"3\xc0{\xb9\xc8[\x1f\x070\xc0\x1b_\x90\xf8\xba\xde2\xc0\x12\xad}\xfe\xf8H/\xc0\x11o\x9f\xf3\x91b3\xc0\xa7\xdf\x06f^\xae*\xc0\xb8\xfc!de\x1e3\xc0\x9a\xf9m\xeb\xdcv/\xc09\xf5P9\xd1\xa43\xc0\xcd\'\xc0\x1eB\xe03\xc0\xce\x81\x0b\xbc\xb1\xdb2\xc0\x12\xaeS\x156h3\xc0zi\xf5\x0f3}4\xc0\xc3\xa2\xda\xff\xb8p3\xc0\x98\x93>\xa0\\\xbd2\xc0|\xd4ED\xe0\'3\xc0\xdb\xdck\x0b\xb8$3\xc0zs?\x1d%\xff1\xc0H\xc2\x12\x05R\xd1/\xc0\xb9\xa9\xb3grg3\xc0\x06Ws\xd1:\n3\xc0\xce\x9d\xe4\xa8\xce\x05.\xc0{rs0a\x074\xc0\x10\xcd\xb5\xed\xadg3\xc0/\x1e\x97\xe8\xe4\xc23\xc0\xdc{\xc2\x18\xdf24\xc0e\xc0\xff\xbb\xab\xba4\xc0T\x8a"\x93~\x964\xc0\x94\xd16\xbe\xc6\xf22\xc0\xfa\xa70=\xf1\x854\xc0\xa6;\x014W\xcc.\xc0\xdd:\'\x08\x7f\xf83\xc0\x19\x91\xb3\x8b\xa5\xf02\xc0\xe4|\xf69\xdb\xf42\xc0\x1c\xbe\xda\x91N~3\xc0\xd0\xb0W\xd8\x19\x8c1\xc0X1\xde\xfc\xfa%3\xc0\x00\x87\\\n\x19\xca3\xc0\xe4\x8fG\xa5\xdc\x8d3\xc0\x80\xf7sx\x17\xab4\xc0\x12mN\xf7\xa9\xcd3\xc0\xbdJ\x05\xbe:\xab2\xc0\xeb\x8d\xe4\x05\x8d\xaf4\xc0\xf6\xa4D\x9b\xf0\xf31\xc0\xd7\xab;\x12!05\xc0gap\x1b\x8a\xa4-\xc0=\xbc)\xd0b\x132\xc0\xa3\x0c\xec\xce\x88-3\xc0\xd7\xe6\n|!9.\xc0J\xc8\xd4b*.3\xc0\xb4([v\x93\x1d3\xc0n\xf6\xbe1A\xa23\xc0\xa1#\xbf\xa0\xba\xca0\xc0\xf6\xed\x00\xb9t\xfd2\xc0\xce\xf0\x92w\xf6\xe03\xc0K\xc0Jn\xd4\x000\xc0\x84\x1b\xb6\xe1\xb2.3\xc0\xaf\xfa\xdc\xe7\x82\xd03\xc0!\xde1G\n{3\xc0\xdc\xe0\x0c\xa3\xe502\xc0\x81G\xe1\xcd\x11\xeb2\xc0\xec\xfc\x9ct \x982\xc0\xf9\x92\xf0"\xd2#3\xc0\x85\xfbQ=\x05\xd22\xc0*c\x17\x061\xa12\xc0Y\x9c\x8f\nl\xa93\xc07\xadq\x00\x8b\xe02\xc0\x17\xfb\xfd\x01U\xb72\xc0\xb0XL\x8cD\x7f4\xc0x\x14\xa7\xc2\xcd\x080\xc0\xf0\xbe\xae\xce\xb3w3\xc0GpR\xf1\x9d\xed2\xc0\xe6.\x7fL\x88\r3\xc0\xcaE\x0f\xafq)3\xc0\xbe\xeew\xca\xcf\xea2\xc0\xcbbhp\x92\x063\xc0\x95<\xbb!\xb4f4\xc0\xdd%\x94<h90\xc0>\x12\xc1\xbb^\xa13\xc0\x01k\xb0Z\x86\xf84\xc0\xd3\xa0\x91\x01h\xf91\xc02\x80\xa9\xeb\xca\xef/\xc0\xc0\xef\xa3J\xa083\xc03\x1c\xa4\x11F\xe93\xc0\xad\x9c\'+\xb1\x894\xc07\xa9\xe6hE\x844\xc0\x9cT\xb4Ay\xa44\xc0c\xb5\xe2\'6<0\xc0E\xa1`&\xe043\xc0\xb4sr\x04\x18\xa74\xc0\xff\x15\x82\xe42\x0c0\xc0\xdc`\xa2\t\x8a-3\xc0g?R\x8bb\xb62\xc0\xb2X\xf6\xa7\x9b\x8a4\xc0\x9b\xa3\x0f\xde"I4\xc0\x94\x89\xfb\xf6o\xbd4\xc00c|[;k3\xc0\xd2\x12Q\x16\xc1C3\xc0B#l\xb2\xc8\xfa3\xc0\xa9\xd4t7\xda\xd22\xc0\x9e\xedU\x95\xaf\xdb2\xc0H;&\xe6#\x81.\xc0\xf1[Y\x9a\xe5\xd42\xc0\xe4ca1\xe7\x053\xc0:Fhx2f3\xc0u\x16\x07V\x88i3\xc0\x92C\xe2\xc3\xe9q3\xc0\x11\xa9)\xf7\xe7Q4\xc0\xd8\xeb\x1f\xe6>42\xc0\xa6\xb0\xec@w\xab0\xc0E\xf8\xef\x98\xd7\xb22\xc0\xeaZ\xf4\x13\x8dR1\xc0\x00\x83\x1e0)\x143\xc0k\xfb#\xcd\xe0G3\xc0\\\x1aF\x9f!\x11/\xc0\xfb\x8e|\xbavd3\xc0\x8b\xe9\xec\x08\x16\x7f.\xc0\xb0A\x1eeb\xef2\xc0\x8b\x89\x88\x92\xd6\xe13\xc0C\xa6\x99\xec\xb3#3\xc0V35\xec\x9673\xc0\xe1\xca\xe3\x8d\xd5\x992\xc0d\x97\xdd\x81\x80\xdd/\xc0\xcf\xfd\xf0\xe2\xd3\xbc/\xc0T\xf4\xcf\x88yt3\xc0h$\x00\xcf?\x864\xc0\xcb\xe8\x85\xba{\xa34\xc0\x80\x86\x87\xc4g\xf32\xc0\x85=S\x7f.\xa02\xc0P;\x886\xfd\x075\xc0\x08\xe3}\x86M\x882\xc0K\x93P\x8a\xbc /\xc0\xcf\x81.\x1b_\x943\xc0\xd4\x90\xf7v\xbeS2\xc0\x93\xd4\xb0\x06z\n2\xc0`\xe6\xc9\xc3(\x1b2\xc0\x99\xd9Z0\x8c\xda2\xc0\x8b\x87p\x14\xb1\x9d3\xc0n\xab\xcc\xf8\x9d\x185\xc0\xd8\xbc\xd7A\xbc\x984\xc0Y\xe2\xa7N\x05\x004\xc0as\xe5D(z4\xc0\xfc=\xbdE\x1b\xc12\xc0j\x9f\xe6\xf8\xa0\xa34\xc0N\x1dJM\xe6\xaa4\xc0\x8d\xdaI\xbeR\x174\xc0\xee\r\xde\x07\x88\xe72\xc0\xf2-\x1b\xdb*\x1a5\xc01d\xed2.\x114\xc0*F\xa1\xbe\x88\xba2\xc0\x99\xe5\x0c\xf9B\xe4/\xc0nc\xa1\x87)\xec/\xc0\x8fm\x1b\xe2Z\xdc/\xc0\xba\x7fZ\xe4\xa8\xf42\xc0\xbd})e2\x1f3\xc0\xa1\xae\xf1\x15\x03\x933\xc0\x92w\xe3\x07\xf2s4\xc0\xf3\xfb\x11\x16-\xfc2\xc0\xba\\9Ad$4\xc0J\xecm\x85\xb2\x8b3\xc0\xc5\x7f\xc8\xf3\x9a\x8f.\xc0<p\xd8*.\xcb1\xc0\xbc \x9c\xfd\x1c\'0\xc0\xde\x92u*%\xe6/\xc0>D\xbe\xb6\xb0D5\xc0\x08\xbc\x05\\os4\xc0w!\x04/\x10\x9c3\xc0\r\xca\xb7\xcd^\x173\xc0\xb4\xf6\x12~\x9a\xc43\xc0\xcd\xa7\x17\xe2\xcb\xc03\xc0\xa9\x8b\xefe\x93\x0b2\xc0r\xbe\xb8\xc8]J/\xc0n&\x87\xff\xe7\x0e3\xc0\xd0W\x89\x82>q3\xc0\xde]lM\xdf\x143\xc0%\xf3\xcc\x04]\r4\xc0\x90\x88\x94\xfb\xca\xd73\xc0\xeb\xb2\x96\x07\xadP0\xc0l\xf8\xcb\x94\x03\xd92\xc05\x8eW\x18\xc2\x024\xc07f\x9c\xd8\x93$4\xc0 \xb9\xa59\xce\x055\xc0\x7f1\x97T\xf6\xf32\xc0\xe37\x10\xa8g\t3\xc0\xfdwg\xf92z/\xc0\x0c\x1c\xdb7\x84\x0b3\xc0x\xec:_\xd4\x8e/\xc0\xecY\x96\xe9\x93P4\xc0\x08\xd1\xcd\xa7\xd5\xb72\xc0\xf0?\x98\xb3\x86G3\xc0\x80oN\x90\xafG3\xc0`\r\x11\x19\xfa\x1b3\xc0U\xb6\xdaQ~k3\xc0\x95\xf3D\x98\x1b}/\xc0\xca\xc1\xd8\xe1\xc7;2\xc0\xbd\x1b\xab\xe2\x96}3\xc0k\xb2>H\x06\xe23\xc0\xbaj\xb0\x10\t\xb5/\xc0gMo\xe3eC3\xc0v*\xba\x849\xf72\xc0\xccy*\xac@\x035\xc0>\xa2\x87{\xc3\xac4\xc0\xafC\x14;P 4\xc0~4R\xcf\xbe\x103\xc0\x10\xd9\xcb\xa9\x9fm4\xc0\xde\x94\xd3.C\xbd.\xc0xr/\x12\xb1z3\xc0\xb1JW|\xbf.3\xc0\xb3\x99Xl\x9f\x024\xc0\xf0L7KU\xe13\xc0~\x90y\xfa\xb2\x964\xc0\x02\xaa>\xeb\x01I3\xc0i\x12\x19\xea}\xcc.\xc0\xe7\xdd\x85\xb2ML4\xc0\x9c\x98\xcf\x1a\xf9\x073\xc0U\xcb\x14\x8e8y3\xc0\x08\xdcY\x97\x9a\xbc2\xc0\xad\xde\x1a.>\xf7*\xc0\xae\x98!&l\xe4/\xc0\xab\x10\xa6\xb77\xc32\xc0\xa6\x00\xeb\xfa\xfa\xec/\xc0\xfa?\x13\xaas\xef4\xc0\x056\x08\x08C\x043\xc0d\xae\xadU\xeav0\xc0\x99\x81f;wB3\xc0i\x85\x8b\xb53\xfe3\xc0\x9d\xe1d\x01\xc2o/\xc0\x11\x02\\\xef\xc8Y3\xc0r\xb3\x8dT\x94\xaf0\xc0\xef\xcb\xd5\x02\x18\xb2/\xc0[2\xd9\xc5\x94U/\xc0\x86\x9a\xe1N\xcd\xb34\xc0\xd4\x10\x86\x14\xa4\xd91\xc0\xb1ab\xcb\x07\xec2\xc0>\xaeU\xe2}\\4\xc0\xef\xeb\x94-ln3\xc0\x80\x80uQ\xc8\r2\xc0\xf2\xc1\x14|~\x0f0\xc0\xb5\xe9J\xac\x18\x194\xc0\x17\xc0G5\xad\xaa4\xc0\x8c\xf7\x8dp\xd8\x994\xc0^\x9e\xd5\xb63\x913\xc0\x04\x0f\xeam\x12\xcb2\xc0s+\x83\x1b\xe5\xf24\xc0\xd2\xf38V\xd9\xeb2\xc0S\xb3\\\xd63q4\xc0\xc5\xfd\x96\xda\xd9\x163\xc0\xdf\xd4Oe7[4\xc0I9\xd2\x16\x85\xd72\xc0U\xbf\x95\xb4\x1c\x8b3\xc0l\xcd\xe3,\xa6\x064\xc0\xea\xa1\xbd\x10^\t3\xc0T\x8ey\x97\xef\xc02\xc0\x11D\xdc,\xf9E4\xc0r\x84\x17G_33\xc09\xcf\x17!\xba\xc32\xc0\xc0\x1d\x8a\xc0\x01\xdc3\xc0\xdf\xea\xfc7\xde}4\xc0j%\x99V\x90<4\xc0<\x00\xe4\xf3R\xb44\xc0\xa3\x1f\xa9\x1d\xfa\xa03\xc0\x06:Oi\'T4\xc0\x83%>E\xa3\xaf*\xc0\x11s\x145\xfc\xe94\xc0\xf5\xea\x15\xe2\xdbc2\xc0A\xc4\xea\xca{\xf81\xc0\xf7\xdd\xcdfi\xd12\xc04;\xa5\xa1Y\xd83\xc0\xbe\x88d\xcb>\x075\xc0\xfcp\xd0\x9b\xdb|2\xc0\xf2\xaf\xa4\xe3\xb2\xfd3\xc0\xb5\xc3VZ\xeeg2\xc0S\x0c-aj)3\xc0\x9d\xeb\xcb\xd3\xe6\xd2*\xc0\x05\xc5C$\xbd\x173\xc05\x12\xb8\xc5\xa4\xd32\xc0\xb0\xa8\x94d\xb5u3\xc0>H\x8d\x1a\xb5 4\xc0U}\xa4@\xa9\x8c2\xc0Z\x02\xcf<\x19\xe23\xc0 \xac\xe5K\x1f\x114\xc0P\xc1\xdc\xbc\x90\x894\xc0\xd3"\x8c&;d2\xc0\xf9=\xdf\x0e\x82\x033\xc0\xeaD\xd6\x9c\x94\x9c4\xc0\x03\x9ea\xd9<\x1d3\xc0V\x99\xda\x84\xf3G/\xc0\x0c|\xca\x96\xf964\xc0c>aT\xd4B4\xc0\xe6\n\x9d\x07\xb9\xc93\xc0\xbeU\tD5\x8c0\xc0\xc6\x0e\xa2\xb7\xa3\xe03\xc0\x12\xd2 5\x99w4\xc0\x08]\x0ee\xe9\xb64\xc0\xe0E\xce\x92p\x192\xc0\xa2\xab\xce/\xf8/0\xc0\x0co\xf8\xed\xcd\xe71\xc0X\xe4\xc9\xf1\x965/\xc0^F\xf6>\xd3\x814\xc0s+}}JN3\xc0F\x9b\x14\xe7\xf9O3\xc0\xaa?yX\xa9Q3\xc0\xc9\x8dD^f\xd02\xc0\x01\x06\x99\xdbR\x94+\xc0\xcd\xe6\xd2\xc8\xdd%3\xc0\xa0f\x13)x\x9a3\xc0u\x7f^\xbao50\xc0N\xe0\x94\xfb\xea\x9d4\xc0w\xdf<\xfftF4\xc0}\x81\xf2\xf7]\x98/\xc0\x11q{\x97{W3\xc0\xf7$\x0e\xf4\x94\x1a2\xc0/\x9d\xb9Q\xc3\x7f4\xc0\x90\x07\x9d:\x8e"0\xc0V\xa5bzx\xe52\xc0[e\x8b\xb0\xb0k3\xc0c\xf9P/6\xe53\xc0\x9f.\x1c\xe5.\xb23\xc0\xbe\xc8\xc0&\'\xb12\xc0\x0c\x92\xffQ\xd4\xed2\xc0?\x8a\xe5\'Zk4\xc0\xe5\x971\xe1&}2\xc0\xc0,s\xde]\xa92\xc0\xc4\x8f\x11\xd1\xa993\xc0\xdaP\x003C\xff/\xc0\xcf<L\x1b\x01\x163\xc0Q\x13\x97s`\n1\xc0c~D#\xda^4\xc0\xda\xad\xbb\xe6t\xed3\xc0l"6\xc8\xb1\x1f2\xc0!tW\x84\x00{4\xc0\xad\xac4R\xf0%4\xc0\xeaT;\xe9\xa1\x081\xc0]\xce\x18\xd6\x98<5\xc0\xd2c\xbb8\\\x943\xc0\xda\xaf\x10L\xff\x0e3\xc0\xef]\x1f@\xa1\xa11\xc0\xb7\x03\xe7\x08\xb2\xe63\xc0\xc2i\xbe\xc4\xb0>4\xc00\x18\xe5\xb0\x15.3\xc0\x19Qn5\xc1}4\xc0|m;\xcb\x11\xd12\xc0?o\xe4\xbe\xbc\xcb3\xc0\x91\x90m\r\x12\xc0*\xc0t@\xcb\xd4\xfd%2\xc0\x81\x87\xb8\x1a\xd9%0\xc0\x81A\x17\x97{&3\xc0\xd5\x83\r\xaci 3\xc0;\xc5\x95\xd0Wx/\xc0LT\xb7\r\xff\x923\xc0\xf8J"\xbc\xba\xe13\xc0\\?\x82\x8e\xd5&3\xc0\xec\xba\xc2r[\xa84\xc05\'\x8f"\x82t3\xc0\x94q\x8c\x8c\xfd 3\xc0*$Ez\x18\xe61\xc0\xd3,\x8c\x0f\xe4\xd81\xc0\x07\xa3\xd0\x902\x8d3\xc0\xb2\x9dU\xea\xfe-3\xc0"3\x84\x01\x1f\x0c3\xc0\xc9h\x8a\t\x7f^4\xc0|\x02\xe9?\xca74\xc0\x12\x0bI\x1f\xa7\xd7.\xc0\xd9y\xcdLsd/\xc0\x94\xf3\\\x02\x8f/3\xc0m6\x11\xdbf\x023\xc0\n\x17\xe9\xfb\xd0\xf62\xc0]\xaf\xaeLne3\xc0\x93\x88o\xb2u\xba4\xc0_\x0b\xff\xf3)\xb8*\xc0\x98\x80\xb2xGd3\xc0A\xc7\x03\xe1\xa6o3\xc0l\x1e\x94\x7fi\x043\xc0\x82$M\xfeF\x91+\xc0E\xfa\xf0\xb5\xa9j4\xc0B\xf3\x9c\xfd\x9e\xff,\xc0\xd9>qJ\x0c\xa21\xc0\xf6gt\xda\xf1]2\xc0\xf8\xed\x86\xe9f74\xc0\xbb\x85\xa2j\xf0\xa9+\xc0\xb0\xceX\x00A^4\xc0\xee\xdf:\x91j\x053\xc0dV_\x03\xe4\xd03\xc0\x9a\xc8 GP\x160\xc0JQ\x82\xae\x9d\x141\xc0X\xba\xe4\x1b\x04\xaa3\xc0C\x04$\x08\xfdG3\xc0\xecI\x96>@Q3\xc0\xa1\x8f M\xac\x9c/\xc0\x12+\xb4\x9f\xe1\x96/\xc0\xe8-\xc2\xfbE\x883\xc0f-,\xce\x9204\xc0\xb2\\\xbe\x8d\x9fG2\xc0}.\xb2?\x8f\xc83\xc07\xcc\xccXuG0\xc0\x8a-\xeb\xedE`2\xc0\x01n\x08\x01\xe1\xf33\xc0\x17\x1f\xe9\xad\xacG0\xc0p\xb1\x84\xb8\xbb\x064\xc0\xe0\xe7\xac/\xcb\x0b0\xc0;r\xc2\xd0\x12\xe72\xc0\x83\x1d\xca\xfe\xaa\xe62\xc0\x84\x1ef6h_3\xc0\xab\xc1\x1f\xdc%\xb3/\xc0\xeb$\x0b.\xd6\x840\xc0\xbf\x88\x16\x88"C0\xc0C\xcb^\xa6\x9f\xf3/\xc0ox\xe2\xcd\xeb\xf52\xc05\xb3\x00\x1f\x00J4\xc0\xf1O\x14O+(3\xc0\xcc\xea\x11d\x86\xe03\xc0\x07\x16\xf7\x0cww/\xc0eJ\x1c#\xdfw4\xc0\xf5\xf6\xb4\xa6\xe7\x8a+\xc0[\xebc\xbf\xdd+3\xc0\x8a\x8f\x01C\xf6a3\xc0r\xbe*\xbf\xbe\xc14\xc0\xca\xb2\xde\x9e\xbd\xd23\xc0\x95\xca\xc9]\xcdl4\xc0\xa4\xf5\xf67F\xf72\xc0\xfb\xc5:\xf1\x982+\xc0)\x11\x9aQg"3\xc0\xac,\xaf\xf6\x8b\x1b4\xc0\xd7\xefO\xae\xfcw4\xc0\x96h\xb9\x03\xc8U2\xc0\xf1\x97I\xb6\xa6\x814\xc0\xbe\xdaw\xce\x12\xbf3\xc0"\xa5\xe4wm\x9e3\xc0\xe7\x9a\x82\x9c\xd2\x903\xc0\xb6g\x85\xd5*;0\xc0@Tx\xd8y\x95*\xc0\xdaI\x9c7\xf5%3\xc0\x9f\xc2\x0b\xff\xe2"/\xc0\xe9\xd3\x11#\x07q4\xc0YM4\xd2J04\xc0\xd7\x93\xc2\x8b0\xde3\xc0m\xf9\xcf\x03\xad`/\xc0\xa4:?}t\xbd.\xc07\xdc\x13\xa0\x92>5\xc0\xd0\xbab\x0e\xa2q4\xc0T\x13H8z03\xc0\xe6{\xa56\xb7I0\xc0\x03H&\xfcN\xd3.\xc0\xf3\x85\xa8\x1c\x8f\x814\xc0\x01\x10\x14\x86{M0\xc0\x17?\xac\xf9\x0bH3\xc0A\xb3\xea\x01oL4\xc0\x8a\x0e6\xc2\x1581\xc0x\xbc\x92\x87\xafx4\xc0\xd3\xec\xc4\x9e\xf863\xc0\x13\xafg\xd4\xaa\x834\xc0\xee\x0e\xf6\xac\xbe\xa03\xc0\xed[=8\x00\xf03\xc0lz\xaf,\x16\x922\xc0\xc0\xc2*\xf7oY3\xc0\xda\x013k\xb3k4\xc0\xc2\xa7MV\x02\xd7,\xc0\x89\x0b[\xef\xd0(0\xc0\x06. l\x9e\xed2\xc08=\x12W\xd9^2\xc0\xf4\xbc\xfa\xba\x9b84\xc0\xdd+\xb37E\x8e3\xc0\xd5bA&\x92\xf22\xc0X5\xd4\x97\xd3\xc34\xc0\xd6\xb9h\x99\xbdB1\xc0\x97\xe5\xe5c\x16p4\xc0\x0f\x9cv\xcf\x0c\xf02\xc0\x82\\\x8b$\xbf\xa72\xc0\xc4\x0e\xe3K\xf5G3\xc0"\x05H\x97\x88}2\xc0\x1eT\xf4\x8biN0\xc0\xa5\xa3Mp\xf6\xaa4\xc0\x14\xf3\x85\x13\xfb\xf62\xc0N\xcc\xc8\xd6\xef\xec2\xc0\xb9\xc4\xd1R\xd3\xf53\xc0\xe3\xbc"\xc5\xcd\xd72\xc0\xe7P]_\x06\xc42\xc0\xdeF\x14N\x99\xd93\xc0 +\x0c]\x19\xae3\xc0\xde\x97N\xcf\xd5X4\xc0@\xb3\xc7/{\xdf2\xc0\xe2W\xfd($74\xc0\x05\xd1\xcaF\x07l3\xc0{\xf6m0B\x113\xc0s\xc7c\xa51\xa33\xc0H|\xdcK[m3\xc0H\x0c\xdc\x80\rh/\xc0\x87\x95\x1e\xeee\xcc.\xc0\xee\xe3h\xf4[A3\xc0\x93R\x06|Ae4\xc0\x10\xa4.K\x1b\xce2\xc0\xaa\xa8S\xe1-\x8b4\xc0Tn\x15\xd8\xa6\x1b0\xc0\x17\x1e\x8d\xab>\xca1\xc0\xcc\xb4:c#\xf3.\xc0\x1e\xa4`\x91\x00\x973\xc0\xee\xafN\xabY\x9d3\xc0\x8b\x8e\t\x1dG\x1f1\xc0c\x9fA>\xbei-\xc0\r\x91\xfa)~b3\xc0\x1eBX^4\xf03\xc0\x880Q\x0c+\xce.\xc0m\xd4;\x15\x80\\1\xc0:m\x17j\xbfF/\xc0\xab\n\xf4k\x84v0\xc0(\xd6\xb8]|\xd40\xc0\xd9\xb0L\x93\xb5\x994\xc0\xfegD\xcf\x93\xb12\xc0\xc6\xcd\xab8F:2\xc0z\xae\xb2,1\x1b4\xc0\xa3.]\x8f\xb3\xa64\xc0\xdd;\x12\r()4\xc0\xb5\xf7\xb8l\x0e/3\xc0"\x08\xf1\xc5\xc4\r4\xc0\x02q\x05*\xcb\xda4\xc0\xf9\xbe\xab\x80\x13\xa12\xc0])0\xa9h.+\xc0n\xac\x1f\x8e+%3\xc0\x132\xc8\xdf\xad\xf43\xc0\x1d\xa0\x98\xb4~;0\xc0\xf8j\xe7\xf1^93\xc0\xc1\x0f\x1e+\x1e|3\xc0\xdceV}]\x983\xc0\x11NuN$\'3\xc0\xe4O\x12\x1e\xb5\x080\xc0|\x14\xb8\xe5M\x982\xc0@\xa7\xd8\x1eo\xf12\xc0\xa0\xe7\x95\xd9dc2\xc0\xb4\x07\xbeG\x9ao4\xc0=\xc6C\x8dm\x9b2\xc09\x0f\x10RI\xc9/\xc0\x96G\xac\x1d\xc9\xec3\xc0\xcck\x1a3\xe0\xa35\xc0\xc1_\xc9\x9e\xb8\xec2\xc0 \xd1d\xa34\x812\xc0\xa5\xb9:&\xd4\xe0/\xc0\xcc\x90\xbe2[\x7f1\xc0z\xc5\xa3\xfcv_4\xc00\x9ce,\xd114\xc0V\xa5T\xb7w\xa54\xc0Ze5\xad\xfb\x84-\xc0\xfe\xfe|\x9c\xb5h3\xc0{w\x0c\x18\x8d\xe53\xc0\xc9)]\xfb\x8cN4\xc0\xf4\xfb+\x96\xcec2\xc0\x1a\xcb\x9c\xfd\xe6\x9f/\xc0*\xb4\xb9\x19s03\xc0\x81oer\xfeR4\xc0\xb7K\xe2\n\xc4\x042\xc0\xe9\x11\xdd\xca6P4\xc0}\x0cT\x1e{\x8f2\xc0\x13Ob\x04Dm3\xc0mp\x0b\xc4<\x910\xc0\xc2i\xbe\xc4\xb0>4\xc0#T\x91b\xfa\xe33\xc0\x81\xd7xP\xc9\x1b2\xc0\x95\x05\x94A\x03\xa52\xc0\xdb&o\x8e\'\xb84\xc0\xd1\xa4p\x8f\xf1\x8e.\xc0<\x97j=X\xca3\xc00\x08\x8c\x88\xac\xf62\xc0\x97\xd7\x86\xbd\xc5m-\xc0Y\xc1H\xa7\xb5\x03/\xc0\xc3\xe7"?\xf1s3\xc0\x1d2\x10\x8a\x00\x89.\xc0v>{f\xfd\x1f/\xc0\x84%\xc4\x0f1\x065\xc0AZ\x92<\x16+3\xc0l\xb5\xb3\xba\xcb\xd93\xc0\x88hw\xc4\xc4\x040\xc0\xbbF.e\x8a\xae2\xc0\x97-\x80\x7f\xbb\x082\xc0Y\xb9\xe1c\xf7\xe23\xc0>/\t\xd9$_4\xc0\xafi\x06\x12\xfd\xd02\xc04\x96\x96\xe6\xee\x8a1\xc0\xc1\r\x0c\xecJ83\xc0p\x8d.\x06Y\xe0/\xc0\xec\x03n\x9d\x1f\xa2/\xc0,b{(\xc5/0\xc0\xf5\x00\x9c\x1c\xd2\x7f+\xc0_;\xc8{KJ)\xc0t[JB\x8b\xc82\xc0\xe5\xfd\x19\xea\x0c\x132\xc0\xcc\xbd\x89\xe1\x1bg0\xc0\xa7P\xb3H\xde\xc23\xc0M\x0b\x80\xb6\x81 2\xc0\xf6z\\\x9cZ\x033\xc0}\x15\x9a\xc7\x85\x191\xc0Y\x91\xf3\x88\x9e(3\xc0q\xd9R8\xa1J4\xc0)H\xc1\x8b\x91y3\xc0\x87\x18\x92\x18\xce\xfe3\xc0\x85*\xc0\x8d\x1e\xaa3\xc0\xefqk=$\x83+\xc0\x0e1N\x0b"5/\xc0&\xb9\x8f\x91\xdbN3\xc0[MB\xefO\xcb2\xc0\xcd-\xd6\x12\x0b\xac4\xc0O\x04\x8e|\xa3z3\xc0_\xf1\xa6%]\xa32\xc0\xa46b\x10g\xae.\xc0\xd4\xff\xf4\xdbp\xfb3\xc0\xea3U.\x13\x102\xc0\xa1\xac\xfeG(\xe42\xc0\xc8Q\x88+\xa5\x1a4\xc0O*\xbe:\xae\x8f/\xc0\xb8\xae%\xb5\x8715\xc0d$\xb7\xf6o20\xc08\xc5\xad\xa6\xf1\xd12\xc0\xb4\xe3\xac\xa6\x9c\xfc2\xc0rl\xc1\xa5\xa6\xea4\xc0\x0b\xe9\x87b\xdc\xb92\xc0tW\xdfZ\xe2f2\xc0\xf25\x90\xd2_\x922\xc0S;\xfd\x84\xff\xf00\xc0\xbf\xd7\x83\x1d\x9dI2\xc0`\x024V* 3\xc0\xa3\xcaz\xecwl2\xc0_I\xb5?\xc674\xc0\x1e\x89{8\x95g2\xc0`\xe1\xd8\xb8q{3\xc0d\x1a}\xec\x04Y0\xc0\xaf\xad\xce\x9ffC4\xc0St\x995>\x9d4\xc0\xf9_\x83\xbbo\x0f3\xc0\xbf\xcf\xd5\xb2\xce\x96+\xc0&W\x80 \xdd\xf1/\xc0#\x94$\xf2\x9901\xc0\x0e\tL~(m3\xc0Uu\xa8j%\xdb/\xc0i\xf23q\x9542\xc0\xbee<`\xda\xa5%\xc0\xe1\x16ne\xcb\xd91\xc0\xf4;gv\xa3\x053\xc0\xad\xd9\x11"f13\xc0\xbf\xd0\xfc\x8e \xa10\xc0}_. \xe7\x033\xc0\x1f&0\x16\xd9Q3\xc0\xc6zsQ\xf2\xc9,\xc0\xf8\x0e\xe7\x840\xec2\xc0p\xf4\xb9 \x93\x991\xc0\xed\xa8\xfe\xee\xfd\xdc/\xc0S2@\xf7\xdaM,\xc0\x01\x87m\xd0\xces3\xc0\x03\x08\xb4\xeb\x06\xd62\xc0\r$\x9f@\xb7C3\xc0\x14\xf5\xda\x95\x97\x1f5\xc0\xe5\xc3\x99:\x0b94\xc0`3\xf3\x17\x18\t4\xc0\xd7\x9bmVE\x132\xc0\xdd\xac\xee\r\xd7\x193\xc08`\x7f(\xe5B4\xc0ft\x88\xeb\x7f+3\xc0$\xda\x1bnC\xa92\xc0A(=\rE\xad2\xc0\xc2~?H\xb4\xd7/\xc0\x87\xa9Z\x8e\xbc\x0e/\xc0\xe9\x9b\x84y\x1e\xe4.\xc04\x12+\x17\x9c\xb22\xc0:\xd7\xba\x05\x9d\xb42\xc0\xe7\xd6\xd3\x9a5K3\xc09\xc8H\xbd\xcf\xf72\xc0\xf4\x88\'\x92U:0\xc0X\xb3\xf1\x90\x07\xa2.\xc0g\x8e\x96\x18\xf6*4\xc0\x9f]\xc6H\xed\xa92\xc0\xad\x98\xb1\xabt\x0c/\xc03Of\x8f\t\x7f/\xc0\xeb:7\xff\r\x062\xc0)=\xc8|F&4\xc0WEX-vc/\xc0\xd1=z\xa0\xc9+3\xc0q\x03\x02\x97#\xe12\xc0"\x0c5\xb7T\x131\xc0\x8a\x8c\x9e\x92\x99\xb12\xc0\xd6$E\x8f\xe8%4\xc0K\x107\x8c\xa0\x074\xc0\x90R\xb5\xbdZ\t3\xc0\x1d\x7fLT\x1d83\xc0\xf3\x14\xdfo\x12M4\xc0\xd0\xe8\xa0T\xc7\xed.\xc0i!\xdb|MD3\xc0\xba\x84\xac\x96{\xb63\xc0qE\xf4|\x1974\xc0S6\x12k\xb7G3\xc0\xc2\xb1\x11\x8d\x17d4\xc0\x91G\x10S\xacO2\xc0\x99\xcb\x08<\x9a\xb82\xc0\xe4\xc6J\x03$u3\xc0\xf8\xeb\x9c@WP0\xc0\xc0fb(\xb2\xf83\xc0\\\xc9pf:\xb22\xc0+tRBD\xff1\xc08<-u{53\xc0A&\xf6rY\xde2\xc0g~u\x7fD\xec2\xc0\x89YM&(\xb4/\xc0j\x8f\x03U\xc5\r3\xc0_\xee\x01lh\xa02\xc0N\xf8\x90\x9b;\x8c0\xc0\xab"DxG\xc94\xc0I\xa0\xb2\x95R8/\xc0F\t\x9f\xad\xef:3\xc0\xef\xa3\x87Z\xd4\x884\xc0\x9d\x91\x1du\xa3\x9f4\xc0\xaa\x80n\xfba\x915\xc0\xd4\x1b\x1f\xc3\x88\xd94\xc0\x1f\xc5\\\xd6\xe9\xd22\xc0)\xfb\xeb\xadk^2\xc0\xc3@\x147V\x002\xc0<\x86\xf3\xce\xf7\xd02\xc0\x16\x1c\xb7\xce]Y4\xc0\x95\x7f<\xf3\xefe4\xc0l}M\xc9I\xcd2\xc0>-PN\x82\x0c3\xc0X-\x1d1~v4\xc0@=\x97\xceA\xb9/\xc0\xd9\x8cZ\n^\x90/\xc0\xad\xf5\x11\xf1{44\xc0o\\W\xa0\xef\xd12\xc0\xf4>G\xb4\xfe\t2\xc0\xcf\x9b\xda\xb1\xa7u2\xc0DM\x97[\x8a6/\xc0\xf0f\xac\x97\xdf\x804\xc0s\x00\x9coPT4\xc0\xc1\xf7Z\xdc$\xe95\xc0Dv\xaa\x147\xcc2\xc0 X,\xc9\x1b73\xc0f\xa9\x19:\x1f\xe3(\xc0(\x98\x91\xdeY\xeb2\xc0\x8b\x8ej\xa9E&4\xc0\x06P\xb8\x8b8\xb6.\xc0\xc5\xf7\xd7\xc9\xb963\xc0\x90\x08\xf4\x9e\xafV4\xc0\xa2Ah\xe6\xd0X4\xc0\xb3\xea\xd8d\x90\x1e5\xc0)\xfai\x13\xa9^/\xc0A\x83\xad\x11\xe8\xeb1\xc0\xb6E6\xc7h\xe13\xc0\x96\xb1\x0cHVF4\xc0W\xdd\xee\x80))0\xc0\xdeFFE\x1cL/\xc0\x9a\x14\x04\xa0$r3\xc0/\xbf~\xf2\xf2o/\xc0\\%D\x9d"P3\xc0\xdb\x90\xeeB\xd5J4\xc0\\ (B?\x075\xc0p\x07\xfe\x02\x07\xef0\xc0M\xf2\xf4}x\xfc2\xc0\x17\x0fx0\x15\x1a1\xc0\xbd\x93;\xcf\xb7\xe21\xc0N\xb3\xfasL\xe72\xc0)(\x05\x98\xb204\xc0o\xb0clj\n3\xc0K\xb3h.Yy4\xc0\x04\'\x9ccBN4\xc0\xc0\xedV\xb8w\xd92\xc0\x14\xf8\xc0\xea\x81k4\xc0z\x15\x08\xc3\xd9\x1e3\xc0\x0b\xc8\xbb\xa8\xf7\xa92\xc0lx\x8b\xb1\x98\x1d2\xc0\xc2cRl\x15\x134\xc0\xfc\xf5e\xa1\x94[-\xc0R\xb54\xd0\x90^4\xc0\xab\x00X\x8d\n\x194\xc0L\xee\xc9\xe3D\x801\xc0\xf6\xdc\xe7\x1b)\xee*\xc0\xbft\xb1\xe9\x82.3\xc0\xe4\xa6\xf9L\xa2p3\xc0\xbb(\x96t\xc2&4\xc0N\xd2d(j*4\xc0\xd5\xc85\x8c"m4\xc0X\x0bRSX(/\xc0\xff\x15\x9d\xd5h\xd82\xc0\xff\x06U!\x91_4\xc0C\xd9\xbdY\xa2y4\xc0\xa6P\xa5N\x14\xa7/\xc0\x1aS\r\x1f\x0b\x143\xc0MF"1\x9c`4\xc0z\x8bk!\xee\x1c4\xc0h\xc1t\xc3\xbe(0\xc0\xfex\xf0\xf5T\xdb2\xc02i \x83\xa1\\4\xc0L\xbbu/\\20\xc0D\xedn\x80D\xf42\xc0\x97>\x8d0\x04\x1f2\xc0\xf5\xf89WJ\x934\xc0\xfb5%\xb6+70\xc0&~L{\xe8\x113\xc0\xf6\xdb\x08&\x8f\x9f0\xc0\xbcUNF\x9c\xb63\xc0+\xf4(e\x80i3\xc0K\x11T\xe9\xdf\xda2\xc0D&\x958$\x1a1\xc0\x07L\x19\xbb\x9c\xd72\xc0S!\x0fC"@0\xc0\xd9\xd1 \x1cr<2\xc0\x1f\xe8\x85o\x88\xdd2\xc0+\x10\xf7\xa0\xc200\xc0L`*HS\x92/\xc0Z\xe9\xc2L6\x9b1\xc0\xc0\xec\xc7T\xee"4\xc0\xad=\xe1\rf\x0f3\xc0\xf1\xaa\x9cG\xb6\xe52\xc0\x8bG\x96oF\x9c+\xc0\x9c\x04\xd3-\xc9\x013\xc0\xf9\xa4\xa08kT2\xc01\x07\x8e\xaa\x96\xbc*\xc0\x04\x8d\x19\xe3-\xd22\xc0\xb7 \x85"\xfc>3\xc0\xa9\x9dy\xdfC\x063\xc0DR\xd7\xdd/#3\xc0m\xd8\xebH\xcd^-\xc0ERA6z\xe9/\xc0\xd0\xe7\x17^cO0\xc0\xcc\x91v@\x82\xd42\xc0q\xeb\x1a\x11\x88\x13/\xc0;7\xcd\x0c\x17!3\xc0T|\x92`\x8a&3\xc0\x93\xf3Y\x86\xe7\x183\xc0\x12\x9cv\x99\x16\xca/\xc0k_\x12{\xb1\x8b0\xc0\x8af\x99\x0fj`4\xc0UA\xff\x10\x17\xb8/\xc0\x97\x18\xabz\xe3\xd8/\xc0o#j\x84\x8c\x1a0\xc0\xb2\x1a\x8e\x1a\xb6W3\xc0x\x1f\t\xf3)\xd02\xc0-\xac\x83\xc0WQ4\xc0al\xb7!\x80a3\xc0`\xc4\xce\x7f\xf4H3\xc0g\x11\x81Y\\\x93*\xc0\xca\xc0\x19\x9aG\x00-\xc0\xce\x82\x0c\xfc|\xb0/\xc0\xfa\xfe\xaeT\xff\x8e3\xc0/\xce]\xf2\x8dz3\xc0\x84\r\x02/\x00\xe54\xc0)cv>\xcdB0\xc0\xeeO\xcd\xf0\xb2C2\xc0-~\x1f\xe4\x90\xbb4\xc0\xfb\xaf\x1d\x7f\x1fj3\xc0v\x8f\x90\x18y\xad.\xc0J\xf4Ar\xb3\xd23\xc0$AK\x01*\xde/\xc0\x0e\xd2\x1c\'\xd8\xfd2\xc0_5\xee\x1d!\xce3\xc0-\x7f\xf2?E\xe03\xc0q\xc8\xdf\xd1z\xbf3\xc0\xe4\x18BJ\xfa\x113\xc0$\x04I\xc7b\x993\xc0\x81B*\xae\x01>3\xc0\xba\xe2I^&\xf02\xc0\x9e\x8a,UE%3\xc01\xc6\xa0\xdf\n\xef.\xc0lQ"RK\x913\xc0\xf2\x9c\xab[\x04\xba4\xc0x\x0e\x05\x90\xbf\xe51\xc0])\xb3n\x8ag3\xc0\xb7\x7f<\x9e[e3\xc0\x14\xc8v\xb1\x82/0\xc0\x94(Y\xbc\x1e.3\xc0\xd5\xc6\xcb\x19\xc0\xac+\xc0\xf9\xc4\xbe\x1d\xc7L-\xc0\xf9uAP2\x06.\xc0\x85z$X\xea\xc73\xc0~\'\xf5\x0b\xa2%2\xc0RY"-\xfd\xfa/\xc0<\xb2\x1cNA\xe03\xc0\xdf\x08\x1dC\xdaL/\xc0\xc3\x9f#0Z\xa91\xc0\xa9\xd0\t\xd9\xeeG3\xc0d\x95\xd7\x1e\xc5\xb8*\xc0\xb0c|\xb4\xb2\x9e/\xc0\x9b\x18\x81\x00\x05\xf61\xc0L\x1a\x9d\xc3\xa15/\xc0\x16\x1e\xec\xafq|.\xc0O]&\xd7\x86%3\xc0\x15\x1c\xf5U\xee\xa74\xc0=\xfa\xe5\x85p\x894\xc0\x87\xb6\x0f\x05w$0\xc0\xe7\xa7\xa7@\x87\x92+\xc0\xae\x03k.\x85u2\xc060\x99*M*0\xc0_\x92\xaf\xb7*\xd22\xc0\xb4\x88\x14\xdf\xad\xd60\xc0\xf0\x1f\x9af\xa6\xb00\xc0\x8c}\x96\xd9\xeb\x860\xc0\xd1\xa3\xca<\xac{3\xc0^-\xabB\x14\xe6-\xc0\xd8JY\xed\xd6\xe4-\xc0\x11\xb9\xb8\xaauj/\xc0\x9d\x81\xa7\x95,\xf92\xc0\xa3SJE7\xec3\xc0\xa4D\xd9\xbe\x02v0\xc0\xb9~\x84\xe1\x0f\x8e3\xc0>y\xc3\xb96\x913\xc0\xbb*\xd0\r2\xdb2\xc0\x98\x14,\xb6=\x872\xc0F\xeaq\x9b\x9e13\xc0\x99 \xe1@q\x8d4\xc0\x99[\xc5\xeb\x15\xc62\xc0\xa8E tI\x973\xc0\xbb\xa5\xa5K\xd8\x9c*\xc0\xfc\xca\xe6o\xd8\'0\xc0\xe2v\xee\x99\r\x0e3\xc0\x82\x961\xae-\x933\xc0#6\x14\xe0\xf6&4\xc0I\xad\x12\x1d\xa8\x040\xc0\xe6~\xe6\xb0,\xb2*\xc0|\xb8s\xc5A\xbd4\xc0\x0c\x10R\xa9\xbd\x0f3\xc0\xf5\x15.8\x11\xa73\xc0$zm\xcd\x99%3\xc0\x1f\xff\x9bhSC/\xc0*N%OL]3\xc0x^w\xe5\x0f\x0f5\xc0\x85?t*\xd5\xe12\xc0*\xbe%"\xd0\x1c4\xc0\x18\x05\xc5>q\xb72\xc0\xe9\xc0a{\x8a\xc02\xc0\xf7\xcc\xfb\xb6\xae\x8c3\xc0N!\x17\x98\xb2\x840\xc0\xed\xd0N\xe6Os2\xc0\xde\x90;\xfa\x90\x064\xc0\xc4\xb2W\xb5\'\xbd4\xc0\x0b\x06Oh\xa9r3\xc0\x1d\xaa5,U\xed2\xc0\x05\xbb}\xc2+\xc64\xc0\xf1\xd2\xd6\xc2!\xe02\xc0M\xa4\x9a\xeec\x8d0\xc0~\xdf\xda\x0ef*3\xc0\xad\x88\x97\xcdIM3\xc0\xbb\xc7@Az\xa83\xc0_\xfd\xc2r\x10\xe04\xc0\x19\xdc\xcf-\xc4q4\xc0\tn\xf2\x0cZ\xb43\xc0\x0e\xa3Q\x0c\xa6=5\xc0\xfd\xc1\xce\x9f\xa1l3\xc0\x18E\xb4\xf7\xa1_/\xc0)\xe7[\xec\xb7\x064\xc0l\r\x84\x15\xe0\x134\xc0E\xab\x9a1\x81\x1b4\xc0\xd6\xb9\x0c\x8b\xfan4\xc0@\x1d\xbf},\xf84\xc0cT\xbcGtc3\xc0\x93\xe0\xfdv\x04\xf8/\xc0\xd8_!\xcc?\xa5-\xc0R\xcc\xbd\x17\xcb\xe53\xc0kf\xf2\x91\xce\x863\xc0R:N\xdf\x7f\xe82\xc0z20\xdfAS3\xc0N\x8d\xed\x8c\x8f\x8f4\xc0\x1ev\n\xbe\xe5\x864\xc0\x0ee\xd1R\xcb\x190\xc0\x0ftJ\x13\xb1\xfd3\xc0\xfd\xca\xe0\x88h\xb6/\xc0l\x8f\xe4\x13\xf8\xbd3\xc0\xe7v\x1b\xb3\x9dz0\xc0BW\xea\xe3&\xc50\xc0\x08>TL\xe4\xbb.\xc0\xe8I\x95\xd9S^3\xc0\xd2\xbbm}v\x05/\xc0i\x81\x18\t?x/\xc0P\xf0\xbf\xf3\x8d\x0e3\xc0\xda\xed\ny\xd8\xe13\xc0\xac\xf8\xbb5\xfd-4\xc0\xf3\xc3\xe0\xd9\xeb 4\xc0\x08\xc1\xef\x94z\xaf0\xc0\xcde\xa5\x87\xd4\x193\xc0\x16\xf6\x8c\xdfd\xb0/\xc0\xb4i\x07:\x94\x114\xc0\x03\x9c\xbf9\x17M3\xc0|l#D@\x173\xc0\xac\xee\x93\xd3M\xb13\xc0\xf6\xe4\x12kD74\xc0d\x83\xb4\x00\x82I/\xc0CZ\x99.\x1f\xcf3\xc0jZ\xb1\xab\'`/\xc0L{"\xa7.\xaa3\xc0\xec&\xa1\xd9H\n2\xc0\xc1\xff\x8bZM\xd72\xc0:\xe93\xb8\x80c3\xc0\x80\xfc\xba\xcfV*5\xc0\x06b\xd6\xf2\xa6\xea3\xc0\xbf\x9f(\xd7$?5\xc02\\\x11\x81\xd0\xa13\xc0\xe2mE\x03\x0f\xd33\xc0\xea1 \xb80\x1e4\xc0\xd8\xfa\x05\x8e\x8f\x1b0\xc0\xd9E\x161=x/\xc0\x01\xfc\x90\x0c\xf1\xeb2\xc0\xe2\xc0"y\x19L3\xc0\x8d\xfa\xbe\xbb\t$1\xc0\xaa#x\x9e\\\x8b3\xc0[<S\xa1\x81\x143\xc0\xc9A\x13o4\xac4\xc07\x85\xde!\x87\xd12\xc0\x181T\xa5\xa5\xf52\xc01/\x1a\xd6\xaaK3\xc0\x04\xe7\x1c+8\xac3\xc0\xber\x19\xc9Ma/\xc0G]^\\R]3\xc0\xc5\x19\xf0}\x86\x913\xc0\x15s\xc0\x88\xa1\x153\xc0\x93-\xd7%g\xb54\xc0s|\x00\xf3\xd1,5\xc0\xf4\xd2\xb0\xfa\n\xcd3\xc0,.\x04\x87\x95\xd8,\xc0\xf72\x16\x13T\xd0.\xc0\xc1g8-8\r0\xc0\x99\x8eDq\xd2\xb64\xc0\x07\xac\x93T\xc7B3\xc0\xb9\xf9\xc8z\xe2\x8c0\xc0K\x0e\xc2\xac\xb0<4\xc0\xeb7<\xfe\xc4\x03.\xc0G\xc1r\xdc\x92\x932\xc0t\xa5;\x84\x8f\x1c3\xc0\xe5\xbc\x7f\xb9\x19\x994\xc0\x8e\xbdt\xe5\xc3\x1d4\xc0(CM^\xc0d2\xc0\x9b\xe8\x878b\x004\xc0\xab\xbf\x1e1b\x9e2\xc0G\'Uw\xe1\xb73\xc0\x0bo\xe6nv\x194\xc0}V)+\x10\xbd0\xc0v*\x896\xb384\xc0\x04O\xa5\xee\x84\xf42\xc0\xce@n\x9de\x864\xc0\x8c3\x0e\xd0\xd7_/\xc0\xfaP\xed\x82\x1e\t2\xc0d\xc59\n5\x864\xc0\x8ek\xe0(\x13\xe63\xc0\xc4\x1aE\x04(\x066\xc0\xe8.4\xb9\xe6J2\xc0a\xcf)\xc2\x03\x952\xc0\xdea\x8b\xbe\xe7!3\xc0 \xa98\xeb\x9d\x0f4\xc0z\x05}yq\x844\xc0\xf9\x0b\x16\x9aW\xb64\xc0\x05o\xc0\xee\xb9\x9d1\xc0\xb0\x8e\xbe\xea\xe9*3\xc0\xe2\x07\x08d\x92\xa73\xc0$\xf6@-\xa6\xa5.\xc0\x00\x1aD\xf5\x10t3\xc0\xfa-\x97\x99\xa9*3\xc0\xc6\xa52\xae\xdfG3\xc0~\xe6\x17\x14\x9cm3\xc0|\xee\xbcJn\x9a1\xc0\xa6\xb6\xd0\xc4u\xe62\xc0\xc1\xd5\xde\x9eJe3\xc0\x84>0]\x94A0\xc0\x8e\x1d\x1e\x07\xae\xfc2\xc0\xf6\xa3`\x84?R4\xc0\x1cB\x17\xfa4\x9c4\xc0\x1c\xa6\x17\x8e\xee\x194\xc0K8v=k}4\xc0\xe7\xbd\xfd\x9d\xe1\xc63\xc0/\xf1(;C\x87/\xc0\x11t\xc9\x94;\xb11\xc0y\xa9#C\x8f\x9e3\xc0\xba\xd0\x97\xb4\xbe\xd34\xc0\xff\xee\xf3\xea\x86\xb8-\xc0BWH%\xc4^2\xc0\x89\xce=^\xd4\xfd3\xc0\x0b\x89Le\xc5\x834\xc0\xff.\x1fu\xef\x864\xc0\xabL\xc0\xd3\xa0\xf32\xc0\xbfl\x07A)\xba0\xc0F\xcd\x7f/\xcb\x063\xc0t\x0f\x1b`\x93\xf82\xc0\xfa|$\xebc\xa33\xc0\xc4\xa6\xd7\xdd\xab\x164\xc0:\xfcV\x00\x80%4\xc0\xb5\xc6\xf7<\xe2\x9c4\xc0(\x84M\xcf\xc2\xeb2\xc008\xdcth\xb13\xc0k3\x05!zd3\xc0\xd3\xae\xb6p5\x163\xc0-\xbf\xb3d\xae\x8a4\xc0\x16\x99\xeb\x1bSU/\xc0^Dj\xcd_u4\xc0%\xa0vrJ\xbe3\xc0\xb1$Srw\xc53\xc0j8[\xc1FF4\xc0Gx\xeb\x8e1\xef2\xc0\xeb\xde\xfa\x91M\xb03\xc0\xc9\xea}\x84\x1c\xeb4\xc0\xf7\xf5\x86o\xd5+3\xc0\\G\xe7\x9f\x90\x143\xc0\xc40\xda!FR4\xc0\x07<\xdejx\x8d/\xc0\xfd\r\x1b&\x04n4\xc0\x8a\xb4oT\x1bm0\xc0\xf1\xe5{\x89\xda\xfe0\xc0\xee\xd8\xbb2\xb3\x7f4\xc0\xa2c\x8fW}%3\xc0!\x81\x95\xa0\x0e\xd12\xc0{\x86\xa9\xbaN:3\xc0/m\x10|$-3\xc0\xd5\xe1/f\xe6\xec3\xc0\x8dA\x12L}\xca0\xc0\xba\x0c7\x18D\xd12\xc0\x0b7NGkb3\xc0\xe13>aE\xda3\xc0*\xa8l\xd9\xe6\xfe3\xc0I\xe5bC\xb0\xfa1\xc0\x97\x02\x88E\xf244\xc0\x0f\xfe\xe5\xdc\x85\x1d2\xc03\x99\\\xd2\xce\xb2*\xc0\xf5\xc6\xe3\x1b\x7f\xc03\xc0\xa0;\xffRC\xd92\xc03%\xe9\x85\xf5;5\xc0\xc7\xb5F\x93)\x123\xc0\xf5\x99,\x10!\x132\xc0\x08AS\xd2\xfa43\xc0\xf2A\x94\xa9x*4\xc0k\xfa{\xab\xb7\x803\xc0\xa8q7\xf0\x82j2\xc0yy\x08\xecv$4\xc0\x17\xbfz\t\xbe\xb82\xc0\x1b@~\xb3\xc2\x882\xc0\xb6\xd4\x03\xae\xec/3\xc0\xbd2\xf0\x19\xe1\xdb/\xc0.\xfa\xfd\xedI\x7f4\xc0|\x7f\xf5U\xa5V4\xc06\x98uL\xa1\xa80\xc0\xf3co\xa7\xbc\xa35\xc0l\x8e\x9b=H\xe63\xc0\xea(\xcf\xfbV43\xc0\xe7?\xa7\xc5\xbc\x19/\xc0$Sh\xc4v\x973\xc0\xbbt\xd3F\xde\x9a2\xc0\xa5\xfcA\x16i\x852\xc0S\xca \tK\xfe0\xc0_\x05\xd4\xc0\x94\xeb2\xc0 \x15Z\xcc4\t4\xc0\xefw\xc5\xf4K\xed3\xc0\x07M\xaf\xd0\x97\x1d4\xc0\xa4U7f`\xdc2\xc0\xe4<m\x1fX\xea3\xc0\xcf\x9b\xee\x86\xab\xda4\xc0\xe1\xe6eD\x8c\xba/\xc0\xf3\\\xc1S\x9f7/\xc0\xe3\x81\x12\x92bk4\xc0\xabv5/Q\xbc2\xc0\xceL\x95\x86\x16v2\xc0}\xd1\xc3\xd4B!3\xc0,\xee?\xbb\x8dQ4\xc0\x16i\xa4\x91,\xf31\xc0\x17\xe6U+\x89\x972\xc0cGe\xbf\xcc\x904\xc0\x88\x8f\xc9r\xcc\xf51\xc0\x0e\xc7\x86>\xc2J3\xc0\xf8h\x19/,\xed2\xc0\xf0\xf1\r\x06HD3\xc0kA\xa0\xf28\x175\xc0$\xe5\xf0O\x19\xfc2\xc0\x80\xe8!J\xa5\x8a.\xc0\xa1\x19\x81\xa8\x0c05\xc0\r\xa6w\xb5v\x0c4\xc0\x90\xea\xefd!\x12/\xc0!\xba\xc7g\xd7\xb32\xc0u\x99\xc3?1\xb02\xc0.\xb1\xb4Sz\xa3/\xc0g\xd9\x99\x1b;\x911\xc0TA0*\x8fA5\xc0nW\xa9\xb7F\xdb2\xc05Q\x988\x8e\x002\xc0C\xf3\xe4/\x9e\xbd2\xc0\xc2\x11mP,\xe23\xc0\x198\xc3\x1a6\x9f4\xc0C5Ma\x8aT4\xc0\x10wz\xbb\xb1s4\xc0\xe5r\x9cuC\xb92\xc0\x1d?Rr\xbf\xe72\xc0\x8b_4\xe8\\\x9e/\xc0\xa6\xe5\xd7c\x92\xa93\xc0g\xcb\xf1\x19\x8b\xb64\xc0\xfc\xf0\x02\\284\xc0\x13;\x1d\xfa\xa5\x195\xc0[\xe7\xbbV\xd0\xc53\xc0\xe8\xff\x8e\x99;\xd12\xc0z\xcf\xd1o\xa2+3\xc0]\xc2|\xc4!&3\xc0\x080\x8fm\xf4\xb62\xc0\x8b\x08\x86\xbf|L3\xc0\xe5\x9b>\xb5D\xd82\xc0&\xa7\xcc\xae\x89J3\xc0\xc7\xe2\n)\xce\x074\xc0t\x92/H#\x913\xc0\xc34u\xd3Q\x893\xc0Fs;\x99\xe343\xc0S)\x87A*\x8a3\xc0\xb7\xb4\x83\xfc\x83\xa13\xc0L{"\xa7.\xaa3\xc0$\xc6r\xc6\x89\xd92\xc0q)\x00\x1a\x9fe4\xc0\xc7\xc8\xbeS\x0f\xf4.\xc0\x81\xe4-8Wo1\xc0ua\x1f\xf1></\xc0D\x11v\t\xdb\xb82\xc0]\x1aaH\x80\t3\xc0\xed&\xa4\xee\xa0s5\xc0R\x88\x0b\xa5\xbcP3\xc0\xfc\xd1Ta\x0fM3\xc0}\xdb\xd8z^\x94.\xc0\t\x1e\x89~\x00N3\xc0K0\x91\xde\n]3\xc0\xdf\x92\xea\x93\xd4\x00/\xc0g\xe5\xa3\xceD^4\xc05\xd9_\x91n\xec3\xc0U\xb4\xea\x1b\xfb\xd52\xc0rf]\xf8:\x1d4\xc0\x83n\xe97\x8d\xe33\xc0\xcf\xd4\xf9\xa5\xa6;0\xc01\xf10yj\x084\xc0O\x17O\xeeVk2\xc0\xabv\x1c[\x98^4\xc0\x10\xb2.k\xc6\xb9-\xc0\xd7\xd7(B\xcd~/\xc0[\\\xd9\x95\x04h4\xc0=\x9f\xfc1j\x0e3\xc0If\x02|u\xa5.\xc0\xec!\x89\xd8$\x102\xc0R]\xdf\x8d?\xd33\xc0\xbd|\xaa\xc9\x9cJ4\xc0n[\x08\xa6e\x151\xc0\x00\x00\x8b\xb1\xd3\x181\xc0X\xf2\xc0\xe9\xcd\xe22\xc0(\x7f"\x1f\xd6@3\xc0\xd32\x83\xc0B\xb92\xc0/mm\xaaC13\xc0\x1c\xfb\xc36c\t1\xc0\xff\xe3\x07rN?0\xc0\xd1\xae\xed\x81$\x083\xc0\xef\xefG\xab\xadh3\xc0\xc0\xa5\xb6\x03a\xa8(\xc0V7/!\xe3L3\xc0T4\x8a\x18j\x973\xc0\x18\xba\xbd\xfe\xb9\x954\xc0<\xc5\x80Q\x0b\xe71\xc0MNgg\x87P0\xc0m3\r&%Z0\xc06\xa5dl&90\xc0-A\xfcF\x8343\xc0\xdbp\xa9\xccK\x894\xc0\r\x7f\xe2\xd2\xb4\xdf2\xc0\xdd\xb1\x82\xd3\xf9\xb00\xc0d\xeej,I\xc32\xc0\tM\xff\x91\xc0#1\xc0)\x87\xfc\xa6\xf3C3\xc0]\xd4\xde;2\xb8*\xc0\xe6\xc3\xba\xa9\x12\xb8/\xc0\xc4N\xdd\xbf\tC4\xc0\xf2 \xd7\x1c\x9e\xf12\xc0\x81\x9bo\xff\xdb\x193\xc0r\xde\x9a\x89\x01$0\xc0\x98\xd2Z\xe2\xa464\xc0\xce\xb7\xa7\xceG\xe93\xc0z\xedos8\xbe4\xc0\x04\xc8"\xf6y95\xc0jH\xab\x0eI\\4\xc0\xc9\xf3\xda\xc9\xc4s3\xc0\xeb\xa5\xee\xdf\xdd\x020\xc0\xd1\x86p\xda\x8b\x065\xc0Oe\x1b\x17\xe8\xeb3\xc0\xea\xb1\xaf|\xfb\xe2/\xc0/>\xbd\x8c\x1e\xe0.\xc0,\xec\x17\xef\xf9<5\xc0\xdf\xde\x98\xbf\x9442\xc0\x87\x17\x87P\r\xc62\xc0)z\xfb\xc9\x0e\xf92\xc0x@~O\xb5~/\xc0\n\x18\xa8\'\xb3\xab4\xc0\x85\x94l\xd8;\x864\xc0W\x9c\xf8\x1a\xadq2\xc0\x81\x86%\xb1\x19Z3\xc06hH\xe5bR3\xc0&V\xf2G\x01\xe4.\xc0\xab/k:\x1e_2\xc0\xb2\xe5\xa27\x93\x1f3\xc0\xf5\xb5*\x95\xe9\x070\xc0\xd4F\x86\xedw\xe33\xc0\xbfT\xa6\xd8\x1b\x0b4\xc0\x88\xc6\x9e\xf7w\x89.\xc0O\xdad\x0b\xf9\x8c/\xc03\xd1\xfc+\xcd.3\xc0Bij\xf7\x1a*4\xc0h\x85\xef\xd0\xab\xd72\xc0\x99\x818\xdf\x19\xfe1\xc0$\x8f{\x81\xb3u3\xc0q\xafjnp#3\xc0\xc9.}\x17\xb0g3\xc09\xea\x88\xa8\xcaN0\xc0|\x96\x9fd\r\x9b4\xc0=3\xcd\xe4o\x993\xc0\xe4_B\xee~W/\xc0iNm\xa0\xa7!3\xc0:8\x8b\xd0\x83/0\xc0\x9dF\x94\x14\xf1\xe43\xc0B\xfc\xca\xdeX}2\xc0\xfcM6\x9d0)5\xc0\xc8\xbb\xa3A\xcb#3\xc0T$\x1f\x9f5\x940\xc0\xfc\xe7"\xfc\xcb\xf72\xc0\xd0r\x12,)]4\xc0-0\xc0a\xfa\xa0/\xc0\xc0|\x81#\x1d\x083\xc09b\x91\x8a4^4\xc0\xe7\xa9\xe2\x93\xaf`0\xc0\xbf0\xbaS\x18\x153\xc06\x16,\xf4\x87\xd12\xc0\x16e \x0e\x87o3\xc0=\x9c\x08\xdf\xbc\x8f.\xc0\x81>\x99\x1e\xaf\xef2\xc0r\xb4b\xe4D\xd52\xc0\x8f\xd3P\xd7\x1c10\xc01\xd4rQ\xeb\x8c4\xc0\xd4\xc5\x159\x03V3\xc0 L\xb2\x0c\x07\'5\xc0\xc0\xe4\xda<6l3\xc0\x9e\xbb\xde\xfew\x112\xc0\xa4\xe2\xf5\xbb\xf9\n4\xc0\x02 \xa0\xde\xab\x192\xc0\xc0:\xe6\x98\xef\xdc/\xc0\x8ej\xab\x88e23\xc0*\xb5m/\x1dQ3\xc0\x87C\xf7\x9f\x9e|4\xc0\xe8\xad\xce\x83\xd2r0\xc0\xae\xc7!\x1c^\x9a3\xc0\x01\x87m\xd0\xces3\xc0:m\x91\x86{\xcd2\xc0_!|\x7f\x86\xe34\xc0?\x91M\xb4i\xb32\xc0\x0e{\x8a\xfb\x8f\xe9/\xc0@\xa0\xe2\xe3\'\x1a2\xc0i)C\xfcF[2\xc0\xc8\xf2\x1d\xd5\x84\x172\xc0\x0b9\x94[!\xab4\xc0\x94\xd2\x8d\xef?\xff2\xc0\x88U~\x80\xcb\xfe2\xc0\xf9B\xc8\xde\x1c!3\xc0K\xcc\xee.\xab\x8d3\xc0<\xc4\xefB\xc0\xef2\xc0\xcb\xa1LS\xed$3\xc0\xcb\x86#TZ\x1e3\xc0\xac!\x05(\xc9\xb52\xc0\xa89m\xb7\x9f\xcc2\xc0!JM\xc3\xdd\xdd.\xc0\x81KP7\xfe33\xc0F\x88M\x15B83\xc0\x00\xc7\xe4\xc8\xb1\xde3\xc0\x19\x1b\x8e\xbd\x05\x193\xc0\xcb\xabC\x88\xd7+3\xc0R\xe9\xe3q\n\xd74\xc0\x85!\xf2\xc6>\xb14\xc0\xa3\x8b\x04\xbe\x11\xfc/\xc0\xf5\xb5\xbb\xfb\xae\xfc2\xc0\xfd\xdc6\x19\xad\x0f0\xc0X\xf0\x9f\x89q\x894\xc0\x85\x7f\xca\x8a\x15]/\xc0y\'!\x12n\x8c4\xc0n\xd2X\xc2\x89\xba4\xc0w\x00\x04\r\xa3u4\xc0\xd8\xb5\xea\x18lH3\xc0\xc4\xe7\xdd\x86\xc6\xd52\xc0\x1dZz\xcf\xc4\x8a/\xc0\xd9t\xe3O\x8dD3\xc0c\x81\xd8\xb4_\x904\xc0\xca\xeb8\x07\x1b\xde2\xc0\x91\x9aO \xc2\x0f/\xc0\xef\x84#\xb0\xb2\xcf2\xc0\xf9^V\x1b?\x1f5\xc0\xaf*A\xc9\xfb\xae4\xc0\x8e\xd9F\xfc\xado3\xc0\xbf{\xe9o`33\xc0\xf0u\xbfC\x99\xf42\xc0[\xd8c~\x90E,\xc0V\xfeb*5\x9f4\xc0f\x15\xd1\thv4\xc0\xb0\xd6e\r\x8b\xda2\xc0E\x0e<\xdb\xc1l3\xc0\x15.\xa6>\xe8!0\xc0\xc0\xa9\xb5&\x88\xdc2\xc0\xa1\xe4.\xee\x92\xe02\xc0\xd2\x84L\x92\xa4\xe1/\xc07q/j\xc3\t3\xc0VR\xed\xb3\xbfI5\xc0\xfa\xea)i\x7f\x1f0\xc0F\xdf\xf8X\xe7&/\xc05E<\x0e\xe490\xc0\xe7\xf8\x0f\x94W\x04/\xc0&\t\xeeG\x88\x974\xc0\x86\xa6VR\x07\xed/\xc0_\xd8\xb8_Sp/\xc0.\x113\xcc\xf9Y4\xc0\x94\xfb\xd0\x07\xe0u/\xc0\x1b:\x89C\n\xf73\xc0S\xf1\x11\x04\x86b3\xc0\x85\xbf\\T\xe3"3\xc00\x8a>xkB/\xc0\xbf\xdd#I\xdd\r3\xc0\xad\xaei\x03\xa9\x164\xc0b\xa0\xca\r\x0f\xc02\xc0\\\x86\xf6\xe7\x93\xf5*\xc0\xab\x00\xee\xe0h\xb60\xc0\xf2\xe3\x07\xed\xe3\xb90\xc0}2\xd0\xf9\xf3A0\xc0\xab\x07\xad\xcf\xb3\x8c.\xc0\xa6d\xeek\n03\xc0#\xbb\t\x97;\xa04\xc0\x91^sF\x80K3\xc0\xcc5\x88\xfc|T0\xc0\xe8y\xf2\xd4)\x1c0\xc0\xa6u\xef\xca\xac\xab4\xc0\xb3~\'\xe5&\x8c1\xc0^\xcd\x90gl\x024\xc0\xd7\xc4\x01.\x9f)3\xc0\xf8\nt\xe6X\x110\xc0\x95\xc6\xa9\xcd\x04\xca/\xc0\x113q0\x80\x8a4\xc0t\xfeP\x01w\xf44\xc0\x8d\xfc+8)\x192\xc0\x88\x13\x95\xd1z\'0\xc0O\xea.\xc9\xc3h3\xc0\xb4d\xb8\r\xec\xf52\xc0\x04\x1f\x8fPP\x000\xc0\xe4@\xe7\xc9\xc1[.\xc0$%1I\xec\xbe3\xc0\xf0\xe8l~\x0f\xf22\xc0\xc5\xe0lr\xe5d4\xc0\x93#<\xfb\xb2\xf0/\xc0\x9e\x0ew\xe6\x1b\x000\xc0\x89\xba\xfeRR_4\xc0f\xf3\xfb\xfb-G4\xc0\xe3q\xcevT\xe4/\xc0N\xe8\xbf[\x97\xe20\xc0\xf8,\x98\xef\xfc\xdd/\xc0\xba[P\tZ\xf52\xc0_<\xca\xd1r\x1c3\xc0\xb0\xc9\x0b\x90j30\xc0\x8f\xdf\xb2\xbf~\n5\xc0\xc5\xefk\xb3\xd0\xa24\xc0&N\xb78Z\\)\xc0\xd8y\x90U\x82K2\xc0Y\x8a\x0e{\xb3]3\xc0i\x89$\xbb\xa6_4\xc0u\x18\xf5\x85M\xfe4\xc0\xc3\xc0Xl\xf2\n5\xc0+\xad\xea2"\xa31\xc0+\xe2I\xca\xc1\x033\xc0N\xba\xde<\xe3\xde2\xc0j3\x96\xf3\x94\xf82\xc0n\x96\x9f\x83\\\'5\xc0\xed"*\x86\xf1#2\xc0\xb9z\xba|\xa6\xe10\xc0\xd0\x81\xcaOD\xd6/\xc0\xd9\x9e\xda\x92\x0fl/\xc0\xb3\xee\xd3o?W-\xc0w\xe5K\xe1\xcdu0\xc08%\xddk)\x8e4\xc0\x03k\xc8\xfa\x95[0\xc0\xbd\xd5\x7ft\x99#3\xc0\xbdW\xca\x10\xccE4\xc0][\xaf:\xbb\x193\xc0^\xab\xb4\x8e\x1e\x023\xc0\xb3M\x93\x92\xcd\xb72\xc0\xb8\x01\x9b\xc8\xb9\x8d4\xc0]8\x013\xcd\x033\xc0\xa6\xa3a\x9c\xe8\xf13\xc0\xc2\xe2lF\xcd\xcf2\xc0N]3\xde\x180+\xc0EQ\x91Y*33\xc0\x97Y1\x13\xc1\xa83\xc0J\x12\x92\x8d\x9ag4\xc0\x17\x7f\xbb_\x06@3\xc0w\x04\xbc\x12y(3\xc0k8\x11@V:/\xc0\xf8w\xcb\xe9\xa2n/\xc06\xd3T\x88\x85a/\xc0\xbf:\xb3\x8e@/0\xc0\xe3\xa0=\\\x81\x040\xc0\x89j\x8aE\x0f\t/\xc0!t\xa6\x8c\x18\xa32\xc0\x85~\x87m\x82\xcf2\xc0\xcd\xf8,\x13B\x913\xc0\xaf\xb7\xda\xfd\xf7\xdd/\xc0yT\xda\x98\xeeJ/\xc0\xb2\xbf\xdd\xc4\xf7\xf93\xc0\xb6\x0f\x89\xdb\xba\xfb2\xc0\xf9\xcd\x96\x97\xd7\xb8.\xc0_]\xb1\xfeq\x854\xc0\x988_H\x0e\xf62\xc0?\xbb\xc5\xde\x11L4\xc0\x90(\xfc\x1d\x9a 3\xc0\xff\xdc\xa5G\x04\xc40\xc05+3M\x12P3\xc0\x11\x87M\xf2\x9c\x90+\xc0\xc9\xf3-\xd4d\x96.\xc0x\x82\x9d\xf5\xc6\xac.\xc0$\xb5\xe3\xda\xa3\xd24\xc0|\x85<\xfa+93\xc0\xc8[C\xb5\x9c\xd30\xc0\x04\xc3\n\n9#3\xc0\xc5W\x1f\xb4~\x991\xc0\xc4~\xde\xd7\r\x131\xc0\xc2\xd0\xc4\x9a\xae\x84-\xc0$5C\x11K6+\xc0\x93\xd9\x15v\x8c\r1\xc0\x92\xa6\x10Q\x89j/\xc0`k\xd4\xe6%\xd8.\xc0\x0f\xa7j-\xbf\xb64\xc0\x10b65\x13S0\xc0\x84\x93K\xee\xa6!4\xc0\xd11\xb3\x7f\x97\x992\xc0b\xe7\xc7\xe6!!4\xc0c\xda*\x99#\xb10\xc0\x96\xfd\xd1\xde\'\xdb-\xc0\x07\x1fQv\x15:5\xc0\xaf\x16\xcc\xd6V\x8d/\xc0iF\xc3B\xb453\xc0bR\x9c\x05\xfdf2\xc0o\xf5\x8a\xc5>n4\xc0t\x1c\x10\x1f \xb62\xc0{6*{\xdb\xb60\xc0O\xa0\xfb]f\x084\xc0-.\xd0\x85\xda\r4\xc0\xb2q{\x00\x88\xc5.\xc0\x0c\x03\xfb\x11\xd6=0\xc0_\x99a\xe3\x88\x9f2\xc0rR\x01\xaf#\x93.\xc0L\xc8\x15bp\x9f/\xc0\xb8~\xf8\xae\xd5\xc54\xc0k\x10/PoX4\xc0d\xbb\x00m\xbf\x97.\xc0\xe0Pi\x1b\x9b\x140\xc0\x19\x7f\x9ar\x80h/\xc0\x91sW#\xad\xbe0\xc0\xb1[\x06\x00\xa6\xb13\xc0p\x02\xcbxH\xc53\xc0Uj\x89\x9b\x92\x1f3\xc0\xfd\xe3\xfb3\xa7\x933\xc0OyX\xf9\xd8\x03+\xc0s\xe1\x900\xd6\xab+\xc0_\xe8\x1d \x1a\x034\xc0\xa0\xb28BbV1\xc0\x00M}O\x10\xfa0\xc0\x1e\xab]\x1dm1/\xc0\x90~\x10I\x93\x1b0\xc0\xfc/\xe5\xc1\xc9\xc52\xc0uT\xa1\\U\x84/\xc0W\'\xafp\xd2B0\xc0C\x11TG\xb0\xd03\xc0tzp]\x17r-\xc08=\x8e\x91\xbcA0\xc0\x1f\xd54\xb5\xd4\xa8*\xc0\n\x96\xa8D5A0\xc0\xd3)=\x9cOE0\xc0\xc0bj\xaa\\\x113\xc0\xaf\xe2d\xf0)\xa32\xc0D*\xbfM\x0e\xb63\xc0a\xf2\x80\x92\xc8\xe13\xc0\xd3\xc2\xd4#/M/\xc0\xe4s\x9e\xe7\x1c\x915\xc0\xb8I\xec\xf3\xbd\xab2\xc0\xa2\x08@\x10`\xf81\xc0E\xe8i\xbcy?,\xc0\xe3\xa7\xc9\xef6\x041\xc0\xe9\x0e\xab_\x1c\xf9/\xc05r\xd02?\x070\xc0C\xb3a\xa1\xaa\x854\xc0g\xb6\x059\xb1D1\xc0<\xb2\xa1\xb2=\x981\xc0\xd7Yp3\xb9\x91*\xc0}G\xd6\xc5;d3\xc0\x9dj\x84Z\xb0\xb93\xc0F/\rg\x94\xe0/\xc0\xcf\xe5\xf7)b\x8c3\xc0\xa2\xa3k\x92\xfe\x0b3\xc0\xfe\x12\x9c?\x02I2\xc0\xbc0g\xd7%\t/\xc0/\x15\xa6Zw"2\xc0\xbe\xd2c\xd20p3\xc0\x1e\xa8Z\x95a\xd00\xc0^\xae\xbb\\b\xbf/\xc0\x85\xb7N\xcaj\xd2.\xc0>T\x10W$\xb43\xc0U\xdc\x15&\xd9S3\xc0~\xcd;I\xf5\x8f4\xc0S\xd3\xaem]i5\xc0VH*>\xd9m2\xc0\xf8\xc9Mw\x8fZ0\xc0C\xc7w\xa1<\xfc3\xc0\xbc\xd0\xc2uE\xb30\xc0\xf6\xe0Qj\x96\x904\xc0;\x9e\xda\x9c\xcd\xc40\xc0\xaaM\xf7d\xf2\x8d1\xc0k\xf4\xa5::\t3\xc0\xbe\xaanV\x9d\xdf3\xc04h\xe8\xf9\xda\x99.\xc0M\x00\x17\'\xd8g1\xc0&c\r\xc0\x8a>3\xc0\x1c\xc71_\x0f\xa73\xc0w\x05\x12N6\x053\xc0\n\xa4\xcf\xe2\xb1A/\xc0\xcb\xf7`\xe9\x82B4\xc0\xd9,uW\x9f 0\xc0Z\x8dgD\xc3\x04/\xc0YR ;h\xd9/\xc0\x16{\x9fXg\xc7/\xc0\x97;(\xe8\x84s0\xc0\x1dc\x7f3}\xae3\xc0}\xc7\xf9\x00\xbf\x85.\xc0\xd3e\x90\x02\x9d\xad0\xc0\xf4\xfc\x9a\xc3\xe2\xe60\xc0\x9al\x0bO\xfdd4\xc0\x9b\xd5\xd9\xf1\xdb\xa33\xc0k\xff\x07^/\xcc3\xc0\x83\x87\x0b:\xe4c3\xc0sc+\xa4m\x8c0\xc0\xdf\x13\x85>;@5\xc0\xf4\x860\xa9\xcb|4\xc0p\xa3cd\xc9%4\xc0\xae\xd7\x84\xda\x91\x94-\xc0\x1c=\x02=\xa3V3\xc0NA\x85/\xba84\xc0\nWe33\x142\xc0\xef\x17\x9c\x15\x84t4\xc0\t~\x0b\x87\x07*3\xc0\xc5\xe7Q\xa8\xee\xfb3\xc0R\xc6\xad\xaa\xae\xc02\xc0\x82\xbd\x10\x1fV04\xc0J\x18LV\xebt2\xc04\xe3^\xe1bM1\xc0\xc5\xf6\xe9M\xb9E0\xc0\xad8\x16\xe9\x82q4\xc0\x81\xdf\x95\xf8Sp2\xc0\xc5\x07\x84\xcc\x83\xa12\xc0D\x81\xc2\xcd=\xa63\xc0\x00Rm~\xac\x1d/\xc0\x98\x99\xb3\x0e\x95\x93/\xc0\xee\xcd&\x14\x06\xe95\xc0Qz\x8f\xc3\xec\x97/\xc0K(mZ\xb5#0\xc0\x90\x87h\x8b\x16\xf62\xc0\'\n\xb7\xb9\xfb80\xc0\xa4kw\xef\rl2\xc0\x9a\x19\x13S.;-\xc0\xc8\x88\xfchQ\xdf1\xc0W\xa8A~\x1e\x193\xc0_\xcb\xddMg\xb0/\xc0\xe2)x<\xaaL0\xc0\xc6\xe37N\x07H+\xc0U#\xe1?\xe5\x1f/\xc0>\xd4\xfblM\xe34\xc0\xfa^\xc9\xdeQI5\xc0\xd2\t\x03.Nd3\xc0\xb0\x18\xa4)\xc0\xe34\xc0\xca\xbf\x12\xe8>\xb14\xc0\xf8\xe8(iL.4\xc0\xe0\'\xb7\x81\xbf\x894\xc0\xfa8c\'\xd8\x1e0\xc0h\xf7<\x0e\xbfW3\xc0}\x1cx\xc9\xfb\xa4/\xc0!\x04\x98Cn\x0b5\xc0s\xe6\x8bUZ\x874\xc0\xb9\xa3GE\xc1\x8d.\xc0\xbaD~2)^/\xc0\xf2\xdf#\xbb\xfd\xc94\xc0eqm\xaal\t4\xc0\xba\xa6\xb9k\xb1\xb05\xc0u\xa7\x06]H\xb64\xc0\x81\xe7[\xff\x90|4\xc0\x8a\x99p\xb2\xa7\xed2\xc0\xde\xac*\xde\x8b\x834\xc0\xba*\x9c\xd96f3\xc0\xda\xc7\x1e\xef\xffc4\xc0\xaaf\x08\xa1\x89:0\xc0K\xe2\xd6\xccp?3\xc0\xd8I\\\x85\xb8\x1e3\xc0\xa2\xdf4\x9c\x1a\x042\xc0-]\xe8k0^2\xc0\x14\xcc\xf6\xf8i\xbd0\xc0]X+Z\xf5\x85%\xc0\x8e\xf4\xb7\xf4\x19\x9c4\xc0\x02\xb3\xb5\xbb\xbf\xd40\xc0u\x90_\xff\xcbZ0\xc0\xd5\xd3ND\rG3\xc0\xcd\ra\xb0VW3\xc0\xb7\xdd\x06\xc4\xc3\x882\xc0\xb1\xabS\xf0\xce74\xc0\n\xa0\x89JQP0\xc0\xc1\xb5\x83?\x13\xf62\xc0\x92\xec\x87\xed\x9f!3\xc0\xd0\xab\xdd\x8f\xe724\xc0\xb6\x1c\xf9\xd6g\x9a1\xc0L\xb9$#\xfai3\xc0zd"\xe3#+3\xc0\xbdwO\xb4\x9e83\xc0\x88\x08\x08\x821-4\xc0\x93}\xff\xbaSL3\xc0\xa3\xd9\x99q\x1c\xbe4\xc0\xdd&$P\x06\x034\xc0$\x7f\x03t\xcc\t1\xc0\xdd\xd8<JBU4\xc0\x19\xa4I\xa6\xe0\x8b4\xc0q\x12\xf8\xb0\x19+2\xc0\xd8\xc1\nR\x11\x110\xc0\x1bS_\x07\xb4B4\xc0o\x14tX\x0b\xdf2\xc0{Od\xe2\xedF3\xc0\xbb\x96\xae\xca\xee\xfc2\xc0?\x15\xafk\x84\x960\xc0\xa2\xf9C\xc2\xc4A3\xc0y6V\xd8H%3\xc0\x04\x96\x80\xe1\x17)2\xc0M\xa1\xb7K\xe8\xef0\xc04\xe07\x815\x8c4\xc0\xd8\x13\xaa\x9b\x1b\x151\xc0J\xb0\x95\xa6\x04\xe53\xc0\xa4\xfaq\x9b\xc2\x944\xc0\x1b\xa4\xe7\xe8\xed\xe03\xc0\xdc\xe4\x95\xe1\x8e&3\xc0\xbf\xc6\xe3\xeep\xbc2\xc0\xd2\xc1\x02\xc7Y\x154\xc0_\t\xe2o\xae\xaa.\xc0\xb3\x01\x98\xdc-74\xc0j\xc7\xa4\xd1\xd1\xe13\xc0\x01\xa2"\xf0\xa2\xa4.\xc0N\xb0W4\xe8\xdc3\xc0\xc8T\xc4a!h4\xc00\xcd\xb4M\x9e\x162\xc0K\xdbF\xa6\tc0\xc0\x8c\x8e\x95\x18+\x823\xc0\x16\xcc\xfaq,\xe23\xc0\xf0ef_,\xc02\xc0\x15uZ:\x98"3\xc0\x8e-\xdbkX\xfd1\xc0=\x19(\xe6\xdeJ4\xc0\xd2\x9f\xf8q\xf1\xea3\xc0\x19\x1a\xad\xdb\xc5\xdc3\xc0m>\rH\x04\r3\xc0U\xa9\x9d\x83g\xda3\xc0y\xd1\xa6\xda\xb7\xbc2\xc0U\xa9\t\x15\xde;5\xc0\xc7\x9c\x04\xedU\xef3\xc0\x83c&\xae#\x035\xc0$\x7f\x11+\x94\xf52\xc0%\x08\xe97\x05\xf5.\xc0\xb7y\x10j\x0104\xc0\'\x1c(i\xc0_4\xc0&}\xa70Y\x015\xc0u\xb5\xa5\xb3L\x940\xc0\x98\x91t\xdd{33\xc0\xbf\xe3\xc9c\xca\x055\xc0\x88h\xffC\xed\n2\xc0\x14\xad#\xee\xe4\x192\xc0\xec\xb5\x0b\xd0\xda:/\xc0)\x19\x14w\x9403\xc0E\xb1\xa8\x80\xc2\xc80\xc0;\xc6\xbe\n`+3\xc0\xc4\xf0\xb1o\x1b"3\xc0Bvd]+.3\xc0s\xad\x83\x83J*4\xc0\xacl]%\xa6{4\xc0\xb5\x96\x8b\xc4\xe1\x893\xc0\xefs\xdb\x96 ?3\xc0\x9aoDa\x08z3\xc0:\x19}{\xa9\xda2\xc0sx\xcag\xd1\xde3\xc0|\x8f\xa7Ojz3\xc0\x9e\x9dk\xb2\x80A5\xc00 \xecY\x93\x195\xc0(9\xb4\xe8\xa7\x080\xc0\xf8l\xcb\x9e\xd2F3\xc0\xb2f\xcd\xcb8\xec2\xc0\xcb\xd7\xf4\xf5\xb5\x143\xc0&\xf2\x8a(\xbd\xe82\xc0z`gH\x0e\x804\xc0\xcb\xa2R\xde\x7f\xe01\xc0\xd9\x1f\xac\xfe\xc2\xa4-\xc0g\xf2\x01\x9bH\x8b1\xc0;\xde\xca\xc7"I5\xc0C\x06\xb5\x01\xb3\xdb2\xc0\xbbrJ%\x1c\xd34\xc0r\xfc\x80\xbe\x1e\xb72\xc0\xf7s\xc34$\xf61\xc0\x00.\xf6\xf4iG5\xc0kdi\xe1\x83@5\xc0I\x1a\xed\xaa*)3\xc0\x1ah\xf2"\xee\xf11\xc0\xb7\x130\xbd\xe2\x9e.\xc0\xa8\xa0"\xb0\xc0\xed2\xc0\n\x13{\x8c\x83,3\xc0\x96\x06P\xfe\xfd*3\xc0\xaa\xd0J\xd4G\xb13\xc0\xed\x9f\x9e\xd8\xe2\xbc2\xc0f\xb2\x1f\xe5G\x972\xc0\xc2\x16eTU*0\xc0\xcf\x9b\xee\x86\xab\xda4\xc01\xc7E\xaf\x17\xb22\xc0\x89"\xf7\xca\xe3g.\xc0\xee\xdb\r\xbf=\xed3\xc0S\x86i\xd0\xa5r3\xc0\xe10\xa3\xbf\xcdY/\xc0QHv\xbbG\x9a2\xc0\x15o\x135\x89\x993\xc07E\x95\xb1Wt/\xc0S\x1f\xbf\xce\n\x002\xc0~2\x02\xf5\xcd\xfa1\xc0\x1c\xe3W\xa9,<3\xc0t\xd6h\\\xac\xf81\xc0G%T\xe3J\xe53\xc0\xe9\xc3\xc9S\xe2\xe71\xc02\x01\xde1\x8c\x9a4\xc0\xe3\xd8\x9c.&\x8f2\xc0G\x12\xa6~\xb8L3\xc0\xd4$\x99\xffI\x153\xc0T\xd0a\x95\x0e\xc31\xc0\x1d\xdc\x8d\xb9U\xba2\xc0\xe2_\xd0o,G3\xc0S\xf3O\xc4b\xb82\xc0\x95\xf8\x0c%\xcfE3\xc0\x928e\xda\xb6n3\xc0\x82XV\x1d:\\-\xc0{Fd\xe3\x8f73\xc0G\xe2i\xc1`\xd62\xc0\x8f\xc8X\xb2\xd6\x93&\xc0C\x08\xcb\x92\x14\xe01\xc0\x01^\xcd\xb0\xaa^3\xc0E\xff\x90\xf6\xb8\xd02\xc0<\x07\xe8\x820\xb5*\xc0\xfb\xe5O\xbb\xb8\xa63\xc0\xbe\x86\x12kd43\xc0.Y7\x8a\x9d\xc82\xc0\x12\xf9\xab\xf2\xedw2\xc0\xeb\xc7\xd2\xfd\t\x9f1\xc0\xcc\xed\xd3\xee\xf6\xb81\xc0\x8c\x89\x19\x8e\x1b\xcc2\xc0\xce7c0|<3\xc0\x1ey\xe8=\x9763\xc0\x9a\xe0st9O/\xc0\xf6\x0e\xe9=H83\xc06\xd2\x8a7\x07X2\xc0\xd9t\xe3O\x8dD3\xc0\x8fP3ae\xc22\xc0J\xecJ\xb3Q\x8f1\xc0\x8a\x9b\xdf\xfa\xbc\xeb4\xc0o/}l1\x86%\xc0\xef\x81\xd9(i\xcc4\xc0=;X*\xe9\xc02\xc0\xd3I\xfa\x13\xa0^4\xc0\x85[\x0f\t\xbc\xc52\xc0\xdc<c\xfcL\xc64\xc0\xf7x\x84\xfd\xe0?/\xc0\xa2\xa2\xe2\xc5\xe8\xeb3\xc0\xf0\n\x8eD\xdd\x94/\xc0\xf0\xc2\xf2\xf7td/\xc0\x11`\xb4\x83X\xd23\xc0BM\xc6W\x7f\x005\xc0\x9e\xf8\x1b\xb0\xb2\xe12\xc0\xc3K\x1dM\xe3\x0c4\xc0\xc5\xd6\x96CY&3\xc0\xfa9\x96\xd5\x07\xd72\xc0\xba2l\x98e\xe02\xc0\xc07\xe9\xda\xa3_4\xc0\xe0\x9d\xb6A\xf2|2\xc08\x8c\x14mf\x184\xc0]\xe8*av43\xc0\x90\x04tKO%3\xc0\x8d\xdf4[\x8e\xe02\xc0\xc7 \x91\xac\xbdp3\xc0\x85y\xd4\x89\xbb\xce2\xc0\x8aVY\x90^<4\xc0V\x0b8Vh\xb92\xc0\x83\xe9\x0fg\xed*3\xc0o\xa0\x0b\x16\x01@+\xc0\xd4\x90\x17l\x08U3\xc0V2\xbaqb74\xc0\xdca\x1a\x04\xc3l3\xc0\xa9\xb9\t\xf8j\xaf2\xc060\x0f/mf2\xc0\x0c\x03\xf6=I%4\xc0s%+:\xcc+3\xc0:j\xf2\x92S63\xc0\x99\xa1e\x85\x1d\xaa2\xc07\x8e\xbe86\xb42\xc0\xb6{\xef\x16\xc0\xcc2\xc0\'\x97C"Rn4\xc0\x9a\xd7D\xc4\xb5\xcc2\xc0\x8e\xae:\x83\xe323\xc0!d\xc7\xcd\x95\xfa2\xc0n#\xec\xc5\x8aa2\xc0\xd9?\x1e\x11nh3\xc0\\\xab\xfb\x9c\xc6\xd52\xc0\xaa\x8bG\x93\xf5\x862\xc0d];I\x87\x1b3\xc01\x9d8\xbc\xfa\xfd.\xc0\xd8\xca\x81\x15\xb1\xf0.\xc0\xac\x1b[\x9a@f3\xc0\xdf\xdc\x0e\xba?\x1c5\xc0\x01?\xed\x81sa3\xc0y\xc6%\x81\x1a\xfe.\xc0\xf0\xb6%)+ 0\xc0\xce\x7f\x0e\x9cZ\xf8.\xc0+0\xdc\x80\xbf\x063\xc0Es0\xe3\xdb\xd12\xc0}|\x86\xd0\xb6\xed2\xc0\xc3\x1dA0\xc5\xdf2\xc0\x8c>\x10\xf0a+3\xc09\xfd\xbd*\xc0\xd32\xc0\xdav/! \xef2\xc0\xac\xad\xd7^\xf7K3\xc0\xedO\xa8\x8e\x82(4\xc0\xa0\xe0";\xe5\xdb2\xc0\xd9\x00\xcf6\x8e00\xc0\r\xf6o\xcd\xb5M3\xc0]\xdf\x06\x88r\xf22\xc0\xe9\x9a\xf6<\x0e"3\xc0\x8b!\xecw\xbb\xaa3\xc0\xb3\'\xa0\x1b\xd6\xc9.\xc0\xe5\x88\r\x96{\xf72\xc0\xfei\x859\xfb\xa13\xc0\xef\x10c\x82\x15)4\xc0\xebC\x01\xec\xbf\x883\xc0\xee\xd3\xbe\x965\xe71\xc0\xeb\x19\x1c%\x81\x083\xc0\xe0\x19[\x96{\x903\xc0,\x87\xe1L\x80\t3\xc0P\xce\x17L\xd8\xa73\xc0\x98\\\xa6\xa7LX4\xc0\x01\x0e\xe1$P%3\xc0\x87rx\x86\xa1\x1b3\xc0\xac\xaa\x86\xaf\x81F3\xc0\x14:s\xbb\xa9\x83.\xc0\x13f\xb0\x83,\xda2\xc0\xa7\x04:\xfc\x9320\xc0\xd1\xab\x1a\xa9\xb7\xe43\xc0a\x0f4_\x9243\xc0\xaf\xf8\xb6A!\x9a1\xc08\xe8\x86\xb2\xd393\xc0\x0f\xf5:\xc0\x84\x95.\xc0\x16\x95d\xff<>0\xc0\xf4\x0c\x9a=\x9c\x1c5\xc0\xb0g\xc5\x8b\x9d\xaf2\xc0\x93\xc7X\'h\xb10\xc0`\xb6\xc6\x97{\x9e.\xc0\x12\xd8hwB\xaa2\xc0\xa3\xf8\xe7E\xc1Y0\xc0fs\x12\x9a\xaf{4\xc0D\xe3\x0c3\x97\xd24\xc0\xff\xeb\xcd\xad\\R4\xc0*\xe5\x89\xb2`#0\xc0\x0b\xbb\x9e\xce+\xbf&\xc05\xe9\x81\xf7\x96\xb5/\xc0L\x9f\xea\xd8\x9c\xdb2\xc0\xa4Q\x16#4)3\xc0\xfc\xfdY(~u4\xc0\x10\x9b\x88s\x98\xfc2\xc0W,\xb2-\xe1\xde/\xc0{\xdc\xa1*l\xd04\xc0\xb8Z\xa1\xe7\xf3}4\xc0\xfa\xb2\x9c\x18\xc1;2\xc0r\x8c\x94I\xfb\x97/\xc0\xf3g\x8b\xa5\xe0Y/\xc0\x8d-\x05A\xf1.0\xc0\x86\xea\xc8\xf8\xf7,0\xc0\x96C%\x9c1\n4\xc0\x1eb\xd7\xfe\x0c\xe43\xc0\x82j\x86\xec\xad\xcb0\xc0\t\xfc\xdd\x8c\xed\xc90\xc0\x9f\xef\xca\x19\xc6\x025\xc0\xde\x8b9\xfc \xf82\xc0s\x9c\xca\xe5e\r4\xc0\x8c8\xd3,\xcd\xc40\xc0\xb8he\xc2\x87\xf92\xc0\x13;\xc9d\x05\xac2\xc0\x82\x94\xe0\x1c\xc5\xef/\xc0!.\xd5oV\xd9/\xc0\xa3\x1b\xee\xb3\x04\x083\xc0\x99.\xbaK\t\x053\xc0\x9d$-\xed\x9d_/\xc0\x97Gc\xd6\xc2\xd9/\xc0\x8a\xac\x8b\xf8o\xc82\xc0!\x162\x13\xa3\xe2/\xc0\x9aZ\xe2+7\xb80\xc0dP\xa1r\x14\xac3\xc0k\xc6\x8d3\xee\x1e3\xc0\xcb~\xf4B\x0bL3\xc0L\xd4\xf4b\xd0|.\xc0\xe5\x1d\x0f\xa4x\xe3/\xc0nt\xd5QF\xed2\xc0\xc9K\xe8\xdc\xcc\x003\xc0:I\'\xa0\x04\xf94\xc0\xb3X3\x9e2[3\xc0\xaaW!\x01\x07\x1a3\xc0=\x87?\x1d0\xca1\xc02\xf2\xabZ\xaa\xdc2\xc0n\x19`\x0bG\x053\xc0\xb3\x89\xa2[\x04\xaf3\xc0\xecC\x98\xc2\tp/\xc0R\xe2\xa4_\x96C2\xc0\x17\xacz\xddg\x1c4\xc0\x05Z\x18A\x19\xbe/\xc0r1_\'&B0\xc0y\x94\xfc\x1a\xf7\x864\xc0\xefC{9\xf9\n5\xc0\x96\xec\xf6h\x99\xea/\xc0\xb4\x8b\xfcg\xae\xbe4\xc0\x0cNA\xbe\xcce-\xc0\x02\x13d\x01@\xdb.\xc0\xcd\xf7.\xe9\x10\xcf.\xc0\x1dJS\xe2(\xd83\xc0#\xb8\x1a\x96p\xd22\xc0\x94\x9a\xec\x86\x93\xda/\xc0\x8a\xc0\xa2l\xcb\xda2\xc00\xb5\xa3\xc5\x9593\xc0\nOA"\xc1\xc13\xc0\xe6\x9c>\xa3\x06\x1b/\xc0a\x92 -bL3\xc0%\xf3\x19\xf3\x07>3\xc0\xa1\x13!\xcd\x98\xc10\xc0\xcb \x1eV\xf2d3\xc0\xe2s]\xa0d^3\xc0\x9dO\xe8\xcd\x1a\xf44\xc0N\xd2\x08\x9cU\xcc2\xc0a\xc7\xb1\xb8\xa4#3\xc0\xba\xb2\xaf\xf2\xf0\x8b.\xc0\xd1n\xac\x16\x1bk3\xc0\xd7\x82B\x8a\x16s4\xc0\xae/\xfd\xa3b\xdd2\xc0\x86\xf4\x96\xfe\xe3\xf42\xc0\xac\x8b\xdd\xa2{\xab-\xc0\xc7\x06\xa7\xfaZ\xe9/\xc0\xc4&\xb4\xa4\x9b\xfc2\xc0\x08;\xaeo9\xbb4\xc0\x9dF\x0b\xc1\xc5#0\xc0\xb1eA\xf0\xfcQ0\xc0b\x0c\n\xd0\x82\xd92\xc05A\x10\x8b\xc4\x135\xc0gR\xba\xbc\xa0\x104\xc0j%yR"_1\xc0\x10\xd4W\t\x83\xb84\xc0\xaa\x01$\x8e\x8b\x87/\xc0k@\xa6y\xc1\t3\xc0\xb0\xa74#\x9e\xa92\xc0\xd8\x7f(\x07\xc4\\1\xc0\xd1\x8d\xf5\x84\x12 0\xc0\x8a\xb5\x8c\xe0\xeeT5\xc0\xfb*\xfa}\x04\x7f/\xc0u\xad!\xb9\xda03\xc0z\xb5\xbdm\x10r0\xc0\xe3>\xc0E\xbc!3\xc0\x03A\t\xb2[\xa93\xc0\\\xd2\xab\xf8\xff\xfc/\xc0!\xac1%0\t.\xc0\xbb\xbc\x99\x82\xf0\x923\xc0\x11\xa5c<\xd0\xf6-\xc0<F\x10\x8b(\x880\xc0\xb1{[\x86\xd2\xc02\xc0\xef\xcc\x08\xd1\xf6\xf11\xc0\xc6p\xaa`s\x030\xc0\xa1\x17\x89\x8f\xba\x9e4\xc0\xb6\xa4\x8c\xd3a:0\xc0\x96\xfd(\xc2<\xfc2\xc0u\xd7\xdb\x1c\xc6\xce-\xc0\xe8r\x88eZ\\4\xc0\xcc\x81h\xaa\xbeJ2\xc0\xe2\xff\xe1\x05Z\xdf2\xc0\x98\xb6?\xd1Xa/\xc0W\x85U"q\x0e0\xc0\xb3\xb0\xfb[\xe3\xd62\xc0\x98A\x1d\xe4\x8443\xc0-\xbc\xd3\x83\xb2\x9c1\xc0\xdf\'\xb5\x81\xdd30\xc0\x1b\xce\x97|\xfao4\xc0\xaf\xd5C\x8dt\xb8/\xc0\x06L&\xfdj\xa33\xc0S\x9b5\xd2\x01\x9e0\xc0m\xc7\xa2\xd6$\xe32\xc0\x06\\\xad\xa7\xf3\xce&\xc0\xd7P\xfdS\xec\x8e/\xc0\xba\x06\xef\xf9y\x813\xc0n\x92r\xb7P?0\xc0|+\x12\x8d\xe7\xb8.\xc0|\xb5\'\x18\x14\xa0/\xc0\xb1i\xe3\xbbj\xf92\xc0\xa6\xe1\x10\x89\xd7\x173\xc0-7\xf3\xc3@\'3\xc0\xe9\xe7\xd0&\x05#5\xc0>\x17^[\xe3#3\xc0\x07I\x1e\x8b\x13\x880\xc0\x13\xf9\x9f\xbc\xcd\xd6.\xc0\xcfE\x13\x87T\x890\xc0\x11O^j|\xd5/\xc0x\r\xe5(\x83\x1d4\xc0\xc7\xa47\x02\x04\xe83\xc0\x19JG\xf9\xacu1\xc0\xf3\xfd\xd8\xdbe\xb64\xc0\xbfL\x0bO\x96\xb20\xc0\xeds\x1e\xc7\xd11/\xc0\xd3\x97\x1d\x16Z\xc3.\xc0Ety\xd2B\xe03\xc0\xcbr\xaa\x93S>4\xc0/\xcb\x190\xf5\xe10\xc0W\x1d\xab\x01\x92D/\xc0\x93\x06\xc3\xe4\x82\xe73\xc0\xe1\xbeO\x89\xb5\xe13\xc0\x1d\x99\xfc\xea\x16\x950\xc0\xf9_#c\xf2\x1b4\xc0H~\xe2[r\x8d/\xc0r\x12\xf4w\xd7\n4\xc0\xab\xf6\x0fh\x9d\xde3\xc0{\xcd\xb9\xb0\xd9A3\xc0\xef\xff\xc2\x1c\xb9R/\xc0\'\xda\xf0\xa0\x08\x84.\xc0D\xa1;\xaf\xd2\xfa/\xc0ra\xe1\t\x9f\xf02\xc0\xe6f\xf8u@\x89.\xc0\xbdr\xd1N\x0e\x844\xc0\x1d\x83\xb3\x97\x8a\xba3\xc0P\xe1\xa9\xa9e23\xc0\xca\xb31:\xa6\xda2\xc0J+3\xf9\xb84/\xc0\x04\xabD\xf2\x9b\xea*\xc0j\xcd\xa4\x8d\x0c\xd34\xc09\x91\xa6\x9a\x8123\xc0#P\x02\xf6\n\xf8.\xc0Fn7n\xe7\x993\xc0\xff\xa6/\xff\xdf\x1b3\xc0\x94YI\xa1\xcaw4\xc0\xf3>Z\xbdN\x9e1\xc0p\xb3\x0eK~\x05/\xc0,$r\x12\xf0\x1f4\xc0\x1a\xd2\x18\x96\xe0:/\xc0Yz\xe4\xe6@93\xc0\x02\x9f\x8d6\x81\xad0\xc0\xe4y\x16\x06B\x12/\xc0\xa3x\xc6U\xe8\x003\xc0\xaf\x0b6^\x19\xd23\xc0\xec\xe4M\xb9\x88\x971\xc0\xeb\xb5\xcbMK\x0e3\xc0Q\xe1\xdf\xac\xd0H0\xc0\xc7\x0bkh\xff~5\xc0O\x1cR\xb1]:0\xc0)\x08\x15i\xcc\xc64\xc0<\xb7:Y#W5\xc0\x00\x0c\xfa\xc4\xe1?3\xc0\x1bUI\xcfy}4\xc0\xe4K\x95\xa7\x0350\xc0\x9aA\xcd\x13\xae\x0c1\xc0uO\x1aWW\x983\xc0\x0c7\xef\x9bN\xae0\xc0\xad\xe5\xd4\xac\x84=4\xc0<\xc7O\xa8\x80\xa9/\xc0S\xddahr(5\xc0L\xd5\xec\xce\x9cE3\xc0\x1a\xdf\xd6\xd3\xe5\xe72\xc0\xe6\xabK\x83mS4\xc0^#\x08\x82\xbe93\xc0>_m\xa9\xb1\xd21\xc0\x86\xcd\xe0\x7f2\xfa4\xc0g\xd3\xf0\x7f\r<0\xc0\xee\xeflD\xafC4\xc0Z\x0b-\xf4m\t0\xc0\xec\xed\x83F\xf0Z4\xc0\xb3?Pq\x8a\x0b0\xc0\xb4\xb7\xf0\x1c\rE/\xc0\x89\x1e\xcf\x1f^\xe94\xc0#\xca\x80\xb5\x14\xaa4\xc0/#\x19\xd3\xf8\xaa4\xc0\x8dD\xdbT\xac\x9e-\xc0\xf3\x8a\xdf\x02\xfa82\xc0\xccc\x80M\x89Y4\xc0\x1c\x156\xcf[\x153\xc0\xe1\x82\xc1\x12\x8c\xf90\xc0\x14\xc1\xf1g\xfdx4\xc0\xae\xe7\x01*J\x142\xc0\xa4_\xfb\xf4\xdc\x113\xc0\x18\x98\x80p\xecU/\xc0eaf\xee\xdcv-\xc0\xe3\xf4h\x96\xbe\xb92\xc0$\x83\xec#\x04\xa32\xc0\xcax\x0e\xc5\x1e\xdb2\xc0Sv\xfc\xd1\xe3\x934\xc0\xa7y\xdf\x804h+\xc0$5C\x11K6+\xc0(\x9b\xb6F@y4\xc0\xb5\r\xef\x8e=u2\xc0\xcao \x08W\xf7/\xc0PR\xe8\x19\xb5>4\xc0[=\x15\x8b\x12\xa84\xc0\x0c\xc8\xc2\xeek\x013\xc0\x8a\xb2Z\xff\x8c?2\xc0g\x060\x8b\xa6\xe0/\xc0\xfc\xe88\xc7\xc7&0\xc0\xd3\x86\xa0\xe5\x1c\x983\xc05\xf7\x16\x9a\x16\x82-\xc0\xad\xbcb\xd5\x01\x00/\xc0-\xc7\x94Li\x83+\xc0M\xb3\x19\x00\x7fP0\xc0v\xf1\xbf\xab\x11l3\xc0\x1d&\xe8\xdf\xb2f2\xc0\xb5\xc5\x8b\x8d\x9d\xb34\xc0-\x99\x10;\x02\x1f3\xc0j\xe8\xf3i\xb0#3\xc0\x12\xa7\xd7\xa5m\x88/\xc0\x10/\xd0\xfd\xa2}4\xc0\xa9\x9d|\xcb\xc9\xd00\xc0n\x93\x07\xc7>\x194\xc0\x84\x13\xfa\x8c_32\xc0\\G\xaa\xf9\xf4\xd33\xc0\x92*\xbf"c\xdb2\xc0\x98=:@\xda\x884\xc0M/\x99-\x0cE1\xc0\x98\x07M\xf3\xa5J/\xc0H!_\xcd\xd4\x923\xc0\xcd\xb9\xb4;\xd2\x973\xc0\xb00\x9f\x1a\x06w2\xc07\xb2\xe7\x8bP\xd74\xc0)8\xf9!\xcb\xed2\xc0\xe5\xe1\xbdr\xba\x872\xc0\x85\x8b\xec\xa2\xed\xe12\xc0\xd8\x1f*\xb6jk3\xc0\x95x\xf2\x83\xd3\x020\xc03B5\xd0\xa6\xe14\xc0Q2\xf9\x8a\\s1\xc0^\xb8\x94\xcfP\x103\xc0fe\xb0\xd0&#5\xc0>}y\xdd6\x055\xc0\xfe\xe4\x18\xbf@d1\xc0\xec/b\xa7s\xe82\xc0Z\xfc\xafpZ\x1e5\xc0\xdfA\xe8\xdai\x005\xc0x\xfe\x04?\xbdj3\xc0\x98\xeax\xd0\x1d~5\xc0\xe7\xe71\x93"i2\xc0!&P\xf9a\x1a/\xc0\x9e\x02\x08\xc5\xf4\xb54\xc0u\xce\xc9\xf9V\xec2\xc0\xa3\x9a\xd9\xbc;Q3\xc0\xfc\x81$\x0c(\xd72\xc0\x8c7\xda\xc0\x97\x9e1\xc0\x81\xf8\x16\xe6o\xe43\xc06\xacFZ\xc3\xb3.\xc0Sn{\x1a\x1fe3\xc0\x1b\xfeLJ\xd8\x103\xc0\xa8\t(H\x14@3\xc0v\x00\xee\xfa\x8a\xb8/\xc0\xb0\xe6jc\xfa\xec3\xc0\xc9\xf9\xbf\x14\xca\xe02\xc0/\x819\xa9X\x175\xc0\x07n4i\x90\x1d3\xc0\xcb\xac\xb6D\xc3@0\xc0\x82\x07#Sy\xbb4\xc0\x96\xdc\xcf\x97\x84e3\xc0\xc1i\x8c\xef<\x17/\xc0\x8b\x8d\x97\xe4\xe8\x103\xc0\xca\xaa\x84\xf0E\xe02\xc0\xe2\x18\xd2\xae\x18\x9b*\xc0\x80\xaa\x900S\xb9.\xc0h\xed\xf5T\xee\x043\xc0\x94\xf5\xc5\xc0#\x1e4\xc0\xcd\xd3\xde\x99\xd5\xaf5\xc05-\xb8&\x04\xcf1\xc0\x17\xdezKe\x0e0\xc0\xfeu&n=a3\xc0\x1c&\x19\x04\xd3x5\xc0b\xd1\x02\xf6\xb4\x184\xc0#\x8aL\xce\x8ad3\xc0\x1a\xfb5.WB-\xc0N5\x9f2\x1d\x141\xc0\x13\x00\xe6\x0b\xbc\x8a4\xc0\xb9\xaf\xdc\x8d\xda$4\xc0}b\x19\xb6W\xfb/\xc0?\xd7+\xdb\xb8\x010\xc0\xa9zp\xf7t\xf02\xc0\xa4\x94\xea\x99\x9b\x9c/\xc0\xa9\xb5\xff\x13&]3\xc0\xbb\xc1\x1f\xe1y5/\xc0\xf4\xd5\xf2\xd7\xaf\x8e3\xc0\xba\x02O(\xf6\xe14\xc0^v!\x80N\xbb1\xc0"\r\x1ad\x98=5\xc0\xb2\xebv\x96\xeb\x030\xc0\xf4\x08\n\x07Z\xe04\xc0\x92c\xf4\x9e\xf3\\2\xc0i\xb5d\x12\xb8%3\xc0\t\x0c"\xda\xd9//\xc0\xb7\x00\xe9\x05\t\xe34\xc07H\x8aq\xde\x1d4\xc0n\xf8&\x87\x97\xd0-\xc0?3\xe7sT\xe82\xc0+s\xb9\x16\xd5\xe31\xc0K4*\xedW\xe82\xc07\xe7\xb2\x18\x87\xba4\xc0\xdc\xca\xb6\x7f\xe2(3\xc0\x905\x834\x9eK3\xc09\x1b\xdf4\xb4\xaf3\xc0\xdc\xc1J\xe8E\xd13\xc0\xa6\xce\xd2Ts\xdf1\xc0T\xb7/\xd2\xb5M3\xc0\xd4y\xf0\xe9\xd5\x7f3\xc0\x9e\x90\xf5-\xa0\xdd2\xc0\x88\xa2\xb1\xf1?a3\xc0r\xf8\x11\xea\xf0\xe82\xc0d\xe8\xac\x88\xb0\xe33\xc0S\x98_0\xbb\x184\xc0\xdd\ns)\xf6v4\xc0/\x9f\x00\xde(\xdf3\xc0d\xde[\x03\xdf-3\xc0GK\xd6\xa3\xe6\xd7+\xc0!x\xcd\x99\x19d-\xc0M\xef\xf05A\xd73\xc0`:7\x0b\x98=3\xc02x\x84\xb0G!3\xc0``w\xaeO\n5\xc0\xdfT5jO10\xc0M3?\x96\xef\x0e0\xc0\xdc\xb6T\xc7\xa0\x000\xc0g\xe4\xd5\x1a\r\xd8.\xc00FL\xd2}43\xc0\xec\xdfZ \xa1\xfb.\xc0\xb2\x92\xc0\xad3|4\xc0\x13?\x94\x19\x81\x91+\xc05\x98\x86e3\xaa3\xc0\x8c.\x8d\xc1H\xa23\xc0p\xfb9\n\xc7.0\xc0\x06\xe9n\x1d\xace0\xc0\xf2>\xc0S\x92\xe83\xc0;\x8c\xab\x95&\xb64\xc0$\xd5\\\x19\x8cF3\xc0\x07\xd7\x1dM\x1b}4\xc0)Cs\x9c7\xfd/\xc0\x19\x80k\x84\xd8>3\xc0uX\xde\xeb_\xee2\xc0\x87g\x98F.@5\xc0:;\x00\xbe\xeb)3\xc0t\xa4\'_\x86\xe0/\xc0\x19F\xdfY\x9b:3\xc0p\xe1\x85\xd90E3\xc0\xc4qx\xe0\x98\x00.\xc0n\xa7\x88\xf3\xbf\xb50\xc0\xdcK\x9e\x8e\xaa\x8b0\xc0_I5A,\x833\xc0\xd5@\xc7\xe56\x1a2\xc0\xf8\x02\x81\xf30>/\xc0u\x7fY\xd5\xea\x81.\xc0\x06\xdc\xea\xf0\x9c\x934\xc09\xe1T\xba\x0b\xc50\xc0D;\xd2\xf5d\x8f4\xc0S\xa6(\xe6\xb7!3\xc0?\xbb\x88,E\x192\xc0\x8e\x12\xd3e\x19\xbe2\xc0<3M\xe7\x99\xb63\xc0@"E\xa3L-3\xc0\x01i0\xb0\x01\xb12\xc0\x83\xbb\xb9\xde\xc9\xd92\xc0\x06\xae\x1a\xfc\xed\x0e0\xc0y\x88\xc1kD\\4\xc0\xb8\x89\xc4\xcf\x06\x0b2\xc0U\x89\xb4e\xd1#3\xc0\xbc\xa3\xebl\\.3\xc0\x13Y\x19\x92\xccl4\xc0\\\xb4\x83\xa7\t\x8a/\xc0X\x89\x8b\x86\x1a\xe9/\xc0l\xf6M\xba\xf6Y3\xc0\xdd\x83\x07R\xab\xd92\xc0\x92\x7f\xd8\x8ePI2\xc0\xad4V\xb1g?5\xc0y\xff5?\x0c\xa43\xc0_{\xa7\xa7\xb2,0\xc0\x87X\x03\x82\xa0\xfc2\xc0\xbc&@b\x88?0\xc0\xa1QYb\xdeK3\xc0J\xc2\xde\x12\x03m-\xc0cx\x92\xb1r\xdd2\xc0K\x8e\x1e\xca\xafp3\xc09\x92Y^\xd6n3\xc0\xa1\x01\xe6h\xa7\xe52\xc0\xeeU\x1c\xff\x06\x0e$\xc0\xb2\x08%\xcf\xb5\x8c1\xc0\x8b\xffu\xa0F\x8e0\xc0\xe3\x95\x96\xa5\xd6\xaa2\xc0\x11\xf5\xbax\x01X0\xc0p).tm\xd20\xc0\x81\xf4\xfc7h\xd8/\xc0\x82\xc0\x08Q\xc7\x170\xc0z%\xe4Y\xb8\xec/\xc0\x13\x9a\xb9dK\xeb3\xc0\x031\xd4\x9f?84\xc0\x84\xfe\xc3\xd6(\xb00\xc0\xcb4\x077\x96\'2\xc0B\xae\xb6\x8eF\xca1\xc0; )(r\x032\xc0%y\xc1I7!3\xc0\xd6\xbe?\x1e\xedW4\xc0\x13\xe0\x81\xfdx90\xc0\xf5\x99o|u10\xc0\x16Q\x7f\xe9T\xc12\xc04\x9c\t\x1eS.3\xc0}I\x96\xa9\xd0\x9c3\xc03\xeeY\xe4\xd9\xab/\xc0\xc3\x98\xf1`\x92\x193\xc0\x7f\xf7\xd7\xd7o\xcb4\xc0\x87z\xe9\xc0\xc6\xf03\xc0\xd1\xf6\x90\xb31\xc42\xc0\x98x\xe0\xea\x08[3\xc0.\xbc\xf6\x1b,\xc84\xc0\xe2\xa6\xc2_\xf5+3\xc0\xab\x81l\xbd\x16\xb35\xc0S"\xe8\xf7Y\x055\xc0\xae\xef\xa3\x98\xda\xf42\xc0t\xa3\xd5\xd8\xe4a2\xc0E\xa2\xe3\xeb\xf4p4\xc0\x1d\xe0\xddT\n\x0f)\xc0)\x1fY]8=/\xc0\xd7mZDG\xfa1\xc0\x1e\xfe\xfc\x12\x9d<0\xc0\xe55\x8b\x1e\x8a$4\xc03\xbe|\xb7\xc1\x98.\xc0\xb0\x1c\xf6W\x12\xd62\xc0\'\xfb\x96S\x9d\x153\xc0\x14vK0]\x133\xc0\xb5\xc4\xbbM\x81\x183\xc0\xcdFv\x08\x9e\x8a4\xc0\x12g7#9=4\xc0\xe5\x8a\x94v\xf1N0\xc0\xb5\x1c\x05\x163\x94/\xc0\xe8\xb6\xee\x90\x83\xa42\xc0\xccj\xe6\xf4\xb8D6\xc0\xdb\xb4\n!n\xf81\xc0\xdc~\xb9\xe7\xe4(3\xc0\x99\xccld\xf1\x1a4\xc0\xc0\xa7k\x0f\x07G3\xc0\xef\x0bf\xa3\xcf;4\xc0_\x08\xfa\xc0h\xc80\xc0\xcb\xaa\xaa\x91n\t4\xc0\xb7\x85\xb7\x88\x04\xcf2\xc0 hJV\xf4\xca2\xc0\x90X\xa9\x81\xca\xce-\xc0\xd8\xa3\x9c\xd6@$3\xc0\x10b\x8c9<\x151\xc0;W\xdbN\x98t/\xc0l\xf7\xf2yK\xee3\xc0\xd3"r\xc5\xd2\xb32\xc08!}\r\xef\x9d%\xc0s3\xfbG\\\xea3\xc0\xb3g\xf0\x15w\xd8/\xc0\x1f\xe9!,\x87\xb60\xc0_\x8895>\xd12\xc0\xa5\xda\'|a\xb42\xc0\xb1\rt\x81\x9d\xcc2\xc0/\x97i\x1cJ\'3\xc0qO4N\xb3/4\xc0\x91\xa9\xd5\xdc\x19%3\xc0\xe3\x0c\x8cd]\x9a4\xc0\xae\xb4j7\xbeQ/\xc0`\x08\xb2Y\xa4]0\xc0\x83\xed\xfc\xeb\x9bq2\xc0A\xf9\xc1\x1b\xec\xd22\xc0#\xf6&\xdf=\xe42\xc0\xbf\x0c\xfe\x9e\xc9\xfe1\xc0t\x10\x8f?\xd7h3\xc0J\x9c\xbb\x19\xdb\xcd0\xc0\xec\x86\xdcA"\xd1/\xc0\xa00\x85\\\x15T4\xc0E?]\xa0\xa9\xfa1\xc0\x1d\x15\xf5\x8e[\xd62\xc0\xa7\x14\xe4Z\x11e4\xc0"\xa4\xf4\xa5\x7f\x003\xc0`qs\xcd784\xc0b\xcbv\xa4\xed\xef0\xc07{t\xd3\x9c\xb00\xc0\x15\xa3\x84:z]4\xc0\xf2\xa8\xcd\xcd\xe0\xe03\xc0/_6hbf4\xc0\x03@\xa6\xe4\xcd\x92/\xc0\xa09\xca\xc6\x86\x133\xc0\x80v\xce3\xca\xed3\xc0\x04s\xa1OXl0\xc0\x03\xefH>2\t1\xc0&P\x1a\xa9+\x063\xc0y\x8ai\x91M\xff.\xc0\xda\x10\x88\x82[Q/\xc0\xf2\n3V\xe7\x102\xc0\xac\x9e ^S\xed2\xc0\xa1\r\x9al9\xe63\xc0\xbcNp\x08\x96#3\xc0\xfb\xc6\x9a\xd1\xca\xd22\xc0y\x87D\xe8n\xdb2\xc0\xc8\x96\n\x19k\x083\xc0Xwq\xbf\xc490\xc0\xe6V=\xb3\xb9h4\xc0t\xa0\x8fd1\xf42\xc0\xa6\xed\ta\xe3b4\xc0sM\x1ao\xf7G4\xc03X\x0bn\xac\xd84\xc0\xf4\xc7\xa9\x9a\xe0\xf12\xc0\xb2\x8b,I\x9d\xe6-\xc0\x80\x8d\xbc\xd2/\xba2\xc0X\x9d\xc6\xc2\xc0\xac3\xc0\xbe\x05\xf0\xcf\xca\x151\xc0[w>\xf9\xf8#3\xc0b\xa7\x1e\xea_92\xc0r\xe1\xacP\xdb\xcf/\xc0\nZ\xe4\xea\x87t4\xc0\xdc\xf94$\xd2C3\xc0\xb2\x89\x00\xaa\xba./\xc0k|\xb1m\xc1\x1a3\xc0fke\x19=\xe00\xc06\r3\x1e\xb074\xc0xU3M\xf1\x1d1\xc0\xeb\x9c,\xffb\x87.\xc0x\xe8O\x95q\x11-\xc0p=2O\x98\x063\xc0\x90ww\xdb+/+\xc0\xbd\xb6b\xfa\xe8\xc8.\xc0p_\x00\x19-\xfd.\xc0\xdc\x1c\x16~/\xcd/\xc0\x1e\xf5\xf9\xa7wQ4\xc0hG\xb3\xd2\xbd\xad/\xc0\xca\x8b\xa9\xa8\xe1\x852\xc0\xf2\xd1\x04\x10S\xde2\xc0\xffa\xc8\x10QA3\xc0\x1a!\x9e\x1b,\xfb2\xc0\x80 \xf2GV\xb54\xc0\x15\xf8/X\xb4\xf83\xc0\xcf1\xb8\x1d\n\xfc/\xc0\x00\xc0\x91\xd4cI2\xc0\xfcl>\xdf\x9e?3\xc0Z\xa5\xf2\x80Y!3\xc0E^h\xc5o40\xc0ui\xdd)\xaa\\/\xc0u\x16\xfd\xec\x8f\x105\xc0r\xba\x17#1\xcc/\xc0\xb8\xc9\x08\x06\xf0\xdf3\xc0.\x92yYh\xfc.\xc0\x1f\x0eu;\n\x1f0\xc0\xd2\xe6\x01\xeeq!3\xc0d\xdd\x8e\xf6\x05\xf02\xc0\xcen\xc1\x05S\xcb0\xc0\xab\xefF\xc0!#3\xc0\xc6?\x92@\xad\x003\xc0o\x92n\xbe\xa4.1\xc0\x0fs.\xc8\xa8*5\xc0@\x15\x1c\xb9D\x0c1\xc0\x9c\xb3<\xfe#\x8e1\xc0o\x86_\xde?[-\xc0I6PR\xc4\xce*\xc0\xe0\xf1HU9\x8a4\xc0\xc5\xd5\xe9\xed\x01\xac3\xc0\x05{\xefr \xf2.\xc0g\x90nc\r\x901\xc0\x89\x18\x8fC_$3\xc0t;\x0e\'%(3\xc0\x11\xd3\t{\xce\x043\xc0\xf7,+T\xcd\xd6/\xc0h\xd2\xf5.\x1f\xcb/\xc0\xa9$2\xdf\xaf=+\xc0\x11\xdbe\xc6\xf0\x87/\xc0\xe1\x9a\xf6\x11\xd9\x1c2\xc0!\x04!\x8f\x0fA0\xc03\xc5:\xe2~\x1f0\xc0\xa9J\x96\x83\x8c\xd42\xc0\xca\x16\x99U3\x1c3\xc0<\x9b\xe7\x9b\xf7\x9c0\xc0\xafo\xd5\xa0SZ3\xc0\x01\xa2\xc6\xeai\xcb-\xc0B\xdd0>;v1\xc0\x14\xee\x95"+\x0f0\xc0b\x08\x05\xcc\xd0p/\xc0\x8d\x08:%q\xf52\xc08;\xa9\xd3\xbeB-\xc0\xf9>\xb1\xbb\xcaf4\xc0pm\xa33J\xa80\xc0\x1a\xe0\x14\x99\'\x9d/\xc0rQ\xa7\xa3\xfa)3\xc0\x01\x8d\xfcS\xcb\xf3/\xc0W]\xf5\x1e6\xa3.\xc06#v\xd0\xfc\x0b3\xc0W\xa0\x81\xdeX\x10/\xc0\rs\xf8(4\xc94\xc09~}U;b/\xc0\xa0r\xd7S\x98\xde/\xc0P}hT\xb46/\xc0\xf1\xabn!a\xb50\xc0\x8c\xa9+\x06w\xaa.\xc0l\x07\xd0\xc3U\xe23\xc0`R\xae\x17\x87\n0\xc0\xdc\x9e\xf7\x9c\x1c\xfb1\xc0\xb4\t)\x8bL\xb00\xc0\x9c\x18\xaf\xa1[\xcf4\xc0\x0c\xbc\xa0a\x89\xf0/\xc0\xe9g\xbd@\x15\xf73\xc0D\x82=\xd5\x1bI4\xc0[i\x96\xd9\xc6?0\xc0\xef\xf0\xbfJ\xcb\x9a4\xc0;\xdez\xe52\x8f.\xc0lK\xe4Q\x99\xb91\xc0\xc7a!\xd2\x19\xe9/\xc0+\xbc\xc4\x07B\xfb/\xc0\x82\x80A\x98\xbe\xd1.\xc0\xf8M}\xa1\x1aH3\xc0\xff}ei\x85Q1\xc0NWo5j\xe5,\xc0^tk\xa0\xaa\x0c0\xc0\xf5{N\xbf\x19\xc43\xc0\xaa{{l&\xaf2\xc0\x1f\xc6|rA\x0b4\xc0\x89\x12\xf2\xb6\xcd\xdf3\xc0\xcf\xc2k\xcf\x92p4\xc0\x8c\x9e\xb6t\xc9\x9c1\xc0Nh\xa2\xe3r\x185\xc0\x1f\xba\xcc:\xadU/\xc0k\xca\xba\xf4Qt2\xc0\xd6\xea\xd0\xeb\x19\xcb3\xc0\x10\xe1\x15Z\xb4f3\xc0\xef\x88\x15\xf1\x93\xc44\xc0\xa7\x00\xef\xd5\x99m/\xc0;5\xb5\xcd]\xf12\xc0m\x18\xe1\x1e\x14\xf5/\xc0u\xe1f\x85\xe1\x165\xc0\xd3\xb2\x01&\xa9\xfa2\xc0\xce#\xe5\x03\xb77/\xc0\xa4\xea\xcd\r\xf5B/\xc0\xc6\xce\x8b\x0fW\xd30\xc0\x82\x0f\xc3\x1fy\xa9.\xc07\xb2\x14\xad:g3\xc0`\x08\xf0\xe9\x90\xdc2\xc0\xbc=n\x985[/\xc06\x93\x9d[\xd0A2\xc0\xdb\xc4\xbe\x8a\x1bJ/\xc0\x95)]\x84\xeaZ4\xc02&)\xd0\x91\x9d0\xc0V4|\x9cw@5\xc0\xff\x1f\xd2A\x17\xef/\xc0\xee\xec\x01\xd2Zw4\xc0\xf8\xadV\xb2\xe1\xcf3\xc0(\xb5"\xd2 \x170\xc0S\x90Q\xbc\x95\xb1/\xc0\xc2\x03n\xefz\xe7/\xc0\xc2\xb7;d\x1a\xe8/\xc0"\x16d\x05\x08\x005\xc0Zh\xa1=\x07\x98.\xc0t\xa04F\xc1F3\xc0\xc4\x8e\\J\xec\xfe3\xc0\xd4F\xe8Y\x98\x803\xc0\xc6c\r\xd8d\xa9+\xc0\xeeb\xeet\xac\xca-\xc0\xaa\xfc\xdd\x17|\xb54\xc0\x0b\xcf8Rl\xad0\xc0=\x81b7~\x941\xc0\xe7\x0e<\xc7%\xf43\xc0_*\xb9w\xfbv4\xc0\x1c1\xda\xbc\xd7u3\xc0\x11\'aK\x7f\xec0\xc0`Jk\x16\x92\xa3/\xc0\x0c\x16\xd6\x07pp/\xc0\x0f \xef48q2\xc0\xeb%\xc0e`\xf50\xc0\'QN?\xec\x804\xc0\x83\x8b\xfa\xe2\xd7\xe61\xc0&#\xc7\xe1G\x8f4\xc0O\xb1\xd1=\x9a\x9c/\xc0*;bM\xec\xd9.\xc0i\xfa\xe3\x84^\xa31\xc0\xbc\xff\x89\xea\r\xc7/\xc0\xa3\xdb\xe2Q;/0\xc0T\x98\xfet\xca53\xc0#\x956\xdf\x9d\xd22\xc0\xb5&_@\xb3\xe5/\xc0\xf87I\xc2\xc7\xee3\xc0\x1e\'4\xf8\x94`4\xc0N\n[U\x80\xc6/\xc0AD\xb0"\xebc4\xc0P\xbe\x9fD&v1\xc0\xa84\xc2\x9f\xed\xfb-\xc0>\xe0\xec\xcd\xd1\x8f2\xc0G\xe6d\x1co\x1f3\xc0\xf0RqP\xb2\xd63\xc0\xe5\xbd\xb8f\x7f.2\xc0\xe6\x11\x7f\xd2.\x870\xc0\xc4\x1eJN\x90q4\xc0ki\x8c\x94`F,\xc0\xa6\xc6\x1dW\xf6>2\xc0\x03\xb2\x8e\xe6\xd9\xa82\xc0\x1b\xea\x14\xf8\xdb\xb34\xc0IL\xec,G)4\xc0+\xa1o\xd5\xbf(3\xc0\x84\xc7\xd3\xeb\x92\xc50\xc0\xe0\xbd\xf1j\xd6L4\xc0HP*\xdf\xa4b3\xc0\xf63\xdf\xa2W@3\xc0\xcaT\x17z\xf520\xc0\xa3l*+\xc6\xe24\xc0B\\8BB}3\xc0\x11\n\x936\xdd\xfb/\xc0\xbf\x0e\x12\xb3\xc8\x1f3\xc0\x03\xd7b\x00\xef 3\xc0\xbd\xceH\x01z\x163\xc0c\xa5nb\xe8\xb9.\xc0\x7f\x7f\xa0\xc6\x9b\xc8/\xc0\x96/d\tI\x142\xc0\xc0\xb8D\x8e\xad\x04/\xc0\x013\xb4k\xaf\x820\xc0\x08\x05\x15N\xbck3\xc0\x85=g\xe3)|4\xc0\xc7k\xda\\\x7f\xad2\xc0Ua{w\xaa\x9f2\xc0K?\xf9\x9aZ\x9d1\xc0)\x8cK[6\xd22\xc0\x1ds\x13\xe3\r\xd02\xc0|\x96x\xa0\x98\x0c3\xc0"\xf9\x11\xcdLr3\xc0"\x0b\xd0%\xa7$0\xc0\xe0\xef\x18\x8a\n\x894\xc0\xed\xf7\x99\xab\x95Z/\xc0\xc3\x97-\xc1\n\xd2-\xc0\xe8\x0c\x88\x0e\xb0\xb72\xc0\x91\xe3\x1e\xb9\xc0Y4\xc0\x13\xc5\xe9\x0f\x1e\xd34\xc0 :\x0f\x91A\xb3-\xc0\xd3\n;\xf4\xbe\x1b0\xc0D\xa7\x1d \xf823\xc0_\xc3\xea\x1e\xf7\x122\xc0\x93{\x14\xd4\xa2\xf6/\xc0\xc8\x1f\xee\xc8\xa9\xfb/\xc0\xd3\xca\xde\xe0v\xe13\xc0\xa0\x9cm]\xa5U0\xc0\t\xb0\xb0\x17\xa8\x974\xc0\xeb\x14<\xdc\xd6\xb7/\xc0\xbd\xe5\x10\x94\xb2\xde/\xc0 y\xbe\xfc\xff\xec3\xc0`\x1f\xf5\xfbz`3\xc0\xac\x89\xe4_\x0274\xc0\xde\xc3\x1dk\x11\xa41\xc0k\xfa\xf2c\x15\x9c3\xc02t\xd6Q\x93\x914\xc0\xfa\x18\xec\xe5\xf4!3\xc0\xbfY\xf2\xb83\xed2\xc0\xa3\xf2\xea\x1d\xd8\x19/\xc0\x1b\xccKn7L-\xc0\x0c+\x0e*\xcd\xea/\xc0kR\xe44\x17=0\xc0\x86;\xeb\r\xf0\x8f.\xc0Mk\xc7\x8c\xc2J3\xc0;\x89\xc6\x81(\xe7$\xc0\x1d\xea\xc6\xe0d\x803\xc03\\\xbf\x11\xfc\xd7-\xc0\x1f\xf5\xf5:\xc8\xbb2\xc0S\xff\xf9\x98|\x884\xc0g8\xaf\xe8YN3\xc0D<\x1b{r\xf1/\xc0\x18$(oM\x19/\xc0\x81\xc4\xb2>l43\xc0D\x8d@\xbd\x08-3\xc0"Y\x93F1\xf10\xc0\xf7aA7H\xcf-\xc0\x1b\xb5w\x11\x14\xce1\xc0\x8c\x0e \x16E\xaa2\xc0F\xae\xe6\xceI\t2\xc0M\x0e^\xa3a\x1a2\xc0,\x01_\xd6\xe1\x000\xc0\x81N\xf179\xdb2\xc0+\xe9\\\x85\x11\\/\xc0\x1a\x956/\xd7>3\xc0c\xa1\xba\xadc^3\xc0+p\xc7Q\x93\xc10\xc0\x95\xc9\xf6qH\xe52\xc0\x11U\x8e\xa2v\x063\xc0\x05\xda\'sMl/\xc0\xd8T\xf8X\x03\xa83\xc02\xa6\x9d\xe5>!3\xc0Al~-\x12\x81/\xc0l\x88\x07v\xa0J3\xc0\xe6%\x13H\x9d\xdd2\xc0\xad\x1a\xe9K\xe210\xc05\x93}\xb6\xedP2\xc0\xba<\x8cX\x87E3\xc0\x90\x92\x0b\xa7\xa8(0\xc0\xe7Bl\xef\xba]3\xc0\xe2\x9c\xab@t\x1d0\xc0\xd7\xce\xb3_\xc200\xc0\xbeGg{\x80n5\xc03\xb83\xac\xda\xb32\xc0\x879osRp/\xc0\x00\xabK\x1e*\xbc4\xc0\xbd]\xa3\xec=\x0b4\xc0\xfd\x96\x1f\xc5\xf2h4\xc0\xa2\x8c3\xd5\xcd\xea2\xc0x\xf64c\x9c\xdb0\xc0H\xe5q{.\xc0/\xc0tFS\r\x85G3\xc0.\xb0\xa4\xfcJ\xbb4\xc0\xfa\xbb\x9e\xbdvt3\xc0\xd4\x9c\xb4\xb7\xa0\xe6/\xc0\xcb\x13\xf8BR*1\xc0 r\x11\x7f\x9e\x8c3\xc0\t\x8a\x83t\na/\xc0\x80K\xd8\x9c\xbb\xb84\xc0j\x05\xd0\xc0?\xb21\xc0\x8d\xa3\xccxTn4\xc0&_8]!03\xc0}\xb46\xb9\x9f53\xc0B\xabp\xbb\xe9\xe83\xc0(X\xe3!\xa8\xbe0\xc0w\x03\xa23\x0fs.\xc0\xf3\xa5/\x08e\xa5/\xc0\xdel\xcd\xd4\x07\xdd3\xc0t\x8f\x8a\xd4\xf3;3\xc0\xb6\x83,\xadu\xbd4\xc0>\xaaC\xb0\xea\xe82\xc0\x99QM\xc7\xb0t3\xc0.\x99P\x0b\xaf\x0f0\xc0W\xd5s\x90;U0\xc0A\x98\xc4>M\xf5/\xc0\x0e\xff\xd7\xd89\xc33\xc0AK\x97\x9d\xf1s4\xc0g}\x83\xff\x00\xb00\xc0\xc5\xfd\x1e\xcb\x8f\t0\xc0\'\xf8\x85\xd5\xef,3\xc0\xe7\\\xbf\x9cyD0\xc0\x04\x01\x9e\x1c\x83\x15/\xc0\x1bbN\xc0g\xd10\xc0;\xa1\xa8\x99\x9e\xcb2\xc0\xc3\xc5\xe3\xa1\xf0\xd32\xc0\xb8\x83Px\xf7\x155\xc0\x95\x81\xc3\xba\x0e\xf22\xc0\xc9\xe6\xc3\x9a\x00F4\xc0\xe80\xd5\n\xa5\x153\xc0^\xf8\xba\xc3b6/\xc0\xa6\x00\xdf\xaa{a3\xc0\x13\x15\x0c\x11\x97\x9a3\xc0\xe9~\x14\xb7N@3\xc0$\x1c;\x94\'K3\xc0\xef6\xcbyc\xfa0\xc0\xd0\x89\xcf\xa4\xec\xb01\xc0p\x92\xf9\xdf\xd5\xb85\xc0U\xfdI\x9e\x18\x040\xc0T\xe1\x99\xbe\xf9\xb44\xc0\xf8>\x84\xe0/\x190\xc0v\xf2(\x82*#3\xc0\xa6b\x8c\x92$\xee3\xc0\x14a\x88^G\x165\xc0\xee\x02\xca\x18B\x1f3\xc0\xdch3\x81\x91\xe82\xc0NW\xbcA\xb4W/\xc0\xc0K\xe2\xf4\x1d\'3\xc06\xcd^\xca\xdb\xb5-\xc0\xcd\n9\xb4\xed\n1\xc0\xee\x9e8\xb8\xb1\xb5/\xc0\xbdm\xdd\xc5W\xec.\xc0:K\x831\x92\x1d1\xc0\xd8\xb30\xf8m\xe83\xc0"\xd2*\xd8!>.\xc0\xc9P>\xa1\xfb\xee2\xc0h\xd3^O5\x812\xc0k\x83.\xce\x0b[4\xc0X\xcaxb1D0\xc0\xb4\xd0\xdd\x9e\xa8\x193\xc0:O\x9a~\\\x8a4\xc0\xe4\x19\x0c;}\xb35\xc0\xb6\x00\xe6\x06\xa6y4\xc0f\x03\x8d\xb4\xdd\x131\xc0l\x84W\x8e4\xd04\xc0c\xb2\xb1\xc0m\xca4\xc0\xc13\x87UHU3\xc0\xb1\xfe\xa9\x7f\x99\x854\xc0;\x0b\xe5-A\x0e3\xc0\xc1D\x967a\xb54\xc0\xc6e\xda\x9e\xedv3\xc0\x02\xa8\x10\xf0\x11\xb15\xc0\xb4\x08\xc7e\x06\x99-\xc0\x91\x8b\xf3\\\xdf\x01/\xc0\xd2\x80@\x1c/\xf91\xc0\x14o\x11\xfc$\x012\xc0\xdf\xd2hDR\xab0\xc02\xd6\xd6\nx\xe03\xc0\x8e\xdf\xb5\xe2\xbf84\xc0dZ\x97\x006Q4\xc0\x8fH\xa2\x97S_4\xc0\xcek\xd6\xae\xcc\x0c-\xc0L\xe4\x9fZB\xdb0\xc0\x16I\xdc\xe32z-\xc0\xa1\xc1\x10$\x0f\xa35\xc0\x16c\x1d\x070_4\xc0(<s\x91\xc6\xcd0\xc0\xdbW\x83]a`2\xc0\xc6\xa9q\x18\xf0\x105\xc0\xb9\xb6}D\x9c\xd3/\xc0\x9d\xcb\x84o\x15a4\xc0\xd1\xbc\xe1\xe7\xd47/\xc0\xdb3E\xdfI*3\xc0\xa8\tG\xa9\x17b/\xc0\x99?9\xf65\x8e3\xc0.o\xfbq \xcf2\xc0\xfd\xed\xae~.\xe61\xc0\xa0\x17\x7fz\xe8\xe00\xc0\xab\x102\xfb\xf844\xc0W\xa9}q\x00\xc54\xc0\xc9I\x03l\x92\x043\xc0Q\xe1\xd1\x06\x82$3\xc0\x99`*g &4\xc0\x84\x9e\xcfL\xcc@4\xc0!nf\x01/R4\xc0<\xc5\xfc\x93g\xf02\xc0\x91\xa4\x06O\xf2\xd24\xc0H>|/^\xaa2\xc0\xa4Z\xe9\xb3\x0c\xb42\xc0\xda\xe5-r\xc8@3\xc0\xeea>\xd2P94\xc0\t\xf4\xf03\xd5\xfb2\xc0\xa1\xa3p\x94X\xb32\xc0e\xfd/NZ\xce2\xc0\x94\xb1\xaa\x90\x93G2\xc0w|}\xe8K\xf82\xc0\x9bQ>6\x0333\xc0\x10\x18\x0e\xc6\x96\xe62\xc0\x14\x8dK\x80\x98\xf41\xc0\xd6~@x\xd1e3\xc0\xdd\xb1\xb2\xbc\xc9\x9a6\xc0\xb35\xf4\xb4\xd7\xd32\xc0\xa0\xdbq\xf8w\xe42\xc0\xa6\r\x83\x96a\xeb2\xc0h\x8d\xe2\xd7yh3\xc0\xcc6\xcfkH\xd72\xc0+X\xac\x8a\xd6\xdf1\xc0\xe4Qny\xaaI4\xc08\xcdk\x9fR\xe41\xc0\x97\xa1\xce\xd2m\xb84\xc0T\xdc\xe38`\xf83\xc0Yf\xb8v\x19\xe22\xc0a\xd5H\x8fX-4\xc0\xbe\xda\x03#\xe1b5\xc0\xc0\x14\xf7\xf5]\xdb2\xc0\xb3\xd98\x15G73\xc0\x80@\xff\x9f\x80\xf52\xc0\xe9\x11[\x0e\xb7"3\xc0\xe2\xd8\xad\xd7\x91&4\xc0\xca\x8c\xe0\xe1\xf7P3\xc0\xe8\xc0\xa6\xf8\x08\xd32\xc0\xe9\xc4\xa7\xd7\x02\xee2\xc0\x8bf \n\x03\xdc2\xc0@\xe9t\x1c\x9d\x073\xc0\x0c\xa0\x81\x88p\x83+\xc0k\x85\x19-\x1e04\xc0\xa7\xa0G\x96\xff\x95/\xc0\xdb/*Q\x1e\xf22\xc0\x15\x0c\x1f\x02(\xd74\xc0_\xd0\xc6\xf4\x9e\xbb2\xc0\x85`\x85\x9b\xb4$4\xc0M\xb8n\xcbx\xfa2\xc0\xc5*\x104<C-\xc0Y\x99\xe5\xd6\xa7\x0b3\xc0\xddN\xbb,B%3\xc0\xda\xd0\xfc\xac\xc9\x184\xc003?=\x10Y/\xc0\x8d\xa9G+\xfb]0\xc0\tY%{\x08e0\xc0!p0\xf6\xb2\xe82\xc0\xa8?\x1bP\xc2[/\xc0\xb5\x94l\x8f\xa7\xd34\xc0\x8b\xcd\xcc\xbb6@3\xc0\x96\xd5\x8b`w?3\xc0q\x82\x08\xc7\xb9l4\xc0,\xd3\xe6\xc9\xd9\xac3\xc0w\x06\xe6\xa3{\xe73\xc0\x8e\xcfjP\xa1\xad,\xc0\x93\xe6\x984\xeb23\xc0\x009\x95!QM3\xc0\xb2\x14f\xecMs2\xc0\xa5\xc5g\xd7\x10\xed2\xc0\x8e=\x9e\xf6\xcd\xd43\xc0\xa1!\xd0\xe7@c4\xc0\xcc5\xa1\x14\x1a\x030\xc0* \xebt\xb8\xeb3\xc0.T=cN\x8f1\xc0P_\xa1\x11\x81!3\xc0\x02{gt\x16\xf83\xc0\xc3\x8d\x1a\xb1\x93\xc43\xc0\xfa\xca\x9c_\xf5T4\xc0\x1d\xfa\xe0\x85H\x085\xc0\x0c\x01\x8b\xd1\xd0\xa42\xc0g=.\x8f\xb6\x0b3\xc0\xdd\x98\xf8\xd6e\xbd1\xc0I\x0eB\x1f\xab?4\xc09\xb8\x07`\xf4\x003\xc0.\xb8\xac\xb22\x8c1\xc0\xbc\x06+\x19T\xdf3\xc0}\t\xab\xbe\xc1\x010\xc0\x90\x89\xb2\x1fih2\xc0\x14\xb6\xcdD\xdf\xbe/\xc0\x14\xe1M\x0c\xe0\x8c4\xc03\x9fiu\x00:2\xc0x\xcf\xa2D ~3\xc0\x89J\x17\x95\'\xdf4\xc06\x91\xb9j\xea\t1\xc0\xd8\x92\xb5kT\x131\xc0U\x18u\xb6\xfck4\xc0y\x90\xbb\x98Q\x025\xc0P\xdcU!j93\xc0j\x1cn\x9e\x96\xe13\xc0b\x0b\x80\xbd"\x055\xc0\xd7*5\x85\xd8\x91/\xc0\x9b:\xc2V\xd4\xf03\xc0\x14\xc1\x11\x0c\x1a\xe12\xc0\xe4p\xbe\xc8\xf4\xc82\xc0\xe0\xads\xb6D\x004\xc0\xa0A\x14\n\xbav1\xc0\xb5F\xad\x10\x95\xee3\xc0\nz\xf7\xa4\xd3\xb60\xc0\x90:\xcfwK\xea2\xc0\xed>J\xd3K\xd22\xc0!\xb8\xd2\xe5\r\xeb3\xc0{6\xbeP\x18v1\xc0zo\xa4\x93PV4\xc0\xbbN\x19\xa5y\xea3\xc0\\-\xa3\x8f\x13z3\xc0\xfa\x0e,4\xf4\xf53\xc0x\xfd\x95\x13\xb2</\xc0\xd5\x93\xa9\xab\xe1\x861\xc0\x04P\x12\xc6Tt3\xc0\x1fO`\x86\x81\xb33\xc0s(\xfc\xeb>R3\xc0\xe4\xa8\x86\xd9\x88\x86.\xc0F\xe8\x952e\x140\xc0Y`*gk_4\xc0\xe5\x98\n\x88\xe9=2\xc0\xf8\x1dU5\xd5\xfa.\xc0c|\xa5!!\xd82\xc01X;\x88\xa6\xeb.\xc0\x8a\xd9\xae\xb1\xcf13\xc0\xf6\xff1\xf4l+/\xc0K\xc8]N2\x90%\xc0\xf1\x17\x18_+30\xc0&,-\xf5\xb5\xf43\xc0j\xe7a4\xce\xd42\xc0\xfe\xc8\xaeq\x0e\x1b4\xc0*\xd9\r#F\xf0/\xc0\xbe\xa91pJ\xb4,\xc0\xc2\xa3C1uH4\xc0n[\xf0\xc8\xbe\x033\xc0\x07(\x14\xa4\x8e\x8a2\xc0A\x0e\xba9\xffu1\xc0\xc09\xf4\xe0\x86\xbe.\xc0x\xbf\x0e\xf9P\x83/\xc0\x1e\x89\xb92ST4\xc0\xa1+\x83\xe7q\x9f0\xc0\xbfz\xdb2q\xcd/\xc0]\x8a\xe6?c\x8e.\xc0\xa0\xa4\xad{\x81x*\xc0j\xc4d\x05.\xde2\xc0\x83\xed\xc3E\xdf\x1d3\xc0\xd4\x87^\x1c\x0bl0\xc0\xa0\xa2g{\xacp4\xc0\xdc%\xa1\xa0<\n5\xc0FN\x99\x1a\xa303\xc0\xba\xfa\x9b\xf9T\x173\xc0\x9e+\xdc}\xb5\x1d3\xc0\x1d\r%\x9a\xfd\x164\xc0\xf3\xc6\xdd\x99\xd8r1\xc0l\xc6\x10\xcew\xee3\xc0Rs\xc4U]\x85/\xc0C\x04w\xe9\x06\xe43\xc0\'\x03\xe7\x03\x9ak0\xc0\xc8\xe4~\x97M#3\xc0\xdc\xdd\xdb\xad\x9c\xd8/\xc0\x01\xe0\x01\x81\xa9I1\xc0\xbe\xe6L[\n#0\xc0\x8e\xab\xd0\xf0AZ4\xc0\x8co\xb8\xed\xae\xe63\xc0/\xe2\xf5n\x1a\x0c3\xc0\x19\xacC\xc2\x04d1\xc0\xffO\x97\xbft20\xc04\xad8\xdb\xc0$+\xc0\x80\x95:\x0bE\x9c/\xc0h^\xa3\xe5\xa6V1\xc0\xc5z\xb0\x02%\t/\xc0\xe2\x9fX\x15\x93\xd1/\xc0\x91R\xd9J\xed\xb83\xc0\xa0\xf6\xe6\xd6\xe1\x9d1\xc0sA#\xcf|b0\xc0\xe5\xbd|.Q\xae/\xc0\xbf\xd2\xf9!\xb4\x801\xc0\xf9o,L~\x1f3\xc0\'y\x14w8@5\xc0\xa0\xa5\x0c\'\x8b]/\xc06\x96\xe7\xf5p\x19/\xc0\xd0\xf3\xea\x8b\x95\xa6.\xc0\xea9{\xcb<\r4\xc0\xe0\xac\xb2\xd3\xb1\x8c6\xc0@8\xfc\nJ\xa41\xc0u\xd3\xe8\x0e\xa3\xf0/\xc0\xa0B\x05\n\xd3Z0\xc0a\xfco\xc6\x85\x025\xc0\x07\xadx\xda\x1a\xf00\xc0\x94!\x18B\xe7\xc6/\xc0lW:\xa92\x143\xc0\xec\xc3\xa6\xd5\x07\xe0/\xc0+\xf7\xf8\xcb\xc0\xea2\xc0>\xe8\xc5t\x97\xf12\xc0\xab\xd1i\xc0\x1f\\-\xc0O\x0c\x87\xb0J33\xc0\xa7)O\xfa\x1ae3\xc0\xb4\xd1\xfa\xdc\xa5\x01/\xc0\xd3\xd5W\xb5V\xf72\xc0\xb8>C/\xfe\\/\xc0\x00\xc3e!I\x0e0\xc0\xe7n\xea\x95?r4\xc0}\xdb\xbc\xadAn3\xc0\xe8"EN3\xfe.\xc0\x9dq\x19s\xe1\x892\xc0\xd7\xca\xbd\x1aS\xa5.\xc0\xa9\x97otLA2\xc0\xf0\x1f\x0b\xef\xe4\x972\xc0D\xa4\x0e4n30\xc0eg\xee\xe5\x9e\xf12\xc0\xd5\xc4\xc7\x17I\x9b3\xc0\x039\x19E\x8f\xd2/\xc0\xf2o\x17u\x98\xfd/\xc0A\xe83=\xd1Y/\xc0\x9d\xeao\xcf\x06R0\xc0\xe6\xbc6I\xc410\xc0\xae\xe8\x05!\x86\xf1/\xc0\xdb\xde\xef\xd7w\xc70\xc0\x92#\xae?\xe1\xb02\xc0#\xde0v\x86l4\xc0\x06}\xaeV;\x820\xc0\xf54\x82n\xd3\xe5.\xc0\xd0\x9b\x82\x0ek\xcd3\xc00\xe6\xe9\x94\x81\x0b4\xc0\x80\xe8\xe3qc\x91/\xc0\xcbL\x98\x00\xa5f3\xc0y\x9a\xce$\xff\xd32\xc0\x0f\x9c\xbbu\x9d\xfb5\xc0\xb0x\xe9J.G1\xc0\x13n]~*\n0\xc0\xbf"\xf17\x17\xf52\xc0\xd4\x12"\x13X\xd01\xc0\xa4\xdc\xe4\xb4\xa7\x153\xc0\xb2R\x1cy\xe3\xec0\xc0]\xf9\x86\xf5s\xfe4\xc0\xf6\xfb:\x86\xa1\xbc1\xc0\xbe0\xe0\x86p\xb75\xc0\x9d\xdcmgY\xdf3\xc05\xc0\x9d\xdc\xce\x992\xc0],\xc7\xd3\xd0\x8c-\xc0\x19CW\xf4\xdb\x064\xc0]\xb82\x10\x98$3\xc0\x16\xce\x00\xa7\xeb52\xc01\xc4u\x8c\x89\xd7.\xc0g\x03\xee\x06\xb1&0\xc0\xe33\xe9gm53\xc0"\xa5\xb1\x13J64\xc0\x93\xcdzO\xfc\xaa0\xc0\xf5\xbd\x01\xbe\xc6\x141\xc0v\xea\x12"(\xb20\xc0\x98\xf7\xdc\xdc!\xbb/\xc0\xa9\xe5Q\x1eJ\x180\xc0\x11P\xf2\x9f\xe9\xef0\xc0\xca\xa1\x9c*\xbbn/\xc0\xef"`\xcd\xaa\xe12\xc0`\x85\x9e\xf2k\x121\xc0eH3\xcb|\x153\xc0\x14\xd7V\xc3\x88\\/\xc0\x8fL\x86\xffdS4\xc0\x8cRm\xd9c@4\xc0\xf9\x18;y\x8b\t/\xc0O5\xa0\t\xe7\t1\xc0\x89\xa5\x8a\x87*\xe63\xc0\x1ci_\x0fN\xdc2\xc0\x99\x9f64\xe0\xbe/\xc0\xd3\xda?6Ya2\xc0\xaa\x1a\xcb*-\xeb1\xc0\xa3W~T\x9d\t4\xc0s65\xca\xc4\xcf2\xc0;\x1a\xfd\xaa\xd4\x0b3\xc0\xa0g\xfb\xb2C:/\xc0t\xdf\xba\xf7\xdc\xd92\xc0hbR\x98\xa7*3\xc0\xee\xd2\x7f\x04H%3\xc0\xb5\xe4\x8a\xa4EA5\xc0\xf51\x7f(Df0\xc0\x9f\xd4\xdd@\xeb\xee2\xc0\x92\xa4\x9b\xda\x1dS2\xc0f\xce]\xdfX/4\xc0O\x1d\xa8$\xd0\xca2\xc0\x91\xf4\xde\xc9\xd1\xdf3\xc0\xe7\x19^\xdd\xbbW3\xc0\x04rE\xfd\xb6\x062\xc0\x8e\xfe\xf9;\xfaL4\xc0\x82\x99\xc2l\xd5_4\xc0\xf1\xd1\xdb\xe3\xfb64\xc0\xccw\xd1\xcd\x04\xaf/\xc0>\x1fr]\xf4\xb10\xc0\xe5\x17h\x87v\x080\xc0\x83\x92\xb6\x14\x91.3\xc0K\x19\x07\xfc\xf2=3\xc0}<\xac\xac\x85m4\xc0\xfb\x13%\xee_\xd00\xc0i\xa9\x95\xdd\x94\xdd3\xc0\xad\xfc\x9a\x0cui4\xc0)\x1a\xa5\x11;\xbd0\xc0>\xa2js\x19_/\xc0\x98\t\xf8\xa3H\xc12\xc0\x9e\xd7-\xb3\xfd*3\xc0L-\xac_l\xe23\xc0\xcd\xdb\x8b\xbf\x99\x1d3\xc0C\xe3\xba\xdaw\x133\xc0\xbe\xa0\x18\x91\x93T3\xc0\xf11\xd0D\xb4\xdd3\xc0o\xfdcTOs4\xc03\x0c\xbf\xb8\x02{3\xc0\xfeA}\x86\x95E3\xc0\xcb\xaf\xe0\xcd\x0c33\xc0\xc2-\x08\x91\xd8\xc74\xc0\x90\xf9a\xd8<H3\xc0\xa8\xec\xb1_\x11>3\xc0\xb8\xcf\x9c\xbd\x01\xe83\xc0\x86(F7\xcbp/\xc0@\xddOB\xd9\xf01\xc0\xcc\x89\xfe\xdd\x85\x814\xc0\'\xe3_\xf1\xb7\xf72\xc0\xf1b\x13\xa8\x89\x184\xc0\xfeC]\xc5.\x015\xc0\xaa@\xe2W\xb2`2\xc0\xf3\xee\x98\x12S\x16/\xc0k\x11\x1c!r43\xc0\xdc\xd8\xea\x11\xf4\xe22\xc0\xe2P\x10[\x1d4+\xc0\xef^\x90\xf5\x9c\x112\xc0|\x8c\xf1ol;5\xc0E\x83/\x89\xaf\xc32\xc0\xcc\xc0=\x07M.3\xc0\xab\xc1b\xa2\xbd\x182\xc0>\x8b(\x9cW\xb84\xc0\x9def\xa78\x1d/\xc0\x0csd~\xd0|3\xc0^;\xb6\xd1\xdc!3\xc0\x9c1\x81\xaf\xa3\xdc+\xc0\xc5E\xf4\x88Q\xbf4\xc0b\xba\x11\t#\x015\xc0v\x88s\xf5\xd9G4\xc0.e9\x16\xf2!3\xc0w\x87 \xb8\x17\xe92\xc0\xa3\x8c\xcbR9\x8f+\xc0\xcf\x11lG\xa2I3\xc0\x86\xa3\x0c\xb2\x01v4\xc0\xa2\xc0\x99,\x01k5\xc0\x8f\x94\xe3\x03\xc0\x165\xc0\xab\xc5=X8\x80/\xc0F\x14\x13\xf3I\xb04\xc0\x1dG\xba\xa6{\x145\xc0ho\xd8\xf0|\xe74\xc0\x1c\xaa\xd8j)\xf9/\xc09?~\xd3\x1ee3\xc0\x04\x04\xfd\x03\xb6\x194\xc00\xef\x1a\xeb|\x87%\xc0\xe4\xa4\x88\x91\x07\xfa2\xc0\x97V\xa7 \xc4\xcc2\xc0\x9b<1K\xa794\xc0\xa7\xe3\x10\'.\x8c%\xc0\x9a\xe5R\xb0W2/\xc0\xf8B\x8fe\x1e\x125\xc0Xx\xad\\\x1c30\xc0\xc4\xffx2\x01c3\xc0\x05\x9dX\xd4Q7,\xc0\x86\'~\xaa\xd0\xa92\xc0\xa9\xb0\xe8\x8by\xd6-\xc0|\xa3\xa3\xc5\xd3{3\xc0\xad\xe2,R.<0\xc0\xf7\xe7\xcfQ\xfc\xe04\xc0\x1bM$\x98\xad\xee/\xc0\xc3\xe3\xc0r\xa6U0\xc0\x95\x9a\xce|w^2\xc0\x8a\x87\xab\xe3\xf0\xb22\xc0\xd9[\xa9\x11C#0\xc0\x95\xc1S\xf3\xa1R0\xc0jJ\x04\xda\xfbK3\xc0\xf2!\x91\x9c\x1d\xfe/\xc0\xf8\xf1\xbc\x1a\xb2\xcc2\xc0\xe4\x97T\xe6\xee\xf1/\xc0\x16\x9f\x93\x9c\x96\xb42\xc0\xd5\x84,M(P0\xc0&z\x89\x04~13\xc0v\x9a8\x16\'\xd8.\xc0j\xd7\xef\xdfw>%\xc0iW\x9f,T\xf20\xc0\xb5\xf0\x18/\xbcc2\xc0\xbb\xed\x85\xe0[\x884\xc0qTu\\.<*\xc0\xa1pP\xbc\x89\x88/\xc0\xda\x86\x9b\xd3i\xf70\xc0\x89\xd7\xa2\xf3\xc9\xe42\xc0j\xe3F\xc5\x18\xdf/\xc0\xc6\xdfn\xa1\n\x95/\xc0\x18\xb1\xf3\xb7\xca%3\xc0\x0e\xa4}\xda\x83E6\xc0J\x8f\xe6Z5\xfa/\xc0([d\xa2;\xb2*\xc0T\x0b\xefnV\x854\xc0\x8b\x8d\xe4C\xfet.\xc0\x94\xeb\xe9_\xa6\x0e0\xc0\\\xe3\xe5\x0f\xe7\xb34\xc02j\xec\x01.\xbe/\xc0\\;\xd4\x05\xc7\xd52\xc0\x9a\xa2x\x9f\x9e\x033\xc0XO\xdd<|\xe23\xc0+6~M3\x954\xc0#n7\xcdF\xa2-\xc0/\xea\xedY1\xb15\xc0v?\x89\xcd\xce\\/\xc0\xff\xd0d{\x9e\x0f0\xc0\xe9 Y\xadf\xfe/\xc0\x9f\xb8\xd3qCW1\xc0\x8b\xfa\xc0\xae\xe1\x99-\xc0\x84\x8c\xf1 \'95\xc0\xb3\xb5ad\\\xa25\xc0\xe0\x12\xc5\x05\xa5\xa6.\xc0{\xd8\xb9\xb8\xfa\x9d3\xc0\xf5\xe1\x18\'Nm3\xc0\x91\xcd\x93R\xb6\xff/\xc0h\x7f\xddbD\xbb4\xc0\x10k\x02\x7f0\xd82\xc0\xe4\x9a\xca\x82\xd6}4\xc0o\x19\xe3\xc0(\x0c0\xc0\xfa\x98\xeaQ\xb4m/\xc0u\xd0\xaa\xbf\x1934\xc0\xec\x85\xf6\xacZ\xd22\xc0\xf7\xfb6\xac\xbf\xed2\xc0\x87\xa5\x1e[\xdd\xf85\xc0\xc7i\xd7 \xd61/\xc0\xf5\t\x19\xaed\x143\xc0p\xe1~,a-0\xc0\xce\x03\xefdc\xab2\xc0#!\x9fl\xa3\xda2\xc0D\x1bV\xf8{I/\xc0.\xf4u\xc6q\xd04\xc0\x11O\x1c\x13>10\xc0\xd0qD}\xd0\x183\xc0\x85-\x11\x99\xad\xf22\xc0)\xfd\x14OX\x85/\xc0\xb2%\xd9\x99\x9c\x91/\xc0s\x84F\x1e\xed%0\xc0\x87\xb6a3]90\xc0\xf5\\\xaa<\xd3z-\xc0jl\x9e\xc4\x15\xa02\xc0\xe4\xb0\xcan\xde\xe31\xc0\xcd\xfd\x1b\xd3\xdf\xaa/\xc0\xef\xe2\xa7\x93\xc6\xef2\xc0!\x83B\xf4#B4\xc0\xe9\xabd\x8dw\x13/\xc0-\x1e\xe1\x83\x13?3\xc0\xbe\xfc\xbc\x8eC\xf92\xc0VYU_\x85\xeb2\xc0\x8aS\x82\x9e\x9e\xfb4\xc0C\xedS\xa4\xdb\x9c4\xc0:\xe24\x1c\x11\x064\xc0\x00oO\x0f\x95E1\xc0\xf4\xd1\xd1\xe0\xe7\xd71\xc0\xady\x86%0a5\xc0jX\xa7\x14g\xc4.\xc0N\xec@Aj\x97/\xc0\x18\x05\xd2\x90\xe6\xc82\xc0)\x8f~\xac\xebN3\xc0[E\x85X\x04\xe6.\xc0 2\xfc\x05 \xd5/\xc0\x91A \xff\xfa\xe92\xc0\x9d\xa1\x1f,`\xbe2\xc0\xd2#\x077\xd1\xab3\xc0\x83\xaa\xf2+\xf6\xa2/\xc0w\xces;*\x963\xc0F/qZ"\xe80\xc0rQ\xd1\x7f5\xe92\xc0\x86gRR\xaf\xb20\xc0\xc9Hhj\xd4\x055\xc0\xecc\xfc\x97p\xcc0\xc0\x0c\\\xcc\xf4\xc7\xda0\xc0S\x1ed3\xac\xe02\xc0\x97\xdc\x10~\x0b\x0f2\xc0\xe3\x04\xe7R\xf9P2\xc0\x1f\x12\x97\x9f\xa2\x1b0\xc0\x9ew\xb0\xb5^23\xc0\xdb\xdbW\x1c\xac92\xc0\xdb\x81\xf2J\x1a`4\xc0\xb5\xb3\xae\xae,i3\xc0\xb06q\xabZ\x02,\xc0s\xe6;\xd3\x13#4\xc0_\xf5\xfdW~\x145\xc0\xa0\ta\x03\n\xfa/\xc0b\xd7\x88\x0e\xa2n2\xc0[\x1c\x0b9]Z4\xc0/\x060\xf3\xb9\x1c0\xc0\x85q\x10\xa3\x96\xd34\xc0\x17\xb1\x9f\xea\xfb\x04-\xc0\xf4\xec\xf4\x06\xf9\xed2\xc0\xde\xfc\xf5\xc53^/\xc0\x95\xc5\tP1\x96/\xc0\xb8\xc6\xd3\x9d\x06b4\xc0\xfb\x8aN\xdd0\xc3.\xc0\x00\xb0uCc[0\xc03M\xb1\xac\x01\xe82\xc0U\x7fZ\x88\xe6\x81/\xc0\r\x17\x88\xd7Q%/\xc0\xd3\x90\xe0:5\xe83\xc0\xd53\xde\xfdLs1\xc0\xa0\x8by\x13\xffA-\xc0@\x0f\x18n\xc083\xc0\xf7w\xcf\x81\xcd\xdc4\xc0\xf60L&\x19\xb31\xc0nD\xa3J\x9dQ1\xc0\x14[$\xbfi82\xc0\x96Z>\xcf}\xea2\xc0\xd5N@\xbc\x8a\x064\xc0\xa3\xf0"\x86\xbdi3\xc0~\xdc\xd9\xca\xb3\x893\xc0\xef\xe4Q\xef\x90\xd21\xc0{\xe5|\x03\xdf_0\xc0\xcf\xab\x92\x80o\xe9/\xc0\xcfv\xc1\x97\xa3\xe22\xc0E\xd5\xf4\xa46\xb50\xc0K\x1d\'O\xfau1\xc0\xdb\xceIa\x9c{4\xc0\xaeb\xaf)\x80\x941\xc0`\xdbrc\x12\x982\xc03\xf4\x02H6B1\xc0\x08\x14Xt\x18v1\xc0\x0bFZ\x16S\xae5\xc04/X\x96*\n3\xc0\xbdCS\\hx3\xc0\xacB9\x1cs\x851\xc0\x18\xc0z\x94v\x8e4\xc0F\xa8;\xf3\t\x8e1\xc0\x7fQ\x06\x0fK\xb53\xc0\xa0\xd4FG\xdd\xea0\xc08s\xef\x1a\x00\xd54\xc0\xdc;\xcaZ^\xe03\xc0A*G\n4\x9f1\xc0\\\xcc\x02\xb4\x1c\xa21\xc0\xf6%2.\x1580\xc0\xdc \xf6\x1eX\x9c1\xc0\xf5&\xf4\xe7\'\xf03\xc0\x7f\xb0\xe5F\x8a<5\xc0\x96\x12\xeb\x88\xb0\xe82\xc0m\x9b\xf2U/\xcc3\xc0y\xafe\xb1\xf2\xec2\xc0\xa5\xad\xf9L\x8d\xf62\xc0\xa7\x96\xaa\xb8\x1e\xeb1\xc0\x03x\xfb\x96m\xc50\xc0\x9b\xf0V\xa9\xf7;4\xc0\xc8H\xba\\w\x050\xc0\x0b\x05\xca\xe1;\xb20\xc0\xf2_\xe9aM\x155\xc0\x82\xfd\xdc-\x16w3\xc0\xc6\xc1\x9a\xc0\xb7\xdc3\xc0\x9e\xb8:f\x17\xfd1\xc0\xd6\xa8\xd0=\x8e\xc53\xc0\xc6%\x91\xb82\xf5-\xc0\xfd\x08R\x14!\xec4\xc0Gg\xc9\xa1c\x055\xc0\xb2\xa9\xb3F\xe4k3\xc0\x13\xae\x13\xeb\xc9r.\xc0K\x8b\xe9\xe5*\x010\xc0\xb3\xf6\xe2\xa4\xe9\xbc4\xc0\tM`\x0b\xf2\xe02\xc0\x84\xaf\x9f\xe6\x8b\xb42\xc0r\x95p\t\xae\x81.\xc0\xd0\xe8\xa0R+\xc1-\xc0j\xdf%c\x12#4\xc0\x9f>\xbf\xd0\xc1\x143\xc0$v\x9f\x88\x89\xf53\xc0\xa2\x8e\x0ee\xfbq0\xc0{^\x19:F\xe73\xc0\xd9wK\xab\xf6\xa83\xc0\x98\xd4\xc2\x0cI\xa13\xc0\xe6\xfd\xd8\x07E]3\xc0\x1fQn\xac\xcb\xc82\xc0\x02\'9*\xc5T4\xc0\xefTI(d\xbd/\xc0\xce\\\x00=\x15\xe12\xc0\\\xfa9/\xc6L3\xc0\xee\xbbfK\x0fe3\xc0\xe7\xd6\x9b\xcd|\x882\xc0\xaf*\x1f\xaaq\xd12\xc0\xa6\xf6\x95\xc14\xe63\xc0\xc9qD\x99K"5\xc0\xb3\xd7\x1d>|\x010\xc0\xf7U~\x9d\x85\xb51\xc0lN\x90\x8b\xbd\x80+\xc0\x1d\xb1\xab6\x9d\xdd/\xc0P\xb6\xdc\xeb\x83H3\xc0\x96\xc63\xa1\xf9\x192\xc0\x1f\xc0\x13\xd2\xa0\xcc4\xc0\x17\xc98\x1d>k0\xc0;A\xc9K\x05%3\xc03\xe6\xa2\xcf\xe1\xd1/\xc0A\xc8\xe2Z\xcb&3\xc0N\xb4p\x9f&.-\xc0\xe3K\x93\xd9\xaf\x074\xc0\xb0l"\x9b\xe5*3\xc0\x1e\xc7)\xdfq\x8e3\xc0X\x0e\x84\xf5\x88I4\xc0\x85v\xd7\xb3\x90\xc7.\xc0/\x80\xe5\x8cR\x013\xc0.\x9eXL\xc6X4\xc0\r\t\xd4\x8b\xa2\xce.\xc0\x8dL.y%\xb6+\xc0\x04\x13krT\xf92\xc0\xac4\x9bb=\x042\xc0\xad=}\xfcm\xe83\xc0\xd8\x181\xe5w\x1f3\xc0n{sq\xeb$+\xc0>&_Y%\x933\xc0\x0e\xb2\x87,dI4\xc0\xfb\\\xae4\xc4K0\xc0\x86\xa3Z=\xf5\x05,\xc0\x117$\xda\x0840\xc0\xbb<5\xa5\xffj3\xc0W\xfb\xaa\x9e\xae/0\xc0EC5\x86bH2\xc0\xed\xcf\xe0\xc9\xbd.3\xc0\x06\xd1\x11\xae\xed\xab0\xc0U\xfe}\x14\xed\x834\xc0N\xf6A\xc0\x84\xbb4\xc0\xb0\x18V\x8a\xc3\xf41\xc0"\x9c\x17\xa5\xdc\xbd0\xc0\xb5\xc9x\xc8\xca~.\xc0\xdf/\x1cb}\xd84\xc0~tZa\'!,\xc00\xe9w03\x883\xc0Q%\x0c\x8bH\xec.\xc0&\x97;\xea\xf9\'4\xc0\xbe\x00\x9b"Y\x0c/\xc02\x81;\xb5_x*\xc0mm[w\x0e\xb34\xc0\xe9\x8f\xcf\xca\xb0K4\xc0{p\xf8\xdd\xf4\xdc/\xc0_+;\xf8\x9e:0\xc0Y\xa8p\xd2\x18\x87/\xc0\x038w\x15O\x120\xc0\xb1k\xf6[\x1f\xe53\xc09?\x8dT\x8b\x0e3\xc0\x81\nGJ\x8c\xf52\xc0\x10%\x15b\xbaB0\xc0\xa5ZP\x0c\xd4[2\xc0B,~;\xed\x9e.\xc0\x96zO\xa9\xe1\x194\xc0\'*\xb3\x93Rd0\xc0\xa9\x0e\x9e`\xd6J5\xc0BE\x88\xa2\xc6\xfe3\xc0@UXi\xafV1\xc0\x04w\xb4@\x14n0\xc0\x83\x1d\xa8a\xe2\xec3\xc0\xdf\xb0\t\xad;\xa94\xc0\x05\xbb\xaa\x89\x8a%/\xc0I!\x1a\x809\x020\xc0\xea\x0c\xecRE\xaf1\xc0\x06"R\xc6\x08\x8c1\xc0\xf7T\x18\x95:\xb9.\xc0\x97\xbb\xc5c\xb0X/\xc0\x02\x1b\xe3iv03\xc0>V\xaa\x94\x90\x8f1\xc0\x06\x8a\xcd\xe6M\x802\xc0\x8e\xa1\x01\xde^t.\xc0\xfea\xd0\x82\xf0i4\xc0M\xae$\xac\rt3\xc0\xeb3\x82\xa0%\x93/\xc0\x88\xbb\xfcW\x12T/\xc0\xbe\xfa\xcdj\x17z-\xc0\xb5\xd0\x93\x13N\xf33\xc0K\'!d\x17Z2\xc0\x1a]\x98\x86\xb1\xf53\xc0{SL\xcd\x0e64\xc0\x14\xf6k\xccp/+\xc0Yvff\xb0\xa02\xc0\x8a\xcc~BFR0\xc0o\xc6\x1d\xe2\xad\xec0\xc0'
p16
tp17
bg3
(g4
(I0
tp18
g6
tp19
Rp20
(I1
(I3626
tp21
g13
I00
S'eT\xad\x8d\xcf\x9bS@Z\xd6Z^&\x9fS@\x13\x94\xbf\xd0\xef\x9eS@\x85\x89N\x88\xf8\xf0S@\x13N\xc0\x90\x1c\xb9S@\x13\x04\xc3\xf6`\xb8S@k\xf1\x9e\xb6\x1c\xadS@\xf1\xf3`9\xdc{S@\xd5\xee\x9f\x98A\x93S@\xc00\x15[\xba\x9dS@\xcb4Mo\x17\x99S@\x97\xee46\xc1\xb0S@\xf45\x92\x8c\x8d\xb8S@\xa3\xe4r\xa2\x0f\xbfS@\xf6\'\x83y\xf9\xadS@\x97\xd5HG1\xe5S@4\xec\xe7\x11\xcb$T@\x17\x08+\xe5|\xf1S@\x86k\x8e\xbd}\xf0S@\xfa*\x1fp\xd5\x9dS@\xe7d\x90\xb5\xe7\x9eS@\x96\x0f\x16O\xa1 T@W\xf1\xff\x83\xd7\xa2S@\x89\x05\xa0\x10\xaf\xf0S@9\x04\xbe\x1cF\xb0S@\xe8\xd9g\xfc\xec\xd4S@\x95\xaa\xf8\xcc\x8f\x9bS@q\xf8\xf3?\xf1\x8bS@|7\x07\xc02\xa0S@q\xc8\xe5(\xe3xS@m\xf3\xaa_\x11\xc5S@\xa2\xedS%\x02{S@0\xc9?\\y\xb5S@\xc9*Oh\xce\x19T@\xf1\r\xbcJ`\xafS@\xbc\xe9Pu\xacxS@tB\xfe/\x07\xadS@I\xcb\x0b\xd2\xc4\x19T@\xaau\t\t\x07\xd5S@\xe8\x88\x0f\x06[\xd4S@\x1eL\x94\x8c\xb5\xedS@0<v_]\xe0S@\xe2\n7\xaa6|S@\xb1\x9b\x0e\xd2<\xb6S@\xb9\xb67U\xc2\xa3S@<,\xf4\x84\xd3\x9eS@*\xf4\x9a\x87B\xd5S@\xf9\xd1\xc2\xddI\xb5S@\xe4\x88\x93L\xd8\xfaS@\xc31\xcf\n\x1byS@\xdcb\xdbw+\xf2S@\x9c\xc8\xf1y7|S@y\x89\x83)\xb0%T@sJ~P\r\xb6S@\xb2\x87J9\xcf\xf1S@%\x9e\xc7d\xf9\xabS@[\xec\x1d\x13\r\xb8S@\xe8\xac\xf1"\xbf\x9cS@wT/\xab\x80|S@\x05\x8b^\x8d\x8c\xb4S@\xbc\x1c-\x7f\x91\xe7S@\x9d\x0f\xecF6\xa3S@\xf29\x17>IsS@\x07\x99\xd0Sr\x85S@\xcba\x19s\x9b\xb0S@r\x96\xaad\xf5\xf9S@6\xe31\x12\xa8\xcbS@\xdd\xdf\x84\xaa\x00{S@d\xafp\xd2k\xffS@\x94X\'\x94\x80\x99S@.{\x93G\x97|S@\xb8(\x9a0\xe0\x01T@\xe1\x1b\xe5\xec\xa4\xb3S@5\x0cX\x81\xa5\xb0S@2\xc5z\x9b$\xb0S@\x91\xf8\x9a\x13?\x95S@\xfb.E>$\xafS@e\x97\xcd\xeb\x1e\x01T@\x9d\xdcn\xb4M\xb8S@%J\xb1\x04\xaczS@\xb9\xf77u\x90\xb5S@9\x1b\x00V\xa6\x86S@\xa26-\x98S\xd4S@\xf4\x82\x86\xdcrsS@\x84\xfaO\xfe\x11\xa7S@\xaa|b\xb7\x9f\x87S@\x8d\xcf\xa4=\xf2\xb4S@\x7f\x1aA\x9bS~S@@V\x8c\xba\x8byS@\x1f\x88\x83Q\x8a\xb0S@\x05\xbf\xd2^\x87\xb8S@\xa4\xd4\xff\x83\xb0\xacS@D\xba\r\xebg\xfdS@\x08x\x1c\xce\xd6\xb0S@$\xd3|\x95y\xb6S@\xa4\x9ea\x06S\xf6S@H\xe8\x9d\xdc.\x86S@\x8dPZ\xc9@\x95S@\x93\xca\xaf\xcfU\x97S@<:\xc4\xee\xed\xd7S@V2#\xd7\xfbzS@\x8cM\x14\xfa\xe9\x87S@\xa9\xa5\xf8\x03\x01\xfaS@\xed\xa1\xbf\x14!\x9fS@\xd7\xe7>\xedw~S@^(\xd8J\'\xabS@I\x94\xce\x83\x8f\xd7S@\x02Wq2\x8f\x95S@q\xaf\x04Q\x14\xa2S@/\\@i\x11\xb5S@B\xfeREErS@\t\xea\xe6@-\xa2S@j\rU\xa5\xa7\x98S@\x9df\xa7\x87\x98zS@(\x02\n\x99\xd6pS@\xa3\x86\xb4/_\xa9S@\x9e\x90W\t\xfc\xf9S@V\x11\x15b$}S@\xec\x16-A\xddzS@\xa5`HN\x9e\xaeS@\x00e\xa4\x9c~\x86S@,i\x16\xe3\xbf\x95S@\xed\xf3\xf3\xa7\x85%T@\x8f\x03\xf7U\xb4\xb3S@\x14\xeeV\x98\xa5\x14T@zI\xecw\xb9\x98S@F~Z\'8\xacS@\xf5\xd0\x8c\x81-\xb8S@_\xf4\r\x071\xfbS@a\x02\xc8\x1c(\xd3S@\xa3 \x18\xf7\x0c\xa7S@\x8e\x80<\xec\'\xb0S@i\x1d\xbdo\x14\xb0S@\xd4\x00J\xda\xd9\xa4S@\xe2j\xd3U\x97\x14T@L?_\x0f_\x9fS@\xd1r\xfchu\xb4S@\xae\xf8\xf1c\x0b\x04T@\xa3\x1b\xf7v(tS@\x9d\xeb`\xfb\xe2\x84S@p;\x96\xf4\x99\xb5S@\xe2k\xb4\xcd\xae\xb4S@d\xea\\\x1d\xad\xafS@s\x11\x90\x05\xd0\xd5S@\xdf\x12\x89\x1d\xa4\x84S@\xc5C\xa4b\x18\xb8S@JM;\n\xbc\x82S@ra+#\xecrS@\xfec\xd5\xf3I\xf6S@~*>\xff\xb0zS@a\x99.\x94@\xd9S@[\x97g&\xca\xd5S@N\x8d\xa7_\x86\xf9S@$\x9b\xf0\xceV}S@\x81[(\xf0\x12\xb3S@.\x8d\xfd\xc2A\x04T@m\x91\xc0\xe6w\xfeS@\xbc\xf5\x0c\xeb\xe7\x81S@\x14\xe3h>\xab\xdeS@\x0e\x05\x1c(.\x94S@\x15\xc1\x81tE\x84S@\nJG\xf1\x02\xd7S@\xc8\xf5\x97\x8bg\xdaS@\xbeN9\r\x06\xf6S@\xadf\xd5\x81-\xd4S@\xd1\n+\xc0\xa3\xb7S@/\x97Q/\xc3\xb6S@\xbb\xbc\x91B\x92\x9dS@=\x83\xf6\x81`\xa1S@F\xc3*J|\xecS@\x8b\xc4u\xe86\xecS@\xda.\xa1\xac\x86}S@\xeb\xf0|\xdd\xc2\xaeS@Y\xcbe\x84\x12\xb4S@\x13\'\xfb\x86\xaasS@\xd3h\xb9\xa3%\x85S@\xf3V\x9f*\xe9\xacS@\x01\x83\x01\x83\xf2\xa0S@(\x8fpj\xd4!T@\x11\x7f\xbb\x83q\x99S@\x89\xd5&L\x93\xa2S@\xca\xf4\x8f\xc1\xcd\xd7S@*\t\r.\x93\xb0S@/O.P\xe3\xbaS@\x1e\xdf\xef\xa9\xa2\x99S@"\xe0\xab\xbb;\xadS@\xe7\xa4<\xc7_\xb6S@\x7f]\xf4h7\xb4S@\xd2g\x8f\xdfn\xa8S@\xea\x04\xa9\x11\xb8\xd7S@=\xaa\x07\xd5\xe1\xb3S@a\xf3\x9f\x99\xfb\xb3S@WY\xf2\x7f\x99\xb4S@\xee;\x84\xe1\xdc\x96S@\xda\xe1vfM\xadS@\r\x81Z\xdf\xdd\xa6S@\x9e;\x93k8\xdeS@\xe8\xb9(i"\xfcS@\x93O\xe4\x0c\r\xedS@\x15\x88\xb9\xb5\x84\xf8S@|\x95\xef\xc4\xa9{S@\x1c\xfb(\xbc\xf7\xa5S@\xfe1\x93\x15\xaa\x99S@\xd3\xf2\x8f\x81\xf3\x8cS@M\xcbh\x19\x95\xdbS@S\x8c"\x06\xe2\xb4S@\xdbYF*\x96\x84S@\xd5\xff\xa6\x1e\xa6\xd8S@N\xb7P2\x96\xbfS@\n\xa0\xfd\x10\x01\xeeS@X\xc5i;&\xedS@X\xe3\xd8_\x12\x90S@K\xa1b8\n\x8dS@!w\xed\x8e\xe6\x99S@o_\xa8\x9c\x80qS@\xcb]\x93\xdc\xa4\x8fS@\x08`\xde\xffn\xa5S@@\xcdA5\'\xb7S@ \x9bg\xaaf\xf0S@\x89%\xd3R&\xbbS@Z\xdf@\xf5\xe8}S@\x9f\xff\x97\x7fPqS@\xefa\xc86:\x97S@1\xdb\xa2\xdd\xa1\xa5S@\xda\x98\xf5\xbc\xf7\x13T@G\xda\x18\xa5\x10\x1dT@1;\xbc\x88\x96\xacS@\xbb\x96\x8d\xb5,\xb5S@2_\xd0I\xe8\xa9S@\xba\xbc\xe2:XxS@\xa8\xab\x1b\xd0\xeb\xbaS@i\x9b\x11N\xb3\xf0S@\xd91\xb1\x92\xe7\xbaS@(\x0f\xaew\xde\xecS@,\x8e\x18&\xe5\xb5S@\xf2la\x8b\x94oS@\xe0\xfbN\xc1\xe6uS@\xbb\xb3\xd3\xf2\xa2\x90S@\x17\x10,K\x9a\x00T@\xe2\x9a\x9aje\xd6S@kc\xeb~\xef\x9eS@\xf0\xfb\x0c5 7T@)\xe1\r\x90\x89\x83S@\x07;\xc4\t\x8b\xa5S@\x85w\x98\xcaU\xedS@o2\xea\n9\x9dS@J\xc3\xbb\xc8$|S@\xba28\xc2\x90\xadS@\x9b\'#\x94^\xacS@\x19),7\xac\x9cS@\xeb\x14l\x99~\x98S@w\t\x10Y\xb9\x8dS@N\x8d)\xc2e\xebS@\xf8\xfbB\xa3?\x83S@\x06,Y\xbc\x82\xb7S@\x8a\x90a\xdb\x12\xb5S@\xed\x12e\xf7V\xa5S@ r\xb0\x016\xb7S@L\xd0\xa9\x8db\xb2S@\xae\n0\xee\xfe\xeeS@\x8f\xd8\xd1/\xdc\xa6S@\x9f\xec\xc8\xa2\x91|S@\xd4f+\xf8\x07\x83S@t\x103\x8b\x03\xd4S@\x11\xabLN\x84\x17T@\xa6\xa5B|\xa5\xf7S@T\x04\x93\xaf\xe4\x7fS@\x9c\x0c\x88\xa2\xaa\xf7S@\xe9\x87r\x83\x90\x88S@\xd8\xb2nX_\xa6S@\x07*\xa9@\xd0\xdeS@\xcd?N\xd6z\xb2S@\x00\xdd~\xb2\x86\xa5S@\x81\xcf\xbf\xfa\x85\xfcS@\x8eX\xe1YT\x9dS@\x167\x04^J$T@\x1d&\x05F\xe7\xedS@\xa8\x8e\x13\x07\x00\xf0S@\xcf\\Sh\xd2\xaeS@\xd6\xf4\xe2\x91\xf7\x04T@Is\xd4\xcc\xff\x9eS@\xacg\x07\xef\xf8\xb1S@\x12\x95q\x1cD\xa3S@\x9015\x88\x1d\xb6S@MO\xbew\xd6!T@G\x0br{O\x90S@\x1dw\x98\x83\xb9\xacS@\x9eJ\x16\x1e\x0e\xa2S@_\xcav/|\xd9S@1/1\x04\xa9\xa0S@\xba\x81\x15>G\x88S@\xb7\xa0Y\xa3W|S@\xeb_\xe9\x14|\xb0S@D\xfd\x18\xdf}xS@\xd1)\x19\xac\xdb\xb1S@\xce\xc4\xc1\xac\x0c|S@\xed\xb2\xe6\xb9M\xd9S@\x8fu\x9dJ\xf7\x9cS@#\x8c\x99\xa1\x80\xa1S@\xcfV\x84\xd98\x7fS@\x11\x13\x12!\\\xa4S@[\xab\x8d\xf9\xde\xb7S@\xef$\xe0k8\x7fS@\x99U\x03\x19l\x9cS@\xc6\x98\xb64e\xb7S@\x14m\x8a\x13\n\xadS@,\x9b\xb4\xab\xbb\xaeS@]a\x16\x91v\xd9S@y{\xf8\xfdz}S@=e\x96\xc3\x87 T@C\xf8\x9b\x12\x84\xa8S@Y\xfeSc\xb2\x9eS@\x08\x03*\x15V\xd1S@\x14\r\x85($|S@\xe8\x96\xcb\x89\xa9\x8cS@-)5)\x0e~S@\xdc\x08f\xe3\xac}S@\xdeY\x89R\xfb\xbaS@&\r\xc3\x88\xaa\x9eS@\xa3\x87\nA\x9bxS@\xcac\x1e\x91r%T@\xda\xf3\xd6[\xa7\x89S@S\xd9A?:|S@\x00\x92\xb4\xb8x\x9dS@\xd2\x86\xe1\xdf"\x90S@\n\xf9ITKlS@\xcdZ\xc4*`\xb5S@=X[\xa1P\xacS@\xf1\xdb"\xda\t\xaeS@\x00<\xa5\x93\xdd\xb4S@\xad\xf2\xe5)\xa2\x9bS@k:\x05\xe10\xa7S@\xbb\xb2\xdf\x80\xca\xceS@\xf5H\xeawy\xf5S@\xe9B\xc56I\xa4S@\xf7\xc9\xe8\x16\xdb\xa5S@\xfd\x86\t\xa3`yS@Q{\x08Xq T@\x1b{\x07us\xb5S@\xfa\xfe\xc8\x9f\xdf\xb1S@}5\x12\xfe\x9f\xaeS@\x9c`m\xb3\xd0\xafS@\x9e\x91\x16\x9d\x1e\xf0S@2%o\x8aC\xbdS@\x18\xef+\xaa\xd1\x17T@\x96\x1a\xc1\x0f\xf8\xb1S@\xbe:\xb0\x11\xc9\x80S@\x98W\xd4\x16\xd0\x80S@n\x87S\x1b\xd7\x80S@s\xd3\xb2\x14\x99\xdcS@\x1a\xe0h\x809"T@\xaed\xb7\xd1\xc5\xb2S@\xed\x9f\'5\xe4\x9dS@1\xa3M\xd6\xf1\xe6S@\x9c\xe1\xc3e:\xaeS@\xfb\'b\x185\xb8S@1\x9e\xb5\xe2\xaf\x1fT@\xe8\xa2\xcb\x15~\xc6S@\xb2)\xdex\xd5\xb3S@N#\xd2\x08\xe7\xb7S@\x13\xd1\n\xda%\xf0S@\xf3\xea\x0eZ\xb7\xabS@V\xb4,\x9e\xca\xa8S@p\xd0\xbd*n\x9dS@\x9b\x06\x19\xa5\xc5\xaaS@\xc35\r\x1c\xfc{S@\r\x87\xcf\x0e\xdb~S@\xa1\xd54\xe7u\xb1S@\xa0\xed(p\xe6|S@\xfd1N\xb0\xe6{S@\xc27z&\xa9\xb9S@\xb3\x97\xd7\xe7\x94\xf6S@Y\x08~0\xc7oS@B\xf6\xfc7\x12$T@\x9c\x9fT\x97\xa2\x84S@F\xd6+\x9a\xa6\x9dS@F\xea\xda9\xc5\xafS@\x109\x0f\xfe\xa1\xb1S@\\\x12\x88\xcc:\xa4S@\x93gQa\xff#T@lD\xfb!\xbd\x92S@9\xa2\x08\x12e\x9cS@\x179\x80m\xd3wS@\x02\xda\xd4W\xe4\xcaS@p\x80#\xf0^zS@=\x1bj\xc0\xf3\x83S@\xaa\xe0\xf0\x10K\xb9S@\nN\xaf\xc9\xf7\x9fS@\x82\xdaTD\xbc\x9fS@\xf3\xb4cjm\xaaS@5\xc8\x08\x9b\xd7&T@\xfb\xe9\xbf\x11$\xafS@R\x08\xdf\xe3\x8b\xf0S@\x88\xe4\xcb\xf9\x14\xb9S@O\x15\xeb$\xf1\xb8S@\xd6\x1470\xdb\xeeS@\x8a\x8b\xd3\xa3\x9d\x9cS@\x8eI\xcb\xe7ozS@M\x99\xe4[ xS@\x80\t4\x7f\x8a\xa1S@\xcd\xf66\x99\x83\x7fS@X!/\x90\xda\xb8S@\x12\xc6M\x06\x81\xbcS@\xcdi\xba\xb4^\xc1S@\xf3h\x19\x9a\x9f\x9cS@\xaa\r\xadO\x00\xb9S@]\x0b\x88\xe6\x18wS@\x94\xa4\x18\x1f\r\x84S@\x91\xce\x99\x81\x89\xacS@\x9f+|\x08\xb4\xedS@\x96\xc0\xb5\xe9a\xefS@b\xad\xf0\x7f\x89\xc6S@\x99\x12\xb7-_~S@\xd4\xe11#\xd6vS@5\xb5\x8b\x82\x9d\xd7S@\xe9\xbb\x924.\xb2S@\xec\xc4\x00\x12\xec%T@\x8d\xee~w\x92\x9cS@\x9e\xd8\x0c\x9b\xbf\x9cS@?\x1f\xed\xe5\x06\xd0S@F\x94\x14\xcf\x0c(T@\xb4\xbe\x87,H\xb8S@\x11\x1bL\xc5\xc6\xd7S@\xf2\x8e\xfc\xebh\xcaS@\x94X\x949!\xa5S@\xa3|Q\xd5\xf8\x82S@\x06\x9a.\xa4\'(T@r\x96\xf3e4\xb8S@z\\,v\x08~S@\x9al7,\xa7zS@\x8a\x95@2B\xf6S@U\t\xc1\x08$#T@\x1d\xc4\xe9l\x8c\x9dS@\x81\x9f\xf8\xc9\x08\x9cS@7\xd3\xc4\x91;\x7fS@6\x1a \xa1\xb3\xefS@RQ\xedU\xa7\xefS@B\xab?\x826&T@\xc4B\xbc\x12u\xa2S@\xe3\xc7\xc80\xdazS@\x14/\x1d\xae]\xa9S@D\xe9\xd7\x16\x1f\x02T@\xb41\xcd\x8dn\xa8S@nf#:\x9c\xb7S@r-tV\xeb\xf5S@i,.5\x8e\xa5S@\xf1\'\xe0\xf7\x92\x01T@]\x9b\xff\xf9\xeb{S@z(/\xd8\x16#T@\xa9\x06\x0cY\xd3{S@l\xb6i\x9f\xec\xecS@\x85\xb1\x13a$\xe5S@\xf7-xQ\x1b\x11T@#cL\x07\xfa\x0fT@\xe7\x02\x16\xefN\xb6S@\x9eY\x1c0\x98\x83S@\xcbyT\x1b\xff~S@\xd5\x19A\xd2\x17~S@\x1eT\xf9]\x1f\xf1S@\xb6\xf7\xd2\xd0\x8f\x9cS@\xf6=\x97\x17\xb2"T@f\x06,\xb5\xc7\xb0S@\x99\xb2\xa2Gw\xdaS@0\x11\x1a\xd8\x9b\xb1S@\x01\xe3`\x1b\xe4\x9eS@A\x9a\xe3\xf9u\x84S@-\xe3\xa9\xb8\x1c\xd2S@7\xee\x17{[&T@\xe3\x7f\xaf\xea\x19xS@\x0b\xc9z\x9c\xca\xbbS@(\x8f\xa3\xf9\x9e\xdeS@\xf4\x83\xb9\xea\xb9sS@\xa8\xc7\xa4\xad\x07\x9cS@e\xc5\x03\x96r\xddS@0\xa6\x87\x18\x95\x98S@E\xbap`\xbe\x9dS@\xc2\x96\xd3\xfc\t\xe7S@\xc3\x06&\xc7\x1f%T@\xb1\xee\xb8\xd1j\xa1S@\x16=s\xb9\x1e\xdcS@\x1fs\x9f\xc35\x8aS@]\xd0\n\x9cH\x82S@\xd3\xd6\xc7F\x1e\x01T@\xf3Mp9w\xf2S@?\xd5\x05\xb3\x90\xd7S@:D\xa2\xacM\xc5S@5:g\xf6\xb4\xa9S@q.\xbb8\xb2~S@:#jUA\x02T@\n\x16\xa7\x80W T@\x14W\x193\xac\xa7S@\x19\xd7\xb4\xdd2\x00T@\x03\x80\xad\xec\x91\xd6S@\\\xc1\x81\x98\xd0\xb3S@@\xcc~N\x15\xfdS@||PW\xc1\xa4S@\xd8G\xf3\xd8\x91\x81S@L?\xa4\xb7"\xa8S@\x943v\xe0x\x9bS@\x0b\x8e\xe6\x1am\xa6S@`\x8f\xef\xb9\x98\xd4S@\xa6.\xa0\x94z\x98S@\xaf\x9f\xd3Gk\xa8S@\x1fE#Q\x11\x02T@Y\xd7}\x17b\xf1S@,9Xu\xe7\x98S@V\x1e\xbe\xd3\xfa\xd1S@&\xcd\xc0\xd9\xe2\xacS@\x07I\xbd(G\xd4S@\xbc\r_\x1a\x0b\xd2S@U4\xc6%\x96\xabS@Nr\x93O\x05\xfcS@\xe4\xb9r\x86\xff\xb0S@q\xb4J>\xf5\xd1S@gE\x86\xdeC$T@T\x10\x10\x89\x86\x8fS@\x11\x00N\x90\x99\xc0S@%=H\xd8\xd1\xffS@\x135\x00\xb6C\xc4S@\x14\xb2W\x18\xb6\xd6S@\x87\x9aa\xcbv\x96S@\xa9\xe5\xfb\xa3}\xa8S@dr\xe0h\x0b\xddS@\n\xb3\xac\x8b\x8a\xd3S@q2\x1fj\x8c\xa4S@\xeeR\x17\xd8\xa2\xa5S@2\xbc\xc65+\x81S@g\xda\x9e\xefN\xd8S@\xcb\xd9\xec\x1d\x9d\xa3S@\x06{\xb0\xc0\xdd\x98S@\x8b@\xect,\xb5S@\xfbRu\t\xf0zS@\xd6\x7f\x9d;\xa6\xd5S@n\xa8\x88`:"T@R\x17Dk\x1a\xeeS@\xcb\x84\x1c\xf2\x91\xd9S@\xb8\x04\xdaC\x0c\xcaS@\xc5\xde\r\x06\x86|S@\xd5\x14\x06\xe9{\xb7S@8\x7f\t\x9c`\xc7S@29\xdb\x10\xb1\xd5S@\x80v\xc2\xbd\xfc\xc5S@5\xce\x1c\x9e5\x9dS@t\xc0u\xf9\x1c\x9dS@A\xcb?O1\xa5S@\x938>g\x16\xb2S@\x1a1k\xea\xda\xa0S@j\x15\x03\xbcD\xacS@\x08\x05+\xa6\x1a T@\xfe\x9f\xf4\xdbm\xfbS@)\xd7\x07\x06\x14\xfdS@\x97_\xe5\xc0\x19\x03T@b\xc3w\xb1\xf7$T@\xe2\x15\x17\x00\xb7\xb5S@\xd44\x93\x99\xe2pS@LMu\xd7 \xd7S@\x1c-\xe6\xb1\xd0\xabS@\xd2"~\xdb}\xb4S@\x84_v\xec\x06\x84S@\xa8%\'\xe5_\xbeS@\x12;jL\xaf\xa7S@\x08\x9f\xf7\xf8\x9b\xaaS@"1Q\xc21\xa2S@B\xab_\xb3\xe9 T@4\xc2\xedM\r{S@#\xd7^\x1c\xa4\xb7S@\xfea$\xbaF\xe8S@\x0cX{x\x7f\xf9S@\x1eZ\x7f`\x89\x81S@\x8e\xda\xf6C\xc3\xa5S@\x99zZ\xe7\xe8zS@\x12\xe5m\xbc\x05\xfaS@\'\xe9\xad\x85\x1c\xa2S@\xc1L\xaaINzS@K\xec\x04\xf0\xad\x9eS@\'\x10\x88(t\xb2S@\x98\xe6\x0b\xe2\xa2\xa1S@\x8bK\xbaSa\xf9S@\xd6R\xb0/\xcb\xa6S@\xfc\xaa:\xa0\xeb\xacS@\x97v\xc2\xc5\\\x7fS@4\n\xb6\x87\x8b}S@U\x0b\xdcm\x0b\xfaS@\xd5\x87\xda\xac\x1ayS@\xa9\xae\x8f\x07\xa0\x84S@r\xfd\x86\xb4\xb0\xa7S@\xeb\xd7\xf75M\xb4S@#\x94[\x8c\xdf\xb0S@\x12\xfe\x15\x9a\x81\xd5S@\x19\x068ot\xa6S@W\xaf{N\xea\xa8S@\x84\xb3\xe7\x19F}S@K\xb3\xa1\t\xbd\xffS@*\xa3WI\xf6\xc4S@*\xac\xb8\xe0\x16\xb3S@\x1a\x94\xe1P\xa8\xb5S@\xe2\\\xcc.|\xbeS@\xee\x8b\xfe\xda\xf9\xa0S@&TX\xe5w\xa4S@\x02\x8a\xda\xcd\x97\xd2S@=\x1bj\xc0\xf3\x83S@\xa9tzN$\xa6S@\xdeI\xa8\xef\xdb\xbfS@\xda\xde\x9f\xa1\xfe\xc1S@~\x1a|\x96#\xb2S@\x86\x02\xf7\xb3\xa9\xd8S@\xedG\x8d\xe1\x17\xa7S@n\xb0\x10.\xa7~S@f\xa3\xe78\xa5 T@\x9a\xd9}e\x0e\xf2S@u\x1cM\x91\xb0\xe7S@\xd2\xb8V\xfe_\xf6S@\xe1\xce\xd49\xec!T@\x10\xec\xdb\x02\xf1\xa9S@\xcc0\xf0\xa6\xe5\xb4S@\xc6\x04`\xe3\x86\xa5S@\xc8\xd8L\xff\xf6\xfaS@\xf2\xf8f\r\x06\xc2S@\xc5`,\xbf\x9a\xb5S@\xc1\xc2\xb3%\x8c\xa5S@\x15\x9aY\x82\x19\x84S@\n5-\x14E\xa1S@\xf5=)\xdb\xe55T@\x9avt\xad\xb7\x81S@r\xb0\x99\xe9.\xecS@(\x88\x8c\x87\xaa\xebS@Xd\x8a|\xc5\xefS@Z7\xf3\\\x9f"T@N\x9e\xb1\x88\xb7\x1dT@\x8e\r\xcc\xc5\xf5\xa0S@\xc6\xe9{J3\x83S@j!O\xe6\x8c\xd5S@7s`v\xb8\xa4S@-1/U\xc7\xb0S@\xec\xd2\xd7\xb6e~S@y\xe1\xcb\xda{#T@5\x15x|\x03\x7fS@|J\x17\x1d\x9d\x83S@5\x9d\\\xd6\x10\x83S@\xcb\xdf\x83\xea\x8d\xa5S@\x8c\x97&Y!\xdaS@\x14FZ\xfb\xe3"T@\xe4;3\xf6\xbd\xd7S@*\x07\x0c\x9c\xd6\xa2S@\xa0\xa7np\xb6\xa0S@\xf9B\xc0/\xfd\xb3S@\x81\xf0\xac\xe5A\x83S@ \n\xa5\xc2\xb4\x7fS@\xa8\x9cm\x83\xc8\xe9S@u\'\xc0\xdb\x15\xb8S@\x8a/\xc3\x11\x92\xb0S@\xd3\xeb\xdb\xa9\xb3}S@\'EF\xdb\xb3\x82S@\xc2\xb8\x13\xd1\xca\xe9S@\xc6$\xd2\xa8\x8b\xacS@Z\x1c\xc8\xeeg\xf0S@\x8c%\x00\xd5\x95\xa0S@\xe9\xe3LG\r~S@\xc8\x06r\xb0w\xa8S@J\x07B\xde`\x80S@A#\x97\x9f\xad\x9eS@\xf1Hfz\xa8\xa2S@\x10l\xa6\xbc\xd6\xfcS@4\x14\x8a\x0f\xf2zS@n\x9eU8\x95~S@\xa4\xd26\x14\xb6\x9eS@\xf9\xbb\xa2\x1d\t\x83S@\x82b\x8d\x9e\x92\x9eS@b\x84\xc6h\xad\x83S@U\x14{\xe4\xab\x13T@\x822\xe3\x02\xec\xa5S@\xa1\xfc\x00\xbe5\xa7S@\\WDb\xf5\x9cS@\x9f\xf9\x0c\x0f[#T@\xa9\x188P\xe1\xf8S@\xd5\xc5\xadY\xbe\xfdS@2\xa1\xffq\xc8\x7fS@\xacD\x87\xe0~\xecS@\xbe\x83\xb7vE\x04T@[\x01\xe4\xda\x04\xe3S@\xca\xba\x87iq\xc1S@\xfa\x98\x87\xea\x06~S@\xedA)\xfe\x9f\xa1S@\xde\x84\xa55j\xdbS@AD\xc2\x94\xbe\x93S@T\xc0\\0*\x7fS@H\xea \xa5\xde\xb1S@\xae\xaa\n\x9eH\xbaS@\x82\xab\x8c\x1dg\x18T@=\xc2\xf0\x8e\x88\xf8S@\x94\x12\xfd\xca;%T@\x14W\xa6\x84\x99\x7fS@\x14\xd7\x0e\x96\xc6\x9fS@jD\xe3\xebd\xc7S@\x14\x85\xf0\x1e8wS@=I\x04\xdax\xb3S@!\xde\\\xb9n\xa4S@\x9f\xa4LU\xcc\xb0S@\n\xb9\xebb\xf0\x85S@\xf9\x9d\xe7\xa2\x7f\xa9S@\xbaT3\x9e\\~S@\xcfR\xa1\x99\x1f|S@)kZ\n1|S@\x95\xb9jA_\xf8S@\xde\x02\x1b\xfbA\xf1S@\x18F\xe3\xc8\xfc\x19T@\x19\xa12M9|S@\x0e\x1f\xa7\x01B|S@\xe6\x15\x0b#\xb4\xc5S@\xc2y\xf5\x02\xa1\xb5S@\xc5\xf8bd+\xeeS@\xc0\x08\xad\x17!\x1bT@\x8b\xdf\x992\x95\xa4S@\xb1\xa1\xa9\x8f\x04|S@\xf2\x13\x06s]"T@\xad&\xef\xb3\xf6\x9eS@\xa5\xdb*K\xa4\xb0S@\xfa;{\x05f\xa4S@NoiL2!T@N\xdas*"~S@\xbd\x83\r\xc4O\x9fS@\xec\xf2\xf4\x07\xe4\xfcS@\x1f\x15\x7f\x06\x08|S@\xf2^\xb1\x89_\xbdS@|\xd2\xb9\x96\x1e\xb6S@\xe4\xdas\x8b\xf5\xbaS@\xca?\xa4\xea\x90\xa0S@z\x06\x14;\xdf\xb3S@\x0c\x05\x8aB\xc4\x19T@\x8a\xaf\xac> \x84S@\xd2\x8f\x8f\x8b\xaa\xa7S@\xd0\x1bk%L\xa4S@:b(;L\x84S@\xcd\xdf\xaf1h\xb2S@*\x9dG\x0f,zS@5\xbd\xb4\x90\xf9{S@\xac\x95\xc2\x98\x16\x85S@~TPNk\x12T@\xf2A\xfa\xd7U\xb8S@\x9bh\xbf\xbc\xf1\x81S@\xb1\xf3\x02\xf5\x96\xb0S@[}\x1c\x18-\x84S@\xb4X\xf5\xc6\xbd\x82S@\xf9\x90\xe2\xbc\x05\x9fS@\xeb]\x01L\xf1\xecS@1s\xfdN3\xbbS@\xdeK\xe0\xb2\xc2\x81S@\xe0S \xbeF T@X\xaad\x86!\x87S@q\xb3b\xeb\x06\xb4S@\x08k]oc\x9fS@\xf8-\x05k\x18\xb9S@yX\xcf\x1e\xd2\xa4S@Wo\xf3\xed\x8fyS@0\xd2p1\x08\xacS@\xfb\x14\x80\xc1\xc8\x82S@\xdf\xfa\xd9\xf7W\xc5S@X\x8bE\x9fc\xe5S@\x02\x93\xac9\'|S@I\xdd\xd4t\xfc\xa3S@\x1d^\x87\xc4v\xaaS@wX&a\x08|S@\x9c\xce\xf6f\x17}S@{I\xde\x8a\xc8\xb8S@\xe0\x1d\xbbr\xaf\xfcS@\xd8J\x18\xc0\xe1\xecS@\xc6\x80\xe3h\xa3\xb3S@\x82\xe4\x10A\x1e\x83S@#\x11\xdf\xa5R\xb7S@\x16sdK\r\xc6S@>\xbbw\x00\xd5\xb3S@\x97\x87H7(\xb0S@\x8bK\x7f#\xe5\xb1S@\xd2\r:{r\xccS@\xf6\xe5\xf9\xb1#\x83S@\xb1\\n\xebq\x9fS@e\x8d\xc8\x9a\x08\x1fT@R7\xc6\xf7\\|S@\x08z\xde\x01\xeb\xabS@\xf7\xb0U\x8a\xdc\xeaS@\xed\xd7\xff\x99R\x9fS@\xc7R\x85\x8c\xa8\xa3S@9\xde\x10s\xb0\xa3S@\xd2N\x14fz\xa6S@`\x9e\xa1\xa0\xb4\x1aT@g\t\x01\xf5_\xe5S@\x1f\x8a\x11\xcd\xe6\x87S@\x1c\xa0\xca\xf5\x01\xb4S@"\xb5\x80\x99\xa8\xeeS@\x94\xfb\x17q\xb6\xf8S@\xef\xb2\xd9\xd4Q\x86S@\xbc\\\xd3~\x90\xfcS@\xac\xae=\xa9\xf4\xc9S@\x9d\xfe\xf7\x7f$\xc0S@<\xc5o\x94\x01\xadS@\x8a?\x9f&\x84\xefS@\xf0\x15\xbd\x83\xf0\x9dS@R.\x1b\xcc\x14#T@ln\xab\xed\xeb\xb6S@w\xa3o\xec\xf1{S@\x07#\xa1\x01x\xa2S@P\xb6\tm\xed\x9dS@\x8a\x93\xe7)w\xa3S@\x95\xb4\x8e\xc1R\x8aS@\xed\xbfX\xff\xed\xbaS@?\xfe\x18\xfe\xe0\x8aS@]y\xe6\xcd\xfd\xa5S@\xe6X\xf47V\x08T@\xa3\xae\xa0\xaa&lS@p\xc4\xab\x93\xfe\xb5S@s\xb8U\xb8/\nT@V\xb4{\xfa7\xb8S@\xfc\xf4\xf9\xb2\xc8\xabS@]\x93p\xfc$\xe4S@\xa6.\xe1\x19\x84$T@\xd3\xfa\xa5\xc07\x86S@\xd6%^c\xeb}S@\x90\xe0\xc0\xec\xcd\x80S@\xe3\x83\xee4\x08\xbdS@\x8eT(P]\xb8S@\x8dk\x88;\xcf\xfcS@\xd7\x91\xa4\x96\x16\xbbS@\xe5\x95h\xa7\x97\xb1S@\xdb<\xb8\xb8\xf5\xb1S@\x17\xe5P\x1a\xb9\xedS@5e\x91\xab9|S@\xbaW\xbc$\xf7\xaaS@\x9c\xb5\x0bB\xfd\xa9S@=51\xe1\xcb\xdeS@71Q\xee0\xbbS@\xbb.\xfa:~\xb1S@\xd1y\x02a\x91\xc6S@\xbd"\xc4\x1a\xa3{S@\\[8\xf3\x83\xb1S@t\x0b\t\xea$\xb8S@l\xaa\x01\x8f\xab\xffS@g%\xab5\x1d\x9dS@\xb0\x14H\xa1h\xc0S@\x03\xabG\xd5\x0b\xaeS@K\xa5\x15\xc7\xe4\xd3S@\x91d5\n\x18{S@\x9db[\xf9\xe7"T@e\xc5\xc7z\x18\xe0S@\x10\xb1\xf9;\x0c\x00T@F\xf5|\xd3)7T@\xdfMj\x9c\x05{S@\xd8\xb0<\xec}\xefS@\xd8\x9a\xcc\x1fS\xf6S@q\x170@\x1f\xdbS@\xce\x95\xeb\xb7\xe0\xf7S@m\xa0E\x80\xc8\x9cS@xZ\x9cI\xbd\xabS@\xba>\x84\xb2\xb8\'T@\x90\x96\x1a\xa8h\xe0S@,H\xba\xc3H\xd0S@\x82\n%\xaa\xa8%T@\xab\xe2[\xb0\xb6zS@\xc2\xebr\xae\xa3\x88S@^\x85my\x96{S@i\xe1|ph\xa6S@J\xfd\xa4\xed\xbc\xd8S@/\x82=\re\xdeS@\xcc\xa1\x0fQ\xa4\x00T@\xf5\xb2\xc2\xce\xb1zS@\x11K2\x10\xa7\xc4S@\n\x12\xa6\xae\xfd\xb8S@X\x1b\x19\xb7\x12\xb9S@@\xc6\xf2\xfa\x10\xcbS@\xbd\x90_\x16\x03\xffS@F\xda\xaf\\\x99\xc0S@\xad\x9c\x83\x921\xabS@8\x0c\xc6\xc7t\xf6S@\x02\x08kD\xb9\xf6S@\x8dGgr\xcc\xe8S@\xac=\\\x8d\x91\x9dS@\xa4\x89^\x1d\x81zS@\x1f\xda+\xff\xb4\x80S@\xa1\xa7\xa2\x96\xa9\x9dS@\xcd)p\t*\x9dS@\x1c\xcf\xca-\xd3$T@\x91\xeb+\xfd\xcf\xd7S@<\xdc\x8e\x88F\xf6S@\x94Z\xff\xbb!\x9eS@\x98\xdc\x93v\\\x89S@\x05\xcbw\x918\xa5S@\xfb\xa9\x05\x7f\x17\x11T@\x85k4\xcf\xaa\xacS@\xdd\x10\xf6\xea[\xb2S@~#:\xa5c\x9dS@\xe5S\x95\xed\x0c\x1cT@\xe1^S\xd8\xed\x9eS@\t\xcc`\x1a\xd5\xf7S@\x18E\xe7\x02\xfbzS@\xd0\x08rf_~S@e\x92\'\xde\x9e\xb8S@\x08d\xb4\xfd\xb2\xaeS@p\x9b\xc0\x7f\xd5\x9bS@\xeb"\xb3L\xf1\x9dS@\xcey\xc5X\xcc\x88S@\xa2\xf5\x80Y\xb1zS@.\xc9Z\x04\x94{S@\x06\xde\x14:\x85\xe5S@e\x05j\xb4\xc2\x9dS@\xc5ip\xee8\xb2S@\x01:\ni\x03vS@\xa1\x93\xa7\xdf}|S@c,\x1b\x12\xad\x9cS@s\xeaE:\x1f\xf0S@\x1a<\x04E\x03\xb9S@\x96(\xda\x12\xeb\'T@\tH\xd7\xb3\x04\xb9S@\xa2\x01\x10mj\xfcS@\x1f\xdej,`\xa9S@\xa3q\x1f\x12*\xafS@\x91\x00\x1b\xa8!\xf9S@\xc7j.\xf8\xf4\xb5S@\x0czfS\xeb\xedS@^\xe2\x1e\xa3\x8e\xe0S@\x82\x10T\x0c\x0b\x9cS@+o\x8b\xcd\xfc%T@\x8d\xbcJ6\xf7\xffS@{3D\xfdI\xb8S@\xdf\x90S\xd1\xcf\xb2S@\xa8\xc9\xd3Jf\xf7S@\xe5\xeaQ\xa8,{S@Z#\x88\xfdi\x8fS@\x04\xe5\x06\x18\xc0\x80S@%t\xde\xc9\xee\xe3S@L+\xbcx\x0f(T@\x92%`H\x1c}S@3\xbcD\x1cF\xf0S@\xf2\xfe\xbc\xfb\xb4\xcbS@\xc5=*\x9c\xd2$T@\xf3\xe7\x91\xcbF$T@\x88\xcd`{7\x03T@j\x93\x00=\xe6\x93S@e\xd4\xda\x19$\xadS@\xeb\xe2\xf1#\xad\xaaS@\x1e\xee+ \xc9\xf1S@\x9d\x83\xb1f\xd3uS@QDI\x02\xcdyS@\x1f\xb9\xfd27\xe5S@\x94v)\x92\x9b\x9cS@\x9d\x1d\x9a\xf8\xa7\x9cS@o|\x7f\xb4\x94#T@X)\xa7x\x80\xd3S@\xcb\xe0\xe3dF\xb6S@g#\x0b_\xd5\xaeS@KX\xc4\xca\xfd\xdcS@\xed\xde\x9e\x8c\xd9\x8bS@\x9b\xc1K\xffY&T@F\xff\xd1Ni\xf0S@B\xe8E\x83\x00vS@-k\x80\x83V\x9cS@X\x8b\xc5\xdd\x81\x9eS@\xe03e\xf75\xf3S@4\xb5\xba\xf4\x97&T@\xc5#\xacx\xac\xafS@-\xb0<\x83gzS@\xe96\x13\xf6w\x9cS@\xf1P9\x96\x93\xcdS@OU\xb6/H\xf1S@\xf6#\xe1M\xa0{S@ \xb5\xe8\xc3^\x99S@\x7fl(\xc4U\x89S@+\xbf\x10\x95\xf8\xaaS@\xdcaJ\x93\xd9pS@\xd4\t\xd7\xb0\xe6\x88S@U\xbb\xd38(\xd8S@\xa9\xe8\x0b\xd6(\xe5S@\xe1~G\xde\x88\xe9S@\xfd\xbe\x8fy\xf2\xb4S@\xe7.\xa6~\xb0\xb1S@\x0crQ3Q\x8cS@5]\x9dA\xeb\x98S@\x93\xf6\xec\x98\xc1\xb1S@|\x9b\xb9\x01\xa6\x98S@\x9e\x19\xf9Hx T@\xca\xff\'\x84\xaa\xb8S@F\x8d\xac\xbe\x8d\xd7S@NG)|\xad\x9bS@\xd8\x9a\xf3&A\xa0S@C\xb7d\x81\x85\xb0S@\xac\x1b&\x13\xcd\x9bS@\x13\xc2\xe5\x8b\x03\xc5S@\x19f!\t\xda\xd5S@\xc1@\xc8i\x1c\xf2S@\xb4R)\x7f\xfc\x9cS@\xab\xed\xb8S\xde\xd1S@mN\x10:\xeb\xacS@\x18\\y\x1b\x81\xb5S@\x85P\xd5.D}S@|\x17X;\x8c\xd5S@D\xf3\x02\xaeV\x02T@cW\xfd\x19q\xfdS@\xf0\xd9\xd5QVzS@0x\xf3bG$T@8\xaf\xdc$\xf6\x8aS@\xde(\xc4\x87o\xb1S@6\xdb1_D\xafS@\xbf\xaa\xc37%\xafS@_\xf4\xddR\xd5\xf0S@HtATc\x9cS@G\x19H/\r\x02T@\x0e\xa7\x11\xd9L\xacS@4\xe9\'(\xa4\xe4S@\x15;\xff\xe3\n\xd3S@#\x9b\xafx\xcc\x1aT@\xeaH\xdd\xd0\x02\xd5S@\x90\xbb\x02\xb4\x0f\xc5S@l8\xb1\xb3h\xefS@5u\xab\xbc\xae\x93S@\xe5\xa2\x86\xd9rzS@>E\xac\xaa\xb3\xb4S@\x8f\xb6:\xeb\x83\xb4S@\xa2mM\n\xe8$T@\x91U\x0f\x8dC\xb6S@\xbe\xec\x17I\x17\xcaS@\x89q$\xb9\x95\xadS@\xf5\r\xd3\xb6\xa8\xaaS@L\xaf\xa2\xe4\xd9\x90S@-\xd2\xfapr\x01T@\xa3r\xfe\x0b\xd1\xabS@=id\x13*\xf2S@\x17\xbe\x8e\x06\xe3\xadS@\xc5)8\xf5\xfc\xf0S@x2V[\x8d\xd9S@\xc9k\x04\xf9\xdb\xd7S@\x08\xb7;\xecV\x97S@\xa6\x0f\xc7b\xcb\xd4S@5Z--y\xb0S@\xa8\tk.\xc2\xaaS@\x83\xe9\x0c\xb8`\xc5S@r{\x8d{~\xd9S@"\xe1\xa6\ni\xaaS@zI\xc0o\xfb\xaeS@h<\xb1Pj\xc7S@\x8ba\x94\x02!\xf1S@\xf36\xa0F\xce\xdaS@\t\x15W\x9bq\xb1S@\x1b\xabW\xb4\xd3\xcbS@\xe1*\xcf$L\xd9S@\xa5\x9e\xd4\x92/\x94S@\x02B\xbd{\x97\xadS@Tb8\x96JrS@i\xb8\x93&\xc2vS@\xf9\xc5\xdd\x84\'vS@\xe3\xeeb\xdc\xcf\xd9S@\xb8\xf5\xdd\x16{\xf2S@4\xe66\xa7j\xd4S@\xf6\x97K\xcf\x7f\xd9S@\xf6c\xf18\xb3\xa8S@\xb7\xaa\x9a\xba\xd0\xaeS@U\xc7\xf5\x01s\xb0S@x.k\xe5o\xaaS@a\xe5\x85\xca\x14\x02T@T\xef\xd2\x07\x13\x01T@=\xfb\x07"X\xf2S@\xbf\xd0C\xc3\xf7\xb0S@\xdfo%\xf7\x85\xb2S@\x83\xc33\xb5\xdf\x1fT@\x01|\xb8\x01\r\xadS@\x96\x15\xf5\x0fo\xffS@\x03\x85\'\x94\xebrS@\x93@\x97\x05\x96wS@K\xe3\x9a\x11a\xb6S@\x1a\x9cr\xc5\xa4\xb4S@\\\x1cL5\xf5\xa4S@q\xd3#\xbf8\xb4S@@m7\xc6m\x8bS@\xb7o\x14\x00R\xdaS@!\x96P\xfb{\xacS@!\x1e\xa8\xfd\xfb$T@\xc0\xd5\x98\x84\xef\xacS@;N\x84\x9b_xS@-b\xedFm\xafS@\x11W\x85A!\xb2S@Q@\x82\xecu\xbcS@\xce\xe8$\x00J\xadS@\xf6\xa4\xf7\x80g\xb5S@I\x89W\xc2\x1f\x9bS@4\xe0k\xee\x9c\xd7S@\x1b\xe9\xfdt\xf9\xbbS@\x13\xab+\xaf\xcawS@RFol{\xaeS@\xc8\xbc\xf9I&\xb0S@\xe8\x18\xe6\xcc\xa7\xaeS@#\xbf\x17I\xd4\xd4S@\xe9\x08\xaeP\xc1\xb6S@\x9d\xcd\x81\x9cS\xdaS@\x921\xf80e\x1bT@\xc4s(G\xfc\xd3S@\x12\xbbI\x1eO\xbeS@\x11O{\x9b\xb2\x90S@@\xb3\xb5\x02\xd6\xd3S@g\xa0\xa8\xefl\xd4S@7\xa2\x93\xbf\x0ctS@\xbdE\xffkk\x8fS@D\r\x04\x08\x0e\xe3S@Ni\xee\xf0\xa6\xd9S@\xbd\x104W\xa7}S@\xba<\xa1\xd6\xe7\xafS@\x88\x1f\xd2$\xb9|S@\x11N\x97\xe9o\xb7S@\xef\x81\x9f|2\x98S@\x1a\xa4<*\x18\xcbS@\xad?\xae\x9b\xb2\xcbS@UA\xb1\x85\x9f\x98S@&\xf3\xbe\xd92\x9dS@\x15H\xe4"J\x00T@}\xe2\xa3#\'\xa5S@\t\xbb\xdb*\xef\xadS@G\x9a\xb0L\xfe\x9bS@\x93\x93\x99\x0b\n\x9cS@\xe8n6y\xb0sS@\xcb\x9cz7\xd3$T@\xea\xcbXWF\xd9S@\xc4Q3\xbe\xe4\x95S@\xd7\xf3\xde\xd8\x94\x98S@,\xea\xb6 \xfb\xabS@3p\x1fy\xed\xb4S@:\x00F*\x9b\x9bS@\x90C\xa7\r\x92\x95S@b\xb2\x10\x92(\x98S@\x06\xf8|\x03o\xdaS@\xea\x12]@\xba\x95S@<E\x8f\x15\xe4\xafS@\x95\xbf\x873\x11\xf0S@\x1cf\xe1\xbe\xab}S@h\xcd\x99_\xbd\xaaS@\x0f\xd8s\x80\xe7\xaaS@\xd6\x87I\x7f\x8c\xb6S@\x06\xc2\xc4q\xa0\xbfS@a\x1c\xbd\x11\xa5zS@\xfd\xe8<+\x82\xa8S@B;2\x8e\xca\xb0S@r\xe8\x12{o\xb0S@*"\xe6\x03\x0b\xb5S@\xdb\xf8\xdf^\xf2\xfcS@\xee\xafY\xe5\xb6\x8dS@p\xc7\x89\x80S\xe4S@\xe2w\x05\x16\x86\xcdS@\x06\xd6\xf4\xbd\xbb\xb1S@\xaf\x84v\xcbhsS@\xfd\xb6\x81_B\xa1S@l\xdf]\x860zS@\xe0/\xf6\xd6\x18tS@\x86\xe2\x95\xf8P\xb8S@\xc5\xa7\x8c\xe5\xe7\xd7S@[E\xb5\x16\xb9\x9fS@W\x97:\xaaP|S@S\xdd\tz#\x8dS@~o\x18\x0eE\xb4S@\x9dg\x0c\xd2\x98\xb0S@K\xd0\xa5\x90\xcb\xb3S@\xae\xfa\xf16\xb0\xafS@s\x16-4\xaf$T@\xe3\x8a\x1c\x1a\x85\xa5S@]\x04\x9e\xcf?zS@\x91]<P\xd7\x92S@;5f\xe0\xd0\x86S@<\n\x15\xbf\xc8\xb0S@\x92H\x16\xbe\xe0\xa0S@\xe5+\x06S\x96\xa4S@\x99f\xc6{?yS@\xd3\xe0\xd3\xf5M\xa0S@\xfeJ\x04\nn\xa4S@\xb5\x0b\xc8\x88\xfc\x84S@\xfa+\x9c\xde\x01\xa1S@\x0cA\x9e\xa6Z\xceS@\xc3O\xabL\xac\xf9S@N\x8a\xba4L\xb6S@^\x0cwy\xba\xb5S@\n\xd4\xd0\x05\x1c\xd2S@\xd9\xe3\xd6y\xdc\xacS@|\x81^\xb3\xa3\xa6S@Z\xd5\x01\xfaLzS@\x85\xa6D\xba\xdb"T@\xaaG\xcf\x1b\xf7\x99S@ed\x03\x8d\xa6\xa1S@\xd3\xdbR\xb2M\xa1S@(\xa5\x1f\xa2\xa3\xffS@\x06\x0f\xd1\xd4\x17\x9fS@\x17\xf89\xf3\xd5\xafS@\xdf\xe2IB\x17\xa7S@\x04\xa5]\xba\x0e\xb5S@\x03\xdd\xabO/\xdaS@\xb0\x18\xc8\xde\x1d\xa7S@\xe8%\xbbn\xa1\xaaS@\x7f\xb8\xd0\xd4\xf4\xfcS@\xfb)\xc6&\xc5\tT@s\xc1lq\xe6\x8aS@\xd2\x81p\xae\xfe\x83S@O\x01J$\xeb\xc5S@#w.\xcc\xca\xafS@u\xa7CU\xdd\xb5S@t\x03I4}\xb8S@\xe96\x1dL(\xa2S@\xe5\xaf\x15\xfc\xa5\xb7S@o\xa4\x9c\x12R\xb8S@\x90\xac_8\xeb\x85S@\xa0\x81\x0f\xfc\x12\x97S@=f?\xc7\x11\xb2S@\x8d\x0fKe\xa1\xa6S@\xe29\x7f,\xd1\x9dS@\xd2\xfb`\xf5:\xcbS@\x98\xb5\xf9\\\x8f\xacS@\x85\x1e\x06JL\xb5S@\xc8\xc4\rg\x14\xd7S@\xeb\xa4\xfc\x18\x91\xd7S@\xd3f\x98sq\xd7S@\xbd\xda\xbd\xdc{\xd8S@\x9d@\xa2\xe8\x08\x1fT@\xed\x02\xb7\xb1\xe9\x8cS@\xea\xea\xc9\xff\x91#T@\x1aG\x1e\xba\xfd\xbcS@\x1bY}\xb0\xbaxS@@\xb6\x9e\xad\xbe\xb7S@u`\t\x91\xd0\xa4S@,\xf93Q\xf7\xb3S@\x06D\xe6v\xae\xb4S@d\x9d\x9f\xf3NpS@.\xfe\xf1\xcb\xd8\x96S@2\xdc\x11\xear\xeaS@\xb84\x06{\x19\xdaS@\x91\xf0vS\x03\xb2S@\xdc\x06\xfb\xa3~\xb3S@/\xd8Y\xe8\xce\xacS@\xe3\xac\xdc\xdb\xeb\xa6S@<\x1a\xcd\x87\xcd\x82S@\xa6\xce\x97\xb3\xd8\x9eS@TS\xba\n\xe4\xb1S@\x88\xd5\\\xe5J\x82S@{;\xaca\xc2\x84S@<4"\x00\x1c\xbbS@]\x90\xd0X\x7f&T@\xa6J\xb9\x97\x0c\xb9S@e\xd4-v{\xd9S@\xd7\x03\xa2\xbeM\xd9S@2l6\x83<\x84S@\xcd\x84u+-\xd9S@L\x91\xafb\x80\xd9S@x2V[\x8d\xd9S@z\x1b\x96J\xeb\xbaS@\x08\x1a\x8b\xf6c~S@z\xa7\xba\x16\xe3\x19T@\xe6(cN\xd0\xa5S@\xf1\xb8\xe9|\x8d\xe9S@m8\rZ\xf3oS@V\xa4\xe2\xc1\xe3\x9dS@\xff6\xed\xd0\xfczS@K\x1f\n\x1b\xac\xd7S@\xd0\n8\xea\x8c\xd7S@\xe3X\xde\xce/\xd8S@\xc8\xa6\x02\xfb\xe4\x9eS@2o\xa6\'\xab{S@>\x1d2\xc0\x91\x00T@8]4#:\xc0S@\xfa\x97\xcf\x06/\xb5S@u|\xb2\xcb\xd4\x81S@\xfd\xa7\xc0L\x04\xaaS@\r\xf6F\xfb\xaa\xb8S@\xb5\xa0\xfb\x96i\x1eT@\xafs}\x17\x08\xb5S@`\xf1{\xc0\x89\x1fT@\xdal\x9em\x07\xabS@\xc5\x89\xf1\x8bO\xc7S@\xb2\xaf\xe4u\xcf\x00T@\xe4)\xf9@\xa3\xddS@J\xf6(\xc9pzS@\xd4\xa2\xe5\xd8g\x1bT@\x8a[9Z\x98\xb0S@\x15U\xe7\x06\n|S@[4\xa8\xda\x16\xabS@\xb3\xd6\xda\xdb!#T@T$\xa4Y\x88#T@\x93\xa9G!\x93\x9cS@!-\xda\x07\x84\x90S@\x00\x1aF:p\x80S@f\xc3?i"\x86S@\xc9\xf3\x92\x99\xf2#T@.}&\xfe\x14\x00T@8\x88\n\xe8g\x9fS@\xc4\xe0\xc3\xaco\xd5S@\xb0\x9f+=\x02\x11T@\x04\xe9\x15N\xf8\x9dS@(z\xe9\xaf\x1e\x9fS@ZD\xc3\x15\xe1\xa2S@Y\xc2\x8f\xddV\xbeS@%\x12\xa56\x85\xb0S@q\xab\x1e1\x95\xffS@X\xc1\xf6\x8a/\xeeS@\x0e\xc9\xa5\xdd\xaa\xafS@H\x03\xbf\x93\xbc\x80S@\x0e\x18\x98\xf9J\xbbS@\xad\x04\xe1\x04N$T@\'y\x8d\xf7\xe7\x7fS@\x1e\xb0\x11{\xcc\xcbS@\xdb\x85Q\xf9\x9e\x84S@\x97\xea,c\xf5%T@\xc7\x9f\\ \xb9\xfcS@Hq\x84\xca\xe1\xabS@\xe3\xa3fL`\x96S@&\xc6G\xab\xde\x90S@\xf3o]g\xcf\xdaS@L6P\xa0\xd7\xabS@\xd2>q\x15\xb7\xaaS@\xdf\x0b~\xcb\xd4\xadS@\xa3\xf0\'\xa9\x95\xafS@\xd5p@\xe4\x82\xb1S@8\x8d\xfe*\xfe\xd3S@\xf6\xb5z*$\xfcS@\xb3{k\x7f+~S@T\'4\x9a\xdayS@\xf5\xb6\x018\xb8\xfbS@P\x95l\x89\x87\xf9S@\xb8\x8c\xe0P\x01\xc5S@\x1c&\x96\x7f<\x04T@\xf5\x1dyq@\x7fS@\xbb\x8bK\xc4\xf3uS@\xc6\x0fL%\xe6\xe9S@LK\xfcf\xac\xb7S@\xca$\xd3\xf5R\xadS@\xe7\xe5^\xd8y\xe9S@\xe4<\xa0th\x9dS@\xe0S\xadc\xd6\xc9S@f\xd1\xe1\x12;"T@N\xd9\xfa\x98+\xa5S@\xcd\xf37*0\xb6S@\xb8\xb0\x01}\x05\xfaS@\xec46c*\xb6S@\x17\x94\xee\x8c\xe3\x9fS@\xa9\x88\xee\xff`\xf6S@\x8dX\xbf\xbaL\xebS@n\xc1\x8d;Y\xb9S@\xd8\\\xbb,\x01\xbdS@\xc5F\xea\x10\x91~S@\x7f\xc8\x98\x80\x13\xd7S@\x8e\x05\x1f\xcfj\x9dS@\xb2\x0c\t\x98\x1b\xb9S@\xf2Uag\x8a|S@\xaf\x1f\xeb\xbc8\x04T@\x97\xe2T\xc5\x83\x9cS@\x00\xa0\xb3\x9c\xe5\x9dS@K0\xf9\x1d\xec\xeaS@\xae|\x02\xfa\xf0\xb8S@5\xd7\xef\x06*\xefS@a\xab\x92\xbe^zS@\xb0\x97[\xe4\x9c|S@\x87y\x83(x\xb0S@w\xdbU\x82\xd5\xb8S@\x05\xc0N=(\x1fT@\xc7$\xa4\x1b\x8b~S@l\xf8\xd0\x07-\xb8S@\xbe9\x07\xf1\x9b\xebS@\xf2\xe8\x0f\r\t{S@\x88<\xa5\xc8\x1b\x84S@\xc3\xc1\xe68\x8e\xe3S@fN$(\xd8oS@\x96\xb2\x8c\xd2\xaf\x81S@\\5\x84\xc3\x16\x80S@L\x9f\xf6f\xa5\xd8S@g\x93\xedV\xb2zS@8!c|@zS@\xdd\x90\xca\x7f\x8b\xefS@X\xc1\xea\x94\xcd\xaeS@\xc1{\xc7)w\x7fS@\xad\xf3|+/\x9fS@\xc7p\xe1\x8a\xc1\x7fS@\x19\xb2\xa0\x83+0T@\x94\x8aX\xb2\x03\xadS@O^\r4\xa0\xafS@v\xac\xc7\xad\xa1\xf5S@\xb0\xdav\xc1\xd7\xa9S@\xb0\xdb,\x16-\x7fS@:\xe8\xb1L\x06\x99S@5\xf6\xb6c9\x03T@I.d\xae\xb0\x95S@\x14W\xa6\x84\x99\x7fS@\x1ae\x16\x9b\xc8|S@d\x83\x9e\xe4Y\xb0S@V8\xcf\xc3E|S@\x04tu\xc0\xe1\xf4S@1f\xc6/\xeb\xb3S@\x11a1\xe6C\xa8S@"\'\xc08\xbb\xafS@f\xa5\xa3\x1d\xf6\x9eS@Y\x9c\xb6bV}S@\xa6\xf9\xf9\x89\xa6\x93S@\xa7\x13\xc2B\xd0wS@\xac\xfeR\xdc\xab\x9cS@\x0bX\xf5\xa3\x1f\x9aS@\x7f\x82\x99\x12\x91\xcdS@"\xf5\xc9\xa5\x81\x94S@g\x17M\x7f\xae{S@\xe4\xe2Sx\x11|S@\x93\x84\xcd(\xf4\xf0S@]\x9a\xddV\xe4\xb7S@\x96\xc4\xd1w\x94\xa0S@uY\x11%\xee\xb6S@\xfa\x8c\xcdf\xb3\x94S@\xb2&\x13\xff\xb8\xb6S@\xad\x91\xab=\xcd\xb0S@\xaa\xce\xee\x88G\xb0S@\xf7\xe1\x88\x9a\xd4\xf2S@.\xbf\xbb\xfa\xb6\x95S@\x1d\x94\xfa\xf7\x9e\xf2S@x\x12\xc7\xae\xdc\xafS@\xc5\xa0\x94`\xf3\xf0S@\x94\xf5\x19{\xcd\xb9S@\xa7G\xf9\xa7\x9d\xb0S@\xfbi\xa5\xce\xa9}S@\x88\\6\xc2\xe5\xccS@\xb4D\x7f\xa5s{S@\xf3r%\xb2\xfc\xfeS@\xeb9\xe40\x93\x90S@\xd8s?X\x0b\x9bS@"\xa4\xd8V\xc0zS@N\xd9\xa6\xb3\xaa\xedS@\xa6\'|\x17\x82zS@\xea&\x0e\xde3wS@\x89\x1f\xc0\xc0\xa9\xb0S@\xb8a\x00\x83\xdb}S@<_\xc2\x80\xf5\x95S@\x89\xdei\x8c\x9e{S@\x9d\xefO\xd6.&T@+\xcd\xf9P\xd4\x9fS@\xca\xee<\xae7\xb0S@M:\xb9\x96\x1c{S@\xfd<\xb6\x00v}S@\x01\xdf\xbc7\x00\xf1S@=\xc1KK\x01{S@\x92\xd4\xd1\x9c\xd4\x98S@$?\x1c\x8d\xd5\xfeS@\x03\xb2\x10\xc6\x10\xa3S@d\xd9\xc4\x89\x19\x8fS@\xc6x\x11p\x83\xe8S@\xd9]\x18\x83\xe4\xfcS@R\xcc\tB\x92\xffS@\x0cX\x9d\xea@\xc5S@\xfb\x81V\x98$\xb4S@\xf7[\x8b\xfa\x17\xedS@|\xe3\xf8\xc4\xb0\xeeS@xHU\xf9\xe4\xb1S@#\'8\x9d\xbc\xeeS@\xa8k\x98p\xc0yS@\x12\xf1\xcf\xcb\xca\xd4S@o\x85\x83jp\xa7S@:\'\xc6\xd7\x0c\xfcS@\x85\xbb\xb6C\xc5\x9cS@\x8e4$mj\xb6S@i3\xe9\x1e\xc8\x7fS@\xda\x1e8Tv\x17T@5I\xf6N\xaa$T@Cin?\xdb$T@\xd1/\xe4B \x11T@|\xce\xa92\xc0\xccS@*i\x023L\xb6S@\xe2\x97\xc5\xa8\x9e\x9bS@\xcd\xf1\xea\x94\x87\x9dS@\x18\x96\xd7`\x9d\x9bS@\x96\xf5\xdd\xce\x1e\xf1S@\xd6\xa7`Y\xa4\xadS@^{\xf0O\xd9\xdbS@)\x15i\xd3c\xb4S@\n\x9bV\xaa\x95xS@\xd5T\xe6\x07f\xdfS@\xd6_\xab<M\xedS@\x97j\xa5\xa2P\xadS@o8\xa2Z\x9a\x98S@\xdba\xbb\xe1\x87\xb0S@/\xb0`\x85\x9b\xeeS@\x19+)\xfe~\x9dS@\x04\xe4{\xae\x8d\xb5S@X\xb0\xf4Q\xf8\xf9S@Zb\xab\xdfk\xf6S@:SP\x8e\xb5\x9aS@\t\xda\x05\xc4\x86zS@_e\x95\x88\x13\xb8S@2j\t\xc23\xf9S@\xd2\xa5\xa8#\x0b\xf9S@~@\xce\x83\x9c\x84S@#\xd2r\xae,\x84S@\'\x85\rS\t\xf8S@/w\xfe\xc5\x16*T@eR\xb7\xc4\xd7\xf7S@\xd9\xd2e;1\x9bS@`?\x04\xa9>\x95S@!-/a\xfd\xe7S@\x9b\xc5\xdb\xe0\xd6\xa9S@\xfcedp(\xa0S@\xe6\xb6"6\xa7\x1eT@\x05<Y.\x9b\xaaS@@\x9c\x87v(\xf7S@;\x9b\x01Mf\xa6S@Bs8\x9d\x88\xa9S@B\xd5\xb9\xb9\x8b\xb2S@t\x95$\xc9\x02\xdbS@#\xc1\xc5\x07P{S@=\xaf\x85\xd5\xa9\x98S@\x82*\xc5\xb7\xed\x95S@\x07f\xc5H\xe8vS@\xbeC;\xdf\xca\xafS@ZH#\x1e\xdc\xd7S@\x82&\x9c\xf2\xa5\xf5S@\xc2* \x0b\x01\xf1S@U\xe5<\xb9\xc2\xb1S@\x08\xcc\xbaD-\xe5S@Kn\x80\x1dN\xafS@\xe0\x94\x16W\xca\x12T@\xa4r\x82\xeb!\xb5S@\xefyxyC\xb8S@\xe2\x120)\'\x94S@\x1aa\xfc%\xc6\x93S@\x1c\xfa\x9d\x12\xff{S@\x14\xfb\x82V\xda\xafS@\xfaJ~\xe3\xf0\x93S@\xc6&`\xeck\xa5S@\xd1\xc6\x8d~\xc5{S@\xda\xa0\x17L\xea T@\x8f\x8aR\xde\x04\xb8S@\x8a\xbd\x81d}\x98S@H\x00\xf7\x8b\xce\xb8S@]\x1e\xad@\x19\xaeS@\xad7\x8e\x9az\xcdS@m\x9b\x1c,\xdf\xf1S@hQ\xc9\x11*\xf2S@\x9d\xf8\xed\x8a\x11\xeeS@Gx1<\'\xf0S@\xf5\xf4z\xd1\x01\xf3S@C\xba\xe9+\x08\xf1S@\xcf\x05\x04\x98\xb6\x7fS@\x8dq\x18\x03\x8f\xddS@\n\x9a\xf0v\xb1\xa3S@\x98\x15\x9c\x88\x85\xe1S@\xd8\x0b\xf1\x02\x92\xf5S@W+\xe9\xa8x\xa5S@\xe8\xdb\xe0\xc6\x1b{S@\x01\x80\\\x8dn\xeaS@\xc3\xb2\xc3\x08\x1d\xafS@@%\x11\xfc\x85zS@l\xe9\xa8<\xe1\xa6S@\x81Y\xc6\xe6\xf5\x87S@\x07\xd1u%\x0f\xd3S@\xf0\x1a821\xceS@\xfb\xf2\xf9\x89\x11(T@_\xd7\x81\xb0D\xfcS@\xa7H\xacbf\xeaS@\x9c\x16\x16\x10\xb3\xadS@\xdf\xb1\xc7[\x10\xaeS@\xdd\xb3\x15+s$T@\x9e\xe8\xca\x1b\xd2\xcdS@N_\x98Q\xdd\xe3S@\xca\xa7\xda\x97\x03$T@\x86\xa31\x11\x1c\xbbS@\xb8\x88\xdft\x9b T@\xc6R\xab\xab\xbf\xf8S@\x9a\xef\xba\xce2\xa1S@}\x12>\xb0\x91\xdaS@*1\x17c\xa0\xaeS@\xb0\x8fSJ\xad\xeeS@\xd9\x88!;\x8a\x80S@\x96c\xeevk\xa1S@\xd2\xd4\xd3\xd06\xa5S@\x06\xfb\x1d\x1e.\xd2S@\xc8i\xa2\xd9F\xabS@\xdf\xc6\x90\xbe\xb5\x91S@\x80\xc8\x0c!\xe2\xfaS@\xbc"\x16H\xb8\xcbS@Q\xff\xe3\x8d\x1a{S@\xa7\xb9tn\xe0\xa4S@V~\x9d\xc5\xd0pS@\xf2\x1dj\xaaj\xd2S@<\xe7W\x86R\xa3S@\x088#\x8b\xb5\xa7S@\xb9\x7f\x85\x97\x9c\xeaS@\xffZ\x01\xe20\xeeS@#\x1c\xd5\\7\xa2S@[\xe7w8>\xfaS@R<\x05D\xba\xfeS@\xa3\xec\xfa\xbf\xba\xadS@8\xc5\xf2[&\xb2S@~\xaa\xd7\x11\'\x1cT@\xaa\xa7\r\n\x9b\xf6S@\xb3\xd7\xff\xb8e\xdaS@\xfd(\xf4?X\xe7S@\xdc\xc1|\xe7[\x01T@\x8cv\x92\xd7\xbc\x8fS@\x11\xce\xb0\x03\xde\x84S@\xe0\xbe\xef\xf6J\xd7S@\x97\xbe4{\xf2\x17T@\xed\x0c[F\xef\'T@\x1b)\x15\x01\xb1\xacS@\x9d\xf0\xe3\xa4>\xfcS@\xe8\x1eP\xea\xa7\xb8S@\n\x99\xd3\xf2\xc7\xd7S@e)U\xa0n\x01T@\xc0C\xb5x\x16\xc9S@E\xb5\xda\x9e\x91\xefS@\x82.\x17\x83\xc6\xedS@\xca\xae\xdb\xc9\xaczS@\t-8:\xda\xc5S@\xf1\x804\xc3\x1a\x02T@\x98\x0b\xf1\xda\xae%T@\xcf\t^n\t\xe3S@\xb3bu\xcb\x1a\xe3S@\xae`kk\x9c\x99S@\xe9X\xf6\xf8\xc6\x8bS@\x9fr\xbc\xe8\xa8\xa7S@7\xee>\x92uzS@\x1bR\xaf\x13d\xf0S@X\x1e\xf4t\xbe\xb2S@\xf7\xd2#\xaa\xb3$T@\xbaj\x03,\xd9\xe6S@\x00\x9f\xccY\x8b\xa5S@\x9e\xd89\x08\xb2\x07T@\x8fdl^Z\x03T@\x92\t9\xdf\n\xb4S@\xdf/\x11\xec\xd6\xaeS@?$\xe6\x90\t\xdeS@\x1aK\x93Re\x18T@\x12\x06M@\xc3$T@\xea\xe6\x96}\xab\xd7S@\xfbdF\xb9\xd1\xabS@G\x9a\xd5E#\xecS@\xe8BB\x1e*\xd8S@r\xf6\x1f\x15t\xbcS@NZ\x88]\x01{S@\xe7\xd9U\xe6\xe6\x1bT@ \xe3B\x05L\xb2S@\xf6P\x9f\xa2\x83\xe6S@\xa3z`f\x14\xd0S@>Lg\xa8\xf2\x05T@\xe3u\x13X&\xebS@\xbd\xac`A\xcc\x9bS@\x17&\xdeV\xb9\xc6S@\xbb\x0b{\xfb\xef\xb4S@C\x83\x90\xe0o\xd8S@\xdco\x17~n\x1fT@\x9e\xd2\xda\x11\xbd\xe3S@\xbchj\xa5f\x9cS@X\xc3\x8cM\x7f\xdaS@\x02Ndi\xf9~S@\x80x\xd8kd\xe5S@S9dD\xe3\xdfS@~\xba\xbf\x94\x95\x9eS@V\xcc\xe8q\x9c\xb8S@\xa2\x80\x90\xb4\x97\xd8S@\xcd\x92z7y\xa5S@\x06\x99T\x87\xf5\xb2S@\xb3\xbf\x18,E\xa8S@\x89\x17\xd8\x08\xd4\xb0S@\xdd\xbb\xdeN\xa1\xdbS@{\xf4\xd6\xad\xff\xb5S@\x12O\xad\tx\xdaS@\xfa\xc1I\t\x0b\xc5S@\x15\xac\x18\x9bp\xf9S@<S\x0cj]\xf9S@?\xd3\xa3Z\xd1\x1eT@\xc7\xd8\xd7\xa2U}S@2\xbc\'\xa0\xc6\xf6S@Q\xe2_*\xe4$T@\xd2\xd5\x13\xe2\xae\xefS@_<\x17cm\xaaS@\xe4\x1c\xe6\xeb\xbc\x99S@\x0b\xe3\xdd\xa3l\xaaS@\xc2O\xdak!\xafS@a\x99\xa7\xa3\x9b\xfdS@\xaf\xc7\xc4K\x8e\x92S@\x83>\xde\xe5!\xb8S@\x07U\x835\xbe\x80S@;\xa4V6\x15\xe2S@\xde\xc3\x9f\xb3\xaf\xd7S@L1zcm\xacS@/Il\xfa<\xd9S@\xf1\x96(B\xe5\x96S@f,\xc9D|\xb3S@\xe9\xd1\xe6\xa9\\\x83S@\xa1\xf9b\x9d\'&T@nB\x90\xb0s\xa2S@=<\x83\xa3\x19}S@\xac}\xd8@\x02\xcaS@\x8b4\x98+\xd2\xe3S@\x07\xdd*h\x90\xb0S@\xf7\x1c\xd6\x9b\xb0\xc5S@\xd0V\xa8g\x14\xcaS@q\xcb\x8b\xa4}\x9cS@;\xa7\xbb\xa1\xe4!T@P\\K\xe4\xfa\xefS@9\x08\xac\xf6w\xccS@@C\xfe\x84C\xe7S@h5L\xcb\x9c\xe3S@!\xea\x10\x07\xc1\xbfS@\x9c@h;\xd5\x00T@\tj]\xc08\x8aS@\xa8\xad\xdd*\xb8\xd5S@\x80<>\x13A\xc0S@\xb2\xd9q\xb3L\xb6S@\xafU\xcaj\xf2\xecS@]l\\\xdbL\xffS@\xa6\x12\x7f\xcf\xcb!T@\n\xd2\xde\xcdu#T@\xd0p\xbe\xb8c\xb0S@~\xba\xc5t\x14\x8fS@i\xf4\xb9.\x06\xabS@h\x0eC\xa9\xe4\xb0S@\xd9\xd5\x9f\x88G\xb0S@\xfeE>\x87m\xaeS@\xb7\xee\xce\x97\xcf\xafS@)\xf2\x93O\x84\xe8S@\xb4sb\x81\xab\xabS@L[\xf4\xfa\xc1\xe7S@\x97\xaa\x1d\xcb\x82\xb2S@\xa92\xf0\xde\x13\x9cS@G,\xe2\x9f\xc2\xccS@\xc8\xdd\r\xbby\xf0S@\xca\xcf\xaa\x88\x1d\xb2S@J\x0ewRz\xafS@\xee\x13\x12\xa7\xf8\xb1S@\xd5(Xf\x02\xb2S@\x18\xf9:3t\xb1S@\xe7Q\xf23\x86\x9cS@K\x89\xfc\xb6\xba\xadS@2\xe6\xc5\xb9Y\x8fS@\x02\x87\x15#p\xb2S@p\xa2\x0b!\x9c\xffS@\xa4\x01PB%\xaeS@VG\xfe\\\x18\xf5S@\xda\x05qD\xbf\xd6S@J\xa2="$\xa5S@\x19e\xf4\xa8\xf6$T@\xfd5V\x1b\x0f\xe6S@\xb1Yd\x1e#\xb4S@\xbe2\x8e\xfe\xdf$T@\xa7\x1cz\x83\xa0\x00T@DW\x9f\xd5\xb2\x90S@\xe3\xe2\xd0\xea\xef\x9dS@\xcb\xef\xf5\x7fglS@\x07w\x90\xfa\x8e\xb3S@"\\\xbc\xc3\xb7\x00T@\n\x97\x8f\xacG\x96S@D\xef\xd6\x16\xde\xafS@\x80\n\t\x19\xff\xabS@\x83#\xf7;\xdc?T@z\xf9]\xf7SpS@l\xe9AF\xc4\xb0S@\x06\xad\xff:\x0e\xb1S@\xaf\x85D1\xbd\xb4S@\x16\xdc\xf8\x1ap\xb1S@\x11\x83.R\xcd\xadS@\x9b#\xdf{b\xb4S@f\x804|\xf0#T@\xad\x99\n\x05\xb9\xb5S@\xedx\xb1\xd3\x91\xb6S@\xd6\xe4\x95\xfd\xb6\xa3S@\xb7\xe6\x9b\x85{\xfcS@FD\x9f\x1b\xe4\xabS@n\x90\x15\x90\x98\x98S@\xb9\x12\xe3\xdfF\xb2S@&n\xab\xff\xb7\x95S@\xb8\xbe\xbbY\x05\xe9S@w"\xdc\xb4\xd0\x96S@\x84\xe0\x85\x06\xef\xb1S@\x9b\tzY\x83\xa3S@\xd5Sr1\xe5"T@\xdfR\xd1m\xa7\xb7S@\xf4\x96\xdf\xff\x15#T@o\x9c\x84?^\xb5S@\xf2I\xe8<\xf0\xb7S@\x84x\xef\xc3y\xb5S@{u\x1ce\xca\xb2S@\xe6\x85\x1cb\x7f\xd7S@\xfe\x7f\xca\xa1e\xb6S@Xh\xb4S\xf9\x1bT@~\x9dicK\xb7S@T\xe0I\xd4\'\xb6S@\xd4Y\xf2\xd5i\x1bT@\xba6\xee\t\xab\xb6S@\x1aF\xd7l\xd0\xb8S@\x12L\xb1\xc61\xb0S@\x81j-\x0f\xa5\x1eT@\x01\xe6\x14\xfd\x1b\x8cS@H#U\xad\xbe\xb7S@\x1fGe\x88\xe1\x88S@,\x05\xc9,>\xb5S@i\x1f=S\xa0\xb0S@Y\xb9\x07\xcd\x17\xabS@\xf5\x93C\xc5\x89\xb8S@V\xe9/vU\xb8S@\xdf\xdd\xf34\xcf\x89S@\xe5\xba\x040\x12\x8dS@\xcb\x98\xc51g\x88S@\xab\x04\x0e(\x1f\x92S@\xd3W\xa9J\xef\xb8S@=\xcc\xbah\x82\xadS@\xd2o\n\xe9\x8f\xb5S@\n.\xc2\xa8\xe8\x19T@\x1308\xffu\xa2S@\x8b\xab\xe1\xe9\xf9\xaaS@\xd5I0~<\xadS@abY4\x8a\x1fT@\xc9z\xc2\x17\xed\xb7S@\x928Dd\x0c\xadS@\xe1\na]\xa1\xb3S@~oi\xe4\xf4\xb3S@%60\x11\x99\xe9S@X\xeb\xa9\xc6\xa2\xb8S@\x93\x84\xb9\xf8\x16\xd8S@]\xd6R(\xa4\xb8S@\x91WH\x03\x01\xb9S@\xe2\r\x8e\xf0D\xb9S@\x8d\x0e\x83d\x05\xbdS@\x9f\x96U,\x96\xf5S@V&\xb4\x16\xd5%T@\x84q\x05\xd8\xc6\x88S@\x19\xe8jf\xb8\x89S@[\x8a\x89\xfd\x8f#T@@A\xec\xbc\\\xb6S@!O\xba:d\x89S@\xbe[\x86g6\x90S@P\x17\xcd/\xd2\xacS@\xd2)\xdf/\x0c\xfaS@ }\xbaeP\x88S@\xfcb\x07\x9c]\xbaS@\xf1\xaf\xc0i\xe8oS@\xc4"\xa0"\xd2\x96S@\x0e\xb6\xb3\xee\xc9\xc0S@\xdfE&\xb3\xfd\xb6S@\xf6\x0c\xea\xa8\xaa\xfeS@\x92$\xa8\xe3\x0b\xdcS@\x8c\x87\xb5\x9fh\x8fS@\xe1b\n\xa0I\xbbS@~\xef\xd5\xf4Z\xabS@\xb5\xd0=\xfe\xf1\x84S@\xc9T\xe2\xafZ\xb8S@6\xafI\xce\xd9\xc4S@\xcc\xc5\xf8\x1e\xd8\xc4S@\xb2\x9bDl\x93\x86S@\x95k\xe8=\xb5\xb8S@C@9\xe1d\x1cT@F\xe8\x95\xca\x11\x97S@\xc0\xe3\x9ewK\x86S@\xfc$\xc7\x84>\xbeS@\xbc\x8f6\x857\x98S@Q\x9f\xd5L\x08\x84S@[\xf9@z\x1c\xa2S@\xdf?`<N\xedS@\xe8%\xbbn\xa1\xaaS@x{/\x91\xea\x81S@\x1d\x85j\xdb\xfe\xf4S@\xb9\x19\xfcG%\xa7S@\x86\xf2\xf8\xb7k\x86S@<3\xc8t\xb9\xb1S@5\xfa-\xb5\xa7\xa1S@V|\xe3\x01\xf1\x99S@\x07\x85%\x87\xca\xebS@xT[\n\xe6\xbcS@\xd3\x12\xe0(\xe6\xbcS@\xe5\x9bK\xe7\x9b\x90S@\x9e\xf7f\xc43\xbdS@x\xebz\x06\x87\xa6S@\xb7c,\xc3Z\xbdS@\xef\xc8\xf2e\x9b\x9bS@\x8b\xa2\x83\x02\x0e\xa1S@\xa2;\xba\x9d\xb8\x84S@QFm\xf0\x96pS@\xc0\x10o(\xdb}S@\xf8\xe3\x1e\x97#\x82S@\x8dl\xa6\x7f\xda\xafS@\x16\xf3\xbf!\xf0\x81S@\xcf\xc4\xc2\x19F\x84S@6T\x13\xc7\xae\x84S@\xea\xc7IA\x08\xb1S@J\x82\xad\xc8\xdb\xf9S@\xef\xb6\xa9\x8d\xc4\x81S@\x89\xac\xbfRi\x15T@J,\xaeeo\xc0S@\xdc\x9c\x19Q_\xafS@O\x94\x8c\x96D\xa1S@1\xcf\x17i\xb4$T@`\xb9O\xbe\xa7\xc7S@u,\xbcz\xf3}S@\x9d\xd5\xe3s\xf8\xa0S@\x95\x0f\xf0\xdc\x7f\x9fS@Z\xb2\xda\xcc\xb4\xcaS@\x07\x89\x9f\xb6=\xc1S@h\xe97\xbb\xb0\xa0S@\x07\x12\x1c\xecu\xa2S@\x93\xf6\xd5\x07\xdf\xc7S@Q\xc6\x1f\xbd\xcd\xf1S@Z\x8f\xc9\x9c%\xc8S@\xef-F\xcc\x17\xaaS@\xeb9\xe40\x93\x90S@\xea"f\xc6\xd5\x7fS@0\xd93\xb5\xe8\xdfS@\xdc\xed\xf7w\x8b\xa8S@ \\m\xff\x9e\xf4S@\x9a*\xebZ\xb9\x87S@\xe3oQ,N\x7fS@\x16\xf6\xea\x83b\xa6S@\xce\x02\xbbmM\x7fS@\xa8\xe9%\x86b\x87S@\xbb\xc5\x85\x19\x00\xeeS@\xa8\x08X\xa6\x9f\xa4S@urBw\xaf\xedS@\x11\x85+\x81N\xeeS@\xd2\x9f)\xc5(\xa4S@\x96\xc5\x0c?\x92\x87S@W7<\xe71\xa0S@=\xda\x9e\xcb\xb1\xa4S@L0\xedK\xfc\x7fS@|=H|\x95~S@(\x0c\x9d*\x9c\x97S@\xa3\xb3Q2\x9a\x84S@\xc9f5Q\xa2|S@\x01\xf2.{r\xa4S@\xb5|7\xf3\xd3\xa0S@u_vX\xa4\xcdS@\xf3\xb3\x8eWV\x9fS@R\xb7j\xc7\x1b\x80S@\xcbx\x1f\xefY}S@\xeb\xdez,;\x83S@H\xcd}2\xf2oS@\xf4\x94&\x9dd\xceS@\x91\x14\x9c\xdd\xfc!T@I1\xf2Xh\x7fS@o\x8e|\xe8\xfc\x82S@\x0b\xbb\xf9\x84\xb5\x7fS@w\x8c\xb17||S@Bn\x1as&{S@\x92\xadHD\xf8\xa3S@\xf8\xfe\x92&P~S@\x9e|\x86CE\xa0S@%\r\xca\xf5\x0e|S@\x8b\x00\xe7\xdf:|S@\xd6\xf9Z%\xa5|S@\xeafC(\xdd\xa4S@\x97d\xbd\xc8#|S@\x99\xde\x84\xb7\xac}S@\xea\xd3\xfa\xf7\xa8\x9eS@\xd02\xaf\xfb\xaa|S@\x11M\x97\x05\x0c~S@M\x15P\xa4s{S@\x19\x8f\x0b\xd0?\xd1S@\xd7r\xb8%H|S@\xf4\xd3\xb2\x0bM\xeeS@\xf2\xe4\xbeN0\xeeS@\x85\x88\xda=C\xd5S@\xbc\xb2\xaf\x81z\xa6S@:?\xbf\xf3q\xd5S@\xc9\x1a\'Ut\xc5S@\xa9\x93 \xc8\x0e\xf1S@\xccp\xef\xae\xa0\xecS@\xda\xdez9\x84{S@o\x89\xaao\x8bzS@g\xa3d\x00\xeezS@\x15\xe96w\x9czS@\xfc*\xf4\xaf\xd7\x9eS@5\xf5S\x80=zS@\xae\xdbD\x85\xb3zS@\x97\xddt\xe4O\xd7S@\xcd\xad\xa3\xd2\x99\xa2S@\xed\xb8`\xa65zS@I\xee\xf9-\x89\xefS@\x87ilh\x96\xd7S@\x9b\x80\x1e\xbckzS@7\xc2\xc6\xfe6{S@/5\xbfM\x8f\xd9S@A\xf8ttu\xeeS@!y\xaa\x15\xa7\x98S@K\x10\x9b\x98\x85\xd9S@\xe6UJTr\xdbS@\xb3\xff\xf9\x06A\xd9S@\x84\x7f5\xfa\xa8\x9bS@e\x8dF5tzS@\x1d\xf1\x15\x01r\xd9S@\x8f\x10.\xc1\xe3\x9dS@\xe2\xa1\x0c)E\xdaS@\xa9KeD\x0b\xa6S@\x8e\xa4\xdci\xaezS@\xda\xbc>\xa1I\x95S@hV\x9d\x88\xc3\x9eS@\xdd\xace\x8c\x8c\xc8S@\x97\xd0(\xe5\xf7\x9cS@R\xc6\xd7\xf9\x03\x01T@\xd6\xe5\xae\xecn\xa4S@\xcb\xa327CzS@4\x1bP\xecl\xd4S@\xd6\xce\xbd|.zS@\xeeF\xb2oQ\xfcS@\xc2A\xf1\xf0\x17\x00T@\x18\x80\xcb\x9f=\xa5S@\x91+ R\xa8\x08T@Q\xec\xa8A/\xd2S@\xf9\x054\x85]\xfbS@]\x0e\x17rU\x08T@iX\x03@\x97\xffS@\x0f\xcc\xe8@\xff\x98S@\xf0\xd6\x7f%)\x9cS@hm\xbb\xef\xbb}S@\xdb?I\xd9\x10\xefS@\x02\xa7\xb8Mj\x17T@&\xfa\xdc\x9f\xb7\xfcS@W/%\x7f-wS@%:\x01\xd0zxS@\xcf+\xc4X\xb0}S@\x9du\x94t{wS@\x9b\xceS\xdc\x1c\xfcS@\xa6\xf7\x00\xb6\xdd\x87S@\xad\xe4\xe0\xbf\xed\xa1S@\x9e\x989\x9b\xd4zS@ \xb7\xab\xa5\x99\xfaS@\xba\x0b\xae\xd4\xf3\xf0S@<\r \xd80\xf0S@Bn\xe6@\r\xefS@\x0b\xcc\xb2.\xe7\x9fS@"(R\x8fWzS@\xdb\xd6\xe9\x8e\xb6\xd7S@p\xe9\x99h\xf0\xd7S@9\xa5,ay~S@\x16\x94\xcd\x87%vS@i[\xc6\xc0\x93zS@\x049\xa1N]\xd8S@\x01\x8d\x11\x0c\xebuS@\x91\xc3\x07\xdf\xf8\xc5S@,\x9c\xd2\xe9\xd6\xf8S@\xacI|\x8c\x92\xf8S@\xda\xc4s\x80\xf7\x93S@^\'\x81:\xeb\x93S@\x04\x03\x80I\x83\xf1S@i@\x18\xf2Q\xf8S@gZ\xae\x1b\xd3|S@\xa3;\x9f\x9a\xcb\xf7S@\x00\xbd\xe3js\xdaS@K\xa0\xcf\xfe\xa6\x9dS@\xa7\x12?n\x80\x94S@7\x01{\xf8\x1evS@$\x1f\x97\x98\x04\xd5S@\x0e\xcc\x17\xc6\x9b\xf6S@{+\xf3v@\x9aS@z\xb2\x0ek\x84}S@\x1f`$\x9c$\xa9S@\xd2bcT\xb3uS@d\xf5Y?\xc2\x94S@\'\x98\xd7VJ|S@d\xf5\xf1!\xe8rS@_|p\x13\x05\xd0S@\x1c\x89!(F\xc8S@\xee\xcd\xea\xbb\xbe\xeeS@\xfa\x93\xa7\x95)\xe5S@\xd6\x18\xc7\x91\x81\xa3S@b\xf7\x82\x81B\xedS@\xbfo\x14\xc5\xfc\x10T@Nk\r\x99\xdb\xaeS@\xf7\x9aj\xf3\xcd\xa9S@B\xf1\xc7\xec\x8a\xedS@`L\xbe\x03\xb8\xafS@\x83\x97\x14\xa0\xba\xb1S@\xc5\xfd\x020\xaa\xedS@t\x04+\x16\x83\xe5S@J\xd1\xb6.\xaa\xa5S@\xb4\xf3\x1bZ\xbb{S@jZ\xeeA\x89$T@\x9f\x1bD\x8bX\x82S@/\xe4\xc6\xefxtS@\xe4\xb9\x88<\x7f\xa5S@H\xd6\xc6V\xd3"T@\x8c\x01\xccVT\xabS@\xa6\x13[;;\x84S@H\x04\xf8y\xa2\xf3S@\x86\xebL\xec\xfe\xd5S@f\t\x7f$\xe7\xd5S@\xc2*\x0e\xf7\x91\x98S@_\xe5$\x07\x1d\x83S@\x0eT\x98\x1d\xff{S@\x8d\xef\xfbx\x0b\xf2S@\xf6\x17r\xbdj\xd6S@\xc7\xb0tE}\xb0S@N\x8d\x02:\xbdzS@\xc85\x14^\xfc\xaaS@>F\'RK\xfeS@\x01hF)\x1f\xf5S@\xa6:j]\x18{S@Ar\xfe\xe7\xbe\xb1S@y\xb1\xbb\x94\xe0\xdaS@-\x1cU\x9c:\x04T@\r\xa1\x0fgVzS@E\x83\xcd\xd8\xe3\xafS@\xa0\x92\xcd\x9d\xaa\xa7S@C\x90\x18\x93\x11.T@E~@\xc94\xb2S@\xc0\x97\x9cB5\x01T@\xbe\xc5\x0f\xa1#\x85S@J\x87\x12\xf4\x8a\xd5S@y\x15B.\x8b\xdfS@\xd2\xbd_\xad\x82\x02T@\x00M\xd0U\x02\xc7S@\x0b\x7f\xaeC\xcc\x00T@N\xdb\x97\x1e\x1d\x86S@X\xb9\x8b\xc12\x03T@\xf7P\x9f\x8e\xf3\x85S@\x19Q\xa1}\n\xdaS@\xe0\xb6\x1c\xbd\xf4\x00T@\x1fy.\x16\xc5\xfcS@Y\xb3\xfe+\xac\x99S@\xe0\x89 wE\xfcS@,S\xd9\xb4\x96\xf8S@\x179\x11P\xa5\xd7S@\x92L\\\x98t\xb8S@O\xde9"\x8e\xf6S@\xf9\xda\xd3-+\x9bS@||\x19\xaeG\xb0S@\xa4A\xb1\xc2\xdd\xbbS@\x0b\xe5\x04\xaa>\xfbS@\xbf\xe4\x9fZ\x94\xb2S@\xa8?U;\x8d\xaaS@|\xaa`nB\xbbS@y\xf6 \xe7t\xf5S@lH\xcc\xed\x12\xf7S@\xf0\x7f:\xf7\xb5\xbaS@\x0f\\\xed\x8d\x02zS@\x89\n\x9d\x96\x0e\xd5S@\x0f\x93\xec\xe6\x02\xe8S@Q\x12}C\xe4\xa2S@\xb1;\xf0\xa7m\xf6S@\'\x8c\x90\xea\xac\x99S@50\xd8\xd9\x1d\xd2S@\xe2f?\xae\x9b\x9cS@40\xb3\x9c\n\x14T@\xf6\x81)\xe4\x14\xd7S@\xb2`\xab\x9e3\xa7S@\xe4J\xeb]\x94\xfeS@\xd5\x1dg\xb7\xa9\xcdS@\xc6\xf4\xd4\xcc\x88\xeaS@e8\xa3\x8f~\x95S@\xd5\xe9\xae9\xac\xa7S@"\xb0\x95\x89GxS@\xf2\xd4Ki\x1d\x9fS@\'\x82\x859\x7f\x94S@m\xd6\x04\xc0a\xacS@\xd5\xee\x89\xc5\xb1\xf9S@>\x8e\x94\xa1K\xfeS@a\x1d\x14\x12\xd9\xa8S@,\xecY\xde\x83\xb4S@\xc0H_\xfd\xbc\xaaS@B\xe3\xb8\xcd\xf9\xdcS@\xbf\n?R\x88\xacS@z\x95\xee\xa0\xc3\xd9S@\xa2\xce\x18=\x9e\xf0S@\x84]qP\x97\xf8S@\x97\xf0v\xfb\x0c\xb8S@B\x1b\xa5\xa8\x90\xb5S@\xf5L\xab\xea\x00\xf6S@\x18\x98p;\xdc\xf0S@\x10\xc2-\x14\xfd\xb7S@\x00\x8cS\xd4xzS@t\xbc\x19c6\x1fT@\xe3h\xbfOS\xb5S@\xfe\xab\x1c3I\x1cT@%\x88\x86\x8aT\xb5S@\xad\xbf\xd0g\xf1\xb6S@\xe0\xc5\x97\xea\x88\xb2S@\xc7\xba\xc02&\xf1S@\x02\xe9\xe5\xa7\xb0\xf6S@\x87\x9e\x9d\xf8\xc7\xf9S@)\xdf\x8f0\\\x96S@F,\xca/d\xf6S@w\x96m\x8b\xdf\xb7S@\xde\xa5\x86f\xd1\xabS@\xb4K2\xc1\xd7\xa9S@\xb3\xa58\xdc4|S@\xe9$\xca\xf9r#T@\x14\xf5B\x9f\x8d$T@\xb0\xc1+m\xad\xadS@;DXt\xcc\x84S@\xdfJ\x19\r\xd4\xc5S@\x08\xad\x1b\x05\xd4zS@\x81?\xe4\xf6x\xa5S@y\'\xac\xf4\xf7\xb1S@\xe2I^\x8b\'?T@\xa9\xe8U\x89\xea\x1bT@\xbeVQ*\x0e\x92S@A1\xbd\xb1\x15\xfdS@h"\xbb\x1a\r\xaeS@S%x`\xe7$T@\xc0\xb2\xbea\xc4\xe9S@\xcb\xc4\x82)\xf8\xc1S@\xca\x17I\x93|~S@\xe7\xff\xd5\'q\x18T@a\xb5\xe7+\xa6\xaeS@d\xc6\x1ec\xaf\x00T@\x18\xe5\xf7r;yS@\xde9\x0f/Z\xa5S@\x15\x11%\xb6\xc1\xadS@\x93\x17Ow\xcb\xb0S@B\xfa\xc4\x00\xd7\xb2S@6\x9e\xd89\x1d\xb8S@6#\x13@\xa6\x01T@HvZ\x1a\xc7\xf8S@\x14<[\x11b\xa8S@\xb0\x9b\xab\xe6\x9b\xd9S@0\xb8@\x8di\x9dS@0\xf8\x0bb\xfa\xc9S@\xe9\x0b9\xada\x8bS@\xe5\x89lK\xa0\xa7S@\x82\xe0w\x93Z\xc3S@j\xf4TgF\xb8S@\x02\xae\x08D\x9c\xb9S@+F~\xa2\xd0\x1eT@\xe1\xed\xf6\xc6$\xacS@K~^:~\xa6S@\x042b\xd0}\xa9S@2{\xf6*[\xf8S@\x8d]\xc6\xecq\x8aS@=\xae\xfe\xc1\xa7\xe2S@\xcc\xf4a\x9f\x9b\xf0S@\xef}\t\xdd\xf7\x9fS@v!\xfb\xa2\xe7\x9eS@]\x89\x8aJ\x9e\xadS@\x15\xb4\xb5"T\xacS@\xd9\xfc\xc8;g\xa0S@\xec\xa0\xd2\xa0\xa9\x98S@N%\xe2\xaa.\xb0S@\xd3Tp\xa9\xa5\xb8S@\x1e\x9b\x1d\x12m\xa8S@\x84.s\x82D\xd9S@\xf2\x95\xc4r\x19\x9dS@\xfbP\x0cM\xc7\xdaS@]~-\xc32\x01T@\xf1\x90CPr\x80S@\x0e\xd8\xa7\xd5\xb9\x7fS@\xb2\xefP\\B\xb8S@\x81\x98\xd3\x9dB\xcdS@\x1d`d\xfe7&T@\xb8\x88\xdft\x9b T@c7\xeep(\xb1S@A\x90\xd8r\x17}S@\xc5\xd1\xfc\x1e\xb5\xf7S@\xa9\xbb\x7f\x12\xef\x83S@\xbc\xd9\xea\xdc\x88\xa1S@\x18I3\x97s~S@\xd2W\x9e\xff;{S@\x08XD\x80\x18\xecS@@Y\x07F\xd9\xdeS@)\xe3y\xaf\xee\x9dS@`Y\x8c\xdb5 T@\xed\x88\x17X\x0f\xdbS@\x83\xd0h\x98\xf3!T@\xb2\xf8\xd0\xc9\x90\x05T@\xf3Q\x08[Y\xd7S@7\xb9\xb2\xd1]\xc9S@r\x1b\xa7\xce\xff\xaaS@ >>\xee\xe9\x86S@\xcc\xb0W\x078\x9eS@f\xb7~\xea#\xcbS@\x97\x93l\xed\xe4\x7fS@\xe3;\x9f\xc4\xfc\xcfS@u\xb2\xd9\xc8J\x9cS@{w\x03\xb9w\xd7S@\xe0\xf7!5\x02|S@\x0c|\x8c\x85_\xbcS@s\xf6\xdb\xc4\xdb\x97S@#/c8\x12\xdeS@G \xc0\x0c:\xd9S@N\x15\xfc\x9d\x9e\xa3S@#\x83M\xf6\xe5\x99S@\xe8r\xdd\x13|\x9fS@T\x13\x85\x0e\xf6\xabS@Tt\x94nR\x97S@~3\xeeyklS@4v6\xac\x14\xbbS@.k\x1c\xf2fpS@\xc9\x9f\xf9\x9fu\xf9S@}\x80\x84%\x10\x9fS@\x04i}n@\xe0S@\xf50\x95\x01\xfanS@\xbf\xe4\xe4j\x7f\xadS@-\xf57\x1a\x17\xadS@\x96\xba\xb8\x1a\xea\xdfS@\x0e\xe8\x81\xcc\x89\x97S@\xd9\xa7<\xa5\xa1\xadS@\xd2\x1aC79\xadS@\x97`\xdd\xce\xe3\xd3S@\xaa\x9cG\xaf\x11\x9bS@b\x08Ox^\xa0S@\x9c\xfd\xab\x9bf#T@\xdb\xb0P=~\xacS@\x8e\x04\xc9\xc7\xaf\x95S@D\x0cT&\xfe\xc7S@?\r\xfa\x15n\xa0S@o\x1c&\xd3S\xcaS@"AF\xabz\xa4S@{%\xba((\x01T@\xf3\xe8\xe4Si\xd4S@\x8e\xb4\xab\xd2\x88\x90S@\xe4Leu\xd2\x96S@5\xaa\x1a\xbc`\xf6S@\xce{\xb7\x18D\xf2S@\x9f\xc2\xa13.\xa0S@a\xd2p\xb1\xbd\xacS@,\xef\x9df0\xd4S@\xc6x$\'\x1a\x11T@GJ@\xed\xf6\xadS@\x9aF&\xadQ\xd5S@lxi&\xc3"T@_m\x8fm\x98\x99S@{tI8\xd1\x98S@\xa23K\xed\x95$T@\x18\xa5\x80T\x05\xefS@qax#\x9b\x99S@\'l\xd3)\x86\xb4S@)\xf1\xbf\x91\xf1\xb1S@\xae\xf0\x99:-\xa3S@%J\x1c\xed\xfc\xf6S@\x8f|\xa0\xc0\xf5\xd5S@u\xf1ES\x1d{S@\x05\xad\xde\xa1s\xa4S@#\xbad\x84[\x8fS@\xe7\xe2\xc1"n\xbaS@\xebX\xde\xde\x1f\xddS@Y"V\x9c\xad\xaeS@\xb4\x85!\x12n\xa4S@\'\x02n9\x83\xf6S@vYZ\x0c\x94\xf6S@\xc4\x00\xf9\x9cY\x95S@\x10]_\xa0x\xeaS@G\xc3\xd3\xedU\x8eS@vW,\x8d\x9a\xe9S@>\x17V\xde\xaa\x9cS@f~\xe4Ac\xb0S@\x17\x10\x18\xe3:\x02T@^\x14R\x03\xfd\xc4S@\x8eX\x80\xa3\x85\xfbS@#\x9b\x07\x07\xaa\xb0S@\xe9\xc2ej\n\xa7S@/\xe66\xbd\x94\xcdS@\x1b\xfc\xbfYM\xefS@\xd4\xe5Fe\xe6\xb0S@\x82\x0b\xa2v\xed\xa3S@;\xbb\x91C0\x00T@\x02\x9c\xc5\xc63#T@o\xb9A\x9c\xb2\xc0S@$\xf1H\xe2\xa8\x9aS@\xebq\xcd}\x8a\xb0S@\xc3,~%m\xcdS@\x10K\x14\xcaA\xd7S@T\x8d8nB\x98S@g\xf9\x90t9\xd9S@\x8c\x8d@\xd0l\xc0S@\xdc\x9f\xb7g\x96\xd7S@\xbb\x7f\xe7A,\x8cS@\xe0&~3L\xb8S@\x1eKOr\xee\xabS@\x1e\xad4D\xd7\x96S@\xf7\xbe\xce\x05\x92\xa6S@\xd9\xda/\xbbs\xa3S@\xc65\xcchK\xb0S@/@e\xcfj\xb6S@\x9f\xa3\xec\xa5P\xb9S@\xacY\x88\xcbP#T@&\xfd\xa8>\xbf\xb1S@\xa7d\x04\xaa\xd6\x8cS@\x94!\xa46\xca\xabS@\xa3r\x02d\x06\xb9S@U\xabce\x87\xb2S@\xa6\xc5\x99\xd0k\xf1S@\xa3\x03G\x10j\xfcS@\xaai$Q/\xfcS@\x00D[\x91\xc1\xf9S@\xe7\xe1\xa1=8tS@\xdc\xc2\xf9|Y\xeeS@\xd8\x895q\x05\x99S@\xc3J\xf7\xa3\xd4"T@\xc0\x99\xca\xf4\x95\xd9S@:\x82\xea\xdcy\xd9S@FXg\xff,\xf1S@\x01)\xaf\xcd\x13\xdfS@`\x16p\xf4\x88\x9fS@5UJn\xf9\xb1S@qV1\xd7%\x89S@\xd3J\xa9,\x04\xa2S@20\x92t\xd8\xf2S@\xe5W?\x8e\xd2\x88S@\xfc\xa1\x7f\xd4a\x9eS@$\xca\x18\xd9F\x90S@\xc9\xc1\xe0\x1e\xa7\xb8S@P\x93\x16O\xd4\xf7S@\x8d\'Q>@\x88S@\x9d#e\xfek\x88S@y\xc8\x872\xdf\xffS@\xaai\x91\x08\xf8\xd9S@\xedNI\x08\xf9\x1fT@\xb7i?\xbf\x88%T@\x7f#\x80\tE\xb0S@\xcf\xc0\xe7\xc3\xb2\x17T@\xfc\x16OF\x91\xc8S@\xd6\x9a\x9f\n\xf0\xa2S@vz\x95z`\xaeS@\xbb\xee\xc4 \xfa\xa2S@#O\xc6\x99\xca\x9eS@,\tKB\xff\xb3S@\xa1O\x1f-[\xa3S@TN\xbeS\xe2\x9fS@\xf8M\xc7\x08S\x86S@\x12\x84\xa7\x13n\xd7S@\x96\x1a\x14\x95\x84#T@\x9b\xe0\x8a\x89^\xdfS@\x0c\x00\x14\x1cEzS@\x1b\xf9\x9ai\xaa\xb3S@\xc7\x17\xdc\xa2\xaa\x85S@bo\xa0\x9d\xd6\x85S@%\xc7\x1f(\xd0\x8aS@\xb6i_.\xd3\xeeS@*\xa1\xdb\xff"\xf5S@\xaa\xa5y\xff\xed!T@B@\x98\x85\xf1\x9cS@\xfc\xc4\xca\xeb\x8f\xaaS@c\xcc\x1f\x96\xe2\x8cS@&\xb7\xcc\xe2M\xa0S@\x96w\xf5\x1aS\xf0S@\xb9T*Rn\x93S@1\xc7\xccV\xec\xfeS@\xa4t\xe2\xd4\xce\x84S@\xbb-\x00/\xe6\xfdS@~\x13\\S\xb1\x82S@T\x0e\x8e\x82\x19\x85S@\x99\xaf\xbd\xb9\xc4\x84S@\xcax\xc5\xa7\xa1\x9cS@\xea\xa3\xd8\xe9+\xf5S@\xf8*\xff\xf7a\xd4S@?a\xbd\x00\x85 T@\xb5X\x02\xe2N\x08T@\xf4\x10\xf8G\x9d\xffS@\xde\xbe\xc9\xd2\xdb$T@\x1f\xe2\x16\xfb\x94\xf8S@m:\xdc\xcaj\xe8S@\x89\xa5\xa7"\xbf\xf8S@\xc4\x86\x93"\xceyS@\xb6\x12\x1d\x1a\x99\xb3S@\xdb1"\xc7C$T@mw\xbb7k\xb3S@w\xc6wgS|S@F\x0e\xf9\x8d\xd6\xd6S@\xdeap\xc6\xe0\xafS@\x8b\'\x86\xae\xfd\xfeS@\xbf\xb6\n\xe4\xa4\xffS@\x04\x16U\xbdL\xf0S@\xc3a\xc0\xe1\xcc\x7fS@\xdd\x80Z8a\xb0S@\xee\x9c\xc6;\xf3xS@*\x07\xcf>\xda\xa1S@\x8d\xc2\x82\xdbg\x95S@0q\x8b\xf0\xb9\x87S@GmYT~zS@\xe1\xbf\xfa\x02X\x7fS@\x05\x1eXy:\xf5S@(\xec\xc9\x89G\x87S@\xf6}\xdb\xe3\xbe\xb0S@\xcd\xfc\xe6GT\xadS@\x97#b\xdd\xe8\xa9S@\x93\x99\x0b\x8c\t\xb6S@\xc1\xb3\xea\xa5C}S@<\x85\xf8o\xfc}S@a}x\xa2\x80\x1eT@-\xca\xedb\xfa\xedS@\xf8\x17\x04t\xd1\xbdS@\xab+j\x18\x1a\x00T@\xa4\x7f\xcd\xbc\xd0\xb4S@Z\xe9c\x92O\xfcS@ka\xa3\x95\xa2~S@x\xbeignwS@\xb9\xca\xbd\xfe2\x94S@\x16\xfd\xc5\x90\x94wS@b\x15cX\x8d\xb6S@I\xd2\xc3Yw\xb5S@\x00\xa7\xba>\xb2\x00T@\x1a\xec9\x0c\xae\xedS@\xfdO4Fp$T@v\xbeA8\xbf~S@(\x13{*|\xbdS@\xe5\xca\x82~4\x7fS@\xaf\'\xf6\xaf`\xb5S@-\xb9G\xf7B\xb2S@d\xf0\x13\xc9E\x83S@\xea\xb5\xa9\x8a"\xd8S@+~G\x08:\xb5S@\xe3\xf3\xf6=N}S@\xf0\xc4\x1f\x0b\t}S@I2\xde\xaeT\xfbS@\xd4\xe2\xc8I\xef\xb1S@\xda0\'#\x12#T@\x91p\xa6\xb1\xc6\xebS@\xa3Cm\xba\xef\xb8S@.\x04\xef\xa2#|S@\xb2kj/\x81\xe7S@\x01\xdaB\\G\xb5S@.\xd9#\xbd\xf2\xffS@\xd9\xd6 \x1e\xd1!T@]\\\x02\x7fU|S@q\xd6\xa1\xa5\xbe{S@\xb9B\x14\xad\'|S@\xe4\x91\xc5o\x95\xc8S@\xd5P\xa1&\xac\xb6S@I`\xe6m\xc0\xb2S@\'\xc6P\xd9\xce\xc6S@\x15\x83\xc99&\xf2S@\xceQ\n\xf8\xad\x03T@\xe2\xb1\xf6u\x84\xa1S@ \x1c\xff\xbd\xc1{S@!\xa5\x13Z\x0c|S@\xa7\xf5\xc1\xe5\xe0\xbcS@\t\xa5$.#~S@\xfe\xa6\xff\xfb\xb6\xd7S@=Z\xf80\x92\xedS@\xfa>)>\x0b~S@\xcc\xf1\xcc\xb4\xaa\xb0S@\xb2S\x15\x11\x83{S@\xe4\xc4izg~S@\xb5\x00\x85*\x1e|S@\xce\x19P\xe3J\xb7S@\x1b\x10\xc7H\xd8"T@bF]5\xef!T@\x07d\x94\xc2\xea\xb7S@\xcb\x8f\xc9V$\xb6S@l\xbb\xd33$\xb8S@\xfc\xe8\xebt\xf3\xecS@F\x9a\x93\xd9!|S@\x05\xcbOo8\xa7S@q\x9b\xde&\x9a\x03T@\xf9ku\xf9\xe9#T@\xcd\xed_\xc2\x81{S@f5\xb2\x02\xde\xedS@\n\r`(\xa2\xf1S@\xfe\xe0\xfa\xba\xb9\xb0S@MIM\xb9\xe3zS@V\xd1\xba\x85\xeb\xb7S@\xdb\xa7\x1c\x84\xb1{S@\xad\x14u\xa9=zS@\xdbh\xb0\x02czS@\xb6\xb6\xeb%${S@\xb5\xd3-\xef/\xeeS@DWK\xc8\xc5\xb8S@\x1cI:\x1dQ\x96S@\xbd\x88\xbc\x82\x9b\xb1S@\xde%&\xd0i\xb8S@V+\x85\x93\xaf\xaaS@[\x8a(1vzS@m\xb0\x9eP\xdf\xfcS@\x1b\\\x88a4\xdeS@\x1c\x87\x96\xcdR}S@?$$\xdf\x95#T@v\xe1\x8eP\xb1zS@\xde|;\x0c\xd6\xebS@\xe0p,6\x80\xe2S@\xfe5\xfecO\x98S@\xf5\x1e}\xcd\x8b\rT@\xa0\xaa\x05M\xee\xe8S@F\x80\xa3\xee\xa3zS@\xc9\xa8X\x1c\x07\xf6S@\xf4\x8dN\xae\x9c\x96S@\xad\xc1it\x0f\xb8S@)P\x13\xefh\xf6S@[\xe18[n\xb3S@df\xee\x8a\x81zS@Sw~"\xc1 T@:\x88\xfa\xda\x05\x01T@5\xd6Ui\r\xdbS@\xc7<\xceM\xf8\xfbS@@\xb5\xba\xd6\x80zS@\x1b{\x81g\xf8\xecS@{\r\xc4\xf6?\xd1S@\x06\xcb\x03P\x89zS@\xa8H\xb1,\x99\xb7S@n\xcc\xc6\x1e\x1f{S@\xc2\xacJ\xdap\x9cS@\x8c0\xd5\xbe\xa9\x93S@pcsaM\xfaS@\x19J^\xb1\xef\xdbS@x\xcd0\x84\x94\x90S@Zfa,\x0f|S@@S\xae\xbc\x83\xb0S@8\xf3\xb64K#T@\xdf\t\xf48U\xafS@\x0f\xc3\xdd\xbc\x1e\xfaS@K\xb1\xc1\xa2\x1e\xabS@\x9e\x1c\x8d"\x8f\xc5S@l\xc1\xfb\x80~\x02T@\xeb\xa5\xafk5\xb5S@d\x9e\xe4\xb8Y\x96S@\xa1\x86\x0c8+\xe8S@\xcb\x1a\x16\xbfDyS@Jz\xa4\x93T}S@qz(E\x81!T@l"C\xb6\xf0\x95S@,<\xd0\xbd\xff\xdcS@\x1d\x03\xb9>\xae\xe1S@\xb0\xdc\xb7Ev\x01T@&\r\x06\xd2F\x14T@\xd2\x1e;\xa3\xa4\xb7S@2-\x1e\xd3\xb7\x9dS@ \x1f!Z`\xf2S@3WXW\r\xc7S@\x13\x0b0RrsS@`&\xa2\x02rxS@/\x948.\xe7}S@\xbb\xe0E\xfe\x88\xe1S@\xbc\xc9\xfaK\xee\xedS@~\xe0\x81!\x05"T@\xd8\x8d\xc7\xc5\x96\xfaS@\x8a\xae\xbe59\x88S@1\x97@\xa8\xae\x00T@\x9di\xd2\x9c\xa4\xf1S@\xe7\x17 \x1d@#T@q\xb7\x95\xb1F|S@k\x18%\xf9\xc3\xd9S@\xe6\x9cg\x10N\xebS@X\x0ed\xe2\xc9\xc6S@\x8bDD`\xf3\xdcS@I\xb3"\x0b\x15\x04T@\x7f\x1e\x1e\xd8\xef\xfbS@uK\x89W\xcavS@"\x84\xc2\xe4\xc4\x01T@\xcd\xa6O\x0b\x87\xddS@\xe6P]/q\xd9S@\x18\x022\x93\xf5\xedS@\xd3w\x0c\xa6\xbe\xb6S@\xff\xb6\xcb\xf2\xc7\xf7S@\xa5x\x19\xf6f\x1bT@\xadT\xa5\xa1/\xc9S@M\xfa\xf6\xe0\xb2\xd6S@\xa3M\xdf_\x18\x87S@\x97\xd5T\xf1\x15!T@\xe3fK\x1b\xc5\xfeS@\r"\xd18\xd8\x17T@^\xb1]\xa2k\xd2S@\xc9\xe5f&\x13\x1cT@ \t\xf8k]zS@R\x9f4.\x17\xdfS@\x9b\x1d\x18\xa3\xfa\xe6S@\x8e\x9e\xe0\xf0;\xd2S@Z\xc9u~\x9c\xb4S@\x0e\x94l\xc0\xcf\xfeS@p\xf0qg[\xa6S@%\x9a\x99\xd7\xd6\xb2S@\xfb\xa8\x02\xedH\xeeS@\xfa\xdb\xfcy/\xb4S@\xfe\xaa\x0e|\xff\xfaS@& \xca7\xd5\x04T@E\xd1\xbb\xca\x83\xdeS@\xea]\x1b\x80.\xfeS@6\x8bA\x9b\xc9\x00T@\x85\xb5\xc8\x1b\xde\xafS@\xf0\x08\xbe\xe1j\xedS@\xaa\x82\x88\xf8\x95\xd7S@%\x92\x85\n\xdc!T@\xcc*\xdc\xdc\x8a\xddS@\xcc\xe8\xbe\xfd\xaa\x08T@\xd5s\xed\x95\x82zS@\x05\xec\x14\xc6\xd2yS@\\\x12\xb6\xc9\xa6\x98S@\x02\x8e\x08\x90$\xd5S@\xb0+\xf0\xc6@\xadS@\xb9\xf9\xc7!\xcb\xdaS@\xb0/\x05\xfc\x13\xd0S@]R\xa3d#\xddS@\xb9\x1e\x7fE\x15\'T@\x0ek\xb8I\xf3\x9eS@|\xc7\xebU\x0c\xf1S@m\xfcv\xa77vS@\xd5~6\x07;\xecS@\x88J+\x1a\xa7\xa9S@X\xc5\xec\x88\x95\x9fS@\xd8\xcbo\xbck#T@\x12KAz\xa8\xdbS@B\'(9w$T@\xd2\xd8\xe7\x89\x1b\xf7S@\x9fR,\x9e\x80|S@\xcd\x98P=4zS@\xe8\xbd\xc5\x16\xb0\x1aT@\xf6\xf4\xcd\x174\xe5S@i69\xebq\xf0S@3;c\xaa\x97\xb2S@=z<U \xd2S@\xccj?\xb6e\x8dS@p\xf64\xce\x89\x00T@b\x1b\xa0Zk\xa8S@\xb4\xb9p#|~S@\xf1\xf8XC\xfb\xd9S@\xed\x87T*\xc5\xfcS@y\xd8\xa8\xf9\x9f\x02T@\xf2JMa\x8e\xedS@\xb9\\\x8c\x02\x99\x87S@C\x9f\xd1\x1e6\x1bT@G\xdd`\x9e\xb1\x90S@\x9b\xf5\xd1\x8cF\xb4S@%`s\xe1I\xa7S@$\xb3-#\xe7\'T@\x97h\xdas\x17\xc7S@\xd2Fd\x99\xac\xafS@\x13\x8e\x03\xe1\xa0\xd9S@^\x99\xf7A\x14\xdaS@8\x11\x01\x1c\xda|S@\x04\x954\x8d\xfd\xb1S@\x8bgj,7\x8cS@ q\x14r\xa9\x05T@\xaa\xa3\x18\xe8\x08\x00T@\xc1/IB\x94\nT@\x1e\xa0\xf7>\xdf\xc8S@`\x97M\x93\x03\xd0S@\x9ct\xdc\xbe\x07\xb2S@\x1a\x89t\xd6M\xbdS@8\x15\x9d\xac\x82\xb8S@\xde\x871\x00{\xf7S@\xd4\x9b\x16N\xa7\xedS@\xc3\xf4b)\x05\xdbS@\x96\x94-gT\xfcS@\x12~y\xcc\x8a\xfdS@\x0e\x94\xfaZh\x9fS@ZM\xec\xb2\x0f\xbdS@\xcf\xf3\x892\xae\xd1S@\x17\xf4B\x8a\x86\x9dS@\'\xf92\xe3\xf9\xb0S@\x1d\x0f\xe5\x7f\x16\xffS@Z\xa6\xa2\x87\x96yS@\xc1\x02<\xea@\xddS@,\xa4s\x01\xa8\x00T@\x06\x8d\x0f\xd3\x0b\x91S@"\xfeVq?\x00T@t\xfcp<\xfb\x1aT@\x9b\x9f\xbeWj\xa0S@\x7fe\x951j\xfeS@\x1c\xbc{\x88\x84\xb0S@\xbb\xa6\xe3\xe6\xef\xaeS@\xfd\x16\xd4,\xf5\xb9S@\r\x8b\xb9t\x7f\xd5S@\x01\xc7kR\xf3\xafS@\xbe\x8bx\xc8\x12\xbdS@\x894\xa9u\x81\xb2S@P\xe3\xc7\x97\x0e\xbcS@\xb8\xbfD\xbc\xb8\x9cS@\x8d\xfe\xc2\x00\xaf\xd7S@\xf1\x9f\xf9\xa4\xa9\xb2S@\xf2\xbd\xf8q\xf8\x00T@\t\x0b\xc1Kb\xb3S@\xf6#)\x19$\xa8S@\xe5\xcbb\x01\x84\xffS@\x01\xb2\x94\x9b\xf0|S@in5Y\x9a\xb5S@\xafs!\xd6\xf3\xa4S@c\xf5\xb1K\x1e!T@\x11\xbb\xa5\\\x17\x15T@\x1b\x98&J\xb4\x82S@|\xa6\xc7\x05\xf6\x1bT@:\xbf\x0c\xe5\xcc\xd7S@\x03\xde\xaa\x80\xad\xa8S@\x86\x16t\x0cj\x9cS@\xaf&Mj\x89|S@\x89\xab\xf0\x8c)\xa2S@D\x9f\x00\xcb\x88\xdbS@\x14-\x02N\xa5\x9fS@\x9c\xa7\xed\xdc\xdb\xa5S@\xfbp^\xb99\xbbS@>\xd5\xfb\xf0\xd9vS@|\xfc\x03\xc9\x9b\xdeS@\xf8\xed4\x17\x86\xb8S@\x08\x98\xaeX\x7f\xfdS@\x96\xc2\xf4\xaeO\xd2S@\xc9\xd1\xc3\xde+\x83S@\xb9\xfeSYm\x8aS@\x08\x8f\x97\x8f\x11\x9cS@\x9c\xae\xf8\xf0?\x00T@Zi\xa5\xd8r\xe2S@w5\x04Z\xe7oS@\x06\x16\xe1\x92\xb6\xb3S@\xdb\r\xa3z\xbf\xc8S@\xe6\x1d\xabc\x1a\xfeS@Jr)-\xe4\xb7S@\xc5\xda\xfc>\x9e\xffS@)\xa5g\x80\xc5\xc6S@\x8a\xbb\x00\x89O\xf6S@\x9eQV\xab\xa0\xf6S@\xb5R\x18\xefj\xb8S@\xfb\x156c\x02\xd6S@\x1e\x8bZ\xb1\x99\xb3S@\xfaW\'\xec\xe7\x04T@I\xaa\xec\xd9\xb8#T@\xa2M\x1e\x0c\xcf\xa2S@\x08:\xc3\x18$\xb6S@\x18\x85j\'s\x9cS@L\x97\x88N`#T@g\xd5\xbe|\x0b\x01T@\xbb\x0ev\xebd\xedS@\xc5\x13W%6\x00T@\xa0T)\xf8\xff\xf1S@\xc9\xa0\x82\x93z\xb7S@ ]@\x19E\xe2S@\x0eR\xa0\xcc\x14\x8cS@A/K\xac.\xfbS@ \x99\xee]h\x88S@\xc9\x13\'\xb0\xdexS@\x0f\xffow\x8e\xd7S@\xcb;jP8\xf3S@\x1e\x8a\x9a\xf7\xc1"T@\xc74,\xd8\xdd\xb7S@Ze\xd8E\xdc\xdcS@\x86\x13\xa6\xec\xb2\xffS@b\xae\xc6\x06[\xfbS@Os\xde\xd6\x04\xa3S@\xd5\xa2\x1f\x0fk\xd5S@\x02M\xac\x8f\xad\xb3S@O\x92\x9fa\x13\xb4S@\xfe6\x1d\xfc:\xf3S@\xbb{\x19\xc4y\xb7S@\xbd\xb8\x10J\xed\xb1S@\xa3\xff,\xa1B\xaeS@\x96\x92\x83\xdf\xc6\xd4S@\xe6\xa4F\xff\x95"T@\xe0\xe3]\xa8\x90\x9cS@\x93\xf4\x12\xba_\x91S@\x83\xe2\xa5R\x04\xf1S@d\x8d\xa1\xce\xa7\xd9S@@\x93\xbbb\xe7\xb8S@\x81\x13\xe5\x81\x84\x9fS@;a\xc5s\r\x89S@E\xf5\xdc\xb0<\xb8S@\xa2\xf2\x10Q\xdf\x01T@c\xac\x99\xde\xea\xa9S@\x02$\x9d\xee]\x88S@3]\xf0Z\xe5\x11T@x\x853\x00N\x8eS@\xe9\x1c\xcb\x82\x1e\xf1S@\n\xa4-\xc2n\xf1S@\xaa\x06\xdfe\x90\xc2S@-\x0e\x9aL?\x85S@\x90\xe6\x17\x14\xd6\xeeS@J}\'\xc7\r\xaeS@\xaf\t\xb8\xf8!\xb5S@\xd690\\\xbc\xb8S@4\xe0\xe6\xf0^\xbaS@\xc7$%\xd9\xdf\xcfS@N\x0b\xee\x92\xa3\xeeS@\xe2\xd8h\xb9?\xb2S@IG(\x1cX\xb2S@\xa5M+\r^\x9dS@\xec_ys\xc7\xf8S@5w\x85\x80\x06\xb8S@\xc1\xe6:CP\xd8S@{&\xb3\xd8\x18!T@\xc2\xce\xe6E\xf3\xb1S@\x1f%\xe2\x8a\xd1\xd3S@u\xec)\xe8\xd0\x8aS@G[\xd2v\x86\xb8S@\x0f\x13\xcd\xfd \xa0S@MjY\xf9\x04\x9fS@\xf0\xa2\xc6:\xfb$T@~\xae\x8b\x802\xf6S@\xdc\xbe\xca;\xc7\xe7S@\xa6\xc7\x9ac\xa0\xb6S@\xad\xc0=\xcc\x0b\xacS@\x95\xb1\xc11\xd5\xadS@f\xd2\xcc\xb31\x84S@\xeb\xb7p~Y\x86S@O\xa6\xb9$\\\xf9S@\x92z\x9f\x0e\x86\xa2S@Cj\xd75\xe1\xf9S@S\x82\xacD\xc4\xfaS@2\xca\xbeCd\xb0S@\x87\xe2\x83gH$T@\xe3\xe3\x89\xfd\xb5!T@H\xdb\xd67G\xb0S@\xaa=U\x9b\x94\xb1S@_\xa8\xd8\x19\xe3\xe9S@6\xd0E\xeb\x84$T@X\xef&\xe5\xae|S@j\xa2\xfa\xc9\xd2|S@"-\xb2\xd5D\xb2S@j/D\xea\x0c\xc3S@\xa7~\xdc\x14\t\xa3S@&\xc67\xafe\x00T@ ^\x03\xc2\x8c\xe9S@&\xbcj\x11\xe5\xabS@Ul1\x90\xa5\x95S@~\x02$&\x90\xb7S@\xd3\xedw\x881\xabS@7\xd0\xdd<\x98\xffS@\xf7\x0b\xea\xb4*\xb9S@\xc3\x98*s\x0c\x8dS@9k\x88)k\xf9S@1\x11\n\xfc\x1a\xb0S@\xe0\x99rb\x0e\xeaS@qtB}q\xbfS@z\xd0\x9bVc\xaaS@{N0|GzS@/v\x85-0\x94S@e\xfd\x1e\x03\x90\x9aS@\x14\x05[\x18?\xe7S@\xff\xe6\xb3\x00\xfc\xbfS@\x17@\xc8\xbe5\x00T@\x97^ \xd3\xff#T@<@\x9e\xe7O\xfcS@h\xbb\x17\xa5\x97\xe5S@_Rx\xd7\r\xb8S@j|\x13\'~\x9fS@\xec\xd0\x04\xc8]\xf6S@N=$vi\x9eS@\x8aL&[\x84\xa4S@\xddz!\xa9.\xb8S@&,,\x88\xb4\x11T@\xce\xc7"\xda\xb3\x94S@x\xc2\xd5B\xac\xaeS@F\xf4-\xe6\xbc\xc9S@x\xcd}iHxS@\xbf4\x07\xa7\xa3#T@.ZO\x14\xd6\x87S@l\x81n\xb8\xa1\x87S@`>\xbd\x00\x9f\x81S@\x97c\xb75?\xaeS@\x9e\x89\xb4\xa9\xa8\x00T@\xa4\xce\x8e\xd1\xcb\xaeS@\x18\x0f\xcf/\x8c\x8fS@N\x16\xbc\x98\xf0\xb1S@;\x7f"\x9f\x07\xafS@\x13:\x01\x1a\x7f\xf0S@\x8cg\xaf@\x7f\xbdS@B\xabO%\xc9\x04T@\xea\x91?\x19i!T@\xbc\xcavr\x13\xb6S@\x1d\xae\xe6\x08W\xb7S@\x94\xea\xdf\xa0\x9e\x84S@cWu\x0f\xe2\xb7S@]U\xb2\xb1H\x0bT@)Y\xad\x18l\xe8S@\xddF\xeb$\xd6\xb1S@\x91\xc5\xb2\xa5f\xb1S@\xad\x19\xef\x93\x97\x84S@\xfa\x1f\x1c\xf2\x15\xe8S@\x81\x99\x14b\x13\xa5S@b\x7f\xb7\x85V\xafS@R\xf2J\xa2\xe2\xe9S@\xe7\x1b\x90\xd1B\x84S@V\x96&>\\#T@\xdf\xea`\\:\x7fS@\xc7\x1c\xac`\xe2\xf3S@\x8a\x88\x94 \xae\x9cS@\x9cP^\n:}S@\xef\xb6\xf50h\xbeS@\xba\xf9P\xf8\x0e\xf6S@H\xbc\xd1T\xe6\xabS@$"\x98k\xe0\x9eS@\xc83\x9c\x04\xe1}S@\xf6\x04\xfcl\xf5\xb1S@@\xe71`(\xb5S@M\x8a\x7f?\xf3\xabS@\xa8\x8b\xf4\x04/\xb5S@|\x19\x91j\x15\x9aS@\xbek\xffF\xe4\xadS@\xe3zY\xb4\x1e|S@p\x9b\xe4\xc3\n|S@\x92\x8f\xce\xda\xc5\x96S@0\x8ee\xe2\xd4\xb4S@\xb5);\x98\xac\x95S@\xa4\xd5q\xa7\xc9{S@\xcc|b\xad>|S@\x83)\x80X\xe6%T@\xee\xcd\x96\xd9\xf7\x99S@\xd4?\xcb\x03\xcd}S@\x13\x89\x99\x0ei|S@\xa6/\x14\x80\xe1\x03T@i\x17\x92\xf5F\x8fS@\xf5\x10\x82\x15\xe5\x9bS@\x14\xfa\xa4_\xbb{S@H0\x89\xfd\x02|S@\xb7\xa1\xc1\xa8\xa6\x95S@\xfa\xa2\xae6\x12~S@\x1b\x16&9\x8c{S@)/\xc0\xd8^\xc0S@\x8d\xdb\xda\x15\xe1\xaaS@\xb5L}\x87\xce\xc0S@C\xc5:w5\xacS@*\xfd\x8e\x01\x93\xa3S@fi\xd0oK\x9fS@T\x0cl\xf8\xc7\xb4S@\x06\x1b\xf8\xc9\x85\x9fS@~\xe6\xc1\xdc\xe3zS@\xbb\xcd\xcf\x86rtS@\xc6\xaa\xfd.L\x96S@NP\xa5\x03\xf6{S@W\xbc&;\xaf\xb4S@\xe2r`\xe1\x9f\xc6S@\x13Xo\xdfbzS@\x99!(,\xd7zS@\x9c\xb4\x95\xaajzS@^\x96c\xdd%{S@\ri\x9a\x0b\x1b\x13T@\x88!y\x01\xbd\xb6S@\x02\xc3\xa2\xa2\x94\xfaS@\x99\xea\xa4\xe0\x8bzS@\xc6\xbd\xddK\xeb\xabS@\xe4\x84A\xf7\x1f\xdeS@\xd2s\xdfu\x96\xa4S@\xe6\xf9\xf9\xa0\x0c{S@D\x96,l`\xbaS@\xff\xa4\x91\\}zS@\x1f\x16Bd\xcbzS@c\x1b`A,\xa4S@\xabj\x1aX\xdb\xf0S@\xb5\xf0*\x02\xee\xdeS@\x19`.\xde\x0b\xdfS@QE\xfd\x1a\xd1\x96S@)U\xaa\x7f\x8c\x1aT@nH\x80\xf2E\xabS@i\x10t\xa0\xe0zS@\xd5\x91\x05\xa2\x9fzS@\xb9\x81\x9do\xe3\x9cS@\xfb\x14FQ\x05\x9aS@\xado\xbe\n\x87\xa7S@\xb5\x9c\xef0\x94\xb2S@fi\x17\xd1\rzS@\xc8\x8e\xd5\xb1\xf0\xd6S@\xc4p\x0b.\x81\xa1S@\xc6\x06\x8b\xf4?\x97S@S\x87\xf9\xbd\\~S@kSk\x06\xa8~S@O\x00PI\xa3\xdeS@f\x88\x8a\xd8:\xa7S@Xd\xcf\xad\xfa\xc6S@\xdbY\xf9-)yS@\x08\xff\xe7$\xa2|S@`\x88\xd4\x17\x87\xa6S@\xdb8\x83\x13\xf5}S@n\xd4q\xc5\x95\x9fS@\xcc\xc1Vhv$T@\xf1\x11\xed{\xdazS@A\x91\xe6\\\x86\xdbS@\xc8\x01\x18\xa9f\xb5S@\x92\xe8\x9a\xbee%T@\xad\xd5J\x8eZ\xe0S@\xf5e\xeeu^\x1aT@\xdeT\xa4]S\xfcS@\x1a\xe8we<\xa0S@\xde\xf4\x039\xc1\xfcS@\x92\xe2L\t\xae\xb7S@1\xdaw\x7f\xe6\xe1S@\x9fNSx\x08%T@L#?{\xca\xabS@R_z\x17\xf6\xdcS@\xddR\x8f\xa8\x1c\xddS@\x08\xfd\x028W\xa6S@\xd0\x8aU\xd97\xa0S@\xd1\x04\xe8n\xd8tS@\xf8V\xef\x93;zS@\xfe+\xd6\xa3\xce\xa9S@\x02\xcf\x9a\x9a \xd7S@\x96\x98\x99\x9dZzS@(\x1a\x88\xfd\xbf\x98S@\xedo\xc5\xf5\xf2\xa0S@\xa2it{\xb0\xa0S@\x7fG\xb5C\x8c\xe3S@\xa8\x088!\xf5yS@iO\x8f\xe5d\xdaS@\x0fg\':\xa2\xa0S@)\x9a\xfan@\xa0S@\xaaB\xf6\x05\xc8yS@\x00\xd0\xb7\x04\xf8\xdcS@\xe5:\x15a\xbf\xa6S@-\xc9\xd0\xa8B\xb5S@\xb2\xed\xd5\'\x95%T@\xf9f<\x08yyS@z\x18RB\xba\x17T@\xfcq\x0b\xf0"\xdcS@\xce\xfd\t^%wS@\xcf\\\x9f\x8e]\xc9S@\nRS\xa5\xf7\xc7S@L\x0bn^\xcd\xfaS@\x1c\xbf\xa3\xf5}\xf6S@\xc3\x06\x9d&\xc7\xb1S@\x95mb\x98\x89\xdfS@\xe3\xd2\xcc\xc3W\xeeS@P\x91\xdc5w\xa0S@\xbbO\xf1FN\x19T@\x16\x01\xc8\x99\xb5\xcbS@\xed\xc7\x8f(\xb7\x17T@d\xd5\xe9\xd1\xa1\xe5S@\xf8\xed\xdf])\xeeS@\xaaBr\x1d\xd2|S@%\xb1\x0fJ\'#T@P\xc5\x85\xfb[\xb5S@~\x94\xdc\xe2\n\x03T@B\xfc)Gd\xb3S@{Q\x1fwf\xb8S@\x86\xfb`\xe9\xaa\x99S@ak\x14\xca\xa3\xa1S@\x80F\x0b\x11U\xddS@o\xd8\xf3\xc0\x8e\xf8S@\x94\x8f\xc3\xbc\xf4\xd9S@\xcd-N\xa7wzS@\xbd\xd5>\xa0\x02\xdaS@\xc1uz \x85\xedS@\xdeV\x87\xbf\xfd\xfaS@\xe7"\x02\xdcD\x1fT@\xb1/\xab\xf0$\xbbS@\xa7R\xfb\xe1\xe0\x86S@0\xf0mc\xa3\x03T@\x8fJ\x88\xdc\xe6}S@\xeb\xe2!\x05\xc2\xa9S@!8q\xc6\x18\x86S@\xc5\xafo\x1d\xaf\x85S@\xf9\x1a2X\x01\xc9S@<#*J\xd2\xb4S@\xcb\xe9\xfe\xfd3\xe0S@\xe7M[\x1b\xbd\x9bS@O\x9d\xa7\xcb\x14\x01T@\xcay\xf8\xeb\x83\xa6S@\xdaC\xd0\x13\x05\x03T@\x16n\xda\x1c\x00\x86S@\xea\r\xcb\x0fL\xf8S@\xc4\x19\xc5\x01\x9c\xddS@Uq.\x02 \xefS@\xfb\x16\xaa\xe6\x15\xa6S@\x87\x0e\xdb\xb9\xd8\xb7S@o\x8e&\xebY\x98S@F(\x11\xf3\\\xdfS@o\xc5\xe5\xf4;\xf0S@^\xd5\x89u\x1f!T@\x19\xbf{v\xd9\xedS@\xd9\xd3\xab!\x08\xdfS@\xd8"\x83\xb4\xdc\xecS@0v:\xd3\xe7\xeeS@\xf6=eQ8\xa0S@\\B\xdb\xb4\x85\xdbS@\xc9\x177\x1a\xa2\x1eT@\xdd\xf3\xacd\xbe\xfcS@\xc3\x06\x0fq\xd4\xccS@\xbdH;jB\xdaS@\xb7A\xc7[\x83\x8dS@\xebQ\xdd\x1ar\xf5S@Vaq\xfb\x10\x18T@\x81\xe5h\x11T\xf1S@k\xf7\x00\xaf\x8fzS@j\x82jA4\x9eS@\xf6\x8c^\xa2\x03\xdbS@u\xa3g?\xc0\xfeS@\xc0\x16awY\x04T@\xd0(\xd5\x90~\x87S@\x95P\x08X\x86\xcdS@!\x94\xfd\xcc\xfe\xf9S@?\x9b\x07\xc0\x1f\xa6S@\x9a\x0c\x91\x94\xbd\xfeS@:\xd9\xb2\xdf\x11\x9fS@\x1f\xf2\xb7J.vS@dn\xfd`a\x06T@\x07\xaf\xa8Y\xb5\xdcS@\x9f\x96x`\xa3\xd7S@MB\xa3\xdc\x0c\xdbS@\xbfn\xc0\x9c\x9f\x98S@\xee\xefo\x9bF#T@\xc0\xd3\x9d\xfd[\xa8S@?\xef\xd7\xf0K\x98S@\x11\x18\xd8\x8c\x0c\x8fS@\xdd54\x01\x8e\xc5S@l[\x06\xf2F\xd2S@\xc4L\xa9\tA\xd9S@\xe5\'\xf4\xbc\xa3\xe5S@\x81\xb17V\xe2\xb7S@\xb4d\x9d\x97\x89\xb0S@<\xb8\x80\x08\xc6\x98S@\x89\xdb\xab~\xe1\x9cS@\xaeJ\x0c\x9d\t\xf6S@h\xa2\xda\xc6\xca\xf4S@\x8b\xba\x8d\x8e%"T@\xdc\xc5~Jk\xb3S@H)\xf9\xf2\xe3\x00T@=&\x00.\x80\xe3S@\xcb\x91\xfb\xee\xdc\xe7S@\x89\xfa\xd1\xbfr\xd7S@\xf6\x86J\x0cA\x97S@\'\xfcp\xd6\xb0\xd7S@5m\xca\x19\xb4\xfcS@Z*j\xc8\x0c\xddS@}\xc7l\x11\x04\xa0S@\x0f\xbb\xd5%\x7f\xeeS@\x86%\x1a\x07y|S@i\xa5\xd8\xc6\n\xbdS@HO\xf4\xcb\x10\xb2S@\xbb\x11)\x87\xef\xddS@\xbftT\xd6\xaf\xe2S@\xd0\xe9\x87T\xb9vS@\xba\xe4\xafu8\xa6S@\xc6\xc1t\xa4\xa4\xb7S@&\x17\x81\x8d\xba\x05T@\x8c\xcac\xeb\xaa\x92S@\x1f.\x0e\xd0f\xd2S@"b"o\xaa\xb1S@n\xee\xa1\x0e\xd6yS@\xccZ\xb6\xe4\x85\xa1S@Y5\xcc\xb7\x9a\x00T@a\xe0\x01G\x07\xb9S@\xc2Pm\xf4hsS@\xe3-d\xf3\xe8\xd7S@fZ\xa9\x90\x99\xfbS@\x93\\(\xa64\x01T@\xaf\xd3)\xe5f\x9fS@\xe3\x0e8W\xa3\xb3S@]\x1cB\x9ba!T@\x10\x05\x8eH\x0b#T@j\xceq\'\xc7!T@T\x9b-\xa0\xbe\xeeS@\r+\xed\xfb\x98\x1dT@\xda9G\xea\xcf"T@\x9a\x95\xe0\xc4\xfe\xeeS@\xea\xee\xf2\xa8\x0b\'T@a\xe1{\x8e\xbd#T@\xbd\x90\x95urpS@\x19)\xd0u\x81\x1aT@\xc4\xe3\xa5\xc3\xa1\xb5S@Qmq\x01]\xb5S@\xbfT7\x05E\x19T@4\n\xa1k\xe9#T@\xdd\x80\xc9\xa86\xb4S@\xb5\xbb\x02G\xa7\x82S@\xf5W-xX\xa0S@w\xdc\x91\xd3\x92\x80S@MX:\x1d\xa9~S@\xad4\xd7E(\xb5S@[\xba\x97P\xe1\x82S@\x03\x04\x03]\x1e\x94S@`=\x08\xb0\xbb\x17T@w\xc7\n\x96{#T@)d\xd3\x15&\xb2S@1\xdb\x19$\x11\xb2S@\xff\x15<\xe4\xcf\x8cS@Q\xc6\x1d:\x9c\x9bS@\xbd\x05<\xcb\x1f\x84S@&\xdf^\x7f# T@v\x80\x14\x11\xb4\xb6S@\xac\x975M\xab\x83S@t\xb0\x8d\xd2\xb4\xb5S@a\xc1y\x0b9\'T@\xbe\x91\xec\xbdh\xb5S@\x0c,P\x10>\x8aS@\xb5^7D\xf6\xb7S@s%\xd2\nc\xb7S@\xb3\x87r\xf9t\x9fS@?\xc9\x94\x1fC$T@\xb3HP\x94\xc4!T@\xb3\xb4S\x1eL\xb9S@\x98\xec\xea&?\xaeS@S\xf3\\8\xe0\x8aS@\xe0\xb4vu\xd8$T@zP\x04\xd7\x89\xb6S@\xbcg\xa6\x8f\xd0\xb8S@\xa8W\xd0v\x02%T@:\x9d\x90/\x02!T@\xb9|E\xadp\x7fS@\xc9\xc5>\x81\x8f\x86S@xX\xabO/\xb7S@M\x8ax\x1e\xec\x86S@U\x9e\xcf\xc2\xc1\x86S@\x1f\xe9\xf8\xe3\x95\x81S@\x8c\xce=\xcei\xb8S@uf \x88C\x8dS@\xeb.\xae\xc2p\x89S@\xf8\x83c\xc8\x95\x88S@3\x06z\xbaS\xb6S@\xbf_\xac\xd6/\x87S@\x95\x16\x13\xf7\x0f\x89S@\x82\xc5\xb5\xff\xe5\x88S@\x99/\x80W#\xb9S@\xad\x94\xb9\xc8\xc3\xebS@\xa2/\x11\x83\xb3\xb1S@\xc0RE\xac1\x8eS@\xf9\xce\x0c\xce\x1f{S@\x0e\x16SLh\xbaS@[\xfb\x86#\x96\xb3S@l\xd8u\x0e6}S@3(\xf3;\xa9"T@\xdd\xc3Er\xf0\xb7S@\xca&[*\'\x89S@Ph\xdb\xc1\xfe#T@\x18>\xf4D\xd6\xb3S@\x129z\xf0t\x92S@E\xe7!\xfd\xc7\x88S@(\x1a\t\xe6l\xb8S@\x84\x1f\n\x08\x19\xb4S@pSX>\x04\xb2S@\xac\xe1\x8d\x85s#T@;P\x00\xb2\\\x8cS@S-\xf0\x1c\xf6\xb8S@a\xd1\xc9\x99Y\x1dT@\xe8b8\x7f\xd3\xb1S@aR<d\x95\xb2S@\xee\x04\r\xadg\x84S@/c\xad\xcd\xa1\x8bS@\xa9\x99\xb5\xcd\xd9\x8aS@\xca\rK\x13K\x1dT@\x03\xa6\xcd<\xf7\xabS@\xaa&\x0fs_\xb0S@\x149\x95\x12\x91\xc2S@\xb2\xfcC\x95\x1d\x9eS@\xaa\xee9\r\xae\xe9S@F"\x8e\xa7\xe6\xb0S@\xa4\'\x1e\xd0E\xb2S@~\x8a\xf7]\x8f\xc1S@ \x05\xd1O\x7f\xf2S@9&\x15{P\x8fS@\xa6\x880\xdd\xd4\x82S@\x9a\x8d\xe1\x8d\t\xebS@\xd2\xfd\xa7]\xd5\xbbS@\xe2\xca\xfd\xa8)}S@\x15"\x12\x10\t\x83S@\xf0\xb0\x81\x19\xdc\xe9S@(\x91\xfc7w#T@\x8e\x06s\x10\xab\xb1S@#xP,\xcb\x01T@\xc2\xe2X\xf21\xabS@u*\xc7\x97\xd5!T@\x8fv\x8b\x80"|S@=\x9a\x8a[d\xfbS@\xdd\xa7\x81!m\xabS@\xc9\x00\x81\xd4Q\x00T@N\xb6\x13\xc1\x91\xb0S@\x1dLA~\xee\xfeS@\xc0\x06L\x019\x1eT@\xa8\xd4\xbd\x8f\xd0\xa6S@)\x9d\xc6\xbc\xff{S@f\xb9\x84s\xe5\xfeS@\x95\xc7\xcb\xef\xa4\xffS@cj\xa1{\x9c\xc7S@\xf5VAJ\x06\xfeS@\xeb\xc0\xf2\x1fJ|S@\xe4\xac\ryR\xf3S@4u2p\xbc{S@\xc2\x94d\x81\x88\xb3S@Q\xdf\xce\xfa\xd2}S@\xe7@\xfb)\xb5\xf9S@\xc3fx\xd1\xa1\xf1S@Q\xd8\xce\xd2\xc3\xffS@\x7f|R\xb5v\xa6S@P\xefb\xae\xc3\xaeS@\x88\xa4\xadb+\x1fT@&Z\xcfz\xb7\xfaS@5Fg\xaf\x8c\xffS@\xb0\xc7\x90\x85g|S@\xb3\x90\x94\xce\x1f\xfbS@\xd7\x08\x95N`\xfaS@7_\x07\xfa\x1b\xc0S@\x05&3>\xd8~S@7\x93\x88\xe1O\xfaS@\xce\x02\xe1\xc3\xca T@J\xd4\x0b\x84J\xaeS@\rd\xe6\xae6\xf6S@\xb3\x86S\xb9j\xf9S@`_C\xad\xcc\xaeS@\x06#\xcc5Z\xf8S@y6\x03R\xb7{S@N\x00oX`\x91S@\x9f6=\xfc\xa4\xf6S@\x83<.$\xc3\xc6S@\x8f\x844\xbd\xa5\xaeS@\xc2YO\xea\xea\xb1S@\x82\x1b\xb8$}\xf5S@}\x0fI\x18\xee\xf6S@\xec5\xa5V\x84\xf6S@r\xdfzK\xe1\xfbS@\x0cQ2\x87)\xafS@j\xc0\x1c$\xda\x91S@\xd5\xd5P~p\xb1S@\x03\xb5\xc0\xc5s\xf1S@\xb92p\x83\xe3\x99S@\x17\x07a\x81\x7f}S@\x0c\xfc}\x8dI\xf3S@_\xa5v\x95\n\xaeS@\x195+\x8b\xe2zS@\xa4\x0f\x86\xa8\x10\x99S@E\x92w\xaf\x9a\xf2S@5wo>\x9c\xf0S@3\xce\xe7\xf7\xf7\xabS@L\xb3\xe7\xed~zS@|\xb3\xac\x06\xf5zS@\x92\xf6\xc9& \xb2S@\xd7\xf9|ev\xb3S@\x04\xe0\x80h\x1c\x94S@b\xae\xfb\xbb`\xf1S@\xd0_rP\xb0yS@E+\xb1\x88}zS@xc\xb8\xdd\x17\xeeS@\xe2\x8c?\xa6\xe7\xadS@\x1f\xbe\x08\xce\x1d\xf0S@\xb8\xa0\x94\xf1\xc2\x94S@m}j\xab\x9azS@J\xf6\xbe\xdaC\xedS@\xe1\xe8!\xb6\xec\xecS@[T\xbfEP\xeeS@Y~J\xffU\xeeS@\xdeia\xfa\xd8\x00T@\xbf\xc8u\x0f\xef\xc6S@2X\x9a\xab\xcc\xc0S@\x1f\xd6G\xb1\xce\xebS@\xe4+{Uh\x95S@\x04\x17\x85\x9e\xef\x9cS@/\xaac\x94\xf1\xe9S@\x92>/{\xd1\x96S@\xdc\x04\xc1\x94\xb4\x95S@\xd1~0\x0c\xa1\x95S@e+-!\xe1\x9dS@\xee\xff\x15-\x88\x9cS@\x811\xaf\xd6\xa1~S@B.\x19F\x85\xddS@U)\xbd\xe4\xa0\xc1S@\xd7\x1f\xa60\x92\x9fS@\xb4\x0fSc)\xe6S@\xda\x8cUe\x83\xe7S@\x90\x1eJ\x7f:\xefS@\xdc\x01=e\x16\xc8S@\x02\xa7\xc3\xee\xb5\xe5S@\xb2\xae\x9c\xc30\xedS@\x00\x86\x82\xd1\xc3\x96S@\xb1FXJ\xd9xS@\xef\xf9\xa7\xef\xf4\x99S@\x8a\x01\xc1\x07n\xe6S@N\xda\x0e\xb6\xc4\x99S@[\xf7\xba\xe5C\tT@H?\x893U\x97S@u\xe2\xc3"\xb3\xbfS@\xd8\x9c\t;\x99\x9fS@\xfa)\n\xc4/\xe8S@*F<\'j\xe8S@\t\xfc\xf5\x91\xc6\x97S@<\xe2[\xa5g\xecS@d\x8d=\xd5\xa4\xecS@\x80 \x92\xb7\xae\xf6S@k\xb1n\xad\x11zS@\xd2~\x13c\xde\xebS@;\x1e\x03d\xba~S@\n\xc8\x91\x11\x80\xcbS@\xc1\x95^\xfem\x1bT@q\x89g\xce\x1e\x83S@#\xf8E\xb0\xb0\xacS@\xba\x9a\xa1\xaf\xc6\xf6S@b|x\xc6\xca\xc8S@\xa10A\x0b\x90\xb1S@\x968\xe8\x14b\xe2S@6=\x93-^\xabS@\xe7\x9c\xec\x9dU\xd7S@\x0ev`c*\x9aS@BNb\xaa\xcb\xf5S@\xa0\x93%ag\xf6S@RMm&\x93yS@\x7f.\xdb\xb5\x02\xdaS@\x9e\r\x9c=d\xddS@X\x1b\xa0v\xa6\x9aS@O\xc7\x1f\xd3\n\xdaS@\xd1\xbb"\xb7\x17\xd9S@\tDX\x92\x0e\x9fS@Z\xee\xf6}H\xe0S@K\x8dz\xbec\xbaS@\xb6\xfa7\x8a\xf4tS@\x9c\x98\x02g\xc7\xaaS@\xa9Rn\xc0?\xe0S@\x9fv\xbc\xeep\xdeS@\x06\x1b\x18>\xf9\xe1S@>\xdc\xde\x9e\x04\xbbS@\x88\tO\xf9\xff\xb8S@\r5\xae&\xb5\x9dS@\xf8I\xa6\xb7Y\xe6S@*\x03\xf2T\xdb\xdfS@>qF\x93_\x13T@\xf59\xff\x91\xfa\xd7S@\xf7\x18\xfc\xa0?\x03T@_\xf3\xd1-w\xdaS@\x19\xc7T\xadg\xddS@.^c\xf1:\xa2S@\t\n\xef&\xdd\xc8S@\xa9\xc4`\xea\xa3\xa1S@\xd5D\x828L\xdcS@K3~\x04\xf8\xdcS@\xfc\xc4\xa0\xfb+\xadS@\t\xf5\x03B\xef\x9cS@D\xe9u\x03\xa0\xd0S@\xa9\xa4}\xe4/\xdcS@d\x14\x02\x8b\xee\xa2S@\x8a\x96\x9e#\xe2\xdbS@\x88\x95OS\xe0\x9fS@\x02y\x9a\xec\xd8\xd8S@o\x9f\xe8\x0f\x1f\xb1S@u\xf5\r\x19IzS@\x8bpVoY\xcaS@H\xfa\xaa\x12\xe2\xdaS@}0\x9bd\xb4\xd4S@b\x8fW\xd5\xbd\xcaS@\x1f\x13\xdf3dzS@\xbf\xf1\xcc\xff\xa6\xa6S@$u8\x8bT\x03T@\xf5\xf41\xde\x87yS@\xd2\xd2\xa9\xfbZ\x9eS@\xdb\xf2\r/\xa7\x9eS@\xb2f\xed59\xd8S@a\xc7\x06\x18\x1a\xd3S@\x9c\xc8x\x9e\xc0\xa3S@ \xa1/a\x88\xf8S@\xc9\xcc&\x00X\xd2S@\xd8\x12Rn\xf9\xa6S@\x06\x1b&,\x99\x8fS@\xefG\x93n\xa9\xa5S@\xe2\xdb@7\x0b\xd7S@\xe2F\x7f\xd5_\xddS@\x8e\x8e\x16\x9e\x9e\xc9S@n\x97Qv\xac}S@JUFO\xc3\xa9S@\x92\x1b\xc0\x04\xe9\xd3S@\x92h\xf2j\x94\xc9S@\xc4%v\xcc\xad\xdeS@\xbf\x9c)\x94\xd3|S@Q\xf9\x15\x1bS\x9fS@\x97P\xe8\xf6\x9c\x9eS@\xca\xf2\x873\xad\xc8S@=c\x1av\xc2\xc6S@\xb2\xec:0\x8a\xa4S@\x04\xbd\xed\xed\x03qS@&\xfc5XwyS@\x07\x85F\xca\xe0\xfbS@\x86\x81\x9e\xc2\xd4\xb7S@\xe1\xc9q-\xab\xd9S@\xb0\x0c~\tk\xd9S@\xc1\x9e\xffz\xb6\xd4S@\x14\x8d=V\xd3\xa0S@M\xd0XY\xd8\xa6S@ZJ\xfa\xa9o\xedS@\x01\xd8V|2\xa0S@\xda\xa5\x06=(vS@\xe3\xb6N\x96f\xd5S@\xb5\xe6\x12+T\xd2S@\x8d\xb8\xfa\x18b\xa0S@Tf\xa5\x0e\x87\xb7S@\\H\xcb-N\xacS@~@i.\xcb\xf9S@\x18\x96\xce\xd6}\xc0S@\x92z\xff\xb5\xb2"T@\xf8\x06\xe1\x9b\xa3\xf9S@\xc4\x18[\xba9\xabS@+\xff\xcfY\xa5\xc8S@\xe3\x1dP\x96\xd3\x86S@\xe3\xc9J%\xcd\xddS@\xf2f\xe4d,\x86S@\xe4\x89\x99\xc5\xe6\xfbS@\x08\x94\xdd\xdbi\xc0S@+\x17\x10IT\xd5S@\xa4\xf7b\xdbl\xb6S@\xaa\\\x17\xca\x1f\x86S@/S\x93\xbaq\xd9S@\x92\x8dOI9\xb8S@\xdd\x9b\x89U\xf7\x1aT@x\xd5\x94\xb1\x16\xbcS@\x1d\x8b\xb6\x81&\xb8S@`J\xa0\'\x94\x1aT@\xf3|D~\x8c"T@\xe8\xf8\n*\x91\x9fS@\x98\x16v\xd79~S@\x073^&~\x9fS@\xba6\x91\xd2/\xdaS@\xe9r\x10\x96,!T@\xb2\xeb\xe48\xdb\xa5S@t2\x9cw\xe6\x89S@\xc9c/\xfd\xf2\xb0S@P\xe9,\xb8l!T@\x967\xa9\x13\x86\xb0S@K\n!\xfcP\xabS@\xf8a\xd0)\x01\x01T@wQ\xe8\xea\x87\xaaS@\x8f\xaa\x11\xfb\xa9\xbfS@T\xe4"\x00\xf2\xd1S@\xe3\xe7\xf7r\xd0zS@\xd9G\x82\xa4{\xb0S@\xd84k\xe9\xdb\x03T@\x01\xda\xec5E\xd3S@\xf0^j}\x83\xfcS@q\xfe\xca\xc6\x14\xc4S@\x84\x06\x98j\x80!T@\xbb\xb9\xef\x8d\x8f\xd0S@\x9e\xd2\xd1\xd8U\x19T@\xe9\xf5))\x04\xb5S@\x11\x86\xc2*X\x00T@U\x1fa\x90d\x1fT@\x9c\x9a\xcep\xef\xafS@\xe3\xab<\xcc\x80\x89S@\x87E\xc7\x1d\xca\xfeS@\xbf\xb9N\x06\xb5\xffS@d\xbe\xd9\xc9\x0b\x01T@\r\x80\xea\xb3E\xd6S@\x02\x80F\xd5\xa6\xa6S@\x0b\x1ab\x1b&\x9dS@E\xffz\x80\xe9\x9dS@6\x17\xa1\x80\x8a\xffS@I[\xd9U5\xa7S@\xcc\xba\xea\'s\xfbS@~\xf9\xfa\xf5c\xb5S@\xfb\x8e/\xbf&\x03T@\x00\xdc\x8d\x91\x94\xc6S@ \xb6\xff[\x00\xb5S@;a\xd8\xefm\xdaS@k1I\xaf\x98\x03T@P\x9bm\xf9\x07\xb5S@\x00\x0b\xcc\x91\x8b\xb7S@\xc7\x9d"\xf4\xb7\x17T@~C\n\x1d\x8b\xb1S@\xa91\x80\xba;\xdbS@%\xf8V!`\xe0S@\xc7@\x06.j\xf8S@f\xc6\x96\x0fQ#T@\xb1;\xaa\x92\xbd\xdcS@\x1a^$\xe7\x98\xe1S@Aw\xe9\xefa\xd4S@\x11D\x05\x84g!T@\xe0\xb5\x08b\xb6\xa5S@*&\xd0\xeen\x9dS@\x83\xb1A\xc8\xc8\xfeS@7\xda\xdb\xbee"T@J\xb3/\x16\x13\xbbS@\x0b\xb6\'\xb5T\x9bS@g\x14\xca\x9b\x83|S@\x1a\xe1M\x07\xe5\xb7S@\x8f\x82+_q\xacS@\xe4Q\xc3\xefo\x18T@.\xa3\xe1-\xf7\xd1S@#\x0ch\x00\xe3\xeeS@\xc7\xafl\xb5\xd2\x05T@'
p22
tp23
btp24
a(g3
(g4
(I0
tp25
g6
tp26
Rp27
(I1
(I3626
tp28
g13
I00
S'\x11\xcd\x0c\xb71\xb43\xc0&\x01m\xa2\x9e\xe62\xc0v\xceJ\xdc\xfc"3\xc0\xbf\x13NG\xdf\xdc.\xc0\x8e[\xde>\x90\x0f4\xc0\xdf\xfa\xd1\xc4\xfd\xdb3\xc0vJ\xf9~\x92\x1a5\xc0/\x90~\xd0ah3\xc0\x16Ew\xca S4\xc0\xa8\x80\x01\xdf\xdb\xfe2\xc0\xc7\xf0\x14\x0b\x9b\x9f3\xc0;\xb8\xa4\xb3\xdd\xd74\xc0\x98\x81n\x94t\xf03\xc0\xbaB}=$\xea1\xc0\xe6p1/\x95\x1c4\xc01\x07\xfe\xab\xecA2\xc0Gy\xb5K#\xba0\xc0\xf6\xd3\x0b\x9a]N/\xc0P\xe7\xf4%\x83\xf53\xc0\xc1%T\xac*\x0b3\xc0i\xaaL\n\x8eO3\xc0\x87\x1d\xba\x89Sm-\xc03\x01\xb1B\x8b>4\xc0ht\x91\x14g\xd3.\xc0-\x9aV\xa5\xcc\xb14\xc0\xf2\xa4\xe9W\xde]3\xc0f\x04\x10\x94\x0f\x9d4\xc0\xc3#\xa2.\xfd\x872\xc0\x82\x92\xc5\x0f~\xa73\xc07\x8b\xd3\x82)\xc72\xc0\x14)\xbaY"\x07/\xc0\x08b\xbb\x0cv&3\xc0\xcbf\x8a\xd5*\t3\xc0\xc1\xac \xa5\x96\xf6.\xc0F\rA{\xdc\x854\xc0\xe9\xcdwHw\xbd2\xc0\x0e\xbfa}\x8e\xcb3\xc0\xdc2{\x9c\x1e\xed.\xc0\xf2\xa4\xe9W\xde]3\xc0mlDA1]3\xc0\x0c\xf8\xe8AL\x12/\xc0\x02\x84\xac\x96\xf0\x023\xc0k\xe4\\\x98Df3\xc0y\x87_\x16913\xc0E\x86\xac\x19\xc9r4\xc0\x85(f\xf5H+3\xc0\x93\x90\x10[IV0\xc0:\x8a9\xcd\xe2!3\xc0\xfd\xb9\x90\xab\xfc\x060\xc0\xee\x15k\x8dh\xdf2\xc0\x1fT\xdbU\x11J/\xc0\xb8N\x90\xff\xe0c3\xc0\xc5=\x91\x05\x02\xa8*\xc0$\xe6\x99\xeb\x8d\x1e3\xc0\xe2a\xc0\xdfAv/\xc0;[\x9e\xcb\xba\xa43\xc0>\xe0k\xf5\x98\xe13\xc0K\x83@\x03\x8b\xdb2\xc0J\xb67\xe2xh3\xc0\xf3-\x8a\xd1/}4\xc0\x86\x86Eg\xe4p3\xc0\xf8\xc9\xb1\x97o\xbd2\xc0\xe0\xee\x1fT\xa4(3\xc0\xc5\xf6l\x98\xd5#3\xc0eB\xc47H\x002\xc0\x95\x82\xf3z\x93\xd2/\xc0\xcc\x03\xf25\x8ag3\xc0\x8f\x0c!}\x9f\x0b3\xc0\x97\x1f\xf8Z\xa4\x04.\xc0\xf4\xf3F{\x83\x074\xc0J\xb67\xe2xh3\xc0\xdf|Q\x10]\xc33\xc0\x99~)q\\34\xc0%\xa1:\xfa\xb7\xba4\xc0\xcd\xe4\xd3\xd1\x9e\x974\xc0Ns\x7fW\x99\xf32\xc0\x9a\xab]\x9fm\x854\xc04*\xdc$\xc0\xcc.\xc0\xd8bC\xe8t\xf93\xc0\xd7D\xa0\xb7c\xf12\xc0\x11\x18\xd2\x8f\x16\xf52\xc0]R7\xfd\xfe~3\xc0\xe2\x88\xca\xaa\xe9\x8b1\xc0\xba\xe9\xd4\xb3\x00\'3\xc0\xf6S\xc8\xd5\xe8\xc93\xc0\xfe\x90\x84MA\x8e3\xc0\x92"\xc5\n\x83\xab4\xc0>5\x0fS\xac\xce3\xc0Hc\xcbS\xfb\xab2\xc0\x9d\xd0\x87q\xb8\xaf4\xc0\xa9<\xfbw}\xf41\xc0\xf4J\x1fuQ05\xc0\xcc\xa3\xedTC\xa6-\xc0\xeee\xabuh\x142\xc00(\xa95*.3\xc0X\x93\x12i\xc1:.\xc0e\xabw\x1c\xa2-3\xc0\xb0\x93\xd2\x95\xfb\x1d3\xc0\xf2p1\x93U\xa13\xc0{\xd6%\x91\x9d\xcb0\xc0\xc8\xd6\x82\x1b\xa7\xfe2\xc0\xfbf\xe0\xa5\xaf\xe03\xc0\xd5\x90-\xb4F\x010\xc0\x98\xcc\x88g\x1703\xc0]\xbaDeh\xd13\xc0\x8c\xed&r\x9dz3\xc0\xef+\x89c\x8812\xc0\x90s\xbb?J\xeb2\xc0\xce\xcdf;\xd0\x982\xc0\xd1Mq\xa7B#3\xc0G\xb6F\x12\xe1\xd22\xc0\x8f\x90\thJ\xa22\xc0\x1c`^\x92#\xa93\xc02\xccP}C\xe12\xc0\xc9\xb6[\xef\x1f\xb82\xc0\x11Y\xf0\xa9[\x7f4\xc0\xd3p\xa2\xf4\xd8\x080\xc0\xdd\xc7.T\x04x3\xc0u\xd5v\xf5\x84\xee2\xc0\xbf\x1f/\xe9\x99\r3\xc0t\xc6,\x88\xdc)3\xc06,\x9c<\xfc\xeb2\xc0d{S\xda\'\x083\xc0V}}f@f4\xc0\x9d5]\x12\xbf;0\xc0\xf6g5\x1eY\xa13\xc0k\xd4\xe0\xb8.\xf94\xc0\x8f\xc3\x03D\xf2\xf91\xc0\')\x95L\xa3\xee/\xc0\x1d\xb5\x7f\xf9\xad93\xc0|&S\x050\xe93\xc03j\x1e\x0f\x1d\x8a4\xc0\n\x18B\xf63\x844\xc0Z\xe8z\xb7A\xa44\xc0\x9d5]\x12\xbf;0\xc0D\x97\xbd\x83`53\xc0\xf4\xd7\xba\xe4\xa4\xa74\xc0\xef)\xb2\xd8"\r0\xc0V\xfa\xfe\xe42/3\xc0\xc1\xfd\x86aQ\xb72\xc0\xdd\xb3?\xee\xaf\x8b4\xc0\x13\xff\xb6:\xf4H4\xc0\xb5\x86\xb7\xa2\x8d\xbd4\xc0\x02tP\xccIl3\xc08\xa1\xe0\xdfMD3\xc0\\$de\x9e\xfb3\xc0\xaaJ\\\x03M\xd32\xc0\x8d\x16\x96\x13\xa9\xdc2\xc0\xdf\xcf^\'\xda\x82.\xc0\x9cx\x9b>\x99\xd42\xc01\xe14\x00\xac\x053\xc0RO}\x04\x7ff3\xc09\x02?x\xfdb3\xc0\xf2c\x9d^\xd2r3\xc0x?a\xc1TR4\xc0\x96\xbd\xbbR)42\xc0\x0cq\xc4\xc0\xd4\xab0\xc0@\xaf+\xeb[\xb22\xc0<fw^\x04S1\xc0?\xae\xfa\xbc\x17\x153\xc0\x8bNn\x86nH3\xc0\xea#\xef\xbfJ\x11/\xc0$agF*d3\xc0g\x10\x17\xa5^\x7f.\xc0\x9ao\xf0*o\xf02\xc0\xb1\xdb\xfft\x84\xe23\xc0~_\x88\x04\xd4#3\xc0dG$\xa3n93\xc0\xb0:\xfc \x16\x9a2\xc0/\xfe\xea\xa0\xa3\xe2/\xc0\x94\xb5\xeaW\x8e\xbe/\xc0\xfa\xc1[\n\xb6t3\xc0\x04\xff\x9f\x05\x19\x874\xc0\x95w\xe9b\\\xa34\xc06\xe27o=\xf32\xc0\nn|(f\xa02\xc0)\x1b\xb5\x0bv\x085\xc0\x893\xfa\xf9\x8b\x882\xc0\xd5W\x93\xf7\xa5\x1f/\xc0\x82\xe7A^\xb3\x953\xc0\x96\xdet\xe7tT2\xc0\x11\xa4\xb5Y[\x0b2\xc0Ykp]\xbd\x1b2\xc0S\x00h\x84q\xda2\xc09\xde\xe519\x9e3\xc0#\x03\x80_\xab\x1a5\xc0\x1dL\x01iZ\x994\xc0\xc8|`i\xd0\x004\xc0\x19U\xf5{Rz4\xc0fJ\xab\xaa\x15\xc22\xc0\x1a\xaa\x06B1\xa44\xc0k\x8c\xe7b\xfc\xaa4\xc0\x89J\xd9\x96\x89\x184\xc0\x98o\xf5+\x8a\xe82\xc0o~$.6\x1a5\xc0\x8a\xf4{s\xa9\x114\xc0\xed\xfe\xa9\xca\xbd\xbb2\xc0\xfd\x97^\x18\x02\xe4/\xc0\xfaZ\x0b\x8e)\xea/\xc0\xc2+\xeb\x1d\x17\xdd/\xc0t\xecv\xc7%\xf52\xc0\x85\x08\xf3p? 3\xc0-~\xdd.+\x933\xc0\xb3\xaa\xb4N\xces4\xc0\t\x19\xc5/1\xfb2\xc0\xaa\xc7\x86\xa2\xd5$4\xc0h\xbd\xd8@T\x8b3\xc0E\xd4\xc2\xa4\x96\x90.\xc0"o~\x85\x8b\xcb1\xc0\x1bO\x02\xb4L\'0\xc0\xbf(73H\xe6/\xc0\xd3\xae\xa2\x92JE5\xc0\xb3\xaa\xb4N\xces4\xc0\x8cp\'\xc9\x81\x9c3\xc0\xcc\xa7w\x9e\xca\x183\xc0\xa1\xaf\x8e\x8f\x9f\xc43\xc0);h\xae\xb3\xc03\xc0\x8a\x0c\xad\xf5\xdd\x0b2\xc0\xfcA\x97\xf1\x8dK/\xc0\xd0\xed\xafR\x9d\x0e3\xc0F\xbd\x19\x9e/r3\xc0\xd5\xe0\xf2F\xc6\x153\xc0l\n4S\x8c\r4\xc0\x99\x08\xa4\xcf\xcc\xd83\xc0\x02\xf8\x93Y\xbeQ0\xc0\x03o\xbd\xe0\x0e\xd42\xc0t\x07\xfb[\x86\x034\xc0?\xd4 \x83\xaa%4\xc0a9\xf1\xaf\xfb\x065\xc0-\x86(\xd3Y\xf42\xc0\xa5\xa3\x8a\xc4\x93\t3\xc0\x0eE\xfbC\xea{/\xc0\xa5\xa3\x8a\xc4\x93\t3\xc0*\xe1K\xf9>\x8f/\xc0\n\xa3e\xaa\xd9Q4\xc0\xf0\x9b=y0\xb82\xc0\xda\xf7r\xe3\xf0H3\xc0A\xffV]\x1aH3\xc0\x14J\x88/\xbf\x183\xc0)\'QF\x03m3\xc0\x05\xdc\x83\x1f\x87~/\xc0\\\x13\x05\xed)62\xc0\xf5c\xb0W-~3\xc0\x1d>\xbc\xf7N\xe23\xc0\xd1\x9a\x80\xc2\xb7\xb3/\xc0\xbe\x08\xe6\xffwC3\xc0i&\xe4\xed\xa8\xf72\xc0\x99\xc7\x01\x80\xfa\x035\xc0\xa6y )\xca\xac4\xc0\n\xbdYs\xf5 4\xc0\xeea8k\xce\x113\xc0\xb8\x14\xcfX\xb8m4\xc0\xd9\t\xb8]0\xbd.\xc0\x8a=\xa5lPz3\xc0\x10X,\x07\xfa.3\xc0D\x10\x89^?\x034\xc0\xce\xf4oB\xd7\xe23\xc0\xaa\xe3\x8b\xcb$\x984\xc0FK\xd6\xa4CI3\xc0\x89VX\x88\xe2\xcb.\xc0\xec\xc3\x96\xb8pL4\xc0\xfd\xf4\xd1~\xfb\t3\xc0\xd4\x02pY1y3\xc0Sa\x008\x9c\xbc2\xc0AFG\xa2\t\xe9*\xc0f\xf2\x90\x87\x8a\xe5/\xc0k\x9e|/\xe5\xc32\xc0\xbec\x85U\x04\xec/\xc0\xfdO\xe2\xb05\xef4\xc0J\x92\xa6o]\x053\xc0z\xeej\x06Qw0\xc0\xefoaD`B3\xc0\x97f\x16\xf8\x1a\xff3\xc0\r\xb5\xba\xfd9p/\xc0\x1d\x05\xf8~\xe2Z3\xc0b\xb1:\xe8?\xb00\xc0\x8a7_\x96\x9a\xb0/\xc0\xf0\x9cZA\x01X/\xc0\xf8\x00\x00v,\xb44\xc0\x83i\x9c\xe4\xe4\xd91\xc09S\x91\xfc{\xec2\xc0\x0cc\xfb\xdf\xee\\4\xc0\xb0\x00u\tzo3\xc0\xac\xe5\xb6\xd3\x01\x0e2\xc0\xefR\x9e\xf5E\x100\xc0\x9c\x932\x0b\x08\x194\xc0\x1c\xa5n:\xfc\xab4\xc0f\x96\xe5\xef\x8a\x9a4\xc0\xa5\xa6H;\xa1\x913\xc0\xde=\xe8R\x9a\xcc2\xc0\x84\xfe\xb7\xefe\xf44\xc0N]\xe4\x16\xe3\xec2\xc0\xda-\xe6^\xe8r4\xc0\xbed?Q\xaf\x173\xc0\xa8k\xbd\xf6=[4\xc0\xb7\xac\xe1\xf3\xb5\xd72\xc0\xdd\xdf]\xa1\xc6\x8b3\xc0\x9e\xc0P\\/\x064\xc0\xb4%\x91}\x8b\x083\xc0\x8e:\xe7\x90\xbd\xc02\xc0\xe0\xe9\xf7\x06*G4\xc0\x8bf\xb19\x1d33\xc0\xbbKa\x8bX\xc42\xc0\x1f\x92S\xcbT\xdc3\xc0\x90:\x88\xb5\x95~4\xc0\\\x12\xb9\xde\xa0<4\xc0\xf8\x00\x00v,\xb44\xc0\x11\xd5\x1b\xf0\xbe\xa13\xc0\x05R\x89}~U4\xc0\\a\xbe\xddj\xa7*\xc0\xe7 \x93\xa6p\xea4\xc0\x82\xdf\x9c+\xd9d2\xc0v\xefZz\x9a\xf91\xc0a\xc0\xf9<\x80\xd22\xc0\xcayK\xae\xa2\xd83\xc0b\t \xbd\x1b\t5\xc0\xd7\xc0K\x9fH}2\xc0\x1cz\x03\xfc:\xfe3\xc0\x9e\xd3\x00\x19Zg2\xc0u\x0bE$\x1b*3\xc0n\xce\x9d\x1d\xcd\xcc*\xc0\xc1:\xe2vA\x173\xc0z\xd8\x05Ti\xd42\xc0\x19\x920\n\x00v3\xc0\xc6\xdf\xfd\x9c&!4\xc0=\xa3\x96\x8c\x08\x8d2\xc0\xbfW\x1c\xf4x\xe23\xc0\xba\x87\xf1Fj\x114\xc0@har\x03\x8a4\xc0.\xc6\xb7|]e2\xc0\xd5y"\x89\x00\x043\xc0\xb9\x95\xac\x89U\x9d4\xc0\x11\xd8(\xe6\xb5\x1e3\xc0\n\xcd\xe7#\xd1G/\xc0\xb7\x02h\xb7\xf664\xc0\te\xd3\xcb)D4\xc0\xdc &\x80\xf5\xc93\xc0#` \xd1\x0e\x8d0\xc0\xfd\x9c,\xcd\xc2\xe03\xc0\xff}4\xbb\xbdv4\xc0\x8d\x9a"w\xaf\xb64\xc0\x02\'\x81\xb4\x01\x192\xc0nG(_\x8d00\xc0\x86\xf7\xe0\xb2\xc2\xe81\xc0\xb2\x8a0\x1c\xab1/\xc0x6\xc1`S\x814\xc0z\x97l<\xc9N3\xc0%S\xa0\x91\x8eQ3\xc0%S\xa0\x91\x8eQ3\xc0gi\xc4\\z\xd02\xc0\xf6\x14S\xec&\x8d+\xc0\x8b\x1f\xfb\x89\x87%3\xc0\x9dV\x16u\xf0\x9a3\xc0\xb7\x01\x17\xe7\xba50\xc0+\xe0\x01t\x12\x9f4\xc0LD\x1d$\xb7F4\xc0\xd5\xae\xe2\x08\x97\x9b/\xc0\x9fy\xc4\xae\xcdW3\xc0V\x11\xe2\xb1\x02\x1a2\xc0N\xa2\xfe\x1f\xe3\x7f4\xc0\xc5\x0e\xb8\xbf\r#0\xc0\x12\x91\xf71\xd1\xe52\xc0\xb9\x0f}s\xe4k3\xc0Y\x7f%D\x03\xe63\xc0\\f\n\x92\t\xb23\xc0\xd8\x8bF\x924\xb22\xc0\xf8eZ\xff\xc6\xed2\xc0s\xc2\x82\xd0\xbck4\xc0S\x87\x05\x16\xcd}2\xc0\x1b\xa2\xbe-a\xaa2\xc0]x\xc9\x90\xa793\xc0/\x08\x83d\xa7\x000\xc0c\x88L\x87\xc7\x153\xc0\xb7\n\xd65\x1a\n1\xc0\xe1\x98\x0e]\n`4\xc0\xe3\x8e5 \xca\xed3\xc0\x08\xcd\xb5\xe5> 2\xc0\x82z\xd0\x08\xf7z4\xc0\xd5*d\xffZ&4\xc0\xa3G\xc8\xb2%\x081\xc0\xcf0\xb0\x83+<5\xc0+\xeb\xaa7\x9e\x953\xc0H\xac\x88\ne\x0f3\xc0Y\xfc\xca\x1c\x83\xa21\xc0\x83\x1b\xfd/7\xe73\xc0m\xeb\xe7\xb4\x05?4\xc0\x1d\xc9\x9b^>.3\xc0O\x1f~\xdc\xc2~4\xc0v\xa0\xe9YB\xd12\xc0\x054>\xe9\xd8\xca3\xc0\xe2\x17u\xc6\xfa\xb6*\xc0\x0cP\x88s\xc7%2\xc0\xf2\xb0/X@%0\xc0\xadC\x8d\x87%&3\xc0\xd2@&kN 3\xc0T\xb6A}\xf3w/\xc0\xad\xdb\xb6\xe3\x7f\x933\xc0\xbd\xc6\x90.\xd6\xe23\xc0j\xe3z\xad\x95\'3\xc0rV\xe8U\x96\xa84\xc0\xb2\x84\xdf\xac\x08u3\xc0\x9a<Dk2!3\xc0F\xa6\xba\x15\xfe\xe51\xc0R\x12\xc2\xa3\t\xd91\xc0\x98\x96\x82\x94\x83\x8c3\xc0\xf7\x18L\xe4\x86-3\xc0m\x9e.8\xa7\x0c3\xc0\xc2\x8b\'\x9bQ_4\xc0\xc0r\xf6\xb6s84\xc0\xcb\xec\x1d\xfcx\xd6.\xc0\xd49\xa7\'qd/\xc0; s()03\xc0\xb1+\x86,~\x033\xc0x\x80P\xd1\x99\xf72\xc0&Z\xdb5@g3\xc0\x0e\x80\xa6\xd4x\xba4\xc0r)\x06\xda\xe1\xb0*\xc0\xc8\x9c\x8f\x163d3\xc0\x82\xc7 \xae\x13p3\xc0\x9b\xffv\x01\xb3\x033\xc0\xac\xb8\xc7-\xed\x8e+\xc0\xfd{\xc2\x0fkk4\xc0\xb3k\xc5(\xfd\x00-\xc0\x16\xf3\xa4\xddc\xa31\xc0\xe9<\xb6\xc7>^2\xc0k\rZG\x0484\xc0\x9c\xa7\x9c6\xaf\xaa+\xc0\xe2\xc0Z\x0c0^4\xc0v\x06\x8fB\x96\x053\xc0\t\xb3\xdfG\xa0\xd23\xc0\xb2\xf2\xda\xb4\xdf\x140\xc0\xdb\x9f\x1e\xff\xb5\x141\xc0\xb6\x04\x028J\xaa3\xc0\xec"\x86c\x0bH3\xc0\xb1Q\x82\xc0\xb2P3\xc0\x08^,\xd2\x9f\x9d/\xc0\x08y\x83uj\x9a/\xc0\t\xc8\xbetO\x883\xc0WUK5z04\xc0\xceT"\x10\x01J2\xc0\x1a\x95X@\x93\xc83\xc0\x93\x9c\x9az\x10G0\xc0)K\x7f\xe2Va2\xc0\x84\n\x88Bm\xf43\xc0\x88\x86S9\xe8G0\xc0\xd4\xf9\xca9D\x054\xc0\xf5+\x15\'\xa7\r0\xc0yI\xf3q\xfc\xe72\xc0\xb3\xf5\xc2u\x8a\xe62\xc01\x9e\x82\x14\xb4_3\xc0\xcb\x99\x03=\xf9\xb2/\xc0\xc4:v\xfc\x1c\x850\xc0\xe7\x9b\x88\x0c\x0eC0\xc0\xf7\x891\xde\xce\xf3/\xc0\xe9\x80"\xf7=\xf62\xc0\xc6\x15\xfe\xc1\xe2J4\xc0\xb4l\x80\xdc\xf5\'3\xc0\xb1.2\xca\xf8\xe03\xc0\xa4A\xdd\n\x98v/\xc0d\x8a\t`\xf2x4\xc0uG\x15Y\x99\x83+\xc0Y\xf3\xb6\xdd\x0b+3\xc0\xe5;\x86\x14\xc8b3\xc0\xbfJ\x9c\xdd\x96\xc14\xc0!\x06\xbd\xb9,\xd33\xc0\n\x07\\\xa3ln4\xc0\xd4\xa2\x89\x00\x16\xf82\xc0\xb1\x82\xb5\x0c},+\xc0\xc3?\xb5z\x11$3\xc0ER\xd9T\xba\x1b4\xc0\x88\x0c\xb6@[y4\xc0\xd4.\xb4\x87NV2\xc0s\x99|\xc7\x9e\x834\xc0F\x9c\xed\xd7\xe3\xbf3\xc0Cm3\xc8 \x9e3\xc0\x11T\x95s\x18\x913\xc0!\xd8f\xdd\xa6:0\xc0\xe8]\xe5\xed\xf6\x8f*\xc0\x14nA:\x01&3\xc0\x7f\x02\xbd\xcc^#/\xc0\x07\xf4\xc9T\xbfp4\xc07i\x80\xc1\xf404\xc0\x80K\x1e_\x84\xde3\xc0\xc8\x9ew\t=a/\xc0.\xf5@\xe7\xdb\xbc.\xc0.\x1a\'#\xbc=5\xc0ObO\xbe\xf9q4\xc0\x11\xe0;\xd0=13\xc0\xc5\xf88\x7f\x95J0\xc0J\xc8_DK\xd5.\xc0\x94M\x87X\xd2\x814\xc0r\xb1\xf8\xf5\xb1M0\xc0\xa9`\x00\xacNI3\xc0\xba\xf8\x9a\xfc\xf3K4\xc0\xef\x8c\xc8\xca\x1a81\xc0M\xa3\'\x88\xday4\xc0\xcbIa\x92\xf963\xc0D!7\xedV\x844\xc0N\xd2s\xf3\x95\xa03\xc0\x84o\xf2\x16\xa2\xf13\xc0B@IB\xee\x922\xc0\xe2\xf0\xc0\xda>Z3\xc0\xfa\x1d`\x85\xb3k4\xc0\x00\x19\x851\x94\xd5,\xc0\xffEs\xce~)0\xc0\x04\xa9\x04,\xdf\xee2\xc0\xe5\xff\xa7\x8dm_2\xc0\xe4\xc8\xfb\x85n84\xc0\x13;\xcaH\x19\x8e3\xc0e\xde\xfd\xec^\xf22\xc0ki\x1bm\xcb\xc34\xc0\xcc\xae\xadVLB1\xc0F\xe2s\x93ap4\xc0{\xb0~I5\xf02\xc0\xd7\rg\xa4F\xa82\xc0^J1\xea\xc1G3\xc0\xdb\x01\xb6_D\x7f2\xc0\x93\xbe\xd0\xd1PN0\xc0\x8a(\xfd\xab?\xaa4\xc0cT^\xf5\xaa\xf72\xc0\xf9\xb7\x9c\xd6\x80\xee2\xc0\xbf\x8bjT\xb8\xf63\xc0\x82\x9b\xd2\x8f\xe4\xd72\xc0\xa3\xdb\xa4\xd0?\xc52\xc0\x13\x931ko\xd93\xc0\xd9\x14\xcc\x91\xbf\xae3\xc0P\xcf\x86\xdbRY4\xc0](/.\x98\xe02\xc0K\xb8-\x81\xd974\xc0\xb1\xa6\xb5$\xeel3\xc0w}!\x126\x123\xc0\xc3\xfeQ\x8b\xf8\xa33\xc0~\x02\xa8Z\xa9m3\xc0l\x99\x18\xd2\xcfi/\xc0\xc3\'O\x9a7\xce.\xc0\xf2k\xd9\x0bhB3\xc0\x85Vk<\x06\xc43\xc06K\xf4\xf4\xb6\xce2\xc0\xa9\xf3\xe7\xb8;\x8c4\xc0\xa0q\xecK\xde\x1a0\xc0 \x9e\x18\xe7M\xca1\xc0\x8ak46\x88\xf2.\xc0z\x0c\xb9\x9fF\x983\xc0\x0e\xb3\x02\xea\xa1\x9d3\xc0\xfa=\x9c\xedf 1\xc0\xa1=Z:7k-\xc0\x1f\x02NG\xa5b3\xc0R\x07\x8f\xd8\x18\xf13\xc0[\x9a\xcaI\x1a\xd1.\xc0\rk\x9dL\xe6]1\xc0AL4\xf0\xa9G/\xc0U\xffm\x7f\xc2w0\xc0\xe0K5l\x9e\xd50\xc0\x19\n\xa2\xd9\'\x9a4\xc02b\xefT\x0c\xb32\xc0\xa1{0?\xa7:2\xc0\xab\xa0#\x83\x8c\x1b4\xc0fL"\x06\xca\xa64\xc0r\xf2\xf8\x89\xd1)4\xc0\xb1\x8f4\xf8\x0703\xc0\xd8\xb8\xd0uy\r4\xc0\xdf\xcf5\xea\xb5\xda4\xc0\n\x1f\xe1\xe4\xb9\xa12\xc0\x8d\'\xb9\xceE$+\xc0f\x98~\xb9;&3\xc0^\x12\x8e7\x05\xf53\xc0V^\xcbbC;0\xc0\x05\x95\x97\xaa$73\xc0\xe2\xf549\x96|3\xc0\x98Oj|\xcc\x973\xc0\xf9dS[\xbb\'3\xc0\t>G\x05=\x080\xc0\xf70;\xa7O\x982\xc05$\xa2\xd7\x07\xf32\xc0\xed\xec\xb5\x9cod2\xc0\x02\xdb\x12\x818o4\xc0*OEM\x8f\x9b2\xc0;\xb2\x18\x1f>\xca/\xc0\xf1\x9e\x85\xf4\x94\xed3\xc0\xf8\x9b\xda\xd6\xbe\xa25\xc0\x93m \x13\xdc\xec2\xc0\xed\xc6J\x85\x1d\x812\xc04\xf2\xf8\xf4\xb3\xde/\xc09\xee\x1cv\x97~1\xc0\xc71\x18N\xc3`4\xc0`\x00\xfc\xb9\x0834\xc0\xbbT\xe7\x07;\xa44\xc0\xfb\xe8\xe1\x8d\xd3\x84-\xc04\xb2\x90\x87\x16j3\xc0\x1fV0Z\xa3\xe53\xc0\x8b\x96\xe5N\x86N4\xc0i"\x9c\x18Sd2\xc0\x18\xaf\xb6\xab\xd9\x9b/\xc0\xb8r\ro\x9e.3\xc0\xe7b\\\xcf:Q4\xc0}x\xea6\x7f\x042\xc0\x8c\xb2{\x06\x05P4\xc03m\xa5E\x17\x8f2\xc0\x0f\x0f\xf7\xf6Pn3\xc0\xc7\xd4S\xb0\xed\x900\xc0m\xeb\xe7\xb4\x05?4\xc0\x04\xed\x02o\xb0\xe43\xc0\xdc\x8a|q\x19\x1b2\xc0[\xdd\xdfH\xab\xa42\xc0#\x93\xd0\x0b\xdb\xb84\xc0l\xeaJ\xbb\xc0\x8f.\xc0\xe0\x0eL\xda\xff\xc93\xc0\xa8\x84\xc6\xc92\xf72\xc0\xb9\x9a\xee\x98Sm-\xc0\x92\xf4\xf4x\xdb\x03/\xc0\'\x8fs\xdc\xfdt3\xc0h\xb5\xf3\x87p\x89.\xc0.\x83\x02\x8a\x92\x1f/\xc0h\xf5\xe7sO\x065\xc0\x9d\xe3\x96\xca\x80*3\xc0\xbcE"\xa1S\xdb3\xc0;i7\xfax\x040\xc0\xb4i\x1f\t\x86\xad2\xc0\xe9\xde\xaa\xe0k\t2\xc0\x1d>\xbc\xf7N\xe23\xc0\xddg\x86\xa9e_4\xc08\xe3\xc2_w\xd02\xc0\xf0\xc4\xda\xa0+\x8a1\xc0?\xdfi\xcd\xcd73\xc0\x1f\x86)OP\xe0/\xc0\xa8\xd4\xb5\xd3\xce\xa2/\xc0\xdc \x1d\xfe\xc6/0\xc0,*pWZx+\xc0)\xb9\x07\xf8N@)\xc0\xc1\xb3\xc5Q\xb4\xc82\xc0\xfc\x9ej6\x1e\x122\xc0p\xd3\xda\x12\xf3g0\xc0\x91\xe3\xe2\xfb\x87\xc23\xc0\xf7\x87\x7f\xcaX 2\xc0J,\xea\xa7\xb8\x033\xc0ql(\x1b\xad\x191\xc0\xe8\x1e\x1b\x89\xeb(3\xc0\xc6\x15\xfe\xc1\xe2J4\xc0\x89\xff\x06 \x1cy3\xc0`\x10\xcaE\xc5\xfe3\xc0sv\xa1\x084\xaa3\xc0z\xb4\xf3I\x84x+\xc0:\xc0E\\r3/\xc0H\x9e\x9d\x05\x03N3\xc0\x89\xaf,\x00\xda\xcb2\xc0\x11%\xb7\rT\xab4\xc0\x01\xe5\x88\t\xf4z3\xc0\x8c\xc5\xc5\x13<\xa42\xc0\xf3\xdd\xecK4\xad.\xc0\xed\xdf\x13\xbc\x1b\xfb3\xc0\xd8\xc6\x8e\xfbW\x102\xc0S"\xaa/E\xe42\xc05wNW\xb7\x1b4\xc0gv\x9e\x96\xa6\x8f/\xc0\x94v\xb4\x06215\xc0{N\xd3|;20\xc0%\xcb\x14:h\xd12\xc0\xa8\xe0\x1c8,\xfe2\xc0\xe7 \x93\xa6p\xea4\xc0\xaf\x1ay/@\xb92\xc0\xde_0\xb8pg2\xc0\xf8\n\xdb\x8e\xf6\x912\xc0v\x99R\xa3\x0b\xf20\xc0g\x04\xb2&3I2\xc04I#\xbe\x9a 3\xc0K\x7f?\xa3\\m2\xc0E\xea\xe2\xb4\xdb74\xc0W\x04\xb0\xe3\x87j2\xc0\xe8\n\xf5\xa0A{3\xc0\x0b\xa9;>\x85Y0\xc0\x00\x92;\x1f\xaaC4\xc0\xfe\xc9\xe5p\xaa\x9d4\xc0\xa38\xb7`\xa5\x0f3\xc0\x9b"\xae\xa1\x17\x8d+\xc08\xc9\x04\x80s\xf1/\xc0\xc5\xea\x9bf_01\xc0\xc3BD+\x91m3\xc0\xfc\xb9\x8c\x0b\xbb\xd8/\xc0]\x14\xb2\x91z42\xc0l\x08\xbf\x8fs\x9a%\xc0e5\xf4N\xfa\xd91\xc0\x86/.\xed;\x063\xc0\x04d\xbf\x86413\xc0x\x04\xed\xed\xfa\xa10\xc0\x1dJlA\xf1\x023\xc0O#\xd4\xca\xc9Q3\xc0GA\xb8\xa7\x0c\xcb,\xc0g\xb8E\xad\x16\xec2\xc0\'\xcf\xf20S\x971\xc0:\x18\xda-\xcb\xdb/\xc0\x8f\x02\xec|\xd3G,\xc0\x1f\x9b\xfe\xc0\xcft3\xc0\xe4\xa0\xf5d\xcd\xd52\xc0\xcc\x08\t\xdf\x9dC3\xc0\xa7+\xf2K-!5\xc0\xef\xbc\xc0i\xcc84\xc0\xccw#\xed\xeb\x074\xc0L\xde\x8e\xaa\x1f\x132\xc0_b \xff\x01\x1a3\xc0\xae\xee@\x16tB4\xc0\x15\x16\xe6\xda,+3\xc0N\x0f\x04\x91l\xa92\xc0.\xf0\xd0Y\xb9\xac2\xc0\xcf\xd4\x9e4\xdf\xd7/\xc0#\x14\xde\x08\xf1\x0f/\xc0j9\xff\xa5\x1f\xe1.\xc0K\xac?\x82A\xb42\xc0K\xac?\x82A\xb42\xc02\xd1\x8a\xad\x0eL3\xc0\\\x80\xfd\xdb)\xf92\xc0E\xd9\x9a/\x89:0\xc0ih2\xd11\xa1.\xc0:0\x89lO*4\xc0\xc8\xf7\xb1\x9b\x03\xaa2\xc0\x18\xdf\xc9\xd46\x0c/\xc0\x05\xdc\x83\x1f\x87~/\xc0.\x17\x02\x85\x8e\x052\xc0\x14\xcf\xbb\xdf\xd6%4\xc0\xfc\x98\'J8c/\xc0\x9dE2?M+3\xc0\x8a\x12H p\xe02\xc0\x8d\xa0\x17\xa4\xa1\x111\xc0L\xc5\x16\xe2\x0c\xb22\xc0(I\xd7%\xbd%4\xc0\xdc\t\x85\xea\xa0\x074\xc0\xf9~\r\xa0\x11\t3\xc0\x15\x821.\x1883\xc0\xf1\xf1\xb9h\x1fL4\xc0\xd6C\xfbR\x83\xec.\xc0f\xaf`K\x17C3\xc0\xa4\x9e\x0em\xd9\xb73\xc03j#K\xcc64\xc0\xd8\xea\xab\xa6QG3\xc0y?\xa1(\x13f4\xc0Z\x0f\xbb\x9c\xf2O2\xc0\xbe\x10\xee\x10\xbb\xb82\xc0S\x86\xd0Rpu3\xc0V\x02\xf2\xcd\x06O0\xc0\xc6v\xf7\x18~\xf73\xc0\xa9h\xe1p\t\xb32\xc0E\xec\xaf\xea\n\x002\xc0\x07\xed\xd2\x13\xaf53\xc0\xec\x0b\xd3\x81\x08\xde2\xc0\xf5\x9c\xbd\xf5x\xed2\xc0%3\xa0\x19\x9d\xb2/\xc0s\xebZ\xb4\x18\x0e3\xc0\x13\x14\x1d\xa0|\xa12\xc0dP\xbe\xef\x04\x8d0\xc0\xabg\xb3I:\xc94\xc0L\x1e\xa3eO9/\xc0V\x9d\xa8]\x10:3\xc0D\x01,\xa7\xf8\x874\xc0=2z\xcc\x03\xa04\xc0\x1eXh\xbe\xba\x925\xc0?\xf1`\xa1\xec\xd94\xc0\x98\tN\xaa\xf9\xd22\xc0c<o\x87\xb6]2\xc0?\x02\xe6\x87\xd5\x002\xc0\xc0*\x82\xfd3\xd22\xc0\x8c\x9d\x03!5Y4\xc0\x0ec\x97`\x95e4\xc0\xeb\x98\xba\xe3\x8a\xcd2\xc0\xa2.3\xca\xe6\r3\xc0>W\x13#\x05v4\xc0">\x1e\xef\x96\xb8/\xc0\xffx\xf26\x82\x91/\xc0\xf3ym\xc8034\xc0\xfc\xf3\n\xbc\xd0\xd12\xc0y\x0e\xc1^\xc4\t2\xc0(\xd7\xb0\xfdEv2\xc0\x9al\xe1)\x027/\xc0S\x92V\x88\xec\x814\xc0h\xf7\xf8\x80\xcbS4\xc0\x14\xd9<x\xae\xe75\xc0mB\x91\x03\x19\xcc2\xc0\xad~\x06\x0e\x1273\xc0\xc8\x16\xd5\xe2\x98\xd9(\xc0.\xa3s\x81\xd3\xec2\xc0\xc9\xe1\xdfl\x1f\'4\xc0\x7f\xd4\x8d\x07\x88\xb4.\xc0<\x17\xac\x8a\x1f73\xc0+\xdd\xf8\xcb\xbaV4\xc0\xd8\xc3\n,\xb7Y4\xc09\x10\x17+\x97\x1f5\xc0\xe5\xf5\x18n#[/\xc0\xed\x03\x17\xe9\xfb\xea1\xc0\xfc@Wn\x7f\xe13\xc0)\xca\x8d+\x07G4\xc0\xe5\x0c%N\x1d(0\xc0\xbe\x0e\xe6\xcc\xafJ/\xc0\x92\x1c\xf6 \x8fr3\xc0\xb1\x1f7\xba#o/\xc0\xbf\x13\x01\xa4\xb5P3\xc0\x1f\x1f\xb7\x05\xd4J4\xc0~6\xf35\xf3\x075\xc0k\xb32\xb0[\xee0\xc0\x8f`\xba\xa2\xe3\xfc2\xc0\xa7\xc9\x18\xfc\xc8\x1a1\xc0\x9f\xde\xe2\xb7\xb9\xe31\xc0\xa42E\xac\x9b\xe82\xc0\xf2\xe2{\xb4z04\xc0\xebf\xc6`C\x0b3\xc0*L\xfb\x81\x18x4\xc0\x7f\xf3O\xa3MO4\xc0\x07!\xd6\xbb<\xd92\xc0\x9b\'\x16\x98\xb7k4\xc0\x9eF\x98y\xd2\x1f3\xc04\xa1\x0e\x12\xdc\xa92\xc0\x00\x83\xa4\xaf\x99\x1e2\xc0\x85\xa1\x82\xda\xdf\x124\xc0m$B]v[-\xc0\xb8\xe5\x18\xa2q^4\xc0\x98V\xc71\x8a\x194\xc0l\xf2\xe8}\xe6~1\xc0Yi\x81\x88\xc2\xe7*\xc0\x8e\x1c\x12,\x84.3\xc0\xe9\xa4\xc0\xe2<q3\xc0?\xb3\xdc\xd4\x14\'4\xc0+On\xc3f*4\xc0\xc6XF\x07\xd0m4\xc0\xaa\xb0\x00\x80\xdc\'/\xc0\xc9\xd5\xfeJ\xa1\xd82\xc0\xd22\xf6\x92\xf7^4\xc0\xa1\xb6q\x1dbz4\xc0\xdbH\xc1q\xf4\xa5/\xc0\xe3\xbd=\xaa\r\x143\xc0\xe3\x03\xa0\xcd\x8c`4\xc0\xee\x94\xac\xe7\xbf\x1c4\xc0\x8fj\xe1\x05E(0\xc0*\x83\xf7\'\xad\xdb2\xc0\x8c\xefMJ\xec[4\xc0(\xd6S\x1d\x8920\xc0\xef\x88\x9d\x9b\x19\xf52\xc0\x16:\'\x1aO\x1f2\xc0\x18HL\xdf(\x924\xc0\xa3C\xebr\x9270\xc0n\xe3\xb5\xb4\x83\x123\xc02V\x95$$\x9e0\xc0\xecD\xa2\x0e\xcd\xb63\xc0\xca\xacN\xcf\xfch3\xc0HZ3\xb0l\xda2\xc0\xbf\xa9\x973\xc3\x191\xc0\xc9b\xbd\x15\x1c\xd72\xc0XC\x16\xcb*@0\xc0\\\x13\x05\xed)62\xc0\xa2\x90\xcbGM\xde2\xc0\xb8\xdfIm\xc900\xc0\xa6\x7ft3V\x94/\xc0\xa93\xb6\x17\xc4\x991\xc0Ie\xe5\xabZ"4\xc0y\x0b\xfa\xc92\x113\xc0p{cAS\xe62\xc0N\xfa\xabj\x88\x9b+\xc0\x89\xef\xc9\xceJ\x013\xc0|#3\xcb\xe6S2\xc0\x91\x87Q\x1b\x9c\xb4*\xc0\x04\x0c\xf6.\xfe\xd42\xc0A=Fh5?3\xc0\x07\x97$\x95\xae\x063\xc0\x820\xe3\xba$#3\xc0H29o\x8a]-\xc0>\xf4\xfc\x96j\xe9/\xc0\x19\xf9\x855/O0\xc0\x04\x0c\xf6.\xfe\xd42\xc0e"\x0c\xee\xa6\x12/\xc0\x81\x89\x8a\xad\x0e 3\xc0\xadC\x8d\x87%&3\xc0Q:(\xfeD\x1a3\xc0`g\xa3)\x94\xcb/\xc0\xe5\xc2\x05\xc2Y\x8b0\xc0=\xb95\xe3\x0ca4\xc0V\xf5\xa8W\xf1\xb8/\xc0\xf9\xab)Z\xd7\xd8/\xc0\xc5\x07\xa2?y\x1a0\xc0l\x03\xec\x1e\x85W3\xc0}b\x86R\xd8\xd02\xc0u\xa0V\xed\xfdQ4\xc0A\x06]\xb1\xdea3\xc0Xv\x8f5VJ3\xc0\x19\x8e\xabk\xf5\x8a*\xc0\xb9\x0f,\xf0o\x00-\xc0\xab\xb4/\x7f\xbb\xb0/\xc0%I\x06\xd1\xa5\x8f3\xc0\xc1\xd5\xe7\xda\x1az3\xc0\x1b\x89`\xa9g\xe54\xc0\xb7\xcc\xd4\x0f\xd9A0\xc0\xb5\xa6\xd4\x1b\xeaB2\xc0j%o\x93q\xbc4\xc0&\xd8\xee\xefYj3\xc0h\x13;\n\xb2\xa9.\xc0\xac\xc1\xbc\x01\xc2\xd23\xc0\xf6E/l;\xde/\xc0_\x10\xb5\\\x7f\xfe2\xc0\x86=X\xa63\xce3\xc0\xc2\xa6\xc2\xba\xe0\xdf3\xc0\x009O<\xc2\xbf3\xc0\x1e\xe1\n\x83\x1a\x133\xc0\xf3\x90\xca\x1e\x1f\x9a3\xc0r\x1e\x15M&>3\xc0r\x80\x0f\xbc\xf2\xf02\xc04\x82\x8c\xc3\xf8%3\xc0\x16\xcf\x81\xd2o\xed.\xc0l\xf1l\x1f\xc3\x913\xc0\xf9h\xfd\x13d\xba4\xc0\x9e\xa5\x96nq\xe71\xc0\xe4\x85\x87\x00Xh3\xc0\x8e\xb70-1d3\xc0r\xdf^\x90\xd6/0\xc0\x17\xd4\xd4\x95[-3\xc0*J\xf4x\xa0\xad+\xc0!\x00\xf7\x97\x9fL-\xc00\xb5\xe3\x89\xad\x08.\xc0\x1a\x95X@\x93\xc83\xc0\xcc9\'6\xb0%2\xc0?\x8f\xe4\x04\x9a\xfa/\xc0\xf0\xa2\xd9\xba\xd4\xdf3\xc0\xf9\x9e\xb1HqK/\xc0\x9dW\xe2\x9d\x89\xa81\xc00i~\xf5\xc7H3\xc0\xdb\xbd_>F\xb0*\xc0\xe5P\xc7\xf3O\x9c/\xc0j+\xffW\x92\xf61\xc0m\'C\x10B5/\xc0\xd6\xfcJ\xb6\x9e|.\xc0\xb5\xb2\x81\xf2*&3\xc0\xd4\xe4]\x19\x1a\xa84\xc0Zp\xe1\x1f\xd1\x884\xc0b#\xea\xd6?$0\xc0\x17Q\x7fD\x9c\x8f+\xc0\xbb\xacp\xa6bw2\xc0\xdb2nhx)0\xc03\xe7\xf3R\xd6\xd12\xc0|\\mZm\xd70\xc0\xcb\xb6\xe7\xc4\x1b\xaf0\xc0\xac\xdc\x8c\xe2M\x860\xc0\xc25\xab\xee\xda{3\xc0$*\xa5\x88\xa3\xe5-\xc0\xcc\x1c\x90\xa8\xa1\xe2-\xc0\xa1M\xb1\x8c\x10m/\xc0\xf8\xa11\x15h\xfa2\xc0\xcfai\x9f\xfa\xec3\xc0K\x15\xdb\x8a\x1aw0\xc0\x15\xd2\x1a\r\xad\x8d3\xc0\x99\x15\xe4A\x1a\x923\xc0q<~\xfc\xb2\xda2\xc0;h(XU\x862\xc0\x17\x0e\x1e\xf1\r13\xc0\xd8XL\r\x81\x8d4\xc03\xd0P\xfa\xd4\xc52\xc06\xbb\xcb\xc4\x9c\x973\xc0^\xd1\xf1\x95\xa4\x94*\xc0Uv\xec\x97\x93\'0\xc0>\x81W\x1c?\x0f3\xc0\xac\xf0\xf5?\'\x953\xc0^\x95\x9cop\'4\xc0\xc3\xf3\xf2\x0f\'\x050\xc0\x0eg\xba\x89\xd2\xac*\xc0aR\xcf\xc2\xa1\xbd4\xc0O\x12(\x0f\xd7\x0f3\xc0j8M}\xdf\xa73\xc0=\xc4\x1d\xb5I%3\xc0^\xe3K\xb2\xe9A/\xc0c\xb3\xbb\x05\xd3]3\xc0;)\xe6!L\x0e5\xc0\xb1x\x0e\xe4\xf9\xe02\xc0\xc9\x02+\xfc\xa4\x1c4\xc0#\xca\xf9\x13\'\xb82\xc0\xfaPv\x8d\t\xc12\xc0\xbb\xc23\xb7\x9d\x8c3\xc0P\xa1q\xd2\xeb\x840\xc0\xd5\t\xfdH\xacs2\xc0lc_\xd9>\x064\xc0$\x12WaZ\xbc4\xc0u\xfc)\xac\xc2r3\xc0\xa69}s1\xee2\xc0\xe86el\x00\xc64\xc0)\x11\xd7\x0c\x98\xdf2\xc0\xb2m\xb6\x84\xd7\x8c0\xc0<\x854f\xf3*3\xc0\x01&\xf5\xf4\x88L3\xc0\xef\xf5p\x99\x95\xa83\xc0\xc9\xeb\x8b\xec,\xe04\xc0\xda-\xe6^\xe8r4\xc0\xbb,\xf2B^\xb43\xc0\x8b\xf4\xc5\x12\xa5<5\xc0\x98\xf9]R\xa4l3\xc0\x1b\xcc\xab\x96b_/\xc0\xc3\xfc\xe9\xe1\x84\x064\xc0\x87\xd6\xd2t\xf2\x114\xc0\x8a3#\x7fn\x1b4\xc0\x15\xbc\xdb\x85Bn4\xc0\xbe`|\x17\x0e\xf94\xc0\xc6\x06\xce\x9d\xa6c3\xc0\xff\x8c\xc7\x0c\x1d\xf9/\xc0\xcc\xa3\xedTC\xa6-\xc00\xda\xc2d"\xe73\xc0\xea\x9a#\x8cC\x813\xc0\xfc\x18O\xe5\xf2\xe92\xc0\x1a\x14I\xb6\x0bS3\xc0`&!\xf3\x0b\x8f4\xc0Q\\ \x97\xf1\x864\xc0%v\xa2\xc5}\x180\xc0\xef\r\xb9\x90:\xfe3\xc0\xb3\x10\x8b2!\xb5/\xc03\x92f\x10C\xbe3\xc0\xd5\x11\x0eo\x17z0\xc0\x04\xf3\x1cd$\xc50\xc0\xff\x92(\xe4\x97\xbc.\xc0\x14*\x82\x97\xe8\\3\xc0B}`\x88\xbe\x05/\xc0\xe560eAw/\xc0\xab\x9b+\x0f\xb8\r3\xc0gW\\\xef\xda\xe23\xc0u&\xed\xd4\x84-4\xc0\x1dlB\xe9H 4\xc0\xd2\x0e\x87\x19\x18\xb00\xc0\xb2F\x9a\xa0\x10\x1a3\xc0\x89\xe7\x1a\x12\xe3\xb2/\xc0\xd7\x12\x91uE\x114\xc0~K\xe18\x01M3\xc0\x0bu\x1aA\xd0\x163\xc0\x8ck\x05\x97\xac\xb13\xc0\xe6_\x16\x85@84\xc0\xf7\x8c\x81s\xffI/\xc0jE&2\x14\xcf3\xc0izLx\xae]/\xc0\xf2\x02\x86\xaa\xdb\xaa3\xc0\x1e\xdd\xbaG^\n2\xc0\xfb\xd0\xc2Xk\xd92\xc0i\xf8\x99\t\xd5b3\xc0\x86\xf5\xa9/)*5\xc0\x02\xb3\xc6\xaba\xe93\xc0\xeb\xf80\xb2\xd1=5\xc0\x1c\xcb\x99\xe7H\xa23\xc0\xbb\xa8\x9a\t\xd4\xd23\xc0\xe0\x15-i\xc1\x1d4\xc0\xf7Q6S\xbd\x1b0\xc0\x06\xcd\xb1\xc2\xe0v/\xc0\x027\x17\xb6\x03\xea2\xc0\x1b\x03\xab\x85\xf8M3\xc0\xf5_\xcc\xde\xb5#1\xc0\xdd\xdf]\xa1\xc6\x8b3\xc0\xf2\xbe\xe1\xec@\x153\xc0\xaaA\xa3\xb7\xbb\xac4\xc0\xfcDQ\x8aR\xd22\xc0Ba\x01\xd4-\xf52\xc0\xff\xf8T1\xadK3\xc0P5\x85\xa2\xdf\xab3\xc0\x02E\x81n=`/\xc0\x02eG\xb6\x90\\3\xc0\x9c`%\xa4\x1c\x913\xc0C\xe8\xa7\x0f\x14\x163\xc0U\xd9#\xd2\xee\xb44\xc0\xd9\xee\x14\xfd\xb2.5\xc0\xf7\xc7J~\xc6\xcb3\xc0\xe9\x18s\x03\xac\xd5,\xc0\xac\xee-\x95R\xcf.\xc0C\x88Y-\x1a\x0c0\xc0\xbc\xee"\x91\xb5\xb74\xc0\xefoaD`B3\xc02\x18#\x92\x0f\x8d0\xc0\xe7@\t\xda\xb6<4\xc0\xa7\xac\xe3 \x8f\x04.\xc0*bs\xdf\x15\x942\xc0F;\xc4\xd2\xcb\x1c3\xc0\t\xd0\x146\xb2\x994\xc0\xac!!\xca\xb9\x1d4\xc0HB%\xc4\x0be2\xc0\x06\xa7Zu\xb6\xff3\xc0\x16\x08\xe4\xf8\xbe\x9d2\xc0Y\x04Qi\x96\xb73\xc0f\xf2\x12:t\x184\xc0\x80Q\xb9\xae\xa5\xbc0\xc0\x12\xa2-\xb8\xad74\xc0Ap}$#\xf52\xc0\xe3\x84\x9dms\x864\xc0H?\x12\xb2S`/\xc0\x815\x98]\xb6\t2\xc0\x06\xa0G\xaa\\\x864\xc0\xe1\x11]\xe9\x89\xe53\xc0\xaa\xe3rT\xd2\x036\xc0\xfeR\xc8\xd9WJ2\xc0F3\x1b\xf79\x952\xc0\x8d\x19\x17\x05N"3\xc0\x00\xbe\xac\xb1!\x0e4\xc0\xaa\xffY\xc7t\x844\xc0t\xff$\xe8n\xb64\xc0\xda\xb4\xb9KU\x9e1\xc0,$\xf0v\xbc+3\xc0_\xe3\xd8Mv\xa73\xc0\xaa\x84U\xa0\xc8\xa4.\xc0\x13\x88\xaa=\xb2t3\xc0\x92a_\xb7\xa3*3\xc0\xc6\x8c\\}\xf3G3\xc0\xf1+\xd9\xc02l3\xc0\x19\xdd\xe2\x99h\x9a1\xc0X\x81\x93\xb5\xbe\xe72\xc0{\x04\x0f\x88\x8be3\xc0K\x1f\x03MrB0\xc0*\x0f\x85b\xdc\xfc2\xc0\x14\x90\xc7$mS4\xc0\xa5\x91W\xce=\x9c4\xc0:?\xdfL\xa2\x1a4\xc0v<9J\xa5}4\xc0C\x991rv\xc63\xc0\xb8c>"\xad\x87/\xc0\x1c\xb6\xff\x02\xc0\xb11\xc0Sh\xe1\xd2\x1b\x9f3\xc0\rr\xe3|_\xd34\xc0?M@\xf1\x16\xb8-\xc0\xb8\xd2\x0c\xfcn_2\xc00ze\xa6\x89\xfd3\xc02\x98(\xbb_\x834\xc0\x04kM]\xcc\x884\xc0\x81\xc7P\xa3\xb3\xf32\xc0q\xc6\x96\x10y\xba0\xc0\x9cd\x86\x94\x96\x053\xc0k\xd28\x84\x88\xf92\xc0\xcd\xd1\xb9u\x04\xa43\xc0\xbf\x85\xba\xbd\x7f\x164\xc0\xdcw\x82\x17\xd6$4\xc0\x8f\xf3a\xc9\xfe\x9b4\xc0\xe6\xacN\xf0\r\xeb2\xc0\x96k\xe5/^\xb23\xc0\xf1\xaa\xe2\xd6\xc8d3\xc0\x87\xf3\x01\xdb\xf0\x163\xc0Q\x02a\xa8\x85\x8a4\xc0G\x0f/5\xdeV/\xc0\xce\x8f\x97\xaf\x13v4\xc0\xa7\x07>\xd2\xa2\xbf3\xc0\x86\x1b\x9dE\xa3\xc53\xc0\x8e\xb8fl\xf0F4\xc0\xfd/$\x0f\x15\xf02\xc0Q\xbc\x1a\x03(\xb03\xc01&6\xcc\xa4\xeb4\xc0\xb37\n\x0c&,3\xc0\xd5Dy\x97&\x153\xc02@\x97\xfc\x82R4\xc0\x94\xca\xec\xed\x99\x8f/\xc0E\xc1\xe4\xc3\xd5n4\xc0\x8c\x03Y\x0enm0\xc04\xa9\x07\xb9\x82\xff0\xc0\x85.\xf7\x00|\x814\xc0E\x03\xa7\xf5\x0f&3\xc0h+3\x86\\\xd02\xc0o5\x875g;3\xc0\xcd\xb7\xdc\xb5 .3\xc0!\xf3\x16\xa6F\xee3\xc0\xcc\xb9\x9f\xc5\xe4\xca0\xc0\x18\xc6V\xd5\xd2\xd12\xc0\xd60\xa2\x11Nc3\xc0\x925\x89\x8cm\xdb3\xc0\xda\x92\x00\x83e\xff3\xc0\xdd\x89y\xe7R\xfb1\xc0\xb5\xd7\xe8\xa2754\xc0\x89\x83\x0c\xb8|\x1d2\xc0\xac\xc5\xe1\xa7<\xad*\xc0\r\x19}%\xc0\xc03\xc0\x05\xd3\xb0\x8a=\xda2\xc0\xc1\xaemsn<5\xc0\x7f-\xfa \xd0\x123\xc0h\xd9\xf2\x148\x122\xc0\x84N\x11r\xde53\xc0W\xfaY\\\xb5)4\xc0\xb1h\x92-1\x823\xc0"\xdf8\xbe\xdei2\xc0_SE\x82\x89%4\xc0\x12\x81N\xf0O\xb82\xc0\x135Y\xef\x94\x892\xc0\x0cE\x82\xdeQ13\xc0\x00\x1bp\x12\x1d\xdc/\xc0\xa8\x0b\x1e\x89\xd8\x7f4\xc0\x1d1\x9e\x1afW4\xc0\x0b\xaf\xe9\x06h\xa90\xc0\x07\xe3\xdf\x1e\'\xa35\xc0]\xfc\xa7\xbc\x18\xe53\xc0\xfe8\x04\xb5\xa653\xc0B*\xb4^\xb8\x1b/\xc0\xa9Z\xa3\xba\xa7\x963\xc0\xda%Q\x1d\x14\x9b2\xc0\x18@g\x85\x99\x842\xc0A\x1as&\xe6\xff0\xc0\xc5\x0f\xa0\x1bZ\xec2\xc0\xc9\x8cn\xd4S\n4\xc0\x8b`P\x8d\x05\xee3\xc0\xab\xce\xb4\x95F\x1d4\xc0N\x9f\x0b\xef\xf5\xdd2\xc0p6\xe2\xdd\x04\xeb3\xc0kx\r.\x1e\xdb4\xc0E$\xf7\x03D\xc3/\xc0\xa54\\n\xa26/\xc0j\xdd\xf5\xb6\x1al4\xc0\xb4\xef\xe4\x84w\xbd2\xc0\x1e\xa6\xad\x10ow2\xc0\x81m\xc7B\x02!3\xc0u:\x84|\xe2Q4\xc0\x08`\xb3\x89\xfa\xf31\xc0\xac\xd5\x97\xf5-\x972\xc0\x80\xf9k*\x19\x914\xc0\xf7$\xa9\xf1\xa3\xf61\xc0\x8f\xf0\xe4&-L3\xc0\x9d\xc8\x02N)\xee2\xc0=\x7f\x95\xe49E3\xc0\r\xdf\xb9\xab\xbf\x175\xc0\x8f`\xba\xa2\xe3\xfc2\xc0\xdc\xb9\xc2\x92\xe7\x8d.\xc0\xb2\xc87\xfd\xb005\xc0\x9eM\xaccW\r4\xc0\xcf\xfb\xa9z\x80\x11/\xc0K\x02o=~\xb52\xc0B\xda\xb7S\x19\xb12\xc0,#\xf0\xef\x8b\xa3/\xc0\xe7\x9f9\x17T\x911\xc0H\x19\x028\x9dA5\xc0R\xa7\xcc\x14\x9e\xdc2\xc0\x1aw.\xe4K\x002\xc0\x9eJ\xe7\xc6W\xbe2\xc0\x8a\x06\x8c\x84N\xe33\xc0\x87AM\x8c6\xa04\xc0zm\xd1+\xfaT4\xc0M\x13\x0b8|p4\xc0,\x8c\xee\x88^\xba2\xc0\xbd_]$\xd2\xe72\xc0;\x96#\xe0\x0c\xa3/\xc0\xe1\xa5\x13&l\xaa3\xc0\xf9\xf6\x99x\xe4\xb54\xc0\xcd\xbb6\xff\x8194\xc0\xdc\xc0\x14\x0cb\x1a5\xc0"D\x8e\xba>\xc53\xc0\x96\xe9\x93\xf9\xdb\xd22\xc0/\xc2\xa1\\\r,3\xc0\xce2\x1f\xd6.&3\xc0\xf9\x04\x1bm\xf8\xb52\xc0\xc8#gC\xd5M3\xc06f\xa4\xdfz\xd72\xc0\x18\xcf\x12\xb7gG3\xc0X\xa4\x8fw\x00\x084\xc0\x02\x9b\xf8#\x10\x923\xc0\xfcDOI\x19\x893\xc0\x89\xcc\xeb\xffd53\xc0Gk\xef\xe9\x13\x8b3\xc0\xe3\xb2\x12d+\xa23\xc0kv[\xd0\x84\xaa3\xc04\x07\x83Pm\xd92\xc0K\x97\xd7L\xa6g4\xc0~\xf5\xdb\xe3\xde\xf4.\xc0\x99\xbc$!\xfco1\xc0\x13\xaf\xcf\xfe\x1b</\xc0q\xb5l\xf4\x10\xba2\xc0\x91\xa5\x1d\x1e\xa4\n3\xc0\x0c\x166\xb7Jt5\xc0\xbc\xc9~\x81\xfaP3\xc0\xbbWh\x8e\'M3\xc03_\xeaq\xc5\x96.\xc0\xc4\x1a\\\xa9@P3\xc0(\xba\x1f\xaa\xe3]3\xc0Yi\xb3\xc6C\x01/\xc0\xe5\xb4\x19xo_4\xc0K\x92\xdd\xb4"\xee3\xc0L\xb2L\xef\xba\xd52\xc0T\xf0\x1abZ\x1e4\xc0u\x94\x85\xc1\xc1\xe33\xc0\x97\xcek\x9f\xdc;0\xc0g\xd1\xc1V\xb2\t4\xc0\x83\x0e\x8c~>h2\xc0\xf8\xd4\xc5W<^4\xc0+\x9e~f\xb4\xbb-\xc0?\xf9\xf0(M\x81/\xc0\xd5\xbe\x8f\x07\xd4h4\xc0\x91\x88\xd2\xb1\x8d\x0f3\xc0\xbf\x0f\x82\x06\xde\xa4.\xc0*\xa8Q\x90\x9c\x102\xc0\xf6%2\xf8\x9b\xd43\xc0\x11\xbf=P\xeaJ4\xc0\xc2$\x17"\xb9\x161\xc0\xf4\x890\x97\xca\x191\xc0V\xd2\xca\xf4\x00\xe32\xc0>\xaa\x90i\xd6@3\xc0\x84\xa0\x00#p\xb92\xc0M]\xee\x1f\xc123\xc0\xdd\xcd\x93\xe0f\t1\xc0\xf2\xc6\xfex6?0\xc0[\xed\\\xdf\x1e\x083\xc0t$@\x88\x1aj3\xc0]G\x06\xbad\x98(\xc0\xbf\xfa\xfa\x08vL3\xc0c\x0f&\xf0\xdb\x993\xc0\xe3\xb9\x89\xe9\xf0\x954\xc0"\x03\xa4\xe6\xec\xe61\xc0n\xa7,\x7f\x16Q0\xc0p\x8b\xfc\xa6\xd4Y0\xc0E\xd9\x9a/\x89:0\xc0j\xf4\xfc_\xc453\xc0\x1b\xa4\xc6e\x19\x894\xc0/\n\xf7\x11\xe1\xe12\xc0\x0b\xf3\r\xc1\xf1\xaf0\xc0\xfd\x89?\x06i\xc32\xc0\x15\xde\xf4\xe3\xad#1\xc0Cc\xb5P\xaeD3\xc0\x95\xca\xbb\xc4E\xb3*\xc0\xd7\xd1sP?\xb8/\xc0:\xd2f\xaa\x06C4\xc0f\x10"\xa0\xa5\xf22\xc0\xf3\x85v\x9f\xc1\x1a3\xc0\xd0\x0f\xfe8`%0\xc0C\xf2@Z\xf064\xc0\xca%+z\x93\xe83\xc0]\x14y\xddV\xc04\xc0\x1dZ\xe4\xfd\x9d:5\xc0\xbb7\x8a\x06\xf0\\4\xc0\xb78\x85\xd2\x7fs3\xc0\xe6\x08\xcaF\xda\x010\xc0\xac\xe3\x9bQi\x085\xc0\x13Bc8\xb7\xed3\xc0KW\xaa21\xe0/\xc0\xdb\xab,J[\xe0.\xc0GWH\x93\xf2<5\xc0]\x14\xb2\x91z42\xc0\xb2\x0e\x99/\xba\xc62\xc0\xe7L\xc8\x81`\xfa2\xc0}u/\xa1\x05\x80/\xc0\x001{\x88G\xaa4\xc0\x93\x93\x07\xf4(\x864\xc0!\xfc\t\xd8pr2\xc0\xd6\t\x02\x05\xf6Z3\xc0\x1d\xaaH\xac\xe9S3\xc0\xe7\xa0\xc8\xfcz\xe5.\xc0\xefU\x1dD\xea_2\xc0\xf1\xd7 f\t 3\xc0\x81\xc4t\x82\x95\x080\xc0\xad\xbe\xb2T.\xe43\xc0\xa4\xf0\x16\x0b\xd6\x0b4\xc00e\x9e\x95\x15\x89.\xc0\xcb\x020\x95A\x8c/\xc0\x00|\x0ejF/3\xc0\xb6\xf6\x8cXn+4\xc05\xecX\xca\xcf\xd82\xc0[\x85,\x02\xa7\xfe1\xc05\xb6:F\x96u3\xc0\x95{\xc3\xe4\x86%3\xc0\x8179+Uh3\xc0\x04\xe8{f\x86O0\xc0\xd4\x15C\xc9%\x9c4\xc0\x91\xac\x9fF\xa4\x993\xc0\x06\x1b\x90\xde\xf7Y/\xc0=M(\xeaK!3\xc0\xb618~\xbe/0\xc0\xb5\x18H-\x9e\xe53\xc0*"\xe3\xb6\xa3|2\xc0\xc7\x9f\xb7\xb9\xdb)5\xc0\x17~K\x8c\x03%3\xc0\xa1/\xff\x88\xd7\x950\xc0\t[7\xaf\x92\xf72\xc0\x08*\xf9\xa7\x85]4\xc0?0\xe7\xda$\xa3/\xc02z*\xd9$\n3\xc0^5\xaa\xb4}_4\xc0\x89L\xeeN\xf3a0\xc0\xe9+\xb8\xf1\x8a\x163\xc0hx\xc4UY\xd22\xc0K\xf5\xc6$wp3\xc0\x19!Yb*\x91.\xc0\x14\x94\xe2\xb3(\xf02\xc0O`\xc1\x97\xc6\xd52\xc0\xd0\xc0\xe7g\xdb10\xc0\x84,\xd0\xb7\x80\x8d4\xc0\x032\x90\xa7[U3\xc0\xa6\xbbs\x1a\x1b&5\xc0\xd1~\xe1p3m3\xc0\x81&\xf6\x11\xde\x0c2\xc0*\x1bB\xb6F\x0b4\xc00\x98\xfc\xcb\x1a\x1b2\xc0y\xa8}\xbch\xde/\xc0\xfc\xde\x80\xf4E33\xc0(\x15\xa6\xa1\nR3\xc0:\xc0\x03\x15"|4\xc0\xe2ZV!\x06r0\xc0\x01{a\x98k\x9b3\xc0\x1f\x9b\xfe\xc0\xcft3\xc0v\t5\x94\xe8\xcd2\xc0=\xb7\xb7TL\xe34\xc0/\x9a\n\x1f4\xb52\xc0\x88\xf3\xd5\x1b \xea/\xc0\xd4d!\xd0\xe6\x1b2\xc0\x84U\x18\xa8\xdf[2\xc0\x08A\xd3\xa0#\x192\xc0\x0cp;Z\xba\xab4\xc0e\x93\x1c\x7fF\x003\xc04+\x1c^1\xff2\xc0\xa5\xbd\xd6\xc9\x8c"3\xc0\x8d-Y\x82%\x8e3\xc0\x84\xbc\xe0\xd0\xb6\xf02\xc02\xd4\xc7N\x9b%3\xc0*\x01\xf2V\xbd 3\xc0\xf0\xfd\xaa\x11\xb6\xb62\xc0\x1eeC\x8d\xc4\xcd2\xc0m0\xaa\x88\xd6\xdd.\xc0q\xb8*\xa9.43\xc0F\xca\x1a\xcb\x89m2\xc0\x9co>i$\xdf3\xc0\xec,\x8a\x82\n\x193\xc0\x01\xd8\xbf\x8c\x0b,3\xc08\xc0\x02\xda\x9c\xd64\xc0/\x1d\xa3\xbc\r\xb24\xc0bz\x8c5>\xfe/\xc0\xc6Zd\xa8\x88\xfd2\xc0g\x16\x1e#L\x100\xc0s\x12\xb5V\x85\x8a4\xc0\xe5\x88\xc7Ms^/\xc07(;\xa8\xf2\x8c4\xc0\xe1\xb1\x10H\x0b\xbd4\xc0|\xdb,\xf1\x8bv4\xc0{:&\x86\xf8I3\xc0\x08\x9f\x1a\xc4&\xd62\xc0\xeb\x184k\x9d\x8b/\xc0\xcdwB8LD3\xc0\x0c\xcc\xc0\x0f?\x904\xc0\xf0+?*\x86\xde2\xc0\xf6\xec8<z\x10/\xc0\xf7\x06\x89\x10m\xd02\xc0\x8cK}\xff^!5\xc0\x1cG\x0eh\xa9\xaf4\xc0H\xf0\xfe\xb2Ip3\xc0\xac\x04\xab6\x0f43\xc0G(\x93\xc2P\xf52\xc0\xce\xbe6\xac6G,\xc0!\xaf\x08\xa2N\x9f4\xc0\x98o\x1b\x1f\x16w4\xc0\xaa;j\xd7\xe5\xda2\xc0\xa88Y\xea\xa1m3\xc0\x7f\xeb\xc2}~!0\xc0\x8ab%\x86W\xde2\xc0\x9c\xa2)@F\xe02\xc0a\x9ap\xf3\x82\xe3/\xc0\x96\xa2\xf8\xa0\x8b\n3\xc0\x10\xa8\xcc\xe29J5\xc0\xf9W\xdd\xfb^\x1f0\xc0 J\xaf\x05@\'/\xc0\xce\x8e\xfe\x14\xda90\xc0X\xe2D\xd1\x9c\x05/\xc0\\:R\xfd2\x984\xc0EA\xc5C%\xee/\xc0\xe0\xa1Q\xf1br/\xc0@\xc1\xefH\x7fZ4\xc0\x91\xb8\r\x7f~w/\xc0\xe0\x19\x15\xb1c\xf73\xc0`|\xd0\x86Gc3\xc0\xef\xd6O5p#3\xc0\xc5\x192vdB/\xc0q\xda\xde\xe6\xba\x0e3\xc0\x04\x1c\x82\x00\x06\x174\xc0\x0f!u\xda\xa5\xc02\xc0\xb8\x89\x9f@\x16\xe9*\xc0\x9b^I\x9f\xea\xb50\xc0\xc9\r\xe0\n\xc6\xba0\xc0\xb9\x0e\xe4"9B0\xc0\xd6+ \xca\xc6\x8e.\xc0\xd5\xe8E\x84&13\xc0\xc7\xfb\xa2\xfb;\xa04\xc0n\x7fvWAM3\xc06\x12X\x0e.V0\xc0\xabE2\xd6\x1d\x1c0\xc0\x1a\xfcGT\xb9\xab4\xc0 \n&[S\x8d1\xc0\xedG!\x98E\x044\xc0\x15=%\xb9\xa4*3\xc08\x01\xa6\x84R\x110\xc0\xce\xf9\xbc\xd5\r\xcc/\xc0)\x8bR@\x02\x8b4\xc0DO\xc2n\xd5\xf44\xc0}Y\x91\x1fd\x1a2\xc0w\xeb\xcf\xf5\x80(0\xc01\xa5$\xaaWj3\xc0\xf6AA\xfel\xf52\xc0\x90vg\xdb\x86\x000\xc0\xea\x0ec2\xaa].\xc0Q\xdd\x16\xb2e\xbd3\xc0z-\xb0C,\xf32\xc0a3\xa6\xb2\x1ff4\xc0\x1eYa\xd5\xd0\xf1/\xc0GI\x18ao\x010\xc0s0\xa4\x86k_4\xc0`\xdck\x07\xefG4\xc0\xe1U\t\n\x9d\xe5/\xc0\xb6\xd1K?\xdb\xe30\xc0\x9e\xdc\xd2\xfa]\xdf/\xc0\xf1\x99\x8c\xecu\xf52\xc0\x1b\xdf\x81\x17\xdb\x1c3\xc0\r\x84=\xf7\x0340\xc0\xce\x98\xe5\xee\x9d\n5\xc0\xdf!\x97,\xb5\xa14\xc0WJ%\x86uR)\xc0I\xfd\x99u\xbcK2\xc0m\x91\xf8.\xc6]3\xc0\xb0\xaa}k\x87b4\xc0{\x87\x99:\x19\xff4\xc0?\xdeSoQ\x0b5\xc0\xef\x11p\x17h\xa31\xc0k&b%\xd0\x043\xc0N}\x93m1\xdf2\xc0a\xa6n}\xbf\xf82\xc0=\xfd\xbaO\x11(5\xc0! {\x80\x19$2\xc0\xbb~O4\x91\xe10\xc0Q\xdb\xe4"\xb3\xd7/\xc0Bm\x9d\xb0Un/\xc0n\x0f)\xf3\xa8V-\xc0\x8e`\\\xc8*v0\xc0\xbc{K\xf8\xbd\x8e4\xc0\xef\xd3\xc0\x99\xc9[0\xc0\x8d<5\xe5\x8d#3\xc0D\xc1\xd6\n\xc8F4\xc0\xae\xb1\x8b\xcb\x04\x1b3\xc0\x1dJlA\xf1\x023\xc0\x16e\xf5\xa9=\xb82\xc0W\x9b\xeen\xc6\x8e4\xc0\xac\xfc\xf6\x96H\x043\xc0\x9e\xb54.\x1b\xf33\xc0p\x00y\x9e\xad\xcf2\xc0\x99\xf7\xdc\xde\xea%+\xc0\x00\xd1\x93\x86\xe723\xc0\xdc\x0f\x7fH\xef\xa93\xc0\xc3\xa1r4]g4\xc0\xb0\xc9\xab\xdf\x0b@3\xc0\xea?\x1d8\xbf*3\xc0\xe6\x06\x0f\x8a\x95</\xc0\x07S\n)[n/\xc0\x97o\xcb\x8b\x12c/\xc0\xe9\xf8\x92\xd1000\xc0ye\x97SF\x030\xc0\x90\x15\x06\x8f\xe6\t/\xc0>`|g\xfa\xa22\xc0\xc5\x93\xa4\xb23\xd12\xc0\xefk\xdc\xab\x92\x923\xc0\xf9\xaf\x90f\x8c\xde/\xc0oN\xd8\xd6\xe6L/\xc0\xe2\xe7\x7f\xabJ\xfa3\xc0\xa4\xcb\xe1\xc9\x18\xfe2\xc0z[\xbb\xc2\x17\xb7.\xc0\xe4E\x9f\xfa;\x864\xc0\xcb<\xce\xd3\xa4\xf72\xc0-\x1cx\x13\x83M4\xc0Uo1\x01\x94\x1f3\xc0\xc8\xf6\xbcL\xa4\xc50\xc0\x96\xa16\xdbyP3\xc0|g\x9b\x82\xfb\x90+\xc0\x0fno\x0b\xfe\x98.\xc0\x14\xf9\xcc\x90\xf8\xad.\xc0\xd8\x8d\xe8\xbb\x1b\xd34\xc0\xdc\x8d\xd3\xcb\x03=3\xc0\x8fu\xbe\xb5\xab\xd40\xc0\x96\xa3B\xe1\xe2$3\xc0Y\x97\xb8\x01\x8d\x991\xc0W\x1b\xd5\xe5;\x141\xc0\xed:|\xc7\x19\x85-\xc0`z\xdb\xdc\xb4-+\xc0w\xd1\x08\xd2\x1b\r1\xc0\t\xa3\xd5B\xabj/\xc0?\xaf\xebR\x1b\xdb.\xc0\x0f\xcb\xf6\x19"\xb64\xc0\xe5\xec\x04\xfe\xcdS0\xc0m\x1b\x0e\xa1\x86"4\xc0\t\xa7\xf0\xf6\xa1\x9a2\xc0\xa3\\\x1f\x8b\xaa 4\xc0\x8e\xbfzh\xf6\xb20\xc0G\x8d\xf3Kq\xdb-\xc0\xec[\xb0\xb2t:5\xc0\xbf|8\x04Q\x8d/\xc0,&\xf2\xb5\xf593\xc0\x86\x89\xfdA\x9eg2\xc0\x909\xe4\xd3\x87n4\xc0b\x8d\xb5\xd2\xc4\xb72\xc0\x7f\xcc_\x9b\xb5\xb70\xc0\xf8\xf3w\x10Z\x084\xc0fjD?\xf9\x0e4\xc0\x1a0\xdf\x8f\xba\xc4.\xc0E\xd9\x9a/\x89:0\xc0\xb1j\xa8\xc0M\xa12\xc0\xa7\x7f\xbb\xf1\xc5\x91.\xc0\xc8X\x1f\xc0y\x9f/\xc0\x8b\x07\xdb\xca5\xc84\xc0\x1f\x93o\xb5\xaaX4\xc0`\xa5\x90\xf2y\x96.\xc0\xa6\xc9\xd8L\xc3\x140\xc0\xd2\x1a\xc3\xb6\x15o/\xc0\x8a\xdd\xc5\x9c\xc7\xbe0\xc0\xf4a|\xf1\x8b\xb13\xc0\xdf42\xcc\x05\xc53\xc0\xf6Z|\xcfg 3\xc0\x00z{/\xe7\x933\xc0\x99h%\xc7\xcc\xf4*\xc0\xdfV\x0c6\xc1\xad+\xc0\xa9>\xa2m\xab\x044\xc0\xf5\x9a\xda,8V1\xc0\xeb%\xd4\xaeX\xfa0\xc0\x9c-\xa8Kn4/\xc0\x9f5\xf0\x8a\x8d\x1b0\xc0\xc5\xcb\xd0\xbf(\xc72\xc0\xf7\xc4-\xae\xce\x84/\xc0D*\x01\xf0\x1fC0\xc0XX\x07\xd3\xa7\xd13\xc0\x89\x1cN\xb4\xfdr-\xc0a\xd5\x06\x94RB0\xc0,s#\xfb\xb7\xa4*\xc0\xd1j\xaf\x91\xb1B0\xc0\xd1j\xaf\x91\xb1B0\xc01P\x99K\x03\x123\xc0\x97km_p\xa32\xc0\xda\xbb\xc3\xf4>\xb73\xc0\x17P\xb7\xe5\x9b\xe13\xc0\xdb\x0b\xc9U\x8fM/\xc0\x87b\x0f\xb0\x19\x8f5\xc0\xf4\xef\xcf\xc9\\\xac2\xc0\xdez\x95\x9b\x8a\xf71\xc0\xca\x05\xa3\xd4\xb9D,\xc0\xf57\n\xdf\xa7\x011\xc0\xbae\x97\xc8>\xfb/\xc0\'o\\\x8fh\x080\xc0r\xc1=\x06\xd5\x864\xc0K?\xa7pPD1\xc0x\xc3&\x82F\x971\xc0\xaf\x9fz\x11\x19\x8b*\xc0\xe2\x9fH\xe3\xead3\xc0\x04\\\n]s\xba3\xc0m\xa5@l>\xe1/\xc0\x85\x92~\xbb?\x8d3\xc0\xfe#D\x15\xd6\r3\xc0G\xd9\x0cvfH2\xc0\x1ch\xc5\x03\x04\t/\xc0 \xb3\xe3s\xa5"2\xc0\xff\xe2\xd4\xdc\xa1p3\xc0\x05\xf7\xb7\xd8\xc1\xd10\xc0b%\xca\xa8U\xc2/\xc0\x8bW\x9b\xd5^\xd3.\xc00`\x91]D\xb43\xc0\xf0_q\x05\xabU3\xc0\xa1.\xb95N\x904\xc0\xd7\xbc\xc1\x9a\x1dk5\xc0\x83\x0e\x8c~>h2\xc0\x87\xee|U3[0\xc0l\x8f\xe0\x07\xef\xfc3\xc0\x8f\x0b\xe5\xe3\x92\xb30\xc08\xc1\xd6Kb\x924\xc0\x8c/\xe9\x12\x96\xc40\xc0\x08\t\x06\x9a|\x8e1\xc0\x8d\xf4\x88\xba\xba\t3\xc0T\xbc}\xfc\x14\xe03\xc0&\xcdK\x9c\x98\x9a.\xc0S5\x9a\xb0\xcfg1\xc0\x9b\xce\xd1Z1A3\xc0P\x9at\x10@\xa63\xc07\x8f\x8dXL\x063\xc0\r\xd4f\xd9YB/\xc0\x94`\x9cEgD4\xc0\x03\x1f\x8b\xf8\x95$0\xc0\xc7Q\xc2\xde \x06/\xc0\xfa\xb0\x01\x0b\x00\xda/\xc02s\xfc\xfdr\xcb/\xc0b_2e\xdas0\xc0\x1ea\xcd\x95\xa8\xaf3\xc08\x19t\xe5\xf4\x87.\xc0\xb7\\\x1b\x8d\x1f\xaf0\xc0^\xa2Biq\xe80\xc0\xa7\xcb8\xed\x15f4\xc0o\xf2\xe2m\xe2\xa43\xc0$\x96J\x8aH\xcc3\xc0O\x8a\xfexPe3\xc0\xdf\x96\x1a\xbcw\x8c0\xc0[\xf6\xc4mv@5\xc0\xfc\x93\xc7\x8a\xdb|4\xc0\x96\xe5(j\xb2&4\xc0\x9dndU\xa5\x95-\xc0\x99O\xad\x87gW3\xc09m\xef\xf7\x87:4\xc0\xa3\\V\xed?\x162\xc0I\xc0\\|\xa5u4\xc0\xaf\xe2(\x9a\xbc)3\xc02\xf0\x97I\xe2\xfc3\xc0n\xc9\xac\x8a#\xc02\xc0\xe7j\x8e*\xac14\xc0=\x0f\xdb;\x04v2\xc0NL\x1ei$N1\xc0\xcd\x81\xa2<_E0\xc0\xab\xd6\xf1~\x9fq4\xc00\x99\x95\x04\xb4p2\xc0\xce\x9dxan\xa12\xc0"i\'\xd1\xa9\xa73\xc0\xd4$\xbeK\xe9\x1d/\xc0\xc7\xa2c\x15n\x96/\xc0\x14\xd9<x\xae\xe75\xc0\xea\xba\xc4j\xbd\x9a/\xc0\x85\x82N_\xaa#0\xc0)Z\xe1\x08\xf0\xf52\xc0\x01zS#\xe490\xc0S\x0f\x06\x12rm2\xc0Eu8%\x8a<-\xc07\xf2\xf4S=\xe01\xc0\xf5\xe7i4\xd7\x193\xc0D\xd2I\x99\x82\xb1/\xc0\xd2\x94D\x95oM0\xc0\xc9Dy^\x11@+\xc0\xa5w\x1aS\x7f#/\xc0A\x89\xd2\x9bm\xe34\xc0\xf6\xad\x9eL8J5\xc0-\x1a\xf8\x99\x13d3\xc0\x96\xa3\xe9\xf3s\xe64\xc0\xe4\x85;_\xcf\xb14\xc0\x99\x90\xe7\xf1\xa5.4\xc0\x0cL\x83s\xaa\x894\xc0\xae\xb8\x96\xd9\xae\x1f0\xc0eX&\'\xf2X3\xc0\xb9e\xe1CB\xa3/\xc0?\xdeSoQ\x0b5\xc0A\x00\xfb\x98\xf4\x884\xc0\x0eV\x82\xfe%\x90.\xc0(s\x8f\x08\xc9_/\xc0d4%\'\x9d\xcb4\xc0\xd7J5e\xf0\x074\xc0G\xbb\x8b\x94\xfd\xae5\xc0D\xb7\xdf\xc2`\xb64\xc0<l\x05\x8a\x0f~4\xc0\x16\xf9\xf9\xa4M\xee2\xc0\xc9\x19}\x90{\x844\xc0\r\x9c\x95\xfc\xe1f3\xc0\xa7;\xde\xc58e4\xc0\xa8+\x914N:0\xc0R\x87>I\xc1@3\xc0\xc9\xe9;3:\x1b3\xc0\xe9\xf9\x87\x85,\x042\xc0\xf10\x9a`"a2\xc0\xb9\x11\x91E\x12\xbf0\xc0dO\xe35\xaf\x8f%\xc0Z\x0b\xe6D\xf6\x9c4\xc0\xe9\xdc\x83n\xb1\xd60\xc0pn\xddkG[0\xc0. ~$\x9dG3\xc0A}\xca\xe4\xf0V3\xc0\x04\x11}1\xbc\x892\xc0Aw\x8b\xbfB94\xc0O\xd7"\xfb\x93P0\xc0/L\x13\xe1\xde\xf72\xc07\xd2\r\\/"3\xc0`\xa5Xz\xe734\xc0\xf7\xbam\x05\x97\x971\xc0)\xd2\xcca\x8bk3\xc0$\'\xa8\x9d\xbe,3\xc0\xbe\xc1z\xb5<83\xc0V!\xd7\x95t-4\xc0\x0e\\\xdb\x98\xeaJ3\xc0\xf5xv\xc7\x17\xc04\xc0&\xcePkc\x044\xc0C\xbe\x87Op\t1\xc0`f\x16\xeb\x8aV4\xc0P\x9a\xf5\x9ei\x8d4\xc0\x0b\xe5\xca\x9a\xcb*2\xc0\x86n\x80\xbf\x9b\x100\xc0\x9b\xca\xc1\xd5\xdeC4\xc0\xf5\x18SvU\xdf2\xc0\x82\xb8\xbc\x08UI3\xc0\xe2\xcd+\xaf\xcb\xfd2\xc0\xb0\xe9I\xed\xd1\x960\xc09\x85\x9bQaB3\xc0\xb9\xb6`\x98l&3\xc0\x82\xb5\x8d\x1a\x1f(2\xc0Jd\xfc{\xda\xef0\xc0\x0f\xa6\x80\x9b\x93\x8b4\xc0\xa9\x14\x19\x99\xe0\x141\xc0G\xc26$\xae\xe43\xc02\xdbyY\xe9\x954\xc0\x95h}\x16\xb9\xe13\xc0X\x0f\x02\xa1|\'3\xc0-\xff\xd5\xf8\'\xbd2\xc0\xb7\x15\xc7\xc9\x88\x164\xc0\xdf\xe8DZ\x07\xaa.\xc0\x0ck\xe5u\x9774\xc0M\x87\xb6\xfb\xcf\xe33\xc0\xd7\x16\x9a]\x8f\xa3.\xc0\xdf\x07\xc6\xcc\xd3\xdd3\xc0\x8a\n\xc3t9h4\xc0Q\xb4t\x8b\xd3\x162\xc0\xf5\xf6\xecC\x1da0\xc0U\xef\xc9c\x80\x823\xc0\xb0`\xe1\xa4\x8a\xe33\xc0\xedO\xe1~\xec\xc02\xc0\x98@\xda\xb4\x80#3\xc0\r\x17D\xf5\xfd\xfc1\xc0\x1d\xee\xe9\xd8nJ4\xc0\xb9\x89\xbd<E\xec3\xc0I\xd0x[K\xde3\xc0\xac\xf2g\x0c:\x103\xc0-s|\xe7\xea\xd93\xc0\x8e\x8e]\x01\xf2\xba2\xc0\x00\xa0\xbeK*<5\xc0\xaf\'\xdf\x9b`\xf13\xc0\xb9k\xfe\x88\xed\x025\xc0Q\x00N\x9e?\xf72\xc0\x04k\xeb\xd4 \xf3.\xc0\xc1\x1aw|\\04\xc0k\xb7\x1elq_4\xc0p@\x17\x86\xae\x005\xc0\x19\xdd\x03?W\x940\xc0\xa1d\xf8\xfdO33\xc0\xe4\xc3\xb3\xeb\xe7\x075\xc0\x82\xa8\xaeK\x88\n2\xc0\xeb\xf8\xb0\xea\xec\x1b2\xc0\xdb\xc0}\x14\x949/\xc0\x11\xf3\xf55\xca03\xc0erV\x88M\xc90\xc0\x01\x02)\xd9T,3\xc0E\xbe\x10}\xa4"3\xc0\xb3\x1b\x8e\x03\x08/3\xc0\xcbwo\x9f,,4\xc0\xba\xc4\x99?\xba|4\xc0o\xb61\xef\x9a\x863\xc0\xa13\x9b:g>3\xc0\xdb\xd6\xfc|\x9cy3\xc0\xc0g\xed\x06\x9a\xda2\xc0\xfe\x8b:\x94\x1a\xe03\xc0\xdf\x9a\xa3u\xbdy3\xc07\x17\x1c}\xbdB5\xc0\x9ej\xa2\xc0\x03\x1a5\xc0%pXo~\x070\xc0\xf0\xde\xf8\xe6\x92G3\xc0a\x10\xadm\xff\xeb2\xc0\x9d\xae\xb6\xb7h\x163\xc0<P\x1d\xb1\xbf\xe82\xc0\x14\x98u\xa9\x06\x814\xc0\x12\xb3\x1aJz\xe11\xc0\xe6_F.\xde\xa2-\xc0\xbf\xf9g\x9d\xd5\x8c1\xc0\xb8(\x0ck\x93I5\xc0\xae6\x04\x12\xf3\xdb2\xc0L?i\xad\x1a\xd44\xc0\x12\x81N\xf0O\xb82\xc0>{\xc2\xed\x81\xf61\xc0\xe1\xa9\xdd\x15\xabF5\xc0sW^\xaa*?5\xc0%h\xdc\xa5\x9f*3\xc0da\x83j\xea\xf01\xc0\xd6\x1afI\x1d\x9e.\xc0\x9d\xc8\x02N)\xee2\xc0\x02\xc6\x8a}\xe2.3\xc0\x1e\xbdN@@,3\xc0M\xb6B\x95\xd6\xb23\xc0<\xc2\xd1@)\xbc2\xc0]\xa8j\x8d\xcc\x962\xc0\\,\x15\xbd\xe6)0\xc0k\xcc\xd1\xc8=\xdb4\xc0\x10=\xe8L,\xb32\xc0\xe9\xd7<\x9a\xf2h.\xc0R\xe8Gy\x18\xef3\xc0\x1d\x9bCN<s3\xc0\xf5wO\x08\xb8W/\xc0\x80\xa7\x17\x99\xb7\x9a2\xc0\x96v\x86\xc2.\x983\xc0\xbf\x178\xf5\x88q/\xc0\x8a\xc9\xc0O\xbf\x002\xc0\r\x04\xd4\xf9R\xf91\xc0\x1e\xf4\xad[w<3\xc0\xcc#?\xaa\x05\xf91\xc0~h\xa2i\x1e\xe53\xc0\xce\x1a\xda6\x8f\xe81\xc0b\xc59fb\x9b4\xc0\r\xe1\x04v\xaf\x8f2\xc0J2\xea3\xdbK3\xc0\n0\x94\xe1\x07\x163\xc0\x12\x19m\xb8\xa1\xc11\xc06y\x83\xac\x03\xbc2\xc0\xe3G\x1b\xbb\x17H3\xc0\xfe\x81\x1f\xdbV\xb72\xc0\xe9.{\x88\x90F3\xc0t2q\xb6\xc4o3\xc02g\x98\xfc\xda^-\xc0\xe1F\xd8\xd4E73\xc0\xe9\x93\xc3\xa9\xfa\xd62\xc0\xfc\x1e@\xfay\x82&\xc0\x97\xac\xe5\xad\x07\xe21\xc0\xb5\xa5\x9a\xfd\xea^3\xc0:^\x89y\x94\xd02\xc0\n@\x7f\xa8<\xad*\xc0\x8cCD\x1a\xf1\xa63\xc0\x0f\xb1\x10\xc1\xa753\xc0\x1e/\xf8\xa6\xa1\xc92\xc0T\xd9\xba\x1cfx2\xc0\xe4ob#D\xa01\xc0\xadG\xfb(\xc2\xb81\xc0:\xcdd\x0e\xa7\xcc2\xc0\xae\xcf"\x15\x94=3\xc0\xab\xa9\xff\x15\xd053\xc0=H\xb6z%P/\xc0\x82\x86C\x9b\xf273\xc0\x07\xb5\xa9\x83\x86[2\xc07\x15y?0D3\xc0\xa8\xe2\xb3j\x96\xc32\xc0\x08\t\x06\x9a|\x8e1\xc0\xd6\x05,gA\xec4\xc0\xe6\xf0\xf3-Yz%\xc0\xfcu\xdb\x1b!\xcc4\xc0\xc9Z\xef\t\x93\xc22\xc0\x02\x1c\xa66\xce^4\xc0s\xee\xf3\x88\xff\xc52\xc0y\xc0\x0b\x04\xf7\xc74\xc0\xb1\xcb\x90\xd0\xc0>/\xc0~\xf8L9\xab\xec3\xc0P\x8c\x8e\x83C\x96/\xc0\x88\xc2xs\x17d/\xc0\x9d7`C\x9b\xd33\xc0\xe7|\x95rn\x015\xc0tq\xb0!\xa0\xe12\xc0\xe5\x8fp\xaa\xf6\x0c4\xc0\xfd\x00\t_\x9a\'3\xc0B\xd8o\x91\xd2\xd62\xc0`\x88Mw\x90\xe02\xc0q@y\x1c\x13_4\xc0\x8d\x91\xf7Y5}2\xc0\x88 \x13\xac|\x184\xc0\xd1 %]\xf043\xc0W*p`\xd8%3\xc0,\x10\xffq\xf2\xdf2\xc0h\x8c\xa5K=p3\xc0\xd4\xb5A\x8cg\xcf2\xc0\x89]_N1>4\xc0a\x07\xdcED\xba2\xc0\x0c\xe1j\x85\xfa*3\xc0\xbdy\x926\x836+\xc0\xd2\xeb\xa7\r\xc9U3\xc0!\x8f\xd2\xd1\t84\xc0\x15\x95-g\xf6l3\xc0|\xb7\xa0\xa0\xc9\xaf2\xc0\x86\x89\xfdA\x9eg2\xc0\x8b\xa5\x03\x91-&4\xc0RA\x9bA\x90,3\xc0\xd2\x81\xf9iS73\xc0\xd8\x99~?\xa9\xaa2\xc0\x86\xcc1\xb1\xc6\xb42\xc0U F\xdd\x0c\xcd2\xc0\x03T\xbdf^o4\xc0\xa7\x00v\xd7\x1c\xce2\xc0\xfa\x17\xa9\x81\x0b33\xc0*U\x040\xaf\xfa2\xc0\xf2h\x13\x94\x83b2\xc0\xd7\x9aib\x98i3\xc0)\x9cw:\xb8\xd62\xc0\xfa\x0c\xf9\x06\x9f\x842\xc0}\x025\xb9\x7f\x1c3\xc0\x98yB\xbd\xf9\xfb.\xc0|a\xd9\x98\xa8\xf4.\xc0V\x1c\xa8\x8f\x14g3\xc0\x1a\xef\xd4\x8e\xdb\x1c5\xc0N\x12?\x99cb3\xc0\x88uY\xa1.\xfd.\xc0\x86\xc4\x99|\x1d 0\xc0(4\xbf<\x97\xf8.\xc0\x92~\xdb\x82\xcb\x073\xc0\x01\x8b\xf2\xc4\x13\xd12\xc0\xfb7\xc2y\xe6\xee2\xc0\x88}\xaf\xdb\xc3\xe02\xc0}>0\x02\x7f,3\xc0\xdfy\x81\x90n\xd52\xc0\x86[,\xca\xba\xef2\xc0B.\x92:8L3\xc0\x9eN_\xa8.)4\xc0l5\xa9\xe4\xf6\xdc2\xc0H4\xc8\x8f\x1e00\xc0\x18\x02\x9fr\xafM3\xc0?$\x99\xb6=\xf32\xc0\xd2S\xbbZ\xe4#3\xc0\xe4\xd1\x9a\xde\x84\xaa3\xc0c$C\xc2\x90\xcb.\xc0&\xec\xbc\xf6\xba\xf82\xc0Af\xfcw\x93\xa33\xc0\'-t\xdcc%4\xc0x\x04L\x8f%\x8a3\xc0\x9c\xfeL\xa6\xe7\xe71\xc0\x96*\x96\xd2e\x083\xc0Tj\xb3`\xd4\x913\xc0\xe0\x15\x7f\x90\x08\n3\xc0\x1f\x02\x10\x14\xd3\xa83\xc0\xca(\xb61XX4\xc0\x01\x83\xec^=&3\xc01\x81\xb6{A\x1c3\xc0\x0f\xb7\xf4_\xeeF3\xc0\x92\x18\x90Z\xf3\x80.\xc0\x1a\xa1\x96o\xb0\xd82\xc0\xcfb\xc6\xf3\\30\xc04s\xde\xf4[\xe33\xc0\x85\xb7"K\xc543\xc0\x91\xa1}\x92R\x9b1\xc0;\xab\x9d\x8e\xf4:3\xc0\xf0\xfb\xda[\x9a\x99.\xc0\xb8\x0ebl\xd9=0\xc0\xf5<\xb9\xf1N\x1d5\xc0=\x0fe\xf6\x9f\xaf2\xc0\x9f\x00\x81N?\xb20\xc0\xca\x9f6\x01\xfb\xa1.\xc0yT1t\xce\xaa2\xc0s\xf6\x18\x9e\xc6X0\xc0\x1d\x95\x19""|4\xc0\x82v\x18R1\xd44\xc0*R1WNR4\xc0\xc0xf\x87\x12$0\xc0\xc3\x80N_\'\xa9&\xc0\xe3\x8a\xb9\xe5D\xb6/\xc0\xf2ka\xa8\x13\xdc2\xc0\x8b\rOm\xc7*3\xc0\xf5\xa2\xa6\x97\xdcu4\xc0F\xb0QL\xe4\xfd2\xc0\x0f\x93G\xedq\xdf/\xc0\xd9jA\x99I\xd04\xc02r\x18\xd4g~4\xc0\xee].\xd3T<2\xc0Q\xea\x0b`!\x96/\xc0K\x87*\x86\xb5\\/\xc0:9\xc5\x0c\xef/0\xc0_*\xda\x9c\x0b,0\xc03\xd8Xvy\x0b4\xc0\x97}p\x9f(\xe53\xc0\xc3\x870m\xfb\xcc0\xc0s\xcac#e\xca0\xc0\x84\xe9O\x93!\x045\xc0\xd9\xac\x1a\x1d\x86\xfa2\xc0\xb3x\x13\xf1U\x0f4\xc0\xb5\x9ca\x88\xb6\xc60\xc030:\\\x04\xfa2\xc0\x96\xb1\xa7\x832\xac2\xc0\x18_\x01 \xa9\xed/\xc0\xa7\xe2@\x03\x19\xd9/\xc0\x10gew}\x083\xc0\x94\x02\xbc7\xfa\x043\xc0\xd7 \x01f\xdbb/\xc0\xcb\xda2:k\xd8/\xc0\xa0\xee\x92D.\xc82\xc0\x1c\xd6\xf4:A\xe2/\xc0\x8eY\xfbvV\xb80\xc0\xba4/\x01\xbd\xab3\xc0\xfe+|\x06r\x1f3\xc0\x0c\xe7\xe6\xa0\xecG3\xc0+.t\x81\xadz.\xc0\xe5\x8d\x8bba\xe1/\xc0\xe9E\xda\xbb\x06\xee2\xc0\xbf\'\x9d\xe25\x013\xc0b\xff,\xce\xa1\xf84\xc0!\x129\x16\n]3\xc0X\x0b\xb9\xe5\xb8\x193\xc0\x9ai\x00>\xdb\xcb1\xc0 \x0e[\xaf\x10\xde2\xc0\x13\xad\xa01\x16\x073\xc0~\x83\xab\x84\xdb\xaf3\xc0\xf2_\x92\xc6\xcbr/\xc0j\xbdB\xbbLE2\xc0\x97?&\x9d\xa1\x1d4\xc0\xdd\xa1)e\n\xc1/\xc0\x84y\x8db\xde@0\xc0\xae\r\xdb\x8d\xfb\x854\xc0\x02%\xc2\xf5!\n5\xc0\x8a\xde=\xa47\xe8/\xc02\xc2\xde\xb8T\xc04\xc0\xb4\x16\x00\\Qd-\xc0\x80\xe1A\x9a\x08\xdb.\xc0\xfb?\x81\xa0\x87\xcf.\xc0\x15\xd40\xc5\x10\xd93\xc0\x9b\xb5|\xaa\x16\xd32\xc0\xcf\x1d)\xf5\xbb\xde/\xc0\x1f\xben\xc5y\xd92\xc0j\x03\xfe\x19\x1b;3\xc0\x1c\x9f\x8a3]\xc13\xc0\xc9d\x1a\x1c\xd3\x1d/\xc0\xfc"\x88Y\x04L3\xc0\xf8\xb3\x9a\xffO>3\xc08/\x1f\x0fn\xc00\xc0\xbfm6\xa6Se3\xc0\x95\xd9\xf3\x93m^3\xc0V"\xe8m\xa7\xf54\xc0\xf4\x01\x82\x07\x03\xce2\xc0\x08\x81\x90R\xdc$3\xc0j\xae\x91\xeci\x8e.\xc0\xf3\xa6\xda\x17Sk3\xc0\x00\x00s\x8c\x9fq4\xc0S`\x06\x8a\xf9\xdd2\xc0x\x8d3\xba\xc8\xf32\xc0\xbb\x8be&\x81\xac-\xc0\xdc$o\xdb\xd2\xec/\xc0\x9f\xb4\xbb\r\xc5\xfd2\xc0h\xde\x896\xec\xbc4\xc0].\xe2r\xc8%0\xc0W\rK\x92AP0\xc0\x18j\xb9/s\xd92\xc0\x1dd!\xfc\xed\x145\xc0\xe8\xdb\x97\xf3t\x0f4\xc0l\xc4\xd8\xd1\xdd^1\xc0\x05\xdcA\xe9T\xb94\xc0R\x06s\x92\xa1\x89/\xc0\x10\xac\xa9?\xba\x083\xc0uT\x14W\x9d\xaa2\xc04b\xab\xfc\xd3\\1\xc0\x8b\xb37\xa6b!0\xc0\xffzx\x86\xe8Q5\xc0\x9c^\xd9\x83\x83\x7f/\xc0\xee~\xbb\x0fU03\xc0\x15\x8dY\x9d\xc0r0\xc0\x9bU\xe8y?#3\xc0\xbc\xd6\xd8%\xa7\xa93\xc0b?\xac\xf4\x84\xfd/\xc0\xe9\xaa\x8f5~\t.\xc0.\x03[\xfe\xb1\x943\xc0\xa4\x1d\xf3x\x94\xfc-\xc02\t\x8dN\xb2\x870\xc0\x08\x1e\xc80W\xc42\xc0\x0c\xd1B\xae\xaa\xf21\xc0\xf58\'\xccJ\x030\xc0\xbd\x03t\xe9\x9c\x9f4\xc0-v\xbd*@90\xc0[-\xe9\x06\x90\xfb2\xc0\xd6\x05f6e\xd1-\xc03\x17j\xb4>Z4\xc0|\xd1_/\xe3K2\xc0?\x1d\xc3\x13\xe5\xe12\xc0s\xc0\xf3@O]/\xc0y\x86F\xfa\xd1\x0e0\xc0\xaf1\xe9\xb1\xd4\xd42\xc0\xef\xc6\xcf\x83\x9453\xc0\xd0rN\x96\xcc\x9d1\xc0\xe6\x9b\xb3\xb3\x9c30\xc0\xba\x1diz\x17p4\xc0\xa2\xe0\xf6\xed\xd0\xb7/\xc0\xca\x83\xce\xb7O\xa43\xc0\x1f\xf6aI"\x9f0\xc0\x0e\x0c>\x1d\xe5\xe22\xc0\xf8m\x90\x9eC\xbd&\xc0\x1a\x0c.\x8ao\x92/\xc0\xc5b\xef\x08>\x823\xc0y\xde\x19\xa6\x06@0\xc0l\xc4g\xceh\xba.\xc0\xc5\xa7\xf3x2\x9f/\xc0\x0e\xa3\xc7\xf9\x9f\xf92\xc0M\xb1c\x04\r\x183\xc0\rk\x8b\x9c1(3\xc0\xa49\xf9tg$5\xc0E\xb3\xc8\xd4\x15%3\xc0\x84\x86\xe26\x8d\x880\xc0\xd6\xa10\xdf{\xdf.\xc0F"\xd56p\x880\xc0D*R$\x16\xd6/\xc0\x1ed\xcd\xc5\xca\x1e4\xc0\xd1g\x17D\xb0\xe83\xc0\x9am\x0bC&v1\xc0\x14\xa4\x8b\xfe\x83\xb64\xc0W+h\xf1\xe8\xb30\xc0f|\xc9\xa6N2/\xc0a\x05\x9e\xf5\x11\xc3.\xc0\x9b\x16\x1aA\x8b\xe03\xc0\xb52\xf8\xc2\xc3?4\xc0\x06\x98\xfd\x1e\x89\xe20\xc0\xc1\xaf\x19\x8f\x94F/\xc0u\xe1\x90ij\xe93\xc0\x0e\x88\xf9\xebf\xe23\xc0\xa1/\xff\x88\xd7\x950\xc0W\xa4\xe5\xfb>\x1d4\xc0\xe6\xe7\xa5\x1d\x96\x89/\xc0\xaa]\xf4i]\x0c4\xc0\x8e\xeb*\x10C\xdf3\xc0\xdd\x95,\xb2\xf1A3\xc0\xae\x1c\xc0S@R/\xc0\xbf%>Q\x19\x86.\xc0\xccT\xfcf:\xfc/\xc0\x12\x11l\xe8x\xf12\xc0\x80\xc0\xb5\xf1s\x87.\xc0\xa3\xdf \x9a\xb1\x854\xc0y\xa4?\xfb\xcc\xba3\xc0\x0f\xd7\xec\xf5\x9123\xc0\xdc\xf0aC`\xdc2\xc0p"\xb0/ 7/\xc0\x14 \xf8\xa56\xe4*\xc0iv\xf7\x9aC\xd24\xc0\x17\x1f\xda\xc7\x0033\xc0\xb8\x91\xb1\xc5\x0f\xf9.\xc0q\x05{a\x14\x9c3\xc0\x0e5\xf1C\xf6\x1b3\xc0\x9cUr\xc1\xc4v4\xc0\xf5\xfeot\x18\x971\xc0\x8c\xba\x1d_f\x05/\xc0\x9dU\xe2\xe0\x9b\x1f4\xc0\xbc\xc2Z\xc6|G/\xc0\x84}\xad\x1f\xad;3\xc0\x1b\x07\x83l\xae\xae0\xc0\xf2\xc0\xf6\xee\xa0\x12/\xc0I\xea\xe0\xa0\x8f\x013\xc0\xd3\xd9\x0b\x10\xd4\xd23\xc0J\xd2\xed\xc8i\x961\xc0\x1c\xd6\xdcpU\x0e3\xc0\x11[\xa7HcH0\xc0\xc9\x17V\xaa\x94\x7f5\xc0\xf3Y\xcf\x83l;0\xc0\x18\xf67\x8c\\\xc74\xc0\x96y\x7f\xce\xdfV5\xc0\x86..VZ@3\xc0\xf8I \xe4\x98}4\xc0\x08\xf6\x84i\xd830\xc0\xba\x9bf2\x8c\x0c1\xc0\xbaJ\xb0\xea\x8e\x973\xc0\xd4\x97b\x05j\xaf0\xc0(h\xc6\xe0\x9c=4\xc03\xf0\xe04\x9c\xaf/\xc0\xf6\xdc"\x8d&*5\xc0\x9f\x8e\xb4\xe1\x81E3\xc0\xe0\xad\xf0\xf3\xec\xe82\xc0\xb8\x15\xb6\xcaMT4\xc0%\x10\xa3E\xf893\xc0\x02\xd5|\xf0\xf4\xd31\xc0\x97\x83\x18\xfe\xaa\xfa4\xc0\x05\x13\x04\x12\x15<0\xc0\xf4"Z\xae\x00D4\xc0\x86\x8a\xfe\xd9\xfc\n0\xc03\xff\xd8\xf6NZ4\xc0\xbc\xed\xa0\xdds\x0c0\xc0;4\\\xde3G/\xc07\x94\x87\xc7\xd2\xea4\xc0%\x0c\x99\xb8\xf6\xab4\xc0\xf7\xd4_\r\xba\xab4\xc0\x11I\xbc\xfez\x9e-\xc0G/3\x1a\x8d92\xc0\xed\xc3\xed\x17\x16X4\xc0\x99\xcc\t<*\x173\xc0\x17\x08\xdd\xb1$\xfa0\xc0j*\x0eF\x07x4\xc0\xa3\\V\xed?\x162\xc0\xbf\x0e\xcdc\xd5\x103\xc0\x00\x93G\xc7\x94T/\xc0\xbfZ\x0f\x7f\xddx-\xc0\x85\xde7?\xf8\xb82\xc0\x9b\xa40Lh\xa32\xc0U\n\xf6\x1d\x1a\xdc2\xc0:\xc2&\x00Z\x934\xc0`\xed3\xe9\x85`+\xc0y\xdb\xd7_\x0e.+\xc0\x86q\xd2a\x8by4\xc0 M\xf1\xc6\xa7t2\xc0\x14\xf8\xa1$\xa4\xf6/\xc0\xdc\xfb_@&@4\xc0y\xb9[\x9eN\xa94\xc0y\xe96\xfdU\x013\xc0\'\xfc\x80\xa6s?2\xc0:c\xa1\x82\x04\xe0/\xc0b\xeev\x0b\r&0\xc0\xa3\xc1\xcby)\x993\xc0,\x9663k\x7f-\xc0\xb5\x9f\xb2\xf5\x01\x03/\xc0\x92\\\xa7\x0c<z+\xc0\xce\xca5\xc6\x91Q0\xc0\x17\x16S\x00\x94l3\xc0{\n\xf2@\xdff2\xc0l\x01%\xe3v\xb34\xc0\xc6Vk \x17 3\xc0\x17\xdd\x95\x9d\xf1$3\xc0\xd7R\r\xf39\x89/\xc0IR\xa8R:\x7f4\xc0\x83\x83\x90\xbaq\xd10\xc0\x16\xba\xf1F\xe5\x1a4\xc0\xa2\x86U\x97\xa922\xc0\x0f\xb7z\xb2\xf8\xd43\xc0_\xec{\x80a\xdb2\xc0zj\xc2\x02\x1e\x884\xc0\x1a\'v\xd6\xa4D1\xc0\xdfV\x82\xd8\x9cJ/\xc0VsP\xbcw\x923\xc0\x06-.}y\x973\xc0Y\x87\xf6\x05\x15v2\xc0\xef\xef\x14r\xac\xd74\xc0\xe4\x86u\x9b\xda\xee2\xc0{\x86\x864\xbc\x892\xc0&\xe4\xe9\x04\x1f\xe32\xc0&\r\xe8\x1f\xd8l3\xc00\x8d\xd5\x8a\xeb\x030\xc0\x0e\xc9\x04\xfd\xb2\xe24\xc0\xe2a\xcb\xd9\xeaq1\xc0Y\xa7lez\x123\xc0U\xaeTq\x82%5\xc0\xd0\xa3;7\xe7\x065\xc0\xbb\x02\x04\x8aPg1\xc0\xec\x93\xe0\x8d\x81\xea2\xc0\x16RS\xd0L 5\xc0\xbaz\xae\xbb\xd6\x005\xc0\x1a\xbf\xda\xdbkj3\xc0\x88\x91\xed\xe0\xe3|5\xc0\x92\xbe`W\xa4h2\xc0\xf6\xc7\xbb\x92?\x1a/\xc0 \xe6\xc3\'\xcb\xb54\xc0\x98\xb3qAM\xec2\xc0\xd3\x0c{\xac3Q3\xc0d\xb9,\xac\x12\xd82\xc0\xbdxu\xd6\xc2\xa11\xc0;\xb1B\xef\x9f\xe33\xc0\x08\x05\x1f\xa3\xbf\xb2.\xc0\xb0\xf6\x0e\x03\x90f3\xc0B7\xfc.\x8d\x103\xc0\x9fN\x8d\xc7?A3\xc0|\xb3\xe8\xaf/\xb8/\xc0\xdf\x0cU\xd1\x94\xed3\xc0\x19\xc7\x03\xcf\xc2\xe02\xc0y\xbd\x12\x89G\x185\xc0\x94\xb5\xbb5\xc0\x1f3\xc0\xf8\\\x08\x00\x01A0\xc0\xb9p\xd2"\n\xbc4\xc0\xb1\x99\x16\x14Jf3\xc0U\xc4\xc3\x84\xa0\x1c/\xc0 Bb!~\x103\xc0q\x160\xb8V\xe12\xc0\xce\xe5\x08\x83\xdb\x95*\xc0C\xb5}{a\xb9.\xc0<\xf0%\xdfQ\x063\xc0D\xd1\x0e\xdd:\x1f4\xc0\xca\x08\xef\xfc\xb1\xae5\xc0Ha{\xac\x0c\xcf1\xc0gt\x985\xa5\r0\xc0\x19n\x7f-xa3\xc0\xe9\x16Pf\xa7z5\xc0#\x99xe\xec\x194\xc0\x99D\x13!\xf2d3\xc0\x9esa\xbf\x9eE-\xc0\xd8u[\x0f!\x131\xc0px\x9b\x86X\x8a4\xc0\x04\xa4\x05K!%4\xc0]J\xd4\xa0\xa0\xff/\xc0]J\xd4\xa0\xa0\xff/\xc0\xabq\x99\x9f\x15\xf42\xc0\xbcW\xe3\\\r\xa0/\xc0@\xc0\x00\xf2\x8b^3\xc01;X1[8/\xc0G\x01]\xaa\xfe\x8e3\xc0\x07R\x11\xb4\xf9\xe14\xc0HDb\x80;\xb81\xc0\xd0p5\t>=5\xc0imc\xa0:\x040\xc0`\xd7\x96)J\xe04\xc0\xf2\xcf\xa9\xdf\n]2\xc0\xaf)\x8fN)&3\xc0j\xddwf\xd4//\xc0\xc5\x04\x89"\x91\xe54\xc0\x11\xael\xfdn\x1d4\xc0\xb0Ek\x9eg\xcd-\xc0E\xd2F\xb6\xf3\xe82\xc0\xb2\x0b\xd0\x94w\xe41\xc0!\x94\x96\xbd\x04\xe82\xc0R~\n\xf4:\xbd4\xc0\xb5\xf2e>\xcf*3\xc0\xecn\xdcw\xc4K3\xc0\x12z\xffR\xbb\xaf3\xc0\x18\x97\xcb\xe1\xda\xcd3\xc0F\xff\xd1\xac-\xe01\xc0\x1c\x0c9\x92\\O3\xc0\x13L\xea\x90\xd2\x803\xc0\xdc\x98[LS\xdf2\xc0\xf7\x01vGBb3\xc0\xfb\x98\x9f\x01-\xe92\xc0\xc8\xcanJ\x19\xe43\xc0a\x98\xc6\xec-\x194\xc0\x10\x14kp)w4\xc0\x1a\x8fV1~\xdf3\xc0b-|\xf8\xb8-3\xc0\r\x9fT\x1b\xa4\xd0+\xc06\xe7U\xa0\x8ec-\xc0\x04\x9a\xda\x91R\xd83\xc0\x86\xa8\xbc\x8e\x85?3\xc0\xf8\xb5~A2#3\xc0?\xdeSoQ\x0b5\xc0!\xde$of10\xc0\xfc9\xc2\x84\xd6\x0e0\xc0\x8bF\xf7\xdf\x8a\x000\xc0\xe6\xc7:s!\xdc.\xc0J\xfe\xe7u\x8063\xc0\x84\xf5{\xf6\xbb\xfb.\xc0\xe5\xed!%\xd7|4\xc0}\xb1\x19\x00\x8d\x91+\xc0\x814\xe8\xe5\x84\xaa3\xc0V0*\x120\xa23\xc0S\x82\x11\xb1\xed,0\xc0>\xfeRG\xf7f0\xc0:\x1b\xa1]m\xeb3\xc0\xd4l\x01\xae\x81\xb54\xc0{\xf2\xf1\xc3\xc6F3\xc0\xdbh\xaag\xd5}4\xc0\x0e\xc99\x7f\xd8\x000\xc0\x85Y\x1bm\xa5>3\xc0\xdc\x7f\xb2h\t\xec2\xc0X\x8a\x8d[\x10B5\xc0|\x9a-\xf3P+3\xc0\x172`Y#\xe2/\xc0\xb4r\xa6>\x8c;3\xc0\xee\x1d-\xe8#G3\xc0)\xc5\x9b\xd6\xb7\x02.\xc0\x97\xeev4\x05\xb70\xc0\x1d\x84M\xe2G\x8c0\xc06\x8b\xc4\x0cH\x813\xc0\xf5K,2\x9b\x1c2\xc0z\xc5\x02SP:/\xc0\xf5(S\xb1\xf5~.\xc0\xcbmJ\x084\x944\xc0]\xedl\xa0\x91\xc50\xc0\xde+\x0b\xa6S\x8d4\xc0\xd110\xfb\xb7!3\xc0\xc8\xfe?Gl\x1b2\xc0\xe6:\xbf35\xbf2\xc0Z7hi\xd4\xb83\xc0\x03/\xf9\xf1\x99,3\xc0\xc92\xd2Y\x90\xb32\xc0\xaf\xaa\x83LC\xd92\xc0\x9aL\xd0L\x96\x0e0\xc0\xc4\xb4\x83~h`4\xc0\x0b\xd3_\xea\xf2\n2\xc0\xb9\xd4\xf9\xfc\x9e$3\xc0\xa8\x1a\xba\xd1\xab-3\xc0\xb7\xd1L\xb8Vl4\xc0\xf5\x8f\xcd\xf9S\x8a/\xc0\xc0\x0c\xc8y\x01\xe9/\xc0J%R\xbbxU3\xc0\xc4Jb\x1f\xf6\xd92\xc0|\xd1_/\xe3K2\xc0G\xfa+\xc5\x14B5\xc0\x94\x0b\xde\xea\xe0\xa53\xc0\x1f\xa7e\x9ad,0\xc0\xdf>\xd1O8\xfe2\xc0\xc4\x04k\x97\xf6@0\xc0s9\xc3\xa6"K3\xc0\xaa\x1eL\x1ffn-\xc0-?\xe9BO\xde2\xc05\x07, \xedq3\xc0\x9c\xdf\xb6\xaf\x98o3\xc0YS,\xde\xb9\xe22\xc0\x93i\x98\x85\x14 $\xc0\xe0=<\xb2\xea\x8d1\xc0%\xfc$\x93\x85\x8e0\xc0\xca3oGY\xab2\xc0\xe9q\xf0ggW0\xc0\xf7\xb9\xaenm\xd40\xc0\xb1\x8d\xeb\xcb\xd9\xd7/\xc0b\xd2S\x9a\xe4\x190\xc0\r\xde\xa2n\xc8\xec/\xc0\xb7\x01aa\xe2\xed3\xc0>#\x97"\xd284\xc02\xb0\xe3\xdf\xbb\xb10\xc0\x13IW\x18\xc8(2\xc0B\x8fa\x9e\x93\xca1\xc0}\x91\x99?}\x052\xc0b\xb5\xd7\x8b\xe5!3\xc0\xe9D@\x11nY4\xc0\xd8\xfe\xa3\xd6\xf790\xc0<\x8c\x89wF20\xc0\xf2kB*\x88\xc12\xc0\xcd\x99\x05$\xee-3\xc0\xcb7\xe98"\x9c3\xc0j[\x96/L\xae/\xc0\xf8\x1d\xaf\xa6\xfa\x1a3\xc0\xd6\xbe\xaa(!\xcc4\xc0\x8b\xfc[\xe0i\xf33\xc0\xa1\xf6\xab\xdfJ\xc42\xc0V\xb6\xe0\x05\xa0U3\xc0\xfb88\xcbM\xc64\xc0\x04\xa3\xc6\xb8\x03,3\xc0M\x1d\xd0\xf9\xb6\xb25\xc0\xb2M\xfb"\xd2\x085\xc0g\r\xce\xdb\xc6\xf42\xc0$!\xb4\xa0!c2\xc0\xd4\x98\x02K\xbbq4\xc0\xb2*T3\xde\x06)\xc0\x92\xf4\x16\xe8\x19@/\xc0\x0b\xcf\xc0nj\xfc1\xc0B\x19\xf6\x8e\x1b=0\xc0\xb8\x9c\xf5\xee\x04(4\xc0\xf0\xfb\xda[\x9a\x99.\xc0\x18\x99\xbax{\xd82\xc0\\\xc6\xe5f\x94\x173\xc0\xcd\xfcJ&\x97\x153\xc0\x10\xf01\x8d\xed\x193\xc0\x83\x8b\xb9e\xa8\x8b4\xc0\x81\x15\xf8\xb6\xe2>4\xc0\x0e\xc86\xa5\xc8O0\xc0S\xd5\x9c\xaeJ\x95/\xc0\xf8t\xa3\xd1\xce\xa42\xc0\xa6\x81\x1cC\x8fD6\xc0\x18T\x83\x13\x1a\xf91\xc0+>Y\xbd\x88)3\xc0\r\xd2\xd1?\x81\x1c4\xc0S%\x8f\xb81I3\xc0\xcaD~bD<4\xc0\xb9yV\xe48\xc90\xc0\xddWNY\xe5\n4\xc0\x11H5c\x93\xce2\xc0Q\xd9\x1d\x119\xcc2\xc0\xdd\x92\x036\xc7\xd1-\xc0*i\x05\xa8A&3\xc0x\xb1\x9d\x13B\x151\xc0\xaa\x91\xad\x04}s/\xc0\xde\x94\x15\x92\x00\xef3\xc0\xc0\x1a\td\x11\xb52\xc0\xd5\x82v\x91\x84\xa2%\xc0\xc2_\xd7[\x0b\xec3\xc0\x07\xb2\xc8\xe9\xe7\xda/\xc0\n\x9d\xc1;F\xb70\xc05\x12\xee\x1aw\xd22\xc0\x7fn\xf2\xab\xbd\xb32\xc0\xa8\xd5\xb5\xbf\xa1\xcd2\xc0\xe6\x88\xff\x91k&3\xc0y\x90AP\xb404\xc0|\x97\x93\xac\xe2%3\xc0\xa4J\xef\xec\xb0\x974\xc0I\x01\xed\xc8CX/\xc0\x97\x86\x07\xda9^0\xc0\x0f\xd6E\xd6\xd9s2\xc0\x18\xc9\tj\x9a\xd32\xc0\xa5y\x85v\xf0\xe72\xc0m\xdaL9\xd8\xff1\xc0w\x89K\x1aGi3\xc0\xc8\xb4H\xc8\\\xcd0\xc0A\\\x0c\x85w\xd1/\xc0\x9e\xec\xb0\x9c\x9aV4\xc0.I\xd5R\x1e\xfb1\xc0\xc6\xfb$\xc57\xd62\xc0\xa2\x13.T\x00g4\xc0\xd2q%z\x81\x003\xc0\xd4\x90\x16\xec\xbc74\xc0|\xdazn\x0b\xf00\xc0\xb2BV;\xf4\xb20\xc0\xa4t\x80\xb2\xa0^4\xc0R\x85u\x96m\xe03\xc0\xa3g\x11\x8c\\h4\xc0+\t2]\xf9\x95/\xc0\x1b\xa0\x8b:\xdd\x143\xc0\xc2\x044\xacY\xee3\xc0\x03\x87\xc4\xa9&n0\xc0\xae\x80\xb5\x0c\xd2\t1\xc0\xeb,\xe6L\x93\x063\xc0\xb4\xd3\xaa\xb9E\xfd.\xc0=H\xb6z%P/\xc0[d\xefP\xc9\x112\xc0\xb5\xf7\x18\x93\x89\xed2\xc0\x8a\x96\x84\\\xfa\xe83\xc0<&\x14I\x96%3\xc0\x82\xb1\x9d\x8d\xee\xd22\xc0\xf3\x95\xe0\xce\x93\xdc2\xc01w\xe1\xbdm\x083\xc0\xacO\xf7B\x14;0\xc0\x06\x91\xb7\xdc$j4\xc0\xd8\x18\x1b\xc5O\xf52\xc0\x1a\xa7\\h\xa8e4\xc0\x15i\xaf\x8e\x7fH4\xc0\xc1\x02\xb1\xa7\x15\xda4\xc0\x15\xb3v\x06}\xf32\xc0\xe5\x1d\x89\xd6X\xea-\xc0\xb7\x8d\xa9\xf9B\xbb2\xc0]\xb37e{\xad3\xc0mL\x87\x94\xca\x181\xc0\x9eJ-\x0c\n&3\xc0\xae\xba\x18\x96\x9d82\xc0\xa91\xfc\xfc\xd2\xd2/\xc0n\xf5\x10\xd83u4\xc0\xc9F\xc7X\xfeC3\xc0\xe5KJ\x96\x1e1/\xc0u4\xdc\xb0\x1c\x1d3\xc0\xc6\xac*\xd0\xba\xe10\xc0\t\xb6[4P84\xc0\x9c\x13\x13\x14A\x1e1\xc0\x8aZ\xd5\x8e\xa8\x88.\xc0J\x049\xa5J\x13-\xc0\xa3{\xed[\xca\x083\xc0\xbaLLC.(+\xc0\x9f\xabq2\xf9\xca.\xc0\xe8\xf6T\xcfy\x03/\xc0\xac,\x86\x82\xc6\xce/\xc0\xc2\xeb\xd7\x93\x07S4\xc0\xec\x03\xe4\xd8\xe8\xae/\xc0o\xfa\\\xc6\t\x852\xc0N\x8a\x04K\xcb\xdf2\xc0?b"^\x8cD3\xc0\x8dD\xf3\x13\xc5\xfd2\xc0\xb9\xba]\x0e\x8c\xb84\xc0\xe4b?l`\xf93\xc0\x86G\xee\xf5\x1a\xff/\xc0T~\x85m<K2\xc07\xbd\x1d\xb5\x95?3\xc0\x90\x84\x95\x07\xbf#3\xc0\x03\xe2\x8c|=60\xc0d\x81\xda\xf4J]/\xc0\x1f\xf5\xcd}\x02\x115\xc0\xd9|\xd2\xe6/\xc9/\xc0\x12\'\x93\x13\xeb\xde3\xc0\xab\xbdJ\xdaA\xfc.\xc0`\x16\xb7X\x9f\x1e0\xc0\xe5\x13h_\xf2#3\xc0\xd8\x18\x1b\xc5O\xf52\xc0\x13\xa6.Y$\xcb0\xc0\xa8\x11\xd0\xbf\x9d#3\xc0\x07IMt\xc7\xff2\xc0\xb2)\xba\x96\x1501\xc0,\xb7Z\xba\xe4*5\xc0\x8cM,K\xd7\n1\xc0\xcc\xb3\xfb\xf1\x90\x8e1\xc0\xef\xaa\x8f\xaf\x1e[-\xc0+\xd9\x13\xa41\xc0*\xc0\x18\xad\xaa\xb8\xb9\x8b4\xc0\x9b\xbf\xf3\x07\xbd\xab3\xc0\xac\'4\xaf\xf7\xf2.\xc0\x0bM\xc2Y\x08\x911\xc0ZkS\xe0\xbc&3\xc0\xe6\xd3\x0b\xd4\'(3\xc0\x84i\x9b\x08\x02\x063\xc0\xed\x8f3\xd1\xe7\xd9/\xc0w@\xbc\xce\xdf\xcd/\xc0\x9b\xdf\x17\xd8\x994+\xc0\xcc3\xd5\x05\xa6\x8c/\xc0+\x039\x8e\xee\x1c2\xc0~`]\x1b\nA0\xc0M>9)b\x1f0\xc0\xdd\xa5\xcb\xa9?\xd52\xc0\x13\xd1*~\x0e\x1d3\xc0N\x1f\xd37\x07\x9e0\xc0\'\x7fn\x9e\x90[3\xc0\xce\xab+\xe8\x8b\xca-\xc0[\xff\x03eHv1\xc0rf\x06\xbb7\x0e0\xc0\xeb\xb5\x104\x83r/\xc0\xbey\x89g\x86\xf62\xc0w\xd1\xadC\xf4G-\xc0\x00g\x8a\xc6\x17g4\xc0\xf5\xab\xfa,\xb7\xaa0\xc0G*\xfa_Q\xa0/\xc0+\xdaf\'!,3\xc0\xa7\x0e\xb0\xdb\xbd\xf7/\xc0\x8d\x18K\xdf)\xa3.\xc0\x8e{3\xe1\xb1\r3\xc0^9\x93\x97\x1e\x11/\xc0B\x94\xe1\xa5G\xcb4\xc0\t\xa97\xa3\xf9d/\xc0\x89\x12\n\x99\xad\xe0/\xc0z\xc5\x02SP:/\xc0z\xb4\xb5s\xce\xb40\xc0B`\x88c\xed\xaa.\xc0\x86\x99\x1f\x80\xbf\xe43\xc0\xe3\xd9}5\r\x0c0\xc0Y8c\xca\x0e\xf91\xc0\xcaR|\xf5N\xb30\xc0p\xeb\x8f\x8dX\xcf4\xc0\x0f\x1aS\xde\xbb\xf2/\xc0\xc3\xa4X\xa9\xd1\xf23\xc0"\x87\xca\xaeAJ4\xc0\x05%\xdbN\xb4A0\xc0\x13\xf6\xb0aZ\x9b4\xc0\x88\xfd\xdd\xa0\xfd\x90.\xc0\xaa\xf1\x19G\xbd\xb71\xc0\xb6\x0e\xae\xc7L\xe9/\xc0<\x91u"a\xfc/\xc0\xfb\x9a\xf3\xde\x97\xd5.\xc0\xbf\x8c\xdb\xbaFI3\xc00s37\x89R1\xc0\x8e\xf6\xe5\x94\xaf\xe5,\xc0\xd0m7\xd2\xe4\x0e0\xc0\x91\xd5\x15G\xbc\xc43\xc0=\x0fe\xf6\x9f\xaf2\xc0`3\x84\x8a\x06\x104\xc0\x1e\xb9\xdf\xe3\x02\xe03\xc0\x05\x04$\xb9\x1dp4\xc0\xf8U\xd4\xd0\xb1\x9d1\xc0\xd3\x92v\x97a\x185\xc0\xce\x9d\x83t]V/\xc0RS\x87\x0f\x90s2\xc0\x01\xe3\xf0R\xa6\xcc3\xc0%\x8e\x0c\xb2\xddg3\xc0\x00\xba\x1f\x9b\xe7\xc34\xc0\x8a2\xbb(^q/\xc0*1\x94C\xfb\xf12\xc0"J%\xa9l\xf4/\xc0]\xd1p\x12m\x185\xc0.^\x08\xce\xcb\xfa2\xc0\xd9\xabxwb9/\xc0\xeeL\xc6\xc2\xda@/\xc03\xb6\xe7-\xfe\xd40\xc0i\x1b4/z\xab.\xc0\xafB\xf8\xb7\x8eg3\xc0\x83\xcdq\xc5\xf8\xdb2\xc0\xef\x05=\xba\x13]/\xc0\x1f\xf7=\xb1KB2\xc0\xa1D\n ~L/\xc0f\xc02\xbb>Z4\xc0\xb4\xa0\xad\x91.\x9f0\xc0iY\xd1^}A5\xc0\xcd\xb3CUB\xf6/\xc0\x8d\xe9\xa6\x88\xe2w4\xc0\xe9\x16\xf1\xff\xa1\xd03\xc0\xcd\xfc#Y\xb3\x180\xc0\xbe\x10\x13\xb6f\xb2/\xc0\x8e\x92\xc8Z\xb5\xed/\xc0Y\xa6\xa0\xe6k\xea/\xc0\xf4\xae\'XK\x015\xc0$Z\xf4\xe2\xc0\x99.\xc0\xb8=i\\\x04G3\xc0\xa4\xf4L\x87\xae\xfe3\xc0j\xbe\xed\xdd\x80\x803\xc0\x05\xe3\xe7\x15\xb8\xac+\xc0U\xb8\xe5\xd5\x01\xcb-\xc0n\xfc\xab-?\xb54\xc0\xac \xed;\x11\xaf0\xc0\x1b\xa9>\x184\x931\xc0\xa5v\x9b\x97;\xf53\xc0\xbe)5\xc8Tv4\xc0\x81\xeb$\xb5yx3\xc0\xf1bDxN\xeb0\xc0w@\x13f\x8c\xa1/\xc0|f\xb8\xd8\x90s/\xc0.\x10Wf0p2\xc0>\x82\x03\x91j\xf60\xc0\x97\xdd\xddh\xbc\x814\xc01\x94\x8cp\x04\xe91\xc0Y**\xfan\x8e4\xc0\xd96t\xe7\x03\x9f/\xc0\xe6f\xa9\xab\x88\xdb.\xc0T\xf0\x88\xb4 \xa31\xc0\xdc8\xaf\xcc[\xc7/\xc09\x8e\xae\x8fZ/0\xc0\xd2\xef\x03\xf2\xd363\xc0\xfd8\x1c\x10\xfd\xd22\xc0\xea\xaea\x1c}\xe5/\xc0\xfemU\xfe7\xef3\xc0\x87\xa4Y\xd1&b4\xc0\x94\x81p\x92 \xca/\xc0\x80\x11\t\x12\x1de4\xc0\xd5\x11\x05/\xa3x1\xc0y\xb6\x9b<\x08\xff-\xc0\xc5;\x93\xec\x97\x902\xc0{\x9e\xcaZ|\x1c3\xc08\xeb\xa2\x1dY\xd23\xc09\xc4\xc9\x0f\x17/2\xc0\x1d`\xae\n}\x890\xc0\x86\xc5\xe1#\xcbr4\xc0\xfaM\x06\xf3)I,\xc0\x98-\xd3\xbe\x7f?2\xc02\xbe\x8fc\xf0\xaa2\xc0\xd3:G\xae(\xb64\xc0l\xa3\xe4u\xfc*4\xc05\xab\xa9\xdcH+3\xc0\x890\xdc\x0e>\xc60\xc0Yb?\x11\x01N4\xc0\x03\xbe\xbb\x18\x8ae3\xc0\xcc\x8e\xd7\xe7\'A3\xc0_\xf2\x1b\x92\xd900\xc01\x8c\x84\xb4~\xe24\xc0?h\xee\r\x9e}3\xc0S\x1ci\x9a\xfc\xfb/\xc0\xc0\x0f\xcf\xb9\xad!3\xc0\x0cf\xc8\xee\x03"3\xc0F\x19\xf2$-\x173\xc0kE%\x8d\xc3\xba.\xc0\x8f\xfe~78\xc8/\xc0\xb2L5R\x18\x142\xc0i<\xee:\x15\x04/\xc0\xd3]\xc1mK\x810\xc0\xe6\xd5xX@k3\xc0\xc4\xff\x95\xd5\x98~4\xc0o\xcc\xb5\xe2\x14\xaf2\xc0\x99\x12\xd3\xf1\x0f\xa02\xc0a\xb1\xa0{\xdd\x9e1\xc0a\x7f\xb6\x18\\\xd32\xc0fk\xc4\xca\x98\xd12\xc0\xcf\x07\xcd<~\x103\xc0\xbaN\xe2\x07\xd1s3\xc0\x1dI\xd6\xd2\x00(0\xc0\xd8\xcby\xa9 \x894\xc0\xa0Y\xacM\x8a]/\xc0J\x11V\xefN\xd2-\xc0/<a\xab\t\xb82\xc0\xb8\xc2$\x0f\xdcZ4\xc0\x97\x90\x7f-\xc2\xd34\xc0\nB\x89\x02y\xb7-\xc0\xaf\xdf1\xc1f\x1d0\xc0I\xc3\xcdV\xc653\xc0_\x8cqW\x1b\x132\xc0*`\xde\x9d\xff\xf6/\xc0\xee\xf2 \x9dN\xfe/\xc0\x9c\xfd\xc0x!\xe33\xc0\xba\x90M5\xa0W0\xc0>"K\xd6\xc9\x964\xc03\x1d:E?\xba/\xc0\t\xa2$\x80\xb1\xe0/\xc0\x13\x13\xbb\x1f\x97\xec3\xc0\x19n\x7f-xa3\xc0Kd\xde\xfe;74\xc0#\x9d~\xb9&\xf82\xc0,\x16\x8f\x11k\x983\xc0l\xe2\xab\xd0"\x924\xc0\xf5h\rA\xb1"3\xc0dN\x96\xa6e\xee2\xc0\xf0j\xad\xdb\x9b\x19/\xc0\xe7\x89\xa7\xbe+G-\xc0\x82\xa9HdQ\xeb/\xc0S\xe7\xdc|\xf5=0\xc0*\xef\x9e9\xba\x8f.\xc0\x85{B\xfbxK3\xc0]\x07\x8e\xb9\x1b\xcc&\xc0\x96I\xd9&\xfb\x803\xc0-n\xe9\x13\xdc\xd0-\xc0\xcf\xf4\xdef\xc8\xbc2\xc0\xb1\x0eF\x14\xb4\x884\xc0\x1c\x0c9\x92\\O3\xc0P\x1aD\x8f\xac\xf2/\xc0k\xa3\x07\xa7a\x1e/\xc0\x04\x88b\x10\xf033\xc0L\xfa \xde\xe9.3\xc0\x16\x94\x1c\xe5a\xf30\xc0-n\xe9\x13\xdc\xd0-\xc0\xa5\xff\x8aU\xb4\xcd1\xc0\x11l\xf3\xa3\xad\xa92\xc0c\x07\x84\x8ch\x072\xc0$\xf1Y\x9ac\x1b2\xc0f\xa6H7W\x010\xc0\xdb\x85R\xf1\xd7\xd82\xc0I\xc4\x90Bn^/\xc0\x80\xdf\x91\xd8VA3\xc0\xc30\x9f\xf2n_3\xc0\x1cf\xafB\xec\xbe0\xc0\xef\x87\xa8\xff\x15\xe32\xc0\x8b\x19"\xb6<\x073\xc0\xe6\x14\xe8w\'o/\xc0\xab\x80f\xaa\x92\xa93\xc0\x95\xd2\xd5\xdc\x90#3\xc0\x94\xcf\xa0\x8c\xe9\x81/\xc0\x99\xe4\x9bu)K3\xc0\xc5U\xff\x9d\xdb\xde2\xc0\x1f\x12e\x17\xbb00\xc0"\x1b\xc1LKQ2\xc0|\r\x17\xc2nG3\xc0X\xb5\x88\xc5\xc4)0\xc0@\xc0\x00\xf2\x8b^3\xc0\xb4\x1ay~\xfb\x1c0\xc0t\xb1\x82zf10\xc0\xb8\xc98\x9b\xddm5\xc0d\xc3h`\xb0\xb42\xc08\xa7b\x04\xc5q/\xc0\x0cv\xb59\x91\xbc4\xc0\xaf\xa2\xb1\xbe\xa9\t4\xc0h\x05\xe4z\xe7h4\xc0\x9e\xad\x95\xc0\xa1\xec2\xc0\x9e\x0c<d\xd6\xdb0\xc0$\xbb\x85\x8a\xf1\xc2/\xc0\xdb)b\xfe<J3\xc0-\x15\xb8\x07\x0c\xbc4\xc0\xf0.`\xda7w3\xc07w\x18\xe6\x17\xea/\xc02M\x1f\xfd\xfb*1\xc0<\x8e\x0f\xef\xda\x8b3\xc0\xb2\xb9_\x0b2`/\xc0\x04N\x91*\xae\xb54\xc0\xf3\xdc\xb3\x8e\xf4\xb01\xc0\t\x903\xbe\x83m4\xc02\xe05\x88\x8403\xc0\x87j\x1c\x92\x8463\xc0T\xfbE\x02\xa7\xe93\xc0\xf1;B\xc0\xa4\xc00\xc0g\xf2\xb89Nv.\xc0\xb1e0\x14\x7f\xa3/\xc08H-a \xdf3\xc0l\xaci\x97\x05>3\xc0\x0cv\xb59\x91\xbc4\xc0\x90\xab]\x83\xed\xe92\xc0*a;\x91\x15u3\xc0f\x9a\xffc\x06\x100\xc0L\xbe\xf8\xab\xecR0\xc0}C\xa2\x04\xbd\xf8/\xc0\x86Cv\xe9\xb4\xc43\xc0\xa2ad\x00xv4\xc0\xd5\xaf\'\x92\xd0\xb30\xc0\xa8\xc0o\x98\xf3\t0\xc0\x88\xef\x11v\x95-3\xc0\x00\xd2\x16<\xd1B0\xc0\xce\xe0\x9e\xb3\xdb\x14/\xc0\xf4\xb5\x87\xe9\x11\xd40\xc0\xe6\x8b?4\xd0\xcc2\xc0\xfe\xf0hT\xa5\xd62\xc0X"\xc4K{\x135\xc0\xd2\xc4n\x84\x18\xf42\xc0\xda\xa0\xa7\xd5\xc7E4\xc0>\xc3\x1d\x9e\xce\x113\xc0\xcd\xcf\x0e\xe4-6/\xc0K\xfdMt\x99a3\xc0\xd6x{\x95J\x9b3\xc0\xc1U}\xa6\xf6B3\xc06\\+\x10\xecK3\xc0wp\xc6"\xe2\xfb0\xc0s\xe7\xcf.\x9d\xb01\xc0\t\xb0\xa7\xe9\x85\xb75\xc0\x11\x8b\xe6\xd3\xf1\x070\xc0\xe1\xf8\xb2\x11{\xb54\xc0\xd9k\xf9\xd5o\x1b0\xc0C]\xbf\x9f$%3\xc0\xe1[`\x1a\x05\xf33\xc0\x8d\x9f\x95\x18\x9f\x175\xc0v\xfd\xcbD8 3\xc0a\x0e\xbd)<\xea2\xc0[\x88"\x17HY/\xc0\'\x95]\x9d\x0e(3\xc0\xc2\xa5\x8a\xe2\x82\xb5-\xc0u\x8d\xf6\x05\xd9\x0b1\xc0\x91\x88\xbc\x9b~\xb8/\xc0\xc3<`\xef\xc6\xea.\xc0\xb4I\x81\xbaM\x1e1\xc0\x0e\xe0h\x8c\x8e\xe93\xc0\xdb)\x17<}B.\xc0\xbf\x15c5f\xee2\xc0\xd9\x0b\xffN\x9b\x802\xc0\x93\x1e\xf3\xe0\x16[4\xc0\x94-\x18\x92dB0\xc0\x01\xf4\x89D\xec\x1a3\xc0\xd51Z/d\x8b4\xc0%\xbe\'d=\xb45\xc0\xeb\x86\xd2[\x05|4\xc0Z\xef\x04=4\x161\xc0\xfb\x8a \xa6t\xd04\xc0\xb0\xc7\xe9\xcaw\xca4\xc0<L\xf3\x97QU3\xc0\x87\x85\xe6\xf7\x15\x854\xc0R\xdda\xec\xcc\x0b3\xc0t\x1d\xda\ra\xb64\xc0?\xbb\x99\xea\xd6x3\xc0\xb2Bf09\xb05\xc0\xf7h\xa0w>\x99-\xc07\xe3\xb9\xef\x16\x04/\xc0\xb3W\x1as&\xfa1\xc0\xcdY\xdb6\xfc\x002\xc0S\x1f\xcf#B\xab0\xc0RC\x13\xae?\xe03\xc0\x12\x15\x0b"\'94\xc0\\\xe34)\x8eQ4\xc0\x00\x8a&\xa0e`4\xc0\xa4\xbd;\xde7\x0e-\xc0\x04@\x10\xead\xdc0\xc0\xabyM\x04 x-\xc0-Y\xc3vX\xa25\xc0\x81um_\x1e`4\xc0\xc3\x95w\x93\xaa\xcb0\xc0!\x10\xcf?7a2\xc0\xf9r%\x1d\xab\x105\xc0h\xcd\xb6~\xb9\xd4/\xc0\x12\xdb2U#d4\xc0\xf76\xaax\x1a</\xc0\xfc\x0b=Y\x01+3\xc0-\xc5\xa8h\x8cd/\xc0\xa5H\'\xc0\xfa\x8d3\xc0\xa6\x7f`\x90m\xce2\xc0\xbd\xcb\x95\xc2\x1c\xe71\xc0\x88f\x85\x85#\xe10\xc0\x10B#\xb2\x9444\xc0\x05\xf8\x1c\x9dE\xc54\xc0/\x9bE\x9d4\x063\xc0\xf7EZ\x1e\xaa\'3\xc0\x8e\x899iH\'4\xc0\xd9w:h\x1cA4\xc0#w\xe6\xcc\xa3R4\xc0;\xa6\xfc\x9b\x9b\xef2\xc0\xa4\x99\xd4\x96\xa3\xd44\xc04\xd7\x001\xcc\xab2\xc0=\xadp\x04\x9f\xb52\xc0\x80\xea*\xd4\x96B3\xc0q\xc4U\xd7U:4\xc0\xc4\xa7\xfdk\x06\xfc2\xc0\xad\xf1.\x0b\xdc\xb32\xc0\x01}e\x8d\x11\xcf2\xc05L\xfe#\xa9F2\xc0\xe5\xf2\xfb\x12\xde\xf82\xc0\x9b>8X\x9033\xc0\x16\x83"\xf8\x97\xe62\xc0\xacE\x99\xbd\xfa\xf51\xc0\xc1\x193\xb0\xc4e3\xc0\x86\xbc-\xb5\xf3\x926\xc0\xf6=\xc8\x04M\xd42\xc0\xe2if\x88\xca\xe72\xc0*\x86\x04K\xd0\xec2\xc0\xe1/d\x17\x9fi3\xc0<\t\xdb\x0cS\xd82\xc0\xca\x93;\x8a\x1c\xe11\xc0E\xf4L!\x99K4\xc0\xf1F)\xb8\x08\xe61\xc0\xeb\xb0\xee\x13\x9f\xb84\xc0\x16b\x18gX\xfa3\xc0\x18\xb6\xac\xd8\xa4\xe22\xc0\xba7\x16\xa5\xb7.4\xc0\xdc\x13_*lb5\xc0\xd2\xb2D<\xbb\xda2\xc0vh\xa3sB;3\xc0\x91\xc8\x8c\xad\x9f\xf52\xc0Ob\xb1{\xb1$3\xc0\xf3\xbd\xad\x05B&4\xc0\xb0\x96W\x05\x88S3\xc0\x9cf\xee6,\xd32\xc0plz\x00[\xee2\xc0\x03\xb0\xcaz\xfa\xdc2\xc0ed\\\xdf\xad\x083\xc0\x81\xec\xa2\x89\x97v+\xc0\xc9\x13\x9e\x83\xa5/4\xc0\xa1\xb40\x0bv\x9b/\xc0\xbb\xd3\x83Nt\xf42\xc0)\xf9\x05\x9d\x80\xd74\xc0\x17\x00x\xbe\xea\xba2\xc0\xa6F\xbf\x8b\xa9&4\xc0{`\xab\xdf\x08\xfc2\xc04\x10\xf5b\xf2D-\xc0z&\x9e\xb0\xfa\x0c3\xc0N(\xf8\x1a_%3\xc0\x1a\xbe\x96\xa6E\x194\xc0fcN\xde\xcaZ/\xc0\xe7%>z\xb8\\0\xc0\x05n\x8d~\xaaf0\xc0\x89\xa8\x1e\xe82\xe92\xc0\xcc@\x1e+}^/\xc0\xbb\x15\x8es\x13\xd44\xc0S\xa9\x7f\x1e\xe1@3\xc0S\xa9\x7f\x1e\xe1@3\xc0\xd4\xe2}C\x04l4\xc0\x94r\x97@_\xad3\xc0\xf4\x94\x07d\xf9\xe53\xc0n\\\x92\xbb\xd9\xae,\xc0wcyEd53\xc0-\xec\xf1}\xf9L3\xc0\xf4\xec1\x904s2\xc0\xed\x8f\xafx\x00\xec2\xc0Ey0\x99\xe2\xd73\xc0\x13H\xc6\xf9\xd7c4\xc05\x8bd|Q\x040\xc0j;\xae\x17S\xed3\xc0\xab\xdc\xa2\x9em\x911\xc0\x7f\xc1\xe7)T"3\xc0\xedm\xd4\x9c\xdf\xfa3\xc0\xb0\xdcA$\x0c\xc63\xc0\xa3@\xe0\xa0\x17X4\xc0,.\x11\xe7\x1b\t5\xc0\xfeh@\x06p\xa52\xc0(\x1d\x124\xbb\r3\xc0<\x8b~\x9c}\xbd1\xc0!\xe8\xa6\x1c\x89>4\xc0\x7f\x81\xa6\xa9\xb5\x023\xc0\x14\x08\x9cYc\x8e1\xc0&\xd0B\x03\x1f\xd83\xc0\xf8{\x1e\x03\x9c\xff/\xc0,\xa8H\x10\x9ag2\xc0\x8eT+m\xaa\xc0/\xc0Z\xa6Ku\x15\x8f4\xc0\x94\x9eI\xc2\x1b72\xc0l\x93\xa2~.|3\xc0\x94\xe9#\x12\xe0\xe04\xc0\xbc\xce\xf0/4\x0b1\xc0\xeal\x06&\xf9\x121\xc0\xd3\x90\xc8\x80\xe7j4\xc0\x0bl\xf5h\x12\x035\xc03\xc2p2\x06<3\xc0\xb2\xc3\xbeg\xf8\xe23\xc0\x97\xd9`\xb8\x13\x075\xc0\xb0\x0c\xe0\x81\x9b\x91/\xc0\x99\x02\xa0\xbd\x9e\xf23\xc0l\x16\x8d\x12\x01\xe12\xc0&H\xf0\x96\x06\xc92\xc0Me\x8a\x96\xf2\xff3\xc0Or\xe5"\xacu1\xc07j\xce\xd0\xd0\xf03\xc0oL \xbb3\xb80\xc0>\xb1\x1c\x86(\xeb2\xc05\x8a=\xa5\xa2\xd02\xc07j\xce\xd0\xd0\xf03\xc0\x1b\xb0H\x82\xf1w1\xc0\x83Q\xc4\x16(V4\xc0\xa4\xebN\xab\t\xec3\xc0S\x00\x92\xabOx3\xc0\xe2\xd2\xb3\x19\xcb\xf63\xc0\xc3\xb8q\x03Z</\xc0:\xcf\x88\x90\x8a\x881\xc0tP\x1c\xa8qt3\xc0$,\x13z\x9d\xb33\xc0l\x91\xfaaGR3\xc0i\xbc<I\x0f\x8c.\xc0[\xd0\xc86\xd4\x150\xc0X\xc8%\x19=Y4\xc0\xa0\xc2\x92\xb1w>2\xc0\x8b8\x0f\xa0\x94\xfb.\xc0\xd7\xa7\x06\xe8\xbf\xd82\xc0>P \x8ak\xea.\xc0S\xb8\xcd\xe8\xce53\xc0C+\xc5v\x9b(/\xc0\xa1|;\x0e\x16\x99%\xc0\xc1U\xfb\xdc\xac10\xc0\x896\x06n\xe2\xf53\xc0\xbf\xf4\x8b\x8bl\xd52\xc0\xd5\xb4\xf5\xe1\xae\x1c4\xc0\xfe\x10\xbf3c\xee/\xc0\x9d\xc7j\x97\x8c\xb3,\xc0R0\x97q\x17J4\xc0\x96\xe4\x8b G\x063\xc0G}_\xce\xf4\x8c2\xc0\xd5\x11\x05/\xa3x1\xc0\xbc\x03-\x8a\xeb\xbe.\xc0\xae\xd9\t\xbf\xef\x83/\xc0\x02\x06\x94\xe3\xafS4\xc0\n\xc7\xb5;3\x9f0\xc0Y8F\x14\xff\xcf/\xc0i\xbc<I\x0f\x8c.\xc0R\xf5\xce\x9eVo*\xc0&\xe4\xe9\x04\x1f\xe32\xc0\xf3\r\xcbRJ 3\xc0f\xbb\xd0\xbc&n0\xc0\x9a\x11\x10\xef\xb8q4\xc0\x97\xd9`\xb8\x13\x075\xc0\xc4RX@\x8a13\xc0\x91rV\xe8\xc3\x173\xc0\xc8\x85h\xdf\x1a"3\xc0h\xd4\xcd\xb1q\x174\xc0\xf0K\x08\x8cHr1\xc0/~\x9a\xe6U\xef3\xc0\xdd.=M\x18\x8a/\xc0\x83\xc4\xdcW\x19\xe43\xc0\xac6rAPj0\xc0\xfb-\xc3b\xab#3\xc0;}\xcd\x99\xcc\xda/\xc0\xde\xd6\x97\x99*H1\xc0\xf6h\xb4\x91\xb5#0\xc0\x07~\x1d\'KY4\xc0\xc1\xe5Hpp\xe83\xc0\x94\xd1\xe8\x8f\xff\x0b3\xc0\xef\xf9)\x87\xb5d1\xc0;q\xebd]30\xc0\xbd\x13\xe4\x8b\xa6\x1e+\xc0\xa5Q\n\x06\xb2\x9e/\xc0\xcdK\xadk\x87X1\xc0\xc2\x9e@a\x8c\x0c/\xc0\x7f\x15\xef\xd2\x92\xcd/\xc0\x1e\x96\x0c\x08?\xbd3\xc0U\xb8Z\xe9c\x9f1\xc0\x16/\x92\xaa/b0\xc0\xdc\x8e\xc2\x08B\xb2/\xc0\x1c\x9f\x8e~\xcc\x811\xc0^/}\xce\x84!3\xc0iY\xd1^}A5\xc0\xdd<\xd7%o]/\xc0\x98Et\x08% /\xc0\x8c`\xaae\xb0\xa8.\xc0d\xed\xe3q\n\x0f4\xc0\xe0\x15:Q7\x8c6\xc0X\x84e\x12\x81\xa41\xc0\xdb^\x8a\xf5\xbb\xf2/\xc0\x8f\xc2O\xde;[0\xc0\xab\xcdb<D\x065\xc0\xd3z\xb2\xed\xec\xf40\xc0\x1e\xec\xe3\xeb\xe1\xcb/\xc0s\xe5\xb9J\xd4\x133\xc0k\x81r\xa9\xc1\xdf/\xc0\x95\xb5\x02\x12\xf8\xeb2\xc0\x87\x82\x9aJ.\xf22\xc0\xf6\xba"D\xf1`-\xc0\xb5z\xc7\xe2r33\xc0V;\xd1{\x0ed3\xc0\xed\xaa4\x0bv\x02/\xc0\x99V\xc0C\x83\xf72\xc0w\xc0H\xba\xbdZ/\xc0#\x0f\xcc\x8e7\x0e0\xc0\xfd\xcd\xea\xed3u4\xc0\xbd\xd9\x91\x15\xeao3\xc0\tF\x00\xa5\xbf\xfe.\xc0\xaa/i\xe0p\x8a2\xc0o\xdc\x81\xf8r\xa6.\xc0\x1dLU\xcf\xf2A2\xc0\xfdm|[\xc3\x962\xc0\xfdJp\xf0\x9360\xc0\xfd\xf4\xf9\\\\\xf32\xc0Qf+\xf83\x9c3\xc0\x14\x15\x0f\xf6L\xd2/\xc0\x08\xa1-9/\x000\xc0\xc3\xe0\x0cb\x81\\/\xc0x\xa9\xe2GBS0\xc0\xa4qOMC30\xc0\x8b\xc8\t\xbe\xdb\xed/\xc0cF\xbe\xd2\xca\xc90\xc0\xc92\xd2Y\x90\xb32\xc0t\x84\xda;\x17n4\xc0\\\xd5\xb2\xca\xeb\x810\xc0\xc8\x11<\x88]\xe8.\xc0\x01\xe3\xf0R\xa6\xcc3\xc0\xc09q\x92c\x0b4\xc0J\xaa\xd1m\xa4\x90/\xc0\xa1Dy\x99qg3\xc0kW\x99C\xb1\xd32\xc0\x19^\x88K \xfc5\xc0\xea&z\x0f\xa6F1\xc0Q\x9f\x99\x13]\n0\xc0\'\xe0\xb4\'\xb6\xf52\xc0\xcar\xadN\x17\xd01\xc0\xe5N\xfbPf\x183\xc0U\xed\xd5\x86G\xee0\xc0ZB\x88r\x95\xfe4\xc03\x0e\xbf\x9f1\xbd1\xc0\xb9\xd7>\xf5}\xb75\xc09\x14@\xcb*\xe03\xc0*yO\xfdO\x9b2\xc0\x9f\x93\r\x00\x0b\x90-\xc0\x82\xd3\x1e\x10\x18\x074\xc0tH\x8b\x17k&3\xc0\xabj\x10\x9d\xb252\xc0\ti\x88)\xbd\xd4.\xc0\x9c\xd9\xe7$\x10\'0\xc0~^\xb4\xb2\xd863\xc08O\xf0(\xc154\xc0\xb3x7\xaf\xe1\xa90\xc0\xcd\x00\t\xeb\xf1\x141\xc0\xbd\xe7\x87a\xe9\xb00\xc0\xd8TD\xf2\xd3\xbd/\xc0\xad\xa8\xe6#_\x1a0\xc07+\x16}8\xf10\xc0\x1a\x8d\xd5\x0bzo/\xc0\xfa\xc8A\xa2\xaa\xe42\xc0*\xbe\x0342\x141\xc0\xd0f\xdf\xac*\x153\xc0y`\xca\xec\xe3Z/\xc0\xc8\xd2\xc7\xa2\x1dT4\xc0\xca\x02\xbe^\xce?4\xc0c(\xb1k\xbb\x0c/\xc0\xc7\xc5\x06\x9cU\x0c1\xc0\xd9\xd1uo"\xe73\xc0\xe9XC>\xdd\xdc2\xc0G;\xd5P1\xc3/\xc0\x08\x96\x86W\x84a2\xc0^\x02\xacKq\xec1\xc0\xb4\xc9\xb0\xcb=\t4\xc0\x96D\xf3?\x8a\xcf2\xc0\xc6I\x9e\xa6d\r3\xc0\xc9kI\x14e5/\xc0\x950\xe7\xd3V\xda2\xc0\xcf\xc3\xf4\xfc\xe7.3\xc0H\xc0%\x96f\'3\xc0\xd4\xb2\x94V\rE5\xc0-Br\xbd\x1bf0\xc0K\xd6*\xbe,\xf02\xc0\x8a\xef\x8c%\xe7O2\xc0\xe9\x9f\xb6\x0e\x7f04\xc0\xed\x84\xfe\xc1N\xca2\xc0+i_\x06J\xdf3\xc0k\xfb\xb0\xba\x95^3\xc0\xcfu\x85&\xa6\x062\xc0-\xb2S`\xbcN4\xc0}>{X\x8c_4\xc0&f\xca9\xd264\xc0\xbf\xd9G\x06\x9f\xaa/\xc0\xfah\x8dbT\xb30\xc0\xc5\xd8({\xd5\x070\xc0I\xffg\xe5r.3\xc0\xa497\x9b\xa8?3\xc0\xaa\x1d"\xa7\x81k4\xc0\xf0\xbd\xfe\xe6"\xd20\xc0\xd8f/F\xd5\xdd3\xc0\xac\xb8\x17\x06\xc1i4\xc0\xd1XH\rz\xc10\xc0\x8f~d\x06Va/\xc0\xfc\xd2:\xdah\xc32\xc0}\'>&\xc6+3\xc0\xf6\xe7\xba\xb0\x8d\xe13\xc0\x0b\xaf\x05|T\x1d3\xc0\xaf\xe3u\xa1\x00\x153\xc0 Kp{WU3\xc0No\xaf\xb3\xcd\xde3\xc0\xd7 M\x90\x94r4\xc0\xd5\xd2\xa0\xb3\xb9z3\xc0o\xb6\xf9\x83\xf5C3\xc0c\x97,\x9e@23\xc0\x99/\x7f\xbf\x0f\xc94\xc0\x06\x99\xbb@\x90H3\xc0\xa8`\xb7~5@3\xc0\xd6\xbb\x916\x9e\xe73\xc0~\x17\x89\xeb\xb7t/\xc0\x98\xb4E\x03\xcd\xf11\xc0\x89\xb5~\ti\x834\xc0\xc8\xe0\xe7b\x12\xfa2\xc0\x90\xfe6\xe1A\x194\xc0R\xf8\x9c\xea\xc0\xff4\xc0\x01d\x064p`2\xc0\x13h\xc9J\xa8\x1c/\xc0\n>\xc5-#43\xc0\xe0\x14\xad\xf8\xe6\xe32\xc0\x7fj\xa8\x12\x1b,+\xc0\xed\x0f\xe6\xacz\x132\xc0R.\xcd4]:5\xc0\xb8\xfa\x12\xd7\xca\xc32\xc0\xa9M\xe1\xac\xd5.3\xc0$\xd9Z\n\xef\x1a2\xc0\xb1:h}\xfe\xb74\xc0k\xcc\x01p\xad\x1c/\xc0\xe0\xa4\x12*\xc1\x7f3\xc0^\x03i\xc6\xd0!3\xc0\xc1\x16 j\x8f\xd8+\xc0G\xd5k\xe6\x8e\xbf4\xc0be\n\xb1q\x015\xc0\x1f/\xf8ZUH4\xc0 \x07\xa9\x06A"3\xc0{\xe8\xc5\xf6n\xeb2\xc0\xb2\xce\xb6-\x1c\x89+\xc0\x0f;\xefH\x94J3\xc0\xac|`\xb0Av4\xc0\xd0K>\xa7<k5\xc0oqOr\xe8\x155\xc0\xbb=\x0e\xfeN\x81/\xc0\x83\xec\xa3\xab\x0c\xaf4\xc0l\x17\x9d\x01\x07\x135\xc0`6-/{\xe84\xc0\x05\x93\xe8S\xf2\xf9/\xc0g\xbe\xa8\x86\x95f3\xc0\xd5\xa5\xdf\x9b\\\x1b4\xc0+w\xa8\xb4n\x94%\xc0.rA\x13\x84\xfb2\xc0m3\xc4\x14@\xce2\xc0/\xdc\xfami;4\xc0P\x03+(\xd4\xa2%\xc0\x06\x83\xc8\x1fB8/\xc0Q\xa1\x8e\xc1\x1c\x145\xc0\x185\xfd\xd4\x8a00\xc0\xdd=z\x1f\xafb3\xc0\xd9\xc5\xbe\x9a\x102,\xc0\xb3:\'\x18e\xaa2\xc0\xb7}\x0b\xfdN\xd0-\xc0]\t\xc2\x16%y3\xc0\x13\xbbl\xbc\xff90\xc0\xfd\xa1\xc0\x9e*\xe04\xc0\xbb#\x148\xdd\xed/\xc0\xd1q\x85N=Y0\xc0\xdejq\xfbu]2\xc0C\xc6PP\xcf\xb22\xc0b\xf1D\xb9\xfc#0\xc0#{a\xf5xT0\xc0\xce`\n\xb5\x04M3\xc0\x1dE\xa0p\xc1\xfb/\xc0\xb8\x1a\xf8\xbb\xd3\xce2\xc0%D\x05\xea\x9d\xf1/\xc0C\xc6PP\xcf\xb22\xc0~ \x0c\x8f0P0\xc0B\x0c\xfb<;13\xc0\xe4W\xbf\xa4\xe3\xd6.\xc0k\tZ\xf6U?%\xc0\xac{\xf9\x0c\x1f\xf30\xc0I\xa0F\xf7\xe6c2\xc0K\xd8*\x8dX\x8a4\xc0[\x12^\xfa\xda2*\xc0<o\xb4\xc4\xc2\x8a/\xc0wp\xc6"\xe2\xfb0\xc0\xdd\xbe\xab]j\xe62\xc0\x07*\xcb-w\xe5/\xc0\xbe\xael\xfb\x99\x96/\xc0\xfc"\xff\xbb\x83&3\xc0\xc2Gy\xb4hE6\xc01\xa55\x98\x1c\xff/\xc0\xcbyvI\xa4\xad*\xc0\xdfG\xaf\xf0K\x854\xc0L\x8e\xe6"\x10v.\xc0\xf7\x97-\n\x0b\x0f0\xc0\xdcN"\x9d\x1f\xb54\xc0_\x7fJ\n9\xbf/\xc0U=\xa5\x0f\x1b\xd52\xc0\x07i\x96Q\x02\x053\xc0/\xd7\xb3\xfdT\xdf3\xc0\nh\xf4\xac\xc0\x934\xc0\x97<\xa9\\\x85\xa1-\xc0FDS\xd7\x92\xaf5\xc0\x07\xae\xc6\xdb\'Y/\xc0ix\xb3\xb3D\x100\xc0\xa0\\\x0c(#\x000\xc0\xec\xaa4E3V1\xc0jg\xd9@\x8b\x98-\xc0G\xe8\xea\xaa::5\xc0\xea[\xf4\xd4C\xa05\xc0p\xcfC\xd5m\xa4.\xc0G^\xca \xb4\x9e3\xc0%\xb2\xaa\x03\xcbn3\xc0$\xa1\xa1\xd0z\xff/\xc0Vt\xbc\xc8\xd3\xbd4\xc0\xe9m\xc3PP\xda2\xc0\xe8|\xb0\x80\xcb\x7f4\xc0:\xe0*\x02T\n0\xc0\x19\x92\xcf\r\xd0t/\xc0\x07F\xd9\xb6@64\xc0\xb4\xc4\xab\xe7M\xd22\xc0&\x1b\xd4cK\xee2\xc0\x1bA\xe7\x04\xb8\xf75\xc0}\xa0\xef\xc2\xa7//\xc0\x15b\xca\xb6\xbc\x143\xc0;2\xaf\xa7\xa9,0\xc0\x1f\xf7\xef\x8a\x0e\xac2\xc0\xd9\x8c\x9a\xda\xc1\xdb2\xc0L\x1d\x0bi~K/\xc0\r>\xca=\xac\xd04\xc0\xd0\xf6\xae=\xe330\xc0\x9e,\xb0\xd0\x85\x1a3\xc0\xd0\r-&]\xf42\xc0;\x11_\xed\xa5\x85/\xc0V\xc6dJl\x94/\xc0\'\xda7\xb7\xcf%0\xc01\xcd\xe6\x04\x06<0\xc0\xe4\xcah\xdc,x-\xc0m%n\xb3)\xa02\xc0\xb9j\x19\xe6\xb9\xe41\xc0\xe0cB5\xb3\xae/\xc0\x06\xaf\x9eR\xca\xf02\xc0\xbb]D&\x0cB4\xc0\x82\xbaKd\xed\x12/\xc0v\x9e\x1b\xaa\xc3A3\xc0mg\x12\xc1e\xfa2\xc0\\\xd1\xc4^:\xee2\xc0\xf1h\t_\xff\x005\xc0\x14e\xbe\x9eS\x9d4\xc0\xd8\x18V\xaa"\n4\xc0\xa0\xd4\xa8\xa7YG1\xc0\xa9 \x14z\xcd\xd91\xc0\xa6\x8d\x83\xa6\'`5\xc0x\xff1\xbb\x17\xc6.\xc0\xb8)k\x016\x96/\xc0v)\xeb_\x14\xc82\xc0\xe4\x12\x1c\xb2\xb9P3\xc0p\xc1\xb3#\x8a\xe5.\xc0\x0e\xf4\xc8\x1d\xf1\xd5/\xc00\xdf\xbaV\xc5\xe82\xc0e3\xe7\x07\x7f\xc22\xc0.]\xe8\xf2\xf0\xaa3\xc0})r\x97\x90\x9f/\xc0\xe7FI\xba\xfc\x943\xc0\xa8\x1f\x9c\xa9\xd7\xef0\xc0=m\xa8b\xba\xe92\xc0\xd7p\xb1\x17\x9b\xb20\xc0v\xff\x0fY@\x065\xc0:\x8f\x12\xb5 \xce0\xc0g)\xaf\x80\xba\xd80\xc0\xf51&Z-\xe22\xc0-Y\xa7\xcd\x1d\x102\xc0\xb5\xa7\xa0\xb3\xdeQ2\xc0\xbb\x9by \xb1\x1e0\xc0\xedT\xcfE443\xc0\x17#\xfe\xd8!;2\xc0\xb2\xc2V\xc6<c4\xc0Yr\xec+\xa5m3\xc0\x86\x86\xf2\xd0G\xfd+\xc0\xe5U\x05\x18v"4\xc0\xb2^\x991\xff\x175\xc0\xa0\\\x0c(#\x000\xc0\xdd\xab|R\xcfn2\xc0X\xc8%\x19=Y4\xc0\x0b*\xe9\xbe\x1d\x1d0\xc0\xbb\x15\x8es\x13\xd44\xc0\xf55Nr\xd3\x06-\xc0\x87\xe2x\x84_\xee2\xc0\xbd@\x9a\x7fo]/\xc0\x0bR\x18\xb1i\x99/\xc0\xc5\xa1\xa5\x17\x87a4\xc0\xbf\xdawA\x1c\xc1.\xc0\xfe\x18\xed\xdd\x84^0\xc0\xbd\xefnv\xec\xe72\xc0\xdbI\xc8@9\x82/\xc0\xd4\xdd\xce \xe2$/\xc0\xa1\x01\xd3\x96\xa4\xe93\xc0\x0ei\x98QVr1\xc0I\xf0\x9am\x03B-\xc0\x9a\xc6n\xf4\x88;3\xc0&X\xe4\xd7y\xdb4\xc0\xa8H\xbd\'\x9d\xb41\xc0\xa2\xd3[{\xf1U1\xc0\xf1\x9a\xcbw\xeb82\xc0~t\xa6\xc8%\xeb2\xc0\xa8\x83\xf5\xa3\x84\x074\xc0&U\xb8b*k3\xc0BT.:\n\x8a3\xc0l+\x12\x94\xf8\xd31\xc0\xf1\t\xb8\xad\x18^0\xc0\xbbP\xc6?\xad\xe9/\xc0\xbc\xfa&J\\\xe22\xc0\xb4\x03\xec+E\xb70\xc0=[\x8b\xd39u1\xc0q.\xde\xa9A|4\xc0\xaf\xeb|f`\x931\xc0\x80\xe8\x03_\xd0\x982\xc0\x8d\xf9\xdf\xbf\x01B1\xc0\xf5H\xf4?\x04w1\xc0\xfa\xdb\x14\x99\x0b\xb05\xc0\xcd\x10\xaa\x0b\xa2\x0b3\xc0\x03O\xf4\xc2\xebw3\xc0]\x92\x02\xb2a\x851\xc0\x93\x17\xa0\xc0\x13\x904\xc0M\x976\xa6\x03\x8f1\xc0\xce\x18g>\xae\xb53\xc0\xf7)4\xea\xf7\xea0\xc0\xbe\x11*T\xa7\xd34\xc0\xe4\xa9\xdc"2\xe13\xc0\x90\xd2\x88R\xeb\x9e1\xc0\xcd!\x1c\xa6f\xa11\xc0\xab\x0b\x88]\xed90\xc0h\xd7\x18i\x9e\x9e1\xc0\xae]\x85\x9f\xa3\xf13\xc0:d\xc9\xc2,=5\xc00"k\xb9x\xe92\xc0\xe2\xc0\xff\xb1J\xcc3\xc0\x95\x12\xb3\x8d\xd4\xef2\xc0\xa2\xd1\x8fT\x1f\xf72\xc0\x1a~\xa9\x89\xd0\xea1\xc0>1>/\x0e\xc60\xc0*\xae\x12\x0e\x94:4\xc0j\xd0\xb6W<\x050\xc0\xac`\xfe\xee\xf0\xb10\xc0\xf9\rl\x0e6\x145\xc0\xd3c\x18\x9a/v3\xc0C\x06XO9\xdd3\xc0\x8f\xfd\xdc\xa9i\xfe1\xc0\xe3\x87#\xd0\x19\xc63\xc0\x8b\xf5\x86\x12N\xf7-\xc0\xa8\xc9\x8fTk\xec4\xc0\xda\x03\xd7\x0e\xd5\x055\xc0\xd1Z\xfa\xf7Jl3\xc0\x89i\xa5\x0f\xc4r.\xc0\x9b\xca\xca\xa5@\x020\xc0\x05r\'g\\\xbe4\xc0fR\x0cWJ\xdf2\xc0\x0e\xcc\x06:\xd2\xb52\xc0|\xfd\xe3\x9eD\x81.\xc0\xef\xa9\xe2\xda+\xc4-\xc0\x0ei\xa4gv 4\xc0\x8c\x1e\xf8\xd8 \x173\xc0\xed>\xf8\xbf:\xf43\xc01\xc5\xe5\xd2\xeft0\xc0\xc1\xe5Hpp\xe83\xc0\xa5@\xd5h[\xa93\xc0O\xb1\xb9\xfc\xbe\xa23\xc0&\xd0\x82\x80w]3\xc0|o\xd6\x88}\xc92\xc0\xf5s}\xa4\xbcU4\xc0y\x05\\\xbfr\xb9/\xc0\xab\xa2\xd7B\x86\xe22\xc02\xf2Q\xf0\xb3M3\xc0\xf1\xc1\xd9\x08\xe7c3\xc0!\xa5\x82\xd2V\x892\xc06}\xc9Fr\xd22\xc0I\x8e)\xd9\x92\xe63\xc0\xd3\x9a\xea\xeb\xef!5\xc0\xca\xe8\xea\xab@\x030\xc0\xe9\r8\x1e\xf1\xb31\xc0\x08\x89B_*y+\xc0\xeaK\xb2\xb2\xe9\xe2/\xc0\x9f\x15\xe1e\xa3I3\xc0\x02\x81\x19\x82\t\x1a2\xc0?T\xd6\x16\xd5\xcd4\xc0c\xdfw\x8a\x81k0\xc0.I\x13l\x98#3\xc0\xaci\x00Y\xfc\xcf/\xc0\xe6\xf5\xbb\xa9\xef(3\xc0\x8a\xec\x15\x13W,-\xc0R\x95~t\x18\t4\xc0\x0bB\x00\x85+-3\xc0\x8bz!\xee]\x913\xc0\xe1#;\xfb\xe2I4\xc0\xf3h\xca}>\xc5.\xc0\x98\xf7`\xe2\xc5\x013\xc0\x1c4\xb0\x8c\xe7W4\xc0\xa3\x91\n\x97\xe8\xd2.\xc0\x14t\x03H\xb7\xaf+\xc0\xa0\x9f\x14w\x15\xf92\xc0\xbcI\xb8\xe9\x99\x042\xc0\xf5\xf6\x16\xf4\x12\xe73\xc0\x9aYe"\xd3 3\xc0\xbb\x06Gg\x8d\x17+\xc0\x95Y\xe00\xa4\x923\xc0\xb5o*x\xc5H4\xc0\'\x01\xa8\xa7\xd7N0\xc0\x0fLU\x82\x8c\n,\xc0f\xfe\xc9h\xa730\xc0|\xc8i\x9d\xe9m3\xc0\xd8`)\x1e^00\xc0M\xd9\xde\xdf\x83J2\xc0\x96\x9cl\xd6l.3\xc0\x08\xa89\xfa\xbd\xab0\xc0!q\xa76\x81\x834\xc0$W\xd5\x0f\xe0\xbc4\xc0\xe9\xb9\xe3g\xae\xf51\xc0\xa5\xf2@\xc2\xf4\xbd0\xc0\xb1N\x7f[pz.\xc0\xf0\x0c\xdb$\xd8\xd64\xc0\xa9\xbf\x158\xe4\x17,\xc0\x1b\xbe\x00\x85v\x863\xc0\x96(7\xcd\xed\xeb.\xc0M\x83_Fp&4\xc0zD\x94\xf7\xf5\n/\xc0\x9e\x19\xc4,gj*\xc06\x00*\xf9\xf9\xb34\xc0\xe1P\xe7\t\xa9M4\xc0>\toFQ\xda/\xc0\x91\xc9\x08\xa3\xf1:0\xc0\xaf\xbflZ\xeb\x85/\xc0\x0e\xf0\xdd\xaak\x160\xc0Kz\x9a\x82C\xe33\xc0}\x08\x11\xde\xea\x123\xc0\x07y\xf2%\xbb\xf82\xc0\x07\xa0\x17\r\x9cC0\xc0\xd1(\x15\x87\xe8[2\xc0\xce\xb5\xd2=Q\x9d.\xc0\xc1\x99\xa7\xc0\xb7\x194\xc0Hk\xa0\xc7\x8dc0\xc0K\xa6]\x0fYL5\xc0\x01\xc9\x1fQ\xa6\x014\xc0\xc4\xef/\xf6\x1fX1\xc0\xa4]\x9b\xe3\x81l0\xc0e\xba\xbe@\x16\xec3\xc0\x8b\xa7#B\x1f\xa84\xc0\xbaJ>\xfa\xb9&/\xc0\x98_\n\xfc\xcd\x010\xc0\xe1\x08u\xa92\xae1\xc0\xbc\xef\x85\xab\xd7\x8b1\xc0\xd75\x84Z\xe2\xb6.\xc0\xda\x1c\xd3\x83\x94Y/\xc0\xfa\xaf\xd8\x92\xe1/3\xc0-\xd2/\x98\xb7\x8e1\xc06P\xc6\xb5S\x812\xc0\xb4\x88\xff\xe7xv.\xc0\xe2\x13B{\xe8j4\xc0\xd0\x0b\xb4C"u3\xc0\xa8\x15\xcc`\xfd\x95/\xc0\t.\xbd\x05\xbcS/\xc0:\xc5fM\x82}-\xc0BL\xe6\xf3\xe5\xf23\xc0I\xfe\xba\x85\xbbY2\xc0\x96\xa96C\x8e\xf43\xc0e\xf9t\xc4564\xc00\x87\xc6\x81k$+\xc0F\x9dt;]\xa12\xc0\x9a\xc9\xacjQQ0\xc0\xc7\xdd\xc6\xfc\xf5\xec0\xc0'
p29
tp30
bg3
(g4
(I0
tp31
g6
tp32
Rp33
(I1
(I3626
tp34
g13
I00
S'\xe4^\xf0\xad\xcf\x9bS@\x18H\xb5d\x1d\x9fS@\xc8\xf1\xa0\x9d\xe5\x9eS@\x1fp!\xbf\xf4\xf0S@tT\x99\xe0\x19\xb9S@\x16#\xe6.T\xb8S@\x854\x02\xbf\x16\xadS@\xd6#\xa2\xee\xd8{S@W>\x8fz6\x93S@\xdf\xc1OP\xb2\x9dS@\xff?U\xc9\x17\x99S@\xec\xf0\xad\x1d\xb0\xb0S@w~!\x9e\x82\xb8S@H_^W\x17\xbfS@\x86\x83v\xe4\xfa\xadS@\xde\xe8\xaa\xf0.\xe5S@`\x7f{t\xd0$T@\xd59\xfe_y\xf1S@\xc1\xe6\xd7&\x88\xf0S@\xc4\x1d\xd8\x84\xce\x9dS@\x14.7C\xe4\x9eS@\xeaA\xfc\xdb\xaa T@\xd4t|V\xce\xa2S@N\x823\x80\xa5\xf0S@\xa4)V\xa64\xb0S@3\xa9S{\xf8\xd4S@\xc8\xf98X\x86\x9bS@\xb5\x9f\xb3)\xef\x8bS@\xf6\xe6\x11\x910\xa0S@\x85\x03D\x82\xdexS@\xde\x1e}\xd0\x0b\xc5S@\x94]\xe5\xa4\x02{S@\x06\xe4\'\x8fa\xb5S@2\xda\xd5>\xe3\x19T@z\xc7\xa4\xe4^\xafS@\xb5\xbcU8\xa7xS@\xee\':\x93\xfc\xacS@\xbc\xde\xa6]\xc5\x19T@3\xa9S{\xf8\xd4S@\x1b\x04\xdb\xefS\xd4S@\xda~\x14\xef\xb4\xedS@\x83:\xd2\xa8D\xe0S@\x80%2\\(|S@\xa8<t\xe79\xb6S@x$\xf1\xc7\xaa\xa3S@\xea6\x8b\xe9\xcb\x9eS@H\x9d\xb9\xa63\xd5S@6]\xc1?D\xb5S@\x9e\xb9\x8dq\xda\xfaS@\x11h\xe8\x07\x1eyS@\xf5\x98\x97\xd2,\xf2S@\x93u\xf8\xc52|S@\x1eK6\x1e\xd9%T@{=\xf3\x13\x13\xb6S@\xe1\xd7\ny\xc7\xf1S@c=+C\xf9\xabS@\x80\xae\x07\xe7\xfe\xb7S@\x9eM\x9ft\xb8\x9cS@\xd2<y\x10\x88|S@\xea\x89v\xb6\x7f\xb4S@\x0bvkL\xa0\xe7S@]\x18w\x7f2\xa3S@\xae\x0eU\x8b<sS@}]V\xdbe\x85S@\x8bGoS\x90\xb0S@\\:x\r\xfd\xf9S@m\x88\xa2J\xa4\xcbS@T\xc5\xd6\xe6\x03{S@\xab\xc3qLo\xffS@t\xe6\x8d\'n\x99S@\xd2<y\x10\x88|S@_\xde)\xed\xdc\x01T@\xe9\xde\xc7\xb8\x91\xb3S@.\xac\x18\xae\xac\xb0S@\x11Ygx\x1a\xb0S@\xc3i\x7f\n3\x95S@?F\xe6\xf6\x19\xafS@\xb4\x85\x82\x06\x1d\x01T@\xd0\xacV6B\xb8S@^\x1d\xc5g\xaazS@%\xc70\xed\x8e\xb5S@\xcf\xec\x9f\xa9\x9d\x86S@%\xb9\xdc}W\xd4S@];\x1bxasS@\xfej\xfc\xdb\r\xa7S@+V\xff\xee\x97\x87S@s\xe0\x8c\x04\xeb\xb4S@\xcb\xa4\xac\xbcN~S@\x8a\xaa\xc8\xce|yS@:h\xa1\xbe\x84\xb0S@4H\xef\xcc\x85\xb8S@\x9f\xa9\x0f\xee\xaa\xacS@\xf7\x03\x98\x84m\xfdS@y\xdf\xab\xac\xc6\xb0S@\xb4\x0c7ti\xb6S@s\xdc\xfc\x82M\xf6S@D#\xf6\x12"\x86S@\r*1\xc8(\x95S@\xb5v\xd9\xd6N\x97S@\xb1h\x03\x90\xeb\xd7S@v\xfe\x8e}\xeczS@\x08\x9d\x86\x00\xdd\x87S@`B\xab\x03\x02\xfaS@\xc2D\xb7d!\x9fS@\xdf\x7f\x12\x8cn~S@\xd3F\x04u\x14\xabS@\x99\x8a\xaf"\x8a\xd7S@\xd2\x11qz\x81\x95S@\x9cZ\r\xba\x06\xa2S@\x18W\x90\xf3\t\xb5S@:\xae\x89\xcaHrS@\xe0\xd3\xf8\x06\x1e\xa2S@\xae\x82\xaf;\xa8\x98S@\xdb9\xcae\x97zS@.\x00\xee\x89\xd9pS@\xeaY\x83\x93\\\xa9S@\xaa\xb546\xfc\xf9S@U\x95\xf7h(}S@\x9c\xe9\x9d\xa9\xd9zS@m\xf6\xb8V\x9e\xaeS@\x92\x1e\xbcE\x81\x86S@\'\xdc\xdf\x0e\xbc\x95S@#\xe6\xf5\xb9\x8a%T@\xac\xc4\xad\xce\xa4\xb3S@\x95\xe8X\x9a\x90\x14T@\x92\x89\xb8(\xb8\x98S@\xc1e\x027\'\xacS@ff[\x9c"\xb8S@\n\xd4,v5\xfbS@\'\x0c\x97\x8d\x1e\xd3S@\x0c\xe4c]\x0c\xa7S@\x87\xbd\xc5\xde\x17\xb0S@\x99\x18Kd\x0e\xb0S@x\xa8\x01\xde\xcf\xa4S@\x95\xe8X\x9a\x90\x14T@\xe8?\xed\xb4Q\x9fS@\xe5\r\x11\x19w\xb4S@\xe1\x87\x03+\r\x04T@l\x94\xea\x08\'tS@Tl\x82\xb6\xd4\x84S@\xcf\x82j\xf5\x90\xb5S@\x0c\x9d\xcc+\xa8\xb4S@\xefR\xa0\xe8\xa7\xafS@&\xd9\xdb\xc9\xc7\xd5S@|V\x86\x16\x96\x84S@\xd6\xd47\xf2\x0c\xb8S@\xea\x06\x1d\xb6\xb1\x82S@ \x19\xf7\x8c\xdfrS@XNs\x1dU\xf6S@\xb1\xb72\x12\xaazS@\xd6\x16\xa3\x04C\xd9S@\xb6S\xcc\xfb\xcc\xd5S@/\xbd\x9c\x9eL\xf9S@X\xb1,\xe5G}S@\xc2\x83fh\x03\xb3S@[\xb2Z\x17E\x04T@\xfd\x84Z\x16q\xfeS@q\xc3G\x12\xe6\x81S@\xee\xa2h\x00\xa7\xdeS@\xee\xf8\xf0C#\x94S@\xc9\t\xfb\xd1F\x84S@\xf0\x83S+\xfc\xd6S@\xbe\x06\xea\x1fW\xdaS@\x06!B\xd9\x03\xf6S@\x0f\x1aW\x9e1\xd4S@\xdc\x05\xd3\xf8\x99\xb7S@f}T\x99\xad\xb6S@N\xcc\x19)\x89\x9dS@\xc5\xb2YJR\xa1S@\x1a\x88L\xae\x7f\xecS@\xe7Z\x893>\xecS@\xc7\x10\x95\x18}}S@\x05=\x0b\x17\xba\xaeS@z}\xe9\xde\r\xb4S@\x1e\x94\x84|\xa8sS@\x0b\xf7\x19\xf2\x19\x85S@\xc7\xcfj{\xec\xacS@\x80\xf3\x0cU\xe9\xa0S@\xe2\xc7\xe3,\xe6!T@\xbc9\xd1\xc0\\\x99S@\x8e\x92)\xac\x8a\xa2S@_\x17\xaeb\xcf\xd7S@\xd9\xf6\xed\x1d\x99\xb0S@V\x93\xd3a\xe0\xbaS@\x05Pz\xea\xa1\x99S@\xf0M\xbf\x83$\xadS@\xa8\xe3+EM\xb6S@~(\x0c\xb8+\xb4S@\x96\x99^Gi\xa8S@\r\xf1\x81\x0e\xb2\xd7S@N;\xda\xea\xdd\xb3S@\xa1\xcd,Y\xec\xb3S@\xd9\xbf\x1b\x92\xa3\xb4S@!3\x17\x88\xda\x96S@\x04y\xfd\x8dV\xadS@\x8e\x98Os\xd9\xa6S@\xe2\x9e\x0e\xeaC\xdeS@3\xa2\xd9\xb9&\xfcS@u\xd0|?\x07\xedS@\xe6\xaebr\x81\xf8S@\xf5\xc4\xa1\xf7\xa9{S@Q~\x91\x19\xe9\xa5S@\xdb\x9b\x7fx\x9c\x99S@\xfb\'\x89^\xf8\x8cS@*v]u\x94\xdbS@\x0fty\xed\xe1\xb4S@\xe2,\xd2\xca\x95\x84S@\xae\xadcr\xa2\xd8S@`P\xe6\xf4\x86\xbfS@>"\x8f\x04\x02\xeeS@\xfc&\xfb\xe9\x15\xedS@\xb9\xfa\xa9#\xf5\x8fS@\xfb\'\x89^\xf8\x8cS@F\xe0Z\xf8\xe6\x99S@R\xac\xaa&|qS@i\xa71\xa1\xa5\x8fS@\x90\xa35\x99j\xa5S@Uo\xb1\x9d\x1e\xb7S@\x0e\xc9\x1a\xdch\xf0S@\x9d\xafug!\xbbS@\x1f\xc2\xd7#\xd7}S@\x88|{\xe0KqS@mZ\xb5\xdc/\x97S@\x11\x86\xf0\x83\x99\xa5S@<\x16D\x17\xf8\x13T@\xa7G\xb9\xb9\xcf\x1cT@\x8a\xbf>\x9a\x89\xacS@C\xb6\xa0:\x1c\xb5S@\xaf\xea\x8d\xee\xe5\xa9S@\x14\x97\x81\x02SxS@\x83\xc8\xccp\xe6\xbaS@B\xbd\xe8\x08\xaa\xf0S@\x83\xc8\xccp\xe6\xbaS@L8\x81j\xdd\xecS@\xa5\xc6\xbf\xc0\xda\xb5S@\x7fX\xa3\x90\x95oS@\x0c\xcf\xa7\x18\xe8uS@\xd1\xe3\xca+\xa6\x90S@\xa3(j\x9el\x00T@\xbf6\n\xc8Q\xd6S@w\x86@8\xe0\x9eS@"-h\n\xfd6T@\xe5\xbc\xe2\x10\x81\x83S@\xca\x98\x89\x9b\x80\xa5S@a\x15L\xebI\xedS@\x80z\\b*\x9dS@\x0ek\xc7\xed\x19|S@\xa9H\xdc\xa9\x97\xadS@\x1bV\x7f\xccO\xacS@e\xce\xd6\xda\x9d\x9cS@!Z\x96L\x84\x98S@\xaa\xf8\xb5%\xb3\x8dS@\x19\xcd\xef\xc4o\xebS@\x04\xec\x8151\x83S@\x11!\xabQ\x88\xb7S@\xf1B\x11\xcd\x0f\xb5S@i*\xe2\xf8S\xa5S@{\xc8C&\'\xb7S@F~\x83\xc2_\xb2S@hD;\xf1\xfe\xeeS@a\x97\xd9u\xe2\xa6S@\x14E\x1e\x8a\x8c|S@\x9d\xe5\xd9[\x01\x83S@\x99\x13\xa4J\xf0\xd3S@"\xd9<\t\x9d\x17T@f!\xc2\xc3\xa4\xf7S@\xeb\xa6\xd3u\xe6\x7fS@#\xa6(4\xac\xf7S@\xb1a$c\x89\x88S@\xb6\x05\x060`\xa6S@\t\x04=h\xc7\xdeS@E\xbd)\\q\xb2S@u,\x85\xe4\x81\xa5S@\xa8O\x9f\x8e\x8f\xfcS@^mu\xf0K\x9dS@\x14\xe2\xb1\xcbQ$T@{U\x04*\xf3\xedS@\xedO\xb03\x08\xf0S@\xd1\x19\xea\xe8\xb5\xaeS@\x08*\xb0\xca\xf5\x04T@\x83\xb3,\xca\xf3\x9eS@\xf0\x08\x02U\xf8\xb1S@\x7fm\x0c\xfc6\xa3S@\xfa\x0e\xf02\x10\xb6S@\xc6\x15\x85\x8d\xdb!T@\x1be\xfc\xe9J\x90S@\xef\x0b\xa9\xd6\xb4\xacS@R\xf47m\n\xa2S@|A\xc9nx\xd9S@\xe3\xe6{\xa8\x97\xa0S@\x88O\x80+3\x88S@\xee\xb5d\xc4G|S@eH\xc7Y\x86\xb0S@\xf1\xa4\xad\x90sxS@\xf5\x15gp\xd3\xb1S@\x80>\x9c\xe9\x03|S@H(7\x8eE\xd9S@\xab\x19\xc8\xff\xef\x9cS@\xf7\xc3[K\x85\xa1S@\xfb\xc3\x19\xc0;\x7fS@l\x00\xad\xcfP\xa4S@\xfa\x8b\x7fP\xd8\xb7S@G\xe0\xe8\x97,\x7fS@N\xe8\xf6\x8eh\x9cS@\xcc\x11\xccIa\xb7S@)fC\x90\xfd\xacS@\xd1\x19\xea\xe8\xb5\xaeS@\xa4\xa8\x8b\x81m\xd9S@\xf0\xef\xa9\xd1q}S@\x11\x08\xd8(\xb2 T@\x81\x932\x92k\xa8S@\xda=cD\xb2\x9eS@\x15\xd4\xcf\xffU\xd1S@/s\xfd\xb4"|S@\xb8\x99>7\x9a\x8cS@\x19c\x07\x9c\x11~S@\r!&\xd0\xa1}S@\x11B\xbdA\xf9\xbaS@\xaeZ\x95K\xa8\x9eS@\x87\xd2<!\x96xS@\xe9\x8b\xd8V\x9c%T@t\xb0\xc2\x08\x9a\x89S@p9\xa6\xa8=|S@|\xbe\xa9\xcfw\x9dS@8\xe5?\x06\x15\x90S@\xe1\xfct\x8cMlS@\x05\xbe\xb5\x93\\\xb5S@\x96\xa6\xae\xf1M\xacS@\x92\x95\xb1\x08\x05\xaeS@\t{\xb6\xee\xc9\xb4S@y\xa7\xaa\xa0\x9f\x9bS@\x16x\xb8\x90.\xa7S@;\xb5\xbd\xf5\xc1\xceS@\xea\x81\xa2\xba\x7f\xf5S@\x1c\xa7\rLH\xa4S@\x91/F!\xda\xa5S@\x12\x8f\x810`yS@x\xde\xf96u T@\x0fD\xf3\x9bl\xb5S@\x12\x86\x87\xcc\xce\xb1S@\x82m\x99,\x90\xaeS@\x95\x93!\xf1\xc8\xafS@\xed\xe9(\x1b!\xf0S@R\xf0\xac.3\xbdS@\x9cL\x0f9\xce\x17T@nU8\xef\x01\xb2S@\xa8B\xc6\xf5\xc5\x80S@d\xfb\xc9\x88\xcb\x80S@d\xfb\xc9\x88\xcb\x80S@\x07\xac\'?\x8e\xdcS@\xd2\xbf1\x83R"T@Y\xf9\xe2\x94\xbc\xb2S@(;\xd1\xee\xe2\x9dS@\x7ft\x01\xdb\xf4\xe6S@\xd3:|\xd85\xaeS@\x9a\xfb~\xee.\xb8S@\xe9\x16d\xad\xba\x1fT@zD\x80\xa5t\xc6S@>\x91\xe2\xd9\xd5\xb3S@\xfc\xbb\x99o\xe0\xb7S@e\xeea\xa0(\xf0S@\xa8\xf7\x8a\xa3\xb6\xabS@\xe5\x04[b\xc6\xa8S@\x00\xfc\xf2\xb8a\x9dS@\xf5!cd\xca\xaaS@d!\xb9\xae\xfb{S@\x0f\x08$2\xd5~S@Q\x01\xa2,q\xb1S@\xf8\x90\x03\xf4\xe7|S@[f?A\xdf{S@o\xeb\x8c\x88\xa1\xb9S@^y\x07\'\x99\xf6S@\\\x83\xef\xb3\xd2oS@\xf6\x10n(\t$T@\x04\xdd\x88\xd4\xa0\x84S@\x18\x82>\x03\xa1\x9dS@\x83\xd35\xea\xb5\xafS@V\xaew\xf2\x98\xb1S@G\xa8\x82\xae/\xa4S@\x87\xc5\xa1\xc1\xfd#T@\xa8\xc8\xbb\xfb\xb9\x92S@4F\x08gd\x9cS@\x99\x08\x9f\xb4\xcdwS@d\xf7dU\xd3\xcaS@\x17c\xa2\x85NzS@}\xb8\x01\x8c\xf0\x83S@\xd6k\xf7\xafK\xb9S@P\x06 ~\xf7\x9fS@\xd6j%U\xa9\x9fS@F]\xbd\x1fj\xaaS@\xfe\xad\x87\xdd\xfb&T@\xe11&o\x1d\xafS@\xd5\xc4o\xc4\x89\xf0S@\xbf\x19S\x15\x08\xb9S@\xc3b:\x91\xe5\xb8S@\xd8n\x955\xd4\xeeS@\xe6~\xc6~\x99\x9cS@\xc1\x85\xc8\xc3szS@\x0bb\xa5Q&xS@\xd5\xc9\x81U\x8d\xa1S@L\x93\xc1\x8c\x8a\x7fS@\xe0P\xc8g\xd0\xb8S@`\\t\x04\x86\xbcS@\xcb\xae\xae,Z\xc1S@\x8c\xa4\xaf\x0e\x94\x9cS@1\xf3\xbf\xa7\xf6\xb8S@\xce\xbe\x98\xcc\x18wS@R\x9f\xa8}\xfc\x83S@\x91\xb1\x1c\xeb\x93\xacS@\x15L\xfd2\x9e\xedS@x\xa0\x18Pb\xefS@\xbdU\xff\x05}\xc6S@\xaa\x160<D~S@%\xc0\xdcn\xd5vS@\x82\xed\x1dQ\xa5\xd7S@\xba`/\xed*\xb2S@\xcd\xc28*\x13&T@\xd9=g\xd9\x97\x9cS@R[L\xa0\xbd\x9cS@\x96"z\x05\xfe\xcfS@\xbd~\x0ez\x03(T@W\x98M\x109\xb8S@,+/y\xc7\xd7S@\x89\xead\xbb^\xcaS@\x10\xa1g\x83 \xa5S@\x15\xad\xbfZ\xed\x82S@\xad\xf1\x953&(T@eY\x12Z+\xb8S@\xa7i\x8bx\x0f~S@\xcb\xa6^\'\x99zS@\xdd\xea\xde\x01A\xf6S@D\xd7\xce()#T@\x91\xfc>\t~\x9dS@i\r\xf4\x87\x06\x9cS@\x9e)\xf7\xa62\x7fS@\x1c\xb7G\xfa\xc0\xefS@\xc7I9\x9b\x9a\xefS@B"\xc0\x81*&T@8\x1e\xd9\xccu\xa2S@\x0e\xf4\x85r\xdfzS@(\xb3\xdc\xc0P\xa9S@g\x05\xcd&\x1c\x02T@\xd2\xb3\x95\x87n\xa8S@\xd4wk\x08\x9e\xb7S@\xe9v\x05\xa1\xf0\xf5S@>\xc0\x925~\xa5S@\x9c\xb9\xdc\x94\xa4\x01T@\xf7\x7f\xc8\xf1\xe1{S@{^\x02\x92\x1c#T@\xba\xb5\x8a\xe2\xd2{S@\xa0\xf8\xc2\x80\xf4\xecS@\'g\x1c\xcb%\xe5S@\t\xd6\x81\xd7\x17\x11T@<\xe9h\xbc\xf0\x0fT@\xaa\x06\xdc\x8dR\xb6S@_h\xf6W\x89\x83S@<\x05\xdd0\xfe~S@\xc0CE\xcf\x0e~S@/\xa2l\x95"\xf1S@r\xf6\xb1\x9c\x81\x9cS@-\x90\xc1\xd8\xcd"T@\xcdZ\xf1\xd8\xb9\xb0S@`\xa5(\xefv\xdaS@\x812\xe3L\x8f\xb1S@\xecQ\xa9g\xd6\x9eS@\x17\xa1\x9e\xa1y\x84S@)\xa4\xa0\x9a\x1f\xd2S@\xb0\x1b\xbd\x1cx&T@\x18\xb8\xee2\x1bxS@\x1c\x13\x9d\xc7\xba\xbbS@G\x7f\xad*\x94\xdeS@\xe8\xa7A\xb1\xbfsS@4\x8c\xc3C\xf0\x9bS@\xcd\x0e\xa0\x0fg\xddS@i\xbd\x93Q\x88\x98S@+Sa\xa0\xbd\x9dS@\x9dH\xf0\xe6\x07\xe7S@aop\x98A%T@\xa6P9\x7fc\xa1S@dz?d\x1c\xdcS@0BI\xa11\x8aS@\xffA\x178T\x82S@r\x13\xf6\x9c&\x01T@]\xac\xa7Sz\xf2S@K\xba~\x8f\x8f\xd7S@v\xc3J\xa7\\\xc5S@\xae\tNK\xa9\xa9S@\xc0\xa9\x0bn\xaa~S@\xa2\xfb:\tN\x02T@\x18\x17\xa1\xa2X T@\x85,Z\xc8\xa8\xa7S@\xd3\xa4\xd3*<\x00T@\xa2\xa01\xc8\x85\xd6S@\x8c|5(\xbe\xb3S@X\x115\xe6\x1d\xfdS@{\xa4$S\xb8\xa4S@QU\xaf6\x8d\x81S@\xb3\x01\x81k"\xa8S@6\xe4\xe7\xd1j\x9bS@&\xf0\x94\x84l\xa6S@\xacs\xc3\xd0\x8d\xd4S@\xd2!\x83\xeau\x98S@\xeeR\xc9\xd1k\xa8S@\xf3\xa6\xb6\x10\x15\x02T@\xd4\xd0X\x88f\xf1S@\xb4J\xc1!\xcf\x98S@\xfej=a\xeb\xd1S@9\xffj\x8f\xe3\xacS@?\x1b\xeeb\x1f\xd4S@\xfe\x80\xc4\xbb\t\xd2S@\xf1\xf6\x94\xad\x90\xabS@x\xa51\x8b\x08\xfcS@\xf2\x98T\x95\xfb\xb0S@?\x15/\xf1\xee\xd1S@#\xcbAk?$T@\xa4\x7f\x99t|\x8fS@\x83\xfeo\x8e\x94\xc0S@\xe8\x82\xc70\xd2\xffS@\x07Ngt=\xc4S@\xc5\xc5 \n\xba\xd6S@\x00\xfdF:a\x96S@8m\x94\xddy\xa8S@g\xafd\xad\xfe\xdcS@\xa2\xad\x86\x06\x92\xd3S@:\xf2WV\x85\xa4S@\xcaq\xca\\\xa5\xa5S@\xed\x9f\xc6^!\x81S@[p\xcd\x82E\xd8S@\xf6w\x05\xa7\x93\xa3S@ \xea\xaf\x9f\xd6\x98S@{\x80\x1a\xd0"\xb5S@\xdex\x8e\x83\xedzS@\xea\x98)\xf8\xa7\xd5S@\xa4X\xfe\x873"T@I\x86\xe8\xd4\x1a\xeeS@\xa1[\x9cO\x8c\xd9S@\xe9<\x01\xbd\xe5\xc9S@B\x06\xf6\x84\x81|S@\xd1H\xea\x7f~\xb7S@\x16\xee\x97w]\xc7S@\x91\xecu\xbe\xa7\xd5S@\xdf"\x14=\xf3\xc5S@j4\x8e\xac#\x9dS@\xcb\xa5mh\x1e\x9dS@[\x92\x97(-\xa5S@U\x8e\xa2\xd0\x13\xb2S@\x8f\xebS\xce\xd8\xa0S@^>\xf9\xc00\xacS@_MF\xfd! T@Tel\xd7^\xfbS@\x1ew0\x13\x11\xfdS@7\xa5\xc4\x1f\x0c\x03T@-v\xc0B\xf7$T@\xf0\x9ag+\xb3\xb5S@d\xeey\x9c\xddpS@\x89\xd0P\xef\x0b\xd7S@k@u1\xc8\xabS@\'L\x8a\\g\xb4S@\xbd\r\xd1\x91\xdf\x83S@\xf5\xa5~\xf9P\xbeS@\x97\x9cb|\xa1\xa7S@\xc7\xe9t\xd6\x86\xaaS@\xb5m4\x87\x17\xa2S@\x90[\x9b \x11!T@\xb7+2]\xfezS@g>\x8d[\xa4\xb7S@\x94\x85\xc7j5\xe8S@\x16A<\x0ee\xf9S@\x9c\x18l\xaex\x81S@\xdbs\xc67\xd5\xa5S@ZX\xc4Z\xd8zS@\x03,ZE\x03\xfaS@\xc8\xdf\xf9\xbd\x08\xa2S@\x1c4]\x11JzS@\xce\xdbh(\xb2\x9eS@\x1b\xa4\x0f\xf4g\xb2S@%\x9a\x8e\x05\x9d\xa1S@W\xc9#\x01`\xf9S@\xdc\x9e\'0\xb8\xa6S@\x08\xf4B\xbc\xd2\xacS@\xa3\x90\xc4uZ\x7fS@ P\xfciy}S@\x08\xaf\x10[\x06\xfaS@\x8d\x12=\xab\x0byS@\xf6\xde\x9a=\x98\x84S@c\xc0l\x81\x9d\xa7S@\x8c\xb4o\x12H\xb4S@Z\xf4"6\xce\xb0S@\xa6\x9b\x98Xj\xd5S@\x0b\x8c\xba\xd4e\xa6S@\xc05\x85m\xd8\xa8S@X\x02\xd8$>}S@\x19\xdf\xa8"\xc6\xffS@\xec\xbf\x10\xb5\xee\xc4S@\xdbZ\x83S\xff\xb2S@Sf\tx\x9c\xb5S@!\xc0\x80Dk\xbeS@}\x8f\x14\xa7\xe7\xa0S@\xef\x99#\xe6h\xa4S@_\x04Q\xeb\x89\xd2S@}\xb8\x01\x8c\xf0\x83S@0\xe2\xc0\xc9\x1f\xa6S@g\xa0\n\xb1\xcd\xbfS@\xaa\xaa!x\xe6\xc1S@\xb5\xb2\x9dA\x19\xb2S@@\xa0O\xa0\xaa\xd8S@\x92q\xabk\x06\xa7S@\xa8P&\xe2\x92~S@\x84\x13-\xdc\xaa T@\x1ccx\xea\x10\xf2S@v"D\xec\xaa\xe7S@\xbd\xe1\xd6:`\xf6S@\x1e|\x02x\xeb!T@\x8c\xc2\xa8\xe1\xe1\xa9S@\xcfle\xfd\xcc\xb4S@\xfa\xffT8t\xa5S@\x1f\xcc\x81p\xf3\xfaS@\xb6(\x1f\x93\x01\xc2S@\x8c\xe0*e\x96\xb5S@\xca\x98\x89\x9b\x80\xa5S@\x0b:\xa0\xa9\xff\x83S@y3m\xf4:\xa1S@\x1f\xc0\x1f\x0f\x895T@1\xdc\xc9\xbc\xa5\x81S@\xdd\x1a\x04L"\xecS@\x1d\xb5A\x04\xa7\xebS@\x0f\xd1Fb\xc9\xefS@\r\xd2f\xe7\xc1"T@\x11.-\xa4\xdd\x1dT@u`e\xac\xe6\xa0S@t\x80\x1c.%\x83S@\x95\x073\xbb\x82\xd5S@#T\x02\xfb\xb5\xa4S@\xa8AD\xee\xc2\xb0S@*\xc0P\x85H~S@W\xf7\x93Zt#T@\x9e\x1f\xbd\x11\xfa~S@_h\xf6W\x89\x83S@EK,z\x03\x83S@\x9dZ\x9f\x1a\x85\xa5S@\xd2\x8d\x9cQ\n\xdaS@\xd1\x1f\xac2\xf5"T@F\x12\xdb>\xb9\xd7S@7\xfd\x9a\x82\xd5\xa2S@mq-\xb6\x9a\xa0S@$\xe0\xef\xb3\xf3\xb3S@T\xa7\xaf.0\x83S@\xff\x1a\xef\xe7\xa6\x7fS@y\xe3j\x80\xd2\xe9S@\x1e\xe6\x99\xcd\t\xb8S@\x8c\nu\xc5w\xb0S@\xab\xd5\xdd:\x9d}S@t\xd4tq\xa2\x82S@\x8a\xc9r\x96\xc7\xe9S@y\xdf\xeb\r~\xacS@QC\xde\xb9]\xf0S@(B\x97\x0co\xa0S@\xafbe~\x01~S@\x81\x932\x92k\xa8S@\x80\xa4R6K\x80S@\xe3\x84\x9d0\xa6\x9eS@\x877\xb0h\xa0\xa2S@\xca\xbe\x82\xbe\xc1\xfcS@\xb5\xfd\xa7\x7f\xe4zS@x"\xda\xe0\x7f~S@\x08\xa8\xa1\x1c\xae\x9eS@\xff\xdf\xb1N\xec\x82S@\xecW\x90Wz\x9eS@\x9f<\xc9\xe2\xa2\x83S@\xd9\x05\x0b\xd0\x9e\x13T@\x86\xd4A\x02\xd7\xa5S@\xd6(\x82\x00&\xa7S@b\xd1r\x18\xe2\x9cS@*;\x06"l#T@\xeb\x13\xd3\xe0\xc6\xf8S@\xbd\xc4J\x8d\xc2\xfdS@\xa0u\xe7,\xc0\x7fS@\x19g\xe1_l\xecS@+2\xaf\x8c:\x04T@\xc76\xf5Fk\xe2S@\xed\x83\x0e\xb0]\xc1S@\x0c\x02\xf43\t~S@\xc5\xe6\xf5\xa9\x87\xa1S@\xa6!\xff\xd6Z\xdbS@\xac\xc5\xd0\xbc\xa8\x93S@\xc99\x81\xd7\x11\x7fS@\x86\xab\xb4{\xd4\xb1S@\x9a;\xad\xf39\xbaS@-\t EO\x18T@\xa6\xf2\xb8\xf4\x7f\xf8S@}\x0cG\xb9!%T@:b\xe5\xfa\x80\x7fS@N-v\x1d\xaa\x9fS@\xb3\xa5f\xb3S\xc7S@>\xb6\x8b[\x11wS@\tAa\xadh\xb3S@\x9d\x7fS=_\xa4S@<&\xec\x95\xcb\xb0S@\xe2\xe9\x16\x1c\xe4\x85S@\x116\xd8\xa5l\xa9S@\x8a?w\xf5G~S@G\x9e^\xc5\x1e|S@\xedyT\xf0%|S@\xb2\xe5\xe1\xf8Q\xf8S@0\xe99g/\xf1S@zj[Q\xf5\x19T@\x95\x0e\x12\xd8:|S@\x95\x0e\x12\xd8:|S@%\xe2c\x0c\xb6\xc5S@}\xdf`\xb2\x93\xb5S@v\xac\x1a\x1b1\xeeS@K\xbeV\xdb\x1d\x1bT@7>?r\x88\xa4S@d\x07\x05J\xf2{S@:\xb3p\xb8D"T@w\x86@8\xe0\x9eS@6!r\xf2\xa0\xb0S@\xec.&W\\\xa4S@\xfd\xdf\x9d\x07/!T@XM7C\x08~S@j\xf4,z?\x9fS@\xf9vX\x15\xe3\xfcS@\'\x9e\xcf\x94\xfa{S@{\x8c\xe8\xfeK\xbdS@\x94\x9a\xb3\xcb\x17\xb6S@5Z\xbf2\xe3\xbaS@\xc7\xa2\xe0\xe7\x82\xa0S@i\xe7\xc51\xbf\xb3S@\x9d\x83\xfa7\xc6\x19T@\x03l1\x8c\x17\x84S@\x95*\xd0\x1f\x93\xa7S@\x1b+\xd2@G\xa4S@\x99\x1d\x1a\x96D\x84S@\x8b`F\x07P\xb2S@R\xdb\x08\xf9 zS@\x1f\xf2\x8e\x03\xe9{S@U\x96\x8d\xc4\r\x85S@\x1c$\xa0\xf6f\x12T@1\x92\xabnC\xb8S@\x0b\xd327\xd5\x81S@O2\xe6\xfd\x8b\xb0S@\xd5\xdds{\x1c\x84S@>\xf5\xc1\x19\xb9\x82S@\xda\x8fS\x00\xf5\x9eS@\x97\xf6\xe7y\xe5\xecS@`T\'y#\xbbS@K\xdf#\xd9\xaa\x81S@\xb4\x88\x81uF T@]o(U\xfb\x86S@\xc3"\xd1j\x02\xb4S@\xfd=\x83\xd0]\x9fS@\xf7\x8a\x8a\x04\xf5\xb8S@\xa7f<E\xc8\xa4S@k\xff/\x95\x85yS@1\n\xd5\xde\xfe\xabS@\xc9\xa9\xb8\xd5\xb4\x82S@\xad\xc1nwM\xc5S@\x17\xc9v\x87Y\xe5S@\x8cT65\x1b|S@\x8a\x08C\xb3\xef\xa3S@pg\xceAf\xaaS@\x03\xbaB\\\xfa{S@\xb0\xb3w\x89\x0b}S@\xfd\n\x02\xb4\xb8\xb8S@\xbd\xeb\xbc\xe7\xa4\xfcS@l\xa7\xd3\xf3\xd9\xecS@\x91#n\xfd\x95\xb3S@7}\xed\xe3\r\x83S@\xa2I\x9a\x89I\xb7S@\xff\xae\xc6\xf3\x0b\xc6S@\xd4\xf1\xae\xe3\xc7\xb3S@\xac\xbfY\xc2\r\xb0S@\xf6\xad\xd1D\xe0\xb1S@s\xe0\x95FE\xccS@\x8d\x80\xca\\\x06\x83S@;VJLj\x9fS@\x80\xbe\x7f\xedF\x1fT@>\x1b\x10Ob|S@\xca1#l\xe0\xabS@\xed\x9f\xd1\x16\xd5\xeaS@\x83,&mJ\x9fS@\xc7\x94\x8a\x7f\x90\xa3S@\xce\xaf\xe6)\xa3\xa3S@\x1f\xe9\xaa\xb6d\xa6S@\xecxG.\xbe\x1aT@ @\xfe%S\xe5S@n\x00\x88Z\xd2\x87S@\xb9\xc03\xc7\xdf\xb3S@\x05\xac\xc9\xf0\x9e\xeeS@\xca[\xa4v\xb4\xf8S@\x1a\xdb\xb0AL\x86S@\x11\xc8\x05\xfd\x8b\xfcS@%\xa9iq\xed\xc9S@\xbd\x1a\x8f\n\n\xc0S@\x88\x86\xe9#\xe4\xacS@\xf0t,;y\xefS@\x9f\x0bIL\xd8\x9dS@T\xd8\xd1\x84\x08#T@\xc5\xf3".\xdd\xb6S@D\xe9\x0fO\xe6{S@\t\xa0\x0f}p\xa2S@\x0b\xa7f\x17\xc7\x9dS@\xeb\x0bT\xb6Q\xa3S@b\xf5w\x10S\x8aS@}l\xaec\xe3\xbaS@\xdb\x1a\x1e-\xdb\x8aS@{\xd0\xdd]\xee\xa5S@M{\x8f(P\x08T@\x84\x02{]\x1dlS@\xbf\xd3/;\xfd\xb5S@\x0fXY\xda0\nT@C@<?*\xb8S@sw&\xa8\xbb\xabS@\xce\xc4\x95^\x0f\xe4S@)\xbc4\xe2\xa5$T@o\xb5\xef\x0c \x86S@$\x85\xa6\x02\xd6}S@y\xaeK\xbb\xbd\x80S@\xfb#m\xa1\xf8\xbcS@\xfd\xf0\xe2[g\xb8S@\xb0r\xf6F\xcc\xfcS@a\xba!\xeb\x0f\xbbS@Tv\xd3V\x85\xb1S@\xd6\x04>\xed\xec\xb1S@\xad\x82\x14\xdf\xb3\xedS@B{]\xdc3|S@\x15\xe9\xdd|\xe6\xaaS@\xba\x18\xb0\x92\xf0\xa9S@\x07\xeew\xa5\xbb\xdeS@P\x0e_}#\xbbS@\x8a\x91\x80\xb6r\xb1S@tJ\xa4;\x81\xc6S@\xa2\xafj&\x9c{S@\xaf\xf7\x8b\xd9n\xb1S@\xe8\xb8\x7f\r\x14\xb8S@6\x07}8\xa9\xffS@\xd8Q\xb1u\x15\x9dS@\xee\x93\xde\xecd\xc0S@\xc5L\x91L\xff\xadS@\x92HM\xbc\xd2\xd3S@\xe0\xe2V:\x11{S@yn|\xe7\xe1"T@3z\xcf?\x12\xe0S@9*U?\x01\x00T@"-h\n\xfd6T@z<\xa1\xc5\xebzS@\xd0\xe7[h}\xefS@\xea\xb3\xb1+I\xf6S@h\xea{\xd2\x1b\xdbS@G\xe3s)\xc8\xf7S@\xc5KW\x07\xbc\x9cS@\xfa{i\x96\xb4\xabS@\x97\xaa3D\xc1\'T@(\xdc\x95.P\xe0S@0\xbc\xdb\x0e3\xd0S@0\x03l\x0f\xc5%T@\x01`\xad&\xaazS@0\x98\x88\xf9\x85\x88S@\xf9\x0c\xce\xb3\x85{S@\xda\xcfG\xb7T\xa6S@\x8c\x99\xbcq\xb5\xd8S@\x13\'o\xfee\xdeS@z\xe2\x17\x1b\xa3\x00T@\x01`\xad&\xaazS@\xe9>Y\xf9\x96\xc4S@\xc9\x9b6K\xe1\xb8S@\xbf\x19S\x15\x08\xb9S@\xd8s\xb1@\xf9\xcaS@\x1a9\xce\x92\xf7\xfeS@!O\x90\x15\x8a\xc0S@\x89\x8fF`\x19\xabS@\xb1\xc0\xf4+o\xf6S@.Kl\x84\xa6\xf6S@_\x91\xc7\x9b\xc6\xe8S@\x03\xedq\x8a{\x9dS@:\xfb\xa7\xac|zS@\xbd6 H\xb9\x80S@\xbd\xb4\xe8I\x8f\x9dS@\xd0\xe9u\x9b\x14\x9dS@Zz6B\xf5$T@\x9bt\xa9D\xc8\xd7S@\xa1\x06\xce\xed2\xf6S@\xf5\xa51\xf7)\x9eS@\xf6\xe6\x81=C\x89S@\x15D\x0c\x03$\xa5S@\xa60r\x98\r\x11T@p\x8f\xd9\x02\x97\xacS@\xba\xbd\xbcz^\xb2S@\x16&\x00\\V\x9dS@\xe8/d]\x00\x1cT@\xff\x040\xbb\xdb\x9eS@ET\xeb8\xc1\xf7S@\n\xcd;f\xebzS@\xa8\x89\xf5\x8dK~S@\xbc0\x89\x89\x91\xb8S@\xc5\xee)\xff\x97\xaeS@c\xe3\xdb\xb5\xd6\x9bS@%U\xa6\x9c\xdd\x9dS@"Y\xa1C\xbf\x88S@\xf6\xb8\x98\x84\x9czS@a\x16\x1e\xbb}{S@aq+\xe3y\xe5S@\x1091C\xb7\x9dS@\x82\xae0`2\xb2S@G\xa4\xb7 \xf1uS@\xe5\xc0\xf8\x11w|S@L%1)\x9d\x9cS@-\x88bh\x1c\xf0S@]\xdbW\x94\xf5\xb8S@1\x14X\x17\xef\'T@\xbb\xe9(\x93\xfa\xb8S@<3\xc8\xc8p\xfcS@(\xb3\xdc\xc0P\xa9S@\x1dLY\x88\x1f\xafS@\xa6f\x02s\x16\xf9S@CZax\xe1\xb5S@}\xf7wa\xe0\xedS@L\x04ZS\x82\xe0S@\xd3\xd2?\xb6\x08\x9cS@\xfb\xe6\x11t\x1c&T@\x07\xac\xae]\xf9\xffS@;\x05FP/\xb8S@Xz\xbc@\xc7\xb2S@fq!8a\xf7S@\xfc\xad\xda4\x1e{S@!\xcc\xe4\xc9J\x8fS@\xf3h\xf0K\xb1\x80S@:\xe7\xaa\x94\xdc\xe3S@\xe7\x05\xc2\xce\x13(T@/\xe7\x83\xcc#}S@[\xa1O E\xf0S@R\x80^\xb5\xa9\xcbS@\xb1"\x11\xc4\xd0$T@\xd5\xff\xfd\x95E$T@\xba\xb9l&9\x03T@M\xf0f\xf6\xcc\x93S@\xd2]\x14?\x10\xadS@P\xe8\x98\xdb\xa7\xaaS@=\xa8\x87\x0f\xb1\xf1S@{\x1b!\xce\xd0uS@\xc3\x85M\xaf\xb7yS@s\xaa\x06\xbd.\xe5S@\xd1\xce\\\x94\x8b\x9cS@\xa8j\xeeh\x98\x9cS@\xe0\x02\xdf[\x92#T@\xb5\x9fP\\g\xd3S@\x7f:\x1b\xd48\xb6S@o\xddh\xa4\xc6\xaeS@\x11Z\xa2\xc4\xf3\xdcS@^<\xf6^\xdb\x8bS@!7`\xc2z&T@\x06\x81>>j\xf0S@\x94\xe8L\xca\xe8uS@3\xa7\x82\xf5K\x9cS@B0r!i\x9eS@\x1b\xab=\xb5%\xf3S@$,\xeb\xc2\xba&T@\xd9\xb3\xf0%\x9b\xafS@Gm[\x1fbzS@\xe32\x9b\x91e\x9cS@\xf9mU\xb3\x90\xcdS@\xd1>H\xc4A\xf1S@\xd7\xf3\xc7\xa4\x9d{S@0_1\xc3K\x99S@\xd3?\xdfIX\x89S@#\x1aRr\xef\xaaS@\x03\xf2\xc5\xeb\xcepS@\x9cU{7\xcc\x88S@\x17UuE\x1a\xd8S@\xd6CZ\xca\x16\xe5S@ep Op\xe9S@\xb2\x99\xd2\xc0\xdf\xb4S@V\xae\xcah\x9f\xb1S@\xde<\x14oF\x8cS@\x98\xf1\n\xb8\xda\x98S@@\x9d4\xd5\xa9\xb1S@U\xb8\x17\x96\x98\x98S@\x07\xfc#=f T@co^\xc8\x95\xb8S@\xb9%Z\x0cz\xd7S@\xb0.\xb3\x93\x99\x9bS@\xd2;\x86.>\xa0S@eH\xc7Y\x86\xb0S@\x8b\xaey\x1d\xc6\x9bS@\x07\x08\x9e\x05\xf5\xc4S@\xe9B\x07\xeb\xc9\xd5S@\xe4\xb7A\xc9\x18\xf2S@\xd43<y\xe7\x9cS@\xe5\x97\xb2Y\xb4\xd1S@\xfe 8\xeb\xe6\xacS@\xc3\n\x12\x03~\xb5S@\xed7\x08\xd80}S@\xb3\xed\x03\xae\x83\xd5S@\\\xe5*\xbeO\x02T@\xf7\x03\x98\x84m\xfdS@\x88\x13I\xa5PzS@\xf4\x93\x03\x1c\x1c$T@\x18\x01\x9ct\xf3\x8aS@>8\x82\xf8Y\xb1S@\x0c\x07n_?\xafS@\x1a\x15\xb0\xfe\r\xafS@\xffji=\xcd\xf0S@\xfb\x0b\xb4dB\x9cS@\x11lI\xdf\x19\x02T@LZ7\xc8M\xacS@\xf9\xed\r\xab\x9d\xe4S@+Y>\n\xf4\xd2S@\xd7\x11\x10E\xce\x1aT@\xd2\x04\x92\xa7\xea\xd4S@@\xdc(t\xfe\xc4S@\x9b2:<\\\xefS@\xdeu\x99\xad\x90\x93S@\xcb\xe7\xfd\xd8czS@y<\xb1A\xa2\xb4S@\xc8\xc1f\xd4p\xb4S@\xc5^\'\xf5\xde$T@\x12\xa6u\xc16\xb6S@A\xaf\xd3\xf4\x13\xcaS@\xad\x9e\xf48\x87\xadS@w^\xa4K\x9a\xaaS@\x0eJ*X\xc7\x90S@\x82\x830bX\x01T@\xb5\xc7\xda?\xcb\xabS@\'\xff\x88G$\xf2S@C\xa1ME\xd8\xadS@\x02\xfd\xd4\xb9\xf8\xf0S@\xee\xb2\x198~\xd9S@\xa6\xc4o9\xd1\xd7S@\xb7D\xfd@R\x97S@I\x12<<\xbe\xd4S@\xc4\x1d\x07^h\xb0S@\xa2w\x90\xa1\xad\xaaS@\xcb\r\t\x80Z\xc5S@O\xcen^k\xd9S@%\xe5u?O\xaaS@a\xa1\x10a\xe4\xaeS@\xe7\x81\xc4\x11^\xc7S@\xd2\xf0-;\x1b\xf1S@\xc3\x17\xee\x1c\xbb\xdaS@\xd1s\x16\xadY\xb1S@\xa4\xc4\x03\x13\xd0\xcbS@H(7\x8eE\xd9S@\xa0\t\xa2X$\x94S@\xc8\x01\xa8\xf2\x87\xadS@\x9c\xf7\x89\xeaLrS@\xae%\x13\xc5\xaevS@\x07\xed/\x0b\x16vS@_\xdd\xb39\xc4\xd9S@c\xeaRK\x7f\xf2S@<x\xc1)X\xd4S@\xc6H\xd7Ue\xd9S@\x97f\x028\xa4\xa8S@,\x15~\xdb\xb7\xaeS@@\x99\xa7\xc6S\xb0S@\x99\xd0\xfd\xa6b\xaaS@\xce_\xbc\xc6\x0f\x02T@\x06\xf2~\x87\x16\x01T@/\x95\x81\xbeJ\xf2S@\x85\x11\xb9\x82\xf4\xb0S@E\xbd)\\q\xb2S@\xc8\xbb0\xc3\xd3\x1fT@\xcbKZ\x1e\xf6\xacS@+Aq\x97t\xffS@c-Z\x87\xd6rS@\x90l\xeb\x86twS@\x10-\x12\xa1T\xb6S@\x0f\xb5@\xf7\x90\xb4S@\xfb\xcc\x81"\xed\xa4S@\xd0V\xa2\x90\'\xb4S@\x8c$z\xa4b\x8bS@\xf7\x88\xc1{I\xdaS@%\xe2-\x8at\xacS@tW\xaf\xd2\xf7$T@\xed/\xc0\xe9\xd6\xacS@\x0c41\'SxS@\xc6\xf4J\x88Z\xafS@\x15t\x80\xed\x18\xb2S@\xdd\x90\x0f\xaf^\xbcS@;\x17\xf2\x11=\xadS@\xf8\xe0\xb7\xf3T\xb5S@\xfc\x0f\x18;\x00\x9bS@A}\xcb>\x8f\xd7S@\xcd\xd3!5\xe3\xbbS@\xea\xdd\th\xbbwS@\xfc\x05zCs\xaeS@\x81G\xbaG\r\xb0S@I\xe16K\x91\xaeS@Z\xcc\xaf\xdf\xc9\xd4S@\x1d\xa9\xf3\xda\xb7\xb6S@\xed\x9a\x82\x13J\xdaS@\xd1q\x1a\xc3k\x1bT@\x19\'\xcfJ\xd9\xd3S@\xac>\x94^<\xbeS@\xd3\x02J\xc7\x9f\x90S@2C\xf3\x0e\xc6\xd3S@\xbd\x00/\x1eo\xd4S@Qe\xc7\xfe\x08tS@\x04p\xc4\xf2b\x8fS@q\xd5I\xe4\t\xe3S@\xb6\xcb*h\x8b\xd9S@w\x16Z\x1b\x84}S@\x04*.1\xcf\xafS@\xa59!\xd7\xaa|S@&\x00/\xf8X\xb7S@\xe1\x8f\xab^)\x98S@.\x0eX\xe2\t\xcbS@\xc8\xcc\xb7r\x99\xcbS@\x0fa\x15c\x89\x98S@\x9d\xfb\xa7\xe0$\x9dS@\xe8\xd9\xe6\xa9G\x00T@b"\xf0Q\x18\xa5S@\xdb+,\xcb\xdb\xadS@\\\x02Z_\xf1\x9bS@\xb9F\x95y\x03\x9cS@\x01\x1f\xad\xc1\xabsS@\xaa\x0f\x89<\xca$T@\x8cE\xe2\xd2?\xd9S@\xd7\xday\x14\xdf\x95S@^\x80\x9di\x89\x98S@\xba\x91\x02\x90\xe8\xabS@\x1c\xbb\x06\x9e\xdc\xb4S@\xac]\xda\xef\x8c\x9bS@Lm\xd5/}\x95S@\xff\x990\x99\x16\x98S@\xe5\xe4T\x81]\xdaS@\xcb\xeb\x1f$\xc3\x95S@\xe6\x0eQ\xc7\xd2\xafS@\x18\x82\xfe\xeb\t\xf0S@\x7f,\xb3\xcf\x98}S@\x85\x7f\x1b\xe6\xb5\xaaS@i\xd2\xd0\xf2\xdb\xaaS@A\xaf$\xac|\xb6S@\x94@RS\x9e\xbfS@\xc6\xca\x150\x9dzS@<\x89\x9f\x84l\xa8S@s\xf7\xc2\x9e\xad\xb0S@#\'\xd3\x88f\xb0S@Y\x00&9\x08\xb5S@ \xcc\xdf\xab\x03\xfdS@\xe6\xa5\xb1\x05\xad\x8dS@\xe0\xd3\x9a\xa9I\xe4S@\xcd\xce\xae\xd3i\xcdS@\x16T\x83\x04\xbf\xb1S@\xbcM&\x9cbsS@\x004\xbe|=\xa1S@\xabU#\xc3$zS@\x1d`\x175\x1btS@\xbe\xd5g\xc2=\xb8S@<\xe0F\xa5\xe5\xd7S@\x83\x8b\xd3\xce\xaf\x9fS@;\x16\xa8\x86G|S@\x19O\x0f;\x13\x8dS@\xaf\xf4h\xfa;\xb4S@\x9b\xf9gb|\xb0S@\x04l\xad\xf4\xbb\xb3S@(\xb9P\xb7\xa1\xafS@\xb2Q\x07\xe7\xd2$T@\xeaT\xf7#~\xa5S@\xc6\xc1\x14_JzS@\x9b,\xa8\x97\xbb\x92S@\x02\r\xda^\xab\x86S@s\xady\xbf\xc8\xb0S@3\x8aV"\xd8\xa0S@\x18\xd70o\x91\xa4S@\xf7\xad{\x1e/yS@\xb0\xc4\x10PI\xa0S@i9\xf6\x04d\xa4S@\xf3\x94\x19\x01\xe7\x84S@h1\xf2\x84\xf9\xa0S@\x14\xdf\xcb\xae^\xceS@\xbb\xac\x92w\xa4\xf9S@\xd4\xf7j\x90A\xb6S@\n\xa2\xdf\xee\xbe\xb5S@\xb8\xaa\xe6\x82\x14\xd2S@\xb5@h\x1c\xd5\xacS@\xfa\x9266\x9f\xa6S@\xfeY\xa0AJzS@\xcdc\x02\x04\xd5"T@\xc1\x0e\xf1\xb0\xe6\x99S@\xb2\xc0\x05\x8a\x96\xa1S@\x9a\x11)\x8cL\xa1S@\x11\x19\xfc\x8c\x9d\xffS@\x17\x97e"\x04\x9fS@\xaa\xdfN\xd9\xc7\xafS@\x90\xd0\xfe^\x11\xa7S@\x8aI\x0b\x82\x07\xb5S@1\xd6\x17o\x1a\xdaS@w\xda\x89\x8f\x11\xa7S@\xafrV\xa6\x8f\xaaS@P\xcd\xddP\r\xfdS@\xcdG]k\xe2\tT@)x\x0cK\xd7\x8aS@\xb9\x12\t\xcc\xfa\x83S@\x07\xb2\xae\x95\xdf\xc5S@\x89]s\xd0\xb7\xafS@\xdc\xc8\x96\xb6\xd6\xb5S@\xc6\x00\xb4\xe4u\xb8S@\xb8\x06\xa7\xcc\x17\xa2S@\xd0\xf6\x94\x82\x8e\xb7S@\x8e\xed\xd0\x8a9\xb8S@$\x83t\xb8\xdb\x85S@;k\x98!\t\x97S@WC\xd6(\xe9\xb1S@\xefN\x9fQ\xa4\xa6S@\x9f\x0bIL\xd8\x9dS@\xd5\xb3\xb6\x072\xcbS@!\xc5\x1d8~\xacS@\xb3\xa9Q\xa7>\xb5S@\x8b$U\xad\t\xd7S@\x08\x1b\xff\xfa\x8a\xd7S@\xc2A\xf7i\\\xd7S@H\xdc\xc3E{\xd8S@\tC\xdc\xf0\x01\x1fT@B &\xb6\xd8\x8cS@E\x1d\xf7T\x96#T@>\x01\xa7\xbd\xe6\xbcS@w\xad\x10\x11\xafxS@*\xb7\x12?\xad\xb7S@\xccg\xd0!\xc3\xa4S@\x8b\x8d\x03]\xe5\xb3S@\xa4_s\xf2\x9f\xb4S@\xd6\n\x91\x9dIpS@e//\xe5\xca\x96S@}$d8s\xeaS@KC\xda7\x05\xdaS@\x05t\xb7-\xf1\xb1S@~\xddj\x99v\xb3S@I\x86\xaa\'\xca\xacS@p\x01\x93\x7f\xce\xa6S@5wk\xbd\xbd\x82S@#&\xcaO\xc7\x9eS@h\x98R\xbd\xcf\xb1S@\xe5\x03\xb9\xe4-\x82S@"w\x97\x8f\xb1\x84S@-\x84\x96\xab\x18\xbbS@\x0c\x0f\x7f\x12Y&T@\xea\xfd\xb4e\x02\xb9S@"\x1bI\x9bt\xd9S@\xfd\x7f$6?\xd9S@A"o\xb9\x1d\x84S@Z\x15tY\x11\xd9S@\x89n%It\xd9S@\x0bS\xb8\x9a\x92\xd9S@E\xcf\xeb\x10\xeb\xbaS@\x16o\xf1\xacO~S@fkF\x86\xf4\x19T@\x8c>.\xc7\xc4\xa5S@\x1d\xa6\xc1\x88\x8e\xe9S@f\x94\xba\x1d\xe6oS@\x96\x90{P\xd6\x9dS@5\xae?1\x05{S@c\xeaY\xb5\xa1\xd7S@\xbf\x16*\xa2\x8a\xd7S@\xb1~\x95\xca)\xd8S@QK\x0cV\xe1\x9eS@F\xe7\xb75\xae{S@\xab<K\x93\x8f\x00T@\xc5\xc7\xae3)\xc0S@\x02\xd3\x1eR*\xb5S@\x05h\xeb\xc6\xc1\x81S@\xfd\x0c\x98\x99\xfa\xa9S@yg\x17\x81\xa9\xb8S@S\xf61\xdaf\x1eT@\xfbR\xd8\xd6\x01\xb5S@m\xa3\x96e[\x1fT@LTd\x80\xee\xaaS@v\x1d8\xa5A\xc7S@\xe5\xc8 \xe2\xcb\x00T@\x83\x84T\xbf\x85\xddS@\xf9\x17\xcdYczS@\xdc3\xe0\x01v\x1bT@\x99\x08\xfbV\x83\xb0S@v\xc6\xe7\x94\x0e|S@\xd8\xc8D\xfa\x0f\xabS@\xd9\x06\xf2M\x1b#T@\xe1U9&\x8f#T@f^\xcb\xdd\x7f\x9cS@\x04L\x1e\xf6o\x90S@UY\x7f\x87L\x80S@\xb3\x9c\xbbT\x16\x86S@\xdfce\xa5\xf3#T@c@\xc5W\x08\x00T@\xb9\xa3\xa97\\\x9fS@\xaa\x10}\x9b]\xd5S@\xb9\xe4J\xc7;\x11T@\xdd\xbd\x04\xe8\xf3\x9dS@\xf1\xf5\xab\xc5\x19\x9fS@\xc3\xffy\xa2\xcc\xa2S@\xfc\xda\xaf\xc3M\xbeS@\x823\x94\x8dd\xb0S@7\x18\xbf>\x9d\xffS@v\xac\x1a\x1b1\xeeS@%?\xc3z|\xafS@\xf2\x13\xc2\xb3\xbc\x80S@(Ya\x13H\xbbS@F-i?G$T@7\xe6D\x97\xe3\x7fS@\'o\xd8w\xbf\xcbS@nIg\xbc\x99\x84S@\x0e%k\xe7\x18&T@|c\t\xbb\xad\xfcS@\x906\xfc\xd9\xd7\xabS@g\xee\xde!R\x96S@\xdf\xb1\x99\xcb\xde\x90S@\xd1H1\xc0\xcd\xdaS@4)0o\xd9\xabS@\n\xa3\x9c\xf4\xae\xaaS@\x806\xff\xef\xb8\xadS@\xf4_\x88\x9e}\xafS@C0\x1c\xecx\xb1S@f\xea\x14\xee\xee\xd3S@\xe6I\x19\x1f\x16\xfcS@nh\xf4A\x0f~S@\xbc\xe8\xaa|\xc9yS@\n\x16\xecg\xb6\xfbS@f\xdfL\xab\x81\xf9S@pQ*G\xed\xc4S@+2\xaf\x8c:\x04T@\x9d&L\x07%\x7fS@\x8f\x84\xc8\x89\xdduS@\x9a\xf8i3\xd5\xe9S@5Z?\x15\xa0\xb7S@c\x89\xac\xd5;\xadS@X1\x80\xfcx\xe9S@LBN\xeeD\x9dS@\xc8\xc2\x0f\\\xc7\xc9S@\x04Z\xc4\x85@"T@\xad j\xd3\x1e\xa5S@\xc5\xf6,\x91\x1c\xb6S@\n_\xd86\x02\xfaS@\x8c\xe4\x96\xa3\x1f\xb6S@\xf3\x8542\xdc\x9fS@J\xb4\x94\ti\xf6S@\xe5\xa4p+Q\xebS@\xe78\x1d\x95H\xb9S@\xfcL\xe7\xdf\xfe\xbcS@W,\xffu\x80~S@\xe5\x89\x1a\xf0\x14\xd7S@a\xda\x06\x88l\x9dS@\x16\xab\xeb\x93\n\xb9S@L\x00\xf5o}|S@De\x00\xfa9\x04T@$bm2v\x9cS@\x1c@\xcf\xdb\xd0\x9dS@\x9e\t\x93)\xe3\xeaS@O\x8eWO\xdc\xb8S@\xc3\x8b\xef7\'\xefS@\xee6.;SzS@H\xd9\'\r\x90|S@\xfb\x8cB\xbdi\xb0S@\xf9m\tZ\xcd\xb8S@\xfb\x8b\xac/6\x1fT@\xda;o\x7f\x95~S@\xa1\xd7\x8dz!\xb8S@\x0b\xf2\x131\x9e\xebS@@\xf4\xf0\x15\xeczS@p!\xfdw\x03\x84S@\xbf.\xf3N\x9a\xe3S@\xcb\xa0\xa9/\xd2oS@\x15\xda\x02&\xaa\x81S@\xbd\xd6\x11\xd5\x1a\x80S@\'\xcd\x87B\xa2\xd8S@T\x05\xaec\xaazS@`\x9e\xd2\xdd*zS@$1yt\x84\xefS@\x07.\xc1E\xc0\xaeS@\xc0\xc4u,a\x7fS@:T.\xeb/\x9fS@>p ;\xb7\x7fS@\xc9\x8b\xf4\x07\xee/T@*\xe1\x96Z\x08\xadS@\x19\xe1\x1d\xab\x91\xafS@\xa3=(\x94\xa2\xf5S@\xc1\xa0\x1d\x8f\xd6\xa9S@\xdd\x9e\x82\xb4#\x7fS@\xcf\xa2\xb2g\xfd\x98S@k\xa3\xb6\xaf9\x03T@hi\r7\xa8\x95S@:b\xe5\xfa\x80\x7fS@\x9eW\xbe\x92\xc2|S@\xc3\x05\xe1vA\xb0S@\xc5L\x9d\x10;|S@g\x01\xef\x8e\xee\xf4S@\x11?R\x85\xef\xb3S@\xddq`*I\xa8S@&\x1e(\xfd\xbe\xafS@H\xe46\xa6\xed\x9eS@\xe5\xd6\xab#N}S@\x9e\xbf\x0c$\x8c\x93S@\xb9\xdd?F\xcdwS@\x94M\x8b\xb6\x9e\x9cS@\x8f\xd4\xef\x7f\x0e\x9aS@QOks\x8f\xcdS@\x0c\xcc^mn\x94S@\xb8_p\x14\xaa{S@\xd3\xdb\xa0\xa0\x12|S@\x85<Hu\xf7\xf0S@}W\x18<\xd2\xb7S@J\xe8\xcb\xe7\xa9\x9eS@\x18/\x03\xba\xe6\xb6S@\xf4Y]s\x9b\x94S@\x87\xbb\xae\x9a\xb6\xb6S@v\x1e5\xbb\xc6\xb0S@\xaa\x86\xa4\xb66\xb0S@$=,\xd4\xdc\xf2S@\x9b~1\x03\xb3\x95S@\x8e\xdd\xe7S\x9b\xf2S@\x1b\x80\xabh\xcc\xafS@S\xd0\xa0U\xf1\xf0S@\xdd\xd8\x10\xf3\xc4\xb9S@lj\x19.\x9f\xb0S@\xbe\x00\x17x\xa5}S@\x16\x14mA\xda\xccS@\xae\xf8\xb6yd{S@;U\xd4\x02\xfc\xfeS@\x03<\x9e:\x87\x90S@,[(%\xfa\x9aS@j\x89}I\xb6zS@\xb3\xedG\x1c\xa8\xedS@O\xcbm\'\x8dzS@\xd00i\xf4\x18wS@\x14"\xc2\xa0\x9a\xb0S@P\xec7\xf1\xd5}S@}\xf0"1\xd8\x95S@!\xb43\xb8\x90{S@\xd1\xab\x88i&&T@\xd9b\xf6\xc8\xbe\x9fS@\xde\xf3\x99\xd9\x14\xb0S@\x94c\xdeR\x11{S@?\x04\x12\x1dc}S@$P\x00\x92\x08\xf1S@\x05\x87R\xb8\x02{S@\x83Z\xd4r\xca\x98S@Z\xd1^\xd2\xdb\xfeS@\x15w\tS\xfa\xa2S@j\xb4\xfb\xff!\x8fS@\xc1`.\\\x87\xe8S@E\x11\xd8\x8d\xd7\xfcS@\xa8\x92.\x03\x83\xffS@\xd5#\x1a\xb06\xc5S@\xef\xe14\xae%\xb4S@`F\xee\xaa\x10\xedS@EaE\x89\xa2\xeeS@\x1dc\x8d\xaf\xdc\xb1S@c\xc0l\xae\xb3\xeeS@\x81\xc4>\x93\xaayS@Y\x8e\xf1\xaf\xad\xd4S@\x9e@\xfa\xbax\xa7S@\x07)L\xf7\x19\xfcS@)\x00\xa8\xb8\xbb\x9cS@\xdc\xce40`\xb6S@\x9dy\x97\xbc\xbc\x7fS@\xdd\xcd\x87\xff\x85\x17T@SJHe\xad$T@\x8ca\\\xd7\xd5$T@<\x12\x00\x1d\x1d\x11T@\x05\x1d\xddA\xb2\xccS@b\xa1\xff\xa8<\xb6S@\x1dyw\x87\x97\x9bS@L\xfb\xfe\xe7q\x9dS@\xf1a\x06\xe3\x92\x9bS@\x1b\xe6\x00\xd5\x0c\xf1S@\xab\x80\x08,\x88\xadS@S2\x1f\x81\xcd\xdbS@d\xecU#Z\xb4S@-z\xc7\x7f\x8dxS@/<\x9fyd\xdfS@3\xae\xfb\xd1Q\xedS@)\xac\xecyY\xadS@\xac\xc7b9\x95\x98S@F\xd3\x0f\x1aw\xb0S@\xf8\xb5\x81\x1f\xa8\xeeS@\xd6p\xd4\xbb\\\x9dS@\xc8F*\xd2~\xb5S@;\xe9\x80g\xf5\xf9S@\xe0\xd3\xc7yv\xf6S@\xa6]q\xc8\xbc\x9aS@\xc0\xb8\x10|^zS@\x84!"!\t\xb8S@6\xbc\t\xa28\xf9S@\x03\xec\xae1\xf9\xf8S@\xaa\xc9W?\x9c\x84S@0\x9d\xd3\xbb\x15\x84S@\x17Tq\x8d\xfa\xf7S@\xd2cXI\x12*T@\x9a352\xd2\xf7S@\xc5\xa3\xfe[*\x9bS@\xf8%,\xa2<\x95S@\x88\x03H@\xfb\xe7S@4\xb3\x9b\x97\xd2\xa9S@N\xd3\xac\n\x1a\xa0S@\xe3U]\xe3\xd5\x1eT@\xeb\xeaC\xe0\x99\xaaS@\xa2\xff\xbe\xce\x1d\xf7S@\xc0\xdb\xa6sT\xa6S@\xbaT\xdd>z\xa9S@\xe8\xfa\xe4\x02{\xb2S@y\xb5\xee\xca\x0e\xdbS@\xac\xaai\x98N{S@\x953\x7fX\x9c\x98S@)nD=\xe0\x95S@\xe8\x94\xc2\xd6\xd1vS@7\xc4\x04\xb4\xba\xafS@m\xd3[E\xcb\xd7S@\x01\\\x8a[\xa0\xf5S@>\xad\x81\xa8\xfe\xf0S@\xcd\xa9W\xd4\xbe\xb1S@\xac+L\xda)\xe5S@\xec\xa0ZV:\xafS@\x0fdy)\xd0\x12T@\xfb:\x903\x11\xb5S@\xeb[<\x84C\xb8S@\xff(v8!\x94S@\xac\xc5\xd0\xbc\xa8\x93S@\xf0$tF\xef{S@KlG7\xd3\xafS@\xe1s\xb6\xb6\xe8\x93S@\xfb\x8e\xf9\xd0d\xa5S@yp\xc4\xe6\xbe{S@D\xb0*?\x13!T@77=\xba\xf0\xb7S@\\\x00&\xe9o\x98S@\xe76>\xa8\xcf\xb8S@\xea\xda\x87\xc6\x15\xaeS@@\x82`\xf7a\xcdS@\xeb\x96\x13\xc4\xd2\xf1S@\xcb)e\x9a)\xf2S@w\xc4ij\x0b\xeeS@\xf0=D\xf2+\xf0S@A\x1f\x1a\xd03\xf3S@\xe1\xa1-m\x00\xf1S@\x16]\xfc@\xae\x7fS@\xb4H\xdf,\x80\xddS@\xaf\x98=\xfe\x94\xa3S@F\x0c\x92\x98\x84\xe1S@\xb6\xf4\xb0\x81\x9e\xf5S@#\x8aK\xf4k\xa5S@\x91\x8c\xd7\x93\x1f{S@=\xd1\x12\xd3o\xeaS@\xe1o~|\x06\xafS@\xe2:\xd1\xe0}zS@\xf1F4O\xca\xa6S@\n\xc5\x8ej\xeb\x87S@\xa6\xcd\xe9\xb1\xfa\xd2S@\xd7\xeb\x05<#\xceS@ET\xeaO\x18(T@\x0f+^\xf1>\xfcS@\x85\xb0\xe2\x8cd\xeaS@\x1d\xc1-\x08\xa5\xadS@\xe3\x1f\xf2\x8c\x15\xaeS@\xdc\\\x83\xbbn$T@N\x82\x9f\xe7\xc4\xcdS@]\x96Cw\xd4\xe3S@\xa3h$\xf6\xf7#T@\xbd\x9b\x8c\xaf\x1d\xbbS@\xd0\x12\xc6O\xb3 T@\xae\xbb\xf8N\xa5\xf8S@\xe4\x1f\xb5\x03&\xa1S@\x18\xcd>3|\xdaS@\n\x1c\xb4\x01\x99\xaeS@B\x88Q\xa4\xab\xeeS@\xc1\xca\x8a\x04t\x80S@F\xab\x9e6Y\xa1S@\xff\xd7\x16X+\xa5S@1\x1e\xd8\xe5\x19\xd2S@\'\xd7P\xad7\xabS@\x86\xe9\xb7g\xb8\x91S@\x8fw\xcd\xdc\xe2\xfaS@\x98\xaeq\xe5\xb6\xcbS@\xf5[\x18\x0c\xfczS@\xb0\xf5\xe73\xd4\xa4S@\xce9\xde\xa6\xd2pS@T|\x82}a\xd2S@f\xd6\xa2\'r\xa3S@\xbcu}\xb8\xa7\xa7S@\x02\xbaf\x8a\xb2\xeaS@v\xac\x1a\x1b1\xeeS@\xcb\xe1\x97\xa4!\xa2S@\xb4w\xeb\xb62\xfaS@\xcd\xa6\xd6j\xc5\xfeS@\xf1\xeb\xf2c\xaf\xadS@\\\xd1\xf5\xd6\n\xb2S@\x00\x05\x8c\x078\x1cT@#\x7fZ\x07\x99\xf6S@E\x1a\x15|C\xdaS@N\xed\x19\x89N\xe7S@\xfc3\xde\x05n\x01T@l\x7f]\xef\xaa\x8fS@\x19\x88\xe7y\xc3\x84S@\x19\t\x02#?\xd7S@N\x83\xed\x83\xff\x17T@\xa8\x9e\xf9\xc0\xe8\'T@9\xe7\xeb\x89\xa5\xacS@\x0c\xbe\x04\xcaB\xfcS@\xf4\xc8\x99\xad\xa2\xb8S@`\x86\xc0\x04\xc0\xd7S@\xc6\xaf\xdf}b\x01T@l\xf7\x9ek\x11\xc9S@E\xb6h\xad\x7f\xefS@\x0ej\x00 \xcb\xedS@I\xe7\x1b\xf3\x9fzS@]\xaf0\xbc\xe3\xc5S@9^M%\x0b\x02T@}f\xdd\xc0\xd3%T@\xe3L6\xf0\x04\xe3S@\xe3L6\xf0\x04\xe3S@\x92~\xba\x03\x91\x99S@k\xb2\xe1[\xb4\x8bS@\x17\xf7{\xaf\x95\xa7S@\xb9\x859\xe1qzS@\x85\xaf\xf6\xf1h\xf0S@\xe4\x1a40\xa8\xb2S@\xcb\x1f&\x05\xac$T@\xbd\n\xb7\xe9\xd2\xe6S@\x1cc3(\x7f\xa5S@Ib\xc19\xb7\x07T@}\xcd\x8f\xa5X\x03T@`\xa4K\xb6\xee\xb3S@\xda"U\xdc\xd0\xaeS@2\xe7f\xaa\x04\xdeS@h\xe0J\xfd[\x18T@u\xc06\xed\xee$T@\xbe\xa7>\x03\x93\xd7S@\xa6\x06\x9d\xe1\xcb\xabS@_\xeaS\xc7\x1e\xecS@\x00\xa3it$\xd8S@\x9a\xf2\xc7\xd3`\xbcS@\xa4?\xecD\xf2zS@g\xb6\xd0V\xd6\x1bT@C\xe8\x88\xe1[\xb2S@\xfd\xff_}\x7f\xe6S@\x9f0\xc3\x9c\xfb\xcfS@\x83\xa6w\xc2\xf7\x05T@\xf9\xd8\x1f\x9e\x0c\xebS@Z\xcc\x86\xaa\xc8\x9bS@n\x1b\xd1x\x95\xc6S@{/\xfd\x07\xee\xb4S@8\xf5\xf9n?\xd8S@m\xa3\x96e[\x1fT@N\xe5\xf3\x8b\xbc\xe3S@\x06\xccV\xe3V\x9cS@l\xb6\x04Ws\xdaS@uZn\xa7\xe1~S@\xbev\xf6\xe7_\xe5S@\xccg\xa1\xde\xd6\xdfS@g\x8b\x15\x88~\x9eS@\xa6\xe1\x87\xcc\x92\xb8S@\x98\x91\x9cx\x87\xd8S@p,h[\x8b\xa5S@\xaf\x9d#\xa1\xdd\xb2S@XL\x80\x826\xa8S@\xc4\xd8\xcc\x8c\xee\xb0S@A\xef\x13,\x9b\xdbS@\xda\xa1\xa3A\xf7\xb5S@\xe6W\x8c\xebx\xdaS@3\xc5\xfa\x84\x10\xc5S@\xe60G\xceu\xf9S@\x1da\x1e\x05Z\xf9S@) \x04b\xe0\x1eT@Q\xc1\xec\xb8L}S@\xec\x15\xacI\xb5\xf6S@\x8b\nO\xc8\xdf$T@U5\xac\xf4\xab\xefS@\x1f\t0\xebr\xaaS@\xa2\xfcB\x98\xa9\x99S@\x99\xcd\xb8B\\\xaaS@k;(\x0c\x05\xafS@\xace\xb4Y\xa1\xfdS@Q\xc8\x8buu\x92S@\xa3P\x15\xbe\x0c\xb8S@\xb1\x97M\x95\xc1\x80S@Rh\xac\r\x1a\xe2S@EC#\xee\xa1\xd7S@|\xbe\xaa\x97b\xacS@\xa2h\xd1S<\xd9S@\xf4w\x08_\xf6\x96S@l\x03{c|\xb3S@\x17\x8e\x1a\'F\x83S@c\xff6E-&T@o\x1aw\x9fq\xa2S@\x8b\xe0KG\x10}S@\x89\x8b\xe8\xc1\xf0\xc9S@\xb58\xab"\xdd\xe3S@d\xc3\x8c2y\xb0S@/`\x93\xe7\xa0\xc5S@\xbb\xfa\x1cv\x07\xcaS@I\xe8\xfc\nq\x9cS@[\xdd\x16\x0c\xd9!T@\xa5\x81JX\xfa\xefS@s\xe0\x95FE\xccS@\x7f\xb8\'hb\xe7S@\xe4\x06\x97\xca\x99\xe3S@\x96\xc1H\xa2\xb6\xbfS@,\xa8.\xf0\xd3\x00T@_\'\x01\xed\'\x8aS@yIkn\xaa\xd5S@Pt=\xa6D\xc0S@\x1f\xa0\xa14B\xb6S@3\xe4l\x18\xe5\xecS@\xa5\xe92\xa2}\xffS@\x1e/@\x9e\xe0!T@\xc9\x8b1fx#T@\xe4\xffj\xa8M\xb0S@\xc0\xa9\xe2[\x1a\x8fS@\xe145I\xf3\xaaS@\x8f\xbd\xe3\xc5\xe8\xb0S@\x9a\xaa\xaa=5\xb0S@e\x94\xf1}S\xaeS@V\xef\xc6\x1c\xb4\xafS@=Z\x10Z\x95\xe8S@\x87>\xddJ\xaa\xabS@\rD<\xdd\xd6\xe7S@\xe8\xfa\xe4\x02{\xb2S@\x15\xb8\x81\x17\xfe\x9bS@B\x8d\xc0)\xab\xccS@\x81\xdf\xfa:z\xf0S@\xea\xbf\xff\x96\'\xb2S@|6\xd0\xf5s\xafS@\xa7yN\xba\xf5\xb1S@8\x03\x8fz\xec\xb1S@\x8c\xa5\xcbte\xb1S@?^\xc0\xafj\x9cS@d\xe7\xc3g\xb3\xadS@\xbcn+\x03V\x8fS@\xea\x14q\xabj\xb2S@\xca\xdf\xd5\x90\xa9\xffS@\xa8\xc4\xbe\x10"\xaeS@3,\xe7\xec\xd9\xf4S@\xb1F\x1f\x05\xc7\xd6S@`\x85\xbc}\x17\xa5S@\x15\xfc\xbe\xf5\xfa$T@$o\xff\xf1\x82\xe5S@\xbeN\x94s\x18\xb4S@\x8d:#\xc1\xe0$T@\xf7\x95\x98\x8b\xab\x00T@z\x8e\xd8\xd7\xb0\x90S@=ZP&\xdc\x9dS@w\xea5\x07_lS@?N\x15d\x84\xb3S@\xba\x19O\xa0\xae\x00T@0\x8a\xe3\\7\x96S@\xabp\x1c\xe0\xce\xafS@B\x16\xfb\xae\x07\xacS@\x8e\xdb\xce\xc6\xa6?T@a\x12\x06\xd7KpS@K\xca\x0bR\xb5\xb0S@r\x87\t\x98-\xb1S@\xee\xfe{o\xab\xb4S@;\xe4Q\xdc_\xb1S@\xf4~n\xd2\xaf\xadS@\x80\xa9\xc3[f\xb4S@\xdeo\xab\x04\xec#T@\x1e\xfaz\x9a\xa6\xb5S@pk;\xd8d\xb6S@\x04u\xe3B\xbd\xa3S@[\\\xa6\xd6y\xfcS@\x02N\xe3\xe8\xe0\xabS@3\xa9\x0c\xa7\x91\x98S@\x08\xa7t\x80T\xb2S@\r\x8e\xd5E\xa5\x95S@a\xd1\xbc+\xf8\xe8S@\xa0\x1c\xeeo\xb7\x96S@s\x0c\xc1J\xd1\xb1S@\x7f]]\x1e|\xa3S@\xcc\x12\xcd\xab\xe0"T@\xfd\xd1y\xe6\x9e\xb7S@CG\x86v\x14#T@\x8au\rLW\xb5S@\xa4\xf1r\x03\xdd\xb7S@\x1f\x8ef\x01s\xb5S@\xcfQ\x1d\x08\xc0\xb2S@f95S\x8a\xd7S@\xa4q\xd8-]\xb6S@\x95\x96\x90\x19\xfa\x1bT@\xe5\xe2^\xa3>\xb7S@\x959\xc40!\xb6S@,\x91y\xe0m\x1bT@\\\xae\xf5W\xb4\xb6S@s\xf1F\xc0\xc1\xb8S@n~f\'4\xb0S@\xb53\x8b\xa9\xa2\x1eT@M\xa0\x12\x9d\x13\x8cS@\xc5\xb3\xcb\x0c\xbe\xb7S@\x14RE\xd9\xd3\x88S@\xbfR\xb0\xc9/\xb5S@69\xb4\xa8\x87\xb0S@^,T\xfc\x0c\xabS@\x04\x18O\x1e~\xb8S@-L:\xcf>\xb8S@\x06j\xd9\x17\x99\x89S@\xa7-\xdd\xd0\x14\x8dS@\x11A\xfaWd\x88S@\x10R\xfd\xf4\x0e\x92S@\xd5_\xae\xa8\xe2\xb8S@\xe9\xc1\xdedy\xadS@\xb4\xf4C\xb4\x86\xb5S@\xd75\xc8\x11\xe3\x19T@\xfa\xf5$0m\xa2S@\xd9k-O\xee\xaaS@\xac\x83\xaa\x7f\'\xadS@&mh\xb2\x8f\x1fT@AlXI\xd8\xb7S@O\xba\x00\x84\xf7\xacS@\xd1O\xa1 \xa2\xb3S@\x96\xbb:\xdf\xe7\xb3S@`:\xe1\xed\x85\xe9S@\xf6\xfb-\xcf\x98\xb8S@\x05U \x10"\xd8S@\xa5\xdfg\xcc\xaa\xb8S@>\xadd\x05\xe1\xb8S@\r\x8f\x94\x08G\xb9S@\x96Ka\xb9\xfb\xbcS@\xe0\xdf\xfbg\x8b\xf5S@\xba\xea\x89\xce\xce%T@%\x1d\x1a\x8b\xa6\x88S@+\x889\x08\xac\x89S@\xf3\x15?\x1d\x93#T@\x9e\x9d\x91JO\xb6S@\xdf\xda!:P\x89S@\x17\x07Vn\x14\x90S@\xa2\xc0\xcc\'\xc4\xacS@{tU\r\x03\xfaS@\xe7[\x02iB\x88S@\xcd\x07h-S\xbaS@\xbd\xa8\x10\xe0\xdcoS@(Tm*\xd1\x96S@\xa6W\xde\xb2\xc3\xc0S@\x9a\xbdI\xde\xf3\xb6S@\xab\x14\xd5\xe8\x9a\xfeS@j\xab\xff\xff\x08\xdcS@\x89_\xb9\xc0Z\x8fS@F\x86\xde\xc0H\xbbS@\x96\xc6,~M\xabS@\xf3\x94\x19\x01\xe7\x84S@\n\xb2\x17\x8f<\xb8S@\xf3\x82\xefx\xd1\xc4S@\x8a<,\x11\xd4\xc4S@\xf5\xc1\xf5r}\x86S@\xfd\x87\x90J\xbb\xb8S@wM\xfe&d\x1cT@;k\x98!\t\x97S@>\xe5v\xac=\x86S@\x05\xd4\x12\x020\xbeS@\xb4UD\xff*\x98S@\x9f\xe7\xa3\xe2\x0c\x84S@?\x9c\xf4\xe5 \xa2S@\xf7o\xabBP\xedS@\xf0|\xf13\x94\xaaS@\xa6\x14o\xc9\xe3\x81S@\xef\xad\x16\x14\x00\xf5S@~IW\x01\x1c\xa7S@\xa2\x07\xad\xfbU\x86S@\xc9\n\x97z\xc0\xb1S@_\xc8[\xfd\x97\xa1S@\xe0\xf0\xcd\xd4\xec\x99S@\'+aQ\xc2\xebS@\xe6\xb6\x85d\xce\xbcS@r4.\xff\xcb\xbcS@k\xd7(N\x94\x90S@\xae4\x0b\xbe\'\xbdS@\xc1\xbb\xa6\x9f\x80\xa6S@\x89Q\x94\x03G\xbdS@\xb8b]L\x8c\x9bS@\x03s\'5\xf0\xa0S@\x1a\x17;$\xbf\x84S@\xe55\xebl\x94pS@\xe6\xc51\x01\xc6}S@\x8c\xf9\xe4|\n\x82S@\xf9\xe7\x8c#\xdb\xafS@B\xc6/Z\xd2\x81S@ v\xfb">\x84S@\x17\x94\xcbB\x9d\x84S@\t\x8b\xbb\xb5\xeb\xb0S@\xfd\xf6O\xd5\xb9\xf9S@sOZ\x9c\xc6\x81S@&\xd8\xc7\xa4i\x15T@*\x93sn\x7f\xc0S@j\xae\xd6i@\xafS@\xd3l\x88\xb4F\xa1S@/N\x02\xe7\xd2$T@\x0e\x08\xa6~\xa9\xc7S@\xa9\xe9Y\x1c\xe4}S@O\xf6\x9c\xa5\xe9\xa0S@1a#\xe1h\x9fS@\x15`QF\xa1\xcaS@\xc6\x19\xaf\xc6:\xc1S@\t\x00M\xb8\xa0\xa0S@\x89\xc2\xa8\xf5^\xa2S@\xed\xdb\x1d\xd0\xd4\xc7S@\xa5%u\xdb\xa7\xf1S@\xe4WW\x85\'\xc8S@\xd3:\x15A\xf7\xa9S@&\xdc<\xa0\x82\x90S@\xb8\xe9)\x9d\xc9\x7fS@\xccg\xa1\xde\xd6\xdfS@\x8f B\xa3{\xa8S@\xd6=\xdcC\xb1\xf4S@\xd7+Y\x9a\xb9\x87S@f.\xfa}6\x7fS@\x01#\xf1\xf7\x85\xa6S@`\xf8e;7\x7fS@\xc2 \xfcgC\x87S@\xe3\xa5\xde\xb7\xfc\xedS@hk\xb6y\x87\xa4S@\xc4)+q\xa4\xedS@\xedwJ\xa4J\xeeS@^|\x80\x02-\xa4S@\xec\x90\x97z\x87\x87S@z|:\xe3,\xa0S@\xaeU\t\xea\xb2\xa4S@\x89\xe5\xf3{\xf6\x7fS@\x9d\x80\xb4z\x95~S@v\xc0L\xe2\x99\x97S@\xe6\xf6\x84\xd1\x9d\x84S@\xf5\xa4\xfd4\x90|S@d\x87!\x9bq\xa4S@Re\x10G\xca\xa0S@\xbb\xeeR\xa4\x98\xcdS@\x8c\x19.;P\x9fS@ii\x15I\x19\x80S@Z\x93\xc4\x81I}S@1=t[<\x83S@\xa6\x7f\xe3V\xefoS@\xe7\xe8\xd2>^\xceS@MB\x07\xe5\t"T@\xd9d \x07r\x7fS@\xcd\\\x8d\xd6\xfc\x82S@s3uS\xbd\x7fS@\xf6\xb4\xf5\xb2\x81|S@\xf5[\x18\x0c\xfczS@9\xa6\x93\xe6\xf8\xa3S@,\xac\xfb\xe1G~S@4\xe3~\x9b7\xa0S@\xf17\x8a\xf5\xff{S@J\xe46A0|S@]\xa0\x87\xf9\xac|S@\x00Y\xf4;\xdd\xa4S@\xfd\tt+\x11|S@\xd8\xda\x15\x92\xa3}S@\x0f-\xa2\xd2\xa5\x9eS@Qj\xe7\x02\xa4|S@}\xb5`\xd2\x04~S@\xc6Kt\x97d{S@o\x7f(r3\xd1S@w\xe1\xc8\x13M|S@\xea\xbb\xefJR\xeeS@g\x80\x95\x82!\xeeS@\x1ai\x1fG4\xd5S@\xdf\xe8\xd7\xafk\xa6S@\xda\x17\xcc]t\xd5S@\x11]\xefQx\xc5S@\xb2MD\\\x0f\xf1S@K\x98\xf0N\x97\xecS@\xc2dv\xd8v{S@&\xde\xe2\x86\x99zS@\xaa#=\xad\xdfzS@\xbc\xf0\x8f\x8e\x93zS@\r\x18\x81\xb7\xd9\x9eS@,!\x17R,zS@\x08z\x98\x9a\x9fzS@^\xf7\xc0WG\xd7S@\xeem-\xe3\x9b\xa2S@Y\x98<\x83\x1bzS@\xa9N\x88\xe8\x84\xefS@\xe7\xba\x0fm~\xd7S@\xfd\x9b\xbc_rzS@Vu\x98\xee:{S@\xf5\xc1\x0c\x9b\x92\xd9S@\x90{\xc7\xc8m\xeeS@\xe7\x80\xd00\xb1\x98S@\xc6\x1e\x7fy\x80\xd9S@PB/\xae7\xdbS@\xe4&&d.\xd9S@\xd0"\xf1\x1b\x9c\x9bS@\xd0\xba\xc8\xb6czS@\xe6\x0c\x13(\\\xd9S@\xe9\xd0\xbb\xe2\xdd\x9dS@\xde\xb3,\xdd@\xdaS@,\xc1\x00\xff\xea\xa5S@%\x06\xc3~\xa8zS@\x0c\xa5\xed6D\x95S@n\x8c\xc8U\xb7\x9eS@\xa0u^\'\x81\xc8S@\xa5\xbe\xd5\xf0\xf0\x9cS@\xc5\x82\x9fi\xf9\x00T@/0>Pc\xa4S@>\xf4\xcaa<zS@\x18\x94\xca\x9dj\xd4S@=\x0f\xd9\xa5!zS@\x85v\xda\xfaL\xfcS@\x02\xc2V\x8a\x07\x00T@\xc6\xfd*\xfbE\xa5S@\x8fEdW\xae\x08T@n2\t\xd1(\xd2S@\xe4\xba\xe4\xf7`\xfbS@U\x02Aed\x08T@8\x9e:\x85\x96\xffS@\xc8\xcc0g\xfd\x98S@\xf1r\xda\xea\x08\x9cS@#M\x19R\xa4}S@\x18A\xdf\xdb\x05\xefS@b\xae\xa6Cq\x17T@.\x83h3\xb3\xfcS@\xbb\x91x\x08+wS@\x18\xb1\xcf\xd0\x82xS@\x9a\xc0\xd5\xa0\xa8}S@@\xb0[`_wS@l)tH\x1b\xfcS@u|W"\xd4\x87S@\xb3\xd0|<\xea\xa1S@;*\xc6\xc5\xd5zS@\x16\x9f\xbcN\x9c\xfaS@\xb424\x83\xe7\xf0S@\x9b\x81#A*\xf0S@\x01\xf9\xd1\xdd\n\xefS@J\x1a\x16g\xe5\x9fS@\xea\x7f\xaf\xd2WzS@.\xf0\xa7\x8d\xac\xd7S@\x18\x0b\x93P\xe2\xd7S@\xbc\x06H\xde\x93~S@\x86\x88N\x1b0vS@\xb0\x83Z\xfd\x8czS@\xa9T\x94\xd1W\xd8S@\x18\xd5\\\xa4\xe6uS@^A|\xee\xe6\xc5S@"\xc7\xb7\xc5\xbf\xf8S@\x8a\xce\xdbC\x94\xf8S@-3\xf2\xe0\xed\x93S@\x9d\x85Wf\xed\x93S@\xef\x0e\xbb\xafs\xf1S@\x85F\xcb}J\xf8S@IX<\xa6\xd0|S@\x8c7E\xd2\xc3\xf7S@\x1f\xc7Uzw\xdaS@\x94\xd8\xbe:\x95\x9dS@-~?Wq\x94S@\x99\xd8\xa65\xf2uS@\xa0z\xf4d\x04\xd5S@/T\x8f\xf1\x8a\xf6S@\x19\x90Fy:\x9aS@\x1ff\x92\x96w}S@A\x90r\xf6\n\xa9S@\xe0\xa2\xb56\xb4uS@?\x0b\x86\xc6\xa7\x94S@\\o\x14oQ|S@\xb5\xf9\xc6\xff\xf0rS@\x00\xb0\xe2\xbf\x05\xd0S@\xf1\xf89\x04<\xc8S@\x95Vn\xe1\xab\xeeS@\xdc\x88i\x9e%\xe5S@W\x85\xd1\xfdf\xa3S@\\K+\xdeD\xedS@\xc5^i\xb2\x14\x11T@\xdd\xc4V~\xcf\xaeS@\x03tj\xad\xcf\xa9S@\xb2\x90\xe9\x19\x80\xedS@f")D\xa8\xafS@\xdd\xd0\'\xb4\xc2\xb1S@\x87\x895}\xb2\xedS@\x9f\xa2\xaa\x80{\xe5S@L\xb4\xf8\xa8\x92\xa5S@O\x8e\xe2\x9c\xbf{S@\xb1\x99q\x8a\xa0$T@\xb7\x83\xc8I5\x82S@\x98\xf5"\xce\x81tS@\xc9\xab\xe2\xd3n\xa5S@S\xb9\x0e\x97\xcf"T@\x180\x1e\xe8V\xabS@\xa4B\x02\x1d4\x84S@\xf5I\x00l\xa4\xf3S@+\xdcA{\xe2\xd5S@1\xdd\xd4\xf7\xcf\xd5S@\xca\xe3\xa5\xdf\x8e\x98S@\xd0\xab\xda\r\xfd\x82S@\xc2g\x1d\xb5\xfb{S@c\xa8\xf06\xee\xf1S@=\xea\x1b\xfdb\xd6S@\x18\xfd\n2y\xb0S@\xbc\xb8\xb4\x87\xaezS@\xab.\x91\xf5\xe8\xaaS@\xed\xaa\xe7\xf3B\xfeS@]\xd9e]\x03\xf5S@\xb7x|f\x19{S@}\xea\x0b\x91\xa1\xb1S@\xd0\x19\xe8i\xe0\xdaS@!\xbc\xc5\xbc2\x04T@\xb1)A\xadHzS@\xe1R\x96\x89\xda\xafS@\xf0\xb3J\x16\xa3\xa7S@4\x9b\xadd\x00.T@\xe0u?\xff+\xb2S@\x94\x97\xec\xa4*\x01T@\xc5\xee\x89\x897\x85S@\x1c\x06\xc9H~\xd5S@\x12\xadw\xfe\x82\xdfS@f\xb1?\xb8y\x02T@+\xb2\xc7$\xd8\xc6S@\xadX\x12\x15\xc2\x00T@ O\xd5\x1d\x19\x86S@\x04YKn2\x03T@\x8fq\x11/\x05\x86S@\x88\x8bE\xa8\x00\xdaS@i\\9\xa7\xf4\x00T@\xe4\xb0}o\xc2\xfcS@\xdf\x9b\xeb\xe0\xbe\x99S@\xd75\x05\xa3N\xfcS@\xf2T\tX\x83\xf8S@\xd3nW\xbe\xa8\xd7S@-o\xd54i\xb8S@\xba\x0f\xda\xdf\x8d\xf6S@\xf8X\x9cE\x1d\x9bS@+\x14\x8b\x12_\xb0S@in8t\xcd\xbbS@\xc8)\xa2\xfaC\xfbS@\xd7{\xd6N\x9a\xb2S@]!}3\x8f\xaaS@\x8b[xm@\xbbS@\n2\xf2~e\xf5S@u\x8b?/\xf1\xf6S@\x90\x18\xf1\x02\xbe\xbaS@\x8c"nI\xfcyS@,#\xad\xa8\x07\xd5S@\xca\xd6\xbd\x87\xfc\xe7S@\xfb}$#\xd2\xa2S@\xe3\xd6\x82\x82a\xf6S@\x8d\xe5bJ\x9a\x99S@[\x07\xe9\xf6\x1d\xd2S@\xcc{\xa6A{\x9cS@\xa2\x12\xadN\x18\x14T@a]3\xcd,\xd7S@\xfd\xa0%\xa10\xa7S@\x83\xf1\x9dK\x99\xfeS@<\xdcl=\xa3\xcdS@\x14\x01\x9a"~\xeaS@\x88\xa3\xda\x1c\x89\x95S@U\xbbA\x04\xaa\xa7S@F\xbc\x13ABxS@\xa5\xae`*\x07\x9fS@\xc4W\x85\xcah\x94S@+\x03fq_\xacS@\x04\x07D\xad\xbe\xf9S@\xb9\xba\x18\x04]\xfeS@\xfec\xb3\xee\xce\xa8S@[\xa0\x9aC\x7f\xb4S@_\xabI.\xbb\xaaS@\xc8\xaa\xc2\xea\xee\xdcS@p\xe3\xdd/z\xacS@\x07\xd3>\x0b\xb4\xd9S@q<\x8f\xf6\xa0\xf0S@\xc7\xa25\xee\x9f\xf8S@J\xb3\x7f\xa1\x07\xb8S@\x8a\x9fmh\x8e\xb5S@\xbc\xd5\xdf\xe2\xf7\xf5S@x[#%\xcd\xf0S@\xb2\xfc%\\\xe2\xb7S@Y\x16\xa8cszS@\xfb\x8b\xac/6\x1fT@\x0f\x97\xaf\x9a[\xb5S@\x8e\xa4\xbc5a\x1cT@\x8cb\x0f\xa18\xb5S@"\xab0N\xeb\xb6S@\xb7\xdb\xbc\xe6\x81\xb2S@\xb0l\xb5&$\xf1S@\xef5\t\x06\xb3\xf6S@\xce\xa5\xa6\xe3\xc5\xf9S@\xaa\xe9\xae\xf3Q\x96S@\xa3g\xfa\x85W\xf6S@\xdc\\!\x16\xd7\xb7S@\x17Sa\xa3\xd9\xabS@\x02v\xe6A\xca\xa9S@\xc3\x1b\xa8\xa2/|S@\xfc\x02\xe0S}#T@x\x1e\x8f\x10\xaf$T@\xe48\x0b\\\xab\xadS@P9\x81\xeb\xce\x84S@,\xe9\xd8\x86\xc9\xc5S@z\xb4\x84\xad\xd7zS@p\xe5\x11\x12h\xa5S@G\x00\x8db\xf0\xb1S@\x16\x1d\xf7\x17\xa4?T@\x04)<\xe4\xe2\x1bT@Xkl\xf9\x02\x92S@\xb5%k\xf2\r\xfdS@1#Y\x81\x18\xaeS@\xaf\xfb\x8c\x1b\xe1$T@($\x06\xfc\xc0\xe9S@\xc3\x02<k\xef\xc1S@a(\xa4Kv~S@\xd3\x8bX\xc6^\x18T@+\x84\x1c\xb0\x94\xaeS@\xa5\x0e4\xe5\xa9\x00T@\t!E\xa8-yS@\xbe\xc8\xbb:V\xa5S@\xeb\xb0j\x11\xae\xadS@7\x02G\xaa\xd7\xb0S@w\x8d\xd0c\xd4\xb2S@\t\x96\xc8\xd4\x18\xb8S@\x16\xdb:\xa7\xba\x01T@g3\xd2\xa5\xa9\xf8S@! \x08GD\xa8S@\x08\xa3\x85\xfd\x95\xd9S@\x00\x81\x7f\xa1]\x9dS@\xec\x1b[\xb3\x05\xcaS@\x0f\x89\xb4bb\x8bS@D~\xca\x01\xa5\xa7S@\xaa\xdb\xacQR\xc3S@4~(82\xb8S@a(\x12\xa3\xa3\xb9S@gN\x8eZ\xc7\x1eT@\xcc\xa2*;\x1f\xacS@x\xc2\xbf\xb6a\xa6S@\xab\xe0\xfd\xac^\xa9S@\x0b\x83\xd8>U\xf8S@5\x00I\xd5k\x8aS@QBQ\xd7\xad\xe2S@^e\x93_\x9f\xf0S@^S?\x1d\xe2\x9fS@\x17\xe8{z\xe7\x9eS@L0\xb2\xd0\x8f\xadS@\x10{\xf1\xf2I\xacS@\xfb\x80\x05\x19b\xa0S@\x1f\x16\xb8\xdf\xb9\x98S@\xd4`\xab\xa7\xfb\xafS@\x85\xbf^_\x99\xb8S@\xce~iwL\xa8S@\xa2h\xd1S<\xd9S@\x12u\xae\x8f\x0b\x9dS@O\xa1\xc6\xf7\xd2\xdaS@T6\x8b\x02)\x01T@\xd6]\xf5\x03Q\x80S@\x10\xf7:\x12\xb9\x7fS@\xe3\x9aJe3\xb8S@\xb2\xa9\x8e]\x12\xcdS@\x99\xea\xc7XL&T@\x8e\xa9_j\xb0 T@pF\x88\x06\t\xb1S@\xc9Vq[\x0e}S@8gb\'\xbb\xf7S@\x11\x8c\xf1N\xea\x83S@\xcb\x07~\xe9\x85\xa1S@\xe6\x83\xeb\x8ex~S@\x8a|\x11\xac2{S@\x97\xedo\xb3\x16\xecS@\xa2\xd2\xbc\x0f\xcb\xdeS@\x96n\x93q\xd5\x9dS@w4D\xe9< T@w\xda\x8a}\x06\xdbS@V&\x10\x19\x10"T@\x87\x87"_\x87\x05T@\x16{,pQ\xd7S@\xbb\xd5\xa3\\\\\xc9S@os\x02\x9e\xf9\xaaS@\xees\x16\xfb\xd7\x86S@y\xeb\x9c\xae3\x9eS@\xdf%\x9a\xb2\x14\xcbS@\x19d\xbfZ\xdf\x7fS@\x18\xdb_\xa7\xed\xcfS@\xff\t"\xd6;\x9cS@\x08r\x1d\x0cy\xd7S@\x12\xa6m\xc5\xfd{S@\x04jn\x05\\\xbcS@\xcdz\xdc\x18\xc3\x97S@\x80\xe0}\x95\x12\xdeS@\xe5\xd6 \x041\xd9S@n\x85&\xc1\x88\xa3S@\x1a\xf51\xd2\xec\x99S@\xf2\xcbs)u\x9fS@\x03\x03\x18/\xec\xabS@&\x08\xa5\x86I\x97S@8\x07L\x07_lS@\x051*h,\xbbS@\xa5O1zgpS@\xbeL\xf1Vf\xf9S@\xf2\xb0C\x8d\x02\x9fS@<\xc8f1C\xe0S@\xe4\x88\x08#\xe6nS@\x97\xbb\x98\xf6l\xadS@\xcd\xca\xe2Q\x08\xadS@v)\xcf\x07\xff\xdfS@\xd5!\xa4\xf2\x7f\x97S@\x13\x9bw\xa2\x84\xadS@1js 6\xadS@\x8d\xd6K\x86\xdb\xd3S@}_K\x9d\xfb\x9aS@(\x0f\x8a2N\xa0S@\x89\xd3\xe5\xeff#T@\x8c\xe8\xd6\x86\x83\xacS@K!\x88T\xb1\x95S@\xa2\x15\xae\xe0\xfc\xc7S@\x94\xe7L\x16f\xa0S@\xb0\xf0\x8c\x87V\xcaS@\xb9s\xb3\xa9\x80\xa4S@\xe1-\x0e\x12 \x01T@\x82E\xba\x82j\xd4S@)\xb3\x0f\xbf\x8b\x90S@\x1f\xba\xa7,\xb9\x96S@\xdd\x1a\x19\xf5]\xf6S@#\xcf3\xf4B\xf2S@\xb3\x83\x07l0\xa0S@\xed\x8e\x00\x08\xcc\xacS@\xdc\xa7H\xf6$\xd4S@~\xb4\x8fH\x1a\x11T@\x83|\xb0N\xd7\xadS@S\xe0\x85\x9aF\xd5S@\x1a6\xb4S\xc2"T@4\x0c\x98T\x96\x99S@`}W\x17\xc9\x98S@\xc9\xa5nc\xb0$T@\xfa\xe2\xf1\x1a\x1b\xefS@(E\xe2\xfc\x89\x99S@\x9a\xb0\xce\x8d\x86\xb4S@[/\xeb\x04\xf4\xb1S@$\xae-\x916\xa3S@\xae\x81a\xca\xf7\xf6S@\x8f\xd3`\x8f\xeb\xd5S@\xc3\xc1J{#{S@\x92hovq\xa4S@I\x1bg\tI\x8fS@8\x95B]~\xbaS@\xffqK\x82\x16\xddS@\xc4\r\xb1!\xb3\xaeS@7"\x98He\xa4S@\x98\xe1l\x98\x80\xf6S@\x98\xe1l\x98\x80\xf6S@d;\xfe[Z\x95S@\x8e\'\xd2\xca\x85\xeaS@\xdc\xbb48w\x8eS@\xad\xb2\x0e\xb8\x99\xe9S@\xf5\xe5W\xb4\xa2\x9cS@\x7fj{7W\xb0S@\xb5\xd4\xa4\x19\x16\x02T@i\xc2\x02\xe5\xe8\xc4S@\xab\x9d. \xa4\xfbS@f\x82\x0e\xba\xba\xb0S@zW.\xc5\x02\xa7S@\xfb/`S\x91\xcdS@\xee\xd9B\x03S\xefS@R\xfaGV\xda\xb0S@5J\x81\xf7\xe1\xa3S@\xac\xe4\x94!*\x00T@\x80VJ\xa3C#T@\x1c\xd2H\xa6\x9d\xc0S@\xe3\xfe\x8d\t\x99\x9aS@\x1c\xdaB{\x8c\xb0S@d\x0b\x9e\xa1Z\xcdS@\x03\x07\x94\xfc?\xd7S@\xa2\x82\xed.)\x98S@\xaf\xcf\x10\xf5\x17\xd9S@\xca\xe0C\x14e\xc0S@t\x1d\xf6)\x8d\xd7S@\xbe\xfb\xaa\xe4\x1a\x8cS@v]\x8d\xe1>\xb8S@:\xca\xab^\xfd\xabS@l\x95je\xcf\x96S@u\xc7s2\x91\xa6S@\x83\xc7\xc7Ht\xa3S@\x17=\xd6\xfd,\xb0S@\xce\x9e\xc5Zp\xb6S@md%\x14:\xb9S@}\xfc\xb7eh#T@\xa6\x91t\xef\xba\xb1S@\xcaz\x84k\xc0\x8cS@\xc2\xac\xb7+\xc4\xabS@\xc0\xb3\xdc\x18\xf7\xb8S@\xe8\xfa\xe4\x02{\xb2S@\xfb8{5i\xf1S@Mb\xbfP[\xfcS@]]M\x1b\x1b\xfcS@\x0f*\xd6\xb2\xae\xf9S@j<P\x02AtS@m~\xea\xadL\xeeS@<X\x91F\xfd\x98S@nWE\x93\xef"T@\x9c\xbab\x9a\x92\xd9S@&\xf4\xc4\xd7|\xd9S@\xa7\xab"I/\xf1S@(fx\x98.\xdfS@\xf3\xca\x0e\xc8\x82\x9fS@\xd3j\xd5\x84\xf9\xb1S@,ab\xbd)\x89S@\xbe\x06\xb1\xd7\xef\xa1S@\xcc\xcf\xa3\x84\xd7\xf2S@\xfb\xf0\x05\xc5\xba\x88S@\xe3\x12\xb4YM\x9eS@\xe4}F)0\x90S@\x90,=\xb3\x9f\xb8S@Q\x1e\xe9\xf9\xcc\xf7S@%\xd7\xb896\x88S@F\xef\x16cM\x88S@\xdc`w\x08\xdf\xffS@\x95K\xe2\xbb\xee\xd9S@\xdd\x10\xea\xd8\xe3\x1fT@=\xd0\x85\x19w%T@\xb4\x8fmRH\xb0S@L\xe92-\xd0\x17T@\x94\x93=1\x8d\xc8S@R\xbe\xdd\xcf\xe8\xa2S@\xfa\xa0\x1c\\M\xaeS@\xcbX\xb9-\xf5\xa2S@Xv\x00\x8b\xb7\x9eS@\xbc\x8a\x96\xec\xfb\xb3S@>\x92\xb0\x08Z\xa3S@\x97\x0c\xa7\xd4\xdc\x9fS@\xd5\x8f\xfa\xcee\x86S@{\xb3\xcb\xa0{\xd7S@\xb5\x82\x02\\y#T@N\xaa\x02\xb8N\xdfS@vAu\x96;zS@\xf0\x97\xc4\x9b\xa9\xb3S@$\xc2\x03\x93\xbf\x85S@\xd1-\t\xb8\xe1\x85S@$\x00\xaa\x15\xce\x8aS@\xe8GK\xe0\xb7\xeeS@\xffO\x0f-\x18\xf5S@\xe3\xb8\xf4\xf9\xa5!T@6SS\xd4\xf4\x9cS@]!}3\x8f\xaaS@C\xe3\x0c\x9c\xdb\x8cS@\xcdu\xb7"@\xa0S@\x06\x8dfNG\xf0S@$\xb1P\xaab\x93S@G&\x9fS\xd8\xfeS@\x97M\xbfm\xd1\x84S@\x07\xea\xef\xe9\xe3\xfdS@|\x9a\x19=\xa6\x82S@\xf6\xc5\xcc\x86\x16\x85S@\x97\xd6\x9dE\xb3\x84S@\x16\x9a\x86\x15\x88\x9cS@\xd9\xeb\xbb\xd7\xef\xf3S@\xcf\xe9\xe9\xc6K\xd4S@\xab\x03.!\x7f T@\xfa~.NP\x08T@\x08H\xf3\xc2\xa0\xffS@\x17Iw\x99\xe1$T@.JG-\x90\xf8S@\x14\xbc\xc3\xacn\xe8S@\xf9\xe8\xe5!\xb8\xf8S@In\xa6e\xd5yS@\x02\xe9HH\x86\xb3S@/\xf0$\xe3M$T@;\t5&k\xb3S@\xd7.\xc1\x97_|S@\xcd\x86\ro\xdd\xd6S@\xce\xd9\x84\x02\xcd\xafS@L\xbd\xf2\xc5\x00\xffS@\xbb.}\xa3\x8f\xffS@4\xb0\xd2\xe54\xf0S@_\xf5\xe8*\xc9\x7fS@\x91!\xdcJR\xb0S@\xa9\x8au\xc3\xf1xS@\xae\xb9\x8a\xa7\xc9\xa1S@\xbeIP\x93I\x95S@\x1f\xee\xd6\x99\xb9\x87S@\xc1@\xab6\x85zS@\xbf\x11\x8c\x91P\x7fS@\xc3\x1d\x97J\x08\xf5S@H\xfc\x9d\xf2A\x87S@\xf5\xf6FA\xb5\xb0S@\x8b~\xb3\x9cB\xadS@\x8a6\x989\xc3\xa9S@\xa1\xb5\xb8\x11\x10\xb6S@1v\x93\xaeG}S@\x97\x1b\x17g\xe9}S@\xb2e\xd6\x9c\xa6\x1eT@\x01\x000\xb1\xf7\xedS@\xe8\xa0\xb5\x1e\xb8\xbdS@>Y\xdd\xcd\x15\x00T@\xfd{\xdf\x98\xbc\xb4S@\x85v\xda\xfaL\xfcS@<`xw\x8e~S@\x9d\xff\x08\xffTwS@\xb3E\xffZ*\x94S@7;\xb0a\x81wS@\x152z8\x91\xb6S@\x00\xe5G\xd9\x7f\xb5S@\xcf\xb20\x0e\xc6\x00T@\xf7\x9b\xfa\xda\xbd\xedS@\x10\xc4\x7f\xdaO$T@\xc9{\xb4[\xa2~S@\x07\xb8\xa7\xe5i\xbdS@\xaa!\x01\x05 \x7fS@\xdc\x9a\xa1\x07n\xb5S@OUi\xfcN\xb2S@YI\xe2\xe48\x83S@\xc4\x1f\xb1P\x13\xd8S@\xde\x0b\xa3\xc48\xb5S@k\xdd9\x01M}S@B\x83\xdcr }S@\n\xe5Hu@\xfbS@r\x8d\x12 \xde\xb1S@\xbb\x02\xacF\r#T@ \xc8.A\xd7\xebS@M\x04\xe5\xd9\xf8\xb8S@o\xcf2\xfa(|S@\xc6\tbI\xf0\xe6S@\x06\xe6\xe9H;\xb5S@\xc7\x011\x96\xfa\xffS@\xceDN\xd9\xc6!T@\x99\xab\x95}P|S@\t\\\xcc\x80\xaf{S@\xcb\xe5qo.|S@\x1f\x10yY\x94\xc8S@\xe9\xc2C\xe9\xaa\xb6S@\xf2\x97\x9e`\xba\xb2S@\x17\xff\x07\xb7\xb8\xc6S@!sR\'\x19\xf2S@h\xa8\xc8\xd8\xb0\x03T@\x1a\xf9\xe6\xaez\xa1S@\xd1\x17s\x91\xcc{S@\xecTG\xac\x07|S@\xc2!\xf3\xc6\xd1\xbcS@\x98O\xb8y\x1e~S@\xa54eL\xbd\xd7S@  *Q\x85\xedS@qp\xe0\x19/~S@\x08\xff8\xae\x7f\xb0S@\xf8\xa9\x97\x07\x8b{S@\xfd\xe6\xbb\xecc~S@\x0fD\xa3\x18\x0c|S@\xcd\xe87\x1fD\xb7S@\xce\xf5\xfc\x14\xdd"T@\xdcPk\xe1\xe5!T@\x13\x9d\xa8\x83\xc2\xb7S@\xc4PQ;#\xb6S@\x1dF`\xf4\x18\xb8S@\x93\xc55k\xf7\xecS@\xa6/LnF|S@+$\x02\xc2@\xa7S@\xf8\x80\xf4\xa3\xa3\x03T@e\x08\x8f\xd5\xe4#T@\xb4\x1b\xf0\xf8r{S@c\x9d{\xd6\xde\xedS@\xa5%u\xdb\xa7\xf1S@\xc9\xeb<&\xa8\xb0S@\xda\x9b\xfck\xdfzS@<7\xb1\x0c\xdb\xb7S@\xe1\xd7\x9a\xbd\xa3{S@8\xf0\x15\xfc?zS@\xc7kx\t\x84zS@\xd5\xeb 1\x10{S@\xf6\x9c\x06\xe43\xeeS@-c\xaf\xc2\xc8\xb8S@c\x8aN\x00B\x96S@\xa6\x95\x1dAz\xb1S@\xdc\x16\xaf\x04k\xb8S@\xab(\xd4U\x96\xaaS@\x82\x89\x17m}zS@\x0b\x88{\x9c\xee\xfcS@\x8c\xcc|A?\xdeS@\xaa\x1d\x16\x96G}S@\x15s+\xbb\x92#T@\xc7\xfd\x85\xa7\xc7zS@\x81\xeeqw\xd2\xebS@\x83{\xed[\x92\xe2S@\xc5)\x81[C\x98S@\x0f\xe4\xdbR\x83\rT@U\xd9\xbdg\xf1\xe8S@\xad\xa0\xcdW\xa5zS@\xc2B\xca\x7f\xf7\xf5S@kY\xd1\xac\x88\x96S@\xd2\xcb\xda\xdb\x0f\xb8S@\xe2\xe2h\x9bs\xf6S@31Y*S\xb3S@\x0c\x1c\x02\x1ekzS@E\xfd\xf3\x10\xe1 T@Z6T\xfe\xfc\x00T@\x98&<\xb8\x11\xdbS@\x81k\xcc\xb2\xe9\xfbS@\xa00\xdf\x84\x88zS@|\r\xbd\x0e\xf5\xecS@\xee\xb4,\x0cD\xd1S@\xef\xed\x11\xb4\x9azS@\xea\xc1\\?\x83\xb7S@\xfa\x06\xa8f\x19{S@\xc0\xdeo7b\x9cS@%zxl\x8b\x93S@\x9c#\xde/K\xfaS@V\xdaB\xd6\xe7\xdbS@\x89\xd8\xa4\xdez\x90S@\xc7\x0c|\x8e\x06|S@k\xfc\xa3M\x87\xb0S@\x92ae\xbcP#T@\x01?\xd5\xa5L\xafS@\x8ds<x\r\xfaS@\xaeX\xe4\xab\x15\xabS@\x83\x1b\'\xc8y\xc5S@\x9a\xffX\x18\x8e\x02T@\x03\xa3\x1b\xfe-\xb5S@c\x8aN\x00B\x96S@\xd9\xf3k.\x1a\xe8S@\xcf\x1f\x9f\x0e0yS@IFSOV}S@\xb5g]qu!T@\x0e;\xdf\xa0\xef\x95S@\x80\r;\x84\xfc\xdcS@\x9d\xe9Y\xc8\xa3\xe1S@\xda\xc5\xd9\xcb{\x01T@h^[\x93b\x14T@\x94\xdf\x85_\xa4\xb7S@\xe8\xd3\x14:\x95\x9dS@\xa1\x85\xb5MW\xf2S@\xd1\x02\xafG\n\xc7S@C\xc6\x8a\xb3bsS@\xe3y\x17\x97TxS@\xa8\xc4\xbe\x81\xf1}S@\xfe\xb8\x0b\xe2\x8b\xe1S@\x1f` \x87\x08\xeeS@\x8b\xd1\xe9%\x12"T@\x0c\r \x97\x9e\xfaS@\x08{M\xad-\x88S@\xfd\x0eu\x7f\xbd\x00T@\x04\x17\xedL\xd7\xf1S@\x16A\xfa\x15,#T@\xc7%\xe0\xa6G|S@\x9c\xc0R\xca\xd5\xd9S@-\x96\x86\xa0R\xebS@\xa7\r\xf8\xdc\xc3\xc6S@\x0b\x9b\x84z\xf4\xdcS@\xdfJ\xa5\x10\'\x04T@\x11\xceo\xb4\xf6\xfbS@`,\xaaI\xc0vS@\xac\x19C\xc3\xcb\x01T@\x88\x1av\xce\x88\xddS@8]\xff\x95c\xd9S@>y\x0b\xd0\xe2\xedS@\xcfW\xb7/\xb0\xb6S@\x1fC;\xf6\xbd\xf7S@ \x8f\x95iq\x1bT@`\x87\xe8M,\xc9S@\xa2<\xc4,\xa5\xd6S@p\xe2\xbf\xd5\xf3\x86S@\xa2\xf0c\xf8+!T@\x15\x0f\xd9\xa1\xd2\xfeS@L\xe92-\xd0\x17T@\xb3T\xe0En\xd2S@M\xe7\xed\xad\x19\x1cT@\xd3\xa3n\xaaYzS@\x00\x01\xde\xde \xdfS@\x87\xbe\xfc\xb3\xe5\xe6S@\xad\xeb\x9e?+\xd2S@m\xc8k\xb3\x9d\xb4S@MS\xe4Z\xb7\xfeS@k\x97\xd5;d\xa6S@R\x80A$\xc2\xb2S@\x84\x9fu\xfaB\xeeS@\x13\nl\xa1%\xb4S@\xdb\xdc\xecX\xf3\xfaS@\xeel\x15]\xb5\x04T@\xb8\x07\xbar\x81\xdeS@+\x00g\x0c+\xfeS@\'\x1e\x81\xbf\xc9\x00T@\xff}\x853\xd0\xafS@\xb0\x1b\xadHi\xedS@\\\xfe \'\x94\xd7S@\xfc\xbaC\x8b\xd2!T@\xf1\xdf>\xa3\x85\xddS@\x8fEdW\xae\x08T@\\z\xc1\xc6\x83zS@\xb9K\x1f\xc3\xcayS@Tp\x1cV\x91\x98S@\xbf~\xd3*#\xd5S@\xe3\xadC\x11:\xadS@k\xdb\xf3(\xd9\xdaS@F4\xb2\x14\xf6\xcfS@F\x072_\x0e\xddS@@%\x192\x19\'T@\xe2\xad\xd2N\xe9\x9eS@\xbc\xb50\x11\xf8\xf0S@u\xbc\xe4[0vS@\x8fh=\xee/\xecS@\xf26\xc0|\xb3\xa9S@|\xcd\n\x10\x8f\x9fS@\xd8\xcf04q#T@R\x04\x96\xee\xad\xdbS@\x16\x9aw\xc4s$T@\xac!\xac\xb1\x05\xf7S@\xfb\xf8\xc8$q|S@H~\x8a\xd3+zS@~,\xb1\x88\xb3\x1aT@\xd1\x8b\xfdk*\xe5S@E\xf7\x95}|\xf0S@\xaf\x8a+N\x9a\xb2S@\xbbT4\xcc\x14\xd2S@k\x95zKe\x8dS@mV\xa3\xd1\xa8\x00T@\xa7\x07\x95UY\xa8S@\xe3\x04\xdf\xfby~S@D\xcb\x18\xd4\xfc\xd9S@u\x02!\xfa\xc7\xfcS@\xe3!\x9ex\xac\x02T@;\xac)\xad\x82\xedS@\xc4\x0c/.\x8b\x87S@\xd5\xcc$\xdc6\x1bT@\xeeY\xc3\xac\xc8\x90S@\xfe\x02\x1b\xa8G\xb4S@\xa5,*\xed7\xa7S@\xb2\x1a\xebb\xf6\'T@\xb5Xz\x95\x1c\xc7S@\xc6\xfc|/\x9c\xafS@\'e\xd3&\x9d\xd9S@>\x178p(\xdaS@\xdeO\x98\x1e\xd7|S@-\xbfTx\xfb\xb1S@A:\xc5\x87\x1a\x8cS@\x94s|X\xb1\x05T@Y7\xab\xce\x08\x00T@7\xb9\xec\x1e\x88\nT@\xa6;P\x17\xc6\xc8S@eN\xad\x7f\xf0\xcfS@\xad\xa1&\\\xee\xb1S@\xce\xba\xe1\x94o\xbdS@h\xb9W\xf5t\xb8S@G]\x9eY\x7f\xf7S@\xc3\x98+\xcc\xa5\xedS@\x8b\x1c\xb7\xb1\xff\xdaS@\x81&M\x9b`\xfcS@\xab\xf9\xc4\n\x83\xfdS@\t\t\xbd\xe6^\x9fS@\xed\xa3g\xab\x0e\xbdS@\xe9\xff\xf3\t\xb1\xd1S@m\xcf\x07\xe6q\x9dS@\xdf6\xa6\xbc\xf6\xb0S@\xf7f\xb9\x81\x18\xffS@\xe6\xa2/\xfe}yS@\xb1}\x9b\x99c\xddS@[O\xd1\x17\x97\x00T@\x93\x84"\x84\x0e\x91S@\x14\xaa\xb7\xac\x1d\x00T@\x11\x9a\xde\x9b\xc2\x1aT@\xe4DG\xf2i\xa0S@\xd0\x9b\x13\xb8P\xfeS@\xa4\xaa\xff\xd8\x9b\xb0S@\xb3\xe2(4\xee\xaeS@S\xc9\xd1A\xf7\xb9S@|\xa6\xea\xffv\xd5S@J\x12W\x08\xf4\xafS@\xc6y\xb2\xb3\xfd\xbcS@\xcb::\xc3m\xb2S@\xd8N\x8e\xe1\x05\xbcS@\xa0i.\x0c\xad\x9cS@C58\xd6\xa3\xd7S@\xa7G.\x8e\xa6\xb2S@\x1d\xfdh\x1a\x01\x01T@k\x8d2\x8bY\xb3S@\xd6\xe7g$\x1f\xa8S@\x91\x95\x82\xd8\x80\xffS@qq\x9dn\xd7|S@\x86u\xf6\xef\x90\xb5S@7\x9e\x02\xd4\xdd\xa4S@\x0e\x8bh\xe7\x1e!T@\x94\xc3W_1\x15T@\xdc\x02\xe2<\xa6\x82S@\xba\x11\x90\xa9\xf6\x1bT@\x0fg\x17\xae\xbe\xd7S@\xc6\x04\x9e\xad\xa2\xa8S@X\xe7~\x19B\x9cS@\xef\xa6\xd4\xb5\x8a|S@\xc1]\x1bG5\xa2S@\xa0\x0f\xe1\\\x8d\xdbS@\x9b\xc1\xe8\xed\x9e\x9fS@\xdaE\xe2s\xe7\xa5S@}\xf1\xf5\xeb\x1b\xbbS@^\xfc\x1e\xa0\xe6vS@\xca:D\xde\xa3\xdeS@\xd2\xa1\xb7\x05\x8c\xb8S@\x12\xa9\x99\xad|\xfdS@$\x83Y\xefP\xd2S@\xc33\xe7\xaa"\x83S@\xe3\x81\x18\x98x\x8aS@\x1f{\xf5\x80\xf8\x9bS@H\x87\xc1\xfb6\x00T@\xde\xb2_)~\xe2S@\x87\xd2:\xe3\xdfoS@yg\x9fu\xcf\xb3S@\xa5Jq\xb1\xc2\xc8S@\xeb\nD\xfc\x0e\xfeS@\xe9\x12\x0e\xa4\xe8\xb7S@\x85Nqz\x9c\xffS@\xa3\x8a\xb3\xe6\xb8\xc6S@\xd3\x0b\xb4\xed6\xf6S@U7\xf0,\x93\xf6S@<\xfb\xec\x88\x86\xb8S@\x8f\xd3`\x8f\xeb\xd5S@\x8d\xf0S\x19\x98\xb3S@\x0f\x0b\x1d}\x0f\x03T@]qR\xd8x#T@hPT\x00\xd1\xa2S@Z\xfb9&\n\xb6S@\x99+Q\xa8f\x9cS@\x06\x0f!~Y#T@\x1b\xf1\x8a\x86\x0f\x01T@\xfc\x8fm\xd6\x96\xedS@\x14{\x9b[,\x00T@{\x0fV\x1b\xe8\xf1S@\x1fnX\rr\xb7S@0j\x85\x00\xb3\xefS@\xa6\xc6\xfb\x81!\x8cS@\x91\xcc\x92\xe8H\xfbS@\n\xcfk\x92x\x88S@eo\xa2\x03\xc6xS@t\x1d\xf6)\x8d\xd7S@\xc1R\xaeG/\xf3S@t!\xa3K\xbc"T@\x87\x85\x8aa\xe7\xb7S@\xb9\x8e\xdb\xb8\xe6\xdcS@$i=\xa5\xb7\xffS@\x91\xcc\x92\xe8H\xfbS@\x91\x06\x9d8-\xa3S@O\xaaI\x93i\xd5S@\xd9\x02\xa12\xe6\xb3S@\xf3\x11\x04\xef\x06\xb4S@d\x96\x15\xc1A\xf3S@s\xe2\xfb=s\xb7S@\x8c\xff\nC\xf1\xb1S@(jA\xba3\xaeS@K\xb4"\x94\xcf\xd4S@\xfavN\xbc\x92"T@\xe91\xb7R\x7f\x9cS@\x06\xf8|2i\x91S@U\xf4\xd3\xa8\xf0\xf0S@L\xf0w\xa3\xa8\xd9S@\xa6F\rQ\xee\xb8S@\x90N\xf1\xfcf\x9fS@\xedk\xad\xa9\x04\x89S@\xa9i\xe5\xf7\x1f\xb8S@\xff\x99e$\xd9\x01T@L\xec\x87\x88\xdb\xa9S@\x83\xca\xb1\xa6e\x88S@\xe9E\x18\xfe\xd9\x11T@\xdc\xbb48w\x8eS@\x17\x95\x96|\'\xf1S@\x89\xb0W5i\xf1S@\xb0\x06\xd51\x9b\xc2S@nS\xdf\xf7\\\x85S@\xad\x9ag\x84\xd2\xeeS@\xd9\xd2M\xfc\xdf\xadS@h\x98;\xae6\xb5S@\xe2\xfb\x88\xc4\xc6\xb8S@\xf0a \x05M\xbaS@\x01?L\xb2\xed\xcfS@\x00\x9a$\x8e\xac\xeeS@\x90\x12p\xa8U\xb2S@\x04\x02\xa7A]\xb2S@\xa2\xc1\xf8yT\x9dS@\x9c3`\x0c\xb5\xf8S@\x0c!\xbdp\x18\xb8S@C\xbb\x80\xf1Q\xd8S@\xc0~\x034\x1d!T@%e\xc0\x12\xf5\xb1S@A\xbc\xf4\xcd\xb5\xd3S@\xf1",\x16\xaf\x8aS@\x00\x8f\xc0zx\xb8S@1\xbb,\'\x1a\xa0S@:\x19\xea\x19\xed\x9eS@\xbf;\x16q\x00%T@\xd7\xd4\xf2\x17*\xf6S@\xcc@\xbb\x8c\xc4\xe7S@\xcdD01\x84\xb6S@\xbf\xc6:X\x08\xacS@\xd9\xd2M\xfc\xdf\xadS@aY\xd6\xb8Q\x84S@&\x13\x8bIX\x86S@\xfa\xb8\xe86e\xf9S@\xe6J\x8a\xf9\x94\xa2S@(\xc7\x15\x82\xf7\xf9S@\'\x04\xd7\xa4\xc0\xfaS@\x9ca\xe1\xc3u\xb0S@\xf9\x84(\xd9N$T@\xc4DSF\xcb!T@\xb0\x9e\xc3\x0eP\xb0S@\xec\x9e^!\x8e\xb1S@\x9b\xdb\xcf\x1f\xd3\xe9S@]I\xc0\xf9\x84$T@\xac\xf5\x1f\xa1\xb4|S@\xd0\xadi\xac\xb6|S@\'C\x8dYY\xb2S@*\xc4>)\xfa\xc2S@\x00\x1a\xf9]\x05\xa3S@\xc8\xa0\x9b\xa1D\x00T@4\x0f\x1a\x94u\xe9S@\xec\xe72\xe7\xe2\xabS@\xca{y\xfc\x88\x95S@l\xd5n\xbc~\xb7S@\x824R\xda5\xabS@\x89\xdbX\xa1\x86\xffS@`\xbf\x17\xca1\xb9S@q\x00{\xd7\xfc\x8cS@q\xb4\x93\xd9R\xf9S@\xef\xb8&\xd2&\xb0S@\xbc\x00\xfd\x81\x03\xeaS@\x85\x12Z\xa0:\xbfS@\xc4beAo\xaaS@\x1c+\x1a\'XzS@-a8j)\x94S@[\xdf\xb1.\x97\x9aS@\xf5\r\xd3\x86;\xe7S@>e\xee\xdb\xf3\xbfS@1+\xd9&6\x00T@\xfe\x87\xb9\xa7\xf0#T@\xfb\xacK\xe3]\xfcS@\xa8v\xd6\xd0\x9e\xe5S@\x1eD\xcf\xd9\x04\xb8S@\xe2AwDq\x9fS@.;>NJ\xf6S@\x1eb\xa5"]\x9eS@\x1e\xc4\x9a\xf8\x87\xa4S@3\x1a\xf1!\x10\xb8S@\xb7j\x0f\xee\xa5\x11T@\x11\x1dA\x0f\xad\x94S@\xd0q\xab\x83\xa3\xaeS@S(?>\xc4\xc9S@\xf4\x9ep8QxS@\xfc\xf7\x90\x86\xa5#T@\xd23\x100\xe0\x87S@27\xc4\xfa\xb9\x87S@\xa2\x11*=\x96\x81S@\x82\xd3\xce\r;\xaeS@\x12\xa2\xf28\x86\x00T@\x85F\x10\xfa\xc1\xaeS@\x1c\xf5\x10\x88o\x8fS@W)\xe2\xbd\xd6\xb1S@wUX\xc1\xeb\xaeS@\xcf\x03\x81\x1fz\xf0S@\xf2\t;\xd9p\xbdS@\xbe\xfaw!\xca\x04T@\xce\x07>.t!T@\x05\x1f$\xa5\'\xb6S@\x98u\xf1\xbbA\xb7S@$\xc1\xebl\xa1\x84S@\r88;\xcd\xb7S@\xa4js\xc2R\x0bT@\xc1\xe7\x9f\xe7m\xe8S@\x06t\x90B\xf8\xb1S@N:\t\xd0e\xb1S@\xa8\xa0\x93M\xa8\x84S@93\xfeD#\xe8S@1\xe7\x1bg\x04\xa5S@|h\xf5\x8dU\xafS@\xf7?p8\xf0\xe9S@\xf3\xebm&>\x84S@\xa01\xa2R\x7f#T@z\xe5\xdb\x9c$\x7fS@VG\xd8\x9a\x07\xf4S@\x01^\xe0\x12\x9c\x9cS@^\xcf\xf7[F}S@5\xc9\x9a\xd3e\xbeS@UD\xe8j\xf9\xf5S@\xc5\xc7~\t\xe8\xabS@xe\xf4\xc5\xe6\x9eS@\xd9\x94\x1d\x1e\xe2}S@\xa6*;\x0c\xdc\xb1S@\x80\xf5\xd5\\&\xb5S@\x8dQr\xa0\xf3\xabS@u}\x11+H\xb5S@x<j\xc6\x13\x9aS@\xd5\xda\xa6\xdf\xcc\xadS@+\xca\xf9\x8b\x0e|S@\xc2\xfbz\xde\x10|S@\xea\xd7N\x1a\xc2\x96S@(\xf5z\xbb\xd4\xb4S@P3 \x81\xb1\x95S@$\xba\xf3&\xc1{S@NJ\x85\'>|S@\x8c\x1b[+\xcb%T@\x16\xd8\xf4{\xed\x99S@]\xe4\xc72\xce}S@\xb6\x97\x91O]|S@\x8b\x15*\'\xbf\x03T@\x15\xb13\x1bT\x8fS@U]\xd7!\xe7\x9bS@\x943<\x16\xbb{S@\xd9d\xf7\x08\x01|S@\xbe\x7f|3\xaf\x95S@\xc8\xe0\xb0\xb1\x15~S@\xb8\x93\x99D\x94{S@}!\xf0_Z\xc0S@"vK\xf4\xe9\xaaS@\x9b\x82UN\xe0\xc0S@\xeb}\xe8\xdc<\xacS@`\xbdK\x91\x9e\xa3S@\xf4\xc8D\x18<\x9fS@Ic\xf3\x94\xae\xb4S@\xff\x02\xf8\xa1o\x9fS@\xc2\x0f\xb0\xc0\xdbzS@\x95\x1f\x0f\xa6xtS@S\xc0bEO\x96S@\xa0\xe4\xbeL\x18|S@\xf7\x01\xc6\xcc\xbc\xb4S@\xbco\x0f\xb3\x86\xc6S@R_\x18EczS@y$\xc6\x91\xdfzS@\r\xbe0HezS@%\x80\x14v3{S@P|\x86\xe9R\x13T@R\xa3\xdbo\xa4\xb6S@\x139\xb4\xbd\x84\xfaS@\'u\xcd4\x84zS@\xc4\xee_\xa1\xf0\xabS@\x87`\xc9\xfe1\xdeS@-<\xd3\x8f\x95\xa4S@\xa7\xbe\xc6w\xfczS@\xe3L\x91\xce{\xbaS@Kc\xb1k\x88zS@\xf2\xfbZ)\xcezS@&\x18Y\x0b \xa4S@\xe2\x91\xc3\xe8\xce\xf0S@\\\xad\xf6\xab\x00\xdfS@\x17|\x97,!\xdfS@\\\xfe\x03`\xc4\x96S@\x9dAV\xc3\xa6\x1aT@\xd59\x83HX\xabS@\xbfgT\x81\xc4zS@\xbfgT\x81\xc4zS@\xb6\xc0\x1a\x1c\xdb\x9cS@\x19\x7f7V\x07\x9aS@z<G\x93\xa6\xa7S@\xe5\xc0\xe1 ~\xb2S@J\x13Y\xd11zS@v\x0e\x1f\x9a\xf9\xd6S@\t[\x85\x16k\xa1S@\xed`\xb9\xd9;\x97S@ :\xd9Jh~S@\xa4\xbd\xa8\xf0\xac~S@\xdavMG\xad\xdeS@\x8d<\xef3/\xa7S@0|4\x9e\x01\xc7S@\x0e\nL\x10\'yS@xO\xa3I\x99|S@>\x1c\xf4\x14x\xa6S@h\xfbtP\x1d~S@{3\xa9H\x80\x9fS@\x9d\xdb&\xbbM$T@\xccD\x989\xf2zS@"\x87\x82I\xae\xdbS@\xe2T\t\xafr\xb5S@\x9e\xa6\xc6\x8d]%T@\xe8RucP\xe0S@s^&\x0cG\x1aT@^\xf8\x9d\xe62\xfcS@\x10\xfaEUR\xa0S@\\\x8dME\xbd\xfcS@\xe0(\xf5\x18\x9d\xb7S@\xb8\x98\xac\xcf\xf6\xe1S@\x1d\x9b\xb7n\xe8$T@\x86@(\x8f\xc6\xabS@%\x98\x18\xe5\xfe\xdcS@\xfd]8\xd2\x0f\xddS@\xa8\x94s\x1e@\xa6S@\x15\x15\x1c\xa3 \xa0S@A\x9d\x03h\xe2tS@\x1ei\x9e\x1aHzS@t\xab^\xbb\xb8\xa9S@\x11.L\xeb)\xd7S@\x9f\x9f\x00=ozS@ \xaak\xd4\xc6\x98S@\xee,X\x1a\xec\xa0S@8\x89\x87[\xc7\xa0S@\xa1\x1b\xa9\xd5\x87\xe3S@\xdc\x99\xcf\x17\xdeyS@B\xc6\xcf\xb9s\xdaS@\xf4\xddOq\xa2\xa0S@\xee\x8a\x10R4\xa0S@\xdc\x99\xcf\x17\xdeyS@#\xe4\x15\x8b\xf9\xdcS@\xb8\xe7\xb7\x82\xc7\xa6S@\xb3\x0elKF\xb5S@\xee\xc2\xfe\x8fy%T@\x10}\xe0t\x81yS@2\x1f=\xdc\xd0\x17T@\x96\xb96\x02\x12\xdcS@\t\xfe\x80\xb7TwS@\xdc\x06\xcfb\xd2\xc9S@\x01E\x8e\x87\x03\xc8S@J\xb2\xce\x98\xe8\xfaS@\xd7\xceXgv\xf6S@ft\xedh\xb2\xb1S@\x11\x04\xf6\t\xa6\xdfS@&\x04\xb3\xa9W\xeeS@\xec\x84\xad\x9aj\xa0S@*A\xd2i\\\x19T@\xbf\xf4\xe4\x9b\\\xcbS@\xbf\xb7/r\xd7\x17T@\xc1\xb8\xfe-\xf0\xe4S@\x0c\x80e\xb14\xeeS@\x15}B}\xdb|S@=\x01\xce\xaf=#T@\xdc\n\xe3\x9ai\xb5S@)\xd2\x1dF\xf3\x02T@\x15\x00\xe0\xadb\xb3S@\xf6s\xf5/o\xb8S@\xaf\x8b<\x05\xa0\x99S@@\xabREq\xa1S@\xb1}\x9b\x99c\xddS@\x9b\'\x1a\xab\x9a\xf8S@\xe5\x16\x9f\x82\xf0\xd9S@OL;\xd4\x81zS@jR\xde\xb7\xee\xd9S@\xc7\xb2\x81g\x80\xedS@J\xb2\xce\x98\xe8\xfaS@\xa1\xc32\xeb~\x1fT@\x051*h,\xbbS@&\xd1\xcd\xb1\xd4\x86S@n\xf7\xfe\xa3\xa3\x03T@\xa5\xc5/f\xff}S@t\xab^\xbb\xb8\xa9S@C\xd9\xe9\xa7\x1d\x86S@!\xedU\xca\xf2\x85S@\xb4/+G\xee\xc8S@\rQH\x0f\xe6\xb4S@L\x08\xaa\x8aE\xe0S@\xd4$\xb2\xbf\xd3\x9bS@p%c\x15\x03\x01T@\x88\x93\xf31\x91\xa6S@\xf7\xee\x06\xce\x02\x03T@\xd0]>\x8f\x01\x86S@\xb7B\xdf\x9a`\xf8S@{\xd2\xbb\xea\x9e\xddS@\x8eA\xd9\xfb\x0c\xefS@\xa0Q\xb1\xa7\xf3\xa5S@W\xac\x8cK\xe8\xb7S@\x19\xf1\xd3-V\x98S@\r\xcc?\xd9D\xdfS@\x9a\xef\xa6\x82\x1f\xf0S@0\xc5\xa8\x03B!T@\xdfX\x8a,\xcc\xedS@\xba4I&\x18\xdfS@\x06\x1a\x19\x8b\xd0\xecS@B\x16\xaa`\xf2\xeeS@>\xb4jd\x04\xa0S@X\x92\x92^\x96\xdbS@\x95\x04\xba\xdf\xad\x1eT@\xae\xdd:\xf6\xd2\xfcS@)\x0cN\x10\xd2\xccS@\xdfp\xcd\xb8\x1c\xdaS@k\x95zKe\x8dS@\x19\xa3t\xb0j\xf5S@\xbf\x83\x10\xfd#\x18T@\xfb\n\xe1cm\xf1S@Ei8<\x88zS@t\x84f\xb3\xfb\x9dS@\xff\x84\x82\\\xec\xdaS@\x905\xc1Z\xb7\xfeS@\x92\x86\xb4\x88_\x04T@\x90i\xa3\xcfh\x87S@\x97^\x12\ne\xcdS@)\xe7 \x91\x10\xfaS@P>1W!\xa6S@\xa7\x17~z\xbe\xfeS@!\x19\xa2\xe2\x15\x9fS@\xa0\xd4\xa0\xfb vS@~\xae\xb6\x0f\xb3\x06T@\xd5\xd3\xba_\xbf\xdcS@\x8ac\xbf\x00\xa6\xd7S@\xec\xe3\xf04%\xdbS@s\xcf:u\x95\x98S@\x95\x86\xe6ST#T@k\xa2yoe\xa8S@\'\x8f\xa7^N\x98S@4\xe3\x95\x88\x12\x8fS@\x8e\xeb\x8e\x02}\xc5S@\xb94\x0b.K\xd2S@\xcd\x8d\xa3\x00X\xd9S@2$\xa6p\xa3\xe5S@n\xfd\xbd~\xde\xb7S@f\x1d\x81\xbf\x89\xb0S@\xff\xe7!\x83\xbc\x98S@\xf4\xbe/\xcc\xf8\x9cS@\xa0Nj\xc6\xfc\xf5S@u\xc4\xbc\xb1\xb3\xf4S@\xf5E\xd9\x9c$"T@c$\x87\x00\\\xb3S@\x1csf\xb8\xf9\x00T@-\xac@z\x8e\xe3S@\x8c\xa6\xa7\xed\xd2\xe7S@{\xb3\xcb\xa0{\xd7S@\x83\x18L\xfc9\x97S@\xc5>\x8f\xcf\xb1\xd7S@p\x0c\x12^\xa6\xfcS@F\x072_\x0e\xddS@5d\xbe\xc5\xe5\x9fS@\xac\xbdV\xf0\x8d\xeeS@*<\x11\x85T|S@\xa4 \x1a.\x13\xbdS@\x86T\xc2\xc6\x02\xb2S@\xfc$j\xd6\xfa\xddS@5\x92>m\xba\xe2S@Z\xa76"\xc0vS@\xcdGR7H\xa6S@\xe5b<K\xbd\xb7S@\xa0g\x03\xb3\xb2\x05T@\xc3,\xbf\xe6\xa8\x92S@\xa34\xdd\x9bo\xd2S@\xff\x9f\x80\xbe\x9e\xb1S@\xcd\x00\x0b[\xd1yS@\x89\xa5\xc4\xee\x8e\xa1S@\xc4\xe3\x8a\xbd\xaa\x00T@@\xc4\xfbw\x08\xb9S@\x01E7t`sS@\xcf9\x7f\xf7\xf2\xd7S@}\xf8\x87\x1a\x96\xfbS@.?\xa4\x8f4\x01T@o)\x0c\xe2S\x9fS@.\xdb]\xdb\xa2\xb3S@=\xfc\xa0d^!T@\xf9\xb2\x1d1\t#T@k>\x9f\xf6\xb0!T@\xa2\xa8k\x1b\xb0\xeeS@\r\xa7j\xf4\xaa\x1dT@@\xf9\x8a\xef\xda"T@\xff=\x03$\xf4\xeeS@\\\xb6`\'\x0c\'T@\x82\r\x19`\xa7#T@\xeb\x87v\xfbipS@-\x02\x99\xc4\x8d\x1aT@\xb3\x0f\xa0\xd6\x99\xb5S@\xf5\x9d\x0c:m\xb5S@\xa9\xa0\xbe\xd8E\x19T@\xf8y\xcd}\xf3#T@\x9agg\x1c9\xb4S@\x9f\xc0\xaa\xc8\x85\x82S@\xa6^vhH\xa0S@v/,\xac\x8b\x80S@\xbd\x88!\x17\xd6~S@\xa6\xb3Z\x134\xb5S@\x15D&C\xf2\x82S@N\xd4\xa4\xc0)\x94S@>\xde?w\xd6\x17T@S\xd6\xf1\xaae#T@\x12b\xc9\xfc+\xb2S@\xddr\xa5\xbe\xfb\xb1S@\x7f#fP\xcc\x8cS@\xdc\xefw\x9d\xc1\x9bS@\x13\xf58\xd8%\x84S@\x97\x84\xc2X\x1c T@h`\xbdg\x9c\xb6S@-\xfb\xcd\x85\xbf\x83S@B\x86\x0ba\x96\xb5S@&j\xea\x8b?\'T@r\x10\x8f\xd1\x97\xb5S@\x1bL\xf8\xea^\x8aS@\x9f\xff<\x81\xe2\xb7S@\xe8p\xf3\x1c:\xb7S@S\xa2\xe6\x9ao\x9fS@\xa9O\xa2\xfbK$T@|\xe5\x0e\x88\xb7!T@cG\xa2\x9c[\xb9S@Y\xbc\xaf?6\xaeS@\x1c\xba}\xce\xc9\x8aS@\x8am\xde\xab\xd8$T@\xf2\xeb4\xf9\xa3\xb6S@\xc5\xd3\xa7\xb2\xbe\xb8S@\xb4\xd9\xef\xf6\xf0$T@|\x1e\xda\xfc\x12!T@L\xd2\xfe\'w\x7fS@\xaf\xd6\xa0g\x89\x86S@n\xa1\x92m2\xb7S@ynq\x17\xc7\x86S@Y\x0b\x94\x1e\xb6\x86S@ \xd8c\x07\x89\x81S@C\xa9^\xcd_\xb8S@s\xfeA\xf9"\x8dS@X\xb4\x9c\xc1i\x89S@\xf7\xf3\xb5\x92\x97\x88S@\x9a\x07"\xdbR\xb6S@BrJ\xe1@\x87S@i?^\x13\x07\x89S@\x8a\xfa\x87l\xf6\x88S@\x0bnH\x9f\r\xb9S@\xc6\xc3\x89T\xcb\xebS@H\xc2f\xb4\xb8\xb1S@]\xec\xc5\x9b-\x8eS@\xd2\x86\xe7\x1e\xfczS@\xb1A\x8f\x06f\xbaS@\x88\xb1\xf2\x07\xb0\xb3S@\xa3\xb1\x99%2}S@~\x88\xab2\xa9"T@&\x81\xc2S\xef\xb7S@\x82\xae\x10g)\x89S@\x7f=\x00\xcc-$T@\xcd\x0c\x07s\xdf\xb3S@\xf4\xe1e\x0f\x84\x92S@GK\xcc\x1a\xc4\x88S@\xc1b\x9c\xc5m\xb8S@,\xd6@`\x11\xb4S@\xb4\x84BA\xef\xb1S@\x98\xe7\x88\x9fw#T@\xf3k\xfe\xf73\x8cS@(\xda\x19;\x0b\xb9S@q\x1a\xed\xdd\x8a\x1dT@\x8d8\xc1\xc5\xcd\xb1S@9\xe9\x02\xe1\xb9\xb2S@\xb5S\x96\xf0N\x84S@\x99v\x7f\xa9\x9d\x8bS@3\xc6\xa9x\xc7\x8aS@\xc1=\xac\x10T\x1dT@\xaa\xc4`\x06\xfc\xabS@\xd3-&\xab`\xb0S@\x8a\xde\xde#\x7f\xc2S@\xca\x1bs=\xf5\x9dS@\x0f\x91\xa4Y\xb3\xe9S@C\x97\xe4\xb2\xf3\xb0S@\xe2\xed\x17\xd45\xb2S@rB\x96\x86\x8c\xc1S@*\xac\xaa\xd4]\xf2S@\x8e\x0b47L\x8fS@\xc8\xedL%\xd7\x82S@X9J7\x87\xeaS@QZ\xb9\x1a\xb1\xbbS@C}ud>}S@C\xeb\x9cB3\x83S@\x9a\xd8\xd8\xb4\\\xe9S@W\xcb\xbe\x14Q#T@\xb6K\x9eNw\xb1S@j\x9b>\x17\xd1\x01T@\xc0\xe1+5/\xabS@\xa0\xa0!\xfd\xcf!T@p\x97v\xc8\x18|S@\x16\xa9\xcb\xfaM\xfbS@\x89\xac\n\x7fo\xabS@\x16Y4\xc6I\x00T@;\x932\xddh\xb0S@\x01m.\x07\xc3\xfeS@\x1a\x8a$}\\\x1eT@Z8V\xbb\xcf\xa6S@\xcf\xc7\xc7V\xdb{S@Q\xbdA\x1c\xef\xfeS@\xf3r\xf2\x8c\xaa\xffS@\xe2~\xcad\x8c\xc7S@(^v\xfe\xf8\xfdS@\x11H\x1a\x9bP|S@p\xbbX\x869\xf3S@\xcf\xc7\xc7V\xdb{S@\x04\xcb\xef o\xb3S@\xd2\xdf\x11\r\xbe}S@\x82\'Q\xfa\xb9\xf9S@\xc3q\x85\x067\xf1S@\xdb\x0c;\xd0\xbc\xffS@\'\xfcN\r\x82\xa6S@\xe6/\xd2\xec\xb0\xaeS@\x0c\xb5Q\xd4=\x1fT@\xbf:\xa5\x87\x99\xfaS@\x89\xdbX\xa1\x86\xffS@\x08\xeb\xa4XU|S@<\xfd\x91\xcaF\xfbS@\x05\x8a\x84\xe7m\xfaS@\x02H\xbc\x83\x0b\xc0S@|v-\x1a\xaf~S@\xf8\xd4\x9e\xecP\xfaS@\xdd\x0e\x15K\xdf T@\xb2\xb0@\xf0B\xaeS@ZOO\xb5Y\xf6S@\x19\xd6\x0e\x89l\xf9S@T\xe1\xd2\x8c\xc7\xaeS@\xb1\x04\x16f_\xf8S@N\x91\xd9R\xb3{S@\x14\x13I.n\x91S@\x8e\x82\xf2\xcb\xa1\xf6S@\tHWA\xb4\xc6S@\xc6yM\xd4\xa2\xaeS@\x1f\x8f\xb2t\xcc\xb1S@\xbc\x9dN\x1eq\xf5S@\x10\xbaY\x12\xe2\xf6S@\xe0\xdaakx\xf6S@7\xf6\xca\xab\xef\xfbS@\xdb<\xf6\x00\xfe\xaeS@b\xd3\xed\xa0\xe5\x91S@\xaf\xd1\xf8\xe4s\xb1S@@5g\xacs\xf1S@\xec mv\xf7\x99S@Xp\xf4\xd0\x84}S@\xea\xe8[\x10>\xf3S@\\\xe1#\x9d\xe7\xadS@\xbd\xcd\xd9<\xe6zS@\xae\xd1\x03i\x15\x99S@\x93\xcbH\xf3\xb5\xf2S@\xa4\xa6@1\xa3\xf0S@\xf8\x9c\xf5.\xe5\xabS@\xef\xa0cq\x85zS@\xa2A \xfc\xf9zS@j\xb9\xf0:\n\xb2S@\xbe\x1b\xed\x89\x83\xb3S@\x95l-\xf1\n\x94S@\x03\xe0\xce\xad.\xf1S@\x80\xd0\xfb\xc1\x9eyS@\x16f\xfc\x88wzS@\x90g\x89q(\xeeS@\x81\x020\x03\xe3\xadS@}}\x12>\x15\xf0S@\xb9L1]\xaa\x94S@\x0c\xa0D\xd3\xabzS@x\xae\x1c\xd6N\xedS@\xfc\x99\x92\x8f\x04\xedS@}\xa2\xb7so\xeeS@un\xc9\x80]\xeeS@m\xcd\x06(\xd0\x00T@\xc9X\x04y\xe9\xc6S@n\xaf\xe1&\xe5\xc0S@\x94g_\xf2\xbf\xebS@p\xc4\xf0\xfar\x95S@n^-\xc4\xfb\x9cS@]h\xb6X\xda\xe9S@\xe9\xed\x18\xf7\xc9\x96S@:u.\xe9\xb3\x95S@X-\xf4\x11\xb2\x95S@\xf4,M\xa5\xeb\x9dS@:V\xa7\xc2\x97\x9cS@\xe7ws\x13\x8e~S@\xb8\xce\x10\x0c\x8c\xddS@\xe9\xfdH\xfe\x8f\xc1S@\xbc\x04+\x8bh\x9fS@_#\xecZ\x12\xe6S@Y(Bh\x8e\xe7S@\xb8O\x14\x04?\xefS@\x8a\xce\xc7<\x1b\xc8S@\x9a\xd7-V\xaf\xe5S@"\x01\xb4\xe7:\xedS@\x8f_\x80\xe2\xce\x96S@\xcd:>s\xe0xS@\xed\xdd_{\xf7\x99S@\x95\xa7v\xafc\xe6S@qu:\xe6\xb7\x99S@\xb0\x07\xd106\tT@Zab\x01N\x97S@E\x98Q;\xc9\xbfS@\xc7r\xc3E\x96\x9fS@w^jx,\xe8S@vh\xa7Zq\xe8S@\xa4\x1f\x85\xdf\xbb\x97S@[\x8e\xfe\xaaQ\xecS@\xc1\xec\xc3\xf7\xa0\xecS@ *}\xbc\x9b\xf6S@\xc0\x94\xec\xf26zS@K=\x81\xd9\xc5\xebS@\x8e7\x8a\r\xca~S@\xa8&\x86%t\xcbS@\xd2``\xfb\x8e\x1bT@ 3\n\x19\x06\x83S@r\x13P\xd9\xa1\xacS@\xe0\xdaakx\xf6S@\xad\xf3dX\xab\xc8S@ft\xedh\xb2\xb1S@\xb7\xd4\x06\xa0O\xe2S@\xd59\x83HX\xabS@\xc0\nH\xe2=\xd7S@68\x8b\xdf\x18\x9aS@#\x81I\xff\xd1\xf5S@\x82\x86\xe6@F\xf6S@X\xeb\xf9\xe2wyS@4@\xdd\x00\x02\xdaS@\xf5\xa9$\xf0q\xddS@\xf6\xb5^\x8d\xb6\x9aS@\x8e\xf3\xb8\x08\r\xdaS@\xa9\xf8e\r\x1b\xd9S@U\xd0\xd0P\xfa\x9eS@\xeb\xac\xf9V8\xe0S@\x88\xcc\xac\xa9w\xbaS@\x18:\x19\x89\x14uS@\xa7\xbdQ,\x98\xaaS@\xec\x0eg^!\xe0S@\xd9\x02;\xee]\xdeS@\xfc\xb1\xe8\x9c\xf4\xe1S@\'\xa4_I \xbbS@\x1dMK\x12\x0b\xb9S@JE\x08\x92\xcd\x9dS@\xcd\x82\x01\xb6p\xe6S@\xdf\xe5\xa8\xb0\xcc\xdfS@/\xbe\x178G\x13T@z\x9cA\xd7\xe5\xd7S@\xee4\x00E>\x03T@S\xfd,({\xdaS@\xb4\xf9\xacxo\xddS@^y(t!\xa2S@\xa8U\xb4\xc7\xc6\xc8S@\x98h3\xf7\x98\xa1S@Tk\xf8NL\xdcS@H\xbc\x0b\x1c\x01\xddS@\xbc\xbd\xf4p7\xadS@\x17:\xcc\r\xe7\x9cS@;fa\xeb\x87\xd0S@\xd5\x9c\x86\xb9\x18\xdcS@#\xf6\xc3\xd4\xeb\xa2S@p~\xcd\xf1\xdc\xdbS@\xb5\x9f\x15<\xda\x9fS@\x98|c\xe6\xc9\xd8S@\xb5Ce\x9d\n\xb1S@g=\x80\x0fPzS@-p\x1a\x16X\xcaS@\x9f\r\x13\xf1\xe5\xdaS@x\xdf\xa4I\x9a\xd4S@\xe2\xe4\x0eT\xa7\xcaS@9f\xc5EozS@y\x90WJ\x94\xa6S@G\xd9\x08\xee>\x03T@\xbf/\x82\x89ryS@B\xc7\x92\xfe_\x9eS@\xba\xd7\x01\xab\x90\x9eS@\x8f\x937\x1a%\xd8S@\xa834\x161\xd3S@i\xc9"\xbc\xc7\xa3S@\\\xdf\xb9\xea\x87\xf8S@\x02\xb3t}W\xd2S@\xff\xd0\xc0\x9e\x00\xa7S@\xfb\xf7\xb9\x82\x8c\x8fS@\x05\xa2\xbe\xa2\xab\xa5S@\xb0\xa9z\x91\r\xd7S@\xfd\xe1\x9d\xe0e\xddS@\xae\xa8\xe0\x9b\xaf\xc9S@,\x94\x0c\xe8\xa1}S@-\xdfma\xbe\xa9S@=\xfb\xfc6\xff\xd3S@Iq\xc8\xf0\xa6\xc9S@\xc4\xf6\xba\xd2\xb3\xdeS@g@\xd8\xbc\xee|S@\xd98xI[\x9fS@G\xcc\xef]\x95\x9eS@\r\xeb*\xa1\x8e\xc8S@\xf7+[.\xab\xc6S@\xc1:p\x03\x89\xa4S@\xd3\x8e\xac\xc4\x18qS@\x04\xb9ef\x91yS@\xa9J\xa6\xbc\xd4\xfbS@W\xac\x8cK\xe8\xb7S@\x87/\x01\xb9\xa0\xd9S@V\xfd\xbd\xb1Q\xd9S@N-\x81\x08\xbd\xd4S@\xa4\x8c*b\xd4\xa0S@<\x85\x85\x90\xec\xa6S@qbv\xa8\x80\xedS@\xa5\n=\xf59\xa0S@+0\x12\xed3vS@\xe0\xde\xd2\xac[\xd5S@\xb2\x1b\x17\xf7J\xd2S@\x8f!\xdb%G\xa0S@\x90\xe3\xc9\x14\xa1\xb7S@+?\xb9\xa2?\xacS@7\xe3\xf7U\xc4\xf9S@%\'\xd73\x94\xc0S@\x05\xcf\xe3\x17\xb6"T@\x8ao\x05Gy\xf9S@\xfd;\xe8\xc4-\xabS@B\xd4~\xa4\x95\xc8S@lQ\xd3\x18\xc1\x86S@\x05\x85\xb2;\xc9\xddS@xL\xdd6)\x86S@k>\xb5\xbc\xce\xfbS@\xc4\xe1c\xd9j\xc0S@\x12`\xb7YR\xd5S@\xf3J\xf1#q\xb6S@\x8a\x94\xb2\x81\x1a\x86S@\xdb\xd9\xd5\xe1a\xd9S@1pl?%\xb8S@g\xd7X\x9d\xf9\x1aT@\xbf\x9b;#\x01\xbcS@I\xb51m\x03\xb8S@K6\xa0Y\x7f\x1aT@\xca\x10{\x86\xbb"T@\xe6y\x9e\xd1\x8e\x9fS@e%T\x98@~S@d\xd8\xf11\x89\x9fS@.j\t\x85,\xdaS@n\x81\xffYF!T@h\x7f\x9b\x15\xad\xa5S@\xb4"\xb5l\x10\x8aS@m\x1eY9\xd2\xb0S@\xdb#\x91"N!T@\xb2\x1d\x1c\xec_\xb0S@\xc2\xeeagO\xabS@\xedn\xfa\x93\x02\x01T@S\xa7e\xdc\x92\xaaS@h\x0f\x90(\x9d\xbfS@\xe4C\xc6\x92\x04\xd2S@\xaa\xca\x81e\xcfzS@\x17\xee\x95\x8e\x81\xb0S@\x14%\xf9\x8f\xd1\x03T@\x91\x83\x1bmL\xd3S@\xcd\x93\x9c\xb6\x91\xfcS@\xf7\xa8\xde]\xeb\xc3S@\xe0\x0c\xd3\xfc\xa3!T@\xca\xdd\xe1Kh\xd0S@&\x92\x89JZ\x19T@})\xc4,!\xb5S@\xc1o\x97\x1bb\x00T@"u<<|\x1fT@*\x95\xabE\xd5\xafS@^\x8a\x9d\xcaA\x89S@\xc9a\xb6\xd4\xac\xfeS@3\x88\'\x8f\xab\xffS@W\xd5I`\xfc\x00T@\x16eK\x1d\x10\xd6S@\xe5\x80\x1c+\x99\xa6S@_\x80S\x90\x17\x9dS@dO}~\xd2\x9dS@\xc4q\xf7\xe7\x90\xffS@\xdb\x0c\x0en>\xa7S@\xdf\x8fC\xef\x90\xfbS@f\x1e\x97\xd9q\xb5S@\xca!/\x88\xec\x02T@\xe0\xd9)S\x90\xc6S@\x91\to2\x05\xb5S@\xe6\xb7\x99\xb3y\xdaS@\xe2\xf5Y\x17\xa0\x03T@N?\xa8\x05\xf7\xb4S@xm\xd5+\x95\xb7S@0\x05\xca\x83\xd1\x17T@8T\xc8\xe4\x89\xb1S@\xd9\x86\xce5\x89\xdbS@UW\x9c\xf0a\xe0S@\n\xe4o\xbf\x7f\xf8S@1\x835$<#T@\x1e\x00\x1d>\xb7\xdcS@Ue\x85r\x90\xe1S@gzfZt\xd4S@5\x1f\xbfXq!T@\xd87C\x01\xbc\xa5S@\xd4]f\xd5n\x9dS@1\x01\xd7\xdd\xc5\xfeS@\x0e\xcb\x96\xfe["T@\xf0#\x9e\t\x05\xbbS@x\xa8-\xfcQ\x9bS@\x80\xbeA \xb1|S@\xdc\xe3\xc2\xa3\xcf\xb7S@\xe2e\xe1\xb9\x83\xacS@\xaa?\x10\x9f\xb5\x18T@S\x88\xa5I\xf0\xd1S@"\xb6\xd5v\xe9\xeeS@Y\xfc=\x89\xcc\x05T@'
p35
tp36
btp37
a.
