# Supplementary material for: Sea ice drift data for Fram Strait derived from a feature-tracking algorithm applied on Sentinel-1 SAR imagery
Source: Data Brief. 2018 Apr 19;18:1410–5. doi: 10.1016/j.dib.2018.04.034 (PMC5999601; doi:10.1016/j.dib.2018.04.034)
Supplement: Supplementary file 2 — Supplementary material [file mmc2.zip › fs_s1a_data/HH_filter200vec/FramStrait_HH_20141124T081801_20141126T080137.dat]

(lp0
S'S1A_EW_GRDM_1SDH_20141124T081801_20141124T081901_003421_003FE3_13F6.zip'
p1
aS'S1A_EW_GRDM_1SDH_20141126T080137_20141126T080237_003450_00408D_1306.zip'
p2
a(cnumpy.core.multiarray
_reconstruct
p3
(cnumpy
ndarray
p4
(I0
tp5
S'b'
p6
tp7
Rp8
(I1
(I6064
tp9
cnumpy
dtype
p10
(S'f8'
p11
I0
I1
tp12
Rp13
(I3
S'<'
p14
NNNI-1
I-1
I0
tp15
bI00
S'f\x7f\xe7\x1c\'\xa0,\xc0\xdf\x1b\n"\xe1`3\xc0\x08Y\xfe\x04Zz2\xc0\\\xa2\x99\x9f\x16\xc12\xc0\xee\xadtQ\x1f\x0f3\xc0\xc2Sw\x10\xfd\xa02\xc0\xe5\xcc\x1c\xe4\xc5\xf61\xc0!-\xa208\xb6(\xc0\xfa\xc4\xf1\x11\xe0\x98*\xc0@\xdf\xcf\xa3B\xd7)\xc0\xb1\xe4\x10\x10\x9f7/\xc0`\x1a\x81=\x06\xaf)\xc0\x02P|\x99x&3\xc0\x15\xb2\xda\x11I\xea1\xc0-\x8bQ\xcaTg.\xc0<j\x89\x958;\xd5\xbf\x97[\x9b\x00Az)\xc0\x1d\x85~\xf2\x12\x8f,\xc0\x00\x9d\xc1\x90a-3\xc0\xb7"\xb1C\xbe\x11(\xc0[B\xca~\xb9\xe92\xc0\x14\xd0\'\xf9\xb36+\xc0\x16\xf9n\xf4S\x8a)\xc0\xc6\x9a\x83\x84,y0\xc0\xee=\xcd\x1f\xbea0\xc0\xcb\x06\x8e\x87X\xa0!\xc0u\x8a\xc1L\x9c\\/\xc0."7\xef~\xc1-\xc0{S\x80\xf2\xb6\x87-\xc0\x85\xad\xa0\x17?\xd82\xc0\xe7\xa0\xf6\xcc\x1bz)\xc0\x84Y\x94{\xbb\xd9.\xc0\xc5\xae\x07\x07\xae\xa9&\xc0>x\x8b\xca\xe0\xf7.\xc06\xd5\xbe\r)\\\'\xc0*O\x9e\n\xa8\x040\xc0\xb1\xb8u\x15e\x0c3\xc0\xadR\xc8\x10c\x073\xc0\xb0:\xc1\xaf\xbd\x8a0\xc0\xa3\xf4\x10\xf4\xc4\xd51\xc0\xe5e\'W\xb9\x83-\xc0\xf3\xab\xa5\xe7\xa3\xbc2\xc0\x1enGxH82\xc0#7\x9e\xdbH\x1b0\xc01`\x19\x0c\xcc\xec.\xc0\xd3\x12\xc1l\xc3\xd92\xc0\xca\x19\x0b<BX/\xc0\xa07X\xc2\x98\xe71\xc052M\xfc%\x822\xc0Q\xbe0\xd0UM&\xc0,\t\x84]\x1a_2\xc0\xaaA\xf8\x9fYe3\xc0\xd9\xbb~\x9a\'\xf12\xc09\xaaT,\xfe\xf12\xc0\xe1f\x8b\x92\x04\x0f3\xc0\xed"\xf9\xfc\xb8\xd7/\xc0\x1d=P\x8f\xab\xf21\xc0\xb7\xa2\xd5\xb1\x9dt/\xc0\x80+\x14\x88\xfd\xa8\'\xc0d\xb4\xdc\xee\xa1T(\xc0Z\x11\xa8\x17\x95\xf7.\xc0G\x836]\xaf\x8d1\xc0\x81\xd1\xb6\x10C\xe4.\xc0\x1b\xad;\xe4\x93h/\xc0j\x1a\xf7\x1e\x01\xfa/\xc00\x0c\x92\x8ea2,\xc0QS\x9f\x87H\xf72\xc0\x0c/\x12\x852\xdb0\xc0\xb8\xc9K\x88*\x172\xc0S\t\xd1w\x13\x072\xc0:O\xc3\x80\xa4\x8a%\xc0\x11o\x9f\xf3\x91b3\xc0\x1cW\xb4\x04\x02\xd7\'\xc0cK\x13%\x82\xc3)\xc0WX\x1d\xa1\t\'(\xc0\xb8\x94b\x80\xc4\xdc0\xc0\xff\xa0\xcd\xd6\xd9p%\xc0F\xef\xc1\xaf\n\x90&\xc0\xc7Cj\xdfe\xe61\xc0\xb9#M\x95\xe6\xf02\xc0?\x93[av$&\xc0\x88\xaad\x01\xe6\x9a1\xc0\x13L\x8c\\\xb0\x8a1\xc0\x99\xbdV\x92\xbcA&\xc0o|n\xe6:\xd4*\xc0H\xc0=\x86_\x98(\xc0a9\xca\xf2\xfb\xb51\xc0q\xe0\xb7\xb13O/\xc0\\\xa0\xa6<G\xdb/\xc0\xb4\xb3\x17|\xd7P3\xc01+\x87\xe7_,3\xc0\xce\x81\x0b\xbc\xb1\xdb2\xc0\xa7\x11&\x94\xfea0\xc0l\x0f\xac:T\x9c-\xc0\x0b"\x8d\t\xab\xfe.\xc0\x17N\x00\x97X\xbd2\xc0KY\xf8Z\xbd#3\xc0\xa1\x02(\t\x02C+\xc0\xab\xe3\xbb\xa0\xad,3\xc0\x84\xae\xf8p+\xdb-\xc0H\xc2\x12\x05R\xd1/\xc0\xfb\xee\x10\xdc\xf5\x10(\xc0\x96\x97\xaa\x12\x89\xa0\'\xc0\x0c\xb5\xff\xc7\xcb\xee1\xc0\x17{:>\x9eA+\xc0{\x1e\xe2Tb\x13(\xc0\xa0z\x8a\xe9\x8e\xc8%\xc0\xbf\x8cy!!\x0c0\xc0G\xf9>\xd8\xd3\x83(\xc0\xffc%\x08Q\xe81\xc0\x10\xcd\xb5\xed\xadg3\xc0v]\xe4.Y\x9f.\xc0\x05oh\x7f\x92\xd42\xc0E\xfb\xe5\xca\x9c\xac2\xc0b\xf7t}vM#\xc0\x1e\x069-7//\xc0\x94\xd16\xbe\xc6\xf22\xc0\x13\x0br\xee\xa93,\xc0\xc9\xc3\x18\x9c_\xcb2\xc0A\xfc\x9f\xe8P\x922\xc0\x19\x91\xb3\x8b\xa5\xf02\xc0-L$9\xff\x153\xc0\x03\x04\xf6\xee]K3\xc05+\\\xac{\x861\xc0\xc9\xc1Z@Ka0\xc0X1\xde\xfc\xfa%3\xc0Q\x83\xd6\xba\x1b\x170\xc0\xed\xad\x0b\x03%i1\xc0\x84\xff_\xadu/)\xc0\xe9\xbe\xe7?h\x1b)\xc0\n\x04!\xd7\xa8$/\xc0"%l\'\x1f\xf72\xc0\x1cO\x19U\x91\xd3+\xc0\x95X\xd9\xcc\xda\x8a&\xc0\x80\x97\xe9K\xbc\x9b1\xc0t\xa7\xe5yr\xd72\xc0\xbeG-\x7f\x04\xea2\xc0\xf6\xa4D\x9b\xf0\xf31\xc0=\xbc)\xd0b\x132\xc0R\xf1?\x87\xb0\xf31\xc07<\xd9\x9e\xf7\xbb2\xc0\xdc\x1b\t]/\x9a1\xc0\x84\x10\x88\x1a\x0e\x040\xc0\xf2\xa0\x8b\x11\xee\xef0\xc0\xa1#\xbf\xa0\xba\xca0\xc0%\x9b\xd4\x94W{,\xc0\xf6\xed\x00\xb9t\xfd2\xc0\xfbN_>\xdc\xf3-\xc0K\xc0Jn\xd4\x000\xc0\x92zC\x0f\x12\xfe.\xc0\xfa\xf9\x985#r2\xc0\xfc\x83\xe3\x05\x1c$(\xc0+\xd2N\xdb\xb7\x1a2\xc0\x81G\xe1\xcd\x11\xeb2\xc0\xec\xfc\x9ct \x982\xc0\x85\xfbQ=\x05\xd22\xc0(\xa3\xf7QD{/\xc0|3\xb8\xb4A\xbc*\xc0\xdb\xc8\x8aJ\x89\xd82\xc0\x06\x7f\xa3\x11~\x822\xc0*c\x17\x061\xa12\xc0VG\'\xab\xe8\xe4-\xc0\x82\x9eUk\xce\xb7(\xc0\xf6\x85xnW\xf82\xc0\xa0\xfeNJ|z3\xc0\xe2G\x97pv\x8c*\xc0\xdf&d\xab.Y/\xc07\xadq\x00\x8b\xe02\xc0\x04\x1ef\x1a\x9b\xd80\xc0\xfb\xf3t\xf0\xba\x992\xc0\xc1\xf6\x8c\x01{d)\xc0\x9b\xa55\xa3\xc0\xd32\xc0\xab\x8f=\xd1\xd16 \xc0\xbb\'\x8aL49*\xc0\x97\x8f\xfd\x95x\x92/\xc0]\x94\xbd\xd3\xb7\xcc2\xc0\xf0\xbe\xae\xce\xb3w3\xc0\xea\x9b\xbe\xd0fm-\xc0GpR\xf1\x9d\xed2\xc0\xb5\xca\xab\xc1p\xad,\xc0\xcaE\x0f\xafq)3\xc0\x0c\xab\xb7\xe9\xd6\x8b2\xc0\xbe\xeew\xca\xcf\xea2\xc0\xef\xec\xbc\xe2\x89\xb2)\xc0+eD\xb8\xe4\x90.\xc0=\x01*\x80/^2\xc0-\x04\xe4dM4/\xc0\xce=\x8a\xdcU`)\xc0\x9e\xae\xaf\xf2\x93\xf11\xc0*\\\x156\xde\x99\'\xc0\xf0\x03yS2\xb7\'\xc0\xe1\x08\xeb\x83\x9c\xa3.\xc0L\xea\x19\xff\x9ci%\xc0\xec\xcd\xc7\xa5\xf1O*\xc0|\xff=|$\xe1.\xc0\xef>\x86a\x94^/\xc0\xde\xb7S}\xf6\xa4*\xc0\xbb\xf7,\xd1U- \xc0\xb2F\xc5\xa8\xa0*3\xc0\xc7\xcf\xb4\xf6\x06\xd4/\xc0\xe6\x89|\xe6\xfe43\xc0\xdc`\xa2\t\x8a-3\xc0B\xfd\xe4\r\xb4<2\xc0OQi\xd3ly3\xc0H\xe0\x1e?q\xd02\xc0\xe9\x87\xef\x98<\xf52\xc0\xc0\x8eT_:\xdc2\xc0\xbe\x81"\x04\x0bg2\xc0\xdbPIOz\x81(\xc0\x88JA\xb5\xc1\t3\xc0\x00O^\x00c33\xc0}\'\x02@\xbc;3\xc0\xf6*\xf5A\xf2\xb52\xc0\x99c\x8c\x97x\xb82\xc0\xd2\x12Q\x16\xc1C3\xc0\xd5\xe1\x97\xb0;`1\xc0\xf9\x1f\x9f_7\x85/\xc0\x01\x1ae\x8c\xa7\xe8$\xc0\xa9\xd4t7\xda\xd22\xc0\t]\xf91\x0f\x833\xc0\xf1[Y\x9a\xe5\xd42\xc0\x1d\xc9\xf5\xd9\x8f\xd12\xc0\x97\xb5\n\x91a,/\xc03@\xe4\xba\x8b5*\xc0\xb5t8\xdb\xe0M3\xc0K\xdfL\xda\xf0\xd3%\xc0\xbc\xcc\x8d\xddw\x87-\xc0G\x03\xd3v\x81%3\xc0\xc9\xd9\xe5\xe7\xdf53\xc0\x92C\xe2\xc3\xe9q3\xc0\x11E\xc2\x08\x01\xf31\xc0\xe0\xc9\x0bQ8\x98\x14\xc0\xba\x8a\xc0\xd6$A3\xc0\x03\x9d\x95\xa3\x93\'%\xc0\xdc\x88.\xae\x8c.-\xc0T\x8eJ\xfei\xf2/\xc08\xa0\xc4\xe5\xd2\x84)\xc0\xcf[}x\xa2$\x16\xc0\x12\x04\x91l\xdb:3\xc0E\xf8\xef\x98\xd7\xb22\xc0\xe5w\x1bI\x87_/\xc013X\x9c}\x902\xc0Z;J\xce*\x14$\xc0c$\xb2\x82?C0\xc0(\x15\xd1\xb2\xe9S*\xc0\x00\x83\x1e0)\x143\xc0k\xfb#\xcd\xe0G3\xc0\\\x1aF\x9f!\x11/\xc0\xca\xa9\x0eI/m3\xc0\x1e\xd2\xe7\xb7\xc3\xf71\xc0ny\x80.\xb4\xb5/\xc0\xab\xa7`p9\xa62\xc0\x81b\xb8\xa3\xf1\n3\xc0\xe5\xf7w\x863\xb30\xc0-\xdby\x15\x15\x9f1\xc0\xe1\xca\xe3\x8d\xd5\x992\xc0\xcf\xfd\xf0\xe2\xd3\xbc/\xc0C\x91\x9ff\x15\xdf/\xc0\x0f\xf7i\xef/D3\xc0IPY\xd8\xcf\xdd2\xc0Y\x9b\xc8i*\xb42\xc0w\xa85\x85\n\xa4/\xc0\x83\x14\xa0\xe8\xc7\xa62\xc0\xcblh\x86",)\xc0/\xf3\xd5as\x7f)\xc0Z-\xab\xf9\xe0\x8c!\xc0\xeb%\x1f{\x99K*\xc0\x08\xe3}\x86M\x882\xc0\xd3\x15\xda\xded\x1c\xfd\xbf\xf2v\xfa\x88m\xbf-\xc0\xcf\x17_*E{)\xc0\xfb\xab\nr\xb6\x802\xc0\x04\xcc\xc4\x8e/\xa2"\xc0\x86\xac\xd1\xea\x9f\xc50\xc0\x80F=4*\x932\xc0\xa0y\x11\xa6%\x9b.\xc0y\xd3\xd1\xbb\xe2\x080\xc04\xb07\x8bE\x0c0\xc0]!B_dn0\xc0\xcd[0\xc7\xc0\r3\xc0\x12\xb5\x88\x91\xaf\xd62\xc0\xee\r\xde\x07\x88\xe72\xc0\x8b\xb0bUc\xdd2\xc01\xeb\x1bQ\xbc\xbf\'\xc0\x93?\xe6\x90I\xd5/\xc0U\t\t\xa1\xe9\xd12\xc09\n\xeeL-\xee2\xc0\x19k\xbf\x10\x81\x941\xc0\x99\xe5\x0c\xf9B\xe4/\xc0nc\xa1\x87)\xec/\xc07\xe7\xe6\x84\x06F1\xc0J\x80\xa6jA\xe21\xc0\xcf/\x16*\x81\x170\xc0\xf7\x0c\x99\xbe1\x013\xc0\xba\x7fZ\xe4\xa8\xf42\xc0\x884\x97\x8f\xc3\xbb%\xc0\xa0\xec\xca\xea\x00l2\xc0=\xd3\xb5\xa7.#3\xc0\xb6c-\xee7O#\xc0Nj\x81\x0f^42\xc0\xb1\x83\xae\xb16\xf02\xc0N\xaa{\xf7z\x87)\xc0L\xf4\xc2\xbb\xbb\xfb.\xc0Z \xecj\x1a\x073\xc0\x19\x83\xcc`&L0\xc0<p\xd8*.\xcb1\xc0\xde\x92u*%\xe6/\xc0\x8c\xd0XMt\t2\xc0\xe2\xb8\xfat\xdc\x85/\xc0\xf9c4\xa3\xcd\xe2-\xc0\x81\x97\x80?V\xdc(\xc01)k\x8dyO&\xc0\xd5\n\x05J\xfa\x192\xc0\xf9\x91u\x03*>3\xc0\xb92\x95\xfa\xec"3\xc0\x90\x1d\x9c\x93\x9fH2\xc0@\t.\xce\xf9u3\xc0T\xaeIm\xf8\xf12\xc0$\x92\xe6\x9e\x9a\xea,\xc0\xfd\x12\xb5\xc8\x9c\xba$\xc0<\x19\xaaH\x14\x86/\xc0\x8eG5\x1fd\x8d/\xc0sw\x8ez\xdd\x1f3\xc0a\x01?Q\x12z(\xc0|\xe5\xd5\x96Z\xcb1\xc0!\x95\x8b\xf0\xd8\xcd1\xc0\xe59\xfa\xf3\xd2\x133\xc0d\xd5\xf3\xc6\x1c\x1e/\xc0%\x1e]T\x19b2\xc0\xd0W\x89\x82>q3\xc0\xf2\x93\xbc\xae\x8c9(\xc0\xde]lM\xdf\x143\xc0I\x8b<\xa8IB3\xc0WiV*\xcb\xe62\xc0\x88.\xdb\xd0\x1e\xe22\xc0?V!\xf6\xba\xd72\xc0+t\x97B+\xbb2\xc0\x99\x15\xaey\x13T*\xc0\xf4\xf4\xac\xd8(\xcb1\xc0j\x1a\xfd\x04:\xb2/\xc0\xa6\xe76\x95\xe7\xd62\xc0\x9b\xa5\xea\x92\xee\xf1\'\xc0p\x9a]O\xaf\xcb2\xc0\x7f1\x97T\xf6\xf32\xc0\xa7zO\xc6\xc1\x1c3\xc0\xbf\x163\x0fB:)\xc0z\xf4\x15\x83\xe2v/\xc0\x17\xa2\x1040\xc6%\xc0\x85TQ\x14\xdcS/\xc0\xbf\xed\x8e\x0e\x0b\xea\x1c\xc02s\x007\r42\xc0l\xc3\xf7\x8b#\xe6/\xc0\xe1\xfc\xb6\n\x83\xaa#\xc0\x9c\x8f\xabW\xf0\xe92\xc0\xb4d\xac\xda\xea\xcd2\xc0\x89\xe8\xc7\x12~\xd5/\xc0\xb8J\xfd\x98\xd7\xa3.\xc0Iy\xb3>8\xf32\xc0KLF\x17\x01\xd42\xc0Y\xa8\x84\xd9&\xc92\xc0#\xd0%\xc1\xces3\xc0\xa0\xb3\x9a\xef\xb9i3\xc0\xf6\xc3m+\xa9\xf51\xc0\xdeN\x04\xc9\x0c"3\xc0\x11\xb1t\xda\x1cw$\xc0\xd67\xab\xe2J\xcf.\xc0M/\xb9P\xb6\xe02\xc0\x80\x81\x1e\xc9\xff=3\xc0\x8b\xd8\x1e\xe8\xbf\x7f/\xc0\x03\x89C\x86\xb94)\xc0B"\x0e\x9c\xe8\xb82\xc0\xe5\x8b\x96\x0c\x8b\xc9 \xc0\x95\xf3D\x98\x1b}/\xc0\'\xa02\xbe\xff\xf81\xc0\xd3#\x9a\xaa\x08\x173\xc0\xb00D\x90\xca\x9b+\xc0\xfa\xf2\x84W"\xde2\xc0\n#\xaa\xed\xbf\xfe2\xc0v*\xba\x849\xf72\xc0i\x81\x91\x1b\xfb\x0e/\xc0jJ\xc1_\xcdr3\xc0e%3\xc5\x81\x840\xc0\x1eNi=\xf5 ,\xc0\xa4\xb6\xc6o\xaa\x0f,\xc0\x81\xab\xdb\x85\x91\xc82\xc0\x00\xbd*\xc1nd2\xc0\xc1\xff\xf2Y\xe2K2\xc0\xfa\xf2\x91\xb2\xdbF3\xc0\xde\x94\xd3.C\xbd.\xc0z\x18\xbc9\xf6\x073\xc0\xfc\xf7<jhM"\xc0Cj\x94\x1b\xadZ2\xc0\xee\n\x1c:\xban-\xc0\xb9\x81!\xa1\xc3\xe3)\xc0\xd1\x90\x9de\xcf\xe7#\xc0m\xb0KY@\xb70\xc0n\x8e>\xd3[!3\xc0\x80\xfc\x08m\xb1X$\xc0n\x02\xf0\xbe\xe7l(\xc0\x0c\x80\xb9F\xa2\xf5.\xc0\x9c\x98\xcf\x1a\xf9\x073\xc0<#\xfd(\x18\x10\x1f\xc03\x89\x92@%I.\xc0\xad\xde\x1a.>\xf7*\xc0\xecF\x8c\xb6C\xfe2\xc0\xae\x98!&l\xe4/\xc0\xaf;\xb1FBD\x1b\xc0\x1c\xd7\xcd\xae\xc1f2\xc0\xb1\xb6S=Q\xbc)\xc0\x0fnT\'\t)/\xc0\\\xa2\xe6;\x8e"0\xc0\xfced\xc8\xa6\x142\xc0K\x058\xa4\x1192\xc0\x02\xfa\t\x19\xda\xa11\xc0\x1d)\x07\x88\x9c\xdd2\xc0\x0e\xde/0n\xcf2\xc0\xddx.\x87\xa5o.\xc0\x1f8\xac\xb0\xbc\x180\xc0-\xfaY\xac<\xbf\x17\xc0\xf8\xfe\xd1\x00\x1e83\xc0\x03\xdeb\xf2\xca\x99/\xc0e\xbb\x96:\xa1#3\xc0\x90\xdf\xc1\x97\x0c\x153\xc0\xb6\x9a\xa0\xfbp\xf0)\xc0j7\xebs\xf9\xea/\xc0u(1\x00;x2\xc0\x9d\xfbYV>\x070\xc0.Z\x8d\x19\xb832\xc0\'\xad\x89\x97~s3\xc0\x11\xda\xd5w\xee\xf11\xc0\xd5\xbai,\x96\x96,\xc0h\x08(H<\n3\xc0\x9c\x86+N\xe4\xd32\xc0\xb8*\xcb\t\x00\r3\xc0\'\x11\x1b\xa9@f%\xc0\x80\x80uQ\xc8\r2\xc07cNuh\xfc\x1f\xc0;;\xe7{GM,\xc0\xf1\xa1\xfc\xefv?1\xc0\xcf\x9f\x03S\xbf>.\xc0\x80\xfa\xa2R\xbas/\xc0\x0cM\xa7s\xe5a/\xc0\x04\x0f\xeam\x12\xcb2\xc0\x1e\xaf\xd2\xa0\t\x11%\xc0\xd2\xf38V\xd9\xeb2\xc0\xb4\xeb\xed\xe7\xa1b2\xc0\x99\xd7\xd0\xb2\xd0\x85-\xc0B\x1b\xfc\xf7$\t3\xc0\xfc\xe4\\4a\xe2.\xc0\x1c\x1d\nf\x12\xf1"\xc0I9\xd2\x16\x85\xd72\xc0\xc5N\x9d \xf2\x8d3\xc0\x9cH-\xe7\x1b\xbe,\xc0\x8b\x99\x07\x85\x871(\xc0D\xe8\x1c\\\xed\xd1,\xc0i\xcd\xfcmAE#\xc0\x1f\xbb\xba\xf6\xc7\x0f3\xc0\xa9\xaa\xdc\xa9:K/\xc0i]y\xa7\xab\x892\xc0T\x8ey\x97\xef\xc02\xc0\x81~\x05\x9bTX3\xc0U2\xb0Y\x0b\xa7.\xc0\xa5\x0fyB4\x102\xc09\xcf\x17!\xba\xc32\xc0\x18\x90\x12\x05\xa1\xce2\xc0\xcc\x13\x19\x1f\t8)\xc0U0DT\xdbc/\xc0\xc9\x9b\xae\x13\xf3\xe9+\xc0\xb79\xb7s2V/\xc0\xd7*\xe4\xd1\x91?3\xc0\xeey\xc9\r\x98\xe41\xc0\x82~\xcbU\xf2\xe01\xc0%\x15\xb6\x87\xed\xba)\xc0\xf2#\xdb\xe4\xa1\xc72\xc0\xbc-\xa1O\x1b$3\xc0\xee\x13\x93\xb0\xaa\xe6.\xc0\xde\xb9\x95\xac;y2\xc0b\xfdu\xbe\xe3E&\xc0\xad\xd7%j\x9b)2\xc0ez\xe60C03\xc0$+Lt\xe6\xed/\xc0V\x8c\x93d:\x0c3\xc0w\x19\x03\xb4\xd3\r+\xc0\xebc\xcd\xbc\x03\xe02\xc0B\xa5\x19\xa1\xf8\x070\xc0\xac\xd3\x18\x15\xf0\xb01\xc0\xa9\xd7gU\x88\xa9(\xc0bA\x91\xfb\xae\x173\xc0A7\x83\x1b\x88\xb72\xc0\x1f\xc0\xd74\\\xb32\xc0\x80]\xa9\xe2\xb7\xf92\xc0\x07\xf0\xb9\xc5(\xed$\xc0\xfcp\xd0\x9b\xdb|2\xc0\xb5\xc3VZ\xeeg2\xc0S\x0c-aj)3\xc0\x05\xc5C$\xbd\x173\xc0\xd64oD\x9b8/\xc0d\xee\xb7\x8f \xff2\xc0\x90\xfb6\x84wN1\xc0_l]\x02\xd3U.\xc0\x1cG\xe8O\x17\x0e2\xc01w\xe8\xc4\x1d\x010\xc0\x9e\xd0\xda\xf2\x97\xe62\xc0\xcc\x01\xfc\xcc\x15\xe42\xc0\t2\xd8\xb8\x93\xe12\xc08\xf2\xfe\xfe\xfa\xb62\xc0\xce\xbf\x02\x11\xa4g2\xc0*\xdd\xab\xec\x1a8.\xc0\xd6o\nO\x7f1#\xc0~@\xaaY\x1e\x892\xc0\x94~\x0cW\x047+\xc0\x92\xd6\xc9-\x166/\xc0\x114\xdc\xbd\xf0\x082\xc0\xe0E\xce\x92p\x192\xc0\xa2\xab\xce/\xf8/0\xc0#c\xaf\xd4?Q/\xc0F\xdd.\x13]\xe0$\xc0k\xd2\xde\x95e\xf9,\xc0)\xf7\xb4\x94\x16!1\xc0\xdd\x92\x15\xfc\xf3\x13#\xc0\x89o\xdd\x9fG\x0f3\xc0\xd2\x85\x95\x93n\xee2\xc0s+}}JN3\xc0F\x9b\x14\xe7\xf9O3\xc0l\x97\x98\xf0Q41\xc0\xf6\x85\x86 ;\x02)\xc0\xe8\xcaO\x85V\xdd/\xc0l\xbc\xba\xf0\x9a\xa0/\xc0s\xe8\xad\x00\x95%3\xc07\xaa\xa5Z\x13E0\xc0\xe7\xeaFE\xb4\xe2"\xc0\xae\x80/P\x94\xf2,\xc0}\x81\xf2\xf7]\x98/\xc0\xc2x\xa7UR+3\xc0\xf7$\x0e\xf4\x94\x1a2\xc0>\xa4\xdf\xa8\xc060\xc0\x90\x07\x9d:\x8e"0\xc0o\xb5\xfb\x18l\x163\xc0\xb40&\xcbQ\x96)\xc0\xa369\xe0\x80\xf92\xc0\x9d\xf1o\x9a\t\xf22\xc0\x1fG\x082QX/\xc0v\xb0\x98\xd3\xc1\xd72\xc0\x07w\xb8\xc0\xee\n3\xc0\xb3^\xd4 \xf1)0\xc0q\x94\xa8`V\xd8/\xc0\xbe\xc8\xc0&\'\xb12\xc0\x0c\x92\xffQ\xd4\xed2\xc0_\x13Y=\xbd#3\xc0\xd5>\xec\x14H\xa7,\xc0\x15\xdez\x86"\x1f \xc0\xa4\xf9D]\xbd"2\xc0\xef\xe8\xe0\x85\xf8\xbf2\xc0\x1b\x7f\xa7o\xc8\xf3%\xc0\xb1n\xd8\xd9\xe8\xe92\xc09F\xef\xfd*j3\xc0\x03S~\x8e_\xeb2\xc0\t\xbe\xd3I\xb4\xac2\xc0\xb0\xff\xb7tK\xad/\xc0\xa6\xba\x1c\xa4\x0e8-\xc0l"6\xc8\xb1\x1f2\xc0\x0c\xfa\x94\x0c\xf0%2\xc0\x0ci!\xec\xda\xed1\xc0\xb7t\xce\x9c\xac>)\xc0yz\xd8\xd3\xc7*3\xc0\xab\x0f{\xc5\x19m)\xc0_\xb4\x9e\xad~\x8c+\xc0\xd1\xaa\xc9|\xeb#2\xc0O\xce\x8e\xe0\x1f\x91+\xc0>~\xc8/\tM3\xc0\x8d\x8e\xc5\x8d\xfa\x86.\xc0\xda\xaf\x10L\xff\x0e3\xc0c\xa3M/\x13\x95-\xc0\xef]\x1f@\xa1\xa11\xc0\xed/v\x81U\x1f/\xc0\xf5+\xe9\x01\x16\xe72\xc0|m;\xcb\x11\xd12\xc0t@\xcb\xd4\xfd%2\xc0\'\x0b\x99\xf4x\x8a/\xc0.?\xfe\x0c\xfa\xfc2\xc0\xd0\x07\x1el\xb9\xf62\xc0\xc51z\xce\xe5\x91/\xc0r\xcf\xa2\xe1(\xd1"\xc0S\x87\xd5\xcc#\xd70\xc0\x03\x19\xfe\x1a\xb2\x01%\xc0\x90\x1c\\\xa1\x99;3\xc0\xe2\xd3\xfe7^\xd52\xc0\x8b\x05\xfb\x8f\xf2\x1a2\xc0\\?\x82\x8e\xd5&3\xc0\xfeG\xf8l\xfcd2\xc0\x93\x1f\xca\x9c\xb9@"\xc05\'\x8f"\x82t3\xc0\x94\x92\xd3\xa9\xbc.3\xc0\x19\x14\x94\xc3g\xce2\xc0\xc8\xdaL@\xa7\xa92\xc0*$Ez\x18\xe61\xc0V\x97\xe8\xf5?\x1b)\xc0\x12\x17vaAz%\xc0\xff)\x152\xda\x040\xc0\x10F\xfa\xa2_\xcb/\xc0\xc3\xc9z|\x9e\xb5/\xc0"3\x84\x01\x1f\x0c3\xc0b\x10Zu\xdb\x023\xc0\xb0\x82f\xa7O\xa2!\xc0<\xdfB\xdf\x94\x03)\xc0N\xbc\x05\x05C\xb0(\xc0\x93(Je\xf9;/\xc0\xe4\xa5w\x91\xb4\xee2\xc0V\xe6k\x85\xe7\x1a3\xc0tI\xb2r\xcft+\xc0\x91>\x14N\x04"3\xc0\xd3a\x9aH\xd163\xc0m6\x11\xdbf\x023\xc0v\xb0\x18\xf8\x1e6/\xc0\x1e\x92$"5\x1c3\xc0\xefn\xd1\xa54\x1d3\xc0\xe1$:l\xdf\xd22\xc0\x96\x95s\xa7&4%\xc0H\xbb\xc7[\x81\xe42\xc0@\xe79O\xf0o3\xc0>\xf7p(\x07\xcc/\xc0\xcc\n\xfbh \xf91\xc05\xa2\xb0B)4/\xc0QtyA4\x18(\xc0\x88\xe7\xfb\xe6-\xce2\xc0\xed\xbe\x8b\xab\xcfC0\xc0\x8c\xbc%\xbd\xec(2\xc0\xc7\xf7b\xd5\xec\xa41\xc01\x11\xc0E\xfd\x033\xc0\xa5 \xd6\xbb`\xe32\xc0\xc3qFf(\xa11\xc0\xc8\xfd\x8dI\n8\'\xc04e\x98>\xfd#0\xc0:\x01}\xe88%&\xc0\xf1fU\xf0W\x183\xc0\x98{\x9d\x91U\x123\xc0_\x0b\xff\xf3)\xb8*\xc0\xe6/\xffoA\x1f\x1e\xc04\xc1\x1c\x82\xe3\x190\xc0\xf4\xbe\xa8P:\xfd2\xc0P\x9e\xaf\xbe3\x0f2\xc0l\x18\xe6*\xf2P3\xc0\x88\x81\xdcV\x0e\xfd2\xc0\xc6\xd9.MS\xfa1\xc0+\x84m}\x9e\x88)\xc0"\xef\xc4\xac\x0fO/\xc0l\xcf3\xcd\x95n-\xc0B\xf3\x9c\xfd\x9e\xff,\xc0\xe8\x9c\xc5\x15\\\xcb2\xc0^n\x8e\xff\xc8\xaf2\xc0\xb1\x9e\x93\x84\xf4 3\xc0\x81\x04\x9ai$\x163\xc0\xd9>qJ\x0c\xa21\xc0ZA\xb0\xe2\x04\x19&\xc0\xd5MLY\x02+2\xc0\x87\xd4LW\xd3 3\xc0\xf6gt\xda\xf1]2\xc0\xb9i\x0e\x98Sm3\xc0LQ\xf6\xe3+\x99/\xc0\xb7\xa5\x16\xb6`c3\xc0(\xd7Z\xb5\x05x3\xc0\xe5\xd8@\x06\xfa\x043\xc0\xb4\t\x845\x04\xe61\xc0\x03_\x15\xde?\x81+\xc0\xa9\xcaXm\xbc\xb4+\xc0\xf8\x0c\xd6\xe2\x8d\xde/\xc0\x9a\xc8 GP\x160\xc0\xa88\xa1c\x1fJ!\xc0\xb4/~\xc40\xee2\xc0Q\x19D\xc1Gv3\xc0\xecI\x96>@Q3\xc0\xa1\x8f M\xac\x9c/\xc0@\xe7\xa6\xc8\xeft/\xc0\xd7\xb9oa>\xe9&\xc0D\xd22\xf6\xff!3\xc0\x94\x80\xbbe\x96\x8c3\xc0D\x19qS\xd2\x9a,\xc0\xd6G\xfe\x91\xee@)\xc0\x88u\xc2\xc2\x02D/\xc0;\x97\xb5{\x07\x95#\xc0\x1fHO\x16\x93\xd5(\xc0M\xda\xe9uli\x17\xc0\xe6nx{^\xfa \xc0]\x10\xdc\x9a,\xd5\'\xc0{R\xd6j\xdc\x0b3\xc0\xed\xcf\xd5\x8e\xbfW/\xc0U\xe9/\xe4*V*\xc0\x94\x8c\xf8|\x95\xa5)\xc0\xea\xa9\xd5\xc4U\x1c0\xc03\x9bd=^\xbd\'\xc0r\x90\x91\x1d\xcf\xfe1\xc01\xc6\x87\xf7\x00\xfd\'\xc0\xfe\xadF\x85\xd0>3\xc0\xd5\xbc\x94\xf3\xb4\xe52\xc0\x9aP\x12\x17=\xc3,\xc0\xecX\xfe\xe2\x8e\x911\xc0Q\x12\xc2\x08n"0\xc0\x02\xc0\xa3\xaf\x9c\xaf0\xc0\xd9\x88\xdd\x1f,\xba\'\xc0\xbf\x88\x16\x88"C0\xc0\x7f\x11\x01\xdb\x15\xdc2\xc0\x85kU\xd5\x14\xec(\xc0\xd6J^\xbd\xc2h1\xc0\x13\xe8\xe2\x15?\xd42\xc0\x15\x8b\x90\xa8\xd2\xde2\xc0FYk"\xa1`0\xc0]\xb0Gy\xbe\x01/\xc0g\x07\xdf\xdf\x83z/\xc0\xd5K\xed\xc0\x10/3\xc0\xa5\xd2\xbaAM\xfd-\xc0\xda?u\x99H`3\xc0\\-R\x8f\x16A/\xc0\xc7~t\xf3j\xd72\xc0\xb6\xea\xfdI\xb1\xfe$\xc0GW7\xf6\xb3(%\xc0u`\x06\x14\x1c\xef+\xc0\x11{n\xd7\xc4\x882\xc0$L\xf6\x81\x1b\xe8.\xc0m\xfb\x17\xb0(\xf5\x1f\xc0\xf3\x1dT\xb8\x9a\xc72\xc0\'V\xb6\xb3J\x89&\xc0\x03\xf0Y\'\x8f(1\xc07\xa3\xef\xf2\x9b\xb8-\xc0k- "\xcb\xcb,\xc0\x9dp\x88\xfc\xea{%\xc0\xeb+\x99\x1e|\xe60\xc0\x80b\x99\x98\xe3\x81/\xc0i\xac\xb12\x07\x04)\xc0RV0\xb1\x13+&\xc0\x98cn\x83qu-\xc06\xae\x94kpk2\xc0EIM\x8c\xf9\xc6%\xc0\xb3\xf8M\x14\xaa\x04)\xc0:L\x86\x04$y2\xc0\xc2Cz\xee\xc4\x86#\xc0^`=\xb0\x9f\n3\xc0\xb5\x8d4\x12\r6,\xc0\xbf\xea\xbc+r\xb9#\xc0U\x1f0\n\x8bp%\xc0\ts\xbf\xe5\x92\xb51\xc0*\xe0\xef\\\x1d\xb6*\xc0\x84\xd6\x95\x0f\xdc\xc0*\xc0A?d\x18\xfcF0\xc0\xe2\xe4"\xb6\x1f\xbe/\xc04\xb7\xe6\xaa\xd0g)\xc0\xf3\xf24\x15\x06e1\xc0q%=]\xbf\xc3+\xc0\x1d\xf2\xc5\xc4\xa3\x833\xc0\xfcd9#\xab\x1e \xc0:\xe0\x97\xc1\x1b\xba1\xc0\x86 \xf7\x8d<&0\xc0\xf5t\x98a\xd5m(\xc0\xff\xe8\x00:t%$\xc0\x11\xb2m\x88-\xce.\xc0\x18\xd6\xb2\xb6\x9e\xd8/\xc0\xc7\xfe\x0b\xb1\xce\xab)\xc0:C\xb7%\x8f\x98\x1e\xc0>\xe8a&wv0\xc0\x85\x93\x7fN\xcc\x88/\xc0\xe6\xaf\xdcm\xa0=\x1f\xc0\x81\xf5)\x92\x7f\x052\xc0\x02\x1d\xce\x0e\x9f\x01,\xc0\xf6\x16D\x86\x19^%\xc0\xc5\xddW\x10\xd9\x1d)\xc0J\xea\xf1\x89\x80\n3\xc0e\xdc\x8e\xe1\x82\x0f3\xc0\xc9\x0fy\x88\xcc\xbe"\xc0S\xbd#:H\xb20\xc0\xff\xa2\xb9\x983\x19+\xc0\xc8\xf5\xba\xbe\xff\x9b0\xc0|\x9c\xf6\xf3\x84,3\xc0Vz9\xa3J\xea$\xc0\xb6>\xd4\xf3\x80\xfb0\xc0A\xa5\xf6\x10]?,\xc0\xcdr\xd7\x94\xdb\xf71\xc0\xe6{\xa56\xb7I0\xc0T\xeb\x82b\xd3f1\xc0\x07\x0b\x965\xbfU!\xc0\xd0XJD{\x0e%\xc0\x88\xb4\xcaI+\x90.\xc0t\x94\x86M\xeb\xdc"\xc0\xd6\xf8\x04G\xbeR\x18\xc0;\x85\x18\xef\x9a:/\xc0#\xfb%\xa0\xcc\xd8-\xc0Z\xdf\xdf6\x84\xbf)\xc0\\\xda\xd7\xf74@0\xc0\xd3\xec\xc4\x9e\xf863\xc0jr\xf4\xca\xdd\x9f0\xc0\x98a\x8d\x8ct\x84*\xc0t\xf6\xa1+-4%\xc0C\x91\x8c|\x92\xec2\xc0s\t\xcf\xfb\x83\xf0(\xc0X\xf0\xb6\x12\x7f\xd52\xc0}\x9d*k\xfd\xe8 \xc01\xaf\x0f\xdd\xf8\x891\xc0\x04\r\xf7T\xf1\x88/\xc0\x11!\xb1N\x11?/\xc0H,\xf9\xad\xa3\x16#\xc0\xd2/\xdd\xdf\xbdh$\xc05\xd0\xe1\x01\xc3\xfa1\xc0f\xb5\xfc\xf6\'\x960\xc07.%Z\x06)3\xc0\xc4j\xba\x95\xba\xfa2\xc0k\xb6\x8e\x95\xa3\x1d\x15\xc0p/Zvk1+\xc0\xf6@\xad\xaeR#%\xc0\xf2!\x0317\x84-\xc0/*\x9cp\xc3\xd2"\xc0\xc4%\xbc\x95?\xcd)\xc0\x91z\xef\x12\xf9\'2\xc0\xfe]\xfd!4($\xc0~6vM\x90|2\xc0\xa2]"\xcfJ~/\xc0\x9e\x1e\xb5\'^\x18-\xc0\x85\xe2\x1bI\xa0W.\xc0\x06. l\x9e\xed2\xc0\xf6\xba\\\xffGH0\xc0\xe1\x88\xc0\x94\xee\xf0"\xc0\x06\xd84\xdd\n\x890\xc0\xab\x95\x19!\x02\xbe\'\xc0\xee\xa0\x82L\xa7\xf81\xc0\x16\xdc\x8dzW\xf7 \xc0\x94=\xdag\xb3\xac+\xc0\xed\xd8NLe\xf21\xc0\x03CQ*\xa8\x8e3\xc0WS\xeb\xa9\xa7\xd81\xc0\t\x1c\x1b\xa4\xf8\xfd)\xc0\xfe,\x0e\xe3\x16U\x1e\xc0\x05\x94\x1ay\x8e~,\xc0@p]:\xf23-\xc0\x1c\xbc\x93\x92\t\x043\xc0\xd93|?u\xa3-\xc0\xa1\x94\x1e\xd0\xca+/\xc0f\xf0\x0e\x86\xdbg(\xc0>d\x9e\xc8\x04\xef(\xc0k\xc8\xb1\xf8\xa1\xec1\xc0\x04:\xafD\xfbZ\'\xc0\xc6jv\x10\xd9\xbf*\xc0\xba&T\xc5\xa881\xc0CN\x16\xb1\x83c2\xc0\x14\xa8iE\xa7\x83/\xc0H\xd5(X\x84\x163\xc08*\xdd{\xcf\xd30\xc0\xcc\xdd\x97a\x8d\x11&\xc0>\x0cwh\xae|-\xc0\xa75\x01@\x0c\xae)\xc0~sx\xed\xady"\xc0\x01v\x04\xd8!Q&\xc0\xde\xdfn:\xf6\x1e*\xc0\x9b\x81\x91\xbe\xbf1\x1c\xc0!"\'5M\x9e/\xc0\xa1\xf29\x8e\x84\x8b*\xc0\xc87\xa9u\xf5\x05-\xc0#\xeb\x18\x9a\xb00%\xc0\xe1\x9bO\xbc\xb19(\xc0\xda\x19p\xfdY\xb7)\xc0\x80\xe6\x1aK\x17[1\xc0\xf2$\xe3N\xcc\x9b.\xc0\xdc\x99\x87\xa7\x16\x970\xc0H\x0c\xdc\x80\rh/\xc0\x87\x95\x1e\xeee\xcc.\xc0\xf7\xd1P%\r\x97)\xc0\xdad\xad\xf3\x96b/\xc0\xe3\xb9\xaa\xb9Z\xef,\xc0b\x05\xb6m\xeeH3\xc0Wg\x8d\x1f\x19F-\xc0\x909im\xe6v1\xc0\xe2\x7f\x1d\xb6\xa3`#\xc0\x1a\xe6\x1a7\x1e\xe5"\xc0^\xaa\xd9\x95\r\r0\xc0\xa4\xd1\xdd\x9b\xf9\x12.\xc0\x9f\x87\xde\x14\xe7\x003\xc0\xe6\x859\x86\r\xa2.\xc0v\xdf\xd8\xc0`\x04+\xc0\xa7\xe2\x12\xad\x88\xdb \xc0hH\n\x83\xc6\x1f2\xc0\xa6w\xbd~<\xea\'\xc0nS\xce\xcf\xe4\xb3"\xc0n\x83\x10\xd8Ic(\xc0\x9e\x8a\x9d\x927\x04#\xc0\rz\xe9u\x8b\x04\x1a\xc0\x0f\xa9S\x87k\xbb.\xc0\x1at:\xe1S00\xc0\x17\x8d\x89\xb2p\x19&\xc0\xf4\xb0\xc9F6\x12*\xc0\xbdx\xd3\x84\'\xd9-\xc0\xfaq\xd3\xc9I\xe40\xc0\x9d|\x1e\x8f\xcaT/\xc0\xeb\x9e\x89\x0c\xfc\xcc2\xc0jy%\x7f?\xcc(\xc09u\xc7S*\xa42\xc0\xe3\xba2\x19\xc4\x921\xc0\x8c\xbe<\x10+\xfe+\xc0\\\x9dq\x1f\xd4\xea1\xc0\xe3\x15\xa8\x9b\xe5\\/\xc0\xcf\xe2a\xac\x05\x06-\xc0\x8fV\xbc\xc6s\xc1-\xc0\xbb\xc8/\xb7W\x1c-\xc0A\x93\xef\xf6\xfa\x8f3\xc0 \xb1e\xd3\xa7\x190\xc0J\xd8\xb6\xe8\xe3M%\xc0R$\x17g/\x192\xc0`\x9aR\xd3\x06q2\xc0\xa74\xd3\xa6zN3\xc0W\xe7;\x8d\xa7;3\xc0\x02\x18\x9b\xbd\xfab)\xc0\x8d\xd6\xe1f\x9542\xc0\x01\x17N?\x8d\x822\xc0])0\xa9h.+\xc0\x91l\xd5\xcc\xba\xdf,\xc0?)\x1b\xf9R\x11*\xc0\x9e\xfb \x884\xd82\xc0\x9bt\xe1"\xc3}+\xc0\x1a\xba\x1fx\x12\x9f\xd1\xbfg\x1e`\xad\x9bQ3\xc0\x0fk\xfbQ\x17\xbc2\xc0\xaame\x1f\x18\xf2(\xc0DD\xc1/L\xed \xc0|\x14\xb8\xe5M\x982\xc0\x9a\xd9\xd2\xe64}2\xc0\xec\xed\xfcZW\xb2/\xc0\xa0/\x14\x9c\xbe\xac,\xc0\x19+)\xeaC\x102\xc0\xfd\xc8\xac9>=1\xc0V\xa3\xa0\x12b5%\xc0\x0ew\xe6\xb1\xceD,\xc0\x03\x13\x84\xad{\x812\xc0\xd5\xbb]\xbe\x19k%\xc0\xd3h\r\t\xe6\xa5$\xc0i\x10$\x7f\x96\x833\xc0\xf1\x02\xed\xe2\xedl)\xc0\x05\xf5\xa1\xe0\x8c\x902\xc0\x88\xa8hwsR(\xc0\xa7x\x93\xaf.t2\xc0l+"n\x14r2\xc0\xcc\x90\xbe2[\x7f1\xc011\x9a\x97\x1fG2\xc0\xad\xc5\x8f<]\x9a2\xc0C\x84\x13\n\xae\xac3\xc0J\x13\x11T\x95G3\xc0\xf5\xdeB\xd7\xc7\xf12\xc06\x0e\xf7\\\xc5\xc3/\xc0Ze5\xad\xfb\x84-\xc0BG\xec\xf6\xb6\x14-\xc0\x1f\xe9\xbd\xf9\x01\xfa1\xc0"P\x16x\xcc\xc32\xc0;\xfd\xaf|d\xe92\xc0\xc1Bm\x97\xd7\xc11\xc0\xa7\xc9\xf9\x81]\x8b0\xc0\x01\x83Pm\x82w2\xc0\xd9M\xa7\xce\xcd\x0e2\xc0\xea\xa9\x12D_\xcb*\xc0\x00\'\xa9\xb6\xcdV3\xc0y\x9c\x9a\x80\xf7\x98+\xc0Uj\xd1\xe8k\x802\xc0\xf8\xbf\x04?&\xb9"\xc0\xa6F\xee\xe6\xec\xe62\xc0\x08\x1e5+\x9dz/\xc04\x1e\xde\xef\xfa\x83/\xc0Y&\xf8\x1d\xf2C3\xc0TZ\xc7\xe3\x81x2\xc0V\xbc4\x99)\xe31\xc0\x1f~\xbd\xdaz-/\xc0[\xe1\xb4\x85\xde\xe2.\xc0\xd05M\x01N\xcd(\xc0R\x0c\xa7!\x84\xc2(\xc0\x14m\xb1X\xd8\x8c,\xc0\xba\x93pd?\x9d1\xc0e0\x12\xf5\x92\xb4"\xc0x\x8c\x94/\xd0S3\xc0\xbeK!\x8e\x96@3\xc0\x8e\xe0\x07N\x85\xc62\xc0\xd3/*\xc76}2\xc00\x08\x8c\x88\xac\xf62\xc0\x15.\xd5o?\xcf2\xc0\x9a\xc1\x17\xe8\x7f\xb20\xc0X\xbf|\x10\xf6p(\xc0P]\'\xa7\\\xea,\xc0\xd5t\xaf@Y\xd5(\xc0\x02\xb0ho\xd5\xc12\xc0T\xb8\xbf0\x8e\x882\xc0\x97 \xd5x0\x123\xc0\xfb\xd2\xf0\xddTb2\xc0\x94\x8c\x8c\x01{\x152\xc0 \xb4!!\xc3\x9f1\xc0\xa5+\xd6\xc8\r\xfb1\xc0W\xbd\xc9\xf6c\x9b%\xc0\xf6\xce\xa5\x1eq\x8b0\xc0L\x9aO\x7f\xc3\x91$\xc0\xcf\xd5\xcf\xfbZ\x88*\xc0\x01"9\x02\xd7\xc02\xc0\x9c\xb7\x87\r\xc8\x841\xc0\x9bv\xa3Pf- \xc0Z\xf1"NL`$\xc0T\x7f\x12\xd6\xf9\x030\xc0\x06]\xc3g\x8a\x03 \xc0\x88hw\xc4\xc4\x040\xc0UH\x86")\x8b/\xc0\x97-\x80\x7f\xbb\x082\xc0\xfe2\xea5\xe1h1\xc05\x00\xc9y\xa4L,\xc0\xc7T\xc1F\x9e\xe11\xc0\x1a@\x97P\xfd\xef.\xc0\xb6\xd2/A\xb28\xcb\xbf\xa1\x94Q\xdc\xbbc2\xc0\xaeB\xdc\x12\xee\xdc"\xc0\x03\xcb\xd0\x1e\x87\xe41\xc0\x0b\x0c\xb0\xea\t\xaa(\xc0+\xb1\xcb(\x00\xca0\xc0p\x92\x1d\xf0\xd6=)\xc0\xd02D2\xf2B+\xc0\xb5\xa1$\x10\xee4*\xc0\xbc\xe9\xf9\xaa\xda\xb6/\xc0\xec\x03n\x9d\x1f\xa2/\xc0,b{(\xc5/0\xc0I\x81\x8c\x86\x12}.\xc0\xa3\x8f\xcbCZx&\xc0\xba\xb0\xe9\xbb9\xb9$\xc0\xf5\x00\x9c\x1c\xd2\x7f+\xc0_;\xc8{KJ)\xc0;7\x89<\x9f\xc7/\xc0\x7f\x1cW\xad\x8d\xc32\xc0\xda\xa2\xa4[\xd7\xe21\xc0ZM/\x8f\xa0\x0c/\xc0\xbe\xd8L\xd65\xdb(\xc0\xce}\xc9\x1b\x1b8+\xc0\xcaD\xec?]\x922\xc0,T\xa2\x81\xd8y0\xc0+v\xcf\xe1t\xf22\xc0\xad\x0fP\xabB\x04%\xc0\x97\x14[\x07\x8aE)\xc0\x96\x06\x9e\xa3.\xe52\xc0\xf6z\\\x9cZ\x033\xc0Fvl\x85|\x0c0\xc0Li\xfa\xafz\xd62\xc0\xb1?\x8f\xd9\x0by2\xc0\x16\x0c\x7f\x08\xa3\xc6*\xc0\xe3\t\xac\x14{\xf0/\xc0[MB\xefO\xcb2\xc0\xc5\xe18jM\xbe2\xc0_\xf1\xa6%]\xa32\xc0\xd8\xfc\x1b@\xadx$\xc0J\x9e\xc9\x82\xbc\xce2\xc0\x1f\x88\x81P7t(\xc0\xb6\x93\x82\xac\x18x-\xc0\xa7xG\x1f\x15\t0\xc0\xea3U.\x13\x102\xc0\x99E6\xa5-\xf31\xc0\x14\x8f\xd0\xa6\x1bu/\xc0\xfa\xf6W\x0b\x1b\x97(\xc0\xa1\xac\xfeG(\xe42\xc0\xe5\xdb\x1e\xd76\x8b&\xc0x1\xb4}\xd6\x123\xc0\xc5\x16\xa8\x17\xc1/%\xc0d$\xb7\xf6o20\xc08\xc5\xad\xa6\xf1\xd12\xc0\xbf\xae\xc7I\xd1\xa3/\xc0I\xba,w\xa1\xdb\x18\xc0\x97\xdc%\xcfGj0\xc0n\x967\x15\xfb\xa6%\xc0\xb4\xe3\xac\xa6\x9c\xfc2\xc0\xb4\xc7Z\x91\x9c\xc5$\xc0\xf2\x9d\x97_\x1c\x8c\'\xc0\x0b\xe9\x87b\xdc\xb92\xc0\x97\x01\xc9m\xd9\xa1-\xc0i\x05b=\xf5#\'\xc0\xf25\x90\xd2_\x922\xc0V\xf3\xf02=\x0f3\xc0\xb4\x850\n\x12$2\xc0\x01\xa97\x0e\xdb)\x16\xc0[\x10\xbdq\xa8\x02(\xc0\xf8:UJ\xbdH2\xc0b\xd7\xff\xcb\xe1\xa7$\xc0\xbf\xcf\xd5\xb2\xce\x96+\xc0\x19\x15\xd8\x9e*\x010\xc0\xafO\xc0\x06.q-\xc0)\x80P\x1ff\xe51\xc0o\xf2\xd4a\xa4V)\xc0\x0e\tL~(m3\xc0\xa0\xe1\xfe\xad\x9co(\xc0YT\x1f_\xa4\xe61\xc0w\x1d\xdb\xf7u\x97(\xc0\xb5Us\xff\xf7\x05/\xc0\x81%\x15\xebg\xd12\xc0\x13\xc8\xb3\xa0\xaa\x080\xc0\xf5Sg\xe2\xca\x18&\xc0\xe1\x16ne\xcb\xd91\xc0\xf4;gv\xa3\x053\xc0\xef\x10\'s\xa1h2\xc0}`1\x15\x9c\xd2/\xc0iUNn\xe8M0\xc0\xcdR\x16E\x9e\xbf$\xc0\xee \xd0\x1eP\xc42\xc0\x14\xc9\xe5\xd8+\x892\xc0*N\xbe\xc0\x0b\xfc.\xc0\x1f&0\x16\xd9Q3\xc0\xda\xf5\x96N\xbf.-\xc0K\xc9.79\xce1\xc08,N,;\xcb1\xc0\x8a\x07\x8f\x95\x17>)\xc0a\xde7r\xb4\xdd0\xc0\xb6\x1a\xcbt\x90\xca1\xc0\x17\tiGa\xd32\xc0\xef<d3\x13\xfe.\xc0\x01\xc9\xc1\x1es5-\xc0\xa9\x9c7`<j3\xc0\xe0\x99"\x92t\xd4%\xc0/\x82|\xda=\xa8&\xc0\x12\xfb\x84\xa5\x84\x90*\xc0\xf3\x84\x0f\xf7\xef\x8e-\xc0\x8c\'r\xbf\x13\xd61\xc0\x95\x19\xe2\x8a\x89\xb4$\xc0\'\x94bn\xa7\x873\xc0\x97\xa09\xd6H\x96,\xc0\x19\xe3\xc0\xbe\x04\xce2\xc0\x07?T9?\x033\xc0\xd7\x9bmVE\x132\xc0\xb2\x9b\x82\xf1{c)\xc0]\x1f\xf3J\x91\xc22\xc0"\xb3\xe8\x81\xd5\xef2\xc0YQ\xf45\x92\xdc2\xc0nP\xa6J\xa6\x0e3\xc01\\+\xf8\xd8\x9b.\xc0\xbe\x02\xe1\x80t\x1c!\xc01\x0cE\xbaG?/\xc0\x9f\xff\xf9&MX/\xc0\x91\xd4L\xb4\xb4\xe8.\xc0\xaa\xe2k\x9fS\xb1*\xc0N\x16\xa5\x1d\x7f\x1d,\xc0\xe3\xfd\xccr\xf7\xb3/\xc0\xb0\xfe\xa0\xae\xdf\x00%\xc0\xc1\xbb\xb3\n$\xa8(\xc0$\xda\x1bnC\xa92\xc0l\xc8\xdb\xf9^\xd52\xc0\x10k+\x96uH#\xc0\xb4\x16;Q\xb9\x182\xc0\x82\x83zO\x85\xd62\xc0\xa1\xe5\xfd\xd1F\x123\xc0\x06\x86\xf6\t\xc8\x96-\xc0\xa6\x88\x9f\x8c\xdd\xa9/\xc0\xbb^0\x1df"*\xc0\x89\xfb1}\x0fE&\xc0:\xd7\xba\x05\x9d\xb42\xc06\x8a\x89\xfeA;3\xc0$\xa9\xf0\xba\xee\xe2/\xc0\xc1\xc7\x01\xb9\xf2\xe51\xc0\xb6r\xc0wy\x9c,\xc0\x1f\xc9SN".1\xc00&a$e\xf61\xc0I\xd88D\xb5c3\xc0\x9f]\xc6H\xed\xa92\xc0\xb6\x7f\ng\xee\xac2\xc0\x1d\xb5\xd9\x85P\xc2\x1a\xc0\xf7\xdf\x9a\xa98v3\xc0\xdc\xf5\\\x83\xca<3\xc0\r\x06e\x16\xb2\xfe2\xc0\xc1G\x83^o\xeb2\xc0\xd1=z\xa0\xc9+3\xc0?+6Cy\xb1(\xc0i\x91\x16F\xc1\xf6\'\xc0\xa7<#\x10\xafs1\xc0c\x84\xf9\x04\x9f\x7f0\xc0k\x83$\xbcC\x98(\xc0fz\xb2\xad?\x19*\xc0\xafh\x86\x96\xf0\x84(\xc0\xa9\x01\xaa\xcd\xc5\x952\xc0N\xdc\x07\xae \xba\xf1\xbf\xda\x12\xb8\xcd\xfdz+\xc0\xbe\xad\x82|\xb1\xa1*\xc0\xae\xcbFG\xcc\xd5/\xc0\\\xc0\xac\x82q\x88-\xc00\xb5\xcc\xf4\xb9<1\xc0\x9cW6\xd9-\x003\xc00\xea\x92e\xcd\x1a2\xc0\xd0\xe8\xa0T\xc7\xed.\xc0\xdbXU\x1d\xf1\xe4/\xc0i!\xdb|MD3\xc0v\xb2\r\xac}Z(\xc000;\xb2\x81\x1f2\xc0y_\x03.2z0\xc0\xa7\x0f\x0f\xdf!\x08/\xc0*\xe8\x98\xe6\x86\xad-\xc0$cD\xf6U|/\xc0S6\x12k\xb7G3\xc0(\x0fJ\xec\xf0\xb72\xc0K\x87\xd6X\xb2\xcb2\xc0S\x99\xa0[Vs)\xc0C\x1bB\x19\x1f#3\xc09pg\xf5\x1a\xa1*\xc0\x99\xcb\x08<\x9a\xb82\xc0+tRBD\xff1\xc0\x81%\xcc\x18\x0e\xfc1\xc0\xb1\xb5\xbf\xf7S(%\xc08<-u{53\xc0A&\xf6rY\xde2\xc0-\xb1~\x8fm\xf42\xc0m\xce\xb6\xa3IE*\xc0\xcd\xe0\xc2"\t\xaf+\xc0\xc0\xde\xc6\x1e%\xc1&\xc0\x9f\x10\xaa\xce\xd9\x1a2\xc0\xf5\xc2+\xf0\x8d\xd8 \xc0\xecc\xa3\xde\xbd})\xc0\xcaS\xd5\x99\x07\x14$\xc0\xb1\xc5\xbaP7\xb90\xc0\xa9i\xdc-\xe4D/\xc0A\x87Z_\xb8\xf6.\xc0\xe03\xc9\x97\xcc\x01)\xc0B\xc9B\x89Z\xfa(\xc0\xd2\x18;\xae\x83 -\xc0\x1c%\x8e\xeb\x0f\x141\xc0N9\xdf\x99\xfe\xca,\xc0\x10\x01~\xd7\xc1v$\xc0\xd0\x06\xe0\xb4\x1ah$\xc0H$\x91\x81\xa5\xd32\xc0\x10\xff\xf1\x8f\xfa"#\xc0\xb4P\xee}nD3\xc0\x1f\xc5\\\xd6\xe9\xd22\xc0\xb6E\xab\xc6\xba+3\xc0`\x19"1\xa1\xb72\xc0\xab{+\x1b\x9c\xb52\xc0C\x8b\xee\xeb\xf1^/\xc0&V\xf2G\x01\xe4.\xc0\xf1W\x8f\xd1\xb1#,\xc0\x92[\xb2 `\x0f2\xc0\x07Z\xc5\xca\x11\x02)\xc0=.\xe8\xdeI#1\xc0\x1ae,\xd6\xea\xb32\xc0e\'boS\xcd(\xc0D\xbd\x89\x8e\xe1\xc8 \xc0r\xaf\xa1f\x16\xa2\'\xc0n\xda\xc7^\xcc\xc81\xc0=M\xb6\xa3\x19\xdf&\xc0l}M\xc9I\xcd2\xc0Q\xfc\xf2I_]#\xc0\xd7\xd62\x97+\xf9\x1a\xc0\x06\x91\x19\xf4\x95\x9a&\xc0\x16u\x9cs\xb8\xf12\xc0\xa5t\xa5z\x03\x163\xc0\xd9\x8cZ\n^\x90/\xc0\xe3\xf8\x0bBGb2\xc0\x9cU\x81\xec\x8f\xb6/\xc0o\\W\xa0\xef\xd12\xc0\x12\x8e\x0f\xfd^33\xc0\xd6V\x04Z\xe9f\x17\xc0\x1f\x0cH*\x85$3\xc0\x01\x92\xc0\xfa\x86\x0b0\xc0\x8e\xa6\x03rj\xa90\xc0~\x80\xb2~\x0c\xaf0\xc0a`\x13N\xc1\xd4/\xc0\xfa\x1c\x85\x04\x9c33\xc0Dv\xaa\x147\xcc2\xc0\xc6\xe2"W\x99)2\xc0\xefo\x82?\x06u0\xc0f\xa9\x19:\x1f\xe3(\xc0(\x98\x91\xdeY\xeb2\xc05\xd3u\x7fw\t3\xc0X\xa7hH\xf0\x1d-\xc0{\xe6\xb9;\xe2@0\xc0\xde\xa4z\x8ax\xdd(\xc0\x8brw\x8e\xc9N2\xc0\x82V\xb5r\xeca2\xc0\xe2\x98\xf9\xa5\xf3\xa5/\xc0K\xe01\xa5\xec\xdf/\xc0M\xf8.\\^p3\xc0\rQ\xf6`\xb5\xf42\xc0G\xb1\xdf,\x16\x0b%\xc0\xa0\xa3S\xa3\xbd{,\xc0\x1a\xdda\xb0\xac\xd42\xc0Ww.V\'T$\xc0\x92\n\x18]\x12\xf1/\xc0\xb4^\xe8\xff8\xca2\xc0d\xab\x9cr\x04\xb82\xc0\xb8"\xb4\xbc\xef\xcf2\xc0jy\x15Y\xf3\xd62\xc0\x01D\xb5\x00\x91T/\xc0^\xf2SV\x0b\xba#\xc0\xa3^\x96\x9d\\\xb82\xc0\\\xbd4\x83\xa6\x13)\xc0\xe5I\xee\x19[E\x1b\xc0\x98\xa6<\xb1\xdb&0\xc0\xd9\x0c\xb0t\x05?&\xc0a\xb8\x05\xf7\xeb\x143\xc0\x97R\x85\xb5Sd/\xc0\xaa$b+\xc4\x9e1\xc0\xe9\x9e`}}K3\xc0X\x9cd\x91AH2\xc0Gu\xd7\x07\x99\xcb2\xc0\x81\xce/\xec/0/\xc0V\xce\xd3\xd7\xbf\x1c/\xc0\xfaS]\xec\xd6\xa1"\xc0\xc3z\x1c\xe0\xb0\x82\x17\xc0\xde\x19\x867\xaa\x1a)\xc0\x194\xfc\xa6,H\x16\xc0\xbdp\xbe\xdb\x12e"\xc0\xdf\xf9\xb0a?\xd9.\xc08\nZ\xbe\x82\x1f3\xc0Q\x01>Q\xd1^$\xc0F\x18\x98\xfd}/3\xc0\xd7]\xd7\xd1PI0\xc0~\x03\x1d^d\x82-\xc0I0c\xb0%\xbb#\xc0\x8bqXW\xa4\'3\xc0\xf6`t\x84\xf2Z0\xc0Og\x8d4\xd8m$\xc0\xf4\xf5#\xa6\x1b\x9c1\xc0(K\x92\xd1j-3\xc0%<V\xe1\xc9\xbc2\xc0\xcb\x9cB\x1eK\x070\xc0\xa9\xf8\xdc\xde\xa2j3\xc0\xcbe\x0b+\x91\'/\xc0o\x90\xec\xea=\x1b/\xc0\xe5\x8b\xeap\xa8\x002\xc0\x9a\xd2\xd1k\x1d\xd92\xc0q\xee\x8b\xc9\xa0$3\xc0v\xc2\xe1\xb4\xe9R0\xc0GBIJ\xf5(1\xc0\xd9\x91\xd3\xa11m&\xc05\x0b\xa0\xbaM\xc5)\xc0\xa3KR\xab\xc6\xf62\xc0\x98\xc1\x0e\xd7\x92\xd62\xc0\xf3\x85\xd2\xba\xb8\x830\xc0\x7f\xc1\xf0\x027\xef$\xc04P\xa7r\xe0\x001\xc0J6.\x80\x89j0\xc0\x03\xb69\xd5\x10\x1b)\xc0\n\xb6\xce\xc3\xfa63\xc0\xdb=m7\xdd\xc6/\xc0+R\xf3\xdbb\x18,\xc0\xf6\xdc\xe7\x1b)\xee*\xc0]3\x89\xa8\x98\x8a)\xc0\xbft\xb1\xe9\x82.3\xc0\xe4\xa6\xf9L\xa2p3\xc0\xcbP\x1b\xa7M\xb70\xc0\x176\rz`\x05%\xc0\\\xa0\xf3\xf2\xb9\xf71\xc0u\xcdC|;\xf01\xc0\x0f\xdf\xf6\xaa\xed\x9e/\xc0\t\xe5\xf7Y\xf0</\xc0\xb4\xc1\xaa\xaf\x15\xbc0\xc0\xa6P\xa5N\x14\xa7/\xc0\r6\xacT\xe7\xd6/\xc0\x16~6g\x12\x1b3\xc0\xa9\x1ak\xf2\xad1/\xc0Z\x8d\xfel^\xc80\xc0d^L\xf7\xdc)3\xc0|\xcc\x9bwu\xe22\xc05\xcf\xee\xe4\x1bU+\xc0D\xedn\x80D\xf42\xc0\x97>\x8d0\x04\x1f2\xc0\xfd\xa3\x118|\x86.\xc0\xcc&\xed\x13\xce\xb8\'\xc09\xde\xd1\xc6\xbf\x072\xc0\xfb5%\xb6+70\xc0P\xf0\x8bx\x8c30\xc0{\x9d\xc89\xb9\xc00\xc0\xc2\x14\xd5`T[1\xc0N\xd5_\x8d\xfa\xb0%\xc0\xcf\xf6\xb6[\xac\xb3)\xc0\xbe\xe9\xd7X"",\xc0pl\xaf\xe6+G&\xc0\xd3}\x9a\x91\x0eQ0\xc0\x15\x85\x80\xb1U\xbb-\xc0\xf0\x1b\xc9\r\xfe\r3\xc0+\xcba\x0e4\xbc*\xc0\x94\x147\x02\xc5\xa3-\xc0\xcb\xe9\x10\x8f\xea\xa2/\xc0\xc83\xfcu\xbd\x010\xc0S!\x0fC"@0\xc0[.y\x93\xe7 (\xc0\xd8\xae\xe7\xb5\'"3\xc0$+f\xde~\xf3(\xc0Y\xe3\xec\xb6\xf4\x17#\xc0\x9f\xb2\x8e2\xe4\x8c1\xc0\x1f\xe8\x85o\x88\xdd2\xc0\x921\x1bE\xdb\x153\xc0.\x0by\xde#m3\xc0sl\xd6\x9e\xc5\xe6%\xc0\xbcAz\xbd<\xa9(\xc0\xb9\xdf\xa4\xf6>\x133\xc0s\x02BQ\xef\xc01\xc0- \xdd\xed\xd0a(\xc0_\';f$)3\xc0\x02\xbb\x12c\xeb\xf81\xc0_}\xac\xc9\xaa\xda2\xc0\x11\x1b\xbb\x80\xe7\xb0-\xc0C\n\xf6`4\x163\xc0\x12|\x87:\xe4\x183\xc0\x04\x8d\x19\xe3-\xd22\xc0\xcfM\xc0\xa0\xceq3\xc0]\xfbqq\x8e\x0e3\xc0\xaa\xd8;\xa1\xd8\x9f2\xc0\xca\x97\x84\x9c\x06\xf5.\xc0\xcc\x91v@\x82\xd42\xc0\xc5j\xdd\x8fde)\xc0\xe1\xd4-\xbb\x97v1\xc0UO\xd7\xc7\xbf\x87+\xc0\x12\x9cv\x99\x16\xca/\xc0\x90\x0e\xed\x88\xec\t3\xc0S\xf8{\xa3\r\xe8"\xc0\x97\x18\xabz\xe3\xd8/\xc0*\xee\xbf\x01\x0e%&\xc0(\x10^\xdf\xe7m)\xc0B\x1c\xf2\xb9\xe6\x85)\xc0x\x1f\t\xf3)\xd02\xc0g\x04\xfet\x1a\xce(\xc0m\x81\x8e\x90\x0cW0\xc0\xe7\xcct\n\x1d"3\xc06d\xa0C\xb2F3\xc0\xe42\'\xb7\xa0\x1b&\xc0\xaa\xcd\xea|\xad\x8f%\xc0!\x02\xcc\x1a\xa0\xf81\xc0\xd0\t\xc8\xcc\xeda#\xc0\xe0zwA\xc3L\x1e\xc0\xa28\r>q\x142\xc0\x88\x08\xd6&\xe6>3\xc0d\xb2\x9f\x8b\xac\x912\xc0_0\xf5\xca\xd3\xdf2\xc0-=\xf8\x8a\xd7\xed2\xc0\x82\xba\xe0\x94ox3\xc0\xeb\xe4\xb6P4\xac)\xc0\xd1\xdf\x8c\x90.B3\xc0\xd69\n\xbe2\xda.\xc0\xe3\xe4\xc6\x11\xa9 3\xc0#e\xb6`C\x0b&\xc0\x94\xe1\xab\xbbI\xa1-\xc0\x90\xdc\xba\xbf"l-\xc0#\xcf\x0e{>\xe7/\xc0\xf2\xc2\xdd\x0c\x7f\xf2$\xc0\xbe\xcf\xc8`r\xfe1\xc0O\x81@-.\xd8/\xc0\x85\xa1\xc1\xf6<\xbf#\xc0\xc2\x0b\x98\xfa[ /\xc0v\x8f\x90\x18y\xad.\xc0&E\xfb\xbb=\xd7(\xc0\xcew\xec.\xf1%2\xc0*\xee\r\xb6v\x87+\xc0xk<7h}0\xc0$AK\x01*\xde/\xc0\xee)\xbaQ\t\xba2\xc0E\x07\xe5\xc1`\x0e3\xc0QIR\xf5\xf6\xf72\xc0W\'g\xdf\xfc\x8e.\xc0\xb3\x1a=\t\xa200\xc0\x81B*\xae\x01>3\xc0\xb1\xb9\xb0&\xe9\x040\xc0\xf8\xaaS\x15+\xae2\xc0\xba\xe2I^&\xf02\xc0\x9e\x8a,UE%3\xc01\xc6\xa0\xdf\n\xef.\xc0\x8e-\x1e\xba\x9e\x9d0\xc0`\xf6{\xd5\t\xf7,\xc0\xe8\xc8\x8f*>s1\xc0\xa4\xe0\xa5\xcc\xd9M \xc0m\xf9q\x1ad6)\xc0\xc4\xf5\x10\x8e\xa2"0\xc0/A\x95\xd5\xe6\xe2"\xc0gF\xdb\x01\x05\xac1\xc0n.\xae>C\x182\xc0\x9b\xd9VcE\xdc.\xc0\xcd\x95v\xb6L\xa9&\xc0\xdb\xaaF\xb5\xa6T/\xc0\xa5\x1dN\x00$&0\xc0\x83\xfd\xc1\x88\xbc\x941\xc0\xaev\xe5T\xa4\x0c2\xc0\xc0O\xf9\xf6\xd6\x083\xc0\xb4\xca\xc0\xa2\xc3S1\xc0\xdde=\xf5!*0\xc0\xd2~V\xa4\x99N&\xc05qUjL\xb91\xc0\x1d\xbf\xce\xa1\xbf\xff+\xc0\x90\x0b!\xb6|_)\xc0`\xebD$\xce\x06)\xc0])\xb3n\x8ag3\xc0\x00\xdd\x0e\xd2\xd3{*\xc0D\x18n\x86\x92\xdc"\xc0\x14\xc8v\xb1\x82/0\xc0C\xef\x83m,|/\xc0\xd5\xc6\xcb\x19\xc0\xac+\xc0\x80f\x18/\xbd\x8e+\xc0\xf9\xc4\xbe\x1d\xc7L-\xc0\xaeM\xd0\x0bz\x030\xc0L\\C\x1b\x8bW/\xc0>8\x00/ 50\xc0~\'\xf5\x0b\xa2%2\xc0D\x00\xd32\x1f\x12/\xc0\xd2\xdek\x9e\x00\x8d\x1f\xc0\xe3\xbfV\xa7\xba\xca(\xc0\x03\xf4\xc8\xb1\xbd\x8f&\xc0>\x0f;\xcd\xa1a/\xc0\xbf\xe8\'+Q\xd1$\xc0\xe2\x96\xc3\xc2\x85\xf4/\xc0e\xb4\x9fA\x91\xbe\'\xc0\x9a\xbc}\xe8!\x96,\xc0qoT;\xc5\x91#\xc0\x86R\xfc6\xef\xfd\'\xc0\xd4\x08\x0b\xd7\xb5\xba2\xc0\x99\xf9Z\xd6p\x941\xc0\x9b\x18\x81\x00\x05\xf61\xc0OE~\x81\xeby%\xc0\x16\x1e\xec\xafq|.\xc0\xa9_\xd0r\xbe7/\xc0\x9b\xca\x08\xe2K\x97$\xc0\x1f\xbc\xb6\xcb\'%\x1c\xc0\xe0Y\x8b;\xd8\xed-\xc0\xdch\xael\xdd\x8a1\xc0\x12\xefi\xcch\xa9!\xc0\xbc>b\x0f\xba\xf21\xc0=\xf6%\xbf\x8c.2\xc0\xaa\xda#p\x8a\xbd(\xc0\xc1\xc8\x974Z\x87%\xc0\xe7\xa7\xa7@\x87\x92+\xc0\xae\x03k.\x85u2\xc0\xae\xad\x16n#\x96$\xc0X^x__\x175\xc0\x17\xd3\x82\x81\xca\xd2\x1f\xc0\x8c}\x96\xd9\xeb\x860\xc0\xc0\x9d\xb8\xde\xfe\xbc/\xc0\x03UsO\x88\xf0.\xc0\xd4\xefM\xf8\xd2V/\xc0\xd8JY\xed\xd6\xe4-\xc0\x11\xb9\xb8\xaauj/\xc0\x9d\x81\xa7\x95,\xf92\xc0\x11D\xf0\xfc\xedM3\xc0.\xe0\xbex\x06\x17(\xc0\xf1i]\x8d\xd4\xd4 \xc0\xe1\xbc\xc9&\xe4W,\xc06c\xcc4L\xf02\xc0)||\xd1\xb14)\xc0k\x1d\xbf=\xc2s(\xc0\x8b\xa3\xa22n\x89%\xc0at\xc8a\xf9\xde0\xc0;\x8f\x16v\x12\x11/\xc0\x9ei<*\xb3t.\xc0-D\xa5X\xef+\x1f\xc0\xaa\xd8-/_\xc5,\xc0\xaa\x86\xf5\x8b\xd1\x9c+\xc0\t\x84\xcd\xe6\x03\xdd)\xc0\x16L\xca\x8f\xd7v/\xc0\xdaM7Z\x15\t3\xc0\x99\xc7\xa4\x80Tw%\xc0\xb6P\x94\x03\xc7\xf91\xc0\xb9\x81\xeevz\xfc/\xc0\x15\xd7/\x88?@1\xc0\xf9\x8d9\xc9M\xdf\x1f\xc0\x1d\x05\xba>\x90\x02)\xc0v\x95u\xdb\xf1\x9e(\xc0\xe2v\xee\x99\r\x0e3\xc0t\xc4<\xcc\xb0\x1b*\xc0P\xb0\xed=^\x0e3\xc0\x19\x95k\x9bq\x1e3\xc0\x96zq\xec\xc4V \xc0?:\xcd\x18\x884&\xc0\xebliK)f2\xc0\x89\xa1\x05|\xc0\x163\xc0\x8e\xf1\xc3p\x08h3\xc0\xa5)l\x16\xce\xb0\'\xc0;>\xad\xea\xc3\x123\xc0\x19\x1e\xbcR\x14m%\xc0\x1f\xff\x9bhSC/\xc0\xa0?\x0ex\xb4\xd30\xc0\x19}\x9c\xaf"j/\xc0\xe0\x85\xf8\x99\x02\xe1,\xc0\x16\x03\xad$\x7f\x1f$\xc0"\x9cnP}\xbe2\xc0-\xd3\x86$\x17\xc12\xc0\xbb\xed\xb3*\x16\x94\'\xc0*N%OL]3\xc0\xd6\x82\x0f>k\x8b%\xc0\x85?t*\xd5\xe12\xc0qX\xb0\xb9X\xad+\xc0#\x0c\x03B\xa3q#\xc0\xec\xe1\xc5\xf2\n\x0b3\xc0V\x81\xbf\x0b\xd7\x992\xc0\x1c\x91\xf6\x8f-\xf41\xc0\xd0W/F]\x11\x1f\xc0\xe9\xc0a{\x8a\xc02\xc0\xad\xc9>\xbam&3\xc0\x14\x982\xc2\xd9S-\xc0\xd9\'\xd1\x9am\xf91\xc0\xb4Z\x91\x99\x84\x87+\xc0\xdc\x91!g\xb6\xb6"\xc0#_\xd7(O\x073\xc0\xeb\xf3Eo\x1f\xf8(\xc0\x10\xfdh\xbd\x97S(\xc0x\xbb\x93\xe4\x07\x180\xc0\xe9\t#\xde\x01/)\xc04\xf3e"\x85{/\xc0\x9d\x9a)\x0f\';2\xc0\xb8\xa9-\x9a\xc5\x81/\xc0\xa7\xdc\xe4V6\xe0/\xc0S\xc8P\xb7n\xe7#\xc0\xf6_\xcbR=6-\xc0\t\x98\xcdwU\x002\xc0\x95\x9e\xdf:n-\x18\xc0 \n$\x16\x87\xe7#\xc0?P\xaaKd\x07(\xc0=\xb6\xf0K(\xe02\xc0\xd2\xf1O\xdeC\xf51\xc0\xe1\x9f\xdd\xce\x06\xb4!\xc0\xf24\xce\xa3\xe3\x96\x14\xc0\x8e\xc2J\xf9\x1c\xa3$\xc0\x9a=\x06:\x84)&\xc0O\x12\x8fFU\x81$\xc0\xfb\x1f5.)\xfe.\xc0\xb0\xbf?j_\xbc+\xc0u\xc7^\xdc\xe4\xf82\xc0\xd7+\x81X\xd1z!\xc0\x87!Z\xe3\xb8\x91+\xc0\xc6\xb9\xaf\x18\xdcZ/\xc0\xdd\x1b\xa3:2\x03(\xc0\x1d\xaa5,U\xed2\xc0)\xf8\xf3\x88\xcdF3\xc0\xb9^\xf8F\xeb(2\xc0\xf1\xd2\xd6\xc2!\xe02\xc0\xd7.\xc6?%\xf1.\xc0\xdav\t\xae\x98\xf22\xc0W\xde\xae2\xb7\xa6.\xc0\x14\x85f\xe4K\xff2\xc0\x8b\xf1]\xb6\x11\xc12\xc0\x85\xf7\xcb\xc2\x1a\x891\xc0%\x00\xa6\x8c}\xfb2\xc0\x11\xc0\xea\x8a\xdb\xbd/\xc0\xe3a\x7f\xcc\x97\x8e#\xc0~T\x08gk\xae \xc0\x1e\x82\x11L((%\xc0\xe2#\xdd\x8e\x84\x96#\xc0;\t\xbc\xdaRw#\xc0X\xbd\x7f\xad\xdb-(\xc0\x18E\xb4\xf7\xa1_/\xc0\xfe\xf2\xc6N\xc6\xd6.\xc0\xeac\x89||%3\xc0\xba\xda\xc5\x82b\x9f\'\xc0\xfa:Y\xf4\x82\xd9$\xc0\x0f\xccA\x9d\x85\xa1!\xc08\xe1\x81>U\x190\xc0\xe2\xc5\x81\x7f\xfc\xf62\xc0\xf5E\xaf\x85\x1b\xb6"\xc0\xdf\xbau\xb5\xce\r)\xc0\x93\xe0\xfdv\x04\xf8/\xc0\x07\x8f\xa8?\xbe\xf92\xc0E^R\xfb\x90\x88!\xc0\x8c@\xccXz\xf0)\xc0\xebm\x9f\x8d\xe6\x19%\xc0<\x94\xeaqsw#\xc0\xe1\x9f\xcc \xac\x01.\xc0\xfb\x91\x8a\xaa^\x1f,\xc0\x12:3\xe2x\x00-\xc0\xbf\x15\xc4\xac\xf6\x003\xc0\xbd\xfe\x94Q\xd0"2\xc0\xb8\xd3\xc3\x17"\x00/\xc0\x99\x85\xc8\x19\xad43\xc0\xda\x9c\xc6=\x0fz(\xc0\xdf*\xdfhJ\xb2)\xc0\x8a\xb4\x88\xe5\x80*(\xc0\x0ee\xd1R\xcb\x190\xc0%\xac\xd3e\x82\xe62\xc0\xcd\x7fV8\xb0\xec2\xc03E;O\x13v+\xc0\xc3\xd6\xc9#s\x1c2\xc0X\xfe\x04\xe3o\xfc\'\xc0n\xc9%\xe7\xc1\xf41\xc0^\x12\xb4(\xf1\x063\xc0\xd0\rT\x11\xf382\xc0\xebuP\xcd\xedW/\xc0\xd6\xd9\xb0\xf72!(\xc0\x00\xcf"h\x8f[2\xc0\xb0H\x83\x99X42\xc0\xdeY\xa1\x00\x1c12\xc0\xb8+\xd7z\xa0\xde2\xc0F\x07\x0c\x89}7,\xc0x3\x89\x194\x870\xc0\xccA\xda!k&3\xc0~\xc7\xb5/\xa8\xdb-\xc0D\x87\xcc\x98C\xe4)\xc0n\xa1\xeb\xc0\xe5\x011\xc0BW\xea\xe3&\xc50\xc0\x8a.\x8e:\xd5r*\xc0\xf8\xd2Q\x90~J*\xc0\x1c\x05Vh6\xe0/\xc0\xd2\xbbm}v\x05/\xc0d3\xca\x8a#C0\xc0\x89\x04\xed*\x03\xab \xc0\x0f\xfc\xe2V\x82\xad*\xc0^P\xed\xa8+\xa6*\xc0\xf1\xbdgEr\n,\xc0\xdb>\x92\x00|q2\xc0\xeaJ\xa7H(\x1d$\xc0Z\x86\xbeZK;3\xc0jZ\xb1\xab\'`/\xc0\x80\xa4SM\xaf33\xc0\xa8^\x9e\xa7\x93\x100\xc0\xe1N\xeb\xd8\x0c\xc3-\xc0\xc4X\x8f^\xf7\xf0&\xc0\x7f\x93q\\HI.\xc0\xde2`d\xad\x1a3\xc0\x90\x0b\x07\xe5{\x11.\xc0\xc3\xf6\xc8Y/\xd42\xc0\xc1\xff\x8bZM\xd72\xc03\x84\xdfU\x86\xa4.\xc0HI( (\xa90\xc0\x8f\xb7\x84\x18\xe9\'%\xc0*h$\xa2K\xff!\xc0\x9e\x04\x1f\xc7\x8eE0\xc0\x08N\x9d}\xe1\xb20\xc0\xdcV\xb79-M0\xc0\xc9 \xbeH\xf6:+\xc0h\xcdYv\xba\xeb2\xc0V\x02\xa8C\xf251\xc0\xf4@i\x1f\x85\xf7)\xc0z\x14\x17=\x8eQ#\xc0[<S\xa1\x81\x143\xc0\xce\x00\th\x84\xf11\xc0\x91c\xb0\xa5\x86\x90/\xc0\x8c%a\x0f\xa8\xd82\xc0K\xeb\x1f>{\xfa/\xc0P~k\r\xb6\xbd.\xc0\x181T\xa5\xa5\xf52\xc0P\x8c\xe2\x1e\x97s3\xc0z\xb2=,^\x1d2\xc0Lr)\x10I\x06%\xc0\x19U\t\xff\xab\x053\xc0\xcb\\a\x0c\xd2m1\xc0E\xea=\x8f\xe1\xfa2\xc0\n\'\xe6\xd4^\x88*\xc0\xec\xe1\xd7\x89\x08u\x1f\xc0XJ\xeby \x99,\xc0\xbe\x93\x1eM`\\&\xc0\xc5\x95M\x04\xfe**\xc0\xed\xe5c\xa2%\xea/\xc0~\x9eC\xd4\xe8\xf12\xc0\x07(\xcf\x91\xb22$\xc0\xf9\x8fx|\xfcL0\xc0\x17\xe9h\x8f\xbf\x87/\xc0m\x07\xaedL\xdb1\xc0\x013\xd2\x1f\r\x9c-\xc0m\x191\xbe\xcf\x03.\xc0\x98+\xec~\x8b\xa6/\xc0\xc2\xf8\xa3U{`/\xc0\xc1g8-8\r0\xc0\xcc\xdb\x99\x8b\xe0\x832\xc0)\x08+(\x97\x84\x19\xc0\xa6g\x81\xe88\xe9#\xc0\x1a\x1d\xb5J\x1a\xa12\xc0\x81\xfd4\xf6\x7fw*\xc0\xeb7<\xfe\xc4\x03.\xc0p\xf8|\x0b\xdf\xfd1\xc0}\xe5\xcc\xcf+W.\xc0.3\x99\x1a\xb9\xed2\xc0\x9c\xac\x86a\x8c+0\xc0\x89\x9d\xf6\xe0\xddN*\xc0\xa2\xa1\x8e\\\xcf\x991\xc0I\x81Gw\xd7b0\xc0\xdd\x9d/\xfby\xa01\xc0\xc5\xdc\x14\xbf\x1c4)\xc0t\xa5;\x84\x8f\x1c3\xc0\x01\x9d0\xe5fz)\xc0\xd7j\x8eV\xe8\xad-\xc0\t\xff\x93\\\xed\xa11\xc0\x088\x96\xb6\xc0J/\xc0\x81^\xa0"\xa6D3\xc0\xbc@_\xc5I\xce+\xc0\xfe\xf4\xc7\xa4\xf9\xa1\'\xc0\xf2\x04\xaa\xc9\x99J%\xc0\x04O\xa5\xee\x84\xf42\xc0C\xd9\x13\xa7$.3\xc0\x1d\xf4\xab\xc5\xad\xeb#\xc0\x8d\xc15\xf5+Q2\xc0\xe8t\x87\xf1\xc6\xbb1\xc0\xfaP\xed\x82\x1e\t2\xc0p\xd2\xae\xd7>p0\xc0A=^\x91\xb6\xfd"\xc0\x1e\x9f5\xde\xfd\xa6\xf7\xbf\xe0(\xe7cW+-\xc0!\x1b\x9ef\xf4\x823\xc0X\x10\x1d8\x84\xf21\xc0\xdea\x8b\xbe\xe7!3\xc0\r\x1a\xb6\xbeb/1\xc0\xdc\'\x10\xa8\xd8\xa32\xc0\xb6\xfd\xc6\xe9\x1c\xdd2\xc0\x95\xbe\x96\xcf\x1e\xdc(\xc0#\x87\xcb\xf1\xa4\x043\xc0\xa1\xb8WH~\xdb.\xc0$\xf6@-\xa6\xa5.\xc0\x92\xe2\xeaZ\x18=3\xc0C\x95P\x1d\xa3\xff-\xc0P\xecU\xf2\xdc`1\xc0\xed\xbc\x9d\xa0J\x9c1\xc0\x1d\xdd\xc2\xeb\xce\xa11\xc0|\xee\xbcJn\x9a1\xc0j\xf6}\x18\x86Q,\xc0vb\'\x909b/\xc0\xdf\x16\xfb\xd9\n\xa11\xc0\t\x90.R\x1f\r2\xc0m13\xf7\x03\xfd2\xc0u\x9d\xb6bv\xce%\xc05\xf5\xa8\x13\xe3\xae)\xc0U\x16j\\\xe9""\xc04\xa7\x0b.x02\xc0 \xe1>\xe6\xa5\xf7\x1f\xc0\x9bM@\xd7\x83a0\xc0\xda\xa0\xf1t\xce+%\xc0#\xa7\xd1\x94/\xf52\xc0\x039\xb0^\'^(\xc0c\xb7\xc9F$;3\xc0\xba\xa6\x87\xce\x06$/\xc0\xd7\xf4\xa1]c+2\xc0\x8f\xc9\x8a\x90\x17\xd20\xc0\xe4\x9e\xa6G\x97?3\xc0\'^\x8a\xc0F\xcc,\xc0\xa6c\xb5\xd5(:/\xc0\x97\xaa\xc4E`]1\xc0`\x88\xcb\'t60\xc0\x9dx5*\x0cE#\xc0MRd\xf0\\\x1b+\xc0\x11t\xc9\x94;\xb11\xc0\xd4\xebC]\x12z(\xc0\xd7\xac\x8b9\x83\xde0\xc0*#\x0c\x98\x9a\xbd\x18\xc0BWH%\xc4^2\xc0=\xff\x95s\x03\xf22\xc0\x06\xd4\xc8\xe2D\x0c0\xc0]\xb4\xa1\xed\xf2\x11+\xc0\xd7\x8dy\xb59W/\xc0\xc7\x98\x99\xf8\x07,+\xc0-\xeb\xe5\x0c \xec2\xc0t\x0f\x1b`\x93\xf82\xc0\xd4Z`\xe7\x85\xe60\xc0\xcb\xda!\xa9\xf6&3\xc0C\xe5v\x0b>=3\xc0\xef\xf1\x89\x02<[0\xc0(\x84M\xcf\xc2\xeb2\xc0[\x8e\xb0i\xeb5/\xc0\x9c\xbf\x05\xd4\xd1\x0b2\xc0\xa9V\xd9\xf4l\xc6\'\xc05l\xa3\xb7r\xb6\'\xc0\xf5\xe3\x16\xb1]42\xc0\x16\x99\xeb\x1bSU/\xc0EL\xa2\x18\xa3\x1d/\xc0\xf5\xe9\xaa\x82Jb#\xc0ovWO\xec\x87)\xc0!\x9bX\x10\x82\xdc0\xc0t)\x02\xf6s[3\xc0\x82A1\x1b\xc8\xe40\xc0\x9e9\xe2\x8c`=(\xc0$\xc5{P\x8e1(\xc0+vh\xec]\xfd2\xc0\x14\xf6\xde\x13WG1\xc0\xc8\xf1\x7f\xfc\x85\xc8#\xc0\xc8\xe7M)\x89O1\xc0\x83l\x97\xbbL\xf32\xc0\x8c\x16\xd6\xe4J\xbe,\xc0\xf5\xad\x11\xdf"\x893\xc0\x04\xfa:\x83\xd6\xb5\x1f\xc0\xb4\x96[\xec^\x0c3\xc0\xda\x0f\xa4$\xf4;1\xc0d\xca2\x1e\xa4\x16&\xc0\x8a\xb4oT\x1bm0\xc0^I\x07\xb26\xbc\'\xc0*\xdb\x0f\x93\xf262\xc0mf\xe13\xcc:2\xc0l\xecv\xc9(\x93%\xc0\xed\x0ea\x84s\x87/\xc0\xcf\xb8\xaf\xf3z>3\xc05[\xcb!Yx2\xc0=M\x8dO\xed\xb3#\xc0\xf9X\xfdZ\xf1\x863\xc0\xf1\xe5{\x89\xda\xfe0\xc0Yc\x11\xa7x\xe9#\xc0\xe0\xf5\xfc\x92\x18,-\xc0\x8b\x9an\xa2\x88k-\xc0c\xfav\xb8`M,\xc0"\x87%\xda\x84n \xc0C\xad\x13\xb4\xca\x97+\xc0\x05\x928e\xa4\xd32\xc0\xe2\x1bz\x90\xfe=)\xc0\x88\xd6P!\xbd\xdb2\xc0\xad\xb3\xde6\x8b=3\xc0\xd6\xd8\xed\xe7\xf2\xcb0\xc0{\x86\xa9\xbaN:3\xc0\x1d\xb0\xef\x84\xf4\x153\xc0d\xb4.\xf3\xf6b2\xc0/m\x10|$-3\xc0\x12\xa1%\x9d\xd1\xd62\xc0\x1e\xba\x022S\xd42\xc0\x16z\xc5\x94\xb8\xf5)\xc0{\xaa\x84\x07\x82\xb4\'\xc0\x8dA\x12L}\xca0\xc02\xe0N\x81\xdc\x85%\xc0CV\xfc*\x90\xa5-\xc0\xeb9UJ;\xcb/\xc0\r;\xe7\x08\xe1\x010\xc0\x84\xa3;\x03\x9f\xb6(\xc0>o\xc5\xd4\x8bu%\xc0\xb4\x91\x8c\xb2E\x93%\xc0\xb9\xc0*\x93i\r3\xc0\x89Q/\xe3\xc2\x9c(\xc0\x9a\xf5\xc8\x03\x89P)\xc0\xf3\x8b\x06\x0c\xa7\x85%\xc0s\x8d\x03\r\x82\xc7\'\xc0I\xe5bC\xb0\xfa1\xc0\xadD\xd0\x1b\x9e\xd4/\xc0\xf4\xd3\xf07\xc5\xe12\xc0\x95T\xb6QV\xc02\xc0\xa5\xc6\x10\xc7\x83\x0e2\xc0\xb2\x1b\xe1x\xf2)2\xc0\xccg\xf2\xd1\xa5\xd92\xc0Z\x97\xa5^\xb3\xe51\xc0p\xd3|\xf4#\xb70\xc0\x7f\xa5\x89\xa7e\xb8/\xc0\xdf\xd2\x8f{\xb2<3\xc0\xfd\x89\x90}1\xdc2\xc0\xc7\xb5F\x93)\x123\xc0\xf5\x99,\x10!\x132\xc0\xa8q7\xf0\x82j2\xc0\xd7\x89\x04\xdd<\xce#\xc0_\x89O\x0fXC2\xc0B\xe3\xc5q\xb2\x070\xc0\x92"\x99\'\xf4\xa8 \xc0\x17\xbfz\t\xbe\xb82\xc0\xe4Fs\x1a\x94\xd0/\xc0\x15\xf8\x14P\xb2\x193\xc0[\x1f\xb9\x9eb\xb8 \xc0H9\xecK\xac~2\xc0"\x14)\xf6a\xba,\xc0\x8f\x94\x05c*\xd4*\xc0\xb2"7\xe9\xa0\xfb2\xc0\xf2U\xe6\xaa>)3\xc0\xea(\xcf\xfbV43\xc0\xf3\xd4Nk\xdcz.\xc08\x89wm\x8b"3\xc0\x8f\x1f5\xeb\xf2\xf02\xc0T\xc0?VZ:3\xc0\x9c\xa9\xb2{\xaa\xe3-\xc0\xa5\xfcA\x16i\x852\xc0\xb9l,/\xb1\x17#\xc0YA\xf1\xaa\xec\xba"\xc0\x9ap\x04zF\xc6+\xc0\xd2Ps\xef0\xb70\xc0\x88l#3~\x91.\xc0U\x1d\xf7\xb7\xa5-3\xc0z\xef\xd8\xfa\x18\xec2\xc0\xa4pha6b/\xc0\x9c\xf9Q\xc87\x1a)\xc0\xc1H~\x1c\x86{$\xc0\xa3\xdc?DD\r2\xc0\xe7\x96\x10k\xde\xb6)\xc0r\xbd\x0e\xde\xf9o2\xc0\xbf\x8a\x96\xf2\xfe"2\xc0\x0eJ\xf7\xaf\xee\x1d2\xc0\xabv5/Q\xbc2\xc0\xc8\xcaX4\x8e-3\xc0\x16i\xa4\x91,\xf31\xc0\x17\xe6U+\x89\x972\xc0b\x87\xfc\xb9\xebr2\xc0\x99\x07g\x19\x84\xfe1\xc0-\xebn\xe2\xec\x872\xc0\xed\xb2l\x96{\xba2\xc0\x88\x8f\xc9r\xcc\xf51\xc0\xa1\xc3\xc4\x98\x07@3\xc0\x84\xd4\xf3\x9f\x00\x9f1\xc0\xf8h\x19/,\xed2\xc0m\x02\xa7_B\xcb2\xc0\x81\xeas\xce\xd1\x93/\xc0*4>E\xa7\xf71\xc0q\\\x98L\xaa`#\xc0\xfd\xed=%c\xd72\xc0#0n\xe2\x8011\xc0\x80\xe8!J\xa5\x8a.\xc0\x8fT\x90\xa3^a3\xc0\xa5\xcf\xe2\x11\xf6\xbd2\xc00[+LJ\xea1\xc0\x90\xea\xefd!\x12/\xc0\xf2\xc7\xd8\xdb\x96\x10.\xc0P41\x9c\x1e\xd42\xc0\x98$\x0f|\xbc\x0e\x18\xc0\n\x8fNO\xf4\x88/\xc05Q\x988\x8e\x002\xc0\x18\x81\xaa9B?3\xc0C\xf3\xe4/\x9e\xbd2\xc0k\x9f+\x8f^\x05,\xc0\x1a\x94\x80}\x93\xf91\xc0CnE\x02\x07h(\xc0\xc07W\xf7-\x05/\xc0\xbdrW~\x94"3\xc0\xfb\x89\x13\xbd\xba+(\xc0C\xacS{\x0cL \xc0\xe7\\T\xf2;y&\xc0\x1d?Rr\xbf\xe72\xc0\xf2\xa0|!P\xac1\xc0\xca\xb1\xaa\x1d\x8d\xf91\xc0I\xb7\xd6y\xaa\x81*\xc0\xe8\xff\x8e\x99;\xd12\xc0\xfd\xb8\xda\x0f\xa0&3\xc0\xea\xafC2]b,\xc0\x8b\x08\x86\xbf|L3\xc0\xa8\xc8\x8d\x85\x87\x90.\xc0\xa3\xdef{\x00\xc7%\xc0\xe9\x16\x97%j\xb40\xc02j\x9di\xc542\xc0P\xd3i\x80q\\\'\xc0Fs;\x99\xe343\xc0B\x19\xf2\x9d,\x97-\xc0e\x8b<\x1f\xbe\xdd2\xc0\xdf:\xefR_\xd8*\xc03\xe2s\xfc\xe4\xfe-\xc0\xde\xe7\x14\xa6\x1dG3\xc0\xa4#\xb5=\xbcv\x1f\xc0\xca~\xee\xf2\x0fF#\xc0VL\x94U\xea[3\xc05\x11\xe5K\xdcH1\xc0x\xaa\x08k8\xf0,\xc0\xeb\xd0N\x08$\xb82\xc0@\x11\xb4M\xd9C3\xc0\xc2\xc7\x96\x8c3\xe11\xc0\xc7\xc8\xbeS\x0f\xf4.\xc0|\x85*\x9f\xbd\x02.\xc0\xacK\xc5b\xcfC)\xc0\x03\x83b\xd5\x08&3\xc0)\xc9F\xd88\xc12\xc0\x8f<N\xaa\xbf*$\xc0ua\x1f\xf1></\xc0\x0e\xe8\x0be\x9d\xbf\'\xc0i\xb5\xb9\x93\x8e\xf22\xc0\x83|GW\xa7s3\xc0D\x11v\t\xdb\xb82\xc0\xb1\x8b\xf8\xb6\xe9\xfa.\xc0\x90\xf7$\x15\xa8l#\xc0}\xdb\xd8z^\x94.\xc0K0\x91\xde\n]3\xc0L\xc2B\xf1\x03\x163\xc0\x81\x86n\xf5\xe7\x8d)\xc0\xdf\x92\xea\x93\xd4\x00/\xc0(\x9a3\xa4A\xd92\xc0U\xb4\xea\x1b\xfb\xd52\xc0\xa9\xaa\xbd\x84K\x9e%\xc0\x8c\xe7\x12\xe5X\x1a)\xc0q?\xd7\xef\x8c)-\xc0\xb1z\xf2\xd8\n\xf31\xc0:\xa0 \xfe\n\x1e3\xc0\x9b\xcb\x06z\xc3Z#\xc0\xe50\x1f\xd9\n0(\xc0\xbd\xd1\xbe\xbf<=1\xc0If\x02|u\xa5.\xc0\xec!\x89\xd8$\x102\xc0\xdd\x8b7C.\x860\xc0\xfc"\xa5\n\xc9\xee-\xc0\xa7\xe6\xc0\xdd!\xb80\xc0Jf\x92+Vh3\xc0B!\x89\xe4\x90\xfb*\xc0\x17\xfe6#\xdbb)\xc0.~^=\x8d_(\xc0=\x8d\x91hB\x9c1\xc0o\x83\xfc\xf4B\xd02\xc0\xc2\x05G\']\xec.\xc0\xbcp\xca\xfct\xd02\xc0\xc97\xa9Xz\xee0\xc0\xd32\x83\xc0B\xb92\xc0=\xbc\x89`D\x842\xc0;"$\x04\xea\xc2+\xc0\xef\xb6\x9a\xd5\xfc\xbb+\xc0$\xb1`%\xd6\x08#\xc0\xa1\xc8\x82\xb4%\xca/\xc0/mm\xaaC13\xc0/>L\x85\xe6\\)\xc0[\xd8X\xc0"D*\xc0\xff\xe3\x07rN?0\xc02\xc9\xc8\xba\xf3\xe1)\xc0.f\xf8\x8bx\xd9 \xc0\x93<W\xdc\x06\x86*\xc0as\xea\xbd\x90\x8c*\xc0\x9bU\xd4\xd1\x8a\x1d2\xc0<\xc5\x80Q\x0b\xe71\xc0\xf3|V@\x9ea,\xc0n\xa1\xeb\xc0\xe5\x011\xc0\x9a\xa9X\xd8\xbd"2\xc0m3\r&%Z0\xc0\xaa\x07\x9eu}\xb7(\xc0\xd6\'\x88p\xd0)$\xc06\xa5dl&90\xc0\xcb\xbd/`/#)\xc0\xca\x99\x98*%\xea2\xc0\xe2\xeb\x00t\t\x94\'\xc0\xcap\xac\xc5=\xba\'\xc0\x91\x8a\xb9y\x07(3\xc0\x0eW\xd8Ml\xec2\xc0\xff4y\xec\xea\x0c3\xc0d\xeej,I\xc32\xc0\tM\xff\x91\xc0#1\xc0\xef\xb9\xf0\x90\xdbb\'\xc0]\xd4\xde;2\xb8*\xc0\xf2 \xd7\x1c\x9e\xf12\xc0!\xc0\x81\x9b\x8b\xa8\'\xc0\xc7\x9c\xa9\xc0~\x19$\xc0r\xde\x9a\x89\x01$0\xc0\x17W\xa2/\xec&0\xc0*l\xfe5R\x19&\xc09\xcb\xe0xxa/\xc0\r\xb1G@l\x143\xc0\xceg4rVk-\xc0\xe2\xd6eb-\x182\xc0\xd3\xe0@(\xd3\x8d+\xc0\xcc5\xebZ\xa8\x7f*\xc0\x9cn7\xe2D\n0\xc0\xa7w\xbc:\x0b\x84/\xc0\x10\xaeH\x06\x10\x0e2\xc0+\xf7\x1e8Q\xc41\xc0\xea\xa8\x9d\x8d&; \xc0|hyeH\xe2/\xc0\x97-\x80\x7f\xbb\x082\xc0\x8b\xbfo\xeb\x0181\xc0\x975\xef\xf9\xe9\x85/\xc0\xea\xb1\xaf|\xfb\xe2/\xc0,wQn\'\x882\xc0\x8b\x97~\xbbJ\xeb/\xc0\xb39L:^{/\xc0\x87\x17\x87P\r\xc62\xc0\x1f\xcb\xd7\xa4\xdb\xd51\xc0\xdc\xa0\xe02R@3\xc0$\x99\xb9\xac\xbfS3\xc0)z\xfb\xc9\x0e\xf92\xc0\xfd1\xfeP\x9cd2\xc0x@~O\xb5~/\xc0\r\xfc\xad\xc0;\xa0*\xc0+e\xabi\x11\x010\xc0\xdf,H\x7f\xbcU3\xc0\xbe\xd7\t\x08\x8f\x04(\xc0\x1a\xed\xafuQ{2\xc0\xee\xc5\x02\xc7\x9f\xbd.\xc0n$\xc4\xb0gv&\xc0f|{h\x05\xd3/\xc0\x88hw\xc4\xc4\x040\xc0\x02\x84\x13\xd8\xf55 \xc0\x0c\x81\x05\xea\x8e&2\xc0\xa0w\xecC\x17\xc01\xc0FG\x83\xf2\xa5\xe82\xc0wn\xfd8\x0b-0\xc0.\xb6 \xa0\xe6E3\xc03+\xbc\x98F\x8a \xc0v\x01\x8b@r\xbc(\xc0&V\xf2G\x01\xe4.\xc0\xa1\xaf\x90\xdcu\xae/\xc0\xf1\xd1TP\xc6|.\xc0\xbd\xce]d\xbd\x812\xc08\xbd9\xb6\xaa\x0e(\xc0\xf6\xa0\xce\xbe\x98\x0e3\xc0I\xcb]\xd3n\x1a2\xc0g\x8e\xbb)}\x15\xcb\xbf\xab\xf8\xf1\x13z\xda2\xc0n\xda\x9e\x0c\xf3\x842\xc0\x115z>\x84M3\xc0P\xfe\x1c\xa01{-\xc0\xf1\x1d\xc5\x11c\x15)\xc0\xb1\x9fI\x80\xaa\x1f/\xc0\xa4\x04\xc4\xe3\xb1\xf82\xc08\x9d\xe3$\xed\x96(\xc0\xa0,\xb3rJ\xb1\'\xc0\xcb\x9en"\x14- \xc0\x16\xc6\n\x9f\xf3\r)\xc0\xe4\x81\xb0\x19U\xf22\xc0(\x16\xe9\xb6\xf2\x050\xc0O\xdad\x0b\xf9\x8c/\xc0\x17J\xa5\xbb\xbc\xff\'\xc0\x11\r\xfc\x85U\xf0/\xc0x\xa2a(6\xa11\xc0\x80\xa4\xbaH\xf9\xc81\xc0\x05=WUf\xf3,\xc0\xc3\xed\xd7\xc0}\x81/\xc0l\xc7\x95$\xe0\xdb/\xc0\xc9.}\x17\xb0g3\xc0Kuz\xc3\xfb\xec2\xc0\xf79\x84ZL)3\xc0\xb8\xae\x1b\'\xe8\xcb\x17\xc0\xe4_B\xee~W/\xc0\xdc\x9c\x18\xbe\x1au1\xc0\xe0\x8d\x85\xee\x19H2\xc0:8\x8b\xd0\x83/0\xc0\xd6\\\x895M\x133\xc0\xe6S\x05\xd6\xeb\xe62\xc0!8\x84G\x83\x92,\xc0B\xfc\xca\xdeX}2\xc0\xa4{\xa6\xe7\xbb\x800\xc0\xef\xa0S\xe3\xfc\x113\xc0\x9ec\xcc\xd3n\xa80\xc0-0\xc0a\xfa\xa0/\xc0\xc0|\x81#\x1d\x083\xc0K \xdc+\xe6\xf3 \xc0?\xfb\x97N\xca\xea \xc0\xe2S\x03k\xc842\xc0\xe7\xa9\xe2\x93\xaf`0\xc0\xf07w\xe7S#3\xc0\xd1\xa7\xbe\xcc\xcd#3\xc0#\xc7!\xd3a\xb8/\xc0\xff\xb3@O\xa0\xf0/\xc06\x16,\xf4\x87\xd12\xc0\x10\x93;\xcdI\xbc,\xc0c\xb7\x89\\\xa9\x96/\xc0\xf0\xd3\x95\x99B\xaf/\xc0\r\x98Bn\xb8\xe5/\xc0\xc3\tP\xbf\xee\xe72\xc0*\xe5\x08\x9a9\xbc*\xc0\x90j\x8flV\x06,\xc0\xe4\xb87\xf7\x1b\xe81\xc0M\x9b\xcf\x9e\xfe\x83\x18\xc0\x0f\x873\xc4\x9f\xe32\xc0\xd6\x8a2\x86\xc0\xfb2\xc0[\xd5\x0c\x7f\x96\x1b2\xc0g\x89b\x87\xde\xe21\xc0\xe9\x05K\xe3\xce%3\xc0\xd8E[\x89\xf7\xf41\xc0\xc1*\xe6F\xfb\xeb\'\xc0\x12\xc4=t\x01 2\xc0\x81>\x99\x1e\xaf\xef2\xc0r\xb4b\xe4D\xd52\xc0\xa8\\\x91\xa4KQ*\xc0\xc2|\xc5\xf6Z\x9c0\xc0[\xe0D\xe9\x93\xf52\xc0\x16\xc6\x8bJ"i\x1f\xc0\x8e\'TyS\xce2\xc0\xf7\xa9\x0b/\xd8.(\xc0\x00FG\xffo\x89*\xc0c\x14\x81\xa2\x8f\x1f3\xc0\xd4\xc5\x159\x03V3\xc0,\xba\xb9\x94\xb3\x192\xc0#\xad\xa2\xab)\xd0.\xc0\x02 \xa0\xde\xab\x192\xc0\x16E\xcb\xdd\xc4\x053\xc0d\xa2m\x9b\x9b\x132\xc0\xc0:\xe6\x98\xef\xdc/\xc0[\x00\xdc\x92\xb4\x9f&\xc0\xc9(g\xcc\x08c/\xc0K\x0c\x9a*\x1cV/\xc0\x8e\xacY`\t\xed*\xc0\xd4%e\xa4\x7f\xe1/\xc0\tSh\xd3\xa0\x90)\xc0}7R\xc8b\xc70\xc0\xf2\xb0/\xb9\xe5\x1b3\xc0\xdb\xcc_a\xb6\x143\xc0:m\x91\x86{\xcd2\xc0n\xd1\x8f\xcb\xb4\xd42\xc0\t\x0b\xf5z\x90+3\xc0\xc1U\x8bt\xc0!(\xc0?\x91M\xb4i\xb32\xc0\xc5ir\xd5br/\xc0@\xa0\xe2\xe3\'\x1a2\xc0i)C\xfcF[2\xc0\xaba\n\xdb1\xaa2\xc0\xd2>\x96\xda\x96!3\xc0\xc8\xf2\x1d\xd5\x84\x172\xc0\xc9_\x8a\xed\xfc\\2\xc0\xd0\xf5sI\x1d\xfd2\xc0\xd5\xf8\x00\xe5\x0b\x18,\xc0L\x8e\x9cR\xda\x9c0\xc0\xdc\xd7\x8d\x8b\xf4\xb8-\xc0\x0f"\x999s$2\xc0\x94\xd2\x8d\xef?\xff2\xc0C\xa0f\xa3\x85\xb2)\xc0\x88U~\x80\xcb\xfe2\xc0\xf9B\xc8\xde\x1c!3\xc0\xfe\x90\xb7RA#3\xc0\xd1P\xe8lM03\xc0\xe7\r\x0e\x9f\x97\xb02\xc0\xdb\xa8\xa3Q\x99\xe01\xc0`2\xfc*,\t3\xc0\xec;\xe2Y\n\xcb1\xc0|\xbd\x8f\x10\x17\xe41\xc0\x0e\xf5\x13\xc7\xdfy)\xc0\xaa\xc28!\xbc!%\xc0\xac>\xb0\x9e\xfb\x0e3\xc0\xac!\x05(\xc9\xb52\xc0\xa89m\xb7\x9f\xcc2\xc0\x9a\xe0e\xa45\xa2/\xc0k\xfa\xca\x16\xb7\x03)\xc0\x9c\x19\xe4\xddR\xf1.\xc0\xbb\xd8\xb5\xd1\x17\xe02\xc0\xfc\x0eG(\x83\xac2\xc0\xc9\xcb\x9a\x17\x07\xfc2\xc0\x90\xa3\xc0V\xa323\xc0\xef\xbbq\x8d*\x8b-\xc0\xd3ma\x00\xaf\xea2\xc0\xa6\x07n\x90k\xd91\xc0\x15\xf4\x1d\x8fAs/\xc0\xa3\x8b\x04\xbe\x11\xfc/\xc0r;X\x80\x8e\xc5.\xc0\xf5\xb5\xbb\xfb\xae\xfc2\xc0\xfd\xdc6\x19\xad\x0f0\xc0$uX\x8f=\x88/\xc0\x85\x7f\xca\x8a\x15]/\xc0\x7f\x0e\x08\xae\x0b\r0\xc0\xca\xc3\xa5\xb7\x1d\xee2\xc0%\x0c\xaaD\x8b\x87/\xc0\xedE8\x10Oi3\xc0\x1f\xff\xdd\x19\xc7,(\xc0>\xd7#\x16\xeav-\xc0\x1dZz\xcf\xc4\x8a/\xc0\xca\xeb8\x07\x1b\xde2\xc0\x91\x9aO \xc2\x0f/\xc0\xef\x84#\xb0\xb2\xcf2\xc0\x8e\xae\xc5z\x96i3\xc0\x91\x91\xad\xd1\xaf\xd42\xc0\x8e\xd9F\xfc\xado3\xc0\x06\x80\xeb8,\xdc2\xc0\x14\x87\x85~\r\x013\xc0\x0e\xb6\x01\x08\xe3\'2\xc0\x9a\t\x86\x89\x81\x133\xc0\xfa\x0cc)\xbc\x1a3\xc0\x82\xe9\x08\xd3#\x1a+\xc0\xf0u\xbfC\x99\xf42\xc0\xb0\xd6e\r\x8b\xda2\xc0\x12\xf8\x16x\xb2 %\xc0\x1a\xa7\xb9\xa7\xc2\x152\xc0E\x0e<\xdb\xc1l3\xc0\xa4g\xd8\xca\xd0\x0f\x17\xc0Kt\xd31\x08s%\xc0\x15.\xa6>\xe8!0\xc0\xba\nW\x86\xcd\xb6&\xc0L\xd3\xf9\xdd\xa0\x892\xc0\xc0\xa9\xb5&\x88\xdc2\xc0\xe9\xda\x87mO\xcb"\xc0\xeba`$\xd2\x9a/\xc0\xa1\xe4.\xee\x92\xe02\xc0\xb5e\xe7`|\x013\xc0\xf2\x1c\xcd(\xf4%(\xc0B\xf7\xecn\x83\x82%\xc0\xa6\xb0\x074\xe5\x97)\xc0F\xdf\xf8X\xe7&/\xc0\xdf\n\x93) -(\xc0\x8a\xd7\xe4e\xc8?/\xc0@,\xda\x86\xec\xa4&\xc0k\xbe\x90\xfd\xeeP,\xc0\x08\x959z\xbcW#\xc00\x8a>xkB/\xc0%\xe8M#\r\x14&\xc0\x9f\x90\x88-C\xb0/\xc0b\xa0\xca\r\x0f\xc02\xc0Fs\xe11/m%\xc0\x17n\xbdj/\x85)\xc0u|\xa7\xa5\xed\x170\xc0\x95\x88e\xf4E\xb22\xc0d\xfa\xe2\xd9pI/\xc0G}-\xf4+\x12.\xc0bMPf_\xc4\'\xc0\xfa2\xce\x0e\xd8*2\xc0\xb1\xcc:\x9a\xdc\xf4.\xc0s\nU>\xdc[-\xc0\xcb\xa3\xf7\xc0\x02R2\xc0\xa1N6I3\xb5.\xc0qN\xf5OhW1\xc0\xf4\xca\x8d\xde\xa4\x870\xc0S\xe2&\xd2\x04\x8b0\xc0\x9c\xf3\xa1\x9e\xb9\xe2)\xc0\xd7\xc4\x01.\x9f)3\xc0<:\x18\x02\xd8\xf22\xc0\xb9LJc\xe6>\x1f\xc0\xf2=k\xbcA7/\xc0)\x8a\x01I\x90\xdd&\xc0\'K\x1b\x0bII)\xc0\xb3\\\x10\xa8\x1bH)\xc0(\\\xcd\x02\xd2\xb5.\xc0\xf5I\xc9\x98\xea"%\xc0\xfcb)\xbe\x9dr(\xc0\x1c\xecP\xd7\xb1\xd5 \xc0\x9frpf\x16T(\xc0n\xf6\xae\x99\xbfi-\xc0\x8d\xfc+8)\x192\xc0:\xaf@\x8f \xcc\'\xc0\x8c;b%\xa9\xc0/\xc0\x0b\x97\x8f\xb7\x93\x91/\xc0\x9e\xa2:+1F2\xc0\xe9\x054\x8d\xbb\xe8/\xc0j\xad|ek\x95.\xc0-Y\x9d\x19v\x0f0\xc0`\xa1]\rV\x1e/\xc0\xedp\xd6\x95\xfe\x1c(\xc0C\xdc=2\x87\xb7.\xc0\xff\xc2\xael\xc8\xa2#\xc0\xcc\xfb\x00\xc2\xcf4-\xc0\xc8\x8e\x0e\x8a\xe6\x1c!\xc0\x11tr\x05\x96j)\xc0\xa2\r\xe1/\xbew%\xc0\x14\xbd\rC\x12\xd9(\xc0\x88\x13\x95\xd1z\'0\xc0\xaf\x1f\xdf t"0\xc0\x13F\\?)k#\xc0s\xae\xcf?Qo0\xc0\xd1\x85f\x16^\x85+\xc0\xf0\xbf&\xab\xda\xeb2\xc0\xfc\xc19lu= \xc0:DLx\x97\x17(\xc0\xfeEf;f\xb91\xc0\xbd\xb5\x0cG\xc1W)\xc0\xa3t~4\xf5k0\xc0\x04\x1f\x8fPP\x000\xc0\x93\r?)\xfft(\xc0\x19&\xec>Zz1\xc0b\x8dVU\xac\xd52\xc0\xa0\x17MO\xb55*\xc0\x8d#u\x85\xfb"%\xc0\xdc\xf5c\x99`w#\xc0x\rt\xff!\x883\xc0\xf0\xe8l~\x0f\xf22\xc0A\x91\xda\xc3\xd5\xca\'\xc0\xc6\x88t\x18T\xdc"\xc0\xa3j\x9bb\x0fj0\xc0\xa6\x01%\x08b\x84&\xc0\xe1\xc0.\x1e\x1e\x880\xc0\x9e\x0ew\xe6\x1b\x000\xc0\x06\xa4\xfc\xe34P2\xc0_&\x05\xe0%B$\xc0>\xac\x91\xc2\r\x951\xc0\xc3E\rD\nK#\xc0\xd5\x0ff\x9f\xce\x93$\xc0b\xe6\x1d\xca\x1b4-\xc0B\xdbD7\xa3\xbc2\xc0=\xa3\x13*\xdc\r3\xc0lm\xeb\x8c\xe8\x97(\xc0\xf8,\x98\xef\xfc\xdd/\xc0\x9e^Cs\xaa.2\xc0\xd2\x9f\xb1=\rQ(\xc08q\xc2\x9c\x84)0\xc0b\xb1c{9\x153\xc0\x12\xc7\x93B\x130\'\xc0hI\xab\xdc\xea\xe2/\xc0\x1a\xcc\xa5\x9b\xf0&3\xc01\xc5|\xd5a\x04(\xc0O\xbe\xe0\x00\x01Z\x00\xc0\x9d\xa9\xf1^\x0c\xdb0\xc0\xd0\xd3u\xc0]\xda(\xc0\x8c\x16\x82\xa9\xed(3\xc0\x05\x02\xa2*}V)\xc0&N\xb78Z\\)\xc0\xd8y\x90U\x82K2\xc0P\xf3\xde\xaebX*\xc0\x08\rv\xe0F)2\xc0\x9d(7e\xad\xb71\xc0\xde\xa0Y_\xef\xe92\xc0g\xad\x19\xf3q\xaf$\xc0L\xbe\x93\xfa\xc3\xdf"\xc0\r|\xf3\x1cp\x08-\xc00\x87\xe1\xfa\xd1\xa3$\xc0\x14AC\xfe\xd1\xdb)\xc0N\xba\xde<\xe3\xde2\xc0j3\x96\xf3\x94\xf82\xc0#\x8f\xa6\x12\x11\x912\xc0\xa5\xe7yl\xae\x8b+\xc0\xee\x14\x89=T2(\xc0\xed"*\x86\xf1#2\xc0\xdf\x1c\xa4\x0ee\xd52\xc0\xce7gk\xe6\xcb2\xc03\xbc\x9cJ\xa5\xc20\xc0\xd6#h\xe2\xd7>$\xc0E`\xe7\xd8rW/\xc0g\xc7L\xbch*3\xc0\xf4\xb1@h\x91g/\xc0\x9f}<\x02\x1b\xe71\xc0jk\xb3\xbc\x8fz0\xc0\xb4\x8cM\xd5\x94\xac*\xc0\xaf\xc7s\x87\x80\x193\xc0\xa8\xbaI<\x02\x073\xc0xS\xdf\xb2\xdd70\xc0\x14\xdd\xbaL\xe1\xfb)\xc0n\x11\xfeX\xfd\xb6\'\xc0\x9f\xcb\xe6\xbcm\xe9+\xc0\xb3\xee\xd3o?W-\xc0\xc8\xc1[z\xc7\x8a1\xc0\x9d\xef\x1f\xb1\t\xd82\xc0O\xcf6H\xd2e)\xc0^\xab\xb4\x8e\x1e\x023\xc0\x8f\xcb\xd0\xfdcW%\xc0]8\x013\xcd\x033\xc0\x03\xa6\xe5\x07\xb8\xdc)\xc0\xc2\xe2lF\xcd\xcf2\xc0\x9f\x0f<\x9e\xe6=,\xc0]\xa7\xe8\x85\x05\x023\xc0\xd2\xe59\x01\xa1\x1c2\xc0(hc\xd8Q\xb91\xc0\xea\xcf:\x11\xd5]2\xc0\xae\xc3\xef,\x90**\xc0\x0b\xda?\xf5r\x9f\'\xc0\xef$\x9ch(W&\xc0\x85\xd6#\x8a*\xd6.\xc0k8\x11@V:/\xc0\xe0\xfd,\xac\xad>0\xc0\xcb\x85\xf1\xdb\xfb\xde(\xc06\xd3T\x88\x85a/\xc0r\x84}\xfb|\x0c/\xc0\xbf:\xb3\x8e@/0\xc0$\x1e\x1b\xf9\x98@+\xc0\x89j\x8aE\x0f\t/\xc0!9\xf1\x18\xa2\xd82\xc0^\x08]~>\xa90\xc0/`=\xb14\x1f2\xc0\xf7_o\xfc\xee\xd81\xc0\x1c\x91tF\x08\xdd#\xc0\xc4@\xd3\xf9\xedz0\xc0\x85V`\x87\x94\x8f/\xc0\xed\xc9\x03=\x87\xb1-\xc0\xff+\xc6\xc5\xdfS(\xc0\x00,~o\xab\x9b.\xc0F@d\x92\x1e\xda/\xc0\xb7\xa7\xd9\x982\xff-\xc0\xa6&\x15\xb2\x0c\x13\x1f\xc0\xaa\xee\x8b`\xe0z,\xc0\x9bL1\xde\xca\xae"\xc0)\xf2\xd4c\x1e\xeb \xc0\t\x9a\xdcS\x19\xae)\xc0\xce~VU\x94\x130\xc0\xda\xba\xba\x1d\x7f\xf72\xc0\xe2\xf4nW\xa7\xe3-\xc0z:\xe2\xecZ[1\xc0\x08\x1d\xbb\xed56/\xc0\xa2\xde\xccA\x1a!1\xc0^I\x99;]\xdd1\xc0\xb7+H\xb7$\xf4$\xc0\xe4\x12\xc6\xfb\xc7\x16#\xc0ynt\xc6\xaf,3\xc0\x9a`s\x8fl*1\xc0]\xcf!\x1c\xce\xdc\x1f\xc0\xcc\xc9\xca\xe9\xc3\xf5#\xc0\x90(\xfc\x1d\x9a 3\xc0\x80r\x182O\xc9,\xc0\x1c\xb1\xec\xe6a\xd6#\xc0\xff\xdc\xa5G\x04\xc40\xc0x\x88\xfc\xbc\x8e\x15\x1f\xc0\x13#7\x00\x07\xf5$\xc0\x80\xd0]|\xf5\xd2#\xc0\x11\x87M\xf2\x9c\x90+\xc0p\x81\xac-\x8d\xc3 \xc0\xfe2M#T\xfb(\xc0\xb8\x9f\x1c\xe1`\x9f-\xc08\x11\x1c\x12tB \xc0\x8e]g\xe9\xf9\x9a \xc0+\x82\xcf\xa4\x17\x800\xc0\x8b\xed\x02z]\xd2)\xc0\xe6\xdf\x0fL\x144%\xc0#\x1d!\x07 M-\xc0\xc7V\xe13"\x85\'\xc0\xc6\xcc\xa1>\xf1G#\xc0\xb0S\xe2F\xc3\x87+\xc0Z/\xa0.\x97\xfc&\xc0v\x809\x86\xecZ2\xc0\x05trSB\xe71\xc0#\x90`\xba\xc9*(\xc0\xb1z\x8e\x86\r\x12,\xc0\xd8\x9a\xd7\x1b\xb6\xd32\xc0u\x9a<f\xc4\x871\xc0\xc2\xd0\xc4\x9a\xae\x84-\xc0\xd7\x12\xb6\xef\x99j.\xc0Trw\x1fm\xa2/\xc0\x05\x96\x03w\xf4r)\xc0$5C\x11K6+\xc0\x0fo\x8a[\x0c\x19*\xc0\xb3\xe7\x02\xe5\x98/+\xc0\x9bRYw\x95\xb80\xc0\x9d^a\xdb\xa2\xdb1\xc0N\x1e\x07\xc4\xd5\xe61\xc0\xf7F7^\x7f\r.\xc0-]\xb7E\xf5\'0\xc0G\xe67\xc50/3\xc0\x1e{\x9d\x13\x994$\xc03\xe2\xf4*\xfe*,\xc0\xe5\x1e\x16O2\xf5-\xc0\xcd\x93\xd5\xb3J\x17,\xc0Ta\x15S\xda\xec#\xc0\xf4\xc2^\xa9\xf0Y(\xc0\xd1\x8c-a\xe2r2\xc0\x94\x8c\xfd\xb2\x98\x1d0\xc0\x83\xba\x9a\xa7\x968#\xc0sbi\x7f2\xe21\xc0@\xb4P\xc8\x81n2\xc0b\xdd08e1!\xc0\xd11\xb3\x7f\x97\x992\xc0\xfb\xa5\xc6a\x7f\x162\xc0c\xda*\x99#\xb10\xc0\xb2x\xa1\xe5\xabK\x1e\xc0\x92\xad\x1b\x07\x03\n%\xc0\xfe\xeb\x01\xf7\xee\'$\xc0\x92\xf4_\xc2o\xe9#\xc0\x1c\x03\xc8e\xd1\xee.\xc0\xfe4\xe0\xf6\xaa\x8b*\xc0\xfc\xc1i\xffB\x1d3\xc0\xaf\x16\xcc\xd6V\x8d/\xc0\xa4n6\xfbjO\x01\xc0|\xae\xe8\xe1\xdf\xde.\xc0\x97\xdd\xbeG\xc1"1\xc0\xae\x7f\xde\xc0\xb5)%\xc0E\xf1\x9a\x178\xf5&\xc0\x13\xf7TM0;$\xc0\xd7\xd5\x87\xeeg\\/\xc0{6*{\xdb\xb60\xc0\xf7\xb7\x14\xe7\xfa\x02 \xc0\xcd\xabi\xb16\x0f3\xc0P\xe1\x9f\x9b@6&\xc0\xfd\x15\xff\xc3*\xd4,\xc0\x8d^lZ\x13\x14/\xc01\xeb\x01}-\xb90\xc0k\xac{\xff|\xa8/\xc0\xd2\x9c\xbb\xa5=K-\xc0O\xb5\x86\x89\xa86\'\xc0\x96\xaa\x9bF\xf8\x130\xc0_\xdb\x92\xe4\x12\x16)\xc0\xef\x10\x00a\xb1Y1\xc0\x96w\xb5\xc3&h\'\xc0-F\xbf\x8c\xc4 2\xc0_\x99a\xe3\x88\x9f2\xc0! 0\x9b\xd4#0\xc00\x0b\x05\x89ut.\xc0}\x0b\xc4\xb4ds!\xc0\x87#yk\xbb\xa6+\xc0\xbd9&\xfc\x90\xf8.\xc0\x1b\xf6\xbd\xbf~#)\xc0i\xd7\xa3l\x8e\x870\xc0\xc9c%"K2/\xc0\x85\xbe\x00t\xee[&\xc0PM\xf3V3g0\xc0\x1fB\xa1\x9f\xe6\x86/\xc0\'\x92m\\\r\x8d,\xc0\xe3\xa6\x07h\xd5\xd6\x1e\xc0\x14\xfdz\x97\x85\xc4,\xc0\xe0Pi\x1b\x9b\x140\xc0\x01\x08\x9d\'\xad|0\xc0\xa0\x99%\xba\xde\xcc$\xc0\xf5\xc95\xa0E3%\xc0\x06\xe9\xaeKI\xd2,\xc0\x9e\x80\xd4\xe9\xe6\xc2"\xc0\x989\x99"QV/\xc0\xf0q\x81\xc4\xe0\x101\xc0\x0c\xbd$\x04a\x850\xc0[Z\x95\x85\x8c\xca(\xc0M\xa5\xe2\xa98L3\xc0AK\xa6\x94\xd2\x9d%\xc0Uj\x89\x9b\x92\x1f3\xc0K\xbc\xee\x85X\x0f2\xc0\x82\xa3\xc6\xff \xfe"\xc0\x88@\xae\x83K@+\xc0\xab-\xdb\xcd\x99\x9b-\xc0f\xff\xa6\xdf\xbf}!\xc0\xd8\xe5\x14\xb3\x0c\xb0*\xc0(\x13\x05^\xf8\xea)\xc0\x04$\xc0\xaaA02\xc0s\xe1\x900\xd6\xab+\xc0\xc6\x84\x1d\x99\xf6\x01,\xc0\x87b\xe1\xfbvQ(\xc0\xd1\xab\x9e\xe4\x00\xb4\'\xc0vsM\xd19& \xc0\xa0\xae\xa5?[\xec/\xc0+\xfd\xb8N{30\xc0\x0b\xd8\xc4\xd5\x86\xdb)\xc0\xa8\xd7@~\n\xd3,\xc0\x9fm\x1c\x1a@7/\xc0\x90~\x10I\x93\x1b0\xc0\xf1<\xe9/\x88\xec$\xc0K\xd8\xf5\xed\x1dn1\xc0GP\xf8\xac\xa6\xfb-\xc0t1\xf4>i\x18/\xc0{\xd9\xee\\+\xed2\xc0\xaf\xe2d\xf0)\xa32\xc0\xec-\x1e`\x1a\xe0 \xc0\x1e:\xf6m\x17#3\xc0*/\xa5\xa0Wi0\xc0\\\xf4\xdd\xf7\'t)\xc0H4\xce\xfc\xa01*\xc0dS\xe42~\xc9\'\xc0\xf9\xfee\x89\xff8/\xc0\x18\xa5\x18\xf1\x82U/\xc0\x0e\xad\xb3tE@2\xc0\x91\xf6\x99`?\x96,\xc0\x1ex\xbc\xbb\xa3\x080\xc0\x06\xfc\\\xff\xa9\xf7"\xc0y\x13Ax\xf6Q-\xc0\xe7\x7fA\x13\xd4\xd2\x1a\xc0\xd5\x13\x85o\x85D3\xc0Z\x91n\xd8\x9b\x97\x1f\xc0\x0by\x05K\x02B1\xc0\x7f@\xd0\x168>%\xc0\xe6\x1d0\xe3\x0e\x1d!\xc0\x0c\x9a\x1d\xcdt\xdc%\xc0\xd8\xd6v\x07]\xa6\'\xc0f\xb8\xbf\xfd|M&\xc0\xd5\x8d\xc1\x00n\xe82\xc0\xde\x10\xbfs\xe7\xe2,\xc0l(\xdb*\x8d\xe52\xc0\xfa\x0c\xce\xfb\xfc\x931\xc0\xe9\x0e\xab_\x1c\xf9/\xc0\xaeY\xadaJ\xf5$\xc0\x90Q\xe5\x83\x1eH0\xc0\xbe\xcb\x01\xd2\xcd\xa7/\xc0\xcagq\xe4\x95\x183\xc0d\x86.:\x01\x10/\xc0\x16\xe3\xfdY\xeek)\xc0^\x1b\x83y\x0e(*\xc0\x86\x91=T\x90\x063\xc0\xd3A\xec\xbf\xa8\xf0-\xc0\xc3\xf8\x0f\xad~\x1b3\xc0/\x99^P^++\xc0hS\x8f\xec\x81B3\xc0\xda\x8ab\xe7\x8f\xef2\xc0L-\x83\xfd.\xa2*\xc0\x8e\xebr\xd7]|#\xc0\x08\xe8\xb0\xa6\x8f\xcd-\xc0\xfd8\xa5bH;*\xc0y\x9d0\x87q\x00/\xc0\x02\xa1xY2\xab+\xc0\x8d+\xe4\x0f8R1\xc0\xb7\'\xca2\xdd\xfc\'\xc0\xd8\x00\xbe\xbc]\xcb"\xc0w\xd1<\x87\x98\xe4(\xc0\x80\x8e\xb67R\xa7 \xc0`b\xd3:\x802#\xc0\xb5\xd9S\xed\xca!-\xc0Z\x06`\xf7\xaeP-\xc0;y\x7f\x08%s+\xc0Rs\x8f\xfdc\x80)\xc0\xde^\xdd\x9fxM#\xc0=\xa5U\n\xcc\x810\xc0Y\xc7+\xc9\xd67.\xc0\xb6f\xc6\xfa\xd7U.\xc0\xd8)\xf8[/\xab.\xc0\xbc\xd0\xc2uE\xb30\xc0B\x0c<\xac\xc5s%\xc0\xa3\\\xec\x93\x18M$\xc0J\x12\x07\xdcP?(\xc0*\xd7\xd1U#,3\xc0K-\x05\xaf\x1ac-\xc0\xcc\x1f\x11c{F3\xc0\x93\x16\x95\x07\xd033\xc0iR\x13<\xf4u%\xc0b\x15\x13\xa7\x12\x8f/\xc0\xa6\xa1\xcc\x98\xd9\x8a&\xc0,\xb5\x9d\x92=9#\xc0=\x85A\xe4\xbc,0\xc0cR\xd8\xa7Q\xd9.\xc0\x17H\x19\x15\xe2\xf70\xc0f\x95\xf9\xe4X\xf0)\xc0\xe4i\x14\x81m\x013\xc0\x85\xe3\xce\xb6\xe160\xc08k\xb6E\xdd\xa1-\xc0QD\x04K\x99\x97\x1f\xc0\xbf/r\xa5\x80\x1a%\xc0\x8a\xff\xff\xc8\xe3\x951\xc0G\x9ed\xc5\xec6$\xc0}Y\x17\xc7\xbaW.\xc0Z\x8dgD\xc3\x04/\xc0\xad&\x14q\x87\x0c/\xc0i\xa6\xccc\xe5\xd90\xc0\xedB\x96\xb0\x81\xb5"\xc0s\xba\xd5\xa4\xd9\xbe$\xc0\x02\xa2\xc6\xc9\x14\xd2%\xc0\xcd2\xe0\x18\x07\x90%\xc0\xf6\x10\xf3%\xc8\xb4*\xc0B\xd8!Z\x90\x02(\xc01\xc4\t\xecF\xcf)\xc0\xa7\x9c\xdf1\xb5@$\xc0::\x95\xe5\x84\xdd2\xc0T\xa6\xb5\xb4\x95B.\xc0\x8a\x9e=\xa3\x1c\x0e)\xc0%\xc1\'\xb5\x90\xc7 \xc0\xe3\xf9?x\xca#.\xc0\xc9\xcd\x91%\x17\xfa-\xc0\x84\xd6\x98\xe64\xef$\xc0$~\t&\xd7\xad0\xc0\'*\xec0B\x98/\xc0$\x1cmIfC&\xc0R\xc5(k\x81\xca,\xc0\x03\x1fr,2\x02*\xc0\xc9\xb3\x16\x84\xea\x0b\x19\xc0\xf8\xe3\xcc\x85\xa8\xbf*\xc0\x96\xbb\xcfM\x07\x94$\xc0\x92-M(\xfb\n0\xc0\x15\x07n\xc0\xedC+\xc0;\x98\tzh-2\xc0P+EQ6\x030\xc04C\xbf(\xa95*\xc0\xfb+x\x81AR0\xc0P\xaaR\xca\x97\x94)\xc0>\x14\xf4C\xdb\xcb \xc0-\x0b\xc8\xfb^\xa8/\xc0\xf0\xf6V\xedY\x003\xc0\x91Tk\xc9?v&\xc0\x90\xf2D\x87\xeb\xab\xf9\xbf\x07\x00\xe6~\xfa\n3\xc0gw\xab\x8e90%\xc0*\xe8\xf3I\x07\x88&\xc0\x1d\\\x1b)\\\xef/\xc0<\x89\x19E\xc5}1\xc0\x94\xab\x00:G\x95#\xc0\x8b\xcf\x88K\x87y#\xc0D`\xad\xfc\xb1\xcf)\xc0\x10\xe3\xed\x01\x88\t3\xc0\xbc3\xdfk@\x8b$\xc0\xf9WP\xb3\xd2O1\xc0\x01*\xb7\x81\x84\xaf-\xc0g\xbc\x85\xfb\x8c\x823\xc0\xd6\xb7\xe59 \xcf)\xc0\x85i?3\x9f\xea \xc0^\x97)j\x1c\xd6)\xc0\xab\x05f\xbe\x8c\x93\'\xc0N\x9c\x95q\xd2\xa7 \xc0\xabJ\xf1\x90\x114/\xc0c\xa1\x0e\xfa\x0e\xa2)\xc0\x15;`\xb1\x82\xfb2\xc0x\xa40\x94\x06\xf0&\xc0\xbb\xb0D\xf9\xc5\x081\xc0.\xcc\x97\x81\xa4\xb01\xc04\xe3^\xe1bM1\xc0\xea\xb62\xc5?\x8b,\xc0\x88\x1c\x9a"nn-\xc0%\xeb\xebn\xc6]1\xc0r2$#s\xdc2\xc0!%\x96\x8e\xfe"/\xc0\xeb\xc4,\xaa\xed\x163\xc0\x91\x7fqE\xeer1\xc0\x07\xa8Cy\xadq.\xc02N\xa4|\x97\x9a1\xc0rL\x07\xd3\x84_2\xc0\xb1\xb9\xc4RP\xe51\xc0-\'\tV\x1d\xb5"\xc0\x98\xf1\xc9\x80\x857 \xc0y\xd3\x0b\x89\x9d\xf30\xc00\xe2\xfcB\xd7\xde0\xc0\xbdj\xf3\xf9\xf7\x830\xc0\xd2\x9d\xb0\xff\xdbt0\xc0\x8ek\xef.S\xb41\xc0\xd9M\xd0s\xf5\x140\xc0\xe2\xe9W\xa1\x81\xe0,\xc0\x91\xa7\x93g\xe5\x80.\xc0U\xfccl\xafK)\xc0`\x1a\x1c&\x02<1\xc09\x943\x95q\x7f/\xc0\xc5\xc1\xea\x86\xcf\x86$\xc0Qe\xad\xc66\xda.\xc0,\x0e\x97\xadR\xd3)\xc0\x0b\x97&\xb6\xdb\r*\xc0\xceb6^t\x80#\xc0\xae\x84\xa3\xd3U(2\xc0\xbd,\xd2*\xee\x1c&\xc0}\x88?\x84\xe9\x1a)\xc0\xf6\xd1\xad+\xb7\xab\'\xc0u\xf1m\xc0F\x0b0\xc0<\xea\x11}r(#\xc0@\xb1\xf2M\x8b\xa6*\xc0\x18\r\xd9\x97t}*\xc0\x0f\xae\xe7\xc8\xba\xb5#\xc0\xf5|\xa9\x17N\x0c2\xc0@\xc0\x9fI\x02\xdc"\xc0v\xdd9T\xc2a#\xc0\x01e\x15\xed$\x83"\xc0\x02\xa30g\x87;1\xc0\xfbx{\xc5\xab\xe1-\xc0C\x19h\x16Q:!\xc0\x8e\xae>\xd9>\xcd#\xc0\xcf`Hv\xee\xb8)\xc0\xb1\x89\xe4\\\xcb#%\xc0\xb0\xf7\x9eP\xc7d2\xc0U#\xe1?\xe5\x1f/\xc0\x86\x80Dp\xaa]2\xc0#\xfa\xadcS\t#\xc0h\x17\x898\xad\xfc2\xc0\x14\xfe[\x8f\']2\xc0\xa7\x91\x0e\x89D\xfe!\xc0I\x94\xa4\xbe \x97,\xc0 -\x8d[\xf0I,\xc0\xabf\xb7{?\xe51\xc0n\xae\xd5%%z.\xc0}\x1cx\xc9\xfb\xa4/\xc0\xd1kGh\x0801\xc0Z\xb5S\x1c\xe7\x8f)\xc0\x91\xf3?\xd3\xa3\x0e3\xc0\xb4\xab\x83\xd0\x98\xa81\xc0\r\xb6%\xce\xc0\x183\xc0\xed\xe7\x1a\x07e\x183\xc0\xcf\xb8_\xc3\xde\xc1\'\xc0\xf3,\xb8\x85\x9ao\x1a\xc0\xf9\xf4\xeb\x1f\xf9n)\xc0\x9bN\xfd\xe9>d\x1f\xc0\xf6\xbd\xf2\xf2\x11\xea!\xc0\x0c GAED/\xc0M\x86\xd8\xb4\xb9a2\xc0\xac#\xe39\x8c*#\xc0\x1b\xef\xd2{o\xc1+\xc0\xd0\x8a\x8b\xd1`8&\xc0\x08\xa5\x04a\xb320\xc0-]\xe8k0^2\xc0\xdb\xe3\x02k\xb2a/\xc0O\x9b\xd2~\xacG2\xc0\xe7-L\xf2e\x97(\xc0\xe9\x9a\'\x14E*$\xc07U1Y\xaf\x96(\xc0\x9bd\xd1\xcfR\x1f)\xc0\xb7\xdd\x06\xc4\xc3\x882\xc0\n\xa0\x89JQP0\xc0WB\xbb&\x17\x1d)\xc0\xc1\xb5\x83?\x13\xf62\xc0(OJkk\xa5#\xc0\x15$\xfc\xce,\xfe.\xc0\x92\xf2u\xc1\xd3\xb0\'\xc0\xae:\xf535\xa8.\xc0\xbc\x1f\x07\x04\x84C2\xc06\xfe\xe2\x03\xbdq%\xc0r<\xa6\x06\xe1=2\xc0y\xdf\x16\x1f\x04\xb7/\xc0L\xb9$#\xfai3\xc0\x9f\x90n\x97\x96<,\xc0\xba\x87_\x19\xb162\xc0\x05\x85;X\x0b\x8f/\xc0\xc5\xc0\x81\xd4\xf7\xdd*\xc0q\x12\xf8\xb0\x19+2\xc0\xd8\xc1\nR\x11\x110\xc0\xec\xdd\xd8{\x1c,0\xc0?\x15\xafk\x84\x960\xc0\xcf\xddE\xd0\xa5f(\xc0K\x91U\x07\x9f\xdb"\xc0F^ax\x98\x88/\xc0\n\xd2\x1f\xee\x9f62\xc0\xca\xac;\xfa\x13_(\xc0cS\x1fj\xc9P2\xc0\x1f\xfd9c\xf9\xe92\xc0%\n\xb1 \xe3*0\xc0\xab\xaf\xcfl\x1c$2\xc0C\x14\x1f\xf4\x9d_.\xc0UCq\xb1!&2\xc0>\xea\xd8\xbe\xd6.2\xc0\x01\xa2"\xf0\xa2\xa4.\xc0\xa4\x1a\x06{\xb4\xfe1\xc0\x94\x13@ts\xf1"\xc0\xd8\xa1\xda>\r\xfb2\xc00\xcd\xb4M\x9e\x162\xc0\x8e\xe8\xecz,\xc3\'\xc0NW<\xb6\xd2\xf81\xc0\x18\r\x80\xfc\xeeE2\xc0i\xa5\x04\x05/\xf51\xc0\x11\'\xd6\xbdf\x102\xc0\xde\xe2%\x14e"2\xc0\xc6*\xcb\xb0\xf6\x122\xc0\x1f\xa5\x00\xfc\xb2\x8e+\xc0{\xd3y\'\xab"(\xc0\x8e-\xdbkX\xfd1\xc07u\x19<U!2\xc0\xde\x94\xbeS\x1713\xc0\x8bQ\xc0\xa0\xdb"3\xc05\x18\xed\xce\x14L0\xc0\x9b\xac\xb9\xb9\x9e\xf61\xc0m>\rH\x04\r3\xc0!\xfa\xf1\xc3\xad\x1c2\xc0y\xd1\xa6\xda\xb7\xbc2\xc0`\xe2\tg\xfc\x052\xc0%\x08\xe97\x05\xf5.\xc0@B\xd8\x84\x97\x1b2\xc0\xbd8\x15br\xf41\xc0\xd7\xc0\xdc\xba_j$\xc0\x93:h\x0e5\x9e(\xc05V\x882\'\xc8,\xc0\xf7\t\x8c\x86&/2\xc0\x95Y\xc2+B\xcb\'\xc0mQ\xe8\xb3\x8b\xfe0\xc0\x1d\x8b\x8eLR\xf8,\xc03(N\x17A~.\xc0\x88h\xffC\xed\n2\xc0\xd37\xb7`\xe5\x0e.\xc0iu\xb7\xa9h\xc30\xc0\xd1A\x17\xd4#12\xc0\x9b\x12\x9bE\x0e\x91#\xc0\xec\xb5\x0b\xd0\xda:/\xc0E\xb1\xa8\x80\xc2\xc80\xc0:Y\xf7\x98\x0c\x83.\xc0\xe7\xdd\xe3E\xb2\xe1(\xc01hs_(\xb4#\xc0\x9f\xd1\x0e\xcc\xc77/\xc0\xaf\xb7\x85\xe6\xd72*\xc0@m4\x12\x9c\x072\xc0\xc9\xe0\xfb\x9a\xc5P2\xc0\xcb\x1c\x9f\x9bx\xff\x18\xc0\x0e\xe9S|\xc3C*\xc0\xb6]\x18\xb5\xd3"/\xc0:\x95\x08[\xf5\xbc.\xc0(\x8b\x9a\xc8\xf6\x85*\xc0\x0bk\xd1T\xa2\x94/\xc0\x93\xee90\xa9\x1f0\xc0\xca<\xec\x17\'\x99-\xc0T\x89-F\x1eF&\xc0\xb64x\xaf\x91a(\xc03!\xd4\xe8y\x082\xc0\xcb\xd7\xf4\xf5\xb5\x143\xc0&\xf2\x8a(\xbd\xe82\xc0\x9d\xe8\x15\x83\xcf\xa5/\xc0Z\xef\xcd.\x94\xa0\'\xc0\xd9\xd2\x13\x03o\xf22\xc0\x02%\xb9Y]4+\xc0\xcb\xa2R\xde\x7f\xe01\xc0\x14\xba0\xcf\xb3\xda2\xc0P\x9c\x08g\xc8,0\xc0\xf1\x19\xf0\xc3)\xbb\'\xc0r0\xe8\xe7\xc1\xb22\xc0`7\xf4\x98\x1dY\'\xc0\x0c\xf6\x7f\xc7r\xce#\xc0S\xb1L\xe2\x12\xbe.\xc0B\xc6\xb2p\xe7\xbc\'\xc0H\xd9\x9b\x15n\xe9/\xc0\xf7s\xc34$\xf61\xc0\xbaLXHE\xec.\xc0\xf2]r\xfb\xe0\xb30\xc0\xea\x84;QB&%\xc0I\x1a\xed\xaa*)3\xc0\x1ah\xf2"\xee\xf11\xc0\x04\xeb\x91\xe6\xdd\xe3-\xc0\xa8\xa0"\xb0\xc0\xed2\xc0\n\x13{\x8c\x83,3\xc0/u\xb2\x8dyC3\xc0\x1f4z\xfdA\xc6\'\xc0\xf6Ia\xeb7\x1a)\xc0;\x0b\xbf\xb2\x10\xeb(\xc0\xb7\xaf\xf0\x17\x8e\xa3-\xc0\x9fe\xce\xb2~\x073\xc0\xcc\x82\xf7\x14\xed\xbb2\xc0\xae]\xa9\x83Ik)\xc0\xa5"\x1e\xcd\xfc*-\xc0\xcb\xf6\x9f\xd8m\xc8\'\xc0\x8d\x00y?\xcb\xbf\'\xc0\xb6\x18\x15.\x1a\xad1\xc0\xed\x9f\x9e\xd8\xe2\xbc2\xc0\xb6\x90h&f-3\xc0\xe7&\x8d\xa5\xebr2\xc0f\xb2\x1f\xe5G\x972\xc0\xe3\xc83\x8c\xe6\x1b-\xc0.\xf0\x1f:\x15%3\xc0\x13\xac\x9cyF\xbb,\xc0v<h\xe3\xa0\x95$\xc0\xc2\x16eTU*0\xc0\xd2\x8c$\xbb 52\xc0\xbb\xc4\x12i\x8f$3\xc0\xad\xee\x1fO\x83\xc8,\xc0\xec\xa4 vf\xbc(\xc0!\x99\xa7\x7f\xac\xd4)\xc0x^\xc9f?\xf2.\xc0\xc0\xb2\xee\x8e\r\x8c$\xc0\n\xa4\xc7+Z|&\xc01\xc4l\xaa\xe6\xcb2\xc0\xd2\xf8\x11\xd1\x11\xe92\xc0\x92\xea`\xe7\xa1\x9e(\xc0\x8f\xf6b\xfb6\xad.\xc0\xc2\xbf7\x98`\xbc,\xc0\xd3\xe2\xa3K\x00\r,\xc0\x01\xea\xe2W\x02\xb72\xc0%\xe6X\x8a\x0f\xd72\xc0\xe4\x1dI\xc2\x13\x1f3\xc0\x8bQW\xfb2\x12/\xc0\xe8Qq#\x13\x852\xc0r\x16\x85\xd9\x03\xd82\xc0\x93|\x86\xb2\x1e\xd42\xc0S\x1f\xbf\xce\n\x002\xc0~2\x02\xf5\xcd\xfa1\xc0u(\xe2\xdfR\xe41\xc0\x17\'O#\xaf\xc81\xc0t\xd6h\\\xac\xf81\xc0A\xa8r\x89\xf4\x95,\xc0\x84%\x1f\xc5,\x97-\xc0\x82m\xfb\xc0\xb6\x062\xc0\xa0Z\xb0\xc7qr(\xc0\xa9\xd9\x98\xfc\x99\x1e#\xc0\xa0J\xfa\xfc\xad\xf91\xc0_M\xadH(\xd12\xc0\x04\xcb~\xac@U-\xc0\x18\x02o\xc1\xda\x0e)\xc0\x85\x139\xa0\x8d\r(\xc0\xd4\x83)OJ\xef2\xc0|\x82\xe4E\xe2O(\xc0\x04\xe5i~\x11\x003\xc0*\xee_+\xc953\xc0\xb4G\x89\xcas3/\xc0\xe4G\xa3\x00Xj2\xc0T\xd0a\x95\x0e\xc31\xc0\xa0\x9e.\xedA\xdd2\xc0~\xf5\xeeL1\x94+\xc0\rEIv+\xe61\xc0\xc8\x05\x1aF\x19\xd0)\xc0A\x90vt\xe2B3\xc0\x95\xf8\x0c%\xcfE3\xc0L\x02X\xaeW\xee \xc0\x8f\xe05\x17>\xff2\xc08\x10\xb9\x97|\x93*\xc0\xac\x01A\x9fz\'0\xc0\xe0\xa3\xb2\xabr\'%\xc0\x88\x86\xa6}I6-\xc0\xd5o\xfa\x1b\xf8\xd22\xc0E\x84\xdf\x01\xcbb2\xc0\x9b\xd9\xce\x81\x14\x01(\xc0\xe2\x11a\xe63\xe61\xc0\x82XV\x1d:\\-\xc0\xf2\xc9\xde}\xd7\xe31\xc0\xcb}8\xc2\xf4H\x16\xc0G\xe2i\xc1`\xd62\xc00G\xc1F1\xe81\xc0\x18)\xd9\x14iH1\xc0\xef6\xc6"-V,\xc0\x92\x98\xc6\xa6\x89\x1c2\xc0(\\\xe8\xc8\xa1\x0f*\xc0\x07\x07x\x03jW#\xc0C\x08\xcb\x92\x14\xe01\xc0JL\xe4\xf7R\xb82\xc0tC\xf5h\xbb\xe31\xc0\t\x90\xf3\xc4\xf7\xb4.\xc0\x93\x00<A\xd9\xe61\xc0\x98\x9f\x1ci\'\x82-\xc0ZU\xd1\xfb\xdd\x12+\xc0\xed\x00n\x08\x04\xd02\xc0\xa3[\xe7V\xec%-\xc0/\x9a\xda\xc8\xcd\xd0/\xc0\xf1]Y&\xc0\xf6)\xc0\xb4:W y\x83,\xc0-\x8dD\xb7\x8a\xd81\xc0\x12\xf9\xab\xf2\xedw2\xc0\x1f\xc4\xcc\x10r\xeb1\xc0\xcc\xed\xd3\xee\xf6\xb81\xc05l+e\xce\xd41\xc0d\x82\x18Y\x8b\xb01\xc0\x14YT\xe8\x19\x91,\xc0k\xc2\x8dq\xbf\xab(\xc0\xd6X\xe5\x1a\xf3\x90%\xc0\xc6h\x15\xcc{\xfd2\xc0\x14\xdarO\xc0\x16+\xc0\xe4\xf7\xe8\xc6%\x02 \xc0\x9a\xe0st9O/\xc06\xd2\x8a7\x07X2\xc0\x8fP3ae\xc22\xc0\xc4\\\xd3K\xd4\x153\xc0\xc2\x97\x9c\x12}\xe31\xc0\xe4\x95T\x96\xddr%\xc0\xe7\xc3\xdce\x81o%\xc0\x90\x7fm\x14\xf7\xec/\xc0+\xd5C\xb7\x92\x162\xc0=;X*\xe9\xc02\xc0\xca\xbc]\x0cf\xd52\xc0\x06f=\xbf\xfdT2\xc0\xf0\n\x8eD\xdd\x94/\xc04\x08\t\x1f\x84z2\xc0\xd5\xd9\x90\x19\xf4y#\xc0"\x97-\x8d\x00\xe82\xc0\xf1N\x1d\xc4vF3\xc0h\x97\xd7\xa8\xbc<)\xc0\x8a\x84\xbdZ\x97\x852\xc0\x1e\xb8\x1ef#O3\xc0\x10\xeb\xcc\xe7*\xf02\xc0,!\xf0VC\xfb2\xc0w\xda\xb3\x1f\xed>*\xc0\xba2l\x98e\xe02\xc0.G\x0ff\x1a\x1a \xc0\x9f\x8e~R\xb5\xed2\xc0\x89\x0e`\x85d#3\xc0l\xb1\xcdH\x1e;-\xc0\xfa\xfc\x95\xc1\x85K#\xc0\xc6\xb8q%\x03\x8f\x1f\xc0\xe0\x9d\xb6A\xf2|2\xc0&}Y\xdc\xda\xf81\xc0!#t\xf929 \xc0\xce\xee\xbc\xa1.\'3\xc0\xb1\x1f\xd1\x19\x91I-\xc0\n\xc2\xb9\xa5\xa4x2\xc0\xa4\xa1\x9fJ\xb4B-\xc0\xdc\xc8\x03m\xa4\' \xc0\x85y\xd4\x89\xbb\xce2\xc0\xaegp\xaa\x91\x8e$\xc0\x87\xb6S\x91M\xe51\xc0U\x92\x88]}\xe1)\xc0\xd5\xa58o\x9c"0\xc0n\xc6\x0b\xba\x93s3\xc0\xfb\x18\xda<\xd2\xcb2\xc0!\xcda\xe7\xb0\x053\xc0\t\xc2\xbe\xf5\xba\xab+\xc0\xf3\xb8\xcd\xb2}\x83*\xc0m\x9dTw\xe7\xea*\xc0!\x11\x03\x88\xf1\xd42\xc0s%+:\xcc+3\xc0\x99\xa1e\x85\x1d\xaa2\xc07\x8e\xbe86\xb42\xc0\xb6{\xef\x16\xc0\xcc2\xc0\x15*\xbbH\xc3\x003\xc0k\xa6\xaecvb1\xc0\x8f\x01\xcbyU\x8b,\xc0e\x9c\xd6\xf6/\xb42\xc0\x9a\xd7D\xc4\xb5\xcc2\xc0\x93\x16\x1d\x0e\xb4\xe62\xc0\x06L\xa3i\xa7\x9f/\xc0\x8e\xae:\x83\xe323\xc0\xbb\xea\xceC\x90\xe92\xc0"\xe2VP(k2\xc0\xdb\x08\xcd!^\xba2\xc0w\xdc\xaf\xfe\xff\xf2$\xc0\\\xab\xfb\x9c\xc6\xd52\xc0\x8ag5`\x03\x19,\xc0\xe2\x89\x91\x7f\xa6\xbd2\xc0\x05\x02\xa2*}V)\xc0\x86r\xe8v(\x04/\xc0n\r,?\x85\xf42\xc00\x9b\x18\xc9L\x143\xc0d];I\x87\x1b3\xc01\x9d8\xbc\xfa\xfd.\xc0\x1bH\xae\xf1\xd3x1\xc0\xf0\xb6%)+ 0\xc0C[9\x11\x7f\xdb2\xc0x\x10\xd7V\xbe\xb9*\xc0\x8aK2.Y\x02*\xc0\xcd,L\xaf\xc4X)\xc0z_\xbdE#\xff-\xc0o\xf6R\x0b\xfb\x9f2\xc0\x058\xe3\x04\xfb10\xc0 h\xa6\xcb\x8bm2\xc0<\x1d\nO\xc3%$\xc0\x9f\xfd3\xe7\xf5\xca.\xc0Es0\xe3\xdb\xd12\xc0\'M_#\x9e\xfb-\xc0\xc3\x1dA0\xc5\xdf2\xc0UEN\xf5\xd2<&\xc0g~\xaeJ(\xc2#\xc0\xe7\xa3\x93\xe5\x8f\x04#\xc0\x8dr,\x00c\x8c0\xc0k\xe0\x7fW\x9a8&\xc0\xea\xdbn8\xac\x90#\xc0\xf4\xd5\xfa\xac\xe7\xac2\xc09\xfd\xbd*\xc0\xd32\xc0\xdav/! \xef2\xc0\x8e\xcetKd\xb5/\xc0\xa2\xf9\x889\x1d\x083\xc0r\x0c\x14\xe6\xf3\xfe\xfe\xbf\xa0\xe0";\xe5\xdb2\xc0\xb6#\xd4\xf5\xdf\xe0)\xc0\x8e\xa7p\xd3\xe4\x1a*\xc0\x106\x1d\xae\xdc\xe2$\xc0]\xdf\x06\x88r\xf22\xc0\xe9\x9a\xf6<\x0e"3\xc0n\x9e(ja\x06/\xc0]X\xc4P\xa6?3\xc0\xb3\'\xa0\x1b\xd6\xc9.\xc0r\x80\x96\xb7\xecV0\xc0\xeb\x19\x1c%\x81\x083\xc0t\xba\xc7\xac\xd4\x0c3\xc0\xdf\xbd\xd1\x99*\x1d3\xc05~Q\x91\x0ej-\xc0\x8c\xbfZ\x16\x06\xe9/\xc0\xa0\xdc>a\xd0)+\xc0\xb6sb\xf5\xe2\xec\'\xc0q\xa2\xb8\xf3\x80\xc02\xc0\x01\x0e\xe1$P%3\xc03`\x9e\xd2\xaa]3\xc0\x81\xa4\xf6\xc2\xbe\x9e-\xc0bxM\x03\x94\xbe2\xc0_M\xa2o\xe3\xc22\xc0\x90h\\\xe4\x0bt%\xc05\x9d\xa0\xde??3\xc0i"WK~`3\xc0sx7P\xb6J\x11\xc0`V\x9a\x07\xf9\xda0\xc0\x8b]\xa8wf\x99\x10\xc0A\xf2R\x0e\x92\xb4-\xc0\xc8\x10\x92\xc7q\xde"\xc0\x13f\xb0\x83,\xda2\xc0z67<\xd6\x8b1\xc0\xa7\x04:\xfc\x9320\xc0G\xff\xe6\xd1\xb6j#\xc0a\x0f4_\x9243\xc0\xdc\x98\x83\x98>\x16,\xc0\xb4\xb0\xb0\x91,B#\xc0#\xa8}\xefp\xc7/\xc0\xf5\xf3\xf6fP\x9c/\xc0\xaf\xf8\xb6A!\x9a1\xc0\r\x82\xe2\xb3=\x8e1\xc0(][z\xe85.\xc0\x0f\xf5:\xc0\x84\x95.\xc0\xe9p"+\x08\x142\xc0\x16\x95d\xff<>0\xc0\x96\xba\xbe>\xf4\x92.\xc0\xd3\xdd:\xdc\x9a\xa1\'\xc0m\x17\x93\xe9\x9fu%\xc0\xec\xab\xd2S\x1f#3\xc0\xa3\xf8\xe7E\xc1Y0\xc0\x7fj\xd9t}\x15&\xc0G\xb1, w\x130\xc0d\xb8\x92\x12\x03\xc60\xc0H+m9\x1e\xea+\xc0*\xe5\x89\xb2`#0\xc0\xb8p\xe9.\xdb\xe82\xc0\x91\xf9\xc0\xbc\x17\xb4*\xc05\xe9\x81\xf7\x96\xb5/\xc01\xe6\xca\xd2\x95\x9d1\xc0\x8f\x9b4\x8b<\x0c-\xc0n3\x8e\xbbom \xc0\x10\x9b\x88s\x98\xfc2\xc0q\xbfg\x13\xcf#(\xc0\xaa\xec\xed\xdb\xeb!,\xc0\xed=\x1dJ\x93\xcf$\xc0\xdc4\x99\x10_\x020\xc0\x19\x06\xe9\xe4(P2\xc0\x88\x9d1\x1dQ\xbc*\xc0X\xbcL\xd2y()\xc0 \xa6\xa7F\xd9\xe1/\xc0\x1cc\xff\xb1\xea!3\xc0\x95\xf6\xcau=\xc1\'\xc0\xf8\x96\xdd\xee\xe8\x153\xc0D\xd6\x03\xc9\x90\x1c&\xc0\x7f\xe0\xcd(\x05\xfe2\xc0$\xd0\xaf\xa1\xb5\x0f0\xc0\xf3g\x8b\xa5\xe0Y/\xc0\xe1\xa1^\xa5G\x010\xc0\x8d-\x05A\xf1.0\xc0\xeb=\xeb}\xd2\xf52\xc0Q\x02\xf5\x9b\x06%2\xc0\xfc\x88\xfc\xfc\x15\x050\xc0\xa8\xb8\x03L\xef\xd7 \xc0\x00\x1c\xea\xb3\xca\xb7.\xc0\xcfF\xf4:\xb6\xbb(\xc0\x82j\x86\xec\xad\xcb0\xc0\xf2\xaa,)gF*\xc0\xf5m\xe2\xac\xe4\xf22\xc0\t\xfc\xdd\x8c\xed\xc90\xc0\xbe@\x9d\x14\xbf\xff/\xc0\xde\x8b9\xfc \xf82\xc0\xa0$;A\x13\x0f3\xc0\x8a\xc0%\xa8\xaa\xc6.\xc0\x96\xcb\x92BB>.\xc0\x0c\xaf\xf6\xa8\x9c\x9f/\xc0\x8c8\xd3,\xcd\xc40\xc0A\x19Oh\x11\xe12\xc0BL\x1d\x13\xfe#+\xc0\xb8he\xc2\x87\xf92\xc0\x00\xe9\x94b\x7f\xb50\xc0Ysm<\xd8V,\xc0\x82\x94\xe0\x1c\xc5\xef/\xc0{\\!]\x98\x0c3\xc0!.\xd5oV\xd9/\xc0\x00\xe0\x1bD\xca`,\xc0\x99.\xbaK\t\x053\xc0\x0b6\x1c\xad\xa8\n3\xc0\x06?\xbd\x06\xaes/\xc0\x97Gc\xd6\xc2\xd9/\xc0\xf0\xdca\xc6g%3\xc0\xe6\xc7\xd7\x82\xde\xb60\xc0!\x162\x13\xa3\xe2/\xc0\x9aZ\xe2+7\xb80\xc0\x06\xc2A\xb1\x96)*\xc0A\x8b\x8cp0\xa90\xc0.\xceu\xe9U\x8d.\xc0\xcb~\xf4B\x0bL3\xc0\x1e\xa6\x8b\r\xec\xf6/\xc0\xe0\x9e\x96\xd0\xb2.3\xc0L\xd4\xf4b\xd0|.\xc0\x9a{XaJ\x08/\xc0\x842\xd3\x9a#\x0b*\xc0\xa4yUr\xc4\x9f*\xc0\x06\xec\x81\xd4E\xfc.\xc0\xe5\x1d\x0f\xa4x\xe3/\xc0\x8a\xe3o\xd2\x1b(#\xc0\x8e\xa3)\xeb\x92\t0\xc0n\x98\xd6\x1f\x96\xfc,\xc0\xb5C=\xe2\xb7\x11/\xc0\xb8\xdbQ0\x1b,0\xc0\xb3X3\x9e2[3\xc0\xae\xfd^dA\xfd#\xc0\xab\xa6\x87\x1eI.*\xc0\xf2\xa0\xee\x98xp0\xc0:\xber\x01\x9c:3\xc0\xd1z!\xfe\xab\x9b(\xc0]\\8\xf7N\xdf*\xc0/\xe9r\xef\xd6\xbb1\xc0\x1a\xdc`\xb1\x02\xb10\xc02\xf2\xabZ\xaa\xdc2\xc0\xab[\xd1f\xb9N*\xc0\x81\xa3\xe7\x18\xc743\xc0z\xa3M\xa7+\x84\x18\xc0\xecC\x98\xc2\tp/\xc0O\x1d\xb8\xac_\xd42\xc0~-z|\x1aH/\xc0\x0e>\xf0\x91\xdfs2\xc0X\xae\x8a\xfd\xc6Y+\xc0\x0f\xc6\xebk\x08\xf9\'\xc0X\x92\xec\xd2,\x0c.\xc0U\xf7+\x16/l-\xc0\x87\xcf\x17\x8e\x8d\x9a.\xc0E\xf0Mn\xb1d0\xc0Ye\xbb\xfaws$\xc0#\x81\\\xa1u\\/\xc0\x17\xa8 \xb87p(\xc0;h\xef\xe7Oc)\xc0\xafRz\x8fU4*\xc0\x03f\xea\xa0;W*\xc0\xb6\xdd:X\xa5N-\xc0\xee\xa7U\xf8S\x951\xc0\x801\xf6\x8eP\x1d/\xc0\xb3n\xf6c$m-\xc0\xcd\xf7.\xe9\x10\xcf.\xc0r\xbfY$\xe2S(\xc0\'\xce\nyO\x140\xc0#\xb8\x1a\x96p\xd22\xc0q\x92\xcat\xd7\x14#\xc0\xcc\x17\x89\xb4G\x1f,\xc0\xeal\x8eG\x8b\x80/\xc0\x1c\x98\xba\x19\xc8g(\xc0b1\xd4z\xe7\xf4(\xc0j\x9d\xae/\x1c\x1a0\xc0\xa2)\xf7\xe9\xb2\n,\xc0\x97\x94"1\xb7\xd5)\xc0\xdd\x8d<Q3]#\xc0\x8a\xc0\xa2l\xcb\xda2\xc0c\x19\xcb9\xed\x1c2\xc0\x0c\xc0\xcc\x91\xc3\x1d%\xc0 1\xae\x92\xe2\x190\xc03\x9a_\x1b\x02\xa0)\xc0\xe6\x9c>\xa3\x06\x1b/\xc00r\xd1>\xe3\x87*\xc0W\x19\xb9\x90\x8d\x1f+\xc0\xad\xf6IB\xc630\xc0\xb4\x8f\xe4t\x1c`+\xc0\x1fD\x02U\xaa\x11/\xc0P\x01U\xf4\xbf\x91.\xc0g\xfeR9\xda\x0e%\xc0Z\x050-\xa7N%\xc0\xfe\xeeZ\xb5\xdc\xea1\xc0\x83\xc0\x9a\xabkG&\xc0\x15\x1b\x85\xbfU\xea \xc0>:\xf3U\x96\r2\xc0R\x9d9\x8c\xfc9$\xc0\x19RN\xc5p\xfa)\xc0\x89\xaa}\xa0\x8f\xc7"\xc0\xcc\x9d)m\x97\x872\xc0a\xdd\xbbP\xcb\xd32\xc0N\xd2\x08\x9cU\xcc2\xc0\x92\x97\x10\x1b\xfc9$\xc0k\xc5\x10\xeb\xf4\xd4*\xc0\xa9#%[\xdc\xce*\xc0\x18{*\xf2$b,\xc0\xf1NlM\x046/\xc0\xdba;\x18\'\x81/\xc0\xc4&\xb4\xa4\x9b\xfc2\xc0\xc1\x83\x1bu\x96\xfe0\xc0\xf4\x1b\xcf}H]\'\xc0d\xff\xb3t\x8ds0\xc0\xd2cY\x94\x86t1\xc0\x90\x98\xdcC\xfd\xfb,\xc0b\x0c\n\xd0\x82\xd92\xc03\xfd\x1e\x1a\xdd\x11*\xc0\x8f^\'\xef`\xd3%\xc0 \xf2\xcc&\t\xc6*\xc0\xc4\xd7\x8cp\x9f\xc1/\xc0\x7f\x86\x0f\xe00\xb8\'\xc0l\xf2f\xcc\x1a\xb5\'\xc0\xa1!\x19>\xae_0\xc0\t6\xbd\x0e\xde_/\xc0k@\xa6y\xc1\t3\xc0\xaf1)K\x06\x0c%\xc0w*=\x90s\xfb(\xc0\xfb*\xfa}\x04\x7f/\xc0\xab\'J#\x7fw)\xc0\xa7\x94\x06>K\n/\xc0\xb3\xab=\x19\xd1\xd91\xc0s\xd2\x98!Fa0\xc0EF\x9f\xd8\x02%&\xc0u\xad!\xb9\xda03\xc0\xdcB\x10\x06Z\xa0/\xc0`\xea?)k\x163\xc0;[\x1e\x896\x850\xc0\xa8\x82\xc4\xf8\x98B0\xc0\x12\x14\x92\x8b\xe5@/\xc0\xd8\xc7\xad\xa5\x01\x183\xc0tc\xc0\xd6s\xf60\xc0\xbe\x87\xb1\xa7\x7fd)\xc0\x9a#\x03\t-=/\xc0\xa7`\xec\xbag\x0c/\xc0\xb3i]\x91\xdf\x83\xca\xbf?\x10&\'`P2\xc0X/\xedog\x83\'\xc0V\x94I3%)3\xc0L\x97\x16R\x84F,\xc0\xe8\x01H2X\xc5 \xc0\xfcvO1Q\xc8%\xc0\x93\xd4Ue\xfa\x9a-\xc0\xef\xa5l\x92:\x98\'\xc0N\xa6\xfb\xb6*\x81*\xc0\xd5\x947\xa8\t\x9e%\xc0x\xa1\xda-\xe2\xcc"\xc0b\x9c\xfd\x05\x8e\xd61\xc0\x82\xc5\x06\xf6\xf6\x01&\xc0*\x83Y_\x10h)\xc0\xa9\x1a\x87\x9a\xaa ,\xc0\xf5+H\x8eNx%\xc0\x9b\xa6\xfe\xb4@90\xc0\x1d\xec\x02\xdaTh%\xc0\xa0\xe7h\xf8\x0f=,\xc09t\'\x8f~\xb6)\xc0\x10\xdc\x86p\xe2\x01#\xc0G\xeb\xef\xc9G\xc0\'\xc0\xe2\x8bQ\xb5X\xfc#\xc0\x98A\x1d\xe4\x8443\xc0?\xdck\x1e\x93\x9a1\xc0\xb3_Q\xf0\x07\x18#\xc0-\xbc\xd3\x83\xb2\x9c1\xc0\x90MH\xc8\xa2\xe3/\xc0\x0c\x91 #\xfcz,\xc0h}\xf5F\x06;*\xc0\x12D\xb23k6\'\xc0\xa1S\xbf\x05\xd0\xa2,\xc0\x0b?rA\xcd\xe8.\xc0\xaf\xd5C\x8dt\xb8/\xc0\xb5\xc8\xb5;r\xf0/\xc0\x11\xe4\xa9\x1b\xc0\x10+\xc0\x86!)\xffh0#\xc0(\xf5\xce\\\xbc\xbc#\xc0\x85_\x7f;t$0\xc0x\xbeO\t\xcc\xfc/\xc0\x0c!YJ\x8f\xc4%\xc0\x0cP@P\xfc(2\xc01\xaf\xa4x8w.\xc0_3\x18\x963\x0b-\xc0\x9c\x8a\xf4\xc0\x83?&\xc0\xa3\x82\x84\x9a,\x81#\xc0K\xc5\xd6\xf2,\xda(\xc0!\x0c\xe9\xadkK,\xc0\xef\xedY\x89\xf9\x98 \xc0\xd7P\xfdS\xec\x8e/\xc0\xc7B\x152@\x86.\xc0\xef\x9f\xf9\xca\x86)0\xc0\x9fc\xbfv\x10\x15)\xc07\xfc\xd0\xa4X\xb4.\xc0\x0f\xe5\x05\x06?\x96)\xc0!:\xb8\xe9W\xa5#\xc0\xef[a\xb2\xab\xe7/\xc0FTr\xb4r\r2\xc0\xf4#\xe2\xfb\x81;*\xc0\xe6\n\x1au\x83=0\xc0FsL\xc7\x98\xb4)\xc0\xfb_\xe6vx\x02$\xc0\xd3\xf7\xd5_\xc3.0\xc0h\x07E\xfd\r)3\xc0\xcf(Qm\xc1W)\xc0-7\xf3\xc3@\'3\xc0\xcaEg\x1c>\r/\xc0\x07I\x1e\x8b\x13\x880\xc06H\x0c\xdce}/\xc0\xe0\'\x9f?*\x9b/\xc0\xd1\xcf&\xf6{\xe3/\xc0C\xa9\xd0\r\xa6F0\xc0s!C\xf1\xc9J0\xc0r}A\x1b4\x98(\xc0\xde\x1c\xc3u\x05\x85.\xc0\x81G\x0b\x89\x87\xb9+\xc0\xb4\x11\xd6\xe8\rF$\xc0\xefZ\xf4\xff\x15|,\xc0\x1ce\x8a\xb2\x1ct&\xc0\xd7o\xd6\xbbt\x93%\xc0\xb3\xd8\x01\xf1\xdd\x03\x17\xc0\x19JG\xf9\xacu1\xc0\xed\xc9\'\xbc\xc4\x9c0\xc0\xbfL\x0bO\x96\xb20\xc0\x84.=^ \x9c.\xc0\xf1\xc4o@\x97^2\xc0a=\x82\x13\x88{0\xc0h\xaf2\xb4\xee\xb4(\xc0~n\x8c\x91\xdao(\xc06\xf3C\xed\x10\xc1,\xc0\x97\xd4\x8b4\xe5\x97%\xc0\xcf>\xbb\xf2\xb5\xdf/\xc0\xb1b\x9b\xd7\xa5i#\xc0\x81\x89\x86\xfb\\\xa0*\xc0C}\x89\x98\x9332\xc0\xad(}\x91\xc8\x9c&\xc0\xae\xcd\xdcM\xc8\x910\xc0`\x89X\x84\x83L0\xc0H~\xe2[r\x8d/\xc0bm\xdb\xd6`D(\xc0!\x8d\x9c\x07@\x892\xc0\xe3mtw\xedS(\xc0\x04\x94\xd3\x93\xfc\xf0(\xc0\x86m\n\x90\xd4P2\xc0O\xd2)\xa6e\xfd/\xc0\xeb}\xfd\xe7\x95e(\xc0^\x05\x8c*\xe1\xe8(\xc0\x9cQ\xda\xfc\r%2\xc0\xef\xff\xc2\x1c\xb9R/\xc0\x8acZ\xf5\x12\xff/\xc0n\xaf\xfc\n\x0b\xe0/\xc0\xea\xd2s\x19m\x95+\xc0)\xa8\xb0\x88\x01\x0e$\xc0\xf9\xc5"|EV.\xc01\xc7\xd0\xa9]$3\xc0c\xb3z{\xd4=0\xc0v\xf7\xa8Pw\xff0\xc0q\x9e\x1c\xcb\x86r)\xc01g\x8c\xd0\xa2\'%\xc0{\xa1\x8e4\x82\x15\x17\xc0\xad\xae~^\xfc$%\xc0\xcaj\xf8\x1d:(2\xc0<\xd4~zg?0\xc0ra\xe1\t\x9f\xf02\xc0\xa9A-\x83KS2\xc0\xe8\xf3[\xa4\xf0\xb41\xc0\xca\xb31:\xa6\xda2\xc0\x03\xb1H\xfe$\xf4$\xc0\x13%\x08\xcc\xd0I)\xc0\x16\xddsE\xcf\x030\xc0\xfc\x91\xa7\x16F\xf1.\xc09\x91\xa6\x9a\x8123\xc0\x0ccHZ\xd1\x0c-\xc0A{\xb23\xa3\x8a*\xc0#P\x02\xf6\n\xf8.\xc0\xc9\xc3F\x8c\xe4\x9d)\xc0cBcJ\xc1\xf8$\xc0\xc4&NHd\x1b/\xc0\xbc\x16PF\xfb\xa2)\xc0+iTyY\xa6-\xc0\rG\x8d$\xacY1\xc0\xbfqf$\x1b\x14%\xc0R24>\xbb\xfe \xc0XC.\xcf\x0e\xfe-\xc0Q\xe1\xdf\xac\xd0H0\xc0?]\x07N\t\x1b)\xc0\xd3f\x82k\x1b_#\xc0n\x89\xb2\x10\xdb\xaa$\xc0\x9b\xe7c\x9ce\xe7,\xc0\xa2\xf3\xf11\xf4\xc4)\xc0\xf3\xd4\xb8\xfff}!\xc0\xab\x1d"\xc5\xe0\x151\xc0\xec{^\xdb\xfeo0\xc0hH\xb1^\\\x9a-\xc0\x93\xab\x93\x8b\x0f\xdf.\xc0)yI\xcb\xd5\xfb \xc0\xc0\xa9\xe8_\xc2y/\xc0\xb0,F_\xf9\xf3#\xc0\xd2l\xd2\\3\\/\xc0`\xb7\x1b\xbfS\x7f0\xc0*\xf1\xdey{\x061\xc0\x9d3A2\nH&\xc0\x0c7\xef\x9bN\xae0\xc0\xf8\x1ao\xad\x05\xcb(\xc0[\x16\xf0\x05\x0e\xb8(\xc0k\xa2\x1e )\x93+\xc0In\xedt\x80\xd2(\xc0\xd2\x98\\\xf5|\xa6/\xc0\x18\x82\xa1\xaa4P$\xc0y\x92\xf0\xb5.L2\xc0\xcf\x06\xa3\xfb\x01\xc2#\xc0\xd5!\x9e\xc5\xab\x031\xc0\xea\xc8\x9fh\xe0.*\xc0\xde\x0bIc\xf0\xdb)\xc0\xae\xd6\xa3\xa4X\x9c*\xc0\xd8\x84#,\x14\xd9*\xc0\xb4\xc3\x1b\xcb\xb0\xf62\xc0\x0ca\xcb\x82\xba\xab/\xc0z\xeb\xfb\xf5z\x8c*\xc0\xa7\xb8\xea\xba\xe5\xd8.\xc0\x17\x1e2m>\xf10\xc0\x8e\xffY\xdc\'\xd2)\xc0R\xc7\xd2\xfeM\xd4!\xc0\r\xa8Wr\xb2b#\xc0\x12\x00G\xa9\xd0w1\xc0y\xfa;\xc9\xce\xd0$\xc0g\xd3\xf0\x7f\r<0\xc0\xa4\xae\xa4\xf8z\xcb%\xc0Z\x0b-\xf4m\t0\xc0$A[\x81\xed\xc2#\xc0\xec\xb7V:\xa6\x0e2\xc0\xb3?Pq\x8a\x0b0\xc0\xf8B\x88\xfa\xd1\x1c2\xc0\xf7\xeer\xadyD,\xc0\x00kV.aT*\xc0\xbdgu\xd1\xb5\xa7.\xc0\x0eB\xcd\x10\x83\x1a%\xc0\xf9yrkF\x93*\xc0V~\xbdWD@/\xc0\x9f\xf6\x15\xb5\xe4l1\xc0\xc2\xbek\xd2\x8dQ*\xc0\x8bbG3\xf9\xa9,\xc0\xa4\xd1T\xf9q\xa3*\xc0\x9b\x04.\x90\xa0\xf52\xc0(\xb1\xb6\x9c\xb7\x7f!\xc0\xa3\x81F\x15\xe4J1\xc00g\xecD\x81\xb72\xc0\x98\x15\xf3t**1\xc0\x04\xa6\x94\x9f%\xfa)\xc0+}D\xfedD*\xc0\x12\xb5\x01\x185\x870\xc0\xc2\x95\\9*\xb20\xc0#\x0c\xaf\xa8e7#\xc0/\xd2\xd4\x99\x99\xe81\xc0\xa9\xd6\x1a1\xcc\x1f-\xc0\xa1\xe4\x02~\xcdx(\xc0\xf1*}9\tN-\xc0P\x91\x82da\x83(\xc0r\xf3>s\x0c\x81-\xc0,\xf3\xa0`\xfa\x89%\xc0\x97\x06\xacg\xfc\xfa,\xc0\x80(\xf4\x0b\xd2\xdb,\xc0\xe9\xeb4WZ\xc01\xc0\xfa,F.\x9e\x1d1\xc0[\xe9\xd9\xf0\xe1S.\xc09\xa8;C\xf10#\xc0W\rY=\x96o\x16\xc0\x18\x98\x80p\xecU/\xc0~N/e\xf5\x11.\xc0\xbb\xd7\xa6\x9e\xf0\x94.\xc0Y\xec\xdft\xfb[+\xc0Iu[\xe5d\xcd!\xc0*\xca\xe1\xd7"\x03 \xc0^\xb2\xc3\xba"\xcc2\xc0\x7fsx\x01\xfbj0\xc0]\x8d\xfb\xcd\xd4\x16%\xc0\xb4Tw\xab\xb5\xa70\xc0\xb4\xddZ\xc3jO*\xc0\xc8\x0f\xed\x888\x82"\xc0\xfb6e\x0e\x85r"\xc0\xcfZb\x9a\xe0f,\xc0a|\xd5\\s\xd1$\xc0\xf1\x9d\x85;l\xa4/\xc0\x7f\t\x07\'\xd6\xf6,\xc0\x95Z\xdb\x04\x19\xec&\xc0Ol\xd0&\x92/!\xc0\x83\xab*\xe3];3\xc0\xfb\xea\xf4\x91[.\'\xc0Z5\xe0\xd5G\x1a%\xc0\xf0j\xfek\xcd/\'\xc0$\xff4S!\x94/\xc0\x0b\xe3R\x03&~)\xc0\xfd\x04\x9e\xb8\xe98)\xc0\x15\x03u\xc7W\xc2-\xc0$5C\x11K6+\xc0\xc9a\xd7\x08\x85.*\xc0u\xb0j\x87\xb3^*\xc0><\x8d\x15\xf1\xdb)\xc0\x12\\\xd4`+\xe71\xc0\xb5\r\xef\x8e=u2\xc0\x8ezW\x95\x96\xf5/\xc0\xee\x9a\xba\xaa\xb5\xf3\x1e\xc0\xa8\xb8X\xd3|\xbe/\xc0\x00$\xa6\xf2\xf0@+\xc0p\x1d\xf8\xd1\x9dg0\xc0QI\tE\xb9\xd9 \xc0\xc7\xa4e\xe5\xc4\'/\xc0\x04\xdbi\xd0\xcek/\xc0\xf5\xd3R\xc1\x91e/\xc0|{\xe5k\x02\xb2*\xc0\t\xef\x08\xfd\xa6\xfa-\xc0\xf0\x80\x0c\x18\xf8\xc7/\xc0W\xa8R\x08\x82\xab*\xc0\xf0\x9f\x8d\xd7tA1\xc0E\x9c\xdd3\xf8\x8f#\xc0u\xe5\xf5\x9eO\xaa"\xc0\xc3\x95\x17c\x19\x83)\xc0E\xb7\x83\x05i\x11/\xc0\x12\x89\x9a&#\xba,\xc0\n\x94\xaa\x1cF\xef-\xc0)&\xee\xc2/\xe1*\xc0M\xb3\x19\x00\x7fP0\xc0#\x14\xce\xed\xa1\x8e#\xc0\x16\x16\xd9\xa4\x8b\xeb \xc0\xf0\xb8\xb5\x1eh\x18)\xc0_B\x13\x9e\xfd\xe7&\xc0~\x03]\xf3\xd3\xaa,\xc0\xfb\xa3\x8e\x95ZK3\xc0\x11\xfaD\x1a\x83(%\xc0\x83\x98B\xe0.\xec2\xc0\x1cs\xf5\xb2\xe4\x9f\'\xc0S\x8f\x11\xd6\x1d\x86-\xc0\xc36\xa6F\xd0*0\xc0\xa6\t\xc6|DZ#\xc0\x8e\x9e6{:\xc1!\xc0\x7f\xd0N\xa1q\xc1 \xc0\xa7\x08\x03\xbe;\xe6/\xc0\xa9\x9d|\xcb\xc9\xd00\xc0\x99\xc1\xad-\x7fG!\xc0b\x07\x89\xd3\x93\xcd-\xc0+\xa4\xad~\xf5u*\xc0\xb5\nO^?g/\xc0\xed\xc0\x01\xee\xb3\xa4.\xc09\x10\xb6 \x1dT1\xc0\x7fe\xcf~o\xad\'\xc0O\x9e\xa8\xe5\xe5\x8c)\xc0\xb5R\x92:\x92\xd9+\xc0\x9dHw\x90\xfb\xbb\'\xc0j\xf9_\xc9\x0f\x8c#\xc0\xc7N>C\xbb5$\xc0\x0c1U4\xd2\xc70\xc0\n_)AG -\xc0\x9e{0\xc1\x03\xa9-\xc0\xf7\xf8KG\xd850\xc0\xf5\xb1;\xce\xf7\x83)\xc0\xb00\x9f\x1a\x06w2\xc0Z\xdc\x07-\x0b\xdf1\xc0\xd8\x1f*\xb6jk3\xc0-L+\x1a\x00B#\xc0\x95x\xf2\x83\xd3\x020\xc0R\xf9J[M\xaa,\xc0C\x12\x892\x07\xaf\'\xc0\xcb\xf1\x86\xe1}\xd62\xc0\x8b\xd6\x04|\'\x84+\xc0\x1f\xcf\xad\xd5s\x0e0\xc0!&P\xf9a\x1a/\xc0\x19\xe7"-J$3\xc0\xa20V\xaa\xbf\xab+\xc0&\xfe\xfd\xcbc\xdc \xc0\x9a\xc4\xcb`\x83\xdf2\xc0)*(\x9e\xc3[1\xc0u\xce\xc9\xf9V\xec2\xc0\x1d\x7f1\x17\x8fY/\xc082\x8c\x99\xdd\x89+\xc0\x10c\xc1\x8f\x1bp(\xc0]\xf0dN\xa2"3\xc0\x9d\xde%Y\xfd\xfd2\xc0\x18\xafUI\xc8\x082\xc0\xefc\xedeJ\r.\xc0\x8c7\xda\xc0\x97\x9e1\xc0M\xb1\xa3\x0e#\x882\xc0\xe74\x13.Q\xa4*\xc0$H\xc6\xc8\xa2\xb6\'\xc0U\x9e\xe4\xfd\x0e\x822\xc0#\x18\xca\xd0\xf0\r0\xc0\xf7\x1c^\xc1\n\x8f,\xc0\x83\x8d\x99\xb1\xc4\x9f+\xc0\xd9\xd6\xd8Wj\xf2(\xc0Og\xb9\x92\xb6\xef/\xc0\x84\x9er\x96pG,\xc0\xee\xbd\xc1\x91u\xf8/\xc0\x1f\x14\xb1\xf1\xaf\xe9#\xc0]\xdb\x1e\x0c\xea\xaf1\xc0\xfb\x05}\x13\xdc\xd31\xc0\x89\x92Br\xd0\xf9.\xc0\xf9\xe1\x15f\xb6\x15\x1f\xc0\x17M\xfd\x13\x9040\xc0\xdc#\x81At#%\xc0\x95\t\x93\xd6\x9d1-\xc0\xb8\x9cW\xc0 \xb81\xc0\xbfQ\x91P\xa3\x96-\xc0\xe9+\xb24\x14\xfc0\xc0v\x00\xee\xfa\x8a\xb8/\xc0\x83\x88\xf16\xfdc%\xc0\xe8\xf6\x1e\x1d\xf5\x133\xc0XN\xba\xc4\x0eV0\xc0\xe1\xa9\xf2\xb6\x1cK0\xc0\x88\xf6\xa0\xb9\xe4r0\xc0\x86\x0bw\x0e\xb2\xd71\xc0\xa3\'\x8f\xbbf\x99%\xc0\xc1i\x8c\xef<\x17/\xc0\xab\xe2\xb6\xe3\xc5\x8d%\xc0\x94\x0eX\'\xf5\xea+\xc05"\x04T\xa8\x90,\xc0W\xa5\x16\x10\xca4/\xc03Z\x9a\xd8rb2\xc0\xe9\x0f\x80\xe7\x8eR&\xc0\x82\xb4R\xa4\xd1x.\xc0<L:[\xd0\x80,\xc0\xb9\xbb^|W\xaf0\xc0\xe2\x18\xd2\xae\x18\x9b*\xc0y\x82c\xfe\x18\xd4(\xc0\xc2\xbf\xff\xd9\x8c\xa9(\xc0,K\xe5w"\xd7"\xc0\xf7\x18\xc2\x8a\x8d\xf61\xc0C\xd1\xc5\x86\xd6% \xc0\x1fd\xbc\x0b2\xeb.\xc09\x12\xffT\x8c\x96\'\xc0\x9cK\x80\x80\xbfR(\xc0\xefP\xf8;\x9b\x03.\xc0\xed3\x08\x16\x11A*\xc0\x13\xfd\xe3\xc5\x83\xb4(\xc05-\xb8&\x04\xcf1\xc0!r+\xe9Z\x13$\xc0\x17\xdezKe\x0e0\xc0\xb4\xe4X\xd5\xf5c,\xc0\xa2\x86\x7f_@\xdd0\xc0\xc4?C\xd7\xf0\xc21\xc0Q{\xba\x1b\xfe\xe41\xc0R\xbb\xf8\x88h\xc8"\xc0c\x1a\xb3}\x17\xfb\'\xc0{`\xf2\r\x00\x112\xc0\xd8\x0e\xb1\xfb\x11\t0\xc0\x84]8\xc8\x9c\xd0%\xc0\x1e\xb6.\xc2\x92\xee1\xc0\x1a\xfb5.WB-\xc0\x12X\xa7\x81yr-\xc0.y:]\xc9\x0b3\xc0y7\xe4V^\x9e/\xc0\xe1\xd2\xf2*\xab~(\xc0\'U\x9b\xbe\xb5\x072\xc0\xa9zp\xf7t\xf02\xc0\xa4\x94\xea\x99\x9b\x9c/\xc0\n\xd9\xe4\xec\x1bV.\xc0\xf8\xb9\x88p}e2\xc0W\x98t\x1e;\x001\xc0F\xcd\xaf\xe7\xdey,\xc0vO\x99\x97\x99\x000\xc0\xc1l\x8c)S\x80-\xc0\xcf \xa2\xae\xbf\xba1\xc0\x98\xa8xa\xe69,\xc0\x11\xb5\xd0\xbe\xb0\x95/\xc0:\x17A\xc6\xd2\xc5#\xc0\x93v\x85\xdb"\xf21\xc09\xc2\t\xa39\x02#\xc0\x97O\xabcS\xe61\xc0\xc14I\xb9\xbe\x18+\xc0\xfc(\xa1\x9f}\xe7-\xc0\x92c\xf4\x9e\xf3\\2\xc0=9\xc6\xbfF\x0f0\xc0\xf8\xfd\xd2\x83\xdd\x9d0\xc0l\xc6\x96\xd3\x12)0\xc0(\xd4\x94\x8f\xfa\xb5-\xc0\xfa\x9cC\x13\x02\xac$\xc0;\x0e\x85\xc1\x93\xe92\xc0+s\xb9\x16\xd5\xe31\xc0\xbf\xe7\x82\x15\xb5\xa5/\xc0\xab\xe0\xa2|Nv,\xc0\xa6\xce\xd2Ts\xdf1\xc0)\xcd~\xe5\xca]#\xc0\xa5\xc71\x81DV-\xc0\xe7\x84\x80BXz#\xc06\x92\x08\xa7\xf5\x90.\xc0\r\xfa\x93\xa3i\xc0!\xc0*\xfae\x1fE\xc02\xc0\xabW\x07\xc8\x13\x0f(\xc0J0\xce2\x8e\xe02\xc0f\x11\xafm\xf3\x140\xc0D\x05*P\xdc\xd5/\xc0\x94\x94\xda\xf5gy0\xc0\xd3\xe6*Z\x15\x97(\xc0\xdb\xdb\xe0}\xf7\xba2\xc0\xf9\xd4B\x08\n\x0c3\xc0\xf8\xea\xcag\x04\xdb&\xc0!x\xcd\x99\x19d-\xc0\xdfT5jO10\xc0\x8e\xf6M\xfe)\xb2*\xc0\xce4F\xd1Pz(\xc0\x1eCM<T\\2\xc0\xfd"\xe3\x82D\x9b(\xc0M3?\x96\xef\x0e0\xc00FL\xd2}43\xc0\xec\xdfZ \xa1\xfb.\xc0\x10\xe9\x93R\xf5\x1f0\xc0\x1eH\xc2\xbbH\xb0%\xc08\x97\xbb\x174\xf1.\xc0\x0e\x7f\x12\xd0\xb680\xc0#if\xfe\x88;/\xc0V4\x8d\xaf\x8a83\xc0a\xc5\xbc%~\xaf(\xc0%\xde\x87y\xbd\x8b1\xc0\x99\x91\xfa\x1e\x7f\xc1%\xc0\x95\x1a\x9f\xf0\xb4\xb1,\xc0\x08\x08.\xd2\xe0\x00-\xc0\x13\xa5\x12l\x95A*\xc0)Cs\x9c7\xfd/\xc0}x\xfc7\x7fp/\xc0\xbc\x8e\xf1_k\x173\xc0\x9b\x92I\x8eqk-\xc0\xf0S\x16\xaaR:3\xc0\xc9\xc1\x98\x93\xb2\xa1#\xc0\x057\x8c\x82f^-\xc0\xb4\x18\x13\xe2A\xd20\xc0n\xa7\x88\xf3\xbf\xb50\xc0\xc7\x96\xf4\xbc\xa6\x0b0\xc0dE\xd5\x1b\x9a\n(\xc0\x9e\xf4OW\x8f\xd82\xc0\xfb\xc6\xb0\r[l\x1f\xc0\x92+\xa4\'\x1a\x133\xc0\xccd/\xd5\xf0\xd1\'\xc0\xf8\x02\x81\xf30>/\xc0\x91]\x86\xb9\xcd\xb72\xc06q?\xe1\x06o/\xc0m\r\xec\xc8\xda\xda2\xc0?\xbb\x88,E\x192\xc0\x04V\xdbN>\xfd-\xc0\xc9g\xd5\xf5\xf6\xa1 \xc0\xcd\x89B\xff\x044,\xc08\x19\xb5%uO2\xc0@"E\xa3L-3\xc0L\xe5\x03\x1f^\xc8#\xc0\xc4\x1d\x11\xa9\x1aR#\xc0pSa\xb4O~2\xc0)MA4CW#\xc0u\x08\xd6\xcaW\xb0\'\xc0\xf5kx_>\xbb2\xc01)&g\x9f:-\xc0\xb8\x89\xc4\xcf\x06\x0b2\xc0\xd7h7\x02\xec\x182\xc0U\x89\xb4e\xd1#3\xc0\xbc\xa3\xebl\\.3\xc0"\x96o.]V/\xc0\xf8v\xbb_#\xfd\'\xc0\xcd\xf7\xa3\x85\xe2\x050\xc0X\x89\x8b\x86\x1a\xe9/\xc0\x84\x80%&Yk)\xc0:h{:D\xe92\xc0v c\xec\x85a#\xc0\x85\xc7^\xb2\xd7\xf02\xc0\xa7h\x81*Nq%\xc0\x92\x7f\xd8\x8ePI2\xc0w\xf2\xa1\x8a\xa9\x8d\x1f\xc0\xb1Y5\xe5\xebw/\xc06\x8a\x90\x9d\xbf\xad\'\xc0\xef^\xd4\x85wG2\xc0\xff\x89U\xb2%\xc91\xc0\xc9/\x97\xc3/I/\xc0\xd0O\xd5\t\xf4\xec \xc0_{\xa7\xa7\xb2,0\xc0t\x84\x06\xf5\xdfT&\xc0E=S\xe5\xac\xd02\xc0\x8bz\xd5M7\x8c(\xc0\xbf\xfa\x99\xa9\x1ct3\xc0E\xd1\xdb\xa0\xfeC\xca\xbf@\xb2\xe6\xa2\xa1\xb72\xc0\x8e7\xb8\x16\xb6\xc1,\xc0D\xa3\x97\x93%Y-\xc0\x10?\xe6\x04@\xeb1\xc0\x85\xf0\x1a\x80\xd9\xcb2\xc0\r\xf7\xab\xab\x15M\x11\xc0x\x9b\x04%3\x00$\xc0NWKz;\xf5,\xc0\xf0\xa5e\xea\x9c\xb72\xc0\xd7\x8a\x9c\xea\xeb\xd92\xc0\x18\x8f\xfb"\xf47 \xc0\xf6\x052\x148\x99)\xc0\x1b\xc3\xa0\x83}x0\xc08k\xaa#G\'#\xc0\xb7\x01\xb1\xda\x0b\x0b3\xc0\x90\xbcV&6f-\xc0\xedL\x86Xm\xe51\xc0\xb2\x08%\xcf\xb5\x8c1\xc0G&\x8f\xda\x80\xe1-\xc0;-d\x0f\xca\xe61\xc0\xa5\xba\x98\x9c\xd7N,\xc0\x11\xf5\xbax\x01X0\xc0\xb6B\xbb=\r\xd42\xc0\xf2\x1e\xaf\xb5\x98\xd51\xc0V\x9e\xc0\x17\x14\xc3/\xc0`\x0b\xc1\xcb\xda\xf9,\xc0\xf4/>\xb5K\x981\xc0\x89Y\x01\x8aX\xea1\xc0\xebB\x82\xdd!\r\x15\xc0z%\xe4Y\xb8\xec/\xc0\xe1\x91\x8d\xa1\xb1+/\xc0\x86\xda\x9a\xea\x0fi/\xc0|\xfd\x84\x80\xb2W,\xc03\x02\x9f\x88\x101.\xc0\xddU\xb5\xd7\x15#0\xc0\x85\xf4k\xc9U\xcf2\xc0[\xb5\x91i(\x832\xc0\xcb4\x077\x96\'2\xc0\x11R\xae\xb4\xda\x17)\xc0\x99a[\x07\x8d\n#\xc0A\x974)\xbd\xfc#\xc0\xe9\xc5\x80\xe3\xb4\x003\xc0\xaf\xcaStH;,\xc0ld\x8c\xc25\xf82\xc0\xc7m\x10x\t\xfc2\xc0g\x0c\xa4\xc0\xd5\x003\xc0\xf5\x99o|u10\xc0\x16Q\x7f\xe9T\xc12\xc0"\x82\x81\xf8\xa2\xd7/\xc0HWb\xceL\xba#\xc0\x07\xef\xe8\xc8%\xbb%\xc02\xfd\xf3S\x0e\x080\xc03\xeeY\xe4\xd9\xab/\xc0D\x97yP\xb2\x19#\xc0\xbfi3\x16eJ0\xc03\x04\xcf}\xe6\xcc+\xc0\xd2\x9e\xd4z\x1f\xdc/\xc0y\x8c\xd8pj\x872\xc0\xd2&j|\xb7\xc02\xc0\xd1\xf6\x90\xb31\xc42\xc0\x02\x1ay\xa2M\x84\x1a\xc0\xb4\x80\xf1\xb4\xce-2\xc0\xee\xcbcy2\xa2 \xc0I\x80:\x12S\x1a-\xc0\xc3\xc9\x86i)\xd2/\xc0\x15Q\x14\t\x94\xfa,\xc0t\x9e\x84\x1f*\xb20\xc0O\x14E)\xd2w2\xc0\x9b\xb3\x1d\x9c}K\x16\xc0t\xa3\xd5\xd8\xe4a2\xc0M\xa9\x01\x81\x0cL*\xc0\n\n\xde\xde\xf5C3\xc0\x94+h3\xea\x01&\xc0\xeb\xc3\x9b:/1&\xc0\x1d\xe0\xddT\n\x0f)\xc0\xc9\xc0\xc4\x92>5/\xc00)%i3\xc6%\xc0\xd7mZDG\xfa1\xc0\xa6\xd4\x066\xb0\xc5,\xc0+t\x7f\x89f\xd7,\xc0\x99Q\xfb\x13,o2\xc0\x92\\\x94\x88a~3\xc0\x1e\xfe\xfc\x12\x9d<0\xc0\x8a<\x1d\xea\xde\xb1/\xc0\x06\x10\x88\x0b\x0c\xb6 \xc0\x81\xd2\xe9\r-\xeb \xc03\xbe|\xb7\xc1\x98.\xc0\xe4\xbf\x86\xebS\xf12\xc0\x16\xf6\xf5\xf0(\xdf/\xc0\x88\x98\x85P\\\xc40\xc0mF\xe4m\tL)\xc0\x04#|\xa0\xc5\x1a0\xc0\'\xfb\x96S\x9d\x153\xc0\x96\xed\x7ft\xb9\xf31\xc0\xe5\x8a\x94v\xf1N0\xc0\xb5\x1c\x05\x163\x94/\xc0\xf2\xc9\xc9\x9e\x84$+\xc0:@ndH\x1b2\xc0}\xcfMmR\x15,\xc0\xdb\xb4\n!n\xf81\xc0\x8fncbg\x99/\xc0\xf9\xa5\xbc\xd0\x9c\x143\xc0\x1dq\x99\xe2\x07&3\xc0\x88u.\x8a\xe6\xb6,\xc0\xcb\x89"\x1f%$,\xc0\xc2& \x0c\xd5\xa7.\xc0\xaa>x\x19\xda\xe41\xc0\xc7T\xca<\x1b\xb6/\xc0n\xfa\xc6\xc8\x98\xfb2\xc0\x7f\xf7\x0c\xf6\xf8\x162\xc0_\x08\xfa\xc0h\xc80\xc0\xb7\x85\xb7\x88\x04\xcf2\xc0\xe8\xfa\xd0|\xf7T3\xc0\x95\x98T\x00\xeb\xe41\xc0!*\xf6X\xd8P3\xc0\x90X\xa9\x81\xca\xce-\xc0\xfd\x05\xe9\xa6\xc5\xae+\xc0\xd3]+Z\xdfl2\xc0/\xeb(\x8fC42\xc0wh\x82\x12^\x952\xc0\x03N\x1dT\xb7\xdb2\xc0\xed\xfe\x9e\xef\xa9\xcc2\xc0\x97\xd6\xfb\x85\xf7^)\xc0j\xaezL\x9a\xc51\xc0\xbc\x111~u\xd4$\xc0\xa6\x9f\x10\xf7\x14\x0b-\xc0\xd3"r\xc5\xd2\xb32\xc0GIv\xa0U\x1b2\xc0^^\xf2\xb1\xefY+\xc0!\x93\x1aw^\xa01\xc0x\xfa7\x88YO2\xc01\x10\x10\x02W\xc0$\xc0\x84O\xd81\xde\xc70\xc0\xa5\xda\'|a\xb42\xc0\xb1\rt\x81\x9d\xcc2\xc0C\xf5\xf6\xff\xd713\xc0Q\xc50\x8d\xd4\x1e(\xc0\x90\xe0\xb1d\x9c[,\xc0>@Unb\xfa1\xc0\xf6\x86\xc8\xd5N\xe82\xc0\xae\xb4j7\xbeQ/\xc0`\x08\xb2Y\xa4]0\xc0\x83\xed\xfc\xeb\x9bq2\xc0+\xf2>\xe9\xde\xf5-\xc0\x92&I\x81\xeb 2\xc0A\xf9\xc1\x1b\xec\xd22\xc0\xbf\x0c\xfe\x9e\xc9\xfe1\xc0J\x9c\xbb\x19\xdb\xcd0\xc08n\xf9\x88Z\xbc,\xc0M\xa7\x11\x874z(\xc0\xec\x86\xdcA"\xd1/\xc0\xbct\x92f\x90,0\xc0E?]\xa0\xa9\xfa1\xc0\xb5w\x9d\x0b\xa5\xfb*\xc0\x1d\x15\xf5\x8e[\xd62\xc0\xd8\xe3\x05\x19\x08&2\xc0]Z)\x97w\x17,\xc0>P\x86\xa5$+%\xc0\x02\xa7rw\x8d\x02\x17\xc0\x03@\xa6\xe4\xcd\x92/\xc0\x97I\xc5\xea}b2\xc0\xe2\xae\xe2r&c1\xc0\xa09\xca\xc6\x86\x133\xc0\x02\xef\x9b=P10\xc0$[.\rQ\x0c(\xc0\x9a\x16\r\xdf1\xd92\xc0,F\xc6\xc4\xee\xb4(\xc0\x19\xdb;\xd7\x05k1\xc0\xae\xd8R[^\xc01\xc0b\xfd\xdcK\xf4\xef.\xc0\xbfu\xbc\xf77\x16#\xc0\xa0\xb5\xfe}\xea\xd8/\xc0m\x07g\xc6c7+\xc0&P\x1a\xa9+\x063\xc0\xc7k\xaeJ\xd7Y(\xc0\xa7\x82\x16\xe9\x16\xd12\xc0\xda\x10\x88\x82[Q/\xc0\xf2\n3V\xe7\x102\xc0\xac\x9e ^S\xed2\xc02X\xdd\xa9\x91!2\xc0)\x0fb\x99@\xc6\'\xc0\xb8b2\x7f\x83#2\xc0\xbcNp\x08\x96#3\xc0k2[\x88\\\xf0"\xc0\xf1$[O\xcb\x172\xc0y\x87D\xe8n\xdb2\xc0\xe5\x03\xfblt\xee2\xc0\xc8\x96\n\x19k\x083\xc0\xe9sR!$\n2\xc0\x06N[\xad\xfe33\xc0\xe5?Uux/0\xc08\r\x16;\t\xfc*\xc0\xb2\x8b,I\x9d\xe6-\xc0\x1f\xd8\xf4\x05.!3\xc0Q}9\x83\x86%0\xc0\xb3\xf5\x16o_\x910\xc0U6&\x9c\x11\xac0\xc0s\xf6\xaf\xf1\x07\xb8(\xc0\xdf"\x84\xdaFW(\xc0\xa3z\xd3\x10\xaa\x142\xc0\xf7\xca\x17\x12\xbeW/\xc0\x81\xe7N\xde\x8f\x153\xc0\x0f\x85\xe4oG20\xc0\x19\n\xc6\tUC(\xc0\x02\xf4\x85\xc6\x0b\xf71\xc0\xe4\xd4\xf1\x11\xcdD2\xc0\xd7\xd9>\xa6\x08`3\xc0\xb1`\x05f\x13?3\xc0\xad\xd2t\xd2m\xbd2\xc0i\x1d|\xb5ju,\xc0q~\xb8\x87\xad\x7f0\xc0\x9a\x16\x9fan\x9c1\xc0\x86\r<\x8b\xf5\xbb$\xc0aG\xb3cLm/\xc0\xb1!\xa6\x0b\n\xf4)\xc0k|\xb1m\xc1\x1a3\xc0\xda\xf6\x06\x02\xaa\xcd$\xc0x\xe8O\x95q\x11-\xc0\xacT\xd3r\xf9\xd7/\xc0\xee\xea=g\x1871\xc0p=2O\x98\x063\xc0\x8a+h\xbd\x15@$\xc0M\x81\xfc\xddH\xb3.\xc0\x83\xc5\x95\xbf\xbd{#\xc0l\xce\xe6\xdf\xd3-+\xc0\xa7\xf5%\x9b\xe1\x85%\xc0\x9f\xe5>p\x90\xfa \xc0\x7f\xee\x86\x9e.8)\xc0{{"\xf1\x9c\xd51\xc0\x85{k\xc9\xd6;.\xc0\xd7s\xcc?z\xba,\xc0\xe6Cl\xf7Ug"\xc0\x9d\xa2\x92\x1e\x1a\xde*\xc0.O\xecC\xeb\xbe\'\xc0\xf3c\x96\x00\x83\xbd/\xc0\x06\x1c\xa8\xd5~21\xc0Z\x90\xc2\x1c\xa6\x072\xc0E\x81\xe9\xd3\x10\xfe)\xc0\x8cr\x7f\xb5OC.\xc0hCo\xbc\xd0B0\xc0\xb1s\xb4\xd9\x81^0\xc0\x1a!\x9e\x1b,\xfb2\xc0\xd50\xa8\xe5E&%\xc0\xec\xfb%y<I0\xc0\xed;;VCz#\xc0\xe0\xa2p\xbf\x8d>)\xc0\xcf1\xb8\x1d\n\xfc/\xc0\xb6\x91\xff\xc7\xc1|#\xc0Z\xa5\xf2\x80Y!3\xc0P-\xf2\xe7\x91\xf8/\xc0r\xab\x8c5\xd8]"\xc0{Y4\x99\x18N2\xc0;\x15\xd4g\xfbJ)\xc0X\xd2Q\xe3\x84<3\xc0\x8b\xc5\x9bH\xb7w.\xc0A}\xe4\x11L\x000\xc0t\xc4yM\xec00\xc0.\x92yYh\xfc.\xc0\xd0&\x19\xc2\x90\x94-\xc0\x1f\x0eu;\n\x1f0\xc0\x9e\xa0G\xcf\xa4\x13)\xc0\x10\x05\xd7\xc7f\xfc1\xc0\xd1\xe6\x99\xae\\\x99-\xc0\x1e\x98\x05\xcb-0%\xc0\xdb\xe7=V5\xe61\xc0u\xd5\x84\'\x02\xdd+\xc0v\x892\xf6\xecU\x00\xc0\xb4ci\'\t\xd2$\xc0fML\x9e\xb1\n0\xc0u@n@\xa5\x030\xc0NP\xb6\xcf\xcb\x90%\xc0;\xc7\x19\x91<\xe1 \xc0Y\xe5\x1e&V\xad(\xc0z\x93^\xa6\x94\x101\xc0\xc6?\x92@\xad\x003\xc0\xec\xce|e\xa65$\xc0\xc3\xdb\xea\xac\xac\xcb"\xc0\xbb\xc5\x1c=Q$$\xc0\xe1\xa2\xa8\x9a\x7f\xc2,\xc0\xbf\xd6\xd6)\xa7L*\xc0hG\xad\xaf\xb9>*\xc0\xa9\xa4\x1du\xe5\x92%\xc0\r\xd0\xe8\x8aks \xc0\x04L\xb4\xbf\x01s,\xc0\xb5e\x1e\x00!`2\xc0/3B\xff\xc0\xfa#\xc0\xeb\\\x95\xd63\x08-\xc0?:a\xe5\x85`(\xc0G\xe4Mo\x0e\r(\xc0\xa6\x8f-_\x12\xa7*\xc0J\x9f~\x1c\xfbU.\xc0F\xf9\xa6\x1b\x9a\xbb.\xc0M#L\x9b\xb23-\xc0\xec\xc0\xafX\xc1O2\xc0\x01Y\xf7\xdd\x1e\xa9/\xc0\xdcrf\x0b\r\x81(\xc0\xe1j\\XJK(\xc0\x01x\xb5\xcd\xcca(\xc0;\xaar\x03.\x9d,\xc0g\x90nc\r\x901\xc0\x87n\xcb\xd0,p0\xc0\x89\x18\x8fC_$3\xc0\x11\xd3\t{\xce\x043\xc0=+E\x18\xfc\xcd(\xc0\xda\x17$\x98nF.\xc0\xb0\xf8\xc0\x0e\xed\x7f.\xc01:\xdc{bu2\xc0\xa9$2\xdf\xaf=+\xc0=\xa2O\x03\xc5O0\xc0\xca\xfd\rnq\xa5.\xc0\xf6\xcf<\x9di\xb8.\xc0\x1f^(\x03d\x1a/\xc0)]`\xce5"2\xc0\xdd\x8c\xe5\xa5h\xfc2\xc09\noZ\xf5\xb9.\xc0p\xab\xe4\x10\x8d\x82%\xc0\xe1\xfd\xe8\x01\xa5\xac,\xc0\xf8\xd2\xc6\x81\xb7\xc8(\xc0\n]\x05\x85a\xc10\xc0s\xf7\x90Esf%\xc0\xc5\xa6h~\xe6c)\xc0\xed\xf4I\xaeb*0\xc0^\x18\xa1\xf1\x93\xe5/\xc0\xca\x16\x99U3\x1c3\xc0\\2\xc6\xe84))\xc04ue\xa4GN)\xc0\xc5",\xcf\x00\x0f-\xc0b\xd5\xde\xfd\r\x02$\xc0S\x0c\x03*\xd2h#\xc0\x10\xa8.\x86v\xdc\'\xc0\xc7c8\xd3\xde\x003\xc0KS\xff\xe3z\x86%\xc0\xd5!\xf7\x03\x18[3\xc0\xe4\xb6m\x1e\xbad0\xc0\xe1IrEF\xc32\xc0\'\xf0~\xa5#\xa7*\xc0\xd9\xf6bgP\t)\xc05\xa0O \xb1\x0b(\xc0\xfd\xab\xe38 \x9e*\xc05r\xb9\x1c\x81\x08/\xc0\x8d\x08:%q\xf52\xc0\xbeG\xd1\xa1\x8c\xdb0\xc0\x9f$\xf6\xf7fw1\xc0\xab\x89\xfdS\xd9\x18)\xc0\xb1\xef\x0e\x8e\xe1\'2\xc0%\x13\xe6\x88\xcbs2\xc0,\r\xaez\x03\xf5 \xc0\x1a\xe0\x14\x99\'\x9d/\xc0\x8e\x15\xba\x1e\xe6\x17#\xc0\x17\xd5\xd0\xe6c)0\xc0\xb0\x83\x04\xd7^N3\xc0\xee>\xdaSP\xcd*\xc0\xeem\xb2\xd9o\xc8-\xc0\xeda\xdal\xc3B*\xc0\xb6\xf2\x15\xf1\xb1\xb5-\xc0d?\x8a\xd0\x18o\'\xc0\xc7\x82n@K\x083\xc0\x93\x96\x87D)K2\xc0\x87A\x98\xef,62\xc0\xf0\xe7?\xa2\xee\x122\xc0\x96\xbc\xf4\x9f7\xcb1\xc0\x07\x00\xf3\x8f\x05\x02$\xc0]L\x19\x9fl\xe8.\xc09~}U;b/\xc0\xa0r\xd7S\x98\xde/\xc0\t\xbf\xd1\x83w\x143\xc0\xd6\xa4\xb3\xe0\x82\xd4(\xc0P}hT\xb46/\xc0\x83\xa1mC\xfe!%\xc0`BH\xb3r\x86 \xc0Q<$\xe9c\x8c0\xc0d\xdakb\x0b\x98/\xc04\xdc\xbc\x98dh#\xc0$&bn\x99S#\xc0\xf1\xabn!a\xb50\xc0\x8c\xa9+\x06w\xaa.\xc0\xfb>\x0b2\xc5\x80+\xc0i\x86\xca\x9es\xc8-\xc0\xb4\t)\x8bL\xb00\xc0js\'\xeb\xa4\xd3/\xc0\x91\xc2\xb5\t\xdd|\'\xc0\xd8\xd5e \xef\xb6&\xc0\x80\xfdni\xa5\'0\xc0\x0c\xbc\xa0a\x89\xf0/\xc0\xdf\x8e\xe6\xc1\xf5\x0c-\xc0\xde%\xc5W\x0bN0\xc0\xc2\xd5\x98\x1e\x90\x92)\xc0T\x7f\xf4\xc2e!0\xc0\x87\r\x1do\x86s-\xc0\x87\xe8\xc6\x08O\x81\xfe\xbf\x1f\x96\x1e\x02m\xa0*\xc0p^4\x16\xbc\x811\xc0v\xd3\xd4T\x14\xad0\xc04\x1e@c\xa7\x941\xc0\xb0\x97\x96v\xc4*0\xc0\x82\x80A\x98\xbe\xd1.\xc0%WP\x82\x00\x82(\xc0<8\xb4@\x1a\x03,\xc05\x04\x8b\n\x05p&\xc0\xa0\xf4a\xbe\xba\x1d0\xc0N\x90\xf0\xf4@\x9c-\xc0\xdep\xa9\xf4\x98\xe31\xc0\x13\x90,n\xf3-\x1f\xc0\x01oP\x97\xa5\xb90\xc0\xde\x85\xfb\xc3\xc8\x9d(\xc0\x06\x91>\xd8E\x97+\xc0\x1a=}#:\xda"\xc0\xbc&\x0bO\x11\xe4\x1d\xc0\xe1\xeb\x99]C\xb92\xc0x\xde\x97\x8dd\xf3(\xc0#\xba\x13\x89\xe0\xfe-\xc0I\xfe)5\xf9 /\xc0\x8c\x9e\xb6t\xc9\x9c1\xc0\x97\xa16\x15\xb9\xad+\xc0\x19^\x13;\xa1\xba#\xc03\x15o\xf7\xafS-\xc0"\x1a-\xe0sr0\xc0hs\xa9M7\xfa$\xc0QY\xe2v\x15P/\xc0\x0e1\xb8\x9fb\xba(\xc0\xe3D?!\xbb\xca0\xc0\xf3,\xb8\x85\x9ao\x1a\xc0\x86\'\xa9\x96\n\xb6,\xc0s!\x04\x95\xf9//\xc0\x07\xbd~\xc8\xf20\'\xc0\x11\xe8$\x97\x8c\x14)\xc0\x82TD\xde\x86w/\xc0@\xcb\x89\x92\x9f\xb0 \xc0p\xc1A\xb9\xa1\xd01\xc0u\xc0 r\xa4O/\xc0\rA9Or\xe3,\xc0&H\xb9\xde\xe6d-\xc0\xfb\xc8\xbb~Y\x1c2\xc0\xb7\xadn\xfaN\xce\x1f\xc0Aq\x8f\xefm,-\xc0\x8d\xc5\x98\x0c.\xe5.\xc0\x01q\xaf\xee\xfc\xd81\xc0\xe5Z\xc2-\x939\x1f\xc0\xe1p\xc5\xbe5*0\xc0`\x8d4\xa6tc2\xc0\xf8s\x03\x8b\xcd\x030\xc0,l\x02\x968\x82"\xc0\x0ee\xbf\xb3\x149)\xc0\x96\xb7!\n\x0fQ0\xc0\xe9\xd6\x1a\x1eb_2\xc0{\xbb\x8f\xe1\xff\xa5+\xc0\xe7\n\xf4\xcf\xfb\xe6/\xc0\xef(\xd1\xa2\xcf[)\xc0`\x08\xf0\xe9\x90\xdc2\xc08\xe0Y\xb7\xc3\xe6.\xc0\xc6\xb9\x8b\xb6\xda\xed.\xc0\x97\xe3\xf2\xe6w\x04/\xc0B\x95\xc2\x98\x1bO,\xc0\xef\xb6\xf1\xe1\xb7>0\xc0krh\xa4\x00(2\xc0\x8a\xb7\x9d\xb0G\n#\xc0J*$7\xc4)1\xc0J\xc0\x97\xd2\xe2\x07*\xc0\xfdxLD\x17\xfd \xc0\xa8n\xfa\xda~P-\xc0\xaa@!Op(*\xc0O\x8f\x8cPd\xbf#\xc0\x96\xcfO\x85\xa8\xe9(\xc0\xa9H\xec\xa6\xda\xb0)\xc0\xe1\xe9\x8a\xec\x9f.%\xc0\x19J\x93\x16\xd6]0\xc0^EF\xdbs\xa8)\xc0\xe7"si\x93\xe5,\xc0\xc6i\xd4~\x1a\n.\xc0\x8c\x03\x18\xcfB\xc9\'\xc0Kpk\xae\xfbi"\xc0u\x1a*\x1a\xa7\xb21\xc07\xe7;+\xdfk"\xc0h\x8a\xe1\x18\xec\xa3-\xc0j\x9eK\xa6\xbb\xd0\'\xc0\xfa\x88\xcb$\xcc[-\xc0\xaaq<\\}\x98-\xc0\x10\t5R\xd9J"\xc0\xc6c\r\xd8d\xa9+\xc0\xf4\x96\x9e\xde<S)\xc0u\xf7\xe1\x93\x13\x12/\xc0\xc19\x0e\x91\x98\xfa2\xc0\x0fF\x01\x1aP\n0\xc0\x13\x88\xaf\xe3\xc4\x8c%\xc0\x8boO\x1a\xac|0\xc0\xae_z\x17\xa1Y1\xc0\x83\xb4\xd7\x1b\xdf\x1c%\xc0\xb5D\x97W\xfa1,\xc0\x9e\xc7\xf7\xe2\x07\xa5-\xc0\x8b\xd9F\xe5\xc9\x13-\xc0;K\xf1\xccl}0\xc0\xe0\x87p0\xcfN.\xc0\xa6\x99\xad\x82@H*\xc0R1\x14\x92@\x9c-\xc0\x07\x9e[\xc3W\x87#\xc0\xe7}\xff\xb3\xd9\xd8-\xc0(\x8f\x03x\x84\xf1#\xc0\xe2\xbe\xcc\xc3K!-\xc0O\xb1\xd1=\x9a\x9c/\xc0\x1cWb\x1f\xc6\xf30\xc0\xc3+`/\x14\xdc(\xc0\x13\\\xf5\xf2\xd5\x8f$\xc0\x02\x9fr3\xe8\x8a\x1f\xc0\xa3\xdb\xe2Q;/0\xc0\x92\t6\x1e\x0b\xf8.\xc0\x02\x9e\xe0\xac=\xeb)\xc0\xeeY\x95d\\\x7f-\xc0@\x1b\x8a\x91(\x902\xc0]\x9ei@&\x9b$\xc0N\n[U\x80\xc6/\xc0ii\xc4\xf5\xc6\xd9)\xc0\x0b{%@\x0b\x0e3\xc0\xe85\x18\x9c\x99\n$\xc0VQx\xbd\x97\xb9"\xc0\xa2\xf6\xd4W\xb21%\xc0~\xca\xe80\xe1S1\xc0=\xa9\xaf\xed|\xba*\xc0\x02\xc8Z\x0eOX&\xc0\xc1\x03\x9c\x9c\x95s)\xc0)F\x91\x00e\xcd!\xc03\x84\x875\x12c%\xc0\x9a\x87\x1c\x8eVJ,\xc0 \x84\xbe\x15{\xe71\xc0\xc4\xf2ebc\x1c#\xc0\xd1\xcb"\xc8\x99\x10.\xc0\xd2\x8e\xb6V\xa6\x042\xc0L,t\xe1\xac\xe21\xc0\n\x94o\x88\xbb\x941\xc0^KH\xeds\x9c,\xc0\xf3\xc7nt\xbc5$\xc0\x91JK\xd1\xc3\xaa/\xc0\x9e\x02}0\xc8\x8f*\xc0}\x813\x0f\xb5\xc3)\xc0x\xf9\xd9\xce\xbbd1\xc0\xa8\xad\xd1}\xab90\xc0\xff\xd9\xa1\xff\xf4\xab.\xc0P\xea\x85C\xc9\xc8%\xc09\xb1\x17\xd5&*0\xc0\xeb\x00\xbf.W\xa3#\xc0d|\x9b(\xa7\xa7/\xc0\xda\xb7\x8e]\x89\xef$\xc0\xe2\xa5Xx\x9b\xcc1\xc0ki\x8c\x94`F,\xc0a\xcd\xa6\x03\x1f\xb7\'\xc0"\x8bu\x87\xf3X(\xc0\xb93\xd9\xd4v.*\xc0\x15\x99\xb9\x1b\xb9\xe1!\xc0\xb8\xc7@\xd6\xb3w0\xc0\x90D\xa9;*\xf6\'\xc0\xfa\xca\xc3\x08\xe0\xbc!\xc0\xe8b~\xb8gr)\xc0\x19Y\xe0\xfe\x1e\xab\'\xc0}\xad\xcb\x19\xcd5/\xc0\xb89\x92\xfb<\xd2\'\xc0\xf6N\x80\xcd\xa2\xc0/\xc0p\xec^\x97\xcd\x16*\xc0\x8e\xa9L\xc1+\xd6\x1a\xc0F\x1d\x82ra9*\xc0\xfdq\xd3@j\xa8,\xc0-K)=\xd14&\xc0\x1d\xd9\xbb\x01d\x88.\xc0\xd7\x8f\xcaN\x1a\xef#\xc0\xff\xef$X\xd2J%\xc0\xb4L\xb7j\x9c"%\xc0;\x13n\xf3\x93\r%\xc0.\r?H\x1e\x0f/\xc0- \xc7\x8e\x04\xe8\'\xc0T\xc3\'\xf9\x99\x82\'\xc0\xab\xc46\xdf\xf3\xba0\xc0\xad"\xa2\x96S\xdb&\xc0q\xc2J\xe7\\\xe8.\xc0\xcaT\x17z\xf520\xc0\xe6\xf7\x93\xcc\xacp#\xc0\xf3\xd2^C\xe9Z-\xc0\x004gx.y-\xc0\x97\x80O\xca\xf6\xfb)\xc0\xe2\xc2\x95q4\xf6)\xc0ig-\xbbPw.\xc0\xb3#\xda*\xb2[#\xc0M\x86\xd4\xa1yP)\xc0\x00\x0f\x1f\xa6\x88\x89*\xc0\x9f\x12\xee\x08Xb(\xc0\x013\xb4k\xaf\x820\xc0\x84 \xaaXQ&3\xc0(W\x9c\xadt\xf72\xc0\x0cT\xfa\xef\xfc\x88\x16\xc0\xc4 "sV\x100\xc0\x88\xc9d\xdcT\x0f*\xc0\xf3\xed\xb3\x80\xfe\xd6,\xc0\xc7k\xda\\\x7f\xad2\xc0\x1c\xc9\xc9\x0ft\xeb&\xc0\\G)\xc4^\xd8-\xc0\xfbv{5\xaa\xa81\xc0\xb4\x80\xdfq\x0by1\xc0\x93.1\x01\x1c\xdc1\xc0V+\x97\x9f\x11a/\xc0\xa0)\xfc}\xc0\x0e$\xc0\x17G\xd1f\x03\xde/\xc0\xa4$\x18\xd6\xa8\xb51\xc0\x93T\x1d\xb9Gf1\xc0\xfb\xef\x1a\xb7\x90Z*\xc0&\\\x89\x89YY1\xc0\xfb\x17\x8f\n\x99\x9f2\xc0\x8a\xe9 7\x02&)\xc0\xc0\x00\x9a\xd1\xb0~&\xc0"\xd8\xe3z\'\r2\xc0\x83b\x15\x81|\t0\xc0\x03\xc2\xf5\xde%\x10!\xc0\xed\xf7\x99\xab\x95Z/\xc0\xea\xbbL\xd3\xf1\xe1-\xc0\xf8\xc3\xac\xd2\xc46#\xc0\xe8\x0c\x88\x0e\xb0\xb72\xc0\xf4\xa8\x14\xc5\xb9\xbd,\xc0\x00i\x13\xf4\xbd\xe1/\xc0D\xa7\x1d \xf823\xc02\xd0V\r\x9f$3\xc0\xa5\x87\xe2p\xf5A2\xc0\x9b4\xd8\xe3n\xf61\xc0C\xf9\x14\x9a\x0b\x81(\xc0\xa1!\xa1\xc7N\x102\xc0e\xcd2\xeb\x12a2\xc0\xdc\xb7\xabh\x14A(\xc0\xc9\xab\xder\xff\'*\xc03\xe0X\xc5\x07\n+\xc0\xc8\x1f\xee\xc8\xa9\xfb/\xc0\x0e\xef\x9d\xb5c;(\xc0\x16\xa0\xfb\xf78\xda \xc0\xa0\x9cm]\xa5U0\xc03,\x9bF\x16?*\xc0qM\x8c\xcf\xf0\xe91\xc0<\xf3\xac\x9f\x11\xfe0\xc0\xe8j\xff\xa2\xc0\xc5#\xc0\x005{\xbd\xd2\xfc(\xc0j~\x85\xc0c#0\xc0\x87v\xf3[\x04+(\xc0\xeb\x14<\xdc\xd6\xb7/\xc0\x1a\x02~XZ\xbd,\xc0\xf9\x98\xe5\xbc\xc8\x142\xc094C\xf7\xb8\xca"\xc0\x1d\xfe\x80)o\r0\xc0\xf5\xa7\xa2\xbe\x8c 2\xc0\x02;\xcb\xeb\xc5\xfa1\xc03N\xcc\xbb\xda*0\xc0q\xda\x92!\xb2g-\xc0\xa0R\x90\x1a\x1b\x80(\xc0\xd9@f\xf9\xde\xbd+\xc0\x89#7*@!(\xc0k\xc9EM\xc3\x872\xc0IA_\x18?\xe91\xc0\xc3b\xeeC\x12\x1c2\xc0\xd8\x99NV"\x060\xc0\\\xcb\x8a\x9a\xe7=+\xc0\x82\x08i\xa5\t\xdf(\xc0\x15<\x9d\x88W\x182\xc0Y\x13,i\xa8\xe6 \xc0\xde|\xfd\r/U/\xc0\xef\xbd\xd8I\xff\xc32\xc0\xa3\xf2\xea\x1d\xd8\x19/\xc0\x91\xa9^0|,%\xc0i\xf3\xfe\xeb~\xf21\xc0\xc2\x8d\xf4\x14@f/\xc08*\xab\xd5\xbd\x1d)\xc0|&\xa9\x8dB\xc01\xc0C\xc4\x1a\x12\xc1T/\xc02\\\xa9\xf0\x9e\r-\xc0k,]\x0bS\xe7,\xc0\x99\x9b`Y\xd0\xc7,\xc0\x0c+\x0e*\xcd\xea/\xc0&\xce\xde\xb9\xb8\xa0+\xc0kR\xe44\x17=0\xc0\x8a4\xa5^Js$\xc0\x86;\xeb\r\xf0\x8f.\xc07\xb4\xa6l\xa2\x8b)\xc0 t\x81\xbe\xcf-2\xc0&\xfc\xdc%\x84s#\xc0\x01\xd2\x8b\x19u+$\xc0\x94\x1a\xd2\x87`Q$\xc0\x85.\xa2\xc7\xd4n2\xc0\xe8\x1c \x97\x02\x153\xc0]\xbb \xce\xed\xf2$\xc0R2\x886\xd7\xc22\xc0\r\xf7s\xc9\xd6\x96/\xc0\xeaN`\xbc\x13\x99(\xc0L\xa0i\x02\xc9%#\xc0\xe9S\x1f\xff<\xe32\xc03b\xb3\xe8z@+\xc0\x1f\xf5\xf5:\xc8\xbb2\xc0\xb5etvV\x91+\xc0\xcb\t\xcc:\xfb9/\xc0\x18$(oM\x19/\xc0\xa7\xc0\xcd\x8f\x89#(\xc0\x86V\x07v\xaes2\xc0\xa6\\OIYz.\xc0\r\xcfbk\x9bl/\xc0\xf7aA7H\xcf-\xc0\x1bg\x85\xd1\xb0W)\xc0$\xbd\x17\\-d!\xc0\x1b\xb5w\x11\x14\xce1\xc0\x9d@\xd0\x8c\xd1H2\xc0F\xae\xe6\xceI\t2\xc0\x03\x0c0\xad\xa3\xf6(\xc0M\x0e^\xa3a\x1a2\xc00S\x06\xe0,10\xc0/3\xfb\xd2{(2\xc0\x1d\xd8\x15/\x8d\x151\xc0\x89B\x9a\xaa\xf2m/\xc0\x02\x1c\xa1\xe2KJ2\xc0\xa20+?\xaaR/\xc0&\x96\xe2\x94\xe01+\xc0\xa6\xa1\x13J\xbe\x1d#\xc0\x84%fKZ\xfa2\xc0\xa3@@\xd3\\[/\xc0\x0fFE\x9a\x1cS2\xc0\xb0\x9e\\\xb4\xbb\xcc1\xc0y\xe3\xc1\xb8f\x143\xc0\x05\xda\'sMl/\xc0\xba\x914<6\xb0,\xc0]I\xb7\xc45\x01)\xc0\x18/u\xa2\x11\xd6#\xc0\xfb+\xa6YDD.\xc0\xe2\xd3\xa14\x9c\xf0-\xc0]\xce&\x18$\xf91\xc0\x9bu\xbd&8O/\xc0#6-\xf6\x04\x13$\xc0\xad\x1a\xe9K\xe210\xc0\xa4$\xf0Kj\xeb#\xc0\xb2()\xd8\xf8\xb8%\xc0\xcf\xb4\xb3\xd3Z-2\xc0\xdb\xc2\x9c\xec\xf1\x7f.\xc0\xf2R\x82D8\xa7.\xc05\x93}\xb6\xedP2\xc0\xed\x18\xa3\xa7{\x910\xc0\x8a\xfd\xcd\'1\xcd.\xc0\xc0\xe8\xf8Z\xa6\x132\xc0\xb3\xc3\xe8q\x15/*\xc0[\xa0\x8a>\xf9\xa1"\xc0\xd7\xce\xb3_\xc200\xc0/\xd3\xb6\xb4!\x0c(\xc0\x02*A\x96,\x95!\xc0\x12\xd9Y\xc8\xe42*\xc0B x\xa3\xb8\xd92\xc0\x879osRp/\xc0\x16\xac\xf6\xbcm\x153\xc0\xb5b\x0c\xe6w\xc1/\xc0\x85\xda5\xae\xdc<3\xc0i\x03\xa9}\xa5 0\xc0\xcb\xeck\x14\xb9\xbf+\xc0\x0b\x96&9\xc9\xdb2\xc0O[\xc6\x1en\xc1#\xc0Wh\x9cR\x8c\xd7&\xc0\xc6\x8by\xe7~\x0e(\xc0x\xf64c\x9c\xdb0\xc0H\xe5q{.\xc0/\xc0\x8f\xe3\x1dl\xcc<0\xc0\xbb\xc5!\xda9>.\xc0\xf2\xa9\xaa\xcf\x06Y#\xc0J\x16\x9d\xd8\x10\xb2*\xc0nH\xc9\x03\x93\x930\xc0\xdb\xa3T\xa6H\xfc2\xc0\xcb\x13\xf8BR*1\xc0h\xba?\x91\xeb\x1a0\xc0K{\x83\xf2\xd7\xa1+\xc056:\xcfi")\xc0\xc7\x12\x0e\xb3Z\xca)\xc0&\x84Wn\x99\x96(\xc0\xee\xa6\x8bH\x89\xe01\xc0\x07\xfa\xb6k\xc8Q0\xc0\xfd )k\x88\xb0/\xc0b\xed!U\x1a\xc8%\xc0R\xa7\x1a&t\xdf.\xc03\xa9\x0b\xad\x93\x97\'\xc0e\xc6\x80\xf1\x89s*\xc0\xc5\xd1\xb9j\x06#2\xc0\xa1?l\x86:#3\xc0\xed\xab\xa0\x10\x0c\xb4-\xc0U4u_\xfd\x93/\xc0z\xd8\\\xf1\xe6T,\xc0\x0f\xf3\xee\'\x8a\x182\xc0\x94-:\x81\x85\x083\xc0\xe9t\x9a\x97\xd9M2\xc0\x84\xfc\x86\xfa.a#\xc0\xffaS\xa3\x84m2\xc0\xc8ZSH\xcf\x1a\x1a\xc0\xd6e\xc7\xf2\xfb\xf9-\xc0\xf3\xa5/\x08e\xa5/\xc0=Nw\xbc\xd3\xb2\'\xc04\x8eP\xa8\xaf\xd0.\xc0\x9c\xbcZ\xa2\xfc\xd51\xc0\x99\xeb\x94\xcdkn(\xc0>\xaaC\xb0\xea\xe82\xc0b\xb4\xa4@Io-\xc0\x85U\xa9\x114\xcc2\xc0\xb6#\xd0Z\x8d\x9c\'\xc0\x95\xd9\x86\xd4\x1cu.\xc0v\'\x90`\xff\xcf+\xc0\xe0m_`\xa7\x00$\xc0\x01\xf8\xa7\xc5b\xd72\xc0v\xbd\x98J\x8ec"\xc0\x1c\xe7G\xab\x94\xac.\xc0\xe1\xb1\xef\xbb?\x85)\xc0\x08\xde\x86\xb4\xa7\x083\xc0\xfc\xfbW\xc9\xf7\xd00\xc0\xb9\xcc\xdc\xe4[\xe5\'\xc0\xe6w\xc4@\xbc\xf1#\xc0!\xb6\xe0\xaa)^2\xc0\xc4[\xb6\xcfq\xcf2\xc0\xdd8v\x17\xe7\x18$\xc0\xab6\xcd|4\'2\xc0\xd5\x83\xa3\xbb>\xc3.\xc0\xa4VT\x1c\xe59#\xc0\xfdB{@DK%\xc04.\x13\xdb\x02\xf01\xc0\x1b\xe3<1\r\xff-\xc0\xb0\t\xd0\xa3\xef_\'\xc0\xacd}\x07\x05\xd12\xc0\x9a$\t\xe8k\x8e)\xc0\xa8\x03C\xbb\x0c4$\xc0;\xa1\xa8\x99\x9e\xcb2\xc0\xee&\xee\xbc\xfa\xec1\xc0#d\x8a\x10)\xb72\xc0\xad\xcb\xbc\xa4K\x9d/\xc0\x19\x9e\x13\x1b\x90\xdd2\xc0\xb3\x9d):\x0e\x8f1\xc0\x1d\xdb\xca\xc6\xb6p0\xc0\xb4\xca\xaa\x8bM?*\xc0\xe4\x86\xd8:\xe2b2\xc0\x08\xf5\x9e\xe5\xe4\xac\'\xc0\xcbHb\xf6\xae\x0c0\xc0x\ny\xc3|\x8d1\xc0\xd0\x89\xcf\xa4\xec\xb01\xc0\xef\x05\x0e\x14\xa0\xe71\xc0\x9f\xf7mo\r\xbe\'\xc0\x84\x8f\'S\xeep.\xc0k\xca])k},\xc0U\xfdI\x9e\x18\x040\xc0G\x1f8\xf0\xc8m(\xc0\x99\xa09\x83\xb2\xd32\xc0\xe9\xcb\xa0R\\\xde,\xc0\xf4(;\xd4`\x81(\xc0\x95\xdf\x0b\xb4k\xd61\xc0\xf8>\x84\xe0/\x190\xc0x\xdf~\xaeL51\xc0\xd6\x05\xc1\x98J\xb8/\xc01\x1cv0\x8d\x86*\xc0.\xb4K\x97\xd5o)\xc0]R\x115\xb5\\2\xc0!\x8c\xeeIW\xcd)\xc0\xb1w\x8a\xf172/\xc0*\x84\xa1\xfa\xdc\xcb,\xc0\x04\xe2tvu\xb2)\xc0\x08\x8e[$&\xd0/\xc0\xef\xb4\x03\xf8|\xe2.\xc0\x9d\x95<\xfbx\xda)\xc0\xcc&\t\xc6\x88\xcb1\xc0\x86\xb7\x10\x05\xc8\xcd#\xc0NW\xbcA\xb4W/\xc06\xcd^\xca\xdb\xb5-\xc0\r\xd2\xf3a\x00\xe31\xc0\tI7\x94)\x86\x1f\xc0&\xfd\xb3TB?.\xc0\x9e!\x8f\xa2~\x9f/\xc0\x0f\xaa\x95R\x8c\xc2$\xc0\xa1\xd9>c\x01\xf1.\xc0g\xf3\x1e\xcb\xe9\x11-\xc0\xee\x9e8\xb8\xb1\xb5/\xc0\xb4\xcf[\xd8%\xa2#\xc0\xfaicL\x07\xfc2\xc0\xbdm\xdd\xc5W\xec.\xc0:K\x831\x92\x1d1\xc0h?z\xf0\xf8\x9f1\xc0M$\xe16\x9e\x95,\xc0"\xd2*\xd8!>.\xc0X5\r\x83\x8a\xbb)\xc0\xacn\xb8\x8b\xfd\x842\xc0\xd1\x9fqz}e2\xc0h\xd3^O5\x812\xc0\x10\xdd\xbeJF\x8a,\xc0v\xc0NK"\xc22\xc0\x95\x8a\x9c\xe8\x8d\xd9/\xc0I\x0e B5\x13#\xc0j9\x06/\xdfy,\xc0\x9c\x02Z\xe8\x10+2\xc0\xee\xea\x92=\x0e\xa01\xc0\xd4\x93\xd9\x1f^7#\xc00\x1b\xd6\x08\xf0\xa1*\xc0\xc2\xf9\xeeo\x9f\xf81\xc0B\x0e\x11\x038\x941\xc0xff\xce1\xc42\xc0&Gh\xa5\xcf\x002\xc0\xb9k\xbf\xd2e\x080\xc0/\xa2\xc9\xad\x94\xc11\xc0\x95_X(\xb1~#\xc0\x9d\x0f\xa5\xf6o\xd6"\xc0J+\xdc\xb7~#$\xc0\xbafP\xe7\xc2\xfa1\xc0 \xee\x9e\xf6\xf4\xa8$\xc0C\x08\x07\xc01\x00 \xc0.\xdd\xf5l)M.\xc0W\xb04H!w2\xc0DR\xd8\xf1\xcd\xe8-\xc09W\x9eV\xf5[.\xc07\xa2\x12Kir)\xc0\xe1\xd2M\x1f\xf1y$\xc0L\xfe$m\rc2\xc0\t\'(9\xe4\x98,\xc0\x05D\xda\'\xea\x822\xc0\xa4\xf0i\xe5\xec\xe62\xc0\x18<\xb3\xc0\xa3G0\xc05\x19\xd7\x853L,\xc0\xd5\x0c\x81?L\x9a*\xc0N\xd2\x88\x03\xdf\xed2\xc0\x16\x9f\xa0\xdd\xcd\xb5(\xc0\xbdl\x1b\x8c#\xa01\xc0\x91\x8b\xf3\\\xdf\x01/\xc0\xd2\x80@\x1c/\xf91\xc0\x89\x1c!\xf8\xf5\xd82\xc0 \xdb\xac\x95r\x9b%\xc0Z\xda\xbd\x8d\xcf53\xc0\xe8\x7fv\x11\xd5\x921\xc0L\xe4\x9fZB\xdb0\xc0G\xb8\x17/\x03\xeb2\xc0\xa1=\xe6\xbd\xfd\xe02\xc0(<s\x91\xc6\xcd0\xc0\xbd\x061\x82\xa7\xd7(\xc0\xdbW\x83]a`2\xc0\xfb\xcd\xe4>f//\xc0G\xcd\xbbp\xe4\xf82\xc0M\xe8\xf9\x1d^=*\xc03\xc2v\xf1\x06\x9e*\xc0\xb9\xb6}D\x9c\xd3/\xc0\x7fW\xca\xfe\xe5\xe9!\xc0\xf7\xf7\x7fC\xfd\xc7.\xc0q\x11$t`\x8f0\xc0EV\xab\x07\xb7\x143\xc0\xb278R\xe8%2\xc0\x07u\xa2TL&(\xc0$o\xd4\xc3\xf4\x0f-\xc0\x03\xb6\x19\xfd~T2\xc0t\xd8\xber\xf6&#\xc0m!\t\xf4pq$\xc0.o\xfbq \xcf2\xc0\x05\x9dd\x00EH0\xc0t\x83\xba\xba\x08y(\xc0\xba\xfd\x8b\x02\xe8\x92$\xc0\xfd\xed\xae~.\xe61\xc0\x97\xbe\xbe\xc6\r\xed \xc0\xc9I\x03l\x92\x043\xc0,6%\xeaT3#\xc0\x0f\\\xa3\xea\xe0U0\xc0\xc0\xf9\x8b\xf77\x800\xc0[6\xce\xcdV|0\xc0\x9fc(\x81\x05\xc51\xc0\xdc\x06\x93]\xe0\xe31\xc0\xcc:`\xce\xe0+%\xc0\xc4\xfd\xfd\x93\xe4\xc1)\xc0\x9a\x97\x9b\'>.3\xc0\x8c[@\xf2d7-\xc0\xa4Z\xe9\xb3\x0c\xb42\xc0x$\x13{\xd1\xd8,\xc0\xb3 s\x0eVI0\xc0\xd3\xbd7\xc6\xd5\xe91\xc0\xf1\xfb\\\xdc\x0542\xc0|\xa4K*M\x17*\xc0\xa1\xa3p\x94X\xb32\xc0e\xfd/NZ\xce2\xc0AW\xecxy?0\xc0wF\x91,e\xf22\xc0-8;\xf3hL(\xc0\x10\x18\x0e\xc6\x96\xe62\xc0\xd9\x9f].\x0fL#\xc0\xee\xed\xf8\xf5\ra0\xc0\x0bl\xfeS\nV \xc0~ocF\xae\x05-\xc0s\x87l\x06\xf2i)\xc0\xb4R}\'\\)#\xc0\xa0\xdbq\xf8w\xe42\xc0\x83\x8bN=\x11\x18$\xc0\xdc\xac\\\xaaV\r,\xc0\xcc6\xcfkH\xd72\xc0\x15\xbf\xb4\x01\x81\x8e/\xc0mi\x00\xe1+X-\xc0\xa9h\xceJ\xa9],\xc0+X\xac\x8a\xd6\xdf1\xc0]\'\xaf\x91O\xe0(\xc0\x8be\xed>\x0ft \xc01\xa9s\xc9\xa9\x98-\xc0\xc0\'\x9b\xd7\xee\xf22\xc0\xa8\x87\xc7\xd8!\xf02\xc0\x83\xa7\x91gQ\x7f-\xc0\xd0\xe3_\xe2\xce\x89-\xc0y}\x1bD\x85B+\xc0\x84\x8e\x91?R\x90 \xc0b\xa2\xb2\x81\x17\x83+\xc0\xc0\x14\xf7\xf5]\xdb2\xc0\xdc\xa7\xe3\xcfNj"\xc0\xa5\x1c\x87i\xb7[1\xc0\xe9\x11[\x0e\xb7"3\xc0\xf7\t6\x15X\x083\xc0\x14\xa0\xc0\xf1\x04]*\xc0U\x82\xde\xee\x9cN)\xc0\x10.g\x93X\x96!\xc0\xe8\xc0\xa6\xf8\x08\xd32\xc0\xe9\xc4\xa7\xd7\x02\xee2\xc0\xa0E\xcd\xe7\xb7#2\xc0D\x11\x04X\xe1\xb01\xc0\xa1<\x85\x10\xa4\x88 \xc0\xa8\x1c\xf6\xd6Y\xac2\xc0@\xe9t\x1c\x9d\x073\xc0"\xec\x8dz\xc4\xe51\xc0\xed\xd0\xc2\xd4[\xae(\xc0\xa4\\\xadw\xaf\x182\xc0\xa6*\xef7_b-\xc0:\xeaL@\xac\xc01\xc0\xdb/*Q\x1e\xf22\xc0\xb3\x1d\xb5.\x94\x10!\xc0\x8b\xb1\xb5(\x84[)\xc0\xa4#\xc4(\xb7#!\xc0(\xae\x99ij\xb4#\xc0\x16ZEa\xe2X*\xc0\xad\x87\xba\x87\x15\xd81\xc0\xe7\xa8\xf7Rf\xc2,\xc0\t\xd1\x1b\x81\xf0\x80,\xc0\xc2gS5\xb9\xa3/\xc0\xedQ(H{\xdf2\xc0\xb4\xb7\x80f\x91\xa3 \xc0\x9e\xb5\xd3\xedK62\xc0&D[\x83O\x08-\xc0M\xb8n\xcbx\xfa2\xc0\x17\xb7\xd1r/\x072\xc0Y\x99\xe5\xd6\xa7\x0b3\xc0\xe6*q\xca\xb6\xe81\xc0C\x83\xa4\x00\xbf\xb61\xc0\xf0\xeeK9\xde\x1a3\xc0\xddN\xbb,B%3\xc0c\x016@{\xd31\xc0\x87\xf8!\xe1,\x92*\xc003?=\x10Y/\xc0\xbc\xb8\x86\xef\xdb\x93#\xc0\x8d\xa9G+\xfb]0\xc0\xa9<\xaa=\x86\xeb+\xc0\xe1O\x05\xb6\xfe\xc02\xc0\xe2\x92N\x8e _#\xc0\x8b\xcd\xcc\xbb6@3\xc0\xc4\xdd\x0c(9\x90,\xc0\xab\x8c\xc0\x85\xbeZ/\xc0\xdc\xa25\x1f+o,\xc0A\xca:\x14\xd4\xc7.\xc0\x864\xa5\xf6\x9d0 \xc0\x96\xd5\x8b`w?3\xc0\x00\xbf`\xf0\xa9M\x16\xc0\xe2\xd7\x01CZ3,\xc0\xf0\xebc$\xfd\x17-\xc0\x12\x82\r\x8f\xf5\xf9,\xc0\x8e\xcfjP\xa1\xad,\xc0\xc7\x189\r\xdc\x890\xc0\x93\xe6\x984\xeb23\xc0\xc8\xbag\xbf;90\xc0\x1c|{\x86\xda\xff*\xc0I\x1a\x93\xaa\x1b\xa8(\xc0\x9dn\xbd/)\x94)\xc0\xee\xb7\xe7\x8b\xfc8.\xc0\xef\xbf\x03\xc1\x0b\xdd&\xc0\x13\xe8\xd5\x88\x1a(,\xc0]\x11\x9b\x14`b1\xc0\xdd\x04\xebe\xc2G-\xc0.T=cN\x8f1\xc0\xf3\x8f\xc6n\'\t/\xc0\'\xba\x94\xf8\n\x16-\xc0P_\xa1\x11\x81!3\xc0\xc0{\x9dmF\xbd(\xc0\xf48\x8e\x99)92\xc0\t\xa2\xbb\x19\xea\xdd0\xc0\xe02Z0\x03\xe7+\xc0g\x03\xf39LS(\xc0\xe2FO\xb8\x11p(\xc0\x04\xe9\x1cax\xc90\xc0l\xf9u\xff\t33\xc0g=.\x8f\xb6\x0b3\xc0\xed)x3j\xd52\xc0\xce\x96\x92\xbfu\xff.\xc0v\x86\x1fH]a$\xc0U\n\xb9\x1ab$2\xc0\x140\x97\x04\x18\xdd2\xc0e\xc1tT$73\xc0\xcb\xd4H\xad>\xce0\xc0}C\xe3\rgJ/\xc0\xb4\xbe^{#\xb6&\xc0\x06\x0fr\xc5A(3\xc0L\xf7\xa4k\x8a6#\xc0S=\x02\xbd/~2\xc0\xe0\xbf\xdbr\xcf\\1\xc0\xfe>\x10U\x1e1&\xc0n4\xbd\t\x17o,\xc0\xe0`\xa5\xa52\xcd\x1d\xc0%Yo\x80\x7f\xdd/\xc0!\x84z\xa0\\\x03\xca\xbf)J\xfc\xafhN\x11\xc0:\xc7\xa9\x17\x9e\x16,\xc0`\x7ft\x1fG",\xc0\xact\xce7{\x0c/\xc0\x90\x89\xb2\x1fih2\xc0\xcc-\x1d\xf5\xfaf,\xc0\xfd\xd4\xff\xd2\xa3\x01!\xc0;\x86\x11\xbb\xefg0\xc06\x91\xb9j\xea\t1\xc0\xf5\xf7\x0f\xcdc.,\xc0\x9f\n\xa59v\x040\xc0\x88\x10=\xa2\x88\xc40\xc0P\xdcU!j93\xc0E[\xa5B\xb4\x86#\xc0\xd7*5\x85\xd8\x91/\xc0\xcc\x04\xaf\x08\xe8\xe9/\xc0b\x1c\x0b\xfb\xe7L3\xc0\x0ec\xad\x93\x87\x08$\xc0\xf3\x0c\xcd\x80\xe5t2\xc0\x1f\xbe\x97h\x91\x921\xc0rh\xc7MR90\xc0\xb1/\t\x80_\xcc%\xc0\xb7+\xae\x0c\xb9\xb1-\xc0 e\xd8\xf4\x13S+\xc0\xa7W\xa7L\xafU,\xc0\x9d\xab\x0bg\xd3H-\xc0\x87\xe8$5\xbd\xf72\xc0\nz\xf7\xa4\xd3\xb60\xc0Y\xc5v\xd7\xa3\x7f$\xc0\xad,>C\xeb</\xc0hZD\xae\x0cn#\xc0\xd5_F\xe1\xf7\n2\xc0\x83\x8a\xcc\xf9\x88\xb50\xc0?\x81v\x01\xdfM/\xc0\x9fA9%\xcf>,\xc0x\xfd\x95\x13\xb2</\xc0nf\xd5 \xd5\x8c#\xc0gdg\x0f\xc1@*\xc0F7O\x13\x83\xf2,\xc0\x16Et\xc4qW#\xc0WC6\xbd\xca`)\xc02\xde\xdcV\tS \xc0\xff\xd0\xf4\xc2\x1401\xc0u\xe3\xce!\x8e\xe7,\xc0\x9dz-BA\x8b2\xc0\x98*\xdeeo>2\xc0F\xe8\x952e\x140\xc0\xcc\x89\x96a\x10\x99"\xc0\x93I\x80\xef\xbbd/\xc0ND\x1d\xba\xb1\xba$\xc0\xa3\xad2\xa1r\x163\xc0\x02\x8b$Ku`/\xc0\xf9\x9c0mDe#\xc0(e\x03m\xb2\xd8/\xc0Yx\x8e^M\x7f*\xc0\x1d\x9f$\xd6J\x0b2\xc0K\'q\xca`\xd4)\xc0\x9b M\x97\x1c5+\xc0a\x85\xd4\x0e\x17\xad#\xc0\xf8\x0f\x8d\xa5\x97\x93*\xc0\xa6\x02*M/n)\xc01X;\x88\xa6\xeb.\xc0\x94\xc3\x18}oO+\xc0\x16\xd1\x97\xbeh\xd30\xc0\r\xa5%\xe9?G#\xc0,\'\xe2\x84\x7f0,\xc0\x8dBy\xc1<v(\xc0)iZv\x1b\xc5/\xc0\x10\xba\xb1\xc85\xa90\xc0W\xbf\xc1(\x9f\\0\xc0\xe1\x97\xae\xebOa0\xc0\xf1\x17\x18_+30\xc0Xb\xa3{\xbcj/\xc0\xe9\xc4I6\xcc\t)\xc0D\xbbDM\xdf\xfb)\xc0\x06\x14\xe3\xbc%\x1b*\xc0\x04\xc2\xe8\x19tV(\xc0\t\xf3r\x96\x10\xc70\xc0\x11\xf42\xdf\x9cN2\xc0\x0e\x96\xe2\x93,\x96.\xc0\xff\x99\xed\xd6y\t0\xc0x\xbf\x0e\xf9P\x83/\xc0o;\xf9\x11-\xa4-\xc0\x08\xe4\xac|\xfb\x92-\xc0\xca\xaf\x17Dp\x80*\xc0\x84\xa7\x8c\x82W\xa7.\xc0;\xb8\xd8\xc5\xceE#\xc0\x01#%\xab\x94M0\xc0\xbd\xfeB\x17\x96j2\xc0\xbe\xab\xfb\x99u\x90%\xc0\xa8\xf4Q\xbd\x80\x9b/\xc0\xbfz\xdb2q\xcd/\xc0\xaa\xc8F\x01\xed\xdf)\xc0\\\xb1>=\xea\xff)\xc0\x82y\xf4\x15\xd6\xc0\'\xc0\xa4,@\x9bI\xc10\xc0\xf4;F\xdb\x95\r/\xc0\x030f[\x0f\x13)\xc0\x83\xed\xc3E\xdf\x1d3\xc0\xb7\x0e%\xb89\xa7+\xc0SY\x05x\xb0i)\xc0U\xecL\x9c$O0\xc0\x84\x9b\xc6/>\x1b!\xc0)V\xe6b\x1ey\x1f\xc0C\xb2\x02{C\x12,\xc0\xa6\xa0\xe5\x1a\xaf\xb4)\xc0\x8c \xe7G\xdci2\xc0Y3\x7f-\xe9\xab\'\xc0\xcf\x11\xceX0a0\xc0\xe8\x95M\x87\\\x0c\x17\xc0ah\x0b\xa8\x08\xa8\x1d\xc0Rs\xc4U]\x85/\xc0*\xd7\xd0\x91\xd9+0\xc0d]W[k\xbb-\xc0\xb4\x13_%k\x8c.\xc0f\xf3;\x00o\xd9(\xc0\xb3\xc4*;QB0\xc0*\x9c\xdaQ\xdd\\/\xc0yj\xca5T!2\xc0\xffO\x97\xbft20\xc0!\x96\xc8Wm\xc0%\xc0SD(\xe5\xb7q)\xc0\x80\x95:\x0bE\x9c/\xc0&|usB\xfb\'\xc0\xb4\xe1x0~"(\xc0\'\x81\xbb#\xd5\x163\xc0\x9b\xea\x16\x9aX\xc3-\xc0mW\x9eF\x1f)-\xc0\x03\x0e(\xba\x90\x91\x1e\xc0\xae\x96\x8f\xf7\x9e\x0f(\xc0s\xd0\xe2\xba0c,\xc0s\xe1\x9f\x81\xd6\x9e)\xc0\xf2\x82\xa8\xd4\xc5\xb0/\xc0\x0f\x0e\xc9Q\nR1\xc0\xb4o\x02\xd2\x0b\xff#\xc0`\n\xd3\xdb\xe8c/\xc0C\xee\x0cJ\xbdi3\xc0 \xb8@\xca\xb6\xf5\'\xc0\x00\xf2\n\xcfQ\x19*\xc0\xe6\x05P\xde\xa17\'\xc0\xbf`\xbc)a{#\xc0\xe6!\xb5P\xe8\xcf0\xc0q@(\xc5;!\'\xc0\xb6Y\x80VE:0\xc0\xd6(#\xd98\xcd-\xc0\x11\xab6\x82\xaaP#\xc0[$\x03\x18`\xfb2\xc0\xb2a\x03\x02o\xd1!\xc0\x06\x9b!PPP,\xc0R\xbb\xfe\x9d\xccg-\xc0\x13\x80\xac \xf5;1\xc0UL\x87\x19\xd3\x1e)\xc0s\xbbn\x84\xa9\xc6!\xc0\x96`aM:\xd8$\xc0C-s\xf0\xc8\xa3/\xc0*\x0e\xb9W\x1b\xf9\x17\xc0\x88\xb0X\x9f5\xc6\'\xc0-\x12\xcfT;/0\xc0\x9b\x82\xb7\x0f\x15\xaa\'\xc0\x8a\x80LF5r,\xc0\x9a\xdd#\x01#7%\xc0V\x01\xb7<\x95\xac!\xc0QZ\x9b\xf8\xc8\xd30\xc0\xac<\xbfix\xbb2\xc0\xc7R\x14\x16\x95\xc0#\xc0\x87\x1a\x1c\x0f8\x7f-\xc0\xa6r?4\x95b-\xc0F<=\xd6\xdc:*\xc0H\xc3\x9cZ\x07F.\xc0@iJG*E(\xc0R\xef\xaa:]\x08-\xc0\xe3Z\xd5l\xbb/-\xc0\x1d\x8b\xfdZK\xa6.\xc0>j{\xe5\xcc\x91-\xc0E\xb2\xba\xc4\xf2z#\xc0\xffn\x0e\xa5\xeay/\xc0\xa8\xf6!\x8d9\xae#\xc0\xf6\xc0\xac\xd2V\xf9"\xc0\xf3@o\x1e\xb6\x14%\xc0\x89\xf0\xa5\xebPL"\xc0\xfc\xf7\xfaE\xf4\xc30\xc0(\x00\x8fI4[3\xc0\xd5\xa3\x9f\xdb\\\xa4-\xc0\x1d+\xef\xb6\xc6\x91/\xc0\xc67\xc2v\xec~.\xc0Xt\x19\xf2\xe6\xb1$\xc0kr\x88\xf2\xd7\xc0.\xc0\xef\xbd\xba\xe7\r\x121\xc0J\xa1w{\xe1\xda(\xc0\x89\x1f\x9f\x86\xact(\xc0Gl}\x82w\xba0\xc0\x8c9\xe9<)\x98-\xc0\xde\xb6\xf9\t2\x14)\xc0{8\xec\x18Zj-\xc0\x04\xca\xd1g\x08 *\xc05\xb8L\xda5\x020\xc0\x16\xd4\xf7;\x8aH,\xc0\xd87\xc7z"\n-\xc0"\xd4\xd4pS\x01%\xc0\xbf\xda!A\x9fj#\xc0\x9e\xd2s9\xee\r3\xc0\xfbkFb\xd3a+\xc0\xc6\xffZT\xaab,\xc04\xb0au\xb3\x9c-\xc0\xa7E8l\x08\xe2,\xc0x\xe7\xf5\x1e~\xcf!\xc0\x96\xf8\xda2\xdb10\xc0p<\xca\x1ehZ+\xc05_\x00^8\x00*\xc0u\xd3\xe8\x0e\xa3\xf0/\xc0\xc3+\xe7\x10\xd3\x87,\xc0I\xc9\xb0\xdfr\xd11\xc0\xad\xae/Z\xe9\x99)\xc0\xa0B\x05\n\xd3Z0\xc0\xbc\xb2\x0cbd\x85(\xc0\xf5\xdar\x0fQ\xe2 \xc0J\xd3\xb4\xc1n\x03/\xc0\x97\xb7\xc6\x9e\xed\x99-\xc0\xbeit\x86\x11\xed0\xc0\x03\\2w\xa9&!\xc0{7\x0f\xfa\xc4b-\xc0\xec\xc3\xa6\xd5\x07\xe0/\xc0\xa4\xeb8q\x95\xf50\xc0:<\x18\xeeZv/\xc0\x0c\xc9\xfe\xcf\xe2\xdc"\xc0\xda\t\\\xaec\x98.\xc0\x0e\xbc\xc6\x0bj\x1b#\xc0\x10\xe0\x8d\x02\x14\xf2$\xc0Z\xb88\xb4\xc8O-\xc0>\xe8\xc5t\x97\xf12\xc0P\x1e\xd3\xe3\x81G*\xc0\xb0\x17>\xaf\x0b\xdc)\xc0(\x9d\x08y\x00\xc30\xc0\xf8\x00\xd2\xe0\x8d\x920\xc0\xac\x98\xe4\x84\x05\x1a1\xc09(\xc0]\xba\x1a2\xc0>\x02j\xabY\xae.\xc0nl\n?\xa7\xe8\'\xc09\x80"\xbe%8$\xc0\x0e\x92voU\xd30\xc0\xb9[9\xf7\x9b\x8f0\xc0\x9b "\xf4\x9b\x101\xc0\x1c\x00&\x06\xae\xfe(\xc0\r\x15\x1d\x9b\xc4R+\xc0\xe3\x12\xcc\x0e\x97\x13*\xc0+7!\xcf,\xe1/\xc0\xe8"EN3\xfe.\xc0f\x0f\xf2\xc2\xca)0\xc0R\x83\x1b\xd5\xa5Y)\xc0]\xe4\x02l&=,\xc0\xd2\xac\x8bk\xb2\x11#\xc0J\x95\xa1J\xca\xde1\xc0\t\xb7w\xb0\x0b-0\xc0\xccH\x16\xec\x05\x06"\xc0\xc4\xd1cK\x04`0\xc09\x8aC\rd\x890\xc0\xae\x8b\x18C\xc3r\x1f\xc0p\x99\xd7K\xfb\x84/\xc0\xc5\xde!\xf9\x8eo \xc0\xe2\x84\x92\xfb\xb7>\x1f\xc0\xe1\xa6+\x8d\xdcn&\xc0Y\xbd8q\xa9\r/\xc0\x8cT\xd2HM\x8c\x1f\xc0uK\x8fj\xe8\xee.\xc0f\x80\xbdS\xed\xbc,\xc04\x8e\x8a\xda\x87B-\xc0\x16\xec\xd1*y\xd5-\xc0\xeb\xcd4\x88\xdeO\x1f\xc0\xcc3\x1f\xbf}8+\xc0\xef\xb6r\xed\x95Y-\xc0\xce\xe4\xc8r\xa7\x0f.\xc0\x88\x01\xeb\x83c\xc8-\xc0)T\xbc\xbf\xf6\xf8.\xc0\x8cCl6\x1f/1\xc0n\r/.\xca\x88*\xc0\x9a\x16\xc1\xa1\x84V-\xc0\x8ez\xdfI\x94+$\xc0_\x9c\x13\xce\x84\xe71\xc0GuB=\xc7\x9a,\xc0-M\xce\xe0\xcdN0\xc0\xf1\xd8\xa2\x9dD\x0e2\xc0\xe6\xbc6I\xc410\xc0\x8f1\xba\xe4g\xf22\xc05K\xed\xde\x08\xd50\xc0V\t\x08\xcb;\x7f\x1e\xc0\xab\x86\x8f\xd3g}.\xc0\xf54\x82n\xd3\xe5.\xc0r\x0b\x99\xcb\x9f\xd81\xc0ER#~\r%-\xc0\x80\xe8\xe3qc\x91/\xc0\xd1\x8b\xbbZ\xeb\x99(\xc0_0\x1d\xa5\xabB#\xc0\x9d\x11\xe5\x07&\xda)\xc0\xa0\xac\x1c\x15\xc2\x0b/\xc0\xeaOF1\x7f\x88-\xc09\xc4\xf0\x102\xcd)\xc0u\xc9F\xfda\xd3 \xc0o\xff}\xe62\xd1(\xc0]\t\xce\xcb\x0f\x9b*\xc0Y\x88\xd8Z\x84\x0e*\xc0\xc8iC;\xe0}0\xc0\x96\t\xf7A\x0c\xe5/\xc0\xfc\xc8\xd629o(\xc0k\xa0L\x04\x02\xf62\xc0\x08\xb8\xf3\xca2\xf9)\xc0\x8a\x05\xcc\x1a\xe0L$\xc0\xbf"\xf17\x17\xf52\xc0\xd4\x12"\x13X\xd01\xc0\x10\xac\x033\x84\xcb"\xc0\xe5i\x13\xff|\x91\x1f\xc0}Z\xe8[\xd271\xc0h\xd1\xbd\xd0ev1\xc0\xeaZ\xc3\xe9\xdfG2\xc0\x16\xda\xad1.y#\xc0\xea\xb7\x06o\r\xa5!\xc0g1\xf5\xd23\xa6$\xc0\xb16\xfa\xa1~\t.\xc0J\xe2\xec\x0b-\x93(\xc0\x86\x9a7\xa8c\xbe \xc0\xd5\xcd\xeb2T\xf2$\xc0\x82\xd0\xa9C\xd6\x1e#\xc0g\x03\xee\x06\xb1&0\xc0l\x1e\x1a5\xd9\xe0.\xc0\xaa\xe4\xdc\x95\xa3\xc8.\xc0\xde\xb6\x8cl(_/\xc0T\x1f\x9c8\x1as/\xc0\xf1:\x10\xd2Y\x17)\xc00\xaeL\xd1\x99\xe11\xc0\x19\xe3\xebw0\x89,\xc0\xd4n}+\x11\x9b.\xc0\x04\x98\x9b\xc4\xbd\xf6#\xc0\xb6\x8f\x12_2\x8d1\xc0m\x19\\\x0e\xf7\xfb-\xc0\xb6\t\xc9kV\xae/\xc0k\xcc[C\xb5\xd61\xc0\x98\xf7\xdc\xdc!\xbb/\xc0\xca\xa1\x9c*\xbbn/\xc0\x99\xa7\x89\xe9(\xd22\xc0\xaa`\x86\r-~)\xc0\x95pg\xdfa\xe61\xc0>L\xd0\x1e\x8a[/\xc0\xcb\x85\x17\xa9\xef32\xc0\x88\x87;]"\x911\xc0\x14\xd7V\xc3\x88\\/\xc0\xf9\x18;y\x8b\t/\xc0\xa2\xd8\xbc\x89\xe4\xfb2\xc0\x1ci_\x0fN\xdc2\xc0\x1e\x9a<U\x98\xb62\xc0)\xfb\xaei^+0\xc0\xaa\x1a\xcb*-\xeb1\xc0\xc8\xbeG^\xb4\x1b!\xc0s65\xca\xc4\xcf2\xc0\xb1\xf6\xeb~p(0\xc0\xa0g\xfb\xb2C:/\xc0k\xfd\x81\x9e[a)\xc0&\t\x88\xddp\xda(\xc0\n\x9f5X\x9cF2\xc0\x1f0\xca\xccJ\xba1\xc0\xdc^\xd2/\xf9W)\xc0\xbf\x9c\xad\xed\x89\xd62\xc0\xf51\x7f(Df0\xc0g\xfe\xff\xdb\x84\xf8\x1f\xc0\x9f\xd4\xdd@\xeb\xee2\xc0\xfa3C\xa6\xb5\x1b.\xc0O\x1d\xa8$\xd0\xca2\xc0m\x9f\xe1\xfb\xcd\xc5.\xc0{-\xc7U\xbe$2\xc0\xbe\xf3\x93\xfa\xf5\x141\xc0\\4f+%\x010\xc0\xbb\'\xdfa\xa2\xbf2\xc0\x00\xc8\x08\xcfh\xe72\xc0\xe8L\xdd:y\xcc/\xc0T\xa1\x1f(h\x073\xc0\x9b\x1b\xc9f\x91Q)\xc0\xc9\x90\n\x93\x9d\x98"\xc0 \xa0(\xbbj\xcc$\xc0X\x9e\x85\x87 \x192\xc0\x1d\x895G\xf4\x01)\xc0\x98\t\xf8\xa3H\xc12\xc0\r\x1c?[\xa7]!\xc0S(\xdf%:\xd4/\xc0y\xf3\xd4\xdcKP1\xc0h\x8c3\xf6\x92N2\xc0\x84\x1ag\xa1G\xa5,\xc0K\xa8V\xc2\xf1\xda2\xc0\xbb\xde\n\xd1\x04u,\xc0\x89\xe2c\xdc\xb0\xfa1\xc0Ci\x0b\xdcKL(\xc0\xf9\xf2\xce\xfc\x10A2\xc0\x99\x0e\x1c[l\xf61\xc0\xf48\x1d.c\x820\xc0x\xa1\x1eq\xff\xc6(\xc0k\xeb\x10_&\x102\xc0\xe8IX\x92\xcd\xb50\xc0)UqV\xa7>3\xc0C\xe3\xba\xdaw\x133\xc0;\xf1\x10\x00n\xb32\xc0\x07\xa5\x80\xc5Zd0\xc0T\x89\xe3\x8d\xf4\x1a0\xc0\xbd\x15\x1e\\\x1c 2\xc05E\x86\x15\xce\xbb,\xc0"\xce]\xe3\xbc\xf7(\xc0d0\x03\x1e\x9a\x0b-\xc0eD-\xbf\xc3\x872\xc0\x9bq\x83\xc5\xa3\x0e3\xc0\xf3\x82b\xb2=\xb3(\xc0\x8b?\xfa\xb8B\xe4,\xc0\xc2\xda\x9c\xdd\xa2\x062\xc0\xff\xf4\x16 #"3\xc0#\xe6w!\xeb\x0b-\xc0nn&g\x12\xe3,\xc0j\xfa\xddh\xfaf2\xc0\x80\xaa\x17/]\xc2,\xc0\'\xe3_\xf1\xb7\xf72\xc0\x14.\xf0\xa7\x8b\x8d#\xc0J\xcd_\xf3\x8e\xcf/\xc0\xaa@\xe2W\xb2`2\xc0I\xeb\x08\xd4\x93+2\xc0F\x9d4\x00%\xa9-\xc0\x04\xd3\xef\xc1\xf1\x812\xc0\xb2\xc4\xe8\x97\xdf(2\xc0\x15\xe2\xd8\x99\xfci%\xc0\xc5)\x94~\x15\x98(\xc0Ey\xec\xe1\xef\xf0,\xc0L\t\xcd\xa5\xc5\xe62\xc0\xb6s\xc2C7\xbb2\xc0\xf0\xe1"\xb0\xc6z(\xc0`\xa7\x0cG\xfd\n%\xc0\xfef\xec\x9f\x90b-\xc0\x15\xd2\xed\xe8\xc212\xc0\x7f\xae\xf2\xf1~\x87-\xc0E\x83/\x89\xaf\xc32\xc0c\xb2e\xabC\xd8(\xc0\xab\xc1b\xa2\xbd\x182\xc0f\xdb\r\xe8\xac\x082\xc0\xb2\x84\x9d\x8c_m2\xc0\xe1\x0e\x9eZ\x05\xb11\xc0\'\xd6\xdc\xfd\x86\xc0,\xc0\x0b\x14\x92\xe8\xe1\xd62\xc08\xd6\xd2\xb5\xb4o#\xc0Y\x0b\x1b\xd2p\xc0*\xc0\xb3P\x9b\x83\x1e}#\xc0\xb5+\xa5\xf2~\x11/\xc0/\xd6=\x96\x85\xc9(\xc0\xca\x1d@xb\xc2\'\xc0\xca\xb8M\x9c\xbe\x1b-\xc0\xa1\x9e\x95~\x99d#\xc0w\x87 \xb8\x17\xe92\xc0\xa4\x84\xa9Z\xe6\x18$\xc0\xa3\x8c\xcbR9\x8f+\xc0\xc2\xc1\xea\xc3\x05o(\xc0}-o \xd0\x9f*\xc0\xecb\x91h\xf70*\xc0\x0b\xbf\xba\xddg\x112\xc0\xee\xd1\xb4\xa8\x16`2\xc0\xb6\xd6\x7f0\x84C*\xc0\xdb\x93\xbc\x97Z\xf3#\xc0\x1fY\xf3\x9f\x9b\x98-\xc0-k\xf42\x91\x143\xc0\x981iu\xa1(3\xc0\xd5\xaf/Y\x1c\x15#\xc0U\xab\x98\xa6|\xab1\xc0\xa9%&\xba \xd8(\xc0\xd7\x7f8\x02;=*\xc0\x9b\x92/\xba\xbf\x88*\xc0\x80\xca\xf8\x14\xc0\x9f*\xc0\xf9\x95\xc2L2\x99)\xc0\x87O\xe8\xcd\xf8\x920\xc0\x1c\xaa\xd8j)\xf9/\xc0?\xdaY\xef\xab\x930\xc0\x05\x0e@(\xbb52\xc0Q|X3\x95Z,\xc00\xef\x1a\xeb|\x87%\xc0\x7f\x9c|B~\r\x15\xc0\x85\xf6\xa6,\xb9\x7f\'\xc0n\xe7\xae\x18V\xbc*\xc0\x97V\xa7 \xc4\xcc2\xc07z\x80\x13\xa5R0\xc0\x0c\\`\xaeo\xc91\xc0\xe4\x96\xa5\x9eH\xa0/\xc0m\x86<>\x198"\xc07\x9a\xf13\xc3\x9d\'\xc0d\xc1Z\xb0\xb4\x16$\xc0\x18\x80\xbd\xe6\x86\x1f0\xc0\xfa\x12\x86\x1e\x88T1\xc0\xe2Fe\xfc\x053*\xc0]\xd1\x0e\xaf\x16\xf71\xc0\xcfF\xe0\x90\x13\xdb+\xc0\x90\xf4\xa0ww\xe21\xc0\xfa\xe2\xa2J\x81\x9f/\xc0\x88?\x8b\x00\xfal$\xc0Xx\xad\\\x1c30\xc02H\xcd\xc6\xf4\x08.\xc0\x94\xff\xc7@\xeb\xac/\xc0\x1dr9\xa03\x8e+\xc0}F\x90\xf3\xeb1#\xc0\xbe\xea%\x0bG\xb61\xc0\xb9\xa5-_\xb3\xc51\xc0\xc4\xa8\xa6\xfbA\x91(\xc0\x05\x9dX\xd4Q7,\xc0\x86\'~\xaa\xd0\xa92\xc0a\xbf\x7f\xd1l\x842\xc0\xa9\xb0\xe8\x8by\xd6-\xc0\xa8s|\xa4b\x8f(\xc0\xf3\xcb\xf6]\xa6`(\xc0u\xf2i\x8c\xd2\xb2)\xc0\xd1\xc4\xf9\x1bJk/\xc0 \xe3\x1b\xefI\x8d$\xc0\xad\xe2,R.<0\xc0\x1bM$\x98\xad\xee/\xc0\x95\x9a\xce|w^2\xc0\x8a\x87\xab\xe3\xf0\xb22\xc0\xd9[\xa9\x11C#0\xc0\x95\xc1S\xf3\xa1R0\xc0\xba?~\xc2\xa37$\xc0-\x940\xc3{\x8b,\xc0\x7f\xfa\xd4\xaeI"!\xc0\x8cy\xb8\xe9S\x95\x1f\xc0Gm\xd9O\xd0\xc51\xc0\xf8\xf1\xbc\x1a\xb2\xcc2\xc0\xc9\xfb\xd46kr,\xc0\xe4\x97T\xe6\xee\xf1/\xc0qh\xc9\xc1\xe0\xd5-\xc0Q\xdbH\xce\\\xb9)\xc0(w\xf0\'\xdb\xaf1\xc0\xac\x9c\xd8\x04\x8e\xd9/\xc0\x16\x9f\x93\x9c\x96\xb42\xc0\xc7i\xa5\xc1\xad\xd3&\xc0\r\x99|\x15\x83\x16-\xc0&z\x89\x04~13\xc0\xe7P\xc3\xc3V\r0\xc0\xae\xbb\x88.\xd9\x7f\x1f\xc0\xb5\xf0\x18/\xbcc2\xc0qTu\\.<*\xc0\xdb*QnD\xce/\xc0\xe0\xab\xf3\xdd_\xda)\xc0\x89\xd7\xa2\xf3\xc9\xe42\xc0IU\xbb\xb2K{2\xc0j\xe3F\xc5\x18\xdf/\xc0:\x8a\xd6d(\xab\'\xc0\xfdjP\xc0\xec-1\xc0\xc6\xdfn\xa1\n\x95/\xc0\x88\x18\xcb\xaf\xb0\xa3+\xc0\xf7\xba\xa0<\xde)$\xc0H\x81\x00\xe9^\x8c\x1f\xc0K\xcb\x80i\xab\x92*\xc0\xd3{O\xdehN+\xc0\x96\xcf\x90\xc6m?+\xc0o\xe1\x1f\xadzd+\xc0([d\xa2;\xb2*\xc0\xb8\xec\xec\xf6T\xb8$\xc0CU\xf4J\xc8\xe9&\xc0\xf8X\xab\x04\xdd\xf2/\xc0\x8f\xabl\xb1=n+\xc0\x9e\x08\x9f\x8bUs&\xc0\xd2\xcd\xc4F\x02\x13$\xc0\xdcC\xc6\xec\xd9`-\xc0\x08|]o\xea\xc7$\xc0\x8b\x8d\xe4C\xfet.\xc0\xfb\\i\x1c\xf9\xd5!\xc0\x94\xeb\xe9_\xa6\x0e0\xc02j\xec\x01.\xbe/\xc0\x99\xd8\x17 \x1d\xe7/\xc0\\;\xd4\x05\xc7\xd52\xc0\xceU\x90F\x83\x002\xc0\nqY\xee[\x050\xc0s\x96\xdbb\x03\xa3!\xc0\x8c\xf18\xd1@\xf91\xc0$"_\xfd\xd2\xdc \xc0\xff\xd0d{\x9e\x0f0\xc0\xe9 Y\xadf\xfe/\xc0\xd1 \xaf\xa8G\xf81\xc0\x02\x01\xe4C2\xe6 \xc0\x1a0\xe7^f,0\xc0t\x84\n+\re/\xc0\xbe.\x95\xd7\x11\xcb1\xc0<\x10\xd1T\xee\xbb\'\xc0\x8e\x82\xbaD\x12\xb0*\xc0\xed\x9d6>\x1ca2\xc0\x14\xfc\xc8,Ih/\xc0\xdaXx\xd5\xc9\xf22\xc0\xa3\xc4&\xe8\xa5\xe3/\xc0Yy\x9c\xc2\xf3./\xc0D\xbb\\\xabo90\xc0R\x89\xd3\xdc\xed?0\xc0\xdb3\x8a\xb4\x9e\xd1(\xc0k\xea\'\xa0\xc0\xe81\xc01\xc4h\xd7x\xed2\xc0\x89{h\xb796+\xc0x\xb9\x92x\x89\x85+\xc0o\x19\xe3\xc0(\x0c0\xc0\xb9\xf0L\x89p=)\xc0H\xb5R14\xe6 \xc0\x174\xd5l\xfe=*\xc0\xad_L\xc1\x92?/\xc0\xfa\x98\xeaQ\xb4m/\xc0\xcc\x97\x93\x9e\x0030\xc0 w\xbc|\xbd\xfd*\xc0I#\xda+\x1a\xd7!\xc0\xc6\xdbQ}\x92\x89%\xc0\xec\x85\xf6\xacZ\xd22\xc0\xf7\xfb6\xac\xbf\xed2\xc0\xc7\x02\x15Q\xae\x063\xc0\xdb\xb1\xa2\xa0\xcf\x82.\xc0U\xa0\x8cDw5-\xc0*\x06($\x9aE0\xc0\xc2\\1\xf0\xf8T0\xc0\xfc\xff]w\x15\xcc.\xc0\xc7i\xd7 \xd61/\xc0\xca\x86\x8b\xe0UC*\xc0\xd0xRB\xb4\xe71\xc0l\xd6\xea9\x942,\xc0p\xe1~,a-0\xc0B\xa4\x87?\x1f.*\xc0\xaf\x8cB\x91\x15\x92!\xc0#!\x9fl\xa3\xda2\xc0\x859\x05\xe1\x0f\xfe,\xc0@h\xc3W:\xf81\xc0\xfb:-\xf0@\xc60\xc0#\xc1\t\xbf\xcc/*\xc0\xb05P\xfc<&*\xc0\xa9\x8d\xb8/\xcd\xb40\xc0\xa0\x07I~\xf0]-\xc0!\xae\xc5\x90\xd5\xeb+\xc0\xd9\x06\xe2\x15\x1av,\xc0pCB\xe7+\xde&\xc0f\xc3\xf2(\xe4g-\xc0\xa8}\xc1v\x84T,\xc0\xde\xd7\xc3\xdbL\xe0(\xc04\x89\xe2\xad{H0\xc0B/\x06P\xee|/\xc0\xe8\x0e\x94\xf5G\xe01\xc0$\x85\xa4\xb9\xd2\xf5 \xc0\xac\xbfz\x11\xe9\xa8,\xc0\x00<\x08ux\xcf1\xc0\xe4\xb0\xcan\xde\xe31\xc0\xff5\xea!\xc0\xbb+\xc0\\\x9d\x08\xfb\r\x8f0\xc0\\k\xa7\xe9\x0f\xc3!\xc0\x97\xd3z\xc6DO/\xc0]\x13\x1a\x85zR.\xc0k\xf6w\xdc\xde_\'\xc0\xe9\xabd\x8dw\x13/\xc0\xb9.\x07_\xa9\xb2*\xc0#\x1cwA\x9a\xe51\xc0\x9e\x01\x9b\x990\xc21\xc0v\xc4\x9b[\x88\x0b3\xc0~\xf5\xf2\xb4N\xd4-\xc0\xfbc\x078\xa0\x0c0\xc0#KK\xf0N\xb6$\xc0\x9d\xec\xee\xbb\xfc\xd0/\xc0\x0e\xb8\xa1nm\xd5,\xc0\x079\xba\xe9\x1b},\xc06\xaa\xf2\xd20}/\xc0\xf4\xd1\xd1\xe0\xe7\xd71\xc0j\xbel\x95\xcd\x183\xc0kf\x813\xc7"3\xc0\x1a\xca*O\x85\xd11\xc0w`8I%W-\xc0\x10\xc6\x92\xc6\x8e\xde.\xc0jX\xa7\x14g\xc4.\xc0-\x93\xbd\xf3\x0f\xbb%\xc0Eg\xacK\x9a\x91,\xc0\x7f\x1a\xb94Q\xc5.\xc0[E\x85X\x04\xe6.\xc0\x0e\rR\x9e\x0f\xde)\xc0\xf0n/\x87\x01\xc6+\xc0\x15\x83\xbe$-\x15-\xc0\x8c\xc3\xfe\xd74\x9a\'\xc0\x9d\xa1\x1f,`\xbe2\xc0.+b\xa7t\xaa,\xc0\xa5\xdaH\\5\xd4"\xc0S\x92p\x9dkk*\xc0\x86gRR\xaf\xb20\xc0\xdc:x]L\x99(\xc0\x98\x0cb\xd3\xf4\xbe0\xc0\xcdj\xd2\x8b\xad\xbe0\xc0S[\x7f\xed\x08l0\xc0\xecc\xfc\x97p\xcc0\xc0\x0c\\\xcc\xf4\xc7\xda0\xc0B\x19\x9f\xc8\x88\x8f0\xc0Q@K\'\x0b\x9d0\xc06O{a\xe6N\'\xc08\x17\x1e/\x15%/\xc0+35;\xbaI*\xc0\xc2_\xd3\xe5"$-\xc0P\xb6\xae\x11}\xa0,\xc0 \x8c^(wJ\'\xc0Fv\xa2\x01\xbe\xca-\xc0@\xb5\x15\xee\xa3|0\xc0\x10\xbc\r!\xed\xc3$\xc0\xdd\x80\xa62\xd5\n2\xc0\xa6Q\xfcg\x07y0\xc0\xfd>w/B\xe1)\xc0\xdc\xdbm\xa0\x1f\x13-\xc0\xb3\x00\\\xe3\xb0j1\xc0\x9dXz\xb7\xa7d0\xc0\xdd\\\xdf4$\xb5#\xc0\xe0~\x88\x1f\x06[1\xc0\r];\x88\x90\',\xc0[BL,\x1a\xac-\xc03nNH~p0\xc0T\xf0C4\x8a\xf8,\xc0\x8b\xdbDj\xaab1\xc0\x86\xf1\xfe\xf0\x14\xac-\xc0p=\x00\xcb\xb5\xd00\xc0\xec,\x96\xaex\xe0,\xc0\xa0\ta\x03\n\xfa/\xc0]\xa3\x9e\x14\x92\xa6$\xc0\x98\x17"\xf3\xf0\xb0$\xc0\xf7\x1f\xa0\xa0)\x1f3\xc0\x0b{,\xcb\xc6\x9d/\xc0\xb9\x8e\xa0\xb4\xe4\x88 \xc0\xbajv\xdc\xbbb-\xc0\xf8\xfa\x1cL\xb7\xe2,\xc0\xa1|V\xce\x19\xff.\xc0\x17\xb1\x9f\xea\xfb\x04-\xc0G\x90\xb5A\x0e^0\xc0\xde\xfc\xf5\xc53^/\xc0\x9f\xb1&zmD-\xc0\xf1\x1c\x00\xfe\x984-\xc0 j\xf4t\xdd~\'\xc0GF\xacw\xb8\xb7-\xc0\xb6\xcb\xb2\x1d\x89\xfc,\xc0\x9b(Zc\x95c/\xc0e\x9f\xf8\x00\xe0^#\xc0\xc4\x89\xefp5|,\xc0\x00\xb0uCc[0\xc0#j\'.\x18\x002\xc0\xfe\x02I\x17W\xdd&\xc0\xb1F\x1b\xf9\xe8\xb7\xf6\xbf(LW|\xb2\x08,\xc0\xb3zK0\xd3f0\xc0U\x7fZ\x88\xe6\x81/\xc0N\x80\xd1\xc1\x831,\xc0\xeaR\x0fDr\x8f1\xc0\xae\xb3\xd0\x8fHE-\xc0\r\x17\x88\xd7Q%/\xc0^+\xadI\xbd\xc0)\xc0XL\xd8\x1f\x1d\x8f,\xc0\x1e\x85\x80\xf2A\x8e-\xc0\xa0\x8by\x13\xffA-\xc0v\xea\xeaoB\xa90\xc0@\x0f\x18n\xc083\xc0\x02\x9c\x99\xe8\xfb\x15,\xc0\xadrf\x8d\xc6\x19 \xc0\xc4(\x86-fE,\xc0\xd0\x92\xa3\xa7\xca;1\xc0\xdc\x16\xb7\xd7\xe5\xd0#\xc0+\x98\x840oE1\xc0\xe3caTxX,\xc0\xf3\xad\xa7\xec\xfb\x0e-\xc0\x01A\x9e\x91\xa3\x86.\xc0\xa9\xaa\xf2\x00D#,\xc0e\x05nQ\xbbj2\xc0u\xb4\x1d\xc4\xa5c0\xc0\xd8\xc8J+\xfb\x9c0\xc0\xf2\x86N\xb7\x1a(#\xc0\xfd\xd2\xf5\xbcVN#\xc0\xfc\x86\x1c\xa2yL*\xc0\xaeb\xaf)\x80\x941\xc03\xf4\x02H6B1\xc0\xf5\xde\xa9qx\xb60\xc0\xca\x93\xeb\xcf\x19\xff/\xc0\xa5\x80sVb_-\xc0\xcd\xe4\xe01\xad1#\xc0\xef\x99O\x85\xcb\x8c2\xc0\x9c\xb4\xce\x1a\xda-,\xc0\xe9|~\xa7\x04\x19#\xc0\xe7\x94\xa3c\x9f&2\xc0J(\x8c\x18\x9f\xb30\xc0\x9f\xdd\xe2\xeb\xa0\xc20\xc0\x80\xaep\x01{^,\xc0\x0b=L\xc3E\xdd/\xc0_4\x94HF\xcd0\xc0Su\xbbnF\xdc0\xc0\xf5\xe7\xec\xcd\x94l)\xc0A*G\n4\x9f1\xc0X\xc0S\xc3\xfaO+\xc0:\xe6\\#~\x142\xc0\xf6%2.\x1580\xc0\xe3?\xb7\xe7\xf0\x94)\xc0\x8bx$7\xc2\xb1)\xc0g\xdcK\xf6l6 \xc01\xab\xef\xe7\x1e\x1e$\xc0~g\xdf%\xe1\xa8)\xc0\xa3\xd16\xaa\xce\xd3(\xc0lq\x9c\xf2\xe3\x0f3\xc0\xdc \xf6\x1eX\x9c1\xc0\x10\xb2\xbf<H\x070\xc0G\x19\x1b\xb1=\xf62\xc0\xe2\x0f\xe3x\xb8p)\xc05xk\xf3\xca\xd9)\xc0\xb1\xb8\xcc\x16wK-\xc0V\x85t\xbb\xd7\xe01\xc0\x0cu=|\xee\xe81\xc0p\xd12\x0f\x08O0\xc0\xd1\xf5\xb9\xd4h\x1d#\xc0\x1f,\xd7\xbd\xe6\xaf-\xc0\x08Y8\xf6\n\xd8-\xc0A\x10^r\xbd\xb7)\xc0\xb7;\xb6t\xe6\xa1 \xc0n\xcb\xd9K\xc3d"\xc0O_\x7fTGG\x1f\xc0)\xbc\x9ah\xa0\xc2 \xc0\xc6%\x91\xb82\xf5-\xc0Kv\xb1]I6*\xc0AUW4\xe9\x192\xc0y\xc7\xfd8\xf9\x801\xc0\xc1\x1d\xcc\x8fZ\xc3-\xc07\x95\xb9:\xa271\xc0\x13\xae\x13\xeb\xc9r.\xc0\xee\xdb\xfb\\\x81_#\xc0S\xcaT\xd8b\xb6-\xc0\xf0>\xe9\x14\x97\xdf1\xc0\x99X\xe1\xee\xc6\xaf(\xc0\xaa\xbe\xdedi (\xc0r\x95p\t\xae\x81.\xc0\xb0\xa8\xea\x1c\xcd\n3\xc0$\xe9i\xc9+.)\xc0\xd0\xe8\xa0R+\xc1-\xc0\xbb"y(!\x1c+\xc0\x9f>\xbf\xd0\xc1\x143\xc0paHC>\xec#\xc0(\x9f\xc3\x96\x06\xd7(\xc0\xa1e\x99\x1d\x01j\x1f\xc0\x9c\xce\x85U@\xfb(\xc0\x91^N\xbd\x05y0\xc0\x1a\xeap\xa1B\xf3(\xc0\xce%\x84\x92\xeb\xbe#\xc0\\\xfa9/\xc6L3\xc0\xdc\x19CR\x07\xf30\xc0\xf2{1\xc51Y2\xc0\x90\xe6E\xec5T2\xc0N\xc3\x8f\xc9G\xfd0\xc0\xe0NIy,\xeb/\xc0\xdcL<8\x1c\xc4#\xc0\x93xU\\\xd9`/\xc0\xa7\xb1.\x9e\xe6\xc4,\xc0^!,\x90] $\xc0\x14u\xe1\x1fX,%\xc0\x88Pn\xa5M\x122\xc0:5\x92\x00\x1b\xba \xc0Y\x99=\xc88\xa1\'\xc0\x98i-\x8c\x88[.\xc0\x80\xca\xfc\xe1\x02\x18)\xc0L\x00\x0e,y5#\xc0\xb3\xd7\x1d>|\x010\xc0\xf7U~\x9d\x85\xb51\xc0\x9b\x9b\x85 V\xf0,\xc0\xc4\xf1\x1fM\x0c\xb6\'\xc0t:\x0f\x9e\xaaM)\xc0%6\xb3\xe7\xdc)*\xc0\x9e\x9a\xb0\xc7a\xf8+\xc0\xbf/\xe5\x84M\xa9/\xc0\xa2h\xf0\xc9\x0f30\xc0\xee_`i\x15\xea.\xc0\x1e\xd6d\x89\x1bl/\xc0\x90RT\xce\xc8\xce2\xc0EK\xc0\x1f<91\xc0\xfc\x80\xd2\xcd\xe8\xab/\xc0\xee-\xa4-\xe1"2\xc0\x11\xea\xfd*\x8f\xd1$\xc0\xdf\xb5L\x95\xfd\xaa$\xc0\xaaZ\xa3\xa7\xca\xd50\xc0\xd4\x82\xc4\xc1\xb1s\'\xc0>\xf8\xbds\xf4\xe2/\xc0\x14\nKM\xff\x193\xc0\x82\x8dd(\xf3[/\xc0\xb5\xc0\x9d\xcbI\xca0\xc0\xf4j}i\x92\xcf%\xc0z<\xdc\x0c\xe3\xf1/\xc0\'\xba\xc0\xa4\x10m)\xc0\xf8\x80\xb7\xa1\x1a\xd51\xc0\x8b\xdf\x13j\xe6\x0b0\xc0\xe2+\xf4\n\xb6\xee\x19\xc0\xcc8\xf0\x1b\x9e=,\xc0\xa0\xae6\x11\x08# \xc0?z\xe1{\xc3P"\xc0\xf6\xed\xc4\x80\xc9\xd22\xc0\x18\xbc\xd2\xf3;\xb1\'\xc0HhG\xae}\xa6 \xc0\xe6\xa2\x08\xe3\xa5?0\xc0(6>$K2 \xc0n\xb7K#\x89\x931\xc0n{sq\xeb$+\xc0\x9dy\xb8O\xe7\xaf-\xc0\xb0\xa1\xa5\xab\xb5F0\xc0\xe3\xdc\xd0\xcd\x12\xf92\xc05\xf8\x18W\xfe\x143\xc0\xdb+\x92\x85\x98l.\xc0`x\xc107\xbc,\xc0\xb2\xad\xf9m\x93L\'\xc0fS\xb9\xc8|\xf50\xc0\xfb\\\xae4\xc4K0\xc0+\xb0p2\xd5b)\xc0EC5\x86bH2\xc0\xf7\xc8\xa2T\x97\x8f.\xc0\xf5\xcc\x97\x13\x18\xeb!\xc0\xbc9%gJ\xfb1\xc0)/\xe6\xff U0\xc0\x17W\xc8\xba\xa8\x7f)\xc0\xc1\xfd\x8e\xdf\x8f\xd5(\xc0\x87N\xa6\x96\xad0)\xc0*\xe6+Y\xc4\xad/\xc0\xf7m\xde\xb1\xe6\xd12\xc0\xba\xe6\x0b\x99M\xab1\xc0\xb5\xc9x\xc8\xca~.\xc0\x1f\x86\xcb\xe6\xea< \xc0\x9brR\xc3\xfc7+\xc0yU\x80\xeb\xe8"-\xc0\x03\x9bM\xd1\x94\xb8-\xc0n\\\xf1\xc3 \xb9-\xc0g"Y\xbd(92\xc0Q%\x0c\x8bH\xec.\xc0\xd2A%6\t\x99)\xc0\xe5i\xdc\xbb{\xaa0\xc0\xf2\xe1\x12\x97`\xc5-\xc0\xb7\x9eN/\x9e\xa5/\xc0\x96L\x1a\x8d\x81n)\xc0\xe5\xb4\x95bb\xb7*\xc0{p\xf8\xdd\xf4\xdc/\xc0\xfc\x94^VM\x05$\xc0A\xd52\x96\x17t)\xc0\x88*\n+2\x9d1\xc0Y\xa8p\xd2\x18\x87/\xc0\x89LW\xf5\'|2\xc0\xe1~`E%|2\xc0\xb4Iv\x7f\xf4\xb2-\xc0\x94\xad\xb5\xe9\xfa\xaa0\xc0\xf3\n5p\x97\x0b*\xc0]j\xa8\xadA\x0c*\xc0\x10%\x15b\xbaB0\xc0\xa7o\x03%\xc3B0\xc0\\\xea\xa8xE%2\xc0\xb9\\P#U\')\xc0\x80\xc6\x8a\xc8K\xb4)\xc0\xa5\xd6\xd9\xbf\xe76$\xc0_\x81\xe4s\xcc\x86)\xc0\xc0\xc5`\x1f\xebK0\xc0\xf58\x80\x98\x148,\xc0\xd8\x04J8)\xed2\xc0\xb5\x05A`\xff\xc3*\xc0\xf0Z~\xf9\x12\x900\xc0c\x1c\x1e\xbb\xbb(0\xc0\n\xcb\x8a\x96\xd06/\xc0.:\n\x0e\xa3;*\xc0\xb3\xb5\xeaJ\x8d\xc4\'\xc0\xe9\xa2\xec\x01^L.\xc0\xf1\xc6xt]\xbb+\xc0\\\xa2rX\x99\x9d-\xc0\xd4I=\x84-}.\xc0\x94\xbd\xc1ocJ"\xc0G\x9a\x92\xdb\xb1\x8c,\xc0\xbb\xb2\x89URv+\xc0\xeb3\x82\xa0%\x93/\xc0\x00N\xbev\xb8\t3\xc0\x9d\xe4\xc1N\x08N-\xc0&\xa2\xf3\xcd\xf0m)\xc0%\xfe\x16\xb4\xb8\xd8,\xc0\x94\xf5F\xfa\x12\x9b(\xc0\x7f\xdb\xcde\xd0\x0f1\xc0\xfe\xb4\x03\x85\x1f\x7f0\xc0u\n\x8bi"\x060\xc0^\xb7l\xda7\xbc,\xc0!\xd6\xea\xb6\t!)\xc0#z3\tk\xd71\xc0\xeb\x10.\'\xd1\xc3*\xc0\xaa\x0f\xfbt\xb37-\xc0'
p16
tp17
bg3
(g4
(I0
tp18
g6
tp19
Rp20
(I1
(I6064
tp21
g13
I00
S'\x8e\xd8\xc5\xafv\xaeS@\x1e\x973<+nS@\xb7\x1e\xe0\xe2\xa1}S@\xe8\xd1\xf3(\xfexS@6\x11H\xecZzS@x\xf5|{X\x8bS@jUT\xf1\xcf\xb0S@\xa0\x92\x98\x18\r\x8cS@\xb1\x1cV\xf6\x8f\'T@\xe50Bl\xe3\x7fS@I\xb5mW\xc9\xb0S@c\x7f\xb3u4 T@\xd6\xde\xde\xf8\x98zS@\xa3\xe4r\xa2\x0f\xbfS@nD\xd6\xd1\x9d\xf6S@\xc5\x84$\x99\x1d\xe9S@\x85\x9d\xac\xba\xc2\x8dS@\xc5\xa5\xc3\xf4d\xaeS@\xe3\x95\x18\x16gmS@\xf3A\xc5C\x17\x93S@\xbd\x1f&D\x84\x7fS@\xbd\x17\x90\xd4\xd1uS@\x80\xd8\n\x11Z\x8bS@\x11\xe8W^\xf9\x06T@v\x8e\xde%r\x9bS@\x0f\x0f\xf0\xe3\xd6\xb9S@~\xbc\xfeL/\xf2S@\xffy.\xa2o\xb1S@2\xc5\xe61\xe1\xb0S@\xe2\x80?\xa3\xfb\x9cS@\xa7\x83SjE\x8bS@x\xf5\x1c\xf8~\xe5S@Mf\xddP\xc9\x94S@\xc9*Oh\xce\x19T@\x90\xbcx\x04T\xd7S@\x7f6}\xf75\xf3S@\xed[)_\xa6zS@\x13k\x8a\xfb\x90zS@3\xa9\x84d\xf1\xe4S@\xa0\xf0T\xe9\xce\xc1S@0\x93\x14\xd4/\xd8S@\xbc\xe9Pu\xacxS@r\xd0:\xa2C\xb2S@\x81J\xf9\xbb\xae\xe8S@I\xcb\x0b\xd2\xc4\x19T@^s\xdbI9\x97S@\x15\x81\xf8\xe9\x02\xf1S@?yw\x9e\xb9\xbeS@U8\x12\x0e\xdd}S@-\x1d\xc6\x81\x01:T@s\xcek\x04\x00\xa7S@\xe2\n7\xaa6|S@\xe2/\xdc\x99JzS@\xdf\x8dX\xde\x8a|S@Ym\xf9,l{S@_:ZX)\xf6S@Jl<0A\xaeS@\x1a6\x7f\xfc\x8f\xebS@?\xff\x1c=\xfd\x98S@u\xac\xb0W\x83jS@\x8ea0\xc5\xf3\x19T@H\xe4hy\xb5\xc6S@\xf8-S\xa3\xd9\x19T@l\xa4s\x88\xbd\xf1S@\xc2\x11\xe3\x1c\xf0\xf2S@X\xaa>\xabgsS@\'\xb2\xea\xcf}zS@|\xf66sA\xe5S@\xb5\xa2\x89L\xe0\xb1S@v\xc3\xfeq\x9d\xb1S@BkV\xb9\x15\xf6S@\x9c\xc8\xf1y7|S@\x80P\xbb\xc6(\x92S@\x9d\x02h\x19v\x7fS@Z\xcdx\xa0;\x93S@\xf0\xac(mT\xe5S@(\xae\xe2a\xdc\xe6S@\x90\xc3\xa5C\x0e5T@\xe6bE\xb3\x9b\xbeS@\xa2\xa0HO{zS@w\xee\xb5\xb3\t\xc6S@\xae\x9a\xce\x7f\x1b\xdbS@k\xe1{xj\xc6S@S\xda)i\xb9\xd8S@\xeb\x13H\xb0\x8f\x9bS@\xb9\x08\x92\x8d\x00\xa4S@bR\xd6\xb5\x98\xd6S@\xa8\x04\x0ctO\xb0S@\x91\x1e\xb7\xb7\xc3\xaaS@\xe8$\xfa\xdeN\x86S@\x85r@\x8f\xb7\x85S@\xe8\xac\xf1"\xbf\x9cS@%\xfb\x03\xeb\xfe\xfbS@\x9b\x15]3|\xfdS@\xc5~\xa8\xddq\x00T@\t\xcf\xf0\xa8\xee\x83S@\xdf5>\x7f7sS@i\xeb\x02y\'{S@\x1f\x90\xdc\xad\xd1\x85S@\x88\xca\x00@@\xabS@r\x96\xaad\xf5\xf9S@\xf5P\x9a\xb0\xc5qS@g\xc0\xfd\xac8\x9aS@\xea\x17t\x93\xb0\xb8S@\xb5v\x06a={S@\xfc$\xf2=\xdaqS@x\x1d^A\xbd\xa2S@\xe4L=\xc8\xa4\x14T@\t\x0b\xcd\xc6\x02\xa3S@\xb0\xd1\x17\x9cR\xaaS@.{\x93G\x97|S@\xcd\xeb%23\xd7S@6\xfa\xda\x8c&zS@\n$M\xd4xyS@\x1c<\xa6\xd0-\xcbS@\x80\x8bPk2\xe9S@\x91\xf8\x9a\x13?\x95S@\x1doU\x96e\x01T@\x9bYN\x06\xc7\x83S@]\xbcO\xbb\xaa\xa2S@%J\xb1\x04\xaczS@\x11\x84\xab\x8a\xf6\x84S@\x7fL\x99\xe6\xd4\x85S@\x1b\x13.\xda<\xd4S@\xfe\xe4\xe82\x87\xe3S@\xf4\x82\x86\xdcrsS@\x81\x0f\xd3\xd4\x1d\xf3S@\x98k\x80\xc8\xc1\xdfS@\xed\x01\xbf\x0c\x80\x9eS@3\x10tn\x0c\x90S@bx\x9d\x98p#T@c\xd8RMv\x95S@\xb6\x92\xba\xa9N\x0bT@n\xed\x98\xc8\xcf\xc2S@H<\x17\xb4y\xd4S@\x03\x80\xad\xbb\xc8\x83S@FPh\xb2\x17\x84S@\x05\xbf\xd2^\x87\xb8S@\x08x\x1c\xce\xd6\xb0S@\x1a\xed\xde\x0b\x8b\xb1S@\x82\xb9\xafpL\x84S@\x9f\xaf#\xf1f\xd4S@\x8d$\xf1\x88\xf1\xfaS@\xd0\xb7\xbcE\x8a\xefS@<:\xc4\xee\xed\xd7S@\xa9\x12`\xe4NvS@V2#\xd7\xfbzS@b\x06\xf3\x93\xd6\xabS@\xa9\xa5\xf8\x03\x01\xfaS@P5\x8b\xe8p\xc5S@Nk\xec(\x83\xa1S@\xbc\xa8\x8d\x96\xd7\x92S@l\xb1\x18\xf39\xb2S@\x02Wq2\x8f\x95S@q\xaf\x04Q\x14\xa2S@B\xfeREErS@@\xb8\x91\x16X\xe9S@\xae\x9f\x04\xdb\x17\xc8S@\x808\x014v\x83S@\xed\x04\xdaD\xae\xa1S@\t\xea\xe6@-\xa2S@\xc4q\xec\xa7\xa5\xaaS@i\x93s\x9ax\x94S@\xf5\x88l\xce\xde\x95S@\x96\xd2\xd0\x84#}S@\xa5\x02\xef\xc3\xb7pS@\x9f\x01\xae\x837\xf1S@\x9df\xa7\x87\x98zS@\x88\x85"\x8e\x15\xd1S@\xa8\xc7\x8duSpS@\x0c\\\xe2B,\x91S@_\xed\xc3WU\x83S@\xa5\xf1\xa6\x8a\x9c\xafS@\x18\xe8I\xd6\xfe\xafS@\xa3\xe3+\xffc\xe9S@\xf1\x10u`\x1e\x83S@V\x11\x15b$}S@md\r\xd7\x1f\xb1S@\xec\x16-A\xddzS@O\xe4\xb1\x03?\xafS@\x00e\xa4\x9c~\x86S@\xa9\x9f\xc3\x1c\xbc\xa1S@,i\x16\xe3\xbf\x95S@\'\x17\xa7\xd6\x19)T@\x02\x8f\xe6\xb4Z\xcbS@\xb4\xb8?\xc32\x83S@\xd06\xe8\t\xb7\xd7S@~\xa5\x1bR\xfd\xf4S@\n\xd8\xdb7\xb4\xb1S@H\xdf\x82\xbe`\x99S@\xf0=]\xa1f\x9bS@k\x885\xf9\xd3#T@K\xeec0\xf5\x9aS@\xe5\x86\x19#A*T@\xc2\xf7\xd1\xd0-"T@\xbb\xa5Fs$#T@y\xe8\x17z/?T@u\x98\x88\x86\xc0\xafS@*\xcb\x98\xad\xc1\x86S@\x01I?Y\xa4\xe9S@\xd5r?SHtS@\xa3\x1b\xf7v(tS@\xa81)F\xae\xacS@\x83KK\xc1P}S@X\x14{\xd0\x84zS@-\xf7\xe7\x805\x96S@\xff\xe1\xa0\x95\xd5rS@\x10n\x8b\xb6\xb0\xa6S@5\xe4\r\xb5\xa3\xabS@\x87\xf7\xef\x82\x87{S@\xed\x136`\xfcyS@3\xb9\x8f\xb1\x1fzS@\x1aL\xe6\x89L\x82S@\xfa\xac\xa9fW\x82S@\xdf\x12\x89\x1d\xa4\x84S@\xa5d\x06\xa5\xca\xe0S@A3\xfb\xfdZ\xebS@\xda \x07\xf2=\xceS@JM;\n\xbc\x82S@u\x9d\xc4\x83\xb7uS@~*>\xff\xb0zS@Vd\xc4\x93\xa2zS@\x19<\x13\\\xa8\xeaS@\x08\x0f\xca-tyS@7?\xff\xd9\xa8\x84S@\xcb\x87\x81\xf5\xf7\xe9S@\xd4\xbfGa\x07\xb0S@$\xe8Z\xc2RrS@\x83e\xa9?,\x84S@$\x9b\xf0\xceV}S@\xde\xa3i\'\x11\xb0S@\xcbjP\xef\xaa\xc5S@>\xba\xd0\xbdN\x84S@+\xf1e\xd3\x14\xe8S@m\x0e\xe6\xbd\x9d\xaaS@\'&B\xbe0\xf9S@rH\xd8%\xef}S@\xd4\x13\xcc \xad\x1eT@8\xb4%\xe9\xabtS@\xbc\xf5\x0c\xeb\xe7\x81S@=<\xa9\x17\xf9\xf0S@:*S\xc5R\xa1S@\xc5\x98\xcbQ_\xa8S@~*\x9e\x0eT\xfaS@)mJ\x9a\xd4@T@\x0e\x05\x1c(.\x94S@\x15\xc1\x81tE\x84S@\nJG\xf1\x02\xd7S@\x8b\xa8\xf4\xfa[}S@\x88\xe6\xc5\x98\x18\xb0S@\xf3\xa90}\xd8\xe8S@\x96\\r\r\x8c\x81S@\xd2!?\xe1\xfb\x93S@\x16\xea\xf6\xbf"\xd2S@w\xc2=|R\xc3S@=\x83\xf6\x81`\xa1S@\x8b\xc4u\xe86\xecS@d\xcc\xea\x10\xa6\xfbS@\xf5\xd5\xd8H\x1d\x84S@\x03\x02\xa2N\t{S@\x1f\x87\xab\x8fb\x85S@0\x91\x04V\x99\xe8S@\x15c;\x85u\x81S@x6vH\xdd\x8eS@NN{\xd1\x9e\x8aS@\x05\x17\x1d\x8bm\xbcS@\x96h8y\x8fUS@\x01\x83\x01\x83\xf2\xa0S@\xfd\x91h\xc5\x0f\xf3S@\x19\xa4Z\xe6X\xc7S@\xe4Zt\xc7\x85\x8aS@0\xca\x81\x81\xc6\xa0S@O\xf1.\x9d\xa7\xc6S@u\x0f\x0c\xf2.\xb2S@\xd2B\x99\xfezoS@\xb2i!v\x10\xeaS@>o\xb9\x8f\x0c\xf9S@\xa7T\xc3\x9aL\xf2S@\x16\x80\xa9Y\x94\xe4S@v\x0cbk\xb0\x93S@\x0b\x8a\xdeS\xd3\x81S@\xee;\x84\xe1\xdc\x96S@\xbf\x88\xcb\x12\x89sS@\xde\xc4\x8e\\\xd7\x98S@\x82\xa8B\xa6\x9b\xd4S@\xd1\xbc\x06t\xb2\x81S@\x10<\xdc\xb7\x04\x97S@\xcc\xbc\xbc\x01z\xc6S@\xe8\xb9(i"\xfcS@\x93O\xe4\x0c\r\xedS@\x93\xf2\xc9x\x14\xdeS@\t\x91\x1f\xa4\xe8\xbfS@\x8f0v\xb91\xe3S@\xe0\xb2pe\xdf{S@|\x95\xef\xc4\xa9{S@~\xf9\x19\xcb\xf8\xebS@\xc9\xc9\xed@>\xa0S@C\xbf\xfa TyS@\xf5\x0e\xf3\x1cb\xaaS@\x85\xeb\x12fS\xadS@|\x8a\x98\xfa%\x97S@-p\xb3\xf8\xad\x92S@\xe9\xd8\x15\xba`\xd6S@\xc6\x10\x1fVc\x93S@\xca\x0c<\xa9\xed\xf9S@N\xb7P2\x96\xbfS@X\xc5i;&\xedS@\xa0n\xeekP\xb7S@&\xc3A\xc4("T@\t\xcap\x0e\x05\xadS@\x96\xe3\x90\xec`\xa3S@\x8b\xe7a\x0cp}S@p\xdc\xc9Ku\xb0S@\xa6:VXI\x88S@-\xd1[g\xb2qS@\x87\x19\xb4\xae\xa1\xaaS@\xa8\xd9\x7f\xc4\xe3}S@s|[\x84R\x97S@\x7f\'i]UqS@&\xbe\xcb%(\xbfS@\x93^\x05m\x10\xcbS@c\xd9\r\xee \xcbS@|\xfa\xccj\xe4\x87S@\x8b\xf5\xe4\xf0\xcb\x8fS@\xcf\x15\x1c\x81\xb8|S@\xc1\x8aJ\xe4\xc3|S@\xd6\x90e)\nnS@\xa9F\x98p3\xc3S@<\xde0g\xd6\x9fS@Z\xdf@\xf5\xe8}S@\xfca\x12\xa9\xdboS@\x9f\xff\x97\x7fPqS@\xfeq\xfd\x85\x13rS@l\xc0L\xac\x15tS@q\xbb\xeb\xf1B\x97S@e\x8f\xd8\xfc\x17\x97S@\xfb\'=C\xbb\x80S@\x03\'/\xc6\x10{S@f\xc4!\x93k\xa8S@\xd0\xe3\xc5\xdfM\xcbS@5\xf9\xf3\x13h{S@\t1D[\xf1nS@\xaeX\\\\\xe9\x80S@\xba\xbc\xe2:XxS@/\xd3\x0e\x05\x07yS@\x16\x06F~\x1f\x92S@AU\x0f>I\x00T@\x00\x81ivt\xbeS@\xf9\xa4uD\xb6\xdaS@G\xca\xdb\x97\xb3\x99S@)6\rw\xa9\xadS@\x15\x03\x1bN\x8b\xedS@\xb8\xb9\xcf)\xb3TS@t\x95\xcd\x82\x88\x97S@L^6\x06\xda\x80S@v7{|\x9b\xfcS@q\xe2\xc8\x829\xd9S@\xc4"d\xf4ptS@\x19|\xb6U:\x97S@\x83a\x04\x1c\xb9\x80S@ \xc0\xff\xd2\x18~S@`\x14&\xf6\xee}S@\xf6\x87W\xe6\x05\xbeS@\x11\x1b\x8e\xffcqS@\x02\xb8\xe6\xbb\x0b\xdcS@\xa42\x9c\xbc7\xefS@\tf\xa5U{\x97S@\xb3\x81f\xde\xc4\x88S@\xb5QX\xff!\xd7S@\xa7N\xec\xa76\x92S@\n\xfd\xb4EZ\x80S@\xad\x08\xaa-\x00\x90S@kc\xeb~\xef\x9eS@r/\xd3D\xc6\xafS@[\x19\xe6\x9d\x1bqS@\xc3\x9f\x00\xfa\xef"T@\x17\xbb\xf9\x02\x96\x97S@\xd7n\x1d\xf5D|S@J\xc3\xbb\xc8$|S@Y\xfc^Ru T@\xb8\xb6\x1b\x83\xc2vS@\xe9\x86&&Q\x03T@\x13\x00\x86\r\xb7cS@\xa4:\xab\x88\x85cS@\xe0\xcb\xdd\x1a\n\x87S@\xcc\xe6\x8dd|\x9fS@\x14\x80,dK\xaaS@\x08UN\x87\'\x89S@N\x8d)\xc2e\xebS@\xeaL\xd4?\x15uS@\x9eJ\xfd\xdds\xd5S@/\x8a\x92j>\xa8S@6l\x9bA[~S@.\x01&MYzS@\xa4\xbf_S\x08\xc9S@p\x8f\xbdle\xd8S@\xaa0\x1d\x04\xf1|S@\x8df\xb7q\x92\x89S@V`\xa1\xc1\xfbdS@\xbdI#8\xbf\x14T@\x9f\xec\xc8\xa2\x91|S@^e\x1c\xc3\x8b\x91S@\xa0\x1b\x1a\x04\x19\xd4S@\x11\xabLN\x84\x17T@\xc2\x11B\xcad\x98S@\xa6\xa5B|\xa5\xf7S@\xb4\r/m\x0e\x0fT@hC\xa6\xe8|\xa8S@9\xf1\x8b\xb6\x96"T@v\xa3\xd4Ga\xb3S@c\xf2>\xb8\x17\xfeS@S\xe4\'7\x14\xb0S@\xed\xa5{\x11;\xaeS@\xe3\x92y\xf3\xf2\xc1S@{\xcc\xeab\xf7\x97S@\x84\xfb\xd2\xed\xb7{S@\xbd\xc4\xdee}\xa9S@\xb7\x85\xeay\xdc\xf1S@U\xdb\xe3\xc3\xd8\tT@bYD~\xaf\x81S@\xe4\xf1\x8c\xf1\xa6\xedS@\x84e)],}S@\x15\'\xac~\xafpS@p\xa6\x1e1\xd9zS@\xf6}9/\xe3\xf4S@j&\xc9zk\x9fS@\xa2D\x975\xca\xf7S@7P\xfcZJ\xaeS@\xb7\x87\xb6\x8aAwS@K\xfc\x9c\x867\xadS@\x87\x1f\xacB\xaeqS@\xb8\x1f\xda\t\xcd|S@"\xd2\x87\x1c\xe4{S@\x8d3\x9b\xee\x9auS@&\xf45q\xad\xf4S@\x9015\x88\x1d\xb6S@\xa87J\x81J\x97S@\xbf\x9d"\tK\xafS@\x0e\x1d\xcc\xbf\x7f\x8aS@9M\x12\xc7\xb4\xd3S@\x9b|\xf1\xe5\xd0\xffS@\x8e\xb7\xb3\xa8\r\xf0S@1/1\x04\xa9\xa0S@"=\xa6\x84\x9e\xeaS@\xb7\xa0Y\xa3W|S@\xdd`\xa2\xb7E\xaaS@\xa7\x7fx\x9fC\xafS@V\x85Z<\xa3uS@Bd\x82\xa8p\xb0S@\x12\xf79Ah\xc5S@\xce\xc4\xc1\xac\x0c|S@\x13\x04\xd9\x9b\xe1wS@\x83E\xd3\xa34\xabS@J\xd0p;\xfc\x8fS@P\xa3\x0fSW\xa2S@\x8c?\xeb\x88\xde\xc2S@j\x0f\xde\xa0hnS@\xf0?\xc1 \xef\xd5S@OA\x82\xddH~S@\xcfV\x84\xd98\x7fS@~\x0f \x82\xb9\x81S@\xa6\xad\xf0xe\x1bT@y\xe2B\x14\xe9\xb5S@\xef$\xe0k8\x7fS@D\xac1Xg\x7fS@\xd5\xeeE[JhS@\xfd\xcf\xb6\xf9\x98\xedS@={=\xf4 gS@\xa99\xb9\n\xaa\xb1S@+:\xb1\x8c9\x81S@\x08\x9b\xa5\xb3\x94\xc0S@*\x9e\xb6\xc0\x85\xc0S@5L\xaf\x91\x87AT@\x85\x7f\x14S0\x7fS@=\x1dqb\x99pS@T\xb9b\xc4\xad\xb0S@\xd7\xaf\xb1\xe9\xce}S@gv|\x1a\xe39T@\xf2t\xe7\xcbw\xaeS@D\xf7\xc8K\xac}S@`\xb6b\xcf\x1b\xf5S@B\xfc\x12\xb9\x13}S@\xd4P\xe9\x96A\xa0S@u\xbe\'\t\xa3\x98S@\x9dZ\xfe\x91#rS@\xc9\x03\xe6\xe5\x9f\xcbS@a/<\x9d=\xe6S@\x91\x86i\xd0P}S@\xa6\xd1\xbf\x17\xb4{S@\xca\x146\xf6\xa1{S@\xfa\x8d\x93R\xc4uS@\x8f\xb2\xc8kc\xeaS@\xdc\x08f\xe3\xac}S@&\r\xc3\x88\xaa\x9eS@\xa3\x87\nA\x9bxS@\xda\xf3\xd6[\xa7\x89S@(+\x0f\xc1\xb6\xdbS@\xe20(\xcc\xf4|S@k\xe6\xdc\xba\xfd\xc9S@\xafk\x80HLcS@w\xe7w\xc9i\xbcS@\x14\x07\xeeV7\xdfS@\xc8\xfd-?\x98|S@M\x08\xb0y\x8d|S@\xe1\xf2\xc2\xb2\x82|S@\xa9\xcb\xbd\xa1\xca{S@\xbb\x98Y^\x90\x9eS@\xc3\xae|-\x05mS@\x16 \xa1\xcb\x8e\xe5S@bg\xed\xebGlS@\xcfE\xfabN\xe6S@\x89\xe1\xd1\xf9c\xefS@\xac\x1f\x8c\xb3m\xbcS@\x9c`m\xb3\xd0\xafS@\x9e\x91\x16\x9d\x1e\xf0S@/F\xbfD\x82\xe2S@\x12\x8fCwT\xcaS@\x96=\xad\x9bwiS@\x0c\xf9\xd1\xff\xd3\xdbS@\x9c\xf9\xbc\xb4\xa5\xc2S@\x92[\xff\xb3\xce\x89S@g\x0b\xce\xc54\x7fS@\xbe:\xb0\x11\xc9\x80S@\x98W\xd4\x16\xd0\x80S@\xb8\xf39\xea\x15\xdcS@\xc8u\xa5n0\x94S@\x1f\x1e*\xc5+\xf5S@\x16,\xfc\xd6\x01\xf6S@vN\xfe\xb4\x05\x80S@\xfa\x95\xfe\r\'\xe7S@p\xbdN\xbb\xd7\xd5S@\x1f|\xbb\xd2\'\xd8S@1\x9e\xb5\xe2\xaf\x1fT@:\xc3\r\xa0qxS@\xb2)\xdex\xd5\xb3S@\xa7\x92Vn\xb1\xffS@\x13\xd1\n\xda%\xf0S@\x00:\xe4q\xa0\x7fS@o\xc9\x15\xb5\xab\x94S@\xa7 \x17\xe3?vS@|\xa5I\xa5\x1fvS@\x14\x14\x9bq \xf4S@\xfcd%\xf8\x88~S@J\xa3|\\c\x7fS@\x02\xaeC;Q\xf0S@\xe7\xd7U.\xeb\xc8S@\xc35\r\x1c\xfc{S@\r\x87\xcf\x0e\xdb~S@p\xb4\xb7\xf6\x0epS@m\x9e~\xd6\xba\xabS@2\xb8\xa2$\xef\x03T@\xa3\x88*\x9e\xe4\xaeS@\xd1U\x0b\xcf\xd7\x88S@\r\x00+\x06\xef~S@\x93L\x0f\xdb\xbd~S@\xcd\x0b\x99\x98CpS@\x8epM\xe8\x03}S@\xb3\x9509\xf5{S@\x9b\xcfe\xe3\xe9\xf5S@\xafw51\x01\xb3S@F\xea\xda9\xc5\xafS@\xdc\\\xca!\xdf\xafS@M\xa1ur\xff\xc1S@\x8b\xf6\x839%\x81S@\x00\x16[\xeb\x1d~S@\x8e\xe2i\xfb\x9c\x8dS@B\xf8\xc0[\xb8vS@\x1f\xe2\x9f~\x02\xafS@\x10b%\x9b\xbawS@\xcc\n\x88\xfd\xd3oS@\xb36m\x13E\xa8S@\x179\x80m\xd3wS@\xba\xf7|\xa8\xbf\x94S@\x02\xda\xd4W\xe4\xcaS@\xf8\xf8\xea\n\x03\xeeS@d\x87\x92\x85s~S@\x82\xdaTD\xbc\x9fS@\xfb\xe9\xbf\x11$\xafS@\x80\xe5n\xa6BgS@\xe8\xdd\x08\x9dywS@RB\x9ep\x9d~S@\x08p\xd7/\x80\x17T@v"\xa0\xec8\xd5S@[\\\xc4\xab\xeb\xe8S@\xef\xd2\x04\x1bQ.T@ng$\xfb\x89~S@\xde\xbf\x0b,\xd7|S@\x8f\xe5%\x86\x98\xafS@M\x99\xe4[ xS@\x8e}\xaa\xb0\xf3\xa4S@$=\x0e&\x12\x9dS@\xcd\xf66\x99\x83\x7fS@\xa5\xca\x04Q`~S@\xa4\x9c5\x9c\xc5|S@\x00\xd7\x9dJ&|S@\x12\xc6M\x06\x81\xbcS@\xbcd!d\xfc\xb8S@\xb1\xb0\xc5L\xf6\xf3S@j\xcf\x87^\xc9\xb4S@\xab6\xec\xc8\n\xffS@\xd3\xe4\x83\xf7\xdd\xfeS@]\x0b\x88\xe6\x18wS@\xa5\xec\xbd\xe9\xb2}S@\xee=~\x1bk\xbfS@\xaaw\xb6E\x03"T@y\x9f\x83@\x9b\xa6S@\x10\x04\x0cJ\x0b\xefS@zy\x1a\xb0;\x9aS@m\x88\xe7\x89\xd7\x90S@\xfb\x8d\xd1W\x03(T@\xd1?\xb4\x91\x97oS@|\xc4\xb4\x15\x9aoS@\x99\x12\xb7-_~S@\x91\xb3\\o\xce\xb2S@i\xba\xbd\xa9vwS@\x9a|g\x8e}\x8bS@0\xdc\xfe\xca\xf1|S@I\xf7%\xa7a\x88S@\x0f\x8f\xbf\x0b\xd3}S@\x94B\x06l\x1e\x80S@\x89\xf1.\xd8\xab\xf5S@\xd32\x91\xc4\xf4\xbcS@\x8ba:\x96\xae\x98S@.\x16\x84\'d T@-\xd6\x03\x9bf}S@\xebe~\xca5jS@\xe5\x85\xf0\x92\xb9\xafS@\xe5B u(xS@\xa7\x87\x80\x9e\xd0}S@g\x02yN\xb5}S@q\x18\x0f\xbd?\xcaS@\xae\x94\xef\xda\xc6tS@\xfb\xb2\x96<jpS@&\xcd\xd6n\xe4\xc5S@W\xf9\xdb\x05\x7fwS@\xa74\x08\x10\toS@\xec\xc4\x00\x12\xec%T@\x9dx\xc5\xe4\x95\xd9S@\xf1\x8eA\x9f\xcb\xf0S@N\x1cM\xe7HwS@\xc4|W\x81\x8d\xbdS@\x01\x1c u!\x7fS@\xca(\xd01\n~S@\x12v_\xab\x12\xbdS@\x0eh\xa1\x19\xe5{S@\xa7JH\xe2\xf4\xeeS@fC)\xbe\xca\xd8S@\x11\x1bL\xc5\xc6\xd7S@\xcb\xc3\x9a\xc3\xf6|S@\xec\xedeQ\x7f|S@9\xb8,\xaf\xbcwS@\xe1`\x8e|\x8ewS@\xf2\x8e\xfc\xebh\xcaS@M\xb2\xa6\x06\xdc\xc5S@(\x01\xfe\xb9\xb5\xafS@<9|\x17\x89~S@\x94X\x949!\xa5S@\x90<\x91$\xc9\x7fS@\xe0+v\xf1\x14\xffS@\x9b}\x89\xb7}pS@>\xff\x8a*\xd5pS@\xc2\x01k\xc7]wS@\t$s=\x15yS@Q%\xf7\xec\xf2vS@\xde\x0b\x0f\x0f\x84wS@i\xb7!\x01\xa0\xf5S@\x8a\x95@2B\xf6S@M\x82\xaf\xc7?\xf5S@\xd5\xaa\xe0\x0f\x9d\x9aS@\x11\xd5\x04a\xd5\x7fS@7\xd3\xc4\x91;\x7fS@6\x1a \xa1\xb3\xefS@\xd8\xff\xb41\\\xf0S@u\xb3\x1f\x14\xe4\xa3S@1\xe7\xfa$\x19qS@\xa6Ly\x9b\x92zS@\xd3%\x88\x81#>T@>\x1a\x01\n<\x8eS@\xe4_<1\x11\xfcS@\x86%\xd4\xde;\x8cS@\x18\xeeq\x92\x97\xa8S@\xf5z.\x1d\xd7\xbfS@^\xfdj;p\x89S@q(J\xf5D\x91S@Zb\xa8\xa4\x19\x88S@\x1f\xf3\xb1O\xd5\xfbS@\xf1\xdd\xc5e\xdfuS@%m\xa3>\xac\\S@U\xa1\xee?\x80\xfdS@\xf8+:\xbc\xa1\x99S@\xfd\xca\xe4\xc3V\x86S@4\x96\xf4y\xbc\x1fT@\x9a\x1f4\xfa\xa2\x88S@\xd9\xa7\xe9\xc3E\x90S@\xd1\xa9\xeb\xb0$\xa2S@\xed\xd2\xf3\xadj\xd6S@\xd5Y\n\xcf\x92\xe3S@4u\xeb\x9d\xa5\xd9S@\xb93-!\x8f\x9cS@\xf7-xQ\x1b\x11T@\x18\xa6*6\xa8\x8eS@x\xdf\x9eE\xc5\x1eT@^\x9b\x14y\xdd\xc5S@&\x07\x98\x0e\x8b\x9fS@\xb7\x13\xc5\xea_\x98S@\x86\xed\xfci\'\x03T@i\x90\x13J\xea\x00T@O\x02\x10\x85I\xf6S@G\xcd`\xce\xb3\x87S@\x08\xa7iT\xe5\xffS@j/\xdbB\xfc{S@,\xb5\n\xd7\x96\xdbS@\xab\x151\xca*\x86S@\x1f)\xeb|\xf5\xc6S@\x03\xa7\x9dlo\xc7S@{cZ\xe4 \'T@\xb6\\\x92\x8feoS@T\x1cc\x80\x8a!T@Lp@8\xfa\x96S@\xe9\xd6\x87\xfa\xef\x8bS@\xb5+\x8f\xbe\xc1\xe2S@\xcd\xc2\xea\x02\x8c\xb8S@\x85\xd5KgO\x00T@\xc1o>\xc9`\xa1S@\x8c\xa9\x04\xda\xab\xf3S@\xaeF\x8a\xd5\xc5\xd0S@:\xdf;\x99\x1e\xdaS@\x04$<\x81\xc2aS@e\xfc@\x8f\r\x86S@\xd0\xbf\x99\x8a@\xb1S@f \t\t\x02\xa5S@0\x83\xb3\x990\xc1S@\xbfO\x00\x03\xbfpS@\xb7\x82\x1c\x86U\xa1S@\xdb\x99 \xe7K\xa9S@\x87\xe94\xde|}S@\x04\xd7\x8c\xe5q.T@\x9f[\x841\x9a\xb5S@\xfb|\xa2\xbcX\xf3S@\x93\xb0\x88T\x8a\xb8S@Z\xb9\xd5\x13\x15\xc8S@#\xcd\xe2~0\xc8S@A^\x80\x84\xe2\xb0S@\\\x1a\xd8\xaa\xbc\xa0S@\xa9\xe4\\\xbf8\xa6S@\xda\xae\x8a\xfe\xa1\xa4S@R\xae\xa4\r<xS@\xa1\xd0\x1c\xc0SoS@^\r\x84\x1d0\xaeS@\xad\x95\xd5\xc8w\xb8S@\x8f*\x882\xd2\xc6S@\x88\xe6\xf0\xcb\xccnS@P\xb5g\x81/\xb8S@\x95\xab\xba\xe2\x10\xd1S@Nx@\xaf\xf9\xa1S@nA\x91[F\xc4S@\x85\xfaCS\x8d~S@\xe3\xe6\x93\x84\xc2\xfcS@\xd4\xbf\')?\xcaS@\xfbd1a\xe9\x83S@\xf3pWr\x01\xb5S@uq\x91\xe9\xde\x82S@\x8d\r\xbe\x90\xaf\xc9S@_\x1d\xa1\xdf\x93\xb6S@\x87RY\xc1)\x85S@\xea\xd6\xe4\xc0\n{S@Q\xce\xf6\xa9\xe0\x9fS@\xe87\xb5\x7f\x01\x9aS@\x8f\xc6\xdf\xb2#$T@\xc2\xfel\x16\x8b\xabS@\xb0\n\xc1\xf6\x1esS@e\xe4l\x96\xc5\xe5S@L\xe9\xbbv.\xefS@\x19\xd6G\x1a\xba\x82S@\x94kY~l\xbdS@:#jUA\x02T@#\x92\x9c&\x10\xe0S@\xa2\xc6B\xc1f\x91S@X\x1d\xcf-\x14\xd9S@^Y\r\x1e\xdc\xd0S@5\xbbT\\\x0f\x92S@\xa9|N\xe7h\x1eT@\xd6\xacqP\xb7}S@Kr\xe9$\x9dsS@T`\x14\x16A{S@t\xb2w\x02\n\x00T@\xd8G\xf3\xd8\x91\x81S@\xe9;\xe9\xd7\x99\xd2S@\xa4c\xfd\xf3#\xc8S@\x81\xe5\xf53|\x88S@\xcb\x14\xe3]b\x90S@\r\xfc\x1b\xf6\xf9\x81S@\xcb\xfb\x13\xdf\x1f\x81S@c,qf\xe3\x89S@~!\xf6\xbd\xb6\xccS@\xad<U\x07\xad\xb2S@`:\xc5\x8cN&T@&\xe5\x1a\x0bj\xc7S@\xde\xe19+R\x17T@\x10\xb2}%\xf3\xafS@\x04\x1b\xeb\xbfF\xd6S@k\x99\xee\xcf\nrS@|\x95sKP\x7fS@x\xd5\x89\xec\x8b\xc4S@$2\xe8\'\r)T@=D\xf2\xdeS\x88S@E\xb79\x8a\xd8\xb0S@\x04\x10(\xb0\x90\xa4S@\x0c\xabf.\x19\xa6S@\xd1}\xd5?\xfd\x8fS@\x93\xf0Y\x0c\xb8\xa8S@\x15yM\x1fs\xa8S@\xab^x\x7f\xd0\xe9S@\x1d\xee\x13"\xe4\xbcS@\x1bMA\xef\xdezS@,9Xu\xe7\x98S@\xe7\xb0\x93\x98\x1e\x12T@_3#\xf11\xcaS@\xc9\xeb\xc8\xce\xd6\xc0S@\x1f\xa1\xc7<\x90\x91S@\xc5\xfb\x9d*\xa8\xa3S@\xaa\xf2\x0e#\xfa\x89S@\x96\x93Sc\xd1]S@\xb4\xd9\x00p \x7fS@\x897\x1f\x9c`xS@\xda\xad\xdc\xea\x8ezS@fv\xb6p\x0b~S@\x1de\xe5\x14;\x9fS@~.U\xf6y\xacS@u\xcd&\xdcBnS@\xe9c\x8bmA\x8aS@/\xf6C\x04\x87\x1fT@\xaa\x06\x98}\xc3\xf7S@A\x94^\xdea\x1eT@\xd6\xa7Q\xdaF\xeeS@?\xf7\xa2dp\xbdS@\xb1^\x02\x16\xaasS@\xe0\xc9\x19H\xfd\xf7S@\x18\xfaM\xb11\x9aS@2:K\xcb\xf2\xa7S@R\xd7k\xecs\xd8S@\x99J6\xff;\x86S@\xb9\xd4sI\xac\xf5S@\xb1N\xbd\xb7\x8a\x9aS@\xe1\\\x8b\xae+\xb2S@q\xc2hu\x01\x8cS@K\x9f\x104\xe1~S@{~`b\x9e\xe8S@\xfa\x05;i\xf9\xedS@\xed\n`\x07\xfb\nT@\x91\xa19e\xf6\xffS@ \x87Hq\xe0\x9eS@\x14\xed\x9e\xbb\xcd\x98S@]\xf1\x1f\xf1M\x87S@\xb5\ne&\xa2nS@\xa4#\x1e\x07C\x8cS@\x0b\xb4\xe3<X\xa5S@\xa3\x16\xa7\xe3\x8e\xd8S@\xc75\'\x05\xf1\x9aS@n\xa8\x88`:"T@R\x17Dk\x1a\xeeS@\xd4\xde}9\xeboS@\xb3\xab)\x82\xf1\x1dT@\x1a\x7f9\xf2\x8a\xaaS@\x7f\x03K\xe1\x99\x80S@`\x9c\xaaa\x18\xaeS@RF\x16\x8f\x93\xa5S@\xf0\xd7\xf1=\xc0\xc0S@J\xf7\xa3\xc0\xfb\xc6S@p\xed\xa5\xbf|\xf0S@kH\xb9\xda(}S@\xdf\xc6\xa75\xc3\x90S@\xb9O\xb7m\xd2\x00T@\xab\x12\x12\xbe+_S@\xc5\xe5\xb9\xa53\x9aS@\x88\x1f\xbb\x81\\\x8fS@f\x0b\xe3\xcc\xf2!T@\x98]8\xd5\xe3\x92S@\xdc\x02K\x87\xc1\x95S@\x1e\x8f\xec\xb5\xa9jS@\xc8l\xba\xc4%\x18T@\xb2J\xaf\x14\x98\x86S@Q\x0e`\xdb\xc9\xffS@\x95o\xbb\x98\x04\x9aS@Er\xe4\x9b\x98xS@j\xf9ut\xa3\xa8S@S0\x1c\x91\xa4\xcdS@\xaan5W1!T@\xf0\n\\Bh|S@y]l\x8c\xd8\xa5S@\xac\xa8\xc5\x13I\x86S@\x05\xd9\x19\xaaG\xc7S@\xfbO\xc3\xce\x15\x83S@\xe8\xe1y\x9f\x8e\x9bS@Zz%\x13\x02!T@+\xb0)\xf3]\xabS@\x15\x1a!\x10\x1a\xabS@\xe5\x9b\xcbK/\xb4S@g\xb1\xb5QNpS@\\@\x82s\xf3\xfdS@\xb0\x99\xad\xf1\xad\xc8S@mV\xb5\x8f3\xb6S@\n\x87\xd7\x9c[\xa1S@\'\x85\x15\x918nS@z\xb5\x9d\x13B\x80S@fk\xadS8\xa6S@\xee\xa3\x07?*\x8bS@\xef\x16\xe8\x7f\xb3\xa1S@B\xab_\xb3\xe9 T@\xce\x99gOBxS@\xa3\x18\x91f\xa0xS@\x12\x0f\x90a\x8d~S@8\xf0!\xab\xb9"T@\x1d\x90B\xe6\xf5\xe9S@<\xb6R]\xd9\x80S@\xa5\xc9\x1e\'\\\x88S@\x8f\x9e8#\xb3\x94S@\xa4 \xc2\x8e,\xb2S@\'\xe9\xad\x85\x1c\xa2S@R8\xa6)\xf3|S@\x97V\x12\nf\xa0S@\x83\x1f\xed?=\xafS@\x96U\xcb\xd4\xe6\xb5S@\xd5\xaa\xb4\xb5*\x87S@6\xc3\xabMO\xbfS@G\xde\xbbpS\xaeS@\x8f\xd45q(\xa1S@\x02\xad\xd2h\xfc\x9aS@\x178o6^\xcaS@\xd0\x05\xac\x02VoS@O;\xf7\xf9\xc0\xa6S@q\xec*\x00X\xa1S@H\x94\xbf]\xa7\xa3S@\xff`u\xa7\x95\xa1S@\xf6\xcfj\xe4\x8c\xa1S@\xd5\x87\xda\xac\x1ayS@\xe4\xf3\x95\xbe9\xb1S@`\'W\xa5q\xa1S@Y\xfb\x0e\xceUrS@\xbc>\xce\x03\t\x81S@\x94|\x0f,\x9f\x7fS@Z$\xff\xc4?qS@#\x94[\x8c\xdf\xb0S@\xc8\xa2\xf2\x90.iS@Z\x14\xfb\xfd\xcc\xafS@\xc3\x85\x8b\xfaQ\x87S@\xb0\xcd\x1bP\x8a\x7fS@+\xa8\xa1qz\xbeS@\x93\xae\xac\x05\xf9\xe4S@gKR\xdf\xab}S@SE\n\xc0\x1c\xb6S@.\xa6\xfd\xd0\x91bS@\xc1G\xc4\x15u\x81S@\x91\xa1H\xcd;"T@\xc9\x83\x97G\xca\xa0S@\x81\xc8\xc3on\xd8S@\xdc%\xb2\xc5\x81~S@i\x81\xffDp"T@s\x1f\xde\xfeP\xd9S@\xdbcS^D\x81S@\xaaX\x174\xdd}S@\xc5\xfd\xf7\xdb\xf3\xbfS@\x88\xfdP\xf1\x8e\xe9S@]\x08\xa2(\xa2\xadS@q.\x97\x93\xda\xa3S@\xe8\xdd\xc2\xc6B\xa5S@K\xa1\xa0\xdaa\xaeS@\xbf}N}\x93\xc3S@\xfd\xaf\xde\x05\xd6\x92S@5++[\x95\x81S@\x0f\xce\xe4@E\x81S@\xfa1\xfaw?\x7fS@\x8d2\xc0N\x99|S@n\xb0\x10.\xa7~S@\xd1\xad\xcf\xf7s\x7fS@\xb4B\xa5\x8d\x07\x9aS@%\xb3\xe0\x16\x8a\x99S@\xf5\x1c<\xd8v\xc9S@\xef\xbc\xcd\xc9\xdd\x81S@N\xe7\xe9.I\x7fS@w\xfa\x10xP~S@\\RD.\r\x7fS@\xd7e\xb5\xd9\xe3\x9fS@\x83\x11\x81\xa7!\xb0S@\x0b\xed\xe8\x14\x93xS@\xb2\xdd\x90]\xfe\xafS@\xa6\x9b\xf1\xc4\xbe\xd2S@w\xea\xd3\xc1\xfa\xfcS@I~`_\x9a\xceS@\x1a\xe4S\xa8h\x9fS@\xde\x84\xcf\xc1q\x7fS@\xe42JN\xca\xd3S@\xd6\xf0\x17\xa9\xd3\xafS@U\x17?\xa0\xfd\xdcS@\xea\x93\xf0\ny\xf9S@\xf8Km=u\x99S@\xc8\xd8L\xff\xf6\xfaS@\x9ei\xf7&7\xffS@\xc5`,\xbf\x9a\xb5S@~_\xcd\xbc\xca\xdfS@\xa3\x81\xd9\x8aN\xafS@7\x1dc\x81\x83\xc0S@e\xf5Q\xa2Q\xb0S@\x1d\x14\x88\xb3;\xedS@\xee\xc0\xcf\xf1\x80\x9fS@\xc6\x9f*\x0c\n\x92S@\x9a\x1f\x1em\x9e\xc0S@\xb3\xb8P/Y\x8dS@G\xe7\xfd\xfb\x88\xfcS@\x98Q\xe7\xdf\x05\x8fS@\xf1\\by\x0c"T@\x85\xe9\x9f%\xd9\x9dS@1Ra\xbd\xd6\xebS@(\x88\x8c\x87\xaa\xebS@Xd\x8a|\xc5\xefS@\xd2\x97\x82\xa1\xf8\xa8S@p\xfb\x86\x81\x83\xe4S@\xdb\xf0\x85\xbf\x1e\xbfS@Z7\xf3\\\x9f"T@N\x9e\xb1\x88\xb7\x1dT@.\xa2 \x1a+\xf6S@\x98\xc8\xb7!\xe6\x7fS@\xa3\x9a\xe1\xfdb\xc7S@\x93n \x12\x91\xd7S@4Y\x18\x8d\xf7\x85S@\xc7K\x87\x17\x93 T@\x92[\xf5\x95{\xa2S@^\x1a\xf1\xe0\xff\xfcS@\x14\xb1\x0e\x80\x7fzS@\xaeV\n\xae\xbc\xccS@F\xfae\xce\xfc\x8eS@\xc8k\xe2\xe2\xe4}S@\xec\xd2\xd7\xb6e~S@?\x02\xa5$\xa1\x14T@\x96\x7f\xa8\r\xec\x87S@\xbbq\x1faq\x9fS@\x9b3\xcbl*&T@\xc9\xb7\x86e-\xfbS@\xa0\xa7np\xb6\xa0S@\xf1wD\x19?\xa3S@ \n\xa5\xc2\xb4\x7fS@vp\x19\xfa\n<S@\xe0yJ\x83f}S@\xf8:=p\xc2\x99S@\xc8\xc6\xfd[\xd8\xb2S@\xa5\xc4h\xcd\xff\xd9S@\x8a/\xc3\x11\x92\xb0S@0u\x1cb\x19\xb0S@\xb4\xe7\xd8\xdf\xdd\xffS@e\xb01\xd4\xf2\x8cS@\xd3\xeb\xdb\xa9\xb3}S@\x05\xce}U\xaf\xe2S@\xb8\xdd7\xfbanS@\x9b\x9eD\xb87-T@Z\x1c\xc8\xeeg\xf0S@\x8c%\x00\xd5\x95\xa0S@-\x19\xec\x88v\xd8S@&\x86\x94\x96{\x1fT@\x8c\xebp\x9b\x10\x99S@\x8d\xb3\xbf"\xff\xbeS@\xe9\xe3LG\r~S@\x94\x993\xc7\x08\xecS@\xf8\xf4\x8fy|\xc7S@J\x07B\xde`\x80S@\x9a?q\xa8U\xb8S@\xe0~\x8a\xe4\x8c/T@\xf1Hfz\xa8\xa2S@\r\x97\xd4:pnS@C\x03O\x10\xf4\xb0S@\xc8\xc9\xd5\xb2\xba\x1eT@\xa4J\xd4\x92e T@\ty\x92\xa1\xb3\xaaS@\xd2\xcc)\xabK\xceS@\x9f\xf9\x0c\x0f[#T@\x95\x92\x88d\x03\xf9S@\x11\x86\xac\xf3h?T@\xd7\x10\x01\xf4\x1eyS@,0\xafG_\x1eT@2\xa1\xffq\xc8\x7fS@\x07\xb1&\x0c\xef\xa5S@-1\x803\x9a\xbeS@\x06C\x8c\xe7\xf2fS@I\x83\x0c<\xbc\xd6S@\x9f\xb8\x04\xd7\x10\x81S@g$\xca:\x13\xf9S@\xc2\x15\x9b\xe5\x07\x9aS@\xca\xba\x87iq\xc1S@\xfa\x98\x87\xea\x06~S@\xae`\x1e\x1cj\x9eS@\x86\xbe\xc8`,\xeaS@Y\x1b$w\x03\xd6S@:\t\x08\xc2\xff\x88S@\xa7f\x02`\x93\xa3S@\xaf\x86\x89"\\lS@\xd8b\x86\ni\xd6S@T\xc0\\0*\x7fS@\xd0\xb6\xe9\xb3\xda\xb2S@-^\xaa%\xd2|S@\xbc#\xb4{\xc4|S@\x99\x839\xed-\x81S@\x951 :\x8a\xf0S@\x0e\xdd\x12\ns\xa8S@z2\xb2\xec\x02}S@_&hi\xe7\xd6S@\x8e \xf8\x0f\n\xb3S@\xb5\x89\xadMPpS@\x87\x85\xe75\xec\xe9S@\xf1\xd1\xe5\x1b\xd2\x94S@\xe7\xd7\x075H T@\x8e&\xb7s\xe4\x80S@\xe5b\xef+\xcb\xc1S@\xa3\xa1j\xba\xb5\xe0S@<Pt\x80\xdbpS@\x8d{t\xea\x99\xb1S@D\xa1\xfb\xe7\xcd|S@\xc0N\xdd\x14\xb2}S@\x9f\xa4LU\xcc\xb0S@j\x11\xc4\x89_\xa5S@`\xa24\x1e\xaa\xa3S@\xe9.\x9bN\x1d\x80S@\x8c\xed\x971\xca\x9cS@\xbb\xb1\xc8)\xe5nS@\xfc\xb3\xb2\x9d\x19\xeaS@\xb1\xf8@L*\xc3S@\x96\xf8a\x18\x97\xe9S@\xbfmZa\x9e\xb4S@\xd04M\xa9\x91\xadS@\x0b\x88\xbc\x9b\x16\x9aS@\x1e\x9ab6\x89\xe1S@\xb6\xb3\xe2e\x11\xa1S@:\xe7\xec\x17O.T@4\xe7,\x9a\xaa\x83S@\xcfR\xa1\x99\x1f|S@\xa4\xf8}\xa7\xde|S@\x7f\x18Bl\xd7\xb6S@\x8f\xedO7\xd5\xafS@\x111\xfa\x16\xda\x81S@1\x8cd\xd4\x03oS@?\xd9\xf0\xd1\x0f\xa8S@\xcf{\x04Rz\xe9S@\xed,~D,\xcaS@3\xcc\xce\xec\xf2/T@\x0e\x1f\xa7\x01B|S@\xfcl6\x16\x81~S@\xcfh\xb71"\xfcS@\x00A\xf0[[\xbeS@Mc\x04\xb4!>T@\xbf\xc4k\xd2+\x98S@\xf4w\xb4\x1a\xe5xS@\xf5@\xa3\x1e\x7fpS@\xb1\xa1\xa9\x8f\x04|S@\xe7\xb37\xa4\x11|S@5T`\x926\x18T@:\xad^s\xdcpS@\xb9R\xa4\xf1\xe7oS@_\x04@6G|S@r\x1ag\x9f\x10}S@N\xdas*"~S@`N\xe0\xb4\x0f2T@q\xeb:\xb3*\x91S@\x9f\xfb\xc27\x06\xdeS@\xda\xc8w\xdc\xe8\xd7S@\xff\x8f\x1d\x03\x02\xa1S@\x18c2\x98\xd6\xc9S@\x026\xe1\x8b\xbf\xa2S@h^1\x81\x87\xabS@=\x98qJX\xf2S@$}\x9eE\x86\xd7S@\x1e\x0e\xa8}\x89\'T@\xaf\x90u\xa6\xaa\xe9S@.\xe5}u\x11\xb0S@;\xd5J(:eS@t\x10\xa3iK}S@\xdd\xf3\xee\xb1\x91\xb0S@\x0c\x05\x8aB\xc4\x19T@\x0f)4D+\xedS@\x8a\xaf\xac> \x84S@\x8f\xe2\xee\x08\x80=T@$\xfb6j\xe2\xafS@\xd0\x85\xe9\\\x1d\xd8S@\x7fF\xbe-\x06\xf1S@\xdd\xa5\xdb\x1c\xeb\xf8S@\x848\xf8\xa8\xc8\xfcS@:b(;L\x84S@I\xf7-l\xec\x81S@\xc7\x0e\x98\xb0\xff|S@\xd2\xbe\xc8.M\xa5S@\xf5\xb1zI\xa6oS@W\x05PytfS@5\xbd\xb4\x90\xf9{S@\xb1\xf3\x02\xf5\x96\xb0S@\xcc\xdf\x82\x89\x89\xb0S@6\x93\xda\xe8\x80\x88S@[}\x1c\x18-\x84S@\xb4X\xf5\xc6\xbd\x82S@s\xb0\xb2[7\x84S@\xf9\xdc\xe0\t\xcc\xc9S@d\xf65)L\xe4S@\x18\x1c\xc9s\x9d\'T@\xbc\x840\xfc2\xb4S@\x82\xc3\xee\xd0.\xaeS@\x00\x95$\x9b\xf7\x92S@}\xa1\xab\xf7:\x95S@\xf2\x13\xf7\xfcs\xdaS@%\xdej\x19\x18\xfcS@!\xfa\x99c\xe5\x19T@(\xec\'\xe6\xcdaS@a\xa7\xfb\xef\xb6aS@\x8f\x0c\xe7\xc3\xad\x14T@\xdb\x01\xfdnj\x98S@T\x0c\xe1\xfb\xca\xaaS@\xbf\xf5\xa3\x02\x10\xdcS@\x18\xf0\x1d \xd5\x88S@\xca6\xba\xbaA|S@ \xac0<\xe0\xc4S@\xa6.\x98\xed\xa6\x84S@\xfb\x14\x80\xc1\xc8\x82S@\xd3T\xaf\x17\x07pS@]\xd5 \xc8S\x82S@\xe5\xdd\x1c\x17K\x82S@\xc6\xf2\x9b\xbd,#T@f\xd1\xe1\x12;"T@\xb6F-\xc3X\x01T@:Jn\x8e\xf4\xb3S@\xc5/\xc7\xd5\x8c\x95S@\xc2\xfa\x82\x80\xdf\xdbS@\xfa\xd7\xd0^\xa9{S@"\x9e^\xd6\xfa\xa8S@B\n\x82K\x03\x90S@\xe8\x8a\x9a\x8c9\x98S@\xa4d\xf6\xcc|~S@\xc8\x82\x16l\x91\xe6S@wX&a\x08|S@\x92\xcc\x0f\xf1\xab\xaaS@\x1c\x9f\x91\xd3\xa3\xcbS@dl\xc6\xefrfS@\xf6T\xb0&\x96|S@u\xb7\xab(\xd6oS@\xd8J\x18\xc0\xe1\xecS@\x1b\x1a\x96\xa9i\xaaS@a\xadLb\xdf\xe8S@\x82\xe4\x10A\x1e\x83S@\xbc\xad\x11\x0c\x9e}S@\xbe\xc3E\xef\xda\xbfS@JZ\xd3\xbe#pS@\xa6m^]{\xfaS@\xe7\xcds\x8e\x8b\xd9S@\x11\xa8\xe0?\xa3\xd9S@\x86\x94\x96S\x82\xedS@O\x18!6\xd8\x84S@\xf6\xe5\xf9\xb1#\x83S@\x10`\xd3\xb9\x95\xaeS@\xf0\xffd\x8c\x17\xd9S@e\x8d\xc8\x9a\x08\x1fT@R7\xc6\xf7\\|S@\xc7z\xeb\xaa\xdd|S@i\xb7\x1f\x82\xe4\xaaS@R\x0fJ\xbfy\x11T@k\xa0\xe4N\\\xa3S@\xb7v\xc4\x1a\xfb\xa9S@\x11\xbe\xa9EJ\xaaS@9\x84ho\x9d\xe8S@\x93\xea\x93r\xba\xf7S@\xd1j\x01\x1a\x1dqS@!\\\x96 v|S@\xad\x01\xaa%\r\xceS@J!q#gvS@b4!\x90\x92\x83S@\x87\xa1\x1e\x10N\xdbS@\xfd\\\x92\x83\xdc\xedS@\xe5\x14%\xdet\x83S@\xc5gl\xd4&\x83S@&\x9d\x1f\x10\xc9{S@\xd1o:V\xe7{S@o\x84\x18\xf1E#T@6\x08\x0fD&\xb6S@:#\x1a8F\x83S@\xd1\x93\xfdt\xf3\x8fS@\x03\xc5\xf9F\x14\x00T@c\xda\x0cEh\xfeS@#\x06\xc9\xdc\xfe0T@}\x85c\r\xed\x84S@F2\xf2Le\xf3S@\x93\x00\xba\xb1]\xc3S@[|\xc2W\xdf\x85S@#\xc5\xbb\x91\xf6\xaeS@\xe7\xf5H}\xc5\x83S@\xc7K}\x12 \xd9S@\x80\x07\xea\xe0\xc5\xe9S@!E\xfa\x8d\xa6\xc6S@\xfcC#p\xb9\xbfS@\x1f\xc3\xc0M\x17\x90S@-+\t\x88\x1a\x1dT@\xb1\xe2]\xf2r\xd5S@`5>\x82\x9f\xfbS@\xf9$_\xba\xe1|S@\xab\xd14\x02\x08\xcdS@\xc9\xfd\xa7\xb0@~S@L\xa7(\x00\x95\x99S@\xfe\x919-*\xd8S@#SO\x18\x9a\xb5S@\x1f6\xf1\xba\xb2\x85S@\xb8\x1e\xdcc\x95\xffS@\xa0\xb3]\xdd\xcd\xc7S@m\xa0j\xd6\xbb\xc3S@\xf5\xacq\xba\xd9\x85S@]<\x00\xb7\xfd\x83S@\x01\x85\xc7v\xcf\xf7S@\x8d\x07%(\xff}S@R\xf6\xc2le\xb3S@\x9b\xc6\'\xf4A\xb1S@\xfb\xcf[\xbf\xe7\xb0S@\xb1w\x07\xbc\xf7\x9cS@&\xbb(\xe5\xd2\x85S@J\xe8\x84|\x89\x05T@\xdf\xc6\xfeJ\x9a\xb8S@`*\xbb&\x0e+T@\x16X\xaa\xea}\x7fS@22\xb1\xe0t\x95S@\xd2\x82s\x1en{S@\xb5\x06\xaaR\x8b\x92S@C\x1e\x8e\xbe\xb6\xc9S@\xd4\x8c\x94x\xbb\xd9S@\xc0\xdcub\xbd\xadS@\x97\x84\x8c\xc7/dS@\x86y\xd7\x10L\x86S@\xdd\x80B=\xde\xedS@ +N:ccS@\xa6.\xe1\x19\x84$T@`\x9b\xb9\xab>\xb5S@\xd3\xfa\xa5\xc07\x86S@\xd6%^c\xeb}S@\x93\xe5\xb2\xacj\xd8S@8\xf4\x96\x1f\x94\x86S@\xbfm\x95m\xd1\xb0S@jT|\x0e\xb2\xb0S@6\x86\xfcs\xa3\x1fT@\xb0)\xe6\xa6\xdb\xf5S@\xd5\\F\xe0@\xb2S@\x17\xe5P\x1a\xb9\xedS@\\\xf7\x1b\xed\xb0\xd4S@\x15\x1f\xcf\x85W|S@\x1e^s\xdb^\xb3S@>\xdc\xb5\xbcW\xd8S@\x86a\xd1\xb1\x9b\x86S@\xca5d\xaf\x97\x9cS@\x03\\:%kkS@\xbd"\xc4\x1a\xa3{S@\\[8\xf3\x83\xb1S@J\xb9E\xae9\xa8S@\xce\x9a\x8e\xc48\x99S@\x96W\xba\xd1\xb5\xb4S@l\xaa\x01\x8f\xab\xffS@\x16\xaa\xc1\xc1~\xe7S@\xd8K\x16\n\x93\xb3S@Q\xcbfN`tS@\xcaq\x8c\x81\xc0|S@~\x8f\xf6\x15\x9f~S@\x9aD\x9c \xcd\x81S@l\xf9h0k\x84S@\xd0\xd9\x8b\x7f{\xb0S@\x85\x99B%G\xb8S@\xce\x01\x9c#\xf3{S@L\xa03\x9e$\xc8S@\x02\xe4\xfe\xa2;\xc6S@\x08;<8\xb3\xe7S@\xf9\x07\xfb\x99\x99\xd4S@\x10\xb1\xf9;\x0c\x00T@\xc4o?\x10\xba\x1eT@\xcfB\xe3\xe1\xf2\x86S@\x17\ro\x12\xd0dS@v\x05^\xa6y\xd3S@\x9e\r\xe8\xc3\xef\xccS@\xdfMj\x9c\x05{S@V@\xb63\xf1pS@\xbaG\xd8\xb8e}S@\xdbT\x0f\x99^|S@\xb3>\xb6?G\xe6S@\xbde\xe3l\xd2\x86S@G#d\xd4\x0c\x83S@\x0f\xfb002eS@7\xf3uC\x15rS@\x1f.\x82\xfc7\xb8S@\x00\x91R\xcb\x01\x86S@\xf9\xa3\x002S|S@\xbd\x9c\x88\x91\x10qS@#\xfdHiwwS@\xab\xe2[\xb0\xb6zS@\xac\xe2\xc2T[}S@\xd1\x82\xe9SQ{S@\x98<\x91\'3\x85S@E\xeb\x07jN\xb0S@\xf5\xb2\xc2\xce\xb1zS@\xae\xa3\xaa\xdd;\x91S@V\x04\xa4\xc1\x9e\xa5S@h\xda\xfd\xa5\x07aS@\xbd\x90_\x16\x03\xffS@G\x08\x9c9\x88{S@\xe4\xbb\xf31J\xd6S@\x02\x08kD\xb9\xf6S@/b\xac\x95\xe6\xc5S@_\x9d\x07\xb1\x9c\x8dS@\x04\x02c\x80\xea}S@\xa4\x89^\x1d\x81zS@\xc7tMA\teS@y\xe9,\xeeV\xd5S@\xa0,\x11\xb6pqS@"i\xe6ML\x88S@O\xee\xc7\x8e\xdb\xc5S@\xd7\x89\xa0\xba\xbd\xe5S@\xff\xeeb\x1d\x9a\xbdS@\xf2\x9f\x00\xbf\xfc\x9bS@\xc5W\x90\xb9\xa4\x8dS@\xc9\xec\x19\xf9\x80\x99S@\xef\xa7\xc7\xe5I\x88S@m\x8d\xcd\xbb|\x85S@(\x9fJ\xe1\xa6zS@\x05\x11Q3\xe3zS@\x99x|c,}S@\xa8\x955\x95L\xc4S@\xb0\xef\xcd\n\x18rS@\xa3\x84[\x11\x85\xe5S@\x94\x05\x846\xea\x87S@\x08\xc2\x1c\xdb\xdf\xc4S@h\xc9\xe2TJ\xafS@d\xf8\x9a\x00\xdc\xd8S@\x83(6\xb1\xa9\xf6S@\x14\xd1\x95\x02\x86\xb9S@ags\xf7\xa2\xbdS@\x82\xf9{\xe2\xb8\xeeS@\n\xcd\x8e\xa1p\x7fS@t\xedeRw#T@\xe5S\x95\xed\x0c\x1cT@\x82-!f\xb2eS@\xe7\xe5L*\xd0\xafS@\xf7\xf7\xdb\xd8\x05\x1cT@)C\x07qs\xd5S@\t\xcc`\x1a\xd5\xf7S@\xddX\r\x9c\xe6oS@\x03Z\xe9g\xf7\x87S@\x9d\x8f\x16b\x99\x87S@\x0e\xe8%%\xf7\xcfS@m|=\xff\xec\x00T@\xcey\xc5X\xcc\x88S@_\xbb\x97.\xd0\x15T@\xb6\xb2\xcb\x92\x93yS@\xa2\xf5\x80Y\xb1zS@.\xc9Z\x04\x94{S@\x06\xde\x14:\x85\xe5S@\xfa\x07\xc3\x9f7\xabS@\xf0\xe6\xd3\x05\xb4\xa2S@\xce\\u3M\xc5S@\x1b\xb7qA\xd4\xacS@s\xec\xcc\t\x98\xc2S@\x888\xb4\xacU\xa6S@\xec\'\xf1\xfe\xca\xd5S@\x08\xc6\xef\xe4\x86\xc1S@\xc5\x8f\x08\xb2\xe9vS@\xf2a\xb8\x91\xca\xecS@\xba\x1b(9n\xbbS@\xc2\x90R6\xd6\xb0S@\xcd\xa2\xa1\xc8V\xe8S@\xa5\x01\xa5\x0e\xe8{S@\xd3\xa8\xa9\x02\xb0\xbdS@X\xf2~7\xfdzS@O\x804\x8b\xbc\x80S@"\xa1\xd8\xb6\xf9\xefS@\xc9\xd3\xb1s\x04:T@\x02\xc9\xda\xa5\t\xc1S@\x8d\xc3Ls:\x11T@\x001\xc5\xa2\x15\x8dS@\xc7\x97\x01x\x05"T@\xa1\x93\xa7\xdf}|S@^\x1d\xcf\x12\x94\x9fS@g\x9b\x123\x98\xd5S@s\xeaE:\x1f\xf0S@\xe8e\xc1\xa6\xfb"T@\x96(\xda\x12\xeb\'T@x<\xc8<\xab\'T@\tH\xd7\xb3\x04\xb9S@>\xf9\x15\x15\xc8\xb4S@w\x14\xac\x04\xc6\xdaS@2\xf99\xe0\x83\xb0S@\xa3q\x1f\x12*\xafS@\xeb\x00\x11n)\x19T@\xe2uM\xb2A\x05T@4\n\'R\x80\x94S@\xc4\xd2\x8f\xf5\xda\xe2S@\t\xd0\xcd\xda\x17\xeeS@A\xba@\xb9\x12\xcfS@\xcbZ\xbb\x942\xf9S@\xe1\xc0\xc3[\xf6\x99S@\x99\xcfH\x91\xafqS@\xc0\x0c\x9e\xef%\xd0S@\x8f\x0c\xe0>\xce\x1fT@\xe0\x89\xb7WRpS@\xf0\x03\x90?|\xc6S@{3D\xfdI\xb8S@F\x07\x7f\xf7\x1b\xf5S@\xa8\xc9\xd3Jf\xf7S@\xe2w\x88\x07\xdb\x17T@u\x99s5\xb8\xcfS@Hcn,\'\x8bS@\xf9A,=\x91\xfcS@\x92\xb7\xfa\xb5r\xc6S@V\xb8\x95\x08\xc9NS@9\xf4\x1amF\xaeS@\xe2\xfe\xd7\x10@\xafS@\xdf\xd8\x8b\xa7\x91\x82S@!\x90\x88O \xf5S@L+\xbcx\x0f(T@\x92%`H\x1c}S@B\xd9>\xc4E\xcfS@l\xae\xe1\x07\'zS@\xee\xf8\x1f\xb4\xfd\x91S@\x88\xcd`{7\x03T@$g\xa0\x94\x90\x00T@4\x9c{\xa89\xadS@\x89l\xf1Z\xbd\xffS@\xeb\xe2\xf1#\xad\xaaS@\x1e\xee+ \xc9\xf1S@\x9d\x83\xb1f\xd3uS@\xe6\xee\xc5\xf8\x0bsS@\x89#\xbb\x95f T@<JY\xd5\x98\xb6S@v\x0b\xcff\xb2]S@\x07\xd6\x8f\xf5\x12\x9aS@\xbc\xf3\x1afe\x92S@\x88%{\x16\'\x90S@\x80\x1c\xa5\xc1\xe6\xf4S@c\xdf\x1b\x868\xcdS@\xba\xc9\x98\xa9\xb6\xedS@\xb1C(\xd7R\xa6S@Ov\xa95*\x91S@\xd1\x00\x8f\xa7A\xaaS@\xa0JM\x93\xddxS@>\x8c\xf2j}AT@V\x08\x07\x82<\x00T@\xf6O\xef\xf1hzS@\xd3zE\xcb\x96\xf4S@\xf0#\x88\xea\x17\xbdS@\xbc\xe6\x1f\x8d\xde\xf2S@\x83\x11\xcb\xdf\x85\x8aS@\xf7\xe8\x7f\xe2\xee\xa4S@!L\x88~\xc5"T@\x13\xa5\x02\x05\ngS@B\xe8E\x83\x00vS@\x03\xba\x9c\xd9\xd1|S@\xc7\x9d\x05\xec\xc5\x89S@hHD\x0e\xb5zS@\xb84\x0f\xa2;\xa6S@\x9e|\xa1\n\\\x9aS@\xee\xa6\xe8\r\xad\xa6S@}\x07vf\x85zS@\xf7\x1f\xed\x0e\xdc{S@!\xa3@\x8c\x90\x9cS@!\xccg@}vS@pd\xab\xfcK\xf4S@OU\xb6/H\xf1S@s-id\x90\xf6S@7n(\xfe\xf5\xf1S@~\xea\x08\x0c\xfb\xa0S@\xe4kr\x81\x1c\xa9S@xb\x9c\x1d\xb1\x88S@\xb7\x0b\x97\xa4\x05yS@\xc5.\x80+\xc8\x99S@\xf6#\xe1M\xa0{S@\xde\x8dEj\x8d\xf4S@\x7fl(\xc4U\x89S@\xb8i+\xceBxS@* E\x15\xc0\xc2S@9F\xffJ\x87\x91S@\xa9\x02\x9dpVpS@\xea5=Z\x8d\xb8S@\n\xbbD\x00\x8e\x91S@\xd4\t\xd7\xb0\xe6\x88S@\xb2\xd5\xc52\xaazS@\xb0\xc9|y\xef}S@\xc1\x91\xad\x80\xf8\xbcS@\xd0w\xfc\xcc\xc8wS@\xcfj\xa6\xe4\xff\\S@\x8e<w\xc2.\x8aS@dUB\xe5\xb9\x86S@4\x12\x1b\x16\xf7\x95S@\x95\xc80\x9e\x1c\xf3S@\x92\xd1)\x93\x86\x9eS@Q\xd8\xe2\x05\xe7\xeeS@\xba\x88\x8c@\xe1\xacS@^\x9b\xec\xaa\xdb\x00T@\x06|\n\x84\xa8\xf5S@\xb3\xb9\xeb\x84\x0e\xa8S@\xa3\x07\x12\xecq\xd9S@o\xfc\xe0\xcf\x05\xbdS@@\xb1\x87el\x0bT@e\xe2[\x8d\x8ahS@\xeex\xd4\xe4\xfc T@\x11He\xe5\xd2\x98S@i\x9e\x9c\x8f\xd9\x85S@2F*\xd5\xd7\xb9S@\xda\xa3i\x86\xa8\xc5S@\xd5\xbf%\xe2\xbe\xa2S@\xc6x\x1e?\x0b\x9aS@\xc6%\xe2\x9dJ\xd6S@ \xffU\xb7\x08\xb0S@\x83V\xad\x86\xd4\x13T@J\xf6\xe4\xc3:vS@\x1a\xa7\xe5\xbf\'\x80S@\xf5\xfc\xed\x1f\xb7wS@\xd3`\xd6\xceL\xf1S@Z\xff\xb7F\xd8nS@5]\x9dA\xeb\x98S@\r\x00\xa5]\xf7zS@\xb6\nDV_\xb3S@|\x9b\xb9\x01\xa6\x98S@\ra\xdc\xc4 \xf1S@}\xc56\x83.vS@\x06\r\xb5\xd1\x9d\xcdS@\xc4\xfd\xe1#\x0c\x91S@C\x87C\xce\xabxS@\xbe\xf6\xe8\xf3\xa2\xceS@h\xad\xbc\x86\xa1\x8aS@\xab)#GT\xdfS@\xc6E9H\xa8\xa6S@j\xc8\xb7\xb6\xd0\x83S@J\xc3\x91\xa9\x97\xabS@\xfbs3\x10\xe2\xbfS@\'\x96_\xbcK\xafS@\xc4L\xc4+\x8boS@\xc1@\xc8i\x1c\xf2S@,m\x10\x1b\xf7\xf0S@\x9a\x0e\x13\x10}\x8bS@F\x90\xf5\xe97\x9aS@c\xd7.\xdc\xb4\xc3S@\xeb\x9a\xdfQ\xdd\xb9S@\xa7\x1c\x00\x99\xf4\xf2S@\xf5\'\x04l\xaa\x98S@\xa4\xdc\xd7d\xc7cS@\x8e\xa5S\r8\xb9S@D\xf3\x02\xaeV\x02T@\xf0z\x97\xe2\x97\x98S@\xf2m$\x9fr\xbcS@95\xae}\xdezS@\xe4\xfa|b\r\xabS@\xf2\xe0\x07V\xcc\xaeS@\xfb`\x91\xf6\xc37T@\x11 \x924:sS@\x01IQ\x8c\xdb\xa2S@\x81\xa07o\xc8\x90S@\xde\x80^y\xb5\xaeS@M^\xf9!\x84\x00T@S\x00\xe0bQzS@\xf6/\x8e\xe7\x8dhS@\\]\xdb\xc1()T@\'\xa3\xa1\n\xdfoS@_\xf4\xddR\xd5\xf0S@\x06\xcb\x98\x98K\x90S@\xa8\x92\xafUe\x90S@\x1eH^\xfaR)T@\xc7KI\x1f<\xb2S@\x0bi(\xb4\xe3\x95S@mDP\x02\x97\xb1S@\xb4\x90<\x96q\x93S@\xa8j\x9e\x90?\xaeS@H`j\x9e\x1f\xf4S@\xb4\xa3\xa9\xc3\xe1oS@\xa0\xf8)\x14B\xa8S@\x85eq\xab\xb4\xadS@\xccT\xa8\x99\x9d\xb4S@\xd5S\xc5\xc9\xce\x97S@\xfd\xd3\xfbRr.T@\xb4\x1f\xaa\x9b\xd8\xe4S@\x91K\xa7\xc2osS@\x00\xb7|\xe6>\xabS@4\x89\xa6[]zS@\x7f\xbe\x0e\x8c\xbc\xcbS@\x15;\xff\xe3\n\xd3S@II2T\xe0vS@Ct\xbd3kvS@A\xe8\xf0>/\xf5S@\x90\xbb\x02\xb4\x0f\xc5S@\xce\x02\x12hV\xe7S@\xf2r\xb1\xe9?\xa5S@\xb79\xd8,-\xf7S@\xb7\xac\x9b\xe6\x1a?T@\x1e+\x0bO\xbb]S@\xd1h\xe3\xd0~\xa8S@\x18\xbe\xc8u3\xc4S@\x92\xf7\xc4\xcc"zS@\xc5)8\xf5\xfc\xf0S@(\xa9Xf\xc6sS@>\xbf\x14\x93\x93\xf2S@iQ\x95\x94 \xabS@9\xfe&\xbe\xd9IS@\xf9ZC\x80e\x02T@3\xcf\xf9\x15\xd9\x90S@/?s\x07i7T@\x10S;\x04J\x97S@\x08\xb7;\xecV\x97S@\x0b{\xaa-W#T@!#\xcb>\x1b\xd2S@K\x1f\xac\x0e3\xc7S@\xe4\x97\\\x8eTsS@\xf6\xaf\xbd*3\xe7S@\x8b\x8d\xb5k&\xd2S@\x97\x82g\xb3n\x9bS@\x84\xea\x80M\xe8uS@\xc2\x03kd\x8d\x97S@!\xfc\xe9\x1ad\x88S@eX*Q\tzS@Y\x19\xc0D\x16\xadS@\xa5\x9e\xd4\x92/\x94S@\x1e~\xbfv\xb6\xb1S@\xe3\x03\x82\x14\xd9\xefS@\xe752\xcc \x97S@\xad\x1c\xd6\x02N\x03T@d,\x1b4\xbe\x00T@i\xb8\x93&\xc2vS@xK\x8c\xbe\xcfvS@\xca\xad\xf8c.\xb4S@\x02\xc2-\xb8n\x8bS@\'z`\x89\x01\x94S@dFm8\xc5qS@\xde[X\xaa\xc5xS@\x95b\x92\xa6vYS@W\xb6\xf6>\xb3zS@?\xa1\xca\x8e\xae1T@~tn\xb3Y\xf2S@(m\xc0\x15\xabvS@\xb6w7\t\xe9\xf4S@\x8b\x87HJM\x97S@\xa3;\x04^\xe1zS@d55\xd4\x15\xe7S@(\x99e\xc3\xac\xb2S@\x9a\x92\x9f\x12\x04\xcbS@\x1b\x81\xd9\xcf(\x94S@\xb2\xcb\xf2\xec\xe36T@n\\\x96\xddH\xc2S@\x85\x9b\x12\x17\xd0\xf0S@=\xfb\x07"X\xf2S@\x1e\x87\x17\xb1\x8e\xa8S@\xf6Z4\x0f\x9f\xebS@Vl\xc4\xa0\xba\xc1S@pq~u[\x8bS@\x8d\xd8\xc7\xe4I@T@\x96\x15\xf5\x0fo\xffS@\'(\xfd\xde4\xa3S@/\xcb\x06\x0f\xedzS@\xcek\\H\x0f\x97S@j\xa6\xec^G\xc7S@{\xd9\xbe7BwS@\xb3\x1e\xd1\xa2`\xcdS@.\xfb\xfb\xec\xe5\xe3S@/\xec \xf4A\xcaS@\x85\xc4\xbdE>\x93S@\x93@\x97\x05\x96wS@\xac\x04\xea\x0eA\x8bS@up\xf8\xa6\xc4\xfeS@V\xb0!\xece\xcaS@\xe3\xe5i^\xd4 T@\x7f\xb8\xeb\x07\xdduS@H\xf0\x98\xd25tS@\xeb\xe5\x8b\xba\xa8\x9bS@\x12\xf9\x11O6|S@;N\x84\x9b_xS@\x9a\x80\xa8\x11&tS@.+\xd0\x85\xfd\xa5S@(\xee:49\xafS@\xc4\xe5m`\xed\xcaS@Q@\x82\xecu\xbcS@\x06\xc6\x1c\xe1\xff\xe3S@\xfd\x98\x85\xc9\x93\x8eS@+\xc9\x8enx\xd4S@\xa2\x0f\x9e"\xaa\xaaS@@Yz\x99cyS@\x88\x14#}F\xadS@\x13\xab+\xaf\xcawS@\x8c\xb09\x87N\xcbS@)`\n\xdd\xcf\x8bS@\xbd\xdd\xe7\xe7\xe5rS@\x99\xd2\xa1\xadB\x87S@i\x1f\xe2Y\\wS@\xb2ul\xcd]\x86S@\x921\xf80e\x1bT@\xf7\x81\xfa\xa2\x92tS@N[\xb2\xee\xd0\xffS@w\xe1\x96\xeb\xd1\xc9S@\xa2\xe3\xccr\x83\xd4S@;V\x18\x94\xec\xcaS@g\xa0\xa8\xefl\xd4S@\x0c7\xaaic\x01T@~[\xf7@\xf3 T@\x9f\xbb\x02{\x07\xcbS@\x1f\xe7\x13Sh\xbcS@\x91\x1cGjYwS@\xe9\xc2mU#\xecS@\x824\xf8t\x06\x8cS@\x9a@@N\xe1|S@\xf0\xca\x0b\x90$\xb3S@U\xf2\xa6\xf9\xaf\x96S@v\x95S\xbb\x94\xe3S@\x92{\xa8\xf8\xee\x86S@\xc4\xbdy=?\x96S@ur\x85v\xb3\x90S@B\xc3\xa2\x10\xb7tS@O\xb7Y*>\xc2S@\xb3\xaa\xd1/\x7f\xaeS@\x89\x85\x18\x86X\xe5S@\x86\n\x13\x12nuS@\xcc\xbe\xd3v_\xa1S@,|^\xbc\x8f\xc2S@\xd3\xad\xb6\xcfJ\xcaS@_\x0b\x95A\x85\xc6S@\x85(\xa5H?\xabS@\x99\xdbM\x14\x86zS@\xad?\xae\x9b\xb2\xcbS@4V7\xf0\xcb\x8fS@b\x01\x8e\xca^\xe8S@U\xde\xc9\xd5\xf5\x08T@}\xe2\xa3#\'\xa5S@6\x7f\x82\xa0\xd8\x95S@\xa3\xe9w\xc1\xb9\x04T@\xe9\xa4F]\x8azS@\xca\xd0\xd2\xc6\xc0\xb1S@?\xf9\x92\xe5\xbdsS@3=\xa9h\xb1\x95S@\xc4Q3\xbe\xe4\x95S@\x01.\xb0\x90\xd2\xd0S@i\xf7z\xc79xS@\x1b\xbam?FuS@\x1c\x03\xa1B\xde\xb4S@\x90C\xa7\r\x92\x95S@\xd2S\x97H\xab\x98S@w0\x95\xe0\x9a\xb3S@\x89J4u\xa5\x9bS@\xec\xd3M\xc1v\x9bS@\xcdk^\xe1Z\xadS@\x95\xbf\x873\x11\xf0S@w+\xc7\x92A\xc3S@\xaf\xee\xa2P\x0b\xabS@]\xd6\xb4\x1b\xd5\x8bS@t|\xe1\xe0U\xe5S@o\xc0)d\xb7uS@\xd7Gz\xe2\x8e\xd0S@m\xa2\xcdL$\x90S@\x9f\xb2\xd4\x88\x01\x90S@\xce\xcb\xdc\xda\xad\x95S@9E\xa2\xc0\xc1\xcaS@\xcc\x02\x1b\x1a\xf0cS@\x92\xadp\xb4\xa7\xcaS@N?m\xb1H\x95S@U\xce\x87|D\xabS@\xa5R9G\x03zS@\x1f\xa9t\x1b\x07\x82S@sz\xbf\xc6\x1b\x88S@\xc2M\x12\x06t\xcbS@\x88*P\xdd\x13-T@p\xc7\x89\x80S\xe4S@VP\x012\x05\x9cS@E\xac+\xbc\x02\xadS@\xd1\x8d\x0b\xc9\xdc\xacS@\x19\x0f\x06\xd3\x9a\xf6S@\t\xfbd\xe7@\xebS@\x04\xb6\x9bS\xcb\x88S@\xbep\xfanz\x9fS@h\xdd\x9c\xf2\xedTS@\xf7\x7f\x06\xd6\x93oS@\xe2w\x05\x16\x86\xcdS@>\xeb\xbb\xf2\xc1\xa7S@n\xc8\xc0\xe4\xa5\xaaS@\x0f\xbe\xb9\xf3<\xb1S@!6\xab]r1T@\xff`\x9b\x06\xe3\xa6S@V\xe8\x9d\xeb\xb6[S@\xd8\xe9N,\xb2\x86S@\xb6\x00cB=\x81S@X~\xcd\xbc\xcf\x9cS@&\xdf2AJ\x88S@\x00\xfb\x08\xb0\xb7\xd7S@l\xdf]\x860zS@\xe7\x12)\xdc\xac\x89S@%h\xe1\xaf\x8c\x9fS@\xe0/\xf6\xd6\x18tS@\x1b\x0b\x9b\xe8W\x97S@(KE\x95M\x97S@\xc0\xa5\xb7\xb8\xfayS@\x8b\xf1J\xa3}\x9bS@\xc5\xa7\x8c\xe5\xe7\xd7S@{s@\xd7\xe9\xf4S@; ~2\x8c\xabS@\xb7\xc0\xc7)\xe9\xd4S@<\xe8\t?\x9d\xd4S@,\x92\xa1\xb0\x81\x94S@\xc1\xe4\x99T\x98\xf4S@\xd6\x97-\xcc\xe7\xf4S@\xd2\x05\t\xf4\xbe\x89S@\x8b\x8b\xe7\xd1\x0fgS@b\xc8T<\xea\x91S@g4x\x8d\x9d\xf4S@\xb1>\x1d\x82\x8f\x9bS@\x9dg\x0c\xd2\x98\xb0S@\xa2\x1a8\xfe\xb4\xd4S@\xc5\x08lua\x89S@\xb7\xc7\x0f\xd3\xe5\x88S@\xe11\x01\xfe\xf0\xb3S@\xe8K\xa2\xce\xbf\xafS@\xaa\xe85\x81\xf4\x85S@\xb4Jd\xc2N\x85S@"\x9cR\x07p\xd8S@\x8a2\xbcO\xe3\xe8S@\x91\x9b\x11\xf1\x90tS@,\x11%\xd7\xf0rS@;5f\xe0\xd0\x86S@<\n\x15\xbf\xc8\xb0S@\xd3\xe0\xd3\xf5M\xa0S@\xbf+Y\xf1\xc9SS@\xa2\xb0WX\xa6\xacS@\xf1*\xacP\x18\xf9S@`\xbaZrL\xa5S@\xb5\x0b\xc8\x88\xfc\x84S@\x18\xcbv\x8c\xda\xedS@P\xc0\xc7\xea\xfc\x87S@Vp\xae\xadl\xa5S@[\xb9J\xf2\xd7\xa0S@\xea\x89XR\t\xabS@\x96\xde"f\x9e%T@\xbaS\xb5\x17\xa5\x8aS@\xc6R\x9b,\x90\x86S@Z\xd5\x01\xfaLzS@\x0e]\xde\xece\xf7S@rgB\xd1C{S@g\xcd\xbbBX\x97S@4\x89!\xa8\xbctS@\xcf=\xdd\x84I\xabS@\xd3\xdbR\xb2M\xa1S@\xd8\x04\xd2\x8es\xacS@\x07\xbe\x02\xc2\x1dcS@S\xd6\x85\xe5\txS@\xfac\x9b\xce\xfe\xd9S@\xb1\xdb\xad\x1b]\xcbS@=_\x96\x08I\x86S@\x15\xb7\xd7\x83\x84\x95S@Q\x07L\xba#!T@\xf1\xb1\xf2\xd4<dS@>yc\xc2\xc0\xcaS@(\\A\xe9k\xbcS@\x0cL\xcf\xac`~S@\xacWc5`\xa1S@_wR\x9a\xf8\xb0S@L\xe1\x87\xda\xbd\xc1S@\xd2\x81p\xae\xfe\x83S@\xa1\x81\x92H\xdd\x85S@t\x03I4}\xb8S@\xe96\x1dL(\xa2S@\x04\xce\xbfe\x90\xa1S@\xbc\xc0,\xce\xde\xb0S@y\xfd\x1eL"\xa1S@\'\xe1\xd9W\xab\x80S@o\xa4\x9c\x12R\xb8S@\xc1\x168\xf4\xc5zS@T\xbc\xeb\xa4L\xc3S@\xa0\x81\x0f\xfc\x12\x97S@%\te\x0e\xc1\x83S@\xb3\x88x\xa7\x93\x17T@\x90\xe6d\x1f\xd4\xb0S@>\xb2\xb3c\x19\xabS@\x8b\xc0\x9c\x02\xbf\x83S@@$Y\xf9\xf1\xddS@\xd2\xfb`\xf5:\xcbS@\x12\xe2\x80\xdbc{S@\x89\x96M\x99U\xa3S@\x9bg\xa6\xa3\xb1~S@\xc8\xc4\rg\x14\xd7S@c\xb6X}&\x02T@Ee\x8eWi\x83S@R\xb7\x99\xc8\xe7\x1eT@\x9b\xe4?\x1b%\xcbS@\x1aG\x1e\xba\xfd\xbcS@q<-}\xe6zS@\x1bY}\xb0\xbaxS@\xc8[$\x7f:\x11T@\xa3,\x06\x1d\xf3\xbcS@\tH\xbc\x8b\x17\x90S@\xc0Qr\x8d\xc0\xd6S@4\xdf=\x94NyS@Y[u\xa18OS@\x0ey\xca{\xd1\xacS@\x91\x08\x99u!+T@.\xfe\xf1\xcb\xd8\x96S@\x9f#\xe8\x83C\xb7S@A\xb06\xfa(\xbdS@\xd32\x86\x12\xd9pS@<\x1a\xcd\x87\xcd\x82S@\xfe(\x9f|\xae\x85S@EM \xddBvS@{;\xaca\xc2\x84S@\x1e\x97\x1e\xa6\xef\xd4S@Z\x04\xf0\xabB\xbeS@\x13\x9a\x01n\xfe\xb2S@\x8b\xc2Fk\xbf\xadS@\x03\xfaJ\x19E\xd7S@2l6\x83<\x84S@V1\x17\xdb\xed\xaeS@\xbe\xa0\xe70\xbb\x82S@\x12\xe5g\xcd US@\x95\xc8\x8f\x89\xdb\xffS@\xc5\x94\xb8\xaeR\x84S@s\xf5:\xb2\x9a\xabS@qS\n\xe18\xabS@p\x14!\\\xb6uS@\x80j\xe6F\xe4\xddS@c`?\x1aU\xfdS@\x92\x06\xbcO\xe4\x81S@d\xcfn:3\x84S@\xef0\x19\x9e\xee\xb6S@z\xa7\xba\x16\xe3\x19T@\x10\xb6\xb4\xffu\xffS@\x8c:\xa7^\xf7\x84S@\xb3b\xa1y\xb1zS@\xb6\x0f\xa0;\x00yS@`(\xfe\x11\x93[S@\xf1\xb8\xe9|\x8d\xe9S@\xd2\xe9\xcaK\xd2\x98S@\x9b\x92CCV\x84S@0"*\x07\xcdvS@m8\rZ\xf3oS@\xdf2\xc6\xacr\xd6S@/\x11*_e\xabS@\xe3X\xde\xce/\xd8S@2o\xa6\'\xab{S@\xc6\x9e[F\x7fzS@\xcbx\xf4-\x1e%T@>\x1d2\xc0\x91\x00T@\xabP\xe7L\xfb\x9cS@u|\xb2\xcb\xd4\x81S@\xb0\xe1\xaa,\x9d\xbeS@\xa6\x06\xaa\xe2"\x90S@l\xcb\\\xe0\x9f\x00T@\xcf\xfd\x16\xd0\x0c\xb0S@%\x02\x13Z\xb3zS@\x80\xc8Y\xf0\xa6\xaaS@\xbb/\x00\x9f\t\x90S@\x9a5[\xc0i\xdeS@\xd4\xa2\xe5\xd8g\x1bT@\x8a[9Z\x98\xb0S@\xb5\x95\xbf\x9b=\x03T@l\xa0\x0eG\x93\xfcS@\xffNxuE\xb3S@\xf0\x17\x8c\x19\xfe{S@G\x91R)\x0ctS@\xc1\xe7\xc5\xf3\xc7\x8cS@\xca\xc1c\xb0\xba\x90S@\xb5zxj\xfe\xd4S@\x90\xe1\xf1\xf2\x08\x81S@\xd4\xd0\r\x13\xd6\xfdS@\x0e\xb2a\xe4#\x83S@\xe0\xb0.\xf7\x84\xefS@\x00\x1aF:p\x80S@\x85BS\x90p\xa4S@6\xb5kS(tS@\xdf\xa0\xf5\xc7\x14tS@\x1a\xb4zR\xd0\xc6S@q\xf7}]\x12\xffS@f\xc3?i"\x86S@\xb3\xd8\xfc\xcf\x1a\x7fS@\xcdn\xeb\xbd{&T@.}&\xfe\x14\x00T@Gp\xf5\x9aVzS@F\xaa\xb7\xef\xc2\xa1S@\x9d\xedl\xb8n\x9fS@*\xa3\r\xc89\xf9S@\xfd\x17\x19.\xe0\x7fS@Y\xc2\x8f\xddV\xbeS@\x93\xcdG\xf2}]S@\x7f\xbe\x0e\x8c\xbc\xcbS@U\xe7\xc1+\xb8\xaeS@q\xab\x1e1\x95\xffS@\x01D\x17W\x1a\x95S@\xd0\x17\x96t\xa7\x7fS@X\xc1\xf6\x8a/\xeeS@\xac\xa1\xc5OXdS@\xf4\xbbS\xf9\x0e\x8bS@dj\xca\x18\xd6\x98S@\x869\xadgF\x99S@\xacD(i\x1frS@\xb6\x8ca\xd0&zS@\xbe\xf6c\xb0\xefuS@\'y\x8d\xf7\xe7\x7fS@\x1e\xb0\x11{\xcc\xcbS@\xe6D~\x8cC\xd7S@\x97\xea,c\xf5%T@\xe3\xa3fL`\x96S@\x15 .\x89\xbf\xe9S@\xd2E\x04\t\xca\x8bS@\xf3o]g\xcf\xdaS@\xf4\xfe\xaa\x02\x1a\xeeS@\x8f)\xc8&\xd8\xc5S@\x08v\xa7\xe6\xfd T@\xab0\xc3^\x9apS@\x15<\'\xf5\xd0\xd8S@,h\x9a{\xeb\xb1S@\xeb\xac\x1bo\xaf\'T@_a\xe2\x89\xf8pS@X\xccb\x1a\xc8rS@\x9e,\xc5\x04H\xd9S@~e\xcf\xd1*\xa1S@G10\xf9\xf2}S@\x11\xf8\x9b\x04i\xafS@Izl\xe2#\xfcS@\xc5`,\xbf\x9a\xb5S@\xfc\xb8\xeboH\xcbS@H@\xc6s1"T@\xf5\xb6\x018\xb8\xfbS@C\xcc\xad\xb9E~S@j\xedD\xaa\x93\xedS@+q\x8b\x9ee"T@\xf5\x1dyq@\x7fS@2\xa8\xccE\xca\xc1S@\xb2\xbej\x1fG\x81S@\x89:9\x12\x98\x81S@\xbb\x8bK\xc4\xf3uS@F\x06\xd4\x9b\xfa\xa4S@\xc6\x0fL%\xe6\xe9S@\x81\x82\x06<{fS@\xfa#\x0c\xfff\xfbS@\xab\xc1\x16\x92|\x81S@\xde\n\xf2\xb7\x02!T@\x82\x83\'\x97\xc5}S@\x8e\x90\xfc*g\x86S@\x1e\xa4\xac\xb4\x87\xe4S@\xe0@y\xb8\x84\xedS@\xc8\xd8L\xff\xf6\xfaS@\x1ev\x17\x92\xa5\xafS@\x0f\xc4u\xe73\xafS@1\xda\x182|\xbeS@\xd1\x9f|.{\x7fS@_\xe8\xaf\xbc\xb2\xeeS@\xab\xa1#\xf9\x04\x81S@\xb8\xee\xbc\xd0\xc8\xd2S@\x0f,\x7f\xee\x9a\x82S@f\xd1\xe1\x12;"T@y+H@-gS@u\xad\xaf\xbe\x7f!T@\xd9\xf9\xde\xda\x99}S@_k\x81\xb3\x07!T@\xbd,|>\x86vS@\xd0\x98\xbf\x18\x1e\x7fS@/\xa0\xa9\x9aN\xedS@9\xd2\xbb\x89e\x82S@Z\x1c\x07\xfa\x83}S@\x99\xbe\x9b0\xdd\x80S@<\xe7\xc0\xc2\xe1\xc8S@\x8f\x15\x19\xf1\xaa\x93S@9\x7f\x81\xfex#T@\x87\xb9\xf0\xe79vS@\x05\xb3#o\xf5\x8cS@^nq;\xa8\x98S@^\xf2\xd7K\xe9\xafS@\xc4l\xb5\x16/\xb9S@\xaa\xb1Y[0vS@\xee\xee\x98\'~\xf9S@\x8dX\xbf\xbaL\xebS@\xc8\xef\x19S\xbf T@J%g\x15\xd8\xf8S@nj\r%\xf0\xcaS@4\x11"\xb8\xccyS@\x1b\xf5u3\xb0/T@{$\xfbr/\xdaS@\xb9ocE\x89\xf8S@\xf2Uag\x8a|S@%@\xa3\x80\xc8~S@Jn\x08\x1cepS@Y\x0f\xdd=\x8b\x13T@K0\xf9\x1d\xec\xeaS@\xbd\xc7\xda\xac\xfe\xa4S@.\x97\xf2\xfb\xb0\xaaS@5\xd7\xef\x06*\xefS@\xaa+\xa3\xf7inS@J\x7f\xfe\xcax~S@\xac\x96\xb4\x0e\x92kS@\xb0\x97[\xe4\x9c|S@\xe9\x82\xbbsr\x98S@\x1ed\xcaS\x0c\x7fS@\xb9\xf2\x86p\x8a\xd9S@\xbe9\x07\xf1\x9b\xebS@\xf2\xe8\x0f\r\t{S@\x82A\n\xc0\x10\x8aS@q\x8d\xc51\xf1\x89S@\xb6,\x18\x8c\x89\xadS@\xc3\xc1\xe68\x8e\xe3S@I\xd1\t\xa5\x15pS@#r\xbd\xeb\x93\x8bS@uJ\xa7lx\xf6S@\xe4\xfd\x02\xb4\xed\xf6S@\x96\xb2\x8c\xd2\xaf\x81S@\xe9\xe5\xb9\x8aE\xabS@\xdbaH\x95\xba\xedS@\xeb\xc6\x80\xed@\xf6S@T\xbd\xeat\xa0\xf6S@\xa6\xdd\x06\xaa\xb2\x9aS@\xb9\xc3D\x96\xc9&T@t/\xb6\x18\xc5]S@)\x96\xe9!\x99}S@@\xec\xf2\xdf\r\x1dT@\xee\xe5\x86Z\xb7}S@\rq`\x84\x1e~S@W\xd2l\x8bA\xb2S@\xb3\x1c\xdf\xa7\xf5\xbfS@\xab\xa1\x06H\x99{S@\x14q`\xe2\xa0\xb1S@\\m\xcd\x08\xb6nS@\xb6\x9c\xa3@\xc8\xb0S@g\x93\xedV\xb2zS@8!c|@zS@,=\x84\xda\xd7@T@\x0b\xfd\x83\xe11\xabS@H>?\xe0\xbbvS@\xe2\x06\xc0\x85\xc1zS@\x11\xe1\x92\xd4I}S@\x82k,\xa2\x97oS@\xc6\x05\x17\xa3sYS@pD\xb7\xaa\x92~S@\xc1{\xc7)w\x7fS@\xa7m\x88<1\xb4S@\x06\xe3=\'\xfd\xe9S@O^\r4\xa0\xafS@\'\x9b\xc7\x7f\x01~S@\xc8C\x03a\x86\x99S@v\xac\xc7\xad\xa1\xf5S@V!q\xdacfS@\xf7^\x96\x90X\xf4S@\xe3\xdf&\xf3*\xf4S@#;\xfc\xe1\xaeaS@B\xe7\'\xde+\xf5S@\x8c\xbb\x88-\xac~S@dE\x86\tK\xaeS@I&\x99+\x96wS@\x08p\xe5qwwS@\x1ae\x16\x9b\xc8|S@[\xc0K\xc1\xe7|S@\x9b\xfe\x0e\xe9Y~S@J$\xcbT\xe0oS@V8\xcf\xc3E|S@4\xf61P6\x00T@1f\xc6/\xeb\xb3S@\x11a1\xe6C\xa8S@\xb2\xc2\xa2\xb6\x0b|S@\xca}\xddltqS@"\'\xc08\xbb\xafS@\xe3\xc3E\xda\xbf\xa6S@s\xa0\xc7\xcb{\x93S@T\xaf\x05\x13U^S@\xd8v\x04\xd7h\xc0S@\t\x1a\x9e\x9bM\xb8S@\xc2i*\xe9\xf6\x8fS@Y\x9c\xb6bV}S@Dg\xe2\x84\x10)T@\xa6\xf9\xf9\x89\xa6\x93S@\xa7\x13\xc2B\xd0wS@1#@\xda\xa9oS@3\x8a\x9b\x0f\xe2oS@tJA\xbc\xdf{S@\x98*yS|\xc0S@Qy\xe4\x17\xf5\x93S@i\x81\xb4\x94\xba|S@\xfcR\x0c\xa2\x9c\xc0S@\xb1\x0c\xd6\xe5H\x8bS@6\xfb\x14\xa7\'\xcdS@\xad&\xee\x10{nS@g\x17M\x7f\xae{S@\xe4\xe2Sx\x11|S@:\x87z)\xe3\xffS@8\x82\x03$Y\x94S@\xbffT\x1c\x1e\xf1S@\x19\x9d\x9b\x08\xa5zS@nY~5\xc5yS@Y\x00^\x16gwS@3/\xce\xec\xa0}S@\xf8=\x9d\x8d\xb1\xb2S@yV|\x18]|S@t>\x7f\xe0~\xc1S@\x8f\x9bjU\xb4\xf1S@\xf7\xe1\x88\x9a\xd4\xf2S@\xde\xd7\xbc\xb3\xf6\xefS@.\xbf\xbb\xfa\xb6\x95S@\x1d\x94\xfa\xf7\x9e\xf2S@j\xf2\xe3zR\xffS@\xc5\xa0\x94`\xf3\xf0S@\x17R\x9ew]\xf2S@\xea\x9e\xb7P\xf3zS@y2\xed\xa0,\xffS@e\xb2\xc4\x87\x08~S@\xe4\x9b\x9fs8\x90S@O\x91\xe9\x92\xdb\xb2S@\xf3r%\xb2\xfc\xfeS@"\xa4\xd8V\xc0zS@N\xd9\xa6\xb3\xaa\xedS@\xa6\'|\x17\x82zS@\xe9\xc3\rzYpS@\x14\xcb\xc1\x07\xf8\x80S@\xb8a\x00\x83\xdb}S@\x08j\x13\x1c7wS@\xadF5\xae\xf7{S@L\xf8)\x9b\x97\xaeS@b\x962g4|S@\x19\xe2\x82\x1cS|S@\xaas\xa6\x1e\x92zS@\x89\xdei\x8c\x9e{S@M:\xb9\x96\x1c{S@\xa5\x01\x14\x94\x9e\xcaS@\x0e\x84l\xce1\xb0S@\xfd<\xb6\x00v}S@\xbb\x16\x06\xc7\xaf\xa1S@\xbd\x179\x11o\xe6S@\x01\xdf\xbc7\x00\xf1S@\x86\xa5w\x90\xb5\x94S@\nM8.dlS@=\xc1KK\x01{S@\xbc \x8f$\xff\x99S@\x01(\x83\x83\x9e\xfeS@\x92\xd4\xd1\x9c\xd4\x98S@X\xb9.\x10\x81\x81S@\xcc\xb0`\x9bp T@\x1d\x08\xc9\xe2\x01\xe6S@@\xfeTa>~S@\xd9]\x18\x83\xe4\xfcS@\x82\xbb\xaf\xb0n T@$-\xa7\xb9\xde\xaeS@\x9f\x95[\x18)0T@\x07\x14H\x98`]S@\xe6\xcdZ;\xeb\xa4S@:\'\xc6\xd7\x0c\xfcS@\xd1\x10\xabn}\xc5S@J_\x89X\xcd\xfcS@i3\xe9\x1e\xc8\x7fS@\xab\xbff\xa1h\xd3S@\x99\x1a\xf0\xe1\xa5\x92S@\xa5P|<\x0e\xc7S@y\xb5\x0c\x98(\x85S@i2x\xc2\xce T@\x8f\x1c0\x1dX7T@oO\n-9\xbeS@\x84c\x03\xb4\xc0\xa3S@>\x05\x9f\x12Q\xb0S@\x05\x04}\xa2\xd1\xd8S@\xf32}P\x8d}S@Xk\x177\xd4\xeaS@\x9b\x8e^\xaaDtS@N\r\x02\xe4a\xfeS@w\xff\xf38]\xfeS@\xa6\xcb=\x12\xc9zS@\n\x9bV\xaa\x95xS@\xe1\xc84EfzS@\x15G\xecC\xe1\xa7S@\x0e\xff\x8e`\x11\xefS@\xefs\x9a{\x90\xe6S@\x00\x87)\x91\xe1\x81S@\xbeiih\\_S@~\\&\x1e\xfa\xeaS@\x18xVg\x81\x87S@M7\x08\xc4XnS@\xffS\x96\xb6\x8e\xb6S@\xd3\xadM\x80\xa7\x92S@\x11\xb4\x1d@\xf2\xb2S@\xdba\xbb\xe1\x87\xb0S@\x13\xddjTw\x9bS@-|k\x96K\xedS@\xcf\x10P^\xe7\xecS@\x16!\xf1\xe4A\xb1S@F\xca\xc0FA\xd0S@\xdeQ\x05\xa2\xd7\xeaS@\xb2\xf8\xfd\xfd=rS@\xfb\xe8\x06<F\xc3S@\xeet\x97B\x9cmS@\x81\x1ba\xe6\xa2\xcdS@m\x9fw\xfc*\x97S@66\x81\xc6w\xd9S@VM\xe5\xa6U\xc3S@\xe4;@\x16\xd8\x8bS@)#A\xd6\xe0\xf3S@l\x0c\x8b\xa5h\x87S@/\xb0`\x85\x9b\xeeS@\xb8\xd1\xe3\xb5K\xa6S@\xfbt\xf9e^\xbfS@uMy\x14(\xaeS@\x87\xc5\xd6P\xd5wS@\x96\xc5x\x05e\x7fS@\x10.hC\x9c\xa7S@\xe8E\xcd\x14\xc4mS@h\x1f\x17\x1dC\xc1S@\x8c,\xc0aV\x91S@Y\x15?1\xc4\xd6S@X\xb0\xf4Q\xf8\xf9S@za|\xae\xed\x91S@\x8f\xd4\x0e\xbb\x96xS@8\xb4\xa2\\\xac~S@\xea\x8c\xa5\xb5\xbf|S@6\xc3\xe7\xde\xcd\x87S@\\\x0c\xa5\x16C\xc0S@\x02\xb8\x9e\x1c\xffyS@\t\xda\x05\xc4\x86zS@\xd3\\\xd6\xd4AqS@\x9f\' \xb1\x02\x99S@\xaf\xf9g$\xb5\xadS@$\xda\x10\xa5\xf3-T@I$M\x0e/\xacS@\xd2\xa5\xa8#\x0b\xf9S@\xde\xc8w\t\xe9\xa9S@U0\xc2\xe9\x03\xc3S@\xc8>\x86\x9e\x18\xc6S@\x8d\xe23h\x96\x9cS@\x1dN\x9ef\xbb\xdcS@\xb2\x0bH\x97\x00\xb3S@\xbfj\xbdpj\x88S@wZk\xbc\xe1nS@FZg\xa1\x1a\xe7S@eR\xb7\xc4\xd7\xf7S@\x1f\x1c\ne\xaf\xafS@F\xe3\xc0\x81\xa6\xa3S@\xa5\xf9\xbf\xe0E\xf0S@Av\x07\xf2+\x7fS@\xd9^\xda5\xea\xcbS@4%\\\xa3\xbd\xf7S@\xc8Q\xf3\xeeR\x7fS@\xe6\xc9T\x87\x90nS@]55\x1dl\xf7S@\xa4\x06Z\xeeR\xe5S@\x9e\xaaV\xaaM\x88S@y\xd0e\x827\x7fS@o\x1dz\xd4\x99\x1eT@\xe6\xb6"6\xa7\x1eT@\x05<Y.\x9b\xaaS@\xa1\xbet7\xaf@T@\xa5\x05\xa2\xcec\xb3S@\xdd\xdf\xfd\xf6\x17\xc1S@G\xea4\xee\x94\x97S@]\xb5.\x829\x83S@;,t\x80\x9e\xd5S@\x15Ce\xd1\xee\x98S@y\x9ai\xe5w\xcaS@\x9e\xb8ld\xafAT@=\xaf\x85\xd5\xa9\x98S@\x82*\xc5\xb7\xed\x95S@qi\xa7\x16\x83\x85S@%%\xcd>F#T@G<\xff4\xb5oS@\xbeC;\xdf\xca\xafS@+\xe4xq\xea\x87S@\\\xcd\xa9\x8a\t}S@\xcf\xd7\xf1\x13Z\xaeS@\xde\xcc\x94\xb2r\xa2S@\x9aS\x9c\xb0v\xf4S@\xe8\x16\xf2l\xfeoS@\x8f\xea\x93bt\xf4S@j\x11\xeb\xf4\x02\xc1S@\xae8\xfe\x90\xf8\xe4S@\xa4o\r\x19<!T@\xf3\xee\xef\xee\x8bwS@\x11\x07\x94\xe1n\x93S@\xfa\xb4e\x98\xb8\xe5S@\xfc\x97\xa97\xb8@T@\x014\xa0y\x9f\x9cS@\xa2j\x8e\x02\x7f\x82S@U\xe5<\xb9\xc2\xb1S@.h\x92`~\xc6S@\x91q:2\'\x97S@\xc6\x00\xbbb\xd7\x81S@\x1aa\xfc%\xc6\x93S@q\x16\x95u\xaf\xf5S@\xfaJ~\xe3\xf0\x93S@$\xea\xca\xb3yAT@\xd1\xc6\x8d~\xc5{S@\xc3\xd9_\xe0\xa0\'T@Q\xafM\x87\x1a}S@\xbe\xdeM\xad\x82\xc1S@{H\xb4\xe9\xc5\xa7S@\x9by*4\x0b\xa7S@\\i\x07\x9b\xa3vS@K9\xeb\x07\xb1\x9bS@\x81Va\x951.T@\x8aZm\r\x08\xf1S@m\x9b\x1c,\xdf\xf1S@\xb5bb\x06D\xe5S@:\xf4Z\xd9v\xa6S@\x9d\xf8\xed\x8a\x11\xeeS@\xc8\x17\xd7\x074\xf1S@Gx1<\'\xf0S@\xe9\x9c,\'\xfe!T@C\xba\xe9+\x08\xf1S@v\xd6\x80z\x0f|S@f\x06]\x9e\xc8\xf5S@L\xc6\xc5\x1d\x11\xb0S@\x889\xedz\xc0\xb9S@`\xa1\x03~\x95\xb5S@uuS\x89&\xd8S@\xde\xcf[S\x1e\xa2S@\xf30K\xeeW|S@#\xcdQ\x91\x07\x96S@ux\x91E\x1c\xeaS@\xb6\xf11\xdd\xbe\xf6S@\xdf0@;\xc57T@\xda\x0e5\xb55\xe5S@\xc53\xe5x\x970T@\x16x\xa3t\x12\xceS@n\xabD\xce\xa8\x93S@4\xbd\xa33\x04\x8cS@Nv\xcd\xe2\x1b\xe7S@\xa4\x97{[\xa3\x87S@\x8d\xe4\x1d\xef\x14\xadS@\xd9\xb9F\xc1\x8c\xcdS@\x10\xa3R3\xd6\xcdS@\x88\xcaD\x13AjS@\x13y\xf4\n\x8f\xc1S@^h\xb8\xe7\x8a\xb9S@\xeax\xd9p\xc8\xc2S@\xc4T\xdd<\xf3}S@\x13\xc5\x05\x1a4\xb8S@\x86\x91\xb1\xa1\xf7\xa4S@\xa8\xe1\xb70\xda\xd4S@\x81Y\xc6\xe6\xf5\x87S@\xce\x03\xe4\x0ba\xa1S@\x1bR\x06\xe1\xc6\xa6S@\x07\xd1u%\x0f\xd3S@4\xcb\xa12\xde\xbdS@\x1b\xc7)\x84\xd3\xaaS@\xd9\xe0~d\xc7\xc4S@\xfb\xf2\xf9\x89\x11(T@\xd2\xf1\x88\xbeG\xb4S@0e\xef\x87\xfc\x94S@-\xd59\x1f\xa0\x00T@{\x81qg\x84\xaeS@\x91\x86\xdc\x91q\xb4S@\x0b#\x9c\xcb\xe1\xd7S@07o\xb63\x8cS@\xf8\x90\xec|\xb8\xabS@8P\x0fY\\\xafS@\x96\xdb\xf1\x13-\xcfS@P\xdbl\xaa\x89\xb4S@1.\xf5xfzS@A\xba\xda\xaet\x95S@\xf0n\xf0\xf1(|S@7\x9bR\n[\xc6S@\x1a\x10Y\xd9}\x90S@\xb3D`\x02\x10_S@\xf3\\ZU\xb7zS@\xcf\x88\xe4|\x9d\xceS@\x86\xa31\x11\x1c\xbbS@\xa6\x12\x0b\xa3\xcb\xacS@;k;\r\xf8\xedS@\x19\xbdX\x1d:WS@\xb8\x88\xdft\x9b T@\x18q:\xab\xfc{S@d\x1e\x87;\x85bS@n\x88\xa8\x90]\xd3S@\xa2\xc0?\xbb\xec\xa7S@\x7f\x1f\xcc\xed\xcf\xbfS@\xb2\xc5\x14b\xce\xa5S@5\xd5\x94\xc4o\xfeS@1\xba%0i~S@\xc5j\xfd\xb9\xc7zS@\x12\x0b\x0c\x1dy^S@\xe87\x00\xaf\xd0\xabS@\xa9\xaa\xd1\xda\xd9\xe1S@\xe3\xbc\xde\x1d\xcc\xd0S@f\xfe\xc0\xbd)\x1fT@\xc9\x86R\xcd2\x92S@<j\xf4\x83\xdfxS@n\xb9Sq\\\xc2S@\xee\n\x9a\xa7\xbe\x94S@C\x96\x84b\x0f}S@\xe6[81\x01OS@\x96c\xeevk\xa1S@\xb3W\xaf\xdd:\x9dS@\x06\xfb\x1d\x1e.\xd2S@\xa2\x7f\xc8\x81\x9f\x8dS@\xe8\xb2\xee\x8d\x00\xceS@>\xb2\xb5\xb2\xd0\xa8S@\xb7*\x1fd\x0e\xa8S@\xb55O\xf0T\xb0S@5\x01\xf8\xc20\xc8S@\xb5s\x11\xb7\x8a\x8bS@\x80\xc8\x0c!\xe2\xfaS@\xcc"\xac.2\xc0S@v?\x15\x05\x8dzS@\x9b\xf1\xffT\xe0\xdbS@\xfe\xda\xf4\x88\xfe\x86S@!s\xc4=\xa6/T@\xc5=\x03\x892\xa9S@0\x9b\xca!\x81\xdbS@\xf2\x1dj\xaaj\xd2S@\xdb\xe6\xfe\rp\x99S@Q\x0b\xa29\xefwS@b\x92\x8e;d\xc4S@\xc09s\xf9Z\xaaS@8a\xcc\xa2\xbd\xfbS@L\x05\xfc\xf0\x85\xdaS@\x1b\xa9\x0c_w\xe9S@\xb4\xb6\xc12\r\xb9S@\xa5U;\x8c\xd7tS@\x9am\xdc\x02\'\xedS@\xde\xd6\xdcQ\x9a\xedS@\x8b9\x92\xa6\x91oS@\xd9\x13}i\x99sS@.\x8c\x15\x13\x05zS@#\x1c\xd5\\7\xa2S@\xbd \x8cG\x81pS@\xf3\xd1\x83z^\xa6S@\xbd\xcd\x1a\x8b\x8d\xd0S@\x1a\x8fD\x86`\xd4S@\xd5.L~\x9d\xecS@jsa\x9fI\x8fS@f\xfa\x96)\xe6\xe4S@\xce$\xb12\xaa\xf0S@\xc5\xcb\r\xc9R\xf4S@\x1c1v9z\x02T@\xc8\xaa\x82\xc6\xaa\xb2S@\x87\xed\x8b\x0c\xd01T@\x1b\x99\x1c!\xa4\x92S@\xe4\x99W@2\xa2S@\xaa\xa7\r\n\x9b\xf6S@\xae\x96\x92Dj\xd5S@\x92a\xcf\x8f\x1c\xbfS@!\xda\xd3\x08t\x88S@\xe7\x07\xba#h\xa2S@m\xe0\x92\xfb\xb8\x93S@o\xb5\xe14\n\xf0S@D\x0e\xe8\xf4\xa3\xa0S@%;\xc0\xa2\x9d\xf8S@\xa6R\x8f\xed\x82\x94S@t((\x9d\x13sS@\\ ?X\xefyS@\x11\xce\xb0\x03\xde\x84S@`\n\x82\x15\x94\xbdS@\xac\x1e\x11<:\x92S@\x02\xf4\xaf\xd4%cS@\x0e\x99QT\xf5\xc6S@RY\xed<@\x98S@I\xc7\x8c\x9f"\x9aS@\x15E\x97T\xe2\x8eS@\xb7\xebK\xc1\xb6zS@\xed\x0c[F\xef\'T@!\xc36p\xbc^S@\x97\xee\x15\xd3\xf2\xa3S@\xb2\x19\xa5(\x9c"T@\xce>#\xf3\xbe\x93S@gak\xd1v\xd9S@N\x98\xbar\xa4\xe6S@\x05\xed\xdaL\xdf{S@N\x05\xe3\x9a\t\xb0S@\x1bs\xd8\n\xda\x17T@e)U\xa0n\x01T@m\xb5\x17~6\xc9S@t\xcc\xc9\xbe\xdbqS@\xf9gt\r\x14\xa9S@\xa0I\xa0\xab\xb8\xb6S@\xdd\xb6\x0b\xc1A\x80S@\xe9X\xf6\xf8\xc6\x8bS@\x80[\xc1\xa9F\xd0S@\x9e\x1a\xfb\x1a\x0b|S@\xf9\x9e\xc0\xdd\xc8\xeaS@\xa0\xd5h\x00j\x8dS@\x08u\x86\xca\x1e\xcaS@J\x11\xf6\xcc>\x9cS@\xc3\xd8\\\xf24\xd6S@\xc6%\xce\xaf\xcd\xdaS@\x95\x9e\x0b\xa9\xc6\xaeS@\xd3\x19a\xf0U\xacS@4\xdb\xf3\xef\x9b\x04T@b\xd0\x8e\xc7\xde\xd6S@\x16\\\xfa\x90\xf0}S@=\x0e$\xd9\x84\x1aT@\xfe\xa8\x1bt\xe2uS@\xc7F\xb7\xb1\xcd\x81S@\x9d\xcfg\xcfC\x87S@\xa7\xb7\xc1]\x00\xd4S@\xe8\xd9Ap/\xc3S@q\xb1\x80\x8f\xdf\xbeS@\x8d\xd4-\x90\x94\x9cS@\xd2]\xef\x0e\xef9T@\x82\xffmF=\x84S@E#\xb7\t\xa1/T@\xf6D\x1a\x93M\x90S@\x1c\xc3\xf3\xa8\xf3{S@\x8fdl^Z\x03T@S\xb5\xf3\xb6\xba\xccS@q\x11\xf2\x1a\xde\xb0S@5\xdfd\xde\x96\x17T@=C\xda\xa1\xae\x8eS@a/\xad\x83\xfc\xd9S@\xae\xc4hT\xc1\xa6S@j\xbe\xcc\xfa\xd8(T@\x90<\x92\x9d1\x8aS@\x1f\x8b\xde`\xc6{S@\xbdy\x1cp\xde\x8eS@\xe6\xbe\x8dh\xc8sS@\x87ujw\x13rS@\xd9\x17n,\x16\x80S@0\xce\xb7\xe6\x1e?T@\xf3v8\x15]\xabS@\xa1\x94\x90\xe3\x90\xc7S@\xb6B\x8b6\xed\xc9S@\xa8\xc7\xe9u\xda\xd6S@\xf4\xca(*\x0cyS@\x82sSi\xac\xdeS@\x99:\xb5:\xeb\x95S@\xcb\x14\xf4\xc2a\xd5S@<\xa7\xe9X3\x88S@\xdf\x95V\x99\xf1\xd0S@\xfb\\\\B.\xe7S@\xde4xkf\xb3S@\x0b\xe3#k~}S@\r\xb1\xed\xc5\x8e\xd6S@\xb2\x022\x19\xc9\xa4S@\xa9\xed\xef]\x17\xf2S@(L\xe9\xa9x\xeaS@f+\xd2\xb3U\x02T@\x02\xfe\xb9W\xfb\xb4S@\x84\xdckH\x05\x1cT@X\xc3\x8cM\x7f\xdaS@K\xafwO\xa0\xe7S@}%yY\xfa\xccS@\xdf\xde\x89\xba#\x90S@}\xd2\x17\x08\xf6rS@\xda\xb6\x87d>\x84S@l\n.\xed\x04{S@\xd6\x8e\xdb\x0e\xd9\x84S@!\x84\xca\xc6\xe8\xe6S@2\x15#\x1a\xdf\xefS@\x1f!]8\xc1\xe2S@\xd1\x06\xfc\x1ao\xe6S@\x86\x04\x1d\xd9\x86\xfcS@\x82P![\x92\xe5S@wy\x19)\x06\xd0S@\x06t\xd3i\xcbzS@CC\xf9^~~S@\xaa\xeb\xfa\x89\xbc\xffS@ \xfb\x08\':\xc6S@\xb8\xbc\x0c\xcb,\x96S@Us\xd4\x08\x0c\xabS@>\xb9\xc0\xc9D|S@\x07b\xb3:\xec\x96S@\xf7\x88\x95\xfe\x19\xf6S@\xfa\xc1I\t\x0b\xc5S@"8\xa5\x0cFsS@\x80\xf6\xe1\x9dV\xefS@\xed\xee/6m\xd8S@\x92\xfb$\xaa\x03\x89S@\x8f\x1c\xcb\xe7\x8c\xeaS@\x0e\xbd\xdd\x89\x99\xe2S@\xa12\xbe\xcap\xd5S@\xc0\x0eN\x0bC\xbfS@xE\xe0\x83\x95\xa6S@\xbc\x93\xa4\xd3\xc3\xdaS@\x16v\x1c3\xcd\x97S@g\xa3\xedB5\xf6S@\\5\xbe\xcf\x82\x90S@\xb7y\xd1\xfb\xdc\x99S@\xf6\xf3\xf3(\x97\xf7S@4\xa1\x9cH\x83{S@<\xd4ea\xb0\xc9S@\xca\xc9\x870\xa1\xd9S@\xc21\xcd\x1a\x12\xc9S@_\xb6\xe6\xa9\xfe/T@\x1c\x06\x19\x97\xc3\xaaS@\xd0l\x9ajkwS@\x90\xb7\t\xbcP\x1cT@2g\xc8 \x1e\xf9S@I+\x8e\xcdV\xcdS@$\xc05\x93\xb7\x04T@\xecr\xa9h)\xf2S@^\x05\xeeT>\xafS@Lj\xa9\xc8\xc0\xb4S@\x18\xc5\xdd\xb3\xea\x9dS@\x9a\x8dH\xea\x8c\x05T@3\xfe\xcf\xf2\x9e}S@\xc1\xeb\xedC9\x9aS@|x4J[\x9aS@t\xf7:\xd9\xce\x90S@\x98\xc4\xcc\x18\xba\xe1S@!\xdb\xbc\x05\x15\xe4S@\xc2j\xc9\xf3@vS@6m\x8e\xf3R\xd1S@\x95ah\x07\x87/T@\x15\xc41\x1d.\xfbS@f_\xf6E\x13yS@\xb5\xd9\x92N\xde\xbfS@\\\x9e"\x08Y\xceS@\xf7\xf4\xc5\xfe\r\x8aS@\n\x11\xf8\x08\x84\x91S@\xd3s=\xa2\xc2\xcdS@\xa16V\xeb\xae\xcaS@dT\xa1]\xd4\xfeS@\xab\x04l)jsS@Uw=E\xe5\x7fS@Q\x98\xe1\xf73\xb2S@\xfck\xaf\x8a\xf9\x7fS@\xb0\x80\xf5\x8bc\x98S@G1\x03\xc7\xc7\x8aS@\x0c\x82N\x9eB\xbbS@\x9eb\xd5~\xdb\xa4S@-P\x7f8<\x7fS@+w\xca\xcaf\xe4S@\xd3\xfcn\x88\x83\x85S@\x9b\xf0Z4\xad\xcbS@\xac}\xd8@\x02\xcaS@\xdaR\x94\xf3c\xaeS@\xc3(\xebCN?T@\xc7\x17Qf4\xcaS@\x0b\xb0\xa5\xb3)zS@](\x1c\xd3>\xc2S@\x10\xe4\xcd\xafC\x86S@\x80 \xe41\xfd\xddS@\xf04\xee\xe0\x13\xadS@\xff\xa7\x1f!@\x8bS@\x01C\x97ey\xa8S@\xdbJ(\x9bC\xc1S@S/\xf0\nu\x97S@Z\xd4\x99oF\xb0S@j\x13\x80r\xdb\x9dS@\xf9\xe0\x92\x99\xf9\xceS@\x96b\xd7\x14U\x9eS@2\x06\x16\xe5\x1c\xd9S@\xc2#\x83\xecU\xc0S@\xdb\x8d\xacb&\x9aS@\x9c1fnDxS@&D\xf7\xc6<\xeeS@/\xe3"\xf6;,T@\x9f\xee\x1d\xb5<eS@\x98(\xdeF\x9b\xedS@o\xbb\x88\x02k\x96S@\x18],mT\x86S@\xec\x91\xc2\xc4\r\xa3S@PD\xd1>\x87\x8aS@|\xa9\xa9\xd5!\x9cS@\xf8\xa2\x98&\x80\xa3S@\x96\t\xb0@n-T@\xe2\x99\xaf\xf0&\xb8S@\x1e\xbc\xa2p\x86\x91S@\xd9\x04\x8c\xa6\'\xa6S@\xd6\xc6\xd5\xb2\xd5\xd6S@\x0b\xb9\x0f\xa2W\x97S@Qv\x13n\xecvS@:I\x10EO\xb6S@+\xbd2\xbdw\xb4S@u\x1fm\x04a\x85S@L\xad?\xb9|\xabS@W\xb6\xaa7\x1e\x9eS@\x9d\x1f<\xe47\x87S@}JD\x8d\xb1\xaaS@\xf9\xf3\x8aj\x1b\xcfS@\xe7\xeej?\xdd\x9cS@7\xa7\x17\xbfQ\x8bS@\xae\x880\xc4<\xcdS@\xb9S\x00\xe7\xad\xa6S@\n\xd2\xde\xcdu#T@\t\x11L{\xbb\xa6S@m~\x94z\xd9\xc6S@\x85\x15\xb7\xeb\xf5~S@F\x1a\xb8\x92\x0f\xa7S@\xbd\x86\x16g\x8d\xc3S@o&^\xde\xa91T@\x07\xfd\n\xffy1T@$\x8d\xa2pcyS@\xc3\x83\xfa\x1f~!T@L[\xf4\xfa\xc1\xe7S@!\xa4\xc6\xec\xab\xa2S@\xb5\x15<\xb1\x86\x8cS@R\x03,F\xfd\x87S@\x12\xb1\x0f\x13\x81\xa5S@\xee*2\xe6\xb2\x8eS@\xd5\xdcR\x0f\xfb\x87S@\x96?\x82!M\x1fT@\x16e-$\xbb\x0bT@\x145\'\xfe\xa5\x8dS@\xda\x1c\xb6\xf8\x02{S@\x005V\xfeSqS@\x17]\xa2\xa0\xfd\xfcS@\x97~]\xf8j\xaaS@{\xc3\xfb\x04\x86\xc6S@\xb8=R}QwS@\x0c\x06\n\x8b\xd5\xc5S@\xd25\xe8?y\x9bS@J\xa2="$\xa5S@\x91\x94\xb9\xb4\xfa T@\xfeK\xc5,\xc1\xaaS@\x05F5\xd0\xf6\x8cS@t\xd9\n\xf4\xa8\x7fS@"\xc8\x80LS\x84S@-\xba\xdf\x94L\x8fS@\xcb\xef\xf5\x7fglS@"\\\xbc\xc3\xb7\x00T@\xcb0\xf4\x11\xe3\x9cS@\n\x97\x8f\xacG\x96S@\xc1l`\xfe\xe9YS@\x12\x815\xae\xf4\x18T@\xb0\xe6\x94e\xdf\x98S@%\xc6\xeb:\xe7#T@\xd5Y\xce\xdd\x9f\xacS@\xd5\x9f8\xe4v\xe6S@JA.\xa4\xb3\xacS@\x15q\x1b\xec\xee\xe8S@z\xf9]\xf7SpS@\xc7\xd7K~}tS@\xce9\xb6\xab\x01\xadS@`\xa2o\xfc\xf6\xfeS@\x82\xf3\x84\x00B(T@\xd6\xe4\x95\xfd\xb6\xa3S@\xb7\xe6\x9b\x85{\xfcS@w?:\xf5\xbf\xa4S@\xb8\xbe\xbbY\x05\xe9S@\x8a%\xce\x05\x1b\x90S@\nG1\xc1\x98\xc4S@\xce\x87\x12\xdbV\xffS@\xaf$\xb8\xe9D\xaeS@\xda\xacWM\xb9\x90S@\xd2\x81N;2\xafS@\xdb\xb7~\xea\xff\x8aS@\xb0\xfcl\x08<\x01T@T\xa8\x14C\xba\xaeS@\xf7\xb9S\xb3WwS@\xaf\xa3U\x89.\xafS@\x0b.*\xeb\xa8\xafS@\xd4Y\xf2\xd5i\x1bT@\x8bj\x0f<o\x86S@;\xc8\xf24-\x81S@\xa6\xfc\x00\x83\x9b\x8aS@\x12L\xb1\xc61\xb0S@7\xfe!VJ\x9bS@\x16\xe75\x07\xcb\xafS@\xf7\x94c\x9cK\xb1S@N\xc6\x8f.\x12\xb0S@\x9b\xee\xa8k\x99\xb0S@\x18\x86\x0b\xb5\xf9\xb0S@\xedC\x13\xaa\xb9\xb0S@\x99\xe0\x17\xd6uyS@\xf4+\x05\xc8\xc3\x92S@i\x1f=S\xa0\xb0S@=\xdd\x081a\xb1S@\xbeP,\xdd\xe1oS@e|[\x8c\xa4oS@IC\xf4e\xe0\xe6S@\x08\x8d\xd3\x98\xda\xb0S@\xdf\xdd\xf34\xcf\x89S@\xee\xe6\x8f\xa4\x8e\xb1S@\xcb\x98\xc51g\x88S@\xa6I3M\x9c\xb1S@\n.\xc2\xa8\xe8\x19T@v\x87\xc8\xc46\xb2S@\xf5#\xdf\x81\xa9\xb1S@\xc9\\(\x9d\xd1\x88S@\xce\xa2K\xa2\x9ffS@\xe4\x1erKO\xa1S@\xff\x00\x87\x88\x1e\xb3S@\xb4\xfb4\x98;qS@\xae\xb4\xbf\r\x14\xefS@LW\x81i\x92\xa2S@G\xc1\xbc\xb7=\xf7S@\xe1\na]\xa1\xb3S@\xa9|\x9c\x9e\x01\xa6S@\x1e\xa1&\x7f]\xaeS@XS|V\x95\xb4S@\xd6\t\x08#\tUS@%60\x11\x99\xe9S@\x93\x84\xb9\xf8\x16\xd8S@Z\x14C\x1d>\xa8S@N\xd7\xa4\x8cj\x99S@s\x88\xab7\xe3TS@^\t\xa5\xe5\xc8\x17T@\x87jZJ\xd0\x9dS@;\xd0\xcf\xb2\x99\xb5S@v\x04t\xcc4\xb0S@\xdci\x03}\x19\x17T@\x99\x82\xe7\xban\x9eS@kn*\xff\x04\xebS@\xc7uV"i\x86S@\x1d\t\xef\x18g\x9fS@y\xb5\x9c\xa1\x91\x17T@\xc0p\x9a\xb4f\xa6S@\x98\x87Dx\xf6\xa7S@@{\x08\xb9\xdf\x99S@\xeaa.\x98\x8b\x91S@\x8dC\xc0e7\xb7S@\xf1\xaf\xc0i\xe8oS@\xc4"\xa0"\xd2\x96S@\x83Q!2\x18\xebS@O\xd9\xfd\x86>\x98S@-\xf7\x11IL\x95S@\x0c\xc8\xc3\x03\xd0kS@\xdfE&\xb3\xfd\xb6S@\x90\xa74e\xf5\x85S@2>\x8a\xfd\n\xe7S@\x99\xeaC\x92A\x99S@\xc8\xb1\x11\xe6\x1f\x85S@\xb1O\xa2mG\xd7S@\xc9\xf2j\x87\xceSS@Y\x80\xaf\xd7\x1a\x01T@\xffk\x05\x7f\x8a\x99S@\xc2R\xf4\xe26\xf9S@\xc9T\xe2\xafZ\xb8S@U:|\xa40\xadS@v\x0f.\xec\x06\xb3S@[\xaa\x14\x8f\x92\xabS@\xb2\x9bDl\x93\x86S@\x95k\xe8=\xb5\xb8S@F\xcd\xb7VF\xabS@F\xe8\x95\xca\x11\x97S@\xc0\xe3\x9ewK\x86S@VG\xcf\xb8\xa7\x84S@f\x03t\x8d\x80\x9bS@\xd5\xde\xbc\xd3<dS@\'\x1b\xc7\xa9\xb2\x91S@\x15\xe1J\x99\x99\xabS@\xcf\xae\xf9o0\x91S@\xea\x7f\x05?/\x84S@\x1c\x03\xa7\x93\xf5\x92S@\x14i\xc2\'\xae\xaaS@3\xed\xfd\x17%\x9cS@\xa5\xae\xa3\xe2\x0b\x9cS@\xe2_8\x8c\x1b\xb9S@Q\x9f\xd5L\x08\x84S@\xefJ\xa1\xca\xe3\x85S@\x8d\xef\xa0\x9e\x85\xa1S@[\xf9@z\x1c\xa2S@%\xc2T\xb7\xf6\xaaS@;E\xd6\xa0\xab\x85S@\xfd\xc6q5R\x0eT@\x7f\xe5o_\xc4\xdcS@\xdf?`<N\xedS@f\xa8,\x98|\xadS@8u\x04}~\x85S@\xe7\xde\xa8\x85\xbe\xaaS@K\xce`\x99\xbc\x82S@L\xf2\x1f\x8e\x02\xa3S@\xd3Oz\xcfU\xb0S@\x8f\x01\xda\xe3\xa1\x93S@\xa4+\xf6\x8f\x0e+T@\x19=\x14\xdb\xb1\x83S@\x9a\x04I\x0f.\x84S@\x00V\x06\x86/\xe7S@\xd4 \x97\xb8\xee\xe9S@\'\xf3\xacd\x0e\xabS@\x9a\xf2\xa5V[cS@\x8e\xe0YC-\x83S@ao]q\xb6\x83S@S\xb432\xd1\x84S@@v\x14\xcc\x8a\xe7S@\x97\xc5\xdf\xe3O\xa1S@J\xd4\xbex\x8f\x83S@T)_Vi\x83S@xT[\n\xe6\xbcS@\xd3\x12\xe0(\xe6\xbcS@#P\xc0P\x9f\xbcS@$J\xf4\xdav~S@\x9e\xf7f\xc43\xbdS@\x83\xd9\x1b\x7fQ\xacS@(\xd3\xab\xda\xed\xaeS@9\xfc\xed\x8c]\xa3S@\xb3YC\x87cnS@W\x16\x97\x10\xcc\xc1S@\x99\xd4(>\x8e\xbdS@LQ\x19\x8e\xdb\x82S@\x11\xe9\xdf\xc7PgS@\xe1IRI\xad1T@\xc8\x83\'\x92\x0c!T@;\x95\xe2\x98X\x97S@\xc9\x03\xb4\xc5\xd7\xa3S@\xa9\x9a\xd9\xb8\x11\x91S@\xf4v\xa9\xd4C\x84S@\x87\x05\xd5\x0f\xf1\xb3S@\xe3\xda_\xaaI\xa0S@\xc0\x10o(\xdb}S@\xb8\xa9x\x1f\xb9\x82S@{J\xb3\x15\xb1wS@\xfch\x8a\xdeV\xbeS@e\x01\x07\xf8\xa2\xa6S@\xb9a0\xf39\x84S@\xcf\xc4\xc2\x19F\x84S@-\xb2\x12\xe6C\x8bS@\xce\x9f\xbc<\xbc|S@\xc8\x1f\xfcx\x08!T@8\x8f\x1cU\x1c\xeeS@\x903\x9dKf\xc7S@\xc5\xdd\x94;%\xb0S@\xff\x8c\x99\xec\x8a\x81S@\x82\xecZ`\xe9\x9fS@`\xa0\xdd\xe8\xd8 T@\xc9<k{\xe3}S@\xea\xc7IA\x08\xb1S@\xa7\xf8?\xa5\xe7\xbfS@\xfaE\xb6\xff!\rT@\xef\xb6\xa9\x8d\xc4\x81S@\xe2\xe0\xe3\xe4\x95}S@\xb7\xda^\xd8\xde\xddS@\x04O\xae0|\xe5S@\xe3\xbe\xdf\xae\x90\xc1S@~\xa5Tw\xc1xS@W%/\xf8\xc0\xc1S@J,\xaeeo\xc0S@\\p-k\xed\x80S@\x9e\xd9\xc2\x8f\xa9\xc0S@\xc0\x15)\xdf\x06\xebS@\xba\xfa\xcb\x1b\xf7\xc0S@2F\x04z\xc7\xb2S@\xd5\xb4\xaf\n=}S@\x1b\x10"!\xfd\x80S@\xb8\xf0\x0b\xf2\xad\x00T@I\xf4I\x05\x80\xedS@#\xafM\xad\x0czS@*\nS\x82\xfb\xb0S@a\t|\xdf~\xc1S@\x95\x0f\xf0\xdc\x7f\x9fS@\x97\xab\xa5\x00\r\xc2S@\x07\x89\x9f\xb6=\xc1S@E\xb4f\xf4\xc5\xc1S@\xf3\xc8d\x820\xc1S@Or\x88\xf6\xa2\xb1S@\x08\x9d\xf6\x16\xb5\xa6S@\xaf\xe3\x7f)\'\xf6S@d\x13\xe4l(\x81S@\xc6#\xa2\xa9\x93zS@roR\xcf\xa9\x95S@Q\xc6\x1f\xbd\xcd\xf1S@\xef-F\xcc\x17\xaaS@\xea"f\xc6\xd5\x7fS@\x08\xa5\xd8\xc9\x04qS@\xee\xee3%\xaexS@#\xc5\x12\xba\x98\xf4S@\xc5\xb4\xb2Eb\xf4S@\xe5L\xac8m\xd9S@y\xc4V/M\x9dS@\xe3oQ,N\x7fS@\xfa\xa9`\xb0C\x97S@\x9b\x8c{\xef`}S@urBw\xaf\xedS@\xe4\xfd\xe7\xa8\xc5}S@\xadg\xa7\xef\xfe\xc0S@\x93R\x88\xd5t\x7fS@#\x8c\x85\xbe\x03\x81S@\xefr\n\x0fP\x81S@\x92\xa3\xd4`\x8a}S@Vy\x83\x84\xe7\x80S@\xb5t\xce#,\x7fS@r\x0cqi0\x7fS@`\x03\x1a\x10B\x1fT@(\x0c\x9d*\x9c\x97S@A\xb4\x95\x07\xb4\x93S@\x13\xd5m\x99\xcb~S@\xd9/\xc1f\xaf\x7fS@2\xa8F\xdc\x90\xb8S@q\xa04F\x90\x9cS@9\xf8I%\xbf\x90S@\xc9f5Q\xa2|S@\xd2\xab\x8c%\x05|S@\xbb\x9chMj\xafS@}4H\xf4S\x7fS@\x07^r\x91\xd3\xb9S@\x9d\x8e\x8a\xc8\x83\xa8S@\xc6\xa4\x8brs\xbaS@_\xd0\x08\xd4\x11\x94S@\xcbx\x1f\xefY}S@\xd7\xa2\x87~\x9c\xa2S@L\xbf%\xb8"yS@\x7f\x87b@UzS@\xd0] N\x13\xf0S@\x92\xfc5.\xe7\x7fS@\xe5\x8e\xed\xc8\x0c}S@X\xa2\xec\xbe\x04~S@6\xe4x\x16\x15yS@\x8aFN\xe4\x19&T@\xc6\xf4o\x7f\xb7aS@\xee\xf8\xc3\x02\xde|S@\xf8\xfe\x92&P~S@%\r\xca\xf5\x0e|S@\x8b\x00\xe7\xdf:|S@\xd6\xf9Z%\xa5|S@=\xaez\xbfC}S@\x10\xa7=\x14\xbb\xc9S@x*+\xe2\xd31T@E\xb8\x86\x80\xb9{S@\x97d\xbd\xc8#|S@bC}\xbb\x93|S@\x08}!\'\xf2\xedS@\x99\xde\x84\xb7\xac}S@up%u_|S@\xed\x13\xc6H\xaa|S@\xfe\xa2\r\xa4LpS@\nU\xffL\xb0\xccS@M\x15P\xa4s{S@\xe1GB\x7fgcS@J\xb5\x95\xa5\x84\x9dS@o\x1dz\xd4\x99\x1eT@\xac\xc54\x9c\x14\xc5S@J-\xb3\xcc\xa1{S@\xcf\x81\xdbq)|S@\xd7r\xb8%H|S@\xf4\xd3\xb2\x0bM\xeeS@\xa6\r<\x12\x9exS@\xa9\x93 \xc8\x0e\xf1S@\xe8W\xf5,\x0b{S@MI\x85\xc9\xbc&T@a\x1bE\xa4`wS@\xacG\xe9+\x16\x7fS@\xafu\x994\x84\xffS@Z\x90,o\xddyS@\xf4l\x98\x98n\xf1S@\xa3\xd1\xe3$\x0b}S@$N\x16\x06\xf4\xa8S@A\x90\xac+\n\x01T@o\x89\xaao\x8bzS@\xb6b\t\xcd\x0e\xffS@\x15\xe96w\x9czS@\xb9(T\xa3\x0e\xb0S@\xd11+\x99\x8c\xa8S@J\x86\xf1\x1b6\xa6S@\x8a\xcf\xd6\x12\xa3\xc0S@Ek4qF\xb0S@\x18\xff\x81\x9b\x8f\xecS@\xbd\x86m\xa3\x94yS@5\xf5S\x80=zS@\xae\xdbD\x85\xb3zS@a\xb0\xbar,\x02T@\xa4\xce\xdf\x0b\t{S@.\x8cf\xd9\x0f\xfaS@\xed\xb8`\xa65zS@\x0b\xcd\xa7\xaa\xc3zS@\x8b!\x0fq\xda$T@\x91th&\xaf\xe7S@\x9b\x80\x1e\xbckzS@7\xc2\xc6\xfe6{S@}9s\xe0\xea\xecS@MB\'\xd1\xd1\x80S@A\xf8ttu\xeeS@\x96aV3\xf2\x02T@e\x8dF5tzS@\xec\x17\xa0\xaf\x86zS@\x84\xb2\xf0\xc8\xb6zS@o\x1d\xa6\xa5\xd1\xd8S@\x91\xc5\xd7\xc6m\xdeS@~\x8f\\?\x05!T@\xb68\n\xd6\xb8nS@{SC\x1b\xfdxS@\x8e\xa4\xdci\xaezS@\x8c\x97\x8b\xe3\x9b{S@\xdbU\xcf\x14E\xc6S@\x91\x95\xfc\xa3\xc9xS@\x86\xd7\xc9g\xdcxS@\x15B\xa9\xd9\xa4\xe7S@\x12q\xdd\xb5\xdbzS@x\xe4&Wg{S@\xe5\x90]\x17\xef\x0bT@\xe6\x9f\xf3*\x12\xd0S@y\xb3$\xc2\xc5\nT@9\x86(\x8aU\xc7S@\xb2 \xf3\xbc\x05\x99S@\x97\xd0(\xe5\xf7\x9cS@y\x82\xdf\xc0\x82\xc6S@R\xc6\xd7\xf9\x03\x01T@\x94\x9b\xbb\x9en\xabS@\xcb\xa327CzS@\x1d\x0b\x95\x82\x80`S@qe\xf7XK\xabS@\xa8Z\x0e\x12\x14\xffS@DH\xc4=\xa5\xfeS@4\x1bP\xecl\xd4S@\xfd[\xb3\x88R\xd4S@E\xc7NalmS@\xeeF\xb2oQ\xfcS@\x8fER3v\x99S@\xc2A\xf1\xf0\x17\x00T@\xff\x82Z)Y\xcbS@\xa7\xd92\x8d\xd7oS@4*GO\xea\xf3S@\xef\xdf\xb0\xd07yS@iX\x03@\x97\xffS@I\xa8\x0e\xa4\x18-T@\x82r\xa9\xcf\x05\x93S@QC}\x17\t\xd3S@\xcfH\xa6\x12\x0c_S@\xdb?I\xd9\x10\xefS@\x98\xc4\xc9\x10\x94\x97S@\xfdr<I\x9a&T@&\xfa\xdc\x9f\xb7\xfcS@7\xd1\x851U\xc3S@\x87\xd6Y@/\xd7S@R\x02\xc9\xf0\xcb\xa6S@\x9du\x94t{wS@\xc6\xb8\xeeo\xeaoS@\re\xbc\x14\xb8^S@Fw)\xf7\xc8\xf2S@sv$f)\xfcS@\xc4LE\xe8\xa1}S@\xc0\xcf\xaa\x9a<>T@&\xfd\x01\x07\x85\x81S@\xed{x\xe0\xb5\xfbS@5{\x89\xd9\xdawS@\x9f\x8e\xa1\xcfJ\xbeS@\x81\xe9\xd0\x91|wS@\x8c\x7fD\xce\xd0\xc4S@f\x8d\xa9^x\x93S@M\xb6\x0c3\x94\xf2S@\xba\x0b\xae\xd4\xf3\xf0S@S]\xd4\x98`\xfbS@<\r \xd80\xf0S@H\xbdK\xaf\xc7vS@\xe5\xb7\xfd\xd0\xf5\x8fS@\xcf\x12xe\xed\xfaS@P\xda\x18\x89\xa4\xaaS@\xed\x00)8A\xd1S@\xfd\x7ff\xe6d\x1fT@\xdb\xd6\xe9\x8e\xb6\xd7S@{\xb4\xdf\xc5\x0c)T@\xba8\xcc\xf29vS@p\xe9\x99h\xf0\xd7S@N\xf8,\x00\xa3\xd4S@\x16\x94\xcd\x87%vS@}#\xb9J\x88vS@b\xf8$\x1b\xf9\xefS@\x18\xbe\x96xE\xf6S@\x0e\xa08l\x83\xdfS@\x049\xa1N]\xd8S@>Z\x8e\xe5\xcb\x98S@\xbd\xb1\x13\x15\xaf&T@\x01\x8d\x11\x0c\xebuS@)e\xe5\xfcs\xd8S@\x07\x14\x1ey\xbf]S@,\x9c\xd2\xe9\xd6\xf8S@\xa7\x1d("\xe7uS@\xacI|\x8c\x92\xf8S@\x9e\xbb3\xfc\x82]S@^\'\x81:\xeb\x93S@\xa7\x852\xcd\xb3uS@\x8bKq\xf1\xad\xf1S@i@\x18\xf2Q\xf8S@"]oDasS@y\xb9\\W\xeb\xd9S@\xa3;\x9f\x9a\xcb\xf7S@\x00\xbd\xe3js\xdaS@S\xeeUI\x99vS@\xd7\x03\xc4K\xb6\xf5S@d\x94\x99_\xe8\xd4S@7\x01{\xf8\x1evS@+E\xefI\xab\xdcS@\x95\xf9\x8d_\\~S@$\x1f\x97\x98\x04\xd5S@Om\x90*\n\xf1S@G\xad\xd7\xf71$T@\xefw~\x85\x85$T@\xe3\xf3\xf4\x1cg\xd6S@\x0e\xcc\x17\xc6\x9b\xf6S@\x93\xff{\x8f\xe6\x9fS@\xca\x97\x05W\xbd\xf6S@\xa2\xe3T\x0f\xbf\xd5S@.\xa0\xd2\xc8\x1a\xd7S@\x15\x92Ou\xb2\xeeS@\xd2bcT\xb3uS@W~\x12i\xddiS@\xa3J*l>\x1eT@\xbb\xdcJ\xfc\xfb\xe3S@g!B9\xd3tS@\xc8 G\xd5\x80 T@ie\xb6\x15\xee%T@\xd1\x05>m\xe9\xcaS@\n\x97\x01\xcf\x80\xbcS@d\xf5\xf1!\xe8rS@y\xbb\xa1\xf6\xe4@T@6\xd5|v9tS@\xa0\xf2\xdf?\x06\x1dT@\xee\xcd\xea\xbb\xbe\xeeS@\x1cC*\xcd\x0f\x81S@\x16!\xbfGi\xeeS@\xf2\x0b\xc2\x037\x92S@\x96\xf0\xf9s`bS@*o\x9dd? T@\xbe>e\xd5n|S@n\t>\x85X?T@{\x8c\xbe\xf7\xcc\xeaS@\x027^\xa5\x94\xddS@\xb4d\xe4\x1ae\xc2S@_\x900\xe3\x98\xf2S@\x0c\x80a\xdd`\xa4S@P\xb9*\xb4\n\xa7S@\x8c.\x14\xfc\xf2\x1dT@9\x0e^3\xb4@T@\xee\xc5\xdc\xaaTgS@\x17\xc0C\xcdE|S@A\xc9\x17q\x84\xd9S@\xd5z\x8cLH\xb1S@t\x04+\x16\x83\xe5S@\xd1D8\x8d\x9f\xa3S@m!\r\x91m\xe8S@\xb4\xf3\x1bZ\xbb{S@e\x91\xe3\xc2\x11\xe6S@d\xb1\xb4\x83\xd2cS@\xa5\x0et\xa74\xdaS@\x9c<\xe3\x15~\xa3S@\xb2\xec\xdc%\x0faS@\xb9,\xe2`\xdd\xe8S@:?\x0cJ\x81cS@f\xd0a/O\xa7S@\x8cV\x12\xf8\x85\xe6S@\x9f\x1bD\x8bX\x82S@M\xd0{\xd5\x1a\x7fS@\xa1\xb0\xfd\x0cY\xcdS@\x80/\x00Xo\xe8S@0\x87\xcd&.\x8cS@H\xd6\xc6V\xd3"T@\xf9\x80\x94\x85\xe4\xf8S@r\xc7\x8f<fvS@|\xd7j\xd79\xeeS@&\xb4\xd7/\xfe\x1aT@&l\x8d(\xb0\xc4S@M\xc7f\xfe5\xeaS@\x8d\xb3 \xa9\x8f\xeaS@,=FC>\xebS@9\xf2\xba\xcb\xa5~S@b\xd1^\xb0\x94\xaeS@\xc2}\xc9\x9d\xef\x89S@SU\xccv\xb4\xbdS@\x9d\xad\x13\xe9\xd6\xa8S@\xde\\$#\xd4yS@\xb8\x96\xa3-u\xa4S@\t6\xa6C/\xa1S@\x1f4\x1e\xdd\xbezS@_\xe5$\x07\x1d\x83S@\xe7\xa0\xb8\xa12\xa9S@\x8e\xa4m\xa9h%T@)\xf9-\xa2Y\'T@}s\x02\xb8\x11wS@\xbe/\x96k\x07\xefS@\xc6`\xdbGE\xd9S@\xa6:j]\x18{S@,P:\xf6\x84\xcdS@k\x95\x94DM-T@\xa3\xca,\xa29\xe5S@\xaf\xf8\xfe\xe8\xf4\xa4S@\xe9)ly\x91\xd5S@\r\xa1\x0fgVzS@\xff\x81m\xf2\x01zS@\x92\xa0v\x0e\x85\xeaS@\x1c\xb8\xae\x9d\xfd\x90S@<\x06\x9b\xce\xfd\xb1S@d\xa3u\xb9\xd7\x9cS@\x92\x80E\x80\xa1\x9cS@FNB#\xc3\x03T@\x82\xd1\x1b^k\xf4S@\xbe\xc5\x0f\xa1#\x85S@\xfbn\xbbQ\xf3\xe7S@\xd2\xb3k(O\xb9S@\x0b\x7f\xaeC\xcc\x00T@\xb5\xeb>t\xbe\x8dS@]?\xd1\xaa\x8d\xd7S@\x08\xca\xe4\xef\xaa\xb9S@\xee\xc4\xf0z\x1b\x03T@\x9a\xab\xd2\x17\x10\xc6S@N\xdb\x97\x1e\x1d\x86S@\x04A~\x87\xa5\xebS@-\xdfi\x93\x84zS@\xcc{\x8ag=\x03T@\xc9\x03\x108\x1e\x02T@To#:\x18\xafS@=\xf0\x19\xd6\xf5\x85S@\x14\x81\xbd\xc2\x03\xd0S@\xaebV\xb4\x0e\x8eS@u\x02\x9f\x7f\xe3\xaeS@\xbe\xa4\x7f\xcc>\xf1S@\xdc(c\x8bI\xedS@=\xb6\xc1\x1a\xf8\xa9S@N\x07\x0e\x90\x07\x9aS@\xda#\x8f\x9ckpS@\x14\x8f\xa9\xb9\xd4-T@=3\xb7M\x07\xa2S@0l\xe7\x9e^\x94S@\xefM\xe6}\xec\xc6S@2*?{\xa6\x99S@\x11(\xe0\x93\xa4\'T@\xc8gl\xa1\x98\xbeS@\xbc\x1f\x1b\xf5m\xd5S@]\x87\xc9\x86k\xb7S@TD{.h\xc5S@\xfc)\xa4Ab~S@\x90\xbb\x94\x91\x0b\x83S@\x98\xb3\xec\xd8\xe3\xe6S@@4\xce+E\xe8S@\xdcC\xa3\x96\x8a\xe6S@\xf0z\xab\x15\xab-T@N\xd3q\xbf\xbb\x86S@\xcb\x8eP\xda\xb7\xcaS@\x06\xf4V\xf1\xc8\x98S@\xf7XO\xd8\x14\x8dS@\x0f\\\xed\x8d\x02zS@\xbdI\xe9\xcd\xda\xd4S@\x01\x8e\x03\xdb\x95\xabS@\x89\n\x9d\x96\x0e\xd5S@\xa2\xe2\xb8\x18\xcb\xfeS@n\xf6\\q\x03\xc6S@j\xbf\xd5\xd7X&T@\x1dL"\x03\xd3tS@\x1c$\xd86\xd4&T@\x19\xd1\xe9\xa0\xaa\xfcS@\xb1;\xf0\xa7m\xf6S@\x82\xf1\x98\xc0\xb9\xfeS@\xf1\xb2\x8e\xef\xba\xc2S@2\x17\xe8\xe3U\xacS@\xf9\xf2s\n2\x8bS@\xaey\x1bO\x01\xffS@J\t\xcda:\xfeS@\xda\xa9=YR\xbeS@\x93Y\x1cy\x8f\x99S@\xded\xf2F\xfd\xa8S@J\x88\x8c~;/T@9\x0bc\xd0\xa8\x1bT@\xb1\x8f\x93\x04g\xaeS@K\tJU7\x87S@FU\xe92$`S@.,\xcc\x89z\xb4S@\xf6\x81)\xe4\x14\xd7S@\x97K\xe5K\xac\xd4S@\xae\xa3\xe1\xb2\xab\xe7S@PT\x1c\xea\xe2\x8fS@\xa1ErlG\xcdS@\xcb\xcc\xd7\xcf5~S@)\xd9s0\xd8aS@\x16F\xef\xeb>\xd0S@|\x15I\xe8B\xb4S@\xc3^\xc9\x11\xea\xc9S@\xf2x\xa2\xe0\xde\xfdS@\xa0\xf0\x91\x88a~S@Aw=>5\x89S@Y\xa9\xac@\x8d\xfdS@<j;B\xeaoS@\xaf\xa7]aV\x91S@"\xb0\x95\x89GxS@\xabja\x9e>\x19T@m\xd6\x04\xc0a\xacS@\x11\xe7\xe1\xf8\xe6\xe9S@\x80n\x1f9$\xa2S@6\x16(\x04\xf9\xf7S@\x85x\xc7a\xc8\xaaS@\xa9\xf2\x90Ch\x9bS@c\x11b\x1f\x1f\xe7S@\'\x0b\xe1\n\xd7\xf8S@\xd7\x80\xf9\xc1F]S@\xa7dqog\xcdS@\xfd\xc9<P\xac0T@\xccp\x13\xc6\xac\xe1S@\x03\x95\x14\xc1\xa6\xe2S@P\x87\xd8\xb3]\xa1S@B\xe3\xb8\xcd\xf9\xdcS@\x03\xcbac7\xabS@z\x95\xee\xa0\xc3\xd9S@\x1bX^h\x10\xd0S@&j\xc19\xe7\x86S@\x8aI\x08\x1c^\xd5S@\xb7S\x91\xec\xf4\x94S@8\xba\xa3=\xaefS@=\x99V\x7f\xda\x9fS@\xce|\xb4KA\xe2S@E.n\r\xed\xfaS@E\x0e\x81\xc4\x1dVS@.\xdf/\xd7\x8f\'T@\x87mv\xde\xb6\xadS@\x7fqy8\x935T@\x196\xd7\xa4?\xd6S@\x9d\xef\x86\xca\r\xe7S@\xfe\xab\x1c3I\x1cT@ac]I\xcc\x92S@A\x8c[\xf7}\xa4S@\xfa(x0\xe3\x92S@\x04\xcf\xe2S\xaa\x94S@u\x9c\xcb\xcf\xc6\x88S@&\xd9\xbb.P\xfaS@\x83|"\x93[\x90S@d\xe3\xae}\xf5\x93S@\x1e\xec\x14\xac\xd6\xafS@\xc7\xba\xc02&\xf1S@\xa9\x1f\xeca\xfc\xf9S@\x00\xb93\x89\xca\xd4S@\xcd\x94\x85$\xbb[S@8\xc5\xe9\xcf\xed\xb5S@\x81:Jc\x7fcS@pu\x04\xef\x87\x8bS@=\x8bS\xab\xa7\x9aS@+\xf1(\xed>\xeeS@\xae\x8f\x04\xc3\xea\x93S@\xfb\xe5\x06\xbd\xfb\x86S@\x8d\x9f\xfaV\xc6\xa1S@\xee]e\x8d|\x87S@g\x14\xd84\xa0\xaeS@\x7f\xc9\x8e\xb5i\xfaS@)\xdf\x8f0\\\x96S@<W\xf4\xa0e\x88S@z\xe7\xd1\xddT\xc0S@\xb3\xa58\xdc4|S@\xf9-\x1a\xeb\x9d\x9bS@\xf0\xff\x90\x95OcS@\x02T\x1b\x10\x95\xc8S@\x9a\xeb8?\x06\xc6S@;DXt\xcc\x84S@q\xdc\xc4sI\x95S@\xdcL\xfa\x1e.\xc8S@\xdfJ\x19\r\xd4\xc5S@\x7f\xe8\xab\xc2#\x8aS@\x8b4\xa4\xbfx\x87S@\x93?@l\xac\xe9S@\xd1\xdc\xbd\x91\xd6\xa4S@u\x12\xe5\x02\x93\xa7S@\xbd`\xc8XgpS@\x9b\x8a\xe1q\xba\x8cS@v\xf1M\x8bM\x8aS@>n\xcc\x0e\xb87T@d\xc6\x1ec\xaf\x00T@p\xb0u\x1e!\x90S@\x90Z\x11<x\xabS@\xb9,\xb6~\x96\xc2S@\xfa\xb9\x8c\xb4S\xd6S@T%\'U\x14\xa6S@\x14\x80\xf1\x1f\x95\xeeS@\xbb\xf6\x14\x19N\x95S@\x16q\xd4hz\x06T@\x19\x00\xda\xea\xbe\xc6S@E\x18&\xd3\x89zS@\xce\x96*\xa2\xeb\x9cS@6\x8a\xc7\xccq\xe9S@8\x9bFn\xe0\xd4S@\x92eES\x84\xdbS@\xc6\xf6*\x86\x18\xaaS@\x00.R\x84\x9c\x9dS@\x80@\xb0\xc6b\xe1S@\xb0\x9b\xab\xe6\x9b\xd9S@|\xc1\xe71\x9e\xb8S@\x94i\x99\xfa*\x95S@T\xe2\xa0\xe6\x0b(T@n\x8a\x0e\x1d\xd9\x81S@\x12\xe6P}D\xc9S@\xa0\xe1\'&\x90\xd5S@\xd5\xab\x88"~\x85S@\x1c\xff\x0c\xeeq\xa9S@\x90\x08m\x82\t\xb7S@\x06[H\x18\xcd+T@\xe3\x99\xfc\x04\xd9{S@\x12\xeefD\x02\xc8S@<\xa1za"\x99S@(O=L\xae\x87S@H\x8c\x91\x1c\xb7\xc8S@\xb8\xae\xd7{\x94!T@\x17`\x17\xbc\x98\xe5S@\x104\x9cUb\xcdS@J\xa6\x04\xda6\x8cS@)\xfe\xc1\xee\xf3RS@\x0c.\x8f\x1a~\x8aS@!\xde\xb3\xa1-\xddS@\x02fz@\x11\xcfS@K~^:~\xa6S@\xa40\xa7\x1c\xfe{S@2{\xf6*[\xf8S@\xd4\x8fn\x95\x8d\x82S@\xb8\xc2\xc0\xa4\x8d\xbdS@=\xae\xfe\xc1\xa7\xe2S@\xb5\xab\xc8\xf2\xdc\x7fS@\xbf\xcf\xf1*\xe2\xaeS@\xbf\xe0\x8a\n\xa0\xefS@\x02e\xc6OC\x01T@\x18\xac@\xac\x13\xabS@\xcf\xbd\xe5vM\xf8S@\x16\x872QV\xf1S@%q\xd3Z\x13\x87S@)\xcd!\xc7\xc5\xefS@n\x1e\x9e\xce&\xb0S@\xd2q\xb5\xf8\xe2\xf8S@r\xb1"+\xbe|S@\xe3\xbe!|\xd3\x9eS@\x9f\'\xa4J\x06\xcaS@f\xbf~wZ\x83S@C\x7f\x98\xfb2\xb8S@\xa9\x87K~\x14\xc9S@0\x0fxH\xd4\xc9S@\x02\xd9\xd4t\xdd\xe4S@\xa8?\x8f\x88\x85\xdaS@\xa5ovIu\xe6S@\xc6\xd72_\xba\xbfS@\x19\x99\x14\x90\xcc\x00T@\n\x97\xfd\x90\\\xa2S@\x074\x1b@W\xafS@\x00A(=\xbe\xa2S@9\xdfDM\x90\x94S@\xceH\xd1\x86=BS@\x90\xcc-\x13\xde!T@\x1a3D\'q\xc9S@\xd9$8G}\xbeS@U|;\xe0\x9e\x84S@\x8f=N\x9d\xedzS@q\xcf\xdew\x1a\xe7S@\xa8\xc5\x99M_\rT@\xfbP\x0cM\xc7\xdaS@\xce\xb3\x8d\xf3UzS@t\xf1l\xcf\xfb\xa7S@\x96)\x13\xb1\xa3\xcdS@\x96\xd6\xc2\xc4\xe2\xa9S@\xc9"\xd9s\xf3\x95S@Q^\xb9\xf5\xd6\x80S@\n\xdc\x01\xfc\xbc\xadS@\xa3T\x00\xadq\xe7S@T\xed\x06\n\x8f\xdcS@U\x95<\xa9JwS@w\x1f\x9c\x7f\x13\x9eS@cQ\xec\x96J\x95S@Y\xb1\xfe\xdaXpS@+\xc8E\x9am\xf3S@l\xdf\x97\xa6v\xd8S@\\\xd3-\x00\xeb\x97S@\xdf\x823r\xe1\xa3S@g\xd6\x7f\xf0:\xa7S@\xea\xd7\x00\xb2\x90qS@\x95A\x1c;\xa5\xcaS@\xb66r\xa9h\xc8S@`\x9e\xf7\xb0\xe5\xcbS@U\xde|J6\xd7S@\xfd\xf3Y(\x8e\x8dS@#\x88\xe2zO6T@\x12\x8b\xd8\x1f\xe0\xb7S@\xb8\x88\xdft\x9b T@?\xbbEz:VS@\xfc/+B\xed\x1eT@E\x92/\nEzS@\xb5v\xdbE^\xc6S@A\x90\xd8r\x17}S@\x94!\xc7\x10\xfd\xf5S@|\xb4+\x1c\xe7\xacS@\x83O\xbfq\xb4\x9eS@\xc9\x9e\x8f\xfe#cS@D\t@\x90\x8c\x99S@oP\x89\xe6\xbf\xa1S@\xf3:i\xbe\xd7\xfcS@\xb6\xbe\x90D~\xf3S@\xe6|\xa6q/\xf3S@\x90a3\xbbKVS@\x99\xe084\xff\xa8S@\xb6\xcd\x80\x96^\xf9S@\xaf\x96\xedF\x15cS@a\x17\xf4\x00:\x87S@W\xc9\xaf+S\xadS@|2r\xb20\x96S@o\x9a=MC!T@\xe1Q\xcbL\x03\xdaS@\xea"?\x0e\x99\xb3S@\x92/\x8bc}\xa9S@h\xe4\x16|\x12\'T@\xb2\xf8\xd0\xc9\x90\x05T@\xbb\x801\x0b\xa9\xa6S@\xfe}+\x08\xb2\x93S@\xab\x06\x8b! \xb8S@\xfaT\xccc\x19\xa4S@8\xf4\x99M\xe1\xb3S@]\n\xbc\x13\x17sS@lJ,<\x14\xe8S@\xe94\x13\xc8%zS@d\xa5~\x18.\x9aS@I5\xa73\x18\xbbS@\xea\x8cpw\x8d\x00T@3\xb8#\xe5\xf2\x9aS@i\xf2"\xec\xf3SS@\xf9\xea\\C\xe3\xa2S@\x1f\xc6\x10dw\xddS@\xe3;\x9f\xc4\xfc\xcfS@b\x95XiL\xf3S@G\x80I\x17\xff\xc7S@\xe8\xa3\x05\xf0\x85\x81S@\xdb|f@M\xccS@uQvB\x91\xcdS@v\xa0\xf0\xc8\'\x96S@\x01\xc3\x81\xf1\xa0\x99S@Pm0\x9af&T@\xc7a\xf3\xa1K_S@\x8cud\xd4\xf8\x99S@\xb8!\x86\x07d\xabS@A\xc8\xa6\xa4\xc7zS@\xfdl\xd9Pq\xf1S@.\x02.\xa6b\xb3S@}i\xa9\xb0\x8c\xb2S@\x9d)\\\xb7\xb4\xffS@\xefv\x1b\x8c%\xa9S@\xe8r\xdd\x13|\x9fS@\xce5\xedF\x00\xb7S@.k\x1c\xf2fpS@u\x04\xc4\x0b\x93dS@\xc9\x9f\xf9\x9fu\xf9S@\x1f\'\xc2~\x86\xb2S@\xa3\xa4\xc3\x04\xc8\x98S@\xa0\x8fc\x9c?\x97S@\xeb\'\xab\xa4\txS@B@U\xaf\x97\xf2S@\x9c\xfd\xab\x9bf#T@n\xf9?\x9f\xb7oS@\xee\xc6[\xa1CxS@\xe1\x94\xd8\x0c;\xd0S@\xeev\x8bP\xb2\x97S@\xc08\x0e%\x94\xdfS@\x8e\x04\xc9\xc7\xaf\x95S@\xabY\x18\xa7\xe1\xf0S@\xc4\xd9\xe2\xb6\xaewS@\xeaF\x01\xf0rnS@\x10U\xc1\xdd\xfdoS@R}\xc5\x1b\t\x91S@\xf0;\xa0\x9cE\xb7S@\xc7\x95\xd9\x81I7T@o\x1c&\xd3S\xcaS@\x9bZ\xe3\xfa\x81\xa4S@\xa0\xd8\x0ei\xdf$T@\xd6\xb4\x9c\'\x81\x99S@\x0e}a\xb5\x82\xa4S@\xf4\xe9\x892a\xf2S@\t\xc89/\xa2\xb1S@\xa8\xea\x96\xefKwS@\xa8\\\xf4\xc5\x98\x86S@cD:\xfc\xed\xf6S@R\xaa\xa3Dy1T@\xfa\xf7pr\xf7\xf9S@\xf6\xe6^\xfcV\xa6S@\xe6\r\xa5\xe6-\xc1S@\x9b\xfb\x05\x12\xc2\xc1S@\x8a\xf2\xeb\x8b\x00\x80S@\x8e\xd7\x03V\x1a\xacS@8\xd5\xf4\xd7\xf8\xfaS@\x12\x08\x0f\xcf\xf5\xc7S@\x06\xb1\xd1\xb4\x04\xb3S@0\x83\xa0\xed5\xc1S@n\xb0\x1bl\xfd\xa7S@\x14\xee\x81\x1f\x88\xeeS@5\xaa\x1a\xbc`\xf6S@\xdd\x18/\x94I\x9dS@\x9ag4\xe1\x8cpS@\xd4f\x8a~\x9d\x9bS@\x1b\xbc\xcd/5\xffS@\x82\x03\xa5\xe16\xe5S@\xd9\x8c\xd9\t\x84\xc1S@<\xf8\x92\x04\xd4\xbeS@lxi&\xc3"T@\xe5S\x03\x86\xab\xf6S@\x89p\x92\x89\xc3vS@\xac:\xfdy\xa51T@\x1b\x8fRy\x8c\xefS@\xc2\xe3\x91!\x02\xa5S@\xc3H\x10\x8bQ.T@\xcbd\xedTn!T@\xf8\xc8\xc32\xf9\xb0S@\x13r\x0f\xd0}\xbcS@\xa23K\xed\x95$T@\xfbSt\ri\x87S@D\xaeP\xd2\xed1T@[\xdf\xda\xa6\x8f\xc4S@]\\\x9c\x05e\xb8S@\x9fwx,\xf4\x93S@E\xa9%\xd86\xadS@\xeb\xb19\x95\xaa\x99S@E\xc0x\xa3WkS@\x7f\xfa\xc6\x84\x857T@\xa52\x94)\x82\x9eS@3\nKE]\x87S@\xae\xf0\x99:-\xa3S@Cn.\x8f0\xa3S@%J\x1c\xed\xfc\xf6S@\xd1u\ri\twS@\x88\xb7\xa41t\xe8S@%\xbd?\xe0\xe0\xc0S@\xc41B\xc2l\xc1S@\x9c[\x9a\x83|\xa4S@\xc1R\xa2~\xe1\x1fT@\xa3\xa7\xbd\xd1\x16\xb6S@r\xc2\xc4\xb3\xcc\xf6S@\'\x17&\xa3(\x7fS@u\xac\x81\x02\xba\xc5S@\xe7\xe2\xc1"n\xbaS@\x0fLy\xd6\xeb\xb2S@s%\xd7\xb8\x97zS@5\xf7\'\xaf\\\xfaS@\x18\xc4g\xd2\x99jS@H\xa8\x8a\xbe\xa2\xb5S@\xc4\x00\xf9\x9cY\x95S@\x10]_\xa0x\xeaS@\xa0\xbfy\xb6\xfc\xb4S@\xde\xac\xb1\x8a\xac\xa6S@\x9e\xc7\xcd\xd5q\xcdS@"\x95I\xcf\xbd0T@\xb4>\xa6\xcb]\xfbS@\x9f\x12\xf9\t\xd9\xb2S@\x90R\x89\\"\x95S@\xf3*Q\xe4~tS@q\x9e\x1e=\x99\xfaS@7\xb8N\xf4M\x8aS@eo.i\xba\xb8S@:<\x02UJ\xa6S@\x107\xff\xa5\xf0\xc0S@\xa092F\x16qS@7D\x8b\x07|\x00T@\xe9\xc2ej\n\xa7S@%r\xcewZ\xf9S@\xd2|\x1dZz\xc0S@\xec\x98\'&\xae\xe7S@v\x1eI\x98S\xb8S@!\xea7\xdbF\xcfS@Vp\x19\xa5\xf5\x8aS@o\xb9A\x9c\xb2\xc0S@\x0b\xb8\xf1\xf89\xc9S@A\':gasS@\x8c\x8d@\xd0l\xc0S@\xa9O\xd9gq\x9bS@\x1c\xc8\x1a\xf6\xd1\xb1S@\xb0\xcc\xd0\x05\x9eVS@\x85]O<@\xd8S@\x9f{\x8bp\xbe\xf2S@\xde\xc8\x1f\xa3\xdd\x88S@,\xfe\xf4\x01\x97 T@\xea\xe9\xd7\x8cL\x89S@\x0cK\xa8\x06{\xf6S@\xb5\xa0\x1f\xaa\xbb\xfbS@\xa10\xeb\xfff\xe4S@z\x05\xb2\x9b\x15gS@6\xa2\xf5\x90y\x88S@\xbb\x99yk\xcf\x89S@O\xe8\xef\x86\x96\xe6S@&\xfd\xa8>\xbf\xb1S@\xa6\xc5\x99\xd0k\xf1S@p\xce~\xd6\xa7&T@\x96tg5ShS@T\xcf|\x0fX\xa8S@\xe0b\xc3\x0f\x9bfS@\xa3\x03G\x10j\xfcS@\xe7\xe1\xa1=8tS@\xdc\xc2\xf9|Y\xeeS@\xc2\xf8.\x8b\t\xf1S@\x1b\xfb>{\xf5\xebS@\xe3\x89\xc2\xa6(\xeeS@\xe1\xea\x96\x8b>\xe8S@\xbfV\nR\xfe\xaeS@\x1d\xc6\xc0\x13}tS@\x9e\xb4q\xef\xe5\x8aS@9\x94\xff\xb1y\xc6S@A\x0ca\xb3\x08\xecS@\xbb\'\xf5\xfaPqS@\xda\x00\xe0\xd1]\xb0S@\xc9I\xb4\xf8\x19vS@20\x92t\xd8\xf2S@8;\xa2\xed\xaf\xf1S@\xa1\x8e\xf8G\xfb\x87S@FL\xb8\xebL\xb1S@.\xc0\xd0\x00\xd2tS@9\xc4\xe6\xe7EcS@\x08\xe4 \x11\x12\xb1S@\r\xda\x0f\x0c;\xcfS@\xaai\x91\x08\xf8\xd9S@\x9a\x1a\xfe\xc2\x13\xfdS@\x98\r\xcbh\x04\x96S@_[\xaf\x98\xf0\x85S@\x020z\x1c\xafzS@\x7f\xf4\xef\xa3\xcd\x86S@:\xd05\xf0B\x95S@\xcf\xc0\xe7\xc3\xb2\x17T@\xc0)Y\x88\xfd\x84S@\xa5\xdc:\x11\xce\xeeS@\xfb\x03S\x10\x93\x85S@,\tKB\xff\xb3S@\x0f\xdfz\xe9\x88\xffS@\xd7\x014:\xc2\xb5S@ \xd1(XS\x02T@\xd9zqL\xf4\xa9S@\xf8M\xc7\x08S\x86S@R\xb2r\xebi\xf1S@GAr*i\xaaS@B\xd53=\x1e\xa1S@\xf1\x06\xe2\x04\x95\xaaS@\xdbC(3r\x9bS@\xa6,w\xb4#\x84S@\xf6\xaeBz\x98\xb8S@\x1b\xf9\x9ai\xaa\xb3S@\xc22\\\xf9y\x99S@\xc7\x17\xdc\xa2\xaa\x85S@bo\xa0\x9d\xd6\x85S@N\xd4\x13~\x08\xf4S@d\x9d\x8d\x90\xf3 T@\xe27-]\x1d\xdfS@*\xa1\xdb\xff"\xf5S@\x10\xa2I\xe7b~S@/\xe4913\x84S@\xf9\x9bJ\xc0#\xabS@\xe2\x0e\xc0\x7f9\x84S@@\x03\x1bF\xab\xf4S@\xfc\xc4\xca\xeb\x8f\xaaS@H\x9e\xc9\xdbzzS@\xed\xc9s"\x1a\x9fS@\xff\x164\xd5\x89nS@\x15\xf7\x17\xe0\xd5\xaaS@\xde\xbf\xc6L\x8a~S@\xea\x08\x92\x14\x14\xeeS@\xa8\xa26\xc1C\x8bS@\x96w\xf5\x1aS\xf0S@d\x13\xb1\x9b\xb9\xe0S@\x94\xb2\xd3\x19\xe2\x82S@{\xa5\x93\xaf"\x8dS@\xd0#\x99\xc0.wS@b\x81n\x8bJ\xedS@S\xdcr\x07C\x82S@\xb8\x0fw\xaf?\xa2S@x\xf1\xaa\xbc\xda\xd8S@\xbc\xaa\xb56\xa3~S@\xe9I\x8b\xa5\xe2\x80S@\xb4\x97\x14\x90\xe4\x0bT@t\x99\xda\xc00\x7fS@\x90\x9bp\xeb\xa8/T@\xe9\xba\xb6j\xf5\x81S@R\x94?\xd1T\x82S@\x1b4\x8e\xd5x\xafS@\x15\xc0\x9e\t\xf1\xa5S@D\x8c$\xa6\xcb\xe4S@i\x89x\x0f\xd6\x9fS@\xf6\x86\xcd\x10\xbeuS@\xa9\xc2\xd2\xbc\xde\xd8S@"\xf5\xe9\x17e\xbeS@\xf8*\xff\xf7a\xd4S@\xb1\xfd\x02\xfd(oS@A)p%\xd9}S@|\xd9A\xce\\]S@\xf4\x10\xf8G\x9d\xffS@\xe1\xf1\x9a\x9a\xba\x81S@0L\xe7\r=}S@\x19\xc3/\xf4\xae\xeeS@\xadA\xef\xc3\x9a\xa2S@\x0f_\x9d\x96\xde\xd4S@\xf1\x040ol\xaaS@%\xbe\xedN\xcf\xc7S@\x89\xa5\xa7"\xbf\xf8S@\xe3e\xfat\xfd\xb3S@\x061\xb1\xf8\xf5\xdaS@1\xb1\xda]\xc6]S@-nd\x13\xa0\xd1S@6e\xe2\xbe\xfb\xfeS@[5/\x99\xf1\x80S@\x83\x1a\x1a<L\xa1S@mw\xbb7k\xb3S@\xedpI\xf7\xe1\x8fS@\xdc\x9d\xb1\xc6\xca\xc6S@M\x04MY9\x80S@\xe9\xbf\x9e\xca\\\x81S@\xd8%\xb4\xdd\xc1-T@=\xb8\x84\xc2\x07vS@\x93`\xeb//\x81S@\x18-b>\xb3\x93S@\x04\x16U\xbdL\xf0S@\xc3a\xc0\xe1\xcc\x7fS@k?\x96\x1c\x8f\xb1S@\xcb\xeb\xc2\x0eE\xb5S@Z<\xf8$P\x96S@\xeb\xecg\x95\xd0rS@*\x07\xcf>\xda\xa1S@\xf9/\xe4)\x86\xacS@v*pd\xe6\xe6S@\x04\x96&5\xf9fS@\x05\xaa\x9a\x8e\xb5\x13T@\xf9\x7ft%P~S@\xf4a\x9d\x05I\x7fS@\xe1\xbf\xfa\x02X\x7fS@\xbf\xb4A9\x14\xd1S@\x1a\xce\xacP\x1d\xb3S@\xaa\x00\xcb\xe3\xb7\xa4S@\x8e5\xc4n\x04\xabS@\x89\r0\x89\xca\xd4S@\xc4_;c\x9b\xd5S@f\x86\xdam-\xd8S@\x17:5"\xbe}S@\xf1l\xe71\x0e\rT@\xc1\xb3\xea\xa5C}S@\x83\xa8y\xea\xda@T@*\xe1\xcc\xc2\x0e\x81S@\xe1;\x8f\xdbU\xc5S@[\xb6/_\xdc\xc5S@a}x\xa2\x80\x1eT@\xab\x9e\xd9=\xe9\xedS@\xbf\x91\x9f0\xb3\xeaS@\xf8\x17\x04t\xd1\xbdS@\xb4\x17\xd8\x12@\xa1S@i\x0e3\xb7m\xa1S@|T2jJ}S@3\xe8-l\xf5xS@\xab+j\x18\x1a\x00T@\x11\xf7xR2\x02T@.C\xdcJj\xa5S@\x85\x83\x05\xdd\xed\x89S@Z\xe9c\x92O\xfcS@^\xda\x13\x171\x7fS@~\x9a\xd3\xf5\xcc\xd4S@\xa8l\xac\xcd_\xd8S@O>\x8d\x8c\x0c\x92S@\x82\xceE,\xe0\xe8S@x\xbeignwS@\xb2\xb1P\xce\xaa\xb1S@\x00\xa7\xba>\xb2\x00T@\x1a\xec9\x0c\xae\xedS@"\xde\x8cc\xeeuS@g\xe1$}5\xb2S@\xfe5a\xbeb^S@(\x13{*|\xbdS@%-Km\xb9\xfeS@W\xad\x9cl\x12\x7fS@\xe3\xcai\xfd[\x7fS@\n\x13\xf2}\xca\xb3S@\xba\x7f\xaa4\xa8^S@\x9b\xe3)\x10\xf0\xe9S@\xec\x0c\xef\xf4ryS@\xd7\xf0\nX\xf1\xe8S@;\\\xc9+\'~S@\x9a\xb2\x0f\xd6\xef\xb1S@\xea\xb5\xa9\x8a"\xd8S@\xe3\xf3\xf6=N}S@U\xfbQ\x1c\x86\x7fS@u\xec5K%yS@L\xce`kA\x7fS@I2\xde\xaeT\xfbS@\r#\x93W\xa4]S@\x95q\x0b~\x0c}S@\xd0\x15\x99\xc2C\xaeS@\xf4\x82Q\xb62\xa2S@\'\xa2\xfbxCwS@\xef\x1c\x81\xe9\xc2|S@\xe38\xec:P\x93S@\xb5\xc8\x02\xb1\x13xS@\xaf0#\x7f2\x9cS@\xb3\xe8\x91\\5\xd7S@.\x04\xef\xa2#|S@\xfe\xf4wU\x9a\xb1S@\xdc%\xd5\x82SbS@^\xe5~\xc9\xf6\xcaS@};\xc2\x13\x1b\xafS@\xc3Uf\x15]\xe7S@\x9b"\xec\x1d\xec\xd7S@q\xd6\xa1\xa5\xbe{S@\xb9B\x14\xad\'|S@P)\xf1\xca\xbd}S@\xf0\x9b\x91\x02I\x93S@V\xb5\x8b\xf4\xc1^S@ G\xb6\xc0\xe8\xbcS@\xf9\xb3\x99uQ|S@\x15\x83\xc99&\xf2S@\xceQ\n\xf8\xad\x03T@\xe2\xb1\xf6u\x84\xa1S@0\xd0\r\xd1G\xfcS@z{z\xcbc\xb1S@ \x1c\xff\xbd\xc1{S@\xa7\xf5\xc1\xe5\xe0\xbcS@\xfe\xa6\xff\xfb\xb6\xd7S@D\x87&N\xce\x9fS@\x8f\xb4x\xb1\x1a<T@=Z\xf80\x92\xedS@\x9d\xf4\xa5\x01\xb0\xeeS@\xcc\xf1\xcc\xb4\xaa\xb0S@F\r\xe1?M`S@\xb2S\x15\x11\x83{S@\xf4\xbf\x18}%\xafS@E\x80C\xf9kcS@*T[2\xd0\x87S@\x85e\xb9\xd0d\xa1S@\xfc\xe8\xebt\xf3\xecS@\n\xad\xc9-\xdb\x9fS@\xd1\x02\x0cF\x99qS@F\x9a\x93\xd9!|S@y\xf9\x91\xa5\xa9\xeeS@\x006!\x9aNnS@3b\x8a(\x0e{S@\xc1\x91\x1a\xd3\x91\x94S@D>w\xae\xd8qS@\xf0\x1b7IE\xcbS@\x1a\xf4\xf5\x1cY\xb0S@\x99\x131\xb2\xd5\x8fS@\xde*\xf6tG\xf8S@\x16\x8fs\x89&`S@\xcd\xed_\xc2\x81{S@\x9e\x11\x18a\x0e\x92S@\xbd\xa1\xcf\xcc\x83zS@\n\r`(\xa2\xf1S@\xfe\xe0\xfa\xba\xb9\xb0S@MIM\xb9\xe3zS@j\xda\x80\xea\xfe\xb0S@\xf7\x82\xae\x9f rS@\xd0#\xecF\xd0\xafS@\xdb\xa7\x1c\x84\xb1{S@\x05\xd3R\x89)\x81S@:ZC|\xb9\xafS@\xdbh\xb0\x02czS@o\xbe]\xf1\xb4zS@\xb6\xb6\xeb%${S@\x0bv(\xfcs\xbcS@\x80(\x1d\xc6@zS@Qz\xa9\xb8\xef\x01T@\xc7\x08Q\xd3\xe1\xc7S@m\xb0\x9eP\xdf\xfcS@\x96V\x18c&{S@\xf0\xdf\xda\xf8)\xeeS@\x99\x01\x8915\xd6S@b+\xceb\x81\x99S@\x90\xc0\xa3\xad\xc1\x82S@P\t\xd0K\xa9\x92S@\xb4\xe7\xc2\xf6-\xb0S@\xc2\x05\xea\xf9\xb8\xb1S@;5>\xd2\x8dzS@J\xd4\x8b\x0bE\xeeS@k\xb5\xe4E\xdb\x92S@-{\x98\x0f\x00\xb0S@\xacdn\xa4B\xb1S@\xf7\x19\xe6\xdfz{S@\xf0\xf1\x80s\xf0zS@\x83\xb8W\xa2\xc4xS@l\x81\x97\xb8[\x9eS@\xfe\xef2\xbc\x03\xe5S@\x1b\xe5\xa4\x15L\xc3S@R<\x07Tv\xc6S@\x1f-\x86\x85\xaf\xf2S@7(\xc6\xbd\rzS@F\x80\xa3\xee\xa3zS@\x94\xa0DFT\x9cS@[\xe18[n\xb3S@\xd39~\xc3\x11\x01T@\xf0\x00\xbd\x1fK\xcbS@df\xee\x8a\x81zS@\xf1VM\xfcq\xa2S@\x146\xf2\xfb:\xf1S@\x8683[\x04\xc1S@\xed\xe5\x0f_sbS@\xc73+l\xb6\xf3S@\xa3\x17{\xceH\x9bS@\x8a\x08\xb1-b\x81S@U\xf9w\x90t\xb7S@\xd0\r\xf9\xf7H~S@\xa49d\xb3\x00\xabS@{X^\xb1\x02\xa0S@N\x8f\xcd4\xfd%T@N\rxlV\xbeS@\xf0d@\xdaO\xe9S@\x9c\xdf\xb8Cs\x88S@H\x1a\xf7b\xa0\x94S@a\xa7\x19?\x1d{S@\x9a\x7f\xe7\x17\r~S@\x8d\x13\x1cr#\x02T@\xa5\xa6m\xe2\x90\x9bS@n\xcc\xc6\x1e\x1f{S@\xfd:\xfc\xf3I\x88S@\\\xaf\xfc\x8f\x98\xe7S@\x1c\xad\xc3CD\x97S@\x17O\xd9\xe5>\x81S@pcsaM\xfaS@\xb6z\xc7\xbb*\xceS@Zfa,\x0f|S@,W\xc0\xff\x90\xecS@%6]\x1f4\xd8S@\xf4\r\x89n2\xb0S@n\xb2\xd0\xbbg\x91S@%\xdd[\x83\xa2qS@\xab/\xf1RN\xf7S@a=\xbe\xe6\xe1\x00T@A\xc6\xd0\xcbp\x9bS@\x9e\x1c\x8d"\x8f\xc5S@&\x91\xf6<Y\xa7S@l\xc1\xfb\x80~\x02T@\xd6\xbc\np\xa1\x93S@\xb7:\xa1\x18\xd9\xacS@/\x909@\xdc\x94S@ \xe9\xcb\xc8\xc2\xabS@\x04\xb0\xaf\xf5\xa8\x9bS@\x10\x92}\xe4\xabuS@M>\xd5\xaet\xf7S@\xbbPN\xa7\x19\xceS@1\xe3`\xb0\x8d\xeaS@r\xc9\x1c\xa3\x01\xfbS@\xce\xff\xee\x19\xee\xe1S@iw\x8d\x9e\xa3\x99S@V\x01\xbc\nm\xa6S@\x9e\xe8"\xd3M\xa0S@Jz\xa4\x93T}S@\n\xf8\x95\xfb2\xa9S@e>\x99\xd7e\x94S@\xde\xf1\xffN\xfd\xa8S@W=\x15_\xc5\xaaS@\x16\x89]wQ\x9eS@\x95\x951\xf5N\x1fT@\xc1\xe5\xb7\xbaE\xe2S@\xd7%bkA\xb6S@\xc9\xa1\x81 c\'T@\x15\x1bax\x93\x89S@\x1e\xc9?\nl\xc8S@:\xf4\xa5p[\xabS@\xa4\x18\xcb\n\xc2\x90S@\xb8\xe8@\xca\xebqS@\x9e\x1b5`%\xf9S@\x98cu\x92h\x01T@\xbb>6\x17\x80\x86S@\x14k\x92\xe5\x97gS@3\xe6d\xc1\xca\x88S@\xf6o\x1cZ\xbe\xc8S@Z\xd9\x9a:\x9ehS@*3\x01T\xa6gS@b\x19\xad\x93t\x90S@\x8a\no*r\xfdS@3WXW\r\xc7S@_A*\x88\x1a\xaeS@\x13\x0b0RrsS@/\x948.\xe7}S@\xc8\x1d:K\xf4\x81S@@8\xd0\x8e\xa0\xa7S@\xb6\xf8O\xab-\xa8S@\xac[\xb1\xe5\x8b\xa8S@~\xe0\x81!\x05"T@T]:\xf3\x9a\x05T@\x83\xcf\x0f\xc8\x85\xcdS@&\x99\xa7]\xb1\xcdS@\x82\xfe\xf6r\x8f\xd9S@\xdc\x8a\xd2\x13UzS@\x8eS\x8a@\x83wS@!\xf5\x88>z\x13T@Y\xa6\x80\x9b%\xe6S@\x05\xc2\xe5\xdd\xe5\xb3S@\xa1>l\x84\xcd\x98S@\xadVnD\x9d\xf3S@w\xc7 \x13\xc0\xd2S@\x82QVT\x0c\xa7S@\xab\x80\x01\x9a\xc0\xa4S@\x11\x96\x1e\x88"\x91S@q\xb7\x95\xb1F|S@\xbe\xc90q\x18\xa6S@jV\xab\xdbc\x92S@\t%#\x19W\xb4S@\x03\xc4\x08\xfcD\xa4S@f8\x81A\xef\xa9S@\xfa\x0e\xb1%\x98\x95S@7\xd6=\x1e\x94\x90S@\xb2\xdc\xfe!\x92\xf4S@gY\xa2M\xaauS@\xec\xea\x1a\xb8\x87\xddS@J\xda\x18\xee\xc6\x9bS@\x12a\xb03\xfa\xc7S@\xebE\xca\x0b\xfa\x8cS@m\xe9\xac\xc0\xfa T@\x10\\\xcc)\xa1\'T@\x1b\xcd\xf9\xb8S\x19T@uK\x89W\xcavS@,\xfa\xe5\xe0\xfe\xcfS@\x17\xf2\xfcf\x97xS@\xf3\xe9\x9b\x1e4dS@/\t\x8fS\xa0\x99S@\xf0\x81q\xfb*}S@\x00\xad+\xf1\x0f\x8aS@\x18\x022\x93\xf5\xedS@l@\t^\xc0\x9fS@?\xc1s\xc4\xf5\xfdS@\x91\x12s\xe6\xec\x80S@ \xdf\x87fM\'T@\x95q\xee\xe9{\xc7S@\xe3\xa5\xde\xc6\xbevS@0\xb1\xffdO\xc7S@\xba\x18>\xc7\xd0.T@\x7f\xf9\x86y\x1d\x85S@n\xa9\xda\xf6I\xaaS@C\x194\x18\x15\xadS@\x89\xe4\x85\x19z\x99S@\xc8\rU\x9c\x0f\xbdS@\xd7\x96\xa5f\xab\xd0S@\xd6\x0b\xac\x96\xdf\xe9S@\x97\xd5T\xf1\x15!T@\xe3fK\x1b\xc5\xfeS@\x8aJ\xdc\xe6\xb5\x84S@Js\xa6\xb7n\x8dS@\r"\xd18\xd8\x17T@\xe5\xa3o\xd5I\xcdS@mQ\xce$0\xb5S@\xcfW\x9bec\xdeS@\xc0\xd4\xa2\xf4\x13\xa2S@\x88\xaf}\x8bp\xabS@\xfci\xecA/\xabS@^\xb1]\xa2k\xd2S@\xc9\xe5f&\x13\x1cT@\xb4\x1c\x9c\x8aj#T@\x86h\x7f)\x00\xc8S@\x8e\x9e\xe0\xf0;\xd2S@\x9d\xed\xfe\xbf\xa4\x13T@s\x0c\xc3k\x11\x9bS@\xcb\x08\xef\xce\xed.T@\xcd\xc4$gq\xfeS@\x0e\x94l\xc0\xcf\xfeS@\xe6Rg\xa8:/T@\x85\x966\x94\'\xb0S@N\xf4\xfdz\x14\xa6S@\xb2\xc6\xfb\xe1\t\xf0S@\x00\x83\xa8\'\x1b!T@\xaf\xca\xc5L\xbe\xfaS@\xc3E&J}fS@q_*\x8f\x1b\xd4S@\x9a(\x19\xd5b\xf8S@K\xd7u\x06G|S@8Mu\xa7\xe6\xfeS@6\x8bA\x9b\xc9\x00T@d\x05\x0c\xd6\xc7\xa2S@\xd5\xc0\xd9\xfc\x9c\\S@f\xbf\x92>\xa6\xe1S@\xd9\x91\xe1\xf5\x83\xe8S@\x0b\x13\xa6\xc9\x1d\xb0S@\xf0\xe1i\xd9\x92|S@~\x89\x8aQ\'\xacS@^\n\xd6p(\xb2S@<\xee\x7f\xb8\x85 T@\x89p\xd4\x94}[S@\x8c\xc3Gb)\xe6S@w%Ga\xd5\xaaS@<\xb7}\xd9x\x80S@\xb7M\xce\x84\x1caS@\xa7$\xf9\xda\xf86T@d\xf4\xac<:\xedS@\x02\x8e\x08\x90$\xd5S@\x088\x1f"\x1fyS@f"\xabK,\xd0S@\xcd\xb0\xc9(\x8a}S@L\xbc%\x8cN\xefS@t\xfd\x8a,\xf6\xd7S@E\xf2c<\xab\xdbS@\xa6\xc4G\xc8j\x1fT@\x0f\x85SsN\xbfS@\x16e-$\xbb\x0bT@\xc7\xf4\x8c&E\xabS@5\xc9\xb2\n\xa3\xf0S@?\xad\x10\xc2\xd6\xcbS@(2Xj\xb4\x9cS@#\x0f1^q\xe9S@\x0b\xcaH\x16\xdf\xb3S@\xcf\x85SG:uS@4\x9e\x16\xc0\x8a\xf2S@\x03\x85\xd4Y\xae\x9fS@,\x9c\x82[\x18\xadS@>\xcf\xb1@\x18\x7fS@\x08\xab\xdb\xe6\xe3\xf4S@&\xcc\xea\\\xad\xaaS@\xf6\x93\x93.\x8a\xacS@\x87\xceM,\xa3\xb9S@\xbf\xa9C\xf3t\x83S@\x84\xda\x1e\x14R\xedS@\xba\x8c>G\xa1\x80S@\xce\x81\xc2\x10\xc3\xa8S@\xc2\xc3\xc6\x7f\x13\x9eS@\xe4c\x14l:"T@Q\x8aGD\x97\xa2S@\x82\xdd\xf4\x93~\xa8S@\xe9\x86\xaegS)T@\xcd\xe9\x9b`z\xd9S@0"]p\xaa\x1eT@\xcd\x98P=4zS@\x9b\xacaR\xa6\xfcS@\xa5)%\xc1|\xecS@\xbe;\x99\xafj\xd7S@\xeb\xf2R\x9c\x1ayS@\xee\'\xe2\xe2\xab\x9aS@\'KQW\x07zS@\x03\xd8\x97\x90\x94\xa3S@\x90\x7fB\x93(\xb8S@\xf6=\xaaH&$T@\x0c\x88\xa7\xdeG\x8aS@\xb01*\xc2\xe1\xa3S@\xb6\x9e\xca\xda\x0b\x1bT@\xce()\xec\xd3\xc4S@\xb2^\xc1\r\x15\xa3S@Y\xe2:\x9d\x07)T@\xe9V\xce\xf2\x7f\x88S@\x11\x8c\x95\xa0\xf2\xdeS@\xafh~\x14\x8e\x1fT@*M\xfe-\x92\xa1S@<\xac7\x8e\xef\xd9S@b/S<\x0e\x95S@\xac\xa2\x9c{\xec\x9bS@\xf5\xd1\xc4i\x91\xa7S@\xe3\xd5a\xb1j\x96S@\x81\xc4\xb2\xd9\x88\xabS@f\x9b\x04\x9b7\xa1S@\x9d\xe5;\xc4\xd8\xd4S@\x06\x0f\xads\xba\xc6S@\xb7//\xf7\xec\xd5S@$\xb3-#\xe7\'T@\x82\xf6\xa9\xe3\xf5\x84S@\x1ah\xe8\x8f\x12\xcaS@G\xdfw\xc6>\x7fS@Uc\xb4:\xab\xe2S@Qtv\xf0\x93\xbeS@[\x9c]\x96@\xdfS@~\x9e\xd8\xc6\x94\xcdS@\x06\xbb\xc586\xabS@\xac\x9f\x1d\xa7\xe6\xadS@\x7f\xc7\x18\xf5\x9c\xa7S@\xc0Gy\x90=\xb0S@q\xba\x03\xe7r\x98S@\xd6\xc3\x05[\xf6zS@\xf6\xd5#E\x15)T@m4e ?\xc6S@\x87\xbe02\xf1\x98S@F\x97\xf0\x94QsS@\nV\x85q\xe2\xd4S@\x83\x8e\xdb\xa1\xc2\x00T@\xde\x871\x00{\xf7S@\x93\x83\xf2v\x0b\xd9S@\xb6\x8f\xde5\x0feS@8\x99\x1e7\xc6\x95S@\x87\xb2S\xf8C\x96S@\x12~y\xcc\x8a\xfdS@y\xf4\xaa\x0c\xd4\xc5S@\xc2\xdeS\x01\xfb\x8eS@\x19\xbex\xd0\x1d\xbbS@\xe8)\xa1Zo\x85S@%\x91\x19\xb9z\xcdS@\x1d\x0f\xe5\x7f\x16\xffS@\xf6Z\r\xb0\xdb{S@\xd18v\xe2\xed\x87S@n\x91\xb2\x8b \xa5S@\x8b]\xb1\\\xf8\x9fS@C(\xb1Aw\x87S@\xb98\x1c=+tS@/\xe8\x00\xd6\x91\x9aS@\xd5\x91\x7f\x0c\xff\xc2S@,\xdc\xfd\xcc\x1c\xa7S@4\x9fD\xc4\xe2\xa9S@\x1c\xcfM\x10\x92\xc8S@\xd6\xaa:\x19!`S@(\xda\xab|l\xc6S@\xdf\xb4+\xfc%\xc2S@\xef\xa6\x8f\xddlzS@\x08\xbfRu.\xb5S@z\x03at\xf8\xbfS@\x8fW\xdb\xff\xbf\xc8S@\x81HO\xd9\r\xacS@{\x18\xd7\x1b\n\xa4S@j\x1cd:\xfd\xc9S@\xda\xd6\xe3\xb1\x0e\xc8S@\xd0\xc1l\xf3\x98\x8bS@>\x80e\xcb\xb0\x85S@\xb4*g\xee\xd9\xe7S@8rL{\xc6+T@\x15b\xbb\xe6\x10|S@3\x9a\xc6<\x0e\xa5S@\x85\xc3%\xb6\xe2YS@1]Z\xfb\x89\xe9S@w\x88rP\x9e\xc9S@\xa1\xe3\xac\xe2\x97wS@\xbb\xa6\xe3\xe6\xef\xaeS@=SE\xaf\xe6\x9cS@\xe5+\x0c\x90D\x1fT@\x05\x88\x18\xbf\xc7+T@\xd3\xd5\xdc9\xe2rS@\xa4\xc0z(\xc3\xdeS@5\xe3\x151\xa5qS@\xb0\xfa\x05\x92\x04\x7fS@\xc8\x94,s\xd8\x93S@\xeb\x97\x89\xc3$oS@l\xa48`\xb0\xb0S@\xa5\x10\x1d\x84m\xc7S@\x8b\x97\x11\x1f\xf7\xb1S@\x11\x82\xd4H\xe0\xc9S@gW\xff\xd0_\x18T@\x19\xe8\x8a\x0e\xe9\xc9S@&J\x80n\x1e\xb0S@\xc4,\x01\xfaH\xb0S@\x15\x0e\x90f\xe2\xedS@\xcfv\x0e\x1f\xda\x82S@\x07\r\xdd\xce3\xebS@\xb9\xab\x00\xf7\xbd\x86S@)\xa6\xd5(\x8c\xeaS@\xc7\xbd\x9f\x10:\xb0S@W\xe5\x8b<\xc9\x96S@\xc98\xfc\xc5\x12\x9aS@35vS\xac\x99S@\xd1\xa7\x80\xdd\x15\xa3S@\xe0g\xab\xfc\xe4\xfdS@\xf2\xbd\xf8q\xf8\x00T@;\xd7\x89\xafYWS@\n\xe9W\xd4\xb2\xb8S@k`r\xd6\xd8\x94S@\xd7\xd1~\xa3g@T@0\x80\xa7{\xab@T@C)[\x013\xa8S@\xf3-\xe5i\x87\x97S@k\x0f+\xc1\x82\xb6S@\xddN8\x18\x85!T@B\xeey\x8fs\xbbS@:\xbf\x0c\xe5\xcc\xd7S@\xcb\xa6\x91\xa4\x90qS@\x81\xc6\xa4\xc4\x9c\x81S@\x9fE\r-\x94\x92S@\xd7]\xdf]\x1d\x9aS@\xc7\x1b\t\xec\x1f\xc8S@\xc6Z\xe7tv\xa2S@\xaf&Mj\x89|S@<*"i\xcd\xa3S@{\x04\x93\x97\xef\xcaS@\x17E\xce0{\xc2S@TU\xc2Iu\xa4S@y\x988D\x15\x9bS@\xb8\xc4r~\x97\xc7S@\xfa\x84K\x85\x91\x9cS@\x88N\x19\x00\xfb\xfaS@I\xa2\xc8m\xcd\x98S@\xa1\xb8\xb0\xfc\x11\xc6S@\x9015\xf0\xec\x1eT@\xe1\xcc\xcc\xe6\x7fpS@\xd8\x95y\x10\xe0yS@\xaeM\x8f&\x85\x93S@B\x12\xb6"/\xe3S@o+@k-\xa1S@\xb2\xa2*\xd3\x96\xfaS@\xf0\xde\x07^\xa5ZS@\x08\x98\xaeX\x7f\xfdS@]\xfb\x1b\xd1N\xabS@\x83l\x9azs\xe6S@\xc9\xd1\xc3\xde+\x83S@R,RJ?\xa3S@\x8fe*\xe2\xc1\xf7S@w5\x04Z\xe7oS@\x9f\xdd\xb1\x91\xa9oS@\xbbU\xda\xc71\xb1S@\xf5\x0fON\xf8\xafS@F\xd0\x9f\xc3fiS@\xb2\x06Ip\x83\xb0S@\xa8\xe4\xed"n\x89S@\xcb\xcbS\xc1\xef\x92S@V\xf8\xfc\xdc7wS@\x1b\xe1\xfe\xc8\xb1mS@\xe6\x1d\xabc\x1a\xfeS@\xcbI\x1a0\xd0hS@X\x05\x89D4\xd0S@\xc5\xda\xfc>\x9e\xffS@s\xf15\x10%\x1fT@\xbc\x8f\xd5\xf3\xa8\xaaS@ \x9f\x19\x82c\xcdS@*\xda\xa9\xbev\xa8S@\xe2\x9e@\xfdp\x95S@\xcaK\x81\x85\xf2\xfeS@\x81\xac\x12\xa3\x10\x93S@\x8a\xbb\x00\x89O\xf6S@\x98\xcfp\x91\xcb\x9fS@\xcb\x85\x81\xd18\xb0S@\xf6\x99\xf1\x1a.\xe6S@3\xdc\n.\xfe\xf6S@\xad\xc8~Ab\xb1S@\x95\x1e\xa9\x14\xc5\xb0S@\x05\xdbW\x8b\xe9\xe6S@Mv\x7fT<\xa4S@\xec\tb\xba\xa0hS@\'\xf6\x98\xfd:wS@9\xb6\xc7\x85U\x93S@\x8bs"\xaaQ~S@\xd7\xb7\x1e\xc5g\xaaS@\x94.\xd0\xeb\xac\xb1S@\x16\xe6\x1e\xb8t\xa8S@n\xd2\x0f\xa7\xf5!T@C<\x0c$Q\x88S@\x7fg\xbe\x9c\xdb\xb1S@\x05\xd22\x0f\xeb\xceS@\x1c\xab\xff\x0c\x0e\xf2S@{V~\xe8\xc9\x9bS@L\x97\x88N`#T@\x92\x9e\xb0p\xdf\x87S@\x95\xb9eL\x9b\xb1S@\xc8(\\\xa6I\xf4S@O\xd4\xdc\xcd[\x8fS@O=\xdf\xe9*\xcbS@\xf5\xf5\xe7\x12\x05\xf4S@\xc8/-\x03\xd9\xa1S@2S\xa1\xc8v\xa1S@~\x86i\x8dE\xa1S@\xbb\x0ev\xebd\xedS@A\xaa\xc1BIwS@\xc5\x13W%6\x00T@\x06\x9fB\x13K\x89S@\xa0T)\xf8\xff\xf1S@\xd6v^{E~S@\xf5\xa8\x03\xcc\r\xb3S@[&\xbd\xec\x85VS@\xe7\x9b\xbfQk\x89S@\xe7z;\xbd@\x89S@Z\xab$\xd5)}S@\x013\x90\xeb\x00pS@\xea\x18\xd9\nD\xd8S@r-\xd0e\xc4\x88S@\xfa\x98\xd5\xd7\xc3\xfeS@\xd4\r\x9c\x99&gS@\x8d~x\xb2\xc0\xadS@\x83W\xe3\x90.\x89S@\x83\xe6\x9c\x11a\x1aT@ \x99\xee]h\x88S@\x94\xb1{\xcb/\x1dT@\xde\xe4p\xbc\n\xfcS@\x1e\x8a\x9a\xf7\xc1"T@\x8aj1\x0c;mS@\x1ah\x10\x1e }S@1/6\xe3f!T@\xc3\xcc\x16O\x9e\xf2S@b\xae\xc6\x06[\xfbS@\x95\xa1\xc6\xfa\x1f\x8fS@\x17\xe1\x98F^\xf0S@Os\xde\xd6\x04\xa3S@\xda\xa6F\x9b\xc1\xaaS@\x02M\xac\x8f\xad\xb3S@\xd4\xf2\xe4\x02(\xb9S@O\x92\x9fa\x13\xb4S@t\xa1[\xd0\x1e\xe8S@C\x05\x91\x8a\x98\x99S@\xbc\xce\x19\xd7W\xa5S@q\x81:<\xe4\xf1S@\xe4\xa8\x9c\xa3\x89\xaaS@]\xd5d\xae\x86\xf2S@\x07\xdd\xb0\xc2\x8fvS@\xca\xe2\x96U\xe0\xacS@L\xffR\x17)\x7fS@\x87\x86\xb4:^\xf1S@\xd0\xe5\xd8G\x0b\xabS@\xf9\x8a\xc9R\x06\xbdS@<s\xd3&zpS@\x83\xe2\xa5R\x04\xf1S@\x1a\xa6A\xd4\\qS@u0j\tZ\x94S@`\xa1\xae\xf6\xba\xaaS@\x1b\xd0\xd7\xc9\x80\xa7S@\xed\xf8\x0c\x9a\xa0\xfcS@\x13<uU\xdc\xbdS@\x90\x1e\x89Y\xc2\xf1S@\xd5\x910\xf6\x13\xa3S@\xa2\xf2\x10Q\xdf\x01T@\x93W7\xdfV\xa6S@\x12K\xe8\x16\xc0\xe8S@z\xed\xf4\x95o\xaeS@M\xf95n)\xeeS@a\xa1\xd8=j\xcdS@c\xac\x99\xde\xea\xa9S@\xdew\x0c\xb0\xdf\xe6S@\xe5\xb6\t\x18s\xeeS@Y@o0}\x99S@\xc4\x8e\xacH\xba\x9dS@\xfd\xecB\xbe\xad\x86S@\n\xa4-\xc2n\xf1S@u<;\xf2\xe2\x95S@_T;S\n\xcbS@\xdb/\x07V\xf4\xf4S@\xee,n\xde\xe0\x85S@\x90\xe6\x17\x14\xd6\xeeS@\xd1\xf4\xad\x97\xbd\x86S@\xf2]\x1a\xc6Z\xf8S@^n^\xf9\xa3qS@yi\xe6\xae\x94\x02T@\x9b\xe2\x1d\x16f(T@\x1b\xc6\x19\xaf\x8c\x85S@\xdf\x90\xea\xf5q\xa9S@OW\xbe\xe1\x87\xe6S@\xdc(\x85EJ T@\xc7$%\xd9\xdf\xcfS@N\x0b\xee\x92\xa3\xeeS@HG\xc0\xf5O\x9bS@%\x93t\xfc\x0b\xfcS@\xcd\xc1\xb4\xf0~\xaaS@.\xefuA\xc2&T@4\x88\x18R\x05\xb1S@\xbf\xf1\x16\x9c\x1a~S@5w\x85\x80\x06\xb8S@\x93\xb0\x08\x90\xdb\xe8S@\xb6\xcf\x97\x1e\xecvS@\x01\xda~\xcc;dS@\xf6\xd6\xd5\x0bX\xa6S@g\x02I\xec\xfc\xa2S@zv\x1e}\x06\xb7S@)-U\x1b\x16\x04T@\x07\xc2/V*\x02T@^1 \xe1\xb2\xeaS@G\x99b]&\x15T@<\xe8\xf8\xba\xbe\x98S@\x9f\x0e\xb8\x80\xd9&T@\xb8\x9bJ\xfbCzS@\x8f\x11\xf3\x03\xa3\x85S@\'\x8e\xa8W[\xc7S@\x8e\x13\xfc\xf7\n\xedS@\xcf\x18\x89\x1a\xa8\xe5S@VI\x96\n\xad\xafS@\x82<\x0e\x1d\x14\x85S@5\x8et>,\xb0S@w\xc2\x16(\x1d\xabS@\xb4\xa4|\xe5\xec\xa4S@q\x9aD\x072QS@o\x96qH\xee\xfeS@\xdc\xbe\xca;\xc7\xe7S@\x8c\xd16\x8cp\x99S@\xdf\x9c|/\x0ezS@P@\xb5\x1ev\xb7S@\x01q&\x90\xa2fS@f\xd2\xcc\xb31\x84S@y0\xa3\x98\xe0\xfdS@\xb0)=r\x98\x83S@\\j\x1d\xce\x90\x99S@\xa5T\t\x81\x80\xc9S@\xe9\xc9\xc4\xd6\xccuS@\xac`\x9f\xd5\x90[S@g\xc3\xb2/\xa9\x83S@0(\xce\x07\x07\xa0S@B<\xb7{\xfa\xe9S@YK\xa8s\xfa\xa5S@\xd1a\x04\x8b\xea\x89S@\x1e\xc5o\x172\xf0S@>\xd2mm/"T@=\xb4"\xe5[\x95S@\xff\xe2\xa7#P\xa8S@b\x17\xa1d\xdd\x80S@p \xd7\xec\x94~S@\xa3QR`\xf9yS@ %\xc94\x1a\xe6S@\xe6\xcd\xb7\x89\xc5\xcbS@\x00\xb3Ei8\xceS@\x8d\x13\\\xfb\xbb\xb8S@\x84\xc75X\x97\xffS@\x9c\xc8\x10\xf2N\xd7S@3\x90\xd3\x11\xd4\x82S@\x89\x9f\xfb\x97\x15\xb5S@\xb8\xda%\xff\xb4\xa2S@X\xef&\xe5\xae|S@{#;\t\xab~S@\xd3\x91\xf8\'\'\x82S@\xa1\x99(\xd6\x89\xeaS@\xac$*\xa4\xac\x82S@m\xeb4\xe1[\xd4S@\xdb\x1e\xc6\xa9B\xe4S@n\x1a[\xb2\x18vS@\xdd~\xe1~z\x80S@8\xc0\xbf\x18h\x9bS@\x99?\xd4\x18\x96\xeaS@\xcf\x92\x9fk\x9e{S@\xf7\x0b\xea\xb4*\xb9S@\xb8\xf9\xbc\x8e\xb8}S@5\x1a\x12~\x1c\x9cS@\x10\x95\x99K\xb3\xcaS@)\xf3\x17L\n\xc6S@9k\x88)k\xf9S@\xc6\xe4i\\}\xbbS@\xc5\x7f\xcd\x95\xa9\x81S@\xca\x7f\xa4E\xaf/T@\x15\x9ei\xf4\x04<T@n\xd9C\x02,}S@\xe0\x99rb\x0e\xeaS@\xa8\x8f\xc69\x9f\x96S@\xd0\x06\x83\x87\xeb\xe8S@\xfc\x85+r\xa2*T@w\xc2\xbb\x08X\x7fS@5P\xa1\xbe\x13\xa7S@\x1a\xe7\xc3\x00x\xa2S@\x94\xda\xb2R\x8b\xe7S@8~\x8fAh\xaaS@\x8cy\x1f\xb6\xd8\x8bS@^\xf8\xa4\x7f\xe1\xb1S@\xec\xf0\xa7~~\xe6S@h\xbb\xdb\xc3\xdc\xa2S@9,\x8cY^|S@\xcc5\xc6\x00_\xaaS@\x14\x05[\x18?\xe7S@\x17@\xc8\xbe5\x00T@\xeb\xac\xad\x1d\xaa|S@\xce\x8f\'sD\x83S@,\xea\x8a\x07]\x01T@u\xf3\xb3\x97{\xe7S@\xbf\xec\x8f\xa6\x95\x83S@\xb9\x97\xb9\xb5p\xb0S@g\x1e\xc5\x8e3\xb0S@<@\x9e\xe7O\xfcS@\x88\xbd\xd5.\xf0aS@\xe50\xd7\xa9\x1f\x81S@h\xbb\x17\xa5\x97\xe5S@_Rx\xd7\r\xb8S@\xbf\xf3\x14\xbb\x04\xcbS@/N\x8b\x06\x93qS@\xec\xd0\x04\xc8]\xf6S@\x1c\xb0$!Q\x8bS@\xd7\x18\xa5F\xf2\x8cS@\xe0\xe0\x8a\xfd}\xa6S@\x8aL&[\x84\xa4S@\xd7\xeb\xf7\x1dT\'T@X\x91n(\xac\x7fS@\xf9\x8d\xb2\xd4\x98\xb1S@\xb0\x8d\xfaU\xd1\x8fS@\x9c\xbe\xa8\xcf\xbd0T@\xdd\x0e\x83\xac}\xafS@\x92\x8d\xe4\xa7\xa7\xcaS@s\xa5i\x93%\xe7S@\x12Y*\x96\x1e\xf9S@)\x89cx\xd4{S@\xe3\x1fn\x12\xc3\xc8S@w^n\x03X\x7fS@\xca\xcd.\xec\xc4\xbcS@u\xeax\xb30\xb4S@h2aD\xbazS@\xec\xb6NX\xadVS@\xfc\x8e\x17u\x82\xc4S@\xe9M<\xad\xcb\xa3S@\xd5\x7f\xc7J\xea\xbcS@\xe9\xc2\xeeJ:\x86S@7\xc0\xbe>1\xa3S@i \xbb\x07\xdf\x1bT@\x90C\xf0\x8e\xab}S@\x96TB!\x84\x00T@R\xa5\xa1\xaf?\xf6S@\xf2u|f\t\xa7S@\xc31c\xe8\xfc\xddS@A\xd6d\x084}S@$\xc8a\x96D\xacS@\xfc\x9a\x84&\xa1}S@M\x96\x1a\x1aR\x7fS@\x11\x03_\xa7\x04\xe7S@\x9e\xe6\x96\xc3}1T@\x00\xb0\x95qo!T@J\x97\xa5\xcbP\x7fS@\xf0\xe2\x07?V\x87S@\x93\xeb@\x95J\xcaS@\x13:\x01\x1a\x7f\xf0S@\x8cg\xaf@\x7f\xbdS@\xdb\x08xS\x9a~S@\xd5\x17B%k\x86S@\xa2F\xd6\x0b\xe0\x95S@t7\xd9,4|S@)Y\xad\x18l\xe8S@\xce\xaf\x0b\xb2\xa9~S@\xcd\r\xdf\x0b\xd5{S@\xfa\x1f\x1c\xf2\x15\xe8S@L\x95\xccvX\x87S@\x81\x99\x14b\x13\xa5S@\x93N\xfaF}\xb3S@6\xd9\xbd\xff\xa6~S@\xf1\xf6L\xedA>T@\x85\xda\x1a\xc4\x0c?T@R\xf2J\xa2\xe2\xe9S@\xc5\xa4\x81\x91\xe7pS@\xf9\xe1X7\xd7\x14T@\x1c\x89\r2\xeb\xabS@tvA7\xfe~S@\xfcz{%*\xafS@d\x04\x1e\xcc\x979T@\xc3\xa2\xdd\xd5U/T@V{\xe0\xe8P}S@>?\xcfr\xc4\x9fS@\x06\xf21;\x8f\x96S@\x9cP^\n:}S@\xa7Um\xd4f\x9bS@\xd0Me\xd1\xb3jS@@\x85vJL\xd6S@\xef\xb6\xf50h\xbeS@\xf9?\x93\xb7-\x8bS@\xc83\x9c\x04\xe1}S@y\xef\xd0\xb9\xa9\x9fS@\xe5\xc8\xbb\xaa\x87\x9bS@\x1b\xd8\xe9\xc2\x00\xe5S@\xaa0@A\xd1\xe4S@\xe2\xdb7j\x1bxS@\xf8\xd0l\xfa\xa8xS@\xa29\xe7\x1bT\xc7S@\xc8\x16\xc5\x07>\x89S@D\xe9/\xa44~S@B\x1dI\xe3\x11\xb0S@p\x9b\xe4\xc3\n|S@\x10\xf3\xac\\q\xa1S@\xae\x95\xbd\xf5\xed\x9aS@o#\x06\xdeP\xbfS@Ww0\r.\xaeS@\xbaS\xb8@\xcbxS@\xa4\xd5q\xa7\xc9{S@\xcc|b\xad>|S@P\x0e\xc4\xb9\x9f\x9aS@*FX\xa7\xba|S@s\xb7o\x82JjS@\x13\x89\x99\x0ei|S@\xeaI\x1f/t\x9fS@)/\xa5\xae\xa3\xc3S@\xb4:\xca\xce\xf4\xa6S@G\xbaL\x9eT\xb0S@\xd0\xb5r\xfa\xf1\xa6S@\xdd\xf2\x81\xc5\xe3\x9eS@H0\x89\xfd\x02|S@\xf3\x17\x105B\x97S@\x88IW\x03ocS@\x1b\x16&9\x8c{S@D\x85\xbagJ\x1cT@\xaa\x01\xf5x\xc1\xb1S@\xa4\xfb\xaa\xe6WvS@)/\xc0\xd8^\xc0S@\xee\xd0\xe2fE\x8dS@\x8e\xe5L\xb5N\xb6S@\xae4\x94A\xc0\xb2S@n\xe3{2\x87{S@&J\x908={S@\xb6\xe2\xefZ\xc1\xb2S@\xa4\x13\x03q\xbb\xb2S@\xa7\x03\xcd{\xf9\xf0S@\x96\x91Hc\xc0\xb5S@*\xe4\xb6\xc6\x1eaS@~\xe6\xc1\xdc\xe3zS@\x91\x08\xe4\x17\xf3\x9bS@\xb6\x03-\xf2\tlS@NP\xa5\x03\xf6{S@B\xf9\x9f\xe7f{S@]\xf6\x03\xed\xc5\x81S@\x92|E\xe1.\x92S@\xde;\xbe\xceCmS@\x13Xo\xdfbzS@\x99!(,\xd7zS@R\xf6\x8c\xd8\xc3\xaeS@c\x95I\xcb8\xc0S@\x04\xc81\xf5 \xb5S@/\xc3t\xb1\x9byS@^\x96c\xdd%{S@\x9b\xd7\x8f\xd4P\xc1S@e\xf3\xfe\x83j\xa6S@\xab\x97\x93\xc4s\x99S@\x88\xf5F\xc9\xd5\xd8S@\xc8\xe7\xdf\x83\xd7\xc0S@\x99\xea\xa4\xe0\x8bzS@`\x8c\x1d\'\xa3[S@\xe04>Oq\x91S@\x8b\xad\x96\x06\x94\xb6S@\xb7\xf3(\xfe\xb1\x97S@\x89\x18M\x07\xbe\x83S@*(\x99\x13v\xc1S@\xb9>\x0c~\xb1\\S@\x1c\xd7j&\x04\xb1S@}\xcfb\xea\xc1\xc8S@\xd8uH\xa1\x98zS@\x10\\\xc0\xbc\x9a\xb5S@\xa8\xec\x16\xf2\x1f\xadS@OL*\x06D\xd7S@\xe6\xf9\xf9\xa0\x0c{S@\x12\x9d\xbc\xfd\xdf\x83S@\xff\xa4\x91\\}zS@\x00\x96\xa9W\xf8\xc1S@o\x16,\x06+\xc1S@\x9f\xce\x1d>\x9fzS@\x1f\x16Bd\xcbzS@\x11\xba\xd8\x83\xc0\xc1S@L\xbf%\xd0$\x9bS@\xabj\x1aX\xdb\xf0S@\xee\xc3x\xf5\xcd\x97S@\xb5\xf0*\x02\xee\xdeS@N\xddam\xbavS@\xf4\x87O~\xdexS@\nqJCf\x97S@i\x10t\xa0\xe0zS@\x00\x0b\xdcK\xea\xb1S@\xfd8\x1a\xf8s\xdbS@\xcc\x95K\xdez\'T@\xce\x8e\xa8!\r\xdaS@\xf3\xad:C\xfd\xa6S@\xd5\x91\x05\xa2\x9fzS@\xed\xb3p]\x17\rT@5\x08Tf\xfa`S@\xe5\x84\xb2\xa6~\xb3S@:\xf2\x13\x85\xa4\xd5S@\xb5\x9c\xef0\x94\xb2S@\x82\xc2\x9a\xa6m\xdeS@fi\x17\xd1\rzS@^>kA\xa0\xd4S@\xa2/n\xc9\xd0\xc7S@\xaeO\xc1\xc9\n2T@\x92;P\xdf#\xc4S@\xd7f\xbb\xe46~S@+\x80\xa4|\x15\xa3S@\x97\xf2R\xca9`S@\xe6/\x19)\x8bqS@\xcaw\x03z\xcc\xb9S@Xd\xcf\xad\xfa\xc6S@v\x19O\x88J\x19T@wZ\x7f\xd88\xb4S@\xdbY\xf9-)yS@\xf19\xb8\x93\xbb\x82S@D\x8cX\x9c\xde\xaeS@\x83\xda~\x94\xbb\xd7S@\xf5P\x0b\xd3\x1d_S@\x80\xe7.\xa3CkS@L5\xa1\xd2:kS@\xe3\xf42+N\xbfS@#\x81\xfbzDpS@\xf1\x11\xed{\xdazS@\x93\xc5 &;\x97S@\xe6U\x95\x11$\xdcS@i\x02\xbc\xa9[\xdeS@\xa2\xd7\xed*\xbf\xafS@rJ\xd1pIwS@\xf0$\xbe\x18VpS@S\xa1]\x9c\xb8\xd7S@E\x05\xc7\x97M\xf4S@\xb7Y\x1b\xc1\xf6.T@\xf3\xdcCSmxS@\xf2{\xca\xa2\xa2dS@\x86\xef3[\xf4\xa0S@\x06_\xd0\x88\x9d\xdfS@\xd3\xbc\xf5a\xc6\xc5S@\x05\xcf(\x98\xc4_S@\xb2\xd5K2=\xaaS@\x1aa"\xe9\x16\xd4S@\x88\xa9f\x9aR\xedS@\x8f\xc9\xedb\xd5\x0bT@\xbbq7{f^S@)\xf9\xdc\x18\x88^S@}F\x9d\xfd2\xd7S@\x1a\xe8we<\xa0S@\xcc\xab)\xc1\xf1vS@-\x88Z^!]S@ \xf2\xf1\x9eg\x99S@R_z\x17\xf6\xdcS@\xec$;\x9f\n^S@\xa56J\xff\x04\xfbS@\\Re\xa9K\xd8S@\xd1\x04\xe8n\xd8tS@\x90\x1cL\xd3C\x9bS@\x02\xcf\x9a\x9a \xd7S@S\xdc\xc3l\xe2\xd7S@\xe6R\x91\x9d"vS@\'G\x85\x17%\xa5S@G\xc7\x87\r\x8f\xa8S@b\xd1K\x12.\xc6S@zw\x1b\x81\xa9\xffS@J\x0e\x16W\xe2\xc3S@\xd4\xe1\x07\xd1S\xb8S@\xf4\x12\xfaL\n\x1aT@F\xa3\x83K\xdb]S@h\x19\x84\x9f\xd0\xb8S@j\xed\xc7\xe8\xebuS@iO\x8f\xe5d\xdaS@\x9e\xcc\xca\x14Y\x96S@i\xe7T\xb4@\xf0S@\x8d\x0e/\xb6\xbb\x9bS@\xdd\x1eY2\xb9\x94S@\x023\xddB\xe2\xd9S@G\x0ee\x93\x96\xdbS@\'R\xa1=\xf9\\S@z\x18RB\xba\x17T@\xeei\x9f\xc6\xde\xf0S@=\x9c\xc2m\x9b\x84S@\xa1\x01\x08\x1f\x12\xd6S@k0\xb4\xfb\x18\x9cS@l\x02\x91\x9ae\x93S@\x9dax\xa6\xb9\xaaS@\x94|\xb6fX\x88S@\xb2\x9c\x04\xf0\xd7\xa0S@Kwi\x8b\x0c\x85S@@*\xeei\xa6\xacS@\x1c\xbf\xa3\xf5}\xf6S@\x0e\xa9\xd3\x13\xac\xceS@\x08\x15\x9ft+\xdbS@\x03\x8d\xbb\xd3\xf8\xd5S@\xab\xd7\xc4\xe4\xb3\x84S@\xa1\xc6\xd2\x87J\x00T@\x06\xf1\xcaBl\xabS@\xb0,\xa5\xf3"\x01T@U,\xe3\x12\xbb\xa1S@\xb4c\xecZ\xe5\xb5S@\xf0\x97\xae\xbc\xcezS@\x8e^\x82\x87+lS@.M\x9a4\xf7\xf0S@\xdf\xdc\x1f\x0c\x00%T@\xd8\x98\xb3?P~S@\xbbO\xf1FN\x19T@Rj\x10\xc0\xfb!T@\xc9\xc8d\xee?\xcfS@u\x89\xb8\x8d\xa2\x9bS@\xc9\xad#\x06\x92`S@in\x0e\xb3ahS@g\xca\x8b\xb7\xb6\xecS@l\x17\xfe\xd5o\xd9S@\xc2\xe3\x03\xc3o\xddS@n\xb3\x93\xae\x83\xddS@\xf8\xed\xdf])\xeeS@W\xfe\x06\x95{\xdaS@\x8e\x8b\xdf\x0b\xdb\x8cS@D\x1c\xef\x95\xdeyS@\x06\xe8\x857\x04\x9eS@[J}\xd9J\x92S@\xc6\xd6\x12\xca*\xcfS@|Lz\x00\xf9\xaeS@o\xc1\x02d\xa6\xeaS@\xb5C\xafa\xce\xf6S@\x94\x8f\xc3\xbc\xf4\xd9S@xi\x977\x90\xa7S@\n\t\xd4*e\xa7S@\xb0\x93V\xb1Z\x9fS@\x83\xaa\xcd\xa6\xeb\xeaS@\xae\xed\x140\x95dS@\xc8\xc0\xf6 ?\xffS@\x1c\xe8;\xb5\xff\xa0S@\xb4\xda,R\xa2\xf6S@6\x08\xb2\x052\xefS@\xc1uz \x85\xedS@\xbb\x01]\xd5\xafzS@\x12C.\x17\r{S@\x9dJ\x9c\xfa7\x99S@2\x82\x92\x1e\x0b\xbfS@\x18\xb8\xfc\x96\xe2\xedS@\xb6\xe5\x98\x18@\x90S@\xa7R\xfb\xe1\xe0\x86S@\r\xd7\x16\xb2P)T@\xe9\xc4\x0ezy\x91S@\x1ec\x85\x9b,\xb0S@\xc4\xa3\xe2;URS@\xef\xb7\x89\xc5\xd9\xaaS@r;HS\xfa^S@\xefaa\xb9\x1b~S@\xf2\x1c!\x9b\xbe\xa0S@\x82\xb9\xb1l\xb9\x98S@p\x88U\x8c\x97\x03T@\x01l\x18k\xc6\x1bT@G\xc8\x90ui\x8bS@O\x9d\xa7\xcb\x14\x01T@~\x8f&E_\xf0S@C\xf8\x87#\x0c\xb8S@t\xf8\xa9Md\xeeS@8\xf9\x93\t\xaa\x81S@6\xd3c\xca@\x02T@\x16\x8f\xd2"\xcf\xf5S@DDG4\xe9\xb0S@o\xc5\xe5\xf4;\xf0S@\xfc]\xea\xd9_\xbeS@\xb9\xdb^}\xd6\x93S@\x19\xbf{v\xd9\xedS@\xc5=\xe8`\x9e T@\x90\x8eU\x9e\xb6\x92S@\xd8\xec\xbaa+wS@\x8cy\xdb\xe9\xdf\xb7S@\x99\xda\x96L>>T@_\xf9\xf1qK[S@\n\xcb\x91\xadcnS@\xaf\x13\x01J\xc2^S@\xea66C\xfc}S@d\x19\xb5?)hS@+"\xff\x0e\x98\xdeS@\xd4\x16\x9cc0\x80S@\x05\xd1\x17r\x93\xc7S@^~\xa1\n\xf0pS@\x9a\tb\xbaP T@K\xea\xe6\xa5\x18|S@\x90\xfb\x08\xfc\xf3\xcbS@=\xab\x13\xc5\x08\xc1S@^nT\xb0B\xafS@M\x00s8u\xcbS@i\x10d\x08u\xa6S@\x85NJ6\x18\xc7S@\xc1i2K~\xe5S@\xec\xfa\xaa\xa8\x8b\x8aS@\xb9:\xbaI\xddRS@\xd5r\x82\x8cy\x01T@\xe3mt\x06W\xceS@\xd9Wl\x11^\xdeS@\xebD\x12\x95\xd0\xb7S@\x03\xa4o\x9eiTS@?\xfb\x7f\xb7\t\xc3S@\xa0V\xbe\xe4\x83\xf6S@@UqG\x0e\x1fT@2v\x06\x9d\x15rS@\x8d\x84 \xcc\x8a\xfdS@F~\xfa5\x11oS@\xf2DE\xf0`\xadS@B\xc89_\xc3\xacS@\xb4\xfa\x98(DVS@\xdbT=\xc0\x85\xceS@\x9e(\xc1\xd5\n\x84S@X\x0fr\x00\xd9\x97S@\x85Om\xdf\x12\xbbS@\x1a\xf1\x17y"\xadS@|\xdd\x95\xee\\&T@\r\x16I\xb8\xf9}S@%\x1c\x80o\x02=T@A\xa6\xdf%mwS@:*\x9d\xb6\xfa\xb2S@\x06\xe1qM\xd6#T@:X\x8a\xc7\xe0\xbaS@\n\xd5\r\xd3\x14\xceS@S\xcd\xba,\x13jS@\xc6\x00\x179\xf2\xb7S@\xae\xbe\xb6\nK\xa5S@\xb4\x8f\xf9\xe2\x04\xe8S@\xeem\x0fa\xf1\xd5S@\x90\x8eRj\xb3\xbfS@\x14\x80\xcf\x9b\xa5uS@\x8dX\x06\x8c\xa4\xaeS@\x11\xf6S\x99\x87\x17T@\x96\xcff~0\xa8S@!\xd6\xc0w\t\xceS@/\x1e\x15\x1a\xb1\x1aT@\xb58\x0b\xe1\xeb\x87S@\xbf\xa2\xe7\x02\x08\xa7S@\xc3\xa4\xb7\x9d[\xa2S@&W\xd6L\xaf\x99S@\xba\xee\xa6\r\xdb\x1fT@.\x93am\x8d\x93S@\xb7Fr\xf9[?T@K\x8e\x80\xa1 wS@\xb6o(\x94\xab\xf7S@\x1f\xa9\xc0m\xf5\xaeS@=l\xf0\xd3\x0f\xa2S@:\xfc4\x87\xab\xc9S@]\x00A\x14\x9e\x99S@\xfa\xca"\x8f\xf2\x87S@rAjjC"T@\x9f\xc0\xfd\x85\x80\'T@\xf8\xca\xee|E\xc6S@[\xb2(\xb3\xaa\x9fS@G\x7f\xcdt\xde\xa9S@\xd03\xf5zz\x9bS@\xce\xb1\x00>CwS@\xa21\xff\x80\xf0VS@u\xa3g?\xc0\xfeS@\xebl\xe2\x815\xb1S@\xd7j&=)uS@\x1dK\xbdT\xd0\xa4S@\xc0\x16awY\x04T@\xfa\xd7\x1f\xf7\x0epS@vA\x81\x80\x96\x99S@\xfa\xb7aL;\xc5S@N\xdf\x93\x18\xd3\x94S@d\r\xd0\x93\xd5\xd8S@\xb9Z\x19\x7f\xb0pS@\xb07\xfd-+\xbcS@\x9a\x0c\x91\x94\xbd\xfeS@\xf1\x1e6,\x18\xd9S@I\xbb\x88P\xf6\xaeS@,\xed\xdd\x86 \xe6S@\x1at\x1c\xc8\xfb\x12T@\x89\xcf\xeb\xe6~\xadS@\x03\xd3\xda4\xa0\xc9S@\x1fj\xb0\xf2\xdf\xa3S@\x1f\xf2\xb7J.vS@>\x15\x1b\xf7\xf8(T@\xc0\x1b\xe2\x84\x00\x86S@q\xbc\x94\xc3\xa3\xf3S@X\x13(\xf6\xe8\x8dS@f8\x92\xb4\x18\xe2S@\xd5,\xbd]\x1b\x7fS@x+{\xf6\x05\x1cT@\xc8\x1e\xdf@\xc0\x96S@\xd6\xf9\xa2\x1d\x0c\xa4S@\xedCj\x9a\xa6\xf3S@q\x01$AR\xd6S@\x04\xaf\x11L>\xa0S@%\x13\x17\xf4u\x81S@\xeb+\xce9\xc2\xc8S@:\xff\xb6\x80\x15\xc8S@\xe0\xa3\xa5?\x11\xfbS@\xdd54\x01\x8e\xc5S@\x14R\x1e\x8b\x0c\xa5S@\x7f\xfa2%\xa0\x1eT@\xd1\xf1\xc8S\x91\'T@P\xfa6\xfceqS@\xb5D|*L\xc2S@\xcd\x04-\xd9\x9d\xa4S@iiO\xf6\x1eNS@;8\x08\x88x\x9bS@L}\x95\xc0\x0e\xacS@7.\xa3&\xed\x8fS@,?\x1a`I\xedS@w\x8c\x85\x8c\xa8\xb1S@\xfcJy}K\x83S@\x80k\xd1\xac\x9d\xe1S@r\xe6Q\x976\xb0S@n\xb1\xd5\x8a\x08\x96S@\xd9\xcd+\x93\x15\xadS@\xe1\xac\xf5\x9c\x01\xabS@\x16\xdar\xef\x87\xc8S@S\x13C\x93}sS@\t\xd3\x8d\x1c\xe3\x82S@\xd8\x85%\xc8\xc6aS@a\xb94,\xba\xb8S@K\x84r\xa7ozS@\xc2\x1d/.\xd0\xd3S@\x86\xdf\x11\xb4\xe0\xc5S@\xe2.\xbb\xed\xdd\xbcS@\x97\xc3\x9b\xcbh!T@\xd2(\x9c]\x9c}S@\x8d\x94\x0e\x87n\xbdS@F\xa3\xd5\xa7\xa4\xbfS@_\xe9\x0f\xa2AkS@H\xa4\xbd%\x1a\x01T@3 \xa1\x93\x13\xbeS@H)\xf9\xf2\xe3\x00T@=\xec\xf8\xe0q\x90S@\xc0Lo\x81~\xa8S@\xd8\x9d#e\xae\x98S@n\xb6f~l}S@5m\xca\x19\xb4\xfcS@\x0e"\x02\x1a\x92\xb9S@\xf1\x11\xdd\xb9\xb5\x00T@\x0f\xbb\xd5%\x7f\xeeS@j\xeeM\xd9\x0e\xe7S@\x90\xbc\xd3\x14g\xe7S@\xc3\xae\xec&\xe2{S@\xe0>\xba\x10\x90\xd7S@4K\x84\x05a\x98S@\x1fef\xaa\xc6\x7fS@\xb4be7\x9b\xabS@\xdf\xb2\xce\xb4d\nT@(\xf7N\x19N\xf8S@^z4\x18\xc2\xc3S@,\xfeR\xf3\xc3\xf9S@\xbf\xcb\x88\r\xcb\xdaS@\xfe\x98o8S\xa4S@n\xd5c#\xad\x87S@\tU7\xbb\xf2\xc8S@S\x02\x07/\xaf\xa8S@\xd0\xe9\x87T\xb9vS@\xba\xe4\xafu8\xa6S@\x02\xc6\xb3\xa0\xc4\xc4S@ \xe0\xe5\x14O\x98S@^\xd6\x0f\xae\xac\xc5S@>O\t\x0f\x83xS@\xc9p\x7f\xd5bwS@~M\x9cK\xdd\xcbS@\xdcB\x82\xe8\xfb\xb8S@&&\x02\xc4o\x96S@06O\xb7\xf8\xd9S@\x11MA5\x10\xa2S@\xa8k\xcf\x0b\xac\xb2S@3\x04\x18\xc3\x9d\x9bS@$f\xa6\xe73\x8cS@\x93\\(\xa64\x01T@(\xac0\xc0e\xe3S@\xdb\xf7\xb0\x814\xebS@\xd4\x9dg(\x1f\xcaS@\x9d\x07\xba\x85\xbc\xeeS@|\xedNEc\x8fS@\xb9\xc1t\xb2\xbc|S@\x18C\x93U\x91\'T@\xb0\x0f\x0b\xaa=\x1cT@\xc4\xc0\xc7\x9fP\x80S@,wT\x92\xa9{S@/4;\x98\xd8nS@lLQx\xd1\xa1S@~\xe2=\xd6 }S@T\x9b-\xa0\xbe\xeeS@\x9a\x95\xe0\xc4\xfe\xeeS@\xd6L\x19\xcd\x9c\x81S@\xeb\xa5\xe7\xdb<\x90S@\xad\xfc\xd7\xeb\xb2}S@\x81Z\xfe)\xcd\xedS@\x0c\x051\\\x1c\xadS@(\tD\xd0Q|S@\x19)\xd0u\x81\x1aT@\xbfT7\x05E\x19T@\x04xYG%\x81S@\xb5\xbb\x02G\xa7\x82S@\x18U\xf2\xb3\x05\x82S@\xd9\x97/w\xb5\xa4S@MX:\x1d\xa9~S@\xdf\x1fL\x91\x00OS@[\xba\x97P\xe1\x82S@t\x8f\x0b\x17\x19\xa5S@`=\x08\xb0\xbb\x17T@K\x8f\xbdf@\x93S@\x96\xfb\xbft\xcb\x86S@\xe8\x8e\xb9\x12\xcb\xaaS@\xb7\xa4\xce\xb7f\xbfS@=p\x04`\r\x8fS@\xd0\xb1\xd1\xfa\x92\x83S@Q\xc6\x1d:\x9c\x9bS@\xd5\x19\x01\xc3\x17\xf0S@\xbd\x05<\xcb\x1f\x84S@y\x018Y\xd6mS@\xac\x975M\xab\x83S@&\xd4+\xae\xe5\x14T@FT\x03,\xe7\xaeS@\xa1%ou[\xa5S@/\r\x9a%\xd0rS@K~\xa4\xfc\xb3\x7fS@[\x94\xfero\x84S@r\x8e\x82e\xb5\xedS@v\xf7(\xcd\x1b\x85S@\x93\x05\xe7zC\x9bS@\x87\x0f\xa8\\\xb1\xceS@AS\xd0\\\x0f\x87S@\xa7v\x91\xea\xbb\xafS@D\x0eL7O\x94S@\xb9|E\xadp\x7fS@\xa1^\t\x18s\xf0S@W\xfb)Y\xc6\x13T@7\xb8|O\x83~S@N\x1a\x94\x91\x0c\xaaS@\x0f\xab\xc2\xfd\r\xb0S@\x01N\xfe\x1b\x89\x85S@\x8e\xd5\xd6\xcd\\\x9eS@a\xb8S\xd4\xdd{S@\x08\x8c\x9b\x93\xdc\x92S@_t\xb4\xbc@\xb1S@\xfd;\x1c\xed\n\xb0S@\x02\xf4]\xe2\xac\xa9S@\xf3\xe1\x06\x9d\xb9\xa5S@\x9d\xd2O\xa6\x9b\xb0S@-,ip\xbc\xaaS@|\xf1\xb3\x01\xb8qS@U\x9e\xcf\xc2\xc1\x86S@@\xbc\x91\xde*\x85S@\x0e\xdf6\xbb\xde\x9bS@\x00\t\xd4)\xe5\xeaS@\x95\xee\x06\xcbM\xb1S@X\x0c\x1dS\xd4\x9fS@\x97\xce\xa1\xc0\x8f\x95S@~Jh#Y\x0bT@Y\xdd\x8b#\x07~S@\xda\xebz\xb6\xfb\x87S@\xb9\xee\x84\xbf\xcf\xa5S@U\xb6;\x1a\xfc\xa0S@\x8b\x80\n\x14\xd1\x83S@\x7f\xa1\xa4\x9f\xd4{S@Rm\xca\xa6\xd4\xa1S@l+\xfc\xd8k\xa1S@\x1c\xf1D\xa4\xc4\x85S@!\xa8\xb7\xdf=\xa1S@\xf9\xce\x0c\xce\x1f{S@\x8d\x06\x0c%\x10US@e2js\xee\xa8S@l\xd8u\x0e6}S@\xda\x01}:\x17\xb3S@\x0b\x9a2$\xb1tS@F\x99\x94\x1b\xa3}S@LP\xe7\xe7{\xb3S@b\xde\xe8\xf0\xb2\xf4S@\xe4\xcbD\xf9\xa7fS@m\xf4\x1d\x8b\xc1\xa2S@r\x0e\x11w2\x7fS@\xff\xb5\xd5\x8cY\x88S@\x87\xc1\x0f\x96\x16<T@\xc2)\xe8\x01R\xeeS@W}gY/\xa4S@\xe9{X\xcfZ\xb4S@\xaa\x08 \xb8Q\x98S@E\xe7!\xfd\xc7\x88S@==\x15\x17\x98\x88S@\x84\x1f\n\x08\x19\xb4S@^\xa0+\x89\xd6\xb3S@\x8b\x92P\x1d\x05\xa5S@\x02\x135\xd5E\xc0S@@\x7f=\xd8*\xa3S@\x84\x1aL\xfe\xa3~S@\x1dj\x10\xb3\xadVS@\xda\xab\xc1\xf0,\x9eS@\xee\xa5\xf1\x02\xddVS@\xddk\x9d\xe9\xd6\xefS@?\x1d\xb8a\xd7\x98S@\x89{lR>\x95S@\xfe\xca\x86\x8e\xa2\x96S@\xad\xa9v\x8c^VS@\xa9\x99\xb5\xcd\xd9\x8aS@\x0c\x86\xa1\x0f&\x8bS@\xca\rK\x13K\x1dT@\x80\xbb\xa6}\xc0hS@**"\xea\x08\x9fS@aSs@\xd9\x9dS@\x84\xe7\xb5\xce\x04\xb6S@\xad\xd9\x97\x12p\x89S@\xbd\xc2ML\x80\x9eS@\x8d\r\x0e\x14a\x95S@\xed<Z\x03\xd9\xa7S@*%\xad6\xf1~S@WM\xb8\xf0E\x7fS@\xa7!Pk1\xe6S@\x02\n\xb7\xfd\x9e\xc0S@\x0e\x99\xe5\xad \xa7S@e{s\x9da>T@tX\xcf9\xf6\xf8S@\xf5s\xb8\xa3,\xf9S@\xf6\xd8\x17\xd5K\x8cS@Zmf\xe1\x08\xb1S@ \x05\xd1O\x7f\xf2S@\x8e^\x93]W\xb1S@\x97\x1f\xfaf\xdczS@\xde\xfc\xd8,\\vS@\x9a\x8d\xe1\x8d\t\xebS@^\xf2\xdfa\xe2\xc7S@\x06\x84\xb80\xe7\x98S@\x9189\x13V\xf7S@\xe2\xca\xfd\xa8)}S@s+\xd4\x02\r\x04T@\xa45\xbdbT\xb7S@~\xbfn\x11\xb5\xaeS@\xafM \xad\xfaDS@E\x83\x07\xd9\x8d\x99S@[Mo&j\x89S@\x88\xd5@\x9b\x83\x02T@\x0fR\xb9\xa9\x06tS@\xf3\xf1!|\x01\xf5S@KM,.\x82\xb8S@s\x11\x85 \xdfuS@\x16\xe6\xc21\xcexS@\xa6\xab\x14\xd7$\xafS@*P\xb6\xe9\x94\x96S@#xP,\xcb\x01T@\xa0\xd0\xb0\xa5\xb5\xfcS@\xa0[/*\x06\x00T@\xd8\xde\xffp;)T@9Pvm\x8d\x8cS@4\r\xfc\xc3;\xc1S@~\x1c\x8e\xc8$xS@\x828\xc57\x01\xa3S@u*\xc7\x97\xd5!T@\x8fv\x8b\x80"|S@\xe4\xb4\xa6\x0f\xf6\x8cS@=\x9a\x8a[d\xfbS@\x1c\x12\x9c\xb4\xc8\xa6S@{\xe0\x19?JfS@[NvI\xd3\x8bS@\x0bd\xe4.\xeb\xf1S@\x9d\xdc@\xb0\x97\xf1S@\xc9\x00\x81\xd4Q\x00T@\x1dLA~\xee\xfeS@\xa8\xd4\xbd\x8f\xd0\xa6S@)\x9d\xc6\xbc\xff{S@f\xb9\x84s\xe5\xfeS@\x95\xc7\xcb\xef\xa4\xffS@\x1d\xe3\x9d9\x8c\xe1S@z\xeb6\x1d\x98\xb1S@\n\xac\x1d\xde\xd9\xccS@\x03\x85\xc0\xe5\xf2\x81S@q\xafB\xf0\xb4wS@\xeb\xc0\xf2\x1fJ|S@"\xa5\xb1QN\xadS@\xe4\xac\ryR\xf3S@Z\xff\xd1\\k\xf8S@]\xbe=\xabq\x8bS@2\x86\xcd$?\xb9S@WZ\xf4\xd4\x98\xb1S@4u2p\xbc{S@\xbc+A3\xb8\xe6S@\xcc\xe5\xc8\xcc\x0b\xabS@Q\xdf\xce\xfa\xd2}S@\xa9\x01\xfd\xf3V\xfcS@yM/\x8e\xbf\x82S@\x7f|R\xb5v\xa6S@\x88\xa4\xadb+\x1fT@%\xac\x8b\x07\xf0\xb1S@oI\xe8\x96\xcf\xa2S@\xb0\xc7\x90\x85g|S@\xc982\xa9`}S@\xb3\x90\x94\xce\x1f\xfbS@\x07L\xd5\xa5\xc2\x9cS@\xf2\xfc\x0e\xf7s\x88S@\xd7\x08\x95N`\xfaS@\xd8\xa9\x0b\xf17wS@\xf5\x9a\xd1\xeeX\x89S@\xd5oW\x90O\x83S@ml\xbf_8 T@\xefXY\x87\xf9!T@\xe2\xd3w"taS@\x1e^\x0b\x86O"T@\xce\x02\xe1\xc3\xca T@T\x17\x8e(\xd9\xcbS@\xb9\x07\xc8\x04\xa9\xe4S@\xf8\xa4\xe3M\xf5\xf9S@\x0ek?\xd9\x8a"T@\x90\xc55r\xf6\xe2S@|\xfft\xd4\xff\x94S@e\xad\x87&\x1e\xadS@\x10--\x97.\x9cS@\rd\xe6\xae6\xf6S@Y\xf72\xa8m\xd5S@\xb3\x86S\xb9j\xf9S@\x06#\xcc5Z\xf8S@\xb69=Q\xaf\xf8S@y6\x03R\xb7{S@&\xda\x8e{\xbd\xbcS@\x9f\xca\xe5+B\xb4S@\xa2\x8f<F\x8epS@\x05D\x84R\xea\xbcS@\xe7\xf6\xc3g<\xd0S@}\x0fI\x18\xee\xf6S@\xec5\xa5V\x84\xf6S@\xd1\x9a\x00\x8c{\xbdS@\x81\x907N\xf0\xceS@\x17\nu{\xa8\xf6S@^_\x17\x84:\xf4S@\xe4\xae\xb2\xe1\x0b\xbdS@\xac\xc5/D\x9amS@u\xd8\xcaj\x05#T@>\xb9\x89\xa0\x1c\xa5S@\xe2\xeb3\xf2{\xf2S@\xac\xd6\xdd.z{S@\t.\xb9i\x8f\xa9S@\xac\xc2PA\x07\xb4S@\x83\x84\x80~_\x9bS@m\xc9\x110\xac\x00T@\x7f\xd6\xa49M\x87S@\xa7\t\x81Of\xbeS@\x9e\xbb\x15Ct\x7fS@9\x17\x80\xccJ`S@&\xd9\r\xc12aS@E\x92w\xaf\x9a\xf2S@\xd0\xf13#3\xa5S@\x1d\xc8\xf5\x967\x8bS@R\xa6\xbd\x9c;vS@A\xcc\xf2\xc79\xf0S@5wo>\x9c\xf0S@\x80C\xf1W+\xe7S@Y\x96\x0f\x17W_S@b\xd2\x06\xa9\x99SS@\x9f\xcfF8\x1a\xf6S@L\xb3\xe7\xed~zS@|\xb3\xac\x06\xf5zS@\xff\x8e<\xce_{S@\xb9\x8b\x8a\xb3/\xeeS@\\\x8f|+ \xb0S@8\x16\xe8\x9bM\x9bS@1\x02\\E\x96\x9bS@-y\xb2\x9f\x83\xeeS@\xd7\xf9|ev\xb3S@M\xe3\xe7\xa1\x98vS@;qF9g\xbfS@{\xaf\xed\x89\xdd\xadS@b\xae\xfb\xbb`\xf1S@\xad\x08"\x8d\x81vS@\xd4Xp\xbe\x14\xcbS@E+\xb1\x88}zS@\xaf\'\xb6f.\xb0S@\xcbln>\xeb\xbdS@\xe8g\xfa\xae\xf7\xe8S@\xc8\x88\xff\xe1nwS@fD\xea\x04SwS@Ee\x07\xff \xe9S@x\x00mT\xb6\xb1S@Z\x94\x10\\\x02xS@N\xff\xe4j\x9d>T@\xd4\x0caF\xe3\xa3S@\xef"\xd6&)\xfeS@U\x18\xa4\x92\xad\xe5S@v2\x86\xb4\x00\xa6S@\xc9\xa2\xa6\xeb\xe9\x9aS@\xf7\xc5\xcaa\x0ejS@\xcaA\xe7Rs\xc0S@k5\x93[+\x8aS@\x19\xdf\x98\xf8\xd3\xb3S@\x83\x1fx\xc4duS@2X\x9a\xab\xcc\xc0S@\xc7|Lgj(T@\xae\xd0bI\xf6\xabS@4)\x98nxSS@\x07\x1c\xdaI\n\xebS@U^_\xca\xf0\xb4S@\xb0\x1e\x01\xc4A\xd7S@/\xaac\x94\xf1\xe9S@w\x8c\xea\xf1\xc9&T@\xd0\xb4\xab\x07i\xc1S@5Hj\x8c\xd7\xc0S@\x9bBY\x99\x95zS@\x88\xda\x92\xe5\x05\xb0S@\xbb\x8e\x02\xb5\xa8\xeaS@\x10t\x9da#\xceS@p)W\xa0\xe9\xe9S@\xf49\x1a\xcb@\xaaS@\x88\r\xa3\xd1\x00\xb1S@>\xe6l\x0b\xcdjS@U)\xbd\xe4\xa0\xc1S@\xc5B\xd7\x06\xa9zS@l\xd2:n\xd3zS@\xbd\x86\x85\x04\xac\xc1S@\x1e\x9cV.\xb1}S@\x9c\xccH\xcd\x88\xe6S@\xb4\x0fSc)\xe6S@)\x14\xf4E\r\xcfS@\xfb\x16\xaf)\xf4\xb1S@\xf0\xfa%\xba\xb9\xe5S@\x02\xa7\xc3\xee\xb5\xe5S@@\x1a\x1amIzS@%[w\x96p*T@5\xb3b\xc0\x8a\xb3S@\x96\xcfSgvsS@\xb1FXJ\xd9xS@\x16P\xb9\xb4\xa5\xb2S@\x06\x84\x1a\x1a\xaa\xc4S@\xac\xed\x06\xef-)T@u\xe2\xc3"\xb3\xbfS@\xfa\xf3\xd7\xca\x85\x84S@G\x92\xbf\x97\xe1\xbeS@\xa5$::\xb3\xe8S@\x11\xdf\xc7\x82O\xe5S@\xfa)\n\xc4/\xe8S@*F<\'j\xe8S@\xb7\xbe\x99j\xea\xe6S@\xaa\xdbX\x1a\xd7\xe6S@\xfa\xd1|\xb3\x8brS@\xe3\xce\xf6\x85\xf6\xe1S@{f\xea\xa1\n)T@\xa88\xe1,.>T@\x02\xe0\xca\xa5\xb7\xacS@\x18\xcf\x86=\xccrS@\x1d\xa1\xfa\n\xac\xb7S@w\xa2\x10\xc7\xd8\xe4S@_^Y\\F\xc6S@N+\xb2\'\xac\x94S@\x9f%\'~~\xe4S@\xc3(j\x1c\xc7zS@OhD?\\/T@\xfc\xe1\x1a-\xf1qS@lM\xd5\x0fm\xe3S@\x80uc\x7f\xe5\x9bS@\x9b\x00Z&\x13lS@\xb6\x1d:\xe4Q`S@\xc4:\x87\xee_\x00T@5\x9c\x17\xd1Z\xe4S@~V\xe1e\x98/T@\xe1j\x00\x04\x80qS@\x90\xd061l\xb8S@\t\xe9jz\x90\xe3S@\xd4\x02 \x90\xb3/T@\xba\x9a\xa1\xaf\xc6\xf6S@\xc2"+\xd1\xb2\xc2S@\xc2\x16\xe6c\xd1\xc2S@i\xab\x10\x97+yS@<\xf5\xbf@\x90\xdeS@\xbe\xb3\xb6YC\xb5S@R\x89\x92\x07\xf0\xd8S@5la2w\xd7S@ipm\x95)\xdcS@\xe7\x9c\xec\x9dU\xd7S@\x81w\x04\xb2\r\xdfS@BNb\xaa\xcb\xf5S@\xe5\x81\xa7\xce\xc5\xb8S@\xb0\xb4\x8f\xd8\x9e\xb8S@N\xf5\x82\xad1\xc8S@\x0fI\xa10\x16\xb8S@\xe9$\xfe\xe4\x9d\xd5S@\xf6\x8eNN\x1c\xdbS@\xe1y\xfeH&\x9dS@\x14\x88\x8e\x8f\xaf0T@\x9e\r\x9c=d\xddS@jS\xb4\x0f\x84\xa3S@\xa6\x13\xa3\xdaR/T@\xa5d\x9c\xd7\xe5\xe5S@pO2\x0e\xc5^S@\x98\xbe\xeci\x8e\x99S@O\xc7\x1f\xd3\n\xdaS@\xfe\x1e\x85\\\x06\x84S@\xc5f\xb1\xb7\x07\xc7S@\xe4y\xc1\x1e\xd3\xb9S@\xd1\xbb"\xb7\x17\xd9S@\xc5*\xef5\x03{S@\xef\xc7\x13\x94\x941T@$\xb0\xd6\xee\xf7\xbaS@K\x8dz\xbec\xbaS@\xf7s\x13\xe6\x97\x99S@\xb6\xfa7\x8a\xf4tS@[\xcctd\x9e^S@S\xfau\x86\xcc\x93S@\xc1\x16T\xe2\x951T@zS(\xa2c\xdeS@O\xa3|\xf4<\xb9S@\xcbTj\xf0\xf4\xddS@\xcb[n\x0e@\xabS@\xa3S\xab\x15\x9d\xd1S@_I\x02\xb7\xe1\xd4S@\xbcAD\xb2w^S@\xfd\xde\xff\xb9\x0c\xa1S@\xad\xb2\xbb\x97\xa2\xc3S@`\xd7_\xb5\xeb\xd9S@\x07E\xf4\xa7\xf3\x9eS@f\xbc\xffF;\x9bS@K\'\x8f]\x96\xc9S@\t\n\xef&\xdd\xc8S@\xd5D\x828L\xdcS@\x1b7\xc3.\xe6\xd9S@\xacO\xf2&?\xd6S@0\t#nO\xbcS@\xafk\x8d\xb1\xb1\x9fS@\xdf[.j\x19\x85S@l9\xc2\xba"^S@Vc\xd7?\xb2\x9fS@-)\xa8\x1e\x84\x99S@i\xe2\x1d\xf4<\xd8S@\x98U\xadrV\xd8S@\x80E8\xef\x87^S@\x8ew\x17\xd2\t\xd4S@\x18?\x89Q\xc7\xd7S@\xd4\xa9\xab\x85\xe0\xd7S@f\xcc\x03\x8aK~S@\x8bpVoY\xcaS@r\xb2\x0b<\xdb\xc8S@\x88J]&\xa6\x99S@}0\x9bd\xb4\xd4S@\x02\xe2\xdb\x07\x19\xc4S@\xe4rH?>\xc4S@#\x0e\xa0h\x97\xa7S@\xfc\xbb\x98\xee\xdb\xa3S@P\xd8\xb0\xd3\xb2\xc3S@6\x10:!(\x82S@U\xf8X%\xbdvS@b\x8fW\xd5\xbd\xcaS@\xea\x05\x0f\xc2WrS@Q\x02\x98i\x04vS@\xcah.\x93g\x7fS@~\xae\xa2\x93\xe7{S@\xbc\xdf\x02\x14,\xd9S@\xf8]\xa9Q\xfb\xb6S@\xf4\x9c>g\x81yS@\xbb\xf6\x8e\x84\x1f\xb0S@7\t(\xe7\xc0\xadS@n2\x19\xda\xc3\xcaS@f\xde\x88\x8f\xfc\xcaS@\x93~\xd3]\x84\x8aS@\x16~\xcaG\x95\xb5S@\x9a\x0c\xa1\x9f\x11\xa0S@\xae\x8e\x8f\x15\x18\x84S@T\xed^\xf6\xd7\xb5S@\x8e\x8e\x16\x9e\x9e\xc9S@\xaf\xbc\x0c\xfe\xac*T@zO\xac\x82\xe9\xb0S@\xcc\x99\xec\x02\xf1\xd3S@\xbf\x1c\x83`\x1e\xc8S@\xcb\x8d>\xdey\xd2S@\x92h\xf2j\x94\xc9S@\xd0\xa4*%%\xabS@\xd6\xba!@g\xc7S@\xb5\x07$\xe6\x16\x9bS@v\tJ\xbf\x90\x83S@\xd94I\x01\xaa\x92S@\xca\xf2\x873\xad\xc8S@{\xfa\x1f[\xc8uS@\xfa\x12+\x05I\x82S@=c\x1av\xc2\xc6S@\x10\x8a\x17\xe0\xe5`S@\x04\xbd\xed\xed\x03qS@A\xef\xd8uY\xa6S@\xb9T\xf3\'\xaf\x8cS@\x93\x078{\xe4\x8fS@\x0e\x9a\x06B\x8c\x81S@v \xca\xder\x99S@(\x9b+\xc1+\xb9S@\x1c\x99\xc8\x97\x84\xa9S@\xda\xa5\x06=(vS@P\x9cqr\x8c\xcdS@\xea\xd4w\xcd\x84}S@\xb3,U\xbdn}S@\xac\xc4\x95\xafl\xcdS@\xf3\x1d\x86\xee\xbe\xddS@-51"W\xa8S@\xff\xe5\xad\xc7\x92\xc7S@a\x9e\x06\x1bZ\xc0S@f\xaaV^\xff\xa8S@|m\xaf\xae\xbc\xabS@z\xcbsLg\x9dS@\x88\x0e\x0f9z\xb4S@\xd6\xe5\x1c\x9a\xea-T@F\\\xf7{%\xf6S@!\\hK\xd5\xb6S@h0\'\xcf)\x9cS@~@i.\xcb\xf9S@\x18\x96\xce\xd6}\xc0S@,\xba\x0b\x86\xf3\xd5S@\xea\xechI\xa6-T@X;\x03\xa9\xf2\xb6S@/\xb8n\xbc\x9e+T@\xc6\xc5\xa8\xb9\x1b*T@\x02\x10W\xfb?\xc9S@\xe3\xcd\xd6\xa1\x07\xfbS@\xb8\xb3E\x1f\xe3tS@ID\x06\xd3\x97\xdaS@\x83\xb9\xa9\xf4C\x81S@33\xc2\x14\x98\xb8S@W\x00\xc2"\xdd\xc9S@\x1b\xe7\xbf\xb5\t\xb0S@\xa9\r\x0cq\x07\xbfS@\x9d\'\n\x1d\xf3\x86S@\xf6\x87\xad\x02\x88\xceS@{\xe7W~J,T@\xb7]\x87\xe6\xb9\xdaS@\xa6Rw\x15\xb4\x85S@\x0e\xbe4\x1c1\xcaS@)\xa43\x7f8\xcfS@o=\xc8\x16.\x7fS@W\x87\x16s\x14\x03T@\x12\xa9:\x0e\x90\x91S@\xbc\xb1\x82\xc3_\xb7S@\x06\x9a\x9b\xc6;\x03T@\x0e\xd8wd\xd2\x94S@\xf8 \xabH\x1c]S@\xf2O]~F\xaeS@\t\xf8""\xe7\xd8S@M\xde\xf6+\xb6\x8fS@\xaa#\xaa\xe4x\x99S@\xb8k9\xa8\xd2\xafS@\xb6\x08\x91\xac\xe6\x03T@\x10\xef\xa9\xbc(\xaeS@"\xd2)^\xca\xccS@\xe9r\x10\x96,!T@\x80?\x89\x8d\x88\xc8S@y\xeb\x8bT\xdd\x03T@\xc6vh9\xba\x84S@\xd1\x08\xba\xe7\xb1wS@\xecj\xfa\xe2\xb5\xcaS@\x1f9\xbf\xab\xb0\xc6S@\xb4\xc1vg\xb8*T@\x87\xf2\x04\x9ac\xdcS@\xc9c/\xfd\xf2\xb0S@:\x94W\xd1\xc7\x8fS@wQ\xe8\xea\x87\xaaS@s\xa9g\xe3\x9e\xcbS@5\xaa\xd1\xd9\x1dsS@h3\xd7(\xd4\x9aS@>\x14_R\xab\xa2S@\xa5\xdc\xde\x16\x87\x92S@`\xd65\x87\xb8\x81S@C\x95\x83P\xa5\x91S@\xe0\xba3\x13.hS@\xb9\xb4\x91\x1dh\x8fS@\x0b\x01\xb5\xcev\xb9S@\xf0^j}\x83\xfcS@\x97\x8e\xce\xeb\xee\xabS@\xd1\xe2\x1d\x08FbS@h\xe4P\nu\xd0S@\x88\xf7cv\xfe\xcaS@\tV\xb22y|S@Y;\x8a:\xf1\xaeS@\x9e\xd2\xd1\xd8U\x19T@\xf3\xe0\xc8\xa3\x0b~S@V\xb5%\xabh\xd9S@jL\xb4\xf2x\xfdS@\xfb_\xf9\xc6}\xfeS@7G\x0fI\xda\x93S@\x19(\xdcmU>T@\x87E\xc7\x1d\xca\xfeS@\xfa\xfbn\xfa,\xa4S@\xb3_W\x8d\xda\x92S@s\xbcS\x0e\x0c\xcbS@d\xbe\xd9\xc9\x0b\x01T@\xc6:\x1d\xed\n\xa1S@\xbe\x81\xc84\x9b\xa0S@-\xcfm\xd9kbS@\x9bAgI\x89\xd8S@I\x87\x0f\xc5\xcd\xc3S@yh\xa4\xc1\x1c\xc4S@6\x17\xa1\x80\x8a\xffS@B\xee\xc5bU\x02T@<j\xab!\xfdyS@\x13\xe1\x11\x13\xcf\x8eS@_\x96\xd4\xa8\xcf~S@\xac\xd1lF)\xa4S@\xf9\xf4\xb6\x90q~S@\xdd>m\xb3>\xffS@\xc2=\xff#\xb63T@\xb8N\xbe\xac\x83\x83S@\xc0/\x1e.9\xc8S@\n\xe5\x92:T\xd6S@\x14\xc3\xc2o?\xfeS@[\x14]}\xf7\xfbS@\xa7\xe3\xe3\xae,\xafS@\xf7\xe6\x90,_\x9bS@hp`\t\xea\x1bT@\xe0\xf8P\x92()T@M\xb5\xc4\xa1G\xc6S@j\x12\x93\rRzS@:\xae\xa6\xa1\xf3\x9eS@\x19\xc3\xf5\xfc\x8cxS@Y$\x82\x1bU)T@\x83\xb1A\xc8\xc8\xfeS@\xd6\x19\xd6\xed\xc5\x88S@\xe0v\x0b\xdf\x87\xadS@\x03\xb7\xa3\xb0/|S@\xf6\x85\xf8\xf7\xdfqS@\xd1\xd5Zy\xf1\xe6S@1\x16G\xac\xe7\x87S@\xd4\x98\xd2\x03\xe2\xf9S@\xbb\xb0\xae\xb7t\xa8S@\x8am\x89\x90\x0c\xabS@\xe8\x83\x7f\xff\x11\xa3S@ES\x12\x89\x99\xb9S@\xa5\xd9\xcd\xe8\x89\xceS@F\xab\xa6\x1fZ\xd0S@'
p22
tp23
btp24
a(g3
(g4
(I0
tp25
g6
tp26
Rp27
(I1
(I6064
tp28
g13
I00
S'\x90\x91\xbac\xae\xa0,\xc0\x9c;*H\x1eb3\xc0\x80V\xca\x92\xfez2\xc0\xbd\xba\x9b\x02\xb2\xc12\xc0*j\x13\xd6\xa0\x0f3\xc0\x0b\xb2j\xcf\xe5\xa02\xc0\xc2\'{\xc0\xa1\xf71\xc0\x1c.\xe4\xd1\xc8\xb7(\xc0\x825\xd1\x0e\xdc\xb6*\xc0;I\xeb\xf2y\xb2)\xc0\xb8X\x95\xd9\xe08/\xc0\xccc\xe4\xcd6\xbe)\xc0\x89lr\x8e\x06\'3\xc0ZZ\xbf\xb8\xe4\xea1\xc0\xc9\x18I\xe3Ni.\xc0@4\xe9\xae5\xe2\xc9??\x0e\xea\xed\xef\x99)\xc0\x84\xecbr\n\x90,\xc0l$\xb2\xcc\x93.3\xc0=S\xe2\xf4z\t(\xc0\x83\xc1\x7f\xc9\xa3\xea2\xc0\xb2@\xe3*\xeb\x1a+\xc0\x9bo\xc1a\xb8\xa7)\xc0\x1f\xa2Q\xf8\xd5y0\xc0\x85C\xc8\xf6\xc5b0\xc0\xe2\x94\x9f\x07\x11\x8d!\xc0\x97\xa6\xb1\x08\xd5_/\xc0\x18\x88\xad\x9be\xc3-\xc0\xc5\xf7\xab8\x86\x87-\xc0\xea\x0f6\x9d\xa2\xd82\xc0\xa0-/\xf9\xa4\x99)\xc0\xfe\n#T\x82\xdb.\xc0s6QB\xa2\x89&\xc0\xc6\xd5\xeeS\x1a\xfb.\xc0\xf1\xbfKud]\'\xc0\x1b\xc8\x9a\\I\x050\xc09\xde\xa8u\xdf\x0c3\xc0\x1bWdPh\x083\xc0\xc6\xdaiU\xe7\x8b0\xc0\xe1\x9f\xb0\xa3\x12\xd61\xc0\xf4\xa9\x1c"\xaf\x83-\xc0\xbdkr\x90\xae\xbd2\xc0\xb8z\x11`\xdb92\xc0\xde\xccy61\x1c0\xc0z\x19u\x85\x90\xf0.\xc0}\xa9?}\x88\xda2\xc0\xe5\\f_\x8eX/\xc0\xcc\xb3AS5\xe81\xc0Y,BK:\x822\xc0\x94\x1e`\xab\x85w&\xc0F\x05a.\xa6_2\xc0`G\xbc\x87\xffe3\xc0&=;\xc0\xa7\xf12\xc0S\xe4\xa3\xdc\x85\xf22\xc0\xb6\xfe\x02\x80u\x0f3\xc0\xfchzA\x90\xd8/\xc0\xd4\xee\xb9c8\xf41\xc0\x8b\xc5.\xaa&w/\xc0\xf4;\\Bx\x94\'\xc0\xe3E\xe7\xa8\x81$(\xc0\xaf5P\x92\xd4\xf9.\xc0\x14\x8d\xe4b\x88\x8d1\xc0\xc6j<`\xb1\xe7.\xc08\xaf\'\xa0$k/\xc0D\x90\xa8.\x9d\xfb/\xc0B&\x88S\xf3\xf8+\xc0\xb3\x16?N\xd2\xf72\xc0\xd9\xe3|\xc2/\xdd0\xc0w\xf8=\x9f\xbf\x182\xc0\xf3KZj\xa7\x072\xc0\xd9J\xddJ\x1e;%\xc0\xd5x\xd4\xb8oc3\xc0\xe3a\x9ai\xa4\xcf\'\xc0\xccv\x1d\xb1I\x9e)\xc0\xcc\xc6\x02Y\xb8 (\xc0\xd9\xe3|\xc2/\xdd0\xc0\xbdh\x9b\xa7\\\x0b%\xc0\x04\x92v\xa2\xc7\xbd&\xc0<R\xf7e\xd7\xe61\xc0&\xc9$\xa1q\xf12\xc0\x89\x82,n\xa9\x18&\xc0\xed\xe8\xe8)I\x9c1\xc0\xb5\xa10s8\x8b1\xc0|\xde\\\x08\x92B&\xc0\xc2\xb9 {\xfd\x02+\xc0\xde\xb0\x1a\xe8\xb3\xa4(\xc0\x11\xe0Fyp\xb61\xc0\x8b*\xad\x07FP/\xc0\x06\xa9\x81\x11\xef\xdc/\xc0\x86\\\x15\xd79Q3\xc0\xd8F\xc8g\xe5,3\xc0\xfc\xa5S\xd4\xa1\xdc2\xc0$\xeet\xfbzb0\xc0\xb0f\x12]\xd4\x9c-\xc0\xefdiE\xb4\x03/\xc0x\x82\x08\x82\x8f\xbd2\xc0\xe2\xa0\x01\xe6\xaf$3\xc0\xb4\xd2Lv\x03D+\xc0\xd8F\xc8g\xe5,3\xc0\x04\x0f\xd3\xc0\x0e\xdd-\xc0\xf2\xfeU\xf3%\xd3/\xc0J\xff\x18/$\xf2\'\xc0+\xcc9\xd8_\x8b\'\xc0\xa9;\xf7?t\xf11\xc0S+=\xe3\xa0@+\xc0\nDD\xeea\xf6\'\xc0\x9b\'^q\xbb\xb1%\xc0(I\xb8u\xe6\x0b0\xc0\xfaR\x08A\xd5\x8f(\xc0\xc0\xc0i\t-\xea1\xc0\xd7=/\xf1\xf8g3\xc0\\\xa6e\xae%\xa2.\xc0\xd0n\xc1od\xd52\xc05&\x93;\x11\xad2\xc0\x82D\xd5L\xcd(#\xc00\xc5\x1c\x8b@./\xc02\xe3\x05!)\xf32\xc0\xd0aA:\x975,\xc0\x028\xe7\xe9\x1c\xcc2\xc0\xbd\xdd\xa0\x1ei\x922\xc0\xd8\xa6\x89\xe0q\xf12\xc0\x99;i\xf61\x163\xc0\xad,\xa7[\xd2L3\xc0\xee}j\x10\x0f\x871\xc0\xf1\x9c2Q7a0\xc0\xf23\xb5\xaeV&3\xc0\xb7\xc0\xccw>\x170\xc0\x84Q\xb0\'!h1\xc0T)\xb4\xf68H)\xc0\x19\xbe\n\x08\x969)\xc0\x82T\x89\xf4\xc2%/\xc0nc\xb9\x99\xb1\xf62\xc0\xe4\x97S\xd9R\xdd+\xc0\x1a\x03\xc3Pl\x85&\xc0\xb6\x95\x0e\xb2m\x9c1\xc0\xeaa~\x13\xf2\xd72\xc0\x87/\xb3Y\xaa\xea2\xc0\x14\x88Aw/\xf51\xc0\xfdF\xed\x19\xf6\x132\xc0\xfee\xb2\xed\xb2\xf41\xc0B\x00sq\x07\xbd2\xc0\x7f\xd90n\xc5\x9a1\xc0\x97I\xe7\xd8\xde\x030\xc0\xa9\xa3\x01\xb5\x93\xf10\xc0\r-\x88\xfd\x8c\xcb0\xc0\xe6+\xd7\xd0\x8eU,\xc0o\xcb\x10\x96\xc8\xfd2\xc0\xcf?g\x0b\xcb\xf6-\xc0r8\x94\xfe(\x020\xc0\x88o\x86\xe5\x98\xfd.\xc0U\x87\xc67+s2\xc0\x9f\xc8\xca\x16\xef\x1b(\xc0\xc7{U\xcb\xcb\x1c2\xc0\xdb\x03\x1c\x94 \xec2\xc0Am\x8d\xa2*\x992\xc0|\x90\x1e\xd8\xf1\xd22\xc0\x96L\xf5}I}/\xc0Wh\xe5\xe8\x8e\xbd*\xc0\xdd\xbd\x9e\xf9\xab\xd92\xc0\xf1Aw\x89\x97\x822\xc0\xd3\x0e\xc7\xa4r\xa12\xc0\x1aI\xe9Z\xd3\xe6-\xc0W\xcaZ\xac]\xd1(\xc08D\xecR\x93\xf92\xc00\xb9n\xbc\x0c{3\xc0"#L^zO*\xc0R\xb9A\xe6 Z/\xc0\xd9p>P\x7f\xe12\xc0\xf4\xfe\xe0\xb0W\xd90\xc0\\g\xd9n\x93\x9a2\xc0F\xd4\x8aX\xfd\x81)\xc0\x18,\xb7\xa8\xf1\xd42\xc0%\x91\xf3\x9c"\xdf\x1f\xc0\xd1\xf2\xcd\xa1\x8c9*\xc0\x08\x99\x1cz\xfc\x93/\xc0*~\x8b\xb2\xeb\xcb2\xc0\xfb\x00NP"y3\xc0n\xbf\xd8\xde\x90n-\xc0_\xd3|\xdcw\xee2\xc0\xd2p\xaeI\xfd\xae,\xc0\xb1%\x9a\x18**3\xc0g_\x8a\xc6\xc2\x8b2\xc0\x03K\xd7\xa4@\xeb2\xc0m\xd8\x08L\xc5\xd1)\xc0@\x890\xd1\x08\x94.\xc0\x98\xb2R\xfa\xb3^2\xc0H\xdd\xeb\x80\xc44/\xc0/\x95\xca\xca1a)\xc0 k\xact\'\xf21\xc0A\xb5QFm\x85\'\xc0\xffFiR\xd4\xa2\'\xc0\xa6\x0f\xa5\x9b\xb8\xa4.\xc0\xabm\xc3\xa1\x9b\x0e%\xc0\'\xbdX\xe3\x1et*\xc0\xc6\x80\x1dq-\xe2.\xc0$\xc2L\xfe[_/\xc0\x96\xa9\xc3\x83\xad\xa7*\xc0\xc6\x7f%i\xd3\xce\x1f\xc0\xe0\x0c\xd6#}+3\xc0\x05.h\x17\xfb\xd4/\xc0WR[%563\xc0n\xb9\xebO\xc3-3\xc0\xfe).\xd3\xfc=2\xc08\x0f\x927\xe1z3\xc0\xc3)\xb7\xfb\x10\xd02\xc0\xd3I\x175\x11\xf62\xc0\xc6nfB\x07\xdd2\xc0Z> a\xe5f2\xc0*\xf3\xect\x01\x8f(\xc0;\x0f!\x0b[\n3\xc0\xf7\xf7+H\xf033\xc0\x91\x8dfD=<3\xc0\xd4\xa1L\x83B\xb62\xc0H( \xaa\xd5\xb82\xc0\xe9\x07\x12\xc7zD3\xc0\xe2\x98\xe8k\x1aa1\xc0btL9w\x86/\xc0\xeaw\x10\xc4P\xca$\xc0\x8c\xaeC\x92\x05\xd32\xc0:\x9eQ\xefv\x833\xc0\xf1!q\xc0\x96\xd52\xc0\xa5@\x0c\xfa\xd2\xd22\xc0\x83\x00\x9f\x14\x0c./\xc0\xeb\'&\'~\x04*\xc0\xe09\x00\xa6QM3\xc0\xdf\xba\xd6U\x93{%\xc0\xa9\x04\x92\rj\x88-\xc00\x82\x84\x8fE&3\xc0\xa4\xc4\xa7\xe6\xdd63\xc06\xf0V\xab\x1er3\xc0U\x12\xcd\xbc\n\xf31\xc0\xb2\x16 \xdaq>\x13\xc06F$\xe4\x13B3\xc0\xb8\x1c\x81\x0c+\xc1$\xc0YT\x94\xdeB*-\xc0\xbd\\=\xcc\xb1\xf5/\xc0\x8f\x91,{\x11])\xc0K`$\xdc\x034\x14\xc0nrJ\x9c\xd2;3\xc0\xb9et\t~\xb32\xc0\xac\xc1"\xd0G`/\xc0\xbcQ\xf6\x9e\xb6\x902\xc0u5\x13qT\xf1#\xc0\xe3\xd6\xa5\xac\xbcC0\xc0"\x83h\xb8\xa7T*\xc0@e\xba\xf9f\x153\xc0\xa0\xc7a\x97\xbeH3\xc0\xee\xb9:W\x07\x12/\xc0\x1c\xe7\x12\xc89m3\xc0\xa2\x9c\x06+\x97\xf71\xc0 B\x8b\x9f\xc9\xb6/\xc0\x9a\xcax\xa9\xdc\xa62\xc0\x83\xe2\xa6\x02\x0f\x0b3\xc0(\xea\x1c\x00R\xb30\xc0\xcc\xe6\x0c\x03\xa9\xa01\xc0[\x86\x84+\xa7\x992\xc0\x7fd\x88\xb1|\xbd/\xc0\x1d$H\xaa\x19\xe1/\xc0\xe8\\\xa8\x93\x0fE3\xc0i\x0e\xf4\xd9\xb9\xde2\xc0\\Y\xcd\xc0\xff\xb42\xc0\x9a\x04#S\xfc\xa4/\xc0\x9a\xcax\xa9\xdc\xa62\xc0\xe5Qs;\xa3L)\xc0\x1e\xafP\xa2*\x9d)\xc0\x88\xca\x1eh\xd9\x82!\xc0\xad\xcf\x05\x10\xf9\xc5)\xc0\x04\x10\x92\x89\xaf\x882\xc0\xc0\x80\xa9GY\x86\xf4\xbf\xf7o\xa2Ak\xc1-\xc0\x8fN\x8f\x13\xbc\x98)\xc0\x1d\xb6\xa3\xad\x8e\x812\xc0L\xfcg\x86\t\x8b"\xc0\xd5\'^\xd8t\xc50\xc0\x82d\xf4\xa6\xf7\x932\xc0\xf4:\xec\xa1\xbc\x9d.\xc0\xd5\x82\xb3b\xf5\t0\xc0\xd1\xac\x1d\x18m\x0c0\xc0\xcb\xfb\x16\xc1_n0\xc0$\tY\x0eU\x0e3\xc0\xdc\xb3a^\xb1\xd62\xc0=\x84\xa8\xdf\xa4\xe82\xc0\xf9\xa0\xe6BE\xde2\xc0\x00\x11&\xd7\xb6\xaa\'\xc0Qh\xc5)\xe4\xd6/\xc0\xfc,\xe7D\x9e\xd22\xc0\xce\x11\x97\xb2D\xef2\xc0[W*\xc4\xec\x941\xc0\xa2<\x9f\xad\xcc\xe3/\xc0\x81`q\xb8/\xec/\xc0\x17\x8f\x14\x7f~F1\xc0\x1a4\xdc\xd9r\xe31\xc0\x8c24\xf4\x8e\x170\xc0)\xb1|\xc0l\x013\xc0y\xa6\x82|\xdb\xf42\xc0\xe6\xb4\'o\xc7f%\xc0F\xfb\xb4\x92Gm2\xc0Y+\xc1\xe8+$3\xc0\x97\xcc`\x1a\xbe)#\xc0\xba &E\xb152\xc0\xa4\x95\xe7\xcb\x98\xf02\xc0e\xcb.\x85\x11\xa3)\xc0`5\x0b \xec\xfb.\xc0b\xac\xce\xcc)\x083\xc0/\x9b\xb5\x08\xfaL0\xc0+\xec\xeaV\x87\xcb1\xc0p\xb9(f\x14\xe7/\xc0\xe3\x8b\xa6\xac\x8c\t2\xc0\xaa\xc7\xb7\xac\xa9\x84/\xc0V\xe7\xf9\x97=\xe3-\xc0\x1b\\*/\xa2\xed(\xc0w\x01g$9(&\xc0;\xf6\x11\x9e\xa8\x1a2\xc0.Nk\x0e0@3\xc0-;U\xd2\xb6#3\xc0\xba\x9a\xf5\x87\xc1H2\xc0)\xe2\xb5f\xb4v3\xc0+G\xd8$\x97\xf22\xc0\xda\xaau\xa5\xbd\xb6,\xc0Wu\xf0Do\xc2$\xc0\xc1)\xb1\xedF\x86/\xc0\xc9\x0f\xa2d2\x8d/\xc0\xee\xb4\xdc\xdd\xc7 3\xc0\xb7\xdc\x881\xbdv(\xc0NG\xc6\xcd\x99\xcb1\xc0\xa0P\xcd\x84`\xce1\xc0f\xb5IL\xaa\x143\xc0\xbeZ_z\xc1\x1d/\xc0\x1dr\xb4\xd2\x0fc2\xc0\x92\xd3\xcc<(q3\xc0\xf9\x81\x99\x0c\xd8\x18(\xc0\xe2\x94\xdc\x05t\x163\xc0\xbe\xaaV\x11\x13C3\xc0m\x08)\x8cR\xe72\xc0\x8b\xf6\xc5\x1d\xb3\xe22\xc0J\xa1w\x92\x8b\xd82\xc0\xa3\xf8?x\xed\xbb2\xc0u\xca\x9c\xd0\x14\'*\xc01P\xd3\x97\x87\xcb1\xc0\xd2\x18ZqU\xb4/\xc0}G \x92{\xd72\xc0$QMG\x90\xcc\'\xc0\xc8Q\xa6El\xcc2\xc0\x10\xe6\xd1\xd5@\xf52\xc0\xf1\xfb\x83\xdf\\\x1d3\xc0\xa7a=\xc5lU)\xc0?pfB6w/\xc0\xc9\x84%y\xdc\xd1%\xc0#p?0\x06T/\xc0E\xfe\xdd=\x82\x13\x1c\xc0(G<\xfc/52\xc0\x142?\xcc\xbb\xe7/\xc0\xe2\x92\'\xc4s\xf0"\xc0\x18)\xff\xfb\xc1\xeb2\xc0\x9e\xdd\x00\x89\x91\xce2\xc0\x9bn\xb6\xbe\x98\xd6/\xc0\x1b\xe81\x8dm\xa3.\xc0\x10\xe8a\xa5\xf9\xf32\xc0\x821\xd2\xb4\x07\xd32\xc0\xcc\xf3\x8f\xf9\xdb\xc92\xc0\xdcS\xd6Qgv3\xc0\x99C\xac\xc0\xe5i3\xc0\x82\xde\xe7\x19\xd0\xf61\xc0\x18\x9b\xa3\xddo"3\xc0\x04\xdf\x12\xde"-$\xc05\x96\x86sA\xcf.\xc0?\x17\xbe\xb9\xd5\xdf2\xc0\xe2O18\xbc>3\xc0\xdf\xc4\xb5f\xcc\x82/\xc0\xf0]\xeb\xd6.T)\xc0K\x987\x93<\xba2\xc0?\xbf\x99\x1a`T \xc0]f`w\x80}/\xc0\x87O\x94\x80\x07\xf91\xc0?\x15\x15}I\x173\xc0e\xaf\x9d\x9d\xc9\xaf+\xc0\xf5\xa8\x93\t\x83\xde2\xc0Y\xde\xfe\xea\xba\xff2\xc0 \xfeFEE\xf82\xc0^\xa7\xaf\xe6\xbf\x0f/\xc0\x9f\x83\x0c\xaa\xfes3\xc0\xed\xfcdH\x92\x840\xc0\xd4\x8a\x17\x18\x06\xcf+\xc0qP\x90U5\xbb+\xc0\xb4\x13"\xa95\xc92\xc0\xdbJ\x9f\xfa\x00d2\xc0\xd5VE\xfd\xa9L2\xc0T\x11\xf2v\xe2G3\xc0\r\xe0\x9f\xad\xd4\xbe.\xc0\xbe\xbb\xc8\x80t\x083\xc09_\xad\xfdu""\xc0N\x00\x0b\xd5\xde[2\xc0\x02T\xa90\xe9g-\xc0\x85\x96\xc7\x1aV\xb4)\xc0\xf8\xc1#A4\xd0#\xc0\x96\x8e\x9c\x96l\xb80\xc0>\x1f\xb6\xb4\xb7"3\xc0\x1a=\xea\xb7,\x02$\xc0\xde\x84\xa86K+(\xc0\xb9\t\xe7zg\xf8.\xc0\x8a\xd3\xa1\xde\x1d\t3\xc0h\xac\x1egx"\x1e\xc0\xde\x1cS\xe4\xe4H.\xc0p&4\xb6\xc1\xf7*\xc0\xe3\x00\x89\x11\x05\xff2\xc0$\xde\rWc\xe7/\xc0\xdc\x0e3\xc9\xfbQ\x19\xc0v\x95\xc9\xa0\\g2\xc0!`U\xc2\x8d\x8d*\xc0\x15,\xe9\x13})/\xc0\x80X\x90po"0\xc0s.\xd0p\xb6\x152\xc0_\xe6M\xf4\xb782\xc0\xaa\xf3\x04\xd4d\xa11\xc0\xcf\x1a\xa0\xf8\x84\xde2\xc0\x1d\xd1\xb3tr\xd02\xc0p\x7f\x14\xe1\x87t.\xc0n\xfe\x9a\xe6\xdc\x180\xc0\xf5\x05}T\xd5\xc0\x15\xc0\xa6hy\xf6d93\xc0\xa2\xf3M\xd8\x8c\x9a/\xc0c\xad\x83\xdc\x04$3\xc0W\x8f\x17\x99\x97\x153\xc0\xa7\x94\xd7\xca\xdb\xc2)\xc0\x9e\xd8\xa5E\x1a\xe9/\xc0UG\xa08\xfax2\xc0\x95"\xe2oN\x080\xc0\xda\xfe\xb2\x16\x9d42\xc0\xd5\xb2\x02L\xdas3\xc0\x1a\x15\xb9\xc6\x91\xf31\xc0\xf7\x92\x8ay\xc3d,\xc0y\xfa\xe2\x94\xd4\n3\xc0\xa5\xe2<e}\xd42\xc0\xb7\x1b,\xe8\x1d\r3\xc0\x18\xa9\xbe\xec\x9c\x18%\xc0\xa9\x8eT\xe0\x1e\x0f2\xc0& \x99\x00h!\x1f\xc0\x9b\x8d\xe0\xc9\xcfO,\xc0\xb7\xc23\x16\xfb?1\xc0*]\x1bPi@.\xc0g9\x82I\x9dx/\xc0\x02xh\xf6\xaec/\xc0\x843?\x86\xfa\xcb2\xc0\xf2\xb1\x10\xa7B\xb1$\xc0\xa26[`W\xec2\xc0\xd8F\x1f\xa5\xd9b2\xc0u\x82D\x82\xef\x86-\xc0\xcc\xeb\x03\xa4P\t3\xc0\xee\x99\xc2-\x88\xe4.\xc0\x97+\x83\xca\xcd\xda"\xc0\x87\xa3\xe5\xf9\x1a\xd82\xc0\xf0\x15\xbd\xad\x99\x8d3\xc0\x13;\xf2\xe1}\xc0,\xc0\x95\xbe[\rz0(\xc0G;7;D\xd7,\xc0\\\xfbB:\x938#\xc03\xa8\xe9U\x12\x103\xc0Sq\x98\xe8dN/\xc0\xd2L\xc8G\x13\x8a2\xc0L\xa4\xc1\n\\\xc12\xc0\x9d\xf0biKX3\xc0\x9b\xbc\xe6\xees\xa7.\xc0I\xb2N\x7f\xff\x102\xc0)#\xbcH[\xc42\xc0%\xac1\xba\xd3\xce2\xc0\x93\xbb\xda\x18\x06\xfd(\xc0\xe9\x14#\x1fdd/\xc0\x9f\x07\x8b\x82\xf2\x9b+\xc0lW\xcc\xa1\xbfX/\xc0\xd9\x13\x91n4@3\xc0\xfc+\x95\xe2\xa9\xe41\xc0RDy\xf3\x1d\xe21\xc0\xca\xab\xe5I\x02\xbb)\xc0\xa7\xc7y\x0e\xfe\xc72\xc0\xe3V\xb3} %3\xc0oN\x07\xe6~\xe9.\xc0\x0f\x90\xb1\xbbUz2\xc0\xd0\xbc\xb0\x93\x80p&\xc0\xa5v\x17\n\xee+2\xc04\xbe3,I13\xc0a\\\x11\xc8\xe5\xef/\xc0z\x02Bz\n\x0e3\xc0\xf8\x12\x0cdwG+\xc0uJ\x97\xf6\xf6\xe02\xc0\x02%\x12\xbc\xfa\xec/\xc0\x9f\xce\x1f\xeeZ\xb11\xc0\x88$\x02\xfc\x9a\xab(\xc0\xad;i\x01\x82\x183\xc0\x1a*\x8f\xcaR\xb72\xc0\xeb\x02\n\xc3"\xb42\xc0\x1a\x882r\x1a\xfa2\xc0\xa7~\x9cc*\x8c$\xc0\xc3\x0f\xa44\x8d}2\xc0^\xdc\n\x80\x1fh2\xc0"\xab\xb0O\x1f+3\xc0q\xd4\xada\x9b\x173\xc0\xf7\xaew\x15*;/\xc0\xb8\xdf(\x05\x07\x013\xc0\xf8c4\xeasO1\xc0+\xca\xfarS\x06.\xc0n0\x14\xb7l\x0e2\xc0\x10\xec\xe4y\x07\x020\xc0\x15\x88>_p\xe72\xc0\x06o\xe5B\x18\xe52\xc0B:\xb5^\xaf\xe12\xc0\x84\x10\xee\x1a\xbe\xb72\xc0\x8d\xd2\'\xbc\xb0g2\xc0=\x81^aY\xfe-\xc0\x9c\xb8\x103#\xc5"\xc0\x978\x80\xbaM\x892\xc0\xdaaqzG;+\xc0\xd0\x9e\xc0\xd5\x167/\xc0B\x84\xf5\x9eO\t2\xc0) \xed\xb42\x192\xc0\xc1!\x1c\xae\xf200\xc0\x12U\x1b&6R/\xc05\xd5\xb5y\x8f\xb5$\xc0\n\x18!\xa5\xa4\xb2,\xc0\x8fS\xff\xbf\xdd"1\xc0\xf8m\xec\xc5J\x07#\xc0\'\x895B\x98\x0f3\xc0\xd1B\x8a\x9d\xc5\xef2\xc0\xb0\xff\xc7\xb3\x15N3\xc0:B\xd98\xa9P3\xc0!\x84\x94\xf9451\xc0|=\x05%>\x1d)\xc0{}Y\xc7\xfd\xde/\xc0%\xb6\xcezK\xa2/\xc0\x05\x13\xa9\x9c(&3\xc0\xa9#\x03\x9c\x1fF0\xc0\xf2\x89\x90\xd2\x0f\xb7"\xc0\xb7|\x9e\xdd\xfe\xf3,\xc0\xfe\xc1Pw\xba\x9c/\xc0>NA\x86c,3\xc0\xb3\xec\x15\xdc\x00\x1c2\xc0\xae\xa6\xe0\xf3G80\xc0\r$L\xf86"0\xc0\xce\xac\xe8r\x82\x163\xc0\xb5\x82\xa6\xe2\xf7\xaf)\xc0\xd1*\xf7>\xe5\xf92\xc0\xfa\xe9\xc1\x9f~\xf22\xc0K\x19\xd4c\xfeW/\xc0\x95r\x91;\xd5\xd72\xc0\xed\x92g\xa8\'\x0b3\xc0p\xfc\x0f\x9a\xd6*0\xc0P\xb8\xd2R\xd2\xd8/\xc0\xa3\xae\xb8\xae0\xb22\xc0 <\xd8\x8fE\xee2\xc0\xd4m\xec\x9cA$3\xc0\xa3\xaf\x16xB\xa8,\xc0o\x89\xd0\xae\xc3\x1d\x1f\xc0\x9a\xc2\x81\x13\xe0#2\xc0\xeb\xd8\x97\xa1~\xc02\xc0a\x07\xd1\'\x14\xb9%\xc0y\xee\xf3!\xff\xe92\xc0~\xc1\xb8\xc6]j3\xc0\xd9\x08\xfaE\x8e\xec2\xc0\xc5r\xb6D\x15\xad2\xc0\x83\x831,\x0e\xae/\xc0\xc2\xc9\xb0\xca\xc8;-\xc0\xdeTM\x05\x0b 2\xc0\xd2\xb25\xfci&2\xc0\x11\x08\x88o\xcf\xee1\xc0\xba\xf3M\xd4\xbd\x1b)\xc0\xd5\xa3\xd1\xc2Y+3\xc0}\xa4\xfc\xad\x96\x8c)\xc0\x02\x1d\x1c\xa0Vp+\xc0\x83;.?8%2\xc0\xa0LZ\xe9\xa7}+\xc0\xd1\x19\xdcz&M3\xc0\xb9{\x97vR\x88.\xc0\x96$\xd6\x95\xf2\x0f3\xc06\xf6\x9b7\x19\x96-\xc0,\xee\xea\xcaq\xa21\xc0I\xe1\xd2K\x95 /\xc0\xce\xa5\xa7b\xa5\xe72\xc0\xeb\xcb\xe0\xe8\xaa\xd22\xc0\xbbi,\x87\x90&2\xc0\xe6\xb2\xd8\x03)X/\xc0\x0be\xe1s\xee\xfd2\xc0X\xe5\xf7\x88\x08\xf72\xc0kh\xe0X)\x92/\xc0\xa6`ur \xa7"\xc0\x97$\x83\x14o\xd80\xc0\xba&\x9c\xf3\xf1\x10%\xc0s\x9c\xf7Rj;3\xc0\xf4\x1f\xa1\x91P\xd52\xc0\xa0\x97\xf5\xd0K\x1b2\xc0\xc0~\xe9\x98}\'3\xc09.\xbc\x0e\x8ae2\xc0\x83G\x05D\xc9\xe4!\xc0\xb0t\xd2\xc9\xa5t3\xc0w\x04S\x8c\xda/3\xc0\xf3c&\xb4\x10\xce2\xc0\xa9z]\xa3\x14\xaa2\xc0\xff\xb3\xe7\xf0g\xe71\xc0\xd3\n\x1b\x0e\xb6\x1d)\xc0\xfe\x95\xb9\xfaD.%\xc0\x0eV\xe9\xba\xcc\x050\xc0.0Q\xa6K\xcc/\xc0\xa1\t7\x08\xa3\xb6/\xc0\x07ka\xbd*\r3\xc06\xa1\xf6\x9d\x9c\x033\xc0\xea\x8a\xbd\xb7`\x85!\xc0V\xddz\x86\xcf\x16)\xc0\xd7\xe6C09\xc3(\xc0z\xc5\xa5\x85\xd6=/\xc0\xaa\xef\xd5\xfb\xa0\xef2\xc0!2\xaa\xfc\x07\x1b3\xc0\xb7l\x18\x9c\xe8t+\xc0\x1c`a\xd8\xc3"3\xc0\x0b\xd1i\xac\xe663\xc0\xc4\xe8\xcc\xcd4\x033\xc0\x8a\xc2\xfc\x83>7/\xc0V\xc6J\xd3F\x1d3\xc0\xd9`\x93\xf5\x9c\x1d3\xc0&\rx\x8f\xd1\xd32\xc0\xdb\xfa\xdcg\xa4\xe3$\xc0\xc4\x07R\x9fL\xe52\xc0\x90\xb3SM\x1cq3\xc0\xde\x19J\xb9\x82\xd0/\xc0\xd1&\xc0\x99\xa1\xf91\xc0"\x9e\x92y\xf53/\xc0\x05^*\xfa\xbe((\xc0j\xf6\xbd\xce\xe5\xce2\xc0=\xf0R\nf\x0c0\xc0\x002N\x81\x17*2\xc0\x1dL.\x7f\x04\xa51\xc06\xa1\xf6\x9d\x9c\x033\xc0\x0c\xf9\x84\xa6;\xe42\xc0\x8eS\xb9\x04\xe6\xa21\xc0\xe7\x18B\xcdO\x1f\'\xc0v\x1c\xb6\xa2&\x130\xc0xD\x83\x9e\xb3\x19&\xc0j\xafI\xc6\t\x193\xc0\x8d\xc9>$\x9a\x123\xc0\x83\xed5Lm\xd2*\xc0\xf8\x8cv|4b\x1d\xc0Fi\xb1\xa7P\x190\xc0Yy\xd6\xb0\xed\xfd2\xc0\x1f\x10|\x99\x08\x102\xc0\xcc\xd7\'!%R3\xc05\x9c\xa1\x14n\xfd2\xc0\xa4\xb8Tl\xff\xfa1\xc0*Q\xc1z\x83[)\xc0\xef\x1a`\r\x00P/\xc0\xac\x8b\xea\xeb(o-\xc0\xfb)A\x94\x1f\x01-\xc0\xd6*\xfc]Z\xcc2\xc0%\x85\xb2M\xcf\xaf2\xc0\x9b\xac8\xfc\x86!3\xc0\x0ei\x18\xc6\xb6\x163\xc0\x15\xaf\xea\x1a$\xa21\xc0wH\xf4\xf7\xa3\x0b&\xc0\x002N\x81\x17*2\xc0\x7f,qO!!3\xc0\xa7\x91\xd0\xeao_2\xc0\xda\x9b\x10\xc4\xd9m3\xc0\x1b\x01`\xf5V\x98/\xc0\xab[\xf7\xba\xe4c3\xc0\xf8\xb8\xfe8\x86x3\xc0\xb9\x00\xa3\x94\xc3\x053\xc0\x06\x0e\xf3\xb9\xa3\xe61\xc0\x9c2\xf4\x17Ck+\xc0&\x83\x80\xa6\xfc\x9f+\xc0\xde[Ti\xa7\xe1/\xc0\xabAh\x83\xe2\x160\xc0(\xe2Xu\xfe\xfd \xc0p\xaf\xf6\r\xa7\xed2\xc0P\xca\xd06\xd8v3\xc0\x92\x87O\xb8\xbaQ3\xc0\xc0\x17\xe9\x0e\xfa\x9d/\xc0R\xbe&Hzt/\xc0I\x1a\xae\x8e\xc5\xd1&\xc0\xbfXl\xed\x0c#3\xc0\x15\x0b\x87\xb8H\x8d3\xc0\xa2\x00x\xfb\xe0\x9c,\xc0\xebJ\x83\x1b\x0b`)\xc0\xd5\xd3\xc9\x0f\xc5D/\xc0\xdd!\xafU\xbe9#\xc0ae\xe5\x93\xbb\xec(\xc0\xa9\x17\xe61\xa6\x1d\x16\xc0_\xc5\xb2\x85u\x80 \xc0Nq9Uf\xcf\'\xc0\x8c\x15i\xe9\xac\x0c3\xc0UW>\xfc\x17W/\xc0\xa4+\x11\xe4\xa3 *\xc0\xa6q\xde\xd4\xe96)\xc0\x82x\xd9\x89L\x1d0\xc0\x97\xa5z\xef\xd2\xa8\'\xc0\'\x0b_\xd7\xcf\xff1\xc0\xf2\'\xcdJ[\x0b(\xc0\xe5\x14\x8c:^?3\xc0\x8bW\x17O\x07\xe82\xc0Fa\xc4\xce\xf7\xc3,\xc08\xfd\x1f\xcb\x0e\x931\xc0\xd5\xe8\x98\xe2r$0\xc0y[\x8f\xb7\x1c\xb00\xc0\xc6\x17\xcbY3\xa3\'\xc0\x1eD\x18\xdf?C0\xc0yF\xc0?n\xdc2\xc0\x12\xd9\xbf^%\xf9(\xc0\xd6\x10I{\x18j1\xc0\x9f\x19\xec?s\xd42\xc0.*(\x001\xdf2\xc0\xb8OE6b`0\xc0\xaa`t7@\x04/\xc0\xe0\x18&i4}/\xc0\x14\xd9\x93\xc6U03\xc0\x99\xc1\xe8Q\xc8\xfe-\xc0M\xab\xfd\xe4\xa3`3\xc0*\'E\x81\x13B/\xc0w}\xc0"\x8f\xd82\xc05A\xfeB\xb4\xed$\xc0+[\xad\r\xe1\x13%\xc0Hy\xf0oc\xef+\xc0\xc0\xd5\xc6&}\x892\xc0\xba\xac\x04\x884\xeb.\xc0\x95\xf7\xec\xf32\x15\x1f\xc0J\x1f^\xf0k\xc82\xc0(h\xcb\xfd\x9a\x8a&\xc0\x11\'\xc4\xf4x(1\xc0\xf3\xd7\xc4\xa68\xb8-\xc0H\xec\xab\xd4m\xce,\xc05\x94\x06\x0c\xf80%\xc0\xa4\xfc,7r\xe60\xc0U*\x1c\rt\x81/\xc0\xa6\xbegup\xa4(\xc0H\xef9\x96\x8b\x10&\xc0\xed\x1b\xf7\xcb\xbfx-\xc0\x19\x11\xf0\xe6\\k2\xc0 \xe2\x903\xa2\xcf%\xc0\xa0.9G\xc7\x8c,\xc0lt\xebM\xcbz2\xc0\x03\xfc\xdb\xc9\xce_#\xc0\t\xe2h\xdcH\x0b3\xc0\x92>w\x98\xb88,\xc0nG\x0e;\x9e\xb3#\xc0|\xee\xd3\x94q#%\xc0\xa3\xd6o\xd4\x12\xb71\xc09\x0bC\xa73\xb6*\xc0\xc8\xf4\xae\x8f\x13\xc3*\xc08\xa6\x93W\xa6G0\xc0!\x1f*\xdd\n\xc0/\xc0\x00\xabJu\xdc\x82)\xc0\x0c\xd8\xe8\x19\xa9e1\xc0\x0b\x835\xe4\xdd\xb1+\xc0\x19\xda\x00d\xa7\x843\xc0\x84YQ\xd5\x92\xa3\x1f\xc0\xec\xbb(c>\xbb1\xc0+\x8b\xff\xd5\x07\'0\xc0C}\x17\xc3TF(\xc0\xdc9\xba\xc4\xb9"$\xc0\xdb\x04\xe9\xe3m\xd0.\xc0\xfd,\xc6\x80\xe4\xd9/\xc0\xf2\xb1\xbf\xd4\xbb\xaf)\xc0\xde5$w\x83n\x1d\xc0\x8f\x16q\xc5\xd2v0\xc0\xe7\xf9D\xb5H\x8a/\xc0\x1c85\xed\x1c\x04\x1e\xc0\x01\xf9\x05,+\x062\xc0F\xa4\xb2_\xdb\x12,\xc0k.Rq\xee5%\xc0T\x92\xcc1\xa9\x1e)\xc0\x92\xd3h\x1b$\n3\xc0a"\xe0.K\x103\xc0\xb8\x9e\xa3\x97\xbai"\xc0\')\x12\xd2R\xb30\xc0\x91b\xa1\x11\'1+\xc0\xd1\x18\xe2\x12\x18\x9c0\xc08\xab\xd6\xe0D-3\xc0O\x12No\xe2{$\xc0k?P_F\xfc0\xc0C\xd1I\xc9\xf3P,\xc0\x15\xfey\x92\xe1\xf71\xc0\xa8\xa6\xd9\x10\xaeI0\xc0\xea\xc6\xe4\x83\xf8g1\xc0\xd7\xe5\xd1\x99\x10\xe1 \xc0\x03KL\xbaE\xc3$\xc0\xd1\x98\xaa\xb3?\x91.\xc0\xac\xc4\x99\xefV\x80"\xc0n\x1c\x1c=\xac-\x16\xc0\xa8x\x03\xcb\x9b\x18/\xc0_\x00\xcd[\xe8\xa1-\xc0\x18\x8f\x1dK3\x93)\xc0\xa6\xc8\xbbH=@0\xc0\xf3<\xd4\x17N83\xc0\x90\x87\x00\xbdU\xa00\xc0\x13q"8}\x85*\xc0W\x88+VB\xe3$\xc094\x13\x9b\x0f\xed2\xc0}\x86\x1a\x1de\xcd(\xc0\x1cp& G\xd62\xc0\xea\x18(h\xbam \xc0y$p\x08\xb2\x8b1\xc0\x8f\x08\x17_\x9e\x89/\xc0\xdd\xc7\xb7\xad\x19@/\xc0\xa7\xc8kJY\xf9"\xc0\xc3\xea\xc3u~\xbe#\xc0\xaa#\x7fw^\xfa1\xc0R,I\x8b\xf7\x950\xc0\xafM\x1e[\x0b*3\xc0\xd7\xee%\x89R\xfb2\xc0\x97\t;~\x86\xc4\x13\xc0\xb4N\x01\x0e\xbe1+\xc0\x1et7\x82\xb4\xd2$\xc0\xc5\xf7\xab8\x86\x87-\xc0\xc3\xc0\xb7-\xf1\x87"\xc0\xb8\x8dI7(\xea)\xc0\xca[\x8b8:\'2\xc0nq\x8dN\x1d\x04$\xc02\x911]~}2\xc0V\xf2\x19\xa3;\x7f/\xc0\x90\x9a\xd9\x00\xa9\x19-\xc0\xf3\xe3\x95S\x83>.\xc0\xd05\xd6T\xcc\xed2\xc0\xd4q]\xa4\xfbG0\xc0\xd6\x00(w\xc7\xcb"\xc0w]\x0b-0\x890\xc0s\xa7\x0ct\x17\xb8\'\xc0\x94P\xd4\x10R\xf91\xc0*\x18T\x8c\x8f\x7f \xc0\xc8\x7f\xb2\x14*@+\xc0\xeb\x9aeI\x88\xf21\xc0\x92\xffu\x10\xd2\x8f3\xc0\x11?{&]\xd91\xc0\x84\xf1mH\xc7\xd4)\xc06@\x8a\xaa\xd8\x89\x1d\xc0\xa8\xe8\x8b\xd2\x97\x80,\xc01\x08\xfd5\xa7\xf6,\xc0yd\xe3lW\x043\xc0\x84\x95\xbcU\xff\xa6-\xc0\x14.(\xcd\xa2,/\xc0\x9d\xb4\x81\'\x9dr(\xc0\xcf\xf3\x11\xc8\xff\xf1(\xc0\xf4>\x07-\xf4\xec1\xc0(bS\x18\xd6@\'\xc0_N\xe7\x03\xc5\xc1*\xc0j\\0\xbf\x00:1\xc0\xe3\x8b\xa4iCd2\xc0\\\x9c\xa3\x01\xe9\x86/\xc0\xb9GRq\\\x173\xc0C<\x9fk\xc1\xd40\xc0\x11\x19\xb4\xee\x7f\xf2%\xc0\x139\xc0\x98r~-\xc03\xfe\x9d\xae\xb2\xcd)\xc0E\xa3a: #"\xc0;\xadKM\xf5\xf3%\xc0\x1c\'\xdc-\xb7!*\xc03\xbaL\xa5\xe3`\x1a\xc0/\x10IgO\xa0/\xc0=T\xa3\x93 \xc0*\xc0\xd3\xc0\x12\xc1\xc7\x08-\xc0\xf3\xca\x1a\xc9Y\xde$\xc0\xd8\xf9\x9c\xee\x9a\x12(\xc0\x88\x80f\xf5\x0e\xd7)\xc0b\xa0;\x90\x02]1\xc0\xe5\xb9\xdac\xdd\x9b.\xc0\xb4\xa9\xd0\xa3B\x980\xc0\xb5\xcc\x8e\xa5qh/\xc0n\x8eC\x1cd\xcd.\xc0\x88\xa0L\xea\x1dx)\xc0\xbe\xd7P\xebib/\xc0\xbbZ[J\xe7\xf0,\xc0\xad&\xf8w\xc4I3\xc0Z\xa4\xc4\xeb\x90D-\xc0\xa2x\x10\xc2Ux1\xc0{\x80v%GV#\xc0T\xb1(+\xd6\xca"\xc0\xc7\xe2\xe6"O\r0\xc0s\x83\x9e\xa0\xe3\x04.\xc0m\x98|g\xa3\x013\xc0\x8e\x9f\xc9\x8d\xb4\xa1.\xc0\x9b\xe9\xf3:\x04\x9c*\xc0M\x8b\xf0y\x01p \xc0\xac\x1a\x91\xa2\x9e 2\xc0\x8b\x083\x03\xf4\xfe\'\xc0\xfe~e\x1b\nU"\xc0\xbc\x1a\xb9\xd1|f(\xc0(1\xa7\x0c\xfaj%\xc0\xe8A\xf5\x82i\x9a\x17\xc0\x83\xfd\x86\xbc$\x9a.\xc0\x1b\x98\x9b/O10\xc0\xf0\xbdv\x10L\xfb%\xc0\x96\x16]<G\xe0)\xc0\x98%\x13e\x7f\xd9-\xc0\x9bl\x18\xe3\xdd\xe30\xc0\xcbW4<<W/\xc0Um\x93\'q\xcd2\xc0\xea\xc9\x7f\xef\x90\xde(\xc0\xc8\x08\xacz\x8a\xa42\xc0-\xfb\xab\x98r\x931\xc0\xaf\xa6\xdc|o\x0f,\xc0\xf8=\x80\xddY\xeb1\xc0\xa1\xa7G\x94\x0c^/\xc0\xf6\xec\xce\xc8H\t-\xc0\xe4\x0f\xdejU\xc5-\xc03E\xe1\x93)\x1e-\xc0\x88\xdc\x14\x1fh\x913\xc0D\x18S\xf4W\x1a0\xc0\xafb\xba\xc8_)%\xc0BW\xa7\xbe7\x192\xc0-\xda\x9d@\xafp2\xc0qL\x1b\xc1]O3\xc0jz)\xda\xb4<3\xc0o\xfe\xf1 \xbb{)\xc0\xe1\xea\xa3\xa4\xa842\xc0%@3\xc1p\x832\xc0\xe4r\xc8\t\xcf<+\xc0\xd6w\n\x80h\xc0,\xc0\xe6\xb2^\x92\xfb\xdf)\xc0hC\x02A\xbf\xd72\xc0#\xb0}? \x92+\xc0"\x07\xf0\x034\x7f\xd0?\xe6}\xdeF\x95P3\xc0r\x8c\xaa\x17\xd5\xbc2\xc0\xb2)\x9e\x99\x92\x08)\xc0\x90\xb9(\'\'\xb2 \xc0\x95\xfdj\x1e*\x992\xc0\xc38\x05h\xb3}2\xc0\x85\x83\xba\xa4\x80\xb4/\xc0\xa6\x96\xa6g\xa2\xae,\xc0\x82\x1e\x7f\xaar\x102\xc0<9u\r\xc4=1\xc0\x0eW\xc4\xd3\rB%\xc00\x02\xf5\xf8\xc5E,\xc04?\x19\xb3\x89\x802\xc0\x10\xb2\x8b\xd0\xab\x0e%\xc0\xcd\xa1c\x03\xda|$\xc0a\xfa\xd0\xb9\x92\x843\xc0\'\xd3\x94 (\x87)\xc0\xb4\xd5\xc3e\x9f\x902\xc0KA\x18\xc9\xdeZ(\xc0\xfc\xa6xa&t2\xc0\xfc\xa6xa&t2\xc05\x92\xca\xb3\xfc~1\xc0tt\xba\xba\xf5F2\xc0\xe3\xfb=/G\x9a2\xc0\xb9\x0f\xc7\xcb\x81\xad3\xc0\x02\xda\xd8KVG3\xc0!\xd2\x184,\xf22\xc0\xe9\x12\xf6`m\xa5/\xc0>\xee\x85\x18\x89\x87-\xc0F0}_\x13\xcc,\xc0\'d\xc4J\xe5\xf81\xc09\x80\xb9Qg\xc42\xc0Q\x91y\x8c\xf4\xe92\xc0\x8c\x1a\xb5\xc2\xc3\xc11\xc0g\xb5\xa2PC\x8b0\xc0\x0e\xdc:\x89:x2\xc0\x01\x1b\x0e\x88\x95\x0f2\xc00\xb7\xda\xf4\x93v*\xc0\x89z\x14V\xd5V3\xc0\x96\xc6\xd2\x11\xae\xaa+\xc0\xbf\xbf\x1b\x1a\x1b\x812\xc0S\x97\x80\xd6\xdf\x8e"\xc0\xe2\x97\x92\xcec\xe72\xc0\xcdo\xd3\xfb\x19|/\xc0\xfaLR\x9bT\x85/\xc0?\xd5\xf6\xa6\x05D3\xc0\xf7\xd2S\xf37y2\xc0\xf6y\xc9\xddr\xe31\xc0(\t\t\x10\xbe./\xc0\xf2~_\x11\xcd\xe4.\xc0\x91\xda>m\xf2\xde(\xc0\x1fa\x94\xd3\n\xd4(\xc0>\xe6\x82p5\x8f,\xc0\x86\x87~\xfe\x0f\x9c1\xc0\xfe~e\x1b\nU"\xc0z\x89\x19z\xc5S3\xc0\x01\x8e\x04\xb3\xad@3\xc0k\xd3{o\x90\xc72\xc0j?SdB~2\xc0sQ\t\xa4\xcd\xf72\xc0T\xa2L\x91\xff\xce2\xc0A!\x92\xd4\x9f\xb30\xc0\xea\xac\xb7\xd3\x03\x89(\xc0\xff\x95\xbc\n.\xeb,\xc0\xb6v\x05\xc8\x14\xb3(\xc0]\xad\x9dw\xea\xc12\xc0\x98\x0fK\xd7F\x882\xc0S\x16L\xa7=\x123\xc0\x93\x93\xb8Ltc2\xc0\n\xdb\xe8\xe2\x91\x152\xc04\xec\x8f\x18\\\xa11\xc0\xcfFY\xd1\x80\xfa1\xc0\x92\x8c1\x9e.d%\xc0\xa5\xcb\x9d\x91=\x8c0\xc0\xee\x11l8ss$\xc0$\xcd*\xff\x8b\xbf*\xc0h\x80\x0eC#\xc12\xc0\r \xb9\xf7R\x841\xc06L\xa9\xc7\xe0\xcb\x1f\xc0h\x9d\x9e\x85\xb1\x12$\xc0\xf2\xe2\x9d\x99\xe0\x030\xc0\xa1\x0bo.\xe6.\x1f\xc0\xf0\xc0N\xe6\xa6\x040\xc0\xe6\xa1.w\xa0\x8d/\xc0\x17ST,\x9b\t2\xc0\xc2\x02Q_=h1\xc0\x9b\x8d\xe0\xc9\xcfO,\xc0\xa9\xa8+\xd2R\xe11\xc0?\xb8)\xa4\xce\xf1.\xc0\x1c\xb6u1Z\xa7\xd3?Ql\xd58Od2\xc0\x04\x80\x03\xb6=\x7f"\xc0\xd3X\xb8\x0b\x7f\xe51\xc0z\x0f\x90\x9e\xc7\xab(\xc0\xcb"\x8b\x0b\x18\xca0\xc0\xc8e\xce\x13P[)\xc0\x1c2D\xd3\xb9W+\xc0\x0elk\x8fdi*\xc0e\xf3\\\x86\xaa\xb6/\xc0\xfb\xba0Y\xdb\xa2/\xc0\x8dW\x86\xd2(/0\xc0U\x04\n\xe1\xdb}.\xc0\xf5\xe6\xa5}2x&\xc0\xee\xf9\xa8\x1f\x12\xc5$\xc0#\xb0}? \x92+\xc0\x99\x7f\xaca\x86T)\xc0K|\x1bV\x0e\xc8/\xc0_\x03a\x042\xc42\xc0U\x7f|TD\xe41\xc0\xfaq\x1clS\r/\xc0R\xe3n T\xbe(\xc0P\rT_\xd6G+\xc0\xe6=A\xeb\xb0\x922\xc0\x04Y\xa3b4z0\xc0\xb3\xbe\t\xbe\xe3\xf22\xc0\x92\xaa\xc7R\xc4\xe7$\xc0&\xaf\x07\xd2\x9ec)\xc0\xad\x8a\xf5\xa0\xda\xe52\xc0\x8c\x1fP\xc6\xd2\x023\xc0\xa6\x10g\x80\xef\x0b0\xc0|\xf5\x92\x9f\x07\xd62\xc0=6\xe7\x96\xedx2\xc0\t\x86d\xbb\x8a\xe2*\xc0Pb\xe1-k\xf3/\xc0\\\xde\xcd!\xbd\xcc2\xc0KTo\xb9\xc5\xbe2\xc0\xea\x9d\x15z[\xa42\xc069Kg\xf6i#\xc0\xbb\x80\x15HS\xcf2\xc0\x8f\xe7d\t\xdf\x8c(\xc0\xe1\xd3\xb3`\xc0w-\xc02\xee2\x7f\x0b\n0\xc0\x01\x0cs\xfe\x18\x112\xc0\xa0\x0f\x9d\x88.\xf41\xc0\x86\x99\xb6!\xc0y/\xc0\xa6\xbf\x9b\xd7\xe6\x9a(\xc0C*\xd2\x08\x93\xe42\xc0\x88\xfb)\x8f\x04\x8d&\xc0)s6\xe1\xd6\x133\xc0q\xd2\x81qE;%\xc0\xe6\xf2\x83\x0f\n20\xc0^\xde\x8f\x1b\xb6\xd32\xc0\xce\xab5 ^\xa6/\xc0\xe1\x0c\xd0\xa8\x12\xc7\x16\xc0\x98\xa2\xf3\xc8\xbaj0\xc0\t\x8br3\x18\xb3%\xc0M\t|\xa8\xa9\xfc2\xc0\xdfK\x8e]\nf"\xc0JY\xb1\xcf\x11\x8d\'\xc08Y\x10\xdd%\xba2\xc0\xa2\xec8Dc\xa4-\xc0\xb6hr\xa2\xd3@\'\xc0\xf3\xb5\x03\xb5\xf2\x922\xc0x\xc4\xe7\xe6R\x103\xc0\xc0\x90\xbd\xf1\xeb#2\xc0Qd\xc0w\xbe:\x14\xc0FU*\xfb+\x12(\xc0\x17o(WUI2\xc0.E\xd0\xb4\xae\x87$\xc0\x10\xc3m8\xde\xa9+\xc02\xfd\xc3>\xbf\x020\xc0\x90\xe0\xfa\x1e\no-\xc0\x1bh\x13P*\xe61\xc0\r\x0b z\x14c)\xc0gL\xbf\xbf\xb6m3\xc0\xd2\xc4\xcf\xaa\x89\x7f(\xc0hYm\x01*\xe71\xc0W,\xd6\x80\r[(\xc0 \xaf\xe6\x08\xda\x04/\xc0\xe7\xcb\xe1qC\xd12\xc0\xbeW{\xf7\x1e\t0\xc0y]\'\xeb\xbc\xf9%\xc0\x1a\x10n\x9a\x11\xda1\xc0\xd5\xfe\xb5\xf8\xa7\x063\xc0x\xfa\xa2#\xaag2\xc0\xc6h\xfd\x04\x88\xd2/\xc0\xb4z\xd5\xbd\xffM0\xc0\xf8\x05\x90\xab\xabj$\xc0\t\xc4\xc5\x9c\'\xc42\xc0\xa5\xa4=M+\x892\xc0\r%A!\xf2\xfc.\xc0"\x1cNM\xe5Q3\xc0\rJ\x96+\x060-\xc0\\6C9\xeb\xce1\xc0\xfe\t\x0c\xd8\xdc\xcb1\xc0\xadM`V\xd5\x1a)\xc0\xa2\x16\x10\x97\xfb\xdd0\xc0\x81;bH\xf3\xcb1\xc0j\x08\xd9\xeet\xd42\xc0\x85\xd45?y\x00/\xc0\x8b\xe1v\x86>7-\xc0\xc9\xf1\xf7g\x0bk3\xc0!QX\x1b\xf5{%\xc0|\xecb]\x80\x89&\xc0Q\xe6\x0bh\x03\x9f*\xc0\xa8\x85\xb4xh\x94-\xc0\xa7\xd9\x11\x03\xe1\xd61\xc07\x10\x84\xae\x07]$\xc0\x892$7^\x883\xc0${\x97\x85\t\x9a,\xc0\xff\xa8\x02`\xd5\xce2\xc0g\xda\x12\xa2\xd3\x033\xc0\xa1\x9d.\x81S\x142\xc0\x1f\xbd\xd4\xba\x15\x80)\xc0\t\xc4\xc5\x9c\'\xc42\xc0\x9a)\xe9\xd0\xdd\xef2\xc0\xf9\'\xb8\r\xb9\xdc2\xc0\xd1\xf3^aT\x0f3\xc05\xd7-\xae\x07\x9b.\xc0L\xd9!\xb2\xb8\xfc \xc0]S\x9eZ?>/\xc0\xaf#\xb2z\xc3X/\xc0<\x7f\x86\xa4I\xe8.\xc0*\xc0\xbb\x8c\x8e\xdc*\xc0\x99I\x196C!,\xc0;\xbb\xa6\xaf\xe4\xb5/\xc0\xba&\x9c\xf3\xf1\x10%\xc0t\xca+\xe6\xd4\x88(\xc0~\xedBu\xc9\xa92\xc0\xa6\x00Z\x9d:\xd52\xc02\x00\xcbp\xc4B#\xc0\xf2\xf0\xa2\xa9\xc0\x192\xc0\x97ty8l\xd72\xc0\x8b\xc1\xee\xc6\xda\x123\xc0`\x8a\x0b\x01\x05\x9b-\xc0yey<\xc5\xaa/\xc0\xb9\xc1\xa4\xb4M"*\xc0~\x14\xac\xba\xfbS&\xc0\xb8\x89y\x06\x01\xb42\xc0\x08t.\x0f\xc2;3\xc0\xa5\xb8\xcc+(\xe4/\xc0\xdcy#\xaa9\xe71\xc0\xa2\x00x\xfb\xe0\x9c,\xc0\x04\xbf\xc9\x1ei-1\xc0\xf3n\x95\x87\x8e\xf71\xc0\xe3\x9f\xcd-\xc4c3\xc0 \x84 \xa8N\xaa2\xc0\xbf\xf4\xc2\x0c_\xad2\xc0\xde\\`ZPW\x18\xc0\xa5\x10~Myw3\xc0N|3M\xed=3\xc0\xe3q\xa5\xd3\xeb\xfe2\xc0O\x01Lj\x00\xec2\xc0\xa6\x9a\xa1\x08O+3\xc0Nx\xea-M\xd1(\xc0\x8fg/?\x03\xf2\'\xc0\xa3\x0c\x94w\xbat1\xc0Z,\x19ww\x810\xc0\xe5Y^\xe5\x96\xa1(\xc0\t\xce\xe9B\xbe\x19*\xc0{\x08\xf7t\x1e\x8f(\xc0\x15eh0\xf2\x952\xc0\xc1\xe9a\xa7[\x1c\xe2\xbf\xd4\xffJ\x0e\xd6{+\xc0\x94\xaa\xed)J\xbe*\xc0x\xb7\x10\x9f\xd2\xd4/\xc0\xa4\xa9O\x17\xab\x88-\xc0\xc2\x97@\xbf\xb0=1\xc0\xd3(\xb1\xe6{\x003\xc0\xf8DK\xb6i\x1a2\xc0$\xf8\xe5<;\xf4.\xc0\x8c\xe7\x06N\'\xe7/\xc0\xdb\x9e-\x1c\xa3D3\xc0\xadek\xbd\x05x(\xc0\xb0\xdc\xb6\xedM 2\xc0\xd6\xeb\xc8\xa3^|0\xc0\xa1=\xb5\xd4\x15\x0b/\xc0.\x81WV\x96\xae-\xc0\xdc\xbf<(F}/\xc0\xfa|["FH3\xc0\xa6\x91=\xf2A\xb82\xc0\xff{\xdeX\xc7\xcc2\xc0\x1ez\xcb\xd5\xfc\x90)\xc0u\x88\x91\xe1z#3\xc0\xba5\x9f\xffE[*\xc0\x1a\x04.\xe4\x9f\xb82\xc00\xd5\xf3\xc7E\xff1\xc0\xe2R\xf4\xab\xfe\xfb1\xc0\x05k\x96\xfa\xb4\xd5$\xc0\xdf\x99o]-63\xc0Ug\x87\xa9\xe1\xde2\xc0\xd0\xe6\xc9\xd7\x99\xf52\xc0`\xac~d0F*\xc0sG\x06\xf2\xb1\xb1+\xc081[\x8a\xe3\xc7&\xc0\xfe\x1a(\xdb8\x1d2\xc0odY\xf1\xcb\x91 \xc0\xbb<\x85\xca\xc0\x98)\xc0sqo\xdc\xfd\xb3#\xc0\x86\x9cT\xcc\xb0\xb90\xc0\xfd\xad/>}D/\xc0\xaa\xc31g\x0e\xfb.\xc0\xd0\xb4\x9a=T\xa2(\xc0\xe8\xc4S\xfa\xc8\x98(\xc07\x89K\x0e\xde#-\xc0/\xf0\nOd\x151\xc0\xab\x01\xc9\xdb\x94\xcd,\xc0PZB\xb2\x0c-$\xc0\xb3\xf5=V\xfa\x14$\xc0h!\xbaf2\xd32\xc0z\x94\x93\xa4\xa7\x0c#\xc0"\xa5\xfaMqD3\xc0Dd\xe4\x8a\xc3\xd22\xc0s`D\xa8\x8d+3\xc0x\xb6\xc4\xcb}\xb82\xc0\x9aL_\x7fn\xb62\xc0\x9b#=\xe6x`/\xc0-\xa6O\x8b\xf3\xe4.\xc0e\x94Ha,&,\xc0\xf84<\x1eT\x102\xc0nr\x9e\xe4\x17\x1a)\xc0\xdf@&\x16\xb1#1\xc0\xbbH<\x04\xcb\xb32\xc00\xe8\xa0\x8d;\xe5(\xc0\xde)\x86\x13\xadT \xc0q\xec:\xf9\xe8\x8c\'\xc0\xf3\xcf\x1d\x07n\xc91\xc0\xadc]\xa3\xc0\xde&\xc0\x02\xe8\xb8\xea\x17\xce2\xc0\x9e0\x86\xbc\xf58#\xc0\xc1%\x04\x13\x8a\xc4\x19\xc0\xc7w}\xbdpP&\xc0\xffr\x8aRe\xf22\xc0^\xab\xda~\xa7\x163\xc0\x9d\x02T\xf6\x9d\x92/\xc0\x0e4V-\xaab2\xc0\xaf\x8a+3\x96\xb8/\xc0*\xae\x7f\x02\xf3\xd02\xc0\xb5\x85\xdd\x1f\xf423\xc0\xa6-\xbf\xb1*\x19\x16\xc0\x89@\xf5\xeb\x82$3\xc0L\xe5n\x89w\x0b0\xc0\xa6\xc40\x91-\xab0\xc0r\'\xb9\x1d\xa2\xae0\xc0c\x1c\xda\xec\x04\xd5/\xc0\xe9\xf9\xdc\xf8-43\xc0\xb6z\xd1\xcc\xd2\xcc2\xc0\x98j\xa5\x1fO)2\xc0\x1aD\x9d5\xedt0\xc0\xa1\xd2\x96\x0f\x8c\xf0(\xc0\xc2J\x1b-\x00\xec2\xc0\xec\xb9\x07\xe61\n3\xc0\xbf\x9b\xdf\x00\xca\x1d-\xc0\xa9\x0f\x1a\x8fu@0\xc0\x1b\\*/\xa2\xed(\xc0s\xa2\x14W\xb3O2\xc0\x0e4V-\xaab2\xc0M}\xce\x127\xa7/\xc0i".?\x0f\xdf/\xc0,z\xd3\xa9\xf5p3\xc0\xd2G\x02\'\x14\xf52\xc0tc,\x96\x04\xeb$\xc0U\xfe\x16\x04\xaaU,\xc0\xc0\x17\xb3\x8c\x95\xd52\xc0\xd3\xecC;>\r$\xc0\x96U\xc6\xf4\xf6\xf0/\xc0\xc6\xfe\xca\xdfC\xcb2\xc0,\x9a`\x01\xf6\xb82\xc0\x01B\xf0,g\xd02\xc0\xc0\x11\x134\x8e\xd72\xc0\xee\x8c\xe8>vV/\xc0\x82\x99\xa8\xf8\x12\xae#\xc0z\x7f\x05\x84-\xb82\xc0m\xe1\xd3\x8dZ3)\xc0\xd3:h\xbe\x9d4\x1a\xc0\xb0R\xcc\xd3\xd3&0\xc0\xee\x9eM\xff\x12Q&\xc0\x99;i\xf61\x163\xc0\x8f\x0e\xe4\x986f/\xc0O\x8b\x122\xfd\x9e1\xc0\x85\xaf\r\xee\xd8K3\xc0B\x82zO\xdbG2\xc0u\xa3pl\xcd\xcc2\xc0\x1da%\xb6F0/\xc0\x11\xe2\x1cD\x18\x1d/\xc0\xf9Y\xed\x83+\x8a"\xc0d\xd0\xd7e]:\x16\xc0\xc5\xfb4^\xf37)\xc05\x13\x1aM\xd6L\x14\xc0~\xfdD\x02e:"\xc0\xd3k,%D\xd4.\xc0\x19\xe55\xde\xf7 3\xc0\x8e\xc5i\x86\x08@$\xc0\xec\xb2"\xa1\xaf/3\xc0\xd7\x97\xfa\xed\xffI0\xc0\x97\x8eO\xf4h\x82-\xc0\xca\xbc\x11l\xae\xb2#\xc0<\xbb\x8d_T\'3\xc0j\xb2\xc5D:[0\xc0\xcf\x8e\'\x9b\xe0Y$\xc0\x86\x87~\xfe\x0f\x9c1\xc0\xec~\xc3q\x8c-3\xc0x\x82\x08\x82\x8f\xbd2\xc0\xfb\xae\xe1&H\x070\xc0\xef\x19\xdd\xe8\xd3i3\xc0$\x1a\xec\xc7\xa0)/\xc0\x89\x84\x1e.(\x1c/\xc0\xdb\x98\xb69\x1d\x012\xc0\x11\xc5\x1bf\x86\xd92\xc0N\xd3\t\xdb\x87%3\xc0\x1a\x89C\xf1\xe3Q0\xc0\x11\'\xc4\xf4x(1\xc0\xa7\x9171\x86\x87&\xc0\x03G\x017\x90\x9d)\xc0\xe5\xd17\xe0x\xf62\xc0\xef*\rG\x91\xd72\xc0)\xd8e\xbf\xc7\x840\xc0c\xf0\x18\xeb \xc6$\xc0\xe4\xea\xd52\x0e\x011\xc0\x02\xecG\xd2\xd6k0\xc0_\xf1r\xc3#\xd7(\xc0<o\x8c\xfc.73\xc0\xa4\x85\ry:\xc5/\xc0L\xe0~\xf5\xa6\xc3+\xc0\xe8\x89f\xf7,\x04+\xc0\xe9\xf4\xab\xe2\x05\x8b)\xc0\xd6\xde\xe4a\xe2.3\xc0HB\xb0\x88\xbbp3\xc0\x07i\xd4\xf3s\xb80\xc0\x802g\xcd\x90\xb4$\xc0\x04/h\x15\x15\xf81\xc0@\x01\t\xcf\xb8\xf01\xc0\x98\xbe\xdd\xb3\xa8\x9d/\xc0,\xc1d\xc9\xf3=/\xc0Nj\xff\xfb\n\xbc0\xc0s\x98\x06c\xd9\xa8/\xc0\xde=\xa3\\_\xd5/\xc0uh%\x8c\xcb\x1a3\xc0\x93\xc8\x03\xc0\xa33/\xc0\xde\xc7\xd73\x08\xc90\xc0\xb4\xd7X\xc0\xfe)3\xc0\xd0A\x82\x97\xa6\xe32\xc0\x92\x06,rd\x17+\xc0X\xab\x95\xf0\xaf\xf42\xc0]D]\xec\xb0\x1f2\xc0.\xb7_\x83c\x89.\xc0\x9b\xff2\xd59\xa4\'\xc0\x10u\xb2\xc6\xb7\x082\xc0\x13K\x8bG\x8770\xc0\xf8D\xf8L\xf330\xc0\xe6\x9a\xbeaD\xc20\xc0\xec\x92\x83>\xf0Z1\xc0\x9bO\xee\xb0[k%\xc0}A\xfb|\x99\x8a)\xc0\x8f\x0fZ\xeeB-,\xc0c\xc9\x1c \xb9(&\xc0\xd18\xf4RFQ0\xc08u!9>\xbc-\xc0\x98\xb5l\n\x81\x0e3\xc0.L\xef-\xef\xbc*\xc0\xf0\x95w;F\xa1-\xc0\xb4\x94e\xed\xab\xa3/\xc0\xb7\x8e}yo\x000\xc0\xce+\xca:\xdc?0\xc0\xf4\xc8\xff\xd7\x1a-(\xc0^\xbd\xb6\x9bz!3\xc0\xdcN\xa8\xddP\xb1(\xc0\xa4\r\x0f\x12\xb2\xfa"\xc0\xce\x03\xd9CF\x8d1\xc0\xcb\xffhT\xb4\xdd2\xc0\xda\x97\xab\xfd\xb1\x163\xc0q\x01 \t\x93m3\xc0)[\x0c\x96a\xa4%\xc0\xf1C\xe1\xe9-\xaa(\xc0\xc3\x01e\xb7\xb1\x123\xc0\xa4\x92\x83\xb6\t\xc11\xc0\xf7\xdb\xa6\x92\xe0!(\xc0\xf9\xfcO\xc8\xec)3\xc0\xe8\xa5\xc0\xe3\x83\xf91\xc0t2A\xea~\xdb2\xc06\x1d5\x8bS\x9f-\xc0\xda\x97\xab\xfd\xb1\x163\xc00\xa3\xacE\xbe\x183\xc0a\x10\x84L\x86\xd42\xc0\xce\x04\x8f\xa9,r3\xc0D\x05"\x18\x7f\x0f3\xc0x\xce\xf7_\x88\xa02\xc0?\xb8)\xa4\xce\xf1.\xc0a\x10\x84L\x86\xd42\xc0F\xd4\x8aX\xfd\x81)\xc0>&b\x1b\x17x1\xc0\x07\x82.\x127*+\xc0\xb9\xe5Yf\xb3\xcc/\xc0"\x8b\xcai\xe3\t3\xc0b\xa5\x1a\x94\xd3\xbd"\xc0\x13\x1e\xaf\xca\xc2\xdb/\xc0\xe7\x95Z1\x80\x1a&\xc0}\xa4\xfc\xad\x96\x8c)\xc0\xcdE\xf5\xbb\x04[)\xc0\xd7\x9e\xba\x17\xf0\xcf2\xc0\xbf\xd40\xdc\xa6\x8c(\xc0y\xf1\xe7\xf6;W0\xc02\x95\xdd\xbe\xd0"3\xc0\x11\xc3\x14\xed>G3\xc0}\xee}`\xd0\x0e&\xc0@D\xc8,0%%\xc0\xc7\xdc$\x80\xda\xf91\xc0\x0b\\=\x81"\x07#\xc0\xac\xba\xc0J\xf9\x04\x1d\xc0\x00Xd\xabR\x142\xc0\\\x04\xf0\xf5D=3\xc0\x1cT\xd2\xc0\r\x932\xc0I%;L\xc6\xe02\xc0\x08\xe9\xc4\xa7\x8d\xee2\xc0G}n\xb2Qy3\xc0S\xd8%\xf9\x9e\xad)\xc0\x9b\x9c\x80\xdb\xe8B3\xc0\x1511PE\xdb.\xc0G\xe5\xe1\xebB 3\xc0ZU\xbe\xd8\xa2\xfe%\xc0\xde\xcd=o\x82\xa3-\xc0E} \xf0\x10o-\xc0\xbf\xf9\xf1\xae\x91\xeb/\xc0\xa2\xa7\xd4\\N\xfe$\xc0\xb6\x12\xf7\xf5M\xfe1\xc0\x1c{H\xcc\x84\xd8/\xc0\xfc\xf2|\xd0\xb0j#\xc0\x9d\xce\xb1iC!/\xc0T\'\xfc!\xf9\xaf.\xc0\xba)\xfb=R\x99(\xc0\xb7\xf5\xa4\xd0\x0c&2\xc0\x89\x17\xcdg9\x8d+\xc0\xf6.\xc4O\xce}0\xc0i".?\x0f\xdf/\xc0\x03\x87C\x05\x84\xba2\xc0E\xfcK\x14[\x0e3\xc0\x82\xb7O_\xc3\xf72\xc0\xca\xcd\xed\x8b\xbb\x90.\xc0[L%\xdd\x9b00\xc0\xbe\x0f\xa3\xc3B?3\xc0#T\xe1\x81\xfc\x040\xc0>^\xeb\xd4\x92\xad2\xc0p\xb7\x85|\xd9\xf02\xc0s=\x9af\xf7$3\xc0\xd8\x85e\xcf\x0f\xf0.\xc0\x86;\x1a\xb4\xc8\x9d0\xc0v\x9d\xd6`\n\xf8,\xc0\xe3\x99\\$\x00t1\xc0\xef\x04\xe2$\xe8\xff\x1f\xc0C\x05\x8db\xb77)\xc0\xdb\x13\x05h\x8c"0\xc0\x8c\xbfSU\'\xb8"\xc0\xab\x8f\x8e4\xdc\xae1\xc0eCs.v\x192\xc0\xd8\xc89^\xdd\xdc.\xc0\xe8p\xdfO\xf2\xd4&\xc0J3o\xe5\xb3U/\xc0\xab\xa4R\xc7\xe4%0\xc0\xaf\x99l\r,\x941\xc0\x87:p\x0e>\x0c2\xc0\x10\x00p;[\t3\xc0\xb5\x85\xca{\xc1T1\xc0e+\xbe7\xdc)0\xc0\xe5a*\xf9\xd1v&\xc0.\xe87\x8a\xbd\xb81\xc0\xcd\xb6\xa8\xea2\x0f,\xc0p\x8e\xd3E\x89\x7f)\xc0\xeb\xaf,a\x97\x17)\xc0<J\xd7\x90\x0ch3\xc0\xc6\x96\x00\n\xa6\xb5*\xc0\xe4\xd2\xf4\'s\xb3"\xc0M-\xd3\xd7K00\xc0\x96y\n\xfa\xf4|/\xc0\x12\t\xfdW\x82\xad+\xc0\x91\xab\x1aWl\x90+\xc0Z\\\xb0\xd9\xe2M-\xc0N\x7f\x1fC=\x040\xc0\x7f.*P\xe4U/\xc0-\xea04w50\xc0S\xa6hJx&2\xc0\xfb\xb22\xc9j\x16/\xc0\xb7&g\x16R\xcf"\xc0\xc0\xc7b\x8b#\xe5(\xc0\xd7\xbaR\xab\x0f\x92&\xc0\xdb\x9eT\xcb\x1ac/\xc0>\xb2\r\'\x95\xb0$\xc0i\xc4\xd1a\x7f\xf3/\xc0V\x8d\x07\xe1\x1f\xa7\'\xc0]\xe7\x08\xbbod,\xc0\x81\xd0\xe0M\x7fn#\xc0\x02\x87\xd0\xb0l\x0b(\xc0\xc4\x17d\xb0z\xba2\xc0\x15\x02f\xf1\xd2\x941\xc0/z\xdb\xdb\xb9\xf61\xc0\xb2\xfa\xd9q\xe6,%\xc0$\xbe;\xb8D|.\xc0d\xc5\x1e\x12\x8f</\xc0\xd5o\xd6\x9a\xd0t$\xc0#\x83>\xa14\xc2\x1a\xc0\x8f\x98i\xa2\x9b\xee-\xc0\xb5\xa10s8\x8b1\xc0=\xcb\x93\xab\xaf\xd2 \xc0\xd4\xee\xb9c8\xf41\xc0_\xf9\xdcX3/2\xc0\xcdf[r:\x9d(\xc0\x1e&,\xcfr9%\xc0\xd11\r\x88\xb4\x94+\xc0\xc5I\x7f\x94:u2\xc0r\xf7C\x97\xb5v$\xc0\x88\xfa\xe9\x8cWE3\xc0\xfc\xd8\x07\xb9\xf2\xe8\x1e\xc0\xe0\t\xc9\xfde\x870\xc0\x0f\xf97\x11c\xbd/\xc0\xa4\xb6\xb8\x16B\xf1.\xc0\xaa\x0f\\\xde*Z/\xc0t\x17[Y\x0f\xe5-\xc0\x1e\xdc\xd3\xe9\xafl/\xc0\x14\xe5\xe5\x1a\xb9\xf92\xc0(\xe7-\x89`N3\xc0%\n\x06R\x80&(\xc0\x1d\x969\x06\xef\xa6 \xc0\xb9\xe2\xeb2.\xeb+\xc0\x07?\xfa\xf7\xdc\xf02\xc0\xb45r:\xaeP)\xc0\xef\x19\x82\x9bEo(\xc0\x8f\xd3\xffH\xd5:%\xc0\x01\xa0hO\x01\xe00\xc0\x17\xa9\xd6\x97Y\x11/\xc0\x9d\x80\xf0\x00+w.\xc0HN\x87\x8b\xb9C\x1e\xc0\\\x1d\xcdx\xdd\xc7,\xc0=\xee\xed7^\x8e+\xc0\xd0\x7f\xd5\x189\xdc)\xc0l\xf8\x17\xb3\x1ft/\xc02k\xbd{\xd3\x083\xc0\xfbWv\xf2\xb5(%\xc0\xde\xabd\xb2\x13\xfb1\xc0\x1b$\x05\xf1\x86\xfc/\xc0\x0c\xa6^i\xe2?1\xc0\x00k\x00\xfdn&\x1f\xc0\x19\xf9\xeeC\xdc\x16)\xc00\x1d3\x1f\xbbb(\xc0\xed#\x95E\x86\x0e3\xc0\xf2L\x85\xb1\xd4\xef)\xc0\x85\xf4\x05[\x82\x0f3\xc0P\x9e\xbbx\x04\x1e3\xc0f\xd4Tw\xbb\xf7\x1f\xc0\xd7\xe8\x8b\xfat\x15&\xc0\xa5\x8f\x8ac\x14f2\xc0t|\xc0\xdd\x9f\x173\xc0M+T\xc9\xf0g3\xc0\x89i\x01\x18\xb3\x9b\'\xc0/\xe8\x1fq\x9e\x133\xc0\xfd\x87`\x86\xe3\x1f%\xc0Vbn\xd6fB/\xc0\xc4\x10r\x88T\xd30\xc0IJ\x90\xe1Ak/\xc0\x06b\x03\x94-\xe3,\xc0\x15\xb8Cy\xc8\xfb#\xc0\xa3\xec]>\xe6\xbe2\xc0\x86\xfe\x82\x06{\xc12\xc0x\xce[\xd2\'\x7f\'\xc0\xbc\x0eR\x8a\xf2]3\xc0\xf1\xf6(6\xbf;%\xc0\xd9\xceU\xd51\xe12\xc0C\xd8\xa1\xaf:\x9b+\xc0#\xe3\xf9\xcc\x1ad#\xc0\x92\x85t`\xd8\x0b3\xc0n\x1aTe}\x9a2\xc0\xf4I\x19\x04+\xf41\xc0\xce\xb1Pyh%\x1e\xc0yA\x10\xc2:\xc12\xc0`+V/2\'3\xc0l\x05(\x8e\x90J-\xc0\'\x99\xe6"\xd7\xfa1\xc0e\xa4\xe0\x83\xabu+\xc0\x14\r\nK\xcd\x0e"\xc0\x96\xf5\x9a\x90\xfc\x073\xc0\xb6\x96\xa9\xa6&\xdd(\xc0\xefX\xaf\xe5\xdbW(\xc0 \xdbgm\xaa\x170\xc0\xe5s\xd6\t\xa9H)\xc0Sp\xdf\xa7\x1c}/\xc0\xd3j\xbe\x08\xba<2\xc0\xc5rNh\x93\x81/\xc0\x84\xf2C\x1f\xf3\xde/\xc0.^\xcf\xae\xae\xc2#\xc0s\xc7D\x1fH7-\xc0s\x07)\xc4\xb0\x002\xc0\x16\xb9\x1di\x08\x1e\x16\xc0_E,\xa5\x00\x95#\xc0\xa5=v\xec\x02\x18(\xc0Q9\x08\xf9Y\xe02\xc0\x00\xa7@\xbb\xdb\xf51\xc0U\xcaF7x\x9f!\xc0*\r&\xb6JB\x13\xc0\x7f\xab\x93\xda\x93u$\xc0X\xedG\xa5\xa8\x0b&\xc0\xea\xa7\x13\x90\xb5S$\xc0\x1d\x1f\xfb\x9b\xf2\x01/\xc0w\x8a\xb9Z{\xb9+\xc0\x9d4F\xe1\xfa\xf92\xc0\x86\xc5,\xa8\xcb"!\xc0y\x96\xb2\x03\xa8}+\xc0E\xf9\x05\xaa\xedY/\xc0wO\xda)=\xdc\'\xc0;\xb8an\x9f\xed2\xc0\xc0c\xf69!G3\xc0\xd6\x03\xe4\x91\xc4)2\xc0\xcc\x92J\x0f\x15\xe02\xc0\x1d\xc4\x9f\x1e\x1e\xf2.\xc0\xea\x91\xb3\x1d\x9f\xf22\xc0h\x05\x9db\x88\xa6.\xc0}\xaaZ\x11\x85\x003\xc0A\x19Ui\x02\xc22\xc0\xa1\xe6v\x0f\xc7\x891\xc0\xc0\xf8\xc3!\x12\xfd2\xc0\xd4\x8a\xf6M\xa0\xbe/\xc0\xf3NG\xf3\xd9c#\xc0E%\xc3\xb0\xacL \xc0\xa2\x0c\x82}\xcd\x15%\xc0\x0b=\x08\xbc\t\x8c#\xc0\xb4\xfe\r\xb1\xe1\\#\xc0\xdf)\xf1Id\x0c(\xc0\x8b\xea\xd2W\x8b`/\xc0\\\xb8\xfdiM\xd7.\xc0q\xb5\xadR8$3\xc0\xa5$p\xa8\xd2\x8a\'\xc0\xc0\x9c\r\xd6\x1b\xde$\xc0\xe2\x94\x9f\x07\x11\x8d!\xc0\x8e\xb0-dB\x1a0\xc0\xc8\xec\x8b\xa5\xe5\xf62\xc0x\x97\x91\x0e\x99\x1f"\xc0\xfc\xcbq\xd4\xcc\x0e)\xc0\xb6\x0e\xe1Z \xfa/\xc0\xa1;\x16KX\xfa2\xc0\xe6i\xb2\xed\xd0|!\xc0\xa7\x94\xd7\xca\xdb\xc2)\xc0\x8fw\t\xf2\xd8\x04%\xc0\x8b,x\x90\x8f^#\xc0\xb2\x9f\t\xd5{\x01.\xc0\x90-\x1d{|\xe6+\xc0\xa4yi\xfd\xd7\x00-\xc0\xc2#5\xd2\x06\x013\xc0\x04*\xbb\xc0\xcf#2\xc0\xd8e\x87\\b\x01/\xc0\xdc\xc0&A\xb043\xc0\xaaG\xca\xff\xd3A(\xc0\xcc8K[\x0c\xd2)\xc0\'ho\x0b\xf5\x07(\xc0\xdc\xf0\x94=\xbc\x190\xc0\xa0\xd9\x1b\xfeU\xe82\xc094\x13\x9b\x0f\xed2\xc0-\x93+\x12\x94w+\xc0\xaf\x16\x8es\xfa\x1b2\xc0\xaf\xf3\xc6\x08\xa5\xe8\'\xc0|\x0e\t\x86\x95\xf31\xc0\xcc.N\x8d\x08\x083\xc0\xdf%\xc7;992\xc0\xb8,\xf6\x1aeW/\xc0q\xd2J\x05\xfb\xfd\'\xc0N\x00\x0b\xd5\xde[2\xc0\xd64\xf7W:52\xc0\x1f\xed\xbabY22\xc0\x81v\xfd\xc9\xbc\xde2\xc0\x92>w\x98\xb88,\xc0]x\r|\xea\x860\xc0r\x05\xbf86&3\xc0\xc9\rTO\x87\xdd-\xc0\x99\xf2\x06\xbee\xb4)\xc0\x04\xe1\xaa\xc1;\x021\xc0?a\xdf\xe5J\xc50\xc03\xc2+\\\x82>*\xc0\xb9\xfbk\xeb*\x15*\xc0\xbc\xa8}\xcb\x8a\xe0/\xc0P\xe6\'\xeaR\x06/\xc0\xe0\xc8\x9f\x93lD0\xc0GY\xde\x84\x0bN \xc09\xcf(OE\xad*\xc0\xfd[\x00\x1c\xd1\xa6*\xc0\x1aZ\xbd\xcb\xa6\x9f+\xc0\xdd\xc2W\xd7\xcaq2\xc03`\xf0!\xa5!$\xc0\x10%"\xd7\xd0;3\xc0ey\xa4\xa1Oa/\xc02\x9f\x01d\xef23\xc0\xcc]\xcc\xdf\xec\x100\xc0+M\x9f\x96\xa5\xc4-\xc0\xdda\xd9\xcb\xca\x1f&\xc0\xc5\xcd\xab\xca(K.\xc0G5\x02\xebJ\x1b3\xc0\xa7t.Ne\x0e.\xc0\xed\xaa\xf3h\xde\xd32\xc0\xa1\xf0\xa9\xac\xd7\xd72\xc0\xf2P\xb2{\xad\xa7.\xc0\xf4\xf6\xa5g\x12\xaa0\xc0O\xee\xf3\xc5"\x15%\xc0\xaaKq\x8db?!\xc0\x18\xa2\'\xbdrE0\xc0^\x1d`\xa9\x82\xb30\xc0\xbe\xdf\xf3\x0e\xccL0\xc0\xfe\xf6\x13\x19g!+\xc0\xb0eT&/\xeb2\xc0\xa1H\x9a\x8ea61\xc0`2*z\xf9\xc7)\xc0\xf0\xe5\x8e\x80\xf43#\xc0@e\xba\xf9f\x153\xc0\x12w\x04\xf4_\xf21\xc0\xc2\xa5\xd3\tB\x91/\xc0\x9f[$\xdf)\xd92\xc0\xd1\xaa\xc7\xd0\xd9\xfb/\xc0\x01\xa6$2\x96\xb8.\xc0~\xdc\x86&)\xf52\xc0Lzz\xb0\x1ft3\xc0\xfe\x1a(\xdb8\x1d2\xc0\x04\x0ey/\xca\xb1$\xc0\r\xcd\x10H}\x063\xc0\xa2\xf7)\x1a\xf4n1\xc0\x89\x97tD\x0b\xfc2\xc0\xe5\x83\x1d\xc5\x93\r*\xc0b\xedU\xbaIK\x1e\xc0m\xd0\x8eM\x8d\x9b,\xc0\x1f\x9d\x9c\r\xc2\r&\xc0W\xba\x83\x8d0\xf5)\xc0\x87\xd2m\xe7\xdd\xe8/\xc0\xabb\x06`\xcc\xf12\xc0c\xdc\xe3\x91L\xde#\xc0\x02\xf4w\x0fVL0\xc00J\x94\x9aP\x88/\xc0G<nM\xc7\xda1\xc07\x1e]\xc9\xfe\x9b-\xc0\xa3p C\xf9\x03.\xc0\xbbN\x19G\xd5\xa7/\xc0\xe6e\xd4\xca]`/\xc0B9"\x7f5\r0\xc0{F\xf1N\x07\x852\xc0\x83\x13\x0b\xb5\xdbC\x18\xc0w;u\x10\xa3\xf0#\xc0\xa6\xc0\x1d\x9a\x11\xa12\xc0\x9b\xb0\xd7\xdc\x8at*\xc0\x8e\xf3\x85N\xfe\x04.\xc0\xce;\x03\xda\xa3\xfe1\xc0\xf3\xe3\x95S\x83>.\xc0\xcaXw\x1b\xdf\xee2\xc0\xa4L\xa0r\xe9,0\xc0=h\xdf\xd5\xbf\x17*\xc0\xe9\x92\xeeL`\x991\xc0\x15K9\xc71d0\xc0`+_\x8eS\xa11\xc0\xaau\xfa}\xadO)\xc00\xa8^\xe7\xcf\x1c3\xc0]\xf2\xef\xde\xdb\x99)\xc0\xedG\xc7\xde{\xaf-\xc0\xdby\x8b\x0c\xda\xa11\xc0\xd0\tn\xe5\xc0L/\xc0\xd8E\xb0\xf5\xcbD3\xc0`\xcf\xa8\xad\xfa\xa0+\xc0\x168\x82\x87|\x8c\'\xc0~Y\xc3\x8a#\n%\xc0\xbe\xe9\x86(+\xf52\xc0\xd5\x9a-x\x9b.3\xc0\xa7\xe6\xeb\xd5\xfb\xbf#\xc0\xdbA8\xf0\x1eQ2\xc0\x04\xef2g\xa9\xbb1\xc0\xe0\x19\xe3\xaer\t2\xc0\r\x92@\xcfaq0\xc0\xf1M\xc1\xdb\xda\xa0"\xc0_\x15_\x1f\x10\xc0\xf0\xbf\x04\x87\xe2\x834+-\xc0\xec-\xa2\x88T\x833\xc0_\xd2\xaf$\xbd\xf21\xc0)hE\xcd\xe9!3\xc0O\xe0\xad\xb7s/1\xc0zd\x17\xc5\xb0\xa42\xc0Y\xfdr\xc2g\xdd2\xc0v\x9c\xd9\x8dn\xc1(\xc0\xd0f\xadQ\xae\x053\xc0\x0bE\x89\t\xf6\xb9.\xc0ZA\x04\x86{\xa8.\xc0\x81\xd7\xc0\x02\xd1<3\xc0@\x87\xd3\x11\xb1\xff-\xc0O\xba\x1f\xe9\x06a1\xc0\x84\xe2?\x03\x91\x9a1\xc0.\x9f\xa2\xfcb\xa11\xc0\x84\xe2?\x03\x91\x9a1\xc0\x88\xab`\xcf~S,\xc0\x12\xf5iD?a/\xc0.\x9f\xa2\xfcb\xa11\xc0!zO\xd5.\x0e2\xc0~J\xb5\xf3\xcd\xfd2\xc0x\xa9r\x1d^z%\xc0R\xd1\xe0\xb68\xce)\xc0\x88\x1b\xe4D\x11\xce!\xc0Y\xee\xfc\x05\xc712\xc0\xcf\x19 \xf9\xdc\x18\x1f\xc0\xb1bK;.a0\xc03K\xa6\xba<\xd8$\xc06\xd6ob\xfb\xf52\xc0\xdc\x80\x10\xd8\xfbY(\xc0nrJ\x9c\xd2;3\xc0\x93Dx\xaa\xf9#/\xc07C\xc1EW,2\xc0\xc7\xf4\xba\r5\xd20\xc0\xfc\xf7\xbe\x19q@3\xc0\x7f\x0f\x86\x17\x18\xcc,\xc0\xde\xeff\xe7#:/\xc0\xf6p\xf2\xeb-_1\xc0\xf6\xfe\xaa\xafr70\xc0rr\xc6\x0c\x03"#\xc0\x0c\xba\x93\xcf7\x15+\xc0\t\xe5p\xaf\x9e\xb11\xc0\xad\xad\xe8\xed\x9cv(\xc0Z\xeb\x87\xf0\x1e\xdf0\xc0$k\xda3\xf8\xbf\x16\xc0\xe1\xf3j\x08B_2\xc04\xc6\xed<\x86\xf22\xc0\x14\x89\x82\xfa\xc7\x0c0\xc0\x07\x8ah\xc3\x93\x0e+\xc0lW\xcc\xa1\xbfX/\xc0\x9b\xd4\xb3\xb9k\xfc*\xc0H\x0f\xb7\xa6p\xec2\xc0\\\xa2\x08N"\xf92\xc0\x18p1\xd3\xa2\xe60\xc0U\xa4\xbc\x07\x89\'3\xc0\xcc\xad\x91\x15\xa5=3\xc0\xdd\xf0\xafl\\[0\xc0\xd6SiV\xe8\xeb2\xc0\x1d_\xde.\x006/\xc0\xd3=\xce\xc5F\x0c2\xc0\x7f\x83[m\xcd\xb2\'\xc0\x86\x01\xff_c\xa2\'\xc0\rX0m\xd552\xc0=d\x88\x7fVX/\xc0}\xe8\xd4c\x87\x1d/\xc0\x98\xc3\xb9\xe2\xe7>#\xc0\xcb\xb5\x14j\xa7\xa9)\xc0\x9b\x8e\'\xf5\xbf\xdd0\xc0\xf2\xb5\x0f\xe4\xdc[3\xc0fX\xd6N\x80\xe40\xc0\x1f:\xa0u\x1d<(\xc0+<P\xd8\xf7/(\xc0\xd0p\xf45i\xfe2\xc0[\xd0a\xa3UG1\xc0\xa6A\x978\x0f;#\xc0\x98L\xb7\x84\x0bO1\xc0\xden\xf5E\x07\xf32\xc0\x0f\x90\r\xb0#\xc0,\xc03\x01\xcc\xa0\x0f\x893\xc0IR)8\xbc\x81\x1e\xc0\xe1;\xe7\x19\x8c\x0c3\xc0D\xe0J\x18\xe4;1\xc0\x141\xb1W4&&\xc0\xaf\xffb\xdb\xf4l0\xc0/P\x06\x15\xd4\xa6\'\xc07a\x06(\xea72\xc0V\xfe\xdd\xfd3;2\xc0\xab\xb8\xa9N$L%\xc0\xd3+\xda\x0b\x84\x88/\xc0\x83\xee\xe8\xd3\x95>3\xc0,\r\xddCex2\xc0\x80Iv\x10b\xfa"\xc0\xc8j \xc3\xc6\x873\xc0F\'\xd8 \xe8\x011\xc0\xd2F\x0e\x03\xdd\xc0#\xc0\x89\xf8\xbdC\xc3,-\xc0V>bH*l-\xc0\xfd\xd3\xdb\xa3[H,\xc0\x1e\xa2>\x1cn\x14 \xc0\xd3\x0c\xe2>\xc4"+\xc0\x94\xc2\x9f\xa5Z\xd32\xc0#\xff\x19n\xe8\x19)\xc0\xe9\x84\xf2$\x9a\xdb2\xc0\\\x04\xf0\xf5D=3\xc0\x07\xcd\xa9*\xa1\xca0\xc0\x10%"\xd7\xd0;3\xc0K\xe9\x90\xd2{\x153\xc0"\x0fp\xd2\x80c2\xc0`\x9aN\x9d~-3\xc0\x17\x90\x16z]\xd72\xc0\x88\xa7\xd5k\xde\xd32\xc0\xa2y\x06y\x80\xc6)\xc0\xf6xZ\xb6\xa2\x9e\'\xc0\xbf\xe3^]s\xca0\xc00I\x9b\xaf\xd66%\xc0\xc6)aN\x8c\xa8-\xc0\x00r\'z\xdc\xcc/\xc0M\xd7\x10{d\x000\xc0\x8c\xd1\x86\xfe\x8a\xce(\xc0\x03>2\xf2\xaa&%\xc0\xabq\x19H7D%\xc0\x91\xbc\xbf\x8eO\x0e3\xc0\x8de\xde\xf1\x86a(\xc0\xbf\xef\xb9\xda\xefn)\xc0\xf2Hm\x0f\x808%\xc0\'N\xd4:\xcf\xb0\'\xc017\xc1\xf0\x1e\xfb1\xc0N\xcb\x17Q\x9a\xd5/\xc0\x0e\x01q\x02\xba\xe02\xc0}c\x8b<\x9b\xc02\xc0\xf84<\x1eT\x102\xc0H\xcc"AN)2\xc0E*\xb8\x02\x83\xda2\xc0\xe3g\xa5\xac\x92\xe51\xc0\x04\xd3\x15\xf9\xf9\xb60\xc0\xc0W\x1ed\x8e\xb7/\xc00\xb7\xb1\xdd\x1c<3\xc0\xb0"\xcaW\r\xdd2\xc0u\xb0\x00\xf6\x1b\x133\xc0\xe2\xd8G/\x12\x132\xc0^\'\x83\xc7yj2\xc0v\' p<\x16#\xc0~\xc8\xbd\xb9kC2\xc0\x0c\x7f\xb5T\x0b\x080\xc0GY\xde\x84\x0bN \xc0\xdd\xeb\xd7\x1bS\xb92\xc0\x8a:\x9f\x1fo\xcf/\xc0t\x83\x8b\x1d\xb9\x193\xc0\x0e9\x1b\x17\xcc] \xc0dr\xbad\x9f\x802\xc0\x19\xdb_\xe2\x94\xbb,\xc0\xa0&\xe0D\x15\xec*\xc0\xbb9\xc3}\x9c\xfb2\xc0\xb8\xa9\xca|z)3\xc0\x1e\x01\x86U\x1343\xc0s\xaa5\x0b\x0b}.\xc0\x17\xbc\xa4\x88d"3\xc0\x93J|\x9f\x1b\xf12\xc0\x8cR\xe0\xda7;3\xc0\xd3\x97d]\x18\xe4-\xc0\xf9L\xf8d\xd3\x842\xc0\x8f\xf6bP\x86\xf7"\xc0\xc9\x8a\xd1\xd5g$"\xc0\x08\xbb\xe6 \xa3\xb1+\xc01\xc93\x9bj\xb80\xc0\xaeTXM@\x93.\xc0\xb4\xb0(\x01~-3\xc0CE\xbb\xbaF\xec2\xc0\xb9\x97r\x9d)a/\xc0)\xd0\x01\xd6\x08\xd5(\xc00\x93{\xbf\xadQ$\xc0\xd5<\x93{\xd9\x0c2\xc0]\'\xe3\x9f\xa5\x8e)\xc0\x1e\x9f\x9e^%p2\xc0^\x9f\xeb\x95\xd1"2\xc0k|\x8b\xa8\xba\x1e2\xc0\x04?\x1eJy\xbc2\xc0\xc3\r\xbeK"-3\xc0\xfa\xe76"\x1c\xf31\xc0\xb5\xe8\xe5:\t\x982\xc0\xa7_\x87\xd0Xs2\xc0Yw\x87O\xfc\xfe1\xc0\x9d\xf6a\xba\xa4\x882\xc0/E\x8bE\x1a\xbb2\xc00\x9d\xf9\xaf\xd4\xf51\xc04Es\x0fJA3\xc0\x00\xdc\x9ag\x01\x9f1\xc0U2\x15\xd6<\xee2\xc0\xd2\x0c\xcc\x89I\xcc2\xc0\xa7\xf65\x19\x81\x92/\xc0v\xfa0\x90m\xf81\xc0 \xa1\xf09\xe7=#\xc0\xde\x88,\x04\x0f\xd82\xc0\x8fh\xc2\xe3(11\xc0\x84C\xdb\xdf\x05\x8c.\xc0)\xa2\x80X\x89a3\xc0Q\xe6\xed\x8c\x12\xbe2\xc0\x7f\x87\x95f\x81\xea1\xc0\xb3~f\xeb\xa4\x0f/\xc0*\xec\x05\x9dZ\x0e.\xc0\xae\x9cE\xa5\xa8\xd42\xc0\xc6r\x1d\x15\xf6\xed\x15\xc0\x8d\x08\xe0\x11\xd4\x89/\xc0\xb5\xddr\xf2\x05\x002\xc0>\xecd\xb8v?3\xc0\x96\x85v0\xa5\xbe2\xc0=\xa8L\xfb\xca\x15,\xc0g\x171\xe5\x00\xf91\xc0\xd4\x1e\xebz\x95d(\xc0\xf6\xc8;|\xbb\x01/\xc0\x8b4\xd1@\xde"3\xc0\xb2p\x94\x8f\xc7\x93\'\xc0\xbf\xc6q\xbaY\xf8\x1f\xc0\xd4\x02\xa3\x95\x1f\x95&\xc0\xaf\xae\x9e\xf8\xd3\xe82\xc0\xa1\xd1xPn\xac1\xc0\x8d\'\xc2]I\xf91\xc0\xcc\x11\x05\xa4+E*\xc0|j\x15/2\xd22\xc0\xb6\xa2\xd7\xce]%3\xc0=O\xa3\xaf@;,\xc0eK\xdd.]L3\xc0\xa0b\x82\x81\xfb\x8d.\xc0\xf5-\xa8\x95?\xd1%\xc0\xf4\x96\xd0\x0e\xc8\xb30\xc09V\xd7\xdf/42\xc0O\xe1\xa9\xcc6]\'\xc0\xa3CA\xbd\xaa53\xc0\xc8Q\xbdf5\x96-\xc0\xacleVC\xde2\xc0\xd2\xdcL"fN*\xc0\xd2\xf6[c\xe7\xfe-\xc0\xc4\xc1\xfe\xed\xb7F3\xc0~1y\x15\x9b\xcd\x1e\xc0\xd0\x1d\xbe?\xba##\xc0\xe3\n\x02jw\\3\xc0\xcaU\x83A\xfcG1\xc0\x89{\xcc\x94>\xef,\xc0\xa6\x91=\xf2A\xb82\xc0\x12G\x99Y\x89D3\xc0~`\xbd\x0b\xf3\xe01\xc0o\x17\x0c\x08\x93\xf8.\xc0\xc7\xe9\xfd4t\x01.\xc0\x1a \x1b,\xc9$)\xc0\xd2I\xef\xd0U&3\xc0J\xb2\x95\\a\xc12\xc0\x95;\x7f\xc1w\x8e#\xc02w\xd3\x8d\xb2</\xc0c\x83\xf0\xc0F\xa7\'\xc0\x1d\x95\x83\xf0A\xf42\xc0\x85d}\xdc\xc5s3\xc0S\xf6\x8c\xc64\xb92\xc0@\xdbT{\xfb\xfa.\xc0\xe8\x1c\x98\x80\xa2I#\xc0\xa5\r\x1eB\xa5\x92.\xc0\xf2g6\x01\x98]3\xc0\xebLq\xc0f\x163\xc0\xe5\x89\xa8\xacH\xa5)\xc0\xf0T\xe3E\xf8\xff.\xc0\xba\xa5\x9be]\xd92\xc0\xac \xc6\xb7\x9e\xd52\xc0\xbbB\x87\xc94\xa8%\xc0\xbb\xd7`\xa8\xbb6)\xc0Gs:\xb4\x7f*-\xc0\xcb*\xf9V\x05\xf41\xc0a\xe4,\\&\x1d3\xc0\xc0?M\xe3\xc46#\xc0\x1c\x07\x0f\x00i/(\xc0\xc3\x9bhr2=1\xc0\xd2\x06~\xfd(\xa7.\xc0\xd0\t;\x89*\x102\xc0\xe5K\x00\xfa\xa5\x850\xc0\\Pc\xca\xd2\xed-\xc0\xbd\xc7\xf3\xb7\xe3\xb70\xc0k\xb4\xbe^Ji3\xc0\xf1\xaa\x81$(\xcc*\xc0\xca\x88\x0cjj\x82)\xc0\xecr\tE\x05Y(\xc0\x80\xa9\x04\xb2p\x9c1\xc0\xc3;\xd5nP\xd12\xc0^\xecm\xff3\xed.\xc0E\xf5)\x1eg\xcf2\xc0\x9e\x8a\xbd\x98\xbc\xee0\xc0\xbc\xf5B\xd1\xf6\xb82\xc0\xef\x19f\xa5\xc8\x832\xc0\xc5\\\xd3\xe3\xee\x95+\xc0\xd7\xcaJ\xea\x08\x8e+\xc0\xb9r9\x98\xce\xed"\xc0\xc3q0\xd7\xfb\xc9/\xc0JJL\x8e#23\xc0|\xc9\x85~s5)\xc09\x9fn<\x9e`*\xc0\x8a\xee\xe4\xb7\xe2>0\xc0! \xb9\xd2=\xb2)\xc0\xae\xe9\x80\x1e]} \xc0\xfb\xaeJ6w\xbc*\xc0q\xf2fQ\x97\x8a*\xc0\x97\x1e\xd1U\x04 2\xc0\xdcy#\xaa9\xe71\xc0\xf0.\xc3\xae\xaf\xf2+\xc0\xfa\x8a\xba}\xe1\x011\xc0\xe0\xdaI\x98\xf1#2\xc0\x04\xb3\xfa3\x7fZ0\xc0\xa0a\x86Cm\xd4(\xc0B\t\x96O\xf5\xd2#\xc0\x97H\x11:\x0b:0\xc0\x17R\xf2L\x16\xdf(\xc0:\x15.\x99\r\xeb2\xc0\xd3\xbe\xbc\xf2N\x7f\'\xc0\x00\xb8G=\x1b\xa4\'\xc0\xb18\xbb\xc0\xcf(3\xc0l\xf6\x95\xbb\x12\xed2\xc0\xa6\xec\xceR\xf7\r3\xc0\xac\xc0qGz\xc32\xc0\x8fc\x95\x0f[#1\xc0\xe49\xf0\x1d\x93b\'\xc0\x8fJ\xa7\x1b[\xd0*\xc0o\xb8\t\x92\xb3\xf12\xc0b\xc9\xd9\xdf\xb9\xa9\'\xc0\x07\x17[S\xca\xc6#\xc0D\xa7\xed*\xbe$0\xc0\xaa\xba\xa1\x86\xba&0\xc0U\xc9\x95{@\r&\xc0b@?\xd7\xea_/\xc0$%\x92V\xc4\x143\xc0\xd1\xb1\xb8\xcb\tl-\xc0K\xe7\xccT\x15\x182\xc0\xab\xf0\xea\xa2\x91\x8f+\xc0\x03\x1aF\xca\x9c>*\xc0\x925\xa5gT\xf3/\xc0\xabY\n\xcd\xb7\x82/\xc0L\xab\xa8N\x9b\x0e2\xc0\xa6\xad\x9a\xc1\x9f\xc41\xc0{\xf1\xca\xa6\xa3\xe2\x1f\xc0\xd2\xc1\xa5lO\xe1/\xc0\xb3\xaa\xec\x8f\xbc\x082\xc0I\x9d\x94\x85\xc371\xc0\xcflU\xadu\x87/\xc0\xb7\xeb\x10w\xa7\xe0/\xc0\xe7\xfd\xeb\xb4|\x882\xc0$0\xa4\xf5[\xe8/\xc0\xab\xf1\xeb\x8b\x8fz/\xc05v\xb7\x8c\x96\xc62\xc0\x85C\x1bu\xce\xd51\xc0,\xf1\xc0@\x17A3\xc0!\x8a\x00a\rS3\xc0\x15L\xd1\x8cD\xf92\xc0L\xcf\xbd\x9chd2\xc0J\xb5\xa9pe|/\xc0\xcdh\xc9\xd8\x97X*\xc0\xc2\\\x8e\x8f\xcc\x000\xc0\xb8\x9b\xb8YmV3\xc0\x10\xfcZ\xc1/\x16(\xc0s\x93\x19\xa0T{2\xc00\xa2\xa5st\x9b.\xc09\xc9\xbf\x9d\x02w&\xc0Mf\xf8\xe0\xa6\xd3/\xc0\xae\x94~\t<\x050\xc0\\\xf5\x96V\xd8\xdb\x1f\xc0\xe4\x8c\xbc\xee\xca&2\xc05\xd3\xfc8\xf8\xbf1\xc0\xfa\x04#Mw\xe82\xc0-\xad\xd9\x92[-0\xc03\xdd|\x87\x01F3\xc0\xa8Y~G\xe2e \xc0\')\x08\x15\xb5\x97(\xc0\x8c\x1ec\xb9\xbe\xe2.\xc0\xc5Zo\xdb\xbd\x80/\xc0\x93+]\xe9\x1b|.\xc0g\xc8-W\x81\x812\xc05|\x13\xf9U (\xc0\x1ae\x0f\x124\x0f3\xc0\x9c\xbc\x81\x85\'\x1c2\xc0\x05~nu\xa1\xb3\xd3?&x|\x06\x8e\xda2\xc0\xc6\xe6\xf5\xc6\x80\x852\xc0zS\xc2\xbe\xa0N3\xc0\xc5l\xd5\x125|-\xc0\xa1\xa6Sh\x9d-)\xc09mq\x84|\x1e/\xc0\xd4m\xf7\x15E\xf92\xc0"\x02\x9e\x1e\x1b\x9b(\xc00\x14\xb9\x18W\x9f\'\xc0+En\x95\x91\xcb\x1f\xc0\x9cMk\xdf\xaa\r)\xc0A^\xc5D\xf6\xf12\xc0\xf2\x87\xa7$\xeb\x050\xc0\xd3+\xda\x0b\x84\x88/\xc0\xa0O+\xbbw\x10(\xc0*!}\x93F\xee/\xc0\xeelU\xd0\x05\xa11\xc0\x81\xdd\x16\x9eD\xc81\xc0\xbc}\xd1\xc9d\xf5,\xc0\xd1\x1f\xdf\x87.\x80/\xc0+d\x12\xd4\x08\xd8/\xc0\x00@\xbe\xf8\xeaf3\xc0\x8d\xd7\x7f\x16d\xed2\xc0\xe4 ^+\x03)3\xc0\x82\xfe@\x9e\xea\x9b\x15\xc0\xdf\xa7\x19\xd6YY/\xc0mz~I\xd6u1\xc0m\x0c\xcb\xfeFI2\xc0-\xbe:r\xb900\xc0VMB }\x133\xc0Bn\x94\xab\xed\xe62\xc0\x00Ww\xef\x0cP,\xc0\x154\x88\xe7\x06}2\xc0\xca\xb0\x8d\x9c\xd5~0\xc0\xa4\x93D\x7f\xba\x113\xc0"\x91{\x8b\x01\xa90\xc0\x84i\x08\xc1j\x9f/\xc0\x04\xd6\x16\x1dV\x083\xc0\xfa\xd0\x9f\xa3\xe5| \xc0\xe7U\xdc\x98\x0ep \xc0\xf1\xa4\x0fN452\xc0\xb1bK;.a0\xc0\xb7\x038t($3\xc0\x17DAvb#3\xc0\x9b\xd9\x9c;=\xb9/\xc0nH.?\x16\xf1/\xc0\xfe\xad5?9\xd22\xc0|oj|\x00\xbf,\xc0Y\xb8\x8a\xd2\xf7\x98/\xc0?\xc9`Js\xaf/\xc0\x9f\x19\xe3\xe3\x18\xe6/\xc0\x862QC\xa5\xe82\xc0\xfcA\xf3\xaa>\xd5*\xc0\xea\x83a\xaa\xf6\x9a+\xc0\xff\xbf\xab\x9d\x15\xe81\xc0\xe7\xa8\xeb\xa4\xd1I\x16\xc0\xc5 9!*\xe42\xc0\xd8\xf9\x04\x8b&\xfc2\xc0\x93\xcc\x81\x10\xf8\x1b2\xc0\xaa\x1b\x83D\xc4\xe21\xc0\x15\xbec\xa3\xdd$3\xc0|\x0e\t\x86\x95\xf31\xc0\x98\xb9\xf6\x14,\xc8\'\xc0\xa1\xe5p_\xe8\x1f2\xc0\x99\x93\x115\xd4\xef2\xc0SK\xf4\rI\xd42\xc01S#\xa6\xc0O*\xc0\xf9\xdf/\x99}\x9c0\xc0"F\x0e*\x9e\xf52\xc0"\xc3t\xecV?\x1e\xc0\xf3\xa8<\\Z\xce2\xc0Z-N`\xce\t(\xc0\xdb">\xb5p\x0c*\xc0\x03\x08\x06\x9a\xdb\x1f3\xc0\xc2\x9er\xeb7U3\xc0\xe28\t^@\x1a2\xc0\x91\x0e\xd6\x1e\xe5\xd2.\xc0\xf9*\xe5\x17\x8d\x1a2\xc0C\xcdhe\xae\x053\xc0\x00Xd\xabR\x142\xc0\x8a\x1a3\xc6\x08\xdd/\xc0\xc7w}\xbdpP&\xc0cV\xf9\xcc\xefa/\xc0e\xea\x95\xb7WU/\xc0(6\xdb\xc6\xcf\x93*\xc0\xe5\xfd\x92\xf7\x1d\xe0/\xc0\xa2\xe3\xdcc\xd4g)\xc0\x1d\x02\x7f\xf4u\xc60\xc0~\x0bL\x8b[\x1c3\xc0\x18;l}\x08\x153\xc0]kYj_\xce2\xc0Pc\x90\xda\xd1\xd42\xc0\x92\xe0\xc1\x89\x87+3\xc05I\xce6\x80\xfd\'\xc0\xe4\x8c\x8f\xf6\x15\xb32\xc0l\xf8\x17\xb3\x1ft/\xc0\xdf\xb8\xc4\x10O\x1a2\xc0\xcby\xa2\x05\x8b[2\xc0\xbd\x93r\x16\x97\xa92\xc0\xa4\xa8\x99\xec\xce!3\xc0\x1f7\x9f[\x8e\x182\xc0\x19"\x04\x1a\xba\\2\xc0\xcc\x95\xb3\xaa\xf7\xfc2\xc0\xc3\xe6H"\xb8\xae+\xc0\xb8\xc2\xfbo*\x9d0\xc0\x9f`\x8dU\x15\xba-\xc0\xa9\x98\xe1w-%2\xc0}\xe9\'\x05 \x003\xc0\xf73\xceJi\xd0)\xc0a\xd5\xd3\xab\xdf\xfe2\xc0\xb1\xa0\xbc\x1b\x8f!3\xc0Q\xf6FC\x88#3\xc0\x9c\xbf\xdf\xa1\x8803\xc0\xae\x17*:\xf7\xb02\xc0R$\x1f\xd7\xef\xdf1\xc0\x93\x8c\xc3\x95\xc1\x073\xc0\xa5\xa5\x1f\xb9\xce\xcb1\xc0#\xb4n\xb4\xf1\xe41\xc0:\\\xf5\xd3\xbc\x96)\xc0Gm\x14\xa0\xdc\x02%\xc0\x07\xe3\x84\x05E\x0f3\xc0\x97d\xa9\n\xe3\xb52\xc0"4\xef\xc4\xc8\xcd2\xc0\xe8\xa6\xb0\x10\xe3\xa1/\xc0\xeaa\xf6\xeb\xeb\x1d)\xc0MF\xbb\x93M\xf2.\xc0\xac\xa7\xd0lK\xdf2\xc04\xce\xfbw>\xac2\xc0\'\xb6\xb9\x9b\xa2\xfc2\xc0\x10L\xc3\x16\x8b23\xc0\x86\x9e\x02\xb2>\x8e-\xc0\x11P\xc1\xa0\x9e\xea2\xc0?\x9a\\\x89G\xd91\xc0\xa2}\xd95(s/\xc0\xc2\xfd\xd7\x9b\xc4\xfb/\xc0\x9d\xcb\x92\xb2\xde\xc3.\xc0\xb7z\xce\xde\x16\xfd2\xc0y\xcb!\xdd$\x0f0\xc0\x1a\xcc\xce\x16)\x86/\xc0\xa7@mF]^/\xc0\xbe\xd5\xcc\x82\x1d\x0c0\xc0b\xf5\x13!a\xed2\xc0\xe1\x13\x0fg\xc5\x88/\xc0;\xbf\xda\x8b\x01i3\xc05\xce\xe4\xf8:*(\xc0\x98L8\x80-v-\xc0\xc6|\xabUa\x8b/\xc0^i!\x90t\xdd2\xc0Z\xa0}\x1c\xf7\x11/\xc0\xdcY\xa4\xdc\xfc\xcf2\xc0}\x07\xd0G\xaei3\xc0\x85-\xa5Og\xd42\xc0\xad%\xfc\x1e\x0fp3\xc0\x969\xcf\xae\x02\xdc2\xc0&g\xdc\x96\xc8\xff2\xc0J\x0cc\xe1\x8c(2\xc0<JG\x12\xf5\x143\xc0uh%\x8c\xcb\x1a3\xc0\xefO\xb6\x9d\xf0\x14+\xc0\xa3/\xf3rn\xf42\xc04{\xdcab\xda2\xc0\xc4\x8f\xa3\xb9\x19\xf5$\xc0\xc4.\xaa6\x80\x162\xc0\xdc\x831\xd8\x9cl3\xc0\xc2-\'\x8b\xb9\xa0\x15\xc0dw\xd0\x8dT\t%\xc0z0\xddu2!0\xc0\xd1`\xb5\xbb+\x96&\xc0\xdf\x9c\xb0\xd4\xc4\x882\xc0\x05\x81\xa0g$\xdd2\xc0w\x16s\x86\xc8j"\xc0\xa3\xf4)\x022\x9a/\xc0j,ek\x92\xe12\xc0LtV\x86\xd8\x023\xc0\xb9Z{f\xa49(\xc0v\xdf\xddh\xb9\x13%\xc0\xf9\xcd\xe0\xfe\xf0m)\xc0T*h\x84\x8d&/\xc0\xb9Z{f\xa49(\xc0\t\x13l8\xb6?/\xc0\x06s\x1c\xea2\xb7&\xc0\x94\xcf\xbc5\xa0\xe2+\xc0\x87\xa9\xbf|\x8c\x0f#\xc0\xb2\xad\xdb\xfcLA/\xc0\xb7\xeb\xfam\x8e\t&\xc0\xad#\x96\xd5\x85\xaf/\xc0r\x04\x8c\x8ag\xc02\xc0\xd450\xafY7%\xc0Z@P\x1e*\xa1)\xc0\x81\xcc\xad?\xb3\x190\xc0\xee\xf4\x8a\x8b\x1b\xb32\xc0{\xcb\xf56>H/\xc0\xa7t.Ne\x0e.\xc0\xd4\xb0\xed\xef7\xc2\'\xc0 G\xeb\x03^+2\xc0\xc4h\xe3j\xf7\xf3.\xc0\x17-\xa0C\xe0Y-\xc0\x86\xd3Z\xdd?Q2\xc0\x12lsw\x0b\xb8.\xc0Ij}\x8e|W1\xc0a@`J\xf8\x860\xc0\xbb\x98\xd1fN\x8a0\xc0(\xa1\xa9\xb5,\xb4)\xc0\x8d\x17\xbcZ\x8c)3\xc0\xec\x04\xed\xad\xf8\xf12\xc0\x12\x04>G\xe6\x8d\x1e\xc0}-P\xeb>7/\xc0\x90\xa4)\x8e\xa5\xdc&\xc0j\x94\x0b0u$)\xc0:[\xc0\xcf\\\xde(\xc0\x12lsw\x0b\xb8.\xc0\xf8\x8a\xed\xfd:\xd2$\xc0\x1b\x08\xdc\x19\x85I(\xc0\x1d\x969\x06\xef\xa6 \xc0\x7f\xbb\x01:\x16M(\xc0\xf7\xef\x16\'\xe4k-\xc0\xdcc\x8dg\x08\x1a2\xc0\xc1S\x8e\x8b\x16\xb6\'\xc0T\x10\xf4p\xa3\xc0/\xc0(\xc8k\xe7K\x91/\xc0tt\xba\xba\xf5F2\xc0\xb9R.\x82\xea\xe7/\xc0\x13\xe3\xa6\n\\\x95.\xc0\x0c\x10\x02\n\xa2\xfe/\xc0\xf5?\xa9\xd9\x0c\x1d/\xc0*oOe&\xf6\'\xc09fY{\x14\xb7.\xc0\xb9.\xc3\xc3\xf7H#\xc0\x08\xb83\xd3\xad6-\xc0\xbd\xb2n\xb6\xae\xfb \xc0\xb3\xd7\x9c\xf3\xf1\x89)\xc0\xc0kf\xb5q)%\xc0\xc9\xd3\xbec\x98\xbe(\xc0\\i\xf6d\xaa\'0\xc0\xd8\x88\x98[\x8b!0\xc0\xf1\xc5\x856\x8fa#\xc0\xbd\x81*v\x01o0\xc0\x94B\x03\xb4\xb1s+\xc0\xe5t\x9fw\xc7\xec2\xc0Is\xe3c"\xc8\x1f\xc0\xb8C\xe1.\xf6\xed\'\xc0W\x18\xb3\xc7\xb4\xba1\xc0\xd9\xaew+\x84t)\xc0\xacU\x14\xfd\x08k0\xc0\xdeg\x02kc\xfe/\xc0\xc7n\n\x8cgm(\xc0\xdc\\\xab\'\x91z1\xc0hC\x02A\xbf\xd72\xc0f\x1c!,\xae\x08*\xc0\r\xebp\xdd\xb1\xd0$\xc0w8\xea\x9a\xb4l#\xc03\x01\xcc\xa0\x0f\x893\xc0\xec\x04\xed\xad\xf8\xf12\xc0\xf4. Vh\xab\'\xc0H\xed\xad\xad\x18\x80"\xc0\xff\x97\xba}jj0\xc0\xf6A\x18H/\x93&\xc0"\xeb7\xe1\x81\x870\xc0\x82\xcc\xa0\x10\xd2\x000\xc0=\x17\x1b\xf7>P2\xc0\xba\xbb\xe8\xb6\x9eF$\xc0\x0f\x8a\xca\xbd\x8c\x951\xc0p\xd8-\xde(\xef"\xc0\xd0\x013\xee\xf5I$\xc0Pt\x01\'\xce4-\xc0q\x8bk\xfaB\xbc2\xc0\xf8\xa9H\x1f\xad\x0e3\xc0%F,\xba \x97(\xc0\xe7\x12a\xc2\x83\xdc/\xc0\x88\xecn\xc2\x91/2\xc0uxY\x81\xfd[(\xc0DfG\xf3\xe7*0\xc0k+\xd9.\x1f\x153\xc0\x820\xb83V/\'\xc0\xe7\x12a\xc2\x83\xdc/\xc0\xc9\x1f\xe4\x979(3\xc0n]6\xf5\xa8\xde\'\xc0}\x8b+\x81\x7fY\xf8\xbf\x9b\x8e\'\xf5\xbf\xdd0\xc0L\xc7\x18\x90\x05\xc0(\xc0\xc9\x1f\xe4\x979(3\xc0\xf0\xbcS\xbd\xaba)\xc0\xfc\xf0\xb7\xdf\xc3h)\xc0i%\xd5\x8b@K2\xc0\xcdr\xeas@V*\xc0\xca\xa0\x07\xc0\x98)2\xc0.\xe87\x8a\xbd\xb81\xc0\xae\xb7\xc1Rq\xea2\xc0\x00Z\xe6\xe24V$\xc0\xda\x0c\xb7\x12\xd3\xb2"\xc0\x9f9\xa8\x0b\x84\n-\xc0x\xa5\x06\x1e\xa7|$\xc0a/t9p\xd9)\xc0\xcc\x92J\x0f\x15\xe02\xc0,\x9fC\xaa\x06\xf82\xc0\xc8G\x0f\x90\x8c\x912\xc0\x98mB\xce\xed\xa3+\xc0X\xf5\xa3\x87\xe6\x0f(\xc0\xd3\xa7\xc2\x1e\xb1$2\xc0\xe8!\xf2E"\xd62\xc0\x12\xcd\xfa4\xe8\xcb2\xc0|S\xef\x86\x8f\xc20\xc0\n\xd7\x1b\xfd3\x0b$\xc0\x00\xaa\xda\xd9\xc1V/\xc0y\xb0\x98,\xe4)3\xc0{\x815\xd7\xcdf/\xc0\xb9\x11\xb9\xda2\xe71\xc0b\xe3cL`|0\xc0\xe5\x94P\x12\x9c\xbf*\xc0\xb4\xc1\th\xea\x193\xc0+\x82|\xdf/\x053\xc0-$K\x11\n80\xc0\xc5\x0b\xf8\xaaT\xfc)\xc0?|t\xda\xd2\xa0\'\xc0"\x7fG\xf2\r\xf9+\xc0\xd9E&\xfc\xdaV-\xc0\xec\x0c\xaf\xa8\x8b\x8a1\xc0\x04\xe4\x84\x06Q\xd82\xc0\xc3{\xe99)C)\xc0\x82U(*\\\x023\xc0\x10.e\x01\xe4\x0b%\xc0u\x95J\xa8D\x043\xc0<j@\x9f\xc7\xdc)\xc0\xb2O\x18_\x8e\xd02\xc0\x9f\xc8\x16\x18\xf8=,\xc0\x7f\x07g1E\x023\xc0\xe9\x13/\x1a\x98\x1d2\xc0\x87\x16o\x84.\xb81\xc0\x1f\xac\x05\x8d\xfc]2\xc0\x0f\xc35\xb2T\xf3)\xc0\\l\x9e\xd5(\x8b\'\xc0\x8f+\xc1\xc0\x01j&\xc0\xf2<\x86;\xf8\xd4.\xc0\xdc\x97\xa8\xf5\xca9/\xc0\xa0x\xde\xd4\xef?0\xc0b\x05\t\x968\xf3(\xc0\r\xee\xa7C\x0fc/\xc00\x14\'\x94\xcc\x0c/\xc0o\x13\x0f\x8b\x97.0\xc0\x1c2D\xd3\xb9W+\xc0\xbb\x9c\xa7-\xd6\x08/\xc0\xfas\x8f\xcf\x85\xd82\xc0\xe8\x90%N\x8e\xa80\xc0\xe2\xea\x9e\x0c\r\x1f2\xc0\nq\x98\x8c(\xda1\xc0q8\x91H\xc1\xd5#\xc0\xa4\xae\xca;\xad{0\xc01;\x11\xb6D\x91/\xc0\xb8\xc0}#2\x9f-\xc0\xefX\xaf\xe5\xdbW(\xc0u\xc5{\xee\x1c\x9c.\xc0\x13\x1e\xaf\xca\xc2\xdb/\xc0\xae\xf1<\xf5\'\x01.\xc0j\x00r#\xe7\xfa\x1d\xc0Q\xa0\xe0o\x1d{,\xc0T\xad0\x1c\x06\x87"\xc0\x01\x88NWtz \xc0\xa8\xa4\xe8\x08\xc0\xcc)\xc0\x1f/&\xd3\x9d\x130\xc0*\t*\x9a\xe5\xf52\xc0\xbeM}\xddA\xe3-\xc0j\xfch/\xf0Z1\xc0LIi\x03f5/\xc0\xb8\x9ei\xffy"1\xc0&\x96qL\xf3\xdc1\xc0d\xa5Se\xd4\xff$\xc0\xed,\x03k\xdc\x0c#\xc0\xb27<5\n-3\xc0R\x1e\xf1\x8cz*1\xc0\xe7\xe7<*\xff"\x1f\xc0#g\x19\x1aj\xcb#\xc0\xfa"\xee\xd6C 3\xc0\x0b\x1f\x1a\xcaJ\xc9,\xc0\xdbj\xb7L\x13\xaa#\xc0\xc3p5\tn\xc60\xc0\xf8\x0e\xb4\xc0{w\x1e\xc0F8s\x90\x12\xe2$\xc0\xbf*o\xed\x0f\xd6#\xc0\x9f!\xac\xd6\xa6\x92+\xc0u\x83\xbb\xcea\x8e \xc0\xa5\xe2A\xe4\x00\x14)\xc0\x06\x1c3(=\x9d-\xc0 /;\xe6\x8c\xee\x1f\xc0\xf4{\xee\x9b\xf5d \xc0\xe2\x95 \x8dj\x800\xc0\x81B\xae\xc9\xea\xf2)\xc0%\x8a\xc0\xbc\xdd\x1e%\xc0\\\xcc5)\xb1L-\xc0\x06\x05Q+\x05\x88\'\xc0~\xe9{MU@#\xc0\xaa\x06\xc9\xf2a~+\xc0\x00\xaffI\xb9\xdd&\xc0DZ\xf1\x95\xb9Z2\xc0s-|\xc6u\xe71\xc09\xf94\xb3\x12((\xc0w\xc3\xc7M\xee\xaf+\xc0\xbd\x8a\xdf\x8dD\xd42\xc0\xafwLA\xb6\x871\xc0A\xecnc\xab\x83-\xc0\x8c\xcd\xa9W\x8bl.\xc0\x89\xcf4\xb5\x9e\xa2/\xc0\xe9\xb9\n\xeb*\xf3(\xc0\xcb\xc9mr\xa4E+\xc0\xc7\x8f\xae\xce\x88\xec)\xc0XPs\x1b\xdb\xd8*\xc0\x85i\xdaN\xbc\xb90\xc0\xee\x8b\xf9\xf1\x83\xdc1\xc0w\x97\xf3@\x81\xe61\xc0\xe9\xa3\\?^\x0e.\xc0\xb0R\xcc\xd3\xd3&0\xc0K3l\x9c9/3\xc0\xc0\xefi\xd7\x99\xe1#\xc0\xeb\xfby\xef-\xc1+\xc0\x0b\x88Tx\xb3\xf3-\xc0\xdb\xd9\x02\x96K\x17,\xc0{\xd5p\xa2\xe9\xc8#\xc092\xdb\xa6\xfdg(\xc0\x11W?u\xe7s2\xc0\x90\x1diI~\x0c0\xc0#\xbeCE!+#\xc0@\xa2\xee\xfa7\xe11\xc0\x17\xef\xc8\xc8\xeam2\xc0\xf9\x07\xd9:y[ \xc0DO[J\x02\x9a2\xc0\r\x01&\xc2\x9c\x162\xc0\x91T\xa1RF\xb20\xc0/\xd3j\x15w\xff\x1c\xc0\xb5\xa6\x06\xbf\x8a\xe9$\xc0\xe8a\xacCp\x01$\xc0\xa7\xd7"\xb0\x9e\xc0#\xc0\xc4h\xe3j\xf7\xf3.\xc0\xc6\xb0\xf1\xaa\xbb\x8c*\xc0\xc2\x14\x97(\x81\x1c3\xc0*\x98\x157.\x8d/\xc0\x15\xe6J)\xd7\xd7\xfd\xbfIo\xa7\xab\n\xc2.\xc0\xdf@&\x16\xb1#1\xc0L\x8d\xd2~\xad\xd7$\xc0\x8b\xf1}\x03\xd4\x0f\'\xc0c\x1d\xd4X\xbb\x16$\xc0Y9\xae\xcd\x12`/\xc0lb\x03\xfc\x93\xb60\xc0\xfb\x84&\x15\xbb-\x1f\xc0\xd8\xc9\xab\x15A\x0f3\xc0\xc8\xb9.\xa9g(&\xc0*\x18I\xc7\xe8\xd5,\xc0\xd2\xb3\xd9\xe3\xbb\x16/\xc0\x81\x93\x93b\x0b\xb80\xc0$\xa7\xcbo\xa8\xa8/\xc0\x9e\xdc\xef\n%L-\xc0\xbb\xc5\xcf\xa2\xd0\x1e\'\xc0\xe8\x875\xa4+\x140\xc0\xb4iB:r\x16)\xc0\xb8z F>Z1\xc0\xe5O\xf3\x045O\'\xc0\x1fN<\xd6\x89!2\xc0y\x1e\xf9\xf5\xc4\x9f2\xc0\xe6\xf06\x98\x7f\x120\xc0`v\xa9\xaf<t.\xc0Em\x0c\x97\xc4G!\xc0\n\xc8\xf9\x92\xdf\xa5+\xc0\xb1\xbe/\xac\x85\xf7.\xc0Y{\x03\x9b!>)\xc0JsA\xfci\x860\xc02}\xdf\xe3\xa43/\xc0\x06\xbc\xaf\x0f<\x11&\xc0u\x82Z\x90Zf0\xc034\xf4\xb6h\x87/\xc0\xe0\xb3\x15\x00g\x8e,\xc0\xdffL\x96\xb2\xeb\x1d\xc0\xf8\xa1\x15\xdeK\xc4,\xc0\xea\x03\x81\xc52\x140\xc0\xc6p\x1a\xfdf|0\xc0\xa2\x83Rm\xb2\xd8$\xc0\xbe\x13%\xc0C\xe0$\xc0&H\xbd\xc5N\xd4,\xc0\xfbp\x135Gj"\xc0G\xc4.v\xbbT/\xc0\xfe,"N\x12\x121\xc0p\xe0\\Oe\x850\xc0M`\x0bC\xd6\xe4(\xc0A\x18\xfd6\x91M3\xc0\x91^\xd9\xfc\xf2`%\xc0\xf3~\x10\x92\x15\x1f3\xc0QD 9H\x0f2\xc0\x8a9\x80\xc6\x00\x9d"\xc0\xf6\xe8m>.\xea*\xc0NR\x9a\x17#\x9c-\xc0\xb9\x8f\xe0A-\x11!\xc0KG\x0c-F\xdb*\xc0\x0b\xa3\x9d\x0e\xfc\x11*\xc0\xa2\x02g\xb6k02\xc0 \xd3q\x13V\xad+\xc0\x82-\x13D\x0e\x9c+\xc0\x1c\x8a!\x05\x12X(\xc0x$\xce\xfeS\xc5\'\xc0\x9aGVqAd\x1f\xc0\xd6\x94\x80\xe4)\xef/\xc0R5\x94d\xb230\xc0\xfc~\xd4\xe0v\xad)\xc0>\xd3$f$\xd3,\xc0zQ\xa0R\xbe:/\xc0e\xbb\x0e\x83\xfc\x1b0\xc0\x12\x9b\xaa\xd9\xb6\xc2$\xc0\x00d\x86\xcf\xb1m1\xc0\x04\xdaR@f\xfd-\xc0x`\'\xe4S\x1b/\xc0\xfe\xf0L\x87\x17\xed2\xc0\x95\xb0s\xa2\xb2\xa32\xc0\x02\xdf\xce\x81\x85\xb2 \xc0\xd5\xcb\x01\xad\xfa#3\xc0\xad,\xe1|\x03j0\xc0yd1Rd\x95)\xc00v\xde(\xad1*\xc0K\xa7\xa6\x8a5\xb2\'\xc0\x99\xe2\x0f\x9b:9/\xc0j\xbbr\xa6tS/\xc0\x9f\x83t\xa5z?2\xc0\xf09\xfaI\xfd\x96,\xc0\xffr\xf8\xe6h\x080\xc0\xc8\xc0\x81\x03\xdd\xcf"\xc0&p\x15\x06\xf8J-\xc0\x11\xa1(_\x15}\x18\xc0@u\x0c\xe7qD3\xc0wzDpqa\x1e\xc0K0\xb1\x9ccB1\xc0\nZ1\xf5\xbe\t%\xc0\xbd\xb2n\xb6\xae\xfb \xc0i\xbe!\x0c\xd3\xe4%\xc0\x8dY8?\x8e\x93\'\xc0V\xb4\xac[\xe5v&\xc0\xd1o\xfap+\xe82\xc0`\xb4U\xec\x9a\xe1,\xc0?F\x1f\xaf\xd0\xe52\xc0\xfe\x14b\xf4\xf7\x931\xc0B\xfa\x98o\\\xfb/\xc0\x91\xa9e3\xe2\xd5$\xc0\x1d\xcd@SJH0\xc0\x80{f\xb0y\xa6/\xc0v\x8c\x8aO\x03\x193\xc0[*zS\xd0\x12/\xc0X\xa7\x92\x18\xaa\x86)\xc0\x06\xc0\x11\xf3\xcbF*\xc0\x86\xf6\x87\x82\xd7\x063\xc0\xcd\xaf{+\x1f\xdd-\xc0\x97H\x10\xe7z\x1c3\xc0\xeb\xfa\xcc\xcd\xac\xfc*\xc0\xff-\xdd\x99XA3\xc0\x06`\x1e\xa4,\xf02\xc0u\x86b\x86\xcd\xa3*\xc086\xf9?\xc6W#\xc0\x94\xc6\xe1\x9b\x1a\xcd-\xc0\xe8\x1a\x18\xdf\xb9:*\xc0\xf6\xc8;|\xbb\x01/\xc0\x1cP\xc1z{\x9c+\xc0&\xaf&\x91#R1\xc06\xd6\xd2G\x80\xe9\'\xc0\xff\xd4\x86\x15\x8c\xa1"\xc0\xf4\x0f\xa6\x05\xc9\xc9(\xc0\xa2\x90)\x05\xd1{ \xc0\xa0\xe1\x90\xc1\x00\xc5"\xc0M\x98W\xff\x81\x1e-\xc03\xda9\xaf\x1eF-\xc0\xff\x92\x13\xcb\xa1s+\xc0xE"\xefi\x9a)\xc0]\x1bEcT\xee"\xc0) \x89=\x80\x810\xc0\xc6\xeb\xdb\x8027.\xc0\xb3\xe5\xfa|\xdcT.\xc0st\xafc\xf5\xae.\xc0\x1c\xa8\x19\xe7\x7f\xb30\xc0\x8a\xf7\xb0\x89\x9e\r%\xc0\xf1?\x03\x80\xb6.$\xc0\xdd\xa2\xec\xb9\x8e;(\xc0\xda\xce\xf3\xcb\x96+3\xc0\xcc\x1e)\xafjf-\xc0nA\xc52\x99E3\xc0\x7f\xe2M\x10\xa223\xc0F\xba\xd0a\xaa\r%\xc0_x4\x1a\xa5\x8f/\xc0#SW\xa2c\x8c&\xc0\x86\\\xd5@\xc7\xcd"\xc0\xcb\xb2\xd1PM-0\xc0D\\`\x93q\xd9.\xc0\xb0\x90\x97\xe1$\xf70\xc0\x03\xf3\x03U\xe6\xc0)\xc08\x9c\x8a\xc7\x14\x013\xc0\x16\xf8\x8d\x15\xed50\xc0\x8a\xa0\x0eS[\x9f-\xc0*L\xcb(L\xb5\x1e\xc0\xb7\xa0\x03\xc4\x00\x07%\xc0@\x13tr\xf4\x951\xc0\x17\x94BJ\xf8\xd5#\xc0\x07\x95\xf2\x89\xb9X.\xc0G\xb2\xec9L\x05/\xc0\xe4-U\x17\xe4\xcf.\xc0+\'#\x06S\xda0\xc0QK\xa1\xaf\xcb\x8b"\xc0\x02\xad\x93u l$\xc0\xa7l\x1d3\xa3y%\xc0\xcf\xfaJ?\x9c\t%\xc0\xaa\x11=\xef`\xb3*\xc0\xc9\x80\xc2\xe0T\x01(\xc0\x9e\xb5\xc7\x9e\xe1\xe9)\xc0\'va[\x04\xf7#\xc0b,t\xfc\xae\xde2\xc01L\xec\x9d\x00B.\xc0\x00\xfdN\xab())\xc0R\xcb\xe3\xcbz[ \xc0RF\x9f\xb9\xf9!.\xc0|\xaa\xcf\xc7\x00\xe1-\xc0\x00~\x9e\xdcd\xc4$\xc0\xcd\xeb+\x03$\xae0\xc0ub$A\x06\x98/\xc0\x7f\xcd\x9a\x80xS&\xc0O\x9e\xbdu\xe2\xca,\xc0\xa4\xde\xb7r\x02\xce)\xc0y\x8c\xd8uy\xc7\x16\xc0C\xe1E7\x11\xbf*\xc0h;@"\xe4v$\xc0\x8f\x9dQ\xb5\xeb\n0\xc0\x14\x1eIW{C+\xc06\xe3\xf9BW-2\xc0\xdf\xfba\xd1n\x030\xc0\x15\x01\x8d\xeb%h*\xc0\xc3\x00\xb43\x97P0\xc0Vv5\x93\x05i)\xc0)t\xc3(\xd0a \xc0C\xb6\x19\xc6\xb5\xa6/\xc0\xb2\xca\xac\xca\x9b\x003\xc0\x85@\xdfw\xa9t&\xc0c\xa5\x07\xfb\xe6\x1f\xf1\xbf\x88\x1f\x19\xd5\x89\x0b3\xc0e\xd3\xce\x0b\xa8\x01%\xc0\xa1>C\xc6c\x9c&\xc07\x9e\x1d0)\xee/\xc0\x83\xa0G\t\xf4}1\xc0r\xcc\x08\r\xd4\x8a#\xc0W\x1b\x9a\xdc%\\#\xc0\x02+\x88\x1c=\xe7)\xc0\xc63\xd6Sm\n3\xc0R\x06\xb2\xaf\xb4k$\xc0FF\xc3->N1\xc0\x96\xfd$\xea<\xae-\xc0d@\xa6\xb5\xcc\x813\xc07\x03j\xff\x8b\xb0)\xc0!\xb5mL\x13\xad \xc0=\xd6sAp\xb0)\xc0N\xd8\xf1\xa2y\x7f\'\xc0\xc6\xd18\xf9\x08. \xc0\xf3\xab\xc6\x12\r8/\xc0\x9c\x7f\x8dN7\xbb)\xc0\xc9\xc9\x7fa\xa3\xfa2\xc0\x82\x86\xc2]\x87\xf0&\xc0\xbe\x8a\xf0\xbeP\x081\xc0\t\xe5p\xaf\x9e\xb11\xc0(\xa8\xe8\xb3\xe3M1\xc0\xe4\'\x94\x07\xee\x8b,\xc0\x90\xe0\xfa\x1e\no-\xc0K$\xa5Y\xc8]1\xc0/\x8a\xa8.>\xdc2\xc0\x93Dx\xaa\xf9#/\xc0y\x01\x15\x84k\x173\xc0\xc5\xa2\xae}\x19s1\xc0i\xf1O|\x99s.\xc0q\x06\x96\xc3\xa4\x9b1\xc0J\x9bd\xcf\x11`2\xc0\xb2\xdan\xa9\xc5\xe61\xc0\\B\xe7\xf1RY"\xc0}Xu\xd0s\xe2\x1f\xc01\xac\xc5\x16(\xf50\xc0\xdaL\xe8\x81\\\xdd0\xc0\x93\xc4\x95P\xd9\x840\xc0\xda\x1b\x00\x82Ut0\xc0\xa0\x06V\xcf\x9e\xb51\xc0\n\x07\x80\xa2\xb0\x160\xc0d\x8d\x92\xeb\x19\xbd,\xc0a\xc6\xf3\x8e;\x82.\xc0\xa2\x08\xcf\xba\x06r)\xc0\xb3\xe2"B\xb4<1\xc0\x18X;Kq\x7f/\xc0b\xd1H\xf0\xed $\xc0\xfay\xcd\xac\xe2\xb6.\xc0!\xc4\xc7\xc2\x03\xf2)\xc0\x92\xc9\x8f\xc7\x12+*\xc0\xb3\x8e,\xdd\xd4(#\xc0\xce\xc6M\x82\xd8(2\xc0\x8d!\xe0n\x99/&\xc0|\xde\x897\x1c\x1b)\xc0)\xf1\xe9D\xb1\xa9\'\xc0\x89\xf5U\xe2\x9c\n0\xc00\xe5\x92\xc6\x02\xfd"\xc0\x05\xfaK\xc6\xba\xcb*\xc0\xfb\x8d\xdd\n\x1bH*\xc0k-\xa2\xf4\xb0\xb0#\xc0II^&\xa3\r2\xc0\x9fc\xb6C;\x83"\xc0iA\xa1\x8b\x14@#\xc0\xfb\xb6\x990I+"\xc0\x88S\xfb\xb2\xdc;1\xc0\x83Bu^;\xe1-\xc0\x9b\xac\xae\x17M\x0e!\xc0\x90\xc9\xe4\xa0Dv#\xc0\xb3p\xa0\xc1\xd6\xd9)\xc0\x83\x8d\x02\xd6\x12\x03%\xc0\xe3&\x15\x91\x02f2\xc0E,7\xe5\x13!/\xc0S\x97v\x1cp]2\xc0\x1e\x8f\xa0\x19f\xee"\xc0\xbfC\xeb\xfe7\xfd2\xc0\xf5fg?\xcb]2\xc0s\xc7\xcf\x0ee\xde!\xc0\x8f$Y\xeb\xd9\x96,\xc0\xa0Q#\x118I,\xc0\x07\x14\x81\xa8\xde\xe51\xc0\xe9\xaa20\x1c|.\xc0\x8eU\xf2\x81;\xa6/\xc0"E\xa9\x16\xb301\xc0\x1d\xba\x93Fl\xb1)\xc0\x96\xe1\xb7@\xb2\x0e3\xc0\xfb\xbe\x9c\xf8\xdb\xa81\xc0d\x8e\x1c\xa1\xf3\x183\xc0\x0e\xb9\x96\xe8\n\x183\xc0!\x8e\x86\x19\xcb\xce\'\xc0\xa4\x01/w\xe1\x87\x18\xc0iI\x18\xd5\xeb\x8d)\xc0\xe1\xbd<z\x857\x1e\xc0\\\xce=\xac\xb1&!\xc0\x07E\x95\xc3\xedB/\xc0\xbe\x08\x9f|\xa6a2\xc0\x88\x98Kr9\r#\xc0\xabD\xfe4v\xa6+\xc0\x96M\xc0/\x95)&\xc0\xb95N\xedD20\xc0\xaau\xae\xd15_2\xc0&c\xc8}E^/\xc0\x01\x11\x06\x15\x8eH2\xc0A\x8d\x06\xb7\xae\x9c(\xc0\xc478h\xa0\xd3#\xc0<\xba|\x13\\s(\xc0\xaf\x9a\xa8\x84p>)\xc0\x9bUo^}\x892\xc0\x97\xfej\xe9\xd2O0\xc0\x93\x8c\x86\x18\xf74)\xc0\xb9\xdf\xe8:$\xf62\xc0\x14\xbeL{\x12\xff"\xc0\xa22\xa5)\xfd\xff.\xc0\xa6\x90\xeb\xc4;\x9a\'\xc0w\x05\x11A\xae\xa8.\xc0\xc7\xda\xcd\r\x8cC2\xc0 )?p\xe4\x08%\xc0\xda\x1c\x9bf\x9a?2\xc0\x8a\xbc\xa5\xde\x83\xb8/\xc0\xa0\xe3\xf6M\xe8j3\xc0\xb5\xdcu\xbe\x9f\x07,\xc0\x9e\x90A\x18%62\xc0\x8e\x00\xd3o\xcc\x8a/\xc0\x0f\x080\t\x8c\xf9*\xc0M\xfe\x9c\xc0\r+2\xc0\x9f\xb2\x8d\xdd\xae\x100\xc0\xb8\x7fN\xd3*+0\xc0\x9d\xad`B\xcd\x960\xc0\xad\x1b\x88"\x12e(\xc0Z\x17\x13\xa3-\xc6"\xc0oR!\x1c\x94\x85/\xc0\xce\xfan\x0eQ62\xc03\xe2\x07\xfdbY(\xc0\xab\xd5k\x88YO2\xc0J(\xd7\x1e\xbd\xe92\xc0<\xd8\xb4&\xd9+0\xc0\xf0 \xc7x\x83$2\xc0\x04/\xf1Hb6.\xc0\x92<\xc5I.\'2\xc0\xc4\xb3\xb09\xfa.2\xc01\x04\xe2\xf73\xa5.\xc0\x80\x07Fi\x1f\x002\xc07^r\xa7\xe5\x99"\xc0,\x94^\x89\\\xfb2\xc0x\x97\x97~\x05\x162\xc0\x9e\xb6]\x1e\x14\xaf\'\xc0O\x1f\x7fo\xbb\xf71\xc0\x90\x8a\xd7_\xccD2\xc00\xff*\xcbT\xf51\xc0\x06G\x1b\xe4\xd0\x102\xc0\xfd\xba66\xe3"2\xc0\xa6\xdd\xd1\xe0#\x132\xc0@\xc5P6/\x83+\xc0(\xbc\r\xca6\x18(\xc0\xec\xd7q\xc5G\xfc1\xc0\xa8{/\x9dl 2\xc0\xb7./;313\xc0a\xc2\x80\x94\x0c#3\xc0x\x9e\xe0\xe3aL0\xc0$X7\xc0\xe3\xf71\xc0%e&\x19\xb0\r3\xc0N*Np\x9d\x1d2\xc0\x8f\\\xd2\x19\xd2\xbc2\xc0eg\xc3\xd2O\x062\xc0\xdds\xea\x06\x8b\xf7.\xc0\xbc\x02\xa9\xffO\x1c2\xc0\xdej\xf3iR\xf31\xc0S\x97\xbaM\x87\x17$\xc0.\x8b}!\x84^(\xc0(\x80p\xe3\xf3\xc8,\xc0u\x85\x06\x9e\xb8.2\xc0.:\xe8Ei\xac\'\xc0\x88Er\xe3\xd2\xfe0\xc0\xca\x04*?\x85\xf8,\xc0h\xe9\xaf\xb1\xa9z.\xc0\x06\x87\xe6\xe2\x94\n2\xc0\'\x89w\xcb\x1b\x0e.\xc0\xa95\xd6\xb1\xdb\xc20\xc0B$\xaa\x14\xa612\xc0\xcf\xd5\xd8$\x18\xd7"\xc0\xf8\xe2\x05D\r:/\xc0\xa4?,DQ\xc90\xc0\x15\xf5\x0eXf\x85.\xc0x36`\xf2\xf4(\xc0\xb8\xc2\x85E\xb9\xfa"\xc0U\x1b\x1a\xe4\x1b9/\xc0\x94\x12HnUf*\xc0\xd1\xe7sy \x082\xc0<9C\xf1\xc8P2\xc0\xf1\xf2\x1b\xe7%\xd8\x16\xc0\xa6\x8c\xae\x04\x04w*\xc0\xc1oQ\x0f*#/\xc0\x9d%\xca>{\x9a.\xc0q16\x9d\xab\xbb*\xc0-\xef\xafD\xb8\x91/\xc0\x88\x9dM\xb7\x02 0\xc0\x0b \x95\xd2\x16\x99-\xc0\x18\x8d\xbcQ\xc8*&\xc0\xf9\xc1\xae\x172[(\xc0=\x85\x9eL)\x082\xc0D\xfc\x12\r\xa6\x153\xc0I\xde8\xbc\x82\xe82\xc0&/\x03\xaa\xf5\xa2/\xc0\xc5i\xfc:T\x88\'\xc0\xd0\xf1\xdd\x197\xf12\xc0\xae \x9d\xb2>\xf5*\xc0b\xb0)Q\xcf\xe01\xc0D\xb4\xc4^c\xda2\xc0\xb2\x8a"k\n+0\xc0\xce\xceNb\x94\xa5\'\xc0\x03\xd5\xbc;\x0b\xb42\xc0\xc7e\xb2\x90$\\\'\xc0d\x95\xfa\x147\x15#\xc0!\x91\xd3\xe9&\xca.\xc0m\xed\xd9X&\xa5\'\xc0k\x92\xa1\x15\xd5\xec/\xc0\x02\xec\x12\x8d\\\xf61\xc0\x05\x12\x82\xb6K\xec.\xc0)\xad\xe1\x81\xf0\xb40\xc0w\xa6\x92L\x96\x12%\xc0\x85=U\xee{)3\xc0\xb3}Z\xd0\xaa\xf01\xc0@i\xe1\t\xdc\xe1-\xc0hFv\xfe\xda\xed2\xc0\x86\xc7Gu\xce,3\xc00Ao\xfa\x19D3\xc0PX\xd0t\xc7\xaf\'\xc09\x99\xa6\x02\t\xd5(\xc0|?\x85\xf1w\x06)\xc0]\x84\x0b\x85\xb4\xa7-\xc0\r\xe3\xfd\xfc\xe2\x083\xc0\x8a\xdb\x99\x86\x89\xbb2\xc0Qh\x8db@\x88)\xc0&\xc4\xf0\xf0\xbf+-\xc0\r\xdcE\xe6\x95\xb2\'\xc0\x03\xfbJ\x94\xd7\xaa\'\xc0\xa43\xb4\xa9\xe2\xad1\xc0v\xdc\x81\xfeI\xbc2\xc0\x03Q%P\x81-3\xc0\x8a\xed\xb8\xcdis2\xc0\x10\xb9\x8a\xa4\xb6\x972\xc07\xf5w\xd9p\x1a-\xc0\xd8h0\'\xad%3\xc0DA\xd59\xd4\xc3,\xc04\x1e\x10rsH$\xc0"\x83\xedI!*0\xc0\x00x\xe8\xc7E52\xc0\xeb@\xe0\x84\xee!3\xc0\xc1\xcct\xe3\xaa\xc8,\xc0\xb8\xa8\xcd\xd3\xa9\x98(\xc0\x83\x81D6\x98\xf4)\xc0\xbfe\xe3\x91 \xf4.\xc0l\x1cw\xebP+$\xc04\n\x8b@\xee\x91&\xc0\x94Ad\xb6\xea\xcb2\xc0+\xc8\x9f\rI\xe92\xc0\xfc\xec\x9e\x8bd\x9f(\xc0\xaa\xd8>\x95\x92\xad.\xc0\x11\xed(vt\xbd,\xc0\xad~\xc4x\x9c\xb6+\xc0\xea\x0ek^>\xb82\xc0\xc1\x13\xd4\x91\x11\xd72\xc0\x86\x89^\x96\xe5\x1e3\xc0\x8cs,\xfa\xd9\x12/\xc0\xf9L\xf8d\xd3\x842\xc0\xc1\x13\xd4\x91\x11\xd72\xc0\x9e\x80^%7\xd52\xc0\xd7~ \xa5\xa4\xff1\xc0\x92\x19\x16\xd2k\xfa1\xc0v\n\x06\x89\x05\xe41\xc0\xaf\\\xb0\x87\xd9\xc81\xc0\xd5\xab\xfad\xbd\xf81\xc0\xf09\xfaI\xfd\x96,\xc0\x92\xa0\n\xf2\x92\x96-\xc0"5]k\xae\x062\xc0]\xa0\x06\xb6TN(\xc0\x98:\xde\xad\xed\x14#\xc0\x8a\xc1\xb8\xc1\xa8\xf81\xc0\x9b\xda\x94\xff\xe2\xd12\xc0\xa8\xaa\x17\xac\\\x07-\xc0\x99\xe1)\xec\xce.)\xc0\xe0u\xea_\xf8\x1e(\xc0:\x9b\x0e\xe6\xc5\xef2\xc0\x92\x89&\x82\xa1X(\xc0\xa0\xd8\xdd\x89m\xff2\xc0\x9b\x1cx\xf4\xeb53\xc0LD\xd3a+1/\xc0\xbf\x02\xc7_\x85i2\xc04\xf6\x08\xcc\xe3\xc31\xc0E\xfd\xd1\xb7e\xdd2\xc0\xe8[\xd2\xb3,\x7f+\xc0\xc34\xfcqZ\xe61\xc0\x95Q\x85z0\xe9)\xc0\x12\xf1\xdb\xad\xeeB3\xc0\xb2_\xef\xbf\xe9E3\xc0\x1f\x19\x12\xa5\x9at \xc0h\xa3\x8ey\xbe\xff2\xc05\xa3C5\xb3\xa3*\xc0\xe7\xde\xc1\xbb\xd8&0\xc0yv\xd0mn\x12%\xc0-]\xbfK?4-\xc0\xe8\xdd\xd1\xbb\x07\xd32\xc0h6\xa2&\x01c2\xc0h\x1e\x1e\x91\xca\x12(\xc0)J|\x7f\x0f\xe81\xc0\x13\xd6k\xbf\xbd_-\xc0\x82\xe2pK\xb2\xe21\xc0\x90\xd9u\x95}3\x14\xc0b\xabk\xf8\x1a\xd72\xc01\x04\xba6\xc6\xe71\xc0\\tL\xda\x8dG1\xc0\x01$$\x02\x0cV,\xc0\xe9\x13/\x1a\x98\x1d2\xc0x)F\xef\x8d\xdd)\xc0\x1e\xcfc?\x1aL#\xc0\xf1jpV&\xe01\xc0UA\x19\x19a\xb82\xc0F\xeb\xe9\x1c \xe41\xc0]\xb1\xa5CF\xb3.\xc0\x97Oj\xf7\xad\xe71\xc0\x0e\xcdTRe\x82-\xc0q\xf9\xd0p~\x03+\xc0(I[S\xb6\xcf2\xc0k\xd3\x83\xab\xbb%-\xc0\x0b\xf6\x02fc\xd4/\xc0\x10\x8bu\x17\xd9\xc3)\xc0\x1a\x9ap\xd4I\x85,\xc0\xbbV\x93\xf4\x02\xd91\xc0\xd1\'#a\x1bw2\xc0NG\x0c,\xd4\xeb1\xc0\xd0\xbd\xd7\xac&\xb91\xc0\xad\xd7\xad\x19E\xd51\xc0\xd6w\x06\xc9\x1b\xb11\xc0\xd4\xe4\x8d\xa9\xc4\x94,\xc0\x93\xa0\x13\x0e\xef\xbf(\xc0\xb9\x0f>Cb@%\xc0\xc9\xac\xb6\xaa\x04\xfe2\xc0.\x0b\xe9\xebv\x14+\xc0\xec\x9aX\xbc\xde\x1f\x1f\xc0\xabb\xb6\t\xa8O/\xc0!\xb6\x86j\x84W2\xc0~\xa98\xcbn\xc22\xc0Df\xc9@j\x163\xc0\xd6\n\xb1\xae\xf4\xe31\xc04\x08OL\x8c#%\xc09-9\x83\xdf %\xc0\xf7:\r\xe8\xcb\xec/\xc0\x1d\xa8d\x87\xe1\x162\xc0\\\x8f"\x89=\xc02\xc0\x17\xc4\xe8\xfb\xb1\xd42\xc0\t"\x0c\x01\xedS2\xc0\xc3\x80\xb2\x92\xcf\x96/\xc0\xb7\xe9\xf3\x15\x96z2\xc0f6\x9d~^o#\xc0\xd2#\x10\x84(\xe82\xc0\xb9X\x85?\x81E3\xc0\xde,\xa6\x06a\x19)\xc0\x86\xa4\xda/R\x852\xc0f\xba0}}O3\xc0\xc2\xe8\xa3\xc1e\xf12\xc0\xc0Fy#\xa3\xfa2\xc0\xe1t(\xfd\xf2L*\xc0\x86\xa4~\xb1I\xe12\xc0\xc9\x8a2~\x81E\x1f\xc0\xb1}?\xeb\xf5\xec2\xc0\xbbx~\x01o$3\xc0\x9e\x08\x00`\x9b9-\xc0\x00\'\x0f2\x17\xef"\xc0\x1bTd\xd0_\xa1\x1e\xc0`\xfb\x00U|{2\xc0(>\x1d\xb7\x9f\xf91\xc0\xc4\x08\xfeA\xf0\xe1\x1f\xc0K(\x12W^\'3\xc0\x909\xe4:\xacJ-\xc0_\xe8\xc96yz2\xc0L\xf0\x9ek\x83B-\xc0{\xb5V\x87xb\x1f\xc0@\xfai~Z\xce2\xc0\xc1\xf0\xd7\x15\xd9^$\xc0\x90@qS\x96\xe51\xc08\xbf\xdeM\xb5\xb3)\xc0\xba\x84\n\xd9b#0\xc0\x86 \x94\xf0\x9e\xcf1\xc0\xe7Q\x93(\x85\xcc2\xc0\t\xdd\rUO\x053\xc0i\xbf&\xf8\r\x9e+\xc0\xeb\xa2\xad#1\x9f*\xc0l\xa5\xe7\xe6\x06\x95*\xc0\xb64\xb4\x11_\xd52\xc0\xb2\xdb-\xd1\xf8*3\xc0\x89\xa8\xb0iS\xaa2\xc0\xa3c\x86\x05\'\xb32\xc0\x1c\x95\xd4u\xe7\xcc2\xc0h\x1b\x01\xaf~\x003\xc0\xe2b\x97\x82\xe9`1\xc0\x93\x8f@\xa2o\x8f,\xc0\x0cH\xd5I\xec\xb32\xc0q\xaai\xb7\x07\xce2\xc0\x999\xfe\x9aR\xe62\xc0r\xd0j\x81d\xa2/\xc0a\xd5\x96\x11\xaa23\xc0\xc7\xfc\xb0\xe8_\xea2\xc0u\x0eOz\x04l2\xc0\xf7>2\xa4B\xba2\xc0\x02|\xbfD?\xd5$\xc0\x97P.\xdc?\xd72\xc0\x1d\xe7\xcc+\x95\xc4+\xc0W\x1c!\xe8M\xbd2\xc0\x11EZ}\xe2a)\xc0\xed\xc4\xc8\xae/\x07/\xc0-\x12\x9c\x13O\xf42\xc0x\xd2W\x9d\xf9\x133\xc0\xa8\xc8\xed\xf0\xfa\x1a3\xc0\xb9\x94\xdfP\x87\xfd.\xc0\x05+\x92D\xa3y1\xc0q=%)\xcb 0\xc0\'2\xd9\x9dN\xdb2\xc0S\x0f\xf7U\xcf\xd3*\xc0\xfa\xa1mY\x99\xcf)\xc0\xc5\xa1\x1f\x0fa.)\xc0\xd4H+FY\xff-\xc0\xf2D\x93\x1a\x99\xa02\xc0\x96\x00\xbb\x92\xa520\xc0\xb2\xa0\xd8\x02\x0em2\xc0\x1d\xe8\x96!B\x03$\xc0!\x91\xd3\xe9&\xca.\xc0Kt\x02*\xa9\xd02\xc0R]\x0f\x94Z\xfa-\xc0\x87\xa3\xf5R\x17\xe02\xc0\xce\x84H\xe0\xdd,&\xc0\xa2\x83\xab\x8c\xe0\x9b#\xc0\x1b\t\x07\x1f\xc2\xba"\xc0\x96\xebj\x0c\x81\x8d0\xc0\x9e\x85#\x8dH)&\xc0\x1f\x96\x8cH\x90\'#\xc0\xdb\x8a\x98\xa1\xbb\xac2\xc0\x81\xd3\x0e\x0b\x9c\xd32\xc0\x87\x1e:\xde\x85\xef2\xc0\xb9\x1a\xff\xc0\xda\xb5/\xc0\xf0\x15H\x8c\'\x083\xc0 X\xf65\x96\xc6\xf6\xbf\xd9\x0e!]\x0f\xdc2\xc0S\x11\x10\xb0.\xb3)\xc0T\\`\xca-0*\xc0\xf4\xaa\x82\x8b\xd1s$\xc0T"\x93\x10\xba\xf12\xc0\x85\x88\x13\x02\xe6!3\xc0<\xcf\x14<\xfb\x05/\xc0\xf0SGP\xee?3\xc0~p+\x9f\xa9\xc7.\xc0\x91\xfd\xf7\xf7\xc4W0\xc0\xca\xaa>n\xc4\x073\xc04%5~-\x0c3\xc0\x87\xb9\x83\x8c\xb7\x1c3\xc0+#-\x1d\xc7h-\xc0B\xdf\x0f\x1e\xf5\xe9/\xc0\xc7\x94\x94z\xda;+\xc0\x14\xe0\xc3\xce}\xc8\'\xc0n\xc6\x11<\xf4\xc02\xc0]#\x92\xca\xe7%3\xc0$\x9dp\xa2C^3\xc0\xe19\xf3)\x82\x9f-\xc0\xdc\x8e\x9c\x0c\xc4\xbe2\xc0\'\xa1\x9cd)\xc32\xc0\xf8\xee\x0e\x10o\x0b%\xc0\x1c\xf2^\xd9\xa4?3\xc0+\xf5\x9b\xd5\xce`3\xc0:\x9f\x9c\xd3\xc7?\x0e\xc0bt\xc0K\xc6\xdb0\xc0\x0cH\x99\xddV\xd7\x0c\xc0\xc8:\x9b\xf8j\xb7-\xc0*5\xc62\x90\x83"\xc0\xba\xa5\x9be]\xd92\xc0\x9e|\x9b\x13\xb1\x8a1\xc0\x1c\xf4`Q\xea10\xc0P\x9b\x1f>\xc9I#\xc0\xb9\x12\xa1\x9d\x8f43\xc0i\xe7\x87\x85\xfc\xb6+\xc0\x05Tw7\x84##\xc0\x0e\x9b0w\xdc\xc5/\xc0\x92a\x8eh\xf2\x9c/\xc0\x9f\xc6@U\x9a\x991\xc0\xc8Q\xbb\xd3\x08\x8e1\xc0\xdc1\xfd-/\xfb-\xc0\xc2\x8b\xc7-2\x9a.\xc0\xa4\xa8*e\x19\x152\xc0\xdb\xe1\xbf\xeeJ=0\xc0\xbb\xe9:\xde\xb3\x95.\xc0b\xf5\x04\\j\x80\'\xc0\xc0kf\xb5q)%\xc0\x1d\xdf\x94\xbd<#3\xc0.t\x93\x90\xa8X0\xc0\xfb\x86F\x88\xe6#&\xc0Q\x18B\xe0\xba\x130\xc07\xc8(YR\xc40\xc0\x1a\xca\x10})\x80+\xc0\x03\xa0\x1eB\x8e"0\xc0\xae\xb7\xc1Rq\xea2\xc0\x9c>\xf4H\xb5\xcd*\xc0\x05\x16^\xdb\xef\xb7/\xc0.-\x01\xca%\x9e1\xc0\xd6\x9f\x9b\xf9\xe0\x0e-\xc0\xad\xb7\xaf\x88\xc0\x14 \xc0Xn\xdf\x9f\xf6\xfb2\xc0\x03\xaeP{\xf9\x03(\xc0\xff\xa7\xc462\xbf+\xc0\xa3\x0b\x9d\x8dJp$\xc0g\xf6l\x14H\x000\xc0bU\xde\x1a\x10O2\xc0\xd3\xd8A\x14H\xbb*\xc0\x15m\x19\xf3\xd1\x01)\xc0\xbe\x9f=a\xd3\xe0/\xc0\xde\x00\xa1R\x0c"3\xc0\xd9Lrh\xd9\xc0\'\xc0\x19V*n\xf2\x153\xc0\xcf\tR\x1b9\x0f&\xc0\xfe\x9b,X\xa9\xfd2\xc0\x9b\xfc$\xb8\xdb\x0e0\xc0\x83~\x1e\xdd\x15\\/\xc0%\x82\xa1\xe2\xec\x010\xc0\x86L\xf3\x82]/0\xc0\xafK\xd0\xd2_\xf52\xc0`\xe5C\xd5\xcf%2\xc0\xe7\'\x9d<9\x060\xc0\x04\xd4\x95:R\x85 \xc0M#\x99\xdd\xba\xb5.\xc0o\xdd\x07\xf8\xdc\xcc(\xc0\xc1!\xea\x9c\xa7\xcb0\xc0*\x14G\x99\x8ef*\xc0\xc4,\x0f\x8d\x15\xf22\xc0\x99\xfad\xab@\xca0\xc0<\x08\xff\x9f\t\x000\xc0%W\xd7\x88K\xf82\xc0\xa2\xbd\xae\xaa\xf6\x0e3\xc0\xfaE~\xdd\xe0\xc5.\xc0\xa90\xc3\xf9\xd2A.\xc0;\x8az\xc1\xc0\xa1/\xc0\xe5\x9b1:\xca\xc50\xc0t\xae\x82%\x8d\xe02\xc0\xda\xd1\xf8\x12}=+\xc0\x83\xae\xdb\xadc\xf92\xc0\xfc\xeb\xfc0"\xb70\xc0\xe0V7\xf6\xfe\xe9+\xc0o`\x97ev\xed/\xc0\xc2\xc7\xc9\xa9z\r3\xc0I1\x8d\xbc\xb3\xd9/\xc0\xb7\xa9\x89\xae\x99\xef+\xc0u\x95J\xa8D\x043\xc06vg\xff.\n3\xc0k\xcaU\x1c\xacs/\xc0\x1b\x13\x19\xd3P\xd9/\xc0T\xf6\x0c\x82\xcb%3\xc0\x83\x90\x16\x9a\xf4\xb60\xc0\xc9jU\xab|\xe0/\xc0f\x06\x91Cs\xb70\xc01\x1fz\x05\xa2\xf3)\xc0\xc5sQ\x1c.\xa80\xc03\xd9\x8a\xcb\xeb\x8f.\xc0\t\xc8)p\xf6K3\xc0\x83%\x86n\xbb\xf5/\xc0,d\xec\x19h/3\xc0\xc0-n\xee\x81|.\xc0\x94\xcc\x87\x1c\x9d\x08/\xc0\xc3A2\xc9\x1c#*\xc0\xaf!\xbf\xec3\xb2*\xc0B\x82\xea\xf2\xc8\xfb.\xc08|\xf2)u\xe5/\xc0\xfa\xceuZ\xaf\xd4"\xc0\x07\xaf\xc2/\xed\x0b0\xc0\xf5\x0c`\x80\xc0\xf9,\xc0\xde\xf2\x1c\x8b\x06\x10/\xc02\xd2a\xed\x17.0\xc0\x9a\x8a\x18\xa3\xfa[3\xc0\xa4F\xb0\xddy\xad#\xc0\xc0\x8f;x#:*\xc0k^H\xc9\xbdp0\xc0y\xa9\xa1B\xad:3\xc0jR\xcd\xa70\xa8(\xc0\x93\xc6\xfbvl\xf6*\xc0\xca\xa20\x1e|\xba1\xc0\xc1,4\xe5\xbc\xb00\xc0\xcdg\xac\x85C\xdc2\xc0vD\x8aY\xacN*\xc0\xde\xc7\xe8\x1f\xe253\xc0\xcc\xd8\x81Q\x1cP\x16\xc0\x06N\xc2\x96\x0cs/\xc0\x8f\xa4-\xe3\'\xd42\xc0\xf3\x8d\xcd\x1a\xc4F/\xc0\xc9\xdb\x96\xa9Ws2\xc0\x8b\x1f^_\xd7\x05+\xc0id\x1cE\xbd\x07(\xc0&\x9b\xc9\xe4J\xfd-\xc0\x90\xe0\xfa\x1e\no-\xc0sn\xff9C\x99.\xc0\x8f\x83$\\\xecd0\xc0/\x91\x05\xf1\x1e|$\xc0+\xa8\xfb\xeam_/\xc0\x97\xf5\xc6\x87O}(\xc0\xe9\x1d\xd3{C})\xc0\x8du\xad\xd1H:*\xc0|\x05\x94\xb0xV*\xc0\xa8\xaa\x17\xac\\\x07-\xc0g\x92{W[\x951\xc0\x1a\xd0%%\xa7\x1e/\xc0\xda\xa4\x91\xec!k-\xc0\xd870(\xfd\xce.\xc0uxY\x81\xfd[(\xc0\xea\xe6\x08\xcd\x1b\x130\xc0\x1f4\xef\xa3\xd3\xd22\xc0\x85M\x10p\xd3\xa9"\xc0\xb3\xcd\xf5\x98\x10\xc9+\xc0\x98\xa1\xb7zj~/\xc0\xa0!F\x1dir(\xc0X:DQ\x06\x93(\xc0\'>Y\xfc\x92\x190\xc0\xad~\xc4x\x9c\xb6+\xc03u\x17L\xb4\xf0)\xc0\x90(n\xff%\xf0"\xc02@\x13z\x0f\xda2\xc0\x9c\xbc\x81\x85\'\x1c2\xc0\xb7kO_\x88\x00%\xc0\xb6i\xe7@\xdf\x190\xc0\xc2\xd0)\xb4\x7f\xc0)\xc0\x94\x87 \xf9\n\x1a/\xc0\xc7\x9d\x9fW\x0e\x85*\xc0\xb6\x95\xb0\x11\xad\n+\xc0\x0c\xe4\x1d\x7f\x7f40\xc0,\xe0\xd0J2b+\xc0%%:B\x82\x12/\xc0\xa9f\x86\x97\x0e\x93.\xc0"\xb78\x00\x88\xaf$\xc0\xd0*\x0c\xfc2\xec$\xc0V\x9c\rM\xff\xe91\xc0\xd8|\x86t?6&\xc0\x81\xc3\x1e\xe5\x03p \xc0\x18\x9cXV\xe9\r2\xc0\x07\xa6\xf8k\xa4\x11$\xc0#\xec\x17\xc74\xca)\xc0\xe2\xb2\xae\xeb\x01|"\xc0"ld\xc4\x17\x892\xc0.\x198\xbb\xb2\xd42\xc0\xda\x14\x1bHl\xcd2\xc0;pK\xc0\x9d\x15$\xc0\xd96\x12\r\x8a\xeb*\xc0H\x11-7?\xec*\xc0P\xbc\xc3\xb6\xcd?,\xc0\xdb0n\xbe\xad6/\xc0\xa6\x1a@1x\x7f/\xc0Q\x14\xc8V \xfd2\xc0\xe3\xfa\x07\xb1\xfb\x011\xc05\x99\x9e^\x9by\'\xc0\\\xfc\x8d\xf5\x0et0\xc0\xd14nm`t1\xc0\xf5\x0c`\x80\xc0\xf9,\xc0\xf5\xad\xd7\xea{\xd92\xc0\xadX\xfd\xa9\xfe\xe1)\xc0Y/s\x95Ny%\xc0BRJ\x16e\xef*\xc0p"R\xdb\xea\xc3/\xc0\xc60\xe2q\x82\xa2\'\xc0R\x1fnp\xcf\xa1\'\xc0\xd2F\xd3I\xcb]0\xc0\x19\x80\xeb\xb0\xc3a/\xc0\xbb\xcd6{\xce\n3\xc0\xd3i\x161\xff\xa2$\xc0\xff\x1dq\xcf\x9e\xf9(\xc0i\x90\xb9\xd7\xc1\x80/\xc0\x8b|\xeb\x18\xc1\x93)\xc0\xfa\xa1\xe0\xd1\xfc\t/\xc0\x01\x96`\xa4\xdc\xda1\xc0q\x14\tf\x96`0\xc0}\x16\x04\xddN\x1b&\xc0Hb\xda\x9f\xe303\xc0\xf3_\xe3s?\x9f/\xc0\x0f\xe7P\x872\x173\xc0B\xde\xe8\xc0e\x850\xc0\xbd@\x9b\xbf\xa8B0\xc0_\xa7e\x8d\xff>/\xc0E\xb6\xbb\x18\xe7\x173\xc0\xe7M+\xa7\xa1\xf60\xc0\xed\xea?\x1f\xc6\x82)\xc0_\xa7e\x8d\xff>/\xc0\x12\xc6\x9dx^\r/\xc0\x8b\x00E\x9e\xa1\xe2\xd3?\xd7\x151\xa5\x1cP2\xc0\xab\xf1\xf1*\\n\'\xc0v?e\xe0\xe3(3\xc0H/\xce\t\xb7F,\xc0\xf2\xe7\xd0\xaa\x85e \xc0\x0e;\xf1sd\x93%\xc0\x89<N\x9a\xab\x9c-\xc0\x01\xe7p$\xed\x80\'\xc0\xb5Y{(\x99\x9e*\xc0\x9c\x1d\x87\x1d\x8a\xa9%\xc0\xcc\xbb\x03\x1bM\xa2"\xc0\xc4v6\x10\x82\xd51\xc0\x9d;F\xf6V\xf3%\xc0<\xac\x01\xaf\xad?)\xc0q\x99s\xe6\xb6.,\xc0\xe7\xd5\x98\x08\xba\x10%\xc06\xa8\xb6\xad\x17:0\xc0B#\xbc\xf7\xb6\xff$\xc0[\xf7s\xc1\xb7<,\xc0T\x0f\tJ\x1b\xb7)\xc0\x9dr\xf8\xf9\xa3\xd8"\xc0\x8c>\x0b\xdaa\xa9\'\xc0\r(G\xf6\xad\xa3#\xc0\x81\x1c\xca\xbe\xcf33\xc0\x13\xab\x7fw\xb2\x9a1\xc0\xf1\xb5\xc1\xf0\x12\xf6"\xc0_\xef\xb4\xc8\x1e\x9d1\xc0:G\xdd\xdd\r\xe1/\xc0\xd5\x92Ii\x94z,\xc0\x85p\xa3\xf1\x15Y*\xc0\xb0\xf7n\\\xb6\x1e\'\xc0+\xa6N\xf0\xa0\xa5,\xc0\xc1R\xf8\x1b\xc6\xe8.\xc0\xb5\xd2Q&\x89\xb6/\xc0\xe3\xbf\xa5\xe6\x1a\xf1/\xc0\x83\x0b\x91\x86\'\x10+\xc0C\xf9\xba\x94{\x10#\xc0\xb2\xde\xdfN\x88b#\xc0\xb9^vs\xd5%0\xc0> oVN\xff/\xc0W0\t(\xdd\xcd%\xc0Lnt=\xbb)2\xc0\xce\xcc\x1dQ\xa8x.\xc0d\x99;\xc4\xaf\x0e-\xc0\xcc\xd0{\xb5\x80\xe6%\xc0\x9a\x89\xe2\xda\x8be#\xc0G\xc5Q\x92\x0c\xbb(\xc0?n\xf5.\xbe\xec+\xc0Z\xfd\xa3\x13vd \xc0UD\xa8s\x1d\x8e/\xc0\x06m7\xe7\x1f\x87.\xc0_#"h\xf7)0\xc0\xae\x87g\xa1\x024)\xc0\xb4\xbds\xb6R\xb4.\xc0d\x1a]\'6m)\xc0\xb9M\xb2\xedy\x13#\xc0\r\xfbf\x12\x8e\xe6/\xc0 \xf71\xe4-\r2\xc0\x11\xa0=\x14\xd9<*\xc0\\G\\FI<0\xc0\x80\r\xa1\xd4\xd5\x8a)\xc0\xe0T5\xbe\x0c\xa7#\xc0\xc1\x89\xe2\xdf\x0400\xc0^\xbf\xb4<\x96)3\xc0\xd9\xaew+\x84t)\xc0\xb1\xe6\xa5\xb5\x92\'3\xc0\x0e\xb0@\xd6\x15\x11/\xc0\x19\xfe\x96.\xda\x880\xc0h\xc2\xcfQ\xb5~/\xc0U\x1b\xfc\x91\x01\x9b/\xc0g\x00\x97\x13\\\xe5/\xc0\x87\xad\xc9q G0\xc0\xc1\xf5{\x95DK0\xc03 \xdc\xdf\xc7\x98(\xc0\xbc\xa1lY\x88\x86.\xc0\xea\xcfh\xa3\x8dL+\xc0\x07m\xd9Z8&$\xc0N\xc6`\xf5a},\xc0\xf3\xdc4\x85\x16t&\xc0hA\\\xab\x86\x08%\xc0\x1b\x15\xf8U\x1d\x8e\x15\xc0\xbd[|\xc75v1\xc0\xa8H\x87\xccE\x9c0\xc0M\x160\x14\xca\xb00\xc0\xfc\x9c \xd4\x0f\x9e.\xc0\xa9\xe8\x0fA\xd3^2\xc0E\x13\xe4=\xb3{0\xc0\xce\xbf\x00s\x06\xcf(\xc0\xcd\xc5\xc37\x810(\xc0\xf8\x91\x08d\xc4\xba,\xc0\xe9\xd9\xec\x9b\x11\x0f%\xc0\x8b\xe3C\xca\xa5\xdf/\xc0\x94;\xd3\xb9I\xb3"\xc0!T\x87\x8dg\xbd*\xc0\xd47bB\r42\xc0\xa4\x91\x97/\x8f\xce&\xc0,\x99M\'H\x920\xc0\x9f\x8c\x12\x82\xc7N0\xc0T\xef8\x07y\x8e/\xc0\x9a\t\x03\x1bh;(\xc0\xa1\x91j\xc1o\x882\xc0abM;CM(\xc0\xd6;\xf0\x1c\xcf\x07)\xc0CI8~\xaaP2\xc0.\xb7SB\xbb\xfd/\xc0\xf0\xaa\x08\xa0\xb0`(\xc0=\x1c\xf9\xaf\x94\x06)\xc0U\xaf\xa6\xbdP$2\xc0\xbag\x07\x95\'R/\xc0\x93`\xa4T\xe7\xfb/\xc0OX\xb2\t\xa5\xdd/\xc0\xf5\xf8\x9b \xfa#+\xc0\xeb\xf1"\x96\xd5\x03$\xc0v\x1d\x10\xe2G\x07.\xc0\x03x\x1d\x8a\xf2#3\xc0\xcc6\xdf\xe4\xb4?0\xc0\x9b\x12\xc4\xd5\xaa\xff0\xc0\x12V\x8d;@\x8c)\xc0\x1c[\xba\x0b\xdc\xd5$\xc0\xc2-\'\x8b\xb9\xa0\x15\xc0\xf3\x06\x94\x84\xab\xd1$\xc0\x82\xeeZu\xe1(2\xc0\xb5\x17y,qA0\xc0\xbd]\xe6\xacA\xf12\xc0\xa8\xb3\xe2\xd9\xfeR2\xc0%A\xcc\xc4\xd5\xb51\xc0\xb9\x16\x8b\xfd\xa5\xdb2\xc0\x13_Ff\xb7\x9c$\xc0JD\x8c\xc6\xc1\x01)\xc00K\xee\xdb,\x050\xc0\xc2\xe6\xc3\x92\xfa\xf1.\xc07\x93\xed\xa4_33\xc0#_\xf0\x9b\xe1\x0b-\xc0\x1c?[M\xd5\x8b*\xc0V\xb9_\xcd"\xf9.\xc0\x9e\xec)\x84\xcd\xb4)\xc0\x19\xa8\xc4\xf9z\xa5$\xc0\xb6U\xdcb\xe9\x1a/\xc0\t\x1bGSD\xbe)\xc0\xb0\xcd\x9cB5\xa8-\xc0\x87\xb4F0\x9dZ1\xc0\xbbf\x96\xfe\x13\xc5$\xc0\x96\x84E\xc8\xde\x86 \xc0\x04kS\x0e\xd6\xff-\xc0D\xcb\xaf2\xccH0\xc0\xb7\xd8\x19\x1c\xb57)\xc0\xf3\x97\xa8\x8e\x95?#\xc0\x9f\xc3\xcfjz\xaf$\xc0]\xb1\x17\xbe\xa5\xe9,\xc0MkC(a\xe1)\xc0\xa2\x93\xff\xdb\xc5\x1b!\xc0\x9c\xc0@]\xe0\x141\xc0Rt\x82>\xffq0\xc0>\xd7\xb5\x13\x8d\x9c-\xc0J\xac\xf8W\xbd\xc1.\xc0\x8a]\xa4\xd7\xb1\x95 \xc0\xd0]\xdd\x8aCv/\xc0o\xf6\xaaB\r\xca#\xc0\x08a\xb8;0_/\xc0\\\x03x+P\x7f0\xc0\xc5\x97\x84\xe1\x07\x061\xc0\xe3\xc2F\t\x82H&\xc0\xee\xea\ny\xf1\xad0\xc0\x00\xffh\x0fg\xca(\xc0&m\xbb\xcb\xb8\xd2(\xc0\xef6\xcfRy\x93+\xc0P%\x0e"\x1f\xae(\xc0\xf0\x1a\x18<\x01\xa7/\xc0\x9e:a\xcfx!$\xc0\x0b\xe5\x8e\x9cmL2\xc0\x97ww\xd2\xff\x99#\xc0\x88F\xe8\xe7\xc9\x011\xc0FK\x9e\x1b\xdcS*\xc0{\x0b\xf6\xf1=\xae)\xc0@\xc4\xd7\xf8\xfb\x9c*\xc0G?\xd7\x9b\\\n+\xc0:\xfcWM\xc4\xf62\xc0\xfa{\xd8\x9a\x95\xaa/\xc0M\xc9\x80\xb3\xda\x9f*\xc0w\x97;\x8a\x0e\xd9.\xc0m\xd5\\\x99b\xf20\xc0\xa1\x9a\xca\xd1u\xf1)\xc0N\xff\xae\xd4\xbd\t!\xc0i\x01/9\xff\x07#\xc0\xe7l\xb8\xb5\x87v1\xc0\x1e>\xe0u\r\xb2$\xc0$\xa5y\xaau:0\xc0J"\x8fZ\xcf\x8a%\xc0v\xbc\x0f\xa9g\n0\xc0a0KK6j#\xc0<\x8a1\x88\xbf\x0e2\xc0\xe7\xf9\xf2\x8c\xcc\n0\xc0\x97\x1e\xd1U\x04 2\xc0\x0f$\x9f\xd7\x8fE,\xc0r1\xa7o\xdbR*\xc0Be\xc4\xe6K\xac.\xc0\xd8\xf3\xef\x17\xb5\x06%\xc0\xf1\xf1\x7f\xfaY\x95*\xc0>3\xf4\x1baA/\xc0\xb4Z~\xd4\x85m1\xc0r1\xa7o\xdbR*\xc0R(\xaerK\xa9,\xc0\xad\x11\xb9\xe5\xef\xa3*\xc0\x04\xf6)O\xfa\xf52\xc0\x96\x8c\\\'\x18!!\xc0\xd7\x9e\xf7C\xceL1\xc0\xea\x0ek^>\xb82\xc0o\xc1\xe9\xce\x01+1\xc0\x10\xa4\x95\x9fl\xfb)\xc0\x8c\xa1\xcf\xcftE*\xc0\xab\xe7lT\x9d\x860\xc0f\xd22\x8d/\xb30\xc0*w>\xc0w\xcd"\xc0\xde\xbc@\x8f.\xe71\xc0k\xd3\x83\xab\xbb%-\xc0\xc1h\xf2/!\x86(\xc0W\xcd \x07\xb9M-\xc0\xb7R\xa3P\xa1\x8d(\xc0V^J\xac\xd1\x81-\xc0D\xbd?\x83\xd9\x8b$\xc0\xf1K\x9d\x01\x8e\xfd,\xc0y\x03u6\xdf\xdc,\xc0\xab_\xe9O\xaf\xbf1\xc0q\xa2\xb1e\xac\x1e1\xc0x\x82&V\xb7:.\xc0,\x07\xb3RP\xc4"\xc0a\xd7\xa0\t\xc5T\x14\xc0x%\x159\xa9U/\xc0\xae\xf0\xf4o\xed\xf5-\xc07d\xcf\xa2x\x92.\xc0\x18\xda\xb6\x99\x8bY+\xc0\x9a\x11\xd9\xc6O}!\xc0\x84\xa2\x05JZ#\x1f\xc0*\xc90s\xa4\xcb2\xc0e\x9f\xf0W\x1ek0\xc0\xdeKkO\xe6\xb0$\xc0/JS\x96\x8e\xa80\xc0\x86\'\xc9\xf5?\x18*\xc0\xd5~\x88\xf7\xb3)"\xc0*\x9c\xef\xbc\xf1\x15"\xc0[\x89)\x01\x8b/,\xc0{_\xab>_r$\xc0D\xc5\xe6\xc4\xc7\xa6/\xc0\xfdP\xd1XL\xf6,\xc0cN\xb1\xf9)\xd4&\xc0\xaf#\x01\xe4\xcb\xd7 \xc0\xb8\xdeL\xd95<3\xc0\xbe\xf3\xbb\x1f\x1e.\'\xc0\xc6\xacU\x1d\x06\xf8$\xc0\xe7\x95\x87\x17\xef.\'\xc0\xbf #\xdf\xb6\x92/\xc0[\x84[7\xc5\x9c)\xc0\t\xc1\xd1\x97{S)\xc0.\xca\xe8\xed\xb4\xc3-\xc0\xcb\xc9mr\xa4E+\xc0\xe8\xb6_\xf7C\xa8)\xc0\x98\xdco\xe2\x1bi*\xc0\xb9\x0b\xc7\xd3\x04\xae)\xc0%\n\xa4\x18\xaf\xe81\xc0k\x94A\xfa\xcat2\xc0/\x1d\x0e\xf6\x85\xf4/\xc0\x84\x83u)\xc7F\x1e\xc0\xa8c\xff\xf4\xd2\xbf/\xc0M\'\xe7\xd7P\xea*\xc0\xdco\xa7\xbath0\xc0\x9a\x19\xbe*]} \xc0T*h\x84\x8d&/\xc0\x90\xc8\x82\xed\x1fm/\xc0^\xc1\xb7\x98\xece/\xc0\xac\xbcI\x94D**\xc0\xc2\xdbQ\x95a\xfe-\xc0{\xf8L\'y\xc7/\xc0\x94j\xd7\x8b_X*\xc0\xa7Od\xc1:C1\xc0\x9f3\x12\nBq#\xc0\xaa\xf3\xc6$\x08O"\xc0\x13\xd9*\xba\xe4\x93)\xc0Z\xb0W9\x01\x12/\xc0.L\xec\x9a\x1c\xbb,\xc0S\xf2\xe5\xb3\xfe\xef-\xc0\xdc\x93\xe2=\x88\xfd*\xc0UB\x86}\xd3O0\xc0\xa3\x9dN\x08\x85d#\xc0\x8aEt\xc8_x \xc0\x03\x06?\xe1<\x19)\xc0\xdf%v\xee\xa9\xd3&\xc0\\\x02\xe1\xcc\x10\xad,\xc0\x7ff\xd9_ZL3\xc0\xb5\x03L6z\xc4$\xc0\xd4\x8c:\x83\xf3\xec2\xc0\x9a\xa1\x81\'2\x88\'\xc0\xf3l\xc0\x96\x9c\x86-\xc0\xc2\x9d8\x97-+0\xc0L=\x99\x0cz\xff"\xc0\xf9\xbe\x97\xcf\x91\xfb \xc0\xb7\x13\xb9\xca\x18d \xc0\x14\xaf\x8c\xb06\xe4/\xc0\xc9\xf0V5~\xd10\xc0*\x85\xd6\xee-\xff \xc0\x7fI(Q\x1b\xce-\xc0\x85\xe79W\x94S*\xc0\x1a\xec\x03?Tf/\xc0\xa8\xfew\x99\x97\xa6.\xc0\x85\x1d\xcbT\xcbT1\xc0\x17\xd5\xe3\xe7\x1c\x97\'\xc0j\xc7\x167\xed\xa6)\xc0g\xe2\x82\x9d\xccv+\xc0\xda\xc7\xd9`j\xa5\'\xc0!\x93y)\xeaj#\xc0\x81\xa9}\x03\x98\xe0#\xc0$\xe2l\xe2\xd7\xc60\xc0M\x98W\xff\x81\x1e-\xc0\xa9\x8b\x14\xf3}\xa8-\xc0Q?\xd2}\x0c60\xc02?\xf2\x06\xa7\x9c)\xc0\x9eM\x99X\xb8v2\xc0\xaf|\xc6\x9c\xf8\xde1\xc0\n\xecT\x16\xeek3\xc0\xd1\xfe\x1d\xe0\x8d\xb1"\xc0\xef^=Mx\x030\xc0\xc9d\xb8\x82|\xaa,\xc0X\x86\x8e\xf9\x97\x99\'\xc0!h\x03\x1f\x00\xd52\xc0R\xd3\xbc:Ou+\xc0A_$\xeed\x0c0\xc0)\xb1\xfd\xe5|\x1c/\xc0\xb7C\x9a\x0c\xa2#3\xc0\x0eX\xaeU\xd7\x99+\xc0\xfe\x0c\xef\x07\xa8\xb1 \xc0:\x98: s\xe02\xc0\xed\x0b\xdb\xa8\xd8\\1\xc0\x80\x99x\xc6G\xec2\xc0SF\xcc\xbf\x8eY/\xc0\x1e\xc1\xa9Ftu+\xc0"\xbf0\x9aYJ(\xc0\x82\xb4\x9d\x9eW"3\xc0jz\xaf\x7f\x8f\x003\xc0dt_\xc5z\x082\xc0\x12\xa57\x12O\x0f.\xc0\xf5\xd1Y\xc8\x99\x9e1\xc0"\xb4\x1d\x81\xd3\x882\xc0\xea\xc4r;\xa4\xbc*\xc0n\xbac,(\xa3\'\xc0\x00\x8e\xd2\xdf\xc4\x822\xc0A_$\xeed\x0c0\xc0QuI)c\x95,\xc0\xe1+9\xa2\xcd\x86+\xc09\x87\x15Yf\xd4(\xc0\x04!!uC\xf1/\xc0\xaf\x95\x9bx5F,\xc0\x15\x92c2j\xfb/\xc0a\x0c\x97s\xc5\xbe#\xc0\x18\x04\xc0\xffs\xb11\xc0\xf1G\xc8\x9e/\xd31\xc0E\x83\xe4>\xf7\xd8.\xc0\x1d\x9b|\xbbwm\x1e\xc0\xecJ12F60\xc0\xaf)\xe4\xfeV\x10%\xc0\x0b\xc1\xfd*\xc4/-\xc0\xf9\x87Q,>\xb71\xc0\xa2|5\xdd\x0f\x98-\xc0\x12h\xb5\x0bW\xfc0\xc0ZJ.\x1d\x91\xb5/\xc0qh\xc5\xa3:;%\xc0\x8f6v[\xdf\x143\xc0v\x915\x8b\x95T0\xc0vd\x07}\x19L0\xc0\x15\x80\x95\xef\x9cr0\xc0\xf9\xc4 \xe6\x95\xd81\xc0\xf3RV\xef\xfd\xa4%\xc0o\xaf\xe1\xce\x98\x1b/\xc0\xbd\xcd\xb6p\x84G%\xc0`\xddL"\xe8\xcd+\xc0\xe9C[@Y\x94,\xc0\x9b\xf7 \xfd=7/\xc0 \x84\xb3:\x17b2\xc0\xc0\x049\x81lg&\xc0\xabR\xc1\xc9\xa6x.\xc0\x9c\xee\xad>\x94\x81,\xc0\xe9Y\xfd\xb4\x82\xaf0\xc0l\xc2\xb3Kt\xb2*\xc0x\xd3\xbav\xd7\xbb(\xc0\xfa\x8b\x10\xa0\x05\xca(\xc0\t\xa2\x13S\t\xc5"\xc0\xf5R2\xda\x06\xf61\xc0\x90 \xca2\xa1`\x1f\xc01\xbe\x8f\xe8\x0e\xeb.\xc0J\xa1\xaa\x97\x1c\x80\'\xc0\xc9\x1ebp,%(\xc0\xdc\xbf\xee\x07\xe7\x01.\xc0\xba\xb3)\x0e\x8aw*\xc0\xc7\xaeUrC\x9c(\xc0h\xec%\x82f\xcf1\xc0L\t\n\x0f\xa5\xe4#\xc0\xcc\xdd\x9c\x7f\x97\x0e0\xc0\xf9\x0c\x986\x02@,\xc0PF\x971b\xdd0\xc0\xc3[<\x02\x89\xc11\xc0\xae\xa0\x9c\\3\xe51\xc0\xde\xfd\xdd,=z"\xc0\xd7\x10\xef\x12[\n(\xc0}\xa7\xf3H]\x102\xc0\xea\x06\x8b\xed\x96\t0\xc0\xaeEd\x90N\x95%\xc0~\x06\xbe\xe7\xbb\xf01\xc0\xb2!2=\xf9C-\xc0\xdbv\x9a\x01Us-\xc0w5wg&\x0b3\xc06\xae\x18\x03\xec\x9f/\xc0\xdb\xe3VG\'I(\xc0\xc2\xf8M8\xf1\x062\xc0\xd0\xf1\xdd\x197\xf12\xc0\xf2q\x11\xa8\xe7\xa0/\xc0\x17\xa9b\x9a^V.\xc0\x98/\xab"\x19f2\xc0\xff\xd5\xdf\t5\x001\xc0\xac\xb0G\xc8\xe6{,\xc0\x1d\xc5\xc4z\x0f\xff/\xc0L\\V7\xba\x7f-\xc0\xa6\n\xb9\x9eX\xbc1\xc0\xe3}\xeb\x14\x8f\x05,\xc0\x1b\x02;Y\x07\x98/\xc0\x85t\x7f\xcb"o#\xc0\x7f)W\x8f\x1b\xf21\xc0>\xd7\xea=\xe5\xb8"\xc0\x97J\xf8\xce\xd0\xe51\xc0\x1cz5$/\xdd*\xc0d\xf2`\xb3c\xeb-\xc0\xeb\xce\x01c\xc2[2\xc0\xcap\xe6#\x1a\x0f0\xc0u\x92\x13\xf5\xa4\x9d0\xc0\xe0\x0b\x01\x8c\xf7)0\xc0Tf\xfc\x7f\xb9\xb3-\xc0\xa3\x9f\xf5\xc0\x83\x88$\xc0\x93e\nk0\xea2\xc0\rA\xb41\xe7\xe41\xc0b\x89\xe3\xb0\xf8\xa5/\xc0\x01\xc0\x1c\xbf\x08:,\xc0\x02\x01\xb9/\xa4\xe01\xc0\xf2\xb5\xde\x80\x97\x06#\xc0\xde\xad\xb0\x97;U-\xc0\xdaR\xee\xceZ\xc6"\xc0\xa54\x8eok\x8c.\xc0\x12\n\xfe\xf9Di!\xc0\xb9\xcd\x16\x16\xd8\xc02\xc0\x8d\xc8\x03z\xbc (\xc0\x9fX\x17\x1f-\xe12\xc0\xf7?\xe7+\xed\x140\xc0Un\xd1WB\xd6/\xc0\xc9\n\xbe\xaeN{0\xc0\x0f\xea\\\x04\xe6[(\xc0\xd5E\xa2!z\xbb2\xc0\xc8\x88\xfc(W\x0c3\xc0\xeb\xdd\x1b\xbca\xd8&\xc0\x99\\u\x84f`-\xc0\x92\xef\xde\xffj10\xc0\x9a\xdb\xad\xa7)\xcf*\xc0\x1f6\x98\xaeR@(\xc0C\xdc\xed2\xfd\\2\xc0\x92\x10\x02\x9c\xcc\\(\xc0\xdf\xa6}\xfa\xe5\x0e0\xc0oD"v`53\xc06s\xe4/s\xfa.\xc0\x13Eh\x96\x81\x1f0\xc0\x08\xf6T\x91\xd1Z%\xc0Q\xb6\xe46s\xef.\xc0\xc5D\x96P\xda90\xc0_\xa7e\x8d\xff>/\xc0oD"v`53\xc0i\xf8\xcc!s\xb7(\xc0dSO\x03\x04\x8b1\xc0\xc1\xccg\xc0Bl%\xc0\xc8\x12U{){,\xc0\x8a\x04\xc3\x05\xd1\x00-\xc0\xac$NF>\n*\xc0S\x8d\x98NS\xff/\xc0\xbd\xc7\xb0\xc6\xfcr/\xc0q\xc8\xcbe\xff\x163\xc0\xf0\xae\xc8\')j-\xc0_\x00\xa3k<:3\xc0\x98\x9a:\x19\xc3\x14#\xc0p\x11\x87c\xe7^-\xc0\xa5\xf0J\x9a\x15\xd30\xc0qL\xb00\x94\xb60\xc0\xa3\x1c\xe36\xb1\x0c0\xc0\xabV\\\xc3\xca\xf7\'\xc0T\x86~}\xac\xd82\xc0\xce\x81\xf5$\x9eD\x1e\xc0g\xa7(\x15\xe3\x123\xc0\x98=\xa2\xc0K\xbd\'\xc0\xd8v\xcb\xf5\xd59/\xc0G\xb3+.\xb9\xb62\xc0\xa5#\x17\x04\xbbm/\xc0\xca\x8f\x8a\xcd\x04\xda2\xc0\x85G\xeex\xe1\x192\xc0\x0e\x86\x16X\xb0\xfc-\xc0\x91\x99\xe7\x18\xd7m \xc0\x84\xaaT\xa9\xc71,\xc0\x80[\xb2\xd5\xb3N2\xc0\xe9\x84\x97u\'.3\xc0\xfeL\xc3\x1d\xbfc#\xc0\xd05\xc8\x8e]-#\xc0\xc8\xb7P\xa8n~2\xc0\x87(&\x8b\xfc2#\xc0?n\xed\x08\xcd\x99\'\xc0a\xd6\xc8\x04\xb1\xbb2\xc0\x80X\xc2\x8d&8-\xc0\xe7\xbf4]M\t2\xc0\xcc\x9bW\x878\x1a2\xc0\xea!4\x8c\xce#3\xc0\xbc\x08\xd8\x1b\xc3,3\xc0\x91E\xe5\xb8\xeaV/\xc0\x1d\xe9\x99M\xc0\x0b(\xc0\x07\xacl]o\x050\xc0p\xd0\xed\x9a,\xe6/\xc0jm\x95\xdasA)\xc0\x1b\xdc"\xa7Q\xe82\xc0\x8d\x07\xe8\x90\xc6>#\xc0\xa6\xd1\xdfs\xb1\xf12\xc0\xcb\x12S\xcb\xdf %\xc0\xf0m\xe5sQK2\xc0;)V\x07\xf2a\x1e\xc0\xd5Z\x01\x94\xffx/\xc0\x00*?.\x1d\x8b\'\xc0\xd7\xaeG\x8d\xfdG2\xc0=\x02\xf8\x9c\xaa\xc81\xc0\xf0\xb0\x17\'\xcaI/\xc0x\n\x7f\x9b\xe9t \xc0\xac\xa5\xc8\x8f\x15+0\xc0\x9a~\x15\x8f\'V&\xc00\xfe*\x91\xb2\xd02\xc0\xa5\x91\xed\xe6(\x8e(\xc0\xe2\xfb\xfc\xa3Lu3\xc0\xa9\xaa\xd1<\x9a\xd4\xd3?\xb7c\x05\xea<\xb82\xc0\xeb\x86\xe3\xdc^\xc4,\xc0\xe8\x14T\x7f\xcfZ-\xc0qHyx\xdc\xe91\xc0\xf1?51\xf9\xca2\xc0\xe8\x0e;\x07\x1c8\x0e\xc0\xf6\xd2\xc2^h\xa6#\xc0C\xb6QuF\xf3,\xc0\xb7c\x05\xea<\xb82\xc0\xe4\x81z\xb8\x81\xda2\xc0mT\x86\xce~\xe1\x1f\xc0\xcdbz\xa5\xfc\xb6)\xc0u\xc8\xf8\xad\x90y0\xc0)\x1aA\xf5\xeb\xd1"\xc0q\x0bTl\xac\t3\xc0K\xa2\xb1\x90\x0ff-\xc0<>*\xa3w\xe71\xc0*\xde\xed<\x97\x8d1\xc0ZS\xd8\x0bI\xa5-\xc0\x8c\x16M@\x97\xe61\xc0H{\xd1\xbb\xa1\xdf+\xc0(\xbe\x9f\x99\xe7V0\xc0\x15\xcd\x82\xa6I\xd42\xc0\xa7\xc2>\x90\x19\xd51\xc02\x07\xae.\xcf\xc2/\xc0\xd9\xfc\xec\xe3\xe2\xf4,\xc0\xdd-\xba\xc9Y\x991\xc0(c\x83!$\xea1\xc0!LG\xcf\x82\xb3\x13\xc0\xa0=&\x1e\xcb\xeb/\xc0\x8c\x0c\xe3\x92\x81,/\xc0\xcd\xfe\x9b\x9b\x9dd/\xc0B,r\x16m\xe9+\xc0\xef\x1e5\x1f61.\xc0\xc0\xc1\xf0\xe6n$0\xc0N\xe3\\\x06\x87\xce2\xc0\xf9L\xf8d\xd3\x842\xc0\xf8YsE\xb9(2\xc0\xdb\x87],=5)\xc0l\xd5"=\x84\xf0"\xc0!\xa2i\xa1\x0b\xa7#\xc0\x84\x1f\xb1\xa86\x013\xc0<h\x1fP\x81@,\xc0u\x92A\xb3\xb5\xf72\xc0!b\x02P\xc2\xfc2\xc0;\x83N\x06\x18\x013\xc09f\xf1\xdd\xd810\xc0\x10\xe6\xa0\t@\xc12\xc0\t\x8f\xf5\x80\xee\xd9/\xc0\xf2}\xd3\x9bp\xb3#\xc0m1H\xa0\xcd\xd1$\xc0\x9bQZE\xdc\xee/\xc0\r\x0f\xaaM\x1b\xac/\xc0\xdb\xdb\xe5\x94y\xf7"\xc0\'\xbd\x1b\ncI0\xc0\xb3\xdaS\'5\x81+\xc0\xcb\xf5:\xa4\xa9\xdf/\xc0\xf9\x82{\\f\x862\xc0\x0co\x9a\xdd\xf1\xbf2\xc0\xf7\xfd\xf9\xb6C\xc52\xc0\x10 >{\'I\x19\xc0\xce\xf9\xcc\xae|.2\xc0\x8e\x80\xab\xe3\x82D \xc0.\x95(\xe1-\x17-\xc0\xac\xa8 F.\xd1/\xc0\x16\xd2\xab\xbd\xb5\xfb,\xc0\r\xccO;\xd2\xb20\xc0,8\xe4RNx2\xc0\xfa\xb7p\xad\xe02\x14\xc0\xd5fJ\xcb@b2\xc0e0/I^L*\xc0\xd1\xbf\rW\xc6D3\xc0\xc5\x924\x082\xf5%\xc0\x91\x95L\xb0\xd6%&\xc0m&\x86\xce\x97\x1b)\xc0\x17\xa1Y\xc8\x9b6/\xc0\xa95ZI\xe4p%\xc0\xc1D\xfa]i\xfb1\xc0\xb3`\xfbp\'\xc9,\xc0\x15]\x1a\xf4\r\xd4,\xc0\xac\x9cf\xdb\x87o2\xc0\xa2\xe8(_\x86~3\xc03\x83\x1c\xf5\xe1:0\xc0Y\xe6\xc5\xd4\xd0\xaf/\xc0\x18\x17u\x87\xd1[ \xc0C\xaa\xb3\xd6\x18s \xc0>\x86\xbc\x07\x98\x98.\xc0\xf0W\xa5!-\xf12\xc0\x05,\xca\x9cY\xdf/\xc0\x86\xb5\xe1\xe7\xb3\xc40\xc0\xaa\xf4Ls\x1ei)\xc0\xda\x05\x95\xc2\x83\x190\xc0&\xbc\x07Ot\x163\xc0d\xf9\xdb\x89x\xf31\xc0\x92\x1b?,\x9fO0\xc0\xadf\x06\x8c\x1d\x92/\xc0C\xf0\xe8\xdd\xb7\x08+\xc0m*\x15\x8f3\x1b2\xc0\xd3v\x0fEj\xad+\xc0\xcf\x86.:\x93\xf81\xc0\x16h\x98bD\x9b/\xc0\x9b\x9c\x81\xca\xc2\x133\xc0\x83\x8fG\x17\x14%3\xc0P\xb9\xc8\x15\xb6\xba,\xc0<<\x01\x03\xcd\xbc+\xc0\xb5\x7f\xc2\x0b\x00\xad.\xc0\xa6\x81\x1bC\xfe\xe41\xc0\xa4\xea\x0c\xdc\x8e\xb6/\xc0]\xc5\x08\xa2\xcb\xfb2\xc0\xe7R\x0eZg\x182\xc0\xa3\x13\x99\xf0_\xc80\xc0x\xb8\xa5\x87\x17\xcf2\xc0\xe2\xdd\x0b\xe6\x19T3\xc0\x8a\xdf\x94\xdb.\xe41\xc00\x1bA>\xfaP3\xc0\xf7\xdf,\xd12\xd1-\xc0^\x9aoC\xf6=+\xc0\xb6\x05f\xdd\x9ak2\xc0\xc1\xdbZ\x88\x1b42\xc06\xaa8\xefx\x962\xc0_\xa9\x8a\x98~\xdc2\xc0\xed\x13\xef\xe7\x03\xcc2\xc0\xe3sE\xc1\xadz)\xc0\x1e\xaac\xc78\xc61\xc0\xdf\xc0\x80\xe5\x19}$\xc0\xc4\x95X\xaa\xda\x0b-\xc0>\xc4t\xab\xdb\xb22\xc0\x7f\xc4~\x8cE\x1c2\xc0\xd3]\x9e\xb1K\x02+\xc0\xbb6\x98\xd0]\x9f1\xc0\x83\xd1\x1b\x00\xd6O2\xc0d\xd1\nU\x10R$\xc0~\x9f\xa4N\x7f\xc90\xc0\x93\xed\xe0\x06\xe3\xb22\xc0\xbf\xc5\xdf\x12\xec\xcc2\xc0\xc9\x1c\xd1\xa8v03\xc0\xc0\t\x85\xc6\xb5\x14(\xc0\xde1; %\xf4+\xc0\xdb:\xedF\xae\xf91\xc0\x17h\x05\xd8\xde\xe72\xc0\xa1\xda\x9d\x8a\x06W/\xc0\xd5zq\xd6\xe8^0\xc0\xae\xc0\xd42Tr2\xc0\xa4Y\x90H\xee\xf9-\xc0[.\xe3\xd8" 2\xc0kK\x0f\xb9\xad\xd22\xc0*\xa4\xdf\x90s\x002\xc0\r5\xa6\xf5\x9a\xcc0\xc0\xe8\xad\xc3\x7f\xc6\xbb,\xc0@\xe5\x14\xdbQ\xa1(\xc0C\xe7\xfcD\x9f\xd2/\xc0{a/\xac\x11-0\xc0_3\x9b(V\xfb1\xc0\x9c\x08\xbay\xed\x99*\xc0\x8a\x05\xfd\xe8\xc6\xd52\xc0\x92<\xc5I.\'2\xc0\xca\xb1(ZQ\xc0+\xc0g\x1e\xa2\xce2\xd8$\xc0\x1b\x15\xf8U\x1d\x8e\x15\xc06\xc7\x08\xc5\x82\x92/\xc0\xca\x1d\xf3l\xc4b2\xc0\n\xb5\xb4\xa1Ld1\xc0\x05\xf1\x19C\r\x143\xc0\x05\x81L\xa7\xd030\xc0\xbf\xcb\x1f\xe3k\xe7\'\xc0\xbe\xf8\xf4%4\xda2\xc0\xc9\xb5\xcc,\x8e\xcf(\xc0\x8bl(\xb9:k1\xc02\xea\x84M+\xc11\xc0Q\x17yC\xef\xf3.\xc0y\xa3\xcc\xb3\xbd\xb4"\xc0Q\x00\x10\xe4\x8b\xd6/\xc0_\xdf;/P\xd7*\xc0\xca9\x13\x96\xc5\x063\xc0\xe3\x05\xc4{\x81P(\xc0_\xab\x9be\xf4\xd02\xc0\xabb\xb6\t\xa8O/\xc0\x11\x01\xab\xf2\x19\x112\xc0.\xdd]\x7f`\xef2\xc0\xd1\xc2\xeaB\x9d!2\xc0\xf8\x05\x98\xa2\x15\xa6\'\xc0\xe0y\xdd\xc6;$2\xc0\x1fd\xa9>\xea#3\xc0f\xb7F-\x17\x99"\xc0\xc3\x84B\xack\x182\xc0gD\x00\x1eV\xd92\xc0.\xdd]\x7f`\xef2\xc0\x85\xe1\x142\x86\x083\xc0|\xe2\x02\x8f\xa5\n2\xc0\xd9;\xde\x10\xc923\xc0\xc9\xcd\'V^10\xc0z\x9b\x96\xdb:\xfd*\xc0\xfc\xdb\x9e\xaf(\xe7-\xc0\xaf9\xae\xdc\x1e"3\xc0yinR9%0\xc0Kf,e\x1a\x910\xc0\xf8\xd9\x99\x08\xa3\xad0\xc0\xeb\x90\x08\xf9;\x98(\xc0\xa1\xfd\xcd\xdcjM(\xc0\x15\xa2\xaf\xdbu\x152\xc0\xc9*a\x04aY/\xc0\x9f\x85\xf8h,\x163\xc0\xbb|\x08\x17(40\xc0\x9a\t\x03\x1bh;(\xc0\xfa\xf7:\xb0\xc5\xf61\xc0\x8d\x05]\xd4\xa2D2\xc0&\x97\x00_a`3\xc0\x97\xab\xc1\xa2\xa6?3\xc0\xca\x86\xd8$m\xbf2\xc0\x15q@\x14\xfdv,\xc0\x9bA\xf4\xc7\x12\x810\xc03\x9d\xd9\xcd\xb4\x9e1\xc0\xca\xd9\xa6\xb9&\xad$\xc0k\xb1\xe4\xa8\xbej/\xc0\x10\x8bu\x17\xd9\xc3)\xc0\x8cZ\x1d\t\xb4\x193\xc0\xdf\xc0\x80\xe5\x19}$\xc0\xe2S\xa6\xb6\x84\x11-\xc0\x12\x1e\x85*]\xd6/\xc0)\xea\xfe\xb1\x8561\xc0\xb3MA\x17\x9f\x073\xc0\x99P_.\xb4\r$\xc0\xae!\x19D9\xb3.\xc0Z\x9a\x19+\xaaq#\xc0\xa2\xd4\xa1\x8c@\xdb*\xc0Jp\xae-\x826%\xc0H\xa2\x83v\x80\x91 \xc0\xb4\x110\xeb\xa8\x17)\xc0\xb9\xeag@:\xd61\xc0\x19\xc1\xe2\x02\xf33.\xc0\x7f\xa5\xcb\x98\xa7\xbd,\xc0\xc5-\x18\xc1\xb0\x10"\xc0\x81\x01\xd8\x015\xf4*\xc0\xfe\xdd\xff9\xc2\xbf\'\xc0\x10\xf3\x87\xcf\xf2\xc1/\xc0\xca\x05\xbcSN11\xc0\x1c\x05\xd0\x17\xb1\x082\xc0\n\x13\xd1u\x97\xd0)\xc0\x9d\x93\xcd\xddG7.\xc0\x023b^\xa6A0\xc0\xd4\xb9+\t:^0\xc0\x8a\x88$\xa7\xba\xfb2\xc0\xa7\xf2\xcd\x1d\x94\xd4$\xc0d\x18/\x8d\xcdK0\xc0)\xfd\xa3\xd0Z"#\xc0\xb4\x110\xeb\xa8\x17)\xc0s\xe9\xc5\xcd\xaa\xfa/\xc0\xd9\xb4\x18Ta^#\xc0V\x14\x85B\xbd!3\xc07\xb0\xa0\xd5\xa7\xf9/\xc0f\xdaU\x16+2"\xc0\xc5\xa1\xf4\xc3\'P2\xc0\x1a \xc8\xe5\xcai)\xc09\xac\x00\x06%<3\xc0<Y\xf2\xd4\xb6z.\xc0&\xf5Ny\x05\xfd/\xc0\xa0\xc6\x97\xc1\xa910\xc0g9\xbb\xb2\xf3\xfb.\xc0\x8d\x15%\xbd\x07\x99-\xc0\x10\x9c\x97\xe6*\x1f0\xc03\x92\xf5\x9d\xa4/)\xc0\xe0\xe7@s\\\xfb1\xc0\x88:}\xad\x19\x9a-\xc0\xea,8\xcaZ\x1d%\xc0\x1fG\xa0\x9d\xae\xe51\xc0Qu\x91ld\xb6+\xc0\xf6A8\x94\xf1G\xf8\xbf\x02\x8cn>=\xb6$\xc0a9\xad\x18y\t0\xc0\x8a\xd5\xf2Q\x13\x040\xc0\x93\xf0\xbc\xdd\xa9\n%\xc0r\x8fD`lu \xc0^>Q_\xe9\xc0(\xc0\xba\x82\xb73\xf7\x101\xc0L\xbb\x98(\xc2\xff2\xc0\xb2\xad-\x89\xf3\x10$\xc0)\x89\x01\xcdeo"\xc0 \xff\xb41\x94\x00$\xc0\xd3\xe7#\xfb\xfd\xc4,\xc0\xf1\xc0\xadC\x86\x82*\xc07\x98\xd8\x0e\x0cJ*\xc0\x17/=]\xdb\t%\xc0\n:\x96\xde\xbaB \xc0\xaf\xb5\x1f\xe9\xbep,\xc0\xfb\xc5\x99%\xba_2\xc0\xb1\xc2\x7f\xec8\xdf#\xc0\t\x1br\xc2\xf8\n-\xc0\xa0\xf1\xaa^\xc0Y(\xc0\xb1g=ej\xef\'\xc0{\xcaEV.\xa7*\xc0\xfd;p;\xf9Y.\xc0\xa1\x83F\x07`\x97.\xc0\xb2\xe8- \xac\xe7,\xc0\x0eI1\xa0\x96P2\xc0\'\x86n\xee\x19\xa9/\xc0\xce\xf7\x8a\xf6\x81F(\xc05\x14\x13\xa7D\r(\xc0\x89\xc5\x1b\xb3\xb2](\xc0\x94\x88\x8e\xda\x9e\x9a,\xc0c\xd1\xe3\xe2+\x901\xc0\xea\xab\'Xeo0\xc04\x88\xf0\xef#%3\xc0\xe5*\xc3\xd4\xa4\x043\xc0\x1f\xf3D\x9a\xf9\xab(\xc0\xc7\x8eO\xba\x82F.\xc0\xba\x1f\xefgB\x80.\xc0\xb6\xd3I\x9a\xa7w2\xc0Bo\x9d\xc1ST+\xc0\x05\x1c\xd2\xd7^O0\xc0S3\x12\xb6}\xa8.\xc0\x97\x15\x12>\xd4\xb6.\xc0\xd5\xfb3\xad\x01\x1b/\xc0\xf3\x17\x0b2m"2\xc0\xaag\x15@\x1c\xfc2\xc0\xf1ko\xb1\x17\xba.\xc0\xceH\xb8,\xed\x16%\xc0\\\x02\xe1\xcc\x10\xad,\xc0\x85\xcdND\xde\xe1(\xc02c\xa7:\x9b\xc10\xc0\x1f/\x8c8\x061%\xc0\xd6\xef\x0b\x9f?z)\xc0\x9fb\xee\xff-,0\xc0@\x9cJ\x83s\xe9/\xc0j\xe0\xc2- \x1b3\xc0\x8c\xa1\xe5R`C)\xc0*\x10\xc3M\x11j)\xc0\xbf6\x95\xbf\xfb\r-\xc0c\xcb\xf4\x0eX\xd1#\xc0\xe1\x80\xd2~\xc3G#\xc0\xe4,\x1f\xac\x06\xca\'\xc0;\x96\x10\xdc\xfc\x003\xc0a\xcd\x96\x13%8%\xc0\xde\xef\xfco\x9b[3\xc0\xe3\x8e1\xd0\xd3c0\xc0\xfem%\x96\x8c\xc32\xc0\x83\xbb\x00K\xaf\xa7*\xc0\x14\xd5F\xb7\xe5\x16)\xc0\xabqCh\xb4\x1e(\xc0a\x9e\xe0\xc50\xba*\xc0Z\x8a\xe5\x8a\xbc\r/\xc0:\x88*r\x85\xf52\xc0\xceB\xfc3\x8a\xdb0\xc0\xd4\xde(G\x9ax1\xc0!\xdd\'\x0b\x8e\xd2(\xc0\xf0\xd1X\xc3X)2\xc0\xa2\xbcY\xf2\xf9s2\xc0>\xdc\xcb\xe0C} \xc0\x01\xb8$E\x03\xa0/\xc0k\x89\x03/\xd9\xc3"\xc03A\xec\x85\x10)0\xc07\xf2\x7f\xad\x8bN3\xc0\xecq\xc9\xab\x10\xe8*\xc0\x96:\x9b\xdb\xd5\xc7-\xc0\xd5u\xfa\xac\x13\r*\xc0j~\xea\xfee\xb3-\xc0\x83\xe1\x8d\xa8\xbc\x88\'\xc0\xb3\ns\xef~\x083\xc0^\x0e\xb2\xec`K2\xc0\\/B\xf0362\xc0\xea\'\x18\xa0?\x142\xc04\xe8\xa5\x12\xe2\xcb1\xc0z\xfe\x13\x13:\xde#\xc0&L\xdb\xf0\xea\xe7.\xc07\xf4U\x0eO_/\xc0\x85\x14\xea\xc5[\xe3/\xc0\xbc\x07\xf8\xcfn\x153\xc0\xf4\x80\xb58\xaa\xe1(\xc0\xd8v\xcb\xf5\xd59/\xc0H\x05\xe8o)\x01%\xc0\xd8\xdb#k\xb7R \xc0=\xe8\x0c\xf1\x8c\x8b0\xc0\x87\xdb\xbe\x00\xfd\x98/\xc0\xea\xeb\xde\xc6vF#\xc0\xe8jC\xc7\xed+#\xc0\xf2s\xe8\xe8\xc1\xb50\xc0\xb1\t\x0e:.\xac.\xc0a\xae8\xc4\xaa\x94+\xc0\x962M;)\xc8-\xc0\xfd\x9cAv\xf0\xb20\xc0t\x0b\x97\x10\xfd\xd6/\xc0\xd9t?\xe0cj\'\xc0v\x9df\x1b>\xc9&\xc0P\xab\xab"\xd1*0\xc0\xecG\xd7\xe6/\xf1/\xc0\x8b\xf4ac\xef\r-\xc0\xc4\x9f1\xc5\xfaN0\xc0\xba\x9e\x01\xe9$\xad)\xc0\xea\xe5\x10|\x04"0\xc0\x8a\xec+huu-\xc0 \x8d\x134\'H\xf6\xbf?\x9e\xdb\xc7\xa5Y*\xc0d\x9bG\xe7:\x821\xc0\x95q\',\x14\xac0\xc0\xf2\xa2Epz\x941\xc0\x84\xcd\x1b\t\xdc)0\xc00\xf4\x8dC\xff\xd4.\xc0\xfe\x08\xbe-v\x8b(\xc0O\x1e\xc0\x12 \x8e+\xc0\xa8\x94k<.p&\xc0\x1d\x8cHc\xee\x1d0\xc0\xeab\xa0\x8b(\x9b-\xc0\xc0.\xae\xeau\xe31\xc0\x1ax\xc2\xcd\xbc\x89\x1e\xc0d\xda\x99cw\xba0\xc0I\xd5\x84J\xea\xa8(\xc0\x08\x19k_\x8e#+\xc03\x88\x1e\x9c\xa6h"\xc0\x8a\xf5O\x1f\xc9*\x1d\xc0\x12\x9f[\x17U\xb82\xc0\xaa\xd7w\x822\x92(\xc0.@\x8cI:\x01.\xc0\x19\x91\xe2\xf6< /\xc06wD:B\x9c1\xc0\x0c=&4\xdf\x9c+\xc0N\xe8\xd7\xbf\x94\x9c#\xc0\xa3\xfb)[CH-\xc0\x07E\xaf\xa7\x99t0\xc0\xb5n|\xab\xe4\xb8$\xc0\x96!H\x19\xdfM/\xc0?s\x97m\xe1\xcb(\xc0\xc4\xa4\xce\xba}\xc90\xc0\xf6\x9f\xf8\xd4\x8c\x84\x18\xc0\xe8>h\xca\xfe\xb9,\xc0\xa3\x9e\xac\xc8\x8c0/\xc0i\x9e\x1c\xf8\x154\'\xc0\xf4\xbc^6T,)\xc0\x82\x1cf\x81\xa7u/\xc05\xb0m\xa9\xbfz \xc0\x0f\xbc\xa8\xaf\xec\xd01\xc0T\x11$\x1c\xd4P/\xc0\t\x8c0\xf0\n\xe6,\xc0v\x84>\xe3\xfdi-\xc0O\xd2\xeav\xbe\x1c2\xc0\xf1M J|\xcc\x1e\xc0\xd4y\xb2a\xf3+-\xc0\xc6~}\xbe \xe3.\xc0\x86\xc2!\x99\xf3\xd81\xc0W\x14j\n|\x05\x1e\xc0DtF\xe35+0\xc0\xf7r5\xcf\xb7d2\xc0\x8d\xc0{w\x90\x040\xc0!\x88?\xae\xe0\'"\xc0\xd6t\x0f\x95sL)\xc0]\x9a!\xbf^S0\xc0C\xdc\xed2\xfd\\2\xc0\\D\x1c\x9e\x81\xa6+\xc0\x887\xect/\xe7/\xc0\xc9\x15\xae\x87[d)\xc0\xc9\xec\x01$\xfc\xdb2\xc0\\@C\x8a`\xea.\xc0\xf0-\xb2|+\xec.\xc0`m8\x9a\xc2\x03/\xc0\x02\x1d\xb7\xfc\xc31,\xc0Z\xf2\xf1\xa9\xb4@0\xc0Dly\x15\x17)2\xc0|s\xa1\xde\x16\xbd"\xc0\x890\xb1FH)1\xc0\r\x94|\xf7\xbd\x1f*\xc0\x14\xd3\x99KZ\x84 \xc0\x98\x87\xf2\xfcXQ-\xc0\xa3\xb7U^#+*\xc0I6\xce\xc0!\xc2#\xc0\xe9Lz!L\xf9(\xc0\x06n\xdcW\xda\xcc)\xc0E!\xbd^w\xdd$\xc0@\xfc\xee4"]0\xc0Wb\xd5\x15\x9f\xb6)\xc0K2\x0c\x14\xdd\xe9,\xc0\x14\x03H\xf3\x93\t.\xc0v\xa5\xb3*\xf2\xb8\'\xc0`\xd9\xa3Ch\r"\xc0T\xa9E\xfe\xc3\xb31\xc0\xcfe\r\xa55\x11"\xc0]\x84\x0b\x85\xb4\xa7-\xc0\xb6\xd6*\x0f\xfe\xbd\'\xc0\xf2\xd8\x8e\xbaG^-\xc0|\xf2\xaa\x9d\xd6\x9a-\xc0\x13\xf0c$\xae!"\xc0\xcd\xb3\xa8\xbe\xde\xaa+\xc0\x8f1\xc4\x80\xa42)\xc0\xe8\xd7Wm\xeb\x14/\xc0\x9f-\x8d}}\xfa2\xc0\x86i!-\xba\x080\xc0\xabH\r\xb0t\x95%\xc0\xfe({\x8b\xc6{0\xc0w\x03`\x85ZY1\xc0\x1a<\xfeL\t\n%\xc0\xd1\x83\'\x90L0,\xc0\x8b\x7f\xab|X\xa5-\xc0\x96,\xfe{P\x13-\xc0\xd3\xe4\xac\xab\xb3~0\xc0J\xd7X\x86\x1b7.\xc0P\xc3\xe2\xe0\xcff*\xc0\x9a\x0f:S\xed\x9b-\xc0\x02\xca*\xf8\xeb)#\xc0\x94bc\x13\xa9\x97-\xc0q\xbe\xc7,\xe5\xc9#\xc0\xc68\xecZn&-\xc0-y)\x89v\x9e/\xc0\x1f\x9bu\xd4\xe2\xf30\xc0d\x16\xd9)q\x99(\xc0!\xa0\xfd\x91\x000$\xc0=\xf1!#n\xa8\x1e\xc0\xe9\xb9\xef\x017.0\xc0\xb8q\x0b\xb06\xf7.\xc0,\x8e\x01C\xdc\x12*\xc0f\xf4\x86M\xd9}-\xc0\xd9\x0f`9\xe9\x8e2\xc0\\\xcf\xf8\xb0\x80{$\xc0\x03\x1el\xf7*\xc8/\xc0\xc5\xf2\x00\xc4e\xae)\xc0:\xab\x80[_\x0f3\xc0_\x1f\xe8\r:\xdc#\xc0:\xc9\xbf\xc6\xbdb"\xc0\xdb\xd6\xcd\xefl\xdc$\xc0\xae\xb8\x1f\xd2\xbfS1\xc0\x98\xdd\xf4yt\xe7*\xc0\x93Lw\xcf\xe0Q&\xc0\x9e\x81*\x86\t\x8a)\xc0\x9a\x11\xd9\xc6O}!\xc0\xb5\xdehswB%\xc0;=H@\xcf\xeb+\xc0\x82\x8f?\xa4\xc0\xe81\xc0\xf3i\x825\xb9\x11#\xc0Q\xb4\xaa\xcf\xe3\xf6-\xc0\xf9)\xdbP"\x052\xc0R\\\xbd\n0\xe31\xc0\xb9\xa8\x82x\xe4\x941\xc0\x88\xe5]QB\xa0,\xc0\xfd\xe0j\n\xc6\x07$\xc0\r\x86\x19PK\xad/\xc0\xa64\xbd[\xa1\x90*\xc0b/\x9b\xd4\x1d\xe2)\xc0\x15\xf5\xa1\x08\x82d1\xc0\xe9\x95~\xbe)80\xc0\xffm\x19#\x16\xac.\xc0`\x10\x9bR\xc4\x88%\xc0\xcb\x03F\xb0\x88*0\xc0\xbc\x83\xb4\xf0\x15\xfe"\xc0\xedB\xebD\x03\xaa/\xc0\xc2\xa2\xf6\xb5>\xc4$\xc0\xab\xf0\xab\xeaO\xce1\xc0\xf3\x0e\xd3\t\x9eG,\xc0\xc6\xb8\xc7\xe9\xeb\xa5\'\xc0\xc8\xd9\x97\xd6Id(\xc0\xec\xa2\x8c\xa0\x1cU*\xc05\x11\'\x92\x19"!\xc073\x88\xb9\x11x0\xc0\xa5\x94~\n1\xd9\'\xc0\xdew\xa62\x05f!\xc0\xff><\x82\xb3\x8a)\xc0\xfe@P\xc2\x00\x88\'\xc0\xba\xa6\xc5\xff\xb15/\xc0\xec\xcf\\\xc8\xb3\xd1\'\xc0\xdd\'\xdce*\xc4/\xc0\x0bl\x82^\x1e\x17*\xc0\xde\x86\x10rxn\x18\xc0@a\xc8/[8*\xc0\xa6!\x85\xe7\x17\xa9,\xc0\xad\xc1vJi)&\xc0\x1c\x9f\xfeC\x8e\x88.\xc0n\xfb\xc6\x0f\x0b\x96#\xc0!\xf5\x13aP\xee$\xc0\x83\xc4\xffG&\xd5$\xc0\x9eh"\x1b\xbf\xac$\xc0Q \x84\xae\xc8\r/\xc0\x99\x04\x9bSu\xd7\'\xc0\xdc\xd9*(\xb9n\'\xc0\xec\xc3\x0c\xef^\xba0\xc0\xd9y\xf7\x03E\xc3&\xc0\x03+\xc8\x02\xa4\xe7.\xc0\xac\r\x06\xd9\xa920\xc0\x15\x99\xad\x95+\xbb"\xc0-\x96c\xd20[-\xc0\xb96\xad;\xf7y-\xc0_#\xf2\x03w\xfc)\xc0\x13\xa9\x07V\xad\xf7)\xc0\xfa\xf8\xbf\xdd\xbaw.\xc0\xe5\xec\xc2\x12\x05\x06#\xc0\\{\x82\xad\x91Q)\xc0\xeb\xfb]\xd6\xd6\x97*\xc0\xc6Bg\xc4_f(\xc0\xa4\xc6e\xae{\x810\xc0\xd9\xffN\x95\xe9%3\xc0\xc2\x8e\x87@S\xf82\xc0%\x0c8\x89\xbd\x19\x15\xc0r%\x11\xa06\x120\xc0}\xda\xf2\x1e\xbf\x15*\xc0#\xc4B\xb4[\xd5,\xc0\x95\x9a\x070L\xaf2\xc0\x087\xa8\xb5\xee\xd3&\xc0\x80\x02\xcd)\x17\xd9-\xc0\x1f\xeb\x11\xb0\xb2\xa91\xc0\x8a\xd2\xee\x11Fy1\xc0\xb8)t\x8b \xdd1\xc0\xf5`\xe0|\xfc^/\xc0\xdfc\xdc\xf2\xbe\xb6#\xc0HyFu#\xe0/\xc0\xe5*m\xd6i\xb61\xc0\x8c\xfb\xa5\x17\x0fh1\xc0j\x95\xcaP{d*\xc0\xebm\xe4\xb6\tZ1\xc0)4\xd6/\x16\xa02\xc0z\x148\\R@)\xc0Xt\xd9\xe6\xa6\x7f&\xc0\\u\x99g\xc1\r2\xc0KNF\x96P\x0b0\xc08~J\x0c`L \xc0\xc4\xff-\xe3\xe8Y/\xc0\x1bB\xfb\xe4\xe4\xe2-\xc0:\xc7\xc5k\xfe\xcb"\xc0:u\xc48+\xb82\xc0V/\xe6\x9d\x93\xbf,\xc0\xb1\x96_e\xd9\xde/\xc0[.C\x94@43\xc0:P\x80\xa9\x1c%3\xc0a\x1f\x97l\x83C2\xc0.6Bw\xa0\xf71\xc0\xa7\xba\xaf\x86\xb8I(\xc0s\xe1\x8b\x99I\x132\xc0\xd2\xa4*o\x18a2\xc0>\xb8`\xdf\xd19(\xc0M\x0cD\xdb\x99\xf7)\xc0d\x1b\xd0=\xd0\xd3*\xc0\xde\xcc\x8bb\xd1\x000\xc0?\xc9\x92\xf5W\x01(\xc0\xae\xf7\x9b\xbc\'\xb4 \xc0\x90\x8a%\xb5_Y0\xc0$_\xf6\x8d\xb1L*\xc0\x91\x8c\n\xaf\x1c\xec1\xc0\x9b\x00E\xfa\x08\x001\xc0`\xc3\x8dP\xec\x9d#\xc0i\x80CF\xff\x13)\xc0\x91vu\xc7\x1d%0\xc0\xb3\xe3h\xfb1$(\xc0\xb4\xbc\xb9v\xe3\xb6/\xc0\xba6\x9d\xe4\xfa\xbc,\xc0\xe6\xb9\x94\x8c\xa8\x152\xc0A3(\xcdrW"\xc0I\x1bH{\xaa\x0f0\xc0\n\x9d\x83O\xcb 2\xc0}\xb0\x90\xfd\xd6\xfa1\xc0\xfeK\x01\x1c\xf7-0\xc0Z]3\xd2Li-\xc0;\x16g\x80WH(\xc0\xae\xcdU\x88N\xa7+\xc0\x92G2k4\x1b(\xc0\xf9\x82{\\f\x862\xc0\x91\x8c\n\xaf\x1c\xec1\xc0\x0f\xcc\xd7\xc4\xbf\x1c2\xc0\x9a\x98\x85\x96(\x050\xc0\xab\x0b\x94\xd9UT+\xc0\xec\x15\x94Jy\xc8(\xc0\xd5:\x92h\xb3\x182\xc0a|\xcf\x17M\xba \xc0+<\xb6G\xd1S/\xc0\xfem%\x96\x8c\xc32\xc0\xe5\x00\xbe_-\x1e/\xc0\xbe\x99\'\x82\x80\xd7$\xc0\xf0qCt1\xf31\xc04!\x17\x84\xfef/\xc0\x90\xf6^\x95\x97=)\xc0C$X\xcd\x8f\xc11\xc0\xbehjr\xb1T/\xc034\\\xb1\xf0\x0f-\xc0/\x96=\x16\x19\xea,\xc0g\x12\x8f` \xca,\xc0\x99\xe1\xee\xa6\xf5\xed/\xc0<\x1d\xfe9\xf7\x84+\xc0\x9c\xdaA\xb6\xcc<0\xc0\x8e\xb8N\xfdC\x1b$\xc0\x1a\xd7>=\x05\x90.\xc0<\xbb\x05G\x97d)\xc06\x00\x08\t?/2\xc0\xa5\xa5\xc9\x1aj\xbc"\xc0$FB\x12\t\xd5#\xc0\xadc:N\x91\xfe#\xc0\x96\xcaY\xa5kp2\xc0-\xf9\x86f\x82\x163\xc0\\\xce\xfb\xb3\r\xac$\xc0\xd7\x1eS|1\xc22\xc0g\xb7A\x08\xb2\x9b/\xc0\x90\xe2_Az](\xc0\xd4\xe3\xf5m,\x02#\xc0\xce4\x8f?\x86\xe22\xc0\x1d\xb5o.aG+\xc0\xf0\xd1\xc4\xc2\\\xbd2\xc0\xe1\xb3=k\x82\xa1+\xc0\xb08h<O>/\xc0\xfdn(e\x82\x1b/\xc0\xd4\xb0\x8b\x89\xcf\xf4\'\xc0B\xda\x8a\xfe4u2\xc0\x01\xa0\xc9P\x93{.\xc0\xfa\x1b\xbd\x81\xf7l/\xc0\xbb;b:\x17\xd5-\xc02\xaa\xc9%Ky)\xc0\xb4\x0e\xe0\xa9;\x03!\xc00\xb1^4j\xce1\xc07<\xaa8(J2\xc0|\x12\xfd\x03\x0b\n2\xc0\xfe\xf11\x07\x87\xf8(\xc0\x9c\xac\\\xf5\xfa\x192\xc0c\xf2\xe7m\xec00\xc0x\xfe\xf8^\x9d(2\xc0u\xed\x81\xb4\xe2\x181\xc0X\x8fP\x1dir/\xc0W\xcb\xb06\xe6K2\xc0\x1d\x87H\x13\xcdR/\xc0\xbf@.9Z\x10+\xc0\x07\xb2\xadL\xd3\xfd"\xc0F(\t\xbb\x15\xfc2\xc0\r\xd2\x8e\x1a\xbb\\/\xc0\xddG\x19\xc0\x94R2\xc0\x93u\xcd\x8e\x85\xcd1\xc0\xe3\x94\xbe\xb4\x86\x163\xc0\x0c\x8a\xc3h\xfem/\xc0N\x95YW\xbd|,\xc0/O\xee\x8f\xac\x1c)\xc0\xfc\xb0B\xb6\xd4\xb3#\xc0\x8a\xa4&\x90\x89D.\xc03`\x94g\xe1\xf3-\xc0\xf0\xe7\xbf\xf4\x06\xfb1\xc0\xda\xafo\xdbXS/\xc0D$\xd2\xbd[\xe6#\xc0\x04H\xca\xa1\xca10\xc0\x15\xa7m}^\xbf#\xc0E\xb9\x96\x0bia%\xc0]\xd8B\xa5\x1d02\xc0\xa6+\xe8\xb1\xa3\x82.\xc0\xcd\xb40R\xfe\xa9.\xc0\x87\xb3a5\x0cQ2\xc0\xb8%\xf1\x9d{\x920\xc0b@\x8d\\\x15\xcf.\xc0L:\x89\xbd\xb0\x132\xc0%\xaf~\x1f~d*\xc0\x82j\xea\x13kD"\xc00rB\xc4020\xc0\xb1m\xb5\x82I\xfc\'\xc0\x19\x96j\x85ro!\xc0\xdc\x957\xa2U5*\xc0\x89A\x04\xd5c\xd92\xc0O\x93\xdd\xb8~q/\xc0I\x06T\x99\x08\x153\xc0\xe3\xa7\x85\xba\r\xc2/\xc0\xf7G\xb7Y\xcc=3\xc0\x08\x16\x12\x808\x1f0\xc06\t\xca\x8e\xad\xc1+\xc0\xa1\xe2\x9eS&\xdd2\xc0\xb5\xd7\xbc\xd8&\x9e#\xc0@\xc8\xf0\xa0\x90\xda&\xc0\x1c\x14F\x18\xa9\x1e(\xc0.3E.\xb5\xdc0\xc0\xa3E>\xc2z\xc2/\xc0t\xe7\xb9z\xed<0\xc00\x15\x8dV\xd7G.\xc0\xf2\xfd\x9bio0#\xc0\xfb\xbf\xac\xee)\xcf*\xc0\xb6\xefd\x93\xba\x960\xc0P\xfe\x81G\x97\xfc2\xc0\x88\xad\t\xbd\xf1+1\xc0\t\xad\x8c\xb1\x98\x1c0\xc0\xdb>ui\x8d\x86+\xc0Q\xf7S\x1d\xe1\xde(\xc0\xc9w\xee\x05\t\xe5)\xc0\x8f\xd7\x85q\x9c\xa2(\xc0\xef\xa8-`\x03\xe01\xc0\x01i\xfa\x8d\xeeQ0\xc0\xb8Q5\xbe\xc8\xb4/\xc0\x0f^\x1b=\xc9o%\xc0u"\x0e3\t\xe4.\xc0\xea\xbfm\xb1\xf6\x84\'\xc0\xe1\x9aP\xb2\\\x8f*\xc0\xd0oeHB%2\xc0\xf2Iq\x08s#3\xc0\x06\xb8\xe9,\x87\xba-\xc0\xec\xc1I\x86\xbc\x97/\xc0\xad\xafa=\x05V,\xc0x\x84\xa5\xd3\xe1\x1a2\xc0\x07}\xdb\x9c\x1e\t3\xc0F\x92\x99\xc2*P2\xc0\xc1\x84\xf7\x93\x94>#\xc0\x9dB\xa6\xba1m2\xc0M\xeb\xee\xf6\xb3 \x18\xc0I\x95\xd5c\x1a\xf9-\xc0\xcfy\xe2\x84\xca\xa3/\xc0\x9eD\x16\x8f\xc5\x9d\'\xc0>\x14TS\x0b\xb2.\xc0\xf9W$\xb5\xb4\xd61\xc0\xb4^\x89j\xb51(\xc0\x85j\xa1D\x04\xea2\xc0q\xf4G\xdd\x87n-\xc0\xd0\x88+\x0f\x81\xcb2\xc0\x9f\xfd\n\x9a\xb1\x83\'\xc0L2(\xeeer.\xc0\xc68\x86\xeai\xad+\xc0\xddrG\xad\x1cd#\xc0K,G\xd0G\xd72\xc0\xb6b\x1b\xf1F\x0e"\xc0\x91AEE\xc0\xab.\xc0h\xdc\xd0\x82\xca\xa0)\xc0\x83v{\xa0\xfe\n3\xc0\xe0\x18\xda+\x16\xd20\xc0]DV\xc8\x0b\xf5\'\xc0!\xf7G\xc0T\x9a#\xc0Jx\'\x1e5^2\xc0\x8a[\x06\x80\xdd\xcf2\xc0\x00O\xabvI\xc1#\xc0\x81\xd8\x0f"{(2\xc0\x94\x11\xcb\x82\xca\xc4.\xc0\xba\xb6\x99\x88H\x13#\xc0,B\x12\xa17+%\xc0:\xf7!\xf67\xf41\xc0\x9a\xbe8\x0eL\x00.\xc0?\xbc/)\x1dc\'\xc0:\xc0\xf7\x0bi\xd12\xc0\xf9\xb8k\xbd\xca\x8f)\xc0\x82 U\x84\x03\x02$\xc0\x9a\xf5\x86\xcdX\xcd2\xc0\x13\xef\xac~\xce\xec1\xc0k\xaf\x82\x01c\xb92\xc0\xba\xfe\xc9\x82\xe7\xa2/\xc0r\xac\xc2\xe5\xb5\xdd2\xc0\xe61\xe2\xa3\'\x901\xc04x\xa0\x80\x8fq0\xc0r\x82\xbe\xc6n\n*\xc0\xf7r5\xcf\xb7d2\xc004\n\xad\x07\x99\'\xc0\xd6p\xa6\xf0\xab\x0e0\xc0(\x17%\xd2j\x8f1\xc0\xca\xa1\xd1\x1d\xaf\xaf1\xc0\xc6fx\xecO\xe81\xc0\x8aZ\x9ah\x0f\xac\'\xc0\xda\x82fJ\xceq.\xc0\xa2\xa4\xa0\xe2\xa8\x80,\xc0B\xb0\xdfT\xfe\x050\xc0b\x9b\t\xb9<q(\xc00mS\'.\xd52\xc0yY\x14\x9d\x7f\xe5,\xc0i8\x1cL\x8f\xa4(\xc0p\x00\xb5\x0f\xfc\xd61\xc0\xe5 H\xcaN\x1a0\xc0\xc31O\xfc\xb261\xc0\x87@j\x98\x9e\xbd/\xc0\x08\xc9+\xd6\xfc\xa4*\xc0_\xa3\xd3\xa7\x1eI)\xc0\xf3\xcb={\xd1]2\xc0\xc3\x1f^\x0f\x7f\xeb)\xc0\xf0\x157:\xa81/\xc0s\x1a\xd3\x86\x98\xd6,\xc0\n\xcd;\x82\xc3\xce)\xc01\xb3OX\xab\xd1/\xc0\xca;\x7f\xc9-\xe5.\xc0m$)B\xcf\xf3)\xc02\x1eX\xd6\x0c\xcb1\xc0S\x1b\xee\x93\r\xad#\xc0I7\x1f$\xf7Z/\xc0\xde\x02\r\xaa\xde\xb5-\xc0e\x027\xf4\xf6\xe41\xc0\xa2\xe5A\\\x92Y\x1e\xc0\xe577\xce}?.\xc0\r\x01\x0b\x96\xd7\xa1/\xc0\xb9n\xb0\xddDu$\xc0<\xba\x02|s\xf4.\xc05\x04Y\xdb\x8a\x15-\xc0K0M\xcc\x8d\xb7/\xc0\x8c\xderw\x8b\x12#\xc0\x0c9\xfb\x15\xbd\xfd2\xc0\x8a\x16\x9eW\xad\xed.\xc0\xfe"G\x85\x9f\x1d1\xc0\xfd\xf8.\x83\x0b\xa01\xc0\x967\xd2\xce\xcd^,\xc0\xcdZ\x9bH\xf3@.\xc0\xbb\xb0\xedq5\xdd)\xc0\xe7\xd6\xcb\xb8\x00\x872\xc0\xe2\x19|\xc6hg2\xc0\xd9\x13\xe8\xc5\r\x832\xc07P+[U\x86,\xc0*\xb9\xa19\x1e\xc32\xc0_\xd7\x1e\xcb\xb9\xde/\xc0\xcf\xee\xdb1>\xb5"\xc0\xc2\x0b\x13\x9f\xed{,\xc0\x00\xe2L\xf7\x7f,2\xc0\x89\x00p\xb4\x95\x9f1\xc0Hk\xac\x1eq\xcb"\xc0\xb8M\xd1\xf5\xe9\xa5*\xc0\x8bk\x93\t\xd8\xf81\xc0\x17\x7f\xfc\xcb\xee\x931\xc0\xe7\xac\xf7%\xbb\xc42\xc0\xab$ug\xc6\x022\xc0\x97\xbd\x99\xba\x8c\x060\xc0"\x1a\xcbG2\xc11\xc0P\xbfw\xfe\xcb\xc5"\xc0\x8egGD\xa9\xc3"\xc0\xba|\x10\x91\x81\xf4#\xc0\xcaQ\x14\xc6\xa6\xfa1\xc03\xcd\xf5\xfb\x9bT$\xc0\x91T\xf4\x10\x1eD\x1f\xc0\xc7n]yYP.\xc0+\xecC\xc6`y2\xc0d\xf2`\xb3c\xeb-\xc0\x1d^&\x12\x9c`.\xc0,V\xdd>d\x88)\xc0o\x8a\x91C\x19,$\xc0K\xaaC#(c2\xc0k\xa1c!\xcc\x9e,\xc0\t\x1cH\x80\x13\x852\xc0\x02%\xcd\xdbu\xe92\xc0\x94;(\x08\nH0\xc0\xb8Wp\x00\xd8I,\xc0yG\xb9\xdc@\xaa*\xc0\x8a\xb4\xcf\x01\xd9\xef2\xc0I\x86&\xab\xef\xa0(\xc0_\xce\xa3\x8dx\xa11\xc0\xab\xf5\x0f\x99\xb1\x03/\xc0\x80\x06rT\x89\xfa1\xc0\xa3&\xc7\xf5\x91\xda2\xc0!\xa6D\xf8aT%\xc0\xb9\xdf\xe8:$\xf62\xc0\x04\xa5k\xdc\x00\x941\xc0_\xe7yF\x17\xdd0\xc0\xb24\x85\x7f\x1e\xec2\xc0l\xfcd\x0e\xd0\xe62\xc0\xa8\x81\xcc\x9a\xfd\xcb0\xc0\xe0\xdf\xc8[\xd0\xb8(\xc0\xdc\xdbm\xf3\xe0`2\xc0\xbf\xa5\x0c\xab;4/\xc0\x06\x97\xd4\x12\xf2\xf92\xc0\xcd\xcc\x8a\x07\x10@*\xc0\x86\x18\xd8zl\xa1*\xc0\xb1E:\x12s\xda/\xc0(\x85[\x95\x8b\'!\xc0\x86l\x0e\xca\x99\xcb.\xc0\x18\xb2\xd2\xaaX\x900\xc0\xae\xe3\\\x8c\x9e\x153\xc0\xd6\xe2\xf6\xd2y\'2\xc0\x04\xafh\xafrM(\xc0\xe1\xd8\xade\x00\x14-\xc0\x04\x00h\xa2[V2\xc0\xd8!\x19\xb8!\xd3"\xc0\x14\xb4\xf0\x15o\x10$\xc0\x18\xaat\x86s\xcf2\xc0\x06\x8c\xb8\xb00I0\xc0\xc3i\xd2\xf2\x8eF(\xc0\xf4K\x1f\xd1\x0bd$\xc0e\r.C\xed\xe81\xc0\xd2K\xb1,rr \xc0\xd9z\xc7\xf2\xad\x063\xc0\xc4(\xef\xff3\xdf"\xc0]\xfa\x17SLV0\xc0l&Q\x8az\x810\xc06\x85\x975R}0\xc0\x9e<{l\xbf\xc51\xc0\xd94\xee\x8d\xb1\xe41\xc0(d4\xd8m\x16%\xc0\x9c\xb8\xa5\xc6s\xd5)\xc0\x13\xf4\xcc\xbd~-3\xc0\xc5\x0e\xea%\xa34-\xc0\x9f\xe4\xc7\xa1\xfb\xb42\xc0\x11\xe1\xa1S5\xd7,\xc08\xc6\xdb\x17\x98I0\xc0\\\xb4\x7f\xaf\xfc\xea1\xc0\xeb\xcc\xd4\xcc\x8c32\xc0\xaf\xef\xf7\xa5}\xe5)\xc0\x91\x9c\x04kz\xb42\xc0\xb5\x84\x0c\x04|\xcf2\xc0\xfa6\xac\xa4\xfa?0\xc0\xd0C5\x02k\xf12\xc0?\xe7\x03s\x13\x1d(\xc0\x12\xfd`@W\xe72\xc03\x0c"\xf1\xb9\xf6"\xc0\x7f\xcc\x11\xf86b0\xc0\x02\xa0\x83=\xaa\xf7\x1f\xc0pVJ\x9fB\x05-\xc0,V\xdd>d\x88)\xc0jZ\xba\x88)\xd3"\xc0l\xfcd\x0e\xd0\xe62\xc0\x9e\xbf\xd7\x05\x17\xb9#\xc0\x99\xce\xd8\xda[\xb7+\xc0\x13\xb3\x1e\xa4t\xd72\xc0\x8fa\xe3Xz\x8f/\xc0\xcb\xaaa\x8a\xa6^-\xc0\xbc\r\xf7\xfb\xe18,\xc0\xc9\xd2`\x19\xde\xe01\xc0\xacv\xa4\xbc\x84\xea(\xc0\xb6\x9b\xbc[gB \xc0\xd2\xa9\xe8\x13\xef\x9b-\xc0\x90\x12\x1f\x81\x96\xf42\xc0\xc0\xc4\x03|h\xf12\xc0\x16\x9f\n98\x81-\xc0\x1a.$\x13\x10\x8d-\xc0\r\xfe\xb2\x984A+\xc0%\xa8\x05\x06_a \xc0\xac\xe0! \xfa(+\xc0\r\xc73\xfe\x1d\xda2\xc0\xe1K\xb9.\x1d\x10"\xc0\xb7\xdc\xb3\xd7*^1\xc0;\xbc\xd9\x83\xc3#3\xc00\x82\x01\x04>\t3\xc0"\x12_\x14\xab2*\xc0]\x8b\x08\x13\x95j)\xc0\x92\xc5\x8b\x86\xc6\xd6 \xc0Y\xf1\xf4\x93\xc8\xd32\xc0\xf1`\xac\x80\xc2\xee2\xc0\x80\xef\xf4\x14\xb8$2\xc0\\\xaf\xff\xcbq\xb21\xc0\x1f.1<\xf0W \xc0\xee?\xb8\xe4\xb3\xac2\xc0\xe1\xfa\xcf\x9e,\x083\xc0\xaa\xa6Cg\xf3\xe61\xc0\xcbtHb\x96\xc5(\xc0\xf6\x08\x9e\x80\xdb\x1a2\xc0K\xa2\xb1\x90\x0ff-\xc0\x13\xee\xb9\xb5\x1a\xc31\xc0\xaa\x1b\xf8]v\xf22\xc0\x04hA\xe4\xc8N \xc0\xf4+w+\x96y)\xc0\x10J\xd2k\xe5\xf6 \xc0\xb3\xe6\x8c\xbcqQ#\xc0Zx\'Q\x8bF*\xc0\xe7S*\xd2!\xda1\xc0\x1a\xdc\x01 MN,\xc0\x90\x132=U\x81,\xc0\x0f\x1b\xec\x1a\xa1\xa7/\xc0Q\xe0\xd0\x99y\xe02\xc0\x951\x1c~\xdco \xc0\'8}\x88&72\xc0\xdb0\x9b\xf0\xad\r-\xc0\x1d!\x1b\xd7v\xfb2\xc0\x9c\xf8\xab&\x94\x082\xc0;H\x00Mq\r3\xc0Z\xfa\nF%\xe91\xc0\x1f\xb2\xac\x16\x12\xb91\xc06\x9c/\xd5\xab\x1a3\xc0d\xf4\xb9\xffB%3\xc0\xf3M\xf2RD\xd41\xc0-\x93\xdd\xde+\xb7*\xc0\xda)\xae\xecLZ/\xc0T<\xfc\x8a\x003#\xc0)\xb2{x\x91^0\xc0\x0b.\x8du\xae\xd0+\xc0~\xb0\xd1\xe2i\xc22\xc0\xeey\xfc\xae3\t#\xc05\xdf\x9dA?@3\xc0\xfc\x01<\xf1\xaf\x91,\xc0\xbc\t\xe7\xb2\x07^/\xc0\x9a\xa2h\xe2Go,\xc0\x8a_\xbf\xc7\xcf\xc6.\xc0Y\x84\x10\xdc\x16\xad\x1f\xc05\xdf\x9dA?@3\xc0V\xe0\xfa\x88K5\x14\xc0\x8eh;\xf2\x1d\xdd+\xc0\xeb\xa4\xa80\xb7\x17-\xc0\x83\x1b\x8a\xd9\xf2\xfb,\xc03/\xfd\x8e\xef\xb0,\xc0:\xe1\xa2\xecC\x8b0\xc0\xd8\xf7\xe2\xcf\x9b53\xc0\x90@\x08\x19\x8c:0\xc0K\x87\xf3\xc4\xc1\xfe*\xc0;\x05I\x0c\xf4\xc9(\xc0\x85\x0e\x87\xc2H\x97)\xc0\x18\xd6\x80\x04\xce5.\xc0\x1a\xad\x0c\x1c\xb1\xc5&\xc0\xc7\xf3\xbc\'^\xc9+\xc0i\x17\x19>He1\xc0\x01\xae4v\xc7G-\xc0s\xdbv\r\x0e\x911\xc0\xc6d\xec\xe8S\n/\xc0j\xa7\xa4\xe8w\x10-\xc0~\xdc(\xbe\x91#3\xc0A}\xc1d\x1b\x9c(\xc0n\x9a\x13%\xaa92\xc0\x9a\xab\xca\x1b\xba\xdd0\xc0pS\xec\xee\n~+\xc0\x8c\xa6\xddA\xef\'(\xc0Y\xd75\xba}@(\xc0^\x87\n^\x8b\xc90\xc0\x1f\xcabcI43\xc0\x18\x16\x1aM\xde\x0b3\xc0wAe\xf0\x8c\xd52\xc0\x92\x9c\xf9#\x02\xfd.\xc0\xd1\xdb q\x92\x16$\xc0\tL\xea\xc8C"2\xc0\xb6\xfd1\xd1\xe6\xdd2\xc0\x95a}\x83\xf473\xc0+\xf8\xc4>\xc1\xce0\xc0h\x1f\x8d~EK/\xc0x\xaa\x98l\xe2\xc9&\xc06\x88\xe2\xd3R)3\xc0N\x10\x06\x1d\x92\xa1"\xc0\x95)\x12\x03w\x7f2\xc0\xed\x0b\xdb\xa8\xd8\\1\xc0\t\xe6\xda\xe1\x97#&\xc0\xe1bk\xf5$\x10,\xc0}\xf1\xb8\xdf\x07\x0e\x1d\xc0\xf3;!\xab\x16\xe3/\xc0\x82A\xffsj\xe3\xd3?n\xaeL\x07D;\x0e\xc0\x86 \xdf\xf5\x92\xaf+\xc0\xd0\xcd\x8d\xd7\xda\xbc+\xc0\xads%\xfb\xc9\x10/\xc0\x18\xf6\x7fa\xf5j2\xc0\x13>\xfe\x0cNB,\xc0\x8aA&n\x87A \xc0`\x0e\xc9\xe8\x86g0\xc0\x03\x02\xe4\xb6z\x0b1\xc0\xc3:\xcd\x1b[\xc2+\xc0H\xf2\xfc?\xb2\x050\xc0h\r>\x90\xf2\xc50\xc0\xd8\xc2J\\y;3\xc0>L\xebV\x0e-#\xc0\r\xa5\x7fso\x97/\xc0z\xe3\xb4\xdd&\xf0/\xc0G\x19H\xcdiL3\xc0\xe0\x1b\x03\xaeY\xdd#\xc0\xcf\x13\x17\x10:u2\xc0 \t\xf8\x08\x14\x961\xc0\xf1\x03-wh;0\xc0/\xaf\x88x\xf0\xc7%\xc0lb\xb7\xfb\xbe\xb4-\xc0\x19@\x97\x01\xc3X+\xc02%R^H\xee+\xc08LL\xfa\xf3K-\xc0\xec.\xe8\x9b<\xf82\xc0N\xa7*\x8c\xb5\xb60\xc0\x87\x8c\xbfZ\x0b\x1e$\xc0`\x11\xdd\xd5\xb8B/\xc0\xf3[:f\x81\x13#\xc0\xf5\xf0\xd2\x93Q\x0e2\xc0\xad!v\x08\x08\xb70\xc0\x9ev)\xf7\x0cS/\xc0\xb5\xd0A\x82t\xd1+\xc0 "\xb0n\x1a</\xc0r\xe7\xb77\xfb(#\xc0\xcc\x18\xf51\xff4*\xc0\xbb\xf1\x13\xcd\x1f\xf1,\xc0\xa3?!\x97\xb4\xff"\xc0\x9d\x91\x19#\xd5{)\xc0\x90\xaa\x19n+\x01 \xc0Hk\xf4\xd5y21\xc0\t\xec\xbc3\x94\xe8,\xc0a\x87.\xa7\xca\x8d2\xc0s\xd2\t\x10B@2\xc0W+\x84K\xce\x150\xc0\xb6\xab$\xe9\x85t"\xc0\x91\x80\xde\xf3\x90h/\xc0.\xb8\xf5-U\x8f$\xc0@^\xaa\x94\xf7\x153\xc0\xb1\xc5\x93\x90\xdaa/\xc0\x85\x97\xa5\x87VE#\xc0\xc0\x9b P|\xd9/\xc0\x97\xa7\xa1K}\xb3(\xc0\x8d\xa3\xady\x92\r2\xc0~\xc1\xb2Az\xa5)\xc0\xdeB7:\x9f\xfd*\xc0\x18\xc0\x15"6N#\xc058\x81=\xf0\xaf*\xc05\x9a\x11w\xc5D)\xc0\x80\xb1@o3\xf2.\xc0\xf0\xf6[8\x1ed+\xc0\xddNm\xb2@\xd40\xc0\xc7O\xa9\x08L\xee"\xc0\x81\xcd\xb5H\xed\xd3+\xc0\x80d\x18\xcd\xe4=(\xc0\x07\xf6\x13 \xae\xc7/\xc0\x9f\xd9\x0c\x84\xbc\xaa0\xc0\xd4%\x05\xaa\x9c[0\xc0\x1f\xb0\xc5\xb14e0\xc0\xe1\xa44VX40\xc0\xff\x13\xecq\x01k/\xc0<.\xee\x87\xda\x13)\xc0\x03\x1f\xb4V\x8d\xd2)\xc0\xcfC\x1d\xe3\xb3N*\xc0\x8b\x18w\xe2#S(\xc0\x9a\xc6\x11\x9b\x81\xc90\xc0\xa9\x1f\xff\xc9LP2\xc0\xc3pkX`\x9c.\xc0\xea\x06\x8b\xed\x96\t0\xc0\xd7[\xc5F\xab\x86/\xc0\x810?F\xd9\xa4-\xc0\xd0dF\xcc\xa0\x97-\xc0\xe7v\x15\xd5=\xb9*\xc0f\xeb\xa8\x8b{\xa9.\xc0\xe5D\xd5E\xa6\xb4"\xc0\xb7\xc9j\x164N0\xc0\xdec\x9a|\xe6j2\xc0\xa2C6\xbcWL%\xc0y\x87\x1e\x8d\xa8\x9f/\xc0C\xe7\xfcD\x9f\xd2/\xc0\x87\xf7DZD\xb3)\xc0\xfa\xd0\xeam\x12\xd4)\xc0\xad{U\xb1\x1d\xab\'\xc0\xd4\x14\xcbL\xa7\xc10\xc0\x0e\x01\x80b\xed\x10/\xc0\xc8\x85t\x1a;1)\xc0\x04\xe8\xa0\x1b\xcb\x1f3\xc0e\x06@\xb8\xde\xa8+\xc0\xe8\xddUA\x01\x8c)\xc0B\xbb`\xc6\x8eO0\xc0\xd2\x7f\x03(CM \xc0\x1c2\x00Z\xe5\xcd\x1e\xc0\x92\x00%\xed\xff\xb1+\xc02L\x87H\x0b\x8d)\xc0\xdec\x9a|\xe6j2\xc0\xfa`z\x8c(\x99\'\xc0B\xe0d\xf4\xc1_0\xc0B\x181V>\x05\x15\xc0N8\xf1\xefgY\x1c\xc0\xab\x9ei\xf27\x89/\xc0$\x94\xaf\x91\x9d+0\xc0\x04/49\x17\xb9-\xc0\x00F\x04\xb0\xe7\x87.\xc01\xf1\xfb\xc9S\xb5(\xc0\xc5\xfdd\xb7\xcbB0\xc0)\x97IX\x00a/\xc0\x85\'/P\x91"2\xc0e\xca\xf6\x16s40\xc0/\x96\xd8I\xf7\xca%\xc0\xa0\x80\xac\xbe^\x8c)\xc0\xcd \xd4E\x13\xa1/\xc0[\xad\xd1\x9c\xb1\n(\xc0#\xe0\xa1\x97\x1e\x18(\xc0\x05\x9a\xc7k\xdc\x173\xc0Y>\xa1\x0cs\xc6-\xc0Q\xd5\xa6R\xa7+-\xc0\xaa\xcfC\xe3i\xe3\x1c\xc0p\xf6\x10]\x02\xe7\'\xc0MR\xd7\x06\xe4\xfd+\xc0ZC\xea$\xdar)\xc0z\x14\x1d?\x83}/\xc0x\xc3\xd6\xb7-R1\xc0}\xe0`/\x8a\xa7#\xc0\n~\xc1\x12<a/\xc0Cn\x07\xa2\xb2j3\xc0F\x0b\xca\x89Q\t(\xc0\xd6&\xe5B\x95\xf1)\xc0\xd5t\xcf\xfce9\'\xc0\xd6\x009\x081p#\xc0\xe3\xb0\x00\xe0R\xd10\xc0\xf8\xa7\x9d\xaf\x93!\'\xc0J\xe5\xfaS\x18:0\xc0\xf0\xc8vE\xc6\xcc-\xc0\xc6\xc7\xe3,\xca\xe1"\xc0\xcf\xaaK\x8f\xea\xfb2\xc0\xacM\x07)[\x07!\xc0&\x89\x0b\\\xbbP,\xc0\xfd+M\xaf\xc5j-\xc0\'\xa4\xacy8>1\xc0\x8d\x92a\xb3\x99%)\xc0\x1c\xd5\x13#\xf4\x03!\xc0\x93B\x0b\xe3\xd6\xde$\xc0\x08i\xaa\xe7\xfd\xa9/\xc0lK=\x81@\xe7\x15\xc0V\xda\xdf\x83\xfa\xa8\'\xc0\xc8/7!o00\xc0\xfe@P\xc2\x00\x88\'\xc0\x93\xcf\x88d\xfav,\xc0t"/\xb3=&%\xc0\xf6\xfe F\x03\xec \xc07P\xec\xb2\xe2\xd50\xc0\x1b\xb1\xb3\xe5\x8f\xbd2\xc0\x96E\xb1\x9a\xff]#\xc0\xa9\x16\xa0\xdaZ\x81-\xc0X\x94G\x8d\x12f-\xc0:CJ\xd7\xfdV*\xc0\xbd\xe1\xca7\xcd9.\xc0\x02\xa5\x91>\xa8h(\xc0O\x94\x91\xd6\xd9\xe3,\xc0\xed\xb3\x9e?`2-\xc0\x11#U\x8e\xd2\xa8.\xc0\x1b\xf0\x10\xbaP\x93-\xc0)\xef\xb0\xda\xc2\\#\xc0\xadFZUHQ/\xc0k\x87\xe5m\xe3\xaa#\xc0P\xf2\xa3\x8aT\xb0"\xc0\xac\x80\x1d\xf5\x90\xb0$\xc0\xf9\x91le\x17#"\xc0#\xd8*\xfd\x9f\xc40\xc0^\x15\xcb\n!\\3\xc0`\xb70g\xb0\xa4-\xc0\xe3.\xbe\x05\xf2\x93/\xc0e\xa5\xd2:\xff\x80.\xc0\xc8\xd5\xc0\xf8\xfe\x91$\xc0\x9c\xbc\x88y\xf9\xc6.\xc0\xdd\xc9\xe2\x8ai\x121\xc0\x9b\x8a$_p\xf0(\xc0\xe4M\xc2\xbb\xad\x80(\xc0\xce\xdcb\x08\xf6\xbd0\xc0\x9a&\xe5\x18`\x94-\xc0?\xeb=\x18\x921)\xc0\xca\x97\x97\xe4;m-\xc0h\xb3;\x1c\xf5\xed)\xc0\x92\x14\xb5[\x11\x030\xc0\xbe(\x8c\x96\x17I,\xc034\\\xb1\xf0\x0f-\xc0\xf1B\xecx\xce\xd8$\xc0M\x86=\x97m\x10#\xc0jD\x072\xba\x0f3\xc0\xc9\n<\xfdhw+\xc0\x9a\xa2h\xe2Go,\xc0\x8d\n(S\x02\xa0-\xc0\xa8\xf5+\x0b\xc3\xdf,\xc0\x89\xf0\xbd\xe3\xf6~!\xc0\x10\xc0v\x88h10\xc0\x0f#|\xf3\x18C+\xc0\xd2\x02\x86\xac\xc4})\xc0\xbf\x9b\xbb\xc08\xf2/\xc0\xb5\x06m7\xba\x8b,\xc0\x1f\xb8@\x18j\xd21\xc0\r3\x92\x91[\xb6)\xc0\x80\x16\xdb\xf4\xf8X0\xc0_\x1e\x89\x8c\x1cf(\xc0\x0f\xcb"\x99/w \xc0\x12\xd6\x7f\xc7@\xfd.\xc0nV\x97\x95\x88\x9b-\xc06\x96\xae\xb5\x84\xee0\xc0\x97\xa2h\xd5\xc8c \xc0\xe1\xde\x83{\xa7c-\xc0\xc9\x12\x90\x99\x1c\xe3/\xc0Vr_O\x04\xf50\xc0\xd57d}pr/\xc0/\xc1\x1f\xf9\x15p"\xc0E\x83\x96\xbdC\x9e.\xc06\xcc\xae\xee>\xfd"\xc0\xb2\xd4\x98\x84}\xc9$\xc0u\xce&\x07\xdbQ-\xc0\xfa\xd1\xa6\xe0\xf9\xf22\xc0\xfc\xde\xe0\xb7\xc2l*\xc0u\xa83\x19Q\xdb)\xc0\xad1\xca\xa3\xf9\xc30\xc0\xd0\xb5O\xe8\x14\x940\xc0\xc4\xe4\xca]\x8e\x1b1\xc0\xa5\x89\t%$\x162\xc0\x11\xe3\xb8q\x8b\xae.\xc0\xe3^<4\xb3\xd8\'\xc0-S\x00\xf7\xc8\t$\xc0\x1cu\xe9YG\xd40\xc0GV\xefv\x93\x920\xc0A\xd9\xd6R,\x111\xc0\xca\xe1\xa4\r\x03\xde(\xc0\x13sC\x03CT+\xc0}\xda\xf2\x1e\xbf\x15*\xc0\xe9\x8c\xe6\x9fn\xe2/\xc0\x12\xd6\x7f\xc7@\xfd.\xc0(\x94\xf2\xd0\x88*0\xc0\xd2xEw\x9cd)\xc0B\x8dV\xa5\xc5D,\xc0\x92>\x02!\x80u"\xc0\x83H(\x96\x06\xde1\xc0M\xc7\xe8Z\x82,0\xc0u\x15\xe8a\x83)!\xc0s\'\x1e\xf1S`0\xc0^1rv9\x8b0\xc0\xe3W\x19\x10\xf5\x81\x1e\xc0\xfe\xf4n\xd7\x89\x89/\xc0\xcd\xd9\xb4\xe8\xc92 \xc0\x86\x1f8\x04\n\x06\x1e\xc0\x99\xd8m\x98\xbeq&\xc0S-\xb2\xf1\xfd\x0e/\xc0*kW\xcb\x0c\xa7\x1e\xc0\xf5KDh/\xed.\xc0\x8f\x1ae\x00\xa9\xbd,\xc0\xae\xfarj\x14E-\xc0\xddq\xde2\xd8\x9f-\xc0\x92\xfe(\x918\x15\x1e\xc0\x0f\xabZ\xbe\t\xdf*\xc0\xe9Z\xd1\xa5\xf2Z-\xc0\x98\xbb\x97J\x8e\xfa-\xc0K\xf7\x06\x13\xd5\xcd-\xc0\x98\xfc\xb1B\xfd\xf8.\xc0b\x85\x16F\xa5.1\xc0\x1e\x02\xfa\xfa\xf5\x9d*\xc0\x90=\x0f\x7f\xa4L-\xc0\xb1\\\xd2m\x952$\xc0\xf6\xce\xea\xb5\xc4\xe91\xc0\x8dl\x8d\xf8ZY,\xc0cZ\x89x-O0\xc0\xf7\x1f\xf9\xdb3\x0f2\xc0\xb4\xad\xa9#\x9c20\xc0\x9a\x8a\xb5\xdc\x8d\xf42\xc0\xf2f@\x9bX\xd60\xc0\x97\x99GN\xdc\x9f\x1d\xc0iK\xc8\x9e\x96p.\xc07e\xdc\xd9\x08\xe9.\xc0\x0b\x0e\xaea\x89\xd91\xc0\xc68\xecZn&-\xc00\xf9\x8cv\\\x93/\xc0N"\x8a3\x00\x9e(\xc0-0\nXw\xd9"\xc0R\xee\xd2\x17\x88\xac)\xc04K\x91\x08\xb5\x07/\xc08y\x93:i\x8b-\xc0h\xf7\xf2*\xd6\xa6)\xc0\xea\xbd\xfdo\x06\x88 \xc0\xe0\xc10\xe3\x03\xd8(\xc02\x1aB\xc4\xbd\x9a*\xc0u\x94\x96h}\x11*\xc0\x17\xab\xbd8\xdb~0\xc0\xdc?\xdbDH\xe9/\xc0\x07\xa8v\x1f\x83|(\xc0\xb7\x98b\x8f\xd0\xf42\xc0\x82_\xa1\x1ba\xfc)\xc0\xf1\x1c\xcd\xff\x04\'$\xc0\x1c\x1d\xd0\x9e\xa9\xf62\xc0\xdd,Jm\'\xd01\xc0\xee\x96\xa5W\x1b\xb5"\xc0\x0e\xb8\xda\x0f/\xb8\x1e\xc0Q\xe6\x8f\x88u71\xc0\x93zj\x0b\x03y1\xc0<\xaf\x00\x91\xb7G2\xc0yhn\xb8\x14W#\xc0\r@\xbf\xc8d\x8b!\xc0T\xc7,6\x04C$\xc0_\xd8\x923\xb3\x0b.\xc0\x80\xf3J\xe1~\xa2(\xc0G\xb1\xd7<\xb2\x86 \xc0\x82\x1ef>\xa9\xa8$\xc0\x93\xd9\x95\xc9\xfa\xc1"\xc0\xdb\xb3\xef\xc7\x9b*0\xc0\xd1\xd2\x05\x90\x08\xe5.\xc0 0\xcd\x08\x17\xca.\xc0I\xe3\xdb8\x17d/\xc0Z\xe0}|\xf2s/\xc0\xe7\x85\x8c\xd8\x0e:)\xc0\x9a\xcdk\x1cc\xe51\xc0\xe3\xd8\x12k\n\x8c,\xc0\xc2\x81\\\xfb^\xa2.\xc0O\xce|)\x82\xa6#\xc0:\xa5}\xcb\x9d\x8e1\xc0 \x90\xee\x87\xc0\xc4-\xc0\xd3\xde|\xea\x84\xb4/\xc0\x06\x8d\x11\xf3]\xda1\xc0ec\xa7*v\xc3/\xc0Z\xe0}|\xf2s/\xc0\x8e\xf1\xea\xb65\xd72\xc0\x9d,No\xf0\xa0)\xc0\x87\xf1aZ\x8c\xe71\xc0N\xf8!m%a/\xc0\x11AI\xbf\xcc62\xc00\x9d#\xa8l\x931\xc02\xdbZ\'\xc8a/\xc0\'\xc7,T\xbd\x0c/\xc0\xb6\x95+\xeb\xe9\xfe2\xc0o\xca\xb4.\x87\xdf2\xc0\xb8\x9b\x91_\x11\xb92\xc0\x89I\xc2~\x13)0\xc0\xc1\x97\xa4\xbb\x9f\xed1\xc04\xb9q\x92mF \xc0\xda\x94\x1a\x8f\xc4\xd02\xc0\x89I\xc2~\x13)0\xc01\x0cA%\xaeD/\xc0\xf2sz\r\xae\x80)\xc0\x95\x8c\xf4\x11P\xc2(\xc0\xbf\x99\x8a\x88\xcfJ2\xc0\xc3\xea\xf8h\xaf\xbc1\xc0DP)\x80\x9cw)\xc0\x14gX\x19u\xd82\xc04\xa6\xae\xa8mh0\xc0\x95v\xd4j6\xeb\x1e\xc0\xe5\xb3\xb5\x02;\xf02\xc0\xf9Ps\xe8\xff\xe5-\xc0"\xf6r\x9c\xe4\xcc2\xc0\xbc\x0e\xecC!\xcf.\xc0:LO\x8f\x81%2\xc0iF\x19\x07\xb5\x181\xc0\xf0i\x1a\x1b\x82\xe5/\xc0\x01e\x1d\xbd(\xc22\xc0m\xfa\x93\x14r\xea2\xc0\xd9\xd2\'\xc8\xb9\xcf/\xc0p\xcb;\xd4\x9f\n3\xc0I\xfb\x9a\xf3\xedt)\xc0I\xd7#/\xa6t"\xc0Z=va\xaf~$\xc0\xca\xe8\x86\xb8h\x1a2\xc0\x95\x14\xb5\xf7\\\x1c)\xc0\x89\xc2\xd4/s\xc32\xc0w\xd3xg\x82\x02!\xc02S\x83*\x80\xdb/\xc0\n\x96AD,S1\xc0]3\xf3H\xfdN2\xc0\r\x0czK\x1e\xab,\xc0\xcb\xa6\x7f\x9bJ\xdc2\xc0\xdb\xef\x15\xc1\xc8y,\xc0H\xeeC\xa5Y\xf91\xc0\xa1\x1c_F\x87I(\xc0sN1\xf5\xb7C2\xc0+LHz>\xf61\xc0|\x91\xa2\xb6F\x840\xc0\x92\x8b\x80\xd7b\xd8(\xc00\x94\x13fm\x132\xc0\xdea\xc1\x8eK\xb80\xc0Lm\xae\nG?3\xc0\xaf\xc8|\x1d\xad\x153\xc0\xcf\x9fM\xd5\x08\xb52\xc04\xa6\xae\xa8mh0\xc0\xdaRuJ\x15\x1a0\xc0\xe0\xf2x\xb2\xe9 2\xc0\xa0\xf2@dL\xbf,\xc0\x7f9\xbbD\xb1\x15)\xc0\x99\xa1?\x8bB\x18-\xc0\xb5\xf4T\x07\xd6\x882\xc0Hr\xd3+\xf2\x0f3\xc0\xe5\x93l\x04\xe5\xc6(\xc0\xd1H\x8f\xbe+\xe9,\xc0\x98\xd4\xbe\xf6\x84\t2\xc0sZTW\x03#3\xc0S\xb7-\x1a&\x0c-\xc0\xca\x08~\xba7\xe9,\xc0|\x1d\xad\xc0Yh2\xc0WSn\xc1\x16\xc8,\xc0\xd5\x7f\x16c\x92\xfb2\xc0\x9c\xa5O\x95\x1e\xd1"\xc0\xe5\xc5\x15\x03\n\xd3/\xc0]\xd4\x94\xe5\xa1d2\xc00\xd5\xde9\xed.2\xc0\x01\xa3D\x925w-\xc0Ou\xe5\xd2\xb4\x852\xc0A\x1eZO\x17,2\xc0\\\xa9FX\x11!%\xc0\xa6^\xad\xe1\x9e`(\xc0"9z\xa7\xd9\xf3,\xc0V\x9e\xfe\x8f9\xe72\xc0O\x882\xba\xe5\xbd2\xc0y-L\xa5a\xa3(\xc0A\xfa\x9d\xca%\xb5$\xc0\xd0\xc3?\xd1\rk-\xc0(k\xee\xd9\xc522\xc0\x81\x15y~\xfe\x8b-\xc0\xe0\xe5\xab\x03Y\xc42\xc0\xf5\x89\x17:\x1d\xbe(\xc0\xfc\x90\x14)\xdf\x1a2\xc0\xcf[<\x05z\n2\xc0B\x89\xab_Po2\xc0Ocy9\xf3\xb11\xc0\x07`\xa5*w\xc6,\xc0\x07\x034\x9b\xd2\xd92\xc0\xcc1m\xbf\x9e\xbd"\xc02w<\xcc3\xf4*\xc0\x873\xa8+\xde\xc6"\xc0~\x1eg\xfb\xc1\x13/\xc0#b\xd0\xa2\xb2\xe6(\xc0@\xe4D\xf3;\xb1\'\xc0\x1d\xd3N\x1b6\x1f-\xc0?\xae|\xb8\xc0\xaf"\xc0\x0f\x8c\xca\xe4\xd3\xeb2\xc0b!\xdf?a\xc7#\xc0n\x06\xf3\xfd\xad\x9d+\xc0\x08\xc3\xfe\x85\t=(\xc0\xd2D\xfam\x03\xd8*\xc0\xcfSO)~d*\xc0\xac\x85\xe7\xd2\xa1\x152\xc0\xb6J\xde\xef\xe6c2\xc0\xeb\xcc\xcf\xa4\xfd}*\xc0\x08(\x0c>\xd0\x9a#\xc0\x1e1\x82\xc1\xd5\x99-\xc0V5n\x15z\x163\xc0\x9bo\xa11\x8f+3\xc0\x06a\x08\xe9#\xac"\xc0jfd\xd0\xf1\xac1\xc0\xbbD\xb6T\xa1\xf2(\xc0\xa9\x89\x801\xfe?*\xc0n\x1e=\x1dL\x89*\xc0\xbb\x07\xccq\xeb\xa0*\xc0\x9dipyT\xb7)\xc0\xdd\xd7b\xe4\xc1\x950\xc0\xd4\xe8\x06Z\xe6\xfd/\xc0\x0c\xf8\x02\x961\x940\xc0\xd82\x02\xe0|:2\xc0\xbaL:5}7,\xc0C\xea\xa8\rh3%\xc0\x9c\x01M\xe7\xcc\xb5\x13\xc0\xf0\xb0\x91\x95\xb5g\'\xc0\r\xb1p\x86S\xc3*\xc0vw\xf6\x80c\xce2\xc0Q\x7ffG\x9fT0\xc0\xc0\x987y\xbf\xcd1\xc0$\x9b\xae\xe9\xc2\xa2/\xc0\xa2\x1d\xadV\x97?!\xc0\xdb\x11_\x8ci\x87\'\xc0Tr\x05\xdb\x95\xc5#\xc0y+\x80\x1b\x06 0\xc0\x02!\x9e\xdf\xddT1\xc0X\x0f\xb9\xd8\xfe6*\xc0\xa3\x18%3?\xfa1\xc0\xbd/\xe4\x9e\x89\xb7+\xc0(\xec\xc2M\t\xe61\xc0\xa5\xd5\xb2\xfe\x9c\xa8/\xc0|V\xdb\x95\\\r$\xc0X*\xf7Tk50\xc0A\x1cz\x99[\x13.\xc0\xa5\x0ezF\xdd\xaf/\xc0\xef\xf1\xb4"\xec\x8e+\xc0Uy\xa3\x1d\x9d\xd5"\xc0R\x82\xfc\x87\x9b\xb81\xc0\r6$\x99\xf0\xc51\xc0(\x99\xc2j\x1f\x9d(\xc0Z\xb4\n\xb9\x949,\xc0\xda_\xb5\xdc\xcc\xaa2\xc0\x02\xc0\xec\x01s\x862\xc0S\x8e\xc3Y\xc5\xd6-\xc0\xebT\xd8"\x11\xa4(\xc0\xadz\xc0\x05\xeb!(\xc0\xdd\x89U\'0\xd3)\xc09\x83\x1e\x88Av/\xc0\xc2\x14\xc3\x8c@6$\xc0p\xd7\x96A\x11<0\xc0\x11[\xd0v\xf0\xf3/\xc0\x84O\xac\x12P`2\xc0{\x15VD]\xb42\xc0v\x19\x99\x87\xd2$0\xc0\x8e\x93\xb4\x03lW0\xc0\xab\xbd\xf4\x89\x99\xdf#\xc0\xb9\xf8\x8cdD\x92,\xc0\xc2\xf9\x0b\xdb\x9a\xf3 \xc0Q\xd3\x95,\x98a\x1e\xc0?\xd5\x9d\xfa\xab\xc81\xc0\nh2\x12\xb1\xcf2\xc0\xff\xa5\xd4\x90\x91w,\xc0Q\xe4D\x96a\xf3/\xc0.\xd9\xf6\xce\x8c\xd8-\xc0\x92\xea\xf5\x84\xac\xdd)\xc0\xe6\x12\x04H\x03\xb31\xc0\x02pL\xf22\xdd/\xc0{\x15VD]\xb42\xc0O\x02bO\x95\xd7&\xc0\xdc\xfa\xaa.\xe4\x1b-\xc0\xf4>\x04X\xd213\xc0B\xbbX\xce\xba\x0e0\xc0\xcefP\xd0\nP\x1e\xc0\xcd\xaf\x08\xa4\x10g2\xc0\x16\xce\xc2\xd1-N*\xc0y\x99\xcf\xd5\xec\xd2/\xc0\xd5\x1d\xda\x91g\xf6)\xc0;\xb5\xc3 \xdf\xe72\xc0)\x91-\x92.|2\xc0\x1f\xd7\xf4\x89#\xe4/\xc0a\xb5\x180_\x93\'\xc0\x10\xbe\xe5\xde\x9e11\xc0\'\xf4\xaae\xa7\x99/\xc0\xef\xf6-x\xbc\x92+\xc0\xdeUO\x90\x9b\xd3#\xc0\xdf\xe8\x012\xc9U\x1e\xc0\x86.\x9c\xec\xd3\xa5*\xc0\xf8\xca\x90 \xd3d+\xc0}\x03\x8d\x15+\xe6*\xc0\xb5\xc5\xd3\x8a\xf9{+\xc0tm\x99;A\xc7*\xc0\xf8\x1e\x0f\xc4\x10\x91$\xc0\x98\xae\xf9\x14\xe0\xec&\xc0\xf4Re,\xde\xf5/\xc0\xb5\xc5\xd3\x8a\xf9{+\xc0\x8f\x90\xc3\xed\xa6s&\xc0N\x11\x8f:L\xb7#\xc0Y\x14\x99.\xacf-\xc0\x155\xddp\xddo$\xc05\x87\xc8\xf97z.\xc0\xe6At\xf0\xef\xa2$\xc0m\xef^\xf5V\x0e0\xc0\x97\xca \x81)\xc2/\xc0\xe2{\x8f"\r\xec/\xc0+4\x86&\x9e\xd82\xc01S\x04:\x99\x032\xc0RK\x1e\xe4s\x070\xc0\xb5\n\x14\xa5\x8e\xdf \xc0y\xber\xd9\x9d\xfc1\xc0\x99\xd9\x9fu\xdb\xb2 \xc0\r\x83\xc6NN\x110\xc0\rek&&\x010\xc0\x8d\xd0AB\xb6\xf91\xc0\xf7C\x03\xbc\xcb\xba \xc0lO\xe9\xdbm10\xc0\xc3\t9\xb2\x8ck/\xc0\xb5OQ\x12\xb9\xcc1\xc0\xe7\x95\x91\xfb\x11\x97\'\xc0\xd6\x8f\xa5i\xac\xca*\xc0\x9b\x9b\t^\xe7c2\xc0\xe1\xd9j\xbf7i/\xc0k\xf4\xd0\xea\xf3\xf32\xc0q\xc9^N\xde\xe8/\xc0\n[)\x0e\xeb0/\xc0t\xe7\xb9z\xed<0\xc0:O\x0f\xb3iC0\xc0\x87\xc56b\xe2\xba(\xc0\x92\x18\xa1s\x93\xeb1\xc0\xca39\xfb\xe3\xee2\xc0\xd6\xb5\x04\x7fh\xd5*\xc0E\xe5\xf5$#(+\xc0?\x89\xad0]\x130\xc0\xa4\xdf\xec\x8dO\\)\xc0\x1fn:D8p \xc0k\xcc\xae\xf5\xb0\x07*\xc0F"\x8b\xf8$A/\xc0>\xdf\x9f\x14Fv/\xc0\xec\xd1\xbf\xc0\x1720\xc0^\xe3\x80\x83;\x99*\xc0\x8f\xfd\xc7\xc7\x81\x0f!\xc0eq\xb1\x9c\xf9D%\xc0`\xa6\x08\r\x92\xd32\xc0\xe0p\x01\xbe\xdd\xee2\xc0\x88\xe8\x93yH\x083\xc0\x00F\x04\xb0\xe7\x87.\xc0\x7f\x0b"<b9-\xc0\x16Q2\xf7/H0\xc0\x9d\xccc\xdc\xeaW0\xc0\xcd0\xa7\xd6\x05\xd2.\xc0\xda\x8d\x80?(2/\xc0\xfd\xab\xca7\xf2\r*\xc0r\x12Y\xbe\x80\xe81\xc0\xd5\xcb\x8fT\xf65,\xc0#\x99\xfb\xda\xe320\xc0\x7fN\x15\x8d\xd2\xf6)\xc0\xbd\x9c\x95Z\x0en!\xc0\x89{\x11S\xb9\xdd2\xc0p?\x1c>H\x02-\xc0r\x19A\x06M\xfa1\xc0\x14yNa(\xc80\xc0>\xa7\xb6\xe4\xc1\xf7)\xc0>\xa7\xb6\xe4\xc1\xf7)\xc0\x98\xf2!\xcc\x12\xb40\xc0w\xfa\x88X;_-\xc0\x1fjx\x87G\xd9+\xc0\xeb\xff\xbae\x02\x81,\xc0z\x03\xb3Z\xa0\xcb&\xc0]\xcf\xc1\xa9Xm-\xc0D\xd0\x88\xb4\x0fU,\xc0N4\x02\xe4\xbd\xfc(\xc0\x1d\xae\x8e\x1a\x84J0\xc0\t\xf6\x14\x82&V/\xc0\xf2$\xb3\xe8\x1b\xe41\xc0HH\x1c\xcf } \xc0\x9f\xc4\re\x8b\xaf,\xc0 \x81\xa2,\xbc\xd11\xc0]\x96\xb1L\xbc\xe61\xc0\xf5\x01\xf5\xdbj\xc8+\xc0X\x9a\xf3\xff\xb8\x900\xc0\xf70\xeb".\xfd \xc0\xa1hJi\xd6S/\xc0G]\x1b\xbb\xb4\\.\xc0c\x04\x92\x1a\xc3b\'\xc0\xf5\xaa\xabo\x86\x16/\xc0$\xe5\xa5\xd1\x13\xd4*\xc0!s\xc7cQ\xe71\xc0\xf6\x15\x04\xfb*\xc31\xc0)\xf4t\x99\xf9\r3\xc0\xcc\xf6\xe1T\r\xd4-\xc0\xbd\xccl\x957\x0f0\xc0]ZXz\xc7\x95$\xc0\x1f\xfa\x18\xa0\xde\xd9/\xc0\xaa\xc3!\x96\x16\xce,\xc0\xec\x03\xf5\xc1q\x80,\xc0\xf5\x8d0\xe3lS/\xc0\xf9\x8bg\x88\xfb\xd91\xc02\xae\xbd%O\x1b3\xc0\x8e\x98-\x15z%3\xc0\x16V\x9a*\xae\xd31\xc0\x90=\x0f\x7f\xa4L-\xc0\xb2\xfe\xbf\xf4\x81\xe4.\xc0\xf6\xafj\x83A\xc9.\xc0p\xbd\xd5\xb37\x84%\xc0~/\xebPH\x92,\xc0\xa4\xa3\x98t\xce\xc8.\xc0N\xc5R\xb7_\xe9.\xc0\xc8\xf4}\x879\xb2)\xc0\xeb,e\x07\xa6\xc8+\xc0aU\x10fU\x18-\xc0"\xa9\xedk\xac\x81\'\xc0+Im\xf7\x83\xc22\xc0\xf5c\xf7\x0f\x13\xad,\xc0\xba\x7f\xe77B\xc1"\xc0\x7f\x10\xc6\xfd\x1f\x8f*\xc0\x848\x00S\x84\xb40\xc0\xd66\xb6]^{(\xc0\x8d\xd2A\xbbV\xc00\xc0d\x08\x872/\xc00\xc0\xbdH\xe3R\xe7m0\xc0\xb1\xcd\xa9\xc8\x1a\xcd0\xc0}\xcb\xf3\xb1\xb1\xde0\xc0\x1e\xa4Z@\xf8\x920\xc0\xbd\xfb\x89\x9e}\x9f0\xc0\xea\xdf\xc3I?7\'\xc0<\xce\x16#\xf7-/\xc0\x05\x02\xf5\xf5\x0em*\xc0\xb7\x05\xc7\xc9d/-\xc0.t\x01"\xd5\xa3,\xc0\xea\xdf\xc3I?7\'\xc0\xff\xbd\xed\x1c\xa4\xc7-\xc0\xd4A\xd7\xc7\xd0\x7f0\xc0\x03\xd1g\x9d\x90\xb8$\xc0\xfb\xe4\xd9\xfd"\x0c2\xc0YC\xaa\x15\x97y0\xc0\xc8\xf4}\x879\xb2)\xc0\x1c>\xac\x91?\x17-\xc0->\xc6]4m1\xc0^\x13\x8du\x85f0\xc0\xcf\x030L\xfc^#\xc0\xbb\xdd\x17T\xfc]1\xc0\xd20\xa0C\x1a\xca+\xc0H{s\xe1\xa9\xb6-\xc0\xfe\xbd@\x91\xc5s0\xc0\xc9\xcb\xaa\xc8\x11\xf7,\xc0E\x1aL_\x9dd1\xc0\t\x90\xd0\x10e\xb2-\xc0\xee8\x90e\xbd\xd30\xc0\x10\x82\x8e&\x02\xe8,\xc0P\xe2\xf45\xc7\xfe/\xc0\x9d[2Y\xef\xae$\xc0\x9d[2Y\xef\xae$\xc0\x08BCN2"3\xc0\xfc/\x1eH\x97\xa5/\xc0\x04\x0b\x16\xc6\xa0W \xc0\t\xb6\x19\xe2\xedh-\xc0\x00\x10\x17v\x94\xe6,\xc0\xa7\xed\x17q\xab\xfd.\xc0yz[\x91\x02\x0e-\xc0K\xfa3\x04\xe9\\0\xc0S\xe7\xbb\x86\xc8c/\xc0\xd4\x06\x1d\x88\xc7M-\xc0\n\x05\xd0L"8-\xc0\x94\xaf\xef\x11\x05\x81\'\xc0\xf2\\\x16\xf9\x05\xbd-\xc0dV\x02\xf9V\x00-\xc0\xac\xb6\xcc\xfa]h/\xc0epE\x10:\x0c#\xc0\xca\xe6.D\xfe\x80,\xc0w\\\x953t]0\xc0\xb6\xd4\xbfSM\x022\xc0\t\xe5\xc4\xea\xe1\xfa&\xc0\x00~\xa4\xd6`c\xec\xbf\xf9\xe4i\x8d\xc6\x9f+\xc0\x9e\x18\x9ahEj0\xc0gz\xfb\x83T\x83/\xc0\x11\xf6\xbeU\x16E,\xc09\x11\xcb1\x1d\x921\xc0N\x1b\xd4=\x1dE-\xc0P\x88\x01\xa0\xcf%/\xc0\xc0\xa4*\x1c`\x97)\xc0\r\xe4\x19\xc5~\x90,\xc0m\r\xc8!~\x8f-\xc0\x93\xe0\xb4\x07\xacJ-\xc0\xd0\x0e\xb6)\r\xab0\xc0\xa4\xd1~\x05\x10=3\xc0\xd9\x9b\x06\xf0^\xb1+\xc0.\xcfp\x11mT\x1f\xc0_\x84D\xd5\xfeF,\xc0f\x19#>\x9b=1\xc02\x84M\xedS\xce#\xc06\xbczu\x8eF1\xc0\x8b<\x01m\x91Y,\xc0\xc2\xf3\xd8/\xd5\x11-\xc0\xee\x85\x0e6K\x8b.\xc0\x81\xb8\x8b\'\x8c\xbc+\xc0\xf0\xea@\xdb\x1dk2\xc0\xc2\xd6\xb4J\x91g0\xc0.S\xfeH&\xa20\xc0\xf0\x0ea\x94)\xd3"\xc0\x04\x8c-\xbdt\xf9"\xc0\xa3\x98\x1dnLQ*\xc0\x01\xfa\x05\x0fT\x961\xc0\x80\xa1q\xc9ZG1\xc0\xe9\xe1\xcf\x1d\xda\xb70\xc0#\xe8\xeeR\x01\x000\xc0=\x9c$3mf-\xc0\x11H\x1f\xec\x8b\xdc"\xc0a\x87.\xa7\xca\x8d2\xc0\r\xd0\x85$&\xc3+\xc0\xbc\xd9\tt\x1a\xc6"\xc0\xff\x82\xe9\xb6E+2\xc0^\xa3_\xf3%\xb60\xc0\xa8m\xc0\xf3P\xc70\xc0\xfc\x18\x80\x89\xf1\xfd+\xc0.l\x9b\xb8\xe7\xe2/\xc0L\x8e\xde\xa77\xce0\xc0eg\xc52S\xdd0\xc0\xf3J?T=G)\xc0\tW\xf78h\xa01\xc0\xd0\xe2D\x88\x9bS+\xc0g#\xdb\x1b\xbe\x162\xc0\x02\xe2\xe4\xd7\xe1:0\xc0\n\xad\xfd\x86\xa8\x9a)\xc0!+\xab&c\xb2)\xc0mU\x9bN\x91\xb4\x1f\xc0s\x83\xe0\xc2a\xf1#\xc0T\xdbaJ\\\xad)\xc0UG\x80\xfb,\xb6(\xc0\xff\xce\x0f\xd9\xb9\x0f3\xc0Q\xb5\xb2\x9a\xf5\xa01\xc0\xab\'\xdbW\xf9\xee/\xc0\xa9\xd3\xa0\xa0W\xf82\xc0=8\x8a\xc6GN)\xc0\x9cI^P\xa7\xb2)\xc0}\xbf\xa4\x0fqR-\xc0K4\xd7V\xd7\xe11\xc0\xc7\x87\xe0\xf9^\xe81\xc0B\xbb`\xc6\x8eO0\xc0\xb1\xc7\xdf\xd1\xd5\xff"\xc0\xe8\xec\x926\x7f\xae-\xc0\x9a\x9d\x8e\xdf\xc1\xdc-\xc0\x83AN\xc5x\xd4)\xc0\xcf\xc7\xfaY\x81q \xc0bQq\xcb9\x10"\xc0\xe82\xfcv\xdb\x18\x1e\xc0f\xf5k\xfb\xeb\x92 \xc0\xb0\xae\x08\xc3\xfb\xf3-\xc0V\xfcA\xecu_*\xc0\xf8\x8e\x88N\xe3\x1c2\xc0\xd4\x1bV|\xc5\x811\xc0J\x1e\x0e\x8f\xdd\xc6-\xc0zo\xd5i\xd2:1\xc0\xc8!_<\xafv.\xc0\x0b\x97\xcb\xdf[=#\xc0\xc7\x07m\xd1\xcc\xb7-\xc0\x1fob\x14\x0f\xe21\xc0r-\xf0v7\x8f(\xc0e*\xde\x03-\x1f(\xc0\xce\xe5\xc5\td\x88.\xc0\xe8\x82\xf7\x8f\x88\x0c3\xc0\x9a\xcd\x88\xc5\xaa\x0e)\xc0\xbd\xf3D\x01+\xc6-\xc0\xbfQ)\x9f\xb6\xc1*\xc0}\xd1P\xbc\xb2\x173\xc0+\xe8O\xee\x8d\xc6#\xc0\xd1\xa1Q\r\x06\xe1(\xc0\x8f,\xfb\xbb\xed}\x1e\xc0m0\x06\xb8\x00\xda(\xc0\xadS\x08\x83\x80{0\xc0S\x82F\xf3\xa7\xf6(\xc0\x07\xfe\\\xeb\x11\x9d#\xc0\xd5]y\xfb0N3\xc0\x03\xf9\x18\xe6b\xf30\xc0Q\xc4QL\x05[2\xc0C\xe7c(\xefU2\xc0\xe0\xf9\x9bGl\xfd0\xc0R\xf0\xb2\xa0\x8c\xee/\xc0\xb1(\x11%\xcc\x9c#\xc0\x96\x15\xb5<\x18d/\xc0\xee\x8b\xc8C\xab\xc9,\xc0\x9b\x04S\xcb\x99\xfa#\xc0z\xf4\xeb\xb0\xe1\x1b%\xc0\x96\x98\xd0X-\x172\xc0\x05I\x1f\xb5\x8d\x86 \xc0\xc7\xf5^\x1f\x89\xc7\'\xc0\x1d^&\x12\x9c`.\xc0\xddR\x9c\x10\xd8\x19)\xc0\xf6\xb438\t\xd9"\xc0\x0b[\x9a\xca\xb2\x050\xc0\xad\xf30\xad\x04\xb61\xc0@)R\xf50\xf5,\xc0Z\'8\xa4Y\xdb\'\xc0Zc\x7fz\x06U)\xc0\xfa\xdc\x18)\xa0Z*\xc0\x9ap\x90M&\x00,\xc0\x9cj\xd2\x1a\xaf\xaf/\xc0\\\xc0\xd2\xc4>80\xc07S\x97\x9e\xe6\xb5.\xc0\x80xi\x0b\x02q/\xc0l3\xf7\x03`\xd32\xc0\xc0f/\xcb\x87:1\xc0\x9d\x962\xcf\x8a\xae/\xc0(}\xba>\x92$2\xc0\x8b\xa0MO\r\xe1$\xc0\xf3\xb2\xe5\xab!Q$\xc0)\x8c\xb0\xb1\x80\xd80\xc0\xb57s\xea_\x8c\'\xc0]4O\xa0<\xea/\xc0r2@\x9c\xc1\x1a3\xc00\x90\x0eVwa/\xc0\x85\xf1\x1e\x97r\xca0\xc0g\x188X\x0f\x96%\xc0>\xccD1\xba\xf6/\xc0\xae\x1c\xb7\xc7\xb1\x8c)\xc0\xf9W$\xb5\xb4\xd61\xc0\xf1XE\x83\xbb\x0c0\xc0Ht\x9c\xcaLc\x18\xc0;w\xe7\xfdS\xd0+\xc0\x7f\x80\x10g\xbd\xad\x1f\xc0>\x9e\x92U))"\xc0u\xb6\x8b\xecr\xd42\xc0\x84\x8a\xc48\xab\x9f\'\xc0)G\xd0\xbc\xede \xc0B\xfb1\xf7nA0\xc0\xdd\xbc?:\x97\xcb\x1f\xc0\x87\x903\xcd\xb8\x901\xc0Xi\xb5\xa1\xb78+\xc0\\\xb10 ?\xba-\xc0\x12\xdbfpjH0\xc0\xa9\x8a\xd6\x82\xd0\xfb2\xc00(\xfc\x91\x9e\x183\xc0\\\xac1M\xe5s.\xc0\xac\x06\x80\x82h\xbf,\xc0\x80\xff\xe4b\xebj\'\xc0\xbc\x96\xa5\xf5\xd1\xf60\xc0\xf2\xe3\x0b\'IN0\xc0\x86\xe8\x9cAr\x84)\xc08O\xe7\xab\xe6L2\xc0@Ox\xeb\x86\x99.\xc0A\xc9L\xf7I)!\xc0\xae@ga\x9e\xfc1\xc0\xee\x98\xef\xc9\xb9V0\xc0\x86\xcb,\x10\xe6\xa1)\xc0XB\xc4\xb1\xeb\xb4(\xc0\x13\'M\xaeWT)\xc0G%\x0cr\xf4|/\xc0x\x804,\xc1\xd52\xc0\x19B\xd6\xfaM\xab1\xc015\ts\x82\x84.\xc0{\x02\xac\x88=\xd9\x1f\xc0\xe9\xc4\x07,\xc9\xe0*\xc07L\xe4V7"-\xc0\xba\x1ex3\xf6\xc2-\xc0\xe3\r\xa0\x03\xc3\xab-\xc0\x08\x06\xcfg\xed;2\xc0\xe5@\xd5\xc0\x13\xf6.\xc03\xbb\x9a.\xdar)\xc0_\x00\xd6\x8b\xa4\xaf0\xc0\x86\xf8\x94\x95q\xc6-\xc0|\xcc)Us\xab/\xc0r\'\x9ao^\x8a)\xc06\xd2\r\x87\x95\xb9*\xc0Dn\x06\xb1\xce\xe1/\xc02;\xf6\x0e\x84\xd9#\xc0\\t_\x94\x10\x94)\xc0\xbf7\x05\x17s\x9f1\xc0\x136]@i\x87/\xc0\x17\xe0\xc5wv~2\xc0\xb3\xcf\xb8R\xd6}2\xc0sq\xb6,bV-\xc0\xc9\xf3"\xba\xfc\xad0\xc0\xd8\x81\x07\xdc\xa0\x13*\xc0\xd2\xe0\x16G\xc2\x0f*\xc0->D\xf3dG0\xc0)o\x0e\xf1\xe7E0\xc0\xe8`\xcf\x0b\xe7(2\xc0*<\xa4\xbc[H)\xc0\xc0\x03\xe0\xe63\x8e)\xc0H\x992U\xeb\n$\xc0\rY\x1c\xd9\xbca)\xc0\xbbk\xfe#\xecM0\xc0\xa6\x9c\xb3\xcb\xb3:,\xc0\xa9}\xe2\x92\xdc\xf02\xc0\x92\xc2d\xd0\x01\xc8*\xc0L~\xc3\xf8t\x930\xc0\xea ~\x1f@,0\xc0C\x18\x1f\xff\x9b</\xc08j\xde\x03~D*\xc0"b\xf5\xf8\x18\xb1\'\xc0\x8e\x00s\xadhN.\xc0\x9b\xde?\x1e\xd3\xbd+\xc0\xeaN\xbd\x83B\xa1-\xc0=\xd3\xe9\x90;e.\xc0\xb7\xc3\r\xde\xb5\xf5!\xc0Q\xee\xab\xbc:r,\xc0\x11\xf5b\x82tw+\xc0\\\xfa\x8c\x9b\xfb\x99/\xc0Jw\xa9\xf4\x1d\x0c3\xc0\xdc\xc5\xb3\xc0\xc2O-\xc0H\xbaOY\x11C)\xc0_\x8f\x89\x80a\xa4,\xc0>\xbe\xd3\x8b\x0c\x9d(\xc0v\xd0f\x01\xd7\x121\xc0?<g\x19\xa5\x7f0\xc0Ij\x82%P\x060\xc0\x0fg\xf5\xcb\x04\xc0,\xc0\x13\x86\x8e=\x021)\xc0\xcam\xa9a\x82\xd91\xc0\xd1}\x03\xb9]\xc6*\xc0\x96\xd2\xcb\x9ds8-\xc0'
p29
tp30
bg3
(g4
(I0
tp31
g6
tp32
Rp33
(I1
(I6064
tp34
g13
I00
[truncated: 118,440 more chars]
