# Supplementary material for: Sea ice drift data for Fram Strait derived from a feature-tracking algorithm applied on Sentinel-1 SAR imagery
Source: Data Brief. 2018 Apr 19;18:1410–5. doi: 10.1016/j.dib.2018.04.034 (PMC5999601; doi:10.1016/j.dib.2018.04.034)
Supplement: Supplementary file 2 — Supplementary material [file mmc2.zip › fs_s1a_data/HH_filter200vec/FramStrait_HH_20141124T162608_20141125T072037.dat]

(lp0
S'S1A_EW_GRDM_1SDH_20141124T162608_20141124T162708_003426_003FFF_839B.zip'
p1
aS'S1A_EW_GRDM_1SDH_20141125T072037_20141125T072137_003435_004034_2858.zip'
p2
a(cnumpy.core.multiarray
_reconstruct
p3
(cnumpy
ndarray
p4
(I0
tp5
S'b'
p6
tp7
Rp8
(I1
(I346
tp9
cnumpy
dtype
p10
(S'f8'
p11
I0
I1
tp12
Rp13
(I3
S'<'
p14
NNNI-1
I-1
I0
tp15
bI00
S'\x06\tr\x82\xc7K\xfd\xbf\\\xc4\x02"~L\x04\xc0\xe67\xdc<\xe6\xee\xf4?\x88\xd2\t\xf486\x05\xc0\xd5#\xef\x1e8\x15\x05\xc0\x8a-\xb9\xa9:~\xfb\xbfr!\x97\x0cu\x8b\xe5\xbfk\xa9\xd1\xdc\t\xbc\xe1\xbf#\xc0\xd5\xaa\xf5\x98\xf2\xbf\xc7~\xfa\xa0(\xbf\xff\xbf\xc4\xb8\x13g\x0eW\xf6?i\xf0~+\xd6`\xb3?\xf3\x8e9-\x81\xbf\x15\xc0\x88CE\x07g\n\x01\xc0\xce\xa0\xc4\x80l&\x16\xc0\xd7M>9\xae\xa4\x03\xc0&\x1e\xaa\x1f\x97\xf6\x11\xc0\x8d\xd1~\xb1$\xbe\x18\xc0\xber\xca\x98\x92\xfe\x03\xc0,\xe4\xcc7\x9d*\t\xc0gj/_\xe7\x85\x05\xc0\xf8\xdf\x10$i!\x08\xc0E(\xf7\xc5$#\x06\xc0M\xfa\x9f\xdf\x86S\x0e\xc0\x85\xfck\xed\x0b\x9a\xf4\xbf\xe1!\x0f2\xe1\xa6{\xbfz^9\x15X\xf3\xc3?A\xda\xd4\xc6g\xb4\xf8\xbf\xc2\xe08G\xb6\x07\xfa\xbf&\x99x\xf4\x18\xf6\xf3\xbf\x0e\x03\xf6P\xfcy\xea?\xde\xfc\x98\xad\x82\t\xc0?\x19\xd9\x13\xff\xaa\x10\xec?\xa9\xef\x07\x1e\xd9{\x10\xc0>\xf7@\x94d\xcc\x08\xc0%\x8c>[\xa9L\xf8\xbf\x90\x00\xce\x82h4\r\xc0\x82\xce\xfa\xdbr"\r\xc0\xc5\x9f#;\x04\xf2\xfc\xbfK\xa1+\xe8h\x8e\x16\xc0u\x14A\x8d\x88\x18\x0e\xc0*\x91\x12\xd7[.\x02@\x94b\xd1r\x0b\xa5\x0c\xc0\xaf\rY{\xcd_\xd9\xbf\xf9(s\xf1\x16{\xf1\xbf\xc4\xf2t+*\xc4\x15\xc0\xa3\x19\xa9\xbd\xda\x8f\x03\xc0\xfe^\xba\xccr\xd2\x03\xc0\xe2!\x81\xb5>\x98\xe1\xbfg\x1e\x9a\x0c\xc9V\x14\xc0\xca\xbc\x9c\xc1Bu\xfd\xbfb\xb2\xbe\xd39L\x0c\xc0\xc6k\xef\xff\xb1\xae\x06\xc0\x92\xf6C_T\r\x11\xc0\x17\xdc\xdd\xa2}N\x04\xc0G\x12V>\x97\xa2\x14\xc0\x8c\xb3o\xeb\x1eJ\xe8\xbfZd\xae\xa3o\xd5\x05\xc0\r\xe6K\xffB\xe9\xe3?\x85\xb1I-\xa7o\x02\xc0\xb9\xa9\xcc\xf7\xa6\x9d\xfe\xbf\x0c\xaf>\x9bJ\xeb\xaa\xbf\xe8M\x92\xca\x9ex\x02\xc0\xcf\x94\x91\rz \x08\xc0\xfbN\xf1\xb3\x00\xd4\xd7\xbfh\x9c\xfe\xe2\x929\x17\xc0E\xc9\xfe\xd0\xf3y\x05\xc0\x85Okr\x9db\x05\xc0\x0eQ\x8e\xb2\xf7X\xbd\xbf\x019\xa1\xcc:z\xff\xbf\xefk\xa1\xf8\xa2\xeb\xf9\xbf\xc5\xc9\xbd\x87<\x8f\x06\xc0\xef\x8c,\x1c(\x94\x05\xc0A \x8f\xdff\xcd\xfc\xbf\xc6\xe9vx!\x96\xa4\xbf\xber\xc7n\x99\xb5\x0b\xc0k\xc6m\x00\xe7\x1b\x14\xc0\xef\xb2\xf1 \xa8\x12\x15\xc0KQ\x11\x90-\xa1\xe6\xbf\x8eI:\x8f\xa8\x89\x16\xc0\x80\xd1X~\xccz\xd3\xbf\x1f\xcaq\x82\xaew\x14\xc0SI\xb7\xc4\x82\xcb\xfc\xbf\x8cvX3\x16\xbf\xff\xbf\xe1\xd8u*c\xdb\x05\xc0F\xd7\xf2w\xc7\xd0\x05\xc0a\x13?\\\xe5\x03\x10\xc0\xe9?\xc7\xc9\x98\xe4\xfe\xbf\x11a-\'\xd9u\xef?<\x8dM\xc9\x10\x90\x0b\xc0\x002\x02\xa0\x8d\x82\xd4\xbf\x13\xd0\xbe\xa1\x8fZ\xf6\xbf\xed\xe0B&n\xa1\xd0\xbfP\xc7J\x8a9"\xc9?C\x9c\x00\x16\xb0T\xd9?j\xd0\x85\xf5\xfc\x94\xe5\xbf\xc7\xe8\xbb\xa8S9\x06\xc0j\xb2H~\t\x13\x0c\xc0YF|\xa1\x91\xc0\x01\xc0\x12\xedD\x0fZ\xd7\x0f\xc0\xb6\xc3\x150{P\x04\xc0`f\xbd\xf3;3\x02\xc0\x01\xcco\xe1\x0fN\xf0?>3\x0e5\'\x13\xed?\xaeU\xc7HWq\x0f\xc0\t\rG\x1a\xdb\xf8\xd6?*\xb1bt\\7\x06\xc0eKp\xcb>\t\x00\xc0X\x8fL8\x95i\xf5\xbf\xa0\x15\x0e\xb5\xb1|\x00\xc0\xf3\xaa^\xc8)4\xd1\xbf\x9b\xc6\x0e\xa3\x11\xe0\x03\xc0B\x7f\x0c\x17\'\x90\x03\xc0\x1c\x04\xb0\x8d\xad\xfd\x10\xc0\x95\x8c;\xa6\xe8\xa3\x01\xc0s\x01@\xed~\xae\xf8\xbfR]\xfd\xf4,\x04\x07\xc0\xee\xb7\x82c\xd88\x05\xc0\xc8\xcf7\x025`\x15\xc0\xdbm\x8a\x03|5\xfd?\x93\x02[R\x0fW\x06\xc0\xbfx\xb4\xbea\xd1\x11\xc0\xbb]1U=\xa2\x0c\xc0T\x93(nH\x88\x0b\xc0w)\xe3\xd3\x7f\x11\xf5\xbf^Qw\xda\x95\x12\xfb\xbf\x8d\xc7\xf2\xf1l\xef\xf8\xbf1\xb1\x03;\xee]\n\xc0\xfcU\xb6h\x8c\xdf\xf4\xbf\x82\x01\x83R\xa5\xd2\xf7\xbf\x1c\xa0\xcaX\xdd\xc5\t\xc0\xf8\xcd\x8bK\x18\xb0\x06\xc0~2\x86\xd3|\x00\xff\xbf\xc9\xb8bG\xd3s\x17\xc0\xbf\xf5\xc2\x03}9\x01@\xb76\xcf\x8f\xc6\xfd\xff\xbf\xc2\xa4\t\xf4\xee>\xf0?\x0bk7\xe8\x0f\xd2\xff\xbfn\xbc\x8d.\xb2R\x0c\xc0\x83\xc92g\x1e?\xee?j\x18\x97Y3\xd9~?\xfd\xb3G\x1b\xaa\xa2\t\xc0\xf8\x0e+\x85\xa2\xae\xe5\xbf\xef\x97\xc7\xc4\xf8\x9a\x03\xc0NJ\xa0\x93IQ\xfd\xbf\xa2.\xf1\xb5Qb\xf4\xbf\xc76\xc7,\x949\xfc\xbf}c{\xc6T"\x0e\xc0k\xa8\xdb\x97\xa3\xdc\x07\xc0\xe5y\x1dX\x1f\x01\r\xc0p\xdc\xfdR2\xd2\xfc\xbf\xdbB\xf2f\xff]\xf2\xbf)\xb9\x9e\x8d\x8d\xed\r\xc0\xe7\xd4Y\xe8\x87\xf8\x04\xc0\xe0\xfa\x9b\x1f\x187\x14\xc0 ,;\xce\xe52\x06\xc0j\xf0q\xf14\x82\x05\xc0\xc9b\xabZST\x07\xc0\xda\xad\x85\xd8\x1e)\x06\xc0\xd27$\x91l\x17\x10\xc0\x8d\x9fgQ\xb9\xff\x06\xc0\x1c\xa0w7\xdb\xfb\t\xc0\xffUGzS\xb5\x03\xc0x\x05\xf8\xb7\x19E\x16\xc0v\xdf{\x8d\x8d\xf2\x0f\xc0\xd64\xbc\xbb\xb1|\x05\xc0\xf1\xbb\xd2\xc7a\xc2\x05\xc0#OG\x9c\xff\xa3\x16\xc0\x89\t\xae-\xf9\xe7\x19\xc0\xe6\xdbx\xb4z\x8c\x06\xc0\xb9\xef\xf7U\xdeV\x11\xc0x\x88dy}\xba\x06\xc0.m\xe1\xed\x15\x04\x11\xc0\xc4uy\xaa\n@\xdf\xbf\x94\xde\xef\x10\t\xad\xf2\xbf\xdd\x8b\xa0T\xf0\x13\x01@\xd9\xcf\x7f\xd3O\x16\x02\xc0\xe0\x0ewZ0\x0e\xe0?>(\x9d\xde\x1d\xd5\xeb\xbf\xa6Q\xfa7\xd2\x8b\xe6\xbf,\x8cX$\x7f\xfds?^\xa7o\n/\x91\xe1\xbfo4\x86\xaa\x91\xb8\x14\xc0!)\xe744N\xf7\xbf\x81}Who\xdd\xf4\xbf\xaf\xef\xc2\x98\x90V\xd1\xbf\xe6\xd83\xec\xb5\x98\xee?\xde\xacw\'\xb7k\x12\xc0U\xe8\x0e\xa9c3\xfc\xbf\x80cX\xd7\tU\xf3\xbfnh\xab]\xa8H\x04\xc03\xed\xde\x18\x01\xad\x0e\xc0\xe3NB\x83|\x9f\xf5\xbf\xef\xbd>\xd2\xec\xc0\xe1\xbf\xd5m:G\x04&\x00\xc0+\x89\x81L\x98\x0e\xd7?\xbe[\x0fm6z\x1a\xc00\x18}\xa9\x18\x95\r\xc03\xacx\xf4\x8c\xba\xf5\xbf\xa5\xe6\xda\xa9=\xfd\xe7\xbf\xfd\x9d\xbe\xbf\x85<\r\xc0\xc8`=\xf0\x15\x91\x0c\xc0:\xa57\x1e\xe0\xfa\xcf\xbf\x06\x9aP\x87$X\x16\xc0\xf9\x1a!2\xcf\x17\x07\xc0:\xac\xb5\xcd\xads\x16\xc0\x8f\xde\x1b\xe9\x12\xe6\x0f\xc0\xf0\x1a\xaa\xdf\xd5\xcc\xf9\xbfV:\xa1\xc1\xe9\xfd\xcf\xbfp\x91w\xa3m\xb1\x0f\xc0y\xf7\x83&g\xfe\t\xc0e\xa2\xa2}\x15Q\xff?C\xdd\x13\xc3)y\x16\xc0YN\xa6_r\xcf\x04\xc0\xabg\xd0[\x84\xfe\xf6\xbf0\x9c2\xd7\x1e\x9f\xf7\xbf(\xecT\x00\xd9\xae\xf5\xbf\x9a\xc4\xea)m\x10\x06\xc0%\xe2\x93Z\x04B\xfd?\xc3\xcaA\x08\xc1i\x05\xc0\xc6-\xe8\x98A=\r\xc0?>V(\x82\xa1\x06\xc0\x0c!\xb4.\x14\xf5\xf4\xbf:\x104\x00\xfa\x15\x07\xc0\xa3\xc2\x08\x03\xafB\x15\xc0\xb1\xd5\xd36bN\x16\xc0\x18\x86\x01\x83\xed(\x16\xc0\xed\xedk\xde0e\x0f\xc0\x8a\xe8r\xf92\xeb\xd7\xbf\x87a\xff$\xda7\xf3?OY\xc7\xf0\xe7\x1c\x0e\xc0\xd3\xbd)F\xe4\x15\x02@W\xa6\xdaM\xd6\x16\x10\xc0\xde\x1b\xfd\x94`J\x10\xc0\xb9=\xd7\xb4\x8a\xa4\x03\xc0\xdbR\x8bU\xbd\x99\r\xc0\xe2\xa3\x96\x10M\xb9\xb2\xbfdB\x04\x0b\xd4\xcd\xf6\xbf\x02\xc7\xdc\xb8Q\xb7\t\xc0\xc8\xfcH\xc1\x8a\x18\xf4?\xe8\xce<\xb1em\x11\xc0\xe4\xe2=\x83n\xd5\xf9\xbf\xdcIY\xbeS\xfe\xf7\xbfr\\\xbf\xa61\xb9\n\xc0 \x0c"\x1c~\xdd\x11\xc0\xe6f\xab\x05\xd8\x98T?=Z\x0ec7`\x06\xc0^BE\x19_\x04\xed?x\xc8\xf0\xee\x9f\xf7\x02@\x84G}u\xaa\xe0\n\xc0\xaen\xef@\x18c\xce\xbf?\x05\xcd\xe9s6\x15\xc0:.\xaa\x8a\xb20\x15\xc0L8\xdf6\xcb\'\x01\xc0BHU\x8c\xab\xbe\x14\xc0\xf84\xc7\xbe\xbd\x9d\x05\xc0\xeb\x8b]\x1f5\x1b\x02\xc0H\xb3\x17U\xc0-\xf3?\x9a\xbf{\x0b\xcc\xde\x0f\xc0ev\x94j\x95\xae\x14\xc0\xf7\x9d\xe7=\xc4\x9d\x14\xc0\xc1\xeb\x1a\xfa$\xcc\x07\xc0\x96\n\x947\xa0Q\xf5\xbf\n\xb6\xd8F\x8a\xaa\x0f\xc0\x18\n\x01#`\x96\xe9\xbf\x8a\x95B\xc6\xac^\xfb\xbf\xee\xf3C\xac\xae\x08\x12\xc0\xda\x05\x97:&\xb3\xff\xbf\x89\xbc\xf5\x97\xafD\x12\xc0\xe9\xe7\xb0?\xe1,\x07\xc0\xadY\xdb\x17\xcb\xf1\x06\xc0\x98x\xd0\x05\x17\xad\x13\xc0\x9d\xfeOX\x94\x8c\x10\xc0\x97\xd0^1\xddo\x0f\xc0\xd2\xd9\xe6\xde6\xab\xef\xbfW\xc9{\x7fQu\xf8\xbf\xb5m\xc2\xa8\xd4"\xf5\xbf\x0c=j\xb8\xd8\xa7\x05\xc0,\xb3\x0c\x85\x04\x91\r\xc0\'\xfc\xa1\x80\xa5T\t\xc0\xf5\x85\xa4\x0c]\xe2\x08\xc0-\xca\xde\x9aR\xf2\x03\xc0[\xfc\x80\xba\xc4>\x05\xc05q\xf6S)M\x0e\xc0\xea9l\x80D\x14\xc4?\xa7\xdf\xa5\xb6\x19\xd8\x07\xc0"\x85\xd9\xe3\x93\xfd\xe8?:B\x0c\xf42\xb4\x17\xc0\xe5\xd2q\raJ\x16\xc0e\xcc\x02\r\xff\x97\x03\xc0\xd3a\x8ap\x19\x91\x17\xc0\xd6=\x88\xf0\xc6H\x10\xc0x\xaf\x89E$\x1e\x10\xc06\x8c\tW\xc72\x04\xc0\xa6n\xc5\xf1\xc0!\xd2\xbfq\x04\xda`\x05\xd0\x01\xc0\xe0\\F\x8a+\x08\x06\xc09b\xfa\xcf\'\x13\x0f\xc0\x01\x96-\x1e\xfe\xcb\xc5?j\xc6:\x89\xa7l\xfb\xbfD\xbepYb\xcd\xf2\xbf3\xde<\xbaL\x9c\xf5\xbf,M\xb4\xe0\xba/\t\xc0\x12\xd8\xb4\x03\xf3\x1a\x17\xc0\xe8`\x07S\xe9.\x17\xc0\xa4\x03L$R{\x07\xc0ma\x7f\xae\xa5\xaf\x17\xc0\x9b\x0bjg\xa19\xea\xbf\xad\xee>\xcb\x0cX\x16\xc0\xd2?\t\xad_\'\x10\xc0O\x9b\xce_BXz\xbf\x08\xfdZc\x7f*\xf9\xbf\x13\xa3g\xbf\xcf\x9c\xf8\xbf1\xee\xbf\xfbY=\x07\xc0\x8a\x81#4\xb2\x83\x03\xc0]\xc7\xa0\x95\x1e\xba\xd9?\xcd\xd5\x04\xa7ET\x92?2P5\x91\xe9h\x10\xc0&\xa9\x11G\xfb\x0b\x06\xc0i\xc6Xw\xa3\r\x12\xc0\x96!\xf2\t\xd1\x8e\xf4\xbfoR\xc3}\x02\x1a\r\xc0\xf0y\x14\x9b\x12X\r\xc0\x1c]\xca\x1c\xd9\xe1\xfa\xbf\xe0\xff\x06C\xca\x13\x16\xc0^\xd3\x16\xc9\xfd\x14\x15\xc0\x0f\x1d\x07\xb4\x7f\xed\x14\xc0G\xad\x08\x92Z\xd4\x0b\xc0\x08S\xfb\xecO\xa4\r\xc0\xe2\xeb\x17] 7\x12\xc09\xea\xf9\xe5\x166\xdf?G\xee\xad\xcb\x83\xec\xf2\xbfz8|\xfema\xf2\xbfD\x8dS\x0c\xaf\xbc\xd3\xbf\xb3\x1f\xff\x05\x9b\t\x14\xc0\xaf\xe0\xed\xb8\x03?\r\xc0\xab\x97\x87\x80\xed+\xfb\xbf\x80\xe8"\xb1R\x86\x18\xc0-\x84+h\xc0\x98\x08\xc0h\x921\xb9\x9e\xd5\xf3\xbf\xd7\xc2x\xaew\x97\x07\xc0\xa0"\xf35\'\xc1\xf3\xbf\xef\x00v\x1f\xc6z\xc4?\x9d\xdd8\xea\xfa\xc7\xbd?\x17\xe4q\xa6\x99\xc8\xf8\xbf\x98\x10~\x1b\xc6z\xf9\xbf'
p16
tp17
bg3
(g4
(I0
tp18
g6
tp19
Rp20
(I1
(I346
tp21
g13
I00
S'96\x1c:\x81\xfdS@\x10\x90Q\x03>\xf8S@\\L\x95\xdbf\xf8S@/\xfc{\x93\xfc\x08T@\xf5\xa9\xfeHW\tT@\xa3\xb1_m\xb9\x12T@s#D\xd7F\x0fT@\xbbs\x14-\x97\xfaS@,\xd4&\xbc\xc3\x0eT@\xb0,]\xde\xe1\xe6S@\x1e\xdd;&\xe3\xf8S@\x1a\x94\xe41\xef\xedS@A\x81acZlS@\xa7<l\xee\xc3\x12T@\x0bY\tt&\x1eT@5\xe1\xe1\xaf\x85\x1bT@\xbbM\xed\xa7\xcemS@\xc3\xb3y\xc6\xcd\x08T@\x833\x19\xfc3\x1fT@P\xf3C\xc8.\x1cT@?\xd6\xb2\xb1h\x1fT@(F\xa7\xf0\x15\xd3S@\x04P\xd5\xdb%\x0eT@\x8c\xb0\x0f\te%T@\xef\xac\x9c\x06\xf6\x12T@P\xe2\xd2i\xb9\xe8S@4\x91gFt\nT@Z\xb7\x94\x8fr\xceS@v\xd6P\xd3\xa2\x0fT@-\xb3\xda\xd4\x91\x11T@\xdf\x84\xf9^\xbf\xd8S@\xaf\xa7\x82Zt\xeeS@<\xc2\xbb\x1d\xc0\x0bT@g\xcc\x80\xf5\x19\x1bT@\xdf\x9bb\xed\x0e\x8eS@\x9c\x82\xb9\xb8m\xc1S@\x97.@\x11m\x14T@\x02\x901\xd1\xa2\x14T@\xa6\xd0\xd6\xef\xd0\x82S@\x93\xc5\x0e\xce\xd7\x0cT@\xab\x94\x1ev-\x11T@\xfb\x16I?\xb3\xf3S@kLf%\x8f\x1eT@\xd4\x9e$\x98\xa3\x06T@f\xfe\x17\x95\x88\rT@K\xa8^\xd0\xf9sS@\x8b\xfeU9\xfc\xf9S@\xb4\xa7[\xa3\xbb\xf9S@\x83\x02\xe4\\\x8d\xfaS@\xb9v\x12\x18\xa7\x13T@\xef\xd4\xafx\xc2\xf2S@L\xce\x82\xad\xc5\xd2S@\xe4u\xbe\x7f \x1dT@\xbe\x0fh&"$T@\xd7q\x08"/\xf8S@^\x03\xc4\\{\x14T@\x81\xb4\xc3\t^\xebS@\xc7\x87\xe4\xbd\x88\x1eT@^\xa5\x81\xee\x8f\xedS@b\xa8\x92\xab\xa6\x9fS@@5\t\x17\xee\xc3S@.|\x05\xb3\x85\xe7S@k\x17\xc1#(\xcdS@\xc0\x17\xe1\x8dw\x19T@@\x90XA\xbd\xe8S@Yk\x90\x89\xabwS@\xdew\xfa\xe4h\x1fT@\x80\x0e\x8e\x11\x89\x1fT@E;d\\s\xeaS@\x17\xefU\'\xd3\xe6S@@k\xb3\xd3\x0b\xc1S@\xb2\xf7\xa4_\xaa\x0eT@x\xfaY\xab\xe7\x1fT@\xea\xd6/\xd1\xf9\x0cT@:Z6F8\xe7S@\xa5\xf9/\xac\xa6\x7fS@\xbf\xe7Xi\xd1\xcaS@1\x8b\xfe#\xbc\xc6S@\xae\xe7\xc3\x81M\xfcS@\xdd\x9am\\\xd4\x0cT@\xea\x86\xcc\xd2\x11\xf1S@(!\x08\xff\x0e\xd7S@\xdbt\x0cF\xf7\x0cT@\x9cX\xb5\xd3\xce\xf8S@\xa0$J3a\x1eT@\xd3\xe7\x18.\x8f\x1eT@\xf4\x8a\xe8C\xa4\x17T@9\xb2q\xed\x89\xfaS@Y9$\xc4K\x01T@\xaf\xd6\xe7#\xc7\xecS@\x1c\xc3V\xc8\xaf\xf0S@\xa1\xf2\xe3\x03\xdb\x94S@d\x80bY=\xedS@\xf6\x08\xffW\x87\x10T@C^\x9f{\x87\x02T@\xeb\xb5\xdf\x1bU\x0fT@}\x864\xdd2\x1aT@t\xb4p\xb6\xa7\x15T@G]"\x95\x9f\xbeS@Ul\x92\xb5\xd7$T@\xff\xdd\xbb\x8e:\xf8S@\x1f\x82\xdd-\x15\xc4S@9q\x04\r\xa4\x08T@\xe1\xfe\x12G,\x0bT@>\x89\xf39q$T@\x9b\xabxy\xc8\x02T@\xe2[e Z\x16T@\x00S\xb7\x9d=\xf8S@\x1d6\xe1]2\x13T@\xb8i\xc8\xbb\xee\x19T@\xfa>E\xe8\x0e\xfeS@\xb1c\x82\xce\xc1\xf9S@\xb6U\xf0O\x0f\xfaS@\xd0\xc2U~\x8a\x0bT@\x0c\xeb\xc7S\xf9\xdbS@\xebt\xdd\xfe\xdd\xffS@Z5\x04\xcc\xf4\x0bT@\xa0\xf9\x01\xbdc\x11T@\xe8\xb1O>{\xd5S@2\xc3>\xf1\xb3\x07T@\xcd \xcb\x80)\x0fT@\xebe\x9bK\xc3mS@\x17iTMi\x14T@\x87>\xd2-\xad\xf1S@\x16\x0f\x94\xd6\xf9\x18T@\x1e\xd8\x1c\x01\r\xf3S@\x82\xf2\xf8,\xa1\xffS@X\xba\xf3(H\x10T@la\x9e\xc6O\xf0S@]\t\xc6C\xdb\x19T@\xda:\xce$\xfb\x18T@k\x08\xf1\xa1\xf9\xd8S@\x1fO\xb6)|\xfaS@\xc2(\xcc\x86L\xbeS@F(8\xdf!\xf0S@\x95\xf2\xda\';\xf9S@\xc7\xe6\x06\xaa\xaa\x08T@T0\x93\xffL\xf8S@\x97"\xba\xc8\xc1\xb2S@\x9cVjML\x01T@\x16\xb2]\xaf\xe0\xfcS@p\xe1Y\x0e\xda\xc6S@,\xa2\x08}~\x0fT@<\xa4{*\x0f\xfaS@\x18\xd3\x89\x116\x00T@\xfa80\t\xf5\x12T@\xb3Q\xac?\xf0\xbfS@\xae[\x01\xcf\x9b\xc4S@L\xac\x18R\xe8\xabS@\xb2J1$<\x07T@g\x88\xc0\x1f,\x13T@\tY\xadY\x90\xf1S@\x86\x92\xf2\x95\x0b\x81S@hJj\x1d\xcd\x0fT@1\xee`\x9eL\x15T@\xc8\x92sE]\x16T@\x9b\xaf\xea\x1bh\x13T@5?q\xb1\xa8\x14T@\x85\x1fJ\xb7\xc1\x15T@\xf2-<\x84:\x1bT@\xc5P\xe0\xa1\xc9\x1bT@:\x0e\x17&\xc2\x88S@\xdd!\xf1J=\x1fT@\xe2\xae\xb6\x9d\r\rT@\r#\x14\xcc\x8c\x17T@;\xfbx\x19w\x1fT@\xd7\xef\xa7\xba\xa3\x1fT@V\x9e\x19,\x9b\x0eT@\x8f\xbd\xdb\xaa~\xa5S@\x99\x17\t\x01_\x1dT@pbrZ!\xb1S@cl\x87V\xf9\x1cT@\x05\xcfXa\xf5\xb0S@\xa9(\xfa\x19\x86\xfaS@\xd8\x7f~\xb5\xa7\xcbS@ce-\xc27\xf0S@\xf5u\xee\xd9v\x1cT@3\x93\x95,\xc0\x11T@\x95\xbe\xc4(v\xf8S@McU\xbc\x14\xfeS@\x96k\x04\n3\xe9S@jY\xbe3+\xf3S@6@\x08\xc9*\x08T@\x83(\xe4\xfdR\rT@\xdc\x8c@XT\xf0S@\x1f\xea$\xa6\x13\xfeS@IS\xe0\x08F\x0bT@J\xbbXeh\x95S@\xd9\xab7eR\x18T@\xd3\xa8\x81\xa5\xcd\x10T@J\x0c;\xf4M\x0cT@h\xedlW\xb0\x03T@\xd8\xca]\xcc\xf1\xf1S@\x19K\x85\xb0\x9c\xfaS@.\xba\xd6\xa0"\xb3S@)c\xe2\x8cQ\xffS@\x94\xe4\x8a\xe5J\xd4S@(\x8d1\xb8\x89\xc6S@\xba\xa0\x89\xa3\xfb\xf2S@\xa7\x93\xbaWy\x0fT@\xe6 \xec\x1f\xbc\xfeS@<\xe4Pc3\x82S@\x14\xad\xb2\xe0\xf7\xecS@\xc2\x00v&8\x06T@oyTY\xbc\x14T@\x82;\t\xef\xb7wS@\xd0q\x91\xe5\xcd$T@\x99;\xbe\x08S\x9fS@\x98Ly\x90\xe5\xecS@\xd9\x15\xfa7\x83$T@\xb0""\xf6\xf5\x87S@\xdd\xd3\xbe\xff\xda\xe7S@\xdc\xd3\x80\xf8\x93xS@k\x12\x06,Q\x0fT@\x15PTv\xc0\rT@\xb9\xedvH\xc1\rT@\x1a\x10nd\xec\xf1S@K\x94{\x99\x14\x0fT@\x90\x05\x93C\xc7\x07T@\x8ez\xf7\xbe\x97rS@\xaf?r\x93\xb5\x82S@4-\x12\xb0\x1c\x0fT@\xf5\x8fCk\xe3\xf0S@\xbcC\xac\xdf<\xa0S@\x99%\xf0\xdeh\xc7S@\xa0\xa5,\x9b\xd8\x0cT@8k\\(=\x9dS@\xe2\xfa\xb9Ae~S@\x93ZX`\xcf\xe8S@ghO=r\nT@ez`\x82@\x7fS@P9\xd9\xc3\x92\xf3S@\x1f\n\x19\x13@\x1bT@p\xf7\xb21\xd8\x1aT@\xb5;\xbbF\x86\xb7S@{;2\xd4\xa3\x0eT@\xacP\x8b_\x82\xebS@\x1e\xfa`\xee\xa9\xa3S@\x03\x9d\x8c\xd7p\x06T@\xd5\x84\xdc0\x80\nT@\xde\xf3\x0fMv\x0bT@%+R({\x0fT@\x8c\xdeE\xdf\xfb\xf4S@_\xf3\xd6\x0e\xa7\x1dT@y\x8e\x9f\x81\x11\x17T@\xb1\xd531@\xe9S@\xe9`\xf4jH\x1aT@T\x14\xd4\xc8\x1e\x0bT@\x93A=ua\x07T@*LRj>"T@\xff\x92\xa9k\xec\xedS@\xe7`\x03\x9b\xd2\xd5S@j\x16\xf9\xd6\x15\xd6S@\x1d9\xff\xa6\x93\x9dS@\x95s\xf9`/\x08T@k\xefU7v\xf7S@\xd4_\x81\x05\xf0\xbfS@\xd0\xcc\xf7\xcei\nT@8\xca\xae\xa0\xbc$T@\xc7n\x93 \n\x08T@\xb3M_>i\x08T@\x8f\x92\x80&8\xaaS@\xaf\xcc=\xf30\xf1S@\xbfo]\xee|$T@\xf4\x9a\x1b3\'\xf4S@\x01\x04ue\x1c\xf1S@\xbd\xbf3\xeb \x94S@x\x0b*\xd0\xa2\xf8S@\xe5Y\n\xcc\xc3\x94S@M\x14|\xca%\xa1S@a %$e\xa2S@\xd9\x89\x8b\xe6l\x14T@\xe9\\\xd1O\xa7\x1bT@\xdd\x7f\x8f:\x1b\x90S@\xb6 \x12y\xd9\xd4S@\xdc\xc5qk\x9d\xd3S@Y\xab\x9f\x93\x00\xd2S@\n\xc3_w\xbd\x1fT@\x00\x8a\x95.\x8e\x0eT@$\xf1\xab\x99\xf2\x07T@\xd7\x81{\x10\x03\x08T@$8\x1e6\x94\xf9S@\xceS\x88\xa2?\rT@\xeb\x82_K\xd7\xfeS@\x9aR\n/\xa2\rT@\xee*\xd6\xec\xa5\x0bT@\xdd\xf5\xaa\xd2\x14\xd8S@)|.\xf1\x10\x07T@\x99+sG\xd9\x0cT@"\x0f\x0b\xbd3\x1fT@J\x1exR?\xbeS@\xb6K\xd5\x8d\xda\x1aT@B\xc2\xa1\xff:\x1bT@\xf2I\xfe\x84D\x1eT@\x92n[\x92\x07\xeaS@\xce5_-\xbc\xbfS@\x81\xf2\xcf\xc4\t\x0fT@\xe4\x8e@\xe0\x16\x80S@\x8fG\x82\xc9Q\rT@/\x82\x9c\xd9\xc7\xbeS@\x14\xd5\x8d[\xdf\xf7S@\xd9B\xb4\xe5\xdc\xf1S@PkI\xd4\xf7\x8cS@[\n0\x8d\x00\x0bT@6\xd9IR\\\x0bT@\x86F\x19\xca\xbf\x14T@\xd9M\xf0\x1e\xe2\x8fS@\x17\x98\x98_\x18\xf4S@l\xca\xd3\xed\xde\x0cT@\xd5\t^EO\x1bT@\xe8\x15\x01\xb4\xe6\xfcS@\x1a\xa0\xe9\xca\xe5\x19T@\x8d\xfa\xb3\x8c\xc5\x19T@J\xc3\x1b?%\xa1S@t\x12\x1b\xa8n\x1bT@F\xf1^c\x86\xaaS@\x97\xf5\xeb\x9b\xae\x0fT@9\x03\xd5\xbdh\x1bT@6z\xba\x0e\x07\x0fT@\xf9\xb7(s%\x94S@\xfd.\xfe\xf5\x12\x13T@\x96]C\\5\x07T@\xb9\x9e\x18R\xd1\x07T@]\x94\xba\x0bI\xf1S@\x0f!\x83`>\x9cS@U\x04h\xf1\x12\x05T@~\x18\x98\xf3(\x05T@1\x03 \x15\xd2\x19T@gx\x8bf\x8d\x0eT@f!\x02\xf5\x1b\xb3S@7\xae\xad[\xf3\x02T@\xd3\xcf\x18\xc2\x99\x0fT@\xdf\xdc\x1a\xf0x\x0fT@IeL \x92\xf0S@\xc2;\xd8K\xb1\x92S@\x17p#\x8bf\x84S@\xc7\xf3\xc9\x10\xfd\x17T@*\x84\xb5\xaa\x8f~S@\xd7\x90\xcb\x9a\xab\rT@\x81/\xb6\xd5w\xd0S@\xd3\xf2\x7f\xcd\x9c\x15T@\x01\xe8\x10n\xf6\xd0S@\n\xf7\xc5\rX\rT@\\\xeb\xb0=\n\x0eT@\xa9\xabh\xec\xc5\xf7S@L\xac\xaa1\x87\xf7S@'
p22
tp23
btp24
a(g3
(g4
(I0
tp25
g6
tp26
Rp27
(I1
(I346
tp28
g13
I00
S'{\xbf\xe4p\xafn\xfd\xbf\xd3\x81\x959\x89B\x04\xc0zr\xff\xbd\xc8<\xf4?M\xa4\\\x84\xf8^\x05\xc0\x18\x8eO\xdbEA\x05\xc0\'\x13\x88\xa1\xed\x1e\xfc\xbf\x1e\xe8(\xd2\x9d\xdf\xe6\xbf3\xa4jC\x0c\x02\xe2\xbf\x11\xcd\x1f\x85o,\xf3\xbfg\xb1\xe7x9N\xff\xbf\x8de\xa6r!\x99\xf5?\x8bR\x0b\r\x1c\xad\xb7?r+\xafd+0\x15\xc07$\x16\xa1\xb2X\x01\xc0\x88\x9b\xebs\x85L\x16\xc0\x1d"\x98i#\x18\x04\xc0\xf2\x80\xcb,\xd7\xfe\x10\xc0\x8f\x8e\xce\x15,\xb8\x18\xc0V^*\xb6yy\x04\xc0\x82C\x12\xb4^\x93\t\xc0\x83\x81\xbc\xaes\xff\x05\xc0\xf7\x12\xfc\x1b\x93\x00\x08\xc0\xb9\xf6n\xaa\xc9[\x06\xc0b0\xa9\x17\xa1\xcc\x0e\xc0\xa96\xe3#*Z\xf5\xbf\xd6R\xf9\xa7\xc4\x8f\x91?\x04O>?4\x9f\xbe?\x91\xea\xaf\xff\x97x\xf8\xbf\xc8\x9a:>d\x88\xfa\xbf\x9e\x9ch\xc9g\x9c\xf4\xbf\xc7\xc5\xf5\xe0#\xa1\xeb?\x94\xc9=\xec\x98S\xc1?\xc4\x8a6\x90\xfdq\xea?\x12e\xfch\xa0\x99\x10\xc0\x01U\xc8\xc9w\x08\x07\xc0\xb4\xc9\x17\xf3M\xeb\xf7\xbf\xe5)%>\x7f~\r\xc0\xf4\xc5\x0e\x94\xf4h\r\xc0U+* M\xab\xf5\xbf!@x%9\x7f\x16\xc0\xdb\x912\x03\xfe/\x0e\xc0\x05\xbep~J\xd6\x01@\x93\xd2\x12\x18\x06\x00\r\xc0\xab\x82\xfe0\xb6V\xdb\xbf2b\xc8\xad\n\n\xf2\xbf\x15\x05\x00\x0c\x94\x0b\x14\xc0\xae\xb7\x8e\xf5b\x96\x03\xc0\xcd\x82D|l\xd0\x03\xc0[^\rF\x9c\xea\xe1\xbf\x08h\x89.\xe4]\x14\xc0\xfb$\x18\xdc\x01I\xfd\xbft\xdd\x02^\x03\'\x0c\xc0U/\x87{\x95)\x07\xc0\xaa\xf6\xf7Wm:\x11\xc0T\xca\xa6^_H\x04\xc0l\xb8\xa6*H\xae\x14\xc0\xef(nH\x02\xcb\xe7\xbf\xf6;H\n\xd0O\x06\xc0`\xbc4jv\x08\xe4?\xceBW\xd1\x8a\xfa\x01\xc0!\x1dIb\\1\xfe\xbf&\xe6\xbf\xb2}\xc6\x97\xbf2A\x11\x14D\\\x02\xc0\xf9-\x00\xc0\r\x81\x08\xc0\xee\xfd\xc0o\xccO\xd6\xbf\xd8X\xca\xae\xd0\xbd\x16\xc08\xb2b\xec-\x01\x06\xc07\xc2\xdf\xbcL\xe3\x05\xc0\xfdl%\xe5\x1a\x96\xb7\xbf\x04"\x92\x9f\x1d\x0e\xff\xbf\xbc\x19m`Z\x80\xf9\xbf\x81\xde-\xf8\xd2\xd4\x06\xc0 \xc8{.\xb3\x1c\x06\xc0\xa9\xfa\x10\t\nS\xfd\xbf\xca\xb2Z\xb4\x17\xff\x80\xbf\xb5\xc8~\x7f\xf0\x9e\n\xc0\xd4\x0e\x87\xfab.\x14\xc0~G\xf1\x82\xd3\x1b\x15\xc0\x90\x97|3\xcc \xe7\xbf\x9b*\xb2(J\x82\x16\xc0\x9e@G\x04\xff\xcb\xd2\xbf\xb4\xa8\xa1\xf6\xd0\xae\x14\xc0\xa9\xfa\x10\t\nS\xfd\xbf\xecr\x0f\xfe\x88\xb1\xff\xbf\xf6;H\n\xd0O\x06\xc0|\x94^\xa6\xcb=\x06\xc0U\xea\xca\x80\x0f\x0f\x10\xc0)\x18\x0c\x0b\xea\xe9\xfe\xbf\x900\xc0\xf3\x1f\xb3\xee?t\x81\xd6m\xe0Y\x0b\xc0\xda\x8e\x1c\xc9\xba\x9f\xd3\xbf\xcd\xe8J\x9e\xd5\xf9\xf6\xbf\xbb4\xafIU,\xcf\xbf\xf2\x05\n\x8au&\xc1?\xd3\x01\x9dF\x12\xa1\xd7?Q\xd0\xeb\x7f\xd0\xf7\xe6\xbf\xc7\xb5b\x95\xfd\x8f\x06\xc0{\xbf@\xb5Jd\x0c\xc0-Syo\x11\x8e\x01\xc0\xfe\n\xc8\xb7Y$\x10\xc0Q\x17J\xe4\xb2@\x04\xc0\xec\xdf\xfb\xc0q\xf9\x01\xc0hY\x9c\'\x0c\x94\xef?\xf3\xde\xf0C\xd0\x92\xeb?\xfci\x9a\x9a.\xd9\x0f\xc0\xad+\xc1\x94\xd2\xbe\xd5?\xe2\x16a\x97\xa9\x8e\x06\xc072\x8e\xbc\xb6\xfb\xff\xbf\x1f\xe4\xe8\\r\x07\xf6\xbf\xe3\xd31qB\xe3\x00\xc0}\x0e\xe2_\x8b\xdb\xd1\xbf\xcf\x83i\xa6U\xd4\x03\xc0\x8a\xcd\x95\x80\xb0\x8e\x03\xc0\xae\x86\xaeN\x86\xfe\x10\xc0\xfa\x9fUk\xbcn\x01\xc0\xf1PC\x00K&\xf9\xbf+\x88R\xb7.,\x07\xc0Xr\x01\x13\x1bv\x05\xc0[\x88\xb0\rv\x8d\x15\xc0\x0b\xf6H\xfe3\xf3\xfd?r\xc9\xf1\x8cw\x83\x06\xc0`\xca\x90\x19\xb1\xe1\x10\xc0\x1b\xc9\xdc\xbd\xc2\xd8\x0c\xc0/\xf0\x17^\xacT\x0b\xc0G\x7f\xa7\xc3j,\xf6\xbf\x10\xc2\xa5\x82\x9b\xd4\xfa\xbf\x1e\xd8\xc0\x05O8\xf9\xbf\x02#\xf5JZs\n\xc0\x14US.\x87\x81\xf4\xbf\xe6x\x93T,\xdb\xf8\xbf\xf4(\xedhH"\n\xc0\xc6&\x91\xe9\xe3\x96\x06\xc0\xb0\rR\x08\xf7\xf9\xfe\xbf\xb5\xca\xbeX;\x98\x17\xc0j\xf4\xaf(,\xdb\x00@\xdb\x86LWg\x03\x00\xc0\xe0\xf3\x8f!\n\x94\xef?e\x11(\x15\x19\xec\xff\xbf\xf2\x92\x1b3\x13\x02\x0c\xc0*@\x9d$\xc5\xe3\xed?E\x8e\xeb\xa5\xd1\x92\x85\xbfLl\xd6Rpe\t\xc0gU?\x9e\x15\xd1\xe6\xbfvKl\xc0\x11\x8d\x03\xc0[.\xd1\x02U\xa7\xfd\xbf\x9d\x8e\xd8D\xe4\xf0\xf4\xbf\x8a\xb6F\x8eU\xdb\xfb\xbf\xa0\x04!\xa5\xe2\xe9\r\xc0\xf5\x1a0\xed\x1f\x03\x07\xc0\xb1\x10\x17\xa6\x01\x10\r\xc0m_^\xf1\xa7T\xfd\xbf\xe8V\xd2\xd4/\x01\xf2\xbfS\xdbM\x89p\xbd\x0c\xc0\xd3\xf2\xc4\xec\x102\x05\xc0k\x9cc%\x94@\x14\xc0\xd3<\xd7\xd8\xb0\x8a\x06\xc0\xc9\xf1\xa2\x1b<\xd3\x05\xc0;\xca\xda\xf7=\xa8\x07\xc0\xc3\xe9\xbf:\x19s\x06\xc0\x10>\x917\xda1\x10\xc0U\x168\xcf"j\x07\xc0\xcc\xf1\xe2=\x01t\x08\xc0]\xb6\xae\xb7\x89H\x04\xc0yR\xf13\x059\x16\xc0:\xcb\xa5\xd0Y\x07\x10\xc0\xa0a\xbd\x12n\xe6\x05\xc0c\xae\xdfs\xd7.\x06\xc0p\xe3\xe9\x83+\x90\x16\xc0\xace\xc4\xfa\xe5\xcf\x19\xc03\xc4A\xec\xb5\xdc\x06\xc0\xac\xf3\x11\x0c97\x11\xc0\x1d\xf7eDa\x1f\x07\xc0\x94O\x90\xfe\x97\xdc\x10\xc0\x97\xbbV\xdbd\x1c\xdf\xbf\xdd.5\xcfd\x92\xf2\xbf,\xbd\xe6\xd7\xbb\xc2\x00@\xf0\xacw\xbd\xb5k\x02\xc0T\x7f\xc0!\xaf\xdb\xdb?\x88=|2\x05\xc4\xeb\xbf\x16a\x93\xb4R\xe1\xe6\xbfq\x9aS\xe9c\xed\xa0?3\xc2qO~\x03\xe1\xbf;\x1f]`\x86\xb6\x14\xc0\xd6$\xb3!\x9e\xa9\xf7\xbf\xf8ng\xe3\n|\xf4\xbf\xd6\xfb6[\x0c\xf6\xd1\xbf\xc6L\xe8w\x96\t\xed?"AX\xd4\x9c\xde\x11\xc0\xcav\x85\xb8\x15\x00\xfd\xbf\xc7n\xfbu\xe1\xf3\xf3\xbfT\xdd\xa5\xc2\x89u\x04\xc0\xca\x8b2q\r\xae\x0e\xc0\x17/\x8d%\x80D\xf5\xbf\xb4\xac\x1e:~\xb0\xe1\xbf\xa5\x17h\xf5P%\xfe\xbf\xea\x95\t\x0c$\xc6\xd6?\xde}g\n\x05\xa2\x1a\xc0\xad6\x80\x92\x00S\r\xc0\xf8C\xca\xb3\xdft\xf5\xbfI\xb9<o\x90\xd8\xe8\xbf\x88/\r\xa2eB\r\xc0/\xe0\x99B\x8aT\x0b\xc0\x01"V\x02\xfd\x95\xcd\xbf\x11a\xd9Q\xb0N\x16\xc0\xdei\xd4\xb3\x00a\x07\xc0\xdd`\xa3\x8c\xc5\x0b\x16\xc0\xd6U\xa2\x8dA%\x10\xc0\xc0Npk\x81\xd4\xf8\xbfk\xb1\x1a\xd3`1\xcd\xbf\x13\x07\x13P\x0f\x10\x10\xc0K\xda\xf4\x8e(\x7f\x08\xc0\x8ey\x8d\x92\x96\x94\xff?\x0cD\xf4k\xa2\x00\x16\xc0>0_\xd6c\x05\x05\xc0\x9e"\xc8\xe8\xf9\x81\xf7\xbf\r\x8c\xef\xd17\x14\xf8\xbf\x1e\x82#\x14CS\xf5\xbf}\xd9<\xb6\x15B\x06\xc0\x03\xfd\xac\x14\\\xfe\xfd?#\xb2\x8e\t\xbcg\x05\xc0IDk\x0b\xdc\x02\x0c\xc0>i\x16\xc8\x84\xeb\x06\xc0\x9a\x1d\xc7\x0f\xc1\x94\xf4\xbf3\xe5\x8d\xc8\xa7\x8f\x06\xc0V\xe3\xe5\x9f\xc9G\x15\xc0\\a83`C\x16\xc0r=N) \xd2\x15\xc0\xbd:_\xaa\x06K\x0e\xc0\x88\x10\x80\xf5\xc46\xd6\xbf\x9bx\xb5\x87\x0e\x83\xf2?1\x877:*\x02\r\xc0\x1c\xf7\x94\x0c\xf7\xbc\x01@Q\x08\x01\xe2\xa57\x10\xc0\xc6Q\xb1C7^\x10\xc0\x14\x15\xea\xe4\xe6\xa5\x02\xc0\xfb(\x83N]\xa1\r\xc0\xb81\xcd\x19\x87\xbf\xab\xbf@K\xc0\x80~Z\xff\xbfo\xcf\xa4\xd1\x9a\xc1\t\xc0\x11\xd2c\xb8\x8eb\xf3?\xbd\xf3\x06\xc1\x80n\x11\xc0,@\xd6w\xaaO\xfa\xbfv\x86\xb7\x8f\xdf\xbe\xf7\xbf\x08\xceyh)\x07\x0b\xc0\xc4\xb1W\x9d\xdc\xed\x11\xc0\x02ENojU\x9c?.\r`\xf3d\xb0\x06\xc0\xd5\xd3\r\xfd\x8a\x9f\xeb?\xcb=\xc9\xb8\xb9U\x03@88a\x14\xfc?\x0b\xc0V\x1f\xfd\xa2\x87,\xcc\xbf+\xbd\xf2\x87*i\x15\xc0Z\xc8\x97$"Z\x15\xc0[-\x1b\xe3\xbd\xf4\x00\xc0Z\xfd\xfe\xb1\x82\xac\x14\xc0\rO"\x14\x0f\x92\x05\xc0\x8eb/,7\xd9\x01\xc0\xf8<\xbe\x84\xd9z\xf2?\xeb\x94O\xbe|\x1d\x10\xc0\xaa\x99d\t\x90\xa4\x14\xc0\xcd\xda~5L\x8e\x14\xc0I\xf3\xd1@\xb1\xdf\x06\xc0\xdc\xd3\xffW\x0f\xd1\xf4\xbfU\x0e\xb9\xafu\xfb\x0f\xc0\xd2\x9f_\x03\n!\xe9\xbf\x0c\x98\xfc\x14;\x13\xfb\xbf\x93\xa2\x8f \x91s\x11\xc0\rl3\xe12\xa2\xff\xbf\x8d\xc9\xd1\x8dI\xb8\x11\xc0\xfa\xc5\x9e+o\x92\x06\xc0\xa4\xbb2<\x92N\x06\xc0A!\xd2\x02\xb9\xa4\x13\xc0jd\xf07>\xaf\x10\xc0\xf4\xa7i0\xe2e\r\xc0\x10\xf95\x08\xbf\x03\xee\xbf/c\xc2\x97\xe2\xfd\xf7\xbf{\x07\x0f\xe6?\xfb\xf4\xbfN\x03;l\x92\x04\x06\xc0I\xb8u\x93,\x97\r\xc0\xec\xb0\x91\x99\x89U\t\xc0A\xd2\xd8\r\x81\xf1\x08\xc0\x13h\x1a\xdbC\xce\x03\xc0\xda\xee\xd6H\xee|\x05\xc0=\r1\xbc\xc4=\x0e\xc0\xb6$\xacm\xe0\x8b\xbb?\xbb~\x99a\xf7\xef\x07\xc0\x8e\xd5\xdcO\xefO\xea?\t)\xf8\xfb\xa1\xa1\x17\xc0\xcd\xd8\n\x7fx5\x16\xc0\xe3\xd4\xda\x1f#\n\x04\xc0\xe2\x99\xf3\xa95\xab\x17\xc0\xc6Q\xb1C7^\x10\xc01 \x1c \x052\x10\xc0\x19\x9f\xc0\xccJ\xa8\x04\xc0\x83\xde\x04\xcb\xcah\xd0\xbf\x10\x0b\xf9p\xf5\x88\x01\xc0l\xde%\x87B2\x06\xc0U\xe9\xe1qi\xcb\r\xc0t\x14\xed#\xfc\x97\xbe?\xdd\x01\xd3\xe8\xad\xe2\xfa\xbf\xa1\x19\xfb\x11\xfe\x93\xf2\xbf%;\xfc}+0\xf5\xbf\x85\x1d\xf0F\xa4r\x07\xc0fd\xb3\xccN\x07\x17\xc0\x19\xe7\xe7\x7f/%\x17\xc0$\xdb\x11\xf4L\xa8\x07\xc0\xbcQ\xe8\x19\x1eD\x17\xc0X\xd3\x9c>^\xc9\xe9\xbf\xc03\x8d\xb13A\x16\xc0\x1b\x8b\xc1\xef @\x10\xc0\x05\xd3T3\xd3\xdf\x82\xbf\xe4\x7fhu\xeb\x0e\xfa\xbf?\xf0\x89/\xc18\xf9\xbf\x855-\x82\x95\x9a\x06\xc05\x06Z\x8c0\xed\x03\xc02\xb9h\xecs\xd9\xf4?\xf6\x9f\xf7\x14-\x18\x9f\xbf\xe8v@f\x14v\x10\xc0\xed\xf9Z\xcb\x0fL\x06\xc0\x8d|l\x9a\xacp\x11\xc0\xc5\x12\x03?\x01;\xf5\xbf^o60\xe2\x17\r\xc0\xd8\x11\xb3kya\r\xc0\xc9\x8f.\x10\xe5\x86\xfa\xbf\xe3Bqb\xb8\xbb\x15\xc0\x10\x03\x17&?\xe8\x14\xc0\x10\x03\x17&?\xe8\x14\xc0\x02\xed\x8a\xed$\x10\x0c\xc0\x96@S\xed\x0b\x9e\r\xc0}\xe9\xddw\xe4\x0e\x12\xc0\xea\x96b\xf2\x8b2\xde?Z~0\xee\xb6c\xf3\xbf\xbcP\x93s\x1a\x03\xf3\xbf\x1b4Z\xfe\xca\xa1\xd2\xbf\x10\xa2t\xbb=\x93\x13\xc0\rXY\x05S\xd6\x0b\xc0=(D3\xb9\xf5\xfb\xbfc\xa9\xe0N\x03\xe8\x17\xc0a\xc0\x85\x1d\x92\xac\x08\xc0\x01\xa0K\x18\x1d\xaf\xf3\xbf,a)Z\x00\xea\x07\xc0r\xfd\x94\xbc\xc5\x13\xf3\xbf0\xa0\xbdN\x8df\xbe?\x9f`\xc4+V\xe4\xaf?\x86A\xf0\x92\xc1\xb7\xf8\xbf\xa2\x0bp\x1a\x85Z\xf9\xbf'
p29
tp30
bg3
(g4
(I0
tp31
g6
tp32
Rp33
(I1
(I346
tp34
g13
I00
S'2\x96\xf0\x8c\xe1\xfbS@r\xd3\xbf\xc8g\xf6S@/\x1c\xb9\xe0\xee\xf7S@a\xd6\x05t\xe9\x06T@\x8ab\xcf\x88?\x07T@\xac\xbf.\xb5O\x11T@!\xac\x07\xe3\x12\x0eT@j\x96v\xb0_\xf9S@\xb6\xee\xbb\xecq\rT@\x96\xdd\x83\xa0^\xe5S@>Y\xf0 U\xf8S@\xd7\xaf"\xbf\xf9\xecS@\x9b\xe2\xe8+\xb5lS@\x04\xb4x\xec<\x11T@\x15p\xb5\xbcg\x1cT@\xf2\xca\xa9I"\x1aT@JN\xa6\x9f\xabkS@\xc4\x1c_h\x86\x06T@\xc6\t\xb2\xc9\xc8\x1dT@\x04\x893\x15\xa1\x1aT@\xf9\x9f5\xa1\xf1\x1dT@|\x19Yt\xef\xd1S@\xf5j\xf2Dw\x0cT@\x19~6\x98\xb5#T@9\xa5p\xeb\x99\x11T@!\x10\xaf\x82\xc7\xe7S@\xf8\x8a5#\x82\tT@M\x0bT\xaaD\xcdS@{O\xc7i)\x0eT@v\xf7\x1e{G\x10T@)\x8c|\xc2\x0f\xd8S@\x05.\x97\xe0\x93\xedS@\xb1\xf35?)\x0bT@\x8f\xf3\xc7\x1en\x19T@\xf6\xc7\xd0wc\x8bS@\x9aD\xf0{\'\xc0S@\xcd2,1\x96\x12T@\xdc\xdb?\xe8\xca\x12T@\xce\x99\xce\x83\x02{S@#\x80j\x92\x96\nT@\x9c\x91}J\x01\x0fT@\x9e\xf4\xc7\xf6\x93\xf1S@\xb9)4\x14\xf7\x1cT@\xf5\xd9>%\x82\x05T@6\xeeYO7\x0cT@\xc2\x18\xdb\xc5akS@\x1e\x1f\xef\xe2+\xf8S@\xd1\x0b\x963\xee\xf7S@\xac\xaaw\x95a\xf9S@<Lc\xdc\xb8\x11T@\x86`\xec} \xf1S@\xed\xb1\xee\xa2\xa2\xd1S@\x94\xb5\xcc_\xb0\x1bT@\xae\xe3\xa3\xe0\xbc"T@\x85\x10\xd6\xa5e\xf6S@X4\x11\xf2\x8d\x12T@p?M\xdc\'\xeaS@_5\xba\x88\x0f\x1dT@9<\xa7\xde\xee\xecS@\x98\xc1\x7f\xb0\xfd\x9dS@F\xed\x18Y\xb1\xc2S@\xcb#a\x0b\x99\xe6S@\x89>\xa2\x1a\xfc\xcbS@/\xb8=\x9c\xe7\x17T@!.N\x86\xba\xe7S@|\xff~(\x85xS@\x96\x82\x1b\xec\xf9\x1dT@\xaf\x13\x18Z\x19\x1eT@\x08E&m}\xe9S@2N\x05\x8ci\xe5S@\xa0\xf7q5\xd5\xbfS@K_U\xf7\xff\x0cT@\xe7@\x93\x85o\x1eT@\x93U]\x9a\x8b\x0bT@\xe9j\x94\x0bJ\xe6S@\xb5\x10K\x9b\x16~S@HU\xe8\x17T\xc9S@\x0c\x08\xd0\xbb@\xc5S@\xabj\xf0\x9f\x19\xfbS@\x87\xb1\xabx\x9b\nT@\xb7\xcc]\xc0\x06\xf0S@\xdc\x81\x0e\xaaR\xd5S@\x93U]\x9a\x8b\x0bT@N\x0b\xb1\xd1\x1b\xf7S@_5\xba\x88\x0f\x1dT@v\xb6|V\x10\x1dT@\x91\xb4$\xf2\xf0\x15T@3\xf3\x92\xd6\xd2\xf8S@\xd1-\x97g\xa5\x00T@]\xb8\xf5\xd3\x16\xebS@Q\x92\xb7\'\x98\xefS@\x85~\xdb\xdd\x93\x94S@\xfbq\x16\xc69\xecS@\xc7H4\xe7\xaa\x0fT@\xf1\x88d\xd8\xb4\x01T@\xac\xb2 \xf7\x10\x0eT@\x1em\x16A\xb5\x18T@\xc8\x8dP\n\xd3\x13T@\xe7x\xa9Be\xbdS@q\xa0\x1e\xce"#T@L\xc94\xe4j\xf6S@\xc3%\xcd%\xcd\xc2S@\xa3k\xbf%B\x08T@\xae\x86\xc0Z\xb5\nT@\xe8\xb8W[\xbe"T@\xb1\x8dSp\xf5\x01T@6\xbc\xa0\x08\xb2\x14T@y\xd2\xb0s\x8b\xf6S@W\xa5R\x8a\xd4\x11T@\xfbe\x87\x99\x86\x18T@"\xcf\x10+\xf3\xfcS@ak\x9f\x18\xe7\xf7S@\xa0\'\xdc\x1d1\xf8S@ \x03\x15\xa7X\tT@Ik:\x07\x9a\xdaS@\x9c\x1b5Cr\xfeS@\xb8\x8f\xc5\x1c\xcb\tT@\x82lN\x17\xc0\x0fT@)f9\xe9\xa4\xd3S@&6\nF\x11\x06T@\x17di\'\x91\rT@\x95\x1d/\x11\x88kS@\x03\xe3((\x8e\x12T@R\xc7\x02\x87\xfe\xefS@\xddog5\xc3\x17T@|P{\xbd\x87\xf1S@K\xf9f\xfa\x1b\xfeS@2.1\x9f/\x0eT@\xb2t|m\xdd\xeeS@\x8a\xdf\xd2\xfa\xa2\x18T@\x82\xae\x04\xe3q\x17T@/\xf0\xb4\xd4\x9c\xd7S@i\x12Um\xe5\xf8S@$\x8d\xb0\x95\xfc\xbcS@[\xeb\x13o\x17\xeeS@\xe6\x87Y%\x8c\xf7S@\xc2\xc4\xfc%B\x08T@\x93_\x8b\xfd\x95\xf6S@\xb0\x05,_\x97\xb1S@n5\xc0\xeb\xb0\x00T@\x01~C\x89\xd1\xfbS@\xa9\x85\xc0\xb7\xaf\xc5S@\xf5<\xfc\xe9\x0b\x0eT@\xaa3\xe7\x8b7\xf8S@\xda\x83\\u\x99\xfeS@\x06\xeep/\x9d\x11T@~]^\x07\xb9\xbeS@\xe8m\\\xe7{\xc3S@u\xd5@B\xda\xaaS@}9D1\x14\x05T@4\x0f\t}\xbc\x11T@[\xd6\xd5\xdd!\xf0S@l\xf6g\xe5\x8e\x7fS@\xc8J\xb2\x91,\x0eT@\xfe\x83\'\xc7F\x13T@\xaf\xd8(h\xb7\x14T@"\x98\xa6\xa4\xd9\x11T@\xb8e\x8dm\xf3\x12T@*\xda>2\x15\x14T@\nC\xbb\xc3\x81\x19T@\xc2\x02\x0c"Y\x1aT@-\xe2 \xb6\xc6\x86S@\xacf#\xcf\xfb\x1dT@\x05\xd2\xa5\xfc\xcb\nT@\x02\xee\xecn\xd8\x15T@j;v]\x0c\x1eT@\xb0,nQ-\x1eT@\xb6\x8f9\xc7z\x0cT@\t,\x96\xfaa\xa5S@\x0bLmz\xde\x1bT@\xb4\xa4(4\x16\xb0S@\xd6WR\xbf\x90\x1bT@\xda\x92\x16\x01\xe6\xafS@\x0e\xf8!\n\\\xf9S@xv{\xf0s\xcaS@d\x15\x0c\xc6A\xeeS@\x80\x185-\x16\x1bT@4\xc4\xfe\x16\x0e\x11T@\x9a\xafE\xe9\'\xf7S@\xe2\x12bJ\xed\xfcS@\xb0\xf9\x0c\x95M\xe8S@6C\xcd;\x00\xf2S@3\xa4"\x9b\xfe\x05T@\xf1\xe2\xd7.\xfd\x0bT@\xd5e\x1c\xab\xd4\xeeS@\xf4C\x8b\xaa\x03\xfdS@la\x91&\xca\nT@\xcb<\x8aXG\x94S@TE\xee\xa6\x02\x17T@\r\x9ds\xc7|\x0fT@\x87>\xf6\n\xb2\nT@\xae\xb8V\xe8p\x01T@\x88B\xe0\xf1}\xf0S@1\xc4\x8a\xa7d\xf9S@YjKr\xf9\xb1S@\x05\xaam\xe8|\xfeS@\xb2:\xef\xfd\x80\xd2S@\xe7\xda\xfb[i\xc5S@b=\x8eR{\xf1S@\x9b\xf0SH=\x0eT@\xaa\x81\xe8\x82\x82\xfcS@\xdauJ\xc3\x89\x80S@\xb6\xf2Y\xfb\x02\xecS@\xba\xed\xef\xea\xf7\x03T@.x\xf3}\x13\x13T@\x8f\t\xab4\x86xS@\xbaz\xd0!\x1d#T@}\xef\xb8\x90Z\x9eS@\x0f\x93\x8d\xc8\xed\xebS@\xdcJ!\xe3\xd7"T@j+\x18\xf5\xd9\x85S@x\xffE\xa4g\xe7S@q\xccP\x1dFyS@\x00t\xc7\x94\xbc\rT@\x05g!M`\x0cT@-\xad"\xe4j\x0cT@\xca0w\x1fy\xf0S@Y\x1d\x0c\xb6\x81\rT@\x8fQ\xa6\x10"\x06T@\x1a\x1f\xfc\xff\xddpS@\x85x\xda\xa3>\x81S@\ty\x95\x02\x83\rT@\xf1"\xb0ft\xefS@\x881\x94\x97l\x9fS@\x8c\xe3\xa5\xdb\xec\xc5S@\x9e%\xe59\xb2\nT@\xd6\x96\xbc\xaa\xc2\x9dS@\xeb\xa0\r\x89&}S@U\xffJ\x86\xb7\xe7S@\xf8\xb2\xc8\xe8<\nT@\xea\x15\xb1\x81\xd9}S@\xf2?\xd0\xbb\x88\xf1S@\x0bb\xb7\xb4\x86\x19T@\xf4\x95C\xa2@\x19T@\x18\x16\x947R\xb6S@\xf7\x9c\xfa\x04m\x0cT@\xc5\x96\xac\x15\x84\xeaS@|Z\x96\xb6\xa2\x98S@\xe4j\x99\x95M\x04T@#\xd2Z\xe41\nT@\x87%\x14\xaa/\tT@%\x7f\xdb\x7f\x19\x0eT@z\xf2\xed\xfdw\xf3S@\xf1qj\xb47\x1cT@o\x85\x8c\xe5?\x15T@8\n\xba\xb3F\xe8S@\xb8\xb3\x88{\xc0\x18T@\xec\x07\x06\xc1\xa4\nT@k\xf9\x84\xd0c\x05T@_\xbe\x9eL\xc1 T@\x85c\xc4\x16\xed\xecS@&\xcfW3\r\xd4S@\xd7\x1f\xcd\xa5L\xd4S@\xd5\xffJ\x96\xb5\x9bS@\x15kb\x8c\xe9\x05T@\xf6\x10\xa7c\x89\xf5S@\x0b\x9e\xbb\x89\xc2\xbeS@\x8d\xfb^\x90\x14\nT@T\x8aaS\x0c#T@\xf9Z\xbd\xdd\xdd\x05T@\xa8\xe6\x9eIF\x06T@\x8c\x8f\x91\x1en\xa9S@\xc0\xd9\xd1|\xc3\xefS@,\xa2\x01\xa9\xf1"T@\xcaO\x0cx\xf6\xf2S@\xdcR\xad\xa8\x92\xefS@1J\'\xc3\xf3\x92S@\x99\xbb\r\xb0\xff\xf6S@\xb8\xe8\x10o\x98\x93S@0\\\x17\xbbX\xa0S@<MO\xe7\x8a\xa1S@\xe8\x0e\xf0w\x9a\x12T@\x8c3\xfb\xd8\x00\x1aT@\xd5\xbf\xd7\xed\xca\x8eS@\xb8h\xe85\xa9\xd3S@g\xc0\xdb6|\xd2S@?\xedUj\xfd\xd0S@\xac\xdc\x9e{W\x1eT@7\xa8\xd2zh\x0cT@\xbe\xdbQ\xf4\xdd\x05T@\xf6\x00\xa0\xae\x0c\x06T@\xfa\xa3d\x1e\xe6\xf7S@\x14AT\x88\xb9\x0bT@\n\x19{\xd9\xbb\xfcS@W\x9a \xce\xc7\x0cT@\xf7T\x9d\xef\x96\tT@Db\xf8\x1a\x7f\xd7S@\xd4\xb4\x9c\xe2\xed\x04T@\x9c\x8b\xb6\x89\xbb\nT@(\xa9\x1c\x06\xec\x1dT@\x9a\xc7<`\xf7\xbcS@\xf4\x95C\xa2@\x19T@ww\x80~\x96\x19T@m\x17C\x0c\xde\x1cT@6\x04\xe9\x95\x0f\xe9S@\x1aW\x9a\xf6v\xbeS@Ic\xbb\xae\x84\rT@\xee\xe7B\xac\xf5~S@\x06\x8b\x1a\xf7z\x0cT@\x93W\x07\x18\xa6\xbdS@z\xfaEm\x8d\xf6S@-Fi\xcbZ\xf0S@W\x01<a{\x8aS@\r!$P\xd3\x08T@>T/Z4\tT@\xb3\x9f\x04l4\x13T@\x80y/2\x05\x90S@@\x94a\xc5\xed\xf2S@\x7f4\x19\x08\xcb\nT@\x11\xea\xcd8\xbb\x19T@\xaa\xfa\xdf\x08\xe5\xfbS@\x00}o&\xb6\x18T@"\xfa\xdbm\xa7\x18T@\xb4t\xb5\x06W\xa0S@\x88\xbf\xd4\xfb\x17\x1aT@8W\xf5?\xac\xa3S@\xa6\x15\xd3G\xbe\x0eT@\xf68F\x0e\xc4\x19T@\x86\x9f\xad\xd8w\rT@\xa0\x8f\x9d\xf1\xd7\x92S@K\xf2`X\xc6\x11T@\xe5Xg\x1a\x18\x05T@\x87\xe1@\xeb\xa8\x05T@\x85\xa1e\xea\xc5\xefS@\xed\xe3\x1f\xad\xaa\x9cS@\xe7\x0bfz\xf1\x02T@\xe7\x0bfz\xf1\x02T@\x90\x03Y\xc41\x18T@\xef\xa5\xf9\xbbq\x0cT@\xa9\xdeJ\xde;\xb2S@Z\xaf:\xb0\x16\x02T@\xb9\xf2\x91H\\\x0eT@\x9f\x92\xb9\xb5C\x0eT@\xbb\xa7N\x1fw\xefS@\n\x91<\x08J\x92S@U!]\r\xda\x82S@\xbb\x16]2\xad\x16T@\xae-\x9cC\xcb\x7fS@.\xb6\x02\xb6\x82\x0bT@\xd9y\xc6\x1d\\\xcfS@\xdb\x1c\x92\xcc\xe7\x13T@b\x1a"\xbd\xc7\xcfS@\xde\x17\xcesu\x0cT@Z\x1b\x8c\xc4&\rT@\xe3\xbd\xbb+_\xf6S@&,c\xa8\xf2\xf5S@'
p35
tp36
btp37
a.
