# Supplementary material for: Sea ice drift data for Fram Strait derived from a feature-tracking algorithm applied on Sentinel-1 SAR imagery
Source: Data Brief. 2018 Apr 19;18:1410–5. doi: 10.1016/j.dib.2018.04.034 (PMC5999601; doi:10.1016/j.dib.2018.04.034)
Supplement: Supplementary file 2 — Supplementary material [file mmc2.zip › fs_s1a_data/HH_filter200vec/FramStrait_HH_20141125T072037_20141127T070414.dat]

(lp0
S'S1A_EW_GRDM_1SDH_20141125T072037_20141125T072137_003435_004034_2858.zip'
p1
aS'S1A_EW_GRDM_1SDH_20141127T070414_20141127T070514_003464_0040E9_FFCF.zip'
p2
a(cnumpy.core.multiarray
_reconstruct
p3
(cnumpy
ndarray
p4
(I0
tp5
S'b'
p6
tp7
Rp8
(I1
(I434
tp9
cnumpy
dtype
p10
(S'f8'
p11
I0
I1
tp12
Rp13
(I3
S'<'
p14
NNNI-1
I-1
I0
tp15
bI00
S'\x95\xe3\xcf\x13\xc2\x06)@Qn\xfa~\xf52)@\xdc\xf7\xf8\xa4\xe5W\x01\xc0\xd0\xa3\x06\xe9\xbe\x95\x01\xc0zr\xff\xbd\xc8<\xf4?\xc8\t\xb2\x9c\x07\x8e\x03\xc0\xd3SW7\xb7G)@C\xecBp\xde\x0e\xff\xbf\x07\xb4\xd7\x07\xbf\xa5\xfe\xbf\x81\xd4d\x8dh\xab\x12\xc0\xf3Ig0h\xd8\x03\xc0i;\xdbV\x98\xe5\x0f\xc0\x1a\x99v\x03\xc3\x88\xbe\xbf\xe5\xc7\x15D\xc0\xa6(@\x81\xb9\x02\xa9:J\x05\xc0N\'\xba/\x9a\xac\xf1\xbf\x02\x98\xa9\xcf\xc1\x15\x02\xc0\x1bJN\xb6\xcbp\x06\xc0$\xa2m\xfeG\x0c)@\xddk\xef%\xb4 )@\x1c\xd0]B$\x9e\x07\xc0$\xfa\x81 \xd7\x91\x14\xc0\xd8}2\xd2\x94a\x16\xc0R\x9aN`\xfb9)@1/\x19A\x9f\x1f)@Up\x89\xb3V))@wJ\x1a \x9cX&@\x8ak\xa5\xd1\x13\x17)@\x0e\x0bC\xfe/\n)@\x83\xfaQ\xef\x98\xf0(@\x16+F\xf3\x19\xcf\x10\xc0\x15\xe7a==k\x11\xc0\xf5\x18\x11e\x11B\x10\xc0\xc3\xe4\x17\x00\x01~(@\xa8\xe0c\xcc\xe7\xca\x05\xc0\x025x\xb3\xfaU\x0b\xc0\x19\xf5\x8c\xbdwQ\x08\xc0!M\xc7\xd7\xd2\xb5\x0b\xc0\xaa\xad4tD\x83)@\x1d\xb2\xe2w\xbfI)@\xf5\xd9\x93\xf9\x02M\x10\xc0\xe8\x16\xe9\x81\x01\x10\x07\xc0\x84z\x9d\xf0K^(@\xc8\x9a:>d\x88\xfa\xbf|%\x19\x15\xf5\x0c)@?Ax\xd5\xa0m\xf7\xbfS\x89b[\xc3\')@\x89\xb12\n\xbf\xc2\'@\x85\xb3\r\xfe\xa0\xea(@P\xc5$\xe9Z\x17\x06\xc0\xcb\xc7=\x86\x9e\xf4\x01\xc0\xa6\xd0\xac*\xcee)@ac@\x9a\x04\x9d\x01\xc0m\xa0\xb0\xc5\xe2O)@?\x80\xda\x8bY\xf5(@\x97\xe1\x0et\xf9b\x06\xc0H<nL\x0b\xad)@\xe0r\xeb\xf7\xa6\xb1\'@t=\xc9\x12\x1eE\x04\xc0G\xcf\xf6\x00\xcc[\x06\xc0\x9f \x16\xc6\xf7\xd2\xfa\xbfQc7\x16\x164)@1}\x9d\xd3@\x11\r\xc0P\\\x10\xa3\x17q\t\xc0\x08\x81\xefNyk\x11\xc0\xc2\xbdpz;]\xfa\xbfb\xda\x0b\xc8\xb1\xdd\x04\xc0\x87\x80qJI\xeb\x0e\xc0A~\xbe\x8dj")@;J;2\x02\xcd(@.\xbc\xe7\x8f\xdf\x0e\xe2\xbf\x88\xe4`c\xfbF\xf7\xbf\x81\x03x\xa9\x85d)@y;\xe4\x11\xe69)@9\xdc\xdc\xd8\xc9\xec(@\x04X\xdeU\xe5;&@3\xab\xa6L\x90\x96\x08\xc0\xca\x145t\xe6\xaf(@8\xff\x17\x8f]\x12)@1\x84\n:\xb4\x8f*@\xe8h\xd6\xd9$\r)@\xbao2I4\xa8(@\x16\xe6\xb0^\xd4\xe3\x10\xc0\xe1\xd6\x8e\xe8A\x15\x07\xc0\x16\xfd]\xe8\xf2H\xf9\xbf\x1dn\x11\xccxL\xd3\xbf\x1f"{s\xa89)@hs(!\n\x0c\x06\xc0\xaf\xbe\xa22\xb3\xff\xff\xbf\xaf\xc8\xbf\x8e\xd7*)@\xc9\x941\\\x98\xba\x01\xc0\xb1Jk\xcf$W\xff\xbfE\x7f\xf5\xa1\xd0\x8f\xff\xbf\xc0\x955\xf1\xdc\x16)@\x90\x9e\x8eu\x9cX)@\x08\xfd\xef\x98\x95r\xd0\xbfk\xf0z\\=E)@\xf3~\x01\x8eB\x1f\x10\xc0\xa2/\'98*)@s\xba\xc0\x12{\t)@\xc8\xe9j\xa0\x9d{\x05\xc0\xe0\x1e4\xafg>\r@\xa4W\x0e\xaba\x85)@\\Ja\xcf\x834)@\x94\xe3U\x96B_(@l\xc1\xcd\x15\xe2v\xe7\xbf\xdc[\xbbA\x04>\x01\xc0|\x8c\xe1u\xe0\xd0\x08\xc0\t\x9d\xd4\x83\x83G)@\x82\x9c\x1e\x15Aa\x11\xc0\xab5U{\xd9}\r\xc0\x8f(Th\x8e\x92\x00\xc0B*+\xd3\x18\xf6(@\xf6\xe7\x13\x13~$\xff\xbf\x832@\xb6.\x87\x13\xc0\xacj\xd5^\xcd\xff\n\xc0\x84o\xb6\x0c\x02\xb0\x04\xc0\x8f\x0f\x92!|\xa1\x01\xc0\xaa"\x06r\xb9\xb4\xf8\xbf\xeb\xdc`\xb0\x15\xdb(@\xd6\xd1Kz\xbf\xa1\x16\xc0\x8f\xb1\t?\xb8\xa9\xe0\xbfN\x8b\xf8\xd5S\xa4\x11\xc0<\xa1\x17\xf8\xdb\xf5\xf3\xbf\xed\xf3\xc0\x82\xe3@\x03\xc0\xa3\xe6\xdb\x05Y\x93(@2A\x11\x14D\\\x02\xc0\x02\x0bP\xd1\x00Z\x01\xc0\xcd\xe0\xa3_\xc4*\xbf?:3\xf1\x1d/Z)@\xa5\x8a\x88\n\xa8\xf9\x0b\xc0[\x1f}\x9f\x05\xa5(@\xe6:L\x0f\xfbs\x06\xc0\xbb\xa9W_D\xc3\x0b\xc0\xae\xb7\x8e\xf5b\x96\x03\xc0\xcd\x82D|l\xd0\x03\xc0\xf4\x06\xc2fM\xa9\x0f\xc0|S\xcaT\xf4H)@\x98t\x8e\xdf\xcb\x93(@\xee\xd8\x82\xf5\xb4\xfb\x05\xc0J\xa0\xd0]\x9c_\x15\xc0k\x0fq}j9\x03\xc05\x9c\x14%\xe2\xe4\x08\xc0`\xf7\x06o\x0fD\x11\xc0\xd2M\xadX\xbe\x90\x05\xc0\x9b~\xa6\x18x^\xf4?S\x1af?\xadL\r\xc0\xa2q\xa1\xb8N\xd6\xf4?\x86X\xc0\xbc\xae\xce(@_q\x16\xb9\x7fP\r\xc0\x01\xef\xeb\x1eR#)@\xca\xaa\xb3\xf4\xec\xfd\x10\xc0\x01\x0c\xb2\xd1\xe5\xaa(@y\xa4\x8bxO\x19\x08\xc0Y|E\xfbS;)@y\xd3\xf5\xfc\x9e\r\x04\xc0_QG\x15l\xb0(@[\x8a\x80\xb4\xe5\xf0\x13\xc0\x0c]B]"\xfb\x01\xc0\xb9\xa7Ck\x00K\x04\xc0\xbd j\xe7\xb9\xa8(@c>#\xb2\xdc\xc0\x14\xc0\xec\xec\xc9d\x1c\xa4(@\xf2\xec\t\xc79"\x02\xc0NU[\xdex\x99\x01\xc0#\xb3g\x02\xbbp\x06\xc0\xe0\xa8{\xc3\x81\x1f)@\xb6\x99o\xb2B\xe6\xde?i4C ay(@\xb7_P\n\xb3\xda\x04\xc0m\xc78D\x049)@\x02C\x7f\xba\xcc>)@)x\xf1\xe6.-\x04\xc0\xc9\xfbX\x85\rC)@.9\r\xc4O\xb3\xff\xbf0(\x15$\x1e?\xff\xbf\xefgV\x03\xa6=)@@\xe9~\xe2:m\xe4?\x83\x97R\xf4\x13\x15\xff\xbfl\x8a\xd9A\xaf`(@.H\x1a>A\xf5\xff\xbf\x8fL\x95j\xeb\xaf\x03\xc0\xac~_\x8b\x9a\xce\xff\xbf\x8a\xcd\x95\x80\xb0\x8e\x03\xc0\x98$!+6\x8e\x08\xc0G\xd9\xa5\xfeX\xe3\xe4\xbf\xcf\x83i\xa6U\xd4\x03\xc0\x1f\x18\xd9\x1a\x10\x86\x11\xc0\xff\xb6\x81\xc7\xd9E)@\x1a\xf3\xfa\x01\xa8u\xff\xbf\x8c\x87\x88\x83\xd9\x8e\x00\xc0\xf6\xf5\x86(\xb6\xf1\xcd\xbfq\x07\x94pM\xac\xa9\xbf\x19Y\x01;\xa7e)@):\x96e\x00\x8e\xf3\xbf\t\x0ep\x15\x03I)@yB\xb1#\x86\x02\x00\xc0\xfb\xcb\xe5\xb0dn\x17\xc0\x1e \x81~\xb3\x1a\t\xc0!\xf5L\x86\x90\x16\xd3\xbf\xd0\xaa \x92\xad\xe6\x03\xc0^\x1c\x9cK\xedY)@\n\xac\x9a\xa4\xbeD\x00\xc0\x90\xc7\x9e\xa3\xafX\x17\xc0f_\xaeX\\\x91(@\xf0\x98h?\xb5?\x03\xc0IX\'\xf0\xc41\xf3\xbf\xd8QV\x03\x8e\x1f\xd5\xbf\r\xbd\xd4\x13^\xab\x10\xc0\xda\t\x1f\x9d/b\x06\xc0=$\x00G&%\x03\xc0\x9aQ\x1a\xc0wc\xf4\xbf\xbb\x9au\xfd\x8e\xd8\x0e\xc0`\xc1r\xd2{\xcb\x10\xc0\tk(\xec\xb2\xef\xf8\xbf\x96Ik`?U\xf5\xbf\x18\r*&s\x1f\x00\xc0\xf3\xc0\xa7(\x93\x91\x16\xc0\xcb\xe2h\xd4tG\x0f\xc0\xc4\xc8\xe7\xf4z\xd5\x13\xc0g\xf3\x94\n\xa6c\x11\xc0\x04g4\xc3\x18\xc5\xf8\xbf\xc12R\x94\x85\xc0\xfa\xbfV\xbcT,;-\x04\xc0$\xe2\xbc\x01-\xc4\x10\xc02*j3\x03\xea\xd0\xbfWX\xc0!X\xe6\xf5\xbf)\xc3\xb2\xf1\xe1\xae(@\xaf;\x94\x10\xd6\x0f)@\xbe\x9bk\xc7\x1f\x8b\xd6\xbf\x18\x8a\x8c0p\x95\xc7?s\xee\x8b\x06n/)@\xe9\xfc\xab\xf8\xa6\x87\xff\xbf\x9dUBj\xc0D)@\x02\x13|\x8eO\t\x06\xc09f_l\xad4\x10\xc0\x81o\x0b\x8abS\xe5\xbf\x8c.\x0b\xc3\xca\xda\x10\xc09\xe6\xbb\xfd\xa9,)@V&W\x90\x8d\xfe\x10\xc0T\xf0w\xfd3\xce\xf5\xbf\xe7h3\xe7\x005)@\x91G\xa1\x8b\xd4`(@I\x082\xa6\xa1B\x01\xc0\x9a\x96\x85D$\x99\x06\xc0}q|m\xc5*\xff\xbf\xa8\xf1\x12r\x87*\x02\xc03\xe9<-\xd7\xae\xc1?\x94\x08C\xa9\xd7\xae\xff\xbf\x01"V\x02\xfd\x95\xcd\xbf\x14\xcb\xcc\xc5d\xb9\x01\xc0Jm\x8d\xab\\Q\x0b\xc0L\x7f\t\xa7N\x92\x03\xc0\xf8C\xca\xb3\xdft\xf5\xbfz\xb4,\xd4|T\x08\xc0\x9a\x99_U\xbc7\x01\xc0\xf4\xef\xa6F\xa7\xb7\x04\xc0\xd1\xbf\xb5\xce\xd4p\x13\xc0[.\xd1\x02U\xa7\xfd\xbf\x1f\xeb\xa2|\xc6Y)@s\x15D\x92\xef3\x0c\xc0\xd6$\xb3!\x9e\xa9\xf7\xbf \x84\xb8\xdb\xbe\x98\xdd?\xc0Ae\xc7\nQ\x05\xc0\x9a\xe7\x9c16\xc0)@+\x85\xba@<G)@\xee\xaaL\xf6.\xce\x03\xc0\xd6\xc1>\x08\x82\x00\x02\xc0T\xdd\xa5\xc2\x89u\x04\xc0\x0cHiLd\xc5\x03\xc0\xa8\xf6\xa9F\xf3q\x0c\xc0\xb0x\x94&\xb1\xdf\x03\xc0vKl\xc0\x11\x8d\x03\xc0\x1d\x98\x94\x8a+\xac\xff\xbfe\x11(\x15\x19\xec\xff\xbf\xc6~J\x00\xafa)@M\x8e\xdcO-\r)@\xaa\xa3p!\xc4\xc2\x10\xc0\xbd\xf2\xce\xe7\xec\xe7\t\xc0\x1f\xe3,\xbe*:)@M,\xce\x83{`\xfa\xbf\x96\x95/)?\xf9\x01\xc0\x96\x9e\x07pt\x1d\xd3\xbf\xb0\rR\x08\xf7\xf9\xfe\xbf\x8a\x97\xce\x01\xcbu\xff\xbf\xe4y\x01o.\xf8\xf9\xbf3\xdf\xb5\xe7\x8c\x02\xf6?j\x11\xd5\xfd\xb9]\x0b\xc0\x16a\x93\xb4R\xe1\xe6\xbf\x89\xbce\xbfhV\xf9\xbf\xbe\xfe\x1f.\xe5%\x00\xc03\xc2qO~\x03\xe1\xbf\x84\xf1\x10\xb0;K\x08\xc0>\x88\x0e\x17o\xe0\x03\xc0\xe7\x18@3\x89\xc2\x07\xc0\x90=\xe1\xe4[2\xd4\xbf\xdf\xa9\xd5\xb3!\x04\x10\xc01m\x8a+\x81\x82)@\xa3\xd4[s\xc1b\xf9\xbf\xde\xba8\x0f\xc2H)@\xf8r30\x0b<)@<O\xeb\xa0\xb3.)@\x9b\xff\x8b\xa4%H\xf9\xbf,@\xd6w\xaaO\xfa\xbf\xe3\xb6\x0c\xd59Q\x05\xc0\xa6e\xb8\x9c\xbfj\x04\xc0\xa6V\n\xfe:U\x04\xc0\xac\xfd\xd4kAX\x06\xc0\xa2\xfa\x82\xf9\xe7^\r\xc01\x877:*\x02\r\xc0B3p\xfcs\x19\x15\xc0\xd9\x9c\t\x1f\xb9\x9f\xff\xbf\xf4\x8b\\\x92\xb4R\xfe\xbf\xe3\x9a\xaf\x83\x85W\x0f\xc0?\x12\xc6\xdb\x9bL\xe2\xbf\x13}\xc3\x18\x1f\xb4\xff\xbffo\xf6\x98\x94*\x00\xc0I\xb5\xdc\x0f\xe4R\xf9\xbf\xd07\xa9\xa9\x89\x0b\x00\xc09B\xf0p}\x85\x03\xc0xGb\xdawC)@\xd53\x8b\xa8\xa0\xd3\x03\xc0\xbb?\xa3G\xf3\x14\x04\xc0\xc6UE,\xc1l\r\xc0k\xb1\x1a\xd3`1\xcd\xbf\x16vd]\x80D)@=\xee_?I\xd9\x10\xc0\xb1\xf4\x19\xb0\xedB\x04\xc0\x84\xc4\x02\xb1\xd8\xe4\xfd?\x13[\x95\x9d\xc6h\xd0\xbf\xacw\xae\xde$r\xe9\xbf0Bh\xef\xc6W\xff\xbf\xac\x16\xafD7\xc5\xf6\xbfY\xd0g\x85\x1aW\xf0\xbf0X*\xfb\xc1\xc8(@\xc6\xad\xb9+\x82u\n\xc0\x17\x1d|q\x92\x0f)@n\xa2\xae\xf6\x0e\x98\n@\xebU\xf9\xbbHi\x02\xc0S\x03Z\xc4X\xbb\x01\xc0\xa2D\xef\xdc\x84\xa9\x04\xc0wF\xf15\xbe\x13\r\xc0zY\xe1\xb8_5)@\xc5;\x8br\xd3\xd9\xce\xbf\xb81\xcd\x19\x87\xbf\xab\xbf)\\\x01\x03\x07\x8d\x10\xc0\xe7v\x16\xa2\x1ct\x06\xc0\xf6\x19-\xa7@\x13\xec\xbf;\xed\xec"~o\x00\xc0<0\xdd\x8be\x16\x06\xc0h\xc1\xd3\x8cE\x07\x08\xc0-\x13\xee\xcc\xfbb)@\x99\x08\x07\xaa2\x01\xcc\xbfx\xea\x95\xc6\x92\xa4\xf8\xbf\x10\x0b\xf9p\xf5\x88\x01\xc05\xc1}f9o\x00\xc0\x13h\x1a\xdbC\xce\x03\xc0\x1f\xec;\xa9~w\x03\xc0O\xde\x846\xe7N\xf9\xbf\xbe\xea\xaa\\\xf1a\xff\xbf%w\x97\t{0)@`\x15\xebc_-\xfe\xbf\x0b\x87upK\xb2\x03\xc0\xe9O\xa0\x18\xd1\xbd\x04\xc0\x01"\xdb\xd0\x0b\x06\xfa\xbfrg\xe9\xb2\xc8F)@\x82\xaa\xa6n\xaa\x02\x00\xc0\xcf{})\xe6\xe8\xff\xbf\x92\xa1\x7f$\xb4y\xf8\xbf\xe9\x02\xe3\xf8\x03c\x13\xc00Jt\x8f\xf9\x95\x0f\xc0&\xc6\xe5,\x90\x9d\xf2\xbfU\x02\x846\xd5}\x05\xc0\x0b:\xa5\xcfu\xf9\xea\xbf\x9e}C\x9c\x9d@\xfd\xbfD#\x0f\x12\x9eK\x05\xc0\x03\x97\xe9xbB\x05\xc0\x11\xa0\xb0\x08\xec\'\x00\xc0KZ\x0f\x14\xed\x01\xe0\xbf\x9b\xe1\x1b\x16\x9e\xe5\x05\xc0\xa9\x05\xe5\xe7\xd1\x98\x00\xc0\xb1`\xb17\xdc\xd1\x01\xc0\xcc\xe4RP],\x04\xc0{\x7fCF\xc3R\x00\xc0\x98\xab\x11\xe1\x9a\x13\xd6\xbf\x04\xed*\x80|\x89\x06\xc09\xc0:\xab\x86\x13\xe6?\xac{\xc7\x05eW\x11\xc0#\xb3\x8et\x8c\xa3\x04\xc0~\x1fG51\xe9\xc4?\xf6\x86\x96a\x9f.\xfa\xbf\x83\xde\x04\xcb\xcah\xd0\xbfE\xaf\x99\xab\x93\x81\x05\xc0\x8a\x00b\xaf\xf3h\x04\xc0U\xf3|T\x7f\x85\r\xc0\x1e\xf2\xbb\x80\x92{\x05\xc0}\n\xcc\xa5\x9c\xca\x06\xc0V\n\xfa\xdd\xd2g)@P\x0fb@\xbe\x1d\x08\xc0\xd2\xe1V\xe1\x06\x19\x05\xc0\xd0\xbf\x98h\xef\x06\x04@\xd1#e`\xbc\x1b\x11\xc0\xe6En\x1a\xc7;\x06\xc0\xde\xe9i\x94DT)@:\xc5\xb8OaB\r\xc0\x80\x96T\x92\x99P\r\xc0\x98\xbe\x8e\x1b\xacJ)@\x7f/>\xb5l\xb9\x04\xc0\xbe\x9e\xcbt!)\x03\xc0IS\xda\xfe7\xb6\x03\xc0"\x95\xcb\xf6HW)@`:N\x9aI\xef\x03\xc0\x17i\xd4\x1c\xaf\x90\n\xc08}\x94$\x0e(\x04\xc0r\x891\xcf\xf7\xf5\xfe\xbf\xe0JP&\xf5\xf5\x01\xc0.\xd7\xa0\xd5\x11\xcc\xf8\xbf+D\xa5=\xc9\xba\x01\xc0Q\xbe\xd8\xb4\xdc:\xfe\xbf\xe1\x13Eb\x18Q\xff\xbfoy\xa6B\x19\xc8\xea\xbf\xab\xd178\x90\x1b\xdb?P[\xaeRc\xa2\xfd\xbfT\xf7\x16\xb3\xe0\x0b\x11\xc0\x84sP\xdd\xbf\xeb\xf7\xbf\nW\x1b\x90Y\xbe\n\xc09\xf1\x94\xc0\xd3+\x00\xc0\x0c\xfe\xb3\x91#\x15\x15\xc0\xfa\x08XPD\x1e\xfa\xbf\x0f\xf30\x01p\xb3\x0e\xc0\xac\x947\x81e\x81\x05\xc0 \x90U\xd5\xd1\xfe\xf4\xbfJ[r\xb5\x88>\xeb\xbf\xed\x1e1L\r\xcc\x0c\xc0'
p16
tp17
bg3
(g4
(I0
tp18
g6
tp19
Rp20
(I1
(I434
tp21
g13
I00
S'o\x00>[)\xcbS@\x16\xc9\xb3tg\xcaS@]\xe0m\x96\x1f\x07T@$\xe2\xe0\xb3$\x07T@/\x1c\xb9\xe0\xee\xf7S@\x92\xa2u2\x99\nT@\x7f,*Jy\xc3S@\xf2\x05]\xa9\xdd\xfaS@gvk\xdb+\xfaS@w\xbf\xf2\x9bn\xa3S@\xa2.\xa8\x9d\xea\xf7S@h\x1f4\t\x1e\x92S@\x9d\xab\xc7m\x18\xedS@u\x8a\x1f\xf9\x8c\xcbS@\xb9\x15s\x17\r\x9eS@g\xe3\xa5\xe2\x01\xf6S@7U\xc3&\xf1\x9dS@\x19\xc7\x93\xed\xca\xa1S@!\x02TH\x7f\xc9S@\xb8L\xfb1\x91\xc9S@\xdb+\xe34\x05\xeeS@t\x19\xa3D\xd7zS@\xe4k\x83H\xadbS@r#\x9f\x9f\x87\xc7S@\xe4\xe3\xd5q\xb2\xc9S@\xa7\x90h1\x87\xc8S@\n]I\'\xa0\xd3S@\xc3|\xb9\xbd\xb4\xc8S@\xae\xc8\xda\xed\xbd\xc8S@\x10b*R\x9d\xc6S@\xdbiU\x8b\r\xb3S@\xbb\x80\xca\x832\xb4S@\t\x93\'Q\x91\xb3S@\xbc\xbc\xf3\xe5\xba\xcaS@\xcfK}\xea\xa7\xb0S@\x83\x97j\xb2\xbd\xd2S@T\xc6\xe9\xe4n\xd0S@\x98\xa7\x95\xa6\xf3\xd1S@\xd9\x8a\x86\xba\x12\xc6S@\xe9\xdc#\xc2\x89\xc2S@\xac\xc6B\xad:\xbaS@\xe7y"\xc6\xea\xcbS@\xbb\xb9\x1dR\x7f\xcaS@{O\xc7i)\x0eT@\x9frD\xa6T\xc2S@\xd7\x85\xc5\x85\xad\xbeS@\x00\xaeU\x03\x08\xc7S@\xb6\x8b\x94f6\xbfS@\xf5\xa3mc\x7f\xc7S@\xc4M\x0f\xe7\xb7\xc0S@\xbe\\\x10\x9c;\xbeS@d\x1a\xbe/\x96\xc5S@\xf1\xb2\x0b\xa5A\xbdS@\x05\x82\xb4B\xea\xc0S@\x9cm\xfao\x8d\xc7S@X\xf4\xa7\xb9(\xbfS@\x9d`\x8c\xf1u\xbfS@.\x9e\xc9]\x8f\xb2S@\x13D\x9c\xec\x12\xc9S@\x15\xa6/ \xaa\xc0S@\xfd\x97\xaff\xad\x04T@\x90\xdd\x10`\x0f\xc7S@\xf7\x08\xef\xdc%\xc7S@\xe6T\xe7\x94\x1fYS@\x04{\x14B0\xb4S@\x90\x8b\xfc\xf9{\xbfS@w\xc3\xc9\xd2\x11\xa9S@P-\xae\xc4\xd6uS@~\x9d\xcdE\xbb\xc9S@\xc14]\\\x15\xcbS@\xce\x97q\x9e\xe0\xf9S@b\xd9\xee\x1e\xcf\x0bT@\xe2\x05|~i\xc0S@\x9doy\x0e+\xc1S@\x86\xf0\x80\xbfO\xcaS@\x18\xe9\xb3g\x8a\x9fS@\xa6\x92q\xfd\xdf\xeeS@\xf8\xb9\x81\x18#\xcbS@\x95Q\xf5\x81\xf0\xc1S@\xba\xcc\x00\x81Y\xc3S@`\xd2Y\x02v\xc9S@\x19\x84V\x81\xda\xcaS@\x06\x8e\xc7\xab\xd7\xb2S@u\x8bQ\x9ey\x86S@9\x0e7t$\xf9S@M\xf2\x97\x7f\r\xe8S@\xdc!\xd2\xcfX\xc8S@2K\x8cL\x9f\xf2S@\x021\x817\xae\xfaS@\x88\x12\xe6\xf2\x83\xc8S@\xc13\x0e\x80\x92\x0bT@\xb2\xcd\x86IV\xfaS@z\x1eN\x9fd\xfaS@\x9d8\xa6\xba\xb2\xc8S@\xbd+\x00O|\xc1S@v\xf0\x9f\xc0\x0b\xe9S@\xcd\xc2\x92\x8f\x8d\xc7S@+r>\x99\x0euS@{@\x96\x0f\x94\xc7S@\xe9\x94QV;\xc3S@\xd1|p\xc3\xe5\x0bT@j:l A\xe3S@G\x80\xae\xda\xd8\xc5S@Ty\xe0\xb7$\xc7S@\xa9u\xb7\x13\x84\xcaS@\xff\x9bXp+\xfdS@\xb1X\xfb\x87\xe8\xbdS@G\xa8v\xa8\xd2\xeaS@\xc8\xac\x98\xf7\x92\xc2S@ms\xcbi/\x8bS@j>\xc0\xaaLdS@\xdc\xee\xe7\xf3@\xe6S@\x1a\xdf\xe6\xcf\x98\xc7S@\x11*]\x87G\xf8S@\x1dW\xbb\x10\x12\x82S@\x07N\xbe\x15N\xceS@\xbf\xae2c\x1c\nT@\xb15\xd5\x8b<\xbdS@\xaa\x05~N\x17\xf6S@l\xfc\xfc\xfbj\xc7S@u%\x95 V`S@\x00\xea\xf3\xf2F\xf1S@JR\xd56O\xa5S@\xb1Q0\x08y\x0fT@]\x07\xf9\xf9\n\xe5S@tf\xc3\xae\x84\xcbS@\x89>\xa2\x1a\xfc\xcbS@\x88\xe2w\xa5%\x07T@|C+T\x91\xd6S@+ \xae|\x8f\xc3S@:\x92a\x8dU{S@/m`E\xa2\xcaS@\x18\xe7[\xbb\xd1\xa1S@MC\x11\xc4~\xd2S@\x1e\x1f\xef\xe2+\xf8S@\xd1\x0b\x963\xee\xf7S@"H\xa34\xf5vS@\xc7\x80\xa0p>\xc4S@3Nf\xc3\x85\xc6S@Oh\x14rB\x08T@ \xe8>~daS@6+\xa3\x9aW\xf5S@\xf7\xder{\x19\xd5S@\xfc\x94p\x9d`\xa7S@\x91.9)\x06\xbfS@S\xfb\xaa\xef\xc7\xf7S@\xe6\xf0\xea\xf8\xadeS@\xc8P\xea\xb1\xb6\xf7S@\x89Fn\xe1\x1f\xcbS@\xc2\x11\xe0\xe21eS@\xed@`!\xb4\xc9S@\xfa\xac\xab\x9a\xa7kS@s\xe6\xcb\xa5\x86\xcbS@\xb4\xb2j\xef\x8b\xd2S@\x98\x8e\x924\xff\xc8S@T\xd7m\x95q\tT@\xac\xcfR\x8a\x1d\xcbS@\xbe\xc5`\xee\x81uS@<\x963^\xf0\xc3S@\x12\x8d\x91\x8cU\nT@\xb6\x9e[\xf3\xd4\xcaS@\x9f=Q\xf4CzS@hknd\xa9\xcaS@\xdbY\xab5\xdb\xbdS@\x1b\xd7e\x185\xbdS@\r\xe7\xa8H\xd5\xbfS@\xc5\t\x0bJw\xc8S@(\x82Q\x0f\x83\xffS@\xa0\x97\x01\xa8\xed\xcaS@\x80\x9f\xd8\x85\xca\xbcS@\x95*\xba\xdb\xd0\xc7S@\xe5\x8d\xea\xe8w\xc1S@\x14\x1c\xd9\xfd\xe9\xd9S@\xd1\xac\x84\n\x93\xc7S@\xc4Dt\xaf\x01\xfbS@\x93)\x9c:S\xfaS@\x03\x93\xed\x8f\x7f\xc7S@\x87^\xff%\x0b\xedS@t@\x87\xaeL\xf8S@\xa5zq\xd0\x81\xcaS@{\x13\xa4\x05-\xf7S@\x11u\x7f\xc9w\xf8S@\xea\xe0\xaa\xfb\x7f\xf6S@\xa0\'\xdc\x1d1\xf8S@\xbf\xc3t\x88\xb1\xb3S@\xc1A\x91\xc1\x0f\xa8S@ak\x9f\x18\xe7\xf7S@\xee\xc2PW_\x8bS@\xe5\xd5\xc0\xe2\x92\xc2S@\xb0\x97\xc9a\x16\xfbS@\xee\xc2\xea\xc4\x1d\xe6S@\x9f\n\xc0\x88\xf7\xebS@z\xac\xca\xa6{\xeaS@\x10\x98\xe9\xb7\x8e\xc5S@\xcd\x11z\x80J\x0eT@\xe8\x06"\xb5j\xc3S@NL)_\xbd\x11T@\xceM\x98\x07\xabSS@~\xc1\xb3\xc7\xf8\xebS@\xf5\xbf\xb0\xe0\xd0\xfbS@D}\xe7\xfdp\tT@\xea\xd6\xff\x13\x8d\xc3S@\xf2T\xaeU\xc9\xc2S@\xbbe<-\xcdMS@!\\D\xf22\xcbS@1\xae\xf6Z\x07\xe5S@\xa05g\xaej\rT@\xc2P\x13v\xf0\xf6S@\x9d\x0f\xd1\rE\xafS@\xa2\xa3-~\xe2\xbeS@\xe0\xef\x86\x01\x0e\x0bT@{I\x03\x7f\xb9\x0cT@\xe0\xdf\x87\xf7\xd6\x8cS@?\xb5+\xfa\xf7\xb2S@\x86\x8e\xd3\xf5\x16\rT@~\xfdBl\x1c\x0cT@\x89\x9a\x88\x1d\xb8\xfaS@{\xed\xf7\x9c&bS@h\xfd\xef\xfc+\x87S@\x0c\x08\xc9(\x89\x8bS@\x92\x92V\x19\x05\x8bS@44\xdc\xe7\x9a\xf6S@\xcb\xa6\xfdd\xfb\x0bT@wG\x1b\xd7\xf9\x9dS@{\x9el\xd2\xbf\xb1S@\xcb\xf1\xb0\tc\xfdS@bD\xb6?\xb8\xf3S@\xc2a\xeb\x05\x0f\xcbS@\xdd\x8d\xf5\xeaT\xc9S@X\x0b\xa4\x9e\x15\xe8S@\x17Fv\x1bq\xe5S@\xd4\x05D\x8bp\xc8S@\x17tq\x94e\xfaS@\xad\xbe\xc8\xb9\x9c\xc7S@R\x9a\x8d\xe3\xf3\xf4S@`\x9d!4^\xa3S@\xf3\xae\xae7T\xecS@+\x99D\xbb\x8ekS@\x8a\x07\x91e\x9b\xc7S@\xf3\x06\xee\x1c\xa1kS@\xee\xdd\x9f{e\rT@\x97d\xc3\x7f.\xc7S@\xa0Q\x01\x81\x89\xcaS@\xdb\x89j"\xf1\xbdS@\xe8H\xc5U\x97\x9aS@K\x80\xd9]V\xe7S@a)\xbfr\xa8\x03T@\xfb\xbe\x11\xbd\xcb\xf0S@^2G\xb8\x99\xe5S@\xb6\xf2Y\xfb\x02\xecS@7%>\x89\x95\x0bT@\x08\x14\x91\xad%\x9fS@\xa2\x04\x93\\E\x90S@b=\x8eR{\xf1S@\x13\xa1\xf3t\x9d\xb3S@\xc8)\x10\x06\x0e\x9aS@\xb0!\xea<$\nT@!\x98E\x1cF\x90S@\xda\x83\\u\x99\xfeS@\xd5\x83k\xdd\x91\xc3S@\x86\xddK\x10\xa9\xd1S@\xf1\xe2\xd7.\xfd\x0bT@|UAD\x96\xd3S@B\x8c\xd8Q\xb5\xb0S@@"AE\xa4\xc0S@\xba\xde\x7f\xa9\x99\xc2S@\xf6G6I\xeb\xf7S@\x9a\x04\x88"\x01\x9eS@\x87>\xf6\n\xb2\nT@\xaf\x824\xc6{\x0cT@\x90B\xe2\xc1\xf4\xbcS@^6xQ\x1f\xf8S@\xaa3\xe7\x8b7\xf8S@\xeaBw4,\xfeS@\x93_\x8b\xfd\x95\xf6S@\xac\xd2s\xba\x19\xc1S@\xf4k\xf0\x18]\xc2S@~\xd9\xf7}\xa7\xb2S@\xcdoo\xa1]\xd2S@S\xae\x00#@\xc1S@:\xd6\r\xae\x1d\x0eT@bc\xc4\xec\xd7\xc2S@\xbd2k\xae\xcd\xfbS@i\x12Um\xe5\xf8S@\x1e\x86hU\xb0\xd4S@\x1d\x90FS/\x0eT@>\xf3\x8ay\xa4\xbdS@\xd6\xb70\x14]US@\xe2\x12bJ\xed\xfcS@\xcc-\xc3\x8c\xcd\xbfS@\xc8\x83\xcb\xaa\xf4\xf7S@6C\xcd;\x00\xf2S@;T\xab{)\x8aS@\xf6\xf4~*\x14\nT@\x7f\xa9\xbb@>\xcfS@\xc9 \x8b\xd4\xa6\xfcS@\xe8p\xbdb\xe8\xa1S@\x00Z\x90\x9f\xc4\xc4S@\xd0\xea\xd0\xae@\xbfS@Y \\\n\x91\xc0S@\x16\x0f\x0bO\xca\xc7S@\xec\xb8\xa1\x06\xa7\xc7S@\x9e\x17:_\xbc\xbfS@%\x7f\xdb\x7f\x19\x0eT@\xce\x18\xf7a\xa8\xb0S@\xd6\x19=\x8d\x1d\x0bT@66\xa3QC\nT@\xe5L\xf8\x19\x8b\xa1S@@\x17\xaeO@\x85S@\xea\x15\xb1\x81\xd9}S@\x04\xbbFgudS@\n\xa9\xb9\xfd\x03\xfbS@\x15\x1dL\r-\xfaS@\x01\x82\x81)\x1d|S@\xb9\\\xdb\xcfP\xf2S@\x8b\xbc\x9f\x19\x9b\xe5S@\xa7\x82WV\xee\xf7S@\xa3\x0e^\x88\xed\xf5S@\xa3\xc6\x8aE\x90\xf7S@X\xa3`}I\xf8S@\xbb\x1bXs\xf0\xc1S@B^\xe3\xf9\xed\xf7S@\r*\xcb:\x0e\xf8S@<`B\x06\xa3eS@\x0f\x93\x8d\xc8\xed\xebS@\xe7\xf4\x85Zt\xc1S@+7\xe9M\x9ekS@\xa6\xec\xb0\x93r\x0bT@\x8d]\xae\x1e\xfe\xe6S@H\x0b\xd0\x95\x0f\xe9S@b\xe4\xb0\xe7\xe1\xf2S@\xe4\xd8\x90;o\xfaS@ad\xa9\x89\x16\x0cT@^{\xfb\x88\x7f\xf1S@c\xcf~Rt\xc1S@]\xf6\xd3`\xa5US@Ld\x80r\x90\xc7S@s\x17\xb2\xaf~\xcfS@\x83\x12\x00\xf9~\xb6S@_b:\xcc\x8d\x0bT@\xd0}\xf5\xfa\xbd\x9dS@\xd4\x870\x94X\x89S@t\xd6-\xf91\xc7S@a.\xdd\xad\xfd\xe8S@\xc5\x96\xac\x15\x84\xeaS@l#>\x8a\x82\xb2S@\xcb\t{\xd9\xe8\xa1S@\xb2\xaaX"P\x0cT@&\x10c\xd4\xee\x10T@L\xad\xcaD\x90\xc1S@\xe3Q\x957\xa6\xd2S@+J\xfa\x8e\xdf\xc4S@\xfdt\x97v\xfd\xebS@\xc3\x0c\xd0\xc9\xfa\xbeS@\x1aW\x9a\xf6v\xbeS@\x97U\x85[\x99\xf5S@\xfa\xa3d\x1e\xe6\xf7S@\x18\x9fx%8\xf8S@\xcf\xfa\xafH\xec\xbeS@\xec\xd9]\xc6(\xf8S@\xbb\xdb\xda\xbe\xa5\xc7S@Y^\xab\x04.\xfaS@\x00\xe3\x0c=U\xf8S@\xdfZ\xb5\xdd\xfd\x9cS@"+H\xc5\xbd\xbfS@\x7f\xf1\xeb\xbf\xf4\xc1S@\xde6\xe76\x96\xf7S@y\xf9R\xac\xcd\xf7S@\x8csdN\x81\xf6S@@\x1f\xfbSY{S@\x81E9\xe6EyS@\xa1H\xa1\x8creS@\x97,\xbc8i\xaeS@\x02\x1bZ\x91+\tT@\x8dQ\x87\xe4\xa8\xfbS@\xf3\x87_RC\x9fS@\x18\x9e\xfe\xd7\x1d\xb0S@\xb6\xe6\r\x19\x07\xf8S@w\x1f \x96\xd5\xf1S@\xc7V\x96\xcb\x06\xf5S@\xdb\xa1\xcd\xef\x1a\nT@B\xa3\xfdG\x8e\x0bT@\xc19\x14\x04\x9d\nT@\xc4\xc2\x138\x08\xf6S@Ea\\Q\xba\xe7S@\xa9S\'\xe6\x9c\xd7S@4\xbdI\xec#\xe4S@o\xb3\x85e\x92\x8bS@Mx\x1f@\xca\x9dS@\xfc\xe2\xb0\x01\x83\xe5S@\x87K\xbf\xcdj\xbfS@6\x04\xe9\x95\x0f\xe9S@\x93j\x9e\xe6\x90\xf5S@\xc5\xea\x10\xe9\xb9\nT@\xd1vw\xebF\xa3S@\x1e\xfe\x9a\xb7a\xaeS@C\xa9\xcdO\xed\xadS@$)\xc9Ex\xc5S@s\xf3*\x84"\xb1S@\x87\xdf\x83\x97\x13\xb0S@\x90\x1f\x80N\x0b\x89S@%8\xf5\xd9\xb8\xa8S@nT`m\x99\xa1S@6\xc8~\x18\xbd\xc1S@\xd5E\xf92\xcc\xa2S@p\xdd(\x1b\x89\xa2S@\x1eGqDc\xc1S@\xb0\x1fc\xd5\xee\x9cS@W<rK\x11\xf8S@\x93\xc6h-W\xf8S@P{\xdb\xd4\xd8\xc0S@\xff9\xf6r\xdd\xf7S@\x96\xb7\x15\x13\x8aUS@\xf5\x1e3\xd1\xad\tT@\xa7\x17\xf1\x9b\xb6\xf8S@\xe9!.\xe2\x07\xc2S@\x89\xbfC\xd6\xec\xbeS@-\x01V\xc32\xc2S@&\xe5l\xe7$\xfaS@\xf0.pF\xdc\xfaS@.YS\x0c\xd3\x08T@n\x9eenKrS@xx\xff\xd4P\xfbS@^/\x97\xe8-\x8cS@\xbaa\x0e\xb5O\xf6S@+\xa8\xdc\x9b\xb1\x9fS@H\\\\\x13\t\xf8S@\x84\xd25Y`dS@\xcd\xb9LV\xbe\xbfS@\xe6\x1bE{\xd4\x8cS@\x0b\xfcn\x9d\xbd\xb0S@\xb4\xa8S\xea\x9f\xf3S@\x9b\x93u\x9c3\xf1S@\xc2\xb3\xa8\xd8g\xa2S@'
p22
tp23
btp24
a(g3
(g4
(I0
tp25
g6
tp26
Rp27
(I1
(I434
tp28
g13
I00
S'e->.\xde\xf7(@`\x9a\xa9`_%)@\xd1\x92\x91\xce\x14#\xf6\xbf\xca\xe4\rS\xdd\xaf\xf6\xbf\xe6\x8b\xf6\xb2\xa8R\x00@\xdb\x10\xe4\x96\xe6~\xfa\xbf\x02\x06e\xb2\xfc:)@\xe9p\x08\xe6]\xdf\xf3\xbf\x92\x1e\x95u\xdbh\xf3\xbf\xef\xae\x0e\xdd5\xf9\x10\xc0\x08\xfd\xb4\xfd\x1bT\xfc\xbfE2\xf7\xdd}\xbf\n\xc0\xbf\xe1\xa1\x85\x04\x10\xe4?\xd1\\\x0e\xcaI\x9a(@\x7f6\xf6!H\x9b\x02\xc0\xc2\xf3\x0bK%\x16\xd8\xbf\xf8\x02\xe6VH\xc2\xfe\xbf\xad\xbb\x91R\xbf\xce\x03\xc0\x92Hk\xb1\x90\xfe(@\x14\xf160\xcf\x12)@QBf\xbctu\x01\xc0\x1aq<\n\xec\xbb\x13\xc0\xaf\x1b\xc2Q\xe1(\x15\xc0SU\xa7\xbcF,)@.\xc5\x96\xe0W\x11)@l\x01\x1aY>\x1a)@\xb5X\x10\xe8\xf7M&@pK^\xc2c\x08)@3\xfd\x1c\xeb\x15\xfd(@~g\xf6\x9a\xc1\xe2(@Ef\x9e\xa9\x8e\xeb\r\xc0\x85\xc0\x03<\x02\x1c\x0f\xc0\x0e\x1c\xda6\xb8\xd0\x0c\xc0\x19\xd8=\x04\xe0p(@\xf0?>d\x13\x91\x02\xc0!\x94\x08\xe4\xc4\xd7\x05\xc0\xc7\xecstD:\x03\xc0\x9a\x95\x1c\xc0bW\x06\xc0~\xf5\xea\x8d}s)@6\xa7\xd1 \xde;)@[\x822\xe4\xff\xf5\x0c\xc0W\xb7te\xbe\xaf\x02\xc0{\xc1\xb2\xa1\xbeS(@K\x18=\xcf\xe8\xa2\xec\xbfd(O\xbds\x00)@\x8bC\x06DiI\xf1\xbfh\x10\xec\xf4\r\x19)@O\x839\xc2\x1f\xc5(@\xcf\xfe!I5\xde(@\xee\xaa\n#\x14\x0b\x03\xc00V\x0b\xc6\x95\xb9\xfd\xbf\xc0\xb4\xa1\xba\xb3W)@\x8aGN52\x1b\xfd\xbfw%\xba{\x8fE)@\x04\xdc\xc0N\xb4\xe8(@\xc7s"\xf4V\\\x03\xc0b\xf7$\xda\x90\xa1)@\x954\xf7IG\x9d(@i*\t\xbcfu\xfd\xbf\x11\xc0\xab\xe3\xe2[\x03\xc0\x06Op-\xeb\xf1\xec\xbfN2\x1e\xde\x8f#)@\xb8\xa4:V\xda\x86\t\xc0\xbb<-m\x14\xf4\x05\xc0N\xc8\x8dHV\x1f\x0f\xc0\x82\'\x9f\xea\x1f$\xf4\xbf\xfc\x8fjj\xbdZ\x01\xc0;jI\xb8\x11\x86\x0e\xc0\xf42\xb6\xc6\x9c\x13)@\x0f7\x8f\x9c\xc6\xbe(@\xf3\xcdx\x94^_\xd0?\x1e\x07\x0e\xd8\xcf[\xe5\xbf\xb5>m\xbf\xa0W)@\x1c(A\x98\x00-)@g\n\xdf4\x85\xe0(@\xbd\xe0\x07\xf5\xf06&@O\x98H\x1d\xfe\x83\x02\xc0\xe4H\xa3\x05\xb7\xa4(@\x81\xd4\x17\x0cO\x06)@\xc9b1\x8fZ\x7f*@\xf5\xcd\xb9\xf79\xfe(@\xe6E\xf2\xf0\xab\x9a(@\x86\x0e\xf5\xa4\x08\x06\x0e\xc0!niH\x8d\xb7\x02\xc0\x07\xc9i\xf2:\xcd\xeb\xbf\x1e\xdd(\xfe\xdf\t\xdd?.\x8f\xfa0\xf1()@|f\x960\x162\x00\xc0\'\x96\x80F\x91\xda\xf4\xbfx\xce}T\xa3\x1b)@T\x83\x1bt\xe0\xe0\xf6\xbf\x95[\xae\xf2Z\x11\xf4\xbf\x1a@\xb4P\xce^\xf4\xbf\x13\x1dU\xd0=\x08)@\xb4\x88\xed\xffiJ)@\xea\xdc\x14k\x8au\xdf?\x96\x89\x91]\xcc3)@5y\x8a\xaeZ\x1f\x10\xc0\x80\xa0\xb5\x08\xe8\x1b)@\xd4Y\x02\x15I\xfe(@\x84z\x00\x99\xcew\xfe\xbf\xb4)\xad\x05\xd5\xe7\t@\xff\t=\x05\xb0w)@\xc6\x91\xc4fI%)@\x84B<\x12TS(@Q\xfdf\x99}\xf8\xb1?Q\x82\xb6JzR\xfc\xbf\xf0\xfc\xb4\x93kU\x02\xc0Gv\xc4s\xe7:)@\xc8\xc6\x1a\xd5R\x82\x0e\xc0\xcb\x9b"\xf7\xa5\xfc\x0c\xc0\xb7\x08\x9cP\xe7\x1e\xf5\xbf\xf2\x8ds\x89\xe7\xe9(@\x00\x96\x8e\xa6\xb1\xc1\xf3\xbfe?i\x9d=\x1b\x12\xc0\x8e\x82Hc\xfe0\x06\xc0\xed\x1f\xf2\x07\xcc\x9e\xfc\xbf\xe2\xd9\xdf\xf5\x89\x0b\xfd\xbf\xc3J\xac8^]\xea\xbf\x97\\\xcaq\xb3\xce(@`\xa3\x15\x8e\x97y\x15\xc0Q\x1d\xd6\x8c\x92\x14\xce?-\xbf\'"\x8b\xe2\x0f\xc0!!\x89{|\xcc\xde\xbfC\x88\xffN"\xdf\xf9\xbfu~>\x19\x01\x86(@E\x95!\x87\xdbi\xfc\xbf\xc6\xcb\xa5 \xe8\x1e\xf6\xbfl\x936\x8eY=\xea?M\x88\xbf\xc2\x03K)@\x94\x84H\xc4V\t\x0b\xc0\x8f\xa1\x9b#@\x97(@\xa2\x0e\x1e\x1c4\xd1\x03\xc0\xb7F\xfa\xff\xc1H\x06\xc0\xa9\x802\xbf\xe8\xe7\xfb\xbfN<\x1e\xdb\x95Y\xfc\xbf#\x92Oj\r\x18\x0f\xc0\x9c\x05\x0e_\xc6<)@\xe6\xd1\xa8\xb5"\x8b(@\x9b9i\xae+}\xff\xbf\xcf \x1c\xfe\xb2F\x14\xc0\xa2\xb6\xc5\x16\xd3\xe3\xfa\xbf\xa25\xef\xe0p\x1d\x03\xc0\x07? M\xc3\x1c\x0f\xc0\xe4\x90G\xf3\x95\x89\x02\xc0K)\xfc\xd6\x0bT\x00@g;\xe2\xe8\xe0\x8c\x0c\xc0\xbf\xe9\x18"C\x8d\x00@\x86\xd8\x19\x06\x1e\xbf(@:\xa2\xa1Yv\xa5\x0c\xc0\xd7\xba\xa2\xcc\xd7\x13)@\xaaj\xceS\x82x\x0f\xc0B\xef\xf5\x86\xab\x9c(@w\xaf\xde\x13\x9d\xb7\x02\xc0z\xc9A\x89**)@\x7f\x0c%XL^\xfb\xbf\'\xef-\x85V\xa3(@F\xa3\xe9\xe2\xac\x1e\x13\xc0C\xca\xe62\x1b\x04\xfe\xbf\xb0R\xe3\x13\x18\x08\xfc\xbf\xce7\xc4ih\x9b(@\x17\xc1\xcd\xd5\xbc\xf4\x13\xc0\xdb\x9e\xf2\xfb\x7f\x93(@\x8a\xbf\xd8K\xa5(\xfe\xbf\xc8i\xccY\xad\x0e\xfd\xbf\x91K]x\xd3n\x03\xc0\xde\xc4Q\t\xe3\x0e)@&\xd4\xdd\xf0p\x84\xf7?\x9a\xc8Z\x85\xf7k(@\x0bn\x08G\xd2\xc7\x01\xc0\xdc\x18\x058t+)@\xa7\xcc\xfb.02)@8\x12G@Oj\xfb\xbf\x96\x89\x91]\xcc3)@\x02\xf6\t\xd5E\x97\xf4\xbf!\xf2\x1a]\xdd\x15\xf4\xbfc\xba\nBQ*)@\xc0\xe4\x02\x8c\xb5\x00\xf6?\x13c\x9c\x14z\xc0\xf3\xbf5\xcf\xbfm\x08V(@\xc4\x97\xce\xa5\xf0\x89\xf4\xbf\xafnR\x04\xce/\xfc\xbf.\x8b \xf7\xd4P\xf4\xbf\'\xb6\x07\xc5\x1a\xd8\xfb\xbfH\x13\x91\x10\x17W\x05\xc0t\x9e\x8c\x05\xe8w\xdc\xbfx\x92M8\x96p\xfc\xbf\x9dQh\x14I\xc2\x0e\xc0\xba\xa0\xaa\x9f\x8c:)@\x91\n?h\xfaj\xf4\xbf\xa6\x0c\x1dv\xe1!\xf5\xbf(81\xe5,I\xe0?\x92\xb4\x83F\xf26\xe6?\x0b\x00\xb6\'\x93X)@\xe0\x8e\x92\x93\x98\xc6\xdc\xbf2p4\xc7\x849)@\x00\'\xe7\xc2\xd10\xf4\xbf\xb0w\x94\xa0\xa1p\x16\xc0\x90\xd5q\xefm\xc7\x02\xc0\xadu+\x07\xaeZ\xe0?\xdfR>\x85>\x10\xfb\xbf\xa6D\x9b\x9f\xdbI)@\xff8\x12\xb0G\x97\xfa\xbf\x1d\xed\xd1^\xfcA\x16\xc0\x04\xd6\xadb~\x85(@i\xab\xedaa\xda\xf9\xbf\x16\xdd\x17\x9f:\xf9\xda\xbf\xf5\xe2\x96]QP\xe0?\x11!\xb9\xc9\x9f\x92\r\xc0Q\x0cG\x9e\xb6`\x03\xc0*\xf1\x19\xa3_\xbf\xf9\xbf\x14R\x83\xa7\xba\xfe\xdf\xbf\xe1F\x15\x7f\x01v\n\xc0\xe7\x0b\x91\x8e\x15\xe9\r\xc0^\xf1\x19\xeet\x1d\xe9\xbf^ti\xbeA\xd2\xe1\xbf,\x9a\xfei\xa2\x1e\xf5\xbfg.R\xc5\x97[\x15\xc0\xc3\xbe\x83\xcb\x9e\xea\x0b\xc0o\x08Y\xf7\xd3\x91\x11\xc0\xff\x84\xeb\xf0M\x89\x0e\xc0\x1b*\xad\x90\x80\xa4\xea\xbf\xd6\xc9\xe4fa\xce\xec\xbf]\x1c\xdaY\x06\x80\x01\xc0\x90R^\xf6D\xc3\r\xc0\xaeeg\x18\x16L\xe1?\xac\xdf\x86`#\x86\xe4\xbf5\xa2\x8f\x0c\xea\xa2(@\xc2\xb9\xb2\xa1\x12\x01)@w\x96/\xf0:_\xd9?\x07\xec\x19\xd3\xb2\x8e\xed?Z\x9c\x17v\x19 )@4i\x03\xbb\x99H\xf4\xbf\x88)\xa27!2)@<q\xe4Q\xa8;\x00\xc0\xfe\xf9!\xd0\xf1\xf7\x0c\xc0\xe2\xd6\xadI\x1bQ\xb2?\xf6\xc33\x12\x8eC\x0f\xc0(\x13j\x7f\xa6\x1e)@\x0c\xacp\'\xb3v\x0f\xc0s\xd4\x8a\xc1\x81\xb7\xe2\xbf\x88\xf4\x94e\xae&)@\xb9=Q\xab\xbcV(@!i\xe4\xf0\xf4L\xfc\xbfm2F\x04\x07\x9b\x06\xc0\xbf\x8a\xa0\x91B<\xf3\xbf\xbcS\x83g\xf9\xbc\xf7\xbf\x8e\xcd*\x0e\xad[\xed?|>)\xc6*\xab\xf3\xbfL~\xb6@^\x9e\xe0?\xd8/5\xb2\xb9\xe6\xf6\xbf\xa6\xb2\x95\xf4\x85\xc9\x07\xc0\xac\x89\n\x80\x83*\xff\xbf\xfd\xe9\xcap\xa2\xe8\xe2\xbf\xd6\xf8\xdf\xc4\x17\n\x05\xc0\x0c~E\xf9{\x90\x02\xc0\nK\xe4/\x8d\xb0\xfc\xbf\x8b\xc0\xc0\x06\xd4\x92\x11\xc0?\x82\x9b \x83\xc1\xf2\xbf\xc0\xa4\xcd\xd4\x16K)@\x88*v&\x92\xda\x06\xc0\x04N\xb7\xdaZW\xe6\xbf\xf0\xcfG\xcf(_\xf2?3\x12\xed\x8d\xff\x12\x02\xc0j\x84@O\xda\xb2)@D9\x85\xcd\xa8:)@{\xcc1*\xc5L\xfc\xbf\x95\xacx\xa6\x11\x92\xfe\xbf\x112\xd7/]2\xfc\xbf&f\xf4\xd1\x04\x03\xfb\xbf\xff\xfb\x0c\x00\xde\xf0\x08\xc0d\xf5\x9c\xc0es\xfc\xbfh\xc5\xbd[\xac\xcd\xfb\xbf,\xb6\x9b\xda\x9d\xbc\xf4\xbf\xa7\xc7^r\xffS\xf4\xbf\x9b\x07\xaa\xf5 U)@_\xf6\xb8\xe6\xdc\x01)@#\xb1\xdf>\x15\xc5\r\xc01+$\xa0!}\x04\xc0C\xaa\xa1\xa4\x03/)@CvV\x17\xa9\x0f\xec\xbf\x9a[\xc0\xbdw\xeb\xfd\xbf\xcfm\x1a\x11>\x87\xe0?\xa3\x8f\xa6\x17\x06\xa0\xf3\xbf\xef\x132\xfc\xbb\xd2\xf3\xbf\xfb4\xe6f\xf4P\xeb\xbf\x10m\xf4*\xfc\x1b\x03@y\xf0\xc5z\xf3\x01\x08\xc0z\xb8q{\x15\x03\xb7?f\x04\nW2,\xf3\xbf3\x94\x9d\x950\xe6\xf4\xbf\xe9\x89\x91\xd6g\x87\xcc?\xfb\x1c\xaa\x1e/\x9e\t\xc0\x86U\x95\xa5\xa2\xff\xfa\xbf!xK>\x89\xde\x02\xc0+#\x12\x08\x1d\x9e\xdf?\xf6\xf2<F\xd7\xa3\x0c\xc0\xd8\xd1y\xda\xc3s)@N\xb5[k\x87]\xf3\xbf\xefW\xe3\x1d\xf3;)@\xb6\xe3]\t\xb5.)@d\x80=\xceR\x1e)@S\xc8\x9d\x91\x86%\xf3\xbf/NA\x89\xb9&\xec\xbf\xbb5\x8c\xc0\x11\x14\x02\xc0\xb3\xfc\xa4W\xe29\xfc\xbf\xfd\xd8\xdd\x96\x87\xf9\xfb\xbfI>\xed\xee\xfb\xbf\x03\xc0\x83\xcf\xd2\x96ac\n\xc0\x07\xa2^\x1b\xb7\x99\x0b\xc0\xe2\xb7\x88\x04\x18\x8d\x13\xc0\x9c\xa6}\x8aNs\xf4\xbf~\x81\x87y\xb8\x14\xf3\xbf\xc8\xda\xe1\xaa\xa5\x9a\x07\xc0\xc2\xd9\xff6\x82\x92\xc6?\xc4\xe0\x99\xa2)\xaf\xf3\xbf3\x19nh\x9a\xf6\xf4\xbf\xda?\xaePv~\xeb\xbf\x81\xdd\xa6^\x9c\x90\xf4\xbf\xf9\xbb\xf8\xac\xc1\xc6\xfb\xbf\x03\xf8h\x9f\x9c3)@\xd8\xaf\xac\x01E_\xfc\xbf\x0e\xee\x85\xbfl\xe5\xfc\xbfw\x1dg|!\x96\x0c\xc0\xdfG_\x84\xae\x8f\xe0?\x06\xd6\xc5\x1c\xbd4)@\xb9\xceb[L:\x0f\xc0\xeb\xee\xdao\x95\x14\xfc\xbf\xcb\x9b\x14Y\x95\x06\x0c@\x0b3\xc0q,\xa1\xdf? \xbf\xf8\x7fmv\xad\xbf\x90F\x16\xcf\xdc\xfe\xf3\xbf\xbb\xa4a\x00\x80p\xe4\xbf\xd1\xe7\xed\xaa\x95\xa9\xd1\xbf\xaa\x0b\xb3\x8c\xd8\xbd(@+gl\xa0\xd2\x11\x07\xc0\xed\xc3)a\x02\xfe(@=\x87S\x93\xc5\x00\x12@b\x96\x85\x8f\xa3\xe0\xfe\xbfX\x8d\x9b\xaf\xd6\xf8\xf6\xbfr\x0ba\xf3\x9f\xfa\x01\xc0\xa1\x19\x9e\x1eN\\\t\xc0\xedQ\xe5\xd8l&)@\x95\xd3G\xaa\xa3\'\xe0?\xfb\xdaz(\xc3N\xe6?\xd4\x015\x12\x87h\r\xc04\x8d5J\xfa\xd0\x03\xc0<\xcb\xdc\xf1$\xc8\xb5\xbf\x1bA\x98+@\xc3\xf4\xbfN\xe8jG\xba\x17\x03\xc0\xfc\xfd\x0cgz\x9c\x02\xc0e@\xee\x1b\xb1R)@sz8\x00\xe1\x94\xe0?\xa2\xfdiZ\x90|\xf2\xbfV\t\xdcBl\xe9\xfc\xbf3v\xd0\x97\x0cH\xf5\xbf\xd3\x93\xf2\x9e\xa5Z\xfc\xbf\xdf\xf5\xef\x96\x9a\xa3\xfb\xbf\x86qK\xfb\xe6\x1a\xf3\xbf\xfb]Dd\t\x0b\xf4\xbf[o\xa8O6")@Cz\x02\xbc\xe1\xf5\xf2\xbf\x18\xb4\x9can\x1c\xfc\xbf\xa5\x1f\x92Ev\x00\x02\xc0)\x7f\x14\x84\x1f\x10\xf4\xbf\xd6\x1dO]?<)@S\x15\x9a\xd7\x07\x7f\xf4\xbfF\x16\x01\xb2\xc9\x8d\xf4\xbfP\xa7\x1dC\xaa\x00\xea\xbf(pC=\x03\x93\x12\xc08\x04\x93\x85\x18\xaa\x0e\xc0n\x97>8\x04\xde\xdc?\x12\xe5.\xd7\xce\x13\x02\xc0\x80\xab\xacL\x13\x1f\x92\xbf\x91q\xa4\x1b\xa1L\xf2\xbf\x01!\xdb\x8a\x8e\xa6\x02\xc0Ow\xdda-\x0e\x02\xc0""\n\xc7o\xf9\xf4\xbf\xb9\xcf\x98\xca\r\xd9\xcf?\x1d\xcf\x9ahZ1\x00\xc0\x07\xa5\x88\xea\xaf\x85\xf4\xbf\xb3\x94T\xb3,\x1b\xf7\xbf)[ s,\xbe\xfb\xbfz\x00\xa4?\xb70\xf5\xbfl\x0e\x14\x86\x92^\xda?~\x97|iI6\x00\xc0\xc8\x16{\xa5\xd3\xb2\xf5?\xa8TC\xb9\x05n\x0e\xc0\xb6\xd5\xbe\r\x10\x00\x02\xc0.\xae\xb5\xa7\x90\xc4\xec?)\x7f\x14\x84\x1f\x10\xf4\xbf\x11\xb4\x83\xd1u\x98\xdf?\x94Uy\xb9/\xa3\xff\xbf,\xec\x0bb\x82:\xfc\xbf\xa7\x1dR\xac\xb53\n\xc0\x97{\xf0_b\x16\x02\xc0xNS3~}\x03\xc0\xf1M2\xeb3V)@>g\xa1x\xf9\xec\x04\xc0+ \xfe\x873\xe1\x01\xc0!\x8a\n~\x93y\xe8?\x8b\x8b\xd7\xb6\xf3\xbd\x0e\xc0/\xc7\xc2\x90\x9b\xa6\x03\xc0\x15\xa7\xf4\x05hB)@\x95!\x0c0\x1b\xec\t\xc0\x95!\x0c0\x1b\xec\t\xc0\x99\xe6"\xd5\xd8<)@\xef\x01\xebj\x19\r\x02\xc0V\xa8\xc6\xf2\xac!\xfb\xbf\x0e\xe1\xa2B\x9a4\xfc\xbf;~\xde\x8f0K)@\xcf\xaa\xa2\xbc\x80\xaf\xfc\xbfl\xc5\xace\x91-\x07\xc0a\x87imW\xa8\xfb\xbf\xdcZ?4\x84\xb9\xf3\xbf\xe2\x15\xa2C\xc4\xfb\xfd\xbfL\xd9*G\xf2\xaa\xf2\xbf\x01L\x9e\xce\xda\x88\xfd\xbf\x81\x86;\xbc\x99\x06\xf3\xbfF+\xe7\xa7\xb4j\xf4\xbfU\xa0>\x01\xcf\xf6\x81\xbf\xa9C@$Zo\xe2\xbf1\x90!\xc0\x1d\x92\xf2\xbf\x8d\x815#\x9e\xc1\r\xc0*<s\'\x1c\xe6\xe8\xbf\x83\x8bC9\xd0L\x07\xc0A\xfb,\x9d\x08\x14\xf5\xbf\x136\xc0\x04]\xa4\x13\xc0)\x7f\x14\x84\x1f\x10\xf4\xbf\xaci\x1d<\x1a_\n\xc0*\xc9\xc27_D\x02\xc0\x7f\xe3\xf7!\x1d\xc2\xe2\xbf%\xb2"\x83\xe4\x1d\xbc\xbf\x86oxk\xb3k\t\xc0'
p29
tp30
bg3
(g4
(I0
tp31
g6
tp32
Rp33
(I1
(I434
tp34
g13
I00
S'\x84\xbc\xd2?j\xcbS@\xde\x82\x8a\x8b\xb0\xcaS@\xa4a\xd9\x89*\x0cT@Q\xd0\x0b\x04.\x0cT@u\xe4l\x94\xf3\xfeS@-\\\x8f\x0eI\x0fT@<E\xb6\x0c\xc4\xc3S@x\xa64X~\x00T@U\xc0\x84\xf1\xd1\xffS@5q("\xd0\xa6S@\xd1~5\x1bB\xfdS@\x8c\xf9\xb8\\\xbb|S@\xd8\xb7\x890\xf1\xf3S@\xc6\x9d\xd7\xc0\xb5\xcbS@\x00+\rp\xf0\xa2S@)\xd1\xac\xbc&\xfcS@]~\x81\x08\x02\xa3S@\xa7\xdbd\xc4\xa4\xa6S@k\x8e\x88\xa6\xb5\xc9S@>\xe3\xc0\xaa\xcf\xc9S@[+\xfd\xdc\x02\xf3S@*1"\x9bn\x80S@g.\xbe\xb4{hS@\x97\xfa{\x13\xd9\xc7S@\xfb_\x83W\xf0\xc9S@\x13~,a\xcb\xc8S@\xc2#\xd0\xa5\xc4\xd3S@G\xfb\x94\xdb\xfb\xc8S@1\x17&\xe3\xf9\xc8S@f{,\xe6\xdb\xc6S@\x01\xbb2\x0bt\xb6S@\x15d\x80\x98\x96\xb7S@\x12\xfb\x8e\xae\x03\xb7S@c{\xcd<\xfa\xcaS@\xaa\xdb\xbcCf\xb4S@\xed\x00h\xc3\xd7\xd7S@\x17\\B\xaf\x9f\xd4S@E\x03\x92\xc9:\xd7S@\xb6\x96\x96\xd1T\xc6S@T\x07)W\xd6\xc2S@\xff\xf5>\xf0\xca\xbdS@6\xafG\x0f\xcc\xcfS@G\xfaj\xa0\xab\xcaS@4nHMZ\x13T@\xce\xef\\\xa5\xa1\xc2S@\xaf\xa0}\xa1y\xc2S@Y\xab\xe9xM\xc7S@\xed\xc8\xfb\xfa\x1b\xa3S@\'\xbf\x88S\xba\xc7S@\xc1V\x07\x8e&\xc4S@6R\xfeV\xdc\xc1S@dE|\xfe\xcb\xc5S@\x9b%s\xaa\xdb\xc0S@\xed\xa1=\xca#\xc1S@?\xce\xe0\xe0\xcc\xc7S@\x0eP\xa8d\x9b\xc2S@\xfc\xac\xb1\xe6\xb2\xbfS@\xb7p\x0eyl\xc2S@p\xa5a\xcc\x95\xd9S@2\xc4\xae\x01$\xc4S@8*\x8d\x11\x14\nT@\xe6"9\xdd_\xc7S@\x99BA\x9d+\xcbS@\x00\xbc\xda-KVS@\xfe\x94iu\x95\xb7S@s\xa7\xacV0\xc3S@\r\xe6\x94,\xa1\xadS@a\xe9&yNvS@\xfb\x9a\x14\xb6\xf0\xc9S@/\x9c\x85\xfeX\xcbS@\xa8\x8e\xd3\xc3d\x00T@\xf0\x04\xcd3!\x11T@x\xfa\x1d\xba\xa9\xc0S@\r\\\x06ir\xc1S@\x9d\xee\x8c%\x81\xcaS@S\x1d\xae9\x9b\x9fS@\xdf"\x05g\xb7\xf3S@\xcd\x90\x1aW`\xcbS@\x8f+\xab\x8b,\xc2S@\x0b\xde\x8d\xc2\xaa\xc3S@\xdei\x1c\xd4\xb6\xc9S@Z5\xc7k\x0f\xcbS@.\x0e\x11\xad<\xb6S@\xcd\xb1-\x04\x8d~S@\xf0\xc8\xe4`\xeb\xfeS@\x16krQ\xcc\xeeS@\xddO\xaa\x1b\xae\xc8S@\x1b\x92\x19O\xcd\xf7S@\xf9\x00O\xce1\x00T@\xd9\xce\x01\x07\xcc\xc8S@\x98\x00\xfax\\\x10T@t\xd4\xc0\xd7\xea\xffS@\x80\x04\x10\xca\xfa\xffS@K(g!\xff\xc8S@3v\x00\x1b\xd1\xc1S@3\xdfS\x14\xc4\xefS@\x8e\x93D\x9b\xe2\xc7S@k\x97\xc0\x1a\xdawS@R\x9d\nr\xe3\xc7S@\xe7\xc3\x88\x7fr\xc3S@c\xech\xcbW\x10T@\xb6\xd510\xb5\xf4S@\xe8\xe6\xb4\x90\x1c\xc6S@tb\xd3W_\xc7S@\xf4\'\x12\xc9\xba\xcaS@\xb1\xc6\xe5.\x90\x03T@3\x11rd\x8f\xc1S@\x92\x15\xfa\xfe\x9e\xefS@\xd2GCC\xdf\xc2S@t\xfeS\x98\x15\x8dS@{\x14\xc8\xedk[S@X\xa9\xb6\x9f2\xecS@\xf0\xa7\x1ct\xcb\xc7S@A\nS\x93\xd4\xfdS@\xc3z\xc6\x1b[\x86S@A\x07\xdb\ri\xd3S@\xe7\xaej\xdf\x9a\x0eT@\xaa#\x8b\xa9\xda\xc0S@\x12\xa9\xdb\xad\xed\xfbS@\x1cT\x96\xe8\xa5\xc7S@\xb8\xd1\xc1\xedSfS@\x0bQb\x88\x12\xf8S@b\x08\x86\xd5\xb0\xa8S@`n(\xa8\xf9\x14T@\xab.\xcaR\xa8\xeaS@5\xe8b\x04\xa9\xcbS@\xf6Mj\xce\xf4\xcfS@\xa2l\x96*,\x0cT@Y\x00\xd4\xe3\x0f\xddS@a\x8e4\x84\xd0\xc3S@i>\x89\x9c\xc9zS@\xfc(\x03\xb4\xe9\xcaS@\x89\xc6\x8dO\xa8\xa6S@\xca\xe1\xc5|\xc0\xd7S@\xfa\xb4\xfbc\x87\xfdS@kn9\xa9E\xfdS@x\x1bNh\xa4wS@\x8a\x9c\x86\xaav\xc4S@\x1ap\xe0\x12\xc2\xc6S@\xea\xbe\x057\x83\x0cT@\xcb\xe9\xf4J\x96eS@\xb4\xab\xe8n\x9d\xfaS@\xfa\x1f#\xfae\xd9S@~\xcf5<\xc8\xaaS@\x96\xe2>\x81|\xc2S@\x8d\x0c\xb5\x96\xc5\xfeS@\x92\x95\x00w\x84\\S@\xdf`\x87\x00\xa9\xfeS@oN\x1aTh\xcbS@\xee\xb5M\x04&\\S@\xf9\xd4\x847\xf3\xc9S@\x9f\x99\xcb ^fS@\xf5\xfc\xect\xb7\xcbS@4\x7f^o\xab\xd6S@\x1c@\x08\x18B\xc9S@\x9a\xdca4\xfb\rT@\xcb\n\x95GQ\xcbS@\x96\x88!\xb8pzS@\x01\xd1\x9e>\x8b\xc7S@\xec\xcc\xcb\xdf\xde\x0eT@\xce2\xfbb\x1d\xcbS@\xd8\xfe\x89a\x07\x80S@\x85_\xcek\xe9\xcaS@%V\x88\'{\xc1S@\xfa0\'}\xd2\xc0S@i\t\n)K\xc3S@]\xaf\x97\xe2\xc6\xc8S@\x0c\x1c\xc4\xd8\xf2\x05T@\x9d\xb5\x8a+"\xcbS@\x7f\xaf\xe1}N\xc0S@\xec\xa0n\xad\x13\xc8S@8n%\xde\xb2\xc1S@\x17\xfc\x00\x9b8\xdfS@\x8e\x93D\x9b\xe2\xc7S@\x17\xa1)#\xa6\x00T@\xceB\x0e\x86\xfd\xffS@q\xdd\x9b#\xd2\xc7S@P)Vb\xb4\xf3S@\x93\x1a\x89H\xd7\xfdS@<j\xa3f\xbb\xcaS@AJ5j\xc1\xfcS@]w\xf8\xc1\xd3\xfdS@-\x07!\x94\'\xfcS@t7h^{\xfdS@\xfd\x1e\xde\x14!\xb7S@\xeb\x05Lw5\xa3S@]c\xc6jA\xfdS@\xe8L\xd7\x83Y\x8dS@|\xdc\x9f#\xe7\xc2S@\xf4wLI\xd2\x00T@;\xd7\xa5`*\xecS@F\x17\x072\xbd\xf2S@@\xff1\xb9V\xf1S@{\xb79\x15\xc0\xc5S@<y\x9e\x82\xc1\x13T@\\\x81\xeb}\xb1\xc3S@\xde%>\xe0\xcf\x16T@\x16\xd0\x8cL2YS@L\xe4]\x96\xb4\xf0S@\x9catx\x92\x02T@\x06lh\xa7\xfd\rT@\xb1+\x9f9\xdb\xc3S@\xed3\xa0\x87\x83\xc6S@\x080\x17\x81/SS@SY\x8f\xcbh\xcbS@)\x8c\xcfH\xaa\xeaS@\xf4\x15@!\xf7\x12T@\x9ef=\xde\xab\xfdS@%X\xcb\xa0\x9d\xb2S@T2\xd5a_\xc2S@\xaf\xc2\xd6\xad\xce\x0fT@\xd9\xf6J\xda@\x12T@}\x99\xb3\xdd\xd0\x8cS@\xf2\x90\x0c\xf7b\xb6S@i\xdaP\xc4\\\x12T@\x00:\xb7\xc6\x9b\x11T@\x9d\xe5EnW\x00T@[\x84^\x84\x16hS@\xeb\x81z6v\x87S@;\xf9<\xa8\xc4\x8fS@\x94\xab\xa0\xa8\xe9\x8cS@/\x988\xb5}\xfcS@x\xc0BI6\x11T@\x90B\xdc\xfc\xeb\xa2S@\xdc\xd0\xe6c)\xb5S@\xf6\x9a\xca\x83%\x04T@p|7\x99\xad\xf9S@J\xbfO\xa9Z\xcbS@\x0eM\xe3\xb6\x9d\xc9S@\xcc|x\xb6\xd7\xeeS@>z\x86\xbfS\xecS@hm\x14\xa3\xa2\xc8S@\x80\r\xd0Q\xfd\xffS@\x16\x81\x05l\xec\xc7S@\x1f\x16m|%\xfaS@\x7fg>V\xb3\xa6S@Z5n\x91\x11\xf3S@j\xdd\x8fW\x0efS@q\xaaw\x13\xe9\xc7S@\xc8\x1e\xce?OfS@)\x86\xe9\x8e\xd0\x12T@\x83\xef\xa7\xa8m\xc7S@H\xe5\x13\x08\xb5\xcaS@\x90\r\xd1\xb6\x91\xc1S@[c\xdaA\x80\x99S@Q\xc4\xe1ct\xedS@\x12\xa8\xc0\xd5V\x08T@\xef\xe6\x04\xc8\xa7\xf7S@\x1d\x88\xf3\xab\xa1\xebS@\xd9^\xd2\x93\xc1\xf2S@1\xb92Ne\x10T@\xde\xe9\xee u\xa2S@?\xa9W\xdb\x10\x8aS@\x02S\xc2&q\xf7S@2\xf4b\x0b \xb7S@\x8a\x85\xc8\n\x1a\x96S@>\x97\x0f\x16\xa0\x0eT@\xc3\x055\xc9\xcb\x94S@~\x9f,\xa4@\x04T@\x00$\xd1\xda\xda\xc3S@DfL\x85"\xd7S@n\xfb*NE\x11T@\xf4\xf0\xf2(\t\xdaS@\xcc\xd2{\x9cn\xb4S@\xc1J:C\xec\xc0S@};\xe2\xa5\xf6\xc2S@l\xfc\xf9\xb36\xfdS@dI,\xdd\x0e\xa3S@{\xf5\xa4\x98F\x0fT@\xb7\xc3\x14\x17\t\x11T@n\x9bc\xbbp\xc0S@\xab\xf3\xa9\xebh\xfdS@\x16\xd6kp\x87\xfdS@\xb0\x8c\x9c+\xbe\x03T@\xba\x81\xe3\xc8+\xfcS@\x8b1\x9c\x0bK\xc1S@%b\xbb\xc3\xa0\xc2S@`\xe4\xf3\xe5\x03\xb6S@c\x11\xa0`\x02\xd7S@b\xbec\x95r\xc1S@\x95c\x9f\x9e[\x13T@\xa4\x8d\x818j\xc6S@Gl\x9f\n\x7f\x02T@E}\xf1\xab\x85\xfeS@{UH\xcab\xd9S@\x1b\xf8\r\x88]\x13T@\\\xb3Q\xe7\x98\xb9S@\\D\xec\xf59RS@\xf1\x11\x0e\xd2F\x03T@yiJo\x82\xc3S@\x07\xaa\xde\x82\x89\xfdS@\xdf\x95\xc2\xce\xcf\xf8S@\xbc\xd0\x8ew\xb4lS@HUH\xbc\xa0\x0eT@\xd3\xae\xb7\xbf2\xd3S@\xd7\xe9\xf8\xb9U\x03T@>\xa5\x8d*?\xa5S@t\x12G\xb7\xf8\xc4S@\x80D\x85;\xf8\xc2S@\x1b\xf0\xec\xcf\xc8\xc0S@\xdf\\\xfe\xef\x01\xc8S@\xa5\xf5\x07t\xe5\xc7S@\x00\xe0"-\x85\xc3S@V\xa8b\xf7]\x13T@\xe1-\xf0\x93w\xb4S@\'\xa1\xc2+\xb2\x0fT@O\xb3Z\xeb\xd9\x0eT@~\x91!\x95_\xa6S@\xdb\xba\xc4\x8b\xda\x84S@?\x85\x92\xc2[}S@\x95\x88\xc3\x04\xb4gS@\xd9K\x92\xf0\x96\x00T@\xe2\x9fQ\xd5\xce\xffS@\xce\xf6\xf3\xda\xf1{S@!\x16Rc\x0c\xf9S@\xd1ZC\xca\xa6\xebS@\xbb\xb7\xfe\x1d\x80\xfdS@\x97\xf9\xe6\x02\xca\xfbS@\xd3s%c\x1e\xfdS@i8\xf9\x0b\x97\xfdS@\xb0\xce%x\x04\xc2S@\xf5\xfb\xf5(6\xfdS@\x16\xa7\xe3\xffP\xfdS@\xba\xbb\xe3\xd4\x96\\S@`\x11?\xfd\xbe\xf2S@|\xb1f\xa5\xaa\xc1S@\x8d\xd1\xf7\x1e\x1bfS@\x16\x95\r\xce\x10\x10T@\x11}\xd1\xca0\xddS@\x02%\x84\xce\xe7\xefS@n\xe6\xf6:\x97\xf9S@\x9a\xf7\xd3,\xff\xffS@\xda#\xd8oy\x11T@\xadS\x9f\xdd\xa7\xf7S@2\x00df\xa0\xc1S@\x8c\xef\xf6\xd7\xb1RS@\xc4\x87\xf9\xf3\xe3\xc7S@\x8c#\x13\xe6x\xd7S@\x8dkqR`\xbaS@y\x92\xf9\xa3u\x10T@\xe8\xf8 k\xb1\xa2S@.d\x1a\xc8\x90\x88S@\x8cOcRs\xc7S@\xfb;\x86\xde\xa9\xefS@M\x83\x10\x86\\\xf1S@\xde\xbf\xd5\xa7\xd6\xb5S@E*q\x87\xb3\xa6S@\xeb\xe7\x02w\x1d\x12T@u\x1f\xaa\xb5\xe7\x15T@G\xdb\x84\xe0\xec\xc4S@1\xba\xc0o\xc2\xd6S@\xef\x00w[0\xc5S@\xe9A\t\x0f\xd3\xf2S@\xd6\xd2Cw\xbf\xc2S@{\x05c\xb0\x19\xc2S@\xf1Qd\xcd\x07\xfbS@\x9d\xea\x9e"0\xfdS@\xeej<c\xa4\xfdS@\xc8c\xe2\x12\xc5\xc2S@\x9aFq\x0c\xc5\xfdS@<\x95\xe6\x92\xdd\xc7S@=tI\xae\xd2\xffS@H\xf8\xa3\x9d\xbc\xfdS@G\xe8\x171\xf2\xa1S@\xf4\xc7.\x80\x84\xc3S@IB\xc3>G\xc2S@\xfd8Y\xfa$\xfdS@.X\x9b_e\xfdS@\xb2\x98\x8f\x83J\xfcS@r\x1e\x8b\xc8\xd7\x7fS@\xdc4E\x92WzS@4\xb1\x92(*vS@{\x12\xdc\xde\x1d\xb2S@\n\xefA\x00\x1c\x0fT@\xbb9\x07R]\x01T@\x06\x0bQ\xab&\xa4S@\xc4?\x9d=\xe6\xb3S@\x928\xe2A\x9a\xfdS@\x8f\x81\xa7\xd0\xa9\xf8S@8\\\x9a\x95+\xfaS@kKC\xdb\xfe\x0eT@H\xec\x85\xb5X\x10T@\x8e\xb6\x04[9\x0fT@91\xd4P\x9c\xfbS@\x07\x92\xa0\x8c\x7f\xeeS@11\xb5Z\x91\xdcS@?\xe7\xcf\xf1\xd8\xeaS@\xce+\xe6?i\x8dS@jF\x15G\xc8\xa2S@.|\x84,f\xecS@\xf4\xc7.\x80\x84\xc3S@\xfb\x8a\xf7%\xe3\xefS@\xce\xd2B\xe8\xbc\xfaS@\x1c\xae\xf3\x83Q\x0fT@\xdc\x11o\xe0\xb6\xa6S@\xc7Y}\x1f%\xb2S@\xc1s\x85bx\xb1S@=\x16Zf\xad\xc5S@\x16\xa9\t"\xab\xb4S@\xd1\xa6\xf75\xc6\xb3S@\x93[\xfd\xeb7\x95S@\xfau\x1f\xfe.\xacS@\x08\xff&/\x82\xa6S@U>\xee\xc7\xec\xc1S@\x8a\xf5\x93\xd6\x12\xa6S@\x8a\xf5\x93\xd6\x12\xa6S@\x0b\x93\x85\x05\xae\xc1S@(k{\xaa\xeb\xa1S@Uq\x06\x8fe\xfdS@\x120\xe6t\xc1\xfdS@\xc6\x91d\xcd(\xc1S@\x0bdU\x89"\xfdS@%\x86\x14\xe3oRS@"\x90\xac\xacF\x0eT@\xa8[\xe7\xb7S\xfeS@\xa8PJ\x83\x97\xc5S@=Gl\xf9\xc3\xc2S@\x89\x82&\xde\xc7\xc5S@\xce\xe7q\x8d\xe8\xffS@\xf9b\xce\x9c{\x00T@\x90\xab\x7f(\xd0\x0eT@q\x1d\xac\x84z\x8bS@\xb9sH\x11\xf7\x00T@9B\x00o\xbe\x8dS@^\xe9\xdf\xac8\xfcS@\xd9\xd1+\xf1\x18\xa3S@\x8b\x9e\xc2\x9a\x99\xfdS@\xc9\x9b\x81\xf7\xa8gS@\xf4\xc7.\x80\x84\xc3S@\x89`>R\xb7\x8cS@\xe9#BP\xa9\xb4S@\x88\xfd\xe2>\x8a\xf9S@\x89b\x17\xf3\xdb\xf7S@\x06\xc3\x00\xa2\xdc\xa5S@'
p35
tp36
btp37
a.
