# Supplementary material for: Sea ice drift data for Fram Strait derived from a feature-tracking algorithm applied on Sentinel-1 SAR imagery
Source: Data Brief. 2018 Apr 19;18:1410–5. doi: 10.1016/j.dib.2018.04.034 (PMC5999601; doi:10.1016/j.dib.2018.04.034)
Supplement: Supplementary file 2 — Supplementary material [file mmc2.zip › fs_s1a_data/HH_filter200vec/FramStrait_HH_20141125T085904_20141126T080137.dat]

(lp0
S'S1A_EW_GRDM_1SDH_20141125T085904_20141125T090004_003436_004037_DB04.zip'
p1
aS'S1A_EW_GRDM_1SDH_20141126T080137_20141126T080237_003450_00408D_1306.zip'
p2
a(cnumpy.core.multiarray
_reconstruct
p3
(cnumpy
ndarray
p4
(I0
tp5
S'b'
p6
tp7
Rp8
(I1
(I1002
tp9
cnumpy
dtype
p10
(S'f8'
p11
I0
I1
tp12
Rp13
(I3
S'<'
p14
NNNI-1
I-1
I0
tp15
bI00
S')+\xd7e\xcb\xc3*\xc0t\xa47\x00\xd1`/\xc0\xfa\x12FK\x15\x040\xc0\xd9v0}\xf8\xa62\xc0A\xc35-O\xa6/\xc0J%\xf7U"00\xc0z\x97l<\xc9N3\xc0\xf8eZ\xff\xc6\xed2\xc0\x85W\x12xe\xa92\xc0c\xf1Y\xc4}\xfb.\xc0z\xd020$/0\xc0\xc3\'O\x9a7\xce.\xc0=3\x1b\xfb\xb2\xd5/\xc0\xb8\xb8\x8b\xc0\x95(3\xc0\xbf(73H\xe6/\xc0\xd5\x90-\xb4F\x010\xc0\x94\xb5\xeaW\x8e\xbe/\xc0\xc8)\xdc\ti]3\xc0\xe8\x88\xdb\xb6\xbf\xd72\xc0\xc2\xfa;_\xf8\xb82\xc0\x8d\xba\xfbf\x87\xc72\xc0\xf30\xdd\xa6r!3\xc0\xf9\xe3\xb0\xe2>\xa9.\xc0=q\x0f\xee3\xf6.\xc0\xeee\xabuh\x142\xc0\x8e:\xe7\x90\xbd\xc02\xc0\xdc2{\x9c\x1e\xed.\xc0\xc1\xac \xa5\x96\xf6.\xc0>\x8c3\xc8B\xce2\xc0\xb8N\x90\xff\xe0c3\xc0\x1aH\xa3\xc8t+3\xc0\x1c>\xb9Q\x0e43\xc0\x08^,\xd2\x9f\x9d/\xc0\xb1Q\x82\xc0\xb2P3\xc0\x84:P\x15\x99V3\xc0\x02\x97\xa8!Y1/\xc0{\xd6%\x91\x9d\xcb0\xc0\xe9<\xb6\xc7>^2\xc0\x8a\xb4\x19?\xe1_2\xc0I\x9cU\xe4\x97r3\xc0\xe7\xce\xae\'Q\xf52\xc0\xb2\x84\xdf\xac\x08u3\xc0i&\xe4\xed\xa8\xf72\xc0\xdf\x80\xec\xec\x8ck/\xc0\xf0\x9cZA\x01X/\xc0\x18\x88\x9d\x13\x8a\xc02\xc0\x17\xc0\x97\xadA\xda2\xc06,\x9c<\xfc\xeb2\xc0v\xa0\xe9YB\xd12\xc0f\xf2\x90\x87\x8a\xe5/\xc0t\xecv\xc7%\xf52\xc0\xbb\xcdRS2\xf72\xc0V\xab\xa5\x9cFR2\xc0\xec\x0b\xd3\x81\x08\xde2\xc0\xff\x81\xd0$t\xde2\xc0l\xcf\x13`\xf6\x1c3\xc0r<\x05\xfe9\xf91\xc0N\xe8\x07\x08\x85e2\xc02\xccP}C\xe12\xc0@\xaf+\xeb[\xb22\xc0M\xac\x97\xb5V\xfa/\xc0\xedF\xde\x03F\xd22\xc0\xce\xcdf;\xd0\x982\xc0\x8d8\xf5JM\xcc2\xc0\xd7D\xa0\xb7c\xf12\xc0\x9a\xb6\xa5\xfe\xdai3\xc0\xa0\t\x1e\xa9o*3\xc0W\xe3\x99\x9eC\x1d3\xc0L\r\x190.\xf62\xc09\xfd0\xc1\t\xb82\xc0F\xbd\x19\x9e/r3\xc0\x1e#\xde\x97l\xf72\xc0\x8f\x90\thJ\xa22\xc0\xa1>\x9b\xb0\x90y%\xc0\xb7k\xf5X\xa1"3\xc0\xce\xf8\xf9OY\t3\xc0\xfb\x83\xdf\xd6f\x7f%\xc0\xde=\xe8R\x9a\xcc2\xc07\x1a\xac\xcb\xd7l3\xc0J\x81#\x90\xa1\x0c3\xc0\xf2c\x9d^\xd2r3\xc0j\xe3z\xad\x95\'3\xc0\xa958\x02\xd0_/\xc0d\xc3;\x8e\x16\xaf/\xc0\xdcdX`\x89\x142\xc0.E\'\xc0\xde\x053\xc0J\xb67\xe2xh3\xc0G\xb6F\x12\xe1\xd22\xc0\x9e\xd3\x00\x19Zg2\xc0k\xe4\\\x98Df3\xc0\xc5~\xcf\x9f6\x192\xc0i_\x83\x86\xc0\x932\xc0j\xb7u\x86N\x9e1\xc0\x80G\x9c\xd7\x9f\xe22\xc0\xdfZU\xde1\xd42\xc0\xd5q\n\xdc\xbfC3\xc0\x893\xfa\xf9\x8b\x882\xc0\xdd\x97\x18\x08\x87c2\xc0\r\xebD\xe3\x14\xb72\xc0\xfd\x97^\x18\x02\xe4/\xc0\x1b&\xbc\x80\x0b\xd1/\xc0\x02\'\x81\xb4\x01\x192\xc0\xe6\xb8\xaf\x06\xa45/\xc0\xdaz\xde\x83h`/\xc0\xea#\xef\xbfJ\x11/\xc0\x813\xe9\xbe\xa8\x99/\xc0\xa9<\xfbw}\xf41\xc0\x92\\\xa8@\xa2\x1c%\xc0\x92e,\xc6\x86U0\xc0\x9by\xd3\xbe0n.\xc0N\xae7b\'T/\xc0?\xae\xfa\xbc\x17\x153\xc0I\xf79\x1f\x18{-\xc0\x82c=\x0c\x1a>3\xc0X\xbd\xb7\x9d9\xcd2\xc0\xbbKa\x8bX\xc42\xc03\x85\xa4\xf8k\xce2\xc0E\x01\xfd\xb2\xa5\x862\xc0|\xb1D\xdd\x9aZ0\xc0\xf1\xcd\xd1\x8a\xe4\x912\xc0\xed\x0e\n\x03\x97\x010\xc0*\xa2\x05\xfd(g2\xc0Oa\xebR\x9aW/\xc09\x02\xc3\xdc\x90\t2\xc0N]\xe4\x16\xe3\xec2\xc0\x13\x82Q\x1b\xa2Q%\xc0\xcb\x1e\xa6\xe3\xcf\xb8-\xc0\x8bNn\x86nH3\xc0\x05\x1a\\\x9b|\x0e3\xc0\x94 \x1f*\x1b\x03/\xc0j\xe7\xdaR\xa8N0\xc05l\xd3t\xdcs+\xc0%)\xb1_\xd5z+\xc0\xfd\xf4\xd1~\xfb\t3\xc0\xb1\x13\xedDQe1\xc0\xba\xcf\xfeA0*1\xc0\xb0\xb7x\xc4\xf1\x7f+\xc0\x04\xa9\x04,\xdf\xee2\xc0\xaa\xd3\x89\xf5\xbf~*\xc0}\x01\xccg\x1be1\xc0G\x0f/5\xdeV/\xc0izLx\xae]/\xc0FS\x054\xe5\xce.\xc0v\t\xae&\t\xc40\xc0\xdb\xbd_>F\xb0*\xc0%v\xa2\xc5}\x180\xc0p\xd7\xd5\x86\x88\x98/\xc0\x81\xa5\xe7\xa4\xc4\xb20\xc00\xe8\x86\x0c\x89\r0\xc0\x96\xa6l\x88J\xb8.\xc0mE\xeb\xaa\xa0 +\xc0H/\xbc\xec\x14\xb30\xc0\x17Q\x7fD\x9c\x8f+\xc0\x1dJlA\xf1\x023\xc0\xf4\xeb=\xf8\x19\x0b3\xc0\x81\x93\xecK\x80^/\xc0\xdbH\xc1q\xf4\xa5/\xc0\xb5t\xbb\x8f(R/\xc0\x1b\x80\xbd&\xa0I/\xc0\xdc \x1d\xfe\xc6/0\xc0E\xec\xaf\xea\n\x002\xc0\xfc\x98\'J8c/\xc0\xffx\xf26\x82\x91/\xc0\xa1M\xb1\x8c\x10m/\xc0\x9f\xde\xe2\xb7\xb9\xe31\xc0^\xe3K\xb2\xe9A/\xc0g\x18\xf2\t\xb8\x142\xc0\x8c\x07M&\xe4\xd8/\xc0\xc9\xce\xb0\xf7\xeb\xe9/\xc0\x1b\xcc\xab\x96b_/\xc0\xe6\xacN\xf0\r\xeb2\xc0y\xdfA\x9ddZ/\xc0\xfc\xb9\x8c\x0b\xbb\xd8/\xc0\xa8\xd4\xb5\xd3\xce\xa2/\xc0Yi\x81\x88\xc2\xe7*\xc0t\xc3\x03\x9b\x8a\xe7/\xc0\x19\xdd\xe2\x99h\x9a1\xc0\xc1:\xe2vA\x173\xc0\x82F9?_\xdd/\xc0\x97[\xd4\xe5|(3\xc0]J\xe7\xd0\xd1\xba2\xc0\xba\xe9\xd4\xb3\x00\'3\xc0O\x0c5Q)\xff/\xc0\xb1\xf4\xcbg>\xbe2\xc0B}`\x88\xbe\x05/\xc0F\xfc\x01lQ\xb72\xc0B1r\xfe:\xde1\xc0n\xa7,\x7f\x16Q0\xc0\x815\x98]\xb6\t2\xc0n?\xcd.\xb3\xa02\xc0h\x13;\n\xb2\xa9.\xc0r\x1e\x15M&>3\xc0\xf6E/l;\xde/\xc0\xa69}s1\xee2\xc0\xaa\x84U\xa0\xc8\xa4.\xc0)\x11\xd7\x0c\x98\xdf2\xc0\x8a\xbd\xfal\xed\xfe1\xc0\xe09h\xa0\x07\xa5/\xc0G{N!\xfa\xdf2\xc0\x16\xcf\x81\xd2o\xed.\xc0x\xa2\xa0\x9dwH3\xc0\xa7\xac\xe3 \x8f\x04.\xc0F;\xc4\xd2\xcb\x1c3\xc0\x8d\x19\x17\x05N"3\xc0\xcc\x1c\x90\xa8\xa1\xe2-\xc0Ba\x01\xd4-\xf52\xc0tv\xdaD\xa0\xe31\xc0\x0c\x81\x0b\xeb\x8a\xb72\xc0\x8e\x1c\x12,\x84.3\xc0\xa3}\xaaN+\xbe.\xc0\xc4Bm?\x0c\xcd.\xc0mB\x91\x03\x19\xcc2\xc0=sf\xc8\xf9;3\xc0"\xea\xd4Y\x0e\xdf1\xc0e5\xf4N\xfa\xd91\xc0jD.\x87\xa9\xa7*\xc0\x98\tN\xaa\xf9\xd22\xc0d\xf3\x12\x91\xfdj3\xc0c\xb3\xbb\x05\xd3]3\xc0\x1d\xe5\x9f\xe0\xe5\xdf2\xc0\x9b"\xae\xa1\x17\x8d+\xc0^\xf3\x81d\x9a\xe02\xc0\xe4\x85\x87\x00Xh3\xc0\xd6C\xfbR\x83\xec.\xc0\xde&]\xc0\x0e\xf1.\xc0O\x12(\x0f\xd7\x0f3\xc0\xb8\xd2\x0c\xfcn_2\xc0,*pWZx+\xc0m\xaa\x923\x96\xfb/\xc0\x1daNHPD3\xc0U."\x1dV\r3\xc0\x07\xed\xd2\x13\xaf53\xc0HB%\xc4\x0be2\xc0=\xfcH\x9c%m3\xc0W\xe6\xfe\xad\xe7\xbb2\xc0\xd8\xea\xab\xa6QG3\xc0f\xaf`K\x17C3\xc0\x88\xe2\x9d8\x11\xe3/\xc0\x8c\xc5\xc5\x13<\xa42\xc0>\xe3#\xbe\x9di3\xc0r\x80\x0f\xbc\xf2\xf02\xc0 \xefX\xaef\xdd2\xc0\xcd;q0|\n3\xc05Z\xdd\xaf_N1\xc0i\xb8nx\xb9\xa2+\xc0Z\xb8&l\x9d\x82/\xc0\xff\x8c\xc7\x0c\x1d\xf9/\xc0LkO\xb6)\x1a3\xc0_\xfe\x86+t\xde2\xc0\x1dK\x99\xe4#\xe1.\xc0}b\x86R\xd8\xd02\xc0\xf8\r\xe4\xb6r\xc42\xc0p\x8b\xfc\xa6\xd4Y0\xc0M\x1b^\x98\x1a?.\xc0\x1b\xd6\x1bh\xd0\xba,\xc0$\xeb\xcde\x17\xc12\xc0\xc3BD+\x91m3\xc0T[\xa3\xe4I\xc72\xc0O#\xd4\xca\xc9Q3\xc0\x9dE2?M+3\xc0\xa3C\xebr\x9270\xc0\x8d\xb8\xcfR\xbc\xe72\xc0XC\x16\xcb*@0\xc0|"\xcbG\x03~2\xc0\xeb\x98\xba\xe3\x8a\xcd2\xc0\xf8\n\xdb\x8e\xf6\x912\xc0\xb4\xc0J\xb4\xfd\xd32\xc0\x89\xaf,\x00\xda\xcb2\xc0\x12\xb5/\xb2\x19\xb62\xc0zVy\xfd^\xd72\xc0\x86/.\xed;\x063\xc0\x95\xad#\x869\xf12\xc0\xf70;\xa7O\x982\xc0\x8c\xcb\x0c[\x1f\xd52\xc0}\x02\xc1\xe5\xc6\xb02\xc0^\xbd*\xfc\xc6:-\xc0>A\xdd4\x93_2\xc0\x9bH\xad\xfc\x81}-\xc0\xa8\xe0\x1c8,\xfe2\xc0\xa3\xab\x91\xa9\r\xee2\xc0\xa6Y\x9a.l>-\xc0\x98\x0fW\x06K(3\xc0\x90_{!\xdc3/\xc01\xfb\x91\x06\xbd\x9a2\xc0z\x8c+\n\x83+0\xc0\xa8\x84\xc6\xc92\xf72\xc0*\xeaK\xad\xb810\xc0\xd8\xc6\x8e\xfbW\x102\xc0\x04\x0c\xf6.\xfe\xd42\xc0\xf2\xc6\xfex6?0\xc0\x1aw.\xe4K\x002\xc0\x12\x81N\xf0O\xb82\xc0\xe6\x06\x0f\x8a\x95</\xc0\x9e\xdc\xd2\xfa]\xdf/\xc0\xf7\x87"=|\xc5.\xc0\xee\xb3\x10S\x89\xb72\xc0\x1d\x7f\x12/=W/\xc0\xc7Q\xc2\xde \x06/\xc0\xc7x\x0b$K\x9b-\xc0V\xbev}\xe9\x9f-\xc0\x1b\xe7\x05zN+3\xc0\xee\xc2\x14\xe8\x87 3\xc0\x97\x01\x01\xac>j/\xc0\xb4\xef\xe4\x84w\xbd2\xc0d\xb7\xb1\'\x01\xe6/\xc0\x8c\x03Y\x0enm0\xc0)#\xed\x97\x1fe-\xc0b\xfe\xdd+\\\x9d/\xc0\xcb\x020\x95A\x8c/\xc0\xe12O0"4/\xc0d#\xca\x98\x8e\xcb2\xc0\x93\x08a&\x97|2\xc0S\xc4\xd9\x9c\xf3\xcc2\xc0RM\xd8\xe5s4/\xc0\xf9\x04\x1bm\xf8\xb52\xc0\xd0\x0f\xfe8`%0\xc0\xdfV\x0c6\xc1\xad+\xc0GI\x18ao\x010\xc0\x89+I\x9e\xc623\xc0\xe5\x88\xc7Ms^/\xc0L\xb2L\xef\xba\xd52\xc0\x8b\xafw\x9d\'40\xc0\xc8#gC\xd5M3\xc0\xf7$\xa9\xf1\xa3\xf61\xc0\xd9\xa3K\x0e4\xf1.\xc0\xbf\x84\xc5\xcd\x07\xb6/\xc0\x84\xa0\x00#p\xb92\xc0\xc2\xff@\xb4{E3\xc0\x89\xf7\xe4\x95\xccQ/\xc0\x96\xbd\x88\x10W)0\xc0\xfd\x89?\x06i\xc32\xc0\x0f!u\xda\xa5\xc02\xc0\xbf\x0f\x82\x06\xde\xa4.\xc0y\xca\xd5*\xc8\x0b0\xc0\xff\x00\xb3(\x89\xc12\xc0\x00tX\xa2\x05\xba0\xc0=\x0f\xdb;\x04v2\xc0\x8c\x9a\x93\xb3\xfd\xac.\xc0\x98\x1e\xdb\x07y\xe4/\xc0%@#\xba+G1\xc0\xd7\xd9\x03\xdfN=-\xc0Yi\xb3\xc6C\x01/\xc0*"\xe3\xb6\xa3|2\xc0$:3\xb4q\xd8/\xc0`\x888\x06\xb8x.\xc0\t[7\xaf\x92\xf72\xc0q\x11~\x81\xa8\xce2\xc0~\xf5\xdb\xe3\xde\xf4.\xc0\xec\x93h\xc8\xd3\x8c+\xc0;l\xb8OOc/\xc0\xa0\x8d\xe1G\xfa\x93/\xc0/\x9a\n\x1f4\xb52\xc0u\xa9GF\x01\x86+\xc0\x16e\xf5\xa9=\xb82\xc0\x1a\xb2\x99?)\x063\xc0\x9a\x92\xa3\x03\xd2\xa02\xc0\xcc\xb9\x9f\xc5\xe4\xca0\xc0\xf0\xfd\xaa\x11\xb6\xb62\xc0\xbd_]$\xd2\xe72\xc0B*\xb4^\xb8\x1b/\xc0y\xa8}\xbch\xde/\xc0e\x93\x1c\x7fF\x003\xc0\xf6\xec8<z\x10/\xc094K\xe3>^/\xc0f\x10"\xa0\xa5\xf22\xc0\x07P\xb3A|\xb61\xc0`z\xdb\xdc\xb4-+\xc0\x032\x90\xa7[U3\xc0\x00.$\x05^O0\xc0\xec\x96\xf3\xd7w\xbd.\xc0\xd4\x19\x1a]a\x812\xc0a\xa6n}\xbf\xf82\xc0\xc6Zd\xa8\x88\xfd2\xc0\xd1[\xd5@6Q/\xc0\xcbO\xd96\x0020\xc0\xaa;j\xd7\xe5\xda2\xc0\xdd\x89y\xe7R\xfb1\xc0\xb1j\xa8\xc0M\xa12\xc0G(\x93\xc2P\xf52\xc0g\xe8\xafL\x8c\x110\xc0h\xd9\xf2\x148\x122\xc0\xf0+?*\x86\xde2\xc0S\x90\x03\xd4\xb2H/\xc0*\xa8Q\x90\x9c\x102\xc0\x7f\xeb\xc2}~!0\xc0\xe6\xfc\xe2q\xe3\xa6/\xc0O`\xc1\x97\xc6\xd52\xc0}Y\x91\x1fd\x1a2\xc0\x97o\xcb\x8b\x12c/\xc0\x81\x8e/\xb9>\x182\xc0\x14\x94\xe2\xb3(\xf02\xc0\x00{^Kei3\xc0$\x950\xd4\xdb\x03.\xc0\xac\xfc\xf6\x96H\x043\xc0\xae7\xd9\xb0\xfa\x1e2\xc0\xb11\xaa\x14\xae\n3\xc0n\x0f)\xf3\xa8V-\xc04+\x1c^1\xff2\xc0\x08A\xd3\xa0#\x192\xc0\xe9\xf8\x92\xd1000\xc0\x80\xc1#\x13\xbbo1\xc00\x98\xfc\xcb\x1a\x1b2\xc0\xbd4\x82\x82;&3\xc0\xcd\xb7\xdc\xb5 .3\xc0;\x17\'$)8%\xc0\xbf|8\x04Q\x8d/\xc00\x85<r\x96\x110\xc0\xff\xe8z\x99\x1f\xef/\xc0\xed:|\xc7\x19\x85-\xc0{e,\xbb4\xe2/\xc0\x8179+Uh3\xc0\x9c\xcf}S_c3\xc0\xe7L\xc8\x81`\xfa2\xc0(\xba\x1f\xaa\xe3]3\xc0\x00\x80\xd0\xf3\r\x1d3\xc0\xa5\xbd\xd6\xc9\x8c"3\xc0\x99r\xbfpQj3\xc0\xfe8\x04\xb5\xa653\xc0\x15=%\xb9\xa4*3\xc0\x7f\xcc_\x9b\xb5\xb70\xc0\x8e\xbfzh\xf6\xb20\xc0\x8f\x0b\xe5\xe3\x92\xb30\xc0\x86&\x05=\xbe\x931\xc0\x9f5\xf0\x8a\x8d\x1b0\xc0\xec\x98:/\x1fw2\xc0D,T#g\xc8.\xc0\xa6\x1c\xd8<\xc5\x023\xc0\x07C\r\xe8R=0\xc0\xe7\xa0\xc8\xfcz\xe5.\xc0!\x1d\x14\xcc\x8aH0\xc0_\xa1\xfc\xf1\x8820\xc0NL\x1ei$N1\xc0\xe2\xa2\xf7M\xd3\x9e/\xc0\x15\xde\xf4\xe3\xad#1\xc0hx\xc4UY\xd22\xc0\xae\xb8\x96\xd9\xae\x1f0\xc0 M\xf1\xc6\xa7t2\xc0\xb3\xfa\xb5d\x99D3\xc0:9\xc5\x0c\xef/0\xc00`\x91\x0fh\xa7/\xc0\x95\xf6\x85\x94\xbfw/\xc0~jS$x\xdd2\xc0\xd2S\xbbZ\xe4#3\xc0\xec\xcaJ\xe0\xc1\x182\xc0K\x87*\x86\xb5\\/\xc0\xdf0\x0e&\x0c\x1c2\xc0`\x88Mw\x90\xe02\xc0W\x13\xb9c\xca\x030\xc0\xae\x1c\xc0S@R/\xc0*\xa9\xdc\xbfRu/\xc0\n@\x7f\xa8<\xad*\xc0\x9d\xae\xb6\xb7h\x163\xc0\x04\x11}1\xbc\x892\xc0\xdf\xe8DZ\x07\xaa.\xc0\xd7\x16\x9a]\x8f\xa3.\xc0\x14\xca\x1aT\xcb\x04/\xc0 \x0e[\xaf\x10\xde2\xc0]E.rw[/\xc030:\\\x04\xfa2\xc0\xd9\xac\x1a\x1d\x86\xfa2\xc0 \xfd>\x07\xa9\x193\xc0F\xb0QL\xe4\xfd2\xc0\x04k\xeb\xd4 \xf3.\xc0\x85\xb7"K\xc543\xc0\x01\x83\xec^=&3\xc034i\xd5\x14\x1e3\xc0\xc9d\x1a\x1c\xd3\x1d/\xc0\x9f\xb4\xbb\r\xc5\xfd2\xc0\xfb7\xc2y\xe6\xee2\xc0\x18j\xb9/s\xd92\xc0\r\x04\xd4\xf9R\xf91\xc0)\x9cw:\xb8\xd62\xc0\xd2\x93o\x19\xcb9/\xc0\x9b\xb5|\xaa\x16\xd32\xc0\xa7\x00v\xd7\x1c\xce2\xc0U F\xdd\x0c\xcd2\xc0\xd8\x99~?\xa9\xaa2\xc0\xd4\xb5A\x8cg\xcf2\xc0dP:\xca\x1033\xc0P\xc8(\xf4\xb9?3\xc0B\xd8o\x91\xd2\xd62\xc0\xf10\x9a`"a2\xc0L9\xc6n|m2\xc0s\xee\xf3\x88\xff\xc52\xc0g\xd3Gxy\x852\xc0\xab^\x10\xb0\x15d2\xc0\xa8\xe2\xb3j\x96\xc32\xc0\xcc#?\xaa\x05\xf91\xc0\xe9.{\x88\x90F3\xc0)\xb3qr\xbc\xb72\xc0\xf4\x01\x82\x07\x03\xce2\xc0z\x86\x13\x10\xb0-3\xc0\xed\xaf\xd4i%&3\xc0-\xf2\x89f.\xb72\xc0%h\xdc\xa5\x9f*3\xc0<\xc2\xd1@)\xbc2\xc0\xc4\x02+hp\xb72\xc0:\x04=\xfd\xae\xa0/\xc0\r\x17D\xf5\xfd\xfc1\xc0\x18_\x01 \xa9\xed/\xc0T\x92C\xd5\x1f\xc6/\xc0\x82\xa8\xaeK\x88\n2\xc0\xb5\x9ca\x88\xb6\xc60\xc0]\xa8j\x8d\xcc\x962\xc0\xc8\xf4\x84\xeb\x89\xa12\xc0Q\xb4t\x8b\xd3\x162\xc0<P\x1d\xb1\xbf\xe82\xc0\xe67\x9d r\xda2\xc0.\xce\xe2\xa6\xa1\xe02\xc0\x12\xb3\x1aJz\xe11\xc0\x9c^\xd9\x83\x83\x7f/\xc0I\xcd0\xf5hA.\xc0s\xf6\x18\x9e\xc6X0\xc0v\xb5\xc5/\x078-\xc0r\xe42\x8e\xa4a0\xc0\x94\x81p\x92 \xca/\xc0\x86\xc4\x99|\x1d 0\xc0\xcfb\xc6\xf3\\30\xc0}U\x13\xfa\xc9\\/\xc0Q\xda\xac\xff\xaaN/\xc0\xb8\x0ebl\xd9=0\xc0\xcf\xd9"?\x14\xb61\xc0\x0c\xe7\xe6\xa0\xecG3\xc0\xfe\x0f\x1e\xcd[\x87/\xc0O\xd7"\xfb\x93P0\xc0\xcb\xcdk\x04v\xb60\xc0\x84g\xe4\x8fq\x98.\xc0\x11[\xa7HcH0\xc0d\xbf\x01\x0e\x98\xaa/\xc0X\xeej.i\x9c.\xc0\xe7J\x10\n\xea*2\xc0%\xc0,\x9f\\\xe8.\xc0\xe3\x8a\xb9\xe5D\xb6/\xc0\x90\xfc\x8b\x86\r10\xc0\xf0\xfb\xda[\x9a\x99.\xc0\xd4\x8f\xde\x1fz2-\xc0!\x129\x16\n]3\xc0\xc6\xbfv\xa4S\x0c0\xc08\x8e\x8f\xeb\xe9\x000\xc0\x1a\x0c.\x8ao\x92/\xc0T\xd9\xba\x1cfx2\xc0H\xe1\xaf\x91Z10\xc0\xfc\x97,K?\xe1-\xc0\x8d(\xdeS<n3\xc0\x86n\x80\xbf\x9b\x100\xc0}\x025\xb9\x7f\x1c3\xc0\x12\x11l\xe8x\xf12\xc0c$C\xc2\x90\xcb.\xc0\xf2_\x92\xc6\xcbr/\xc0\x00\x93G\xc7\x94T/\xc0\x17\xd5\x94Y\x07#3\xc0s\xcac#e\xca0\xc0\xe6\xe7\xa5\x1d\x96\x89/\xc0>{\xc2\xed\x81\xf61\xc0f|\xc9\xa6N2/\xc0\xd4\x97b\x05j\xaf0\xc0|\xb2\x00\xbd\xf6a1\xc0\xe95\xc6\xd4\x8f\xc3/\xc0~\xa9\xfc\x93\xab\xc41\xc0)\xac8\x8f\xd0I%\xc0da\x83j\xea\xf01\xc0\x9am\x0bC&v1\xc0\xaa\x1e.\xa0\xa0[/\xc0|a\xd9\x98\xa8\xf4.\xc0I\x0f\xea35$3\xc0\xf3Y\xcf\x83l;0\xc0\x8a\xc9\xc0O\xbf\x002\xc0\xac\xf2g\x0c:\x103\xc0W\xf0\x8esm\x1b0\xc0\x12\x19m\xb8\xa1\xc11\xc0\xeb9\xf7\x8c\x1c20\xc0\x86\x8a\xfe\xd9\xfc\n0\xc0\xea\xdcr\x14l\xa5.\xc0\x83\x83\x90\xbaq\xd10\xc0C\xb7\xd7\xc3$"3\xc09&\xcf\xc5A\xf4/\xc0\x17\x1f\xda\xc7\x0033\xc0\xe9\x93\xc3\xa9\xfa\xd62\xc0l5\xa9\xe4\xf6\xdc2\xc0\x82\xb5\x8d\x1a\x1f(2\xc0\x013e\x1f\xb0\xdd/\xc0\xe5\x8d\x8bba\xe1/\xc0\xb9e\xe1CB\xa3/\xc0\x88}\xaf\xdb\xc3\xe02\xc0\x1fy{\xdd~\x11/\xc0\xbc\xed\xa0\xdds\x0c0\xc0\xb8\x91\xb1\xc5\x0f\xf9.\xc0\x05\x13\x04\x12\x15<0\xc0\\,\x15\xbd\xe6)0\xc0\xdc\xf0aC`\xdc2\xc0\x8b\xb6\xe5cp\xb90\xc0\x01\x8b\xf2\xc4\x13\xd12\xc0\xc9$D4\'Q3\xc0\x13\x16[\x12Jh%\xc0v\xc3I@jZ1\xc0\xbc\xc2Z\xc6|G/\xc0$\xd7\xc4\xcd\xff\x882\xc0N\x8a\x04K\xcb\xdf2\xc0\xb7g\xdd]\\O3\xc0\x97\x86\x07\xda9^0\xc0\x0e\xc99\x7f\xd8\x000\xc0\xf0\xfb\xda[\x9a\x99.\xc0\xcc([}v\xf82\xc0(\x99\x0c\x08\xb1\xe32\xc0\xdc\x10\xa0\xef\xc720\xc0\x1f\x93M2"\xef/\xc0\xa2vv\xe6\x1f>3\xc0\x0b]\xdb`!\xab/\xc0`\x16\xb7X\x9f\x1e0\xc0\xc0\x1a\td\x11\xb52\xc0{\x86\x864\xbc\x892\xc0]E6\xa2}\xcc2\xc0\x150SO\xd1\xe61\xc0D\x81\xf9\xa4\xaeP0\xc0\xcc\xb7\xc4\x0e\xf8\xb41\xc0\x94\x81p\x92 \xca/\xc0_\xf2\x1b\x92\xd900\xc04\x82t\x99/\xba/\xc0+\t2]\xf9\x95/\xc0\x7fn\xf2\xab\xbd\xb32\xc0\x84i\x9b\x08\x02\x063\xc0\xa2\x8aVi\x95\xf41\xc0\x1f\xa7e\x9ad,0\xc0G*\xfa_Q\xa0/\xc0S\xd5\x9c\xaeJ\x95/\xc0\xfe\xee\x9bkQ\xe11\xc0\xa8\xd5\xb5\xbf\xa1\xcd2\xc05\x12\xee\x1aw\xd22\xc0\x98\xb3qAM\xec2\xc0S\x82\x11\xb1\xed,0\xc0!\xde$of10\xc0o\xb2\xb9\xaf\xea\x96-\xc0\x07IMt\xc7\xff2\xc0!S\r\xd7\x9f\x1f0\xc0\\H\xc5: \x90*\xc0\x0e\xc86\xa5\xc8O0\xc0\xb80\xb4\x82Sq/\xc0\xfb\x98\x9f\x01-\xe92\xc0\xea\x1be#\xc3\xdc0\xc0\xe7\x17\x07\xe3|D/\xc0\xb2\xba[\xae\xc3\x832\xc0\x18\xc9\tj\x9a\xd32\xc0\xb9Ew\xb6\xdf\x07.\xc0\x08\x84j\xec%\\-\xc0\x93\xde\x08\xe6\x10\xb7$\xc0\x84\xf5{\xf6\xbb\xfb.\xc0\xe5\x1d\x89\xd6X\xea-\xc06\xe7U\xa0\x8ec-\xc0z\xc5\x02SP:/\xc0\xc6\xfb$\xc57\xd62\xc0\xb4x,\x02\x0b\\-\xc0d\x15\xd1\x05cU-\xc0\xceR\x8d(+\x8c1\xc0\xb9z\x80\xb1\xa4\x1f/\xc0\xf2kB*\x88\xc12\xc0\x0c\x1eU1\xbbx/\xc0$!\xb4\xa0!c2\xc0\xae\xc1\xcd\x9b\xa9_/\xc0?O\xfb\xcb\xc6\xf72\xc0\xe9q\xf0ggW0\xc0\xfb4~\xe2\xceV/\xc0\xa0?\x9fW\x1d\x030\xc0\x0b\xd3_\xea\xf2\n2\xc0\xd5B\xb2\x89\r\xeb.\xc0\xc8\xfe?Gl\x1b2\xc0\xf3\x8b]tT\xbc2\xc0\xc4\x12\t\xd9\x1d\x11-\xc0YZ\x147}Z/\xc0\xfb\x9a\xf3\xde\x97\xd5.\xc0\xe7\xd51\x98nn/\xc0=H\xb6z%P/\xc0|:R\x1c\xa9\x88/\xc0;)\x0b\x19\xdf\x0e/\xc0\xde\rz\x95G\xb3.\xc0\x0b\x12\xd6\x8cQ\xd02\xc0\x1b\xa0\x8b:\xdd\x143\xc0j[\x96/L\xae/\xc0\x96\xe4\xe6<\x8600\xc0\xf3\x95\xe0\xce\x93\xdc2\xc0\x13\xd1*~\x0e\x1d3\xc0\xe1\xf9K\x00\xaa\x103\xc0\x91f\n\x18\xa4\xf82\xc0\x14\\v\xc6\x9f\xd82\xc0\x07U\xf3\xf3\x1c\xfa2\xc0\xfc9\xc2\x84\xd6\x0e0\xc0[d\xefP\xc9\x112\xc0;c\xde\x8e\x0b^1\xc0\\\xc6\xe5f\x94\x173\xc05\xdaq\xfa\x82\x162\xc0\xeb,\xe6L\x93\x063\xc0c\xe9\x90\x83 a1\xc0\x10\xf01\x8d\xed\x193\xc0|E\x835GU/\xc0\x83\xcdq\xc5\xf8\xdb2\xc0\x8dD\xf3\x13\xc5\xfd2\xc0\x97\xeev4\x05\xb70\xc0o\xde}H\xc7\x952\xc0\x9esa\xbf\x9eE-\xc0\t\xa97\xa3\xf9d/\xc0\xe9\x96\xf9\xc5\xad\xfc2\xc0|\xb3\xe8\xaf/\xb8/\xc0\xc8\xb4H\xc8\\\xcd0\xc0\xf1P\x19U\x1e\xb9.\xc0\x83\x064\xf2-\x00.\xc0\xa6\x14\xee\xc0\n\x892\xc0<&\x14I\x96%3\xc0R\xf8?Yb\t0\xc0U\xc4\xc3\x84\xa0\x1c/\xc0G\xa7\x8c\x9f\\43\xc0\xf6\xc7\xbb\x92?\x1a/\xc0\x1c\xce\x8e\xf4\x84\xbc2\xc0\xf4\x14]\x91%\x0b3\xc0z\xb4\xb5s\xce\xb40\xc0\xa3{\xed[\xca\x083\xc0\x86G\xee\xf5\x1a\xff/\xc0\r\xde\xa2n\xc8\xec/\xc0\xb1\x8d\xeb\xcb\xd9\xd7/\xc09\xd8!\xae9)3\xc00\x8d\xd5\x8a\xeb\x030\xc0\x01+$:\x05L2\xc0\x9eJ-\x0c\n&3\xc0\xb0Ek\x9eg\xcd-\xc0\xf8U\xd4\xd0\xb1\x9d1\xc0\xb9\xd4\xf9\xfc\x9e$3\xc0\x1fGa\x91\x19\x1e+\xc0\xcaR|\xf5N\xb30\xc0\x04\xd2\xdf#\xfd~-\xc0\xcdhg\x96\x91\xa0/\xc0o\xcc\xb5\xe2\x14\xaf2\xc0\x16\xf4\xe0\xef1\xcb.\xc0#\xfb\xc9*\x86e%\xc0\xf5\xaf\x88\xa9,\xde/\xc0\xce\xe5\x08\x83\xdb\x95*\xc0\xa9\xca\x83d\x05n.\xc0\n\xe7\xa2\xca\xca\x1e-\xc0\x8e\xfaJo\xbe\x99-\xc0eM\xc0\x96e\x03/\xc0\x1d^\x04\xbf\xb4\x8c*\xc0G\xf7d\x0eUY1\xc0\xe5vebI\xd5.\xc0\x0f\x1aS\xde\xbb\xf2/\xc0i\x1b4/z\xab.\xc0\x8e\xa8Oy\x16\xdf-\xc0WF4G`r&\xc0?\x8bfXC\x033\xc0\xb7\xcd\x0f!\xf0\xd6$\xc0\x8b\xe8\xbd\x95\x93\x90*\xc0\x0bc_.w\x13-\xc0}\xd6\xe4>\x8d\xa5.\xc0\x94Y\xcd\x98\rQ.\xc0\x15\x144\x1c\x94c%\xc0z\xed-R\xd4\xa0)\xc0\xab\xb5\x89\x96\xdd\x18+\xc03\xc2p2\x06<3\xc0\xd1\xf8\x84\x9e@?3\xc0\x91\xa8Y\xb7|x/\xc0\xbc\x95\xbf\x8e\x88\xfc2\xc0\xf7\x84\xc0\x15\xf5L3\xc0\x87\x82\x9aJ.\xf22\xc0\'\xe0\xb4\'\xb6\xf52\xc0wcyEd53\xc0S\xa9\x7f\x1e\xe1@3\xc0N(\xf8\x1a_%3\xc0\xca\xb5_{\xb9\x183\xc0z&\x9e\xb0\xfa\x0c3\xc0\x05\x9dY\xe5\x1c\t3\xc0(\x1d\x124\xbb\r3\xc0e3\xe7\x07\x7f\xc22\xc0ed\\\xdf\xad\x083\xc0plz\x00[\xee2\xc0\x9cf\xee6,\xd32\xc0\xd2\xb2D<\xbb\xda2\xc0\x9b>8X\x9033\xc0\xe2if\x88\xca\xe72\xc0<\t\xdb\x0cS\xd82\xc0\x01}e\x8d\x11\xcf2\xc0/\x9bE\x9d4\x063\xc0\xad\xf1.\x0b\xdc\xb32\xc0\xe6\x8b?4\xd0\xcc2\xc0\rP\xfaN6\xfc2\xc0\xc6\xa6\xc3\x8cW6+\xc0\x87S\xa1\x90\x80m2\xc0Vw\xf9\xf3\xdf^+\xc0\x00\x14\xe4i\xfem2\xc0`l\xb7\x05\xd3S+\xc0&\x91\x9f\xcb\x08\xde2\xc0\x958\x87\xc6\xea#3\xc0\xdb&\xa7\xd8\xf0\xf22\xc0j\x9e\xc8\xa8\x95\xd72\xc0\xc3z\xba\xae\xf1_2\xc0+\xd3\xa5\x07\xcb#3\xc0\xf3\r\xcbRJ 3\xc0\x14\x98M"\x8f\xc02\xc0Ob\xb1{\xb1$3\xc0:\xd8a\x1ca\xea2\xc02\x8e=\xb8Y9*\xc0*\x86\x04K\xd0\xec2\xc0b\xfb\xc3\x18\xc0\xd82\xc0,\xa8H\x10\x9ag2\xc0\xf4\xec1\x904s2\xc0!\x10\xcf?7a2\xc0\xfe\x16\\\xf1\xb8]2\xc0\xcar\xadN\x17\xd01\xc0\xfb\xff\xc0\xfaT\x171\xc0\xe8d8\xe2\xf8!2\xc0\xcc \x94\x87t\xfc1\xc00\x81\xa4\x0b\xe6\x182\xc0$\xf1Y\x9ac\x1b2\xc0c\x07\x84\x8ch\x072\xc0\xf1QU\xe6\x19}/\xc0\xde\xf5\xd3\xfb4\x082\xc02M\x1f\xfd\xfb*1\xc0\x19{\x9b\xffn\r/\xc0\xfelQ\xba\x8dI0\xc0\xb3W\x1as&\xfa1\xc0\xa9\x84\xbf\xc7\x07\xfc1\xc0\xb4I\x81\xbaM\x1e1\xc0\xbd\xcb\x95\xc2\x1c\xe71\xc0\xca\x93;\x8a\x1c\xe11\xc0\xf7h\xa0w>\x99-\xc0\xb9\xd0\xab\x9f\xf14-\xc0\xaf\xad\ts\xd4\xe52\xc0\tF\x00\xa5\xbf\xfe.\xc0\xfd\xd9?\xd90\xf7.\xc0k\xa3\x07\xa7a\x1e/\xc0fcN\xde\xcaZ/\xc0)7p\x08\xb0-/\xc0Qx\xb8\xd9\xfeC1\xc0oL \xbb3\xb80\xc0\xbc\xce\xf0/4\x0b1\xc0a\xb3\xab\xf1\xbb\xf3/\xc0S\xb4\np\xba\x812\xc0\x91\x88\xbc\x9b~\xb8/\xc0\x00\xc1\xb3\xc4\x12\x89/\xc0\xae\xd9\t\xbf\xef\x83/\xc0\xb7\x91D\xd7?K0\xc0,\x8d\x02r\x97\xe9/\xc0\xbe\x11&TJg0\xc0\xc1U\xfb\xdc\xac10\xc0\x04@\x10\xead\xdc0\xc0\xc3\x95w\x93\xaa\xcb0\xc0\x93\xba\x07d[\xb10\xc06\x1dd\x89\x1c\x9f/\xc0\xd9k\xf9\xd5o\x1b0\xc0h\xcd\xb6~\xb9\xd4/\xc0\x0eg\x0054\xa0/\xc0\r\x03\x8a\xe8\x05\xa2/\xc0\x13\xb8\xc5\x9b\x0e>0\xc0\'\xae\xda\xc8\xf5\xa9/\xc0\t\x0e\xfe\xa5\xd4\x95/\xc0\x05\xe2^\xf72;%\xc0;q\xebd]30\xc0\x95\x12\xae\xb6l#0\xc0$\xbb\x85\x8a\xf1\xc2/\xc0%\xec\xd5kB.0\xc0t\xb1\x82zf10\xc0\x15\xae\x91#\\\x8b/\xc08\xa7b\x04\xc5q/\xc0\xe6\x14\xe8w\'o/\xc07\xe3\xb9\xef\x16\x04/\xc0z\xa5\xd2\xd3vU/\xc0\xfe\xcfD\xd0>\xfa/\xc0-\xc5\xa8h\x8cd/\xc0*\xef\x9e9\xba\x8f.\xc03\x1d:E?\xba/\xc0H\xf2.\x99\xeb\xb4/\xc0\x9e\x0c<d\xd6\xdb0\xc0\x8b8\x0f\xa0\x94\xfb.\xc0\x11\x8b\xe6\xd3\xf1\x070\xc0\x086\xb7\x9a<\xeb/\xc0\xed\x03p\xafh\xfc/\xc02@lMJ\xb9$\xc0\xc3\xb8q\x03Z</\xc0\x8f\x9f\xc9\x0b\xa0\x95/\xc0\xba\x90M5\xa0W0\xc0\x8b(\xb1\xd80:0\xc0\xee\xf2 \x9dN\xfe/\xc0RY\x81\xb3%Q0\xc0k\x81r\xa9\xc1\xdf/\xc0\xb5\xf7\x7f\xcf\xc1\x9d/\xc0\xc8\x11<\x88]\xe8.\xc0\x1f\x12e\x17\xbb00\xc0\xc9$d\xb5\x13<0\xc0l\x841\xa5%b/\xc0\xc2\xa5\x8a\xe2\x82\xb5-\xc0>P \x8ak\xea.\xc0[\x88"\x17HY/\xc0&\x1b\xd4cK\xee2\xc0\xb4\xc4\xab\xe7M\xd22\xc0\x07\xa0\x17\r\x9cC0\xc0\xeau\xdf\x91\xb9\xe9-\xc0\x13\xbbl\xbc\xff90\xc0\xf7U\xc0Y\xcf\xc6-\xc0\xdd\xbe\xab]j\xe62\xc0\xb8\x1a\xf8\xbb\xd3\xce2\xc0C\xc6PP\xcf\xb22\xc0\xb3/Ur\xff\x073\xc0\x08\xacJ\n\xe4#3\xc0\xb3:\'\x18e\xaa2\xc0\xca\xe8\xea\xab@\x030\xc0m3\xc4\x14@\xce2\xc0@\x03\xe9\xc4\x88\xfb2\xc0\xf7\x97-\n\x0b\x0f0\xc0=m\xfd\x8c\xe2\xeb$\xc0\x9a\xa0q\x0e[\x822\xc0\xbb#\x148\xdd\xed/\xc0\xa0\\\x0c(#\x000\xc0\x8e!\xc3N\xbd\x0b3\xc0ix\xb3\xb3D\x100\xc0{\xd3\x03\xa1\xc6\x862\xc0\x01d\x064p`2\xc0\x8c\xd8\x87\x1d\x08Y2\xc0\x92\xb8\x1f \x8aN/\xc0\x9fK\xe4\x87E\x073\xc0\xbd@\x9a\x7fo]/\xc0\xe9XC>\xdd\xdc2\xc0\x19\x92\xcf\r\xd0t/\xc0L\x1d\x0bi~K/\xc0}\x80\xdf\xe4OZ/\xc0k\x19\x98C\x0b\xb3/\xc0\xaf\xe3u\xa1\x00\x153\xc0\xb2%S\xf2\xfa\xc7/\xc0\xb8\xfa\x12\xd7\xca\xc32\xc0{\xe8\xc5\xf6n\xeb2\xc0\xb8\x9b\xcb6\x9e\xf8/\xc0\xaf\xbflZ\xeb\x85/\xc0\xb7}\x0b\xfdN\xd0-\xc0;6\xccj\xfa\xc40\xc0:\x8f\x12\xb5 \xce0\xc0\xc3g>+\xa7\x1f3\xc0\xf55Nr\xd3\x06-\xc0\xa4\x7fb.\xa6\xeb/\xc0a\xc82l\\b2\xc0\xe7]\xaf\x9b\xce\xcb0\xc0"\t\x96\xcd\x82\x08/\xc0\x007\x83-u\x1a3\xc0\x8c_\x01\xdd\xc7\x9d/\xc0.n\x07e?\x173\xc0\x89i\xa5\x0f\xc4r.\xc0|\xfd\xe3\x9eD\x81.\xc0h\xd7\x18i\x9e\x9e1\xc0\x90\xd2\x88R\xeb\x9e1\xc0\xbb\xe2}gN\n-\xc0c(\xb1k\xbb\x0c/\xc0\x96(7\xcd\xed\xeb.\xc0\xf1tU\xe2\xe3O-\xc0Kn\xb5\x81\xb4Z-\xc0\xd7p\xb1\x17\x9b\xb20\xc0\xe9\r8\x1e\xf1\xb31\xc0\xd8\x8f\xcf\x89E\xcd/\xc0\x80:\x19\x19\x14\xfa1\xc0@\xa1\xc5\x8e\xbaN0\xc0\x85\x9bX\x02\xa7\x7f-\xc0z\x86\xf3\xce\x9d$3\xc0\xbd\x03\x87\xd4\xeb/3\xc0\xb6\xe1\xa4\xab\n\xbc0\xc0d9\xd7|\xb0R0\xc0)B\xeeF7a2\xc0M\xd9\xde\xdf\x83J2\xc0-Br\xbd\x1bf0\xc0\xd4\xdd\xce \xe2$/\xc0:\xa8@q7@0\xc0L\x8e\xe6"\x10v.\xc0\xf00\xe9\xc5\x8dn2\xc0$\xd9Z\n\xef\x1a2\xc0lo\x0f\xf5\x94\xb60\xc0\xb4\x96\x01>\n\xad0\xc0\xa8\x15\xcc`\xfd\x95/\xc0\xa6\xdaI}\xccX2\xc0\xf2\xaf\\\xf6\x08\xbc/\xc0\xd0\x89\x08\xfa#\xbd/\xc0\x05\x93\xe8S\xf2\xf9/\xc0}\xa0\xef\xc2\xa7//\xc0\x1a\x8d\xd5\x0bzo/\xc0\xcbyvI\xa4\xad*\xc0K\xd6*\xbe,\xf02\xc0\xc1l\xa9N\x1f\xd52\xc0\xb1N\x7f[pz.\xc0\x8e\xe4e\x93\xe93,\xc0\xae\x9a\xa9\xad\xbc\xb9%\xc0\xd0\xf6\xae=\xe330\xc0\xf7\x93P9~)*\xc0\\4\x88\x17"E/\xc0b\xf1D\xb9\xfc#0\xc0\xed\x84\xfe\xc1N\xca2\xc0\x15"\xba\x98\xaa\x1b0\xc0HJ\xdb\xce\x16x.\xc0\x185\xfd\xd4\x8a00\xc0>\toFQ\xda/\xc0\xbb\x06Gg\x8d\x17+\xc0\xbeO(\xb2\x1c\xc9/\xc0_\x7fJ\n9\xbf/\xc0\x8d\xf9\xdf\xbf\x01B1\xc0\xef\xa9\xe2\xda+\xc4-\xc0\xab\x0b\x88]\xed90\xc0/\x1f\x91\x0f\xb0\xf9/\xc0\xf5\x19\x11\xad9\x060\xc0\x8bT~\x9a\xc6\x1d1\xc0m\x11OB\xe1\xc4/\xc0\xceqU6\xc5\x822\xc0[\x12^\xfa\xda2*\xc0\xba7 \x03\x94\xd60\xc0'
p16
tp17
bg3
(g4
(I0
tp18
g6
tp19
Rp20
(I1
(I1002
tp21
g13
I00
S'2\xf8\x0eqR&T@\x12\x9f!K\xdf#T@^q\xf8\xdcn\xf9S@\xf9\xdc\xb3EL\x8bS@N\x03\xfd\x0e\xb5\xedS@\xcc\xf7\x9a\xbb\xcb\xefS@\xa8B\xc6\xf5\xc5\x80S@\x0f\x08$2\xd5~S@\xe7\xdd\xaec)|S@9\x06%\xdd\x93\x00T@\xb3\x89\xe9{;\xefS@I\x86\xe8\xd4\x1a\xeeS@\xd6\xf5}\xd6Z\xedS@\x9a2x;S\x7fS@\xfc&\xfb\xe9\x15\xedS@`B\xab\x03\x02\xfaS@\xe7Z\x893>\xecS@9\x98\xf18\xa8{S@\x83\xf7\xb1S\xe2\x9cS@t\x8a\xbd\x01\xe8{S@ >Z\xf6\'\x7fS@\xbc\xff:\xcd\x8d~S@g\x1c\x89\xa0\xf6\x1bT@\\\x99\x8e\xb5\xfd\x19T@y\xdf\xab\xac\xc6\xb0S@\xfb\xc3\x19\xc0;\x7fS@\xbc\xde\xa6]\xc5\x19T@2\xda\xd5>\xe3\x19T@\x01\x13\xcbS\xf7{S@\x93u\xf8\xc52|S@\xfdk\xbe\x0cZ~S@ Nm\x8a\x95~S@\x1c\xb7G\xfa\xc0\xefS@\x9e)\xf7\xa62\x7fS@\xb9S"\xc1M\x7fS@\xfb\x80\x80\xb5\xcc\x19T@\xb1h\x03\x90\xeb\xd7S@\x10\xa1g\x83 \xa5S@\xc1\x11\xa8\x93+\xa5S@\xa5_\xd7\x8a\xaf\x7fS@\xd0K\xd8\xc2\xd2\x95S@L\x93\xc1\x8c\x8a\x7fS@\x0ek\xc7\xed\x19|S@CI\xd0\xbfI\xf0S@\xedO\xb03\x08\xf0S@MeT\x8f\xd3\x88S@}\xe3\x9eq\x15{S@\'\xdc\xdf\x0e\xbc\x95S@\xd6j%U\xa9\x9fS@f!\xc2\xc3\xa4\xf7S@\xf5\xc4\xa1\xf7\xa9{S@6g9\xc5"\x96S@y\xfc!,o\xafS@>\xf5\xc1\x19\xb9\x82S@fT\x8d\x14\xaczS@\x05\xd4\xb2NpwS@\x81\xd4\xc6\x01\x93\xbdS@[:\t\xff\xd7\xa4S@\xdb9\xcae\x97zS@q\xc3G\x12\xe6\x81S@:\xe1\xca\xd0\xf3\xf2S@\xf6\x04i|\x16\x83S@\x9cZ\r\xba\x06\xa2S@\x15i\xbbI\x15\x83S@^\x1d\xc5g\xaazS@\x1a\x80S#\xe1}S@[~j\xf4\xf6wS@Z\xa8\xe5\xcf\x9awS@]h\x89z\x95vS@-\x08\x97\r\x01\x83S@\x1f\xc2\xd7#\xd7}S@f\xbf\xe8gvzS@\xe0\xd3\xf8\x06\x1e\xa2S@\xcf\xb0>\xd1\xa5\xf4S@\xbb\x07\xe2L\xdbwS@\x8en\x90\x0e\xd9zS@\xad\xef\xbe\xe1\x9f\xf4S@\xe3\xe6{\xa8\x97\xa0S@\xa4\x121\xfea}S@E\x91&1\x9fzS@X\xb1,\xe5G}S@\x0bb\xa5Q&xS@\xbaL5\xae\x14\xf2S@\xe6\xacP\x14>\xf6S@\xc9\x96EH\x17\xb0S@y\xd6ilGwS@\xd2<y\x10\x88|S@:\xae\x89\xcaHrS@\xaeZ\x95K\xa8\x9eS@\x80%2\\(|S@\\\xd6\xa9\x1d\x0e\xb0S@\x01+\xbe\x00goS@\xc4:\xcc\xaa\x98\xdaS@+\x81\t=9\x97S@\xd6\x13\xff\xaa\x0erS@\x05}\xea\xed\x0b\x84S@\x80\xf3\x0cU\xe9\xa0S@(v|\xabf\x9fS@\xea\x88\x0f}\xa9pS@3\xa2\xd9\xb9&\xfcS@\x95ux\xe3\x99\xf5S@\x95\x93!\xf1\xc8\xafS@yx7\x02\xd1\xb2S@\xb4\xf0v\xa1\xb4#T@\xf0\x83S+\xfc\xd6S@(\x8d\xea\x8d\xa9\xfaS@4H\xef\xcc\x85\xb8S@|\x16\xc1>4\xe7S@\x91\xe1\xcc.\xe2\x04T@\x06\xc3\xa06\xa0\xc9S@\xa2\xfc\xaf\x1f\xed\xedS@\xee\xf8\xf0C#\x94S@F\xf9\xe2\x7f&\xb2S@Zt\xf7 \xac\x88S@\x84\x96+\x06\\|S@G\xe0\xe8\x97,\x7fS@|\x80\xb7Z\x8e\x7fS@+H\x03\x91H\xa1S@@I\x88\x19\xd3\x00T@\xf7\xf0\x08 z\xa2S@\xf1\xee\nS,\xdfS@\xfa\x19\x13\xa8z\xa8S@\xdf\x89R\xa1\x91\xfcS@\x14\xf5\xb1\nS\xb7S@\xee\xb5d\xc4G|S@\xf8\xb6\x90@\xf0\xf4S@(*\xd2\x19J\x00T@\xc9\t\xfb\xd1F\x84S@Q\x9a&\xc3\xfc|S@>\x80*\x1d\xd7\xe6S@\x83\xa4`\xb2\xa0\xc6S@\xc9!\xae\xf3\xf0\'T@\xc4\x8f5\xdc\xbe"T@\x14E\x1e\x8a\x8c|S@\x86 \x18\xdb\x9f\xa4S@\x04Y\xa35\'\xb8S@+[\xed\xac&"T@\xb4J\xc1!\xcf\x98S@\xdd\x95\x92EB&T@\xa98\xa0-\x96\xa4S@\x18\x82\xfe\xeb\t\xf0S@\x02\xfd\xd4\xb9\xf8\xf0S@\x14\x7f4\xa7\xff\xd0S@\xf0]_\xe3b\xd8S@\xfb\xe6\x11t\x1c&T@\xffji=\xcd\xf0S@\xbdJ\x8a\xfb\r\xf0S@{g\xe6\xc1\xab\xd9S@GR\x94\xce\xfc\xa7S@\xad{\x1eP\x03\xebS@\xefDfk\xb6&T@\xf1\xb5?i\x17\xd2S@\xe7\x05\xc2\xce\x13(T@\xac\xc5\xd0\xbc\xa8\x93S@z\xa4x\x04\xf0\x93S@\xbaM8,\xd8#T@\xad\x82\x14\xdf\xb3\xedS@\x7f3\x00|\xc1\xf0S@\x99$\xd6\xd9\xa4\xf0S@\x0f\xd1Fb\xc9\xefS@O2\xe6\xfd\x8b\xb0S@\xfd\xdf\x9d\x07/!T@l\xa7\xd3\xf3\xd9\xecS@=\xa8\x87\x0f\xb1\xf1S@\xc5\xf3".\xdd\xb6S@\xd1>H\xc4A\xf1S@\xf8b\xd4\x15\x13\xb0S@{\x9d\xe3~e\xedS@9\rkM\x9e\xedS@\xe4\xb7A\xc9\x18\xf2S@Lm\xd5/}\x95S@vP\xd8\xfb\xd3\xeaS@\x19g\xe1_l\xecS@\x1d\xb5A\x04\xa7\xebS@)\xbc4\xe2\xa5$T@\xd5\x03\xe4\x0b\xe6\xf4S@\xbd\x00/\x1eo\xd4S@t\xb0\xc2\x08\x9a\x89S@~\xcc\xe8\xd9\x9b\xf5S@\xc68\xfbu;sS@\xf2\xd4Y\x19PpS@];\x1bxasS@l\x13\xff\xe7\x9f\xf6S@o\xb9w\x00\xcapS@@\xdc(t\xfe\xc4S@!\xd6L{\xa8pS@\x01\x80T1\xcb\xbaS@\x823\x94\x8dd\xb0S@\xdd\x90\x0f\xaf^\xbcS@(\t\xf2u!\x85S@\xe8/d]\x00\x1cT@"Y\xa1C\xbf\x88S@ET\xeb8\xc1\xf7S@\x98\xf1\n\xb8\xda\x98S@\xd1q\x1a\xc3k\x1bT@U\xb8\x17\x96\x98\x98S@\x9d\x1b\x9cg\x8d\xbdS@\x9c\x03\xc9\x16}\xd8S@\xce\xa8\xa8\xac\xcb\x98S@aq+\xe3y\xe5S@\xe6I/\x89\xd4\xafS@+Aq\x97t\xffS@\x90l\xeb\x86twS@\xea\xdd\th\xbbwS@P\xe8\x98\xdb\xa7\xaaS@\xae%\x13\xc5\xaevS@\xb6\xfd\x91\x8c\xd5\xbfS@W\xecHb\x08\x83S@o\xb5\xef\x0c \x86S@F>w\x83\x16\x01T@u\x0c\xe3\xae\x15\x01T@\x8d\x80\xca\\\x06\x83S@Uv\xf2H"zS@`\x96\xf2S\x7f\xc1S@\xed\x83\x0e\xb0]\xc1S@\xd5\xac\x92\'\xb0 T@\xc9\xa9\xb8\xd5\xb4\x82S@eRY\x14\xd8{S@\xd7\xf3\xc7\xa4\x9d{S@{\xdf\xda\n\x95\x9cS@*;\x06"l#T@\xf7\x1b\xe2\x13\x1b\x9dS@\xe5\xc0\xf8\x11w|S@\x9d\x83\xfa7\xc6\x19T@\x84:C\x90\xd4\x19T@Gm[\x1fbzS@b"\xf0Q\x18\xa5S@\r\xd2f\xe7\xc1"T@\xc9a\xd7\xd1O\x03T@\xac\xe0\x9e\xc6\x90\x84S@\x8b9\x82m\xa1zS@\xd5\xdds{\x1c\x84S@\xfb\xcc\x81"\xed\xa4S@\xcfI\x00ri}S@\xe6\x17A\xb3\x9e\x80S@\x99\x1d\x1a\x96D\x84S@\x03l1\x8c\x17\x84S@\xa6\xea\x92k&\xfcS@\xff\x1a\xef\xe7\xa6\x7fS@\x0c\xae=.\xe2}S@\xf6\xb8\x98\x84\x9czS@i\x1c\xd4\xef\x12zS@\x1b\xec\xf0\xf3\x7f{S@\x0f\xf3\xc6\xc1\xeb\xc9S@#\xdaFu\x83"T@\x8cx\xef(\xd0\x00T@\\\xe5*\xbeO\x02T@S\xfd\x8aCN|S@\xf1\xbd\xe4\x13\xaczS@\x17y\xd1Kz\xf9S@:\xfb\xa7\xac|zS@N\x1e\xdb\xa3\xe7\x7fS@7\x18\xbf>\x9d\xffS@\x84\xa9,q-\xfcS@oY\xbc\xa9\x7f\xb3S@\xad\xe9\xcb\x02.\x7fS@\xa0u\xe7,\xc0\x7fS@f\xfe4\xf9(\x7fS@\xc99\x81\xd7\x11\x7fS@XM7C\x08~S@6\x07}8\xa9\xffS@;f06\x92|S@9*U?\x01\x00T@\xa5\xfd\x0e\xdb\x7f|S@\x03\xbaB\\\xfa{S@\x877\xb0h\xa0\xa2S@\xc1\xe9"1H|S@mq-\xb6\x9a\xa0S@\x0b%\x96\x8a\x95{S@E\xe1\xe2\x8b\x86~S@\x0c\x02\xf43\t~S@M\x08\xb0\xee\n\x7fS@\xc8\xdf\xf9\xbd\x08\xa2S@)~o\x86\xc1|S@8\x81\x84\xe9\xc0{S@\xf6\xef\xc3w\xfc\xb2S@\xaf\xbb\xed\xf5\x90\x9eS@\xaen\x0e\x82$\xb2S@\xafbe~\x01~S@\xd6ah?\xc4~S@\xb2\'x\xe5\xd7\xb2S@\x0b$&sF\x7fS@\xc9\xd2I\xd5\xcc\x17T@\x02\x1c\xc3\xaeV\xa1S@\xcaW)\x95t\x00T@\xa8P&\xe2\x92~S@\xaffnf\xde\x00T@\x8c\nu\xc5w\xb0S@\x01`\xad&\xaazS@c@\xc5W\x08\x00T@>\x01\xa7\xbd\xe6\xbcS@\xf3\x94\x19\x01\xe7\x84S@\xeb\x96\x13\xc4\xd2\xf1S@\x9a352\xd2\xf7S@\xf6\x93r\x07\xf1\xefS@\x1d#\xc5\xa7$|S@\x95\x1c\xc1\xb5\xd2\xb1S@3\xc5\xfa\x84\x10\xc5S@\xf3O\xeb-+\xb0S@1I\xf4\xd9<\xb0S@6\x91\xd1\xe3?\x87S@\x8abH\xc0\xe2\x86S@\xcb\xd5\x7f*\xcc\xf1S@\xb9\x12\t\xcc\xfa\x83S@q\xd2\x82E\x1d\xedS@\xe0\xd3\x9a\xa9I\xe4S@\xfa\xb4\xe5\xe0\xcd\xb1S@i\x1f\xd6\xbc\x96\xfeS@\xe5\xa4p+Q\xebS@3\xd2\x87\xf7\xda\x17T@\xb4\x8e\xed\xf4s\x83S@kf\x01\xe3\xea\xc0S@\xf1\x9b=\x16\t\x83S@[\xbf\xc4%\xb4\xf0S@\xe5\x03\xb9\xe4-\x82S@\xd1H1\xc0\xcd\xdaS@\xa8\x9e\xf9\xc0\xe8\'T@\x03\xec\xae1\xf9\xf8S@e\xf5\xbb]\xcd\x84S@S\xd0\xa0U\xf1\xf0S@\x05h\xeb\xc6\xc1\x81S@\xa2\xc2\x86z\xfe\x00T@"w\x97\x8f\xb1\x84S@\x8e\xed\xd0\x8a9\xb8S@\xdf\x02\x9f=\x05\xc6S@\xb2\r\xe8\xea=\x02T@UY\x7f\x87L\x80S@\xccTi\xc9\x17\x84S@\xda\x93zB\xe1\xdaS@\xa3\xae37\xa0\xe7S@7\xe6D\x97\xe3\x7fS@\x9dy\x97\xbc\xbc\x7fS@\xdc3\xe0\x01v\x1bT@B\xe34\x1f\x8e\xfaS@@\x1a\xe1\xdb:\x7fS@\xf5\xebJ\xddv\xdaS@\x8b\xe0KG\x10}S@\xe6\xe7-\x7f\xf3\x1bT@\xba\xd1\xb2\xae\x03\xf5S@\x8c\xbe\xbc\xac\xc8\xddS@lr!\xbb\xdd\xb2S@\xab<K\x93\x8f\x00T@H\xd9\'\r\x90|S@p\xd6\xa94\xf6\xb1S@\x01\x7f$\x13<!T@\xda;o\x7f\x95~S@W\xe7\xe7[c}S@fkF\x86\xf4\x19T@\xee\xac\x1dpI#T@\xb6\x8e\xe1\xb5\xd9#T@\x98\x9a\xe2z\xf9\xecS@\xc5L\x9d\x10;|S@x\x84\xd8\xc7\xa4"T@\xf0$tF\xef{S@\x8f\xd2"\xfe\xfe}S@\x8b&\x14\xe2@\x8bS@<\xe0F\xa5\xe5\xd7S@\xb8_p\x14\xaa{S@e//\xe5\xca\x96S@\xcdc\x02\x04\xd5"T@\xa3=(\x94\xa2\xf5S@\xe5\xd6\xab#N}S@\xb3\xedG\x1c\xa8\xedS@\xba.\xae\x95\xec\xb1S@g\xee\xde!R\x96S@\x98\x17\xf5ET\xc0S@\xd0\x12\xc6O\xb3 T@\xc0\xc4u,a\x7fS@@"\xe1\xdd\xaa\x00T@7\x82j\x87\x17\x01T@\xf3-\x8a\x00\xc2\xa0S@)nD=\xe0\x95S@\x9b~1\x03\xb3\x95S@\x1cI\x95\xf82\xeeS@\xbf\x8f\xc37\xf2\x01T@\x94c\xdeR\x11{S@\x9b\xf9gb|\xb0S@\xcb\xe1\x97\xa4!\xa2S@!\xb43\xb8\x90{S@\xa3Pw\xf5{\xfcS@s\xady\xbf\xc8\xb0S@j\x89}I\xb6zS@\xaa\x12\xa6\xce\xc1\xf8S@\x99\x08\xfbV\x83\xb0S@$P\x00\x92\x08\xf1S@\xff\x08\x94\\\xb0\xedS@`\x9e\xd2\xdd*zS@F\xd3\x0f\x1aw\xb0S@w\xc4ij\x0b\xeeS@\xabwk\x92\x1a\xb0S@T\x05\xaec\xaazS@\xbb\x99\xe4\xfe\xf3}S@\xfc\xc7.\x95u\xffS@\xe1s\xb6\xb6\xe8\x93S@\xd5K\x8aX\r\xb0S@\xf4\xae\xa3\x8b\x00\x94S@\xcd\xa9W\xd4\xbe\xb1S@\x9e\xbf\x0c$\x8c\x93S@&\x1e(\xfd\xbe\xafS@\xf0=D\xf2+\xf0S@q\x9c]\x88foS@\x19\xe1\x1d\xab\x91\xafS@\r\x10\xb3;\x89{S@\x1d`\x175\x1btS@i\x08\x05\xcbI\xf5S@\x8fw\xcd\xdc\xe2\xfaS@O\xbf\xe2`v\xf9S@\xc4sk\x81\xcc\xf8S@\xbd\x9b\x8c\xaf\x1d\xbbS@\x9c\xc8\xeb\xae\x89\xf6S@L\x00\xf5o}|S@\x9c\xa9\xbfR!|S@\x8f\x84\xc8\x89\xdduS@F\xe7\xb75\xae{S@&\xaa\xc2\x07\x80wS@\xb9\xdd?F\xcdwS@\xb2\xb6\x9a\x1e\xdd{S@\xfeY\xa0AJzS@-z\xc7\x7f\x8dxS@T|\x82}a\xd2S@1\x1e\xd8\xe5\x19\xd2S@l\xb6\x04Ws\xdaS@\x93\x7f\xe1\xbb\xb2\xd4S@\xc6\xaf\xdf}b\x01T@\xe0\x91\x01\x86\xab\x88S@\x88\xc2\x8a\x06k\xeeS@R\x1d\x8f%\xeb|S@\x0c\xba\xfb\xecZ\xa6S@\x04Z\xc4\x85@"T@\xfav\x13\xec\xa6\x00T@\x92k\n\x05c\xf0S@\x89\x8b\xe8\xc1\xf0\xc9S@P\xe7\x86\xfb\xca\x01T@\'o\xd8w\xbf\xcbS@\x15\xda\x02&\xaa\x81S@=Z\x10Z\x95\xe8S@\xc9Vq[\x0e}S@\xcf\x12y\x02\x04\x81S@\x9b\x81#A*\xf0S@}\x9dn\x00\xc6\xedS@Nf\xfe\xbf\x82\xf0S@\xfc\n\x08\x05ezS@Vu\x98\xee:{S@\xf0U\x05o\x87\xb0S@\xb424\x83\xe7\xf0S@\xca)\xab\x08\x11\xb0S@v\xc0L\xe2\x99\x97S@\xd5\x91"67\xf3S@\xb0l\xb5&$\xf1S@]\xb8\xd8l\xb1\xf1S@/N\x02\xe7\xd2$T@\xbd\xa8\x10\xe0\xdcoS@w\xea5\x07_lS@\x95\x96\x90\x19\xfa\x1bT@,\x91y\xe0m\x1bT@\xc4\xd6?\xb1\x03\xc5S@\xb5\xf9\xc6\xff\xf0rS@\xf5t#72\xf2S@\x18\xd5\\\xa4\xe6uS@\x86\x88N\x1b0vS@)\xe5:\x82\x7fwS@@\xb0[`_wS@\xd75\xc8\x11\xe3\x19T@>\xf4\xcaa<zS@%\x06\xc3~\xa8zS@\xb41>&\x9ezS@S\xb9\x0e\x97\xcf"T@\xb7x|f\x19{S@\xaa#=\xad\xdfzS@\xb1)A\xadHzS@r4.\xff\xcb\xbcS@\xc6Kt\x97d{S@0zr\xde\xdc\x17T@O\x8e\xe2\x9c\xbf{S@\xfd\tt+\x11|S@]\xa0\x87\xf9\xac|S@\xf17\x8a\xf5\xff{S@Z\x93\xc4\x81I}S@S\xac\x9e\xdd\\\x80S@O\xa0\xb50(\x81S@\x9d\x80\xb4z\x95~S@`\x85\xbc}\x17\xa5S@i\xb5\xb7\xe6\x94|S@`\xf8e;7\x7fS@>\xba*\xden}S@\x9fvB\xb4\xfc\xa4S@\xb8\xe9)\x9d\xc9\x7fS@\xae4\x0b\xbe\'\xbdS@ v\xfb">\x84S@\xf0\n\xf2\xd5I\x82S@\xd0\xab\xda\r\xfd\x82S@\xab\xf5\xc7\x8a\xd8\x85S@/\xfc\xa0\x17\xbc\x85S@;\xd2+W/\x83S@\xf5\xc1\xf5r}\x86S@\x9f\xe7\xa3\xe2\x0c\x84S@\x837\xa8\xe7\x03\x85S@\xda\xe3\xf9B\xdf\xedS@69\xb4\xa8\x87\xb0S@"\xc7\xb7\xc5\xbf\xf8S@\x0e{\xf9\x12\xa4\xeeS@\xd1O\xa1 \xa2\xb3S@\xa9T\x94\xd1W\xd8S@?\x9c\xf4\xe5 \xa2S@\xca\xb7T9#\xa2S@n~f\'4\xb0S@(Tm*\xd1\x96S@\xe0\x04\xd1\xa0*\x97S@\xe8\x00l\xf9\xc8\x98S@\x9a\xbdI\xde\xf3\xb6S@\xadX\x12\x15\xc2\x00T@\r\xbf\xb1\xe3E\xfcS@8\x9e:\x85\x96\xffS@\xdc\x9c\xc2\xc6\xe5\xb2S@>\x03~j\r\x03T@\xf7f\xb9\x81\x18\xffS@\xb2MD\\\x0f\xf1S@\xc5\x82\x9fi\xf9\x00T@\xe8\x1e\xc1\xc5\x83\xfdS@\x138\xa0\x84\x02\xeeS@\x02\xc2V\x8a\x07\x00T@@\xa5\x10N]\xc0S@\x99\xd8\xa65\xf2uS@\xb5\xab\xe6\x86\x08\xfdS@\xba\x19O\xa0\xae\x00T@\x06D1\xb6t\xd2S@\xe9\n\x8a\xb52\x1bT@\xa5\x0e4\xe5\xa9\x00T@i\xa4\xaa\xa2:\xfeS@\x8e\x99[]\x0f\x1bT@+\xa95\xaf\xb9\xafS@\x17\x99\xa7&\xab\xfcS@.\x83h3\xb3\xfcS@\xe6\xfeD\x1f\xf0\x01T@\x85v\xda\xfaL\xfcS@\x13\xba\xb9t\xd0\xb2S@\xe0\xa2\xb56\xb4uS@\xbaY\xab\x96\x1c\xfdS@\x8d\xcax\xfd\x13\xfcS@a]3\xcd,\xd7S@1a#\xe1h\x9fS@\xa8\xef\xef\xe4|\xfdS@\x16\x01\xfaf4\xfeS@\x99\xde5\xefb\x9aS@[\\\xa6\xd6y\xfcS@w\xe1\xc8\x13M|S@\xaa\xe9\xae\xf3Q\x96S@\x90{\xc7\xc8m\xeeS@\x95Vn\xe1\xab\xeeS@O\xa1\xc6\xf7\xd2\xdaS@,,\xb2\x1d\xc1wS@\x18\x0b\x93P\xe2\xd7S@\x8e\xa4\xbc5a\x1cT@\n\xb2\x17\x8f<\xb8S@q<\x8f\xf6\xa0\xf0S@\x08\xa3\x85\xfd\x95\xd9S@_\x86\x1c\xea\x16\xdfS@oU\x9a\x90\xfd\xb1S@\xbc|\x00\x90\xbe\xc0S@\xbfe\x99\xf1\x83\xf5S@\xfd\x87\x90J\xbb\xb8S@\xc8\xaa\xc2\xea\xee\xdcS@]ck\xea\xe6\xb1S@g\x80\x95\x82!\xeeS@\x19\xc2\x16\xeef\x8bS@\xbe\xc8\xbb:V\xa5S@\xe6\xb6\x85d\xce\xbcS@\x06j\xd9\x17\x99\x89S@\x8eSj\x96$\xe2S@\xe6\xc51\x01\xc6}S@\xcd\x9ad_P\xf0S@\x0b\x83\xd8>U\xf8S@\xdd=]\t\x88\xcdS@\x18\xdb_\xa7\xed\xcfS@\x99\x13\x82#r\x85S@\tc\xc0P\xb7\xf7S@P9\x81\xeb\xce\x84S@sOZ\x9c\xc6\x81S@Y\x98<\x83\x1bzS@\x7f]]\x1e|\xa3S@N\xff\xc7\x80\xae\xf6S@/T\x8f\xf1\x8a\xf6S@\rD<\xdd\xd6\xe7S@\xbc\xf0\x8f\x8e\x93zS@\xf8\x83/\x8f\xab\xedS@QBQ\xd7\xad\xe2S@,\xe9\xd8\x86\xc9\xc5S@x\xc2\xbf\xb6a\xa6S@\xf7o\xabBP\xedS@\xc3\x1b\xa8\xa2/|S@/Z\xf9\xbd7\xdaS@&\xde\xe2\x86\x99zS@?\xf1\xe7\xda\x15\x7fS@C-=\xe6\xb4\xf4S@\xda\xcd\x02\xc9npS@\xb5%k\xf2\r\xfdS@\xd0a\xed\x06C~S@\xef\xed\x11\xb4\x9azS@\xf9ER\xba\xe7\x80S@h\xa8\xc8\xd8\xb0\x03T@\xcc\xcf\xa3\x84\xd7\xf2S@\x85v\xda\xfaL\xfcS@\x8bG\x92s\xaa~S@\xba@\xc0Z\xa9}S@\xa72\x83z\x12\xe7S@\\\xcc\xcf>2\xf9S@2\xb4G\xea\xc4\x80S@\xaf9K\xbf\xc9\xebS@\x9a\xffX\x18\x8e\x02T@o\xcf2\xfa(|S@8\x07L\x07_lS@7$?\\\xb2|S@\xde\x00R\xa2\x01\xc1S@\xb9\x1f\xf8q"\x04T@\xc8~\xbf\xad\x97\xc0S@\xf7f\xb9\x81\x18\xffS@\x1d\xfdh\x1a\x01\x01T@g\x039\x7f\xf6\xe8S@\x93\xc55k\xf7\xecS@\t\\\xcc\x80\xaf{S@\xa8\xc4\xbe\x81\xf1}S@s\x8d\xb1\xc1=\xb8S@\x06\x8dfNG\xf0S@>y\x0b\xd0\xe2\xedS@\xf7\x9b\xfa\xda\xbd\xedS@\xfc\ru|\xf7\xb6S@\xcb\xe5qo.|S@\x99\xab\x95}P|S@K!\x88T\xb1\x95S@\xa7\xab"I/\xf1S@\xfb8{5i\xf1S@\xd7\xe0P\x18\xfa\xaeS@IFSOV}S@\x15\x12\xc2\xe3\x10\xf1S@d\x1bgc{ T@\xcf\xb20\x0e\xc6\x00T@\xb2\x0cu\x13\xba\xeeS@l\x95je\xcf\x96S@\xf9vUKp\xe8S@P\xde\x03\xa7\\\xeeS@\xbe\x0e\xc8\x1c\x88}S@\xd1\x17s\x91\xcc{S@b\xf1\xa8+\xf8\xd9S@\xe1\nf\xdd\xef\xb0S@\x0f\xe5\xa9\xa5\x18\xf1S@m~\xea\xadL\xeeS@\x0b\x88{\x9c\xee\xfcS@\xa6\x91t\xef\xba\xb1S@L\xe92-\xd0\x17T@\xf8\xa9\x97\x07\x8b{S@\xfeZ\xedT\xd8\xb1S@\\\x1a\x17\xcb\xbe\xb1S@\xbf\x1a\x04\x06y\xc6S@\xa1?\xe4\xd9\x10\x01T@_\xf5\xe8*\xc9\x7fS@\x0f\x9e\xf4A\x81\xf0S@1v\x93\xaeG}S@\xb71Mb\x83\xf0S@\xcc\xbe\n\xd8\xc2\x8aS@\x08H\xf3\xc2\xa0\xffS@m|\xa0\x84\xd8\xf0S@\x9an\x00J<\xf3S@\xf0\x97\xc4\x9b\xa9\xb3S@\xe1\x08\xb70M\x19T@\xbc\x8a\x96\xec\xfb\xb3S@\xfc\xf1\xbd\xa1d\x88S@\xf2\xe1OvV\xb3S@0\xef\x92`t\xf1S@\'\x1e\x81\xbf\xc9\x00T@\xed!\x11\xc8\xd3\xf1S@\xa5%u\xdb\xa7\xf1S@s?\xc7\x90Y\x1cT@Dl\xbf\x02J\xd7S@\xfd<R7\x96\xf8S@\xad\rv\x81\x81zS@\xa6/LnF|S@\xae\xb9\x8a\xa7\xc9\xa1S@\xb4#\xb0\x1ch\xf6S@\xc7kx\t\x84zS@\xc7%\xe0\xa6G|S@\xbd?\xda\xcc\x98vS@\xed/0\x8f\xefuS@\x11G\xa3-LzS@F\xd4o\xdd1vS@Mb\xbfP[\xfcS@\xc9\xeb<&\xa8\xb0S@\xbe\x1a\xa7\xd7\x8a\xdfS@\x9d\xff\x08\xffTwS@\x95F\x8eg;\xb0S@\xb4\x1b\xf0\xf8r{S@\xab\xd2\x87\xfeI\xdfS@7;\xb0a\x81wS@\x92\x11\x99\xd5\x13\xf4S@H~\x8a\xd3+zS@\xfa\x06\xa8f\x19{S@\x95K\xe2\xbb\xee\xd9S@\x02af\x05(\xa2S@8\x95B]~\xbaS@\xa2\xf0c\xf8+!T@\xde\xf1\x8c}[wS@\xdd\x1a\x19\xf5]\xf6S@\xa54eL\xbd\xd7S@YK\xaf:\xa8\xcdS@>&\x89\xbc\xd0\xffS@\xf2\xc6MZ\x8e\xa4S@\xe1\xd7\x9a\xbd\xa3{S@y\x9d\xca\x1fl\xf8S@\x1a6\xb4S\xc2"T@ao\xb5u\xf8yS@\x89\xd3\xe5\xeff#T@\xf5]\x01\x0e\xea\x83S@\xf7\x1a\xe6\x89\x97zS@\xb3T\xe0En\xd2S@\x0c\x1c\x02\x1ekzS@\x9c#\xde/K\xfaS@\xf9\xe8\xe5!\xb8\xf8S@.JG-\x90\xf8S@\xe1\xa8\xcev\x86\x86S@\xbeL\xf1Vf\xf9S@\x9c1*\xde-\xaaS@\xc7\xfd\x85\xa7\xc7zS@\xac\xe4\x94!*\x00T@\xbf~\xd3*#\xd5S@$\xc2\x03\x93\xbf\x85S@\x06\x83\xd8s4!T@\xad\xeb\x9e?+\xd2S@\x84\xa6\xc9|\xd2\xb2S@\x815\xb7O\xb6\xd8S@\xef\xa6\xd4\xb5\x8a|S@T\x1dCRq\xeeS@\xf6\x90\xae\xe2\xae\xf4S@au\xbd\xca\xa1\xf6S@\xc9\xa5nc\xb0$T@\xf9\x99#\xaf\xae\xcaS@J!\xb3{\xe2\xb3S@\xc9\xa6\x167Z\xfeS@\xe79\xef\xa4`\x19T@E\xcf\xe8*|\x1eT@A\xe5\xb4\x07ppS@\xec>\x10!]\xefS@MS\xe4Z\xb7\xfeS@\xac!\xac\xb1\x05\xf7S@i\x0c\x95c@\xfeS@\x86\xd0\x1a\xcb\xe6\xe2S@\xfaG\x85.x\x81S@\xe2\xf0\xd6M\x8e\xf2S@M\xcb\x8a_\x85!T@\x8c1\x067/\xb0S@U\x98\xf3\xe0~\xcdS@\xd3\xb7\n\xc9\xe2\x1bT@\x07\x94\xf2Vj\xf4S@\x1b\x08ff\xb3\x1fT@\xbcE\xc5\xf73$T@A\x9d\x03h\xe2tS@\x94\xf5~\x8c,nS@\xa8\x18\xaf\xc0 \x9fS@\xff\xf5\xd3D\x95\x8aS@\xfc`\xefZ!vS@\xa0\xd4\xa0\xfb vS@Z\xa76"\xc0vS@J\x13Y\xd11zS@\xbfgT\x81\xc4zS@\xf2\xfbZ)\xcezS@U~\x1cy\x97zS@Kc\xb1k\x88zS@kJ\x13^mzS@\xccD\x989\xf2zS@\xcd:>s\xe0xS@%\x80\x14v3{S@y$\xc6\x91\xdfzS@R_\x18EczS@\xc2\x0f\xb0\xc0\xdbzS@]\xe4\xc72\xce}S@\xd9d\xf7\x08\x01|S@\xb8\x93\x99D\x94{S@NJ\x85\'>|S@\xd9\x94\x1d\x1e\xe2}S@$\xba\xf3&\xc1{S@\xac\xf5\x1f\xa1\xb4|S@\x94\xe4\\\x87"~S@Z\xe3\xc8\xaf\xfa!T@\xb4-\xfcc\x8f|S@\xddV\x8d\xb5^"T@&\xb8\xfdt;}S@MxY\xce\x16"T@s\x85n\xf0\x8d\x82S@\x98}q`}\x85S@\x87\x95L\x9b+\x84S@\x84\x80\x1c\x84m\x83S@\xbd*\x91\xc3C\x80S@^\xb1\x86w\xbf\x85S@&\xd1\xcd\xb1\xd4\x86S@\x86\xb9`\xf9\xd5\x88S@\xa0\xe4\xbeL\x18|S@\x19\x99\xb7\xc1\xe1\x8aS@\xd6+\xef\x08T\x1fT@\xbe\x7f|3\xaf\x95S@b\xdd\xce4\x1e\x97S@\x10\xfaEUR\xa0S@\t[\x85\x16k\xa1S@1\xe7\x1bg\x04\xa5S@\xa0\x81\xb7Z\x07\xa7S@\xcdGR7H\xa6S@d\x1eM\xf2T\xa5S@g\xc1\n\xc4\t\xb1S@\xd5w1\xf8\x93\xb0S@\xef\xbf\x16\x9f\xda\xb1S@\xf3\x11\x04\xef\x06\xb4S@\xd9\x02\xa12\xe6\xb3S@\xd2\xdd\xd8\xf6N\xd9S@\xbc\x1ci\x82\x80\xb5S@\x0c!\xbdp\x18\xb8S@\xa0\xe2\xdb\xbfa\xd7S@\xc2E\x8b\xae\x89\xb0S@\xf2\t;\xd9p\xbdS@/\xb0C\xcf\xc0\xbdS@\x1eD\xcf\xd9\x04\xb8S@5\xc9\x9a\xd3e\xbeS@}!\xf0_Z\xc0S@wUX\xc1\xeb\xaeS@\x06e\x8e\xc0\xdf\xb2S@5Z"\x8e\xa7}S@\x8e\xeb\x8e\x02}\xc5S@H\xb2\x9b~\xc9\xc5S@t!\xa3K\xbc"T@\xe2\x91\xc3\xe8\xce\xf0S@\x10a\x8b\xe5\xa6"T@e\xac\xf5wR\xdcS@B\xc6\xcf\xb9s\xdaS@%\x98\x18\xe5\xfe\xdcS@\xa5\xb6k\x80\xd1\xd7S@\xb6:\xf9\xf5F\xa1S@\xfb\xacK\xe3]\xfcS@d\xc8x\x1d\x11\xd9S@\xe5\x16\x9f\x82\xf0\xd9S@\xa4\xa71\xa5\xc5\x00T@\xd3\xda\xdd+\x88\xdeS@\xfa\x8e\xa6Il\xe3S@\x0c\x80e\xb14\xeeS@\xc1\xe7\x9f\xe7m\xe8S@93\xfeD#\xe8S@\x97j\xc4\xdd\x10\xe9S@\xda(j[|\xe7S@\xbc\x00\xfd\x81\x03\xeaS@\xf7?p8\xf0\xe9S@\xc3\x15e\x81\x97\xeaS@\xe0\xa4O\x11l\xebS@\x99J\xa5\x0bd\xeeS@-\xe4!\x8c\xcb\xebS@\xd6^\xffg\x02\xedS@B \xd8D\xaf\xf4S@\x9a\xef\xa6\x82\x1f\xf0S@\x95e+\x16\xfb\xefS@\x00\x9a$\x8e\xac\xeeS@\xa3\x07=Q2\xf1S@\x89\xb0W5i\xf1S@h\xdfA\x11\xc1\xeeS@\xad\x9ag\x84\xd2\xeeS@U\xf4\xd3\xa8\xf0\xf0S@\xcf\x03\x81\x1fz\xf0S@2\t\xae.\xae\xf1S@\xd1\x99\xe1\xd9(\xf5S@VG\xd8\x9a\x07\xf4S@{\x0fV\x1b\xe8\xf1S@\xd3\x0b\xb4\xed6\xf6S@\x86\xe3T\x18j\xf6S@\x01?L\xb2\xed\xcfS@&\x04\xb3\xa9W\xeeS@q\xb4\x93\xd9R\xf9S@A\x99\xfck\xcb\xf9S@)\xaf\xea\x1cH\xfaS@y\xdd)i\x0f\xf1S@2\x1f=\xdc\xd0\x17T@\xc9\xe3\rr\x91\x17T@\x85Nqz\x9c\xffS@\x13\xd7\xd2[\x8b\xffS@\xeb\nD\xfc\x0e\xfeS@`}\x1d\x0b\xc9\x00T@\xa7\x17~z\xbe\xfeS@\xe1\xda+\xf2\xb5\xfeS@p\x0c\x12^\xa6\xfcS@\xff\x99e$\xd9\x01T@\xe8\x85q$\xbc\x03T@\xaa\x87O\x12<\x00T@1+\xd9&6\x00T@*A\xd2i\\\x19T@\xf5\r\xd3\x86;\xe7S@\xa2A \xfc\xf9zS@\xef\xa0cq\x85zS@\xc4q\xf7\xe7\x90\xffS@4uH\x851\x00T@\x16Y4\xc6I\x00T@\x181\xdd\x93b\x00T@\x08\xeb\xa4XU|S@\x11H\x1a\x9bP|S@\xcf\xc7\xc7V\xdb{S@Pg\x97\x9f]{S@.\x9e|\x1c |S@p\x97v\xc8\x18|S@7\xe3\xf7U\xc4\xf9S@C}ud>}S@{hs\xec\xa3~S@\x19\xd6\x0e\x89l\xf9S@\x7f84E}\xe1S@P\x8b*\xfd\xaa}S@\x01m.\x07\xc3\xfeS@\xe0\xdaakx\xf6S@\xc8\xb5\x99\x1d\xffzS@\x10\xbaY\x12\xe2\xf6S@\xf8\xd0LD\x1b~S@\xa3\xb1\x99%2}S@\x16<\x8b\xfe\x9e}S@\x81R\x8c\x03\x13\xf2S@e>\xfch\x8fzS@#\x81I\xff\xd1\xf5S@\x9f\xc0\xaa\xc8\x85\x82S@\xa4\xa6@1\xa3\xf0S@\x90g\x89q(\xeeS@\xd5\r(S\xde\xedS@\xb6\xb4\xcdk\xef\xecS@Y\x0b\x94\x1e\xb6\x86S@\xb3\xb5h\xf8\x98\xebS@GK\xcc\x1a\xc4\x88S@3\xc6\xa9x\xc7\x8aS@\xc4J.\x87o\x02T@W\xd5I`\xfc\x00T@\x16\xa9\xcb\xfaM\xfbS@\x92v\xd0A\xe6\xe8S@w^jx,\xe8S@\xadC\'\xf8\x06yS@\xc0\nH\xe2=\xd7S@\x7f\x84\xe9u\xea\x02T@\xa1\xf2\x83\x16k\x89S@\xb1pF\xc7\xe9\xe8S@\xd8m\xd3\xa5B\xd7S@U\xef\xec6\xc9wS@\xd62\xdf7\x0b\xebS@A\xd3\xae\x15:wS@Iq\xc8\xf0\xa6\xc9S@\r\xeb*\xa1\x8e\xc8S@\xe2\xe4\x0eT\xa7\xcaS@-p\x1a\x16X\xcaS@\xeb\x01\xe1~\x10\xb4S@\xa9\xa0\xbe\xd8E\x19T@&\x92\x89JZ\x19T@m\xfa\'\xffV\xb1S@/\x8a\x7f\xb0,\xb1S@E\x98Q;\xc9\xbfS@%\'\xd73\x94\xc0S@\xd3@K\xc6\xe4\xb1S@?\xea\x03`\x04\xbdS@\x1fpJa\x03\xb0S@\x90\x06\xa2\xd3S T@<\x89 \xcf\xbdoS@\xc3\x8cu\n^pS@\x9d\xe2\xa9\xb0\x92\xaaS@:\x93\xd7\x1c\x9a\xa2S@\xf0\xa9sf\x04\xa5S@S\xa7e\xdc\x92\xaaS@\xdc\xefw\x9d\xc1\x9bS@\xa9\xf8e\r\x1b\xd9S@\xe4m\x8e\x05\x00\xffS@ZOO\xb5Y\xf6S@nq\xe82F}S@,\xd6@`\x11\xb4S@\x9a\xf35\xba\xfb\xd9S@\xf7\xacI\x1c\x18\xd9S@1\x01\xd7\xdd\xc5\xfeS@2\x92\xfaI\xee}S@OOm\x15\x8a\xe8S@\x06\xb9\xbb\x9e\t\xe9S@*\xac\xaa\xd4]\xf2S@\xbe\x1b\xed\x89\x83\xb3S@\xff=\x03$\xf4\xeeS@\xdd\x0e\x15K\xdf T@\x13\xf58\xd8%\x84S@Y\xa9W\x11\x92\x83S@\xcd\x93\x9c\xb6\x91\xfcS@\x0cB\x8d\x80\x1c%T@\x19\xb6\xd4=\x95\xe9S@}}\x12>\x15\xf0S@t\xeaJ\xf7\xc8\x1eT@\x0e^\x16\xb8e\xeeS@Q\xbdA\x1c\xef\xfeS@-\xfb\xcd\x85\xbf\x83S@\xc6RP\xed\xeb\xfdS@\x15\xd6\xdb\\\x1a\xd5S@j\x9b>\x17\xd1\x01T@\xc9a\xb6\xd4\xac\xfeS@n\x81\xffYF!T@\x98\xf1\x1fq\xa0\xf9S@\xb1\x04\x16f_\xf8S@Tk\xf8NL\xdcS@\xf7+[.\xab\xc6S@x\xdf\xa4I\x9a\xd4S@93\xe7ih\xecS@\x97z)\xb4\xe9\xf7S@M\x91hc#\xa5S@\x89\xfb\xf9>\x0e\xfaS@\xcd\x01\x80#\xfd\x8cS@\x0c\xb5Q\xd4=\x1fT@\xbf\x02\x88\xde\x82\xceS@'
p22
tp23
btp24
a(g3
(g4
(I0
tp25
g6
tp26
Rp27
(I1
(I1002
tp28
g13
I00
S'\x96\n\xfap\x1d\xe4*\xc07\xdf\x82\xd4Lc/\xc0\xfc-~\xda\xfe\x030\xc0\xdf\x13n\xd3S\xa62\xc0\x85\x82\xc6\x8f\x8c\xa7/\xc0\xe4\x83\xdd\x10\x0000\xc0\xb0\xff\xc7\xb3\x15N3\xc0 <\xd8\x8fE\xee2\xc0\xa9z]\xa3\x14\xaa2\xc0m\x03\xf2Ss\x00/\xc0\xbf\xf2\xb37\x82/0\xc0n\x8eC\x1cd\xcd.\xc0\xea5\xbcV\x95\xd6/\xc0L\x86h.\x86)3\xc0p\xb9(f\x14\xe7/\xc0r8\x94\xfe(\x020\xc0\x7fd\x88\xb1|\xbd/\xc0$\x1a\x17^\xd1]3\xc0\xea\x0f6\x9d\xa2\xd82\xc0I\xec\xb1\x18\xcc\xb82\xc0\xa7\xc7y\x0e\xfe\xc72\xc0\x7f,qO!!3\xc0\xe5\x0c\x99\x8d\xb1\xad.\xc0\xaf5P\x92\xd4\xf9.\xc0\xfdF\xed\x19\xf6\x132\xc0L\xa4\xc1\n\\\xc12\xc0z\x19u\x85\x90\xf0.\xc0\xc6\xd5\xeeS\x1a\xfb.\xc0m\x06A\xe0N\xce2\xc0\xd5x\xd4\xb8oc3\xc0`5\xda\x1e(+3\xc0\xa8n\xed\x9d\x1533\xc0\xc0\x17\xe9\x0e\xfa\x9d/\xc0\x92\x87O\xb8\xbaQ3\xc0\x856\x9d\xc6\x03V3\xc0\xd6&\xeeK\x9f3/\xc0\r-\x88\xfd\x8c\xcb0\xc0\xa7\x91\xd0\xeao_2\xc0\xa7\x91\xd0\xeao_2\xc0\xb3!\x00\xf9Xr3\xc0B!\xea\x88\xc1\xf62\xc0\xb0t\xd2\xc9\xa5t3\xc0 \xfeFEE\xf82\xc0\x1d\xa5)\xbd/k/\xc0\xbf\xe5X|5Y/\xc0\xeb\xd8\x97\xa1~\xc02\xc0\xf6\x1a\xe1K\xe5\xda2\xc0\x03K\xd7\xa4@\xeb2\xc0\xeb\xcb\xe0\xe8\xaa\xd22\xc0$\xde\rWc\xe7/\xc0y\xa6\x82|\xdb\xf42\xc0\xd3I\x175\x11\xf62\xc0(\xa5\\\xfcDR2\xc0\x0ek\xbc\xa1\xd6\xde2\xc02\xbca\xf9\x84\xde2\xc0V\xc6J\xd3F\x1d3\xc0_Pl\x97?\xf91\xc09.\xbc\x0e\x8ae2\xc0\xd9p>P\x7f\xe12\xc0\xb9et\t~\xb32\xc0D\x90\xa8.\x9d\xfb/\xc0\xf0\x9eg3K\xd12\xc0Am\x8d\xa2*\x992\xc0*~\x8b\xb2\xeb\xcb2\xc0\xd8\xa6\x89\xe0q\xf12\xc0\x99C\xac\xc0\xe5i3\xc0\x8b\x1bGI;*3\xc0V\xc6J\xd3F\x1d3\xc0\xb0\';mM\xf62\xc0,\x9a`\x01\xf6\xb82\xc0\x92\xd3\xcc<(q3\xc0\xb3\x16?N\xd2\xf72\xc0\xd3\x0e\xc7\xa4r\xa12\xc0V\x0e\n\xa4.7%\xc0)hE\xcd\xe9!3\xc0F\x86\x19\xd1\r\t3\xc0O\xb2u7\xd3;%\xc0\x843?\x86\xfa\xcb2\xc0\x1c\xe7\x12\xc89m3\xc09\xde\xa8u\xdf\x0c3\xc06\xf0V\xab\x1er3\xc0\xc0~\xe9\x98}\'3\xc0\x97\xa6\xb1\x08\xd5_/\xc0\xf0\xde\xb4\xd1y\xb0/\xc0s.\xd0p\xb6\x152\xc0\xb9\x00\xa3\x94\xc3\x053\xc0\xd7=/\xf1\xf8g3\xc0|\x90\x1e\xd8\xf1\xd22\xc0^\xdc\n\x80\x1fh2\xc0`G\xbc\x87\xffe3\xc0 Zqp\xae\x182\xc0\x82d\xf4\xa6\xf7\x932\xc0\x14\xd7\xa4\x13\x1f\x9f1\xc0\x8b\xf6\xc5\x1d\xb3\xe22\xc0\xb3\x98\x1c-8\xd42\xc0\xe8\\\xa8\x93\x0fE3\xc0\x04\x10\x92\x89\xaf\x882\xc0\xdbJ\x9f\xfa\x00d2\xc0y\x81\x9d\xad\x17\xb72\xc0\xa2<\x9f\xad\xcc\xe3/\xc0\xde\x19J\xb9\x82\xd0/\xc0) \xed\xb42\x192\xc0\x8a\xc2\xfc\x83>7/\xc0U\x12*6\xec`/\xc0\xee\xb9:W\x07\x12/\xc0\xdf@\xa37\xd0\x99/\xc0\x14\x88Aw/\xf51\xc0G\x16r&\r\xaa$\xc0\x9dM\x975\xa9U0\xc0\xfb\xee0sko.\xc0\xe8\xe3*\xe4\x9bT/\xc0@e\xba\xf9f\x153\xc0\x139\xc0\x98r~-\xc0\xe2O18\xbc>3\xc0Um\x93\'q\xcd2\xc0)#\xbcH[\xc42\xc0\xfa\xe5aC.\xce2\xc0\xc0\x16H]R\x872\xc0\xee\x16m\xc3wY0\xc0Sk\xb3E2\x922\xc0\x10\xec\xe4y\x07\x020\xc0v\x95\xc9\xa0\\g2\xc0\xf8?\xd1k\xb3Z/\xc0\xe3\x8b\xa6\xac\x8c\t2\xc0\xa26[`W\xec2\xc0\x8e \x9b\x80\xde\x10%\xc0\xf3\xd7\xc4\xa68\xb8-\xc0\xa0\xc7a\x97\xbeH3\xc0z\x02Bz\n\x0e3\xc0O\xa9Y \xeb\x02/\xc0T\x90\\R\xd4N0\xc0\xb7l\x18\x9c\xe8t+\xc0\xa05\x8e\xa6\x89\x93+\xc0\x8a\xd3\xa1\xde\x1d\t3\xc0\x0c\xd8\xe8\x19\xa9e1\xc0*\x8f\xff.**1\xc0\xd6>s\x0f/\x99+\xc0\xd05\xd6T\xcc\xed2\xc0\xd9t\xe0\xf1\xc6\xa1*\xc0B\xf6\xf96)f1\xc0=d\x88\x7fVX/\xc0ey\xa4\xa1Oa/\xc0D\x16\x1c\xf4\t\xcf.\xc0q\xd0\x02^\xee\xc40\xc0\xe9Q:\x16k\xd2*\xc0\xdc\xf0\x94=\xbc\x190\xc0\x9eff\x8a?\x99/\xc0\xf1\xec\xe3\xb7I\xb20\xc0r\xcb\xa5\xfbj\r0\xc0\xb3U \xf0?\xba.\xc0\xc5\x9fI\x8e]E+\xc0^\x1d`\xa9\x82\xb30\xc0\xd11\r\x88\xb4\x94+\xc0\xa4\xe1\xe8\xbc@\x023\xc0L\x9e\x88\xd9\xf8\n3\xc0\xbc\x08l\x8f\x95a/\xc0s\x98\x06c\xd9\xa8/\xc0\x031\xa2d\xc8S/\xc0x\x84g,\xa2H/\xc0\x8dW\x86\xd2(/0\xc00\xd5\xf3\xc7E\xff1\xc0\xf3\xc6#\xe7\x15d/\xc0\x9d\x02T\xf6\x9d\x92/\xc0\x1e\xdc\xd3\xe9\xafl/\xc0\xb7~\xa5\xd3G\xe41\xc0Vbn\xd6fB/\xc0\n\xdb\xe8\xe2\x91\x152\xc0c\x1c\xda\xec\x04\xd5/\xc0Vp\x84F\xf0\xe7/\xc0\x8b\xea\xd2W\x8b`/\xc0\xd6SiV\xe8\xeb2\xc0\x88YV\xbc\x0b[/\xc0\xaf\tZt\x90\xda/\xc0\xfb\xba0Y\xdb\xa2/\xc0\xe8\x89f\xf7,\x04+\xc0\x87\xd2m\xe7\xdd\xe8/\xc0\x84\xe2?\x03\x91\x9a1\xc0q\xd4\xada\x9b\x173\xc0\x84\xf2C\x1f\xf3\xde/\xc0\xca\xda\x9a\x0c\xb9\'3\xc0\xc4\x17d\xb0z\xba2\xc0r\x05\xbf86&3\xc0\xd6/\x18\xe8p\x000\xc0\x0b;\xcee\xba\xbe2\xc0P\xe6\'\xeaR\x06/\xc0]\xe3(<j\xb62\xc0\xfb\xb7p?I\xdf1\xc0\xd18\xf4RFQ0\xc0\xe0\x19\xe3\xaer\t2\xc0x\xce\xf7_\x88\xa02\xc0T\'\xfc!\xf9\xaf.\xc0\xbe\x0f\xa3\xc3B?3\xc0i".?\x0f\xdf/\xc0;\xb8an\x9f\xed2\xc0ZA\x04\x86{\xa8.\xc0\xcc\x92J\x0f\x15\xe02\xc0\xb6\x12\xf7\xf5M\xfe1\xc0\xce\xab5 ^\xa6/\xc0Q9\x08\xf9Y\xe02\xc0\xd8\x85e\xcf\x0f\xf0.\xc0\x9f\x07\xb3WR\x8a2\xc0\x8e\xf3\x85N\xfe\x04.\xc00\xa8^\xe7\xcf\x1c3\xc0)hE\xcd\xe9!3\xc0t\x17[Y\x0f\xe5-\xc0~\xdc\x86&)\xf52\xc0\xf6y\xc9\xddr\xe31\xc0,\x9a`\x01\xf6\xb82\xc0\xd6\xde\xe4a\xe2.3\xc0\xcf\x9e\x99\xfeT\xbf.\xc0\x02R\xaf}:\xcc.\xc0\xb6z\xd1\xcc\xd2\xcc2\xc0\x10%"\xd7\xd0;3\xc0\xb5\x12u\xe6>\xde1\xc0\x1a\x10n\x9a\x11\xda1\xc0)\xdb5\xc9b\xc2*\xc0Dd\xe4\x8a\xc3\xd22\xc0\xdd>e|\x03k3\xc0\xbc\x0eR\x8a\xf2]3\xc0U\x95\xa9S\xa7\xdf2\xc0\x10\xc3m8\xde\xa9+\xc0(c}8x\xe02\xc0<J\xd7\x90\x0ch3\xc0$\xf8\xe5<;\xf4.\xc0$\xf8\xe5<;\xf4.\xc0\xd1\x9a\x0cx\xf3\x0e3\xc0\xe1\xf3j\x08B_2\xc0#\xb0}? \x92+\xc0\xd1\xaa\xc7\xd0\xd9\xfb/\xc0"\xa5\xfaMqD3\xc0\xe2V\xc9\xe6+\r3\xc0\xdf\x99o]-63\xc0\x8fY\xcb6\xf3d2\xc0q\x01 \t\x93m3\xc0\xe9\xd7\xfez\xab\xbb2\xc0\xfa|["FH3\xc0\xdb\x9e-\x1c\xa3D3\xc0\xa5\xb8\xcc+(\xe4/\xc0\xea\x9d\x15z[\xa42\xc0\xef\x19\xdd\xe8\xd3i3\xc0p\xb7\x85|\xd9\xf02\xc0H\xdc`\xee\xb3\xdc2\xc0"\x8b\xcai\xe3\t3\xc0\xb6\xd8m4^O1\xc0pB\xbd\xa8\x01\xbf+\xc0\xc5rNh\x93\x81/\xc0\xb6\x0e\xe1Z \xfa/\xc0uh%\x8c\xcb\x1a3\xc0K\xe7\x08\xba8\xde2\xc0+\xf1\x058\xbf\xe1.\xc0\xd7\x9e\xba\x17\xf0\xcf2\xc0_\x03a\x042\xc42\xc0j\xb2\xc5D:[0\xc0\x1f\xfc\xda\r\x80@.\xc0\xd1\xe8H\xdaQ\xbd,\xc0]\xad\x9dw\xea\xc12\xc0gL\xbf\xbf\xb6m3\xc0k\xd3{o\x90\xc72\xc0"\x1cNM\xe5Q3\xc0\xa6\x9a\xa1\x08O+3\xc0\x13K\x8bG\x8770\xc0Z\xd5\xa2\x00\xa7\xe72\xc0\xce+\xca:\xdc?0\xc0j?SdB~2\xc0\x02\xe8\xb8\xea\x17\xce2\xc0\xf3\xb5\x03\xb5\xf2\x922\xc0h!\xbaf2\xd32\xc0\\\xde\xcd!\xbd\xcc2\xc0\xc4dv%\x18\xb62\xc0hC\x02A\xbf\xd72\xc0\xd5\xfe\xb5\xf8\xa7\x063\xc0\x02\xd6$xe\xf12\xc0\x95\xfdj\x1e*\x992\xc0\xa6\x00Z\x9d:\xd52\xc0\x0b\x93q\xea\xbb\xb12\xc0\x8b\xe1v\x86>7-\xc0\xa5t,\xb4\x80a2\xc0\x139\xc0\x98r~-\xc0M\t|\xa8\xa9\xfc2\xc0 <\xd8\x8fE\xee2\xc0\xf8\x14\xafz\x83<-\xc0\x05\xc3\x17k\xd8(3\xc0d\xc5\x1e\x12\x8f</\xc0\xe3\xfb=/G\x9a2\xc0p\xddE\x12!,0\xc0sQ\t\xa4\xcd\xf72\xc0[L%\xdd\x9b00\xc0\x01\x0cs\xfe\x18\x112\xc0a\x10\x84L\x86\xd42\xc0\x8a\xee\xe4\xb7\xe2>0\xc0\xb5\xddr\xf2\x05\x002\xc0\xdd\xeb\xd7\x1bS\xb92\xc0\xdc\x97\xa8\xf5\xca9/\xc0\xe7\x12a\xc2\x83\xdc/\xc0\x9d\xcb\x92\xb2\xde\xc3.\xc0\xe4\x8c\x8f\xf6\x15\xb32\xc0\xfe\xe3L\x9b\xa3Z/\xc0G\xb2\xec9L\x05/\xc0\x16\xbfV]\xdb\x9b-\xc0\x16\xbfV]\xdb\x9b-\xc0H\x9d:\x81\x1b+3\xc0?\x83\xea4\x90\x1f3\xc0\xad9Qq\xbck/\xc0\x04?\x1eJy\xbc2\xc0\x00*\xfd\xdf\xe4\xe4/\xc0\xaf\xffb\xdb\xf4l0\xc0\x8cX\xd0\xcf\xc7c-\xc0\xa3\xf4)\x022\x9a/\xc0\xd3+\xda\x0b\x84\x88/\xc0zQ\xa0R\xbe:/\xc0\'\xa4O\xaa\x0e\xcb2\xc0\xd0\x9c\xc3\xfb[\x002\xc0N}\x98\xcf`\xcb2\xc02}\xdf\xe3\xa43/\xc07\xf0Q#\xc5\xb52\xc0D\xa7\xed*\xbe$0\xc0 \xd3q\x13V\xad+\xc0\x82\xcc\xa0\x10\xd2\x000\xc0\x7f\xe2M\x10\xa223\xc0\xa7@mF]^/\xc0\xac \xc6\xb7\x9e\xd52\xc0\xcdf!\xd2>20\xc0eK\xdd.]L3\xc00\x9d\xf9\xaf\xd4\xf51\xc07\xb8\xa1*\xcd\xf2.\xc0\xado\xfb>\xdb\xb4/\xc0\xbc\xf5B\xd1\xf6\xb82\xc0\x12G\x99Y\x89D3\xc0j\xbbr\xa6tS/\xc0\xc34Iu\x11\'0\xc0\xac\xc0qGz\xc32\xc0r\x04\x8c\x8ag\xc02\xc0\xd2\x06~\xfd(\xa7.\xc0\xd4,l\x9c"\x0c0\xc0<%\xbf\x85\n\xc12\xc0\x81\x93\x93b\x0b\xb80\xc0mP\xa0\x84\x97u2\xc0st\xafc\xf5\xae.\xc0\x1b\x18\x11\x8c\x18\xe1/\xc0\xcaU\x83A\xfcG1\xc0\xf8\x14\xafz\x83<-\xc0\xf0T\xe3E\xf8\xff.\xc0\x154\x88\xe7\x06}2\xc0S\x93\x13\x84\xe0\xd5/\xc0\xa5\xf5]E\xdb{.\xc0\xb0V\x98n\xee\xf62\xc0\xf3\xa8<\\Z\xce2\xc0o\x17\x0c\x08\x93\xf8.\xc0\x98mB\xce\xed\xa3+\xc0\xbc\x08l\x8f\x95a/\xc0(\xc8k\xe7K\x91/\xc0\xe4\x8c\x8f\xf6\x15\xb32\xc0\x89&\x9bj\xdd\xa0+\xc0\xf4\x9b\xa0\xd1Q\xb82\xc0C\xcdhe\xae\x053\xc0\x11\xd9\xbf;\x9a\xa02\xc0\xbf\xe3^]s\xca0\xc0\x97d\xa9\n\xe3\xb52\xc0\xaf\xae\x9e\xf8\xd3\xe82\xc0\x94\x87 \xf9\n\x1a/\xc0\x8a\x1a3\xc6\x08\xdd/\xc0}\xe9\'\x05 \x003\xc0Z\xa0}\x1c\xf7\x11/\xc0\xfe\xe3L\x9b\xa3Z/\xc0o\xb8\t\x92\xb3\xf12\xc0\xa0\x06V\xcf\x9e\xb51\xc0\xcb\xc9mr\xa4E+\xc0\xc2\x9er\xeb7U3\xc0\xd3\x0e\xef\x04^O0\xc0\xcf\x9e\x99\xfeT\xbf.\xc0dr\xbad\x9f\x802\xc0,\x9fC\xaa\x06\xf82\xc0\xb7z\xce\xde\x16\xfd2\xc0:\xccn\x05OR/\xc0\x11\xf1\t\xf0A00\xc04{\xdcab\xda2\xc017\xc1\xf0\x1e\xfb1\xc0y\x1e\xf9\xf5\xc4\x9f2\xc0\xa3/\xf3rn\xf42\xc0\x00V\x07\xf8\x05\x110\xc0\xe2\xd8G/\x12\x132\xc0^i!\x90t\xdd2\xc0\x8c\\.+NI/\xc0\xd0\t;\x89*\x102\xc0z0\xddu2!0\xc0b\xd0\x0bj\x00\xa8/\xc0SK\xf4\rI\xd42\xc0\xdcc\x8dg\x08\x1a2\xc0\r\xee\xa7C\x0fc/\xc0\xc4.\xaa6\x80\x162\xc0\x99\x93\x115\xd4\xef2\xc0;\xbf\xda\x8b\x01i3\xc0\xc7\xe9\xfd4t\x01.\xc0u\x95J\xa8D\x043\xc0\xe2\xea\x9e\x0c\r\x1f2\xc0\x93\x8c\xc3\x95\xc1\x073\xc0\xd9E&\xfc\xdaV-\xc0a\xd5\xd3\xab\xdf\xfe2\xc0\x1f7\x9f[\x8e\x182\xc0o\x13\x0f\x8b\x97.0\xc0\xa2!\x1cj\xc7o1\xc0\xf9*\xe5\x17\x8d\x1a2\xc0\x15\xbec\xa3\xdd$3\xc0`\x9aN\x9d~-3\xc0\t\xb2\xdbkD\xf7$\xc0*\x98\x157.\x8d/\xc0\x9f\x1c\x91\xbbv\x100\xc0*!}\x93F\xee/\xc0A\xecnc\xab\x83-\xc0\x9f\x19\xe3\xe3\x18\xe6/\xc0\x00@\xbe\xf8\xeaf3\xc0\xc5H!\xca\xf4a3\xc0\x15L\xd1\x8cD\xf92\xc0\xf2g6\x01\x98]3\xc0~\x0bL\x8b[\x1c3\xc0\xb1\xa0\xbc\x1b\x8f!3\xc0\xe7Y\x1b\xce g3\xc0\x1e\x01\x86U\x1343\xc0\x8d\x17\xbcZ\x8c)3\xc0lb\x03\xfc\x93\xb60\xc0\x91T\xa1RF\xb20\xc0\x1c\xa8\x19\xe7\x7f\xb30\xc0\xf1G07\xe6\x931\xc0e\xbb\x0e\x83\xfc\x1b0\xc0p&\xd2\xd8\x06w2\xc0pP\xf8\xe3\xb5\xc9.\xc0\x7f\x07g1E\x023\xc0\xa8I`c\x0c;0\xc0\x8c\x1ec\xb9\xbe\xe2.\xc07\x1fa\x06\x17I0\xc0\xe6\xf2\x83\x0f\n20\xc0(\xa8\xe8\xb3\xe3M1\xc0\xac\xbdt\xb5\x10\x9b/\xc0\x8fc\x95\x0f[#1\xc0\xfe\xad5?9\xd22\xc0\xe4\xdb\x9f"\xf2\x1e0\xc0k\x94A\xfa\xcat2\xc0\xd1\xbf\rW\xc6D3\xc0\x86L\xf3\x82]/0\xc0\x85\xff\xddC\xd5\xa7/\xc0{\xb4E\x00\xcbw/\xc0\xf5\xad\xd7\xea{\xd92\xc0\x85\x88\x13\x02\xe6!3\xc0S\x98=\xf9\x85\x172\xc0\x83~\x1e\xdd\x15\\/\xc0#\xfa\xb7F\xf9\x1b2\xc0\x86\xa4~\xb1I\xe12\xc0\xea\xc1=\x90\xf4\x040\xc0\xbag\x07\x95\'R/\xc0k\xcaU\x1c\xacs/\xc0P\xc4\xb8,\x1a\xcd*\xc0D\xfc\x12\r\xa6\x153\xc0\x9bUo^}\x892\xc0\xb1\t\x0e:.\xac.\xc01\x04\xe2\xf73\xa5.\xc0\xed\xc4\xc8\xae/\x07/\xc0\xcdg\xac\x85C\xdc2\xc0\xf4\xa3\xccFW[/\xc0\x83\xae\xdb\xadc\xf92\xc0%W\xd7\x88K\xf82\xc0\xc9\x1b\x9c\xab\x83\x183\xc0Xn\xdf\x9f\xf6\xfb2\xc0\xdds\xea\x06\x8b\xf7.\xc0\xb9\x12\xa1\x9d\x8f43\xc0]#\x92\xca\xe7%3\xc0\x87\xb9\x83\x8c\xb7\x1c3\xc0\x94\x87 \xf9\n\x1a/\xc0Q\x14\xc8V \xfd2\xc08\x0bk-\xe4\xef2\xc0\xf5\xad\xd7\xea{\xd92\xc0\x92\x19\x16\xd2k\xfa1\xc0\x97P.\xdc?\xd72\xc0U\x1b\x1a\xe4\x1b9/\xc0\x1f4\xef\xa3\xd3\xd22\xc0q\xaai\xb7\x07\xce2\xc0\x1c\x95\xd4u\xe7\xcc2\xc0\x89\xa8\xb0iS\xaa2\xc0@\xfai~Z\xce2\xc0\xaa\xeeP\x8a\xb403\xc0\xa0g2\xe9sA3\xc0\xf0\xb6vA\xed\xd62\xc0\xaau\xae\xd15_2\xc0u\x0eOz\x04l2\xc0\xca\x0c|\'\x86\xc62\xc0\x86\xa4\xda/R\x852\xc0Xc\xdf\xf8\x1bc2\xc0~\xa98\xcbn\xc22\xc0\xd5\xab\xfad\xbd\xf81\xc0\xb2_\xef\xbf\xe9E3\xc0\xa4\xe7\xbb\xf7\xec\xb72\xc0\xda\x14\x1bHl\xcd2\xc0\x03Q%P\x81-3\xc0\xb6\xa2\xd7\xce]%3\xc0\xea\x0ek^>\xb82\xc0\x85=U\xee{)3\xc0v\xdc\x81\xfeI\xbc2\xc0\x19\xb7\x1b/\xc6\xb72\xc0r\xd0j\x81d\xa2/\xc0\xec\xd7q\xc5G\xfc1\xc0o`\x97ev\xed/\xc0\xfb\xa4\x96"0\xc5/\xc0\x06\x87\xe6\xe2\x94\n2\xc0\xe5\x9b1:\xca\xc50\xc0\x10\xb9\x8a\xa4\xb6\x972\xc0A\xdegcr\x9f2\xc0x\x97\x97~\x05\x162\xc0I\xde8\xbc\x82\xe82\xc0\x04\xe4\x84\x06Q\xd82\xc0t\xae\x82%\x8d\xe02\xc0b\xb0)Q\xcf\xe01\xc0i\x90\xb9\xd7\xc1\x80/\xc0\x94\x00Z\t`?.\xc0.t\x93\x90\xa8X0\xc0\x0b\xc1\xfd*\xc4/-\xc0q\x14\tf\x96`0\xc0\x0e\x9b0w\xdc\xc5/\xc0q=%)\xcb 0\xc0\x1c\xf4`Q\xea10\xc0\x9f\xd1*\x1f\x1fW/\xc0\xa5\x93D\xf6OO/\xc0\xdb\xe1\xbf\xeeJ=0\xc0%A\xcc\xc4\xd5\xb51\xc0\t\xc8)p\xf6K3\xc0+(K\xb2\xda\x86/\xc0\x97\xfej\xe9\xd2O0\xc0\xef\xe4} :\xb60\xc0\xa5p<\x93\xb5\x9e.\xc0D\xcb\xaf2\xccH0\xc0\xee\xe8v$\xae\xa6/\xc0\xa5p<\x93\xb5\x9e.\xc0\x9f\x9dKIq)2\xc0\xc1R\xf8\x1b\xc6\xe8.\xc0\x05\x16^\xdb\xef\xb7/\xc0\x0e\xe5\xbb\xda\x0f10\xc0\xc2\x8b\xc7-2\x9a.\xc0\x0b\xc1\xfd*\xc4/-\xc0\x9a\x8a\x18\xa3\xfa[3\xc0h\x85\xd6\xfc\x96\x0c0\xc0g\xf6l\x14H\x000\xc0UD\xa8s\x1d\x8e/\xc0\xd1\'#a\x1bw2\xc0\xc1\x89\xe2\xdf\x0400\xc0Q\x83\xf0\xb9\xc5\xe3-\xc0q\x8a\xfe{\x01\xdf2\xc0\x9f\xb2\x8d\xdd\xae\x100\xc0\xa8\xc8\xed\xf0\xfa\x1a3\xc0\xbd]\xe6\xacA\xf12\xc0~p+\x9f\xa9\xc7.\xc0\x06N\xc2\x96\x0cs/\xc0x%\x159\xa9U/\xc0\xde\x00\xa1R\x0c"3\xc0\x99\xfad\xab@\xca0\xc0T\xef8\x07y\x8e/\xc0\x02\xec\x12\x8d\\\xf61\xc0\x1c1Z[\x133/\xc0\xee\xea\ny\xf1\xad0\xc0\x9f#\x05\x86\xc9b1\xc0\xdd\'\xdce*\xc4/\xc0\xc7\xd8\x1bo\x03\xc31\xc0$\x85\xb8\\\x1a\x08%\xc0\xb3}Z\xd0\xaa\xf01\xc0\xbd[|\xc75v1\xc0\xfe\xe3L\x9b\xa3Z/\xc0O/{\xde\xf5\xf0.\xc0\x03x\x1d\x8a\xf2#3\xc0o\xa1, \xc6;0\xc0\xd7~ \xa5\xa4\xff1\xc0%e&\x19\xb0\r3\xc0\x97Ce{{\x1a0\xc04\xf6\x08\xcc\xe3\xc31\xc0\x83.+\xffI20\xc0v\xbc\x0f\xa9g\n0\xc0\xa8\xfew\x99\x97\xa6.\xc0\xc9\xf0V5~\xd10\xc0\xeb@\xe0\x84\xee!3\xc0\x04\xdf\xb1]\xd4\xf3/\xc07\x93\xed\xa4_33\xc0b\xabk\xf8\x1a\xd72\xc0\xd9\x0e!]\x0f\xdc2\xc05A#\xdc+)2\xc0\xc6\xf3$\xd3\x81\xdc/\xc08|\xf2)u\xe5/\xc0\x8eU\xf2\x81;\xa6/\xc0\x87\xa3\xf5R\x17\xe02\xc0dX-\x08\x0e\x11/\xc0\xe7\xf9\xf2\x8c\xcc\n0\xc0V\xb9_\xcd"\xf9.\xc0$\xa5y\xaau:0\xc0"\x83\xedI!*0\xc0\xb9\x16\x8b\xfd\xa5\xdb2\xc0\xea:P\xef\xdc\xb80\xc0Kt\x02*\xa9\xd02\xc0\xfaUA\xc3\x1cQ3\xc04\x08OL\x8c#%\xc0\x87\xb4F0\x9dZ1\xc0\x07E\x95\xc3\xedB/\xc0/\xa6\xea}\xce\x872\xc0\x18 \x05\xa8\x80\xdf2\xc07\xf2\x7f\xad\x8bN3\xc0\xd5zq\xd6\xe8^0\xc0S\x8d\x98NS\xff/\xc0>\x86\xbc\x07\x98\x98.\xc0\xb8b\xb6;`\xf72\xc0\xea\xf2Z\xdc\xe1\xe32\xc0X\xa3\xbc}%00\xc0Z L\xb1\xce\xe9/\xc0\x05\xa2\xf6\xceL@3\xc03\x82\x8f\x0e\x86\xaa/\xc0\x10\x9c\x97\xe6*\x1f0\xc0>\xc4t\xab\xdb\xb22\xc0n\xa1\xcb\x1e\xb4\x892\xc0\xed\x13\xef\xe7\x03\xcc2\xc0\x97J\xf8\xce\xd0\xe51\xc0\xc1\x8c\xb3\x0e\x8fQ0\xc0*e\x14g\xa6\xb31\xc0\x03\x1el\xf7*\xc8/\xc0\xac\r\x06\xd9\xa920\xc0\xa4\xea\x0c\xdc\x8e\xb6/\xc06\xc7\x08\xc5\x82\x92/\xc0\x93\xed\xe0\x06\xe3\xb22\xc0\xe5*\xc3\xd4\xa4\x043\xc0\xf5R2\xda\x06\xf61\xc0\xac\xa5\xc8\x8f\x15+0\xc0\x01\xb8$E\x03\xa0/\xc0\xadf\x06\x8c\x1d\x92/\xc0\xaf|\xc6\x9c\xf8\xde1\xc0\xbf\xc5\xdf\x12\xec\xcc2\xc0\xb5\x84\x0c\x04|\xcf2\xc0\x80\x99x\xc6G\xec2\xc0]%\xbddr,0\xc0\x92\xef\xde\xffj10\xc0y(\r\x87\xc6\x95-\xc0L\xbb\x98(\xc2\xff2\xc0\x13Eh\x96\x81\x1f0\xc0\x89\x83\xddOp\xa5*\xc0\x92\x1b?,\x9fO0\xc0\xa5#\x17\x04\xbbm/\xc0I\xde8\xbc\x82\xe82\xc0PF\x971b\xdd0\xc0\x97\xbae\xcf+J/\xc0\x85\xb7\xef\x8a\x82\x822\xc0kK\x0f\xb9\xad\xd22\xc0\x14\x03H\xf3\x93\t.\xc0p\x11\x87c\xe7^-\xc0\xdbWO\xac\x86R$\xc06s\xe4/s\xfa.\xc0\xfc\xdb\x9e\xaf(\xe7-\xc0\x99\\u\x84f`-\xc0\xd8v\xcb\xf5\xd59/\xc0\x8a\x05\xfd\xe8\xc6\xd52\xc0\x99\\u\x84f`-\xc0\xde\xad\xb0\x97;U-\xc0dSO\x03\x04\x8b1\xc0%W\x80S1#/\xc0\x10\xe6\xa0\t@\xc12\xc0\xc02u?xu/\xc0\xd5fJ\xcb@b2\xc0\xad\xf6\xb9)\x80^/\xc0\x0b/\xe9\xc8\xfc\xf42\xc0(\xbe\x9f\x99\xe7V0\xc0SF\xcc\xbf\x8eY/\xc0\xf0\xa5\xe8W\xd8\x050\xc0\xe7\xbf4]M\t2\xc0\x8f>\xd2=\xe6\xf0.\xc0\x85G\xeex\xe1\x192\xc0\xd5E\xa2!z\xbb2\xc0\xe2S\xa6\xb6\x84\x11-\xc0#a\xa0\xf7\x94[/\xc00\xf4\x8dC\xff\xd4.\xc0\x98\x00\xeb\x08il/\xc0\xabb\xb6\t\xa8O/\xc0p|\x86\xec\x0e\x8c/\xc0\x13\x94\x81oF\x0f/\xc0\xde\xa7D\xcd\x9b\xb5.\xc0_\xab\x9be\xf4\xd02\xc0\x05\xf1\x19C\r\x143\xc0\r\x0f\xaaM\x1b\xac/\xc0\xed\x93\xddi:00\xc0gD\x00\x1eV\xd92\xc0j\xe0\xc2- \x1b3\xc0\xb5[2\xb5\x86\x0e3\xc0u\x92A\xb3\xb5\xf72\xc0gD\x00\x1eV\xd92\xc0"\x17\xa7\x85\x96\xf82\xc0\xdf\xa6}\xfa\xe5\x0e0\xc0\x11\x01\xab\xf2\x19\x112\xc0\xed\x0b\xdb\xa8\xd8\\1\xc0&\xbc\x07Ot\x163\xc0\x15\xa2\xaf\xdbu\x152\xc0\xca9\x13\x96\xc5\x063\xc0\xceT\x05\xec\x07_1\xc0f#;}\xaa\x183\xc0\x91E\xe5\xb8\xeaV/\xc0\xc9\xec\x01$\xfc\xdb2\xc0\x8a\x88$\xa7\xba\xfb2\xc0qL\xb00\x94\xb60\xc0\x10\xb9\x8a\xa4\xb6\x972\xc0\xb2!2=\xf9C-\xc07\xf4U\x0eO_/\xc0\xaag\x15@\x1c\xfc2\xc0ZJ.\x1d\x91\xb5/\xc0\r5\xa6\xf5\x9a\xcc0\xc0\x97\x15\x12>\xd4\xb6.\xc0,\x00\xf3\xc6o\x02.\xc0"\xb4\x1d\x81\xd3\x882\xc0\x1fd\xa9>\xea#3\xc0\xe6\x06v\x04\x83\x070\xc0o\xaf\xe1\xce\x98\x1b/\xc0\xd9;\xde\x10\xc923\xc0)\xb1\xfd\xe5|\x1c/\xc0a\xd6\xc8\x04\xb1\xbb2\xc0\xb3MA\x17\x9f\x073\xc0\xf2s\xe8\xe8\xc1\xb50\xc0\xb3MA\x17\x9f\x073\xc0s\xe9\xc5\xcd\xaa\xfa/\xc0\xa0=&\x1e\xcb\xeb/\xc0\x86\xc98_\xda\xd2/\xc0\xbc\rg\xa8@)3\xc0\xef^=Mx\x030\xc0^\x0e\xb2\xec`K2\xc0\\\x0f\x92RK$3\xc0\xd8\x8f\x01\xf2g\xcf-\xc06wD:B\x9c1\xc0\xea!4\x8c\xce#3\xc0\xd6w\xa8\x9197+\xc0\xfd\x9cAv\xf0\xb20\xc0L\\V7\xba\x7f-\xc0\xc1\xdc\xf8\xd1s\x9f/\xc0\x95\x9a\x070L\xaf2\xc0\xc0\x12\x0b*\xa2\xcc.\xc0\xcb\x12S\xcb\xdf %\xc0\xe5#+)7\xe0/\xc0l\xc2\xb3Kt\xb2*\xc0\x02\xe4\xfa\x12\x00o.\xc0\xcdg\xb8\xd0\x17\x14-\xc0\xd8C@\xcf\xdc\x9a-\xc0Z\x8a\xe5\x8a\xbc\r/\xc0\xcc\x92O\x07s\xa0*\xc0\xebm\xe4\xb6\tZ1\xc0?\xb2k\x04\xf4\xd2.\xc0\xecG\xd7\xe6/\xf1/\xc0\xb1\xa1\xae\xaam\xaa.\xc0\xe8\xf8\xbc\x16\xa4\xe2-\xc0V>\x99\x1d\x82q&\xc0\x84\x1f\xb1\xa86\x013\xc0{_\xab>_r$\xc0\xf8\x88\x08\x85\xf3\xa7*\xc0\x96,\xfe{P\x13-\xc0S3\x12\xb6}\xa8.\xc0t\x89\xf9;\x8dP.\xc0\xe0\xe2\x87\xf6\xac!%\xc0Wb\xd5\x15\x9f\xb6)\xc0\x8cP\x16\xb7(6+\xc0\xd8\xc2J\\y;3\xc0S\xc7\x9a\xb1\x07>3\xc0Yvv\xd0&w/\xc0\xcf\xaaK\x8f\xea\xfb2\xc0G\x19H\xcdiL3\xc0\xfa\xd1\xa6\xe0\xf9\xf22\xc0\x1c\x1d\xd0\x9e\xa9\xf62\xc0\xd9;\xde\x10\xc923\xc05\xdf\x9dA?@3\xc0d\xf4\xb9\xffB%3\xc06\x9c/\xd5\xab\x1a3\xc0;H\x00Mq\r3\xc0\x0c\xf1\x8ae5\t3\xc0\x18\x16\x1aM\xde\x0b3\xc0+Im\xf7\x83\xc22\xc0\xe1\xfa\xcf\x9e,\x083\xc0\xf1`\xac\x80\xc2\xee2\xc0Y\xf1\xf4\x93\xc8\xd32\xc0\r\xc73\xfe\x1d\xda2\xc0\x83\x0e\xd8\xd8:23\xc0l\xfcd\x0e\xd0\xe62\xc0\x13\xb3\x1e\xa4t\xd72\xc0\xb5\x84\x0c\x04|\xcf2\xc0\xd9z\xc7\xf2\xad\x063\xc0\x91\x9c\x04kz\xb42\xc0\x9a\xf5\x86\xcdX\xcd2\xc0P\xfe\x81G\x97\xfc2\xc0Bo\x9d\xc1ST+\xc0\x9f\'{\'Bl2\xc07\x94\x0b[iw+\xc0\x96\xcaY\xa5kp2\xc07\x94\x0b[iw+\xc0r\xac\xc2\xe5\xb5\xdd2\xc0\xf2Iq\x08s#3\xc0\xca\xbbj\xbc\x83\xf12\xc0K,G\xd0G\xd72\xc0Z\\\xe4\xc3\x03a2\xc0\xf2Iq\x08s#3\xc0\x04\xe8\xa0\x1b\xcb\x1f3\xc0\xd7\x1eS|1\xc22\xc0;\xbc\xd9\x83\xc3#3\xc0\x16Yab\xa3\xea2\xc0$_\xf6\x8d\xb1L*\xc0\x80\x99x\xc6G\xec2\xc0!h\x03\x1f\x00\xd52\xc0\x18\xf6\x7fa\xf5j2\xc0<<\xf2\xee\xbbs2\xc0\xdc\xdbm\xf3\xe0`2\xc0\xf3\xcb={\xd1]2\xc0\xdd,Jm\'\xd01\xc0u\xed\x81\xb4\xe2\x181\xc0\x85\'/P\x91"2\xc0}\xb0\x90\xfd\xd6\xfa1\xc0\xd5:\x92h\xb3\x182\xc0\x9c\xac\\\xf5\xfa\x192\xc0|\x12\xfd\x03\x0b\n2\xc0\x14\xf9Hh\x01\x81/\xc0\xc7\x19\xef\xd7\x84\x082\xc0\x88\xad\t\xbd\xf1+1\xc0\xads%\xfb\xc9\x10/\xc0\xec\xe0\xde\xe9\x1aJ0\xc0\x80\x06rT\x89\xfa1\xc0\xf0\xe7\xbf\xf4\x06\xfb1\xc0\xfe"G\x85\x9f\x1d1\xc0e\r.C\xed\xe81\xc0\xc9\xd2`\x19\xde\xe01\xc0a\xef~\x05\xee\x9b-\xc0\xed\xb3\x9e?`2-\xc0\xf6\xd9#\x06F\xe62\xc0\x12\xd6\x7f\xc7@\xfd.\xc0\x98\xfc\xb1B\xfd\xf8.\xc0\xfdn(e\x82\x1b/\xc0\xda)\xae\xecLZ/\xc0.\xb8\x0c\xbf\x14-/\xc0\xcc\xb1\xf9l\xe9E1\xc0N\xa7*\x8c\xb5\xb60\xc0\x03\x02\xe4\xb6z\x0b1\xc0z\xe3\xb4\xdd&\xf0/\xc0\xc4\xfaJ\x8bj\x862\xc0K0M\xcc\x8d\xb7/\xc0\x14\xf9Hh\x01\x81/\xc0\xd7[\xc5F\xab\x86/\xc0\xa3("\x8a\x81J0\xc0\xd1(L6\xfe\xec/\xc0\x04\x91lV\x85f0\xc0\xe1\xa44VX40\xc0_\xe7yF\x17\xdd0\xc0\xa8\x81\xcc\x9a\xfd\xcb0\xc0\xa1\xd6\xbd\xfe\x8d\xb10\xc0\r\x01\x0b\x96\xd7\xa1/\xc0\xe5 H\xcaN\x1a0\xc0\xb1E:\x12s\xda/\xc0~\x90<\xfb\xb4\xa0/\xc0\xf9\x986\x14\xdf\xa5/\xc03W\xa82->0\xc0\xe5\xe2\x1a\xa5/\xae/\xc0\xec\xc1I\x86\xbc\x97/\xc0\xa0\x0c\xf7\xd2[\xfa$\xc0e\xca\xf6\x16s40\xc0\x1cSA:3#0\xc0\xa3E>\xc2z\xc2/\xc0\xf7H\xa5\xff\xf8-0\xc00rB\xc4020\xc0y\xb9\xd4\xea\x82\x8b/\xc0O\x93\xdd\xb8~q/\xc0\x0c\x8a\xc3h\xfem/\xc0\xab\xf5\x0f\x99\xb1\x03/\xc0\xda\xafo\xdbXS/\xc0h5\\\x80G\xfa/\xc0\x06\xf8\xd7\x99\x05e/\xc0\x1a\xd7>=\x05\x90.\xc0\xb4\xbc\xb9v\xe3\xb6/\xc0\xb4\xbc\xb9v\xe3\xb6/\xc0.3E.\xb5\xdc0\xc0\x94\xf8g\xb1C\xfc.\xc0B\xb0\xdfT\xfe\x050\xc0\xfc\xc8\x1bz*\xef/\xc0J\xd2\xdb\xa0\xbd\xfe/\xc0\x84\x19^\xfa\xd3Q$\xc0 "\xb0n\x1a</\xc0\xe3.\xbe\x05\xf2\x93/\xc0\x90\x8a%\xb5_Y0\xc0\xf1\x03-wh;0\xc0\xde\xcc\x8bb\xd1\x000\xc0y$\x07l\x18R0\xc0\xc9\x12\x90\x99\x1c\xe3/\xc0g\xb7A\x08\xb2\x9b/\xc07e\xdc\xd9\x08\xe9.\xc0\x04H\xca\xa1\xca10\xc0\xcb\xb2+\x84"@0\xc0\xb1\xc5\x93\x90\xdaa/\xc0\xde\x02\r\xaa\xde\xb5-\xc0\x80\xb1@o3\xf2.\xc0I7\x1f$\xf7Z/\xc0\xe0p\x01\xbe\xdd\xee2\xc0`\xa6\x08\r\x92\xd32\xc0->D\xf3dG0\xc0\x95\x9dc\xe2z\xf4-\xc0p\xd7\x96A\x11<0\xc0\x99M\xcb0\xc5\xce-\xc0;\xb5\xc3 \xdf\xe72\xc0\nh2\x12\xb1\xcf2\xc0{\x15VD]\xb42\xc0\x88\xe8\x93yH\x083\xc0sZTW\x03#3\xc0\xda_\xb5\xdc\xcc\xaa2\xc0\x0b[\x9a\xca\xb2\x050\xc0vw\xf6\x80c\xce2\xc0Y\xb8c\x9b_\xfa2\xc0m\xef^\xf5V\x0e0\xc0\xea\xd0\xdc\xa6\xc6o$\xc0Ou\xe5\xd2\xb4\x852\xc0\x11[\xd0v\xf0\xf3/\xc0\rek&&\x010\xc0R)L\xcc\xa0\x0e3\xc0\r\x83\xc6NN\x110\xc0\xb5\xf4T\x07\xd6\x882\xc0]\xd4\x94\xe5\xa1d2\xc0Q\xc4QL\x05[2\xc0+<\xb6G\xd1S/\xc0)\xf4t\x99\xf9\r3\xc0S\xe7\xbb\x86\xc8c/\xc0o\xca\xb4.\x87\xdf2\xc0>\xdf\x9f\x14Fv/\xc0j&\xc6\xac-J/\xc0N\xf8!m%a/\xc0V\xac)\xf7\x12\xbb/\xc0\xaf\xc8|\x1d\xad\x153\xc0c\xb6#\xd8\xd0\xca/\xc0\xe0\xe5\xab\x03Y\xc42\xc0\x0f\x8c\xca\xe4\xd3\xeb2\xc0\xcdp3\r\xac\xff/\xc0\x136]@i\x87/\xc0S\x8e\xc3Y\xc5\xd6-\xc0\x14yNa(\xc80\xc0\xb1\xcd\xa9\xc8\x1a\xcd0\xc0\x08BCN2"3\xc0yz[\x91\x02\x0e-\xc0>\xccD1\xba\xf6/\xc0\xb6J\xde\xef\xe6c2\xc0\x14yNa(\xc80\xc0\xe5\xb4\x97 k\x0b/\xc00(\xfc\x91\x9e\x183\xc0(\xcd\xa7>h\x9f/\xc0S\x88\xd3Q\x97\x183\xc0\xc8!_<\xafv.\xc0\xce\xe5\xc5\td\x88.\xc0Q\xb5\xb2\x9a\xf5\xa01\xc0\tW\xf78h\xa01\xc0\xe1\x9c\x85\x02M\x11-\xc0\'\xc7,T\xbd\x0c/\xc0\xe5@\xd5\xc0\x13\xf6.\xc0\x85\xcf-\xb1\xbcY-\xc0\x85\xcf-\xb1\xbcY-\xc0\x848\x00S\x84\xb40\xc0\xad\xf30\xad\x04\xb61\xc0y\x99\xcf\xd5\xec\xd2/\xc0y\xber\xd9\x9d\xfc1\xc0B\xbb`\xc6\x8eO0\xc0\x9d\x97]Z*\x83-\xc0h\x9a@\x92n%3\xc0\xe1\x1a"\xae\xa023\xc0]\\\x8fwm\xbe0\xc0\xee\x98\xef\xc9\xb9V0\xc0\x9b\x9b\t^\xe7c2\xc08O\xe7\xab\xe6L2\xc04\xa6\xae\xa8mh0\xc0P\x88\x01\xa0\xcf%/\xc0F\xe3\x01\xe2\xd6D0\xc05\x87\xc8\xf97z.\xc0\xd2S\x95\x055u2\xc0\xfc\x90\x14)\xdf\x1a2\xc0\xe9\xe1\xcf\x1d\xda\xb70\xc0_\x00\xd6\x8b\xa4\xaf0\xc0\\\xfa\x8c\x9b\xfb\x99/\xc0Q\xc4QL\x05[2\xc0\xb2?\x930\x83\xbc/\xc0\xb7OQ\xc6a\xbb/\xc0\xd4\xe8\x06Z\xe6\xfd/\xc0\xda\x8d\x80?(2/\xc0Z\xe0}|\xf2s/\xc0tm\x99;A\xc7*\xc0\xe5\xb3\xb5\x02;\xf02\xc0\x14gX\x19u\xd82\xc015\ts\x82\x84.\xc0/@\xc8\x8fR8,\xc0\xbbW\xa6\xcd:[%\xc0\xbf\x9e\x89\xcd\xbc40\xc0?^\xceM\xb9?*\xc0j&\xc6\xac-J/\xc0v\x19\x99\x87\xd2$0\xc0"\xf6r\x9c\xe4\xcc2\xc0\xb5t\xf0\xb6\x0b!0\xc02\x16S/w|.\xc0X*\xf7Tk50\xc0Dn\x06\xb1\xce\xe1/\xc0Xi\xb5\xa1\xb78+\xc0\xa0\x93a&\xe4\xd1/\xc0\x97\xca \x81)\xc2/\xc0\x80\xa1q\xc9ZG1\xc0\xbd\xf3D\x01+\xc6-\xc0\x02\xe2\xe4\xd7\xe1:0\xc0\xe5H\x07\xa7\xd1\xf2/\xc0 Tq\x0eL\x040\xc0iF\x19\x07\xb5\x181\xc0C\xeeR)\x8f\xcc/\xc0\x02\xc0\xec\x01s\x862\xc0\x16\xce\xc2\xd1-N*\xc0)\x8c\xb0\xb1\x80\xd80\xc0'
p29
tp30
bg3
(g4
(I0
tp31
g6
tp32
Rp33
(I1
(I1002
tp34
g13
I00
S'I\xae\x1e\x9e\xb5%T@EU{\xc1\xdf#T@\x98\x84\'\xecp\xf9S@\x921o\xa5Z\x8bS@:\x8ax\xc5\xb4\xedS@\xf9\x8e7$\xd1\xefS@\xe6WUl\xc8\x80S@M\x86\x07\xcc\xc4~S@u\x96Es,|S@\xe6\xa5<\xae\x8d\x00T@?\xe9\xb3\xf7;\xefS@Q\x16f\xdc!\xeeS@\xb8\x93\x18\x9ac\xedS@\x98A\x84RH\x7fS@l!\x16\xb0\x1c\xedS@N\xb9\xcd\xe4\n\xfaS@y\x85\x7f\xc66\xecS@\xd0\xf9\xb5 \x9e{S@\xad\xbag\xfd\xf4\x9cS@.\xf7!\x06\xf0{S@q\xf6\x99\x11.\x7fS@\xb6#\x1f@\x8f~S@a\xbd\x0c@\xed\x1bT@\x1f\x08\xb2\x12\xd9\x19T@\x0b\x9bZ\x8e\xc8\xb0S@\xf2\tQ\xa3<\x7fS@\x01[U\xaf\xb1\x19T@\xe9\xe5\xcbq\xc2\x19T@\xf09;\xbd\xfa{S@\xdcg\xb2j)|S@\x9a\x90D|Z~S@\x95\xe5Do\x98~S@$\xa0\xdb\x8d\xb6\xefS@\xab\xcb1\x107\x7fS@n\x96\xb5\xabD\x7fS@\xf7\x9ex\x07\xd2\x19T@p\xad\x04\x14\xf4\xd7S@ \x9c\xa8\xcc\'\xa5S@ \x9c\xa8\xcc\'\xa5S@fW\xd2\xb2\xce\x7fS@\x1b\xe5mQ\xdc\x95S@\xd9\x9dv\xf7\x80\x7fS@\xb1\xfc\xd3\xa4\x17|S@\x07A57K\xf0S@-\xbb\xa5\xd3\x07\xf0S@\xfb\x07\xba\x98\xd5\x88S@\x1e\xc3pl\x0c{S@\xa0!ry\xba\x95S@\x9aU\x9f\xc8\xaf\x9fS@\xbb]ox\xa5\xf7S@I\xd6\xa0\x18\xab{S@D\x1bk\xae1\x96S@\xe4\xce\xb1\xcdv\xafS@o\x0bp>\xc1\x82S@\xc3\xbc^\xda\xaazS@\x0f\xec\xddL{wS@\xb1\x7f\xf4\x87\x8e\xbdS@g\xfcu\x0e\xe6\xa4S@{Y\x88\\\x9czS@\xbb\xa6\x82\x83\xe9\x81S@G[\xe1@\xdf\xf2S@\x82E0\xc9\x1a\x83S@Q\xc1\xb0}\x11\xa2S@jX\xb5R\x15\x83S@\x18\xdbU}\xaczS@J/;\xcf\xe6}S@\x08\x181\xa8\xfawS@\x0f\xec\xddL{wS@\x94E\x15\xc3\x99vS@a\xc1%\x80\x1d\x83S@\x93\xa8\xbar\xe5}S@\x0f\'\x1fvxzS@\xbaN0\x8c\x1f\xa2S@\xe8U\xd1\xf8\xd5\xf5S@0\x93\xa2\x19\xccwS@L\xf9 y\xd5zS@\xa6H\xb3\x87\xd3\xf5S@=\xc3\x12f\xa6\xa0S@l5Q\xa7_}S@\x15\xbc0\xfa\x98zS@\xd0D\xc9\xb0J}S@AA\xb7\x84.xS@\xa6L\xde\xee\x18\xf2S@\xc3<u\x01<\xf6S@\xfaT\xab.\x17\xb0S@F\xfbh\xa6RwS@\xd5\xeb7\xcb\x8c|S@;\xef\xb8\xdeUrS@\x1f>u\xc4\xa5\x9eS@_\xeb[\x8c1|S@\x90<\x97\x86\x14\xb0S@\xb4\x1c\xe7\xbcsoS@3\xaa\x93\xb2\x96\xdaS@\x05)\xad\x0fI\x97S@\x19~Z\x18\x11rS@\x91\x81\x1dI\x16\x84S@\x04e%\xe2\x01\xa1S@\x9c\xf2\xaa\xd3s\x9fS@Z@S\xd0\xaepS@\xef\xa6\xf1\x96$\xfcS@]\xfcH\xa6\x9f\xf5S@\x9a(J\xfd\xcc\xafS@kK\x13\xa9\xc5\xb2S@\x0b&\x82+\xb7#T@#\x84\x94\xdf\r\xd7S@\xa3\x89\xdb\xbf\xa8\xfaS@\x81\x83}F\x80\xb8S@\x0fO\xd6\x1c\x87\xe9S@\xfc\x1a\xc7\x14\xed\x04T@\t\x81As\xa0\xc9S@\xef\xc6\'\x08\xfa\xedS@Y?>)(\x94S@\x05\xe6!D(\xb2S@\x0buC\xd5\xc0\x88S@"0\x1fIY|S@4\xfe\xdc5.\x7fS@1\xed\xa8\xc2\x97\x7fS@\xa2\x90\x06\x9aF\xa1S@\xa2\x19`.\xd9\x00T@to\x9fK\x81\xa2S@\xf3>\xb845\xdfS@Nq\xef\x85q\xa8S@Jo\xcb\xee\x8f\xfcS@e5\xa7\rG\xb7S@\xd8\x9b\x99\xcfQ|S@\x8dv\xb8\xc3\x19\xf6S@\xb62\xa5oO\x00T@W\x8b\xac^F\x84S@i_\xf8\x12\t}S@\x08T.4\xdf\xe6S@Z\xe4\xe2\x02\x9c\xc6S@\xf4JG\xa8\x01(T@|\xb5\xc7\x9a\t"T@\x9f\xfdZ\x91\x8b|S@4?\xd5\xa2\x96\xa4S@\'Y:}/\xb8S@\x1f\xdb\xa9!e!T@MM\xb2\xcc\xd8\x98S@\xd4\xf5\x19\n\xb6%T@\x9azP\xf3\xab\xa4S@K\xc4\x8e7\x10\xf0S@\x15\xbb\xa5\x8f\xee\xf0S@[\x90\xea\x8f\x05\xd1S@\x98e1Ce\xd8S@W\x92D\x0e\x85%T@\x95\x83\xb9s\xdb\xf0S@X\x1fu2\x11\xf0S@\x1f\xcd\xb6}\xb2\xd9S@\x1fhX/\t\xa8S@\xd9-\xe7\xab\x02\xebS@>d\xa5\x04!&T@\xc6\x11\xc6W!\xd2S@\x9e\xe0Rk\x10(T@\xcc5\xdc\x07\xb9\x93S@\xfc\xaa\xff0\x00\x94S@7\x04J\x1c\xdd#T@\x86;\xa6~\xb4\xedS@\xb3|2\xe5\xc8\xf0S@\xce\xcc\x9a7\xa7\xf0S@\xb3m~\xa0\xbf\xefS@?\x1d\x94\x82\x94\xb0S@\xaf\xec\xd6\xd4*!T@\x8a0\xbf\x85\xdd\xecS@\xc0K\x1e\xe2\xd0\xf1S@\x1c\xfa\xb8\xa6\xe0\xb6S@\xd1R\x05GN\xf1S@xH\x9c\n\x1e\xb0S@(@\x0f\x9dy\xedS@\xda~7C\x99\xedS@\xb2v+\xff#\xf2S@\xc8GYV\x8e\x95S@\x02\xeb\xdc\xce\xe0\xeaS@\xbd\xb9c\xdfx\xecS@\x98\x13\x04\xce\xa4\xebS@\xec<\x1f\x86\x0c$T@\x91\x85z*\xef\xf4S@Y\xfd\x1c\xc9j\xd4S@\x82\xfb\xafc\xa5\x89S@\xde\xcd/\xa2\xad\xf5S@\xaf\xd3\x19\xfdOsS@\x9e)\xb7\xd7XpS@\xc9\x89n4hsS@o\x8d\x13r\xa5\xf6S@\x19\xdfr\x9a\xcdpS@\xb5#\xca\xfc\x11\xc5S@M\xac\xb5\x00\xc0pS@\xd9\xe5\x9c+\xd2\xbaS@U\xca\xeb\xb5g\xb0S@\x9c\xeew\xa9n\xbcS@A\xc7\xa5\xa72\x85S@\xad\x9f@\xd3\xf5\x1bT@mU:3\xcc\x88S@\x9b\xf9\xccj\xd0\xf7S@\x93\x0e\xed\xf8\xe1\x98S@r\x0by\xd3U\x1bT@d\x8dg\xc2\xa8\x98S@\xea+m\x1a\x9c\xbdS@\xd0\xea\xe6-{\xd8S@y\xe1\x7fc\xd5\x98S@\xcc=U!\x87\xe5S@\x96\xd8\x9f]f\xa4S@2\xd4\xef\xa5v\xffS@\x9c?\x93\x12\x81wS@0\x93\xa2\x19\xccwS@\x85\xb3\xbcD\xa2\xaaS@ \x9a\xa09\xc4vS@\xf7:6\x8e\xe8\xbfS@a\xc1%\x80\x1d\x83S@|\xae\xf784\x86S@\xa5\xd8\xdeW\x1a\x01T@6\x00m\x19!\x01T@\xf7@\xd5\xd9\x15\x83S@\xb6%p\xa2\x1ezS@?H\xee\xcf\x80\xc1S@\xd8\x04\xb7\xe7d\xc1S@L\x06\\\x15% T@"V\x1b\x16\xc3\x82S@\xf8I]\x0b\xd9{S@ \xd8#\xf7\xa0{S@\r\xb3\xe0\xdb\xa4\x9cS@\xb7\xca\xd4"\xb9"T@LI\xea\xbb*\x9dS@\xbe\xc4>w~|S@\xb7\x17\xda\xfb\xb9\x19T@\xb7\x17\xda\xfb\xb9\x19T@vU\xc5hvzS@\xa4J\xb88\'\xa5S@\xd5\xc7\x80\x95\x18"T@\xbe\xd4\x0c2\\\x03T@\xa2\xed\xf0\x12\xa6\x84S@\xad\xd5\xd2a\x9czS@\xb6y8\xf6/\x84S@\xce`\xf4Y\xf0\xa4S@\xeb\xe0\xc4vj}S@\xb4\x0bh\x97\xc0\x80S@\xaa\xb9**L\x84S@\x81A\x03\x84#\x84S@C\x01J\xc9\x1d\xfcS@\xa3\xe0\xd4\x01\xb5\x7fS@\x92}d\xde\xfe}S@\x0eE\xfe\xa7\xa5zS@\xd9\xac\x03\n\x1azS@\xa8\xa2\xf0\xc8\x89{S@c\x00S]\xf7\xc9S@\xf3\x04y\xef\xc1!T@\x1a\x8ak\xff\xda\x00T@O\xa7\xde\xb7O\x02T@ZtF\xc4R|S@\x9dd\xa8*\xb1zS@\x8e\xd1\x99R\x84\xf9S@}V\xfb\xc4\x81zS@\x92\xdd9[\xe4\x7fS@\xdbG\x0b=\xae\xffS@\x1eZU\x9a5\xfcS@\x8e|\x91\xa9\x92\xb3S@{\xc7/\x0b<\x7fS@\x14\x13\x8f \xc0\x7fS@\xb1\xcf\x92\x851\x7fS@\x9c\xbeK\xdf-\x7fS@\x94B*\xa1 ~S@a?\x14\x08\xb3\xffS@-\x1a;#\x95|S@\xf9\xc0\xef|\x08\x00T@>8\xb8\xe1\x93|S@\xa1AE4\x06|S@w6\x814\xa8\xa2S@\x8a\xb53\x93Q|S@\xa8\xb5+\x13\xb0\xa0S@\xe5\xe7\x14\x04\x99{S@\xb4\x8b6\xcf\x8b~S@ 1\xd1\x11\x10~S@a\xb6\x07w\x1a\x7fS@\xe0\x0c\xb18\x1b\xa2S@\r\nu1\xcd|S@R\x1c\xf3\x88\xd3{S@\xe5=\xcf6\x03\xb3S@\xd56\x99E\x7f\x9eS@\x05\xe6!D(\xb2S@\xa2aDG\x1b~S@M\x86\x07\xcc\xc4~S@n\x9b\x10\xf7\xdd\xb2S@\xaaR\xe8\x94Y\x7fS@\x134h\xb8\xbf\x17T@\xc8\xb1\xddro\xa1S@\xe8Y\x90\xeak\x00T@\xcb\x08\xd0\x00\xac~S@\xa8\xa8j(\xf0\x00T@x\xd7v\xc8\x84\xb0S@"H~=\xaezS@\xac{\xd0d\x05\x00T@}\xd1h\xdd\xf1\xbcS@xf\xcet\xef\x84S@\xb2s\xb5\xb7\xd3\xf1S@j4\x990\xcf\xf7S@\xb2\x9b\xbf\x8b\xff\xefS@\x1fFK\x8f8|S@\xbd\x1f6-\xee\xb1S@\xad\x19\xa0\x11\x13\xc5S@\x81\xff\xa2V.\xb0S@\x81\xff\xa2V.\xb0S@U\xa8\xdd\x93T\x87S@5"Oa\xfb\x86S@\xbc\t%H\xcf\xf1S@\xfem(O\x04\x84S@\xbe\xfa\x87\xe9 \xedS@\xb2\xc0i\xd7V\xe4S@\xaa\x03;\xf2\xd7\xb1S@\xe7\xb9\xbby\x96\xfeS@_h3\xe5E\xebS@\x05\xf0X\xc2\xc2\x17T@\xae\xcf\x9bfs\x83S@\x8c\xb4\x16@\xfa\xbcS@5\x15\x81\xca\x1c\x83S@x\x94f\r\xad\xf0S@\x9c\xf9\x8c*&\x82S@\xe8]\xcf\xfb\xd0\xdaS@\xf3TR\xf3\xe9\'T@5\xdb\x8b \x04\xf9S@Nne#\xe5\x84S@G\xae\xe8k\xf5\xf0S@\xbe\x05\xb1F\xce\x81S@\xad\x13\xe1O\xf8\x00T@p\xe7\xc2,\xbc\x84S@\xfe\xa1\xc3\xb5I\xb8S@\x19\x81X\xf5\r\xc6S@\t\x86*\x828\x02T@\x15\xdd\x9c\xb1h\x80S@\xe9B\xdd\x06)\x84S@\xe0\x9d"7\xd1\xdaS@\n 7)\xa7\xe7S@,\x9a\xc2"\xdc\x7fS@\xcbJ\xf3\xe0\xae\x7fS@\xcfZj\xa1Y\x1bT@3\xf5\x9a\x02\x9d\xfaS@\xe6\xf2\n\xc3G\x7fS@l\x16\xc2$v\xdaS@\x9d\xa0`\xb3\x0e}S@"\xa5]4\xf4\x1bT@\xdb|\xb8\x9e8\xf5S@EoQ\x04\xdb\xddS@n\x9b\x10\xf7\xdd\xb2S@\xf7\xef\x9fK\x93\x00T@/\xa0\xfej\x9b|S@\x1e\xc1}\xcb\x01\xb2S@[KK\xb4A!T@\x19\x96@\x12\xac~S@\xcf\x12\xf7;T}S@5mG\x8e\xd8\x19T@\xdd\xd4;\xf8\x99"T@7\x04J\x1c\xdd#T@^\xfeO\n\xed\xecS@\x1fFK\x8f8|S@B?\xbba\xf3!T@\x03\xc9@S\xf2{S@\xfe\x02\x89\xfa\t~S@\xb9\x89\xc8\x04U\x8bS@\x8f\x86\x19\xf9\xef\xd7S@]\x08%\x06\xa4{S@c\x0f\xc6\x8a\xc8\x96S@\xf5!v=\xc5"T@\x83\x9dmy\xaa\xf5S@\xb0w\xc0\xb0H}S@\x9c\xae\xda\xc5\xac\xedS@\xbd\x1f6-\xee\xb1S@\xcbW\xf8sX\x96S@+\x16^\nX\xc0S@/\xdd\x99\xa1\x11 T@:P\\\xb8r\x7fS@\x97h[\xb6\xa3\x00T@\xa5\xd8\xdeW\x1a\x01T@\t\xad\xdd\xee\xc8\xa0S@(\xad\xb1P\xe0\x95S@\x08\xbfX8\xaa\x95S@6U\xdec,\xeeS@\xa0\xb5Qk\xfb\x01T@\x89\xef\xc9j\x16{S@\xc0\xa61\x14\x87\xb0S@rl\xdc\x103\xa2S@\x94\xbd\xd1\xee\xa0{S@\r\xaf\x17[y\xfcS@4\x9at\xc3\xc2\xb0S@\x13!\xb8e\xb7zS@\x97{\xdfD\xba\xf8S@\x95\x99\xb2\xb6\x84\xb0S@zO\x10\x8e\x0e\xf1S@7\xff\xc6\xcf\xc4\xedS@\x92\xe6\r\xc7/zS@c\x07\xf8I\x81\xb0S@f\x98g\x8f\x13\xeeS@\xc5\xcfd\x1b\x1e\xb0S@\x03<~\xfb\xadzS@\xe4\x87\x94E\xfc}S@l\xf4x\x8as\xffS@i\xb2w6\xe8\x93S@P4\xc7n\x16\xb0S@v\xf7\\\xad\x04\x94S@\xec\xc7\x145\xbe\xb1S@yB\xe1\xb7\xa2\x93S@\xe8\xdbLO\xbb\xafS@h\x8f\x0b\xdd0\xf0S@\x03n\\C`oS@\x84\x8eY\x96\x9e\xafS@@\xe8\x8c\xd4\x8f{S@a\x92\xd4^&tS@PW\xde<z\xf6S@\x15\xe2\x9e\xb1\xe6\xfaS@4h\x7f\xf1}\xf9S@\xdb\x08\x17\xc0\xd2\xf8S@T\xf5f\xa9\x1b\xbbS@8kq\xdc\x9f\xf6S@\x956z\ru|S@\xd1\x91\x96_\x1f|S@ge\xbf\xee\xf0uS@2\xfb\xc3\x95\xa8{S@ e2.\x8ewS@\x8ec\xdf\xb1\xd3wS@\xd3\x8e0`\xd8{S@\x0fm\x08\xf9?zS@\x13\xe8I\xc9\x9cxS@\xeff\x0eTo\xd2S@]?\xb5\xf2+\xd2S@\x12\xd0:\xdex\xdaS@\xd8\x15\xaf\xdc\xad\xd4S@g\xb4i\x0et\x01T@\x1c\x8b\xfc\xfc\xbc\x88S@AKY}p\xeeS@\xc8\xc1\xac#\x1b}S@\x8fX\xdbae\xa6S@t\r4\x1b="T@\xdfo\xb0\x8d\xa1\x00T@H\xd8@\x92_\xf0S@\xf0\xb0\xe0n\xf8\xc9S@\xa2D\x05\xb0\xc7\x01T@\x08i\xc4\r\xc5\xcbS@8_\xb6\x95\xb1\x81S@ero\xa9\x87\xe8S@\x15\x95|\x80\x0f}S@V{\xc4e\x10\x81S@\x8cl\x12\xf06\xf0S@W\x06\x8b\x13\xc8\xedS@r@\xbb/\x8b\xf0S@F\xfa,\x96YzS@\xf9~*-2{S@FC\x1dO\x8e\xb0S@\xf35\xdd\x91\xf1\xf0S@\xd4yV\n\t\xb0S@\t5\x02a\x9b\x97S@Zm,\xd4\xfd\xf2S@B\xc3\x14\xb6 \xf1S@W\xf2`{\xae\xf1S@\x9e\xde\xb5\x7f?$T@\xa6h|K\xe0oS@Wk\x9aB`lS@\xeaK9\x07\xf4\x1bT@"^i\xb5d\x1bT@_\xdb\xac\xbb\x04\xc5S@\x03\xe4\xbc3\xe8rS@z\'\xa0\xa1\x1a\xf2S@[@\xe9R\xeauS@\x8e\x14 \xc9%vS@r\x94x\x1c\x8cwS@t\x16\xc4KXwS@\xa9\x10\x98]\xd3\x19T@\x17mz\x893zS@a\xf8\x87\x1e\xaczS@u\xcf]H\xa3zS@\xf5!v=\xc5"T@\xfc\xa1\x84B\x0e{S@\x0b\xc8\x1d\xc1\xe2zS@F\xfa,\x96YzS@K\xb8\xec\x1a\xe0\xbcS@\x88\xd6\xb2\xbax{S@)\xac\xe5\x9f\xbc\x17T@4\x14\x13;\xbe{S@V"\xf2\x85\x17|S@Z\xdc\xfc\x16\xa7|S@\xe6\x04\x0f\xaf\t|S@\xec\x9d\xe2:T}S@86\xe3(c\x80S@\xea\xb4\x95\x9d+\x81S@S\xb5\xa6\x1a\x89~S@@h\xe9\xf3\x1b\xa5S@\xe6,\xbdT\x9d|S@\xdc\xdfFaH\x7fS@IL\x0e\xb6\x86}S@\xb8\xec\x88V\xfe\xa4S@N)\xc3&\xce\x7fS@\xb4w*\x1c/\xbdS@{\xbe\xa0^B\x84S@)Sb\xdeL\x82S@\xffF\\\xf8\x11\x83S@9\xac\x81\xc6\xc2\x85S@\xd3\x18.`\xc1\x85S@*u\x89o5\x83S@\xbc\xc4\xb7\xf4\x9c\x86S@\xed\xc0.1\x00\x84S@lq6\xda\xed\x84S@\xbc\xdf\xc3\x80\xe9\xedS@\x94\xf2\xdf\xeb\x9f\xb0S@\x9b\x90CT\xca\xf8S@"6\xcf\xae\xa3\xeeS@\xee>\x0c\xfd\x9a\xb3S@\xd35lN\\\xd8S@\x897\x84\x0b\x1d\xa2S@k\xaf\x80\x8c5\xa2S@\xa1\xad\xd4(5\xb0S@*\x81b\n\xcb\x96S@\xa1d\xc9j \x97S@\xe2\x98\x13@\xbf\x98S@H\xf6\xc6\xee\xf3\xb6S@&\xbe\xfc\x8f\xd2\x00T@GjU\xcaM\xfcS@DEO\xaa\xa9\xffS@\xb4Hhk\xd6\xb2S@Q\xea_)\x13\x03T@\xf7\xffh\x06\x1a\xffS@1Z\xe7$\x06\xf1S@\xc2J.\xa5\xec\x00T@\x19m\x1c8z\xfdS@8\xfa\xebR\x07\xeeS@k\xb9#\x06\x12\x00T@\x89\x92\xfc+N\xc0S@\x88\xddr^&vS@\xfa\x00=R\t\xfdS@\xac\xc5\x03\xd6\xb6\x00T@z\xe9\xc3\xb1q\xd2S@\xf3\x0eV\x08\x05\x1bT@\xe3\xb4\x92\xa0\xa0\x00T@\x88\x80*;R\xfeS@\xf3\x0eV\x08\x05\x1bT@a5\x96\xc1\xb5\xafS@\x19\x95\x1b\x08\xad\xfcS@!{\x82\xe3\xc4\xfcS@/\xc4\xe8\xbc\xe8\x01T@b\xb2&!S\xfcS@\xb4Hhk\xd6\xb2S@e~\xac\x1b\xb2uS@M\xd4\x029#\xfdS@\\b\xf4\xc6&\xfcS@\x8d\x9cx\x0c\x0e\xd7S@\xe6\xe8\x0c\xae|\x9fS@\xe0\x10d\xee\x7f\xfdS@\xc1\x13\x9d\x8b1\xfeS@9\x1d\xa7=\xf6\x97S@\x19\x8c>l\x86\xfcS@\xd5\xdf\xd4\xdeV|S@\xd9A\x84\x8cS\x96S@\xc3\xb1\x03\x11t\xeeS@J.\xa1}\xae\xeeS@[\x16\xb1\x16\xd5\xdaS@\xbe\xa9lJ\xd5wS@\xc5u\xdc\xc9\xeb\xd7S@4\xf6v\xebT\x1cT@\xf6g\xd1gK\xb8S@a\xe8\xc4\x15\xac\xf0S@%O.\xa0\xa0\xd9S@\x18\xf0|\x85%\xdfS@\xdb*\xacS\xfb\xb1S@\xf0\xe8\x1c\xc2\xb7\xc0S@h\xd2\xefs\xb9\xf6S@\x1c\x98\xfe\xb7\xb7\xb8S@\n\xc5\x81\x86\xf6\xdcS@\xbd\x1f6-\xee\xb1S@\x064\xda\xdd%\xeeS@\xa6\x80\x7f-w\x8bS@\xcf=\x98\xb1V\xa5S@\xf1\x88q\x93\xdb\xbcS@qr\xaf\x84\xcb\x89S@\x1d\x8c|z(\xe2S@ \x16\x0b\x1e\xe0}S@\xbca\x91\xc3U\xf0S@\xff\xf0\xfa\x80`\xf8S@\x90n3|\x82\xcdS@:\xe0\x8d|\xfb\xcfS@\x98Y\xc2\xeb\x88\x85S@\xe1g\xacF\xc0\xf7S@.\x85\xd9}\xd9\x84S@p\xd8\t\x1a\xb7\x81S@\xd0\xfa0\x03#zS@\xb7l\x902p\xa3S@\xc5XF\xfc\xaf\xf6S@A\xd8\xe4+\x94\xf6S@\xe1\xba!\x0e\xc8\xe7S@\xee3\xf7\x8c\x99zS@v\xcc\xafQ\xb2\xedS@\xd3S \xa4\x9d\xe2S@\xcc\x05\xf7\xef\xd5\xc5S@\xcf\xad\x9d\xc1f\xa6S@%#a2S\xedS@\x82V\xb9\x97/|S@\x8c\x8f~\x9f.\xdaS@\x87\x89)r\x90zS@\xb2\xf72\xb7&\x7fS@![\xc7#\xd8\xf5S@\x13*\x98bvpS@ \xbc{\x8e\x03\xfdS@\xc0,\x8d\xbcL~S@\x17INn\xa8zS@\xb6\n\x08\x10\xfd\x80S@d\xf6\x90$\x9e\x03T@\xec\x9b\xa9\xdc\xe3\xf2S@yz}\xaeT\xfcS@\xd0\xe2\x17\xee\xb5~S@\x86\xb14#\xac}S@N\x9f\xbfK\x0f\xe7S@\xc2\xb9Tr;\xf9S@\xb1jl\xc6\xcf\x80S@TL\xcfU\xda\xebS@\xb9\x06\x06q\x88\x02T@\x13\xdc\x8f?&|S@"\xd6\xd57elS@\xb8\xf8\xe6\xce\xc5|S@U\t\xb6\xf2\xf3\xc0S@A\x9b\xf5\xf7?\x04T@b!\xc1\xd0S\xc0S@\xe8\xfa\x85\x85\x19\xffS@C\x1a\x8a\xc3\xfb\x00T@\x02\xad\xa8\x1a\xf0\xe8S@\xe1\xb4\xcf\xff\xfd\xecS@\x05\xb8\xc6H\xc1{S@\xbc\xf6\xef\xf6\xe4}S@\x9bKi4[\xb8S@\x12\xec?\xe6[\xf0S@\x00\xb7\xd0\xc9\xfa\xedS@5\xf5\x0b>\xb0\xedS@ \n;\xa8\xfa\xb6S@I\x9e\x83M1|S@\x05Q?\xc04|S@\x02~\x94\xf7\x9f\x95S@X\x1dZ\\,\xf1S@\xb4\xc9{\x9eo\xf1S@\xa9\x98t\xa6\xff\xaeS@R:\xc2\xe6V}S@\x12UVk\x1b\xf1S@\xc1\x16\xcd>\xe5\x1fT@\x8fl}\xaf\xbe\x00T@\'\x1c\xe3\x0e\xbf\xeeS@*\x81b\n\xcb\x96S@\xe8v\x93Fw\xe8S@S.\xc6&i\xeeS@q\xb1d~\x96}S@a\x0f\x11\'\xc6{S@1\xe9\xff\xe6\xf9\xd9S@s\xe7\xa4\x18\xfd\xb0S@\x18\x91\x84\xd5\xe2\xf2S@\xf4\xf7d\xd8`\xeeS@\x10\xebFG\xf2\xfcS@\xfaT\xbbY\xce\xb1S@\xd2\xf8\x17\xc6\xbd\x17T@\x15a\x9c\xac\x84{S@\xfaT\xbbY\xce\xb1S@\xa4\xbe\x9d\x1a\xb8\xb1S@\xf4(\x82\x05s\xc6S@\xb7tcU\xf8\x00T@\xd0;\xb2:\xca\x7fS@8\x89\x96\xbf~\xf0S@\'\x1a:=B}S@\xcdCG\x1b\x8b\xf0S@\xff\x8az{\xb3\x8aS@i"\xb8 \xa4\xffS@\x93j\xdc\x08\xe9\xf0S@\xa4\x1a\x0bA\xf8\xf2S@\xdfXS\xc0\xa7\xb3S@\xdc\xb1\xbfn/\x19T@\xd7\xc2\x97\x18\xf6\xb3S@\x87\xc8\x91ee\x88S@P\xc5\x1fPh\xb3S@\x05n\x16Ol\xf1S@\x12\xd9\xd7&\xd4\x00T@\xc09\xf4b\xd5\xf1S@Z[\xf4\xe0\xa4\xf1S@|\xb8WkU\x1cT@\x0c\xb3ND6\xd7S@u\x17R\t\x9f\xf8S@\xa7\x9e@l\x91zS@\xc3\xbb\x99\xf37|S@+\xf1\xe3\x1a\xcc\xa1S@\xc7M\x96of\xf6S@\xe9\xb0V\x82azS@n\x7f\x88\xefN|S@&\x9b \x97\xa1vS@\xc7S-`\xf1uS@\xe9\xb0V\x82azS@M\x7f\xe2\xbf&vS@\x1e\xfa\x8a\xe6s\xfcS@\x1f\x9f\x9dz\xb0\xb0S@x\x96\x9e\xd0\x9f\xdfS@\x14\xb3\x81\xedRwS@m)\xa2\x00@\xb0S@O\xca\xfaQu{S@\xac_\xed:A\xdfS@\xce^\xce\xd1\xa5wS@P\x0b\x1d\xd4\x16\xf4S@=\x8f\xdc\xcb7zS@\xcf\xfe\x16x\x05{S@\xb0\x0f\xacu\xf8\xd9S@\x897\x84\x0b\x1d\xa2S@\xdc\x11\x11\x07s\xbaS@\xd2~\xacp%!T@@\xb610awS@\x90j\xba-g\xf6S@3\xe0W\xe2\xc4\xd7S@W\x1aV\x0b\xad\xcdS@\x05\x91\x0e\'\xd6\xffS@5\x8e\xec\xd2u\xa4S@\x17\xa1O\xc0\xa1{S@Y\xd71\x15y\xf8S@_H\x05n\xd4"T@@J)2\x0czS@Tv\x1b\x0eo#T@\x96}A\r\x0f\x84S@\xd7\xba\xe2\xdc{zS@E\x9fk\xa4g\xd2S@\xd7\xba\xe2\xdc{zS@\x01Gf-V\xfaS@\xb0\xf7|\x16\xbf\xf8S@\x9f?\xca,\x96\xf8S@W\xf7\x0c9\x87\x86S@E\xc04\x08k\xf9S@\xd4\xa3\xb0e5\xaaS@6\x9f\xb8\x18\xc0zS@:\x0e\xaf\x002\x00T@h\xe4E\'\x1d\xd5S@n\x17\xbaL\xac\x85S@\xc0\x14\xb4\xfb\x7f T@\xbaf\x9eU+\xd2S@fn\xe8\xc6\xda\xb2S@\x0e\x8f\xc5\x99\xb4\xd8S@g\x8b\xa8e\x7f|S@\x00\x14\x9dax\xeeS@\xd5\x9c\xe37\xe8\xf5S@\xfa\xdex\r\x94\xf6S@\x7f\xe3!\xa8!$T@jYi\xd1\xc0\xcaS@\x9d\xe8\x8a\xb0\xd4\xb3S@EU\x9cko\xfeS@\xc5\xc4[,*\x19T@\xd9\x113\x7f\xd6\x1dT@\xffF\xc0:tpS@\x90\xa6\xb6/P\xefS@{B\xc2\xf7\xc2\xfeS@$\n\'d%\xf7S@j0\x8c%8\xfeS@\xaa\xdc\xf7\xbe\xe1\xe2S@\xe8\xf2\xba\xd0e\x81S@+\xaf\xc4\xf2E\xf4S@3\xb5\xc8\x9b\xec T@\xe8\xe1y\x112\xb0S@\xbc\xd8""y\xcdS@X\xff>\x8a\xad\x1bT@\xe0\xb4+\xb6\x9a\xf5S@\xa6\x99p\x10R\x1fT@\xf3x\xc2\xa9\x8f#T@\r\xaa;\xd0\xf5tS@\x00sQ4$nS@e\x00\xc1\xbb2\x9fS@\xe2YpK\x9c\x8aS@\x03bn\x95\x1evS@\xa5H_W(vS@\xc7\xb6\r\xf7\xcbvS@@J)2\x0czS@\x8b\x03A\x92\xb0zS@\xe2\xc2\xbe\x1a\xb4zS@x\xc4\x91\xb0\x91zS@\xe1_8\xce\x84zS@\x84\xee\xcc\xf5vzS@\x88\xb6jv\xdazS@\xa9F\xe7t\xe9xS@\xc5\xa0\x020){S@\x83\x99\xaa\xc4\xd5zS@\x17\xcc\x967^zS@\xaf\x14Pl\xeczS@u\x1f\x82\xe3\xb3}S@\x9b\x92}\xb7\x08|S@\xa8\xe0\xc7\x16{{S@\x05Q?\xc04|S@\xe1\x82\tu\xdc}S@T_`~\xbc{S@BC\x1d\xdd\xa6|S@\xc5\t\xee\\\x16~S@<8E\xd1g!T@\x8c\xa4@*\xae|S@\xd0\xa7\xc7\xfd\xa4!T@\xb1\x1c\xd4\xc25}S@\xd0\xa7\xc7\xfd\xa4!T@\xce\xcf\xf3(\xa9\x82S@\xc7$a\'\xab\x85S@\x10\x98\x8d\xbc6\x84S@ou\xfak\x86\x83S@\xf2\r"wS\x80S@\xc7$a\'\xab\x85S@9\x1a\xfb$\xec\x86S@v\x1f\x97/\xd1\x88S@lY~\x01\xfc{S@\xe7/\x97\xe7\xdd\x8aS@\xd0\xf1\x91\x8e\xe8\x1eT@\x02~\x94\xf7\x9f\x95S@\x9a1\xb6l5\x97S@\xc4\xba\xa9pV\xa0S@\x8c\xa6\xa26e\xa1S@\xc3\xdbPK\x11\xa5S@\tz;\xfe\n\xa7S@\xe8\xc9\xeb\xdeM\xa6S@\xc1\x1dg\xe7I\xa5S@a\x83\xbd\xb0\xf7\xb0S@xHO\x90\xb4\xb0S@a\xc6jC\xe9\xb1S@P\xaa\xf4Y\xf1\xb3S@\xbbo\xf4\\\xbe\xb3S@bc\x06\xbeA\xd9S@\xf0\xfd\xf5\x87b\xb5S@(\x87V7#\xb8S@\xce`3\x97)\xd7S@\xcc\x1a\x0e\xaf\xc0\xb0S@\xbc\x98\xe8\xded\xbdS@\x14\xd7\xd8\x81\xc1\xbdS@\xc2Cz@\x11\xb8S@\xb4\x12&\x9f\\\xbeS@\x15\xbc\xcbSG\xc0S@h\xbe\xf4A\xf7\xaeS@n\xdf\x83\xa1\xdb\xb2S@.u\xa5\xaa\x90}S@\xe1L\xef\x10|\xc5S@\x04\xc1V\x88\xd0\xc5S@\x97P\x05\xf8\xc4"T@\x0e\xaf\xde\xf1\xda\xf0S@j\x93\xe8\xa8\xc1"T@\x81\xe7\xe2\xbfJ\xdcS@>\x07\x1d\xaa^\xdaS@O\x8d\xc5`\xfe\xdcS@\x1f\xa6\x19\x11\xdb\xd7S@\xd4R\xbf\xfd\xa0\xa1S@xM\xd2l\\\xfcS@bc\x06\xbeA\xd9S@\xd6\x9fN\xd7\x03\xdaS@.9\xea<\x9f\x00T@\xb6\x98\x99\x93\x8a\xdeS@\xa4f\x95q{\xe3S@(a\xf7\xd2/\xeeS@\xe7\xaa/Cq\xe8S@Lu^\xc6:\xe8S@g\xb6\x0c<\x17\xe9S@m\xc8N\xae\x80\xe7S@`B\xcf=\x06\xeaS@\x81\xfdMn\x08\xeaS@\x8b=\x93\x11\x97\xeaS@F\xbf\xd7@\x9a\xebS@\xe5\x87\xe4\x13P\xeeS@\xc1\tX\xf6\xc6\xebS@T\x1eW\x0c\x11\xedS@\xbb\x9c\\\xbb\xe1\xf5S@)\x16HJ8\xf0S@.\xa9\xc2\xb1\xff\xefS@\x92\x8f*6\xaa\xeeS@\xc7\xa8\x0bt6\xf1S@*\xc4\x17\xd8b\xf1S@yRbw\xc8\xeeS@\xa3\x98\xb72\xbb\xeeS@0\xaa\x9f0\xfc\xf0S@K\x10\xe6"\x85\xf0S@\xee6L\xaf\xc4\xf1S@2\x8e\xb7\xd13\xf5S@m\xda]\xbb\n\xf4S@B\xf2j\x86\xe7\xf1S@x\x12\x18&_\xf6S@x\x12\x18&_\xf6S@g\xdf\x17\xa9\xe3\xcfS@8\x00tzO\xeeS@\xd7,\x9f\x89O\xf9S@\x11"\xc9:\xd8\xf9S@\xf7\xe6\xef\x80M\xfaS@\xddU\xb4O\xe8\xf2S@\xe0&b%\xb7\x17T@\xaa2\x82\xa7\x89\x17T@\xc7!\xf9\xa4\x9c\xffS@\x0c\x1a\xbdc\x99\xffS@\xd0\x0b\x11\xe5%\xfeS@DB\x047\xb7\x00T@\x15\t\x96\xc6\xca\xfeS@\x0b\xe9w\xf8\xd0\xfeS@ \x05\xd7o\xb3\xfcS@E+\xeeO\xde\x01T@>\xfbV>\xd6\x03T@\xcdC|\xf2=\x00T@\x02Uo\xf6.\x00T@{\xa8\xaa\x10K\x19T@%c\xd8\xcdD\xe7S@\xe7\x80\xf9H\xe8zS@f\xed\x80\xa0izS@\x00\xbd0\xc5\x9a\xffS@n*\x8c*2\x00T@\x9cH\xef\xe9R\x00T@1=7\x1b\x85\x00T@I\xbf\x96\x00a|S@\xce\'\x1e\xccY|S@\xcdD\xf8m\xda{S@\xce\xf8;\xb3;{S@\x8a\x12\xd1R\xdb{S@\x0fo&\x91\'|S@\x92nu\xe9\xc2\xf9S@b\xfd\xa0\xa4/}S@\x05\x89\xfc\xb3\xbe~S@p\xbe\x1e\xd4p\xf9S@\x8f\xebu\x12\xea\xe3S@\xf8Q,^\xa8}S@Vh\xef(\xec\xfeS@t1\x95\xb9\x8b\xf6S@~\x8a\xb4\xca\x07{S@\x99b\xb1\x0c\n\xf7S@\xdb\x02)) ~S@\xf9\x02\xe4 8}S@\x81\xa7\xc2\xa2\x84}S@C\x86\xd9\x89!\xf2S@\x1d\x1d\xcf\xb4\x98zS@\x1e\xcco\xad\xce\xf5S@]$\x1f\x0c\xa9\x82S@ \xfd=\xb5\x9b\xf0S@"\xdf\x1d\xb4(\xeeS@#\xe9,A\xe1\xedS@\xb4;(Z\xe4\xecS@k\xa0\x91\xc1\xbf\x86S@AP\xd9\xc1\xb3\xebS@\xbfc\x056\xd8\x88S@\xb3\x98\'\xc8\xe7\x8aS@\xc7f\xf3\xb6p\x02T@}\rg\xe9\x1a\x01T@\xd5\x0b\xd5\x16`\xfbS@h\xe3\xbd\x10\x04\xe9S@\x9c\xcd\xdf:8\xe8S@TGS\xeb&yS@W/\xf1L_\xd7S@\x9d#[\x02\x1a\x03T@\x96\xe3Mtr\x89S@h\xe3\xbd\x10\x04\xe9S@\x1f\xfc\x15\xcdi\xd7S@\x95\x05b\xe4\xc0wS@\xa0r\x1f\xeb \xebS@TI\xce\x8d/wS@\xdd\x99\x8bY\x84\xc9S@\xed\xec\xe2g\xa2\xc8S@\x0c$\xd1\n\xbd\xcaS@\xf8\x06\xe0\xd7M\xcaS@\x00Z\xa4\xa4\x00\xb4S@\x1a\xa1\xb3\xc91\x19T@\x1b\x9f\xc9^W\x19T@-\x9c`\xfd:\xb1S@-\x9c`\xfd:\xb1S@\xf5\xff=X\xd3\xbfS@\xed\xfb\xdb;\x99\xc0S@-\x1a`\xba\xef\xb1S@o\xc1\xdc\xf3\xeb\xbcS@\'\xba)a\x16\xb0S@\x97d\xe4\xcd7 T@\xc5\xfa\xc6x\xd5oS@\xd6\xdbw\xd8mpS@\xe9\xfa\x89\x97\x9b\xaaS@\x1c\xe0f\xc9\xae\xa2S@O6v\xcb\x08\xa5S@\xbfN\xb5:\x93\xaaS@|\xae<\xe0\xc0\x9bS@d\xab!j.\xd9S@y\xbc\xc1\xf2\xff\xfeS@w\xb0\x1aWF\xf6S@\xba\x85K\xa9\'}S@8\xd0xy\x0c\xb4S@\x9b\x13\xefe\xee\xd9S@P>\xc8\xc4@\xd9S@}$\xd6\t\xc8\xfeS@\x81\xa7\xc2\xa2\x84}S@\xe9\xa0]Ar\xe8S@\xd74\xb0\x83\x03\xe9S@\xba\x90Y\x7f\x7f\xf2S@\xc8%\xc4\xdb\x80\xb3S@\xf1?N\x06\xde\xeeS@a\x86\xb35S T@v+\xea\xc9J\x84S@\xb5\xb0\x13T\x90\x83S@\xb6l\xc5\xb5\x8a\xfcS@\xbd\xd3\xef\x15\xdc$T@c\x08@}\xad\xebS@d_\x9e\xfe,\xf0S@\xe9d\xe1\xe4Z\x1eT@"\xdf\x1d\xb4(\xeeS@\x11~\x869\xe3\xfeS@d[\xe9$\xb3\x83S@z~\xee\xde\xfa\xfdS@\xaa\xfb{\x17\x1c\xd5S@SB\x7f]\xd1\x01T@&\xb5\x83\xc8\xce\xfeS@j7\xa6\xf2\xab T@\xb8\x11qn\xae\xf9S@w\xe31un\xf8S@h\xe0:NO\xdcS@\xdf\xfcJ\x82\xc6\xc6S@\xa3\xfeN|\xb5\xd4S@\xf8\x19\xfa\xef\x89\xecS@\x8d\x92\x8bw\x05\xf8S@\x8f\xf9\x9a\xceg\xa5S@\x82\xef\xca\xf8\x13\xfaS@\x15\x8f\xba.\x06\x8dS@\x8e0\xa9\xb2\xbf\x1eT@a\xb9J\xbdy\xceS@'
p35
tp36
btp37
a.
