# Supplementary material for: Sea ice drift data for Fram Strait derived from a feature-tracking algorithm applied on Sentinel-1 SAR imagery
Source: Data Brief. 2018 Apr 19;18:1410–5. doi: 10.1016/j.dib.2018.04.034 (PMC5999601; doi:10.1016/j.dib.2018.04.034)
Supplement: Supplementary file 2 — Supplementary material [file mmc2.zip › fs_s1a_data/HH_filter200vec/FramStrait_HH_20141125T085904_20141127T084238.dat]

(lp0
S'S1A_EW_GRDM_1SDH_20141125T085904_20141125T090004_003436_004037_DB04.zip'
p1
aS'S1A_EW_GRDM_1SDH_20141127T084238_20141127T084338_003465_0040F0_A46B.zip'
p2
a(cnumpy.core.multiarray
_reconstruct
p3
(cnumpy
ndarray
p4
(I0
tp5
S'b'
p6
tp7
Rp8
(I1
(I15792
tp9
cnumpy
dtype
p10
(S'f8'
p11
I0
I1
tp12
Rp13
(I3
S'<'
p14
NNNI-1
I-1
I0
tp15
bI00
S'\xfb\xde\xaa\xfb7\x894\xc0eB\xc47H\x002\xc0\x93\xdbq\x0bKQ2\xc0\x86\xa8\xaa\x95\x9d\xbd2\xc0E\xd4\xc2\xa4\x96\x90.\xc0!\x85J$OH3\xc0\xbf\x97\xca1\x8du2\xc0\xcd\xe4\xd3\xd1\x9e\x974\xc0\x94A\x8d\x1eRT4\xc0\xdc\xf5\x1bA\x11\xb13\xc0\x0f\xc8\xc8}U\x993\xc0d\x87\x0f\xc4\x16\x1c0\xc0{B\x92N\xb3\xf73\xc0\te\xd3\xcb)D4\xc0D\x99\xc9\xc6\xe5!4\xc0\x1bH\x97\x08\xe4\x014\xc0\x04\x97\x16\xcb\x1f\xe82\xc0\'\\\xb3J{\x1e-\xc0\xf1[\x89\xd5\xa0a1\xc0\xd3f\xaa\xfbXN3\xc0\x95\x809\xb5\xda\x0e4\xc0\x99d\xfbp\xfc\x1d4\xc0\xeb\x93\xe6\x03m\x0e9\xc0SS\xf8be\xca6\xc0\xd5\xdd\xa9\xb6[,4\xc0U\x9e\x13\xec\xcc\x854\xc0\\\xb6\x1b1\x00}3\xc0\xc1\x01\xde\x16\xe1\x0f3\xc0\x17\x82\x14+\x7f,3\xc0\xe0\xc5\x83\xd0\xff?1\xc0s\xe8G\x02Wi3\xc0\xc6\xdb\xae\x07;A1\xc0H@\xac~G\xb63\xc0l\xc3U\xae\xe8%4\xc0"@\xd7Z4\xde3\xc0\xce4\xb6\x08\xe6\x184\xc0t\xa47\x00\xd1`/\xc0\xb5}\xb0;n\xe12\xc0\'\x1c\xbb\xfb\xbd\x8e4\xc0\x98\x81n\x94t\xf03\xc0\t\xb0\xf2\x9f\xf4\x874\xc0s\xde6{\x91\x034\xc0\x16\x8ddd\xf0\xec3\xc0\x89J\xd9\x96\x89\x184\xc0Y_\xe9\x89\xa0^3\xc0\xbf\xbe\'\xaa\x88\x08:\xc0\xdb\x86-\xc9\xa5\x843\xc0\x06z\xc2\x0c\xbd7/\xc0\xe3c55!d/\xc0.\xf5@\xe7\xdb\xbc.\xc0\xf7X[\xa3\x02\xbf4\xc0\xb1\xdb\xfft\x84\xe23\xc0uE\xe0\xdd\xa0\x95/\xc0Zn-Q^\xa12\xc0\xd0+\xfdH\x93\x0f3\xc0\x86\x83\xcbV\x03\xe9/\xc0\xfa\x12FK\x15\x040\xc0\xc3\x8a\xe9`Q\x0b0\xc0\x1aP\xee\xb3\x1d\xe02\xc0\xf6s8\xfd9&3\xc0x\x1cp\xa7\x86\xee2\xc0\xc2`\xbf\xf6\x97P4\xc0\xe2\xda\x9ev\x16\xf24\xc0\x91\xac]\xfd\x99F3\xc0\xd4\xa2\xaa6\xb9o3\xc0\xd9v0}\xf8\xa62\xc0\xfa\xe6\xc8\xe2Y\x894\xc0\x07\x97\x15\x03tA4\xc0\x9b.\x98\x1d\xb5\xac6\xc0A\xfd\xb92=X4\xc09x\'\x07\xdb\xa64\xc0U\xbd\xf7\x98\xed\xc1.\xc0\x9fy\xc4\xae\xcdW3\xc0\xda\xcf\xef\xad\x1e+3\xc0\x9eN}\x87\xcb\xb74\xc0v\xb0T sG4\xc0E=Z\x9e\xc1\x0b4\xc0\x8d\xcf\xd0\x7f\x0e\xed7\xc0\x16\xe8\xe5\xd8\x92O2\xc0nG(_\x8d00\xc0\xfc\xc3\xdd\x7f\xcb!3\xc0\x17X\x1f\xe2\xbco3\xc0\xa4,\t;\xdc\xa53\xc0\xb3\xa5U\xe0\xb9Y4\xc0\xe8\xcb\x0c\xf5]:2\xc0\x97j\x16\nm\x883\xc0\xd7\xcc\xc8\x7f\x99\x878\xc0\xe7\xad>f\x1f\xfd/\xc0;&{\x81)a4\xc0T\xff\xbd\'\xb3w5\xc0\x99\x1f$>P\xdc2\xc0E\xd2e2!\xfe2\xc0\xfe&\xc4z|-3\xc0\xebio\x8a\xa7W3\xc0\x9b$%\x9e\x99\x0f3\xc0\xab\xda\xae\xc5\xfd\xb93\xc0|\x17\xa7\x879\xe83\xc0h\xcb\x0f\xb7\xaa\xdc3\xc0\n\xd9k=\x10,3\xc0|\x1c\xfd$\x1b_4\xc0\x8b7b.k\x0e5\xc0[\xa1\x81N\xed\xa54\xc0\xeb\x14F\xde\xe3\xc3/\xc0\xec\xc3\x96\xb8pL4\xc0\x98\x030\x13\n83\xc0s\xc2=$\xf9\x037\xc0\xf6g5\x1eY\xa13\xc0\x9f1\x9b\xc9\x1dT4\xc0\n\x18B\xf63\x844\xc0J%\xf7U"00\xc0\x1c`^\x92#\xa93\xc0\x1f\x02NG\xa5b3\xc0JS\xc1$\xce\xaf4\xc0rB\x0bD\x9b\xfd4\xc0\x19\x95\xf0\x80\x10\xbf3\xc0\x9d\xc1\xc2\xd7\xf8)3\xc04\xa1\xe1\x16\xd1q6\xc0\xb4\x1f\xf1\x1b\x05#8\xc0\xbe\x83q\xe8\xc6\x8b4\xc0\xfd\xedE\x14\xc4\xf02\xc0z\x97l<\xc9N3\xc0\x9dV\x16u\xf0\x9a3\xc0\x95\x8dT59\x8c3\xc0\xb04\x8a\xe0\x8a#3\xc0n\x96\xe8\xecU}7\xc0\xca\xb3\xa3[\xcd\xb04\xc0i\x8a\x9a} L2\xc0\x00\xfd\xb8\x15^\xee3\xc0P\xc3\x11\xb4\xe0\xbb2\xc0d\xddr"\xd7/3\xc0%S\xa0\x91\x8eQ3\xc0\xfd\xe4\xb8\x8e:\x003\xc0\xf8eZ\xff\xc6\xed2\xc0y\x02\xb5\xeb\xa7\xea2\xc0|\xe6\x84\xediF3\xc0\xd4Z\x11\x96\x02<3\xc02\xc2\xd6\x84\xd6\xf72\xc0ry\x89\xef\xc3\x844\xc0\x9e\xd9\xe5\xc2!\xbd3\xc0;Y\xe4\xc5S\xbb3\xc0\x88hB\xb7\xe6}4\xc0\x0f\xd2\x0f>G\xab4\xc0ZVj\xc1\xad\xf3/\xc0\xa3\xd9,\x84\x04\xe21\xc0\x80\xed\xf8]Vj-\xc0y\xd2\x9b<\xe4\x8c4\xc0\xe8\xfe;Y*t2\xc0\xbc\xd7\xdf\x8f\xd3\x145\xc0\xef\x83\xcb\xa5\xc5\t4\xc0%\xa1:\xfa\xb7\xba4\xc0u\x1e\x99\x04\xc633\xc0\xe8\xe0\xf6o\x15h4\xc0]\xaa\xc2/\xad\xc13\xc0 <\xd9\xfaE@3\xc0X\x9bb\xe3@{5\xc0\xb17.\xbe\xe2\xbb3\xc0\xb8\xfb\x84\x12\xb5\xf44\xc0z\xd020$/0\xc0ds\xf7\x97\x8a\x183\xc0\x89\x02A\xb4\x9dk3\xc0\x84T\x0c(]h4\xc0q\xc9u:Hu4\xc0\x98\x9bW\x05@\xaa4\xc0\x9d\xf1=\xd7\x93\xf06\xc0y\xb8\xc9\xd1\xb6\xca/\xc0\x90+\x1a:\xbb\x103\xc0C\rp^g\xe88\xc0\x00\x8b\x00T\x7f\xf32\xc00l\xeb=J\xc53\xc0?\x11v\xd1\xa1\xae2\xc0!\xbaP\xa2K^2\xc0\xdfK\x83C\x1a\x7f1\xc0\x9a\xf4n5w\xff2\xc0\xe7\xb2K\x15t\xb74\xc0D\xca\x03\xccLJ8\xc0\xf1V\x93\xf7\x97\xc82\xc0F\rA{\xdc\x854\xc0Q\x9c\xa7\xad\x95e4\xc0\xd0\x89\x1aX\x98\xb84\xc0b\xa8S>\xb1\x1b3\xc0\xad\xd4Ln\xa5\xba4\xc0+\xcb\xab\x87\x07Q4\xc0\xe0K\xb1\xb6\xf8\x9c2\xc0\xa0Y\x80\xe6\x8d\xf92\xc0\xb2\x00\xcc\xc6\xb2]2\xc0\xe3\xd1.$\n:4\xc0\xd5\xc2z\xa7\xe0\xa32\xc0\xabV~9\xfb\xf6/\xc0f\xc7yQ\xf6\x113\xc0g\x1b:\xe4\xf9\n3\xc0\xb8\xb8\x8b\xc0\x95(3\xc0\x92"\xc5\n\x83\xab4\xc06\xfc\xd8w\xff\xe43\xc0d\xfe:bhA3\xc0\x15\xb4\xd7\xa9r\xa7.\xc0q\xf9+\x98r\xbd$\xc0\xf3\xa0od\xc7"0\xc0\x8a=\xa5lPz3\xc0T\xa4\\\x1d\x19\x85-\xc0\x04W\x15s\x88\xd83\xc0\xb1+\x86,~\x033\xc0\xd14\xb0\xb7#\xa3.\xc0\xee\x00o\xf3\xa7p2\xc0\xceT"\x10\x01J2\xc0\xbf\x94\x1b\xac\x0b\x1b3\xc0\xe6Ed\x1b\xb4\xc32\xc0\xd4F:\xdb\xd6V4\xc0[U\x07\x03,\x90/\xc0q\x96\xbd\x18\x1c\xf64\xc0\xbf(73H\xe6/\xc0 U.V\xbc\xba3\xc0\xc2+\xeb\x1d\x17\xdd/\xc0\xd8S7E\xd4\x0b3\xc0uu\x1fC0\xc22\xc0\x8e`\xc7\xfcu\xd72\xc0\xe3\xfd\x01X\xe0\x163\xc0\x85\x1c\x0e\xabZ\x183\xc0*u\xef\x90\xc4\xeb3\xc0\x97f\x16\xf8\x1a\xff3\xc0\xfaZ\x0b\x8e)\xea/\xc0\xf3Q\xe2z\xc7.3\xc0N\x08(\xa7\xaf;3\xc0\xd5\x90-\xb4F\x010\xc0{o\xc8E\x10\r3\xc0D^\xe8_R\xcc/\xc0c\x165r\x99%3\xc0\xc0\xa7\xbd\x1e\xea%3\xc0\xeb}\xae\xc3\xd2\x832\xc0le\x9b\x93\x05.4\xc0\x98\xdd\xf0\r{\x844\xc0E:\xddO\n\xc1/\xc0\xec[@\x1b\xbc\xf9/\xc0\xcb\xa7\\K\x99\x9a4\xc0\xdbl5p\\%0\xc0\x92\x15\xb3\xed\xbc\x9a/\xc0\xfbc\x15}\xd2\xd80\xc0\xda+\xd6\x9a>\xe02\xc0\xc8)\xdc\ti]3\xc0\xe0PYK:\xb80\xc0\xe8rn\x9b\xad\x914\xc0Um\x0b>\x1c\xbc4\xc0\xd72\xbb\xe0{\xf33\xc0\xd1\xb8a*\x97\x1f4\xc0\x03\x8f/\xea2\x957\xc0\x10\'\tZ\xd9\r4\xc0\xa8\xc2\xc4+E\xe94\xc0}\x14wQ0\x947\xc0\xc4A\x1e\x9a846\xc0}\x99~jU$3\xc0\xben\xb4y\xf5S3\xc0\xb9\x98\x14\x98\xfa\xae/\xc0\x1bO\x02\xb4L\'0\xc0\xafk\xbd\xf96\xd6/\xc0\xd0\xb8\xa0\x03\x11\xba3\xc0\xb4g8yt\x864\xc0v\x06\x8fB\x96\x053\xc0|D\xab\xfb\x92\xb10\xc0\xc3\xf6FY\xc5!0\xc0\x98_\rW;\'/\xc0\x80ks\x83m\xca3\xc0\xf5\\K\xf6\x0b>4\xc0\x9c\x17\xa9\xc2W$4\xc0\x801\x02\xa2\x0c\x0c3\xc0\xbc"=Q\x13#3\xc0\xb2OB\x8aGQ8\xc0&\xf5\xe55\xb173\xc0\x1a\x91\x19`1\x7f4\xc0:\xb4\xed\x1fP\xad3\xc0\xcf\r\xb8}\x93\xdf/\xc08e{\x83t-5\xc0V\xb9\x90\x02x!3\xc0\x17\xf15\xd0\x06\xf08\xc0W\xc4\xb2p0\xb07\xc0~\x83\xde#\x06\xcd4\xc0\x8d\xdc\x9em\x1c70\xc03j\x1e\x0f\x1d\x8a4\xc0{\xbe\xd9t\x82\x084\xc0; s()03\xc0!\xc1w\xa5\x82{3\xc0\xab1Lv\xfc\x873\xc0\xa3c\xcc\xaa\x8d\xd83\xc0\xeb-\xf2c\xf9\x153\xc0\xc9%\xb8\x9b\xee\xa24\xc0\n\xbe\xa4o#\x963\xc0\xf2\xea\xa1\xa0\x1f\x015\xc0\x98\xcc\x88g\x1703\xc0\xd5 \xef\xbfE\xb20\xc0\x89\xf0:\x08\xb5\x131\xc0\xfeJ\xb0f=\xdc/\xc0\xd2\xf5\xf4\x8f\x8b\xf23\xc0\n\xea\xfc\x9f1\t3\xc0\xd0\xed\xafR\x9d\x0e3\xc0s\x97\x1c;\xf7\xf94\xc0!\x06\xbd\xb9,\xd33\xc0\x18\xaaO\x99\x8f63\xc0y\x01\xb5\xf73\xdc3\xc0\x8c]\xb1\x17^\x0b5\xc0&\xad\x8a[\x97(4\xc0\tA\xcb\x03C\xb82\xc0?\xa7\xdeN\x89\xe43\xc0&.>\xaa\x80\x043\xc0G\xb74\xd2hg1\xc0\xbc\x80\xb7_\xa8\xe82\xc0\xc2\xbc\xbbc\xb1X4\xc0\xffEs\xce~)0\xc0uZa\xf3*(3\xc0\xf4\xd7\xba\xe4\xa4\xa74\xc0\xed\xa9\xf7\xca$\xa13\xc0\xd35\x92\x8f)q3\xc0\x0b\x8a\xa53,_4\xc0|M\x11\xc2_\x954\xc0o\x89^\x98\xe3\xe64\xc0\x8d\xba\xfbf\x87\xc72\xc0\x9aYE\xf7\n\x033\xc04\x14\xd9Fp52\xc0\t(\x0f\xf1\xc4\x90.\xc0\xad\xceGPG\x1a5\xc0\xc8\xc5\xa5\xb4\xa0f6\xc0\xf30\xdd\xa6r!3\xc0\xcdr\x9fbx\xc24\xc0: \xfd\x83EO4\xc0\xa5a=\xfeq\x1a4\xc0zF\x1e\xb8f.3\xc0x\xfc\xb8*q"4\xc0\xce\x1d\xb5b\xbbT/\xc0\xe7\x9b\xdd"4=4\xc0\xe7\xfe\xceE\x7f\xb40\xc0\x9f\x10\xa3\xae\xc06/\xc0\xa3\xd6L?\x05\xa33\xc09S\x91\xfc{\xec2\xc0\r\x85\x98.=T3\xc0\xd3\xf4\x1a\xceF\\3\xc0Y|\xda\xd9\x8e\xff2\xc0\xd8\x7f\xdd\xce\\)4\xc0,\xf2\x89\x9c4j1\xc0\xdaCF\x9c\xad!3\xc0ps\xae\x82\x08\x1d5\xc0\x8c\xa2\x18C"\xf12\xc0\xaa\xfbi\xbf\xb0K4\xc0^\x16Yf)d3\xc0\x85\x11\x8e\x1e3\xb72\xc01O*\x8a{\x183\xc0\xb8w\xbe\x15\x05,4\xc0q\xfeB*B\x054\xc0*\xa3T\x10z\x9d2\xc0\n\xe3\xe6 r\xe82\xc0=q\x0f\xee3\xf6.\xc0b\xb1:\xe8?\xb00\xc0.\x07\xb3\x850\x0c4\xc0\xeee\xabuh\x142\xc0\xb3T\x0b<T\xe53\xc0=">\x1e\x97\x1e4\xc0.\xe07g\r\xed3\xc0%D\xe5\xd5\x1b\x174\xc0\xa8sw\x07\x93\xa53\xc09x\x9d\r\xe4Q4\xc0\x8e:\xe7\x90\xbd\xc02\xc0\xb7\x9ah\x7f\xcc;4\xc0\x97\x1f\xf8Z\xa4\x04.\xc0\x8b\xc4\x94\xf4\xee\xf73\xc0\xa1.r\xa2\x8763\xc0A}\x91\x17qB8\xc0o\x9a>k\xa6\xc03\xc0#\x83z\xb7\xd6C4\xc0g\xd9f\x14\xa4\xb10\xc0g+kY\xd2v7\xc0\xc1\xac \xa5\x96\xf6.\xc0\xdex\\\x1b\x03\xfa3\xc0\xc2\xfa\xef\x89\x11\xa73\xc0d\x8a\t`\xf2x4\xc0\x9a\xab]\x9fm\x854\xc0n\x92\xc0\xee\xe142\xc0 \xd8\x81_\xb0\x047\xc0\xd1\xea-\xe4\xa5[4\xc0z\xd8\x05Ti\xd42\xc0\xf1\xde.d/u7\xc0S\xe8\xb6\xca\xb153\xc0\xf3\xcf\x15\xc7-\x0c0\xc0\xad\xf8d\xdcS\x9b3\xc0{\xb0~I5\xf02\xc0\xfd\x8eKI\xdfB5\xc0\xd9\xe0]\x94\xf9\x013\xc0\xb0\xe1\x13\x98\x08\xb13\xc0oU\xbbYLW4\xc0"\xc8\x97\x99\x1f\x052\xc0(\xad2s\xe8\x014\xc0\xb1X\x8e\x11\xf5\xbe8\xc0\xd7\xc0K\x9fH}2\xc0>\x8c3\xc8B\xce2\xc0e|Z \x0e\x003\xc0\x11\xe0;\xd0=13\xc0\xb8N\x90\xff\xe0c3\xc06\x1dI)\x9aC8\xc0\x8a\xb6q\xb4\xc6\x000\xc0\x88\xfe\xa8\x10\xc8%3\xc0Aw\xcb(\xa9+4\xc0W<\x15\xe7\x90\xa73\xc0\xe5\xb8.,\xfe\xf42\xc0\x02\xddR\xdb\xb3\xd82\xc0\xdfRH5Z\xda2\xc0\x90\x8b0\xc7g\xf52\xc0\xec"\x86c\x0bH3\xc0L\xca\xd6\x10\x19\x193\xc0M\xc7\x7f";t4\xc0\xc7`\xf3\xda\x98\xaa4\xc0l\xd3\xd1\xc2\x08c4\xc0\x11Y\xf0\xa9[\x7f4\xc0}\xa8\x8aA\xf4l4\xc0!Y\xaf9!V4\xc0\x04\xc2\xf0\xe2\xc5\xe73\xc0i\xd3p\xfa`(4\xc0Q\xa2\xa7\xbe\x87y4\xc0\xdb+Yi\x12k4\xc0a9\x0b\x16\xbc\x151\xc0\xa0\xed\xd2\x9f\x8e\x124\xc0\xb1H \xc8\x84R3\xc0\xba\xf8\x9a\xfc\xf3K4\xc0&\x01m\xa2\x9e\xe62\xc0\xf5ih\xbe\x04\x9f3\xc0{\xfc\xc5\xd3\xe0}4\xc0\xad\xb0\x0fS\x0e\x181\xc0\xdb\xd8?l\\A2\xc0Gy\xb5K#\xba0\xc0\xc3O]\xc95\xb70\xc0!\xc4\x04\xa3\xcf\x814\xc0M\x8cTs\rz7\xc0\\8V\x88\xe4\x014\xc0\x8a\xcb`RCc3\xc0\x1aH\xa3\xc8t+3\xc0\x1c>\xb9Q\x0e43\xc0]=\xd4\x1aD\xc03\xc0\x83p\xdcuC\x8d4\xc0\xbd\x9e\x13#~Y4\xc0\x95w\xe9b\\\xa34\xc0k\x9e|/\xe5\xc32\xc0\xeb\xd8\xc0\xe1\xba\n4\xc06\x14\x84Aj/4\xc0\xc7\xa5_\xfa]34\xc0\x06\x1dI\x80\xecQ4\xc0\xfd2K\xe6\x16\x104\xc0L\xc5\x9b\xf9\xdf\xac4\xc0F\xf4\x94\x00p\xab4\xc0\xa6\x17{\xbc\x92\xfd2\xc0J\xdc\x1d\xff\xda\x944\xc0\x0e\xe3]\xbb\xa2n4\xc0\x05\xc4\n\x9c\t\xb63\xc0\xd1^\xd0\x95\xaf\xf02\xc0\xbcE\xee\x01%W1\xc0\xd3\x15\x89\xb0\x01\x034\xc0\xd9\xc2\x9bY\xbf$5\xc0\xd9\x8a\xc8\x99\xb7\xbf3\xc0Vp\x9e\x9aM\x1d4\xc0\x8a\xf4{s\xa9\x114\xc0\x94\x1e\xb9\x9a.\x123\xc0\x82\x171R\x9e\xc90\xc0\x04\xc5\x175A\xb87\xc0\xd1\xde\xb7\x83\xbfQ3\xc0\x11f\x11,\x82]1\xc0=\xf6%\xaa*I3\xc01^X\xe1\xb1@4\xc0\xf8\xa9\xe1\xad\xfb\xf93\xc0e\r\x89\xaa\xb1\\6\xc0\xd7\xc4\xc1\xbby\xcf4\xc0\xf0\x136\xfc3\xb48\xc0\xcc\xa0\x04\x98\xbe`4\xc0J\xa9\x81\xbd\n\xaf8\xc0\x98\x82\x8c\x16x\x033\xc0\x9a\\>\xb0\xd4\x8c0\xc0p%cp?42\xc0\xa8qpb\xa7\xfd3\xc0\x90\xf9\xab\xe1\xb453\xc0_\x98\xf6\x17KY4\xc0\xa5\xa9\x14h\x87\xc74\xc0!S\xf2*K\'6\xc0\xbfJ\x9c\xdd\x96\xc14\xc0\x03xd\x82\xc6v3\xc0\x9dovy\t24\xc0\xc7;sz\x0f\xe94\xc0R\x1fu~\x91X6\xc0\xfb\x0bC\x1e\xb112\xc0\xd9xE@&@3\xc0j\x92FOYw5\xc0\xdf\xe9\xb9\xa8\xb0Y1\xc0\xd14\xfe\xea\x18\xf82\xc0\xc8\x02}\xd1\x9dM4\xc0s\xddo*\xb9N4\xc0o~$.6\x1a5\xc0$ H\xe5\xe7)6\xc0)\x1b\xb5\x0bv\x085\xc03\xef\xc6\x119W4\xc0-~\xdd.+\x933\xc0hXn\'\xf0\xdf2\xc0\x05\x8b\xcf\x0eF\xfc7\xc0.\xa3s\x81\xd3\xec2\xc0\xfbf\xe0\xa5\xaf\xe03\xc0J\xda\x03OC 3\xc0\xe2U/\xb6\x10p3\xc0w\xfa\x87\x99\xdaW4\xc0\x1a\xaa\x06B1\xa44\xc0?\x14\x83V\xc8D4\xc0\xb4\xcc\x8a\x7f\x0084\xc0\xf1~G\'\x05r3\xc0\xee\xf1.PK\xb6/\xc0\xbd\xfc\x07Z)Q3\xc0\xde\n+\xea\xbfx3\xc0/\xfc\x91\xda\x9bg3\xc0\xf3\x86U`\xbaR3\xc0\xad\xae\xc3\xb9:*3\xc0\x8bk\xd2\xee#R4\xc0#\xb1\xe5\xd6\x8d;3\xc0\xdd\xbf?\xca\xcc\xf53\xc0\xe33\xbelx\xd62\xc0\x06a\xb9\x81\xba\xd81\xc0\xe7\xd3\x93\xa2\x92\t5\xc0\x02\x15:\xacg29\xc0\x8d6\xafRP\x074\xc0:\xad \x9b\x02>3\xc0{\xd6%\x91\x9d\xcb0\xc0c\x88L\x87\xc7\x153\xc0~MJc\xd3\xe12\xc0\xbf\x11\x1a\xfd]\xac3\xc0\x14DE\x0c\xa2|3\xc0C\xed\xc6\xa3\x9el3\xc0\xe6\xa6Rf"\xdd3\xc0\xb04\x1c \x9b\xd52\xc0\xe0\x93\xabN\xcd84\xc0z\x0c\xb9\x9fF\x983\xc0\xf9\xb0u\xc9\xc8>4\xc05\xba\x0e"\xca\xb53\xc0\xc1[e0m\x9e4\xc0V\xe5I\'\xbeE3\xc0\xc1\xd8\x82T\xf1\xa96\xc0k\x8c\xe7b\xfc\xaa4\xc0\xf6\xc6m\xce]\xc43\xc0\xb7-~\xf4g\xc63\xc0DW\x11U\xcd\x99/\xc0\xc7E\x04\xedF\x0e4\xc0F\x04\xdd\xfb\x9fs0\xc0\xb0Af\xd5\xdf\x807\xc0\x12gr@\tu3\xc0\xaf\xf1\x16\xaaO\x0b3\xc0S\xdc\xa5b\xdd\x1f3\xc0\x9a\xb7N>\xb8\xb63\xc0W3W8\xc4\xf4.\xc01\xd7.\xa6\x9b#3\xc0Mj\x03\xfal\x173\xc0\x17\x04\xaa\xf3\x8ei2\xc0\xc0<\xbc\xe1\xad34\xc0b$3x\x1av3\xc0\r\xb4^3\xb5\xe73\xc0C\x96\xec\x16\x1b\xb62\xc0\xa8H\xf3\xfb;\x083\xc0\xad\xdd\x8b>\xdaw7\xc0\x89y\xff\x02\x95r4\xc0@c\x9d\xa7\xa4[4\xc0\'\xf2\x8a\x81\x80\xe93\xc0\xfe\xeb\xe2\x8b\xbb\xfd3\xc07L\xda=\xc3i1\xc0\xfeN\xecy\x88k3\xc0\xec\xf9G\xee\xc2w3\xc0I\x9cU\xe4\x97r3\xc0\xa6@A<\xd925\xc0\x96Z7\x9b&\t2\xc0\xec\x04\xc9\x1f`\x894\xc0h\x0fk\x16z\x9b4\xc0\xe5\xe5\xf5\xd8HZ3\xc0E\x86\xac\x19\xc9r4\xc0\xfa\x9c\'\x94FO4\xc0\xc8L\xe1\xd2\x18!3\xc0\x8e\n\xe52Je6\xc0\x97\x99K|y\xfd1\xc06\xc5Kv!\x844\xc0\xd8\x8e\x04\xc3\xbb\xff3\xc0\xbbu,\x11k\xb83\xc0D\x14\x00\xd1"\xce3\xc0\x9e\x18\x8c \xa7\xc63\xc0\xdd\xb3?\xee\xaf\x8b4\xc0u\x0b\xd2\xb5~\x194\xc05Z\xb8\xb6\x87.3\xc0\xde-\x197\xfb\xe53\xc0N\xb7\x84\xbc.\xcb3\xc0);h\xae\xb3\xc03\xc0A\xd3\xf8y\xa2\x882\xc0\x93\x8cN\xf0\xc4\xf92\xc0\x88\x13\xa3\xc3\xba\x8d3\xc0\\\x12\xb9\xde\xa0<4\xc0\x88\xf4\xb3\xcaQ\xb82\xc0O\x91fD\xedL6\xc0V\xf3\xa4y\x0b\xd0.\xc0A\xa7\xd5\x93\xde-2\xc0;\xb8\xa4\xb3\xdd\xd74\xc01\xe14\x00\xac\x053\xc0\xb2\xb5fi\xdcN1\xc0\xfa\xbd\xa2y-C3\xc0\xbf\xe5v\xc6\xc0\x9f4\xc0B\xee\x9d\xc2\xffN4\xc0\x0f|\x80\x9a\xbc\xd72\xc0l\xe6:\xe7\'\xf63\xc0\xd4\xd1\x8dH=\xe23\xc0L\xe6\x96wh^2\xc0\xd9\xe7\xb6\xb1|B3\xc0P\xd7#\xdd\x0f\xd81\xc0\x18\x98\x8di\x82\xc23\xc0f(\x91\x10\x8ex3\xc0\xaa\xc9\x12m\xe7\xc32\xc0jX\x19\x98\x1b\x873\xc0\xdc\xe1\x1f\x13\xdd\x0b3\xc0\x15-\xe9\xe7\xb8\x887\xc0b.\xe0\x08\xe124\xc0\xb2\x84\xdf\xac\x08u3\xc07\x83\x18\xbdE@3\xc0\xe1\x1a\x0f\x1c\xde\xf00\xc0\xbc\x013\xfa{\x052\xc0](/.\x98\xe02\xc0\xf4\xdc3h\x9c\xc87\xc0\x06\xd9O\xeb\xcd\xa02\xc0\xe2)\xc1w\x85\x934\xc0\xba>\xb1x\x0eL5\xc0\x19z\xcd\x9b\xaf\xdd1\xc0\x91\xe4U\xa7\x16\x9e+\xc0\xa9Q\xc1)-74\xc0\xf3\x88\xba*f{4\xc0s\xe2q\xa5\x15\n4\xc0\x96\xa0i\xe2k\x084\xc0m\x8cb\xbf\xeb\xb73\xc0\x04\xff\x9f\x05\x19\x874\xc03\x94\x83\x82\xd5\t4\xc0*k\xd55\xcc\xdf/\xc0\xcf\xb5\x0f!>*3\xc0\xa4r4B\xaa/6\xc0\xf1.\xa5N#P5\xc09\xfe\x9e-}\x004\xc0k\x05\x12VL(3\xc0\\f\n\x92\t\xb23\xc0F\x9c\xed\xd7\xe3\xbf3\xc02@\x9dm\x10\xdb3\xc0\xda>\x8d\x011\x123\xc0Y\x0fwV\xcfe3\xc0\xa4\x05:\x8c\x08\xba3\xc0\x975\x1a\xf14\x1d4\xc0\xb6\x04\x028J\xaa3\xc0\xf2\x92\xc8\xbal\xa64\xc0z\x0e\xa7^\xc8M8\xc0\x95\xa3\x13\xdc/\xa83\xc0\x11\xfcf\x9c\xf9\xf93\xc0\x8a8\xc6\x1d\x8b$3\xc0\x03\xeb8\xd2:\x0e4\xc0\x99~)q\\34\xc0\xf0\x9cZA\x01X/\xc0{K\xdf\xbbw\x083\xc0\xecJ\x1a\n\x13\x164\xc0\xac\x0b\xd1\xc4\x1f 4\xc0\xe1Z\xef\x19l\x8d4\xc0\x085eQ_\xfd3\xc0\xc0\xc3|\xdbD\xe64\xc0\x17\xc0\x97\xadA\xda2\xc0~\x02\xa8Z\xa9m3\xc0\xc5\\t~a\x1c3\xc0\x91|O~\xa5\xa92\xc0\xac\xcd\x86\x87-\x125\xc0NW&\xf8\x02N3\xc05Z\x1d\xfb+\x164\xc0\xde\xc5\x9e+\'\xee0\xc0\xc0\xc4.\x91\xc4\xd52\xc0\x16\xf3\xa4\xddc\xa31\xc0\xe3\xa0\xd7\xb8\xe5{3\xc0cCg\xc3\xc9\xd82\xc0\xf8\xc9\xb1\x97o\xbd2\xc0\xec{\xdb\x82XQ4\xc0\xd0\x90\xbe\xecs\x933\xc0\xcc\x18\x07\x9dj\xb84\xc0\x0e\x8cR\xb2\xab%3\xc0\x91\xedO\x82\xdc\xb92\xc0\xd9\xd4\x03mc\xad2\xc0\xc22\xd8YS\xf02\xc0\xaa\xd9\xe4\x1e\xb7\xfe2\xc0v\xa0\xe9YB\xd12\xc0M\xa0\x18\x0f\x0b\xfd3\xc0\x88\n\xce\x9f\x1f^4\xc0B\xdd;\xf2\xdf\x9a3\xc0t\x18K\xe0,\x853\xc0\x0b\xd2|k\x81%4\xc0\x87\xda%#O+4\xc0\x005\xdf\xee\xdf 5\xc0\xf0\x840+3\x9c1\xc0m\xf3iv2\xb92\xc0\xefR\x9e\xf5E\x100\xc0L\xc4\xdc\x99c 3\xc0H\xae_acA5\xc0\x04\xfd\x15\x94\x84_3\xc0*\x0c\x02\x18\x9d10\xc0>\xa3Y|\xd4\xaa8\xc0c.\xb4\x02\xb0\xa88\xc0V\xab\xa5\x9cFR2\xc0\xe2\xd6\xc8\xe5\xec#3\xc0Gm\xb5\xf2\xb6P2\xc0\xefs\xccje`4\xc0\xbb\xcd\x96DS\x1a4\xc0"\xddC\x8e\xb0\x9f8\xc0#oc\xfcCl/\xc0\x11\xa4\xb5Y[\x0b2\xc0Hc\xcbS\xfb\xab2\xc0\x84\x18-\x02\xaa\xa94\xc0FJK\xe6]\xd02\xc0\xf6\xf7\x98\xe5F*3\xc0\xbf\xb2\xaet\x9f\xef4\xc0\n\x9c>s\x02\xf03\xc0\xc3\x1c\x80\xe3\xf1\xe33\xc0JP2dl\x0f2\xc0\xd5N\xa4\x03y\x8c3\xc0\xe3q\xc74\xa9\x1b4\xc0\x92\xb0\x07\xc0\xebM3\xc0\xef\xb0,\x11\xa1\x973\xc0\xb7\xaaqv\xaf\xd33\xc0\xcb\xcfE\x96\xb5f2\xc0\x8b\xdfR\xf8$\xaf2\xc0Ykp]\xbd\x1b2\xc0\x81P\t\x04l\xcd3\xc0Z\x1c\x99,\n\xae8\xc0\x83\x1b\xfd/7\xe73\xc0vSW\x93\xb0\x194\xc0\xec\x0b\xd3\x81\x08\xde2\xc0,\xf6n\xee\xdbm4\xc0\xea\x80\xc4\xc0\xfe\xfc3\xc0\xd3)\xda\x82\x1f\xa14\xc0\xf6\xca\xfb\x9eT!4\xc0\x02tP\xccIl3\xc0\xa2w\x10`\x99\x0e4\xc0x#;\x17\xb0a3\xc0\xbc\xbc\x04\xd44\xe43\xc0\xfdO\xe2\xb05\xef4\xc0\x9b\xda\xca\x02o\x853\xc0\xb5\x15\xa9\xbc\x9a\xb72\xc0\x90\x8f\x12\x88\xef|3\xc0\xff\x81\xd0$t\xde2\xc0\xdc\xfe\x11T\xf2=1\xc0\xbd\x8a(\x83/Y4\xc0\x98\x0f\x97\xe7\x96\xb36\xc0\x01s=\xcb\xae\xca4\xc0?\xd4 \x83\xaa%4\xc0v\r\xd4\x99\xa984\xc0\xd0\xd3\xe4\x87\xe2`/\xc0\xbd\x9a\xe0S\x0f)4\xc0\x19\x920\n\x00v3\xc0\xfe\x90\x84MA\x8e3\xc0 \xee\x13\xd1\x04Q3\xc0\xd5\xe9\x90Z\'\xae6\xc0l\xcf\x13`\xf6\x1c3\xc0\xcd0L\xb9\xe3\xfd3\xc0\xe8y\x04\x9a\x06 3\xc0\xabb\x0e\xb6\x1c\xd82\xc0r<\x05\xfe9\xf91\xc0\xc7h.\xd4\x84\x011\xc0|p\x9e\xb49\x806\xc06\xe27o=\xf32\xc0\x10c\xdcW\xf4\x953\xc0\xd9\xaaL\xc3\xf2\xa03\xc0i?\xf5\xa9L\xf42\xc0\xcb\x80\xa5n\x98\xf23\xc0\x98\xf1\x89\x9e#\xf04\xc0W\xc7\xa7\x0e;\xf43\xc0\x9e\x82\xb3\xfc\xad|4\xc0G\xa0ov\x9bw3\xc0!\x9a\xb2\xeeH\xc04\xc0lF\xc1B\x97|3\xc0\xf9\xe5h\x1bV"5\xc0{\x88H\xaaO\xd12\xc02\xccP}C\xe12\xc0\xf1\x98\xd0h\xff\xa92\xc0\x8b\x8fsI\xcd\xf04\xc0D\xd2\xe6\n\xc0e3\xc00\x18\xc7!\x05S8\xc0t\x0c,\x8f\x05]3\xc0@\xaf+\xeb[\xb22\xc0\x12]%Z\xd2\xa94\xc0l\xc8\xa32\x1d\xe34\xc0`\xe4\x08\x01t\x1f4\xc0\x8b\x92\xbc\x9bL33\xc0\xbc\xcf\xdf:]?4\xc0o\xf3\x10\x1e4\xb13\xc06T\x1a\x80\x1d\xb06\xc0c\xcc\xec\xa5%\xd42\xc0\x85Y\xe8$R\xe02\xc04\xb9*\xad\xa163\xc0\r^0|h\xf80\xc08\xb6\x86mjC4\xc0\x9c\x1b\x8f\xbc\x04x4\xc0\xb8\x14\xcfX\xb8m4\xc0)\xc0\x84v!\x075\xc0]\xe54\x98\xb7R4\xc0\xdd\xa8]8\xc5\xed4\xc0\xc5\xbf\x8b+\xc5\x113\xc0@\xe1\x1e\xb1\xf7\x914\xc0RO}\x04\x7ff3\xc0\xe5;\x86\x14\xc8b3\xc0z&\xb3r\xc3&3\xc0-d\x86\xda\xb4\x044\xc0\xd0~S,\x91\x915\xc0\xcb\x92\x99\xce/\xdf3\xc0\xa7\x91\x17\xdb\x86\xdd3\xc0\xac\xe5\xb6\xd3\x01\x0e2\xc0Se\x15\x84<\x848\xc0%\xdd[\x9c\x12\x914\xc08\x85\x19{\xab\x924\xc0\xbe\xa0\xa9\x1f\xd1\xf64\xc0f\x04\x10\x94\x0f\x9d4\xc0\x9aR\xdewqc6\xc0\x8c?\xe0<(!5\xc0\xed$2\xdc$b4\xc0j\x13n\xdf\xa7R/\xc0M\xa3\'\x88\xday4\xc0\xe7Q\xd0.cc3\xc0Si\xb89/\x812\xc0\xa9\xd7>\xc4\xcf\xfc4\xc0\xedF\xde\x03F\xd22\xc0g\x0c\xd0JT}2\xc0\xe7\xf0\xba-\x96\x8c2\xc0\xd1\x1d\xd5\xe9\xcd\x083\xc0\x97\x0e\x11\xecd\xb64\xc0\x07\n\xd7\xa9,\xd63\xc0\xe28@\xab\x89\xc73\xc0\xce\xcdf;\xd0\x982\xc0\xcb\x07&\xae\x0f\xf42\xc0C\x14\xceC\xcc:5\xc0\xed|\xb7\xcb\xc7C5\xc0*\x97\x19\x8f\xef\x123\xc0\xcf\xf8_mv\xef2\xc0\xa1\xd3\xd8\xac\'x4\xc0\x8e\x92\x15O\x8c\xde2\xc0\xf1\xbe\xb9\xf1\xcf.4\xc0\x98\x96\x82\x94\x83\x8c3\xc0/\xbb\xe9\xb8\x16\x164\xc0\xe9u,\x9b\x05\'3\xc0\xf2k\xd9\x0bhB3\xc0$agF*d3\xc0\xfel\x84K\xd0C4\xc0\x1e*\xd3I\x0e\x1b4\xc0\xdc &\x80\xf5\xc93\xc0\xeaX\xa6\x93|b4\xc0\x90[\nw\xc8\x134\xc0\xc3\x94\'a\x10\x976\xc0\x87\x07\x89FK\x90+\xc0\x1dL\x01iZ\x994\xc0\x8d8\xf5JM\xcc2\xc0\\;[\xa5\x9e#5\xc0\xbf\x91Z\x8a\x92Q3\xc0@\xb8\x05\x08\xd6T3\xc0@\xbc\x138\x0646\xc0\xd7D\xa0\xb7c\xf12\xc0L\xe1\xd2Z5;5\xc0\x08\xae:\x81u\xe43\xc0m\xca\x001\x7f\x184\xc0\x9a\xb6\xa5\xfe\xdai3\xc0\xf9\xa2\x055&\x923\xc0\xa0\t\x1e\xa9o*3\xc0\x10av\x8d\x06\x817\xc0\xb9\xb7\xed\xc2,\x977\xc0\x15\xb4\x1d\x91\xd6 4\xc0\xaf\xca\x8f\xcb$\xb73\xc0)|\xfd~\xa5\xcd4\xc0%\x83o\xb1\xeb13\xc0i\x80\x83r:*5\xc0\xabg\x84\xc1\r^3\xc0>\x1f\x07-\xe0\xa72\xc0\xd4\x94\x829\xcdO/\xc0\xd5\xe0\xf2F\xc6\x153\xc0Y\xfc\xca\x1c\x83\xa21\xc0\x96\xd3\x9e"\xbaY4\xc0\x82@\xe4\x11\xb1\xc45\xc0\xe5\r\xfbh\xc9\xb64\xc0\xb5\x86\xb7\xa2\x8d\xbd4\xc0f/\xfd\xc2\xca\xb81\xc0\x1a\x8f\x1f\xb0\xcd34\xc0\x82-\xbb\xa5\xc4n4\xc0\xe9<j2\x99?4\xc0\xcb\x01\n\xb0e\x0e4\xc0\xf4E\x15\xf76[4\xc0\xc2\r\x81^cf2\xc0\x10\xec\x99{\xee\xd33\xc0\xf9\xf5\x9c^\x9dT3\xc0]\xfc\x15h\xecK6\xc0\xc2N\xdbUU\xcb2\xc0\x97\x9d\xb7\xc6K\x183\xc0=\x0b\x95%\xba\xf92\xc0\xf9BT\xb7\n\x923\xc0.A\\\x91\xc4\x813\xc0\xc1\xcd\xd4\xa5\xe7.5\xc0\x9c\x03\x89.i\x025\xc0\xac\xb8\xc7-\xed\x8e+\xc0\xb1\xebW\x00\x9623\xc0\xe6p1/\x95\x1c4\xc0+iqw\x16\xe74\xc0E\xb9\xf0\xbc\xbf*3\xc0L\r\x190.\xf62\xc0\x8a\x97x\xcd\xa9f4\xc0\xff}4\xbb\xbdv4\xc0e\xabw\x1c\xa2-3\xc0\xa6\xf0R\xca z4\xc0\x89\x98<\x05\xc5\x8c4\xc0!\xed\xf3\xcd\xcb\x185\xc0\n\x07\\\xa3ln4\xc0r\xday\xdew+4\xc0\xc4\xb3\x87\xb5\xa1C3\xc0z\xa0(k\xe5\xc72\xc0\xac\xe3r\x15\x08\x969\xc0\xd6\x0e\x8a\xc2\xec\xbd3\xc0IPz\x0e\xf6\xbe6\xc0\x9bx\xe2\x0f\xf3\x0e4\xc0\x15\xf3\xbf(\x89^3\xc0D\xc5\xedGO\xe75\xc0@6g\x9c\x9aV2\xc0\xfa\xbb|\xa7\xfeM3\xc0~a:\x82E\xd22\xc0Q\xfcB\xc7B16\xc0\x91\xd7\n\xe6\xe2\x9e2\xc0>_3\x87244\xc0K\x88\xe9`!o/\xc0;\xe3Q\x9fX\xd93\xc08B\xb7\xd6G{3\xc0\x02?\xac\xc4I\x7f7\xc0\xb4i\x1f\t\x86\xad2\xc0\x8f\x0c!}\x9f\x0b3\xc0x6\xc1`S\x814\xc0\x97\xb2\xe4\xb7\x8aJ3\xc0\x8f\x90\thJ\xa22\xc0\xb5\xe46\xce\xa2y3\xc0\xcc\xf5d\xd6^^3\xc0\xb7k\xf5X\xa1"3\xc0\xe4\xe5\x8bS \x113\xc0\x13\xe1\xfe\xc6JV6\xc0\xcf\x98;a\xe1P4\xc0\xbe\xd8\xd0\xb1\x0507\xc0\xdb\x85\x94=X93\xc0\x05\x11\xf7\xa8K\x024\xc0y\\{|\xb8:6\xc0r\x1fa\xb5\x01\xe85\xc0\xce\xf8\xf9OY\t3\xc0a\xce\x84\x02(\xb94\xc0\x9f8)\xe6\xd3p3\xc00\xe7\xf4H\x1a\xcc9\xc0)\'QF\x03m3\xc0\x9e\x0c\x91f\xc3\x104\xc0fM\x9d\x18\x13\x136\xc0\x9e(8\xd3P\xf72\xc03\xb6\xb8\xd6\xf9G7\xc0\x88v[\xb6\xbb\xe53\xc0y8\nX\xb5P0\xc0MmuVe\xca2\xc0\xf8\x0e\xd1\xcbC-3\xc0fQ{\xd3E\xe53\xc0\xd3l\xbd`\x0b\x8f/\xc0_\'\xf0\x84\x0c\\3\xc0\xf6S\xc8\xd5\xe8\xc93\xc0\x1a\x8e\x9d@\xf179\xc0\xe9\xcdwHw\xbd2\xc0v\xf8\xef"\'\xaf3\xc0\xde=\xe8R\x9a\xcc2\xc0\x08m\x18Q\x9dW2\xc0r\xf4\x03\x92\x02\xfe4\xc0eZ\xa3lb-3\xc0\xb8\x85 .\xe5)3\xc0\xe5g\xf1\x80\x92k4\xc0\x80\x9f?[7d0\xc07\x1a\xac\xcb\xd7l3\xc0\xdbg\x1d\xa5\xc8\x873\xc0PX\x01\xa0\xc4!3\xc0\xb4\xba%\x07V\t6\xc0C7(\xee\xde)5\xc0AC\xf9\xa3C\xd24\xc0\x93\xdbm"\x9a\x80/\xc0\x11\xcd\x0c\xb71\xb43\xc0F\xeb\xe0[d\x025\xc0m\x10\xcf\xdc3\xca3\xc0:\x16\'\x14\xec#3\xc0t/\xfe\x08R\x0b4\xc0\xad\xdb\xb6\xe3\x7f\x933\xc0\x92cV\xf6.\xd34\xc0W\xe0#p\xc3\xc03\xc0f\xb9\x97\x85\x10}9\xc0\xcc\xae\xadVLB1\xc0\x9e\xc2\x13\xddI\x8e5\xc0\x06d\x04c8a4\xc0q\xba\x92\xc7\xaf\x174\xc0\x7f\xf0\x83o\x8cb4\xc0|\x8e\x9f\xf0?\xd43\xc0\xeaB\x08\x14Z\t4\xc0i\x8a\xa0 \xa9\x014\xc0K\xdbq\x0eQ\\/\xc0$MX\xc3t\xfe4\xc0;\xe0\x8f\xa4\xe5\x0f2\xc07i\x80\xc1\xf404\xc0i\x81&\x0bu\xcf4\xc0N\xd2s\xf3\x95\xa03\xc0\xb3\xfa\xe91\x03u4\xc0\xc1\xd4\x13l\x02\n5\xc0\xcf\xb2Bx:\xfe3\xc0\xae3\x80\x03\xc0\x925\xc0\xf2c\x9d^\xd2r3\xc0I*\xac\x87n\xd36\xc0\xe0\xe9\xf7\x06*G4\xc0\x89\xaa+_0\xd60\xc0l\n4S\x8c\r4\xc0\xad\xdd\x1c\x13\xc4i4\xc0\x8bF\x04{a\x153\xc0{Y\x01\x12&\xcd3\xc0\xb7\xba\xe5\xd28\t3\xc0j\xe3z\xad\x95\'3\xc0\xa6\'\xfa\xb9#R4\xc0FA.(E;3\xc0\xb1\x06\xf8\xcav\xa73\xc0\x1c\x10\x92d1\x986\xc0\x927\xa8\x9a\xbb04\xc0\xed\x9a\xfd\xe9\x0e\x173\xc0w}!\x126\x123\xc0PdP\x82\x86a3\xc0x\x80P\xd1\x99\xf72\xc0\xa1\xdb\x83K\xb9\x904\xc09{?\x18\xcd\x024\xc0\xf5\xe1D\x13\xe1\x8a1\xc0\x02\x07\x04\x82\xfcf3\xc0\x9d\xec\x87\xe1\xbf\x992\xc0LD\x1d$\xb7F4\xc0\x8f\x1en\xe7H^4\xc0\xa3R\xc1Js\xce7\xc0\xc5\x8c\xeb\x81y\xd63\xc0\xdcdX`\x89\x142\xc0\xea\x13\xfa\xfa\x99\x8b8\xc0hE\xc9\'J\x143\xc07\x19x\xb5\xa0y3\xc0%\xa6\xddQ\x83\xc94\xc0PR\xfdI\xde;5\xc0\xa3\xaeV\x9f\x99T6\xc0\x08b\xbb\x0cv&3\xc0z\xcf\x05B\xf0\x1a5\xc0\x10\xec\xe1\r\xf9>3\xc0+w6\xc1R`4\xc0\xc3?\xb5z\x11$3\xc0.E\'\xc0\xde\x053\xc0\xbd.$i\x03b4\xc0\xb3\xc0@t\xa8(5\xc0\x8b\xe5\xa2\xb3{\x934\xc0\x96F`9!\x164\xc0\xa1=Z:7k-\xc0\xcb\x91/\x83\x9f\x182\xc0\x82\x92\xc5\x0f~\xa73\xc0\xf8K\x84k0\x1c3\xc0\r\xa5\xb2\xa3\x8fA2\xc0\x87\x1d\xba\x89Sm-\xc0\xdd\xc7.T\x04x3\xc0\xeb7 |\x88\x003\xc0F\xf6\x19qfT0\xc0]c\x1d\xedG\x1d2\xc0\x1f\xc8\x08\x96\x1ch4\xc0\xaa\x0b\x86neM4\xc0\x08W_P\x14G4\xc0\x9a\xd1\x11"\x0257\xc0n\xb5\xec\xfe \xc54\xc0\x8a\x82\xa3KVs4\xc0(\x0b\x95\x80\xfcV4\xc0\x87\xfd\xd6\xeeR\xf92\xc0w\x1c=7\xc4\xf72\xc0\x13\xdb\xb1\xc0\x83\x133\xc0\x80\xbb\x84M\xcf\xaf4\xc0\xb2\xb6X}\x1f\x9e4\xc0\xc4e\x1f\x86\xc2\xba2\xc0\x84\xf8\x8c\x9c\xdeK3\xc0Y\x7f%D\x03\xe63\xc0\xc8i\xbd\xb6\x1a\xd62\xc0\xc91A:B\xbe4\xc0\x98o\xf5+\x8a\xe82\xc0\xe5\xf7\x08\xf8O\xa33\xc0\xa8Z<y\xfeo2\xc0/\x17\xcc\xb8"_4\xc0\xb7\x02h\xb7\xf664\xc0\xe1\x1a;pm\x0e4\xc0\xc1\x1b\xb2\xc1A\x054\xc0\xfd|\x02n\xf6\xcd3\xc0^X!E\x85\x9b2\xc0\x133:\x00\xc5\xd02\xc0F\xca\x1a\xcb\x89m2\xc0h\xbd\xd8@T\x8b3\xc0 |\xc0({\x874\xc0M\xcf|\x88n\x1e3\xc0J\xb67\xe2xh3\xc07\x19\xee\x0fG\'2\xc0_1\xec\x0c\xbb%6\xc0\xfb\xcdfv8D3\xc0>g\x81\x94o\x176\xc0\xf2p1\x93U\xa13\xc0\xb2\x01\x06_\n[4\xc0\xdf\xfd\xd2\xd2de4\xc0\xfd\xc8`}\xdbi2\xc0\xdd\xcc3\xd7\x03\xb84\xc0\xf72\x9f\x98\xe5\xbc3\xc0G\xb6F\x12\xe1\xd22\xc0t\xda\x9a\x08\xd5c3\xc0\xa7E\x82\xb6\xda~6\xc0\xf2\xbb\xee\xc6\xb8\xa28\xc0\xe4}\xfaAI\xe64\xc0S|\xcf\xc1\xa6\x926\xc0+\xa7{\xd2BT3\xc0y\x87_\x16913\xc0\xcb\x1a\xe9D`\xf81\xc0p#\xc3^\x8b\xbe3\xc0\x9e\xd3\x00\x19Zg2\xc0\xcd\xb0\xc4\xd4\xa0\xda3\xc0\x11\xed\xfa\xc1@\xa83\xc0\xcc\xa4r\xb2\xd3\xba/\xc0\x8c\xd8\xac`\xf6\xb21\xc0\xbf\x13NG\xdf\xdc.\xc0@v\xb6\x11Zh4\xc0\xd0P\x88\x02p\xdd4\xc0\x04\xc0\xb1\xfc@%5\xc0e\xc9\x07\xb6AU3\xc0\x85!\xc1G\x8e\x0b3\xc0\xedG?@\x12=3\xc08\xcaIo1V5\xc0\x93-\xb6\xfd\x9d,2\xc0\x1a\x95X@\x93\xc83\xc0\xf3\x8aJ\x1dJ(3\xc0\x8d\xd9*(\xdf\xd93\xc0t\xbf\x0eK\xa6t5\xc0z\xfa\xebm\xc8?3\xc0b\xd6\xd1\x0f\nJ3\xc0\x00\xd3\x12Y\xca+3\xc0\x16\x92\xa8\xeah\x1b4\xc0\x8c\xed&r\x9dz3\xc0k\xe4\\\x98Df3\xc0~\x06o\x00wN/\xc0\xde\x9a\xb5NbC3\xc0Xx=\x1c\x83\xa53\xc0\x82\xdf\x9c+\xd9d2\xc0}\xc4B\xe5\xd2<3\xc0l\xad&\xd1\xb2(3\xc0\xee`\xfb\x16\xd4"5\xc0\xca5\xffW%\xa09\xc0PX=&na4\xc0d\x8a\x834p&4\xc0\xaf\xb1C\xd5\xde\x1c9\xc0Be\xb8`\x92\xf1/\xc02\xf0\xcf\xe3\x0c*5\xc0\x1d|\x94\x90\xa6\x8a4\xc0\xd7n\x14Z\x9a\xdc4\xc0\x80}Y{\xebZ4\xc0x\x97\xde0y\xf52\xc0$[e)\xed.3\xc0\xf4\xc0\xbe\x989\x153\xc0H\x18\xd5\xd6\x82\x972\xc0\x19\x1b;m\x06\xa08\xc0\x95\xe0\x93\xc5(C4\xc0\xff\x05\xdd]\x19\x8f2\xc0^i%Z\xa373\xc0\xa8\xe7\xe0\xfa\x9c\x8b2\xc0\xbdD9\x8cH%4\xc0:\x1e\xd8v\x81]2\xc0;\x86\x0e\xfe\x08E5\xc0j\x88\x02\xb5E\x974\xc0\xe0\xee\x1fT\xa4(3\xc0d\xfd*h\x9e.3\xc0F[\x99*\xd8\x852\xc0\xa4\x0c\x01l\xa9^2\xc0F\xe2s\x93ap4\xc0W\xff\x1bkw\xa84\xc0X\x12Q\xe7s\x082\xc0\xc3|\xdaa\x8d\xed/\xc0\xa5\xa6H;\xa1\x913\xc0\xa5\xa3\x8a\xc4\x93\t3\xc0a\x8e\x006\xee\xd33\xc0\xf6\xc1\xc1Z!%5\xc0\xbb)G3Y\xc24\xc0\x17bo\xaa\xa5C6\xc0H\xac\x88\ne\x0f3\xc0\xdb\xcf+\xc6\xadx4\xc0\x8eb5\xcc`$3\xc0\x83`G\x98\t\x189\xc02\xcf\xf0Nd\xc32\xc0P\xe2\xc9\xe0\xc1\x8b4\xc0\xde\xd5\x02i\xdf@4\xc0\xd9\x9b\xf7d\xa3\xec3\xc08S\xa4\xf3\x85c3\xc00(\xa95*.3\xc0\x9b\xde{\xbf\x82(5\xc0\xb6~]=\xd7\x0e4\xc0\xe3\xc6q\x83\x9cZ3\xc0lo\xce\x8d\xa1/7\xc0\xc1<\x97\xfc\x80\xd64\xc0\xa2m\xfb\x975k2\xc0O\x01vrk\x000\xc0\t\xea\xc4\xc5\xa3*4\xc0\x9dj\x81;\xa7\xab4\xc0\x19#z\x02\xae\x7f4\xc0R\xd5\xe7\xd7\xd0\x88/\xc0\n\xa3e\xaa\xd9Q4\xc0\xc0\x0b\xb1\xfb\x93K3\xc0\x0eP\xa0\x01\x99\x1a3\xc0$\xe6\x99\xeb\x8d\x1e3\xc0u\x0bE$\x1b*3\xc0h\xa1a\xf2\xc1~4\xc0Z\x95\xbfR\xad\x184\xc0~9[\xc6\x0cZ5\xc0\xbd\xe8tm\\>4\xc0@z\xdd\x88(\xa03\xc0 \xd3;xo\x9f4\xc0\xdd\xda&\x0f\x9b;9\xc0\xaa\x04D\xe5\x07\x02,\xc0\xc0\xf0\xb73V]4\xc0%\x02\x0c\xa2\xafz3\xc0pM[]i!3\xc0\xf8\xe5\xc5G\x83L3\xc0\x93toA\xb5\x913\xc0\xff:nc\x84\xab3\xc0\xdd\xa7\xe0\xa09w2\xc0>5\x0fS\xac\xce3\xc0\x9b\\2+\x8993\xc0l\xaal\xb0F\xed/\xc0iO\xed\xe1\x0b\x1f4\xc0Thp\x83\xd9\xa43\xc0u\x98S\x1b\xa4\xf82\xc0`2ED\xf4\x173\xc0ZO\xd1:Kf4\xc0\x82\x83P\x9bm\xb93\xc0|\x05*\xc43%3\xc0\xb4W\x08\x97%\x822\xc0";x\xe5Y\x1f3\xc0L\x8a_d\xce\x114\xc0\xbaQ,\x9c\xe0\xe53\xc0-\x86(\xd3Y\xf42\xc0\x81\xe9{\xc8\x94t3\xc0`\xa9\x01z\xe6\x984\xc0\xf5\x9b\xb0\xf8\x1b?5\xc0(\x00Ad\xa6P3\xc0>\xc2\xd9X\xc8\xdc/\xc0Sa\x008\x9c\xbc2\xc0b:\xa9\x97\x02M3\xc0\x9c\x83\xc8\x94K\xec2\xc0zDZ\xa9)\x8c4\xc0wx\xdd=\xefe8\xc0\x9c\x932\x0b\x08\x194\xc0c\xd8\xb2\x8e\xce\'2\xc08MS\x81\x1bc3\xc0\x81\xebn\xaf\x17X3\xc0\x07e*\xaeW\xad3\xc0Y^#`\x05\x804\xc0~th\xddM\xa73\xc0\xef"\xcb\x96\x1a\xc89\xc0m\xc4E\x92\x91\xae3\xc0\xb55D8U\x1d,\xc0\xde\xa5\x9f\xab<\xaa3\xc0i.Xv*\xde2\xc0\xdf\xe4\xcda\x87\xd82\xc0\xe8\x1f\x08\n\xaa\x166\xc0\xc9\xd6\x15\x06zW5\xc0\xe2\xc0Z\x0c0^4\xc068R\xdfYb2\xc0\x87g\x96\xf2\x8b\x103\xc01\x87\xfa!\xa1!5\xc0\x893\xfa\xf9\x8b\x882\xc0\xea^\xb2\x82\xb8\x9d2\xc0+\xeb\xaa7\x9e\x953\xc0\x80\x0e\xa5N\xde\x9a1\xc0\xc9\x8a\xd9\xb9\x00$3\xc0\x12{\xe25vi2\xc0h\xed\x0f\x15\xa1<3\xc0(NYg\xc9\xdf2\xc0lj\x10\x9c~\x942\xc0\x9e\xd9\xb9\x05\xe5=4\xc0\x81\x1as \xc6-4\xc0\x91n\xb7q\xb2\xfc7\xc0\xd4\xfd\x18\xa1\xa3n3\xc0`D\xe1\xf2\x86E3\xc0<\xca\x16>\x8e\x154\xc0\x0b8\x08\xdd\xb2\xe64\xc0\x90\x06O@\xc9r4\xc0bT\xcb\xdb\x08\xbe2\xc0\xa6\x05\x90`\x89+3\xc0\x9a\xc4\xfc\xec\\r4\xc0\x016a\xf1\x9c\x864\xc0-\xe8\xe8\x85\xe8\x119\xc0\x93\x04#\x84\xeeW3\xc0{V\x941\xb5\xa03\xc0a~\xe6V\xa6\x1a3\xc00%\x85\xc1\x92\xdc8\xc03\xdb\xfb\x83\xacC3\xc0*\x8e\xcbr\x93(4\xc0\x1d\x82\x10\xa9\x06M2\xc0\xd1\xfc\x8b3\x95\xbe2\xc0\xd0)\xd0\xd6\xd0#3\xc0\x9dj\xd4\xec\xa3\xd73\xc0C\x80\xff\xab\xea&4\xc0\xea~+-7\xcb3\xc0M\xe3\x85\x92lF/\xc0\x14PW\xe1\xe3\x172\xc0\xa5\x8c~\xc1\x8f\x894\xc0\r\xebD\xe3\x14\xb72\xc0C\x01\x8ciK53\xc0\xd6\xf8\x19*\xbfP4\xc0\xbbs(\x04\x82\x816\xc0m\xeb\xe7\xb4\x05?4\xc0\x1a\xef\xb3$R\xb65\xc0\xff\x99\x0b\xbb\xdd\x9a2\xc0\xc8\xfd\xbeY!\x1b4\xc0\x96ssx\x9d\x8a2\xc0\x1c\xb2\t\ts\xca2\xc0\xb0:\xfc \x16\x9a2\xc0)\n\x9c\x87U/4\xc0\xb8\xdc|\xa7,\x184\xc0\x0c\x80L~\xb4g4\xc0\x0e\xee\xc6\xfb\xa0\x1d4\xc0x\x93\x1b\xee8e5\xc0k\xd0v\xe2\xa0\r0\xc07H\xc3\xb1??3\xc0\xe0\xff\xe5,;,7\xc0\xae\x1fw\xd0h\x943\xc0\x1e\xf3\xdf(\x7fG4\xc0\xd8.uD\x7f\xea2\xc0"\xbb\x85X\xdbf3\xc0\xd6\x01\xa8\xb8\xe7\x963\xc0\xed\xfe\xa9\xca\xbd\xbb2\xc0\xc3\xf3"\x02\xa8U7\xc0A^E\xa7x\x1f3\xc0\x08\x86\x85\xb9\xb4\xe44\xc0\xacuCt:\xd8/\xc0\xf2_DJ\x82\xa02\xc0V\xfa\xfe\xe42/3\xc0\xaa\x96\x8c\x93\x91\xca2\xc0\xb7\xb0\x9fK\xd6n4\xc0%\xa8\xcdkW\x034\xc0\x17?\xb0B\x85q3\xc0\x95\xb5 \x15\xdeb4\xc0wc\xfe^_a3\xc0\x89{\xc6\xf4\x9cz2\xc0G\xca\x007\x90R3\xc0\x0f3B.~\xb68\xc0\x91\xaal\x8a\x0585\xc0T\x1b\xee\xe8|\xb84\xc0\xf8{s$:*4\xc0C\xaep\x9e\xf2,6\xc0\xf5ADS\x83E5\xc0\x925q\xe13\x864\xc0\x96\xbd\xbbR)42\xc0\xe6\xc1\x8f\x83p\xd23\xc0\xb4\xd3\xd4a\xd847\xc0p\xa6\xc7.\x9e-4\xc0\xc7\x088\x12\xfa\x804\xc0\'8\t\xebq\x013\xc0\x84\xc0s\x98Ba3\xc0\x83\x04\xb5C\xef`4\xc0\xf8\x00\x00v,\xb44\xc0\xd11^ \x1bd/\xc0\x1d\x05\xf8~\xe2Z3\xc0\x12|\xcc\x85sv8\xc0o\x8e=\x80R\x0e3\xc0!W\xc7\x94\xcf}4\xc0\xdf\x0f\xfd\x87\xd8\xde/\xc0\xe7{\x98\xc1_\xfe7\xc0\xe2P\xa361\x8f2\xc0\xbed?Q\xaf\x173\xc02b\xefT\x0c\xb32\xc0\x95\xf6\x19\x15\x1c\x817\xc0\rf\xdcr\xbcA3\xc0F#\x0eH\'m3\xc0V!\x0c\xa9\x98(3\xc0\x81\xdes\x0c\x12\x054\xc0f\xef\xf1\xabL@:\xc0\x8b\xf7\xa0\x18\xf3o4\xc01\x18I&(\xc40\xc0\x9fou0\xdc\x9e7\xc0.\xc0\x02\xa1?\xc73\xc0\x9e\xab\x0b\x9b##7\xc0=fS\x97a\xdc6\xc0\x0e\x80\xa6\xd4x\xba4\xc0{.\x1dW)\x064\xc0\xa6\x7f\x03/X_5\xc0\xee\xbbjs\xaeQ3\xc0\xe2\x18\x02\xb5h\x924\xc0u\xa8\xfe\xe4O12\xc0\xa2\xea\xa1\x00-\xf72\xc0\xd3q\xd8&\xa1\xf07\xc0\x886Y\x9d\xde\xa73\xc0\xa9`\x00\xacNI3\xc0\xfd{\xc2\x0fkk4\xc0\x7f \xb9VUy6\xc0~\xfb|\xbd\xcdN/\xc0\xc5I\x06\xd0\xb8\xa42\xc0\x13\xf0\x8c\x83\xac\x924\xc0\xa8f\xa0\x87\x94\xfa/\xc0\xa2\xf3\x96\xaeF\x0b2\xc0\xf3\x1c\nn\x87[2\xc0\xe1a\xf98\xbf\xd44\xc0\xc8\x1c\x87\xf3Zj8\xc0\x98\x8b\xde\xab\xb7\x1e2\xc0\x8c\xda\x91\x19U 0\xc0J\xb0%\x8a\xebX3\xc0H\xd9l\xae\x00t1\xc0\x89\xe8\x9f\x86\xb2d4\xc0iA\xac\x17+\x0c3\xc0t;\x8e\xa7\xc780\xc0\x9d5]\x12\xbf;0\xc0l\x99\x18\xd2\xcfi/\xc0RJ\xd5\xf5\x9a\xb2*\xc0\x89p\x0c\xd7+\x089\xc0\xea#\xef\xbfJ\x11/\xc0\xb7Qz\xfa>\xb53\xc0\x08\xcd\xb5\xe5> 2\xc0\xedC\xd3\xd2j\x917\xc0D!7\xedV\x844\xc0\xfds\xdfcc\x044\xc0\xa0\xbbZx\xfe\xfe1\xc0\xa9H\xbc\xd7|e2\xc0I\x85\xc1\x91\xad\xe82\xc0\xdc\x1b{\xa0Q,/\xc0\xb3\xc7\xbd\xed\xa8\x002\xc0u\xd47c\xfet1\xc0\x8d\x9a"w\xaf\xb64\xc0\xa5;\x1c\x1a\xb3k8\xc0wYW\xb6y\xe66\xc0\x7f\xd3\xf2\x0fZz3\xc0\xb0\x93\xd2\x95\xfb\x1d3\xc0\xa3\xdb\xa4\xd0?\xc52\xc0\x17\xa9\x05\xd0\xca\xdd2\xc0\xf0\xc4o\xa7\x1b\x954\xc0\xec4i!\x90\x076\xc0\xdd\xd2\x95\xaf5Y8\xc0\xcaaM=\xdd\x881\xc0\xb9\xdfxM+\xa54\xc0\xc4\xf2f\xe5\x1a\xe33\xc0\xbf\xe7\xaf"\xd5}.\xc0a\x857\xcd\x0558\xc0\xa7\xd9f,\xce\xfa2\xc0 \xba\xf1\xc7\xd2v6\xc0\xa1\xb3[fT\xd98\xc0\x06?\xd3.\xcc\xb70\xc0\xba\xd6\xd2\x07\xf0\xad5\xc0F\x19o4+\x074\xc0\t\x19\xc5/1\xfb2\xc0\xbb6\xb8O\r\n3\xc0\xbe\xa9\xdbL\x9c\xee8\xc03\x06\xd8\x15\xcdG4\xc0s\xbcg\x853\x1d8\xc0\x96\x14\xcd:\xc4d0\xc0[\xff\xe0a O3\xc0\xee\xc5\x15\xcb%\x193\xc0K\x8d\xcc\xb1\x8c\xb83\xc0\xe7\x9b\x88\x0c\x0eC0\xc0\xa9<\xfbw}\xf41\xc0\xc5\x17\xae\'\xc4k4\xc0\x8f\x05Z\xd8\xe4\x974\xc0\x1fv\xce\x11\xde/8\xc0\x92\\\xa8@\xa2\x1c%\xc0\xdf&VG\x87\x081\xc0;\\GB\xe7\xdf4\xc0\x15\xbb\xd5T&Q/\xc0\x1f<\xf3\xc3\x84p8\xc0\xbf\xec\xb5\x06\x8b{4\xc0\xe2\xfb\xea\xd0\n\x7f4\xc0\x9b\x8f\xf4\x9f\xd1\xfa4\xc0\xdcjB\xfe\x10\x1d4\xc0\xf2\xf6\xc6\xc1g>3\xc0\xe2\x17u\xc6\xfa\xb6*\xc0\xb8^\xd0;\xd0\xaa3\xc0\xb3\x14Q\x8dD[8\xc0\x05\xda\xc4\xc8\x89\xd34\xc0\xf6y\x954\xbf\xc50\xc0\x8a\x1a .\x98\x11/\xc0C\x04\xf19\xabh1\xc0\xd4g\xc2k\x1cX4\xc0\xc1\xf7\xd3\x19r`4\xc0X\xe4\xfa\xb4\x98\x1e4\xc0\x1f\x1av\xda\x05 3\xc0T\xf6ej\x85i4\xc0*\xe1K\xf9>\x8f/\xc0\xad\xbf+c6\xd52\xc0$}MP\xa5\xa6/\xc0\x8df\xe9*\x14\x1c3\xc0\xda\xc8<\xdaW+2\xc0\x7f\x9cI\xb7\xd7\xe42\xc0\xbam8\xd8\xc9\x828\xc0\xb6\x0c\xb7\xf4\rC3\xc0\xd6\xde\x15\xf5\xa3\xb95\xc0Y\x82\xa6\xe2\xdb\x0e6\xc0\xe6\x96\xa0\x0e+T3\xc0\xb5T\xf6\xce\x8f\x894\xc0\xba\x154\xde\xca/3\xc0>u\x9dsQ04\xc0z\x87\xaciI\x897\xc0F\xcc|`\xd1\xff.\xc0\xa0\xb3\x12+j\xac3\xc03\xf9\x83\xf77\xa93\xc0\xc5\xc0\xeb\xdf\xe2\xdd3\xc0\xaa\xe3\x8b\xcb$\x984\xc0\x04\xebq\xaao\xdf3\xc0a\x00{\x859\x812\xc0\xba\xdd/\x94\xd4\x1e4\xc0\xb9RS*\xaaJ4\xc0_\xeb1\x87\xfc\xca/\xc0\x92e,\xc6\x86U0\xc0\x9eu2<\xa6\xec.\xc0\x83r\x1a\x01\x9e?4\xc0D*#/\xae\xfa4\xc0 \x9e\x18\xe7M\xca1\xc0\x9e\xe0\xfe\xf8\xbd<:\xc0\xfc@\xcdu\xd5\xaa6\xc0[\xcfD\xe7\r\xe92\xc0\xe8\xc7\xb5\xd7\xfd\xf8+\xc0\xf0cJ*\x0708\xc0D \xd9wL\xfa3\xc0$\x99\x8d\x83\xc1\x8d/\xc0\x9e\xbf9\xed<\'4\xc0\xe2\xc1\x06T5|6\xc0\xd6\'-4\xddG3\xc0\x0c\xa8xJ\xdd\x183\xc0[D\xb8\x00h]3\xc0\xdd\xd1\xe6kn\xb93\xc0\x94\x1d\xd1\xd5\xfcI8\xc0\x07\xe7\x02GJi9\xc0\x83B\xc3Mc\'/\xc0>\xe0k\xf5\x98\xe13\xc0%\xd4\x06\x1e}\xb63\xc0\xb9\xb0\xcb\x8as\x8b9\xc0\xef\xbb\x15\x19j*2\xc0\xe4J\xd1`\x01\xa68\xc0\xcb\x99\x03=\xf9\xb2/\xc0\xa9H\xc2\xb1\xea\xb84\xc0\x06\xb71Y\xc6s6\xc0>\xf1w\xbf\xc3\xff2\xc0\xa8\xeai\x8b(-3\xc0\x02\xce\xefE\x90#3\xc0\x89\xed\x7f\x01\x9b\xf67\xc0\x17\xb4\x00^e\xd72\xc0d\xca(\x1aq\xd00\xc0rgQJ\xb5L4\xc0\xea]-\xe9\x1963\xc0\xfb\xf0\x11 \xbf\n4\xc0\x0c\xab#\xec\x14\x853\xc0\x06\xde\x81\xaa\x87\xc72\xc0\xdf%\xda\x1d\x8cf3\xc0\x06\xf2BQ\x0c*7\xc0\xa5P\x87\xd4g\x0c3\xc0g\x001\xbb\xd2\xca5\xc0\x83\xfd\x19\xba\xad\x8d/\xc0Y%\x83\xae\xe9d4\xc0,\xa7+\xfe\xae64\xc0@\x858\xfe\xab\x193\xc0{\xa8a\x06\x82\xec/\xc0\xf4J\x1fuQ05\xc0\x9e\x9f\x16c@\xe52\xc0\xfb \xe9\xc7\x84\x8a3\xc0\xd7\x0f\x1f\xc2\xe0X4\xc0\x82\xce\x96\xd4{\xf3/\xc0]\xbaDeh\xd13\xc02\x83\xc1\x99-\xfe3\xc0\xc1\xaf\x07!Y\xcc*\xc0=\x15p^\xce\x872\xc0\xca\x11\x93\xc1UQ1\xc0\x06\x14~\x7f\xc0g4\xc0\xe5G\xd7_7\r7\xc0E\xfb\x0f\x95Y!9\xc0B\xc4\xe0\x88\n\x9c2\xc0\x82\xf6;4|}4\xc0\x1d,F\xa9\xcd\x811\xc0\x94\xc56\xd1s\xa53\xc0\x9a\xae\x0b\xf3\x7fA2\xc0\xe0\xbb\xaa\xcc\xfb\x854\xc0\'\x10MHC\x943\xc0\x17w\x13\xa2\xb0\xad3\xc0QJv\x95\x91\x04/\xc0\xef\x8c\xc8\xca\x1a81\xc0\x08[\x93\xcb\x14\x024\xc0,*\xf1\xf2P\xa38\xc0J\x92\xa6o]\x053\xc0\x01\xb25\\QW2\xc0\x01\xed\x0f\xe9\xe7(4\xc0f<\xeb\xc7\x96b3\xc0K\x98\xce\xde\xd9\xc73\xc0\tQ\xbav\xc8T3\xc0t P\xe9\x05\xe61\xc0\x92\x938\xc3:G4\xc0;[\x9e\xcb\xba\xa43\xc0\x8f\xc3\x03D\xf2\xf91\xc0\x81\xb7\xb8`\xc2\xae3\xc0\xdc5\xa5\x1a q8\xc0\xee9\xd1\xbbmh6\xc0\xb7\xd9\xbe\xa7c\xfa6\xc0a\x01&\'`\x9c9\xc0\xf2>\x906\xe7\xea7\xc0\xd3\x0c\x87f\xfb\xe01\xc0f\x999\x9b3\x884\xc0D\x9a\xdf\r\xabu4\xc0]I\x16\xc7}\xb53\xc0B\xdc2B\x8f\xaa3\xc0h5\x83d\xdc\x89/\xc0\x08_rL\x0bD3\xc0\x9cHU\xe4l[4\xc0?\xae\xfa\xbc\x17\x153\xc0K\x19\x84\x9d\xe4v4\xc0\xe9\x19\xe6\xfcb\xa62\xc0\x95\xca\xe0\xd8\xa2X4\xc0\x8b\xd7\xd6q\x97b5\xc0\x1b\xcd]\xf5\xbe\xcd1\xc0\x9d$\xd3g\xbd\x9d3\xc07\x9a\xf3w\xf3\xa03\xc0\xe3\x87O\x80\xe9,9\xc0\xb7w:2\xc0\xbb7\xc0\x8a~\x06L\x0c\x033\xc0$&\xac\xbfa"3\xc0\xf7\x18L\xe4\x86-3\xc0\xd3\x1c[\n\xa7\x003\xc0o/Rd\r\x144\xc0s\x1f\xfa\xe4@\x7f4\xc0\xaf\xd1\xac\xedy\xa08\xc01\x9e\x82\x14\xb4_3\xc07\x99\r\xa5\x8e\xc5+\xc0\xef \x91E\xbb\x003\xc0\x98\x18;\x7f\x97n3\xc0$\x0b\xfb\xb0\xeb\xc3/\xc0\xf3k\x87\x8co\xee2\xc0\x82c=\x0c\x1a>3\xc0\xa1\x00\xf7\xd3Zz6\xc0"\rc\xc7>\xd3.\xc0\x84# \xed\xb8)3\xc0_\\\xa54\xe6\x1d4\xc0v\xceJ\xdc\xfc"3\xc0r\xa8&uZ\x997\xc0|\xbb\xe8\xc9\xb8<5\xc0t7\xd41\x02\xf52\xc030D\xacV\x9a2\xc0\xc1\xfd\x86aQ\xb72\xc03\n\xabn\xd7N3\xc0\x0by\x83\xa8\xee/4\xc0<$\x1aM5\xab4\xc0\xda\xe7&\xc0o`3\xc0[\xbc\x15\x85O\xd1/\xc04\x15 \x9e\xa6\x1b3\xc0qyD\xc0\x91\xe88\xc0\xe73d:XW1\xc0U\xde\xad"\xa1\x952\xc0."\x02\x80!X1\xc0\xac.S\x00.?4\xc0\x9d\xec\xd0\xbb\x80\'8\xc0<\xfcyp\x0c23\xc0$!\x91y\xbf\x15/\xc0\xd8"\xe3\x1b\x82w2\xc0\x06|O+n\xed1\xc0\xf8$\xf1\xacL\x934\xc0\xb1)I\x17\n\xe91\xc0]$\x97\x9d&*2\xc0\xd7G3b\x84\xbb/\xc0\xac \n\xc9\xee\x847\xc0\xcfa\xe6>\x1c\xc9/\xc0\xbcc\x16\n\xfea2\xc0\xd3N\xc09\xb0\xe17\xc0\x06\x11c=\xe1K0\xc0K\x9d\x07z\xa5\xfa0\xc0|~d\xb8\xe3\xa94\xc0\x91l0\xc9Y\xdc3\xc0\x0fC\x0e\x9f\x9805\xc0\\X$\xbe\xb1N/\xc0m\x19\x84\x08\xce\x104\xc0\xa6\xab?\xd2P\xac/\xc0\xe9J\x15\xb0\xfd\x023\xc0\x97\xbbG@9\xe63\xc06K\xf4\xf4\xb6\xce2\xc0\x13!\n=\x9d\xcb2\xc08Y\x98\xaf\xa1\xf68\xc0\xdb\xeb\xe9\xe8o\xec7\xc0\x16`\x05`\xfa\x853\xc0\x81+e\xed\x9c\x1b3\xc0)U\x1c(\x05\x052\xc0\x85P\xb2\xddeG2\xc0E\xfa\xca\xa3)\xe41\xc0(I\xf9u\xd3z3\xc0\t\x14\xf5[\x02L/\xc0\xf8\xcaw;D%4\xc0\xc4\xdf\xad~\t\xf3/\xc0\xe9$\xbcl`\x8c4\xc0G\xaf\x15\x12\xd0\x88/\xc0m\x8dx\x80\xe0e4\xc0 \xe2^B\xd9\xeb4\xc0\x07d\'\x85\x0bW7\xc0\n\xbdYs\xf5 4\xc0\x8b\xdb\xbdR\xc4\xcc3\xc0\x91\x1e\'J\x14{4\xc0\xfb`\xfd\x9d\x93\xc07\xc0h \xb7uWC3\xc0\x14\x1e\x8e\xd1\x8b\x8e8\xc0rgB\x9e\xec\xfa2\xc0\xa7\xb1\x97z\x19\x1c3\xc0\xaa\n\xa0\xa6\xc7m4\xc0\x9cB\t\xd5?\xf03\xc0\xf9\xe4\xd1\xcdY"3\xc0\x1e\xd2\ta4\xab6\xc0\'\xee\x13c\xca;4\xc0\x14\x8f\xb9\xbf\xedC3\xc0\xb7D\xdcf\xdf[4\xc0\xbex},\xaf\x194\xc0wj\xe7) \x163\xc0\x9a<Dk2!3\xc0\x90,\xea\xecW\xd3.\xc0\x89\x15\xbe\xc7oi1\xc01#\xd7~;\x173\xc0\xcb\xcby\xe4\xd9\x1e6\xc0`x\xfc=>43\xc0}f\xd1`l>1\xc0\x9c\xb5c\x81\x89\x0e4\xc0\xd5U\x12\x91\x9b~8\xc0\xc0\x0f\x85\x88\x0c\x138\xc0\x9f\xd1\xcb\xda\x9a\xfb2\xc0\x8d9u+\xc3\x943\xc0\x10w\xfaQ\xa083\xc0\x96?VF\x07\xf87\xc0\xe2\xb2\xb7`\x14]4\xc0-\x9aV\xa5\xcc\xb14\xc0\xdb\x9bx\xcb\xe4H9\xc0\x14\xa31\x15\xf0\x860\xc0\xc3\xdf\xfc\x0e\xa2-4\xc0\xad\xbf%\x15\xe2\xdb0\xc0\x0e-&\xc6kO-\xc0\xa1\xd1\x01T3\x814\xc0\x877G\x96\xab\xd82\xc0\xdf\xe3\nT\xe9\x17:\xc0\xf6S\xd9\xdd\x98g4\xc0\x1c\xbd\xa1\x84\xb6\xab2\xc0%\xacWK\x10\x942\xc0\x89\xc2_J\xaf\x8a2\xc0#\xe0\xd1\x18A/3\xc0\xff9\x00\xc6\xbc\x9d1\xc0*h-It\xff5\xc0d\xfd\n?;%4\xc0\x9c>\xc9\xb4\xe0L2\xc0\xe0oV\xbdjX4\xc0\x03o\xbd\xe0\x0e\xd42\xc0\x93\xbe\xd0\xd1PN0\xc0\x8e\xa9(\xf9% 8\xc0\x94\x96\x87\x12\x04\x1a4\xc0Zu\x183\x0fI,\xc0=\xed\xc9K\xe8\\0\xc0\xb1\x95F$\x13\xdf1\xc0{\x92\xf3\xea.\xce/\xc0\xa3\xfb\xb1O\xfd(5\xc0\x18\xe55[M\xf13\xc0\xb8\x139Z\xa2\x116\xc0\x86\x168w\xb5\xc63\xc0\xb0\x16m\x14\xfca1\xc0ql\xb8\x15\xab\xc23\xc0\xfb\xdb08\x12C4\xc0a\x80\xed%\x86\xde3\xc0\x0cP\x88s\xc7%2\xc0KxXbU&0\xc0\x01\xf7\xbdW\x96\xf74\xc0C~\xf1L\xf4\'3\xc0\x90x\xecj\xf1^9\xc0</\xd1Q\xfb\xeb2\xc0\xadSX\x05\x81\xd1\'\xc0\xb5\xf2q>Ja5\xc0z\xeej\x06Qw0\xc0\xa0M\x87{\x02#4\xc0K]\xebh\x93+4\xc0cT^\xf5\xaa\xf72\xc0\xf9p\xaa\x1f\xd0K1\xc0+Z(r\xbb.3\xc0\x00\xf5j\x15\x98J0\xc02\xe2\xfa\x0c\x92\xed1\xc0\xb3\xf5\xc2u\x8a\xe62\xc0\xe9H\x95k\x9d\xf61\xc0\x9a!W\xd5\xa9\xe83\xc0;\xdf\xe1\xb4\xe6\xb5/\xc0\xbf\xa4\x19\xe2fl2\xc0:[\xad\x96\xbd\xe92\xc0#\x8e\x1eq\x87\x1e7\xc0\x90\xed\xed.`\xf83\xc0\xe6`\'\xf3\xdd\x86+\xc0\xf8Pi!S\xa25\xc0\xfb\x06\x05-\xc1[0\xc0k\\\x1f\xdf\x8b\xda2\xc0\xe3\xed\xc1\xbe\xddK6\xc0\xb6\x88_Yzx2\xc0\xd3B\xde\x0f@\xd27\xc0\xd2\x02\x8f\x84\x89\x060\xc0\xf8L\x13\xba\x14\x882\xc0\xbf\xee\xf3\xa0[\x014\xc0\xff"-\x9fUH3\xc0\xc0\xdanJ;53\xc0\xca\xc8\xaa6\xa7\xe08\xc0\xa63\x89\x17\n\xca2\xc0\\\x8b\x94\'\x89@3\xc0\x00b\xd6<v\xed.\xc0\x1e\x87#\xbc\x0b)4\xc0J$\xbb/\\\xfc2\xc0\x18\x86\xb6\x10\xa7\x112\xc0:W!.V\xf41\xc0\x1a\xa2\x8b=\x90?-\xc0\xbbw\xbf\x8f\xfb\xa2/\xc0=XZRf\xa7/\xc03W~\x92\x89\x1c2\xc0\xe2a\xc0\xdfAv/\xc0\r\xcbCe\x1c\xfa2\xc0?\xa0/\xd9\x82\x070\xc0\xd7\xe3t\x86\x14e9\xc0\xa4\x0e\x9c\xe0 \xac/\xc0\x83F\xb6\xc6-\x844\xc0Y\x16\xa0]\xacO3\xc08\xa6\x82\x84g#3\xc0\x9a3\x06Q\x1d00\xc0\xb7}|=\xf7@4\xc0Q\x1d\r\xc61i3\xc0\xd6\xe6\x9b\x9d\xa8\xfd.\xc0#\x08]6\xce}2\xc0\xd0jZV\xd8}/\xc0\x81\x8f2e\x19h4\xc0h\xa3\xd6\x05M 3\xc0\xe6\xcc9\\T$7\xc0\xd2(\xf1\xc4\xe7F4\xc0\xd9\xbe\x1a0\x8e\xe72\xc0\xc0B\x13~\x16z2\xc0\xbb_\xa3o\x9a\x851\xc0\x0cH\x18\xc7\xaf%9\xc0\xd4\x04\xa7\x9f\xf6\x92/\xc0\xd4*C)\xe7\x013\xc0\x92iMF\xeb\n3\xc0\x00+\t\xaa\xf9\x15)\xc0\xf6\xea@\x15\xd0)3\xc0/\xd1cT\xc911\xc0\xebc\xc5\x1e\x8dR1\xc0Zi\xb2\xfc\xdb\xe32\xc0\x86\r\x97\x08\x83\x173\xc0\xd2\x9b6\xbe\x82k2\xc0\x99\x0c\xb4Rc\'5\xc0\x12W:Np\xcc.\xc0)K\x7f\xe2Va2\xc0\xf1\xcd\xd1\x8a\xe4\x912\xc0\xd2\x0e=\xfa@\xfb4\xc0\xf8S\xc4\xdc\x8f\x8b1\xc019A34\x8e.\xc0\xe3\xd9\x00k_\x124\xc0\xcc\x83\x1c\x1b\xbf\xdf/\xc0\xb9\xbf\xfa\x06\x0f\xc02\xc0t\xc6,\x88\xdc)3\xc0a\xf1i?\xbc\xfc/\xc0lK\xe6\x7f\x85g3\xc0\xb7~N\xf1\x82\xc81\xc0\xdc\xaa\x15\xc1H\xf83\xc0j\xde\xb0\x1c\xf0\xa73\xc0\xb5\xc9\xd6oY\x1a2\xc0\xe6\xe1C\xd7\x1c\xcf2\xc0\xbcY\x16\xd8A\xf24\xc0\xb4\xd4 \x02c\x0e6\xc0\\\xf1\xad\xdb\x03Y5\xc0[\xa4M\x83\xb5\x11/\xc0t\x12\x0b4n\xff7\xc0\xa0(\xc5v\xa1\x9a8\xc0\xf5\xafROr\x8a2\xc0\xb5b\x0c\xf0,:0\xc0i\xf8}y+B2\xc0\xf0\xe5\xd6\xe8\xfaB/\xc0\xb7\xac\xe1\xf3\xb5\xd72\xc0r\xea\xa4\xed\xce\xea4\xc0\xee\x9dy|Xh/\xc0\xc1%T\xac*\x0b3\xc0\xcc\xa3\xedTC\xa6-\xc0\xed\x0e\n\x03\x97\x010\xc0\x86UqA\xbb\xe92\xc0$\'\x010\xf2\xc34\xc0%\xf5-\xc6\x1cu4\xc0\x7f\x92\xf5\x8c"\x055\xc0\xa1\xcb\x877?\xd42\xc0L\x0b8Lj\xaf3\xc0G\xbf\xa6\xea-\xad2\xc0\n\xf8\xfc\x01\xdfR7\xc0Y\x9a8\x8e\x83\xf52\xc0U\xc58h/\xda7\xc0\xc0\xc9\x92\x95v\xbb3\xc0@\x0eU*k\x0e9\xc0\xc9,\xf2Rk%3\xc0\xc2\x8b\'\x9bQ_4\xc0Y\x94\x03-\xfav7\xc0I\xac\r\x02Y\xe6.\xc0\x06\xa9\x0e\xf0NA4\xc0\xe5\xfb\xaak\x14\xcd2\xc0\xd6m\xb1,\x8f(5\xc0u\x13\xd0\x91\xb6\xdf2\xc04\x10\xa5x\xae\xd3.\xc0S\x00h\x84q\xda2\xc0\xae\xd0p\xfe\x10\x893\xc0V<\xcf21\x1d3\xc0\xdbG\xd3\xccpf.\xc0\xfe\x89`4v\x033\xc0\xfd\xb0t\x13\n\'3\xc0\xfa\xf2/\x94\xfa\xba2\xc0\xdeo\x0e@g\xc66\xc0\x97<\xec\xebx\xfb2\xc0\x89\xc7\xd44\xedf/\xc08\xfaK)\x18\xf7/\xc0r\xd1\xdfT\\\x823\xc0\x18b\xb8dLW4\xc0\xf7\xc7\xd2\t\xeaz0\xc0\x14\xc1^\xeb\xe0\xc14\xc0\x0e\xb4\x17ER\'3\xc0\xc7\xc9\xe7F>\xbe3\xc0\x86\nH\xf9,\xae2\xc0\xba\xd1\xd6\xb3\xba\xb6/\xc0\x02\xc7yqR\x064\xc09\x02\xc3\xdc\x90\t2\xc0D\x97\xbd\x83`53\xc0\xaf\xdbN65?4\xc0\xca\xbc\xb9M\x1c\xba4\xc0\xd0\n\xf0z\x94\xe70\xc0\x99\x08\xa4\xcf\xcc\xd83\xc0@\xf8\x89\x1c\xc2$1\xc06\xb8R\x1dh\x1f4\xc0IE\xddE\x17\xfa6\xc0\x18\xe6\x82\xcc\x0252\xc0\xe5\xaf\x8d\xc7\xc0\xd0.\xc0\xa5\x96\xb2.\x1a\x073\xc0\xca\xc2\x9a\xaa\x0c\xe21\xc0\xe20|^\\\x0b3\xc0\x03*\x04\xad\x104/\xc0\x12\x91\xf71\xd1\xe52\xc0\xa8r\x113\xff\x185\xc0\x8de\x1b\xc8(24\xc0!\x95\xcb<\x00\xea2\xc0\x99\x8a\xf4\x8e\xb4\xc02\xc0\xcc\x00\x8e\xb8\xa8\xf58\xc0W5\x1d+\xdb\xde0\xc0\x1cH\x9d: \xb61\xc0\xc1\xd36\x7f\xbd\xfc2\xc0X\xe8./\x93f1\xc0\xc9\x87/\xc9\xee\xfd2\xc0\xe8>\xd6\xe3xN3\xc0\xfc\xe4\x8eJg\xb03\xc0\xea\x9d\xcd^\xfa\xdf1\xc0">#\xdf\x7f\x192\xc0z\x15,\xe5,\xaf3\xc0\xf6-\x92\x11\xe1\xc14\xc0\xaby\xc4+\\V/\xc0(\xe1\x98?\xd7>-\xc0\xc01\xdb\x11\xcf|4\xc0\xd7\xa0\xd5-\x1a61\xc0\xcf\x81+\x96+\x042\xc0N]\xe4\x16\xe3\xec2\xc0_\xe3\x91$\x87\x004\xc0\xa8^,l\xaa\xce1\xc0\xac\xe6\x9c\xaey\x802\xc06\xb1\xf8\xeb\xc3F1\xc0\xb6\xb5\x80\xa4\xa3\xf58\xc0?\xe7\xc7\x11OL0\xc0r\xb1\xf8\xf5\xb1M0\xc0\xa7Yrr\x9c\x8d3\xc0\x1e\xd3]\xc8\x0e\xc10\xc0\x1c\xd5\xad\t\xf6M3\xc0tCd[\xce\xdb0\xc0\xc5\xf88\x7f\x95J0\xc0\x02\r\x9eo\xfc\x988\xc0\xa2t\x02A\x93\xdb2\xc0\xfaDk1c\xad7\xc0\xb2\x8a0\x1c\xab1/\xc0r=\xcfb\xdc/3\xc0\x08\xd3\x0e\xac\xcdM3\xc0\xd7\rg\xa4F\xa82\xc0\xf2\x06\x8a\x17P\x85-\xc0\t\xb2_w\xdbv3\xc0\x95\x8cU\xf1k$3\xc05%\x8d8\x8b<4\xc0\xcb\xec\x1d\xfcx\xd6.\xc0\x84o\xf2\x16\xa2\xf13\xc0\xdcU)\xf4\xca\x8a2\xc0q\x99\r\xe7EO4\xc0\x0b\xff!jH\xe61\xc0^\x01\xf6x\xeb\xc11\xc0c\xcd\xa4\xa5\xe0\x8e3\xc0\x8f-\xda\x89\xfd\xa55\xc0\xa7\xc9h\xb9\xe9\xb93\xc0m\x9e.8\xa7\x0c3\xc0\x92\x02\xd7*\xb0j3\xc0z\x93A\x8a\x8c$3\xc0\xf1lj\x18\xa972\xc0\x8bA\xa2Y\x0cH0\xc0\xe7*\xed\xdb\xdeQ2\xc0\x1e\x91\xecX\x9e\xba3\xc0\xcb\\\xd3|\x11A0\xc0\x18)\xfcU#\x134\xc0j\x1b\x05\xec`\xeb1\xc0\xa2\x1aU\xde\xfc*3\xc0\\:3\xb7;[2\xc0k\x04\xe8/\xba\xd32\xc0MOpk\xab\x034\xc0\xa8\x06\xf7!\xe5P8\xc0\xd8\x97\xdc(\x17\x1b3\xc0[\x89G{\x86\x805\xc0\x8bNn\x86nH3\xc0\xe2\x0f\xab\xa6\x8e\xa45\xc0\xb3J\xab\xf2\xbf\xbf1\xc0P\xd2\x80\xdd\xe5\xe13\xc0\xee\xe6\x8e\x08EZ3\xc0\x93\x90\x10[IV0\xc0\xe6\x15\xe0 \xb2\xcb2\xc0\xdc\xc7P\t\x89\r0\xc0K\x85\xdc\xc5\x7f$2\xc0\x05\x1a\\\x9b|\x0e3\xc0\x87\x8c\xfb\xdaZ\xf21\xc0\xfcu%^_\xa03\xc0@C-\xbeO`2\xc0\x7f\xd9[l\xa4\xdf0\xc0\xedH\x92\xee\xd8\xff2\xc0\x1e\x1b\xf70\x9ab4\xc0s\x99|\xc7\x9e\x834\xc0\xe6\x85d\xc6\x95\xa68\xc0\xbd\xdfa\x1f\xacz7\xc0\x90R0\xda\x8b\xfc6\xc0h\xae=\xb5\xc9\xcc1\xc0m0\xe6\xe2\xed/3\xc0\xf2Y\x9a\x86E\xda1\xc0\t\x17\xe4\xf9\x07\xef3\xc0\xc9\xda\xef\xa0\xe8\x1e0\xc0\xa4A\xdd\n\x98v/\xc0\xd5\xc8\xd7\xcd+^3\xc0gg\xad}h\x8a/\xc0\xa0\x1d\xce.A\x949\xc0\x95z\xa6vR\xff2\xc0j\xe7\xdaR\xa8N0\xc0\x07\x1e\xc2d>d4\xc0\xe4]R\xf0\xb4V3\xc0\xd2b}|.\xec2\xc0\x12\xc0,\xd9Q\x0f4\xc0_\x93!\x8a\xe3\x824\xc0B@IB\xee\x922\xc0\xab\\\x9aJ\xfc17\xc0\xd4S^\xfa\xbb\'/\xc0\n\xee\xd9\x9e\x1f{3\xc0\xa9\xc5!\x8fM\x0c4\xc0\xe3\xa7\xa5\xc5e\x1e/\xc0/,\'\x82\x8aQ-\xc0I\xf9\x8e\x80\x0b\x014\xc09\xe7\xb6\xca\xdf\t3\xc0\x90s\xbb?J\xeb2\xc0\x0c\x15\xbe2\x84\xaf3\xc0\xb1\x8f4\xf8\x0703\xc0q\xb2\xdcA\xdb>2\xc0\xe8_\xbb\x1c\x00=/\xc0\x1e&\xd1K\x1b\xb46\xc0\x8f\x8b\xfe$*h4\xc0\xd8|\xe0e%03\xc0\r\x03\xd1\xca\xcbS7\xc0i\x18\x04\x99_\xc13\xc0\xc3[h\xf8xv4\xc0F,A\x0c\xfdS4\xc02\xa3*f\xba\xc64\xc0.\xd9y\x9c\xf807\xc0\xba\xa2W\xbeg\x074\xc0\x1d\x90W\xfc\xb6\x9e.\xc0\x19\\Q\x82\xca62\xc0\xe5\xbcU\xe1\xc5\x064\xc0\x18*\xd2&#\x7f1\xc0\x90\xa0#\xb3KH3\xc0\xdcE\x00\x1d\x04\xf92\xc0iK\xa2\xae\xc4\x96-\xc0pg\x17bQ\xd61\xc0\x95\x90\xfd~\x85\xcf4\xc0\x07\rk\x7f\xf5p4\xc0\xaf\xc46\x9e\xa7F6\xc0\xca\xb1\x14\xf8A\xaa2\xc0.\xa2\xcfV\xc0\x193\xc0\xe0R\xc3~h\r4\xc0\x8ep\xde\xd6b,3\xc03\xb9\xe0(<\r7\xc0\xf4W\x94L\x94\x024\xc0`z\x7fJi\xad3\xc0\xb9\xa6\xb2\x87D\xc00\xc0\x85\x7f\xe9{}\xc33\xc02\xec\x16\x05,\x192\xc0m\xd3\x81Lcw3\xc0\x95l\xe3\xf9]\xdd2\xc0\xfd\xb9\x90\xab\xfc\x060\xc0\xb6\xed\xa1~\x03\x134\xc0\x02_\x0c\xca\xcd$.\xc0\x03o\xcevO\xd93\xc0\n\xcd\xe7#\xd1G/\xc0\xe8\xc4\x12\xc4\x1c@5\xc0\xe2\xc2a\x8a\x15\x1f2\xc0%\x17s\x10\xc5\n4\xc00\xc6\xfd\xa9\x05\xeb2\xc0)\xbdh~\x1d)0\xc0er\x1aa6\xb64\xc0E\xc9x\x1dH\xcf2\xc0\xf4\xafX\x07~(3\xc0~!~\xceM14\xc0_u\xc4\xa3~b4\xc0Z\x84y\x9bt\x96+\xc0\xd1\x9a\x80\xc2\xb7\xb3/\xc0\x90\xb9\xf4td$.\xc0\x8bf\xb19\x1d33\xc0\x8b\x1f\xfb\x89\x87%3\xc0a\xc2\xd6\xed\xf9F7\xc0\xa8\x14#\xb9\xb0M/\xc0\xa4\xc61\x83)<1\xc0\xe08\x94\x18\xbeQ1\xc0\xee\xf9\xeda\xe2O1\xc0\xfc\x06\xc4R\x07\n4\xc0}E\xee\x17\x83C/\xc0j\x1a\x06)Xe5\xc0\x93E\xd4\xa2\xd0J2\xc0\x16\xae\xf2D\xd8\x0e9\xc0\xca\x05\xa3\xd4\xb9D,\xc0\xf7\x02\xe33\xca\x9a/\xc0{\x17\x1c\xe8\xce8/\xc0\x9cd\xe3\x08=\xfb0\xc0\xab\x1a\x81\x9d\xab\xd9.\xc0\x90\xdew\xc2\x18\xc83\xc0\xa3@\x8a\xa5\x1b\x1f0\xc0\x91{\xfd\xb5\xbd\x851\xc0c\xac\r5Q\r3\xc0\n\x04W\xc3\x13\xf63\xc09\xeb\x86\xa3\xa0\xa62\xc0\xfd\xcd\xd1\x86\xa094\xc0FAH\x1a\x86\xce.\xc0\xe08\x96\xaf\x02\xd2.\xc0$\xa7\x93\x15`\x9d/\xc0\xeeL\xbf#\x1e\x909\xc0\x0e\xb3\x02\xea\xa1\x9d3\xc0H\xa98&/\xce8\xc0\xc3\xfeQ\x8b\xf8\xa33\xc0\x85,\xcf\xd0Y\x933\xc0q\x12\xe2\xe0\xd3\x900\xc0a9\xf1\xaf\xfb\x065\xc0\x97\xe4\x0e>\xac\xf63\xc0\x9cx\x9b>\x99\xd42\xc0S>\x13\xf8\xd367\xc0\x9f \xd5cz\xfb3\xc0\x14T)\x8d\ts3\xc06\x96q\xe4\xb9P3\xc0\x01\xf5\x9bg\x81\x1e5\xc0\x89\xc8\x18K-!3\xc0\xcd\xe0\r\xc4i{1\xc0D\xbd\x92\x11\xbe33\xc0\xc7\xff\x81\x1c\x8f\xca3\xc0\x03\xf2\xa4\xd5]\x834\xc0\xa8U3\x926\xd95\xc0\xac\xde\x9et\xdd\x103\xc0\x1f4\x83\xb8\xb9\x892\xc0\xeb9\xc5\xd8\xc4\x822\xc0\x86\xf7\xe0\xb2\xc2\xe81\xc0)m\xe2\xb7\xab\xd6/\xc0\x12\xfd\n\x1d\xf1+3\xc0&cyTt\r5\xc0\r\x9dmEe\x14.\xc0\x92\xcb\x1d\x9e\x15!2\xc0a\x9e;\xea\xf9\xb54\xc0\x9d\xdf\x90\x0eWg4\xc0\xc1w\x1d\xc5\x88\xd74\xc0\x81\xd3t#(\x99/\xc0tG\xdcPRX8\xc0\'\xfa\xff[\x1c\x1a9\xc0\xdc\xe1\x10\xe6\xbd\xe8.\xc0A&\xad=\x94\xe92\xc09T\x82\x98\x00]2\xc0\xf5F\xb5\x8e\xe9\xff3\xc0`\xc27\x1bd\xf83\xc0\r\xdc\xbfM4\xf81\xc0\xef\xa8*\xd5?H3\xc0.\xc6\x17\x97\xd6\x0c4\xc0<fw^\x04S1\xc0\xf6\x0e\x8c\xc7\x84\xf41\xc0\x19\x98\\\x1d:c2\xc0\x83\x82n\xb0\x9aB4\xc0\xda\xb3\x93\xed\x9f\x813\xc0\xef\xebS\xe0\xc4\xd72\xc0UF\x91\x1f\t\x8d.\xc0\xf19V\x1f.h8\xc0Q\xb20\x90\x83/4\xc0 \x0cU\xd6\xa2\x18/\xc0"\xbc\xb6\xb5\x90\x8d7\xc0WU\xa4\x0b\xcb#3\xc0G\xc3\xc7\xc2p\xda9\xc0K\t\xbb\xbb6\x892\xc0IUB\xfb\xfa\xc80\xc0\x90\x8fq\x13\x7f\xeb3\xc0\xe7_>\xb8`\x163\xc00H_h\xb9\xd98\xc0\x8f\xcd\xdc\x025\xd23\xc0_L(|\x8c\xbc3\xc0\xd5\x1b\xe4\xea,\x192\xc0\x04\xa9\x04,\xdf\xee2\xc0L\xb57M\xa8q3\xc0\x98\xa3\x1e3D\x043\xc0\xb4\x02B(QF3\xc0\x8c5\xa8\x1f$\xf8-\xc0<\x9cA\x8e\t\x978\xc0\x83\xab\x14\xf8j\x8a4\xc0{3\xe9li\xb8/\xc0\xd7\x901\xb38\xd02\xc0\x0c\xf8\xe8AL\x12/\xc0|A\x88\x0buT3\xc0\xa85\xf6\xd57\xb5*\xc0\xa2;\xd2s\x1c\xb53\xc0\xa4\x81y\x8f\x0br3\xc0i\xfa:{\x03A0\xc0\x1c\xa1{iJ\xe5.\xc0}\x01\xccg\x1be1\xc0\x10\xbfR\x96Yu3\xc0\x93\x91\x83O\xe4K4\xc0\x83\xcc9\x0c\xec40\xc0<r\x1d\xb0\\\xdb5\xc0\xa2\xeae\x0f\x9a0,\xc0\xea\x97~\xb02\x872\xc0.\x14\xde\xe5\xaa\x823\xc0\x8f\xbf \xaf(A8\xc0\xdb\xa4\x19J\xd4J2\xc0\x14\xd9<x\xae\xe75\xc0\x04\xe8\x90"\x86\xb9.\xc0G\x0f/5\xdeV/\xc0=\xf6\xc3>\xa0@4\xc0\xde7d\xb1&\xcb4\xc0\xa6:\xae$\xec\xa32\xc0\xaa\x1az@\xa003\xc0\xba\x8b\xfc\xc6B@3\xc0x1\x0f\x01\x1bD3\xc0\xc6\x8c\\}\xf3G3\xc0\xed(\xf1%T\xc34\xc0\x9b\x7f\xd0\xc5i\xe93\xc0\xe4(A\xe6mP4\xc0\x08\x17l\x1e\x04\xfa2\xc0"#d|\x95e4\xc0T\xf7\x8bK@\x077\xc0\xbf>\xc7~\xecM6\xc0\x10q~\xcc"+3\xc0\xf7\xa4\xe8i7\xa84\xc0"\xd1\x17 \x19\xf80\xc0;vs\xdfat4\xc0\x12\x0b\x9a\x80\x1f[6\xc0Q\xe6&\xb5\x1b\xbb3\xc0\xe6\x8e%(\xab\xcb0\xc0\xe6\x83\x91\x14\xce\x834\xc0\x15\x1e<\x1e\x1er4\xc0\xf2\xd3\xc9\x05\xd1\xc28\xc0\xfe\x1f \\h\xbf4\xc0?\x02\xe6\x87\xd5\x002\xc0\t\x81\xdc\xa7\xb7_4\xc0\xb9\xbc\x07J(i0\xc0\'\xe6D\xc1\x85#3\xc0\x95\x17\xfbu\xf1{4\xc0*\xad\x07\xb1Ze4\xc0\x00HO$v\xf56\xc0\x19\xc9y\xf0\\/3\xc0\x82\x94\x9f\x9dX\x185\xc0\xd8\xa5X~(\x9f2\xc0PaL\xa5\x0e\x922\xc0\xbd8P\xa3??5\xc0\xd2(r\n\xc9\x8d3\xc0x&i\xaeE\xc90\xc0\xdf\xf0Z\xbb\t!3\xc0\x90\xb8(\xdf\xbd\xa84\xc0\xe2\xde\x10c7\xc74\xc0\xbf/O\xd4\x89c3\xc04I\xaaa\r\x873\xc0\xf1h\xee\x06\xcb\xa54\xc0\x8eB\x89\xd8\xd006\xc0\xb8vD\xad\x8fd3\xc0\x1b\x0f\xbb/\xbb\xa24\xc0Vp\x00\xcea43\xc0\xb7\xcc\xd4\x0f\xd9A0\xc0\xf8Az!\x86\xac/\xc0\xc3\x1cz\xcd)\x1b3\xc0\xbe\xc2\xb5\xac\xf3d7\xc0\xc0\xe0:\x12al2\xc0izLx\xae]/\xc0M\x1a\x9d\x07\xe6\x192\xc0\xd8S\x1b6\xc4i4\xc0\x0bu\x1aA\xd0\x163\xc0\x01t\xe0\x81\x80Q2\xc09% $\xbd\xd24\xc0\x89\xd5\'*\xfd\x145\xc0\x18\x89TQ8\r4\xc0\x90\xdc \x90N\x124\xc0\xe8h\xfe\xe1\x90"5\xc0\x1b\x88\xcc\xf2\xfcK1\xc0\xb4\xf5*/L\xb13\xc0\x87Y\xc3\xac\xbc\xed1\xc0Q\x91\x1bp\xd5/2\xc0\xc5\n\x9a\x9aT\x1e6\xc0\xb0\xac\xbb\xca\xb0M/\xc0KJ\x82\x89\xa5\x984\xc0(\xa5+@\x85\xe94\xc0$C\xf3\xcf"\x842\xc0\x16\x08\xe4\xf8\xbe\x9d2\xc0\xf2\xd2\xe7\xbf\xb5m4\xc0\x9c\xc1|\x10\xcd\x084\xc0`\x99\x03\x99\xa4\xc33\xc0\x18\xdf\xc9\xd46\x0c/\xc0\xab\x94WUl\xfb7\xc0\xd1\x1a\x1b\x97l67\xc0\x00\xdc\x02\x85\xb4o4\xc0\xae\xbf\xe5&\xb4\x8b4\xc0F\x96g\xa3\xd3\x834\xc0)m\x025\xfc\x128\xc0\xdc\xb9\xc2\x92\xe7\x8d.\xc0\x17\x1f`\x0b\x81x3\xc0T\x02\xb9I@O4\xc0\xc25\xab\xee\xda{3\xc0\x8d\xec\xbe \xcbi4\xc0\x92N%\xd1\xcc\x91/\xc0\x83q\xc2}\xf6\x0e0\xc0"\xa3U\xef\xd6e1\xc06MWT\xfe\xdf2\xc0\xae,\x8e\xb3\xc9\xb41\xc0%\xbf\x1d\xfd@\xbe3\xc0\xcc\xb7C1\x18 9\xc0\xbf\xb2\xe0\x08\xbe\x073\xc0X\xbdg\xeb\x96\xb63\xc0\xe9z\x13\xd0:n3\xc0,\xf8\x00\xa1\xd614\xc07&]a@#3\xc0H}\x98\xde~\xa52\xc0\x97\xf1\xf7\x88\x1624\xc0\x9bN\xcc9"y4\xc0\x82\x01\xb2d\xe7`4\xc0t\xc0\xbeLF!3\xc0!@~\x7f\xa6)5\xc0+{\xaa?:\x857\xc0\xca\xbdpc+\x04/\xc0\xd1\x9f\xf1g\x80}2\xc0\xdd\ne\xb8\x1f\x812\xc0\xe8Z\xcc\x1a\x1a.6\xc0\xa1F\x14\xe3}\x0b3\xc0\xfbZv}?\x1f5\xc0\xd2Zc\xff\x92\x123\xc0\x05\x07\x8b\x96}\xd63\xc0\xdb\xbd_>F\xb0*\xc04Q\xde\x11)R8\xc0U\x1fE\xee\xd2\xf32\xc0 \xbd\xba\x0b\x0c\xbc0\xc0\x8f\xf3a\xc9\xfe\x9b4\xc0\xea\x9a#\x8cC\x813\xc0=\x1ec#\xfba2\xc0?Yf\xde\xaer3\xc0:b\x85;\xeb\xa23\xc0\x99_\x89\x91\x85\xcf7\xc0\x7f\x06\xba\x14\x0f\'9\xc0@\xf6d&\xba\xa93\xc0\xc9\x03\x9d\xc8\xd6\xeb1\xc0\xc7B\x87\xff\xbfF4\xc0@\xdf\x04\xf1B\xdd4\xc0\xeeS\x1d\xed-\xb8*\xc0\x91Z>\xc2\x8a\xe62\xc0Sv\x1e\x88H$5\xc0\xd3!e\xe8_&7\xc0\xa0\xec\xea\x9a\x82s2\xc0\xad\xc9\xec\x95\r\x952\xc0\x1dbh\xcd\xa2P8\xc0\xd2\xf6a1\x99-3\xc0Y\xb4OlN\x054\xc0?\x06W{L\xe60\xc0\x90\xb7*\xef\xd8\xd50\xc0L__\xe7a\xa52\xc0V\xb2\xae\x17<-3\xc0Inq\xa8\xc6T0\xc0\x97\xdcT\xe8\xde\x154\xc0\xd4R\x95\xea\xcd\xa43\xc0\xa4\xf8o\xc0\x1b\xbe4\xc0 \xd3\x1f\xe5\x08\x0f4\xc0\xc0eS\x1f\xe8\x151\xc0|\xcf\x87Q\xdf\xd60\xc03\xad^T\x12\xe12\xc0\xf9~\r\xa0\x11\t3\xc0\xd5\xdb\x8d\xed\xd7\xae2\xc0=\x88\xd5\x80\xcf\x114\xc0s\xebZ\xb4\x18\x0e3\xc042*.\x87\x9b3\xc0\xb2\xce\x80\xc2\xdap/\xc0\xca\x7f\xde\xa34j1\xc0\xc6bJ:\x06\x1d0\xc0g\x14)\x18\x90\xa48\xc0\xa3\xa5A\x07qk9\xc0\xaa>\x1d\xe0\xac\xe9.\xc0\x11\x92\x86WE-4\xc0$\'\xd1\xd8[T/\xc0\x89\x03.\x05ks/\xc0\xd2\x02,\x7f`I9\xc0o\xffgE\x01]5\xc0\x85!Q\xd2@\x151\xc0lCv\xfd\x9bu1\xc0\x1f.\xf0U\x85J3\xc0IQ\xd9\xf6\xbd\xff2\xc0 \x04J\xc9N17\xc0\xd4\xe4\xf7$a\xb38\xc0\xef 7\n\x11;4\xc0Z\x14\x97\x9c|\xe12\xc0\'A\xfc\xb9>\x8c4\xc0\x884\xda4\x11\xaa4\xc0q,\xbb\xbe\xceN/\xc0!\xdb\x85w\x95\x9b+\xc0\xe1\xcb`\x1e:24\xc0dU\xe4\xb3\x16N1\xc0\x08\xbeZVc\x033\xc0\x8c\xb0K\xbe2\xab/\xc0\xbe\xef_TI\xff1\xc0\xd0W)\xd6\xfb\x8f%\xc07\xd6v\xe5\x80\xba2\xc0\xcb;\xb3\x04\x8ev4\xc0\xd4\xf8\xb8\xf1\xbe\r3\xc0\r\xc3\xef\x98\xc9\xdc6\xc0!@\xb6O\xf3\xe52\xc0"\x19\x9e\xc8\x91\xe40\xc0\xaf\xd6<\xe8W\x1a2\xc0\xad\xd3wo\x8e\x9b4\xc0\x04kM]\xcc\x884\xc0\x85\x16\xd3.\xa1\xa24\xc0\xaa\xae\x12\xc5\x92~8\xc0\xbb\x87\xe1\x02\xfbe1\xc0jY\x00\x87.57\xc0\x03+\xa6\x13Lt1\xc0M&\xa2\x9b\xb2!0\xc0\x18\x91_\x1fc\xae0\xc0\xc4\xb7\xfd\xa6\xdc20\xc02\x98(\xbb_\x834\xc01k\xf6}\xf7\xf72\xc0iY~\xc0\xc6g7\xc0\xd8\xd0v\x11+44\xc0#\x84\x86\xd8\xb1X1\xc06\x95\xafWKm3\xc0\xb8\xbe:\x99\xf6\xfe5\xc0/\xc9\\\xaaB\xa80\xc0g\xa8\xc2\x90\xa4\xeb2\xc0{\x04\x0f\x88\x8be3\xc0!>=Jx\xb65\xc0\x84\x12\x9eu\xe3\x933\xc0\xc1YO@}\xa24\xc0\xf6\xf8\xc3&\xbb!3\xc0v\xe7\x87\xbeF\xc43\xc0\xcf\x8b\xd1}\xbf\x010\xc0\xb1\x86\xae\xa9eG5\xc0\xe7\xbbfUv\xe44\xc00C\xd4\xb4\n\xce.\xc0r\xaf%h\x9b64\xc0\xc5O\x80C\xce\xef5\xc0X\xecoo\x85r1\xc0/\x92O\x1f\x99!3\xc0\x8a\xbd!\x8f\'\xd60\xc0\xc8\xb1N\x97x\xd22\xc0&X|\xa3\xe6\xf52\xc0[\xa3\x80t\xcc\n4\xc06\x1c\xf7\xe3\x94Y5\xc0C\t\x13\xfe\x10\xcf4\xc0w\xf1My\xafk1\xc0\xda.+#\xfa=7\xc0\x9f\xe2\xa3\xcd\x85\x834\xc0\xb9\xbe\xf6\x1c\x11!3\xc0\xa3N\xbf\xb4\xe6\xe05\xc0~\x0erf\x17\xea2\xc0\x11+;\x0cX\xb8/\xc0V\x02\xf2\xcd\x06O0\xc0\x85.a\xd0\xe1\x7f7\xc0\x10d\x0c\xba+\xef7\xc0\x1d\x14\xb8\x8c \xf24\xc0\xe6\xa9\x92z\xfe\x033\xc0\x15se6,V1\xc0\xb2y\x95$\xf8g/\xc0X\x14\xb2)\x11\xd22\xc0\xe0<\xee\x14w}4\xc0\r\xff\x9f\xf9U\x104\xc0\x10\x02\xcb\xd5(\x9e3\xc0EmJ h\xea7\xc0\x1eM\x14A\x92\r/\xc0\xe1\x88\xa5\xe53G7\xc0\x80)\xfa_\xa5\xc03\xc0\xf1\\\x94\xdb\xb6c3\xc0\xc4\x1a\x8f\x9a\xf3\xe53\xc0\xb7-q\xd5;\x9c4\xc0\xba\x06h\xa46\xde5\xc0\xbdS\xc6\xe9\xcb\xdd/\xc0\xb7D\x88\xdaG10\xc0{\x91\xc2\x1ap?5\xc0\x1bh~\xee\xb4\xbd.\xc0\xdcj<\xea7\xf92\xc0\xf6\xc7}\xae\xbd\xca4\xc0\x1f\xa2\xfd\xd6\x14u4\xc0\xb0J\x94+\x1a\x844\xc0\xd51\xde\x02\xfaY4\xc0\xf7\xba\xd8a\x97\x024\xc0B\x84\xd7\x12\xd8\xf52\xc0\xf3\x88\x94U\x8b\x0f2\xc0+\x8b\xa3\xdc`\'3\xc0(_\xe2\xcb\xce\x0c1\xc0*\x83\xf7\'\xad\xdb2\xc0\xc9\xd5\xfeJ\xa1\xd82\xc078A\xe8\xdaA5\xc0#\x99\xcf-"\xf02\xc0\x83\x9e]R\xbd\xfd3\xc0\xad\xc5)\xd2\xfb\x883\xc0\x1a\x988\xd2?\xeb3\xc0M\xa4d\xde\x83\x8b8\xc0m|2\xefg;3\xc0\\^\xf1\xb7Z\xfa3\xc0u\x12re\xe4\x0e2\xc0\xba#\x85\xe8\xd6\xfd4\xc0C\x991rv\xc63\xc0w!]$~\x064\xc0\x99\xaa\xf5\xa7w@5\xc0\x96\xa6l\x88J\xb8.\xc0\xc9b\xbd\x15\x1c\xd72\xc0<\xc9\x19\x0fBr3\xc0\xb6\xc9\x04b\xd5\x045\xc0\x18\x10A<9(2\xc0\xca\x94`\xac\xc1\x063\xc0\x1deL\x92\xd9\x010\xc0i\xd5\xa7U\xbdp1\xc0\x9eA\xae\x9as\x083\xc0L\xfeF\xe5\x16\xaa0\xc0}\xadx -\xad0\xc0\xf7\x15\xe3\xa3\xe1\x085\xc0\x1a\xbb\x07\xaf\x96M7\xc0\xee,\xee\x7f\x94y3\xc0\xa4\x9c\xe2Y\xb9`7\xc0\xa5\xffo\xb2\xe4\x026\xc0\\\x16\x06\xbc\xed\\1\xc0K\xcd\xf6\x00tA1\xc0\x9f5\xde3\xc2\x8f4\xc0$Pf\xc0\xd3\x894\xc0D\xa4p\x0c\x0f\xd6/\xc0wi\xd7\xc2Z\t3\xc0\x17Q\x7fD\x9c\x8f+\xc0x\x8davaV9\xc0Y\x92\tib\x015\xc0\x1a\xe0I\xd0\xa3$4\xc0\x16\xbb\xb7\x99\x97\x102\xc0\xe0(\xc1\x8c\xdf\x016\xc0\xc5\xfc\x82\\$\xe1/\xc0\\\xfc\xaa\xf7\x8c\x848\xc0q\xf0\xe9\rI/3\xc0\')X\x9a3\x183\xc03\xc0\xb9\xe71l/\xc0\t\xb0\xbaq\x7fx7\xc0{N\xd3|;20\xc0\x1f\x1f\xb7\x05\xd4J4\xc0\xe8\xdf\xa8\xd0|\x0e2\xc0\x97z*\x07\xe8\x9a/\xc0\xc8D\xa3l\xe7\x834\xc0\x9d\xd0\x05\xf5\xde%8\xc0l\xb3\xa9\xb54\xe14\xc0\x08_\xf8s\xabK4\xc0\xb2\xa4r\x93<$3\xc0\xfb\x1bf\xcaqe0\xc0\x1c$\x9c01\xa1.\xc0ET\n\x91\xcf\x016\xc0\xf2\xbe\xe1\xec@\x153\xc0\x1dJlA\xf1\x023\xc0\x17\xd4\xd4\x95[-3\xc0\xb9\xf8)v\xa8\x034\xc0\xc3\x95`\xfd=@3\xc0u\x16\xe1s\xf2(0\xc0\xf4\xeb=\xf8\x19\x0b3\xc0\xc1\xd6\x00\x1f\x03\xf72\xc04\x1bb\xf5\x9a\xb82\xc0r\xdf^\x90\xd6/0\xc0\xa7\x98S\xba>*5\xc04\x0e\x02K.\xf01\xc0{Gs\\a\x864\xc0\xa6\xc4\'O~\xb92\xc0\xa4U\x15\xbe\x95)2\xc0-b\xa3W4\xb63\xc0\x82\xbdZiuk4\xc0\xf8\x7f\xf62\x08\xf36\xc0\xd8\x1e\xdb\x9c\\\x1b7\xc0\xf1\xdd\x97\xceE\xf25\xc0L\x94\x97\x1f\x90\n2\xc0\xac\xd6\x99\xa6\xfd|4\xc0\x9dW\xe2\x9d\x89\xa81\xc03*\xa2\x87Xi2\xc0\xfe\x96\xf1\x9b\x85\x184\xc0\xab\x06\x86v\x0e&3\xc0\x19Q}\x84\x1e\xae5\xc0\x89\xef\xc9\xceJ\x013\xc0\xb8c>"\xad\x87/\xc0\x06\xcd\xb1\xc2\xe0v/\xc0Q7\xea\xc0\x96D1\xc0\xb2X3\x06~\xfc2\xc0?\xaa\x0b4\xa2\xd74\xc0<\x854f\xf3*3\xc0\nC-?s\x193\xc0\r\xaa\xe3\xa0w\x923\xc0\xb54\x04\xa7c\xf56\xc0\x0e\x8b\xc0\xd0\xa303\xc0|\xe6l\xd8pG8\xc0\x95\xb1\xdbf\xd4y4\xc0\x9361,w\xb8.\xc0\xb7W\xd0\x10s\x1a,\xc0u\x7f\x0b\xbf-l3\xc0=Jah\xd4t2\xc0[\rVFu\xc70\xc0\x08,\xa6)\xbb.3\xc0\r\xb4\xfc\xe8\x80\xf74\xc0\x92a_\xb7\xa3*3\xc0\xe9\xa4\xba\xe1I\xbe5\xc0A\x9f\xb4\xfe\xfc78\xc0\x18j\xf2\xac,\xac4\xc0\xc0)U\xd8>`1\xc0~\x16\x1a*\x1b23\xc0R\x0e\xc7\x13\x96\xf14\xc0E5CQ\x1a44\xc0T\xfbdw\xf7#3\xc0\xd1\xfd\x0fq\x08\xab4\xc0\xda,\xe0\xb4\\\xd23\xc0\xb5t\xbb\x8f(R/\xc0\x90\xb3\xd9t\xbc\xf45\xc0\x96\x1e\xb8\xdd:\x1a3\xc0\xa7+\xf2K-!5\xc0\xd5\x99\xab\xe2\x11,3\xc0<\xb5r\xe6.U4\xc0\xdc \x1d\xfe\xc6/0\xc0K\xb4`sVC8\xc0\xba\xc0\xbc\xe9\xde\xc97\xc0Nm\xb9\xe6\xa8\xa4+\xc0\xc4\x96\xa8\xd0o\xfa4\xc0d\xb8\xa5\xcbJu4\xc0\x8e\xe3e\xf6\xd2V2\xc0G\n\x90\x88l\x0b2\xc0\xc9\xeb\x8b\xec,\xe04\xc0\x0c\x02\xc1f#!1\xc0\xc5k\x96\x88\x80\x187\xc0\x16:\'\x1aO\x1f2\xc0\xf7\xec\x93c\xbc\x888\xc0~\x1b\xb6\xa3?\xe02\xc0\xa3\xee\x11ld\xcc9\xc0\xda\xda\x93\xbc\x05\xdf2\xc0Bd\xb7l>R2\xc0Jf\x19[S\xc90\xc0\r#Wa>\x106\xc0\xf2\x8d\xe2\x87\xe1\x858\xc0\xe4\xb5\xb4\x9c\xfeQ8\xc0\xee5bI\x04\xf82\xc0\xb5@\x07\xdb\xc4\x037\xc0\x06\x8c)\xbe\x9d\xc50\xc0\xcc;ku\xe4\xa83\xc0)\xa3;T\x16K/\xc0}w\xeb\xb5FP7\xc0\xd5`\xa1\xca\x05*2\xc0\xbe\xe5\x9bo\xd4#3\xc0\x10\xae\xed\ru\x000\xc0\x1a\xf4\xc8\xa2R\x00/\xc0\xca\xe5/\x88\xcb\xd0+\xc0L\xde\x8e\xaa\x1f\x132\xc0\x0e\xf6\xce\xa5\x1c\x124\xc0\xe3\xddi\xa0\xfb\xa33\xc0Sh\xe1\xd2\x1b\x9f3\xc0o\xe6\xb9\xb1\x8878\xc0^\x92\xd2\xbb\x9d74\xc0Zl\x15\xf7\x03P/\xc0\xb2^\xdawH4/\xc0\xbf\xd3\xd7\x9f\xae\xbd2\xc0\xc4\xde#\xcb\x11\xaa4\xc0\xf3\xdd\xecK4\xad.\xc0\x1eXh\xbe\xba\x925\xc0\xffx\xf26\x82\x91/\xc0q\x81\x834\xd8\x1d4\xc0q \xf6H\x7f\xc01\xc0\x0b\xed\xc3.\x9d34\xc0aI\x96\re34\xc0\xac\xdd-\xba((5\xc0\xf9\xf5{\xb6{,3\xc0*J\xf4x\xa0\xad+\xc0\xb8\xdfIm\xc900\xc0\xe6iZ(wN4\xc0V:G6\xe2\x803\xc0\x17y\xab7\xd7\x182\xc0\xe9\x80"\xf7=\xf62\xc0\xae|\x98\xfa\xf123\xc0L_w\xb8\xbd\xe17\xc0\x18\x1fe\xaa\xce\xca9\xc0\x1d\xc4\x14\x91\xf5\xf72\xc0\xf7\x87\x7f\xcaX 2\xc0\x02\xdb\xe0X\n\xa5/\xc0L\x060\xc2\x00\x1c3\xc0\x0b\xa9;>\x85Y0\xc0\x12\x1d\xca\xca\xfeS4\xc0\xa1M\xb1\x8c\x10m/\xc0\x10\xbb\x91{\xb4}8\xc0\x19\xc7%\x14\x9c\x0c3\xc0\xa8k\xb3\x99N\x1d/\xc0\xc3\x0c\xe8\x84x>4\xc0\xbd\xd9\x06f\xb9%5\xc0\xc9\xfc\x92k@W4\xc0)\xa3\x9e)?X3\xc0e\xc1\xd1D\xaf]1\xc0Pu\xae\xa4\xbd\xef1\xc0\x9f\xde\xe2\xb7\xb9\xe31\xc0^\xe3K\xb2\xe9A/\xc0\xf2\xb4\x85\xfa\x9f\xb7/\xc0g\x18\xf2\t\xb8\x142\xc0\xc5\xc80\x1f\x08\xb34\xc0\xd7<s%\xdd]4\xc0\x99\x80\xbf\xa2^03\xc0(I\xd7%\xbd%4\xc0\xf4\xd0\xa1l\xde\x194\xc0\xeb\xb5S\xb6\x1cC3\xc0\xf0,\x13\x9ew\xd00\xc0\xd5\xb4\x80\xaey)5\xc0e\x19LR\xb5\x153\xc0\xfd0\x04NDM3\xc0\xe7\xeaa\xe5X>3\xc0P3\r;\xca\x937\xc0r\xbf\x1b\xff\x7fA2\xc0\xc7jr\xeb\xb5g3\xc0:|\xe0\xa1\xa2\xd4/\xc0\x8c\x07M&\xe4\xd8/\xc0\xb0@\xa2E\\/1\xc0\xfaPv\x8d\t\xc12\xc0\xe3\x05\n\x81\x8f\x7f2\xc0\xdf42\xcc\x05\xc53\xc0\rp\x8b\xdb\x13-0\xc0\xd5\xd1\\ g\x1e2\xc0"\x8ec&\x98\xf42\xc0\xe9\x87k\xdcZ\x194\xc0\xe5\xbd\x02^\x11$3\xc0\\\x80\xfd\xdb)\xf92\xc0\xd2\xea<\x05\xf6(5\xc0oNA\x07\x0fI4\xc0M\xeb\xeb3c\xb7/\xc0\xeby\xe4\xff\xce\xfc.\xc0\xc2\x9c)\x96f$3\xc0e\xb9\xb5\xec\xa3//\xc0\x1fK"\xee\xce\x8f2\xc0,$\xf0v\xbc+3\xc0\xa4\xde%\xba\xb8Y5\xc0\xbfjU8\xd7\x193\xc0\xfeO\xb6)]\xe92\xc0\xa5\xb7\x93(\xaa\x03,\xc0\'\xe0\xca\x1f\xe5p8\xc066\xb0\xd7#\x126\xc0\xb2F\x9a\xa0\x10\x1a3\xc0IA5\x98V\xf42\xc0t\xab\xd6\xb2\xa1*4\xc0\xa9\x86\x930\xb6 4\xc0\x80\xf2\xf5\x8b\x06\xcb5\xc0\xbd\xe4\x0b\x08y\xf53\xc0\xd1%R\xe4q\x0e8\xc01z\xee\x81\x10\xcf/\xc04\xb9\'\xff\xd6\x892\xc0\xf4\x8e:\xc6\xa7V1\xc0\xdf\xa4h\xb2y\x004\xc0\x8c\x94\x97\'\xea\x832\xc0\xfe\x14\xd3\x98\xb4\x1d2\xc0\xa8\xc7\xf8N\xd4_4\xc0\xef\x8b\x0eR\xbc\xe91\xc08K\xf6\xf9|\x17,\xc02*M\n\xdc\x8d4\xc0FW-\x17\xf8\xf33\xc0\xa6k\x19\xe1\xc2$3\xc0yd\xfe\x89\x8e\r4\xc0\xe5\x0c%N\x1d(0\xc0&\x01\xee\xadt\xf10\xc0\xc2Z|K\x93\xb37\xc0{{{mCC4\xc0\xb1x\x0e\xe4\xf9\xe02\xc0\x94Sr\xdcQ\x9e3\xc0\xead$\xc9\x89\x953\xc0\x80\x86\xd7\xb7\xc7\x115\xc03#\x95F\x95\xf11\xc0\xeb\x04\xda\xe0=\xff1\xc0\x92\x18\xf8\x1f]\x065\xc0\xbe`|\x17\x0e\xf94\xc0\xa9\xb7\xf0\xbb\x0e\x075\xc0#\x14\xde\x08\xf1\x0f/\xc0\xc7\xbeP\xe9\x88\x813\xc0g\x11L\xee\x07\xf32\xc0".P\xc0WL3\xc0\t\x80.\x9c\xd1\t2\xc0\xaa\xccJ\x02z-4\xc0e\x1f\xe41\x11/4\xc0\xe4\xeb\xdd\xd6GV8\xc0\xbfm\x97odf4\xc0j+\xffW\x92\xf61\xc0\x17\x0e\x1e\xf1\r13\xc0\x9e6=\xee"83\xc0\xff\xa0\xeer\xda\x1b3\xc0\xfc\x9e\xb3B\xa6{3\xc0\x99\x90d\x1c\xa7\xfb2\xc0U\x13\xeb\xe4D\xe7/\xc0w\xf1\xf2+~s8\xc03\xd0P\xfa\xd4\xc52\xc0e\x13G\t\t\xfe2\xc0\xe3\x02,\x05\xb7!4\xc0\xcf\x13\x0c\xf3\xc9\xec/\xc0\x9f]\x89\x97\xbb$3\xc0\xdf\xe5~p\xc3B1\xc0\xecV\xba|y\xcc1\xc0\x14J\x88/\xbf\x183\xc0\xb0y\xae7\x8a\xee4\xc0\xcc9\'6\xb0%2\xc0\x03\xf2\x84\x16\x91\x046\xc0\xb2\xd3\xde\xca\x03\xee3\xc0\x02E\x81n=`/\xc0\x9a\x12\xcc\xc9\xf6Q0\xc0\x0c\xe0\xddAE#4\xc0\xa4s\xfb\xb7\x9a00\xc0?\xce\x83\xad\xc905\xc0\x91\x82\xba\xf68\xef1\xc0\x1eiB\x1d\xec\xef.\xc0\r\xcc"\r\x10#3\xc0\xe2\xd8\xf8\xa3?\x978\xc0)#J\x9eH\x9b3\xc0}/\xe1\x90w*3\xc0\x1a\x8c\x83\xcaF\xff2\xc0\x80\x8e\xb6\x06\x86\xf13\xc0U\xa2\xdc\x10\xbeD3\xc0\x90n\xe3\xa9\xe4\x004\xc0sd\x8a\x1e\xd4\xf7/\xc0\x10\xa3!\xad\xb0\x894\xc0/\xac\xc9\x02+\xe42\xc0\x86\x1f\x14\x99W\x973\xc0\xf5\xac\xe9(\xaf\xeb2\xc0hA\x1e(\xb4\n5\xc0r\x17\xbf\xb7\x9f\xdf7\xc0dDc\xc3\x8cO/\xc0\xacqMdM\xdc.\xc0\x0e (#g\xf37\xc0<\xcd\xf4\x94\x12Y1\xc0\xea\xe4\xd3\x8d\xb0?4\xc0\x98\xc9\x19\x97E\x183\xc0y\x85\xc4\xce\x8e\xae2\xc0\x124\x81@#\x1d4\xc0k\xd28\x84\x88\xf92\xc0\x15\x8ex\xe3\xa2\xf62\xc0\xe6\xacN\xf0\r\xeb2\xc0y\xdfA\x9ddZ/\xc0l\xcf\x1f_\xbe\x194\xc0\xbf\xcc\x84\xcbi\n3\xc0\xb7\xec\xb8,D\xae/\xc0\x12j>\\\r\xb33\xc0\xc3\xfc\xe9\xe1\x84\x064\xc0\xe469{\xcc\x037\xc0\xa8\xd4\xb5\xd3\xce\xa2/\xc0\x1e\xdd\xbaG^\n2\xc0\xbaB6\xb7\xd1$3\xc0[\xb2\xdaNp\xeb2\xc0q{\xb2\xfc`!3\xc0\x12\xc0\xfc\xcd\xeb\xa35\xc0U:*\x0fa\x164\xc0\xee\xce\x18\x87\xf1\xec2\xc0\x8e\xc8W"\x00_2\xc0o\x08\x13%\xbd\xc51\xc0\xdak\x98\xcd\xc7\x9d4\xc0]T\xe8\x0c,\x025\xc0\xce8\xa9r\x96\xe64\xc0\xe9D\x17\x95.`4\xc0\x9bSZ\x10\x1b\x183\xc0\xc8k\n\x0b\xfb\x150\xc0\x14i\x86[,\x954\xc0\x94O\xa5\xd7du4\xc0t\xc3\x03\x9b\x8a\xe7/\xc0E\xd9\x9a/\x89:0\xc0\xae\xe3\x1b)\x1ch2\xc0\x8e{gC\n\x055\xc0\x84\xf9@\xc1&\xef4\xc0\x9b\xe6\x17\xb5,\x1d4\xc0\x9d\xe3\x96\xca\x80*3\xc0\x88i\x08B\x00\x014\xc0\x8b3\xc2\xb0\xd6\xac8\xc0v\xdc&\x1f\xe8%4\xc0\xd5\x11\xea\xb4Sv4\xc0\x11\x12`\xde\x88@8\xc0%\x08\x1dwU07\xc0\xc89\x17$\xe7\x982\xc0\xbaww\xe6\x02[9\xc0\x97J\xaen\x18\xc93\xc0.&kDr\xc97\xc0x\xb8%\xf8\xa6\xdd2\xc0\xda\xb4\xb9KU\x9e1\xc0\x15\x03\x08\xf9\xfb\xe4/\xc0\xfc\xb1\xac+\xdd\xef1\xc0\xfa\xb9\xca8H33\xc0\xa0^\xda0\x9fi9\xc0\x17\xbe\xd4\x90o\x8a3\xc0\r\xc5\x19Rr\xf1.\xc0u\xfc)\xac\xc2r3\xc0I~\xc2(?\xfb2\xc0\xebgm\x83 \xc72\xc0\xa7;A\x90\xb9\x895\xc0\x12,\xf4~\x93w4\xc0\x90\xf9\x17\xcf\xd4B0\xc0\x87\xf1SA\xd845\xc0X)\x15\x98\xab\'7\xc0\x97\xb8\xc6\x85\x9b\x9a2\xc0\xda\xa7\x7fB\xb894\xc0B\xe4Kd\xd7\xee3\xc0l\xf7\x08\x97:\xff1\xc0\x9a\xfd\x1fGF\x153\xc0&_.\x98\\\xd7/\xc0\xb5$6\xe3$\x963\xc0<?\xb1\x95\xaa73\xc0\xcf5\x00S\xa4\x1a3\xc0\xaf\x04,\xdd\xee\x8c5\xc03\xe4\xc1f\x86\xee2\xc0\x8c(\x1d\xb2M\x1b3\xc0^\x95\x9cop\'4\xc0\xaa:\xf0\xcd\x95$5\xc08o\xedUJ\xc51\xc0\x03\xc9a\x13\x93\x823\xc0;-\x90\xa3\x83\xef5\xc0\rr\xb4\x06\xf6\xe33\xc0\x00\xa3\x9c\xfd\x87\xd9/\xc0\xcb\xed\xc9\xefY\x194\xc0\xf8\x13\xa1{G\xf23\xc0\x14\xe4\'\x8cS\x1b3\xc0\xa7\xf9K\x17G\xba3\xc0\x16\tZ\x00\'\xfc5\xc0\xfe\x9cR_\xd1#3\xc0\xa1\'\xc2\xe1\x8d\xe8/\xc0\xd3\xeb\xa4\xe0<E/\xc0\x83\xae\xd92\xdd03\xc0I\xdbe&\xb1\xf33\xc0\xea\x00\x07\x92\xed\xe53\xc0L\xdb\xbc\xe6@\xa33\xc0\xa1\xbba\xe1!\x8b0\xc0%L~lc\x851\xc0\xf4\xf8\xae\x13\xf2\xf8/\xc0}H\xc2QX\x081\xc0\x80\n\xd6\xba\xa3D3\xc0\x999\xf4\xb6$\x061\xc0\xbb,\xf2B^\xb43\xc0\xfc6vJ\xad\xd62\xc09\x91j\x06\xfbn3\xc0o\x9b\xb1e\x03H5\xc0.\x9fw\x0e\xb0\xeb3\xc0"\x9a\xc1\x06\xf0I1\xc0\t^\xcb1\x95\xd73\xc0\x9f\xeeOOu\x140\xc0\x82F9?_\xdd/\xc0wV\xc6\x11\x05\xa92\xc0\xe66\xfe}x&3\xc0\x8d\xc7\xc0\xa7O\x042\xc0\xeb\xd0\xa5OJ\x074\xc0-\x02\xdd\x81x\x194\xc0\xcc\xcf\xf6\x9b\x8d*3\xc0\xd7!\x80/\xc9\xa42\xc0\xce\xadB%\x01\xe13\xc0\xc5\xea\x9bf_01\xc0\xc8a0?\xc1\xa03\xc0\x10^\xc0_YN3\xc0\xb1*\xd4\xed\xfe\x953\xc0\xc1\xba\xd5~\xc4\xed3\xc0\xbb\xfc\xd5\x94\xea}/\xc0\xe6\x7f>+\xb7\x1e4\xc07\x1e\xcf!\xba\xbc6\xc0\x84\x8d\xd9P\x8a13\xc0r\xd7\xe5=\xc6\x947\xc0\xcduT\xceO52\xc0\xe4$O\xb8\x1e\xa63\xc0\x9a\xc3\x1c\xb7\xceQ7\xc0T\xbb\xe8\xad|z7\xc0\xccO\xd1P8%3\xc0\xd9\x95\x97\x1a\xec31\xc0\xdb\x91\x1brQ\xcb/\xc0\xc3\x93\x01\xa3te2\xc0\xc6v\xf7\x18~\xf73\xc0m\x11\x14D\xaaZ2\xc0]J\xe7\xd0\xd1\xba2\xc0\xd9I\x19\x95i^,\xc0\x96\xd5u\x96\x9d\xc21\xc0\xb7^\x03\xca\x94\xfe/\xc0x\xd7\xbb0@\x983\xc0\xad\xd6\xcc|f\n4\xc0)\xcd\'\xe6q\x0c4\xc0\x82C\\T\xe7\x924\xc0\xba\xe9\xd4\xb3\x00\'3\xc0\xc6t\'\x06@\x933\xc0\xbe\n>\xf7=\xfb/\xc0\x9f9\x8dY\xd2F2\xc0+\xbc\xab\xbe\x07\xdd/\xc0\xa6"\x9a\xb9\xa6\xee2\xc0=\xd1\xfam\xe2\xe72\xc0J\xe0\xbb\x88\x91N3\xc0K,\xcb\xdb\x7fY2\xc0\xed\xdf\x13\xbc\x1b\xfb3\xc0af\x9f\xed\xad\xb91\xc0\xeb\xf4\xe1\xf7+\x0f3\xc0sh.+9\xa64\xc0[\xc0\xef\xc1\xd9\xa94\xc0\xe8\xfeY\xec/\xe53\xc0\x01\n\xac\xe9\xa0\r0\xc0qg \xe00\x952\xc0O\x0c5Q)\xff/\xc0A\xf5;\xa6_\x9a4\xc0\x13\x98\xe0\xb9[_4\xc0\xe3\xf1\\Y\xf4/3\xc0l]\xa2\xf6uw7\xc0\x97:_\x1d\xbe\xff3\xc0\n\xcd\xabx\xa6Q/\xc0@;\xc0\xe7{\xac1\xc0\xa7\x82\x13)c?2\xc0q<~\xfc\xb2\xda2\xc0nv\x8f\xfa\t\x0e4\xc0\x8d\x0f\xa7\xf6\x05[2\xc0I\xfe\x1c\x9dH\x9d.\xc0\xb1\xf4\xcbg>\xbe2\xc0uR7\x9c\xdd\x064\xc0B}`\x88\xbe\x05/\xc0\xdcH)h\x05\x1a2\xc0U\x8c\xb0\xaa\x83g4\xc0\xe8\xf2\x8b\x80sB0\xc0\x930QcP\'2\xc0\x18\xc1y\xcd\xb0\x0b2\xc0\xe4\xf8X8\x92\xa84\xc0gv\x9e\x96\xa6\x8f/\xc0\x04\xea\xa0\xae\x00\xa53\xc0D3\xc7\xcc\x9d68\xc00\x9e\x12*"\x023\xc0J\x12\x0b\xcc\xb9\xc72\xc0C\x16\x87\xae\x92Y2\xc0\x1f\x15\xf1\x95b\x0f3\xc0\x86\xfb\xf9!"13\xc0Y\x84C~\nB/\xc0\xef\xc0 \xb9c\r/\xc0.Z}\xa3\xc2\xbb8\xc0G|\xaf\xdb\xf1z/\xc0\xcb\xf4\xe8\xbd\xb9\xca2\xc0\x045r\xa9\x9f=0\xc0z\x03Z\x9e\xc4,4\xc0\x94\xd5XI{\xe7/\xc0\xb6\x0c\xa8z\x12\r4\xc0\xf4\xdd\x853pV3\xc0\xb4 \xfd\x0f(%3\xc0\x15\xa0\xb4^W\xf83\xc0\x0b]\x03\x1f\xc0\xce2\xc0:\xb1\xe8\xe70\xfe3\xc0\x18\x14\x19\xc3\xa0X.\xc0\x80Q\xb9\xae\xa5\xbc0\xc0#m\x93\x12N\xb34\xc0~jej\xa0A7\xc0Z\xc3\xa1\xe8/t6\xc09\x9a\x10"\xc9\xe22\xc09+\xda\x83@\x9e4\xc0\x990EN8\'3\xc0\x1e\xf1F?\xd6%4\xc0\xefoaD`B3\xc0[\xfe\xf4\x93\xfa\xb22\xc0\xa1{0?\xa7:2\xc0K%(\x8d\x04\xe54\xc0I\xb8a\x95k\x822\xc0\x12\xc4s\x920\x1b2\xc0j8M}\xdf\xa73\xc0\x90\x84\xbeFK\xf79\xc0I2J$\xc2\xa1.\xc0\xea\xf9\x89x\xb8\x113\xc0\xf4\xe9\xc4a+\xe52\xc00 ;@\xd4\xae2\xc0\xde%\x8c\x0e\xf7\xb13\xc0\xa6\xf8\xc9\xcf\xc1\x943\xc0\x9c\x18\xec2!\xf33\xc0\x9d\xd3\xf4\xe6\xf9\xc43\xc0\x8c\x81\xa1\xa7\xe9e2\xc0\xa7\x02\xf9\xe9\x0b~4\xc0\x1d\x03\x9d\x1fzG3\xc0)JF\xbc\xf5\xb60\xc0q\xc6\x96\x10y\xba0\xc0D\x8ae}dF4\xc0\x1f(.\x9e\x83\x182\xc0E\x87,S\xb5\xa68\xc0\xff\x04\nG`\xe43\xc0\xf0\x9fA\xc9\xed\xdc0\xc0\xbaq*c$$3\xc06\xbb\xcb\xc4\x9c\x973\xc0\xd5\xdf\xcf\x17\xcf\x80/\xc0\xd5\x90\x0fO U3\xc0\x96u\xf2\xb1\xaf\xd10\xc0\xb9\x1d\xae7:80\xc0V\xf5\xa8W\xf1\xb8/\xc0>&3\x84\xaaK2\xc0n\xa7,\x7f\x16Q0\xc02\x99\xf9U\x80c1\xc0-\x84K\xab\xbf\xbe3\xc0\xc5\xe9t\xe3-V3\xc0e\xb8j\xca0\x953\xc0\xaa\xe3rT\xd2\x036\xc08\xbcRV\xc9\xd68\xc0\xa7\xd5\xc2\xcc\x0cZ5\xc0\'\x86BA\x82\x854\xc0K\xceZ\xf1\x1b\xef7\xc0\t*&8\xe4\x144\xc0n?\xcd.\xb3\xa02\xc0\x1bW\xc6l\xe3\x124\xc0\xdc\xf7\x01\xa71\x8e4\xc0\xf5-\xe2\t\r!6\xc0]@\x7f\x8e\xd8\xd10\xc0`\xf3\x93\x8a\x8cd/\xc0\xb2\x92\xb39n[/\xc0\xc6\x13\xa6\x87\r\xbd3\xc0\xf5K\xcf{\xf1"3\xc0{\x11\xb2\x88\xe2F4\xc0\xac\xf0\xf5?\'\x953\xc0R~c\n/)3\xc0\x19|\x9b]\xa9Z/\xc0\tQ\xae\x85\xd173\xc0\x95\x89\x14\xa9\xa8\xf52\xc0\xb8\xf0>\x7fY\x13/\xc0t\x8c\x81K<\\3\xc0\r~<i\x08N3\xc0\xa3L\xf7q\xb4\x0e4\xc0Ker\x8a\xd7D4\xc0\x9aB&i\x98\x8c2\xc0\x00\xc2\x18\x95\xc0\xc23\xc0\xfcDQ\x8aR\xd22\xc0*\xb6\x16t\xbd]2\xc0h\x13;\n\xb2\xa9.\xc0\xd7\xea\x9c\xc5\xdd\xec5\xc0G\x8f\xb7\x02ZR4\xc0\xcb\xb6\xe7\xc4\x1b\xaf0\xc06Z\xa8\xbb\xa3S3\xc0\x08d\x83\x17H\x914\xc0\xfc\xfa\n\x11\x02~8\xc0b\xbe\xf1\xf4\xde\xa42\xc0\xce\x8f\x97\xaf\x13v4\xc0\xb4\xa9\xf7\x8e#\x1a0\xc0t[9b\xe0g4\xc0B\x0b\n\x88\x17d4\xc0\xeeE\x9dnST2\xc0\n8\x19u\xc2\x833\xc0\xb7\xa8\x15\xa2\x8fd3\xc0\xee)\xe6\xd5)\xe13\xc0\xa6\x7ft3V\x94/\xc0\xc2a\xa8\xb5\xabg4\xc0\x83\x88\xa0\x98\x1d\xa12\xc0\x96\x8c\xee\x95X\xe54\xc0\xf5\x97\x16\xe9\xb2=4\xc0\xe7|\xf3\xbb\x89\x143\xc0\xdeB\xb7p\xa213\xc0\x06h\xf0\xb74\x949\xc0\xb5\xc6E\xb1)\x1f4\xc0\xec\xa5 \xaat\n4\xc0*\t\r\x1b\x1d\xfb2\xc0\xbd\x17\x7f\xa5\x98\x1b0\xc0p\xbf\x11\x9c*\r/\xc0=V+\xba\x84\x854\xc0\xa3\r\xb9k\n\xea3\xc0\xa2\xe9\x0e\'\x1894\xc0gXx|l@3\xc0{\x18\x05]\x1e\xab3\xc0\xeb\xed\x86,\x1f\xfc7\xc0\x99\x15\xe4A\x1a\x923\xc0s\x90\xdf\xb37\xdd2\xc0\';\x03d+\xd53\xc0v\xde\x96\xfevI/\xc0\xe1\x11]\xe9\x89\xe53\xc0V%\xe4\xda{\x8e4\xc0\xf0\xf3 o\xfc\xa63\xc0\x15\xd2\x1a\r\xad\x8d3\xc0\xcc\x1fK\xbb\x83\xbf2\xc0\xbf\xe7\x8c\x9f\x85\xdd3\xc0\x8d\x85\x96\x06\xbb\x005\xc0yvc\xe3/\x183\xc0\x04\x9c\x1c\xf4\x8a\x065\xc0\x10\xa7\xad\x80=+3\xc01\xcd\xee\xd3\xa9u3\xc00\xf4\x01z\xbc<3\xc0X\xb3\xd1\x9a\x03\x012\xc0\xa2\x9c\xbd~\x13\x1a5\xc0h+I\xb7\xf8\x015\xc00\x95\x0c\xbe0\xea9\xc0\xc6W\xb7)\x8754\xc0\xb8\xe5\x18\xa2q^4\xc0>W\x13#\x05v4\xc0\xb3\xcf\x07\xa9pT5\xc0\xe0\xd0\xd5\x80\xf6\xcc3\xc0s\xd5\xcc\x9a\xb5\xf53\xc0S\xae!\x8c/Z3\xc0p\xccii\x17\xd60\xc0\x81\xc7P\xa3\xb3\xf32\xc0\xec\xe7\xd2\x05\x02p2\xc0\x1b\x89`\xa9g\xe54\xc0Y4d}\x03\x0b0\xc0\xec\xfa\xd0\xd8\xec\x164\xc0>i\xcc\xa8\x03\xad3\xc00\xda\xc2d"\xe73\xc0\xe8\x9ez%\xcf\xcd3\xc0\'\xb7\x0f\x7f\x1ct3\xc0\xb0N=*\xfc\xfe4\xc0\x96\x9b\x06\xeceB2\xc0(\x05\x9aK1"0\xc0\xd5\xc0\xcb9\xc8\xbb6\xc0\xe4\xb6\x9ec\xd7\x1b4\xc0\xc2\x7f\xb9\xc9G\xf91\xc0P\xc8m\x18\x12\x0f4\xc0\x1b\x03\xab\x85\xf8M3\xc0<-\xa9f\xf6\xe2/\xc0\x15\xfce\x7f}L8\xc0\x14\x16\x82\x15\xf0\xe64\xc0\xea\xe0\xcd?\x9a14\xc0\xc0l-\x9e/\xfa1\xc0gW\\\xef\xda\xe23\xc0\x1a\x14I\xb6\x0bS3\xc0\xe9\x93\x93\xdb\xe8.4\xc0a3\xa6\xb2\x1ff4\xc0\x9d\x14E\x0f?k4\xc0\xc9\x05\xe3V\xa2\x175\xc0\xb8r\ro\x9e.3\xc0\xc4"Z?\x13\x052\xc03\xde\rzM\x892\xc0\x1b\xb1.\xdb\x18\x7f2\xc0S\xd8\x92O\x9f\xf61\xc0\x9a\x92yS\xd6\x104\xc0\xfd{\x86h\xd9C4\xc0\xa69}s1\xee2\xc0gr\\2\xab+3\xc0~\xd7-m\xe7\x1d3\xc0\xef"D\r\x1f\xad3\xc0\x87\x8b\x9ff\xe2\xec3\xc0\xbe\xd9\x12\x81\xd0\xef3\xc0\x03g%\x97\xf6\x082\xc0f\xcc\xde\xda\x90?/\xc0b\xe1A\x08.\xf81\xc0\x14\x90\xc7$mS4\xc0\xaa\x84U\xa0\xc8\xa4.\xc0\xfe\x0c\xf7\x95\xaf\xa13\xc0\x97Z#\x02\x0b\xe80\xc0^\xcay\xe7B\xb13\xc0\x08\x86/\x80\xfe03\xc0\x9f\x04\x11\xd9\xf4\xad2\xc0\xac\xc1\xbc\x01\xc2\xd23\xc0\x8dM\\\xe8yI4\xc0%\xbdu\xf0\xbeU4\xc0)\x11\xd7\x0c\x98\xdf2\xc0$\xd2\x068\x98\xdd1\xc0\xc7/\x98\x8a\xef<4\xc0\xa7\xc0\xd2\xd0\xb0\x175\xc0O\xa2:U\x93]3\xc0\x93\xaf\xd8?IU3\xc0\x02\x1e`\xcf\xa5#3\xc0xv5\x03\xdb\xe99\xc0\x9b-\x82\xce\xf1\xe63\xc0\x1fa\xb1\x01197\xc0(SA\xed\x15\xd70\xc0,B\x93T\xc1g4\xc0\x05\x88C\x99\xfe14\xc0c\x01\x01\x01\x0b\x033\xc0\x18\xa8\x94\x0e\x84\x853\xc0[\xdd\xdfH\xab\xa42\xc0O\xe0b;\xef\x8e3\xc0Zc4)?\xe82\xc0\x99\x80L\xbfL\xb92\xc0VS\x06\x1a\xebB4\xc0G{N!\xfa\xdf2\xc0\xb9\x9a\xee\x98Sm-\xc0\x9d!Z.{\xe81\xc0\xb5_\x90\xf2Sg.\xc0B\r\xb0)\xa0\x8f4\xc0\xb7\xda\xa4\x98]"1\xc03\xba[\xc4\xe3\xd0.\xc0$\xb0\xcciB\xd9.\xc0\xb8\xa1\x85k\xba\xb13\xc0Wc@\x8e\xb7Q3\xc0\x99Te\x91\xd1t3\xc0o\x97z\x9c\x83\x174\xc0\xbdV\xc6\x02\x1994\xc0\xb3\xae\x18\xdc\t\x884\xc0\xcb\xdc\x18\xd9\x88\x13/\xc0\xf2\xd7\xa8\xddG\xea1\xc0\xa7\x85\x99gox3\xc0\x99\x08\xd2\xcay\xdf2\xc01\x84\x02\xc9\xd5\xe91\xc0"\xdc!\xf9\xd9\r4\xc0nQ\xd1\xf0\xc4\xd13\xc0dcX]\xaa\xb31\xc00\x86\x87\xb5\x95\xe30\xc0k\xb32\xb0[\xee0\xc0\xcd.\xc3\xb9\xb6_4\xc0\xd7\'\xe7/\x1d\xff3\xc0\xda\x87\x14\\j=3\xc0\x10n\xc1\xaa\xc7\x084\xc0\xf3\x90\xca\x1e\x1f\x9a3\xc0\x8f\x87!\xd7_\x853\xc0\xbe\x0e\xf5\x03\xa9\x914\xc0v\xe9o{472\xc0\x16\x1bW\x18P\xf61\xc0\xf3,\xf1\x85\x0e\x1b6\xc0\xa9U?\xa1\r{3\xc0\x84H7T:!3\xc0lc_\xd9>\x064\xc0{\xc2\x87\x92\xa5\x1d4\xc0\xbdP[\xf3Xp4\xc0:?\xdfL\xa2\x1a4\xc0\x0b\xeeKG\xd6M1\xc0\xe0`%\x93\xe1\xd43\xc0\x87\xfb\x1a0\xd4\x1e2\xc0\x8e\xb70-1d3\xc0tp\x1b\xde\rQ2\xc06\xca\xcd/\xfa\x034\xc0\x16[\xf1\x8d\xef\xaf3\xc0\xa8\x10HK<x3\xc0cX\xfa5lo3\xc08\x0e\x96\xa9774\xc0rD\\\x06\xbb\x9e/\xc0\xc3\x80\x87=\xd3K4\xc0\xff\xa511\xdd\x834\xc0\xc7\xb8\xfe\xc00\xcd3\xc0\xbfu.\xeb\x14g3\xc0\x8b\x8e\xe8\x91\tY.\xc00i~\xf5\xc7H3\xc0\xd2\xdb\\_\xf6\x86/\xc0\xf8\x04,\xec\xfet0\xc0=\xca\xbd\x95m42\xc0\xcf\xd4\x9e4\xdf\xd7/\xc0\x16\xcf\x81\xd2o\xed.\xc0\xea\xad\xe9$\x03\x8e1\xc0x\x97\x0b\xe3\x00\xa44\xc0M\xceo6\xde\xff0\xc0\xf2\xd8u\xbf\x0c\x884\xc0\x83VLM#n4\xc0\x91\xb12x5\xe92\xc0\x06/\x8cF_D4\xc0\xec;m\x08\xe0\xeb3\xc0\xe3\xf0\xe6X\x03\x813\xc0\xb6\xd9\xaa)/\x162\xc0\x82]\xea\x0cXk2\xc0J\x00\xcc\x96\xe453\xc0\xdb\xda\xdd\xa5\x0504\xc0\x19>\xb2d\x1c\xc5/\xc0\xb6\xee\x0b\x89\xb0\xef3\xc0l\xf2\xe8}\xe6~1\xc0)\xd6\x804\x94(4\xc05\xd6\xea\xe0\x18i.\xc0\xcal\xd1%\xb9\x8d3\xc0n\x8b\xb0\x15w)7\xc0\xadK\xf9\xc6\xfd.4\xc0n\xc8![}\xd54\xc0\xc4Q\x9f\xd3\xf3\x1b4\xc0\xdf\xb2M\x1d\x85\xbd3\xc0v<9J\xa5}4\xc0:\x18\xda-\xcb\xdb/\xc0\xd5Q\xb0\x8b\x00F4\xc0\xdc\'\xc8\xd7\x7fz7\xc0\xbddJh-\x1d4\xc0\xe8\x88\xd8\xb9\xc2\xc33\xc0\x06\x0c\x19QJ\xfb0\xc0\xdf?\xec\x03\xe5C4\xc0=\xb1\xbb7T\x834\xc0\xc0\xd7\x1f;Sm9\xc0\x17\x0b\x10X\xe2~4\xc0\x0c\x81\xf1eF\x044\xc0\xd3\xe2\x9b\xad\xa943\xc0\xfd\xb5\x00\x8e\x8d{4\xc0\x06\xa7Zu\xb6\xff3\xc0\xc88&H\xefd7\xc0\x04\xa5\xb9\xee\xa5*3\xc0\xca=\xd0^b(4\xc0N\xdeE\xa3\xd9&5\xc0(\x9c\x9b\xd3Dn3\xc0*\x0f\x85b\xdc\xfc2\xc0Q\xbc\x1a\x03(\xb03\xc0\xba\x8c\x89<\x0b)4\xc0\x8d\xac\x90\x9f\xe1\xed1\xc0\n\xd3q\xa23\x8c2\xc0N\xba\'\x12;\t0\xc0?\x8f\xe4\x04\x9a\xfa/\xc0\x15,\xa0f"j/\xc0I\xd5\x02\xece\'3\xc0\xf2\xe2{\xb4z04\xc0\x18f,H:\xe63\xc0!?OH\x10?3\xc0J\xf9G\xc1\xf9\x035\xc0\xc1\xd6*u\x0c\xb13\xc0\xdcw\x82\x17\xd6$4\xc0\xbb\x93\x00\xf1\xf3^4\xc0[a\xddG+\xc3/\xc0\xa4&\xb4]p*4\xc0PX\x88i+Q4\xc0\xa6Z\xae\xcc}+7\xc0\xce\x19D;\x1fm9\xc0\xb9A\xe5.\xe9|8\xc0)\xe9\x98\xa6=U3\xc0\xf2\x9dDHgM3\xc0:\xc0E\\r3/\xc0\xac!!\xca\xb9\x1d4\xc0\x81\xe1\xb0gr\xf83\xc0\xb93\xa6o\xb1\x8f.\xc0\x9c\xa6\xd0\\d24\xc0\x80\x02\xff\xbf0\xd43\xc0\xad\xbf\x98\xfd\xafl8\xc0y\x83`eO>4\xc0)\xb7\xbe\xc6D?4\xc0\xa3h$\xf9g\xf82\xc0-\t\x06;\x1757\xc0+\xdd\xf8\xcb\xbaV4\xc0\xe4e\xfbE\x10[3\xc0g\xbb\xa8S\x91z3\xc0\xd3*i\xab\xd3e7\xc0\xa2| \x7f\xb5\x1a2\xc0\xb2\x18\x96\n\x00\xb62\xc0\\\xb5Z\x00\xca\n3\xc0\xe6\xcfs\xa9_\x7f4\xc0Zp\xe1\x1f\xd1\x884\xc0\x92\xd8\xe0\xee574\xc0\xc9\xc5\x86P@\x1e4\xc0\x16\x12X\xc4\x11)7\xc0\xe2t8\xde*\\2\xc0\x95\xcc\x15\xd6r\xd13\xc0\xaa\xf8\xaaa\xc4P3\xc0\xa8\xb5\x8c\xec\xaa\xcd7\xc0y\xef\x8c\xd3\xb1\xc11\xc0hr\x95\xcd\x01)4\xc0\x8c\x97J\xb8-\xbe2\xc0\x0f\xca!$\xcb\x993\xc0A\x06]\xb1\xdea3\xc0u&\xed\xd4\x84-4\xc0\x9d?\x8b\xfb\xd3>4\xc0!\xd8\xf0\xbb\xb7\x974\xc0\xff\x92(\xe4\x97\xbc.\xc0y\xf4\x9dD\xccE3\xc0(\x14=yW\x963\xc0Q\xfd\xd5r\xd8C3\xc02\xb1Y\x7f\xdc\xba2\xc0\xf8b\x04\xdc\x19\xa43\xc0\x90\'\xae\x88\xbf\xf13\xc0\xff7 `Q\x973\xc0]SP\x0f\x94\xdf5\xc09#\xdc5\x9d\xd15\xc0\x86k=nS\x8c3\xc0G \xce!\xcaH4\xc0Xv\x8f5VJ3\xc0\xe6\x12\xa6\xb2P^2\xc0\x8c\x9d\x03!5Y4\xc0\x99\x86%\xc1784\xc0\xa8\xc2W&\\"8\xc0\x8d{\xff\x8e!\xa03\xc0\x94(\x92M?\x993\xc0\x9cd\x86\x94\x96\x053\xc0\x05\xc0\xe4\xectZ3\xc0\x1eZ\x9e>?\xf52\xc0\x15\xf7i<g\x915\xc0l\x03\xec\x1e\x85W3\xc0|\xd5\xa3\xc9\xb7\x8c3\xc0\x17\n\\\xa9\x92\x994\xc0F;\xc4\xd2\xcb\x1c3\xc07\x9a\xaa\xb0\x82\x0c3\xc0\x9b\x84P\x89\xf4\xdf5\xc0\xb5\x9a\x19yK\x943\xc0\x1e\xe1\n\x83\x1a\x133\xc0\x95\xa7\x0b\xb4q\xc42\xc0:\x9al\xf9\xf5\xdf2\xc0\xeb\xf9\xe8\xa3\xac*3\xc0\xcf(\xce\xc4\xe7v,\xc0\x8d\x19\x17\x05N"3\xc0\xf6\x85S\xe5\x998:\xc0g\xb4\xcfC\x01\x904\xc0)G\xcb\xf3\xb8\t7\xc0`Z\xd7"\xee\xfd4\xc0\xdc\xa4\x0bfQD7\xc0\xbc\x14\xb3\xb85\xd35\xc0\xb5;v\xb4\x9b\xbf3\xc0n\xa9y\x82\x82<4\xc0\xca0y?\xee53\xc0\xd5\x19\x1a\x80,`4\xc0\x1d\x82\xedz\x0f\xa03\xc0\xcc"\xdf\xda\x15\xf2/\xc0\xc2\x16\xb8\x03\xa3M3\xc0\xdc\xb5t\xf5n\x043\xc0\xcc\x1c\x90\xa8\xa1\xe2-\xc0\x99\xd6\xb1L8\xfe-\xc0\xf3\x14\xcb"\xb5U9\xc0Ba\x01\xd4-\xf52\xc0\x04\x9a)\x98FT3\xc0P\x9b\x9fwd\x880\xc0s\xae\x9f\xcbN\x85/\xc0&\x7fJ\x95\x1ac2\xc0\x13\x1c\xba_\xa9\xf32\xc0\xe4\xa89V\xc3\x063\xc0N\xf1\xcfZ\xee\xa53\xc0\x15\xbc\xdb\x85Bn4\xc04m\xa0\x19\xe3>4\xc0\x87\xad_y1\xb12\xc0\xcc\x97mo\xbd\x814\xc0\xbb\x11\xd4\x9a\x8f?3\xc0()\xa8\x91\xa5\t5\xc0>y\x94>S\\2\xc0VG6t\xbc\xa1.\xc0\xbb\x1f\x94\xe9\x99"3\xc0\xf6\xe2q\xd6\xf166\xc0\t\xd0\x146\xb2\x994\xc0_b \xff\x01\x1a3\xc0@ <\xf3*_3\xc0L\xb3&\x86\xf823\xc0t\x84p\xee\xc0\xdd/\xc0;\xb2\x18\x1f>\xca/\xc0"o~\x85\x8b\xcb1\xc0\xa0!\xe8\xd9v\xa03\xc0u\x89\xe9\xa1U~&\xc0\x10\xdae\x04\xda\x803\xc0\x85\xcf}\xa1\x1433\xc0\xb5f\x1c6Y\x949\xc0\xf3ym\xc8034\xc0U\xe9\xf2\x18\xb1P4\xc00i\xc62\xf9_4\xc0T|\x04#&\xe01\xc0\xa6W\xe4\xee\xed\xc23\xc0y\xd1\x86\x9dR\xa73\xc0\xd7\x8a\x8f\xa5\x87\x1c6\xc0$6\xfc\xe1\xdf=6\xc0\xcb\x8c\t\'\xb6a4\xc0\xc02{\x86\x17#3\xc0\x1a\x02 \xfc\xd9<4\xc0\xdb\'\xcd\x0b\xc3M3\xc0\xc6\xa7r\xd3i)3\xc0\x1a\xf8\xd5\x08S84\xc0\xb4\x87\x08\xd6\x15\xe65\xc0\xbf\xfa\xfa\x08vL3\xc0\x85w\xe0\xa9_$3\xc0\xbb\xac\xbb\xd5c\x9b3\xc0\xf1\t\x94\x8c\xb4\x9c8\xc0\x12\xcf\xf5D\xde\x073\xc0\x9c\xdf\xb0\xbd\x81\xe11\xc0\x8e\x1c\x12,\x84.3\xc0\x8a<g\x98\xe4\xaa3\xc0\x13$\xe3Id\xc23\xc0\xa3}\xaaN+\xbe.\xc05^d\\Q\x853\xc0Fn\x883\xd7\x034\xc0\xe6\xe2B\xff9\xfd3\xc0;-\xb8XV\xfb3\xc0[\xab6Vb;6\xc0\xa0\x0bG{D\xa6/\xc0(\x85\xed\xbd\xff\xfc7\xc0\xea\x17g\xba\x17\xc93\xc0b\x89\x9a\xadq\x1e3\xc0\x19txZ\xe184\xc0\x93\xc0\xb6i\xef\xca2\xc0\xd8\xab\x94B\xdd\x8c4\xc0\x90\x7f/z\x1b\x984\xc0\x11\x8e\x9b<\x07\x937\xc0Q\x122 7=3\xc0u\xa0V\xed\xfdQ4\xc0\xe1\xbe\xf7|o33\xc0z\x01\xc5\xc2\xdc\xb52\xc0el\xaa1>\x054\xc0*4J\x168\x193\xc0\xe7 \x93\xa6p\xea4\xc0Q+c\xe8\xf6 3\xc0\xf1\xf1\xb9h\x1fL4\xc0\\\xd9lG_Z4\xc0\xc9&\xbdO\x92B3\xc0\x8b\xd0\xef\xfe\xed.6\xc0\xde\xda\xad\x8b\xc983\xc0\x9dZ_Ay:6\xc0\x0eF\xfd2J\xb47\xc0v\x19\xaa\x9d\x82\xb23\xc0\x8db?\x07;R4\xc0:\xeb\x1a\t\xaa\xb79\xc0Q\x16]\x97\xac\xa07\xc0\xd1\xe3\xbcO\x80O5\xc0\xd6\xd4[\xff\x82\x173\xc0\x0e\x8f%\xa9\n\xf51\xc0\x8a\x9c\xd3U5\xfc2\xc0\xc2\xd5\xdb#D\xb52\xc0A\'d\xa4L\xf22\xc0\xba\xf9\xf6\xfd{,3\xc0\xdfj\x99\xa1:\x874\xc0\x94MCW\xdaD2\xc0\xc8\x8c\xe1C\x97x4\xc0Is\x13>\xb5:3\xc0\xe3y\xc3\xe5u\xf73\xc0\xa8!\xe2}\xb0\xe23\xc0\x95\xe3\x9f\x987*3\xc03RIya&4\xc0Z\xa4;\xcf\xa2\xa83\xc0%\x17\xce\xda8\xb42\xc0\x07\\\x95\xcb;\x9f4\xc0\xdd\xdb\x88J\xde.3\xc0\xec\xbd\xf3`\x92c2\xc0\xfd\xd8\x08\xce\n\x9d2\xc0\xa4\xf1D\xf2\xff\xd42\xc0\xa1\xa3\xfe\xcc\x17P1\xc0y\x94w\x96Q\x863\xc0\xdf8F!$\xb77\xc0\xe8\xbaO\xdf\x7f 5\xc0\xfcuX\xdd\x91T3\xc0\x82\x1e\x00\xc2j\xea2\xc0\xb3\xfd\xfc\x1a\xdb\xb81\xc0\x1fr\xb8\xc0\x11^2\xc0\xc5\xf6l\x98\xd5#3\xc0\x0bq\xbb\xdd_\x8d7\xc0\xdaS\xa1\x94\x81|4\xc0ef\x89\x1cD\x938\xc0\xab4\x97\x9aP\xf32\xc0\xf0yt\xca\xa5\x060\xc0\x91Z~f\x0163\xc0R|>\xa5\x1eh4\xc0IU\xfd\xf1\xe8\x904\xc0\xf5\x86\xa4%\x81\xac4\xc0P2Q\x879\x8a2\xc0\xe6\x96\x7f^\x80a4\xc0\xcb\xbc\xa5\x87|Y2\xc0H?\x12\xb2S`/\xc0\t@\xdb\xb9\x8d\x880\xc0w\xe5\x9c0\x19\xf34\xc0\xf4le3\x8dP3\xc0\xd7|A\xbf\xcaI4\xc0\xb5\x80\xb5l\xbb\x014\xc0"\xb8{\xb0\xcc\x814\xc0"\xea\xd4Y\x0e\xdf1\xc0\x11\xe8\x17|\x96\n3\xc0e5\xf4N\xfa\xd91\xc0\xa6\x06^T\xb5#2\xc0\xc0\xa5\xca\x16\x0343\xc0\x97\xd9\x86\x9e\xed\xd74\xc0\x14\xcf\xbb\xdf\xd6%4\xc0\xbe\xed0/!\x814\xc0\xc4\xfc\xea\xc5\xf4\xba6\xc0\xfa#\xda*]`3\xc0:0\x89lO*4\xc0\x93\x91\xee\xf1k\x164\xc0\xa6\xb8\xd9\xb1\xedQ3\xc0\xe7b\\\xcf:Q4\xc0\x96\x8a|\xf0\xd7;5\xc0\xe3\xaal\x04\r\xb04\xc0\xdc\x16g\xa3.\xb43\xc03\x9ex\x1c]\x1a4\xc0\x7f\xed\x07\x1f\xcbY5\xc0\xaf\xa9,\x8b \xf14\xc0\x80\xbb}*\xd3\xbd.\xc0D\xf0\xcf\xb4\x03\xd20\xc0\xd5\x03+\xc0\\\r3\xc0W\x00N\x88B\xcd2\xc0C\xfa\xf3\xd3/\n1\xc0\xf0ce$\xe0\x1c4\xc0\xd5\x03\x0eP\xefn4\xc0\x80M\x8c\xa0\xfe\xa72\xc0\xb0%u\xd1\xcb\x872\xc0\xfee[\x92\x92\x1e4\xc0B\xcc\xecU\x8c\x875\xc0M\xf7\x9b\x05\t\xf14\xc0\x13Q\x81H1\xd18\xc0\\\x13\x05\xed)62\xc0\x86=X\xa63\xce3\xc0\xe9\x9bCI\xa2\x0c6\xc0\xc4\x06\xb9\n\xdcf3\xc0%\x93\xe4F\x96\xff2\xc0\xff\xce`\xa9Q;3\xc0\xc3\x04$\xc6N@3\xc0D\xe4$\xdcTW4\xc0\x0fT\x99ti\x924\xc0fX~U2\xb74\xc0\xe0\xb1y\xb6\xad+9\xc0\x92O\xba\xa5\xe1\x817\xc0\xa9h\xe1p\t\xb32\xc0\x98\tN\xaa\xf9\xd22\xc0)\x94<:\xc053\xc0?\xb3\xdc\xd4\x14\'4\xc0X\xf6M\xe5\x19\xbf3\xc0/\xd5\x11\xc3\xdfY4\xc0H(\x88t\x0f\x131\xc0z\xbef]\xa2a4\xc0\xa5E\xe1t\x12\xfd3\xc0=\x14\xea\xc7b\xa94\xc0\x86\xe8\x86\x81\x97\x994\xc09\xee\x1cv\x97~1\xc0i!\\\xb8\xcb 3\xc0\xae\x85\x06\xea\xa1\x134\xc0\x93\x9f\x11\xc9\x91\xef4\xc0eC\xa3\xc7\x1az9\xc0d\xf3\x12\x91\xfdj3\xc0\xbf\x07\x1b1.h3\xc0D\x83)c\xa5\x874\xc0\x8c\x9e\xe2\xe6\xafC4\xc0\xbe\x8bV\xfbi\x8e3\xc0\xa0\xaa\x1e\xb4\r\x9a4\xc0\xc8?\xab\xbe\x94\xfb/\xc0j9\xff\xa5\x1f\xe1.\xc0\x19\x8d\xb2P`\xa90\xc0\xa3D\xe5M k4\xc0Ie\x80\x83\xca`2\xc0c<o\x87\xb6]2\xc0\x00ns\xa5XM3\xc0\xba\xa607ES4\xc0\xa7\xe3\x9f\xeeG\xbc4\xc0\x18\xfd\x8a\xf7b\xc33\xc0nQ3\x18w\x053\xc0\xc43^\x9fk\xa3/\xc0\x10t\xf9\xb1\xf1!5\xc0c\xb3\xbb\x05\xd3]3\xc0\x00S\xbd\x8f\'@5\xc0\xebf\xc6`C\x0b3\xc0\x0b\xef\xc1\xb1j\x8a3\xc0i\xc8\x8c\xdc|\x974\xc0\x8e\x9d\xe8\xdac\xb91\xc0X[>\xcf\xb2\x1a5\xc0\xcfq\xcd\x12\x01f2\xc0z7x\xcd \xee/\xc0\x8a\x80\rm;\xf72\xc0\n\xfe\xca\xd3\xd823\xc0\x84\xf1\x92\x81kL2\xc0\xcah\xeb\xd3\x99\x9d4\xc0q%\x81\xbdL\x1f4\xc0N\x1b6H\x7fA2\xc0\xd8\xadA>y 1\xc0\xf9:\x17\x8c\xc304\xc07>Uc\xd5y/\xc0\x95A\xe7\xe1\xa6I4\xc0!\x00\xf7\x97\x9fL-\xc0\x00\x92;\x1f\xaaC4\xc0\xec/E\x99\x84\xc23\xc0\xf8\xbe\xd8t\xf5*3\xc0q\xc7R4^\x183\xc0\x9f\xab\xefV\xbc\xc02\xc0ihzp\x9f?5\xc0\xbbT\xe7\x07;\xa44\xc0\x88o\xe5\xb6\xe3\xc24\xc0%\xa0I\x01\x85&4\xc0l\x0fcqr\xfe2\xc0Gz\xe6\xfa\xe8\xd1\'\xc0\xbc(\xbc\x1d\x89H3\xc0uVE\x93M\x942\xc0\xa3\xe0I\x9dq33\xc0~\x94\xc54r\xd32\xc09\xee\xd6E\xb7\x823\xc0\xd6b\xe7rh\xf82\xc0VF#\x1d\x0e39\xc0\x10b\xd7k\x1d\x135\xc0\x88e\x10\xeb\xdd\xf2.\xc0\x82\xc6\xbcm\x16%5\xc06\xee\x9d\xa4\x1fZ4\xc0!\xae\xe9\xb7m\'3\xc0<\x17\xac\x8a\x1f73\xc0\xb2\xde\x97\xbdH/3\xc0\xc4\xa1\xac\xce&\x083\xc0G!\xc3=%\xdd8\xc0\x1f!yg\x96e3\xc0\x009O<\xc2\xbf3\xc0\x08\xf6\x7f\x8d\xdd\x9f3\xc0\x19\xcf\x9c\xb1\xd6r4\xc0w\xfe\x8b&n\t2\xc0\x02\xa6\xbd\xdb\xef^2\xc0*50\xa0Z;2\xc0G\xbb0s2:5\xc0\x8d\x93\xc7\xf9\xd5\xd72\xc0\t=_\x02t\x000\xc0\xa4)>\xf4\x80\x108\xc0<$\x9a%\x82-6\xc0p\xaeS\xf6<$4\xc0"Xi\xd61\xac3\xc0m\'C\x10B5/\xc0\xd6C\xfbR\x83\xec.\xc0\xde&]\xc0\x0e\xf1.\xc0r\xea\xa8+)c3\xc0$\xd58\x00\xe6\x1e3\xc0\xbb\xef\xb4\xb3\r\xd92\xc0_\xe3\xd8Mv\xa73\xc0\x11:i\xa5\xcf\x813\xc0\x9f\x1b\xf4G\xc4\xee-\xc0\xae\x0c\xb0\xc1XW4\xc0\x81oP\'\x81\x0f0\xc0\x03\xf1\xd9r112\xc0\x92\xbb{\xb7\xf4\xd98\xc0\x88\x92\xfe\x88g;3\xc0\xb2m\xb6\x84\xd7\x8c0\xc0h\xf7\xf8\x80\xcbS4\xc0\xb3\x82\xac\x8b.\x894\xc0\x11%\xb7\rT\xab4\xc0_\xe2\x19\xa5.x3\xc0\xfe\x86\xc0\x01\x0bh2\xc0\x1a\xacmb8\x822\xc0\xe3\xa2\xf4\x0b)c3\xc08v\xfa\x06\xb7M3\xc0\xfc\x8cp\xe3\xa4\xcf3\xc0\x11V\x1d\xf5p95\xc0(\xa0\r1T\xd42\xc01\x86\xcd\xfe\xd3:0\xc0f\x98~\xb9;&3\xc0h\xf3Z^\xb3\xde7\xc0\x82\xdaW\x0b\xa9\x0e5\xc0E\x13\xbb\xe1\x80\x005\xc02\xa4\xbeV\xde;5\xc0\x9b\xf2p\x9a\\;0\xc0\xb8\xd2\x0c\xfcn_2\xc0e\x0b\xcbk\xc1\x174\xc0\xbd\x1e\xd9\xdd}\x123\xc0\x8e2Y\xdaZ\x823\xc0;l]\x04\x12\xe43\xc0\xf67\xf8S|}4\xc0\xd3\xa7\xf6\x12\xbf\t3\xc0\xa9\xbc\x80\x96\x96\xd72\xc0\r\xfb\xb4\xef\x93\x1e6\xc0\x18G\x86\x98~85\xc0\xb0\xab\x02\x9b\xd3\xb53\xc0\xa0I\xd9\xbe\xe6\xc53\xc0sv\xa1\x084\xaa3\xc0\xb5\xb2\x81\xf2*&3\xc0\x8f\xa0\x93\xc3\x1a\xf6/\xc01f\xa4\xe1\xf2\xe72\xc0|[\x93\x9c ;5\xc0Q:(\xfeD\x1a3\xc0dP\xbe\xef\x04\x8d0\xc0\xe9\x15\x81\xa6^\xf20\xc0Q\xb1\xeeF|\xc32\xc0|\x01\xf0-\xb6Y3\xc0\xdd\xdf]\xa1\xc6\x8b3\xc0\x9c`%\xa4\x1c\x913\xc0Y\x04Qi\x96\xb73\xc0\x05\x95\x97\xaa$73\xc0\xaa\x1e\x8a\x80\x84\x143\xc0\x1fW)\xf0t\xcf4\xc0\xa4\x97=\\>\x125\xc0\xc2\xa0\x0e3\xcd04\xc0\xfa\x9b3]J\x110\xc0\x0cb\xee\xe4\xc5b3\xc0\xe59\xd9\xff\xa244\xc0}Y_\xd5\xc9b4\xc0\xe5\x15m<\x10\xb72\xc0m\xaa\x923\x96\xfb/\xc0U."\x1dV\r3\xc0\\_\xe0\xbaf.7\xc0\xd2;\x9b\xc3w\x025\xc0\xf2\xa4\xd6\x18\xce\x983\xc0\xb0\xdc\x11\xbf\xc5r4\xc0\xde\xbf^\x9d\x19H4\xc0Ra\xea\xa9T\x934\xc0\x99\x18\x16\x15\xef\xdf/\xc0\x16R\x8f\xcf\x1aR5\xc0y\x80l\xa9\x87\xe13\xc0\xe6\xd8[\xc7#n3\xc0\xf1Q\xed7\xdd\xd14\xc0\x07\xed\xd2\x13\xaf53\xc0HB%\xc4\x0be2\xc0\x9e0\x03\xba\xbe\xc60\xc0\xa5\xa7\xdb\xb4Y\x086\xc0=\xdcX\xae\x94`3\xc0y\xad\xd5\xbd.m4\xc0\xc1\xe7\x83\xfc<\xa94\xc0\x94v\xb4\x06215\xc0W\x86\xbe&\xd1\x145\xc0=\xfcH\x9c%m3\xc0"\xd2\xa7{\xfc\x962\xc04\x82\x8c\xc3\xf8%3\xc0 \x1d\xc3\xc6\x1a@3\xc0i\xc0\x93\xed\x10\'/\xc0&\x02%\xc2\xe2\xec2\xc0P5\x85\xa2\xdf\xab3\xc0)^p\x9f\x9585\xc0\xdf\xcf5\xea\xb5\xda4\xc0\xb5\x1eW\n\xf8\xc23\xc0X2\xf1\x8e\xcfv3\xc0*\xc6t#\x1dh4\xc0\n!\xba\xe4\x10\xde7\xc0\xe5\xf5\x18n#[/\xc0\xb5\xe0\x14\xd7e\x826\xc0\x88\x99\xd2\xc0)\xe64\xc0\x9ej\xa0}\x0c\xc64\xc0\xe4\x89lX\xe7\x003\xc0\x90w\xd4\x12cM3\xc0\x17ONhPD7\xc0\xc4\x1d\xe9\xdbz?2\xc0\x9c\x12S\x95j\xf6-\xc0\x0f-/tt\x084\xc0\x9c\xac\xff\x14\xc6O3\xc0\xf4\xcb\xbaJ\xb9/5\xc0\xd09s\xd0\x9bZ2\xc0>\xba\r\x80T\xbc2\xc0\xdb2\x11n\x1b\xf24\xc0W\xe6\xfe\xad\xe7\xbb2\xc0pv(G3W3\xc0\xd0\xe5\xcbe(U3\xc0\xf6\x86\xb8-m\x9c3\xc0\x84\xe8\xb1\xa0r\xac3\xc0\xac\xad\\\x8c\xfc\'3\xc0\x92Zw\xc6\x16\x164\xc0sP\xb2\xb0\x02\xbf4\xc0\x89lJ"\x97U4\xc0kN?\x0e\x07\x9d2\xc0\x87\xc2\x18\xc6\x04\r3\xc0P\x0e\xcct\x9a"3\xc0\x12\xb6\x11\xee ^3\xc0\xf2\x02\x86\xaa\xdb\xaa3\xc0\x86P\x94\xa9\xb1\x1c6\xc0\x9c\xd4O\xf8\xaf\xf72\xc05$\xa2\xd7\x07\xf32\xc0\xab\xe5E\x1e\xa1]3\xc0\x0b\xc80h\x07G3\xc0\xd6\xfcJ\xb6\x9e|.\xc0i\xa7\xb5\x0c\xcb\xa13\xc0\xfe|\'\xe8\xa0\x1a5\xc0 \x08f\xb4M\xfa3\xc0\xe9\x1f\xa8{l\xe63\xc0\xa46\x88\x03\x86\xd83\xc0\xddg\x86\xa9e_4\xc0\xb9\xd0\xb7\x17#P4\xc0\xd8\x12\xc56\xf1\xc52\xc0\xa1\xb6q\x1dbz4\xc0hq\x8a\x97\xfft-\xc0\xc4\xcc\x82O0n4\xc0`\x10\xcaE\xc5\xfe3\xc0\xe9\xa4\xc0\xe2<q3\xc0\xd8\xea\xab\xa6QG3\xc0\xd8\xf9t_\x8ay3\xc0\x89G\x19\xd7-33\xc0\xf3r8x\xcf\xd93\xc01$L\xcd\xfdU4\xc0\x9ddB7\xd3v4\xc0\x88\xf7\xec+Z\xec2\xc0\x13\xc6\x7f/\xff\n3\xc0f\xaf`K\x17C3\xc0\x95\xef\xd0\xd6[\x034\xc0\x0f\xf99\xb7\xd2\xac4\xc0\n"\x0b6\xd7W4\xc0\xc2Yf*\x18T0\xc0\x91)\xdc\xda\x05\xbd4\xc0\xc9(\xb2l\xad\xa99\xc0q\x1a\xf0\x99\xb2\x844\xc0r\x12\x8c\xd5\xaf\r4\xc0\n\xa8P\xc8G\xb83\xc0\xa6uG\x85\x8e\xbc3\xc0\x97\x1c\xef\xd2\x08\\4\xc0v\xf7\x881\xcc\xf53\xc0\xd2F\xc3\x07,Y4\xc0\xaf\x1ay/@\xb92\xc0\xff@S\xa1\x06\x073\xc0&\xb4\xfa\x92\nW5\xc0\xcf \x1dc\x8c\x9c1\xc0PU\x83-F\xca2\xc0v\x8a\x8d-\n\'6\xc0\x8e\xd1t\xdc\xa7\xf53\xc0\xda\xed\xc2\xaf\xff`4\xc0?\xed\xad:\xb4\x005\xc0\xa9\x7f[\xe2\xa1\xfa4\xc00\ro\x06\x0fg3\xc0\xabg\xb3I:\xc94\xc0z\xb5\xc8"j\xea2\xc0\xca\xbe\xc9\x87=f3\xc0>\xe3#\xbe\x9di3\xc0r\x80\x0f\xbc\xf2\xf02\xc0Z\xf5\x81 \xe0\xe43\xc0 \xefX\xaef\xdd2\xc0\xf3\xd7\xa9G\xc0r1\xc0\xd4]\xae\xf0j\xac3\xc0\xa7\xc9\x18\xfc\xc8\x1a1\xc0\x9a\x82%\xd3\xff`4\xc0!\xabn(c{4\xc0\xba\xe5\x9di\n\x886\xc06\xd8i\xa2\x9a\xc44\xc05wNW\xb7\x1b4\xc0\xe6\xb1\x89\xefy\xea2\xc0R\xa5\'2\x1f\xbf3\xc0~p\xb3+\xb3\x1b4\xc0\x80\x98\xbb\xa1NW4\xc0\xf5\x9c\xbd\xf5x\xed2\xc0\x15\x98\xeb]\x9fh3\xc0\xfeK-\x12\xf8s8\xc0\xf8\x17^\xbb\x9b\x1c5\xc0:\xb8\x8fF\x1a\xd62\xc0\x99\xe5\xb81|`4\xc0\xc6\xe0h\xbd\xdcr4\xc0\xe0\xe0=\x04\x80\xa92\xc0\xf8e\xe5\x0f\xfe\x924\xc0g\xb3+\xb6\xea,6\xc0:\x89\xf3\xffpZ5\xc0\x9ap\xa9\x1f\xc4^3\xc0\xaf\\\xc4\x04f\xf93\xc0t\x12\xcb\xfd\x00O3\xc0x\xd0k\x9d\x8f2/\xc0\x08!;\xe0~\xf64\xc0\xc71\x18N\xc3`4\xc0\xe4\xd6\xf6\x1c\xff\xaf3\xc0D\xc8F\'\x99\xc33\xc0\xf6\x9b\\\xe3\'i7\xc0\xbb\xc23\xb7\x9d\x8c3\xc0S\x86\xd0Rpu3\xc055h\x8c\xab\x044\xc0\x85\xd5c\xda_*3\xc0\x8fj\xe1\x05E(0\xc0Zmx\xcb/\xfa4\xc0\xaa[x\x01\x9bh4\xc0\xec\xf2\xdc\xde\x80[4\xc0<\xb7\xf6<\x06\x8e2\xc0AY\xc1\x86\xcbY3\xc0\x16\xc57\xf9\x04\x153\xc0\x85o(A\xb9\xe32\xc0\xb3cz\x10\xfa\xe82\xc0\xd4\xe3\xb40\x0f\x9f4\xc0_\x92+\x9d\x9d~3\xc0u\x13p!\xe5>2\xc0j\x84F\x10\xe5\xe02\xc0\xf5.\xae\rI\xe63\xc0\x1d>\xbc\xf7N\xe23\xc0\x91\xe3\xe2\xfb\x87\xc23\xc0|\x16\xa8\x0b\x0c\x054\xc0\x99\x14@\x0c\xae\xca4\xc0\x1d\x93-\x16\xf9~3\xc0f*\xe9\xaf\xfa\xe52\xc0\x9a\x97*\xe8`\xa03\xc0NI\xed(\x91\xa07\xc0\x0cC"P\xed~4\xc0F\xfe\x98\xd9:\x1e2\xc0\x12&2\xaf\x9el4\xc0\xad\x9378 \x8d-\xc0Z\xb8&l\x9d\x82/\xc0\xff\x8c\xc7\x0c\x1d\xf9/\xc0\x98\xee\x85w]\xcc5\xc0\xcbn\xed\xdb\xde\xc83\xc0\x87=\xcd\xb0XJ5\xc0\x81x\x84N=\x1b4\xc0\xdc)\xfc\xf4\x1et0\xc0~\xd4de \xab2\xc0LkO\xb6)\x1a3\xc0_\xfe\x86+t\xde2\xc0\xd9X\xbe\xab\xec\x9a2\xc0\xad\x14f\xb1\xf0\xd04\xc0\xdb\xa4\x05U#\x014\xc0\x05\x80\r\xbfS$5\xc0\x8b\xe5s\xd3\xaf\xe53\xc0\xe3\xbd=\xaa\r\x143\xc0\x17/M\x10\n\xbc3\xc0\xe1\xdaq\x94s\x913\xc0\x87\xef%w\x9b\xce5\xc0\x8c\x07p9\xc9\x9a9\xc0\x92\xd4\xf8\x1bl\x123\xc0|\xe7/\x8a\x0e\x940\xc0J\xd05\xe4\x1b\t4\xc0\xb2D86\xc3]2\xc0\x06\xa8\xcaE\xa2\xea/\xc0\xfd\x82\x04r\x0bO4\xc0\x8c\xf9g*iG4\xc0\x93\\\x10\xd5\xf9\xae2\xc0\x90T\xf4\x8a\xc6N5\xc0w.t\xa9\xf5\x8d2\xc09\\\xad\xe2\x14\xa72\xc0}b\x86R\xd8\xd02\xc0\x90\x1b\xc2\x0fL 5\xc0xO\xb3\xee4\x1a5\xc0~6\xf35\xf3\x075\xc0\xda\xbbg<\xef\xe93\xc0u\x98\xcb\x05\x9d\x902\xc0\xc3\xe2]Z\x92)3\xc0\x82|FE"\xfc2\xc0\xf8\r\xe4\xb6r\xc42\xc0j%o\x93q\xbc4\xc0\xb6\x1f\xa0\xbb(\xc18\xc0\xb51x\xea\xcd\xd83\xc0\x8a\x12H p\xe02\xc0\xa4C\\\xf4\xc8m8\xc0R<\xfb[\x1a\x8e/\xc0E\xdbd\xc2f\xca3\xc0\xf5\xce\xde\xdex\xe22\xc0\xf4:\xf9T\x03!3\xc0\xb6\x02X^d\x950\xc0!\xaf&9\xf7\x9c5\xc0r\xf2\xf8\x89\xd1)4\xc0\x82\xd1a\xbb=t3\xc0$\x15\xca\x0b\x1e\xa86\xc0\xe09\xfa\xb9\xecJ6\xc0\x94W\x03\x8e\x19\x034\xc0\xf9h\xfd\x13d\xba4\xc0\xe1\xef7\xb0\xcc+9\xc0p\x8b\xfc\xa6\xd4Y0\xc0\x96n7U\xa2\xf53\xc0HZ3\xb0l\xda2\xc0h\x07w\x9a\xcf\xce2\xc0\x17W^\x1d\xb2o4\xc0\xd9l\x1f\x00LT6\xc0\x03\xf7\x04\xccH\xb54\xc0=\xc4\x1d\xb5I%3\xc0?\xf1`\xa1\xec\xd94\xc0WX\xb0|\xb5\xc44\xc0\xc5e\x9c\xaeNf3\xc0\x95\xb0\xc2\xe7\x89\xa72\xc0\x8b\x99\xe2J\xf9\x9b/\xc0\x9b\'\x16\x98\xb7k4\xc01e\x13\xb4\x90\xa74\xc0a\xb4\x9a\xae\n\x104\xc0\x1ey4\xf5\x96\x163\xc0?\xfe\xc2u$\xf13\xc0V]P,\xb507\xc0\xfa3\x8dC\xc4\xd62\xc0\xf1\xff\x9e_\xef\x113\xc0`\x17-\xab\x0ep4\xc0\xdc\x91\xd4F\xd3$2\xc0]\x10\x9e\x07\xacx4\xc0[\xe5\x83\xf2X\x123\xc0}\xa2\xc0\x98\x87N4\xc0\x12o\x1f\x96\xa5\xed3\xc0\x04\xed\x02o\xb0\xe43\xc0y\xfcX_\xd8F6\xc0M\x1b^\x98\x1a?.\xc0-i\xa9\xaa\xa1\x828\xc0.\x9a\xc7\xd2H\x103\xc03\xe7\xf3R\xd6\xd12\xc0\xc2\x88\x95j\xfe\xe54\xc0\xc9dz\xfb\xd024\xc02\xbc\xe6\xa3\xc0T2\xc0\xb6\x1cQ\x12\x00m3\xc0MV\xd6\x00\xb0$3\xc0e\x17~\xd6\xc7P5\xc0\x1e\x9d,\xddV\xb64\xc0]\x98\xb0\x89\x13\x950\xc0\xf1\xc7\x0f\xca]j3\xc0\x04\xe0\xc3a\x1c[0\xc0\x1f\x9b\xfe\xc0\xcft3\xc0\x8b\x96\xe5N\x86N4\xc0">\x1e\xef\x96\xb8/\xc0\x8d\xafn \xd4V6\xc0\xa7_\x942ZV2\xc0\x1b\xd6\x1bh\xd0\xba,\xc0\x803\xc6Y}\xeb4\xc0\x10$\x81C\xe2R6\xc0\xd2R(\xd6\x14\xf63\xc0\xc9E#\xf6\xae\xa21\xc0\xacj\x82_)\xe33\xc0\x87.Ch\xf8D5\xc0\x8e\x1b\xb0\x05;^3\xc0\x8e.Tz\xc0>7\xc0L\xe1a\xe3#13\xc0\x1fV0Z\xa3\xe53\xc0?\xaf\xebR\x1b\xdb.\xc0\xdd\x7f?\xb5\x13b4\xc0Z-\xb1\xa3c\xea3\xc0\xed\xc6J\x85\x1d\x812\xc0\x90\x97\x85\thZ9\xc0\xdf\xc8\xb3\xcc\xe4\xd42\xc0^\xdf\x06\xb51\xef8\xc0v\x08\x03s\xaa\xc86\xc0\x8f"\xae\xc6\xd353\xc0vE\x17\xc6\x82b3\xc0\x1b@\xbd\xa1\xdeb6\xc0\xf1\x9e\x85\xf4\x94\xed3\xc0~+\x17\xec)\r3\xc0$\x12WaZ\xbc4\xc0\xedc\x1b\xcb\xc3\x9a-\xc0\x12\x94y\xbb=f3\xc0iJ\xae\x10\xad\xb83\xc0P\x80Y\xbcl\x1f0\xc0\xbb\xacp\xa6bw2\xc0$\xeb\xcde\x17\xc12\xc0\xd8H\x9a\xc5\x01\xdd1\xc0y`\xafi\x1e=2\xc0\x0f\x00<I\'x5\xc0d\x0bP\xb4\\p5\xc0I-\xe8L\x16\x8d4\xc06\xc4\x94\x9f_i1\xc0\xceM\x0fi\xda&9\xc0\x89\x9fi\x90\\\xb93\xc0\xe4\xa0\xf5d\xcd\xd52\xc0\x9c{\x18\x92\xfc\xc53\xc0<Yb\xb3\xfd\xf81\xc0\x8fu"L\x18v3\xc0\xa3f\xcf\xb8| 3\xc0\x98\xf9]R\xa4l3\xc0\xa2.3\xca\xe6\r3\xc0\xf7\xbf\x88J\xf4i8\xc0\xb3\x16YfW\xda8\xc0H\x9e\x9d\x05\x03N3\xc0\xf9|\xbd\x9c\xc2\x1f3\xc0Y^\xf8\x86\t24\xc0S\x92V\x88\xec\x814\xc0T\x88aL\xce+3\xc0~\x8e\xc1c\xb6)3\xc0\xe9C\xdc\xbbp\xdd4\xc0\x88m\x16L\xdd\x840\xc0\x18\xc6V\xd5\xd2\xd12\xc0\xa0\xc4\x98\x82a\xe56\xc0>\xf4\xfc\x96j\xe9/\xc0n\x84L<\x05$9\xc0\xaa\xffY\xc7t\x844\xc0[\xea\xc58\x1a\xa16\xc0\x0f\xf3[c\x15\xd06\xc0\xb8z$\xf0t\x0e4\xc0\x0f\\9\xf6y\xca0\xc0\x97\x1c`\x95\xbdm3\xc0\xc3BD+\x91m3\xc0\xba\xc3\xd6m\xe8\xc06\xc0ln\xf4\x9a\x00\x884\xc0y`1\xda\x07\x8a4\xc0dG\x03:D\x9a4\xc0\x0bN\xae\xae\xf9\'3\xc0,R\x93\xbb\xeb:3\xc0\x92\xdaaa\t\xeb3\xc0\xdb\xda\x94W\x16\xaf4\xc0\x13F\xb6\x00\xf4n3\xc0\xb1)\x86\xee\x1f=3\xc0v\x9d\xac\x8b\xd5Q5\xc0\x9dE2?M+3\xc0\x18\x1fZA\x0b\x033\xc0Ak\\\x0e;\xa11\xc0Y\x98A\xad\xf0\xbb1\xc0\xa3\n\x99\xb53+3\xc0\x81\x99sr\xcc~6\xc04\xb2\x90\x87\x16j3\xc0e\xd7\x89~\xfa\x160\xc0\xc7>\xbf\xe4!?3\xc0\r\xbeI\xe0\xbb\x1a3\xc0\xbd\x15\xf9\\\xef\xdf0\xc0\x06\xafx\xbb\x0fq4\xc0\x12*"=X\x1c-\xc0x\x04\xa0 \x10\xb33\xc0\xd2\x0b\xc9+\x04|3\xc0x\x05\x9b7(N-\xc0OF$\x93\xc2\xa3/\xc0\x91F\xfc\xd3b[0\xc0\xd7\xfe7\xb2\x1eI7\xc0\xd6\x80\xe8i\xd9v7\xc0q~\xeeHY\xf17\xc0=\xfc\x0b\xc2\x93\xb93\xc0v\xcb\xf1\x07\tw5\xc0\xaeh\xd5\xda\x11\x886\xc0\xbc\xee"\x91\xb5\xb74\xc0q\x1a\xe4-\x92\xd02\xc0\x99\xd2\x9e\x164l7\xc0$9\xd7\xe2\x99:0\xc0\x82\x05\x06\x18\xaa\x843\xc0\x14*\x82\x97\xe8\\3\xc0\xb6\x9f"\x9eh\x824\xc0\xab\xbf`\x9fz\xc23\xc0%j\x7f\xa6\x06\xdf0\xc0\x95n\xe0f\x9a44\xc0\xa1\xbb-<\x8b?2\xc0x?%\xaaBX2\xc0\x06\x1dq\xa0\xed"0\xc0\x1e;\xdb\x9b\x84r4\xc0NO\xe5\x10\x97\xd62\xc0"X#\xeb\x87\xdd3\xc0\xa2\xcb\x1c\x16\x94\x8b-\xc0\xc6\xcd\x1f\\=!0\xc0z\x89\xbd\xac\x0c\xaf4\xc0\xfc\xc0\xd4\x0b\r~3\xc0W\x16\xc1\x16F\x9d2\xc0\xabHB\xa6`\x916\xc0\xf6-#m\xe5\x1b4\xc08\t\xbbx\xe7\xfb2\xc0 \xd5\xa0H\xe8\x074\xc0\xa7\x07>\xd2\xa2\xbf3\xc0=;\xc8\xf4\xc0X6\xc0\x86\x1b\x9dE\xa3\xc53\xc0\xf4\xd9\xb2\xfe6\\0\xc0\x15\x16\xe6\xda,+3\xc0V\x81&\xf7\xe1\xd82\xc0\x88?,\xbc\x9c\xce2\xc0{\x8b\x8d~\x14\t3\xc0\x05Wi\x8bc\x1d3\xc0\x9a\xd7\x7f\xbc&\xba3\xc0\x8a3#\x7fn\x1b4\xc0\x9a0\x9b\xf2\x85\x8b4\xc0\x0ec\x97`\x95e4\xc0?\xc3"\xea\xf3n3\xc0\x18\xaf\xb6\xab\xd9\x9b/\xc0\xe8\n\xf5\xa0A{3\xc0P\xf0 \xe7!y6\xc0\x0f\xb2\xcb\xee\xcf\xbe0\xc0L\xd2>!~\xc13\xc0|v|\xa7y\xfe4\xc0\x1dZ\xe4\xfd\x9d:5\xc0\x02S\x96\xce\x0b^4\xc0\x82\xaa\xd9B\xfe\x163\xc0\x13_I\xce4\x141\xc0\xfb\xe8\xe1\x8d\xd3\x84-\xc0\x8a\xfc\xe1\xd6:\x9f7\xc0\xe2\xddii)\xf9/\xc0x$\x9d\x88\xf8\x000\xc0i\xf8\x99\t\xd5b3\xc0\xec\xa55x\x1e\x0e0\xc0r\xa8\xc5\x9e\xaf\xcd3\xc08G\xf3\xfd-\xc73\xc0\xe3\xb8.\xf1Iz2\xc0\x8d\xb8\xcfR\xbc\xe72\xc0\xe3\x84\x9dms\x864\xc0\xbe\xdc\x9c\xea\x1d*3\xc0Zn\x8a\x14\xbe\n3\xc0_\xf3_\x99\xa3\x075\xc0l/\xeb\x1a\xac.7\xc0\xdc\x84\xe4\x16\x02\xd43\xc0\x9d\xa2\x08c\xc0\x852\xc0%\xc9\xef,\r\xc77\xc0%\xcb\x14:h\xd12\xc0?\xdfi\xcd\xcd73\xc0bx\x03"\xb2}3\xc0QAe\x16\xcc\t2\xc0\x02\x1a\xbe\r\x9cy3\xc0\x90\xb1\xe5\x9duJ4\xc0|7\x80\xb8nB4\xc0\x85\xdc\xf9Gu\xdd3\xc0_e\x98Ue\x96.\xc0\xfe\xfd\x08\x1dy\xd93\xc0W\x1d5\xd0\xe7\x89/\xc0\x0e\x8b w\x98\xbf3\xc0\xc7\xd4\xe5ibo0\xc0\xcb\x8bY\xb8\x81\xcd1\xc0\xd3\xffB\x9e\xc990\xc0\x90\xb1\xcf\x07r_3\xc0\xc4R\xe7\xee\x97\x8d/\xc0\x966.\x02\xce\xb77\xc0\x1ez>\xad!;3\xc0f \xc9I+\xf92\xc0\xe7\xb3E\xd5\xdb\x044\xc0\xc9\xf5@d\xb1\x032\xc0\xaf\x80\xd2\x99\x91$9\xc0Z\xdbO\xaa\xd4\x013\xc0\x0f\xe0XY\x11\xd42\xc0\xc0*\x82\xfd3\xd22\xc0\xde\xdf_B])4\xc0\xeb\x98\xba\xe3\x8a\xcd2\xc0\x05"\xaf^\xbf\xd27\xc0\x1d\xcb\x06#D\x823\xc0\xf8\n\xdb\x8e\xf6\x912\xc0\x02eG\xb6\x90\\3\xc0\x9e\xaf\xc1\x01\x9d\x128\xc0\xd6*\xb4i\xdd\x8e0\xc0\xe0\x0eL\xda\xff\xc93\xc0%{\xac76y5\xc0\x86\x1b\xf4\xed\x04g5\xc0\xa0\x16:\x16\x0c)4\xc00\xc1t\xf5\x04\xaf/\xc0\xaf\xb8\x97\xf0Y\xdb0\xc0V\x88\xbf\x14vA2\xc03\xd9U,\xe8=-\xc0\x820\xe3\xba$#3\xc0\xb0\xb6\x9d\x8eI\xbe2\xc0\xfe\x00\xfb\xd3\x8b\x043\xc0\x87\xcc\\z\x99S3\xc0R\xe9\x92\x97@\xde3\xc0\xc4\x1c\xab\xa3\xca\x183\xc0(\x14%\xbf\xc74/\xc0\xe5\x98\xd9\x8f\xa3\x8a2\xc0Q\\ \x97\xf1\x864\xc0\xe2jHS\xc2\xe42\xc0`&!\xf3\x0b\x8f4\xc0\r\x90C\x01\xf1q3\xc0\x89\xaf,\x00\xda\xcb2\xc06x\x1b\xb43\x049\xc0\x95\xfa\xd6\x1b\xc5\xc04\xc0)\xda\x99\xc8ng2\xc0\xc5\x9aB\x81n\xcf/\xc0\xd0\x02\xa1\xf3\xf4\r9\xc0T\xf3\xa8\xcd\xd6\xa44\xc05fQ\x04\x0c\xf92\xc0\x01\xe5\x88\t\xf4z3\xc0\xd2\r\x1fY\x1f\x922\xc0M\x9e\x97\x16\xf3\xdc2\xc0\xb6\x81\xa2#~A8\xc0\x06\xe25s\x9az5\xc0\x85\xd3v\xee\xd9\xfa3\xc0\xdbM\xafL!\x033\xc0\xbf`\xee\x87\xb1\x89/\xc0\x07\x06\x92%N\xe22\xc05\xed\x86]\xc7X2\xc04I#\xbe\x9a 3\xc0\xbek\x85\xa3\xce\x024\xc0\xc0F\xd4\x85\xcf\xfd3\xc0\x85X9*\x94\xcf4\xc0\x12L\xa9\xa1\x1b\xd74\xc0\xe5j\x84\x9b\x06\x9a6\xc0\x90\x9dRSyR4\xc0\x89\xff\x06 \x1cy3\xc0.\xc4\xc5\xd2\xce\xf22\xc0\xed}\x81\xe1\xbf:9\xc0\xd8\xc9U\x0f\xba\xc42\xc0C\x1a\xd5\xe6\t_4\xc0\x80\x17QN\x8c{3\xc0T\xf2\xc0`\x90%4\xc0\x12\xa2-\xb8\xad74\xc0\xe7@\t\xda\xb6<4\xc0Sy/O\x8b\xcb4\xc00\x8f\x15\x7f\x81\xc84\xc03\x80+1\x93@8\xc047s\xe8~W4\xc0YwO\xde\x01\x902\xc0\xc0\xce\x02\xfer\xbf3\xc0\'c\xcb\xe6\x17q6\xc0\xc1\xb3\xc5Q\xb4\xc82\xc0\xdd.r\x8fOP-\xc0Y\x91nA\xe9I0\xc0\xc6s\xf8\xcf\xd3h0\xc0\x90\xf1\xc8\x93\xacq0\xc0*\x16\xb4\x8c\xd7\xbb3\xc0\xbb\xa8\x9a\t\xd4\xd23\xc0v2\xf6\x92\xc6\xee2\xc0\x8b\x91\xf3T\x8a\x9e4\xc0\xa6\xd4\x8f\xb1uO2\xc0W\x04\xb0\xe3\x87j2\xc0\x98\xe8\x89 *\x832\xc0\xc7\xf8\xed|\xe8\xbe2\xc0}\xf0\xd7eW%3\xc0\xaf\xe3%\xd5\rs4\xc0\x13\x8ce\xfeh\xaf0\xc0\xd6\x81&2i\xff3\xc0\xbf\x85\xba\xbd\x7f\x164\xc0\xcf\x1a0\x9b\xa1\x9c-\xc0P\xa1q\xd2\xeb\x840\xc0\xe1\xf4%-\xb8\xeb1\xc0\xb1\xb1\xb5Vy\xb43\xc0\x7f\x9e\x001\xa2\x9a3\xc08\xe3\xc2_w\xd02\xc0\xac\xcdu,\xe1\xf12\xc0m\x1a\xf9"Q\x817\xc0\xfd\xb1\x93U\x89\xf81\xc0\x9e\xa5\x96nq\xe71\xc05L\x06\xb5\xc3\x144\xc03\xb5i\xa3\xde\xc73\xc0\xe9\x88\xcf\xc8\xd1\xd52\xc0K\x7f?\xa3\\m2\xc0>v\xfd\xb8\xda\xd63\xc0\xda\xb8\xeb\xb2\x16o2\xc0\x14\xab\xad\xa4\x1d\xdf2\xc0m\xbfe\xf2Z\x96-\xc0\\J\x0b\xd8\xba\xf82\xc0b\xbc\xbd\xfe\xbd{3\xc0\x86/.\xed;\x063\xc0\xbe\x10\xee\x10\xbb\xb82\xc0\x9fo;\x9e\x00 -\xc0\x88\x9d\xd2\xaft\xa03\xc0\xd5\xf6y\x8b)\x0b8\xc0\xf70;\xa7O\x982\xc0x\xe4\xbf"\xba63\xc0\x8f\x16(`\tl%\xc0Sf\xddA\xad\x1a4\xc0\xe9\xee3\x90\xd9:4\xc0}\x02\xc1\xe5\xc6\xb02\xc0\xf6S\xc3\xd6\x0b\x986\xc0\xc5\x9d\xe1\x9b\xe8!7\xc0\xadQ&\x9a\xcf\xd03\xc0\xde_0\xb8pg2\xc0|\x96\x80\xf6\xceK5\xc0\x98V\xc71\x8a\x194\xc0\xf7Q@\x97\xef@5\xc0\xcd\xdaR8\xa3\x9c7\xc0\xb3\x867<K\x073\xc0\xfc\x02\xab\xcc\x8d,0\xc0E\ns\xfe\xe8I4\xc0\xee\x94\xac\xe7\xbf\x1c4\xc0\xca\xacN\xcf\xfch3\xc0\n\x98\xb6\xba/|3\xc0"\xe4\\\x05W(7\xc0>A\xdd4\x93_2\xc0\xd6\xb9\x96\x8e\nU3\xc0aR\xcf\xc2\xa1\xbd4\xc0\xc2\xc3\x06\x834\x1b3\xc080\xc9\xc1\xe543\xc0\xa6\x91z9\x04\x8e1\xc0\x86\xf5\xa9/)*5\xc0\xe4`%J\xd6\xdb4\xc0\x9bH\xad\xfc\x81}-\xc0\n\x1f\xe1\xe4\xb9\xa12\xc0<;<\x98\x81%3\xc0*i\xd4\xf8\xe6z6\xc0F\x05\xcaV\x80Z4\xc0!\xa1\xd5\xa1{W4\xc0\xc9\xc33\x9d\xf9\x134\xc0j=O$\xa4+4\xc0\xa8\xe0\x1c8,\xfe2\xc0j\xe3\xd9\x07H\xd74\xc0ii\xdd\x00\x8237\xc0\xa3\xab\x91\xa9\r\xee2\xc09,\x0boD/8\xc0J\xa6\xcfG\xba}6\xc0\xd6;\x13f\x87]3\xc0\x8a\x0b\xcbR\x03\xf12\xc0R\xc89>L\xe61\xc0\x9e\xd1l\xd0\xac71\xc0\xccB\n\xfb\xf6T3\xc0\xd9a\nN=z3\xc0\xc4\xdc\xb1\xfd\xed\xd43\xc0\xc9\xe1\xdfl\x1f\'4\xc0\xcb\xc3\xba8mN4\xc0\xe2\xf549\x96|3\xc0\x15G\xbe"K\xa3.\xc0B\x8f0\xc6ng2\xc0\x8f-xw\x1d^8\xc0M=\x08Mk13\xc0\xae(<QA@3\xc0\x02/\xf3:\x9a\x135\xc0q\x88\xc8\x1f\xd0;5\xc0\x98\x0fW\x06K(3\xc0\x1f\xb2dA\x11\xf92\xc0B\xd5I@wa3\xc0J,\xea\xa7\xb8\x033\xc0\xd7\xe9D\x00\xfc]2\xc0\xa3/\xa6[o\xd32\xc0\x1b)\x0b\x88~\xe78\xc0\x10&n\xffP43\xc0\x13\x88\xaa=\xb2t3\xc0\xce!\xf2\x9a234\xc0\xe9\x1a$\x12\xb5\xc44\xc07K3T\x95o8\xc0\xfc\x0e\x14DN@3\xc0\x90_{!\xdc3/\xc0\xb9\xf41\xd8(\x800\xc0\xa0\xb2\xf1r,M3\xc0\x88x\xaf\xacal-\xc0\xfc\xf3\t\xebv\xde3\xc0\xe5>\x1b\x92;\xab4\xc0\xbc\xa4_=\x0b\xba4\xc0\xfc\xe6\x0e%RP6\xc0O\x82\xec?\x1b\xa04\xc0\xb4l\xa0\xaf\x16\x913\xc0\xe1\xf7\xddG\x9aN3\xc0\xe7pT\r\xfc 8\xc0\xbb\x97\xcd\x91\xb5\x8a1\xc0*OEM\x8f\x9b2\xc0\x06\x02C\x9c$\x993\xc0\x16\t\x1d3\xce\xfa2\xc0\xeeWV\xf8_/3\xc02\x98\xaa\x10<e4\xc0\xe8\x18$\xb3k[2\xc03\x07\xa7\xa5\xd2\x88-\xc0\x11\xbe\x98%\xdd\x003\xc0\xb5\xcad\xf1G+5\xc0K\xac?\x82A\xb42\xc0vI\xd2\xa6d\xb22\xc0,\xd3\xedcLt6\xc0^\x8b\x8bj\x83\xc53\xc0x{\xa6\t\x9d\x1e4\xc0>7\x11:\x92\x9c/\xc0\x8c\xd4\x7fP\xe1m3\xc0Rn\xc8\x0c\xb1\x1a4\xc0\xb8^\xb6\x17/\xcd7\xc0\xa6\x19\x94\x19\x18\x8e1\xc0\x1b\xe6\xd1\x8c\r\x887\xc0e3\xcd\x01@o-\xc0\x8a\xee\x8cG\x19\x194\xc0C\x9cl|OC4\xc0\xa1\xc7g\x05\x84\xb94\xc0S"\xaa/E\xe42\xc0\xfc\x80\xa6\x9ad\x874\xc0nT\x04A\xf9\xb64\xc0\xc7\x8a\x96\xde\'\xd63\xc0\x82\xe8C\xfbk\x906\xc0\xee\xba\xc3nsW2\xc0\xf3\xbd\x9b\xc0S\xec2\xc0\xab\xb1\xd3\x18\x92Y6\xc0s}^y\x08\xf73\xc0p\xd5\xe4\xb1f\x8c-\xc0\x82\xffZo\xda\x834\xc0\xba\x9cU\xcd.|%\xc0\xb6FE\xa5\xa1\x034\xc0m-?\x04a\xc81\xc0z\x8c+\n\x83+0\xc0\xcbv\x80k\xc1\'3\xc0\xa8\x84\xc6\xc92\xf72\xc0?/q\x14\x99\xa6*\xc0\xeb\x11\x10 \x90\xc83\xc0\xb97V^F30\xc0\xbb\xed\x81\xe1\xb3-4\xc0U\xd9#\xd2\xee\xb44\xc0)\xbak@.\xef7\xc0oO\x0f9O\xae4\xc0e\xcd\xf2\xaf\\|6\xc0\x06\xa0G\xaa\\\x864\xc0\xbd~\xee\x80\xac\x1d4\xc0b\x06wD\xad\xbd3\xc0J\xfaG\xb2\xa1\xa77\xc0*\xeaK\xad\xb810\xc0\xee\xb2\xc9F\xe9c2\xc0\xa5\x8d%\x96p\x8e7\xc0\xfe_q5\xad\xa14\xc0\xe6\x18\xd68\xc0\xa74\xc0\xcc\xca!\xea\xa1M8\xc0A\x92a-\xc2h-\xc0\x1f\xa1;f\x0fH3\xc0\x19\xfc\xd8\x0e\x88\x9c/\xc0t\xff$\xe8n\xb64\xc0"\xba\xdb\xdc\x9dZ8\xc0ot\x15*/\x113\xc0p\xd3\xda\x12\xf3g0\xc0\xc2\x1fv\x87<$.\xc0[\xfb\x19\x8d\xce\xf2/\xc0\x11w\x05D\x8fd4\xc0\xb5\xa6\xd4\x1b\xeaB2\xc0^\x12\x8e7\x05\xf53\xc0\x9a\x898\x9c`\x831\xc0\xec\xda\x0bf\xa8d1\xc0\x1d\xb7\x18\x16\xae\xc5/\xc0\xb2\x08\x1c\'\x86\xb2.\xc0f&\xd1C\x03\xb36\xc0:\x8d\x1b\xb9+L5\xc0\xae^\x12/r\x1d5\xc0\x1c\x0eg\x1bd\x032\xc0\xe2\xb2\x0c$\xaa\x7f6\xc0\xacFC\xfa!\xfb3\xc0\x1d\x84K\x97D\x04,\xc0U\x92\xff+\xe4i3\xc0o\xdb\xdbd\x87\x9a2\xc0k\x86\xf5\xf3\xda|3\xc0M\xda#\xe9cd2\xc0\x99\x05\x9cz\x93W1\xc0o@uGT^0\xc0\x01j\x02\xedG\x042\xc0i#P\x0c5\xea2\xc0\x88^\xb4\x04\xe603\xc0\xc4\xber\xbe\xc2\xd07\xc0r\xe6\xe2\x91\x1f\xa4/\xc0\xcbQ\x83\xc8\x82\xc17\xc0\x1cs\\J.\x897\xc0\x1ex*C\xcc\x1d3\xc0\xd8\xc6\x8e\xfbW\x102\xc0<\xf6\xfb%\xd4\xb44\xc0Ji\xcf6\x1d\xf91\xc0\xe3\x96\xabn[K3\xc0\xf6\xa4mK\xff\xde1\xc0\xb5\xa4#\x00-\xdc*\xc0\x17\x15\x89\x99\xb5\x155\xc03\xe0\xf7\xadD\n0\xc0\xf2\x19\x82EzO2\xc0\x88\xf2\xc7\x11\xeeR3\xc0\x06y\x80\xa3r\xc80\xc0\x02B WjI4\xc0\xda\x16\xd2\'\xa2\x144\xc0\x7f}#\xecy|-\xc0\'=F\xc7\x9e\xce.\xc0y\x96\x16\xfd\x87\x107\xc0\x04\x0c\xf6.\xfe\xd42\xc0\xdc\xaf\xed\x12\xf6g.\xc0\xf8Q\xb7\x1d\xff\xf94\xc09u$\xa4\xbe\xcd3\xc0v\xa4\x03\xdc\x13T2\xc0H29o\x8a]-\xc0he[[\x0f\xca/\xc0\xa8\xff\\\r"\xf44\xc05\x1d\xe5\x0f\xe7\xee8\xc0\xf3\xb7\xf0?\xed\xc38\xc0#\xbd:1\xed\x1b.\xc0\xe9\xbb\x8fKH@4\xc0\xaf\x05a\xa6\x07\xdd2\xc0\x05x:"\xb0\x004\xc0"aj!\xdf53\xc0T\xbe\x9f\xcd\x88\xea8\xc0\x87\xf2\xfb\xb3\xe8\xf30\xc0\xa3\x81\xf7\xf2t*/\xc0\xfc)\x9dRm\x8a2\xc0e"\x0c\xee\xa6\x12/\xc0\xbe\x94\x0b_\xa7\xc93\xc0K\xc9\x87y[\xa53\xc0\xb0\xb7SC.,4\xc0U\xd4\x04G\x0bV2\xc0\xc0\xe4\x1cCk\x865\xc0G\xe6\xc1\xe8\x12;2\xc0Y\xd3S\xc5^d3\xc0m\x91\xf8.\xc6]3\xc0\xb3\xcf<\xab\xe5\xdb0\xc0\xc9R\xe7\xbc\x14D4\xc0\xa4\xfd\xd2\x0cS\xf42\xc0B\xae\x93N\xaf\x019\xc0Z\x1f\xea.2\xe50\xc0\x94\xca\xec\xed\x99\x8f/\xc0{\xa3\xf8@!D.\xc0\x8b(\xfdQ\xca\x9d3\xc0\xffi\xd7\xf9\x8bR4\xc0\x88p\x00S\xa0\x048\xc0\x84r\x8f*9\xda8\xc0\xf2\xc6\xfex6?0\xc0\x925\x89\x8cm\xdb3\xc0\x1d\xc35vHY2\xc0\xc2\'O\x8e\xaa\x9e1\xc0\x85\xd6\x07\xcb\xa0<3\xc0K\x84\x0b%\x03l5\xc0N\xd3!\x01 \xa52\xc0\xb7.\xb2\x85\x9c\xe16\xc0 8\xd2q\x84\xf72\xc0T\n\x0e\x80\x8b\x833\xc0\x1aw.\xe4K\x002\xc0\xc7\xfb\x0f\xa2\xe4G3\xc0\xea\xe2\xf3\xce1b3\xc0\xd3(x\x00\xdb\x190\xc0\xafW\x88Z\xa5\xbc3\xc0\xd4\x96gZ\x1a&0\xc0|\x0e\xf9\xe9\xe2\xc91\xc0b\xf5e\xed\x9fJ4\xc0%\xf6\xbe\xf5\xad\xe64\xc0\x1d[\xed7\x1b$8\xc0\xcd\xb7\x8b\xb1R\x0f8\xc0\x13t\xbd\x0c\x02\xa83\xc0w\x14\xa2W\xe7\x973\xc0T\xe2\xb9\x03\xa4p2\xc0\rz4@e\x8b4\xc0\x9e\x0bL2>$3\xc0\x93z\xfc\xd8&\xb04\xc0\xdfn\xa9\xd5&\x914\xc0\xd8\x1e%\x8dg\x9f2\xc0\xfd\xf3\xa73\xaa\xfb3\xc0\x0c\xe1j\x85\xfa*3\xc0\xf5]\x12\xd1\xd0\x954\xc0\xa4\x05\x18\x1e\xc843\xc0w\x1d\x83\xee\xb9\x143\xc0x{b\xd1\xbaM3\xc0`\xc88!\x82\xb68\xc0\x1d\\dZn\x843\xc0\xa1\x0ce1\xea\x0e2\xc0x$\x0c\xcbA50\xc0\x19o\xcf\xc2R\xf7/\xc0\x03L\x9d?\xe3\r3\xc0\xd8\x10\xd3f1@3\xc0\xd0\xde\x82S\xa6^2\xc0\x12\x81N\xf0O\xb82\xc0\x93s\x98u\x87\xd5/\xc0\x8a\xac\xfe\xa4\x00N8\xc0\xb4\xbe\x8b\x10IT3\xc0s,\xef\x00\xa4\x0e0\xc0]\xceuU\xdd\xc8/\xc0\x19\xcf\xb4\xcb\x13\x88%\xc0\xb29S\x88}\x0c2\xc0dKxY:X5\xc0\x1aNY\x11T<3\xc0\xdbG\xa7\xb9q\xa83\xc0\x1b\x0b\x7f\xa2\xcea4\xc0\x02X\xcc\xb0\xf5\x7f3\xc0\x84G\x1d\x96G\xe92\xc0\x17\xc2\xcb\xe1\xa6w7\xc0\x18\xce\'45%3\xc0\x93\xa8\xae\x02\x14\xaf2\xc0\xf6\xd8\xbb\xb7s\x820\xc0\xf7\xbam\x05\x97\x971\xc0p\xb24\xda\xbb<3\xc0\xea\xebn\xed\x11\x182\xc0\x1fH\xc0`\xaa\xd81\xc0<\x91-\xd9\x0e\x9f6\xc0%\x036P4\x0e0\xc0\xab\te\xaetX2\xc0\xe2wc\x13\xb1\xb81\xc0N\x8e\xe5\xdd{Z4\xc0(2\xaa\x9cl\x9e4\xc0\xca\x13c\x85\xa700\xc0\xff\xab\x99\xce\xad\x844\xc0EA\xc5C%\xee/\xc0\xba5\xab\xacZ\xb17\xc0\x18\x9cR7\x0f\xa18\xc0\x04\xe8{f\x86O0\xc0\xf8\xc3\x19\xe7\x81\xf14\xc0\x0e\x8eFc\x19\x7f3\xc0\xa3\xf89\x17\xd023\xc0A\x01{\xe8\xfc\xaa2\xc0\xc7Q\xc2\xde \x06/\xc0\x8bYY\x89jL-\xc0\x98\xee\xb3\\Kr4\xc0\xcfHb\x99P\xf91\xc0QiY\xe9G\x1b2\xc0:\x1f\xce\xa2\x9e\x9b+\xc0zm\xd1+\xfaT4\xc0\xf9\xaf\x90f\x8c\xde/\xc0\x8a\xdd\xc5\x9c\xc7\xbe0\xc0\xc5s\x98&\x08\xf43\xc0\xef\xca\x01G\x10\x9b8\xc0\x18\x16\xb7\xaf\x0e\x9f4\xc0\xed\xd18\xec"\xce2\xc0\x80\xcaAOJB2\xc0\x1b(\xd9\xadz\x853\xc0|d\x04%\xb2[4\xc0P"\x00\xb7\tM4\xc0\xe9\x0e\xadK)\xbf4\xc0\x84\xd9\xa5LG\x9b4\xc0\xc7\t\xf5q\xd0\x0b6\xc0\xe0\xe9<}\x1b\xcb2\xc0\'C\x13\x12_\x823\xc0\xbaK;\xc5,\x923\xc0\xa0\x1dr\xb4\xd0.3\xc0\x0c\x9c\xdf\xf9|\xf3/\xc0\x7f-\xfa \xd0\x123\xc02P\x18\xe8V\x887\xc0}<N\x01\xfb\x135\xc0\xc8\xe9\x17,P\x8e8\xc0f\xad\xb7\xa5k\xb9*\xc0\xb5x\xf9\xaf\xdd\x9d.\xc0\xc3\xd7\xc2\x1c$A2\xc0\x1b\xe7\x05zN+3\xc0\xdbx\xe1\x1b\xbb\x1c2\xc0\x8d\xf1\x10\x89\x0077\xc0\x0b\xbd\xae\xe7\x81\xc72\xc0\xee\xc2\x14\xe8\x87 3\xc0\xe3\'\xf8\xe0L\x013\xc0\x17\x07T\x9b\xfdS2\xc0\xaf\x86\x1c\xdb\xda+9\xc0\x93\x01M\xde\xfe\xbc4\xc0)~\xecBL\x1e6\xc0\x99\xe9\xef\x07\x91\x893\xc0\xc2\xb9\xd3E6?4\xc0\x14_\x07-:\xe88\xc0\xe8=\xacJ\xc7\x959\xc0\xa4k\xe0L]92\xc0\x06Y\xc8\xbf\x0b65\xc0[\x03\xfa\x1f\x03\x0e1\xc0kCi\x94\xe7\xa31\xc0\xf5\x9a\xda,8V1\xc0\x1f\xd7\x12\x9baZ5\xc0L\x04a\xae\xf0K3\xc0\xcd\xbb6\xff\x8194\xc0\nMcuW,/\xc0\x1c\xb3\xbbI\tB0\xc0\xb4\xef\xe4\x84w\xbd2\xc0\x0cE\x82\xdeQ13\xc0e\x12\\\xac\xb550\xc0\xbc{K\xf8\xbd\x8e4\xc0\xaap\x16\xb1\xaf\xab/\xc0\x0b\xb3\xee8e\x1b4\xc0\x8c\x03Y\x0enm0\xc0g\xcd\xf6\xc2\xdc\xa98\xc0\xfc6\x13\x1d\x93F2\xc0\x92m\'\xa1\xf4\xa64\xc0[\x8f\x87[\xcc\xfd4\xc0\xb8\x7f?)\xe2g2\xc0;-\x90\xa3\x83\xef5\xc0\x9b,P\xc7i\x0e3\xc0\r\xb0\xa3\x9aA\x034\xc0#a\xd7FU;8\xc0\x1e\x0c\xde\xe0PD9\xc0)#\xed\x97\x1fe-\xc0\x92\xda9\x8f\x11\xca0\xc0\xd5\xbbz[\x1e\xce*\xc0p\x89\xa9\x94\xa8X4\xc0\xea\x8b\x1cT@\xfd4\xc0\\:R\xfd2\x984\xc0\xc0"z8\xec\xa38\xc0\x1b\xc0\xff\xbb\x90\x956\xc0!\xfc\t\xd8pr2\xc0w\xe7k\xf0\xf9\x022\xc0\xd6\'=\xe9\xd2\xf81\xc0\x93\x1a\xb7\xc2\xe9)3\xc0 W\xe6\xc4]\xeb0\xc0 \xf6\x10m\xc0\xad2\xc0^fx\xe8\x84\x003\xc0\x1d\xb9\xfd\xe3\xc6c2\xc0X\x056L\xe8\xfb7\xc0\x04\x18|\x11I\xc41\xc0W,\x96\xefJ\x7f7\xc0\x8c\xd8r\xa6\xef\x183\xc0H\xa3\xd2\xe0\xd9\xd70\xc0\xf1s\x02\xde\x00\x9b3\xc0< \xaf\xc0\xb6\x896\xc0<\x0f\xad\xdf\xbc\x8e8\xc0b\xfe\xdd+\\\x9d/\xc0\xcd\xc9\xcf\xe9N>3\xc0j\xd1\xa9\x19\x0bx8\xc0+\xd4!*\t\x948\xc0 gd\x91\xe0\xb88\xc0|g\x9b\x82\xfb\x90+\xc0\x98\xb7\x7f\x990K0\xc0\xfd\xcdj\x8bux4\xc0\xd0\x9a>wf.3\xc0\x82s\x18\x9b-U3\xc0\xacNx)eQ6\xc0Os\x935\xc7$3\xc0\xb5\xd7\xe8\xa2754\xc0\x1aP\x13\x8f\xdf-2\xc0\n.\x08c\xd6#3\xc0u!<\xfa\xa5\x9b3\xc0\xd6\x0f\x8b\xd7HY/\xc0\xefp13.\xcb9\xc0`0\xb3\xc6\xc4\x193\xc0\xd5\x9a\x97\xfb\x1dZ2\xc0\x0b\xd8d!\xffG8\xc0\x95\x08b\xe3\x15\x9d4\xc0\x8a\r)\xe9r\xe2/\xc0\xe4\xbe\xd7e\xe6\t0\xc0V\xa5P\x94}t3\xc0\x9dSH/Dm3\xc0*\xd3\x17\xe8u\xfe1\xc0gxw\x01\xe1\x8b8\xc0]\xafrn|\xfd7\xc0n\xdd\xcd\xbb\xf7\xab3\xc0\xe12O0"4/\xc0\x14E\xa8o\x99\xe84\xc0?\xf9\xf0(M\x81/\xc0d#\xca\x98\x8e\xcb2\xc0~\x89\x9f\xfa(x7\xc0\xa5\x03\xdcM\xfc_2\xc0G\xe2\xc7?\xcf\x170\xc0\xa9H\x9f\x99!P0\xc0\x9a\x9e)\x9f&(3\xc0=z\x9f\xd0\x17\x853\xc0\xb7h\xce\xfb\x9441\xc0M]\xee\x1f\xc123\xc0\x83\x0e\x8c~>h2\xc0.\x03\x1e\xdc\xd9v3\xc00w\x0b\xe6\xf2\x923\xc0\x999Y\x99\x13\x164\xc0\xb2,^\xe5\xf3\xec2\xc0/J\xf0\x19\x91\x17,\xc0\x9b;\xdcr\x8f\xf12\xc0\xff\xa4\r-\xdb&3\xc0\x12\xe0\x8a\x06\x13U3\xc0,#\xf0\xef\x8b\xa3/\xc0w#Fu\xac-3\xc0+\xaamh"\x1a4\xc0\xef\xf3\xca\xfd\x05G7\xc0\x13\x14\x88\xd1\xd9\xbf3\xc0W@\xc6\xea%08\xc0\x9fI\x0c8\x1bx4\xc0\x0ft\xd1\xf9_\x8c3\xc0?\x9e\r\xbd\xf038\xc0\t\xa6[\xc2\n\xfe2\xc0\x7fZ\xc3\xe6\xcd\x063\xc0L\x95\xc9\x16\xe4 5\xc0\x96\xa3B\xe1\xe2$3\xc0W]#*x30\xc0\xd1\x9d@z\x0b\n4\xc0\x1e\xe4\xc3\x9cS14\xc0#"\xdc\x1b\xcfa4\xc0y")\x86\x93l2\xc0\xa5\xc6~H~\x153\xc0>\xeab2\xe4\x929\xc0\x02\xe2}\x9dV\xd02\xc0\x08\x92\r\x12\x97\x7f4\xc07;\xe4\x14\xf5\xb53\xc09\xe8xM\xe277\xc0@\x16\xccC\'\x834\xc0\x8d,\xe0\x07\x85\x0e/\xc0\x81\x15zNJ\xb92\xc0\xad\xd8\xd4\x16qu3\xc0RM\xd8\xe5s4/\xc0\x9d\xfd\x87 *\x1a2\xc0\xa7\x9f/\xb4#;2\xc0\x81\x86\xeeH\xc267\xc0\x88\x1d\x81\x0fn\xcc0\xc0\xcd2V\xe3\x84\xa2-\xc0\xf9\x04\x1bm\xf8\xb52\xc0!\xf4\xec\x9f\xf8\xa84\xc0\xb0\xc9\xab\xdf\x0b@3\xc0E\xc1\xe4\xc3\xd5n4\xc0\x85\x82N_\xaa#0\xc0\xa0\x90f\xb1Q\x052\xc0\xc1\xaemsn<5\xc0\xc5\xf4\xa9&\xc6\xf00\xc0w\xeb\xcf\xf5\x80(0\xc0\xafi\x95$|z/\xc0\\\xd3\xd9\xd5dK/\xc0\xd0\x0f\xfe8`%0\xc0\xe2;?\xd9\xf3\xc54\xc0\xdfV\x0c6\xc1\xad+\xc0\x92\x07A#\xf5T3\xc0\x91t\xfap\xa1X4\xc0\xbf`\x18\x86\xd8N4\xc09]\xb5\x18\x94\x0e4\xc0\xdc\x8d\xd3\xcb\x03=3\xc0\xf0\xcb\xe6t\x12\x8a3\xc0\x8cZ\xa2Z\x0b@8\xc0\x95\x17\x9aF\xcez3\xc0a\xe6\x9b-\x96p4\xc0\x9d\xe6\xb1\xe3\xcfO2\xc0J\x0ev\r\xaeu9\xc0\xe0\xa52\xbai\xd11\xc0\xaa\x0e\x13\x06(\xf37\xc0\x8f\xf0\xe4&-L3\xc00\xe1\x84\n\x08\x843\xc0\xfd\x9d_\x90\xf5\x036\xc0\xa3\xf4\x82\xc4\xdab3\xc0^\x1a\x15c\n\x0f4\xc0i\x8f\x94\xa3RV0\xc0\xecx\xde5PA4\xc0\xfeW_\xdf\x8c42\xc0\xaa^\xd6~B\xc3/\xc0\x8bWXgc\x153\xc0\xb7p\xe8\xb7j\xa73\xc0%U(\x8dT\xfd2\xc0\x87Y\xa0\xce\'\xe22\xc0\xb5\xa7\x85b\xe919\xc0\x1b\x8b1\x1b_\xae1\xc0\xe2\xfc$Z\xdf\x1c5\xc0\xbaA#v\x93\xd44\xc0\xb4\xc5\xe4\x8e.\xfa4\xc02@\x97\xfc\x82R4\xc0R\xc1\xd9)\'\x967\xc0\xe2\x80^\xecQ\x843\xc02\x91"I\xb6\xe13\xc0\x9c\x92z\xdb\xd8\xd72\xc0\xe4G]\xd6\x9c\xc73\xc0\xde\xdd`\xd4\xc0\xe62\xc0\xe3\x1d\x1db?\x0b7\xc0\x9c\x89\xbe@\xc6\xb43\xc0C\x8c\x8fwf1/\xc0\xc5\x0f\xa0\x1bZ\xec2\xc0Aj~V\x8f^3\xc03\xd1\x81\xd7K\n2\xc0\x0f-\xdb,\xdb\xd23\xc0\xdc\xc0\x14\x0cb\x1a5\xc0t9\xa9X\x98\x982\xc0\x9c\x86i\x9dd\x7f4\xc0\r\xc2\xc2\xb8\x16\x108\xc0%\n\x91#\xc6\xa86\xc0p\x8b\xfc\xa6\xd4Y0\xc0\xf1ae\xb0\xdf\xe53\xc0\xde\xeb\x03+\xa6>5\xc0\x96\x05\xdc+\'\xfa4\xc0\xff\xd0\xcc\xbd\xd4\x961\xc0i5\xc8\xf3\xe3\x145\xc0\xfa\x8f\x1c\xda$\x123\xc0:\xe8\x1e\xf0n]3\xc0\xd6\x1aW\x86\x8f\xf32\xc0\xabt\xb9\x98\x7f\xee2\xc0\x89+I\x9e\xc623\xc0\x84\x1f\xefZ\x7f\x992\xc0\xa0\xfc\xed\xa4\xc1x4\xc0\xf57\n\xdf\xa7\x011\xc0\xd7hXN\xa5Q/\xc0-\xf4R$\xfcH3\xc0\x94<\x15N\xac\xab3\xc0\xc3\xd4\xcf\x02Uc3\xc0\xe5\x88\xc7Ms^/\xc0\xa4\x9c\x10\x93\x85z3\xc0\x1d\xf7\xbe\xc8\xaf\xf63\xc0p?\x86R}S3\xc09{\x9fr\x18t4\xc0(\xbe<GW\xa26\xc0\x9d\x8eD\xf2\x98{/\xc0E\xa6\x14|#s3\xc0\xfa\x895\xd1\xc5\xa94\xc0[\xed\\\xdf\x1e\x083\xc0sU\xb8\xb3\xa7\x841\xc0V\xe6\x1b\xfd\xe3\xff3\xc0\xd0\xedP\x00\xcc\x844\xc0\x1f\x93o\xb5\xaaX4\xc0*|{\xfaQ33\xc0\x02)\x9f\xb0kS7\xc0T\x9dzy\xf3\xfe4\xc0\xce\xd0H7\x13f4\xc0\xd6Q\x94|S\xa54\xc0&`c\x05\xb6f4\xc0\xc5)\xd8\xcfD\x883\xc01\x19;\x0b\xf983\xc0\xe2\xe7\x7f\xabJ\xfa3\xc0\x16*V$%b0\xc0\xff\xe9\xde3\x11\xff3\xc0\xe2\xad\xa1\xe9\x83\x1b9\xc0$\x1a2\xb9;\x064\xc0\x02\xd0\xcd]\x93\x144\xc0n)\xd1\xac\xce\xd71\xc0\x9f\x9a+\xdaZy4\xc0V\x06#\xe6\xfa\\3\xc0\x99\x8eE\xf3\x94]2\xc0x\xb9\xc0\x9a{f2\xc0r\xf6\x8e#!\xbc3\xc0\xa9/\x03\xa8]%3\xc0/D\xd3\xe7\xb7\x113\xc0\xf2c\xf1\xb73M3\xc0\xeeNy5\xe7\x8a4\xc0\x85Vk<\x06\xc43\xc02\xbfo\x9b\xf9R3\xc0\xd1\x00\xfb\x88\x80\xb03\xc0\xc9\xb10&\xca\x154\xc0\xa6v\x97;5!5\xc0E\xd9\x9a/\x89:0\xc0\x8dz&\x9da\xfc3\xc0\xd0d\x0c\x8f\xb1\x1b6\xc0L\xb2L\xef\xba\xd52\xc0\xc7\xbaX\xb3O\xbf4\xc0\xf8\xe6\xf9\xearD7\xc0\xa7\xb9\xae\x99$05\xc0\xd3\x8e\xe9\xe7K\x812\xc0?\xda\xe9\xbb\x8d=6\xc0=k\x8f\x81\xf0\xb34\xc0$\x0b\x92e\xf6\x0c3\xc0[\x81\xd1\xcf\xfa\xcf9\xc0\xeau\x04u\xdc\xd42\xc0/\xd6_\xf3\x0f\x7f6\xc0W\x05\x04~iZ2\xc0\xc4}\x01\xa0\x0f\xd5.\xc0\x0c\xcb\x81\x07\x0c\x863\xc0\xcd\x87\xc6Y\xfb\xfb2\xc0N\xed\xb8d\xc3\xdb2\xc0\x11\xa9\xb89)&:\xc0~,\x93\xc5\xf5\r-\xc0\x8a\x01\xd6\xebB\xcc1\xc0N\x9f\x0b\xef\xf5\xdd2\xc0\xaf\xf1\xe0\xd0\xc7\xcc0\xc0bz\x8c5>\xfe/\xc0\x8a\xdd\xab"\xc6[3\xc0kx\r.\x1e\xdb4\xc02\xd4\xc7N\x9b%3\xc0\xac\x0b\x83zD\x085\xc0\x08W\r\xfa\xa7W4\xc0\r\x84=\xf7\x0340\xc0\xd2lA\r\x06\x8a3\xc0\x9fq\xd0Y \xfa3\xc0O N\x9b\xe2\xd93\xc0Cc\xb5P\xaeD3\xc0`|\xd0\x86Gc3\xc0\xca-\xf9\x95\xa4\n3\xc0y\xc6\x1f|\xfcz4\xc0\xc2\x05\xf5I\x8b\xea2\xc0Fs\xe2\x91\x84E3\xc0\xa9^{\xa4Na4\xc0\x15\x84p\x8c\xa6\xd62\xc0\x89\xcc\xeb\xffd53\xc0\xe8F{R\xb9\xbd3\xc0\xe5#6 \xfa\xe02\xc0\x9bs\xfd\x8ex\xa53\xc0\xc5t\x86S\xf6\xb93\xc0\xaa\x87\x88q\'@4\xc0\x03.\xa9\x99\xee13\xc0\x7fR\xfc\xe1\x8c\xfe3\xc0[\xafhs\xe7\xf24\xc0\xa8\x03\x10`\xa3\xb52\xc0G\xc6_8\xc2K8\xc0\xf3$\x181x\x135\xc0\xc6EL\xc0\x04!4\xc0\xa2_\xf2\x0e\xa7\xb9/\xc0\xc8#gC\xd5M3\xc0U\xc2\xa7\x9c\xf4\xce,\xc0%;]MX{3\xc0A\xb5\xdc3\xad\x0e4\xc0\xaf\x94\x99\xc9\xfc\x8c8\xc0\x87 \xb2\xec!\xfb0\xc0,B\x08S\xba\xee0\xc01\xb5\xb1\x0fS\xf80\xc0\x87\x8e\x8cF\x1a\xb53\xc0\x11\xe7\xb5\xc1o,8\xc0x\xab*"P\t3\xc0;\xbe\x8du\x93\xd46\xc0\x08`\xb3\x89\xfa\xf31\xc0\x9dv\xe4o\x8dt4\xc0\xd1\x07\xfc\xbe\xbb\xe63\xc0\xe9\xe5\xe9\x1bx\xff2\xc0\x06aQ`!\xda4\xc0#\x01\xf3\xba3F7\xc0\x001{\x88G\xaa4\xc0O\xacS\x06\x85\xc54\xc03M\x17x\x8b\xe84\xc0\xaaW!{y\x024\xc0\x81\xf5\x873\x8d\xfe2\xc0\x802\xfa\x99=F3\xc0\xc4\xb2|e\x17\xc03\xc0%\xb8\xa9\x00\xf6\xe43\xc0P\x80Y\xbcl\x1f0\xc0\xab\xbb{t@\x184\xc0%\xaa\x95A\xa4\x1a4\xc0\xdb\x0b\xc9U\x8fM/\xc0\x88\x8c\xd5\xde\xe2\x075\xc0b\xc8\xeavf\x103\xc0\x14.*e+\xc52\xc0<\xc5k\xfeQ)3\xc0/\xf1n\xa8\x11\xfc2\xc0\xefU\x1dD\xea_2\xc0\x1f\x8e\x1c\xa3n\xec6\xc0\x9a\x81\xf7\xe4\x06\xfc2\xc0\x07z\x90\xe4\x8d-3\xc0\xde\x1a[\x10lO-\xc0"\x03\xa4\xe6\xec\xe61\xc0\x80\x0c.^\x89D1\xc0\xee\xbe\x05(\x84\xc43\xc0\xa8Q\xfe\x036-4\xc0oN\xd8\xd6\xe6L/\xc0\x1e\xd5.!"\xb83\xc0\x02-i\xdcq#4\xc0\xfc~94uk-\xc0\x10)R/\x9a\xc63\xc0\xdf\ri\x11\x1eB8\xc0\xeb\xf3+\xec\x02B3\xc0\x85\xe4\xd9.&\xb8/\xc0@\xc1\xefH\x7fZ4\xc0:\xd1\xf5\x02\xd3\xac7\xc0@\x81M\x03Dw7\xc0\xf7$\xa9\xf1\xa3\xf61\xc0\xfa`\r\xca+]2\xc0\x93\xfbX\x12N.3\xc0\x88e\xd4\xf9\x91 1\xc0R\xa7\xcc\x14\x9e\xdc2\xc0\xc1k\xd2\x19\xa4\x030\xc0\xd9\xa3K\x0e4\xf1.\xc0)\xc5\x05\xf8n\xa74\xc0\x8f*~\x88\xc2u4\xc0\xd73\xd0\xdeGq/\xc0~\n\x85\xcd\x7f\xeb2\xc0\x81\x81\xe8\x15\x9f\\,\xc0\x9c\xf1\xe3\x83\x97\xe83\xc0\xbc;\x9d\xf3\xc4\x912\xc05\xaa\xbd\x87*\xd42\xc0RR\xb6\x9b\xa3V4\xc0c\x1cP\xaf\xb433\xc0\xbf\x84\xc5\xcd\x07\xb6/\xc0.\xaf\xb4z\xe3\x148\xc0\x1d1\x9e\x1afW4\xc0\xf0?t\x89G\xf7-\xc0\xb7v\x1e(\xd4B3\xc0\xf2\xf2\xa6\x9a\xa1\x90/\xc0\xdd\xa8\x11%.(2\xc0\x84\xa0\x00#p\xb92\xc0\x0b*e\xdf?\n5\xc0\x83x\xa1\x7f\xea33\xc0\x93\xc6-%\x8f\xf96\xc0\xc2\xff@\xb4{E3\xc0\xde<\xdd@r\xf81\xc0\xec?\x87\xa4E.3\xc0\xf4\\9\xe9\xcb\xb64\xc0\x9b\x1e\x0e\x01XF4\xc0\xbb\x06)\tL\xe97\xc0 \x98\x85&;\x16-\xc0\xac\xe0\xd2\xa1)B2\xc0i\x1d\xfd\xb9b\xc13\xc0y\x83`eO>4\xc0@{\xeb\xab\x19p4\xc0X\xeb\x95\xdc/\xeb/\xc0\xa3\\\x1f\x8b\xaa 4\xc0\xc5\xe2\xc4\x05pc3\xc0?\xfe\x98\xf6\x8c\x1e4\xc0\x86\x18\xb55\x7f\x115\xc0\xb7\xb4\x82Z\xe4\x9d1\xc0\xa54\\n\xa26/\xc0\x00K\xb2\x0f\x05X3\xc0C\xc6\x17\x8c5#3\xc0\xbcR\xf1\x925\xaa6\xc0\xe0\xef\x14\x88\xd1\x07.\xc0\x962\x9f>\xbc\xe53\xc0\x9f\xb7\xdd\xb4YI4\xc0\xeb\x03\xca\xf9&\xe23\xc0\r\x19}%\xc0\xc03\xc0G%@3.\x904\xc0\x80\xd7,\xdc\x01\xc44\xc0\x0b[&lEL2\xc0Gz#\x9b\x89\xe66\xc0\x0c\xdf\xe3\xf4vr3\xc0\x88bS>\xe4\x85/\xc0\xc5"\xc3a\xcbm4\xc0\xec\x05d\x00\xb7\x1b-\xc0/\xc2\xa1\\\r,3\xc0\xcb\x96t\x90l#3\xc0\xf7\'\x04\xceVu3\xc0\xb6\x04\x1c\x03h\xc43\xc0\x18y<\xb5 ]4\xc0\xa7&\x13!\x01\t4\xc0uK\xa1\xa4\xce\x014\xc0\x91\xa5\x1d\x1e\xa4\n3\xc0\x07\xa1LLN>3\xc01\x1f\xd1uQk.\xc0\x8fu\xbe\xb5\xab\xd40\xc0\xf9\x11\xf5\xe8\xaf\x7f4\xc0\x05\x0c\x94\xcd\xfe:4\xc0h\xb8\x03\x94\xa0z3\xc0N\x0ci~\x89\x1e4\xc08\x0b\x82QyL3\xc0\xe6\x89\xd3\xe3*33\xc0\x97\x99\xb2j\x07B7\xc0~\x9ae\xfd\x93\x000\xc0\xa0Iv%v\xd23\xc0\xe3\xdf\x18f\x8f_2\xc0\xacL\xe3V\x81\x193\xc0\x8d\xa2\xb8\x07\xa6\x8c1\xc0\xae\xee6\x1c\xb6\xbb1\xc0I\xc9\x1flM\x076\xc0\x1a\xe2\xc2\x1c\xa6\x063\xc0\xc5*&\xe6\xf6#3\xc0Q\xfd\xaa\xd5\x1c\r4\xc0\xaf\xea\xf1\x82\rR3\xc0W\xa8\xfd8Y\x884\xc0\xdc\xf7\x1d\xcf>%4\xc0\x80\x81J\xc4\xe0\xec3\xc0\xde\x93\xcfwd/6\xc0\xb9i\x8a\x7f*:6\xc0>]\x97\xfe/>3\xc0V\xd2\xca\xf4\x00\xe32\xc0\xee\xac\xeb\x94\x14*-\xc0\x8c}\x97~\xb3\xe22\xc0\xc0\xa1Z\xed\xe0\x085\xc0/\xa7\x83\x81\x1e\xf11\xc0gT\xf7\xbbN\xc01\xc0Zk\x90\x19\xa3D6\xc0\xde\x1d\'g\x0c\x9d1\xc0\xc5\xd8\xe6\x8etk2\xc0fjD?\xf9\x0e4\xc0\x83\x96\xed\xe7\x84\xef1\xc0\xb618~\xbe/0\xc0P\x1a5k\x80R0\xc0\xdb\xf3\xc9\xec8d2\xc0d\xc5p\x1d\xfb\x154\xc0]\xfc\xa7\xbc\x18\xe53\xc0\x93\xd6\xdc\xcf\xb5B2\xc0@D\x04\xcd\xc6l4\xc0\x19\x87\x00\xc7^P3\xc0\xd6`\xf3\xd86m3\xc0a\r\xfd\xda\x91?3\xc0J\xef\x02/T\x054\xc0h\x12x=$\x9f8\xc0\x0f!u\xda\xa5\xc02\xc0^\x12\x01\xc8\xd7\x0f8\xc0m1\t\xa4\xe7>4\xc0u\xe4\x8f\xaaF\xe82\xc0\x883: \x1b\x9d8\xc0\xa6\xe5O}\xc9F3\xc0\x19*\xf5\xa8S\xea8\xc0\xd7\xda/\x82+\n4\xc0S\x05~oq\xa26\xc0k\xe9\xa5\xb5YD5\xc0_SE\x82\x89%4\xc0\x18\xc6V\xd5\xd2\xd12\xc0\x04J\x7f\x1ep\x802\xc0\x8a\x8a\x85\xed\x0c\x901\xc0\x1c\tRmtB0\xc0\xf9?\x14\xd2x\xef2\xc0\xbf\x0f\x82\x06\xde\xa4.\xc0g\r\x99\x91\xad\x9c.\xc0\xf0\xbb*rL\x882\xc0\x0e\xc6\x18;\xd470\xc0\x19\xd4;\x1aab3\xc0;\xfa+D\x94J9\xc0\xaci\xca\xbcK\xe02\xc0]\xeb\x90\x10H(4\xc0{p\xbf3\xf7\x154\xc0r\x13\x07\xc2\xa8\xf04\xc0}\x00\x1f\xf3#S0\xc0\xce\x98\xe5\xee\x9d\n5\xc0\x05\xc3\x9eZm\x077\xc0\xe0\xab\x9a\xef\x8e~8\xc0\xd7T\\\x1a\xe7(7\xc0%\xef4IuW4\xc0\x96^\xe9E\xf0u4\xc0mV\x1b\x90@x4\xc0\xee\x89Q\xab\x7f\xd80\xc0\x91Dp\x88\x82\xdc2\xc0\x8ez\xb8\x1a\xa0\xe12\xc0fr \x96J\x023\xc0\x1d\x97#\xf8\x19U-\xc0\xe0Hr8\xa6\xfc4\xc0b\x90\x96fS\xf32\xc0\xa9\xd9\x06`\x9f\t2\xc0\x1a\xa6\xc5\xb06\xfc0\xc0\xd0\xb0(;M\xf42\xc0\xd2Q6\xff\x90#0\xc0\xf5\xdeM\xf4\xc3\xd72\xc0\n\xf84\xd50P1\xc0u\xb1\x81\x81\xfey2\xc0\xc9]jM~z3\xc0\xedG!\x98E\x044\xc0\xa2\x18m\xf3\xc9\xb42\xc0\xda\x92\x00\x83e\xff3\xc0DO\xc2n\xd5\xf44\xc0\xf6\xf9\x08I\'\t4\xc0>\xed\xdb\xe2*+3\xc0\xacD\xff\x9apr1\xc0\x1e\xe7~\xfe\'?0\xc0D\xce\xebG\x0ex/\xc0\x80\xe4\x8f\xcb\xf0\xac8\xc0\xbb7\x8a\x06\xf0\\4\xc0^\xa2Biq\xe80\xc0\x91\xb1\xc9\x9e#1-\xc0K,\x97\xaap\xd67\xc0\xc7~\x1c=\x98\xe9/\xc0,\x80m\x13\xb1\x812\xc0\x8d\xbfA\x1d\xd8\x175\xc0\xd7\xd3%{\xb1\xb35\xc0\xff\x00\xb3(\x89\xc12\xc0\xb8\x9a\x16\x1fo]/\xc0]\x85J\r\x81\x0b6\xc0M\xd8\x862\xca~8\xc0p6\xe2\xdd\x04\xeb3\xc0\xfb\x85)w1=4\xc0\xa0\xad>\x1aZ\x01/\xc0\xd19\xfe\x9cH\xf64\xc0\xe7\xd0Uu\x03\xfc2\xc0\xab\xce\xb4\x95F\x1d4\xc0\xf3\xdb\x9f\x81M\xb2.\xc0\xb2\xd7kR\xf2U2\xc0K?\xa7pPD1\xc0\xcf\x9c\xee\xdc*o3\xc0\xe9\xdd\xa0\xde\xf9\xd07\xc0\\\x9a\x0f$}\xd50\xc0;\xf0L\xfd\xf8t2\xc0\x07\xe3\xdf\x1e\'\xa35\xc0=\x0f\xdb;\x04v2\xc0/\xc1\x01\n\xd1\xf13\xc0>\xc2\xe7\xb7R\x144\xc0\x02\xbdVWBH2\xc0b\xe4\xf4io\xd00\xc0j\x8f\xdb\xd5\x9e\xc76\xc0\xce\x9dxan\xa12\xc0\xb2\x0e\x99/\xba\xc62\xc01&6\xcc\xa4\xeb4\xc0`\x8e\x14\xedLV9\xc0\xfbE\xf4_/\xc30\xc0\xce\xf9\xbc\xd5\r\xcc/\xc0eD\xedcHb3\xc0ky\xa8d{l3\xc0\xc4\xb0\xaa\xa9\x86,3\xc0\\\x1d!\xfc\xddg3\xc0\xe4\xc3h\xb1\xc4p4\xc0\xdd\xcd\x93\xe0f\t1\xc0\x1c<\xc96\xcc\x7f4\xc0\x00.\x14\xc1c\xc70\xc0\xe5\x10\xf1iZ#3\xc0\x1a8AL\xab\x9d5\xc0\x16\xd8\x8e\xd7\x03\x177\xc0\xea?\x1d8\xbf*3\xc0\xd5\xb1\x8e\xf0\xb6\x004\xc0\x89\xd2\'A\xf134\xc0`\xa6\xe1%"l4\xc0\xea\xc0O\x10\xe8\x873\xc0\x86\xef\x1b\xe9c\x976\xc0\x18\xc3gT\x9e\x1e7\xc0\xe0.\xe8\x94IY4\xc0I\n\xba*\xfdN0\xc0\xd0Z\x0cg\x06\xa63\xc0l\\PQ\\+3\xc0\x1c\xbbz\xf0\xf4\x957\xc0\xd5`\x8d\n\x0b/3\xc0\x9f\xcb}\xd0:\xdd3\xc0\x040\xd6\xde\x8b\x9f3\xc0p\x17\xafl\xd4\xe44\xc0\xfe\x10\x1f\xc9\xd8\xc13\xc0\xdcB\x93f\x19\xe47\xc0\xfb;N\xa9Y\xfa3\xc0v[\xae\x08\xb645\xc0rPD\xddm63\xc0\xcdG\x89\xc6\xbc\x004\xc0"\xe8\x17eU\xf12\xc0=x\x84\x8c|\x890\xc0\x12;t\xa7\xb742\xc0\xfb\xd3\x88\x01h\xf8/\xc0\xca\xcb,!\x8dx3\xc0f.\n\xeb\x86A7\xc0\xb0\x9a\'\xf0\x0783\xc0\xb78\x85\xd2\x7fs3\xc0S\xee.d\xcc\x818\xc0\xf0\x1d\xf3\x1aM\xe41\xc0\t\xc9\xbc\xeaC@2\xc0\x87,\xd2vp\xb86\xc0\xe3\x1e:\x8e#H3\xc0\xa5\x02\xd7P\xf1_3\xc0\xdaD_0\x84r4\xc0$\x95&E\x9f\x04/\xc0\xf0N\xdf\xe2\xdf\xdf1\xc0 \xe4\xfe\x02k^3\xc0\x93\xc0\x0f;\xdc83\xc0\x0b\xf3\r\xc1\xf1\xaf0\xc0\xef\xf9\xc5\x00\xef]2\xc0\xc4\xef\x83\x97?\xfd3\xc0\xdb7\xf2\x07\xed\xa43\xc0.%\x0e\xd6i\x923\xc0\xdcIg\x8af\xe0/\xc0\x89\xae\xd1\xeb?%0\xc0~\x9a\x95fk\x983\xc0\xd7\xd9\x03\xdfN=-\xc0\x8d\x96d\xfe\xe062\xc09I\xee\xee\xb2[0\xc0#\xc3\x14F\xb4\x074\xc04y\xe6S\x12f4\xc0}\x14\x0e\xb1`\xe73\xc0;,4\xdd!w4\xc0K#+\xb7\x0cd4\xc0<\xf3\xb2S\x8a\xc33\xc0\x10\xa5\xf5s\x93\x069\xc0\x83\r\x03\x1c\xd1R3\xc0\x8a\xc3\xdd\x8f\xf2g3\xc0\xb4\xc87\xbe7\xb30\xc0\xb9\xbd\xac\x17\xd6(3\xc0\xc4[\x135|+3\xc0\xd3\xb6\xe6\xe5\xaa\x0c0\xc0\x00\x85\x9b.\x99\xce2\xc0V\x8eY\x01\xe8\x8b8\xc0\xd4f\x88\x14U!7\xc0\r.\x10\xdc\xc6\x070\xc0\xf1\xa1=\xc4\xb2\x070\xc0\xd7,\x0e>\xc0\x914\xc0\xeaO\xb6\xaa\x8d<2\xc0\xa9\xdd\xd8\xa6|\x9a4\xc0 J\xaf\x05@\'/\xc0.\xf5\xc0\xf4\x04\x043\xc0\xb5\xde\xd8\xa3\xa3\xba,\xc0\xa4\xa2F\x8c\xbe#5\xc0I\xe1\xb7\xe0W#/\xc0Yi\xb3\xc6C\x01/\xc0\tEJ\'r\x854\xc0\xfa\xd0n\xda\x1a\xed-\xc0n\x7fvWAM3\xc0\xa7\xcb8\xed\x15f4\xc0\xef\x06\x9c\xcf\'\xe53\xc0\x00z{/\xe7\x933\xc0r\xb6\xb7\x9e\x9f\xb22\xc09Q\x88\xd1\x90\x1b6\xc0_\x10\xd4\xf9\xa6M1\xc0P\xee\xe7\xf0\xd9.1\xc0\xe5;\xbbm\xad 6\xc0\x8a\x18\xe2\x85\xd1\x0e2\xc0\xc7\x01\x989dG6\xc0)\x98\xe6%\x05:5\xc0r\x1a!b\n]4\xc0]\xe9f3g+2\xc0*"\xe3\xb6\xa3|2\xc0:\x0b\x87I\xc0\xfa2\xc0\xc5#\xee\x0e\x1e\x123\xc0w\xadH\xe4{\x943\xc0\xbdU\x870\x8c\xb20\xc0\xf9>\xdb!\xfcl3\xc0\xff\x15\x9d\xd9A83\xc0Q\xe4 \xe9j\xd53\xc0\x96\xa8KbJ\r0\xc0\xc1\xc0\x92\xac\xabU3\xc0\xcb\x103p\xac\x994\xc0U\x8b\xb8\xac\xe2C7\xc0\x14uB\xb6\x80q3\xc0},\xd9\xf0\x15\x873\xc0\x84\xed\xe7\xbc\xb5\xe73\xc0\xedd`j\xc6\xf21\xc0-\x00\x0e\xdcAQ4\xc0\x10\xa8\xcc\xe29J5\xc0|\x8b\xa2\xeb\xd6!3\xc0\x1e2>5iX4\xc0\xdd\xb9\x07\x0bA,3\xc0\x0b\x11<b\x8b!2\xc0G\xd9\x0cvfH2\xc0c\x0f&\xf0\xdb\x993\xc0A,z.\x99I3\xc0\xfd\xf5m\xedy\xbe3\xc09as\xa5\xab\xd51\xc0L p\xe0\xef\x063\xc0g\xd1\xc1V\xb2\t4\xc0\x82\xc5\x95\x96B81\xc0\xf0I\xe8=\x9a\x7f3\xc0r\x19[\xe8\xb2\xea3\xc0\xef*\x81\xe4\xd0\x044\xc0\xaf4ZS\x03L/\xc0\x00\xa3\x17\x15\xbb\xa23\xc0Wm\x8d\x02\x94\xb18\xc0\xd9{\x1f\x83\x9645\xc0!H\x95O#c3\xc0$\x87\x11Xp\xd2/\xc0\xffwNn\x0fV1\xc0\xae\x10\xf5m\x96p2\xc0\xac\xa9\xcc\xde%\xbc3\xc0\xff/\xe1\xef\x06o8\xc0\xd2\xa0\xa6\xf4={3\xc0\x96\xa16\xdbyP3\xc0\x07\x98D\x9clU3\xc0_\xac\x06\xf6#\x915\xc0\xdf\x96\x1a\xbcw\x8c0\xc0\xf2Jj\xf4N)4\xc0F\xd4\x84=^\xd46\xc0\xc9\r\xe0\n\xc6\xba0\xc0\xb5^t\x01C\x1d4\xc0\xba\xe0\x06\x1c\x0f\x104\xc0\x99\x9e\xac\xdbv\x064\xc0\x87\xe0\x04\x8e\x16\x878\xc0\xf4\x84\x11\xd5N\xb62\xc0\xd6\t\x02\x05\xf6Z3\xc0I\x01\xf77;X4\xc0\xd4\x8a:\x10:W4\xc0?b\xeb\x91\x16\x898\xc0\xb3\xd1\xc9\x95>03\xc0>\xf1t(\x8a_3\xc0\xfa\x14\x1bw\x91y3\xc0\x0f\xbf\xe0\xf3\xf3\xd0/\xc0\xfdg\xbf\t\xcb35\xc0\x12\x9c\xc0\x95(!4\xc0\xb7\x0e\x139Q\xff3\xc0\xd2\'\xf4\xbfF\xdb7\xc0s2\xb3}#\xd87\xc0\xc1\xa9]T\x1f\xe33\xc0"D\x8e\xba>\xc53\xc0\x9cis-\x1d\x823\xc0\xb3\xe29\x97!{3\xc0\xf5\xfe\xd8\xeb/\xbe0\xc0\x11\xbd)\n\x88\x802\xc0\xe8\xb4\xdb\xe1[Y.\xc0\x9eM\xaccW\r4\xc0\n\xba)0\xaf\xed2\xc0\xba\x05\x1c\xca \x1c4\xc0d\xce\x8a\xfeG73\xc06f\xa4\xdfz\xd72\xc0\xbe\x9a+\x9d2\xbd1\xc0,,\xf0\xce\xa3\xe53\xc0\xcfA\xc3)b76\xc0pc\xc0\xa5\xe8\x8e2\xc07[\x1c/CV4\xc0\x10\xb8\xe33\xdf\x842\xc0 $\x02\xb8\x0b^2\xc0\xd4\xf43x\x1a\x824\xc0\xc3\xe9~v\xabP4\xc0\xc4\x18\xa1\xeew\x062\xc0\xfe#D\x15\xd6\r3\xc0S\xe2R=\xb9\xfc8\xc0\xf7\xceCI\xec\xee5\xc0\x88$}j|\xab0\xc0\xf9z\xa2$\x9a\xca3\xc0"\xf9\xe5\xfaQ[9\xc0\x1e\x05\xc8\xa2\xd9\xd63\xc0\xaf;[\x84\xb5\xf92\xc0\xf3\xeb5\xf0\x07\xce3\xc0\xbc\x17\xda;\xf0e3\xc0`\x888\x06\xb8x.\xc0M\xaf\x842\x19\x92/\xc0\xc6\x08\xb1\x03c\xa73\xc0\x1a_\x97\x1e\x8b\xcc2\xc0\x9be\x16\x9b2\xcb2\xc0\xe9\xde\xaa\xe0k\t2\xc0\x84\xbc\xe0\xd0\xb6\xf02\xc04\xa9\x07\xb9\x82\xff0\xc0u}\xdf\xb7\xd2\xf2.\xc0>\x9d\xc3\x7f\xf6l2\xc0\xe7Ws\x1c"\xf22\xc0iQ>Ux*7\xc0!\xaa\xf5\x0f\x93\x933\xc0\xc5\x192vdB/\xc0u\xc4\xca\x92\xec?3\xc0Z\x80w\xd1\xe7\xe33\xc02s\xfc\xfdr\xcb/\xc0+6[)y_1\xc0\xa9>\x9f\x99\x1a:7\xc0\xc9\xf6\x0e\xe0\x88n3\xc0\x08\x190\xeb\xf7\xd95\xc0\xeeZn\xb7N\x060\xc0em\xe6\xeeK\x8e3\xc0\x0f\xd8\x7f\x8e\xcda3\xc0t\xc4^\xfe\x0cH-\xc0~\xa8\xe9J\x05\x9d.\xc0\x04\xd4\x99\xe6\x8c\x033\xc0\xb4f\x0c\xb7<h/\xc0\xff\x9a\xff\xf2\xc0s6\xc0\x9c-\xa8Kn4/\xc0\xfd[.\x8e\xd6\xab0\xc0\xe8Jm\xc9j\xb80\xc0\x88\xec\xbb0S=3\xc0\xb3\xbc\xd8\x13\xe0\xbf3\xc0f\x92\xe9\x03R\x8f4\xc0\xa5c\xaf\x13\xe0\xcc3\xc0\xfc\x93\xc7\x8a\xdb|4\xc0$\x99B#\x12\x1c4\xc0\x93[:2p\x1b3\xc0z\xe1\x9d\x9fg\xa44\xc0\x87\x14\xdah\x1e;6\xc0\xd0\xc0\xe7g\xdb10\xc0~\xa5\xf1JR\xf82\xc03RS\xce\xf4\x9b2\xc0K6\xc4y<\xd4/\xc0\xc2\x0cQ\xb1{H3\xc0\xa2\xe7h\xdfx\xe42\xc0\x1c6\xf5\x14\xaeJ8\xc0r}\xaa\xef@\xec3\xc076\x85!\x85L4\xc0\x82\xf3\xf5\xb9\xe8\xdc2\xc0\x18>\xf8a\xaa+3\xc0\xb7\\\x1b\x8d\x1f\xaf0\xc0Y\x9b\xe5>[\xd27\xc0\xf3\xa8g\xe0\xd9\xad0\xc0\x87\xee|U3[0\xc0V\xd6\xfb\xb6\x17\x01/\xc0\xdf\xf7\x15\xfd_\xd74\xc0\xe2wj\xb44\xae3\xc00\xe5$\xe5\xc6D4\xc0\xb6<\xa4\xa4\x94\x1d5\xc0.\\\xb0&\xb8\xea1\xc0tT\x19\xe2\xb7\x014\xc0&\xc55\xc2\x98P3\xc0\xfa$\xee\xf2\x1fs2\xc0.\xcf#;\x84\xcd3\xc0\x01\xa1\xfb\x18`\xba8\xc0K\xed\xa7v^/8\xc0^k\xc2H\xf7\x913\xc0\xb3B\xb0\x10:\xa80\xc0\x1e\xf7{\x89\xfe\xf33\xc0\x19\xee\x0eL\x83\x7f3\xc0\x9cuX\xbfS\xee2\xc0\xfc\'\x9b\ns<4\xc0|F\xc3\x04\xfc\xe02\xc0\xb2,:\xf4X6/\xc0|\xb0\xe6\x99\x84\x8e3\xc0\xc2c\x9a\xbf\x1d\x174\xc0\xf4\x86\xbf\x87\x0f\xef2\xc0\x91\xac\x9fF\xa4\x993\xc0+\xf6&\xedI84\xc0\xf0Sgw\xfc!8\xc0 J\xb4o\x98\xd3.\xc0\x88\x03\xe2\x9e*\x184\xc0\xa6{\xd8\x86x\xa03\xc0\x94\xa6+\xfb$\xd4/\xc0X\x19c\x10\xdf\xb62\xc0_\x0e\x03\x13\r\xd23\xc0V\xfd\x035\xa0\xb30\xc0p\xce\xce\x1a1\x084\xc0~}f\xe9\x9b\x050\xc0\x98\xe4?\x85e\xb62\xc0\x0c\xf1\x84\xc0\x15A2\xc0\xb9\xe8\xb5\xa1\xd5\x884\xc0w\x14cj\xc3\xab3\xc0!\x952\xfeQ\xa63\xc0\xc0\x04\x9c\xb4`14\xc0\x96m\x1dY\xd5w8\xc0"\xb0\xe9Ec\xd04\xc0\xc2\x16\xb6\xb5\x12<6\xc0\xf5\xbe\x96\x84\xff\x150\xc0\xc4\x8b\xb6\x001\x153\xc0V\xdf\xda\x14U\xde/\xc0\xa2\xe2\xdd\x9b\xe8H2\xc05\xd8\xdf\x85^\x1b4\xc0\x8f\x19\x02\xf3T\x129\xc0\x01\x96C\xac\xeav3\xc0+S\xb2\x80e\xc92\xc0~\x8b\xb3\xb0\x9c\xe32\xc0\x1c\xda\xafc\xba\xb50\xc0.\xa9\xce\x7fh%7\xc0\x87\x0e\xaa\xb2\x9523\xc0\x9c\xa2)@F\xe02\xc04N\xf9\xc6\x1c~2\xc0\x8b\x07\xdb\xca5\xc84\xc07\xf2\xf4S=\xe01\xc0\xdcq.\x8e[B4\xc0_\x01\xcdgO\x10.\xc0\x02q\xa5\xed\xa0\xe4-\xc07\xfem\xb3\x93\xf83\xc0Ro\xdf\x0c\t\xe92\xc0\x13R\xef\xff\xa3\xce2\xc0\x90vg\xdb\x86\x000\xc0\x98\xf4\x93\x8eTp4\xc0\xf1\x12\x0f\xec\x81\x9d/\xc0\x15\x94c4}\x123\xc0\xadH\xd5P\xdc\x7f4\xc0?Uub\'\xfc/\xc0\x8d\xec\xfd\n\xb6\x000\xc0"\x1cS\xb2#F4\xc0%O\xf8+`z7\xc0\x7f(\xec\xf1nQ7\xc0N}\x93m1\xdf2\xc0\xcba\xd1\n\xf3\xd23\xc0\x16\x9f\x08\xf7\xfd\xf53\xc0^\x8dr\xd9\xa4*4\xc0\xce\xbbu`\xfd\xe94\xc0\xa2\xe0\x8a\xedKs4\xc0h+3\x86\\\xd02\xc0\x08\xe7\xa9\xa6D=4\xc0\x1d|\xc29G\x98/\xc0\x91\xf4P\x9a\xe5\xc49\xc0.`P\x90c\xec3\xc0\x85\x92~\xbb?\x8d3\xc0\xe0\xd9\xfc\x7f\x8aU4\xc0c>P\xca\xd8\xfc3\xc0\xf9gD\xd6\x1b\x183\xc0$J\x80\x13c\xee2\xc0\xf4^t\x91>\x003\xc0}\xbce\xc0q\xe93\xc0\xacy\x05\xcf\x0514\xc0\t[7\xaf\x92\xf72\xc0\r\xdf\xb9\xab\xbf\x175\xc0\x0e\x1c]\x93\xf3Z/\xc0*\x1d\xd5\xf7\x91\xac.\xc0\x07\x8d\xea\xb3314\xc01\x9a}7\xfa\xe2/\xc0\xc8z\\\xdf\xfa\xa63\xc0C<\xe8*\xe5\x040\xc0\x1ae7\xa30s4\xc0\x8ez\xf5\xad\xa1\xae.\xc0V0\xed\xe2\x83@0\xc0\xc1s\x90 \x9503\xc0\xf8\x90$\x18R\xaf2\xc0\x87_\x1cY\x12L.\xc0\\\xa0\xf7\x1cU\xe64\xc0kK\x9d\xba\x98u3\xc0j<\xbfz\xcfa4\xc0]\x14y\xddV\xc04\xc0I\xc0\\|\xa5u4\xc0\xc9\xe6\x90N\xb2\xac3\xc0,\x9d$bS\xe11\xc0\x1d\xcb\xa3\xcdkp4\xc0\xd3\x16@m\ty7\xc0GJ\x10\xf4}\x064\xc0\xa9\x8c!\x94\xb2\x1b2\xc0~\xf5\xdb\xe3\xde\xf4.\xc0\xd1\x95e\xfb\x88\xdb9\xc0\x85.\xf7\x00|\x814\xc0\xa8\x03we\xfd\xfe4\xc0]M-\xdd\x81\x195\xc0r0\xaeE\x90O3\xc0\xe9\x02\xbd\x99\xeb\x853\xc0\xe6.\xb6\xdeM\xe41\xc0\xce\x8d\xfc\xf3\x19~0\xc0u0\xef9\x1b\xe54\xc0\x8d-Y\x82%\x8e3\xc0\x96\xa2\xf8\xa0\x8b\n3\xc0I\xed@}\xd5\x7f4\xc0\xc5\x93\xa4\xb23\xd12\xc0o\xb2\xb8F\xc3\xbe2\xc0z7x\xcd \xee/\xc0\xf1\xd2o\x16\xc4\xd9/\xc0sPOd\xa4}/\xc0\x97\x9aE\x9e2\xc02\xc0\xd9=\x02U\xd5\xed1\xc0`\xe1\xb1_H06\xc0\xb4r,\xb3?\xb51\xc0:\xb5_\xdc\xd4;3\xc0\xbb0\x1e\x9b\xc3\x168\xc0>\n\x1esL\xf11\xc0\n\xcf\xef\x9c%t2\xc0\x0f6\x9f\x04\xb8\xc71\xc0=;*\xd5\xa4\xc5-\xc0\xda\xa8\x91O\x92\t3\xc0\xca\xbe\xc9\x87=f3\xc06@sWeY4\xc0\x11\xbf=P\xeaJ4\xc0#\x9e\xc0\x0c\x8d\n/\xc0\x8b\x9b\xfd\xd2c"2\xc0T\xf0\x1abZ\x1e4\xc0/\x9b\xe6\xf8k\xaa3\xc0;\xf7v\xe7!\xea3\xc0n\x01.\x05\x8f\x073\xc0^\x0f\x13k\xd1\x854\xc0;l\xb8OOc/\xc0\xc7\x9f\xb7\xb9\xdb)5\xc0v58\x99\xcf\xda3\xc09 \xf4\xcc%v3\xc0y:\x7f{\xa4-3\xc0I+\x8bd\x04\xb40\xc0\xd7\xdc7g"C4\xc0\\\x1b\xd1\x93\x0c\x1c3\xc0\xa4\xcf\x08Y*\xac2\xc0B(\x82\xb4\xa5\xa92\xc0\xa16K\xa6\xbb\x8f2\xc0\r\xe2L\xf2!\xf78\xc0j=\thGy7\xc0I\xaa\x85\n\xd6l8\xc0\x9bB\xf5\x1d\xac\x123\xc0\xfd\\\x8c`=\xa12\xc0\xa9\x9b\xf2\x98[\x082\xc0\xe7\xb4\'\xe1\x11{4\xc0\xdb\xdf\xe3dr\xe44\xc0\xaf\xf5d\xbc\xbe\xe42\xc0H\x8d\x17|8\x912\xc0\x82\xe8\x06\xf9\xc7\xfa/\xc0\xbfS\x07\xf6\xb0\xff2\xc0a3\xa6\xb2\x1ff4\xc0\xe1\xfbQ\xd0\xb1\t5\xc0y\xb6d1\xf7\x915\xc0\xae\xc8\xc97{!3\xc0Is\xaf"\xf8\x864\xc0c\x04}\xf7Eb3\xc0\xe9\x93\x93\xdb\xe8.4\xc0\t\xf2\xa3\x02\xa7\xdc6\xc0irR\x93O\x9e4\xc0\xf4\xe4\x1c\xeb\xfaH9\xc0\x1a\xfcGT\xb9\xab4\xc0>\x85\x91\x92U\x953\xc0\xcb\xa8\x8cd\x80\r8\xc0\x9c\xa6\x8fM\x19A5\xc0/\x9a\n\x1f4\xb52\xc0"N\xed\xd9\x8a\x023\xc0\x87\xaf\x89\x13\xe2b+\xc0\xaf\x1a\xb8wO/6\xc0u\x19C&\xd3H7\xc0\xd0\xda~N}v/\xc0\xf9\xeb\x97!\xf7\xdc7\xc0\x8a\t\xbb1\xd8R3\xc0\xd0\xc0\xfe\xb7\x8a\x823\xc0\xb2\xfe\x91\xfa\xf9\x880\xc0\x9cLx*\xe5W8\xc0\x0fd<\xd0\x83\x0f0\xc0\x9c\x06o<w\xee2\xc0\x82\xfd\x86\x14\x99\x083\xc0\xc4\xb1G\x03\xa4\xa53\xc0\x16\xeb\x95\x03<\x0f3\xc0\x17h\xb9{\x1d\x143\xc0CyZ\xfc\xb0\xac2\xc0\xe1\t\xc4WW\xb12\xc0\xf0\r\x15D\xf4\xca3\xc0\xe2\x9fH\xe3\xead3\xc0\x12\xef\\84\x943\xc0G\xe1\x0e\x85\xae\x153\xc0\\\x1a\xda7\x08m2\xc0d\x83\xda@\xa7\xd0%\xc0\x89\x17\x0f\xca\xdc\xe51\xc09\x83B\xa4\x81\x046\xc0\xa0;\x92<\x0c~4\xc0\xce\x8am\xc3\x81\x886\xc08\xc2\xab\x9d\xd4\x085\xc0\xd8\xeed\xe7\x18|6\xc0O)70\xa1G3\xc0v\t5\x94\xe8\xcd2\xc0\xb7G\x91\xf4\x01\xfd2\xc0\x1d\xba\x07q\xb1`6\xc0\xfb\xbb\xe5r\xcc\xe82\xc0F\xac\xa3\xd0I\xa18\xc0\xbf\x8bD*\xa7{4\xc0\xdf\xf3\xbd\x87\x8fV2\xc0e\xbd&=D\x888\xc0\xb8\xcd&\xc12i4\xc0\x91D(\x12\xc3@8\xc0\xd9_;\xfa+\xc38\xc0(\xd3\x1d|\xb4\xd13\xc0\xd0^nl*\xb54\xc0L\xc7m\xeaPM4\xc0\\\xdc\x18x\xf6\xd82\xc0\x0e\xfc\x8e\xf3Z\x021\xc0\x8eH\xe3\xc2\x18`3\xc0\xb5&\x91\xf8>$.\xc0"i\'\xd1\xa9\xa73\xc0\xf0\xb9\xb7\xb7\xff\x9e4\xc0\xacB\x07}0\xb02\xc0\xd6\xde\xeer\xc774\xc0\xe5\x03\x8a\xfd\xdd\x0f6\xc0\xaeH\xd8;\x00\x163\xc0y;\x97<\xf0\x8e3\xc0\xa5\x8f\x90\xa5\xdb\x1a4\xc0\xa8c\x0fn\x80\x1d3\xc0f\xb9\xb3\xa0Q\xca7\xc0j\x12\xf3K\xdf\xd47\xc0H\x19\x028\x9dA5\xc0\x9dndU\xa5\x95-\xc0\xe6M\xca\xcd\xcd{3\xc07\xe5\xca\x8fu\xc50\xc0wE\x0e\x99=\xf62\xc0\xeaQ\x18\xc96V9\xc0\xe3\xb0f\x8en(3\xc0\xc3\xc4\xaa\xe9oS4\xc0\xd5\xfd*g\xcb+5\xc0\x0c\x8c\xc5 K\x020\xc0\xc2;\xd6b\x94\xa13\xc0\x15\x05\xcf\xce\xe5&5\xc0\xf7\x1c\xcdp$m3\xc0\xb0T\xefoBM3\xc0\x1e\x03\xe5\xad\x9b\xb0.\xc08\xe5m%\x17{3\xc04\x80\xa1|\xd9?5\xc0\x97\xcek\x9f\xdc;0\xc0`l\xfa\xde=,5\xc0\xb0-?\x1a\xb1A1\xc0T\xa5*\xbc]b0\xc0\x1cE\xdb\x1fW\x890\xc0t\xee\xeb\xa3<\xe71\xc0\x86c\xee\xaa\x89L5\xc0W}\x01UE\x813\xc0\\\x16\x06\xbc\xed\\1\xc0\xde\xbb\n\xe1\xbci2\xc0\x1a\xb2\x99?)\x063\xc0\xc9t\x06J\x9b|3\xc0p\xd3\xfb\xcf\xa8{4\xc01U\xbe\xd0\xce\x9a/\xc0\x04\x1c\x82\x00\x06\x174\xc0\x0b\xb1\xe8\x84q^3\xc0\x9e\x95e\xe8\xa4\xf4/\xc0\xf4G\xbf\x93\x0f\xe41\xc0+\x18/\x0f\xd6\xf43\xc0\x12\x83\xd0%_\x170\xc0\x06\x10,\x9d{\xd43\xc0\nS\xe1\x86\xaf77\xc0\xe0\xe3\x110\xa0\xd83\xc0\x81\xc4t\x82\x95\x080\xc0\xcc\xb9\x9f\xc5\xe4\xca0\xc0\x92\x9a4\x02%\xe93\xc0\xaa\xfc&Ym\xfb3\xc0\x17/zu?\xd63\xc05\xe2\x1d\xf5Z\xb23\xc0\xf0\xfd\xaa\x11\xb6\xb62\xc0=\x18\xe8\xack\x9c3\xc0\x99O\xad\x87gW3\xc0\xbb\xce-\xc4\x1e%5\xc0\xf5\xbb\xf9\xd2\xc1\xd82\xc07\x89s\xb9\x88e4\xc0\x03\xf0L\xf5o\x1b7\xc0?\xf0\x85\xa8\xc7\x9a8\xc0\xffMM\x105[2\xc0Xz\x8a\xe0\x03\xa63\xc0\xe3\xb2\x12d+\xa23\xc0\x08*\xf9\xa7\x85]4\xc0FMc=x74\xc0\x9d\xc8\x02N)\xee2\xc0)\x8bR@\x02\x8b4\xc0\xfb\xd8\xcd\nz\x033\xc0\x93\x93\x07\xf4(\x864\xc0:\xd5\xee=\x02\x129\xc0t_\xe7\xda\xbc)3\xc0Q\xde\x07k<\xe63\xc0\xb37\n\x0c&,3\xc0sU\xed0E\xb65\xc0\xcc\x1a\xf4\x9e\x19\xe1-\xc0_(\xdb\x9a\x94t6\xc0\x9aO\x00\x10\xb1\x173\xc0.rL\x87\x7fl8\xc0/\\n-1T3\xc0\xd0M\x8e\x8e\xc0\x8c5\xc0\xbd_]$\xd2\xe72\xc0f\x8b\x07I\x14e2\xc0\xd3_x\xf3\xc4\xab3\xc0\\\x08\x93\x83\x0ce3\xc0]J\x85E\xfcS3\xc0`o\xfc\x9fp\x91.\xc0\xdd\xf4\xf0\x82\xca\x7f1\xc0\xc6\x8e\xef%\xcf+3\xc0>\xde)\x7f\x89\'4\xc0\x135\x02!\xf0\x1a5\xc0q>\xd3\xf4q\x895\xc0\xf6\xe6\xd0L\x15\xf87\xc0\xbbWh\x8e\'M3\xc0U\xb7p\xec\xa9\x843\xc0\'\xa7&\x135\xd33\xc0B*\xb4^\xb8\x1b/\xc0cu\xa5\xec\xfb<4\xc0\xad2\xf6\x10N94\xc0S\xbd\x82\x00&\xe63\xc0\xe6\x8c\xb1\xedq\xc23\xc0\x1eeC\x8d\xc4\xcd2\xc0\xe9I\xc2xP\x013\xc0<\x1dU\xdc\x8b\xb42\xc0\xdb/\x1a?&I1\xc0\xf5\x85\xe3jvn3\xc0-F\x90\x87\x12\t8\xc0\rL?\\\xa6\x9a4\xc0\xc2\x95F\xc5\xdb\x8d4\xc0Gk\xef\xe9\x13\x8b3\xc0y\xa8}\xbch\xde/\xc0{\xe8\xebxF\xcb0\xc0\xfc\xa9\xe5^\xb9\xf62\xc0\xae\x87\x0f\xcb\xaam3\xc0\xd6\xc4%\x99;&7\xc0\x94`\xb5\x99\xc4\xcd0\xc0%\\\xdb \xcf\xf42\xc0\xc9\x8a\xf4\x18\xda\x892\xc0\xb0Tr\xaf{\xc32\xc0\xf1\xf4\xf0#\xd8g7\xc00`\x91]D\xb43\xc0\xe4\xd0\xae\x17\x1e00\xc0\\\xec\xf6mU\x12/\xc0p=\x95\xf0\x8c35\xc0\xf9)\xda9~\x93-\xc0\xc3\x0b\xa4\x94\x14~8\xc0A~\x0b\x00fB.\xc0\x0fno\x0b\xfe\x98.\xc0\xc7\xc7\xa3\xe2\xc8J2\xc0y3/\x1b#\x016\xc0\xe2\xd9V\xce.\xba3\xc0\xa1\xf1\xd3\xfd[15\xc0\xef\xbc\xf9\x8a&\xd12\xc0I\xc2\xa6\xe3x\xa14\xc0qgw\xc0\xd8R7\xc0e\x93\x1c\x7fF\x003\xc0\xf6\xec8<z\x10/\xc0\xe6sho?\x984\xc094K\xe3>^/\xc0\xc7:\r\x85a\\/\xc0\xd1\xcex\xfe\xf6\xc37\xc0<\xafa\x9e\\\x132\xc0s\x01kA\x07\xee3\xc0$\x13\xd8\xaag_2\xc0\xca\xb3\x7f3:04\xc0\x07\x7f\xceD\xe0\x112\xc0m\x86\xc4k\xb8n0\xc0\xee\x8f\x8e\x07\xdf\xf62\xc0\xd7\x1c\x95c\xa3i3\xc0\xde\xb7d*\xdaY6\xc0\xdf\ta\xad\x03\x163\xc0\xbc\xa6\x98\xe6\xda\x1d4\xc0\x08\xa0\xfd(ns8\xc0Q\xdb\xe4"\xb3\xd7/\xc0W3\x8d\x0c\xf2\xa84\xc0\x80\x02m\xfb\x9a\x116\xc0\xdc]\x131\x98[/\xc0\x97km_p\xa32\xc0\x1awX_,\x902\xc0f\x10"\xa0\xa5\xf22\xc0\xd49\xba\x8b\xe8s3\xc0j\xe9\x84\x15\x19)5\xc0U,!\x0fXK5\xc0\xba/E\x9b\xd7\xe13\xc0\t\xf2\xb1\xda9\x7f2\xc0I\x19~\xf5Q\x9b5\xc0\x9a\xc6Jt\x13\xc51\xc0\x07P\xb3A|\xb61\xc0\x1ay\xe5D|:3\xc0\x11\x7fn\x13\xaa\x1c5\xc0L2y\xe9wZ3\xc0\xedW}\xd9\xcdr2\xc0\xd5Dy\x97&\x153\xc0\xd6+ \xca\xc6\x8e.\xc0Uj\xc8\x92\xaaS5\xc0p\x00y\x9e\xad\xcf2\xc0\xc9\x88v8\x0c\xd70\xc0\xf7\x88\xe0\xcb*\xd30\xc0\x032\x90\xa7[U3\xc0V\xd3\xca\\\xdfY3\xc0\xd0\x02\xee\xcdV\\4\xc0\xd4\xd1\x13\xed\xfc\x935\xc0EJ^\xf9\xed\xe54\xc0K\xf5\xc6$wp3\xc0\x85W\x15h\xe8\xf08\xc0\xe1\xa5\x13&l\xaa3\xc0=\xfd\xbaO\x11(5\xc0\xb9\x13.\x9f\xe8\xf21\xc0\x02\x9b\xf8#\x10\x923\xc0(\xba\xdfB\xb5@:\xc0\xc2\xd1\xbe\xb2[\x925\xc0\x14\x12\xca9\x8a\xfd4\xc0\x1c)X\x15\x07\x8b*\xc0\x95\xf5\xa2\x14\xa1\xb07\xc0\x00.$\x05^O0\xc0\xfdRZ\xe8\xc303\xc0\t?\xe6\xae\xe9C3\xc0\nX\xeb\x18\xcb\xa78\xc0J+2;\xc1O5\xc0\xba\xd1D\xba\xf8\xdd1\xc0&a`\x97\xe3\'3\xc0\x1f,q\x90\xc0\x855\xc0\x8cK}\xff^!5\xc0\xe2\x11~\x1eU\xb44\xc07\x80\xd3\xdag44\xc0\x8c\xc9\xc3\x1c\xf7\x844\xc0g\xe7\x06\xfe\xb6\xb84\xc0\xaa\xf6GboB5\xc0Eu8%\x8a<-\xc0\xe4@a(\xa8&-\xc0s\x89\x937\xeek1\xc02j\xb4L#\x1f5\xc0\x858\xb4:\xa2\xb53\xc0\xecE\xa5j\xde\xca3\xc0P\x9at\x10@\xa63\xc0(\x15\xa6\xa1\nR3\xc0\x0f\xca\xc2Y\xa1K9\xc0B\x87[\xf0\x93s3\xc0f\x01\xf8\x82\x8cD6\xc0,Y\x9c_\xb8\xa52\xc0\t\xa7\xf0\xf6\xa1\x9a2\xc0\xd3E\xc2\xb73\x060\xc0\xd6\xba\x91_\x90*0\xc0\xcf\x96\xb5/jU8\xc0F%\xf2\xefJ33\xc0\xfb\xa1\x86\x88\xcdA4\xc0\xc2og9Z94\xc0p\xbbI\x9f\x04~4\xc0\xa8\xd5\xeb\xcc^\x9f4\xc0\xc3\xa1r4]g4\xc0W\x1e\xef\xb9\xada1\xc0&R\x80&\xb9R8\xc0\x1f~\x95/\xb3\xea2\xc0\x85Z\x81\xc1\xe7\x064\xc0\xf8\xdc\x98\xc4\x9184\xc0\xdd\xa8\x89\xaa\xcf\xfd2\xc0\x135Y\xef\x94\x892\xc0\xdeQ\xdc\x819=3\xc0\x96\x14\x0e\x06\xe5\x842\xc0\xca\xaeeOQ\xf24\xc0\xfe\x8d\xee\xb4@\x1b9\xc0\xc0\xf3@\xa6\x0e\xb84\xc0^9\x1d\xcb\x95\x814\xc0\r\x9ew\x95\xd9K6\xc0k>SWk\x1f4\xc0\x0c9E\'\xf9\x853\xc0|\xa0\xb3\xfb\x7f;4\xc0\xd1~\xe1p3m3\xc07(;\xa8\xf2\x8c4\xc0E^\xdb3n\xf62\xc0a\xa6n}\xbf\xf82\xc0\xb3\xc8W\xe3\xf6\xd81\xc0\xc2\xa3\x98\xea|\xfd3\xc0\x92\xabhoTD4\xc0?\xcf\xdf\xc4\xfcS3\xc0>\xe2s\x96\xd803\xc0\xd3\xe6h\x9aS\x922\xc0\x8c5\x16L\xe2N3\xc0o\x97\xdd\xb7D\x8d1\xc08\xcb\x1a\xe3\x0e\x173\xc0\xc2$\x17"\xb9\x161\xc0\xec\xc0ZXMg2\xc0\x86\x83\xa3`\xd4:3\xc0]\xef\xef\x85\n&4\xc0\xa9Z\xa3\xba\xa7\x963\xc0\xe7\x9f9\x17T\x911\xc0\xf4a|\xf1\x8b\xb13\xc0\xc3\xc2M{#\xd32\xc0\xda%Q\x1d\x14\x9b2\xc0"\xdf8\xbe\xdei2\xc0&\xe5\x94\x7f\xb1{5\xc0\xb7E|R0\xcb3\xc0\xeb\xb0\xa1<=\xef1\xc0\x06\xc9\xa3\x04\x06\xdb8\xc0=\x7f\x95\xe49E3\xc0~\xf0l\xee\xb7w5\xc0\x89\\\xe3u[\x943\xc0Q\xdd\x16\xb2e\xbd3\xc0[\xde\xd2\x9b\xb4}&\xc0\x00|\x0ejF/3\xc0\x08\x9f\x1a\xc4&\xd62\xc04\x00E\x8d\xd6G7\xc0\xd6\xccO\x82\xb9\xdf3\xc0u)\xb1\x10\xb5j9\xc03\xbe$iw\x8d2\xc0\'\xd52\x97\x06\x993\xc0\xc6Zd\xa8\x88\xfd2\xc0*\x85\xb2*x[1\xc0_\xae\xbf\xedj 3\xc0w\xbb\x8f\xb1\x98\xd46\xc0\x14(7\xf4\xdc:3\xc0@I\xb1\x92\x9e\xbd6\xc0\xd0\x03\x9d\x82\xb0I4\xc0Q?\xdc\xbaj\xc80\xc0\xcf\xef\x1e\x03\xeb\xc10\xc0#\x1b@\x1f \xa72\xc0\xc3\x15\xc6\xe7r\x0c/\xc0z3\x94\xdb\xa0A3\xc0\xd1[\xd5@6Q/\xc0\xe0\xa1Q\xf1br/\xc0\xa4\x14]\xe9\n\x1a4\xc0\x1d\x94\x07N\xda\xf64\xc0=\xb7\xb7TL\xe34\xc0r\n\x80X\xa4\x853\xc0\x17~K\x8c\x03%3\xc0L\xa7\x1d!\xd654\xc0\x8ddyW\xc7\xf17\xc0-\xf6\xa2\x04\xb6\xfa4\xc0\xb1\xfe\x08\xc7\xac\xfa2\xc0\xcb\xbb\xa7\xe0\xb3\xa02\xc0I\n\xb9\x1b\x8144\xc0\t\x12\xfa\xd0\xaaz3\xc0\x8e\xb7\x8e\xa4{\xb82\xc0\x97\xd3\xcc\x9fm\x9b3\xc0#\xfb\x9e\xb7\xde16\xc0)\xc3\xe8\xd0%]3\xc0\xb8K}\xc9\x1e\xaf3\xc0\xd9q1\x19\x96\x813\xc0H\xfa\xdf\xf4U\xaa3\xc0\xba\x05D|\'L3\xc0z\xb3Z|F@3\xc0\x9az\xaa\xcb\xa7\xee1\xc0v\rO\xee\x87\xa93\xc0{3\x03.9\xf01\xc0\xb8r\x84\xc0\x9b\x135\xc0\xf2\xf42\xa1\x0c24\xc0\x8a\xffhh\x9bU5\xc0C{\xfa6\x9fH4\xc0\x80@J\xc3\x8e\x183\xc0H\x91\xb7\x869\x963\xc0&\xea\x8e)(\xf43\xc0>\xaa\x90i\xd6@3\xc0\x99\xbc$!\xfco1\xc0\x07\xda\xae\xb7\x07\xea2\xc0\x1dD\x02\x06\xee\x93-\xc0S5\x9a\xb0\xcfg1\xc0n\x8c\xed!\x06\x0c3\xc0\x04\x06\x11\xec\x07\xf81\xc0\r\xd4f\xd9YB/\xc0\xedr\xf6\x9f:+3\xc0\x08\x10\x19C~F5\xc0G\xdc\xcc\xc6c33\xc0o\xf2\xe2m\xe2\xa43\xc0RX\xbb\x84%\xbc2\xc0n\xe8\xd1\x11\x11.3\xc0\xe5\xff\x95\x17\x91\xb84\xc0a\xa0!U%{3\xc0\xae\xe8\x03UC 3\xc0\xb6\xcb%J\x03\x8b8\xc0\xb2,\xfd\xbbh\x856\xc0r\xab\x99\x96h13\xc0\xa7\xda@;\xc8\x7f4\xc0g\xe2\xd9\x82\x90_2\xc0\xc0\xcd\xf0\x94\xdeW3\xc0\xaf\x1d\xb1\x88\x96\xe93\xc0l\x88\xb7pz\xad6\xc0\xefw\x15\xed8\t2\xc0O\xab_%f\xb43\xc0\xa5\x82\xd8\xf0\x07N8\xc0I\x11=\xf9V\xec7\xc0q\n\x85\x1d\x98S5\xc0V\xd6\x00\x9b\x01\xa11\xc0\xca7\x91\xd8\x8e\x9b3\xc0\xf4\xff~\xaa\x9c\xa93\xc09m\xef\xf7\x87:4\xc0r\x921WNH3\xc0\x15\x84\xa8\xdf\xc9-3\xc0\x9a\x9c\xb6\x01l\xd53\xc0W0\r\xf6m\xc3.\xc0M \xa2\x15\x0523\xc0\x05Rj%7\xa7-\xc0\x18\x04\xa4t\xf9\xb12\xc0\'g\xc8Y\xa6B5\xc0GWH\x93\xf2<5\xc0*\xb0%\xc7\xf6\x942\xc0M\xe8\xe8\x98B\xcb1\xc0\x18@g\x85\x99\x842\xc00G\xa0bB\x1d2\xc0/\x8cV\xfev\x9d5\xc0\xa3\r\xedd0u4\xc0H\x8d\x0b\x19B?5\xc0\xabE2\xd6\x1d\x1c0\xc0\x8ab%\x86W\xde2\xc0\xafr\x04\x9a\x17\\2\xc0C\xc9\x96%\x08\x013\xc0\xdd\x89y\xe7R\xfb1\xc0K\xbfD7Z\xdd6\xc0\x1e\xa6\xad\x10ow2\xc0XOD\x12A\x823\xc0W\\\x9aT\xd3\xb32\xc0\xb9\x16\xb8\xd5\x19H3\xc0\x81[~J]{4\xc0\xb1j\xa8\xc0M\xa12\xc0\xff\xe2\xd4\xdc\xa1p3\xc0\xde\xc0w{*\xf13\xc0[>\x97\xaa\xf2\x194\xc0Wsn\x06C\xbd4\xc0\xa1\xe5\x19\x9c\x07\xa0/\xc0mE\x8f\xa1\xb6g/\xc0\xf7\x06\x89\x10m\xd02\xc0G(\x93\xc2P\xf52\xc0tGM\x91\x05c3\xc00\x9b\xf7\x98\x90\xf51\xc0\x13\xaf\xcf\xfe\x1b</\xc0x\x19\x12\xce\xfaB3\xc0\xa4T\x1c\x0c\xf1\x194\xc0\xd9\xef\xd1dS\xa03\xc0\x11+;\x0cX\xb8/\xc0\t\xdf\xcb\xa9\xd3\xf72\xc0\x8d_\xcf\xfa\x93\xb45\xc0\xb9\x01D\x9b\xa5x3\xc0<\xea\xa4R\xab{3\xc0\xe5\x82\xcd.)N/\xc0Iw\x98\xbf9\xad1\xc0b\xb7\xd8\x02\xbbO2\xc0\xd9\xb9\xf2\x81\xc1\xfd2\xc0q\x1b[\xa3\xf8\x9b2\xc0g\xe8\xafL\x8c\x110\xc08\xaag\x97\x89\x7f.\xc0\x88\x8e \xc6\xdc=3\xc0pej}2\xf12\xc0c\x00M\xd6\x10d3\xc0\xe6\x08\xcaF\xda\x010\xc0gZ\x00z\x14\xf34\xc0\x08\x91Lf+\xe30\xc0AUr,\xc6\x143\xc0\x1b\x85d-BI8\xc0\xe6\xc0\xccl\xbf55\xc0N\x0ey\xdb\x10\x8b4\xc0\xdeu\x9d\xb4\xfe\x844\xc0\xba\x1a5\xcb-b0\xc0x\xd1&\xbe\xe3G4\xc0h\xd9\xf2\x148\x122\xc0\x00\x0e!\x1a\x1a\x191\xc0\xcc5H\xd3\xbf\xd04\xc0"S\xff\xedgi2\xc0k\x0f\xd9)n%4\xc0\xc3\xbe \x8f\x03\x1b3\xc0\xf0+?*\x86\xde2\xc0\xc5\xc3\x9cg@A2\xc0\xea\x9c\xad5\x17\xe13\xc0Va(\xd5\x07#3\xc0\xcb\x97\xc9\xf7i\xa24\xc0\xa1\x9f/X\xa544\xc0\xce\x8e\xfe\x14\xda90\xc0Z\xb2\xd6\xc0\x93\xa02\xc0F\xfe\xef\x7f\x97(3\xc0\xfe\xc1H\x8e\x84\x123\xc0:3\xdd\xb05\x0f3\xc0\x10]C\x9bq\xf72\xc0\xc5\x99\xa1\xd2\x95\x1b3\xc0\x01T\xaat\x1d\xfa/\xc0\x00\xd2;o\xf213\xc0\x11-\r!\xaf\xce3\xc0\x0e\x0eNL6\x0e4\xc0\x9a3\xc6RM\xc12\xc0X\xf9Sw\n\xed3\xc0%\x9b\xfd\xec\xd0\xc94\xc0\x1b\xdf\x81\x17\xdb\x1c3\xc0\x1a\xa0]O _2\xc0S\xc0/3q\xe64\xc0\x0c\x05V=\xc2+3\xc0x`\xf2TH\x9f3\xc0\xd4\xcb){,\xbe4\xc0\xafk\xdc\x90%\xfd3\xc0+\t\xdc,\xe2\x9c4\xc0\x84,\xd0\xb7\x80\x8d4\xc0\xeb]Y\xdc\n80\xc0\xef\x11p\x17h\xa31\xc0\xc8cD[\xf2\xd53\xc0\x01Q\xc0[W\x8c1\xc0@\xc8\x93\xab\xc8n3\xc0*\xa8Q\x90\x9c\x102\xc0R}\x1f$=44\xc0\xe8\xf9\x0ef\xf7\x803\xc0>\xa8\x13\xe0e\xa33\xc09^\x90\xd1;G4\xc0\xea\xb1\x0bj\x94\xbd.\xc0\x10\xad\xedk\xc4\x114\xc0\xb9\xe6\x16\t\xf4\xe00\xc0\xea>\xa6\xd2\xda!/\xc0\x8e\xef\xdc\xb4\xce\xbe4\xc0]\xe0\'\xefYr1\xc0\xabUb\x8bP67\xc0\x7f\xeb\xc2}~!0\xc0\xdd\xd6\x92%:\xf17\xc0\x8dq\xfe\x13\xaf\xa83\xc0\xb8^\xb6\x17/\xcd7\xc0\xfa\xcb\xea\xffQS4\xc0\xe9+\xb8\xf1\x8a\x163\xc0\xe9\x064\xb1v"3\xc0`\xdck\x07\xefG4\xc0o\x92O\x13\x86&3\xc0\xbb\xe7yx^\x1a3\xc0\x9fv\x06\x0f\xef\x8f2\xc0\x82\t\xb6\xd3F\xdd2\xc0t\xe8\xdd\xb0\xcf\xc4.\xc0q\xb8*\xa9.43\xc0+\x11\x18\xaf=W5\xc0\x91>\xa8]X\x94.\xc0\x13\xaaW\xa2\xdb[3\xc0I\xc9\x91(\xb1\xcd2\xc0X=L]R\x154\xc0\xe8\x82~2~\xf35\xc0O`\xc1\x97\xc6\xd52\xc0\xb7\xd1\xfa\xbc\x13\x884\xc0O\xe0\xdf\xcaw\xef2\xc0\x91\xfbI\x98\x16<4\xc0D*\x01\xf0\x1fC0\xc0:\xc8\xf5\xc4x\x003\xc0\x95\xe0L\xbd\xf0C4\xc0s0\xa4\x86k_4\xc0S\xa2"lL`4\xc0}Y\x91\x1fd\x1a2\xc0!\xa8\xe4 \xdev4\xc0q\x1d\xfaE\x84\x065\xc0A\x1a\'R\xc3\xc14\xc0\xed\x15\xd8\x17,z8\xc0\xc5\xaa\xda\xbb\x7f\x115\xc0;Tv\xab\xf1A3\xc0\x974\xaa!\xf8\xf84\xc0\xe1\xdeU"\xc8}6\xc0\xf0\x9b\xdfzf14\xc08\xd2Z\xd6|f4\xc0\xce2\x1f\xd6.&3\xc0~?g&&\x163\xc0\xc1\x8b6\xea\xce\xba/\xc0\x889>\xb2\x8c\x142\xc0\xda\xec\x89\xa8\xd6Y4\xc0y\xaf\x80\xa8\x90\xf44\xc0:\xc0\x03\x15"|4\xc0:`\x99\xde\xfem4\xc0\xc5\xdeP\xfb\xfc20\xc0K@\xe8\x1cc\x9d1\xc0\xffe\x0e\x87\xaf84\xc0\xb6\xc9\xc3t\x87~5\xc0\x12\xae\xd3\xa2fc4\xc0\x98\xbb\xc4@zq3\xc0\x08$\xa1\xde\x9az3\xc0\xab\xd6\xf1~\x9fq4\xc0\xa4\xcb\xe1\xc9\x18\xfe2\xc0\xdc\x0f\x7fH\xef\xa93\xc0g(Z\x88Z\xb84\xc0a"\x9d\xec\xb5\x1b4\xc0\xac\xe3\x9bQi\x085\xc0\xec,\x8a\x82\n\x193\xc0\xddF\xfdsh\xfc1\xc0<\xf4\xa7fB\xa2.\xc0\x81\x8e/\xb9>\x182\xc0\xadu\xed\x8f\x94\xd42\xc0r\xc1=\x06\xd5\x864\xc0\x00{^Kei3\xc0\x08Md\x1c\xd1(4\xc0gN\xb4\xadm\x1b4\xc0\x9c&\x91\x81\x9eE.\xc0\x94\xe6(\xdc\x92\x93/\xc0\x1eYa\xd5\xd0\xf1/\xc08\xc0\x02\xda\x9c\xd64\xc0\xae7\xd9\xb0\xfa\x1e2\xc0\xe2\x1d5\x8dSq5\xc0\xb11\xaa\x14\xae\n3\xc0\xab\x17\xee{\x86\x943\xc0\x17\x9481\xa8\xdc2\xc0\xbe\xfc\xbc\xe2w\x874\xc0\x0e\xdfW\xb0K\x1e4\xc0n\x0f)\xf3\xa8V-\xc0\xd4\xde\x9a\xcb\xf4}8\xc0B\xda\xb7S\x19\xb12\xc0j5Z\xf3I\x1f3\xc0K\x8d\x16\xb6\xc0\xc14\xc0\r\x03\x19\x0f\xeb\x805\xc0d\xb0\x0e\x18\xd0\xf24\xc0\x88\xfe(\x1cx\xe62\xc0Eq\x87\xba:v4\xc04+\x1c^1\xff2\xc0\xf6\x7fM\xf8Q\x163\xc0*\x01\xf2V\xbd 3\xc0\xcd\xe0a\t}&4\xc0\xe6"q\xe1\xaf\x9b/\xc0dD\x03\xc0\x98\xf92\xc0\xa7\xc3\xc0\x19\x83E3\xc0+\x9e~f\xb4\xbb-\xc0\xa3\xaf\xf3u\x19\'7\xc0!I\x03\xaf\xd3$3\xc0\x94\x9bf">\xa54\xc02\x18/\x85\xd8\xb23\xc0b_2e\xdas0\xc0C\xd2\x01\xac\xe4\x872\xc0\x7f\xe9\xd3\xc6\xabK4\xc0\xd7\x94\x03\xd2\xe0K3\xc0\xae\xd5\xe8\x11\x7f\x844\xc0\x08A\xd3\xa0#\x192\xc0\xe9\xf8\x92\xd1000\xc0\x16Y\xda\x12X\x153\xc0\xb6\xf6\x8cXn+4\xc0\x1f\xd5\xa0\xdf\x0e\xc08\xc0)\xdb]\xabAj2\xc0\xf5\xe7i4\xd7\x193\xc0\x01\xd8\xbf\x8c\x0b,3\xc0\x93g\xd5\xbfXf4\xc0R\x15\x82,\x88\xcb4\xc0\x8a\xcd=\x0cCO2\xc0+\xd3\xde\x87|\x015\xc0\x80\xc1#\x13\xbbo1\xc0\xee9\xab!]\x0e3\xc0:\xfe\xd1\x10P\x1b3\xc0\xfe38c\x03\x8b4\xc00\x98\xfc\xcb\x1a\x1b2\xc0H\xf0\xfe\xb2Ip3\xc0! {\x80\x19$2\xc0\xf9\xf6\x99x\xe4\xb54\xc0\xee\x18;\x0f@$3\xc0\xac\x8c\x10\xdb\xcdm4\xc0\xaa\x1e\xe1\xce\xb8\xd04\xc0\xd9\xa2YS\x0fI7\xc0\xa9n\xd1\x9c\xa3G5\xc03\xceh\xd1\x8bd2\xc0\xf2G\xc7\xfe\xa5\xe92\xc0\xa0\x10\x1e\x17\x0f"2\xc0\xf1\xd7 f\t 3\xc0\xf48\x84`\xd0\xee.\xc0z-\xb0C,\xf32\xc0\xcb<\xce\xd3\xa4\xf72\xc0\xaaQr\xee\n\x055\xc0\x06f\xd7\xb3\xa7\x184\xc0\xc0\x8f\xa8\xad\x9f\x124\xc0^5\xaa\xb4}_4\xc0\x837`i\xf4E5\xc0P\xd6\xfd\xaf%\x1a5\xc0\xb9\x0e\xe4"9B0\xc0\xb1\xd2l\xe6/R4\xc0\xad\xd2\xd6l\xda\xde3\xc0\x9d\xd6\xb5\xf6\x0e\x984\xc0\xcf\xcb\x7f\x86\x12\xed2\xc0\xedQ\xbaa\x8c\x043\xc02z*\xd9$\n3\xc0|\n<\xf2so2\xc0\r\xa8\x0eK\xca"3\xc0\xcb*\xee\\W#3\xc0\x9dE\xfd\x92)#9\xc0Y\t~\xa6\xb4\'9\xc0\x87\x9a\xa1\xe4Z\x1b4\xc0\x08J\xd5\xc9G/9\xc0\x8b+\xfbn\x0c84\xc0\xfc\xf0<\x10\x03_4\xc0QF\\75\xf24\xc0C\x8a\xe3rm\xee-\xc0/\x1d\xa3\xbc\r\xb24\xc0\xc9J\x89\x87H\x942\xc0\x88\xc0l\x9fV82\xc01\xd0\x93uN\x1e4\xc0G\x99/\xf6\x95:4\xc0t/\xb6\x18"?5\xc0\x19!Yb*\x91.\xc0\xcay\xfa0<\xac4\xc0\xd5\xe8E\x84&13\xc0\x89\x86\'q\xcdo8\xc0\xbd4\x82\x82;&3\xc0d\x9f;\xfb\xf8\xfb3\xc0=\xa8xO\x1c\x858\xc0\xb8.\xfej\xa6(3\xc0\xcb\xedj\xa3,/2\xc0\xa0\xd8\xdc0\xed\xd9.\xc0\x111LX\x01D3\xc0\xc5.:?\xd5\\4\xc0I\xf0W\x06\x17\x040\xc0eF\xdd\ne\x014\xc0\xcd\xb7\xdc\xb5 .3\xc0\xa88Y\xea\xa1m3\xc0\xe5j\x84\x9b\x06\x9a6\xc0ul\x0e\x9f\xbd\x806\xc0\x9co>i$\xdf3\xc0\\|\x1b\xfc^W5\xc0\xc9\xca\xe8\x1a\xda\x133\xc0g\x18n\x1c\x1eV4\xc0\xe307\xc4\xc0=3\xc0\x96\xbfJ@)\xb22\xc0\xf1\xa0\x81\x16%\xc12\xc0\xab\xbf0\xfeI/2\xc0\xc2\xbc\xc8\x0fz\xf77\xc0i\x86\xf9J\xca\xb82\xc0]\x03P\x84\xe7;3\xc0\xc9\x9e{\xbf\xc903\xc0\rp\\rs\x9a2\xc0\xf5\xd5\xa8\xe4\xaf\x1c4\xc0\x18=!my\xc52\xc0\x7f\xd3T(\xde00\xc0*\xedH\xec\xb8\x844\xc0\xbc\x18\xcc6/\x804\xc0\xe1\xb1\x10H\x0b\xbd4\xc0\x04\\\n]s\xba3\xc0T\x1d\x91\xdcu\xc03\xc0\xda\x9d\xd3]V\x063\xc0\x9d\xf5{\xce\xef\x1e4\xc0\xceD\xd5v\x86\x0f3\xc0\xf7\x99g\xef\x95\xc83\xc0\x872y\x8c\xfc\x0e4\xc0~\x0b\xe3\x89F\x831\xc0\xe3\xde\xc5B\\#3\xc0\x13Bc8\xb7\xed3\xc0\x03\xb4T\x94\xe7\x8d7\xc0\xe3ZC\xfdP42\xc0i\xe9\xb3E\x7f\xe72\xc0N\xea\x86<\xce\x834\xc0\x83"\xde\xb1D%3\xc0\xca\xc0kU\xccr3\xc0f\xe6\xd0^\x11\xf92\xc0SD\xc4zG14\xc0}u/\xa1\x05\x80/\xc0\r\xf7ht\x8d\xcf4\xc0\xf1Z\xe8\x98L\t5\xc0\xdd?\xcdD\x90\xc84\xc0\x03\x90\xa6&\xa1x4\xc0\x8f7z\xadRR5\xc0\xcf\xdc\xb9\x08\x8855\xc0|\xdb,\xf1\x8bv4\xc0!T.f\x87\xff3\xc0\x18"\xf0\x9b\\52\xc0\x1a\xd4\xa1\xbe\x9c\x123\xc0\xa3|\x17|\x91\x9e2\xc0\xa1\xdbYkx\x925\xc0s\x90\xdf\xb37\xdd2\xc0\xdd\x1a}\x1f@73\xc0U\x04\x1f{\x16\xff4\xc0 \x10Q\x1a\x13\x159\xc0R\xeb?\xf6E46\xc0\x01\xf6_bp/7\xc0\xe2\x0f\x7f\x10\xdd\xb22\xc00\x85<r\x96\x110\xc0s\xb3T\x0fyE3\xc0E\xc7V\x99\x93\xab4\xc0\x91\x88\xd2\xb1\x8d\x0f3\xc0\xca\xc2zj^\x1c4\xc0\xd8\xf2\xde"$B3\xc0\xaf\xe7wP\xf2%3\xc0\x86]\x02-6P5\xc0+\xfct\xf2y:3\xc0\x81\xc7~E\x87q4\xc0\x0f\r!7\xfc\x8a4\xc0\x1a\x9f\xb3\xce\x16s4\xc0\xc0\'\xea\x9e\x8fC2\xc0\xfc\xaf\xce\xb9X95\xc0\x04z\xfd[2\xe9.\xc0\x17@")\xd2\xe02\xc0\x99\xd6\x08\x0c\xcb\xe87\xc0\x15\x92\xea\x82\xb5\xbf3\xc08\xc1\xd6Kb\x924\xc0\xff\xe8z\x99\x1f\xef/\xc0\xe8\xd0\xb2\xe9\xb0\xf44\xc0\xa9\xee\xe4\x01U\xda/\xc0\xb7\xb8\x94&\xafy3\xc0A;\x81\xef\x06\x844\xc0\x8a\xb7\xdd\x17\xedy7\xc0\x024\x17=\x9a\x884\xc0tl\xe0~U\xb83\xc0\xa8%\x12iY\x163\xc0K\x98S\xc9\xa2\xb61\xc0\xd2\xfb+\x14\xf1\x011\xc0\x88\x16\xf8\xf6\xc0i4\xc0\xd4\x15C\xc9%\x9c4\xc0\x97<\xa2\x146(3\xc0\x1cG\x0eh\xa9\xaf4\xc0{e,\xbb4\xe2/\xc0W\x9b\xeen\xc6\x8e4\xc0\x93\x91\x1d\x84\xa9R4\xc0\xdd\t8G\xe5\x054\xc0ks\xb7+e\xea2\xc0\xb1\xbfQ\xfe\xc8\x1e3\xc0KW\xaa21\xe0/\xc0J\x85E\xda<c3\xc0g\x86v\xc8\x99-2\xc0M&Q\xcd0\x013\xc0\xaai\x07\xf7\xbb\xa35\xc00_\xec\xf6.i5\xc0\x9b\xa9n\xf1\xd2>7\xc0\x9c|\x80\xd7\xe8\xc94\xc0s\x12\xb5V\x85\x8a4\xc0K\x97\xd7L\xa6g4\xc0\xff(dR6\xfb3\xc0,\xc7\x06B\rY3\xc0\xb0\x88\x8d\xff\x84\xc3/\xc0P|\x19\xd1-\xe53\xc0\x7f\xc9j\x12\xf4\xb83\xc0?\xf6\xe4\x1eH,4\xc0-\xb3:\xaf<Q2\xc0\xbd\xbf\xfc\x994E3\xc0\rZ\x19DEN3\xc0\xff\xa1\x8b\xee\x96s-\xc0A\x1as&\xe6\xff0\xc0\xc5\xcb\xd0\xbf(\xc72\xc0\xe2\xf5\xfe\x89\xbf4/\xc0XX\x07\xd3\xa7\xd13\xc0\x1dj`\x00\xff\xb64\xc0\xfe\xc3g\xb0\x00\xa23\xc0\x07\xfdG\xefA@5\xc0\x98\xe9\xd4\n\xe6D5\xc0\x91}\xad\x8f\xac:4\xc0\xde\xe3\x8f\x1c\x10\\2\xc0\xddK\x05\x00N\x974\xc0\xa3\xcb\xa8Wo\x924\xc0\r\xd6\xdfs\xab34\xc03\x9c\xe5\\\xe8\x0b4\xc0\xfb\xa6V8*\x9e7\xc0\xed\xa7u\xddtf4\xc0\x90\x03\xb9\xb9 k3\xc0P\xa7\xa4_\xdeU2\xc0\x1e<1\x8b\x14\xba3\xc0K\xdb\xf2o\xef\x8d1\xc0\xed\xcc\xd6\xfcz\xb63\xc0\x01{a\x98k\x9b3\xc0\xab\xe5I\xba\xa7o5\xc0\xfew\xca?\xcd\x053\xc0\x8ae\x8d?\x01&4\xc0\xb4\xc6\xbc\xe2\x00\x907\xc0\x9c\xcf}S_c3\xc0s;\xd5T\xd5\x161\xc0L\t\xcbu\xdfU2\xc0\xce\xe7\xbc\xc0D\xe72\xc06\x92\xb7v6\xb46\xc0\x9d\xe9&\xef\x7f\xb72\xc0\x89\xc3\xa8\xab\xc8"5\xc0\x01\x16\x13=\xd5w5\xc0\xd7\xc5;\xd4w%4\xc0\x8a\x06\x8c\x84N\xe33\xc0a\xd5\x06\x94RB0\xc0\xd7\xefNs\x8b\x1b4\xc0\x11\x187\xa0G\x964\xc0Z\x1f\x8a\xa1\x17\x0b4\xc0?\xcb\x7fq\xc3\x947\xc0\xfa\xdb\x87\x0c1q7\xc0;\xe50]\xf9\xef7\xc0\xe2ZV!\x06r0\xc0D8~#0!8\xc0\x17\x0b\x10X\xe2~4\xc0\xbd\x8d\t\xed\r\xfa3\xc0\xef\xaf\x8bgC\xb23\xc0\xcd\x1b\xfcR\x9e\xa33\xc0\xb0\xd6\x98\x80\xa1\xb2/\xc0\xa2(\xc5.\xd1C-\xc0<Z\xc7\xd1\xac\x154\xc0\x03\xfe\xe0Y-\x16-\xc0M*L\xb6\xdb\xcb4\xc0\xa6\xbbs\x1a\x1b&5\xc0\x82\x0e\x8a,\xf0\x972\xc0]\xbb\xebme\x914\xc0{\'h\x96\xb0\xf42\xc0@\x8c\xa8,\x1e\x954\xc0\xe5%\x10\xadV\x0c4\xc0Z&\x18Ve\x8c2\xc0\xfe\x13\xe8D\x7f\xe31\xc0\xee\x9e\xbc\xab\x18H2\xc0\xf5\xf7\xe3\xcd\xce\xa34\xc0\xe7L\xc8\x81`\xfa2\xc0\x92\x1b\xb7\x11\xa8\xd43\xc0a\xb1\xc7\xd0\x9dq2\xc0\x91t\x05\xa9F\x973\xc0(\xba\x1f\xaa\xe3]3\xc0\x90\x89(\xe5\xffs4\xc0/\xa5\xb2\xd9\xe3+3\xc0>-V0\xd0\xe93\xc0k\x84fX\x7f39\xc0\xc4\xfc\xa6%\xf3\xa74\xc0\xcd"\x0b\rD\xc64\xc0du\xfaN1p8\xc0\x1b\xa4\xc6e\x19\x894\xc0\x1ddi\xb1>84\xc0\x99XL\x13\x92#3\xc0D\xc1\x1c\xd1u72\xc0\xf8N\x0c\xb6f\xe93\xc0\xa1/\xff\x88\xd7\x950\xc0S\xb0\x1f\xd7c\x8b3\xc0\xc6D\x1fqT\xf22\xc0\xdb\xab\xd5\xc3\xce\x0f3\xc0\xaa?\xe4\xed\xd104\xc0\xe1\xb3!\xde\xb8\x023\xc0\x03\x9e,;\x18\x9c4\xc0\xe4\xe5z\xf4d\x0f3\xc0c\xd5\xf6#>l1\xc0\xa3\x98\x91\xaf\xf6k8\xc0\x99\xad\x83\xd8\xb633\xc0\xc8\xf6\xbcL\xa4\xc50\xc0\xafM\x80!\x17\x803\xc0\x8f\xb0\xee\x03\x17\xaf4\xc0\x1b\x9b\xd4R\xbe\xac2\xc0\xb6\xd1K?\xdb\xe30\xc0y\xcb-\xa4k:4\xc0*\x1bB\xb6F\x0b4\xc0\\1\x9f\xf6\x90\xa93\xc0\x98o\x1b\x1f\x16w4\xc0\xaf\x1dV,d\x8e1\xc0+\x7f\xcc<\xf5]3\xc0\xa0\x11\xfc|\x99\xf0.\xc0-@!\x16bq5\xc0\xe0z\x0b\xa4,y5\xc0;x&6\xfb\xdb1\xc0u;/\xf1\x11h3\xc0\xa5\xbd\xd6\xc9\x8c"3\xc0fj\xd4\x18\x8a8.\xc0[\xc9H\xf9m\xf72\xc0-\xe7\'\x9d\xddi4\xc0I\x8fX\x88\xe8\x134\xc0ub8\xc4\xcd\xb92\xc0\x10V\xbb\xf2\x82\xc18\xc0i\n\xc1\xe8k\xc1/\xc0\xc4O\x87m-\x0e0\xc0\xa8r2\xf7\xc2\x994\xc0\x97\xf4_s\xb3\'0\xc0N\'\xdf\x9b\x83\xa84\xc0\x96\xe5(j\xb2&4\xc0\xf8l\xa4\xf0\xbf[3\xc0\x0b\xaf\xe9\x06h\xa90\xc0\xfe8\x04\xb5\xa653\xc01_\xa2\xe6\xd6+3\xc0\x1b6\xff\xc4\xb7\xd34\xc0\xe1\xc0\xdc\xa9\xd2\xb3/\xc0\x15=%\xb9\xa4*3\xc0\x85\x1b\x11\x8c\xd4,0\xc0}\xfdm\xc7\xa8c8\xc0\xbd\xa1\x07\xd8\xbe_3\xc0\xa1\x8a\xca\x92\x9ca4\xc0\x0cK\xbfw\x97\xac0\xc0S\x99%3/\xe03\xc0T\xbc}\xfc\x14\xe03\xc0\xc0\x14\x06\xddA\x0f3\xc0u\x94\x85\xc1\xc1\xe33\xc0H\xe7?\xdb\xbb\xfe3\xc0o\x08\xa8bV\x065\xc0 Y\x1e}\xe3\xfa3\xc0\xcd\x99\xb7\\\x06\x824\xc0\x80?K\xe0a\x803\xc0\xf5\x17F\xff\xdc\xf13\xc0\xd4$\xbeK\xe9\x1d/\xc0\xeeR\xf9\x88\xf5`5\xc0\xaf\xe2(\x9a\xbc)3\xc0gyEA\x06\x846\xc0\xf8\xc3c\xb7\x9bQ4\xc0\xae\xd6\xceO\xcf.6\xc0\xa8#k\x03\xcb\xe04\xc0q\x03\xd5\xe9\xf2\xbb4\xc0\xb0@\x8fQ\xb0\x163\xc0X\xa4\x8fw\x00\x084\xc0\x9d }z\xc8\x0c4\xc0v\x15?\xcbW|3\xc0\xcb\x07E\x92\x96O6\xc0\x9cf\xb9\xd1\xf0\xdc4\xc0b\xdb\xd4\x08\x86\xf52\xc0Ty\x1d\x0eV<3\xc0\xb5\x1b\xc0\x10\x1643\xc0\xdb\xbb\xfa\t\xd4@7\xc0\nl\x0c8\x12J4\xc0\xf9)\x9c iB4\xc0\xc4\xee\xef\xae\x965/\xc0\x8e{\xd5\x8b9\x99/\xc0\x83t\x12ME"5\xc0\x8e\xbfzh\xf6\xb20\xc0o5\x875g;3\xc0J\xd4.W\xdc\x963\xc0\x86\xe2!L\x86\x173\xc0\xef\xd6O5p#3\xc0\xce-\xac\x90Z92\xc0\xb3F\xa4\x03v#3\xc0W\x88\xc8\x14\xbc\x103\xc0 }:KH53\xc0\xf7o[\xce\x8f\x1b0\xc0\x94\xa3\xbf%{g1\xc0y}\xf4\xf5\xae\x1a0\xc0\x1c\x9bn$i\xe6.\xc0\x94`\x9cEgD4\xc0>\x15\xe0\xba\x12K0\xc0\xb4\xe7&jq}4\xc0\xea\xef.\xff\xa7a2\xc0\x90\x15\x06\x8f\xe6\t/\xc0\xe4\xebn\x16\xe6\x942\xc0\xf6\x9dDw3X2\xc0BKb\x1d\xb7\x174\xc0\x9a5\xealb\xdb7\xc0$lS<L\xbd5\xc0\'\xb6;\t\x1eY6\xc0\x9ew\xde\xbeY\x1d2\xc0\xb3*3\xcc8\xf00\xc0\x99\x0eRB\x0e\x8a3\xc0\xd1j\xaf\x91\xb1B0\xc0~m3Lgk2\xc0k\x9c8\x14\xc5\xcc.\xc0\x85P#\xa8\xd7\xed.\xc0\xe9\xab}\xd3tL3\xc0p\xb4\x88#\x08\xd80\xc0\xd0\xc2\x03\x0c\xd8M4\xc0\xef\xb5\x15\xc6 \x064\xc0\x1e`\xbc\x9c\xaa\xbc2\xc0\xe7\x1d\xfa<\xdf?5\xc0\xf7\xc4B\xfba~1\xc0\x04y\xdc\x18\xe0H8\xc0\xd9\xe6M\xdf\t\x1c4\xc0\xce\x05@\x9a\x82I5\xc0\xc8\xb5\xbd^\'\x017\xc0m+\x8cv\x0e\xb97\xc0==\x12;\xb6\x062\xc0L\xc4\x95\x00\x9f\xad4\xc0\x95\xcc\xff\xc7c83\xc0\x03mL\x039\xad4\xc0:\xab\xd8M\xd3\xe82\xc0\xd8\x82\xb4\x94\xd7\xf62\xc0\t\x8e\xef\xe4\x84\xef0\xc0q\x97\x17\xe9\xe4\xb64\xc0\x98\xba\xc0{sM3\xc0\x9eX\xbc\xf5\xe7u3\xc0\xec\x89\x925\xa6\xac/\xc0L\x1b\x86\xf5\x05\xe0/\xc0\x97N5\x1b_\xe51\xc0\x93]\x91\x00\x16\x819\xc0\x9d\xbb\x87:\x8fZ4\xc0\x01\x867rzP2\xc0\xc8L`\x90]\xe93\xc0\x1b\x81\x0c\x8b\xe9\xda3\xc0\xabsM`\x1b34\xc0\n\x19c\xe7\xdd\x14-\xc0\x86u\xd5\x12\x9a\xb82\xc04]\xfa\xe9j\xb0,\xc0\xfe9N\x07\xc9#2\xc0#\x8d\x85\xe2 Y2\xc0+\x17B\xde\xbff4\xc0\x8f}Q\x05\xf9\xe04\xc0\xbb\x90\x9c\x1cJH7\xc0<L5b\xc3\xb00\xc0\xec\x94\x88\xef\xaa\xce1\xc0\x13\xa0e\xc1y\xc43\xc0\xe3(\xff1\r:2\xc0P\x9f\x8d\x8e\x8dt3\xc0*\xda\xfbJ\ta/\xc0\xa1\xf4\xbc\xae(t8\xc0\x17WKu\x8f\x8e4\xc0\x9e\xd0\xe5\x08\x13:1\xc0x\x9a\x9f\x14f04\xc0\x89\x1cN\xb4\xfdr-\xc0t\xe0wi~x0\xc0\xae\xb1\x8b\xcb\x04\x1b3\xc0\xc11\x1f}\xf3\x064\xc0\xdc\x0e\x89\x8bJ\x043\xc0-\xf4gO\x05\xf61\xc0\xff\xe7\x17<\xe0\xac4\xc0\x1d\xb4\xa5\xb2"\x8c6\xc0\x00\x9c\x153\xdd\xd03\xc0\xe9\x06\xe2/\x80K9\xc0\xfe\x99Lq\xd2\xad5\xc0\xbb0\xb5 \xdf\x1f0\xc0\x05\xf7\xb7\xd8\xc1\xd10\xc0y\xc0\xaa@\x9eO2\xc0\x81&\xf6\x11\xde\x0c2\xc0:\x9f8d\x85\xa53\xc0\xeb%\xd4\xaeX\xfa0\xc0\x1a0\xdf\x8f\xba\xc4.\xc0\x85\xc9\x9b\xb7$\xc21\xc0\x91\x94W\x88\x96\xff/\xc0\xd7:5;\x9cF0\xc0+\x98\x9a\xa7\xfdE0\xc0\x85:G;\xf4W4\xc0\xbe\x19\'9N:2\xc0L\xbc\xda\xe6\x94\xff2\xc0\xc4\xfe\x90\xeeF\x071\xc0\x04\x0f\xd4\x8b\xfb\xe1.\xc0\x16o\xb7\xd4s\x9f3\xc0ch\xd3\xfd\xdc\xaa-\xc0\x9b\xf1\x11\x81d\xfd2\xc03+\xd7\x8f\x88L2\xc0\x98\xa4\xa22\x9e\x114\xc0\xc1\x82\x81V\xcd\xfb8\xc05\xcexp773\xc0\x0c0\x85\xd8\xa0&9\xc0\xa3\x0fZ\xce#J3\xc0@\rNDD\xd55\xc0~\x0e\x8b`\x8fR6\xc0\x8a\xa1\x10\x8d\xb5\x0e2\xc0q\xde6O\xc5j3\xc0\xe3\x18z\xf3\x7f\x136\xc0}eY\x13y\x8b3\xc0(o\xd8\xd6n\xd32\xc0\x95\xca\xbb\xc4E\xb3*\xc0\xf2 k\x7fM\x81.\xc0\xba\x0c\xce\xf3\xfd\xf74\xc0\xa7\x7f\xbb\xf1\xc5\x91.\xc07\xd8\xe8=\xd1\xda2\xc0\xfe\xa9)\x0f\x04N7\xc0\x95\xb7$\xb3\xce\x1a3\xc0\x86&\x05=\xbe\x931\xc0\x9e\x9f)R)\r8\xc0\xac\x02g\xdbf\xc81\xc0\xa0\xe26\x0c\xd4\x123\xc0\x1c\x83)\x056\xe16\xc0\x89\x9b\xc6\xda9\x0f2\xc0\xf1\x99\x8c\xecu\xf52\xc0-\xa1\xb3f7s3\xc0\xf9d\xb7^\xbb\x904\xc0\xb4\xa72\x0fw\'2\xc0\xc3\xd7\x0f>|\x9c4\xc0\xa1o\xaf\xf4\xaf\x943\xc0\x1a\x99\xb7\x0c&52\xc0\xb3\xf8r:\xd0\x8f1\xc0\xe5s\xcd\xc3\xc6\xc62\xc0\x82\x0f\xca\xe9p\t/\xc0\xf8\xdaO\xbb\xe4\xd2,\xc0\xe8N&\xdf\xdd\xad/\xc0\xe9\xce\xa1Y|k3\xc0\xb0Y\xe3\x13\x83\x122\xc0\xaa\xfa\xadJ\x9cC4\xc0\xa6\x1c\xd8<\xc5\x023\xc0\xe399\xb8j\x047\xc0 *\x8e\xfc\xa3\x0c6\xc0\r~\xfb\x19L\x074\xc0\xf2\x98\xb0B\xa2+9\xc0\xc2\xac\xb3\x94\x1793\xc0GY\xf4[\xf7"8\xc0\xc8\xea\x8eC\xf8\xa62\xc0\xa2\x8a\xf4u\xab\xa11\xc0\xc1i\xc0sER5\xc0\xbb~O4\x91\xe10\xc0\xb4yN\xb4\xc8A0\xc0\x13\x1cB\r\xe814\xc0m0\xaa\x88\xd6\xdd.\xc0!\x02)\xb9\x05,3\xc0l\x84ih\xde(0\xc0qS\xa2\xef\x8744\xc0\x8c\x19\x1a\x87xp1\xc0\x12}\x84r\xd2\xdd1\xc09\xc7\xffZZ\xf6/\xc04\x00\x854\xd9\xd22\xc0\xccwh\x1e\xef\x8c/\xc0\'W\xf0T\x0e\xd45\xc0\xee\x07{g\xdf\x8f3\xc0\rBS\xbd\xe3\x808\xc0\x07}\xb4\xa0\xda\xb50\xc0\x89\xdf\xdb\xf4\xe3\xc72\xc0\x1e\x93\x14\xdf\xbe\t3\xc0\xe7\xa0\xc8\xfcz\xe5.\xc07\x0f\x90W\xb9\xdb3\xc0!\x1d\x14\xcc\x8aH0\xc0\xfb\x9dn`\xdb\xee7\xc0_\xa1\xfc\xf1\x8820\xc0t\xb1\xda|\xf3l3\xc0\xfePQ\x8b\x03\xd03\xc0VC[=\x10L2\xc0\xc2n\x00\xd5\xdd\x0c0\xc0\xe3\x07_\xf9\xd4q8\xc0\x80\xc4w\xe5\x8cw2\xc0\xb4T\xc1\x1d\x0764\xc0\x8b\xc0\xcdlTk5\xc0\xa1\x04+\x80J\xe15\xc0\x9c\xfd\x00\xfc\x1dx3\xc0\x0b9m\x1cd13\xc0\xbf\xfd\x15\xb5qw1\xc0\x013,SWn4\xc0[\xb5\xf6,\n\r8\xc0\xae\x8aG\x19\x95\xa15\xc0\x9f\t\x0b\xf0y\xa53\xc0\x1b\xddeK\xdfs5\xc0\xb8[\xd5\x91b\x134\xc0\xec[\xb0\xb2t:5\xc0\x8a\xe7>\xe1LB5\xc0\\\x97z\xbb\xff\xf66\xc0\xdaw\xc6\xb5\xad^6\xc0y\x0b\xf5d\xed\xea1\xc0\x9f\xce\xd1x\x85K5\xc0D\xee0\xf8$\xc75\xc02\xd1\xda\xd9\xf6u1\xc0"80\xc5d&0\xc0\x88ER\x91:\xe08\xc0\xb8\xef\xf2b\x17\xb52\xc0J\x1f\xae\xc2&18\xc0\xee\xf3\xf7\xc1\xc0\x9e7\xc0\xbd\xa9+\x06\x8f\x9c/\xc0V\x02\x03)\xba\xa5*\xc0\x12\x00\xce\x17%33\xc0\xce\x01\xec\xa7@|-\xc0\xd3\x04\xd5\x976\xa17\xc0\xca\x7fp\x99\x12\x838\xc0{\x87\x99:\x19\xff4\xc0\xa5\x85\xaf\xfe\x1d:5\xc0\xedux!\x11\xc05\xc0\xd8\xe4d@IU7\xc0;\x99\x86\x15\xb3@3\xc0\x18\xcf\x12\xb7gG3\xc0eH\x06\xff=\x9e3\xc0\x9b\x0f\xc5\x96|I0\xc0?\xf7x\xfem\xd49\xc0\x05\x12\xbb\xb1`\x080\xc0w\x11\x86\x91\x13\xbb3\xc0t\x05&\x00\xcc\x98*\xc0D"\xaaiN20\xc0\xa7\xc8k\x98\xe8\xa23\xc0\x16\xe5\x8d\x91\x81\xe72\xc02*\xfe\xa3\xd3\xf2.\xc0\x81\x14\xd8\x08\xbf\xc83\xc0\xa9X\xcc\xecW\x169\xc0\xd9q\x1a\xe6_\xa4/\xc0\x84eY\xad\xe2\xa43\xc0B<\x1d-\xfdA4\xc0\x0f\x166\xfcN\x108\xc0\xd9\xdf\xd1u\x82\xf31\xc0W\xcc\xd1!u\x023\xc0\x80F_\xe9\xe1\xa32\xc0\x8a*AE\xe0\xd1\'\xc0\xf3\xd7\xd5}\xfbi4\xc0*\xbd>F\x93D9\xc0hx\xc4UY\xd22\xc0\xa1\x0b\x9a\xf0\x8c\xb92\xc0\xc2\x05\x0b.H\x902\xc0V\x15R\xc5\'\x813\xc0\xca\xbb;\x84w\xe83\xc0^\x00\xd3\x8c\x9aq3\xc0\xe6\xf7\xa3\x17\xce\x802\xc08\x82\x973\xb6\xdc-\xc00\xcf\xe1A\xf0.0\xc0\xee\xaa\xaf\x95O\x151\xc0U\xd4~l\xfd\xec3\xc0\xd7\xbd\x17&\xfe[3\xc0L\x1a,\xb6\x1c\xe43\xc0d\x9d\x16n\x81\xa43\xc0\xe6\xabo\x18\xf0\xdf3\xc0gn\x9d8\x0c\x933\xc04s\xde\xf4[\xe33\xc01\x00\xa6\xda\x1b\xd13\xc0\x1e\x06\xa7\xf3\xfe\xeb2\xc0\xaf\'\xdf\x9b`\xf13\xc0\x87b\x9e=~\x084\xc0\xe9WTj3\x023\xc0\x17M`\xfe\x04\x073\xc0\x10\xd2\xcc8\xd3\xb10\xc0\x08\x0c\xf1>\xea`7\xc0\x80\xa5\xb3\xed\x14Z4\xc0g\x99\xf6R\xe4H5\xc0\xf1\xd5,_@\xbe2\xc0 M\xf1\xc6\xa7t2\xc0\x9a|\x8d\xff\xa8x3\xc0^%\xff9@\x084\xc0\xe0o<\xc8\\_4\xc0\xc3\xeaU\xadd)3\xc0\xb3\xfa\xb5d\x99D3\xc0J\xa3\x9c\x01f\xdd2\xc0y\xe96\xfdU\x013\xc0\xf3\x83hZ]\x0f0\xc0S%\xfb\xe7\x9eK3\xc0\xb0`\xe1\xa4\x8a\xe33\xc0W2,,\xb1\xb72\xc0c\xa8s\x1eT\xfa3\xc0\xf58I\xb4\xefH3\xc0\xd3YrZTm/\xc0o\xb61\xef\x9a\x863\xc0\xdep\x9d\x8c\xe6\xfd1\xc0\x82\x86C\x9b\xf273\xc0J\xf0!\x97#\xaa4\xc01*\x0f\xf1\x90r2\xc0B\xe8\xce\x83U\x8e2\xc0a\x84\x82\x1f\xb8)3\xc0\xd7\xeb\xcbP\x10\xe82\xc0\x88\xcc\x97)e\xa12\xc0<l\x05\x8a\x0f~4\xc06\x81\x11q\xbd\x872\xc0\x12\x1bK\xeb\x02f4\xc0 \x86X\x15\xdd\xee3\xc0\xa1\xe5\xceE+\xb18\xc0J\xdaC4\xe0o3\xc0\x001M\x0b\x91:4\xc0\xd0\xdc\xabe{"/\xc0\xd2S\xbbZ\xe4#3\xc0\xdf\x07\xc6\xcc\xd3\xdd3\xc0$kU\x19!\x805\xc0\xeaua,\x82+3\xc0\xa3\xc2T\x8d\xf2p8\xc0h\xde\x896\xec\xbc4\xc0\xa7\xc4zN\xa2\xa31\xc0\xda\xf1\xba\x9b\x9977\xc0a\x10\xadm\xff\xeb2\xc0\x04\xc0,5\x1a&6\xc0\xf4\xd7\x0e\xd2\xaf\xa93\xc0\xb9\xb6`\x98l&3\xc0Z\xec\x81\x0e\xad\xd93\xc0\xdd\x95,\xb2\xf1A3\xc0@\xf9\xa0\xad#\x9d.\xc0\xa7\xc7\xd1\x9e\xd9\r3\xc0\x92\x16C\xce4\x034\xc0\xe1\xba\x15\xa0\x1f\xf62\xc0a\xdc\xc3\xd5T\xf32\xc0\xec\xcaJ\xe0\xc1\x182\xc0\xd2TK\xd5YU6\xc0?\xdeSoQ\x0b5\xc0M\x87\xb6\xfb\xcf\xe33\xc0\xbd\xeaF\x93 \x0e3\xc0\xa7@\x11,w\x050\xc0\x8a\x1d\xca\xa5\x87\xf52\xc0\xfb\r\xa1\xafPN3\xc0\xb6\xa4(*\xa7X4\xc0\xca\xbf%]\xb4N4\xc0\xd0\xa1\xdc*e\xaf2\xc0\xaf\x05\xdc\xa2\xda\xac4\xc0\xb4\x16\x00\\Qd-\xc0\xf62/\xb4\xc8\x92+\xc0#?\xd1\xa10D7\xc0\x7f\xe3\xb4~=\x163\xc0\x95h}\x16\xb9\xe13\xc0\xdf0\x0e&\x0c\x1c2\xc0\xf3\x17@\xb4\x1e\x1e4\xc0\xeb\xf3e\x04\xe3\r2\xc0\ro\xea\x8b\xc5#4\xc0`\x88Mw\x90\xe02\xc0\xd6\x9f\xb2\x10xx4\xc0W*p`\xd8%3\xc0G\xc26$\xae\xe43\xc0$\'\xa8\x9d\xbe,3\xc0\x0ck\xe5u\x9774\xc0_\xec{\x80a\xdb2\xc0\xc0i2\xc6\x07\xee2\xc0C\xa1D.\x0c\xe53\xc06\xbf\xe4h\x9b\xef2\xc0\xabDB\xaa"H2\xc0\x8f\x07\x95\x17\x82l4\xc0|k)\x9c;\xf77\xc0\xe6\x87.\xa0\xf9\xba0\xc0\x9b^I\x9f\xea\xb50\xc0\x01h6\xc4\xe1K3\xc0\xb8\xedf\xe7B\x96.\xc0\x03T\xbdf^o4\xc0"\xdbE.KP3\xc0\xbe\x1e\x9d\xde\x8eH3\xc0\xaf3\x1d\x00`"/\xc0Y\xfaI\x8aB04\xc0\x8fx\xbb\xcf\xc4\x17,\xc0g\x07s\xed.\xcc/\xc0\x8dU\x1f/BB3\xc0t\x1c\xf6\xcd0\xfc1\xc0-\xd3]\\\xd4\xec3\xc0*\xa9\xdc\xbfRu/\xc0\x9b\xa4\xc1}\x9c#2\xc0s#G3\xdb\xe73\xc0-\xc8\xd0\xd7\xdfR3\xc07\xd2\r\\/"3\xc0\xad\r`E7\x9e2\xc0\xa73\x07\x1e{24\xc0\x86\x87\xfa\x90Q\xe43\xc0\'\x94\x0e\xf3k,3\xc0\xf2\x1d\xffilM4\xc0(\xb3Z\x1aJ14\xc0\xe8\xdb\x97\xf3t\x0f4\xc0\x1c \xf6\rQ33\xc0\xa4\x9b\xd0K\x91\x946\xc0M\xcc@Sl43\xc0{\xf4\x1d\xb7\xde\xde0\xc09\xc0]\xec\r\xcc/\xc0\x9d\xae\xb6\xb7h\x163\xc0\xab\xb7\x0b\xae\x7f\xb0/\xc0\xc9\xe6\xbb\x04\x9c%3\xc0;\xcd@\t\x03W5\xc0\x1a\'v\xd6\xa4D1\xc0\xaa]\xf4i]\x0c4\xc0\x04\x11}1\xbc\x892\xc0\xc2\xc2\xca\xfb|c5\xc0\xca\x8e\xdfwq\\4\xc0u\xcb\t/\xe5\x063\xc0>\xc1sp\x99f4\xc0\xae6\x04\x12\xf3\xdb2\xc0h}\t\x08\x9dE4\xc0@\xd99\xae\rd3\xc0&T_\x87*\x173\xc0\xf6\x12\x80e\xb8\n2\xc0n"E\x9aD\x006\xc0U\xde\x18w]53\xc0\x84\xe9O\x93!\x045\xc0\xbd\x0b+\xf5\x11\xc14\xc0\x12\xb2i\xd5\x9a\xe51\xc0K\xe6\xbd\xbenu4\xc0H\x97\x81y\xfd\x131\xc0\x81N\xf2FN\x0e0\xc0\xbe\x8d\xa5FM\xf70\xc0\xf8\r\x88\xa0\xa5\x046\xc0\xa6\xaa\x83r\xeaQ3\xc0W\xa4\xe5\xfb>\x1d4\xc0\xd7\xbc\xc1\x9a\x1dk5\xc0e\xf0\xfaDq\x135\xc0\x83\xed\xc2\x9f\x0cy7\xc0R\x01\xb1\x04\xbb\x188\xc0\xe6\x91x*\n\xb48\xc07&\xe1\xd6\xd6K5\xc0\x9a\xc0c\xe3\xd1\xc38\xc0d\xf6>\xf3CF5\xc0\xfb$\xf60\x98!8\xc0\xdd\xa1)e\n\xc1/\xc0\\\xa6\x95~\x9fE5\xc0\x1b\x07\x83l\xae\xae0\xc0J\xe6\x88\xf4\x9d.8\xc0\xe2\xf2\xaf\x8f\x1d\xc68\xc0\xe3G\x1b\xbb\x17H3\xc0\xd6\x1afI\x1d\x9e.\xc0\xb9\x11\x91E\x12\xbf0\xc0b\xc3\x05\xdf\xa0A3\xc0\xa1\xe8a%\x06|3\xc0\xe6\x97[(273\xc0\x91\xdaj \xe2\x184\xc03\x1fp_!\xf93\xc0as\xcbF\xbb\xf73\xc03J\x98D\xf1\xb22\xc0\x0e\xd2\xcb\xf4\xf875\xc0\xdcZq(\x11!6\xc0\xb1\x90#\xc2{ 3\xc0\xdf\xe8DZ\x07\xaa.\xc0\x8d\x1e\x89\xd5b\xb00\xc0\xb3x\x13\xf1U\x0f4\xc0\xf1\xa1\x90\x19!\x902\xc0{\xae\xc6\xb2,\xee3\xc0\xe9\xdc\x83n\xb1\xd60\xc0\xf8\xf3\xf4\x00\x80)2\xc0\xee\xa0\xf9\xfc\xcf>3\xc0\x92;\xb7\xf0\x04)4\xc0?\rt\xf8eZ3\xc0,e\xf9a\xaa00\xc0\xe3Yh\xe2{53\xc0\xf5\xa2\xa6\x97\xdcu4\xc04l-\xbb\x80e4\xc0\r\xe6$\xfc\xf503\xc0\xdb\xec\x98#M\x186\xc0F\x90\xdb\xe5\x8f\xe03\xc0&\xa2\x92\xbd?\x154\xc0F8,1\x0bz8\xc0\xb52\xf8\xc2\xc3?4\xc0\xd7\x16\x9a]\x8f\xa3.\xc0 \x0e[\xaf\x10\xde2\xc0\xed\xe1\xc2\xd8\xa2$4\xc0\x99)\x92,\xd4\xae4\xc0\x07e}\xd6\x13J5\xc0t\xb2I>\xbbq4\xc0\xb6#l\x82-\x114\xc0s\n\x0f\xab\xfb\x8a4\xc0\x97}p\x9f(\xe53\xc0\x0e\x88\xf9\xebf\xe23\xc0c\xbf=Q\x91\x083\xc0Z\x16\xf0\x9a}\xab.\xc0\x1ed\xcd\xc5\xca\x1e4\xc0z\x16\x8eE\x93=4\xc0*R1WNR4\xc04\xba\xad\xc7!R4\xc0\x06\xeeK\x8f\xe1Z3\xc0\xac\x0b)#\xb7B4\xc0\xab\xa9\xff\x15\xd053\xc0\x87~:<\xb8\x9b1\xc0|\xde\xb00\x7f\xce2\xc0\xb8\x90/\xed \'3\xc0C\xe0\x81 \xffF3\xc0IR\xa8R:\x7f4\xc0\xde#V\xb4_\xfa3\xc0\xc7<\xa3\xb3,\x807\xc0\xd6\xc3\xcf\xfd\x8b92\xc0\xf2\xdc\xc5$q\x022\xc0\xf0P\xccF\xc4\x013\xc0\xf2\xfc\xc8K\xb1=6\xc030:\\\x04\xfa2\xc0\xefe\xd9*Lu3\xc0\xb8\xa3\xe7\x14"\x8a4\xc0\xceX\xfaA\xf4s5\xc0\xae\xa7C\x0b\x81\xf53\xc0\x8a\xd4\xa7\x86\n\x8b8\xc0\x0f\xb7z\xb2\xf8\xd43\xc0\xb0\x12\xcd\x0fZ\xab3\xc0\xd9\xac\x1a\x1d\x86\xfa2\xc0\xf6^8\x14w{5\xc0\xd9>Q\x9a\t\xf23\xc04b\xab\xfc\xd3\\1\xc0p\xfb\xeb\xcc\x8f/6\xc0b\x17\x05\xad]\x163\xc0 \xfd>\x07\xa9\x193\xc0\xb5\xa5\x9a\xfd\xea^3\xc0$y\xc5\x8f7\xce0\xc0\xa2\x86U\x97\xa922\xc0\x17\xa7hB\r\x938\xc07j 3\xd0\xf62\xc0BSN\xf4\xe5\xb10\xc0C\xbe\x87Op\t1\xc0\x8b\rOm\xc7*3\xc0\x8d\xac\xc5\xbd\x1b*3\xc0F\xb0QL\xe4\xfd2\xc0\n\xcb3#\'\xde.\xc0\xcb\xba\x9a\x1b\xcb\x131\xc0\x1e8+\x08\x84\xae7\xc0\x84}\xad\x1f\xad;3\xc0\xecb\x83H\xcd\x064\xc0\x10\x87h\x02\xb8\x024\xc0\xb6\x06t\xbaF\xfd3\xc0\x06\x9eT\xd2wU8\xc0z\xbe\xf7\x0b\x9bZ2\xc0R\x87>I\xc1@3\xc0\x18\xf2r\xca\x10\xb40\xc0\x83CR(\r\x166\xc0\xf5h\x90\xcaP$3\xc0\xaez\x08=\x03\xa83\xc0d\xf5VY<A2\xc0!-\x02\xc2\xd0\xb74\xc0hL)\xd4\xfc\x108\xc0~\x95(N\xc6\x888\xc0D=Y\x7f\xb6w3\xc0I\xea\xe0\xa0\x8f\x013\xc0.\xfa\xc28\xc1:0\xc0\xfc\x81\xe7\x83\x82\x191\xc0;\xab\x9d\x8e\xf4:3\xc0\xef\xc6\xcf\x83\x9453\xc0@-i\x7f\xd9\xc28\xc0r.\x94\x04+l3\xc0\x85\xb7"K\xc543\xc0\x94\x03\x0e\xcbv=3\xc0GuC\xe6\x96\xee.\xc0\xd7\xc9b\xc2\xe5\x8c0\xc08\xe1\x13\x9c\x10@3\xc0$+Xt\xcf\xe04\xc0\x84]\x1a\x1b\x90\x178\xc0\xbe\x9c\xec\x17\xd0%4\xc0\x01\x83\xec^=&3\xc0\x7f@\xe3\xa18?5\xc034i\xd5\x14\x1e3\xc0:\xcd\x93;\xee\x0f3\xc0\x82\xeba\xbf0\x045\xc0\xc9d\x1a\x1c\xd3\x1d/\xc0\x89w3\x0e\xeb 5\xc0hd\xb6\xfb\xfe$5\xc0Aw\x8b\xbfB94\xc0\xe7|\x95rn\x015\xc0\x96*\x96\xd2e\x083\xc0\xfee\xf9\xc7\xdc\xce4\xc0\x8a\xc7\xcf\xdb\xd5\x025\xc0C\x12\xe2\x8b\xa0b4\xc0\xafA1D5I6\xc0 M\xae\x82\xa2\xd14\xc0\xe7x\xfcv\x96[9\xc0\xd5\xa4\x17\x90\xe3\xc32\xc0\xcfn\x93\xc7\x8b\xbe2\xc0\x86\x83\xae\xe2cv3\xc0B\xf0\xd4m-\x1b5\xc0;\xc6\xba\xc4\xf9p4\xc0~[\x80\x8f["3\xc0\xbd\t6\x0b\x80%3\xc0~\x12\x88\xf9\x8a\x193\xc0\x81*\xd6M&/0\xc0f\xf5\x7f\xd3]T4\xc0\xc1\x7f!\xb1B\xd04\xc0\xd0`N\xd7\x8a\xc61\xc0\x89]_N1>4\xc0p\x86U&Gw3\xc0\xdd\x80~\xfa@\xdf/\xc0?$\x99\xb6=\xf32\xc0\x0ft\xa1\'\\N6\xc0\xca\xdc\xe08\xb1[4\xc0.]\xb9\xbbwM7\xc0\xb39\x87x\xe4\xc30\xc0;j\x89\xc1\xf1\x1d4\xc0\xd7\x9aib\x98i3\xc0P\xabJ\xb6\xa9\xe82\xc0\'\xfa\x91\x80\xcaF7\xc0\x9f\xb4\xbb\r\xc5\xfd2\xc0\x90`}\x88z\x085\xc0N\xe5jv\xb5\\3\xc0\x92~\xdb\x82\xcb\x073\xc0\xfb7\xc2y\xe6\xee2\xc0\x18j\xb9/s\xd92\xc0\xdfy\x81\x90n\xd52\xc0\xf0\x10|\xb4d\xae5\xc0\xa7wG"\xdbz3\xc0%\xb6\xcb\x94\x03G4\xc0\xdc\xfb_@&@4\xc0\xc6K\xb0~e\\2\xc0\x92/\xb4\xf8j\x0e3\xc0PK\xf4\x8aO;3\xc0\xc4.\x97tS\xae3\xc0"\'\xf7\xd0\xb9\x194\xc0\xd9jA\x99I\xd04\xc0\xfcu\xdb\x1b!\xcc4\xc0\x1eh\xab\nuL4\xc0IjE\xabKb4\xc0\x04Y\xc5\xb0ql7\xc0\x88\xb3\x9a\xccn\xd77\xc0gu\x85\xe0\t\x073\xc0w\xd2\x06\xeb\x0cx.\xc0\xa5\xe8\x03\x80sQ4\xc0\x10\xe1\xe8\x04KU1\xc0D\x18\xc2\x9aV\x140\xc0\x1f\xdb\xd8=f\xf82\xc0\x0f\xb1\x10\xc1\xa753\xc0"\x80\xb8\x0c\x9b\xbd3\xc0\xa9k\x84S\x8ef2\xc0\xbf\xf2\x9f}!\xb73\xc0)\x9cw:\xb8\xd62\xc0%\x10\xa3E\xf893\xc0\xd2\x93o\x19\xcb9/\xc0\x87H\xe9}\xe0\xcd7\xc02\xbf`\x8a\xc3\xea8\xc0\xf2\x1a\x8d\x13\xcb;3\xc0\x1dY|K\xee\xc77\xc0\x9b\xb5|\xaa\x16\xd32\xc0;\xb3\x7f\x88WP6\xc0\xe6\xf0\xf3-Yz%\xc0\x89=\xb1\xcf\xc5\xbd3\xc0h\x8c\xa5K=p3\xc0RA\x9bA\x90,3\xc0\xed3\x95\xec\xd0%7\xc0\xf9\xba\xc1\x10\xc6\xdf2\xc0\xa7\x00v\xd7\x1c\xce2\xc0\n\x1bZ\xcd\xf0"4\xc0`<0\xa1)\x961\xc0\tx\x17\xe3\x9e\x023\xc0\xa0\xff\x96+\xacm2\xc0\xe6\'\x88\x87C\xeb2\xc0vja\xd9t\xbf3\xc0EB\x89\xa3Vk6\xc0\x05`\xff\xcc \xb52\xc0\xab\x99\xdc\xd6\\\xf97\xc09\x95\xc5\xad\xf6?5\xc0\xd0\x17\x06\xce\xad\x053\xc0\xfd\xc0 \xde\xaa\xf33\xc0$lwY\xca[2\xc0\xb3\x1b\x8e\x03\x08/3\xc0\x05YB\xa9\xa6\xf02\xc0G\xfa+\xc5\x14B5\xc0b\\\xf0\x11\x0b\x063\xc0`\x8b+kh)3\xc0c\x07\x1d\xf6\x84\x003\xc0X\xa7\x047\x00A3\xc0\x01=\x03\x9d.\x000\xc0\x91\xa1}\x92R\x9b1\xc0\x85\xc3\xb6.\xc4\xfc2\xc0\x89N\xcd\x87{\xb12\xc0Z\x0b\xe6D\xf6\x9c4\xc0\xc7_\xed\x157\xc34\xc0\x05\x17\x112\x16\x003\xc0\x8a\xc4b\xf0\x1a32\xc0\x86\xcc1\xb1\xc6\xb42\xc0\xc8\xb1X\xf2sy6\xc0\x1am\x15;m-6\xc0\xd8\x99~?\xa9\xaa2\xc0|\xfe\x0e\x17\xb2\xf04\xc05k(\xdd\\-2\xc0\xfd\xc9\x15*\xc6\xa33\xc0=\xa2q\xd3~\x0e3\xc0\xea]\xe0\xa5(\x123\xc0R\xc9\xe0\x0e\x12\'0\xc0tm\x14\xef-I7\xc0\xdc\xcaN\x85\x05\x8f/\xc0\x9e\x96\x9f;\x9e\xb52\xc0\xd4\xb5A\x8cg\xcf2\xc0\r\xd1\x89\xectD3\xc0.\x19\x93(\xd0Q1\xc0\xfd\x00\t_\x9a\'3\xc0\xa6\x84D)X\xff1\xc0\xf8\x06\xc1\xbe: 3\xc0\xf8\xb7=\xec\x82\x856\xc0\x8cCD\x1a\xf1\xa63\xc0E\xbe\x10}\xa4"3\xc07\x18m\xd2\xbe\x1b3\xc0\rv\xe2>\xae\xe85\xc0\xb7\xb0\x18?\xe4\xf12\xc0\x86\xd8\x1e\x89^w3\xc0Q\xa0\xdf\xbe\xfdq4\xc0\xfc"\x88Y\x04L3\xc0\xa9\xab\x8f\n\xf5\xb53\xc0\xf10\x9a`"a2\xc0^\x04\xb8*\xe1G2\xc0o5\x1a\xad\x12c3\xc0\x8d\x91\xf7Y5}2\xc0\xe9\xc5\xbb\xa9\x1d\xff7\xc0\xee].\xd3T<2\xc0+~\xd2\x14P\x8e1\xc0\xfb\xa4\x10p\x8f\xa6/\xc0_\x0fP\x90 \x9d7\xc0,=Hqa\xe56\xc0~\x0e:~\x8592\xc0\xeeoG%>q4\xc0\xd8\xe0-b\xb5\xe31\xc0L9\xc6n|m2\xc0\xb1\xb3d\x8bZ\xaf2\xc0s\xee\xf3\x88\xff\xc52\xc0g\xd3Gxy\x852\xc0\xf0\x0fL-\xcd\x002\xc0w\xdb{\xd1\xc792\xc0\xab^\x10\xb0\x15d2\xc0\xc9Z\xef\t\x93\xc22\xc0\xf2h\x13\x94\x83b2\xc0\xa2\xe0\xf6\xed\xd0\xb7/\xc0\xca\xe3\x02\x0bn\xd13\xc0)\xf4\x17\'\xf3,3\xc0\x98@\xda\xb4\x80#3\xc03\xff\xd8\xf6NZ4\xc0\xa8\xe2\xb3j\x96\xc32\xc0W\x93\xd0\xaf\x9a\xd17\xc06\xe7\xbaDC\xf64\xc0\x8f\x97j\xb7\to.\xc0\xce\xee\x9b\xc8sc2\xc0\xdb\xfd\x84\xe7C;3\xc0\x97\x910\xea\xe5:0\xc0H\x10\x04\ny\x9c1\xc0t2q\xb6\xc4o3\xc0\xa5\x147\xee\xbc\xbc6\xc0m\x02\xa8m\xa2\xd46\xc0\xb6.\xb2=\xe9>2\xc0\x0e@\xee\x94\xb9K3\xc0%\x97\x95\xf1p/3\xc0\x9e\xde\xb8\xf4\xd7P3\xc09\xb6\x1ds\x03\xa52\xc0\nR,\xcd\xf8N3\xc0u\x1f\xb6\x04\xb1\x8a2\xc0\x92(;\xbeh\r2\xc0\xcc#?\xaa\x05\xf91\xc0\x9b\xa40Lh\xa32\xc0\xe9.{\x88\x90F3\xc0\x03\x1dS\x9a\x13\xac2\xc0}T\xea\xba\x15\xb50\xc0\xf7Upyt\xbc3\xc0\xc6NF\xd3B\xd6/\xc0\xf8\xb3\x9a\xffO>3\xc0\xe7\x18\xc5\x14\xd3\xba2\xc0\x9e\xba4Q\x7f\x193\xc0\xa2\xdb~1\xedI3\xc0\xa1\xc4\xc6\xf9\xe9O3\xc0\xd7Shb\xffz3\xc0.\xef\xf4\xb9\xd2\x973\xc0S\x8f\xf7F\xdb\x833\xc0J2\xea3\xdbK3\xc0P\x99\xaa/\x94\xca7\xc0\x9e\'\xdfU\x07e2\xc0\r\xe5\xca\xc7\xbd/3\xc0uT\x14W\x9d\xaa2\xc0\xd0rN\x96\xcc\x9d1\xc06\xef\x94-\x8aT3\xc0\x97aU\x1dE\x803\xc0\xb0N\x15\x8d\xb0^4\xc0Y\x11\xa8\xbbAu4\xc0\x1d\x9bCN<s3\xc0\xa6\xcct\xaa\x06\x048\xc0R\xdd\xa4=2\xd27\xc0-\x1a\xf8\x99\x13d3\xc0P\xf4C\xb2uy8\xc0v\xa2\x96\x1a3\x834\xc0DK=\xeb.\x843\xc0\xb0c^\x11\xbe\x884\xc0y\xeb[\xae\x1c\xb32\xc0\x10=\xe8L,\xb32\xc0\xd8F\xb0\xb9f\xf81\xc0\xa5\xba:8\xb2\xbd2\xc0\xbeyl\x8f\x80\xb45\xc0r\xbe\x813p\xa14\xc0\x01\x02)\xd9T,3\xc0\x14YJ;\x91a4\xc0\xbb\xaed\xb1q\xc98\xc0\xbd\xd2L=t\x824\xc0%\xb7K\xd9\xc2\xf44\xc0\xaf?\xce\xc7p\xc23\xc0\xa4\x89\xc2T;&3\xc0\xf7"oK2\xcb2\xc0 \xcfQ\t\xed\xe92\xc0\xf2\xa3\x06\xcb\xb3\x143\xc0z\x86\x13\x10\xb0-3\xc0:\xec0\x1a\xbcJ/\xc0\xed\xaf\xd4i%&3\xc0\xf7\xdd\x99\x107T2\xc0\xee~\xbb\x0fU03\xc0\x02\xc6\x8a}\xe2.3\xc0\x05\xee?\xad_\x9a3\xc0yT1t\xce\xaa2\xc0\x9bU\xe8y?#3\xc0\x8f\x002\xac;\xcc2\xc0\n\x95\x9c\xe0P\x9a3\xc0%h\xdc\xa5\x9f*3\xc0G\xb5g\x94s^3\xc0\x1c\xd6\xf4:A\xe2/\xc0\xc0g\xed\x06\x9a\xda2\xc0\x8d\xc5\xe9-2]4\xc0u\xaeH\xd2xK8\xc0\\+\x1eF\xd5\xdf2\xc0<\xc2\xd1@)\xbc2\xc0\xc6Vk \x17 3\xc0O\xb2e\xb5O\t2\xc0\xbe\xa9y<\xd4\x022\xc0\xa9\xc9\x98\xc3\xb9\xd42\xc0\xdf\x9a\xa3u\xbdy3\xc0\xa6G\xe6\xdb}\xcf/\xc0\xbb\x1a!B\xa6,3\xc0\x92a\xac\xfa\xc3\x863\xc0\nS\xef\x97\\r4\xc0\x028\x1bF\x0cb3\xc0\xf0\xde\xf8\xe6\x92G3\xc0\x96\xe4q\xd6\x0b\x1c2\xc0\xf8\x87xJ\xd2;3\xc0\x9b-\t[\xc2\r3\xc0oM$o\xc8\xf72\xc0\x11\xf3\xf55\xca03\xc0?D8\xb3\xb7\xd84\xc0\xe6r?K\xc0\xfc3\xc0\xf3\x00|\x0e\x1bL3\xc0\xa13\x9b:g>3\xc0\x90\xd8w\x87\xcbK8\xc0\xd5\x81\xa3K\xfd|3\xc0S\x82\xfe\xf3\xe2\xc91\xc0-s|\xe7\xea\xd93\xc0\x91k\x13\x8e\xc3\xd53\xc0\x99\xe7\x85\xde\xcc"3\xc0:\x04=\xfd\xae\xa0/\xc0\x16.\xa6J\xc1\xbd4\xc0\xb9\x89F\x92d\x9c3\xc0\r\xf2\x97\x11}\xe24\xc0Xi\xec\xb3\x82j2\xc0\xa9\xeeR\x15\x0e\xb23\xc0A5\xb9\x91\xd6\x072\xc0c\xe8DoS\xce6\xc0\xaa\x95^\xa3$\x983\xc0*\xa6\xe0\xcb4\x944\xc0\x94\r\xd5\x8d\xe9B4\xc0t\xd4|\x93\xdaO3\xc0\x89l\xa0\xbc\x89\xa63\xc0\r\x17D\xf5\xfd\xfc1\xc0\xb2\x1a\xcb)\xaa\xf79\xc0\x00\x00s\x8c\x9fq4\xc0\x05\xdcA\xe9T\xb94\xc0\x1f\x02\x10\x14\xd3\xa83\xc0f\x9a\xf0\xba\xa0\x1b4\xc0\xc8\x1a6\xd8\xa5\x070\xc0\xf0R}\x92\xcax2\xc0\xb3\x94&\xedD\xb13\xc0\xe8:\xaf\x9b,\x0c0\xc0\x0f~\x07<\x02\x7f3\xc0\xfd\x07\x8e\xf5\xa9\x164\xc0\xd1\xc79\x96\xe7Y5\xc0\xce\x80\x81\xdfm\x194\xc0\xcb\xda2:k\xd8/\xc0y\xa4?\xfb\xcc\xba3\xc0\xbc\xd6\xd8%\xa7\xa93\xc0D\xb7\xdf\xc2`\xb64\xc03\'&\x92\xa1R0\xc0\x13w6\x0c\xc4L8\xc0Tj\xb3`\xd4\x913\xc0\xff\xc4:\x99\x9a\xd86\xc0\xc7^\x86\x97F\x1a3\xc0=&\xcdo\x14\xc32\xc02\x1agZ\xf2C4\xc0\x18_\x01 \xa9\xed/\xc0\x1c\xe8f\x00\xbeU4\xc0\x9dU\xe2\xe0\x9b\x1f4\xc0$S"{\x0112\xc0\x01\xda-\x84\x8647\xc0d4%\'\x9d\xcb4\xc0\x8bK\xb4\x9aV\x903\xc0\xec\xf3\x91\x9d\r\x9b7\xc0\xa7\xe2@\x03\x19\xd9/\xc0\xdf\xe1\xc0\xd7\xc6\xcd0\xc0\x9a2C\xd3\xde"3\xc0\x99\xfeIG&\xc02\xc0\x18\x02\x9fr\xafM3\xc0\x99\x90\xe7\xf1\xa5.4\xc0.\xb7\xd9\xa9\xb527\xc0Af\xfcw\x93\xa33\xc0\xaa\x95\xad\xea{67\xc0\x03_b5j\xd13\xc0\xa1Qx\x94\xa4\x0c4\xc02\x92|\xb5\xb2H4\xc0\xed\xe1\x18\xe3p\xeb2\xc0h`\x1d\x98\x8b\xc4/\xc0\x89\xda\xbc\x1b"l9\xc0\x17+\xb9\xd5\xa8W3\xc02\xac\xc8y\xeaR5\xc0*\x17\xa5\x84\x1c\t4\xc0\xe1\x13+I\xad\x9c3\xc0\x00\xc5g,Jx4\xc0\x0c\xda>8\xaa\x030\xc0\xe1\xa9\xdd\x15\xabF5\xc0\xaf\xf4X\xc0\xc8\x024\xc0B.\x92:8L3\xc0h*\x84\xe1\xa5\xd23\xc0\x88a\xe3\xd4&m3\xc0\x03\x19X\xa1T\xa13\xc0O\xe7\xc2Q\x9e\xdb7\xc0\x81\xdfU&\xce\x823\xc0\x82\xf8Y\x0c\x8a\xd81\xc0\xa5\x8f\xeb\xfd\x98#4\xc0\x97\x9a\x10H1\x0b0\xc0\x14^\x1b\xf2\xf1/0\xc0\x9d\xd3efV\xee1\xc0Q\xbd#\x878\xff3\xc0\xb0\xd3\x7fB<\xf83\xc0\x00z\xbb\xbf\xc1d3\xc0\r\x9c\x95\xfc\xe1f3\xc0\x06TX\x99|)3\xc0\xe9\xc2KX\xc1\x994\xc0d\x05\xd3\x0e("4\xc0f0\xbeyf\x996\xc0\xfc\xd1\xa5P\xd7\x1b4\xc0\\\x1f\xea\xb4\x9dQ4\xc0y\x1c%\xddfg4\xc0E\xc6m\xf9T86\xc0]\x8ar\xd9\x81B3\xc0?\x82\xf2o\xcc\xa44\xc0\x08\xd6x\x9f\x01H4\xc0\xad\x88\x86-)\xb41\xc0VP\x07w`\x892\xc0\xda\x93\xd8\r\x89\xb54\xc0f\nxw\xbd\xee4\xc0zj\xc2\x02\x1e\x884\xc0\xaf\x8eR\xad\x9f\x924\xc0\xc6xL\xfb\xa8F3\xc0:A\x1a\xf9-t3\xc0\x82\xa8\xaeK\x88\n2\xc0\xc5\x87b\x98\x81q4\xc0v=\x80\xa4c\xee3\xc0\xac\x9f\xe6\x8b\xad\x044\xc0\x05\x93\xb4Q\x15\x964\xc0\x03\x9eCP\xc4\xca4\xc0\xd7+\x1a\xec\xb9\x9e2\xc0\xe2\xb6\x10\xa3\xbe\x122\xc0\x90P\x95\xf7\x8e!3\xc0\xaf19\\\x11.2\xc0\xad\xf8\xbd\x1a1U3\xc0F\xc3\xe2v\xadK3\xc0%pXo~\x070\xc0\xccT\xfcf:\xfc/\xc0\x94\xad<>\xf1r4\xc0K\x0f\xc2\xe1\xb7\xa22\xc0G\xe5\n\xc4ja3\xc0\x0cL\x83s\xaa\x894\xc0\x9e\x04\xf1\xf1\x15$3\xc0\xd9\xcb\x01\t\xaa^1\xc0B\xe0\x01\xc6\xf4.4\xc00\x8e\xf7\x18\xbda3\xc0\xacid.^R3\xc0\xa8\xb5\x93\x18~R4\xc0\x17\x16S\x00\x94l3\xc0\xb5\x9ca\x88\xb6\xc60\xc0\xb1V%\x1b\xd9&4\xc0|V\xda\xbb%\xda2\xc0\xffPKr\xac\x12/\xc0. ~$\x9dG3\xc0\x13\x1cFZ\xe6\xe8/\xc0.9\xd2\x0f-\xbb4\xc0\x9b\xa6<\x94.w4\xc0f>\xd2\xa1\x04$4\xc0~\xd5P9.L8\xc0\x04\xbb\x90A\xb9\xdd3\xc0\xe3~I\xef<~8\xc0rJ\x8bV<r4\xc0\xa1\x81!m\x12\xbc4\xc0%/L\xa3\xe8\xa54\xc0l\n 8`\x085\xc0n\x82d\xdd\x12\xf73\xc0]z\xc6\x9f3\xa2-\xc0c\x0b\x82]\x11\xc23\xc0H~\x15\x0b\xcd&9\xc0G/3\x1a\x8d92\xc0\x1d\x95\x19""|4\xc0\xfbxd\xc3\xa8"3\xc0\x18\x95\xf9Q\xb1\xd83\xc0\xa6\xa4\xeb\xd8\x1f\x143\xc0/\xb3:f\xd2p4\xc0\xb6\x91r9\xf6A7\xc0\xba\xc4\x99?\xba|4\xc0f\x06\t\xfe\x1bo3\xc0\x18>\xf2\x9e\xd8 2\xc0\'"\x04l\x0b_6\xc0~\xc47\xe1\xd256\xc0\xdc>\xfc\x99\xbb\xc81\xc0\xd8T\x8aD\x81\x124\xc0D\x92\rT\xc1"5\xc00B\x05zN\x175\xc0\x92\x11\x0f\xc5\xf6\x197\xc0\xc3\x1b_\x10y\x195\xc0\x9a\xca\xebyI\x8f4\xc0\x14\xfc\x8dd\xa6\xd20\xc0\xbd\x03t\xe9\x9c\x9f4\xc0N\x8b7\xbc9H7\xc0x\xeam\x01\xeb\x7f3\xc06\x96\xabJ\xb1\x187\xc0\x17:-\x0b\xc0\xe13\xc0\xc0\xf2\x97\xc5B\xa42\xc0\x8di\xffI\xe4\x1d5\xc0\xa0 \xab\xd6\xef\xc66\xc0\xe62\x85\rP\xe52\xc0erV\x88M\xc90\xc0\xd3\xae\xb1\x08\xcc\xcb3\xc0\x90\xd4\xc1\xb2\x92\x988\xc0\xc2_>\xe1=44\xc0@\x89O\xa3\xa5\x9f4\xc0b\xc59fb\x9b4\xc0\xf7I:\x1e\x8b\xb84\xc0Vi%\x90\x1c\xbc4\xc0\xe1\xe3\xa8\x9e\x93&5\xc0\x19\x17\xfe*\x0fV4\xc0j\t\xb6\xeb\xcb\x0b4\xc0L\xcf8\x97\x8c\xa23\xc0\xd3\x1dk\xca\xf4\x9c3\xc0\xb6\xc3\xd8\x84X\xa86\xc0\xae\r\xdb\x8d\xfb\x854\xc0@\x92\xde\xdaOa4\xc0~|\xe1\xee\xf2|8\xc0\xa1d\xf8\xfdO33\xc0#C\x97\x0el\x0e7\xc0\xf3\xa6\xda\x17Sk3\xc0A\x00\xfb\x98\xf4\x884\xc0\x81>7\xb8\xbai4\xc0|X6Y\xeaP3\xc03\x85\xe9Ny\xdb4\xc0\x80\xfc\x80<j(4\xc0!\x8f@t\xf7\xbe2\xc0\xac\xa5\xfb\x0cE34\xc0E\x81%p\xe6\xa86\xc0\x00I{\xce$\xe72\xc0\x15n\x9eq\x9e@4\xc0\xbf\xde\xaf\t\xfcF4\xc0\xf0\x14\xbe3:@4\xc0\x12\xea\x1a\xf9\xff\x998\xc0\x0e\xec\xe6Y\xc8\x7f3\xc0 \x7f\xff\x13\x0f\xa98\xc0\xa1)\x81g\x12\x8b4\xc0\xcd\x19\r\x06\xcd.4\xc0a,\x86\xbe\x82\x844\xc0\x12\x85\xeb\x9e\x1e\xb64\xc0\xa9Ht\x83\xa1\xa53\xc0\x95\xd9\xf3\x93m^3\xc0O\xf5=d\x00\'3\xc0\xd3.\xf8(\x1a\xa23\xc0\xe0c\xef\xf8\x9dJ3\xc0\x11\x8bB\x19\xa2G3\xc0|~\xbe\x90\x8b{3\xc0\x9d\xb84\x1f\x86\x0b3\xc0\x1e\xbdN@@,3\xc0o\xa3\xd8\xa2\x9b\x1f3\xc0\xf2\x87\xa3\xd4\x8dt2\xc0\xc41I\xa4\x1eD4\xc0\xbfm6\xa6Se3\xc0\xd5)-\x16\xe6\xc44\xc0E\xb3\xc8\xd4\x15%3\xc0\xc8\xf4\x84\xeb\x89\xa12\xc0{5\xea?G06\xc0\xdc_\xa2&\xae$4\xc0\xa6\xc5\xbd\xd4\xf484\xc02\xc2\xde\xb8T\xc04\xc0\x00\xa8\xa7\x01\xc9\xb84\xc0\x10gew}\x083\xc0\xf6"\xb4\x91\xdef4\xc0\xfe/\xef0,z3\xc0\xef\xedH\x97^\t4\xc0\x94\x02\xbc7\xfa\x043\xc0\xa83\x1a\xc5\xc7\x164\xc0$\xeez\xb1_60\xc0L\x90\xe9\x10T\xa74\xc0X\x0b\xb9\xe5\xb8\x193\xc0\x08\xa8\x03E`@3\xc0\xb7*\xaf,\x96\x194\xc0\xfb\xde\xa5\xe4$\x91.\xc0\x9fzf\xef\xcf\xed3\xc0A\x89\xd2\x9bm\xe34\xc0k\xb5\tO\x94L4\xc0\xa8\x02\x7fjR\x154\xc0\xab/)\xc9\xb1i-\xc0n\xdc4\xf8\xf6R4\xc05Q/H\x18\xa83\xc0o\xf9~|\x92\xbe4\xc0\xf7\x06\x0b\x18Y\xa03\xc0Q\xb4t\x8b\xd3\x162\xc0G\n\xcb\xb5i\x167\xc01\x81\xb6{A\x1c3\xc0\xf4V7\xf5\nD4\xc0\xbf\x01m\n\xc9?4\xc0(t\xa9\x0b\xb9\xb94\xc0\xd7/i\x8c}\xc24\xc0\x05F\xb8I\x82i2\xc0\x80\xa7\x17\x99\xb7\x9a2\xc0\x8d>\xee\xbe\x98\xb44\xc0\x1a!\xa5\x87\xa1]2\xc0\x16\xba\xf1F\xe5\x1a4\xc0\x9e\x84\xa3\xa1\xca\x9e3\xc0]-"2\xa4\x063\xc0;\xfc\xaeY\x17\xa21\xc0\xe1o6\x85\xc4v2\xc0\x99\xe4>&\xbc\x853\xc0\x1f\x08\x81\x9d\xfcH4\xc0Q\xbdQG\xd5\x173\xc0\xda\xaaX\xf2B84\xc0E\xc1\x9d\tl\x992\xc0\x93\'\x9e>\xe0\x863\xc0(h\xc6\xe0\x9c=4\xc0\x94\xe3\x07\xdc3\x9b3\xc0\xca\x83\xce\xb7O\xa43\xc0\xca\x1d\xe2\xfa/\xc34\xc0}D,\xf0"\xa3.\xc0\xa1d\x83\xa4\xc5\xa03\xc0R\x01\xb8\xa4\xef\x963\xc0}\x85\t;\xfba2\xc0/\xf1l\x8ew~1\xc0\x1cf\xbce\x01\x9d1\xc0ca\x1c\xd0\xe2\xf82\xc0\xac)\x9a\x80\xfbN7\xc0\r\xe1\x04v\xaf\x8f2\xc0\xc5b\xef\x08>\x823\xc0\xe2\xcd+\xaf\xcb\xfd2\xc0\xea\x8f\'\xacV\r4\xc0\xb7\x14zn\x0b\xfd3\xc0.\x03[\xfe\xb1\x943\xc0\x9b\xca\xc1\xd5\xdeC4\xc0F\x9a\xc1\xeeB\xbb2\xc0\x89z\x8bgp\\4\xc0&89\r\x90\x083\xc0\x91\xf4\xda-(\xf04\xc0/#T\xdaf\t3\xc0\xfb\xe8\xb2\xc7\xec 7\xc0\xb4\xad\x01\xf8r\xeb2\xc0\x15|E\x94\xd9\xfa3\xc0o\xf7\xfd\xd0\x9a!5\xc00\x80\xae7*~3\xc0\x03#\x9a{\xb4L5\xc0mi\xb6\x80W\xc93\xc0V\x1c\xa8\x8f\x14g3\xc0\x08\xf6\xe3/Ce7\xc0nJ\x19\x92\x9c\xfc2\xc0;\x7f\xfb\x11\xde\x9a6\xc0\xe5\xf5\x81Lo\xf43\xc0\xa2\xe8hLB\xbf8\xc0x`|\xdb\xb8\xb6.\xc0\x83w\x9c\xd1&\x9e4\xc0Q\xea\x0b`!\x96/\xc0\x1a~\x80\xe0\x00\x8b4\xc0y\xb9[\x9eN\xa94\xc0\x83\xde\xf7-\x9a\xec3\xc0\xad\xc4\xd7\xba\xbb\x8f5\xc0\xcd\x84\xb7\xa92]3\xc0(\x96\xbb1W#3\xc0\xc7\x1a\xf7\xad7\xe63\xc0\xc9&\t\xb5\x1eu3\xc0\xff\xfb\xe7R\xcdc3\xc0\x90\r\xc9\xf5P\x193\xc0\xe9\xbb\x9e\xf1\xf6\xd81\xc0<P\x1d\xb1\xbf\xe82\xc0\x0ftL\x80\x1d\xe63\xc0\x9d\xcc2\xb4\x07\xea8\xc0\x97{S\xa1\xe2\xb0.\xc0FN\x9a\x05\xea\xe83\xc0\xc3\x870m\xfb\xcc0\xc0\xf1+\x8d\x90+\x083\xc0\x84\xba\xee+/\xef8\xc0\xc6N\xd2H\xa4\xd33\xc0\x8e\xdc0\x9c\nN4\xc0\xca1\x88\xee\xe7*4\xc0&C\x89<4\x8c1\xc0\x08\x13\xc8_\x91\\3\xc0\x07^\xf9\x7f\xf5\x837\xc0\x9ao\x99\xd8\x9eb3\xc0\x1d\x8c\xc3/\x10\xa73\xc0E\x91&\xf3\xd4\xa54\xc0\xecN\xdc\xc8\xa9K3\xc0| \xb8\r\x1d\xf92\xc0\xb4\xd6\xa5\xb4\xf1\x9d4\xc0^~\xa5,Z\x953\xc0\x87\xb5\x0e+B\x102\xc0^ \xe0\xa6\xd1\x0f5\xc0\xf8\xd9|\xba:*5\xc0q4g\xe0\xf6\xa63\xc0l\xc4g\xceh\xba.\xc0\x1d\xee\xe9\xd8nJ4\xc0\xa0\xd6"G\xe4}2\xc0\x1a\x9d\xe9\x0c\xa8\x90.\xc0\x1dd!\xfc\xed\x145\xc0T\r\xc2\xaa\x95\\3\xc0\x1b\xd7\x13\x147\xf81\xc0\'\x16\xf6>\xbfq3\xc0\xca\x82\xc8\x02\xe7\x8e4\xc0j\xc5!\xc2\xde\x8e3\xc0\xc4\xe9/\xf5[&0\xc0w\xd96_\x81g4\xc0n#W,\xae\xe83\xc01\xe4\xbapb<,\xc0\xfa\xb5\x95t5\xcf3\xc0\x89\x02U\xfdXI3\xc03\xd8Xvy\x0b4\xc0\x08\xe5Q\x1a\xc9\x054\xc0\x13\xad\xa01\x16\x073\xc0\xba4/\x01\xbd\xab3\xc0p\xffu<\x86\x97-\xc0`\x96@?^\xc72\xc0\x0cKS\x96/\x0b3\xc0\xd3\xb2\x9d\'&\x175\xc0:^\x89y\x94\xd02\xc0\xba\x1diz\x17p4\xc0\xc1_\xb8]\xe0\xd13\xc0\xb1\'\xf9\x14g+3\xc0\x06\xb8\xc1`|\x165\xc0E\xac\x90\x824J7\xc0.\xce\xe2\xa6\xa1\xe02\xc0\xb0G\x97z\xf7\x7f4\xc0\xd5\xba?\xb6E\xce3\xc0/d\x7fi\x1e\xa86\xc0\x9b\ng-X\xb52\xc0\x0b\xe4\xd0O\x92#3\xc0\xa3\xc1\xcby)\x993\xc0\xb29\x0e(.^4\xc0Fz\x08\xd1\x85]2\xc0\x1e/\xf8\xa6\xa1\xc92\xc0\x12\xb3\x1aJz\xe11\xc0\xc7\x16`s\xa4\xe87\xc0\n\x1a\xd23\xfcB4\xc0\xd9\xcag\x01H\xbf3\xc0\xe6a\xcd\xa2o=3\xc0\x11\xb3\x17\xeelv3\xc0\xa4\x1d\xf3x\x94\xfc-\xc0\x8e\xbfn\xc0\xa9@6\xc0\xac\x1c\xdb\xf6)\xee2\xc0\x18\xc0\x87\x86C\xf02\xc0\x9a\xca\xacU4\\7\xc0b\x82\x9eP\xab\x922\xc0\x86\xed\xd7\xfd\xa944\xc0\x8e\xdaq\x8c\xd7+7\xc0\xdaN\' \xbb93\xc0\xcf\xaf\x1e\x16U\xb93\xc0Q\x00N\x9e?\xf72\xc0\x1ey\xd1\xdd\x0f\xdc2\xc0\xc1\x1aw|\\04\xc0w\xedW8\xa9\x0c/\xc0\x110\x08\xd9\x95,3\xc0k\xb7\x1elq_4\xc0\xac\xb8k\xc9R\xf32\xc0iv\xf7\x9aC\xd24\xc0\x8dYn`I_7\xc0\xff\xf0h\xdb\xb3W4\xc0\x9eN_\xa8.)4\xc0-\xc5\xe5\xd9\x92-4\xc0\xe0x\x8bTN\xfc0\xc0\x00<\xda\xbd\x19\xf12\xc0\x9c^\xd9\x83\x83\x7f/\xc0\xd7RfN!Y4\xc0\xdcu\xe8\x07\xcb\x983\xc0\xc2\xbd\xe7\x91\x0b\xd0,\xc0\xd0@\\\xe2P\x94/\xc0:\xcdd\x0e\xa7\xcc2\xc0\x1f\xf6aI"\x9f0\xc0\x15\xe9w\x19&\xe82\xc0W\rK\x92AP0\xc0l[\xcbwK03\xc0\x10\'\x9b\xc9N+9\xc0Jh\xfdF\x1c\xe84\xc0I\xcd0\xf5hA.\xc0\x8a2Ta\xa3c3\xc0\xc2\x84h&\x83\x8d9\xc0G\xf1\r\x00\xfa\x054\xc0\xda\xfd|\xf5,\xc22\xc0\x8e\xe4\xda\r414\xc0\xb41it\x06\xa63\xc0[\xd3\xfe#c)9\xc0\xb7\x82^@\x88C3\xc0\x9ae\xcdm\xd234\xc0o#\xfe\xeb~L3\xc0s\xf6\x18\x9e\xc6X0\xc0\xe3\xdb\x08\x9cC\xf62\xc0W_\xebB\xdbN5\xc0\x8e\tW\xb8\xa4\x019\xc0\xd0\x8a\x985\xb4@4\xc0iN\x0bJc83\xc0\xec\x9f\xed\xf9\x8c\x185\xc0\xea\xd9\x04%2\x031\xc0+\xc3\xe5\xd4\x99\x134\xc0\t<P\xae\r\xf92\xc0\x8b\xa5\x03\x91-&4\xc0\x84\x99\x90a$\x179\xc0\x80\x047L\x80\xf52\xc0\x1eC\xdc|9\x1a3\xc0\xda\xf6\x83\xd8\x8e\\4\xc0%\x82\xfd\x01y00\xc0v\xb5\xc5/\x078-\xc0\xa3v\x04\xdf+\xe61\xc0\xd6\xa10\xdf{\xdf.\xc0(\xea2#\xb3+3\xc0:"\r\x15$P3\xc0M8I\xa3@M3\xc0b%<\x10\xf7e4\xc0\x02%\xc2\xf5!\n5\xc0\xa9Ly\x86\x13=4\xc0\xcb+\x05R\x1cU2\xc0\xde\x81$d\xean2\xc0\x16\xf9\xf9\xa4M\xee2\xc0y>\xeb\x96\xfbr3\xc0\xc9\x88n\n\xbf\xe66\xc0nW\x8a\x1c]\xce2\xc0\xb9\xad\x94\xf4\xa1\xd92\xc0\x06r\x96r\xe7\xfb3\xc0\x9eF\xc3\x1d\xc1\x085\xc0\x06\x88&\xed\x14\xc42\xc0\x16\xdfA9+W0\xc0\x1a\xe2\xc2\x1c\xa6\x063\xc0\x9f\x1eE\xdc^\xa1+\xc0-\xdc\x9fZ^43\xc0\xe7l\xb0p?\x1d3\xc0\x14\x91q\xe4\xb353\xc0\xc0*/C\xa5z2\xc0\xc6\xd8\xf1I;I4\xc0}>0\x02\x7f,3\xc0ks\x0b\xbc\xa2r/\xc0\x08\xf6\x84i\xd830\xc0\xe2\x12N\t\xae\xd63\xc0\x15\x8dY\x9d\xc0r0\xc0\xfd\x15\xc3\xc4\xe4\x105\xc0\xe5\x8fp\xaa\xf6\x0c4\xc0\x17\xf0\xd2\xf4\xd3-3\xc0\x95|\xa1\xe6\xff\x9a/\xc0\x1a\xa1\x96o\xb0\xd82\xc0\xc2\x10`\xeaf\x173\xc0Mg{\x16\xa7\t5\xc0\xc3 \xab!4\xe84\xc0\x1f\x1d\xa4F\x84\x0f5\xc0\xa2[\x07\x11-\x874\xc0@:1\xd5X\x8b7\xc0C22 \r\xa87\xc0\x12\xae\x13\xa3B,3\xc0\t=5]\xfb\x085\xc0\xbe\xbcB\xd1\x1cQ4\xc0R\xe8Gy\x18\xef3\xc0\x0f`\xb0\x82\xd8h7\xc0\xc0\xf5\xf3GZF3\xc0W$X\xbe$t6\xc0B\x9a}26\x9c/\xc0\xe6\xda9\xc7\x82M4\xc0\x817\x16\x85\t#3\xc0\xf8\xbc/\xb6|\x877\xc0\x06\x98\xfd\x1e\x89\xe20\xc0)\x021aE\xff3\xc0\x94\x81p\x92 \xca/\xc0tq\xb0!\xa0\xe12\xc0\x86\xc4\x99|\x1d 0\xc0\xfa\x0fJ\xb9r05\xc0\xcfb\xc6\xf3\\30\xc0\x03\xeb\xf3\xacn\x9f7\xc0k\xcc\xd1\xc8=\xdb4\xc0\x07/\x8f\x10Q\x184\xc0}U\x13\xfa\xc9\\/\xc0\xd2\x81\xf9iS73\xc0\x144\xe79\x10?3\xc0\xb9k\xfe\x88\xed\x025\xc0}\xab\xbf\xaa?\x850\xc0F\x17\xe7\xdb\xad\xbf4\xc0}\xb1\x19\x00\x8d\x91+\xc0{\xc8G\xfdd\xd42\xc0\xd3\x8e\x15\xaa\xdb\x033\xc0\xb7\xba\'\xef\\\x8c0\xc0u\x14W+U93\xc0\xa8+\x914N:0\xc0k\xc3\x99\xd0\xcd\x896\xc0\x11\xdd \xbaD\xf23\xc0Q\xd4*0\xbb\t4\xc0:\xa4\xff\x89\x83\xcd7\xc06\xf2\t=\xe2\x145\xc0\xd1 %]\xf043\xc0S\xa6K\x8c\x17g3\xc0\x9ej\xa2\xc0\x03\x1a5\xc0\xfdV\x16&\x18\x175\xc0V\x94\x87\xac\x11\xd51\xc0Q\xda\xac\xff\xaaN/\xc0p@\x17\x86\xae\x005\xc0\xe2Bx:\x9f\xef2\xc0\xb8c\xf5\xcf\xf1\xeb4\xc0N\xbc\r\xad\xb9(3\xc0p\xe2\x03\x16\x0e\xec2\xc0\x9f\xd4^\x19d\x195\xc0RB\xaa1\x9bO4\xc0\xe4\xc3\xb3\xeb\xe7\x075\xc0\xdc1\xd7\x18\x97\xbe3\xc0\xf1sKL\xa1E3\xc0\xe7\xc5\xcf\xb4\xde\x014\xc0E\x84\x8a\xacG\xf04\xc0\x9d\x00\xb9[\xc3\x193\xc0,\x10\xffq\xf2\xdf2\xc0\xb8\x0ebl\xd9=0\xc0jP)??-2\xc0C\xe2\xcf\\?A/\xc0\xcf\xd9"?\x14\xb61\xc0)\x87\x91\xa2\xd1\xf23\xc0/\xf6R4\xe0\x0f3\xc0c\xeaf\xd5j\xb6/\xc0\x0c\x1e\xb5\n\x08\xfc2\xc0\x15\xd40\xc5\x10\xd93\xc0O\xd7"\xfb\x93P0\xc0\x87\x04j \xeb\x1e5\xc0\xcb\xcdk\x04v\xb60\xc0pn\xddkG[0\xc0\xbf\x9f\x93\xe04\xc73\xc0>X\xf72\xe2\xdd4\xc0(\xa7{\xe0\xca%5\xc0\xf2\xc0\xf6\xee\xa0\x12/\xc0K\x13E\xb7\xe3\'/\xc0P68P\xedK3\xc0VsP\xbcw\x923\xc0{\n\xf2@\xdff2\xc0\x11[\xa7HcH0\xc0=\xd8\xc9\xc0\x8fL3\xc0\xbeP\x7f\x94\xcb>2\xc0\x0f\x9au\xd8\xe4\x0b0\xc0\xadLP\x18d\xfc2\xc0o5D?\xcc\xfb5\xc0{H@\xe6\x9av4\xc0\xa5z\xca\x0b\xaf^3\xc0\xd2\n=\xf6^:3\xc0\xcaF\x9d\x99\x17\x854\xc0\x1c\x9f\x8a3]\xc13\xc0\xa8\xa4\x90\x1bu\xf50\xc0\xc9I\xb4\x9a\x10)7\xc0"\x0c\xd4\xeeg\x90.\xc0$\xdc!\x14\x01!2\xc0\xe9l\xea\xbfZ\x893\xc0?\x15\xbf\xe2p\x173\xc0\xb9\xf4\xc0\xe4\xa0\xf53\xc0J\x1fA\xb2\xf3\xb34\xc0\xd2\x91\x9d\xd9\xbf\xe12\xc0\x9dC\x9c\xa4\x06\x036\xc0\xec\x91.\x87\xa0\xbd2\xc0_\xfd\xc8\xaf\xdcB0\xc0X\xeej.i\x9c.\xc0\x0em\x17\x96\xd5\x149\xc0\x82\xdf\xe0\xb2V\t3\xc0\x11\xe0D\x86zG3\xc0\x0e\x9a\x8e3p\xe84\xc0\x06K\xea\x1f\xceR3\xc0\xbf\xda\xdd\xbb~\x924\xc05g\xd7\xbdK\x9f/\xc0\xb3@\'\x03E\x9f8\xc0\xcb\xd9)\xed\xb7=8\xc0\x9f\x00\x81N?\xb20\xc0\x08L\xad\xe6NO8\xc0\xae\xcf"\x15\x94=3\xc0=Z\xbfZ\x90\'/\xc0\xcb\x1a\xda!HY3\xc0\xca\r\xaeH\tZ8\xc0\xa6v\xccQ\xdb\xc43\xc0\xff\x0f\x1a\x08h\xed4\xc0\x05\xfbm\xbaB\x8a3\xc0\xe7J\x10\n\xea*2\xc0\xcc\xdc\xf5N\x1cM3\xc0a\xe1z\x10q\xeb0\xc0q\xe1\xab\x99c\xef7\xc0,\xb6v\x11\xbc\xf42\xc0ax\xf2\x8a\xee\xf15\xc0\x86Q<\x8f\xf8x0\xc0DO\xdc}Hu4\xc0A\xe0\x128d\x883\xc0~\n-\x13\x11\xc7.\xc0\x95\r,?G\x083\xc0\xb5\xcdL\xda\xdf\xa3/\xc0\xc5\xaf\xd3\xd3\xc3.4\xc0p\x19\xaa\xe8QI,\xc0\xf8\xfc\x8d"\n\x146\xc0\x8a\n\xc3t9h4\xc0\xd1\x94\x0b\r~(-\xc0O\xad\xca\xd2,\x923\xc0\x90}\x08\xdfF<4\xc0%x\xa2\x07\xf6)0\xc0\xde)|\x94T]5\xc0iGp\xf4r\x9f7\xc0`\xb7\xaa\xfa\x93\xf3-\xc0\xd6\x079\xa0\x13\x8a4\xc0\xc9\xdd#\xab"\xb53\xc0kc)\xa1\xfe\xde.\xc0\x99\xcc\t<*\x173\xc0cH\xec\xed\xca\x073\xc0\xc1z\xa5\xf8\xbbm2\xc0g\x8a\xb8V#\xd01\xc0m\xb3&\x84\x99\xb13\xc0*\xf3\xa6\xe8\x01\r3\xc0)\x0f\xa9-\xb843\xc0\xce\xb7S]\xd3\xb21\xc0\xdf\xe6K\x16\xf5\x9f3\xc0\xfb\x8c\x8c5J\xfd2\xc0\t\xcd\x08\xd7DC5\xc0\xd5^\xc5Zmy3\xc0\xd1\xf5\x9dk\x9f\x9c-\xc0\xda\xdb0\xd1\t\xc4-\xc02n\x15\xac/\xbc4\xc0\xade\xc6<D\x050\xc0s\x91\x14\x03\x1d\xdd3\xc0M)\x98\xd0>\xa54\xc0j\x04\x11\x86\x08N,\xc0\x90\xf99\xcc\xc7L5\xc0\xe3\x8a\xb9\xe5D\xb6/\xc04\xb3\x05\xcb\x92!0\xc0\x86\x01\xb9\x7f0\x192\xc0\nZ\xd1\x80S@2\xc0\xb2\xc6\x96|.\xe02\xc0w\x8c\x0cr\xa9\x8c3\xc0\x90\xfc\x8b\x86\r10\xc0\x0e\x0c>\x1d\xe5\xe22\xc0\x17\xdd\x95\x9d\xf1$3\xc0\x86\xd8\x97\x0ei\xb16\xc0\x01\xbb]\x8b\xccL9\xc0*%\x99\x98\xe9q2\xc0\xb1\x89\xaa\x87\x91\x87/\xc0\xf0\xfb\xda[\x9a\x99.\xc0,$S\xb2\x1c\xa64\xc02\xd8\x8d\xea\x1fp/\xc0\xad\xb4X\x92\xfc\xd33\xc0b?\xac\xf4\x84\xfd/\xc0\x1b\xe3\x1d\xa6\xb8\x9b/\xc0^\x12u\xa4\x12x7\xc08o\x85D\xf9\xd22\xc0\xc6\xd2\x1e\x90\xf8\xef8\xc0\xd4\x8f\xde\x1fz2-\xc04i\xc6\xa2\x02\x10-\xc0\xe3\xa6\xae\x8d!\xc1/\xc0\xed\xc3\xed\x17\x16X4\xc0\xcc\xf2a\xbf\xc6\x184\xc0:W\xaa\xa4F\xf68\xc0\x82\xfe\xa1\x870\x0f8\xc0\x9a\xc9\x94\xaf_\xb63\xc0\x98\xd8th\xa864\xc0\xdd\x8b\x8d\xe2\xd5.2\xc0_\xe57\x98\xb0\xea.\xc0\xf6\x13K\xcd\xcd\x9e6\xc0\xb1\xeb\xd90\xedY4\xc0\x0eV\x82\xfe%\x90.\xc0\nB\xab\xa2g\xa62\xc0X\x0c\x18\xe0\xf3\xa01\xc0\x82i\xe4\x97\xeaB8\xc0R\xa0\xf7\xf7BV-\xc00nb(6m4\xc0[\xcfh\xe4\xa7\'3\xc0\xcb#\x1b\x92\xe5\x1a0\xc0\xc7\xa6\xfc\x99\x87\xfd3\xc0O=\xd6\xb5\xa8\x184\xc0\xd3\x95\xc0\xa3\x00\xdc0\xc0\x0f\xc0:\x9d\xfc\x1e5\xc0\x13\x0f\xc0\xd7\xbc<4\xc0\x02W\xaf\x10Z\x9b2\xc0\xc6\xe2\x1e\xd2\xb4\xa43\xc0,\x0cm\xde\xfb\xd43\xc0&\xec\xbc\xf6\xba\xf82\xc0.P\xd4\x8cQ\x033\xc0Qi\xab\xa36\x844\xc0\xa0G\xaa&\x18\xa5.\xc0\x8a\xc3\x9cr\xfaT4\xc0\xe42h\xf6\x04\xe2.\xc0\x83\xcc\xde\x8bY\x003\xc0V\xa4\xd81\xe7d5\xc0{\xb8o\x15\xc3i3\xc0\x19\xdeM\xdd8\xa22\xc0\x84\xfa\x05\xe0;\xe54\xc0!\xdd\xb2\x85C\xa73\xc0\xcamh\x11\xc6b3\xc0<&|\xd1\xea\xa83\xc07\x94\x87\xc7\xd2\xea4\xc0\xc9\x19}\x90{\x844\xc0\xfd1\xdf\xdc\xe3\x154\xc0!\x129\x16\n]3\xc0\xacS\x8b\xea\xa6t3\xc0\x02\x81\xf6q\xa712\xc0S7\x15rY\'9\xc0\xae\xf9\x1e\xec\\\xd43\xc0\xeb\x0e9\xb3\r\xc43\xc0b\xc3\xd5%\xb8@0\xc0!k\xb3\xcdu\xe27\xc0N#\xc5\xc3\xdc\x1c4\xc0:\x8a\xbe\xe02\xe46\xc0Ic\xfd<\xe3\x7f4\xc0\xb6\xe5\x08\xfb\xcd\xd43\xc0U\n\xf6\x1d\x1a\xdc2\xc0N81\xc8.63\xc0`+\x00F\xec)4\xc0\xa1{4\x8d\xc2\x961\xc0{\x16\xd8;J\x820\xc0\x1d\xd1 \x94\x9a\x119\xc0\xd0\x951?\xe7\xd53\xc0\xb4\x905z\xea}/\xc0\xc2\xff\xc0|\x92{4\xc0\xe5U\x90Xm\xd81\xc0\xf1\xe7\xa5\xb2h\xe1/\xc0\x8d.{U\x8c\xe2-\xc0\xe2\x16\x89>\xdf\x115\xc0dv\xaexX\x1a4\xc0cK\x07Xb\xd74\xc0\x87\x84\x95.\xa4\x1f4\xc0\x95\xc2h\x1b\xdb\xbb1\xc0\x11HG\xc5\t\xc42\xc05\xde\xd0\x94"\xe92\xc0j\x1a\xc8\x1cU\x00/\xc0C\x1b\xcb\x1f\x88\x94-\xc0\x1b\xbb\x07Z\xaa\xa3/\xc0\x1d\xeb\xedDt\xcc4\xc0\xdb\x8c\xa6\xda>\xa54\xc0\x93\t\xf0\xc8\xb0C1\xc0\xd8\xc2l\xd7\xe7\xf50\xc05\xf0\xd60\xe2\x8c1\xc0p\xfe\xce\n\x1c!4\xc0\x95{2\xe5h\xe60\xc0\x8b\x99\xc2\xd4bL0\xc0\xe9\xaa\x8f5~\t.\xc0V!\xd7\x95t-4\xc0\xe1\xfe\x8e\x12\xcfJ0\xc0\xe19\x8c\x01]\x0f3\xc0\xcdD\xbe\xa8\x9b\xca3\xc0N\x0f\x96\x1c\xfc\x9a3\xc0\xf0V\xd9ac\xd82\xc0\xf8\x8f\n\x9aLP8\xc0{\x04\x05\x89\xc1\x133\xc0g{\xeeN\x04\x85.\xc0\xe9\x8c\xea\x12O\xee8\xc0}\x00\xd8\xe1_>4\xc0\xf9\x11\xd7\x81\xa8C3\xc0\xddO*\xb41\xd58\xc0r\xa4\x0b\x9d\x86\xaa4\xc0\xcf\xbcJ\x1d\xe6\xe98\xc0\x18$\xa7\xf5\x8b\xe83\xc0_\xebPqFB8\xc0\x1b\x19\x92\xc0\xb5\x864\xc0\xce\xca5\xc6\x91Q0\xc0"GC\xa9\xc7L0\xc0\x0f\x84(\x80\x0e\n5\xc0&\xf6\xbf\x97\x84\xa99\xc0\xb9\x8apz.\x941\xc0\x10m\xb4\xf9V\xec7\xc0\x99\xbe\xce\xaa\x9b\xe72\xc0`K\xdd\xd6\xe4"5\xc0\x82\xedIp4\xfd4\xc0\x9bb0z\xcf29\xc0\xa4\x9a\xe8l\x0ek9\xc0\x1bG|\xa8F\x0e1\xc0\xb39\x0fiK\x814\xc0\xbf\x10zO\x8d\r4\xc0\x16+6\xa0\xc1V5\xc0_\n_\x06}81\xc0\x97j\x97n$\x8c7\xc0\xcc\xd3\xbb\x80\xca\x033\xc0\'\xc2\x08\x82\x8c\xe21\xc09a\x13\x13/K3\xc0m\xfcT\x95\x0cB4\xc0\xd6F%\xf3\x0b(9\xc0\x97\x1c\xaa\x04iy4\xc0\x15\xcb\xba\x99<^2\xc0 \x1e\x8aB\x12\\2\xc0=\x8d\xdd4\xbd\xad1\xc0X\x8dH!\x0e\xf32\xc0\x06\xad7\xb6\x86S3\xc0\xfc]\xd4s?\xae6\xc0m\xe5\xe8O;\xa5.\xc0v\xd9L\x9f9\xff4\xc0i\xed(\x07\xb0\xa4-\xc0G_\xdd\xd0O\x134\xc00\xfb\xe8,\xdd\xd4/\xc0\x96\xc4\'\xc6!\x053\xc0\xc8W\xe2\xd7#\x8c1\xc0P}\xe6s\x94\x06/\xc0\xc0\x91\xaa\xffk\xaa3\xc0\x06N%R\x94\x854\xc0\xa7\xb5\xa5\x15C\'/\xc0\xd9\xce\x8f1\x9eM2\xc0\x01\x8c@a\xd2\x142\xc0\x1d\xd0\x80B\xb1s0\xc0\xed\x16f\x9a\x90g0\xc0\x8e\xccr\x9c\x8b\x0e-\xc0g\xb31\x97\xa6\xeb6\xc0\xe9\xddlg\x08\xd33\xc0Bo\x8c?q\xe44\xc0\x9cjG`\xb4\xcb-\xc0\xc8m\x19\xc0\x01\xd8.\xc0\xf6d\xa8\xe5 L4\xc0\x1a\x0c.\x8ao\x92/\xc0\xfc\x17\xa8\xd5\xfe\xc24\xc0\x1e\xf4\xad[w<3\xc0\x8b\xd3\xd7\xa5\x8d\x013\xc0:TIgeI9\xc0\x03\xc4\x83p\x15\xbb3\xc0\xb7\x15\xc7\xc9\x88\x164\xc0\x85U&\xd3\xe8:3\xc0\x0et\xfa\xd3v\xac7\xc0\x7f\x0b\xbc\x1d\xaf;6\xc0d\xf8\xfcBL\x8e-\xc0\x15f\x81\xec1Q3\xc0\x8a\xad\x83eY\xa54\xc0T\xd9\xba\x1cfx2\xc0H\xe1\xaf\x91Z10\xc0\xa0\xfe`\xbf\\\x957\xc0W\xe5I\x13\xaee3\xc0\xec\xba\xa3\xe2\xbcy4\xc0\xb9\\\xdd\xa6\xd4d1\xc0l\xf2\xea\xdaV\x003\xc0\x7f^\xcbg\x0b84\xc0\x9d\xe0l\xa5q\xca3\xc0\xa6\xed20\x85\x8b4\xc0\x97w5\xf3\xbb70\xc0n\xef\xa9\xb3\x9561\xc0\x81\xaf\x1b\xde\xa5\xc53\xc0t\x12\xa5\xe5\xba\x94/\xc0\x86n\x80\xbf\x9b\x100\xc0\xa1\xbdq\xea\x8f\xcb3\xc0\xc0\xa1:\x1a\x00\xa70\xc0m\xd5b\x81\xdb\xa10\xc0il\xf8\x9f\xfd\xff1\xc0oY\xbf\xd088/\xc0\xd2\xac{\x9f\xcb\x944\xc0\xb6UR\xcb\xa5\xa8/\xc0\x0eMVe2\x8d4\xc0~\xb2\xa8a\x80h8\xc0b|n\x0ec\xf72\xc0w\xb2\xfb\xae4\xed2\xc0\x90\x95?\x81\xb7E4\xc0\xa4\x15\xd9\x0bTm3\xc0fNoR\xbcU-\xc0\xfb?\x81\xa0\x87\xcf.\xc0\x12\x11l\xe8x\xf12\xc0$\xe4a\xfd\xa9\xdb3\xc0\x9bd\xe6g/\xf76\xc0$\xb9q\x13\xfe*4\xc0\x1721\x05\x1c24\xc0\xfd\xd4t\xe1-+8\xc0\x8b,F\x0b\x8dy4\xc0G\xc8u|\x1en4\xc0A\x0e\xe6[1\x854\xc0Q\xd7\xc0\x94[\xde4\xc0|-\xc7\x0b\x1d-5\xc0+\xc5H~\xe9\xd83\xc0\xe3\x8e\x8c@*\xf62\xc0\'^m\x9a\xfc\x867\xc0$Z\x03\xd0s3-\xc0\xb9(A\xa0?\x9f4\xc0\xe9\xd2\xbe\xc9\xcd\xf33\xc0\xc0\x85\x97\xbdn\xaf7\xc0\x81!\x87[\xda\xa34\xc0E\x84xV\xf1\x814\xc0\xf1\xf4I\xddp\x04-\xc0\xda\t\xb6\xc7\xc5K2\xc0\t\t\xcd\x1e\xff\xd16\xc08\xbb\x8f\x86x\xe74\xc0\xe6-\xb2\xfa \xa38\xc0\xec\xdbm\xcdu\x818\xc0\xe5D\x13a\xa5J0\xc0iC\x90c\x1eP3\xc0Gd\xf4\x9bl\x8c1\xc0\xc8\xd1\x04\x14f\xda.\xc0i\x8b\xc8\x91&\xe36\xc0\x8bS\xf6?\x9954\xc061\xb3\x85\xb4\xf32\xc0\xb2)K\x95K\xbe5\xc0\x8fy3\xe2\x9b\xfb3\xc0\xaf&\xd9\x08_,3\xc0\'\xbc\xff\x9an\xfa7\xc0\xd9r\'(\xd9R5\xc0{\xcc\x9e\xd7\x18\x044\xc0>\x88z\xebg33\xc0\xa3\xae\x94\xfdn\xc44\xc0GA\xfb1TE.\xc0q\x81\xc4g\x89\xfc2\xc00s37\x89R1\xc0\xd8\xe8\xe2\xd6\xf4\\3\xc0)>#\x83\xbc\xa63\xc0\xd1I\x0e\xdd\xfa\x938\xc0\xb5"\x99\x81\x10\xa24\xc01g\x8c\x86\x0e\xcc.\xc0\x9f\xc7AL\x0e01\xc0\xed\xd0\xfb)\x00+3\xc0\xdb\x1b\x89NC14\xc0\xff\n\xa8\x92\xefu.\xc0G\xac\x03S\xe7\x9f4\xc0\xc9\x17V\xaa\x94\x7f5\xc0$4\x16@CN8\xc0\x93qw\xc3\n<7\xc0{\x86l\xe2\x89\xbb3\xc0%<\xe1>\x04\xbf1\xc09\x85\x9bQaB3\xc0\x985\xe9/\x9a_/\xc0\xdc\xe2\xa7\xc8\xe0\xf8/\xc0P\x17e\xf6E\x040\xc0C\x90:\xd9\x84\xed3\xc0\x99\xf88\x96\xd1q8\xc0T\x95\xda\xc4\x12m3\xc0`uj\xff\xd4]6\xc0\xf5\x88(\xc9\x98\x1d2\xc0^/]\xa4\xdc\x902\xc0A+\x11\xd0\xfa\x1b9\xc0\x16^\x1a\xd6l\x856\xc0(\xda5\xb0\xd3\xc19\xc0AHO\xf4YY8\xc0\x03\xffY\x8a\xaf\xe1/\xc0m$\xf9\x84g.3\xc0,Q\x0e@\xf3\x1b4\xc0!\x9e0\xf8\x89t2\xc0\x193W?\x05\x153\xc0F6\x14\xdbJ\x148\xc0\x00\x93G\xc7\x94T/\xc0\x17\xd5\x94Y\x07#3\xc0=\\Y\xdffJ5\xc02\xdbyY\xe9\x954\xc0\x88\xc9A\x1d[\xd60\xc0~\xad!A\xc3\xd63\xc0`\x0e\x10}q\xac/\xc0\xf4\xba\x1f\xcd\x9f\xe9/\xc0\xb8K\x0c\x8d\\\x193\xc0L\xc6O\x9e\xba\xf22\xc0\xe4Z\xc6\xe8\xe1G2\xc0\xb0-\xe1\xfa\x8e\x013\xc0cS\x05\xbf\t\x084\xc0\xb4\n\xf2M0\x072\xc0\x96\xb1\xa7\x832\xac2\xc0\x08\xce,W\xc6\xa4.\xc0VK\xb4\xd6\xa4#2\xc0g\xcb\x83\x1f\xd5\xb91\xc03\xe5&\xb2\x8c\x90-\xc0_\xb0\x0c\x9aU\xac3\xc0\x17\x93N\xe2\x96\x874\xc0\x8bJ7[\xcc\xc74\xc0\xdc\xce\xf3\x00U\x143\xc0\x14\x00;!D94\xc0>{\xc2\xed\x81\xf61\xc0f|\xc9\xa6N2/\xc0E\x94\x8d\xad\x80\x024\xc0\xc6\x96\xa1\xd5\x15\xae,\xc0\x98\x16TP\xd6\xe47\xc0-\xae*/|\x1a9\xc0\xb8\x15\xb6\xcaMT4\xc0\xa7g\x15\x14r\x92-\xc0\xef\x0c\xbe\xe7$W3\xc0\xa7\x87o\xe0C\xf76\xc0]\x1d\xd2j\xd4\x904\xc0\x99\xae\x02\r?\x0e0\xc0M\xef\xf0%\x13^2\xc0W+h\xf1\xe8\xb30\xc0\xf8\xa38\xc0@\xbb+\xc0\xbb\x8eH\x14 Q4\xc0~\xbf\xc2\xce4\xdf7\xc0\xf8Q\x91\xa2G\xb68\xc0\x0b\x1e@\xbf\x1cu8\xc0\x98H\x08:T\x0c3\xc0\xf8\xecR`\xf3=4\xc0\xc3\xdc\xf2q\x07\x976\xc0F"\xd56p\x880\xc0\xac%i\xfc\x8c 4\xc0<ch\xe4J\xaa0\xc0C\x9an\x9d+\xbe4\xc0\rk\x8b\x9c1(3\xc0F\x9f.\x1ff\x053\xc0q\x18\xadj\x92\xa11\xc0\xb6s\xcd\xda\xf6\x811\xc0L\xa3\xc2\xfa\x83\xa31\xc0\x96\xa3\xe9\xf3s\xe64\xc0\xca\xc0\x1e\xa5\xad\x853\xc03\xf0\xe04\x9c\xaf/\xc0w\x17?\xfb\xe3O1\xc0\xaa\xc1\xf0\xd0b\xac8\xc0[54\xe6\x88\xdb0\xc0~Sp]s\x9f3\xc0\xbc\xf9\x05\x1e\xc5\xce3\xc0\xaey\x8a|\x1e\xe46\xc0\x95ZNX\xcc\xb83\xc0\x83f\xf3c\x00f4\xc0\xe4\xb7\xd5\x1b\xf4i2\xc0\x95\x08\xba\x8e=\x8a4\xc0\x13<\xa9a K3\xc0\x86\xac;\x8d\x83\x087\xc0\xffzx\x86\xe8Q5\xc0i\xa2\xf6\x1f\xfa!0\xc0\x8e\xeb*\x10C\xdf3\xc0\r\xf4\xa0^\xf7\x9a5\xc0\xef\xad\x13%\xaaJ0\xc0\x80!\x99\xab8\xbd7\xc0\xd7\xa7\x9f\x17\x18\x83-\xc0H\x99\xc4\xbf\xbdO5\xc0-!\xb9\x8a]&2\xc0\x17\x08\xdd\xb1$\xfa0\xc0 \xdb[\xbco\x9b4\xc0\xd1\xe9\\\t\xa8\xc05\xc0$\x07l\xb3\x14\x842\xc0\xda\x13be\x82\x98-\xc0\xc7\x0b\xc6\xa2\x97\x1e3\xc0+.t\x81\xadz.\xc02C}\x1f6\x8d4\xc0|\x7f\x94}\xc384\xc0\xd3\xc6\xe9\x8e(u5\xc0{P\xbc\xcb\xba\x954\xc0\xa1[\xcbOx\xe00\xc0\xa6\xacY\xb7\x88q4\xc0j}{\xf1g\xa70\xc0\x82\x94u\xa6\xdc\x7f4\xc0ZU\x1e!E\x996\xc0\xfe\xcc\xaa\xfd>:1\xc0\x03\xfb\xd6=\xd4\x873\xc0\xd3\xe1\xb2\xf57\xa34\xc0\xb9\xe3k\xc2\x18Q0\xc0y\xd9\xa3\xeaYP3\xc07\xee\xce\x82s\x9a2\xc0 \x80\xc0\xd7c\xf71\xc0\xbf\xda\xef\xc6^\x1e0\xc0kot\xd8\x1d\x0e8\xc0t\xdaf\x9f\\\xbb6\xc0&\xc3{\xdf\xb8\xb16\xc0\xb7\x0fq\x1d{\xd03\xc0j\x1f\xc9\xb4W\x922\xc0\xdbR\n\xd4/}2\xc0\xa1\xb5-\x8e4\x853\xc0\x08\xdc\x82\xf4(\x8f2\xc0\xaaH\x14C\x9a~2\xc0,\xe7\xa6}\x0b\\2\xc0\x91\xa1\xd2b4"5\xc0Sap6\xfb\xce7\xc0\xe9\xfc\x08\xf9j\xe86\xc0\x12my\xf4\xf0\xab2\xc0\x98sY\xdfo\x9b8\xc0\x11$\xf6\x1a\xd0I8\xc0\xb0\xfd\x95J{\xef/\xc0u\xe1\x90ij\xe93\xc0\xca\x1es\xd3v|3\xc0\xc4\xd9\xc2B\xf2\xf15\xc0x`[;\xaff4\xc0\x89\xc9\xa32\xf2~3\xc0\x82\xc0\x10:\xee*3\xc0Z\xc4\xf0\xad8\xe33\xc0\xe1\x8aO\xdd|\xed8\xc0~\xa9\xfc\x93\xab\xc41\xc0li#S[\x852\xc0\\\x91\xba\xce\xa9\xca0\xc0\xb3\x17\xaea\\\x133\xc0\'-t\xdcc%4\xc0b\xff,\xce\xa1\xf84\xc0\xc5\x82\x7f\xb4\xda75\xc0\xf9\xbc)\x10\x07\x102\xc0$\xf5\xa3}\xd6\x1b3\xc0h\xb7X\xf4\xf9\xf46\xc0\xd6\xd4\xde\xa1\x10\x1a3\xc0\xee\xa9\xfb\x1f\x16,3\xc0\x10\xf8\x9c\xb8k\xfa3\xc0\xab\x8b\xf2\x8e\xb7\x1e2\xc0/\xfb\x1e\xb4\x1a\x9b2\xc0AR\xe0k \xb27\xc0\xe9\xd7<\x9a\xf2h.\xc0D\xbe=\xcdy\xff/\xc0\x91\xb0\x12\xc9\xd6\xa5/\xc0\x0f\xa6\x80\x9b\x93\x8b4\xc0\xfe\x19\xbb)b\xfc1\xc08&o\x17s\xfa3\xc0\xba,\xbd~Qc7\xc0?\x03\xfe>\x84\xee3\xc0&`*\xa4\xe4\x124\xc0\xe4\x85;_\xcf\xb14\xc0e\x85\xcd\x8d6D0\xc0\xa5\xd7\x00?J=4\xc0\x82\xee&\xab?\xfd0\xc0\xcb\x0e\x00TA\x897\xc0\xc5\x9b\x94\xc5\x03\xc77\xc0\xd8\rID\xb3\'3\xc0V\xda\xe1#\x89\x187\xc0\xb0\xe9I\xed\xd1\x960\xc0o\t\xc1\xf4`C4\xc0n\x85\xbe\xf5Y\xe62\xc0\xba\xb5c-\x87\xcb.\xc0].\xe2r\xc8%0\xc0Y\\mU\x14}3\xc0ir\xdd\x07*?5\xc0q@y\x1c\x13_4\xc0}\x97\xf7\xdd8\x8e7\xc0\xb9\x0e\xbc\x0fxV9\xc0\x15Z\xa6\xa3\x06\xdb3\xc0\xa5\xadn\x162\xe77\xc0\xf0\xe5P];\x19,\xc0\x01u/k6\xf62\xc0\xa7\x9e\xde\x8eC\xed3\xc0\xd9@y\x9e\xbdL/\xc0\x92%t\x17H\xe42\xc0\x1a?b\x17\xdf\xb62\xc0O|\xca\xe7~\xfb6\xc0\xf8e\x0f\x1a"c4\xc0H\x98\x82)\xe2\xcb5\xc0\x93\rB\xf0\'\xaf3\xc0]i\x14M\xe2\x013\xc0\x0c\xd39\x07\xaa\xea1\xc0it;7\'\x1b4\xc0vA\x18,?\xdc3\xc0n\xa7\xa4\x01\xdcL8\xc0\x1f&\x05)T\x069\xc0m\xb8\xa8\xd9\xcb\xe6.\xc0\x1b\xcdXG(33\xc0\xb1Z=r<r4\xc0da\x83j\xea\xf01\xc0\xb2\x00\xc0\xa2\xec33\xc01\n\xfe2\n\xdd7\xc0\x7f\x05u[-\xe04\xc0\xa1\xb9\xc8\xf8\xfa\x9f4\xc0\x85\xba\x05<c\xd92\xc0\xa7\x01\xd7\x9b\xab83\xc0\xb0O;\x9d\x18\xc25\xc0M\x91q\xbb\x8cf1\xc0\xcb\xa3\xad\xc5u\xad1\xc0\x17\xb7<\xbbd=4\xc0MZ\x0f\x8b\x9f\xaa/\xc0Oz\xe1\xaf\x18G3\xc0\x13\x89J\xa7\xd7\x173\xc0!\x16\x89\xc6\xd3%9\xc0\xc0\x93\xc0E\x03\xc87\xc0\xde\xb6\xdd\xe0&-3\xc0S\xef\x92\x8c\x8a\xf81\xc0\xe3\x92\xacWXR8\xc0\xe4\xb3\x15F\x9aU2\xc0Y\x03\xa97\xa4q2\xc0c\xb8\xb5\xee\xff\x974\xc0\x9am\x0bC&v1\xc0\xde\xe8\xf20!\xf63\xc0N\x99\x8a\x8f\xb507\xc0\xe4\x18\xd2\'\xe722\xc0wJ7w\xe1\xe86\xc0Z]|\xdcV\xf42\xc0&\xcePkc\x044\xc0\x96`\xd3\x10`\xb2/\xc0/%\xcc0P\xba3\xc0\x91\xcd\x88\x8e\x0bq3\xc0\xee[\xf5\x9bVx4\xc0f\x14K<\xbe\x0f3\xc0z\x9c\x93\x92o31\xc0\xd2\x7f\xbas\t!4\xc097\xf3\x80"f2\xc0\x16\xe1i*\xcc\xe10\xc0)\x82F\x9d\x1e\xf85\xc0\xdfU\xde\x81\xa4\xd02\xc0\x92\x16z!;\xb93\xc0\x8d\x02\x0b\xbbfI5\xc0\xc1\x94f\xe0\xd990\xc0\xbcV\x8bn"\xd12\xc0F\x1cvF_\xb23\xc0z\x02\xf8\xe1\x9e\xc42\xc06g|\xa9\xd1+4\xc0k\xff\x91\xe6H!1\xc0W\x03\xc6\xd9\xbb\x11/\xc0\xb9\xdb"\x93)\x8a4\xc0\xce\x1a\xda6\x8f\xe81\xc0\\X^\xb4BW4\xc0[\x0f3\\\xa5l2\xc0\x96x\xdd\x8a\xa5\xf62\xc0:\x02\xd5<\xe032\xc0\x96\x16\xf6\x1bB\x81/\xc0q\x15\x9c\xdc\x8c88\xc0\x88zM\xed\xf3\x078\xc0\x10\x08\xf46\xd0\x953\xc0\xa5X!\xf6~\xb61\xc0\x17 \x1f)\xdf\x93/\xc0C>C1\n\xac4\xc0\x13\xef\xd7\xc3d\x874\xc0\x14*\xf8\xcb"\x144\xc0}ocqC\xc13\xc0\xf2\xe3.\xe5\x05Z.\xc0\xd1\xcf-{]U4\xc0$Av\x12\xc2\x886\xc0\xa78)k\x9c80\xc0\x1e\xce\x7f\xb1\xf6\xdf2\xc0\xcdU\x03U\nq2\xc0\x16\xf0\xe3\xb6\x00y3\xc0H\x80\xc9\x1b ^3\xc0\x87\tN\xa2\xe5!9\xc0\xaa\x1e.\xa0\xa0[/\xc0\x9f\x8e\xb4\xe1\x81E3\xc0\xdce5r\x0097\xc0\xdb\xc0}\x14\x949/\xc0\xde|\xf6X\x19\x8b9\xc05\x05()N\x9e2\xc0\xce\x0bf\x99@\x0f5\xc0z\xf3\xcb,\xc0G5\xc0\xf4\xea\rp\x16\x997\xc0\xf2\xb3\xa5\x0f\x84-9\xc0]\x8e)\x95\x1di3\xc08pX\xa9\x01\x164\xc0\x00\x1f\xab\xa4<\xff0\xc0.8\x95\xd4\x80|0\xc0\xe1\xe2T+\xdf\xd3.\xc0\xa7G\xcd#\x8b\xff1\xc0W\xe7\x9e\x85\n\x010\xc0\x81\x88\x15\xdbg\x103\xc0\xf5\x11\x80u\xb6(0\xc0\x98\x93\x02\x04\xb1\xe61\xc0I\xd3q\x06$\x114\xc06:\x1b\x07j\xbc2\xc0r\n|\xcb\xda\x162\xc0T\x7f\x8f\xcc\x1301\xc0g\xafJs\x1f\x905\xc0\xd1\x81Q\xe9\x0e\x1a0\xc0O\xc1@\x81\xd6\x9e1\xc0\xf3U/\x9f\x05I2\xc0\xa8`\xb6\xa7<83\xc02g\x98\xfc\xda^-\xc0\xed\xb2\x02\x07\xac\xcd2\xc0"\xbe\xdfD\xef\xd5/\xc0%\xea\x99\xbc\xba\xd95\xc0\xd4b\x8e\x86\x9f{2\xc0\xc8,g\xa8/*7\xc0\xf7\x91\x95L\x9f\x9b2\xc0\xe5v\xa2\x98V\xf51\xc0\x84y\x8db\xde@0\xc0z\x9d\x98\xf1-\x04/\xc0\xdd@=\xb2]\x062\xc0\xa8\x9c|\xce\x8d\x7f1\xc0\x0b\xee\xd6=\x1e\x843\xc0\\\xba\xa7G\xc6\xf70\xc0;B\xec\x17~\x1c4\xc0\x03i\x96\x85\x1bV2\xc0\xcaE[i1K2\xc0\x952\xd2\xf5\xd4\xbc2\xc0\xee;k\xf8DA0\xc0\xbe\xb6\xd8\xdb\xc9\xd56\xc0~\xf8L9\xab\xec3\xc0\xfc\xb6\xa1\xff\x8f\xe21\xc0\xb7\xe5<\xc8\xe6\x9f2\xc0^h\x97\xddb\xe54\xc0\xe4~\xa0\xb6\xeew7\xc0\x1a\r\xc7\xe3\xa3\xef0\xc0QI\x19\xd4y\xb92\xc0I\x0f\xea35$3\xc0BnR\xccf\x112\xc0p\xb8\xaa\x03CV0\xc0\x153\xf2\x9c\x14E3\xc0\x1d\xe2%:b\xac1\xc0\x17-\x17&kr4\xc0t9P\xa8Y.8\xc0_\xc4B\x06\xb4-.\xc0\xd4\xd1\xac\x86\xed\xbc3\xc0\xd3\x08\xdf\xea\xfe\xb46\xc0\x8dGD%\x93\xfc/\xc0M\xb1c\x04\r\x183\xc0Go\x1f\xb5/r2\xc0:z.\xab\xb2H3\xc0c\xb6x\xb2\x8f\xb42\xc0\xfb\xf4\xc6\xdb\xcbf2\xc0\xe6\x9b\xb3\xb3\x9c30\xc0\x8f\x16M9\x89}7\xc03\xf2\x94_,\xfd2\xc0\x12\t\x85 \x8714\xc0\xf1\xbb\xc8.\x84\xb73\xc08t\x8a}\x88\x044\xc0O\xa4/M\x9a\xf62\xc0qQ\xc0v\x84\xb81\xc0~\xf8vA\rv0\xc0|]\xcd\xcc\xdd\x98/\xc0`\x1f\x1a\xea\x11\x8e1\xc0\xcbZ\x9a\x86h\xd93\xc0\xb1\x07n<\x92=3\xc0Y\xd8\x99f\xbc\xca7\xc0n\x9eDU[\x0b-\xc0\x809\x0e\xbfZQ3\xc0v0\xe5$\xd6\x073\xc0\xf5\xf6\xecC\x1da0\xc0;4\\\xde3G/\xc0x\xbb\xa7\x03\x10K/\xc0w\xfa\xbd\xbc{\xc54\xc0\xac\xf2g\x0c:\x103\xc0z\xa7\x02\xc5R\x903\xc0\x8cj;\x10\xf2.0\xc0\xbd\x1c,\x19R\x183\xc0\x94\x8a\xfe Q\xad3\xc0\x14\xa4\x8b\xfe\x83\xb64\xc0h\xc6\x1e\xf9(w6\xc0\xda3\x90\xa6\x8c33\xc0\xeb\xf8\xb0\xea\xec\x1b2\xc0\x8a\x02\x86(\x7f\xd62\xc0\xfeR\xc9\x04\x10\x153\xc0\xc6\xff\xe1\xc1\x19A4\xc0\x11$\x9d\xc9>\xef5\xc0\xb1Q\x88\xde\xfc\xd23\xc01\xdb\x89\xdd\xc0\xb71\xc0O|a\tv\xb52\xc0h`I\xcb\x0c\t6\xc0u\xa0\xfe\x1b\xdc\xf31\xc0\xe1K\x87\xadh\x074\xc0p\xe0:\x80\xdfa0\xc0\xaa\x075X|\x953\xc0r\xe0\xa1\xaaeg2\xc0\xa6s~\xbe\xcd\x904\xc0\x8c\xe2\xe5\x97\xf8\xf52\xc0JXim\xc3\xab3\xc0U\xef\xc9c\x80\x823\xc0\xd1\x91\x11\xdc\xce\x867\xc0a\xd6aI8{1\xc0\r\xda-[\x05?3\xc0`\xb4\x17\x8eCi2\xc0q_\x86\xf3\xa5\x848\xc0\x8b7l)\xa5\xe04\xc0\x16\x82.\xeb\xe2\x1b3\xc0/w\x19\xb4g\xb97\xc0\xfbC\xf1\xc6A\x9f2\xc0\xb9k\xad\xb2\x96\x8f4\xc0\xbe"\xd9\x06\xae\xdc3\xc0R\x9f\xb4\xf3\xf9I4\xc0\x89\x02tQ1\x089\xc0\xf0\xf0K\xe7\x98\xf32\xc0\xb9\x9d\xe5H\xb7a7\xc0\xb1\x92\xdc\xce\xe153\xc0\xd4\t\xaa\xfe\xef\xe1/\xc0\xba\x93\xe8\xb0\xbd93\xc0b\xa0\xcf\xf3\xb2\xde3\xc0\xfc\xc2N\x1f\xf1\x011\xc0\xa5\x078@\xed^2\xc0\xd7\x08\xa9\x14/\xd90\xc0\xad\xa7T\x97Kd6\xc0\x15\xa7\xe9\x11#\xcd1\xc0r/\x06\x1ef\x029\xc0\xe5\xec\x04\xfe\xcdS0\xc0k\x84$\x8a\xc5\x8b3\xc0+\xe5)\xe0I\x036\xc0\xe9!\xee\x88\x9581\xc0\n*\x05\x9b\xda@0\xc0$p4-S\x8f3\xc0j4\xcb\xe9\x11\xc42\xc06s\x874\x06\xa90\xc0(4\xbf<\x97\xf8.\xc0\xb1`\xf8NL\xbe2\xc0\x18\xbc\xeb\x9c\x03\xeb/\xc0,Sf\x0b\xe6"9\xc0\x1f\xac\x82$\x96.5\xc0\xa6z\xf1\x0eq\x942\xc0\xf3I\xd8b\xdd`0\xc02 W9\xb9t2\xc0\x04\x85\xb9\xa0?l3\xc0\xcbO\xca\xa9\x02\xc72\xc0\xdb.\xba\x0b{\x158\xc0\xca\xd3lQ\x90\xda2\xc0 b \xe5>\xdc4\xc0\x95\xd7=\xf8\xc4\xf95\xc0\xf8\xeb\xb1\x1e}\xba4\xc0\xb7\x81\xd0\x12j\x810\xc0\x13\x97\xbc|%\xc03\xc0\x94\x08UN\t\x0f3\xc0j\xf7\x14\xd2]z2\xc0s\x98\xe7\xc8\xab\x176\xc0)\xf5\xae,o\x8a0\xc03Vg\xb1\xc6\xb21\xc0\xd8\x85\xd8\x90R\x873\xc0f\xb9.\xd1w\x8d2\xc0\x81\xaf\xf9h=&4\xc0\x19\xdd\x03?W\x940\xc0\x98yB\xbd\xf9\xfb.\xc0\xfb\x97!\xf4\xda\x1d4\xc0\xb9>*B\xeb\xd22\xc0X\x0f\x02\xa1|\'3\xc0\xddc">&L2\xc0\xd1]\xa5J\xd9\xdf5\xc0\x80\x81\xcf\xb2b\xfb5\xc0\x80\xdbu3]52\xc0\x16\xfb\xe3H\xedk3\xc0*\x8a\x9d\x8fw\xe06\xc0\xb9\x89\xbd<E\xec3\xc0\x8bn+\xed\xec\xe12\xc0\xb1\xe8\x112\xdb\xce3\xc0\xd7\x1f3\xe8H14\xc0R\x06\xdc\x91\xb0\x1e8\xc0x\x16\x9cL\xa4\x0c0\xc0\xdbb\xf0q/\xb07\xc0\x1d\xf5RS(\xd8.\xc0\xc8\x80U\xf9UW4\xc00\xfc\x0451\xe71\xc0\x0f^\xe2)\x1f\x92.\xc0\xe0\xbdW{fB2\xc0\x8d\x19U\xff\x8dD3\xc03\x15[\x0b\xf8*3\xc0\xcch\xc8\x1e]D3\xc0\x00i\xb8\xd2605\xc0\xf1\x1b\xb9\xd1*\x120\xc0\xeb9\xf7\x8c\x1c20\xc0\xf1\x83}d\xd145\xc0\xeb\x9c\x15-(>5\xc0\xf5\x95\xf6\xc5V*0\xc0\xe6\x82j\x18\xafs9\xc0(s\x98n\xb3Y4\xc0vy\xfdV\x1d\xa22\xc0\xa3$p\\\xd0V4\xc0,\xc4\xa6\xe8\xa5\t2\xc0\x86\x8a\xfe\xd9\xfc\n0\xc0\xea\xdcr\x14l\xa5.\xc0\x83\x83\x90\xbaq\xd10\xc0\xbb|\x8f\xc10{3\xc0\x89{\xc3$\x14U7\xc0\x0bKM\xd3\xce12\xc0oA\xb2\xd9\xfc\x015\xc0\xc2\x13\x04\x05 70\xc0\x9ai\x00>\xdb\xcb1\xc0\x12E\xd4\xb3\xa5z2\xc0\xcb4@A\xea\xd72\xc0\xf5wO\x08\xb8W/\xc0\xfdRjP-=7\xc0l\xeb\xa3Mi~8\xc0u\xa5\xba\xeb"\xc27\xc0_\xc6\xa4\x1b\xe4\x902\xc0\xa2@O0z\x827\xc01c\xd2\x9a\x00\x863\xc0#\x16\x98\xecIc2\xc0*\x03\x89\x88\xbf\xd82\xc0C\xb7\xd7\xc3$"3\xc0{\x0fq\xe1\x90\xba8\xc0\x87\xa3\x8a\xff\x9b\x029\xc0Rp\xe1o\x89\x9b1\xc0 ^\x04Y\xe9\xf74\xc0\x97g\xd0\xc4\xcf\\5\xc0}\x15U\x0b\xde\xec4\xc0\x88\xcc@\x19\xf5\x0f2\xc0\x1c5\xe0\n*\xe62\xc0\x8e?\xec\x02|\t2\xc0eJS\xf2\xb7Y2\xc0\xafa0\xb2@n4\xc0\x87\xcc\xd94\x89C2\xc0\xe3W\xf9\xee\xbf=3\xc0\xd7Q\x83\xb0(\xdf4\xc0F\x1d\xffs\xcfl0\xc0\'\xa5)if\xa62\xc06y\x83\xac\x03\xbc2\xc0-\xb5UD\xd3\xa1-\xc0\xa4vA\x84\x90\x872\xc0\xbf\xcd\x80\xd3Zp4\xc0\x89\xd23\xcb\xba\xfb2\xc0-6\xd1Aax7\xc0\xb9\xff&=w\xb82\xc08\xc0\xd3\xe8\xcaV4\xc0\xe0\xad\xf0\xf3\xec\xe82\xc0?*46\xd3\xf04\xc0Y\x89a\xf2\xd8\x940\xc0ucw\xc4\xaa\xd27\xc0\xf3\xda\xc2\xd9NP3\xc0\xa2o\xca\x14\xc5B1\xc0?\x88m\xe9\x85,3\xc0K~R\x99%\x992\xc0\x04uA\x0c\x7f\x858\xc0\xa3\x98\xd2^\x84\x070\xc0\x11t\x89\xd2\xb5?5\xc0E\xd1\xbai5\x126\xc0h\xe0\xfd\x96\x91\xfb8\xc0\xf1\x98\xc2\x9a\xd9\x0f.\xc0\xad\xceb\xfa\x11\xe74\xc0\x89\xb1O\xa7B\xed2\xc0 \x8e\x86\x8b_+7\xc0\x0f\xcee\xed\x15c/\xc0`y\x98\x9d\xf6M4\xc0\x1f\xben\xc5y\xd92\xc0\xb8\x93v\xad&\xf1*\xc0E\xe3\xf1&\x16\xd92\xc0^\x8e\xde\xab\x13z3\xc0,\x9663k\x7f-\xc0\xbc_$HC\xde2\xc0V"\x1e\x07\xae\xc40\xc0GpL\xdd0\x0f3\xc0,\x84\x1f\x89\xf8\xed1\xc0\x80\xbd\xf0\xba4w2\xc0(7\x07\xbcK\x93-\xc0\xb0wJ\r\x96\xf88\xc0\xb4\x11\xeb\xc0\x05m8\xc0\r\x8e\xd2\xb3\xef\x7f7\xc0\x87\xf2\xc36C\xa2-\xc0\xe9\x93\xc3\xa9\xfa\xd62\xc0\xf77\xd9\xfd\xb8\xa48\xc0R\x0e[\x16\x05p8\xc0i\x13\xb1\xa4\x9d\xf01\xc0\x8d;y\x12\xcb\xca9\xc0\xfa.b\xad\x0f63\xc0\xaf\xe7?\x1bp\x048\xc07\x17\x1c}\xbdB5\xc0)\xeb\xb0\x8du#0\xc0\x93\xfa\xd5p\x1am5\xc0\xbf\x93w\xab\xd3\x1f-\xc00D\xd3/f\x7f3\xc0\x88\xc0\xed\xb9\xf2\xdd6\xc0A\x97\x07\xf8\x9c\xff2\xc0\t5\xc0\xfck\xb65\xc0\xca\xd3\x87\r\x84\xad2\xc0@\xce\x9e@\xe4\x196\xc0\x11\xd8\xbd>\x96\xeb2\xc0\xb7\xc2Pd\x80O2\xc0\x00n\xfb\xdc\x98+.\xc0<\x1d\xe86\x01\x830\xc0H\x1f\x8f)\x95?7\xc0\xda\xe4\x00q9e2\xc0\x9cUr\xc1\xc4v4\xc0\x80\x00\xd6\xb8uO3\xc0E_\xdd7\x8a\x0f2\xc0\xde+\xb1\x17I#2\xc0\xebze\xc3fx7\xc0\x13IW\x18\xc8(2\xc0\x04\xd7\xa1\xd9\r\xec7\xc0A\x04\xe6\x91\x87\x9a8\xc0K\xca{\xe3\xe4T8\xc0)\xdaj\xf3X\x174\xc0D\x95\xbb\xeec\xa7/\xc0\xc7\xa3\xd7\x8c\x06V2\xc0\x0cQ7\x01\xbc\xb1.\xc0I\x14\x89\xbesp4\xc0~9*\xc5xY4\xc0\x8b0W^[r3\xc0\xe9\xc4\xf1\x87\xf2g2\xc0\x88uY\xa1.\xfd.\xc0\xa7\xf5\xfc\x08\x1a\xfe7\xc0xs\x8fl\xd2x3\xc0>=\xbd\xfe\xb8\xe03\xc0\x16\x81\xe1\xdb\x00\x033\xc0s\x00\xc1\xa6!a1\xc0D\x05\x11h\x1e\xba0\xc0\xcd\xc2\xfe\xdbG\x0f3\xc0\xa4\x1e\xe6u\xda03\xc0\x03\x12\xb0\xad\x91\xff2\xc0\r:\xcd\xd8\x87\xc4.\xc0\xffY^\xf1iZ,\xc0\\/\x94\x02\xcd\x844\xc0#k\x93\xb8\x0e<2\xc0\xfex$\xeb\xec\xf24\xc0\xdf\x12\x1a\xf2\xf1\x1e3\xc0 \xd1\xa7[B\xef1\xc0u\xffB$\x19%3\xc0\x01J%\xf5\x82\xc82\xc0\xc1U\xdf\xba\xd9\xa13\xc0\rQGP\xa4\xfd/\xc0\xb8\xf5S{\xff23\xc0\xa0\x8f\xe6q\xf4\x8f2\xc0\x9b\x16\x1aA\x8b\xe03\xc0.\xdf\xf9T\xfa<2\xc0\xdf\xce\xc0$\x0bN2\xc0l\xb2,?*\x083\xc0gwlJy\x9c2\xc0\xfa<Z\xc9\xd9\xdb2\xc0\x8a\xe9\x80x\xf844\xc0\xb9\xe2\x08]!B3\xc0E\x94\x82\xbd>82\xc0\x10\x9a\x88\x9d\x1e\xf53\xc0k)\xcc<\x12\xe62\xc0n\xc9\xac\x8a#\xc02\xc0\xdc\xce\xc0G\x12\x982\xc0\xf8\xfeS\xf2\xf9e4\xc0\x91\xec\xc3\xec+\x9d8\xc0l5\xa9\xe4\xf6\xdc2\xc0\xd99\xffr\x1b\x83-\xc0\x01\x9f\x90`\xc3\xe74\xc0j\xa1\xb7\xcc\xb9!3\xc0O}\xce\x14\xe4N3\xc0\x81\xf0\x0cU\x1f\x019\xc0\xa5\xb4e\xc2\xf2\xa18\xc0\x97\xaeg\x99\xc5\xe92\xc0x\x8d3\xba\xc8\xf32\xc0\xb3\xc8zZ\x8ep2\xc0Eq\x1f\xder?2\xc09A>\xdb\x1a\xcb/\xc0\x8b B\xf9\xaeF0\xc0k\xaaY\x97\xff\x053\xc0S\xd2\x99\x0b;\xba1\xc0\x04of\xffI74\xc0\x8eY\xfbvV\xb80\xc0\x0ey5i\xd9\xc62\xc0E\xc3\xf0\xb3Xt2\xc0\xddc"\xc2b\xad5\xc0:\x1a\x13P&\xe97\xc0\x82\xb5\x8d\x1a\x1f(2\xc0"KA\xb6W\x99.\xc0\x99\xb4D\x08\xc6B4\xc0\xd7W\xbd5\xde\x9b1\xc0\xe2\x1ea\xbb\xfd\xb45\xc0\x07}\xe1\x0e\x8a-5\xc0,,/zR\x851\xc0\xa8\x99\x7f\x18d\x840\xc0\xb0V\x1aP\xfe\xb53\xc0\xb8(\x0ck\x93I5\xc0\x17\xcaB-!!7\xc0/4\xdcF\xba\x115\xc0\x93XmF\xa3<2\xc0\xda\x12\xc7Kmh2\xc0\xa2sg\x87\x9d\xc63\xc0\x1e#\x99\x86f\xf84\xc0\'\xaf\xdb\x9f|\xe92\xc0\xf6\xad\x9eL8J5\xc0\xf7J\xabX\xee\x894\xc0\x857\xf4G\xf8\xd32\xc0 \xf3\xee\\\xc7]2\xc09H\xf7;\x93*5\xc0\x00\x97=\xe9<\xcc0\xc0\xce\x96F(e=2\xc0?\x01\x97"\x07P2\xc0J\xd9\x92\xd5Z\xda2\xc0d`\xd3\x0b\xe8\x843\xc0Kz\x81\xe5iF.\xc0S:7\xd0 B3\xc0\xf6\xed\x97\x8d:\xc80\xc0\xe3\x0b\xd4^\xfc\x1b5\xc0\xa3\xb8\xc6\xd6b\xdc3\xc0\xb2Q\xa4\xffth2\xc0\xe73\x9a\x17R\xd52\xc0\xcd\xebm\x1e\xf0"5\xc0\xc9\xe9;3:\x1b3\xc0\x93U\xd6-\xdf(5\xc0\x02\xd2\x08q\xe8O4\xc0]\xe4\xcbIWk8\xc0!\xf4\x15qDO7\xc0\xbf\xd5f\x81y\xa20\xc0\xf6\xdc"\x8d&*5\xc0x\xd8\x18\x9b\xa1\x1d3\xc04\xf6\x13\x164\x183\xc0iAtc\xbb\x1a5\xc0\xff.\x0ba\xd0I4\xc0\x88}\xaf\xdb\xc3\xe02\xc0\xf4\xfb\xca\xcd\x7f\xc60\xc0C\xbc+H\xd2\x065\xc0Re\xd1\xa6\x03q1\xc0\xe8d`[.\x7f6\xc0\xfbi\xc7\x97\x9c\xad4\xc0\xf7\x97\xfd!\x9bE6\xc0\xa0\xd3Ab\xce 3\xc0\xd1\xef\x16\xdc3$+\xc0\xd2\xd6,J\x87\x831\xc0\xbe\x0eE\xdf\x90\xfe7\xc02\x195"\xa0\xf00\xc0|\xb7\xa0\xa0\xc9\xaf2\xc0\t\xd8\xbcJ9\x0c6\xc0b\x82Uh\xfaN3\xc0\xf8v\x1by\xe4\xeb/\xc0\xe6\x8a\x89\xba\xeaH3\xc0\xef\xef4\xc9wE/\xc0\xa1`\xf5\xe7\xf7P3\xc0;\xf52\xde3U8\xc0\x1fy{\xdd~\x11/\xc0UG!\xfb\x18\xf22\xc0S`\x06\x8a\xf9\xdd2\xc0\xf1\xbbe\xedwA5\xc0\xd9\x8e\xfa\xf5\x10&8\xc0uK\xd6\xc2\xf3\xb64\xc0\x9aJ\xc4#\xb7^6\xc0\xc4\xb4\x83~h`4\xc0\xb2{\x15\xedB\x13/\xc0\'\x17a\xbe\xf0\xe6/\xc0\x86\xa9\xa2W>\xf8.\xc0`\xa5\xebp0\xb45\xc0\x88\xd1E\x19E\xbe0\xc07\x19\x0cG\xf5\x1b6\xc0Ts\x00g\x06\x080\xc0\xf5o\xfc\xa0O\xa44\xc0\xa2-{YD@2\xc0\x86\xae\x06\x1e2(2\xc0\xd9_A\xe1#\xb63\xc0\xbc\xed\xa0\xdds\x0c0\xc0L\xd3\x1b\xf5\xf7\x1b4\xc0\x98\x11\xac\xb4\xd6C/\xc0\x90\xaf\x99[S\x143\xc0AaGDQ\xc94\xc0\xf4\xf0F\xa7\x16T7\xc0k{\xa3]q@8\xc0\xcb\xf1\xb6\xf3\xb3\x106\xc0Qw\x9a\x08\xa985\xc0\xb6\x18\xd9\x861\x990\xc0\x03k\xcdg\x9b\x901\xc0\xeaf\xe0\x96\x1f\xdf3\xc0G\xa7\xe1\xdb2>2\xc0\x1d\xac\x96\xeauy1\xc0\x13\xd1V\xd4E%2\xc0l\xc4\xd8\xd1\xdd^1\xc0\xe9\xcf\xcd: \x073\xc0\xb8\x91\xb1\xc5\x0f\xf9.\xc0Nq\xc4w2g/\xc0\xd0\x02\tG\x17\x1f8\xc0\x1bC\xee\xa7\x96F6\xc0e)vq\x88j7\xc0\xee\xe9\x14f\x83\n4\xc0]\x1b\xfd9u\x023\xc0\x8f\x9f\xbf2#\x812\xc0\xfd\x16\x15\xf2\xcf\x91.\xc06\xa0K\xff\xa3\x1a8\xc0R\x11\x02[\xc5\x1b2\xc0\xbe\x17\x8c\x10\x8b\xdd6\xc0\xbf\'\x9d\xe25\x013\xc0O\xf9S\xe8d\xce2\xc0\x05\x13\x04\x12\x15<0\xc0\x17\xee\xc9\n\x94O2\xc0\x8a\xbc\xacn\xf4\xb98\xc0\xecr;\xbe\xdc\xc91\xc0\\,\x15\xbd\xe6)0\xc0&\xc3\xa0&\x00\xc41\xc0\xf9b\x8f\xd9\xf5#.\xc0\xfa\xe0\xd0b\x87\xee8\xc0\x83\n"\xc3\xf6\xff2\xc0\x9c\xe9\xc3\xa4\xe6~2\xc0?\x96\x12\xea\x07\x0c8\xc0\xdc\xf0aC`\xdc2\xc0\xfe\x14\x17\x94{A1\xc0\x03DqB\x90\x942\xc0\x8b\xb6\xe5cp\xb90\xc0\xb9\x85\xb9.d\xbe3\xc0\x98\xb1\x85tB\x1b4\xc0\xd5\\5\x06i\x187\xc0\x15\x85\x96\xf6L\xe78\xc0\x1f/\x964\x16>3\xc0?\x8a\n\x95\xf7b1\xc0\x01\x8b\xf2\xc4\x13\xd12\xc0?N\x88>?\xaa4\xc0\xa6\xeb\x8a\x01\xf9\xcd1\xc0@D\x01\x17BD3\xc0\xfe%\xa5W\x08\xe55\xc0\xbd7\xe0I\x94\xce8\xc0\x8dh\ry\x9b\xb53\xc0\x12\xa1\xc5\xf0s\x0f8\xc0\x0cd4\x0e\x06E4\xc0\x15\x95-g\xf6l3\xc0\x91\x95m\xe4#\xcc2\xc0\xa1\xbe\x7f\xcc\xc8B8\xc0"\xf5\x95\xceXx4\xc0\xe5\x0b\xb0R\xd6\xcb1\xc0\xe0^\xb8\'\xf9\xa08\xc0 5w\x8c\xb2!2\xc0\x81\x7f\x9d1\xed\xaa6\xc0\xe31v\x12\xbb,/\xc0\xd7]\x13v\xe328\xc0\xbf\xbd&8\xa6z.\xc0F\xc4\xd5\x1e\xa4p3\xc0\x16N6\x1a\xc8E3\xc0\xc1\x16v;\xe5\x040\xc0\x1aGg\xc5\xfd\x042\xc0c\xdd/S\x96\xf31\xc0&K<\\\x02P4\xc0_&\xaeh\x17\x1b3\xc0\x90\x14\xd5uvJ/\xc0\xc1W\xf0\xeb\x08\x143\xc0\x16\x04k\xe1\xacO2\xc0UwR43\x0e4\xc0=\xfb\xbd\x0f^\xd0.\xc0\r\x81\xd4\xb8\x89\xa52\xc0\xcf\xcb\xb1\xdf]w8\xc0,<n\xd0\x1fh5\xc0\x80O\xd0~\xa7\xb51\xc0Uc\xe28z20\xc0\xa8e\x9b\x11\xf5i0\xc0\x12\x99\xf4\xb5\xeec8\xc0G\xc8T\xb3j\xd98\xc0\xf4\xb1\x88\xc6\x03*0\xc0$\x96\xe4;.Z8\xc0\xc2\x82\x8d\x17\xd5\xf21\xc0-\xc0\xa8\xa4\xd2v.\xc0,\xf4,o\xa0;5\xc0%\x0c\x99\xb8\xf6\xab4\xc0\x06\xbfn@\x87+7\xc0\x8c\xda\x9e\xe5C\xbf3\xc0\x84\xf2\xc1\xfd\xa0&9\xc0)\x8b\xff\xd6\x91 3\xc0\xbb\x8be&\x81\xac-\xc0\x1bt2zC23\xc0\xb4/h.\x1e\xed4\xc0\xbc\xc2Z\xc6|G/\xc0N\xf1\xdcM\xcd\x070\xc0\r\xc0\x8e\xc6i\xbf5\xc0\xf4\x9c\xe8*\xbe>,\xc0l\xba\xd7\xc9]\xdf3\xc0|\x8c%\x18\x14\x9c5\xc0\xef\x85\x8a[L!8\xc0\x08\xa0\xbc}\xef#3\xc0rN\xc7\x1a\x16\n4\xc0G\xbb\x8b\x94\xfd\xae5\xc0K\xd4(\x19{\x003\xc0\xb4\x18\x883\xae\xb16\xc0?rE\xf8\x7f\xce1\xc0[\xb8\xcf\xb9\xcb.8\xc0\xd7\xd6e\xed"\xef5\xc0\xd7R\r\xf39\x89/\xc0,\xb8\x8f\xa8\x8bJ0\xc0\x17\x97e\x8b"\xda2\xc0\xaa0\x1e\x03k\xbe4\xc0wuQ\xc1`!5\xc0\xcc!X\xc2\xd0\x1f0\xc0\x18\xf67\x8c\\\xc74\xc0\xb2vg\xea(\xd03\xc0\xf1v\t\xf9\x98\x1a3\xc0\x9e\x19\xb9=\x8f\xb52\xc0\xc9\xdaMUB\x91.\xc0m\xdaL9\xd8\xff1\xc0~\x08\x823h?3\xc0\x11H5c\x93\xce2\xc0\xbdR\xe2\x19\x10u3\xc0\x03\xe2\x8c|=60\xc0\xd6\xdd!\x9b\x1f\xd08\xc0\x8e\xc0z\xb8\xd2j2\xc0m\x0f\xb7\xd6\x9eo3\xc0\xc2kj\xc3\xcb]4\xc0\x19\xee\x0c\x0e(\xb12\xc0\xc0x\x9f\x94\xae\xf81\xc0\x95\x13\x00\xa8W\xa63\xc0\xc8\xe6\xd4\xbb\xd6\x034\xc0\xfc\xcc`\x9b\xe3\xc74\xc0\xc8`\x86_\xac\x813\xc0r\xd3Q\xddO\x0b9\xc0\xce7S\xa5<.3\xc0\x1f\xc7\xd6\x0ei\xb16\xc0\xf5\xa8\xe5\x11\xdd\xf72\xc0\x9c\x8blo\x89\xf71\xc0\x070#\xb0,&4\xc0N\x8a\x04K\xcb\xdf2\xc0\x8f_\x86!\x02\x9e2\xc0\xae\xb3\xc1\xf4\x9f\xfd8\xc0\xe1~\xaf\x8b\xe7\xb02\xc00\\\x8a\xbbh\xec+\xc0\r\xf2\xdf\xb5mJ0\xc0\xa2)\x80\xc5=\xaf3\xc0\x18T\x83\x13\x1a\xf91\xc0"b\xc9\xfb\x01X3\xc0p\\\xce\xab\x12\x8a4\xc0\xe2\'\x9da\xfc\xa6-\xc0\xad\x9f\xd2\x1eb77\xc0;]6~\x8aT3\xc0\xc1%0f\xe4*2\xc02T\x9e`\xf0,.\xc0!kbZ\x13\xc60\xc0\x9b\xd7\xf7\x89\x9c\xe43\xc0KoM\x1e\xafx4\xc0\xbf\xf8,\xa1r\xf98\xc0\x0b\xcf\xc0nj\xfc1\xc0k\xe6\x94\x08b\x0c3\xc0a\xbcT2\x18\x833\xc0\x87\\&\x92f\xa89\xc0\xf5\x83\x15@%\xfd/\xc0l\'\xcb\xd1\xc6\xb9/\xc0-pW\xab\xa6H0\xc0\xbd\x1d\x1d\xf9\xa1y3\xc0f\x95:\xeb\xd9\n2\xc0-0+i\xd9v4\xc0\xb0\x96W\x05\x88S3\xc0J\x03\\\n\xfd\x192\xc01\x94\x8cp\x04\xe91\xc0\xa1\x1e\xcah\xed\xff2\xc0\xa1}y\x8c\x93H3\xc0\x19]Jg\x8833\xc0\x12\xaf\xa8u\x85\x992\xc0\x8aZ\xd5\x8e\xa8\x88.\xc0T\xe4\xdc\xe8\'D3\xc0\xd4\xc6\x8b\x8e\x87u3\xc0\xfe\xc8\xe3\xdaC\xaa2\xc0\xf1/\xd08\xf0N3\xc0\x88\xb8\xa4E\xeb09\xc0\xf0\xfb\xda[\x9a\x99.\xc0\x03\x87\xc4\xa9&n0\xc0\xcc([}v\xf82\xc0\xa2^j_\x9a\xf43\xc0\xd8D\\1\xd7F3\xc0\xb9\xe0=\xf3\xd9\xc91\xc0<\xf0%\xdfQ\x063\xc0s)\x88\x08\xc5\x039\xc0\xd3\xfd\xceVt\xac8\xc0"\xf4$\xc5\xfc\xe23\xc0iY\xd1^}A5\xc0\tI\x00\xe7~0-\xc0`6\r\xbfeu3\xc0\x1a\xbf\xda\xdbkj3\xc0\x18\xd4\xc2\xbf\xfa\x0e7\xc0c-\'\\?\x192\xc0\x8c\xb1<\x91\xed\xc13\xc0p\x1f5\'X"3\xc0\x16\x95\xa8\xb6\xb2?4\xc0@\xc6\xcc\xd2:C4\xc0\xbe\xdd\xac\xf4 w3\xc0\x15j^\xd0213\xc0-\x12\xe34\xf7\x1c5\xc0i>c\n\xdd\r8\xc0\x0f=\xa7\x96E\xab2\xc0(\x99\x0c\x08\xb1\xe32\xc0h\xe2\xf4=N\xe71\xc0 \xe6\xc3\'\xcb\xb54\xc0V\xff\x11\x9e\x147,\xc0\xa0\x86\xfcJ\xc7~2\xc0y@\x81\xf3\xabB2\xc0\xb8\x9c\xf5\xee\x04(4\xc0\x97!\x01\x1f\xfb|.\xc0?|sH\x0f\xcb/\xc0\xd643\xe1l10\xc0\x93\x16\x81/uG5\xc0\xfd\xdaa\xa6\x07\xc17\xc0\x82\x1b8\xef\xe5K3\xc0\xad\x8c\xd2\xe54:3\xc0w\x88(\xe4\xbf\x026\xc0\xf6\x82\x02\x84\xa3(7\xc0\xd3\x0c{\xac3Q3\xc0\xd8t\xc9\xb3\xfa\xd93\xc0`?\xc4\x05J%4\xc0\x8f\xaf\xff\xff\x8a\x8a9\xc0\xb9s\xe8\x82\xe8~2\xc0\x0e\xc9\x04\xfd\xb2\xe24\xc0\x81\x80\xc6\xaaU47\xc0\xd2\x8b\xd2?\x00-3\xc0\xdc\x95\x15\xaez+3\xc0\xc2`\xb1\xb6\'A0\xc0\xab\xee\x86\xe0\xd4 3\xc0x\x92\xb1Dz\x904\xc0\xa6d4\xc5\xa830\xc0S\xc4\xc1\x94I22\xc0\xdc\x9b\x0e\x81\x9b\\6\xc0{\x07%_7Y4\xc0\x17\x1d\xc2\xe25 3\xc0}L\x1a\x93X\x968\xc0)\x05\x86\xb5#{3\xc0\xe6\xd1e\x97?o.\xc0\xd8\xb6a\x12\t\xe82\xc0\xa0?\xd1 \x8a)0\xc0\xbb\x19\x884y\x8f2\xc0\x14=\xa3"\xf2\x153\xc0)\x10(C\xdb%3\xc0W \xd8t^30\xc0`\x16\xb7X\x9f\x1e0\xc0\x82\x81\x9b\x9fk\x0f3\xc0\xac=\x98\x11\x14\x1d3\xc0\xce,C\x1eb@.\xc0\x0f\x03G\xf8HV3\xc0\x7fX\x9f\x9e\x9b"5\xc0\x12\xb2\x05h\x15\r4\xc0\x8aa\xd7\xbec\xe51\xc0\xaea\xfc\xfe+P0\xc0\xc0\x1a\td\x11\xb52\xc0:v\x84\xee\x0f\xfc2\xc0\xe7\xfe6_\x10l0\xc0*\x9bU\xfb\xcbq0\xc0tT@q\x1f&0\xc0u\xb2\xc78S\xf77\xc0\xacO\xf7B\x14;0\xc0\x1f\x8d!FZ\x185\xc0\x8eW\xdcISM4\xc0\x05%\xdbN\xb4A0\xc0ko\x07\x82\xc5?4\xc0\xe9\x8cj\xc0\xc7\xd33\xc0\xad+yv6\x968\xc0\xd2\xb3[\n\xa2#3\xc0{\x0c\x0b\x1b`\xe7/\xc0S\xaf \x12\x9d\xea.\xc0\xae\xff\x97\x1f{\xf04\xc0\xc8\xb9P\xc9q%4\xc0{\x86\x864\xbc\x892\xc0\x94\xca\xa2\x08\x12\x7f3\xc0un\x9a?\x95(0\xc0J\xe1\xff\xd0\xce23\xc0i\x13\xcb\x18VT3\xc0\xa3_\xc2*\xc1G3\xc0\xd01_F\xa5\x912\xc0b\x82\xef\xa4\xb9\xcf/\xc0\xe4)\xbb\x10\xe0\xd70\xc0_h\xd0\xd8\x08T/\xc0|\xdfl\'\x13\x105\xc04\x1b\xb6\x88)\x133\xc06&\xdc\xe6\x0ea4\xc0\x85oN\xe2\xd1:3\xc0`{\xa4G\xdd.3\xc0\x16\xce \x85\xf0\x844\xc0\x9d\xa1\r\xfb\x9a\x1d5\xc0L\xbc\x0b=Q~3\xc0\xbb|\x87\xf6K\x914\xc0\xe6\x88\xff\x91k&3\xc0\x19\xda\xca\x81\x0b\x075\xc0]E6\xa2}\xcc2\xc0\x80\x11\t\x12\x1de4\xc0O?8\x02@/7\xc04&\xa8\x99y\x873\xc0\xc0\x08\xfaX\xca\x9f4\xc0w\x8auO\x0433\xc0\x90w\xdd\xc7 \x943\xc0g\xf1t!\xaah2\xc0\xb2\x0b\xd0\x94w\xe41\xc0\x8a\x88\x81A\xa4\x834\xc0\xb8M\xca\xb8\x87\x8a7\xc0\xb9\xc6\xf7"\xf6\x188\xc0\x10\xbb\xd9\xae\xda\x1f8\xc0o\n\xe7\x9f\x10L0\xc0\xbcW\xe3\\\r\xa0/\xc0\xbe\xbf\xbf\x97\xde\x8c2\xc0\x8b\xe2\xb4b\xff\x832\xc0(Ie\x1e-\x0f3\xc0\xb9\xba]\x0e\x8c\xb84\xc0\xba\xbez\xbf\xd0~/\xc0"sh\x9cN\'0\xc0D\xe1\x90W\x15\xb53\xc0\xd0\x8f9\x1b\xff\x9b9\xc0g\x84=tr\xf74\xc0*\xc2\x9d\xf9\xc2\xa83\xc0\xfa\x9f\xe5\xad|\xeb2\xc0\xa8]]vdz4\xc0\xae\x1b>:\xc0\xf02\xc0\x18Ll3r$3\xc0\x150SO\xd1\xe61\xc0IL\x1fc\x1dp4\xc0\x91S\x0b0\x08"5\xc0\x8a\x02\x10|+G3\xc03\x19(\xe1\x93,5\xc0\x9bq\xe0\x16\xfe\\2\xc0\xdc\xbb\xd8\xeb\x8e\xab2\xc0\xb6\xb9\x85k\xfd\xa13\xc0\xf0\xa5\x1a\xe7p65\xc0bO\xa4\x89\xfb\x847\xc0\xc7\xc4\xc5\xeaS\x1c3\xc0\x82\xa8\x98\x94bN3\xc0\x00\xa8\xce\xd5\x19c3\xc0b;DiB\xaf3\xc0Y\xa6\xa0\xe6k\xea/\xc0kTEz\xf8`5\xc0.OUJ4r3\xc0\xfb\xf02\xd2\x96\x9c2\xc0\x86\xe3\x918\xd4\xe92\xc0\x83\xdb\xdcB"v2\xc0\xb6dn\x1d\x10\xf97\xc0\x06\n3\xccZ(.\xc0\x00\xa8Pk\xdf{3\xc0O\x0e1a\xac\x8a4\xc00t\xbb{\xef{3\xc0\xefj\xaa>xh4\xc0H\xea>\x1d /0\xc0\x13Lu\xea\xd8\xa2.\xc0\x88\x8d\xa4\x05r\xb8/\xc0\x82Wr\xc7)\x1d0\xc0\xe1f\xa4\\\xd5#4\xc0CM\x7f|\x9e\xd58\xc0\x81\xf3\xc9t\xb9\x9a4\xc0\xe4M\xee\xda\xa4A7\xc0/\xb5\xda\x1a\xdb\xa65\xc0\xee\x03\x88\xfc\xa4O0\xc0\xdb#\xfd\xe6\xedk5\xc0&\r\xe8\x1f\xd8l3\xc0\x90\xcc\x8b\xfbP\xd5/\xc0\xd2\xe5\x03\x1e\x85Q3\xc0\x8f?\xeep-\xc31\xc0\x94\x92(\x86\x1c\x874\xc04\x18+\x1c\xc0\xfa7\xc0M\\&\xa4W\xf73\xc0\x8d\xfd\xa7\xe7P\x873\xc0K\xee\xdf\xa3\xac32\xc0\n\x0e\x0c\xe7\x14\x003\xc0\xb6\x83\xc2\x9e\xdc\xfb1\xc0a\xa0\xc9}\xdfp3\xc0\xbb\xd1\xe8\x12\xe6e4\xc0\x92\x045[D\xef4\xc0\xd0;\xca\xb2 \xf37\xc0\xe5\xed!%\xd7|4\xc0\x91\xee\x81\x05\xdc\xcb3\xc0\xc7/|?\xca\xef1\xc0}sv\xbc\xa5j4\xc0Ad\xa9?\x0c\r0\xc0\xdd\xa5\xcb\xa9?\xd52\xc0\xcc\xb7\xc4\x0e\xf8\xb41\xc0-\x93S\x7f\xdf\x9f4\xc0Q\x80\x1a!\xa1x4\xc0\xf6h\xb4\x91\xb5#0\xc0\x084QQ\xca`4\xc0\xb2\xb5\xad\xd1\xaf[4\xc0\x8c\x88\xdd\xc1_\xa5/\xc0\xd59\xf2&\x1c\x075\xc0\xc9\xb1\xa1f>a3\xc0\x87\xf8\x97\xd2\x04\xbb/\xc0\x94\x81p\x92 \xca/\xc0MRd&j\x019\xc0\x9c\xc0N\xab#\xa42\xc0\xfd\xf6\xb3\xcf<{2\xc0\x05\x04$\xb9\x1dp4\xc0e\xc4\xfbj\xa8\x1f2\xc0\xc6)bm\x91\xe72\xc0\x95o\x9262\xe08\xc04\x82t\x99/\xba/\xc0i>\x85kR\xd41\xc0q1^\xc0\xc5\xe2-\xc0m\xe3uy\xd5\xe50\xc0|\xd9e\x915f3\xc0\xd4\xd3T\x02\x0fl3\xc0\x1d\xd0b\x8e\xc3w3\xc04_\x91\xd2\xdc\xe42\xc0\x8c\xa6\xef\x08\xc0\xf42\xc0\xd5\xbfi#\x1fH4\xc0\n\x12\xde\xb0\xc8\x110\xc0\xe8\xda\xe4\\\x8e\x92/\xc0\x11\x83\x14{\x95v2\xc0\xdca\x81\xbc\xbd]2\xc0\x1c\x90\xb505\xe33\xc0\xcb\t\xa87\xac}3\xc0`\x0c\xfdu\x88\x1e4\xc0\xba\x9ce\x14do5\xc0\xe0$\xcf\x03\xe0\xd76\xc0\x7fn\xf2\xab\xbd\xb32\xc0\x88\xfd\xdd\xa0\xfd\x90.\xc0\x84i\x9b\x08\x02\x063\xc0[j\x03\xa1\xeb(0\xc0\xb8=i\\\x04G3\xc0\x80\xab\x19\x9aq\xe7.\xc0\x07\xf22\xb8\xd1\xed0\xc0V\xa6\xb2\xdc\xd2y3\xc0b$\xcf\xed\'\x827\xc0\x9c:\x16\xc3\xad"3\xc0P\x92\xc0\xf8n\xd84\xc0\xa6\x7f6h\xfa 3\xc0^\xd0\xa5\xc1MR4\xc0\x92\xfd\xc2\xda\xfaD0\xc0w\x05\xb0\x16\xe8\xcc9\xc0b|\xa6\xf1\xf7\xa12\xc0W\x0c\xd6H\xee\x94/\xc0\x16B\xcc\xf1v;5\xc0=\xdb\xed\xd8O\'3\xc0\xb7\xa2\xb9\xd4n\x035\xc0\x06\xae\xae\x89\x92 3\xc0\xe9\xff%\xadf\x914\xc0\xf7\xf1+\xfd\xb2U4\xc0\xe0$N;\xafD4\xc0\xf3\xee\xb7\x7f\xb2\xf22\xc0\x00\xba\x1f\x9b\xe7\xc34\xc0/\xe80h\x9c\xe82\xc0n\xf5\x10\xd83u4\xc0@\xc1_\x8a\x85s4\xc0\xbf\xa4\xabP0u5\xc0p\x81\xcf\x14\x8f\x959\xc0bt.z\xcf#3\xc0\xdd\x92\x036\xc7\xd1-\xc0S\x1ci\x9a\xfc\xfb/\xc0\xdcb\xdd\xca\x17E2\xc0\xf8\xde2\xce\xf2\xfb2\xc0\x12z\xffR\xbb\xaf3\xc0\xcd\xfcJ&\x97\x153\xc0\x1e\xa6\xda\xad9%4\xc0\x9e\xe7\x87\xc3\xb5\x1e3\xc0<\x8c\x89wF20\xc0\xca\xbb\xcd:\x97\xba6\xc0H\xabx {\xc86\xc0\xa2O\xe0\xe6\x80`3\xc0\xe0\x94\xd1\x1dQc4\xc0\x9b\x9aR+\xc1\xa11\xc0\xacVW\xady\x1c4\xc0) \xe4\xde\x92P4\xc0\xb25z\x81/T4\xc0h\xac-\xbb\x1a*3\xc0\x9d<\xb7\xc5\x86r5\xc0\xf4\xf1\xea\xf8\xa147\xc0\xb1{\xf6@\xed\xfd2\xc0\xaey\xc6\xbd\xe6&4\xc0\xe7\xaf\x17\xb7\xf0^5\xc0\xfb;R\xf4\\\x084\xc0\xb9\x1e\xa8\xaa\x9893\xc0\x94\xc9_bI%3\xc0o\x1f3\xc1hG2\xc0\xab7\x0c\xb7\x9b\x193\xc0\xac&{\xef:\x892\xc0\xf7\xa0D\xac\x04\x144\xc0\x0e\xeeH>\x02m5\xc0\xfe\x97\xdb\xed\xacc0\xc0\x19\xb5\xadD\xb7\x957\xc0Yb?\x11\x01N4\xc0\xa3\xe7S\x04R$4\xc0\x06\xfe6\x91.\xc52\xc0\x1a\x97\xa3x\x8dn5\xc0N\xfe\xb9"\x1d#3\xc0\xcf,\xc0\xca\x81/3\xc0\nR\x91(\xaa\xb0-\xc0\x83c\xdc\x07\t\xf54\xc0\xce\xefC\x04|x8\xc0\t\xb6[4P84\xc0W\x10l\xdb\xff\x999\xc0\x1f\xa7e\x9ad,0\xc0\xf8\\\x08\x00\x01A0\xc0\x06k\x15Sv\x844\xc0%\x1e\x13\xd7\x08R5\xc0;\x14\xb8\xea\x16j2\xc0R\x81\xce\n\x01\xbe4\xc0\xffS#\x02\x07\xef7\xc0\x8b\xb4}\x8eV\xa03\xc0\x0e\xc8\x91\xb5\xb6z9\xc0\xcb\xeb\x823\xec43\xc0\xb1\xde\xf1\xc4\xbb\xe85\xc0\xf8\x1d\xaf\xa6\xfa\x1a3\xc0\xd7\xec\xce)\xe7B4\xc0C\x8b#\x84\x15\xef3\xc0\xa6\xf7y\xc5\x98\xb44\xc0\x1f\x82\xff\x82u\xd28\xc0w\xdd]"\xe0\xa64\xc0\x0f\x91*A\xb0\xe36\xc0\x95d\xe1\x1bbQ4\xc0\xa8\xd5\xb5\xbf\xa1\xcd2\xc05\x12\xee\x1aw\xd22\xc0\xb3\x1a\xe7GE\xa48\xc0\x896\xfeK\xed\x8f8\xc0\xb0\xef{\xfd\xe7\xb4/\xc0:\x00x\xf6\xfb\x197\xc0\xef\x10\xcd\xeb\xc2\t6\xc0L\x92\xe6\xfeq\xc54\xc0\xc2\xeb\xd7\x93\x07S4\xc0G*\xe2\x12\xb0\xf22\xc02g\xf5\xe5z\xcb7\xc0\xa8j*\xac\x8f%4\xc0g\x8b\x9761\x194\xc0\xf8t\xa3\xd1\xce\xa42\xc0,\x08h\xec\x0e\x040\xc0\x97\xc2\xaa\xd1\xb3\x116\xc0\x82\xb0\xf9VB\xc27\xc0I\xd8\xc0\xe2\xfa\xe91\xc0\x00f\xb6zh\x9a7\xc0)\x9bR\xc8d=4\xc0r\xe9\x8a\xfc:20\xc0& \x00\xd8\x81s4\xc0\x98!\xd1\xd94\xc2/\xc0\xe9\x16Pf\xa7z5\xc0\xe4\xf0\xfbz\x15\xb07\xc0\x12\xf7\xb8\xe5\xec\xac2\xc0$e\x9d\x81\xaa\x050\xc0\x00\x85\x13\xbf\x90\xdf6\xc0\xe1\xb8\xe00\xdc\xd06\xc0YS\x90Ll|3\xc0Q%D\xa4\x08\xa03\xc0\t\xcd(F\xd0O2\xc0\xbe\xa0\x00\x9f\x05\x9f2\xc0-/rn\x12\xa04\xc0\xb5\x0c6Nb&6\xc0\x1az\xd4\x17M\x9a8\xc0\x89\x12\n\x99\xad\xe0/\xc0\n\x81\xc8\x87z\xa32\xc0\xabq\x99\x9f\x15\xf42\xc0}\x89\r+G!1\xc0\x17x\x0b\xfeI,6\xc0l\xd7\x82\x83g\x913\xc0\xda\xb6\xa1\x07\xa0\x812\xc0\xe2\xc2w\xf1\x85R4\xc0V\xe6RX.|2\xc0\x1f\x9bZq\xcb\xb84\xc0\xc2\x0c4\xd2 D3\xc0q5\x04\x96\xb1\x18:\xc00&r\xe6\x12\xcc7\xc0Q\x840\x84\xe2\x0e4\xc0\xa7\x14Y\x0fc\x064\xc0\xc5\x8e\xc2 2\xfc3\xc0Rr\xe1\xd7D\xc43\xc0a\xb3\xc1\x07\x81\xbd3\xc0\xa9\x06/\xb77!7\xc0;,\xc9\x10\xb7\x100\xc0\xcbh\xed\x8b\xa5\xfa2\xc0C=\xa4\xde\xbdM5\xc0\xc7\x88ed*\x933\xc0\xd3"h9\x10>0\xc0\x13\xda-\x0e\xae\xbb6\xc0\x06-.}y\x973\xc0~`]\x1b\nA0\xc0(\x9aY\x11\xcb[7\xc06\x99"\x8a\x1773\xc0\x93\x1bK\x86^\xf53\xc03u\x8bS|]/\xc0\xbao\x94\xe8\xe7\x082\xc0\x02J\x82\x96\x9bS2\xc0\xf2\xec\x8b\x0b\xd8P4\xc0\xe6v\xc0\x87(.4\xc0\xef\xa0\xe7\xcb\xe4\xd16\xc0+\x93^\xa4\xf6\xa04\xc0\xbc\xbb\xd7H6\x1f3\xc0?\x0e\x1dd\x00-4\xc0v\xc6\xc3T\xd603\xc0\xde\xdaw\xf6\xad\x083\xc0\x98\xb3qAM\xec2\xc0\xfe\xe3\xa0\xed\xcd\x940\xc0S\x82\x11\xb1\xed,0\xc0\xc2\xd0\x82\xda\xea\xde-\xc0\xdd\xcd^\xe5\xe6\x8a3\xc0>E\xfd\xa8\xce=6\xc0\x04\x84\x98\xb8\xe5*3\xc0\xc9e"\x94 \xa00\xc0B>!\xb3\x8f\xf93\xc0\xd5G\xfcJ\x9f\xd73\xc0>\x1bxs\x11\xca3\xc0\xc9\xd7\xb9\x99$\xb63\xc0!\xde$of10\xc0o\xb2\xb9\xaf\xea\x96-\xc0\x8fCp\xc9\xa4*3\xc0\xdd2\x17\x10_\x8a4\xc0\xfd\xf6\x16\xf51\xb33\xc0k\x19\xc08B\xa86\xc0\x89\x1e\xec\x83\xc4\xa04\xc0\x07IMt\xc7\xff2\xc0j\x8d=\xc9m\xf43\xc0\xb5\xf2e>\xcf*3\xc0\xc6\xac*\xd0\xba\xe10\xc0!S\r\xd7\x9f\x1f0\xc0\xf7A\x1e\x10\xff\xc52\xc0]\xedl\xa0\x91\xc50\xc0e\xd5\xf6\xb7=\xdc2\xc0\xa53\x86\x8a\xbc"3\xc0y\xfe\x9d[\xb9\x8b3\xc0\xa5\x04aX\xf152\xc0\xe6\xbc\x0cC<\xa12\xc0[\xd8\xa0f\xcb\xdb3\xc0\x19\xe8\x00\xfc7E5\xc0\x033\x13\xe1\xdd)5\xc0\xfb\xb2\xe9\x9a\xbdC5\xc0W]:\xec\xcfw4\xc0\xf1ap\xe7Uk9\xc0\x7f\xe4 \x0b\x95\x925\xc0\xba?6x\xb8\xed/\xc0\xaa\xa3j\x1d&D7\xc0/\xc5\x05\xf2\xa1\x9a3\xc0O\x97y_\x84\xb33\xc04\x8d\xb94\xe6\x154\xc0\xd8\xb1w\xd5\x80E4\xc0\x8c\xc6m\xf4\xa1\xe73\xc0\xa7\xddf\xe6B\xa16\xc0\x87Q\xa2\xac\xcb64\xc0*\x02\xed#N\x123\xc0\x97ixc\xa0\x1c4\xc0I\x1a\x8f.o\xd1/\xc0\xeb\xb4\xa5\x8b\xc6\x0c/\xc0\xe5\xff\xc8\xfd\x95x8\xc0E)\xbdyO\xca0\xc0T\xbb\xb5Y#(5\xc0,\'\x9e\xb0\xf4P5\xc0\xb5q\xd7[\xe7\xc43\xc0\\]\xa8LE\x052\xc0\xed\x95\x00\xda\xf3s7\xc0\xa4J\xef\xec\xb0\x974\xc0x\x1b\x94\xa3\xaca2\xc0\xca\xbdG\xff\x94x/\xc0\x0bF,\xe8_\xfe2\xc0\x0e\xc86\xa5\xc8O0\xc0X\x17\xf4s\'\x9a4\xc0`\x8bd\xf03$2\xc0`Q\xbemNb7\xc0U-\x1c\xb3c\xfb2\xc0\xb80\xb4\x82Sq/\xc0\xc4#\xfc\xe6p\xa45\xc0\'/\x0f\x058(3\xc0\xfb\x98\x9f\x01-\xe92\xc0\xca<Qk\x0e\x8f0\xc0\x0bu\xca\x0c\xf3\xbe3\xc0\xfb\x95:\xcf^\xa15\xc0\xe4b?l`\xf93\xc0\xdfev\x8b\xae\xe63\xc0\xc2\xe6\xad\xb8\x19\x9c3\xc0\x93\xbdU\xaeF\xdd0\xc0\x19\xb2y\xa8cU/\xc0Z\r"N\x89p4\xc0\xfb\xa7\xa4\xdb \xe87\xc0\x82H\xaf\x8f\xbf\xe46\xc0\x13\xa6.Y$\xcb0\xc0\xedgb`\xe2/3\xc0\xea\x1be#\xc3\xdc0\xc0~A\xd7\xbd\xb7=2\xc0\xe4\x86u\x9b\xda\xee2\xc0\x18\x99G\xf7\xbd\xc70\xc0\xf2\xe0\xe5\x99$^5\xc0N\xfa\x9bS\x03=5\xc0\xb2\xbd\xf1]\x9a\x974\xc0\x8e\xf6\xe5\x94\xaf\xe5,\xc0\xf8\xf1P\x0b\xc8\xd43\xc0\xb8\xf9\x9c\x806\x843\xc0\xb0f\x95\x00K\xd1/\xc0\xfd\xdd\xc1\xe3\xf3}7\xc0\xfa\xa0%\x82\xa0\xfe1\xc0\xa6(~\xba\xc0\xea/\xc0\xbe\xda\xd9\xfb\xc2\xb1/\xc0\x022\xbb\xa4\x8e\xa68\xc0\x0e\xabv\xb8p\xb14\xc0\xcc]E:\xc5B3\xc0\xaff\xf3n\x9cf2\xc0^\xe5}e\xd2H5\xc0\xecP\x81h1(4\xc0\xec\x93\xe0\x8d\x81\xea2\xc0\x1e\x8e\x12\xeb \xca7\xc0\xcc\xa8\x8f\xc6)\xe72\xc0q\xe9ye\x01\x9b8\xc0\x1d\xef,\xa6\xd2\xfb.\xc0Q\xc3\x08_4"4\xc0&h\x0c\x95\xd0\x1b3\xc0$@\x02Z\xcfo3\xc0\xcc:Yd\x99\xd88\xc0\xed\x8f3\xd1\xe7\xd9/\xc0\x1b%,\xaa\x8c\xb22\xc0\xe1\x10Mdb\xf85\xc0e8g\x1d-a-\xc0s\n\xca:\xe485\xc0\xb5},G\x17\xaf2\xc0\xca`e+,y3\xc0\xc7\xe3!J\x8e\x936\xc0\x96\x86\xef\xba\xc8p3\xc0J\xfe\xe7u\x8063\xc0[\x8f\x93\xba\xa7\x9d4\xc0\xdd\xb1%\xf1\xc5\x963\xc0f\xf6\x1b\x1f1w-\xc0\xb7F\xf8\xefy\x816\xc0\xef\tyk\x91+4\xc0Y\xc8h\xb1j\x0c-\xc0\x07\x8bT\x1c~(-\xc0m(\xf5\x94\r\xdb2\xc0\xb4\x13\xc6\x138\xa82\xc0\xf1\xc0\xbc^2\xe63\xc0\xb1C\xf5\xea\x0c\x890\xc0"-\xac\x0b\x8e\xcd2\xc0w\x9fY\xce\xc6\x9b2\xc0\x0c]\x05\xfb\xce\xb08\xc0\x8b\xd0\xb3\xc6\x1a\xeb4\xc0 \xfe#\x15\x02\xa37\xc0\x10\xeck|,\x9d7\xc0\xb2\xba[\xae\xc3\x832\xc0\xb4\xd3\xaa\xb9E\xfd.\xc0\xcbmJ\x084\x944\xc0\xae\xca\xac\xc6\xbd\xf07\xc0\xa9\x9bL\xa8\xce\xf73\xc0\x9f\xf0\x19\xeeAm3\xc0!\xd6ToC\x0b3\xc0\xc5\x13_V\r\xe2.\xc0\x1bUd\xaaNk2\xc0\xf4\xe3 \x13\xb197\xc0\x18\xc9\tj\x9a\xd32\xc0g\x9f\x90\x1f\x1c\x1b2\xc0)\xf4}\x9c\xa2\x072\xc0\x86L`\xaat,3\xc03u"\xf3\x9dy6\xc0&\xe4\xe9\x04\x1f\xe32\xc0|\xb2\x1d\xcd\xb7\xfb2\xc0\xd4\x0b\x82\xdb\xc0\x023\xc0\x80\xd3\xd1\x9ceS3\xc0\x0ek\xbf\xf6\x13\x064\xc0\x97\xf0\x93\xbcr\x95/\xc0\xde+\x0b\xa6S\x8d4\xc0\xdd\xa3\xb7\x95\xafx4\xc0\xa8\xe7\xf4W\xbe+3\xc0\xcd\x9b9Sk\xea8\xc0G\x01]\xaa\xfe\x8e3\xc0\xd6\x1c\xeb\x89\xbc!3\xc0\x01\xa5/\x98\xa985\xc0\x9c$0\xcc\x13\x054\xc0\xe0Zfw\x19\xe83\xc0\x85Y7XvQ0\xc0\xea}\xe4\xc3\x0b_4\xc0\xb9Ew\xb6\xdf\x07.\xc0Y\xd3@\xc3l\x195\xc0\x9b\xbf\xf3\x07\xbd\xab3\xc0 Bb!~\x103\xc0\xaa\xa4\x8e\xabO\xf22\xc0\xfb.{\x80\t\xeb2\xc0u\xe7-\xca\xb8p3\xc0\xdf\x90\'\x81\x9f\x1f8\xc0:\x1b\xa1]m\xeb3\xc0\x8a]\xcf\x01\xaai6\xc0\x08\x84j\xec%\\-\xc0`\x8b\xa6\xe1\xa8\xfa,\xc0\xa0\x8a\x8b\x02\x9b\xea2\xc0d\x11\xff!\x0c\x165\xc0r{\x7f\x10\xe9;3\xc0\xe2\x8b\x82s\x17p4\xc0\xc01\x9c\xffT\xe03\xc0\x02U>\x9c\x02\xd13\xc0q\x160\xb8V\xe12\xc0`3\x84\x8a\x06\x104\xc0BIF\x96{\x976\xc0\x079EJ\xb9\xf52\xc0\xbf\xed\x85\x87E\xa85\xc0\x0b\x01@+\x0244\xc0\x84\xf5{\xf6\xbb\xfb.\xc0R\x1a$\x15\t\x8d3\xc0N\xc3.O\xc0\xb52\xc0@\xc0\x00\xf2\x8b^3\xc0\xea\xbc\xb8\x0e\xf8\x865\xc0rV<\xed\xf2G6\xc0;l\xb6\x8aLP4\xc0\x05\xd3\xe802\xd53\xc0\xd6\xd3*c\x05\x983\xc0\x03\xffKQ\x8f\x189\xc0\xdb\xcaG\x03\x13\xf81\xc0i<\x91\xc2\n\xd03\xc0&\xcf\xb7pP\\4\xc0\xac\xeb\t\xc0\xa807\xc0\xe0wy]"\xf23\xc05\x88\xa6\xfb\xc9\xe01\xc0\x93\xe1\xec\xd6\xeac4\xc0\xb82\xc3\xdc\x1d-4\xc0%\xca$\xb6\x9f\xdd8\xc0\x8d\x11\x9a\xb1\x8c\xc13\xc0\x85\xe4\xdf,B}3\xc0\x05p\x99\r\x1cO8\xc0\x0bsl\t\xffu3\xc0\x9a\xf2\xa4\r<>3\xc0\xf86\xad\xe9\xc89-\xc0H\xe5\xf4\xe9uE.\xc0`\x7fH\xc7\xea\xd43\xc0\xddpD*{\xc84\xc0\xfa\x84\xd3\x93=\x972\xc0\xd8\xbf\x1263\xc33\xc0r\xe1[-\xf7\xef2\xc0\xd0\xd3\x15\x8d\xe2O6\xc0\xb7\xd1L\xb8Vl4\xc0rf\x06\xbb7\x0e0\xc0I[\xaa\x03\xfa&-\xc0\x90c&\xf2n\x19/\xc0g\xf5\xe6\xefW$0\xc0\xc0h\xbb\xcd\x89\x052\xc06\xe7U\xa0\x8ec-\xc0\xcaU\xaf\x05\xc4k3\xc0\xa1\x93,hg\xf25\xc0\xb6_\xaf\xe3p\x04-\xc0\x1d\n\x9b\xbc\xfb[/\xc0\xc1\xbcN\xf9\x13\x0f2\xc0\xea\xc1\x94\xd6%|4\xc0v+\x10\xb2\xb7\xfe2\xc0o-\x02MW\xcb7\xc0>]e\xf2i\xde3\xc0:\x0e\xd99\x0e\xfd2\xc0*\xc6\x99k|\xca2\xc0\xef\xaf}\x02{]5\xc0z\xc5\x02SP:/\xc0+]\xad\x9d~*4\xc0\xb7\x01aa\xe2\xed3\xc0\xab\x8e\xdd\x9a\x0e\xdb8\xc0\xc6\xfb$\xc57\xd62\xc0\xb4x,\x02\x0b\\-\xc0d\x15\xd1\x05cU-\xc0\xb2\x8f\xcc\xad\x88s4\xc0\x87\x1a\xc7\xd1\x7f<4\xc0UGb\x13\xbae3\xc0\x1c\xcab*\x87\t4\xc0\x94[`\xbb\xbcl3\xc0\xf7I,P\x17\xee2\xc0-r\x8a\xd1 W4\xc0D\x03\x98SI\x903\xc0\x02\xef2}\x01\x063\xc0\xf8\xd6G\x84\xc7\\2\xc00z\x15\xb6F25\xc0Z7hi\xd4\xb83\xc0\x16\xf7\x0b\xd3\xd7\x89-\xc0A\x11|(\xcfo3\xc0\xeb\xb5\x104\x83r/\xc0\xbe\x10\x13\xb6f\xb2/\xc0\xae\xc0\x16\xb3\xd3\xc97\xc0=0\x17\xae\x86\xed2\xc0\xf2kB*\x88\xc12\xc0X(\xd1ZJ\x8e2\xc0g\xf7\x7f\x11\xa5\xd1.\xc0\x0c\x1eU1\xbbx/\xc0\xe8\xf6T\xcfy\x03/\xc0\xb5l\x9f\xd6\x1eW4\xc0!\x94\x96\xbd\x04\xe82\xc0m\x04\xfd\xb8\xcfq4\xc0\x9f\x0e\xd1\xf1\xf1\xec4\xc0~P\x0b ;\xd48\xc0\rg\xd6F\xb9\xbd5\xc0\xdb\xae"\xd5G\'4\xc0\xb6\x81\x04\x99P\xd22\xc07O\xb6\xf8\xaeM5\xc0\xeeL\xc6\xc2\xda@/\xc0$!\xb4\xa0!c2\xc0\xdc\r\xd2\xd1\x1d\xe82\xc0\xcbo\xee+\xce\xd67\xc0Q~3<\xafj7\xc0\xb4<\xb3\x85,t6\xc0\xe67\xf4\x8bv\t3\xc0\xe0-gr\x0b\x1b3\xc0"\xc0i\x86\x9al2\xc0\x858\xb4\xa7\x07\xa5.\xc0 \xe7?\xf2!\x9f7\xc0\xbaN\xe2\x07\xd1s3\xc0y\xc0\x8c[@\x8c6\xc0q\xb6NsE\xe11\xc0*\xdf\x99\x95\xba\xe81\xc0\xd3\xef\xe6\x93\xccc3\xc0\xb8\xd9\xde\xb7\xb644\xc0T\xee\x92ej\xa33\xc0\xc5S\xf4\xa8\xa8u3\xc0\x15M\xd1\tSR7\xc0\x9c\xdf\xb6\xaf\x98o3\xc0;\x8e\xddk`\x862\xc0<\xc8\x93\xfa?!3\xc0c\xe69\xc1\x98\xdf1\xc0\x11\x87U",\x012\xc0\xc2\xd6\xc3\x0cP\xeb3\xc0\x16\xd1\xec\xfb>Q6\xc0;\xbd\xb2\xdc^\xd13\xc0\xa7\x81\x14\xe8\x7fo/\xc0M\xf1\xfc\xad\x82I6\xc0\xab\xc6,s\x16\xde2\xc0Na6}\xee\x084\xc0\xfa\x976\x96Zk7\xc09\xb0*\x98\x8c\xc43\xc0!\xa2bs\xean2\xc0\x94\x0b\xde\xea\xe0\xa53\xc0\x1dk/o\xd0\x850\xc0\xceD\xe4(\x9d15\xc0\x923[\xf6\x0e\xf33\xc0\x98\x99rs\xc7\xf92\xc0!BEv:D7\xc0\x8b\xfc[\xe0i\xf33\xc0\x0f\xb6y4\x0fL6\xc0\xb6q}<\x01\x0e3\xc0a\x98\xc6\xec-\x194\xc0=r:\n\xea\x92.\xc0M\x1d\xd0\xf9\xb6\xb25\xc0]\xd1p\x12m\x185\xc0\xd7\x0c7\x9aN\x8a4\xc0\xe9q\xf0ggW0\xc0\x9f"\xbf\xfe\x9c:7\xc0U\xd9T\xdb\x12J6\xc0\xc4\x17\xe4r\x14~8\xc0P\xf1\tW5\x930\xc0\x02M\x91\x93\xadr3\xc0\xd4\x98\x02K\xbbq4\xc0\x93k\x00:3\xf84\xc0\xec\xa5\xf8\xf3\x88\xf98\xc0;\xeaV\xd3t#4\xc0u9]=(\xf82\xc0n?\x11\x0e*\x90.\xc0\xde\xd4\x87\xf6r\x114\xc0\xb4u\xa1\xafM\xb32\xc0T)QL\x05\x002\xc0\x1d\xcc\xfc\xb3\x15\xeb2\xc0\xb8\x1a\xdbw\xcfK8\xc0\xbe\xd5{ \x1188\xc0\x04\xcf1T2\xd08\xc0}\x84\x1c6E94\xc0\x9c\xa3\xab\xfc\x91$9\xc0}\x82\xadGr\xa84\xc0\x9e\xf8\xcc\x97\x8d\xef2\xc0\xdfG\x89K\x0b\xde6\xc0\x7f\xb5\xbe\x14\x1d78\xc0\x86\x99\x1f\x80\xbf\xe43\xc06B\xb3\xf9\xd2\x159\xc0\xd05\xc4\x9b(7-\xc0\xa5z\xb5a\xf4\xc82\xc0\xdf1\xc9\xcb\x95b0\xc0\x04\xa4\x05K!%4\xc0b\xd5H]\x00\'4\xc0\xdf\xa2\xb4\xf7\xd5\xed2\xc0\x0b*\xd8\x14\xda\x904\xc0\xaf-\x12\xabB\xf12\xc0\xdb3\xb21\x0b\x033\xc0V@,\xe7jf0\xc0\xafA\xfa\xceq\n4\xc0_b\x08$\xfd\xe03\xc0\xab\xfe\xecq\rW4\xc0\x0b\xd3_\xea\xf2\n2\xc0\x8cj\xb1Q\xde\xc12\xc0\xbe\xbf\x937\xf1\x993\xc0x\xb1\x9d\x13B\x151\xc0\x1d\x84M\xe2G\x8c0\xc0\x90\xdd\xb3\xab\x9c\xa85\xc0\xf4\xfa\xd4\x1a5\xc53\xc0\xdb\x07\xc6G\xe9\x085\xc0x\x14\x03v\xd6\xb3/\xc0l\x84g#M\xfc3\xc0\xe8\xbaD\xaa\xc0"4\xc0\xd5\x93\xae\x99\xce"3\xc09{][\xd039\xc0\x97)\x19z\xdf^2\xc0YS,\xde\xb9\xe22\xc0\xb4_\xcd\x9b\x80V1\xc0\x7f!\xcd\x0bQ\xf82\xc0\xd5B\xb2\x89\r\xeb.\xc0\xbd\xe9x9\xe7H5\xc0\xc8\xfe?Gl\x1b2\xc0\x93]\x9e\xde\xcfp/\xc0\xbb]e*\xe5\x063\xc0\xdf\xbd\x1c\xb4]%6\xc0l\x82\x92\x16\xb5x5\xc0\xb0\xf6\x0e\x03\x90f3\xc0\x8f\r/\xe3N\xf23\xc0Uh`U\xea\x0b2\xc02\x8c[\xd1\x1a\x904\xc0HUI\xd1\xaf\xa76\xc0\x9fO\xa4\x04\x90\t4\xc0Kl\xda*\xbcx4\xc0\xf3\x8b]tT\xbc2\xc0\t\xb3\xbfTc\xc72\xc0\xd2?\xad\xd3E\x1e/\xc0\xbb\x0en\xf3s\xc24\xc0mL\x87\x94\xca\x181\xc0|\x1a\xd1U\xe1\x1f4\xc0\xd110\xfb\xb7!3\xc0\xf0\xa3p(Z]3\xc0\x99\xc7\x872h\x868\xc0\xb0T\xe25\t\x105\xc0?\xe97\xfc\xc5\x0e4\xc0x\xdb3\x81\x12]4\xc0\xc4Jb\x1f\xf6\xd92\xc0|\xdazn\x0b\xf00\xc0\x07\x17\xd0\x8b\xdc\xf2.\xc0^\xe6\x80l\xc4b3\xc0\x13\xb3\xb0\xa0\x07\xb62\xc0\'\re9\xa6\xa58\xc0\xc3i\x1c\x93\x04\xac9\xc0\x06\x05!\xd6\xbc\x0b5\xc0x\xb7+\xb9\xbb\x854\xc0r\x93\xe4\x17\x89\x804\xc0E\x18\xe4\xfdt\x083\xc0|a\x147\x04W4\xc0\xc4#l\x1e\xf3\x184\xc0\xd2q%z\x81\x003\xc0\x86i$^e\x883\xc0\x1a\x0b\x1e\xb1_-3\xc0\xf7\xdfCl\xf7P4\xc0\xa3:\xf8\xdb*\x9a9\xc0\n\x9d\xc1;F\xb70\xc0\xd1\xf1\xc7\xb95]3\xc0\xb0\xd4\x02z?\xb30\xc0rs!\xe72\xab0\xc00=\x84)\xe8E3\xc0\xd1&m\xceD\xff2\xc0\xde\x9f\xec\x02\x90R4\xc0\x80\x8a\xca%\x87\x145\xc0!\xab\xce\xfd\x12\x131\xc0\xfb\x07[\x1ba\xd60\xc0\x98xf\x0b\xab03\xc0\xb1\x99\x16\x14Jf3\xc0\xff\x01\x9c3\xab\x888\xc0\x9d\xb5h\xe1\xba\x166\xc0\xae\x80\xb5\x0c\xd2\t1\xc0}\xc9\xa8\x99,\xcf0\xc0\xb2BV;\xf4\xb20\xc0b\x05P\xa9\x85h4\xc0M\x9er\xaa]\xeb3\xc0\xa2\xe9\xb2\x9d+\xb73\xc0|:R\x1c\xa9\x88/\xc0\x90w\xa1\xc1\xd9\xc59\xc0\n\x9d\nH\x9f\x0f2\xc0J\x17K];#4\xc0;\xb1B\xef\x9f\xe33\xc0\xbfQ\x16I\xe0\x184\xc0{Jr\x1c\x83R3\xc0]\xf3[5[73\xc0\xca<q\x06\x99$4\xc0;)\x0b\x19\xdf\x0e/\xc0<>\x1c\x9dU2/\xc0\xebrs\x90\xa8\x9b1\xc02`S\xd7]\x918\xc0\xb7\x08\x01\xa4\xff-5\xc0\x10\xc0\\\xb3\x83\x90.\xc0\xea\xc9\xec\xbax\xf42\xc0\xc1\x02\xb1\xa7\x15\xda4\xc0<\x89=d8\x1f3\xc0\xf2+\xed\x8c\x06\x184\xc0\xba-<`\x8a\xf92\xc0\xdc\x7f\xb2h\t\xec2\xc0\xa7\x80\xdd\x1c\x8fb3\xc0\x88Q\xac\xc1\x17\x083\xc0\xbdxu\xd6\xc2\xa11\xc0&\xfe%\xe5\x80/6\xc0\xc0\x0f\xcf\xb9\xad!3\xc0\xb0\xf3\xbb-\r>3\xc0\x1e^T\xce\xf6\xa06\xc0\x9e\xec\xb0\x9c\x9aV4\xc0\xeaf\xe0\x96\x1f\xdf3\xc0\xdc\x98[LS\xdf2\xc0\x162\x84o\xef\x8a8\xc0\x1b\x14\xf6\x8c\xa8\xb01\xc0\xba\xa8\xc6:{\xb16\xc0+\xbd\xc3\x00\x86\xab3\xc0/bq\x02\xcf:6\xc0Pi\xa3\xc4h|4\xc0\x96u\x86\xe0\x8f\xa01\xc0\xbc$\x81rM\xbe2\xc0\x1c\xbd#\xa8bh6\xc0\x95%\xfc*(v4\xc0\x15\xc2 \xfcLL5\xc0\xba\x1a\xd8\x9f\x95S5\xc0\x9dg<y\xf7w1\xc0\xdf\x0cU\xd1\x94\xed3\xc0-\x0b\x10\xdf\xdf\x135\xc0\x89\xaf\xbe\xd6\xfa<3\xc0\x11?[\xee}43\xc0\xd2\x7f\xed]\xc6\x956\xc0\x01N\x14Y"e3\xc0\x80\x18\x11\xe4S\x1a7\xc0M\x1a&\x98Z\xa01\xc0y\xbd\x12\x89G\x185\xc04\xbfc\xd4\x84\xfa4\xc0`\xb3\xef\xe7-\xe53\xc0\x0ffC\x1c\xf0t7\xc0\x88R\xaa\xb5\xda\\3\xc0\x08{F@\xcc\xea2\xc0\x14s\xf1\xfe[\x0e2\xc0\x0b\x12\xd6\x8cQ\xd02\xc0\x18\x8b\x86])+0\xc0\x92K\x1dl\xfa\x143\xc02+\x8cZ\x10\xee2\xc0\xb7\xfaj\x89-\xb23\xc0F\xa5G\xd2\xecF7\xc0w\x89\x8d9sk3\xc0U\xaeTq\x82%5\xc0Y\xe2\xf8\xcc\xc814\xc0N\xb5\x18\xae\x0e\xfe3\xc0\x192k\x85\xc5\xb64\xc0\xee\x80\xe8d9\x9e1\xc0\xf4\xfcf\xa2\xe5S2\xc0\x14\xdfV\xa3\x1f*3\xc0!\xee\x9bo\xad\xb11\xc0\xd3\x92v\x97a\x185\xc0\xc3\xf2pSNN4\xc0\x1f\x17\x83jX\x024\xc0?a\x0c\xd12\x983\xc0\x16RS\xd0L 5\xc0r\xbcR\xb4\xc2\x1a3\xc0\xd2B`39\xe12\xc0\t\na\x10A\x8b8\xc0\x88\xb2D\xb1\xc6\xa32\xc0o\xfa\\\xc6\t\x852\xc0\x1e\x15;\x7fv,0\xc0\xd0\xa3;7\xe7\x065\xc0\xef\xef\x14r\xac\xd74\xc0B\xefKt\x1793\xc0\xc4\xbe\xb9yf\xf79\xc0MO\x9a\xd8\x9a\x022\xc0\x1b\xa0\x8b:\xdd\x143\xc07\xbd\xde4NN8\xc0-\xec\x94\xa0 \xa83\xc0S\x96\xe3\rfD4\xc0ww\x83^\x9c\x1a6\xc0eS\xca\x94\x02}2\xc03\xb6\xe7-\xfe\xd40\xc0\xe9`\x14{\xdb\x177\xc0\xac=\xf6\xd4\xfe\xb33\xc0\xe9\x8eh\n\x92\x194\xc0=X\xb0`\x82\xb53\xc0)6L\x19t\x1a4\xc0\xf0\xba\xfa<\xc1\x126\xc0\xf8\xb5~A2#3\xc0\x0b\xd3ts?\x154\xc0\x15\\\xfc\xe5\xa9\xc23\xc0b-|\xf8\xb8-3\xc0\xd2\x04S\x8f\xf6\x184\xc0\xab[3\xeePS8\xc0\xbaz\xae\xbb\xd6\x005\xc0h\x94\xa1\xb7Mu4\xc0\x8f\xf0\xdc\xf4X\xf53\xc0\xd6\xbe\xaa(!\xcc4\xc0\x05F<\xc9\xa4\x9f3\xc0\x90\x85\x11\\\xf8\xed2\xc0\x0e\x1dqc\xa4\xb52\xc0HNo\x90\x1e\xd14\xc0sj\xf7\xf6\xa1\x9f4\xc0\xd7\x12FQ!/4\xc0\xf6sg\x00\xc2\x132\xc0r[\x89\xc0\xdd+6\xc0\x90+\xda\x06%D3\xc0;\x06\xe3juE3\xc0|\x08\xe7&/k3\xc0\xe7\x15\x9e\xef\xfeK3\xc0lkvOf~2\xc0\x19;\x92<_.2\xc0\\\'\x9f\x9a\xaa\x87/\xc02\x15\x18M\x8a\xed5\xc0^\xd3\xa4\xba\xa2\x025\xc08\xe5ck\x80\x7f4\xc0\nl%\xc7\x0e,3\xc0q W\x11\xe5\x104\xc0\xc8\xcanJ\x19\xe43\xc0\x8f\x8b=Vks3\xc0X\x9b\\F\x1f\xe12\xc0\x8dl\xdcD%>3\xc0e^\xf38\xc4\x183\xc0a\x7f\xb6\x18\\\xd32\xc0/\x0c\xe3\xfaG\t6\xc0\xf7\xb9\xaenm\xd40\xc0x\x1aDy=Y2\xc0\xc46\xa3\\\xbe\x182\xc0\xa0k\xbb\xbb\x1aP3\xc0\xff\xf4M&D\xb83\xc0^~\x8f\\L\n3\xc0hK\x95\xed\xc0\xec8\xc0s9\xc3\xa6"K3\xc0\x19\xc8\xf4j\xb6"8\xc09\x8e\xae\x8fZ/0\xc0\x9e@\xf4\xd9\xdd\xad3\xc0.Z\xd8\x99Y+3\xc00C\x9d\xbf\x80~7\xc0\xb7\xab\x0c\xbcj44\xc0\x19\xc7\x03\xcf\xc2\xe02\xc0r$`\n\x87W2\xc02\xb0\xe3\xdf\xbb\xb10\xc0\xe4\x17*G\xafM3\xc0\x0c l&\xf3g5\xc0b\xb4p\x00F\xf81\xc0\x8e!\xd2\x07d\xf93\xc0\xb3\xef\x14\x86E\xbd2\xc0\x00g\x8a\xc6\x17g4\xc0\xb4?\x88\x8f\xf0\xd42\xc0\xc5d\xf4\x88\x02J3\xc0|\x9a-\xf3P+3\xc0c=\xb2\x87\x94e2\xc0\xe0\xb1B\x9c\x91\x0c6\xc0\xfa\xe8\x14\xcfy\xd5/\xc0\xe5\x16E|\xaf,0\xc0\xd9\xa8iK\xe6 6\xc0\x1afA@\xdf64\xc0\x81h\xc1\x90\xa4m4\xc0\xc2\x044\xacY\xee3\xc0,\xdd3\xd1\xe7\xea3\xc0\x82\xb1\x9d\x8d\xee\xd22\xc0\x91\xabj\xfd\xefk3\xc0\x87\xd9\xede\x13t2\xc0\x13\xd1*~\x0e\x1d3\xc0\xa1K\xdc\xe7\xd0>2\xc0\x13L\xea\x90\xd2\x803\xc0x\x1e\xacV\xdb\x833\xc0\xf8\xf7\x83\x0b\xbc\xc63\xc0o\x19\x84\xea{\xb50\xc0\xecn\xdcw\xc4K3\xc0\xdf\xfe\xee\x99I\x972\xc0e\x84\x98Obr4\xc0%0,\x1a\xa304\xc0d\xb9,\xac\x12\xd82\xc0\x9d\x12\xb6\xccAz3\xc0\x92+\x16\xdd\xa8W3\xc0\xfe\x10LMc\x0f3\xc0\xf0\xb2\xf7\x02\xd5Y4\xc0\xd2\xb8\x86\xeeq\xbe0\xc0\xc0\x0c\xc8y\x01\xe9/\xc0\xd7&D\x98q\xb01\xc0\xe1\xf9K\x00\xaa\x103\xc0X\x0c\x97\xb8KA.\xc0\x91f\n\x18\xa4\xf82\xc0=\xb6\x0f\xeb[\x176\xc0\x95p\xd9\xfc\xfdX9\xc0.I\xd5R\x1e\xfb1\xc0\xa4co)\xb365\xc0\xfc\xcd\xae\xba\xac\xde4\xc0\x1c\x0c9\x92\\O3\xc0\xcc\xb3\xfb\xf1\x90\x8e1\xc0P\x0e\xff\\\x14\xbf2\xc0\xd8\xc4P\x1b"\x8a4\xc0\xcc3\xd5\x05\xa6\x8c/\xc0\xe5N\\>\xe2a8\xc0t\xe5\x90\x83Ov5\xc0N\xd44\xfa\x08D8\xc0+w\x92\x8f\x1b-8\xc0\x02a(\x13\xba\x04/\xc0rG\xf8M\xcd\xc53\xc0\xf7\xdc\xf3%I\xd02\xc0\xbe\x96&;\xa3S4\xc0\xa5v\x9b\x97;\xf53\xc0\xe2\xfd/\\e\x064\xc0\xc9\xbeC\xfe\xe5\xe33\xc0yu-\xee\x9bh2\xc0=\xae\x039\x97\xc91\xc0\xde\x0f[o\x90\xc32\xc0\x88~\xfeF\xdb!2\xc0G\xfeW\xf2\xfb\x193\xc0g\x85w$$\xdd/\xc0\x0c\xfa\xca\xf8$\x954\xc0\x82\xe7\xe1\xb6\xa6\x813\xc0\xe1\xa1\xdb\x83\x02\xbc3\xc0\x9a\x082\x11\xac75\xc0\x93\xa7\xe5!\xd0r2\xc0\x80\xc9\xb3\xd6\x1354\xc0<\xeb\x01\xea%.4\xc0\x7fZL\\\xa2\xd23\xc0x\xc1\xdf$-C4\xc0\x1f\xac\xdco\x1d?2\xc0\xccY|\x83q(/\xc0\t\xfb\xdb\xf1\xcb\xdc2\xc0\xe4\x1b5\xbf\xda\xd33\xc0\xf8E\xa0\x8el[8\xc0\xc9\xaf#G\x94\xa83\xc03q\xe2\xce4\x893\xc0\x14\\v\xc6\x9f\xd82\xc0\xb5\xf7\x18\x93\x89\xed2\xc0UW\x99\x12ME5\xc0;\xf40\xa8\xb5\xd24\xc0\xbe\x9f\r\xf2\xc9\x1e7\xc0\x07U\xf3\xf3\x1c\xfa2\xc0\x89h\x15\x9bK@4\xc05\xff\xe3\xd4a\x96/\xc0\x83m\xb2\xa1\xf855\xc0\x1f\xf5\xcd}\x02\x115\xc0\x18~\xc8D\t\x948\xc0\xfc9\xc2\x84\xd6\x0e0\xc0\xf8L\xc0\xf2\xb9\x943\xc0\xbf:\xae\xa3L\x197\xc0\xfb88\xcbM\xc64\xc0[d\xefP\xc9\x112\xc0\xc7O9\x8d/\x074\xc0\x0b\xd6\xd1\xee\xb2\x9a3\xc0\xeb\xb1\xa5Ix64\xc0\x1f\x96ahc\xd82\xc0\xc2\x80-\xff\xa3~3\xc0\x9e\x9d\x85\x07\xeeQ3\xc0\x97+x\xefwp5\xc0\x94\xbd^c\x95\x057\xc0\xb2\xd0\xe6\xe8\x1ew2\xc0<\xf7\x11\xdd\x9a\xab3\xc0\x11\x8e\xf7\xa5^\x072\xc0\x0f\xf1qEL\x0f2\xc0\x08\xf0\xf3Y`d3\xc0\xd7\x08\x93\x80"\x160\xc07\x16\xe8\xb9\x95\xa73\xc0\xd3\x96M\x99\x12\xf13\xc0\x86\xeb\xc4\x0e\xb6\xd02\xc0\x1d\xd4\xc4Z\xd5\x8a3\xc0\xb3\x08\xa0\x9cS\x9e4\xc0\xd8\x8cHV\xab`1\xc0*1\x94C\xfb\xf12\xc0\xb8c.\x04=s9\xc0\xc6\xbb\x86\xb0R\xa63\xc0\x8b\xe2\xbb\x99\x83\xbf4\xc0p&\x11\xed\xf8:4\xc0\xe2\x9bT\xbc^\x188\xc0S\xae\xfa\xb6?\x030\xc0\x1f\xf7=\xb1KB2\xc0p\xe0X\xb1\x97K4\xc0\xbc4.Q\xe8\xfb3\xc0j\xad\xefb\xd2\xcd6\xc0\xed~\r\xde\xe2\xb38\xc08\x94\x11\xc7\xbbV3\xc0\xc0\x8a\xf0\xc0\x83\x0f9\xc0\r\x93=\xfb\xc0w7\xc0\\\xc6\xe5f\x94\x173\xc0\x84\x0247A\x105\xc0\xb9p\xd2"\n\xbc4\xc05\xdaq\xfa\x82\x162\xc0\xbe\xb3\x81\xae\xeaJ3\xc0\x8b\xd5\xc9vT-5\xc0\xeb,\xe6L\x93\x063\xc0\xc4\x88\xb1f\n\x046\xc0m\x18\xb27\x01X1\xc0\xed\x9d\xd1w\x87\x890\xc0\xd0m7\xd2\xe4\x0e0\xc0\xb4\xe1.\xe6jx4\xc0Y\x87\xf6\x05\x15v2\xc0ox\xd1*\xc0\xe71\xc0\x80\xf8\xb2\xcd\xe2\\4\xc0w\x89K\x1aGi3\xc0\'\x7fn\x9e\x90[3\xc0\xc8\x10M)\xe0\xf72\xc0&\x85\xb8\xe2\xbb\xc63\xc0\xd4\x85\x11w\xce\'3\xc0\xd8u[\x0f!\x131\xc0\xe3\x93\xf8R\x8f\xc01\xc0\x04!9\xe4\xc6\x1c2\xc0QJ\x08h\xff\r7\xc0\x80\x1cH\xa2\x1f$3\xc0(\xb1\xd9\xad8\xae-\xc08=\x1aQ\x02\x016\xc0\x85\xc9C(+!5\xc0n!\xd7W\x0c\x854\xc0\xfa\x00L\xc9\xb8s4\xc0\x94\tZ\nR\xd23\xc0\xa9\x90W\x9e\x18!3\xc0cr\xfeR\xc7\x863\xc0\xa8\xf6\x93\x86\x88\xf7-\xc0\x83\xcdq\xc5\xf8\xdb2\xc0l\xa3\xe4u\xfc*4\xc0\xfa\x9d\xe4\xbd\x9074\xc0S\x1e\x93w\x10s3\xc0\x8dD\xf3\x13\xc5\xfd2\xc0+\xdaf\'!,3\xc0V\x0fhB/\x060\xc0i\x93\rA\x1ci8\xc0\xa6\x1f\xd6\xf2\xf6B.\xc0KA<\x1d\xad\t4\xc07\xe9\xa2\xd0\xb2o7\xc0\xdb\xd2lz%\x1c4\xc0<\xa7a\xab8)4\xc0\xad8V\x8f\xf9\xfd5\xc0j\xbe\xed\xdd\x80\x803\xc0h\xe6\x9b\x9c\xcb\x8e2\xc02\xbe\x8fc\xf0\xaa2\xc0X\xf1\xb9\x0e\xc5g2\xc0\xec\xdaP^J\xb44\xc0iw\xcd\xa6\xa7"3\xc0\xef\xd4\xb8\xef8\x8c9\xc0\x93\xe3\xd3\xd7\xd2a3\xc0\xe3\r|\x03\xe4\x035\xc0S\x9e\x1a\xda\xf432\xc0B\x85N\xda\xe0\x8c2\xc0\x91\xca\xb9%_66\xc0\x85\x82\xcb\x18\x96\x853\xc0VbX:\x0cA3\xc0z1\xa3\xe3\xb9\xf72\xc0\xdf\xb2\xa1\xe7:H-\xc0\xc2\xd9Oh\x83\x9a.\xc0\x97\xeev4\x05\xb70\xc0\x05\t\x05\x9e\xecR0\xc0\xa6{\x99\x1c\x92\xb94\xc0\x1c\xfb\xc6r\x9d.2\xc0p\x95`\x07\xfa.3\xc0\x0ct\xf7\x18\xac\xc02\xc0PA,\x15\xf853\xc0\x9f\xfa\xae:oi2\xc0;\xe0\xc5p\x0b\x1b2\xc0\xb3s \x90\x9a73\xc0F\x19\xf2$-\x173\xc0\x92\xbe`W\xa4h2\xc0$Sr\xe1\xdb\x9a3\xc0\xd3\x84\x84[y\xc14\xc0\x1f\xb3\x8fm!C3\xc0q\xe9\x98\xda\x10v3\xc0\xd2\xbf:3`\xf24\xc0\xc1\xa1\x12\xf9\x02,2\xc0\xd3\xbbHAj\xbd8\xc0\xc1\xc8~\xdd\xcc\xed3\xc0\x04e\xed\xf9S\xc43\xc0\xc7\xa9\x80\xad\x89\x973\xc0&\xf9\xe3\x81@;3\xc0\xe6\xd3\x0b\xd4\'(3\xc0"\xdb:&)\x852\xc0\x80\xd0\xba9\xde\xdb/\xc0[f\xac<\xa5\x054\xc0l\x91\xf7\x1ad$4\xc0\xd7\x8b\x8dn:\xf12\xc0\x0cf\xc8\xee\x03"3\xc0\xeb\xc1\x99\xac\xf6D3\xc0\x0c\xd4Q\xdf\x94\xff3\xc0X\x9f\x82k\xa164\xc0\x12?\x19\x05\xf5\xf23\xc0\xeam\xba\xfe\xfcW8\xc0n\x89\xe4\x19\xea\x81-\xc0\x99\x12\xd3\xf1\x0f\xa02\xc0\xe0\x1cut\xc6\x8b2\xc0{\x93\xe9!\x15\x070\xc0$\x15\xf3>\x82\xba4\xc0n\xfc\xab-?\xb54\xc0\xe1\xb7\xde\x8c8\x844\xc0\xa2\x8e\x91G\xe4\x828\xc0\xa1\xca/\xbc\xb3\t3\xc0\xa4W\xe5F\x13\x163\xc0=\xd3\x9d\xb6A\x026\xc0\xb1\xbf\x9b\xcd\x8e\xbf.\xc0px\x9b\x86X\x8a4\xc0\x9e\xb6yn\x19\x020\xc0\x05&/v\x08y4\xc0\xa8)FR\x83\xe91\xc0?h\xee\r\x9e}3\xc0\t\x8c\x16\x04\xb4\t5\xc0\xac\xb9\x08T0\x832\xc0\x9a\x05~\x93\xe8\x067\xc0\x9esa\xbf\x9eE-\xc0\xb3\x8d\r!\xaa\x1b4\xc0\x057\x0bf"\'8\xc0\xe6:\xbf35\xbf2\xc0{\xf2\xf1\xc3\xc6F3\xc0\xd3:G\xae(\xb64\xc0\n\xc4\x8fP\xb9Z4\xc0\xe5\x13h_\xf2#3\xc0B\x94\xe1\xa5G\xcb4\xc0\t\xa97\xa3\xf9d/\xc0\x0f\xd6E\xd6\xd9s2\xc0\xf2\xaf\x1f"\xd5\xb40\xc0\x11\xe5\xbf=T\x0b1\xc0\xe9\x96\xf9\xc5\xad\xfc2\xc0Wh\xe8N\xab\xd64\xc0\x83st\x14\xaa\x825\xc0\xefu\x8a\x80i\x828\xc0G\xd7\x84\xbf\xfc\x854\xc0i\x08\x99R\xb3\xbe9\xc0.b\x9d\x8a4\xca1\xc0/\x06\xa5\xd4F\xac7\xc0\xd5!\x96A\x92\x1b2\xc0Lx\xd8q\xce\xb14\xc0\xf9\xac\xfe\x1eE34\xc0\x88\xf3\xfc\x9f\xf7\xe26\xc0\xf6/\x1e\x9e\xa9j2\xc0\xab\x7f%&\x8b\xa7/\xc0\x03^\xd7\xf8\xb1\xd24\xc0\xfb\xca5L\x0702\xc0\xa9^G\x02\x9152\xc0^:[\xb8(\xe24\xc0R~\n\xf4:\xbd4\xc0k\xea\rT.\xdc7\xc0P\xd2\x95\x9a\xdf\x143\xc0\x95\x0e\xa3\xf5\x92\xe51\xc0\xce\x9d\x17\x89\x9582\xc0\x163\xd84\xcd\x0e3\xc0\xca\x89=F2\x843\xc0\x15\xb3v\x06}\xf32\xc0\x04\x9a\xda\x91R\xd83\xc01w\xe1\xbdm\x083\xc0NR\xb6\xd6\xa0\x858\xc0\xbb\xa2\xd1\xb4B\xdc3\xc0\x91\xd5\x15G\xbc\xc43\xc02)\xfd\\}\xf02\xc0\xc65\x8f\xb6\x05[2\xc0\x90@:L\xb8\xf44\xc0\xb2\x17:\x8f\xf3\xd1.\xc0\xe6\xd5xX@k3\xc0\x96\x9d\xad\x00F\x1a4\xc0\xa9\xce\r&\x7fQ3\xc0\xd3\xce\x960\xa4\xaf2\xc0\xd0\xfa\xc5\r6\xbe3\xc0|\xb3\xe8\xaf/\xb8/\xc0\x8f?\xdb\xf9\xb3\xad2\xc0\x01\xc3\x11O\x1d\xc60\xc07\x88b!\x90\xa5/\xc0\xcaD~bD<4\xc0\xac.\x7fUt\x047\xc0\x9a\x8f\xf0\xc8\xb0\xf22\xc0Pw,\xd9{\xca4\xc0\xcd7\xa0\x1f\xe6\xdf2\xc0\xe6.\xef\x9fv\xc42\xc0\xec]\xec4.N2\xc0\xe3q\x07\xf1\n\x944\xc0RHNU.x1\xc0~w\x81\xc1\xd2\xb13\xc0+\x00\xe0\x82(b4\xc0p6\x93\xca\xc5\xe83\xc0\xd7#t?\x85\xb44\xc0\x96p\xce\x1d\xec\xf54\xc0\xcf\x08\xceb\xb5\xeb4\xc0NV\xc1O\xf8f7\xc0\xb5u\xa4\x83\x9bT8\xc0MH\x92\x02\x99Y3\xc0-X\x95\x8c\xb5m4\xc0\x93\xfb\xfarQ\x994\xc0vj\x98f\xe2\x014\xc0\xe2\xf0\x10^\xfc\xfc3\xc0\x9e\x7f\xffMn\xcf4\xc0\nb\x10\xd0\xa2=4\xc0ii\x1f&\x13\xe58\xc0\x04(\x8e\x89\xe5\x8b7\xc0\xe2\xa7\xb8H6\xd44\xc0=A`\xe8\xa5\xe23\xc0\xde\x94\x15\x92\x00\xef3\xc0\xe05\x15~`\x1b7\xc00\x8a$3-^/\xc0\xc8\xb4H\xc8\\\xcd0\xc0\xf1P\x19U\x1e\xb9.\xc0W~\x95Elq3\xc0a\xb6\xbc\x03\x9a@6\xc0\xa0\x16(t~\xbc4\xc0L\x98\xa5b\xdf\xe72\xc08\x85@\x04\xeb\xf41\xc0\xbbL3\x9c\xa1\xdb3\xc0\xe2\x96\t3\xba\x8e.\xc0\x10\x14kp)w4\xc0\xbe\xd2\xc6\x12\x0e\xfe2\xc0\x1b\xa5\xd5\xdb\xd7\xc84\xc0hH3\xcf\xa1.4\xc0\xc6\xf8Oc\xcf\x8a1\xc0\x0c0\xf6\x9aYC3\xc06\x069\xb8\xd9\x1f3\xc0#/R\x94?\xf92\xc0\xef\xf2\xe0@\x97\xa63\xc0?R!\xaf2\x0c4\xc0R\xc7:O\x8a\xa88\xc0p\xfe\xec\xca\x89\xeb3\xc08\x94\xe2JU\r3\xc0fk\xc4\xca\x98\xd12\xc0\xe7u\x1a\x90~\xf33\xc0G\xaddj4X1\xc0~=\xa1a\xeb\x064\xc0\x0f\xe3\x05\xca\x80\x827\xc0&*8\x8f\x06\x8b1\xc0\xd4l\x01\xae\x81\xb54\xc0\x1d\x12M\x0b\x13\x034\xc0\xb4r\xa6>\x8c;3\xc0\x19\'\x8d\x88\x16)3\xc0\x11H\x062" 3\xc0\xfe\x15\x93\xf0\xad\x8f1\xc0\xab\xd0h\xf9\xb1\xa73\xc0<\x9a\xd8\x16\x8b\xef7\xc03\xf6\xc3\x97.\x892\xc0e\'Z\x9a\xc1\x0f2\xc0\xe2\xc4\xa6\xff\xfa\x8a5\xc0-\xab4\xd3\x07\xe13\xc0=%\x98v\xda\x175\xc0\xfc\x8a\xdd}\x9bF8\xc0\xd5\xdf&\x1b$\x857\xc0\xef\xf8\x1d\x8f&<7\xc0\xf74PY\x17\xfe0\xc0\xa8\x11\xd0\xbf\x9d#3\xc0\xf0\x16|%E\x172\xc0\xb8\x05\x87\x83\xefL3\xc0%\xfdj~b\r3\xc0\xdc\x06ZZ\xcfu8\xc0\xe9w\x05-\xad76\xc0\xee\x1d-\xe8#G3\xc0\x96\xb9\x9aR\xecq4\xc0a\xb1\xa0{\xdd\x9e1\xc05G\xe5L7\xb22\xc0\xad\x17\xea7\xb553\xc0\xce\xecu+\x1f\xcd3\xc0\xday\xda \xac\x1f1\xc0vk\xc3\xe8s|4\xc0\xbevH\xb2*\xef2\xc0\r\xe0\xfe!\x13\xf24\xc0\xa0\x83D\x0c\x0f\x0e4\xc0Ww\xbf\x8f^\x9a.\xc0X\x14uz\x87S8\xc0H\x9e/\xa4\xf1p3\xc0f\xd4\x00.\xc2\xdf0\xc0\r\x8fX`\x07z3\xc0t\xf2\xdbX\xd2\xac1\xc0|\x97\x93\xac\xe2%3\xc0\x99=\xe3\x9b\x95\x143\xc0Q\xa3\x92X\xef\x843\xc0\x02\xf5u0\x8dw3\xc0\xba\xc1\xa3\x89\x92u7\xc0\x08&\x19\x06>\xe03\xc0P+\xbc\x1e|\xf75\xc0i\x83*%\x9c\xea2\xc0\x9d\xa6\x1d\xc1)T8\xc0\x9a\xb3\xed?\xaf\x978\xc0`\xe9\xfdn8\x903\xc0O@l\x0c\x97)3\xc0\x8fv\xa3r\xce\xd12\xc0\x95\xf3\xf3q\xde\x082\xc0T\xf0\x88\xb4 \xa31\xc0{u\xae\xe8\xd8\x008\xc0\x97\xdd\xddh\xbc\x814\xc07\xbdN!~\xbf2\xc0R\xf8?Yb\t0\xc0\xd9|\xd2\xe6/\xc9/\xc04W\xf2\xa1\xa9m3\xc0\x05\x96\xa7%\xdd\x1b7\xc0\x18\x14\xf0\xdd\x83\xc93\xc0\x172`Y#\xe2/\xc0\xb4\t\xca\xd1vc3\xc0\xe3\x05\xc1%!q3\xc0\x1a\xa7\\h\xa8e4\xc0\xf0,x\x1d_\x963\xc0\xae\x8e\x1c}\xe9\x923\xc0wP\x83\xc1\x9by3\xc0\x9c\xa8\xa7\xa1\x9f\x183\xc0H\xa1\x99\xe91\t3\xc0s\x90\n\xd9\xcf:3\xc0U\xc4\xc3\x84\xa0\x1c/\xc0\xe3\xfcpX\xcc\xdc3\xc0G\xa7\x8c\x9f\\43\xc0}\xf5\x12\x0b\x82X4\xc0\xd6\x7f\r\x81kP2\xc0\'\xdeC!\xacJ8\xc0\xab\x8d[\xbb\x1354\xc0Zl\xc2\xaf\xe3A8\xc0\r\x8d\xed4\x9ax3\xc0\xea5\xfe<\x8bl1\xc0\x8ekB\xdf\xaay3\xc0c\xcc\xab\x86\xf9\x012\xc0\t\xae\xb8\x9e\x82\xbb2\xc0\x87\x80E# \xef4\xc0\xb3\x93\x06R\xf9u3\xc0g:\xde\xbb\x8f\x053\xc0\xf7\xe0QTk\xb11\xc0*i\x05\xa8A&3\xc0\x1a\x8fV1~\xdf3\xc0\x81p\xcd\x8a\xc0_/\xc0r\xaa\xd9\xed\x07a2\xc0\t\xfdf./W.\xc0j\xe5\xdd\xd6\xdbw7\xc0&\xb5\x8ae\xf6\x1f3\xc0\xedY\xe4N\xf7H3\xc0\xd9\xabxwb9/\xc0\x81a-\xebi43\xc0\xd0v~\x0eg\xa94\xc0\xa9\xfe\x81t~\xb43\xc0\xf7\x01vGBb3\xc0 wS\xb7\xe1"4\xc03=ki@43\xc0\x9c\xa8j\x97\xb5\xc81\xc0\x9a\xfa\x0cY\xef=2\xc0\x88\xa9)\x07\x8c:2\xc0S%\x8f\xb81I3\xc0\xc5Ta\x87\xc5\xa43\xc0\xde>[dc}.\xc01\xb1\xb0\xab\xaa\xa74\xc0)C\xcf\xaf\xfa\x025\xc0\xd6\xdf\xcf\xf2\xbe\x173\xc0(+\xb5\xcb\x10\xc34\xc0\x15i\xaf\x8e\x7fH4\xc0$Y\xa5\xf8\xf2I3\xc0,\x94`/.T1\xc0\x13\xf6\xb0aZ\x9b4\xc0f\xc02\xbb>Z4\xc0\xc7\x1e\xfc\xd2653\xc0\xa8\x84\xd91\xfcc2\xc0\xe4/\xb5M\x11\xa2-\xc0y\\\x8c\x01\x9b\xdf3\xc0\x86\xa8\xbc\x8e\x85?3\xc0\x19\xd3\x0c\x87O\x9a8\xc0\xf4\x14]\x91%\x0b3\xc0\xa3\xf7\'&\xd2[7\xc0b@_\x8d\xfd\xe34\xc0\xf5(S\xb1\xf5~.\xc0dV\x86fE\xd40\xc0q%\r\x96\xd9\x1e4\xc0\xb4\xa0\xad\x91.\x9f0\xc0\xd2\xbb\x81M\x8e\xc40\xc0\x17\xb4\xc9\xf8\x8d\xb01\xc0E%\xca\x1a\x15;3\xc0\x06/\xd3\xa8)\xfd2\xc0\xb4.\xb3B"\x075\xc0\xfd\xa1CJ\ni9\xc0/C\x0f7\x8a\xe03\xc0\xf8\xa9\xf2\xfaID4\xc0A+\xb30\x1eA3\xc0Q9\x88\x9f\xb1\xdd2\xc0|5\x82c\xfde2\xc0\xb0\x08\xd8\xebWE3\xc0z\xb4\xb5s\xce\xb40\xc0\xc1\x06{\xcbow4\xc0}\xb7\xe7}\x0e65\xc0\xe5Lsq\x92P4\xc0jv%\xdc\xb8\xbd3\xc0?\xae\x80\x8c\x93Z2\xc0O\x1f\x8dV\xf1\xac0\xc0\x91=L\x0fl\\2\xc0\xa3{\xed[\xca\x083\xc0\x13\xf8 \xc2u\xe11\xc0`\xe7\x91\xa7\x80u0\xc0\xf2\xcf\xa9\xdf\n]2\xc0\x85=\xc3"?73\xc0\x86G\xee\xf5\x1a\xff/\xc0V2\xf6\x01v\xd71\xc0Ha{\xac\x0c\xcf1\xc0\xf4\xae\'XK\x015\xc0\xbc\x1a/\xcf0@3\xc0\xf2\xef\xdd\x03\x8e\xd8/\xc0q\xf3\xd2\x88\xf4\xf72\xc0H\x0f\x9b\xd3\x03\xe27\xc0-\x18\xe9\x05\xd772\xc0\x04\xa3\xc6\xb8\x03,3\xc0\xc8\x8c0\xe5n\xd62\xc0\xd6T\xa3\x8fY\x003\xc0\x92\x1d\x03 \x8d\x02/\xc0\r\xde\xa2n\xc8\xec/\xc0\'\xf1\xa0w|\xc2-\xc0\xd4\x90\x16\xec\xbc74\xc0G\x8c-\xcc\x16[4\xc0\xec\xb6\x87!\x9e\xfd2\xc0sjL\xe5\xcf\xe04\xc0\xc0\x02\x07\xd4\xf9\xed2\xc0\x91R&\xe2"\xdb3\xc0>#\x97"\xd284\xc0\xe8\x13\x8c\xed+L3\xc0^\xd6"V\x16!5\xc0\x9c\xe7\x0e<9G2\xc0\xd6\xaf\x184\xfe\x843\xc0cQ\xae5\xe8k4\xc0*lo\xc1\x85\x813\xc0M\xdb\xf1\x01\x83I4\xc0\xa5\xc2b\xb6zB4\xc0V[\xdb\xad6\xe31\xc0\xc2_\xd7[\x0b\xec3\xc0\xb1\x8d\xeb\xcb\xd9\xd7/\xc05\xd8\xe9k\xee\x167\xc0\xe5\xd8T8wQ3\xc0yr\xd0Z\x92\xc41\xc0\xc0\xf0\x1c\\\xbdH3\xc0\xab\xbdJ\xdaA\xfc.\xc09\xd8!\xae9)3\xc0 \xc7\xd9\xaf\xbdk3\xc0\xde\xea?\x8dy\xf24\xc0+\xccL\xff\x8b%4\xc0\xa3g\x11\x8c\\h4\xc0\x9a\xcfx\xc3\xed\xc2/\xc0\xe2\x97\xbe&\xb6x3\xc0\xfbl\x07\x8f\xb252\xc0\x7f|A\xdbe39\xc0o^&Q\xda,9\xc0\x0f\x7f\xb4\x96\x17\x183\xc0\xe3\x99\xaf\xd6\xe2\x993\xc0,U\xb0\rC\xce3\xc0\xa8w8\xf6\x84\xd33\xc0\xfd\x8d\t\xc6c`4\xc0\x83\x0bgA\x81\xfe7\xc0y\x90AP\xb404\xc0\xa4t\x80\xb2\xa0^4\xc0\x1b?z\xd0\x9b\xf32\xc0\xf4\xaf\xb0\xc3v\xe74\xc0}\x91\x99?}\x052\xc00\x8d\xd5\x8a\xeb\x030\xc0\x8a\xd7_\x8b8\xff4\xc0\xd0\xb3G2WY4\xc05\n<(M@3\xc0\xa8\x1a\xba\xd1\xab-3\xc0[A\x9c\x8e=\xf12\xc0\x80\xda\xb8\xbe7\xeb3\xc0xe\x17\x82vr3\xc0\xf4H\xfb\x04\xcf\xe77\xc0%\x10\xaa\x10\x08u3\xc0\xee\xccw\xfe\xa7#3\xc0\x8c\x89e\xd5\x00E4\xc0h\xae\xa2 3&3\xc0\xbe\x92\x19\xf1K\x8b0\xc0\'\x8b\x93\'S\x951\xc0\x99\xa4\x16SD\x132\xc0w\xcbU\x97\xa6#4\xc0/<a\xab\t\xb82\xc0\xffI\xfe]\xaa@4\xc0Wt=\x180\xff2\xc0D\x0b\xe1\t\xa6#3\xc0\xafB\xf8\xb7\x8eg3\xc0\x1b\xa9\xe4YGR4\xc0\x01+$:\x05L2\xc0D\xd1\x0e\xdd:\x1f4\xc0-\xf8m\x07g02\xc0\xaa\xc4v\x81.\x9f4\xc0\xe0=<\xb2\xea\x8d1\xc0n\xfduN>\xba7\xc0\x81\x15\xf8\xb6\xe2>4\xc0L\x0f\xa5\x8e\xcb\xca2\xc0L\x94\x9a\xce\xf6>3\xc0z,\x8cL\x0fz3\xc0\x1e\xe9\x04}C83\xc0\xaa\xf1\x19G\xbd\xb71\xc0{1\x8e\x7f\xfc\'4\xc0\x18\xad\xaa\xb8\xb9\x8b4\xc0S,.5E\x174\xc0\x9eJ-\x0c\n&3\xc0\xfd\xd5\x9dc3!3\xc0\xeb\x14\x88\xee\xe1M2\xc0\xbf\x8c\xdb\xbaFI3\xc0\xc6{%V\x9c@3\xc0@\xfea\xd2\x19\x931\xc0\xddWNY\xe5\n4\xc0\\\x9b:\x06\x14L4\xc0\xc9F\xc7X\xfeC3\xc0\xf1C\xff\x84\x1c]3\xc0\x90\x89\x88H\xc1\xdb2\xc0(9\xea\xd2\x19x7\xc0\xf8U\xd4\xd0\xb1\x9d1\xc0u4\xdc\xb0\x1c\x1d3\xc0\x94\x81\x98>\x00\x034\xc0\r\xd2\xd1?\x81\x1c4\xc0|\xe4E\x91\x0f\xe63\xc0\x11\xe3\x9b\x95\xe3}-\xc0\x921\x1e\x19i\x082\xc0\x96Q\x07\xb4\x8c,3\xc0\xd5\xa2\x8d\xe4rQ2\xc0\x17\xcd\xd5$\x9354\xc0w\xd1\xbb\xec\x01\x125\xc0\xb7\xcd\\\xcd\xeb:2\xc0\xd6\x96\x06\x1f\xc1o1\xc0a\xe6\x99uIF9\xc0\xf5\xe1\xe2\xc3\x1f\xd56\xc0\xbf\x97\x0f\xf6`\x0c6\xc0y\xf9\xd0H\x05\x115\xc0.~\xd6=\x90\\5\xc0\xc5\x06\x84\xd4\x16\xee4\xc0\x03\xdc\xfe\xfa\x10\xae3\xc0S\xc9\xa2\x8f\xb1\x963\xc0\xaf8\x82Lo,5\xc0"\xc8\x99\x19\xe9o2\xc0\xd3\xf6\xadJ\x13P8\xc0tWm\xad\xce\xd00\xc0\x87\x90\xe6\x10\xd8\r-\xc02\xeb\x81\xbb\x11\xb24\xc0\xb3\x87\xf2J\xc4\x8b4\xc0\x08I\xa3d\xce"5\xc0\xe1S[\x95\x81E3\xc0b\xc7t\x85Ej6\xc0\xab_\x1c\xfd\x9f\x99.\xc0q\x97\xd2\x17-\xb08\xc0\xff\x8a\xf0\xe8\xf3\x823\xc0|\r0m\x05?3\xc0\r\'\x86\xc1\xdb08\xc0\xa4;6\x1a\x05l2\xc0e\x13\xf9\x0ek03\xc0\xb8t)\xf8f\xa93\xc0\x8e\xc8\x03k\xe3\xc41\xc0\xd1\x03\x85D>\xee5\xc0\xa4\xf4L\x87\xae\xfe3\xc0"0%\xa20[3\xc0<\x91u"a\xfc/\xc0J\xce\n\xd1<\xe7/\xc0\xee&AC$\xa26\xc0\x01\\\x0c\xfa\xf9\x9a5\xc0R\xec\t\xbfOi0\xc0zN\x07\x11\x11\x945\xc0~\xeb;\xa3\xf7 4\xc0\xa5=h\xf6\xe8\xa4/\xc0\xb2(3Hb\x138\xc0\x16:\xbb\x9a\x16z4\xc0\xe4|e\x9f?t5\xc0f5;\xc6h\x8e.\xc0\x9b\xbc\x14 \xaa41\xc0\xff"\xad\xe1\xf5\x976\xc0\xad\xd1\x944\x12\x133\xc0\x8f?\x84\xb6\xd8@3\xc0\x87V\x15\xff\xbe\xf40\xc0\\\xa3!\xc3\xe5\x1e9\xc0\x83\x80]\xda)\x152\xc0wY\xa2\x19 \x96-\xc0b\r\x85\xc0\x94\xf98\xc0\x9e\x90Z\n\xf1\xa15\xc0\xda\x8duSP\xbf4\xc0\x80e\t\x8cI)0\xc0y\xb6\x9b<\x08\xff-\xc0\xa3\x04&\xceu\xe75\xc0}\x9f\xdad\xcd,8\xc0\xbal\xbd\xfe\xaeQ4\xc0\x93\xe5\x80"2]2\xc0\x9fN\x8d\xc7?A3\xc0L\xeb4e\xf9\x113\xc0E\x8amUO\xc52\xc0I\xcd\xf4\xaf\x0c\xb35\xc0\xfe\xf6<b\xb7\x1a5\xc0\xf6\xd1f\xb6\x8f\xa34\xc0!y\xc1\xe8\xb4\x936\xc0\xa5\xc2A\xfa6\x906\xc0\xb4\x13;li\xf9.\xc0\xe1E\xc1O\x93y3\xc0\xf6\x03_\xac\x96\xf01\xc07$\xfe\xe5\x01\x812\xc0\xe3/\xfa\x97\x97\xd83\xc0\x97\x90\x7f-\xc2\xd34\xc0\xf0m\xec\x90\xf8W/\xc0\xd5 <^\xb7\x9a/\xc0c\xec\xa2=I\xfc5\xc0ZV"(\x9e\xf42\xc0s\xa2\x0c\x02>\x1c5\xc0\xc6\x0c\xcdv#\xf88\xc09\xd0}\xff\x83\xf27\xc0\x070\x9b\xc9\xd6"4\xc0T0\xe2x\xb1\xff.\xc0p\xddFL\'_0\xc0\xc5\x84[\x08h|1\xc0\x87+J\xf93\xcc3\xc0\x98I\xd6\xecD92\xc0\x85\xae\x96\xcb\xc3\xd42\xc0\x0fJW\x89\x13[,\xc0\xb3\x88\xd6#D\x1e6\xc0ij\\r\xed\xe74\xc0\xd3^\x11<\xd6\x932\xc0h\xee\xff\x85\x9c+3\xc0\xe0\xd5\x8a\xe0\x98\x9a2\xc0\xa2\x0f\xd4%&\xb94\xc0{\x7f3\xb2\xff\x8c1\xc0\xb0\x18\xb1\x8b!Q3\xc0j\xf6a\xc6a\x1b7\xc0\xc3\xa4X\xa9\xd1\xf23\xc0\xa5\x97\xb8\xe6\x0b\xfd2\xc0+\x039\x8e\xee\x1c2\xc0\xb4}\xaa\xbc\xc3\xd93\xc0\xfa\x14A\x99\xb6\xcb1\xc0\x1c\xbb\xeb&N\xb73\xc0\x18\x97\xcb\xe1\xda\xcd3\xc0\x8b\x12\xe7\x9cL\xdf1\xc0|\xbe\xfc\xb8\x1du4\xc0\xdc\xff\x19\x04\xe0\x901\xc0*\x85 \'\xe7\xe74\xc0:s\x93\x8c\'\x8c%\xc0\x00\xe1\xf3\x19R\xfd1\xc0\xaa\xd4\x1c\xd3\x8c\xb42\xc0\x08\x1e\x8f\xf5\xbd\r7\xc0N\x1f\xd37\x07\x9e0\xc0w@\x13f\x8c\xa1/\xc0\xe5KJ\x96\x1e1/\xc0\xc0\xa2\xa8O\xfc\x173\xc0 \xf2\x06\x10\xb6\xb11\xc0j\xddwf\xd4//\xc0\x05\x03\xd3 4b2\xc0\x9c\xbb\x0b\x12M"2\xc0B4Z[Nn7\xc0\xc3\xe0n\xfd\xd7\x834\xc0\x88>w\xd5Y\xa33\xc0\x1a\xbd\x9c\x9a\x8fe2\xc0\x1fUS7\xddm2\xc03g\xdb\x16\xb5\x124\xc0\x02\x0c\xde\xf2\xa4\x0f3\xc0.^\x08\xce\xcb\xfa2\xc0dXE\r\xef+7\xc0\xea8\xd9\xcf\xd0L7\xc0\x14\xe2\xa9@f\x0e4\xc0Oh\xa6\xa6\x14\x034\xc0\x93D9\xcd\xc7f3\xc0\xd7\x9c\xbe\xe3\xfb\xba,\xc0\xaf\xdf1\xc1f\x1d0\xc0\xd6\xe7\x18\xe8\'\xd03\xc0\x01\x01cv\x15\xd17\xc0\xd4=7_\xccD5\xc0\x99\xde\xe5k\xd6\xd93\xc0\xfc\xd8n\x1f\x80\x163\xc0\xa0\x80\xdf}&\xc13\xc0i\x86\xbfc\x7fq2\xc0,\xd0u\x0c\xe2Q3\xc0Xc?\xcb\x9b\xbf2\xc0\xcaR|\xf5N\xb30\xc0\xbe\x1bU\x16\xff\xa2-\xc0\xf0\xe2.\xf0.\xad8\xc0\xa4<\x05\xa8\x05\xa08\xc0\x88\xce\xd5%\x00\x1b3\xc0\x96\x8d>*\t\xdf2\xc0~\xe8\x86\x15E\x089\xc0\x928$^g15\xc0\xac \xed;\x11\xaf0\xc0\x0c\xd9\xad\xf4\xa9\xb20\xc0\x97u\xc1\x97*\x8f0\xc0[}\x00U\x0f\xbd3\xc0\x83\'\x8e\xfb\xd8\xa43\xc0\x1e\xea\xd7\xbc\xfe\x8c6\xc0\xb3O\x86\x9a\x0fP2\xc0B7\xfc.\x8d\x103\xc09\x14\xf8\xed\x81\x1f3\xc0\x04\xd2\xdf#\xfd~-\xc0b_V\x8dF\x135\xc0k\xe4e\xe1gX8\xc0\x15\xe2\x82\x8f\xf0j4\xc07\x12x\x17*\xe42\xc0\xcdhg\x96\x91\xa0/\xc0\xcf0\xe5\xdd\xbe<-\xc0\xdaD\xc4\xe9vJ0\xc0o\xcc\xb5\xe2\x14\xaf2\xc0m\xa2\x88\xc1\xd3\x943\xc0!\x12\xd7\xf1\n\xcd2\xc0\xa8k\xa7\xf4\xba\xba2\xc0\xd7\x07\x10\xec\xa8r4\xc0$\xa8\xc2>\xb8\xcd6\xc0\x146\x90\xc1xo1\xc0\x95\xafV_\tY/\xc0\xce~\xec\x0b\xf6\x8f3\xc0`\xc1\xa0\xf5\x95\xdb/\xc0\x1d\x11\x96\xb3\xd8\xb91\xc0\xd6\x8c\xd4\xf5\x97\x18/\xc0G\xbepI\xc8\x1c6\xc0\x15\xd9\xc1l9-4\xc0\x13\xa3\x19l\xb0\xa40\xc0z\xc7\xf2\x87\x06n8\xc0\x93\x87\xb3\xd4\xb4#3\xc07\xf3\n\x11\x1c\x924\xc0x>Y\xca\xfc\xd22\xc0\x93\x85D\xe2\x93$2\xc07M\xb2gr\xdf5\xc0\x13\x9d5$\x0b\x058\xc0\x88\xb4S\x9a\x92\xfe0\xc0\x03\xa2\x1e\xe1\xac\xf37\xc0\x98-\xd3\xbe\x7f?2\xc0\xb5.\xc6\xe7\x83\xd22\xc0G\x92\xae~\xafS3\xc0\xec\xc6\xe8\x8f\xcb\xef1\xc0Z\xa1\xc0\xc0\xc2\xc62\xc0\xca\x05\x82\x80\xac07\xc0\xce\xab+\xe8\x8b\xca-\xc0L\xdc\x051\xba\x843\xc0a\x94\x99\x92\xb3\xeb1\xc0\x90\xceV\x1d\r)2\xc0\xc5\xd6\xf9\xb2\x87\xfc6\xc0\xde\xc6\x93#VG8\xc0\x8f\x9dm\x92\x1d\xda2\xc0C\xb8\x8d$\x99\xbd0\xc0Wq\xa1\x0b\xc3O4\xc0/Jhs\x91\xbd/\xc0J\xddi\xd0\xc9\xdf2\xc0\xde\xaa\xc2\xcf\x0e\x7f4\xc0[\xe6\x9a\xa3\xbf\xc63\xc03\x1e\xd9\x8d\x9c\xbd4\xc0,%\xbc(\xd2\xc2,\xc0\xef\x17\xec\x91\xb0\xc5.\xc0e`\xa5y\xea\xad0\xc0\x17!\x07\x19D\xbd2\xc0\xd6G\x0b\xe1n\xbf3\xc0-D\xb48X\x912\xc0\xcf\xc1\xb4\xa4pr.\xc0\x19#\xd4#\xce\x0b/\xc0\x97\xb8zL?~4\xc0\xacq\xb6\xc4\xd7e5\xc0\xe4#Y;\x18\x0c0\xc0\xf5\xaf\x88\xa9,\xde/\xc0\x81?(<\x82\x109\xc0\xad\'d\xd7\x1f*4\xc0\x8e\x90\x0f\x9a\x90\xc86\xc0\x95\xe1^=$\xcf6\xc0\x92\xe4\x98\xbe\xa8\xe44\xc0\x17{\xacm\x04\xab1\xc0\x08\x0c\xd8Xh$0\xc0Re|\xc9\x05#6\xc0\xe44x5;\xd12\xc0\x85-**\'\x984\xc0\xaa\xe2;\xf2\x99@5\xc0m>)\x10B\r4\xc0\x9b\xd8\xbf\'\x92(3\xc0\xca\x05\x05\x9e|\'9\xc0\xc9T~c\x02\xef8\xc0!\x93\r\nU+3\xc0\xf4P\xfaA\x9b|8\xc0RarB+\xcc5\xc0yT2\xcd\x93\xdf5\xc0\xba\x00\x1a\xe2\xc4\\/\xc0T\xd92\xb4R\xfa0\xc0\t\xf4!\xe6\xe3~3\xc0\x1b\xef\x05\x14\xe6N3\xc0\x8e{3\xe1\xb1\r3\xc0\xe3t]\x84\xb7\x1a4\xc0\xce\x9d\x83t]V/\xc0D\xcf~\xa0\x95h3\xc0?\xe2\xdbZ\xa1?3\xc0\xa1D\n ~L/\xc0~\xc6\xcd\x06\xe0\x87)\xc0T\xe0w\x92g\xd33\xc0xI\xed\x1d\xb4\x972\xc0\xae\x94\x82\xedG.4\xc0\x05\xfc+p_-/\xc0#}_\x95\x96c1\xc0\n\xd9\xa8\x00\xc1}4\xc0c{\x0f\x18\xf936\xc0Pl\xa2i\x0b\x043\xc0\x8e\x16:H\x85\xbb5\xc0\n\xe7\xa2\xca\xca\x1e-\xc0\x9a#\x04\xfd\x87:0\xc0\xe3\xcc\x8a\xcb\x02\xb52\xc0\xcb<\xab\xd4\xf5\xf50\xc0 \xbd\x8cob\x843\xc0KoL\xcf\xcf\x1c7\xc0\x1d`\xae\n}\x890\xc0\xc1\x9e\x9dO\x9do4\xc0\xa3`\xb2\xa4\x12x7\xc0\\\x7fDJKL3\xc02\x02\xc1\xf1]\xda/\xc0\xe60\xa6\x13l\xdf7\xc0i\x0c\x94\xb6\x1f\x913\xc0\xea\x80\xfaxr\x9b-\xc0C\xd1\xe9@\xfe\x953\xc0\xa1\xdc\xfb\x12\xa0/+\xc0\xd5\xfe\x89W\x8b\xd85\xc0\xd5\xa7\xf1\xe8R\xb78\xc0\xe2\xa3$B\x01T5\xc0f\xde]\xf2\xe4\xc2/\xc0\x8a\x96\x84\\\xfa\xe83\xc0a\xf4\x1f\xb1\xf8\xd82\xc0\xd7L\xf8!f\xda.\xc0\xc7L\xf9\xb7\x88^0\xc0\x8e\xbc\x0bc\x86\xdf2\xc0\x135\xc0o\xde\xfc4\xc0\xc3;\xb5L\x91\x132\xc0\x96%\xd1\xbb\xa1\x143\xc0G\xd5\x89\xc8\xf7\x032\xc0\xa0\x9e\x9aAL\xdf7\xc0\xf6\x8f\xe1\xcf<\xe92\xc0\x96\x1cJ.\x05=8\xc0\xde\x9f\xafH\xb9v7\xc0\xf8\x97\x1c\xb6\xed]0\xc0v\xfa\x046S~.\xc0\xb6\xe2\xcf\xca\xd3[7\xc0\xf7T\xddx\xeay7\xc0\x03\xe8\xf7\x16\x88N8\xc0\nT\x14\x8e\x1c\xec7\xc0:#\x00\xc8L\xd47\xc08)\xbfa\x9a72\xc0\xfb\xa0s\xd9\x86\xdb2\xc0\xda\x1ac<R\xbb2\xc0\x11\xf7\x91\x12o$3\xc0\xcb\xb1Iv\x0e\xed6\xc0\x83)\xc2eV\xac9\xc09\x7fLd2S6\xc0\x0f\xb1\x83\xe8\xe7\xf50\xc0\x99\x06\xad\xe2\xae\xc68\xc0\x16\xde<\x92\xbe\xd76\xc0\xa9\xdd\xf4\xbd>\xc12\xc0\rQW\x87,\xce1\xc0`\xd7\x83,\x82\x858\xc0\x9fX%b(_8\xc0\r\xab"\x9a\x19\xed1\xc0K\xb3\xbe\x19\xe6\xea/\xc0\x9c\x97i\xd1\xadC1\xc0\xca\x08\xef\xfc\xb1\xae5\xc0xJ\xbd\xe5\x96?0\xc0\x8e\xddy\xe0\xcc!0\xc0\xcc\x1b\x94\xf9]\xce3\xc02\xcc\x14\x95\xcc\x8e6\xc0\xbcf\xb1Ar(5\xc0W$\xc3\x15TY4\xc0\xe6\xc8;\xbf\xc1\xc67\xc0g\xf0E\xac\xc1\x821\xc05\xfa\xce\x19\r84\xc0\xe50\x15\xa8*l3\xc0\x15\xec\xb6\x14\xe0\xa23\xc0Y**\xfan\x8e4\xc0\xa8\rD=\x96\xf70\xc0,a\xc9\x82\xb2\x0f5\xc0\x1eT\xfa\x8b\xe1\xc83\xc01;X1[8/\xc0\xac\x00Ez(\x053\xc04UNg\xa7\xa52\xc0\xd3\xfb\x9b\x81\xa7\xcf1\xc0\x11P\x1bH\xfeQ3\xc0\xc5\xae\x89\xe9\xbd\n2\xc06Pqr\xdc\xfd1\xc0\x9cLHUo\x014\xc0\'p\xe0Q\xb1\'5\xc0\x96\\?y\xf4\x0e.\xc0.\x92\xef7\xd9t5\xc0i\n\xb2\xe2)\xfc2\xc0\x0b0N$\xca\x1c2\xc0\xc7\x8d\x0b\xbe\x1f\x000\xc0\x80\xb1\xbd\x1eu\x1b6\xc0|\x85^\tq\x86.\xc0\xa9#\x1fY\xa2\xe01\xc0\xea2 \xb3\xfb\xa41\xc0\x8a?\x86Mz\x026\xc0|Gx\xb5\xf6I6\xc0\x0b\x8b\r\xd1\xd360\xc0\x9fv\x94T\xf7\xd61\xc0\xca\xb8\x07\r}\x019\xc0\x86K2\x0cn\x870\xc0\xe4\xef)\x18\x1c\x1a0\xc0\xf4\xba\x18\xbeh\xe2/\xc0\x8a\x93\x80O7?2\xc0_XW\xbb\xbb\x9d7\xc0>N\x00\xf8W\x07/\xc0]\xca\x9c\xc9\x9at4\xc0p\xdd\xd0\xcfoB2\xc0\x16@\x1dL\xea\x1c5\xc04\xcd2\xd8[\xec4\xc0\xab\xc9|\n\x11\xbd3\xc0\xf2\xee\xf6;\xa2\x070\xc0\xb3\xbb\x8dGxU-\xc0\x88\x91\xed\xe0\xe3|5\xc0_\xf7\x9d\xc7\x13m-\xc0\xa5\xfbo`\x8bn/\xc0\x81u\x84\xcdN%0\xc0J\x11V\xefN\xd2-\xc0\x95^\xcc\xc0VF8\xc0s\xb0\x03S\xe1=5\xc0\x90\tV\xfc\xe9\x048\xc0r\xbf\xf4\xc7M\xef2\xc0\xb3\x85\xf9\xc5yi1\xc0U\xd82\x00\xec\xd82\xc0\x88\xad\x863\xd7\xcf0\xc0\x19; \xe1Kg3\xc0Li\x1d\x08n\x9f4\xc0G\xf7d\x0eUY1\xc0"\xbd\xb5\x0exd6\xc0\x14\x80\x00\xf4 \xe9-\xc0\xba\x86kB\x8a\xcb.\xc0;\xf0\x1e:\x0f\x896\xc0ki,\xa2\x94\x885\xc0\xc5;\x93\xec\x97\x902\xc0\x85pmy\xad\x92-\xc0\xf1bDxN\xeb0\xc0\xf3U/\x9f\x05I2\xc0\xe2\xa8oN\xef\x0e7\xc0\xde\x7f_\x04=x8\xc0\xcd\x13RcP\x811\xc0"Z\xe5)\xaaZ2\xc0\x05\xe9\xa4\x89\x96/2\xc0~\x90\xf3`&\xa75\xc0\x03\x8bq\x8d)\x977\xc0\xf91C\x96\x12\xdf3\xc0\xc3\xf1eQq\xc60\xc0e\xb0Vk\xcfm3\xc0\xfb\t\x0bU\x88\xe24\xc0ZJ\x8di\xba\x084\xc0\xa6#KM\x80\xd90\xc0\xc5\x04\x89"\x91\xe54\xc0\xe3\xcf\x03\xc7\x07\x8a4\xc0\x0f\x1aS\xde\xbb\xf2/\xc0m\xff\xe4\xd4\xd3i/\xc0\xe1\x0e\x9c\xf0\xce$0\xc0\xdf\x87\nK#\x8c3\xc0\xca\xc9\t\xc3R\xe61\xc0/\x7f\xd9\xff\xeb\xf03\xc0p\x0b"\x9f\xc2d0\xc0\xff*\xb7\xd1\xc3\xc93\xc0\x83\xf3\xba\xe9\x83\x0e9\xc0 \xf8\x1d;V\xb16\xc0\x08\x14\xcb\xd4\xac\x029\xc0/\xf5\xe7:B\xd40\xc0\xcf\x8c\x99*\xb2+0\xc0pL\xac\x9b\x8e\xc29\xc0\x19\xb7\xc6[\xa1^2\xc0B\x02h[(\xb8.\xc0\xe4~\x9cY\x99\xfa5\xc0G\x07\x94\xcb\x86n0\xc0\x0bM\xc2Y\x08\x911\xc0WF4G`r&\xc0V\xb3\x10o\xe0$9\xc0\'\x86(C\x93\xb06\xc0\xe5\xf1,\xaf\x16\xfb0\xc0\xb1e0\x14\x7f\xa3/\xc0\x07\x9d\xee\x92\xbaO4\xc0P%\xb8\xa9\xf5\x198\xc0\xd19\x11\x06\xe1l9\xc0Y\x07\xc3\xab\x1b,2\xc0\x9c\xdc\xe7\xf4\xd5\xa13\xc0[:W`\x99\x7f-\xc0y\xcf\xa29\xf4U2\xc0#K\x93@}\x141\xc0\xe8\xf3)\x0f\x9f\x882\xc0\x97/\xf0\xf6\x84\'6\xc0]\xc2\xc1\x90\xcc#9\xc0\x86i\x81M\xd6\xd33\xc0\x94~\x1e"\xcc\x943\xc0\xf0Km\x17Pj2\xc0\xd93\x97[\x1f\x821\xc0\x1aj\x05\xa7\x86\xfb/\xc0HDb\x80;\xb81\xc0\xb4H\x92xX\x954\xc0i\xd9\x83\xe4/i.\xc0\xae\xdd\xb5\xa3\xeb\xc87\xc0\xca\xf0\x90\x88\xa6\xdb3\xc0\xca\xcd\x1a\xc3\xe3\x923\xc0\x8d\x9c\xe2\xc0\xee\x932\xc0\x16\xfd\xde\xech\xdb3\xc0\xac\x98\xf2;\x86\x003\xc0\xf1\xfb\x05\x8d\x0f\x9e8\xc0siDv\x13\xae.\xc0z\xcc\x9a\x12s^-\xc0Z\xb5\xd1\xa3K)3\xc0?\x8bfXC\x033\xc0[\xa19\xe7V\xf6/\xc0\xb6\xa8i+,\xcf3\xc0Xj\x00\xe7\xac(7\xc0\xe5\x83\xf8o@\x898\xc0d#4\x11\x95u0\xc0>\xfeRG\xf7f0\xc0\xb9O\xe0\xda/}2\xc0\xdb\xd0\xb3\x94\xd4v6\xc0RbT\xae\x19.1\xc0{\x8b\x81\xfc\x1a\xdd.\xc0\x10\xecB9\xf3\xd22\xc0X\x8a\x8d[\x10B5\xc0\x904l\x90U\xe5/\xc0\xf2\x01N\x06\xc1O1\xc0\xd8\xcby\xa9 \x894\xc0\x8cLl\xc6\xe2\xf95\xc0\xdb"\xb0\xb5\xf9\xb48\xc0\x94\xd0?\xc4\x94(7\xc0\xf0\x1a\xb1nO-4\xc0hQ\xc8+\xa2\xe31\xc0\xe4v\x91\xb9v\x854\xc0\xf4\x13\xe2%R\x163\xc0\x1d\xcd`\xdc\x95\xff7\xc0C\xb5}{a\xb9.\xc0\xa7\xb4\xa7F\xad#-\xc0\x11\xd3\x9b\xdc\xabw5\xc0\x12\xb3\xfd\xf1\xd9\xfd4\xc0QN\x19\xab\x97\xd82\xc07\xbe{P\xde\x170\xc0}\xd6\xe4>\x8d\xa5.\xc0\x1a\xcfn\xcdZ+3\xc0\x8a\xbf\x08\x7fH\x7f4\xc0\x1fE,vPm3\xc0\x94Y\xcd\x98\rQ.\xc0=\x8c\\q\xf0-2\xc07\xfar\xd2\xb0\xa9.\xc0\x85\xb9\\\xd1\xb4\xdf1\xc0\x03y\x99P\\\xb1/\xc0\xbb\x9cI\x10\xcdO7\xc0\x06\x7f%\x83\x8f13\xc0\xae`Z\x1bq\xc32\xc0\xdfMV\xa82\xac0\xc0\xeb\xe8%x\xea\xff2\xc0V\x0fYt\x91\x8e5\xc0\x07\xeeu\xeb,\xfd4\xc0\xdb@\xb8\x86=\xeb5\xc0\xcd\xe1\xaf\'\xf063\xc0Rh\x06\xa2\xb6\x944\xc0\xecR\xd5\xf2\xbcv9\xc0j\x0b(\xb2X\xa08\xc0\xb7\x8b>[\x85?4\xc0\x94U\xdfM\x0bS5\xc0h\xac\x0b\xb9R\xf3/\xc0,\xbb\xfe(J\x7f2\xc0\x03H\xf1\xa6\xc0\xdf2\xc04\xbc\x01Z\xda\x0f4\xc0\x98-\xce\\<\x173\xc0\x06QA\xf2\xde\xad3\xc0\xb4\xb0\xc4Tja0\xc0\x08\x8d\xe7)\xcf?0\xc0\xea\x9a\x1a\x1d\x9c/4\xc07\x99Y\x91\xa1\xda5\xc0\x13\xe4\xa3h\x13\xf87\xc0\x10p\x95\x1e"05\xc0\xc4\xddE\x04\xb8\x113\xc0\xf6T\xd1\xeb\x03\xb80\xc05\xe3j\xa5\x96\x974\xc0\xce\x08G&<u5\xc0E`\x99\xad\xa7\x885\xc0u"\xe1\x03\xe0\\,\xc0@\x86\xee\\\x95\t7\xc0\xcb\x04\xa2\xef\xed\x1f4\xc0)\xd9\xbb\x1e\xd2\xd70\xc0\x13\x13\xbb\x1f\x97\xec3\xc0e\x9a\x14\xf7(T5\xc0.\x00O{\xb0n4\xc0=\x8b\xe1\xb0\xe6?4\xc0\xba\xb7\xa2\x02\x12\\7\xc0\x89\x06\xccP\xa0\x102\xc0\x9c\xbeD7\x18\xb5-\xc0\xb4\xe5\xcf\xba\x1e\x894\xc0\xb7(\xe4\xdc\x82\xb23\xc0\xb4\xe1\x7f\xfd\x98A4\xc0D\xba/M{z7\xc0\xb8\x19\xd1\xe7\xb9=4\xc0\xec\'d\xa6\xd2\xef6\xc0\xb0D\xa7\t\xddM4\xc0\x87W\x9c\x94\x145+\xc0\x99\xf0*(453\xc0\x13s\x7fNte4\xc0L\xae\xcb\x12\xd2\t4\xc0\x83\xaa\xcfP\xf2B4\xc0\xa5\xb8\xcbY\xa9\x0b4\xc0a\xa6\xaa\x9d\xa5\xa75\xc0\xde/\xb4\xd6\x94\x1c4\xc0!\xd9\xceHE94\xc0\x1c-\xcf\xaf\x03\xb03\xc0q\xc4U\xd7U:4\xc0\xf9\xe5G\xd5\xd8\xee7\xc0V\x92g\xd0\x84\xd7.\xc0Po\x10\xc1]T6\xc0aU6N\x9a\x8c5\xc0\x8b\xeb\xf8\x12,\x873\xc0n\x02\x91\xff\xf7/5\xc0\xc3&\xaf\xf5++5\xc0\xc5\x16eZ\xd2\x8d6\xc0\x91![\x13x+5\xc0\xe1\x91\xaao\xc6H8\xc03\xc2p2\x06<3\xc0C\xe6\xce\xa9\xd2\xe10\xc0i\xf4`\xad\xc3\xb07\xc0R\xbb\xd3x\xa7z5\xc0\xb5*\xd8\x01\x08m5\xc0\x82\xa9HdQ\xeb/\xc0X\xdeC\xea\x82\x144\xc0\x0e\x11~\xd7\x05\x893\xc0\xa3\xe2\xe8\x01\xe2\x934\xc0\x8d\x9f\x95\x18\x9f\x175\xc0\x01i\x07\xeduO0\xc0\xdfl\x0f\xf0\xe0\x1f3\xc0\xd1\xf8\x84\x9e@?3\xc0,\x13\xe5&\x18A5\xc0\\3D\xa6\xa8l3\xc0\x9c)o~\xdf{3\xc0\x02\xc0\x8d\x01f85\xc0\xbb\x85\x11\xdb\xf9a3\xc0\xfe6\xe9y\xdaN3\xc0:\xa1\xcb\xd3rl3\xc0\x08Bwi\x82\'4\xc0\xa54o\xec1F3\xc0\xeb\x86\xd2[\x05|4\xc0I\xc3\xcdV\xc653\xc0P\xd9\xfb\xde".3\xc0\xf1\xd02cn\x133\xc0 \x1b,\xc4\xc1\x854\xc0K|\x02\x84_&3\xc0i\x1aia\x9d33\xc0\xb6(\xd7x\xce\x1c4\xc0;\xf1\x06\xf6\x17%3\xc0\xd8\x06\xae\xde \xba6\xc0`\xf6\xda\xfa\x0b\x8f2\xc0\x8c\x83\x9b\xa46\x115\xc0~\xb6\x1bQ\xe1}4\xc0\x16H|"\\c5\xc0Y\xb0\xdam\x8c\x153\xc0~\x04\xe9=\x9b\xf74\xc0zv\x0f\xe53$3\xc0\xfd97\x1ej.7\xc0\xe1\xc0\x8b\xf5c`4\xc0\xadr\xc1|\x0417\xc0F\x01@4\x86\xc04\xc0\xfc\x98\x802\xffs4\xc0%\x03i\x1f\x9b 3\xc0\n\r}#z\xc34\xc0\xea\x8d\xaer;\xc96\xc0\x02\x06\x94\xe3\xafS4\xc0Ix6\x80\xbb\xf01\xc0Wch\xc4\xf7F5\xc0HA\x12\xcd637\xc0tH\x8b\x17k&3\xc0p\xe3\x95\\\x18\x954\xc0\xd4\xb5|!\xdf(3\xc0$n\x0c;%\xe95\xc0\xdf\xc3\xdb\xbc\x8cQ4\xc0\x9dy/&\x8663\xc0J\x11\xd8D\xdc*3\xc0\xe2\xd2\xb3\x19\xcb\xf63\xc0vh\xa3sB;3\xc0\x80\xb0TQ&\xce0\xc0\x86Cv\xe9\xb4\xc43\xc0\x15\xb3N\xa4\r\x89/\xc0d\xed\xe3q\n\x0f4\xc07j\xce\xd0\xd0\xf03\xc0GJ\xa5\x81)+3\xc0P\x01pF\xad\xe46\xc09\x14@\xcb*\xe03\xc0\xbc\x95\xbf\x8e\x88\xfc2\xc0\x1c\r\x01\xf8\xc2`5\xc0*r\xe8\x8aO\x8a4\xc0\x9a*\xa5\x19\xe4m,\xc0\xf7\x84\xc0\x15\xf5L3\xc0c\xb8\x88\x0fj\xe72\xc0\x9a\x11\x10\xef\xb8q4\xc0\'/\xcb \xc1\x114\xc0\xb2\xc3\xbeg\xf8\xe23\xc0\r\xdf\xea**\x924\xc0\x8b%Y\x18\x9a 3\xc0\xd5\x13\x19\x85\xb0\x883\xc0;\x12\xf4\xbf\x02\xdd0\xc0\xa3@\xe0\xa0\x17X4\xc0\x13H\xc6\xf9\xd7c4\xc0\x8a\x9e?0\x18\x8b1\xc0\xb8\xf5\xcf\xcfez4\xc0|$\xc8sW=2\xc03=\xd3\xb1O\xf53\xc0\x896\x06n\xe2\xf53\xc0\x94\x82^o\x04\xfa2\xc0\x87\x82\x9aJ.\xf22\xc0\xbf\xd3\xb2b\xe4\xf03\xc0\xed\xea\xf0\x9b\x9a\x173\xc0\xe7g.\xd71\x9b0\xc0\xab\t\x19\x16t\xdf4\xc0K\xd1\xc1@\xecO4\xc0\'\xe0\xb4\'\xb6\xf52\xc0\x8c\xce\xd3+\xf2\x043\xc0\xbf\x07![\xf7\xa10\xc0\xc9me\x96\x9a`4\xc0aE76w*3\xc0x\xac~\xf35\xfc2\xc0g\xcaI\x03M-4\xc0\x7f\xc1\xe7)T"3\xc0\xf7h\x0b\xeaY\'4\xc0Q 7dk#4\xc0z\xd6\xc7\t\xff^3\xc0S\xa9\x7f\x1e\xe1@3\xc0\xc5Yl&\xa5\xdb3\xc0\xdc\x91\xd8|\x96h3\xc0\xf7\'\x156R\xdf4\xc0/\xca\xceW:%4\xc0S\xf4\xa0\xbd\x8f}5\xc0lU2\xc6\xe2C4\xc0\xa1Dy\x99qg3\xc0&V-/I=5\xc0N(\xf8\x1a_%3\xc0\xab\xcdb<D\x065\xc0\xca\xb5_{\xb9\x183\xc0\x91)\xc1\x16Y\xe14\xc0\x82\x80\xf0!i\xd04\xc0\xfc%\xe5\x17\x07"4\xc0z&\x9e\xb0\xfa\x0c3\xc0\x05\x9dY\xe5\x1c\t3\xc0\xea0\xb8\xbaM\x055\xc0\xcejE\xe7\xc5\xff2\xc0\x08j\xe8\x832d4\xc0\x8d\x06\x95\xe2V\x1b5\xc0\xbe>\xd9\xdf\xf8u4\xc0(\x1d\x124\xbb\r3\xc0e3\xe7\x07\x7f\xc22\xc0\xdc3\x116\xa6\xbe2\xc0\xd0\xb5\xfdNn\xce4\xc0)\xee\x10#\xa894\xc0vjb\xab\xc5\xed2\xc0\xf0\xb6;\x81\\\x135\xc0\x12\xdb2U#d4\xc0]\xe2\xe57>Z4\xc0K;E\xac\x98<4\xc0\xbb\xd3\x83Nt\xf42\xc0ed\\\xdf\xad\x083\xc0\xc1\xdb\xae\xd9k#5\xc0\xef\xce\x0e\xb7t\xc94\xc0{`\xab\xdf\x08\xfc2\xc0?\x8b\xba\x85\xf0\xd67\xc0\t\xb0\xa7\xe9\x85\xb75\xc06v\xca\x1b\xf8\x1b4\xc0\xe1/d\x17\x9fi3\xc0\x98\x82G\x9cu\xae5\xc0\x01^\x9a\xb9v@4\xc0plz\x00[\xee2\xc0\x9db\xa4t\x11\x0c6\xc0FL\xe1\xd9i\x025\xc0\x08\xeb\x96\xec\x9f14\xc0\xc0\xb7NE\xe7\x1a4\xc0\x9cf\xee6,\xd32\xc0\xb0\xc7\xe9\xcaw\xca4\xc0w\x076\xe8\xe4\xf42\xc0\xd2\xb2D<\xbb\xda2\xc0\xd1\x16o\xf2y\xac2\xc0Ac\xab\x0cK\x023\xc0\x9b>8X\x9033\xc0\xe4\x85\x8bP\xd7J5\xc0=\xd0\xd4\xe2\xc5t3\xc0\xe2if\x88\xca\xe72\xc0\x85\xcc\xfe\xd8\xf0#3\xc0Ufh\t\xbe\xa94\xc0dlu=x\x865\xc0t\xde\xf9\x88\x9c\x994\xc0\xed\xf6\xb2\xd7\x16;3\xc0\xe8\x07\x7f\xd3@\xf32\xc0\xc22&<\xefP7\xc0\x00t&\xef\xd2\x1c2\xc0\xec\x90\x0c\x86d%4\xc0\x01}e\x8d\x11\xcf2\xc0/\x9bE\x9d4\x063\xc0\xf8\x8d\x86\x1b\xc3\xaa4\xc00\x9a\xf2\x9f\x88\x104\xc0\xd4\xb2\x94V\rE5\xc0\x8c;Z\xcc\xbcr4\xc0\xb0[f\xe2\x05~3\xc0\xa0{\xff\xc5\x8735\xc0\xad\xf1.\x0b\xdc\xb32\xc0\x8d\xbeG\x19p\x1a4\xc0\x19v\xeb\xb25\\2\xc0\xc4H\x83wG\'4\xc0\xe6\x8b?4\xd0\xcc2\xc0\rP\xfaN6\xfc2\xc0u>k|\xc4d4\xc04\xd7\x001\xcc\xab2\xc0\xcc \xac\xd7\xf7\xd22\xc0:\xb7\xdd]0C5\xc06P\x1d\xce\xb8P3\xc0\xa6\x7f`\x90m\xce2\xc0\x17\xba\x06\xbd,&4\xc0\xf55\xfa\x15p\xae2\xc0\xc6\xcd\xcc\xbbm\xca1\xc0oFj:TD5\xc0<L\xf3\x97QU3\xc0\x82\xbc#\xa0\xb0]4\xc0u\x9c\x80\x02}h2\xc0\x02\xcd\xa4\x9a|\xd72\xc0\x7f\x98\xe5\xf0\x8022\xc01\xa9q\xc8R\x170\xc0\x04\xa8RO.\xb41\xc0\xc6\xa6\xc3\x8cW6+\xc0G;\x85\xf2\x92s4\xc0Q\xff~\x1cD\x180\xc0%\x186\xf1_o3\xc0\x7f\xe9\xb0\x92\xadM4\xc07-\xb4+\xd7,4\xc0_\xfa\x94\xa5\xc7\x1d-\xc0\xb3\xa21\x16Q\xe51\xc0_3P\xeclG+\xc0Vw\xf9\xf3\xdf^+\xc0b\xae\x83\xb1\x9db2\xc0\t\x903\xbe\x83m4\xc0\xeaP\xbe?\x8b]4\xc0\xc5U\xff\x9d\xdb\xde2\xc0\x00\x14\xe4i\xfem2\xc0\xc0g\xa7nM{0\xc0d/~D\xc9o3\xc0\xc3\xebL\x17\xd0\xf27\xc0\xb8BG\x15c[2\xc0\xb5\xa2\xdbS\x0fc0\xc0\xc5\xea\tG\xa0w7\xc0\xa6\xebE\x00\xcd\x073\xc0Mh\xf6\xff\x0c&0\xc0\x11:~U@w3\xc0\xa9o\x93d\xf6J3\xc0\xfaW\xa4\xdbt\xb82\xc0\xb5F\x01\xf7\xff}3\xc0*a;\x91\x15u3\xc0\x8d|\x8f\x98\xdc\x8e0\xc0\xf0"\xb8\xe2ct4\xc0&\x91\x9f\xcb\x08\xde2\xc0\x9d\xbd\xb4!\xb3\x853\xc0C\x1a\xaa\x08\xe1\x982\xc0Ewgaf\\.\xc0$m\xc1\xeap\x894\xc0;\x044\xb4"/4\xc0\xb1\xd6\x11t\xac\x8a4\xc0\x8ej\xe9\xcd\xa1\xad4\xc0\x91\x16\xd4\xe8i\x844\xc0\xf0M\xe8\x97Vn4\xc0\xe5\xc3]<\xfb\xd02\xc0\x958\x87\xc6\xea#3\xc0\xdb&\xa7\xd8\xf0\xf22\xc0j\x9e\xc8\xa8\x95\xd72\xc0\x1dU<\x94\x93\xa24\xc0\xc4RX@\x8a13\xc0+\xd3\xa5\x07\xcb#3\xc0\xd4O\xd2\x08\xc1b2\xc0\xdfE\x17\xf2?\x823\xc0\x1c:\x88\x08\x92\xcb2\xc0\xe3G\xb7\xfd\xea\xb73\xc0uMU\x80\x08J6\xc0\xc7\x1bp-\x01 5\xc0{l\xa5\x02\xeb\x9a3\xc0\xa3T\xc5\xa2r,3\xc0ZB\x88r\x95\xfe4\xc0\xaa\xfan\xa4\x99\x9e+\xc0\t\xd4\x81\x8b\xa0G6\xc0\xc6\xf17\x95\x9fI3\xc0\xf3\r\xcbRJ 3\xc0\x8a\xdau\xcb\x83}7\xc0|\r\x17\xc2nG3\xc0\xb7\x1d\xac\xa4\xfb\xe26\xc0Pl\xab\xd2\x9a;3\xc0\xc5\xd3$db\x176\xc08\xff3$\xc438\xc0k+G\x95R?3\xc0w\x97V\xd4/\xd24\xc0\x07\xdd+\xb7!E3\xc0v\x9aa%\x9c\xbb2\xc0\x89\xc7\xb9\xe81\x056\xc0j\x87R\xaa6\xdf7\xc0d\xc3h`\xb0\xb42\xc0\xb4X\xa1\xd1r\xfa6\xc0}\x9e\xe0 \x0b\x1a2\xc0\xb4\xf4R\x84&\x993\xc0\xee\x18\x93\x0b\xbac4\xc0\xfbXiX\xba)5\xc0\xe7j\x80=\\\x006\xc0\xd9F\xeb\xd9l\xfe5\xc0\x8c\xd6\xf6\xe1\xfd\xc06\xc0\xe6/^\xc7\x80\xde4\xc0\x96I\xd9&\xfb\x803\xc0\xd8uS\xa7e\xf31\xc0\x04\xb1\x93Y1\x132\xc0\xe0K\xb7G\xa4\x1a4\xc0\xde\x08\xbaK\x1c\x0f2\xc0\x13\xaf\xc3\xe6\xf5\x073\xc0U\xd3\xe8\xdb\xea\x9f4\xc0\x9e\xad\x95\xc0\xa1\xec2\xc0R\xdda\xec\xcc\x0b3\xc0\x86st\xfa\x8b\xe95\xc0\xdc\xf7\x07\x8d\x11\xea7\xc0\xa6\x1e\t^]]6\xc0\xdc\x1b\xa4d\xcf\x043\xc0\xcf\xf4\xdef\xc8\xbc2\xc0\xda\'\x1e\x05\xc6\xea5\xc0\x86x\xd6$v\x1e4\xc0\x14\x98M"\x8f\xc02\xc0\x98\x9b\xf5\x98\x80O6\xc0\xba~u\xf7.|3\xc0\xf4E#\xceQ\xf74\xc0\'\xc7\xc8BP\x104\xc0m!\xb0\xc5,P5\xc0\x8e\xf8Z\xea,\x014\xc0:\xd8a\x1ca\xea2\xc0\xb69\xb2\x8e2\xdf1\xc0\xbaz\xb9\xf5HZ3\xc0\x90\xf0i\x17+\x074\xc0\xbd\xd9\x91\x15\xeao3\xc0\x94\x16\x1f~\n\xff3\xc0?\xbb\x99\xea\xd6x3\xc04g~\xbc\x10\x064\xc0\x94b!\x8e\xfd\xf93\xc0\xad\x9a\x15\xe6\xdd\xe63\xc0{\xf3\xb0V\x10\x7f3\xc0\xdf\xc0\x15\x8a-\\4\xc0\xc1\x193\xb0\xc4e3\xc0\xd1?\xf5\x87d`4\xc0\x876\x077\xd7Z4\xc0e\x1a\'\x983 4\xc0\xd6\xc7\xb2\xfb\xe3\xfa3\xc0\xe5OV\xcd"T2\xc0\x94r\x97@_\xad3\xc0x:\xfbP\x0e\x154\xc0Q\xdf\xbd\xee\x8fF4\xc0d+!\xa0\n\x174\xc0\xb1\xd4\xa3\xdb\x8bF4\xc0P\xb6\x8b\x9cVo2\xc0r1\x15\xc8]\x972\xc0\xa1\xa2b"\x84\x884\xc0T\x85\x1f\x0b\xafQ4\xc0H\x86&\x1eDm3\xc0Zh\x00f\x13\x9f2\xc0v \x03\xd3\xf6e4\xc0\x97\xefP\x99o\xf24\xc0C\xea\xef\x04\xf6\x194\xc0\xfd\xcd\xea\xed3u4\xc0\xca}\x8f\x1d>#3\xc0^\x02\xe3\xb5\xa2\xfe3\xc0 \xffN\x15\x08H3\xc0\x89\x07P7\xdd\x822\xc0L\x8bG\xb6&r4\xc0\x9dv\xd9\xb5\x89\xf83\xc0\x81um_\x1e`4\xc0\xc7M\xadX?\xaa4\xc0Q\xf8:\xf5.62\xc0\x98\xf7\xe4\xa3,\xd33\xc0\n\x83\xe0\x85\x05k4\xc0\x0b\xa1YA\xbd\xf80\xc0d\x82\xdb\xc8\xc216\xc0\xdc\x13_*lb5\xc09\xe5h\x81\x91\x0b4\xc0!l\xbby\x86*3\xc0\xdb\xd7\xec\xbd\x88O4\xc0\xdb\xe4\xaf\xf9jz3\xc0\x9c0\xf2%d\x7f3\xc04m\xe4\xd4\xfe\xde3\xc0\xc8"\x92\xee\x82\xac3\xc0\xac6rAPj0\xc0^\x1d\x85V\xfa\x984\xc0?|\xdc\x91\xa6\xf67\xc0>U\x16\x98\xc6%5\xc0\xd6x{\x95J\x9b3\xc0\xc0\xc7"\x9d\x17s3\xc0\xcd\xec\x97\xbbI\xa03\xc0\xca\xc6u\x81<X3\xc0\xe2\x8d\xce\x8b\x11\x9b4\xc0\xd4\x92\x00\xe6\xa4\x884\xc0\x02\xea\x9e\x01\xfd\xe82\xc04\xc5Nc\x94\xec7\xc0\xb7}\xefI\xbb]4\xc0\xb7\xf4V\xf6\x80\xcb3\xc0,.\x11\xe7\x1b\t5\xc0R\xd1h\xb62\x9f4\xc0EB9>\xba\xe62\xc0\xf0?0D\xe7\xb14\xc0b\xbb\xec\x94"&9\xc0p\x87\xf4\xc5\x89\x1e4\xc0\xe1\xa2cr:\x890\xc0pJ\x96\xd2\x15\x044\xc0\x1cf\xafB\xec\xbe0\xc0\x0bl\xf5h\x12\x035\xc0\x1e\xb45h\x90\xf73\xc0v\xfd\xcbD8 3\xc0\x05\xf8\x1c\x9dE\xc54\xc0zm\xf1p/\xff2\xc0\r{;\xcc\x90W4\xc0(j\x19S\xdf\xaf3\xc06+A\xad\n\x0f3\xc0B\xeaP\x1b\x0c\x073\xc0\xfe1_2\xe9\x143\xc0\xc1_\x86\xablQ4\xc0\x0f\x96i\x15\x92&4\xc0w;\xdd`\x88\x892\xc0@\xaa\xfa\xa7\\\xe74\xc0\xe3k\x82\x02?\x164\xc0j\xefi\xc3\xe0%3\xc0\x10$?\xfb8\xe24\xc0\xb4G\xf3)\xccb4\xc0\x97\xc3\xca\x05&\xbd4\xc0\x80"\xc3\xad;\x9c4\xc0o\xcf\xa7\xf9\x82\xa13\xc0\xef$\\\xc4\x9f\x193\xc0X\x0f\x03\x9f\xa4\\4\xc0\xdc\xec\xd7\x8bhR4\xc0\xbb]D&\x0cB4\xc0\n\x1fu\xc0\xf5=4\xc0\x01\xfb#\x97\x82\xa54\xc0\x0c8\x92\xad\xda94\xc05\xdc[J1\x194\xc0\x80\xea*\xd4\x96B3\xc0\xa6\xeb\x80mq\x183\xc0\xd3\x8e\xff)\x17E4\xc0\x8f\x9a\xda\xa4u13\xc0*i\x08/\xd1\r5\xc0\x96\xe4\x8b G\x063\xc0\x8a\xa5\xba:\xdc;4\xc0/~\x9a\xe6U\xef3\xc0Ji\xafU\x81\xb62\xc0\xec\xc5\xf1\x8f\x15\xf32\xc0\xbb\x87\xb4\xd0`\x912\xc0\xc4\xa7\xfdk\x06\xfc2\xc0W\x9c*\xfb\xdb\r4\xc0\x9f\r\xbd\x90\x82\xfb3\xc0\x001\x8c\x92\xde=4\xc0\x8b.\xc8\xcdy\xd36\xc0E\x13\x87=z\xa14\xc0\x9c\xe0t\x9e\x00\x914\xc0\xe2J\xbd\xb0\x0313\xc0\xc0\xcf\r\x80\xdb\x083\xc0*\x86\x04K\xd0\xec2\xc0>\xca\xd2<\xc5\xd63\xc0\x95\xaa\xadO\x92\xca3\xc0\x0f\x80F\xdbaz4\xc0\xcb\xe5\x1d\'n-4\xc0\xaa$\xd6LAC5\xc0\x86\x8c\x955%\xf13\xc0|\x17\xe1\x8f\x07\xeb3\xc0V\xddyS!\xb63\xc0j\x82\x98X\x9954\xc0(Ir \xe6\xa83\xc0*N\x9a\xf9\x11f3\xc0E>%nT\x9a4\xc0<\xef\'\nX07\xc0d\xd1K\x87\x04\xee3\xc0\x89\xa8\x1e\xe82\xe92\xc03\xbey\r\xb0\xa13\xc0\x9ff\xe3\x8b\x99\x9b3\xc0\x17\x18\xad\x91\xeci4\xc0\xed\x8f\xafx\x00\xec2\xc0\xd9\xc5\xd8\xc9:\x964\xc0[\xa8\xd1\x18#%4\xc0\x8c1\xbf\xcfGv4\xc0\xc6\xca\x02P\t_3\xc0$k\xc6\xdd\x81\xa45\xc0;\x16\xcaEK\x92.\xc0\x8cj\x99G \xb24\xc0\x94\xd1\xe8\x8f\xff\x0b3\xc0\x17F\xed\x93\xba\xf05\xc0\xc9\xc2\xd4\xef\x9484\xc0? D\x8ev|4\xc0-\x9f\xba\x19v\xa53\xc0\x91\x87\x17\xcd\xf8\xe44\xc0l\xe2\xab\xd0"\x924\xc0\xd9\x82B\xd4\xcb+5\xc0\xacs"\xfd\x03\x8e4\xc0\xef\xff\xd4(\xa5\r2\xc0T\xfbE\x02\xa7\xe93\xc0Qf+\xf83\x9c3\xc0\xa5H\'\xc0\xfa\x8d3\xc0\xc09q\x92c\x0b4\xc0\xc65\xc6\xcb\x00F3\xc0k\xe1\x8el\x16\x195\xc0\xb7\xfd\x81\xdeg\xac3\xc0\x14\xd0\x02\x9f}\xef4\xc0\x94\xe9#\x12\xe0\xe04\xc0l\x16\x8d\x12\x01\xe12\xc0\xcc\x83\xf1\xadT34\xc0\x19,\xe4P\xbfB4\xc0\'}\x9a\xb6\x0f\xd63\xc0g+\xc7Y\xb9\xb42\xc0\t5\xca0\xfd\x82-\xc0\xae\xd6&\xdd\xb4c4\xc0\xe8\x02\xce\xa6\x84]4\xc0\xae9\x14+\xcaD4\xc0\'\xba$.(.4\xc0v#\x82u\xa6\xf23\xc0\xe5\xf2\xfb\x12\xde\xf82\xc0jp\xfd\x90u94\xc0\xbe\x9d5\xe4\xd6"4\xc0\xf0.`\xda7w3\xc0\x06\xdfU\xeda=3\xc0\xda\x12\xac-\xf9l3\xc0;\xa6\xfc\x9b\x9b\xef2\xc0\xea\xc9Q\xe0,\xe23\xc0x\xfa\x9e\xb11\xb63\xc02#\xe8`\xe1\x014\xc0 \x07Nh\xe1\xa93\xc0\xae&\x04\xc7\xd2n3\xc0\xce\xe0m\r\x9715\xc0b<JRg-5\xc0qOO\x88KW4\xc0b<\x85\xee\x1d\xb73\xc0=\xf8\xefHx\x963\xc0a\x0e\xbd)<\xea2\xc0\x91\x0b\xa2C\x1fq4\xc0\xd7R\xb1)\x98\xbe5\xc0?!\xe3m244\xc0~\xad*\x84 T3\xc0\xa0\xe9)9\xe4\x074\xc0\x02\xab\x81#\x9d\xfd3\xc0\xd4\xb9\xed^\xd4\xec4\xc0\xe8\xd2\xd6[\xcd\x195\xc0\x01<\xba\x1a\xddO3\xc0}\x7f\xb1\xc5a\xb25\xc0\xd1\xad\xaf\x0b\xa7$4\xc08\x140\xa7\x87 4\xc0dN\x96\xa6e\xee2\xc0\x1a\xbe\x96\xa6E\x194\xc0\xec\xf4\xb0\xcc\xd2\x193\xc0\xa6F\xbf\x8b\xa9&4\xc0kW\x99C\xb1\xd32\xc0\x1db\x0fsL\n5\xc0Y0\x15\x16\xd0!3\xc0\xef\x87\xa8\xff\x15\xe32\xc0\xcdK\x1c\xdb\xbf\xc32\xc0I\xec\x15\x87\xea/4\xc0*\xd0\xbf\x8d\x95\x193\xc0\xbe\x1bgt\x1aT4\xc0)^\xec\xa0\xa9\x811\xc0:ph\xf7a\\4\xc0~^\xb4\xb2\xd863\xc0\xdf\x86.?\xa8\x0e5\xc0\xe4K\xb6\x85Y\xb43\xc0\xbc\xfc\xbc\xb8\x83+3\xc0\xf3Xxw\xee\xe74\xc0\x83Q\xc4\x16(V4\xc0:e\xe1-\xde\x844\xc0\xf8K\x85\x90\x06\x0b3\xc0l#\x14v\x16\x165\xc0\xa4\xb4\x8b*\xdfD3\xc0q\x0bq\x12\x93\x084\xc0\x1b\x94\xd4\x8b\xb7\xeb3\xc0\x80.\x9c\xa1|\xe43\xc01"\x01\xc9\x07S3\xc0\x87j\x1c\x92\x8463\xc0\x93w\xbbnY.5\xc0\x02\x91:\xfen\xda4\xc04Q>\x16\x0f\x194\xc0u\xe5.\x14\xea\xd03\xc0W\xbd;\x0c\x87\xf82\xc0\xbf\x15c5f\xee2\xc0<\x9a\xaf\x07\xbf\xe7/\xc0O^\x81IIu4\xc0)\x11\xcc%\xe6\x0c6\xc0<DT\xf3z=3\xc0\x9eh\xb9 FZ4\xc0U\x16\xd30\xd1\xf23\xc0\xf1\xc6\x1e\xe2\xec\x02/\xc0\xc2\xe5\x02\xf4m\x185\xc0\xe4\xc0/\xdb\x05\xfb4\xc0"8\xe3\xe9f\xe63\xc0i\xb0\xdb\x01M<3\xc0]\x17\x8e\x1a\'43\xc0\x95\xb5\x02\x12\xf8\xeb2\xc0\x19\xabz\x05=\xd34\xc09,\xecR\xd2*3\xc0\xb3\x9di\x81\xd5\xeb2\xc0;W^\xc5\xc3~2\xc0W\x0f\x8aE\xff\xdb3\xc0\x18\xb6\xac\xd8\xa4\xe22\xc0\xa8\xaa=\xb4\xef\xb44\xc0\x8e\x17E\xda\xd3\xf73\xc0\xb5\x96\x14\xe8\x1b\xbe3\xc0n\x86\xdfTkO3\xc0\xcc\xf5\x04},\x0f3\xc00\xa4\xbap\x04\xba2\xc0`\xc6\xd3\xdc\xdd\xff2\xc0\xdc`\x0f\xfb\x87\x015\xc0\xee\xf0(n\x15\xe23\xc05E\xcaUCt4\xc0\x9f\xb6!"\x01E3\xc0\xfa\x1c\x14\x08\xb0\x035\xc0\x83\xc4\xdcW\x19\xe43\xc04A\xdb\x17\t\xd42\xc0\x83\xa65\xd0*\x7f2\xc0E\xa8\xdc>\xa9$0\xc0\xf1\xfc>A%\xe12\xc0-Y\xc3vX\xa25\xc0\xb2Bf09\xb05\xc0j;\xae\x17S\xed3\xc0\xac\xf09Z\x8c\xd53\xc0dL\x0b\xc8\xc2g4\xc0\xb0\xdcA$\x0c\xc63\xc0\x88\xa9\xc8\xdcCk3\xc0+\xe7\xdb\xf5\x05\xeb2\xc0\xd7\xa7\x06\xe8\xbf\xd82\xc0Qg\x1a+\xb124\xc0\xf4\x94\x07d\xf9\xe53\xc07?\n\xc9r\xd63\xc0\xac+\x8e\x13|\x943\xc0\xbc\xec\x95\\y\xdd2\xc0\xc3/ybuW5\xc0\xa4\x99\xd4\x96\xa3\xd44\xc0\x95\x0e\xec\x96&?2\xc0\xa5\x1e\xd1vw\x963\xc0&H\xf0\x96\x06\xc92\xc0Z\xff\x9d@s\x983\xc0=sof\x11e3\xc0F\x9b\x9c\x0e/\xd82\xc0\x13\x04\xaa\x8a\xbc\xc04\xc0E\xf4L!\x99K4\xc0\x7f\xcf\x935\xd0\x115\xc0R \x9d\xb0\xa2\xfd3\xc0\x14a\x8e\xc1\x18\xdc4\xc0\x0cv\xb59\x91\xbc4\xc0\xc3\xa9\x93\xaa\x1e)5\xc0@9\xf6\x8b7J3\xc0\x7fh\xa4t\x1f\xe28\xc0\x9d3p\xbc\x8dw2\xc0g\xe2hEk\x1d5\xc0\xd1\xcdE\xd0^\x8c4\xc0\x95\x89/\xf6\x18\x864\xc0t\x1d\xda\ra\xb64\xc0\xd9w:h\x1cA4\xc0\xbd\x161\xa0E\xf83\xc0c\xc6t^\xf3#3\xc0\x8d\xfd\t\xdaP\x8f2\xc0\xac\xdc\xde\x9c\xde\xf32\xc0\x99n\xcb\x9c\xec\xc04\xc0\x10B#\xb2\x9444\xc0\xef\xd0(Kp\x863\xc0B\x8fh\x01\xb0{5\xc0*yO\xfdO\x9b2\xc0\xe1[`\x1a\x05\xf33\xc0\x19\xf3\xf3\n\xf2v3\xc0,\xa8H\x10\x9ag2\xc0\n\x021\xcca\x155\xc0\xc7a:B^\xe5.\xc0G}_\xce\xf4\x8c2\xc0\x87\x85\xe6\xf7\x15\x854\xc0\x81DN8,\xa22\xc0\xf2\x05v\x86\xa164\xc0S(\xfa2b\xe33\xc0\x15\x17\xb5JG\x863\xc0\xd51Z/d\x8b4\xc0\xc5\x1942\xf8m3\xc0\xfc\x03\x12\x17\x05\x7f3\xc00\x0c\x91\xc0}\xb64\xc0\xb4t\x83\xa3i\xe53\xc09\xbd\xe3D\x07g3\xc0\x17y\x04\xb0[\xc02\xc0\xf4\xec1\x904s2\xc0i2i\xc4\x91\x155\xc0\n\xf2\xc9\xd1B\x884\xc0\xa7\xa0\xa8o\x1a\xd54\xc0lzj\xb9\x89\xa24\xc0V\x9b@\xa4\x08Y4\xc0\x15K\x8b\xc4\x19\xba2\xc0B\xfa\xd3\xdf<\xa35\xc0>\r\xe8t\xed\xe34\xc0\xd8\xe4}\xdaDn3\xc0s\xe5\xb9J\xd4\x133\xc0\\\xef\rm\xd7\xb32\xc0\xdb\r\xb9\xa5ZQ.\xc0\xf0\x06\x00&\xf6\xdc3\xc0\x07\xd9\x13\x03P\x003\xc0\xa5\x1d%\x95\x8b\x8d4\xc0\x0e"\xd2\x8a\x02\xd62\xc01\xb9\x17H\x1el3\xc0i2.\x8e\xf2/2\xc0\x1e\xee?\x03\xac%8\xc0heo\x8de\xeb4\xc07\xe3\xc8oKs3\xc0@\x9c\x15\x82\xde\x934\xc0m\xb1T\xc7\xd0\r4\xc0\x81M\xcc`;\xfd2\xc0aN\x1a^\xbfA3\xc0P\xa7_5\x1c\xb73\xc0\xf3\xad\xafu\x10\xbe4\xc0\xe5\x034b\x89A2\xc0\xc5\xcf\xd0\x92\x90x4\xc0\xd9\xd4Zc\xbc\xd32\xc0\x17d7\xf71\t3\xc0\xf5\xe0\x11\xf65-0\xc0%p\x80\x03d\r3\xc0\xa2ad\x00xv4\xc0)\'\xaa\xbb0\x024\xc0-\x15\xb8\x07\x0c\xbc4\xc0I^-\x9d\x8a\xda2\xc0\x7f0u\tU\r2\xc0\xadD\rr+p4\xc0*p(y\x9b-3\xc0\xd5!\x0eyG76\xc0\xfb7<5\xd8\xca3\xc0Ttr\xcf\xb7\x133\xc0\xdd|\x8f\xc7\x8dc4\xc0\xff\x8b\x06\xf3\x16#3\xc0\xe9\xce\x12\'\xbc\xca3\xc0\xb7\xf8\xdf\xff\x05e3\xc0\xfc\xafU]\x87\x913\xc0\xe3\xfb?\xffDO3\xc0\x1b4\x1f%\xa7\x193\xc0\x1e\xdf\xe7\xf7\x81v4\xc0\xdf\x8e\xf7\x8a\xf9k4\xc08\xadgd\xae\x963\xc0\xe5\x0fT\xe4\xd8\x003\xc0\xf9Z\xc9\xcc^o3\xc0\xd1vA$\xb792\xc0rO\xc9?Ol3\xc0\\\xa0\xd3\xa4t\x933\xc0!\x10\xcf?7a2\xc0\xd8\x04\xc0\xf7T\xab4\xc06\\+\x10\xecK3\xc0ur\xb9\x90t\x8d3\xc0C_\xce\xa2\xa9\xb43\xc0K\xfdMt\x99a3\xc0\xf8\x95\xe1\xd9=:2\xc0d\xa1\xdek\x99\x072\xc0\xcb\xe4w\xdd\xc5\xc34\xc0]\x99\xf0c\x85x3\xc0w\x0e\x07,y\x9a4\xc0\xf73n? >3\xc0"\x87\xca\xaeAJ4\xc0]\x88\xf7\x88Oe2\xc0T6\x19\xd9\xeej4\xc0/\x85\xd8b\xa8\xae4\xc0\x8d\x11l\xf7\xdd[2\xc0\xd0\x0f\xde\xb1w\xf72\xc0\xfe\x16\\\xf1\xb8]2\xc0Vd\x0f\xb6>%1\xc0\xab\n\\\xb0\xb5\xc09\xc0\xd9\xbd\x10\xcc\xb8S4\xc0\xb0\x1f\xb4eo\xc91\xc0\xa3[B\x1bp\xc35\xc0\xc6\xbaR\xd8u\x8b3\xc0T\x18\xdf}\xff\xed2\xc0Kd\xde\xfe;74\xc0\xc2\xdf[B\xfei3\xc0k\x8a0\x12\xa9)3\xc0>\xa4\xe6\xcb\xcb\xef2\xc0\xbf\xd5\xbe\n\x94t2\xc04\x16;\xad\xca\xf32\xc0>\xf6\xac\xcf\xeb]2\xc0\xdel>m\x8f\x815\xc0\x04\xc4\x03\xe2\xa8d3\xc0\x80\xdf\x91\xd8VA3\xc0\xe8\xbc\xf2\xd9\xb7\x081\xc00\xefk\xfa9u3\xc0\x96 \x0e\xf6;%4\xc0\xa5JX4@\xac1\xc0@\xf9\xb3\xf6\xff\x053\xc0L\xe3_4\xc0T4\xc0\xba7\x16\xa5\xb7.4\xc0\xf3\xbd\xad\x05B&4\xc0\x00.\x14n\xf2\x9d4\xc0!\xe8\xa6\x1c\x89>4\xc0u\x96\xd92\xd9h0\xc0Z\xa6Ku\x15\x8f4\xc0\x8e\x899iH\'4\xc0{\xf8\xeb^\x87\x1d3\xc0h\xd4\xcd\xb1q\x174\xc0\xfc]/D\xdf\\3\xc0Y8\xd7\x04\x0eH3\xc0\xf6\x19\xfc\xb6\xd0A3\xc0\xb8>\xeb+\x9eW3\xc0\xc8\xf7\x1c\xf4\xe1\xf97\xc0\xcar\xadN\x17\xd01\xc0\xd5\xb4\xf5\xe1\xae\x1c4\xc0"\x1b\xc1LKQ2\xc0>b\xe0uL\x024\xc0\xaf\xa2\xb1\xbe\xa9\t4\xc0\xf6;\t\xdd_\x044\xc0\nQ\x07\xfdL#3\xc0\xfe\xa1\xa8m\xb5O4\xc0\xc9\x13\x9e\x83\xa5/4\xc0\xa7\xa5\x98\xd7\xf8\xe93\xc0\x01\x0f\xe0$\xb7\xd03\xc0\x88\xef\x11v\x95-3\xc0\x0b\x1e2;\x97J2\xc0B\x87:\xb6\xfaQ3\xc0\xcb\xd9M\xdb\xe4\x083\xc0\x17\xa7\xacM\x97\x083\xc0z/\xd0P%m4\xc0\x93\x1e\xf3\xe0\x16[4\xc0\x12\x15\x0b"\'94\xc0\xfe\xaf\x038a,3\xc0\xa0\x96\xa6)\xeay4\xc0!\xcb\r\xbd\xc673\xc0\x12\xad\xbeB;\xed7\xc0h\x05\xe4z\xe7h4\xc0\x18\x03o\x19_\x163\xc0\x84\x95f)\x19J4\xc0\xab\xa5\x00\xa9+E3\xc0\xc5\x03S\xeb\xa7 3\xc0R0\x97q\x17J4\xc0\xdb\x94k(\xc5V3\xc0\xdb)b\xfe<J3\xc0\xf5m+\t\x13\x8c4\xc0RC\x13\xae?\xe03\xc0\xf7EZ\x1e\xaa\'3\xc08H-a \xdf3\xc0#\xcf\x1b\x05S\xf73\xc0\xf6\xbeb\xc7.\xe23\xc0!\xcaA\x01\xa9\x0f4\xc0\xb5\xf3\xbf\xa8y\x078\xc0\xad\x19/(l\xeb1\xc0=\x8f]\x1e\x90\xfc3\xc0\xc5~\xd6<o\x153\xc0\xc1\xe5Hpp\xe83\xc0\xaf\x01\xa6\xe7\xa4J3\xc0\xfb\xff\xc0\xfaT\x171\xc0\x82\xd3\x1e\x10\x18\x074\xc0G\x03@c\x05\xf43\xc0\xc64\x80\xd1a\x0c4\xc0\xd3m\x9bM\x00\xe33\xc0\x8c\x03\xc4\x14\x9e\x0c3\xc0\xb7\x87\xea\xfaf73\xc0\x04\xaf\xc23\x19\x1a4\xc0\xb8\xc98\x9b\xddm5\xc0_P\x99n\x90\xef1\xc0\xa4\xf8%c\xba\xab7\xc0\x9a\xf83\x8b\xea"3\xc0\xcc\xab\x135\xbd\xf02\xc0d\x04\x1f)\x1a\xc63\xc0\x98\x93/\xce\xbb\x8b5\xc0\x98\xea\xbf\x12\x9243\xc0\xf8\na\xe3,-3\xc0\x85{B\xfbxK3\xc0\x94c\x89\x8a\xfc*4\xc0\xc1U}\xa6\xf6B3\xc0\x94\xe8\x98.v#3\xc0\x06d\x8cLf\x1c2\xc0\xdb \xa08>]4\xc0\x94\xcf\xa0\x8c\xe9\x81/\xc0%\xe5h\xb5\xe0)4\xc0\x94\x17_m\xe1\x142\xc0\x04\x88b\x10\xf033\xc0C\x90\xc0]k\xbb/\xc0^p0`\x82$4\xc0\xe8d8\xe2\xf8!2\xc0\x06\xdd+\xe0\x89\x132\xc0\x816\xf1R\xb7\xf61\xc0\xf5M\x8b\x06\x0f\xf92\xc0\xa2\x16~\xf5*>4\xc0W\xba\x07\xc2v34\xc0\xe5N\xfbPf\x183\xc0\xff\x16f\xb87?5\xc02\xe05\x88\x8403\xc0\xcc \x94\x87t\xfc1\xc0\xd7R+nP\xe72\xc0\xe6[\\\xbe2\xbf2\xc0Mk^7+\x1b2\xc0\xa19aW\xda85\xc0\x95\xd2\xd5\xdc\x90#3\xc0\xc3\xdeY#\xdde4\xc0\x96c\xcf\xa5\xa093\xc0\xe9h%a\x17/3\xc0\xdb\x85R\xf1\xd7\xd82\xc0\xc7\xfb\xb9*\xc7\xb64\xc0\x9f\x84[C\xa7Q3\xc0\x84\xd6\x9dLah4\xc0Q\x16S\x08\xcc\x1d3\xc0\x7f\xddL\x86DV4\xc0\xab#!\xe2|\xdc2\xc0r\xdc\x88B\xbe80\xc0$\xf1Y\x9ac\x1b2\xc0\xc5\xf2\xc2\xf0l\xcb2\xc0\xed\xe7\xf7(\xc2\x0b2\xc0Tl\xdbtO\t/\xc0i\xa9\x99\x90\x93\x0f3\xc0\xd9nX\x7fA\xa02\xc0\xd3\xd5\xff:t!3\xc0s\x02\xb8\xcb\xad&3\xc0\xd7N\x00\x98\x1e\x1c3\xc0)4\x97`\x91\x113\xc0\xa5\x12\'I\xc9\x9a2\xc0\x9a[\xe1\xed%\x844\xc0\xc2Rv\xbe\xad\x033\xc0P\x1d\xf99v\xff2\xc0%\x96\xc6Y\x9b\xee2\xc0\x92\x8e\x91X\xb4\xf05\xc0\xefY/i\x1b&6\xc0o4w\xf8\x03\xb23\xc0~\x1ds\'\xa3\xd70\xc0\xa6\xd7l;\xc7\xf62\xc0k%z\xb6\xc9\xe52\xc0\xde\xf5\xd3\xfb4\x082\xc0+\t\xeduN\x043\xc0\x1b\x0f\x1c\xb8I\r2\xc0\x8e\xffg\x03s\x142\xc0\r\x13Q0D,3\xc0>"K\xd6\xc9\x964\xc0\xf0\xfeQ:\r,3\xc0\xcb\xbbQ>\xdb\x8a4\xc0\x9ax\xa0\x8e\x9f\xc50\xc0\x17\xe1th\xd4*3\xc0,\xbe\x8c*\x8c\xdc2\xc0\xdc\xd58{u\x013\xc0\x7f\xe5\x9ah}\xb52\xc0\x0bH\xbd\xd8\xdd\x072\xc0\x91\xb3\x0f\xc6\x11\x030\xc0\xeeA\x95\xb2d\xf32\xc0)\xe28\xe2\x8603\xc0\xe0d\xc9\x19X\x834\xc01\xe5|}\xd1\xe11\xc0#\xc1X\xf3\xa5.3\xc0\x94-\x18\x92dB0\xc0\xf9N\x9f;\xff\xb62\xc0\'\x95]\x9d\x0e(3\xc0\xc7\x84\xe8,\xf5(3\xc03\xfdK\xbf\xe0\xf32\xc0\xcf\xeb\xd1\xe2\x0c\xe52\xc0\xe2\x94\xdd\x01\x80!2\xc0\x90\x00e\x9e\xd0\x904\xc0K+\xa8\xf1T\xda2\xc0K\x80\xa5DU\xf11\xc0lnx\xf51\xda2\xc0f\xa0\xdc\nr\x962\xc0\r\xaeJ\xa1:\x016\xc0*qP8^\xf32\xc0\xd5AC\x80\x9a\x882\xc0\x16A+\x16+h5\xc0\xad\xc7:\x98[\x006\xc0;b\xdb\xf1\xfa\\5\xc0\xd0a\x81\xee\xe0\x103\xc01\xd5%b\xb2\xc82\xc0\x8f2\xefn\t\xb81\xc0\x15EW\xc4\xb1@8\xc0\xbakw\x9a\x1e\x194\xc0\x0c\xdd9(\x95W5\xc0\xb0u[\xa7\xa0\xeb1\xc04\xb0<w[\xcd2\xc0\xa1\xcf\x86\x85\x95F3\xc0\xad\xad\t\xf8\x1f\x1a2\xc0e\xfcT\xfdo\xa91\xc0o\xe1\x97\x83\x99E3\xc0\xca9]\xc4-?3\xc0\x9d\x9d\xb9R\xdd\x1a2\xc0\x83\x06\xca+\x0b\x0b2\xc0\xfelQ\xba\x8dI0\xc0C\xf4\x12\x9c>`2\xc0\xb8\x0fv\x04\xbaY3\xc0r\x95\xf0N=\x022\xc0\xb9qp\xbb\x05A3\xc0\xd2\xc4n\x84\x18\xf42\xc0\xfdJp\xf0\x9360\xc0\xbc\xacT\x05\xe8\xaf2\xc0\xcbf\x8d\x96\x95\xfa1\xc0\x12\xdbwI\r\xa73\xc0\xa0\xbd\\\xddf\x823\xc0\xf5\xc2\'\x8e\x8cK3\xc0\x14\xa6\x8c\xb0\xae/3\xc0\x16\xde\x8e\x1aV\x80-\xc0C\x84\xf3g\xac\x058\xc0Z\x07\xb4l\x85\xae3\xc0\xb3W\x1as&\xfa1\xc0\x00\xd2\x16<\xd1B0\xc0G\x00\x10N\x84[3\xc0Y\x90]\xa1E81\xc0\xd1&\xc8\x9f\xd4R3\xc0cQ\xeeL\x1c\xc76\xc0\x17\xfa\xcb\xaf\x10\x9a2\xc0Cc\x03E\xe9\xa92\xc0\xb3?\xf9~\xdfF3\xc0&\xc4|K6\xe3/\xc0\x92\x19\xe6,!v3\xc0q\xc66\x14\x03-3\xc0T\x05\xfc\xe7\xd5\xc23\xc0\xdc\x8dV\x03\xec\xd02\xc0\x8d[\xb3N0\x8a.\xc0\xbd\xcb\x95\xc2\x1c\xe71\xc0uA\xfd|\tM3\xc0\x86\x83[\x84\xa2\x0c3\xc0:`\x9f\x941\x842\xc0q\xecec\x9d\xb43\xc0\xbdr\xe2\x0f\xee*7\xc0l\x91\xfaaGR3\xc0\xaa\xc5\x80\xb9\x0fA3\xc0i\x9a\xc65\xdd/3\xc0\x16\xf6\x0b\xcfb57\xc0\x86\xba(\xefj\xc8.\xc0z\x0b*31I3\xc0\x9b\xc6\xff\xb3\x10\x932\xc0\x0b\xf2\xe8^o\xbb7\xc0 \x05\x8dY\xc7(3\xc0\xca\x93;\x8a\x1c\xe11\xc0F\xcd:\xde{\xfb3\xc0\x13gF\xcd\xce\xed3\xc0\x03WU\xa8=\x81/\xc0o\x9e\xfa\xb5\xd0\x842\xc0\xba>\x8e\xcc6\x1b4\xc0M\x0e\xb2\xe9\x85x0\xc0\xe7\xc0\x8c~\x18\x9c2\xc0\xa4\x7f\\\xf7\xca-3\xc0\xdf$\x8b^{)3\xc0X\x13\x13fy-.\xc0\xd4\xe2}C\x04l4\xc0\x08c\xefe\x85W7\xc0!\xd1s\xc81\xd67\xc0\xc3\xf5\x91\x1c\xa9\xd91\xc0\xfa\xa8\x9c\xee\x04\xa32\xc0.Q\x01&=.3\xc0IM\xf1\xdcgb3\xc0u\x15\xa3\xe4\x9c^2\xc00L\xb3>u{7\xc0Zi\xf1H(p5\xc07\xe24\xaf[\x847\xc0,\xec\xbd\xe8\xc1t5\xc0\x18\x90\xdb\xbd\xddi3\xc0\x85\x9bX\x02\xa7\x7f-\xc0\xe2\xce&\x18\x89a2\xc0\xe56\x82\xb4\x1ds/\xc0\'\x06\x97-\xe9\x1a.\xc0\xd3D\x94\x94\x9e\x193\xc0\xd7\x8b\xd7\xad\x9cJ6\xc0GjV\xec\xf4\x897\xc0sS\x03\x8bv02\xc0J\xea\xce[\xe0\x967\xc0A\xd9\xc8;\x8a\xc52\xc0\\\xc0\xb77\x9e1/\xc0\xbah\xf5>\xaa\xb0-\xc0\x0eI\xb1\xd9_R5\xc0\xa6\x00\xe3CH\xd27\xc0\xdf\x8e\xef\xc9\x13\xa32\xc08\x92\x02\xeemz2\xc0r\xeeDt\x17$3\xc0\\P\x86\xdbDH2\xc0\xc8+\x89<\x92\xd43\xc0\x03S\xb2\xe6s\xa9.\xc0n\xf2y\xea\xa0\x832\xc0\x94\xf6\xf9\xd5w>2\xc0U\xcc\xbb*\xc0\xa52\xc0\x81\xd3\xc83)\xae0\xc0\xb3Cb\xfe8M5\xc0W\x1ettC*3\xc0\xf6S^ M"2\xc0\xe6:h\'\xd5H5\xc0\x9b\x19\x902\xfb\x8b3\xc0r\xef\xd2\xcf\xb4>3\xc0#\xdb)\x87\x05)3\xc0\x02\xb4\x88N\x00r2\xc0\xb5\xc9\xdf\xae$\xa22\xc0\x0e\xc7\xde\xc0\xdbG5\xc0\xbem\x04~U\x913\xc0*:.B\xe5S2\xc0\x96\x98\xe8}\xd0\x902\xc0\x97\xcaE\xc4vC5\xc00/[\xae\xaa\xff2\xc0D\xde\xa4\x99\xe1\x042\xc0N+\x93\x95\x03\x053\xc0\xb7\x92#6$,2\xc0\xceu\xc3\xcf\x9e#2\xc0[\xbc\x8c\x99\xb953\xc0Ey \xd6\x92D2\xc0\xadR\xb0\x7f+>2\xc0\xa1\x80F\xcc\xe7+3\xc0\x9c\x81\x9d\x865\x863\xc0\x8e\xa75\xfd\x13\xfe1\xc0\xe8\x18\xb6\x1b}\xe17\xc0\xa6\x81\xe7\xe8-\x967\xc0#q\xf0\xa7\x8a\x837\xc0>\xc1;{\xf2i7\xc0d\rz\xde\xd1\\/\xc0\x9d>\x1dAU\x823\xc0=lb\x01\xb4\x87-\xc0X$\xe8\xe3\x81\x9c7\xc0\xda\xb9\x19\xa0s\x1e3\xc0\x02\x01\x86\xe05\x1c2\xc0\xa82\xa2\xa4a+3\xc0\xd8*N\xd8\x9f\x826\xc0\xebJ\xf4\xf0\x8b!3\xc0)wk\x97\x82\xb40\xc0\xb5\x10k\x9d:Z-\xc0\x8e\xa7oP\xedN2\xc0?a\xe0\x10\xae%3\xc0+t\xe9\xdag\xfc2\xc0p\x95\xb2\xf3\x85\xae2\xc0\x1dI\xe5U\xa1\x9a-\xc06A\xb0\x97H\xfc2\xc02FF\rJI2\xc0\xc8\xc5\x979\xe3\xb55\xc0V\xb8F\xaf\xfe\xbd7\xc0^-\xad\x1e-\x9c7\xc0\xccz\xd3\x18#W-\xc0\x19o\x05\x9f/\xfd2\xc0\xc7>\xa7]*\xc92\xc0\x18}\x9a\xab0\xa17\xc0~\x1e\xb8\xd8+\xd26\xc0\xdd\xfc\x1e\xcbv\x903\xc0\xa47\xd0\xd7\xe6\x063\xc0\x84\x03Z\xe1\x03\xef2\xc0H\xed.\xc9\x93\x7f-\xc0\x06\x83\x8cH\xa7\xe87\xc0\xeb\xeb\x83\xf0\xb2\xd22\xc0\xab\xdc\xa2\x9em\x911\xc0\xc1*G\xdb\x8c\xa77\xc0vG\xac-\xd8\xeb4\xc08\x9c.\x92\x8e\xd37\xc0\xe2\'\x19\xa4\x14l2\xc0\xee\xf1\x9a\x7f\x19\x8b6\xc0\xe9d\x04\xb3\xc9 3\xc0S\x00\x92\xabOx3\xc0\xda\xe0\xdc\x08(\xee4\xc0\xc3)\x04\x89u\xb86\xc0V\x8a\x05\xf7(\x977\xc0a\xa7\x90zdq3\xc07H)z\xc6\xb78\xc0\xb9\xd0\xab\x9f\xf14-\xc0t\x84\xda;\x17n4\xc0E^R\x1d%\xf63\xc0\x04\xa8:\n\x94\xf12\xc0\xa0\xfd.\\\xd9\xe3-\xc0\xa8k\x9fT\x88\x972\xc0o\x9b%\xa8\x9f\xcd,\xc0\x0e\x0bi\x877\xd62\xc09\xb9=DR93\xc0\xce\xeb.\x84\x91\x003\xc0\xcd\re\xa24\xa86\xc0\xf4ue\xfd.f3\xc0\xe0\x10\xd8)\r\xc92\xc0E\xf5,\xbb:\xe92\xc0\xd4\x0b]\xa1v^3\xc0qg\x7f\xdaFH3\xc0\xdf3!\xaa\xba\x932\xc0\xc30\x9f\xf2n_3\xc0(H\xf0\xea\xe6\x073\xc0G!@\xab;\xb52\xc0`\xc2\xcdI"h3\xc0\xfe\xc57\x05\x9cQ2\xc0n\\\x92\xbb\xd9\xae,\xc0+\xdf\xd9\x0bX\xfe7\xc0WfE\'8[2\xc0\xd6\x1dR\xdb2\x037\xc0\xff_@9D&3\xc0~\xcf\x04\xf7\xa1\x9f1\xc0\xf04\xa1\x19\xb8\xb36\xc0$\xe3o\x9d\x17\x842\xc0T\x94R\xd2\xe2\x8e6\xc0\xca.\x9a\xb6\xe3i6\xc0\xb3Z\xc1\x04\xc8t2\xc0\xb8u\xa4\xf3\xb0e3\xc0\xe8\x17k\xc2\xbf\x936\xc0\xe6\xb87\xa2RU6\xc0\x14\x15\x0f\xf6L\xd2/\xc0\xe0,T\xfd&`3\xc0\x19\x97+\xbb$\xb85\xc0^\x8f|\x92\x12\xa01\xc0\xb8\x88n\xc1+\xab6\xc0\x18\x01@\xc8\x1b\x982\xc0N\xad\xf0\xfb_\xad,\xc0\xb6\xa3cj\xf8\xa32\xc0Y\xf5\x0f\xe9\x17\x7f2\xc0/\xf0D\x85\x96\x1e6\xc0|\x08T\xdc\xb9\xfa0\xc0|\xf4e\x8f\xe9\xee2\xc0nA\xa3\xa8\xecr2\xc0S\xb8\xcd\xe8\xce53\xc0\t\xab\x87\xae6_1\xc0\xf1\xda\xdf\x02ED3\xc0\x87"X\x0ejs4\xc0<\x8e\x0f\xef\xda\x8b3\xc0zD\x88K\x92s3\xc0>\xe3\xa6\xcd\xebR4\xc0b%C\xc2>n2\xc0\xe8}\xec\xf98,2\xc0\xea\xd2e,\xee\x156\xc0\xaf\xad\ts\xd4\xe52\xc0\xa4;\xb1^\xe0l3\xc0V;\xd1{\x0ed3\xc05\xda\xb4\x00\\\x176\xc0\x99\x85\xc9\xe9\x9bk4\xc0\xab\x80f\xaa\x92\xa93\xc0e\x93\x862\xed\xa23\xc0\x1e\xc0o\xaa\xfeN3\xc0\nt?[Z\xbe2\xc0\xd7L\xe9\xa3.\x8e1\xc0\x07\xc4\xe2\xfa\xbb\xc32\xc0\xec\xba\x07\xea\x11J2\xc0d}\xab\x1cC\xbb3\xc0\xbdd\xd8\x90\x83\x8a3\xc0\xdc\xd2\x1dT`P2\xc0\xb0\xac\xaf\x04S\xa83\xc0\x8f\x97Z\x1f\x18\x822\xc0aF%\xf8)\xac2\xc0C\xe1,\xec\x81\x193\xc0\x11l\xf3\xa3\xad\xa92\xc0\xc7\xb6\xa0\xf2\xef\xde7\xc0\xf4:\xc5\x7f2\xbd2\xc0vI\xd0\xd7\xaa=3\xc0S_\xa6w(\x81-\xc0\xb4\xf3\xb1\n\xb1\xcc3\xc0.H3\xab\x0cC2\xc0\xe3\xfbn\xb6*\xba.\xc04\x10\xf5b\xf2D-\xc0O\xe3\xf9A\xf0\x014\xc0I\xa1]\xa0{\x062\xc0k\xc1n\x02\xe6;2\xc0L\xaa\xd3\x97\x18\xe54\xc0y\x1c\xb2\xad\x18\x103\xc0\xd7\xabT\x9e\x1f\xf02\xc0\xf8\xa1\xed\x1fP\xae2\xc0\xa1<\xa1\x02#\xbf3\xc0\x90\xab]\x83\xed\xe92\xc0\xd6\xc1M\x83D\xc62\xc0\xf33\x92\\&N2\xc0^/}\xce\x84!3\xc0\xc92\xd2Y\x90\xb32\xc0\xf1\x11\xa9\xf0~S2\xc0\xe0ms\x0f\xf2\xe62\xc0+0\x05|\xcc\xfb2\xc0\xa9=+/\xa1\xa83\xc0\xb0\xc3\x98\xf5\t\x0b5\xc0`"\x0e\xbb\xbc\xfd0\xc0\xf2#\x8a\xb0\\\xb01\xc0\x9a\x00s\xd8\x88H5\xc03\x0e\xbf\x9f1\xbd1\xc0\xb0\xd4\x10j\xc7B2\xc0\x98\xf6Y\xd9\xe4\x013\xc0w.9\x98SS2\xc0\x87\xee\x01\x94\xb023\xc0?\xff\xea\x8f\xc9\x831\xc0\xc4\xbcak\xb7\x933\xc0\xea\x14\x8ev5Q2\xc0Oc\xc4+BS1\xc0Z\x9fm \xf1]2\xc0=\x7f\xd5d5=2\xc0,\x8b\xa7X\x9153\xc0\x10Y\xb7!\xf6\xf91\xc0\xd09\xd1\xe9\x81?3\xc0\xf3\xdc\xb3\x8e\xf4\xb01\xc0\x9a\xf8\x11\xa5I\x17-\xc0li\xf4*:\xe23\xc0{\xa6\xa1\xcdL\x06/\xc0\xb9.\xd4\xac\x1472\xc0\x183\x00\xee@w.\xc0\xfbo\xdc\xda[G2\xc0\xf8{\x1e\x03\x9c\xff/\xc0Z\xa8\x14\x1dV94\xc0\xbcLT\xe0\xae\xd01\xc0\xa5\xdf$\xbe\xda\xc51\xc0\x16_\x83\xc8\x19\xa11\xc0\tF\x00\xa5\xbf\xfe.\xc0\xe1\xf8\xb2\x11{\xb54\xc0\xfa\xd4/\xb7\x90\x042\xc0\x97l1\xde\xb0\x9e1\xc0=B\x82uG\xf70\xc0\xa9\x10\xf44\x95\xc61\xc0\xb0T.\x08\x00\x002\xc0l\x86\x1b\xe4T\x831\xc0\xae\x1eZ\xd9\x80\xf51\xc0F\xf9\x82\xb9\x11\x8f1\xc0\x08\xbe\xe3\'\xf0H7\xc0\x1b\xce\xc8\xd4E\x176\xc0\x9b\x19\xb7(\x97\xe02\xc0\xbf\xf4\x8b\x8bl\xd52\xc0\xd3R\xcfH\xac\xfa2\xc0jj\xf3\x97{\xbc1\xc0\xf76\xaax\x1a</\xc0\xb0r\xc5}M;3\xc0\xe2\xc9\xe5\x01\xc5\xb41\xc0\xfe\x04\xa4i\x08\xfc7\xc0\xdd\xab\x13\xc5\xd2\xfd2\xc0\'\xd3f[\xaaw7\xc0V\xd9\x8d\xeb\xc1F8\xc0]\x15\x00kL\xfb5\xc0\x17\x00x\xbe\xea\xba2\xc0\x11\x8c\xa6c\xd4\xf92\xc0j\xee\x9b\xf9\xc7\xc15\xc0\xc7\xa0\xb7K\xea\x862\xc0\x07\xfa\x99\xe6\x18\r5\xc0(y\xf6i\xf0\xdf2\xc0y\x08\x94\x8b\xd3\xdd6\xc0\xe0=x\xcee\'2\xc0\xcc\xd77u\xbe\x9f0\xc0\x9d\xadf\xfa\xf6\x84.\xc0\\\xe0\x7f\xb1\xe9\xad1\xc0\xd8\xf3\x05\xbdd)2\xc0\xd2S\xfc\xa2W\xc00\xc0\xccu\t\xd8\x92h/\xc0&\x069\x12\xee~.\xc0\n\xdc\x08]r\x058\xc0x`\xf8\xfd\xce\xca1\xc0\x06\x1a\xd0n\x97\x056\xc0\x9c)g\xeb;{7\xc0\xe3\xb1\xcaq\xf2\xef/\xc0\xde4+\x86\\\x9a1\xc0j\xc4?B\x11\xdd7\xc0\xfcq5\x1e\x9b\x864\xc0\xdep\x83%wC8\xc0\x03\x97\x1fL9u3\xc0_!#\xce\x8a\xab1\xc0\xd2\xab\xa5M\x9ax.\xc0\xa0\xa6XA^\x006\xc0\xe3\xf24\x9c\xd1\x9a1\xc0\xca\x05\xb1s\x97G9\xc0z\x8bl\xcc\x1d\xdd7\xc0X\x84e\x12\x81\xa41\xc0k\xa3\x07\xa7a\x1e/\xc0\xd0\x9c\x94F\xaf\xf95\xc0\x9e=\xc9o=\x893\xc0\xab\xde\xd5p\xf4\xad1\xc0"&\x1e\x84\x1442\xc0\x05\xd7sA\xe0q1\xc0t\x85i\x9e\x83q3\xc0\xc0\xfea9d\xe64\xc0\xa2-\x1eW\xf981\xc0\xde\xe8\xd0K\xf4\x102\xc0-\xe3\xd6\x84\xa4t3\xc06\xebhQ\x91\x901\xc0:\xcf\x88\x90\x8a\x881\xc0\x8f\xf6&\xb4Y\xdf0\xc0\xef\xf9)\x87\xb5d1\xc0D\r_s\xd6\xe34\xc0d\xc3\nS\xf0\x84.\xc0\xa3\xfc,\nfw-\xc0fcN\xde\xcaZ/\xc0\x80\x95\xe5\x97[\xe17\xc0\xeaL\x14\x86\x88\x132\xc0\x1dw\xacux\x811\xc0f\xe8\x11I\xbc\xee0\xc0d\xd8}\xdb\x04+4\xc0\x1a\xd9\xdd\xc4\xeb^6\xc0?M%\xa2\x17\xc50\xc0\x1b\xb0H\x82\xf1w1\xc0\x94\x9eI\xc2\x1b72\xc0)7p\x08\xb0-/\xc0]\xc5Uq\r</\xc0=\x05\xa79_\xe51\xc0\xde\xdb\xd7\xca\xa2\x841\xc0\xb9S\x0f\xd2W\x1c2\xc0\x13\xcf\x00\r\xa9&5\xc04\xf4F%J\x132\xc0z\x11>\xfei\x0c1\xc0\xf5\xc2nY\x95\xdf4\xc0\x95\x91\x8f\xb8\x1b\xe91\xc0\x89\xf1\xd7\xd7\xbaT8\xc0\xefS=_\xec\x080\xc0F\x1b\xbb\xf2\xe79-\xc0\xe3/\x8f\xf8f\xb91\xc0\x9cx\x9b\xc1\xc2\xfb/\xc0\xb6D\xe7G\xfe\xdd/\xc0\x06\x8c;\xb1w\x112\xc0\xa2\x05n\x86\xb7\xb60\xc0\x0c4\xa7\xc4\xf0\xbd.\xc0\xa2\xd3[{\xf1U1\xc0\xea&z\x0f\xa6F1\xc0oL \xbb3\xb80\xc0\x14\x08\x9cYc\x8e1\xc0L\xa6H\xb2\x9b41\xc0S\xfa]\x85rR3\xc0\xcdK\xadk\x87X1\xc0@\x0c+u\xb1\xfd/\xc0\xa1\x828v\xb5\xa42\xc0\xa4\xb8\xe7\xf7\x8dD2\xc0\x1dLU\xcf\xf2A2\xc01Q!S\xbd\xbb4\xc0}\xbeAD\x9bb3\xc0\xce\xccpmH\x857\xc0\xaa\xd3\x9cu\xadS4\xc0|\xb50\x80\xe1\xc91\xc0\x04{\xe0\xc7\x88u8\xc0\xff\xda\xe7:\x87B2\xc0\x18\xc2"\xffOp2\xc0e\xa5\x0c\x8c\'f2\xc0\xabyM\x04 x-\xc0\xbd\xc0D\x10v\x92/\xc0R\xb8\xa2\x1c\x87W2\xc0a\xb3\xab\xf1\xbb\xf3/\xc0\xa0gG.\xeb\xf13\xc0\xbfs\xd4\xa6\x8d\x193\xc0;Vb\xe5\x17\xe6/\xc0\xed\x85*\x8c\x9e17\xc05\xa1\x90\xb8\xe582\xc0p*\xa0\x05\xbc\x850\xc0\xddx\xfa\xf6\xeeb1\xc0\x00\x82\x1d\xaa\xac\xcb1\xc0\xd4\x02WU\x16\xb21\xc0S\xb4\np\xba\x812\xc0\x9e\x97\xc6\x1cT\x961\xc0\xde\xd6\x97\x99*H1\xc0\xc7\xb9\xd9$\xc9(3\xc0\xf7\x81\xbe\x01\x11d2\xc0\xb9\xe2T4\xfc\x170\xc0\x1f6\xee\xfe\x1d\x827\xc0M\x8f\xc7\x94\xc8^8\xc0\n\xb0\x14\xf3Z\xf32\xc0\xe9\x1c\xfc\x8b0\xed3\xc0Or\xe5"\xacu1\xc0\x04b\x9f\x1a\xe5\xf0-\xc0tM\xcbt\x18\xb21\xc0\xb8\x85\xab\nO\xdf3\xc0q\xc7\xf8i\xf8y.\xc0\xee\xb2\x18\x0c\xf3\x178\xc0/\x17_\xd2^o0\xc0\xa9R\xf8\x92x\x032\xc0n\x1f\xa0H\xfc<:\xc0\x99V\xc0C\x83\xf72\xc0\xb6(\x05V\xe1\xf31\xc0\x0f\xdc\xcfQw78\xc0\xd0\x02\xe0\xec\xf2}/\xc0\x9d\x95/\xb1\x82\xe3/\xc0\xae\xd9\t\xbf\xef\x83/\xc0\x92\x8b\xb9<\xabs/\xc0c\xf0+\xe1D_2\xc0??\x93\\ \x8f9\xc0\x05n\x8d~\xaaf0\xc0\xcc\xd9f\x8d\xf7\xd95\xc0\xdb^\x8a\xf5\xbb\xf2/\xc0\xe7%>z\xb8\\0\xc0\xb7\x91D\xd7?K0\xc0O]\xf1\'\x1d78\xc0l\xb6R\x99O\x93.\xc0\xc9\x11)\xc9\xa3g/\xc0\xb44#\xd1\xa9\xac8\xc0\x17#\xfe\xd8!;2\xc0\x8eI\x9eB\x9f\xe18\xc0\xabB\xcbT\xff\xf43\xc0\xc3\xe0\x0cb\x81\\/\xc0\x88v\xaf2\xa0\x010\xc0\x1cc\xe4\xcfJ\\3\xc0=\x8e\x94\xed/\x109\xc0$\xc7\xc3\x12T\xfe1\xc0e\xab\x19k;\x8c7\xc0\x84\xdf|v\xc2\x1f9\xc0\xea|\x96b\x04\xe21\xc0o\xdc\x81\xf8r\xa6.\xc0\xe1\xbe\xb1O"k7\xc0?\x8af\x8e\x7f\xe71\xc0T!%\xbb\xa0\x023\xc0"\xd3\xec\x95\xcc\xd1.\xc05\x8bd|Q\x040\xc0\xed\xaa4\x0bv\x02/\xc0\xc5\x17\x19\x9c\x0c\x9c.\xc08[h\xf2\xea]2\xc04B\x9fH\x08\xdc6\xc0,\x8d\x02r\x97\xe9/\xc0\xbc\xa0\xd1q\xeb\xd03\xc0t\xb2\xf4\x9c\xd5\xe71\xc0\xdc\x92\xb3\xea\xe0\xdf1\xc0y\'\xd7b\t\x072\xc0\xd8\x0f\xaa\x17\xa6\x85-\xc0cH\x85\xd8\x0cB3\xc0\x1as\xe8\xcf\xb3\xa06\xc0\x16\r\xff\xfe\xb9\xd92\xc0\x9c|Br\xf0\x1b5\xc0>\x93p\x19\xd4\xfe.\xc0\xe7\xb9\xc5\xf0a\x82.\xc06\xe9\xde\x1e\x90\xa56\xc0\x89yq\xfe\x86)4\xc0;\x1c\xbbW\xe5T8\xc0\xb73\xfc\x81\xf2\xd61\xc0\x81Zv\xb6\xe9\x8b2\xc0\xa5fF\xc9\xef\x07.\xc0!\xbf\xb8\x1d\xb3\xd57\xc0\xc6-\xee\x94vm1\xc0\xc1U\xfb\xdc\xac10\xc0\xf3\x90Y3\xb0:7\xc0Z\xae\xc7\xf2~\x7f4\xc0\xb1%J\rf\x823\xc0\x1d\xb5\x1e\x93:\xa92\xc0\xea\x08^\x19\xcd/7\xc0"J\xdb\x87\x1b^-\xc0\xa4\x11\xf4H\xe5\x190\xc0\xdf\x99x\x01fv-\xc0\x1d\x96\x1aN\xba\x08-\xc0\xdeh\xa0\x11\xf2\x1d4\xc0\x8aD\x90l\xfav6\xc0\x9d\xc7j\x97\x8c\xb3,\xc0\xd2o\xba\xa7\x8dG8\xc0\xf0\x0e\xf2\xeba*3\xc0Q\x9f\x99\x13]\n0\xc0\x00E\xd7\x18\xe5~7\xc0cF\xbe\xd2\xca\xc90\xc0\xb3\xd0\xf3\xb5\r\x898\xc0\x04@\x10\xead\xdc0\xc0\xc3\x95w\x93\xaa\xcb0\xc0\xb3ro\xc3\x96\x873\xc0:\x872,qs3\xc0/b1\x0b&\xa45\xc0\x06\x1a\x969\xd9\x8f0\xc0)[S^\x80\x170\xc0\xf2\xe65\x0e\xc7j7\xc0\xda\x93<\xe8\xcb\x9e4\xc0c9\xea\x90Nb7\xc0\xad\xd5#\x8b\xe5\xbe3\xc0\x84\xd8\x0b\xc8\x80\x840\xc0y\'o0*;/\xc0Q\xfe\xbb\xf2\x7fy8\xc0(\r\x86\x98 \x9b2\xc0\x8b\xc8\t\xbe\xdb\xed/\xc0Q\x89.\xb9;l5\xc0t\x80$\x11\xa2\'8\xc0\x04\xef\xe2\x82\x0c\xb70\xc0\x07[\x05\xbe\x0c\xcc5\xc0\x93\xba\x07d[\xb10\xc0\x00\xcay\xd0\xc6b3\xc0\xdf\xb9\xb6\xb4\x0f\xb52\xc0[\xb5\xaf\x00\xe2{6\xc0-\xe5\xb9E\xb8\x0b8\xc0\xc6-:\xdf\xf5\'6\xc0\xd8\xd3\x04\x1d\xedG0\xc0R\xc2\xab\x1a\xf4\xb93\xc0\xc80?|\x06K0\xc0\xa9\xe4\xf8\x14\x1c\xae5\xc0-\xec\xf1}\xf9L3\xc0a\r\xdd\xef:\xb45\xc0\xb2\xb9_\x0b2`/\xc0\x8d\xc1Pgq /\xc0\xb0\x8ft\x97\x8e\'2\xc0\x94cC\xb6\x93s2\xc0\x84@g\x8f8\xfa4\xc0\x8e\x865G\xfb\x9c1\xc0{\xb2\xe03\xe2L3\xc0\xd3\xa7\x00\xac\n\x0c6\xc0\xebd\xafL\r\xae3\xc0\x8b\x19"\xb6<\x073\xc0\xd9pk<\\\xe85\xc0G*x\xd6\x8a\x946\xc0\x87\xd9\x88\xfd .4\xc0\xdb\x8d\xc0\xdd\x88\x838\xc0H\xeb\x01\x1fG\x8b3\xc0\xa7\xdb\xc7\x9c\x0b\x957\xc0\xbf\'f\\\x1d[8\xc06\x1dd\x89\x1c\x9f/\xc0\xb0\xa6\xb6\\\t\xfd0\xc0-\\>\x0b\x14-3\xc0>;\x97\x0ez\x085\xc0\xc3<`\xef\xc6\xea.\xc0\xaf\xb2%\xbe\xf0G2\xc0\xd9\x0b\xffN\x9b\x802\xc0B`\xf9\xfeq\x947\xc0\xa3\n\x82m}$3\xc0\x08\xffr\xc8\xe45/\xc0<S1\x17<\xa65\xc0\xbd_\rx)/1\xc0\xa7b\xd6g\x06\xd58\xc0\x97u1\xcd\x80\xae3\xc0F\xdd\t\xdf5\xa59\xc0@&\x90\x0eG\x871\xc0Dy\xf41I\xda4\xc0gI\xdd\x8a:|/\xc0(ctT\xb7d1\xc0x\x92\x07\xe8l\x872\xc0\xbd\x98k\x93\xbc(7\xc0\x17\xd7\xd6Q\x9c\xf43\xc0\xb3\x05{Q\xb8\xe74\xc0\xefV*w\xb403\xc0\x9eu\x1cv8\x95.\xc0-\xca{/\xbe=4\xc0q[\xe1c\xc5\xaa3\xc0\xc5\x00\x14\x0c\x8b<2\xc0\xa6\x08S\xee\x9f\xde2\xc0\xc1\x04V\xa12\xc87\xc0\xd0s\x9b\x9c\x05R0\xc0\x13\xb8\xc5\x9b\x0e>0\xc0/\xed\xceZ<\\5\xc0M%\xec%l(0\xc0\xe3\xa3\x9b\xfc\xa4U/\xc0\x9c\xce\xe0F\x03i8\xc0=\x98N\x82;\x1a8\xc0\xb63\xa9\xfcED2\xc0\xa2\xa5n\x0c\x9b\x005\xc0{\xd9\x0e\x1d\x81\\5\xc0#w\x9a\x9e\xb8\x183\xc0nxu\xaa\xb6\x050\xc0\xa7?h\xf2\xa7@2\xc0!\xa2r`\xaa\xbe2\xc0\xcc\xed\x8a5\xa1\x833\xc0\x15\x8a\xca\x96d\xca7\xc0*\xdd\xf4\xee \x083\xc0\xf2\xc6(\xcc\xbe\x89.\xc0\t\x0e\xfe\xa5\xd4\x95/\xc0\x93F\x02&>\x124\xc0\x99=H\x95\xa7\x1a3\xc0w\xd4}}W\xdc0\xc0i#\x9d\xca\x1b\xc80\xc0\'\x19\xd7\x0c\xeb\xff5\xc0;q\xebd]30\xc0H\x12$$v80\xc0\x81\xa8\x00\x1e\xa3\xd39\xc0\xd0\x9e\x8f\x9f\x88o5\xc0\xf54Z4$\xcf0\xc0\x02$\x9dHw\xd5/\xc0\t\xa1\xfe\xfc\x9aU6\xc0\xabs&r]+3\xc0$\xbb\x85\x8a\xf1\xc2/\xc0\xf1j\xfb\x97h\xda4\xc0\xac\x86\x17Fg\xb74\xc0\x84L\xad\xe0g\'8\xc0\xa8\xd2CL\xd6\xe14\xc0\xa8\xc0o\x98\xf3\t0\xc0\x88f\x85\x85#\xe10\xc0\xb9\xce\xfb\x8d\xa0\x170\xc0\xf3\xc1G\xf5bf2\xc0\xe2\xed\x9f\x966\xfd0\xc0\xb4\x1ay~\xfb\x1c0\xc0\x06_\x85\x9b1\xe94\xc0^P\xeb9\xedi1\xc0V\x19j\xf4Rw4\xc0{c\x82^\x99J5\xc0c$\xe4&\x8d\x9c8\xc0\xd3z\xb2\xed\xec\xf40\xc0\xd4X\x85\x14R\xba8\xc0\xb7\xe2|\x8b\xc8\x880\xc0"@`\xe6q\xa03\xc0\xf1\xfc\xe8\xdb\x94\xb18\xc0j=w\xe5\x8e\x933\xc0\xc5\x1ex\xcfkj9\xc0\x040\x91(9\x066\xc0\xda\xa0\xa7\xd5\xc7E4\xc0\xeb<\xf9\x0c*\xff.\xc0\xc0\xf7R\xb8\x81\x92/\xc0\xe3F\x16\xe2\x06d2\xc0\\\xef5h|\xc64\xc0(\xacW\x9e-\x030\xc0U\xf7\xd0\x02\xdb\xbf2\xc0x\xc85;\xc9x7\xc0\xab\xd4-2\xe9a8\xc0u\xa8d\xd9O\x873\xc0\xd4\xb4\x85W\x07\x902\xc0\x84~\'0\xae\xa4.\xc0\xd1\x8b\xa2\xbc\xb6J6\xc0\xa1\xf5\xac\xf9\x87\x862\xc0U\xb1\xec\x9b\x17\xac6\xc0\x84=\xd9wF\x923\xc0\x07\xb8\xce[\xaa\x188\xc0f\xa6H7W\x010\xc0r8\xf1\xb4\xb7T4\xc0L\xfa \xde\xe9.3\xc0\xa9a\xef^\xaf\xab9\xc0\\\xc9m\xd8\xc2\xf6/\xc0\x05\x10\x96\xd9\x07Q1\xc07\xe3\xb9\xef\x16\x04/\xc0\xc8\x9c\xa9\xfc\xde[8\xc0w\x81\x7f\xfas\xc69\xc0`P\x00N\xab=8\xc0\xe4.IJ\x03\x818\xc0\xee\xdf\x17\xda\xc063\xc0\x02\xa6\x12\x04\x87\x133\xc0\'%j8\x8fv3\xc0c\xe5\xb1\x97Nz6\xc0\x04E\xad\t\x82`3\xc0\xa7n\x0e\xea;\x018\xc0\xbe\xadNg\xfb\x818\xc0\xf2#\t\x93\x96\x82/\xc0\xcey\x1f\xbe\xbd\x1e9\xc0\x89\x1b\xc8\x95\xaa\x888\xc0\\Ec\xb3\xad\'2\xc0bQ\x95\x1cJ\xaf0\xc0\xfe\xcfD\xd0>\xfa/\xc0A(&A\xbbZ9\xc0\xcb!\xb5Qs\xc29\xc0\x81\xa6\xd9q\xa4\x843\xc0\x98\x94.\xd1\x95\x133\xc0\xc2\xaf\xfc\xa8\x9c\xab3\xc0\x08\x8ah\xdb\x02u9\xc0\x7fD_\x08\x87\x9c.\xc0\x9e\x1bF\xd2\xd9H4\xc0;}\xcd\x99\xcc\xda/\xc0\x1eh\xd57F\t4\xc0Z\x89\xbf\x98\xc152\xc0\xd9\xb7\xa1\x13\xe3\xa5-\xc0\xc58>\xce\xab-8\xc0\x107HM\xe8\xdf1\xc0v\x07K\x1f\x89C3\xc0\t\xa2$\x80\xb1\xe0/\xc03\x1d:E?\xba/\xc0\xf1;B\xc0\xa4\xc00\xc0C2\xbaUwz3\xc0\xf5\xb4h\xdc\xb8\xec4\xc0H\xf2.\x99\xeb\xb4/\xc0\xacE\x99\xbd\xfa\xf51\xc0\xcb\x89}>\x8b\x153\xc0\x9e\x0c<d\xd6\xdb0\xc0\x0e\xc1I\xc5A\xf0/\xc0\xd2\xfa.\xef\x89!8\xc0\xcbJ\xbd]n\x833\xc0).\x03\x1eB\t2\xc0\xc28\x02\xa6\xc9K8\xc0\xcdY\xdb6\xfc\x002\xc0y\xd4\x8d\xc9-\t0\xc0\x06\xbeO\xf9\x8c\xef4\xc06`\x93\xcf\x19%4\xc0\x8b8\x0f\xa0\x94\xfb.\xc0\xbe\xfdL\xb3r\x148\xc0\x9b\xf9\r\xbc\xe3Q8\xc0+\t\xe8\xde\x18\xe74\xc0\x83w\x00\xa5\x9b\xb84\xc0\xe7\xe3\x11\xac\x9e\xe51\xc0f\x9a\xffc\x06\x100\xc07w\x18\xe6\x17\xea/\xc0\x1e\x89g\xdf\x19!6\xc0\x03SP\xa6\xbb\xf10\xc0\x11\x8b\xe6\xd3\xf1\x070\xc0wp\xc6"\xe2\xfb0\xc0\x9d\xed\xf8\xaf\xd8\xc0/\xc0l\xa2o\xd6R\xd42\xc0\x16\x94\x1c\xe5a\xf30\xc0\xa9V\x1b\xe5\x06\xf04\xc0l_\xef\xb1aA3\xc0\xa9/\x81\x00\xbe\xdd/\xc0\x9e\xaf\xb2\xd6\x0665\xc0\xfe\xa1\x9e*\x1b\xb64\xc0\x8b\xcb\xdb\x82\xeaS9\xc0\xdb\xf1~%\xd2k3\xc0)\xe6`\x16\x18\x8e)\xc0/\xf9 \xc5\x81\xc11\xc0\x99*\x91\xc4\x8e\x9b4\xc0\xed\x03p\xafh\xfc/\xc0\xa3\xa3Q\x98\xcc\xc67\xc0\xe7H!fX\xd20\xc0\xe7\xbe\x18\'\x0c\x064\xc0\xfc\xfe\xd4\x0c\xa6O8\xc0 \x07\x83R[\xc67\xc0\x1e\xec\xe3\xeb\xe1\xcb/\xc0|\xeflr\xda\x0e8\xc0\x069Y\x1e\x83w8\xc0\xe3\x9c\xaa\xba\x14\x1f9\xc0y&%he\x176\xc0\x9c\xe5`\x84\xaf\xaa/\xc0g\xf2\xb89Nv.\xc0\xc3\xb8q\x03Z</\xc0W/\x99Avl6\xc0\xfe6-\x1d\xa8R8\xc0~@\x1aC\x88\xe2/\xc0\xdb\x11V\xb5\xa8\x82.\xc0\x8f\x9f\xc9\x0b\xa0\x95/\xc0\xe1\x16\xd1\xbd\xf2\xc97\xc0\xdb)\x17<}B.\xc0\xd5\xa6U1\xea21\xc0u\xddq\xbc\\G7\xc0\x80\xa4\xa7\x80\xff-0\xc0\x1d\xf6\xcb\xc4\x9e\xd1/\xc05L\xfe#\xa9F2\xc0\xf4\xb5\x87\xe9\x11\xd40\xc0!\xec\xdb\xbbG\x149\xc0\x84\xe5\x80\xde\x15\\3\xc0\xbf\x0e\x92\xb1\xeb02\xc0T \xf9\x9d\xdf\xd98\xc0C+\xc5v\x9b(/\xc0\x9d\xe2f\xebw+0\xc0\xbb\x18\xe7\x81o\x169\xc03\xd2\x85\x83\xcb\xf50\xc0\xba\x90M5\xa0W0\xc0\xbe|\xf5v"C0\xc0\x94\xf7#\xdc\xd6\t9\xc0+GO\x1d\xc5\x852\xc0*\xec\xcd\xfd\xcdl/\xc0\xdc\x8e\xc2\x08B\xb2/\xc0\x1c?\x9bqx\xb2/\xc0WD\xc2\xd1\xa5\xd87\xc0\x7fO\xfc\xcbs#0\xc0\xda\x96\xeb|\xc1\x1a9\xc0\xa2\xa4n\x0f\xfcD1\xc0\xd99\x1a\x1c\xfe[0\xc0\xca~\xbfS\r\xd27\xc0}\x88o\x18\x99A/\xc0S\xe7\xdc|\xf5=0\xc0s|\xbe\xb2k^/\xc0RY\x81\xb3%Q0\xc0(\x8fA\xa83\xcc7\xc0\x12\xe2\x8d\xc6\r82\xc0\xe0@IF\x9e\xcc7\xc0k\x81r\xa9\xc1\xdf/\xc0>\xa9\x84\xc65\xe52\xc0\x83p@\xc0\xfc\xfb/\xc02Fcs\x8a]/\xc0\xa0\xb5\xbbf\x85\xcf3\xc0\xa4qOMC30\xc0\xa8\xd1p\xabS\xbe/\xc0i\xbc<I\x0f\x8c.\xc0U\xed\xd5\x86G\xee0\xc0\x0c~a\xd5:\xc9/\xc0\xa1\x05\x99\x95V\xbe/\xc0\xfd\xe1\xfa\x00@\xbd6\xc0%\x97\x18\xc8{w0\xc0\xb5\xf7\x7f\xcf\xc1\x9d/\xc0\xa9$\xc3\xac\xa1\xc55\xc0a\xf4\xbd:W\xfb8\xc0\xe8\x1a\x95:S\x901\xc0\x9c\xd9\xe7$\x10\'0\xc0\xc8\x11<\x88]\xe8.\xc0\xa4cv\x8f\xf0\xd06\xc02\x9a\x08\xcaFZ0\xc0\xac\xf9\xaac \x91/\xc0\x1f\x12e\x17\xbb00\xc0\x950U\x12\xbf~7\xc0j\xe3\xd39\x81\xc8/\xc02\xf3\xf4hxx7\xc0\xbe:\x12\x01:v7\xc0\x15\xa9\xec\xe3\x8fi0\xc0\xcb\x91M$t\x000\xc0/\xdd1\x14\x1e\x9b8\xc0\x05T\x12\xd2$H0\xc0}\xdc+\xd6\x0c\x982\xc0\xc4\xf9\xd8\xba\x00\x070\xc0I\xdb\xe0Z+\xa5/\xc0\xc8\xa9\x0b\x9el\r9\xc0\xe7\xd3b\x07\xac^0\xc0\xd5\xbd\x9b\xcd\x85\xdd/\xc0A\xe3\x92\xeb8\x011\xc0\x10\xb6#a\xb9\x843\xc0\xf6\x03\x89}\xfc\r9\xc0\xaf5p\x01\x1c\xfe8\xc0\xac\x10\x83\xf2A\xd77\xc0\xc1\xe1\xc3\xa4\x12\x050\xc0\xfeh@\x06p\xa52\xc0>\x89\xc25\x02\xcd7\xc02\x0b\x8a\x95\xd6H8\xc0C\xd1\xc63\xe7\xa48\xc0b|sf\xba\xf68\xc0\x96\x04l2\xcb\x1d0\xc0\xf7\x8bEa\xea\x13/\xc0\x1cT\xb0\x08\x83L0\xc0\x9d)\xd0\xfb\x14m8\xc0\xf9E#\xcc/\xd48\xc0\xc9$d\xb5\x13<0\xc0\xdd.=M\x18\x8a/\xc00\xfd\xe4\xdb0{8\xc0\xf9u\xf1\xcb6N/\xc0\xe8\x7f\xc6\xc8\x99!6\xc0G\xc2&\x18\x81\xeb7\xc0\xe2\x98Xm\x9c\xd27\xc0\x87\xa3\xafr\x95<6\xc0\x8a_\x17\xaa\x83\xf2-\xc0\x16~\xed\xb2\x16m%\xc0\x7f\x81\xa6\xa9\xb5\x023\xc0\xfe\x10\xbf3c\xee/\xc0\xe0\x91\xa9\x01\x1e\xb3/\xc0\xb8\xb0\xc5h[v8\xc0.Y\x82M\x8f\xfc2\xc0\xd3[\xc9,ev3\xc0p\x18h*\xf3}8\xc01\x86(h\xdeL0\xc0@\xf9\xcfH\x14Q0\xc0\xea\xcb]\xd1\xc9\x110\xc0\xc0x\x11=\xedS2\xc0\xc7B\x9f\x0e\x97\xac3\xc0\x97\t\x1b2\n\xdf8\xc0\xfe+\xd28\xe7M7\xc0\xf5\xefu\xb5\xb9R6\xc0\xb1\x88\x89v\xda\x832\xc0\xcd\x83\x863\x03\x100\xc0\xa7zF\x8cE\xc88\xc0:Z\x04p,\xd33\xc0\\\xd6\x8f\x1a*\xcf8\xc0?py\xdf\x9ee0\xc0\xba\x9c\x95X\xd054\xc0\xb8\xacR\x85\xfe\xd97\xc0\x06<\xe7D\xad16\xc0\x0e\xd61\x0cp\xfc2\xc0P\xce\x9b\xc2\xf367\xc0\xbf\xa3/m\xcf\xa0-\xc0\x01\x05\xe5\xb7\x89\xdb2\xc0#\x88\xed$e\xec8\xc0\x80A\xa2\xa4\x81\xff8\xc0\x16\xd5\x83\xf9\x94\xc48\xc0\xa2\x01j\xeeE\xbf8\xc0\x1aA\xec\x99\x8c\xeb-\xc0:5\xa8C~E7\xc0\x87|\x81\x8b\xbe\xbe8\xc0\xa4\x8fz\xc9\x8eB3\xc0\xf4\x9a\x07\xe2\xda\x853\xc0\xb5\x81S+\xb5h7\xc0\x82\xf64\x1d7F7\xc0\x1b\n\x08\r\x8b=8\xc0|\x1f\xe0\x06\xbdx7\xc0\x1fW\xf8\xdb}\x820\xc0N!\x89\x06$74\xc0\xef\x9d<!\xa2\xb52\xc0n\xeb0A9\x873\xc0\x11\xca\xf5\xc8\xf7\x8e/\xc0\x0b\xc1\x86\xf6\xa7\xce7\xc0u\x8d\xf6\x05\xd9\x0b1\xc09\x02K\x03\x8d\xad7\xc0\xb4\xf5k\xef5\x888\xc0\xc2\xa5\x8a\xe2\x82\xb5-\xc0cR\x8e\xb2\xc6\x048\xc0\x83\x1b\xc4_@\x134\xc0pdO?\xeb\xda7\xc0\x93\x03\xa6\xd5\xd0\x9e8\xc0\xe7\x8b\x05\x18\x03E4\xc0\xacJH\xc6\xb8`0\xc09\xb0n~\xcb\x104\xc0\x13\xef\xac+\x02~1\xc0\x03q\x1e\xdd\x1b(9\xc0\xcd\x05\xcd\xd7\xbc\xa24\xc0g\x89\xb6\xb4D"9\xc0X\xb5\x88\xc5\xc4)0\xc0e\xe0\xa7H\xb9~3\xc0\xc69i#(\r0\xc0\xca\x9f!i\x0207\xc0\xbe\xdd@\x8e\xec\x0b0\xc0\x0c\xc5N\x1e\xf8\xed0\xc0\x05"\x0b\xf9.\xe48\xc0?\'<\x9a\x02\x196\xc0\x06\x03UQ\xad:7\xc0\x89\xb2\xd8|\x1eJ6\xc0\xdb\xa9tk"\x057\xc0\x85\xa0\xab\x95\'\xe26\xc0\xae[\xb2\x89\xd5\x0c5\xc0\x97W\x06tq24\xc0r\\\x12\xbd\x0c\x174\xc0]\x01:\xee\xf2\x930\xc0{\xde{\xd8\xc0\xf4.\xc0\xe7\x89\xa7\xbe+G-\xc0Z\xef\x04=4\x161\xc0\xf1NbV\xd2\x7f8\xc0 w\xdb\xdf\xde\x962\xc0\xb8\xb7\x1d\xd1L\xd76\xc0\xd3p8\xa8T\x808\xc0J\xd8rw/\r5\xc0^e\xfe\x8a\xd5\'/\xc0\x0be\nG\x14\x900\xc0\xd0rz[p\x8f3\xc0\x9c\xd5C\x17\xd9P0\xc0\x105\x18\xa4\x0c\x943\xc0\xfe\x86\x11\xc7N\x087\xc0yv\xe7SeM4\xc0J\\\x0eL~K8\xc0\xd5\x96^\xbb]m7\xc0\xed\x03\xee\x8e147\xc0%H\xf7C\xc9\xfd7\xc0P\x109c|G7\xc0\x0b\x8f:\xf7\xf3\x1a7\xc0\x95o\x8a\xf3\x88\xa97\xc0\x0e\x82)\xd2\xe9\x108\xc0\xdf\x91\xecKKY8\xc00\xc7@\xc29\xf56\xc0\xff\xfa\x8d\x8e\xd7@0\xc07\x85*\xaf\xc9q8\xc0>P \x8ak\xea.\xc0-<\xc7`\xc2\x908\xc0\x91\xe9\xdc\xf7\xeaT4\xc0\xd0\xf8<E117\xc0bR(\xf5j(6\xc0sm\xfd:\x88N8\xc0x\x10\xdd\x88\x7f\xd32\xc0M\x9e@\xe7V\xa71\xc0)\xa8\xcd\x03r\xc23\xc0I\xb707DK8\xc0\xfa\x1f\xe8$\xa9#7\xc0\xcc@\x1e+}^/\xc0\x10\x8d\xbbv\x05\x8d0\xc0\x0e|\x8e\x0b@\xa12\xc0T6\x8a\xde<e4\xc0R\x17\x84\x97\x07\xa03\xc0\x85\x16mej\x9a3\xc0]U\x12\x9bt\x1b9\xc0U\xf8\xc34gO8\xc0a\xe3\xf9RI17\xc04\x9d\x05\x0c\xc9\xac3\xc0\x0b\xaa\xbfo\xc4\x151\xc0\x16/\x92\xaa/b0\xc0\x9b\xccZ\t%e4\xc0\x81\x92\xa3\xbf\x02\x178\xc0F?\xb3A\x18U3\xc0\x99+\xa0^W35\xc0\nR\xb7o\xe5=0\xc0\xa7\xd4\xa1\x97[\xca1\xc0r\xa3#7i\x803\xc0\xa1_\x8c\x19\xe4F9\xc0j\xe5\xaa\xee\x96:6\xc0$n\xa4A\xd2\x993\xc0\xf1\xd2\xb7\x10@\x020\xc0G\xc8R\x07\x86\xb54\xc0}\x9a\xc5\xdb\xc0v4\xc0\x13O\x8c\xb1\x04\xec6\xc0h\xa5\xb2b\xe1\'1\xc0Me\x8a\x96\xf2\xff3\xc0\x88\xd3\x10#JO6\xc0.\x99\xa6:W 0\xc02\x1e\rQ\x18\xf90\xc0\xb5!\xdfwo\x003\xc0\xef\xb5\xa4\x95\xc4~2\xc0\xe0\x15:Q7\x8c6\xc0\x02%\xbb\xed;\x1a9\xc0\x98\xaf\xcf\xc5\xa1/5\xc0\x11\x8c"Fu\x9c1\xc0h\\w\x87\xddu5\xc0lp\x03\x80r\xca3\xc0\x8f\x9a4[\x11\xd92\xc0\x1d~\xdc(\xb9\xff4\xc0f\xad\x8eK\xf1\xc1-\xc0,w[h\xb3(2\xc0\xa4\'\xed\xb4>(2\xc0\x82\x84%2Bt3\xc0\xa8\x85\xa9\\Z\xfd7\xc0\xa4\xd0\x99\xcf\xe1O5\xc0L\xb6\x9c\xa0\xb3\xd02\xc0\xbdwfl\x15\xaa1\xc0Vw\xae\x0ev\x1c2\xc0I\xae<\xd4>\x843\xc0\xc7\x9d\x8b\xb09C5\xc0\x95Vyo3V4\xc0G\xf6\x85\xcc\xca\x0e5\xc0v\xfd\x15\xe2C\\3\xc0\x1ek\xa3I\x02\x1a6\xc0nD\xc9\x7f\xe0\x1b3\xc0\xdeO\xbe\x1b\xf8K9\xc0|e|\xcb^b6\xc0\xce\xda\xf8 \x91\\1\xc0\x12\xe1\xcd\xd7\xbd/6\xc0\x97\xb4\xe3|\x9d\xf5/\xc0\x12\xba\x10\xfa\x0f\xe25\xc0\xae_1\xbe\x9b\xa94\xc0U\x14\x16\xc0\x06\x8e1\xc0|\xa2\xcfw \xb64\xc0\n\xc7\xb5;3\x9f0\xc0\x93msO\xdbL6\xc0H"\xad\xfd-k/\xc0[\x88"\x17HY/\xc0\xad;\xeb\xcc\x15\xa53\xc0\x87|KI5\xf37\xc0\xd9\x8c\x9a\xda\xc1\xdb2\xc0&\x1b\xd4cK\xee2\xc0\xae\xff1S\xf5X4\xc0\xe4e\t\xdeA?/\xc0r\xd5h)\xbd70\xc0\xb4\xad\xe6Q\x9d04\xc0\xa8\x05\x88X\xd1\x1e4\xc0\xb4\xc4\xab\xe7M\xd22\xc0\x91\xc9\x08\xa3\xf1:0\xc0\x7f\'(\xfc\x8aV4\xc0\xbaV,|\xd2\xf32\xc0\xe9m\xc3PP\xda2\xc0\x1f\xf7\xef\x8a\x0e\xac2\xc0\x8a\x07\xfa\xa3o\x1a9\xc07\xc0\xe4\xf2vj/\xc0o6\x00\x10d)4\xc0-\x93\x9e&\xbbl3\xc0#{a\xf5xT0\xc0\xe6\xb9\xb3\xf0\x7f\x1e9\xc0S\xc5EU\x17@2\xc0\x9e\x1c\x13P\xf8\xe34\xc0\x8b\x1e\xa1\x81\xe0\xf24\xc0\xae\xef,\xe2-63\xc0\x13\xbbl\xbc\xff90\xc0\xbc\xaf\xec\xb2\xf6H3\xc0)\xd3\x07Q:\x12+\xc0\x93\xe9<N\xb0p7\xc0\x84\rt\xfc6\x994\xc0U=\xa5\x0f\x1b\xd52\xc0\x1c\xe5EM\xf3v7\xc0[4l\x1a\xc9\xd77\xc0\x87H\xe1\xcfY{4\xc0!Q\xe3\xbd@,3\xc0\xdd\xbe\xab]j\xe62\xc0w\x9f\xbfr\xb4n1\xc0\xbb\xd4\x06\x1e\x9dh3\xc0\xd9]\x06\xfe>J.\xc0\xbe\xael\xfb\x99\x96/\xc0\xd5\xa5\xdf\x9b\\\x1b4\xc0GX\xdf\x86\xc1,4\xc0\x1a\x94\x167\xd4\xf82\xc0N\xe8\x15\xc8\x81\x9f4\xc0y\xa8o\x10Ap2\xc0\xe5U\x05\x18v"4\xc0\x15\x96\x843CA4\xc07,\xfdC\x15x7\xc0\x99/\x7f\xbf\x0f\xc94\xc0\x81\x021\xf1\x1a\xa73\xc0\x84\xaa\x1b\xc5q\xcb2\xc04\xdb\xbb\x1a\x82\xc97\xc0\xd8\x80&\xf4$t4\xc0p\xd1\xd2\x94\x93%4\xc0\xb8\x1a\xf8\xbb\xd3\xce2\xc0;K\x05Rc\x9e8\xc0\x06\x1e/S\xb2[7\xc0B/!\xa7H\x9b3\xc0C\xb6vTXo4\xc0C\xc6PP\xcf\xb22\xc01\xa55\x98\x1c\xff/\xc0~\xbc\xab\xe8m\x184\xc0\x04\xbbe4\x8a\xf37\xc07\xe3L\xe3\xdfU7\xc0\x9d\xbbh\xd5\xc9Y2\xc0\xc8\xe0\xe7b\x12\xfa2\xc0\x1f\x87Tb\xf5\x916\xc0nh0x\x8bR9\xc0\x9a\x87\x02g\xe7\xef/\xc0\x9f\xd1\x1e\xa3\xc2\xb41\xc0\x97\xf7\xf9K?>3\xc0\xb3/Ur\xff\x073\xc0\xbd\xb1\xa6\x86\xe6~3\xc0\xdc\\\x8b\xb8\x8fd4\xc0#\x19.1\x9e\xeb4\xc0\xd3V,\xe0;\xa14\xc0\xb3:\'\x18e\xaa2\xc0[\xf1\xe8\x1e\x12a1\xc0\x1b\xfa\x055\xe8\xf0/\xc0\xaa\xc7\xc6\xe3\x87}3\xc0\xca\xe8\xea\xab@\x030\xc0m3\xc4\x14@\xce2\xc0\xac{\xf9\x0c\x1f\xf30\xc0\n\xb6\xc0u1$4\xc0@\x03\xe9\xc4\x88\xfb2\xc0\xc8\x8d\xf9\x8b\xa3\x9f8\xc0\xd0\r-&]\xf42\xc0\x0f\x94\x93\xaf{ 3\xc0ka z\x01\xf90\xc0:\xbcq\xb6Uc2\xc0\xcbt\xa0\xe3\x18\\4\xc0\xd5\xe2\x83J\x93\x918\xc0\x9b\x95\x86Z-#0\xc0\xa6r\x92\x90\xf1\x060\xc0\xf7\x97-\n\x0b\x0f0\xc0\xdfmCr<K8\xc0\xf0>v\xb6\x946/\xc0O\xe5\x0cAc\xe54\xc0q\xa5\xa2P\xad\x968\xc0\x90\xea\x0f X\xec2\xc0zjz3\xd2\xfe1\xc0/\xdc\xfami;4\xc0\x07\xae\xc6\xdb\'Y/\xc0\x0bR\x18\xb1i\x99/\xc0\xca\xd7\xac\x90B\x017\xc0\xe1P\xe7\t\xa9M4\xc0\x99\xa3u&\xdb)4\xc0Mu\xee\xe7\x8e\x144\xc0*\xd42z\x07m8\xc0\xdd<\x02\xf0\x10\xb2/\xc0\x03\xacB\x85\xd8f7\xc0\xa2\x879\x84\xb1l2\xc0g894@\xec4\xc0\t\x9c!k\x9a\x839\xc0\x05\x80\x8f#K\xc86\xc0\xba_\xaa#}\xf64\xc0T\x84\x9a\xcdY\xbf2\xc0\x1el\xd9\xcf\xc3\xae/\xc0\x9a\xa0q\x0e[\x822\xc0YV+\xd8\xdcy8\xc0\r\xbf\x99@\xa1\x084\xc0N\xfd\x18IR\xe31\xc0B\t\xda\xa4\xcd>7\xc0\xa0\\\x0c(#\x000\xc0\x8e!\xc3N\xbd\x0b3\xc0\xaa\x1d"\xa7\x81k4\xc0\xf0\xec$\x87\xbcZ4\xc0\xdd75\xe6\x8052\xc0\xd6Ig\x8f\x1bv0\xc0\x19xnw\xe9\xe81\xc0\xb8\xec\xd3\xab)E9\xc0\x10\x84M\xeeu\x0b7\xc0F\x84\xcan\xa8\x0f0\xc0\xb5o*x\xc5H4\xc0?T\xd6\x16\xd5\xcd4\xc0\xceL<=\xe3\xc02\xc0{\xd3\x03\xa1\xc6\x862\xc0V\x8cg\x01\x86S4\xc0\x1b>\xc9\x8c_|8\xc0\x8c\x15@Z\x8a\x0e5\xc0\x01d\x064p`2\xc0\x0bU\x92\x13\xc3!5\xc0\x86c\x03\x12\x13\xe3/\xc0\xa6S\x88\xb1\xa0,0\xc0\x7f\x8d\x12\xd1\x89Z2\xc0\xd4\x8f\xe6 \t\x1b-\xc0\x9aW\x07P\xa2\x189\xc0/y\x12I\xb8[8\xc0\xce\xb5\xd2=Q\x9d.\xc0\xc6\xa2\xa2&\x16~8\xc0\x8c\xd8\x87\x1d\x08Y2\xc0%\xb2\xaa\x03\xcbn3\xc0T\xea\xab\x10\xc9\x077\xc0\x1a\xad\xa0\x96\xd4N1\xc0\x02Q\x05\xed\x19}3\xc0Hk\xa0\xc7\x8dc0\xc0\xd0\x16\xa7:\xdf\xd32\xc0K\x0b\xe4.\xe2\x177\xc02\x84\\\xf6\x9e~4\xc0\x9fK\xe4\x87E\x073\xc07\xf7e\xdf\x06\xd62\xc0J|\xb2\x15\xc9\xa44\xc0\x9a\x1b#\xd2_y3\xc0\xa0\xder\xd6\x9bb4\xc0\xd0\x11@\'%\x009\xc0^\xd5\xfb\xae\xb2a/\xc0\xd7 M\x90\x94r4\xc0\xb9\xb9\xa5\xcb\x7f\x862\xc0\xe9XC>\xdd\xdc2\xc0\x13\xa7C\xaf\xd6G3\xc0\x19\x92\xcf\r\xd0t/\xc0\x96~\xca\x11\xbb\x823\xc0E<Fz\xcdn8\xc0R.\xcd4]:5\xc0F\xdfm4q\x163\xc0\xbf\xa6\xd1\xfb\x9cq/\xc0\xdf\xea\xf72\x98s7\xc0\xb8\xaf\x94g\xf7\x9e2\xc0\xbc\xfa&J\\\xe22\xc0\x99@V\xde\x86l4\xc0\x96D\xf3?\x8a\xcf2\xc0\x13T\xf5\x96S\xd37\xc05\x98\x92[_\x90/\xc0j\x1e\xca\xb9\xf7\xb08\xc0\\9:\xeb!\xb78\xc0\xfd\x05\x82\x98\x92\x998\xc0\xa4]\x9b\xe3\x81l0\xc0\xccNX\xbeSq4\xc0\xda\x1b\xb7\xf6\xec\xdc4\xc0F<\xaf\x0b\xd5K5\xc0\xbc\xf8\xd9\xca\xf0\xc58\xc0\xa3\xfd\xf6\xce\xef\x165\xc0z\xafB\xfao45\xc0\xaemV62\xa54\xc0\xc4\xdd\xe4I\xa2\xc1/\xc0gl@\x0c\xc8A4\xc0\x07\x14\x81\x1d\xcad3\xc0\x0bB\x00\x85+-3\xc07\xd2\xf3-h\xbc8\xc0Z\t\x8al-J8\xc0\xd8TD\xf2\xd3\xbd/\xc0.I\x13l\x98#3\xc0\xfc\xc6\xd7.\x9b\xa8/\xc0j\xd6\x89\xc5\xe6\xc39\xc0F \xb0\n\xf3\xe04\xc0\xaa\xb5VBN\xc7/\xc0=\'\xdbv\xae\x983\xc0}\'>&\xc6+3\xc0\x99\x12\x10\xd8\\\xc83\xc0\x1b\xb8\x84@F\xa70\xc0y\x05\\\xbfr\xb9/\xc0\tC\x8c\x82|\xcc/\xc0\x04\x13\x17\xa0\x84\'0\xc0\xe8%qdh.0\xc0\xe4"\xd3\xc2\xe5:5\xc0\xfa\xea\x8c\xa8\xd5\x8d3\xc0\xd6\x90\xec\xe4@\x0c9\xc0\x0b\xaf\x05|T\x1d3\xc0\xaf\xe3u\xa1\x00\x153\xc0\xc4 \x80Z\x1f\xec/\xc0\'\xda7\xb7\xcf%0\xc0\xd1a\xfeo\xebe5\xc0\xf4A\x14\xa1v#3\xc0\xbecqo\xca\x938\xc01\xcd\xe6\x04\x06<0\xc0\xa8]\xd4.\xdd\x1c5\xc0T\x87)^>93\xc0(A$\xac\xdde3\xc0\x06\x99\xbb@\x90H3\xc0\xa8`\xb7~5@3\xc0\xab\x86\xac\xfb\xd0I6\xc08\xe7\xb2\xd7\xe0\xf98\xc00\x85\xe2\n\t\x046\xc0G\xbddm\xe7^3\xc0\xe2\xb38m"\x993\xc0@h\xdbYN\xf02\xc0P\x998\xfa|F+\xc0{\xb4\xfc]\xb7\x999\xc0\xd0\x1c8\x0f\xf1a2\xc0\x91\x15\x02?5)(\xc0[c\x9f\x0eVh3\xc0\x14\xaa/\x07\xb6\'5\xc01\xa1aO\xd5\xb03\xc0\x98v!\n\x05\x8e2\xc0\xa1\xd2x\xbe"\xc28\xc0\x7f6\x8a{\x9e\xac3\xc0$\x10\xfa5\x0e\xd30\xc0\xb3\xa2\xa1M\xb2\x1a0\xc0\xb9J\x13n\xaa?3\xc0\x19\x03\xea\xad\x1bT3\xc0[}\x91\\d\xf17\xc0o7\xb7b\xbe(3\xc0\xb5(/\xe2\xd5"7\xc0F\x95\xc8\xb4z\xe6.\xc0\xe0\xa4\x12*\xc1\x7f3\xc0\xbfB\x16d\x8d\xf32\xc0\xe9\xa8\xa8\x84=\x1a4\xc0\x17\xde\xe4\x8d\xbb\x112\xc0\x05Q\xa32\xf0\x170\xc0\xf1%\xb3,\x89P5\xc0L\xfay\xac\'_3\xc0\xf0\x82\xce"U\x953\xc0m\x10&?\xaf\xe00\xc0z\xc7S\xba\x1a/4\xc0\x0c\xe0\x8eo\x7fH0\xc0\xe0\x14\xad\xf8\xe6\xe32\xc09\xe0\xd0HK\x923\xc0\x0e-\xf4\xfc<,4\xc0\x04\x80\xec\xae\xb1\xff5\xc0\xbbR\xefu\xac\x9a3\xc0\xe8\xee\xd6f!\x0b6\xc0\x8bg\xd6K3\xd56\xc0t<\xa1\xa6w"4\xc0\n\xd6\xaaz\xf8\xc63\xc0v\xde\xdad\x90\x166\xc0\x9d\xb7C\x00.X/\xc0\xedT\xcfE443\xc04\xb0\xc6\x0ef\xf64\xc0\xb1\xfd\xb7\xd1S#6\xc0\xc3\xac\xb6\xcf\xf0L0\xc0\xcf\xcf\xe8\x96L\x104\xc0X$)\xc6t\x1f4\xc0{\xe8\xc5\xf6n\xeb2\xc0\xc1\xa5\x9b\xad\xaf,7\xc0\xd5\xdf\xf3h\xa4\xf84\xc0\xea\x9d[\xf6\xbb~3\xc0\xb0\xc06\x93\xc8\x074\xc0\x8d\x08\xb0\xf50T0\xc0\xaf\xbflZ\xeb\x85/\xc0\xa52\x92\x9c\x9a\xa86\xc0\x07\x83\xf0\xfeO\xff3\xc0&\xdeG\xb4\x9c\xb10\xc0\n\x8b\x80\xc4+\x9e6\xc0\xb7}\x0b\xfdN\xd0-\xc0\xd4\x1a\xedwk\xa07\xc0:P.\x11\xe6L5\xc0.]\xe8\xf2\xf0\xaa3\xc0\xc3\x8ec\xb5\xc7\xa16\xc0\x12;\x7f\xcb\xf4H/\xc0\x00{\xfdLc\x803\xc0\x7f\x05t\x1c\xdem3\xc0t\xebZ\xe9\xac\xbe3\xc0\xe9\xf9\x9d\xf2\xba\x9e5\xc0\x85j\x1e\xd9u\x064\xc0\xd3c\x18\x9a/v3\xc0t\xb57\xb2\xbc\xf63\xc0.\xe1M\xe9\xd8\xe53\xc0g\xbe\xa8\x86\x95f3\xc0\x91\xd7\x91>F\x8e0\xc0\x88\x11\xe7\xe2\xa7\x0f4\xc0:\x8f\x12\xb5 \xce0\xc0\xab\xd0\n=\xaf\xf63\xc0E\xe1\xa38\x9bL0\xc0\x16\x1f\xda\x07\x1d|2\xc0\xca\xdd\xc3\x93\xa0\n0\xc0\xf1\x94P\x85\xfc\x822\xc0\r\x93\x90\xdf\x0e\xa00\xc0\xa9ZX\xd2]\x1f-\xc0\xf3\x1e\xfe\xb3P\xdd3\xc034\n44\xc10\xc0\xf93\xc2\x94D;-\xc0\xb3\xd0\x11\x9b\x86\x873\xc0\xf55Nr\xd3\x06-\xc0\xb3K\xb2\x1f0v-\xc05\x01su],7\xc0V\xc2Y\x8fm97\xc0_\xcd\x07\xe5\x9a\xf6/\xc0\x13G\xa1\xc4TE4\xc0\xa4\x7fb.\xa6\xeb/\xc0\xf00Rc\x84C3\xc0\x0c\xeaG,\x06\xdd7\xc0&<\x10$\xa3 4\xc0\xff\x84+\xb3/\x962\xc0a\xc82l\\b2\xc0l\x10b"\nO4\xc0\x92\xaa\r\xad\x85X3\xc0h\x99yH\xeee0\xc0,/Ms\x85l2\xc0\xa8\x1f\x9c\xa9\xd7\xef0\xc0e\xe2\xaam\xdd\xf51\xc0\x12-\xed\x07$L0\xc0-Y\xa7\xcd\x1d\x102\xc0\xc2w\x84\xc7\xf2\xd63\xc0\xa2[\xd3\xefnD3\xc0\xd3]O\xb8w\xd2.\xc0\xe6I)5[\x843\xc0\x9f\x14\x85XW\xe62\xc0\x99\xc2k4x\xf13\xc0\xc8\xdfcQ\x90\xa3.\xc09H\xc4ux\x954\xc0 \xa4!Xp\xf63\xc0\xffO\xc5a\x95\x832\xc0\x950\xe7\xd3V\xda2\xc0|\xb9\x95\x0e\xc3\xee3\xc0\xe8|\xb0\x80\xcb\x7f4\xc0\x8f\xad&;"q4\xc0\xad5\x998\xa6\x8f4\xc0L<f\xb7\xc1\xdc3\xc0\xdbI\xc8@9\x82/\xc0\xdf\xf4\x94\xd4\t{/\xc0+I\xda\x89(R3\xc0P5N4?9:\xc0K\xb3\x87\xcd\xb6\x7f4\xc0\x16I\xc3\xb2\xa6\xd28\xc0\xbb?-\xa1\xed\x1c/\xc0\xb5\xd2\x0c\x97\xef\x9f8\xc0\r\x8f\xea\xc09^4\xc0\x16\x0eK\xc2"=4\xc0\xf1\x1c\x86n\x0b\xf92\xc0\x82\xf07\xe1\xcb\xf93\xc0oqOr\xe8\x155\xc0\xc4\xe9\xda\x16\xf9\x19/\xc0\xc3\x7f\xac_$\x025\xc0\xa0\x02\x9f\xee\xba\n4\xc0{\x94\x91l\x00z4\xc0\x9f\xc9\xd3\xcd\xa7\xed3\xc0\x85y^\xdf\x83\x052\xc0\xa4X\x10\xc1\xd4Q4\xc0U\x8a\xac*>\xd07\xc0\x90\xdb\xb9\x03\x9f\x953\xc0\x9c\x80\x8c\xdb\xfe\xde3\xc0\x95p\xa1\xcc;\x072\xc0\xdf\xbf.\x84\x03\xfe1\xc0~\'\xa9\xf0,\xf69\xc0\xfd?BD-(3\xc0\xf4\xad\xc3Y6z8\xc0\x9cf\x1b@\xc3\xba4\xc0\xf4\x88\xd8Z\x18\xac3\xc0\xac.~\xebe\x824\xc0\xb6<`\x96\xa0\x0c0\xc0\x92\x13\x86\x95\x81\xcf8\xc0\xe3\xc6\xcc{\xca\xa11\xc0\xe73\x88\x0b$\x974\xc0L\xdaw\x8c\xf9\x064\xc0qY\xb5\xaaB$7\xc0\xbd\xcb\xbb\\y\xaa2\xc0\xb4\xc7\xe1\\v\xa84\xc0\xa9\xb7\x18#A\x9f8\xc0<S\x06\xbew\x0f4\xc0\xb9q\xd0\x9d\x01/3\xc0\xe9\x12\x8f\x97\xde\xa32\xc0\xf5C%\x19\x90y2\xc0\x18tAn\xe8T4\xc05\xee\t\x13\xcen2\xc0\xd4\xa3\xa2\x98\x0eA2\xc0@\x14+\xdd\xf2\xdb8\xc0\x14e\xbe\x9eS\x9d4\xc0L\xfd\xcf!Tf1\xc0\x0ej%\xb3\xe0U3\xc0\xac+\xd6Y\xc2\xe62\xc0\xd9\xe9\xc2YI]1\xc0k\xe0\xda\xbe\xe1\x9f/\xc0\xbb\xe6\x80.\xbcB2\xc0p\xbb\xde\xa2a\x998\xc0\xec@\xb8W8K4\xc0v\xff\x0fY@\x065\xc0)b\xee\x1a\xfe\xb00\xc0\xd3\xe0\x87L\x87E1\xc0\xa7\xcc\xe4\xa1\xb5\xe72\xc0$%\x9e\xdf(\r5\xc0\xa0\xd4\xa8\xa7YG1\xc07\x89\xef\xfa|\xbc6\xc0\x04/T\xeas\x0b4\xc0G\n\xff?H\xe51\xc0\x16LW\xff|\x0c4\xc0\xe9\x9ek\xf5\xb2\x1c4\xc0f\x03\x9d\x1e\xb8\xee2\xc0\x86\x02\xb0\xf7\xef\xe92\xc0\xf1\x9a\xcbw\xeb82\xc0\xe6\x90\xc0\xc9\xa5\xef3\xc0\xc7\xa9`\xb3\x1794\xc0\xea\x8b,H\xf1\xb16\xc0s{\xb8P\xb9\xb73\xc0T\xd5\xa7\x9e\\~1\xc0\xaa>h\xa5K\xc52\xc0\'\x00\x06+\xf7\xab6\xc0_\xb50Y\x15\xa33\xc0\x0f\x998W\xca\xde0\xc0]\x92\x02\xb2a\x851\xc0\x15\xff\xd5\xc7\x8a\x164\xc0M\x976\xa6\x03\x8f1\xc0\xbe\x97\x0eC\xf5s3\xc0>\xf0\xd7F\xd8\xe75\xc0\x15b\xca\xb6\xbc\x143\xc0\x89\xf8$\x17e\x112\xc0wL\xeb\xda!V4\xc0;MC\xc1k=2\xc0e0\x82\xcdb\x843\xc0$l\x1ce\x9c\xac3\xc0\xb1O\xad\x86"S3\xc0\xc6I\x9e\xa6d\r3\xc0\x039\x94\xd0\xcc\x033\xc0}a\x19\x9c\x1al3\xc0\xdbX2*\xedv3\xc0\x99m\x12\x1e\xc3N4\xc0\xe8\xcc\xc5\x9a\xaf"4\xc0\xcf\xd4$>w\x843\xc0\x9e,\xb0\xd0\x85\x1a3\xc0\xad\xa9\x80\x85\xbd\x882\xc0Cx\xda;Gq.\xc0K\xb1a\x8aV\xa61\xc0\x94\xc8\xd2\x8dU\xe64\xc0\xe1\x08u\xa92\xae1\xc0\x8dkm\x91q\x803\xc0&\xe5\xe9\xa1\x9c\xf65\xc0\xcd!\x1c\xa6f\xa11\xc0\xdaG\xd0vS\xf22\xc0.n\x07e?\x173\xc0\xd2\xa6\x021U\xfd5\xc0c\xce\x91\xa8\xf3\xde4\xc0v\xc9\xf9\xf0kR4\xc0\xbaI\x1d4P\xa03\xc0\xe9w\xaa\xd5\xa0q.\xc0\xbfa\x04\xfb\xf853\xc0L1kjN\\1\xc0\x89i\xa5\x0f\xc4r.\xc0\x16\xab\xe2_\xd5\x173\xc0\x1b1\t\x99hR4\xc0\xf4\xf2\xb2\x94\x14}.\xc0\xfb\xdc\xf4Q\xb7\x028\xc0|\xfd\xe3\x9eD\x81.\xc0\x80\xb0\x98Ut\xdd2\xc0\xa6jH\xece74\xc0\xb0\xcd\xcb\xae\x94\xa02\xc01\xf7,Mj\x163\xc0G*O}\xc0\x922\xc0\xd0\x85\x9dHr\xf82\xc0\xdd\xed\xe7\x93\xc4\x9f2\xc0\x95\x80\xda\x84D\xba2\xc0\xe8Yx#\x89\xe11\xc0i\xe6\xdb\xdb\xa1\x102\xc0(\x19\x9a"\xbfs4\xc0\xbff\xf5[\x80\xfe2\xc0\xc7M\xc4Au74\xc0\x8f\xffp\xc1\xcc!2\xc0A<\x9aB]\xcd2\xc0\x14\xb5\xa2\x9e\xb8\xfa2\xc0F\xd2w\x82\x9e\x941\xc0j\x0f\x9a\x97\xe0\xd92\xc0\xe7FI\xba\xfc\x943\xc0U\xdd\xb7\x13\xbe\x8f1\xc0\x87\x18X\\2\x0b4\xc0\xd4\x9f\x91A\x12\xfa3\xc0\xc8\x14\xc4\xa5\xf0\xc13\xc0\x8f\xfd\xdc\xa9i\xfe1\xc0\x04\xce\x80\x06\xff:4\xc0\\\xd1\xc4^:\xee2\xc0\x7ff\xdc"\x19\x003\xc0|\x08hC\xba\x128\xc0\xafH\xa1~\xea)2\xc0sI+\xe1sK2\xc0\xaa(\x11\'\xd033\xc0\x06\xf4I\xca\\\xca3\xc0\xd3\xaf\xb3X\x98\\2\xc0\xfa\xaf\xd8\x92\xe1/3\xc0\x89.\x9b\x071\xda3\xc0[\x1c\xa3\xabn_2\xc0\xa1\xac \xf3\x82\x8c4\xc0Zm\x1c\xe7+\xa43\xc0}\xa9$[\x8c28\xc0\x0c\xfc\x88\xb1\xe2&3\xc0j\x8a\xe9\xb2\xe623\xc0\xd1\x10\x10<\xd5A5\xc0m\xc0N5Pe2\xc0\x12\xf5N\x8f4\xf62\xc0\x90*\xf6[[\x173\xc0\xda\xa0\xd5d|f1\xc0\xc9\xa0t\xc0\xdd\xe32\xc0\r\x1bPm(\x9b4\xc0\x91EF\x10\x0cQ2\xc0\xeaT\xba\x8bL\xe92\xc0\x9aYe"\xd3 3\xc0!\x0c\x86\xe2\x84\x044\xc0D\xbbk\x12\x90\x9a3\xc0)\xb2\xc6V\x04\xbe3\xc0(MRsH\xf93\xc0\xffM\xe0>|\xed2\xc0\x8bM?\x04XM6\xc0\xe3\x87#\xd0\x19\xc63\xc0\x8aPmh1\xca3\xc0\xce\xfbW[\xbb11\xc0\xc9kI\x14e5/\xc0KV\x1b\xa5\xf8^2\xc0VM\xac\xda\xfd\x944\xc0:\xc5fM\x82}-\xc03\x0fT\x97\x7f#4\xc0\x86\x98\xc7\xf0\xc9-8\xc0=m\xa8b\xba\xe92\xc0pz\xba\x95>\xca3\xc0a\xea\x80XF*1\xc0\xbaJ>\xfa\xb9&/\xc0\x1f\xa6\xa8\x9f\x85D-\xc07\xfb}x\xdf\x0e5\xc06P\xc6\xb5S\x812\xc06U\x1e\x82e\x8e2\xc0\xd6\xe5fQ\x92\xa82\xc0\xeb\xe3\xedD\x10I6\xc0:d\xc9\xc2,=5\xc0\xd4[\x12n\x9c\x0f4\xc0^\xe3\xf4\x9a\'\xaa2\xc0\x16~\xb6+o\xd72\xc0Je\xe0\x15\x03\xb22\xc0\xd6\x01\x85s\xb8t2\xc0q\x16\xa9\xa3\x0b\xa43\xc0\xf51&Z-\xe22\xc0\xe2h5\xc4<\x052\xc0\xdd\xb8>\x035F6\xc0\xc60I\x109\xa93\xc0\xb7fq\x7f\xdc\xc33\xc0\xcc\xbeg\x16\xed\x16/\xc0\x8bz!\xee]\x913\xc0\x100.\xd3\x92\xba2\xc0\xc5\x91\xc4\xe0l\xc22\xc0\x93\x17\xa0\xc0\x13\x904\xc0\xb8\x83\x89w\xa4\xd37\xc0\x19&\xfbl9O3\xc0r5\x1e1\x9fq3\xc0\xa5@\xd5h[\xa93\xc0\xed\x8a|s\xa4\x044\xc0\xa1\x01\xd3\x96\xa4\xe93\xc0\xf0L\xc4\xb3:\xa32\xc0r\xa5\x95\xbe\xbe\x8c3\xc0O\xb1\xb9\xfc\xbe\xa23\xc0\x0b\xfe \x1b\xd9 8\xc0\xd7\xc9f\xecc\x126\xc0\x91_XF\xd6t4\xc0\x12\x1c\xe2\xc4\x0cJ3\xc0!\xa5\x82\xd2V\x892\xc0\xc5E\x9d\x95\xab\x973\xc0\x8a\xdc\xe4\xdb\x87%6\xc0\x97o\x81;\xdc\x175\xc0\xae\x0c\x15\xdc6\x9c3\xc0M\xed\xd7\xb3\xec66\xc0\x81\x80\xd9`\xef\xa93\xc0\xee\x9ed\xc0)\xec4\xc0\xe8B\x05\x0e\xe0\x053\xc0\xaa&:e\xe1\x8a1\xc0\x1e\xec\x13\x9d\x9eC3\xc0e\xce\xb5YV)6\xc0\xc0\x05GK\xb2i4\xc0\xf5\xf6\x16\xf4\x12\xe73\xc0\xe50\xd9\x99Sr2\xc0X\x1d\xce\xb2\xce\xb5.\xc0\xf9\rl\x0e6\x145\xc0{\x89\xc5\x99\xe2o4\xc0\x8b\x95\xcd\xe7\xbe\xcf3\xc0uc\x989\xedx2\xc0\x1e\xfb`\xcf\xe8@7\xc0\x82\x93\x16\xf6K\x850\xc0F\x9dt;]\xa12\xc0\xc5s\xc3\xeb\xbc\x952\xc0\\\\\xa2}\xa4S6\xc0@P\x81v\x06a4\xc0\xae\xe0\xcaG\xf1\x916\xc0d^9\'\xd2E4\xc0\xb4#5P\x88\x9b6\xc0h\xd7\x18i\x9e\x9e1\xc0\x13\x15\x81\x1b\xc1q2\xc0\x9c\x10\x8a\xfa\x10\x1e3\xc0\xcc\xe7\x8d\xe3\xc8\xf03\xc0\x99\xe7ty\x1fm8\xc0\xa6`c\xb0\nh6\xc0\xd0\x0b\xb4C"u3\xc0\xe7\x90:\xec?\x9b6\xc0\x90\xd2\x88R\xeb\x9e1\xc0\\\xefI\xf9c#3\xc0\x86\xf0\xf8\xdd\xf5\xaf6\xc0p\xf5\xe8\xf2\x9c?4\xc0\x0e\xcd\xf2\xb3\xb4\x8e3\xc0\xbb\xe2}gN\n-\xc0\x87\xe2x\x84_\xee2\xc0\xf1\xc1\xd9\x08\xe7c3\xc0\xb2,9\x8bJ67\xc0\x94.\xb0I\x9a\x910\xc0\xc3OZT=\xa06\xc0\xb2\xc2V\xc6<c4\xc0\x1b\x90\x85\xa04\x043\xc0\xfe\x1ez\x8e\x10B4\xc0&\xd0\x82\x80w]3\xc0\xc2Gy\xb4hE6\xc0\xb5jd\xfc\xc0\xa66\xc0&U\xb8b*k3\xc0\xe4x\xe0}\x15\xc72\xc0\x8d1\xa9a\xd9U4\xc0\xd1q\x85N=Y0\xc0c(\xb1k\xbb\x0c/\xc0$\x07\x96\xfa2h3\xc0\x7f\xb0<\xf6\x05\xc56\xc0\xd9\x904\x9b\xe1o4\xc0G\x1d\t1\xc6\xd63\xc0\xc5\xbc\xb801`0\xc0\xd1Z\xfa\xf7Jl3\xc0\xbd\xefnv\xec\xe72\xc0F/x\x18\xfe\xc42\xc0\xcd\x00\t\xeb\xf1\x141\xc0\x94](+\x9d\x8c0\xc0y`\xca\xec\xe3Z/\xc0/+\x18\xaeH\x00/\xc0\xc4}\xa6gE\xed4\xc0q\xefb\x96,#3\xc0\x96(7\xcd\xed\xeb.\xc0\x87\x0e\x10\x83\x0b\x9c7\xc0\xe4\x12B\x89\x87\x903\xc01>\x0c \x1d\xd12\xc0\xd3\xa0?J\x7f\xea4\xc0\xd9\xe5\x8c\x0b\xd1!4\xc0\x17\xed=wQ\xfa3\xc0&\x0e\xdew\xb580\xc0\xd3\xed8S\x1e\x193\xc0%iQ\xa1E\xc82\xc0~\xfe\xc82\x10\xd02\xc0.\xc18\xe4"U4\xc0pTJ\x89k\xee4\xc0\xfa\xdb\x14\x99\x0b\xb05\xc0x$3\xbb\x0e\x165\xc0\xdag4\xc4=\x9b7\xc0>k\x97o;X-\xc0\xe2\x13B{\xe8j4\xc0\xca"b\x0be\x8d0\xc0\xad\xa8\xe6#_\x1a0\xc0>\xd2\xc5\xd4\xd5\xf92\xc0E\x9f\x86;\xcd\xf52\xc0VA\x18\xf6Q"3\xc0Bf\xcd\x00\xbbx3\xc0\xa9n\xce\xb7F\x1f4\xc0\xca\xac\xf5\xce\xe2\xed3\xc0Kn\xb5\x81\xb4Z-\xc0\x07\xa6Nt\xa0\xa47\xc0\xcb\xf1I"\xa8\xcc3\xc0*\xbe\x0342\x141\xc07+\x16}8\xf10\xc0\xda\x03\xd7\x0e\xd5\x055\xc0$\x98{9\x10\xdc.\xc0\xd7p\xb1\x17\x9b\xb20\xc0\x08\xfd\x00\x04\xddv5\xc0\x0c\xb7y\xc8^\xee2\xc0l\x10Pp=\xe17\xc0~h\x85Fi\x1a6\xc0\xb3x7\xaf\xe1\xa90\xc0\xf8Vi\xf4i%4\xc0\xb2\xe7\x86b7!3\xc0\xb18\xfb\x9a\xe7\x083\xc05.\xa33\x8f\x0b0\xc0XYW\xb8>\xa37\xc0\x02\x81\x19\x82\t\x1a2\xc0\xab\xf5\xd9\xf3\x07\n3\xc0\xf8\xd5\x1a\xe5A\x1a4\xc0\xb0\xb5\xb1(B\x1c3\xc0P\xea\xac\xa8\xcb\xe02\xc0D*l\xdbj\xe16\xc0\xb6\x1f\x83\xf5\xa7\x9e2\xc0\x9a\x17\x86\xd4\xbf\x8f6\xc0-ba\x8a\xd5f4\xc0\xbd\xe7\x87a\xe9\xb00\xc0\x0e\xfa5\xe1\x8f+4\xc0\xfa\x89\xa3\xa6\xd273\xc0\xd7\x95\xb7\xcdU$3\xc0\xa9^0\x1a\xf3\x826\xc0\x19P%x\xf4h7\xc0\x90\xa6\x81\x04\x1et7\xc0+\x02O\xe8\xf6\xdc2\xc0\x9c\xcdf}`B3\xc0\xd72@Fc`3\xc0\xc7\xc5\x06\x9cU\x0c1\xc0\x91&0\xf3\xbd\x033\xc0\xf4\xdez\xe1\x11\x8d/\xc0\xd8\xfd\xd8\x05\xda23\xc0\x94)\xbe\x0c\xb0"2\xc0#\x85 \xcfD<2\xc0b\x0f~x\xcd\x023\xc0f\xde\x1a\xdb\x1e\x0b5\xc0:\xea\x10\x9b\x96~7\xc0\x05\x8b\x19k\x10j3\xc0\xb9\xa7\x99p\xf5%3\xc0\xd6\xf5Q\xdd\x94\x824\xc0\xf5s}\xa4\xbcU4\xc0`\xf8\xb5\x9c\xb1+3\xc0\x82\xf6=\x97\xe4\x133\xc03K\xb2\x97B\x155\xc0\x1b\xa9\x15\xf81\xf01\xc0\xdd\xab|R\xcfn2\xc0Jm\xf2\xa8\x92\xfe2\xc0\x82\xc1\x13\xd0\xd0(3\xc0\x06.\x94D\x9d\xe83\xc0i\xe7\xfd\xb8\x87A3\xc0e\x13\xda\x98IG7\xc0\xd4\xf99dU\xbd0\xc0\x0e\x1e\x01\xe5\xcd\xa32\xc0\x97<\xa9\\\x85\xa1-\xc0)\x17\xc4\xfa\xc0T5\xc0\x85\xf1\x8c~VN7\xc0\x05\x90\xf9\xb0\xe4/6\xc0\x80\xd1\x8a\xc0^\xa52\xc0\xa2\xd1\x8fT\x1f\xf72\xc0\x95\x12\xb3\x8d\xd4\xef2\xc0~\xac\xe8\xb7\xce*5\xc0\xf2\xf5h|\x10\x987\xc0\xce\x1d\xd7\x95\x03"5\xc0[\xee\x99\x04\x81H3\xc0\xf5{\xe9\x94\xf0\x153\xc0\xb6\xf0\x1a?\x0886\xc0\x08\x17\xea\x8b\x06\xaa3\xc0\xd7\x0c\x1e\xe4\x15t3\xc0W7\x1a\xc2\x9c23\xc0\t5\xac\xae+\xa32\xc0\x05\xc2\xde\xc5Y\x165\xc0\xb2^\x991\xff\x175\xc0\x06@\xf3Q\x86\xf84\xc0\n\x8ce\x16\xcd\x183\xc0\xb5\xd2\xf6\x0f\xd093\xc0h\xd5<,\t03\xc0r\xf7(5\x1443\xc0\xbb\x15\x8es\x13\xd44\xc0\xd9\xc9\xe8\xdf[\x914\xc0\xfbC\x8fhot7\xc0\x0f\x16#\xbc8\x1d2\xc0F\xb8\x8dL%a2\xc0G\xa8\x17\x0f9\x847\xc03\xa6\x9f\x0f\x92(3\xc01\xf8\x16\xe0\x8b~2\xc0\x18i\x91\xaf$\x185\xc0\xb8mC\xea5\xe34\xc0C\x06XO9\xdd3\xc0\x8b>\x12&m\x0c3\xc0q\xe2J\xc7\xf1\xd11\xc0m%n\xb3)\xa02\xc0W\x07\xee.f\xd54\xc0\xe8~\xe6\xe8\x97O3\xc0F\xf1\xfc\x82U\x173\xc0fR\x0cWJ\xdf2\xc0\xf6-\r\x91\x05\x045\xc0q\xc6\xe7J!{7\xc0\\A\xb9\xa0\xcf\x1f3\xc0\xa9 \x14z\xcd\xd91\xc0\x0e\xcc\x06:\xd2\xb52\xc0\xab\xdd\x94\xe6q\x802\xc0\xa6?\xfda\xeeA3\xc0;\xe2\x18\x8df&3\xc0$\x16*\xad\x99I5\xc0\xdf\x9dWE\xee,3\xc0Kz\x9a\x82C\xe33\xc0\xb0e \x80\xca\xd22\xc0\xf0\x1eu\xef\x98\x872\xc03S\xe8\xf6\xa2~/\xc0\xb9j\x19\xe6\xb9\xe41\xc0\x9bDTW\x9e\x076\xc0sG\xd2\xf5}!3\xc0\xab\xa2\xd7B\x86\xe22\xc0\xfb\x0f\xa0b\xf2\xdf1\xc0\x81\xf3\x16\\\x8b\xd20\xc0\x93\x82\xe4\xb0e\x8f2\xc0B\x85J\xed\xdeR3\xc0K\x07A\xdb\xe2e4\xc0\xb1\xcf\x9c\xf5\xda\xeb3\xc0V\xa8\x00\x91ZP8\xc0\x9d^\xcb\xec\xe0\x176\xc0\xc93 \x12\x93\xc5.\xc0y\xbc\xb4\x16\xcd\xd13\xc06}\xc9Fr\xd22\xc0e\xf6l\xde\x8eD6\xc0\xd8i\xdc\xee/\x0e7\xc0T|\x8d\xf5\xae\x137\xc0be\n\xb1q\x015\xc0\xe4\xa9\xdc"2\xe13\xc0Q\xbbO\xedc\x1a7\xc0\xdd\xd6\xd0\xbf\xd6\xe63\xc0[\xd58w\xdb\xda/\xc0\xc8\x18\x8e\xe6X)7\xc0A\x95\xa7\xc0\xe3\x924\xc0\xa5I\x13\xa4u\x066\xc0\x14\xf8\xf3`\xa5>3\xc0\xf0\xbd\xfe\xe6"\xd20\xc0\xe4\x12\x1c\xb2\xb9P3\xc0\xe9\x01p\xcbQ\xdd2\xc0\x8b\x83\x97\x07\xd4\xc73\xc0X1\xf7\x7fB&7\xc0\x8b\xf7MSu45\xc0\xe7\x92\x1b\x06\xcfO8\xc0\x98_\n\xfc\xcd\x010\xc0\xf6\xf6 &2\x055\xc0/\x13\x10Z\rk2\xc0$\x90\xde#\xe6\xaf4\xc0\xbf\xa7\xdc{v\x822\xc0PP\xfb!\x93\x1e6\xc0:2\xe2w\x8fU5\xc0<\xb1\x03NFE3\xc0\xce`\n\xb5\x04M3\xc0|o\xd6\x88}\xc92\xc0(\'\xf2\xa3\x8a\x863\xc0\xfah\x8dbT\xb30\xc0\x9f\xa7\xe0\xdbQ35\xc0\r>\xca=\xac\xd04\xc0\xeb^\xe1\xa0d\xb33\xc0\xff\t#\xce\x16\n3\xc0gS9\xd5p\x125\xc0\x88KPG\x19S4\xc0\xa2k$\xc2\xedB3\xc0\xb3\xaa\xbaJ[M3\xc0\x85b\x0b$\xc5=8\xc0H+1sZ{7\xc0\xd0A=\xa3L\x056\xc0Vt\xbc\xc8\xd3\xbd4\xc02\xf2Q\xf0\xb3M3\xc06\x9e\xec-[\x803\xc0\x91\xc99E)w3\xc0\xd1XH\rz\xc10\xc0c\xb2\xe7\x9bV)5\xc0\x9au\x8c\x1d+\xf81\xc02j\xf7F Y3\xc0\x92\x04X\x02n\xf81\xc0/\xe6v{TF8\xc0S\xaa-\xa5\x16\xb02\xc0.\xab\xeb\x02\xa8V3\xc0/\xce\x90\xc0\xe4\x99.\xc0\x80:\x19\x19\x14\xfa1\xc0\x07\xd8\xcd\x1c\x99?3\xc0\xf6\xd2\x8e\x05\xf2~7\xc0&\x13J\x1a\xb6u3\xc0\xebf(\xe6d\x026\xc0c\xe5\xcbP^\x833\xc0f\xfe\xc9h\xa730\xc0\x86\xac\x88~%=3\xc0Z\xd3\x8b\xb9\xdfV3\xc0\xc0\xd0\x8d\xa5\xc8Z8\xc06\x8f\xd4\xfc\x96\xf12\xc0si\'\x98\x9ax3\xc0\xb5\x85\x9c_\xa1;4\xc0\'\x01\xa8\xa7\xd7N0\xc0\xdcN"\x9d\x1f\xb54\xc0\xd0\x0bG\xe1\xc1\x824\xc0\x80\xf6\n\xa5\x05?4\xc0W\x93:\x94\xe1!3\xc0\xcf\xfb\xf8\x15\xda\x8c2\xc0C\x189\xd7\xee\t2\xc0\x07F\xd9\xb6@64\xc0\x04:\x8b\xb5\xdb\x122\xc0\xa1f;s\x89\xc62\xc0\xfa\xd6|\x19\xbb>3\xc0\xc3\xe6\x10\x1d\xdeC3\xc0)^\x06\xec@\xbf4\xc0\x0c\xdf\x02\xbdFl3\xc0{\x9bF\xdc"\x182\xc0\xb5s\xd5t\xe8\x022\xc0\x8d#;\xea\x04\x8d4\xc0\x80\xe8\x03_\xd0\x982\xc0\x00u\x9bR8\x8a2\xc0F\xe8,>\x9du4\xc0Q\xa1\x8e\xc1\x1c\x145\xc0\x85\x9bX\x02\xa7\x7f-\xc0F\xfdk\xbe\x8eS3\xc0\xfd\xa1\xc0\x9e*\xe04\xc0$[R\x07\xcf\x872\xc0\xc9\x0cB\xc1\xfa(3\xc0\x00\xaeO\xa8\x8e\x7f3\xc0\xa5^\x12\xb8\x04\x8a2\xc0\xe2\xc0\xff\xb1J\xcc3\xc0\xae]\x85\x9f\xa3\xf13\xc0e\xf9t\xc4564\xc0\xc5\xd8({\xd5\x070\xc0\xa3`\xfd1\x1c\x1e4\xc0J\x81\x8aE\x19M3\xc0\x7f(8\x85\x12\xef2\xc0K\xd8*\x8dX\x8a4\xc0\xbb\xfb]\xe6o{4\xc0m=m\xc1\x01\xe53\xc0+(i$\xba|3\xc0t\xb1p\xa27\xc92\xc0\x17\xb1j)#\xea2\xc0\x0c\x1b\x82J\x00E3\xc0)l\x1f\xd9p*3\xc0\xcb\x1fo!&\xd72\xc06\x00*\xf9\xf9\xb34\xc0\xc3\x86\x12\x85\xaaB3\xc0\xf62\xd4M"\xbe2\xc0l\x17\x9d\x01\x07\x135\xc0\xab\xdb\x17rP\xd72\xc0\x03\xdd\xe4\x7fKq2\xc0\x12\r\xe0\x8a\xd9\xf1/\xc0\x7f\xdb\x80\xd1*\xe03\xc0\xa7L\x96\xbf\xb7\xe62\xc0\x97\xa6\xdc\xbam\xf32\xc0z\xdd\x01\x11+\n5\xc0\xe6\xf5\xbb\xa9\xef(3\xc0\x9a\xcfI@H\x9d4\xc0\x91&e\xb4\xce43\xc0"\x00s\x9e\x96\x864\xc0M&/R\xa4+3\xc0\xd9\xf1\xf3\xde\x18\xfa1\xc0\xfc"\xff\xbb\x83&3\xc0\xbd5\x1c*\x92@5\xc0\xd4\x04\xd8[I\xc52\xc0\xbe\x11*T\xa7\xd34\xc0$W\xd5\x0f\xe0\xbc4\xc0\x1a[\x84\x94j\xdd3\xc09\x1c\xe3\x95n\x824\xc0\xc4e\xe0h\xb1i4\xc0\x82<Gv\xdcn3\xc0z\x86\xf3\xce\x9d$3\xc0\x9c\xd71\xc5\xff\xb32\xc0\xb7.\x01J\xbc\xb03\xc0i\xeb\x15F\'\xfd2\xc0pF4\x08\xb7)3\xc0\xbd\x03\x87\xd4\xeb/3\xc0\xb9\x94\x16R\x04\xba2\xc0\xec+{\x19H\xe94\xc0g\x93\x9e \xdb\xca4\xc0\xfb\x9b|\x8b8\x142\xc0\xec\xf73\x15\xb872\xc0\xcfu\x85&\xa6\x062\xc0\xf8\xdb\xf4]\xd2\xdb2\xc0;\xfbOr\xc3\x024\xc0\x98\xf7`\xe2\xc5\x013\xc0.rA\x13\x84\xfb2\xc0~t\xa6\xc8%\xeb2\xc0\xeb\xb1\xb6\xf7\xa3\x936\xc02\x91\r_\xe9\xef5\xc0\x83\xec\xa3\xab\x0c\xaf4\xc0\'\x15\x08\x88\xa5\xec2\xc0U\xe8\xa0\xc4\x9f\xff2\xc0L+\x01{\xb5+6\xc04k\'\r7\x023\xc0\xba\x9d\x93\xcd\x9b\x163\xc07 \xe1s\r\xc24\xc0&=#\xd2I\x0b3\xc0\xd3\t\xb2\x90\x13"3\xc0}\xe8\x83\xd0\xbe\x9d2\xc0}\xeb\x03\xb1T\x153\xc0)\x02\x0clX$0\xc0\xed\x0f\xe6\xacz\x132\xc0\xc5\xe4\xf3\x98\x03B3\xc0\xf3\x17\xf8\x0b\xf3@2\xc0W\x9ec\x93\x88\xe04\xc0\xd04\x81Ba\xd64\xc0\xd0f\xdf\xac*\x153\xc0\x0bSXJ\xf5y3\xc0\xdb\xac\x80\xa5C\xee3\xc0]\xcf\xd0\xfd\xaa\xc44\xc0\xb1:h}\xfe\xb74\xc0\xac|`\xb0Av4\xc0=e3V\xfaR3\xc0K\xa6]\x0fYL5\xc0\xba\x89~\xec\xcad4\xc0^\x03i\xc6\xd0!3\xc0\xd1\x14\x1e0\x9083\xc0D~.\x91\xee\x192\xc0X7P\x7f\x04\xd94\xc0\xf6\xd9\xac\xbd-\x1a2\xc0^Q\xab\xee`-3\xc0=\xca\xa5M\xach3\xc03\xf2\xb2J\xe1\x862\xc0I\x9f\x930D\xfa1\xc0\xb2\xd3[\x88\x92~4\xc0z\xe5\xf5u\xc3Z5\xc0\xa9M\xe1\xac\xd5.3\xc0\xa8\xc9\x8fTk\xec4\xc0*!\x87>S\t1\xc0\xa8\xbe%\xb3@o/\xc0\x081\xbdF\xb1\xfa7\xc0\x0f0(\xb3b\x122\xc0\n>\xc5-#43\xc0\xea\x93\xad*7Y3\xc0k\xae\xddlGo1\xc0\xb9\xb4\x8d\xdf\x9b.7\xc0\xfb\x8e\xfb\xd2\xe2$3\xc0\xa8Kyq\x14$3\xc0\x7f\xa2u\xac\xb0H3\xc0l\x18D4\xf5\xb55\xc0U\x8eE\xf8\xf8o4\xc0\x05r\'g\\\xbe4\xc0=\x93\xbc\x90\x0bL8\xc0\xc4\x06\xcdRI\xe87\xc06\x17\x15\xe8\x02s4\xc0\xdd=z\x1f\xafb3\xc0\xc3\x81\x17\xfad\x183\xc0!\xff0\xf3\xd4!3\xc0d9\xd7|\xb0R0\xc0c\x97,\x9e@23\xc0\xa2\xb2\x01D4E3\xc0\xde\xd65\xa6\x89M3\xc0\xd8\xb1\x83\xef\xc6 3\xc0\xb7\x98</F\x083\xc0\x01h\xfd\xee\x81\xc23\xc0)B\xeeF7a2\xc0\t.\xbd\x05\xbcS/\xc0\x1ex\x13\xe59:2\xc0b\xd5E]\x15\xc34\xc0\x9d\x86W\xed\x14Q3\xc0\xc8\x043\x8d\x11\x0e8\xc0\x9f\x15\xe1e\xa3I3\xc0\xe0Xr\x9d\xae^3\xc0\xd35\x1dy\x19V3\xc0\xd6\xbb\x916\x9e\xe73\xc0X\xda\xd9RJ\xe13\xc0\xb6s%P\x9d\xaf3\xc0\x99\x13\xbf\xe0Rv8\xc0\x03\xe6\t~UX8\xc0\xd0\xd0\x8c_U\xa43\xc0m\x16-R\xad:3\xc0No\xaf\xb3\xcd\xde3\xc0\xa6zi\xc7R\xab0\xc0f4\x11r\xe1\xf13\xc0\xc3\xc5\x16\x18\x80\xc24\xc0O\x08\xe9\x16\x9a\xdd7\xc0n\x92\x1e}\xd2?3\xc0\xd0!\xbe`j\xe97\xc0\x0f;\xefH\x94J3\xc0\x10\xe5\xbf\x0c\xd3:7\xc0f)s\xcayG3\xc0\xae\xba\x1a\xc8\xad\xf03\xc0\x16\x9a"\xee\xf4\xfe2\xc0G\xa3\xa1\xd7_\x064\xc0\xf1\x80\xdd\xb2g~7\xc0B;\x1f(\xbd<3\xc0"\xb8_\x05P83\xc0\xe8\x9b_\xdf\xf2B2\xc0I\xa0F\xf7\xe6c2\xc0A\xc6\xbd\xe92X3\xc0\xfd\xe9W\x1bhh3\xc0\xd8f/F\xd5\xdd3\xc0H\xc0%\x96f\'3\xc0\xed>\xf8\xbf:\xf43\xc08\xbe8\xde\x0607\xc0\xcf\xc3\xf4\xfc\xe7.3\xc0\x98\xe0\xf3\x82i\xbc.\xc0^\x9diB.\xdf3\xc0\xcb\x11\xdc\xa1\xbb\x894\xc0i\xbd\x8ch\xeaU3\xc0\x03~\t\xa1\xafE3\xc0\xa0\xa5\x14pGT8\xc0+i_\x06J\xdf3\xc0\xe1#;\xfb\xe2I4\xc0\xac\xb8\x17\x06\xc1i4\xc0\x0fd\x9a\x84\xed,3\xc0\xeaB\xf8\xcemH3\xc0\xdejq\xfbu]2\xc0I\x05u\xcbIJ2\xc0\xaf<)\x19\xf9>3\xc0&f\xca9\xd264\xc0\\#\xcf\xabTs5\xc0\x1c4\xb0\x8c\xe7W4\xc0\x02;\x1c\xa72g4\xc0M\xd9\xde\xdf\x83J2\xc0\x16ox\x8b6&3\xc0\xbbS\xa3\x11\xbe\xe53\xc0}>{X\x8c_4\xc0\x84\x89\xac\xc6\xea@8\xc0e\xba\xbe@\x16\xec3\xc0\xbd[\xbe\x1e\x08"3\xc0\xa5\x1a\xd6\x7flM2\xc0D_\x01\xd6\xacS2\xc0aG\xafh\x88\x843\xc0\xd9\xd1uo"\xe73\xc0UN\xd0\xc8\xeb\xdb7\xc0\xa5D\xf8\xf8\xcf\x1f3\xc0k\xcc\x01p\xad\x1c/\xc0\x06\x83\xc8\x1fB8/\xc0\xb0\x17\xdd8\\;3\xc0r\x9d\xf27\xd6G3\xc0\x82\xa4\xfcm\x90\xc05\xc0Y\xd7\x96\x02\xb5*3\xc0K\x92\xc6j_!4\xc0"\xbc\x1eNgN4\xc0M\x83_Fp&4\xc0\x89\x02eJ\xa9g3\xc0y)\xc5\xd2\xf4@5\xc0\xaf]\xc3>Y?1\xc0\xca\x02\xbe^\xce?4\xc0\xa8<\xfdF\xfb\xf97\xc0|r\x920\xa7\x9c4\xc0\xc8\xd2\xc7\xa2\x1dT4\xc0\xd9\xf0\x01T2H3\xc0\xa497\x9b\xa8?3\xc0\x8d\xa4\xe1\x95wZ4\xc0Yi\x04\xdd\xde\x110\xc0cm\xd8\'1\xf02\xc0\xbaq\xf7\xa1\xa3\x051\xc0\xa6\xc4\xa9\x811Q0\xc0\x8b\xa7#B\x1f\xa84\xc0&\xf4\x8b\xadk\xea2\xc05?\xe6\xdcB\xa35\xc0\x0bP\xd8\xac\xc5\'9\xc0\xee~\xfc\xcc\xc3\xd77\xc0)\x08\xad\xc8\xdf\xed2\xc0Emf\xac\x88U8\xc0\xd8\xc8\x7f\x80I\\0\xc0-Br\xbd\x1bf0\xc0\xf2:W\xac\x1d\xfb6\xc0"v\x1f\xd5\x14b4\xc0\xb0!`\xa6,\x053\xc0\x15\xe3cF\x9ee0\xc0\xed\xbd\n-\xc1\x113\xc0aiKr)\xad8\xc0C\xdd\x13\xcb\xdf\xac5\xc0\xb4\x88\xff\xe7xv.\xc0__\x80\x8cK34\xc0\x13\xe0\x19\xae\tr/\xc0m\xc6dT\x92\xbe5\xc0\xba9+\xbf\xe4`8\xc0ujF\xdb\x08\xe93\xc0\x00%\x14\x93\x8eB2\xc0P ;\x935F4\xc0\xd4\xdd\xce \xe2$/\xc0\xa5\x1fK\xa6\xd4\x023\xc0Al\x0ct\xa2\xbb/\xc0h\xf1\x89_"q4\xc0\xf6Q\xeb\xa5}\xbd.\xc0!\x1atS\xb5X4\xc0\x11\x13\xb2a\x13O4\xc0\xe9\x9f\xb6\x0e\x7f04\xc07\xaf@\xd6\x94Z0\xc0\x15f\x8f\xd4\xde\x822\xc0\x8eO\xd8d\xc4\xf52\xc0\x13h\xc9J\xa8\x1c/\xc0\xdf\x1c\x1d\xbaV\xc09\xc0\xbbU\x8a\xb9\xbe[4\xc0\xa8\x8aM\x01\r\xe71\xc0\x9e\xde\xdc\xf7\xb2\xf21\xc0\xa6\x8d\x83\xa6\'`5\xc0_3W\xcd\x89\x194\xc0\xfc/hG\x137/\xc0\xda\x1c\xd3\x83\x94Y/\xc0\xbf\xdawA\x1c\xc1.\xc0\x9f\n`]\xb5c1\xc0!D\xe7J\xa0\xc24\xc095\xfe8o\r7\xc0S\n\x84|\x06\x890\xc0c\xdfw\x8a\x81k0\xc0\xfb\xf6Z\x18\xab\xc48\xc0\x96T,:\xd1\xa03\xc0#<\xedy2\xf57\xc0\xd2N\x9d\xd9T 0\xc0\xe9\xc1U!\xce=3\xc0a\xf5\xa2\xff\x88\x1b/\xc0\xcaX\xd4w\xc8H4\xc0\xf6W.\xd9\xab*2\xc0>c\x923)q5\xc0\x9b\xca\xca\xa5@\x020\xc0 \xeb\x97\x05l\x0b4\xc0\x96\xa96C\x8e\xf43\xc0I\x8e)\xd9\x92\xe63\xc0\xf1\xcc\xd9\n\xd8\x084\xc0-\xb9)\xff!\xfc3\xc0\xaf.\xfc\r)\x143\xc0\r<T\xf4J\xb21\xc0\xc2\n\xb7\xa6\xd4\x0c9\xc0K\xadL\xd7q\x834\xc0\xaf\x7f1\xf3\x03\xa29\xc0\x821\x99\xa2\xb9q3\xc0\'\x0f\x1d\x8a<m5\xc0[wU-\x9f\x0c3\xc0\xc0\x0f\x1c\x05962\xc0\xaci\x00Y\xfc\xcf/\xc0\xfbXR\x9b\x97\xd0-\xc0\xaf\x17G\xdeh\xb32\xc0\x90\xfe6\xe1A\x194\xc0\x05MF\t\x9a\xb92\xc0pH\xa6\xcfzL4\xc0X8\xb4\xc9B"2\xc0\xa61\xc0v\x95\x882\xc0\xd0K>\xa7<k5\xc0=^P\xdcGG3\xc0\x177\xc4\xe0\xb6(3\xc0\x9bc\x03K\x84Q4\xc0\x86\xe42P\xb3X3\xc0\xd4\xc5\xebu"\xba4\xc0"v\xde\xac\x99\x7f3\xc0X\xc8%\x19=Y4\xc0\xa5\'\xe5\x86\xb7\xd23\xc0\xaf\x98bz$\xf87\xc0y\xcb\xf4I\x14E.\xc0\xec)\xcf6\x9ec2\xc0\xed\x10Q\t\x12\x84-\xc0\x14\xbb\xf7\xdd\x83\x114\xc0\x94\xdag\xcc<\x9e1\xc07R^\x0c\xcf\xb01\xc0\xdd\x90\xeat\x06\xa7-\xc0\xc9\xbd\xa1\xde|]2\xc0\x99\xb7t\xc2\xc6]5\xc0p\x8a\x98\xfe]\n9\xc0\x06\xba\x88\x07\xb4\x083\xc0C:N\x941\xca1\xc0\x16\xc0`z\x0c\x18/\xc0(!\xd6kr\xff7\xc0|\xc8i\x9d\xe9m3\xc038\rT\xb9a1\xc0t\x85f\x91\xfc*4\xc0,p?\xec[\xd3/\xc0\xf7h\xcd*uZ4\xc0\r\xbf\xadZ\xd6\xa84\xc0[\xba\xcf\rs\x8a/\xc0v\xf3\xa3\x0c\x8d\xe82\xc0\x93\xbc\x8d\xa4\xe2\xb7.\xc0G\x97\x8f\xed\x91\xdc7\xc0\x8a\xbf\x03\\S\x050\xc0\x8c\x1e\xf8\xd8 \x173\xc0\xc7\x896\xcf\x12Y7\xc0!q\xa76\x81\x834\xc0\xc79\xc4\xa0\xe4\xbd8\xc0Np\xa6\xf6\x07\x8d8\xc0g\xf8\xdb\xb9\xa1\x863\xc0\x04\x99\xa9\x98\x96\xdc2\xc0\x80\xeb\xb9o<~3\xc0zp\x91\x9aR\xb55\xc0%\xed\xdf5}\x1e9\xc0\x99\xa9n\x08\x82\x002\xc0\xf9\xda\xd4\x80\xd6\x052\xc0\x07i\x96Q\x02\x053\xc0\xea\xad\xe5ty\xaf/\xc0\x01\\\x17\xec_\x902\xc0\xbb\xfe\xa8\x85\xdf\x004\xc0\x1d\x93W\x11\xb9\xd5.\xc0\xb3\xc6S\xf6\xbe\x9f1\xc0\x86I\x04\x12>.0\xc0\x83\xad:/\x0122\xc0\x15P\xfc\x19\xa7]4\xc00\xdcW\xa4\x10\xb4-\xc0\xcf\xea\x94\x11}"2\xc0\x1eM\x82^;u7\xc0\xcd\xc9\x82(L\xc61\xc0\x93\xf9\xfd\xae\xab\x11-\xc0-W_\x8a;l4\xc08\xe2F,\x9a\x032\xc0\xfbG\x96L\xf7\xb08\xc0[u8]\x90\xed7\xc0\xde5\xf9\x1d\xb8g3\xc0\xe3z\xe8.\x10f4\xc0C\n\x0e/\xf5R5\xc0\xe8\x14\xfa\x01\x81\xf52\xc0\xff|\'(\xd8\x144\xc06H%kC-4\xc0\x9d\xbf\xf2Z|&0\xc0-c!/\xcc/4\xc0\x0ei\x98QVr1\xc0\xe6S\xc3ky 0\xc0C\x81\xe1\x12(\x1c5\xc0\x84\xfa\xe1 d\x8b2\xc0\xa8\xdd{&\xf570\xc0\nI\xefu\x0e\xcb2\xc0\x18\xa1\x02\xf3&43\xc0E\x8d\x94\xba\'\xbc7\xc0$\xd9Z\n\xef\x1a2\xc0r\xa0r\x85x#8\xc0\xb4\x03\xec+E\xb70\xc0\xf4O8\x05\xd0\x140\xc0l+\x12\x94\xf8\xd31\xc0\xa5\xb5=r\x99\x173\xc0\xd0\xaf\xee\x1e\x8b[6\xc0\xc71\xfc\xa2\xdaG4\xc0\xe9\x86\xfe\xae\x07\xb41\xc0xT\x80\x13G\xea2\xc0-\xc8XDz\xbe6\xc0\x81\xdf\x00B\xfaT6\xc0?">\xd7L\xd5/\xc0\xbcW\xae\x9e\xb5c2\xc0\x1b\xd1$z\xc1\x818\xc0J9\x8d\xbao;3\xc0lo\x0f\xf5\x94\xb60\xc0\xa3\x8dh\x0f\x8b\xa80\xc0\xa5\xa3\xcd\x04\xf5\xf04\xc0\xfa5\xfa2\xf0@7\xc0\xa6\xad\xbfQP&9\xc0\xa8H\xbd\'\x9d\xb41\xc00N5c\xe7E3\xc0<t\x02r\xf8\'7\xc0\xc0\xf6P.\np2\xc0r\xde\x12<\x08.2\xc0\xb4\x96\x01>\n\xad0\xc0|\xcc\xeaC\xee\xe51\xc0e\x8a\xf2\xd0i\t0\xc0\xec\xc2%=\xc9I-\xc0\x10\x1bD]\x93\xef0\xc0I"\x1b\xc4i#3\xc0\xf6\xe7\xba\xb0\x8d\xe13\xc0\x08\xae\x1bM`+0\xc0\xbd\x86\'\xc3o\xf34\xc0\xaf\x07 \x12\xe7O3\xc0\xc7\xfd![\x1e\xb40\xc0i\x1e=\x9dj\xff/\xc0\xb1M\xa1\xdd\xbf\t1\xc0\x95Y\xe00\xa4\x923\xc0\xbf\x16\xf4\xa3\xa5\xa75\xc0s5\xa4N\xa2\xe46\xc0\nh\xf4\xac\xc0\x934\xc0\xff\xd3\x8a\xae\x1a\xff/\xc0\xd6TxR\xf7+2\xc0\x1a\x00,\xa1\xb4g9\xc01\xc5\xe5\xd2\xeft0\xc0\r\xc0\x92L\xe9R2\xc0\xf5H\xf4?\x04w1\xc0\x84X)X\x11\xd67\xc0Dn\xeb\xf3=\xb62\xc0\n;\xa1\x91<\xfa5\xc0\x8a\xd3\x89\xa9\xef;6\xc0S?\x0b\r`\xdb2\xc0\x1aC\x97}6\x0c3\xc0\xcc\x15\x95\x9c\xb1_7\xc0j\xd0\xb6W<\x050\xc0\x96\x9cl\xd6l.3\xc0V\xc8u\xf1od5\xc0!q\xfaT\xb5\xd45\xc0c1\x80\xca\xb3\xb52\xc0\x03>\xbd\x11\x8a\xdd0\xc0>\x9a)\x04\xa9\x800\xc0\x1a\xbc\xfa\x00\x9bA6\xc0]F\xb7i4\x9a0\xc0\n\xfe\xd9\xec\x81g3\xc0\xd8\xddq\x1b/\xe48\xc0\x93]\xde\x01\xf3$3\xc0\n&j\xd4\xb2\xa2.\xc0\xfb\xff\xb4\n6\x005\xc0\x04\xa3\xbf\xc45Y/\xc0\xe5!\x02\x1e"F2\xc0\xca_?\x8a\xe0!2\xc0\x93\xc9\x1fv\xbf\x1e3\xc0\xd8-7\x8d\x7f\xe74\xc0Z%_\xd7\xb2o1\xc0#\xf3\x9d}\xdd\x823\xc0L\xcb`\xd9\'\\3\xc0^q\xbc\xdd\xd2\xae4\xc0@0\xee*\x93\x8c6\xc0/,C\xaaM\x006\xc0\xff\xe3\xe0\xce}\xe77\xc0\tq\xf6\x04\x96\x8e2\xc0\xe9\xb9\xe3g\xae\xf51\xc0\xd3E^z\xba\xe56\xc0\xb1?9\xffo\x853\xc0\x1b\xc5\x9fN?m4\xc0\x9a\x15I\xa1\x93\xfc5\xc0\xf4u\xc1zL\xe13\xc0\x0b*\xe9\xbe\x1d\x1d0\xc0^\xab?\x1f\xba\x0e3\xc0\xb6\xcb\xd6\x03\x8e\x901\xc0\xe4`A\xb5\xec\xb97\xc0\x13\xe3VY>>8\xc0\xb5\xf4\x9e\xac\x10\x101\xc0\xf9\xa3\xb2\x18\xa365\xc0\xd8`)\x1e^00\xc0\n\xfb2\xbb\xa3\xb7/\xc0)\x15/\x02\x10\t0\xc0o\xcdtQ\r\xe58\xc0\xb9\xa3\x81\xb59t3\xc0\x88Yh\xb0i\xee8\xc0\xfc\\\xba\xf8\xd2\t5\xc06\xc9\xfc\nd\xa81\xc03\xdc\x9a\x97\x80C3\xc0R.\x82\xfa\xc7!6\xc0\xbb\x04\xa2\x1fp\x070\xc0\x14\xc0\x01\xaa\xcb\t2\xc0>\xdeTmx\x1f4\xc0s\xe7\xcf.\x9d\xb01\xc0N\xd1AX\x94a3\xc0m\n\xd0h\xe6\x1f6\xc0,\x93\x0f\xb9c"7\xc01H\xff\xe3c\x8a1\xc09\x8b\xddpX\x843\xc0:F\xf0\x9d\xf1,3\xc0\xa5\xf2@\xc2\xf4\xbd0\xc0}G\x1e\x85m\xf34\xc0\x0b\x17af\xd5S4\xc0N\xd9h\x99i\xf47\xc0\x04\xe8\x97C\xc9\x918\xc0qg\xdb\xed\x18\xf32\xc0\xe3\xc93\xa4\xb8\xc4/\xc0\xaf\x03CB\x8b\xa9-\xc0I\xfe\xba\x85\xbbY2\xc0\x90J\xfa\xef\xdd\xd62\xc0\x11\xbb\x14\x08\xfc\xaa0\xc0+s\xf3\x8f\x00\x1a4\xc0\xf1\x0e\x9acy\xe01\xc0BL\xe6\xf3\xe5\xf23\xc0\x80\xef\x00\x16\xac04\xc0\x98\xdb\xc1\x1cW"0\xc0\x13\x90\xf3\xe8\xdf\x052\xc0 \x07\xa9\x06A"3\xc0\xbb\x9by \xb1\x1e0\xc0X\xd6!\x1em\xfc7\xc0\x1c#1T\xc5>5\xc0\x01%\x90\x98\\(3\xc0\xb1\x83\x9a\xae\xc6?0\xc0\x94s-GL\xb2.\xc0\xbc\x89\xa0\xcdP\x925\xc0\x1b\x94\x10p\x92\xd94\xc0ix\x0cX\x0f\x1b1\xc0*\xf92\x92\x95+/\xc0\xdc~\x87\x93\xcbz-\xc0t\x97\xf4\x12\x88\xf17\xc0\xf0\x0c\xdb$\xd8\xd64\xc0]\x92:\x07\xf6\x902\xc0\xf9\xeb\xc5\x1a\xab\xe55\xc0\xdb\xa6\x18\xdb\x17I4\xc0\xdb\xec\xdd\xe2y\x8c/\xc0\xfd\x01\xf0i\xfe\x064\xc0\x07W\x0c:S=1\xc0\xcf\x90\xa4\x99=\xa14\xc0\\{\x17z\xfa\x8a6\xc0y\xb0Eb\xef\x9d.\xc0~ \x0c\x8f0P0\xc0T\x07\xdb53\xfc1\xc0\x8a\x87\x10\';\x999\xc0|\x81\xeb\xf2]a3\xc0\n\xf4\x00\xc4\xe3\xc02\xc0\r\x95\xc9\xfb\xbe\x188\xc0\xeb\xb1(\x8e\'\x1b8\xc0\xa8\x15\xcc`\xfd\x95/\xc0Ys\xe7\x99\x81\xe92\xc06\x03\xfe\x8e\xad\xa32\xc0\x15\xb9oZ\xd3>3\xc0Q\x80\x13\x11h\x156\xc0~\xdc\xa7\n\xe0L7\xc0h\xe1i\xa9A\x8d7\xc0\n_\xac\x95\x19\r8\xc0\xd4\xce\x1ep\xb7v6\xc0\xe2\xd9\xba\xe7u\xaf.\xc0\n5%\x0cq14\xc0ws\xcb\xe0\xe228\xc0+\x86th2\xcb0\xc0,\xe3T\x95\x81\xa24\xc0\x8f\xc9\xeb\x9cM\x187\xc0\x1e\xa3\x1ajs20\xc0\x94vp\x98z\xe5.\xc0\xa6\xdaI}\xccX2\xc0\xfa\xaf6\xd6\xd7f3\xc0Bn\xc1\x06kx3\xc0\xa7\xce\xa3<\x19\x138\xc0\'\x1b\xeet\x9f\xc11\xc0\xea0l\xf8\xbb\x813\xc0~\xd2\x8b\xd4]\t-\xc0t\xf5\xef\xb5\xf1{2\xc0FDS\xd7\x92\xaf5\xc0U\x0f\x05\xd5~\x8e/\xc0\x86\x13nx=E7\xc0\x15\x8a\x81\x91P)3\xc0XD\x90\xd2\xf9\xf58\xc0\xcc\x1dA\xf2\xaa,3\xc0\xfeH\xc7f\x85\x007\xc0\xd8\xaf\xacf\xa7R4\xc0\xd0\xee\xd2<SC-\xc0@\xa8\x06t\xdb\xb72\xc0O\x19\xaa\xa9\x0b\x992\xc0,\xcc\xeb\x08U\xb01\xc0E\x0eP*&\n5\xc0/[\x1dX\x19\x843\xc0\x1c7\xd8yO\xfc\'\xc0J\x9d\x07\xe1`C7\xc0\xf2\xaf\\\xf6\x08\xbc/\xc0p\xc1\xb3#\x8a\xe5.\xc0\xccpZUcr4\xc0\x07\xc4\x9e\x19\xe4*8\xc0mE\x9e\x11\xde\xd23\xc0\xda\x8f\xae\x06h\xeb8\xc0S\x91J\x7f\xe9;2\xc0u\x05.fR\xe33\xc0S\xf8W\xf5\xf955\xc0\xedm=\x04\xafd5\xc0?\xc9\x0b\x1a\x9b\xb62\xc0p\x02\x06\xd0\x1d|1\xc0XM\xaf\xba*\xa97\xc0k\xb3\xe5\xc6\xfd@0\xc0\xcd8\xfb\xfc\xe6s8\xc0\xb3\xae\x06\xe4y\xf4-\xc0s\xee\x83\x81\xa6\x064\xc0\xfe\xdd\x18\x8a\xceu2\xc0G\xe8\xea\xaa::5\xc0\xa7ME\'A\\2\xc0\xbakr\x01\x9f\x0b7\xc0I\xf9\x88[}m5\xc0\xc6W\xb3\xf7\xf5\xfd2\xc0\xfb\n\xaf\x87>.1\xc0o\xf4\xad\xc0\xee<8\xc0j"{\xc97\xdd-\xc0\x94\xe4\xe0\x9aO\x873\xc0\xb4\x1e\xf6\xe8\xc8F6\xc0\x9c\xf0\xfdg<\x017\xc0\xe1\xdf\x0ec\xa8\xee3\xc0B\xb6d\xb7\x1e\xc64\xc08\xa5\x86\xd1m`5\xc0\xb4\xf9\xe2\xe8\xc973\xc0x\x93\xbe~\xc1[/\xc0\x1dg\xbdZ\x9d\x104\xc0\xf4oM\xbb\x9f\xc42\xc0}\xa0\xef\xc2\xa7//\xc0\x89\x0c\x8bmCB5\xc0r8%YhP5\xc0\xb3U\xe4\xda\xc6\xbf6\xc0x\x05\x92\xc8\xc2\xb02\xc0\x8c\x16\xb6\x93\xfe\xb54\xc0p\xbfw\xd9\xe0\x945\xc0/I\x9e\xeeC\x826\xc0.,g\xe3\xe8\xac2\xc0y\xf35\xee,\r3\xc03\n\xfe\xb8k\x9f.\xc0,\x16\x8f\x11k\x983\xc08\xe2\\B\xa8n4\xc0K\xd8\x9e\xbd\x87\xd83\xc0PX\xea\x07X\x103\xc0\xe7:h\x063i2\xc0~\xfd\xa7\xad\xc3:7\xc0\xbe\xe8\x05\xb8,\xca7\xc00"k\xb9x\xe92\xc0I\xf0\x9am\x03B-\xc0\xd9\xdb\x9f\xd5jx4\xc0*g\'i|\xd60\xc0\xca\x7fI\xc2\xaf\x8a3\xc0\xdd#\xc9\xb0\x06.5\xc0jg\xd9@\x8b\x98-\xc0\xf9\xa8\xf2b\xde\xfe3\xc0`\x0e\xa0\xcf\x1dA2\xc0}\xd7\xees\xcdN9\xc0\xf7\x90\x18S}\x8e3\xc0\x8d\x8f\xa1\xef\x06\x0c3\xc01\xbb\x9b\xfa\x89:3\xc0,\x18QK\xc5\xc8.\xc0\xfc\x07*\x90\x0b91\xc0\xb4\r\xb1^\xfdP2\xc0\xff]\x17i_\xbd2\xc0<\xe0?\nc\xfc2\xc0\xa8\xa2\xbe\xbc\xe7\x022\xc0J\xadT\xffv\xe73\xc0\xad!4Vn\xe07\xc0\xe4|\xeb\xaf\x84\xd12\xc0\xb5\x88\xd0\xea\x91\xad/\xc0K\xd6*\xbe,\xf02\xc0\xefIO\xd3$\xfc1\xc0e\xfc\xd3=Y\x85-\xc0T8\x99\xa1\xd4d7\xc0\x1d\x92Q\x9e\xfeO2\xc0\x14\xdf\xb6\x16\x02\xc53\xc0*\xab\x19Z\xf5\xaf2\xc0\x88c\xb0F\xd4~4\xc0\xa7[\xdc\x1d}\xbc3\xc0\xd1\xd7\x9f\x05\xc7\xbf4\xc0\x1c\xd5\x01-,\xb23\xc0\x16y\x0c\x82\xd1R2\xc0[k\xdd\x97(\xd52\xc0q.\xde\xa9A|4\xc0\x16\x02vh\xc6\x193\xc0\xf8\xe6\\\xf0\xd6\x160\xc0\xc1l\xa9N\x1f\xd52\xc0TM-\x0e\x18\xdf8\xc0\x9a\xc1\x93\xb2:\xde4\xc0\x8e\xf2 ,\xb5m9\xc0\xa6\xb3\x97E\xf5\xf08\xc0\x01\xac\xb8\x86\x8a\x874\xc0\x08\x96\x86W\x84a2\xc0\xb1N\x7f[pz.\xc0\xca7\x8by\x96\xb07\xc0\x11!\xa4K\xc6\x183\xc0B\xb7\xd8\x1f{\xfd1\xc0\xee#\x88.\xc9N7\xc0\x0c3F\x93\x89\x0e3\xc0\xec\x0f\xb2\xe2\x14l2\xc0\x19\xb3\xde\xb4)\xbd7\xc0\xac\x0fZ\xd7@\xa57\xc0\x7f\x05*\\\x17\x966\xc0\xf9\x08\x96\xe9\xdb\xa20\xc0I7\xb1\\\xfb:3\xc0\x9eG\x85:\xc1\x8d3\xc0y^\x0c\x1b\n\xed7\xc0}\x08\x11\xde\xea\x123\xc0~\x97\xd8MO\xb33\xc0@\xe7]\xd9\xe8v2\xc0\x93\x7f*\xdem\x1a5\xc0\x82\x9f$\xa3\xd1/4\xc0\xe6\x89\xca\xcfY\xfd,\xc0\xc7\x92\xc2\xe3\xf2\x8e3\xc0\xbdS\x89,\xe3\xd88\xc0\x1b\xbd\x18\x9bp%5\xc0\xbcI\xb8\xe9\x99\x042\xc0\x86\xbc-\xb5\xf3\x926\xc0O\xb9K\r\xb6l2\xc0\xa7\xea\xdf\x83\xc3\n4\xc0\x91}\xea\xcd\xf2\xdc2\xc0\xc2<\x00\xda\'34\xc0*\xae\x12\x0e\x94:4\xc0\xd2\xf4\xae\xf47\xda0\xc0\xc6\x0f\xd2>\x89&6\xc0"\xbf8)\xa5N6\xc0\x82\x9e\xec\xb4J\xc37\xc0v\xdauN|\xb76\xc0\xfa\x7f\xe9\r^\xbd2\xc0\xc8\x0f+\xd0\x9a\x104\xc0\xae\xc8\xa8\x1d\xd9\xa67\xc09\xfa\xde\xaa\x05\x967\xc0IV@\x9fO\xce5\xc0m\xed>F>\xe61\xc0\x95X\xe7\x08\x80\x053\xc0\xad\x94\xea/\xbf~)\xc0\xe4\xc2\x19 \x14\x113\xc0\xa5O\xde(\xa6\xab1\xc0m\\MB\x82\xee2\xc0\xd2h\xec\x0eWF0\xc0\x9a\xc9\xacjQQ0\xc0\xfaz\x17{\xc8\x1c6\xc0\xaf\x06)h\xfdK6\xc0\x12\xfd\'\xf5xm5\xc0\xc3v\x82\x93\x8dN8\xc0\xc4\xbe~\x86h^2\xc0Do\x8f\xdf\xebt5\xc0\xee\x19{\xdf>\x005\xc0\t\xf9\xbb\xbd\xe1\xce3\xc0\xaf\xeb|f`\x931\xc0\x17\xa52T /4\xc0F\x819\xb3[2/\xc0w\xae\xb8\x131A/\xc0\xd1o\xa8\x15r\xa97\xc0T\xfc\xd6l\xe8\t3\xc0^\x9fg\x85?\xa83\xc0\xe9\xcb5\xd0\xad\x14-\xc0^\x7f\xd25\xb5O4\xc0\x95\xddg\xc4\x9a\x163\xc0+\x84+3\x04\xc11\xc0\x8a\xe2\xddI\x87\xa63\xc0\x13\xa5$2Q\x853\xc0\x07\x04\x06\x00\xbeE6\xc0YB^1H|4\xc0\xb0\xcc\x95s\xf7\xc32\xc0Y\xa9v\xe6/\xc12\xc0^\x02\xacKq\xec1\xc0\xf5\x11\x9a\xc57\x1a5\xc0O\xea\xc2g7\r9\xc0\x8a=\x0c\x96\xdf\xdb/\xc0d\x92z\xb2\x0c\x8c4\xc0\xda1J\xb5\xdc?,\xc0\xf3\xae\x98Z\xee\x93,\xc0\x03t\x83\xa8*Z0\xc0ZJm\xa5\x9e52\xc0~\x17\x89\xeb\xb7t/\xc0\x16\xc5\xf5\xf9\xb3u0\xc0]\t\xc2\x16%y3\xc0\x85`5$\x9c\xfe8\xc0\xc07\'\xde\x89\xe03\xc0\x1b\xabCto48\xc0\xce\x18g>\xae\xb53\xc0\r\x97\x8a\'\xfa\x1c3\xc0\xb1%=\x99\xffU5\xc0\xc0\xba\xf1\xbb}W0\xc0\x1dE\xa0p\xc1\xfb/\xc0b\xf1D\xb9\xfc#0\xc0\x82\xe80h\x12\x034\xc0\x1c\x8b^\x05\xa8\xd21\xc0);\x08QM\x149\xc0^\xeb\x1fdg\xa8,\xc0,\r\x08\xa1\r\x089\xc0\xc9\xa9\xf3n\xed\x9a3\xc0.Q\xdc\xb3\xbc"1\xc0\x96D\x88A\xa9#3\xc0#\x88*\xce\xfe\xfa2\xc0]\xc8\xe5\xe48\x903\xc0\xa5\x18*-Q\xce6\xc0\x11pi\xe8 d5\xc0\x92_y\x16\xbb\xc48\xc0\xae\xa6\x9b\xfc\x97R3\xc0ac\x8bR\xa9N3\xc0\xed\x84\xfe\xc1N\xca2\xc0b3\x0bM\x10J2\xc0(\x9f]\xbeXa1\xc0\xd4\x9a\xf2\xf5&\xf8.\xc08\x1c\xb9v\xdd\xfd7\xc0\xe5\xfa\x1f49\xd84\xc0V_I$\x90\x95/\xc0\xc1\xb2\xcb\xa5\x01\xe74\xc0\x80\xcc\x13"\xf3\x144\xc0\x15"\xba\x98\xaa\x1b0\xc0\xda\xdc\x1a\x1f1\xdf1\xc0\xa7\xfe\x85/]\xe00\xc0k\xfb\xb0\xba\x95^3\xc0\xc6r\xa1w\xe0\x807\xc0\xc4\x898\xf9>(1\xc0\x03O\xf4\xc2\xebw3\xc0\t\xd5\x9c\xbd\xf8\xe91\xc0\xc7\xcc\xbb\xb2\xfcP6\xc0\x1e\xb9\r\xf49Y4\xc0\xc6@\x06\xdcbO6\xc0\xbb6\xd5\xbc\x1b\x918\xc0\xbb=\x0e\xfeN\x81/\xc0vgz*a\xd84\xc0`\xa7\x8c\x8e\x9aN4\xc0\xb0r\x14*$\x0c0\xc0FN\x0c\xd9z0.\xc0-\xe3\xfa\x96\xbeZ2\xc0cn4\xaf\x85\x894\xc0\xd3\x9a\xea\xeb\xef!5\xc0\xbb\xb3\xdd\xdbp\xa91\xc0\xee\xc1f\'\xe8\x7f9\xc0t\xd4\r\x0e\x83X3\xc0\xf00\x8di\xbaH6\xc0be\xbc(\x04f4\xc0\xc3\xa71\x01\xf4\x982\xc0\x93\x94Y\x82\x81-0\xc0j\x17\xfcK\xbf\xeb1\xc0\xcc\xb6\x9f\xd6f\x7f5\xc0G\x10\xc8\x0cl62\xc0\x8e\tP\xb2\xc4]-\xc0^-\\\x02\xa2Y3\xc0`6-/{\xe84\xc0\xa0\x9f\x14w\x15\xf92\xc0\xb8\x9f\xe4E\x0264\xc0\xbbP\xc6?\xad\xe9/\xc0\xf9@\x15Ss\xa81\xc0\xb2\xcd\xec\x04)\xe41\xc0E:S\x16\xa0\x8f6\xc0T"\xf0P\xa7\xa5/\xc0\x98dMc\xb3\xf72\xc0`\xdc\xac\x13\x83V8\xc0\xfcq\x9c\xbd\x99\xd43\xc0\x185\xfd\xd4\x8a00\xc0\x7f\xff\xa5$\x11\x193\xc0\xc3%~\xa4}94\xc0\xd7\xaf\x02\xda6*3\xc0\xb1\xd2\x1e\x12A\xf26\xc0>\toFQ\xda/\xc0$\xef8>*}4\xc0\xaf\x92\xaa\x86\x86\x8f4\xc0\xf3\xd3o\xc9\x93\xd07\xc0\xb2\xf6Z\xfc\xae\xd96\xc0\x80\xba)\xbe\x89\xb45\xc0\xb9GJn\xbd?2\xc0\xfeF_\x03S\x00/\xc0o\x1b@\r \x9b4\xc0\xb4\x8a\x9c\x82\xcb\xfd4\xc0\xc5\xccN\xeb\x83\x073\xc0\xea[\xf4\xd4C\xa05\xc0O\x93}\xa4W\x174\xc0]D\xb2y\xd4\x97.\xc0\x9d\x90\xab"A\x172\xc0\xa8<\xe2\xe9\x01\xf30\xc0\xdb\xdf\xdc\xbb[D3\xc0\xb0\xa1\xd0\xcd\xda)2\xc0\x92a\x8b\xb4\xad\'4\xc08q\xcb\'\xa1\x868\xc0\x07\x0b\xc6r\xcb\xf9/\xc0\x9f\x88yM J/\xc0\xe5\x0fuAZ\x9c4\xc0\xc1\x89\x12d\xc8x3\xc0j\xb1\x0c\x8c\x90\x0e4\xc0\xd4I\xb5a\xe0\xa70\xc0A\x17\x9d\xb7\x8b\x9d1\xc0\x0e\xf0\xdd\xaak\x160\xc0\x1a\xf5\x84ST\xe55\xc0\x8f~d\x06Va/\xc09RuO>\t4\xc0\x9b5\xcf2B\xa92\xc0\xfe\xfe\xd5\xc3\x89\r3\xc0{=\x9f8\xf9\xe85\xc0\x1b\xed\xfa\xa9\xc6q6\xc0(\xe3$\xc8\xd9J9\xc0\x81\x01\x84\x1e\xac]4\xc0\xa8\xb53\x8f\x97I3\xc0\x89\xc5\xb2\x17!\xe14\xc0\x00@\x0c\x8b\xeb29\xc0\x08\x9d{\x97\x9761\xc0_\x7fJ\n9\xbf/\xc0\'h\x01\xf4^\x134\xc0\xf2.\xbfTd\xa0-\xc0\x8d\xf9\xdf\xbf\x01B1\xc0X\xf5\xedC\xa7\xe42\xc0\x93aJ\x8fp\x1d3\xc0\x99l$f\xe0F2\xc0=[\x8b\xd39u1\xc06D\xa4\xb2\xbf\xea5\xc0v\x9e\x1b\xaa\xc3A3\xc0\xb3\xf7oL{76\xc0r0\x8b\x8b\xaa\xe34\xc0\x181\xff\xa5\xc3\xed5\xc0\x15\xd4\x8f\x1a.r8\xc0\xc7\xdd\xc6\xfc\xf5\xec0\xc0\x8dPmTR\xfd2\xc0\xd9_\x01\x13\x98\xca/\xc0\x81r\xf0b\x9f\xb15\xc0\xe0Lq<_c/\xc0\xf7)4\xea\xf7\xea0\xc0\x9aV-\xa9p\x913\xc0\x07u\xf7=\xd4\x9f6\xc0\x9a\xfd\x84\x99j+3\xc0\xd3\xcaj\xf5h\x192\xc0\xf8\x1c\x8d%\x8a\x984\xc04\xcc\xa8\xc6\x82\x1e7\xc04\xdc\x0f\x0f\xc8\x930\xc0\x05\x02\xbb2x\x1f4\xc0\xa0\x14\xe3\xbd\xa9\xb5.\xc0\xef\x1c\'\xb2\x87\xe18\xc0-\xeb2\xe9\x93h8\xc0\xa9\xceg~9\x0b6\xc0\x88\xce\x83I*\x982\xc0u\xa4\x9cP\x11\xde4\xc0\xbf\xb1\n<8k5\xc0\x90G\x0e\xc04\xde8\xc0\xc4\xef/\xf6\x1fX1\xc0\x009[\xedW\xb8/\xc0\x8b\xf5\x86\x12N\xf7-\xc0,\xd5\xe3\xbf\x7fr5\xc0C\xe1d\x1c\x93\x1d2\xc0\xbf\xb3\x8e\x0b\xce}1\xc0\x8c\xe4\xfe\xb0\x86y3\xc04\xb7\x1e\xf54\xc90\xc0\xdc\xa6\xd42\x18\x855\xc0\xb5{3G.\x870\xc0\'\x9f\xd0\xf0\xe8Q3\xc0\xfbr5)y\xe55\xc0\x92\xbbOzpZ5\xc0a\x1f\x08\x80O\xd32\xc0.\xc4",S\x053\xc0\xf0\x7f\xf3=\xd0s5\xc0\xef\xa9\xe2\xda+\xc4-\xc0\xddTF\xfdb\xa86\xc0\xb5\xaa{#\x92y7\xc0|"\xbd6\xae\xc15\xc0\xa1\xf9\xd8\x8e\xda\xf30\xc0\xb6u2\xbe\x8e\x1b8\xc0\xd6\xd8\xbeq]\xfc/\xc0\xab\x0b\x88]\xed90\xc0:*&\xa9\xbf\xcd3\xc0\xca\xe6\x1aTn\x152\xc0\x01\xc9\x1fQ\xa6\x014\xc0\xc9[\xdf\xc0\xc0\xa33\xc0\xc8\xfe\xd3%\xff\xa22\xc0\xbf\x92_\xed\xa3\x8f0\xc0w\xce\xcfF\xc8!1\xc0\xdf\x84\xb0\x1d\xb0N/\xc0\x95\xb4\x16Jx\x0f5\xc0\x91FQ\xef\xd8\x0b6\xc0\x8b\xa6\xb1\x94\xb3`6\xc0\x1aq\xe8\x96\xa1H5\xc0\xb5\x81\xe2\x89\xd0\x997\xc0\x06T\xee$K\xbb7\xc0\x8bB\x99$H\x8d4\xc0\xd8[i\x8d\x9c\x0c3\xc0\xdf\xc6\x91\xd4\xad\x008\xc0?\x04\x08\x04\xff,2\xc0zq\x9f\xfc\xbev+\xc0-\xde\xc3\xb5t\x048\xc0)\x04M\x0e\x17\xb21\xc0\xb00\xb8\xe0\xa9\xb65\xc08=\xbcq\xd2c0\xc0\xa6\xcf\t\xdf\x03\xc5.\xc0N\x1dY\x81\x9b\xa85\xc0\xb3\xf3}7v03\xc0$^\xbfL\xdc\x7f3\xc0\xffqL\x83\x18`4\xc0\x9f\xad\x07\xce%I8\xc0\xb8\xe2AF\x10C3\xc0\x1b\x12W4\x03I/\xc0\xf4\xce\xf6\xb4\xc3 1\xc0\xb9U\xafqz\x81/\xc0\x1efl\xc8\x1f\xfc2\xc0\xafuK\x8d\x1at,\xc0\xaeW\xf8Y\xc8\r3\xc0l\xf0\xe4?\xaas3\xc0\x91\x0ei"\xd0\x183\xc0\x99\xb3aq\x98\x8b5\xc0\xcc-a\xf2=\x855\xc0pv\xe6\xf8\xdc\xd32\xc0]\xf5L\x18\x8eo1\xc0B\xd8\xa4Km61\xc0ct]Y\xa7a2\xc0\x9aQa\xc8/N3\xc0\xc6\x1a\xedr\xb9\x9f2\xc0\x89)\xa9\x95\xf2/7\xc0.\xa2\x96\x99\xa8u3\xc0\xceqU6\xc5\x822\xc0\x11\x9fo\xe7Z\xcc2\xc0\xde\xc8\xec!E<3\xc0\xac\r\xdf\x0fH\xcf2\xc0{\xe6~\xdexf9\xc0\xfd?TS\xd2i1\xc0\xea\x93\x9b6\xbc10\xc0\x01\x07\x17r\n\xa65\xc0\xa1\xf5\xcdk\xb9~8\xc0\xba7 \x03\x94\xd60\xc0\xf3\x92\x85\xc3\xca\x0e9\xc01\x10\x0e\x1d%\xbd3\xc0\xdf\x19\xe4B:!4\xc0\x9e\xbdn\xfb\x0b\x9d0\xc0\x99o\xf7\xf1v\r5\xc0\xea[l_\x17\xad.\xc0\x84\xabl\xd0#\xbc1\xc0^\x03\xdbJy\xaf1\xc0z\x165/\x89U7\xc0\x95OIU\xbd\xfb7\xc0\xe5\xf0B\x08\xf9\xe4/\xc0\x8c\xdd-\xdf|\xfb0\xc0\xb9\x15!\x97\xb828\xc0\xbc\xef\x85\xab\xd7\x8b1\xc0\x9b\x1e\xba\x83\x9c\xe10\xc0\xbfJ\xd8A\r\x7f5\xc0'
p16
tp17
bg3
(g4
(I0
tp18
g6
tp19
Rp20
(I1
(I15792
tp21
g13
I00
[truncated: 971,865 more chars]
