# Supplementary material for: Sea ice drift data for Fram Strait derived from a feature-tracking algorithm applied on Sentinel-1 SAR imagery
Source: Data Brief. 2018 Apr 19;18:1410–5. doi: 10.1016/j.dib.2018.04.034 (PMC5999601; doi:10.1016/j.dib.2018.04.034)
Supplement: Supplementary file 2 — Supplementary material [file mmc2.zip › fs_s1a_data/HH_filter200vec/FramStrait_HH_20141126T080137_20141127T084238.dat]

(lp0
S'S1A_EW_GRDM_1SDH_20141126T080137_20141126T080237_003450_00408D_1306.zip'
p1
aS'S1A_EW_GRDM_1SDH_20141127T084238_20141127T084338_003465_0040F0_A46B.zip'
p2
a(cnumpy.core.multiarray
_reconstruct
p3
(cnumpy
ndarray
p4
(I0
tp5
S'b'
p6
tp7
Rp8
(I1
(I2668
tp9
cnumpy
dtype
p10
(S'f8'
p11
I0
I1
tp12
Rp13
(I3
S'<'
p14
NNNI-1
I-1
I0
tp15
bI00
S']\xfe\r\xa9Yh0\xc0\xb2\x9bI-\xf9N-\xc0\xaf\xd7f\\\xce\xbd2\xc0\\g\xd9n\x93\x9a2\xc0\xe2\x94\xdc\x05t\x163\xc0\xd0\xe1&\x91\tp1\xc0+(\x11\x0fE43\xc0\xf7\x80\x17\r\xb2\xcf2\xc0\x18\x9b\xa3\xddo"3\xc0\x95\xbe[\rz0(\xc0\xc9\x97\x92\xd6\x12\xd22\xc0\x8f\xe6\\\xf4\x18\xf3,\xc0\xa4=\xa1\x13\x9e\xef&\xc0\xc8|}\x9d\xe5\xf2/\xc0\xfc\x97\x8dXR7%\xc0\x14\x8d\xe4b\x88\x8d1\xc0\xf21+\xc2\x05\x163\xc0\x7fd\x88\xb1|\xbd/\xc0\x84\x10\xee\x1a\xbe\xb72\xc0\xdbqu\xf4\x9f\xe42\xc0\xb6~\xac{p\x163\xc0\xaa\xf3\x04\xd4d\xa11\xc0Nq9Uf\xcf\'\xc0\xc2*\xf1:\x0b\xb32\xc0A\xb5QFm\x85\'\xc0\xce\x11\x97\xb2D\xef2\xc0\xd5L5|\xd3\xc22\xc0go0\xa0\x89\xc42\xc0\xf2\xfeU\xf3%\xd3/\xc0\xec\x80E\xf2|\x9c.\xc0\xa6\x18\x1a\xe0E3)\xc0\x8eS\xb9\x04\xe6\xa21\xc0\xcf\xd6\xc6\xcf\x8e\xb11\xc0\xf3KZj\xa7\x072\xc0\xb8"\xe4\xc5\xfd\xa5+\xc0,\xee\xea\xcaq\xa21\xc0T\x90\\R\xd4N0\xc0\x1f\x91\x8f\x13g\xda1\xc0\x9f\xce\x1f\xeeZ\xb11\xc0\x18\xcd?\x9b\xbd\xb1\'\xc0!\x08K\x18 P1\xc0E\xc6"\x9bq\x1b3\xc0\xdc\xda\xa2hX\x020\xc0T\x11\xf2v\xe2G3\xc0YtB+\x93\x1a0\xc0\xf8\xc9>\xcbss.\xc0L\x86h.\x86)3\xc0\xc2\'{\xc0\xa1\xf71\xc0\x1bP\xdc\xf0\x9291\xc0\x8adG\x9e\xa0\xda1\xc0^\x18\r\xeb\x0b<1\xc0\x08\xc0_\xc8\x87\xb61\xc05\x96\x86sA\xcf.\xc0A\xf7\xb9\x8a\x8d%1\xc0\xb9\xdb\xe6\xc6\x84\x9f/\xc0\xb7\xc23\x16\xfb?1\xc0 k\xact\'\xf21\xc0\x8bW\x17O\x07\xe82\xc0\xe6X\x98\x16\x8c\x7f\'\xc094\x13\x9b\x0f\xed2\xc0\xb1%\x9a\x18**3\xc0\xf5\xa5\x8a\xab\xd2W3\xc0+\xec\xeaV\x87\xcb1\xc0L\xd1h\x03\xd4\xf01\xc0\xd9\xcdIP\x07\x0f1\xc0\xb9GRq\\\x173\xc0m\x98|g\xa3\x013\xc0\x90\xee\x08}dR1\xc0\xb7\x1b,\xe8\x1d\r3\xc0\x18\xa9\xbe\xec\x9c\x18%\xc0\xcc\xeb\x03\xa4P\t3\xc0\xabx\xfb\xd5OV3\xc0\r\xb9\x1a\xaa\xd7\n3\xc0\x8f\xf7FBn\x0e-\xc0\xe7\x00\xe1\x95E\xc71\xc0\x8e\xed\xe8\x06\xf2\x1e3\xc0n\xfe\x9a\xe6\xdc\x180\xc0\x18)\xff\xfb\xc1\xeb2\xc07]I\xd7_-3\xc0\x88\xce\x90\x9a\x96/0\xc0/f\xbb\x05\xb6\xc02\xc0=\xa1\xb1gxP/\xc0\xb3:\x05\xe8\xb3\x133\xc0\x1c`a\xd8\xc3"3\xc0\x89F\x818}\x883\xc0\xfa\xe9\xc1\x9f~\xf22\xc0\xd1*\xf7>\xe5\xf92\xc0\xdf0\xaa\xc49^0\xc0<R\xf7e\xd7\xe61\xc0\xc6\xd5\xeeS\x1a\xfb.\xc0@\xc8\x1a\'\x08\x85/\xc0\xfe\x95\xb9\xfaD.%\xc0\x86\\\x15\xd79Q3\xc0%\xac1\xba\xd3\xce2\xc0\xb0\';mM\xf62\xc0D\xe2\xeaT\xaf\xd12\xc0K\x987\x93<\xba2\xc0\xbd\xdd\xa0\x1ei\x922\xc0\x07ka\xbd*\r3\xc0Uer\xf8t\xf52\xc0Sk\xb3E2\x922\xc0L\xa4\xc1\n\\\xc12\xc0V\xc6J\xd3F\x1d3\xc0\x9e\xd8\xa5E\x1a\xe9/\xc0\xa8\xa6\xd9\x10\xaeI0\xc0\xb9\x00\xa3\x94\xc3\x053\xc0\x9b\xac8\xfc\x86!3\xc0\x139\xc0\x98r~-\xc0Am\x8d\xa2*\x992\xc0\x18\xb1\xb8>\xbat2\xc0\xd3\x0e\xc7\xa4r\xa12\xc0\xf4>\x07-\xf4\xec1\xc0_Pl\x97?\xf91\xc0\x8b\x1bGI;*3\xc0(\xea\x1c\x00R\xb30\xc0\xf1Aw\x89\x97\x822\xc0S\x83\x946\xcf\xc70\xc0\xdc\xcdP\xf1\n\xfc1\xc0\xc0~\xe9\x98}\'3\xc0\x15\x9f\xe4:\x1b\x083\xc0\x03\x9b\xe70f\xdf2\xc0\xa4\xb8Tl\xff\xfa1\xc0\x07\x9e.\x0bn\x023\xc0\xc9\x88K\x04\xa1\x802\xc0\xbcQ\xf6\x9e\xb6\x902\xc0[\x86\x84+\xa7\x992\xc0\x08\xae\x97\xb3\x16\xe41\xc0U>\'\xb8bO3\xc0\xfdF\xed\x19\xf6\x132\xc0\x93\xb7[\x8e`\x9f1\xc0\x88\xdc\x14\x1fh\x913\xc0\xd0\x9c\xc3\xfb[\x002\xc0K\x94\x93\xe1\xb0\xbd2\xc0\xed\x1b\xf7\xcb\xbfx-\xc00\x1cI\xcd(\xcf2\xc0\x1d\xb6\xa3\xad\x8e\x812\xc0\x8b\x083\x03\xf4\xfe\'\xc0:>\xe9\xb2"\xbc*\xc0\xd1\xac\x1d\x18m\x0c0\xc0\xd2p\xaeI\xfd\xae,\xc0\xc5\xf7\xab8\x86\x87-\xc0\xb0\xff\xc7\xb3\x15N3\xc0\x10\xe6\xd1\xd5@\xf52\xc0F}\xf5\xc2f\x8c.\xc0*\xe4\xd6E\xf4"(\xc0\x028\xe7\xe9\x1c\xcc2\xc0\xf5\x04\xe9\xde\xa0\xe2*\xc0\xdbJ\x9f\xfa\x00d2\xc0\x843?\x86\xfa\xcb2\xc0R?F\xdbE\xff/\xc08\xaf\'\xa0$k/\xc0\x19\x7f\xdf\xcf\xb9\x020\xc03-\xba\xcc\x06\x983\xc0R\xb9A\xe6 Z/\xc0\xf7\xf7+H\xf033\xc0\xd1\x91v\xd3<\xd92\xc0|\xaa\xe6:\x82\xdf1\xc0^\xdc\n\x80\x1fh2\xc0\xe3\xa7\xf7\xa11+0\xc0\xbdkr\x90\xae\xbd2\xc0\r-\x88\xfd\x8c\xcb0\xc0\xff?\xfb\x8e=53\xc0*\x11,{\xdd\x8b,\xc0\xac\xabv@\xa0\xc8-\xc0\x1e\xcc;V\xbb\xc52\xc0\xeb\xcb\xe0\xe8\xaa\xd22\xc0\xcd\x88N\xc6g\xca2\xc0\xbd\xba\x9b\x02\xb2\xc12\xc0%\xa2\xde\xf6\xe5\xd42\xc0\xa8\xc5$\x82\xa8\x01/\xc0re@>\xb5\xe9,\xc0\x05\x13\xa9\x9c(&3\xc0\x0b\xb2j\xcf\xe5\xa02\xc0M\xe5\x94\x18\x83\xd42\xc0"\x8e\xf1\x19\x9c\x98-\xc0\x87/\xb3Y\xaa\xea2\xc0p\xb9%EF\xd4$\xc0\xbf\xe5X|5Y/\xc0\x02xh\xf6\xaec/\xc0$\x1a\x17^\xd1]3\xc0*~\x8b\xb2\xeb\xcb2\xc0\x1bWdPh\x083\xc0\xc7\xd5x$rN3\xc0\xd3M!\xde\x96\xf1&\xc0\xd1B\x8a\x9d\xc5\xef2\xc0oN\x07\xe6~\xe9.\xc0W\x02\xd8/>\xba0\xc0\xd0n\xc1od\xd52\xc0\xd8$\xd4r\xb5\x003\xc0u\x9aT\xf8\xb3d/\xc0\xc3\x0f\xa44\x8d}2\xc0U\x12\xcd\xbc\n\xf31\xc0z\xc5\xa5\x85\xd6=/\xc0\x8ci\x91M\x02\x043\xc0b\xac\xce\xcc)\x083\xc0\xd5x\xd4\xb8oc3\xc0\x98\xa5\x18\xfc\xf8\xdb2\xc0\x80\xc8\x03\x1c\xe3R2\xc0uJ\x97\xf6\xf6\xe02\xc0Y,BK:\x822\xc0\xa4\xc4\xa7\xe6\xdd63\xc06F$\xe4\x13B3\xc0\xd7\xee%\x89R\xfb2\xc0\xd9p>P\x7f\xe12\xc0\x15f\x82\xea\xef\xa02\xc0H\xdd\xeb\x80\xc44/\xc0\\\x9c\xa3\x01\xe9\x86/\xc02\xbca\xf9\x84\xde2\xc0\xc3)\xb7\xfb\x10\xd02\xc0\x99T\xdb\xe3\xc8w-\xc0n\xfb\xe1\xa4]\xe82\xc0.*(\x001\xdf2\xc0\xce\xc7J\xbc\xc7\xf31\xc0\xf1!q\xc0\x96\xd52\xc0\n\x8a\x1b\x016\'3\xc0@e\xba\xf9f\x153\xc0\xd7=/\xf1\xf8g3\xc0\r$L\xf86"0\xc0\xd05\xd6T\xcc\xed2\xc0*\xe3\x11[\xc4\xf9/\xc0!\xee\x89\x15\x90\x003\xc0\xf6\x1a\xe1K\xe5\xda2\xc0\x8c\x94S\x85\xf6\xf81\xc0\xf1\xfb\x83\xdf\\\x1d3\xc0\xd4\xa1L\x83B\xb62\xc0\xf8j\x06-,\x073\xc0U*\x1c\rt\x81/\xc0\xe5\xb9\xdac\xdd\x9b.\xc0\x9a\xf4G\xe2%>/\xc0_\xack\xce\xa1\x0e3\xc0\xa4\xa5|4\xbd\x1c/\xc0?\xb5\x01\x89\x03j0\xc0\xc2\x9a\xc14\x86\xfc2\xc06\xf0V\xab\x1er3\xc0-\xb6\xdeR\xfb\xdb-\xc0\xea\x0f6\x9d\xa2\xd82\xc05\xf3S\xf9\xed\x0c2\xc0\xa2a\x03\xd9|=1\xc0L)\xe8\x8b^\x1a3\xc0\xbf\xf2\xb37\x82/0\xc0\xf6\x12\x0f\xa1\x8f\xe41\xc0\x11\x04\x821\x1c\xd82\xc0\x1d\xd1\xb3tr\xd02\xc0\xd5\xbf\x1c\xf8\x1e\xf81\xc0\xe3\x8b\xa6\xac\x8c\t2\xc0(\xa5\\\xfcDR2\xc0\xa5\xe2<e}\xd42\xc0\xb0\xce\x1bd\x08\x072\xc0\xb9et\t~\xb32\xc0\xabVZ[\xfa\xf51\xc0\x93_\x96\xab\xd5\x1a0\xc0\x83;.?8%2\xc0\xd2G\x02\'\x14\xf52\xc0S\xbe\x1e\x82\xe7\xb62\xc0\xae\xf5\xb8\xdd\x12e2\xc0\x99C\xac\xc0\xe5i3\xc0\xa26[`W\xec2\xc0\xccc\xe4\xcd6\xbe)\xc0y\xfa\xe2\x94\xd4\n3\xc0m\x06A\xe0N\xce2\xc0\x1a*\x8f\xcaR\xb72\xc0A\xf9\x90}\xee@$\xc0c\xad\x83\xdc\x04$3\xc0\xc8B)Vh\n3\xc0\xcf?g\x0b\xcb\xf6-\xc0\xea\x96\xca`\x1a-#\xc0 <\xd8\x8fE\xee2\xc0z\x02Bz\n\x0e3\xc0B:\xb5^\xaf\xe12\xc0\xe2\xe8t\x00#\xb12\xc0\xf0\x9eg3K\xd12\xc0TtA\n\x88\xc9-\xc0[\x81P\xd5\xcc\xb0.\xc0\xc5r\xb6D\x15\xad2\xc07\xdf\x82\xd4Lc/\xc0\r\xe0\x9f\xad\xd4\xbe.\xc0\x04\x0f\xd3\xc0\x0e\xdd-\xc0\x83!\x9f\xbc}\xd4\x1b\xc0\xc3\xcc\xbcc\xa0\xfd2\xc0\xf4\x1f\xa1\x91P\xd52\xc0\x08\xd2\xed\xa8\xfa\x182\xc0\xb4\xd2\xec\x99\xa0\xe72\xc0\xd5\xa3\xd1\xc2Y+3\xc06\xa1\xf6\x9d\x9c\x033\xc0\x002N\x81\x17*2\xc0w\x04S\x8c\xda/3\xc0s\x9c\xf7Rj;3\xc0c\x0eZ?2\x123\xc0\xdb\x03\x1c\x94 \xec2\xc0\x92,\x1d\xff\xe2\xd12\xc0n\xbf\xd8\xde\x90n-\xc0|f\x0e\xe9\x1ex0\xc0\x83M\x95\xea}\xa6/\xc0\x00\xf5\xe0\x19\xd1_2\xc0\xc0\xb4<\x99\xda\x172\xc0D$~\xed\xed\xec2\xc0\x80V\xca\x92\xfez2\xc0\x1d\xf3\xfb\x0c1\xeb2\xc0\xce\xa5\xa7b\xa5\xe72\xc0k\xe36\xfb\x03w3\xc05\x9c\xa1\x14n\xfd2\xc0\x7f,qO!!3\xc0s.\xd0p\xb6\x152\xc0{br^\xf790\xc0\xc4\xe8\xcc\xcd4\x033\xc0a"\xe0.K\x103\xc0\x07\xc0x\xaf\x81\xf02\xc0\x0f\x16\xdc\x15!{2\xc0\xdc\x8b\xa7\x89\x12)3\xc0\xde\xe3\x8akIK2\xc0a\xb8P\xd0\xa1\x87)\xc0\xd1\xd4\x0f\x90\tE2\xc0\x08\x1eiW\xba~2\xc0\x15:\xc3\xa7\xe9\xb82\xc0\xd8\xa6\x89\xe0q\xf12\xc0\x81\x95\xa5\xe00\xfe2\xc0=\x81^aY\xfe-\xc0\xf77\xe1\xd15=%\xc0`G\xbc\x87\xffe3\xc0g_\x8a\xc6\xc2\x8b2\xc0\xf5\xfc\xea\x80r\x07/\xc0%\xa94q\xf2N1\xc0\x92\xd3h\x1b$\n3\xc0\xaa>\x81\xfe\x7f\xc7#\xc0D\xaf\xdb\x82R#)\xc0\xb6\xfe\x02\x80u\x0f3\xc0\xe9\xea%\xa7z?0\xc0\xa0P\xcd\x84`\xce1\xc0\xe7\xa9g\xca\xdd\x84-\xc0;\x0f!\x0b[\n3\xc0\xeb\xe2\xbd_XI-\xc0]2"\xe5l6)\xc04\x1d\x9f\x90)H$\xc0\x83\x00\x9f\x14\x0c./\xc0o\xa7L\xd7|a2\xc0D?\x8a+\x8c\xf22\xc0\x9c\xcb\'\xcd\x00&3\xc0\xde\xfde\x82q\xbf2\xc0\xbd~e\xc1aG0\xc0AW\x0f\x06P\xcf2\xc0\x8f\x91,{\x11])\xc0\x8f\x16q\xc5\xd2v0\xc04\x83js\xad\x8a1\xc0\x9dM\x975\xa9U0\xc0J\xe1\x94\xe6 \x8d1\xc0\xe9\x14#\x1fdd/\xc0\x17\xb4\x0bn\xcda1\xc0\x96\x16]<G\xe0)\xc0\x05\xbf\xccu^11\xc0\x9a\xc2\x81\x13\xe0#2\xc0\xceD\xe5A\x8f\x08-\xc0\xa1\xc9\x9c\x05\xf3\x97)\xc0\xede>\xb6\xf542\xc0BZ\x1f\x8c\x84r(\xc0\xf0]\xeb\xd6.T)\xc0\xe0F\xb5\xd9\xc0,0\xc0>\x86\xef\xa8\x83\x8d1\xc0\xder>\x03\xe6\xbc0\xc0y\xee\xf3!\xff\xe92\xc0\x06o\xe5B\x18\xe52\xc0\xf6\x1fg0\x82\xa5\'\xc0&\rx\x8f\xd1\xd32\xc0Z> a\xe5f2\xc0 B\x8b\x9f\xc9\xb6/\xc0\x9f\xd1\x9b\xe8\xdaT3\xc0p\xf9\xc0\xf4i\x120\xc0\xb2Wc\x96\xa7\xb4\'\xc0\xe1\x9f\xb0\xa3\x12\xd61\xc0\xe7f\x18\x03\x95\x06-\xc0\x98)\x9d\xec\xb1\xf9,\xc0\xe5\x14\x8c:^?3\xc0\xc0F%^\x13\x112\xc0b\xa8\xf4\xfd\xa6\xd1.\xc0\xf8=\x80\xddY\xeb1\xc0\xc2\x88\xf4\xe60\xdb2\xc0.\xc5\xcce\x9d`2\xc0&=;\xc0\xa7\xf12\xc0^\x80\xc5\xa9\x8c\x11.\xc0\xfb)A\x94\x1f\x01-\xc0\xde\x19J\xb9\x82\xd0/\xc0`(&\xc2\xea\xe40\xc0\xdf\x1f\x19\x8a\xe8V0\xc0l\xd9Q\xceH\xf11\xc0\x1aI\xe9Z\xd3\xe6-\xc0A\x16L<\xb4\xc7.\xc0\x01\xf9\x05,+\x062\xc0y\x81\x9d\xad\x17\xb72\xc0\xb8OE6b`0\xc0\x1cG\xf3\xa0\x1e\xdd1\xc0v\xe0\xa8\x9f\xb4\x0c0\xc0!\x1f*\xdd\n\xc0/\xc0\xb0\x13\xfc\r\xf9\xf7-\xc0\xdd\x17\xf5\x1b<x0\xc0\xe4\x83\xdd\x10\x0000\xc0\xdf\x13n\xd3S\xa62\xc0\x9b\x08\x046\xcbp/\xc0|\x90\x1e\xd8\xf1\xd22\xc0\xb7\xa9i\x98]\xcc.\xc0\xf1\x9c2Q7a0\xc0\x9eff\x8a?\x99/\xc0\xf4c\xa6\x02\x10O0\xc0\x95\x1c\xe1\xbc\x1d[0\xc0\xb7|\x9e\xdd\xfe\xf3,\xc0\xc0\x17\xb3\x8c\x95\xd52\xc0\xcc\x92J\x0f\x15\xe02\xc0\x0e\xe5\xafC\x0f\xbe&\xc0h\x80\x0eC#\xc12\xc0s\x981\xe0=\x890\xc0\xc3\x97\xd25\xcc\xbc#\xc0k\xd3{o\x90\xc72\xc0(\xc6\xcd\xe8\x8eR/\xc0\xb2\xef\xe7z\xc0\x94\'\xc0\xed\xdcr\x82\xd7\x083\xc0\xec\xb2"\xa1\xaf/3\xc0?i\xa4q\x94+3\xc0_\x03a\x042\xc42\xc0Dd\xe4\x8a\xc3\xd22\xc0\x86\xfe\x82\x06{\xc12\xc0x:\xf6g\x08\x072\xc0\rX0m\xd552\xc0\xe2\xa0\x01\xe6\xaf$3\xc0Q\x91y\x8c\xf4\xe92\xc0\xf3nZ~\x98\x86/\xc0g\xda\x12\xa2\xd3\x033\xc0\x8c\x9d\xa0aX\xf92\xc0w\x8a\xb9Z{\xb9+\xc0\x0b\x1d\xdb,\xb5\xa4#\xc0\x89\xeb\xe1+\xa9u1\xc0\x9b\xff2\xd59\xa4\'\xc0\x07?\xfa\xf7\xdc\xf02\xc0d\xd2|\x88\x17\x011\xc0C\xdd\xce\x10SR2\xc0\xe7\xcb\xe1qC\xd12\xc0\xc9\xf1\xf7g\x0bk3\xc0K\xe7\x08\xba8\xde2\xc0\x08\xe9\xc4\xa7\x8d\xee2\xc0\xbb\x80\x15HS\xcf2\xc0\xaf\x16\x8es\xfa\x1b2\xc0H\xd9nT\xac\x0e*\xc08|f\xbc\xcf\xce#\xc0\xf2\xf0\xa2\xa9\xc0\x192\xc0\xfex\xe8\xd9\x92&3\xc0/z\xdb\xdb\xb9\xf61\xc0^+\x98\xf1&\x862\xc0\x88\x83u\x08G^0\xc0\xb7\xf5\xa4\xd0\x0c&2\xc0\xe9\xd7\xfez\xab\xbb2\xc0+\xcb\xf5\xf5`w.\xc0B\xbd\xf1\x9b\xa9\x06.\xc0\x11\xc5\x1bf\x86\xd92\xc0^Jo\xa4\x97\x8a/\xc0\x02\xd3)\xbaAX)\xc0\xae\xc9\x8d]\xab\xb2.\xc0\xde\xabd\xb2\x13\xfb1\xc0}\xa4\xfc\xad\x96\x8c)\xc0\xff{\xdeX\xc7\xcc2\xc0\x9b\x9c\x80\xdb\xe8B3\xc0\xc0\x11\x134\x8e\xd72\xc0\xa5\xa4=M+\x892\xc0\xb4\xd7X\xc0\xfe)3\xc0\x05A_\x12\xfa\xd7,\xc0I%;L\xc6\xe02\xc0\xe4\xa9\xadlC\'3\xc0\xbe\xdf\xf3\x0e\xccL0\xc0\x11\x86\x13\x9fj>3\xc0\xa9\x0f\x1a\x8fu@0\xc0\xf4I\x19\x04+\xf41\xc0\x1bV\\\x0f\xfc\x1b2\xc0\xfe\xff\xff\xea-*2\xc0\xa6\x91=\xf2A\xb82\xc0j\xa2qi\xf5\x9f0\xc0\xf1\x0e\x8e\xce\xbc\x9d0\xc0\xb4\x94e\xed\xab\xa3/\xc0*\xfb\x05\xad\xfaL3\xc0`+_\x8eS\xa11\xc0\xaf\x8a+3\x96\xb8/\xc0\x11\x19\xf3\xa7\x9e\x90,\xc0\xdb\rW\xdc$\x81/\xc0c\x10>\xbe \x9c.\xc0M\x95\xc0\xacg\xb40\xc0\xbb<\x85\xca\xc0\x98)\xc06&\xc1\xe3\x17 3\xc0\x11\xb7\x8f\xff\xa8\x1d0\xc0-\xa6O\x8b\xf3\xe4.\xc0\xdd<mDz!0\xc0\xb6z\xd1\xcc\xd2\xcc2\xc0\xc6\xfe\xca\xdfC\xcb2\xc0\x9d4F\xe1\xfa\xf92\xc0\x13\x04\r]\\g2\xc0S\x16L\xa7=\x123\xc0\xfa|["FH3\xc0%?\xc6c\x1a01\xc0\xa6\x9a\xa1\x08O+3\xc0@\x01\t\xcf\xb8\xf01\xc0HB\xb0\x88\xbbp3\xc0\xc6\xf2\x99\xea\x15\xd92\xc0^\xbd\xb6\x9bz!3\xc0\xdb\x9e-\x1c\xa3D3\xc0\x05\xc3\x17k\xd8(3\xc0a\x10\x84L\x86\xd42\xc0\xe2R\xf4\xab\xfe\xfb1\xc0\r\xcfE\xe0"c3\xc0ZA\x04\x86{\xa8.\xc0\xae\xdb#\xa7%\x82%\xc0\xcc\xad\x91\x15\xa5=3\xc0\x17\xa9\xd6\x97Y\x11/\xc0\xd8e\x87\\b\x01/\xc0\xb5q\xcaxnD.\xc0\xf4\xdbu\xf2\x1d\xca2\xc0\xcd\x8f\x11\x19\xd3\xe1)\xc0\x81v\xfd\xc9\xbc\xde2\xc0\xd9\xceU\xd51\xe12\xc0q\xb0\x89\xdf\xb8\x023\xc0p\xb7\x85|\xd9\xf02\xc0L\x9e\x88\xd9\xf8\n3\xc0\xa9s\x14\x83\xe1\xf42\xc0M-\xd3\xd7K00\xc0\xf7\xd2S\xf37y2\xc0\xdby\x8b\x0c\xda\xa11\xc0h\xe1C\x80\xa5\xe81\xc0s\x07)\xc4\xb0\x002\xc0o\x85^[\xa9\xb02\xc0j\x08\xd9\xeet\xd42\xc0\xf8\xdci\xf8\xb4\xfa\x1b\xc0\xa2\xd1\'H\xb1\xa9\'\xc0Z\xc8s\xed\xf1\xa3+\xc0^\xab\xda~\xa7\x163\xc0\x9e\xbfH\xb5\xd0|2\xc0|\xea\xd6\xe1\xeb\x97.\xc0\x11\xc3\x14\xed>G3\xc0\xef\x19\xdd\xe8\xd3i3\xc0\x88,\xdbv\xaf\x1a0\xc0\x02\xe8\xb8\xea\x17\xce2\xc0\n\xdb\xe8\xe2\x91\x152\xc0\xcaPk \xd7W&\xc0\xffn\xfa\x91j\x062\xc0jz)\xda\xb4<3\xc0\xcf\xa3\xe4\xdd\xcc2*\xc0\x04/h\x15\x15\xf81\xc0\x01\x8e\x04\xb3\xad@3\xc0\xa4\xe1\xe8\xbc@\x023\xc0gL\xbf\xbf\xb6m3\xc0\x17ST,\x9b\t2\xc0&@\x0b\xbcF\n\x16\xc0\xfc\x9b,NP\xe61\xc0]\x8f\x0c\x90\xb8t.\xc0S\xa6hJx&2\xc0\xa1\x9d.\x81S\x142\xc0=6\xe7\x96\xedx2\xc0\xd8!\x00\nY\xff2\xc0UA3\x01(7)\xc0\x87\r-+\'\xd6/\xc0o\xf6}\x8cN\xc52\xc0\x05=\x10\xf792*\xc0\xc1\x9al\xd4\xd0\xd52\xc0?fv\xaa7`-\xc0\xc2\xa1\x04 \x08+&\xc0!zO\xd5.\x0e2\xc0M\t|\xa8\xa9\xfc2\xc0(\t\t\x10\xbe./\xc0\x0bE\x89\t\xf6\xb9.\xc0zd\x17\xc5\xb0\xa42\xc0\x03\x87C\x05\x84\xba2\xc0X\xab\x95\xf0\xaf\xf42\xc0q\x01 \t\x93m3\xc0\xee\xf7\x07^D\xa1#\xc0\xec~\xc3q\x8c-3\xc0\x9aL_\x7fn\xb62\xc0\x02x.\x91\xd1\x852\xc0x\xc4\xe7\xe6R\x103\xc0\x1bh\x13P*\xe61\xc0]\xad\x9dw\xea\xc12\xc0s`D\xa8\x8d+3\xc0\xd0A\x82\x97\xa6\xe32\xc0\xff\xa8\x02`\xd5\xce2\xc0yey<\xc5\xaa/\xc0%@3\xc1p\x832\xc09^\xafq7\x003\xc0Z\xd5\xa2\x00\xa7\xe72\xc0\x1a\x04.\xe4\x9f\xb82\xc0\xcc.N\x8d\x08\x083\xc0H\xdc`\xee\xb3\xdc2\xc0\x1b$\x05\xf1\x86\xfc/\xc0t2A\xea~\xdb2\xc0\xf8\xef\xdaK\x92\xee2\xc0T\xda\xf8s2M)\xc0\x1a\x10n\x9a\x11\xda1\xc0uh%\x8c\xcb\x1a3\xc0\xedx\xad,\x9fe/\xc0"\xa5\xfaMqD3\xc0\xd6SiV\xe8\xeb2\xc0]\x1b\xa6\xdeg&*\xc0\x1f\x84\xda\x04u\x1c2\xc0\xbe\x0f\xa3\xc3B?3\xc0U\xa4\xbc\x07\x89\'3\xc0-\xdd\xfe\x19\x13\x8c/\xc0\x1e\xdc\xd3\xe9\xafl/\xc0\xd6\xde\xe4a\xe2.3\xc0\xdd>e|\x03k3\xc0C*\xd2\x08\x93\xe42\xc0\x17\x03w\x8e\xa533\xc0\x12f\xd1*N\xcb0\xc0\\\xde\xcd!\xbd\xcc2\xc0\xbb\x9b?\x87\xf1\xbe/\xc0\x1d\t\xc0P\xbf\x99(\xc0\xf8DK\xb6i\x1a2\xc0\xa0\x0f\x9d\x88.\xf41\xc0\xa6\x00Z\x9d:\xd52\xc0$\xf8\xe5<;\xf4.\xc0\xfd\x87`\x86\xe3\x1f%\xc0\xb1|o;\xda\xd8\'\xc0\xf1t\xef\x9c\x83\x143\xc0[L%\xdd\x9b00\xc0\xb6\xc0\xf8W\x1d\x192\xc0x\xfa\xa2#\xaag2\xc0\xec\xdd\xdf\xf5\x10\x083\xc0\xe2V\xc9\xe6+\r3\xc0\xbc\x0eR\x8a\xf2]3\xc0\xdf\x99o]-63\xc0\x8c\x80\xbc<\x927%\xc0\xabb\x06`\xcc\xf12\xc0\xbdkr\x90\xae\xbd2\xc0\xfbWv\xf2\xb5(%\xc0\xabx-9\x1e)3\xc0\xfa\x02{\xc3\x80\xdb2\xc0\r\xf8S\t"20\xc0\x84\xf2C\x1f\xf3\xde/\xc0x\x82\x08\x82\x8f\xbd2\xc0\x17o(WUI2\xc0\xcb\xffhT\xb4\xdd2\xc0\xc7\xdc$\x80\xda\xf91\xc0Vbn\xd6fB/\xc0\xd0p\xf45i\xfe2\xc0o\tV\x99\xeaB1\xc0\xc4\x17d\xb0z\xba2\xc02HtE\x11\x98-\xc0\xce\x04\x8f\xa9,r3\xc0\xab\xc7F\x8e\xaa\xbc0\xc0\xdf%\xc7;992\xc0\xaa\xe6\x9c\xc2<\x9e&\xc0\x89kN\x13\xe4\xd22\xc0\x01\x0cs\xfe\x18\x112\xc0Ug\x87\xa9\xe1\xde2\xc0\xfb\xba0Y\xdb\xa2/\xc0]D]\xec\xb0\x1f2\xc0\xd3X\xb8\x0b\x7f\xe51\xc0Ql\xd58Od2\xc0B9"\x7f5\r0\xc0\xcc]\xcc\xdf\xec\x100\xc0\x02\x81\xdc=\xd8&3\xc0\x95\xfdj\x1e*\x992\xc0\x15\x02f\xf1\xd2\x941\xc0\xb8\x89y\x06\x01\xb42\xc02k\xbd{\xd3\x083\xc0\xde\x13Q\xd8\x0b\xca0\xc0\x18\xb7\x8e\x00\xce\x1b2\xc0\xee\x8c\xe8>vV/\xc0;\xbb\xa6\xaf\xe4\xb5/\xc0\xc0\xd6\x85\xa2\xe9\xdf*\xc05\x92\xca\xb3\xfc~1\xc0\x8c\x1fP\xc6\xd2\x023\xc0\x14\x89\x82\xfa\xc7\x0c0\xc04\xc1\xcc\xd5y60\xc0D\x05\xb8\xd0\x97\xc2\'\xc0\xfaLR\x9bT\x85/\xc0/\xf0\nOd\x151\xc0>\xee\x85\x18\x89\x87-\xc0\xa6\x96\xa6g\xa2\xae,\xc09\x93\x9a\xb2\'5/\xc0\x14\xe5\xe5\x1a\xb9\xf92\xc0B\xf6\xf96)f1\xc0\x19\x89\x05\x93\xd1\xd11\xc0\xa3\xec]>\xe6\xbe2\xc0p\xddE\x12!,0\xc0\xd0=\xa3J\xa9\xdc2\xc0\x1a\x89C\xf1\xe3Q0\xc0\x166[\\;\xb1.\xc0h\x05\x9db\x88\xa6.\xc0\xf6p\xf2\xeb-_1\xc0\xb6\xd8m4^O1\xc0.\xe8\xe2\x8aW\xf01\xc0V\xab\xb6}\x98\x080\xc0\xff\xb2\xcc\xe5\x826-\xc0\xa3\x0c\x94w\xbat1\xc0\xce\x03q\x94\x06Z&\xc0\xf2~\xdb\xf8\x04\xb7,\xc0d\xc5\x1e\x12\x8f</\xc0T\'\xfc!\xf9\xaf.\xc0\xb3U \xf0?\xba.\xc0\xd1\x7f\x1c\xb6j\x01.\xc0\xbe\xcf\x05l\x92\x1b/\xc0q\xec:\xf9\xe8\x8c\'\xc0,3\'\x93!S2\xc0*2\xac\x91j\xb32\xc0x\x928?\x0f\t/\xc0\xa9\xb4\xd6\x8e6\xf10\xc0\xa4L\xa0r\xe9,0\xc0\xc9e+\xb4\t[-\xc0-\xea04w50\xc0W\xd1\x04\xb8\x8e\x8c-\xc0fX\xd6N\x80\xe40\xc08Y\x10\xdd%\xba2\xc0\r\x85\xe6\xb4\xea\xa3\'\xc0{6\xd0\xcf7t)\xc0\x8bi\x02\n\xf7\x0b0\xc0\x9a\x06\x0b\xaa:o/\xc0^\x1d`\xa9\x82\xb30\xc0\xa8.w\x1d(.0\xc0\xe1\xf3j\x08B_2\xc0O\xe0\xad\xb7s/1\xc0\xd1\xe8H\xdaQ\xbd,\xc0\x87\xd2m\xe7\xdd\xe8/\xc0\x1d\x00\xf0c\'\xd62\xc0UN\xd7T&\xcd.\xc07\xfe\xbb\xae\x96M*\xc0\xc0\xf8\xc3!\x12\xfd2\xc07E6\xd56\x90/\xc0\x96r]A\x9d"0\xc0\x017\xa2w\xa6\x8d$\xc0\xb2\xdc\x04\xf8\xbf\x8c.\xc0\x0b;\xcee\xba\xbe2\xc0\x88YV\xbc\x0b[/\xc0H\xcd\x14\xb0\xc9\xd2.\xc0d@\xe3;\xbdO1\xc0\x1f6\xe0\x0f\xb9\xe3/\xc0\xd6/\x18\xe8p\x000\xc0`y\xe4g\xaf\xf1*\xc0/5\xc8\x8c!5&\xc0\xdb\xd2&\xfd\xbb\xb8*\xc0\xc9\xa5\xbc\'\x18\xfe.\xc0\xb3\xec\x9e\xed6\x06+\xc0\x95\xb3n\xc3\x16\x92-\xc0\x8fg/?\x03\xf2\'\xc0P\xe6\'\xeaR\x06/\xc0\x98\xb5l\n\x81\x0e3\xc0\xeb\xa6\\\xfe\xa9\xfb2\xc0}\x0c\x07\xd0\xd7\xa5/\xc0\xcd\xf6_fW:.\xc09\xcf(OE\xad*\xc0\xa8\x85\xb4xh\x94-\xc0Q\xfc\x9a\xa4\x04\xd2.\xc0\xcdf[r:\x9d(\xc02\xee2\x7f\x0b\n0\xc0\xc8e\xce\x13P[)\xc0@\x87\xd3\x11\xb1\xff-\xc0\xb9\xe5Yf\xb3\xcc/\xc0y\xafk\x17\xc2F1\xc0s\x85\t\xea\xec\xf2.\xc0o\x10o\xb7(\xb0\'\xc0t\x17[Y\x0f\xe5-\xc0\xc9\xa9C\xda{h.\xc0\x96U\xc6\xf4\xf6\xf0/\xc0\xd5\xfe\xb5\xf8\xa7\x063\xc0\x9b=\x80\xda\x00\xae*\xc0C\xd4\xc3\xcdV\xc3,\xc02\x0e\xc6\xf6\x07e2\xc0;\xb8an\x9f\xed2\xc0\x86\x99\xb6!\xc0y/\xc0\x98\xa2\xf3\xc8\xbaj0\xc0\\6C9\xeb\xce1\xc0c\x0c\x8b\xbd\xa72)\xc0\x9c7\xe0\xd3>\xb61\xc0\r%A!\xf2\xfc.\xc0q\x8a\xfe{\x01\xdf2\xc0\xfam2`\x96w.\xc00\xa8^\xe7\xcf\x1c3\xc0\xe7w\xddi\x96\xc2.\xc0\x15\xb8Cy\xc8\xfb#\xc0/\xc1c\xce\xab\xe0\'\xc0Z\\\xb0\xd9\xe2M-\xc0\xc2\xa5\xd3\tB\x91/\xc0\xa9,\xa47\xaf\x8d1\xc05_SE\x19/1\xc0\x00\xff\xd7\xf3\n\xb00\xc02\x92>K\xca)1\xc0\x10&\xca\xc540-\xc0,!\xee\x03\x1ct)\xc0\xb2\x98\xad\xbc\x94\x870\xc0g\xb5>$\xf3+%\xc0\xa6\xc0\x1d\x9a\x11\xa12\xc0\xd0f\xadQ\xae\x053\xc0\xe6=A\xeb\xb0\x922\xc0\xb4\xd5\xc3e\x9f\x902\xc0\\\xb8\xfdiM\xd7.\xc0\x98\xbe\xdd\xb3\xa8\x9d/\xc0\xedG\xc7\xde{\xaf-\xc0\'\xd3\x94 (\x87)\xc0\xae\x05\x98R\x0b\xcd1\xc0\x05\xe6\xf0\x01\x93?0\xc0\x88@\xe1\x9f?I-\xc0\xc38\x05h\xb3}2\xc0)yw\x8b\xc8\x041\xc0\xfb\xa3 \xd2\x02\x9f/\xc0\xd1\xe3\xf2[\xc1\x07-\xc0f\xcf\x0f\xba~R0\xc0\xce\x13\x8f\xdf\xb5D*\xc0\x10%"\xd7\xd0;3\xc0\xe6\xb2^\x92\xfb\xdf)\xc0\x9d\xbf9\xea\xa0\x8b,\xc00J\x94\x9aP\x88/\xc0|\xe9\t\r\x86\xcf)\xc0\xe1\xb2\x0b\xfd\x9c\xb6\'\xc0\x81;bH\xf3\xcb1\xc0N\x02\xcb\xa1\r\x14(\xc0/\xe8\x1fq\x9e\x133\xc0\x8dW\x86\xd2(/0\xc0\xcbh\xa3\x85\x02v-\xc0\xd7\xbaR\xab\x0f\x92&\xc0\xdf\xb8\xc4\x10O\x1a2\xc09\xc9\xbf\x9d\x02w&\xc0\xd7\x16\xf3*\xf7K2\xc0\x86\x9e\x02\xb2>\x8e-\xc0\xfbi0\xc4\x07\xca*\xc0\x9d/\x11G\x13\xcc2\xc0{\xd5p\xa2\xe9\xc8#\xc0\x8b\xbf\x12n\xf5\x172\xc0\xd5\xfc\xc1{W\xc60\xc0\xe28\t^@\x1a2\xc0\xdcc\x8dg\x08\x1a2\xc0\xac\xd3\x8a\xbb\x84\xf81\xc0\x06}A\xd0\xb3;(\xc0i%\xd5\x8b@K2\xc0\xff\x05w2\xac\x982\xc0@\xdbT{\xfb\xfa.\xc0:\x15.\x99\r\xeb2\xc0\x7f\x07g1E\x023\xc0\xbb\x9c\xa7-\xd6\x08/\xc0m\x0c\xcb\xfeFI2\xc0\xff\x97\xba}jj0\xc0\x8a\x1a3\xc6\x08\xdd/\xc0\xa2}\xd95(s/\xc0\x9cg\tv\xd0P)\xc0/P\x06\x15\xd4\xa6\'\xc0\x98mB\xce\xed\xa3+\xc00\x84\x8c%\x86\xae.\xc0\x04\xb3\xfa3\x7fZ0\xc0\x8d\'\xc2]I\xf91\xc0.\xd4\xab\x876(3\xc0\xbc\xf2\x0f\x98n\x842\xc07\xb0%!\xcc\xbd+\xc0\xdcy#\xaa9\xe71\xc0\xb2O\x18_\x8e\xd02\xc0G\xb2\xec9L\x05/\xc0~`\xbd\x0b\xf3\xe01\xc0\x85C\x1bu\xce\xd51\xc0\xfe\x86\x9c\x8e\x89\xfe0\xc0\xc4.\xaa6\x80\x162\xc0*\x18I\xc7\xe8\xd5,\xc0\x0e\x01q\x02\xba\xe02\xc0\x11\xc0\xc6_\x18\x98+\xc0g\x171\xe5\x00\xf91\xc0JJL\x8e#23\xc0\xd4m\xf7\x15E\xf92\xc0\x18;l}\x08\x153\xc0@+\xb5N\x03\x1b2\xc0V>bH*l-\xc0\xe3\x03\xec@\xd833\xc0\xb5\xddr\xf2\x05\x002\xc0\xe2\xea\x9e\x0c\r\x1f2\xc0q\x8bk\xfaB\xbc2\xc0pn\x15\x8f\xa6\x1a0\xc0\x16\xa6*\xf6\x059%\xc0]\x9c\xe4\xfc\xef>.\xc0\x8a\xee\xe4\xb7\xe2>0\xc0\xba\xa5\x9be]\xd92\xc0\xe3tBT[\x082\xc0\xd1\x1f\xdf\x87.\x80/\xc0&\x96qL\xf3\xdc1\xc0\x10fj\x03\xad\xa6%\xc0\x1f7\x9f[\x8e\x182\xc0\xffQB\t\xa8\x88/\xc0\xf5\x14\xd7Y\xf2\xc9)\xc0O\x9e\xbdu\xe2\xca,\xc0\xad\x82\x11\x95\xac\xe1)\xc0\xe1\x01b\xa7\x15\x93+\xc0\xee\xe0\xbdQ\xd8\x832\xc0d\xc1\xfc\x0e\x18J)\xc0?\x9a\\\x89G\xd91\xc0$\xa7\xcbo\xa8\xa8/\xc0\xf9*\xe5\x17\x8d\x1a2\xc0\x83\xee\xe8\xd3\x95>3\xc0\x8b4\xd1@\xde"3\xc0\xa1\xe5p_\xe8\x1f2\xc0\xd0\t;\x89*\x102\xc0\xa2y\x06y\x80\xc6)\xc0*!}\x93F\xee/\xc0\xd3\xbe\xbc\xf2N\x7f\'\xc0\xe2\x992;\xe2\xa0+\xc0+\x82|\xdf/\x053\xc0\xc8j \xc3\xc6\x873\xc0\x82\xcc\xa0\x10\xd2\x000\xc0\x8a%\x026\xb4\x88\'\xc0\\\x04\xf0\xf5D=3\xc0\\Pc\xca\xd2\xed-\xc0\xdf\x9c\xb0\xd4\xc4\x882\xc0\xc3\xb4kck\xf3.\xc0\x91\x1d\xb0\xbc\x9aM3\xc0\x1a\xcc\xce\x16)\x86/\xc0\xb5\xe8\xe5:\t\x982\xc0\x94\xc2\x9f\xa5Z\xd32\xc0\x96\x85v0\xa5\xbe2\xc0\xa0O+\xbbw\x10(\xc0\x13"\x82\xd6\x9ds.\xc0w\xac\xfe\x0ei\xcc#\xc0\x88\xecn\xc2\x91/2\xc0\x86\x9d\x17X\x81\x812\xc0J\xb2\x95\\a\xc12\xc0\x07\xe3\x84\x05E\x0f3\xc0H\x9d:\x81\x1b+3\xc0]\x16\t*\xf6o1\xc0\xa5\x15\x98Oz"*\xc0\xaa\xba\xa1\x86\xba&0\xc0u\xb0\x00\xf6\x1b\x133\xc0uN\x87\xf6\x17\xcb#\xc0\x15\x01\x8d\xeb%h*\xc0\xd2\x06~\xfd(\xa7.\xc0u\x95J\xa8D\x043\xc0E\xf5)\x1eg\xcf2\xc0\xcc\x11\x05\xa4+E*\xc0l\xf6\x95\xbb\x12\xed2\xc0\xf2g6\x01\x98]3\xc0\xe7Y\x1b\xce g3\xc0/\x8a\xa8.>\xdc2\xc0\x9a\n\x1c\xd07\xa5/\xc0^\x9f\xeb\x95\xd1"2\xc0\xec\x04\xed\xad\xf8\xf12\xc0\xe2\xd8G/\x12\x132\xc0SK\xf4\rI\xd42\xc0i\x1e\x8e\xb0u\x1f0\xc0\xdd\xeb\xd7\x1bS\xb92\xc0\xb4\xb0(\x01~-3\xc0\xc5H!\xca\xf4a3\xc0\x99\x93\x115\xd4\xef2\xc0\xbfMn0gp/\xc0\xac\xa7\xd0lK\xdf2\xc0\xa1\x0b\xa9\'\xc8\x0e3\xc017\xc1\xf0\x1e\xfb1\xc0\xe4\x8c\xbc\xee\xca&2\xc0\xa9\x98\xe1w-%2\xc0zn\xb5\xa47\xa11\xc0^i!\x90t\xdd2\xc0\xdc\xa7\\\xf2\x8b&3\xc0\xfa\xe76"\x1c\xf31\xc0c\x83\xf0\xc0F\xa7\'\xc0\xbd\x8a\xdf\x8dD\xd42\xc0\xc2\xfd\xd7\x9b\xc4\xfb/\xc0D\\`\x93q\xd9.\xc0\x05\x81\xa0g$\xdd2\xc0\xf9\x86\x00\xb7\x88\xbb2\xc0\xb5\xf4Sf\xa0\xdb.\xc0Q\xf6FC\x88#3\xc0Z\xf7\xe1Z\x96\xa01\xc0\xc8\xa9\xba\xa0\xf7J3\xc0\x04?\x1eJy\xbc2\xc0\x9c\xbf\xdf\xa1\x8803\xc0\xa3/\xf3rn\xf42\xc0\x8f\xf6xu\xa7~/\xc0y\xb0\x98,\xe4)3\xc0\xf5\xce\xb7{2q3\xc0\xe44\xfb\xaf\x18\xf6+\xc0\xf3~\x10\x92\x15\x1f3\xc0dr\xbad\x9f\x802\xc0\xdeg\x02kc\xfe/\xc0\xdc\x831\xd8\x9cl3\xc0\xcc\x95\xb3\xaa\xf7\xfc2\xc0\xb7\x038t($3\xc0\n\x01i\x06\xa6\x153\xc0\xea\xec\r\xb7}\xb82\xc0\'\xa4O\xaa\x0e\xcb2\xc0a\xd5\xd3\xab\xdf\xfe2\xc0\xad%\xfc\x1e\x0fp3\xc0}-P\xeb>7/\xc0^\'\x83\xc7yj2\xc0\x82U(*\\\x023\xc0\x0f|%\xbd\x8af2\xc0N}\x98\xcf`\xcb2\xc0eK\xdd.]L3\xc0\x97d\xa9\n\xe3\xb52\xc0;\xbf\xda\x8b\x01i3\xc0\x93\x8c\xc3\x95\xc1\x073\xc0\xa3CA\xbd\xaa53\xc0\xe1\x01\x12\xea\xbb\x98,\xc0|j\x15/2\xd22\xc0Bn\x94\xab\xed\xe62\xc0\xc4\xc1\xfe\xed\xb7F3\xc0o*\xb92\xb9\x0b2\xc0\x12G\x99Y\x89D3\xc0b,t\xfc\xae\xde2\xc0v\xfa0\x90m\xf81\xc0\xa7@mF]^/\xc0\xacleVC\xde2\xc0\xa0x\xde\xd4\xef?0\xc0\xbd\x93r\x16\x97\xa92\xc0\xe4\x8c\x8f\xf6\x15\xb32\xc0\xea\xe5U\x85:\x81\'\xc0}\xe9\'\x05 \x003\xc0Pc\x90\xda\xd1\xd42\xc0\xaa\x94\x14r\x8c\xa4\'\xc0]kYj_\xce2\xc0T\xa9hH\xf5t2\xc0:\xccn\x05OR/\xc0\xac \xc6\xb7\x9e\xd52\xc0\xado\xfb>\xdb\xb4/\xc0\x12\xcd\xfa4\xe8\xcb2\xc0$%\x92V\xc4\x143\xc0\x92\xe0\xc1\x89\x87+3\xc0\xdc\\\xab\'\x91z1\xc0mz~I\xd6u1\xc0/E\x8bE\x1a\xbb2\xc0\x93J|\x9f\x1b\xf12\xc0\x07\x12\xd4\x1aj0*\xc0\xc5 9!*\xe42\xc0o\x13\x0f\x8b\x97.0\xc0\x00\xb8G=\x1b\xa4\'\xc0h6\x87:\xa6\xe41\xc0\xaa\x1b\x83D\xc4\xe21\xc0U2\x15\xd6<\xee2\xc0\xc3;\xd5nP\xd12\xc0\xc2\x9er\xeb7U3\xc0\x85-\xa5Og\xd42\xc0\xfcA\xf3\xaa>\xd5*\xc0S\xf6\x8c\xc64\xb92\xc0\r\xf0[Y\xe1\xbb1\xc0\xfa\xcb\x8c\xa2C$3\xc0\xc9\x1f\xe4\x979(3\xc0\xb0V\x98n\xee\xf62\xc0L\xcf\xbd\x9chd2\xc0\xa4\x93D\x7f\xba\x113\xc0\xf0\xb6vA\xed\xd62\xc0\xc6\xe6\xf5\xc6\x80\x852\xc0!\x8a\x00a\rS3\xc0\xb4D\xab\x11\x1d\x1c-\xc0r\x04\x8c\x8ag\xc02\xc0\x1fL[\x82\xa5\xeb2\xc0|\xe1\x8d\x9f\xf0#3\xc0g\xc8-W\x81\x812\xc0\x86}\x0e\x88\x11\x06-\xc0\x9f`\x8dU\x15\xba-\xc0\x12\xc03\xc3\x91\xdd.\xc0,\x9fC\xaa\x06\xf82\xc0X\x0c4\xcb\xd1\x9d,\xc0\xd0\xe5\x87\xe9\xc7\xf02\xc0\xe5t\x9fw\xc7\xec2\xc0&\xafB\xb8_y0\xc0s\x93\x19\xa0T{2\xc0<%\xbf\x85\n\xc12\xc0\xb0z\x1b[\x92\x7f0\xc0\xc2\\\x8e\x8f\xcc\x000\xc05v\xb7\x8c\x96\xc62\xc0\xb9\xdf\xe8:$\xf62\xc0\n\xbbf\xe3\xc5\x13,\xc0\xfa\x04#Mw\xe82\xc0C\xb6\x19\xc6\xb5\xa6/\xc0\xaf\x08\x06&\x03\xd0-\xc0J*\xacP\xcde)\xc0\xd3\x0e\xef\x04^O0\xc0\xa14\xb7BV#.\xc0\xa1r\xcf\x8d\x1c\xb21\xc0\x08\x89\xfa\x97\x7f\xf1&\xc0\xc1B\x98m\x91T/\xc04ae\x8dW\x0e*\xc0\x8cX\xd0\xcf\xc7c-\xc0\xb7z\xce\xde\x16\xfd2\xc0\xed\x93\xdb\xd2\xa9\xd3&\xc0\xb1bK;.a0\xc0[\xcfb\xa9\xb6\xd81\xc0\xcd\xc2\xf0\xc6<\xc0)\xc0\xd2\xf6[c\xe7\xfe-\xc0e\xea\x95\xb7WU/\xc0t\x9aZ<\xe9\xc1,\xc0{5Jcx\xe6/\xc0\xb1\xa0\xbc\x1b\x8f!3\xc0P\x99\\\xd0\x15u)\xc0\x15L\xd1\x8cD\xf92\xc0\xc0M\x17\xe49a1\xc0\x8fc\x95\x0f[#1\xc0\xd8\xf9\x04\x8b&\xfc2\xc0\x8d\x17\xbcZ\x8c)3\xc0r\xe9\xe6\xb15\x922\xc0SJU\xcb\x103*\xc0A\xecnc\xab\x83-\xc0\xd4\x1e\xebz\x95d(\xc0\xb2\xca\xac\xca\x9b\x003\xc0u\x9de=3\x102\xc07\x1fa\x06\x17I0\xc0H\xcc"AN)2\xc0j\xbbr\xa6tS/\xc0\x05\x9b\xc6$\xaa)2\xc0\xc0\x0b\xba\x01 \xbd#\xc0D\xbc*E7\xe7)\xc0\xfe\xad5?9\xd22\xc0\xa1\xd1xPn\xac1\xc0\xf0\xa5G\x11\xb4\x8f2\xc0M\x83>\x0f\xd1\xbd2\xc0Mf\xf8\xe0\xa6\xd3/\xc0\xca\xbd\x9bX\xb3y+\xc0\x80\xa9\x04\xb2p\x9c1\xc0\xc1Q\xd1\xaes$/\xc0\x8a\xa0\x0eS[\x9f-\xc0~\xc8\xbd\xb9kC2\xc0mP\xa0\x84\x97u2\xc0+\xb0j\xf4\x8cA/\xc0O\x04k\x9aMd-\xc0K}\x10<\xb1-/\xc0x-\xfbc\xd1\xdc*\xc0\xb2\x0c|\xc4\x8d\xf51\xc0\xf1G07\xe6\x931\xc0S!c\xdb{\x8e,\xc0\xea\xda\xbfCf\xdc-\xc0\xad\x06\xfdV\xb0\xd2,\xc0R]\r(\x9fh+\xc0\x0e\xc6\x15B\n\n2\xc0\x88S\xfb\xb2\xdc;1\xc0PJ\xbe\t\'\x8c1\xc0S\x93\x13\x84\xe0\xd5/\xc0\x9d\xcb\x92\xb2\xde\xc3.\xc0\x1c\x03\xf8zn\x0b0\xc0\x88\x1f\x19\xd5\x89\x0b3\xc0\x00V\x07\xf8\x05\x110\xc0`\x9aN\x9d~-3\xc0\x7f\xe2M\x10\xa223\xc0Av\xe7\xb5\x80\xd01\xc0RF\x9f\xb9\xf9!.\xc0\xafwLA\xb6\x871\xc0\r\x01&\xc2\x9c\x162\xc0\xf0\xa7\x923F\x8b1\xc0\xe6\xf2\x83\x0f\n20\xc0\x8c\x1ec\xb9\xbe\xe2.\xc0\xe2 }5\x08\x89-\xc0\xd9\xfc\xc4\x08\xf0\xac/\xc0\xdc\xf0I\xe9g.0\xc0"\x91{\x8b\x01\xa90\xc0\x91T\xa1RF\xb20\xc0M\x98W\xff\x81\x1e-\xc0\xbaT],\xdc\x99+\xc0 G\xeb\x03^+2\xc0\xeb\xe3\xa1\xd3\xe2\xfb/\xc0IF\xec\xec^\xb4.\xc0\x94B\xba5\x1d\x89-\xc0j\xc7\xbbS\xf4\x1e1\xc0g\xf1\x16\xc5\xc2\xfb1\xc0\xb8\xc0}#2\x9f-\xc0\xa2\xe3\xdcc\xd4g)\xc0\xeelU\xd0\x05\xa11\xc0\xc8G\x0f\x90\x8c\x912\xc0*\t*\x9a\xe5\xf52\xc0pO\xac\x9aI\x7f%\xc0\x9e\xaa%\xef)u0\xc0\x97\xc9\xc8@l\x00.\xc0(\xa8\xe8\xb3\xe3M1\xc01L\xec\x9d\x00B.\xc0@u\x0c\xe7qD3\xc0\n\xc8\xf9\x92\xdf\xa5+\xc0y\x1e\xf9\xf5\xc4\x9f2\xc0\xe4\xe7\x9b\xf8r\xdc/\xc0\x9d\x96u\x1a+y+\xc0t\x19\xce\x08\xc3\x8c0\xc02}\xdf\xe3\xa43/\xc0zQ\xa0R\xbe:/\xc0\xbeM}\xddA\xe3-\xc03\xd4\xc19A\r*\xc0\xffr\xf8\xe6h\x080\xc0+d\x12\xd4\x08\xd8/\xc0Z\xc1\x98\x1b\xf2\x99/\xc0\x00\xaf\x039Hw3\xc0F\'\xd8 \xe8\x011\xc0W!\xdcL\xb8U/\xc0*d\xce\x18t\xcb2\xc0\x16\x80\xa1qq\x0c0\xc07\xb8\xa1*\xcd\xf2.\xc0\xf8\x14\xafz\x83<-\xc0JsA\xfci\x860\xc0&p\x15\x06\xf8J-\xc0\xfa\xda,\xc9m\x8a*\xc0<\xf4\xd2Yc\x880\xc0\xc6p\x1a\xfdf|0\xc0\xee\x8b\xf9\xf1\x83\xdc1\xc0st\xafc\xf5\xae.\xc0\xd3\x96\xda\x07\xcf_)\xc0\xabY\n\xcd\xb7\x82/\xc05s\xc1\x8f\x83l3\xc0V\xdf\x18\xf3*Q1\xc0\n\x07\x80\xa2\xb0\x160\xc0_p&\x86\x14\xd4&\xc0\xe8\xa6B\x92\xbc\xc5,\xc0\x93q\xb3\x8c\x9b}2\xc0O\x19\x82\xac)<1\xc0A^\xc5D\xf6\xf12\xc0S\\\xa8\x86\xa4\xff1\xc0\xbc\xf5B\xd1\xf6\xb82\xc0Y\xbc:.\x12A0\xc0\xc2\x12\xcc\xc1\x10\x98.\xc03\xe7\xc2\xc8=T-\xc0D\xa7\xed*\xbe$0\xc0y\x01\x15\x84k\x173\xc0\x0f\xc35\xb2T\xf3)\xc0T\x10\xf4p\xa3\xc0/\xc0_x4\x1a\xa5\x8f/\xc0\xcd\xaf{+\x1f\xdd-\xc0\xe0]jT\xf9\x85,\xc0\xd9E&\xfc\xdaV-\xc0i\x1c\x9d\xfd\n\xbb)\xc0\x07\'\x93|\xe5,0\xc0\x95\xb0s\xa2\xb2\xa32\xc0\x14\x94$\xdc\xb230\xc0\xd5\xfeV\xd7\xec\x94-\xc0\xb27<5\n-3\xc0\xdf}\x95\x1f\xd3\x8e.\xc01\xac\xc5\x16(\xf50\xc0\xaf\xffb\xdb\xf4l0\xc0/\x98e\xd2{\r2\xc0\xa0\x06V\xcf\x9e\xb51\xc0\x04\xd3\x15\xf9\xf9\xb60\xc0\x83Bu^;\xe1-\xc0\x94\'(c\xc26/\xc0d\no\x0f`\x8d.\xc0Br\xc0\xcb^u-\xc0?\x83\xea4\x90\x1f3\xc0\xef`S\x15,\xf6$\xc09fY{\x14\xb7.\xc0\x1f\xed*\x9b\xc2\x1e0\xc0\x1c\'\xae\x87\xc1\xc40\xc0i\x99r\x13\x9a9,\xc0\xad\xd4\xdat\xb0\xd2.\xc0\xbb\xcd6{\xce\n3\xc0\xaa\x08Ph}\x1d-\xc0\xc1\xcct\xe3\xaa\xc8,\xc0\xb7\xe9\xf3\x15\x96z2\xc0!\x12\xe7\r\xce\x03.\xc0Hb\xda\x9f\xe303\xc0+\xc8\x9f\rI\xe92\xc0\xf0\x1a\x18<\x01\xa7/\xc0Z\x0b\x00\xdc\xf2\xd7,\xc0-\x12\x9c\x13O\xf42\xc0b\xb0)Q\xcf\xe01\xc0\tb\x80\x00i\xff2\xc0\xb9\x1c\xb79\xf1\xac-\xc0\x12\xf1D\xba\xc1\x94"\xc0\x86\x89^\x96\xe5\x1e3\xc0\x11\xed(vt\xbd,\xc0sn\xff9C\x99.\xc0\x94\x00Z\t`?.\xc0\xbd]\xe6\xacA\xf12\xc05\xa2#\x0e\xf2s,\xc0%\x8a~\xf71\x1d3\xc0&\xc4\xf0\xf0\xbf+-\xc0%\x82\xa1\xe2\xec\x010\xc0\xdc@\r\xf2\xca_1\xc0]\x84\x0b\x85\xb4\xa7-\xc0\x81\xd3\x0e\x0b\x9c\xd32\xc0\xf5\xad\xd7\xea{\xd92\xc0\xd7\xfa\xa8\'V\xb7,\xc0\x85=U\xee{)3\xc0\xc9\x1b\x9c\xab\x83\x183\xc0\xb5\xd2Q&\x89\xb6/\xc0\xbb\x18_\xe3\x83\xf31\xc0\xba\x10\x12\xc6\xd8G0\xc0\xf7\xb3\xa2\xdc\xc4\xc3(\xc0<\x08\xff\x9f\t\x000\xc0\xad\x1b\x88"\x12e(\xc0\xf5\x96\xc6\xd8\xfbX0\xc0u\x0eOz\x04l2\xc0\xfe\x8c\na}\xe7.\xc0U[o\xf2\xdb\x133\xc0\xdb\xe1\xbf\xeeJ=0\xc0.\x198\xbb\xb2\xd42\xc0\xc3\xd6oRB\xdf0\xc0\x19_P\xc6\xaar&\xc0\xe1\xdf}*\xa7.3\xc0@i\xe1\t\xdc\xe1-\xc0\xb4\xab\xdb=\x97\x92*\xc0\xa4-\x08\x00\x92\xe8)\xc0\xf63\xc8A3\xf4*\xc0mmB#\xc9F2\xc0)\xc31~\xda\xd2-\xc0\xe8\xdd\xd1\xbb\x07\xd32\xc0\xd6l\x05\x14\xfb\xb9/\xc0\xf0\xaa\x08\xa0\xb0`(\xc0\x81\xed4\xe84\xb92\xc0:\x9a\x06\x07\x9c\xba2\xc0\xa7U\x15\x8b\xff\xc0/\xc0\xe6\x87`\xa7h\x873\xc0\xc2?\x1d\xcc\\\x1c0\xc0\x96\x00\xbb\x92\xa520\xc0h\xa3\x8ey\xbe\xff2\xc0XA\x94\xbax}0\xc08|\xf2)u\xe5/\xc0l\x982\x1dcn)\xc0r\xd0j\x81d\xa2/\xc0  \x10\x1b\x05\x87/\xc0\xe7\'\x9d<9\x060\xc0\xc3f\x04\x82\xd1\x9d,\xc0\xd4H+FY\xff-\xc0v\xdc\x81\xfeI\xbc2\xc0u$\xfbq\xd9y+\xc0m\xd5\\\x99b\xf20\xc0!\xfb\xa9\xa2\xf2\t3\xc0HZ \x88,\x8c$\xc0Xn\xdf\x9f\xf6\xfb2\xc0\xf5fg?\xcb]2\xc0\x895H\xedH\xd22\xc0\x01\x96`\xa4\xdc\xda1\xc0\x99\xfad\xab@\xca0\xc0\xb4b\xfb$\x87p)\xc0\xb8\x8e\x00C`\xc2.\xc0E,7\xe5\x13!/\xc0\x92\xa0\n\xf2\x92\x96-\xc0\xd8\xca\xe9\xe8x\xf82\xc01;b0\xf5]-\xc0\xd2F\xd3I\xcb]0\xc0D\xb4\xc4^c\xda2\xc0\xd4\x8c:\x83\xf3\xec2\xc0_\xef\xb4\xc8\x1e\x9d1\xc0\\_\xb5\x81HK2\xc0\xa4?,DQ\xc90\xc0\xc7\x9d\x9fW\x0e\x85*\xc0\xba\xac\xc3\x08\x96\x92$\xc0>\xd7\xb5\x13\x8d\x9c-\xc0\x03x\x1d\x8a\xf2#3\xc0R\x1fnp\xcf\xa1\'\xc0\xd870(\xfd\xce.\xc0\x94\x87 \xf9\n\x1a/\xc06\xa8\xb6\xad\x17:0\xc0\x91w\x9a\xf7\xb0"3\xc0x\xd2W\x9d\xf9\x133\xc0\x88\xac\x91\x19\x12\xfe.\xc0^\xc1\xb7\x98\xece/\xc0\xc2\xd1p\x01Vp1\xc0^k\xf8\xaa4 -\xc0\x0e\x9b0w\xdc\xc5/\xc0\x9a\x8a\x18\xa3\xfa[3\xc0\xdd)g\xf2\xda\xe7-\xc0\x85\x88\x13\x02\xe6!3\xc0~\xa98\xcbn\xc22\xc0E\xfd\xd1\xb7e\xdd2\xc0\x07\xaf\xc2/\xed\x0b0\xc0D\xff\xf2\xfaQ\x1a2\xc0\xb0\x08C\xc0^\xb5,\xc0\xe5\x9b1:\xca\xc50\xc0\xe3&\x15\x91\x02f2\xc0\x12\xf4\xf1\xd9n\x07/\xc0R]\x0f\x94Z\xfa-\xc0\x03\xfbJ\x94\xd7\xaa\'\xc0\xa6\x1a@1x\x7f/\xc0v?e\xe0\xe3(3\xc0\x94\xcc\x87\x1c\x9d\x08/\xc0\x16\xec3\xabA\xb0-\xc0\x06\x87\xe6\xe2\x94\n2\xc0l9\x11\xab\xd2\xb4/\xc0\x14gZBg\x1d/\xc0\x9f\x9dKIq)2\xc0\xed\xc4\xc8\xae/\x07/\xc0\xc8:\x9b\xf8j\xb7-\xc0e\xd1gQ\xa7\xa3*\xc0E\x13\xe4=\xb3{0\xc0\xb2\xdb-\xd1\xf8*3\xc0\x12\xc6\x9dx^\r/\xc0t\xcf\x83\x9e/-0\xc0\xe7Q\x93(\x85\xcc2\xc0PX\xd0t\xc7\xaf\'\xc0)\xach\x89\xb8X+\xc0h\xceU\xf1\xa9\x01,\xc0\x98\x11`\xa4\xf1\x1d1\xc0\x83\xae\xdb\xadc\xf92\xc0\x9bUo^}\x892\xc0#D\x99\xdf%f3\xc0\x81u*\xa9\xf0k.\xc0\xe2m\xa8-g\xb5-\xc0\xb8\xc2,\xea+\xfc/\xc0\xe2\x16P4\x9f\x1f0\xc0\xbb\xb3Y\x9f\xf9\xb5#\xc0\xea\x0ek^>\xb82\xc0\xf4\xb41\xe6:\x141\xc0\xb9\x12\xa1\x9d\x8f43\xc0\x17\xc4\xe8\xfb\xb1\xd42\xc0O/{\xde\xf5\xf0.\xc0\x83\xc8\x13\x12\xb4\x9e/\xc0\x97P.\xdc?\xd72\xc0\xd2\x96\x84\xdf\\\x123\xc0\x87\xa3\xf5R\x17\xe02\xc0(I[S\xb6\xcf2\xc0\x8f\xa4-\xe3\'\xd42\xc0\x909\xe4:\xacJ-\xc0\x19\xe4|-V\xdd#\xc0"\x83\xedI!*0\xc0-]\xbfK?4-\xc0\xaf\xc9\xd0\x99\xee\x83.\xc0D\xfc\x12\r\xa6\x153\xc0\x05+\x92D\xa3y1\xc0A:\x93\xff\xb9\xc0)\xc0\xbc\x02\xa9\xffO\x1c2\xc0*^;l\x0e\xdb(\xc0UB\x86}\xd3O0\xc0:\x9b\x0e\xe6\xc5\xef2\xc0\x83.+\xffI20\xc0\xd7\x9e\xf7C\xceL1\xc0\xf8\xe2\x05D\r:/\xc0\xfdP\xd1XL\xf6,\xc0*\xc90s\xa4\xcb2\xc0\xbb\xcf\xae\x03\xb5\r2\xc0\x19\xfe\x96.\xda\x880\xc0\xd7~ \xa5\xa4\xff1\xc0\x13\xd6k\xbf\xbd_-\xc0\x92\x19\x16\xd2k\xfa1\xc0v\n\x06\x89\x05\xe41\xc0S\x98=\xf9\x85\x172\xc09-9\x83\xdf %\xc0\x03Q%P\x81-3\xc0\xe2b\x97\x82\xe9`1\xc0\xce\xceNb\x94\xa5\'\xc0T"\x93\x10\xba\xf12\xc0\x86\xa4\xda/R\x852\xc0\x91\x1c\x1e\xd5Ij.\xc0\xa5p<\x93\xb5\x9e.\xc0e\xc1-\x1ec\xd92\xc0$X7\xc0\xe3\xf71\xc0\xe7\xb7\xdcU\xf3\r/\xc0\xb6~\x89\x88\x80\x9c1\xc0\xc2\xbdz\x1f\x9dX-\xc0\x11g$\xff\x13\xa01\xc0\xd5\xab\xfad\xbd\xf81\xc0\xd0\xf1\xdd\x197\xf12\xc0\x97\xfej\xe9\xd2O0\xc0D\xcb\xaf2\xccH0\xc0hFv\xfe\xda\xed2\xc0\xec\xd7q\xc5G\xfc1\xc0\xd7\x151\xa5\x1cP2\xc0b\xc0\xa1\x19\xf9\xc91\xc0b~\xcf^\xeeM/\xc0\xdf%v\xee\xa9\xd3&\xc0\x8c>\x0b\xdaa\xa9\'\xc0f\xd22\x8d/\xb30\xc0\xa3\x0b\x9d\x8dJp$\xc0\xa6\xdd\xd1\xe0#\x132\xc0\xfd\xba66\xe3"2\xc0]#\x92\xca\xe7%3\xc0\x1f\x948JP./\xc0x\x9a\x83d^O\'\xc0k\x94A\xfa\xcat2\xc0\xc5i\xfc:T\x88\'\xc0,\x94^\x89\\\xfb2\xc0\x18\x9cXV\xe9\r2\xc0%W\xd7\x88K\xf82\xc0\x06G\x1b\xe4\xd0\x102\xc0\xd1\'#a\x1bw2\xc0\x8a\xc1\xb8\xc1\xa8\xf81\xc06vg\xff.\n3\xc0\x8eU\xf2\x81;\xa6/\xc0Kt\x02*\xa9\xd02\xc0dX-\x08\x0e\x11/\xc00Ao\xfa\x19D3\xc0v\xfe\xf9B\xb8Q/\xc0\t"\x0c\x01\xedS2\xc0\xc2\x8b\xc7-2\x9a.\xc0x\x97\x97~\x05\x162\xc0\xa5\x93D\xf6OO/\xc0`\xe5C\xd5\xcf%2\xc0\xca\x0c|\'\x86\xc62\xc0\xa6\x80\xea&\xf8#1\xc0<\xcf\x14<\xfb\x05/\xc0r\xa5\x8c\x00%\xd4,\xc0#\xfa\xb7F\xf9\x1b2\xc0{\xdc\xbd\xb0\x1e\x1f2\xc0\x19w\x0b\xcc`K2\xc0\x0e\xb9\x96\xe8\n\x183\xc0\xee\xea\ny\xf1\xad0\xc01\x04\xba6\xc6\xe71\xc0\x0b\xf6\x02fc\xd4/\xc0\xc3\xb9\xc5\x9f\xeb\x0f0\xc0a\xc2\x80\x94\x0c#3\xc0M\x160\x14\xca\xb00\xc0\xc5sQ\x1c.\xa80\xc0\xf3\xdc4\x85\x16t&\xc0\xbf\x02\xc7_\x85i2\xc0g\xde\xbel\x13\x8d.\xc0\x0e\xe5\xbb\xda\x0f10\xc0Z\xb0W9\x01\x12/\xc0 )?p\xe4\x08%\xc0\x01$$\x02\x0cV,\xc0T\x8b\xfaR$<&\xc0\xa6\x8c\xae\x04\x04w*\xc0\x83\x90\x16\x9a\xf4\xb60\xc0\x0e\xcdTRe\x82-\xc0@\xfai~Z\xce2\xc0\xd2e}<\xb2\x8c0\xc0\xa90\xc3\xf9\xd2A.\xc0\xdco\xa7\xbath0\xc0\xe3\xc2F\t\x82H&\xc0\xc4\xb3\xb09\xfa.2\xc0\x1a\x9ap\xd4I\x85,\xc0\x96\xe4\x17K\x06\xb0*\xc0\xb8\rV9l\x110\xc0bt\xc0K\xc6\xdb0\xc0x)F\xef\x8d\xdd)\xc0\x94\x12HnUf*\xc0hx\xd6U\x83\x8f2\xc0\xc34\xfcqZ\xe61\xc0\x80\x07Fi\x1f\x002\xc0{\x0b\xf6\xf1=\xae)\xc0\xf9L\xf8d\xd3\x842\xc0\\\x8f"\x89=\xc02\xc0\x92<\xc5I.\'2\xc0\xa43\xb4\xa9\xe2\xad1\xc0\xac\x89\x8b3\xe37)\xc0dFC4]\xd1,\xc0;\x83N\x06\x18\x013\xc0\xa8\xb3\xe2\xd9\xfeR2\xc08\x12T\x03M\xcd/\xc0\xf7:\r\xe8\xcb\xec/\xc0\x89\xea\x9b\x94k\xe72\xc0\x8a\xed\xb8\xcdis2\xc0\x0b\xc1\xfd*\xc4/-\xc0\xd4\xe4\x8d\xa9\xc4\x94,\xc0>\x82y\x8f\xb7\x08*\xc0WUB\xaa\xecJ2\xc0\xc1,4\xe5\xbc\xb00\xc0.t\x93\x90\xa8X0\xc0\x9e|\x9b\x13\xb1\x8a1\xc0\x95\xd3o\xac\xb5N.\xc0\xe7\xf9\xf2\x8c\xcc\n0\xc0M\x99\x10.u\xd7\'\xc0\x90@qS\x96\xe51\xc0\x9b\xda\x94\xff\xe2\xd12\xc0\xaau\xae\xd15_2\xc0\x12\xf1\xdb\xad\xeeB3\xc0A\xdegcr\x9f2\xc0\xd9\x0e!]\x0f\xdc2\xc0\x17\xd5\xe3\xe7\x1c\x97\'\xc0\xf5xs\xa5\xcc\xe8.\xc0T\xd2\xdd\x16z\x982\xc0Q\x14\xc8V \xfd2\xc08\x0bk-\xe4\xef2\xc0\x01\x11\x06\x15\x8eH2\xc0\x8f\x83$\\\xecd0\xc0\xa9\x1e\xed~\x1a\xe42\xc0\x0e(\xd04/\x9a)\xc0n\x87\x1ex\x0cJ1\xc0\x07E\x95\xc3\xedB/\xc0Xc\xdf\xf8\x1bc2\xc0\'2\xd9\x9dN\xdb2\xc0!T\x87\x8dg\xbd*\xc0\xcc6\xdf\xe4\xb4?0\xc0\xa1\x91j\xc1o\x882\xc0pZ\x1a/\x14\x05-\xc0\x84ZK~\xbeg0\xc0%%:B\x82\x12/\xc0\xf8P8h\xd1\x8b \xc0z{v\xb5f\xb81\xc0w\xa6\x92L\x96\x12%\xc0\xa7Od\xc1:C1\xc0B\x82\xea\xf2\xc8\xfb.\xc08\xed~$\xc5\xae*\xc0\xc9\xac\xb6\xaa\x04\xfe2\xc0iI\x18\xd5\xeb\x8d)\xc0\xe5l\xc5\x8d\x90\x8e&\xc0\xde\xc7\xe8\x1f\xe253\xc0\xd47bB\r42\xc0~\xday\xd9<\xcf(\xc0\xe8^j\x96/a3\xc0\xaf2\xea\xf1\x1b@0\xc0N\xb1?x\xc8u)\xc0\xc1\xf5{\x95DK0\xc0\x9d\xad`B\xcd\x960\xc0h\xc2\xcfQ\xb5~/\xc0Z\xdb\xce\xc0[\x123\xc0\x82\xe2pK\xb2\xe21\xc0q\xaai\xb7\x07\xce2\xc0\x87\xb9\x83\x8c\xb7\x1c3\xc0\xf2\x99\x1f~{\x0f3\xc0B\x0eYF\xce-0\xc0\xcb\xa8\x19Pv\x82\'\xc01\x04\xe2\xf73\xa5.\xc0\x1f4\xef\xa3\xd3\xd22\xc0\x0b:\xf8\xb4(\xf9%\xc0\x0cA\x8b\xf9\x86\n&\xc0\x85\x076\x9c\x88\x89/\xc0\xaa\xd8>\x95\x92\xad.\xc0\t\xe3\xfb\xc3\x16V/\xc0\x19\xb6\x11\xb1\xce\xa3/\xc0\x87\x1e:\xde\x85\xef2\xc0\xf1jpV&\xe01\xc0ye\xd7\x14\x02\xe02\xc0M\xea{z\xb8F&\xc0\xa2\xbd\xae\xaa\xf6\x0e3\xc0\x9a\xb2\x98\r\x81W&\xc02@\x13z\x0f\xda2\xc0B\xe9\xa7*\xea\x90/\xc0_#"h\xf7)0\xc0\xda\xfd\x92<K\xc12\xc0\x1c\xf4`Q\xea10\xc0oR!\x1c\x94\x85/\xc0\x11\xad+\xdb)C/\xc0\xef\x19f\xa5\xc8\x832\xc0D\xc5\xe6\xc4\xc7\xa6/\xc0\x88\xd8\xa5U\\\xb0.\xc0\xcf2\xd4?\x00k3\xc0\x9f\xd1*\x1f\x1fW/\xc0\x8d\x85\xc1\x8a\xb7I&\xc0\xc7\xd8\x1bo\x03\xc31\xc0\xd8#\x02\xf8X~2\xc0\xf6\xea\xe5M\x91\xed0\xc05A#\xdc+)2\xc0\n\xde\xb5\xf1\x95k0\xc0E\xb6\xbb\x18\xe7\x173\xc0M\xfe\x9c\xc0\r+2\xc0\xdds\xea\x06\x8b\xf7.\xc0CI8~\xaaP2\xc0#\xd9+\x83\xeby1\xc0\x89<N\x9a\xab\x9c-\xc0\x9f\xb2\x8d\xdd\xae\x100\xc0\xc4,\x0f\x8d\x15\xf22\xc0\xa8\x08|\xa0\xe7h-\xc0"5]k\xae\x062\xc0\x90\xef$\xa8\xa8\xe9*\xc0\xd6\n\xb1\xae\xf4\xe31\xc0\xf9\x9cDH\x04\x05/\xc0\xaaV\x93n\x7f\xee0\xc0\x9a\xee\xaa\x1bk\xde/\xc0\x02\xb2\x1fTr\x170\xc0\xfa{X\x8a\xceo.\xc0cN\xb1\xf9)\xd4&\xc0\xde\x8bv\xd8\x87\xee0\xc0\xb64\xb4\x11_\xd52\xc0\x1a\xec\x03?Tf/\xc0<\x8a1\x88\xbf\x0e2\xc0\xfa{\xd8\x9a\x95\xaa/\xc0\x8cs,\xfa\xd9\x12/\xc0\xef\xe4} :\xb60\xc0\x05\x16^\xdb\xef\xb7/\xc04\xf6\x08\xcc\xe3\xc31\xc0f\x991\xf4\x89\x151\xc0\xbbw\x12Z\xceJ-\xc01\xd3\x91\x13\xcd\xe4-\xc0\xc9\xf0V5~\xd10\xc0&\x9b\xc9\xe4J\xfd-\xc0\xc4\xd2\x14\x9c<\xd7/\xc0\x07\x14\x81\xa8\xde\xe51\xc0\x05\xf7#\x89\xe1<1\xc0\xc2\x9d8\x97-+0\xc0%W\x80S1#/\xc0\x87\xb4F0\x9dZ1\xc0\xfd\xd8\x0e\xfe\xb8\xda/\xc0U\xde6\xbcB\x0f1\xc0\t\xdd\rUO\x053\xc0\xce1j\x90\xa6\xcf0\xc0v\xbc\x0f\xa9g\n0\xc0> oVN\xff/\xc0\x0eI1\xa0\x96P2\xc0dSO\x03\x04\x8b1\xc0\x93e\nk0\xea2\xc0\x80\x97\xd4\x86\xab\x84/\xc0gD\x00\x1eV\xd92\xc0f\xf4\x86M\xd9}-\xc0R\xd3\xbc:Ou+\xc0\xb2!2=\xf9C-\xc0\xb9\xcd\x16\x16\xd8\xc02\xc0\x830\xfe\xd3N\xff2\xc0\x8b\xd4\xe5\xb2t)2\xc0V>\x99\x1d\x82q&\xc0\xdb\x16VOZ\xf2*\xc07\xf4U\x0eO_/\xc0nx\x0b\xc3\x93\xa2.\xc0\xc1\xdc\xf8\xd1s\x9f/\xc0\xd5E\xa2!z\xbb2\xc0\xa9\xb5ow;#0\xc0\xe6\x06v\x04\x83\x070\xc09f\xf1\xdd\xd810\xc0^g\x7fd\t\xd42\xc0%\xbeUl\xdaT1\xc0\x1fd\xa9>\xea#3\xc0\xca\x05\xbcSN11\xc0\xfb\xdb\xecG>\x111\xc0s\x17\xc5*\xe1\x9f+\xc0\x1fc\xa2k\xbd\x9b1\xc0\xac\x9cf\xdb\x87o2\xc03\xde@\x1e\x07\x9d1\xc0\x82\xf3.\'\x12\xfb1\xc0\xd8v\xcb\xf5\xd59/\xc0\xdf\xa6}\xfa\xe5\x0e0\xc0\xabR\xc1\xc9\xa6x.\xc03wZ\x16c$)\xc0o\xaf\xe1\xce\x98\x1b/\xc0\xecG\xd7\xe6/\xf1/\xc0\xaf\xfc^\xc1\x1c\x11,\xc0s\x1d\x93\x13h\xb40\xc0\xa0\xcf\x16\xcf^\x8b2\xc0\x9d\x93\xcd\xddG7.\xc0\xfc\xdb\x9e\xaf(\xe7-\xc0\xbe?\xe21L\xe4.\xc0_\x8dt\xb4\x88\xe2/\xc0\xed\x0b\xdb\xa8\xd8\\1\xc0)\xb1\xfd\xe5|\x1c/\xc0\x88\xd1o\x85\xf2a0\xc0\xe2%\xe1\xe4b\xf5-\xc0\xdf>[b)\x02/\xc0)\xea\xfe\xb1\x8561\xc0\n\x13\xd1u\x97\xd0)\xc0\xef\xfe\x9f\x7f\x1d\xd6,\xc0\xdd\x11\x87&Q\x863\xc0\xb8q\x0b\xb06\xf7.\xc0\xdd-\xba\xc9Y\x991\xc0\xad\x8aM\xe4\xb682\xc0\xe4\x81z\xb8\x81\xda2\xc0\xd9\x0f`9\xe9\x8e2\xc0.!\xdf\xa1\n\xad#\xc0\xc5\xf2\x00\xc4e\xae)\xc0\xa5\x9d\x04M$k3\xc0\xa6\xbbFe\x93=3\xc0\xf1G\xc8\x9e/\xd31\xc0g\xa7(\x15\xe3\x123\xc0\xf9\xc4 \xe6\x95\xd81\xc0T\x86~}\xac\xd82\xc0\xae\xa0\x9c\\3\xe51\xc0\xed\xc9\x98\x17U\x113\xc0\xca\x8f\x8a\xcd\x04\xda2\xc0b\x89\xe3\xb0\xf8\xa5/\xc0\xbc\rg\xa8@)3\xc0\xff\xd5\xdf\t5\x001\xc0\xcdg\xb8\xd0\x17\x14-\xc0\r\x86\x19PK\xad/\xc0\x0e,\xb6\x03\xc9\xe4,\xc0\x9a\x0f:S\xed\x9b-\xc0\rA\xb41\xe7\xe41\xc0\x80\x99x\xc6G\xec2\xc0.\xec\xb6\xebW\x113\xc0|\xf2\xaa\x9d\xd6\x9a-\xc0\x02\x01\xb9/\xa4\xe01\xc0p\xb5\xb8\xe2\xff\xb6+\xc0\x96:\x9b\xdb\xd5\xc7-\xc0hP>\xcai\x0c1\xc0\xea!4\x8c\xce#3\xc0\xbc\x08\xd8\x1b\xc3,3\xc0\x93\xe0\xc1H\xdc\xb4+\xc0\xa0\xe7\xfc:I|\'\xc0\x962M;)\xc8-\xc0Bo\x9d\xc1ST+\xc0!h\x03\x1f\x00\xd52\xc0R\\\xbd\n0\xe31\xc0a\xd6\xc8\x04\xb1\xbb2\xc0\xb3\ns\xef~\x083\xc0XCi\xd5\x0c\xac+\xc0\n\xecT\x16\xeek3\xc0:\x98: s\xe02\xc0\xa5\xf0J\x9a\x15\xd30\xc0\xcb\xd1\xd4rX\xb7-\xc0\x1b\xdc"\xa7Q\xe82\xc0\xceB\xfc3\x8a\xdb0\xc0Wb\xd5\x15\x9f\xb6)\xc0:u\xc48+\xb82\xc0\x02\xe4\xfa\x12\x00o.\xc0u\xfcQ>\x1eF-\xc0l\xc2\xf6\xdf\x1b\xeb1\xc0\xa33\x1c\x05\xd9\x0e0\xc0\x8f>\xd2=\xe6\xf0.\xc0Q\xd7\x1a\xb2|\x9c.\xc0\x7f,J\x08\x8d53\xc0\xbf@.9Z\x10+\xc0\x13Q\x0e\r\xc7R1\xc0\xc8\x88\xfc(W\x0c3\xc0\x17\xa9b\x9a^V.\xc0\x10&\x0f0\xb9\x153\xc0\xb7@\x05\\\x1e\xdf$\xc0\xcc\x9bW\x878\x1a2\xc0\x80\x02\xcd)\x17\xd9-\xc0\xfem%\x96\x8c\xc32\xc0<>*\xa3w\xe71\xc0\xac\xd9G\xfe,\xdd2\xc0*\xde\xed<\x97\x8d1\xc0\x9c\xee\xad>\x94\x81,\xc09;\xc7\xcc\xaa\xae.\xc0L\\V7\xba\x7f-\xc0=\x02\xf8\x9c\xaa\xc81\xc0u\x92A\xb3\xb5\xf72\xc0\xfd\x9cAv\xf0\xb20\xc0\xc2\x07@\xf2\xf9\x91\'\xc0\xb8)t\x8b \xdd1\xc0\xf3@\x10\xd9D\x141\xc0S3\x12\xb6}\xa8.\xc0o\xa8[{\x82j-\xc0"\x17\xa7\x85\x96\xf82\xc0\xf2s\xe8\xe8\xc1\xb50\xc0\xf8%\xadVO\x0c3\xc0\xf5~p\xfb\x15R \xc0\x05\x1c\xd2\xd7^O0\xc0\x15\xcd\x82\xa6I\xd42\xc0\xb5[2\xb5\x86\x0e3\xc0\xc1D\xfa]i\xfb1\xc0\x85G\xeex\xe1\x192\xc0\x8f6v[\xdf\x143\xc0\xe7\xbf4]M\t2\xc0\xa5\x89\t%$\x162\xc0\xde\xad\xb0\x97;U-\xc0\x99\\u\x84f`-\xc0h\xde\x10\xac\xdb\xb72\xc0\xd9t?\xe0cj\'\xc0\xe1\x87\x17\xbb\xa1\xcc\'\xc0\xc2\x8e\x87@S\xf82\xc0\r\x94|\xf7\xbd\x1f*\xc00\xf4\x8dC\xff\xd4.\xc0w\xbc\xcf\xb6D\x82*\xc0!\xbe8\xa5i\xd32\xc0f\xc2\xcd+\xc7\xb1\'\xc0\x9eM\x99X\xb8v2\xc0\x8c\x16M@\x97\xe61\xc0\xf1?51\xf9\xca2\xc0N\xe3\\\x06\x87\xce2\xc09*\xe0\xb9\xf5\xf0-\xc0\x81\xb7]\xfb\xd5l0\xc0\x9eh"\x1b\xbf\xac$\xc0:\x88*r\x85\xf52\xc0\x10\x9c\x97\xe6*\x1f0\xc0\xd7\xc7\xc6X?U0\xc0&\xbc\x07Ot\x163\xc0\x12\x9f[\x17U\xb82\xc0\x84\x1f\xb1\xa86\x013\xc0S\xd5\xfc^l\xcf(\xc0`B\x10t\x8fW-\xc0\xce\xf9\xcc\xae|.2\xc0\xd9\xd5\xb9\xfa\xf9\xf6\'\xc0\xca\x1d\xf3l\xc4b2\xc0\xef\xc2\xfc\x906i2\xc0\xa7\xc2>\x90\x19\xd51\xc0!b\x02P\xc2\xfc2\xc0\xb2\xec\xf57\xfd=0\xc0\xf2\xa2Epz\x941\xc0p\x11\x87c\xe7^-\xc0*\xa4\xdf\x90s\x002\xc0\xc8\xb7P\xa8n~2\xc0\xaag\x15@\x1c\xfc2\xc0\xcb\xc3\x95*\x92J3\xc0d\xf9\xdb\x89x\xf31\xc0m*\x15\x8f3\x1b2\xc0\x9a\xdb\xad\xa7)\xcf*\xc0J\xa1\xaa\x97\x1c\x80\'\xc0&pf,LI0\xc0\x92\x1b?,\x9fO0\xc0\xae\xc0\xd42Tr2\xc0\x96,\xfe{P\x13-\xc0\xe7R\x0eZg\x182\xc06\xaa8\xefx\x962\xc0\xc4\x9f1\xc5\xfaN0\xc0\x16h\x98bD\x9b/\xc0\x14\x1c\x1a\\\xa4\x80\'\xc0h\xf2\xe6/b\x99\'\xc0\xf7\xdf,\xd12\xd1-\xc0\x85\x14\xea\xc5[\xe3/\xc0\xf4\x8b\xd6\x89X\xca1\xc0Z\xf2\xf1\xa9\xb4@0\xc0\x88:}\xad\x19\x9a-\xc0\xcbhk7\x9b\xbf+\xc0n\xbac,(\xa3\'\xc0\xc0.\xae\xeau\xe31\xc0!\xe7\npX@3\xc0\x7f\xc4~\x8cE\x1c2\xc0\xa3\x9f\xf5\xc0\x83\x88$\xc0\\u\x99g\xc1\r2\xc0(\xbe\x9f\x99\xe7V0\xc0\xd0\xa3\xc2\xc4\xa7g0\xc0\xf5r\xd6&5\xa7\'\xc0@\xfc\xee4"]0\xc0\xca\x8d\xabr\xfb(3\xc0x\x9d\xb2Y\x08\xfe/\xc0\xd1\xbf\rW\xc6D3\xc0[.\xe3\xd8" 2\xc0\x0co\x9a\xdd\xf1\xbf2\xc0_3\x9b(V\xfb1\xc0\xd1\xc2\xeaB\x9d!2\xc07\xf2\x7f\xad\x8bN3\xc0\x14\x03H\xf3\x93\t.\xc0\x11\x01\xab\xf2\x19\x112\xc0\xe0\x0b\x01\x8c\xf7)0\xc0\xa0\xc6\x97\xc1\xa910\xc0\xe9\xb9\xef\x017.0\xc0o\x8b(>\x8e\x15\'\xc0\x08Dx\xe3?\xd7.\xc0\x11/\x7f)\xb1\xc8.\xc0\x15\xa2\xaf\xdbu\x152\xc0\xc3\xda\xec&\xc6!$\xc0?\x0f\x04+\x12\xc4-\xc024\xec\xe3Xb/\xc0,8\xe4RNx2\xc0\x8fQ\x04c\x03&3\xc0"\xb4\x1d\x81\xd3\x882\xc0\xc8\x91\x1c"\x82\xa9/\xc0\xd5fJ\xcb@b2\xc0\xd1\xb2\xc7K\xcb\x050\xc0\xd9\xfc\xec\xe3\xe2\xf4,\xc0z\xfe\x13\x13:\xde#\xc0\xc3\x84B\xack\x182\xc0\x8a\xd5\xf2Q\x13\x040\xc0\xba\xb3)\x0e\x8aw*\xc0\xde\xa7D\xcd\x9b\xb5.\xc0Kf,e\x1a\x910\xc0\xba\x82\xb73\xf7\x101\xc0\x15L|\x15\xe9\xd72\xc0\xeab\xa0\x8b(\x9b-\xc0\xc5\xa1\xf4\xc3\'P2\xc0\xec\xeb\x11\x0c\xb2\xc81\xc0s\xe9\xc5\xcd\xaa\xfa/\xc0!\xde\x1e~\x11\xee2\xc0 \x84\xb3:\x17b2\xc0\xa4\xea\x0c\xdc\x8e\xb6/\xc0\xd4y\xb2a\xf3+-\xc0<Y\xf2\xd4\xb6z.\xc0\xb8b\xb6;`\xf72\xc0a\x16G\x8a/\xb9)\xc0\x0f\xbc\xa8\xaf\xec\xd01\xc0\xb3`\xfbp\'\xc9,\xc0K2\x0c\x14\xdd\xe9,\xc0\x8f\x90AO\xd8X1\xc0\xedB\xebD\x03\xaa/\xc0\r5\xa6\xf5\x9a\xcc0\xc0\x0f\xb1\x9e\xb3)(3\xc0\x00\xf8%\xfc\xec\\.\xc0~\x9f\xa4N\x7f\xc90\xc0\xe2\xdd\x0b\xe6\x19T3\xc0\xdd\x8ah\xc5\xb4\x1a/\xc0\xa3\x13\x99\xf0_\xc80\xc0>\x99w\xdcP\x9c)\xc0\t\xb0\x02<Y\x1d1\xc0\xaf|\xc6\x9c\xf8\xde1\xc0\xf9~n\xe1\xfe\x10/\xc0\xbc7\xd6f\x98\x95 \xc0]\xc5\x08\xa2\xcb\xfb2\xc0-y)\x89v\x9e/\xc0\xc1\xdbZ\x88\x1b42\xc0\x86\xb5\xe1\xe7\xb3\xc40\xc0_\x00\xa3k<:3\xc0\xea\xf2Z\xdc\xe1\xe32\xc0&L\xdb\xf0\xea\xe7.\xc0\xc9y\xe4Gd\xe5&\xc0.\x95(\xe1-\x17-\xc0\xfc\xdc\xef\xd82]2\xc0x\xb8\xa5\x87\x17\xcf2\xc0\x00W"=\xa5\x9c)\xc0\xa1%\x86\xe1\'?&\xc0\xeb\xce\x01c\xc2[2\xc0*\x10\xc3M\x11j)\xc0\xd4\xde(G\x9ax1\xc0\xdf}\xdd\xcdR\xfb0\xc0\xe5*\xc3\xd4\xa4\x043\xc0\xc8\xde\xda\rD\x890\xc0\xe5#+)7\xe0/\xc0\x97\xab\xc1\xa2\xa6?3\xc0\xaf\x95\x9bx5F,\xc0y(\r\x87\xc6\x95-\xc0\x98=\xa2\xc0K\xbd\'\xc0\xa9\x06II-:/\xc0\xf6\x1aT\xcb\xe9q/\xc0\xff\xc7\xe0T\xadD&\xc0\xd4\x00\x14C\xbb!-\xc0\\\x0f\x92RK$3\xc0\x9f\x85\xf8h,\x163\xc0\xfc\x0c\xba`\xbc\xa2%\xc0\x95\x9a\x070L\xaf2\xc0\xd14nm`t1\xc0\xed\x13\xef\xe7\x03\xcc2\xc0\xd3\xe7#\xfb\xfd\xc4,\xc0w5wg&\x0b3\xc0\t\x01\xf2\xa8\xb7I&\xc0\xb3MA\x17\x9f\x073\xc0\x89\xc5\x1b\xb3\xb2](\xc0%YO\xaf\xa5\xf4%\xc0\xb9\xeag@:\xd61\xc0C\xdc\xed2\xfd\\2\xc0\xd2\x1aM\xb1\xd980\xc0>\xc4t\xab\xdb\xb22\xc0\xeb\xf4\x8b\xd42\x8f/\xc0z\x148\\R@)\xc0\xc9\xec\x01$\xfc\xdb2\xc0\x8a\xdf\x94\xdb.\xe41\xc0\xaf9\xae\xdc\x1e"3\xc0\xb4&\xbe\xb3G>2\xc0\xf0-\xb2|+\xec.\xc0\x7f\xa5\xcb\x98\xa7\xbd,\xc0\xbf\xc5\xdf\x12\xec\xcc2\xc0j(|!<A0\xc0\x1a\xf9BQ&~/\xc0\x93\xed\xe0\x06\xe3\xb22\xc0\x83H\x0cUz\xf22\xc0oD"v`53\xc0R\xa5\xbe\x05\x9e\x95/\xc0\xad\xb2Qr\xdcU&\xc0\x9a~\x15\x8f\'V&\xc0\x862\x1a\xd5[\xef/\xc0\x8a\x88$\xa7\xba\xfb2\xc0.\xdd]\x7f`\xef2\xc0\x18 \x05\xa8\x80\xdf2\xc02\x07\xae.\xcf\xc2/\xc0T\xa9E\xfe\xc3\xb31\xc0S\x8d\x98NS\xff/\xc0\xf0\xb0\x17\'\xcaI/\xc0\x9fb\xee\xff-,0\xc0\xb7&\x98\x7f\xed\xfa.\xc0kK\x0f\xb9\xad\xd22\xc0V\x1a[\xfc\x1a\xe62\xc0_\xab\x9be\xf4\xd02\xc0jIL26$1\xc0\xac\xa5\xc8\x8f\x15+0\xc0&\x07\x16\xc1a\x9c/\xc0\xca9\x13\x96\xc5\x063\xc0\t\x8f\xf5\x80\xee\xd9/\xc0^\x0e\xb2\xec`K2\xc06s\xe4/s\xfa.\xc0\x8a\x05\xfd\xe8\xc6\xd52\xc0\xbe\xf8\xf4%4\xda2\xc0\x05\xf1\x19C\r\x143\xc0j\xe0\xc2- \x1b3\xc0\x98\xdd\xf4yt\xe7*\xc0\xf0m\xe5sQK2\xc0\x87\xdb\xbe\x00\xfd\x98/\xc0?\xb2k\x04\xf4\xd2.\xc0~\xedWv\xd2\x82\'\xc0\x92\xef\xde\xffj10\xc0V\x14\x85B\xbd!3\xc0SO\xee|\x8e\xeb"\xc0\xa5\xf9ZG9t0\xc0\xd4bb\x01\xebR2\xc0\xffm\x19#\x16\xac.\xc0\xebm\xe4\xb6\tZ1\xc0\x97\x15\x12>\xd4\xb6.\xc0Q\xb6\xe46s\xef.\xc0\x12\x03\xec\xdf\xc8t-\xc0HyFu#\xe0/\xc0\x887\xect/\xe7/\xc0\xb9$\xae\x85*K\'\xc0G\xae\x15\\$\xed0\xc0\xcd+1\x83\xcf\xf1/\xc0]\x16\xf6i\xcdo1\xc0\\@C\x8a`\xea.\xc0\x97Xa\xa4\xed-3\xc0S4`\xa5e`2\xc0\x03\x1el\xf7*\xc8/\xc01P\xc1&\xa3\x8c0\xc0\xab\xf0\xab\xeaO\xce1\xc0\xf55\x86\x1fC\xa4+\xc0\xae!\x19D9\xb3.\xc0S\x00\xc6\x1b\x85}2\xc0L\xbb\x98(\xc2\xff2\xc09\x1c`R\xf92-\xc0\x1c{\'\x94\xb5\x05/\xc0h\xec%\x82f\xcf1\xc0Z\xda\x8b\x9e> /\xc0R\x11&\xa8d)&\xc0\xc4\x12y>H\n+\xc0\xf0\xd1\xc4\xc2\\\xbd2\xc0\x91\t\x0cD4\x82)\xc0\xb9\xec\x94\x8bd\x8c)\xc0\xe1bk\xf5$\x10,\xc0\xd7\x1eS|1\xc22\xc0\x13\xf4\xcc\xbd~-3\xc0^\x15\xcb\n!\\3\xc0\x18\xaat\x86s\xcf2\xc0\x16Yab\xa3\xea2\xc0Z\xd9\x06O\xd5-3\xc0\x1e\xa4\xff)\xd5\x92+\xc0\x83\xb3\x8e\xdat\x9a.\xc0(o\xe7+\xf5\xa3%\xc0\x9a\xf5\x86\xcdX\xcd2\xc0P\xfe\x81G\x97\xfc2\xc0\xae\xfarj\x14E-\xc0\x90@\x08\x19\x8c:0\xc0\x82\xffz\xe2u\xe1-\xc0O\xbd|P\xda\xa92\xc06\t\xca\x8e\xad\xc1+\xc0\xcf\x104\xb2\xa0\xf8*\xc0\x9a\xab\xca\x1b\xba\xdd0\xc0\xfe6\xe2y\xe5/.\xc0.\x81\x88\xb5\n!2\xc0\x06\xb8\xe9,\x87\xba-\xc0V\xa5I\x05\xd5\xc9-\xc0\x83\x0e\xd8\xd8:23\xc0\xf0\xc8vE\xc6\xcc-\xc0h\r>\x90\xf2\xc50\xc0\xe7\xd6\xcb\xb8\x00\x872\xc0\xdd\xc9\xe2\x8ai\x121\xc0K\x1e\x1fmQ\xab/\xc0W\xf7\x90\x85*\xb00\xc0\x06\x97\xd4\x12\xf2\xf92\xc0\n~\xc1\x12<a/\xc0G\x19H\xcdiL3\xc0\xb5\x84\x0c\x04|\xcf2\xc0%Cxje\xe82\xc0\xad!v\x08\x08\xb70\xc0\x80\xfa\xf8\x00j\x8e.\xc0\xfe\xa5\xd9%D\xa40\xc0\xa3&\xc7\xf5\x91\xda2\xc0\x96\xcaY\xa5kp2\xc0\xb7\x98b\x8f\xd0\xf42\xc0\x91\x9c\x04kz\xb42\xc0F(\t\xbb\x15\xfc2\xc0\x9bJ\x8c\x194\xfa.\xc0\t\x1cH\x80\x13\x852\xc0\xbf\xe8%\n%\n!\xc0?\x1byZ\xbeK2\xc0\x8d\x92a\xb3\x99%)\xc0\x89\x00p\xb4\x95\x9f1\xc0\x88\xca\x0c\x01O(3\xc0\x8bk\x93\t\xd8\xf81\xc0_\xce\xa3\x8dx\xa11\xc0+\xecC\xc6`y2\xc0\xec\xf53\x191\x163\xc0\x8a\xb4\xcf\x01\xd9\xef2\xc0\xd94\xee\x8d\xb1\xe41\xc0\x17\x7f\xfc\xcb\xee\x931\xc0l\xfcd\x0e\xd0\xe62\xc0s\xdbv\r\x0e\x911\xc0\x8f\x12b\xb4\x03Q2\xc0\x00\x87>\x11|C-\xc0\xec.\xe8\x9b<\xf82\xc0\xe7\xac\xf7%\xbb\xc42\xc0\x01\xae4v\xc7G-\xc08LL\xfa\xf3K-\xc0\x13\xb3\x1e\xa4t\xd72\xc0\xec\xf5\xf6T\xa5\xfc-\xc0*\xb9\xa19\x1e\xc32\xc0Cn\x07\xa2\xb2j3\xc0\xf3M\xf2RD\xd41\xc0wAe\xf0\x8c\xd52\xc0S\xc7\x9a\xb1\x07>3\xc0\x13\xee\xb9\xb5\x1a\xc31\xc0\xcb\xb2+\x84"@0\xc0\x9a\xbe8\x0eL\x00.\xc0\xb8Q5\xbe\xc8\xb4/\xc0T\xadX\xaa\xaf\x86*\xc0\xb8M\xd1\xf5\xe9\xa5*\xc0B\xe0d\xf4\xc1_0\xc0I\x95\xd5c\x1a\xf9-\xc0q\xf4G\xdd\x87n-\xc0Mvv\r\x03\xa3.\xc03/\xfd\x8e\xef\xb0,\xc0\\\xb4\x7f\xaf\xfc\xea1\xc0\xe3.\xbe\x05\xf2\x93/\xc0\x04\xa5k\xdc\x00\x941\xc0\x10\xe4\xf6\x85C\xb9.\xc0\xed\xb3\x9e?`2-\xc0\xab\x9ei\xf27\x89/\xc0\xfak\xd3K!d0\xc0*\xf8l\xa5\xcdT \xc0\x97\x1b\xe1\x0f\x1d\xe1$\xc0e\r.C\xed\xe81\xc0I\x06T\x99\x08\x153\xc0\xba-x\xbd$\x19&\xc0\x16\x9f\n98\x81-\xc0\r\xc73\xfe\x1d\xda2\xc0\xc0\xc4\x03|h\xf12\xc0\xdb\xb3\xef\xc7\x9b*0\xc0)R?k\xb8C*\xc0 \x16\xe5\xdbB\xa0-\xc0\xf6\xb7\x0c\x91.>$\xc0\x11\xec\x08OF\xaa.\xc0\xe5\x00\xbe_-\x1e/\xc0\xcb\xaaa\x8a\xa6^-\xc0\x80\x06rT\x89\xfa1\xc0\x95k\xce\x9f\xd1\xaa,\xc0 "\xb0n\x1a</\xc03`\x94g\xe1\xf3-\xc0:P\x80\xa9\x1c%3\xc0)OY\xe2\\j-\xc0\xa3("\x8a\x81J0\xc0\x1a\xad\x0c\x1c\xb1\xc5&\xc0g\xb7A\x08\xb2\x9b/\xc0\x9c\xdaA\xb6\xcc<0\xc0\xfdn(e\x82\x1b/\xc0\xdc\x957\xa2U5*\xc0\xc6fx\xecO\xe81\xc02\x9a|\xb4\xbd?.\xc0\xf1`\xac\x80\xc2\xee2\xc0\xe1\xfa\xcf\x9e,\x083\xc0\xbb;b:\x17\xd5-\xc0\xf1\x03-wh;0\xc0{r\x018\xe7\x9a.\xc0\x06`\xdd\xb3\xa4\x89)\xc0\x90\x8a%\xb5_Y0\xc0_\xe7yF\x17\xdd0\xc0Y\xf1\xf4\x93\xc8\xd32\xc0\x15\xfc\xe9\x99B\xa91\xc0g\xfa0\xcc\x0e\xd32\xc0\no>\xf0\xafU*\xc0k\xa1c!\xcc\x9e,\xc01\xb3OX\xab\xd1/\xc0\xaa\x1b\xf8]v\xf22\xc0\x18\x16\x1aM\xde\x0b3\xc0,yXZ\x7f\n%\xc0+\x94\xc4\x9ftL)\xc0\xb08h<O>/\xc0_\xd7\x1e\xcb\xb9\xde/\xc0<\xd4\xd4\xc9\xec\xe5)\xc0\x8f\x1ae\x00\xa9\xbd,\xc0C\xd4\xd8\x10\xb6\xcd.\xc0\xc9w\xee\x05\t\xe5)\xc0\x9f\xd8\x95\x11w\xc6,\xc0\\\x16\x02\xeb\xd4\x1b-\xc0\x9c}\xe7C\x9b\x853\xc0\xef\xa8-`\x03\xe01\xc0s\x1a\xd3\x86\x98\xd6,\xc0\x18\xf6\x7fa\xf5j2\xc0\x8d\xc4\x933\x82\xa9/\xc0\xdec\x9a|\xe6j2\xc0;H\x00Mq\r3\xc0\x87@j\x98\x9e\xbd/\xc0<<\xf2\xee\xbbs2\xc0\xc6d\xec\xe8S\n/\xc0\xe9\x8c\xe6\x9fn\xe2/\xc0\xc7\x19\xef\xd7\x84\x082\xc0\xc9\x86\x96\x93\x12\x952\xc0\x80\xb1@o3\xf2.\xc0s\'\x1e\xf1S`0\xc0\xec\x8f;}\r\xb6.\xc0]\xfa\x17SLV0\xc0|\x12\xfd\x03\x0b\n2\xc0\x9c\xac\\\xf5\xfa\x192\xc0\xad\xafa=\x05V,\xc0\x10\xc0v\x88h10\xc0\x83\xb42\x85)\xf9/\xc06\x00\x08\t?/2\xc0\xb8\xa1\xda\xda\x81\xda2\xc02\xaa\xc9%Ky)\xc0\xf0qCt1\xf31\xc0 0\xcd\x08\x17\xca.\xc0\x9f\xfd\n\x9a\xb1\x83\'\xc03W\xa82->0\xc0\xe1\xa44VX40\xc0P\x8b\x97"\xbc\x103\xc0\xec\xc1I\x86\xbc\x97/\xc0Y(Q\xbe\x1ee&\xc0\x0f\xcc\xd7\xc4\xbf\x1c2\xc0\xed\xdc\x15\xa6\xc8o\'\xc0\xad{U\xb1\x1d\xab\'\xc0B\xb0\xdfT\xfe\x050\xc0r\xac\xc2\xe5\xb5\xdd2\xc0\x9dB\xa6\xba1m2\xc0\x18\xb2\xd2\xaaX\x900\xc0}\xb0\x90\xfd\xd6\xfa1\xc0\x85\'/P\x91"2\xc0\x05%\x93\x918\x87\'\xc0s\xe1\x8b\x99I\x132\xc0~\xb0\xd1\xe2i\xc22\xc0\x07}\xdb\x9c\x1e\t3\xc0\xa3E>\xc2z\xc2/\xc0\xe6\xb9\x94\x8c\xa8\x152\xc0\x16\xc5\x89\xdd\xea\x1d\'\xc0e\xca\xf6\x16s40\xc0x\x84\xa5\xd3\xe1\x1a2\xc0$S\xce\xdc\xbcy*\xc0\xf4+w+\x96y)\xc0@\xc8\xf0\xa0\x90\xda&\xc0y\x87\x1e\x8d\xa8\x9f/\xc0\xe2\x19|\xc6hg2\xc0/\x96=\x16\x19\xea,\xc0\xd8\xf7\xe2\xcf\x9b53\xc0b@\x8d\\\x15\xcf.\xc0n\x9a\x13%\xaa92\xc0T\xed\xfb\xc7\xd2\x9e)\xc0\xf3\xcb={\xd1]2\xc0:\xc0\xf7\x0bi\xd12\xc00rB\xc4020\xc0\x85j\xa1D\x04\xea2\xc0\t\xec\xbc3\x94\xe8,\xc0\x9f)2\x88\r\xed+\xc0\xeb\xcc\xd4\xcc\x8c32\xc0;\x05I\x0c\xf4\xc9(\xc0E\x92}\xb83F&\xc0\xda)\xae\xecLZ/\xc0\x9d\x91\x19#\xd5{)\xc0Jx\'\x1e5^2\xc0z\xfe^\x06\xe6\xef2\xc0\xca\xbbj\xbc\x83\xf12\xc0\xa0\xa2\xb0\xae~\x070\xc0"\xa3\xa1F\x04\xed&\xc0\xf8\xc4\xa6\xf0\xf6m/\xc0\x8fa\xe3Xz\x8f/\xc0\x80#\xe1v\xb2\x7f.\xc0\xd7\xf7\xca\xbaJr&\xc04!\x17\x84\xfef/\xc0u\xed\x81\xb4\xe2\x181\xc0K,G\xd0G\xd72\xc07<\xaa8(J2\xc0W\xcb\xb06\xe6K2\xc0\x1e\x1c\xc5\xe3\x04\xae/\xc0\x87\xb3a5\x0cQ2\xc0\xe8\xaf\xb4\xd3\xa3M2\xc0\xfa\xd0\xeam\x12\xd4)\xc0\x96\xd4\xbb\xc6\x95+2\xc0\xe1\xde\x83{\xa7c-\xc0\xbc\t\xe7\xb2\x07^/\xc0\xf3;!\xab\x16\xe3/\xc0X\xb12\xc0[\xdd-\xc0?Pt\xce\x80\xb50\xc0\xfa\xd1\xa6\xe0\xf9\xf22\xc0\xd1(L6\xfe\xec/\xc0\xda\x82fJ\xceq.\xc0\xadFZUHQ/\xc0\x04\xe8\xa0\x1b\xcb\x1f3\xc0\x11\xe3\xb8q\x8b\xae.\xc0\xb1\xc5\x93\x90\xdaa/\xc0[\xad\xd1\x9c\xb1\n(\xc0L:\x89\xbd\xb0\x132\xc0.\xb8\x0c\xbf\x14-/\xc0\x1d!\x1b\xd7v\xfb2\xc0\xc9\x12\x90\x99\x1c\xe3/\xc0\xbf\x9b\xbb\xc08\xf2/\xc0\xa8\x81\xcc\x9a\xfd\xcb0\xc0\xb7\xdc\xb3\xd7*^1\xc0\xcf\xaaK\x8f\xea\xfb2\xc0\xc8/7!o00\xc0\xb0|@\xf51T/\xc0\x94\x11\xcb\x82\xca\xc4.\xc0`\x0e\xc9\xe8\x86g0\xc0\x06\xa7\xdbrd|/\xc0\xbd\\\xbf\x84S\x1a3\xc06\x9c/\xd5\xab\x1a3\xc0d\xf4\xb9\xffB%3\xc0\xdd,Jm\'\xd01\xc0h\x06#@\xa3\x8f\'\xc0cE)\xc5\xea:/\xc0{_\x19\x16\x93\x8a2\xc0~\xc1\xb2Az\xa5)\xc0<\xaf\x00\x91\xb7G2\xc0\xdc\xdbm\xf3\xe0`2\xc0\xad1\xca\xa3\xf9\xc30\xc0\x1f\xb8@\x18j\xd21\xc0W\xf3n!\xc5\xb60\xc0Q0\x9c\xb2\x14\xf1)\xc0\x92\x9c\xf9#\x02\xfd.\xc0\xcd\xb40R\xfe\xa9.\xc0.3E.\xb5\xdc0\xc0_\xd8\x923\xb3\x0b.\xc0\xcfy\xe2\x84\xca\xa3/\xc0\xe9Z\xd1\xa5\xf2Z-\xc0\xec\xe0\xde\xe9\x1aJ0\xc0\xab\xf5\x0f\x99\xb1\x03/\xc0kn@\xd2\x05\xd41\xc0\xads%\xfb\xc9\x10/\xc0r\xb3H4B\x151\xc0FW\xf5&\xe5\xf8/\xc0H\xf2\xfc?\xb2\x050\xc0\xe0\x80\xccn\x8b\x1f.\xc0\x9c\xbc\x88y\xf9\xc6.\xc0<\xbb\x05G\x97d)\xc0\xdc?\xdbDH\xe9/\xc0\x93zj\x0b\x03y1\xc0\xa6\xb2\xe8\xe2\xb5\xbe#\xc0A\xd9\xd6R,\x111\xc0^1rv9\x8b0\xc0\xce4\x8f?\x86\xe22\xc0\x1c\x1d\xd0\x9e\xa9\xf62\xc0\xd6\xc6\xa7\xa6\'@%\xc0.\x1d\xf2\x0b\xb082\xc0\x0c\xf1\x8ae5\t3\xc0R\x88\xda\xb8\xc1\x172\xc0\x83M,\x18\x7f\x85.\xc0\x12\xd6\x7f\xc7@\xfd.\xc0\xd9z\xc7\xf2\xad\x063\xc0\xf6\xd9#\x06F\xe62\xc0\x1b\xf0\x10\xbaP\x93-\xc0\\\xaf\xff\xcbq\xb21\xc0\x0c\x14\x02o\xd6\xdd2\xc0\r3\x92\x91[\xb6)\xc0\x9f\xd9\x0c\x84\xbc\xaa0\xc0a\x87.\xa7\xca\x8d2\xc0\x96\x107\xc9\x8b\xe9-\xc0K\xf7\x06\x13\xd5\xcd-\xc0B\xc3Z\xd6\xda\xa4,\xc0\xde\xcc\x8bb\xd1\x000\xc0\xc9\x98J\x14}\x9c0\xc0\x03\x02\xe4\xb6z\x0b1\xc0[@$.\x8e"0\xc0\r\x01\x0b\x96\xd7\xa1/\xc0R\xee\xd2\x17\x88\xac)\xc02\x16S/w|.\xc09\x87Y\xd3:\x133\xc0I2\xd2\x98\xfc\x113\xc0\xdc\xd9SEpo3\xc0\xbf\xb7\xfcg\x1853\xc0h\x9a@\x92n%3\xc0d\xba\xd9\xbd~j3\xc0\xc2()\xfd|\x15,\xc0\xe1\x1a"\xae\xa023\xc0Y\xb8c\x9b_\xfa2\xc0\xa4\xd1~\x05\x10=3\xc0\xd5]y\xfb0N3\xc0\xcf\xbbC\xfc\xcek0\xc0\xff\xce\x0f\xd9\xb9\x0f3\xc0Y\x15\x04\x0e\x8b\xcf2\xc0->\xc6]4m1\xc0\xfc/\x1eH\x97\xa5/\xc0\x08BCN2"3\xc0 \x81\xa2,\xbc\xd11\xc0\x8e\x98-\x15z%3\xc0]\xa9G\xfcu\xdc2\xc0\x89{\x11S\xb9\xdd2\xc0`\xa6\x08\r\x92\xd32\xc0\x88\xe8\x93yH\x083\xc0\xd5\x7f\x16c\x92\xfb2\xc0sZTW\x03#3\xc0X\x9a\xf3\xff\xb8\x900\xc07\xb7\xc7t\xa6r\'\xc0+4\x86&\x9e\xd82\xc0(\xec\xc2M\t\xe61\xc0;\xb5\xc3 \xdf\xe72\xc0{\x15VD]\xb42\xc0\xe8`\xcf\x0b\xe7(2\xc0\nh2\x12\xb1\xcf2\xc0\xf4>\x04X\xd213\xc0dN\xc2\xd1\x7f\xd32\xc0\xda_\xb5\xdc\xcc\xaa2\xc0vw\xf6\x80c\xce2\xc0#|\xa5\xe6\x15\xc81\xc0Ou\xe5\xd2\xb4\x852\xc0]\xd4\x94\xe5\xa1d2\xc0\xb5\xf4T\x07\xd6\x882\xc0Q\xc4QL\x05[2\xc0\x89\xc2\xd4/s\xc32\xc0\x01e\x1d\xbd(\xc22\xc0:\xa5}\xcb\x9d\x8e1\xc0\x06\x8d\x11\xf3]\xda1\xc0\xb6\x95+\xeb\xe9\xfe2\xc0\xd2\x941\xa4\xd6\xaa.\xc0nk\xe3\x1b\xa4\xfd2\xc0\x87\xf1aZ\x8c\xe71\xc0l3\xf7\x03`\xd32\xc0\x8e\xf1\xea\xb65\xd72\xc0\xef\x9d\xac\x0b;,0\xc0\xc1\x97\xa4\xbb\x9f\xed1\xc0o\xca\xb4.\x87\xdf2\xc0\xb8\x9b\x91_\x11\xb92\xc0\xda\x94\x1a\x8f\xc4\xd02\xc0_\x00\xd6\x8b\xa4\xaf0\xc0=\xd3\xe9\x90;e.\xc0\x14gX\x19u\xd82\xc0"\xf6r\x9c\xe4\xcc2\xc0\x0b\xfe\xb4SLy.\xc0\xe5\xb3\xb5\x02;\xf02\xc0m\xfa\x93\x14r\xea2\xc0\xc2\xd6\xb4J\x91g0\xc0\xeaF1u\xc9Q.\xc0~\x1eg\xfb\xc1\x13/\xc0\xcf\x9fM\xd5\x08\xb52\xc0\xaf\xc8|\x1d\xad\x153\xc0Q\xe4D\x96a\xf3/\xc0@w\x12\x15\x81B*\xc0\x14,\xe5f\xfc\xff-\xc0S\x88\xd3Q\x97\x183\xc0\xf2\xf0r\xa8*\xfb-\xc0|\x1d\xad\xc0Yh2\xc0\xed\x93\xc5\xb0\x8872\xc0\x0b[\x9a\xca\xb2\x050\xc0\rY\x1c\xd9\xbca)\xc0\xb0\xb4z\x1f\x17\x82+\xc0.t\x01"\xd5\xa3,\xc0\xe0\xe5\xab\x03Y\xc42\xc0\xf9\x05f\x01P\xb71\xc0P\xe2\xf45\xc7\xfe/\xc0\x0f\x8c\xca\xe4\xd3\xeb2\xc0r2@\x9c\xc1\x1a3\xc0\xa2\xb8\x81K*\xf6*\xc0\xc7\x87\xe0\xf9^\xe81\xc0\x10\xbe\xe5\xde\x9e11\xc0x\x804,\xc1\xd52\xc0\xc1\'\xd7\xc5X:1\xc0~\xcdt\xd6\xae[.\xc0\x9cI^P\xa7\xb2)\xc0\n\xc5\xd4B\x04\xa4+\xc0\xf4\xd4\xd9#x\x83)\xc0]I\xc7\x1c\xc4O+\xc03\xbb\x9a.\xdar)\xc0XB\xc4\xb1\xeb\xb4(\xc0\xa1\xa1z\x84\xd0\x97-\xc0\xae@ga\x9e\xfc1\xc0\x1fob\x14\x0f\xe21\xc0\t\xf6\xa1\xae\xfc\xa60\xc0"\xa2\x08f\xc5\xba0\xc0\xd0\x0e\xb6)\r\xab0\xc0\xf0\xea@\xdb\x1dk2\xc0\x19\xb7\x89\x0b\xbcs2\xc0\xde\x03\xa7\xd4l\x041\xc04\xa6\xae\xa8mh0\xc0\x9d\xccc\xdc\xeaW0\xc0B\x89\xab_Po2\xc0\xaa\xd7GcN\x91)\xc0\x84O\xac\x12P`2\xc0\xbf\x15\xcc\xccFh)\xc02\xdbZ\'\xc8a/\xc0\xe5@\xd5\xc0\x13\xf6.\xc0\'\xc7,T\xbd\x0c/\xc0\xee\x98\xef\xc9\xb9V0\xc0]3\xf3H\xfdN2\xc0\xd3\xde|\xea\x84\xb4/\xc08O\xe7\xab\xe6L2\xc0\xbf\x99\x8a\x88\xcfJ2\xc0\x16\x9e\x12\x1e\x89\xd5*\xc0#\x96\xeazC\x88\'\xc0!\x9fDC\x8b\xeb1\xc0NtR\t\xa8\x8f\'\xc0W\xb1\xb2\xd2,T&\xc0\x89I\xc2~\x13)0\xc0\x11AI\xbf\xcc62\xc0\xdb\xef\x15\xc1\xc8y,\xc0P7\x92\x1ac\xe6&\xc0V\xa1\x1f\x98\xe232\xc00&\xd4z\xa5\x823\xc0\xd1H\x8f\xbe+\xe9,\xc0\xca\x08~\xba7\xe9,\xc0S\xb7-\x1a&\x0c-\xc0``\xdb=g\x0b\'\xc0Ij\x82%P\x060\xc0\xeb\xcc\xcf\xa4\xfd}*\xc0\xee4\xabF\xed\x8e+\xc0\xca\xe8\x86\xb8h\x1a2\xc0(}\xba>\x92$2\xc0"9z\xa7\xd9\xf3,\xc00\x94\x13fm\x132\xc0\xa0\x87\xba`\xbe\x87\'\xc0\xe0\xf2x\xb2\xe9 2\xc0\xae\xc2V\xb6"\x81\'\xc0\xdb\x11_\x8ci\x87\'\xc0ydc\x9c\xa6\x1c2\xc0\xfc\x90\x14)\xdf\x1a2\xc0\xcf[<\x05z\n2\xc09\x86\xc2\xb9F\xe4%\xc02\xe4.Z\x03{\'\xc0\xdd\xd7b\xe4\xc1\x950\xc0$\x9b\xae\xe9\xc2\xa2/\xc0\xdc\xfa\xaa.\xe4\x1b-\xc0\xc0\x987y\xbf\xcd1\xc0Y\x14\x99.\xacf-\xc0y\x99\xcf\xd5\xec\xd2/\xc0\xbd\x8a\x94\xfe\x1b\xee)\xc0RK\x1e\xe4s\x070\xc0o\xd2\xa8- \x8d)\xc0\xc0f/\xcb\x87:1\xc0\xdc\xdc\xcb\xe4\x88S-\xc0\n[)\x0e\xeb0/\xc0p?\x1c>H\x02-\xc0\x85\xcf-\xb1\xbcY-\xc0z\x03\xb3Z\xa0\xcb&\xc0\x80\x16\xdb\xf4\xf8X0\xc0\xf9\'[\xf1\x8d1&\xc0\xaf\xd5J\xaf\n\x9e-\xc0>\xccD1\xba\xf6/\xc0\x9b\xe3\xd4J\xf5\x0e%\xc0\x92\x18\xa1s\x93\xeb1\xc0\xec\x03\xf5\xc1q\x80,\xc0\xc9\xf53\x12o\xf9$\xc0n\x1e=\x1dL\x89*\xc0A\xe5\x0bD\x936-\xc0\x81\xd8\x81\xd3j\xf9-\xc0.\x80\xe3^\x91\xc9(\xc0y+\x80\x1b\x06 0\xc0\x0e\xe9[.\xf7\xe91\xc0r\x12Y\xbe\x80\xe81\xc0\x136]@i\x87/\xc0aU\x10fU\x18-\xc0)o\x0e\xf1\xe7E0\xc0@\xcf\xc8U9^/\xc0X*\xf7Tk50\xc0\x9c\x166\xd0\xd7%0\xc0\xf9\x8bg\x88\xfb\xd91\xc0\x16V\x9a*\xae\xd31\xc0p\xd7\x96A\x11<0\xc0\xf2\\\x16\xf9\x05\xbd-\xc0S\x8e\xc3Y\xc5\xd6-\xc015\ts\x82\x84.\xc0Dn\x06\xb1\xce\xe1/\xc0\x848\x00S\x84\xb40\xc0\x8e\x93\xb4\x03lW0\xc0v\x19\x99\x87\xd2$0\xc0F\xe3\x01\xe2\xd6D0\xc0N\x1b\xd4=\x1dE-\xc0\x93\xe0\xb4\x07\xacJ-\xc0+\xfcd>\x81\xcf"\xc0.\xd9\xf6\xce\x8c\xd8-\xc0z\xf4\xeb\xb0\xe1\x1b%\xc0G\xa8\x857\x93\x15%\xc0\x0bD`\x16\xb7\xbb.\xc0\xf4Re,\xde\xf5/\xc0\tW\xf78h\xa01\xc0 \xce\xf1\xdb~#)\xc0m\xef^\xf5V\x0e0\xc0,w\x9d[\x00\x020\xc0?<g\x19\xa5\x7f0\xc0O\x02bO\x95\xd7&\xc0\x10\x82\x8e&\x02\xe8,\xc0#M\xcegy\xfb.\xc0\xd2\xc6\xb0\xc3_\xbb/\xc0\x96\x15\xb5<\x18d/\xc0\x8f\x90\xc3\xed\xa6s&\xc0\x9cj\xd2\x1a\xaf\xaf/\xc0\x9d\x962\xcf\x8a\xae/\xc0\xeaN\xbd\x83B\xa1-\xc0\xbd\xf3D\x01+\xc6-\xc0\xca/\xe6\x83\xa4\x94-\xc0)\x8c\xb0\xb1\x80\xd80\xc0J\x1e\x0e\x8f\xdd\xc6-\xc0\xca\xa2\xff\xbf\xd1W&\xc0\\\xb10 ?\xba-\xc0]\xf8\xdcMJu.\xc0\xd8U\xdd\xf3\xaaX/\xc0\x9a\x9d\x8e\xdf\xc1\xdc-\xc0\xba\x1ex3\xf6\xc2-\xc0\x00F\x04\xb0\xe7\x87.\xc0\xcd0\xa7\xd6\x05\xd2.\xc0\xbf\x9e\x89\xcd\xbc40\xc0\x92\xd3\xb95\xf8<0\xc0\x02\xe2\xe4\xd7\xe1:0\xc0\xa3\x98\x1dnLQ*\xc0\xceTDL\x03/.\xc0L\x8e\xde\xa77\xce0\xc0D\xd0\x88\xb4\x0fU,\xc0\xa8m\xc0\xf3P\xc70\xc0^\xa3_\xf3%\xb60\xc0\xc9\xf3"\xba\xfc\xad0\xc0\xe9\xe1\xcf\x1d\xda\xb70\xc0.S\xfeH&\xa20\xc0\x91\xf0\xf6\xbd\xb2\xcb-\xc0\x80\xa1q\xc9ZG1\xc0[M,\\\xcf\xac/\xc0\x04G\xd2\xaaQ\x1c0\xc0\xab\x14\xdd\xf6g\xfd.\xc0\xbc\x96\xa5\xf5\xd1\xf60\xc0\xf6\xafj\x83A\xc9.\xc0\xa4\xa3\x98t\xce\xc8.\xc0\x98\xf2!\xcc\x12\xb40\xc0d\x08\x872/\xc00\xc0dV\x02\xf9V\x00-\xc0\xb1\xcd\xa9\xc8\x1a\xcd0\xc0yz[\x91\x02\x0e-\xc0\x00\x10\x17v\x94\xe6,\xc0\t\xb6\x19\xe2\xedh-\xc0^\x13\x8du\x85f0\xc0\xda\x8d\x80?(2/\xc0\xd0\xaf\xf6\xf8\x1a\x0f0\xc0}\xd1P\xbc\xb2\x173\xc0\\\xfa\x8c\x9b\xfb\x99/\xc0\xefZ\xcd\xe3`H&\xc0\xa7\xed\x17q\xab\xfd.\xc0C\xe1\xc4]\xd4\xd80\xc0tM\x8e\x02\x86\x8f0\xc0S\xa0.r\xd2\xf8.\xc0\xc2\x81\\\xfb^\xa2.\xc0\tA\x81\xbfM\xf6$\xc0\xa9\xd3\xa0\xa0W\xf82\xc0\x96\x98\xd0X-\x172\xc0\xf6e%\xf2\xe0\xff&\xc0\x9a\xcd\x88\xc5\xaa\x0e)\xc0\x03`Ry\x89R0\xc0P\x88\x01\xa0\xcf%/\xc0N\xc5R\xb7_\xe9.\xc0\'@\x96\x95}82\xc0@Ox\xeb\x86\x99.\xc0zo\xd5i\xd2:1\xc0\rek&&\x010\xc0\x19B\xd6\xfaM\xab1\xc0\xe6\x12\x04H\x03\xb31\xc0\r6$\x99\xf0\xc51\xc0\xfe\x86\x8fT\x08\xfb)\xc0\xe6D\xdf\x83\xc6[1\xc0\xb6J\xde\xef\xe6c2\xc0\x19\xc72\xa1\x80\x86+\xc0T\x07\xa6\xec\x0c\x99*\xc0\xf9\x1cJh\x81\xf2/\xc0\xee\x8b\xc8C\xab\xc9,\xc0\x02\xc0\xec\x01s\x862\xc0\x97\xca \x81)\xc2/\xc0\rX<\xe1\x13\xbb2\xc0[\xe1\xc4\x16i\x1b3\xc0\x86\xfb\xe4\xe0n\x1a/\xc0'
p16
tp17
bg3
(g4
(I0
tp18
g6
tp19
Rp20
(I1
(I2668
tp21
g13
I00
S'\x86Q\x9fw\x83\x99S@\t\x87#\xb0\x06\xb9S@sy\xd0\x9a\xc5pS@\xb9\x02e\x82MpS@\x84\xdb\x04+DqS@\x18\xe4\x07&~\xa5S@\x97h\r\x01\x1c\x86S@h.K:\xd7\x86S@\xab\x8c\x11\x96_qS@q\x8b\x88\x9f!\x8fS@\xa1g\xadw\xba\x86S@~\xc0&\x03@XS@\x8fZ\x02\x08\xcd\x92S@>\xd9\xc3p.\xfbS@\x94\xc5\xad8^\xd3S@6ku\x81\xb5\xc6S@G\x07=\xc5\xf9pS@y\x85\x7f\xc66\xecS@N1\xe4\xf3\xc7{S@\xad\xc0\x9d\xcf/rS@\xb3\xfd\x82\xd3\xe2pS@Bo\xdc\x07\xf2\xc1S@sQ\x9eh=\x90S@\x14\xcc\xb5\xcaF\x8dS@\x1b\x02\x9f\x99N\x98S@\xb7\xf9\x10E\x03\x97S@\xc9\xce+\xd3\xdf\x7fS@{\xcf\x15}\xe5\x7fS@y\xd3S\x15\xf8\xf9S@7h[\xa4i\xfbS@\xb07\x9ex\xf9\xb6S@\xdcc\x13\xcc8\xcaS@\x04\xc8\xb2\xa61\xc1S@p\xf7\xdb2\xa1\xb1S@\x19\xc2mwJUS@u\xbb5.\xd6\xcaS@Z\xe4\xe2\x02\x9c\xc6S@3d\x9c\xa4^\xc1S@\xc8a=\xf7\x97\xcbS@\xfe\xef>/\x8d\x90S@\x14\x02\xcd\x94\x91\xcaS@L\x02\x82\xf1\xd5xS@p\x07\x15\x1b\t\xf9S@\xbf\x84uo&\x89S@S\xb2\xb0\x1c\x0c\xc7S@\xd4\xfd!\x067\xf6S@\x98A\x84RH\x7fS@\x80\xb2/\xca\xce\xb0S@\xafU\x1f\x89$\xcbS@\xd0\xaa\'\x8d\x81\xa3S@+\xd4\t\xd0i\xcbS@\xa4d\x94HM\xc0S@A\x8ea.A\xefS@\xf6\xe6\xf4\xc3\xcb\xcbS@\x0f\xd4(\xc1\xd6\xe8S@m\x07\x06k\x7f\x8aS@\x83\xd8$\xff\xa4\xb1S@\xd0\x9c\x0e\xe1E\x90S@k.\xd7\x87\xb2\x98S@W]\x81\x15b\x90S@\x18>c\x92\x81\x86S@\x02m\xc4\xd7l\x81S@\xb0bo\x1a\x90\xbfS@\xae;\xa3P\xa0\xb0S@;\x7f\xf2\xf1\xdf\xf2S@\xb6\x87@y9\x86S@f\x1fE\xba\xbb\x90S@.\x03\xf8\xd9\xaa\xdeS@\x11\xf0\xbfq\x90uS@\xa7\xbc\x83B\xeb\xf5S@]\xbcU=\x9cuS@l\x9bd\xec[\x81S@c\xd0a\x1d\xf1\x90S@\xc6\xc2\xc49l\xb3S@X\x95|\xa2\xde\xd0S@\xaf\xa2`\x14\x97zS@nc3\xd8\xdf\xf1S@E\xc6(\x1d\x8a\x97S@\x95\xcd\xdd\xb76\x86S@\xce\xcav2\xb7\xefS@\x99\xa4\xdd\x06_\x7fS@#Wk\xe9o\xa2S@\x88\xf8\x98\xe0tvS@\xd2\x16\xa6\x98\x92oS@&C\xec{\xddpS@f\x9c[q\x13vS@\xc9\xf3\xb8!8vS@\xcf\x89\xb9\x8b\x94\x9bS@\xb3\xd6\xac`\x91\xbeS@\xe9\xe5\xcbq\xc2\x19T@\x14\xee\xfa\x9a\x05\x01T@jo\xeb\x016\xf5S@U\xe3\xc0\x17_\x86S@R\x92\x8e]u\x7fS@\x94E\x15\xc3\x99vS@[\x03\r\xf6\xb9\x84S@i\x17\xea\x86U\x80S@\x08B\x8b\x80\xa6\xa2S@\x87RR\xd9\x15wS@*\xdeT\xa4\xc7vS@to\x9fK\x81\xa2S@\xf2\tQ\xa3<\x7fS@\x0f\xec\xddL{wS@\xb6q\xc5\xa1\xea\xf4S@{\xc0\x1c\xa5<\x02T@F\xfbh\xa6RwS@.\xb3\xee\xd1\xb9wS@\x05\xe6!D(\xb2S@Q\xc1\xb0}\x11\xa2S@\xdc\xaa0\x1a\x91\xa1S@\xbaN0\x8c\x1f\xa2S@\xc2?\xb8\xb1s\xbdS@\xb1\x7f\xf4\x87\x8e\xbdS@\x08\x181\xa8\xfawS@\x81\x1c]\xb5 \xd2S@D\xd4\xf3\x1c\xa5\xa1S@\x8d\x15~\x7f\xea\x98S@=Q;\x9f\x87\xb0S@AA\xb7\x84.xS@\x97\xde\xdf\xd7\xc7wS@L]\xf6g\xc4\x97S@\xd9\xf6\xd8\xdc\r\xbdS@lK\xdb\x01\xafjS@\x0ba\xa8\xdb\x18\xa1S@~a>.L\xa1S@ \r\xab\x98h\xa1S@6&\x9f\xc4\xb8\xbcS@7\x90\xf2\xd6\xe4\x80S@\x0b\x9bZ\x8e\xc8\xb0S@\x88[\x05rB\xdbS@\xaf\x11|\xf7CpS@\x8c\xb4\x16@\xfa\xbcS@f?~f\xf2\x83S@\x10\xc8\xcb5=\xb1S@6\xe4\x84R\x10\x8cS@\xbd\x1b\x91b\xba\xa0S@\xf6Br\xf1\x10"T@\xfd\xacu\xc6C$T@:\x9d\x9b\x90J\xf2S@A\xc7\x15\x97*\xafS@\xbcLP@\xde\xb0S@\xe6WUl\xc8\x80S@\xab\x8ai\x91XxS@\xd5\xe3taD\xd0S@\xdf\xea1\xf6\x1a!T@ i\xfa\x93\xcc\x83S@\x93\xcb\xe8^\xf1%T@\x9c\xf2\xaa\xd3s\x9fS@=\xc3\x12f\xa6\xa0S@\x08d\x8bl\xc9\x00T@\xc0B\x10\x06\xbd\xf1S@mR\xf8it\xf2S@\xc7\\\x0f}\xc7oS@\xb7\xc7^\xae=\xf1S@\xfd\xd2\xaa.\xf4yS@\xf2\x0c\x0c\xb3\xba\x83S@\x90K\xf25\xda\xbaS@\x1f>u\xc4\xa5\x9eS@M=+t\xde\xf1S@n\xaa\xdb\x91\xabxS@p\xad\x04\x14\xf4\xd7S@\x01\x02oOAzS@\x02Z\xc1K`\xadS@gxd\x81\xd1\xafS@\xb1i\xd4\xe0\xdexS@\x9aU\x9f\xc8\xaf\x9fS@Ryg\x92e\x83S@\xc8\xfd\xf4\xeb\xf5xS@\x98\xf0\x86q\x9e\x9fS@\xf6\x1a\xbd\x87\xfa\xefS@\x98A\xf5\xd8\xdd\x9fS@{<\x85\xf9\xff\x7fS@r\xd9\xaa\x04U\x8bS@\xfd6\xa83b\x83S@\x1e\x1f \xea\xd0\xaeS@\xdfv\x04\x07\x18\x84S@\xbek5\x90\x01\x8dS@-\xbb\xa5\xd3\x07\xf0S@\xe1\x95\x897\r\xf0S@\xd0\xf9\xb5 \x9e{S@jX\xb5R\x15\x83S@\x02.\xc9\x89\x96zS@\x8c\xdeE\xd1/nS@N\xd4\x7f\xc6\xab\x92S@<\xe8\xc197\x7fS@h(\xc6\x8b\xa6\xb0S@\x9b,1\xad\xa2\x99S@\x98\x14\x9d\x00\x1fzS@s]\xa4J\x9e\x93S@*e6\xfaU\xefS@\x1cS\xb8\xe1\xae}S@=\xc5\xfb\xc8\x08\xb0S@\xd0nH\xaf\x07\xefS@\x1fb\x14\xd6\xb4\x93S@\x17\x1b\x05\xd3l\x93S@\xdcg\xb2j)|S@\xe4\x9f\xab\xb7qzS@,c\xfb:\x7f}S@\x12wb\x16\x98\x98S@\x17\x8dt\x16\xd7}S@\x83NP\'2\x84S@9\xbds\xb7U\x84S@\xda\x03\xe6\x9dD\x7fS@{Y\x88\\\x9czS@\xc6\xf2\xf5\xb3\xc4yS@\x94\x10=\xc3\xba\xd7S@\x1c\x0c@\x8fp\xd8S@\xc3\xbc^\xda\xaazS@\xb1\x1a\x10\xe5zzS@\xb3\\\x9fh\xe3\xfdS@V\xc6\xb4N\xdc\x8aS@\x9e\x14\x04\xd9a\x98S@g5\x030\x94\xb8S@\xabv\xcb\x98\xa5zS@\xc1\n\x91\x95\xc6\x7fS@Y?>)(\x94S@\xd5\xeb7\xcb\x8c|S@\xdc\x83,\xda\x1e\xf0S@MM\xb2\xcc\xd8\x98S@\xfb\xcd\xdc\x85V\x02T@a\x0c2R|{S@\x1e\xc3pl\x0c{S@\x8d\xdf0\xba*\xb8S@%\xbb\x9a\xae\x00yS@x\xf5;\xf2G\x82S@\xa8p9\xc4\xce{S@\xe9\x7fY##\xdaS@\xde\xa6/\xde\x97\xd8S@\xfc\xc4?\x07\xe0\xf1S@\xb7\xda\x85E\xf3{S@5\x99\x18\xb7E\xb1S@\xba\x1c>]\x04\x03T@w\x9c\xc9@\xc4{S@\xd0D\xc9\xb0J}S@\x01=>4"\xfeS@\xad\xbag\xfd\xf4\x9cS@t\x8e\xc8\x05\x8e\xb3S@\xd8&\x1fC\x92dS@\x1c\xb7\xc7@V|S@?\xe9\xb3\xf7;\xefS@RZ;\xac\xdc\xb6S@ \xe1\n-\xd2{S@"\xc5-\xc6\xb8{S@t\xff\xb1\xad\xd3xS@e5\xa7\rG\xb7S@\xe4\xce\xb1\xcdv\xafS@\x14\xee\xcd[\xd2{S@\xca\xa5\x18\xd32\xb7S@\xbb\xa6\x82\x83\xe9\x81S@\xce\xf9c\x90\xe4xS@\xe6\r\xa52\x15\xf1S@\xd6/\x0b\xa1\xff\xaeS@\xf3\x1e\x1bYb|S@\xd3\xcd,k\x94{S@\x1a\xab\xe4e\xc9\xb4S@J/;\xcf\xe6}S@\xd8\x9b\x99\xcfQ|S@bwpa\xfd\x1fT@\xb4X\x97\xce\xc1|S@\xf09;\xbd\xfa{S@R\xee\x90/\xae{S@0\x98\x9dH\xac\xcbS@z0`\xe1+}S@B\xa8<\xc1\xd8|S@;\xd9r\x14\xcf\xabS@\xbb\x0e\x08o_\xcbS@M\x86\x07\xcc\xc4~S@i_\xf8\x12\t}S@\x87\x968\xbcw|S@\x0b\xc5\x1fj\xd6{S@\x82E0\xc9\x1a\x83S@\xac\xe7\x08P7\xabS@\xdaw\x81LQ\xf1S@\x90\xc7pe\xed{S@EU{\xc1\xdf#T@\x1b^X~m\xebS@I\xc1\xfd\xcf8\xabS@\x97:\xca\xd3~\xdcS@\xcc\x1b\xfaC|\x93S@\xb5\x1d\x9f\x9b\xc8|S@Q\x95\xe9\xf5\t\xb4S@\x19\xe6\r\x1e\xe2\x91S@\xc5\xc9OV\x1e~S@\xc2\xf0\xb2\xdf\xb5}S@\x11\x82\xd0\xfb\xb9\xafS@\x8e\xa2#JQ~S@\x002\xe4\xb1\x8e~S@\xd8\x80\x05,\t\x7fS@w4\xa2\x99\x8c\x95S@\xbc(\x11`O}S@\'d\x05\x88\x1c\xb1S@-\xc2\x1af\xbd\xe4S@\x19\x1aH\xa2<lS@\x94\xc9\xd7<\x95\xb0S@&\x91\xafD\xb0\xafS@\xd1m\xa4y\x0f\x8bS@\xdd\xbd79\xa6}S@\x16\xd6\xd2\xe3\t\x8bS@[wx8r~S@\xea\xa9\xd8\x89\x94\x7fS@\xf0\x8360\x0f~S@\xb6#\x1f@\x8f~S@\xfaT\xab.\x17\xb0S@\xea\xc7\xb6j\xbe\xe3S@X\r\x9c\xd9^~S@P\x9d\x91r\x05{S@"9\x9c\x0f\x05\x9aS@\\C\xee\xbd\xb2|S@%\x1c\xea\xf0\xfd~S@s\xe2(\x91;\xb5S@\x7fd{\xfa\x0f\xa5S@J~\x939\xa2\xacS@\xd3\\\xc9\x87\xe3|S@\xb0>j\xab\xfb\x80S@\x18\xdbU}\xaczS@\xd5\x06\xb02\xad\x95S@\xebZ\x08\xa7\x85hS@\xe8\xcc)\xc3E\xd3S@_\xeb[\x8c1|S@\x93\xbd3.\xb6\xa1S@t\xe4\x81\xe7%\xb0S@w\xf2Br\xab\xddS@?@N\x17(\x85S@\x8c\xd2\x7f\x1d\xd3\xcfS@\x92\x0c\xa7;\xb9\x80S@\x04%\x89\x05d{S@\x87d8WZ\xe5S@\x14\xcdi\xd9\xbd|S@gb\x07x#\xbbS@d\x11\x8b\x04\x84{S@\xb7\xe3\x03\xe2&zS@\x17\xa5,|\xdd\x91S@G\xdf\xe1#\xc8\xc1S@\x95\x8a\xc9\x8a\xa2\xeaS@\x022\x9e-w\xa8S@\xa9\x8f\xcc:W\x96S@\xd1\x97\xc8\\\xd6\x85S@x\xba\xe7\x9c\x89\xa3S@\xf3\xe3\x8ac:\x12T@fq\xdd\xb7\xd6\x84S@+ZS\xbe\xba|S@[\x07\xa2\xcc\xb3\xfcS@\xb2\xe2\'\xad\x9a\xd0S@\xfc\x1a\xc7\x14\xed\x04T@\xf5\x07*q\xb0|S@/\x1d\xd9\x83\x99\xedS@*#\x94\x83\x0b\xcfS@\x81\x14l\xa0BwS@\xec0\xa2\xadp\xb2S@\xa1\x1d\xca\xeb\xe2\xaeS@g\xc0\nMm\xd7S@\rXr\x19\x9f\x91S@\xda\x07\xdd>\x1e\x8bS@\x87\xb5\x94\\\xd0\x8eS@gB\xe75\xdb\x90S@=S^\xa4\xab\xeeS@\x00\xc8&m\xea\xccS@>\x82\xf8\x06B\xb2S@\xba\x97\x03\xc9\xb6~S@\x18\xf4L\xfa\x82|S@\xde\xbb\x08\x81\x1d\x98S@\xd2n+/\xe8|S@&@(<\xad\xa6S@\xa1\xa1?E\xd9\xe8S@{\xacQQ\xac\x81S@\x81\xfc"u4\xa8S@\x13\x9c`\x91!\x9bS@\x19s\x10\xf7\xca\xc1S@]\xf2\xa5T\x18\xa2S@i8\xfd~\x03\x98S@\xe1\x1c\xdac\x9e\x88S@i(\xcf\xdei\xb0S@\xe1JN\xab\x8f\x1aT@\xa5\x04J\xc6\x83\x9bS@5ab\x1c`\x82S@\xb8\xb5\xe4JWxS@\xe2d\xbe\xa7?zS@\xe0>\xa5\xd6\x03\xacS@\xf0e\xea\x17\xcf\xd7S@]\xfcH\xa6\x9f\xf5S@\x8c1\x1f\x8a\xe4\xb8S@\x8aR\x14\x8fG\xd5S@3\xd6\x80\xc3\xfd~S@d\x07\xf9Q\x9e\xaaS@\x0e\xfb\x9a\x85\x9e\xeaS@m=\n\xcd\xfe\xb4S@Z@S\xd0\xaepS@_\xeen\x9c#\x03T@\x98u\xd5\xe9\xba\xbcS@pM\xab\x07c\xfcS@*\xfa\xc5T\xb6\xa0S@i\xa2\xdd;|\xfcS@\xa0\x13\xee\x06\xc7\xa1S@\xf9\x8e7$\xd1\xefS@\x921o\xa5Z\x8bS@j\xf6\x1b\xee\xb0\xcaS@;\xef\xb8\xdeUrS@\xad\xb5\xcfo\xfe\xeeS@\xb8\x81\xae{\x88\xe3S@X\x1fu2\x11\xf0S@4\x97\xa4\xbf\xc2\xffS@\xd7\xc9\xcb$\x9a\x03T@\x1bO\xf5\x1c&\xd8S@\xd4U\x11;\x8a\x83S@d\x8dg\xc2\xa8\x98S@\xdd\xd3i\x08S\x91S@\x11\xf6\xccOe\x7fS@\x1f_\xa5\xa8\xcf\xc0S@[\x92&\xe5\x17\xd0S@\xb1\xcf\x92\x851\x7fS@Poci\x00\xeeS@\t\x14\x05\x1c|\x9bS@\x03\xbee5\xd7zS@\xc5\n\x8fxZ~S@|\x00\x8eBM~S@\x92\xdd9[\xe4\x7fS@"V\x1b\x16\xc3\x82S@\xcd\xca\x80b\x01yS@\x7f\xbba\xd22\xb7S@}\x0f<\xf2Q\xadS@ih\x8c\x05FsS@-t7\x89\x85\x7fS@\xd7\xfbV\x16T\xffS@$\x02H\xde\xbd}S@yh\xbc<\xce~S@\x1e\x0c\xd5\x15\xb8\x13T@B\x03+}\x19\xf3S@\x00\xe1\x1dl\xfe\xa4S@\x9b\xc5\xb1x\x1f\x98S@$\xb9\x81\xe6\x0f\x9aS@\xd0\xbb<\xc3\x08\xefS@\x0b\x86}\x82\x89}S@qF\xce\xe1\x07\x81S@{wD\xd8KpS@\x9dd\xa8*\xb1zS@PI\x98\x1c\xe7zS@\xfb_\xb8_Z}S@\xc38$\xf42\xb2S@\xef=\xb5\xaa\'%T@\x15y\xa3\xbd\x15\xd0S@\xdc\xad\xf7\x02\xc5\xafS@rd\xd9\x8c\xd5\x7fS@*\xf8\xf3\xdb@\xb8S@\xee\xbb\x169[\xa1S@\xa2"\x97E\x92\x9bS@;6[\xd3\xdd\xafS@\xb4\x0bh\x97\xc0\x80S@\xc6\x08\xaa:U!T@\xaa\xf5\x9d\xd8n_S@\x88\x0f\xa0\xc7\xf7\x9cS@c\x0e\xe0\x1d\x1a\xfdS@z\xdaM\xba\x81#T@b6I\xed\xb6\x8cS@\x92\x13-\xc1\x1c\xbdS@T\xd8\x8a\x03O\x8cS@\xb5\x1b\x88C\xfa|S@\xe0\xa0\x95\x92\x10rS@\x80\x8f\xc7\x83\xdc{S@[\xa6\xec\'_lS@\xf2\x17\x7f\xc0\x8a\x86S@\xb4\xbc>lnYS@\xafu\xb5f\x9czS@\x8b\xc4\xc0+\x83{S@\'\x9b\xf7\x9en\x9bS@\xf8\'8aF\x88S@.~\xc5\xb5{\x11T@~\xab`\xe6\x81\xb8S@A\xa1\xc0\xa0\x91\xafS@\x80\xf5\x05$\xbf\xafS@\tCR<\xe8\x81S@r6MSm\xc0S@\xd7*\xe8\xa6e\xc0S@L\xe4Tu\xb8\xe7S@\x9b[Ju\xb2\x84S@\x9bu\xeb\x04@\xcaS@\x90\xb5`c\xd7\xe8S@\xf2v\x81\xd8\xb9\xadS@\x0b5\xa2f1\xdaS@\xe2r\xbf\xd0\x9a\xd8S@N\xd4\xfb0\xf0\xb2S@\xdf_\x8fq\x9e\x91S@\xda\x1fNn\x1dmS@\x02H\xb5\xbdP\xe2S@7\xf0\x1f\x9c="T@\xa4\x97S_\x98\xe8S@\xf7@\xd5\xd9\x15\x83S@\xd1\x0fOeh\x83S@l\xb5\x04\x8a3vS@\x82F\xa1|\xaf\x9eS@5\xe9\x90\x9b\x10\x7fS@\xaa\xb9**L\x84S@\xbd\xa1Q\t7\xb6S@\x94B*\xa1 ~S@C\xb0\xd2\x9e\xae\xb0S@\x8d\'\x99\xf6\xe8}S@\xa3\xc6\x9f\xcc\xfe{S@\xe2\xdfU\xe5\xf2\x86S@\x81A\x03\x84#\x84S@\xaaR\xe8\x94Y\x7fS@"H~=\xaezS@\xa64U\xe8\x89\xb0S@\x1e\xdfd\x08&|S@r\x0by\xd3U\x1bT@\xc3\xfc\x7f*j\x94S@\xff\xc5\x82\x1eMuS@\xec7\x1b\xae\xae\xedS@\xe7-\xb8\xc3\x8c\x00T@\xf6\xef\xae(\xcb\x8fS@U%B\x9e\x0b\x87S@\x8d\xaeI\x05\x82\xa4S@\xf7\xe8-\x9c\xc9\x97S@\x8e1\xb0\xc3U\x89S@\x1ao1*\xbcjS@\x0eE\xfe\xa7\xa5zS@\xfc\xaa\xff0\x00\x94S@\xe3\xf78\x1dS\x95S@\x9707\xa5*\xf0S@,Cin\xd3}S@\xbe\xdf\x85\x02_\xcaS@\x7f\xc7\xf2\xac\xef}S@\x7f]Y\xfa\xf3\xbcS@\x05\xdcMh\x7f|S@X\x88\xc8x\xf6|S@=e5}T\xe7S@1n\xdd)\xc2\x97S@FSw=D#T@-\x17\x90\xf5\xd7oS@\xe7/\x1aW\xc2}S@\xefjcs\xe4\xeaS@\xcf\xaa\xbf\xffD\x88S@\x92}d\xde\xfe}S@\x9d7|\x92\x07\xc7S@\xa1AE4\x06|S@xH\x9c\n\x1e\xb0S@\xca\xbf\x03\x86\xa9\xe0S@\xe5\x0cZ\x88\xa4\xb1S@X\x15\xc1\xa49\x80S@c-\x99}\x87$T@\x80\xa2d!\xd5\xb0S@\x07\xa8\x82$>\x81S@\xcc5\xdc\x07\xb9\x93S@\x14\x13\x8f \xc0\x7fS@\x8a\x1f\x15\x19\xa1\xb5S@Z\x8d\xf9\x92\xf4\xf1S@/\xa7\xed{\x91\xbcS@\xd2%\xf8\xbd\x1avS@\xf3\x17\xc0\xe8 \xafS@z$\xc0\xb9\xc9\xb0S@\xe1e]Yz\x9fS@rQ\x8dK\xa1\x93S@\xf4#\xee,\x9f"T@y\xac1\x06\x16cS@b1&T\xe2xS@\xcd\xf0\x0b:&\xa5S@.\'l\x04/zS@[\xab^\xf4\xff\xb0S@\xd5j[\xdc\xf7\x91S@\x1e\xcc\x92\xfbn\xbcS@\xa2aDG\x1b~S@g\xfe|+\x99\xe9S@^5\x0fY\xe3\x82S@\r\xc2G\xe8\xc2\x8bS@\n\xbau\xfe\xe3oS@<\xea\x91\x89\xaa{S@\xeb\xe0\xc4vj}S@\xf4S \xb7^\xbeS@{9\x93\xeb\xc9\x85S@\x1b\x08\xc9\x83H\x82S@[\xf2\x94Xz}S@\xf7\xd40-snS@Q\x8f\x9c\xbc\x15yS@{\xc7/\x0b<\x7fS@\xaf.\xaaC\xf1oS@\x908\xb3\x9b\x85\x9cS@\xb0@\x02\x9f\xc6|S@\x93`\xf27\x80\xe9S@\xc0 \x1aB\xaa\xa1S@\xcd\x89\n\xb8\xe5|S@-\x1a;#\x95|S@\xe6\xd3\xed0\xf9{S@\x02l\xd2\xb4s\x93S@\xd9\xac\x03\n\x1azS@\x14\xc0tL\xde\xf2S@\xaf\xe6\xf6Y\xf4\x85S@\xfa\xa2{5\xc8~S@q\x8dc\xef\x8d\x0bT@\xd8\x04\xb7\xe7d\xc1S@ZtF\xc4R|S@\x01e!\x18\t\xf0S@\xa2\xed\xf0\x12\xa6\x84S@\xc8GYV\x8e\x95S@\x05\xd2i7\xea#T@s\xaeD\xf3\xdc\xb3S@mU:3\xcc\x88S@_{\x00\xf45xS@\x85e\x9d\xf1+\xcbS@\xc0K\x1e\xe2\xd0\xf1S@|\xae\xf784\x86S@\xf8I]\x0b\xd9{S@\x06\xa38\x1f\xaf}S@\xfa\xcc\x88@\x04zS@\t#\x8b\xb9\xf5\xd7S@\xa8\xb5+\x13\xb0\xa0S@\xfe5\xbc\xb0;\xecS@P\x88\xce\x10\xb1\x81S@n\xe2\xc2o\x85\xb0S@\xa6\xbb\x8b\n\n\xb0S@\r\nu1\xcd|S@\xb7\x17\xda\xfb\xb9\x19T@\x91\xbcD`\x90\xf5S@\xca\xfd\x87\xb2\x89\x90S@\x19Fa\xb4\xe6\x86S@\xa8\xa8j(\xf0\x00T@U\xe8\xfd\xd4\x0c\xb4S@\xaaC\x1eXg\x9eS@\x0c\xcc\xc7\xaf\x8bzS@\xad\xd5\xd2a\x9czS@ \xd8#\xf7\xa0{S@\xb6y8\xf6/\x84S@;/\xa8\x93\xe3\xf5S@H\x92\xc4\x9bV\x97S@n\xaa\xdb\x91\xabxS@\x11\x02\x9e\xdf\xd1\xf5S@\x8e\x1f\xf2\xf8\x00mS@\x99\x1c\xfd\xe8,wS@s\xa8A\xa1>\xf3S@\xde\xcd/\xa2\xad\xf5S@\x82!\xe7E\xf9\x83S@}\xd4d\xd9\xb4\xaaS@\xfa?\xa4\x1c\x07{S@\xf3\xb1\x9d\x01\x8e\xbdS@\xd1R\x05GN\xf1S@\x02\xfc\xb9t\xab\x95S@Z\x8a\x91\xabG\x87S@\x9e)\xb7\xd7XpS@\x16\xd8NH\xd1\x94S@\xe0\x97\xdc\xda[}S@+\xe7\xdeC!\xb2S@u\xe0MB8\xaeS@\xee\xfd\xf4\x81\x16\x8eS@\x0fmS\x0c\xae\x9fS@x\xd7v\xc8\x84\xb0S@\x8b\x13\xbf\xf2\xbe\x82S@\x98\x13\x04\xce\xa4\xebS@pW\x1b\x8d\x80\xb1S@\x99\xbd\x0f\xd0\x9e\xc0S@\xa4t\xfc\xff\x80\x9fS@\x1f^m^^\xf2S@\xac\xb6\xd8\xe4\x96\xf2S@\x13#F.\x02\x80S@\xe0\x0c\xb18\x1b\xa2S@r\xee ?|\xc6S@\x15\xf9\x15zA|S@\xb5\x04\xa8abzS@f\x08\xde\x15\xc1\xbbS@g\xf1\xca\x02\x8b\x99S@2\xa7Z\x05G#T@\xcb\xd2\xe4\xc7\n\xa1S@\x9d8\xc4\xfaJ\x9dS@\xd8\x19\xb8\xcd\x11yS@/\xd7B\xc4i~S@\x19\x98A\xdf\xb2\x04T@\x0eB\xa1\\\xd8\xecS@n\xf0\xd4\x9b\x83\x12T@[\xbaz\xdbK\xd9S@\x88u\xcc\x81j\x98S@C7\xa3\xba\xe5\xb0S@8\x15yW1\xafS@|\x9d-b\xc1\xf0S@\xeag\xd4x\xccuS@\x9azP\xf3\xab\xa4S@\xc8\x89\xc2\xea\xaf\xa3S@\xffS\xd2\xdb\xab\x88S@\xe8Y\x90\xeak\x00T@+\xa3\xb1\xd7\'|S@_\xd7\xecm~\x05T@&|\xec\\\xca\xe9S@\xd3\xc1\xeaH\x8b\xcdS@\xef\\\xef\xa1*\xcaS@c\x00S]\xf7\xc9S@ul\xc2\rB\xb7S@j\x9b\x84\x01\x88\x04T@\xd9\x83S,5\xb0S@\xa6qy\xcc\xeb\xddS@\xc9\xb7?\xdd\xfc\x97S@u\x83{_\xce\xacS@\x134h\xb8\xbf\x17T@\xad\x9f@\xd3\xf5\x1bT@\xd9-\xe7\xab\x02\xebS@\x0fy\x13\x90\x1e\xfdS@u\r\xc8\xa0Z\xf0S@J\x0c\x1c?0\x97S@\xb3\x9ej\x1e\\\x88S@\x19\x7f\xed\xfb\'\x85S@@\xdc\xf6\xaa\xdb\xc4S@\xaa\xf2U\x8f\x87\xefS@\xc3\xcf\x8d\x029\xc7S@\xccbY\xd5!\xa4S@\x17a\x1f\xea\x87\xb0S@\xe1\xe8\x91$\x1c\xabS@\xba\xb5\xf3\xd9\x85\xd0S@\xca\xad\xa0\xd8c\x80S@\xfc\x1d\xabp\x91\x9bS@\x8c\x94<\xe1\x89}S@\xa3O\x02\x81\x99\xfaS@\xebA\x8e~\x84\xf9S@\xc6\x11\xc6W!\xd2S@m&\x8c/M\xe2S@\xa4J\xb88\'\xa5S@\xf5/\x1b\x0cH\xcbS@\x8e|\x91\xa9\x92\xb3S@\x91\x85z*\xef\xf4S@\xe3c\x02#\xec\x80S@?\xa0Ib&\xeeS@:\x7f\xea\xb9\x08\x1fT@\x9c\x84n\x8f\xa7\x8aS@W\xa4\xf5\x93\x1d\xd7S@GO*\xd8\xae\xf0S@\'{\xea\x83\x18\x9fS@\\-\xb4]6\xcbS@\x19\xdfr\x9a\xcdpS@\x02\xeb\xdc\xce\xe0\xeaS@\x84\xb6\x82\x01\xf6\xe9S@?\x0f\xd2&\xa4\xddS@\xa3\xf5\xdc\xf4\xe1\xfeS@o\x8d\x13r\xa5\xf6S@\x17m5\x7f\xae\x9cS@\x88\x17\xd2G\x8c\xadS@\xb2\xb0\xa6\x92\xde%T@\xd9\xae\xd6\xc9\x9e\xf0S@\xb7\x82DW\xf8\xd6S@\xf3<\x18"N\x1fT@\x1a\xa1\x9c\xff=\x90S@\xb5#\xca\xfc\x11\xc5S@\xec\xf9ik\xf0{S@g\xbd\xa2\xfe;\x7fS@~\x85u@\x93\xc8S@\x9e\x93\x9b\x04P\xf6S@\x1e\x83g"-\xf7S@\x12\xef\xa3\x0f\xed|S@\xc6g`\xd9.\xaeS@\x1bW\xf41\x9b\x81S@[\x19\x98D\x08\xdaS@Q\xcbvr\xb0\x8dS@\xe51n{\xd5\xffS@\xae\xf5ml\x06\xffS@\x10\x14r\xac\x1a\xdeS@%\xd4\x93\rR\xecS@\x84\xfa\x8e\x19\xe9\x9aS@\x85\xb3\xbcD\xa2\xaaS@d\x99b(\x88\x81S@\xdf\xdd2o\xe3\xedS@ 1\xd1\x11\x10~S@>\xdc+\x8dL\xf7S@\x06\xaf2\x9c=\xafS@\xf1\x89\xe6\xf4\xc1\xb4S@\x93\x0e\xed\xf8\xe1\x98S@\xdb-f\xa5\xe1\xffS@\xbd\x01\x83\xbc\t\x99S@@0\xec\x1c\xc7|S@\x15/\xd0#\xfd\xb6S@ \xd1\xda@Q\xc0S@\x88\xf8\x9e\xcdb\xd6S@9\x1d\xa7=\xf6\x97S@c\x930\xfc\x81!T@\x9c?\x93\x12\x81wS@5\x08\x00g\xa3uS@\xceH\xac\x85\xee\xa8S@\x16\xa5l]\xca\x90S@\xb2\x7fA\x8b\x04\xb9S@e\x06+T\xdc\xefS@\xb9rP\xa8\xae\xc6S@\xda\x93\x93<\xf7\xcbS@>L\x01\x03v\x99S@#\xc2\xe4\xbb\xc2\x9dS@%\x8e\xaf\xc0\xca\xaaS@\xf5\xa5\xf1E\xfc\x8fS@\x1a\xef\xdb\'!\xe5S@\xd1\xa7\x9a\xd90\xf5S@f\x7f\x9fR_\x8bS@\xbd/\xc4\xf8`wS@\x8f\x93I\x8f{\xa2S@[/\xe3\xc2P\xa1S@\xadw\xf2M\xff\xf0S@k\xe1\xb2L\xab\x1fT@+\x9a\xaeU\xc5\xfeS@\x8e\x132l\x11\xa5S@\x99\\\xcbaj~S@\xf3O~\xd8\xee\xe2S@t\x90\xac\xcfd\xc5S@\xa2g$\xce\xe9|S@\x97N\xbc\x0el\xe8S@\rY;[\xd8\xe8S@\x13\t\xa6\xba\x1f\xa2S@\x17E\x04\x7f\xa1\x9bS@\x9a\x99\t5q\xf8S@\xb6%p\xa2\x1ezS@\xfa\xdas\x14VwS@\xd0\xbf\xdc\xcbd\xadS@oF\xe5\x06\xa9\xb2S@\xc40\xc1\xf10yS@\x8bK\xc3B\x82\x90S@\xe1\xe1\xe1Tl\xa8S@\x9aR\x8ei]\x94S@\xb5\x853wyvS@\xb3m~\xa0\xbf\xefS@\xfc\xa9O\x03\xa2\x01T@y\x14S\xd1\xe4\xe2S@\x11D\x81\xe0\xde\xb3S@t}\xecK\x8d\xe4S@@\xf6\xd5\xc43\xaaS@\x12=8`\xbb\xb2S@\x1d\xf8[\xf3)&T@1\xd4\xc5\xf5\xca\x80S@\x81\xcc\xa5\xe5\xcf\xcfS@\xe9\xc5\xb2\x11\x0c\xb4S@\xd9\xf1\xba\x1e^\xd8S@\xe96b\xf3$\xb4S@c\x07\xf8I\x81\xb0S@\xb3\x87D\xc6\x89\xbdS@\x84\xa5\xd5\x87\xec\x91S@;\xc5u\xcd\x9a\xaaS@.`r\xa5?\xa2S@\xb3!\xf1Ab\xd6S@\xf0\x9f\x0cc\x0b\x8bS@\xc8\xc1\xac#\x1b}S@\xb9|_\xdd\x15\xf1S@+\xffl\x98\xb7\xaaS@\xf9\x13\x0cB\xb9\xadS@\x83\x9dmy\xaa\xf5S@\xdd\xec\x97D\xb8\xf1S@\xf6Y\x86Q)\xa4S@H\xbb\x16F\x00\x9bS@\xdd\xd4;\xf8\x99"T@\x00AcT\xe0\xe9S@v5\xdf\xee\xab\xffS@\x86\xe83\xca"\xbdS@\x15\xbb\x98"\xf8lS@\xce\x0b\xd6la\xa1S@TR\x98\x9d_(T@u\xb0\xb6sZ\xbeS@\x04\xdc\x89;\xc8{S@\xad\x19\xa0\x11\x13\xc5S@7\x80\xcaY\xed\xb6S@s\x0e2\xb3\xc6\xc1S@\x13\n)\xde\xfd\xeeS@\xc5\xcfd\x1b\x1e\xb0S@\x00\xb8x\xbfZ\xaaS@\r\x1d\x8b,W\x89S@z:f\xafguS@\\\xbc\x01.\xed\xbcS@H\x1a\xe8y\x1e\x86S@\x00\x03\x9b\x077vS@\xb7\xea\x924vwS@j\xe0\xe2q\x85\x99S@\n\xae{\x975\xb1S@C\xc0\x1d\xf2\xb7oS@}\xd1h\xdd\xf1\xbcS@P4\xc7n\x16\xb0S@iw\x97\xdde\x88S@\x871\x14\x11d\xe8S@\xdfM\x12F\xf8\xf4S@\xccgn\xcb>\xfcS@\xac{\xd0d\x05\x00T@\xcb\x95\xd1[\xf4\x9cS@}\xc1\xc5\x0b7\xb7S@\xb5&\xf5\xd5&\xdaS@t\x15\xa2}\x85\xc1S@P\\z\x00\xe3\xbdS@\xe8\xdbLO\xbb\xafS@j \xa8\xee\x16\xfdS@1\xad\xa3A\x86xS@\x81\xddq\xc7\xc1\xaaS@H\x8b\xe7\xb3\x84\xa4S@\x81fUU)tS@m\xa6\x03\xbdt\xa4S@&@\xda^\n#T@\xbd\xeb\xc9Ah\xc1S@F\xe5\xf1l\x8b\xe9S@\x84\x8eY\x96\x9e\xafS@\x942\x07\xfe\xcc\x88S@\x85)C\x1e6yS@\xdf\xb7\x9aB\xb7\xb0S@\x95\x99\xb2\xb6\x84\xb0S@A\x91\xc2\x9c\xc6xS@\xdb\x08\x17\xc0\xd2\xf8S@\xe4\x0fw0\xd8\x97S@\xf8!d;\x00#T@EwN\x96p\x93S@\xe8\xd2i\xb7\x8doS@5\xdb\x8b \x04\xf9S@\xb0\x93wL8\x97S@\xfdU\xce\xef<\x88S@]\xe1\xcf\xb4\x9a\xfcS@\x86&\x06\xc5]lS@\x98\xb7\xd2\x9b\xbe\x19T@\xf2\xc2\xe0-!vS@\x1e\x0cE>\\\xffS@w\xb3g\x90\x1a\xa2S@g\xeb\xf8_\xa3\x86S@\x8c\xec\xdbi\xbdxS@\xc5\xc5?{\xe1 T@x\xdbK\x8b\x03vS@3\xda^Z"\xd0S@$\xde\x89\xb1\x9b\xafS@5\xcc\xef\xc4\xaf\xa1S@\xc0\xf4\xc73\xfbxS@\'ssC~nS@U\xa8\xdd\x93T\x87S@\n\xdf\x9e\\\xc7\xa5S@s\r6(\xf2#T@A\xdbBo\x15\xeeS@7#Z\x9f\xd3\x86S@\xc3.?F\xb0\xcfS@\x1d\xc226n\x9cS@\xcfZj\xa1Y\x1bT@i\xb2w6\xe8\x93S@\x11\xd8\xb6y\x18\x83S@\xea\\9\xf4\xd5nS@\x12\x98/7*zS@2\xfb\xc3\x95\xa8{S@\xd3\x8e0`\xd8{S@}\x8aX \'zS@\x9f0\xc2!\xb8\xe7S@\xfc\x80\xd6D\xf5\xb0S@\xe7\xde\x82v\x80zS@4\x9at\xc3\xc2\xb0S@\x92\xe6\r\xc7/zS@\x8f\xcc1\x8d\x97\xe8S@xf\xcet\xef\x84S@\x08u\xa85D\x86S@\xd1\x91\x96_\x1f|S@\x03<~\xfb\xadzS@\x83\xd2\xe9\xe7\x16\xe7S@\xefDZm\x9azS@{\xa3\x03\x07H{S@\xc0\xa61\x14\x87\xb0S@\xd6\x03T\xcc\'\xafS@c\r\xcc\x90\xf8\x8fS@I\xc6a\xcae\xcaS@\x13!\xb8e\xb7zS@n7\xc2\x1e\x8coS@\xb2+\xb8L\x87\xb8S@\x1auP\x89\xcb\x97S@\xca\xd2\xf6\xfe\xbbzS@\xd5\xd4\xfb\xf3\xe2\xf2S@.\xe9\xc2\xf5\x94\xe5S@\xf9\xfd\xe0\x04\x0e{S@igX\xd25\x84S@a{t2$nS@y\x85\xa5.\xa5oS@(m.\x9a@\xcaS@G\x0e\xd1\t\xe1\x85S@\xfem(O\x04\x84S@\xed\xe2\x80\x91\xe1oS@\x94\xbd\xd1\xee\xa0{S@_\xc6\xe17\xd6\x00T@b|U\xb3\xeeoS@W(\xfc\xdaU}S@\xcb\x88\x9e\x18B[S@\x99\xb9\xa2O\xdb\x84S@\t\xad\xdd\xee\xc8\xa0S@\x0f]\xdb\xe3\xf6\xf9S@\xd7\xf6I\xd2{}S@mcy\xb2y\x93S@U\xea\xacP\x10pS@\xb8\x89\xebL\xe0oS@;{BB6\x83S@\xae\xcf\x9bfs\x83S@yB\xe1\xb7\xa2\x93S@\x9aW\xda\x18\xde}S@\xc4\xf2s\xcc\x08\xefS@\x07\xb43,M\xa0S@\x07 \xb93\xbf\x93S@k\x90\xe9\xa2f\x9eS@5\x15\x81\xca\x1c\x83S@p\xe7\xc2,\xbc\x84S@]\x08%\x06\xa4{S@\xe4\x87\x94E\xfc}S@v\xf7\\\xad\x04\x94S@\xc6\x03l\xd5?\x84S@\xb7\xaa\xcd\x10\xa01T@n\xc1@\xfc\xc9\x82S@\x83\'0\xa6w~S@\xb8\x13\x01kA\x84S@\x93\xa3A\x95\x8a\xb5S@\xe9B\xdd\x06)\x84S@8o\x02\xaf\xc0\x97S@\xb5%\t\xac\xc4\xb0S@G\xae\xe8k\xf5\xf0S@\xfb\xb5\x19\xed\xbc\x82S@B\xfe\x97~5\xe5S@\xe0\xe1\xb87\x07|S@\x1fFK\x8f8|S@#\x00g\xdc\xa5\x98S@\xb0w\xc0\xb0H}S@\x13\xb5\xcf\xd6\xcb|S@\x7f{\xa0\'\xe9\x98S@0\xc6\xdf\x04\xc8|S@\x0b\xa8Q\xaf/}S@6U\xdec,\xeeS@\xbe\x05\xb1F\xce\x81S@\t\x86*\x828\x02T@\x97?\xab\xfb\x05}S@\x17\xa7/\n\x9epS@\x15\xc9\x80\x04P~S@\xc2$\xa2-\x80xS@B<j5\xf6\xa4S@\xc8K\xa5z\xc7\x80S@\xb0\xd0L\xaeK\x97S@\xed\xd8 6\x89$T@\xb4\x9c\x10\xc6\xad}S@h\x8f\x0b\xdd0\xf0S@\xdd\xe7!r1\x98S@\xe0U(*\xc7}S@)\x1b\xf6\x1b\xf2\xbfS@jvG \x0e\x97S@\xc3\xe0\xc4\xcf\x10\x81S@:P\\\xb8r\x7fS@\\\xef\x95\xe9\xf7\x80S@.s\xee\x9fO&T@\xc8S\xedc\xe5oS@\xf9\xd2\xcb\\@zS@w\x0b\xd5\xb3\xdc\x7fS@n\x8b\xea\xeaK\x7fS@\x19\x96@\x12\xac~S@bk3w\xf4\xa4S@v\xbb\xcd\xc8\x14\x7fS@S\xb5\xa6\x1a\x89~S@\xec9\xc6\xd6\x8a}S@\xc2\xaaCp\x9b\x81S@\x9b6eP9\xb4S@\xcbJ\xf3\xe0\xae\x7fS@\xbf\x14\xa3\xc6\xa7\x95S@\x9e\xe7\x02&\xa7\x7fS@\xea\xac\x07\xe3\x8e}S@\xabM\xbf)\x8f\x96S@;UQ\x17O\xb8S@%!\xd3Lz\xf9S@(\xad\xb1P\xe0\x95S@\xf8\\\x0c\xe1m\xacS@\x0e\xd0\xfa!$\x7fS@\xc0\x96u\xa7n\x7fS@\xa0\x10ol\xc6\xe4S@\x183`>\xc0}S@\xe6\xf2\n\xc3G\x7fS@\\\x97\x12\x03Y\x98S@\x14ky{^\xfbS@j\xf1[\x0e7\x7fS@\xf8\xaf\x8ekC\x96S@bq\xd0\xd6\xbf\x10T@\x83\xe3\x10\x93\x83\x7fS@Im\xf5\xd2a\x9aS@\x97\xd7\xab\x9b;\x00T@\x91D\xa5F\x7f\xa3S@\x97h[\xb6\xa3\x00T@Z`\x93s\x85\xfdS@cg\x06\x94\x03\xb9S@0\x7f\xd7\x0cE\x94S@x\xa4\xafs\x99\x1dT@\x95e\xb7\x11$%T@\xaa\x03;\xf2\xd7\xb1S@\x08\xbfX8\xaa\x95S@d\x1d\x06S\x13\xa3S@\x82\x0e\xb1\xb8\x90\xe3S@&\x9c\xfby\x83\xa3S@|c/[\xb7%T@&\xaf\xa1\x11\xda\xffS@\x94\xc5\xc4\xc7(\xf4S@\xf6\xea\xdf\xb1=\xafS@\xa2\xbb\xb6\xd4\xcb\xfeS@\x8ec\xdf\xb1\xd3wS@\xf6\xf5<\xf0\x1e}S@ge\xbf\xee\xf0uS@O.\xcf\xff\xaf\xa2S@\x08i\xc4\r\xc5\xcbS@xc\xfdq\x1f~S@\x13\xe8I\xc9\x9cxS@\x95\x93\xe8Cq\xa2S@3\xc7\xd3\x16(\xa5S@T\xf5f\xa9\x1b\xbbS@\xef=\xdcTQ\x8fS@\xd9\x0f\x00\x00\xc9\x90S@\xcb\x82\x07\x89&lS@\xdfo\xb0\x8d\xa1\x00T@\xaa@OX\xbc\xafS@\xe0\x9d"7\xd1\xdaS@\xbbb\x9aE5\x86S@t\xf2\x8f\xef!\xd0S@4B\xb0\xaf\xeb\xa4S@8_\xb6\x95\xb1\x81S@U\x82\xf2\n9\xb7S@\xb7\xc3fE[\x85S@\x83{c\xd0\x92\x9dS@\xac\x1f21\x80\xedS@L\xf5\'U\x9c\xd7S@\x18W\x11\\\xfd\xd4S@\xc1\xf3\xb5}5\xf8S@\xe9\r\xc2\x0eI\xc6S@\xfd\xd0H\xf0\xa1\xacS@\x9d\xa0`\xb3\x0e}S@\xfbY4\xfe@\xf1S@"\xc8\xf4\xcc&\x02T@0^\xc3\xa2m\xf0S@\xee\x01\x18\xcf\xe0\x9cS@\x8d@\x9f`\xebxS@\xd8\x15\xaf\xdc\xad\xd4S@_\xb0\xe6j\xc7\xadS@\xc0Mi\xfb:\xabS@?R}\xd2|\x96S@\xa8B\xbd[\xf1\xd0S@[\x1e\x0e\xfcf\xb1S@\x1d\xe8\xb9\x9fE\x87S@\x81T\xaa\x88\xb2\xc6S@\x1e\xc1}\xcb\x01\xb2S@\xb2\x9b\xbf\x8b\xff\xefS@\x86Xy\xc7\xda\xd9S@\x99\xe6KD-vS@\r\xaf\x17[y\xfcS@a\x92\xd4^&tS@Nne#\xe5\x84S@\'\x97\xc7q\x1f\xb0S@\x8a\x814\xe7\x98\xf7S@\xb3f\xf5%\x9e\xceS@\xfb[\xed\xb4=\x9dS@Xi4k\x10\xdcS@H\xd8@\x92_\xf0S@t\r4\x1b="T@\x9e\xad\xa4/\x06yS@IW\xf0Q\x03\xcaS@_\xb6\x18\x19\xa4\xf1S@\x8a\xe1\x96.\x82\xd9S@]?\xb5\xf2+\xd2S@\x1c\x0f\xaa\x14g\xb3S@\x13-\xc9O\xe7(T@\xfa%\x17(\xc1\xa3S@}\x8b\x00\x1c\xbb\x00T@o\x18\x8cjZ\xf1S@\xc8\xaa5m\x86\xb0S@\t\xf8\'\xa7\x1f\x98S@\x93*\xc7\xd1\x7f\xb8S@\x8e\x0f\x0c\xe3LxS@M7*I~}S@\xf6\x8au\xeb\xf1\xcaS@\xf7\xa5\xb9\x84\x84\x85S@U?\x18\x03\xb1\x87S@\x89\x1e\xf5\x05\xee\xdbS@\x0fr\xf8\x1d\x9f\x9aS@\x93\xa7\x81\xf0\x13\xfdS@\xf0\xb0\xe0n\xf8\xc9S@\xb9O,\xb36\xf6S@,\xc0\xd7\x91\xe0uS@7Q\x1b\xb1^\xd4S@rl\xdc\x103\xa2S@\x8e\x9b\xe3\t\xdb\xfaS@\xc2?\x02\x08\'#T@\xd4\x89iS\x0b\xfdS@x\x94f\r\xad\xf0S@\x05\xf0X\xc2\xc2\x17T@\xe8r\xfb~\x19\xadS@\xd4[\xbcdOwS@\x87\xa7\xc6\x1e\x99\x04T@\xa9\x86G\x8f\x9c\xf8S@\x83\x8c17\x12\xffS@\xfeO5q\xbewS@\xa7\xa3^\x13z\xcdS@*\xbf\x8e\xe9\x8c\xb4S@k\xcd\xf9\xf9\xeb\x80S@\x85\xf9\x99\x91\x98\xe2S@\x19\x81X\xf5\r\xc6S@n\x9b\x10\xf7\xdd\xb2S@\xd9r\x19u\xdf\xe4S@yo/e.zS@\x06\xbc\x8dm\x7f&T@\xcb\x04\xa8\xe4\xc0\xc0S@\x19\xbdoug\xd5S@\x871\xd19\xf6\xa7S@"\xa5]4\xf4\x1bT@\xd1\x08E1\xdd\x90S@s\x04\x99RD\xd9S@!\x15\x01\x01\x0eqS@\xd4\xbc\t\x0cGqS@g\xf2\xb6g#\x9aS@G\x10\x1cj\xdd\xa2S@1\xc0i\x93K\xaaS@\xaf\xbb\x08!{\x88S@\x07x\x13\xf9\x99dS@\x9a!\xc4\xd0\x1evS@AR\xcbef\x86S@\x15\xdd\x9c\xb1h\x80S@+\xa9d\xed\x9f\x9aS@\xc6-|1\xd3uS@\xcd\xc2\xd4@~\xbcS@\xe8]\xcf\xfb\xd0\xdaS@\xa1Q\x14^2\x86S@g\x7fu\xd2KuS@%\xefX\x8fN\xedS@\x92\xcb\x1f\xb3\xd3\xefS@OW-e\x8fwS@\xc4\x10\xd3\xda\xef\xb0S@\xec\xc7\x145\xbe\xb1S@\x9a\x9b\n\xff\xd1%T@$\x16\x16\x0cC\xe2S@\xcb\x8d\xc3k\xc8\x8bS@\xa3\xd4\r$\x91\x9aS@\xe9C\x9f@\xb4xS@\x1e\xaa\xf3]\xfd}S@\x91F\x05\xae`vS@G\xea\x1b\xe6\xe4\x9dS@\xb2\xc0i\xd7V\xe4S@[#\x97j.lS@+\x16^\nX\xc0S@)\xf3\xd41r\xd8S@[\xc2\x08\x9e\xa3\xaaS@\xa4`\x7f\xb6\x14\xc5S@\x16Q/\xa3\xec\xf1S@\x84\xc4\xf9\xdf\xa3\x01T@5"Oa\xfb\x86S@"\xad\xbaT\x9e\xe8S@g\xfa\x80\xdd\x8e\xcdS@\xb6\x8f\xb3\x8ee\x9aS@cd\xa1\n\x90\xbfS@\x1e\xe1\xc5|\xa9-T@\xe3\x03\xe51G\xefS@D1\x06\xd4\x14\x85S@\xc4\x87 \xe54\xb4S@\xff\x18\x8d\x0f\xb6\xaaS@\xd4\xd1\x16\xc4\xcb}S@\x0bl(\xbf\'`S@x:\xa8\x82\x0c\x86S@;l\xe9O*\x84S@\x1f\x08\']<\xc9S@\xbb\r\xbf\'T\xaaS@\x8bV\xdc\x84\x99{S@H\xf6\xc6\xee\xf3\xb6S@M\x1cY\xb4\xc1\x90S@\x18\x87\x008~\xc5S@\xf6\xefP\xf3W\xd1S@\x1b/\xd45\xd7\x84S@\xe4\x8f\x7f\xc2\n\xabS@\x90w\xa1G\xcd\xeaS@GjU\xcaM\xfcS@\xd9A\x84\x8cS\x96S@\xdc\xff\x1c\xc6\x7f\xfdS@\x87qQ\xd1\x8b\x8bS@S#\xe4\xa3\xa8\xaaS@\xb3\x8b\xfd\x82W\xfbS@\x8b\xad{b?\xdfS@\x9c\xa4t>\x8c\xabS@\xdb\xb1\xf5\x14FzS@F\xfa,\x96YzS@\xdc\x04\xb9\xd2>\xabS@\xbc\xc4\xb7\xf4\x9c\x86S@r\x94x\x1c\x8cwS@\x8db\xf6Kq\xf6S@\xe4h\xa8\x90\x81\xb8S@tKV\xe9\xd2\xb0S@\xdf\x8b\xf2\xc1\xbe1T@4\x82D1\x96\xd4S@\x1b`\xec\x7fR\x8fS@f=D\x899\x04T@\xe6,\xbdT\x9d|S@\xd3\x04\x8a\x1b\x92\xadS@3\xbc\n\x87\x97pS@k\xb9#\x06\x12\x00T@\xf5\xd8\xad\xe6\xb2zS@d\xf9\xa8|\xb1\xd7S@\x03\x9f2\x8b\xdb\xe2S@\xf5\xc6\x8d\x8f%~S@A\x01\x81\xa6>\xabS@\xceab{>\xf9S@\xb5\xf8D\xe6\x8c\xa4S@\x80\xf1\xc0d\xd5\x85S@\x0b+74\x80wS@<\x102\x1d+\x00T@|w\xaa\xae\x94\x81S@\xa3R\xdc\xdc\x9d\xcbS@j\xda\xf7o\x9f\x8fS@b\xd9\xd9b\xe5oS@\xbf\x08n\xd8\xc5\x80S@\xee\xa8\xc4v_\xe9S@1\xe8\xf8\x89\x85oS@\xe8\xce\xa4\x17"\xf1S@\xe4+$#k\xf1S@\x07\x15\tQ\xd0|S@\xa6\xfa\nE\x9b\xe4S@A\xd8\xe4+\x94\xf6S@\xca\xa5\xcc\x1a\xed\x90S@\xbc\xdf\xc3\x80\xe9\xedS@\xc9\x86\x8f]\x16\xdaS@\x93h\x91.\xfb\xfaS@\x16\xf9S\x1ac\xacS@\xa3\xce5\rw\xffS@\xed\xc0.1\x00\x84S@\xb6\x16\xdc\xed\xa4!T@o\xfe\x81\xa2m\xcdS@\x9e\xdf\xe1\x99\xe9\x89S@\xb3\xc5\xc4=v\xceS@t\x16\xc4KXwS@\xears\xc2\xfb\xa6S@b\x9bJM\xbc\x81S@u\r;\x0f\x99\xb9S@\xc5u\xdc\xc9\xeb\xd7S@\xc3\xba?\x87\xc6\x90S@\x94\xba\x1c\x10\x95\xebS@\x9f\xb7\x8c*e#T@\xaa\xe6\x9f\x0f\xf0\xaeS@\xab\xa6\\\xeb\xa5\x81S@CV\x8c\xa1\xe2\x01T@+\xe3\xb8Q\xc9\x03T@0cm\x7f\xf2\x85S@\xf1\xef\xd8\xd10zS@5y\xe2\x84\x06\xd5S@\xcb\xf7\x8f(\x86\x89S@\xd8\xb3q\x1b\x13\xd8S@\xb3b\x13\xaa\xe3\xf8S@\x9b\x0f\xeb\x89\xfa\x93S@\xa0w\xaa\x1b\xb6\xc6S@\xa6\x80\x7f-w\x8bS@\xe0\x9ee\x8a\x98\x9bS@\xcd\xf8\x95\x16\x7f\xe5S@\xf5!v=\xc5"T@\x91\xfa\x92\x1eM\xe8S@\xbb\x94t\xd3\x06|S@\x9e\xfb\x83\x18+|S@\x04d\xfc+t\xc5S@o\xc3\xc7nA\xf3S@x^\xa2\xb1\xcf\xa5S@\r\x8dq/j\xe8S@\xf7\xffh\x06\x1a\xffS@e~\xac\x1b\xb2uS@(/_\x16\xf9\xfeS@\xf9~*-2{S@N)\xc3&\xce\x7fS@\xd4m\x1a\x15\xb3\x82S@\xbe\xbc\x19H\xbc\xf6S@\xdep\x06\xa8!\xb4S@*\xbf\x7fKh\xacS@\xd35lN\\\xd8S@\x1e\xd3\xb3\xbd\xac\xa6S@\xc3c\x16HE\xc5S@%A\xf2\x8d\x03\xffS@\xe5\x17\xa5\xfc\xfe\x9aS@\x1a\x01:JI\xd9S@\xe8K:\xf4^pS@9de_\x0e\xf1S@\xb9\xf8\x80\x90q\xb8S@\xee>\x0c\xfd\x9a\xb3S@\x8d\x10\x9f#\xea\xcaS@\xca\xbe6n\xf2\xe8S@a5\x96\xc1\xb5\xafS@_\xdb\xac\xbb\x04\xc5S@9?+\xa0T\xc7S@\xdc\x96w:2*T@\x90\xd4\x89fS\xd5S@\x9b\x9b\xc7\xb7C~S@\x11\xeb\x18$A\xf1S@\xff\x02\x93\xbe;\xc7S@D\x18K\x08\x0f}S@^\xbe$\x7fq\x9aS@\xd3=oFT}S@\x0c&\x054\'[S@|\xf1\xc1\x0b\x1c\x98S@[@\xe9R\xeauS@Wk\x9aB`lS@\x97\xfe\xe3xamS@@\xfb|\xfa\xc5\x01T@\xa2o\x13\xb0P\xb8S@\x8e\xca\xf2)\xe7\xf2S@\xafRr\xa4\x85\x02T@\xb3/h\x93\xb3\xf0S@*u\x89o5\x83S@\xa6\x07\xfagc\x98S@\x17mz\x893zS@\xd4\x7f\x91u4\x97S@\x064\xda\xdd%\xeeS@\x8d\xbefMM\xefS@\x88\xd6\xb2\xbax{S@\x84\xd4\x0b<\xd1\x86S@\xee3\xf7\x8c\x99zS@\x91\xa5\xeb\x7f\xf6\x80S@\xe7\x98\xe7\x1e\x05\x81S@\xf3\xbdE\xa3\xd8\xb9S@\xd62\x1a\x1e\xa9\xcfS@%#a2S\xedS@?0\x96o/\xb0S@o~\xcd\x9e>\xeeS@\xa6h|K\xe0oS@L\xe4x_\x87xS@\x05\xfc}\x92\xc6\'T@u\x88B*.\xb2S@8\xcc\x82\xb8\xc2\x85S@\x08\xb5\xf9\xbc\x9a\x05T@\xb4\x9b\xf2\xfaJ\x97S@\xbca\x91\xc3U\xf0S@\x1eZ\xc9\xe8\xf4\xc9S@\x8d\x0fkh\x8e\xe9S@7\x8fCx\xfc\x97S@\xcd\x86\xde\x0c\xd4\x80S@\nd\x8fM=lS@f\x97\xdb\xb2k\xacS@\xf1\x88q\x93\xdb\xbcS@<d"\\\x07\xb1S@K\xb8\xec\x1a\xe0\xbcS@\x02"\xbc\xcf\x98\xbcS@FC\x1dO\x8e\xb0S@\xe5\x1b\xef\x1d\x90\xf5S@9\xac\x81\xc6\xc2\x85S@\xc1l\xabg\xcc\xc9S@[#$\x025\x98S@\xe6\xe0B\xa8\x7fzS@IL\x0e\xb6\x86}S@\x9a\xe1je\xe8\xf0S@\xf3\x0eV\x08\x05\x1bT@5\x8f,=\x9f~S@\xedu\x98\xfc\xd0\xb0S@I\xe4}\xfc\xec\xedS@B\xf6\\\xe5\x0c\xcaS@\xd2^\xb1\x1aO\xb1S@*\x9dI\x9cW\xcaS@\xb4w*\x1c/\xbdS@\xda\xc6\xc4NW\x95S@\xac\xc5\x03\xd6\xb6\x00T@\xe3\xb4\x92\xa0\xa0\x00T@\xbav\xb9\xea\x05\x97S@\x94\xf2\xdf\xeb\x9f\xb0S@\x17\x86\xa1H\xf0\xa9S@\xaa\xaa\r\xddc|S@\xf27\xfa!\xb2\xdbS@%9IS\x13\xa3S@L\xff\x02\xb7\xba\x97S@9\xad]\xf8\x85\xdaS@\x9b\x05\xb0\xfc\x94\xf3S@_$\x8bx\xbf\xb0S@\xe3\xe0\xbc\xf9\xf1\xb0S@a\xf8\x87\x1e\xaczS@x/\xe9Yy\xf0S@\xb7\x8b\xa9\xbc\xc9\x96S@\x15\x95|\x80\x0f}S@\xfa\x1b3\xb1>\x97S@\xc0\x0f\xc8\x16\xa2\x8aS@\xaa\x90pH\xb1\xbdS@\x8e\x14 \xc9%vS@"57\xd4\x8d\xb0S@\xe6\xe8\x0c\xae|\x9fS@=G\xbf0\x83\xbdS@\xab \xf3\xab\xa3uS@\xe1\xba!\x0e\xc8\xe7S@\x87\x89)r\x90zS@v\xcc\xafQ\xb2\xedS@:\x9d\x06\x92\xa5\x84S@\xb0\xc7\xbfA\x8a\xf2S@-K^/]}S@b\xb2&!S\xfcS@\xa1\xad\xd4(5\xb0S@8\xfa\xebR\x07\xeeS@\x8cL\x1a\xab\xf3\x8fS@\xdc\xdfFaH\x7fS@(\xfb>@\x85\xddS@\xc3\xd4\x19S\xdf\xecS@\x8a\xd6\xf6\xdby\xa2S@\xd4yV\n\t\xb0S@\x1a\xd4\x01#\x13\xb0S@\xcc8\x0bf5\xaaS@\xea\x08\x90n\xf4\x87S@%O.\xa0\xa0\xd9S@>\x0f\xe9\xda\xa0}S@\x0b\x0f@\xe0}\xedS@\xd9\xea\xd1\xcd\x86\xf9S@zW]\x94\xa3oS@\x8de\xdc8\xbf\xd9S@\xad\x84\xbe\x92\xb5\xf5S@\xd9\xde9\x8d\xab\xe1S@\xe0\xdal\x8b8\xa0S@S/8\xe7c\xeeS@/\xc4\xe8\xbc\xe8\x01T@\xc8\x80\xdc\x05\xf3\xd9S@\x05\xff)\xa7\x18\xe8S@m\xb1\xd9\xf2\x84\xe5S@Y\x19\x8au\xd3\x92S@R\xc9r\xa0\xe2\x9cS@\x9f\xb0c\xbd\xe8\xd9S@f#2\xe1\xce\xb2S@\xec\x9d\xe2:T}S@=\x9c\xb2]k\xdeS@U\xfe\xea\xf39\xf6S@\x01Z\x07.\x82\x99S@3\xf4\x9eU`\xe1S@*u\xd4O\x9d\xafS@\xb3\xe5\xa6\xd0\xfc\xb0S@\x86\x96\xe6T \x9dS@\xb0f\xb7\xa98\xa8S@\xbd/\x10k\x08\xd0S@\x9a\xbe\xfc@gwS@\xdbu\t\x88f\x9cS@\x1a\xc5N*e\x85S@\x9c\xd1\xec0[\xbeS@\xb5\x83\x00!v\x86S@\x8e}\xe1\xa2\x9ezS@\x1ax+\xa2M\xa1S@\xeb\x9b4\x9cH\x7fS@\xd7?=\x100\xafS@\x97\x8f\xa7\x86\x1c\xb9S@\xdc\x02/0#\xaaS@\xfbXN5\x81\x96S@\x13Yn6\xbb\x93S@\x18\xbd{\xc6N\x88S@\xdb\xc4\xbf\xfd\x06\xeeS@q/\x1d]r\xd9S@\xfd)\x91S\xa3~S@Yg\x80#\x7f\xa1S@\xb4Hhk\xd6\xb2S@\x1b\x07\x8f\xa5\x9d\xb1S@\xf5\x97$"\xfd$T@\x82\x02|C\x9d\xaaS@\x93>\xa6\xcdg\xbcS@DEO\xaa\xa9\xffS@>\xb6\xa1\xfaq\xc6S@A\x8d\xd1$HvS@\xd3S \xa4\x9d\xe2S@2\x8fW\xae\xc4\x95S@e\x92=\x8a#yS@\x9e\x8eEz\xcc\x82S@@h\xe9\xf3\x1b\xa5S@\xea\xd7\xd5\xef8\x84S@k\xaf\x80\x8c5\xa2S@\xd0\xfa0\x03#zS@\x95:e\x93\x7f\x98S@\xf8\x02\xb1s\xd7\xe9S@\xa9\x9e\x91\x8aI\xa2S@\xfc\xa1\x84B\x0e{S@\x0b\xc8\x1d\xc1\xe2zS@.\x9dy\xd0\xbf\xaaS@\xce\x1c!d\x92\xddS@\xbf\x16\xc4\x12\xb1}S@\xe1%$\x8b8%T@\x98\xe0H\x022\xbdS@ \xbc{\x8e\x03\xfdS@\xb8\xec\x88V\xfe\xa4S@*\xa5\xe8\xe5\xf2zS@\xa1@A\x07,\'T@\x01\x88\x82\xb2\x93\x9aS@\xf8\x80\xc4\xccx\xa4S@\xabE\xc9\xd9\x97\x96S@X\x98$\xe6S\x9bS@c\xe3t\xb6\xae\xc4S@\xe9\x1d\xfe\xda\xaa\xd7S@\x10\xf7\xa2f\x14\xc1S@b \xe8\xc3\xb4\xaaS@oDC\x05=\x87S@\x9a\xe3\xa0|u\xd6S@\x19/\t\x95\xd1&T@\xd9\x1f\xb5\xcb$\x81S@\xe2\x04\xd9\x06]\x8cS@;\xd4\xa5\xa9\xc1\xe2S@\xa0\x9a\x11\xc5:tS@\n\xf2\x0c\xd6\xb3\xadS@\x1f\xa3\xc7\x8e\x921T@\xc9\x92\xe1C#nS@\xe4\xee>\x8fY\xefS@y\x95\xf4\x12\x12}S@\x9a\xca\xba|i\x9bS@AwX?\xfd\xe8S@\xca\x9f\xcb\x8c\xee\xe9S@:o\xb6&\xeenS@V\x18Kf\xf5\xbfS@V"\xf2\x85\x17|S@u\xcf]H\xa3zS@\xfbb\x17%xzS@\x07\xc1\nU\x08\xefS@\x9f\x1d\x1es\xef\x90S@"^i\xb5d\x1bT@4\x14\x13;\xbe{S@\x8c\xd9\xf0\x90%\x8fS@\xeb\x1d;\xf4Q\x8fS@\xf4\xf6\x93\xd2U\xebS@\x1b\xcd|\x1b\xdb\xe9S@47\xa3{&\xf4S@x\xbcU\xae\xb3\xd8S@Os\xb6t\xa2zS@\x07\x8a\xcb\xdck\xc0S@-K\xdf\x05,\x81S@\xce`m\xe6P\x8fS@H*\xd2\x9f\x9avS@Y\xb8RiO\x8fS@\x9c\xd5\xc7\x0fi\x82S@\x07~\xa9\xce\x0f\xa2S@\xd4M1F\xad\xe7S@M\x82\x11\xfc\xd4\x88S@\xc2J.\xa5\xec\x00T@0\x94\xb3I[\xffS@\x17\xff\xef-q\xf4S@6\x8e\x87\x05j\xa4S@)\x91\xe0\xefx\xd8S@0X\x0f\x05>uS@4uE\x9d\x0cqS@\x19m\x1c8z\xfdS@R\xf6\xb38\xd8\xe2S@\xf0\xe8\x1c\xc2\xb7\xc0S@\xe8\xbeX\xa2\x8b\x88S@\x1f\x16\xedW\xde\xd8S@\xb7l\x902p\xa3S@\xef\xeeT\xda\xc5\xd6S@\x05A\xfb\xe4\xfb\x85S@,\xc5\xfb\x96\xb5\xa3S@\xa9\x10\x98]\xd3\x19T@6\xdc\xe9o\xc5\x88S@\xeez\xf2j^\xa4S@F\xf9\x8d\xb2\xf6\xc6S@\x19\x8c>l\x86\xfcS@\xeae\xb7;&vS@\x9422r\xb6\x02T@\x85\x04%\x80h\xa3S@>8\x91\x9e\xf7\x98S@\xe6\xa4\xdd\xbe\x89xS@3@\x87\xadm\xcbS@\xdd\x1a\x05q\x98\xb8S@^\xed\t\xd9\xb3\xf5S@\x88AjF&\x9aS@~\x1e+2\xb1\xcaS@\x1b5?\xa1\xd2\xa2S@q\xfdWX\x8a\xefS@\xa6Wd.\xd8|S@\x86h+\x93]\xccS@\x0b\x9d\x8d\xc5\x89\xbdS@\xa685\x84\xad\xc8S@\x90\xfe;\xde\x8a\xe7S@z\xe9\xc3\xb1q\xd2S@!{\x82\xe3\xc4\xfcS@ \x16\x0b\x1e\xe0}S@\xc3\x19\x02K\n\x9eS@\xd3\x952\xdc&zS@\xa9b\xeb\x8a\x1c\xadS@:\xe0\x8d|\xfb\xcfS@\x92\xc2\x80\xf7\txS@\x04\xd2\xa2I\x89\xe1S@e\xa8\xa4\xf8cyS@\x11\x94\x02/;\x87S@\xc6\xf2\x1f@\x82\x00T@\xb7tcU\xf8\x00T@\x13*\x98bvpS@q\xa9\xe0\xd0s\xecS@\x9cI\xcfI\x8b\x8dS@\xfa\xecs\xbe\xf3}S@\xaf\xaf\xc2u]\xf5S@\xff\xf0\xfa\x80`\xf8S@7\x93\xf2<8\xfeS@=\x97Uc\xc9\x88S@\xf4(\x82\x05s\xc6S@\xf8&|\xaf\xf5\x8aS@~\xc9M\x0e^\xffS@\xe9\xb0V\x82azS@\xe0p\xb4\'\x18\xbbS@\n\x96\x03\xa0[uS@\xdc\x11\x11\x07s\xbaS@\x04\x86\xfe\xee\xdb\x88S@\xd6\xae\x93\xc0\t}S@\xbe\x9b\xa0~QzS@\xaa\xdc\xf7\xbe\xe1\xe2S@\xc0\xd2\x90\x87\xc5\x98S@\xd2~\xacp%!T@\x91\xa0\xc3y\xbcmS@\x0e\x8f\xc5\x99\xb4\xd8S@\x87\xc8\x91ee\x88S@\xe2l\x87\xa8!\xdaS@Y\xd71\x15y\xf8S@\xd8z\xe7\x90X\xf0S@\xfa\xa8\x11\xea\xb4zS@ Z\x19*\x12\xb9S@\x17\xa1O\xc0\xa1{S@\x18\x90\xed\xecl\x88S@\xafgf\xcd\xf7\x87S@\xac&p\x81\xb9tS@\x9d2\xe6\x94\x1f\xcaS@5{Y\xdb<}S@I*H]\xa2\xcaS@Dk\x14\x94\x0f|S@\xd2\xf8\x17\xc6\xbd\x17T@\x1e\xfa\x8a\xe6s\xfcS@8\x7f\xce\xa4m!T@D\xe0\xba\xc2\xcc\xb7S@_H\x05n\xd4"T@{B\xc2\xf7\xc2\xfeS@|\xa6[u\xf4\x10T@\x19o\x05\xcd\xc9\xbfS@\xde\x0e:\xa4\xa1\xa1S@4\xea\r\x0c\x87yS@\x10\xebFG\xf2\xfcS@\xc2\x8aY\xaa\x1c\x15T@\xe1\x87\xde\xab\xdb\xdaS@x\x96\x9e\xd0\x9f\xdfS@Tv\x1b\x0eo#T@\x89\xb0\xf5b(\x03T@\xedf\x8a\xc6%\xffS@\x83\x83\x1b\xafL\xc5S@\x91\x9f\xcbbS\xcbS@T=m\x01\xdayS@\xc2e\xd6Q]\xaaS@\x00\xbej\xd7}oS@\xe5\xb5gf\xd2\xc5S@\x1e\x86\x90g\xe1\xd4S@\x83{\xc3\xb4\xe9\xaeS@\xe9\x9b\x82\x1bb\x82S@\n\xdbm\x02t\x85S@\x86\xa8\x11Md\xefS@\xa3V\xd1\xb8\xa7zS@\x94\x93\x8c\xac\x04qS@5\x10o\xbf8\x84S@FF\x91\xec\xb5\xc1S@\xc7}\xb6\x1b\xd7\x86S@? \x06%{\xc1S@\xa1\xca\x12\xb3\xe8\x85S@\x927\x9d\x89p\xc1S@\xfa\x85\x13k}nS@\xcd4\x92_\xa1\x85S@\xbfj\x13\nC\xc9S@W\xf7\x0c9\x87\x86S@\xa4W-wh\xcdS@\x9d\xe8\x8a\xb0\xd4\xb3S@\x81|E>\x03\xcaS@\xf4;\xf8\x9e\xa4\xd7S@{\xcb\xb8\xa4I\xc6S@DJpp\xbe\xc0S@\x02~\x94\xf7\x9f\x95S@\xf4\x10~]\xe2nS@\xf8\xfdm\x8a\xae\xc6S@\xdf\xcf\x00\xfcd\xc0S@{\xba{\x1c-qS@f"\xdbFk\xc7S@\x1ec\xca\xd4\xc4\x8dS@n\x17\xbaL\xac\x85S@\xe4\xedm\xd0\xc8\x85S@ri\xfe\x17\xc2!T@\xb6\x15\x1b\x03\x17\x98S@3\xa2\xdaF\x06\xc8S@<8E\xd1g!T@\x9a1\xb6l5\x97S@L"I\x85\xee\xbfS@\x96}A\r\x0f\x84S@X;v/\t\x85S@\x85\x8ct\xae\xe7rS@#\xc0\x04(ppS@\xf6.\xa5U\xa5\x97S@\xa1p\xdb\xb3N\xcfS@n/\xf3\xee\x02\xb8S@\xa7\xcb\xeb1<\x84S@U\x89Vf\x03\xd0S@\xa6\x99p\x10R\x1fT@_\x0c6f9\x83S@jYi\xd1\xc0\xcaS@\xe6\'#\xe4\x8f\xc8S@uM\x843=\xbfS@\xc5\xcbzNX\xdfS@\xdc\xb1\xbfn/\x19T@C}%\x8a{\xcbS@\x9f\x9f\x1e\xa7Q\x84S@\x9b\xe0\x19\xa2\ttS@\x86\xa8\x8dv5\x96S@\x84\xdeJ\xa0\xcf\x89S@\xfd\x1b\xcb\x9d\xfe\xb4S@\xca\xdd\xce&\xedoS@\xe6\xd6F7\xb5\x9fS@cc\xd1\xa8y\x99S@\xaf\xb3\xdd\xe7\xdc\xcaS@\xd2\x80\x08n\xeb\x9bS@\xa3<\x15+g\xbeS@G)PS\x9d\x82S@\xe0\xf9\xca5W\xd4S@C\x17n;\xf5\xb0S@\xe7\x8a\xf4TGuS@fn\xe8\xc6\xda\xb2S@\xb2\x12\x11a\x89~S@\xc7S-`\xf1uS@\xbaf\x9eU+\xd2S@T\x0c<!{\x9bS@A\x8e?\xae\x0c\x9bS@\xbf\xe1\xdc\x92R\x98S@\xbc\xd8""y\xcdS@\xfb\xe5\xfd\xee\xd0\x00T@M\x7f\xe2\xbf&vS@E\x9fk\xa4g\xd2S@\xa7\x94T\xbd\xe9uS@\xd2-\xf8\xee\x11\xbfS@W+\x08\x8e\x9d\x05T@\xe84\x0cC\xb6\x81S@&\x9b \x97\xa1vS@\xa7\x8aE\xba\xc2\xbdS@\xd7\xc2\x97\x18\xf6\xb3S@.$;\xa8\x81pS@\xdfXS\xc0\xa7\xb3S@\xeej\xb9\xe2\xe7~S@\xa4\xbe\x9d\x1a\xb8\xb1S@\xfaT\xbbY\xce\xb1S@\xfd\x08\xbas\xf3\x80S@\xed\xd5\xa24\x14\x9aS@\xb4\x86\xfb\x1fa\x1fT@RY\xa8\xd8\xad\x81S@\xbcX\x8e%\xd1#T@\x12\xd9\xd7&\xd4\x00T@Y\xdd\x11@\xf8\xf8S@,*\xd7\xea\x1b\x81S@\xa9\x17\x0b\xedq\x9aS@;\xe0\x0b\xa5\x7f\x9fS@\x8ea~\x19\xdc}S@B\xde\xbf\xe2\xe6\x80S@\x0f\xe3\x1a\x99\xf2\x80S@\xbc!P+\xd1\xfeS@\x0b\xab \xc1\x96\x03T@\x857y\t4\xecS@*}\x19=\xcdvS@\xb9\x06\x06q\x88\x02T@\xdd _\x91\x00\x03T@\x14\xb3\x81\xedRwS@L\xf0\xa1\xbav\x80S@\xe8\xf2\xba\xd0e\x81S@\xf9#m\xa1\x85\xa7S@\xa7\xe2l\xcf;\xb1S@\xe9Q\xb8\x8e!\xb3S@\xdc\x8f\x86mO T@\x91x\x8a2\xf0\x9fS@\x05\t\x8f\x8c7\xa0S@\x05\x96O\xcd8}S@\xcd\x9f\xf2\xe8$\x81S@\x19\xef\xdbM?\xe5S@8\xb9\xe588|S@s\xe7\xa4\x18\xfd\xb0S@\xd3`;\xb4\xd5\xbcS@j{\xdcM\x13\xa1S@@\xb610awS@q0)\xac\x1dvS@p\xf2\xab(\xb3\xb1S@\x96\xb0v\n3\xb2S@T\xe9e\xe8?&T@w_\xe9\xdf\xa3\x98S@m\xb2\x9a\xb2\xaa\x00T@\x8fl}\xaf\xbe\x00T@\xbf\nd\x14\x84\xa1S@\xe8\xe1y\x112\xb0S@\xb5\x0c\x92~\xf7\xb1S@\xa0\xb4\xc1\xef)\xa2S@\x0f\x89\xf9\xa3$\xb0S@fZp\xbb\xb6\xfeS@2AM9V\x98S@\xceH\xbe9\x92\x98S@z\x85\x15\x1bK\xfbS@\xcc\x1e\x08\x13\xc6\xfeS@\x94\x1d\xe6\xf3`|S@J\xad\x100\x93\x9aS@\x01\\O\xf2\xd8\x94S@\xd81\x18Da(T@\xc4\xc7\x85Gu\x98S@\xe4.\x17\xa5\xa0|S@\xc9v\xcf\xae4\x81S@j9Z\xb4\x9e\xb1S@\xc7\x8b\xf0Gv\xceS@\xe4\x8e;= \xa1S@i"\xb8 \xa4\xffS@\xf1\r>\xd3W\x9bS@\x91\x8b\x8e.0\x98S@\xf3\xe5\xa1\xf2\xfa\xdeS@\x1ah\xdf\x87\x8bxS@\xebd\\+%\xfeS@V{\xc4e\x10\x81S@\xbf\x00b\xe7E\xb1S@t\x81O\xa1G\x7fS@O\xaaB\xdd\x9c\xb0S@\xae\x97\xc6\xc2\xfe\xb0S@\xb6\n\x08\x10\xfd\x80S@1\xe9\xff\xe6\xf9\xd9S@\x1f\x9f\x9dz\xb0\xb0S@\xe9\xf3\xe3E\xad\xe7S@1\xf0\x8b\xecs\x9bS@\x9e\xdf\xdc$\x8b\xfdS@R\xa5\tR\x14\x96S@\xce\xaa\xd0I\x89\xe5S@j\xcf\xfe\x05\xa3\xe5S@m)\xa2\x00@\xb0S@<\xb5\x8a\x1e\x91\xcfS@\x0fH\x1d-e\xf8S@S\xce\xbc\x84\xfa\xe6S@\x1d\x94\xe7\xd2\xbf}S@\x92\xd4\xad\xa1\xfd\x7fS@5\x8e\xec\xd2u\xa4S@\xdd\x86\x80\xfc/\xafS@\'\x1a:=B}S@\xc8\xf6\xd1\xd5p\xfbS@\xaf\x05W\xdf\x89\xa2S@\xcdu+\xdb\xa6\xcfS@P\x07\xb9\xbb\xb1\xafS@^\xd7\x0e5\x05\xfbS@\x8er\x86\xd6\xfd\x9cS@u\x17R\t\x9f\xf8S@\xfcD\xb0\x87M\xd6S@^VVcT\xa0S@oC\x84]\x9a~S@\xf7\x88|\xca%\xb0S@\x87\xbe\n\xef0\xb0S@\xf2\xbd\xb4Q\xdezS@\x01Gf-V\xfaS@\xea8u\xb6\xb0~S@n\xda\xd3 \x10\xa5S@\x02\xad\xa8\x1a\xf0\xe8S@h\xc0\xa0\xbe\xa4\xaaS@9c\xa5\xccS\xf7S@\xd0\xe2\x17\xee\xb5~S@\xb5[\x90\xa7D\xa3S@\xab\xf3\xfdv;uS@\x1c"\xbc\xc2F\xa1S@\xc9E\xab\x94\x8a\xa1S@\x94\xff-3\xaa\xe0S@-\x122\xb8\x8d\xe9S@3\xe0W\xe2\xc4\xd7S@v\xc5\xbf\xb5!\x7fS@y\xccs\xcd9\xf6S@a\xdeD\x8b\xed\xd7S@\xda"\xd0\x92b\x7fS@4i\xaa\x03\xb2\xe9S@=\x01\x84\xba\x1c\xd8S@\xfd\xab\x0e@q\x90S@\xd1\xb8\xec=\x0b\xb8S@ \n;\xa8\xfa\xb6S@\x0b\xe7O\x94\x06\xdaS@\x8b\x8e\xa1\xcd\xc8\xd7S@\x08\x10\xf7\xff,~S@h\x8e.ls\xf7S@)\r\xebJC\xaeS@\xa1SQ\xf8\\\xd8S@\xcdp\x99\x8d\xd3tS@\x86\xb14#\xac}S@\xfe\x11y0\xda\xe9S@\x9br-\x85\xa0\x92S@\xc3x"\xb1\xfb\xaaS@_3zP\xc7\xa6S@\x88w\xadAN}S@@\xc8\xc3\x11C\x91S@\xee\xff7\xbd\xe4\x90S@\xdb\x1dw\x84\x0e\xa7S@\xbfa\xd5^\xe7\x90S@\xf6\xd5i\x0f\x8cxS@^\x18\x04\xdda\xefS@\xbc\xf6\xef\xf6\xe4}S@\xfd\xdc}j\x9b\xf8S@\xfa\xdex\r\x94\xf6S@\xa2\xa6\xd8\x16\xe6zS@\xc4\x04\xfa\xc5\x831T@\xa9\x98t\xa6\xff\xaeS@<:_\xd0I\x94S@\x81a=cN\xebS@\xd1\xa9\x14\x19\xc7\xebS@17\xd7\xf9\x88\x90S@\xb0\xcc\xb6\xe9\xc9\xe7S@6\x9f\xb8\x18\xc0zS@\'w\xba,\x92zS@\x10\x85BV\xd0\x8eS@g\x8b\xa8e\x7f|S@7\xd8H\xbd\xf4\xa4S@\xb8\xf8\xe6\xce\xc5|S@\xc8:Qs\xbb\xaaS@?\xd5Zh\x87zS@\x0eC\xf78\xd8\xe2S@\xd7\xba\xe2\xdc{zS@\xd2\xd9\xed[\xa5\x8fS@\xde8:\xe68\x8fS@5\xd3\x08Yv\xb7S@$\x95\xab\xf4Z\xa8S@\xe8\xd9\xda\x9d>\xeeS@\x13\xdc\x8f?&|S@\xb4\x88\xe0=\x94\x9fS@C\xba@2(\x92S@=\x8f\xdc\xcb7zS@\xec\xfc\xb9<+yS@9^\x12\x187{S@\xd9\x82\x9b\x05\xb6\xacS@7}\x80b{\xecS@\xf3\xa8\x82\xf0\xf9\xaaS@I\x9e\x83M1|S@<W>\xfdX\xefS@\xb7\xaeO\xfaF\xd9S@\x05\xb8\xc6H\xc1{S@\x0f(L\n\x94|S@\xa1\xdd\x1d\xb7EtS@#\xe2T\xbc#\xd7S@i5\xae\xff\'\x8fS@g\x8e/\xd3\xca\xe0S@}\xe92\xb2\xd9\xd7S@\xcf\xfe\x16x\x05{S@\xedcM\xda\xdczS@\x17INn\xa8zS@\xb8\x03\xba\xfb\xb4\xeeS@\xfe\xb2!\xe6\x93\xa7S@\xec\x9b\xa9\xdc\xe3\xf2S@\xe1\xedU\xc4\x1b\xeeS@\x1d\xb4\xbbf\xc3\xa4S@q\xed\x109x\xd6S@a\x0f\x11\'\xc6{S@\xdb\xaa\x14d\x06|S@\xa7\x9e@l\x91zS@fi\x19@\x8a\xddS@\x12\xec?\xe6[\xf0S@@\xd8o\xe1@\xefS@O\xca\xfaQu{S@v\tl\x04\x8a\xb1S@\xd4\xa3\xb0e5\xaaS@\xf4\xf7d\xd8`\xeeS@\x15a\x9c\xac\x84{S@S%\x0b\xdd\xfbzS@\xc3\xbb\x99\xf37|S@n\x7f\x88\xefN|S@\xdd\xd3\xfaf\xfb\x98S@\x07\xa6\xf4N\x9a\xaaS@\x06|,$\x0e\xa2S@\x90\xa6\xb6/P\xefS@\xb2M\xe4\xb7\xf4\x90S@\xb4\xc9{\x9eo\xf1S@\xf6\x99\xf9\xbf\x18|S@\xe7\xa1\xb6*F\xd6S@\xc3`r\xa7\xf9\xadS@!K\xef\xb9R\x88S@\x1a\x93V\xff\xbb+T@\xffF\xc0:tpS@W\x1aV\x0b\xad\xcdS@\x98\x9c\xf3U4\xeeS@I\xc7\xb5j\xb0\x01T@\x90\x183\x0b\xf7\xfaS@H\x17\xa1\xf4}\xd9S@\xb1\xa9\x8d\x9e\xcc\x96S@\xb6\xf2\xf7\x07\x98\xb8S@\xe4\xa8\x8d%\x9d\xa8S@\xf0\xc5\x16\xa3\xc9\xa5S@\x166\xc7t\xab\xfcS@Zu\xad${mS@)\xb2\xf6NL\x80S@\xe8\xfa\x85\x85\x19\xffS@?\xef$\xa9\x8b\xc0S@BXES\x93wS@\xa6\xd4\x0b\x8fN\xd4S@\x03\xb1,\rM\xf1S@\xe7\x9eY\x84\x95\x88S@R:\xc2\xe6V}S@\x9eN\x91DU\xbcS@\xef\xb46J\x06\xc5S@>\xa9p\x8d/\xa3S@\xcaH\xc5\x80\x04\x01T@\x80\x16J8\xf2\x95S@\x9f}\x7f\xb0\x83sS@\x7fv\x14\x83f\x88S@\xb4\xe0\xe0\xe7\xbb|S@\x8d\xfa\xd6\xf0\xd3\x8fS@\xb9\xe5\xfc\xc0N\\S@v\x1f\x97/\xd1\x88S@^\xf0\xa8\xde;~S@\xf3G\xc8\xea\x9buS@\x11h\xac\x0b\'}S@\xe7/\x97\xe7\xdd\x8aS@\xbeNm\x83WmS@(\x86\xdf+CtS@[z\x91\x0f\x82\xcbS@v\x8f\xb9(\xe6\xbdS@BC\x1d\xdd\xa6|S@\xc5\t\xee\\\x16~S@%\xa1H\x94\x83\xc8S@\x8b\x08\x147\xae\xd4S@\xa9"\xfd\xf9AyS@ 6\x1a2\x12|S@\x1d\x08@\xa3_(T@C7@9\xa0wS@Y\xc6\x0b\r\xc5\xd7S@\xa4\xec\x9a\xca\x99\xd1S@\x197i\xe5\x1fzS@\x15\x0cr\x1cW\xc7S@\xee\xbf\x16VU\xc7S@u\x1f\x82\xe3\xb3}S@\xc3\x97e-\x1d\xc7S@\x99rD\xb5L\xd8S@\xd1j\x95\xae\xe9\x8cS@\xd7\x899\xfe\xf6\x87S@\xbfG=A=\xc9S@\xb1\xb3\t\x0c\x7f\xd8S@\x1d\x96C\x16\xa5~S@:\x02\xa4\xbb\x84\xc7S@\x03bn\x95\x1evS@\x05Q?\xc04|S@x\xdd{\xea\x89~S@\xdd<\xa5\x97\xe5\xd9S@r\xe9\xd9\xa8\xec\xd4S@\xb4KyO\x03\xdaS@C\xbe&\x08\x99~S@\xb1\x1c\xd4\xc25}S@i\x88\xe3v\xcd\x87S@T_`~\xbc{S@C\xf1\x1c)%\x7fS@\xf5p\x9cL\x86\xd6S@\x97\x97\xc9\x1a\x9a}S@\xcb\x01Cw\xa6\xb7S@\xcb+\x98\x16\x80\x85S@\x8352\xac\xd4\xb7S@\xc9\xbd([\xa0\xcaS@\xeb\xb3\xc2\x99\xd2\x7fS@b\xb8u\x07\xd5{S@!b)%K\xcaS@\xf7\xc3,8\xaf}S@\xffl\xdb\xf5\xfb\x87S@\xe7=t\x05X\x7fS@\xc6f\x15C\xb3xS@=;n\x1b\xb3\xc8S@\x9b\x92}\xb7\x08|S@\x84RC\x18\x00\xc7S@{\xd6\xe6#\x9f}S@V\xe2r`|\xbaS@O\xe7s4\xfduS@\xb5s\x95\x94a\x7fS@2M\x8a2\xcb\xb9S@\x80\x07P\xf8\xbc\xb8S@\xa8\xe0\xc7\x16{{S@gb\x05\x88\'xS@\x86\x84\x8e(\xb7\x7fS@\x07]\x01!\xf4pS@\xe5$O+\xaa\xc1S@\xdc6@AA\x97S@\x00sQ4$nS@\x8f\x84\xfc\x1b\xbd\xc0S@>\xfbV>\xd6\x03T@\xd80:\x08\x9a\xffS@+ ) 5\x02T@(\x84\xd2\xfa\xeb\xf8S@u |\xb7\x08\xf9S@$\x9c\xa1\xcb\xa0\x03T@\x90\xc35\xb7\xf3\xfeS@\x12N\xf9S\xe4\xfdS@a\xc2K\x17\xb3mS@\x88vj\xf7\x90\xb2S@J\xae\xeb\x1dV\xbfS@\xaa2\x82\xa7\x89\x17T@=#/\x02\x18|S@\xb5\xe6\x9b^osS@n\xdf\x83\xa1\xdb\xb2S@\xe0\xaas\x15\xf9\x00T@V\x0e\x848\xf7\x02T@\x9e\x89GP4\xbfS@\xc0\xc8`\xb4\xaf\x9fS@\xb4\x12&\x9f\\\xbeS@\x06\x1f\xcd\xcd\xc9\x86S@\x91>\xa1\nc\xa2S@\x03;\x8a\xba\xdd\xb2S@\xaf\x14Pl\xeczS@/s\xd1U9{S@\xaaV\x86(M\x01T@2\xc0\x8b\xed\xddnS@\x05\x80\x83\x92a\xb2S@\xcd\xf3\xd6\xe1\xa7\xe9S@\xb6\xc0x\x99\x8dsS@ \xb0\x8e[b#T@g\x1e\x14\x8d\xc0\xb1S@\xbc\x98\xe8\xded\xbdS@@k\x93`\x18\xb0S@\xe0&b%\xb7\x17T@\x94\xda\xdb\x9c\xa1\xfcS@4\x96^(\xb6oS@\x93\x83R+=\xb1S@.9\xea<\x9f\x00T@r\xc0\xb3L\x10\xa2S@\x0b\xe9w\xf8\xd0\xfeS@\r\xe8C\xab6\x00T@\x97P\x05\xf8\xc4"T@f\xc3\xfc\x8d\x05\xf5S@w\xee\xdc\xa4\xbe}S@\xe9\xb7I\xb4L\xfcS@\x83\x99\xaa\xc4\xd5zS@\xc5\xa0\x020){S@0\xdb\xff\x01W\xfbS@\x0c\x1a\xbdc\x99\xffS@G\xcf^\x16m\xfcS@3\xbc\xbd\r\xf3\xa6S@\xc7!\xf9\xa4\x9c\xffS@\xe7\xaa/Cq\xe8S@\x17\xcc\x967^zS@\x90\x91\xe8\xd5g\xb9S@\x9b\x9d\x8f\xbe\x1a\x81S@\xee\xda\xaf\xb3\x8bnS@\x99\x87\xf6T>\xacS@sE\n\x1f\xe1\xb1S@\xd5\xfcp\x1e\x87zS@\x88\xb6jv\xdazS@I\x96H\x9e\x03\xe8S@d\x11\xca\xc9\x14\xa4S@\xe4]\x7f\xf5\x0e\xfcS@\x82\xd8\x94\x1c\x9d\xb1S@\x1d)@\xd3O\xa5S@n\xef\xfar\t\xabS@\xe1\x05\x17R\x97\xe5S@\x1bh\xc5R\xb1\xa4S@t\xbc\xe6v\xbe\xaaS@\x04]\x95y\xf0\xaaS@Z\xebvlgoS@\x11*/\x14\x03\xb7S@\xd7]\xc7vD\xaaS@\xc4\xba\xa9pV\xa0S@\x10\xe3\x15\xfb/\xafS@\x8ak\x1f\x8b\xcf\xa0S@\xe1_8\xce\x84zS@\xc4\x94\xf6+\x01\xe9S@\x8c\xa6\xa26e\xa1S@3>y\x174\x19T@3\xd5\xe2\xef2\xfbS@\xf0\xfd\xf5\x87b\xb5S@\x9ch#\xd5H\xa2S@{\xa8\xaa\x10K\x19T@\xc4\xfe1\x1b\x84\x9bS@\x0e\xb9\xde-\x86\xf8S@|\xc7\xcd\x0f\x9c\x9bS@\xbbo\xf4\\\xbe\xb3S@P\xaa\xf4Y\xf1\xb3S@\'d\xa9\x0e\xaf\xe5S@\x17\xf2h\xd8m\x9bS@B\x9a\xdd\x8c\xe8\xf9S@\xceG\x84\xf7#\xb3S@\xb5\xb0m\x1ab\x82S@\xb0_e\xb9\xd0\x8dS@x\x13k1\xad\xb1S@\xac\xfa\xb5\xbeT\xebS@\xb4\xd9\x0ew\x82\x98S@\xe5\x87\xe4\x13P\xeeS@(a\xf7\xd2/\xeeS@\xc18=I\xdbnS@T\x1eW\x0c\x11\xedS@\x8eM\x91``\x95S@\xa9\x96\xa7+\x9b\xb1S@\xfdc\xf0\x94\x94\x97S@\xf9Qu\x97$\x98S@\xd7,\x9f\x89O\xf9S@\xce\xcf\xf3(\xa9\x82S@P\xef\xe0\x13\xfc\xa4S@A\x93]\xbf\xe0\xabS@xHO\x90\xb4\xb0S@a\x83\xbd\xb0\xf7\xb0S@\x93\x03\x1eJO\x97S@\xe8\xbf\xadS\xa8\xb0S@@@\xbc\xee\xd6xS@\xadr~\x10\xfc\x84S@\x92\x8f*6\xaa\xeeS@\xd8\xed\xd7\x836\xb0S@\xf7\xc1\xd9\xcfP\x95S@)\x16HJ8\xf0S@\xccT\xbe\x85\xaf\xafS@5J\x08\x1c\xf3\x9cS@ \x95R\x87%\x90S@\xc0\xc8\x0e\x1f\x9f\xe6S@\x7fD\xc2bF\xefS@\xda\xd7\x0f\x0b\x92\xa6S@p_ydv\xa1S@\xd4yJQ\x15zS@\x80\xa3\xf6\x9b|\xeeS@\xd5I\xa1\x9f\xe2\xaeS@rs\xb3q8\x91S@\tz;\xfe\n\xa7S@\xb5c\xa7\xbc\xdb\x82S@*\xc4\x17\xd8b\xf1S@\xaclv\xefZ\x84S@\xa4\xcb\xa78\xd8\xa0S@\x0f\x89Bn(ZS@3\xd0\xf4c7\xaeS@\x98B[\x8f\x981T@\xect\x98\xf9|\x90S@\x0e\xaf\xde\xf1\xda\xf0S@\x17\xfb\xf6V\x01\x92S@\x88\x9e\xae\xc9Y\xa8S@\xf1P#!\x9a\x83S@\x10\x98\x8d\xbc6\x84S@\x07\xe1\xd9\xaf\xfd\xf2S@PL\xf8\xbe\x8f\xe4S@\xbb\x0b\x8a\xeb.\xf2S@\xb1\x19\x97lK\x1cT@4\xa7\xe1\x8b\xfauS@.\xa2\xfc{\xe3\xe2S@\x14P\xcbeK\xf4S@\xc1\x1dg\xe7I\xa5S@ou\xfak\x86\x83S@\x11\xffSA\xd3\xaaS@~\x04o\xd4}\xaaS@(\xb9\xc0~\xc5\xa1S@\xe3\x85\xc4\xa3\xf6\xa9S@\xf4N\xb7g(\xaaS@\xc5\xb7X\xa3\xd2yS@\xf2\xac\x1f\xa0DzS@\xb9\xe1\xa4\xc0.\xbcS@\x89\xef\x00C\x89\xdbS@a~i\xa8\r\xd4S@\x0f\xbf\x17\xb3\xb2}S@y\x1d\xd5H\xbe\xbfS@\xa5H_W(vS@\xb6\x98\x99\x93\x8a\xdeS@X\x1e\x00\xbe\xbb\xcaS@\xf2<F\xcf\xe3dS@9\x1a\xfb$\xec\x86S@h\xc2c\xeb\xfc\x1bT@\xcdC|\xf2=\x00T@\x9ejO\x04\xce T@\x0c\x1b\'T\x87\x99S@j\x93\xe8\xa8\xc1"T@H\xdf\xc2\x8c\xffzS@\x15\t\x96\xc6\xca\xfeS@0>\x0fB\xe3\xfeS@Lu^\xc6:\xe8S@L\xa3\xa1\xfe-lS@\xe2YpK\x9c\x8aS@\x00m9&\x8d\xfdS@\xb9X\xb2\xc4\xfb\xe6S@\xdeng-@\xe6S@\xbe\xa41\x0cw\x99S@\xc1\'b\xbc\x87\xe9S@p\xd5\x19C\xac\x85S@x\xc4\x91\xb0\x91zS@\xe2\xc2\xbe\x1a\xb4zS@\xe8\xc9\xeb\xdeM\xa6S@\xd5\x88)\x0c\x95\x9bS@\xd6\xaf3M@\xebS@\xb0\xdaw\x1b^lS@jK.W\x82yS@\xb0\x05\xabPSwS@\xc3\xdbPK\x11\xa5S@\xbf\xb6S\xed\xaf\xf3S@\xbe!\xcb\xbb;uS@\xe9\t\x0b\xd5`\xd2S@\xcd*\xfd\xf2\xe5\xa5S@\xc1\xaa\xc8U0\xdcS@\xd0\x8ak}l\xcdS@g\xdf\x17\xa9\xe3\xcfS@;9u\xeb\x02\xdaS@\xbcM%W\xc1\xe7S@uN\xe3\x99\xbb\xb8S@\xcc\x1a\x0e\xaf\xc0\xb0S@K\x10\xe6"\x85\xf0S@\xa1\x02\xc6&y\xa6S@\xce`3\x97)\xd7S@\x10u[2[\x98S@\xb2ciE\xb3\xc8S@\xe9\xd4\xc4*\xfb\xfaS@\xae\xe9\xa9]\xa2\xf7S@\x07\xf2\x9f\xa8\xb3\x1aT@\xdb\xf8\x9a!1}S@\x15^(\xc2\xcd\xdaS@\xd6&\xd8\xce\x9cxS@\x15\x88+\xeeX\xb5S@&\xde\xdd\xefJ\xa0S@d=\x82\xfd\xec\xabS@s\x8b\xd16:\x89S@\xc7\xb6\r\xf7\xcbvS@\\\x05\x16\x98\xd7\xccS@\x84\xd1UJ\xcdzS@\x84\xee\xcc\xf5vzS@#\x94\x14\x9dB\x9dS@\xdaM\x0c\x12x\xc8S@\xe1L\xef\x10|\xc5S@\xe1\x82\tu\xdc}S@.u\xa5\xaa\x90}S@J.\xb1\x06\xdb\xbaS@f4\x9cv,\xc0S@\xab\xef\xd9\xb0$zS@\x8c\xa2\x19\x9d.\xa3S@\x1a\xac\x84na\xd9S@\xe5[\x8f<\x10\x85S@\x85\x18;\x81\xef\x96S@]m\x83\x19\xe7\xd3S@\x020\xe2(q\xafS@\xd0\x0b\x11\xe5%\xfeS@/di\xc4\x99\xc0S@O\x8d\xc5`\xfe\xdcS@\xca\x8b\xa1=\x1a\xdaS@m\xc8N\xae\x80\xe7S@\xe9\xfca\xb4\xadzS@\xaa\xfb{\x17\x1c\xd5S@\xadS\xd6\xee\x9anS@\xf1\xd1\xf3r\xdfnS@H\x14\'~~pS@0\xce\xd1\xc3\xe4oS@\xc5\xfa\xc6x\xd5oS@\x1d\x86\xa0\x8e\xffpS@jK\xbf\x1e<\\S@\xd6\xdbw\xd8mpS@\x05\x89\xfc\xb3\xbe~S@\xec2E7\x19uS@\x00\xfeR\x18\x06vS@\x8d\x9bfJ7\x99S@lC]\xd8\xc9vS@\x16c\x9d\xc4\xe4\x80S@7o\xe4\xdf\xeeqS@\xfcT\xdc\x10\xa9\xdeS@TGS\xeb&yS@B\xb3z\xd8]uS@\xa7\xf7j\xe6\xc0zS@\xcf\xff_j>zS@\r\x15qO\x8bzS@f\xed\x80\xa0izS@\xce\xf8;\xb3;{S@.\x91\x88\x10\x12{S@\x8a\x12\xd1R\xdb{S@\r7\xbb\x95\xfa\xabS@\xdb\x0b\n?\x95\x97S@/B\x86:\x9d{S@\x14\x12\xd9K\xcaxS@I\xbf\x96\x00a|S@\xcdD\xf8m\xda{S@\xad\x9d\xaa|\xfeyS@\xce\'\x1e\xccY|S@\x9e\xd3v\xf6\xe2}S@\xf8\x81m"\xaf|S@\x0fo&\x91\'|S@b\xfd\xa0\xa4/}S@\x865\xd3v\xf1zS@\xf8Q,^\xa8}S@\xf9\x02\xe4 8}S@\xdb\x02)) ~S@\x81\xa7\xc2\xa2\x84}S@\xa1R3\x95u\x7fS@*\x1b\t\x0b\xba\x7fS@\x174\xab\xa5\x90{S@\xaa\x9c\x19\x132}S@\xc7\x0e\x86\xff6\x81S@\x12\xcd\xed\xf6\x94sS@h\xbb\xbf\x82{\x81S@\xa5:\xab7\xce}S@\x9e\xd3\xb3\x14:\x81S@\xc3c\xe6a\x8f\x81S@_\xc6LF\x7f\xf0S@^\x84G\xba\xbe~S@]$\x1f\x0c\xa9\x82S@\xbf\xb6M\x95*\x82S@D$=\xbe\xe5\x82S@P>\xc8\xc4@\xd9S@\xb3%>\xa0\xc2uS@\xb5\xb0\x13T\x90\x83S@d[\xe9$\xb3\x83S@|e@P\\vS@v+\xea\xc9J\x84S@\xec\x93`T\\\x84S@\x0e\xf8b\xec\xa8\xc3S@\x81O\x99\x0exvS@\xa1\x1b\x0e\xbb\xcf\xefS@\x9d\t\x00`=\x85S@k\xa0\x91\xc1\xbf\x86S@-im\xa6J\xf3S@\x05\x04U\x88\xa3oS@#\xad\xd19AxS@TI\xce\x8d/wS@v\x86T^\xa6xS@\xdb\x9b\xf6s\xce\x85S@\xe3\x11\xed$)\x85S@\x92nu\xe9\xc2\xf9S@\x06\xa4@cC}S@\xf7\xf3\xfd\x8d\xeatS@\xeb\x8a"\x87\xbe\xacS@\xbfc\x056\xd8\x88S@\xf4HoX\xe6\xc0S@S\xecjr\xcf\xf6S@\xb3\x98\'\xc8\xe7\x8aS@\n\x83 \xa3\xad\x85S@\x90[\x07\x7f\x9awS@\x13\xad\xd4\xb6dyS@\xd1\xac\xa8\xf9h\x88S@\x1d\xf4\xed\xf0s\x8fS@\x87\xa0\x0f\x86e\x8bS@4\x04\x9f\xbe+\x84S@k\xb2\xeaE\xa3zS@A+M\xfeE"T@\xd26@\x0e\xd8|S@SC\xd3$i!T@RG\xc6\xd0\xd5|S@9=\xd3U\xc9\x80S@8\xdcC\xe7\xc5\x1fT@eB\xd5\xa4\xe3\x9aS@o\xb8\x05N\x1c\x9bS@\xbcg`L\xc7\x98S@\x00\xb6[`\xc7\x99S@,dc\xe5\x8d\x99S@|w\xb8]\xdc\xa0S@\x83e\xfe6e\xa1S@g\xc8\xcbK\xd3\x9dS@|\xae<\xe0\xc0\x9bS@Z\xf7\xa4;\xa8\x9bS@:\x80e\xe9\x08\xa5S@*Nu\x066\x8fS@\xf4\x18\xa3S\xd6\xa6S@*\xd3\xc7E\xe5\x90S@U\xda\x92\xd8o\x1aT@\x1b\x9f\xc9^W\x19T@\x1a\xa1\xb3\xc91\x19T@\x1c\xe0f\xc9\xae\xa2S@lb?\xb7,\xaaS@\x10\xf2\x84,\xde\xa1S@\xbfN\xb5:\x93\xaaS@\xb9\xe5d\xbd\xf9\xaaS@\x12\x8c\x96\xc6\xd7\x98S@H{\xcb\x98 \x91S@\xaf<|N{\xaaS@C3iL\xca\x91S@\xaf\xa6T\xff\x03\x8fS@k\x12g\xb7\n\xa5S@\xe6@\xe6\x94$\xadS@\xf1W\xf0\x15p\x9eS@\x10\x02\xea\x89\xad\x92S@\xab\xe5\x93\x87>\xaeS@\xaf\xa6&\x97-oS@\xefl\xb7@\xf2\xa0S@\x7f\xe96\xf7a\xa1S@$\x9b"M\xcf\xa1S@\xf6\xce4\xe9\xd0\x94S@\\\xfe\xd2\xe7k\xa8S@\xa9\xf7\xafW\x0f\x9dS@ U\xcf\x05\xae)T@\xf5\x1c\x91I\xc6\xafS@\xcbPnO\x0b\xb0S@A\x11\x8e\xc2\xc6\xa2S@\xa5\x9bCj\x8a\xb0S@\x83r\x9d\xdfV\x97S@aV\xc2_G\xb1S@g+ (*\x98S@\xd3N\xf2,\x85\x98S@lB\xe7B\x14\xb2S@8\xd0xy\x0c\xb4S@\xa4\x1eB\n\xd8\xb3S@\xa9\xd4,\xbb\xfb\x96S@\xf7\x92n\xae\xa8\x9bS@;\xb6\xc1\xf6\x11\xb1S@;\xe68\xba\xb4\xaeS@\x91_\xdc\xee:\xabS@\x1c7:[~\xb7S@\x88\x1c\x8a\x00 \xadS@-\x1a`\xba\xef\xb1S@G\xdb\x92d\xe8\xfcS@R\xa7\x9a\n=\xb4S@$p\xab\xe5\xfa\xa6S@\xeb*\xadr\x97\xb8S@\x9e\xca\x183\xb5\x01T@q\xaa\xe9:\x12\xb4S@O\xc6\x82LA\xb0S@-\x9c`\xfd:\xb1S@\x9a\xea\x82\xf0\xe2\xa2S@A\x00<}g\x04T@@}/\xf6&\xa2S@*\x83VN\xc6\xb2S@\x9d#[\x02\x1a\x03T@\x174;\xd9\x98\x9fS@\xa8\x16F\x1dk\xbeS@\x1b\xdbRO\x1d\xb1S@L\xcc[\x80\xd4\x9fS@a\x93\x108\xf7\xf8S@\x07\x19\x84\xc7\xfc\xb2S@\xb7\xdd\x97\x18\xee\xfeS@SN\xcd\x1a\x9e1T@\xd7\n\xd19\x8e\x02T@FO\xba\xa7@\xbfS@\xda\xee\xc7\xe5\x84\xbfS@}\rg\xe9\x1a\x01T@\n\x05z\x15z\xb3S@s\xab\xbd\xe6N\x02T@\x99\xb4\xa5>D\x00T@SB\x7f]\xd1\x01T@T)\xb9\xbd1\x01T@\xe8m\xb8\xf3\x9d\xc1S@\xc0\x05\xdd`\xae\xc1S@\x9cH\xef\xe9R\x00T@m\xf6\x917\x15\xb8S@\xd5\x0b\xd5\x16`\xfbS@\xb6l\xc5\xb5\x8a\xfcS@&\xb5\x83\xc8\xce\xfeS@\xf5\xff=X\xd3\xbfS@u\x8d\x1f\xd0\xa8\xffS@\x11~\x869\xe3\xfeS@y\xbc\xc1\xf2\xff\xfeS@\x04\x8a\x1e\x12\xeb\xb9S@E\xd7\xf4fe\xbaS@qY\xf8K\xbd\xe2S@z\xeeP\xbe\x7f\xf8S@\xf8\x94\x8b\xaa\xea\xaaS@}\xf0\x88lM\xabS@oCN\xf4\x95\xf8S@\xac,\x14L\xe9\xf9S@\xf8\x06\xe0\xd7M\xcaS@%\xf0\xf3F\xd6\xb7S@p\xbe\x1e\xd4p\xf9S@\xaag+k\xda\xf8S@\x19\xff;\xc4\xff\xf9S@\x0er\x9a\x88\xab\xe6S@y6LQ\xb1/T@v\x89\xac@\xdb\xc5S@\x8c\xd2\x827\x85\xf6S@q\x0e\xf4X\x9c\xc7S@\x1c\x82U\xc6\xff\xe2S@trI4K\xc9S@\xdco\x85\x88\xdc\xc9S@z.\x87\x0c[\xc6S@\xdf\xfcJ\x82\xc6\xc6S@3\xe6i4\xd7\xc6S@a\xb9J\xbdy\xceS@}\x81\tO\x15\xc8S@\xc7E\xbc\xdc\xd4\xe0S@.M\xa4\x8e\x91\xc8S@NN\x99\xa8\x15\xcaS@\xc2|\x0e\xf1\xd9\xf1S@\xe6\xfb\xc7\x90\xfe\xcaS@\xb4\x07\xa7\xf6\x17\xcbS@JcF\x01K\xeeS@a\x15 \xae\x81\xeeS@d_\x9e\xfe,\xf0S@\xb7\xb2+\xb6j\xeeS@\xa3\xfeN|\xb5\xd4S@\xae\xea\xfa`\xa0\xc9S@P\xf1\xc2\xa7\xaa\xd1S@\xc9\x16@(\xc9\xd7S@\xe7IQ?\xad\xe5S@K\x82\x9e\xa0i\xd8S@\xe3\xea\xa2\x151\xd8S@\xfa\xcc\xe4\x0e\x84\xd8S@\x9b\x13\xefe\xee\xd9S@\xdaEK\x17\xf0\xd9S@^C9\xd1\xfb\xd3S@h\xe0:NO\xdcS@\xe2\xb3,\xd0\xa2\xe9S@\t\xe7\xbcN\x1f\xeaS@FQcR\x98\xd6S@OF\xed>N\xdcS@O\x10k\xb3;\xe6S@\x90g\xcd7\xcc\xe5S@\x936 \xa11\xe9S@\x1e\xb8\xfc\xf7\xc5\xe8S@b\x08\x97!\xad\xd5S@\x9c\xcd\xdf:8\xe8S@W/\xf1L_\xd7S@\xad\x1b\xf0\xed\x83\xd7S@"\x8e1\xad\xe8\xd8S@\x92B\xfcq{\xe3S@\xc8%\xc4\xdb\x80\xb3S@;\xa9\x8b\xceg\xa8S@9\x04\xae2\x13qS@}$\xd6\t\xc8\xfeS@\x98\xe9K\xd5\x88\x90S@l\xc34\xa77\xdcS@*v\x14v\x89\xa8S@\xca\xd0\xf1\rU\x9fS@D\x16\'\x84\xee\x97S@\x1d\x019\x8cE\x1cT@\xf3*\xd9\xf9\x1f\xc9S@N+\x9a\xb9\x0fvS@\x07\xa8\xaf\x11_\x9dS@\xaf\xd6\xfb\xab\xaa\x93S@C}\xa0\xc51\x81S@\xf1w-\xee\x9b\x8aS@d\xab!j.\xd9S@\x00\xbe\x8bl\xbb\xe5S@\xe9$Y\xf13{S@dyIY\x80\xcbS@\xe7-\x1b\xcbr\xd2S@t1\x95\xb9\x8b\xf6S@*\x99\xec\xaaz\xb9S@\x83ImJ&\xb9S@\x87\xf9h43xS@7r\xc9\x1c\xe3\xa5S@\xad\xfb\x8d\xe8k\xdaS@\x96\xe3Mtr\x89S@1\xec`\xb0\xed!T@\xbd\x86|\xb2\x89\x9bS@\xf9/\x89\xb4\xa9\xa8S@\xed\x89\xe0\xff]\xc0S@\x15\x8f\xba.\x06\x8dS@w\xe31un\xf8S@\xe7h\x88*\xa1\x80S@\x0c\xc3\xa0\xe2S|S@\xc6H\xe1\x8e\xca\xb6S@'
p22
tp23
btp24
a(g3
(g4
(I0
tp25
g6
tp26
Rp27
(I1
(I2668
tp28
g13
I00
S'L\xae\xff\xacwh0\xc0\xeda\xce\x8eJM-\xc0\x8ea\xafz\xbe\xbd2\xc0\\\xe8\xb2,\x0b\x9a2\xc0\x95Z\xc3\x1e\x9a\x153\xc06\xb8\x8a\x10\xb9o1\xc0D\x82\xa2\xae\x1b43\xc0\xb4x\x820\xa3\xcf2\xc0\xdc.w\x93\x1f"3\xc0\x9c\xb1\x86\xe8\x0b2(\xc0>\x9e\xb0J\xea\xd12\xc0\xaa\xa3h\xdfv\xb6,\xc0d\x01\xa9I\xe0\xf0&\xc0\xd6V\x08/\x14\xf0/\xc0\xc0$\x91<\xed\x8c%\xc0\x154\xb7w\x84\x8e1\xc0\xc2\xc7\xb8\xadW\x153\xc0\xeaF#,3\xbe/\xc0xb\x86)O\xb72\xc0\xc31\x94o\x81\xe42\xc0\xc2\xc7\xb8\xadW\x153\xc0\xedv>\x98\xdb\xa11\xc0\x88`\xf6\xd5\xdb\xd4\'\xc0>\xb68R\xfa\xb22\xc0\x9b)\xa2\xc0\x8a\x8c\'\xc0\xf9La\xf9\xeb\xee2\xc0\x89b\xbd=\xdc\xc12\xc0S\xf4-\xa2G\xc42\xc0\xb3\xce\xa9c!\xd1/\xc0l\x18KHo\x9b.\xc0\x11\xb7kY23)\xc0\xf4\xc6\xa5I;\xa21\xc0\x1b\x9a\xb1(\xe2\xb11\xc0\xc6\xec\x88\x98\x8c\x062\xc0=\xb1\xb5\xb8\xd9o+\xc0\xe5\'\xd7\x81\x8f\xa21\xc0K\x9bp\x97|N0\xc0]U\xc7\xf9,\xda1\xc0N\x08\x0ej\x8f\xb01\xc0\xb9\x9e\xdf\x8ai\xb8\'\xc0\x124\xc5\xcc\x1aP1\xc0\xed>L\xd1\xa7\x1b3\xc0/\xb1\xdb;\xfa\x000\xc0l\xd3\xf4\xcc\xccG3\xc0\x88\xce\xde|\x88\x1b0\xc0>a\x1e\x10hr.\xc0\xfa\x10\x8d\xd9#)3\xc0\n\xea\x94\xf4D\xf71\xc0\x1ey\xd3ot:1\xc0mpi\x90\xd8\xda1\xc0;V!:\xd9;1\xc0\xba\xb7]mr\xb71\xc0\xee(\xb6\xb4o\xcf.\xc0]\x83\xfaa4%1\xc0\xc1\x81n\x15\xa7\x9e/\xc0KJ\xaam\x08?1\xc0}\xaa\xb1\xfd\xc7\xf11\xc0a\xee\x8f\xf8\x08\xe72\xc0A\xf3ga$\x88\'\xc0\\\x8e\x85\xc0U\xea2\xc0+\t\xa4\xd8\xb5)3\xc0X\xa8\xac\x9c\x16W3\xc0QL\xa8\x15P\xcb1\xc0D\x8a\xd8\x93k\xf01\xc0`\x11\xda`X\x0e1\xc0S\xd3%ah\x173\xc0\x0e9(\xf9\x88\x003\xc0\xfe\x0f\x1f5(R1\xc0\xac\xea\xdb\x1dz\r3\xc0w\x16\x83\xd5\x973%\xc0\xf6\x85s\x83\x04\n3\xc0X\xa8\xac\x9c\x16W3\xc0\x9b\x04~8s\n3\xc0\x0e:\xcb\x7f\xa3\x0e-\xc0\x0c\x9c\x0f\xf3\x8a\xc61\xc0\x9bZ\x00\xb8\xb0\x1e3\xc0\xefz*\x1d%\x190\xc0\x12\x14\x08N\n\xec2\xc0&\xbc\x1e\xd2\xc5-3\xc0\x12\xcd[\x10\xbf/0\xc0(\xea#m\x1a\xc12\xc0\xb3M\x88h\xc0Q/\xc0\x80\xabl\xe4P\x133\xc0T\x907\xfb\x1f"3\xc0G\r\xb4\xdbZ\x883\xc0\xb9\xbc\rV\xf0\xf22\xc0EN\x9aly\xfa2\xc0F\xf5l\x80n]0\xc0w\x84,\tW\xe61\xc0y=\xcf\xb0\xf5\xf3.\xc0\xc2\xd4\x91\x86\xd4\x82/\xc0\xc9\xc1K}IJ%\xc0!\xdd\xf5\xc5\x19Q3\xc0f}\xbb\xfb\x02\xcf2\xc0?u\x06\x9cv\xf62\xc0\xa1G\xf3\x08[\xd02\xc0\x9cR\x8e`\xe6\xb92\xc0.\xf4y\xc5j\x922\xc0\xf0rf!\x06\x0c3\xc0\x12\xef\xfb\xc4\x08\xf52\xc0\xdf\xdcs\xbeA\x922\xc01\x12|!\x95\xc02\xc0\xfc\x1d\x99\xdd\xcf\x1c3\xc0\x12e\xca\xce\xfb\xe6/\xc0\x9f\xc8\x99\xff:J0\xc0!\x15\xf0\x8f\x88\x053\xc0d\x1ang\xca!3\xc0\xa1f\xb1]\x1a\x7f-\xc0\xdd\xf9\xcf\x89\x99\x982\xc0-\x800\xf4\xdcZ2\xc0}\x1e1\xb0T\xa12\xc0"\x0e\xecs\x19\xec1\xc0\xc3\xc0*\x94\x83\xf91\xc0u\xbbL\x89\xcb)3\xc04\xcf~\x06\x15\xb30\xc0#\xe7\xa2:\xee\x812\xc0J\xa60&^\xc70\xc0J-nF\x8e\xfc1\xc0\x1dD3\x0b8\'3\xc0q\xc0\xee\xd9y\x073\xc07\x1f\xa4\xb1\xc8\xde2\xc0$N\xf8\'w\xfa1\xc09\x82\xe4\x89\xa9\x023\xc05\xd5\xa2\x88\xb3\x802\xc0(.\x1c\xbc`\x912\xc0\x11[^\xa9\x8f\x9a2\xc0\xc7V4]|\xe31\xc0\x87\xa5\xdeT~O3\xc0\xc1H\x004i\x142\xc0;\xb2]\x15\xaa\x9e1\xc0\x15.~g\x15\x913\xc0\xfa\xd6\xa3@\xd6\x002\xc0\xbb\xec\xa0\xfc\xd1\xbd2\xc0\xb6]C{\x85x-\xc0s\xb2\xd5eg\xcf2\xc0 2\x93\xa7;\x812\xc0\xcaCmX\xd0\xf7\'\xc0\xfd\xb2\x0b\xfd\xc2\xb8*\xc0\xac\x7f;\xc4\xb2\x0b0\xc05\x9f\xdd\xb1q\xae,\xc0\xa2\x95\xd3\t3\x87-\xc0^\xf8\x0bH\xc6M3\xc0\xb4\x11\xe6CU\xf42\xc0\x96{\xd0pQ\x8b.\xc0\x81M\xec\xfd\xe7\x1c(\xc0\xe0m\xffwu\xcc2\xc0\x1c\x9c\xb2\x14l\xe0*\xc0\xd6\x00\xb6.cc2\xc0\xf7"\x8f)\xd0\xcc2\xc0;_\xb8\x14\r\x000\xc0\xb6\xae\x0c.\xecj/\xc0\xff\x13\xa0Z\x06\x010\xc0\x8e\x15yA,\x973\xc0\xb6\xc7\xb4\x81\x85X/\xc0\x83}"\xd7\xd033\xc0x\xce\xe3\x08\xbe\xd82\xc0\x93\xc1\x8d\xd8\xf9\xde1\xc0\x88\xf9\x9dQ\xc2g2\xc0\xbd\xe6\xc3\x87\xe8(0\xc0{\x92j9\xdd\xbc2\xc0s\xbb\x14\xbb\xf3\xcb0\xc0y\xdf\xdf\x19\x0e63\xc0\xea\xa3\x81\x82\xd9\x8b,\xc0\xb8\xe0\xa5xZ\xc9-\xc0\xb5\xb1\x1d\x02t\xc62\xc0\xd3.\x9d\x8a4\xd22\xc0\xa1\xb8\x10\xd4\xc8\xc92\xc0"\xbe\x17\x93s\xc12\xc0\x1dMgj\x1b\xd52\xc0S#\xe1\xb4\x01\x01/\xc0\xeeU5\x8a\xab\xe9,\xc0\x92\xfa\xd2\x93\xd5%3\xc0\xbb,\xb3lW\xa12\xc0\x97\x0f\xfbt\xb6\xd32\xc0\x9e\xa1x\x00\x8f\x98-\xc0\xf6|T\xfb\x07\xeb2\xc0\xe7\xc5\x8c\x10\x7f\xc7$\xc0P\rN\x96\xefW/\xc0*nc\x91\x07c/\xc07\x93^\n\x80]3\xc00\x86\xe3\xd6\xb3\xcc2\xc0Z\x90R\xde\xd9\x073\xc0xEy\x18\xf6M3\xc0\xe7\xf8o\xdd\xab\xef&\xc0\xa4\xef\xf6>A\xef2\xc06\x8e+\x1b\x82\xe9.\xc0\xdd\xf5\x93j\x8c\xb90\xc0)\xde\xa6\xf4\xf6\xd32\xc0\x06&\x98E\xdf\xff2\xc0*\xcb\xb8"\x11e/\xc0o\xa1\xd7K\xd6}2\xc0,q\x13*\x05\xf31\xc0\x8d\x80\xcc\xe5\x96;/\xc0b"\xe6\xdb\x8e\x033\xc0\xdd\xcf\xda\xf6\x9f\x083\xc0;\xaa\xc6a\x89c3\xc0i}>;\xb2\xdb2\xc0\x10\xec4Q\xe4Q2\xc0i\x10\x00u(\xe12\xc0\x90\x8e\xcemI\x822\xc0\x7f\x87\xd6\xcc\xea53\xc0B\xe1\x1e\x0b\xd8B3\xc0cE\xde-0\xfb2\xc0\xec\xe8\x8b\x95N\xe12\xc0V\x17w\x93^\xa12\xc0\xfa\x86\xf3\xbbv5/\xc02\xcd\x06\xec<\x88/\xc0\x08\x15\xaf\x9a\x9f\xde2\xc0\x1bIz\xe5\xea\xcf2\xc0\xee;\xe2\\\xf9x-\xc0+\t*\xdf\x8c\xe82\xc0\xfc\xe0\xa7/P\xdf2\xc0+VU<\xd9\xf31\xc0\x13Z\xb3\x81*\xd52\xc08.C\x7f\xa6%3\xc0O\xf2\xd7o\xf7\x143\xc08\x1e;2\xdeg3\xc0\x1b\xf7^\xe9\xe3!0\xc09]\x90\xb3@\xef2\xc0p\x85(]x\xf9/\xc0\x9b*\xfb\xf0S\x003\xc0\xa0\xff\x8a\xd97\xda2\xc0\x1dv\x91\xd1\xfd\xf91\xc0\xb0c\x0b\xc2\x8b\x1c3\xc0\x14\x97\x7f\x0e\xcd\xb52\xc0p\xd1\xe7\xda\xed\x063\xc0\xe2\xbcS\xf4\xa0\x80/\xc0\xdf\xa8\x8d\x97i\x9b.\xc0\xe7\xa2\xfb\xf7^>/\xc0l\xa2\xceS\\\r3\xc0|ot\xf66\x1a/\xc0&9\xd0\r\xc9h0\xc0\xd2\x97\x9at\xa7\xfc2\xc0k\x84\xdd\x03\x0fr3\xc0p\xfa\xc0\xf5\xfe\xdb-\xc0\x17\x10q\xda\x98\xd82\xc0+a\xd3)g\x0c2\xc0\xc0d\x18*\x9b=1\xc0\x92\xf2\xfa\x0cR\x1a3\xc0\xf1DN\xd9\xb7/0\xc0:Vp\xfa}\xe31\xc0\xd6\xb6pG\xda\xd62\xc0\xa2\xdeQ\xa1\xb5\xcf2\xc0)\xe3\xf3=\x90\xf51\xc03\xcd\xac-\x1d\n2\xc0\x12\xbaG\xcfgR2\xc0\xda\x05\xcdh\x86\xd42\xc0\xf7\xed\x8d3\x0e\x072\xc0t\x19\xb2\xa1$\xb32\xc0)\xe3\xf3=\x90\xf51\xc0$.E\xfcp\x1b0\xc0\xe7\x08fU\x87$2\xc0P1\x9cn~\xf42\xc0A-Q\xc4Z\xb62\xc0\xb9\x8dO\xc6\'e2\xc0\x84\r\xd2\xfb\x85i3\xc0\xf9V\xb9\xeb-\xec2\xc0{(\xcf\x84F\xc4)\xc0\x16\x1c\xa3\xbb\xee\n3\xc0{\x01\x9ej\xb4\xce2\xc0_\t\nm\x98\xb72\xc0/\x98\xa7\x84\x93\xf1%\xc0\xc1C\t\xa2\xb8#3\xc0\x16\x1c\xa3\xbb\xee\n3\xc0VXt\x9en\xf5-\xc0\xe6\x91\xa3\x8c\\i#\xc0\xe3\x9d\x8c\xde1\xee2\xc0\xb3\xf3\xce\xd8\xe1\r3\xc0\x9d\xbf\xb0Xl\xe22\xc0\xcf\xbfy\xc9\x0b\xb12\xc0\xcb\x8c\x0b3\x1e\xd12\xc0E)-\x1f\x85\xc9-\xc0\xb1s\xf7\\\x9e\xb2.\xc0\xd7h\x0f\xfe/\xad2\xc0?\xd5\xbc\x82\x02a/\xc0Y\xfb\x1a\xe6\x03\xbe.\xc0q\xea -,\xdb-\xc0\xe6\xbdT\xf0?\xc7\x1e\xc0x\'\x95U\xd5\xfc2\xc0\xa3\xa6^\xa2\r\xd62\xc0$\xf7P7\x95\x182\xc0\x91P\xd9\xa5\x9c\xe72\xc09\x05(nC+3\xc0\xd0\xc9\x0e\x82\x96\x023\xc07\x07\xca&7)2\xc0\x0e\x00\x01\x87\xd7/3\xc0\xa76\'x\x81;3\xc07\x1dLI\xfc\x113\xc0\xfe8\xd1\xa3\x8a\xeb2\xc0\x86g:y\xb6\xd12\xc07\x83\xafn\x9em-\xc0\xbd\x8b\'\x92\xfcw0\xc0\x82\xfd\xa9\xf14i/\xc0m`\xd81\x9c_2\xc0\xaa\x8f\x88\x19\xe7\x172\xc0\x92\xb8\x14$\x8c\xeb2\xc0\xbb\x94\xc0\xf5m{2\xc0\x92\xb8\x14$\x8c\xeb2\xc0\x05\xc8\xea\xef\x93\xe72\xc0\x00\xf0\xa4Q\x15w3\xc0\x86s\xe7_\xbd\xfd2\xc0\xa4\xebU\xcd\x9a 3\xc0\x99;\x98\xcc\xce\x142\xc0C\xafD]\xa390\xc0\x80\x0e.\xef\xbf\x023\xc0\xa6\x01`T$\x103\xc0\xe6\xeaV\x13\xe1\xef2\xc0\x9e?Twqz2\xc0M\xb6\xcel\x81(3\xc0p]\x16\x96\x88K2\xc0\xd5\x92}\xfd\xe7\x9f)\xc0\xb3~\x10\x81\x9cD2\xc0\xbc\xfb\x18\x00\xb8}2\xc0\xc4(\xe4Jc\xb82\xc0\xa6\xca\xe7\x05\x8a\xf12\xc0\xa9\xef\x1f\x18\x04\xfe2\xc0\xbcY$\xac=\xc5-\xc0\xc0\x1f\xd4\x14\xba\x91%\xc0\xfa\xfbK\xb3\x80e3\xc0\xc8\x93/\xdc\xb8\x8c2\xc0\xb0\xe0\xf5\xf8\xfe\x03/\xc0lG\xf9U`N1\xc0\xeaf\x85\xaf\x8e\n3\xc0\xedP.\xdb\x0f\x12$\xc0%\xd7\xd3on\x1e)\xc0\xba\xa7*\x0e\xe3\x0e3\xc0/\xc4\x18a\xa4?0\xc0\xac\xc9\xf0\x01\x12\xce1\xc0\xed[\xae\x8d\x7f\x83-\xc0\xba\x12\xc2\x9e=\n3\xc0\xa6\xf5(j\x13\x17-\xc0\t\x16\x94}\xec.)\xc0\xb0G\x08\xd5\xfd\x91$\xc0\xa0jm\xa3r-/\xc0\'\xa2\xa9\xdb\xe7a2\xc0|\x05.G\x90\xf32\xc0\x15%\xc6\xea|%3\xc0\xa06\x80\r\x19\xbf2\xc0]\xb4\x89\xf8\x11G0\xc0;-3\x9dB\xcf2\xc0\x08\xf3\xfa\xf8\xcbV)\xc0=\xeew\xdf[v0\xc0x5}\x85\xf2\x881\xc0\xa9=!\xb6\x96T0\xc0h6\xf3\xc8\xbe\x8d1\xc0\x0b\x81\xc7\xf5\xc4b/\xc0v\xd8\xc1\x06\xd9a1\xc0j\x06Iw\xb9\xdb)\xc0R\xc3O\xd0\xab11\xc0B\xa1\x9f9\xc0"2\xc0\xb5\x90\xbe\xa9\xf1\x07-\xc0\x00z\x9c\xd9\xa6\x90)\xc0\x8f\x07]\xeb\x8852\xc0\xbaO\xfd\x03Rt(\xc0\x83\xb8~\x84&L)\xc0\xdfi\x85\x92\xfe+0\xc0\x9c\xa1;\xcf\x85\x8b1\xc0\x136\x85|]\xbc0\xc0\xcd\x92\xb01\xf8\xea2\xc0\xb7W*\x9c\xd5\xe42\xc0\x13\xb4\x96\xbdy\xab\'\xc0\x08z\x98m\\\xd32\xc0\xf7\x82\x15\x83\xe1f2\xc0\x17b\x01*\x01\xb7/\xc0\x9b<<\x12\xc8S3\xc01\xf0@U\xea\x120\xc0\xe3\x9f\xe3\xc1\xc9\xbf\'\xc0"e\xf2w\xf0\xd61\xc0vb"5F\x03-\xc0\xd2\xf7\xe2lU\xf9,\xc0\xcd^\xd4\xff~>3\xc0\x01\x8dp\xa0\xc9\x102\xc0\xfd\x92rF+\xc9.\xc0\xef\xf1\xda\xa94\xeb1\xc0\x16\xc8\x12\x9bv\xda2\xc0\xd8\xb7M8a`2\xc094\x1d\x11\x90\xf12\xc0\xf7\x1d8\xf2\xf8\x10.\xc0_$\x95\xdd9\x01-\xc0\xce\xdbqJ}\xd1/\xc0zdH+\xa9\xe50\xc06\xaf\xf8e\xedU0\xc0\x04H\x13\x95\xaf\xf01\xc0\xf7[\x03v\xea\xe4-\xc0Z\xf5\xe2\xd4\xaf\xc6.\xc0\x9e\xa0%^\x17\x062\xc0P\x8e>\xfeD\xb62\xc0\'\xe6\x80\xfdS^0\xc0\x166\x97\x14\r\xdd1\xc0\\\x0b\r\xe7H\x0c0\xc0\x06\xaa\x90e{\xc0/\xc0\xa0\xbe\x03Y\xa8\xf9-\xc0\xc0-\xcd\x1f/w0\xc0\x12\xcd[\x10\xbf/0\xc0`+\x0f\x94\x9e\xa62\xc0h\xe6\ty\xccq/\xc0^\x9djiN\xd22\xc0q(\xc8E\xdd\xcb.\xc05\xa1\xc9\x84\x1da0\xc0K\xfcu\xf2\x97\x99/\xc0\x98\xaf\xa5\xdd.N0\xc0\xdf_ZI\x12[0\xc0\xa4\xc6\xa3\x0fu\xf3,\xc02\xbb\'o\xa3\xd42\xc0\n+\xd8e\xa8\xe02\xc0\xd5\xb22\x04\xdf\xba&\xc0\xf0\x9fZX\xb9\xc02\xc0\xbd\xe8\x8d\xe8\xe1\x880\xc0\xb1\x96\xf5F\xdc\n$\xc0\x15\xc05*-\xc82\xc0\xb3`\x95\xd2PO/\xc06\x1cm\xa9\x0b\xa0\'\xc05|T=\xe1\x083\xc0\xd9A\x7f\xdam/3\xc08\xa4v\x0b +3\xc0\x95j\xde(y\xc32\xc0\xa8\xd7\x18\x99\x8a\xd22\xc0"\xbe\x17\x93s\xc12\xc0\xc0\xe2\xfa9{\x072\xc06\xb5\x88\x10\xda42\xc0E:\xca\xac:$3\xc0\x9fEg\xa5\xa7\xe92\xc0\x03!\x84\x0b"\x83/\xc0\xe1\x19\xb1\x07D\x023\xc0/\x9aQ\x86\xc3\xf82\xc0\x16\xd8\xcfw\x18\xb2+\xc0`\xdb9\x0fU\x0c$\xc0\x7f"\xd2\xf9Gv1\xc0\xd3\xe8\x1c\x84I\xad\'\xc0\xa1\xe9\xb9\xde\xa7\xef2\xc0 \x87\n\xb8\x90\xff0\xc0\xb8\x00N4\xceQ2\xc0\x94\x8crm\xb5\xd12\xc0\x1288\xb5\x7fj3\xc0\xb7;MgC\xde2\xc0pz\xfb\xa5\xfe\xed2\xc0lR\\O\xcf\xce2\xc0R,\x1fk>\x1c2\xc0\xe9\xfd\xf5]\xe4\x0c*\xc0\xb95~\x85\xe2\x19$\xc0\x1b\xa9f\xfb#\x192\xc0,\xbd\xb9iX%3\xc0\x11\x170\xb44\xf61\xc0\xb4A\x12\xbfs\x842\xc0v\x9c\xe6\xaa@^0\xc0\xe0\xe1\xe2\xb0U&2\xc0\xfa"\x99x\x13\xbb2\xc0r\xe5C\xb5\xa5v.\xc0\xd3\xe8e \x06\xce-\xc0\xef\x001O\x8b\xd82\xc0d\xf6w)\xb0\x84/\xc0\xe7\xa5\xf2B\xc7X)\xc0}\xf0\x98}\x9c\xb0.\xc0\x041Oy\xb8\xfa1\xc0}>\x8f\xa6\xef\x83)\xc0V\xeb\t\xb3(\xcc2\xc0\n\x80\xe1\xa1\x17B3\xc0\xd6\xb6pG\xda\xd62\xc0\xb4\x81\xdb \x93\x882\xc0\x9a\x0b\xc2\xf9\xf6)3\xc0\x9e\n\xea]"\x9a,\xc0-\x95h\x97\x85\xe02\xc0\x86\x8dvn\xc5&3\xc0\x8f\xd9\xab\xb3\x06L0\xc0\xed\x10Z\xf1N=3\xc0|!\xa3\x8a\x86@0\xc0\x8d\xf4}\x04[\xf41\xc0c\xd5\xbc\x11\t\x1b2\xc0\x96J\xb7\xe0\xce)2\xc0S\xa5\xa6]\x9a\xb72\xc07\x06\x81\xf5-\x9e0\xc07\x06\x81\xf5-\x9e0\xc0\xf3\x8a*&^\xa2/\xc0\x02<\x1c\xec\x94M3\xc0\xa0\xdb\xaf\xfe\x85\xa11\xc0\x17b\x01*\x01\xb7/\xc0\xb4\x0f@\x97\xb2\x8e,\xc0z\xd6\xb41\xb6\x81/\xc0\xc43\x9a,\x88\x9a.\xc0\xed\xbf#\xe7\xbd\xb30\xc0=qA\xf6\x91\x90)\xc0tc\xf3\x94\x02 3\xc0s\xfb\xd1B\x1e\x1b0\xc0\xb7\xe9\xae\xd9-\xe2.\xc0\xea\x03.\xaf\xaa 0\xc0;\x17\xf1\x82\x19\xcd2\xc0+;\x84@y\xca2\xc0\xec2\xd2o1\xfa2\xc0r\rw\xb8me2\xc0\x9d\x05122\x113\xc0u\xaa\xd2\x92{G3\xc0\xb2\x87\xea\xe7S/1\xc0\x82\x8e\x90\x83q+3\xc0\xe36\x12h+\xf01\xc0\x112\x1b`tp3\xc0\xd6\xb6pG\xda\xd62\xc0\x1f\x07\x9d\x81%"3\xc0\x0e\x03dooD3\xc0\xba:Gv\xac(3\xc0*\xf6;\x0bO\xd42\xc0\xec\xcd\x18\x8d\xb9\xfb1\xc0\xa8\xcd=k\xf6b3\xc0\xa7\x06I\xae\x16\xa2.\xc02ky\xe2\xb5\x83%\xc0\xf6\xb5\xe0\x10\x05=3\xc0\xdf\x19\xdd\xdbZ\x10/\xc0\xfe\xdb\xbb\xba\xe7\xfe.\xc0\x9aA\x966\xb7C.\xc0,r\t\xdb}\xc92\xc0\x98\xd0ie7\xfa)\xc0\xdf.\xec\xeaw\xde2\xc0\xa9\x03\xa3\xd7\xf6\xe02\xc0\x81\xd9\xab?9\x023\xc0\x98\xbf\x05\x84&\xf02\xc0\xfb\x03\xd7p\x90\n3\xc0\xca\xd9\xbf\xd7L\xf52\xc08o5\xd2\xdc/0\xc0\x86\xa3U_\xd4y2\xc0\x834\x047\'\xa21\xc0\xa0\xf1hV\xde\xe71\xc0\xfa\xd6\xa3@\xd6\x002\xc0\xb0\x11\x9a]\xde\xaf2\xc0/\xc1K\xaf?\xd32\xc0\xe2\xeb\xd7\x1b\xae\x1e\x1c\xc0Kl\x16\x1b*\xb2\'\xc0A\xfe\x1f\x19&\xa4+\xc0\x92>\xfbU\xcc\x143\xc0\x12&2\xdb\xa2|2\xc0\xdd\x120p(\x96.\xc0\xbe\xca\xd9etF3\xc0eG\xef\xe9\xefh3\xc0\x9f\x9d\xe4P\xf8\x1b0\xc0\xc4d\x9d\xdaR\xcd2\xc0\xf6J\'\x08R\x142\xc0\x8f\x89\xfd\xe7\x0eW&\xc0f\xfaq\xd0\xfb\x052\xc0n#\xa2\xb6\x1b<3\xc0O\xee\xf2\xa8 0*\xc0\xcc_\xd7\x94\xd6\xf71\xc0\xfc\x11\x91j\xd3?3\xc0=\xa5\xf9\xf7\x0b\x023\xc0X:\x95\x90\x92l3\xc0\xdc\x84}\xde\x03\t2\xc0\xfe\x13\x03\'\xbb\xb9\x1a\xc0\xd7f\t\'O\xe61\xc09\xda#\xe0\xf0@.\xc0\x93\xbc&Of&2\xc01\xcb\xbe[=\x142\xc08:0\xa54w2\xc06\x17\xd8\x07\x81\xff2\xc0:\xc8)d\xb18)\xc0|\xf6\x80\xb0\x9e\x9b/\xc0\xb5\xb1\x1d\x02t\xc62\xc0W\xbbT\xb40L*\xc0\xc2\xb25\xc1\xe2\xd42\xc0\xbb]h\xc2a]-\xc0\x93\x8a\xf27r(&\xc0\x8e\x1eS\xf4\xa4\x0e2\xc0cd\x10!\xe1\xfc2\xc0\xcd\x94\xbc\xd5z-/\xc0Sh/\xf3\xda|.\xc0"\x99\x12\xbf1\xa42\xc05*\x8f\xf7$\xba2\xc0\xc94r\xb4\xb5\xf42\xc0w\xd7\xe1\x93.m3\xc0\xdb!RE\xf3\xcb#\xc0\xf5\nS\xc9\xa7,3\xc0\\\x81\x12<\t\xb62\xc02jV2\xf8\x842\xc0\x82\x10\x84\xc8\xde\x0f3\xc0C\x88\xe4[\x92\xe51\xc0T\xc03\xea\x10\xc12\xc0\xae\xf9\x85F\xb8+3\xc0M[\xc5\xc6\x85\xe22\xc0\x9eV\xcc\x81\xe5\xcd2\xc0\x02\xbf\x95+\x9d\xa8/\xc0\xed\\`\xa7+\x832\xc05so\xe1\xb5\xff2\xc0\x11\xe6|\xbe\xd1\xe62\xc0\x93\xb4!U\xfc\xb72\xc0\xec\x13\x95\xa7 \x083\xc0T\xb2\xeez\xd0\xdc2\xc0\xd66\xb3f\xd6\xfc/\xc0\x0f+\xfd\xaeR\xda2\xc0\x1c\xc31\x8dR\xee2\xc0\xfc\xed\xcc\xe5\x02L)\xc0]U\xc7\xf9,\xda1\xc0\xe8GlN\xcd\x193\xc0\xe7\xa3Q\x9d\xaab/\xc0)\xc4\x87\x94xD3\xc0\x9c\x0b\x99\xac\xc3\xea2\xc0\x96B\xd7\xcb6$*\xc03\xbf\x1c\xc6\xc0\x1a2\xc07\x9d[&5>3\xc0\xe1\xbcR\xe2%\'3\xc0\x94\x93\x8a\xca!\x89/\xc0\x9cM\x076\x1ck/\xc0\x0f\xd8\xfcL\xf9-3\xc0\xf8\xcd\xceC9j3\xc0{hE\xb7b\xe42\xc0\xe4\x1d\r\x94\x9533\xc0\xc2\xd2Wu\xc8\xca0\xc0\x85L\x06\xbeW\xcc2\xc09\xef\xd4F\x7f\xc1/\xc0\xef\x90\xd7\xa5\x93\x95(\xc0\x0f6\x1ei\xa5\x1a2\xc0\x92\xb8\xd2\xd0\xd6\xf31\xc0\xe6\xd3\xa2\xdc\x83\xd52\xc0\xc4\xfe(C\xe9\xe9.\xc0\xcb|}\xc2\xcf:%\xc0\x97R}F@\xdf\'\xc0\xe54\xb4\x999\x143\xc0\xe9\x14\xda\x95q00\xc0\xabC2\x18\xd9\x182\xc0\xb3<t\xe0\xfag2\xc0\xd5\xab\xac\xac,\x073\xc0\xb3L\xb7\xf9\xf3\x0c3\xc0\xcdt\x1d\x84\xc5]3\xc0\xfd\x00=\xa6\xb353\xc0A\x1a\xeb\r1R%\xc0\xd5\xbf\xfbQ(\xf12\xc0\x9c\xf9\x9c\x14\x0e\xbe2\xc0\xbf\xf4\r\x13\xcbB%\xc0\x92\xb3\xccu8(3\xc0\xd0\xf8[T\x05\xdb2\xc0<2\xd4\xe5&10\xc0\xdb\xe5z&\x8c\xde/\xc0M\xfb\x04\x12\x8e\xbc2\xc0\x13\xcb\x1a\xb96H2\xc0!\xf6\xc5^X\xdd2\xc0\x97\xa4\xeaJ\x80\xf91\xc0\x8e\xe7f\xb40C/\xc0\xb9\x8e**\xf1\xfd2\xc0\x13WWn\x9bB1\xc0\xbbY\x03\x02\xb7\xba2\xc0\xca\xfa\xdd\x12\x8f\x95-\xc0`\x912\xe6Tr3\xc0\xce7?\xbd\xbd\xbb0\xc0\xdb{\xb6\x18}72\xc0Y;\xa5J\xfa\x99&\xc0\x1b\x14C{w\xd22\xc0O\xc6\x8bb\xf8\x0f2\xc04&\x9e\xfd\x01\xde2\xc0O|u1\x9d\xa1/\xc0@\xc8\xef\x1bS\x1f2\xc0S\xfe\x88\x98#\xe51\xc0R\x87R\xcaId2\xc0\xe2\xd0\x01\xb8\xe7\x0c0\xc0s%\x1ao\xce\x100\xc0\x90*\x91\x08\xff%3\xc0O\x1c}d\xdc\x982\xc0\xb2\xe9e\xcb\x93\x941\xc0\xc5\xdc\x91vr\xb32\xc0\x9fIMpv\x083\xc0\x0e7\x97\x87\xc3\xc90\xc0\xba}\x07\xaf\\\x1a2\xc0 \x1bZ\xe1\xdbR/\xc0\x1dR\x19\xe3\xa4\xb3/\xc0\x12\x81K\xc1X\xf2*\xc0\xbf\x9e#\tq}1\xc0\xc3!\xbc\xfeZ\x023\xc0Z\x81\xa3;e\n0\xc0e-W\x10P60\xc0\x8a\x86\x96\xea9\xe8\'\xc0\xbfz\xbd\xd5P\x87/\xc0\x08K\xb7R>\x141\xc0\x83\xaf\xa8\xf1\x04\x85-\xc0O9\x9e6%\xad,\xc0\x1d{X\x07\xef4/\xc0\x89\xcd\xcd\x06\xe4\xf92\xc0\xe7\xce\xcc\xa7+e1\xc0\xe8\x1c\xffN`\xd11\xc0\xef2\xb00\xc5\xbe2\xc0\x1c\x9cJ\x90\x95)0\xc0\xd0\xcbF\x0c\x8c\xdc2\xc0\x14^\x1a\x1b\x85Q0\xc0\x95\xab\xe8\x1f\x0c\xb0.\xc0\xb4\x04:\x03\x85\xa5.\xc0\x9eC\xb1\xab\xcf^1\xc0\x11F\x15"vN1\xc0d\xf9N\xe8t\xef1\xc0\xe2\x03\xf5\x98\x1a\x080\xc0T]\xc9\xd2\xab7-\xc0n\x84G8?s1\xc0\xbbw\x80\xfb\xd1`&\xc0\xe2\x05Y}s\xb4,\xc0Y\xa3\xaaRD0/\xc0\x17\x1a\xff\x8e\x87\xa6.\xc0\xc3\x93\x07n1\xb8.\xc0!\xa4\xd8f/\xff-\xc0v\x8b\xa1X\x82\x1b/\xc0\xb0\x0e\xa0\x01\xbc\x92\'\xc0\x94\xbe\xb5\xc8_R2\xc0\x87\xcbE\xd3\x00\xb22\xc0\x1e\xa6V\xb4\xb5\x08/\xc0@\xa1%\x98\x1e\xef0\xc0y\x83\xc4\xcd\xa6+0\xc0<NR.r[-\xc0\xf1\t\x82\xfe\xb240\xc0#4c\xb0 \x8d-\xc0c\x89\xb3\x9c\x85\xe30\xc0\x9dk\xe4\xeb\xdb\xb82\xc0D\xbe\xd1Xz\xaf\'\xc0\xbd]\x98\xb6\xeel)\xc0b\xf5p\xedO\x0b0\xc0B\xc3\'\xef\xb7m/\xc0\xb6\x1f&\xa2\x8e\xb20\xc0\xccL\x80\x92\x9a-0\xc0\x12\x84\xd3\xa0\xde^2\xc0\xa0P2\x84o/1\xc0\x8a\n\n{\x8e\xba,\xc0\r\xc6\xcaWl\xe6/\xc0\x1a\x08\xd2Ud\xd52\xc0\xab\x8fw\xb8\xac\xcc.\xc0D\x8f,\xda-Q*\xc0\xca\xab\x16\x01\x8f\xfb2\xc0\x9b\x9d4\xeee\x8f/\xc0\xf1%\xd1\xd4\x8e"0\xc0^\xb9\xaa\x8fj\x9a$\xc0\xfc)=P\xab\x8c.\xc0\xd5\xb0\xc5\x83m\xbd2\xc0\xd0\xbb3\x8a)Z/\xc0\x06+m\xa0\xf9\xd0.\xc0lG\xf9U`N1\xc0\x9e\x84xw\x91\xe2/\xc0\x1e\xc2\x86\xd1\r\x000\xc0\xdf{X\x10\x1f\x03+\xc0x\xdfcl\xfeP&\xc0A\xd0\xd6~\x07\xb3*\xc03\\\xd4\xd9L\xfc.\xc0\xbd\xbb\xe9\x9d\x1a\x04+\xc0\xf8\xe8}\x8b`\x87-\xc0c\x87EU\x7f\xf5\'\xc0\xed\xa3\xea9\x82\x05/\xc0G\xa0\x87f\x8a\x0e3\xc0Y:\xef\x7f\x02\xfb2\xc0\x8c)p\x8b\x1a\xa4/\xc0\x8a\x9e\x13\xc8W:.\xc0f\xea\x0f\x8ad\xac*\xc0n\x93\xc3r[_-\xc0\xbc=\xbanN\xd2.\xc0\x0cR\x95\x05\x91\x99(\xc0\xd3\xa3N\x94d\t0\xc0\x9f\xc2\xe1\xaa|S)\xc0\xedC(\x869\xfe-\xc0\x0b\xfa%\x94\x96\xc9/\xc0A%x\x80\xd5D1\xc0\x98\x0c\xc8\xa4\x1b\xf3.\xc0sL\xbb(e\xba\'\xc08gF\x0e\x0f\xe4-\xc0l\xff\xdf\xf6\x85(.\xc0\xc9\x88U`\xda\xf0/\xc0=\xc9\xe9[\xe9\x053\xc0\x1a?\xff\x96S\xae*\xc0m=\xeb\xbe_\xc3,\xc0\xf0(`\xaaBd2\xc0v\xc6\xd2\xd9\x1e\xee2\xc0\xac\xf8\xf70Bt/\xc0\xd7X\x94H\x85i0\xc0\xb2g\x1a\x8b8\xce1\xc0{\xd7nE\xd02)\xc0\xa5<\xa9\\\xd7\xb61\xc0\xe4-\xc3\x07\x18\xfc.\xc0\xb9*h\x86 \xde2\xc0,\xae\xa7[\x84v.\xc08l\r\x12\xb0\x1c3\xc0\xa5\xd0\n\n\xc5\x90.\xc0\xfb\x05\xcb\xef\xc8\x10$\xc0\x19\x9d\x16j*\xe8\'\xc0\xeda\xce\x8eJM-\xc03y\xce@\xfe\x8d/\xc0S\\\xaa>\xed\x8d1\xc00\xa5\x18X\x96-1\xc0\x81\x87\x97\x14\x1c\xb00\xc0\x95t9q\xd4)1\xc0\xd6-Q\x04\xe4.-\xc0\xd3\xaer\xc9\x82k)\xc0\x8b\xdd)\xf6\x80\x870\xc0\xe6\x90\x1d\xd4\x80G%\xc0\xbd\xb4t\x9b\xf8\xa02\xc0\x01]{X\x04\x053\xc0\xd7[\x7f"*\x922\xc0\xa8\xac\xdez\xd5\x8f2\xc0\xc9\x19\xf3L_\xd6.\xc0>lW\x14c\x9c/\xc0\xc2}\x84pI\xad-\xc0f%\x0c\x0eM\x9f)\xc0\xe3\x05\x90}\x14\xcd1\xc0Kf\x8c\xad\x94?0\xc0\x9c)\xd7\xcc\xcbH-\xc0\xe6\xe2\x85\xa5\x04}2\xc0\xa9\x0b\xc4\x98:\x031\xc0\xe6#\ta\xa3\x9c/\xc0vb"5F\x03-\xc0\xea\xb3\xcd\xe6\xebR0\xc0e\x0c\xd8\xc8dD*\xc0|CdMK;3\xc0h\xf8Y\xbc\x8c\xdb)\xc0\xea\xa3\x81\x82\xd9\x8b,\xc0Q\x0e\x1c\xd4w\x88/\xc0\xbb\xf7;\xc2\xea\xcd)\xc0\x84a\x91P_\xbc\'\xc0\xdf\xc4\x1fH`\xca1\xc0M\xe0=|\xadz)\xc0\x80\xabl\xe4P\x133\xc0\xa7\xa3*~H/0\xc0\x04\xb2L\xbc\xf2s-\xc0\x8cr\xc4\xac\xb4\x91&\xc0Y4\xca\x0fG\x1b2\xc0\xe9\xb6\x0eT\xf7w&\xc0\x13\xc0\xc1\xcf\x9fL2\xc0Y`\xeeG0\x89-\xc0j\x0c\xf7\xa4\x82\xc6*\xc0\xcb\xa5\x82\x9a\xf5\xcb2\xc0\xd1\xbdky\xd5\x11$\xc0$\xd9\tH;\x1a2\xc09\x01\xdf\n\xf9\xc50\xc0$\xd9\tH;\x1a2\xc0\x135\xa2\x90\xba\x192\xc0\xa2 3\xa2\xdb\xf81\xc0O33\xe9sB(\xc0!\x1d]\xbe\xefL2\xc0O\x1c}d\xdc\x982\xc0<M\xd8\x11\x15\xf9.\xc0e\xc1Z\xc0\xbc\xeb2\xc0\x1b\xb5\xff\xb0\xcf\x013\xc0\xbe\x94#\x85t\x07/\xc0\x88\xe2\xc7.#H2\xc0\xb2xz_\x13k0\xc0\\\x8eu\xdc6\xdf/\xc0\xd7\xc8\xe2r\xb1t/\xc0\xaa#\x86\xcd7j)\xc0\xb4\xe6\xb1*\xce\xb5\'\xc0\x16\xcdz9\xeb\xa3+\xc0\xaeL:6\xb2\xb0.\xc0\x9dT\xa0\x0b\x06Y0\xc0\xce\xbc\x16{\xd5\xf91\xc0\xde\xcbj\xf6\x07(3\xc0\xd8L\xadk\x86\x842\xc0\xae\xa8l,\xe9\xb8+\xc0\xd2\x8b3w\xc0\xe61\xc08D\xa8%\xed\xcf2\xc0\xbc\xedbuH\x05/\xc00#\x19\x89\xc7\xe11\xc0:\x82\xbf\x8b\xc0\xd61\xc0\xb1\xd8\xbe\xad \xff0\xc0\xb8\xd1\x01\x8c\xdf\x182\xc0\xa4\xe3\x9c\xbe\x9c\xd5,\xc0a\xd1x\x82\x99\xe12\xc0\x99\xfaqp\x8bt+\xc0\x8a\xbcKFR\xfa1\xc0\xdc c\xd5\xd613\xc0\x9c\xd7\xaftW\xf92\xc0\xe7VUc\x13\x163\xc0!\xbe\x8d\x85\t\x1b2\xc0\x98\xa0^ .k-\xc0\x1f\x1b\x03\xbf\x1b63\xc0g\t\x17\xf2\x7f\x002\xc0\x03:\xe8RG\x1e2\xc0\xabC\xb7\\\x83\xbc2\xc00\x1cC\xe9\xf4\x1a0\xc0\xfd\xd6Y\xa2}W%\xc0\xeb\x0e\x91\xfb\xfb@.\xc0\xd1l\x0b-\x1b=0\xc0\xe0\'H~\xe7\xd82\xc0\x8c\xa6\x8d\x9e8\t2\xc0\xae\xd5\x0b\x81H\x81/\xc0\x8a\xdf\x06\x85x\xdd1\xc0E\x8b\xc9{\xd2\xea%\xc0\xabz\xaaN@\x192\xc0\xaa\x94m\xa9"\x85/\xc0\xbcK}\xaa\x86\xc4)\xc0\x1c\xa0s\x97?\xca,\xc0\x98\xd0ie7\xfa)\xc0\xb3\xe1\xc1\x9dwk+\xc003\x7f\xacv\x842\xc0\xa6\x8b\xa9L\xe4K)\xc0\xc3\x80n\xd3\xaf\xd91\xc0\x07\xfc1\x154\xa6/\xc0p\x17\x8f\xe6\xf4\x1a2\xc0\x87\xe2\xe5\xc4\xa5>3\xc0\xb26\xafJ\xe3"3\xc0\x90^q\x8b\x90 2\xc0\xc5\xe4\xc7A\x9e\x102\xc0\xc2\rL)\xa8\xc1)\xc0m\xe6\xc3\n6\xef/\xc0~\x92\xd620\x86\'\xc0\xeb\xe3w<\xac\xa3+\xc0\x9c\xa1vg\xf3\x073\xc0t\xf35*6\x883\xc0\xa2\xb9d\xccg\xff/\xc0W\x98\xe5\xcd\x1c\x90\'\xc0~\xe8-k\x91=3\xc0w\xfbN}\xeb\xed-\xc0\x93[\x83\xb7\xe1\x882\xc0*\xf1\x02G\x91\xeb.\xc0\xd8\xc2\x08j\xf9J3\xc0\x18\x04\x87\x14\xba\x84/\xc0\x9e"__`\x992\xc0\xed7\xc9\x03\xec\xd32\xc0\x1971\x93\xe8\xbe2\xc0N%J\xa2y\x0c(\xc0Q{\xad\x8a\xda?.\xc0\x93\x91t\xfd\xd9\x19$\xc0u\xd2\xcfm\x9e/2\xc0\x0e0[\xb3\xfc\x822\xc0\xae?9\xd6\x1d\xc12\xc0\xc2\xe8o\xc7\x9d\x0f3\xc0\xd3\xfc\x84\xda\xd6*3\xc0.4\xaf+\xfco1\xc0\xcd\xa9\x1d\xe5\x89#*\xc0\x1f\xeb\xc1&\x01\'0\xc0\xa51r\x83\xcf\x123\xc0p\xd3(\x06h\x16$\xc0\x7fsp<\xf6{*\xc0\xfd;^\xaer\x9f.\xc0Lp\xb8\x97\xab\x053\xc0\x19^x~\x8f\xd02\xc0\xfee\xce\x16\x0b!*\xc0U\xf7W\x1f\xb6\xec2\xc0^\xc3ee\xb3]3\xc0\n\xc4\x02{Rg3\xc0\xb1\xbd\xcc\xcaF\xdc2\xc0\xba\xe5h\x87\x95\xa2/\xc0\x07\xf5\xff\xa1!#2\xc0\xedxnI\xf7\xf12\xc0\x8cg"\x0b.\x132\xc00\xaf\xb6\x1fo\xd42\xc0(m\x90\x97\x91\x1f0\xc0n\x16\xd1\x19\xb7\xb82\xc0!j\xb8\xa7s.3\xc0T+\xaf\xe2\xc4b3\xc0\x8b\xe3\x14\x12\x89\xf02\xc0\xfd\xc6\x02g\xc0p/\xc02\x91y/t\xdf2\xc0\xa8\xa1&d\x1b\x0f3\xc0\x86\x9d)%\xee\xfb1\xc0_:\xee@\xcb&2\xc0\xc52Z\x8f\xa4$2\xc09\',\xad\x90\xa21\xc0\xb3\x16\xb8}\r\xdf2\xc0\xe5_\x84\xa7\xe6&3\xc0\xcb\x8f#\xde\xa9\xf21\xc0$\xb8\xe7\tq\xb0\'\xc0\x9e\xb3\xd8\xb2B\xd42\xc0\x1c\\Y\x97\xd6\xfc/\xc0|\x0b0\xd1\x11\xd9.\xc0\xa8\xd88J\xfa\xdc2\xc0B\xd9\xa7\xf4-\xbc2\xc0\'\x9f\x0b@n\xa8.\xc0)\xa0\xaeaw"3\xc09\',\xad\x90\xa21\xc0\xd1\xd8F\xb6\x81K3\xc0\x81\x18\x14\xc6\x97\xbc2\xc0\xd9M\xdes\xa903\xc0[\xc2\xd2\xe5\xba\xf42\xc0x\x1d\x0c9\xa1}/\xc0^Vn(\x94*3\xc0\xb7\xa0\x1f\x9a\x94q3\xc0\x901\x96\xc0:\xc3+\xc0jA:*x 3\xc0Q~\xc2\x1cX\x7f2\xc0U\x9f\xcf\xb6\x0b\xfe/\xc0\x951k\xa5\x12m3\xc0\xben;^\x00\xfe2\xc0G\xfe\xf3\xb6\xfc#3\xc0@\x15)\xa5\xca\x153\xc0\x95H\xb4\xd5\x86\xb82\xc0.x\xf9\x94\x13\xcb2\xc0\xb4\x1c)\xb6S\xff2\xc0\x95R\x8atXp3\xc0\xd0\xa4\x1c)%8/\xc0\xa6\xe2&\x94\x1cj2\xc0\xa1\x9dq$/\x013\xc0.\xc3\xbdV.h2\xc0AG;\x90\x0f\xcd2\xc0\xba\x8f\x02\xe5<M3\xc0@\xc7\xaf\xbbT\xb62\xc0\'\xe7c\xf2\xa6i3\xc0\xe3\xf5\xe1\xe95\n3\xc0\xed\xec{\xb3\xc953\xc0v\xed\xd3\x80m\x97,\xc0R\xd0f\\\x04\xd22\xc0s\xa8\xbc\xa6\x87\xe62\xc0\xca\x9a\x92\x87\x17G3\xc0I\xb9\x9d\xc6\xe9\x0b2\xc0]\xfc\x8ez\x9bD3\xc0\xba\xabEY(\xdf2\xc0\xcc_\xd7\x94\xd6\xf71\xc0\x11\xb4\x80\x1d\xdb\\/\xc0\xf1\xed\xe1\xc6\xf7\xdd2\xc0Wpz\x19\xf6>0\xc0CD-\xce\x8a\xa92\xc0\rL_\x03\xf0\xb32\xc0\xe8Q#UE\x89\'\xc0\x9d\xb55\xdc\xbd\xff2\xc0\xa18\xdae\xb9\xd42\xc0%E\xf3Z+\xae\'\xc0\x9eV\xcc\x81\xe5\xcd2\xc0\xc4\xfax\x7fru2\xc0(\xaf\'\x8f\x02S/\xc0R\x92,\xea6\xd52\xc0i\xb7+\n\x81\xb5/\xc0lN\xa30U\xcc2\xc0A\xbd\xe6\x88\xc3\x143\xc0\xd2\x8d\x84OW+3\xc0\x83Ev\xdeQy1\xc0I\x8e\xec\x9fBs1\xc0\x18\xac\xe7\xe8\xa1\xba2\xc0\xeb\x11\xb5 a\xf02\xc0-f`\x01\x990*\xc0\x02\xfd\xc0\x9f\xc5\xe42\xc0&B\x98mk.0\xc0\x96dr\xe0\xd5\xac\'\xc0{*\xc0\x1c\xf8\xe51\xc0 \xc4L\xa9\xf6\xe31\xc05\'\n\xccb\xee2\xc0\xff]"\xe3\x9c\xd02\xc0\x03\x13\xd877T3\xc0\x15\xc4\xd2k&\xd52\xc0MT\x97\xe4\x1f\xd3*\xc05*\x8f\xf7$\xba2\xc0G\xd3R5\xfe\xba1\xc0\x07?\xe7\x97#$3\xc0\x1f\xd9y*D(3\xc0R\x83\xc8#\xd2\xf72\xc0\xd3\xf2\t\xc2\xb3e2\xc0\xa4\xc5\x1e\x04\xc7\x113\xc0p\ri\x96\xcd\xd72\xc01\xf44M\x17\x852\xc0\x93\xb7\x8c\xff\xb8S3\xc0\x17W\\\xe0\x01\x1c-\xc06\xde\xb6\xf3\xa6\xbf2\xc0_\x8b\xd2p\x06\xec2\xc0\xe8\x1a\x1b\xca\x01$3\xc0+Y\x12\x9e@\x822\xc0eU\xf2\xabA\x05-\xc0\x18\x0f\xf9\\w\xb9-\xc0d\xd5\x03\xdd\x9b\xdf.\xc0P\xdb+y\x87\xf82\xc0\x96am|`\x9e,\xc0x\xfa!\xb3W\xf12\xc0/ZN.k\xec2\xc0wf\x06\xc01y0\xc0V-\xaay%|2\xc0\xe5\xaa\xe7k\xff\xc02\xc0=UU\xec\xe4~0\xc0\xbc\xfe\x93@d\xff/\xc0\xfbq@\x9b5\xc72\xc0\x8a\xe8\xd7\x82\x0f\xf72\xc0\xce\xe7\x99\x05=\x0c,\xc0Ek\xe6\xf5\xb1\xe92\xc0\x18+>\'-\xab/\xc0\xc1|\xda\xdf\xb8\xcf-\xc0Lt\xe8Qt\x7f)\xc0\x90-\x84\x12\xeeN0\xc0u\xf4t!\x94#.\xc0\xda\xe1\xd6Jg\xb21\xc0?\xd2E\xa6\xa7\xf3&\xc0\x01SN\x86~U/\xc0\xcd\x19\x0c1\xe4\r*\xc0\x1c-^p\xdfa-\xc0\x99\xba`\x1d\x0e\xfd2\xc0\xdb\xfcH9\xee\xe8&\xc0\xf5\'\x11-\x80a0\xc0\x1a%X \xde\xd81\xc0r\xf9E\xa4x\xbe)\xc0O\xbc\xd9\xe2\xd9\xff-\xc0\xa6\xf8\xe6\xb2TY/\xc0\x9a$\x85#\xff\xc1,\xc0\x1eH7s(\xe4/\xc0\xfd\x89PQ\x98!3\xc0\xf7\\\xa2\xc4\x83r)\xc0\xe3\xb1\xfe\x1a\x9d\xf92\xc0\xc4\x02\x0c\xb7\xa3a1\xc0\x89\xeex\x9a`$1\xc0\xaa\xc1\x8d\xcd\x01\xfd2\xc0\xaf\x91\'|/*3\xc04\xba\x87wp\x922\xc0\x82\xb29y>L*\xc0\x0eS\x15\xe0V\x85-\xc0\xe1\x84\x1c\x10\xb6d(\xc0&\xe6\x8eLF\x003\xc0\xba\xe8\xf3\x96!\x112\xc0\x87\xd0-\xe9\xc6H0\xc0\xa0W\xef\xde\xa6)2\xc0\r\xea\xe5\xff4U/\xc0J\xba-\x1c\xbd(2\xc0\x1a\x898a5\n$\xc0\xda;\r>\'\xff)\xc0J\xfe\x03\x85>\xd22\xc0-\xf9\x88\x19\xc2\xad1\xc0v\xf9\xa2=\xcf\x902\xc0\x91\xe3\xfe\x03 \xbe2\xc0\xfc\xc6\x04A\xea\xd3/\xc0\xe8\x9c\x81\xcd\xf5y+\xc0\x03\xcc\x0f=\xd6\x9c1\xc0\xb3\xc9v\xb4Q&/\xc0}\x01b\x93\xe9\xa1-\xc0\xaaI$\xb6qC2\xc0\xc4\xfax\x7fru2\xc0\xad\x04\x1f\t\x16B/\xc0\\\x99kR>c-\xc0\xbb2FO\xae//\xc0\xbdQ\x19z3\xf1*\xc0nn\xbd\xd6\xa9\xf41\xc0\x145\x8f\xf4\xb1\x931\xc0b\xc1\x17.\x84\x8e,\xc0,\xc1w\xab\x11\xdd-\xc0q\xec\x8a\xa7\xf2\xd3,\xc0\xfe\xf7\xbf\xeb-h+\xc0hns\xdbo\n2\xc0\xeb\x0f\xe2\xc9O=1\xc0\xe3e\xad\xa1\xd0\x8d1\xc0,y\x81\x0eD\xd4/\xc0\xd0)\x95Y\xa1\xc2.\xc0\x05\xac\xe4T\x04\x0e0\xc0\x02\xf4JY[\x0b3\xc0\x9c\x11\xb8\x97\xa8\x100\xc0\x919X\x06\x0c-3\xc0\xe0F\xf02y33\xc0\n5\xa1.P\xd21\xc0c\xdd\xc0u\xda#.\xc0\r\x98;\xfbI\x881\xc0\n\x92)\x89\\\x172\xc0\x8f\x9d\xdafj\x8b1\xc0\x11uZ\xb5\x1730\xc0\x9c\x14\x17ty\xe1.\xc0wK\xb8\xac\xb7X-\xc0\x8f1\xa7\xa7\xbc\xb0/\xc0\xfcb\xf30\xd4-0\xc0IA\x9e\xb6\x8a\xaa0\xc0\x91w\x9ao\x05\xb20\xc0yU\xdb\xe7\xe2!-\xc0<\xb5\x86\xe2{\x99+\xc0\xd2m\xed\xa1|+2\xc0_\xc5\xa4Ck\xff/\xc00\xab\xe4}<\xb3.\xc0\x95\xdf]\xa7\xd6\x87-\xc0-\xd2~\xc8-\x1d1\xc0\xbd\x12i\xc5\xb2\xfd1\xc0\x06`z\xd5\x11p-\xc0\x0c\x94\xec\xff\xeec)\xc0\xc2P^q\xed\xa01\xc0\xcc\xa0\x1eT\x9d\x922\xc0U\x10\xafc@\xf72\xc0\x05\x9e\xeeN\xbb\xc8%\xc0^\xea\x7f/\x91u0\xc0\xc6m\xed\x92\xd6\xfd-\xc0&E}X\x8dN1\xc0\xe9\xf4sC\xc9C.\xc0\x85d\x99\x96\x93D3\xc0\xe5u\xa2Y\xb9\xa4+\xc0\xeb\x12\xd9\x06\xff\x9f2\xc0\xc5.\xecW\xe6\xde/\xc0\xc3\xc2\xe1\x8c\xb1y+\xc0\xa8\x84\xed\xa7\xe6\x8a0\xc0\x9f{E\xaf\x963/\xc0}\xd9T\xab\xc08/\xc0|r\x01\x9b\xd7\xe3-\xc0\x06\xcc\x11\xfcC\x06*\xc0\xf9\xd3?\x08\xfd\x070\xc0\x10\xfe(d\xfc\xda/\xc0\xb6B\xb9\xdf7\x99/\xc0x\xf6\x96\x98\x00x3\xc0#R\xaf\xfe\x9a\xff0\xc0\x08\xcaVi\xf0V/\xc0\xcb\xa5\x82\x9a\xf5\xcb2\xc0\x81\xe4{\xef\xd8\r0\xc0\r\x82\xc0hA\xf3.\xc0\xe0\xf1\xcab\x1d<-\xc0\xbc\xc5\xcb5\xa0\x870\xc0\xa2\x1c\xffRV\x19-\xc0\xa7\x87\x04\xd1U\x8a*\xc0\xb9\xd2h\xf6\xe1\x880\xc0Y\x158\xe9E|0\xc0\xbcT\xe3\xa4\xd2\xdb1\xc0\xf3S\xc8sL\xa6.\xc0\xda1\x1e\x18qW)\xc0\xad\xabR\x9f\xca\x82/\xc0\x04z\xbb1wl3\xc0\xa9\xd8\xccD\xe8P1\xc0\xb9\xb2@Q\xf4\x150\xc0\xa9k\n\x7f\x89\xe8&\xc0\xdfq\xfb\xe4,\xc7,\xc0\x8f\xf3C\xce\xe4~2\xc0\xa4\xbd\xa6\xcci;1\xc0\x0c\xe7h \x92\xf22\xc0\xf9\x95\x91\x87\xe8\xfe1\xc0\x03\xfbn\x0c?\xb92\xc0\xe3\x10\xa3\x9c\x03A0\xc0}\x95K\x92.f.\xc0\x19\x81\x84\xc5\xeaT-\xc0(\x00Nd\x94$0\xc0\xac\xdf\xf5\xaf\xd9\x163\xc0W\xafZm\xd7\xef)\xc0@|f\xb9\x04\xc4/\xc0*R1\t\x19\x91/\xc0\x98\x0bH\xf5M\xab-\xc0\x04\xd9\x94\xd0x\x86,\xc0\xd6\x91m\x91\xf8V-\xc0(/y\xa8\xdc\xb6)\xc0\xe6#n\xc1*-0\xc0\xf5gV\x8eV\xa32\xc0\x15\x8b[\x18\x9e40\xc0a\x17\xe8\x08\xb0^-\xc08"s/D-3\xc0^\xbd\xd6\'5W.\xc0Qg\xa1\xf1\x9a\xf40\xc0W\x84\x1b\xd6\xb5l0\xc0t\x04G\x89m\x0e2\xc0\xa5<\xa9\\\xd7\xb61\xc0\x8d\n\x16$1\xb70\xc0\x13k=A\xa9\xe3-\xc0\xce\x17\xb4\x84\x8d8/\xc0N:~\x92\x95\x8d.\xc0\x9c&\x12\xd3\x83u-\xc0\xeb+wwL!3\xc0\x85j\xf4\x86GJ%\xc0\xe13\xd96]\xb6.\xc0\xd4\xd5\x18\xad\xc8\x1e0\xc0Y\x90<8X\xc40\xc0vRZV\xbf8,\xc0\x16bX\xd7\xd5\xd4.\xc0\xd7\xa5\xa7\x06Z\t3\xc0\x8b\x1fBFM\x1c-\xc0\n7D\xb7\xdf\xc7,\xc0\x05\x16|u\x91z2\xc0?\x0e\xe6\xff&\xcc-\xc0\x12#`\xab\x8c13\xc0\x0c,\xe2\x03\xee\xea2\xc0\x0e\x1c\xc5+\xe5\xa7/\xc0# \x06\xa9\xd1\xd6,\xc0\x04\xd3K\xc0X\xf42\xc0\t\x8el\x07\xcc\xe11\xc0\xa9^W\xb5R\xff2\xc0\x82\xd0\xb1\x8c\xf5\xaf-\xc0\xa6\x90\x19<\x06\xe6"\xc0z\xfd\xc45x 3\xc0d\x94\x8d\x1aO\xbd,\xc0\xfe\x13\x81\xb9\x92\x97.\xc0=\x99B!\xfc@.\xc06\xb1\xca`\x06\xf22\xc0\x00\xa6\xb0\xa3Ww,\xc0mm\x19TD\x1e3\xc04\xdf%\xa7\xef+-\xc0>CF\x91_\x000\xc0z\xb2\xdcR\xaa_1\xc0\xa0\xf7\xfb\xb2\xa7\xa7-\xc0\'n\xa72\xaa\xd42\xc0u\x89d\xbep\xd92\xc0U\xd1T\xbf!\xb7,\xc0x\xe0cV^*3\xc0\xf8\xda\xb8\xda\xb5\x193\xc0\xb2F\x8e\xaaf\xbb/\xc0P\x83\xc62\xa9\xf31\xc0]\xab\xdcAqH0\xc0\xb6\xb9\xea\x8f8\xcb(\xc0Y\xf0\xf7\xbd_\x010\xc0\x86^\x86\x9aqh(\xc0\xd4Y\x00\x8e\x9bX0\xc0.\xa0\x86q\xe0l2\xc0\x88\xee\xf1Fd\xe8.\xc0\xf6\xac\xa9\x132\x153\xc0\xffY\xbeX\xf9<0\xc0Y\x83w\x8aQ\xd42\xc0#(\x7f\xbb\xcc\xe00\xc0v\xdd.S\xf3u&\xc0bB\x06[\xd4+3\xc0\x1f\xf6YUU\xe3-\xc0\xcd\xe4\x9f\\U\x93*\xc0\xd6\xf0\xe4\xefz\x02*\xc0\xea\xd2\x17l\xa3\xda*\xc0\xef}S6\x04I2\xc0\xf0G\xc3v\x92\xd0-\xc0]\xe9[r\xf1\xd22\xc0\xad\x1a\xc1\x95\xf9\xba/\xc0\xa5\xb43\xbf\xc5d(\xc0\xb1\x80\xa5sV\xb92\xc0{D\x91\x02\x90\xbb2\xc0;\x06\xf2]{\xc3/\xc0\x7f\xddJ\xfbR\x863\xc0\x8a\x18\x95\xf4\xa8\x1f0\xc0$k\x08\xc9I10\xc0\xbej\xd5\xa6\x1d\x013\xc0\xc3j\x17.\xd6|0\xc0<\xf0~\xec\xba\xe3/\xc0\xaa\xdb8\xc6\x1ed)\xc0Wqp\xe6h\xa1/\xc0)JV\x0c\x04\x88/\xc0h\x19\xd1\x87o\x040\xc0\x96am|`\x9e,\xc0\x1bS{\xffD\x02.\xc0\x8c\x87\xfes\xbe\xbc2\xc0~\xba\xaev\x93x+\xc0\x06\xb9\r\xcdH\xf30\xc0\'W\xbf\xdfg\r3\xc0\x8a\x05\xb2\xec=\xcf$\xc0\xb8b|\x9c&\xfd2\xc0\x83=O\xd4\'^2\xc0]\xe9[r\xf1\xd22\xc0\x8aq\xa9\xfez\xda1\xc0C\xf9\x86py\xca0\xc0!\x02\x88\x80\x83k)\xc0\r\x82\xd1\x94\xd8\xbe.\xc0g\xb3\xaaQ\xca\x1c/\xc0#i\xca\xae\x89\x98-\xc0\xa4\xc3i$\x98\xf82\xc0\x99j\x1d\xec\x11\\-\xc0\x86\x9a\xd7\xe0t]0\xc0\xd8C]\x8a\xca\xd92\xc01\\Y\xc0f\xec2\xc0\xb7\xd7Cw.\x9c1\xc0\x01\xd0\xb6\xe0\'K2\xc0\x10\xc6\x91\xc9\xc3\xc90\xc0T\xfb\xd3\xcbI\x85*\xc0\x1e\xf4\xc8\xb9\xd7\x8e$\xc0\x01s`r#\x9b-\xc02\x92\x81\xce2%3\xc0\xa5\'\xdf\x14\xf1\xad\'\xc0\x13!7\x94,\xd0.\xc0\x96EK\xb18\x1b/\xc0V\x96\xaa\n\x13;0\xc0\xa3\xa3\xfe\x1f\xbe#3\xc0i*\xe8\x0c\xea\x143\xc0i#.\xe8\x12\xff.\xc0\x89\x1d\t@\xaef/\xc0jY\xda\xa9\x8bn1\xc0]\xba\xa6\xe5\xbe -\xc0dK\xa9\x90,\xc9/\xc0O\x9d\xbc\xd7\\\\3\xc0\x8b\xe0V\xc2f\xed-\xc0\xfc;`\xddW"3\xc0xPa\xf6\x1c\xc32\xc0\xfa;\x17\xae\x12\xde2\xc0\xd9\xc6\xe3i\x13\n0\xc0\x10:\xfa\xc6\xbe\x1a2\xc0\xd9\xcd\x8a\x17\xcb\xb8,\xc0\xd5W\xa8\x9c\xf3\xc50\xc0G\x9aA\x8d\x8df2\xc0\x96e\x92\x9c\xac\x06/\xc0\xf4L\x8d\x81\x0f\xfc-\xc0\xb7\xf4\x94d>\xb8\'\xc0\xa6*\xc4\tz\x80/\xc01\xde\xca\xc7\x81*3\xc0\xd7":#/\x07/\xc04\xa8^t\xc7\xb6-\xc0\xe0\xcc\xb2\x92\x8f\x0c2\xc0\xe0+\x80P\x18\xb5/\xc0\xad:\xd9t\xab /\xc0\x90o\xc4\xc5\x7f)2\xc0\xdd\xa6v^L\x08/\xc0\xd8\xbc\xe22\xb6\xbb-\xc0\x1d\'Q\x8di\x9e*\xc0\x8c`\xdd\x83\xdc\x800\xc0bB\x06[\xd4+3\xc0\x9a\x00\xb0\xf8\xed\x0b/\xc0\xcf\xc7\xb6\xe7L,0\xc0\xab\xa7\xf9j\xea\xcb2\xc0\x143\x1e\x84\xde\xb9\'\xc0\x9ahaDG,+\xc0\x15*\x9co%\xcb+\xc0-\xd2~\xc8-\x1d1\xc0L\xccM%:\xf92\xc0\xbfb\xa8\xb4\x18\x8a2\xc0\x12\x02C\x01\xb3d3\xc0\xa4\x86\x0b&\xa3i.\xc04\xa8^t\xc7\xb6-\xc0\xde\\\xa8U?\xff/\xc0\xb1\xa5y]\xd1\x1e0\xc0"\xbe5\x81X\x1c$\xc0l_\x8b\xdb\xa1\xb82\xc0\xf3kZ\n\x0e\x141\xc0\x82\'\xab\x8f\xe753\xc0\xcc\xa2\xfe\xa9\xd9\xd52\xc0\xe5\xe8\xc8\xe3;\xf5.\xc07\x88\xd4y\xc3\xa2/\xc0\x16I\xe6@B\xd62\xc0W\x0b\x93$\xd4\x133\xc0\xcc\xc6p.\x81\xe02\xc0\xc5^\x1fa[\xd02\xc0\xe9\xcdb{,\xd52\xc0\xb5\x1ex\x8c\xc8J-\xc0\xa0\xb9k\xe5K\'$\xc0-\xc8\xa5\x14\xb1*0\xc0\xe7\xf1:>i8-\xc0\x07Kzd}\x82.\xc0\xd1\x91\xb6\xd7\xf7\x153\xc0\x1f\xe0\x15?\xddx1\xc0v\xfc\xaa\xb7r\xbb)\xc0\xdb.\x0e\x1e\x8e\x1c2\xc0\xe2|\xf4"\x17\xd8(\xc0rxF4\x8aP0\xc02\xd2o\x03\xba\xf02\xc0\xbc\x93\xdd\xfa\x9e30\xc0t>\x92\x15\rM1\xc0\x96\x89\xbf\x98\xe7</\xc0\xda\xaf\x1b\xd3\xbe\xf6,\xc0>n-.\xcc\xcc2\xc0t\x04G\x89m\x0e2\xc0\xb8b\x80\xf8\xb9\x890\xc0Tv\xad\xc5\x85\x012\xc0\x0f\xb8\xf3vp]-\xc0\xa3\x05\x8d\t\xce\xfa1\xc0\xeb\xb6v;\xda\xe51\xc0\n\x1a\xb6C<\x192\xc0\xa2\xce\xb1h\x03=%\xc0+|\x8d\xaf0/3\xc0\xf9e\xcc\xd9ba1\xc0\xbe\xc9`\x8a\x8b\xae\'\xc0\xdb\xf2l\x10\xb5\xf22\xc0\xe2\xb1ugM\x852\xc0\x95\xbdC\xe5bj.\xc0PY\xd2w\x83\x94.\xc0\xadl\x1b\xc4\xcb\xda2\xc0LX\xb2\xe6\x8a\xf81\xc0\x83\x1b\xa7/\xaa\x0b/\xc0\x95\xb5\xe1\x89#\xa11\xc0K\xc3\x19\xa8\xdaR-\xc0\x95\xb5\xe1\x89#\xa11\xc0\xf15\x1c\xd7\xb6\xf81\xc0\xc9p\x0c\x87\x86\xf22\xc0\x8d\xc9\x93{\xb3P0\xc0>k\xe1\xc7\x81H0\xc05\'\n\xccb\xee2\xc0F\xfd\'\x9f\x14\xfc1\xc0i\xe4\xc94\x19Q2\xc0hd\xa9\x1d\x82\xca1\xc0\x007\xc0#PQ/\xc0B\x11\x99\x073\xe8&\xc0I7\xedm@\xb1\'\xc0\xe6\x8f\xfc\xed\x1f\xb30\xc0Q\xdb\xe0R#\xd4$\xc0\x12\x81 l\x8a\x132\xc0\xcc?\x17\x90\t#2\xc0\xbf\xe0\xabMD%3\xc0w\x95\x10\xd9c//\xc0\xb5\xee\xf4\xf8\xaeU\'\xc0u\x15\x83gMu2\xc0\xb4\x9a\xec\xe49\x8e\'\xc0\x94\xbf\xba\xe9\x18\xfc2\xc0\xd1\xc8\x08\xfe\xc2\x0c2\xc0G\x1dYB"\xfa2\xc0\x9f\x0cF\x85w\x102\xc0\xd7\xd7X/\ry2\xc0\x94\xf2\xe4\x89q\xfa1\xc0\x81\x1ce\x9b\x8d\n3\xc0\xb6\xc8\xb3\xf6"\xa4/\xc0\xd1S\xa5\xad\xc9\xd02\xc0\xdc\xf3\x87\x94&\x12/\xc0P\x86\x8b\xefpC3\xc0\xcfO\xdf\x9f\xffQ/\xc0\xac\xaa\x91\xef\\S2\xc0\xc7\x0b\xdc[\x8b\x9a.\xc0\xa8\x0f`\xf6\xd7\x162\xc0\xea)\x0f\x1e\xf4L/\xc0\nl\x1c\x1a\xa0$2\xc0\x83\x99D\x1d\x1e\xc62\xc0\xb7\x1a,0J%1\xc0\xfc\xfa\xec\xa5\xee\x08/\xc0\x878\x03b%\xd4,\xc0\xf9\x94r\xaaT\x1d2\xc0\xf9\x94r\xaaT\x1d2\xc0@\x90@rDL2\xc0\x11#\xaa\x0f\x86\x1a3\xc0^r#{\x11\xaf0\xc0\xd4\xd9pS\x17\xe91\xc0J\x9eP\x03r\xd4/\xc0\xfd\xe2o\xc3\xc6\x0f0\xc0H\xb2\xfcE\xcf#3\xc0\x86\xd6e\x82\xba\xb30\xc0\xcb\x9aM6\xd8\xa80\xc0\x1b\xc7\xe0\xe7\xe0s&\xc0\xeb\x85\xf5\xb7\xdei2\xc0Mu\x1f0\x85\x8d.\xc0\x04\xae,L\xd700\xc0\x0fv\x00\r\xe4\x10/\xc0}\xb8F`\xbf^%\xc0%\x02<\x8epW,\xc0\xff\xf2\x8a\x95\x879&\xc0\x88\x00\x19\x8e\x06\x8a*\xc0O(\xba\t\xa2\xb70\xc0\x9f]\xaat\xf6\x82-\xc0\xfc\xaa\xee\x938\xd02\xc0\xc4\x06>\x82\x12\x8d0\xc0\x0f\x15ba\xd3A.\xc0\x0b\xb7\xe7\x13nh0\xc0\xd4wUC\x81J&\xc0\t\xe5\x9e\x9f\xfa/2\xc0\x9f\xc4\x99\x9e6\x85,\xc0\xde\x03O\x13\xd0\xc3*\xc0\xac\xab\xc3.\xdc\x100\xc0\xe1O1\x0b\xa9\xdb0\xc0\xa4/\x9d>\xac\xd9)\xc0\xfd\x16J\xe0p{*\xc02\x86N\x117\x902\xc0\xa7 #v\x1d\xe61\xc0{6}\xd9_\xff1\xc0\x1cy\xb8+\xd5\xaa)\xc0\xa6\xd7\xc8B\x13\x852\xc0F%[\xecO\xc12\xc0\xc1\x86\xa5\x1b0&2\xc0\xa7\\\xf4\xcb\x1e\xad1\xc0\xb8T\xa6+\xc6R)\xc0\x83\x86E\xd8\x85\xd2,\xc0b\xdb\xf1\xdb\x01\x023\xc0_\xb2\x97\xc7\x16T2\xc0\xab\xbd\xf0\xb7c\xd4/\xc0\x12,r\x05\xa5\xec/\xc0I$\x15\xfc \xe72\xc0\\5O\xd6\xd0t2\xc0\xee\xcf=\xc6k2-\xc0U\xc2`\xb9\x84\x91,\xc0\x83T\xcb\xad\xf7\x07*\xc0_eXW\x84L2\xc0t\xcf\xa2\x1f/\xb10\xc0\xb8\x9b_\x13\xefW0\xc0D\xc6\xf0\xe5K\x8c1\xc0\x91\xa5OX\xde\x1c.\xc0\xbav\x9a\x86\x8a\x0c0\xc0\x8a\xa5\x8es\xcb\xdb\'\xc0f\xb6j\x98\x97\xe51\xc0\xcc\xbe%\xab\xc2\xd12\xc0\xc2\n\xd6\xa7x`2\xc03K\x07\xda!E3\xc0\xe2d_;7\xa02\xc0\xb5h\xc2\xc7\x11\xdc2\xc0B\xa9\xce6\x1e\xa2\'\xc0\x0eC"\xa5o\xea.\xc0\x9e"__`\x992\xc0\x02\x95\x8b\xcbx\xfd2\xc0%\xc3\x81\xd8\xfb\xee2\xc0\x9dB-\xb1:H2\xc0\xfd\x15@\x99\xd2f0\xc0\xc1\x9a\xd1\xf1N\xe42\xc0\x87\x81t8$\x9a)\xc0\xbe\x1a\xb0\x8c\xfeJ1\xc0R\x01\x7f\xb0OE/\xc0\xf9\x96\x186\xeec2\xc0\xe7|\xf0eb\xdb2\xc0\xc3\xe8\xcb\xf3\xb0\xb9*\xc0\xcc\xeeRw\xc7@0\xc0\xe3\xee\xb8v\xe2\x892\xc0\xa8%f*^\x05-\xc0!\xf2\xce\xe0xh0\xc0\xd6}\x1d7\x7f\x14/\xc0\x12\xceG?\xdb\xe5 \xc0p\xc6)\x05\x93\xb91\xc0u\xe0\x92\xcc\x821%\xc0a\x02\xf3\xb9\x1dA1\xc0\xb2\x89J+_\xfb.\xc00\x86q\xd9o\xac*\xc0\x1bv\xb69\xbd\xfd2\xc0\x1e&\xf5s<\x84)\xc0\xbaI\xf5z\x11\x91&\xc0\xb6\x98\xa1N\xa263\xc0\x152So?52\xc01\xa3[E\x96\xd4(\xc0<\xf2T\\\xd2`3\xc0w\x97\x00KU@0\xc0;<\x85\xd6wu)\xc0\xba\xce\xfb\x85 I0\xc0c\xcdO@\xd7\x960\xc0F(~\x02\xbd}/\xc0\xd9\x8a\x9aq}\x123\xc03G\x19u\\\xe31\xc0\xf9M\t#>\xcd2\xc0\xadxc\x1e\xb6\x1d3\xc0\x01\xb8A\x139\x0f3\xc0\\8w$\x91+0\xc06z\n\xcd\xf0\x8a\'\xc0\xfc\x91y4\t\xa2.\xc0\xd7\x92=\xa6#\xd32\xc0\x9aC\xb3u\x97\xf5%\xc0\xe7\x87\x11\xaf\xbb\t&\xc0F#\x89`C\x8d/\xc01\xc4\'^\xb4\xac.\xc0\x0e~A\xe2\xffW/\xc0\x0bfI\x99\'\xa4/\xc0\x1bS\xa2\xb29\xf02\xc0>\xbe@\x0fx\xe11\xc0y&\xa2\xfd\x93\xdf2\xc0\xf3\xce\x17\xb4pC&\xc0\xed\x93\xa2\xedo\x0f3\xc0u6\x10\xf8\x94U&\xc0\x7fx(\xb2\x96\xd92\xc0\xfe\xec\x80\xbaI\x8f/\xc0r\xe3\x9ch\x19(0\xc0\xbd\x97\xad\t\x83\xc22\xc0E\x11\xec\xc9h20\xc0\x19_\xa1%\x17\x86/\xc0Rqz\x8b\xf9B/\xc0\x0f\x83\xa1\xc4\x98\x842\xc0\x821~E\xe8\xa3/\xc0a\x80\x11\xed\xf4{.\xc0\x04z\xbb1wl3\xc0\xbb\xa2\xc2]`Z/\xc0\xb0HE7-K&\xc0\x98\x9f4S\xc2\xc31\xc0\x91\x19\xc4\xdbl~2\xc0\xfbY.M\xc9\xef0\xc0kF/\xfc\xd5(2\xc0\x98%\xf3\'\rm0\xc0F\x13\x82\x8e\xec\x193\xc0\x94\x99\x93\xa9g*2\xc0r<\xe0\x19{\xef.\xc00\x84\xce"DR2\xc0\x9e\xa4;\x9b\x82y1\xc0\xaaT\xc4~\xef\x9d-\xc0\xb2\xaa\x84u\xd8\x0f0\xc0\xf69\xd89\xa0\xf22\xc0Kd\x9f\xc5Xh-\xc0\xd2\xbd\x12T\x0c\x072\xc0\xa2A\xc5=>\xf6*\xc0\xffY\xc1o\xb2\xe41\xc0h\x12`Z.\x05/\xc0uV\xe7\xabD\xef0\xc0\x943\xdd\x01\xf2\xde/\xc0\xb4\x1e\xa5*O\x160\xc0\xe9\xe9\xcb\xd9\xb3o.\xc0\xb8=5Ht\xea&\xc0i\xdaBze\xee0\xc0\x96\xb8\x92\xd7\x98\xd42\xc0F\xf6\x1c\xab\xefk/\xc0\xb2\xedM\x0f\x9e\x0e2\xc0\xc3\x84\xc8\x14\x86\xac/\xc0d\x0e\x8e6p\x11/\xc0d\xb7\x1e\xc9\x8f\xb70\xc0\x82\xc1v\\\x10\xb9/\xc0A\x96TS\xab\xc31\xc0j\'gQ\x80\x151\xc0+\xfb\n:?\x18-\xc0FJ3\x831\xe3-\xc0\xf7\x07\x7f\xe7\xf8\xd00\xc0\xc21\x02jI\xca-\xc0\x9a\x05\xd2\xd1\xfe\xd8/\xc0\xc4R\x19\x86g\xe61\xc0\xc1\x8f\x16\xdaE<1\xc0\xb9}\x84\xc5\xff*0\xc0F\x16-T\xc0!/\xc0\xbcQ\x98\xce\xbaZ1\xc0/\x81WuB\xe1/\xc0\x94!\x89\xf5\xb2\x0e1\xc0iJ\xbf\xe1\n\x063\xc0UR\x86\xb0\x9d\xce0\xc0\xc5n\t-\x17\n0\xc04v>\xb2}\xfd/\xc0u\xd5\x93\xca\xddO2\xc0T\rTI\x95\x8c1\xc0\x8c\xf9P\x9b\x9d\xea2\xc0\t\xfe\xce\xdf"\x83/\xc0\x9en\x03{<\xd82\xc0\xae\xfd\xed]\x98\x82-\xc0\xe9\xa3&\t&R+\xc0\xd4\x97\xe8\xb2>C-\xc0\xc3I\x9a&\xd2\xc12\xc07\x08N\x83\xd6\x003\xc0\x1d\xac.wO+2\xc0\x86\xa3=P\xfct&\xc0\x8f\x9d\x11\xc4\xb6\x00+\xc0)\xe36\x8b:]/\xc0\xe8p+\x81\xf7n.\xc0\x95 R\x80\xfc\xa1/\xc0\xd79\x86\xc9\xa6\xbb2\xc0\xbe\x8c\x03\xe7v#0\xc0\xa1\x88;\xd0\x1e\t0\xc0\xc5 \xca\x13V20\xc0\x1fV\xd7\xa1\x7f\xd42\xc0\x97b\x0ec\xa7T1\xc0\xda\xcdz\x08\xb5#3\xc0\x1dW\x03\xd2\xea21\xc0\xc7\xe18\x9eo\x121\xc0s\x0cH}4z+\xc02\x16\x84\xe2\xfc\x9b1\xc0-(\x15hJo2\xc0H\xe4d\xb0\x05\x9f1\xc0d\xf9\xcc=\x11\xfc1\xc0\xcf\x1d\xe3\xec\xed5/\xc0U<\x92\x98\x07\x0f0\xc0%\x0b\x8a\xb7Py.\xc00{ \x01\xe2$)\xc0Zx\xf0\xacc\x16/\xc0L`\xd5\xbe\x1c\xef/\xc0\x83\x85\x7f&\x1e\x08,\xc0\x01\xb5\x8c\x8a\x9b\xa11\xc0o\xcb\xa2\x07\x82\x8b2\xc0\x1cDU\x80\x08\x04.\xc0\x02\x98U\xa5\xcd\xea-\xc0U\xfd\xa1d?\xdf.\xc0\xa5\x06lC\x90\xe2/\xc0<\xba\xb2\xeb\xff\\1\xc0_\xe7\xeb\x07^\x1a/\xc0\x93\xb4\xdc\xfc#b0\xc0\x89\x97\xbcU\xca\xf8-\xc0\x9e\x12\xb5\xb3\x97\x04/\xc0c+0\xa4\xc971\xc0\xe9\x94\x01\x1a\x9d\xcb)\xc0\xf4e\xbe\xd7\x82\xd6,\xc0K\xca\x94\x04\xaf\x863\xc0\xbdK\x1a \xab\xf7.\xc0\'\xc5\xe0\xe1\x82\x991\xc0\x17\xee\xfb\xa3\xff:2\xc0yx\xdcQf\xda2\xc0\t\xf7\x0c\x9f\xd3\x902\xc0\xb5\xdf\xad8.\x10$\xc0\xb8\xbak+\x00\xab)\xc03o\x08h\x16k3\xc0".\x00[D>3\xc0\x87\x85\xdb\xb2\xbd\xd41\xc0\xb7{\x9c\x8f\x03\x133\xc0\x1dt\x97\xe8\x17\xd91\xc0\xe2u\xbeM3\xd92\xc0L=\x113\x8d\xe51\xc0\'\xa9\x1e_\xf4\x113\xc0!\x8b\x9b\xdb\xc8\xd92\xc0\xc8\x10@\xa9\x94\xa7/\xc0\x105\xe8\x8d\x1e*3\xc0*\xd5=\xd9%\xff0\xc09\xae\xddj\xf9\x15-\xc0;U\xf8 \xa7\xae/\xc0.\xfd\xc0\xb3\xab\xe6,\xc0[\xcb\x87\x89w\xa0-\xc0\xb3=\xe7\x8f)\xe51\xc0\x93\xfb\xb4\x9f]\xeb2\xc0b2S.O\x123\xc0\x01s`r#\x9b-\xc0o}\xed\xb2g\xe11\xc0\xf7\xaf-\xc7\xe2\x8e+\xc0\xcc\xdb_!\xb6\xca-\xc0?P2\x13\x13\r1\xc0\x9aQZLE$3\xc0J{\xb0\x1ei.3\xc0\x9b\xe7L|\xb5\xb4+\xc0T\rr5I\x86\'\xc0S\xed\xebX\x00\xcc-\xc0\xa4\x9cW\xefJS+\xc0\xe6\x18\x07\n\xd2\xd52\xc0Q\xcf2\xc2\xcd\xe31\xc0Y\xc6\xf6\xbc}\xbc2\xc0\xd2\xe9d)\x82\x083\xc0^\x04i\xab\xdf\x83+\xc0A\xa5\xc0\xf3gk3\xc0\x84\xb2\x1fE\\\xe02\xc0\xaa\xe3\x08\xb3\xf1\xd20\xc0^\xf5i~/\xb9-\xc0-I(\xeb\xfd\xe92\xc0_/\xe2\x8eZ\xdb0\xc0\xac\x07U\xe7\x96\xba)\xc0\xebY\x83}\xb8\xb72\xc0\x96\x07\xfa)\xcan.\xc0{\xcb\x82=\x0cI-\xc0\xb8\x87\xd8\x86\x88\xea1\xc0A\xcaE\xb5\xf0\x0e0\xc0\xd6A0D\xfd\xeb.\xc0\x90\xbf\x9d\x81\x88\x9d.\xc0\xfc/\x99tH53\xc0\xa1\x10\xf7\xec~\xea*\xc0\x1a7p\x04\\T1\xc0Q\xc8"\x8d\xd3\x0f3\xc0s\xa1JW:W.\xc0\x1e\xefI\x88\x92\x153\xc0G\xb55\xfd\xa6\xf0$\xc0\x82\xb3\xe9\xfa\x8a\x192\xc0\xca\x92\xe5H\xc9\xd7-\xc0\xa7\x93b\xee\x9a\xc32\xc0p\x1c\xd874\xe81\xc0\x10X\xd7\xf8,\xdd2\xc0\n8-\xb0\x17\x8f1\xc0\x9d\xde\x80\xbfS\x84,\xc0e\xac\xcd\xa8\xdc}.\xc0\xc5\x19H\x0b\xb0\x80-\xc0\xd5P\x19\x96\xaf\xc91\xc0\xd8\x1eDO\x86\xf92\xc0\xfcz\xaf9\x9f\xb20\xc0\xfc\xe0M\xffi\x9f\'\xc0\'\xac\xdd\xac\x08\xde1\xc0W=_\xe2\xa1\x141\xc0\xe1{\x80^\x0f\xa9.\xc0\x1f\x18\x89\\\x8do-\xc0\xd8\x1eDO\x86\xf92\xc0,F\xfb\x81\x82\xb40\xc0L\x8b\'\xf0\x94\r3\xc0\x93\xd1\xf4\xb7\xb9\x87 \xc0i\xa5\xf2_\xb9O0\xc0R\xeb=\x81\x06\xd52\xc0\xe3\xe9\xf3\xda\t\x0f3\xc0\xb7\x8e\r\xfeo\xfb1\xc0\xbe3\xa4\xa8r\x1a2\xc08:\xe7]w\x143\xc0\xde\xe9\xf4:c\n2\xc0\xff\xf1j\x12\xf1\x162\xc0\x07\xf2\xa3\xd4\x1aT-\xc0\n\xda\x0e\xf1\xe0\\-\xc0+T\x7f\xc6\x9e\xb72\xc0\x07\xd9\x8aG\xaar\'\xc0\x95\xfb\xec\xd4\x90\xca\'\xc0m\x05s\x99P\xf82\xc0\xff\x17\x9e\x03K\x1f*\xc0\xec\x8d\xf83\xc6\xd3.\xc0^\xa7x\xbb\x8d\x86*\xc0\xc2r\xaa\x9b\x84\xd42\xc0\xddG\xf0\xc2\xfb\xbd\'\xc0YJNH\x19v2\xc0\xd69\xcdu\xb3\xe71\xc0i[\xd1=$\xcc2\xc0\xffxH\xdf}\xcf2\xc0?\x19\x19\x12\x12\xf5-\xc0&\xb2\xff\xef\x11n0\xc0H\x8e\x10\x1d\x9f\x01%\xc0\xdeL\x8f\x16\xff\xf52\xc0\xa5\x81\xd7@\x02\x1d0\xc0\x03&\x8a\xf9HU0\xc0v=v\x9f\xf2\x163\xc0valM\xba\xb92\xc0\x84\x9cz\x82\x06\x023\xc0%\xddx\x07\xb4\xf3(\xc0\xf2\xb3\xdf\xf1nV-\xc03\t\xefA:-2\xc0\xc3\xda\xcd~\x02\xf1\'\xc0\\\xa7\x98\xcd&c2\xc0@\xde K\xe5i2\xc0\xf5\x9d{\xfe\t\xd71\xc0]\xa2\xbe\xba\x0f\xfc2\xc0\xf6\xfc\xde\x9d\n>0\xc07\xdb\xa8\xe7W\x941\xc0\xa6\xa9\xc4\x8f\xfa[-\xc0;\xd2\x82K\'\x012\xc0X\xb9\xd0\xa8,~2\xc0\x9b\xe0\xb6\x10\xf8\xfc2\xc0\x01\xb5\x85\xf8ML3\xc0\xaf\xee\xe8\xdf\x1a\xf41\xc0\xe4\xf4X,\xf0\x1b2\xc0\xbf\xc4B\x89!\xcb*\xc0t\x82q\xc71\x88\'\xc0\xccO\xdf\xb0-H0\xc0\xed_\xb5\x1e\x11O0\xc0\xa8\xf0\x01Ncs2\xc0\xcc\xf9\xd3\xa9\n\x15-\xc0\xa5\x07\xc5H\x0f\x192\xc0\x1a\x8c\xf1>(\x962\xc0\xca^\xad6\x05P0\xc0+/YO\xc1\x9c/\xc0T\rr5I\x86\'\xc0j\x95\xbc\xadi\xa3\'\xc0\x003\xcf\xc9\xcd\xd2-\xc0\x1a\xb3\x8f9l\xdf/\xc00\xcb\x92X,\xcb1\xc0q\xe3\x81\x99\xc9?0\xc04v\x92X\x80\x99-\xc0\x16\x18Ma\xb9\xbb+\xc0\xf3\\\x933\x8b\xaa\'\xc0\x0eG#\x12\x1a\xe31\xc0\xf0\xa9\xc3\xd2\x97?3\xc0\x02,g\x06M\x1d2\xc0"\xdfh=\x1d\xd0$\xc0K,\x94@\xb2\x0e2\xc0\xcd\xfa\x08\xd8\xceU0\xc0\xe2\xcd~\x90\xc3g0\xc0\xccS\xce\x1ca\xb0\'\xc0\x9br\xaa\xc5\x89\\0\xc0^\x9e\xbcZ\x05)3\xc0\xa5A\x8dz\xd6\xfc/\xc0\xedYq\xeeTF3\xc0\xc9\x13c1\x8a!2\xc0\xf1\x89\x1b\x7f\xde\xc12\xc03\x96H\x08e\xfb1\xc0c\xb8h\x96\t#2\xc081;*\x1fN3\xc0Un\xed\x17m\x07.\xc0\xa5\xb2\xa1A\n\x132\xc0n\x037\x0bj(0\xc02\xc5\xaa\x05K10\xc0\x1c\xccb\xcc_.0\xc0\x17\x00V4*\x1d\'\xc0\xc5\'R\x88\x13\xd7.\xc0\x9aw\x85y\xf2\xc7.\xc0\xa4St:]\x152\xc0^\x99\xb5-&f$\xc0\xc9\x04Y\xb7\xc6\xc3-\xc0\xc7CuChb/\xc0\xe8\xe7\xcbGiy2\xc0\xbdS\\\xf6\x7f\'3\xc0\x14L8\xffc\x882\xc0\xaaA\x17ZI\xab/\xc0\xf4\x10\x97\xce\x07c2\xc0\x89\xee\xe8\xa1F\x040\xc0\xd7\x8c\xcb\xbe\xaf\xf8,\xc0\x87\x8b\xc9\x86H($\xc0)$\xb7\xc5u\x192\xc0\xac\x8ff\x07F\x040\xc0\xfe,\x95\xa4\x9e\x8b*\xc0\xb5@\xf8\x84\x9b\xb2.\xc0\xf3\x99\xc3\xbe\'\x930\xc0\xdc\x93\xa3\xaa}\x111\xc0,(\x9a\xbc\xee\xd92\xc0\x1c\xec\x9a\x0c\x0c\x9c-\xc0/6L\xc7#O2\xc0\x9d4*w\xbc\xc91\xc0\x96\x0f}\xd4\xe7\xfa/\xc0\xf5\xbe\xdaW\x90\xee2\xc0j@\x13e\xf2b2\xc0:7\xb1\x18\x1c\xb9/\xc0\xb4[<\xc9\x1e--\xc0+\xe9I\x83\x19y.\xc0\xb6{\x0c\x90k\xf82\xc0H\xeb\xa2\xc0\xfb\xd1)\xc0\x93\xc3\xe9k\xd7\xd11\xc0%\x144:1\xca,\xc0\xbc\xfc\x1d\xda\xdc\xe8,\xc01\x18\xfaN\xd3X1\xc0\x14\xab\xd4\xc3\xed\xa7/\xc0wO\xf7\xf9\xa9\xcd0\xc0\xdf\x01\xc7y\')3\xc0\x98\xae\xcf\x14\xb6\\.\xc0\x9dL\xae\x8c\x17\xc90\xc0\xd7%\\\xa3\xd6U3\xc0\x9fh\x18\x1fS\x1b/\xc0\x07\xe5\xe1\xf6$\xc90\xc0\xb3D\xd8\xd7B\x97)\xc0\xae\xe1\x15\xcd0\x1f1\xc0H\xd0)\xf6x\xdf1\xc0\xf9\x96\x16;\x0b\x0f/\xc02\xa6TZ\x9e\xfb \xc0E\x1b\xed\xac\xe6\xfc2\xc0\xac\xe5A\xdb\xbe\xa1/\xc0iU\xfeN362\xc0\xce\xd5\xb0v\x91\xc40\xc0\x92^\x10\xd4\x0b:3\xc0\xfc2\x944\xd9\xe32\xc0\xbcP\xe2\xe5\xf2\xe7.\xc0\xfe\xac\tg\x84\xdf&\xc0\xc7\x87}\xca\x11\x1d-\xc0=\ta\x1fO]2\xc0~z\x83\xf7\x14\xcf2\xc0\x00\x13\xdc\xc7\xf5\x98)\xc0\xad\x88EC\x03=&\xc0\xe9\xdb>Av]2\xc0\xe9l\xe18Gb)\xc0"\x82R\xd0/x1\xc0\xc5=\x83\xf1r\xfb0\xc0\x9c\x1d/\xb5\xa4\x053\xc0\xa8\xf2\x90tc\x870\xc0\xc0n\'\xe0\xda\xdf/\xc0\xb9\xf6\xdd\xdba@3\xc0\xcb\xdfqP\x7fC,\xc0\x0e\x02\xc2J\xb0\x99-\xc0\xb4\xa96Aa\xc6\'\xc0\x1e-\x8c_\x18;/\xc0g\x1e\xb0aAp/\xc0\x86\x1e\xab\x97\xb3A&\xc0\xcb"i5Q -\xc0M\x1d\x8c\xa1\x19&3\xc0h\xa2\xae"\xa2\x153\xc0\xe9G\xb1\xd1\xf8\xa1%\xc0\x9aGmco\xaf2\xc0\x04i\x0fj\xf6t1\xc0\xc1\xa1"Q+\xcc2\xc0\xbd~Nn\xdb\xc4,\xc0\x14\xf8\xf8G\xd4\x0b3\xc0}A\xfb\x1f\xa5I&\xc0\xf4k\xc2J\x80\x083\xc0\x18h\x9d\n\x8ed(\xc0l\x9e\xd3\xc8?\xf6%\xc0l\xb6\x915\x19\xd51\xc0\xab^\xccb\x94]2\xc0\x12\x17\x03E\x1750\xc0(xM\xae\x1c\xb42\xc0\xf9\x943va\x91/\xc0Z\xd7\x14\no:)\xc0@h\xdf7d\xdb2\xc0\x05\xde&\xa4v\xe51\xc0\x1b\x15\x95{g"3\xc0D\xf6\x1b\x85\xe3=2\xc0g\xbb\t\x92X\xee.\xc0j\x07\xc7_\x99\xbb,\xc0<\x01\xa2NA\xce2\xc0P\xff}5\xa7@0\xc0\x12VvV\x9e~/\xc0\x9c\xfd\xdf\x85\x8c\xb42\xc0\xfa\x162\x98\xac\xf12\xc0\xe9*!\xd1[63\xc0)\x0f7\xf8e\x95/\xc0\x08\x93Y\xa9\xaaS&\xc0q\x86\x9d#\x00S&\xc0\x82\x18\xb0\xca\xc6\xf1/\xc0\xc2\xc9<\xdc\xe6\xfb2\xc0\xf2\x19\xf9\xba\xc3\xee2\xc0\x83\xb2\x17[\xcc\xdf2\xc0\x89\x10e\xcc\xbb\xc3/\xc0\xb7`\xd8\x0bj\xb31\xc09\xcb\x07Um\x000\xc0\t\x01\x8b\x91VK/\xc0y\x8d\x80\x17\x95,0\xc0UC\xd70i\xfa.\xc0#\xbc\xb2\x9b\xaa\xd32\xc0\xcb\x90\x04\x04z\xe72\xc0\xbc\n\x89\xf4B\xd02\xc0\xf0\xf7\x84\xa8\x0c$1\xc0ZB\x9f\x0c\x96,0\xc0V.8\x88\x17\xa3/\xc0\xec\xd7\xbd\xe7z\x083\xc0/9F\x9b\xeb\xd9/\xc0\x82\xc9\x96\xd7\xabL2\xc02\x03\x03\xbd\xfe\xf8.\xc02\xfa\x8d\x98\xe9\xd52\xc01\x16k\x84f\xda2\xc0\xd6e-j\x83\x143\xc0Z\xca\x9d\x00r\x1a3\xc01\x14\xad\xf1\x00\xf6*\xc0\xf3\x8dJ\xbb4K2\xc0.\xa6\xd2\xb9\x07\x99/\xc0hh\x92\xe1Z\xd0.\xc0\x91C+]]\x8b\'\xc0*&\t\x0er10\xc0\x0f\x97\x94=j"3\xc0\xbc\x96}\xa0\xb7P#\xc0\xf8\xb9\xc9\x82\xa4t0\xc01?\x86+\xf7R2\xc0\xcd\xf9u>\xe3\xac.\xc0\x15\x82\xdc`cY1\xc0\x13\xee\xdf?\x8c\xb7.\xc0u\xb21\xc3T\xf3.\xc0\xba\x13\xa12\x8cx-\xc0\xa2\xfc:}\x8c\xe1/\xc0\xb4\xeeH\xe4T\xe8/\xc0;\x99\xaa^\xe5U\'\xc0uV\xe7\xabD\xef0\xc0\xa6\xda#\xbb\xe1\xf0/\xc0!\xa8\xc4\x18@o1\xc0s\x1a\xb1B)\xeb.\xc0U\x1aT@],3\xc0\xba\xd0\x02;\xd9`2\xc0\xb6\x1c\x02\x14\xf0\xc3/\xc0\xea\x86\xb5po\x8c0\xc0\x0c\xce\x1e\xb6<\xd11\xc0?K\xe1\xba]\xa8+\xc0;\x8ew\x0b\x9f\xb0.\xc0+\x9f\xeeOz}2\xc0\xd3\xf6\xad\xafE\x003\xc0y\x80\xee/\x023-\xc0\x9e\x12\xb5\xb3\x97\x04/\xc0YS\xf9pm\xcf1\xc0w\x0eb\xc8{\x1e/\xc0>\x14\xe8*b(&\xc0\xc3\x05\xe3\xdd\xf5\xe5*\xc0\xc0\xf4\xa8\x88\xbb\xbc2\xc0\xa3\xec?\xfa\xddz)\xc0\xac\x1e\xfe\xbf\xc0\x82)\xc0c\xd7E58\xde+\xc0\xf8\xf0%\xf8\xfd\xc02\xc0Z\x17~\xb0\xee.3\xc0C[A\xf6\xf0[3\xc0\x00\x0f6\x19\xc8\xcd2\xc0\xb1\x8a"\xc8\x98\xe92\xc0p\xa7Bb\xd6,3\xc0\xff\x03J\xa8\x92i+\xc0\xe5\x19\xa0\x99:\x9e.\xc0\xbc.\xde(\x8d\xe9%\xc0Q!fcI\xcc2\xc0\xde\xe0\x04\x87\xc0\xfc2\xc0Z8\x85\xbc\x85F-\xc0\x90KQ\x87\x06;0\xc0h\'\xa3\x82+\xb2-\xc0\xa9\x10g\xa3\x9f\xa92\xc0\xfaS\xb5F\xbd\xc0+\xc0\x16\x85K\xba\xa4\xd9*\xc0>\x18,hs\xdf0\xc0\x84\xeb,a\xee2.\xc0\x1c\xec\xc7a3\x1f2\xc0\xff\x87R\x87\xb6\xb8-\xc0>~a\xe3\xd9\xc7-\xc0\x9d\x8aa\xbe_33\xc0l\x83\xe5\xbda\xcc-\xc0\xff\x15\xd8\xd5\x0e\xc60\xc0\x1a\xc8\x9bi\x14\x872\xc0e\xc9\xfdZ\x18\x141\xc0\x9e\xca\xc1\xfa\x06\xa9/\xc0\x06Y;\xde\xbf\xae0\xc0\x82\xe8_\xea*\xf92\xc0\xf1Vi#\xaa_/\xc0\x89>)\xc8\xddK3\xc0p\x10\xf0\xbc\xfc\xce2\xc0cI\x07\xfco\xea2\xc0\x91\x8d\x96\xca\xf7\xb70\xc0\xed6/\xb3\x81\x8f.\xc0FB\xf7\xc1u\x9f0\xc0,(\x9a\xbc\xee\xd92\xc0\xee\xe3K\xee\x86o2\xc0\xb8\x90`\xb3\xee\xf52\xc0\xa9\x8aN\x14!\xb42\xc0\xf9\xfc\x17\xed\x7f\xfc2\xc0\xef#q\x16\x1b\xfb.\xc0e\xef\x98\xabP\x852\xc0M\xc1u\x83\xfd&!\xc0\x07\xcf*\xa6MI2\xc0\x12\xa8\xea\x95X%)\xc0\xd7\x0e\xec\xec\x1f\xa01\xc0\xda\xb9\x8bK\x9c\'3\xc00\xc8?6\xd7\xfc1\xc0\xf9q\x08\xe7\x05\xa11\xc0E\xe3\'F\xaew2\xc0\xef&\xd5\xa3\xfe\x153\xc0\x9f}\xc7\xb9\xe0\xf02\xc0\xd63yN\xc2\xe41\xc0\xf1\'\xa2\xa0Z\x951\xc0\xa5\x0b\xfa\xd3\\\xe62\xc0\xd6\xe4\xe8E8\x911\xc0>\xf6\xf3\x97WO2\xc0\xc6:\x97\xa1\x1fG-\xc0\xf7c\xdb\xbf\x14\xf92\xc0\xd3\xc5Q\xc3\x8b\xc52\xc0\xecR\x17\x97\x8cA-\xc0B\x02\x8d\x96\xe9F-\xc0\xa2w^\xe0G\xd52\xc0\xa6/$\x17\xb9\xc8-\xc0:\xa6\xdfM\xed\xc12\xc0\xb4\xe1\x1a\x7f\xf1j3\xc0~\x849~\x92\xd41\xc05\xe2L\x9f\xb3\xd62\xc0\xdc\xe1\xcf\x80\xec;3\xc041\x90)\xdb\xc21\xc0\x13\xbc\xbc\xbbG>0\xc0e\xef\xaeN\x17\xfd-\xc0\x1d\xf8\xa8\xafe\xae/\xc0\x85\x12\xf6\xe0\x8d\x86*\xc0\x0f\xcd\xa4\x16q\xa4*\xc0\xae\xc7\xf2Fx_0\xc0\xc4*\x906\xd3\xf8-\xc0\x17\x17dM\x96l-\xc09\xe6\x15\xfb\xcdj.\xc0l\x14\\4\xa0\xab,\xc0\xb8\x87\xd8\x86\x88\xea1\xc0#$P<7\x94/\xc0\x92v\x1d9\n\x931\xc0\xa88\x83x#\x83.\xc0\x96\\\xf3~\x1c2-\xc0+\xees7\xbd\x88/\xc0\x1d\x94*`\xb9a0\xc0\x93\xd1\xf4\xb7\xb9\x87 \xc0Q\xb0\xdd\xe9\x01\xf0$\xc0\x11\xd9\x08G\x07\xe71\xc0\xd1\xe6\x19L\xf4\x133\xc0\xa1\xfa\x0c\xb7\x040&\xc0\xa4\xe2x\x82%~-\xc0@\xb9\xae\x86\xaa\xda2\xc0*K\x9d\x86\x85\xf12\xc0\xc8C\x99wc&0\xc0\t,\na\xb2\x1f*\xc0\xe8\xa4\x82\xd1\x16\x9c-\xc0P\x8b\xe6h,\x8d$\xc0/\x9e\xa4\xc3su.\xc0\x93\x12\x86V\x9b\x1b/\xc0kJ&\x87~[-\xc0X\xfa}6\xc6\xfa1\xc0\xe5[yl\xd9\xac,\xc0\x83\x9e6\x03(7/\xc0[N\x98I\x93\xf3-\xc0\xe2\xaceo2%3\xc0\x0e]=\xcb\xbcj-\xc0$\xafS\x97\xc1I0\xc0\xcb\x83?\xb2Y\xda&\xc0\xa3\x92\x9a\x91\x9a\x99/\xc0"\xb1\x0eQ\xe7=0\xc0||t7\xcd\x1b/\xc0\xead\xd9L\x0f2*\xc0\xdc0\xb7\xad1\xe71\xc0^\xf9\xb7I\x90<.\xc0*R\x1b\xc7Q\xed2\xc0\x16\x8eG\x90\xf7\x073\xc0\xe4ZX\xc2\xe8\xd3-\xc0\xfe\x01ifR:0\xc0kn\x86V^\x9a.\xc0"\xae\xdc\xb6.\xa0)\xc0\x16K\xe0\x14jU0\xc0G\x07\xde\rd\xdc0\xc0\xe7\n\x10\xdbb\xd32\xc0J1\x00\x18\x88\xa91\xc0w\t:\x87\xb2\xd32\xc0\x83\xaaB-\xb5/*\xc0Rp\x95\x1b\xe9\x9a,\xc0\xdd@\xba\x15\x11\xd1/\xc0\xf6\xf2,\x19\xe4\xf22\xc0\xa0\xb6\x10\x18\xa3\x0c3\xc0\t\xba\x89,\xc8Y%\xc0w\xb2b\x99\x8bb)\xc0\x85\xcf\xeaf\xcb;/\xc0`\xa6\xf0\xa6\xa7\xdb/\xc0o\x86\xa5\x08\xd6\xfa)\xc0\xf6[Yg\xf8\xbb,\xc0\x08\x98\r\x8fV\xcb.\xc0\x84\x98&GL\xfe)\xc0\x15\x05:\x05\xa3\xc2,\xc0\xca)8\xad\xdb\x19-\xc0\xfd\x01`\xb6\x9f\x863\xc0\xba\xf4\x14\xec\x9e\xe11\xc0-\xabyTL\xc9,\xc0\x9d\x06\x89qFj2\xc0\x84\x1bE\r\xde\xa9/\xc0"+\x1bV\xc8k2\xc0$\xb4t,O\r3\xc0y\x1e\x97\xfcG\xbd/\xc0\x0cw\x99acs2\xc0\x84\xf3\xc6WL\x03/\xc0\xf8\xea\x92\xd0\xb7\xe2/\xc0\xff\xa4#`\x04\t2\xc0\xc4x\xe0\xf6\xec\x942\xc0\x8a\xe7\xc6\xcdD\xe8.\xc0\xef\x15\x9fG\xf0_0\xc0GH\xaf\xd4o\xb8.\xc0 w\xcbP\xc4W0\xc0G\x02\x04z\x04\x0b2\xc0\xe7%\xb1\x94\x02\x1a2\xc0=\x1a2\xa8SW,\xc0\x83\'b\xc5\xed/0\xc0\x8a\x10OA\xe9\xfa/\xc0:\xd5\xb8\xbfk-2\xc0^\x11\x05n\xa5\xd92\xc0]Ky\xa8ik)\xc0\xd9A{\xa3\x91\xf21\xc0>zV\x81n\xc8.\xc0\x0e\xb2\xbb\xdc1\x88\'\xc0\xe1\xe6\xdd/\xcf?0\xc0\xd6qQ\xe8\xe000\xc0f\x99\xb8\xcd)\x123\xc0E\xc4%\xac\xbc\x95/\xc0\xc5\xf2\x1d\xbf\x9cc&\xc0\x05\x8a\x82\x07\xa2\x1b2\xc0\xca\x05\xc4*0w\'\xc0\xc1V\x82\xa71\xb2\'\xc0\xcf\x02\xc5\xa8\x12\x040\xc0\x9d\xa3v\xdc\xe1\xdd2\xc0s\xe8\x91\xbf\x95n2\xc0dx\xf1\xe8P\x8f0\xc0^\x94\xdf\xe9x\xfb1\xc0\xe2:\x9f\xb7\x84"2\xc0*\xdf\x81\x8b+\x8c\'\xc0\xc45\xe9I\x96\x132\xc0\x0f&"\x8e\xc2\xc22\xc0\xc9r\x12\xbbx\x083\xc0\xbc)\xae\xee\x0c\xc1/\xc0\xd1\xf3\x10kh\x142\xc0\x9ct\xb0\xb7\xaa \'\xc0.\xa9 WL30\xc0\x89\\VqN\x1a2\xc0\xfe,\x95\xa4\x9e\x8b*\xc0\x9e?@\xc5\xbeo)\xc0U\x9c\x1ecK\xd8&\xc0\x19?,\xad\x17\xa3/\xc0R\x084,\x84f2\xc0\x1a\xe8h\x12u\xe7,\xc0x\xc2\xffQ\x0753\xc0\xa8\xd6\xb4\xaf\xa5\xcd.\xc0\x08\x02\x87\x95Z;2\xc0\xd22  \x90\x97)\xc0\xbe3\xe9\xcc\x87\\2\xc0\xdfc\xa0\xc9.\xd02\xc0\x83\xd7\xcb\x16\xe8/0\xc0\xe4Oa$"\xea2\xc0\x9bj\xafg\xec\xe5,\xc0\x8b\xf0;y\xdb\xb2+\xc0wx\xf2\xaf\x9e42\xc0\xed<\x01S\xbe\xd1(\xc0@L=\xcc\xa4A&\xc0O\x80\xb2\xd4\xc5V/\xc0-FN\xf7{q)\xc0Z9x\xf0i^2\xc0;\xad\xddk\x8e\xef2\xc0DC5\xfa\x00\xf22\xc0\x1fx\xda\xf7z\x0b0\xc0za\r=r\xed&\xc0\x87y\x87g)k/\xc0\x9f\xf6\xea\x84m\x8c/\xc0\'\x1d\xf5p\xd1J.\xc0\x01#\xc4\xde;t&\xc0e\xb0\xbbg\x07f/\xc0o\x10\x8e\xe1U\x171\xc0\x86\xb6$\xac\xa3\xd62\xc0(?\xd8\xc0SI2\xc0\x14\x13\xb0\x1a\x1eJ2\xc0\x9c\x0b4\x8b\x13\xae/\xc0\xe7\xc8\xa0e\x0bR2\xc0I\xba\x151\x06M2\xc0\xa1\xe2\x11y\xb6\xcb)\xc0\xf7\x19MM\t*2\xc0N\t\x0e\x92\xeb`-\xc0A\xe3\x80vF]/\xc0\xd64\xdc"\x07\xe2/\xc0\xac7\x89\xed\xc0\xa9-\xc05\x90\xf9-\xe2\xb30\xc0_A\xae\x8aY\xf12\xc0\xb7y\xba:\x10\xee/\xc0)\xb8ZF\xcan.\xc0T\xcd\xf8\xb9\xdd\x16/\xc0o]\x1c\xe0\xe7\x1f3\xc0\x9b\x90\x13\x19!\xac.\xc0o\xe9fte^/\xc0\x89\xdc\xd6\xfe\xcb\x0e(\xc0\xcf1\x96\xf6\xf9\x132\xc0w\x19d\xad\xbe//\xc0wo\x8dw\x16\xfb2\xc0\xa5\x03|#5\xe0/\xc0\xd1\xfa\xb1!\xae\xf0/\xc0mI\x04+^\xcc0\xc0\x18vVmZ\\1\xc0Nd\x96jI\xfb2\xc0\xc1\x88t\x0e\x8d/0\xc0\x02zm(\x99P/\xc0\x96\xff=\xd5=\xc4.\xc0\x06\x13\xeb}\x0bg0\xc0\x07\xa2\x1eY\x12{/\xc0\xbdy\xf3\xcc\xed\x1a3\xc0\x94R\xd8\xab/\x183\xc0\xab/\x0b\xd2\xf3%3\xc0!\x8am\x86\r\xd11\xc0\tH#Z\x82\x9b\'\xc0\xc6/\xb5f$6/\xc0\x86\xd0\x02Gw\x892\xc0f\x03\xb7\xa8E\x9d)\xc0Y}O\xb4\x92H2\xc0}\xcb\x0c\xa2Vb2\xc0\xdd<\xf8\xb0\xd2\xc10\xc0\xb5\xc3\x8c\x97\xab\xd21\xc04\xcb\xc2g&\xb40\xc0\xe5VqUD\x0e*\xc0G!\x84\xb2r\x01/\xc09\xe5\ni"\xaa.\xc0\x84\xb7\x9c!?\xdc0\xc0D\x08\xee\xdf\xdc\x08.\xc0\xbcS\xbalt\xa4/\xc0(Ez\x91,\\-\xc0/,t\x85FG0\xc0\x84\t\xcb\xfa\xfa\x03/\xc0\xe7aP\x020\xd11\xc0\xca~\r\xcd\xc8\x0e/\xc0\xfb\xd6\xf6\x01\xfc\x141\xc0\xb2h\\[\xf6\xf6/\xc0(,n\xd9?\x050\xc0$)0k>\x1f.\xc0\xcd\xdb\n\xe5\xce\xc2.\xc0\xfdA}=\xe7])\xc0\xdf\xe9\xb4y\x8b\xe5/\xc01\x01_\xf4bx1\xc0jI@\xb21\xec#\xc0s\xec]\xdc\xd2\x101\xc00\xfe\x10_\x18\x8a0\xc0\x83\x93\xe5\xba=\xe42\xc0#\xb1-.\xbc\xf52\xc0/\xef\xd3\x80\x87\x85%\xc0-\xa0\xe7/\x1382\xc0u7\x16\xd0l\x083\xc0\x04Lm\xae&\x152\xc0\xe9u;P\xa5\x81.\xc0\xdf\xbdz\x00\t\xff.\xc0\x12\xce\xaa.Y\x063\xc0-dWK\xcd\xe32\xc0H\xa4O\xdel\x93-\xc0X8\xc0\xa3~\xb31\xc07\xe8\xbed\x0e\xdc2\xc0+\xdbIE,\xd0)\xc0"\x9a&\xad}\xaa0\xc0\xd7\x0e[\x8d|\x8c2\xc0Q\x0e\xfb\xa0\x99\xe8-\xc0<\xe8\xa0\x9b\xbf\xcd-\xc0Mk\x00\xeb\x0b\xa3,\xc0\x0e\xf0\xd0J\xcc\xfe/\xc0\x16\x12\xd6\xbfU\x9e0\xc0\xc2\x18\xce=4\t1\xc0\xf9(\'\xb9\x10&0\xc0W$x\x04\xf8\x9f/\xc0\x83\x97P"\x89\xaa)\xc0\x1c\x8c\xd15\xacy.\xc0W\x18\x01\x8c\x99\x113\xc0\x14\xed?\xdf\xda\x113\xc0n\x04\xa4\x0b\x9fm3\xc0\xdav\xfb\xa0D43\xc0e\xd3\xb7\x8b\xf8#3\xc0\x15-<9ui3\xc0-\xc0:\xa2\x17\xdc+\xc02$\xfd\x19\x1203\xc0\xe5\x02#d\xab\xfb2\xc0\x85\x1a\xa5>\x00;3\xc0\x01\xd3p\xb5\x88L3\xc06s\xa2W\x85k0\xc0\xab\xa7\xe8\x9c\x0e\x0f3\xc0\x00\x9a[\xd9\xdc\xd02\xc0\xde\x80d_\xc3i1\xc0\x96\x89\xf4\xd2}\x9b/\xc0\xfdg\raM 3\xc0\xf7\x0e\xd0\x0ea\xd01\xc0\x11"v8\x0b$3\xc0fgn\x87\xe0\xdb2\xc0\xf1\xcc\xa7r\x1e\xdc2\xc0\xa6\xb1\x81\x91\xc9\xd22\xc0\xfa~m\x83Q\x083\xc0\x92\x9cJ"T\xfc2\xc0O\x07\x9d|\xca#3\xc07\x89\x1c\xd3\x8f\x900\xc0\toTr\xb8v\'\xc0m\x90\x94\xdd7\xd72\xc0\x1e-\xda\x98\xce\xe51\xc0n\x85\x8d\xe1\xd9\xe52\xc0\xaa\x834\x98\xfc\xb32\xc0\xfd\xfd\x96\x12\x0c\'2\xc0\x81\x06Zp\x07\xcd2\xc0\x82\x97\xd3\x80w13\xc0xr-Ab\xd32\xc0>\xb2)\x97v\xa82\xc0\xd4\xf3\x11\xfc\xbd\xcd2\xc0\x99\xa4\x9dC\x18\xc71\xc0!\xe3\x05w\xdb\x832\xc0\x8b\xc5\xa4\xb8\x86b2\xc0\xa2\x0b\xed\x16\xdd\x882\xc09\t;-WY2\xc0\xab!b}\x9e\xc32\xc0\xb1\xca*h\\\xc02\xc0B\xcd\x9a4\xf8\x8e1\xc0[\x9aQ\xdb\x93\xd81\xc0\x1c\xbc\xd4Q\xa8\xfc2\xc0Q\xd0\xc2\xa3\x0cu.\xc0\xe3\x88\xb8\xc5\xea\xfc2\xc0a\x0c\xd7\xbf&\xe81\xc0\x00\x9a[\xd9\xdc\xd02\xc0\xf2\xf3\x85)\xef\xd52\xc0\xff\xa2)m@+0\xc0\xb5\xc9pD`\xed1\xc0\xe9\xee:\x7f\xec\xdd2\xc0XxvA\xd2\xb72\xc0\xec\x1e3\xb1\xe6\xcf2\xc0\x02\\\x15xQ\xad0\xc0,\xac\xbb\x86*2.\xc0\xcc\xaeJ^Q\xd62\xc0^=a\xe6t\xca2\xc0\xec\x0e\xb1\x1dJD.\xc0K\x00\xe8\xdd\xf8\xf02\xc0g\xb2\x0f\xee\xdd\xe82\xc0xF\xa8\xa3oc0\xc0\n\x17\xc64\xf3\x1e.\xc0R\x92`\xa9l\x13/\xc0\x01\xcdN5\xfd\xb42\xc0\xe1\xc2\xaa\xe2\xaa\x153\xc0\x12\x86\x9e\x8b\xaa\xf5/\xc0\xeb\x8f\x05q\x8b\x1e*\xc0\x91}\xdco\x08\xc7-\xc0\x92\x9c"\x13z\x163\xc0\x8eE\x89\xb0B\xc4-\xc0\xb9Y\xb6*\xb3e2\xc0\x1b\xe7*\xc2l42\xc0C\xd6/\x8f\x8a\x040\xc0!\xe5\xcf\x06\xd5\\)\xc0L\xe9\x99\xda\xbf^+\xc0\x0e80\xe4p\xa1,\xc02\x04\xf4W8\xc02\xc01\xf4\x9e\xc8\x92\xb71\xc0\xd7\x0f\xb9\x1a\xbf\x010\xc0\x00 \xa8\x13_\xe92\xc0\xbc]\xc8\x85\xcb\x1a3\xc0:\xba\xfba&\xd7*\xc0\x8b\x1e\x7f\x9a\xd6\xe41\xc0w\xd0\xd8\x1aR/1\xc0\xe4\x0f\xc2\x81\xd6\xd32\xc0\x8a\xd5\x1eD\xe1:1\xc0\xe9\xd0\xd5\xd0c .\xc0\xe9\xeb\n\xf2\xfa\xa8)\xc0e\x10\xc6\xe4\xa8\xa5+\xc0_\x107\x053|)\xc0\xd5$\x0b\x02\xa1S+\xc0\xfa"(\xe5Mi)\xc0-\xabj\xb8t\xb3(\xc0\xb9g\xee\x14\xac\x91-\xc0\xca\'\xcc\x0e\x13\xfc1\xc0\xa3V\x9b\x84\xf6\xdf1\xc0G3\x8dJ\x14\xa30\xc0`\xed\x9eN\x07\xbb0\xc0\xe6\x84w\xbd\x1a\xab0\xc0\xda\xa5\xc7\xc0\xc3i2\xc0\xec\x0f\x91\x0b\tt2\xc0\xf8\x17\xf7\xdaQ\x051\xc0R\x13\xed\x88ue0\xc0\x95\x15\xcc\xd6\xbeV0\xc0\x9b\xbd)\xa4\xd1m2\xc0^\xa8C\xf3\x04\x85)\xc0\xc7\xb8\x96\xb4\x11_2\xc0F\xa7\x19\xe1/_)\xc0\xab`\xc5:\xe7\\/\xc0S\xdb\x85\x949\xea.\xc0sC\xedM\xad\x07/\xc0\xeb\xb3\xa7\x01\x8cU0\xc0\xdf\xd7\x90iiM2\xc0\xd2\x95n2\\\xb1/\xc0U\x80\x98\x8a\xecI2\xc0\xee\x17u\x96\xf9H2\xc0hf\xaf=\xb8\xe3*\xc0\x0e.\xf5\xda\xa0\x8c\'\xc0\xd7n\x81\xc0\xaf\xe91\xc0\xa9\xa9)\x7f\x88\x99\'\xc0\xfb\xdd\x07\xa5\xdcL&\xc0\xe1t\x9e\x1a\xdb-0\xc0\x01\xf4x\x0c"52\xc0&\x17\x85\x82 w,\xc0\xd3\xe0\x81\xb6\x02\xe3&\xc0u\xc0^\x91\x0822\xc0\xbe\x1f`\xc2\xd1~3\xc0\x1b\x85PF\xfb\xe4,\xc0\xfe\xe4\x8b5\x96\xe4,\xc0\x96K\x87\x88\x87\x0b-\xc0J\xd69\x8dS\n\'\xc0"\x8e\xa4\xed\x89\x040\xc0/\x92o\x93\x19\x8d*\xc0\x0e\xc4;\xebV\x89+\xc0\xf4\xb9\xd9\xe6\xe9\x192\xc0\x1f\xb8\xae%\xf6"2\xc0XU*\x87B\xf4,\xc0\xf7\x98)\xd85\x142\xc0\x08\xdck2q\x88\'\xc0\xda6e\xb45!2\xc0\xe2+\xb1\x81\x93\x85\'\xc0\x0c\xe4#\x8f\x16\x8c\'\xc0T\xa6j\x81\x81\x1b2\xc0\xb7\x82M\xa5\xf4\x182\xc0Fa\xd7\xb6\x1a\x0c2\xc0,\xa1\x90\xd6g\xe3%\xc0\x92\xe5\x80J\x86\x82\'\xc0]v\x94\xd7 \x960\xc0mo\xa9\x11O\xa3/\xc0\xe9\x81\x94=+\x19-\xc0\x93\xee`\xc1\xea\xca1\xc0\x92\x92X\x8e8g-\xc0\x8a\x87\xb4\xfcQ\xd2/\xc0q*\xe5\x106\xf6)\xc0\xc8\xdf\x98?M\x070\xc0\xd5f\xabQ\x1b\xa1)\xc0\xc7}[;\xb571\xc0\xa1A\x8c\x01\xe6T-\xc0\xa1\x10\xae+\xa3//\xc0\xbc\x81\xc8`C\x01-\xc0O\x10\x1e\r2V-\xc0\xc93\x01\x1d[\xde&\xc0\x85\xd6\xbd\xc7\xb2X0\xc0\x8c4\xd5\x82(J&\xc0\x11s\xd1Lc\x96-\xc0q\xcc\x96h\xb1\xef/\xc0\x90L7\xaf\xc2\x1e%\xc0\x04u\xa0Q\x90\xe81\xc0r[\xb7\x9e\x97\x7f,\xc0\xb9\xf6\n\xa5\x15\x05%\xc0\x12\x08\xa40l\x85*\xc0N%)\t\xd35-\xc0\x13\xf4\xc4\xb0.\xf3-\xc05"|$Q\xcf(\xc0\x1a\x01\x0c\xf2\x9d\x1f0\xc0U\xa2\xe1\xdf\x1f\xe91\xc0U\xa2\xe1\xdf\x1f\xe91\xc0W\x11\xde;\xd8\x86/\xc0O\x10y\xec\xc8\x16-\xc0\xd4\x12\xf5c\x16C0\xc0\xb6\x1eR\xc3\xb0Y/\xc0\xd8g\xa7\xf0m30\xc0\xec\x19>{\xcb#0\xc0\x85ub\xb2\xb6\xd91\xc0\xba2\xf2\xb2C\xd31\xc0\xcfk\x8d\'5=0\xc0\xa5\xf9\xaej\x96\xb9-\xc0K \x85\x90"\xd7-\xc0\xbc\xec\x9eE\xe5\x81.\xc0\r\x02\x18\x9f\xcb\xde/\xc0\re\xf9\x90\xba\xb10\xc0\xda\xedqIZR0\xc0\xd1\x1c\xf1\t\xa5#0\xc0\xfbhB\xb3%D0\xc0\x82n\xc1\xe7\xcaD-\xc0\xf7J\xd8\xe4\x17D-\xc0\x13\xd2O|\r(#\xc0\xd6\xd9\x9aI\xf2\xd3-\xc0\x92\xd9\xf6\x13X5%\xc0\x9ew\x8d\x8e(1%\xc0$\xa0\x1f\xca2\xbc.\xc0\xd3:\xf8!\xda\xef/\xc0O\x18\x08\xbe\xdf\x9e1\xc0\x1d0N\xecA$)\xc0C\xb33\x88\xbe\x0f0\xc0|\x1e\x94fV\x070\xc0au\x05\xe4\xe3\x7f0\xc0c\x9c\x87\x0c/\xd2&\xc0\x14\x01\xda\x18\x8a\xe1,\xc0_\xde\x1a\xa28\xf6.\xc0\xaaN\xd8\xa8k\xb5/\xc0\x1f\xb5\x0f:\x1b`/\xc0B\x8e\xe8\x1b\x0fu&\xc0\xb5\r\x08\xc83\xab/\xc0x\x89\x19\xfaA\xb0/\xc0~\xa2\xd6,\x9b\x99-\xc0\xd705P\xe1\xc7-\xc0\xbe]\x8a\xb3\xfc\x98-\xc01?\x13\xd6\xa0\xd60\xc0Y\xec\x13 \xb9\xc6-\xc0\xd9%\xc1\xf0\x81T&\xc0\xaffy\xdd\xd3\xbb-\xc0)\x847\x95\x06t.\xc06HQL\x1fU/\xc0\x81\x85\x8fB\x8e\xdb-\xc0\x85\x88\x8a\x98b\xc1-\xc0\x1brC\x86\xd0\x84.\xc0?\x86\xccP\xd2\xd1.\xc0b\xf9\xd5>\xe840\xc0`\x1b\x92\x0bp>0\xc0L\xa0\rL]:0\xc0\x9ex\xcf\xc9\x10O*\xc0\xe1\xf5c\x9ff/.\xc0\xab\xe9mc\xab\xcf0\xc0\x19b\xac#\xd8V,\xc0=,O;-\xc50\xc0\x9av\xc3\xb1x\xb60\xc0\x99\x0b\x85\x1d\xdf\xaf0\xc0\x11$\xdd\xb3/\xb80\xc0u\xecQ\x1ev\x9d0\xc0A\xd6\x85-r\xcb-\xc0\xfc\x10\xdd\x8a8D1\xc0\x1be\xa2\xae\xda\xa6/\xc0\x988c\x96\xdc\x190\xc0r\x8a\xb60i\xf8.\xc0\t\x1f[\xfe\xc7\xf70\xc0\xc0\x8c[,W\xc8.\xc06\xf1\xa5\xf9H\xcb.\xc0\xbc\x19(\x8e\xde\xb00\xc0\xe7\xa7\x94v\xc9\xbf0\xc0\xe4@\xe6o\xf7\xff,\xc0I\n\xbcV\xf0\xcb0\xc0l\xa3O\xe1\x9a\x08-\xc0\x8a\xe37\xb4\x15\xe3,\xc0*\xcb\x1e\xf4\xeb^-\xc00\x15\xb7\xf8`f0\xc0\x95(\xc0\xd1^2/\xc0z\xb3\x90\xe9\x85\x0e0\xc0\xd7p[\xc6\xb4\x143\xc0\x1bAz\xbe0\x98/\xc0x\xe6\xd9KL>&\xc0\xea\x15\xed\xf9\xd7\xfd.\xc0\xe6@\xcbUR\xd70\xc0\xfc\x809*3\x8e0\xc0\xdd\xcb\x0f\xda\xd8\xf3.\xc0\xb4\x8b\xcd\x86B\x9c.\xc00\x14\xeb\xbb\xb2:%\xc0\xc7\xfd\xe2\x81I\xf82\xc0\xc8\xb7\xb21\x03\x162\xc0\x0cv^G\x0c\xf8&\xc0\xf1& \x99\x9e\t)\xc0L?\x8b\xfa\xe1P0\xc0\xaac\x1f\x1d\x9a$/\xc0\x8a\x9d\xeb\xd5{\xe6.\xc0\x05J\x81\xc1\x1182\xc0,\xdc\xd2\x16Z\x92.\xc0\x92\x94\x90\xca\xd061\xc0\xd7\x0f\xb9\x1a\xbf\x010\xc0\x81\xaf\x92\xcc\xa2\xa91\xc0\x0b\x0bx\xe0\xda\xaf1\xc0\x1c\x8d\x9d\x03\xe6\xc51\xc0\xfa88\xfb\x8d\x10*\xc0\x07\xfc/\xc7zW1\xc0,e\xac\rIc2\xc0\xa5\xeb\xd3C"\x85+\xc0\x91Y\xb6t\xf2\xa3*\xc0iVh@\x95\xf2/\xc0eiu\xf8T\xc4,\xc0\x02_2\x9f\xe4\x842\xc0\xeeu\xc7\xce[\xc0/\xc0\xecw^<\xbf\xb82\xc0\xa3\xbd\x92\xf1\xa6\x193\xc0\xbd5\x98\x04\xea\x14/\xc0'
p29
tp30
bg3
(g4
(I0
tp31
g6
tp32
Rp33
(I1
(I2668
tp34
g13
I00
S'\xc5\x12)\xd1\x82\x99S@X\x02\x81\xca\xfd\xb8S@\xbc\xab\xe3\xf1\xcapS@\x8aBR}NpS@\xda\x07eWDqS@\x11G6Ev\xa5S@*\x8f\xad\x92\x17\x86S@f\xb9(6\xd2\x86S@=\x0cFxZqS@I\xe0`\x0e\xe9\x8aS@\x0bc\x9em\xab\x86S@A|\xc1\xdb\xa7SS@\xf0\xe4W\x99\xf4\x8eS@)\x12\x88\x02/\xfbS@~\xebe\x85\x86\xceS@\x90u\xc9+\xa7\xc6S@U9p\xd7\xf4pS@\x04r\x9b\'/\xecS@\xe0r\x04\x92\xc9{S@(\x9c\xe6\x83(rS@U9p\xd7\xf4pS@\xf5\xe5\xcac\xf5\xc1S@\x11xn\xfe)\x8cS@\x90S\x05\xacI\x8dS@\xba\xec\xbf\xc1;\x94S@\x90]j!\x0f\x97S@\xb0\xc9\xc6\xa9\xd8\x7fS@\x84\x00\xe9\xe9\xe6\x7fS@\xbd\x8a\xb1"\xf8\xf9S@\xd4\xec\xab\xd1h\xfbS@&\xb4\xf4\xec\xf8\xb6S@\xeajv\'4\xcaS@W\x87EB/\xc1S@\xfbK\x85\x15\xa0\xb1S@\xd8\x0e}\xb4OPS@\x99\xea\xaf\x1c\xd3\xcaS@?(0\x04\x9d\xc6S@\xf7\xd6]\xf7[\xc1S@\xe9\xe2\x81d\x96\xcbS@\xf6V\xbe\x8e~\x8cS@\xbd\xe3\xe2\n\x90\xcaS@(\xec\x02\x8b\xddxS@g\x11\xae\x0f\x0c\xf9S@\xbf]\x07\xf0)\x89S@\x1b|\xf7\xa2\t\xc7S@J\x08\x07\x0e6\xf6S@\x123\xec\xe8A\x7fS@;\xc76\xc4\xd3\xb0S@\xac\x92\xe3\xcc1\xcbS@~\tbE\x83\xa3S@\xe5\xa1\x02Uf\xcbS@\x16\x89g\xa1H\xc0S@\x1bjA\xaf;\xefS@,\xbd\x19\x0e\xd3\xcbS@\x15\xdfIj\xe0\xe8S@\xcf\xb0E\x80t\x8aS@\x8eS\r<\xb2\xb1S@\x95\xd0\x1a\x81<\x90S@\xb9h#\xea\x99\x94S@\xb4<\xf1\\O\x90S@\xbb\xa0\xb8\xab\x84\x86S@\xda$\xd0\xb9Z\x81S@\x89\x92~\x01\x8b\xbfS@s\x9c/\xcf\xac\xb0S@\x8b\xd4\xd2f\xce\xf2S@L\x7f\xa5\x99(\x86S@f6\x1b\xed\xb3\x90S@\x0c-\xc8\x89\xa6\xdeS@\x810\x1a\xc8\x8buS@Y2\xb7\xf2m\xf4S@\x86,\x10\\\x9euS@\xda$\xd0\xb9Z\x81S@\xccF%A\xec\x90S@\xe3\xcf\xa1\xa5e\xb3S@p\xf1"\xcd\xe9\xd0S@\x83S\xac\xd3\x8ezS@\xf3\x17\xc6\xaa\xe9\xf1S@\x12\rR\xb8\x80\x97S@\x98\x85?0\'\x86S@\xbe\xee\xc3S\xc4\xefS@\xd5\xadv\x06_\x7fS@\x05L\x0e\x90l\xa2S@\xef\x16^\x12qvS@/}\xc3\xe0\x86oS@ ^\x1b,\xdbpS@\x04\xf7\xc6\xf3\x19vS@O\xf4?\x889vS@?:\xacX\x92\x9bS@}\x95\xd5\xc8\x99\xbeS@t,\xb3\xef\xe4\x19T@C!\x14^\x00\x01T@\xa8)\xa0\xec\xb2\xf3S@\xfcvzHU\x86S@0\xc8X\xd7o\x7fS@\xecZ\xbc\xd6\x96vS@\x94\xd3e\xfa\xb3\x84S@\xc1\xdf\x9c\x04S\x80S@\xa0/m\x10\xa1\xa2S@s\x01\x91\n\x16wS@>\xb1\xe8f\xc2vS@#\xcd\xfd\x15l\xa2S@\x82\xd5\x0e\xe54\x7fS@M\x18\xe7\xafxwS@\x96\x92\xc9)\xdf\xf4S@\xedW\x8fBA\x02T@K\'\\\xc9JwS@=Km\xd0\xc9wS@e\xae<O&\xb2S@\xfd\x140\xc0\r\xa2S@\xd8\x13\xc0\x15,\xa8S@0\x9bv\xfb\x17\xa2S@E\xac\xdd%s\xbdS@\x9b\x07\x08\xcb\x96\xbdS@\xebK\x8f\xa9\xf8wS@\xba\xc3\x1d\xc7\x16\xd2S@\xa5:\xdau\xa7\xa1S@\x1a#\x16@\xee\x98S@L\x05\xfe%|\xb0S@\r\x8f\x8b\x81*xS@iV\xaa1\xbewS@\r0:\x9f\xc4\x97S@!n\x9f`\x0c\xbdS@\xc4\xdb\xdb\x84\xaejS@k\x90\x119\x1e\xa1S@\xb9\xd1\\\xb3H\xa1S@\t\x8c\xe9\x9cb\xa1S@;\xe8\x9a\'\xb3\xbcS@\x90#ms\xe1\x80S@\xf7\xf0t\x19\xcf\xb0S@\x9d}5\xcfA\xdbS@\x8d\xdf\xa1\xb2>pS@\xfe\xfa\xe2\x91\xee\xbcS@\x14@"x\xec\x83S@\x9d\xd1\xbf5,\xb1S@\xb2\xca?\xae\x0c\x8cS@\xf8T\x84\x08\xb9\xa0S@\x90\xa5\x04$\x8f!T@\xa9\xb8)\x8a\xfe#T@\x82\xd4\x92\xeeJ\xf2S@e[\xda\xc14\xafS@\xad\x15\xb9\xff\xe2\xb0S@\x1eIl\xaa\xbd\x80S@\xf7\xe3\xdb\\QxS@U\x0e\xda\xbcB\xd0S@2\xac\x85\xb5\x9a T@\x11i\xe3\x07\xcd\x83S@\x07\xa2\x96\x9a\xa4%T@dA%nr\x9fS@6\xceaQ\x9c\xa0S@\xc3\xd0\xdc\x07\xca\x00T@%\x03\x83I\xbf\xf1S@\xa1\x8d\xfb\x1dl\xf2S@\xa3\xdbm\xc1\xb9oS@\xddii`;\xf1S@\xbc\xdc\xd0c\xf9yS@x\xd1F\xb6\xb9\x83S@p]\xdb;\xdd\xbaS@w3\xf9\xc1\xa0\x9eS@\xd8I\xc5i\xd7\xf1S@\x95\x86E\xf4\xa8xS@\xc6\xdf\xc2\x14\xf2\xd7S@\xfa\raLGzS@U-9Eb\xadS@\x19\xc3\xde\xd5\xc8\xafS@\x90\x89\xb1\x03\xe2xS@w\xc8K\xad\xa9\x9fS@G\xdf:No\x83S@\xc2\xbd\x18b\x05yS@aF\xa8\xf5\xac\x9fS@\xe8\xd6\x83U\xff\xefS@\xaf>n\x86\xe5\x9fS@a\xecIm\xfe\x7fS@\xf4\xb1JyB\x8bS@\\Y\xefNh\x83S@\xa1\xdbe\xf0\xcb\xaeS@\xb4M\x05\xa0\x14\x84S@\xaa\x88\x0c\xf2\x95\x89S@\xcd>s\xf1\x07\xf0S@\xca\xd5\x86\xe3\x0c\xf0S@\xd6\x89uc\xa0{S@\x04\x91*G\x18\x83S@1r\xa7\x1a\x8bzS@f\x8c+\xb74nS@m&\x8c\x10\xd4\x8eS@\xe7\x99\xe5\xce(\x7fS@\x81\x13\x83%\xac\xb0S@\xc2\x05a\xf9\xa0\x99S@\xcaO\xf3\x7f\x1czS@\rr].\xa1\x93S@\xcco\xc9\x96X\xefS@\x0b\xd1Pw\xa8}S@\xc9\x80\xb4\x9c\x11\xb0S@S\x0b/K\n\xefS@\x82\xa2Q\x11\xa9\x93S@\x87T\x80\xe0j\x93S@\xbaO*\xcf*|S@\x1cO<EqzS@q\x1d!\x92~}S@H\x15\x9b\xef\xa1\x98S@\x00\xe9-\x1d\xd0}S@d\x1f"!(\x84S@\xd2\xa1$=X\x84S@\xac\x07\xf6\x8a:\x7fS@H\xba\x16h\x92zS@\xf4"\xef\xf4\xbfyS@\xdf\x13\x9fM\xad\xd7S@\xd9\xe36\xd6y\xd8S@\xc3\x9aA\x98\xa9zS@\xec\xc7U\xaeyzS@"6\x17\x8e\xe7\xfdS@t\xbef\xa9\xd6\x8aS@,k\xa9\x88c\x98S@o\xc8\x9c\x89\x90\xb8S@\x8f\x18\xb1\xc1\xa5zS@\xb4!\xbfr\xc9\x7fS@~9\xf0\x92\x1d\x94S@\xfdU\x1aq\x91|S@Z\xe1\x17\xf9\x15\xf0S@ \x8be\x87\xd7\x98S@z\x1f\xf4\x8cR\x02T@V\x8fk\xe5o{S@\xcfa\xbd\xb1\x11{S@\xa2\xbb\xe0J#\xb8S@v`\x8c\xba\xfcxS@\x1c\xd2\xd3\xc6C\x82S@\xceaU\x8b\xca{S@\\\xaf\x9f\xa9\'\xdaS@\xa4W\xd1u\x97\xd8S@\x99^\xc6u\xe0\xf1S@%\x97f)\xf0{S@;\xfdf\tF\xb1S@gs\x0c^\xff\x02T@\xa3/\xe4T\xc2{S@\xc6\xe25mM}S@\x83\xd15\xfd \xfeS@\x98\x10\xa1\xf5\x02\x9dS@\x1b\xa6it\x8a\xb3S@\x0f\xa5\xa5W\x8ddS@\xda\xe7M\xc7U|S@\xf6\x05\x94\xd3?\xefS@\xde>*f\xe0\xb6S@\xc0\x8e\x1d\x06\xce{S@7\xf1\x97\xdb\xbd{S@\xf9-\x89h\xd7xS@)\xe4\xaeMQ\xb7S@\x04z \x86x\xafS@\xd1\xfb\xf4N\xda{S@7\xa5\x93\x133\xb7S@\xa5\x12k\xfd\xe5\x81S@\xf9-\x89h\xd7xS@3\x1b\xdaT\x15\xf1S@0\x9e\xca\xb3\xf8\xaeS@{h\xf3sb|S@P\xb6\xfe\xcb\x8f{S@A\x87j\x10\xd1\xb4S@I\xd3\xae\xc6\xde}S@y\x95\xa5\xa3X|S@]/Lv\x9e\x1fT@\xbbK\x1d\xd0\xcb|S@\x1a\xc7\xee\xff\xf8{S@$\xb7\x061\xa4{S@\xbb\x8e\xaez=\xdbS@\x1c:\x80I(}S@\xbbK\x1d\xd0\xcb|S@}\xfd\xa64\xd5\xabS@\xd5f\xb9\xbdg\xc7S@M\xb3\xbc\x98\xd4~S@eQ3\x01\x04}S@A\xce\x90Nz|S@\xb0\xc1\xf5z\xd8{S@\x88\x96H\x19%\x83S@o|\x8f\x958\xabS@\xb1\xdf\xab\xedM\xf1S@\xd7\xc9\x94\xa9\xf5{S@\x7f\xd5f\x07\xd5#T@\xf4\x86\x92\x81q\xebS@A\xe4\xf0\x10/\xabS@\x07\xa1\xd7q\xd9\xd8S@\'\x8c\x92\x03i\x93S@2\xed\xda\x90\xcd|S@\x87j\x0fK\x03\xb4S@\x91<\x85\x99\xdf\x91S@\x11\xc6\xba\xbf\x16~S@#\xe8\xb5\xea\xab}S@\x9aLj\xd7\xaf\xafS@\xa7\x9933X~S@3\xf1\xc3\xab\x8e~S@\'L\x1fx\t\x7fS@E\x10\xe3U\x83\x95S@f\xf35#P}S@)g\xf0\x18\x16\xb1S@\x19\x1f\xde\x9a\xbd\xe4S@\xc0\x0b\x86u\xbchS@\xa6=\xb1R\x90\xb0S@\xd8\xca\x15a\xa9\xafS@\x9c\x8c!\xe8\x0e\x8bS@c\x1f!\x10\x9a}S@\x9c\x8c!\xe8\x0e\x8bS@6\x90\xa0\xd1y~S@\x17K\xa9\xe9\x96\x7fS@\xe0\x8d?\x8b\x04~S@\xc7\xcf\xbe\xa4\x8e~S@\xd9`\xbfy\x1a\xb0S@\xf6\x8fx\xf9\xba\xe3S@\xe7\xe1<\xc8U~S@yO\x18\x9b\t{S@\xb5\x1eN\xb9\x05\x9aS@\xfcv\xe7M\xb6|S@\xd8#\xdeX\xfd~S@\xb8\xfcob:\xb5S@R\x07!\xae*\xa1S@\xc9\x8f{\xea\x9e\xacS@\x86\x89B\x06\xe4|S@\x88\xc8\x99e\xf3\x80S@\x92\x7f\xb0\t\xb1zS@K\xfc\xce\xf2\xaa\x95S@\xfcaZ\xb8\xa8dS@\xfb\xf4\x8d\x16n\xceS@\xa6\xc5\xc6))|S@\xfcP\'\x8a\xb0\xa1S@\x07\xf9\x92\xdd\x1c\xb0S@\xa1U\xc6m\xa8\xddS@,;\x1b\xcc(\x85S@\x9d\xa4\x18[\x82\xcbS@}\xeb$\xe1\xeb|S@\x93A60j{S@\xe2\xb2\xb0\xc5\\\xe5S@\xbbY\x89\xc3\xc1|S@Y\xd6H\xa4\x1f\xbbS@\xc7\x14\x85\xf9\x82{S@\xfb\x7f=\x18ivS@\x00FN^\xd6\x8dS@;0.\x1dX\xbdS@e\xc0g\x07\xac\xeaS@K+g\x90m\xa8S@5\xcf6\x9aL\x96S@:\xd2\xbc\\\xd3\x85S@\xcfJDN\x82\xa3S@r(Z\xf0 \x12T@\xcc\x14\x0e\x9e\xd4\x84S@z\x85\xd2v\xfaxS@\x1e\xfe\xe6n\xbc\xfcS@]\xa42~\x90\xd0S@\x0e\xd4\xbby\xe5\x04T@\xb6\xd8\xd4\\\xaf|S@\x83\xe5\xd9_\x9b\xedS@\xcaw\x00Q\r\xcfS@\xd2\xc4\xa0\xd0\x80sS@\xcf\x9c\xe6ww\xb2S@\xd0\xd4\x83\x88\xd4\xaeS@\x8a\xb2pae\xd7S@\x0b\xe5\xf6w\x8a\x8dS@8\x98\x97& \x8bS@\x19\xd7\xd3t\x8c\x8aS@\xa0>\x18%\xd0\x8cS@,H\x1e\xb5\xa6\xeeS@_Q\xdcb\xef\xccS@}\xc7OZF\xb2S@R&\xf5\xb5\xc1~S@H\x1dv~\x88|S@\xcb\x88\x18\x9f\xfd\x93S@\x1cY\x11\xbb\xe4|S@\x0b\nUn\xa7\xa6S@,G-Y\xce\xe8S@\xc1\x01o\x81\xa2\x81S@,\xf67\x8d8\xa8S@\xb2hy\xda\xff\x96S@&\xcb\xd5\x03\xbd\xc1S@\xf2\x819\xd3\x0e\xa2S@\n\xcd\xc3_\t\x98S@s\xd8\x83K\xa7\x88S@j\x91\'8l\xb0S@\xb1\xc0\xed\xd5\xbe\x1aT@\x1c\xf8J\xb2\x7f\x9bS@W\x04s\x8ed\x82S@\x91\x98R\xf8ExS@L%\x94&<zS@\xf7]\x9fo\x06\xacS@6\xbe\xf1\x9e\xc9\xd7S@\x1c\x1c\x0e,\x9f\xf5S@\x9c\xc1\xc4]\xe7\xb8S@\xe63\xfe\xa26\xd5S@\x91%\xb3\xa3\xf8~S@ \xeesD\xa0\xaaS@\xb9\x94\xdf\x01\xa8\xeaS@sc\xcf\xe0\xfb\xb4S@\xb8"\x83\xef\xaapS@\x8b\xd1\xb8\xa9\x16\x03T@v*\xcaQ\xb6\xbcS@\xa9@o\x0ce\xfcS@\x8f\xdc\xcf\xc1\xbb\xa0S@N5q\xdfy\xfcS@\xa0oeM\xcb\xa1S@\xbe\xee\xc3S\xc4\xefS@\x97P\xc33T\x8bS@<H\xc1b\xb3\xcaS@\x19\x0cn\xe7JrS@\xe8\x9eX\x15\xfc\xeeS@\xbd\xf6y.\x84\xe3S@\x86<\xfbh\x15\xf0S@\xf1x\x0f\xd7\xb4\xffS@O,at\x96\x03T@\xa6f\xc6\xfc\x17\xd8S@\x82z\xf9#\x92\x83S@~\xcc\xc8\x1a\x9f\x98S@\x90r\xcf\xd2t\x8dS@\x0e\xa2\x9b\x98d\x7fS@\x1fC<S\xbd\xc0S@luF\x12\xc7\xcbS@b\xf8\x1c\xc92\x7fS@j\xd9\xe1\xca\xf0\xedS@E\xd5\xfc\xc3\\\x97S@h(\x1b\xb2\xd4zS@\xb8.g6S~S@\xd4l\x82\xdbI~S@\xbb\x8a\x03*\xe2\x7fS@\xc3\xe4\xc4\xec\xba\x82S@\xc2\xbd\x18b\x05yS@|\xd7\x19\xda2\xb7S@E\x14\x01wM\xadS@\xd0\x00hu-sS@\xdf\xaf\x01uz\x7fS@*\xde\xa3 S\xffS@0\x08\xde\x08\xaa}S@\xade\x82\x9b\xc9~S@\xcb\xe9"\xbb\xc7\x13T@\xf122<\x95\xeeS@\x08:\x11\x0b\x02\xa5S@\n*\xca6\xfc\x93S@\x934lA\x0c\x9aS@\x84{\x1f\xe1\x01\xefS@A\x11!o{}S@\xb8\xe5\xfaz\x10\x81S@f\xb1v\xc4IpS@\xab\x10\x92z\xb4zS@\x9d\x13\x0ee\xe2zS@\xc5\x9f qV}S@\xd2\x9b\xb6\xc04\xb2S@\xf1[\xb0j\xcb$T@n\xe5\xc1\xfa\xbb\xcbS@\x88\xc2\xef\x0e\xc0\xafS@\x80\xd4|\xdf\xcc\x7fS@\x8ff\x8bs:\xb8S@\x9a\xa5\x19\xcd_\xa1S@.m\xe1\xe4\x8c\x9bS@F\x81\xaf\xf6\xcb\xafS@\xb2\xf1`O\xba\x80S@;\x1b\'\x97>!T@\xe97\x9f\xeb}[S@>Ri\x11\xf3\x9cS@S\x0c\x13\x05\n\xfdS@\xae\xefR]\x0e#T@\x02"O\x91\xa7\x8cS@\xa3A@/\x0b\xbdS@\xb8\xdf\x96\x08M\x88S@\xab\x12\x8a\xb3\xf8|S@\xd8h\x14\xce\trS@\xc0\x8e\x1d\x06\xce{S@\xa6&o\xd0JlS@\xafZ\x0e\xb8\x88\x86S@\xa4j7p\xceTS@p\x05\x8a\xf9\x92zS@\xe8\x7flE\x83{S@$\x9d0\xbbi\x9bS@\xce\x8f\xed\x01>\x88S@\xa8Z#\xb2r\x11T@\xd4\xff\'(\x8e\xb8S@\x95\'\x9c\x17\x8c\xafS@\x91\'\xb9\x92\xb0\xafS@\xcc\xb4\x96\xc1\xce\x81S@\xcap}1c\xc0S@\xcap}1c\xc0S@\x8e\xb3\xc3H\xa4\xe7S@\xd0\xaa\xae\xbc\xa7\x84S@n\x00m90\xcaS@,G-Y\xce\xe8S@\x81,$C\xc2\xadS@lZ{3 \xdaS@\x90Tf%\x92\xd8S@-^\xe3x\xe3\xb2S@GM\x99\xec\x81\x8dS@\x03\x0f\xdf\xf5\x1cmS@\x96\x9c\xb9\xdbc\xe2S@\x0c\xea\xd6\xc5;"T@P\x9c\xbbt\x99\xe8S@?\xcbS\xff\x17\x83S@e{QSf\x83S@t\xe2-\xde*vS@\xd63\xe1\xe0\xaa\x9eS@\xbdQ\x89\x12\n\x7fS@]hB\xafF\x84S@O\x96\x9b\xe6,\xb6S@\xc6\xa8b\xfb\x1c~S@S\xc8P\xff\xad\xb0S@\xbc\xddW\xdd\xd7}S@\xc0\x8e\x1d\x06\xce{S@\xd9L\x0e\x0b\xe8\x86S@\xd8\x7f\xb5%\x16\x84S@\xc2\x11cfD\x7fS@G\xd4U}\xa8zS@(\xa5\xe5\xe1\x81\xb0S@\xbb\x87\x95\xe9$|S@\x95c\x87qu\x1bT@\r6\xc6H\xa4\x90S@\xac\xa0JqDuS@4\xb9\x0fE\xac\xedS@*B\x88\xee\x81\x00T@\x03_Qw\xc0\x8fS@\xb9P\xb3\x81\t\x87S@\x05\xb2v\xc3\x9c\xa0S@\xbd_\xfb\x07\xc8\x97S@\xcbi\x8aPV\x89S@\xd5\x9d\x0fJ\xb6jS@\x10W\xd0\x0f\xa1zS@\x97\xe4cn\xf2\x93S@\x0e=^\x84M\x95S@X\xe3\x11~1\xf0S@\xd4\xe1R \xcf}S@Q\xfa\xa7\xdbb\xcaS@\xbbe\\\xfd\xe8}S@\xfe\xfa\xe2\x91\xee\xbcS@,\xeeT\x11\x80|S@\x82Ql\xae\xf3|S@+\xfa\xe1\xe2\xa3\xe4S@\xcd4\x0e\x04\xab\x93S@4\x96\x9a\xbe\x0e#T@:\xbe\xb8U\xd6oS@c0]\x99\xc0}S@\xe1\x03\xd8\xeb\xca\xeaS@W\x8c\xbd\r,\x88S@\xb5Ob\xf4\xea}S@E\x14\x17\xf8\xfe\xc6S@\xd1\x9bd\xa8\x05|S@/\x9a\xf6)"\xb0S@\x8cF\x98\n\xa5\xe0S@\x0b\x81\xed\xf8\x87\xb1S@X\x133\xbf@\x80S@\x9e\xf3\xa0\x9a,$T@\xee\x16\x1e\xec\xc9\xb0S@\xd4~\xc2\x030\x81S@\xb4D\x88\xaf\xb2\x93S@\xfe;\x83\xf0\xb2\x7fS@\x1b7\xa75\x94\xb5S@.\xf8\xa7\xc4\xd5\xebS@j\x8f\x0ep\x89\xbcS@@\xc1i\x84NrS@z;v\x00 \xafS@\x99\xdc\xaf \xce\xb0S@-\xbb\xd0Vn\x9fS@\xc0\r\x9f\xb5\x94\x93S@\xb3ij\xce/"T@\x8et:R\xac_S@\x90\x89\xb1\x03\xe2xS@\xc5\xd7\x06\xc3Q\xa1S@X\xe8\x92\xf7.zS@\x97\xad\xfc\x84\xee\xb0S@\x8a4\xcbe6\x8eS@M\xed\x9ci]\xbcS@F\x93\xebN\x07~S@y\xba\xbb\xf9\x91\xe9S@\x8d\xf1\x81\xc5\x85\x7fS@\xe33\x8e\xe6\xbd\x8bS@\x12=\x84T\xdaoS@\x00w\xebM\x96{S@+z\xa9\xddg}S@K\xd4\x8b\x82\x94\xbaS@\x0e\x80\xc4\xc2\xcd\x85S@\xce\x8fz\x8dB\x82S@\x83\xc7L)u}S@\xa1@\xc3\xf0anS@\xa7Q\x02g\x0fyS@\xe9\x1d\x1a\xbf7\x7fS@\x01\x9f\xf0\x03\xf1oS@\xa0\x8c+\xb3\x7f\x9cS@l\x82\xf9{\xc4|S@\xb4\xdbfjt\xe9S@\xe6\xb5\xc2\xad\xa6\xa1S@\xa6C\x1a\xf6\xdf|S@\x10f\xd1\\\x8c|S@\xe0\x9d\xa0\xa9\xf4{S@?\xc0\x86\x0fh\x93S@\xab&\x0e\xc9\x0fzS@]\xd2\xc4g\xe7\xf2S@\x86)\xc32\xe5\x85S@\xc6\xc1R\xf0\xca~S@\xe6\x04y\r[\x0bT@\xf7\xd6]\xf7[\xc1S@\x86\xc9\xe3\xbd_|S@\x8f\xca8\x8a\x06\xf0S@\xfb\x07\xe2\\\xa2\x84S@=)6\x84\x8e\x95S@*\x14\x06\xf6\x97#T@\xf2\x97\xffm\xd3\xb3S@\x9c\xf9\x9e\x05\xb0\x88S@\xb9$\x0f\xaf,xS@\x98,\x1b\xca.\xcbS@\xb2\xf2\xd8(\xbd\xf1S@\xdbv\x06\xb72\x86S@\xeb,\xc1N\xd2{S@K.\x81\x99\xa6}S@o\xb4D\xa2\xfayS@7\xd8\x14\xdb\xe8\xd7S@D\xfb\xe4\x12\xa4\xa0S@\x1d\xab\x94oH\xecS@\x8e\xeb\x19]\xd9}S@\xa5\xdf\x04\xa3\x84\xb0S@\x83.\xd2\x94\x06\xb0S@;7\r2\xd2|S@s\xeb\xd4\\\xd7\x19T@\xae\xd5P\xef\x0b\xf4S@^D\x81\xdfj\x8cS@\xc8\x0c:\x00\xe6\x86S@\\\x1f\xea\xbd\xe2\x00T@^Y2e\x07\xb4S@\x00kj\x9d[\x9eS@e\x94\x1e\xbd|zS@\xf3j\x8b\x99\x9ezS@h\xae\x0b\xb9\xa9{S@\xe5\x95\xa9\xab.\x84S@x\x87\xb9\xad\\\xf4S@\x1a\xd2\xb0\xeaG\x97S@\xfe@ip\xadxS@-\x90\xa1\x0cI\xf4S@Vk\xe4:\xf0lS@:\xfdj;\'wS@\xc0.\xac\xd72\xf3S@!\xe6Er\x9e\xf5S@\xed\xb5\xdev\xef\x83S@d\xb9\x0c\x1c\xac\xaaS@]\xa2B"\n{S@-2S~\x91\xbdS@_\xf4\xc4\xe7K\xf1S@\x01/d \xad\x95S@\xd0\xf8;\x17:\x87S@\xb9\xe4f{]pS@\xff\\L]\xc3\x94S@\x18\xd6M\xc1V}S@Z\xbe\xd2\xb2\x15\xb2S@c}\xa0\x967\xaeS@L#9|E\x8aS@\x10\xb0\xf2\xbd\xad\x9fS@\x82eoDw\xb0S@\xa0\x9e\x07\x7f\xbf\x82S@\xd9\xaa\xb3-\x9e\xebS@A<\'mz\xb1S@\xdab\x12\xfe\x9d\xc0S@\xb2+\xbe\xc2o\x9fS@\xc9VR\x9cY\xf2S@\xdf\xe9d\n\x9f\xf2S@3_\']\xff\x7fS@\xd8\x85\x04\xd4\x11\xa2S@\x11\xed\r\x1dh\xc6S@\x9f\r\xcc\x827|S@J\x9f\'\x83UzS@\x08\xd6\x1d\xd0\xb1\xbbS@]R.\\{\x99S@\xb0\x95\x9foC#T@sD=\x16\x10\xa1S@\x9e\xb0\xde\xd2\xa4\x99S@\x1e5;X\x0cyS@\x07\xb4j\x13V~S@j\n\xd4\xce\x9b\x04T@I\x93\xb0(\xdc\xecS@\xf28\x87\x17\xc7\x11T@(\xedlEA\xd9S@8\t3\xecu\x98S@4l\xa1\x95\xde\xb0S@0\x0c\xa5\t+\xafS@\x9ak\xb3\x9b\xb3\xf0S@\x8f\xab[v\xcbuS@#.\x84\xa6\x9c\xa4S@\x0f[d\xba\xa7\xa3S@&8C1\xaf\x88S@R\xd9:\x1e~\x00T@\xfdNJ\x0e!|S@ \x01\xf3t{\x05T@\x1c~I%\xc6\xe9S@c\xea\xd0/\x8e\xcdS@>\xb4\x86\xa8%\xcaS@\xfb\xa0\t\xfc\xf8\xc9S@G\x13\x98\xd98\xb7S@\xb6\x1c\xb5g\x8f\x04T@\xd4\xc9\x83_2\xb0S@\xa6\x95u/\xf3\xddS@y\x1d\xc1\xcd\x1e\x94S@\xd4\xd6\x93/\xbb\xacS@ /\xb9\xd3\xe5\x17T@X\xf3\xcd\x08!\x1cT@\xd3\x1a\x92\xec\xfd\xeaS@\xb5y\x8co\x1f\xfdS@\x90eu\x1d[\xf0S@\x1bb\xa3\xa1\x11\x93S@Z\x97\\\x95U\x88S@M\x88C\x98(\x85S@|\xd5Z\xfb\xd9\xc4S@<I\\#\x86\xefS@ejkk<\xc7S@H\xa5\xd7\xa9(\xa4S@&\x00\xe6\x03\x80\xb0S@#\xe0Y\xf7\x0b\xabS@\xc3\xccY\xd0\x8c\xd0S@\xb91J{O\x80S@@,X\x1cv\x97S@jIE\xd4\xb7yS@\xb2\xcd\xea\xda\x92\xfaS@\xa0\xea\n\x7f}\xf9S@Q\xe1LU\x1e\xd2S@`\xb5B\tN\xe2S@\x96\xcb\xcaA\x1f\xa5S@\x92\xb8\x19qB\xcbS@\xa5d\xca\xe1\x94\xb3S@\xb4\x028\x8e\xe5\xf4S@j4\xff\x9f\xe7\x80S@\x1bG\xae*\x19\xeeS@\xc7D\\\xe4\xa0\x1eT@\x02Zk\x11\x9b\x8aS@|\xaf\xf3\x95\n\xd7S@(O\xab\t\xa6\xf0S@h\x08u\x19\xb1\x9bS@G\xce\x96\x041\xcbS@\xa1\x97[\n\xc9pS@\x85\n{\xfd\xe1\xeaS@`D\xdc\xe8\xe5\xe9S@\xa1U\xc6m\xa8\xddS@~`w\xe1\xdb\xfeS@%\x15\x8e\xd3\x9a\xf6S@\x1dx\x1e\x1a\x1c\x99S@\x9c\x9e\xcaT\x98\xa9S@\xf4\xb5\xf5\xdc\x94%T@\x17,<\x9f\xa1\xf0S@\x8e/Q\xac\xec\xd6S@$\xa3\xfb\xa3i\x1fT@\xa4\xad\xf8\x10\x1a\x8cS@\xc3\xc9\xe44\x00\xc5S@ \x17\'C\xef{S@\x93\xf57L4\x7fS@\xe5l,l\x91\xc8S@\xe4Jx\x1aE\xf6S@\x99\x89Q\xcb$\xf7S@\x88\xc7\xd6\x04\x1dyS@\xae\xf9di6\xaeS@Pe\xba\xa2\xc7}S@\xf3\xf43O\xf9\xd9S@s\xcb\xd5\xeb\x96\x89S@?J\xb9j\xce\xffS@7$\xb3\xba\xf6\xfeS@\x14h\x1e\xc0\x11\xdeS@\xd5u\x1dlH\xecS@\xc8\x8e\x8e\\\xc7\x96S@\xd7\xdb\xa6\x86\xa5\xaaS@[\xf9\x06\xd4"~S@\xc8q\xcf\xf4\xdc\xedS@\xe1\xcb7H\r~S@n[\xfe`K\xf7S@x\xa2\x8c\x0b4\xafS@(\xd1\xaf\xae\xc1\xb4S@\x1c?\'\x88\xdb\x98S@D\x8a\xdbC\xd9\xffS@\xb2\xec\x05v\x07\x99S@R\xe7Pp\xbd|S@b\x9fG\x11\xfd\xb6S@d{\xfc\xd8G\xc0S@r\xa6\x86\\U\xd6S@\xc5\x15a\xdf\xf4\x97S@\xe2\x1a\x87&~!T@\x1cZ\x83X\x82wS@\xc3\xe9x\xd6\xd2qS@0\x95N\'a\xa5S@C\xdf\xb0X\xae\x8cS@X\x02\x81\xca\xfd\xb8S@\xdeJm\x0c\xd2\xefS@|H&\xf8\xb0\xc6S@\xfb\xef\xb1F\xf5\xcbS@\x06@[\x88s\x99S@\x8a\xac\x0b]\xbb\x9dS@_\xd8\xafX\xb7\xaaS@\xa7\x05\xeb\xbc\xdf\x8bS@M\x04,X\x14\xe5S@9@b\xaf\xb1\xf3S@.8[VM\x8bS@s\xd9\x8b\xbdTwS@\xf6\xe0`\xf5h\xa2S@\x18\x0b5/R\xa1S@4\xd6\xa3\xb9\xf4\xf0S@\xb1\x0e\xb8\xff\x99\x1fT@&u[\xa7\xc6\xfeS@\xe6\xa0\xed66\xa1S@pvqWo~S@+\xce\xfa\xce\xe3\xe2S@\xc5\xc7\x18\xd2[\xc5S@\xaf\xf2b\xa7\xe7|S@\x9e\xea\'\x93^\xe8S@X,h\x9f\xe2\xe8S@\xf2\x819\xd3\x0e\xa2S@\xce`\xec2\x95\x9bS@\x01\x15O\xban\xf8S@?\xdd2z\'zS@\x84^^\xe4\x82sS@U-9Eb\xadS@\xc0u\xb8Z\xab\xb2S@5\xae\x85\x18^uS@yN=\xc3i\x8cS@\x0c\xda\xb5,x\xa8S@+\xc1\xdbxx\x95S@\xef\x16^\x12qvS@\xf5\xfe\xd6\x19\xbf\xefS@\xeb\xcf\xd0\xd2\xa5\x01T@\xec\x0f\x9b+\xcf\xe2S@\x80\xf2J\x83\xd9\xb3S@\x0e\xf4\x04\r\x88\xe4S@D\xf5\xa4/8\xaaS@\xde\xf4\x05s\xb6\xb2S@c\xea;\xbe\xdc%T@\x99\xd2m^\xe5\x80S@\xa82\xe9=\x7f\xcbS@\xe1\x90\xbe\xd7\x1e\xb4S@\xd8U\xe6\x97e\xd8S@\xe1\x90\xbe\xd7\x1e\xb4S@r\xbe\t\x96\x82\xb0S@\x14\xa80\xa3\x87\xbdS@\xa5\xa2\xe2\xfd\xba\x8dS@\xf0py\xa2\xaa\xaaS@\xd8\x85\x04\xd4\x11\xa2S@\x0e$\xc6\x91_\xd6S@&\x01\x11\xeb\r\x8bS@\xcb\x7f\xca\x15\x02}S@\xc11\xd9i\x11\xf1S@\x1b\xd9\xb4\x11\xb5\xaaS@X\xc6\xf6\x13\xb9\xadS@\xfd\x97(7\xb0\xf5S@\xe7u\xe6\xd2\xae\xf1S@{\x8f\x8fDD\xa0S@\xa31\x06z\xee\x96S@\xa8V~h|"T@\xa5\xf7\xeb<\xcb\xe9S@\x08q+S\x9c\xffS@\xae\x8d@1\x1c\xbdS@y\xe4\xcd\x1a\xeflS@\xf8\x87v\xd6V\xa1S@\x9a7\xed\'a(T@\x87Q\xa9\xbcO\xbeS@\x9b\xd2.T\xb7{S@\xe5\x8f\x1f\x1f\t\xc5S@\x90G\xc0\xa4\xeb\xb6S@e\xfc9\xbd\xb6\xc1S@p\x86p\xd5\x05\xefS@X\xfb1\xb7\x1f\xb0S@\xc3\xc9\xe1AW\xaaS@.\xcf\x15cJ\x89S@<\x1c\x0e{:qS@M<\x86w\xe6\xbcS@\xc4(\xc5_ \x86S@\xb8\xb96\xf3(vS@x(\xf8\xb5zwS@\x11)F\xe5u\x99S@\xdb9C\xd2\x1e\xb1S@\x8c.\xf5\x82\xaboS@x\xf3\x90H\xe3\xbcS@\xe41\xa6\xdc\x05\xb0S@\xa9\xb1\xacr`\x88S@\xdb\xe3\xf1\x1ef\xe8S@\x88&\xf2Y\x84\xf3S@\xc8\x8a\xeanG\xfcS@\x84\x080\xfd\xfc\xffS@\xecF\x1d\x9f\xe8\x9cS@\xd4\xba963\xb7S@\xf7R~\xf1\x1e\xdaS@\xcf\x1e|\x01~\xc1S@~f\x89\xfeU\xb9S@uK\xa6\xd1\xc3\xafS@0\xf5\xd2\xa1\x11\xfdS@2&\x85V\xb6tS@]d8e\xb9\xaaS@\x05\xb2v\xc3\x9c\xa0S@=\xb2\xfa\xfa\x05pS@\xd4,G)j\xa4S@_\xf9~\xe8\x8f"T@\xa0\xb0\x19\xefh\xc1S@CoZXj\xe9S@G7\x95\x0c\x95\xafS@0\xec"\xf8\xbe\x88S@\x04\xfb\xf2\xca;yS@\xebi\xc4\xff\xbb\xb0S@lM\x08z\x87\xb0S@\xf6\xd6.|\xfatS@\xe2^/:\xd8\xf8S@\xab\xe0\xb1\n\xa6\x93S@\x16\xed\x9c\xca\xe9"T@AvZJm\x93S@\xd2\xa3n\x8f\x94oS@O_\xeb\x03\x05\xf9S@\xa2XR>\x18\x93S@fR0&6\x88S@\x8e\xa2&\xf1\xa0\xfcS@\x94\xafJ\x16VlS@&\x8d6\x9a\xd8\x19T@\x818rX\x0fvS@\x0cU\\\xf9M\xffS@]&\xff\xdc\x17\xa2S@A\x90\x9e\xd8\xa3\x86S@\xdb\xfd\x13f\xafxS@\x10Tq\xb6\\ T@\xa2\xc1\xa4?DrS@0\x0c\xba\xb5\xb1\xcbS@\x8b\xa5\xa2\xf7\x98\xafS@E\xa0\xd8\xe3\xab\xa1S@\x81\xb0!-\xfexS@\xbf\xa3$\xcainS@\xdf\x8f\x9f\x87H\x87S@@K\xee\xd2\xbf\xa5S@!\xf1\xb3\xbd\x92#T@f\xaf"\xfc\x06\xeeS@\xf2zlh\xd1\x86S@}\x82\xdb\x94S\xcbS@\x92:\x94\xf2\xcf\x98S@R\x15K\xb7\x84\x1bT@\x94\xf6\xe78\xe3\x93S@\xf0\xe3:\xc1\x1f\x83S@\x1d,\xa3\xb0ljS@\xe7\xc9Vr\x1czS@\x1cT\xbd\xa7\x96{S@\x19\x10\x0c\x9f\xc1{S@\x08=\xbf\x18\x19zS@\xbd\xae\x80\x17\xa8\xe7S@5\'e\x15\xf0\xb0S@6\x16\xd2\x1fNzS@T\xbc\x05\x98\xbb\xb0S@U@,\xa95zS@\xb1\x97}A\x93\xe8S@\x9bp:\xef\xeb\x84S@\n\x8f\x92W2\x86S@\x99\xfa\x8e\xcc#|S@\xe7n\xeaS\xa3zS@\x9e.\xe1\xf7\x18\xe7S@\xb6KE\x8b\x89zS@\x8c\xb3\xde\xfbC{S@\xa3\x1e\xbd\x0c\x83\xb0S@\x15\x07\xc7\xf6\x1b\xafS@U\xe1\xc9A\xf9\x8fS@\xa6\x05\xae\xdb^\xcaS@\x8d\xfeRb\xbfzS@P\x9da\xb5\x89oS@-\xcf\xd1\x18x\xb8S@q\xf4\xcb\xc4\xa7\x93S@$D\x16\xd3\xb7zS@M\xc3\xa0\x0b\xe1\xf2S@\xf0$SG\x87\xe5S@\xa7:\xa8\x12\xfezS@\x85[\xe6\x012\x84S@\xc6\xa7T\xfeTjS@I\x90\x99\xd9\x94oS@\xa6\x05\xae\xdb^\xcaS@L\x97\x16\x9a\xe5\x85S@\x05\x02,/\xfc\x83S@\x96@\x81!\xd6oS@\xedw\xe9\xa9\x9c{S@;\xc9\xc8\xcd\xcb\x00T@\x9b`\xcdD\xeaoS@k\x0b\xda\xaaX}S@\xfbK\xa4\xbcOVS@{\xee\xef&\xb7\x84S@ \xe9\xc6\xde\xc8\xa0S@9\x17\x9bL\xf9\xf9S@\xa8\x08\xa0"d}S@\xe0\xe6\x0c\tm\x93S@|\xbb\xd3\x14\x0epS@\xfcc\x82\xa4\xccoS@\x8b\nP\xd6(\x83S@zw\x89\x19p\x83S@3\t%\xf0\x99\x93S@\xb4\xa8\n!\xd4}S@\x91K9\xf4\x10\xefS@\x17\xf4\r%=\xa0S@\xd6\x99\r&\xb7\x93S@\x12\xd6-\xc4\\\x9eS@u\xa28G\x0b\x83S@\x9a\x1d57\xb2\x84S@lY\x92\xef\xa2{S@{c\xd7a\xf8}S@\x02Z5\xe4\xfc\x93S@"\xe8\x1f\x0e,\x84S@\xc7$\xcd\xe7\xa41T@\xf9\x83\x96\x97\xca\x82S@\xbf\x1c^wn~S@!i[sD\x84S@\x15Y2\x82\xa4\xb5S@AF\xc1\xe8\x10\x84S@\xfdP\xcd\xd0\xc8\x97S@\xee\x16\x1e\xec\xc9\xb0S@G\xd2\xbcr\xf8\xf0S@/\xb8*\xc7\xb2\x82S@\xa2!\xed\xfc>\xe5S@\x04\x82\x13\xc7\xff{S@\xf0\x90H\x8d=|S@\x93bA\x94\x8d\x94S@\x1cG2\xd6@}S@fW6I\xc7|S@\x02wh\x84\xca\x94S@l\x82\xf9{\xc4|S@o\x19\xf0\xdc\x0e}S@\xca#\x965+\xeeS@\xf0N\x83H\xc4\x81S@\xa9\xbc\x01\x7f7\x02T@-\x8c\xcfz\xf3|S@K\x96\x11_\x94pS@\xfc\xe2SVQ~S@\xaeL9N\x8dxS@\xa3Y\t+\xf0\xa4S@\xf4\xb47\xf2\xa4\x80S@A\x82/\xc1I\x97S@\x1e\xdb\x00\xf7-$T@t\xcel\xde\xa8}S@\xc2w?\xfe2\xf0S@\x84\xb8k\xc7\x11\x94S@F\xfb\x1fk\xb4}S@@\xc5KU\xde\xbfS@?\x9cub\x06\x97S@5\xd5S\xae\x00\x81S@\xda\xbc$yb\x7fS@\x91\xb7\xf2\xd0\xf5\x80S@\x8d(B3\x14&T@\x12=\x84T\xdaoS@q\x10\xd4H;zS@l\xb1\x03v\xd5\x7fS@\xd7\x0f\x16\xd7W\x7fS@K\'FB\xae~S@\xcdc\xc1/\xe8\xa4S@m?\xees\r\x7fS@\xb0\x04Ha\x88~S@\xd8\xf3uH\x7f}S@}Fp\x9d\x92\x81S@a \x0e\x1b3\xb4S@4\x1e;\x06\xbc\x7fS@\x0fN\xe9]\xa8\x95S@\xa6\x0eEQ\xaf\x7fS@\xf9\xf0\xe7\x1a\x81}S@\x1eD\xf7\xe2\x8b\x96S@\xb8\xb1\x84\x91O\xb8S@\x90\xf0y\xc3\x89\xf9S@\xb1\xaa\x10p\xdc\x95S@KS\xd1En\xacS@3\x13c"\x1e\x7fS@kV\x8a\xf1^\x7fS@\xd8\xc3\x0cz\xaa\xe4S@\x0fT\xd7\x88\xba}S@\xd5\xfa\xdc\xb6@\x7fS@(:\xe0m\\\x98S@\xd5w\x9e\x80g\xfbS@\x93c\xce\x16-\x7fS@\xa9\xccc\x9f1\x96S@\xd7?\xde\xb5\xe3\x10T@[\xcc\xe6,\x87\x7fS@\x90\xf0!\xf9[\x9aS@Y\x83\xc1\xed3\x00T@d\x8a\x0f,\x94\x9fS@\xe7\x03OF\xa9\x00T@VE\xcco\x87\xfdS@NH|\xa1\t\xb9S@Ol\x01\x98X\x90S@h\xe0\x92\xf1\x8e\x1dT@\xb1%)\xca\xc7$T@\xb5\xba\x01\x96\xd5\xb1S@.\xc9S;\xab\x95S@~\xc3x7\x0e\x9fS@\xd5@|9\x8d\xe3S@\x8e\x84\x11\xb1\x81\xa3S@\xd8%czA%T@#U\xab\x03\xc3\xffS@\x93\xbf"d\x12\xf4S@\x00g\\<,\xafS@\xf0\xb8D\xb3\xd6\xfeS@z\xf6\xbbF\xbewS@7\xee\xfe\x1fIyS@\x8d\xd3h\xf2\xccuS@1\x06\xfdw\x9b\xa2S@\xbf^\\\x01\xd1\xcbS@\xcd\xce\x0ej\x11~S@\x1an\xb7\x19\x86xS@\xd8\'n#a\xa2S@2\x9cMdK\xa1S@a$\x07S"\xbbS@r[\x15p\r\x8bS@\x88<F{\xb3\x90S@Oy\xc9N#lS@\x9f\x15\x08%\x9b\x00T@\xc72\xad}\xc2\xafS@D\xaf\x08\xef\xcf\xdaS@\x93a?w#\x86S@\r\xbb\xac\xff\xc7\xcbS@0\xa7`\x05\x11\xa1S@\xb5\x9c\xe0$\xa0\x81S@du\xa6t*\xb7S@\xb32\xd8\x12S\x85S@$j\x1f!}\x9dS@\xf9\x11|\xa2n\xedS@\xb1\x1b~\xd3\x80\xd7S@\x19\xe4)\xde\xff\xd4S@(\xd93\xbb8\xf8S@c8\x03J8\xc6S@\x14J\x1d\x81\xa8\xacS@o\x19\xf0\xdc\x0e}S@\x8d\xd5\x1b\x93E\xf1S@\x07u\xcd\xaf&\x02T@C\xcfa\xf0w\xf0S@H\xbeS\x108\x99S@t\x7f~B\xe5xS@\xa3Kl0\xa8\xd4S@`\xb5\x08j\xbe\xadS@GO\x1d\xc6<\xabS@[`\x1eq~\x96S@\xf2\xf5\r\x0c\xf3\xd0S@P\xed\xc8\x0eY\xb1S@;_\r\xe5(\x87S@5\xa0\xc42\xad\xc6S@\xf0\x84\x03\xd8\xf8\xb1S@\xd7\x19OC\xff\xefS@\xb5\x95q\xe8\xca\xd9S@xk\x02\x02#vS@G\xc2bPp\xfcS@\x92\x1d,\xdc\x0ftS@\xfd\xe5\xa6\xdf\xc6\x84S@WM0\xaa\x06\xb0S@M\xa1uS\x98\xf7S@\xb0a\xfbK\x97\xceS@\x969\x0f\\3\x9dS@9\\\x81/\x11\xdcS@\xaf\xfbP\t`\xf0S@8\x8f\xdbX0"T@\xd2\xe1\x97m6uS@Z\x97\xb5"\x10\xcaS@\xc4\xdd\x06\xcc\x99\xf1S@\x7f\xde2\x8f\x7f\xd9S@F\xc51\x1b\x18\xd2S@\x18w\x9b\x89]\xb3S@-\xc6\xba\x1f\xdf(T@\xc5\x0c[h\xc1\xa3S@\xfa\x1e\xa2\xfc\xc4\x00T@\xfeAj\x1af\xf1S@\xb0\x80\x03|\x80\xb0S@&\xf6\x0b\x11\x1b\x98S@\xc5Jp\xcfj\xb8S@\x16\xc2jtytS@L8\x90\xce\xafyS@UM|\xc5\xd9\xcaS@uDC|p\x85S@3\x80\x0c\xfc\x95\x87S@\xcbl-U<\xd7S@\xa8_ \xe5\xaa\x9aS@A\x0bH\x94\x1b\xfdS@\xbc\x00\x8f\n\xf0\xc9S@1\xb7M\xd69\xf6S@hB\xc7Y\xd7uS@\x05\xb7}\xd7M\xd4S@*\x01Qz*\xa2S@\xa8\x92v\xbe\xe7\xfaS@Rs,Z\xfb"T@\xdf;\x7fa\xf2\xfcS@\x12\xda=\x8c\xbc\xf0S@nN\x1e\x16\xf6\x17T@\x9b,\x97\xa1\x0f\xadS@\n\'\'\xeb\x87sS@\x82\x9a\xa0?\x85\x04T@fj\xb1\x18\x8d\xf8S@\x0f\xa5Q\xc5\x00\xffS@!\xe4\xe3c\xbcwS@\xfdx\xa0\xcaq\xcdS@\xaa\x0c\x8b\x13w\xb4S@\x99\xd2m^\xe5\x80S@24\xdfI\x97\xe2S@[\x0bLW\x05\xc6S@\xc34{\xf7\xdd\xb2S@\xf1\xeb\t!\xd5\xe4S@\xe4n\x00\x7favS@\x88V\xb9l.&T@\xef\x1a\x8eS\xbd\xc0S@\xdfG\x9d\x90l\xd5S@\xf1\xd3uD\xeb\xa7S@\x95$\xf48\x1d\x1cT@\xe1\xd1\xb60\xd8\x8cS@v\xac\xd2\xb3P\xd9S@\xdb\xa094\xfdpS@{\xb9\x94\xfbRqS@\xe3j\x1e&\x19\x9aS@\x9a\xbeI\x9f\xd0\x9eS@$\xc8\x85\xefM\xaaS@pE?\x89\x81\x88S@\xad\x00\x84\x05\x89dS@\xc4F\x81U&vS@\xf9,\xad\x16h\x86S@\tc\xce\xc3Q\x80S@\x13O\x1d\xaf\xa4\x9aS@X\xece\x10\trS@\xe0[]E~\xbcS@\xd5\xd3\x1b\r\xd3\xdaS@|\xdd\xb0\xb2-\x86S@\xe3?Ex\x7fqS@%\r)\xaaA\xedS@K\xa8\xf2v\xd4\xefS@\x04\x16\xddb\xc7sS@\xee"aI\xe8\xb0S@(\xe2s_\xc5\xb1S@a\xe3\x07\x1bf%T@\xf6\x08\xaa\xd5>\xe2S@\x06\x0f\xc6J\xc2\x8bS@\x98\x9ck\x8e\x8f\x9aS@\xdd%\x94~\xeatS@;\x03\xf2^\xec}S@?\x1d\x03\xc6\x82rS@\xac,;|\xe3\x9dS@(\xa6\xa7xQ\xe4S@V \x1ek\x12lS@d{\xfc\xd8G\xc0S@H\xbf\xb4!q\xd8S@\xbf\xd6`:\xa4\xaaS@6K\x1bu\x1f\xc5S@\x86\xd3g&\xe0\xf1S@yOp\x8a\xad\x01T@t\xd2~\x85\xec\x86S@\x03\x03v(S\xe4S@\xcfU\xcbn\xa1\xcdS@\xb6\xf3\xb8\x8dd\x9aS@9\x1b\xb4L\x94\xbfS@j\r\xee\x81\x9e-T@\xea\xa8%\xd8A\xefS@\xf6K\x14@\x12\x85S@\x95\t\xcbl(\xb4S@\xcc\xe64w\xb1\xaaS@\x1d\xe4\xae\x1f\xc0}S@\xbd\xca\x8d\xee.\\S@oc\xb0\xc6\x0f\x86S@\xcd\x1cn\xa4\x1e\x84S@\x93@\x01\xbe&\xc9S@B\xcd0eW\xaaS@\x94\x9b\xf0,\x8f{S@Q\x02\x93F\xf3\xb6S@\xcfV\xf1\x10\xae\x90S@\xa7\xf2\xc0\xe8p\xc5S@\xfa\xbb\xb8c\xa1\xcdS@\xd4\t\x93%\xb7\x84S@c\x1b\x04\xd7\x02\xabS@\xfb=x\xa3\xc8\xeaS@l5\xebnG\xfcS@\xeb4\xddwX\x96S@\xee\xfer\x02m\xfdS@\x87\x85\xc2\x8a\x7f\x8bS@16\x84\x9f\xa0\xaaS@L(V\'X\xfbS@^~\xa1rD\xdfS@\xad\xf4\x07\x17~\xabS@R\xc2\xd0\x067zS@\xaf\x93]\xca<zS@\xce\rL\x8aK\xabS@\t\xac\x9c\x8e\x83\x86S@\'\x91\x8f\x14\x81wS@\xbf\xefy2c\xf6S@L\x03\x98\xb3}\xb8S@6\xbe\x1ci\xbe\xb0S@ZWsW\xd20T@\x155G\xda\x84\xd4S@~\xda>\xbd\x0b\x8bS@o\xf0\xff\x1cD\x04T@-P\xaa\t\xa3|S@\x0b\x0e\xf3\x19\x8c\xadS@Y\xae\x04r\x8fpS@\xc9\x0b`\xb1\x07\x00T@\x9b\x1a\xb3k\xa5zS@\xf0\xaf\t\xc0\xbd\xd7S@\xb6\x00W\xec\xc8\xe2S@\x9c\xcae\xff9~S@},,\xbcA\xabS@\x10\xc1\xc0\xb4,\xf9S@\x10\xd8\x0c\xa5\xa6\xa0S@\x8a\xb8\xa3~\xf0\x81S@ap\xbbGawS@\\\x0e\x1e\xcd*\x00T@\xc1\xeb7=\xa4\x81S@r\x8bKn\x9e\xcbS@\xcc\xd0{A]\x8bS@\x10zb\xb5\xd1oS@\x08sek\xaa\x80S@`\x1b\x05\xe9e\xe9S@\xb9\x1a\x13\xa8zoS@\xfa\xe2\x8ea\x06\xf1S@^\'\xf6eh\xf1S@\xa7\x01\x82\x04\xfe|S@pws\x00\x82\xe4S@Z\xa1&\xce\x8e\xf6S@\xd4\xc0\xce\xd6\xe3\x8cS@\xb7N\xf0\xde\xf2\xedS@C\xd6\xa7\xbd\x04\xdaS@\xf2D\xf0\x0e\xfc\xfaS@KS\xd1En\xacS@k\x04j9u\xffS@*c\xb8P\x08\x84S@t\x0c[\x07\x7f!T@\xfawW\xe2M\xcdS@b\xbb\xa3U\xb8\x89S@]\xfb\xb2\xf0\xb5\xc9S@T*G\xc2_wS@\x9fJ<\xcc\xec\xa6S@\xc1\xeb7=\xa4\x81S@\xe9\x95OC\x9d\xb9S@\xa6!\x8a\x86\xdf\xd7S@\xeb\xa8L#\xb8\x8cS@\x8fy\xc5\xf7\x7f\xebS@\t\xd0P]x#T@x\xeb\xd5\xf6\xed\xaeS@`\x18\xfd\xee\x88\x81S@\x08\x98\xdeO\xef\x01T@\x9d]\xc2\x88\xa7\x03T@B(\xf0\xb5\xec\x85S@\xac\x8eD\xda%zS@\x14\xe8\x7f\x84\xf8\xd4S@U\xee\x8f\x90\x83\x89S@\xbe&\xee\xd9\x1f\xd8S@J\x9f\xdf\xc9\xe9\xf8S@.PI}\x84\x90S@:\x1fZ\xca\xb9\xc6S@\x13Q\x020z\x8bS@\x8c\xc1\xa8=\x80\x97S@v\xe1\xa7\xa0|\xe5S@\xc7\xd9\xe7\xb0\xd3"T@\xbaf\xed\n>\xe8S@\xcb\xc34/\x07|S@\x16j"c7|S@\xa6F\xf9\x10q\xc5S@\xf2\xb9\xe9\xa67\xf3S@\x1djF\xdf\xbe\xa5S@\x99%<\x9cn\xe8S@\xc4\xd56\x97\n\xffS@o\xad\xaa\xfc\x9buS@\x9f\x88\x1aZ\xf4\xfeS@\xf8\xe8{!5{S@\xa2\x12\xbd\xea\xc8\x7fS@\x08\x91j\xa3\xaf\x82S@/\xee\xf0\x93\xb9\xf6S@\xf6\xa2\x93\\\xf8\xb3S@lJ\xe3k:\xacS@\xc3\xe4\xf8\xb1N\xd8S@\x08\x08+3\x95\xa6S@\xe5\xde\x89-C\xc5S@\xee\xf9\xf5\x1f\x07\xffS@\xc0\xbb\xbd\xc3\xe7\x96S@( ,\xbaM\xd9S@)\xe1K\tZpS@\x91\xfb\x90x\x14\xf1S@\x9b$V\xcfJ\xb8S@\xaf\x8d\xb2\xec\x91\xb3S@#\xaa \x07\xd5\xcaS@\xe4\xb9\xedJ\xeb\xe8S@\xc5\n\xe5X\xb6\xafS@3\xe1\x1b\xfd\x02\xc5S@\xe4\x8d)\x88N\xc7S@9\x06u\xfc\xd9)T@:$\x93YB\xd5S@\x9c\xcae\xff9~S@i$[\x089\xf1S@|R\xa9\xcf-\xc7S@oR\xad\x02\x00}S@\x90\x8e\xd9C^\x96S@^\xc8\x86>\x89yS@\xc6ph\xfc>VS@&\xf6\x0b\x11\x1b\x98S@\x14\xa5;\x1f\xe1uS@v\x8f\xb4;RlS@D\xd0\x05q9mS@\x01/\xfb\x04\xaf\x01T@\x9b$V\xcfJ\xb8S@\x06N0\xaf\xd4\xf2S@\xean\xc0Q\x84\x02T@\xb4\x04\xa3\xdc%\xecS@\x06\x1a\xb9\xb4%\x83S@\x9d\xb2c\x1dU\x98S@G\xb1A0@zS@\x93\x0e\xb9z6\x97S@\xe6\xa6\xd2\xb4.\xeeS@2\x87\x99\xe2N\xefS@_~\xda\xccd{S@\x86`\x96\n\xcc\x86S@\x04?\xe0~\x93zS@\xafw\xa9\xae\xf7\x80S@!U\xecq\xfd\x80S@\x1b$,y\xd6\xb9S@\xf0\x9a\xd2\xee=\xcbS@\xaf\x9e\nWU\xedS@\xe5f\xb48\'\xb0S@\x13\xa5\xcf\xba%\xeeS@\xad\xf0(e\xe0oS@Q.Jo\x8axS@\xdd\xd82de\'T@l\xa4\xc3G?\xb2S@}A\x15\xc2\xfe\x81S@\xd5\x10\x9c\x11\x86\x05T@?s\xbe\xf8G\x97S@t0,\x1bL\xf0S@Y\x04S\xb6\xf6\xc9S@\xf8+\x81\xbd\x98\xe9S@\xb7\xbeM&\xfe\x97S@a\xc0\x99M\xcc\x80S@V \x1ek\x12lS@\x99\xc7\xe3\xaee\xacS@\x83\xb5)\x81\xf0\xbcS@\xc8\x87\xf4\x8f\xfd\xb0S@\x07\x0f\xab\xa2\xe1\xbcS@\x019\xc8\xb4\x99\xbcS@\xb6iG\xcb\x7f\xb0S@\x03\x8a\x8a\x15\xfe\xf3S@q\xa4\xee\x05\xbf\x85S@9\xaa;I\xca\xc9S@\xbfM\xa7R\x0c\x94S@\xb2\x03\x15wazS@7\xc2\xd5\x05y}S@l3\xe2\x16\xf0\xf0S@\x18B\x080&\x1bT@rP\x95y\x92~S@S\xaa\xf9\xdc\xbe\xb0S@\x9ad\xaa\x18\xe5\xedS@\x0c\x14v\xa1K\xcaS@\xbb\xd6\xec?O\xb1S@\x0c\x14v\xa1K\xcaS@\xb3\x0fr\xb5\x19\xbdS@\xad\xc1\xe0\x02N\x95S@\xcb\xa18\xca\x9f\x00T@I\x94@L\xa1\x00T@?\x9cub\x06\x97S@6\x08\xce2\x8f\xb0S@\xe1\xaa\xd2\x8e\xe4\xa9S@|\n\xa1MN|S@"\xc6\xf0\xcd\xa2\xdbS@\xf8_#o\x0f\x9fS@\xd0@;\xe1\x9e\x93S@\x9b\xec\xbdWy\xdaS@\xb5b\xc9/\x0e\xefS@\x0f\x16>\xdf\xb9\xb0S@F\x01\x99\xd4\xfa\xb0S@\xa4[)%\xa9zS@\xf3\xd9@D\x8a\xf0S@\x1e\xd0y\xf0\xb7\x92S@,\x10Q\xb8\x02}S@\xfd\xa0\xed\x01\x19\x93S@\xbfoO2\x8f\x8aS@\xden?#\xab\xbdS@\xa5\x0e\x8a\xe3)vS@W+]T{\xb0S@\x10\x91\x9c\x1f\x84\x9fS@$\xb5N\xa8}\xbdS@\xe2W\xa9\xc9\x93uS@\x82\xaeE$\xcb\xe7S@\xc7\xca\xfb\x08zzS@\xf5\'\xd4\xb2\x9b\xedS@\xb6BY.\x89\x84S@\xa2\xc50J\x8a\xf2S@|\x8acyE}S@\xff\x92\x83IH\xfcS@r\xb8\xfa\x8f.\xb0S@^Q1\x1c\xff\xedS@\xc7\xb3\xd4\x9e\xf1\x8fS@\xb4?0%=\x7fS@\x08f\xd6b}\xddS@\x94ke%\xc9\xecS@ \xd2\x07\xf9`\xa2S@\x1bu\xab\x8b\x0f\xb0S@\x1bu\xab\x8b\x0f\xb0S@v,\x01\xec9\xaaS@\xda\xf9\xc8\x9c\xb8\x87S@\xe8O[T\x95\xd9S@1\x13\'\xb7\x92}S@\xf6\x18\xcd!p\xedS@\x0f\xb7\\\xc6p\xf9S@\'\xdb\xddR\x95oS@\xd5\n\xc2\xa1\xaf\xd9S@\xf0\xd8]W\xbf\xf5S@\xb1\xb6K\x99\xa1\xe1S@P\xc2\x03\xc3;\xa0S@\xcf\xd5j\xca\\\xeeS@\xc2\xec.\x85\xd3\x01T@\n\xfb!\x83\xfe\xd9S@\xd8,#W\xd2\xe3S@\xa5\xe1\x9d\xc0}\xe5S@\x96\x19R\xda\x0c\x8fS@\x8e\x1d\xd6\tQ\x99S@\xdd\x9f\xdao\xdc\xd9S@\x8b\xb3\xc8\x90\xd4\xb2S@I\x8fwfF}S@\xd8u#Dr\xdeS@\xe3\x88I\xcfV\xf6S@\xecv\t_o\x99S@\x82\x96P~Y\xe1S@3H\x1f<\x97\xafS@\xcd_\xbc\xc6\xef\xb0S@\x96D\xf0Zz\x99S@\xf8?k\xe2Q\xa8S@\xe56\x8f\xf1\xfa\xcfS@\t\x0bN\x86\x8bsS@x\x89\xc8\xf1\xd5\x98S@\xf2\xa4:\xcfK\x85S@ d\x1djH\xbeS@<sw\xe6j\x86S@m\r\xb5\x18\xd5vS@\xf1\xb3\xa33G\xa1S@\x1b\x1a\xf2P7\x7fS@N\x8e\xf5K\x1c\xafS@-8\x8b\x8e\r\xb9S@\xb0R\xce.=\xa6S@\xa2\xf6=S\x81\x96S@\x06\x0b\xc0\x10\xb8\x93S@\x03smuO\x88S@\xd0~+\x88\xf9\xedS@\t\xbe\x82\xb1v\xd9S@\xbfpH\xed\x9b~S@\x1c\x1c*i\x88\xa1S@P\x88\xf3\xc8\xcd\xb2S@\xf2Pfc\x8d\xb1S@|\xfejI\x97$T@\xf0\xa2\xfdz\x95\xaaS@9R\'\xe5g\xbcS@\x1e?\xaa\x0f\x9e\xffS@\xe0s\xcd\x85d\xc6S@\x8e\xb4\x12V\x7frS@@c;\xba\xa6\xe2S@\x99\x10\xf0\xc0\xa2\x91S@,\n\x0b(\x10yS@\xab8\'\x98\xc1\x82S@\xe7\xe4d\xd7 \xa5S@\xfe\xc2\x12\xd8"\x84S@\x89\xfa\xea7$\xa2S@.\x8e\xfb\\\x1fzS@,f\x06\xa7l\x94S@\xd3\x0cG\x9a\xec\xe9S@]&\xff\xdc\x17\xa2S@F\x0e\xb0\r\x11{S@\xda\xfb\x1c^\xd2zS@/\x85\xafP\xaa\xaaS@\xe5\x05\x93\x06\x83\xddS@+#`%\xa6}S@K\x87\x12\xff\xb7$T@\xe7\xecMS&\xbdS@\x95\xebk\x04\xfd\xfcS@t\x83\xf0\xe5\xf0\xa4S@$\xb7\xe6\'\xfczS@\x021=\xc4\xdc&T@$f\x87\x8b\x9b\x9aS@\xd1\xe0\xfc\x03v\xa4S@\n.i\xf0t\x96S@\xce\xach\x06:\x9bS@\x07\xdf\xe2\x08\x9e\xc4S@f\xcfyO\xd7\xd5S@\x06\xf4\x0f\xda1\xc1S@\x1b9X\x89\xe3\xa6S@\xc7",\xa2-\x87S@\x94\xedA>j\xd6S@^\xc1~"\x88&T@D7\xb1# \x81S@\xb1\xfb\x95\x9fA\x88S@@\xa4x\xf7\xae\xe2S@\xed\xf4\x96/9tS@N+\xd6I\xae\xadS@j\x01\xf7\xbc\xa60T@=7\x1b\x1a\x19nS@\x82\xf3\x11\xb2R\xefS@\xba\x9b\xf1\x89HyS@\x87\x1d\x8b\x91^\x9bS@\xc3!4C\xfe\xe8S@\xba\xe2\xc7\x07\xe0\xe9S@!\xac\x8a-\xebnS@9\x15\x8cD\xe6\xbfS@\x11\xacEl\x10|S@p\xd5!\x7f\x93zS@\x0b!\xd75UzS@o\xccc\xd6\x0c\xefS@3\xd3\x86\x02\xde\x8cS@\'\x94\xc4~x\x1bT@_\xcf\xc0\xd0\xc2{S@\x13\x1eT\x98Z\x8bS@\xe9^\xef\xb3\x92\x8bS@\xb4\xc9\x96\xdcM\xebS@\x02\x043\x80\xda\xe9S@\x91\xf3\x15\xcd\n\xf4S@\xdc\x1c\xf4\xc1\xb9\xd8S@Y"\x16\xbc\xaczS@\t\x9f#\xddy\xc0S@\xf3\xc1\xe9\xe3#\x81S@\xc3\xc6\xd2Pn\x8bS@\xcb\xd9\x18\x1e\x91vS@\xa6\xdb\x07\xcfm\x8bS@\x81\xb4\xd7\x89;\x82S@\xfb\x0c\xec\xfb\x1b\xa2S@%%{X\xa5\xe7S@?\xbeR\x13\xd2\x88S@*\xc5\xd6\x86\xf7\x00T@C\xa7\xb8\xeaM\xffS@(\xb1o.p\xf4S@\xbc\x08w\xa9n\xa4S@?\x01\x14\x1ft\xd8S@-"\xae\xffpqS@\xdb\xa094\xfdpS@\xaf\x7f\xf7\x8d|\xfdS@\x0e[\xe4V\xdc\xe2S@\xe9\xf6\xf7\xf6\xb5\xc0S@\xb1\x10\x18\xc6~\x88S@\xf8m\x9b~\xde\xd8S@`p\x16\xcc\x88\xa3S@\xe0\xaf\x1aP\xc7\xd6S@\xd4\xcel\xe9\xe1\x85S@E0\xe7\xf3\xbe\xa3S@e\xbb\x96W\t\x1aT@\xbb\xae\xb1z\xb5\x88S@\xeea&\x1dg\xa4S@D\x15S\x00\xf1\xc6S@\xa4\xa7a\x1c{\xfcS@\xdc\x05\x07\xef\x13vS@\xb6\xda\x13\xde\xcb\x02T@^W\xf3\x13d\xa3S@\xa0\xadB\xc3d\x95S@\xbcv&L\x99xS@\xc5\xb4\xe1>u\xcbS@\xb0\\6P\x94\xb8S@\xea\xe7\xcfH\xb3\xf5S@f\'\xa2\x93\x17\x9aS@\xe9*\xba\x82\xaa\xcaS@\xaeJT\xea\xcf\x9eS@U\xec\x1e\xed{\xefS@kC|\xc9\xc2|S@\xedC\xddhO\xccS@b\xc0&(\xaa\xbdS@]\x17&\xba\xc1\xc8S@\x13Q\xf8\x15}\xe7S@9ci\x85a\xd2S@\t\x10Y<\xb8\xfcS@\xe8\x0b\xc6\x01\xd3}S@\xed\xb7\x03*\x10\x9eS@\xdd\xc4=\xb4YvS@\x91\x05{.\xfa\xacS@\x9f\x15s\xa0\xeb\xcfS@(u\x96\x8cDtS@}\xe5j+|\xe1S@\xb2\xae\xab*YyS@&/\x8b5&\x87S@\xfb@\x07\xdd\x8a\x00T@\x0b\x17\xec\x9f\xff\x00T@\x8a\' \xc6ipS@z\x13q\xe8\x88\xecS@\xaa\x15Gz\x84\x8dS@l\x1f\xd8T\xfb}S@\x9fvt\xf4b\xf5S@\x8b\x02\xb6\xabU\xf8S@\xc8UP\xc0+\xfeS@9\x9a\xee\xb8\xa2\x88S@\xacU&\x11]\xc6S@\x108rD\xe7\x8aS@#\x8a)\xb1\\\xffS@\x9eS\xae(CzS@%ZI\xff\x10\xbbS@\xa5\xbe\x96\xda?qS@\x85\x16Z\xd1|\xbaS@\xa0!j\x8d\xd2\x88S@\xa8F\xc7b\xfc|S@\x8c{a\xde8zS@[\xa6\xff_\xca\xe2S@\x9e\x8dL\\\x14\x95S@\xb5g\xa3O#!T@\x1a((\xfd\xeaiS@\x86\xad\t-\xc1\xd8S@np\xe6\xab]\x88S@\xa5\xbbD\xaf\x17\xdaS@+6\xf8\xc6k\xf8S@p)\xae\xab2\xf0S@\xad.\x1a\xfa\xb3zS@\x9dI\xe2\xda\x00\xb9S@\xf3k\r?\xad{S@QT\x00PX\x88S@\x91\x1d\xcd\'\xdf\x87S@j\x91k\xec\x81pS@\x04\xfe =\xfd\xc9S@~o\xa0_4}S@^l\x82\xdf\x95\xcaS@\xdd\x9c\x1e\x1f\xf5{S@\x983\x96\x7f\xeb\x17T@\xa7 \x11\xe9h\xfcS@h\xdd\xc8\xe0^!T@\x8c\xb3\xa3\xee\xb6\xb7S@E\xf3B\x04\xc7"T@./\xdeT\xb2\xfeS@\xd7Ksd\r\x11T@\xd0Mj\xc1R\xcaS@\x1ax\xba-\xa6\xa1S@\xff7\x80\x13\xbcuS@\x05X\xe7\xf4\xeb\xfcS@\xd4?\t\x96.\x15T@\x04\xf8\xea\xee\xe3\xdaS@k\x88\xa2\x98\x90\xdfS@\xd1\xa3\x08\x9bv#T@=\\\x86\xc9\x17\x03T@\xffF\xab\x06\x07\xffS@\xd2\x14908\xc5S@\xd8\xf8 \xe4M\xcbS@\xd1+e\xf6\x05vS@\x8e\xc4\xd3\x07[\xaaS@%\xd2\xa7QooS@\x06\'iI\xd2\xc5S@\x81>\xeaZ\xdc\xd4S@S\xa8\x85M\xdd\xaeS@@"KI7\x82S@W\xdc\x9foa\x85S@\xb2\xd5\x13\'\xc3\xeaS@\xfa\xffI\xbd\xc2vS@_\xfd\xbd\xb8\xe7pS@\x84\xc2\x17\\(\x84S@\xf5z&\x8b\xae\xc1S@\x8eQ\x8f\xf2\xa7\x86S@\xefy\xd1pu\xc1S@w\xc17H\xe0\x85S@yl\xf9UN\xc1S@\xcaVV\xb7nnS@U\x1d\x17\xc6\x92\x85S@3\x9a\x1e\x963\xc9S@\xdb\xef\xd8\x17\x8b\x86S@\xaf\t\xf6\xb7Z\xcdS@\xdd\xa2\t\xe0\xcd\xb3S@\xb3o{M\xee\xc9S@\xaa9\x92\xac\xa6\xd7S@~\xccN\x0e6\xc6S@\xc8O\xbb\x89\xa9\xc0S@\xd5s\xe9\x9d\xa7\x95S@\xbc+\xeb\x9f\xdcnS@:\x1fZ\xca\xb9\xc6S@.Nae^\xc0S@M\x99Q\\\xf2lS@(~q\xb8a\xc7S@q\xb3\xfe4\xba\x8dS@1\xa8\x16R\x92\x85S@lB3{\xcc\x85S@\xfa!\xebn\xb4!T@\x8c\xa1\xb2\x1a\x07\x94S@\x9f\xcb&\xdc\xf0\xc7S@D2\x91\x87H!T@\xab,\xebR-\x97S@B\x8a!7\xe4\xbfS@6\x96\x18\xd4\x0f\x84S@\x97\xf4\xfa_\r\x85S@|\x1c\x15u\xa9nS@3\xa2+7cpS@P@\xdc\xf9\x9e\x97S@^\x84Q\xa3@\xcfS@\x9eN\x0c\x0e\xf1\xb7S@qu\x88\xaa&\x84S@\x17y\x003\xf9\xcfS@\x89\x12\x1b~\xdb\x1eT@\xb5\xea\xa8\xd86\x83S@\x13\x0c\xe6R\xac\xcaS@O\x89}!\x82\xc8S@g\r\xcd\xe00\xbfS@\x08\x9e \xe56\xdfS@\xb7\xdc\xaa\xdbL\x19T@\xb8\xa0\xcb*s\xcbS@\xa5\xa6\'\x8bE\x84S@\x8d|\xd2o\xbboS@\xae$l\xe4E\x96S@\x15\x8c\xbbO\xa2\x89S@\xa3\x1c\x02\t\xeb\xb4S@\xe7\x82\xd2\x89\xe2oS@\xec\t!\xff\x0c\x9cS@W\xb3j6|\x99S@0\xdeC\xd2\xe8\xcaS@Row\xfd\xd3\x9bS@Y\xde\x9a\nK\xbeS@\xd6\xca\x85k\x98\x82S@\x8d+\x9c\xe1Q\xd4S@\xcd\xc1J\x7f\xf1\xb0S@:\x9e\x8f\xbbiqS@\xf0\x95G\xe0\xc3\xb2S@K\xaeO%w~S@mX\x9dN\x14vS@\x06k\x82\xf9)\xd2S@\xf7\x11Ido\x97S@\x0e49c\xfb\x9aS@\x94\x15\xa3\xc4a\x98S@\x0b\xa9\xd2^m\xcdS@c#\xc1\xe7\xd9\x00T@mX\x9dN\x14vS@\x96;\xbdwk\xd2S@;b\x99\x11\xceuS@\x15\xbf\xa4\xe0\x85\xbdS@\x0e\xb6\xb3\x87\x98\x05T@N:\x1a\xf0\xab\x81S@\xe9xnA\x93vS@\x1a1\xa1P\xa7\xbdS@\xff\xb2\xce\xaf\xf6\xb3S@\xe9\'\xa2\xa4}pS@\xc4-#=\x9c\xb3S@\x03\xdb)\x90\xd3~S@\xf7\xfez\xfc\xc2\xb1S@\x0e\xb1\x19\xbb\xc3\xb1S@\xfb\xbeu2\xe4\x80S@ h\xc0\x88\xfb\x95S@\x9c#e\x10\xcc\x1eT@0?\xf2L\x87\x81S@\xc3\x18B\xc5\x88#T@\xf1{\xda\xd7\xcb\x00T@\xc2\xfdB\xb4\xed\xf8S@\xd7\xd1\x99\x16\x07\x81S@\x9a\xa5\xdf\'Q\x96S@\x81L\x7fDa\x9fS@\x8b\x9d\x7f\'\xce}S@\x97\xa8\x1a\xf1\xd5\x80S@\x10\x91\xad\x9b\xe9\x80S@h\x90\xa9\xf5\xc4\xfeS@Q\x98_1\x8e\x03T@\xf0\xdc\xc1\x19\xfc\xe7S@&J\x0c.\xbcvS@\xfa\xc6\x86\x19\x7f\x02T@\x04\xaam[\xee\x02T@\xa4i\nvHwS@\xe8\x86w\x99i\x80S@1\xb1\xe1\x00T\x81S@\xd3\x88\x8f\xbd\xa6\xa3S@\xe1\xcc\xba\t?\xb1S@Z\xe7UY\x1b\xb3S@\x95\x94[\x9d\xb3\x1fT@2\x04$\xc7\xd1\x9fS@\xb8\xea)\xebD\xa0S@ \x93WK1}S@\xcelD`\x16\x81S@\xd0 \xe5\xed2\xe5S@1\x83\xf0\xe0\x1b|S@\xb5\x8d\rp\xfd\xb0S@C\xd88\\\xd3\xbcS@d\x08\xb9\x80\t\xa1S@\x9c\x9d\'4QwS@d\x7f\xf9\x98\x15vS@:7\xa8\xaf\xa2\xb1S@(\x90E\xc72\xb2S@9zP\xa9\x03&T@H~\xcbx\x81\x94S@T\x0f\xe8\x86\x9f\x00T@\xac\xdf\xca?\xa9\x00T@\xf6"\x90J\x89\xa1S@TMR\xaf0\xb0S@_Z@O\xd1\xb1S@\xb1\x06[j\x18\xa2S@\tG\xff?\xf5\xafS@\x04\xe1C\xc1\xab\xfeS@\x8c\xa1\xb2\x1a\x07\x94S@\xc2\x98\xe6av\x94S@U\xb9\x00_>\xfbS@\x8f\xd3fA\xbe\xfeS@+\xca\xe0\xceD|S@)\xbd\xaa\xdb\x99\x9aS@\xd4\xfa\xa5\\\xda\x94S@[r\xc3\x94U(T@\r\x96\xfe\x15X\x94S@\xc8\x06\x90*\xbd|S@)n\xb95$\x81S@@=\xfa\xff\x97\xb1S@`V4\xc8\xa5\xc9S@J\xb2\xc57\x13\xa1S@\x82q\xc6L\xa0\xffS@h\xd67TC\x9bS@\xcb{i\x1b\x18\x94S@H\xcd\xd2z\xe8\xdeS@XJ\n\xd7nxS@\xb6pf\xa5\x17\xfeS@jVk>\x03\x81S@\xcc\xc7\xcb\xac^\xb1S@\x04I\xad\x99:\x7fS@\xd8\xfbV\xe3\xa1\xb0S@g\xbe\xeb\xd3\xfa\xb0S@\x1e\xe4?\\\xd6\x80S@\x01\xc7\x8f\xc6\xea\xd9S@\x9b\xbd\xcfv\xa0\xb0S@\xbe\xb4J\xf8\x9d\xe7S@\xabV;\x1am\x9bS@\xf3\xb0\x01\xe3\x81\xfdS@G9\x00\x91\xff\x91S@\xbb\x8e\x12\x98\x87\xe5S@5\x03u\xa3\x92\xe5S@\x18\x02\xec/&\xb0S@\xe4\xc7$|\xf2\xcaS@\xae\xae\xf6/]\xf8S@\x95@R\xe9\xe4\xe6S@\x8eR\x07)\xa7}S@^+\xed\xdb\xf7\x7fS@\xbd\xfc\x1a\x94R\xa4S@:\xca\xfe\xc8\'\xafS@ \xbf\x1f\xf6;}S@\xe7A\x80\xa0m\xfbS@\xf8\x15U\xd8~\xa2S@f\x0fBaK\xcbS@\xda\x00_\xf3\xb5\xafS@\xed\xd2\xfc\xbd\xff\xfaS@\xf6\x13\xe1J^\x99S@\x86X\xa0\xdd\x8d\xf8S@ \x19g&F\xd6S@O$\xa9\xeb5\xa0S@I\xe7\xe9g\x84~S@9 y0\x10\xb0S@\x00\x1d\xde\xd0&\xb0S@Iyx\x15\xdazS@\x02i\xe7\xcbP\xfaS@Q4B\x85\xac~S@\xc7\xee\xdc\xd3\xf8\xa4S@\xd2D<)\xf1\xe8S@ \xf5\x84:\x9b\xaaS@\x15\xf7V\xebC\xf7S@\xca;\xe2A\xb0~S@&i5\x91W\x9fS@\xfd\x86sk3uS@ta\xf8\xf89\xa1S@\r\x88b\xa3i\xa1S@\x02\xd9X\x03\xa5\xe0S@Z\xd2l\xdd\x80\xe9S@P\xe7\xef,\xad\xd7S@h\xc0\t<\x0f\x7fS@\x1a\xe4+\xc70\xf6S@n\xf2\xace\xe5\xd7S@]n\xa4\x84o\x7fS@i\xd0 K\xa6\xe9S@\x1e\x93\t[\x1c\xd8S@\xb3\xdd\x87\x06d\x8cS@\xb2nD\x0b\x01\xb8S@1=eA\x01\xb7S@N\x87\xde\t\xf9\xd9S@\x12\xee\xb0+\x00\xd6S@\xc5\x15s\xbe(~S@B\xd2\x1b\\j\xf7S@\xd0\x0bp\xf6:\xaeS@\xcd\xd2\xf3\x8fT\xd8S@\x05,X\xd2\xb8tS@\xd5\xf2\x83\xf4\x95}S@\xf9\x90\xd2\xf8\xd2\xe9S@F\xcby%\xb2\x8eS@\xfab\xe4\xc5\xf1\xaaS@\xa3-8s\xbf\xa6S@\xed\xec\xaf\xae6}S@za\xc1.\x15\x8dS@\xb2}\xf0\xc1\x1a\x8dS@\x8c\xb1\xb6b\xf6\xa6S@\x1f\x90U8\xd8\x8cS@^\xa7\x85\xb5\x8axS@xU\xaeI^\xefS@\xc8\x02T\x13\xd5}S@\xb8,&\x0b\x8c\xf8S@V\x14\xacZ\x96\xf6S@4\xd1\xce2\xdbzS@\xa2w\x9a7\x881T@h0\x18\xb8\xf1\xaeS@|\x8eV\x0e(\x90S@h/\xb9`1\xebS@!v?\xb3\xc9\xebS@\xad\xcf@n\xb9\x8cS@\xe7\xc5\xdf\x92\xb3\xe7S@\x05\xd8;\xff\xadzS@\xae\xbe\xb1\xb4\x83zS@\x1c\x02\xb6\x98\x07\x8bS@\x85N\xb9\\{|S@6\t\xfa\x05\xe2\xa4S@\xfa\x07\xa8\x88\x9e|S@*\xff!\x10\x90\xaaS@\xe4$\xb60\x80zS@\x8f,\xab\xc7\xc3\xe2S@\xf2\x0b\xab\xaflzS@/I\x7f\xa6W\x8bS@\xa4\xc0\xcf\x8aS\x8bS@\xc8\xb1\xc7Si\xb7S@pFj|V\xa8S@\x90O\x94\xa88\xeeS@v\n\x8e\x12+|S@X5\x08\xe3\x81\x9fS@<\x9cN\xd0\x0b\x8eS@\x15:\xd5\xd8\x1fzS@\xdb\xaep\xe3\x13yS@\x9aRN\r\x1f{S@.XGw\xb5\xacS@K\'\x95\x8a|\xecS@\xf0K# \xfd\xaaS@\xcd\x1cF\xe6#|S@\x0b[\xb4xT\xefS@\xe8I)uQ\xd9S@\xb9Ls\x99\xa6{S@.T~\xef\xa8|S@\t\xf4$\x927tS@\xe1\xb9\xcb\xc95\xd7S@\x11K\xf5\x0bk\x8bS@t\xea\x00\x85\xc0\xe0S@\x04\xf5\xd9c\xd6\xd7S@c\xfd_[\xfazS@\xd1~\xe9\x0b\xe3zS@j\xefU\xd2\x8azS@\x8d\x89\xb1\x9a\xa6\xeeS@5\x8b.?|\xa7S@\x82\xea\xd7C\xc2\xf2S@\xfd\xae\xdey\x11\xeeS@\xca\xf8\xf1Y\xac\xa4S@6Fwj~\xd6S@q\x9ei\xee\xbc{S@\x1f\xea\x90\xc3\xfb{S@\x02\x1f<\xeb\x7fzS@\x1dp\xae\xa4\x7f\xddS@K\xcc\xc6\x91I\xf0S@z\xc5\x00\x0cB\xefS@#\xa4W\r_{S@B\xe0\xfe6\x8e\xb1S@3T\xfb\xad.\xaaS@\x7f\x06\x8e"U\xeeS@Q\x13\x07>y{S@\x82m\xca\xd8\xf1zS@\xb6\xc6.$\x11|S@\'\x06\xae\xa9N|S@\xa0\x91\xf50_\x95S@\xac\x01=\x93\x92\xaaS@\x17aS6\x16\xa2S@\xfd\xbc]^G\xefS@B\x82F=\xe9\x8cS@\x01C\x1a\x8d[\xf1S@\xf7\xa9\xf5d\x11|S@\x1e\xb0 v.\xd2S@6h\xa1Z\n\xaeS@\xd4O\x96\xc9H\x88S@"Z\x04\x1f\xb5+T@\x05\x03@IjpS@\xbf+\xf9~\x99\xcdS@)\x0e~;)\xeeS@\xb0\xc5P@\xb6\x01T@+]U%\x02\xfbS@\xab\xb3\xf5\xc5W\xd9S@\xe8\x9a\xf5\x8d\xbd\x92S@\xb0\\6P\x94\xb8S@\x14n[\xfe\x90\xa8S@\x04\x1d\x14k\xb5\xa5S@m\x9bM\x8e\xa1\xfcS@\xf9\xa9Q\x9b\\mS@\xc0\x89w4@\x80S@z\x9b\xa4\xb0\x17\xffS@"1\xb2\x0b\x80\xc0S@\xd1Kir\x86wS@\x90\xe6\x87<E\xd4S@\xd0B\x9f%L\xf1S@%\xa5\xb4\xb6\x86\x88S@\xf1\xcd\xb2\xeaI}S@\x1e\xe1\\\xd1>\xbcS@\xd2\x14908\xc5S@\xea\xa9z\x9f"\xa3S@\xe0\xea\x94\x8b\xf6\x00T@\xa6\xed\xf98\xfe\x91S@\x9a\xc5\xad\xaf>oS@~\xd6z\x8ey\x88S@\x88\xb8\x1d\xed\xc7xS@\xc3\xfd{\x94\xbc\x8bS@\x02``\xcaYWS@\x80\xa6v\x1f\xd3\x88S@\x19\r\xa9^.~S@\x8f\xads\xe7\x9euS@\xfe\x95L\xcd9}S@\x9f\x1f\xd1e\xe1\x8aS@\x8d\x8c\x10\x06ZmS@\xc3\x12\xb9U>pS@\x00\xa6\x14`\x80\xcbS@=\xe9\xd1\xb0D\xb9S@\x02=\xcb\x06\x8f|S@N\xc1\xbcB-~S@\xc5\x80\xb8\xb9\x7f\xc8S@Gq`k\x9d\xd4S@\x1b\xa0\xc2\xb9\x80uS@\xc3uU\xc6"|S@\x8c\x19\xfd]X(T@\x95\xf0 R\x94sS@p\x18\xc3\xbc\xc4\xd7S@+\x0eM\x13\xa1\xd1S@tix8%zS@\xd8\x81\x83\xafJ\xc7S@|\'\xa6\xc1X\xc7S@+IM\xa8\xa6}S@\xf9KN.$\xc7S@\xefX\xb5\xf4\\\xd8S@\x11\xd5\xd6"\xf3\x8cS@\x16\x832\x9d\xde\x87S@\x1c#\xd9\xed7\xc9S@\x94\xb2\x91k}\xd8S@\x92\x92\x1a\xac\x99~S@+{\x0f\xdd\x93\xc7S@?\xbe,,#vS@\x16a\xb1\xd0=|S@\n\x16\x1a\x86\xa4~S@ /.\xaa\xf9\xd9S@\xd3*\xaa\xfe\xef\xd4S@Tz\xa2\x96\xf2\xd9S@I\xe7\xe9g\x84~S@!\xe5\x9e\xdbP}S@\xd4Q#t\xbf\x87S@\'[o\x1d\xbf{S@t\xd4\x80&\x0e\x7fS@F\xaaz\x9a\x96\xd6S@32\xd2W\x92}S@(\xdaq5\xbe\xb5S@\xcc\x14\x1f\x01\x90\x85S@\xd6F\xb2W\xcf\xb7S@\xea\xed\x88\xfc\x9b\xcaS@\xce\xb6\xc2X\xe8\x7fS@\x05`|\xb0\xde{S@\x99\xb9y7?\xcaS@\xba\x12\xea\xad\xc2}S@\xe9\xd3y\xb1\xf6\x87S@`\x1c\xde\xa0K\x7fS@\x06\xdf\xa8L\x9dxS@\xa2@\xb6c\xb8\xc8S@F\xae>b\x05|S@\xe0\xca\x0cv\xf9\xc6S@\x14u\xa8\xcd\xb3}S@\x1f\x193\xc1\x83\xbaS@H\xf7\x97\xda!vS@\xbc\xc3\x14DP\x7fS@mlzL\xca\xb9S@O\x0b\x81\xb8\xcf\xb8S@-\x9fHK\x80{S@\xdcd\xa7\x9b_tS@P\xb8\xdf\x84\xbc\x7fS@)i\xff>\xecpS@\xe2d}\x05\xb3\xc1S@\x8b\x0e\xe7\xb57\x97S@\xb9\xfc\xf1C\x14nS@\xbb\x86r\xd9\xcd\xc0S@\xa4\x93[\x18\xc1\x03T@T\x14\xbfA\x8d\xffS@\xfe)\\\x836\x02T@z?J\xb4\xed\xf8S@a\xebf>(\xf9S@\xc7\xe9W\xba\xad\x03T@\xca\xedr\t\xfc\xfeS@\x04\xe9\xf1+\xee\xfdS@\x11!\xaa\xfa\xeciS@B\n\xa1\xb6\x80\xb2S@g\r\xcd\xe00\xbfS@\xe3R\xffs\x96\x17T@\xcb\xc0\xf5\xa4\x1e|S@\xcf\x91\xe18\x9doS@P\x96s|\xeb\xb2S@\xc1S\xbc\xfe\x08\x01T@\xe74"\xb7\xf4\x02T@\x15\xbf\xa4\xe0\x85\xbdS@\x12D}n\n\x9cS@;\xc6\xd4lj\xbeS@V\xc4\xedD\xc8\x86S@\x15$/\x15}\x9eS@\xadi\x92\x7f\xd7\xb2S@J\xfc\xa1\xd3\xddzS@3\xc6M\'D{S@weX\xdc1\x01T@\xb6_|!njS@\xa0\x91^\x02p\xb2S@8\x87\xadY\x00\xe5S@\xb3\xd4\xa9\x82\xd1oS@\xde4\x07[\x7f#T@\x86\x90\x115\xbf\xb1S@w\xcfy\xdar\xbdS@;-\xc5e\x06\xb0S@\x06UrC\xe9\x17T@B/\xd6y\xb7\xfcS@\xc8\xc8\xac\x13\xb3oS@h\x1d\xdd\x8aI\xb1S@\xa8\xce\xb9\x07\xa8\x00T@nJ\xba\xa2\x10\x9eS@\xd3*\xfd\x12\xc4\xfeS@\xe9\xaa\xaeK&\x00T@\xaeD\x90\xaf\xb9"T@\xc1\x81i\xbd\xfd\xf4S@\xf6\x06\r\x98\xc5}S@Q\xbf\x95\xf8\\\xfcS@3Q\x12\xb8\xeazS@b\xfb\t\'&{S@9\xc8h3R\xfbS@\xdfK\x9f@\xb0\xffS@Y8\xc7\xe6]\xfcS@e\xd4\xfc-\x1b\xa3S@C\xa4\x04-\x9e\xffS@\xd4x\xd6\x8fw\xe8S@\xa2\xf6\xb8\xa2QzS@[O\xbfx_\xb9S@\xa9:\xcf\xab\x07\x81S@\xe9\xbe\xceC#jS@\xd5\xcc\r3?\xacS@\x97\xb7\xfa\xa3\xe6\xb1S@\xa9j\x9d\x14\x8azS@\xd3\xe9\x13\x83\xe0zS@\x03-\xf1\xfa\xc3\xe3S@\xfc}\xd25C\xa0S@\x89Q\xd0\xe5\x11\xfcS@Z\xdd\xf0$\xa4\xb1S@\x8d\xce\x85,r\xa1S@cO\xe5\xc2\xf8\xaaS@\xb1\x95\xa6\x07\x97\xe5S@|\xc7::\xd4\xa0S@\x8a\x81\xf4<\xaa\xaaS@\t\xa9~\x12\x03\xabS@K\xd8l\xd1\x89oS@<\xa0\xcad\r\xb7S@;|(\xb4[\xaaS@\xdc\xfd\xc3\xe4Q\xa0S@\x14\x9d$q9\xafS@\x84K\x8c\xad\xfc\xa0S@"m\xb6w\x83zS@\x87\xd6\xca\x8d\xf7\xe8S@o\x1a/J\x89\xa1S@r\xf3\x08\x90N\x19T@;\xde{\xde\n\xfbS@\x12n?\x0f\xa2\xb5S@\xf9\xbcApG\xa2S@\xaf\xd1c|i\x19T@B\r3-\x80\x9bS@>\x9e1\xd9\x8d\xf8S@\xc5-v\xcd\x8e\x9bS@\xcc\xec\xfe\xb6\xc5\xb3S@\x87\xc3\x17!\x1a\xb4S@\xb6G\x96I\xa8\xe5S@\x8c\x91\xc9\x7fz\x9bS@\xd6\xdcj\xe8\xe2\xf9S@\xcb\x97\'\xd7!\xb3S@\xfc0\x98\xd9M\x82S@\xe6\x1c\x9a\x18\xcb\x89S@\x836\xa2\x11\xb5\xb1S@1\x86``B\xebS@a\xea>x\x81\x94S@YxTpS\xeeS@\xban\xf3(!\xeeS@\xb2\xb47#\xe1nS@f\xb8\xe5p\x0b\xedS@UG*E\x91\x91S@\xe7\\J\xe9\xb9\xb1S@\xc1\x13\xc15q\x93S@.\xdcC\xc6\r\x94S@*r\x0e\x98b\xf9S@\xbe\xcceT\xa7\x82S@\x13\xc3"\x89\xd9\xa4S@\x91MU\xfe\xf8\xabS@|\xef\xaf\xda\xc2\xb0S@\x1d\xf7&P\xfd\xb0S@W\x11\xec{7\x93S@p\x84S\xf9\xa8\xb0S@\x9c\xf1p\xd0\xd0xS@\x0f\x13Qc\x02\x85S@\x9a\xd4;\x88\xaf\xeeS@\x9b)a\x1bL\xb0S@W\x13l\x95T\x91S@/\xc2\x1f\x81=\xf0S@\x98\xbd7|\xaa\xafS@\xf6\x13\xe1J^\x99S@"\xcfP\xb5 \x8cS@\xec\xcc8<\xab\xe6S@x\x1d\xff\x0bB\xefS@*\xc5\xd7H\x92\xa6S@\xed\xe5\xf3\x15p\xa1S@c7\x88\xf6\x07zS@\xdd\x08\x07\xb1\x8e\xeeS@Pc\x04M\xdf\xaeS@b\xa0\xd8a\x1b\x8dS@\x83\xc0\xcd[\x1c\xa7S@9\xd8\x9d\xbb\xd8\x82S@\x1b\xc1\x98\x01S\xf1S@i\x99\x8a\x9dR\x84S@\xab\xa3l#\x06\xa1S@\xd5\x87}\xed>US@\x0e\xbdxs7\xaeS@\xc4\xeb\x9e\x82{0T@\x92\xee\x1b+\xd6\x8cS@\x9d\x0f\xda\xd4\xdd\xf0S@O\xe8\xdb\xbb\xe3\x8dS@u\xee%\xfaJ\xa8S@\xd6<\xb8\r\xb0\x83S@zP\x9a\xa4?\x84S@Vo\x10\xe3\xb1\xf2S@\xf1>S\xea\x86\xe4S@\xf0?TJA\xf2S@\xb7\xd4\x9f\x1eF\x1cT@D\xf1\xb2\x05=rS@VxJ\x93\xe4\xe2S@\xbfx\x82\xdbC\xf4S@\x86\xbeT2n\xa5S@(W\x16\xf7\x7f\x83S@\x94\x9dm\x7f\xde\xaaS@Tt\xb7\x99\x81\xaaS@B\xd6L\x1c\xcf\xa1S@\xf6^k\xb4\xeb\xa9S@\xd8\x8f\x1f\xac0\xaaS@` \x8f\xf2\xfauS@\xc6l^\xccFzS@\x13y>\x16G\xbcS@\xb8Vn\x86z\xdbS@v]R"\x16\xd4S@\xb1\xa4\x1a2\xd7yS@\xa3\xb7NL\xd8\xbfS@<0R\xd24vS@\xa8$\xc8\x17\x8c\xdeS@SRgR\xac\xcaS@hl^$yaS@\x86\xc73O\xcc\x86S@\x9e\xb3s\xdd$\x1cT@\x02\xbaJ\nR\x00T@\xa9\x80\xd9\xe6; T@dD\xa9p\x8c\x99S@\xa6\xcc2\xe5\xab"T@\x88\xd3\xa1\xf5\xfazS@+\x06ah\xc0\xfeS@\x92\xb2"\x9b\xcc\xfeS@\x16\xcb\x17\xc0\x1f\xe8S@\xef|O4\x0clS@\xc7\x0b\xc4%\x85\x8aS@\x06\\+J\x88\xfdS@\xdd\x88\xff9\xf9\xe6S@\xaa\xca7/(\xe6S@\x97\x15P\xba{\x99S@^\xec\x1a\xdd\xa5\xe9S@\x11\x17\xc3^\xad\x85S@\xf4\xa6W\xc8\xa2zS@(\xd7z\x84\xb2zS@\xe3\xbc\x8b-E\xa6S@8@\x99K}\x97S@\x0c\x08s\xb23\xebS@\x88\x08\xcb>klS@*\xd4\x84\x17\xd2uS@\xc1\xac \x05QwS@y\xb2\xf6\xce\x15\xa5S@\x81\xf0\x87\xb5\xac\xf3S@x\xbe\xbe\x05>uS@<\xc1\x92Zt\xd2S@\xa4\x1e;\xc1\xfb\xa1S@\x95\xbdx\xaa\x1a\xdcS@\xe4\xff\xf5-v\xcdS@\xba\x1a\x13\xf3\xe2\xcfS@\x8c\x91\x99:\xfa\xd9S@^\xf1\x83K\xc9\xe7S@r\xd0\x94\x81\xd1\xb8S@q\xe3\xd6\xc4\xd2\xb0S@\xa8%\x80:v\xf0S@\xdf\x8eS#\x87\xa6S@\x0b%?\xc74\xd7S@K\x7f\xc5\xdbn\x98S@\xe9?\xf9\x8c\xb5\xc8S@\xf0\xb6t\x97\x15\xfbS@W\xff\n\xbf\x9e\xf7S@\r#Vz\xf5\x1aT@\x8e%\xc3\xe4jyS@\xf27^\x93\xd6\xdaS@\xeb#)B\xa7xS@\xef1\x1d\x93\xa5\xb1S@\x1ef\xc9\xbeG\xa0S@f%\xfd \xfa\xabS@va\x8ab>\x89S@\x1a\xc8\xfc3\xd0vS@\xc3\xdf\xdeY\x1e\xc8S@\x8d~\xa7_\xddzS@+:\xd2-\x87zS@4\xb9x\xccB\x9dS@\x8f\x12K^\x8f\xc8S@\x98V\xf7;\x85\xc5S@\xfa\xeee\xf6\xe3}S@\xc4?\x1ap\xbb}S@\xdb\xa6\x80`\xf3\xbaS@\xe4\xc8\x12\x8d6\xc0S@\x9cJB\xc5#zS@\x11Z6\x18b\x9fS@\x0f\x8d\x1e\xf6k\xd9S@x\x9a"*\x17\x85S@\xa1\xb8\xcb\xf5\xf0\x96S@?.\x14\t\xef\xd3S@\xae\x8c\x15\x05\x81\xafS@\x86\x18K\x7f-\xfeS@\xb8\xa1L\xf4{\xc0S@\nL+\xd2\x06\xddS@\x8a\xc1\xdb\xb01\xdaS@\xfd\x95\x1aVz\xe7S@\xc4\x83[\r\xd2vS@W\xf7\xd6c,\xd5S@o\x05l\n\xaanS@\xa9\x8a\x08-\xf9nS@\x16e.\xe5zpS@QZW\xdb\xeboS@\xae8\x90\x0f\xd9oS@\x91E\xbf_\xfdpS@\xcfGf\x19\x81WS@V?V$npS@\xa0\x89\xc2\xf1\x87~S@KT\x8a\x9d\xebtS@\xdc\xf2Zm:vS@\xe1+b\x7f;\x99S@\xef\xbb\xb3Q\xcavS@\xea[BT1\x81S@\x19F\xf7\xdd\xbcqS@\xb5\\\x98\x97\xbf\xdeS@\xae\x0ew\xb1\'yS@:\xdb\x13\xeeVuS@\x973\x1a:\xc1zS@r\xed\x85/)zS@"g\xdcRxzS@\xe3\xf1\x14\xdd\x8ezS@\xf7\x02+zU{S@p\x99\xa0/\x0f{S@\xc9\x0b\x03\x1a\xcf{S@\xf0\xde5;\xe6\xabS@\x1e\x08\x91Rv\x93S@\x18\xf1\x8d\x12\xb9{S@\xee}\xdaj\xc4xS@(\xa0\x98\xfe\\|S@\xc6\'\xca\xb6\xd1{S@jX\x89\r.zS@\'R\x9b2?|S@\xba\xe4;\x8e\xef}S@\xfa\x06jN\xd9|S@;\xf4\xdc\xd8(|S@$\x1e/\x9c,}S@ \xbeu\xbb\xeezS@\x039\xb0\x91\xbd}S@v\x0f\xf9\xc1C}S@}2j\\)~S@\xbcP\xa5\x81\xa8}S@\'\x81\xe0\xd3^\x7fS@(\x15\xc6@\xc0\x7fS@\xc0\x13\x91\xae\xb6{S@L\x91\x9b\xf80}S@\xaaR\nb!\x81S@`\xb6\x08\xc8\xd6oS@\x92\xbb\xc5}p\x81S@\xe4\xefk\xe4\xb7}S@\xea[BT1\x81S@\xfa\xb8P\xbf\x9c\x81S@\xc3\xc4x\x8as\xf0S@sV)\xcf\xc2~S@\x91z\xcc\x83\xb4\x82S@F5T\x03\t\x82S@\t\xe4\x8a\xef\xfd\x82S@\x14\x82\xcau\x19\xd9S@\x8bN\xbb\x9d\x0erS@\xa7{\x05\xfc\x97\x83S@\'Gy\\\xa0\x83S@[M\xaa\x89\x9erS@za*.3\x84S@\xb9\x9b-\x8ax\x84S@\x05\xb9P\xe8\xb2\xc3S@\x9a\x16(\x05\xbcrS@\xbbd\xd2\x08\xd5\xefS@\xd3N\xaa\xf5\x1b\x85S@9\xb7F\xcf\xb1\x86S@\x03\x7f\xa9qB\xf3S@\x92\x12P\x07"kS@\xec\xdf\xb6\xdc\x81tS@\xb9DN\x88CwS@\xdb\xb9/\xc1\xf0tS@R\xe3\x91\r\xde\x85S@x\xafX"-\x85S@\xc5\xf0\xd2\xa9\xce\xf9S@\xc5cg\xf0_yS@\xfb\x81\xa16\xabpS@\r\xe8\xe5j\xac\xacS@\xa9_\xfb\x95\xdb\x88S@b^\xa6\xa3\x9b\xc0S@9\xcb<\xfb\xa7\xf6S@\xcfoA\xa1\xd9\x8aS@\xa7\xb9w\xf9\xbf\x85S@\x89\x99\x01\x90vsS@4\'x\xeb3yS@\x00\xcc3\xb5n\x88S@\xda)s\xbc^\x8fS@\x01\x80\x11\xc4S\x8bS@q\xfc\xb1\xc8\xde\x80S@\x93\xc5\xc5\xfa\xfbvS@\xa8S\xea/\x19"T@\xcc\xfb\x9d\x9f\nyS@x9\x84\xd40!T@\x9b&!u\x14yS@x\xad\x16G\xf0|S@\xa9\xc7\x83\x03\xe8\x1fT@>\xee@\x9c\xe8\x9aS@\xdb(\xd9\xc1\x06\x9bS@~\x0f\xfd\x90\xc3\x98S@\x1dAW\x94\xc8\x99S@]\xf8\x8a\x17\x8d\x99S@\x1b\xaf\xfe\x1d\x0b\xa1S@\x8c\xcf\x8dt\x93\xa1S@b/\xba\xb8\xb9\x9dS@\xec\xb4_\xaa\xb6\x9bS@\xb0\xd5\xf1d\xa9\x9bS@2~"#\xef\xa4S@\x1f\xd65\xee \x8bS@\x8cW\xde^\xe3\xa6S@\xce\x10\x9ec\xd2\x8cS@\xbdf\xfaFx\x1aT@t\xe1\x9f\xb8n\x19T@\xcf\xa9\x8f\x17n\x19T@\\\xeb\xff\xd3\x98\xa2S@\xea\xa1\xe8\xe1%\xaaS@(m\x07\x92\xd9\xa1S@g\xcb\xd0\xfe\x86\xaaS@(\xb00x\xf6\xaaS@B\xef\xbc\x81=\x95S@\xd8\xfe\x96\xa9\'\x8dS@6\xe4?K\xab\xaaS@\xda\xe9\xe5N\xac\x8dS@d\x00\x91\x80Z\x8bS@\xbcp1\xd2\xb9\xa4S@I\xf0+\x95\x1c\xadS@\xb1\x10y\x99e\x9eS@\xf9!iz\xcc\x8eS@\x93C\x02\xdb\x1b\xaeS@\x9fp\xa4\x02\x0foS@_\xc6V\xd4\x1d\xa1S@g\xa0~\x1cm\xa1S@\x89\xda\xd8W\xf0\xa1S@\xd4\xdd\x88l\xdb\x90S@L\xba\x07\xa6\x85\xa8S@,z\xb5/q\x99S@\xa0\xe5\xb1$\xd0)T@\x8d\x07*C\xb5\xafS@\x88\xcegg\x0f\xb0S@\xee\x9b\x9b\x0c\xbc\xa2S@\x8b\x96N\xff\xa5\xb0S@\x08\xdd\xcc\xeb=\x93S@R\x96rg=\xb1S@\xc2\xcb\x8c\x82+\x94S@\xe4\xfc\x8f\xd4m\x94S@\x0e\x86\xed*.\xb2S@og\xb8\xb2\x1a\xb4S@}\xa0\xd5W\xd2\xb3S@\x8b\x0e\x92\xa0.\x93S@\xb2\x03\x86\xc4\x85\x97S@\x9b;/A\xf8\xb0S@u&\x15\xe1\xba\xaeS@\xf5\x16\x85(=\xabS@h/\x18@j\xb7S@LKx\xfd/\xadS@=Jc&\xf1\xb1S@\xf2\x1dt\xd5\xae\xfcS@\xb4\xe57v8\xb4S@\n\xc6\xe4\xd9\x10\xa3S@\xbfU\xe3\xd9\xb4\xb8S@\xa5\x1c\xccj\xba\x01T@\xe3\x85+\x84\x00\xb4S@t\xff,\x00o\xb0S@;\xf8CS5\xb1S@>\xfbM\x97\xf6\x9eS@d\x08\xc5Wb\x04T@\x1c\xfa\xaeb4\x9eS@\xbc\xdd/\x18\xa7\xb2S@\x1f]#\x01\xf6\x02T@!\xf8\xac\x1a\xc1\x9bS@\x98\x99\x1d\x80y\xbeS@\xd7\xa7\xe8D\x1e\xb1S@\xeb\x190\'\x03\x9cS@\x9b\xe7\xfbB\x05\xf9S@\x88\x05\xe5S\xfe\xb2S@cD\xa89\xf9\xfeS@\xd1\x01\xbbB\x9d0T@\x04\x0ba\x9a\x91\x02T@\x8d\xd1*\xd1f\xbfS@\x8d\xd1*\xd1f\xbfS@q\xbb\xa0\xfc\x10\x01T@\xa7i8\x1d\x8a\xb3S@\x8a\xa5T\xa7<\x02T@\x13\xde^\x04E\x00T@\xe0\x80\xfd\xc7\xc0\x01T@\x88\xb4\xf0\xb8D\x01T@\r\xaf=\x9d\xa8\xc1S@E\x87L\xbb\xab\xc1S@#H\xfckC\x00T@\xb6\xe37\xac\x1c\xb8S@i\xcd\x1f\'b\xfbS@e\x8ag\xbe\x82\xfcS@\x92*a \xc3\xfeS@h\xab=\xa4\xcb\xbfS@\x91\x11\x9bd\xa1\xffS@wO^\xe3\xcb\xfeS@\t\xdc\xbc\xc7\x05\xffS@\x18\x8dY\x93\xef\xb9S@\xef"`\x10\x8e\xbaS@Q\x1e7\\\xb3\xdeS@\x93G\x0e\xd0\x89\xf8S@A\xf2Dt\x12\xa7S@\xb1\x7f\xa9\xdf\x7f\xa7S@Z\xe2\xa6\x01~\xf8S@\x80&A\xb8\xff\xf9S@\xc8\xae\xe8ZM\xcaS@O,\xe2\xd8\xe6\xb7S@5{\x0b7n\xf9S@\xfd\x81\xad\xc2\xf0\xf8S@\xd2\xf8\xe5P\xf8\xf9S@\x15\x93\xbc\xcc\xb8\xe6S@\x050-I\xb0/T@\xd7\xb22}\xd4\xc5S@Jh\x07\x18m\xf6S@i\x85\x18\x93\x8e\xc7S@B\xb8<\x03\n\xe3S@\xcc\xc7 \xd87\xc9S@\xfd\x9e\xf9\xdf\xe5\xc9S@\xb3\x80\x85\x8bH\xc6S@\xb5\xd8\xae\xf9\xd9\xc6S@k*\xa8\xfe\xe6\xc6S@\xa4g \xfez\xceS@\x8e\xd1\xbe\xdd\x16\xc8S@\xea\x93\xd7(\xd0\xe0S@^*\x82\x08\x95\xc8S@\x1e\x9b\xc4\xb6\x08\xcaS@JWX\xf1\xcd\xf1S@\xf2\x86J\xc7\x00\xcbS@\x93f\xeac\xff\xcaS@\rlS :\xeeS@\xb8\x96\x87\x8fy\xeeS@J\xce4\xb12\xf0S@\xdb\xbc+#f\xeeS@\xf4,(\\\xad\xd4S@EY\xec\xc6\xa3\xc9S@S\xff\x92\x9a\xa3\xd1S@W\xc0.\x18\xb4\xd7S@"(}\x83\xad\xe5S@\xe2%,\x1ce\xd8S@\x9e\xee\xe3|9\xd8S@5r\x8aT\x8a\xd8S@\x8c\xbc\xb3T\xf4\xd9S@8\x8c\x80\xfb\xfa\xd9S@\x82{\xadR\t\xd4S@\x94b\xc1ka\xdcS@&\xb8\xea\x9e\x91\xe9S@\xd9][x\x05\xeaS@\xbb\xfb\x97\x1a\xa9\xd6S@\xf4\x86\x8f\\k\xdcS@\xf1\xaf\xc7B \xe6S@\xb8\xc2Dk\xb1\xe5S@5\x93\x911,\xe9S@\x88S?\x84\xb9\xe8S@\xa9X\x97\xd7\xa6\xd5S@ \x95\x00\x9c7\xe8S@<x\xc6xS\xd7S@-\x84\xf6\x98\x7f\xd7S@@X^\x90\xd6\xd8S@\x1c\xb28\xe6\x8c\xe3S@\x85\x0e-\x8c\x91\xb3S@d4\xf1\xb4t\xa8S@\xbc\xe4\xa5\x8c\x02qS@J_e\xc6\xc6\xfeS@Y\x81\xd3\xf7\xc1\x8cS@\x8a\xbd7\x8a*\xdcS@\x0b\x8e,\xeb|\xa8S@\xa4\xf7\xa0\xb8U\x9fS@==\x9fs\xd3\x97S@\xc2w\xe5\x10W\x1cT@\x83\xe5U]\x96\xc4S@\x07y{(\x1dvS@\xf8B+\xd3T\x9dS@\xb0\xd7(\xb1\xc4\x8fS@\xa3\xef\xc5\xf2m}S@\xa2\xb6\xa0\x84\xa2\x8aS@\xf9J\x9f\xe11\xd9S@\x9e\xe9^G\xb1\xe5S@[\xb7\xbd\xf51{S@D\xb0..\xa5\xcbS@;\xb1\tVq\xd2S@9\xcb<\xfb\xa7\xf6S@\x8e\xdf\xfc9\x94\xb9S@\xe1\xc1\x8c7B\xb9S@\x11\xf9\xa0\xa9%xS@\xbd\x11T\x8a\x11\xa2S@\x97x\xd2L\x7f\xdaS@\xcfx\xc01w\x89S@@I\xee\x95\xe5!T@o=\x83\xac\xd9\x97S@\xb2\xe6\xaeT\xb6\xa8S@\x01.\x9a\xfcS\xc0S@k\\\xe2\xd1\xf9\x8cS@p\xb1\x10\xf3f\xf8S@M<M\x8b\xa3\x80S@\x99?;\xe2U|S@\xfa\xb8\x00\xe6\xc9\xb6S@'
p35
tp36
btp37
a.
