# Supplementary material for: Sea ice drift data for Fram Strait derived from a feature-tracking algorithm applied on Sentinel-1 SAR imagery
Source: Data Brief. 2018 Apr 19;18:1410–5. doi: 10.1016/j.dib.2018.04.034 (PMC5999601; doi:10.1016/j.dib.2018.04.034)
Supplement: Supplementary file 2 — Supplementary material [file mmc2.zip › fs_s1a_data/HH_filter200vec/FramStrait_HH_20141126T080137_20141128T074527.dat]

(lp0
S'S1A_EW_GRDM_1SDH_20141126T080137_20141126T080237_003450_00408D_1306.zip'
p1
aS'S1A_EW_GRDM_1SDH_20141128T074527_20141128T074627_003479_004147_1635.zip'
p2
a(cnumpy.core.multiarray
_reconstruct
p3
(cnumpy
ndarray
p4
(I0
tp5
S'b'
p6
tp7
Rp8
(I1
(I1788
tp9
cnumpy
dtype
p10
(S'f8'
p11
I0
I1
tp12
Rp13
(I3
S'<'
p14
NNNI-1
I-1
I0
tp15
bI00
S'\x0e#\xb1]B\xd0,\xc0\xdb\xae\x9e\xf7\x16.(\xc0& \x99\x00h!\x1f\xc01\x82\x19\xf2%k)\xc0\xde\x0f\x04*|\x94 \xc0\x9e\xcc\x84\xb1\xb7!)\xc0\x95\xbe[\rz0(\xc0\x9a\x83\xfd\xf1%\xac\x1e\xc0\xa4=\xa1\x13\x9e\xef&\xc0c\xe8y\n\xf3\x00%\xc0nK,\xfe\x10\xba\x1d\xc0\x1f]\xfcep\t%\xc0;I\xeb\xf2y\xb2)\xc0`\xed\xe5\xcb\xf5\xf4$\xc0\xc9*u\xf7\x9d\xe9\x1f\xc02m\x08\x0e\xfba)\xc0\xdb\xfa\xdcg\xa4\xe3$\xc0T\x92\xcc1\xa9\x1e)\xc0\x03?t9\xc5c\x1f\xc0ZY\xc7\x02\xbf6*\xc0Z\x96\xc7\xcd\xa4\xa1\'\xc0?\x02\xa9T;\xb2-\xc0\x18\xcd?\x9b\xbd\xb1\'\xc0,e+\xd1\xf4I%\xc0\xd0\x16\xd5\x92\xb8\xdf(\xc0~_\xe0/\xe4\x99-\xc0~\xd5\xb6\x94\n\xa9"\xc0M\x14\x9f\xc4\xd4` \xc0\xdc\xe6\xe8\x89\x9f\xe0*\xc0\x01\xe5y}\x9e\xc3$\xc04\xd3\x17\x10\xbd\xd5)\xc0\x85bm\x89P\x18)\xc0\xd2^\x8e\xb0-(+\xc0\xd8\xec\xa6\xaf\x07\xaf$\xc0\xa4+\x11\xe4\xa3 *\xc0?\x0e\xea\xed\xef\x99)\xc0[.\xac\xf3M\xf8$\xc0\\\xfbB:\x938#\xc06\xf6\x9b7\x19\x96-\xc0\xd8\xbe\xa2\x88\x86\xb8)\xc0\xa4\x1f\x90s\xc3\xc0(\xc0\xd7\xe6C09\xc3(\xc0^\x08\xe1\xf1\xbaG)\xc0q\xf6k"s^\x16\xc0\x00\x11&\xd7\xb6\xaa\'\xc0K\xd3$\xe77y$\xc0\xf3\xe3\x95S\x83>.\xc0F\xa4\xb2_\xdb\x12,\xc0\xf5 \xbaM\xa8\xed\'\xc0f>\xed\xbe\xf5\xeb)\xc0\xa5\xdc-t"\xeb!\xc0\xec[p\\t+,\xc0\xaf;7z\xe7\xab\'\xc0\x90\xc0C\x10\xaa\xc2(\xc0\x96\x7f\xe0\xc0\x1e\x85.\xc0s\x12MJ\'\x80\'\xc0\x8c\xafk{w\xbf)\xc0\xad("T\xfe\xc7-\xc0n\x02a,\xd6\xab,\xc0\xb4"\xb1\xc2\xb3\x94*\xc0\xeb\xfbL\xb7\x81.)\xc0Y\xb9@\x9aX\xa5%\xc0\x07\xc79\x05[)&\xc0\x1eO\\W\xdf\x96$\xc0\xe4y\x11X$T,\xc0\x0b\x83\xc5nz\x10*\xc0\xa3\xaf\x16xB\xa8,\xc0\xb9\xc76a\xa8\xfd"\xc0\xa6`ur \xa7"\xc0C\x89\xfa\xe7\xef\xc2"\xc0s$\x07\xd5\xf6s)\xc0sx\xf56t\x90#\xc0\x03\xc2\xa1\xee\x14\n*\xc0\xf0,\x1e\xbd\xcfL&\xc0\x9d\x92i\xb6\xa4\xce,\xc0\xd8U\x8c\x10\xa1i)\xc0s\xc6\xdf\xcf\nU#\xc0:J\xc7\x98\xcd.+\xc0\xfd\xf3\x7f\xceA\xec$\xc0\xa2\xa6wE\x8bY%\xc0<r\xbe\xad\xc8\xd8.\xc0F\xe7\xe6D=m"\xc0\x19\x98\xcf%\xd1\xcd\'\xc0\x11\xaeb\xb5\xeb)&\xc0\xf8m\xec\xc5J\x07#\xc0Wh\xe5\xe8\x8e\xbd*\xc0\xb0\x9c\xf2`tc+\xc0\x9d\x99n\x82\xb7d+\xc0\xbb.\xe5W#\xa9#\xc0\xc7\xf1\xee\x1d*\xc1,\xc0\xac\x855w\xa7\xb8(\xc0\xb7\xc6\xbfz^\xc6\'\xc0Fa\xc4\xce\xf7\xc3,\xc0\x19\xea\xdfI/\xd3)\xc0\xe2N:.i\x9d\'\xc0\x07\xd6FN\xd6\xe0)\xc0\xfd(\x9b\x99\xb9~"\xc0\xc1\x1f\xf0\xd2\xbfk$\xc0\xde\xc9\x1apg\xec.\xc0_\xe8IS\xa6$\'\xc0\x93Z\xd2\xd9:c\'\xc0\x06bW\xd7,\xb7)\xc0)\xa0\xf2\xdf9\x8e)\xc0o\x95:\x8e(2\'\xc0\xcfD\xff\xeb\xa00,\xc0\xe6n\xad)\xa9g(\xc0\x00\xabJu\xdc\x82)\xc0\xf3\xff\x9c\xdco\xa5$\xc0\xde\xcc \x9e\xcf\xad \xc0\xcaJt\xff`\x93$\xc0Y\x8c\xber\xf9\x99)\xc0a\xf8W\xd3\x94\xca*\xc0Q\xa2\x84+\xaa~!\xc0\x85\x96\xc7\x1aV\xb4)\xc0\xb3\xe7\xe8\xe8\xfc\x89)\xc0\x93L\t\xe3AQ+\xc0\x8c\xb7\xa3+\xb1\xd0$\xc0\xe2ig^p\x1b)\xc0uF+z\xc9\x1b+\xc0\xee\x97\xd4JZZ(\xc0\x12Y\x93=[\xd2*\xc0C}\x17\xc3TF(\xc0\xe0\x9d\xb8.\x863*\xc0J\xff\x18/$\xf2\'\xc0\xc4\xa7\x80jX\xe2(\xc0\xa7:\xb6\xd7\x88r)\xc0 \x95\xd1^\\Y)\xc0\x96\x19q\xdf\xe5\xde%\xc0\x8c\x1dmp\xe8\xfb"\xc0\xe0\x0c\xec9,t$\xc0\x0fj4\xf3\xa8Q+\xc0$\xd5vm\xfc\x18\x1d\xc0\x13`\x05\x94zw&\xc0\xb1S=u=/(\xc0\x02\xea\t\x9aX\x0b\x18\xc0\x04|[}\x8c\x11-\xc0`\xe0@\xf6\xce\x81\'\xc0\xdcRO\xd2\xbc4(\xc0S\xe1\xcb\x848\x1b \xc0}A\xfb|\x99\x8a)\xc0\xf2\xf5 7]\xe5 \xc0\x96\x16]<G\xe0)\xc0\xdd\xf10\xb0\'\x99(\xc0\'h\x04\xf8\xb6d#\xc0\x83\xfd\x86\xbc$\x9a.\xc0\x83/-\x9f\xa9\r%\xc0\xb9\xa5\xb3\xda\xb4z \xc0F\xc2r\x97c\x98+\xc0\xb0\xb1\x9bB\xa5\xfc#\xc0\xb4z\xc7\xf7[\x98.\xc0q\xd5u~\xde\\\x1f\xc0\xd1 ,\xdb\xf16%\xc0\xfa3.|\x9b\x99/\xc0M\x1f\xa5\xd9b\x1b*\xc0;[\xacH\xea% \xc0\xda\xfe\xf2b\x89%&\xc06\xde\x14_\xb4\x02#\xc0\x95U+Ip?#\xc0\xb7\xb0@\xd5S7*\xc0p,\xe4\xad\x1d\x91$\xc0\x13\xd1\x0e\xb8\xc7.*\xc0\x88\n_\xd9\xa8\xc7"\xc0\xc1\x18\xb9WX\x18)\xc0\xc9\xd5P\xc3a\xc6"\xc0\x1d8\xa2\x8bb\xe0-\xc0s\xa7\x0ct\x17\xb8\'\xc0k\xd6\x88\x8f\xb1M \xc0\x98)\x9d\xec\xb1\xf9,\xc0\xc5\x08\xfb\xba\xa13+\xc0W\x88+VB\xe3$\xc0Q\xabD\x8b:\xfd,\xc0\x1f\xb4\xf5KR\xee*\xc0\xc2=\xf4\x86K:*\xc0[\x1d.U\xd5)%\xc0\xd1\xb0\x8b\x91(\xab.\xc0\xc8~0\xed\xff\r-\xc0\x05-\xb7\xaa\xba;\x1d\xc0\xf5_\xa57#\xc4&\xc0\x87\x08\xf8\x067a(\xc0\xfcR\x8a,\xf4\xcf)\xc0?.\x82\xea\xe6\x9a.\xc0\x10w\x9c\x83\x07\x10\x1f\xc08\x18\xd5\xbd\x17#\x13\xc02X\r\x93\x0e\xdb%\xc0\xc9\xbf(\x9cn\n#\xc0\x02T\xa90\xe9g-\xc0\x9d\xccD\xbf<y"\xc0\xa9\xdb\xce\xd6\xb5I)\xc0\xf6\xa6Ev\xbc\x7f,\xc0\x16\x8a]T\xc5\xc0-\xc0\x1d2Gx\xbf\x84-\xc09\x0bC\xa73\xb6*\xc0\x14:i\xc5\x88Z$\xc0\x83\x07\xe5\xd7\xfd\\&\xc0\x90\xa4\x1dG\x0fq)\xc0\xe9h\xda\\\x04\xc5$\xc0\x1c\x98\x8c\xb5\xd5\x86\'\xc0\xf7\x92\x8ay\xc3d,\xc0\x8d\xbc\xf4\x1a\xa7\xcd(\xc0\x9b\x9f\xe8\xec\xcb\x84(\xc0\x16\xf3\x1fm\xc1\x0f)\xc0cG\xc8){\x03\'\xc0\x16\xb0\xfa]\x9dH\'\xc0\xeb\xfa3\x8d\xe4r \xc0\xa3u|\xda\xe0\x17\x1d\xc0\xa0w\xa9\xe0\xd5h)\xc0gys\'\x0b\x01%\xc0\x15_\xa0\xfd+\x0e$\xc0\xb2\xef\xe7z\xc0\x94\'\xc0wE\xa7\x13kD)\xc0\xea|\xe4\xaaLV,\xc0\xd7\xef\xd7n\xe6\t*\xc0\x8c\xd3c\xf1\x97\xd1(\xc0S\x803\xc7\xf1\x98 \xc0\x1eNqq\r\xa8"\xc0\xd9!\xdb\x8d\x87H$\xc0,-\x8e\xb4N\xc6&\xc0\x99\xf2\x06\xbee\xb4)\xc0Gd~\x06\xe6\xfa,\xc0\x9b\xff2\xd59\xa4\'\xc0\x17@\x0f9\x18\xda \xc0x\xce[\xd2\'\x7f\'\xc0\xbd\xa1\t\xf1\xd9\x96!\xc0\'-+\x005\x8f+\xc0\x002^\x9fE\xdb\'\xc0\x1e"\x87_\xa2\xdb$\xc0S.\xa8\x92\xe3\xd5(\xc0Gk\x0b\\\xe77\x1f\xc0\xa2\x0c\x82}\xcd\x15%\xc0\xfa\x90IT\x84\xaa%\xc0F\xd4\x8aX\xfd\x81)\xc0M\x17\x80\x12\x9b\xe4\'\xc0L7\xe5\xa4\xd6K)\xc0\x05l\xba[\xc6I(\xc0m\x001\xe5" "\xc0n\x91s4D\xb7)\xc0\xbb<\x85\xca\xc0\x98)\xc0\x1d$`B\x9br#\xc0\xab\x01\xc9\xdb\x94\xcd,\xc0+\x96\xe9v\xb0\xd5\x1f\xc0\xc5\xfb4^\xf37)\xc0\x802g\xcd\x90\xb4$\xc03K\xa6\xba<\xd8$\xc0\'\xa0gS!\x1a)\xc0X\x7f\xef\x9d\xcc\x06)\xc0:D\x9a\x19\x96\x99)\xc02\xa8\xa6\xaf]\xa3(\xc0\x88\xfb)\x8f\x04\x8d&\xc0@\xbbo\x19\xf96*\xc0\xad?\x8dR\xa1\x98/\xc0*\xc0\xbb\x8c\x8e\xdc*\xc0&\xaf\x07\xd2\x9ec)\xc0\xa2\xd1\'H\xb1\xa9\'\xc0\x14X\'+\xfbb \xc0h\xc8cr\x1a\xce(\xc07\x03j\xff\x8b\xb0)\xc0F\xd5e\x1fbo)\xc0{\x0e\xc9\x88c=(\xc0\x05=\x10\xf792*\xc0G\xd7\xbcVk\x91\x1e\xc0\xa2\xc0\xbb\x15\xd9W(\xc0W\x80\xb6j\xb3\x97,\xc0\x1e\xf9\x81X\xf3\x85-\xc0!\x80\xd9\xbc\x9e\x9f)\xc0\x1bU>\xec\xddg)\xc0\xe6\xf06oh1"\xc0\xd5L{M\x92%+\xc0\xd7\x89\xc5\x98\xfe\xbd,\xc0@\xb1\xd1\x1dJ\xf7*\xc0\xe8"\xb0iu\xec\x1f\xc0\x82l\x85\x1b\xeb\x05"\xc0\xe9\xf4\xab\xe2\x05\x8b)\xc0\x80\xcd,1\xa2\xd8"\xc0\xa6)j:<r$\xc0\xef/c\xc2-\x88)\xc0\xd4M\x00\x9f\xe2\xc4$\xc0\xe4t\xa7\x91\xb6\xe9"\xc00\x9f\xe8\xb63\xa1%\xc0\xf8\xb3\x123e\xf4$\xc0\x1d\t\xc0P\xbf\x99(\xc0\xcf\x8e\'\x9b\xe0Y$\xc0C\x1a\xc4c\x96\xc9)\xc0\xb1|o;\xda\xd8\'\xc0C\xbf\x1b\t\xf8\xb9&\xc0\xb6\xfa\xe3uV\xc8,\xc0J\xcc\x8a-s7*\xc0\x19\xd1z\xef\x12\x8e)\xc0\x05R\xff\x91\nt$\xc0\xee\x11l8ss$\xc0e\xc2\x07|\xf1\x93#\xc0\x17\xb7U\xbdz\x06-\xc0`\xac~d0F*\xc0\xfeZ a\xa7\x89)\xc0\x8f\xd3\xffH\xd5:%\xc02HtE\x11\x98-\xc0ma\xe3w\xa9R$\xc0ZU\xc4\xd5\x13\xc6"\xc0;\xac"\xcdW\x8b\x1d\xc0\x87Sr,A\xcd$\xc0a\x80\x02\x80Y\xe0.\xc0`2*z\xf9\xc7)\xc0\\\x1d\xcdx\xdd\xc7,\xc0+<P\xd8\xf7/(\xc0\x0bUS4\xd8O\x1c\xc0w\x99\r\xc8(\x12#\xc0\xc0\xd6\x85\xa2\xe9\xdf*\xc0\xf1/\x0f\xa4\xdc\x88.\xc0I\xb5\x81%\xc2\xdf$\xc0G30\x97.;#\xc0\xce\xb1Pyh%\x1e\xc0\x86\xc5,\xa8\xcb"!\xc0\x1f:\xa0u\x1d<(\xc0\xee\xa8-\xfb\x1bD,\xc0l\xd6\xb8\x18\x06\xb4$\xc0{*\xce\xa1\xe4\x05+\xc0\xc9`\xe1\xce\x01\x8f$\xc0\xbeK%;H\xef$\xc0\xaaG\xca\xff\xd3A(\xc0\xd7X\x14\xe5\xe5\x1b \xc0\xfa\xed\x1f;\x7fs*\xc0n\x19\xf3\xf5\xa9L&\xc0\x1b_\nk\x7f}!\xc0\xb2q\xf9F2=.\xc0t\x19\xaaJ\x1a\xe0\x1f\xc0\x166\xb4\x03\x01\xc9\x1f\xc0L\xa5S\xbf\x86\x13,\xc0\x11\x82\x05]\x9a\xcb"\xc0D\x9e\x04L\x8e\xf3"\xc069Kg\xf6i#\xc08\x19bu\xd1\x01$\xc0\x7f\x0f\x86\x17\x18\xcc,\xc0k7\xe6*\xa1\x00#\xc0\xe7\x00\x04\x19@\xc4"\xc0!QX\x1b\xf5{%\xc01\x1f6\xf8l\t*\xc0=\x87R7\xffz$\xc0\x8f\xe4fLo^)\xc0\xe6i\xb2\xed\xd0|!\xc0\x06\xe6\x8f?\x14\x1a)\xc0\x96%\xf1\xbaZv(\xc01\x96\xc8\xfd3^,\xc0\x00\x80A\x1et\xc5"\xc0l\x05(\x8e\x90J-\xc0\x1b\xdeq\xff\xdb\x87%\xc0\x9b\xc0\x88:B\xa7"\xc0\x03G\x017\x90\x9d)\xc0D\x08\t\xf1\x94\xd0#\xc0\xa2\xe1\xbbc$-*\xc0\xbeN\xa3.\x1bt \xc0\xf4\x17/8\x88\xa1+\xc0\xe8\xa4\xda\xc1z\xc8\x1e\xc0\xb3\x1e\x9e\xc6QB&\xc0\xc6\xc7\xc0%\x03e&\xc0\xbb@\xfb\xd6K\x97(\xc0\x85\x91\'\x1b\xc6f&\xc0>\xd9\xde-D\x97.\xc0\x13\xc9KzA\xaf*\xc0\xb9\xfbk\xeb*\x15*\xc0\r\x85\xe6\xb4\xea\xa3\'\xc0$\xaeb 9\xc7(\xc0S\x07\xf5\xe1M\x9f#\xc0m\xcf+N\x86\x83)\xc0=h\xdf\xd5\xbf\x17*\xc0X\x04\x1c\xf0/\x89)\xc0\x0c~\xf5u\xbc\xa8,\xc0an\x11\xea\xd38%\xc0X]\xb4R\xf8\xbe$\xc0wQf:Zp\'\xc0E%\xc3\xb0\xacL \xc0)\xf1\xe9D\xb1\xa9\'\xc0\x9c1\xa7G\xdbp#\xc0\xa5&*Eu7!\xc0P\xe4\xb9j~w(\xc0)\x93N\xf1/\xb3\'\xc0\x19\xaf\xba\x8a\x9f\xff\'\xc0F\x1a\x8c\x99\xa5\x16)\xc0\x8dF\x94E<\xd4,\xc0\xd0\xb4\x9a=T\xa2(\xc0\xd72,\xc4$\x7f\'\xc0\xcf\x19 \xf9\xdc\x18\x1f\xc0\x11m\xeb\x10\xb2\xd5$\xc0\x15\xa8\xee\xfd\xc0X)\xc0\xef\xcb\xeeP\xe7\xe2$\xc0\xc7w}\xbdpP&\xc0\xc1\x05\xc0\xf4\xb5!)\xc0\xde)\x86\x13\xadT \xc0\x92\xf9\xfe\xe3\x17\xbe)\xc07\x1e]\xc9\xfe\x9b-\xc0\t\x8br3\x18\xb3%\xc0.^\xcf\xae\xae\xc2#\xc0\x17\xf4\xf7\xa3T\xa1\'\xc0\xc39M{X_"\xc0\x8fg/?\x03\xf2\'\xc0I\x81u\x94\xaf\xac)\xc0\xa9\xcfd$\xfe\xd1.\xc0\x10Y4x.\xc8"\xc0_X\xab=\xba\xcd\'\xc0$zh\x9c\x08\x03\'\xc0m\xad\xfc\x9f5\xf1)\xc0\x1b\xe2\x11p\xa87#\xc0v\x9c\xd9\x8dn\xc1(\xc0\xf0\xb2k\x9ax\t*\xc0\xed\x850\xd3 \x13(\xc0(\x1a\xb4\x1ez\xa8#\xc0K\x1e\xd5\x84\x1d\x84$\xc0\xa8\x85\xb4xh\x94-\xc0y]\'\xeb\xbc\xf9%\xc0\xcfvp\xd3<\x0b%\xc0\xee\xf9\xa8\x1f\x12\xc5$\xc0\xfd\xb7\x156O\x12$\xc0\x90\xb9(\'\'\xb2 \xc0\x16\x1f\xeb\x8e\xa8>\'\xc0c\x14U\xecT\x87)\xc06\xb6\xaf+X+$\xc0\xf50x\xa3\xcc\xf1\'\xc0\x08\x15C\\\xbc\xc3,\xc0&\xea\x92\xbc\xa5\x10)\xc0\x8f\x12f=\xed\xbe#\xc0\xd2\xe7D\x80X\x1a$\xc0Q_y\xab\x85\xbd$\xc0h\x1f\x89\x8b|y\x1a\xc0\xb2\xfd\x14\t\xfd9)\xc0\xd2X53\x87\xaf#\xc0\x0b\x18n\xd8Y*(\xc0\xd6\xb2\xd4\xeb\xfa4&\xc0\x06b\x03\x94-\xe3,\xc0\x10\x9b\xe5\x99]\x94\x16\xc0n\xfa\x0e\xfd\x0f\xe2"\xc0\x9b\xd4\xb3\xb9k\xfc*\xc0b\xa5\x1a\x94\xd3\xbd"\xc0\xa2 \x99<\xf0\x9d*\xc0\xecJv6\x92\xe5\x1f\xc0\xc9\xca\xadF\xd7G-\xc0\xec\xcd\x8f\x19_i$\xc01\x06\xfc\x90I\x15#\xc0\xfe\xf6\xf8\xc1\x94\x0f-\xc0\x11bQ\xe3\xac|,\xc0\x15\xb8Cy\xc8\xfb#\xc0/\xc1c\xce\xab\xe0\'\xc0\xca<\xef\x8bz1!\xc0\xabR\xee\xa7Z\xd1"\xc0\xbb\xfaW\x8b\xbe *\xc0|\x13\xe49\xfe\xbe-\xc0.L\xef-\xef\xbc*\xc0\xed\xfd\xc1s\x8e\xc3*\xc0\xbfo\xb0\xd5\xdf\xa8\'\xc0\xd7#\xed.\xcd\x01+\xc0\x9f\xa5]|l\x9c)\xc0K=\xae\xad\x92\x82 \xc0\xb0\xb78wZ@ \xc0\xfd\xb4\xe7ag\x9e.\xc0\xd0\x11\xe5\xed\xcdD)\xc0$\x1b|3I"%\xc0\xb8P\xf0\xfa\xfa\x15$\xc0M\x15\x8a\x0b\x87X+\xc0\xaf\xd4p\xec\x03u%\xc0+k\x9a\x18\xf2L\x1f\xc0`X,\x8d\xd7_$\xc0\xb6\x96\xa9\xa6&\xdd(\xc0\x981\xbb\xd9\xb8\r)\xc0\xbc\x89\xf3\xdb\xb3\x94*\xc0ADcz\xf4\xf4*\xc0zS\x06\xd8\xf1\x93(\xc0\x9a\x83q\xee\xab\xa9&\xc0]\xe7\x08\xbbod,\xc0\x1bCr>X] \xc0\xa3a\xa4"-\x93$\xc0\xb0\xabc\x80i\xb2\x1c\xc0,\xd8\xdd\x06. *\xc0\xa0:\x88c\xaf@ \xc0\xd2V\xa0\xdfzk)\xc0^0\xee\x82\xc3\x90\x1d\xc0\xb2\xfa\xd9q\xe6,%\xc0\xdc\xd4\xc58\x82Q%\xc0\xdcN\xa8\xddP\xb1(\xc0\xe5\x85\x16r\x00\xfb%\xc0\xa9\x95\x95\xdbq#)\xc0i\x07\x8d\xce1\xd4$\xc0)E\xd5\x88\xf5\xf7)\xc0\xefO\xb6\x9d\xf0\x14+\xc0\xb7\xeb\xfam\x8e\t&\xc0\xec\x10\xd7N\xc3\xbf\x1e\xc0y<\xae\x9b!f!\xc0\x93C\x96\xe9\x1c\xd6\'\xc0\x1d!W5\xb3]$\xc0K\xa7\xa6\x8a5\xb2\'\xc0\x8dY8?\x8e\x93\'\xc0\xc80\'\xc1\xd6\x0c+\xc0\x92\xa3a\x9fw\xb7&\xc0)\xa4\x98\x1f\x9e\xdc)\xc0\x10\xd3\xc8b\xd29*\xc0\xeaa\xf6\xeb\xeb\x1d)\xc0\xf4\xb8n2\xf4\xa1(\xc0\xf342H\x02\x93.\xc0/P\x06\x15\xd4\xa6\'\xc0\xbe\xb7\xe2\xae\x08\n&\xc0\x17\x85\xd0\xfe\xbb\x9d\x1f\xc0\x9cMk\xdf\xaa\r)\xc0*\x18I\xc7\xe8\xd5,\xc0o\x95:\xda\xd6\xda$\xc0\xa9S\xf6\xc7\x08\xf8(\xc0\xcdiHs0\xb5\x1f\xc0#SW\xa2c\x8c&\xc0\xbd\xdc\xf4\x17\x98\xd2\'\xc0i\xf7-\xd3\xc58-\xc0?|t\xda\xd2\xa0\'\xc02\xf0\r|7\xd4\'\xc0\x85\xca\x8d\x83\x88\xe6#\xc0\xa9\x0eY\x18\xfc\x9f%\xc0>\xd9\xe1\xa6\xb0\xbd$\xc0\xfb\xaeJ6w\xbc*\xc00\xa2\xa5st\x9b.\xc0\xf5\x14\xd7Y\xf2\xc9)\xc0O\x9e\xbdu\xe2\xca,\xc0}\xfa\xcd6|\xe5"\xc0\xa2y\x06y\x80\xc6)\xc0\xd3\xbe\xbc\xf2N\x7f\'\xc0\x8a%\x026\xb4\x88\'\xc0i\xbe!\x0c\xd3\xe4%\xc0\xaa\xc9!\xf9Z2&\xc0\xca\x05\x03fy\xdf"\xc0! \xb9\xd2=\xb2)\xc0\xbf\x1d\xff\x8f\xe5\x13)\xc0\xc0=\xa6\xd4\xa4\x0b+\xc0\x19\xdb_\xe2\x94\xbb,\xc0\xec,H\n\xbf\xed\'\xc0M\xd0;qHz,\xc0C\xd9\x81\xa4s\xab,\xc0^\xe1\xce\xf1\xc4\xc5-\xc0(\xa1\xa9\xb5,\xb4)\xc0\xf6\x8e\xb0zr\x92\'\xc0W\xb4\x82z\x8dS(\xc0\xf9\x1c18\xe1T&\xc0b\xc9\xd9\xdf\xb9\xa9\'\xc0)\xf2\xcb4\x81_#\xc0\xf9\x91\xa8\xd1_\x13%\xc0\x85\xfe\x1b\xc4O"(\xc0\x9a\xdd\xe5e\x90\xdc*\xc0\xc7\x8f\xae\xce\x88\xec)\xc0c\x83\xf0\xc0F\xa7\'\xc0\xd7\xf4\x8a\x123\x05)\xc0mfSo\xafL\'\xc01\n\xab\xbc/\xcc\'\xc0F>G\xd3"\x8b)\xc0\xb5\xf4Sf\xa0\xdb.\xc0\xa9R\xc7\x98\xacw$\xc0|\x15,x_w%\xc0\xcdh\xc9\xd8\x97X*\xc0\x85:i\xe5\x80\x0b*\xc0\xc5\x0e\xcb\xc9\xe0\xb7)\xc0\xfe\xd1\x88\xe6\xb5\xb6"\xc0\x1c\x07\x0f\x00i/(\xc0;\xb6/\x8c\xbch%\xc0\x94T\xcf\xc2\x83\xb2\x13\xc0\xb7\xc1\xf5j\xcd\xee&\xc0\xb4iB:r\x16)\xc0\xff\x0f\xbbh\xa0{(\xc0\xb7\xd1[\xae\xae\x1a+\xc0o\x13!6b\x85$\xc0\xea\xe5U\x85:\x81\'\xc0\x12\x04>G\xe6\x8d\x1e\xc0\xb7\xa0\x03\xc4\x00\x07%\xc0\')\x08\x15\xb5\x97(\xc0\x8de\xde\xf1\x86a(\xc0%\x8a\xc0\xbc\xdd\x1e%\xc0\x00\xb8G=\x1b\xa4\'\xc09\xb2\xce\'\x0c|(\xc0\x1f\xea\x8aDb\x12%\xc0\xc1\xccu\xd4\x8e\xb2#\xc0\xf9\xcd\xe0\xfe\xf0m)\xc0]\'\xe3\x9f\xa5\x8e)\xc0\x86}\x0e\x88\x11\x06-\xc0iP\x9e)\x80\xe0#\xc0a\x00\xf9\xe0\xf8\x11$\xc0Gm\x14\xa0\xdc\x02%\xc08K\xb6\xff\x1c\xec&\xc0H\xfa\xbap\x12\x85(\xc0\xaf\xc0FL\xf3c#\xc0?!\xc1\xf1\x90\xa3)\xc0\x1dF\\\xa2x\x86)\xc0\x81\x81U\x1a],+\xc0\xf4@\x13\xd4\xdc\x14*\xc0.\x03\x80\x0c\x04\x0f*\xc01\x10\xa8\xf7\x0e{$\xc0\xc56\xd4\x90\xa9\xd5"\xc0\xc9\xd3\xbec\x98\xbe(\xc0*\xd71\xe0\x04R#\xc0\x9c4\xe5\xd3\xf0\xdf\'\xc0a#T\xc1\xd9\x99(\xc0\xcdk\xda\xaa\xfd\xbc"\xc0\xff\x1f\xde\xffda \xc0\xed\x93\xdb\xd2\xa9\xd3&\xc0\x03\xa5\xf0\xd1x\x13*\xc0\xc8\xe6sCj6#\xc04A\xf6_\xb3%\x1f\xc0^VEG\x8b\x1f(\xc0 \xd1\xd1E}1+\xc0\xf6\xe8m>.\xea*\xc0\xb8\xfc\xf5S\xc3b \xc0\xd4\x12\x8a\xa1\xf4\x93(\xc0t\x9aZ<\xe9\xc1,\xc0\x1a \x1b,\xc9$)\xc0\xd4\xfa\x0eZ\xdf\x02+\xc0\xddq\xa6\xae\x1d>#\xc0L\x8d\xd2~\xad\xd7$\xc06U\xe4\xf7\xabz)\xc0SJU\xcb\x103*\xc0\xd4\x1e\xebz\x95d(\xc0|\xde\x897\x1c\x1b)\xc0B]\x04\xd6\xaa\x0f*\xc0\x8b\xd6\x02>\x81\x80$\xc0\x18\x15G\xbbJ\xb2$\xc0[\xce\x89R\x91\xc9"\xc0\x87n:\x83i\xfc(\xc0\xc6\xb0\xf1\xaa\xbb\x8c*\xc0D\xbc*E7\xe7)\xc0\x01\xc1\x8dn3\xe8#\xc0\x8b\xcf\xa8\xa5\x06\x9b*\xc0q?\x13\x86_\xe7\'\xc0\x00\xad\xaal\x86\xaf*\xc0d\x8d\x92\xeb\x19\xbd,\xc0\x820\xb83V/\'\xc0\xb3\x9bp\x08>\x11%\xc0\xed,\x03k\xdc\x0c#\xc0\x90\xa2\xfdK\xdc7\'\xc0\x81\xf1u\xf8\xaf\x1d(\xc0<\xf7\x11\x94A\xdd"\xc0\xc6\xd18\xf9\x08. \xc0\xe1\xc0]LQ\x8a\'\xc0\x0b\x1f\x1a\xcaJ\xc9,\xc0x\x92R\xa18\xf3)\xc0X\xa7\x92\x18\xaa\x86)\xc0y\xd1\x9c\xdc8\r,\xc0x-\xfbc\xd1\xdc*\xc0\xfd\x15\x87\x84/\xc4"\xc0S!c\xdb{\x8e,\xc0\xd5\xdc\xfc\xfcO\x96/\xc0\xad\x06\xfdV\xb0\xd2,\xc0{\x03\xc7\xda)\x95.\xc0\xebI\x1fI\xc7\xc4*\xc0c\x91\xaa/!\x18&\xc0\xdd\xa2\xec\xb9\x8e;(\xc0\xc2\xbc\xb5\xff%q)\xc0\xfbp\x135Gj"\xc0+\xbe\x9cEi\x1f)\xc0\x91\xecI^\x05\xf2(\xc0\xd2\xdcL"fN*\xc0q\xe5\x8e\x7fn\xac)\xc0\xbf;z\x14\x0e\xd8"\xc0\xc3}>+s\xe4#\xc0\xe1\x8dw-Y\xb7,\xc0\xfb\x9b\xb9\x9dWm%\xc0OE\xf1\x1a\xdc\x94/\xc0\xb5\xb1\xe9\x80\xb8\xbb)\xc0\xfe\xf9\xa2\xcad|%\xc0|\xbb\xf7\x1e\x9a\xef&\xc0\x9cz\x9a\x8c\xd1\xa7 \xc0}\x9e\x99\xff\x88\x97 \xc0\xd1\xeb&(!\x80\'\xc0#g\x19\x1aj\xcb#\xc0\xe4-U\x17\xe4\xcf.\xc0\x8783\x81\x80\xc4"\xc09\xc4<\xe5\x8f:.\xc0\xfc~\xd4\xe0v\xad)\xc0\xf2\x8b\x8b\x1b(-&\xc0\x81\xadQ<\x0c\x9e-\xc0K[\xdd.\xb9\x12,\xc0\xcdQ\xc3\x1ag\\*\xc0\xdb\xf4LN\xf8y,\xc0K\xf6\xaf \xf1\x8c \xc0\xc3\xd6;\x0c?\x0b&\xc0\x8e0e\xcbO\xdd \xc0\xfbR\xdb\x14;C)\xc0C\x17\x02\r\xf8q*\xc0\xf9`-\xc6\x8fc$\xc0\x97\x91?\xd8\x17\xa1\'\xc0\xcc\x1e)\xafjf-\xc0_\xa2\xc9\x9b\x81\x97-\xc0"\x1e\x9d/7\x89$\xc0\xe2\xce\x0f\x18\x12\xc1$\xc0oR\xa4\xb1\x8ce#\xc03%lG\xfd\xc9&\xc0\x03\xa0\x8b`\x13D%\xc0!\xb5mL\x13\xad \xc00\x14\xb9\x18W\x9f\'\xc09\xf94\xb3\x12((\xc0\xa4g\x06\xeb\xa8\x82*\xc0\xea\xe2\xb4\x1b\xa4`&\xc0\xb8\xc0}#2\x9f-\xc0]\xa0)\xcc\n\x14#\xc0\xa2\xe3\xdcc\xd4g)\xc0\xa8\xc9\x91:\x10M \xc0\x1d\xfd\xf0\xabx!$\xc0R#\xc9\xaa%u"\xc0\x1c\x8b\xb5\xe6\xc9\x9e%\xc0\x0c\x87\x06\xd6-\xf1$\xc05\xdf\x00i-\xb1#\xc0\xa1\xa6Sh\x9d-)\xc0bW#\x8brv \xc0\xae\xfa\xf4n\xc1\xb7\x19\xc0\xb6\xd7\xde\xc9\xd1_%\xc0\x8d\xf6\x0b\x9f\xc2]+\xc0\xe5O\xf3\x045O\'\xc06\xb8w\xb4-\xb4#\xc0)\xd0\x01\xd6\x08\xd5(\xc0\x9c\xa8\xee+\x95\xc5)\xc0\x7f\xbb\x01:\x16M(\xc0F\xba\xd0a\xaa\r%\xc04\x08\x02X\xad\xb7)\xc0\xa7\xd7"\xb0\x9e\xc0#\xc0E\xf5i\xa5@N&\xc0&m\xa4\xa9\x00\xa5/\xc0\xec\xd8\xedEl\x84$\xc0\x0b/\x18\xf0\xf5\xb8"\xc0,\xe5\x1d\xaa\x9b\x1c*\xc0\x15\x02\r\xec\x05K&\xc0\xd5)\xd1\x8f\x01\xb4$\xc0\xb4\xe7\xab\xabV\x1e\'\xc0\xdd\x01\xb1\xcb\xfc\x00-\xc0\xe1\xed\xfc\x06\xba\xf1(\xc0\x9c\xe3`\xfc\xfc\x18$\xc0*Ed\x86\x12\x9f$\xc0_p&\x86\x14\xd4&\xc0\xe8\xa6B\x92\xbc\xc5,\xc0\xbb\xc3\xf60\xc7\x17 \xc0\x13\xe5\xe0\x04\xf5\x14\'\xc0o\xd5\xf8\xd6h\xe5"\xc0\xc0\xfa.\xd7\xa1\xf4#\xc0\x1d\x969\x06\xef\xa6 \xc0pA{\xdd\xb4Z\x1d\xc0ZB\xda;_\xd0(\xc0}Xu\xd0s\xe2\x1f\xc0U.<Qv\xdb#\xc0\x85\xa4M\xf4\xdb\xbc-\xc0\xd5\x9f\x19&\xe3\x9f"\xc0M\xd5(;\xd9\x10$\xc0L\x8dZ\x0e\xeb\x04+\xc0\xe7\xad\x9b\x94\x8b\x99(\xc0\x07\xd1\xd6\r\xcf\x1e*\xc0\xab\x98\x1eBn")\xc0\xe2\x98\xdb\x1cZ\\$\xc0\xb6\xb9}\x89\x0e\x81-\xc0o\x01\xa0GC\xd5$\xc0\xaa\x11=\xef`\xb3*\xc0\x00\xaffI\xb9\xdd&\xc0v\xdf\xddh\xb9\x13%\xc0\xfe\xed\n|\x16i\'\xc0\nZ1\xf5\xbe\t%\xc0H\x17\xc6\xd7@V+\xc0\x05\xd7.\x18\r^#\xc0&\xeav\xdf\x1fR \xc0`\x13Y\xf5B\x97(\xc0N\x12\x98t\xc7~,\xc0\x90\xcf\xc9\xe0\x06\xc4 \xc0o\xef\xb5z\xde(/\xc0k-\xa2\xf4\xb0\xb0#\xc0f\xc7\x82\x97g\xf2"\xc00S`\xa2\xb5%#\xc0Zwb\x0c\xc3k&\xc0#=\xaf\x96\xf4\xd5)\xc0GX\xd0\x16\x04\x8c"\xc0o\xde\xc1w$\x99.\xc0Jo\xac\xff\xe6a.\xc0G_\xbb7\x98#(\xc0Qj}\xaf\x1f}"\xc0\xae\x01\xbc\t%{\'\xc0\xe9FU\xff\xebO!\xc0==\xa2\x12\x00z"\xc0\xc1\xcct\xe3\xaa\xc8,\xc0\xba\xbbV~\xb2\xbe#\xc0Z\x0b\x00\xdc\xf2\xd7,\xc0\xde,\xa6\x06a\x19)\xc0\x17\x12\xcbB\xcb;\'\xc0Qh\x8db@\x88)\xc0\x1f\x19\x12\xa5\x9at \xc0m\x91\xb1\xb0\xd5\xeb(\xc0\x12\xf1D\xba\xc1\x94"\xc0\x11\xed(vt\xbd,\xc0\xb88\x8eN#~ \xc0\xc38\xe3\xa6t\xf3,\xc0\x83\xa6\xa4\\\xa9\xba#\xc0\x903\xb8\xa8}\xbe,\xc0V1\xaf\xd24H#\xc0\x11\xc2\xc8AV\xfa(\xc0\xa3\xd2a\xfd\x194\x1f\xc0If\xae\x0e\xbe\xd9)\xc0c\xbe\xc1\\){)\xc0\x08a\xd3\xca\xc0\x10*\xc0!\x91\x81\x9b\x97, \xc0BZ\x81\x05\xd0^(\xc0o\xf7\x9c\x05\xc8\x97,\xc0\x0b}\\v\xec\x0e*\xc03u\x17L\xb4\xf0)\xc0\xf8n>\xed\xd3=+\xc0#\x19q\x97\xf1\xe5"\xc01\x7f\x8286\x10(\xc0h2$\x9a\x87\x88(\xc0{\xe2\xc2e!\xb7#\xc0\x84\xa2\x05JZ#\x1f\xc0\x98\xe1\x00WJ\xee&\xc0\x18b\xe6[\xa7\x05%\xc0\xb3\xcd\xf5\x98\x10\xc9+\xc09I\xeb\n:D)\xc0\\\x1a\x0b\x02j\xf6-\xc0\xf0\xaa\x08\xa0\xb0`(\xc0j\x11\x90r\xdd&\'\xc0\xa3\x18\x8c\xb0\x1b\x14$\xc0L\xc4\x8bO\xba\x1b(\xc0\x9d%\xca>{\x9a.\xc0\xe9\x1d\xd3{C})\xc0\x1cn\xa2%\x02.(\xc0\xb6n(\x0e\'\xd9!\xc0\x12V\x8d;@\x8c)\xc0#\xec\x17\xc74\xca)\xc0\xc3f\x04\x82\xd1\x9d,\xc0\xe3\xf4\x9bu{\x16*\xc03\xe2\x07\xfdbY(\xc0\xd6\xfd\xca\'\xbat.\xc0k~\x0f\xe3\xe2\x84(\xc0Qs\xc6\xd6\x9c\x93.\xc0\xc6\x88l\x1a!\xcb\'\xc0\xb4b\xfb$\x87p)\xc0\xa7\xd1\xc8\xb5\xfe\xde)\xc0\xb0\x16#\x82\x83B)\xc0\xb8\xa8\xcd\xd3\xa9\x98(\xc0K@\xea\xa3Ce \xc0n\x8f\xdci\xcdh)\xc0\xd39Ay\x9a\x9d)\xc0\xf9\xd4N\x11\x13\xb2"\xc0c)\xe9)fz\x13\xc0S\x02\xdfE\xd3\x1f*\xc0=\xd1\x96\x9eI\xee#\xc04\xb3\xa5\xa9\xb2\xc9#\xc0\x1d@{jF{!\xc0\x05Tw7\x84##\xc0\xff\x1dq\xcf\x9e\xf9(\xc0\xb5\x94\xc4\xe4\x990)\xc0\xa6\xd3n\x1f\x9cy \xc0\x90V\x14g\xe9\xaa&\xc0\xc5W\xdeE\xdc\xb1#\xc0\xea\\\xf3Z\xebw,\xc0\xb0\x08C\xc0^\xb5,\xc0=\xe3\x8e\x02\xfd`&\xc0\x03\xfbJ\x94\xd7\xaa\'\xc0\xa2\xdd\xae\xe7\x9f\xc6+\xc0\xa2\xd6\x99\x0f6<#\xc0\xb1\xfbL\xcd\xc2\x15+\xc0\x1f;P$\xa4\xc0)\xc0\xc9\x13\x03\xdd\xed\x89\x1e\xc0\xb0\x1a\xff\x92\x9f\xac)\xc0\xed+\xa8]\x17\x16)\xc0\x13\x0f\xa5\x04E\x04-\xc0\xa8\x8e]\x11*\xbf,\xc0\x18\xbf\xbc?"\xc6"\xc0\x84\xd7\xab\x80s; \xc0\x93\xa9\x01\x9b\xce\xaf)\xc0S\x11\x10\xb0.\xb3)\xc0\x1c[\xba\x0b\xdc\xd5$\xc0\xb7\x07\x90\xcb\x01\x87\x18\xc0\xb1C\x0c\x10#9"\xc0\xfc\xd4\xe7\xae~\xe3%\xc0\xff\x86\xd1\x89\xa1\x16%\xc0\x81\x7f\xa8\xdfFj%\xc0\x19\xe4|-V\xdd#\xc0\xb0d\x93m\xff=\'\xc0\x03\x06?\xe1<\x19)\xc0\x0e\xc6\xb0\x97\x89\x00-\xc0\xec\x80\xff\x16-&%\xc0I\x8b\x02$\xcdT$\xc0\x95\xc8-6\x92\xa8+\xc0\x01\xe7p$\xed\x80\'\xc0\x1c?[M\xd5\x8b*\xc0\xda\xc7\xd9`j\xa5\'\xc0IxIb\xfe\x1c)\xc0_\x8ff\x8c\xa4P(\xc0\xca\xfb\xc3Lj\xdb$\xc0W\x88\\b\'()\xc0\x93\xa5\xa9\xa2\xa83#\xc0\xf3\x06\x94\x84\xab\xd1$\xc0\xcd\xabAYD\xf5&\xc0\xe3d40j\xa2-\xc0m\xed\xd9X&\xa5\'\xc0\x84\x83\\\xbf*W&\xc0\xb7\xa1\xde\xb1\x19w \xc0G?\xd7\x9b\\\n+\xc0\xb8)A?o\xff"\xc0\xce\xceNb\x94\xa5\'\xc0\x93\x8c\x86\x18\xf74)\xc0\x89d^b\xce\x1d"\xc0G\xc5Q\x92\x0c\xbb(\xc0W0\t(\xdd\xcd%\xc0\xa6\x90\xeb\xc4;\x9a\'\xc07^r\xa7\xe5\x99"\xc0\xc0-{j\'\xb7$\xc0\x08\x92\xa5\x96s\xa1(\xc0\xdf%v\xee\xa9\xd3&\xc0i\x01/9\xff\x07#\xc0Ba*\xc0\xaa\x9a\'\xc0\x8c>\x0b\xdaa\xa9\'\xc0@\xc4\xd7\xf8\xfb\x9c*\xc0t\xaa\xfcm{]#\xc0/@\xa5\x8a0z$\xc0\xc5i\xfc:T\x88\'\xc0[\x84[7\xc5\x9c)\xc0\xecES\x93\xd8\r*\xc0\xf8\x91\x08d\xc4\xba,\xc0\xaaN\xff\xb6\xe5r)\xc0\xaaC\x1c\xdd\xa4\xcd#\xc0\x87\xf2\x8c\xa0\xf0T&\xc0{\xef\xd9\xf3\x9d\\ \xc0\x01\xa2%.$\xd5\'\xc0\xd0\xad\xc5\x19D5#\xc03\x9d\x18_\xc1-&\xc0r\xa5\x8c\x00%\xd4,\xc0\x07\x07\x0c[\xfd^$\xc0\xca\x9b|WS\xf1*\xc0\xa1\xe49\xa9E\xc3-\xc0q16\x9d\xab\xbb*\xc0\xca\x04*?\x85\xf8,\xc0r\xe2\x05\x85\xb5\x13,\xc0\xf3\xdc4\x85\x16t&\xc0\xee\xbd~\xb3\xb4\x11%\xc0\x93\xf6\xb9\xb05\xd4$\xc0X\xd3\x13\xd9\xe8v"\xc0\xc8\xc07\xa4\xd5C+\xc0_\xd6\xde\'W\x19\'\xc04\x16\xa0\x837\xe6#\xc0\xea\xc4\xa4\xe1h|,\xc0\xc6\x1b\x01n*\x96\'\xc0\xe7\x95\x87\x17\xef.\'\xc0r\x91\xe0\x0c\xec\xe4\'\xc0\x94\x12HnUf*\xc0s\xba\xdd=\xe3\xda"\xc0\x89(\xa8E+w#\xc0{\x0b\xf6\xf1=\xae)\xc0f\x8bT\xd0\x16\xdd*\xc0\xd0\xc9\x04\x18\x16\\+\xc0dFC4]\xd1,\xc08\xbf\xdeM\xb5\xb3)\xc09\x99\xa6\x02\t\xd5(\xc0\xd4\xe4\x8d\xa9\xc4\x94,\xc0\xb0+\xf0\x0c<\xf6 \xc0V\xf9\x8f\'\x8a\xe9&\xc0\xfa6P~V\xdf*\xc0\xa6+\xdd\x92\x8f\xf0!\xc0\xc4\x97_gI>#\xc0\x80R3\xdejf \xc09\xc2\xe4\x11\xd4\x0e\'\xc0\xa4c\xa7k\xf8\x81$\xc0\xaa\xb1\x10]\xb4\xa6-\xc0\xfcDw\x9a/\xeb,\xc0\x85x\xa5k\xb6\x98-\xc0BA\xb8+\xb6\xfa*\xc0\xdc\x05Ka\xa0\xee&\xc0pZ\x1a/\x14\x05-\xc0\x02P\x16\xba\xfd\xf0+\xc0\xb4&$y\xa7t)\xc0Z:{\xdc[\x04*\xc0Z\xfd\xa3\x13vd \xc0\xf2~\x16\xce/\xd2 \xc0\xe5l\xc5\x8d\x90\x8e&\xc0J\xb0\xf9\x99\x1a|\'\xc0\xadX\xfd\xa9\xfe\xe1)\xc0N\xb1?x\xc8u)\xc0\xf9\xdbz\xa9\xf8m#\xc0\x1e\xcfc?\x1aL#\xc0\xcb\xdfC\xe8\x16\xfe*\xc0H\x83.\x9d48.\xc0\xa4`40N\x98+\xc0\x80\r\xa1\xd4\xd5\x8a)\xc0`\xe9\xde\xd1BI)\xc0\xa1h-\xb8&A$\xc0:\xb0E\xf9}l,\xc0CW\xc0\xca\'Z&\xc0\xe6eQ\xb0jz,\xc0\n\x14\xf5\xbfR\x16(\xc0F\xe9\xdf~\xdb\x10#\xc00\xef#\n\x18\xa5\'\xc0\xdc1\xfd-/\xfb-\xc0\xcaN\x99\x9f[^$\xc07\xe5V5\xb0\x1c+\xc0\x1e\x87\x909O\xba\x1e\xc0\x14\x04R\xaarC*\xc0\x80|\xe7\xc4=\xb4)\xc0P\x8c\xe8\x05*\x95.\xc0\xfc\x15\xce\xdb\xdc8)\xc0\x8a\xf3\x9a\xb5_\xb7+\xc0\x15\xe0\xe7f*\xd8"\xc0\x8f\xd4\xd9\x18G\xf2(\xc0d\x1a]\'6m)\xc0\\\xf4\xb5\xac\xc7;&\xc0\xb8\xb9\x03m\xcc\x95/\xc0q\xba\xe4j\xa0\xca"\xc0\x05_Zfs\x80&\xc0\xac\xe4\x18\xd0\xbc*#\xc0dbyX%\xc0)\xc0T\x0f\tJ\x1b\xb7)\xc0c`\xe3\xb3-r*\xc0\xe8p_\x01|\x8e,\xc0\x1d\x9b\xa8\x95\xdb\x9d+\xc0\x90\xef$\xa8\xa8\xe9*\xc0\xfb\x17f\x07\xd67#\xc0\xba\xc1;a\xfd\xe7\'\xc0\x13_Ff\xb7\x9c$\xc0\xfd\xfe:\xe0\xab\xe6(\xc0\xab\xf1\xf1*\\n\'\xc0\xfd\x9f-\r\xdfs\x1e\xc0\x86\xa4\xef\x15\xbc\x97)\xc0\xeb`\xb3\xc5v\x8c \xc0\xc9\xaa~<\xd8\x0b%\xc0]\xb30\xab\xb0,+\xc0\xf1\xb7_\xd6"\xce"\xc0\x0f$\x9f\xd7\x8fE,\xc0\xacb\x1c\xf5h\xc6"\xc0\x05\x1a)\n\xef\x96.\xc0cN\xb1\xf9)\xd4&\xc0\xb7]\xac\xce\xd2\x04)\xc0\x0e\xb4\x17[\x8d4 \xc0\xd6\x0c\xff\x18`\xd6,\xc0\x01\xc9\x96\xd0\x82S+\xc0\x95\xc3\xe1e\xde\xd5(\xc0@"\xe1\xddT\x9b$\xc0\xf0\xcc7\xf4\x8cl.\xc0\xeddT\x1b\x08p$\xc0\x9a.GJ\x83?/\xc0\xa4\x8c\n\xb0t\xd2#\xc0\xfa\xe2T\x86q\x84,\xc0\x1a\x19C\x99\xdaC+\xc0\x12\x82\xad\x8b(\x83*\xc0\x88\xde\xfd\x01\xa7\xdf$\xc0V\x96\xa2\x8f=\xdf)\xc0f\xb6\xd73\x17Q/\xc0l\x8aZM\x06\x0c#\xc0\xe2\x9f\xa1\x04\x98\xe0"\xc0B\xb4\xdd\xab\x8d|$\xc0\x95#\xf7\x9b\xc1T"\xc0>z\x92\xff\x1c\x15)\xc0\xc4\x0e\xedJ\xe6\xb8.\xc0\x8f\xd0\x17\x87\xb9\xbc$\xc0\x99\xfa\x1bs\x91\xae \xc0\xc6\xacU\x1d\x06\xf8$\xc0\x86\xd7\xc4\t\xb0\xc7\x19\xc0\xdb`3\x82\xb9\xaf%\xc0gLA\x95\x1c0)\xc0\xbae\xcdB?\x04+\xc0t\xe4s\x8c\x8e\xce \xc0\xc1h\xf2/!\x86(\xc0\t\x9fi\xe9{\x03#\xc0\t\x1bGSD\xbe)\xc0\t\xa5U|\xcb\x9c!\xc0)\xc4\xd9$\xb1\xa6 \xc0\x92\x7f\xda6\x00\x98.\xc0\x04\x1d\xb8G\xed\xd5\x1e\xc0\xe9i\xd4\x91c\xba\x1e\xc0o8\'\xff\xffD$\xc0\xd61\xd1\n\xd0\xdf+\xc0\xadP1\xcd3r#\xc0\xa3\xfb)[CH-\xc0^\x9aoC\xf6=+\xc0\xe0\xeaS\xa6-\x84\x1c\xc0#F\n\xa0\x8f_#\xc0\x88\xe5]QB\xa0,\xc0\x8f\xad\x1c\xfb\xcc$&\xc0(e\x10L\xb9;\x1e\xc0T\xb2\xf5$|\xb1,\xc0 \xff\xb41\x94\x00$\xc0V>\x99\x1d\x82q&\xc0#\xc9\x8cL\xa5\xad)\xc0\xe3\n\xba\xc4\xdc\xd8"\xc0\x91\x99\xe7\x18\xd7m \xc0:\xccf\xa5G\xe4#\xc0\xf1\xd6$\x8au\xf3)\xc0\xdd\xebA\x8b\xa1p(\xc0\x08\x84@\xf7\x86\xd4.\xc0\xbd|\xa9[:\x0b*\xc0\x9b\x0e3&\xbb\xbe\x1a\xc0\x9dWlF\xe5l \xc0\x9b\xfb\x7f\xf4\xa4+\x1f\xc0\xf6\xc7\xea\xf0\xeb\xc7\x1e\xc0\x83\xc5\xee\x89\x19\x0b*\xc0X\xf4\xde\x92h\xa0*\xc0\xb6\x10\x88j\x81\x1b&\xc0S3PP\xed\x81!\xc0d\x16\xd9)q\x99(\xc0Qv\xbbu\xb5\\-\xc0\x1fy\xfd\xeb\xf7\xd4"\xc0L\t\n\x0f\xa5\xe4#\xc0\xc8\x12U{){,\xc0\xe1\x80\xd2~\xc3G#\xc0U\xc1\xac\xc7\x8c\x17)\xc0\xec\x15\xf3\x18@@,\xc0\xa1\x83F\x07`\x97.\xc0z\xb2\xc9\xcf\xb7! \xc0N\xe5t\xd6\xa5&\'\xc0\x9d\x93\xcd\xddG7.\xc0\x13\x00\xee\xa7\x19.\'\xc0\xac\xe5\xf1\x7fv\xdf)\xc0\xc90yX\x17s,\xc0A\t\xd60\x9b\x07,\xc0\xb8(\x87\xe0\xb3_,\xc0Mf\xbck\x82\xc3!\xc0\x10\x8bu\x17\xd9\xc3)\xc0\x80\x1d#+U\xf4$\xc0\x95\xf9\xeb\xd0\x83\x8c(\xc0\xe0Xm\xbfd\xf9(\xc0R?\\\t\x970&\xc0\xb8\xf5O\xc9k\xae)\xc0(\x9dp\xd4,\xe9(\xc0\x95\x1e\x92.\xcf\xc3*\xc0W\x06r\xd1\xb9\xf8-\xc0\x96$}\xc0\xd8\xe9&\xc0\x04\xcc\x8a\x15\t\x84\x1f\xc0\x00\xfa;U\x12n.\xc0\xc5\xf2\x00\xc4e\xae)\xc0\x18\xd2\x9c\xa7C\xb3(\xc0]\xf4T\xa4\x19z \xc0\xbd\xd0\xc8VYd#\xc0\xc2i\x9f\x02\xed\xbc \xc0,-{\t5C/\xc0V\xaa\x9a\xafr\xe5,\xc08\x00\xe7\xbc\rL!\xc0\xee\xe8)y\xe2\x06#\xc0jm\x95\xdasA)\xc0i\xd3\xbeN\xc6\x92.\xc0\xa1\x85\x95\xe0G\x81$\xc0\xc0S\xe6\xbd\x04\xd5*\xc0\xf2V#\xf6\xae\x01#\xc0\xa0\xe7\xfc:I|\'\xc0J\xd7X\x86\x1b7.\xc0\xe3\xdc\xd6\xbc\x7f\xe7(\xc0\xdc\xd9*(\xb9n\'\xc0\x19\xc1\xe2\x02\xf33.\xc0O\xac\xcf\xc7\xb6\xde-\xc0\xb4\x110\xeb\xa8\x17)\xc0\x8b\'cB\xbat.\xc0\xd5KC4\x80\xe2$\xc0\xce\xf7\x8a\xf6\x81F(\xc0\x1a\xd5Fa\x16M#\xc05\x14\x13\xa7D\r(\xc0\x1f\xf3D\x9a\xf9\xab(\xc0D\xf0(Q\x88J(\xc0B+\x118D\xc4#\xc0\xb7@\x05\\\x1e\xdf$\xc0\x9d\x7f\xadT5\xde)\xc0\x19\xc1\xcf\xd2\xf3\x83#\xc03\xc8\'\xb9D\x0f*\xc0\xfa\xa6\xa2}\x97\xf1)\xc0\x8c\xd6\x844\xb60\'\xc0h\xba\xc3\xfd\xf4\xeb)\xc0\xb7\xdf\xef1\xef\xf1$\xc0\xdey\xfde\x03\x96/\xc0\xad\xd8U\x90\xd3\xec*\xc0\r\xc2\x9b\xc8>\xc6\'\xc0\xccx\x9d]\xac\x1b#\xc0$U\\\xd4\xce[%\xc0\x95\xda\xc4\xfbn\xb3)\xc0\x02\xca*\xf8\xeb)#\xc0oO\x1f\x9f\xe3\xd5(\xc0\xc3\x86#U\x96`\'\xc0\x05.\xce(\xaeX#\xc0\xd5\xb1\xd3\x97\x1d\x91)\xc0\xd9t?\xe0cj\'\xc0x\xd3\xbav\xd7\xbb(\xc0?n\xed\x08\xcd\x99\'\xc0\xe7GV\xfc\x95=%\xc0\xc7\xaeUrC\x9c(\xc0ss\x9aF\xd8v\x1d\xc03\xf1\xe3\xce\x0bb*\xc0D\xb1z$\x92=.\xc0Z\xd1W\xec>\xbb%\xc0\x8cTY\x0c\xea\x8b%\xc0VN\xb9\x1a5\xc9"\xc0\xf0?\xf3\xf8e\x82%\xc0\xad[5\xdb0\x8a\'\xc0\x83\xbb\x00K\xaf\xa7*\xc0\xdc(\x0bs\xc9\xdf"\xc0\xe5\xec\xc2\x12\x05\x06#\xc0J\xa1\xaa\x97\x1c\x80\'\xc0\xa64\xbd[\xa1\x90*\xc0\xd9y\xf7\x03E\xc3&\xc0h\xf2\xe6/b\x99\'\xc0n\xee\xf9m&\x8a*\xc0\x94\xc4s\x14\xf4.&\xc0#\xda9\x08b\xdc\'\xc0\x07\xc7*\xa1\x19g\'\xc0n\xbac,(\xa3\'\xc0\x92\xa4\x1ci\x7f\x9a(\xc0\xb9"\x91RY\x80\'\xc0\xf5r\xd6&5\xa7\'\xc0W\xf4\x97V\x13\x9e+\xc0X\x86\x8e\xf9\x97\x99\'\xc0\x1eA\x9a\xe0\xe3\xd3!\xc0\xf3RV\xef\xfd\xa4%\xc0i\x9e\x1c\xf8\x154\'\xc0[\x01\xb45\xf0\x84\'\xc01T\xc0]a\x07+\xc0!LG\xcf\x82\xb3\x13\xc0-\xbc\xc3\xe3\x19[\'\xc0\x86\xa28\x07\xe2\xdb!\xc0\xcc\xc1\x83\x1c2\x84"\xc0#\xc4B\xb4[\xd5,\xc0i|K0]\x9d-\xc06\xe9\x9c\xee\x04I#\xc0\xf2z\xd6*\xa2\x03)\xc0\xb5\xa0l\x86\xe8[)\xc0\xeb\x86\xe3\xdc^\xc4,\xc0\x94bc\x13\xa9\x97-\xc0^\xffQ\xb6\xa0\xf8(\xc0qt\xe4\xa5\xcdL/\xc0Z\xdc\xd6\x0e\xf1\xb4.\xc0\xe7v\x15\xd5=\xb9*\xc0z\xfe\x13\x13:\xde#\xc0\xed\xde\x10\x0e`\xdb(\xc0Ye_FPy!\xc0\xca\xb1(ZQ\xc0+\xc0\xa9\xc4\x15\xa1n\xca#\xc0\x1c\x07TR\xf1\x8f(\xc0?Q\xd7Ai\xa1)\xc0K\x95\xf7T\xeb\x9e)\xc0#\x08\xc4\xdbm\xe5\'\xc0K\x9d\xd5\xb4\xb8\x15)\xc0\x97\xc9?/t\xf0&\xc0dgLI;\xdb*\xc0a\x16G\x8a/\xb9)\xc0\xb3`\xfbp\'\xc9,\xc0\x15]\x1a\xf4\r\xd4,\xc0\x17/=]\xdb\t%\xc0\xd4}\xa9\xda\xf8\x06%\xc0\x93\xf0\xbc\xdd\xa9\n%\xc0y\xd2A\xf2\x85\xe1*\xc0\x0bl\x82^\x1e\x17*\xc0>\xbb3\xcb\xb8\xf5&\xc0?{\xe1}\xdd\x1f*\xc0W\xb7\xb4/o\xe3&\xc0\xa7\xf9\xf7\xd3w\xf5+\xc0>\x99w\xdcP\x9c)\xc0)\xa8\xbc\xaa\x90\xe8,\xc0?\xef\xc8\xe0J\xf7,\xc0\x05\xdazFh\x82)\xc0s\xb8\xdb\xd6\x16\xf5*\xc0!\xdd\'\x0b\x8e\xd2(\xc0\xca1\'0\x07\xeb&\xc0%\x02\r\xcd\xb8\xdd(\xc0\xaa\xf4Ls\x1ei)\xc0\xa1%\x86\xe1\'?&\xc0\xd9\xc5i\x96Xk(\xc0\xe8\xad\xc3\x7f\xc6\xbb,\xc0\xc5_\xf9\x11~w(\xc0\xe3\xb1\x92\t\xbd\x12#\xc0\xabV\\\xc3\xca\xf7\'\xc0^>Q_\xe9\xc0(\xc0\x84\x94\x05\x03\xcd\x86#\xc0\xda\x87\xc8s\x03\x86.\xc0\xb4\x98\'fR\xb9.\xc0\xa1\x91~X\xd5\xe5.\xc0gp\xba\x9c\x15o)\xc0\xfd\xb5\xe6\x10\x11\xef,\xc0\xe3sE\xc1\xadz)\xc0J \xf9\x88\xfa\xe3"\xc0\xd3\xe7#\xfb\xfd\xc4,\xc0^\xd6\xdf\xd2\xa4#+\xc0\x89\xc5\x1b\xb3\xb2](\xc0\xff><\x82\xb3\x8a)\xc0\x15q@\x14\xfdv,\xc0\tH\x19\x97,})\xc0\xa0\xf1\xaa^\xc0Y(\xc0t\xe9\xb2\xe9\xa8) \xc0/\x96S4O|*\xc0\x7f\xa5\xcb\x98\xa7\xbd,\xc0\xe1\xfe\x10\xe2u\xa5-\xc05\xd0\xabqJ\x9b-\xc0\xa8\x94k<.p&\xc0x\n\x7f\x9b\xe9t \xc0\x97\xbc^\xbe\xbaj \xc0\x1buY\xaaP2(\xc0\xec\xcf\\\xc8\xb3\xd1\'\xc0m\x9b0\n\xa9\xf4.\xc0V@{\x1e\xc2\x99\'\xc0\x10<\xaeWh\x19)\xc0\xdb\xd6\xcd\xefl\xdc$\xc0\x9e\x81*\x86\t\x8a)\xc0J\xe1\xe0\x11\xbb\xd0$\xc0\xe8>h\xca\xfe\xb9,\xc0\xa9,\n\xe3\xf4\n+\xc0_\xbfp\\\xfb\xaf#\xc0\x01\\6V7\t*\xc0\x94\xfb\xb4\xe3\xce\xee$\xc0\xe2U\xe9\x7fIz$\xc0\x14\xa9R(]\xd5\'\xc0\x03\x0f\xad\xfb\xb3B,\xc0\xb1\xb4~\xc3\xe3{(\xc0\x9a\t\x03\x1bh;(\xc09\xc5\xc8\xf4\xfd\x99(\xc0Hv\xab\x9c\x1a\x13)\xc0\xa9D\x98\xc3\xb1\x10*\xc0R)k^\xdb}!\xc0\x92\x10\x02\x9c\xcc\\(\xc0\xd3\xe4,\xaa\x13\xb8-\xc0N\xe8\xd7\xbf\x94\x9c#\xc0\xb4Y\x1cx\x9aw)\xc0\x1am\x9a\xc0\xa7\xc0.\xc0[L{\xc98\x80.\xc0\xb9$\xae\x85*K\'\xc0\x8a_1\x8b\x8d\x12,\xc0\xd6g\xba\xb2\x85\xc9#\xc0\xabH\r\xb0t\x95%\xc0\x0efz\xaf\xa0\x16#\xc0lA\x1d\x83\x87\x96*\xc0\xb6\xd6*\x0f\xfe\xbd\'\xc0\xd9O\xceR\rq \xc0\r2\x14\xc2\xafd\xfe\xbf\xedYI\xbf\x12\x03-\xc0\x07\xe0\xa0{i\xe9)\xc0 \x0b.\xb6\xd0_+\xc0\xcd\xd9\xab\x0bS\xce"\xc0i\'&a^r.\xc0\xba\x16"\xeed6#\xc0\xe9b\x1c\x82\x9e\x91-\xc0Nu8\xec$\xa0!\xc0\xc4Y\xc9\x89KU)\xc0\xd2\x8b\xeb%\xf4w(\xc0YN\xc7\n{\x19#\xc0\x91\t\x0cD4\x82)\xc0\xb9\xec\x94\x8bd\x8c)\xc0\xe1bk\xf5$\x10,\xc0\x9e!\x04d7\xe3+\xc0K\x87\xf3\xc4\xc1\xfe*\xc0\x13\xb4\x08!"\xb4)\xc0e\xac\x8f\xb6\xba}\'\xc0\xac\xe0! \xfa(+\xc0\xd6\x92\xe3P\x0e\x8a.\xc0e\xc9\x18\xbaN\xbb.\xc0\xf3\xc6RWk\xa7*\xc0u\x94\x96h}\x11*\xc0b\x84\xe6\xe6\xa0\xc5!\xc0(o\xe7+\xf5\xa3%\xc0r\x82\xbe\xc6n\n*\xc083\x19\x1b\xd3\xbb\x1f\xc0\x82\xffz\xe2u\xe1-\xc0);xj\x9f\xa8-\xc0t^W{\x93V*\xc0\x82_\xa1\x1ba\xfc)\xc0M\x0cD\xdb\x99\xf7)\xc0\xf6\xed`\x07v\x06*\xc0\xd8\xe3\xfc,h *\xc0b\x9b\t\xb9<q(\xc0D\xca\t#{\xe8 \xc0\xd4\xe3\xf5m,\x02#\xc0\xd1\x8aS\x89}\xf8+\xc0\xcd\xd9\xb4\xe8\xc92 \xc0\xc0\xd5\xf3\x9fG\x0b#\xc0\x00\xd4\x08\xb1\xe0N-\xc0\xfbf\xb8\x92\xd2\xd4\'\xc0\x9d\x81\xed\xb4\xac##\xc0d\x96S\xdd\xfa\xed(\xc0\xf9t\x00\xe7v\x07&\xc0\xfe\xf11\x07\x87\xf8(\xc0\xbd\xe1\xca7\xcd9.\xc0\x85\x97\xa5\x87VE#\xc08\xc2\xb4wX+\'\xc0\xe8\xc9v\x12l\xe4)\xc0\xf2\xfd\x9bio0#\xc0\xf8\xbe\xc1o\xbe\xda)\xc0\x03\x1f\xb4V\x8d\xd2)\xc0\x08\xc3[!(\x00+\xc0\x8d\x92a\xb3\x99%)\xc0n7\xc00\xd8e&\xc0+\x08\x1c\xcaJ\x97.\xc0\xfc\xb0B\xb6\xd4\xb3#\xc0&\xd4=\x91n\x81$\xc0\xddq\xde2\xd8\x9f-\xc0B\x91\xf2\x85\xf6q,\xc0\\?&`\x83R)\xc0%\xa8\x05\x06_a \xc0\x01@\x1a\xb4\xa4\xe0#\xc0,\xfasI_\xfa#\xc0\x8ev\x9cW\x99L \xc0\x1b0\xe1\xf4\xd0\x00$\xc0Ep\x9e\x85\xe2\xc4 \xc0\xf46\x1fsYo%\xc0\x8c\xef\x9f\xff\x9a\xa7\x1e\xc0N\x95YW\xbd|,\xc0(d4\xd8m\x16%\xc0Z\x14\xf6\x87T\xd6#\xc0\xc3\xcet\x7f\x96\xcb(\xc0\xf1FZ\xab\x0f\xc4"\xc0\xde`\xb0>\xeb,\x1f\xc0~\x7f7\x8eQ,\x1f\xc05\x9a\x11w\xc5D)\xc0W>\xbd!\x15\xec#\xc0\xec\xf5\xf6T\xa5\xfc-\xc0Ls\xff;y%%\xc0\x93\xca\xf2\xe2d\xdb\x1e\xc0T\xc7Jd\xa0\x0b+\xc0\xdb\x07\xebU\xcb\xf9$\xc01\xf1\xfb\xc9S\xb5(\xc0\x90T~\x1e\x10l/\xc0\xcf?\xd5\xaa\xe5;#\xc0{\x8f\x9a\x1c\x1f\xae(\xc0y\x14\xcf\xd8J\xb3(\xc0b\xc0\xd1\xc1\x8d\x03%\xc0\x03\xa3\x1e\xa0\x1d~$\xc0\x18\xb9\x81_Q\xd9(\xc0\xa7\xcc\xdc\xa8\xcc\xef*\xc0tn\xea\xfc_R&\xc0A}\xc1d\x1b\x9c(\xc0\xc2\x03\xc2^K\xd4(\xc0\xc6\xc7\xe3,\xca\xe1"\xc0\x0b\x8bHS\x11g$\xc0\\YX\xed\x89\xb6+\xc08\xaf\x0f\xf5+\xf8*\xc0\x93\xcf\x88d\xfav,\xc0\x06`\xdd\xb3\xa4\x89)\xc0\xb3l7\xbe\x86t(\xc0\xe0\xd1\xd1\x16\xde\xae*\xc0"\x9b\xdf\xab\x08\x84.\xc0k\xa1c!\xcc\x9e,\xc0\xf9\x06N\xa1\xd2\x19#\xc0\x07\xa8v\x1f\x83|(\xc0<\xd4\xd4\xc9\xec\xe5)\xc0\xd2K\xb1,rr \xc0[vI\xeb\x19\xd2)\xc0\x05\xf3\xc3#\xdb\xf4)\xc0\xa0t\x1c\xa9\x97\n*\xc0\xc9w\xee\x05\t\xe5)\xc0\xad\xfb\xfb\xec\x98V$\xc0\x07\x81\x19j\x1e\xa3,\xc0rL\xe5j\r\x7f \xc0\xc8^H\xf9\x82\xcd#\xc0\n\xa8\xd9~\xb3t \xc03j\xb7\xd6R\xb9\x13\xc0\x85\xb3\xd1\xcd\x81\x1c&\xc0G\xfc\x03\x89D\x80%\xc0\x90\xe2_Az](\xc0\xb4^\x89j\xb51(\xc0\xfeR\x1c\xb0\xf0F\'\xc0\xb6\xab$\xe9\x85t"\xc0\xaei\x82?\xbf\x8a\'\xc0\x13`S\xecV{\'\xc0\\G\xc3L%\xca)\xc0\xc3\x1f^\x0f\x7f\xeb)\xc0\xa8\x144\xf7\xc0\x11%\xc0\x88\x7f\x98=~~/\xc0\xb9y>\xbf\xd0\x13*\xc0\x8aZ\x9ah\x0f\xac\'\xc0\xf3\x07\xc9\xc9\xc49$\xc0sL\xcd{\x1a\x94(\xc0[\xe96\x9b\x03g\'\xc0V\x907vz\x8c%\xc0\x94\xc6B9\xa7\xa5*\xc02\xaa\xc9%Ky)\xc0\x9f\xfd\n\x9a\xb1\x83\'\xc0\x0c\xcb)\x05\x17\x80\'\xc0\x9eD\x16\x8f\xc5\x9d\'\xc0\xad{U\xb1\x1d\xab\'\xc0\x85G\x1ekC@\'\xc0\xfa`z\x8c(\x99\'\xc0\x05%\x93\x918\x87\'\xc0\x9a;Xh\x02\xb4-\xc0\x89\xd6\x84Hu\xaf(\xc0\x16\xc5\x89\xdd\xea\x1d\'\xc0\xe8\xddUA\x01\x8c)\xc0\x03\x81,j\xe0\x11(\xc0<\\\xd9Y[\x9b)\xc0\xf4+w+\x96y)\xc0\'<\xf92e\x85*\xc0@\xc8\xf0\xa0\x90\xda&\xc0\x9d\xd6yD\x8aW+\xc0\x11\xe1\xa1S5\xd7,\xc0\xcd\xc1D\xe4\x99\xff!\xc0\xb5e\xebQ\x8cR.\xc0\xe3^<4\xb3\xd8\'\xc0x#\x08\x9e\x06\x00+\xc0T\xed\xfb\xc7\xd2\x9e)\xc0]\x8b\x08\x13\x95j)\xc0O\x19\xbc\x07 \x03-\xc0\t\xec\xbc3\x94\xe8,\xc0\x9f\x83\\v\x00\xa5#\xc0\xeaR"\xe8\x00\xee\'\xc0\xba6\x9d\xe4\xfa\xbc,\xc0\xa8r{X(g(\xc0\xc0\xbc\x8c\xedq\t+\xc0\xd1\xdb q\x92\x16$\xc0?\x9f\x9e\x0eo\xe8)\xc0\x80d\x18\xcd\xe4=(\xc0  \n\x889^(\xc0\x04\x08\xc5\xdf\xb4\x15&\xc0\xa0\x80\xac\xbe^\x8c)\xc0\xcb|\x86gq.(\xc0m\xaax/\x86@.\xc0\x11\xd8 \xef\x00\\\'\xc0e\xda\xb2$}%(\xc0\'#S\x88\xdb`\'\xc0n\xad\x15Z\x9bw.\xc0\x18\xcf\xf4\x03\xefn,\xc0\xd7\xf7\xca\xbaJr&\xc0n\xb1\x8c~b\xd7*\xc0\xb3\xe3h\xfb1$(\xc0l\xaa\xf5\xd5\xc8\x01+\xc0/O\xee\x8f\xac\x1c)\xc0#\xe0\xa1\x97\x1e\x18(\xc0\xa3\x07q\x11f\x19+\xc0c*\x1c\xc2\xf0\xcb&\xc0\x8b\x18w\xe2#S(\xc0\x99P\xf4\xcf5\x12)\xc0\xfe\x80\x9fd\'\xce$\xc0\x90\xc1\xbfE\x0b\x17#\xc0\xfd\xa1s\x87,\xc9(\xc0\x9b\xfb\x91\x96\x13\x12)\xc0\xa4\xec\'7\xca\x8d.\xc0\x99\xc9i[\xd2\x17)\xc0\xfa\xd0\xeam\x12\xd4)\xc0\x1bJ\xca\xab\xc1</\xc0\xd6\x009\x081p#\xc0\xa2\x9c\xc1G\xec\x0b/\xc0i\xdf\xdf\xee\x03p \xc0\xc3l\xf9\x1f\x00\xca+\xc0F\xbe\x9e#p\x9c\x16\xc0A\t\x0c\xcbP\xeb*\xc0 *\x8d\xf2\xd7\xef"\xc0\xa0*_\xad*\x16%\xc0\xadFZUHQ/\xc01Ec\xbd\xba2&\xc0u\xa83\x19Q\xdb)\xc0\x02\x06Lht\xf5-\xc0\xf0\x0ch)5\xf8(\xc0\x19\xefsw\xac\x9c*\xc0\x04)\xe2\tm\xd9!\xc0\xdfs}\x06Kc$\xc0\xa4_+!\xd8\x98,\xc0\xb8\xa8\x1d\x1e\xaf\xf2$\xc0\x11\xb9\x07\xea\x97\xba"\xc01~\xc6\x93de.\xc0O\x94\x91\xd6\xd9\xe3,\xc0\nL\xae\xa5\x1c>&\xc0\x82$\xd8Lo\xf3(\xc0~\xc1\xb2Az\xa5)\xc0)\nt\x83\xb0\xf8%\xc0C0\x1e\x9f\x0f\xc0,\xc0\x16\x05;\x12\xeel)\xc0Q0\x9c\xb2\x14\xf1)\xc0Y\x98\xe2]8\x14*\xc0\xbcV\x13\xb79\xe7(\xc0\\Qg{\n\xb1)\xc0\x93\xd9\x95\xc9\xfa\xc1"\xc0\xb5e\xbe\x18q\x90(\xc0\xb6\x9b\xbc[gB \xc0G\xb1\xd7<\xb2\x86 \xc0(\x0c\x01%\x86^)\xc0\x08\x03\x16\tD\xbc,\xc0\xbf\x8bp\x8d7\xf5%\xc00D\x95\xfdI`(\xc0.\x8a\x981Z!$\xc0Y\x88\x9d\xbc\xc8\x0f#\xc0Jb\x8c;I\x04%\xc0\xd7\xcf\n\x9e\xa4\xb0 \xc0\x004\xf2\x9e,\xb6+\xc0e\xc3\x87^\xf9y"\xc03\x0c"\xf1\xb9\xf6"\xc0\xca\xe1\xa4\r\x03\xde(\xc0\x14\xfe\xf0\xcd\xdc\xc1)\xc0\x1d\xfc\x00\x03\xbb\x96.\xc0\x06\xcd\xec\x8d0\x19%\xc0,\xee\x8cU\xa6\xc0"\xc0\x88\xd2\xee\xac2\xd0\'\xc0\r3\x92\x91[\xb6)\xc0\xe1\xca\x18\x87\x01^,\xc0\xd8m\x0f\xc7\xc6! \xc0\xab\xce\xf6\xe2\xae)\'\xc0]\x14E\x04D\xe2"\xc0\xf8\xa7\x9d\xaf\x93!\'\xc0F\x92\xd3m\xdc\x89 \xc0-[\x1a\x1c\xff\x9b$\xc0\xbe(\x8c\x96\x17I,\xc0~\x96N\x84\xbb\x95%\xc0\x82\x1ef>\xa9\xa8$\xc0\x92\xf1\xecu?\x8f&\xc0\x82E=\x02e* \xc0\x98\xbb\x97J\x8e\xfa-\xc0\r@\xbf\xc8d\x8b!\xc0R\xee\xd2\x17\x88\xac)\xc0\x05I\x1f\xb5\x8d\x86 \xc0f\xf5k\xfb\xeb\x92 \xc0\xcf\xc7\xfaY\x81q \xc0\xd4LT\x89\x84=/\xc0\xf5\x8d0\xe3lS/\xc0_YE\xee. .\xc0\x86!\x99\xad\xe5b+\xc0\xf5\xb6&\xee\xcdp/\xc0\\\x01 Z\xc2\xfe)\xc0\x8f\xf76\xe9\x84\xd2,\xc0*\xfc\xb7\xa4z\xb3-\xc0j*\n\xde)6.\xc0y\xd2\xc5d\x9a\x9f)\xc0b\x04%}g\x91.\xc02-Xo,\xdd*\xc0\x9dc\xdd\xba\xa7R)\xc07S\x97\x9e\xe6\xb5.\xc0\x15\xd3\xfa\'\x81\x8d\'\xc0\xf9\x01\xb4t\xa3{,\xc0|\x90\x01\x0c\x95v#\xc0\xbf\xc9m\xd2>\xb4.\xc0\xd2\x941\xa4\xd6\xaa.\xc0\xa1e\xb9\xa1\x85$+\xc0\x00\x11\x13%03(\xc0\x94\x00>\xaaR3,\xc0\xceR\xdaX=J(\xc0=\xd3\xe9\x90;e.\xc0\xe5\xbd\x915\xf1\xd1*\xc0\x08\xc3\xfe\x85\t=(\xc0\x8f\x80\xe8\x8b2\x88.\xc0\x0b\xfe\xb4SLy.\xc0\xc17\xc5i\xadD.\xc0\xac\x7fv\x16j\xdf+\xc0\x93\x9b9\xb8\x0e\xf7-\xc0x\xc2\x12]\x1c\xd2!\xc0\x05\xd0e\xbf?r.\xc0\xba\xc2\x1c*a\xf1)\xc0\xbd/\xe4\x9e\x89\xb7+\xc0Q\xee\xab\xbc:r,\xc0t\xc5]\xe6\x8cl/\xc0m\x87(\xfe\x94\xe2-\xc0\xe82\xfcv\xdb\x18\x1e\xc0\rY\x1c\xd9\xbca)\xc0i\xdd\xaf\xd7\xef\xed"\xc0|\xfb\r\xf9}R$\xc0\xb4\x07$N\xba\xa4-\xc0\x7fN\x15\x8d\xd2\xf6)\xc0|1\xe8\x14\xb8\xb5-\xc0\xd2\xe0\x16G\xc2\x0f*\xc0\xa1\xac\xa1\x9b\xf7Q-\xc0\x19a\x8e\x81\x05\xde)\xc0A\xb1\'\x0f\x97\xd9)\xc0\xc8\xf4}\x879\xb2)\xc0\xa4+a<GV%\xc0\x9cI^P\xa7\xb2)\xc0\xc9\x9c\x85\xf7%\x9e%\xc0\xa6t6;\x86\xf7%\xc0\xe4\xe2\n\xb5\x00 +\xc0\xf4\xd4\xd9#x\x83)\xc03\xbb\x9a.\xdar)\xc0I\x8bA\x10\xb2n+\xc0\xf3J?T=G)\xc04\'\xcf\xe2}i+\xc0M\xeb\xee\xf6\xb3 \x18\xc0UG\x80\xfb,\xb6(\xc0B\'v\xa9Z\x9a(\xc0r-\xf0v7\x8f(\xc0\xd66\xb6]^{(\xc0\x95\x9eK\x0c0\x84)\xc0\x8b\xd3=@[\xa1(\xc0\xfa\x04\x12\xf9\x1f\xe9$\xc0\x86\x1f\x0ct\x88\x89)\xc0DP)\x80\x9cw)\xc0*<\xa4\xbc[H)\xc0\xacq\xbf\x85\x1bl%\xc0\x86\xe8\x9cAr\x84)\xc0\x1d\xd3N\x1b6\x1f-\xc0T\x93t\xc5\xd2\t(\xc0\xa1\xa4\xe21\xc8\x8b)\xc0k\x86\x1c-\xe8\x17*\xc0\xae\x1c\xb7\xc7\xb1\x8c)\xc0\x86\xcb,\x10\xe6\xa1)\xc0\xbf\x15\xcc\xccFh)\xc0\\t_\x94\x10\x94)\xc0U\xa8r4_e(\xc0\xf3\xb2\xe5\xab!Q$\xc0\x88e:2\xa9\xf4*\xc0\xab\xe0\xde.\xd6\xf0\'\xc0\x13\xb0\x05\x9e&\x18&\xc0\xdb\xef\x15\xc1\xc8y,\xc0\xee.\x05\x88?\xfd\'\xc0\x9ak\xac\x8d\xc5\x84#\xc0\xbf\x12\x14J\x92M*\xc0\xd1H\x8f\xbe+\xe9,\xc0I\xfb\x9a\xf3\xedt)\xc0WSn\xc1\x16\xc8,\xc0``\xdb=g\x0b\'\xc0\xf5!.\x0bt\x99.\xc0KHe\xd3\xa5\xcb,\xc0\x07`\xa5*w\xc6,\xc0\xa0\x87\xba`\xbe\x87\'\xc0FBc\xed\x80\xf0$\xc0\xf9\x9c\xec\xca{s)\xc0\x84\x8a\xc48\xab\x9f\'\xc0\xae\xc2V\xb6"\x81\'\xc0\xf0\xb0\x91\x95\xb5g\'\xc0n\xae\x0e\x9e\x1c\x9e)\xc0\xaf\xee\xac\xad\\\xa7(\xc0\xdb\x11_\x8ci\x87\'\xc0Y\x1d0\xd3\xee\xb6%\xc0\x97@\xdfa\xcb\x89\'\xc0Uy\xa3\x1d\x9d\xd5"\xc0\xcb\x85\xa9\xb2\xc7\x98\'\xc0\xe8/\xe5\xe1\xcfc\'\xc0a\xb5\x180_\x93\'\xc02\xe4.Z\x03{\'\xc0\xeb\x87\xf7\xb7<A\'\xc0\x0e\xe0>g\xc4\x0c)\xc0HH\x1c\xcf } \xc0(\x99\xc2j\x1f\x9d(\xc0X\\\x06\x81\xe3^,\xc0\x8b\xda\xa1\x82\xfb\x89(\xc0RQ\xde\xd5\xb1r(\xc0\xd4\xfa\xc9\x9c\x95\xa1)\xc0\xd5\xcb\x8fT\xf65,\xc0\xa9\xed\xfdQ\xbe\x90(\xc0\xddd~>@\xe0(\xc0A-\x0bm\x97\xfd$\xc0(\xf7{C`@,\xc0\x9b\xa9RG\xe0q\x1d\xc0\xdd\xfc\xc5\xa3E\x84%\xc0\xd7=`Z\x1d\xe8#\xc00\xe6\x15\xc2\xc6\xf8"\xc0\xf0\x0ea\x94)\xd3"\xc0\x0c#i^\xa2\xd0$\xc0\x8f\x1aA\x89/a"\xc0z\xf4\xeb\xb0\xe1\x1b%\xc0\x1a\x19\x94\x13\xf6\xb9#\xc0\x9b\x04S\xcb\x99\xfa#\xc0\'\x8f#j\xe5!%\xc0\xb1(\x11%\xcc\x9c#\xc0y\xb2\n\x06\xb9\x18)\xc0\x98\xdc\x9b\x1f\xf9\' \xc0 \xce\xf1\xdb~#)\xc0\xde\xc3](\x871#\xc0h\x19\xfb\xc6\xf7\x0f)\xc0S\x82F\xf3\xa7\xf6(\xc0\xa2~\xd0\x007"#\xc0\xe6\x8e\xee\x89\x95s(\xc0~Cw\x80\x9b\xcb \xc0\xd8\x81\x07\xdc\xa0\x13*\xc0T\xdbaJ\\\xad)\xc0\x00\xd7\xb2\xd6\xa6B\x1c\xc0!+\xab&c\xb2)\xc0\xc5\x1b\xef\xff\x8b\xac*\xc0\xcd\x06\xcb\xca\xfb\xdd)\xc0<\xc6\xf8wc\xcc%\xc0i\xdc\x94Rl#+\xc0\xdd\xbc?:\x97\xcb\x1f\xc0\xa3\x98\x1dnLQ*\xc0$\xf7\x96\x16\xf8\xfc)\xc0\x8b\xa0MO\r\xe1$\xc0\x01\xc8\t\xdd\xaf\xd8$\xc0\x04O\xd2\xaaA\x08%\xc0\x87P?\tC\xe5$\xc0\x11H\x1f\xec\x8b\xdc"\xc0\xca\xfd@\x12\xed~$\xc0\x04\x0b\x16\xc6\xa0W \xc0\xdc\x9a\xb0\x87\xbd\xf3 \xc0Y\xb4\xc6x\xa3`$\xc0H\xa7\x17\xd3\xf5\x19#\xc0J\xd2reE^%\xc04\x15\xc4<\xb1\x1e%\xc0\x01\xd9\xbc\xb0\xca7\'\xc0\xb6\x0e| 45%\xc0!?\xf5\x9f\xca\x9b!\xc0\x111\xac1/\x1b%\xc0\x96*\xf5\x05\x1f\xcb$\xc0\xba\x7f\xe77B\xc1"\xc0\x8f\xf1\xb5\x00#^%\xc0\xfevrp\x9b\x1c#\xc06\xe1V\x1f\x7f"%\xc0\xd4\\`\x06\xf9\x1f*\xc0\xf8~\x92\x1b\x17D,\xc0\x155\xddp\xddo$\xc0@:&\x1d\xb8\x05%\xc0\x80\xde\xea\xa1\xca*\x1f\xc0\xb0\x8e\tC\x0e?#\xc0\xcfy=\xf8\x94Y$\xc0\xa6\xc6\xf0\xdc\xb6\xbb\x1e\xc0\xd3L ~\xdb\x96#\xc0\x1d\x9doC^d)\xc0;\xb9\x92\xa6`T \xc0\xef\x8c\xefK#S)\xc0\x1f1\r\xc1\x7f\x8c$\xc0\xa4\x06\x083\x82\xa4-\xc0s?\xeb\x92\x05="\xc0\xb7P\xf2\x89\xe03.\xc0\xfe\x86\x8fT\x08\xfb)\xc0\xaf\xddS\xcc9\xf9)\xc0\xa6^\xad\xe1\x9e`(\xc0\xa2\x957Z\xdb\xce"\xc0T\x07\xa6\xec\x0c\x99*\xc0\x7f\xd0\x98\xc9\xfeK+\xc0\xcbiU\x06\xc1\xb7.\xc0\xcd\xbcL\xfc\xb8!$\xc0\xa4\x03\x916\xe3\x97#\xc0'
p16
tp17
bg3
(g4
(I0
tp18
g6
tp19
Rp20
(I1
(I1788
tp21
g13
I00
S'\xff\x8c6\xf5b\xa2S@\xc3\xf5\xa7$\xf3\x8fS@G\r*M\xd9\x98S@\xd5w\x9b\xd7\x89\xb2S@\xf2\x8c\x04\xd7W\x9cS@[\xae\xf2d\xe8\x92S@q\x8b\x88\x9f!\x8fS@/\xe1\xee\xf9\xdc\x99S@\x8fZ\x02\x08\xcd\x92S@I^d\xeb+\xaaS@\x1d|\x16\xa1\x1b\xc3S@\xddZ\xaa*\x01\xabS@\x0c?\x17\x88\xa9~S@\xcd\xe0r\xd4\xfc\x88S@AL\x8d\x11\x12\xabS@\xa5\x0b4\x13\xbb\x8dS@\'\xe7\xb2\xde\x1b\x89S@n\xabtK\x99\xb6S@z\xb7\x1cv$\x95S@\x8bJ\xea\x83\xd1\xafS@\xb42`\xb2\xbe\x9bS@\x068\xf6%7xS@\xfe\xef>/\x8d\x90S@!\x124\xef\xa3NS@4\xa7\xe8\xa5]\xb8S@n\xf9z\x8b\x84pS@t\xd03\xae\x9eBS@E\x02\x8b\x9e\xeb\xafS@\xb0\xc8\xbb\x05E\x9dS@\xe2\xdb\xc2\x92m\x89S@L\xbc\x85U\\\x96S@\xa8\xb5U\xfa\xaf\x91S@\x90\xb8\xcd\xb7\xfe\x82S@\xfd!\xdc\x19\xa7\x9fS@\x02"2{\x90tS@q\x7fM]x\x8cS@Pt\xad\x10f\xcdS@k\xbf\xc6\xf1I\xc2S@\x0f\x0cCB\xc3\x94S@\xfb\x84\xd4\xa6YyS@\x9dm\xe3L6\x86S@\x91\xd99\x18\xe3\xa4S@\xb4X\x9b/w\xc2S@\x02\xed\xea\xaf\xd4\xa2S@\xac\x7f\xc7\xa3\xc4\x97S@\x92\rE-\xc1\x9cS@b%[iSvS@\xfd\xfc\xb5u\x11\x80S@\x8ei\xa4\xba"\xc2S@\xee\xda\x19G\x9ezS@[\x97c\x19\xc6\xb4S@{\x84A\xa9\t\x80S@{\x1d\xb7\xc8\xaa\x93S@\xfb\xac?\x1cz\x86S@~\xbe[\xdb:vS@\xda\x81x\xe9\xbe\x93S@2,\xd9\xfb\x02\xa8S@1\x98F\xe7WjS@\x94<\xf8\xc7nmS@\x8dV\xf0V\xbdUS@c\xce\xe0\xd6\x16eS@\x15\xebW,BVS@\xf4\x86\x9fG\x01\x9eS@R&O\xb6F\xdaS@W\xc6\xbf;\x93gS@\xfe\x82NQ\x1f\xc8S@S\xcc9`\xb4\xabS@\x87E\xcb\x03R\xd6S@e\x9d>\xae\x93\xd4S@8\x1f\x1e\x8f\x9a\xe7S@\xb9\xf2\x9a\xb3?\xa4S@\xbf04\x05~BS@\x94 \xab\x08\xe1\xa4S@\xda\x9e\xc2x\xcb\xc3S@\xa1p\xe6\x01\xbf\xaaS@\x03\xce\x8cpp}S@\x08\x1a\xf5\x8b\xb6\x8eS@\xf5\x92-7\x85\x9cS@f\xc3\xa1m|\xcdS@F\x03.k\xac\xc6S@\xf81\xbaXw`S@\xa9I\xd9\xf8\x1c\x91S@\xb4\xb3\x93\x95p\xc7S@\x88\xa6A\xef\xc5\xc3S@\x7f\xeb\xf3X\x00\xc2S@\x0c\xfe\xdcI\x1d\xc8S@\xfa\xe4\xc7\xccK\xc9S@\xc0\xaa\x92\\5\xc9S@^\xe6W\\,\x8aS@T`A*2\xacS@\xd1S\xaa\x92\x8d\x80S@\xefX\xce\x0f\xaf\x9cS@\x1a\x9f\xcd\x11$\xa2S@H\xa6\x06\xc7\xe8\xa0S@\xd6\xfd\xc0\xc4\x81\x9bS@\xc8\xc0\xceX\x12zS@\xa7\x8a\x08\r\x1f\xe1S@\xeb,\x0cg\xac\xc0S@\xd3\xc9m9\xacmS@\xcf\xf8\xc5\xb5\xb0\xa3S@\x85N\x17\xf3\xbb\x97S@\x0e\xdb\xd4u\x95yS@\xc0\x9e\x16\xa4\x17}S@\x948\x13\x93BsS@\xe5\x0b\x9fm\xd4lS@\x89f-Y\x08\xa2S@\x9c\xac\xc8\xd4\x93\xa4S@\xb2\xd2\xf0*\xc9\xe9S@\x89<\xabv\xa9\xb7S@\x88\xe2G/\x08lS@\x8aNV\x0c\xf8\x92S@\xfb&A\xef\x8c\x99S@\x9b\xdc\xb1\xe0\x92\xbaS@%\n\x98(\x1dyS@\xe3e/\xc0\xfa\x8bS@~\xae\xf9\xa6\xa0\x89S@@d\xeeWJ\x9fS@>i\xe76x\x91S@u\xbcP\xaf\x14\x83S@HT\xbex\x8f\x99S@X;K\xbc \x99S@\xd4~\x81N\x89mS@\x94M\xce\x14$\xa5S@\xfb\x1c\xf8\xa7\x9dpS@\x11#\xc3\x1d\x1c\xa2S@\t\xea\x84Ff\xa3S@L8\x8ag\x88}S@`\xc9n\xbc{NS@a.\xec\x11\xed\xbfS@\xb3$\xe6fe\x87S@\x01\x18s\x19\xb2pS@\xa6?Q\xa0\x9d\xd9S@Uu\xc9\x11}\xe4S@\\`\x1c\x94\xd4\xa8S@6\xca*\xa6f\xbdS@~:\x9f>\x92\x99S@\x8e\xee\xfd#\n\x9cS@>r\xbf\xf6\x93\x8eS@\'\xf9vK\x7fxS@\xb8S\x9c\xa3Z}S@\x9a\xbd\x80)\xf5\x85S@\x81\x14l\xa0BwS@s<$o\x9e\x8bS@\x14/\xc1\xc3E\xaeS@\x9b\xe1\x88\xd8\'\x83S@!\xb2\xde\xc0\x1f\xe8S@#L\xcb\xda\xe7\x9eS@\x8b\xe0\xff=\x87jS@O\x9c\xb5V\xe1\xa8S@\xc8\xd3\x96\x0c\xd2nS@V\x93\xec\'\xaa\x95S@\x13\xce\xdb\x9e\x83\xd3S@\xcd\x7f\x19\x95\xcfcS@\xa6\xb2K\xaeEWS@y\xcaD{\x98\xa2S@\x17yD{H{S@\xa7,\x87\xd6f\xaaS@\x8e!M\xf5\xdf\xaaS@\xcc\xd8\xec^\x16\xafS@\xb4\x1e\xd5,H\xccS@H\t`*\x8fWS@\t{\xeb\xf9\x94\xc3S@7\xd2\x17\xd4X\xb6S@*\xd3\xa3\x0ck\xc3S@\x84\xf4\xc6M\xf1xS@\xc8qDV\x83\x90S@\xb3,\xcb\rvwS@i8\xfd~\x03\x98S@\x9dp\x84\xb3sqS@\x1e\x1f\x82OA\x89S@hkA\x80\x11\xa2S@\xb0~Sr\xae\x9dS@\xaab\x1cB\xd9\xafS@\xd4.\x7f\xe6\xc7MS@\xa6J\xa742sS@\xd7J\xeeV\xf5\x98S@\x9c\xe2\xebS\xc7\x9fS@\x15j\xe3\x94\xc3\x94S@\\\xbc\x8d\xe8W\x8fS@V\xac\xd47\x96\x9dS@\xdd\x96\xa91\xb3vS@\xda\xd3>\xad\x89\x9aS@sW\x7f\xa0\xc0\xc9S@\x8f\xb4-[\xa0\x8fS@:\xcb\xff\xf9\xc8\xd4S@\x92\xc5\xb0\x0f\x82zS@\xb6\x95\xfeL\xa3\x95S@\x00cz\x96\x8e\x8dS@\xb5A\x06\xe98\x9eS@\xe3\xe4\xf5g\xa8~S@\xf4.\x08[]\x98S@lZp\r\x0e\xc8S@]/\xfdu)GS@|\xd2\xa7fopS@6\x9cR\x06\x94\x90S@\rl\x96#l\x9eS@\x8fP\x1e\x0f@\xc8S@w\xeby\xb6\x06nS@\x1d\x13\xfd\x1f[\xb8S@\x8b\xb0\x95\x8b\xc7\xa3S@`{\xf8\xfc-\xecS@\x07|\x15\xed+\xa4S@\x11\x14\xfc\x00\xc8PS@\xc3\xd2f\xda\xdd\x9bS@\xa4;Y\x80\x99\xd9S@\xc57\xc9\xd1\x8c}S@\x19\xd7\xcdY\x88\xd5S@\x96\xc2\xc5\x86?\xf5S@\t\x14\x05\x1c|\x9bS@)\x08\x03\xdd.\xf9S@\'\x96\xd0\x96\x1dsS@\xf03%\x10b^S@-)\x05"e\xa4S@k\xc4\r\x94\xb6\xa1S@\xbfW\xb5\x15e\xd1S@\xb2\xe47S5TS@\x80\x0bW\x93\xe2\x8dS@\xf03\x9e+\x0eyS@\xa7\xa3p\xaf1\xaaS@\x9b\xc5\xb1x\x1f\x98S@\x0fa&\xdc\xcb\x9dS@\xd5\xb7\x1a1\xb9\x98S@n\xe9`\xfa\xaa\xa6S@&\x99\x85\x08T\x9aS@\xc7\xaa\x1a\x04\x8c\xc2S@\xa9b^TF\x88S@\x8b\xe5\x9d\x11\xa1\xa7S@\x91\x1c\xc7\rH\x97S@{\x05\xe1O\xb7\xaaS@8e\xdb\xb6\x9f\xbdS@\tgM\x0c\xd1\x8fS@\xdc\x03P.\x0e\x90S@\xea{\xc3\xe3|\x8dS@\\\x87\xd7E\x8c\xdcS@o\xeb\x13/\xb5\xb7S@\xcc\xc6j\xfa~yS@\xdf_\x8fq\x9e\x91S@s\xa1\x90\x05\x9f\xc0S@\xa3\xd3\xf3N\xc4\xaaS@\x90|}\x9c\xbe\xacS@XH\x98q\xb9\x8eS@\xe4\xf6\x1b7c\x87S@?\xa0g9\xc2\x87S@\xf5\xd65\xcd\\\xb6S@\xd9=R%\xd8\xb6S@\xcbR\xa3:>~S@\xcbj\xe7]Z\xa7S@\x00nT1\xbb\xe2S@\\i\xb4\x98\x15\xafS@\x06\xa0\xb9\x88\xcdcS@\x8a\xac\xf27\x80\x98S@\rI\x16\x90\x96\x8dS@1n\xdd)\xc2\x97S@,=o\x1eo\x9bS@\xcd\x17\x90\xb8\xd4\xa3S@\x93\xd36\x8a\xb1~S@f\x91[C\x14}S@`\xe9\xf1]\xeb\xa8S@\xcd\xf0\x0b:&\xa5S@\xd7\xed\x0ePh\xa9S@\x10\xa0\x9b\x8e\xbe\xa8S@\x17\xbb\xeb[R\xacS@\n\xbfC\xce\x8apS@\xac\xac\xb3\xff\xdd\xa3S@\x9cd\x84\x1a\x86\x90S@\xdek\xf9\xfb(\xb1S@\xc4h\xa1x\xdaqS@\xd3h\xa5\x0f\r\xabS@Zj\xd58\x03lS@P.\xb8\xd5\xdd\xafS@\xdc\x86\x0e<H\xb0S@\xe7T\xe3\xccE\xb5S@\xeb#\x19#\xb0\xd1S@\xcc\xeb\x88(\xc0\xceS@\x83l\xf0\x06\xf9\x8bS@\x15\x88=\xcek\x89S@\xa6\xb6.\x07\xb4\xc2S@\xb2\x9f\nHn\xc9S@!\x97Wd\xfa\xc9S@P\x88\xce\x10\xb1\x81S@\xb40W\x12\xa8\xc6S@U\xb2\xb9P|xS@\xca\xfd\x87\xb2\x89\x90S@\xcdS\xf5\xc3=\x8eS@B\xa5\x86\xa7\xdftS@\'\x0e\x0b\x01b\xafS@\x1cE\x9c]!}S@\x8e\xe4\xf5\\<\xf4S@#\r\x16R\xcd\xcdS@d\xdcG|\xd3BS@\xba?\r/\xd4\x98S@\xdc\x16\xd8\xdd\xce\xc9S@\xcf\xebC:\xde\x8bS@~}\xbb\xf7\'\xf6S@\x16\xd8NH\xd1\x94S@&\xf4\x90c&\xe9S@\x0ep\tmo\xc3S@\x9bex/\x98\x85S@\x9f>\xe0\xddf\xa9S@K\x114:%nS@\x1a"l\x17\xc4xS@\xc9\xa2\x1d\xf0O\xaaS@\x15\xc7\x93\x85*\x8fS@\xe5\x8a\x91\xa7\xcc\x7fS@&\x05\xb1&>\xc6S@\x9d8\xc4\xfaJ\x9dS@\xb3\x1a\xf5\x11\x7fqS@\xc7c\x9aU\xb3\x9dS@?\x8f\xae\xfb\xec\x8cS@\x13\xa1\\\x15=\x93S@\x98\rZjW\x81S@\xdf\xb63\xe2G\x8fS@p=&(\x18lS@\xb0\xaaY\xb6\xa9\x9fS@\x13>\xa9\xd4b\x9bS@T6\x89\x81\x80\xccS@!\x12\xf1>\x14\x89S@\xb5c\xd0\xd1LgS@\x8ff&B\xe3\x8bS@\xcb\xb6\x8a\x02\x89\xa3S@\xdf\xb4\x02,F\xc5S@\xd3\xe2\xf2R\x00\xbdS@\x9b\x13W\x11XvS@O\xbe?\xbdT\xaeS@\x08|\xc5h\x9a\x7fS@XU\x91\xf3\x12\x80S@<Vo\xad&\x86S@\x8e\xcccKr\xc0S@\xba\x8d\xcb\xea\x8a?S@\xaf0\xcd:\x92\xa8S@\xfes\xc0\x8eY\xa1S@\xa9\xb0\xcf6+\xaaS@F\xfc\xb1\xb0\x89\xc3S@\x84\x7f\x98\x99\xbc\xebS@6\x13\x9f\xbel\xc4S@i\t\xd9\x1a\xbe\x9cS@\x9d\n\xa3\xe6`\x90S@\xb2\xf5\xd5\'-\xbdS@\xa24L\x85\x10\x93S@\xaeA\xf7\x1f\xcd\xdcS@\xac\xecfe/sS@\xe5\xa8\x19U\x96\xe7S@\xf2L`\x8a$zS@^\xc5\xcd\xc0\xc6\xbdS@ke+\xa7@\xd5S@\xce\xeb\x05\xbbG~S@\x9f8\x91\xa1\x9c\xd4S@C\xdf\x9d\x14\xc4\xafS@\xbc\xb2q\xce\xaf\x9bS@\x9aw\xe3\xc6\xadtS@gU9\xb5\x13\x9aS@\x81\x18K\x0b\x15\xe2S@\x1c\xa8\xa9>\x19\xe3S@\xb1\xc2\xc8\x05\x1e\xe7S@\xff\xa0\xf1\xae\xfe\xe2S@\x1e\'\xd54\xd2nS@\xdfG;\x9e\x1b\x9dS@\x91\xab\x14\xb9\x0euS@\xfc\x1d\xabp\x91\x9bS@\x12\xa9^M-\xa3S@\x1d\x048\x11\xed\xd4S@-\x9dw-\x81\xa4S@\xa6D\xadc\xd9uS@U5\xd24R}S@\xeeg\xbf\xd0\xc1\xabS@}T\xc5\x9b\x0f\xc9S@0\x0cq\x19f\xecS@\x84(o\\\xb1uS@\xb2\x83i\x8c\x1b\x85S@\xcd\x8c\xf0\xe2q\x90S@\xef\xdcv\xc7\x16\x89S@$\x97\xc2\x8f=\xa4S@\xa6\xed|\xa6\xd7\\S@\xc7\x19{@-\x9bS@e\xc2\'DH\x8dS@\xc7\xecU\xef\x9f\x93S@\xf4\xa6G\r\xfatS@\xa5\x89c\x8d\xa8`S@\xc7\xf8\xd9d\xcfnS@|\x93\xf8\xbaD\x98S@\x0f\xa5\x15MH\xa2S@1D#\x90\x93}S@\x0e\xc4\x08\x9a!\x89S@9:\xe7B\xbdfS@\xc3-\xa6\'\xaa\xb6S@\xd2\xed\x99\xf7^\x91S@\xd9\xee"\\\xf8\xa7S@\xa1z\xf5F&\x94S@\x8bU\xc0\xd2\x00\xbeS@\x08\xe77\x14\xdf\xa7S@#\n\x1c\xc2\x1dlS@&\x0c\xb4\xf3\xafHS@\x1a\xa1\x9c\xff=\x90S@\xe2\xc2\xca*\xb3\xa7S@\\\x1c\x96{BnS@\xb5eUG\x9c\xc2S@\xeb\x95\x9c\\`\x9cS@`,\x969\xa8\xb9S@\xd1V@t\tUS@\x01S\xe5\x0bE\xc2S@\xa1^U\xe97\x86S@\x17\xc4\xfdS?vS@\xe0\x99\x11;omS@\x87\xc4\xde_i\xd4S@\x91F\x9dvy\x9cS@\x12\xef\xa3\x0f\xed|S@Cz\x8c\xe71\x99S@\'\x89\xc1\xc6\x1c\xe8S@}\xe4\xb5z\x05\xbeS@\xd6`<\x83\xeb\xc0S@\x08\xd5\xc2\xad?\xb3S@{\xfa\xb7E\xcfrS@yr\x17\xd3\x99\x89S@CJ\xbfrn\xdcS@"7o\x97\xaf\xc2S@]\x9f\x88\x92(\xa2S@\x83P\x9f\x9eX\xedS@\x11\x91\xb9Fn\x8bS@2\x86\xe7\xa5-\xc1S@b\xf7~\xa8\x84\x9fS@\xab\xdd\x8eG\x84\xbdS@\xfd\x07S\x17\xcc\x83S@\x7f<\x14\x94\x8b\xcfS@\xba\xe7G\xe9\xb4\x8fS@\xd8\x1d\xe5vh\xa0S@\x96\x80\xcf\xd8\x02\xa1S@U+\x1dK\x98\xa0S@1+E\x93\xb2\x9dS@Y\x0c\x97\xfaLqS@\xa3z#\x9c\xb6\xd5S@\xd3\xf9\xf8\xd4\r\xc8S@\x9b|\xfbijxS@\xcd\x11-\xf7\xa6yS@"\x06\xc7\x9b\xa0\xd2S@\xee\xd6\xb7\xfd\x10\xaeS@%\xa3\x96\xa5\x8b\x99S@ S\xf7\xf5r\xadS@\xceH\xac\x85\xee\xa8S@\x16\xa5l]\xca\x90S@k7\'V\xb5\xb7S@\x10\xfe\x86\x1c\xd2\x84S@I\x93\xabx\xb1tS@\x0fo+\x93\xae~S@\x80A\x9c\x01!\xc8S@1\x80\xe5\xb5.\xc8S@\x12\xf3\xbe\x01\x0f\x99S@\xca\x03\xcb\xbd\xff\x99S@\xb3V\x02y(\x8cS@G\xd37>\xa0\xc8S@\xa3)(\x18\xb1\xb2S@\x14Z\x1d\x0f\xf5\x82S@2O\xd6R5\x91S@O\x98\x11\x9e\xd6\xaaS@\xbe\x80(\xb8z\xebS@@\x9f\xe1\x1a$\xc9S@\xde}\x96W\xa8|S@b\x18;\x82\xb2\xa1S@p5\xaa\xdbW\x87S@E(P\x92\xb5\x85S@\xb9\xa2x\xac\\\x80S@\xd1\x9e.W\xbdUS@\x85\xff\xd8\xf3j\x99S@\xeck\xf6gG\x88S@1_\x1a\xab\xf1\x94S@M\t\x9d\xf8\x05nS@\xde\x84~s\xf1\x9aS@x\x82\xe0\x1a$\xcdS@\xf6\x8c\r\xbf\x8c\x9eS@\t\xc7\xf6\xba\x0bvS@W\x84\xe5J\xb9\x84S@`U6Id|S@Xjdou\x98S@\xa0\xbfR\x84U\xf6S@L\x81\x15\xfe|}S@\xf2\xf6\x1bb\\cS@\xb6\xe3\xfd=\x03\x91S@w\xb84\xbf\x08\xb7S@\xd2Y\x9a\xaa\xa6\xacS@\xfd\xf6\xb6\xea\xef\xa4S@\x84\xb9\xe6\x06QxS@\x91\x17\n\xd9\xe5\xc4S@\xd9e\xbd\xed\x97\x8fS@\x8a\x91\ru"\x80S@\xef\xa6P\x1c\x89\x90S@\xf19U\x84\xd4\xe8S@\nU\xf4\xf0-\x9bS@\n\xb3\xcfq\x88\x9bS@\xfa\x1f5"\x94\x97S@\x0c\xf2\x80]1\x8eS@\x15\\C\x13w\x84S@\xb6\x1aH\xb0\xd0\xafS@b\xb1D1\xf5\x92S@\x7f\xc1z$Z\xa7S@\xd0\xd36\xf2\xadmS@H\xbb\x16F\x00\x9bS@\xa0\x8f\x94\xf8\xaf\xc4S@\xb5\x11\xb6\x9a\xaa\xafS@\xa9\xb1\x8bW2\xb9S@\x00\xb8x\xbfZ\xaaS@\xc2\xc42\x0c\xb6\x9dS@\xba[\\x\xeelS@\xd5\xbdN\xe1Z\xafS@6r\xa2\xd8\xbc\xe2S@\x83P\x96\x0e5\x96S@q&5\x1d\xb8\xa3S@\xbe\xdd\xba*\x96\x9bS@`\x15\xaa2\xb9\x95S@\xaa\xd688d\xa9S@\xfa\xd6\xa1\x86q\xc9S@9\xd4\xe8\x03\x82\x9fS@\x8d\xc1\xd3t\xcc\x9dS@\xc2\x1e\xf7\xe3\xfa\x82S@1\xad\xa3A\x86xS@\x81\xddq\xc7\xc1\xaaS@l\x8b6\xb2\xe2\xd1S@A\x91\xc2\x9c\xc6xS@\xe4\x0fw0\xd8\x97S@\xb0\x93wL8\x97S@Z\xaaz\n\xe5\xbdS@LN\x80Ot\xa0S@\xa2\xe8\x19\x1e"\xceS@@=_\x19\x15yS@\x82&\x8e=_\xedS@\x1aFk\x97aqS@T\xe0\xd7\x19\x0e\xabS@\x93\xad\xb1\x140\xc2S@C\t\x87\xdfV[S@p\xf1e0\x0c\xacS@\x19\x18PrhjS@og\xef\xb1\x86yS@\xbb\xc1\xcb\xb2\x07\x93S@1,|\xce\xc6\xa8S@\xe9\xd0\x87\x1a\xaf\xe0S@\xe5q\xe6\xc0\xc9\xe9S@\xefw\xee\x0f\x9b\xaeS@8\x8b\x1b\xf3\x0e\xc7S@z\x13\xc7\xeeSiS@\x8a\xc5\t\xa0L\x9dS@\x1f\x1f\xd1\xc7\xb0zS@\x1auP\x89\xcb\x97S@\xe3\x0b\xc6\xa1\xda\xb6S@\x1d\x16\xab\t\xef\x9bS@\xf5K\xf6\xa1\xa2\x9cS@\xca\xeeLJ\xad\x92S@a{t2$nS@\xc9\'LK\x98\x9fS@m\xc3f\x16\xbf\x86S@\xe9O\x92J\x1cdS@\xb1\xf6\x8d\xc5\xf1\xa5S@cF\xc3\xa7X\xc4S@\xa5Z-=\x02\xd7S@A\xf3\x1a6,\x8fS@\xb8\xa3\xd3\x17\xca\xedS@h5p\xa8\x1b\xc9S@\xd1\xf6F;\x87\x93S@\t\x84)\xc2\x9a\xedS@*w(H\xab\xa2S@\xf2V/B+\x83S@\x9d\xff\x8b\x8e\xa4\xceS@#\x00g\xdc\xa5\x98S@\\\x82\xd4\xf2r\xa9S@\xf1\xc4\x98\xd1,\xaaS@\x11\xd922\xb5\x81S@\xf7\xc0=\x0e\xc0eS@\xea\xfd\xce@\xd7\xaaS@\xdd\xe7!r1\x98S@\x90\x13x\x83*\xa4S@\xc0\x17\xa2\xf0\xb7\xaaS@c\xc3qw\xa1\xa1S@\xb6\xfa\x81\xc4\r}S@:\x98!\xee7}S@\xabM\xbf)\x8f\x96S@\x87\x8c\x14\xaa\xe1\x8aS@4X\xdb\x8d\x87\xa8S@\xd2\x9b\xc9\x14\xa7\xccS@\xbb\xdeMi\xc9\x92S@\xbej]\x18\xc0\xa3S@\xd0\xd1\x86\xee\x8a\x8dS@\x80\xe4\x00\xf7\xff\x8eS@\x89k\x97V\xa4\x91S@\xaf\xa6`\xeb\x92\x9cS@P(\x8a\xc5\xf6uS@\x1a\xdb\xac\xd3iuS@\x17;\xca5\xaa\x87S@;\xb2\xd7a\x13\xa1S@\xe0|[\xb8j\x86S@O\x8e\x00\x9d\xda\xc0S@\xf6$"\xfe\x0e\x90S@\xb3\x12\xbc\xb1\xda\xbfS@\xafl\xa1\xfb\xe1\xa4S@\xa3\x01\xda\xacy\x9aS@d\x1d\x06S\x13\xa3S@\xcc\x00\x8a]\xe3tS@7\xd5m{\xdb\xeeS@S\xd1\xd3\x82\x8b\x97S@\xb1\x9f\t\n\x17dS@\'A\xfc\xc9\x83qS@_\xca\xe5\xdbQ`S@\xe4\xc5\xfb*WwS@\xea;b\x87\xbf\xa2S@\xf6\xea\xdf\xb1=\xafS@\xb0\xa0\n\xdc\xd2\x83S@y\x13\r\xe4\xc3\xc7S@T.\\\xe3\xf3\xc6S@\xdc\xf2^\xd0\xc3\x87S@\xad~\x97\xa1\xe3\x91S@3\xc7\xd3\x16(\xa5S@\xef=\xdcTQ\x8fS@\xa1\xf8\x85\xa0\x1b\xb8S@m\x88\x807\xce\xc3S@\xfby\xca_\x84\xcdS@\x94bdz\xae\x9fS@\x82\xba\x93\r\xaf\xa6S@a\xc0\xf1wk\xa1S@\xc5\xa6\x107&\xc8S@4B\xb0\xaf\xeb\xa4S@\x04A\x19\x88\x1e\xa9S@\xfbi4\xbf\xfb\xc7S@~}\x0e4\xb0\x96S@u32:\x1f\x9dS@6cL\xad\xd2tS@\x01\xad^\x9f\xe7\xcbS@b\xf6S1\r\xe4S@\x04oh\xf7\x0c\xc2S@\xd3q\x93c\x1f\xccS@\xa0&\xf8\x19HiS@\xfe\x03\x04\xa5A\xceS@:/#\x86+\x8cS@\xfb8\x00\x88)\x99S@\x02r\x80\xb8Y\xa1S@\xffiT\x88\xa9\xa5S@\xed\xc0<r"\xa5S@Y+\xfb\xb0<qS@\xee\x01\x18\xcf\xe0\x9cS@\x15\xba\xc0\xafm\xc3S@_\xb0\xe6j\xc7\xadS@j\xb5N\x97\xd1cS@?R}\xd2|\x96S@38)\xb8\xd0nS@\xa2q\xa9\x1c6\x9fS@o\xc09CW\x8fS@\x0cnY\x93I\x8fS@\x02\xa7\x16>\xcf\x90S@\xba\xfa\xcc\xf9\xe2\x94S@\xecjM\x11\xa8\xb6S@\x16\x03?\x14N\xeeS@=\xdck|\xcaRS@l\x0f\xb5;R\xc4S@\xf9M\x12\xf2\x1d\xd2S@1\x13+\xf2\x81\xd0S@v\xca\xe2\xce\xae\x96S@\xc2\xc0\xe2\xd7\x90|S@\xfd\xd4\xea8\xf2cS@\xc7\xe0\x04\x08\xf0\xa7S@\xd8\xdcJx\xa6|S@\x84\xadv\xf9d\x94S@3*#\xdf}wS@\xfa\xa1\x14\x14;\x9eS@\xc4\xb5\xef\xbb\xc5nS@`\xda\x8d\xdc\x86\xd4S@\xdee\xcc\x05AnS@!\xfc\xc9^g\xd5S@\xce\xe9\xa1cavS@\x17\xa26%\x99zS@c\xfe\x99\x86\r\xa2S@\xf1b\x8d}\xfe\x94S@\xd7\xda\x85)\x11\x80S@K\x8b\xf6\x8a\n\xa3S@\xdd\xbc/ig\xadS@F\x16\x99\xb29\x97S@\xf3<t\x120\x99S@\xea\x94\xa2\xf8|\xa7S@\x7f\xa3\xd6\xc1\x17\x92S@\xa0\xf0\x98\x9e\x82\xa3S@\xa0\xa1Nv|\x8dS@\x9a\xabF\x19\x1alS@o!\xb0\xb6\x82\x80S@z\xbf\x8c\xf4}\x92S@B9\x12/\x99\x9cS@\xd2\xea\x8c_\xef\xbdS@$\xa4\xf2=\x98\xaeS@\xf9\xdd\x8c\xaa\x00\xb7S@[\xac\xe6 \x00\xd3S@S*PTA\xb3S@\xe6y\x82\xc7\x93\x97S@\xee\x8e\xb8\\\xac\x8fS@\t\xdaW}\xbb\x9cS@\x82c\x10\xf4U\x8dS@\x8e\x0f\x0c\xe3LxS@\x84\x9e{\xba\r\xaeS@M7*I~}S@\xc6\xca\xb1\xb3\x1c\x85S@\x1c\xe9\xbb"i\xd5S@\xcf\xeeU\xf4\x95\x95S@\xb5\xc7q\xb7\xa2\xc6S@\xe1F\xb34E\x9bS@R%K\x9d\xff\xb4S@m\xe21\xf0?\x92S@\x8dZ\x88J\x8f\x8cS@\xd1\xb3;2\xae\x9cS@\xb1Cu\x1du\x80S@\x02e,YC\x9eS@\x9a+\xd3\xcb\xb6rS@\xfd\xc6\xe9\x9a\xb9\x91S@\x9bys\xba\xb1bS@\x15\xbfNI\x13TS@\xd5g\x12\xa3\xdf\x91S@93\x8dh\x8a\xe8S@f!"r\xc1\x85S@\xe3W\x08\xb6\xd9\xa7S@=%"\x8e\x8c\xd7S@w\xffS\x8a:lS@D\x97\x05\xb63\xc5S@\x15L\xe7\xb9\xe2\xd6S@*\xc8\xbf\xb5\xba\xa6S@W\x96"qH\xc5S@\xfdE\xfd\xccd\x87S@7BG\xe9\xa1\xb9S@\xc3G\x97\x12\xda\xa2S@/A\x0f\nO\xb9S@vV\x19\x1f$\xc1S@\xb6\x1a1Z\xf4\x9bS@G\x10\x1cj\xdd\xa2S@1\xc0i\x93K\xaaS@\xac\xdc\x81\xb6\xfc\x8bS@T\x89\xac\xba\xc5sS@\x15t\xd8\xd7<\xc2S@\xf1\x00\xcd\xb6`\xa8S@\x1c\x8c\xd1\xcd\xa6\xb7S@Y\x8a`\x91\xe7\xd9S@f\x01\x86X\xf7\x80S@^\xec\xa3\x8c\xa8\xb1S@K\xf7\x84\xaf\xde\xa4S@=mb\xfa\xb5~S@\x17w\xf3\xa2\xdd\x8fS@\xb1\xef\x80\xf5\xea\xc0S@\x83\xa9?\xb1c\x9bS@\x92\xc96{\x99cS@\x9b\xe0$\xc8\xa3tS@\x13_\xd9\x84\t\xb7S@\x1c\x83;/\n\xa0S@;\xcdi\xe3\x06yS@e{\x80B;\x9eS@K\xa1=\x0e\x7f\xd5S@\x00T\xcb\x87\xa6\x94S@*\\\xf8h\xa9\xe7S@h\xb7\x93\x95\x0f\x9aS@\xc7|\xb3\x94\xe6\xd3S@\xc1)\xaa\x083\x9eS@\xd2\xd4\xde\x18O\xbfS@\x96\x10\x17\xaaZ\x91S@\xf5^\x1eD\xbb\xb8S@\xbb\xc7D\x90?mS@L:\x17\\\xd8\x9dS@n2\xe3z}zS@a{\xean\xb7\xb5S@\xa54\xe8\xb7{\xc0S@\x03\xbf\x84\x8b\x10\xefS@\xcao5P+\xe1S@m\xaf\xc9\x8b\x15vS@\x98\x10\xedEw\xe1S@\xb2\x94\xe9\xbc+\x83S@\xa4`\x03\x9f\x84uS@o\xb3\xd7q\xfd`S@\xc6@\xa1\x81E\x93S@\xd4\xe8\xc6j`\x97S@\x82\xf8\x04w*\xa9S@\xe2\x7fHt\xf2\xcdS@\xff\x18\x8d\x0f\xb6\xaaS@\xdd\x0e?\xc8%\xd0S@\xbb\r\xbf\'T\xaaS@>\xac\xb1\xe94\x80S@\xc9Y@\xe9~\xbdS@\x88z\xe6\x1b\xac\x91S@k\xf7\xf5h\x91\x8cS@5\xc8\x7f\x18\xa0\xa1S@\xf6\xefP\xf3W\xd1S@\xe4\x8f\x7f\xc2\n\xabS@\x12R\xc4\xdbq\x8bS@\xb8`\xed&z\x99S@\x1et\x00\xa1\xf6\xa7S@\x84\x9e\xb5\xf27\xabS@1\xd1\x02x.\x98S@\x9c`\x1d\x82T\xa1S@u\x8fO5w\x97S@F\xb9AI=\x92S@\xc5\x91\xda\xc4\xe4\x91S@\x8e}\\\xac\xc5\xc3S@CV\x0f@oxS@#.4`\xcbeS@\xdad\x98\xd6\x9e\xafS@\x9b\xe4\xc0F\xe7\xa5S@\xd0\xf2\xa7\xe9\xa3\xa5S@\xc1\x14AW\x83\x9eS@^\x84\x87_\xf6\xd1S@\xf0\x11j[\xc5nS@\x92\xb0f\x05\x9a\xa2S@\x0f\xf1\x0b\xd43\xb5S@\x8f\xf5`\xd3\x8b\x97S@G\x9b\x07\xa5s\x93S@G\x03P!\x0f\x87S@\x9a/\xfa\xc2b`S@\xd0u\nO$\xa1S@q\x98F\xfbjeS@j\xda\xf7o\x9f\x8fS@\xfa\xb0\x8d\xa4\xa9qS@\x05\x1bDp\xf8\xdeS@@`\x83\xc6;iS@\xa3\xbb\xe5\xe1\xf8\x82S@\xcf<\xb0Ad\xa5S@\xb8\xdfr\x0e;\x8fS@ys\xfd\xaf\xaf\xd7S@\xf6F\xb45\x8f\x92S@\x10\xfe_f\x95xS@\x16\xf9S\x1ac\xacS@\xd7\x01\xe3\x11\xd6\xc9S@C\xd1iX\xe5\x8fS@\x06\xd0"N\x02vS@]-\x1cM\xc3\xa3S@\x0f?\x17\xeb\xa0mS@\x84\x84n\x0c\xab\x9cS@\xc3\xba?\x87\xc6\x90S@ QOt\xaf\x84S@\xfbi(\x9c$\x92S@\xc5m\xa8\x87\xb7\x81S@\x81\xf0*\x1a\x10\xa4S@\x18W\xa8\xaf\x9e\x90S@u\xf0\xea\xbe\x19\x91S@\x00N7\xa0\x05\xd5S@\x02\xcc\x03\xca\xb1\x83S@\xcbr\xb7\xc1*\xcaS@\xd4x\x12\x026\x9dS@\x0b\x7f$\xa4\xbb\xcfS@9\xccW[\xae\xaaS@\xa2\xbf\xca4\x1c\xabS@\xcc\xb7o\xe8?\xb9S@5\x17\xba\t<\x92S@\t3\x11:\xfc\xb4S@\xb9\xce#\xbf\xe9\x93S@\xce\xde5\xc0\xe3\xb4S@\xad\x8e\xb6\xf7m\xadS@*\xbf\x7fKh\xacS@k\xbf"\xdb\xedpS@\xe5\x17\xa5\xfc\xfe\x9aS@\xbf\xd5\xd0\xc0\x1bkS@\xb6<f\xeb\xfd\xc6S@\x9d\xf9A|A\x9eS@\xadr\xed\xe6\x83yS@\x8a_l\xb1e\xa9S@\x8d7\xcdV\xc3\xa7S@\x1f\x9a\xbdi\x96\xedS@\xed\t?E/\x98S@\xa7/Y\xaa\xd3tS@\xdc\xeb<_\x9b\xc2S@1\xbd\xdb<\xbb\xb2S@\xd9\xcf\xceu\xf3\x89S@T\xf0\xd74\x8fyS@p\x0b\x8d\\\xc6\x87S@\xef\xbe\xb4AD\xbeS@<\x9f\xce\xe0\xa2\x95S@<\x94\xd4\x8a\xf0\xbdS@W"_\nd\xe8S@L%\xf83\xc6\xedS@\xd62\x1a\x1e\xa9\xcfS@\xb0_\x86?\xe4\xcbS@\xc9\x98*\xd7\x13\xb8S@]y\x94t\x16\x91S@\xd0\x85\xa3\xdc9\xc8S@TCS\x86\xe6\xedS@\x99\x98\xf9\x8e4mS@V\xeb\xefw\xa1\x98S@{\x1e\xba\x8f+\xc8S@\\3s\xf1\xe3\x98S@\xd1\t\xe7\x1a\xe8\x92S@\xb7\xa7\x94HdhS@\xce\xba\xb5\xe6C\x88S@%I>\r\xc8\xb7S@\x19y\x92\xf6f\xe8S@\xd1y\xa3*@\x88S@\x98O|\xfan\x93S@\xe2\xb1\xe3\xc74oS@\n\xe55\xb8u\x98S@2\xff7\x87\xbb\xe0S@\xfe\x07\x118\xf0\x9aS@\xd9\x92}\xa5\x8e\x97S@j\xc7\x83\x1a\x82]S@[#$\x025\x98S@\xcb\xac\xfaW7\x9bS@\xc2FC:>\xb0S@?\xdbI\xcbe\x86S@jMI\xaeN\xbdS@\x1e\x8f\xcd\xc5\xd7\x97S@\xdf(\xe9\x97n\x82S@e\xe5\t\x9d\xb2\x9dS@q]\xe9\xfbX\xa7S@%9IS\x13\xa3S@\x1a\x08j\x88\xbe\x8bS@\xb5\xbd\x9a\x0f\x97\x97S@L\xff\x02\xb7\xba\x97S@ <Q\x99\xf8\xc7S@sF\xcf\x01\x94\xc7S@\xbbP`E\xaf\x87S@\xfa\x1b3\xb1>\x97S@(N\x94t>\x8cS@~V\x16\x06\xcbtS@\xaa\xe2&s\xd4\x9fS@\x114\xf2\x01\xf2\x8bS@3X\x08q\n\xa1S@k\xb9\x8b\x125\xa2S@\xd4\x16m\xf5A\x9bS@\xbc\xdc\x98\xbd\x86\x90S@c\xaa\x8cC\xeb\xeeS@\xd7\xbc\xe5X\x16\xa2S@\x8a\xd6\xf6\xdby\xa2S@\x7fs1<\xe6\xe8S@\x08\xa0\x84pB\xadS@\xb4P\x9cQqjS@^\x06\xa4<\xbc\x9dS@\xbe\xee\x08t\x84\xa2S@\x9b\x8bp\xbc\xfd\x7fS@\xd9\xde9\x8d\xab\xe1S@\x81\xb7\x84\xfa\x15\xc7S@Dr\xcby$\x89S@\xf8\rxz\xd5\x98S@>\xdf\x9fl\x90\x9eS@\xa4\x8a\n\xd3\xcf\x94S@a\xbewd\x19\xa9S@\x0e5\xabFz\x9eS@\xbc\xb6\x1dE\x9blS@\xc6\xc3\x18\x03\xee\xcbS@\x92\xd8\x11K\xaa\x96S@\xdbu\t\x88f\x9cS@\xd7\xb7\xe9\x95.\xa6S@\xe9\xc9\x99\xe7\x1b\x8bS@\x8e}\xe1\xa2\x9ezS@\\lE\xf1B\x9dS@\x86\xcb\xfcPC\x9eS@\xfbXN5\x81\x96S@\xed\x13\xee\xb8\ryS@\xa9\x94O\xb9\xb1bS@\x1b\x07\x8f\xa5\x9d\xb1S@\xa1\x17\xfa0G\xbcS@\x04\xb4!\x14C\xaeS@\x1f\x85\x89\x87\xdb\x9cS@\x979\xf7D\xca\xbeS@*@\xa5E&\xc2S@T\xe4:\xe3,\xb1S@)\xa4uR4\xbbS@\xb2}!\xbe\x8d\x9cS@N\x1c\xfb-\x88}S@\xc3}\x9aQ\xba\xa0S@\x99\xcaq`\xda\x94S@T%\xcf\xd3T\x9cS@\x0b\x8d\xe6\xa9\xc4\x92S@\xabE\xc9\xd9\x97\x96S@\x10l\x08\xc4\xfbjS@{\xb8\x91U\xeb\x8dS@Xq\xc2\xa77\xa5S@IOUb\x8c\xb5S@LZz\xf9\xcb\x9dS@;\xd4\xa5\xa9\xc1\xe2S@\xb9#\xe5\xdf\x16oS@\xa2\xca\x84\x91\xb8xS@y\x95\xf4\x12\x12}S@c|%|\x02\x89S@\xca\xe1*@(\xc1S@\xf3\xad\x7f\xe7SqS@\xea\xc2\x1d\x88syS@a\x9dh}\xceWS@\xb5 \xaf\xcb.}S@)\xb2^\xca{\x97S@RR\xdb\xf6\xf2\xc9S@\x14\xbbL\xfe\'\x9cS@\xb8s\xe0*\xc1\xd7S@\x83B\xf5\xd4\x1f\x9eS@\xd3T\xefGm\x92S@\xd0bFl\xe8\x9cS@\xadm\x95{!qS@FCyH\xe7hS@Hq-`\x1a\xa7S@\tW\xa1\xab\x97\x9aS@\xdc\xd3\xf4\xb2\xdb\x99S@T-\n\x9dX\xafS@\x02J\xf3\x00F\xc4S@\xe7v\xf7\xb6\xd0nS@V\x96\xfa\xd9)\xb3S@>\'\xf7\xb1|\x9bS@3\xb8\xbc\xee\x01\x9dS@I\x94\xec\xf6g\xeeS@\xf6JFx\xfd|S@\x93\x9b\x95\xa2\xee\x98S@\xa0i\xc80\xf4cS@\xac\x0f\xa7\x02\x0c\xa1S@\x84%\xf2\xfd%\xe3S@\xd0Yo\xea\x18\xabS@o\xf5\xee\xa7I\xa0S@m]G\xf3\xad\x85S@\x1bH{\x9dt\xa3S@|\x1emj\xc7\xadS@Pj\xf6\xc0\xd6kS@>8\x91\x9e\xf7\x98S@+\xb97<\x89\xaaS@\xd0+\xa4;@\x8fS@\xacxY\x9f\xf5\x9bS@^ \x8b\x0e\xb9\xb7S@\x04"\xc0\xf3\xf7\x98S@\xbc\x83^\xdao\xbfS@\xbb\xd6+\x7fT\xa3S@&&$R8\x97S@\xa6\xd2\xf1\xabT\xabS@\xd1\xab\xbc=\x97\x9cS@\xcd\x98\xa5[V\xd6S@ow\x1en\xe0\xaeS@<\x98\xdd\xb2\xbd\xd5S@\xbd*R\xa8\xc9uS@\x1b5?\xa1\xd2\xa2S@t\xec:\r\xe1\xb6S@,\xf2u\xe4\x89\x8cS@)\xf2\x98\x93-lS@\xe4\x84\x95\x1eZ\xc9S@g\x18%\xae\xbb\xa7S@\xe3{k\x95\xef\x9dS@\x83\xa4O\xe2\xcaxS@\xbb\x0e\x1a\xd6\xc3\xcdS@\xd4\xfc\x82\x13{`S@\xf5\x85\xff=e{S@\xa54\x12\xbc\xa0\x9eS@E\xb5\xf9\x9dN\x82S@I^\x08\x99\xbc\x9cS@f\xd2\x1f\xd3B\x89S@zO\xcc\xb9n\x84S@\xa1l\xad\x05\xcfyS@\xe0\x8a\xea6\x16\xc0S@p\xe7\xf8U,\xceS@\x04\xfa<\xc6$\x9eS@94\x17~\x03\x94S@qL\xf8\xb8\xaf\x93S@K;\xef\xaa\xdc~S@\xc9\xd2\xb7k\x9e\x9eS@>v\xe2mE\xb3S@>\xa7\xe8\xd8\x88\xc7S@\xf3\x0c\xd5\xe8<\x9dS@\xb4vZ\xc4\x0e\xbeS@\xdcV;P\x16\x9bS@\x1d\xa8\xba\xd2e\x9bS@HP\xc9\x1e2\x9eS@\x07b^\xea\xb3\xa0S@\xe0\x98\\\xcb7\xafS@\xa0)\xde\xb4>\xa3S@\x12\xbc\xd9\x96A\xbaS@_2\xe8>~wS@]/\xd4\xc5\xb4\x83S@\xb4\xb5\x97O\r\x9aS@"\x9e>\xdc\xe4\x99S@\xafE&(N\x88S@99\xf3\xbe\x8aqS@\xc23\xb0.\x08\xcfS@&\xb1<@\xbeyS@\x97\x05=\xf1\x84ZS@M\nc\x89C\xfdS@aZ1e\x1c\xa6S@\x16\x1f\xa8\xc9\xf3\xabS@\x9e]>\xdc\xec\xc3S@!\xe3\xdc\x18\x16\x8aS@PX1}~\xacS@87\xc8o\xb0\xa8S@\xaa\xdc\xf7\xbe\xe1\xe2S@W+\xabE\x07\x92S@\x1d\x03\xba\xa4-\xa6S@\x14\x94\x0b\x9f\xd3\xb6S@\xd2$\x0c\xb3!\xa9S@Y\xb9\xde\xd2\xe3uS@\x876\xfeD\x0f\xa2S@?\xd9\x08\xe0\xf2mS@YU\xc1\x8e\x0f\xa8S@R\xea\x9e\xc4P\x91S@\x07\x95\xed\xf8W\xb7S@\x8f\x84\xccZx\x97S@\xdfL\xf7q\xca\x96S@X\xd6A\x19\x8awS@v8\xf0\xc1\x8eUS@\xfb\xea_{\xc8\x8eS@\xd4ZV\xb4\x96\xbaS@1k\xeef\x9bcS@\x05\xbdR\xbbw\x7fS@Z+\x1dH\x13\xa0S@R\x06\xbc\xdd\xe3\xa2S@\x0e\x97X\xfe\xa6mS@Vo\xaa\xc8\xb9\xa9S@\xda{\xf4\xcd\x18\xb8S@6T\x94\x84\x83\xaeS@C\xbf\xe6\xc1\xf6\x82S@\xd2T]\x9b7\x98S@\xa5\xc9\x1ay\xadqS@4\xea\r\x0c\x87yS@=F6\x8e\xf5qS@\x8eH\x16\xee\xc3xS@\x81\xa1\xc5\xbczuS@\xc3\'\x84\xd7rYS@\xd2PfW5uS@q\xc9\xad\xab\xef\xb1S@TSh9\xd0xS@\x9e\xcb\xf7\xf3\xfc\xd5S@\xb9\xff\xbaOT\xa7S@\x16\xc6`\xc2C\xb9S@\x04\x81*\x87\xfe\xa1S@#\xac\xb7!\x88yS@\xf2c\xd5\xd29\xb9S@\xd1\xa6\xba\xce\xe4pS@\xe0\x08\xd7\x02\x1axS@4nF7d\x93S@7\'\xd8h\x8f\xa2S@\x9b\x87b\x7f\xc5xS@\xa3V\xd1\xb8\xa7zS@\xd0\x80L\x1f\xac\x80S@eM\x0c\t5\x97S@R;N\x94\x07\x8bS@;\x15\xcf\x99\x08\xabS@HTw\x93\xb2yS@SYh\xf2\xf1sS@\x91\xefh\x13l\xa9S@1\xd2\xd7\xa5\xc1\xadS@Ja#n5}S@o_\xc5\xf4\xea_S@?\xf3$\x9fQ\x90S@]\x11O1\x04oS@\xd6\x03d\x86X\xacS@\xb6\x15\x1b\x03\x17\x98S@\x9f\xcf\x90\xa4gvS@N8\xf9\xe1\x9f\xbeS@\xdf\x89C8\xfd\x98S@\x85\xdf\x99Q\xcdyS@J\xa5=\x97KyS@\x1b\xa3(\xc20\x80S@I\xfbZN\x02vS@\x18\x03\x06\xa9B\xa0S@2\x10e\x87fgS@IJ\xf2JR\xf1S@\x84\xac\xef#\x9ffS@\xb0\xbc\xf3\t\xe9\x80S@\xc1\xc5\x97L\x14\x80S@\x04\xeb\xad\xc8\x8e\xa7S@\xe6\xd6F7\xb5\x9fS@\xc8\\\x10\xf5\xb1\x84S@\ndb\x07\x16\xc7S@My\xbc\xdb\xc6\xc3S@\xdc:KbQ\xa1S@\xd95\xc4+\xed\xbdS@x\xf8\xaa]\xdc\xa0S@\xb3%k4W\xc9S@O\x1373\xfdcS@\xc9tz\x1a=\xadS@\xf0\x9d\x8f\x95\x96\x9cS@5`\xe3\xb6\x9a\xc4S@\xe1\x07\\\x0f\x9a\xccS@\xc6\x1b\xba\x94;\xc4S@y\xaf\x02\xa8\x12\x9aS@\x90OP\x831\xa8S@\xbd\xd5d\n1\x9aS@RN\xde\x14\xcf\xc7S@\x81\xeek"@\xc4S@\xed\xd5\xa24\x14\x9aS@`\x8f\\Vc\x86S@l\x026\xb0l\x9aS@f\xb65\xcc\xd6\xccS@\xdb$$\x9be\x86S@a\xf9\x06\x16Z\xbcS@\xcb\xb4\xb5\xd5\x1c\xa3S@\xaf4+\xa3\xbbrS@\x1fw%\xb2;\xcfS@\xeef\x1f\xbba\x94S@\x8b\x125;\xa3\xc2S@\\\x03\xab\xcf:\xcfS@\x83\xe2#B\x0b\x99S@\xa4\xe6\xaf.\xdf\xc7S@Tt \x16\xe6\xe5S@K\xd1h|\x8b\x98S@w_\xe9\xdf\xa3\x98S@\x85~f:\xfd\xc7S@\xab\xd1\xd6\xab\x0f\xa2S@\xceH\xbe9\x92\x98S@\xb3~\x9e\xb9#\xc8S@\xf0\x93\xfd\x7f\x88\xa0S@\xac\xf6\x93\xf1n\xc2S@hQ\x1bu\xe3\x97S@\xc4\xc7\x85Gu\x98S@\x99\xe7\x92\xf7\x8e\x9aS@\x88P\xc3\xf1\xd1\x97S@\x91\x8b\x8e.0\x98S@\x9cw)\xec\xc5kS@\x9dL L\xc0\x97S@\xb3qe\xc9\xe5\xbeS@\xa1\x18\x99[\xe3\xbdS@\x87\x0fy\x83\xec\xcbS@k\xb618?\x97S@\x87\xfb\x8a\x00|^S@\xed]\x9ew\x0b\xc9S@:1\xee\x8e>\xd7S@\x08\xb1\x90\xaat\xbeS@\xa3U/m\x8b\xe0S@\xf2G\xad^|\xa2S@\x13\xad\xbb:woS@]sa\xc9w\x8bS@\n\xda\xe17\xfc\x99S@\xb7\xf4`\x98\xb5\x8dS@D\xd0HN?\xa2S@1\xdb\xc1\xeePoS@5q\xa9\x04\xe5\x8cS@\xf8\xbd\x01\xa5\xe4dS@&^\xfa\xd0\xa0cS@\xbd\x82\xf1\xdf\xc3\x9dS@\xcdu+\xdb\xa6\xcfS@\xed\xd9\x9c\x89\xb9\x8cS@)\x9f\xaa\xb3\xd1\xc9S@\x94\x04d/\x00`S@NM\x16N\xc6\xcfS@\xab\x1fJ]4cS@\x87\x80\xfc!\xf5\x8eS@\xdc\xdd^=\xa0\xa7S@\xc5}\x0f\xa7\xb8\x96S@%\xe3xF\x84\xedS@\xc0\x15\x94\x95G\x94S@%&\xa1\xdaX\x9dS@\xb5[\x90\xa7D\xa3S@\x1c"\xbc\xc2F\xa1S@\xab%qd]\xa1S@\xcd~\xd5\xaa$\xe4S@<`z?\xe2\xd3S@\xa0X\x06$\xd7\xe3S@M\xfb1\xaf\xe4\x9cS@\xb9xxg\xd7\xc9S@\xe0(<Qg\x93S@\'n\xb1\xd3\x1d\xcaS@e\xa7\xa7(\x05\x93S@^\xe5d\x8f\x88jS@\xfd\xab\x0e@q\x90S@\xdaT\x881\xb9\xa0S@iX\xcf\xf0\xf5\x97S@\x05\xae\xaf\tO\x90S@\xb0\xd2\x00\xc7Y\x9cS@\x90P\xf0\xee\xbcbS@])&\xe8\xc8\x92S@\xb1l\x16\xfd\xbebS@\x93\x7f\xe6\xda\xb0\x90S@\xee\xff7\xbd\xe4\x90S@\x1b\x02\xe8E\x0f\xa4S@\xb9Z\x0b\xdc\xda\x9fS@\x85\r@Y\x11\xa4S@\xe1\x0c:k\xa6\xd1S@\xbb\xff;\xab\xf1\x94S@\xbf\xd0(R\xa1\xa4S@\xd6>\xcd*j\x89S@o\t\xcb\xd6\x82oS@TI3\xaa\xefoS@\xf6\x92\x88\x7fMpS@2\xf9\xf92\xa9cS@M\xa0j1\x82\x99S@g\xd87m\xf9\x91S@Sw\xee\xb9\x07\xd2S@\xc8:Qs\xbb\xaaS@\x14\xa6\xf6\xa5\x0c\x96S@\xd2\xd9\xed[\xa5\x8fS@\x1c)\xf4?\x87\x92S@\x89\xb7\xbc\xeca\x9eS@V\xc5\xda\x1d\xc2\xa3S@\xd9\x17o\x98\xea\x8fS@\xa5\t\xca\x06\xc5\xb3S@oVI\r\xc7\x99S@\xf3\xa8\x82\xf0\xf9\xaaS@\xc6L3\xdb\xcajS@\xf6\x9d"}\xb4jS@\xdeZ\xe3\xdb\xa2\xe1S@q\xff\x1d\xd1\x96\x8cS@\xc1\xcf\xe6\x04y\x8cS@\x8a\x91\x8a\x0c)\x90S@\x01\xf8\x00\x8ev\xc7S@\x1d)\x08\x05xeS@#\xe9\x88\xc0\x19\x92S@9gz\xc4\xec\x92S@\xc3\xd0\xb1\xdfS\x88S@\x8e\xd6\x02\x00g\xa5S@S\xfdJdO\x88S@\x00\x91\xcf\xf6?\xabS@\xa2\x1f\xa8\xf6\x8f\x97S@n\x1du\r\xf3\x95S@\xda\xe9\xf4N\xeccS@\xed\xaa&\xf0\xee\x88S@c\xf5\nh\xb8\x87S@e\x0eL\xe6\x82\x90S@\xed\x1d\x19dIhS@\x17\xbd\x10\x9e\xac\xa2S@\x0699Q\xfd\x91S@q\xa1\xc0y\xd8\xa2S@\xdebB>2\x94S@\x86S\xa0?\xf8\xa5S@|#\xfd\x91\xbd\x80S@I\x8b3\xc7BeS@\x0f\xb5\xb75\xe3zS@G\xf9S\xaa \xcfS@\x11$+Yl\xa4S@\xdd=J\xe4\xcfrS@\xe0\x10\xd9|\x93qS@\xb1\xa9\x8d\x9e\xcc\x96S@\xfd\x02\xdb(\xfb\x7fS@Z\x98+\x9dk{S@"\xc1\x0e\x15\x89\xbdS@\x83oWN\x1e\xc6S@\x95\x11\xcc\xf6\xa7\xc2S@TJ\xa9\xc2\x1a\xa0S@n\xf0\x93\xb0\xea\x9eS@\x1b,\x1c\x08\xbf\xc5S@\xdcV30q\x96S@\xd5\xf6\xb9\x1a*yS@\x81*\x92{\x0f\x9dS@\xb4k\xfb\x9eh\xd6S@\x864\xbd\xc2(qS@\xe7\xc5\xd0\xf72\xadS@\x90@\x86\xc4\xbfxS@g\xaf\xeb\xeb\xd0|S@Ht\xed<$\xaaS@\xae\xf1\x93\x80\xac\x83S@\xf8\x89]\xfb\xf6\xdfS@\xb4\xe0\xe0\xe7\xbb|S@\x8d\xfa\xd6\xf0\xd3\x8fS@\xb9\xe5\xfc\xc0N\\S@\x94\xdf\x1c\x87\x92qS@=\xc8\xdaM\xdd\xc7S@\x8do\xca\xb7L\xc4S@\x02\x06\xebd\x17MS@3\x18B \x11^S@\xf4W\xdf\x85loS@i\xdf\xe8\xf6\xd4oS@\xfc\xeb\x9f\xd2\xe3\xc7S@\xae)\xc31\xdb\xc3S@\xa5\x90\xad*\xaa\xaeS@v\x8f\xb9(\xe6\xbdS@\xa4\x00\xa7\xa5\xd1tS@.u\xb3\xb1Y\xafS@\xa9"\xfd\xf9AyS@\x18\xd7?:\x80}S@\xe5\x0cO1\x8c\xc9S@\x905]N\r\xc9S@\x028\xa7\x11\xdeuS@d\x01\xe2\xfa vS@w\x80A\x8d\x14\xcaS@\xe3\x08\xd8|h\xbbS@\xc9\x1a\x13\x7f\x02\xa8S@\x82\xc1\xd0\xee\xaf\xadS@k5r4\xf2jS@\xfa\xef\xe5.\xd0\xb2S@"\xa5\xf9\x00G\xacS@0n\x86}\xe5\x7fS@\xc1\x05\xa4\xcdm\xc7S@\x01"\x03j&\xabS@\x1e&\x15\x99/\xb9S@\xadl@fh\xc3S@:-)\xb0\'\xb9S@\xad\x8f\xce\x11\x82yS@\xf5\x8c\x18\xa3>\xabS@)\x8c\x9f\xa3\xb9qS@\xbc\xafa\xbf\xa0xS@[\xda\x9c\x8bg\xaaS@\x1f\x80\x05\xf6\xa8xS@\xc4\x85\x9bY\x95xS@\x05\xfe!\x853rS@\x8352\xac\xd4\xb7S@f}|\\\xb2pS@L\xf3\x1dQ\xb0nS@\xa1\x1e\xb4~^\xaaS@\xf9\xcc\xb9#\x1a\xc1S@\xa9\x1f\x1f\xd1boS@%g\x19wcuS@\x83m(H\x81\xb6S@\n\xf1\xa3\xe6\xfc\xb6S@\xea\x01\xd2\xeb2\xa9S@PR\x94vu\xa9S@\x90\x1d\x95KE\xb7S@\xa5\x17iZ\xc6\xa8S@\x04\xbb\xee\xd0\xa1\x9dS@0-\x7f\x99U\xc6S@k\xef\xd9>\xd0\x97S@Z\x18\x19\xec\xb4mS@\xb6]\xc4\x10_\xc6S@\xfd\xd1\xef\xf6\xd8\xa3S@\xcf\x9b\xc2o\xcf\xafS@\x84\xc8\xa5\x1c\xa1\xa0S@\x82\x13\x19_o\x97S@\x88\x8d\x96e-\x97S@\x81\xc6\x94A#}S@\x1b\x89\x00%\xf2\xa1S@gb\x05\x88\'xS@\x7f\x1e\n\x1f@\xc8S@&2\xcc\x96\xa8\x93S@b[\x8f_TqS@\xca\xbc8k\xd2\xcaS@\xfb\x0c9%\xb1\x80S@k2\x1a\x1a\xf1bS@\x98\x9d\x1f7\xac\xc6S@\xab\xac0\x88\xde\x80S@\xc9\xa1\xa4\x16*\x81S@\xb3\xb6\xae:\xcfwS@zF\xa7\xcd0\x9eS@\xe0\x16\x83Y\x92\xa8S@\xa9+\x87\xe43\xadS@I=?D2\xa2S@\xc0~\x1d\xeb\xcd\x81S@:\xcf\t\xcc\xe9\xa7S@\xd0w\x9a?\xf0\xe5S@O\xfb\xf9 \xe8\xe8S@\xa8W.\'FmS@\x84\xb89\xc5\x88kS@\x05\x9a\x1e\xd1`\xadS@3\xbc\xbd\r\xf3\xa6S@LR +\x1a\xa4S@<\xc8\xa0U`oS@D\xf4@y\xb8sS@\x99\x87\xf6T>\xacS@/\xe2\xd7Z\xd7\xcbS@\x1f\x9b\xd7\xda\x93\xa2S@\x1d)@\xd3O\xa5S@]\xf2,_\x7f\x8cS@\x9eE\xbb0\xa6\xa4S@5\x93\x9c\x02\xf4\xa4S@\x9d\x00\xa1\x84$\xa5S@\x1bh\xc5R\xb1\xa4S@\xd2\xc9\x04C\xa0\xd0S@riq\xca\xbb\xa9S@2t\x01?\x80\x8bS@\xea\x8a\xdb9\xb3\xcfS@ \t\xa9|A\x8bS@\x8b\x13zT\t\xc9S@hz\xe5C]\x9aS@Q\xe6\xa2\xb15\x80S@e\xc7\xcf\xfc\xdceS@\x0b\x9f\xe2\xdeleS@e+\xd1\xa9\xe1\x9bS@\xdd\xecZ\x18\xf9\xcdS@\x8ad\xe8\xf1\xe7\x9bS@\xa1\x82A(\xa3\x9bS@\xa4`\x01\x88\xc9\xa0S@\x1c\xb5\x8a\x1b\xd6\xa0S@\x07\x13\xd3i\xb8\xd5S@\xd3I\xed\xc1}bS@\xce;5\x89\xa0\x8dS@D\xc0\x99\xa7\xfc\x9aS@dC\x17\xdc\x16\xd4S@Qj\x05\x17\x95\x8aS@\x0c\xa5<\x88\x16\x9aS@\xe0\x1de\x92X\x94S@\xdd\xcf\t\x9da\xa0S@\xb0_e\xb9\xd0\x8dS@\xb4\xd9\x0ew\x82\x98S@j\xa9\x18\xfd\x1a\x98S@\xe4\xd3\xd3\xfab\x98S@\xf9Qu\x97$\x98S@tG\xf7S\xe1\x96S@I\x80\x17\xfa\xb9\x97S@\x93\x03\x1eJO\x97S@\x95\x83\xe99,hS@q\x82e/L\x8dS@\xf7\xc1\xd9\xcfP\x95S@\xa3\xed\xc4!1\x90S@C4\x95\x1f\xac\x8cS@\xd1\xb5\x9b=t\x90S@ \x95R\x87%\x90S@7\xf3\xfe\x98\xce\x9cS@\xc0\xc8\x0e\x1f\x9f\xe6S@;S\x0b\xa7^\x9eS@\xe7\xb0\x7fDn\xa1S@\x98\x99\xcd`\xff\xdaS@\x01]\xa8\x90TvS@a\x94\x12*\xbd\x95S@\xa7l+s\x03\x9dS@rs\xb3q8\x91S@\x90;\xd2\x1b\xde\x90S@\x80\xe5\x13\x1a\xf2\x98S@\xa4\xcb\xa78\xd8\xa0S@\xb4\xc5E;R\x8aS@r9\xe9Q\xf4\x94S@\x81\xcb\x90\x83\xc3\x9fS@w4\x07$S\x8fS@\xa4FG\xcb\xa1\x9bS@\xac\x84\x03R\xd7\xdeS@\x84\x82#\xee\x1b\x93S@Xw\xa9l&gS@\xe7\xe1\xb2\x1f\x9c\x8fS@\x9fqRBC\x8fS@\x0c|1\xe5\x85\x92S@\xf7\xb0\xd7ZH\x8fS@\xa6\xff\xd7v\xf0uS@\xd2\xf5\xfa~\xd6\x91S@\xaf\x8f\xc3<\x91\x8fS@\xd6\x01\xcd\xa4\x83\x91S@E\xf9|2FvS@\xb3\xe3\xdc\xa46\x9cS@.\xa2\xfc{\xe3\xe2S@\xc0\x17\x19\xb0\xa3\x98S@\xdc\xc9$rC\x92S@\xbeT\xd9\xd4L\x97S@\xd4\x1d\x1e\xab\xf9\x92S@\xe0\x8b\x18\xc2\xc7\x91S@\x8e\xe0^\x10\xb9\x98S@\xad\xf4\xb9\xb4V\x8eS@\x97\x04\x9d\xe0Y\x91S@`\xd8\xd4\xbb^\x93S@@\xf5\x9a\xfd\x92\x88S@{3\x92\x8d\xa6\xadS@H\xaaB\xb6\x9e\xb8S@X^\x80\xaf!\xb9S@\'J\x87\x02\xbbnS@\xc0\x92L-\x14\xb8S@\xc5\xb7X\xa3\xd2yS@\xf7\xd0?\xdc[dS@\xaahQ\xf0o\xc0S@\x96\xda\x08\x84\x97cS@\xb3\xf6\x03\xe6\xac\x9bS@\xd1\x81\x89#\x1clS@\xc5\x8bc\x80\x9b\xd7S@f"x&\xef\x98S@n\x10\x84\xe2j\xc2S@\x19\xe9\x0c;;\xc8S@\xf2<F\xcf\xe3dS@d<e\xd1\x03\xa2S@\xa6F"\x80\xca\x84S@\x81\xd2M~?wS@\x1c\xb1\xc82&\xa6S@3\xb3-\xb0\xec\xc7S@\x90\x0889\x9f~S@\xbf\x88\xb4\x8ca\xceS@-D\xd1\xb7"\xaaS@\x0f\x1f\x0e\x9a\\~S@/\x97Y\x13\x96\x90S@K\xa7%"\x85uS@\x03\xf9\x01\x95\xf3sS@E\xdeX\xa2\xd5\x98S@\x9a@\x86\x9f&\x9dS@jK.W\x82yS@c\x05\x16x\xef\x93S@\x1f\x82\x10\x81.\xa3S@\xe6Z\xb6\xf2\x07\x90S@\xcd*\xfd\xf2\xe5\xa5S@\xb7\xd6_`\xd6\xa5S@\x8eM^\x81\xa4\xbeS@\x95\\Y5\x01yS@\x0cp\xe1\xc0\x86\x8dS@s<Z +cS@\xc0\xe3bj\x8a\xb7S@\xbb\x8d\xf2\xda\xd8\xb3S@\xb3\x16\xcbF\xb1\x8dS@q=\x82\x8c\xd9bS@\xe0%W\x94\xce\x8fS@\x87\x06]\x90\x0ecS@\xd1!d>\xac\xc0S@a8\'<\xf4\xaeS@\xbdv\xecXq\xc7S@\x1eT;\x12u\xb7S@hA\x0c\xc0\x88qS@W\x98\n\x96\xf2\xe0S@W\xca\xbb\x85H\xa0S@#\x02\xeb\xcbv\x80S@\xc7\x94\xb2\xd8X\xa0S@[.o\xf4\x98mS@\x07.\xeb\x8d\xe6\xc5S@E\x05>\xa6T\x9dS@T\xd0h\x90{\x90S@\x8c\xa2\x19\x9d.\xa3S@\xd8\xc0j\x81\xdf\xaaS@\x8e\xc3\x9b\x98B\x98S@\xbd\xdf\xd1\xea\xdf\xa3S@\x16\xce\x81z\x91\xe8S@\xc4\t\x93\x89\x83\xcbS@bI\xd2xA\x9fS@\xfb\x18\xdb\xb0\xde\x9dS@G\xc8q\xec\xf2\xaeS@\xf8*9\xe7\x10\x94S@\xce\xed]4\xe1\x9bS@\xb0\xe4\x80\xed\xc4\xe2S@\x1d8\xd9|\x9c\x98S@\x10\x92\xc8\xdb\x14vS@\x1b\xf5*H\xa3\xb9S@\xe9\xfca\xb4\xadzS@\xbeC_H\x97\xb5S@_\x84\xf4\xff\xef\xb6S@W\xb1\x87%\xbb\xb6S@\xe8,\xa2\xf4JdS@\x07\xaf[l\xa1eS@\xe6a\xe7\x01\x11dS@\xaf\x98f\xc8\xd5\x9cS@\x0e=)F/hS@\xc9\xd7\x1a\x82\xf1]S@\xa9\xe3\x06|\xe8\xa0S@\xc6\xbaUt7hS@\x0c6\xe1\xbc7kS@qi\xbb\x08\xd7\x91S@\x8c\xc3\xf1\x9b\xe1nS@\xb9y!\x8a9\xa0S@\x95\xa1\xd5Xg\x90S@\xdb?\xc7l\xe8oS@\x93\xa9\xc88\xfb\x9bS@\xd0\xf5\xc7Q\xcbmS@yVe\x8d\xe5\xaaS@\x9d_}Z\xcarS@\x12\xcd\xed\xf6\x94sS@r\xadA\xaf)lS@\x93\xc8\xe4\x9a\x83eS@\xddlGE\x12pS@*\x06\x8a:_gS@\xb3%>\xa0\xc2uS@\xf1\ryy\xe4mS@\xc9\xf2[8\x89gS@C\x87\x16\xb8{vS@|e@P\\vS@\xb4\x87\x18{\xa6vS@\x9a"*\x97\x83qS@\xbb\xec\xb6FKvS@\xe7\xb6\xc84\x81WS@\x08\xe2\x16\xfc\xc3xS@y6\x8a=\xec\xa4S@\xb3p-\x19\xe9rS@V\xb0\xc5\x81puS@\x81\xb8\xc1\x18\x83bS@\xe1CT\xc1PyS@\xb7\xfd\xe07*\x8aS@\x06\xa4@cC}S@_\xbdmm\xb4\x9cS@\xe3by\'\xe4dS@P\xe8\x05\xb4q}S@\xb4 \x06l?uS@\xf0\xb2\xb9T\xbf~S@\xd1${A\x1c\xc4S@O\x1c$\x8b\x17\x80S@\xdb\xf7\xcf\xcb\xb0xS@\x8b\xbfLH\xd3yS@\xa8\xd2w\x04uyS@\xb5\xd4\xcfMe\xd3S@k\xb2\xeaE\xa3zS@\xd1\x0f\xb8"\x8dpS@V\xe2{\x1c\xa3qS@\xa4ZhBM\x7fS@\xd26@\x0e\xd8|S@RG\xc6\xd0\xd5|S@\xc0\x1f\xbe\n2\x82S@\x12\x9256)}S@\xc8\xad\xdf\x8e\x96\x82S@\x7fm\x07\x00BXS@\xcew\x98\xee\x17\x81S@-2\t\x88\xdc\x81S@\xd2L\xcf\x0f\xa4\x82S@c\xe7\xd3\xf0\xa1\x83S@~=\xfd.y\x88S@8\x12\x87\xa0\x80\x86S@\xcd\xf7\xb8\xbf/~S@\x83 $=\xef\x8cS@8\x0b\x0b\xc8\xcc\x8dS@\x15\x8f\tc\x83\x8dS@\x96BH\r\x08\x84S@\xc1\xdf\xbel\x81\x8eS@B$\x8d\xcc\xa1\x96S@\t\xc2&N\xdb\x8bS@\xe7,\xd0\r\x9a\x8fS@\xd4\xd9\x9f\xd8\x03\x91S@\x7fx\x15`X\x90S@\x00a\x0b\xdbE\x91S@*\xd3\xc7E\xe5\x90S@S\x81\xa6\xf9p\x91S@{\x99Y\xbca\x8fS@k\xf9\xc8\x19\xd1\x87S@<\xaeWx\xac\x98S@\x87\x01z\x9f\x02\x93S@eO\x14Ak\x8eS@\xf1W\xf0\x15p\x9eS@\x10\xab\xce\xa5\xe6\x94S@\xf2\xf9 \xbef\x89S@\xea\xf5\x18C\xbb\x9aS@\xefl\xb7@\xf2\xa0S@\xc4\xc0\xc0\xb2\xaf\x99S@\x18\xe5\x9byB\xa1S@\xf6\xce4\xe9\xd0\x94S@\x8ba\xb0\x8b\xa8nS@\xef\x15\xceeN\xa2S@\xb4\xa3R\xf7"\xa3S@\x83r\x9d\xdfV\x97S@\x89`\xcfLf\x91S@G\x9f\xc1\n\x9d\x9cS@\xbc\x0e\xf61t\x98S@g+ (*\x98S@\x1b\x96\'N\xec\x97S@\x03gO\xcbI\x9dS@!\xa1\xd0\xb0\x0e\x9bS@\xd3N\xf2,\x85\x98S@\xefkxsL\x94S@\x14\x8e\xf4~"\x99S@\xaf\xb3\xc3;\xb0\x8dS@\xa5\xa0\xdb\xcau\x9aS@U\xbf\xfab\x1b\x9aS@\x9d\xcf\x0c\xbe\x97\x9bS@\xf7\x92n\xae\xa8\x9bS@k\xbd\x9f\t\x00\x9cS@A8\x99\xd6G\xa1S@#\xe8o\x14\x8e\x8bS@u+\x0eJM\xa1S@\xe9}\x86U\xe1\xaaS@l\xbbV\xfa\xc7\xa3S@\x9bX\xe0\xc6(\xa4S@\x89\xc8\xb3\xaf\x99\xa7S@\xd5\x86Z\x95\xe5\xadS@\x9f\xf9n\xd9~\xa6S@\xdfDAG\x81\xa7S@\x04\x93\xa8\xaf\x92\x9fS@\x80\xd1\x89\xda\x99\xb0S@0\xeb8x_\x90S@\x1f\x95\xf7\x9eU\xecS@(vhY\x01\xa2S@\xf6\x97t\x99G\xa0S@\x0bv\x89\x0f\t\xa0S@\n8\xb9\xd1G\xa9S@a\xe5\xfc\xf5\xe1\xdfS@\xf8\x94\x8b\xaa\xea\xaaS@\x1bi\x06`\xfb\xa7S@\xed\x08\xdav\xc9\xa8S@8\x9c\xc3\x07\x05\xacS@\xcfX\x19\xf2H\xa8S@So\xdd\xd2|\xedS@\xd1\x8b\xc3<X\xa0S@%\xf0\xf3F\xd6\xb7S@\x8fv\x8d.W\xaaS@\x1f\x92\xa8G#\xb9S@\x88\x90\x95Y6\xb9S@\xb6\x06L9<\xabS@\xfc\xf0+\x0bt\xbbS@\xee\xfe\xebsi\xabS@\x00j\xb9{\xd9\xc3S@c\xc2S\xce\xba\xc3S@\x00\xb7\xfa\x01\xaa\xa6S@\x7f\x1cQ56\xc4S@\xf6\xe8\x05h\x07\xc8S@ZR*\x9e\xa0\xc6S@m\xb2\xd2po\xbdS@\x91\x84\xba\xa4\x91\xc9S@\x0e\xd1\x85\xd8\x96\xafS@\xae\xea\xfa`\xa0\xc9S@\x8b5e\xcc\x14\xc9S@)\xe4\xaa\x97\xe3\xbdS@Syr\xae\x84\xd5S@r\x98\x1b\xeb\xde\xd3S@\xf7\xb49\xae\xf3\xd2S@\x8acW\xf8\xe2\xa0S@\x93\x082\xb8 \xc1S@18\xaa\xeas\xb6S@\xf2H6Dl\xb8S@Ccf\x19\xa0\xcfS@\xa6\xd1\x91\x81\xe4\xcbS@*.t\xdc\xab\xc6S@\xb2\xa4m\xda_\xc6S@\xee\x1d\x1e\x80\x01\xccS@\x94\xeb\xee\xc2\xa0\xc7S@=\xf2\xe5/\x91\xbeS@\xbdc\x17em\xc8S@\xfb\x93\x12\x06\xb8\xc8S@S\x0e\xf8\x8d\xce\xc3S@\x9d73\x1ad\xcaS@X\xa7\x1d\x8e\x03\xc5S@\x81\xf5\xee\xc5\x94\xcaS@\xab\xa5\xad\xb5\xc4\xa5S@\xa4\xff\xdd\xdd\x97\xaeS@$UlE\xa6\x9cS@\xe7\x9b\x94&{\xc7S@\x96\x88\xaf+8\x97S@\xe5\xfcE0Z\xc2S@\x01g\xb6T\x0c\xa7S@\x15\xe9\n\x94\xf0\x99S@U\xa5\xb1\x9c\xec\xa7S@\xeeo\rw\xe0}S@&\x81d\x00\xa2\xb7S@\xa4\xb0A\x99$\xaaS@\'\xe3\xa2\x8aW\x9cS@\x96n\xf9/\x92|S@\xd1p~&\x9a\xd5S@\x08\xd3\xe0\x80\xd8yS@7r\xc9\x1c\xe3\xa5S@\xf6\xfcAd\xcd\xc4S@\x1b\xf4\xf6\x84`eS@\xcf\x0c\x81\xc2<\x9fS@\xbd\x86|\xb2\x89\x9bS@\xa2S\x8d\xb3\xa9\x9dS@\x83\x19\xb6q&\x81S@\xc4\x08\xac0\xde}S@\x00\x00^T[\x8aS@'
p22
tp23
btp24
a(g3
(g4
(I0
tp25
g6
tp26
Rp27
(I1
(I1788
tp28
g13
I00
S'\x13\xae\xfco}\xd4,\xc0\xd8~\x03u\xe5D(\xc0\x04\x95\xeb\x8f.\x82\x1f\xc0\xc8\xe9\x1a\xac\x15\r)\xc0W\x06.\x03\xbc\xd1 \xc0\xebZ\n\x8a\xae%)\xc0\x06 \xf2N\xcdB(\xc0\xbdV&T\xa7\x15\x1f\xc0\xb5\x9fK\x9e\xa7\x10\'\xc0\xe0\xa0p\x82\xa5u%\xc0Xr\xe4\x15\xe1N\x1f\xc0\xa6`\xcf\xd9\x82\x80%\xc0\x96\xfds\xbd\x94\xae)\xc0\x1f\x19\xc7\xe5\xd0\xff$\xc0I\xb7S\x99\x96n \xc0\xb8>!k\x97Z)\xc0\xd3\x85V\xdfA\xf1$\xc0\x93\xef\x99\xb9\x03 )\xc0\xf0\x8fq\xf0\x17\xa5\x1f\xc0bE\xc8hT8*\xc0\xaa\xcat\x88\xad\xdf\'\xc0\xa4>\xfc;EY-\xc0>\x0f\xda$s\xcc\'\xc0*\x96\xa9\x9b\xd9\xd8$\xc0Zj4\xba\xf3\xe1(\xc0|\xf4\xdf\'\xd89-\xc0]\xf2\x1cL@F"\xc03\x1e\xd1\x12\xc8u \xc0\xd0\x16X7\x86\x0e+\xc0!\n\xf2(t\xd2$\xc0\x04\x0c\x0e\xf9\xa5\xf4)\xc0gZ\x98\x18\xcd\x1a)\xc0\xf3\xa09\xa8\x16\xed*\xc0\xde\x01g\x9aJ\x05%\xc02?\x8c\x0e\xb5\x0c*\xc0\xaf-\xdevF\x8c)\xc0\x7f\xff\xectL\xb5%\xc0\xfb|\xd1\x1dt\xe7#\xc0\xa2\xc9\xd2\x90N\x96-\xc0\xff\xece \x9d\xad)\xc0\xe0d\xb6t+\xc9(\xc0\xf4\x19kT\xd2\x0b)\xc0\xf4\x95\x18\x1e[F)\xc0\x07\x81\xda\xe3\xbd\xb0\x16\xc0\x93KD\x05y\xd9\'\xc0\xbc\x05Y;\x92\xc2$\xc0\xe3\x96\xb6\xa4\r\xe1-\xc0\xa0\x93\x10\x9d\xb8\xc3+\xc0.\x08B\x82#\xed\'\xc0\xb9\xda \'\xcc\xe0)\xc0\xffFrgMp"\xc0E]oDx\xdb+\xc0M\xcf\x88\x8c\xc8\xca\'\xc0*\x94jr\x10\xca(\xc0\xae&\xb0z\xba\'.\xc0!!\xe7\x8b\x1e\x9f\'\xc0\xe4\x0e\xe9F\x10\x15*\xc0\xd6d-\x99\xe0W-\xc0$\xb1\x8e\xa8\x9c<,\xc0e\xf2\x91L\x8f(*\xc0\xeb\x82\xca\xb6\\\xeb(\xc0\x86\xdd\xec9VH%\xc0\xe1g\xe3\x8d\xf1u&\xc0\x8f\x14\xf1\xa0\xa7K%\xc0|A\xf9?W\xf3+\xc0R\'M\x15e\x0f*\xc0\xaa \xdb\xc3i\xa8,\xc0QA\x11\x1f\xc0\xe1#\xc0\x07#\xd8M{\x88#\xc07\xbf~\xe5\xbd\x86#\xc0\x13\xf3\x91\xa0\xa1\xc3)\xc0O\x8c\x15N\x06+#\xc0a\xc8\x13)\xf2V*\xc0\x9a\x15\x81\xc0\xc1\x0c\'\xc052\xe4i\x93\xcf,\xc0\xa4J\xeb\xb9\xecc)\xc0\x9a\x02\xe5\xd1\xddr#\xc0\x87\xa8\xd4\xfd\xdcZ+\xc0\xf8\xae\xc1\r\xda\xa7%\xc0\xceX7\x82!\x0f&\xc0\xc3E\x80e\xa2f.\xc0\xbe\x90+\xe6\xc1\x95"\xc0\x99\x1d\x17\x14\x1d\xd0\'\xc0>U\x93\x8f:\xeb&\xc0\xbe\x14\xe98\x15\xb7#\xc0<\xe2\x02\x05\xa1\xbc*\xc0*\xe5-8\x8cb+\xc0*\xe5-8\x8cb+\xc0\xe6\xdb\x17\xbc\xa0\xbd#\xc0\xe5o\x8ay\xea\xbf,\xc0Q\xab+4\xd4\xb9(\xc0&"Jb\x1c\x07(\xc0\xbc\x95\xfe\\\x81\xc3,\xc0{hc\xf2\xd6\x19*\xc0\xd1tmhY\xdb\'\xc0\x1c\xb4\x8dwW\xd5)\xc0\x1b\xaa\\\xccbO#\xc0K:K\xc6\x80%%\xc0\xf9\xb0/Q\xd9\x85.\xc0\x0e\xe8r\x8f\x92\x7f\'\xc0\x18\xfa/5\xfe\x93\'\xc0U\xc7\xab\x1c\x8f\xad)\xc0\r\xe3\xa6\xc0~\x8a)\xc0-\x80a\xb9h%\'\xc0\xd5\x1e\xbb\x9e\x12\xc3+\xc0\xa8\xb1r1\xba\xaa(\xc0\xe0\xd8\xec\x1d\x87\xd1)\xc0\xd3x\xea\xb2\xa41%\xc04Da>\xf1I!\xc0.\xa0W\xcf\xfez$\xc0{\x18>.Q\x9e)\xc0\x8d\x07\xd6\xcd-\xe8*\xc0\xd1\xd2\x87WE#"\xc0\x0e\x12\xdc{\xe9\xa7)\xc0J&2Ji})\xc0\x9b\x10\x98\xa7\xd6++\xc0\x86>\xbc\xdf\x87%%\xc06\xf3\x03<\x14\x1b)\xc0\xbc\x83\x16\x1f\xc5\xe2*\xc0\xc6`n\x94\xffz(\xc0\x89F\xca\x14+\xf2*\xc0\xb0\x90\xf9\x8d\xbf\x1c(\xc043\xf3-\x1c\x81*\xc0-\x8b\xdf\x07\xd6\xd9\'\xc0\xd1\xf5\xf8\\\x19#)\xc0\xe8\x15\x00z\x81\xbe)\xc0Ex:\xc0\x97T)\xc0\x03W$S\x90j%\xc0/6r\xc0\xae\x9e#\xc0&\x12\xbd$\xa4\x80$\xc0W\xfb\xa7|!\xf7*\xc0\x19\x15*\xb6\x88=\x1e\xc0e\xacC|\x90w&\xc0SF\xe3x/\x8f(\xc0D-\xf9w/\x8c\x19\xc0\xfa\xc7\xf4\x1d\xae\x12-\xc0\x9f\x14\xde\xfd\x14\xc1\'\xc0\xeb@\xfbX\xb8G(\xc0br\xdbLy\x15 \xc0\xad"\x9d\xfc@\x84)\xc0\xdb\xebZz\xac\xc5\x1e\xc0\xd3`F\x85\xf2\xd2)\xc0-\xcb\x1d@n\xa7(\xc0\x00e\xce\xde\x15\xd5#\xc0\xdf\x8e\xf1p\x1e6.\xc0CF\xa8\xa9N\x9a%\xc0W\xa3\xf2\xdaH\xc5 \xc0n\x02\xee\x15y;+\xc0\x8eB\x9e\x8f\x00j$\xc0\x86@3\x83\x941.\xc0\xc1\x06\xac\xc7\x97\x9e\x1f\xc0\xfa\xa0\xddY]\xf6%\xc0\xc0\xe3\x85j\x8a"/\xc0\x12\xf5\xa2\xe1w\xb1)\xc0n\x00tu\xca\x82 \xc0vf\x92T\xeb&&\xc0^\xa8\xc85\xdfi#\xc0D\x81\xe9\xf0~\xa8#\xc0\xfb\xdc:\'\xcf6*\xc0<yp\xcdUI%\xc0\x0e6\x14\\^\xc9)\xc0\xedcV\xed\xcd}#\xc0d<x\xa0U\x15)\xc0\xc2\x91k"\x06|#\xc0\xb5\xc4\xc8\x0e\x86\x86-\xc0\nT|\xdf\xe7\xd0\'\xc0\x8a\xf2L46C \xc0Ai\xa2\xdd\xc6\xf8,\xc0;\xddCF\xd9\xdb*\xc0\x0fR\xae\x07F\xf1$\xc0\xe1\xf5\x93\xa6\xbc\xfd,\xc0\r\xf2\x9c\xf4\xf4\x1e+\xc0bE\xc8hT8*\xc0N\\r\xfe\x91\xb6$\xc0\xa3t\x15 \xabH.\xc0\x96\xb2\xa7go\r-\xc0\xa1g\xddC\xe3\xe5\x1d\xc0`\x12\x86\xb3\xb1\xe7&\xc0d#\x8a8\xb5u(\xc0:d\x8c\xdc"\xfb)\xc0l\xf8]9\xb5<.\xc0f\xf0\xfe\x9b\x96\x82\x1f\xc0\xde\x80\xc1:\x95L\x14\xc0\x83\xee\xb8\xb7\x84\xff%\xc0\x9fe{\x9f\t\xe8#\xc0\xa1\xd9\x08\xd4\x12\x11-\xc0\xa6\x82\x1c\x14B\xaf"\xc0e\x10EH\xa6B)\xc0\xd1]\xc2\x1aq\x81,\xc0w\xd8\xabs\x0ci-\xc0tt\xbe\n\xbc\x85-\xc0\x18\xe2\xab\x96\xfe\xb6*\xc0\x10}\x96 \x07\x00$\xc0\xb5\xea\x1d\xe6\xb1K&\xc0\xb4d\xc7Mpo)\xc0\xe9s\xf6\x87\x06\x14%\xc0\x1a\xbf\xf0h"\x86\'\xc0~\xd5\xfa\xbe \xf3+\xc0\x1d\x0f\xc2\xe7>\xcc(\xc0\xc8_0\x06\xc3\xcd(\xc0\x05\x07\xee\xf1Z\x10)\xc0\xfdA\x8f_\xfe]\'\xc0\x81\xecq9\x8f\xe2&\xc0\x84\xd9\t*(\xb0 \xc0\x1e\x06\xad\x0ea>\x1e\xc0\xcc\x80\xa3,5d)\xc0kU\x02\xca)\xc1%\xc0\xbf\xae\xf7DP\xd6$\xc0f{6=\xae\xcf\'\xc0\xf1\x9c\xb7=\x02H)\xc0fQ1\xd8\x89\xff+\xc0\x88PP\x9aa\xb3)\xc0\x8a:\xf3d\x95\x1b)\xc0\x9e\xc9v-,\xf2 \xc0[\x97z-\xa7\x7f#\xc0N\xf52\xb8\n\xeb#\xc0M\xd7\xe3b\xa6\xdd&\xc0\x0e\x12\xdc{\xe9\xa7)\xc0]s\x8e\x9d\xe3\x08-\xc0\x0f\x1eR\xc5\x95\xd7\'\xc0\xce\xa3x\xf5\xae\x1d!\xc0\x89\xfb\xb4_\x97\xb2\'\xc0\x96&8\xb4c\xf3!\xc0\x92#e\x08\xcf\xaa+\xc0o\x96!+\x16\xdb\'\xc0\xa0\\EI\xfa\xe6$\xc0\x96]W\x07\x01.)\xc0\xa8\x9c\x8bK\x1a\x8b\x1f\xc09\xaa<\xe2\xea\x8a%\xc0c\x89\xb8\xd1``&\xc0\x82r\xda\xea\xb6\x7f)\xc06}\xb6\x95\xa7\xfa\'\xc0G\xfa\xda\x89\x81B)\xc0\xd1bC\xb5\x98I(\xc0\n\x7fw\xb4\x19\xb4"\xc0t$mp\xe4\xab)\xc0\xcc\xd6\xcbU\x01\x99)\xc0Yw\xb7\xdd\xac\x1a$\xc0\x12z\xcaG5\xcf,\xc0\xb2~o\x9e\xaek \xc0w\x1e\xf1m=4)\xc0\x08+=\x0e\xa3\xc0$\xc0"`\xefL\xe5\xe2$\xc0f\r\x0c\x00\\\x18)\xc0\xcaBa1\xab\x08)\xc0W]2Q\x00\x95)\xc0P\xe9\xbf\xb5\xe6\xfb(\xc0\xec\xb9\x84\x113\x90&\xc0\xc5\x1b\x08K\x8c6*\xc0\x86\xcd\xd9\x85""/\xc09\x92\xf6)y\xf8*\xc0\x9c\x1bM\xa3P\\)\xc0\xde7\x93QV\xdb\'\xc0\xf5\xaaV\x1cQ\x9d \xc0\xd9\xdd\xca\r\xe7\x15)\xc0o\xe9\xf9L\xde\xae)\xc06\xeb\xa9\xb8\xdcj)\xc0MS\xbf\xd5W\x9c(\xc0\xe6\x14\x1c\x0f\xe1\x81*\xc0~\x1f\x9f\xa0U\x82\x1f\xc0\xe7w\x83\xe9Y\xb5(\xc0\xf4\xd1$6e\x97,\xc0\xb0\xa7\x03\x01\xe3%-\xc0-\xfd\xce$+\xe9)\xc0\xd2\x07n\x0f\\f)\xc0\n\xc5V\'\xef\xac"\xc0\xb4\xb1\xf3V~\xcf*\xc0=\xa9l\x8e\x93\xbb,\xc0o/\xf9H\xd5\x99*\xc0N\x07}mH~ \xc0\xfb\xf5\xfc\x01\x8e\x82"\xc0\xdc\xfa\na}\x8a)\xc0k\x1e\xaa[\x8e\xb0#\xc0\xfe:\x1d\x95\xc75%\xc0\x83O\xbd\xf2\x17|)\xc0!\n\xf2(t\xd2$\xc0\xeb\xe8\xe9\xd0/\x9c#\xc064\xfb\x1d\xfdT&\xc0dVQ\xb1\x86\xb3%\xc0\x03\xdc\xe9[8\x9d(\xc0Z\x0e\xb6\xcc"\x14%\xc0\xc77=M5\xbe)\xc0\xb7\x19\xa1\xb3k\xf2\'\xc0\\\x9c\x92\xa4\xb0\xd2&\xc0\x8f\x81\x95\x8a\x0co,\xc0N\xf0\xdeS\xe17*\xc0\x90\x06xc\xb8\x88)\xc0\x91\xccI~\x8a,%\xc0\x99\x84\xd3t\xb41%\xc0\xa1\xfb\xbc>\x91/#\xc0q\x1f\xa3\x10Y\x07-\xc0=\xfb\xd4\x9f\xafE*\xc0\x90\x83\x1e>E})\xc0t\xdftWF\x88%\xc0\x875\xeb\x88\x82\x98-\xc0\xb0g\xe3\xad\x88\xea$\xc0\x08/\x8at\xbc|#\xc0+y6S\xc2\x8c\x1d\xc0\xc9\x07\xc1D&@%\xc0\xcc\x14\xf5\x8e\xcax.\xc0\x9b\x81S\xb2\x0f\xbb)\xc0\xe4\xdc\x89D\n\xc6,\xc0\x16\xbd\x87O\xa2B(\xc0qo\xba\x8bjh\x1c\xc0#S\x8f!\xc1\xd3#\xc0\xa2?J\x98~\x0e+\xc0D\xc2R\x135\'.\xc0V\x1a\xd5\\\xe5\'%\xc0T\xb2\xa8\xdf\xa2W#\xc0v>\xf6[=T\x1e\xc0\xd6*\xd7\x8e\xb7+!\xc0a\x90\x171\xf0N(\xc0\x87\x87\xf6+#\xd6+\xc0\x01\xa4\xfbB\xb0\x0c%\xc0CS\xc4}\x11.+\xc0Cv$\x9f2G%\xc0R\xcc\xc0\xba8\xfb$\xc0\xa7\xd0\xf1\xea\xcc\x08(\xc0F\xdc\x04k\n\x1e \xc0g\xac\xda\xfe\xd3\xbe*\xc0\'\x0f\xc6t\xac\xff&\xc0\x90\x9f\xf2\t\x932"\xc0\x08"Et\x8d\xe0-\xc0\xff\'I\x1b\xf2v \xc0\x07\rY\x01Z\xf2\x1f\xc00\xd5\x04\xdd\xa4\xc4+\xc0\x8b}\xe5\xc46\xda"\xc0\x9bL\xd00\xa4\x9c#\xc0\xc4\xbf\xb6\x89\xe0\xfa"\xc0\xfb\xe8\xd3\x12~o$\xc0\xa2Qz\xeal\xcc,\xc0\xd4\xc4\xb9\x86\x1fg#\xc0\x08/\x8at\xbc|#\xc0\r\x84\xb9\x9dW\xd6%\xc0r\x82n4\x12\t*\xc0\x98\xe7\xd0\x8c\xeb\xc2$\xc0}h1\xf8>])\xc0LV\x1c\xa453"\xc0\xc6\xca\xb2R]\x1e)\xc0\xd7\x84A\xe7(v(\xc0\x8a\xf6\xd6\x8f\x83\x05,\xc0i\xe8\'\xa5\x03\x88#\xc0.e<O\xa3\xf4,\xc0%`\xdd\xef\xd4@&\xc0/\xba\xb0p\xd8\x8a#\xc0W]2Q\x00\x95)\xc0B\x9eB\x0f\xb1\xa8$\xc0Z\xd1K?N/*\xc0\x9f\xba^m\xc5\xaf \xc0\xd5\xebUI\xe7T+\xc0\xfdw\x86C\xfe5\x1f\xc0\x06%\x1c\xbe\x84C&\xc0\xd1\x8a}{\x83e&\xc0T\x151\xd2\x9a\x97(\xc0P\xbd\x8f\xe1\xf2f&\xc0m\x1fq&R3.\xc0s\xf2\x12\xc8%\xe2*\xc0Ke\xa2\xfd\x13\x03*\xc0n\xdf:\xfd\x98\xe1\'\xc0=\x97\xf9\xb0:\r)\xc0RN\x84jlx$\xc0\xea\x9c4\xe9_\xd1)\xc0\x12\x82&\x82\xac\x07*\xc0\xb3\x9e\x0c\xe2g\x86)\xc0k\xbfH3\x80\xa9,\xc0\xdd$\xbaf-\xf1%\xc0\xc8K\xa6\x12SV%\xc0Za\xaf\x08+f\'\xc0\xffHg\xbe2k \xc0@\x90\x93\xa0\x9d\xc2\'\xc0\x0fx\xc93\x03\x85#\xc0r\x01\x98\xd2W\x97!\xc01\x91m\x83\xc6-(\xc0E\x84$(\x91\xef\'\xc04y\x8a\x16\xc3\x15(\xc0\xe0\xef@\xf4\x7f\x1c)\xc0\xb7ZyS\x0cy,\xc0\xb8\x80\xd3\xa2\x8dZ(\xc0\xb7V~\x9bXb\'\xc0oH0\x80\xfey\x1f\xc0\xf9E\xb7X\xcb2%\xc0\x12\x12L\x05\xd1S)\xc06}0\xeey\xf0$\xc0\xfe\x81|\xcc\x131&\xc0\xf1hK\xbb\xcb )\xc0.fd\xb8\xa6o \xc0F\x17\x01&C\x15*\xc0Im\xf4\x92*\x9c-\xc0\xef&\r\xa5\x07j&\xc00\x95\xfa>\x16*$\xc0\x034]\xf6\xf2y\'\xc0:j4\x94\xc4\x10"\xc0*\x8ebYt\n(\xc0:]@\xef\'\x01*\xc0\x03e\r\x18bm.\xc0]L\x1b\t\x08z#\xc0k\x81b\xd6\'\r(\xc0pH\xab\x1e\xc4\xa9\'\xc0/\xfc\xd2\xce\xee\x86)\xc0Z\xfa5h\x17\xe7#\xc0Q!:\xb65\xc9(\xc0a\xdemH\x9d\xf8)\xc0\xa9\x14\xf7CC\xea\'\xc0\x91\x16_.F\x81$\xc0:\x18\x01C,\xcb$\xc0\xd1s\xe6\xbbm?-\xc0g3\xd4z\xed&&\xc01\x87\x8f)\x8d\x9a%\xc0\x8fN\xf8\xc3\xa8z%\xc0\x08\x9d\xb6\x90\x81\xcd$\xc0\xa2`H\xa1Q?!\xc0\x87\xb2\xc7WB0\'\xc0\xbdg\xe3\xb3Iw)\xc0>\xb1a\xb4\xfe\xf8$\xc0_\x1b\x8c\xa6M\xf1\'\xc0\xfb(\xbf\x9c\xac\xc3,\xc0\x1f\xb3@\x94\xf8\x14)\xc0\x02,\xb9\x84\xb0\xda#\xc0\x18\x97\x90\xe3\x89\xd5$\xc0}.#\xe4W\x16%\xc0V_n8U\xf5\x1b\xc0\x1e\xee\x8cX\x17>)\xc0\x94\xe1<Z#y$\xc0T\xef\xaa\xcd9A(\xc0\x13r\xce\xec\x8f\x88&\xc0<\x80\xb3\xa3\xa2\xe4,\xc0\xfe\xa9\xb6\xaeo\xec\x16\xc0\x0fqy\xb1\x8a4#\xc0^(\x80x\x90\xa3*\xc0-Oz\xb5\xa2\xa2#\xc0\xeeC\xf2.]\xa0*\xc0\x0e\xd6~\xf7B\xda\x1f\xc0\xe9\xe8\x9eT\xb8\xf0,\xc0&\\\xc2q\xa43%\xc0\xe7Xn\x9f\xdc{#\xc0\x93`;\x85\xc2\x0f-\xc0I\xa3u\xcc\xd6},\xc0\x04h\x82\x91{h$\xc0\xc7\xbc\xf6\x0e\xd5\xfa\'\xc0\x1d\xcaT\x06\xaf\xc4!\xc0zN3\x16\x07\xdf"\xc0\xe5\xc4\xd5\\\x91\r*\xc0V\xd8C\xf6\xcah-\xc0e`_ \xe2\xbe*\xc0\x11v\xf6Y\xa5\xc5*\xc0\x86\xe5d\xd8X\xdd\'\xc0\x1e\x8e\xc7/\x10$+\xc0\x8f\x8b \xad\xfe\x8f)\xc0\xf27\x91:zR!\xc0\x80\x934\xa3p\xcd \xc0\xc9N\xd1\xc0+:.\xc0F\xfd\x98\xab\xa5G)\xc0\x88\x8e\xa3\xf2\xef\x96%\xc0\xfe\xaf\x1fn\x87\xb8$\xc0D\x13P\xb8\x06Z+\xc0-I\x8d\x16\xc2m%\xc0\xc09\xcdLw\x00 \xc0U\x92\x03\xad\x80l$\xc0\xb6\x0e*\x937\xe3(\xc0\xc4y\x9f\xa2\x10\x0f)\xc0@7\xc3\x992\'*\xc0\x1c\xee\x8d}\x1a\x13+\xc0\xb8\xd3\xd4A\xd3\xa1(\xc0\xe4\x8b\x12\x14m\xd0&\xc0#\x83\xa5\xab1\xf3+\xc0%\xd51\x9b\x93\x95 \xc0V\xbdgR\x91O%\xc0\xad\xee\xe1w\x1bR\x1d\xc0"\x07m\x02\x14\x0f*\xc0\xdbWK\xb6\x00a \xc0Nl\'D4e)\xc0\xdf\xe3K\'\xa8\xf3\x1d\xc0\xf4P\xe0\xb9ey%\xc0`"g\xbc}K%\xc0Wt\xe5\xa7Vj(\xc0+N\xe4\'\x9b\x1d&\xc0\x83\xad\xd7\x81)%)\xc0\x97&\xb4\x924Q%\xc0(\x88$\x9e\x9cE*\xc0\xe75\xa5=!\xe3*\xc0\xff=Z\x04\xe4\xc2&\xc0S\xfc\x8aH\xca\xef\x1e\xc0\xb7\x99g\xd7En!\xc0\xa8\xd8M\n\xab\xf2\'\xc0a\xdd\xe6\x0c\xa2\xf3$\xc0\xf9\x0c\x9eV\x11\xf0\'\xc0\xec_>\x10\x8e\xcf\'\xc0Dk,:\xf2!+\xc0\x11\x92\xfbm\xb9\xcf&\xc0AO<\x8d\xcf\xc6)\xc06\xa0\x08Y`:*\xc0\xf6\xa8\x97i\xa7$)\xc0\x97\xc75\xad\xed\xfa(\xc0\x17q\x17#G2.\xc0\x825\xdf\x1a\xd5\xe1\'\xc0=\x1f\xe4[U\xc5&\xc0W"\x90\xd0\x7fY \xc0\xccSL?\n\x11)\xc0sP\x87\xa7\xf6\xd7,\xc0@\x8b*<\x19\'%\xc0r\x9f:\xd1\xf4\xcb(\xc0\xcb\xfa\xcfY.d \xc0\xec\xb9\x84\x113\x90&\xc0e1\xc6N\x1f\xfd\'\xc0\xbb\t\x99B\xe09-\xc0\x8f\xf0)`\x8e\xe2\'\xc0\xb2\x85\xb64\xa2\xfc\'\xc0I\xa6o\xcdGS$\xc0c\xa41\xa9PV&\xc0\t&\xbd\'\x10\x16%\xc0Bv\xd3W`\xef*\xc0\x1a@y|Z9.\xc0\xc77=M5\xbe)\xc0\x0f\t\x10E\x1e\xce,\xc0\'\x0c\x85\x16\xba\xbd#\xc0\x05\xab\xdc\x1cv\xbb)\xc0\x95500\xfb\xac\'\xc0\xaf\x88Y\xf9\xba\xb8\'\xc0\x86X\xdfl\x94\x9b&\xc0\x8b-Gm\xca\x85&\xc0Hp\x9d\xac\xab\xaa#\xc0\x9f\xa8\xd6\xa2A\xa8)\xc0\x9bjy5(\x18)\xc0I^-\x175\xb4*\xc0B\x0f\xd0$\x1a\xbd,\xc0t\xfes\xd4w\xf1\'\xc0\xc6\xf4\xfd\xf3\x9c}-\xc0\x7f\xe9\x1fm>\xad,\xc0`\xfb~\xdcRV-\xc0x6^hR\xab)\xc0\xca!\xb7#\xf4\xaf\'\xc0(s\x11\xb9_\xb2(\xc0{\xa4\xb36\xf8V&\xc0\x03\x00\xd4\xbc\xf9\xad\'\xc0\x8f4\xba\xfc\x01\xd7#\xc0k\x05\xd1\xae\xa8\xcd%\xc0\xb9k\xd0~\x1d\xf0\'\xc0\x9a\x84\xf79\xa7\r+\xc0@\xbaK\xb8:\xe2)\xc0\xa3H\xb4 \x02\xdb\'\xc0\x98\xedw\xd9\xab\t)\xc0\xfb+\xc7\xf57\x8d\'\xc0\xc8\xdf\xde\xe5\x13\r(\xc0\xe6\xea\xa8\xd15\x92)\xc0\xb0\xeay\xe1\xe0y.\xc0l\xee\xf6/q\xca$\xc0\xaf\xff;\x83\xddz%\xc0\xc1=7\xddE\x0f*\xc0\xe9\xf6\xe9\x1f\x06]*\xc0\rLP]y\xb7)\xc0\xbf\xb0#\xbf\x1a\xa4#\xc0\xbc.\x92=\xa4D(\xc0\xb2\xebV\xf9\xa6\xce%\xc0\xca @\xe2\xea\xe0\x14\xc0(\xcam\xd4\x02\x10\'\xc00(\x82\x8a\xc7\x17)\xc0\x0e\xba\xd9T\x12\xc1(\xc0\x03\x801\x8f\t\xe2*\xc0\x94\xc3\x15t\x86K%\xc00\xd2\x7f1X\xb5\'\xc0_ \x1e8\x88}\x1f\xc0\x8bO\xdf\xd4\x1a|%\xc0\x92\xc4\x1c\xf0V\x9d(\xc0A\xdb\xa3\x98\xf5#(\xc0\r\x1f\x10\xc9{\x96%\xc0\xbbs\x83S\xfe\xd8\'\xc0\xa7@\x9e\xc2\xc9\xc5(\xc0\xb7\xcf\xaa\xd2\xc8\x89%\xc0E\\\x8av\xde\x14$\xc0_\xab\xdf@hj)\xc0\x90\x06xc\xb8\x88)\xc0\xb1\x82~y\xfe\x06-\xc0\x86\x15\x96\xdf!\xf7#\xc0\'\xf1\xd3\x14\xbf\x80$\xc0\xe7\xc2\x11\x1f\x07\xc1%\xc0t0Mx\xc6\r\'\xc0\xd7^z\xb2L\xcf(\xc0(7\x08\x1c\xb5\x83#\xc0, 6\xb4\xab\x9f)\xc0OJ\x89\xedP\x88)\xc0\x9f\xff\x9f\x83_Z+\xc0y-\xd0\xb1O\x06*\xc0"Z\xb4Po\xfe)\xc0\xeb\xa5p\x1al\x85$\xc0\xe4\xdc\xf9\xbf\xa3.#\xc0\x83\xe5\xd5\xaf\x95\xc7(\xc0\xbby(\xb9\xf4\xfb#\xc0T\xdd\x87\x85\x10\xfb\'\xc0A\xa4\xf4\xe0\xbe\x9d(\xc0/gz\xea\x87 #\xc0)\xda\xe9\xabv\x98 \xc0\xc5\xc0 \xd02/\'\xc0\xcb\xc8\xe2<z\x01*\xc0b\xdb\x93\xd7\xed\x04$\xc0!\n\xea\x9dw}\x1f\xc0\xc6\xd7n\xd3p\xdc\'\xc0\xc7icT\xe9\xda*\xc0\x92\x7f\x10\xdb\x82\x91*\xc0\x8c\x8b\xee\x9a\xbfX \xc0H0G\x99S\xd9(\xc0\xbfc\xfafG\xc4,\xc0\xcf_O\n\x01))\xc0"ufe\x07\x05+\xc0\xfc\xb8b\x16T\xfd#\xc0\xea\xd6\xd0W\x81\xe4$\xc0)\xae\xae&\xa0|)\xc0\xdf\x06Fx\xce\x81*\xc0e\x05-MAz(\xc0\xee\x91s\t\'\x1d)\xc0)9\xe2\x97J\x11*\xc0\xef\xedf\x96\x92?%\xc0f\xb4D|K\x0b%\xc0\x16?\xe0$\xfd(#\xc0\x9fl\xdb\xed8;)\xc0\x9eY@\xc4\'\x8d*\xc0\xcd\xc0/\x0c\xb27*\xc0f\x07\xdb\xf2~W$\xc0\x1d~S\xbb\xe1\x9c*\xc0g\xbb\x01\xd69\x12(\xc0\xe5\x8f\xb3\x0f\xb2\xe0*\xc0j$\t\xcd\x8bf,\xc0En\xbe\xb2\x023\'\xc0`\xb6\xcb\xa9\xd3\x96%\xc0{\xd48T\x01\xbe#\xc0\\0X5\x9b6\'\xc0\xf3\xbd\xda)\x19\xe9\'\xc0Hp\x9d\xac\xab\xaa#\xc0\xdcpUE(4 \xc0\xd4=$\xa3\xc2\xbf\'\xc0\x1c\xaa\x0f?\xcb\xcb,\xc0\x14\x9d\xa5\xde\xaeA*\xc0\x0f]\x17\x888\xd8)\xc0TG\xac\x04\t\xae+\xc0\xe1>O\x06\xb8\x0c+\xc0\x87\xce\x08\x1e.}#\xc0\xe77\\\xcb\x15\x90,\xc0,\xe1a\xdd\x1d"/\xc0\xaak=q4\xd4,\xc0\x0b\xf8\xf9\x92\xd31.\xc0a%\xb2d\xe2\xfa*\xc0\xa0\xb8\xe1/\xb46&\xc0\xab\x1a\x08\x1a\xf2P(\xc0k\x9c\xc2n{s)\xc0X\x0e\xba\x82d\x9e"\xc0S,\xa0\x11\x9c )\xc0\xd3\xc7\xd1\x95\xd0\xf2(\xc0E\xac\xa8>\xf4\xdf)\xc0\x92<\'\x10\xab\xae)\xc0\xdbktL!\xb2#\xc0&-\x11\x05\xfa\xb2$\xc0.\xf9\xc0\xa6!\xba,\xc0\xe3F\xf6@\x87g%\xc0\xd1r\x16<\xfd /\xc0\x8c\x0c`\xe7\x08\x14*\xc0\xf1\xfc[)jw%\xc0@\xd2\xfc{\xf5\x13\'\xc0\x9e\x8eR\x9b\xf5\x98 \xc0,y[\x94\xac\xde \xc0{\xca62\xf4a\'\xc0\xdc%\x9ap\xc8\xa3$\xc0*\xc0k\x860l.\xc0:\xad\xb8w\xb2\xa9#\xc0\xe1\xfe\x02F\x8e\xe1-\xc0\x85\x0c\xfd\xb1\x7f\xa7)\xc0\x82Qb\xa6K\x8a&\xc0\xe8\xd9\xe3\x86\xe9\x9f-\xc0\x8c>#\xfd\xf7\xc4+\xc0\xe3;\xb5s\x11\xa7*\xc0I\xa3u\xcc\xd6},\xc0\x91\x07\xf3\xa5\x95\xb5 \xc0 \xcdYm\xf59&\xc0\x95%a\xe2XG!\xc0\\A\xe2\x1d\xe8H)\xc0l<\xd8Zg\xbe*\xc0z\\\xaasi\x80$\xc0]\x03\xc7\x86\xd2z\'\xc0q\xa8l\xd7\xe9\x13-\xc0\xe2\xc8\xb9L\xf0\x97-\xc0V\x04\x99a9\xce$\xc0\x08f\t>\xf8~%\xc0\x00"\x13\xf4\xbe\xda#\xc0\xba\xb2\xa9\xba\xb1b\'\xc0\x8f\x1f\xe5\xff\x84\x02&\xc0\x1c\xbbd\x9a\xff8!\xc0nZ\x05$\xd7\xcc\'\xc0\xd1\xf0\xde\xee\xf5A(\xc0\x88,\xcd+\x9d\xb2*\xc0\xfb\x1d^\x87O{&\xc0r\xa3n\x05vI-\xc0\xac\xf1\xe1\x9c\xb2|#\xc0\x0e\xb8{h\x87e)\xc0G.\x1f\xd9yn \xc0A\x83\x83\xba\xef\xf7$\xc0\xd9\xb2\xaa\xea\x90\xad"\xc0\xf3\x8f`"\xccV&\xc0O\xdfr\xf0\\5%\xc0\xdf\x1b\x15{]A$\xc0\x04\xb0R\xd392)\xc0\xe3\xa8u\xd8\xeb} \xc0}\n\xb9\xe9#\xf9\x19\xc0\x7f>;b\xd9Z%\xc0\xb4\xd3\x95=\xde\x8f+\xc0\xc0)\xb4xMD\'\xc0\xbc}\x1a:\x00\xdd#\xc0\x07\x11\x0csp\x8d(\xc0\xd6>0\xbb\x7f])\xc0\xe5u\x80\xcb\xc9j(\xc0\xe9]HJ\xae\x9a%\xc0\x97\x99\xcd\xdaM\xa3)\xc00\x95\xfa>\x16*$\xc0\xaa*\xd7\x85\xaeO&\xc0\xdf\xe1\xc4\x8a\xc63/\xc0\xcfg\xcejo<%\xc0\xbf\xb0#\xbf\x1a\xa4#\xc0\x04\xe2\xef\xaf/p*\xc0\'\x0f\xc6t\xac\xff&\xc0\xf8\xb1\xef\x08n\xbf$\xc0V\xf1\x91\x82\x0f\xc9\'\xc0\xa1T>|\x05\x07-\xc0\x13\x08\x7f\xd0\xbd\xf4(\xc0\x8e\t\x7f\xc8>\xd5$\xc0\xac\x1a\xef\xaaO\xe5$\xc0\x07E\xac\xbdz,\'\xc0\xfa\xad\xa37T\xc8,\xc0\x13\x9d9\x7f\x96\x1d \xc0)\xb5\xc3[\xcd\x0c\'\xc0\xe6#\xc1b\x82\x98#\xc0\x89\xaf\xb8t\x99a$\xc0zz\xbeP\xe0C!\xc0\xb2\xcf\xa2\x99\xb6\x87\x1e\xc0k-\xf6\x8a\x9c\xd2(\xc0XD\x94q\x13\x7f \xc0y\x13w???$\xc0d@\x9d5uf-\xc0%x\x91\x08\r\xc4"\xc0-4\xb7\x17]\xcd$\xc07\x93\xd2\xfcp/+\xc0\x8dG\xe3\x9aJT(\xc0\xa27\x13\x16\xb5\x0c*\xc04\xf5<e[\')\xc0\xec\xb4\x97\\\x87\xb1$\xc0\x80\xa1\x8b\x1b!+-\xc0\xc9\xd7-\xce\xe3#%\xc0G\x0c\x87\xe9\x9b\xb4*\xc0*G\x94%\x02\x03\'\xc0kK\xeeOn\xa1%\xc0"\' \xb8\xf8\xa3\'\xc0\x81%\xd9]\x15\xca%\xc0dL\x1c\x0bH\x88+\xc0\xb1\xdf\xe4\x84"\x02$\xc0\x1f\x82\x9f\xa1\xb6p \xc0\xd5"@=\x1f\x9b(\xc0|\xb6?\x07\x88\x11,\xc0\xd2^qpz\x0b!\xc0\xbdy\xdcm\xd6\xc9.\xc0^4\x1e\xc0\xef=$\xc0\xc7\xee\xc2\xe28\x9d#\xc0\xca\xe3\xe9\x83\x15\xf6#\xc0\xbez\xa2\xd2\x83l&\xc0",\\\xc42\xc9)\xc0Y!\x03\x8c\xf9]#\xc0I\xfa\x0f5\xb35.\xc0%{\xeaL\x07\x08.\xc0/u%\xed\n\xe7\'\xc0\x9b3$\xf2\x89\xac"\xc0x\xadH\xa4z\xab\'\xc0Z\x01\xa0T\x08\xbc!\xc0\xdd\x9d9G\xafE#\xc0\x89\xd4)\x17\x84\xc8,\xc0\xab\x8c\x1e\x19\x15\x8a$\xc0\xa5\xb2p1\xaa\xd6,\xc0~\xc1\'\x81C\x18)\xc0\xfeF\xfa{\x04\xdf#\xc0y\x9c\x8a\x83\xc4\x85)\xc0Kz\xfbA\xa2{ \xc0\xda\x83F\xb3\x970)\xc0=A<\x13Pl#\xc0;\xd3\x13/\x13\xbf,\xc0\x18\x13\xd5\xef\x0c| \xc0\x84\xc6\x1e\xd4%\xf4,\xc0*\x180+\xd4!$\xc0{W\xce`\xaf\xbc,\xc0R\xd5\xdb\xd2\x1d\x88#\xc0\x8b\xa2;,i8)\xc0\x8f[\xf6\x99a\x88\x1f\xc0Yc\x0f\x08\x0b\xd9)\xc0\xeeX\xd2\x1aqy)\xc0\xa5b\xde\xbd\xaa\x0e*\xc0\x0c\x1ffFd& \xc0;\xcfb\x9c#"(\xc0\xe7\xe70\xadP\x95,\xc0K\xf3\xe4>g_*\xc0g\xb96P\xce@*\xc0\x0e\x01>R\xfdo+\xc0A\x0821\x18\xb9#\xc0n\xc1\xf7d/\xec\'\xc0\x04\xa9\x9d\x0e}\xc9(\xc0H\xb7\xe1\xff\xe7B$\xc0\x15\x95\x925oz\x1f\xc0\xdc9\xf5J\xb2\x16\'\xc0j\x14\xf3\xdf\xa6\r%\xc0\xd7\x8aev\xb6j+\xc0\\\xfd\x1dIb\x8a)\xc0\xa1\x11\x83r\xeb\x83-\xc0\xb7\xeb\x0b\xca\xc9q(\xc0\x03\xb5\x12\x93\x04\x14\'\xc0\x83PV\x18\xe3\xd5$\xc0\xf7T\x80\xaf\xa7\xe7\'\xc0\xc7x5\x89\xf04.\xc0V\xb2\x96+\xf3\xce)\xc0s)\xf3\xff\x92?(\xc0\xec\xc5z+\x96\xc7"\xc0\xce\xba\x8e/>\x8e)\xc0[\'J\xcbi\xbe)\xc0J\x9edt\x1b\x9d,\xc0\x92\xed\xf3n\x8d\x18*\xc0E\xd87\x14(o(\xc0[\x13r\xd4\x84\x16.\xc0\xd1\xe9\x05\xf3L\xcf(\xc0Q\x86\xb0aj/.\xc0?\xec\xdd\xe78\t(\xc0\xb9U\nn\xe3n)\xc0J\xc8H\xafV\xc3)\xc0\xb5?<D\'E)\xc0\xe4\xfa\xcf\x07\x1e\x9b(\xc0\xf3\xaa\xcc\x7f]\xc8 \xc00\xd7\xb7\xd1\xd6f)\xc0&\x05\x8bpe\x9e)\xc0\xe0\xe9\x00\xd8m\x96#\xc0<\x0by\x0f\x8b\x80\x13\xc0\x96W5\xee\xb4\x1e*\xc0_\xb2<(\xb4;$\xc0\xda\xc04\xfb\xa2\x94$\xc0\xfb\x14\xb0Fs\xeb!\xc0\xde\xcez\xbc\x8a\x8b#\xc0\xad<\\\xf4-\xfa(\xc0a\xd5\xef\x81\xbd0)\xc0\x0f\x1a_\xb1<\x0f!\xc0\x0f\xa4i\x8bK\xcf&\xc0\xb5\xb5\xa1\xc1\xb7;$\xc0I\xa3u\xcc\xd6},\xc0![sA\r\xb3,\xc0\xdax\x1d\x87\xc2O&\xc0i\x02\xd3m\xa2\xe1\'\xc0\xdc\xf4Kn\x0ca+\xc0\xee\x9a\x84\x08\xa6\xf9#\xc0\xd6\x80\t\xd6\xe9F+\xc0\xa6\xc5\xde^\x84\xb4)\xc0\xd4\xcd\xa4\xc4\x86w\x1f\xc0\x12\xa4\xd6O\xac\x00*\xc0\x0c`\xd4\x11W\x15)\xc0\x95\xe4\xc9QR\x01-\xc0s#U\xa6\xb9a,\xc0\xcc\x87{)K{#\xc0\x9f[\xe8w\xc1\xca \xc0\x08i\xeb\xfa\xe1\x9e)\xc0\xf3\xc1\xe9<X\xa7)\xc0_v\x8b\x94Q\xe0$\xc0\x8e4\xc0\xe8\x05\x14\x1a\xc06\x83x)\xcdk"\xc0\x05\xd8R\xff\xf7\x98&\xc0/\xc3\xe5D\xaa\xa2%\xc0\x9e\x88ob\x1c\xcd%\xc0\xf3\x17\xfa7\x92\xa4$\xc0%\x848\xab\xc9<\'\xc0r[ \x0fw\x19)\xc0k\xb4ysz\xdb,\xc0\xf1\xc9\x99\xa3\xf7\xde%\xc0\n\xc0}\xc7/\xf5$\xc0\xa2\x08~\xb2\x05@+\xc06}?\x07\xb0\xb6\'\xc0\x0e\x8eA6\x0f\x8a*\xc0U\x1f{Yt\xd8\'\xc0\x9eo1\x13-")\xc0\xb8\xca\x1bt\xf4\x16(\xc0\xe1V\xf7\x00"\xe7$\xc0\xac\x01\x03\x16{\')\xc0\xdd\xad]\x14\xab\xf2#\xc0\x8d\x16r\x1au\xdd$\xc0&m\x8c\xa2m\x17\'\xc0\xbe[\xe3\xc1\xb8A-\xc0\xb9:\xd4b\xfc\xd6\'\xc0\x05*\xe6,\x84U&\xc04\x16\x1e\x8c\xa3\xad \xc0I?\x19\x9f\x1b\x19+\xc0%\xd1^\x83\x86\xc2"\xc0\xa9\x04\xb2\x98\x9a\xd7\'\xc0\x87\x88&I\xbc\\)\xc0@i\xeba\x04\x97"\xc0\xf3\xeb\xbb\xe4\xc7\xc5(\xc0X\xe9\x06\x0b\xc7\x84&\xc0\xe4\x9d\xdd\xcc{\xca\'\xc0\x8aa\x13g\xf7\xa0"\xc0\x07\xd0\xc2\x8b\xc8\xfd$\xc0\x99\x07\xf8EU\xf9(\xc0\xa8\xc6F\xa8W)\'\xc0\x89\x0c"\xf1F\x1f#\xc0(\xed\x8d\x8d4\xca\'\xc0\xca\xc7\x005\x1f\xd9\'\xc0\xdc\xbe\xd26\x0c\x9c*\xc0e4\xc0;j\x1d$\xc0\xa0gE>l\x85$\xc0\xb6@\xa3\x99"\xb7\'\xc0I\xd1\x8e\ng\x8e)\xc0\x0f\xe7\xf9\x19\x1b\xfd)\xc0}$\x8d1\r\xbe,\xc0{2g\xb4\rh)\xc0[P\x17<q\'$\xc0\xbb\xa2\x07n\xb2\xac&\xc0:ss\xe3<\x97 \xc0U2Y\xd2q\xed\'\xc0:\xf5\xb4\x8d\x85\x02$\xc0\x10\x1d\x0f\xe9\x9a\x89&\xc0\x8e\x97\xfd\x83\xad\xd3,\xc0Y\x9f\xf2\xa9\xed\xf5$\xc00\xfe\x9a\x93`\xf2*\xc0\x10\xa19^mT-\xc0*\xbf\x99I\xb4\xeb*\xc0\x86\xf1\x85F\\\xf8,\xc0z\xc7J\x0c\xef\xc3+\xc0\xe6\xadJ\x11\xe4p&\xc0k\x05\xd1\xae\xa8\xcd%\xc0\x0fY\x9f\xfc_\xe2$\xc0\x8eIRI\xbc\xbc"\xc0-\x1a\xbaF?u+\xc0\x17\xee\xcf$\xd2<\'\xc0F\x06(\x95KT$\xc0,6XI\xdd|,\xc0Oi\xb7\x86:p\'\xc0\xeb\xea\xb2\x92\x182\'\xc0\xedB\xc3E\xf4\r(\xc0\xbc\xf4a\xf1\xb7\x96*\xc01w\xedm$8#\xc0\x9dB0mw\x8d#\xc0\x86;\xb8\xd4;\xa5)\xc0N\xa2\'\xdcT\x08+\xc0&c\xf6\x02T\x8c+\xc0\xa8\xaf`\xb1\xc5\xd0,\xc0\xcc\xe7\x89\xfa\x8b\xa6)\xc0\xebQ\xba\x1c`\x8a(\xc0S\x81\x1fO\x94\x8e,\xc0P\xf5D\x11~\xa3!\xc0\x16\xa5L\xfc9a\'\xc0\xc5H\xd7\xddq\x0c+\xc0\x96\xc2\x17nh\xa3"\xc0\x0e\x8a\xa6IP\xeb#\xc0\x19@\x00\xb1D\xf3 \xc0 \x1dn)\x7f\xba\'\xc0hP\xef;\xf2\xc4$\xc0\x88=\x85\xd2OP-\xc0f\x03B<\x1e\xe9,\xc0\xf4\x8d\xb7\xf6\xd1\x99-\xc0\x1b!$\xc9\xf6"+\xc0\xddE\x06\xb0\x12\x0c\'\xc0\x0fQ\xb7\xc4\x95\x04-\xc0\xb9\\\x04\xdc\xe8\x86+\xc0\xbe=!\x08\xf9l)\xc0\xf7"\x02\x93\xfdR*\xc0\x0e\xb4x(\xe5\xfa \xc0\xcb\n\x9d\xc0\'\x18!\xc0\xf6CbX\xa8\x8e&\xc0P\xb5\x91\xa9\xc0^\'\xc0\xfb\xd5\xceeA\xd6)\xc0\xb9;\xa8\xee\x06q)\xc0:\xf48\x99\xa9\x7f#\xc0oz\xecV\xb6\xf2#\xc0M\xdf\xee\x90\xda\xa2*\xc0\x0f\xd3S\xff\xe0\xdc-\xc0\xc7\xcb\xe5"\xb7\x1d+\xc0`\x06+\xa7E\x85)\xc0\xf6a\xa96yi)\xc0\x11\x84\x8d\xcb\xbc\xf4$\xc0\xf3\x033\xeb7n,\xc0\xcd\xe8\xa5\xad1V&\xc0/\xf3\xe4\xd6\xf5|,\xc0\xef<\x88\xd1\xed0(\xc0.\xba\xad\x87\xb9_#\xc0\x13Jtkl\x8c\'\xc0\x0e\xa8\xf2\x05\x89\x88-\xc0\x01lc\xa65\xc5$\xc0\x0bSVczC+\xc0\x14\x7f\x92\xfe\xdd"\x1f\xc0\x8b&\xf2\xcfKC*\xc0\xfb>\x1fL\xca\xb4)\xc0\x07\xba\xac\xd4\x8f4.\xc08\xb90\x93\xc8o%\xc0\x8a&\xe87O\xd3+\xc0\xea\x16w\xaf\xec(#\xc0NH\xaaL\xc2\xf1(\xc0EXKHZh)\xc0p@$2es&\xc0\xd4\x9ds!\xc3\x1e/\xc0bp\xb6\xd8&##\xc0\xdc1qQt~&\xc0\x1es\xd4\'\xae\x95#\xc0\x05\xbem\xc7U\x02*\xc0\xe8\x88\x07ST\xa2)\xc0\x93E%\x98U\xba*\xc0\xcbX\xab\xa3\xdb\x8d,\xc0\xe4J\xed\x1e\x948+\xc0\x15\x06\xab\xb2\xc0\x08+\xc0\xe9\xcc\xec\x92\xf9\x9e#\xc0\x83\xe1Fv\x92\xfc\'\xc0\xc2b^\x00\xa8\xe2$\xc0\x87?l\x16\xe9\xe6(\xc0\x13e\x87\xe5P\xa2\'\xc0\xcc)\x0f\xcf;\xe5\x1f\xc0\x12\t<\xb3H\xe2)\xc0\x14\x0cd\xe0w\xb2 \xc0~\x12\xd7x_\x88%\xc0\xe9\x83G+\xdcX+\xc0\x91\xe3\xf6wx\xb6#\xc0.\x8e\x16\x13\xc3F,\xc0i$L\x1e\xdf\xac#\xc0\x977\xa2\xac\xb57.\xc0\xf33>\x85!,\'\xc01\xa5\\\'\xb0\x05)\xc0\xf1\xe4\xeeO\xf5: \xc0R\x94*<\xc4h,\xc0h\xf6\x8f\x11\x8eS+\xc0s\xaf\xb0QZ-)\xc0\xc5\xde>\xc3\xe8\xec$\xc0**%\xe7\n\x11.\xc0\x98\x9bq\x93\xec,%\xc0:9\xb5\x9du\xcc.\xc0\xc4s\xb6;D\xcb#\xc0&\xfbQ\xbc\x16\x86,\xc0\xae\xc0\xa4\x90\xb6\x05+\xc0O\x82>\x16\x1a\xb1*\xc0B\x82\x15L\xf8\xee$\xc0\xb7\xdf\x9d\x87\x81\xc7)\xc0\xdd&\xd9\xed\xbe\xee.\xc0A`\xd1\xdc$\xb1#\xc0SP\xfaF\x9a\xa9#\xc0:\xa5\xf2\xd7\x17\xcb$\xc0\x8f\xdf\xd0\xa1\x94\x86"\xc0\xb9\x88} \x8a\x19)\xc0\x86m\xa7\x95]T.\xc0FR\xb9\xce\xe4\x0c%\xc0\x1c+\xc84u9!\xc0\xf32\xdb\xab=\xae%\xc0\xd2d\xf7F}\x06\x1a\xc0\xf2\x9f8/<g&\xc0p=\xc7\xe1\x92T)\xc02_\xa8|\xc9,+\xc0ZjU\x05\xc9\x16!\xc0\xed\x84\x90o\x85\xec\'\xc0\xf7t4\x8b\xf3m#\xc0H\xb3\xc5\xf5\x17\x08*\xc0\x05\xbf\xec\xc5$?"\xc0\xd7\x88C\x8b}\x98 \xc0\x1d\xc4\x0fZ\x028.\xc0\x19`\x15\xb3\xf5C\x1f\xc0\xa5s\xe4\x9d\r%\x1f\xc0@\xebDt]V$\xc0\xaf\x08\x90\xce\x02\x83+\xc0\x0b\x0e\xe5\x11V6$\xc0\x19\xd4\xfb[=\xf4,\xc0\xc5\xb08\'\xdc\xd5*\xc0\xaf&\xd1\xbf\xbcv\x1e\xc0\xc2\xc2\x04SQ\xc2#\xc0\xfc\xf4\xfe\xa9E\xa1,\xc0\xc3o\x86\xe3\x96\xe1&\xc0N\xfam\xa9\xbeA\x1e\xc0\x9f\x87#\xab\xff\xb3,\xc0\xa9\xa1pP\xcdi$\xc0\xa9\x1b\xf7\xb2\xb5s&\xc0f\xad\x92\x10#\xaf)\xc0`)?\xbc\x898#\xc0t\x82\x03C=\t!\xc0\xef\xc27\x19\xd9O$\xc0\xad\x85\x1b\xc7\x9d\xe2)\xc0\xff\xe2\xc4(\x1e\xb1(\xc0\xa3\x8f\xe2\xbbft.\xc0\x15}(yUa*\xc0\xb4\x0e\x92\xceF\xc7\x1a\xc0O\xd5\xd8\xe46\x06!\xc0%O"\x05\xbe\x80\x1f\xc0\x17V\t\xc1\xf6\x19\x1f\xc0e\x93hz\xc8\xfa)\xc0g&\x93?\xa72*\xc04\xf3Ja\xb5=&\xc0n\xfd:\xc8\xd8\'"\xc0\x91\xb1\xdf\x84sR(\xc0z\xe4\xe0t\xf9\x07-\xc0;\x9c\xa0\xff\x9e,#\xc0pEj\x07*E$\xc0\x93>\xfa\xe7b\r,\xc0\x8c\xf1{\x93\xaa\xaa#\xc0/\xce$\x97H\x19)\xc0|4\xb5r\x8a>,\xc0\x056\x863\xeb3.\xc0\x826\x08\xc4\xb3M \xc0\x84C\xfb \x9f\x14\'\xc0\xe9#\x93\xa1\xbf\xdd-\xc0\xcdo-\xb5\x99\x1b\'\xc0N\xde\xf5\xfej\xd0)\xc0g\xe4\x80\xf4\xd0\x1a,\xc0/*\xdd"i\x81+\xc0\x0b\xc2\xe11\xa2\x02,\xc0\xaf\x82\x0bD\xb5G"\xc0\x1d&\x9c\xda\xbb\xb8)\xc0\xa3vT%s\xb5%\xc0\x1e\xdc-\x8bL\xe7(\xc0\xcd\xa8hO\xd0\xfa(\xc0\x81\x08\x1c$,\x8a&\xc0\xb1\xcbl\xa3s\xa5)\xc0HLI\xf3\x9e\xeb(\xc0\xe5Z\xb0\xd4\no*\xc0\xc1\xae\x11\x87\xf4\x9f-\xc0nN\xe7\xe8\x07\x0c\'\xc0&\x93&I\xb4! \xc0**%\xe7\n\x11.\xc0N\xcb\xbc\x13\xe7\xa4)\xc0\xfe-l>\xd2\xb5(\xc0 \x9a\xcfE4\xa1 \xc0\xbdy\xf6#U~#\xc0-\xf6\xb2}50!\xc0\xfbFmlY\xe2.\xc0\xf1Mw\xab\xf3\x8c,\xc0\xdd\xd0\xac\x19\x82\xba!\xc0B\xdd\xa8\xdc3o#\xc0\xe7d\xaa\xbd\x90<)\xc02\xe3\xbaC-$.\xc0\xd9\xfd\xd8\x13\xa6\x9f$\xc0L\x0b\xa9\xccG}*\xc0\xa6fM\xde\x87i#\xc0\x84\xc8K\x1fb\xae\'\xc0\x8f\x1c9\xb0g\xd8-\xc0\xa8|\xe0\x9e2\xe7(\xc0$D\xa5\xeb\x82\xa3\'\xc0\xdc\x1b\x966&\xdb-\xc0\xde\xb7\xe00\xac\x86-\xc0\xc4\xd3\xee\x01\xab\x16)\xc0@Pt\x10\x8a\x18.\xc0\x01\x97\xaf\xc7\x8d8%\xc0\x85\x82\xef\xa8\xb9\x10(\xc0VX\xd5\xbfg\x1c$\xc0\xf5{\xbf\xc4\xf0\xd1\'\xc0G\x1c\xf8\x80H\xb0(\xc0\x0c\x1a)\x1fiK(\xc0\x8d\x0f\xe7m\x8e+$\xc0\xc3\xe3\xfc<\x9e3%\xc0\xa4B\xce~\x97\xc4)\xc0\x0bc\xbePdA$\xc0\xa5gI\xb1+\x0f*\xc0\xf6F\x85L>9*\xc01\x8e\r\xee\xcf\xdf\'\xc0a~\xf9\x08_2*\xc0P\xc4_\xe6\x12\xae%\xc0\x1c\x1c\xa1\x9b=\'/\xc0KA\xb1%(\xf2*\xc0\x0fI\xa8\x05\xa9\x07(\xc0\x11{\x0b\xd2\x14\xd5#\xc0\xa7\xa5\xf6|Q\x15&\xc0\x1d\x12u@8\xb3)\xc0\xcd\xb8\xc5Y\x0cm#\xc0\x88\xf9\x88\x96\x92-)\xc0\x8b\xab\xa9\x93W\x95\'\xc06O\xf6\x1f\xba\x17$\xc0\xf6\xeb\xe4\x0b9\x93)\xc0pT\x04_K\xa2\'\xc0\xfdf\xfd\xc6\x07\xc3(\xc0\\\xf6\x07]\x13\xd2\'\xc0I\x96\x86\xe6}\xf9%\xc0;\x03-{\xd6\xa2(\xc0_@\xafn+\xd4\x1e\xc0\xc5\x96\xa2K\xc1\xa8*\xc0\x98n\x01<\xfc\xdd-\xc0|\xd8\x02\x0f\xabt&\xc0\xbfC9*\xf7\xb5%\xc0\xec\x9c4P%|#\xc0\xf1\xd3\xbdCX<&\xc0"\r\xde\r\xb3\xbd\'\xc0*~\xce6m\xa9*\xc0|\xa1a\x0b3\xa7#\xc0O\x04;\xed\xbdE#\xc0M\x97gj\xb3\xb3\'\xc0\xb4\xf6&\xa1\xc9\x92*\xc0\xb4\xa5\x08\xf2>\x1b\'\xc0\xe29\xd5\x9eu\xcc\'\xc0\xde\x83\xfeo\xe1\x88*\xc0T!\xf2W\xb9\x80&\xc0\xbe\x93U\x13I\xde\'\xc0\xcf}\xa2\xaa\xe6\x98\'\xc0#\x87\x90\xb4\xca\xd5\'\xc0\xf2\xd8\x92\xba5\xc1(\xc0d`\xd5\xde\xa3\xb1\'\xc0\xe7xz\x14\t\xd9\'\xc03\xfbVg\xc17+\xc0\xfcQ_&J\xc9\'\xc0gcAF\x96\x86"\xc0\x9aNr\x97@[&\xc0!C-\xa9\xc83\'\xc0\x03o\xba\xda\x91\xb4\'\xc0\x8e\x0b\xb9\x01\xbb\xa7*\xc0O<\xad\xcc\x18\xe0\x14\xc0\x86\xd3\xa1!\xec]\'\xc0SC\xd8G\xd5\x90"\xc0:{B?7U#\xc0\x8e\x97\xfd\x83\xad\xd3,\xc0\xb6O\xd2\x96@>-\xc0!\\\xe6\x9b\xfe`#\xc0\xc8\x93%\xa8\xee()\xc0\xc8\xd7\xdb*\xcbS)\xc0j\x15AI\xc7\xc5,\xc0=5f\x05a7-\xc0\x16\\\x9a\xb2o\x02)\xc0\xe7e\xc8\x1eY\xda.\xc0z\x8d&\xce\x96?.\xc0\x19\xb0\xe2\xd9\xfa\xeb*\xc0\xb2HR\x13\xfd\xa7$\xc0s[hQ$\xe6(\xc0M\xaf\x87\x90\x8aD"\xc0@%o("b+\xc0\xcf:\xec\x05\x9b\x93$\xc0A@\xe5h\x1aI(\xc0\xf2\xe2\x031Q\x9e)\xc0\x0bL\xf8\xf8&\xf6)\xc0\x8d\xfc\xbdY6\x0b(\xc0\xa2\xa7y\xb7\x95\x17)\xc03\xf6u\x82t\x11\'\xc0^\x1c\xa19\xb5\t+\xc0\x9d\xd3\xd8&|\x03*\xc0\x08h\xe7\xc5\xde\xc6,\xc052\x133\xb2\xd5,\xc0\x97\x1a\x9e\xa6[\x91%\xc05\x051t8\xc2%\xc0\x18y\xf9E+\x91%\xc0k:\x82\xf7\xa7\r+\xc0\x1f\xee:3~\x19*\xc0\xdc9\xf5J\xb2\x16\'\xc0\xce\xb4~\xaf\x0e\x1e*\xc0qrJ\x90\xab\x04\'\xc0\xbb\xa5N4\x8c\x95+\xc0\xb7(C\x98\xbb\x99)\xc0\xd0\xa6\x94GX\xe8,\xc0\t\xc5w\xb5p\xf7,\xc0\x06e-1\xcf\x80)\xc0\x06\x97\xd7\xe0\x13#+\xc0H\x08l\xd7\xa6\x89(\xc0\x9dQ\xfc\xf7\x85\x0b\'\xc08\xd9\x9a\xe5\xae\x94(\xc0;\t\xcb\x10\xdfh)\xc0,\xafcm\xb8^&\xc0S\xf0"[\xa1\xb1(\xc0!\x1a`S\xd3\xbe,\xc01\x88\x0f\xd5;\xc0(\xc0\xc7\xe1\x1a\xa6}\xe4#\xc0O?\xb5{\xfc\x1b(\xc0\x9c\xb5>\x08\xf8\x0c)\xc0\xca\xb0\xa2\xab\x8c\x98#\xc0\x96cy\xcd\xbf$.\xc0\r\xc6G\xd5\x1dT.\xc0~\xde@\xba^\x84.\xc0\x87\xaf\xca\xbeA%)\xc0\xf77cr\x9d\xf2,\xc0-\xf9(\x82\x18y)\xc028O5\xba\xbc#\xc0\xcd>\x11+,\xc6,\xc0\xf85\xef\xd0}-+\xc0\x16)\xa0\x8f\x07r(\xc0\xb6\xb7\xc9\x03\xfd\x8d)\xc0\xdf\x03j\xa6\rw,\xc0\\S\xe2\xec\xa0\xc9)\xc02\xcd\xc1$kr(\xc0E\xee\xcb\xc5\xf5\xbf \xc0\n\xa9\x8e\x1c\xc7\x9c*\xc0X\x18\xa6\xdf\x98\xbe,\xc0\xd6\x1f\xd8\x00\x966-\xc0j\xa3\x15\xf56--\xc0%J!t\xc3o&\xc0Q\xe9\xf7\xa1hz \xc0\x07\xcb\xbc\x81ws \xc0g\xec%\xdc6M(\xc0\xa0\x8f\xddj\xfe\xd1\'\xc0\x04\xb6\xb1\xbd\x10\x82.\xc0b*\xd1LN\xb7\'\xc0T\x81W\x158 )\xc0?>0\xeb\x86\xe7$\xc0SG\x05\x13\x14\xdb)\xc0\x03b$\xad\x11\xdd$\xc0Z\x11x\x07\xf9\xb7,\xc0\x1d\xaf\tmE\x19+\xc0\xd7\x9e\x90.(\xe6#\xc0:\xdf\xed\xd4\xdc\xbc)\xc0\xbc\x1c\x9c!V\xfb$\xc0H\xcc\xc2n\xd7\x84$\xc0$$\x00R\xcd\xed\'\xc0\xefv|%\xa1\xe1+\xc0\x87X\xee6\xff\xbd(\xc0\x9a\xdd\xe8\xf3\xa5W(\xc0\x17\x8fY\xd7G\xdd(\xc0\xb6\x98\xd2\x18v\x1d)\xc0\xecH\xd6\x8a\x02^*\xc0\x88\x07\xad\xd9\xa4\x84!\xc0\x1c\xd2X\x1f\n\x1d(\xc0k\xf0\xb6&.`-\xc0\xa5!\xc2SHd$\xc0\xfe\n\x0b9\x0b\xc6)\xc0\xc78+\xbf\x96a.\xc0\xea\xe2\x0f\x94\xac .\xc0\xed-\x9e\x18Fz\'\xc0\xda\xa3ND\xba\xc2+\xc0b+\x94\xf3\xc7\xc0#\xc0\x9fn\n=\x93N&\xc0\xb8\xbf\xdb\x1d\xb1\xd8#\xc09\xda\x82\x16X\x95*\xc0\x8a!\x85/\x9d\n(\xc0v?\xcbi\xc8\xb7 \xc0U\xfe\xc1\xa5\x1e\xe9\x01\xc0\x1c\x12dyn\x04-\xc0weU\x96\xbb\xde)\xc0\xdf\x03\xae \xbd\x8b+\xc0\xaf\xa3\xf3mg\xb8#\xc0\x10\x8eT\xfc\xfa\x11.\xc0\xaf\xbe\x84F-\xa0#\xc04"\x85O :-\xc0\x8e\xccu\xb5m\x9d!\xc0\xc9o\x86\n\x1b\xb1)\xc0oj\x17b\xc7\x80(\xc0\t?x@I\xe0#\xc0\x1aX\x8cu<{)\xc0\x15\xe3\x05\xc1\x9f\x86)\xc0w\x98\xa1@f\x9d+\xc0ge\xdc4\xf4\x81+\xc0r\xce\xb9\x17\x1d\xff*\xc0I\xf6\xcf\x1a\xe1\xb5)\xc0`v]\x1f\xa2\x0b\'\xc0\xd7\xd9a?\x00\xc7*\xc0\x99$\xf5\x10\xe9\x1e.\xc0\x10\xfa\xc3/\xa3T.\xc0*\xe86<\\\xa9*\xc0\xad\xaa\x89\x8d_\x10*\xc0\x01\xecP\rj="\xc0J\xbd\x98B\x1c[&\xc0\xa9Q\xa5Y\x94\xf9)\xc0\xd4`\x00\xd4Cf \xc0\xd1j\x1d\x06\xa1\x89-\xc0\xbe\x19\xc66KO-\xc0\xf8\xb5A\xb4IZ*\xc0\xea\xbb\xea\xe6z\xfb)\xc0\xa6%\x1a\x1c\x91\xe5)\xc0\x83\xe3;=\xea\xf4)\xc0\xbd\x1b\xd8\xba-!*\xc0\x0e\x8e\xa7\x93ho(\xc0\x18\xa9r\xdb\xfbR!\xc0p_\xd0\x13\x97i#\xc0E\x1bp\xd2\x1c\x91+\xc0\xc2\xf1\xaf;\xc3\xbd \xc0\x16\xd2\x82\xa0,w#\xc0\xf8\xbd\x82\xa3$\xfd,\xc0 \xb6No\xfe\xd1\'\xc0\x90\x96\xc5\xf1x\x8a#\xc0C\x01\x10\xf0#\xed(\xc0\x05Q\xcf\xb9R\xc7&\xc0]\x8d\xdapA\xf6(\xc0r\x8dF\xc3/\xdc-\xc0\xbaBR\xde\xee\xae#\xc0\x83N\x92p\xfb\x15\'\xc0S@\x7f\xf0Q\xd0)\xc0\xc3\x91Q\x8aB\x99#\xc0S@\x7f\xf0Q\xd0)\xc04\x05^j\xe3\xc3)\xc0\xb5L\xa6e\x00\xa7*\xc0{\xa2aY\xac )\xc0\xc2&\x99>\xcaQ&\xc0\xc1\xb3\'ur3.\xc0\xdfy\x81\r`"$\xc0\xfc\xe80=0:%\xc0\x0f\xe1\xbb4\xed>-\xc0\x80r%\xc1\x93\x19,\xc0!\xeb\xccs\xf5U)\xc0\xe1e\x9bq\x1d\xfd \xc0\xd8\x91\xe0S\x9aO$\xc0\xe50\x98\xc0\xfdc$\xc0\xc5\xf0\xc5h\xd3\xed \xc0\xa9\xa1pP\xcdi$\xc0w\xf6\xd0\x13?\x07!\xc0\x00;\xfd\xbc\xe4$&\xc0bh\n/\xe8\x01\x1f\xc0\x03\xc6\xc1\xd1\x8f\t,\xc0\xca\xa5S$P\xcd%\xc0\xa3\xba\xfbb\x08:$\xc0\')\x94\xb5\x913)\xc0E\xf0\xf6\xa8\xf7\x1c#\xc0\xef.J\x0b\xa6{\x1f\xc08\xaaL(\x0c\x82\x1f\xc0\xa9\xb5\x9f\xc2\xa1?)\xc0\x03S\xcb\xe4\xafE$\xc05\x08^\x92\xb1\xa1-\xc0\xfb\xe2\xc8(\x01\xdf%\xc0\x00I`\xc9H\r\x1f\xc0\xf3\xdbc\x7f\'\xb0*\xc0\xdd\x0e\xf3)\x10\xb5%\xc05\xf0\xf4\x869\xb4(\xc0\xe5\xe4\xbb\x08_\xf3.\xc0:k\x00\\\xf3\xf9#\xc0\x08\x1a5\xe7\x93\xad(\xc0\x03\x95\xb4<w\xb3(\xc0\xd6\x13\x93v\x98\xfc$\xc0\xa7\xf8\x8e`\x9a\xcf$\xc0=r\xa6\x9e\x06-)\xc0\xcc}\xaa\x7fs\xed*\xc0\x83*!o\xf5\xa9&\xc0\x84\xe4\x91\xee\x14\x9a(\xc0\x1e\x92@\x01\x8f*)\xc0P\xb6\r\xf8\x9c\xa5#\xc0w\xcc]\x11\xd3\xf7$\xc0`l\xdcs\x96M+\xc0\xd3\x88\n\x04Q\x9a*\xc0\x05%\xa3\xf4\x97r,\xc0\x01z^\xa5\x9d\xd9)\xc0HcG\xdf\x13\xbf(\xc08\xd6\x91\x17AV*\xc0o#s\x17\x90$.\xc0\xe0zE\xa0k\x9a,\xc0O\xc8_\x92A\xde#\xc0\xd3\x0f\x11\x056\xbe(\xc0\xde\xc8\x12\xec.3*\xc0^V\x85\xe1hz \xc0\x1c\xce\xc2\xa6\xb1\x1d*\xc0c\x90\xe5\xf0\xe4@*\xc0\';l\xca\xe7V*\xc0\xafi,\xcf\xbe1*\xc0\xea\x18\xaa$\x00 %\xc0]lU-\x97\xa0,\xc0\x98\xa2\x1c\xed\x0b\x80 \xc0\xaa\x1d\x90\xa1P\x91$\xc0\xac\xe8\x8c\xc1\x1eu \xc0\xdc\xff\xc2\xc9\xe9\xe7\x14\xc0l\x15yE\xadX&\xc0\xbb8\xae\xbcwy%\xc0X\xa6$\xec\x92\x1c(\xc0\xb8y\x17HO\xf0\'\xc0n\xac\xfd\xf7\x18\x85\'\xc0m\x8c:\x04i@#\xc0\x80\xdb\x0f\xf5\x1c\xc8\'\xc0i\xe5\x04{$\xb8\'\xc0R"\x02\x84\\\x10*\xc0,\xdcv\xaa70*\xc0v\xb0j|\xc6\xd0%\xc0\xece\x82\xf2\x82\x03/\xc0.18N\x04\x04*\xc00\xfd\x14\xe9\x1a\xe5\'\xc0>X4`1\t%\xc0\xad3\xe0\xfa\x00\x9d(\xc0\xb5\x13\xb0\x8b\xb4\x9f\'\xc0A.\xf7\x1d\xa8\xb3%\xc0\x11\xdd\xc5.\xf1\xe7*\xc0SP\x88\xf8\x99n)\xc0\x7fS\xf1[I\xb6\'\xc0m\x96\xdf\xe9P\xb3\'\xc0\xbe\xc0-\x7f\x17\xc7\'\xc0\xc0@k\xfb/\xdc\'\xc0\x08\xc8\x0c\x16\xd9j\'\xc0\x8b\x1a\x8a\xdc\x96\xca\'\xc0\x91\x19\xcf\x04\xb7\xb7\'\xc0#\xa1\xfcChE-\xc0!k_\x1fx\xbf(\xc0\xc6aH*\xfb>\'\xc0\x82\xf6\xa1s\xff\x85)\xc0\xaf\x9b\x7f\xb4V#(\xc0!E\x8d\xbd\x16\x97)\xc0\xb6A\xa7\xc7\xe9t)\xc0\xbe\x9b\xae<\x0b\xb4*\xc0B\x94\xb0\'z\xd7&\xc0(\xb6\xd1\xa6k\x8d+\xc0\xd5\xa4\x8es\xb2\xd5,\xc0\x91>\xcc5}\x01#\xc0 &^\xf8\x07\xf5-\xc0\xff\x02J\xafY\xfe\'\xc0SX\x8c\xe0T)+\xc0q\xc0\x96\xbf\x94\x9c)\xc0\x04\xa0\xd6\r\x0bh)\xc0\xf2\xafosW\x00-\xc0\xe4\x86\x9e6\xb0\xe8,\xc0\xd7\xc4\x8cl\x0c\xb6#\xc0\xdef\xea|\x11\x11(\xc0\x8c\x96]O\xbd\xbf,\xc0\xeb ?\xc6}z(\xc0A1Z\xedJ4+\xc0\xc9\x9bO\xcc\x0b\xd8$\xc0\r\xb7\x80e\xf9\xeb)\xc0\x98:S!\xa1\x04(\xc09(\x11\n0q(\xc0o\xab\xa5\xab\x821&\xc01N\xa2{\xe3\x8d)\xc0t\x88~!\xa5F(\xc0\x9f\xe0\xdctO\xe3-\xc0\xdc\x065\xd7\x99y\'\xc0\x07Ql5T:(\xc0{\xdf S4|\'\xc0\x06E\x93h\x9e\x1d.\xc0\xa8\xa1\x0e+>j,\xc0\xfes[\xabPu&\xc0bGn\xf9\xd4\xf3*\xc0\xffCn\xee\xb3A(\xc0\xebo:\xbdV\x11+\xc0\x92\x99\x88\x9b\xd1 )\xc0mL\x0e\xbe,6(\xc0a")\xb1\x142+\xc0\xdc5\xbatE\xe7&\xc0\x8f\xce\x91;Dl(\xc00\xab8\x0c\x8f\x17)\xc0\x01\xdfw}\xb0\xd8$\xc0${\x90\'\xbcy#\xc0^^\x92\xc8\xa7\xcc(\xc0\x99\x9e\x1a\x82\xfb\x10)\xc0kU\x7f\xe2\').\xc0\xd9\xb4\xd2\x184\x18)\xc0\xb7\x99\x8f\xcc\xa6\xc5)\xc0lOG\xf2\xf5\xc5.\xc03\x81ct\xe3\x16$\xc0!M*\xd8\xe5\x95.\xc0i\x9b\xf9\xe7\x94\xaa \xc0I;\x10\x86\xf0]+\xc0\x8c\x98\x86\x1bL\xc8\x17\xc0\x00#6P\xfe\x03+\xc0\xbb\xea\xe5\xbbX\xa1#\xc0\xa3E:bf\xce%\xc0\x85\x844\x0f\x9d\xdd.\xc0*\rK\xe3\xcf\x88&\xc0\xd1\x90\x93\xff\xe2\xc0)\xc0\xb2\r\xfa\x9fV\x98-\xc0\xc78\xdaUOM)\xc0M\x04\xfd\x9d\x13\x9a*\xc0\xb0\xdb\x08\xac\xcb\xdd!\xc0\xf0\x0f]\xaf+\x1f%\xc0\xc5\xd7\x1c\xe6\xfc\x92,\xc03<\x9fp\xa8\xec$\xc0\xe8\xd0\x90\xf2e\xe3"\xc0`\x8e\xd44\x9c\x05.\xc0?\x82Dzx\x89,\xc0\x92\xb5+%Hq&\xc0\xaa\x07\x85\xc3\xbf\x19)\xc0\xc9\xd8{\x1f\xca\x99)\xc0\x1f\xd4D\x94\\ &\xc0\'\x15\xe1\x8f\xf4\xbd,\xc0\x88\xedm\x1f\x10e)\xc0\xa52\x14F\x1fA*\xc0\x1f:_\xcb\x02^*\xc0\x028\x7f\xb1\xfd\xe5(\xc0\x8a\x1f\x8b\xdb\xbf\x9f)\xc0_K\x0c\x9a\xd1\xdc"\xc0\xdf\xf1\xa2\xeanI(\xc0\xa8\x94E\xaa#\xe0 \xc0\xc2X8\xd0r\x12!\xc0\x06\x037\x8a\xd8W)\xc0e\xa5\xde\xf4\x90D,\xc0~\xa2{\x82!\x17&\xc0\xa9\xec\xa0\xb6\xa8\x19(\xc0\t\x8e)\t\x80\xdb$\xc0\x8a\x1a\xd8*kv#\xc0=LT\xedA\xba%\xc0\x18\xdf\xe5}\x18M!\xc0b9W\x8bpX+\xc0E\x9fF\x90rL#\xc0\x1e\xbam#\xf0P#\xc0\x97O\x9a\x91\xcc\xdb(\xc0\xc3>}\xfd\x8c\x02*\xc0\xc1\xdf\xb3\x87W4.\xc0\xdb\xd2$4\x19\xd3%\xc0.\x13#\x93\x15\x10#\xc0\xb1s\x93v\x9f\xe8\'\xc0N\xf2%\xf9\xb0\x03*\xc0\x93u\xb3G\x90[,\xc0\xcf\x07\xf0V\x88M \xc0\xcb\xdd\xaeWf\x80\'\xc0\x0f_\xa6\x92\x8d\xa8#\xc0\xf8\xfdf6\xd9\x1e\'\xc0\xe2"\xf8R\x95\xd5 \xc0\x02Ie\xbc\xd0\xea$\xc0\n\x0e\xc4l\xceD,\xc0i%\xee\xd9\x06\xbc%\xc0\t\xb1P\xf2\r\xdf$\xc0\xae,\x88p\x03\x8d&\xc0nG\x0c\x12\x11W \xc0\xe9-\x11dx\x9a-\xc0\xf6\x02^\xa0J("\xc0\x83\xa1\xa8\x04\x00\xa5)\xc0\xa1\xfd\xdeqi\x1d!\xc0\xc7\xe0o\x0b\xf5)!\xc0i\xdd*\x1e#\n!\xc0tpV\xea2\xc9.\xc0\xd1\x88\xa1\x03\x0c\xe2.\xc0\x95\xcej6\xbd\xad-\xc0\xc1.\xcf\x12b\x92+\xc0\xf4\xe8\xa3\x8dM\x00/\xc0\xed<\xc7\xff\t\xa7)\xc07\xf7G\xcaY\xd3,\xc0\xbd8\xef\x15\xdeH-\xc0~\xe3vzs\xc8-\xc0\x9c\xdd\xa0\xdb\xd8\x9b)\xc0\xc4\x97*\xf7\xf3(.\xc0\xeb\xba\x87\xf4\x00\x18+\xc0\x9b\t\xa7\xd7\x1dQ)\xc0Wn\xea?yO.\xc0S\xe3\xe6\x8f\xd4\xcb\'\xc0\x1c|\x16\xa7\x0f\r,\xc0XeX-\xe0\xdc#\xc0\x00\xec\xf3\x02\xf0T.\xc0\xe6,\xdd\xf6\xa1H.\xc0\xcf\xac5W\xba\xc3*\xc0\xf6\x8a\xd7\x18\x87\xf3\'\xc0\xf7\x12\xdf\x9a0\xd5+\xc0M\x96\xb9Y\xde\x0e(\xc0D\xdb\x0b\xd1_\x04.\xc0\x1f\x83x\xc0(z*\xc0\xa3\x01\x8ea@\x02(\xc0r\xc6B\x9d\xa8(.\xc0\x1f\x10\xf4M\xa8\x1e.\xc0\xeb\xa9\xed3:\xe5-\xc0L\x05\xdb5\x10\x81+\xc0T\x03\xd9\xb4\x81\xa0-\xc0x\x1c\xbe\x1b]\x9c!\xc0Yj\xd1\xc2\xb1\x18.\xc0\xd28x\xfe8;*\xc0\x0c[\xbb\xc50]+\xc0\xa1\xe1\xcd=O\x17,\xc0\x88P\xd8\x8e\x0f\xf7.\xc0\xb2yya\x9a\x8d-\xc0\x82D\xe2\xbd\xae\r\x1e\xc0\x98\x9c@\x1bBY)\xc0^\xa5\x1cd\xdd6#\xc05\xcf\x97[\xe1+$\xc0<\xa5xx\xeaP-\xc0\xcb\xb9\x175\x8b\xe1)\xc0\xb3}\x1f\x95\xec_-\xc0\x15\xcf\xd8>\x83\x0c*\xc0\x97r\xc8\x19\xec\x00-\xc0\x92v\xdb\x8d\x95\xcb)\xc0\x95\xcf0=(\xca)\xc0\xb5[\x9d.O\xa7)\xc0\xed\xc6l}r\x11&\xc0\x94="\x9d\xd4\xa5)\xc0x\xbcs\x8a\xbf\x94%\xc0\xe3\xf3\x86i\x02\xeb%\xc03\xc4\x1cn\xbc\xe1*\xc0EJ\xb3\xea\x02\x82)\xc0.\x11VM\x95l)\xc0\xd4\xc0\xac\x80\x1b0+\xc0\xc3\xf2\xf4R_B)\xc0b\xcfaB\xfb++\xc0\x01\xa2\xc5\x04\xc7\xcb\x17\xc0\xd7\xa4\x84\x81\xf2\xb4(\xc0\xc5\x19X\xeb\x81\x9b(\xc0#\xc7\x13\x18\x94\x92(\xc0/\x82].\x9e\x81(\xc0\xb7\xb8\xe8\x85\xd3t)\xc0\xf0\xf4l\xd7\xc1\xa9(\xc0\xdf\x83\xc9j\x04\xe3$\xc0\x01\xad!\x0b\xfb})\xc0SP\x88\xf8\x99n)\xc0\tc\x8f~*?)\xc0I\x84\xab\xe8\xc4k%\xc0\xed\xc25\xac+})\xc0\x9e"\rK\xa0\x1d-\xc0\x02\xf2\xe3\x80\x86\x1f(\xc0|\xa7/C]\x87)\xc0O\xd1\x99\r\xef\x0e*\xc0\xefS\xaeME\x8a)\xc0q\xc0\x96\xbf\x94\x9c)\xc0\x1eo}\x1b\xccg)\xc0\xbb\xee\x9b\x05\x83\x94)\xc0x\x02\xe6>\xcax(\xc0v\xf6\x9f\xd9\xbd_$\xc0G\xdf\xca\x18Z\x13+\xc0S\xb0<\xe6(\x0e(\xc0\x1f1\xa5\xb8\xd81&\xc0\x97\xe5d\xe1\x9fz,\xc0\x81\xf0\xa9s*!(\xc0\xdbGF\xe0\xda\x94#\xc0\xffa\xb0 \x93l*\xc0\xe4\x86\x9e6\xb0\xe8,\xc0X[*n\xeb\x9b)\xc0\xccm\x95\xa4\x94\xc8,\xc0\xefp\xf9\xea\x920\'\xc0\xda\x0e\x89\x17M5.\xc0\x86\xdd\xfb\xa1\x18\xcb,\xc0\xeb\x8d\xb3\xfc\x8e\xc1,\xc0\xe0)\x84sa\xb2\'\xc0O\xce\x15<h\x12%\xc0\xe8:>\x08z\x9d)\xc0\xea|\xe0\xdd\xf3\xc7\'\xc0m\x96\xdf\xe9P\xb3\'\xc0\x19\xaf\x84\x1b\x88\x99\'\xc0f\x8a\x17\xce\xf8\xc7)\xc0\x0b\x7f\x8d\x002\xd2(\xc0Dt\x9a6Y\xb5\'\xc0\xb6\xb0\x9dE\xdf\xdc%\xc0-\x90[\xa0%\xc0\'\xc0\x94%\x04\xd25\xf3"\xc0\xdc\xfc\x01T~\xcd\'\xc0\xed\xc9(\xe6\xcf\x9b\'\xc0\xb7\xe2\xe4}$\xd4\'\xc0`\x0c\x93K\xaa\xb8\'\xc0\xd71kG\x97\x80\'\xc0@\xa7\xe8g\xfbH)\xc0\xb2\xa6w\xe8s} \xc0R\x16%0\x8a\xd5(\xc0}\xb9\x90X\xb1Z,\xc0\x0f\x08\x00,9\xd4(\xc0\xde\x19\xf8\xd4\x96\xba(\xc0\x15\xa6\xc7\xe0*\xf4)\xc0lfV\x13\x155,\xc0\xa6\x87B+\x05\xe8(\xc0\xc9\xbf\x85\xd6o6)\xc0M$\x0f\xfauL%\xc0x1q\x00c@,\xc0\xa3@\x05\xc5\xa4i\x1d\xc0L\xd8\xed\x0f\xf4\xdd%\xc0\xbc^W\x9d\xcdB$\xc0\xbc[\xc8-wM#\xc0{\x897\xac\x16+#\xc0\x85ScY\xc6?%\xc0\xaa\x1c7\xf9\x863#\xc0\x0e\xe0\t\xf8\xc0\x90%\xc0\x1d\xb1\x85Uf!$\xc0\x12\x9c\x93\xda\xedh$\xc06\x96\xa1\x08\xac\x9b%\xc0\xa2\xc54\x0c\xb0\x03$\xc0-\xdfZ\xb9M\x1b)\xc0\x8a\x9e\xbb\xa8Ay \xc0\xa9\x87\xfc\x1e\xd8!)\xc0\xc4\x1cGr-\x9c#\xc0YK|\xe3\'\x12)\xc0\xec.^t\x9d\xec(\xc0u\xe0\x12\x7f8\x8c#\xc0d\x108\xf6\x82l(\xc0Zv[]\x1cA!\xc0!\xfd\x1b\xf7\x99\x0f*\xc0*\xd3/\xf7\xec\xb1)\xc0\xb7[TR\xfe\xda\x1c\xc0\x857\xe6\xda=\xb1)\xc0SV\'n\xd4\xab*\xc0&\xe8T\xc7M\xde)\xc0\xbdy\x82I:~&\xc0\x1e \xa9X\xd1\x1f+\xc0NvQ/\xd4k \xc0\x80\x0b\xbf\xfc!W*\xc0\xf8z\x05BY\xfd)\xc0q\xa4F\xd3o\x95%\xc0\xa5\xb3b\xb3F\x9e%\xc0_\xe9\x1cR\r\xc6%\xc0\x9bd+L\xa4\xa7%\xc0\xf7\xd5\xe5\x1d\x1a.#\xc0L~\x82S\xdf<%\xc0\x96\xfei\xe2\x92\xf1 \xc0\xc9\xe1\xed\xcd2\x94!\xc0\x0cv\xd0P\xcc(%\xc0\xdd\x97\xdf\xdbk\xdc#\xc0LU,\xe0\xe4\x16&\xc0&\x9e\x02B\x0c\xd0%\xc0?`\x11\x98\xc67\'\xc0\xc4\xc9\xb86\xf5\xeb%\xc0\x05\xcf\x9f\'\xc1X"\xc0`\x1b\x1b\xb1[\xcf%\xc0\xa8HBC\xe5\x85%\xc0\xef\xc8&\xf7\x96n#\xc0\x87\xcd\xd5\xc8\x9f\x17&\xc0\xeb\x88\t_\xfc\xd3#\xc0\xbb\x00\x06\xe2+\xdf%\xc0\xf5\x8e\x83\xd0\xaak*\xc0\xe5B\x8e\xd4\xbc?,\xc0@9\x05\xe3\xa5\xb9$\xc0r\xcb\x83\xfd\xa9\xbc%\xc0\'\xa4-\x9c9\x82\x1f\xc0\x05\x87\x86\xfb\x96\xed#\xc0\xde\x03\xd2\xf5\xb8\xc1$\xc0\x981Sz-\'\x1f\xc0x\xe0\xbd1\xc0\xfc#\xc0\x12\xbf\x1ck\x04\\)\xc0&Q\xe8^\xfe\xf1 \xc0\xc6q\x0e\xf0\xeb\xb4)\xc0f\'\x7f\xed\x15\xd5$\xc0CT\xd1S\xceT-\xc0\xb4\x87\xeb\xfab\x1e#\xc0\x05S\x0b\xba\xd5\xd3-\xc0<\xbf\xcez\x89G*\xc0;b\x9b3\x83\xf2)\xc03\xed\x93\xe2\x02 (\xc0\xc0\xeahb\xbd"#\xc0\x17k\x9f/\xe3\xc0*\xc0\xaef\xeeTyw+\xc00\xe9}\xb2\xa2Q.\xc0b\xd8\x85\x1f\x079&\xc0d\xa1\x88\xc2\xa8\xad#\xc0'
p29
tp30
bg3
(g4
(I0
tp31
g6
tp32
Rp33
(I1
(I1788
tp34
g13
I00
S'\xe0\x93b\x94^\xa2S@ny\x88V\x00\x88S@$\xb2\x13)6\x95S@\xd7o>\x11F\x95S@\x16?\xb4\xea\xe2\x97S@\xb3\xb7\xcb\xd4N\x8bS@\x87!s\xd56\x87S@\x03>\x7f\x19b\x96S@\x1a\xcb\x08\t\x87\x8bS@\xb4\xb0\xf1\xd6\xaf\xa3S@\xb1\xb1HF\xd2\xbeS@\xe1\xb9))\x80\xa4S@\x1aT\xf9\x16\x8bvS@d\x1e\xea?L\x82S@\xa9\xec]\x97\xeb\xa6S@O\x9b>\x0f\x12\x86S@\x13i\x81Ak\x82S@RGw}\x9a\xb6S@\x01B\x9b\xabj\x91S@\x121,E\xd1\xafS@cgV\xfe\x10\x94S@O\x88z\x98\x8boS@~\xa8\x1a<\xeb\x88S@\x10\x83\xdad\x92FS@\x14I\x1d\xe5V\xb8S@.P\xdba\xd0gS@\x1d$\xc5Qj:S@\xc0\x03\xff\x03\x1b\x92S@\xc5_\xb2\'\x81\x95S@\x8fUS\xef\xca\x82S@ \xf1\x15w\xab\x8eS@8=\x06T\x1f\x8aS@\xe9<\x8dF\xb8zS@\x99\x87\xb7\x82C\x99S@\xaa0\xe49clS@w\xb7<g\xc0\x84S@\x95\x18\xcf\xf7\x97\xc5S@\x13aaSd\xbbS@\xee\x99\x11w\xc9\x94S@\x84N\x83\x1aEqS@\xc1e7\xbeM~S@G{v8\xad\x9dS@\xfd\xe9\xc7\xady\xc2S@9\xa7l\x0b\xb8\xa0S@ \nj\xa7\x1c\x90S@6b\xa6\xb3n\x96S@9W\xde\x07\x95mS@\xfe-\t\xdf\xa0wS@\xf4\xde\xcc\xf3#\xc2S@\xa5\xed4U\x8brS@x\x82<\xf9\x15\xafS@jt\xd1\xdd\x99wS@\x80\x7fl|\x17\x8cS@\x93&"\x1a\x8d~S@[^7\x0blmS@!5\xb0\x02%\x8cS@1`\x16\n\xbb\xa0S@v$\xf5,AaS@q\xaa\'4\x13dS@W\xb1\x01\xc6\xf9JS@)"\xeay\x7f[S@\x99\xed\xa0\xe2PNS@\x1a\x0eC\x8e\x00\x97S@\xec^\\\x1b\xdf\xd2S@L\xfdw\xb9\xeb]S@O\xa7\xb2\xc6\x1a\xc8S@j\xd8O\x03\xb5\xabS@b/\x18\xf7\xfb\xceS@&\x96\x99dj\xcdS@\x95\x12\x8dnv\xe0S@\x92#\xc1n\x19\x9dS@-\xa9I\x0c\xd49S@\x98)Cl\x8a\x9dS@\xe1(>\x1b\xb1\xbcS@\x97\x93\xb1\x14\xb6\xaaS@\x949\xc8\xffhuS@\x03\x1e\xce\x94\xaa\x88S@\x0b\x06-\xfc\xad\x94S@\x8f\xd2V\x0f\xb0\xc5S@\xe4+\x8e\x15\xf2\xbeS@J\r\x84W\xcaWS@\x08\x0e\x9a\x12z\x8bS@#M]\xeby\xc7S@\xba\xb0\xa5[\x7f\xbcS@I\xdd4+@\xbbS@\xb8\xf95|\x1b\xc8S@\x9eL\x902H\xc9S@\x9eL\x902H\xc9S@\xa9\x8f\xdam\xfc\x83S@\xd0\xe6Wy;\xacS@\xd6\xde\xf3#\xa6xS@\x8a\xde|S\xe4\x94S@\xa9\xae\x0c!+\xa2S@\xae\x1c\xcem\x9f\x99S@\xdd8T\xed\xca\x93S@\xb4#\xc7T\xeeqS@y\xed\xb7V$\xdaS@\xcb\x05\xbc A\xb9S@B\x9a\x99\xdf\xd0dS@\x05\xe7y\xd8 \x9cS@\xc7\\\x8a\xb5B\x90S@PvOIqqS@]\xba\xd7\x88\x06uS@Z\x86\x9cq\x07kS@\x07\x15\x04X\\cS@d\x03\x10\xf6\xdc\x9aS@\xa6\xbd$Oc\x9dS@o\xc8\xae\xc3h\xe3S@\x83\xfc\xe4\xdf\x00\xb3S@\x9b\xaa\x1bBCeS@\xa4\xe9O\x81,\x8bS@\x01Ztq\xe5\x91S@\xf6*\xcc\xec&\xb5S@\x0e\x954$\xffpS@\x00&\x9d@B\x84S@\xa1\xee7\xe0y\x81S@!#\xec\x06\xd8\x98S@>\x84\x9a\x9b\xee\x89S@\taz\x9d\xd6zS@\x1fL\xe2\xfd;\x92S@\xd0\xfaqo|\x91S@\x12\xa73X\x84dS@!\xcd\x121\xaf\x9dS@\xdf\xf3_,\xf1gS@2\xe2y\xa2\xd0\x9aS@\x046p<3\x9cS@i2x\xcd|uS@\xe2\xa7\x07L\x18FS@\x02&S\x17@\xb9S@\xb3\xca$P\xe1\x80S@\xd3\xa6O\x1cMgS@\x84\xa1=T\xa3\xd2S@\xdc-\x97i\x89\xe4S@\x1c\x13\xe7y\xfa\xa1S@\xbc+\x96\x8cN\xbaS@P\x8c\x16\xb6\x93\x99S@\xa2\xed\x0fVj\x94S@\x9e)2\xec\x9f\x86S@\xda\xd3f\x0f\xb5tS@\xed\x10\xc5pDuS@\xfa\xef\x0bI\n\x8eS@\xa2\xfaJ\x8b oS@QB\xa1v\x96\x83S@\xc9\xb1\xaa\xdd,\xa8S@\xfa\xed\x83F\xc3zS@\xb2f\xab|\xd4\xe1S@\xd6b\xd4/|\x9aS@\xee\xfd(\xe5\xe6`S@\x01\x1e\xeb\xb3\xc2\xa2S@\xd8\t\x86\xe5\xfaeS@\xcf\xafG\x85\x07\x92S@\x83\xea\xba\x1f\xe2\xcbS@Z\x03\xba\x0bb[S@\xe6rBo\x06MS@$\xff*v^\x9eS@\x192\xba\x8b\ttS@\xd8\xbd{ch\xa4S@\xbe\x96W\x9e\xd4\xa4S@\xd9\x9a4\xd3\x16\xafS@\x18\x8c3\x16A\xc4S@\xedK\xcd\x836MS@\x94\xd3\xa6u\t\xbdS@\x13\xac\xcb\xa1V\xb6S@o\x8dQS\xe0\xbcS@\x0e|\xd9]9pS@\x8d\xc9;?\xdb\x88S@]\xe5\x8b\x0b\x92sS@<\x93\xb7\xf7\x08\x98S@\xbf\x032\x92\x0fhS@K#[\xb0\x90\x82S@(\x8bY\xfc\r\xa2S@T\xd9\x8a\xf7\xe6\x95S@\x121,E\xd1\xafS@\xbel\xe4\x17\xd1ES@\x9eM}\x8fgjS@\xd7\xcdd2\xf9\x98S@\xafvv\x92\xd3\x9cS@$nn\xb3\x87\x8dS@\x92\xba\x1f\x08O\x87S@Qv\xc7\xc9\xe8\x95S@\x89N\xe4\x89\xd7mS@2\x00\xb8r\xe5\x96S@\x18\x10\xc2\x9b9\xc5S@\xe0\x00\xba\xa7\x95\x88S@ *af`\xcdS@\xf6\xa6\xe9\x0f\xe0qS@\xac\xf9\x87\xe8)\x90S@\xd3#\xc7#\xe5\x85S@\x8b\xda-\x08;\x9eS@1?vN\xfauS@\x7fN\x85\xe3c\x98S@\x94\x8e\x16h\x12\xc8S@\xddVi\x13\xe5=S@\xa6\xacq\x18\xbehS@\x9f\xd7\x8e\x91\xdd\x88S@\'\xc0\xcb\x02\xf9\x97S@\x11\xd6\x07&C\xc8S@\xb2\xbc\x07\xc9\x8fdS@;jK\x96U\xb8S@o\xd5\xd0y\x9b\x9cS@f\x82ng,\xecS@\x9c\xd2(C\xc1\x9cS@<[{\xf7\x9eGS@\xddd\x1f\xbc\x87\x97S@i\x07\xa4\xab\x9c\xd2S@\xe841csuS@\xf5-t\x14\xed\xcdS@\xc2\xe6R\xb3\x15\xeeS@\x8dlC\x1d\xd2\x93S@\x82\xc8\x0fH)\xf9S@\x85A\xbfT\x02jS@\xea\x95\xdbQ\x10TS@\x96p\'j\x11\x9dS@\xca\xd4\xdc\xc4(\x9dS@\x13\xa4\x08\x1c_\xcaS@\x93\x11\xc5|\xb0LS@\xff\xa8\\\x0eo\x86S@\x0e\x954$\xffpS@\xcbE1\xb3\x12\xaaS@\xf6"\xee\xdfv\x90S@\x98K\xfaN-\x99S@:\x9eyk\x1c\x91S@I\xf4\x87cE\xa1S@\xeb\xd0\x01\x9b;\x92S@\xca\xef\xa2g\x86\xc2S@\xba\x96r\x96\x9c\x81S@\xd0\xec-q\xa8\xa0S@1\x11BO\xa1\x93S@\x1d\x0e\xf5<%\xa4S@iD\x92\xbb-\xb6S@\xf4\xe2\xb7\xc0*\x88S@RkX\x08G\x88S@|\xdb\x06\xf2\xdf\x85S@\xb7D\x87\r\x8f\xdcS@e\x9f\xcf\x8a\xbd\xb1S@\xe4\x04\xa0\x18nqS@pw\xe0\xff\xe7\x89S@\xc1\xdc_g\x93\xb9S@\xb2\xa0\xc4=\xbf\xaaS@/C\xc2S\x8d\xa8S@M\x0e>\x99\'\x87S@\x1b\x84\xef\xef\xc2\x80S@\x13d3\x1d\r\x81S@\x0bx\xafxY\xb6S@x\x06:;\xe0\xb6S@.\x97\xa2A)vS@\xd9\x98Z\x15k\xa0S@\xefl\rd\xc6\xe2S@\xd6\xbf6\xed\x13\xafS@\x9e\xf2G\xcfc[S@\xc7\xf0\x87\x03\xdc\x90S@\xad0O\xd6\xf2\x85S@\xc1\x86\xf62%\x90S@;\x9a\xb3\xe2\x1e\x97S@\x03\xe2@\xf3\x90\x9cS@{\x00\xd3x\x95vS@-e\x89\xfb\tuS@\xd0\xc0%\x0e\x1a\xa2S@\x96\x90V\xe1\xb7\x9dS@\xb5Y\xb2=\xd1\xa5S@\xdcX\xcfA\xef\xa1S@w\xc9z(X\xacS@\x9a\xa8\x0b\x87\xe8gS@\x17f\xebu\xab\x9cS@\xb9\xe7\x1b\xf8\xd8\x88S@\xf6\x9f\x17\xd4U\xabS@\'\x92\x12\x16xhS@;\t\x0e=\x15\xabS@?\xda$gRbS@\xd3\xeb"\x95\x9e\xabS@l\x00\x00\xdd\x95\xaaS@\x18\x83\xceaH\xb5S@tw\xe8\x06\x94\xcaS@\x84i\x93(\xc9\xc6S@ \x98\x84*G\x84S@\x8fUS\xef\xca\x82S@\x8c!\xfcf\x14\xbcS@\x8e\xdb\xc8\xd1\xa5\xc1S@\x9f\xe7KwP\xc2S@\xa6\xe5,o\xd6yS@\xb9\x13\x00\x061\xbfS@$/\xc7\x14^pS@\x1d\xa7\x1a1\xcb\x88S@\xa3\xe4\x18\xc3\xd9\x86S@u7.\x03TlS@\xd9\xdf\x03\xbe_\xafS@:\x13u\xd4\x16uS@q\xa0\xd70t\xedS@\xf9\x15\xaf\xcb\xd2\xc5S@d\x93\xf3\xcb :S@`\xbd\xe3\xa2\xd4\x98S@ u\x8e\r\xd2\xc9S@=\xdd@\xd9+\x84S@\xfa\xb7\xd6,\xa2\xf3S@\x15\xe5\x9e?\xd4\x94S@%o7\x01\xc3\xe2S@\x98\xfab\xc7\xf0\xbcS@\x1f/\x12\xd6\xd4\x83S@\xc3\x06\xe1e\x05\xa3S@\x84\x90_\xbeJeS@O\x9bv\xea\x9epS@\xc4\xa2\xd4\x85J\xaaS@6\xf3\x8e\xd9B\x87S@_\x17\xbe\xe1\xf2}S@t\xfcf\x97c\xbfS@\x83\x8f\xb9\xe4\x8a\x95S@\x08R+Y\xb2hS@\xeeJ\x02\xc0+\x97S@\x1a\xc4\xaa\x9b\xf8\x86S@\x10-\xfcD\x11\x90S@\xcdN\x12\t\xea{S@A\xf7R\xa5Z\x87S@\x97+\x10p\x9bbS@&\xb6\x0e\xe5H\x99S@\xe2\xfe\x1b\x0f\xa2\x93S@\xc6,\x05\xb0i\xc4S@4\xe8\xca\xd5N\x82S@\x86\x9d_s6^S@\x11\xc4h\x1c\xc3\x87S@w/\xf9<\xe4\x9bS@L\xa5\xc9\xfc!\xbeS@\xa97\x8a7\x98\xb7S@\xe8\xee\x17\x10\x99mS@o$%B1\xaaS@()\x98\x94\x01|S@\xac1\x99\xf2\xa4wS@|\xcbejV\x80S@P\xe32\xca\xcc\xb9S@\xbd*\xde\x00\xe66S@\xd5o\xb8\xd5v\xa2S@\xcd8\xf7\x1e^\xa1S@\x9b\x0c\x02{5\xa4S@\x98\xfab\xc7\xf0\xbcS@\xc8\r\xac,\x19\xe8S@\xb8_\x95\x9ao\xc4S@)x \xe9v\x96S@\xca\xff&u\xaa\x88S@\xd1H\'\xb2\xb7\xb7S@W\xde\x19\xaf~\x8bS@+P<B\xcb\xdcS@\x8au?\x05\rjS@s\x00\xb6\xe1}\xe0S@\xdcI\x9d\x0b\x86qS@S1\x08nh\xb6S@\xa8~\xf8b\x16\xceS@.\x97\xa2A)vS@\x12Z(w\x99\xccS@\xf9\x00\x92\x0f\xb8\xafS@\xc6@\xb05J\x97S@A\xf5^\x0c\x80kS@\x04JX\t\x7f\x96S@\xf9\x13\xff\x12\x12\xe2S@\n\x06\x9e1\x1e\xe3S@[ @\xcd\x17\xe7S@\x88\xa9\xde\x0e\x03\xe3S@\xdf\xa5s\\\xfbeS@:\xf4\xa7\xbfx\x95S@\x8e\xcavd\xe4lS@\x10\x83\xe1\xef\xd6\x93S@\x11\xf0%v\xed\x9bS@\xba\xa7\xdd\xf0\x0c\xcdS@\xa4d\xa8\x1f^\x9dS@{\xde%\xe4\xacmS@)\xf1.yMuS@\x8fX\xd9\xba\xb6\xabS@\xbaF\xc5\xb0Q\xc1S@\x8b\xc6 C\xfa\xe5S@r\xdc\x9b\xf2 nS@\xd8\xcbz\xc4|\x80S@W\xb7!\xba\xc0\x88S@\xe9]O\xfc\x05\x83S@\x18\xd1\xc6\xb0W\x9fS@\x97Wwk5SS@\xcf\xcaQgl\x93S@\xac\xb7c\xaa[\x85S@\xc4\xe3;\xe8\x0e\x8cS@\xf3\xfd\xbf\x90elS@\xbf(\'\x88*WS@!\xc9EI`fS@`\xc9\xa8\x92\xad\x94S@\x08\xbe\xb3 \xde\x9bS@\x1a8\x04\x02\x8fuS@\xb3\x01\x81\x8bs\x82S@\x0f\x9d\xdey\x97^S@\xdb\x1a\xe4:\xa3\xb6S@\xee:<P\n\x8dS@\xf6?\xbbz\xb6\xa0S@OI\xb3\x829\x94S@Z\xf6\x92o\x8a\xb6S@\x15`a\xd7\xb8\xa1S@\x84\xcc[\xab\x8ccS@\x87\x05\x94\xd1\xad@S@\xf7\xee\xc0\x9et\x88S@\xba\xfc\xba\xb0u\xa0S@\xfaB\xb3\xa8ceS@u\xc8\x12Q\x19\xbcS@\xfe\x8bv\x0f\x92\x94S@~\xb6*#3\xb3S@\xd9\x8b\xf9,\x97JS@\xefF\xfb\x96c\xbbS@-\x9f\xef6U~S@\x10\x13~\x00\x15nS@AI\x11e\x93dS@\x81\x92\x94\xb5\x97\xccS@F9Y\x81.\x96S@\xa3{\xd5\x9e?tS@1\xcb\x19\xe1V\x92S@\xbcl\xe4\xf8\xcf\xe1S@\x84\xf68\xc1\x98\xb6S@\xa6\xb3\xafv\x84\xb9S@De\x017\x90\xaeS@\rR\x8fT\x8ejS@\xcb\x9c \xab\xb4\x81S@?\xd8\x1bP\xf3\xd4S@\x1b\x15\x8b\x06\xae\xc2S@\xa7\x11\x07\x04:\xa2S@\xd1_\xd0xK\xedS@\xeb\x96,\x04\x0f\x85S@\xc2\xf5\xcc#\xd0\xb9S@\xec\xd5\xf84\x12\x99S@#n9;_\xbaS@\r\x99Z\xe6\xea{S@f~\xd7\x99\t\xc8S@Z\xfe#h\xc5\x87S@\x17BQ[b\x99S@\xe4\xd3-3\x01\xa1S@\xe2\xbf\xfd\xfa\x92\x9eS@\xc1\x9fv\x02\x0c\x98S@\x08\xe3\xec\x9e\xf9gS@\xa8\x80\xe7\x9d\x81\xceS@\x15v\xe89\x0b\xc8S@\x9b\x94.\xa7\xb2tS@\xac\xa2\nB\nqS@\xd4\xc4\x00\xf9\x8d\xcaS@\xf3\x1b\\&\xd7\xa7S@\xb4\xe8\xe1w\x91\x99S@\xd3\xe7R\x86k\xadS@\xf4\xcb{\xff\xd0\xa2S@\xf5\xac\x0e\x0c\x08\x89S@x\xed\xef\x9e\xb8\xb2S@\xe3\xe9\xa7\xff\xf7~S@pW\x95\\\x82lS@\x90R7/\x01vS@b\xbf\x8d\x1d\x1f\xc8S@\xe0\xe3\xa2\xff)\xc8S@\x81\xcfk\x81Q\x91S@\xbb\t*\xfa>\x92S@\xee\x05\x16\x18{\x84S@\xd4\xddDQQ\xc3S@\xf1\x1e5FU\xaeS@\x9cy01\x99zS@\xf2\xce\x90\xaa\x9a\x89S@pWTKL\xa4S@\xc82\\|\xd8\xe4S@\xdb\xd9\x08\xd0$\xc9S@\xc7\xdb\x7f\x1c\xe6uS@\x85.Vc\xf9\x9dS@j\xc0\x0b\xb8\xda\x80S@\xa69K\x12\xc7}S@\xb3+\xb2\x8frxS@jnB\xbe\nKS@y:\xf6\xb8\xba\x91S@pRb\x88v\x80S@\xcd,"\xba\xbe\x8dS@\xb3\x92\x00>\x97dS@\x85\xe3\x0f\xb9\xb1\x96S@&R\xa8\xd4\x0e\xc5S@\xf5&\xb1>\xd0\x9bS@\xe5o\x1f\xb5\xc9mS@D\xab\xe3\xec\x17\x80S@\xec\x04\x1c\xa2\\tS@\x15\xe7\xee=p\x95S@\x0f\xff\xc5Z\xc3\xf3S@\xe3\xe1\xbf\xe8\xb7vS@e\xcb%H\xf5YS@\x8f.\xcad\xf1\x89S@\xb2\x06N\x17\x12\xb7S@\xd5Bi\x99\x14\xa6S@\xbb%\x9b5\x98\x9dS@\x14\xbc\xc3x\x8boS@\x8a\x96\xd5\xc4\x81\xbdS@i\x9c\xcc\xeb\xfb\x8bS@\xcd62\xa9\xb1zS@\xbeX\xea\xbe\xc5\x88S@&_\xbckz\xe2S@\xea\x92\n\x83a\x93S@: %\xd6\xd4\x93S@\xc1C\xa3l\xd2\x8fS@\xdf\x0c?\xd5\xca\x86S@7\xe8o\xbde|S@\x08\xcf\x85\xd6\xd0\xafS@x\xcb\x06GU\x8bS@\x1c\xb2\x14Dl\xa0S@et\x08\xf8\xccdS@\xbd\xcf"a4\x93S@\x05.v\xe1P\xbdS@\x9fo\xd1\xdf}\xabS@1\x98vV"\xb9S@\xf4\x8b}\x1eX\xaaS@\x81}\xd9\xf1M\x97S@n\xd9:\xbe\x90cS@F\xb4\x13<)\xabS@\xefl\rd\xc6\xe2S@R\xaeZ\xeaV\x8eS@\x95$\xca\xfd\xaf\xa3S@:^\xa3\xd0\xd5\x93S@\xb9\xfe-I\xeb\x8dS@\xbe\xd1\x97{@\xa3S@E\xbc\x16N\xa8\xc1S@Cut\xa3\x0e\x99S@\xca\x1c\x11\xea\x16\x96S@\xd7Z\xde\xdf\x97zS@$/\xc7\x14^pS@\xb9S\xe5_\xc3\xaaS@\xed\x90\x007\xd5\xcaS@?\x930\xae\x9fpS@\xe2\xec\xa3f\x18\x90S@T\xe3\xde\x17\x8f\x8fS@ER#\x8bw\xb6S@:9\xec\xcdb\x99S@\xebQ;\x94,\xc7S@i\\u\xf1\xf6pS@)\xae\xee\x80S\xedS@#\xfe\xe7\xd9\xe3gS@\xd5\x18,\xcc\x11\xabS@\x16\x88J4)\xc2S@\xfeF\x88\xff8ES@\xc8\xc2\x98h\x11\xacS@\x10\x1b\xaf6IaS@\xcc\xf8\xb7\x19gqS@\xe9\x18\xeb\xf6i\x8bS@\x9a\xd5}\xcd\xe9\xa1S@\x14\x17\xde\xbd\xb5\xe0S@\x9an\xae_\xc3\xe9S@@9\'\xbex\xa8S@\xc2\xbcYRv\xbfS@H\x9af\xfcZ`S@>$Kp\x89\x95S@N\xd7\xfcx\x92rS@\x0cM\xca\xb4\x18\x90S@\x81\x15\xf2\t\xdf\xb6S@U\x03\xbc\x88_\x94S@\xd4\xec\x18\x01\xd9\x94S@a\xe9y\x0c\xe2\x8aS@\x02\x02\x8f\xc9CeS@n\x9d}vZ\x99S@`\x90@\x0c\xe8\x7fS@:\xa5,\x13&ZS@\x03+:A\x89\x9eS@\xce\xad\xdfTT\xc4S@\xae5\xea\xff\xc1\xcfS@\x11r\xd0\xd8=\x87S@E\x91iA4\xeaS@,\x13\xe1\x97\xa1\xc4S@\x91%-}>\x8cS@\x98J\x8f\x8d\x99\xedS@s4\x80=p\x9bS@\x90\xe2\xa2^\xeazS@\x11Mm|\x96\xc6S@\xefA!-\xfe\x90S@JKk\xac\xd1\xa5S@\xc8K:\xf5\xaa\xa3S@z"\x16\xb5\xd3yS@\xe4\xc7\xd8\xbc\x99\\S@\xc3\x8f\x94}9\xa4S@\xae\xa7\xbb\x86\x7f\x90S@\xccM\x83R\xed\x9cS@\xc9\x90P\xfa\x1f\xa4S@\x18\xc4\xba\xf6\x93\x9bS@=Bp?\x00uS@:\x13u\xd4\x16uS@\xffA\xcfe\x91\x96S@t\xee\xa5\xc3\x99\x84S@\x81@\\\xde[\xa2S@nO\xf7q\xcf\xc4S@}`\xcb\xb9\x87\x8bS@\xc5/\xe6t\x94\x9cS@\x1a\xa9a\xfb~\x87S@g@\x7f\xf6>\x87S@\xab\xa2\x1d\xe2\xd7\x89S@e4\x18%\xad\x94S@Q\xf1\xce\x0c\xb9mS@\x8c\x7f\xfc\xdb?mS@\xed\xe8?\xae"\x81S@}\x08\x9d\xd4\x8a\x9bS@n*\x87_\x84~S@\x9eg.\xc9\xd8\xb9S@\xb8\xc8\xea\xd4G\x88S@`~\xf9\xee\xe2\xbfS@\x15F\xc6\xf89\x9fS@%2C\n-\x96S@s\x06\x1a\xb3\xba\x9bS@\xfe\xeb\xe5\n\xb8lS@OuE\x8a\xb2\xe7S@\x1f\x05\xfe\x1e\xef\x93S@\xc0\\\x18\x99\x0b[S@\xa2\x1a\xb2\x93\x1ahS@\x89\x8c\xd7\x81\x05VS@\x92\x19\x1c\xddYsS@+\xf3X\x86y\x9bS@\xba\xe1%+9\xafS@c\x11T\xf7\xeb{S@\xcf\x12\xd1!\xc5\xc7S@\x84-\xb6T\x08\xc0S@S\\=\x9d\x07\x81S@s\x80Px,\x8aS@\t@N\xee\xae\x9dS@\x1c\xf8\xaa\xaa:\x87S@=f\x8bN\x1c\xb8S@v\x03E\xbd\xcf\xc3S@ez\xb9!\x85\xc5S@\x16\x899\x07@\x99S@\xa9\xc9\xad\x18\x0f\xa1S@\xd3\x7f\x18Z\x19\x9aS@\xc49\xd0\x0b\x1e\xc8S@\xab\xa99:\x9d\x9dS@\x06\xe0Cv\xef\xa2S@R\xe1\xb1\xa8\x02\xc8S@\x1f\x00\xb2}\xd8\x8eS@\xb5\x95;Xp\x95S@3\x13G\xffGlS@\x83V\xda\xd5\xee\xcbS@\xd6^Q\xfc\xae\xddS@x9 \xc8c\xbbS@\x14}\xe7f\x1c\xccS@\xbd(dsL`S@\xebQ;\x94,\xc7S@\xda\xca\xbd\xca\xef\x87S@\xc1\xdb\xe0\x1c}\x91S@o\x92\xea\x91K\xa1S@\x8a\xa1h\xcbG\x9eS@]\x80\xef\r\xe6\x9dS@\x94\xd8\x08^\xd4gS@Zb\x99\x10\x1e\x95S@\x1dy\xb0\xb1\xe8\xbcS@%\x0b\xd3\x8d\xce\xadS@~X\xe0\x1fX[S@\xd4\xd4\x14h\x85\x96S@N\x10\t\xf4\xf5eS@\x06\xc6|p\x8b\x97S@\x8aZ\xc7s\'\x88S@\xb0S;\xa3U\x87S@\xcc\xb2!\xdb\x11\x89S@\xbd\x13t\xdbn\x8fS@\x18l\t\x01\x9d\xb6S@\xe0\xbf\x7f\xc9U\xeeS@,\x04\x0e\xd8DHS@\x9c[\x996W\xc4S@zX \xfb\x05\xcbS@\xb4\xbe;\xf6\xee\xc8S@\x1b\xe2C\xbf\xb2\x96S@\xed\xf1\x01\x9d\xdeuS@\xb0<\r>y[S@J~R\x8c\xa8\xa0S@5q\xa5\x17\xdduS@\x94r\xc6x\n\x8dS@\xdc>fiUsS@\x1f\xe4\x1e\x00\xcd\x99S@\xd5F\xaaw_fS@7\xc8\xc4\xec\x98\xccS@RW\x8c\xafaeS@\xaa\xd2+\xd4\x1d\xceS@k\n\xac\xe4\x94mS@NBU;{rS@TP9?\x06\x9bS@\xf4\xac\xc0%\xfd\x94S@$\xb5^\xb7\x9cwS@0u\xf3#\x86\x9bS@\xd3\xe7R\x86k\xadS@hZ\xbb\xf7\xd1\x92S@2\xd3;\xed;\x92S@\xa3A\x00\x0c\xaf\xa2S@\xb7\xd5\xder}\x8aS@\x8a\x87\x02\x81\xe3\x9bS@\x83\xa5\xae\x9c\xfd\x86S@\xaff!\x9a\x82cS@|\\&m\xe1wS@b\xb9}G\x84\x92S@\x04Rw\xd5L\x96S@\xf1\x91\x82M\x8f\xb6S@\xd3\t\x851r\xa8S@\nyV\xc2X\xb0S@\xc5\xc8\xe5\xa5[\xcbS@\xb82\xfaJ\x9a\xaeS@r\x9d>~\xeb\x8fS@\t\xd4\xd3\x0e\xb5\x87S@q\x88\xba\x8b1\x95S@B)\xa6 \r\x86S@\x19:\xfb\xc4\x98oS@\xc14\xd0\xec\xe1\xa7S@O\xb5\xae\xf7ruS@xJe\x8dr\x80S@\xb9tk\xbc^\xcdS@"\xf2P\x96!\x90S@\xb6=\x13\xbc\xf1\xbeS@4\x0b|\x83\xb0\x94S@\x81w?\xe6\xae\xaeS@o\xac\xda\xfa\x99\x8aS@\'\xab]\xc3"\x88S@T\x04\x8b\xeaw\x9bS@\xcf\x95)\x8d\xafyS@FI}VE\x96S@\xcc\x9c\x0f\x08PjS@\xf3\x95g\xd8n\x8bS@\x17h\xee\x905YS@\x97\xb8\xa9\xd7\xa8IS@\xbd/{\xe0\xbf\x89S@w\xea\x9fE>\xe2S@\xea9\xc0O\xba}S@\x15`a\xd7\xb8\xa1S@\x8c\xe6\x8a\xcb\x9c\xd7S@wf\xdb\xd3\xa5cS@\xe9\xb1+6\xbd\xbdS@\xae5\xea\xff\xc1\xcfS@\xfa\x17\x0b~I\x9fS@L\xa5\xc9\xfc!\xbeS@\xd1\xee\x8fL\xc9\x80S@\\\x91\xc6\nO\xb3S@\xba\xc1\xb2\xd2\xf6\xa2S@\x02,\xc9\x15[\xb9S@"\xe4S\x92\xcc\xb9S@\xe1\xe3\xea\xf9\x93\x95S@\x1bE\xe5\xfb\x7f\x9bS@E\x98H\x84?\xaaS@\xec%\xe6\x1f\xcb\x87S@\x95I1{\x88kS@\x9c\x90*\xf7\x94\xbbS@}\xbc?\xff,\xa2S@\x94/\x8ap\xf2\xb2S@\xd1\x95\xe48\xf1\xd2S@\x7f\xd3y\x9c\ryS@\xed\x15V\xe9c\xadS@\xb5\x0bK\x9a\xbc\x9eS@[\xf3\x17\x0c\x06vS@\x84\xafL\xfd\x0b\x8aS@\xa8\x1f\xce*\x87\xb9S@X\xe8O~\xa1\x93S@\xd4\xa2@]GZS@R\xdb-9clS@Q\xae~G\x01\xb7S@\xfd\xf3\xca\xe0\xc7\x99S@I\x14\x14\xf0ZpS@\xfe\xb9\xc4\xc4\xc4\x97S@\x00U<\x1bo\xd5S@\xdf)\xe7\xb2S\x8dS@\xe4\xee\xd0\xa8P\xe1S@!\xaeW\xbeu\x92S@\xdab[^E\xccS@U\x8als8\x96S@\xdd\xb7\xd8\x1cZ\xb8S@>s\xc8\xe4\x0f\x8dS@|\xc9\xf8:\xbd\xb8S@6\xeb4\xbf\xc8cS@n\xa1\xc1\xa16\x99S@\xee:\xe1\xa0#rS@I\xa9\xbfr[\xafS@U~9\xfc\xca\xb9S@@F\x18I\xde\xe7S@\x15\x06\xcbC#\xe1S@KT\xa7\xc6\xe3mS@n\r\xcb=l\xdaS@yD\xa0\xfc\xb4zS@\xde\x00\xd2\x86\xbclS@+0\x01\xf4\x94WS@\x96l\x18\xe5\xca\x8dS@\'\x8aa\x9e\xc3\x8fS@s\x0b\x13:\x14\xa4S@R\x83\xa3UC\xc7S@G\x11^\x0c\xb7\xaaS@k\xda\xe4\xaf\x9b\xc8S@B\x93\xfa\x0fO\xaaS@\x1c\xc7\x98\x115xS@L_\xb8\xda\xfc\xa4S@\x92t\xafS\xe1\x89S@9v\x1a\x88$\x88S@mQA\xc0\x1e\x9aS@\x97\xeak=D\xcaS@\x97\x18oZ\xfc\xaaS@=\xe2\xb0\xf7\xf7\x86S@\xb2{\xc4.z\x99S@\x87*\xbf\xcb\xeb\xa1S@\x9a\xa1\xa1\xb87\xabS@\xca\xec\xca\xcdJ\x92S@\xecD\xc1\x82\x02\x9aS@\xb8Z\xe1&\xd4\x93S@|H\xc0\xb0z\x8aS@\r\x07]{\x1f\x8aS@\xb0\xb4gD\xbd\xc3S@p\x1e0\xce\x9ctS@\x9c\xe2\xe3\xa6\xa0\\S@\t\x88\xf0h\xa9\xafS@M5\xfc8x\x9eS@0;\x96\xb9B\x9eS@e]L\xbdx\x96S@\x03x)\xf4\xdd\xcaS@\xbcp\xa2A\xe0eS@;\x11n\xdd_\x9bS@\xf7\xf1Wb\xd2\xaeS@\xa4\xc7(5\xd9\x93S@\x03\xcf\xd6\x90.\x8cS@\xa0<\x89\xb9D\x80S@\xeevJx\xe6US@\x88!\xea\x94\x02\x9aS@\xb8\x10\xdcV~\\S@\xb3_\xf1\x7f\x98\x87S@h5cwciS@\x1c\x9bn,s\xd7S@r\x9c1\xc5>`S@\xf7{\xbd\xc1\x90zS@:)\x80\\#\x9eS@\x94\xde\x0c\x977\x87S@\x9b\xff\xb1\xd3"\xd1S@-\x7f\xdd\xb7\xda\x8aS@n\xef\x90\x8eepS@\xb9\x02\x9e\xa8V\xacS@c\xde{\xcd\xc1\xc9S@\xb8K\xb9a\xd3\x87S@\xc7_\xac\x99(mS@K\x05\x98t\x94\x9cS@G\xf7W0\xc8dS@\xc9X\xe6\x16\xce\x94S@\xf8z\xd9\xda\x0c\x89S@\xc7\xae\xb7\xbd\xb7|S@\'\xb2\xe2\x88}\x8aS@\x1f\x8d\x95w\xd6yS@K\x97\x8fg\x9e\x9fS@\xf4\x03\xa1\x9e\xe8\x88S@\x18\x0f\x95\xedd\x89S@\x81X\x00d\xcc\xcdS@\x8a\t\x90\x02?}S@\x9f\x85\xa4\x8e \xcaS@\xce\x82\xdd].\x97S@[\xa7Y\xbf\x19\xc8S@\x9f\x0c\xbe\xa9\x82\xa5S@Q\xc6$\xc6\x10\xa5S@\xe9\xa86FH\xb9S@\xe8|\xf12\x97\x8aS@C\xc8\xc6\xbbk\xb0S@O\x1dUV\xba\x8cS@\'\xb8\xb7\x86\x98\xaeS@\xd3\xe7R\x86k\xadS@7-\xfcCy\xacS@P \xb3\x99/iS@\x9e\x99\xf3\xe2,\x93S@E\x809\x04~aS@\xc4\xfe;\xec\x00\xc0S@\xc5\xf5q\xcc\\\x96S@\xc3\x02a\xb5QqS@\x81\x91;\x9c\xca\xa5S@i\xad>_x\xa0S@\xf0\xd8\x0c1\x99\xedS@\xa7\xfa}\x9f)\x98S@b\xc3\xb6\x95MlS@\xda\xca7\xea\x0c\xbcS@\xd1\xb2N\xc3I\xaeS@"*\xb9<\x18\x82S@\x08pE\x08cqS@\xe98\r\x85\x10\x81S@\xfaH\x01\xf4\xe4\xbaS@\x12\x8a\xd8\xc0(\x90S@\x0cW\xa9\x99r\xb6S@\x16\xd9\xf7\x13\x10\xe2S@#n\xca>#\xeaS@1\x18<T\xf8\xc7S@[\x90\xa9{\xe7\xcbS@\xe9\xbd;\xde\x15\xb8S@7\x0e\xcc\x03\xa7\x88S@\xce\x87\x13\xa6\x86\xc0S@\n\xa3}%F\xe7S@g\xbc\x91\xb7\x91cS@\xdb\xfe\x9bV\x04\x91S@A\x11\xb0\x80\x15\xc8S@U\x8b8X0\x91S@\xee\x8c^\xa3P\x8bS@\x16\x14H\xa5J_S@&s[\xf7\x8a\x81S@\x87\xfan%\xc4\xb7S@\x0c$\x19\xc6\x04\xe1S@x\x13/\x9f\x8b\x81S@\xf0w\xae\xe8\x1e\x8cS@4\xb3\x1a\xd9~fS@\x8c\x9e\x90\xca\xc2\x90S@\xaa`RG\xba\xe0S@{\xd1\x90\t\x99\x96S@\xdc\xe2\x8eg\xb1\x8fS@o\xf0\x99\x1f\x04WS@\xfb=\xfb\x9bn\x90S@l\x87v\xd2\xa0\x93S@\x0e\x8bUWt\xaaS@\x9b\xa9wV}~S@B\xb7oY\xe1\xb5S@\xf8\xcf\x8d\x85*\x90S@@Y\x11)\xa0|S@\x91\xb2\xbc]C\x97S@\x14\xc6\xee\xba^\xa0S@\xb7\x92\x0cv\xb6\x9bS@\xf7\xab^\xce\xcc\x85S@\xaab0\xf1\xe9\x8fS@~1\xc4\xd3\x06\x90S@j\x8f\xe0Z\x08\xc8S@a\x0bq\xdbs\xc0S@\xa7e\xc6\xad"\x81S@xl\xce9\x9a\x8fS@\xd7V\xe5\xf0v\x84S@+\x02\x1bN\x8clS@9\xab\xc55\xcc\x9fS@\x7f\x80C6/\x84S@\x19yK6\xf9\x9aS@:\xba<=\x18\x9bS@\xa0\xdc\xe5/\xfd\x96S@N\x0f\xb1\xab\xc2\x88S@\x0b\xf3\xad\x1b\xc7\xe7S@\xde\xe5\x00\xbe\xfd\x9aS@\xa8\xba\x93\tb\xa2S@\xc7`g\xb9u\xe2S@]Xl\x16,\xadS@B\xc5\xe7\xedEaS@N\t\x19\x11\x14\x96S@\xcab\x9fqv\xa2S@\xdc\x90\x1b:\x82wS@\x91op8\xab\xe1S@\xc2\xbcYRv\xbfS@PV\xb7\xb2m\x82S@\xe6\xe5\x07hi\x93S@\xd3\xa3i\xd3\x96\x96S@\xd4BDmT\x8dS@\xc8k\x99`\xec\xa2S@\xef\xc7\x0cb{\x9eS@k\xb0\xceh\tdS@\xa0\xf0\xf6\xa2\xe9\xcbS@\xdb\x86w`\xd7\x8eS@\x9c\xa4\x11l\xeb\x94S@\xe4\x03\x8e.\x91\xa0S@\x911\x8c\xe8\x12\x85S@\xa3\xed\xfd[srS@\x0cP&H\x87\x95S@\xe8\x00\xd5R?\x96S@58:\\\x8a\x96S@\xed\x06w\xf3\xe1pS@bP\xcec6YS@_ \xcf\x02\x98\xb1S@\xae\x1alf\x11\xb7S@ROT;;\xa7S@v)\xeb\xa3$\x95S@\x1deOu\xdb\xb8S@\x03\xfc\x94=B\xbbS@}\xf1\xfcG\xb7\xacS@\x01\x1c%W\xa2\xb4S@U\x818NK\x96S@\x92\xfb\xa5\xc5\xd2tS@\xdf\xa9\x15m\xb9\xa0S@+\x81M}\xd7\x94S@w\xdc\x10:\x8d\x94S@b\xa0r\x7fr\x8bS@FX\x88\x01\x8a\x96S@\xb4\xe3\'\x19ZaS@o<|\x18\x0c\x86S@\xb9\x9a\x95=\xce\x9dS@}\xbf\x1a\x00\x18\xb1S@;\xf4\x96\xa7/\x99S@>\xdfgo\xb5\xe2S@qV\xdeE\xa7fS@\xfdI\x92\xcb}pS@\xe7\xf4\xd4\xaa\xf7tS@\xd6~\x16\xc7\xec\x82S@(D\xc6\xfa8\xbaS@XW\x8b\x13\xe3gS@\xbb\x18g&\xbapS@b>\xab~\xcdLS@:\xfa$j\x1euS@\xb7\xe9O\xbc\xd5\x8fS@\xf8\xe3\xe7\x08^\xc2S@}\xc0\xac\x9f\x15\x9cS@o\xa5\x1a4\xcc\xd7S@\xb8r0F\'\x9eS@\x05l\xbeXp\x8aS@\xe4\xbf\x13\x13E\x97S@^ \xdc\xd0\x9chS@\x18DW\x9d\xe5_S@\xcbV2\xcd\xb9\xa0S@\x87\x04\x9e\xb9\xb4\x92S@}\x9d\xc7\x1bX\x96S@\xc4\xc6\xf7\xdbR\xafS@+R\xd5\xd3O\xc4S@.\x83,\xfd\xe1eS@5\x82\xd1G\xbe\xc7S@\xcd\r\xdf\x93+\x93S@\xc9\xc9\xf4\xaad\x97S@\xee\xbb\x8f\xb2^\xeeS@\xae\xc9M\x08\xe7tS@p\x13\x99\x16\xdd\x91S@\xb5\xfdZ\x16\x80[S@\xb3ke\x9b|\x9bS@\xd9\x02\xd0\x03\x19\xe3S@\xd6\xbc\xd9\xb4\x10\xa5S@W\xc4\x82\x9a\xf1\x98S@\xe3\xf4\xaez\xb8}S@PR\x0bv\xdc\x9bS@\x91BN\x8b\xce\xadS@\xf2\xc6~\x0c1bS@ *k\xff;\x91S@\xcc\x04\xb5\x03b\xa4S@`\xe1fYu\x87S@>rN<\x87\x95S@D\xc6\xfdH\xbd\xb7S@\xedro\xe8\\\x91S@R"\xa7B\xf4\xbaS@\xa4\xf4\xf8-\x1e\x9cS@\x85\x08\xe6?\xce\x92S@\xb5N\x88\x82\xcc\xa4S@j\xd3H\x8c\xaa\x94S@\x0f\x98\xd0\xc2\x0e\xcfS@\xa1kk\xe0\xd8\xaeS@\tL\xd9`z\xceS@z>9M\xe1lS@\xf7\xf3j\xbe{\x9bS@)T\\"\xdf\xb6S@\x06\xf3\xf3\xdaL\x88S@\n\x1b\x96A\xc9bS@\x80~\x7f\x91W\xc9S@$L\xbd\x1a\xbd\xa0S@\xa2e\x11\xcc\x8b\x97S@_\xa9\x98\x84\xf2oS@\xb76W\xad\xba\xc5S@\x11(~\xe2\xefWS@\x1b\x98.>9uS@\xf3U\xc5V\x8a\x9eS@\xe0\x95\x082\xe6yS@v\x0f\xd1\xe5.\x95S@\xb9\x8f\x1eKs\x82S@\xa4\xfb\xacVU|S@\x1cm\x95QfqS@\xbeB\xac\xa41\xb9S@\xadK485\xc7S@\xc4,\x1b\xd2\xdb\x97S@\x11s\x96;r\x8eS@"\xea\xb9.\x15\x8cS@\x16\x13\xd7\x84\x7fvS@\x87\x9f\x87w$\x98S@\xcd\xbc\xd2L~\xaeS@je\xb8\xb7\xfe\xbfS@\x93TI&\xf0\x9bS@9\x82\xa6\x92\x94\xb6S@\x99\xcc\x8c\x97|\x93S@\x00jwn\xa0\x93S@\x1c\xfb\x7f\xa6\x83\x99S@\xaci\xc0\x84\xb3\xacS@\xcb\x02f\xcd\xf4\xa8S@L@\xedC\xf7\x9bS@\x02\xfc\xca\xa4\xb8\xb4S@\x10\xd9*?TsS@\xda\x82\xef\xb5={S@\xfaK\'\xedr\x96S@\x80A\xbc\xe4g\x96S@\xcb\xdbR\x9a\xcb\x81S@g\xd8\x92\xd6&hS@0\xdd\x07\xb3\xa9\xc7S@\t\x0c\x83\xc8"qS@-\x03\xc5\x0f\xd7OS@\xd6\x84\x89\xa2V\xf6S@$3,5\t\xa0S@\x8f\xb2\xc2\xc6\xef\xabS@(Co\'\xb1\xbcS@n\xe0\xf9\x97\r\x88S@\x95\xd2\xf3Ur\xacS@\xb8\xe4c\x04\x97\xa2S@\xfaG\xc68\xf9\xe2S@zuB\xf8B\x8aS@\xac\x18\xe6\\\x96\xa0S@\x9f|o\x0fF\xb2S@\x12\xa6\xc2h\xe7\xa2S@\xb5m\xea\xec\xc2mS@,t\t\xab\xdd\x9aS@\xeb+\xdf\xbb\x10eS@\x979\xcf\x07\xaf\xa0S@\xf3\x83t\xe5\xd1\x8fS@Xl\xe9\xf4\xc1\xb2S@\xc50\xf6q\xdc\x93S@\xfdc\x16\xadE\x93S@\x9d\x19\x0c\xddUoS@\xee\x9cQ\xa1\xceJS@h\xb3\x9aSZ\x87S@\xd2y\xe1\xa4"\xb5S@\xf6\x076\xd5GZS@\xc1C\x8cB\xccvS@\xa1\xbb3\x9af\x9aS@\xb8\x08\xcf\xa5\xc0\x9cS@\x88\xd16\x0b-dS@\xed\nHc\xc5\xa3S@\xbb\xbcd\xcc\x19\xb8S@\xc0z\n\xb8{\xaeS@\xcd\xcdj\xb5\x9bzS@\xbak\x12\x8a\x0e\x94S@\xddn~\x95qiS@\xfc\xaa\xba.\xb3pS@\xbb\xa8\xb5\xe6\xbdiS@\x82\xa1l\xab\x83pS@\x8c\xfa\xb3\xbb\xe2lS@\x8b\xf6\x91\xf8\xbcNS@,\xaf\x1b\xb9\xb7lS@S\xf0:[\xdd\xacS@?(5\xf7\xa2pS@\xceJ\xfcfw\xceS@{*&\xe5p\xa0S@)6EbI\xb9S@\xbe/\xe1\x02\xf2\x9aS@\x07V\xcc\xa8cqS@\x81[\xaf\xc6.\xb9S@\x93\xba3[pgS@:\xeb\xde\xfbhoS@\xb3\x88@O\x19\x8cS@\xaczH\x07\xb7\x9eS@_\xa9\x98\x84\xf2oS@\xc4s\xff9{rS@#\xf6\x9a\xf5\xdbxS@\x97]\x93\xc9\xfc\x92S@\xf8\xafb\x1c\xfe\x84S@*\\\xbeH^\xa6S@\x07\xc1g\xfaEqS@\x1bd\xc1`ekS@88\xd0\x1al\xa4S@\xd4\xaa\x9c\x0e\x88\xa7S@\xbb\xc3@=0uS@A[\x1e.$WS@u\x1c\x8fI\xb2\x89S@s\xe6\xfc\x1f[eS@\xfd1\x8d\xd2*\xa6S@\xd8_1\x19t\x90S@\xe0\x98\x9cM\xb5mS@\xbar)\xc2\xba\xbeS@\x8b\xc4\x1a;_\x91S@+6\x81\x90\xfapS@?[f\xcf\x86pS@\xfbP\xc5\x88KxS@\xe5Ol\x88#mS@\xd4J\x8bD\xb0\x99S@\xa2\x83Q\xa0A^S@\xa3\x8dQ\x89\x11\xeaS@\x19@y\x8b\xa5]S@o}\tM\x04yS@\xb2\x0f\x99(>xS@S \xaf\xefd\xa1S@"\xac\xc5\x0e%\x99S@\xd2\xaf`\xd6\xc6|S@\xda\xad\xd1 \xe0\xbfS@i\xb7\xe2\xfa\xdf\xc3S@"\x9da\x1d\xf4\x99S@\x1b\xc2\xc2\x137\xb7S@\xd5\x96\x85:\x82\x99S@\xadsl\xc6\x95\xc1S@9H4(}[S@\xec,\x0b\xdc@\xadS@+\xae\x87\xa2\xd3\x94S@\xa5n\'\xe5\xb5\xbdS@@\x18G\xeb\xb9\xc4S@\x9c\xf3\xad\xb6D\xc4S@]\x03\xae\xc7u\x94S@\xa8\x1e \x01=\xa1S@%\xa8z\xde\x90\x92S@\xf5\xeb\x8d\xf2\xc2\xc0S@:a`T(\xc4S@\xc9#_\xc2v\x92S@1\xc9=\xc4s~S@#\x15\xbd\x8e\xb9\x92S@\x1fJpZ\xec\xc4S@\xf4\xd1\xa7\xc2\x9b~S@\xd0\xa7\xa1\xd3\x1c\xb8S@&\x18K\x1e\x9c\x9bS@;\xc2\xf0\x88\xf0iS@[\x7f\x8e<\xba\xc7S@\x8akoGM\x8dS@\x02\xabad\xfd\xbbS@Ca3\x15\x85\xc7S@*)Dhx\x91S@\xf3`\xc5\x1d\xd6\xc7S@\xeaf,\xd2\xb3\xdeS@\x9cJ\xfd\xcf\xc8\x92S@\xb8\x1f?\x8b\xfe\x90S@J\x8f\xaa\x97\xfd\xc7S@SX\x11\xfe\xc0\x9aS@\t`\xcb\xa8\xe1\x90S@\x06C\xaaF \xc8S@_9\xeepw\x99S@}\x03d\xfec\xc2S@Z\xa3DKJ\x90S@*\xba\xe8z\xc0\x90S@a\x0c\xdd>\x00\x93S@\x83\x7fI\x8e-\x90S@QH\t\xeay\x90S@\x17%K\x0b\'bS@m\xa9L5(\x90S@\x92\x8aAh\xf9\xb8S@\xdd\x90n\x0ed\xb6S@Z2\x82!\xe4\xcbS@\x8d\xd9\xe2\x81\x99\x8fS@\x7f\x04\x90!\x11TS@\x10\xd1n\xbf\x8b\xc4S@\xc8\x98j\xf5-\xd7S@\x0ee\x1d+\x8d\xb8S@+\x8f\xac\x9b\x87\xd9S@\xa8\xba\x93\tb\xa2S@\x06D\x97m\xabfS@?\xab\xa0Fr\x85S@\x1e\xdf*Yu\x92S@\xe45\xc1:\x03\x86S@\xbc9\xf4\x9c2\xa2S@!r(\x96\x9ffS@\x13 \x05\x13\xb7\x84S@\xdcj\xe4\xa6x\\S@\xf3\x97W\x04\xdfZS@F\x1d\x13\x02\x1d\x96S@\x12\xcbc\x97\x07\xc8S@\xb4_\x94F\x81\x84S@&\x03t\xce\xe7\xc3S@\xf7\xd1pP\x8eUS@\xe6\x983\x0cG\xc8S@\xa5t\x1c\x00\xceYS@e\xb9\xa3\xb2@\x87S@\'\xe0x\x1cY\xa0S@\xf5\xb3!\xa0\xda\x8eS@\xdc\xde\xed\x88\x98\xedS@q\x0f\xcc\x83\xf1\x8cS@\\\xac\x93n\x85\x95S@\x9a\xac\xa7\x94\xf7\x9bS@\x1b,\xc9\x07Q\xa1S@\t\xd7M\xb4h\xa1S@\xf8\x84\xfc\xd2\xc5\xddS@\x0bvM\xec?\xccS@\xee\xef\xdeYx\xddS@6\xd7\xcd\xbb&\x95S@\xb5\xbc\xe2\xcf\xcb\xc9S@\x03\xcf\xd6\x90.\x8cS@\xe0d*~\x1f\xcaS@v\xca\xc7\x95\xbd\x8bS@\x9c\xf5@\xc1\xcb`S@\xe5\xd1n\x9a\xb6\x88S@\x8e\x9f\xc5f\xbc\xa0S@E\x9fJ\x93\xda\x97S@\x8f)\x17e\x88\x88S@[\xb7\x01\x1c\x9a\x94S@\x9a\x92\xbe+9YS@^L\x9a<~\x8bS@\x92-)26YS@\xf1\xd9\xb7\xe7\xf4\x88S@n\xac\x8dw\xba\x89S@G\x86jj\xdd\x9cS@\xb8,y=\xc9\x9fS@\x9cJ\xbb\\\xf8\x9cS@\'\x15\x12\x8cv\xcaS@^3\xba\x97\x14\x8dS@Z\xf5\x19\x15\x85\x9dS@\xdd\\\x10dK\x83S@9N\xd1\x03\x9efS@?]\x0b\xe9\x05gS@\x1dS\xf6wUgS@\xa4\xdc\xf9\x92\xf5YS@\xbdX{"\x80\x99S@\x84\x01o\x16E\x8aS@A\xf0\x1c\x91\xdc\xcaS@f\x02\x18&\xaf\xaaS@\x90U\r2!\x8eS@\x11\x8a0}\xa1\x87S@_\x1bJ\xbf\xd1\x8aS@\xfe\xd5\xfa\xaaX\x9eS@\xd5\x1c\x95=\x8f\x9cS@\xd7W+\xf7\xee\x87S@@\xd76\x87b\xafS@\xa2\xc6\xa0}\xe6\x91S@\xb0q\x859\x08\xabS@#p\x9e\x18\xaeaS@\xa1\x17\xa4\x85\x84aS@P\x9e\xfa\xf2\xa4\xe1S@SR\xe0\xaf.\x88S@K\xfc\x18\xf1\x1d\x88S@\xff\xca\x914\'\x88S@\xbe\x8c\xf4\xd1e\xc7S@<\xbaZ\xbb\xaf\\S@\x81\xb8RPj\x8aS@/\xedJ:Q\x8bS@6-7\r\x9d\x81S@\xed\xb1?.,\x9eS@@y\xd4x\x86\x81S@[\xd1\x11\x8cI\xabS@\r\x90\tu\xad\x8fS@\xbc|!T\xd1\x8fS@\xca\x9f\xf5\xd3\nZS@\x86\x8e\x1f!/\x82S@\xf4\xadjZ.\x81S@\x19\xf1\xe0\xd3\xba\x88S@\xdc\x143=\x9d^S@\x0f\x91\x1e2u\x9bS@`\x93M>\xee\x89S@\x80\x1bx\xd6{\x9bS@\xcf\x90,\xe2\x97\x8cS@x\xa6\xbf\x06z\x9eS@\x8c\x06\xaaZV{S@@\xf8\xca\xfa&\\S@{\x8cc4?rS@y!/\xb9\xb6\xc7S@\xfd\x0e\xb0\x15;\x9dS@l\xda\xa3&\xf7iS@\xb0|a\xe2\xa8hS@\xf5$D]A\x8fS@E./\x00\x91wS@\x80\x92R\xbd?uS@\xa6\x0c\xa5z\x18\xb6S@=cY_A\xbfS@\xa8\x8b\x8f\xca\xac\xc2S@nHUi?\x98S@\xdb\x94\xafv\x8f\x9aS@a\xe7\x85p\x15\xbeS@_\x11/\xf7\x8d\x96S@\xedV\xeej\xebpS@W\x9evv\x01\x95S@\x89\xf4\x83\x96\x12\xcfS@\x909\x0f\xbfDhS@.\x95\xa1\x95\xec\xa6S@0{\xb2\x81\x05pS@\x1d\x12.\xb7GwS@d\xd8\x15*\xf4\xa2S@(\xa6[\xec\xd4{S@\xbd\xb4\x17\x8c\x87\xd8S@\x9e\xa4W\xce\xbdtS@\xfa\xc5\xa0\xb1\x13\x88S@c.\xa6\xe1\xa4QS@_\xa7\xbc\x0f/hS@\xd7\xee(\xec\xdb\xc7S@\xfb\xb6\x17YS\xc4S@:W\x8e\'\xddCS@\xb1T\x8a\xe4\xbeSS@\xf1.\xb3\x89\xb2fS@\xaf\x8d3\xcf\x0bgS@l8\x14L\xea\xc7S@^H\x8f\xcf\xd7\xc3S@\xc9\xf1r\x82a\xa9S@R\xfe\xde\xbe\x87\xb6S@\xd0\xb6\x7f\xb5\xb7lS@(\x92B7A\xabS@\xbb("\xec\x9apS@ @|\xd8\xcctS@\x87?\x13!\x8e\xc9S@\x90\xa6\x1fA\x11\xc9S@\x9f\xab\xa5t\xc3mS@s\xd8\x85P\xffmS@q\xbf1\x9b$\xcaS@\x98\xac\xeb\xb6o\xbbS@\x1c\xcd\xfc\x95/\xa3S@\x8a{I\x81\x86\xa7S@\xa0=\xd4\x8fcaS@mp\xec8]\xaeS@d\x80.\xec-\xa6S@u\x80\xe0\xc1`wS@K\xcf\x99\xd1e\xc7S@\xfd.\x9a\xc8\x1f\xa5S@%:\xcdo1\xb9S@\xc1\xe2\x11%\x05\xbcS@CeggA\xb9S@\xf0\xe1\x95\xd1\xc9pS@w\xe7e\x03N\xa5S@\xba;(otiS@\x8b\x03\xb5\xe0\x97pS@\x00\xa7Gme\xa4S@\x8b\x03\xb5\xe0\x97pS@X\x98N)\x80pS@\xde3Iz\xddhS@\x95|\xca\xc2\xc0\xb7S@]o\xff\x01\tiS@\xda\xa2\xba\xa5\xe2eS@\xd0\xa4\xbe\xbfO\xa4S@+\xf5\xebt\xa7\xb9S@]\xb9t\xce\xc0fS@\xc5\xf4\xff\xbc\xeflS@\xfdu\xa9\x1c\x90\xb6S@8\xf4\xb4ey\xb2S@0\xff3\xa1\x1a\xa3S@\x87\x1f\xd4%d\xa3S@C\'\xd6\xb1\xd4\xb2S@\xb8\xe4c\x04\x97\xa2S@\xa4\xfcL;\x19\x99S@\x0b.\x9c\xcc\x8e\xbeS@lUd\x7fY\x94S@"M\xdb\x93DdS@@\x871\t\xc0\xbeS@\x89e\xfc[\xd5\x9dS@\xc5j\x86a<\xa9S@,\x9d\x112\x14\x9bS@q\xcaz\t\xd1\x93S@}\x0c\xf5\xb3\x99\x93S@\xb4\xb1\xaa\\@uS@\xb4L\xeb\x06\xde\x9bS@?\xa1\x18\xfeuoS@\xce\xd3\x9e\x00s\xc0S@w\xaa\xa2\xc2\x16\x90S@3\x01WY\xfagS@s\xd0\x86n\x1c\xc3S@\x0f\x9dh\xf4\xddxS@\xc4\xb6\xb9\x17\x9bZS@\x1f\xd5\xed\xa0\xe1\xbfS@\xe9\xdb\xf6[\x0eyS@ \xa1D8WyS@\x93\xe9\x14\x89%qS@N\xcaY\xb3\xe8\x97S@\xec\x1e\xaaP~\xa1S@\xb7\x0er\x0f>\xadS@s7w\xfa\x11\x9bS@\xb7A\x13\x83\xfcyS@\xa4S\xb0\xd9\xe0\xa0S@ 6 E\xc0\xdeS@\xac\xc3\xab\xaa\x7f\xe2S@\x13(\x19\x8b\xc2cS@\xf3R|\x88\xf8aS@\x93w\'nX\xadS@\x82\xebu\xb0\xb6\x9fS@\xaa\x19\x9eq\x00\x9dS@\xf0!ab\x00fS@ \xad\xa47\xdfjS@\xc0&\xee\xfcI\xacS@\xc5r\xa9\xaf\xc1\xc4S@\xa3\x04\xb1{p\x9bS@prn\x8c\x10\x9eS@\xb18\xaf\xaf.\x88S@x9\xca\xa7p\x9dS@\xea\xec\x8a\x8a\xae\x9dS@D|\x89\x15\xd5\x9dS@\xfa\xa2\x1e\xe8V\x9dS@\x8bx&\xbe\xac\xc8S@cP\xe3-\xd7\xa9S@\xe5\xc0a\x14!\x87S@\xf2\xc92\x0fR\xc8S@\xb0\x0cV8\xe7\x86S@\xeb4\x83\xb1\x85\xc4S@~O\xc9\xcdr\x93S@A\x9c6\xc9yyS@\x8c\xea=\x1e\xca\\S@\xee\xbcZ8n\\S@\x0cR\xbf/S\x94S@\x92J\xe1qF\xc7S@T\xfa0\t;\x94S@\x8fKZ\x80\xfd\x93S@8\x03e\x17\x88\x99S@U\xdd.\x07\xa2\x99S@?p\xe9Q\x15\xceS@\xa4,H\xcb<ZS@\xf0\xaf\xca\x0b\xe0\x85S@0H;;^\x93S@f\x85MH\x16\xccS@.V;\xc0\xa3\x82S@\x8dDT\xfb{\x92S@\x07RG\x95l\x8dS@\xbbC\xc1r\xbe\x98S@\xf6n\x9d\xc3\x15\x86S@\x10\x11\x8cN\xf9\x90S@P\x80\xaeL\x97\x90S@\x8d\xa8\x96\xa6\xbd\x90S@\x18\xb7\'?\x8a\x90S@\xd7\x0b\xa5\x0cp\x8fS@%\xf9\xde\xfb\x0b\x90S@*\x8e\xc1\xdd\xa9\x8fS@%\\\xe1"\x18_S@nG\xe0\xfc6\x85S@\xff\xffl\x9d\x04\x8eS@\x1a3\x7f\xec\x8c\x88S@\xc2H\xd6\x1f\xd6\x84S@\x15\x10*\x9b\xac\x88S@H\xc4\xce-m\x88S@\x8a\x1f\x01\xc2K\x95S@\xaa\xe0\xef\x8e\xa8\xe6S@\x81\x87k2g\x96S@5\xd2\xf1\xb3h\xa1S@z\xd9E\xfb$\xd4S@\xe1\x91\xc4U\xa3mS@\x19)\xb7\x00\xf5\x8dS@\xed(\xcd9B\x95S@\xfc\x8ciPn\x89S@\xa6\xaa\x07y+\x89S@1\x91q\xa9\xfc\x98S@D\xf5\x8br\xef\xa0S@\xd9(_*M\x84S@1\x1a\x8c\xd87\x8dS@\x83\xae:\xdc\xd9\x9fS@rn\xfasK\x87S@\x83\'\x86K\xc9\x93S@_Y\xac\x12f\xd7S@$S\x06RJ\x8bS@\xc5q\xfb\x93(^S@\xc6L8T\xb4\x87S@\xbb%^\xea(\x88S@\x9c\xc6tC\xc2\x8aS@^\xea*Fb\x87S@\x85\xbf \x07+mS@s\xd1y\x00C\x8aS@\x98o\x94\x90\xa6\x87S@\x11\xff\x04\x97\n\x8aS@\x97\xdc`\xc1\x8bmS@SC\xe1\xf5:\x9cS@\xa9\xe3\xd0\x0e\xfc\xe2S@\xe5\'\xea\xa4\x16\x91S@\xf5\xa22\xb09\x8aS@\xe7\x99\xab\x9f\x9f\x8fS@`\xf6f\xc4f\x8bS@:w>\xbe\x04\x8aS@\xdf9j\xad\xea\x90S@a\xad\xfeo\xf4\x86S@\xaf\xe9Y\x90X\x89S@\xa6\xcd~\xf4\xcf\x8bS@\xd51`\xc7\xee\x81S@\x0e\xc4\xe7\x8cj\xa7S@\xf6\xf3\xfd\x8c\x9c\xb8S@>\xdc![\x14\xb9S@\xd5\xd98\x06\x0efS@\x06Qa\xb7\r\xb8S@\xcc\xbe\xea\xf4\x96qS@I8\xa6\x03\xd9[S@GC\xdd\x18q\xb9S@\x07\x9b\xcd\xeb\xf1ZS@\xe98\xe4\x02_\x97S@_u\xf8h\x91bS@\x18\x13\x03,\xb6\xd3S@\xae\xfa\x16QQ\x91S@@\xb0&\'\xc8\xbbS@\x07(g\x15\x91\xc0S@\x10R|7\x97\\S@X\x85\x85(\x0e\x9bS@^\x86\xd0\xac\xe8|S@i^\xea4\x92nS@\xd4\xb0sz\x17\x9fS@\xd2ke\x06\xf0\xc7S@\xa9^\xbc\xe8\x1ayS@\rE\x9d\x9b~\xc6S@\xe0\xe0^\xdd:\xaaS@#f\xf6l\x8ewS@\r\x87v\x1f\xfc\x8aS@\xb0;\x9e\xaf\xcclS@?\xf4 \x87skS@\x1d\xc7yf\xd5\x91S@B\xd3\xb8\xb7\x84\x95S@\x9f,\x1cX\x80qS@t\xa1\x9ee\xf8\x8cS@\x83,\xa6\x13F\xa3S@\x05\xefT\r1\x88S@\xdb\x85\xf7\x89\x84\x9eS@)\x1el\x06z\x9eS@\xad\xacE\xdb\xc2\xbeS@~\xe5Z\xaf\xf2pS@\xc2\x9e\xe2r\xa2\x87S@\x9d\x9fKO\xe8YS@\x1c\xc272\x14\xb3S@\xd65\xc3yZ\xafS@\xb8_/\xec\x0f\x86S@cC\x0e`FYS@\x137z\xdc\xca\x88S@\x01\xd0\xe9\x8b\xe1YS@wdU}I\xb9S@\xeb\xca\x98\xcf\xb9\xa8S@6n\x02C\xd0\xbfS@.\xd2\xe4\x1e\xcd\xb2S@\x82(L\x01]hS@\xcc\x1d\x18\xb6\x11\xdaS@hX\xb1w\xca\x9aS@\xae\x8c\x0c\x94\x91xS@\x1f\xadv\xea\x13\x99S@\xbe\x8f\x88\xc4\xd3dS@Q\xdc5\xa4O\xbeS@\xfe\x86\xa6r\xcd\x97S@\xb8c\xe8\xd6\xb5\x88S@\xba\x1af\xda\xf2\x9bS@\xa9\xb7 \x88\xf3\xaaS@\xc0$7\x9b-\x94S@\x9cT(\x008\x9cS@\x84l\xde\x94p\xe1S@\xd5F\x12H\x8b\xcbS@\'4\xbc\xa8\xba\x9aS@9\xa8I\x8f\xa5\x97S@]c\xee\xef\xf4\xaeS@[\xe9P\x1e!\x8dS@Y\xae\xf0\xf6\x9c\x95S@\xa9\x140\x9a\xc9\xe2S@mH%7\x83\x94S@\x8c\x97\xed\xcafmS@\x13\xa2t\xef.\xb4S@\xf0\xe14\xb7\x8arS@\x1eW\x13\xb5\xf7\xb0S@ajk\xbf\x8b\xb2S@\x94\x0f\xc1\xecD\xb2S@\x05\xe4o0\xc6[S@\xa2Hb\\\x11]S@\xfdn\xc7\xc4\t[S@\xea\x1a\x14\xc9\xc5\x94S@F\xe6\x90\x15\x87_S@\x03<[\xba\x8bSS@\xd85sl\xcd\xa0S@\xad\xaeO[0_S@\xf25\x0f\xcfQbS@\x1c\x93\xcc\xc9\xff\x89S@\x90\xe7\xee\xbc\x13fS@\xd3\x9e\x1f\xa8`\x98S@\x1c\x92ea\xbd\x88S@ g\x8bO\tgS@lMM\x0c<\x94S@\xe9\x0c\xda\xcbDdS@\x03\x96\x96\xf9\xc8\xa4S@zt\xde^\xe8iS@\xdd\xda\xc1\xe5\xadjS@Rl\xd4\xc4wbS@\xc0$O\xebt\\S@Qn\xafl\xbafS@\xa0\xbb\xa0\xeeC^S@a,\x06\xf5\xeelS@\xb1J\xd8\x18=dS@\x13\x18F\xabs^S@.\x8aE\xeb\x97mS@\'\x05\xa9j\x87mS@^\xb9@*\x02nS@\xce\x973\xcfEhS@l\xe5}\xe2jmS@\xb1r\xc9\x1c\x80QS@\x13\x87P\xe9\xe6oS@6\xc4\'b\x98\x9dS@[\x86\x01\x17\xbbiS@\x15,E\xa0\xe5lS@W\x14\x06*\x16ZS@\xfd\xc8\xa3h\x8fpS@A<\xf5GP\x88S@\xbeI\xca\x05"uS@\x8f<\x06\x8f\xfd\x96S@\x02h\x7f\x00(^S@1u\x91K\xb5tS@\xa9\x05^\xf2\xf7lS@\xc1|\xb0y\xf1uS@\xf7\xa3\x16\xdf,\xc4S@\x92\xa0LJswS@\xefD\xc8\xb9\x88pS@c\xefc\xc7\xabqS@"(E@iqS@z\xd7\xdc\xd2\xaf\xcbS@c\xd3sM\x8crS@l\x03\x8a\xf7WiS@S\xce\xbb49jS@\n\xf4\x9e\n\x00wS@\x8e/S$\xddtS@H[\x96\xd9\xd8tS@\xb5\xbf\x81\xb5\xb2yS@\xaeDn\x83?uS@lf\xa1\x02\x19zS@\xb9\n\xbb\x02{US@\xcdk\xa8H5yS@F\xb81o\x05zS@vz\x03\xff\xd0zS@)\xdcS\x8f\xd6{S@\xb1T)\xd9\x88\x80S@\xf3)\xbe\xbf\x96~S@\x0eZ\x88{`wS@\x03\xca\xaad1\x85S@\xf6n\x9d\xc3\x15\x86S@A\xfav\x99\xe1\x85S@\xb9\x99\xdb_/}S@\x92Fx\xdb\xc3\x86S@\xbc0\x7fB\x9d\x96S@\xf6\xe8L\x9e\xf7\x83S@7p\x86\xde\xd7\x87S@h\xf2\xb1\xb1\x1a\x89S@\x1f\x87\x00\xda\x94\x88S@\xfc\x8ciPn\x89S@\x13\x88\xa8"1\x89S@$\x99x\xd0\xa8\x89S@\xe3\xb6\xaa.H\x87S@\xa4C\xd81Q\x81S@A\xd0?\x1f\xec\x90S@\x16\xbc-g:\x8bS@\x87$\x93\xa08\x87S@\x93l\x9a\x8ae\x9eS@MC\xb7\x97\xf4\x8cS@dH\x81\xa25\x83S@T\xa9\x19\xf0\xeb\x92S@D\xf5\x8br\xef\xa0S@\xb9+\xa1?\x07\x92S@\x9f\x19\x97\xb2M\xa1S@\xfe\xbb@\xecl\x8dS@\'pF\xae\xdfeS@\xf7m]\xf1+\xa2S@H\x93\x81S\x1b\xa3S@9\x0c\x93\x18\xb8\x8fS@<\xbb\xbd)\x88\x8aS@3H\x87\xfa\xe7\x94S@r\xed\x90P\xbf\x90S@P\x80\xaeL\x97\x90S@dW2&e\x90S@\xf7o\xba\xee\xa2\x95S@\x12\x06\xc9^\x90\x93S@\xe7Zu\t\xe5\x90S@\xa8\xece\x833\x8dS@ ?\xe9\xa5h\x91S@\x04\xd4A\x99\xc8\x87S@g{\xd1\x8a\xa9\x92S@%\xe8~-\x93\x92S@\xca\xc4<H\x02\x94S@\xec\x1c\x986\xf2\x93S@b\xf4h\x0bc\x94S@I\x19\xd3\xe1\xe5\x99S@\xd3$\xbc\xb2-\x87S@\xc1\x05\xcb`\x13\x9aS@B\n\x82\xdf\xd9\xaaS@o\x11\x85\xb3\xa6\x9cS@&\xd96\xc7\xe5\x9cS@\xa7\xadA\xe4e\xa0S@\x00\x84f\x13\xe3\xadS@o3f\x9f`\x9fS@CY\x87\x08\x82\xa0S@\x84@\x0bC\x17\x99S@\x0c\x07\xb4\xcd\xa8\xb0S@\xbd\x1f\r\xa9\xed\x8eS@\xf61\x8d[\xca\xe8S@\x91Y\n%\xde\x9bS@\n\xb1\x0b\x9c\xd5\x9aS@\x0449Ue\x9aS@@\x95\x809\xdb\xa2S@\x89\xd4\xf3\x8e2\xd9S@P\xaed\x88]\xa4S@+\xb0\xf4R\xda\xa1S@\n\xf8\xb92\x95\xa2S@g0R\x08R\xa5S@L\x8a\xc34V\xa2S@Q\xcd\xe6\x1e\x8a\xedS@\xb6\xe6!\xad\x13\x9cS@\xbbn\xe4\xaf\xbc\xb7S@q9\x16ge\xa4S@\x18\xd8fI\x10\xb9S@\xb4\xb5+\xc1<\xb9S@c\xfbr\x7f#\xa5S@#\x81\x10\x15\x83\xbbS@9qX\x1c\xd9\xa6S@H \x93\xd2\xe8\xc3S@\xcf\xe2\x908\xba\xc3S@0f\x1d\xc7)\xa3S@4\x9e9\x90K\xc4S@\xe4\x0b-\xb8\x0c\xc8S@\xc9Q\xbel\x97\xc6S@\x8d\x1fu\xdb\xf2\xb5S@\xf8\xed\xd8\xce|\xc9S@;\xe5g\xaeG\xabS@\xe2\xdf\x89s\xa7\xc9S@\xab\x9f\nV\x14\xc9S@\x8d\xa4\x82\xfd\x82\xb6S@\xc3\'X\x08\xe2\xcdS@nJ\xba6K\xccS@\xb7}7\xd8\xe9\xcaS@\xa3#6\xadq\x9bS@[`@*\x9a\xb9S@\xc2\xdc\xabo\xe8\xb1S@\xbd\xd1\xd5Lv\xb3S@\x14\xd4Re\xa7\xc7S@6<?\xa2\xd0\xc4S@E\xb5\xf6\x1c\xdd\xbeS@]V\xe5C\xc5\xbeS@\x9b\xea[\x1c\x0e\xccS@\x85\x96q\xb1\xd8\xbfS@\xf0\x16\x03S\xee\xb8S@\xac\x13\x8fm\xa5\xc0S@\xb4\xaa>+\x1c\xc1S@\xe2\xe1is\x89\xbdS@)\x0b\x18\x9b{\xc2S@\xf9]\xb6\xba\r\xbeS@\x84\xfc\x13\xe7\xa4\xc2S@\xe1\x19\x8a\xeeZ\x9eS@j\xf7\xf7\xb6\x85\xaeS@^\xaa\xe1\xb6L\x96S@\x97\xd0\xab\x84\xc8\xbfS@\xab\xe8\x06r\xb9\x93S@\xc1@\x81tX\xbbS@b\xc2\x96}\xaf\xa0S@\x15\xe9R@f\x96S@\x175\xb9\x02\xfd\xa1S@\xbf\xf1\xb0\x1f\xdfuS@j\x90\xaet\x16\xb3S@\xb6\xcb\x98\xdd\xf7\xa2S@\x87d\x96z\xf1\x95S@\x92\x9c\x962\xbdsS@\x84U\xcfC\xaf\xceS@<x\x15\xa0\x04qS@\x85C;\xaa\x89\x9eS@<kl<\xdd\xc4S@\xb7OJ\x8a=\\S@\xd9(\x9c|\xbd\x99S@\xef\x82{R\xee\x93S@\x1e\x9c`\x01\xbc\x95S@5\x037\x84\xc5xS@\xbb\\\x81\xa9\xd6kS@\x08\xc7\x1c1M\x84S@'
p35
tp36
btp37
a.
