# Supplementary material for: Sea ice drift data for Fram Strait derived from a feature-tracking algorithm applied on Sentinel-1 SAR imagery
Source: Data Brief. 2018 Apr 19;18:1410–5. doi: 10.1016/j.dib.2018.04.034 (PMC5999601; doi:10.1016/j.dib.2018.04.034)
Supplement: Supplementary file 2 — Supplementary material [file mmc2.zip › fs_s1a_data/HH_filter200vec/FramStrait_HH_20141127T070414_20141129T064724.dat]

(lp0
S'S1A_EW_GRDM_1SDH_20141127T070414_20141127T070514_003464_0040E9_FFCF.zip'
p1
aS'S1A_EW_GRDM_1SDH_20141129T064724_20141129T064824_003493_004192_9F0B.zip'
p2
a(cnumpy.core.multiarray
_reconstruct
p3
(cnumpy
ndarray
p4
(I0
tp5
S'b'
p6
tp7
Rp8
(I1
(I629
tp9
cnumpy
dtype
p10
(S'f8'
p11
I0
I1
tp12
Rp13
(I3
S'<'
p14
NNNI-1
I-1
I0
tp15
bI00
S'\x83F\x1e&g\x02+@d\xa0\x9d\xdc@\x04.@\x10\xf2\x1f\x9d\xe0\x03.@\xb9\x9cT\xcb\xd1\x18)@\x91[`\xdf`\xef(@+*\xf5Z\x9aT)@D\x89\x98\x05\x13\xed(@V<4k\x16L)@\x02\x06e\xb2\xfc:)@2\x13\xa6T\xd7\x98(@)\xf0\x19\xe2\xe8G,@6\xa7\xd1 \xde;)@\xfc\xb0\x12\xfe\x9cw(@8"\x1d\x8a\xf9*,@\x14\x1f\x90_\xc9Z)@)+\xaeWDJ)@\x96\xee\t":\xde-@\x81\x98\xf6\x92h\xbd-@T\x12\xbe\x82\x00\x1b)@k\xdfa\x9dM>+@\xf4*\xbeW\xeaa)@\xeeC\xff\xb2\x88\xcd-@TH\xa3\xd1\x1b\xb5&@\x16\xc0\xbb\xf4\x13\x13,@j\x8fW\xd7hL-@p\xa3q\xb8\xa1\x10)@g\xe2\xb8\xb7\x07\x8c*@ \xd5;\xe2D\n+@+\xa5\xe0\x18\tx*@\x19\xd8=\x04\xe0p(@\xc6E\xb7\xf7\rk(@l\x01\x1aY>\x1a)@\xf1\xdaE$\x8f\x85(@\xbbulG\xeea,@\xc6\x9aiS\xfb\x92,@\xbe\x9dz\xe2u?(@(\xcb\xfc\xc6\xc7\x00)@\xffoa\xa31\xdb+@[)\xd2\xce\xa7\x12)@b\xfcC\xe7a\x86(@\x92Hk\xb1\x90\xfe(@\xef\xad\xaa\xd7ly,@\xa3`F\x9b\x8d\x0e)@\xc9\xea\x8fo\xa9J(@p\\\x8b\x0cj9(@\x84l\xd9Hl\xc2*@Zo\xed\xb8\x9d\xbd*@3\xf0\xd0\xb8\xba\xa4(@\x14\xf160\xcf\x12)@\xdc\xd1\x1cK~*)@Umo+\xf6\x10)@\xfdE\xe8\x05\x1c\x99(@\xc4\xe1=\xd8G\xbd\x05@)\xd6\x9e$\x13\x19)@[\xf6\xfb\xa0\x86@)@\xd1\\\x0e\xcaI\x9a(@L\xe6\xdf\x03\x93\x18)@\xda\x83\xd8\x99\xe1\xef\xf5?\xa8F"\xc8\xea\xce\'@\x9a\xb3\xb5\xeb5P+@\x92\x8d\x8d=\x8d\x04.@\xe6i\x9bM]1(@\xaf<\xddz\xfb\xae*@\xa0\xd6I\xffe\xe5(@\xe5&\xf0/\xc2!,@u\xc2x\xd6h\xa4,@\xf7\xf2S\xe8\x07\xde(@`\x9a\xa9`_%)@\x05E\x90M_H.@\x15\x94\x02\x1d\x02\x0b)@i\xeb\x9a\x96\x1bp,@6\xdfY\x85]\xcd(@\x95\xd5\xb3\x8f\x89\n)@\x93\x9e\x13\xc5f\x16)@\xa7\xdb\xb4\xfe\xce))@\x16cE(\xdd\xfa(@ni\x8av\xbaC.@!\x1c\xdc\x91\xd9\x14-@\x0b\x1f\x8b\x93\xf6\x94\xf2?\xb9/_,\xb2I.@m\xca\xe1\xa7\xa4\xe9(@\x8d\nD9\x0bN.@XPb\xe4"\xb8+@\xbd\xe34\x96)H+@\xe6.\xe6@!\xcb(@\xb2\xb6\xd1\xfbI\x92(@\x92\xc6\xa6\xa0\x8by(@n;\xed\x8d\xe9\x170@\xff\x9a\xe9Yq\xab(@\x9f\x9b\x92I\xcam\xf6?I\r\xc1\xcd\xa9\xc2\x05@\x8d4\x94\xb6\xcb*0@\x95<\x87\x7fw-)@2\xe3\xafR\xc7/0@V\x0f\xe1\xf6<\xa3\xeb?\xc9ea\x8e\xf4\x86,@bZ\x05\x18\x00\xe7(@\x82\x8b\xdf\x1c6U/@W[\xe05\xe8\xd6-@\x97\x9c\xeb\x1f\xc330@\xe6wp\x02\x86\xec(@\xc4s\x07V|o&@*\x1eh\xcfm*)@\xeb\x88\xc8zi>)@ k\xb5\xb9\xd1i/@\xc4)\xcb4\xbc\xae+@\xef\x81\xea$cm(@\x96Ma;\xee\xa9)@\xe7\x000[\x9fi)@`\x9f\xb1\x8f\xc4\x0c*@\xbb\xd3\xb6u\x0b\x9f-@,\xfe\xd31:P)@*\xae\xc9h\xe7\xc9)@\xdb\xcd2\xe9q\x90(@q\x914\xc6\xf9\xb5)@\x93z\xa9\x02T\xba)@\xa4|K\x14\x83\xb7&@i\xe2(\x13\xe7E/@EW*\x1a\x8d\t,@do\xec\xecY\xab+@H"h#t\xa4,@\xc1y\xbb\x88r[(@\xd1Rd\x804\xfc(@\xbc\xa8\x069\x95\xd4*@%\xce\xdej\xd0\x0c/@\x150[O\x9a\x9f&@\xae\xa7\xc6\xa3\x7f).@\xb4e;\xc0v;+@\xc5w\x88\xbdkl-@\xcd\xd9\xc0\x84\xa1?(@\xd6k\x98\xb7\x8a\xec*@\xfaR_\x93\xc9\xf7(@\xc4\x9e\x1f\x9b\xbd\xd2(@\xf6\xfaY\x05\xea\x170@\x8a\xfa\x91\x926G(@\x97\x85\xa7\x03\xe4\xab(@\xe5\xd4\x19\x83\x1d\x1a/@\x12p\xc4[MU)@\xe4\x9d%\x08\xce\x18/@\xa5\x9e\xea7D\x90*@\x91\x16S\xedc\x11)@eI\x8d\x03\xb7\t)@z\x12\xfa\x0eC.)@G\x83:\xab\x1f&/@\x18a\x06\xb4\x8bg.@e\x00\xea\xedXZ&@\x8a\x86\xde\x98&00@>\x90:\xd2\x80\x0e,@\x9e\x1f\xbf\x8eo\xf5(@\xafu\x82\x14\xfc$)@\x1b7\x93\xa1\x15\x15)@\xd9\x14OE\x00n/@_ow\xbf,T.@w\x7f\x8e\x17k\xb4*@\xd4[\xb0<\xc7\xda-@KG\x95\xc9*1)@\x1e\xfd\xa68\xcb!)@\xfa\x02\x12\x8f\x05{*@)\xb2|\xf1\x1a\x19)@\xeaX=\xe9\x9a\xe2(@f\xd1\xee\xf3\xfa\x9b(@\xb6\xdc\xd3\xb5\xeb\x1e)@D\tT\x1a\x93H.@J\x06f\xf2V\x13)@\x8b\xbb\xf3\x13Y]/@qW\xd7\x9aM,)@\xd5Z\xb1\r^V/@\xf5\xcd\xb9\xf79\xfe(@\xbc\x1d\xa5\x82\xc4\xc8(@\x8f\xa1\x9b#@\x97(@\xe0\x18)\x1a\x1a\x98&@\xaf\x86\x1f\xf1\xe8C/@\x0308\xc3D$)@\xc6\x1d}/\x0e\x92(@\xf7\xe6?Mk\x13,@\rL/\xd7\xa3\x85(@.\x8f\xfa0\xf1()@x\xce}T\xa3\x1b)@|\x1f)\xed\x05k(@6\xb979\xa2 ,@\x19\xd8=\x04\xe0p(@\xf1u&\xc2\x9cn(@\x0b\xc8\x14\x98ei/@f\xe4\xce\xea\xfb\x14+@\x80\xa0\xb5\x08\xe8\x1b)@\x8a\x85\xf9\x90\rs)@\x07\xe6\xa7\xa7Z )@\xc6\x91\xc4fI%)@l\xc6\xd9\xeb\xf9+)@\xf1\x9fK\xf3\xdb\x0c,@D\tD\xfe/t/@3 \xcd\xa2\x91\xdc-@\xd25\xd0\\K(,@/\xd6\xed\x90\x1aL.@W,5!\xb3+)@\xc1\xda!\xd9\xe6\x97\xf2?x\xd7\xa9&_q)@\x98\x83\x89zCv)@+\xdb\xf8\xb7\xef))@\x8b\xf1o\x05\xcd\xb8+@lw\xf8\xc6/\xd2(@\xb2\xb3QZ/\x9a/@ \xccK\'O\xf8*@\xd0Q\xe6\xe32\xfe*@\x15\x95\xad\xa1\xc4])@\xe6\xd1\xa8\xb5"\x8b(@t\xf7l~FU)@\xa9\x89T-\x9b\xdd*@\x04y\x89e\x12\xa9)@qn\xedNX\x1a+@\x14Z\xc3\x80\x8c\')@j\xf7\xdd\xde=\x99(@\x14*\xefdM\xc2*@\x1e\xc5\xe6\xabI//@\xb4\x88\xed\xffiJ)@\xf0\xfc\xd1\xfc5X+@\xeen\x02w<\xd1(@\xc7\x19\x7f\xf2f$)@\x92u\x86\xe9L\x02)@\xdc\x97\xf2\x10\xcf\xbb*@\xda\xa1q\x15hQ+@~\xe3\xd1\x02\x94\xe6(@\xf9\xb31\x86\x00\\)@\xf7:v\x1d\xec\x17)@Ql\x02\xf1S\xf4(@b(b\xda\x9b\x15)@\xdfg\xcd\xca\xda\xa5/@\xc1\x91\xfa\x08\x15\xfd-@\xd2La\xb9?\xad+@\xf8\x03\x88l\x8di/@\xd5&\x16\x99\xd9|-@\xdd\x14\xecd\x96\x0b-@\x04IcXI\xd0+@\xac\x90\xca#\xf1{&@\x1dw\x01\x0b\x01\xfa(@G\xdb\x07yH\xd3-@\xf2g\n\xce\x81\x8e(@\x10\x7f+U\xde\x11+@\x89n\xc1\xad\x10y(@+\xa5\x89@\xeea,@\xdbz\xeb2\x05\xe9(@\xf70W\x95\xfb\xcb(@\xf5\xaf|\xef\xa82)@_\xe6KPC\xd0+@C\xeeF\xfbF=)@R\xd8\xca\x95\xf3]/@np\xdc\x11\x15\xe2(@\n\xd7\x1as&i,@\xc9;\x06zX\xae,@\x86\xc1P\xbf\xdd\xee(@\x98`\xb0\x97\x1e\xf5*@\xc0\x99\x11\x9e\xe7P)@\x14\xe4\xff\xb9\x12r)@\xe6\xbc\x96\xfa~\x01+@\x93 \xfe\xc7}\x9d/@$d\x89\xbd\xac|,@\xb5\x91\xafFR_.@\xcf!\xee&F\x80/@n\t\xc9\xf1\xe5\xf5(@|v\xa1\x1do\xb6+@0\xf0\xc2\xc7\x9ew.@\xdcFe\xe9i\x15,@\x91(\x9f\xa6f\x0e,@\xc0\xad\xe9f\x95\x14)@l\x90\xff\xf2\xe0\\/@q\x8d\\\x8d@\xac-@\x9993\x01`\xee*@\xf7WP\x94\x12\\/@\xc8z,\x12\xe7\xb1-@qE\xae\x1f\x0b\x95-@\xcf\xc0\xbdbX\xc6(@\xa3\x85\xaa\x18}o(@.e\xdb\x06E\x13,@\xc6\'\x0fR\xd9\x01(@1X_\x9b\xd1\xd2(@\xecS\x9d\x87\x02\xea(@?x\xf6\x93zL.@A\x01#\xd3\xeaX.@\xb3\xdeK"W\x99-@\x84r\x05x\x94\x8a-@\xfcG\x80\x93XV*@\xa4\x83\x1d[\x86\xd2(@\xf3\x17\x1e\x7f\xce\x98-@\xd0\xba-\xd9\xb9\xee,@(\xfdkGu\x08,@.\xebl)\x85\xdc(@h}\x12\xfet\xa3/@\'\xd5\x0cF\xfd\xc8(@\xc3n\xc6\xed\xdc\xd0(@\xdf\x95\xcf\xe2Z\xcf(@\xee\xb5\xd1\xa7\xf3\xe7(@\x0f\xae_\x12\x01\xf0,@1\xbf\x88\xadl&(@\xc4\x90\xd6\x95G\xbd(@Q\x0c\xa3 \x80\x8f(@E@\x0cY\x19\xce*@\x9d\x8a\x1cd\x9960@\x83`=/\xacQ)@\xa4\x13<ez\xe1+@\xec\x9d\x06\x86Q\xaf,@\x8b\x88k\xf6d\x00(@}\xfa\x91\xe3\xfa6)@\xc16\xa3\xfaX\x1d)@Ys\xdf\x18\xa3H)@lz\xfc\x7fw30@94\x18}\xa2\xec*@y\xeds\xacO\x8e-@,\xbaO\x93\xf3\xd4-@\x90\xe0\xc6\n \x19)@Nbu\x8f\xd1o)@\xb1_\xb3R\xc3l(@\xfaV\x86\xcf\xb6\xdd-@\xd0\x1f=\xed\x0e\xe8,@n\x02b\xd39\xf5(@\x06\xaf\xccyU\x17)@Y\xb7CAG^-@\xa0$\xe2\x0cc\x0b)@\xcf\x0fZ\xc2?\x00)@\xa0\xd3\xbf\x89\xf3!)@\xaa\xb6\xd3\xff\x0400@\x98{<\xdd\x12\xc3*@\x9a\xc8Z\x85\xf7k(@3\xd7;\x00!\x1e+@\x80\n\xf0\x1a\xfa"/@\xe4A\xfd\x9fy+0@7Bo\xbf\xd4\')@\xd88;+\xd5W+@\xb3\xac\xb3\x7f\xf4\xc8(@\xdb\x9e\xf2\xfb\x7f\x93(@K/{\xee\xbd\xa9(@\xaf%\xb1\x81\x7f\x01)@\xf7l\xeb\x13,\xe5+@\xb3\xec\xe4^P\xf9(@\xe5e\xe7\xe6]\x16)@p\xb0 Kq\xee*@\x04\xd6\xadb~\x85(@\xce7\xc4ih\x9b(@\xf9F.2\x90l-@y\xe2@\x05\x89\xfb(@z\xc9A\x89**)@6s\r\xc3\xefr-@\'\xef-\x85V\xa3(@3m\xb1MX\xfc(@\xd4C\xa4)\xe8\xde*@W\xaas\x80\x16\x9a(@2p4\xc7\x849)@\xff\xb0\xee\x1f\x81\x93\xf7?\xdb\x15\xcbEG\xe5*@B\xef\xf5\x86\xab\x9c(@\xe3OS\xff\xf4v*@\x0c\xd8\x8d\xcc\x9bt)@\xbb\x15k\xde\x92\xa8)@t\xfb5\xa7Si)@\x17\xc6\xe7\xe9\x0c1)@\x86\xe2\xf8I\x9a\x87(@\x97J\x91\x088\xb3*@\xc4y\xae$6\xab+@\x98\x99\xe7\xe6\xeb(-@^\xb9%\x13\xc4Q(@\x90<\xfd\xf3\x84$)@\x1a\x93\x01\x15\xeb\x15)@\xce_\x8a\xd9\xf3\xf8(@\x14\x10\x93K?\xea+@\xb74i\xdb\x8f\xe3(@\xa6\xaa\x94>\xe2\xc3*@-\xc4#!\xaf\xf6(@\x02o\x1c)\xbbw,@\xe3I<u\x03q,@5\xee`\xe10\x18-@\xcae\x01?\x96\x9e,@\x82\n\xc3U\xbdT/@\xd5\xc2\xc2\x18u\xaa+@\x8f\xf1 \x05\x97!/@\xc6\xdcI\x10b\x14)@\x15\xb9\xb1\xd6\x87\xab-@\x00\x98_xb\xfd(@\x95\xcd\t\x88\xb4\xb4+@\xfd\xb4\x9cSO\x03,@\x0cZ\x84\xf8I\xf0*@\xffa\x14MX\xf9(@@\x1c8\xfbH\xb5-@|\xfc\x82Y\xb1?.@\x16\xef\xd3\xd4\xcb\xdb-@\xac\xdf\xea\x9cO\x99-@\xa6xl[^\xdf*@I\x92\x84\xb4:\x8d-@B\x1aT"r\x1c+@\x90\x9b;\xc6\x90\x81(@\x0cO\xb4\xfa\xa3=/@c\xb3\x81\xea\x1b\xa5(@\xa1\x12\x19\x8cG\xed*@j\xa8L\xadU\xd0)@KN^\x02\x06\xe8,@\x9eh:\x18tY*@9\xa3b\x00\xe2\x04+@\xf7t\xcc\xc9\xcf\xe5(@-\x18\x87\x00\r\x87,@;X\xe0,h\xec(@\xde\x04\x06j\xd0\x93(@]\x0c\x83&\x9fh-@\xab\x98_&\xf6\xec+@\xfe\xa3X6\xe2i(@\xb9\x12kzR\xee(@\xddYE\xc4+{(@\xf9\xc5\x04\xd0\x9fN0@\xe3|\xb1\xe5i\x8c-@ \xd96[\x03C)@[7%\x04\xbd\x8f-@h \x18i\x9760@\x12\xde\x91\x9e\x8a\x1f,@\xae\x1c\n\x03|\x1a0@\xd0Kbo\x08\xb1,@\x94_\xf4 b\xc6)@\xb0(T\t\x07m&@\x93P\xc1\x81\xa3\x80/@\xa5\xb9\xb3\x1a%U-@2\xec*\x084*)@\x17\x84)\xc9\xa1m,@D\x8c\x87\x17\x91\x13+@\xd5\xa2\x06x/\xe3(@\xb8\xfe\x84-T\xf4(@\xfb\xdef\xc8\x8e\xaf,@\xc1\xbd\xdbly\x19,@\x16\xa1\xac\xa5\x8d+0@\x88\xce\x11\xde\x91\xd4,@n\x08H\x08\xf8L-@\x8a\x9d\xd0x\xe2\xd4-@(\x13j\x7f\xa6\x1e)@\x94bP\x1bn\xfc-@\x88\xf4\x94e\xae&)@\x9d\x8d\xcc\xd3\xb0\x87&@I\x05\x1c\xc5rs)@\xb5\xeb|#\x8b\xa1/@p7"\x04\'\x87(@\x03\xca\x9d\xbd\t%)@W\xd8\xde\x02\x1d\x96(@\xc2\xb9\xb2\xa1\x12\x01)@\xa7\xa8\x18>\xd73)@\xd8\xf9\x87\xd3\xe9\xfb(@\xd9R\x80y\xe5U)@\xefi\\3I\xe1+@\xd8\xd1y\xda\xc3s)@A#l\xdd/\x15,@t\x86\xb2\x98hG)@\xeeQ\x11l\x08,)@\x11\x9b\xec\x13&\x96-@\to3\x18F;)@\xb0\x15Y*\x04\x1e+@5\xa2\x8f\x0c\xea\xa2(@-\xcc\xb9\xf9c\xd3+@D9\x85\xcd\xa8:)@N\x0ev\xf0\x92\xe3+@\x1c\xa2\xcfz\xae\r,@\xce_\x8a\xd9\xf3\xf8(@c\xb5\xaa\x11ex*@\xfa\xcd\xa7\xc4\x80\xae)@\x06u\x96\xcfr$)@;\x1f\x9a\x92\x0e\x98(@\x80\xe7\xe8\xf5\x17])@\x01(k\xe2\x98\xc2(@\xb9\xb7\xf3\x1d\xafl,@\x80h\x15\xdf\xf1!)@1\x03O\xcb5\xa0-@}v2\x1b\x84\xf3(@"\xb2\xe2\x0c<\x87,@\xb8hm\x18)\xb0-@r\x18\xb1/\x9b\xe5(@z\x91\x9a\xe1\xb9\xca,@\xc1W\xfd\x9e\xb9\xa5-@\x87\t\'"\xda\xb1-@\xce\x18\xd8tO\x04,@|\x97aX\xe9\x0f)@\x8d\xd0=m\x16\xf7(@M\x0f\xdcT<q,@\x90\xca1\xbd+\xbc-@\xd3\x1c\x178\x98\xb3,@Xa\x14\xdfh\xd4(@u\x19\x8f\xec\xe3\xdc-@\xb2\xa1j\xf7\x99\x9a-@\ni\xcc\x18:\xc4,@f\x98\xa1\xa6\x9b\x98,@\xc6\xea\xf0\xdf\xd9\xc8-@ev\x1fb{\x8f-@\xab\xa2\xd1F\x00\xb7-@\xbdyl\xf0\xb3\x8f-@\xe7@~\xc8B\xee,@P\x8e\x0fzk\xae(@K9\x86\xa1L\x16,@}wi|\xff\xe7(@\xc8(\xc0R\n\xcb*@\x1a\x1d\xafa\xc3\xee*@4\xd2\x88\x95J\xea(@\x89\xb5 \x08\xa8\xbb(@\xa8\xa0\x8fv\xe8\xd1)@\x1d\xf6p\xfa*\x7f*@4\xdc\xf1\x02\xab\xee(@hc<\xf6y\xa3,@\xc2\x99e\x992\xc1,@o\x98\x91\x9ch\xae,@g\x96\xc0\x9d\xe1\xe9-@\xc0\xea\x9a\xd2\xb020@\xab\x87V\x16\xe9\xe1(@\x9f\x0e\xed\xa4\xb4\xdc-@T\xc8\xe4w\x99\x15)@O\xe8-"p\x11+@k\x93\xa8\xe6\x04N+@\xedP\x18\xb9\xfc_)@\xd4|\x10\x8dR\x10)@b\xdau{\xde%)@\x03\xf8h\x9f\x9c3)@W\x0f0).\x08-@\xa8\xb8\x08Te/)@\x04\xc3\xccg\xd9\x1d)@b\xa9\xb7\xb5.\xeb,@\xc5\xc8\xdd\xc3\x06 )@\xe0\x0b\x10\xbfa\xc4/@\x02!\xcd$\xdd\x15)@]\n\xde\x15\xab\xdb(@\xfa\x86\xc5\x9a\xe9H)@\x00\x08,\xd8\xbbQ-@\x98\xbf\xc7\xc2\x80\xae)@\xd0.\xea\xfe\xbf\xbc)@\xd39\xd3T\x81I-@A\xa0^\xcb\xad\x0c-@\xb6\xe3]\t\xb5.)@H\xee\x8bD\n>-@X7[\x8c\xf5q)@d\x80=\xceR\x1e)@\xedQ\xe5\xd8l&)@\x07\xfdyndx-@\xfcn\x0cX\x9bt)@h\x8fN\x97\x1c\xec(@\x1c`\x19BVT-@\xc8K\xd2:\x86\xe2,@\xe9\xf3\xfd\xe5\xf8\xa4(@\x1c\x9b^%U\xd6-@\xf5\xa3\x81\x96\x11\xae)@\xf4t\xf3\xce\xa8\xcc-@\x82\xa6k\xa3\x9b\x1b+@\xec\xf9\xab?\xb2?.@\x16#\x9f\x13\xd2\xee*@\xadT\xe0):\xf1,@M\xednuR\xa8(@9\x14\x89\xc3\xc3%-@\x81\x174\xc9\xac\xb6,@T}\xc0\xf1\xa0\xfb*@-\xa6\x7f\xd2\x05\xb3,@\x17\xa6\xe1^\xfe00@\xd6\x1dO]?<)@\xf4{\x80\xe0\xba\x1f+@q%\xa7lB20@t;\xb8\xc1\xf01)@\x80q\x85i];)@\xf9z\xba\xf1\xee\xec,@\xfc\xb2\xbcV\x98\xe4+@gT\xd9h\x10\x11,@\x0f\xea\xaa\xba3\xdd+@r\x80eH\xb4\xb7)@\xe3;g}Q/)@1\x96\x8f\xd4\x15\x10)@\x7f\xb7\xcdu\x8fM-@\xd3x/\xfd\'&)@\x8d\xab\x06s\xfd\xfe(@"d\x83\xce\xa9\xa4(@e\xf1e\xdf\xd7\x1e)@*\xcc\xf6D\xd00)@\x1f\xbb\xefb\xe0\xf5(@H\xa7?\xf55\xc6(@\x18\x15w\xc3\xeb60@w\x03\t\xe9960@\xb3\x9ae8\xc8\xf1(@\xf9\xa3\xe1\xe6\x9e\x070@\x9e\x86\xce\xc1\xcd3)@p\xdaU\xdaQ]-@\xa8F\xa4\x8a\x9b60@\xfe\x18\xee2\x10\xb5,@f\xed\xc73Mr\xf7?\x9f\x17\xa7\xd0\xedx,@\xb413u\xf8%)@\x11\x07`\x13\xab\xd7(@\x1f]Z\x07C\xb3,@\xb6\x04\x1cF\x1cX-@\xf8\xc9\xf8bQ;-@s_\x076-\xc9,@\x14t\xe1\xb5\x14O-@lM\xcb\x1f\xa0\xe4,@|\x8a\xdf\xa3L\x0b)@\xf6y\xca;\xca00@2\xf4lo\x88\xa7+@PT\xc1\x0f1\xb1,@y\\\x84B\x14\x8c)@\xe3s\xfb$[(-@\xc0\xc5\xc1JQ\xd1-@p{\xde\xcf\x14\x0f-@\xf1\xe0\x9b?O\xad,@\x99\x85O\xd2l\xcb-@Qm\xfb\xec\x03\xe5(@M4\xaff\xb4\x08.@\n\x85M\xc6\xbcM.@|\xd1\x99\x08M\xbd-@\xee\xa2|\x02\\\xa6(@\xed\x19_h\xc8\x17-@\xd1\xde+\xa9\xd2\xf7(@\xce\xa9\n\x87\xe1\xc2-@o{x\xfdi\xa2(@\xfa\xe2\x8c\x13\x9d\t.@\xdf\xa0T\x88i\')@\xc3bbRgX-@\x07\xc0\xab\x1f\xcc0)@\xc9u@\x86\x9d\xda-@\x9a\xa3\x07\'4\x11.@\x96\xf2[[\x02\x19)@\xab\xdb}\xecn")@G\r\x1a7h\xfe(@A\xca\xac??\x07)@;(8\xc0\x81\x0e)@\xac\xca\x9fF\x110,@\x1c9\xa4\xf8\xc9\x19-@\x9f\x01T!\x96\x06-@`R\xab\xdf\xe5\xb5)@`\xe7\xa4\xb4\xd9\x8e,@\xff\x04\xb84\x1cx,@\\0k\xd4v\xf8,@\x0f#V@\xe4\xf4/@F\x969\t\xd550@\x1b\xe8\x02\x03\x9c\xb9-@\xb9\xb5\xc4M\xcd\xcc,@\xf7\x0c\xee\xe2\xdcA0@\xeeO\x17MC\t+@'
p16
tp17
bg3
(g4
(I0
tp18
g6
tp19
Rp20
(I1
(I629
tp21
g13
I00
S'\xad\x17\x81\xa5\x02\xb3S@\x88\xa4\xd2\xe6\xd8\xb4S@\x8b\x8d?\x0b\xbe\xb4S@\t-\x83\x9f\xb6\xc6S@X)\x95\x02D\xd5S@\x0f\xe3J\xa0\x15\xc5S@0G\xb1zW\xc6S@\xf1\xc7\xb0\xec\xbe\xc3S@<E\xb6\x0c\xc4\xc3S@Z\xa6\xda\x07\xd2\xc5S@\x91\x04A\x0b\x07\xadS@T\x07)W\xd6\xc2S@4\x9b8Li\xc5S@=1\xf2\xf1\xdf\xb7S@\x1b\x1fr\x86\xfa\xc1S@\x15\xdd/c\xd4\xc1S@\\_\xb0GS\xc0S@\x1b\x88\xa1\xc4\x86\xc3S@\xc8\xb9}U\xde\xc7S@{P\xbcM\x0e\xb9S@\xe1H\xbcYZ\xd3S@\xe5q\xc7\xcc\x92\xb6S@V\xc7\x8d\x94<\xdcS@\xeb\xce\x1bw\n\xb2S@\xaf\xf3\x08#\t\xb9S@\x08\xb5\x8e\x8e\xc3\xc8S@U\x9fXC\x1c\xb5S@\xc05\xfa\t\x0f\xb3S@\x82Qs\xce\x04\xb5S@c{\xcd<\xfa\xcaS@\x17\xf8\x9b\xf5\x1b\xcbS@\x13~,a\xcb\xc8S@\xd5C\xea\x1c\xea\xcaS@\x01f\x9c\xa6\xf1\xc7S@\x05\\N8\xb1\xa9S@Y\xda\xad\xbb\x92\xd6S@\x18\xb9\xd8\x9a\x84\xc9S@\xac\x15\xf3|\xb8\xaaS@\xd3\xa6\x0c#T\xc9S@S\xe5\xd8>U\xcbS@k\x8e\x88\xa6\xb5\xc9S@\x03\xab!\xedE\xc7S@\xcf\r\x89\x19\x81\xd3S@|~\x89\xc0\x1a\xd6S@\nx#\xc2T\xd6S@\x8e4\xcaG\x00\xacS@\x8b\'R\xf2\xa2\xabS@\'\xd1\xfe\x08M\xcbS@>\xe3\xc0\xaa\xcf\xc9S@yJ\x85\x15}\xc9S@\x9e\xd8\xae\x0fk\xd3S@d\x98\xe2\x8e\x90\xcbS@|\x0e\x80$(\xb6S@\xaf\x1e\xe92\xe3\xc9S@K\xccq\xe4\xab\xd2S@\xc6\x9d\xd7\xc0\xb5\xcbS@\xe9\xc5ZM\x0e\xcaS@A\xb2A\xb60\x05T@P\xff\xa6\xc7\xe2\xb7S@\xfe`O\xbd"\xa3S@\xdd\xdb,\x04=\xc1S@U\xedQ\x18\x02\xd6S@\xb4B\xa4\xd4\xd9\xc4S@\xe5\xa8\x9b\'\x0b\xd1S@M\x87\x00\xaaj\x9eS@\x9e\xf6\xc9\r0\xc3S@\xd7\xad\xb9,^\xcfS@\xde\x82\x8a\x8b\xb0\xcaS@93\xeaT\x99\xbfS@8\x9f\\\xf3^\xcbS@4G\xd0\xa4Z\xc7S@\x00zX%v\xd3S@\x93IZ\xee\x89\xcbS@\x8b\xd9y\xb8`\xcbS@\xcaDB\xf3o\xcbS@\xf5Ne\x12J\xccS@,\xe1cI\x01\xbfS@eq\xb8\x81\x8f\xc3S@\xf8\xf2[K\xd7\xddS@\x18 \xcf\x99\xcd\xbeS@\xe3\x12\x13\x0f~\xd2S@>\xc4\xd7:\xa0\xbeS@\xa5n\xc3W\x19\xc8S@\x91G\x1a\xa1\x96\xc9S@\x07fOS9\xceS@\xfb\x92|\x1c\n\xcfS@\xe6D\xf9L\x1b\xd2S@\xf7\r\x88\\\xe4\xb2S@#\x873x=\xcfS@\xe5\xab\x9e\xf8\xb3\x03T@\xdb\xf5\xe5^>\xb6S@\x1c\x13\x18\xbf\x9e\xb2S@\xdd\xe2\xe7\xc9\xcf\xcdS@\x8a\xdfTK\x92\xb2S@\ts\xec%\xa8\xafS@\xc6h(X\x04\xc3S@\x9e\xcc\x86}J\xd1S@\x9e\xe4\xaa\xbeC\xb7S@S\x0c\xdf\xf6:\xbdS@\xd9\xa4\xc5\xa6\xf2\xb2S@\xd5-\xbe9\x0e\xd1S@\xac\x02\x884\x1f\xd8S@4\xdaN\\\x9b\xceS@<C\x95u\x7f\xceS@\x1c\xcdZ)q\xb7S@\xcex\x8ee\x08\xc7S@d`8D\x89\xd2S@\xa7=\x0e\x06d\xc4S@\xf3\xc8qA\xd9\xc4S@\x04\x82\xee\xdb6\xccS@\xfcD\xc0\x85\x00\xb8S@\\\x7f\x97M\x91\xd2S@\xd9\x86\xe8\xee\x02\xadS@\x17\x1e\xea\rk\xd6S@;D/\x1d\xfb\xc0S@\xd9X\x87\x97\xab\xafS@\xdcV\xc7xM\xdbS@\xd21}\x86\xd6\xa2S@\xe2\x93*\x86\xc3\xc8S@\x9e\xb49)W\xadS@\x87_\xfdn\x83\xa9S@\xce\xc6\x87N\xa4\xcfS@J\x8c\xad+D\xd4S@\xe9\xc8\xbf\x0eW\xb2S@a\x0f\xff\xef%\xbaS@$5\xe6\x04\r\xdcS@c3\xe0\x1e\x99\xbaS@Ar\x8dE|\xc9S@\xe4\xe5\xe4\x9cg\xbdS@\xf2\xc5g\xb3\x81\xd6S@zk\xcf^\xf8\xb2S@\xf5Qm\xa1\xdf\xd3S@ \xaf\x022^\xd4S@\xce\xfd\x99\xf4\xec\xb2S@d\xc0\xb5[&\xd6S@\xa4\x83\xc4\xefF\xcfS@\xde\xd5\xdb\xc5f\xb7S@\xca\xbb\xebE\x1d\xcbS@\xc3\xd1\xb3>\x8e\xb7S@\x96\xb9(yZ\xb5S@\'r\xd6\xfe\x1a\xceS@e\xcf\xd9\x8a\x8f\xcbS@W>\xe0\x0f\xd8\xcdS@\xb2Z\xbc!\x8c\xb7S@\xb4j\x9b\xf9\x90\xbfS@\xc9\xfed\xec1\xd4S@\xbb{\x0f\x95\x9d\xb2S@\xf3\x0f\xa3\x06n\xc8S@\xfd\xc9\xe3\x06t\xd3S@\xfe\xd5Qa\xac\xcaS@k\xc5\xc9\xf5\xf6\xd2S@\xf70\x7f\x90M\xbbS@Y\x80k\xa4\xa9\xbfS@B#\x0c.\xdf\xc4S@\x99\x11)\xaa\xdc\xbcS@\xf5\xb9V\x0f\x0e\xcaS@\xe2\x9c\xbf\x1e3\xcaS@\xf5^~\x1c)\xc5S@\xf57\xc15\x0f\xcaS@\xd2yQ\x0c(\xd2S@\xf1\xd7\x05\xee\xaf\xcbS@\xac6\x05\xdb\xd9\xc9S@lB!\xe3\xa3\xbfS@IL\xb3\x93\xd0\xc9S@\xf8X\xa5\xd6K\xbbS@\xc1\xf8\x1e\xdfG\xc9S@1ag\x12S\xb7S@\xdei\x1c\xd4\xb6\xc9S@B|\xa2\x96\x88\xd3S@\xfc(\x03\xb4\xe9\xcaS@6Nf\xe4\x14\xdcS@\x18\xd5\x0f\xa0\xbf\xb7S@\x87\xd7;\x15\xf0\xc8S@\xe4\xc4\x80\x18\xeb\xcaS@0Xq.\x17\xb2S@;\x1e\xbe\xd4\xf4\xcaS@\xddO\xaa\x1b\xae\xc8S@\xd9\xce\x01\x07\xcc\xc8S@l\xdb\xe8L/\xcbS@\x9eY\t4\xf3\xa8S@c{\xcd<\xfa\xcaS@\xa2\x82\x83\x08\xe1\xcaS@+\xce)\'m\xb7S@$u\xb5\xf8\x8f\xb6S@R\x9d\nr\xe3\xc7S@~\'U\xa6^\xc6S@U`\xa1\'\x81\xc7S@tb\xd3W_\xc7S@\xea\xbc;\xc4\x9b\xc9S@+\xf5\x0b\xf8\xc3\xb3S@:/V*\x86\xb7S@\x9cE\xb9\xacj\xc0S@\x97\x0c)\xf1|\xb3S@N\x91b\xd1\xa7\xbeS@\x1d\xd9\x7f\xa1{\xc9S@\xb6\x16@\x12\xde\xddS@\xf6.\xfbw\x08\xc5S@\xeb\xabt\x99\xe6\xc4S@\xb3\xe5C:&\xc8S@2\x1d\xb8\xe6\x16\xc8S@O\xfd\x11A`\xd2S@K4(9\x92\xa7S@\xf6\x11\x8f\x12\xeb\xb9S@\x83\xe2\x8fF\xd5\xb9S@\x057\xfa\xaf\xf1\xc3S@\x1ap\xe0\x12\xc2\xc6S@W\xf5\xa5j\xcd\xc3S@\x8d^\xbe\xf2^\xaaS@\xb79a\xfe\x82\xc2S@l\x8f\x08\x90\x89\xa9S@\xf9\xfaL\xd5\x1b\xc4S@q\x0f\x89\xa4\xdb\xc5S@H/\xe3\x84\x03\xacS@)\xb9\xa2\x196\xbaS@3v\x00\x1b\xd1\xc1S@\x96\xf6?\x15\x1d\xa3S@\tp\xf4\xde\xad\xd1S@rG7i\xec\xc2S@\x86\x1a\xc8ed\xc3S@{\xa1\x9a\xf5\xa6\xabS@&\x9a\xed\x84&\xa3S@\x0e\xd3\xff2T\xd1S@`\xc25\xa5\xe5\xc1S@g\x84[,\xd6\xc2S@R\x1b`.\xa9\xd1S@\xff\x94M\xe4p\xd2S@\xeay\x92\x08\xd5\xbbS@\xe8\x15t\t5\xbcS@\xe2\x85=\xae\x02\xc7S@\x12\xf2\xc0\xee\xa3\xbbS@\xc1\x9f\xebHY\xbeS@\xa9(\xdfw\xd1\xbbS@S\xfd*d\x8e\xaaS@\xc6\x9f\x8d\xad\x9f\xcfS@\xa6A\xefC\xc7\xd1S@J\xe0\xe3W\xce\xb6S@\x00<\x9e\xad.\xd2S@M\x8d|\x04\xe7\xcbS@l\xea\xf8\x82r\xcbS@\xa4\x83\xb2\xa6\xf1\xc7S@,\xf7\xfe\xb2\x85\xd2S@\xbc\x97\x85\xea\xe0\xc7S@\xb5\x1aC>\xdb\xc2S@\xaek\xb8{\xc4\xcaS@If\xc3-}\xd2S@\xef\x16Q\x93a\xb1S@m6\x97?\xde\xc6S@S&\xf8\x9c\xe7\xc7S@]\xdf\xad\xe1)\xc1S@qt8\xda\x14\xc7S@\x8b\xb30\x01\xa1\xb3S@e-\x16\xc2\x9c\xd2S@\xf8-\xc60K\xd2S@\xaf\x1a+\x94\xc8\xc9S@}\xbaC\x87\xb5\xbbS@\x01\x8a\xfc\xbe\xd4\xc7S@\xbb\x7f\x99\x0cz\xc0S@<S{\xaf\xd8\xbbS@\xa2\xfc\x99\xca\xe2\xd3S@\xbb\xd4\xc2\xa8\xd3\xc9S@\x1e\x90\xe2 \x18\xa3S@\xe6\xb4\x13e\x19\xb3S@\x9b\xe1\xc6\xaeg\xc8S@l\xfd\xa7\x99\x02\xd3S@\xf0\xe6r\xde\xf0\xb6S@~3-\xf3&\xc2S@\x8c\xad\xc3tE\xccS@\xa5=\x8d\xa6^\xbbS@A\x81\xd2\xce\xbf\xc1S@W\xf27\x10\x06\xc2S@k\xc6\xdb\xd6o\xd3S@\xa9\x8f\x12\xc9\x1a\xcfS@i\xb5<\x1e\x1b\xb2S@?33\xf7\xfc\xc3S@\x9a\x17\xe3/\xe2\xd2S@1\x10M\x01\x7f\xd2S@\xf0jc\x90\xb0\xbeS@\x9b|\x92uk\xbeS@\x9b\xa8\x06\xd3R\xc1S@\xedS\t\xddb\xc1S@\xa1\x8c\x9f\x9e$\xcdS@\xe3\xb2\r~X\xd2S@-\xe7R)\xef\xc0S@\r\xe6\xd1\xa3O\xc3S@(R\x9bG\xce\xc8S@05\x160\xd3\xd1S@\x90Y6\t\xfc\xa7S@b\xfa\xc4\xfb\xb2\xd1S@\x16=!Mz\xcbS@V3Z\x02\xb1\xd1S@\x1f\xec\xa5\xb3\\\xd1S@\x93\xd01\xed\xbc\xc2S@\xd95\xd7\xc3\x7f\xc4S@7\xaeo\x9b\x9f\xd1S@H\x88\x80\xff\'\xd2S@\xaf\x10\xd9\x83\x0e\xabS@o\xf1J}\xa5\xb3S@\xdf\xc4\xa1.k\xc1S@:w\x05\xde\x0b\xb8S@\x9b\x98\xf3\xf8D\xc2S@\xd7A\x0c"\x1f\xb7S@n\x10\xa7L\xbf\xceS@F\xfa\x90\xb7\xe1\xc7S@\x84\x17\x83\xb5\xda\xc1S@\xb3g\x0b\x7f\xf0\xb2S@i\xcad\xb6\xfe\xb2S@9\xc1\xb3\x92O\xbeS@\x9f\x08e\x94\xdf\xb6S@\xd8\xfa\xf3\xef\xd1\xc2S@\r\xfbN\x035\xc6S@)\xaf/\x16\xe4\xcaS@\x7f\xb2\x15\xd5\xde\xbcS@\x12:\xe5K\x8f\xc0S@\xff\xfb*+\xdc\xceS@}\xf4\xf2\xe6W\xc7S@\nu\x88:\xb7\xbeS@r\x05\xd1\xef\xe6\xc8S@b\xa8\xa5\xfcd\xc3S@Y\xffIm\xee\xc2S@K\x94~\xe0\x90\xb2S@\x97\x04$\x9e\x00\xacS@\x9d\xb5\x8a+"\xcbS@\xe11\xce\xe8\xcc\xb1S@\x02\x1e*\x1es\xb7S@\x9d\xe7\x97cx\xb2S@ax\x18;\xbf\xc8S@\x9d\xb4B\x8a\x1e\xa3S@n_\x11\xcc\xe9\xceS@\x85_\xcek\xe9\xcaS@J\xe3\xac}\x19\xcfS@\x91p!L\x94\xc9S@\x97\xf5\xc2\xddh\xb9S@\xf0\x1e\xb8x\x9b\xacS@\xd8a\x85v_\xc9S@\x0f4Bf\x94\xaaS@SY\x8f\xcbh\xcbS@\xce2\xfbb\x1d\xcbS@\x17\r\xe9\xacc\xbdS@\xdb\x82\xe0>\x1a\xc7S@\x1c@\x08\x18B\xc9S@T6\x7fn"\xbdS@\xcb\n\x95GQ\xcbS@E\x1f1\xe3\xdb\xc6S@\xd8\x87r\xb0V\xaaS@y\xe0\x85N\xdf\xc5S@\\\x81\xeb}\xb1\xc3S@\x08\xed\x80`\x98\x04T@\x10=\xb9v\x16\xaaS@\xf5\xfc\xect\xb7\xcbS@l\x0eu\x171\xc5S@\x8dz\xc2\xd1\xe5\xc4S@\x1e\x1ad}w\xc2S@\xf4\x1eL\x03\xd2\xc4S@\n\xac\xf6e\x18\xcaS@\xd3_\x1e\xcf\xbd\xc6S@\xa6\x86\xe3\x85\xe3\xc4S@\xdc\xb3\xa3\r[\xadS@\xf2\x83B\x14\xeb\xb5S@\xe4\xd7I\xc0C\xceS@\x8b\x8b\xd0a\xa7\xcaS@\xf1\xaa\x1f(e\xcbS@\xaa\xcf\xf4|f\xcbS@\xa3\xbe\xb3\x80)\xc9S@CF\xeb\x01\xe3\xc6S@\xf5\xbbW\x8c\xf5\xabS@\xc4\xc15\x11\xe4\xd3S@\xb9*\x9d\x82E\xc7S@\xae0\x1b\x7f\x13\xaaS@n\x06Y\xef\xd1\xc4S@\xfa\xe2 \xf6y\xa9S@\xcb\xeaX\xa2\x03\xbcS@07\x16\xe7Y\xadS@\xde\x94?\x01\x85\xb7S@\n\x19\xb8A\x07\xd3S@\xb8\xd3h<\r\xc2S@\xb7\x9fx\xc4\x0e\xd3S@\x19\x1ad,U\xc9S@|\xb2{\xba\x1b\xc8S@\x08\xed{j\x8d\xaaS@/\xc1\x9eo\xbd\xd2S@\xb2\xcb\xdd\xba<\xc1S@\x8eON`\x0b\xbfS@\x17c\xe7+w\xc0S@W\xa9\x8e$_\xc1S@\xbcz\xa2\xf1T\xaaS@n\xa8M\xc1\\\xc1S@F\xd4\x146\xcf\xb1S@w\x1c\xd8\xbb\xad\xc5S@\x82\x0eC\x13s\xbaS@\xb69Y\xcc\xd7\xd2S@\x0c$JJ\xf8\xb2S@\xc8\xa9\xdf\xefY\xb7S@\xccf\x9e)(\xc3S@\xad\xb1i\x89\xf4\xb5S@\x15\xf9d\x14\xdb\xc9S@\xfb\x7f\xa0/T\xd1S@\x1a\x89\xd2-\x1c\xc4S@\xe0\xad0,\xf6\xd0S@\x10]\x13/%\xd2S@s<K\xb7\x93\xc0S@\xb2\'(\x8fD\x81S@\xc0q\x95<\x84\xd2S@O\x01Ck\x90\xd0S@\x92Q\x8f\x0f\x1a\xd2S@=\x80\x91\x865\xb3S@\xd02\x15\x14/\xc1S@)\xe6\xcd<\xae\xd2S@\xcev\x9aa\x7f\xb5S@\x85\\\xda#\x99\xb3S@\x1b\xb0\x9e\xd1^\xb1S@g\x13\x9c\xf3g\xb4S@\xe7\x84\xa3\x8cB\xc2S@\x92\x85+a\x05\xadS@O\x8f\xa0L\x16\xd8S@\x11ka\xc6\xfc\xb6S@Pc\xd6)\xa1\xb9S@@\x9d/B\x8c\xceS@U\xfa\x86/\n\xc7S@^\xfb\x9b8\x8d\xb6S@\x99\x15W\xd6Q\xcfS@\x8f\x02\xe91\xe7\xceS@O\x1ew\xb7\xca\xa7S@A\xe5\xf1\xe2r\xb3S@F\xec\xdf\x03\x80\xb2S@[\x88o\x82O\xc0S@\xab=\xa9\xb6\xfd\xb8S@I\xdcM\x12\xec\xb6S@q\xaaw\x13\xe9\xc7S@\xf4a\xf3%1\xbbS@\x83\xef\xa7\xa8m\xc7S@]\xae7\xf9O\xd0S@\x92\xb3h\tH\xc6S@zr\xae\xb8\xfb\xa7S@\xc2#\r*\xfc\xcaS@\x10\xbd\x05\xe0\xd8\xc8S@m\xa3\x14.\xf8\xcaS@\x0eM\xe3\xb6\x9d\xc9S@\x87cC\r\xa9\xc1S@\xb1c\xfdT\xe5\xc6S@MFWB\x11\xcbS@_\xf9\xe8\x9f\x10\xb8S@t\x12G\xb7\xf8\xc4S@\xf5\xa3S\x04\xe9\xa8S@\xb9\xe1\xd4\x14\xdb\xc1S@%\xa0woO\xc9S@\x86ZO\xc0\xfd\xc1S@i\x94_>}\xc2S@\x07\xa6E\x97\xab\xbbS@J\xbfO\xa9Z\xcbS@\xe9\xe5\xc7Hg\xb9S@};\xe2\xa5\xf6\xc2S@\x06\xdf\x9d\xebr\xb9S@d\xc0t\xf6\xd3\xb8S@\xaa\xcf\xf4|f\xcbS@\xdb\xf9,\xe9+\xc5S@R`F}9\xc3S@\x1f\x1d\x9b\xaf\x9f\xcaS@\xca\tZ\x83\xd6\xc5S@1\xb6\x03\xb3\xfa\xc3S@\xf1\x16\'=d\xcbS@z?\x84\xbda\x9cS@\x18/\'E1\xcaS@=\x16\x04I\xe1\xbcS@\x95\x85\x81P\x02\xcbS@\xcf\x05N\x8d\x10\xc3S@\x19Z4\xa7t\xc0S@\xed/\x82\xbf\xeb\xc6S@\xbc\xbb\x1d\xbc\x81\xc5S@\xdb\xd6\xe8\xc1s\xc1S@\x85\xfe\xb6M\xba\xc1S@\xaa\x0c\xfeZ\x0e\xc8S@\x1e\x98\xd9~y\xd2S@\x90\x13R\xb1\xce\xd2S@\xb2\xf8\xec\x99?\xc6S@C\x8bY\x9e:\xc1S@l\x0c\xde\x9e\xa8\xc2S@\x11>I\xc5\xef\xd2S@\x03\x97\x8f\x9b\x81\xc0S@<\xc91\xf2c\xc1S@\xd5\xdf\xa6\xa1s\xa9S@\x8a\xb7\x8c\xfb\xe3\xa9S@S\xb1\xcb\x14w\xc0S@u\xe2\xe8\x19T\xc1S@\xcd<\x03Z\x81\xc0S@\xc0\xad>c\xfb\xc0S@\xa5\x8b$\rF\xc3S@\xa0\xb1\x82L\x8d\xd2S@S\xee\xb0\x01{\xa9S@\xe1\x03\x13\xbfr\xd1S@gH\xab\x99+\xadS@\xa6\xfb\\\xd2\x9c\xaaS@\x11\x8f6\xae\xf8\xd0S@\n\\\x98o_\xd1S@\x91\x11\xad\xa5J\xb7S@\xd6\xa5\xff~\t\xb5S@\xde\x00)\xfd\x93\xd0S@\xe8\xc3s\xab\x1f\xc3S@\xc4\x8bxBu\xc2S@\x1b\xea\xa6\x98G\xc2S@f\xa2\x83{\x19\xbdS@r\x80+\xa2\x06\xb3S@\x94KI\xb5L\xcfS@\xd5\x04\x8c\xb0\xf4\xbcS@\x96,F\x15(\xceS@I\x97C\xb2\x86\xb6S@\x9d\x92Gq\x16\x9dS@^\xe5\xe2M,\xc0S@\xba\xff\x84\xddo\xcbS@\xf0\x0f\xb1\xf8\x95\xcaS@\xb0\xce%x\x04\xc2S@pS\xa4\x17\xee\xbbS@\xafjY]\x02\xcaS@A\x96 \x8a?\xcaS@\x7f\x87\x1a\xf4?\xbcS@\xd1 ?5\xf5\xc2S@g\xee.\xf1\xc6\xa9S@vx\x89\x00\xe9\xc9S@\xb2\xda\xf2\x95\x96\xcaS@\xe0]b\x9e\xf5\xc3S@\x9f\x94p\x91V\xb9S@\xf0b1}9\xc3S@\x04ZH\x1f@\xc3S@\x11\xec5^\x01\xb9S@\xa9\x84E\x91\x11\xb7S@\xdf\\\xfe\xef\x01\xc8S@\xa5sr!\xaa\xb6S@L\x8c\xac\x8c\xf5\xc4S@\xa5\xf5\x07t\xe5\xc7S@\x8cOcRs\xc7S@\x9f\x92\xa8%a\xb7S@\xa8\xfc1\xf3C\xc6S@\xd3)\x940\xe9\xc7S@\x9f\x10\xdfx\x95\xb7S@\xa2\x95\xce)\xe7\xc3S@\xc6\xdd\x91\x8eU\xceS@\x10D\xed\xc0\xd7\xb9S@\xffCK\xab\x01\xc3S@lJ\xf0{\xa5\xb9S@FN\xe2\x12\xbf\xb1S@\xe4]\x88\xd8$\xbfS@\x8b\xf8.Q\xe7\xcaS@\x9b]b\xfb4\xc3S@\xf4\x91\xf1b\x9c\xd2S@3\x93\xf9\xfcT\xc1S@\x99\xd3\'Q\xb4\xc2S@{\xc7\t\xe4\xcc\xb9S@\x96\xed\xbd(Y\xc2S@\xd7\xe1\x92\x19b\xb3S@IB\xc3>G\xc2S@XUW\xdd\x94\xbbS@+\x8c\xa9\'\x10\xb3S@\xa6-\x17\x92Z\xceS@\xb7\xfe\x98\x10\xf6\xc2S@\xc1\xbe\x93\xcb\xab\xc0S@\xf8\x17\xc0L\x86\xb9S@ur9j\xde\xb8S@\xe0x\x04\xd0\xe7\xb9S@\x10hkOc\xc3S@\xa5KU[\xf4\xc7S@\xdfv\xb1\xd1\x83\xc8S@\xe5\x18\x86\xee\x0e\xb9S@\xee\xa7j\xff\xbf\xc8S@\x98\xa6\xb7o\xaf\xc9S@#bR{\n\xcbS@\x8a\xc9\xe6\xc7b\xc9S@\x9c\xb0\xf5T\xad\xc9S@\xe46\xeaoZ\xccS@N#\xd2^\x86\xcbS@\xe8\xd7(`\x9c\xb3S@e\xa8\xb2\x9dZ\xb3S@\x83O?\xc8\xf3\xceS@\xe0n\xa5\x08\xc7\xb7S@\xfe\x8c\xe2\xdc\t\xcaS@R\xe5Y\xe5\x03\xbbS@m\xf2\xc6\x8f\x97\xaeS@~\xc6^"^\xc4S@\xed.\xbfB~\x04T@\xcbA\xb3s\x05\xc4S@@\x8c9\x0e\xa1\xcaS@\xe2\xeeEV\xea\xd2S@\r\xac\xee\x15p\xc3S@\x08\xcc\xd8\x91@\xb7S@\xa8\xa6q\xf9D\xbeS@\x9d\xb2\xf4i\xfa\xc2S@\xbe\xf9c\xccm\xb6S@\x97\x9fD\xb7\xcd\xc3S@1\xcf\xaaJH\xc2S@&1\xe9\xfa\xc7\xaeS@)\x19\xa0\x1c\t\xc8S@\xe8\xa0\x07\xe8[\xc3S@\xa8\x93\x05\xbc\x94\xb6S@r\xe2--n\xc1S@\xbbs\x1a\x89\x11\xbeS@~P^\x1f\xfc\xc0S@K\x81*\xb8n\xc2S@~4\x94-U\xbdS@\xf2\xff\xc3\x05B\xcfS@\xcdM\x0f\xfa\x11\xbcS@\xc5\x98\xc8\x03\xd9\xbaS@W\x19\xb9G\r\xbdS@\xc7b\xd2\xcbt\xcfS@\xc3J\x16\x05\xb8\xbeS@>\xed\x1d\x1fo\xccS@w08\x85)\xbaS@\xad\x1bCE\xc8\xccS@\x92\x10\xa0;\xc0\xb8S@\xe6\x94\xc4\x94\x80\xcaS@,\x1f\xe9\xc4\xf3\xbaS@j\xbb\x89}\r\xcaS@O-\x0c\xbdz\xb8S@\xfc\xa2\xd1*z\xb7S@\xae~\xc6\xe7\xe4\xc9S@S*\xa7\xb4q\xc9S@t\xe21\xe4\x9c\xc9S@;\x82\xd8\x83\xd9\xc8S@\x935\xcc\x0b\x97\xc8S@\x03.\xacc\x95\xb3S@p\xdd\xf5)\xcc\xb6S@\xa3(:g\x16\xb7S@\xbe\xdf\xba*\x8c\xc3S@\x0c\x15\x1b\x1d\xdd\xc3S@\xcca\x92\x85\x08\xc4S@m^6\x1e(\xc1S@\x1f\x12-\xde\xb5\xb2S@\xe6\xcc\xba\x04\x9e\xaeS@\x9d\xd9\x8a\x06}\xb8S@fam\xb6\x1d\xc3S@B\x8e\xba\xdeA\xb3S@\xe0\xec~\x90\x0b\xb3S@'
p22
tp23
btp24
a(g3
(g4
(I0
tp25
g6
tp26
Rp27
(I1
(I629
tp28
g13
I00
S'a\x7f|J\xc4\xfd*@9\xf6\x1b\xc6\x8b\x08.@\xfe\x05\x9d\\\x17\t.@\xd4=\x07\xf4\xbe\x16)@\xb1{/s"\xf4(@5\x98\x01\n\x88T)@\xe5\x9fY\xb4\x18\xed(@\xbe\xe4\x16\x11OJ)@\x85Y\x83\xd6\x089)@\x8e\xb5\xed\t\x1b\x99(@>1o\x0c|J,@\x95\\~Xh8)@\xb0\xf0\xc2\x82\xa9v(@x\xae\x01x\xd6(,@\x1d\xc8j\xb1\xbdW)@6d\x07\x84\xafE)@\xe1\xcf\x80\x8e,\xe7-@\xae\xbb:\xf5\x9d\xc2-@\xfa\xb1\xcd."\x1a)@\xa8q\xd7\x11\x8d;+@\xe1\xb4&\xef\xaef)@6j\x8d\x94W\xd0-@\x89/\x99\xb8\x89\xbc&@kR\x0cn\xbd\x0e,@\x9d("\x98\xeaM-@\x88i-\\^\x11)@i\xac4h\xf4\x88*@\xfc\x08\xc6\xf1\x93\x04+@u\xa1\x8d\xc0Ov*@\xc9\xa0\x98\xfd\x86s(@P\x95(v9n(@\xae\xad\x03\x16\xfa\x1a)@D\x01i\xd3r\x89(@\x16=\x91i\x88f,@*\xd6\xdc\xba=\x94,@\xd3g\xc3\xc52F(@t5\xfcS\x1c\x05)@\x91.#\x1f\x0f\xdc+@V\x8c\xd55\x9b\x16)@\xb4,\x81L \x8b(@\x80\xf3\x97X\xdb\xff(@\x160\xd7\x04\x8c{,@\xe7~\x1aH\xfa\x14)@"\x94\xc4\x13\x19P(@\xd9\x93#\xb0\x00@(@\x08:L+\x0f\xc3*@\x8f:\xc6\xf3\xa3\xbd*@\xd0\xd7FV6\xa7(@D\xd5\xde\x08\xbd\x15)@\x9fg\xaa\x1e\x9b+)@\xe7~\x1aH\xfa\x14)@\xf0\xf0\xc7\x01h\x9e(@\x00\x0f\xad \x10\xd3\xfb?\xa2\xa3\xdf\x1f\xbe\x1c)@\xbc\xf7e\xf5\xb9E)@\xae\x077)#\xa0(@U*_\x83\x1f\x1a)@AK*/\xc2#\xfd?\xbb\x8e\xd8"[\xd0\'@\xb7\xbaf\x91\x88N+@\xed\xb0\xd1\x89]\r.@\xecO\xdbJg5(@\x10",9\xf0\xb0*@\n^\xf9\x90T\xe9(@\xce\x12\x02@/#,@\xef\xd3\x05\r\xfd\xa9,@\x93~ZB\xac\xe5(@\xea*\x88\nO\')@\xea\x9a\xb5\xbe\xd1M.@\xc5b\xcf\xf3\xca\x0e)@c\xc0"J\xbds,@rW\xdbs=\xd3(@\xbf\x1b/\xe8\xec\r)@\x03\xb4nRt\x18)@\xb7j\xa6\x94\x89-)@\xb6%\x94\x9b&\xfe(@|4a\xb8JG.@\xa6\xaf8\xac\x1d\x19-@\x82$[\x1e\x18c\xee?#\xbd8mtP.@#\x8e]v\xa0\xef(@\x161a-\xfbP.@Nn\x1d\xea\x15\xbc+@\xf8\x81B\xeb^N+@B\xba>\xd4\x8c\xcf(@\xe6\r\xd2\xf9\x0b\x97(@\xa6\xa4C\xf1\xf3~(@Gp\x8d.;\x1b0@\xa7uz\x1e\xa8\xb0(@\x9d\xd2wW\xe4\x04\xfc?\x00\x0f\xad \x10\xd3\xfb?\x07\xbdc\xd2\xba,0@i\xcc\xb6\xf1\xa5/)@V\x1e\xa5\xcd\x1530@C\xb4S"\xa04\xfe?}\xd6"Hp\x8b,@\xed\x92h4\x1f\xeb(@\xeb\x14\x17\x8e\x8b]/@[\xea\xc8O,\xda-@jt\xe0\x97\xeb60@#\xe1\x93\xafN\xf1(@\xb5\xe9\x86\x18Lx&@?\xb6\x99a\xa90)@]\xc0y\x19hA)@\xe8\xa9|\x1d)n/@\xdb\xeb\x1e\x86J\xb8+@\x1b\xb7\x1c\xc0Ct(@\x10y\x04\x17\xa6\xa8)@e6k\xf8{h)@\x9d3\xbb\\\x92\x10*@\x0eq\x0b\xc5\xd1\xa1-@\x0eE\x07\x9c\xcaT)@\xbbT\x89\xdc4\xc8)@=\xf0\n\x98{\x96(@\xbf!\xc2\xc1*\xb4)@>\xd1\xeb\x07)\xb9)@\xb9|\xc0f}\xbc&@q\xae\x18\xa3\xebD/@\xce;\xaf7E\r,@\x0e\x8480\xdb\xa9+@\xe8\xa5olX\xa2,@\xc4\xdd\xd0\'\x08`(@\xed\xb8\xa2\x16\xb7\x02)@\xd22&\x9c\xdd\xd0*@\xfeq\xfb\xfd\x1b\x15/@l\x0e\x1c0\xa9\xa7&@\x02\xee\xbe\xf0\x1a..@j\xbf)\x11\xd7>+@\xcaa-\xe8\xe5o-@*\xb2x.aF(@\xd8\x86\xb7\xdf{\xe8*@7K\xb0w<\xfb(@\xb2\xd6\x85\xe5*\xda(@-F\x1d\x12\x93\x1a0@\xa4+\xd2%\xe1L(@\xb80\xe0\xee\xa7\xb0(@Cw\x11O\xe9\x1f/@\x82d{\xde4\xc4)@D9\xcf\x0b\xbb\x1f/@$1\x05,\xd6\xc6*@\xfb8\xa7\x8cX\x17)@g\xbem\xf4\x92\r)@\xa7\x1b\x8e\x9b\x96.)@\x02\xe2-\xeb\xf8+/@9\x1b\xd6\xbd\xdfn.@\xcc\x81n%\xf8^&@(\x02WB\x1d20@MB\xe0\x00\x12\x12,@\xd4\x12!qH\xfc(@\xb6\xb4n\x92\xbb%)@^\xc9\x0b\x9f\xf5\x17)@\xba\xa0\xa12\xc1r/@\x8cv\xf9\x04?Y.@j\xe8\xec\x94\x08\xb4*@_\x92\xe5\x8b\xcd\xe1-@\xe5r\ta20)@\x94\xac\xc3\xcf\x89")@\r\x8f\x91-\xfa}*@\x84t\x13?\x1f\x1a)@Y\xdc\x86,\x9f\xe7(@\x84\xbe\x0f\x1e\xf7\x9f(@ \x9dV]Q\x1e)@v\x1d\x0c\x8a\xdfN.@\x80#\x01\xb7\xe9\x15)@\x8e\x18\x1d\xbfIa/@\xd9\xfd}C\xe5*)@\x89\x91\xb9\x86\xa4\\/@\x04!ox\xce\xfe(@Ks\xe1\x18q\xce(@\x19c\xd1\xfa\xa8\x97(@\xde\x0fnY\xe1\x9c&@\xe1i8!)H/@%\xe8\xdek\x96$)@\x1f\xb1\\!q\x93(@[R_@\xb9\r,@\x16\xe2b.\xeb\x88(@s\x170C\xc7()@J\x06v\xc5&\x1b)@7\xc4\x00\xf9\x8cn(@\xe3%\xb1\xf4\x95\x1e,@\x01h\x07(\xb9p(@\x01h\x07(\xb9p(@\xd9\xc1W\x97rm/@X{\xbb\xe6\x14\x0e+@\xd9N\x88p9\x1c)@\'\xfb8r\xe3q)@\xce`M\xa4\x85")@\xce`M\xa4\x85")@\xc4\xc4\xd91\xf6+)@l\x7f\x9a\x9f\x9f\n,@\xa8\xaa\x0f\x1b\xd7x/@|\x1e\xab\x06\x03\xe5-@k\xde\xbb\xae\xc2$,@\xd5\xb4\xd8\x9b\x08R.@\xc4\xc4\xd91\xf6+)@\'\x04=\xe4l2\xee?\x80\xb1f\xcb-p)@[-\xc9\xcb\xf7t)@\xf3g\xb2.\xf3()@\xdb\xd3\xb7:\xa9\xbc+@-\xbd\n^\xc2\xd3(@\xebaH\x81\x90\x9a/@kha5\x19\xf4*@n\xd4\xbeH6\xfa*@\xa9\x91\x9e\xa0\x1f])@\x17$\x178;\x89(@\xb8\x9a\x84d\xc4R)@\xb9f\xd8\x897\xdd*@\xdf\xcc[\t\xee\xa5)@p95C\xdd\x18+@K\xf7:)\x15%)@\x8e\xb5\xed\t\x1b\x99(@85\xa6i\x8c\xc2*@\xfeE\xd6\x03\x1a4/@\xd89\xfc.\xd1D)@|\x84\x13\xc8\xa6T+@\xbd\xec%\x14\xee\xd6(@\xee\xea_hN!)@\x04\xfd@Z\xff\xfe(@\x01k5\x07\x1c\xbb*@F\x05\xe1\xa8\xa6O+@NKYs\x1f\xeb(@\x1d\xc8j\xb1\xbdW)@o:\x9c?\x04\x17)@\x0c\xe8\xb2"\xd8\xf6(@\x0fN\xdc\x19\xe9\x17)@ \x19\xcfI\xb3\xaa/@0s\xc2\x1c\xae\x05.@zT\x8c\x0e-\xb6+@V\xb2$5[o/@\x8b\xd4Op\x15\x81-@\xe4\x05TK\x8e\x0e-@A_\xa8\x12\r\xd1+@R\xa1|\x17\xbez&@\x95e&\xfc\x1b\xfb(@WDu\x95\xbb\xd9-@q!\xd2+\xf2\x94(@D\x94y\xf2\xce\x16+@\xb4\xf8\xdc\x1a?}(@\x0c\xef\xcb[\x88f,@\xff\xde\x0b\xbab\xee(@\xeb\xb5<z\xc9\xcd(@b\xcaS\x9c\xdf1)@\xaf5\xb6Z\xb3\xd5+@\xe5\x0f\xda\xe8\xa4D)@\xe4q\x0e\x91h\xcb0@\x01\x87\xf0\xc4\xf0\xe3(@u\xabe\xeaXn,@\xbc\xf2\xdb\x1b\xaf\xb1,@n\x06\x97AJ\xed(@\xae\xcd1\xa7\x8a\xf0*@K\xc2\x92\x9f\x9dT)@\xd2\x84L\xb3\x8du)@T\xe3\x06NM\x05+@\x0f\x87yG\x96\xa3/@\xcf\xed\x11F\xbb\x80,@\x84\xb0BD\x83i.@c\xd0\xea\xf8m\x88/@\xb8\xc4\xeeD^\xfd(@d\x98\xed\xd8\x82\xba+@r\x1d0\xc0\x85\x180@t\xa0\xb8v-\x14,@8@\xbf\xb7\xc1\x13,@\x96\xa5\xb1\xfc,\x18)@Y\xf5\xcc\xd48e/@og\xfb\xf6\xd1\xae-@-AP|8\xf6*@\x1d?\xdd\xe3\xd3`/@<\xcf\xb3\x82\xf7\xb6-@\xf8\xf6\xe0\x8f\xd0\x9b-@\x86\xac\x04\x01\x04\xce(@\x01\x8d\xe2\xb8\x9as(@*\x1b6\xea\xbf\x0e,@\x82p\xa8\x9a\x07\x00(@o\xb1\x1f-\xf7\xd6(@%m\xb4\x9c;\xef(@\xcb!Pe\xceQ.@BF\xb0\xcf\x90\\.@\x91\xf5\x19X\xa2\x9f-@&\n\x95\xcc\xcb\x91-@\xfbx\x8ee\x85\x91)@<\x9dj\xbe\xf3\xd6(@\xa8\xe8\xad\xd8\xbe\x9d-@\xd1\xd3\x01.\xeb\xf3,@pXAM&\x0f,@R\x82i\x7fm\xe2(@\x956\r_\x94\xa4/@\xfc@\x07qE\xcf(@)\xa45\xa5?\xd4(@\x05S+\xc9\xee\xd6(@O\xb7\xe2\xa2U\xeb(@B\xa3\x9f\x10\xcb\xf6,@\xedH@?$&(@\xa9\xfba\xcd\xc7\xc3(@\x89\xaa\x815\x13\x97(@huRhb\xd0*@\xb9\xf0\x96%\xb990@P\x02I\xee\x89P)@=~`\xe9\xf6\xdf+@\xdf$jF\xd5\xb3,@\x04\x8a\xb8<\xc0\x03(@\n\x18\x19n\x0e?)@\x90f\xa9e\xfd\x1f)@]b\xeb\x88wF)@t\x9e\xfc\x9c\xdc50@2\x91\xea\x86\xe2\xe7*@\\\xe4\x8b\xc8\xc6\x92-@(\x1f\xf5\xa5^\xd9-@#Ds\xb8@\x18)@\x02\x87\xe7\x8f5p)@\xbf\x03\xf6\xef\x83p(@\x1a\x8e\xe8!P\xe8-@_;\xa6D\x04\xec,@6\x00r\x8d\xf5\xfc(@z\x8b\xa9=\xfb\x15)@2\xd9\xb0\xde\xb5f-@\x81\xc9\xfc#\x95\n)@\xef\xb73O3\xff(@\xfe\xc5O\x16\xe4 )@\n\xaa\x99\xbc\xe620@m\x03\xac\xd2\xc2\xc2*@U\x8f\xc9e1o(@\x8f\xaf\xe3B\xd1\x1c+@9\xceZ\xe7k\'/@\xd1*\x7f\xd6J-0@\xb5\x84P\x81\xc7()@n\x01\x81\xb4\xe3U+@\xb3je\xb9\xd2\xc8(@G#\xa5\ne\x96(@Y\xcbH\xd7b\xaf(@\xaf\xfb2,E\x04)@\xfc\xef\xd7\xcc!\xe3+@\xe2\xaf2\xbe|\xe7\'@\x03M\x0b\xc6\xf4\x16)@\xf1\xb0\x9b!\x87\xef*@\x89\x04p#\xae\x89(@\xde\x86F\xfdw\xa0(@\x12C\x85,Rs-@n\r\r\x1a\xf3\xfc(@.g\x85\xfaP+)@\x99\xb0\xa9\xb4\xd7v-@\x86[\xb3\x12\x05\xa8(@\xe5\xf9\x85l\xbb\xfb(@\r\x91\x8d\x0fH\xde*@\xa5\xd3\xe42\x7f\x9a(@g\x1a\xb8\xce\xbb:)@{\x95\x8cJ\xf8\xc3\xfd?^\x0f\xb9gj\xe6*@\xc3&\xf8\xcb\xea\xa2(@*\x03\xefm\x8cy*@\x8e\x83\xdb\x8a\xadr)@\xdf\xcc[\t\xee\xa5)@\xbb\x03\xfe\xa4\xf0i)@\xb3~\xcc\xa9\xab1)@\x1f\x05\xb3\x97\x9e\x88(@\x1c$\x02\x9c\x85\xb5*@Y3\xa4\xee\x14\xab+@\x922I\x8b\xa7+-@B\x8eUn\xc4W(@\xd1\x84\xa9\xb2\x9f\')@[l*\xb9\x86\x18)@\x17\xd9Adq\xfb(@F\x8e\x9dXN\xf1+@\x96\x93\x19\xa13\xe5(@uY\xbf\xd2\xf9\xc3*@\xb8s\x8b\xbe\xe7\xfe(@;\xb1\xddA\xa5{,@\x87\x92\xa0\xb0wr,@\xa5\r\x17\xbaV\x1f-@xZrtB\xa2,@\xf3\x0c\xb5d9Z/@\xfc,\xffVh\xaa+@9\xceZ\xe7k\'/@E\xef\x94\xc9i\x17)@\x98\x81\x96S\xf0\xb0-@\xe6z\xcf\xd5e\x00)@\xea\x80\xe7\xd8}\xb9+@\xf7\x0bG\x82H\x08,@;\x06F\xc3\xb7\xef*@\xac\xa4\xe7\x12\xc8\xfb(@\x97\x986@\xfc\xbc-@B\xc1\'\x8e\xf1C.@@\xdaDv\xfe\xe8-@\xb0\x92K\x0c\xaa\xa0-@I\xdd\x97\x11n\xdf*@\xca\x92\x92\xd6\x9e\x94-@\x9e2\x8b\xd1"\x19+@$\xfc\xa8h\xe3\x80(@0_\xb0^\xf9E/@\x82n\x18\xfe\x8a\xad(@\x9e\xbb\x93\xb0\x1e\xe8*@\x10{\xac\xff\x99\xd2)@\xbfs\xd7u\x19\xee,@\xdb\xcb\xae\xb6&X*@\xaal\xe4\x13\xc9\x08+@\x0e\x9a\x9a\xc6[\xec(@~\xa5o\xf2\xa5\x84,@%.\xe2Ud\xef(@\xa3\xa6\xba2\xa1\x99(@d\x16\x86\xa11r-@Hm\xfe{\xc1\xe6+@\x88x\xf6\x95Ds(@\x85\xab=\xaek\xf2(@\xe6\xd5\x0e\xa2\x1b\x81(@-}\xa6\xbdvR0@\xca\x92\x92\xd6\x9e\x94-@\x1fC\xf7\x8c\xe7F)@\xe5zz\xa1>\x92-@1\x83~\x92\xb5:0@\x99n%Cp\x1c,@\x97\x18\xd5\x9d\xbc\x1f0@\xe1\xdf"nN\xb5,@\x12\x93\xa7-r\xc5)@\xe6e\xa8\xbd\x84w&@\xfa\xba\x01\x98y\x86/@\xfb\xb9\x1a\xfc}U-@\r\xff%8\xc80)@\xbf\x10\xedq7u,@;\x0c\xd4\x9b?\x0c+@?!\xf5\xa9%\xe9(@\xbb#\x0b\xfaa\xf8(@\xd3\xb4\x1d\x1c\x02\xb4,@)\xda\xf5kS\x16,@\xb1\xe2\x9f\xafF.0@\x199\x10\x9e\xed\xd4,@(\xed\x99\xbb\xafN-@\x9fZ\xa4\xcf&\xd9-@VgO\xcb\xfa\x1d)@<\x8f\xca\xc5\xcd\x00.@N\xe8\x01\xd3\x05$)@q\x07\x92q\xb2\x87&@@\x96\x88U\xb8s)@\xd1\x12\xc5`U\x9f/@\xcf\xbc\xf2\x99\x04\x8b(@!K\xdc-\x05\')@2\x0b\x04\x18,\x9a(@\x98\xce\xee\xb5>\x01)@\xbb%\x86\x04\xc02)@\xa6\xb4\xd5\xd4w\xfb(@\x1c!y\x1e/V)@\xe2\xe6-\xa9\xb6\xdf+@\xcf/l\x8f-r)@?MEX7\x16,@\\\xd0lP\xfeB)@\xa7\xf6\x8d\xa0\x14-)@\xd5\xc7\x15Vc\x9d-@\xf0\xdb\xd3:\xd2<)@\xa4`N8\xf5\x15+@\x91\x8b\xa2\xc5=\xa6(@Z\xdfLb\x1e\xd6+@\x92\xdf\x95\xeb\xb96)@\\d\x92\x1dk\xe3+@\'\x1e)\xf1)\x0c,@\x82\xdek\xcf\xb4\xfc(@\xbc\x97O\xd2\x0cy*@\xda\x0f\x0bo\x18\xae)@:\x92\n\x99\xa0()@\xe7,\xeaQD\x97(@\xca$x(I\\)@,\x0bD\xba\x93\xc4(@\xf8\x0e\x89\xdd\x10j,@8n\xed\xac\r$)@\x14n\xea#Y\xa6-@\xa6\xf6\x94\x8f\xaa\xf9(@dM\xdd\x80\xea\x8a,@\xca\x10\xf8\x81X\xbb-@\xbc\r-\rt\xe6(@\xddA\xe4\xab1\xd1,@\xedIQ&+\xaa-@[u\x95ut\xb7-@h\xf5\x8b\xbc\x01\x08,@H\xb3C\xa6\xbf\x16)@Q\xb8E\xfd\x01\xfd(@\xbcP?T\x11v,@I\x7f\xc1\x807\xc1-@\xaaZu\xc7\x17\xb9,@w\x16Ep\x08\xda(@@\xdaDv\xfe\xe8-@J3~\x8c.\xa1-@\xfd\xfe)=\x10\x7f/@t\x9bp\xc8\xd9\x97,@\x10F\xceK\x07\xd0-@\x1a\xc47\x02\xd0\x97-@\xe7\xba\x01C\xa3\xbf-@\x91"\xe8.{\x95-@R0\xa7\x86\x8f\xf5,@\xa4\x1dlw\x89\xb1(@N\x97\x85\xf1\xc1\x14,@\xa8\x1e\x80\xb93\xee(@\xb3\x12@f\x96\xc9*@\x97~s\xe8\xd3\xf0*@\xe7\x12\xa0N\xd7\xf1(@\xa5\xa7\xc3\x16\x9b\xc7(@\x88\x97q\xd10\xd3)@\xd5\x93B\x8b\xd5}*@J\x1c\xd62\xa6\xf3(@\x8f\xd2\x11\xf1+\xad,@\x90\xd8\xf58\xb4\xc3,@H\xba\xb4r\xdb\xb6,@\x91\xc4B\x9d\xec\xf0-@{+\x86c<70@N\xef\xa1V\x89\xe8(@ZS\xa3e\x1c\xe4-@y(JF\xda\x19)@\xb4#\xe5\xc4\x01\x0e+@\xf3;Lo\x1b}+@\xccY\xeb\x8fl\xff(@\x1cq\xf7nA\x12)@\xc3\xe0D\xc5\x04()@\x08\x05NQ\xcb3)@\xedq\x12\x96v\x0c-@\x89\xd2\xe8i\xb24)@~O\xd8\xe0\x8b")@\x8a\x15\xedk^\xf2,@\xb0\x8cL\xe1\xc7\x1f)@\xf2?I\xde\x90\xc5/@=\xf7%\x92q\x19)@\xd4\x8f\x1cX\x1f\xe1(@\x90\x88J\xa2\xe3F)@\x9fD\xa8\x9c\xc4Q-@\xfaK\x96\xb32\xad)@\xdd\xca\xbf_Z\xbd)@\xb4Gy\xd9\x18L-@\x168\xbbY\xac\x0b-@\xd6%%\xf0\xf60)@\x14"\xe3\xe2?\xd80@_:\x10g\x14p)@\x18\xb6\xe3\xd3\x7f")@\xdd\x1fO\xe4Q$)@9\xc6\xf2:>|-@`\xda(9\x86u)@\xe9\xe5V}\x10\xee(@\x13K\x87kuV-@\xeb\xeb\x99\xc8\x10\xe8,@\x1f\x96\x02D\x19\xac(@\x0b\x92!\x97a\xd9-@\xfaK\x96\xb32\xad)@\x7f\xc9%\xd4\x10\xd2-@~\xbd&lK\x1a+@@\xd1X\xc8\x8eA.@h\x91\xde\xd0\x16\xf5*@\xd9\xfd\xd8\x1d\xb1\xf3,@S1%\xc5{\xad(@\x15s\x91\x7f\r+-@p\rj\xe4\x91\xba,@\tu\xc7w6\xf6*@<\'S\x8e\xa4\xb3,@@q\xb0z\xc540@\xcc\x1ct\xa07<)@>\x1b\xa8\x19\x8a\x1a+@@q\xb0z\xc540@\x0b\xebyM\x803)@\r,r\xa0\xda9)@E\x14\x80/\xbd\xef,@-\x02\xbb\x10N\xe3+@\xderq&Y\x0f,@V\xbf\xc9\xdb7\xdd+@\xfe\xb3\x9d\xb8_\xb4)@e&\xa0\x9cn.)@\xa7W\xc30\xda\r)@\xf6\x94\x83\xe4\xb2O-@B|\xb7\xfe\xbf%)@\xd1V?\xb5\x95\xfe(@\x87\x1e\x10\xbf\x14\xa5(@\xcd\xaa \xd4i!)@O\xc1h\xb4\xd92)@gk*\xa8\x11\xf8(@e\x1f\xd65\'\xca(@\x07\xa7\xd0y\xbf:0@!:m\xb2e:0@\xf39\x87\x18\xdf\xf3(@\xad d=\\\r0@\xf5\xe1I\xa3\x0f5)@Kf!\xa4\xf4\\-@\x14\xb6k\xa2\x8e90@\xa18k\xd3\xe5\xba,@\xf6a\xef\x9dD\x81\xfd?\x972\x9d\x93r|,@\xc1+\xd9\x8f\x03()@\xf7\xa3\x04<\xaa\xd9(@\xf5\x93\xa1\xfdb\xb9,@H&*\xd7 \\-@\xbaDW\x7f\xe5=-@cnTC\xa0\xce,@\x82 F\x1b\x9eP-@\x9d\xe2\xb5=\xfe\xeb,@\x8a\xe6c@\x97\x04)@\xcc\x90max30@\xc0\xa55Q\x1e\xa9+@7\xb3x\xde\xb2\xb9,@!\xf1?.\xf1\x82)@I\xb4\x81\xfen+-@\x9a\xa5\xb6:\x00\xdd-@\'>\x18~%\x16-@g;7cA\xb3,@\xe0QXa\x10\xd9-@\xdf1?\xcf]\xf0(@\xffH\tR\xfa\x11.@\xa3\x17\xd1\x1b\xf6\xcd-@\xd0\x1d\xf7\xfe`\xc4-@X\x87\xa3\x9bj\xae(@+x\xcd\xc8\xe2\x1c-@\x7f\xc7\xd0 R\xfd(@09\xdau\xd3\xcb-@87\xd2\x07\xbe\x9e(@j\xf9\xc0\xee\x8e\x13.@Dn\xc4\xb5a,)@\x8e\xdf\xdf\xd9*_-@\xdfN\x94\xd5\xce6)@L:$\xe9\xcc\xdd-@\xae\xb8\xddkj\x16.@P\x99klA\x1f)@\xc4\r\xafl\xd9!)@\x9f.\xae(\xe3\xff(@W~\xb0\xd1Z\n)@\xa7\xe5z\x08\x96\x0f)@m\xb6\xb0}E/,@\xa6\xbfW\x1f\x80!-@\xca\xf77\x0cv\r-@1W\xa6\xb5\xaa\xb5)@\xf6\x923\x0bl\x96,@\x972\x9d\x93r|,@\xb5Uiz\x87\xff,@\x9cnD\x9c\x10\xfc/@\xc5\xe6\xc3\x9ag80@\x81\x80f_\x8f\xbc-@Cr\xefJ\xdd\xd0,@\x04\xd2\xda\x87\xdbD0@;()\xd6\x13\x03+@'
p29
tp30
bg3
(g4
(I0
tp31
g6
tp32
Rp33
(I1
(I629
tp34
g13
I00
S'\xefM0\xc9\x1b\xb3S@,\x95/<\xc2\xb4S@R5\xa4\x8b\xc8\xb4S@\xbc\xc1z\x86\xc9\xc6S@\xc6-\x97i(\xd5S@\xe0^PP0\xc5S@w\xa9\x99\x9dp\xc6S@\xc0\x07M,\xdb\xc3S@Pn\x81\xa9\xd9\xc3S@\x87PF\xe1\xe7\xc5S@!\xb7\x00\x8b\x04\xadS@\xe2)\xf4\xf4\xf9\xc2S@\xdc\xea\t4y\xc5S@\xb8@\xdbr\xe9\xb7S@\xe5D\x13\xe2\xfc\xc1S@K\x1an\xa0\xf0\xc1S@\'g}\x0eC\xc0S@6\x0f\xc1\x99y\xc3S@}\xec34\xe3\xc7S@\xa6\xa3\xa2@2\xb9S@WR\x94Hd\xd3S@\xe6\r\x98\x91\x96\xb6S@\xcb\xbf\xed\x95%\xdcS@;\xf8\x1e\xc82\xb2S@\xc1\xb2p:\x13\xb9S@+\xf0|9\xd1\xc8S@\xceS\xa3?:\xb5S@a\x8f\xb5\xb2;\xb3S@],\xcb\x8a$\xb5S@\x17\x9d\x9a\x9d\xee\xcaS@Y\x19\xbfp\x18\xcbS@?\x1eP\xa2\xdc\xc8S@>\x80\x8a\t\xf1\xcaS@Sr\x07\x1c\xe9\xc7S@\x1c\xff\x85\xcb\xb1\xa9S@[\xe4\xe4\xa6n\xd6S@\xb5\x9d\xe9j\x94\xc9S@\x95\xfd\x08\xf3\xc0\xaaS@\xa9cf\xdb`\xc9S@\xe3\x00\xbd\xf4U\xcbS@GK,c\xbe\xc9S@:\xcf\x854H\xc7S@Q\x95\xb2\xa8c\xd3S@\xf7I\x1d\x80\x10\xd6S@\xbf\xc4K=>\xd6S@\xe4e\xc9\xf1\x0c\xacS@\xfa\x1fL>\xb3\xabS@\xdaJ\x18\x97S\xcbS@Y_6\xbb\xda\xc9S@\x8c\xad\xb1\xf2\x8c\xc9S@Q\x95\xb2\xa8c\xd3S@\x1ccX\xb1\x87\xcbS@\xc3\xe5\x83\xe6\x9e\xb9S@V\xef\x03\x99\xe0\xc9S@\x8di\xff\xf8\xad\xd2S@\xfev\x17\x92\xb7\xcbS@<yg\x18\x10\xcaS@\xda\xc9x\x9eB\xfaS@\x15sV\xfd\xe6\xb7S@\xca\xc4\x94\xe8F\xa3S@6\xcf{U0\xc1S@C\xed\xb7U\xd8\xd5S@\x16\xa44\xfe\xf7\xc4S@+A@\xd8\t\xd1S@@\x00\x11f_\x9eS@ \x8f\xae\xc9\x1f\xc3S@\xd4f\xe9<R\xcfS@\xda\xaf\xeb\x1d\xb0\xcaS@\xa4n\xcc\x17\x9c\xbfS@\x14z\xf8Tb\xcbS@\x16%~\x88S\xc7S@\x99\xfb\xab\x9bh\xd3S@@b\xa5\xa4\x8c\xcbS@y\x16B\xb2m\xcbS@j\x92\xd22\x7f\xcbS@\xb9~\xd8r?\xccS@\\\xc2f\xa1\xf3\xbeS@0\x90\xe4\x08\x92\xc3S@\x0c<\x03\xd4\xaa\xd0S@\x11\x1eeu\xc7\xbeS@QA\xc9\x9bw\xd2S@\xcf\xc2)\xee\x9c\xbeS@y\x84\xe5#\x10\xc8S@\xc2\x11\x8e>\x8d\xc9S@56k#-\xceS@\x00\x95\x9e\x04\x06\xcfS@\xc0\x98\xf44\x08\xd2S@^1\xc7<\xdf\xb2S@\xa4\xd5K\xe92\xcfS@\xbc\xe3Dc\xfe\xf8S@\xc3\xe5\x83\xe6\x9e\xb9S@\x1a\xb4*t\x9a\xb2S@\xc5\xc9\xa3\xfd\xda\xcdS@\xd3\x1fT\xa5\x96\xb2S@-\xb1=ub\xc4S@\x92:\x16j\x08\xc3S@%\x95\xe2\x18T\xd1S@p;\xf1\xcfE\xb7S@\xd3\xdc\xe9%0\xbdS@>+Yc\xe9\xb2S@\xec\xc4wg\x1a\xd1S@^D\xffh\x0f\xd8S@R\xca\xa4\xeb\x9e\xceS@\xc1\x9eR\x0b{\xceS@J\x89h(l\xb7S@p\x9a\xab9\x02\xc7S@\x0c\xd281v\xd2S@\x0c\x91\x15\xb4v\xc4S@\xb6\x8f\xecn\xe7\xc4S@\xf8\xe2]\xd9.\xccS@\xbc\xc1\x01,\xfd\xb7S@{a\xec;\x8f\xd2S@\xb9\xdc\x9b\x90\x0f\xadS@`Ui:]\xd6S@b\x914?\x0e\xc1S@Li\x85\x8a\xbd\xafS@\x8c\x93\x1d\x96,\xdbS@\x15\x135\x81\xe1\xa2S@Iw\x1d*\xc2\xc8S@X\x8e\x95\x8eX\xadS@\xfe\xc4\xe0\xb9\x95\xa9S@\xac\xe7\x90\x14\xa2\xcfS@f`\x95\xa4/\xd4S@C<k\xc1s\xb2S@\xd24\xd1\xc2!\xbaS@\x14#\r\x1a\xf8\xdbS@o\x97\x94o\x91\xbaS@\xc4\xe4\xc19r\xc9S@aX\x928Z\xbdS@NN|~k\xd6S@\x05\xc2\xd4\xb8\x19\xb3S@\xb4\x85+\n\xd6\xd3S@\xbf\x15t\x82E\xd4S@\x0c\x9d^\xdf\xe3\xb2S@\xe0\xe8\x10\xa7\x19\xd6S@\xf5jO48\xcfS@\x034\xb2\\]\xb7S@\x0e\xaf\xd6T\x18\xadS@\x08\xd5\xee\x1d\x8f\xb7S@p\xa1\xceNO\xadS@\x98o\xa0\xef\x1c\xceS@\xb2\x80\xe3\xac\x8d\xcbS@\xe1\xc3\xbe\xcb\xd8\xcdS@\xf1\x96\x11\xdd\x85\xb7S@{\x9a\x8b\xb7\x84\xbfS@*\xbc3\x15%\xd4S@\x89y\x7f\xc9\x8f\xb2S@\xf3L\xe5rb\xc8S@/\x15\xf5\xbfc\xd3S@\x06I\xeci\xb7\xcaS@t*+\xa3\xf3\xd2S@\xb0f\xa0\xdaO\xbbS@\xb3\'\xf6\x05\x9c\xbfS@\x7f\xf7}#\xe9\xc4S@(n\x88\xbb\xd5\xbcS@\xe0v\xb6;\x19\xcaS@o\xc7\x97\x9f1\xcaS@\t\x1a\x9f\xc1N\xc5S@[ \x16\xcb\n\xcaS@\x1f\x10\x94\xa2\x17\xd2S@~\x85\xf2!\xb0\xcbS@\xd5\xdb\x7f\x9a\xde\xc9S@\xda\xa1M\x03\x9e\xbfS@\x17$\x1a\x90\xd7\xc9S@G"\xe0\x94Z\xbbS@X\n}\xffY\xc9S@\x92(E\xb9@\xb7S@@\x8a\xc9,\xbc\xc9S@\xad\xd1P\x1by\xd3S@\xe3\x05\x18\x12\xea\xcaS@\xe6\xf0\xd7\xec\xf5\xdbS@:aGu\xb8\xb7S@_\xa2GS\xed\xc8S@x\xd9{Y\xf6\xcaS@\x7f\xa6\xd4\xb30\xb2S@\x11\x0b\xe78\xf5\xcaS@]uR\x1c\xc1\xc8S@\x99M\xd5v\xd9\xc8S@U\xc3A\xee1\xcbS@>\xea,G\x04\xa9S@\x9f\xfa\x8c-\xec\xcaS@\x9f\xfa\x8c-\xec\xcaS@\x8e\\2&i\xb7S@\xbd\xc2\xc2\x91\xa6\xb6S@\xf2\xa4\x0b\xa0\xe7\xc7S@)\\\xa7\xa9i\xc6S@\xa0\x81\xcf\x82u\xc7S@\xa0\x81\xcf\x82u\xc7S@\xfc\xed\xeck\xa6\xc9S@\x95\xceLu\xde\xb3S@\xd8\xc3\xf4\x05s\xb7S@\x86\x88\xf3\xf6S\xc0S@\xa0\xaa\xb4\x9e\x89\xb3S@\xcd\xc1t\xd9\x9e\xbeS@\xfc\xed\xeck\xa6\xc9S@\r\x1b5\xda\xa5\xd0S@\xc9\xecPi6\xc5S@\x17\xb8\x97\xe4\xf1\xc4S@\t]\xca\xb7.\xc8S@$\x07\xaf\xc2\x1b\xc8S@\xc0w|\xbc[\xd2S@\xd4\x06\xcf\xce\xa8\xa7S@\xd7t\x1a[\xfb\xb9S@#c\x07&\xe8\xb9S@\xc95\xd8w\n\xc4S@\xa1v\xfa\xf5\xcc\xc6S@\xdf\xb7l\xb7\xe9\xc3S@/-\x8dfu\xaaS@zgwT\x90\xc2S@*\x9e\x13N\x95\xa9S@\xe8W\xaaN2\xc4S@\x87PF\xe1\xe7\xc5S@\x9fa\xdd\xe5\x0b\xacS@#O_\x1e>\xbaS@\xaav\xc2\xe1\xf5\xc1S@\xa4>\x84\xee:\xa3S@j\xf0w\xd4\xa3\xd1S@\xad\xc0\xb07\xff\xc2S@\x14\xa7O<u\xc3S@\x08\xfa\xf0L\xb3\xabS@d|L3;\xa3S@\x11R\xddcY\xd1S@\xe5D\x13\xe2\xfc\xc1S@U\x0e\xe38\xde\xc2S@6\xce)\x9a\xa6\xd1S@\xba\xff\xb5\x8ft\xd2S@\xcc~C:\xc7\xbbS@o\xb6\xee@\x1d\xbcS@XAo\x1b\xfe\xc6S@y:\xd4\x1e\x9d\xbbS@-\xbe\xe9RV\xbeS@\xa7\xf1\xb5z\xcf\xbbS@\xc0\x19\xf9N\x94\xaaS@\xbc\xa3\xcbI\x8c\xcfS@\x98\x17!\x9a\xc4\xd1S@`X\x93\x14\xd6\xb6S@\xc4\x84\x8b\xd9"\xd2S@\x82\x85\xc5\x14\xcf\xcbS@i&\xa4xf\xcbS@)\x133\x1c\xe9\xc7S@\xa3\xff\x9f\xda}\xd2S@\xf3oY[\xe0\xc7S@V#\xdb\x9f\xed\xc2S@w\xca\xbe\x84\xc2\xcaS@o\xb9\xe4L\x91\xd2S@\xe8\xe0\xfbm\xa3\xa8S@\xbaB\xceQ\xf0\xc6S@j\x03\xde\xcd\xdd\xc7S@I\xf5j\x9f\x19\xc1S@\xdf\xd8==$\xc7S@\x8e\\\xa8\x95\xcb\xb3S@\xd0Ytf\x92\xd2S@{V*\xe5A\xd2S@\r\xbb_\x10\xd3\xc9S@\x939\x9a\xe5\xbe\xbbS@l\xc7\xd5U\xe0\xc7S@\xdb\xdb\x91Aq\xc0S@q<l\x8b\xcd\xbbS@\x08\x1b\xb0\xdd\xcf\xd3S@\xc2\xf0\xc4O\xc8\xc9S@%d\xae?\x17\x97S@\xe58\xb3\xa24\xb3S@Q\xf1\x97\x98c\xc8S@\x15l\xb2\x8c\xfc\xd2S@\xe5\xf9n{\xf8\xb6S@\xa9f\xc9\x9d\x17\xc2S@eo\xae89\xccS@\xec\xb2\x06\x9aU\xbbS@\x11\xd0\xdfY\xc2\xc1S@\x1d)\x06j\xf4\xc1S@X\xd8\x98\xec`\xd3S@\xe7\x10\x00\x97\x1d\xcfS@;\xea~\r7\xb2S@q\xb4\xd8\x05\x17\xc4S@~\xe6K\xc6\xe7\xd2S@\x17\x9bhTh\xd2S@\x9b\xbf\xf4X\x9c\xbeS@\xf9\r\x05\xd0d\xbeS@_\xeaz\xe2K\xc1S@\xdf\xe3\xaf\x02\\\xc1S@\x14c\t\x9c\xf6\xcaS@S&\x8eRO\xd2S@\xb4\xf6%\x93\xf0\xc0S@-\x84\x04\xa7S\xc3S@9\xa39|\xbf\xc8S@\xc8%J\xc5\xce\xd1S@";\xd9w\x05\xa8S@\xa3kG\xf2\xa6\xd1S@L\xa8\xe1D}\xcbS@\xb7,#\xe2\xb6\xd1S@\xd5`\xfd\x98U\xd1S@\x8da\xaaM\xc2\xc2S@:\x85\xd7P\x9f\xc4S@\x91= \x05\x8f\xd1S@bMV\x11#\xd2S@\xb1=\x876"\xabS@\xa5Km\xac\x82\xb3S@p\xe6~\xa8\x8c\xc1S@U@\x99\xd1,\xb8S@3YZ\xd4O\xc2S@Gb\xc6\x14 \xb7S@\x8b\xd5\x8c]\xbd\xceS@\xb54_\x95\xef\xc7S@jy\xaeO\xf7\xc1S@\x97\xc13\xf1\xeb\xb2S@\x08\xc6\x10\xd5\x1e\xb3S@\xfd\n\xe8\x1aC\xbeS@\xceR\x81\xce\xdd\xb6S@Lq\x80\xe7\xe0\xc2S@\xee\xc3\xba\rB\xc6S@H\xe8\xdb\x9b\xe9\xcaS@\xa6\xf9\r\x9f\xc6\xbcS@s\xe7\xbd\x02\x9e\xc0S@\xbb\xcb\xe1\x1a\xe6\xceS@?\xce\x03qt\xc7S@\xda;\xba\xea\xac\xbeS@r\x13\xa2\xcf\x00\xc9S@\xa4\x91_\xd0w\xc3S@NT\xabt\x00\xc3S@\x94=\x8e5\x8a\xb2S@\xbb\xf0\xe8m\x0e\xacS@ZD9\x8c&\xcbS@\xe7c\xde\xdc\x02\xb2S@Pn\n\xe5j\xb7S@\xc0\xc0\xae\x99v\xb2S@7\xca\xc1\xd6\xcd\xc8S@\xbcTF\xc2C\xa3S@`\xe3\x07n\xf8\xceS@\xd2)4\xc1\xed\xcaS@\xf5+\x18"\x1c\xcfS@\xdb\xa6\xf3\x02\x99\xc9S@\x8f\xa9\x19\xf6~\xb9S@\xabP\x0ek^\xbfS@3\xacu e\xc9S@\x19\x05\x9cW\xbe\xaaS@\xf6\xb4\xda\xea^\xcbS@\n/s\x9d\x1c\xcbS@\xde\x17^\xb7K\xbdS@-_\x8a\xb9%\xc7S@\x03\x0e\xcf\x1e_\xc9S@\x80^6\xa3,\xbdS@z{\xc5\xd2R\xcbS@{\x96#\x11\xf0\xc6S@\xb4\x1e\xa5\x0b\x82\xaaS@^\xb9\x8fo\xf8\xc5S@\x86\xd3\xa5\xef\xd1\xc3S@c})/\x0f\xf9S@"1K\x1c.\xaaS@\r)\x1c\xe4\xad\xcbS@\xe89G\x129\xc5S@VZ\x1d\xaf\x08\xc5S@zgwT\x90\xc2S@*\xbf$t\xe9\xc4S@\xb1\x946n\x1e\xcaS@y\xa7s:\xc5\xc6S@\xd7\x93\xa3\x97\xf4\xc4S@9i\xec\x05[\xadS@.\x0f/7\x00\xb6S@B\x04\xbda=\xceS@m\x80<\xa8\xae\xcaS@\xb5\xb0\x0c\xd9s\xcbS@\x87\xbee\xd8i\xcbS@\x0b.\xfa\x1d\x1d\xc9S@{&\x07>\xe6\xc6S@\xde\x8e@f\x0e\xacS@\xa4\x1e\xce\xab\xda\xd3S@\xa7\x11H\xb8I\xc7S@\x00k\x8d\xc9\n\xaaS@vW\\\xcd\xc8\xc4S@}{tV\x7f\xa9S@6\xd8\x13\xcf\xfd\xbbS@X\xc0\x91\xd0h\xadS@Pn\n\xe5j\xb7S@P\xe036\n\xd3S@C\xe6\xd4\xf5\x04\xc2S@&"\xf2X\x08\xd3S@\xd0\xa70\xd7O\xc9S@ \x90\xb5\x90\x13\xc8S@N\x91@)\xb2\xaaS@h6\x95\x11\xd1\xd2S@\xb0\xd02\x809\xc1S@\xe3b\x1bQ\x05\xbfS@\xd3\xc4\xde\xd4f\xc0S@Lh\nNP\xc1S@\xdex\xcb\xcbr\xaaS@\x8e/\x8a\x00I\xc1S@\xfb\xf0.\x99\xf3\xb1S@ \x7f\',\xbe\xc5S@#\xfaR\xf9}\xbaS@\xc7\xb9k\xa6\xb7\xd2S@O\xe2\x80;\x1a\xb3S@\xce\xee\xa8\xffc\xb7S@\xc1\x0c\x8fs \xc3S@\xe6t\xa3,\x0b\xb6S@3\x0eI\x1a\xe9\xc9S@\xb4v\xed\xe0a\xd1S@\xf0\xea$\x81\xfe\xc3S@\x96?\xe8\x87\xfd\xd0S@\x16\xa5\xfeS#\xd2S@\x12`ROr\xc0S@\tc\x0b#d\x81S@\xfd\xf42\xbdz\xd2S@E\xca\x9f/\x99\xd0S@Z\xf0L}\x0e\xd2S@\xd4\x93\x843"\xb3S@\x8e/\x8a\x00I\xc1S@\xb5\xed\xa4\xcb\x96\xd2S@\xc5\x1c\xcc\xc4\x85\xb5S@7\xc2\x10\x9a\x83\xb3S@\x1e+\xd4A\x96\xb1S@\x89$\xf9;B\xb4S@\x94\x9b\xce\x16K\xc2S@\x82\x05I\xf6\x1f\xadS@\xda\xd2\x87\x1a\x06\xd8S@\x8a~\xeb\xbb\xf7\xb6S@g\x9bH\xea\xb0\xb9S@7\xd6\xbb\x93\x8b\xceS@\xf2\x15\xc2\x12\x01\xc7S@\xc0\'\x04q\xa1\xb6S@\x11\xe2\xba\x00F\xcfS@S\xa6\x1b\xd3\xeb\xceS@\x8a2\xd3\xe4\xce\xa7S@\x90d%f\x92\xb3S@\x16\xf3&\x8bw\xb2S@\x97\xd9\xe2\xe7X\xc0S@;p{Z\x0c\xb9S@N\x8f\xfdp\xe2\xb6S@T\x0c\xde\x86\xf5\xc7S@b\xf1\x19\x1c!\xbbS@\xcc=\xe5\xfa\x87\xc7S@\x1f\x8cM \x11\xd0S@Z\x11\xba*V\xc6S@@vkJ\x08\xa8S@_]4\xcf\xfb\xcaS@\xaf\xd6\xf4\xc5\xed\xc8S@\x19\x16\xf9k\xfd\xcaS@\x9c\xc2\xe9\xe9\xa1\xc9S@=\xd6\xb6\x05\xb8\xc1S@\x05\xd3)\xee\x03\xc7S@^{\xb7\xfa(\xcbS@\xae\xac\xd2\xc0)\xb8S@aA\x0f\x87\x02\xc5S@\xb1m\x18\x01\xf2\xa8S@\x866\x0f\x11\xfa\xc1S@\x0ec\xde\\e\xc9S@\x97\x9c^\xdb\xfe\xc1S@_Lz"\x96\xc2S@\xc8|\xa3\x82\xc0\xbbS@XL\xe8nc\xcbS@\xea\xa4\x98Uv\xb9S@m\xfdO\x12\x04\xc3S@\xf1\xb9\xb6c\x91\xb9S@\xb8\xee\xf0\x18\xe0\xb8S@\x83\xe7MRb\xcbS@x\x1f\x85\x97:\xc5S@\xfe\xdc\x8e\xfd:\xc3S@\x89}\xc5k\x9c\xcaS@\x8bS\xaf\xdb\xee\xc5S@\x99-\x0b\xb9\x19\xc4S@\xd6\x80\xd6mf\xcbS@\xa7\xd7\x86S{\x9cS@\xde\xbf+V7\xcaS@x"\xcd|\xf1\xbcS@\x12M\xf6\xa8\x0f\xcbS@\x0e\x8d\x18\xf5\x18\xc3S@4\x130\xbeT\xc0S@aWV]\xe6\xc6S@j;v\\~\xc5S@\xfc\xcce\xf6m\xc1S@\x08\x1d\x17\xca\xce\xc1S@\x92\xcb|\x13\x19\xc8S@3\xbd\xc4\xc0\x82\xd2S@$v\x1f\x83\xcd\xd2S@\xf4\xa5\x92\x89M\xc6S@+\x15\x96O>\xc1S@\x9f\xf6\xe0\xc5\xa0\xc2S@M:\x90m\xe0\xd2S@\xd3\xc4\xde\xd4f\xc0S@\xd8E\xf5]o\xc1S@\xc3\x11\xca\xdd?\x92S@\x91\x11\xb6\x9b\xec\xa9S@\xa7\xabK\x01\x81\xc0S@?\x05\x06\xdb9\xc1S@,\xce\xde\xb4b\xc0S@\xdd\xd3\xacD\xed\xc0S@RL#\xafI\xc3S@$\xb3\xb0\xd8y\xd2S@\xa4\xc7Z\xac\x8b\xa9S@v\xd2[\xfcw\xd1S@\x81\x89\x1f\xfaM\xadS@\xc3\xf8\x90W\xa5\xaaS@\x86\x00r\x91\xff\xd0S@+e\x9b\x99^\xd1S@\xda-\xe4\xfaX\xb7S@\xda8\x9a?+\xb5S@\xbe\xc0\xf9\xeb\xa7\xd0S@\xf1!\xe7\xef\x1a\xc3S@7q\t\xa4~\xc2S@\x13\xe3\x1f\x15T\xc2S@>\x02\xa7\xbc\x00\xbdS@\xbb\xcb\xec\xbc\xe7\xb2S@\x9ba\x10\xc7G\xcfS@5\xc5}\xeb\xd6\xbcS@\xe2\x0b\xf3g.\xceS@\x02W\xe0!\xa5\xb6S@\xd9\x0c\xec&\\\x85S@\xa5\x0f\x01-\xe9\xbfS@\xb41\xfd\x0fz\xcbS@M\xde\x10\x0c\x95\xcaS@\x8b\x11\xd7\x9c\x10\xc2S@7N\xb1(\xe3\xbbS@\r\xb2\xab!\x1d\xcaS@yz\x99\xb1R\xcaS@Eh\xc0\\T\xbcS@i\xa0\xf3\xed\x0c\xc3S@|\x80z\xc3\xcb\xa9S@|2\xbc\x0f\xe4\xc9S@\x88?L\x17\xa5\xcaS@\xd7\x8d\x10\xe9\xfd\xc3S@\xe2\xda\x0f\x04[\xb9S@@\xf7\x89\x199\xc3S@I*\xd6\x15[\xc3S@\xb6(\x85\x92\x19\xb9S@|\xc9\x84\x02\xf9\xb6S@\x03\xa6\xdc\x13\x02\xc8S@(qR\x1d\x0b\xaaS@R\x96\xd96\x04\xc5S@\xc7\x0c\xd3\xe6\xf5\xc7S@\x91\x8aT\x04\x9e\xc7S@>\x02H>\x83\xb7S@\x8cdE\xf4Y\xc6S@\xfe\xa2\xcbH\x07\xc8S@NMx\x9f\x8a\xb7S@\xa4\xc7\xf9#\xe5\xc3S@\xdf\xec\x05\xb7[\xceS@\xa6\xc2\xa3\x01\xcb\xb9S@@\xf7\x89\x199\xc3S@>\xd5G$\xab\xb9S@8\xb6\x9b\xe6\xef\xb1S@$\xba\xceG;\xbfS@\xba\xfd\x8a\x94\xf3\xcaS@\xda\x15\xe7\xea>\xc3S@\x18\x8a\xe6\xf5\xa0\xd2S@B\x8bk)]\xc1S@\xf1\x9e;4\xa7\xc2S@\xe57w\x8e\xe8\xb9S@\x7f\x0ft\xd2X\xc2S@Q7\xacK\n\xb3S@$Y\xa3~p\xc2S@2p}\x8e\xac\xbbS@Q7\xacK\n\xb3S@\x9a\xfd".g\xceS@\x19\xd7_\xa8\x1c\xc3S@K\xfeS\xeb\xab\xc0S@\x91\x0bM\x9b\x93\xb9S@\x8c\xc0\x10\xb8\xe4\xb8S@L\xbe\x02f\x0b\xbaS@\xc5q=\xc7\x9c\xc3S@{\x06\xf0\x12\x04\xc8S@O\xf7ze\x85\xc8S@\x95\xb3\xe3\x1f$\xb9S@\x1e\x12\\\xc5\xe3\xc8S@\r\xc7u@\x99\xc9S@\x05F\xe26\x02\xcbS@^\xc6r\x91t\xc9S@f\xaa\xcf\x11\xc5\xc9S@\xb9\xd62\xc4`\xccS@\xfd\xdf"\x91|\xcbS@2\xb6\xb2\xeb\x8a\xb3S@\xb1\xcc\x14\x03I\xb3S@\xdbP\xa2L\x00\xcfS@!\x9e\xd3\x05\xba\xb7S@\x1a\x1d\x1f\x8d!\xcaS@cqTb\xf1\xbaS@<-\xa7\xf2\xa1\xaeS@\xa1I\x1dTZ\xc4S@o\x85-\x04\x15\xf9S@\xd0&\x0f\xca\x01\xc4S@)\xf5\x8d\x0e\x8a\xcaS@\xf1\x84\xcb\xfa\xe6\xd2S@I\x89\xfb\xc4R\xc3S@y\xc4`VE\xb7S@(N\x85h]\xbeS@|\xea\x1a|\x0e\xc3S@\x90\x8fc\xc8\x7f\xb6S@\r+=\x15\xde\xc3S@Bn"sP\xc2S@\xcei\xe3[\xcd\xaeS@\xc9\xdc\xa5\xfb\x05\xc8S@%^\x1f\xa3=\xc3S@\ruQP\xae\xb6S@b\xfca2U\xc1S@^\xa8\xfcy\xf3\xbdS@q[\x8e\xfa\xf8\xc0S@J.\xa2\xc6`\xc2S@0\xd2I\x116\xbdS@.)I\xe2$\xcfS@\xcd\x91\xee2\xff\xbbS@\x19\t$\x04o\xccS@J\xdb\x81\xa3)\xbdS@\x86\xc4\xc4\xe9m\xcfS@\xc9 RH\xae\xbeS@\xb9\xb7\x0e\x92^\xccS@\x14\xbe\x93\xc5\x0f\xbaS@\xd8q\x1fZ\xd4\xccS@\x03\x11\xa6\x8b\xa6\xb8S@t\xd4O\x93\x97\xcaS@5\xd5\xc8K\xfe\xbaS@T8\x0b\x98)\xcaS@\xe2\xd9\xa3\xde\x8f\xb8S@\xa6\xc6z\x92X\xb7S@\x16O\xabO\xf8\xc9S@\xb0x\x02\xe1y\xc9S@\xa7\xf7\xc0d\xb6\xc9S@X\x0f\x88B\xf9\xc8S@\x14\xa7d\xaa\x9a\xc8S@oGs\x1e\xb4\xb3S@\x90\x880_\xbd\xb6S@\xb3\x96lq\xff\xb6S@\xdd\xfd\x87B\x92\xc3S@\x0ci\xe08\xff\xc3S@\xd0&\x0f\xca\x01\xc4S@P\xd8V\xbd \xc1S@\x17\xd6e#\x93\xb2S@\x8d\xcdC\xda\xb7\xaeS@\xa1\x87\x12L\x85\xb8S@3\x81@k\x1b\xc3S@\xd5\xd3\xc2\xbdW\xb3S@~\x8b\x88\xca>\xb3S@'
p35
tp36
btp37
a.
