# Supplementary material for: Sea ice drift data for Fram Strait derived from a feature-tracking algorithm applied on Sentinel-1 SAR imagery
Source: Data Brief. 2018 Apr 19;18:1410–5. doi: 10.1016/j.dib.2018.04.034 (PMC5999601; doi:10.1016/j.dib.2018.04.034)
Supplement: Supplementary file 2 — Supplementary material [file mmc2.zip › fs_s1a_data/HH_filter200vec/FramStrait_HH_20141127T084238_20141128T074527.dat]

(lp0
S'S1A_EW_GRDM_1SDH_20141127T084238_20141127T084338_003465_0040F0_A46B.zip'
p1
aS'S1A_EW_GRDM_1SDH_20141128T074527_20141128T074627_003479_004147_1635.zip'
p2
a(cnumpy.core.multiarray
_reconstruct
p3
(cnumpy
ndarray
p4
(I0
tp5
S'b'
p6
tp7
Rp8
(I1
(I391
tp9
cnumpy
dtype
p10
(S'f8'
p11
I0
I1
tp12
Rp13
(I3
S'<'
p14
NNNI-1
I-1
I0
tp15
bI00
S'd\x01\xa9I\xe0\xf0&\xc0\x81qmW\x1cE.\xc0\x18fo\xec\x8b\x92\'\xc0\xa2-1\xb2\t\x94,\xc0\xcex! \xc1\x97,\xc01D\x8b\xea;e+\xc0f\xa8d(s\xce,\xc0D\x12\x04]; +\xc0\xa6\xf5(j\x13\x17-\xc0X\xa6\xe5\xae\xea\x91&\xc0`\xf6G\xa6\xbf\xf8*\xc0;\x8a\xfa\xf3\'\x0f+\xc0w\x16\x83\xd5\x973%\xc0)=\x9f\x89]\x10+\xc0!\xaf~\xfaH0%\xc09\x91Tdj\xb1\'\xc0\xe8\x1d\xbeQ(\xd5*\xc0\x9c\xb1\x86\xe8\x0b2(\xc0\xca\xa5\x04\xc8h\xbd-\xc0D\x83\xcf\xba\x01\x8a+\xc0\x988\xdbm\x04\x9a$\xc0W\xbbT\xb40L*\xc0\xa6OB\xf9\xef\x9a-\xc0\x13%\x83\xe9\xbd\x04%\xc0\xc8\xef\xaeVGz)\xc0A\x04\xb8\xd8\x13\xc9+\xc0\xa0\'}\x8dq:(\xc0c\x87EU\x7f\xf5\'\xc0r-v\x00\xc4,)\xc0\x15\x1bo\xc4\x88\xbe\'\xc0=qA\xf6\x91\x90)\xc0L\xc0\xc4^\xfa\x0e+\xc0\xe72*\xbbM\xad*\xc0\xfd\xfbjD\x1cI)\xc06\x1cm\xa9\x0b\xa0\'\xc0\xfc\xd7\xfd\xa6\x1d\x08*\xc0c\x8b\x19\x029\xc5-\xc0\x8c\x80\x06\xea\xa8\xb9,\xc0\xed\x82\x91}\x08f(\xc0\xb4\x0f@\x97\xb2\x8e,\xc0\x14\x8a\x88\xa8`J&\xc0p\xd1\xcc\x96\x96\xc3)\xc0\x8f\xc6\xdd\xaf \x07)\xc0V\xef\xbd\x15W\xa0%\xc0\x9d\x82\xf5{\x16\xe7&\xc0X-\xd8\xe7O\xe0.\xc0\x96\x7f>\xfe[\xa4+\xc0\x08\xb5}1\x95\x86$\xc0\xe09\x11\x1f\xfc\xc2-\xc0_$\x0e\xeb\x16\x00*\xc0\xd8Cm\x12`\xd3\'\xc0D\xbe\xd1Xz\xaf\'\xc0\x03\xe9\xf5\xaaQ\xc6*\xc0\xb4\xcb\x1e\x89i\x93.\xc0~\x92\xd620\x86\'\xc0\x94\xeb\xdc\x03\xd3\xac*\xc0}f\x01l\xdfh.\xc0&\x80\xc7\x1c>\n&\xc0P\x181\x9f\x92\x1a*\xc0C\x8c\xf4\x13\xf0S*\xc0\x0c\x94\xec\xff\xeec)\xc0\xc0\xe5\xa7o"\t*\xc0\xaf\x86\xdeZ%\x8e)\xc0\x83\xab\xd8\x00;L/\xc0j\xa8W\x1f\xf5\xa8(\xc0eU\xf2\xabA\x05-\xc0\xdc\xff(\xf7\xafZ)\xc0\x86\xf0/\x04;\xb1)\xc0\xdfq\xfb\xe4,\xc7,\xc0\x13\x9e\xef\x96t\x05/\xc0\xa4\xe3\x9c\xbe\x9c\xd5,\xc0\xc9:l\x12\x1f\x07-\xc0\xa6\xe9\xb7\xb2\xaca+\xc0zn\xd3\x19l`)\xc0)Q9*\x1f*+\xc0\x1eL^r\xdf[,\xc0\xccJ\x92)\xbc\x85$\xc0S\xd7 \xa2\xdf\x8f.\xc0L\xfedZ\xbd\r+\xc0\xf4\x04\xe1M)\x18)\xc0\xf7e\x16\x90\xc7\xcc*\xc0V\x8e\xd7\xbc\x9d\xa6*\xc0\xfa\x9cY\xdc\x13\x1d\'\xc0U\x84\xb8\x8a\xa5\xf5\'\xc0\x96dr\xe0\xd5\xac\'\xc0\xdf\xa4,o\xafT+\xc0\x97\xb3%-qA%\xc0$\xb8\xe7\tq\xb0\'\xc0W\x98\xe5\xcd\x1c\x90\'\xc01K\xe6\xbb?$\'\xc0?\xd2E\xa6\xa7\xf3&\xc0\xe1\xcd\xdc\x10k\xdc*\xc0\x06`z\xd5\x11p-\xc0~0\x81\xc3n\x97,\xc0\xea\xfe\xf7yH\xdc\'\xc0\xf7\xb9\x84f\xa2\xf7,\xc0\xdba\xcbE\xb3\xfb(\xc0\xd1\xd3\xfc\xaf\xe5\x06)\xc0J\x9b\xfd\xfa\xa6%%\xc0*D\x8c\x1f`{)\xc0j\xa3\xeb\xa8\x98#+\xc0@\x06\xcb\x1e=}$\xc0N\x97x\x00\xc5\x88$\xc0\ny\xe8\xa3\x86p-\xc0\xfa\xd32Y\xe7\x830\xc0Dy\x8e\xb9\xe1S)\xc0\xc3/\xc1:_\xcf\'\xc0;<\x85\xd6wu)\xc0\xde\x0e#\x905\xe1.\xc0U\xc2`\xb9\x84\x91,\xc0\xdc\xc5L\xae[?&\xc0B|E\xd5/~)\xc0\xfd\x16J\xe0p{*\xc0\x98.\x87\x9fU2*\xc0\xb3c@q\xe3s&\xc0\xcf4Y\xfd\xed\xdc,\xc0\x0c=\xcb\x03)\x04)\xc0\xcb\xd8\x92\xb5\x86o-\xc0\xe3\xb3-$\x93h-\xc0\xc8\x16\x13&g\xa5.\xc0\xaa]Q9\xea|(\xc0\xe7\xc7\xd2\xff\xc9\xa2.\xc0\xf1\xdcx\xab\x80\x1c(\xc0|\xc2\x989\x80\xe8/\xc0\xbbJ\xe6Ki#(\xc0U\x99YU\x1c\x04-\xc0R1;\x8f\xac\x1d*\xc0W6\xa7\xff\xb2i*\xc0\xb4\x9a\xec\xe49\x8e\'\xc0B\x11\x99\x073\xe8&\xc0\xbe\xc9`\x8a\x8b\xae\'\xc0\x0c0\x97\xe2\xbd\xd4*\xc0\xe5\xe5\xb7kc1+\xc0\x96am|`\x9e,\xc0\xb8=5Ht\xea&\xc0\x81_l\xc7\x14\r+\xc0f\xa6f:)&)\xc0d\x94\x8d\x1aO\xbd,\xc0\x86^\x86\x9aqh(\xc0@e\xb0-\x94\xab)\xc0\xdd\x1f\x88:\x87\x7f%\xc0\x9b\xb0s\xe5*\xd9&\xc0\xda)\xb4\x14\xd2C)\xc0\n7D\xb7\xdf\xc7,\xc0\xbaI\xf5z\x11\x91&\xc0\xa2 w\x19\xf4\xd3*\xc0!\x02\x88\x80\x83k)\xc0\xba\xe4\xea\x14a\xb1)\xc0*)cp\x13\x9c/\xc0\x1c\xf7C\xcd\xaa\xa6)\xc0\xeaE\xaf\xd0mw)\xc09\xcc\x86\xce\xa7\x19*\xc0\xcc\xf9^\xbax\xa3*\xc0\xc8\x18re\xa3\xf1,\xc0\x1e&\xf5s<\x84)\xc0\x83\x86E\xd8\x85\xd2,\xc0\xb2\xd0Ja\xe6z)\xc0\xa8%f*^\x05-\xc0@\xd8\xadJO\x00%\xc0\x85\x97\x1c)Rb+\xc0\xadt\xb7\xa7\x1f\xe0$\xc0\x19X\x15\x90\xaf\x91\'\xc0\xaa#\x86\xcd7j)\xc0\x97\xa9\xfb\x13\xa0\xe0.\xc0!\xeb\xfaPx\xb3(\xc0\xf0*\xfb\xc7\xd8Q$\xc0 \xdemv&\x0f+\xc0\x08\x11\xe7\x96\x93\x07*\xc0F\xaf\xb6\xe6\x98\x85\'\xc0\x81\xde\x1cJ+\x91)\xc0|f\xa50\xb2\xda&\xc0\xa6\xf8\x7f&h\xe9$\xc0O\x1f\xd6 g\xb1#\xc0\x1cy\xb8+\xd5\xaa)\xc0\xf1\x01\xec\xe3\r\x94.\xc0\xc27g\x8a\xea^-\xc0N\xc8T\xb6\x82\xa0.\xc0\x8c\xca\xe6\xe7D\xe9&\xc0c\x17\x1e>\xd8\x9a)\xc0Y(\xd1\x13\xa0\xf6,\xc00\x87\x0e\xc9\x83\x0e&\xc0Q\xc2?\xfa\x8b*&\xc0T\xa8\xec\x0f\x0e\x97,\xc0\xa9\x9a\xf4F,\xd2*\xc0e\x80q\xc5+\xe4*\xc0\xe4\x9eu\r\xc1\x81&\xc0/\xc4})p\xa8)\xc0!\x17\xf43\x94\xab)\xc0\xed\xbadV\xa3\x84)\xc0T\xbe}\xee\x9d\xe6*\xc0\xbd~Nn\xdb\xc4,\xc0_\x99\x97\x82\x0eg(\xc0b\x86a\xdc\xef%)\xc0p\x9eO~\x1d\x92)\xc0\xa0\xbc\x8e_\xf4\xe5*\xc0\x07\xd9\x8aG\xaar\'\xc0=\x1e;J\xc7W&\xc0\xca\xf0\xd7^\xd0\n+\xc0\xff\x8c\xd7\xda\xf6\xdf*\xc0\xc7I\x8c\xea]((\xc0\xe9IxaS.+\xc0A\xe6ZJ\xa8\xcf*\xc0t\x82q\xc71\x88\'\xc0T\rr5I\x86\'\xc0\xf3\\\x933\x8b\xaa\'\xc0\x08h\x82\x1f\x96!(\xc0\xb1\xe3\x14\x8a\x88\x1d*\xc0)\x04\xd1u\xb4\x8a\'\xc0\xc7R\xd9\xe1\xc6\xdc.\xc0\x03\xd4\xc7T\x11\xcb-\xc0iN\x1e\xa3\xe7\x89\'\xc0\x86\xa3=P\xfct&\xc0\x1c\x80\x1f\xcfK\xf0\'\xc0\x17\xb7|\xd1\xc2\x87%\xc0G\xc7\x11\xd0\x85{)\xc0\x93R\x01\xa7\xf6L,\xc0{\x9e\xa2\x83\x9b\xba,\xc0\x97Qo\x1cQ\xdc+\xc0\x17`e\xcd\xb0M#\xc0\x14\xce\xa8\x00\xd2j)\xc0\x86\x1e\xab\x97\xb3A&\xc0\xb9\x05{\x91n\x1e(\xc0t\xd2\x0bd\xa6\x0c\'\xc0T\xda\xde)\x90\xe6&\xc0\xe0\x12\x00xq;,\xc0\xf9(\x9d\x03:\xf0,\xc0;\x99\xaa^\xe5U\'\xc0\xccS\xce\x1ca\xb0\'\xc0\x16\xa2s\x11)\x12)\xc0\xb0`R,\xa7\xc1*\xc0\x90\xbfl.\xd7\xdc*\xc0(z!\x9a\xcd\xd2)\xc0?6\xd3-\x84\xad)\xc0\x0ek\x9fv\xf7{)\xc0\xf2,\xe2\x10\xc9\xb8\'\xc0\x83gQ\x11\xa1)+\xc0j\x07\xc7_\x99\xbb,\xc0\xfc\xe0M\xffi\x9f\'\xc0t\x84\xd2\xee\x1b\xfe$\xc0\xe9ni\x8d\x1f\x8f.\xc0\xcf\xf6\xa9\rWR$\xc0\x82\xdb\x18\xf5e\xb8(\xc0\xb3D\xd8\xd7B\x97)\xc0\xc5\x0b\x01\x90\xb2\xe4,\xc0b$W\xe6\x8b\xe3&\xc0(\xb7\x19\x81"_\'\xc0\x7f\xe2\xa7x\xb4W,\xc00I\xb9n\x89\x9f\'\xc0"\xae\xdc\xb6.\xa0)\xc0\x04\x1a\xddp\x93\xc7#\xc0Rp\x95\x1b\xe9\x9a,\xc0h\'\xa3\x82+\xb2-\xc0\xa6/$\x17\xb9\xc8-\xc0\xf0m\xad\xf0\xce\xe0.\xc0\x84\x98&GL\xfe)\xc0-\xabyTL\xc9,\xc0\xadA\rB^\xa2+\xc0\xe0\x12\xb1\xe5\xed\x81.\xc0\x0e\xb2\xbb\xdc1\x88\'\xc0\x92\xb3\x9c\xaf\x19\xed)\xc0*\xdf\x81\x8b+\x8c\'\xc0\x8cHeA\xde\x0b\'\xc0\xae\x0f\xc7\nA|%\xc0\x83\x97P"\x89\xaa)\xc0o\x86\xa5\x08\xd6\xfa)\xc0\x9e\xea`\xa4*($\xc0Q\xb5\xd3\x8fN\xee*\xc0\xfe,\x95\xa4\x9e\x8b*\xc0\x90Sw\xd2Tx*\xc0\xe7\x7f3\xcfB\xf9\'\xc0H\x0c\xa6\xe3\xe5h)\xc0"\xb9\xd8H\x9d\xcb.\xc0\xc5\x17\x962\x9b\xca*\xc0T\xcd\xf8\xb9\xdd\x16/\xc0\x1b\xb9\xeb\xdc6\xc9*\xc0%V\xf5\x01I\xf3*\xc0Q%\xf6\x84(A,\xc0f\x0c\x1cmy3(\xc0Nc7|#|)\xc0G\x9f_U\x1d\xd3*\xc0\xd4\xac\x7f`\x9f\xaa*\xc0H6\x19\xf7I\xb5+\xc0\x8e~\xda\xfb_\xe5*\xc0Fq(d=9%\xc0\xb3\xbe\x14\xa4\x8b\xf7,\xc0B\x80\xe6\xd8\xce\xf7"\xc0O\x91+\xa1\x81g%\xc0\xbd\x8f\xd1\x19\xb3\xde,\xc0\xc1V\x82\xa71\xb2\'\xc09\xe6\x15\xfb\xcdj.\xc0\xf3\xf4+\x90\x0f\xc4\'\xc0`\x16QE\xb5\x08/\xc0\xf6\xde\x0b\xd2\x04\xdf*\xc06\xb4\xfb\x84\n\x95$\xc0\xee\x90\xa7\xa3`\xa8\'\xc04G\x87\xc9y\xe3*\xc0\xde\xb3\x0fw\xcd\xdd*\xc0\xa0\xb2\x10e\xc7\x19-\xc0\x8d"0FP;,\xc0c\xd7E58\xde+\xc0\\\xa52i\x16\x92)\xc0\xa1\xe2\x11y\xb6\xcb)\xc0-\x0cW`\xf7\xb7*\xc0R\xe7\xda\x03{"+\xc0J5\x9a\x19\xae6.\xc0\x11/;\xf0N\x1e(\xc0\x84TR\xe5e\xa5*\xc0\x80\x03\xaa\x1f\xb0\xa0\'\xc0\x90\xddg\xc9\xdd\xef,\xc0e\xd1\x1c\xaf\xec\xaf,\xc0R\xb7\xbb\x9aF\xf6*\xc0,\x9c\xcf\\M\x01&\xc0\xbc\xc5\x99-\x86\xcb$\xc0A\xab*\x94\x0e;#\xc0\xaf\xf3\x8d\x06\x86l$\xc0\xfc\xfc!P\x13\x17.\xc0ldY>\xec\xb6*\xc0\xd0\xbf\xf0\x88E\xcc*\xc0\xd22  \x90\x97)\xc0\xa4X\xee\x96\xaa\xed*\xc0\xe3("c}\xec$\xc0DMu~\x8f\x19*\xc0\xda_\x1f\t\xc9#&\xc0\xe3\x0e\xe2\x97\xa6\n*\xc0\xe5VqUD\x0e*\xc0N\xe4\xdb\xe4\x01c)\xc0/\x9e\xa4\xc3su.\xc0\xb3k4\xe6\xd9\x11&\xc0[\xed\x9f\x15\xc5\x07*\xc0\xa9!x\xab\x1c\x88*\xc0`\x92\x9d\x16\x04\x92$\xc0\xe6\xe9\x01q\xb7C&\xc0\x08\xdck2q\x88\'\xc0r\xdc\xcc\x1f[\xb3\'\xc0\x0b\x81l=\x8c\x8b\'\xc0\xe2+\xb1\x81\x93\x85\'\xc0F\xcf\xd2K\xd5\xad\'\xc0\xc5\xdeG\xc3\xfc\xf3(\xc0\x0c\xe4#\x8f\x16\x8c\'\xc0/\x92o\x93\x19\x8d*\xc0\x17&r\x17\xd5\xfd(\xc0\x1f\xe6\xdd\xe1\xa0\x84*\xc0h\x87{u_i\'\xc0\xc3\x05[\xb4Lk,\xc0\x8cH\n\xd1^\x0e)\xc0\xdd\nS\xc5\xa0\xd9*\xc0hf\xaf=\xb8\xe3*\xc0\xbe\n|\x95\xe0\xef*\xc0/\xbf\xad!\x8d&)\xc0\x9a\x9f\xc8\xa4\xd7\x03*\xc0\xe8\x1e\xfer\xd3\x98)\xc0K-W"\xa2y)\xc0\xbay\xc6k9\x91)\xc0]%\x94\x88\xb7l)\xc0\x10\x9bx;\x95\xd2,\xc0\xbd\xe9\xa3\x9as\xab)\xc0\x18\x00\x92\xffn\x94,\xc0\xef?\xb3\x89Z<,\xc08\xef\xef\x18\x83\x14/\xc0-\xc0:\xa2\x17\xdc+\xc0\xd5\xf4\x0c\x1cq\x8c-\xc0W\x03\n\xd4\xa7&)\xc0\x17%|;Y\xb3-\xc0\x8eE\x89\xb0B\xc4-\xc0\xec\x0e\xb1\x1dJD.\xc0Q\xd0\xc2\xa3\x0cu.\xc0l^s\xd3L\x8a.\xc0 qZ\x83Fm)\xc0\xfe\xf3~!\x92\x1b.\xc0F\xa05\'}\x16*\xc0\xde\xb9\xc8\xd3F\xdd+\xc0Ljg\xc0\xff\x84&\xc0\x12\xbc\xc7q\xf1\xf4*\xc0\xbe2\x0e\x99\x93\xf5,\xc0\xfcD\x1a\xf3\xb8\xf9\'\xc0\xef$\xcc\x1d`\xf0%\xc0sL\xfd\x82\xbaY,\xc0\x08\x9dg\x19b\xcb*\xc0<c\xc3@\xfa\x14#\xc0\x91Y\xb6t\xf2\xa3*\xc0b\xaa;\x81\xc8\x17*\xc0\x129?-\x19\xaf*\xc0L\xf5\xfb\xb6!e$\xc0J\xd69\x8dS\n\'\xc0\xfa88\xfb\x8d\x10*\xc0\xdf*e \xc4\xe2,\xc0&,\xdf\xd3n|#\xc0\xebd\x95g\xab\x01/\xc0Ef\xfb0\x169$\xc0\xa9s"\x19\n\x0b*\xc0\xfd\xb9\xab\xb7\xd3\xb8$\xc0'
p16
tp17
bg3
(g4
(I0
tp18
g6
tp19
Rp20
(I1
(I391
tp21
g13
I00
S'\xf0\xe4W\x99\xf4\x8eS@]R\xc6\xdc\xd9BS@\xb6\xe7y\xb0\x13\x93S@E^\x98]T\xacS@\x93\xc7\xf11\x9a\xb1S@&\xa4R,\x1epS@\xa0fL\xc2\xb7\xaaS@M~Wd.\x94S@\xfb\x7f=\x18ivS@X\xfd\xe7\x1f\xcd\xe2S@0\x86\xd1W:\x95S@\xd6\xdd\xe5\xe4\xe0\x92S@Y2\xb7\xf2m\xf4S@\xfcW\xc4z\xb2\x98S@\xd8\xa8\xd1o\x8c\xf4S@\x0f(\x10c\xa5\x93S@\xc9\xab\xc1%\xe7\x95S@I\xe0`\x0e\xe9\x8aS@\\\xa7b\xb9\x9btS@\xa8\x9c\xa4\xf3LmS@\x07\t\xc7(\xb5\xe4S@\xc5\xd7\x06\xc3Q\xa1S@]\xaa{h\r\x98S@\xcd\x00\xba\xd5[\xceS@N\xe1\x83\xc9\xe2xS@\xd8\xbc\xff\xa7\xb1ZS@\x17\x05\x05q\xd3\x90S@\xa4\xad\xf8\x10\x1a\x8cS@\x1e\xf1\xe5\x0e\xdc\x8dS@\xccJ\xca\xf3\x08\x97S@GM\x99\xec\x81\x8dS@\x87Jw\xfb\xe2\x92S@\xec0\xb8\xdb\x00\x91S@*s)\xa7\x0c\x8bS@E\xd5\xfc\xc3\\\x97S@\xdc\x0eruY\x8aS@\xfdH\x06\x1c\xf8\x96S@\xb3~i\x0f\x17\xabS@\xbf\xcb%\x94\xfe\x8aS@\x81,$C\xc2\xadS@\xc7\xbc:wM\xc0S@\x11\xd9\xa9\xaf\xf4tS@=M\xd3]\xd6\xb6S@\x16\xa5\xf9\x1f9\xceS@06\xd3\x1c\xd5\x9eS@\xfc[\rt\x85fS@\xe4\x7f\xa0\\7fS@\xbbd\x8a\xa1,\x9cS@\x93\x0420\xf8rS@2\xe8N\xa8\x17\xa1S@9\xf6\xd8\x99,\x8cS@@,X\x1cv\x97S@\xdb;\xdd\x0c\xdc\x95S@\xbdf \r\xffDS@\xab\xe0\xb1\n\xa6\x93S@\xb7\xb6\x1b<\x0c\x91S@\x18^\x8b3\x95fS@\xa2\\J\x10j\x95S@\x00\xb8\xafE\xba\x88S@o\xe9\xe0\x03\x04\x8aS@L8\x90\xce\xafyS@?\xdf\x15[S\x8aS@\xd1"wlg\xa0S@\x1fx\x9f\xe5\xc9OS@\xa1#\x1e\xf2\xae\x9eS@\x1eD\xf7\xe2\x8b\x96S@~\x0f\xbc\xb5\xa4\x89S@\x12\x8fi\xd5\xbcuS@$\xc8\x85\xefM\xaaS@\x8f\xad\xbah!QS@\xc3\xc9\xe1AW\xaaS@\x1bqWS\xd9\x98S@\xd3\xeda\x14\xe7CS@\xb1\xd2}\xaf\xf9\x8cS@\xeeq{\x15\x08\x94S@\xcd\xc8\x86q\x0c\xb0S@\xcd\xaeh\x000\x9cS@\xb4\x99\x96\x0b\xc6qS@)l\x08$\x03\x96S@j\x12\xd4\xa5\xdc\x8eS@\xa3\xdf\xaf\xf2\x90\x95S@m\xabB\xffB\x95S@l7\x02El\x9eS@]cS\xf6\x1d\x8cS@\x84\xb8k\xc7\x11\x94S@\xf0\x0eBg\x8aJS@\xcc\x16\x94\xaa\x93\xf5S@q\xf4\xcb\xc4\xa7\x93S@\xa2XR>\x18\x93S@!H\xd6!=\x91S@Ol\x01\x98X\x90S@\x91\'\x8a\x89b\x9bS@\x16\xc2jtytS@_D\xb1\xe4P\xaeS@\xfd/q\x18p\x8cS@\x8d\x00^\xf7\x08\x98S@&\x07c\xf5\x8e\x93S@4\xfc\xa6\xd9\xd8\xb6S@\xe1)\xa6\x8ah\xa6S@\xbc\xbfi;\x93\x88S@\xf0\x1d\x9bq\x03\x95S@|u\x13^b\x9fS@\xbb,gqh\xc5S@\x90oQ9\x1cyS@\xb8_Cp\x18iS@R\x19\xcc\x96\xc1yS@\xab\xc1\xf3\x1a\xde\x8cS@\xba\x9b\xf1\x89HyS@\xf0\xab\xda\xb5\xfavS@\xf2Pfc\x8d\xb1S@#\xd3\xa4\xa9\x96\x96S@\x82}\x0c\xbc\xe3\x87S@x\x89\xc8\xf1\xd5\x98S@\x84\x8e\xe7\x97D\x87S@YR\x87\x95\x17\x94S@\xec\xbd\xdd\x14\xa7>S@\x12\xa5\xc1\x8e\xbc\x92S@\x0f\x91\xea\xd5\x8etS@O\xef1\x0f\xbctS@Sp\xbeC)yS@\xd9\xf3\xe5\x9e\'\x87S@\xf09\xceesjS@\xd0(\xcdD5\x8eS@~t7 \xf0OS@\n\x1ed/\xc0\x8dS@\xdf\x16\xb5+\x9fAS@\xfe5\xb0\x88\xbejS@\xf4\xe3\xceJ\xd9\x97S@\xfd\xa0\xed\x01\x19\x93S@\xf8_#o\x0f\x9fS@\xbfM\xa7R\x0c\x94S@OR\xb7=\xf0\x95S@d\x9c\x9e\x9a\xf3\x96S@KS\xd1En\xacS@\xaeJT\xea\xcf\x9eS@\xac\\\xd3\xdd\xfc\x95S@\x06\x84p\xf66\x8eS@c\x1b\x04\xd7\x02\xabS@~\xda>\xbd\x0b\x8bS@aZ\xb2\x9e!\x8fS@\x97\xf3\x1aw@\xe0S@\xc1Z\xdb\xb1\xfd\x9dS@\xc9,\xc6\xf7\x17\x97S@\xcc\xe64w\xb1\xaaS@@\xa4x\xf7\xae\xe2S@\xcf\xdc\xde?\x0f\x92S@\xeb\xa8L#\xb8\x8cS@\x86P\xcb\xebV\x87S@\x0e\xa9TZ\x02VS@\x19\x15K\xe5.\x87S@)\x95J\xbc\x08yS@\xf8T\x8a\xbc\t\x89S@l5\xef\xcf\\\x90S@\x9d\x19\xcd\\\x8f\x97S@\xb1\xfb\x95\x9fA\x88S@\xa2\xf6=S\x81\x96S@4N\xfe&\xad\x88S@\n.i\xf0t\x96S@>\x99\xe46\xc4\xc0S@\xf3H\xa1\xb1\xe5CS@\xfaR \x03\xac\xc9S@m\x7f&S\xaf\x8fS@{\x8f\x8fDD\xa0S@\xda\xca[\x06\xaaRS@S\xe7\xbf\x8dT\x9bS@\xef\x16\x89\x1at\x9bS@\x12\xee\xe2kb\x96S@\xad1l\xe6\r\x89S@\xe0\x92~\xe8\'\x93S@w\xafHvd\x8aS@m|\xc2\xb7c\x9eS@\xd4M\xeb\xe8s\xa6S@\x99Cb\xf0\x9e\xa5S@m\r\xb5\x18\xd5vS@\xf1QZE\x13gS@\x02\xd1\xce#\xf4RS@\x1e\xd6v\xee*yS@\xbby\x82\xf9\xbc\x9eS@}\x1b\xa0\xaf\xe2\x8aS@\xd5\xe50\x13\xdd\x97S@\x92@\xdf\xf9q\x95S@\xf4\xd2\xd8\x0e2\x95S@f\xa4\xf0\x1fC\xacS@\n\xc3\x8e\xb4\x1b\x92S@\n\xefq\xaa>\x93S@\x15\x06\xdd\xe2}\x94S@hT\xa5\xe1\xa0\x81S@\x06\x81\xc9\x9e!\x8fS@\xea\xb83p\x91\x8eS@\x86)9\x90\xb8\x93S@*\xff!\x10\x90\xaaS@\'\x8dy:\x0b\x8bS@2\x16\t^1\x8eS@\xdf\xd5\xc6\xbdezS@\xc9\xb1\x13F\xed\x94S@ h\xc0\x88\xfb\x95S@\xb8\x8d\x05\xfcy\x91S@\x8d0\x9f5\xfe\x95S@\xc9s\x01@e\x95S@\'C\x95>W\x8bS@r\x12\xbdq\xed\x96S@\xa9\xa3\x19\xe8\xf0\x95S@H~\xcbx\x81\x94S@\x8c\xa1\xb2\x1a\x07\x94S@\r\x96\xfe\x15X\x94S@J\xfc\xdap\xb4\x8dS@\xc2\xe0a\xc4\xafjS@|\t\xf3= \x8dS@\xe97c~\xb8vS@\xc3@L\xf6KtS@mc\xa2Q\x06\x8fS@[\xa6\xff_\xca\xe2S@\x07\xa8\xc13\xc8\x90S@%\xc8\x0e<\xc3\xdfS@\xe7\xa8&\xfc\xa5\x88S@\xa7J\x84k<\xafS@\xef\x96\xafb\xbaSS@\x05\x88\x8c\xd3]WS@\x0eV\x01\x1a\xeb\xa7S@\xe0\xe2\xf4\xe5p\x9fS@\xad\xcf@n\xb9\x8cS@\n\xd7\x01\xd87\x8eS@C\x87\x02\xe7\xd8\x90S@\xc6\x92\xde1\t\x9fS@hIf\x8aHiS@\xafX~2\x8f\x97S@\xe8\x9a\xf5\x8d\xbd\x92S@\xcb{i\x1b\x18\x94S@\xa0\xc7\xa3\xc3\x05\x90S@\xe3-\xac\x17\x1a\x91S@\x8f\xb7\x9f\x0e \x96S@\xb3N\xfa&$\x8eS@\x92\x91oh\xafuS@\xc6\xb6`\x07\xbbxS@\xef\xff!\xd2\xe9\x96S@\x0e\x191z\xfe\x93S@\xf0K# \xfd\xaaS@\xf7\x11Ido\x97S@\x90 \xc6\xe26\xe5S@\xe2\x9c\xf3\x98\xd7mS@\xc0\xd2\x82ug\x9bS@\xbb\xc4\x91\xe6\x86\x82S@\xb3\xdd\x87\x06d\x8cS@\xe4\t2\xb9K\x97S@:\xa4Xv\x03\x9fS@9\xaa\x9f\x1d\x8c\x8dS@\xce\x0b=\x8aO\xafS@\xc9\xce<\x15.\x94S@e\xd4\xfc-\x1b\xa3S@\xdf\rj2\xea\xa6S@\xd5\xcc\r3?\xacS@\x1b\xa0\xc2\xb9\x80uS@\xdcd\xa7\x9b_tS@\x95\xffN\x83\x03wS@|\xc7::\xd4\xa0S@;|(\xb4[\xaaS@\x9e\x18z\xba/jS@\x0c\xb2\xc4\xfa)qS@a\xea>x\x81\x94S@|\xf5\x0f~\xbevS@W\x11\xec{7\x93S@\x81\xc76h\xe1\x90S@\x13\x17T\xc8A\xc8S@\xc4\x83[\r\xd2vS@\x8d\xce\x85,r\xa1S@)\xa7\xc0:\x8d\xcdS@\r\\\x81+\'\x81S@\xf6\x13\xe1J^\x99S@\xd6\xa7!,\xd5\x98S@\xda\xd2\\\xc6\xd7\x8dS@\xbdq>e\x86\x9fS@5!\x17\x17O\x8bS@\xf2\xfa\xf69v\x97S@hl^$yaS@\x07\x07\xb4\xbd\x1d\x96S@\x17O/\xc9`\x95S@\xd0\xf0\xbf\x1bqVS@\x07\x12\xa9\xba\x14\x8bS@:\xd1\xc8\xc5\xa4\x8dS@\x13\xff\xf5\xbe$\x92S@]\xa5\x05\xdc,\x91S@\xad\x07<\x07CNS@\x91\x82$\xf6\x12\x91S@\x83dM\x15b\xc5S@\xc3Ox\x03\xf1\x97S@Z\x9a\\\xb1r\xc1S@\xb3\xb7\xec \xc8\xc5S@\x85f\xad\xb8\xb0\x96S@.\xdcC\xc6\r\x94S@\x11!\xaa\xfa\xeciS@5W$\xeb$\x90S@x\xfb\x16s>QS@!t\xfd4\\\x95S@_\xa7z\x8f\x1c\xe5S@R\xcf]\x19\xa1\x8cS@\xdc:\xeeE(\x95S@\x15\xfdV\x08\xf2\x94S@\x84`@\xcb\x8f\x96S@/\xdf~\x94^iS@\x02``\xcaYWS@\xb8\x13\x02\x89[\x8aS@` \x8f\xf2\xfauS@\xb0\xce-\xdf\xa2\x80S@\x86$\x97\xb5\x1b\x95S@i\x83\x0e\x03`~S@^\x98\xb1\xd8B\x8eS@\xbf\xf2\x93\xe6\xbc\x97S@M\'\x10p\x83\x8cS@\xe0\x7f\xe5\x8f\x93\x97S@7\xc6\r\x17\xb8\x96S@\xf81v]\xd4\x93S@}\xb3\xb9\xf6\x12\x98S@6\xfe-\x14\xc9\xc9S@\x9aX\x15\xef\x0c\xa7S@>/N\xaf\xfe\xcaS@\xd4ir\x14\xd5VS@L\t(U\x15\x91S@B\xa9dJ\x84\x91S@b\xa0\xd8a\x1b\x8dS@r\xd6\xb2\xdf\x0b\x93S@\x9c\x98\x1e\x17\xb0\xa5S@;\x8f.\xfa\xda\x88S@:-pvm\x96S@}\xac[\x9d_\x88S@\xa4\x1e;\xc1\xfb\xa1S@\x7f\xe7\xb5\x0c>\xa0S@\xb3\xd4\xa9\x82\xd1oS@v\xb6\xcfE\xc5\xb8S@\xc1\xb2\x81\xf5\xa9\x89S@E3h\xeb\x0fkS@aB\xf7\xa6-\xe5S@^\x1d\xeb;6\x8bS@\x08\xdd\xcc\xeb=\x93S@X\xa1.KS\x90S@\xbb\xb9\xf5\xb2\x14\x8fS@\xc2\xcb\x8c\x82+\x94S@\xb5\x13m\xe7\xf2\x8eS@Q\xd6I\x82\xc4\x93S@\xe4\xfc\x8f\xd4m\x94S@,z\xb5/q\x99S@2\x102V\xc9\x92S@\xe4\xa2\xa2\x93t\x96S@\xe5Z\x1a4-\x96S@/i\x8b<X\x9cS@x\xd4|\xfe"\x90S@\xd4\xde\xb1\xdbj\x95S@B\xef\xbc\x81=\x95S@3*VA@\x95S@@u~\xee=\x8eS@4J?\xb0\xcc\x90S@>x\xda\xbe\xf0\x8eS@\x00\xc75\xff\xd8\x8dS@)dZ\x84\x11\x8dS@\x90\x92\xc2\x9d7\x8cS@\x0e\x8d\x98\x05\xa2\x96S@Y\x84\xb0!\xe4\xa2S@\x91T\xe8/\x88TS@\x04\x8f\x05\xa4eVS@0d\x87\xda\x98aS@\xcfGf\x19\x81WS@7\x19\xd3\xfc>{S@\x92\xb5\x8d>\xf9\xb6S@w\xd5\x9c.~uS@\xdb\xb9/\xc1\xf0tS@[M\xaa\x89\x9erS@`\xb6\x08\xc8\xd6oS@\xef\xdd2\xbfXoS@~\xfcm:\xeb\x93S@b]2v*JS@@\xaa\x06)p\x88S@\xa6=\xfdGdBS@\x17\xb8e\x19[\x94S@/\xbb\x90\xf2\xe3\x93S@\xf61\x16\x90\xe3\x97S@\x97\xc5\xf5\xa5\xd2\x8dS@\x91\xd8;\nH\x90S@\x15\xab\xd0\t]\xafS@k\xec\x84\xac\x8e\x91S@Ym\x90\x9f\xd9\xa8S@o=\x83\xac\xd9\x97S@\x9a\x9a2\xad\xef\x88S@lR\xe6\xa3(\x91S@\x1b\xb9,\x1f\xb0\xbcS@\xd4\xdd\x88l\xdb\x90S@\xbd\x11T\x8a\x11\xa2S@2\xd2\xf0\x8aR\x97S@c\xcca\xb8\xa0\xcdS@\xab\x9c\x81\xcf\xc7iS@\x92\xc7]\xbe*\xa5S@A\xfbe\xb7Y\x8aS@\x91\xf1?r{\xe9S@'
p22
tp23
btp24
a(g3
(g4
(I0
tp25
g6
tp26
Rp27
(I1
(I391
tp28
g13
I00
S'\xb5\x9fK\x9e\xa7\x10\'\xc0qS\xe4\x0f\x03\xf1-\xc0\r`\xf2\x85\x9a\xba\'\xc0C\xa1d\x8c\xc5\x94,\xc0)(\xfc=\xb9\x97,\xc0\xe2^\xb8Y\x0e=+\xc052\xe4i\x93\xcf,\xc0\xa1\r3\'l++\xc0\t\x94f\xb0\xb2\xf3,\xc0\x9f\xbe\x7f\xb7\xb2\x92&\xc0\xdb\xb2W?\xd1\x08+\xc0\xc4%\x93\xf5\xf9\x16+\xc0R\x12\xb9\x92\x87g%\xc0\x14.j\xe8\x81&+\xc0=`7L\xabc%\xc0\x93KD\x05y\xd9\'\xc0\x8d\x07\xd6\xcd-\xe8*\xc0\x06 \xf2N\xcdB(\xc0\x9c\xb1N\xd3V\x97-\xc0v>BC\xcbV+\xc0\xb3u\xa0\x85|\xdd$\xc0\xe6\x14\x1c\x0f\xe1\x81*\xc0\xdc\xe9M=o\x9c-\xc0\x98\xb2,\xca\x88w%\xc0\xf6\xad\xdf4\xf4v)\xc0\x06A)\xe3\xea\xef*\xc0\xd3\x87\xdd\x8f\xd0V(\xc0*\x8ebYt\n(\xc0\xd7\xc8J\xc9\x1c9)\xc0E\x84$(\x91\xef\'\xc0\xcc\xd6\xcbU\x01\x99)\xc0g,4\xfe\x8b\x17+\xc0O\xe5\x8d\xbf\x8f\xb5*\xc0\xcb5!\xa9]N)\xc0f{6=\xae\xcf\'\xc0\x82\xb5\xbb\xb6$\x07*\xc0\xa7<*\xcd0\xc6-\xc0=\xa9l\x8e\x93\xbb,\xc0\xdeN\xdc\x9d x(\xc0k\x15\x94\xafo\x8f,\xc0V\x91\xff\x8bH\xb0&\xc0\x9b\x81S\xb2\x0f\xbb)\xc0\xcaBa1\xab\x08)\xc0\xe7\x14vO\x17\x0c&\xc0\xa3\rd\\\xc5,\'\xc05\xf6\xf1\xecu\xa9.\xc0=\x04\x13\xe2\xcbo+\xc0c\xddRH\xb6\xcf$\xc0\x1f\x14.\xa8\xc5\x9e-\xc0\xcd\xc0/\x0c\xb27*\xc0~\x0eO\xf7W\xe7\'\xc0n\xdf:\xfd\x98\xe1\'\xc0Zis\x08S\xd8*\xc0\xf2\xb0\xa5{\x837.\xc0\x95500\xfb\xac\'\xc0\xeee\xb3B\x02\xb4*\xc0+\x98\xd6Y\xa43.\xc0 \xcdYm\xf59&\xc0j:\x06\x9a,\x16*\xc0\x9c\xa1\x0cI_O*\xc0\x0e\xb8{h\x87e)\xc0\xe3\xa66uB\x07*\xc0\xcfLd9*\xc0)\xc0\x9dDR\xd1\xdc\x07/\xc0u\xbbh\xd1.\xe0(\xc0\xb1\x82~y\xfe\x06-\xc0/\xbf^pOZ)\xc0t$mp\xe4\xab)\xc0\xfa\xad\xa37T\xc8,\xc0\xc7\x06\xd4{\xbc\xc1.\xc0sP\x87\xa7\xf6\xd7,\xc0~`\xea\x00\x9f\x08-\xc0G\xfc\x8a7\xb6++\xc0"\xff\xe45\x81h)\xc0\xf2\xb2\xf9\x95\xd74+\xc0\x00d\x99\xdbN\\,\xc0c\xddRH\xb6\xcf$\xc0\xfe\xee\x82\\\x80f.\xc0\xabo\x88\x1e\x9b!+\xc0\xf6\xa8\x97i\xa7$)\xc0o\xcd\x8f\xa8\xf4\xde*\xc0\t\xdf,\xee\xd4\xbb*\xc0EC\x16\xfc\x12^\'\xc0y^\x85\xdf\xd6\t(\xc0\xbbs\x83S\xfe\xd8\'\xc0\xbe\x8d\xf6T\x87\x1b+\xc0/\x16\x1c\xef\xban%\xc0\xa3H\xb4 \x02\xdb\'\xc0\xaf\x88Y\xf9\xba\xb8\'\xc0\xae\x115\xcd\xc2J\'\xc0H\xe1_\xb7|\x15\'\xc0\x83\xfe\xd2{k\xfa*\xc0r\xa3n\x05vI-\xc0)=\x14X\x1b\x9b,\xc0\xa8\xd8M\n\xab\xf2\'\xc0\xe3/\xab\x81\xb7\xfa,\xc05\xff\xe5\xd4<\x19)\xc0\x98\xedw\xd9\xab\t)\xc0\x8bO\xdf\xd4\x1a|%\xc0\x98\x8f\xa5\xf3Lx)\xc0\xd1\xcb\xef \xb24+\xc0\xac\x1c\xc0\xf14\xce$\xc0VR\xbc\xd2\x92\x08%\xc0\xd5\xb6\xcc\xee[Q-\xc0H\xf8\xf8\xcf\x8e\xe8.\xc0\x0b\xa8\x1f,\xf8T)\xc0\xf9Q$\n#\xe5\'\xc0\xb9;\xa8\xee\x06q)\xc0\xc0\xc0\xc0\x99s\xb8.\xc0S\x81\x1fO\x94\x8e,\xc0(\x00\x155yp&\xc0\xdd\xe4w\xb1\xa5w)\xc0\xbc\xf4a\xf1\xb7\x96*\xc040ws\x08&*\xc02\x9c\x18\xbd&\xa0&\xc0\xdbg}\x90D\xad,\xc0\xf95\x1c\x80t\x19)\xc0\x06\x95w\xc2\x87G-\xc0\x99f\x13\x04mB-\xc0T\\\xadg\x0cy.\xc0\x91_gL\x19\x83(\xc0L\rx\xe1&j.\xc0\xef<\x88\xd1\xed0(\xc0\x14\\)\xb2\xd6\x9d/\xc0f\x8c\xaf!>6(\xc0\xd5"\xd2\xbej\xd1,\xc0\xa4\x83\x18\x807\xec)\xc0\xe8*f\xe0\xc9\x84*\xc0\xb6@\xa3\x99"\xb7\'\xc0\xa8\xc6F\xa8W)\'\xc0\xa9\x04\xb2\x98\x9a\xd7\'\xc0\r\xea\xe1\xd2\x9b\xe4*\xc0\x0bSVczC+\xc0J\x9edt\x1b\x9d,\xc0\xf33>\x85!,\'\xc0\xa4f\x7f\xb1\xc6\x1f+\xc0a\xd5\xef\x81\xbd0)\xc0;\xd3\x13/\x13\xbf,\xc0?g\x94\x03 y(\xc0\xc2\xc6It`\xb5)\xc0 \xc8\x08\x18y\xae%\xc0\xe1Q2\x11]\x18\'\xc0\x87\x88&I\xbc\\)\xc0\x89\xd4)\x17\x84\xc8,\xc0\xf6CbX\xa8\x8e&\xc0DAOqY\xdd*\xc0\xb9U\nn\xe3n)\xc0z\xc0\xc3\xf1\x12\xab)\xc09y\xa4\x9c\xeaO/\xc01i\x7f\xec\x1f\xa0)\xc0\x1a\xae\x873\x88s)\xc0z\xfeSX\x12\x12*\xc0\xefhb\xab\x02\xa3*\xc0\xa7S\x01\x1b\xd7\xef,\xc0\xf0[\xdd\xd6\x0e\x80)\xc0\xa8\xaf`\xb1\xc5\xd0,\xc0\xadmV\xc7\xddx)\xc0\x0fQ\xb7\xc4\x95\x04-\xc0\xf0sH\x13=q%\xc0\xdfT\x93\xe8\x93)+\xc0"/\xa6\xdb\x19_%\xc0\xa7+\xf7jo\xad\'\xc0\\)?\x93\x9b\x9d)\xc0\xb4\xd8\x03jV\x9f.\xc0s\xca\xb5\x93z\xdf(\xc0t\x9e\x84\xa5R\x9c$\xc0[G\xee\xc7\xb7!+\xc0kv\x0bS~\xff)\xc0x\xadH\xa4z\xab\'\xc0\x87$\xf1\xc8#\x92)\xc0\xda\x8eF\\\xaf\x1a\'\xc0\x15\xd5\xb3Q\x19C%\xc0I\xfe\x80y\xd3\n$\xc0\x86;\xb8\xd4;\xa5)\xc0m\x1cWfj].\xc013\xf4\xe9\x1e\x15-\xc0y44\x04\xffv.\xc0"x\xba\xb0\x0f/\'\xc0\xf2\xe2\x031Q\x9e)\xc0\t\xc5w\xb5p\xf7,\xc0\xbatZ\xf9j@&\xc0;\x14\x9bDfZ&\xc0\x8e\xc6\xcf\xe5\xaa\x99,\xc0\xb6^\xa2\xbfl\xd9*\xc0\x82\x83\x87\xc7_\xec*\xc0\xa5\x8c\xfa\xee\xcd\xa5&\xc0z\x90\xac\x0b\x80\xa3)\xc0*\x96\x9f*\xd2\xb6)\xc0\xb6\xb7\xc9\x03\xfd\x8d)\xc0\xc9F\x99\xca\xa8\xee*\xc0\xcd>\x11+,\xc6,\xc0\xa7?\xf7\xbb<v(\xc0\\\xc9\x0cD\xa1/)\xc0Au\xa8\xbe^\x90)\xc0i\xde\xaa\xe9\xe1\xf4*\xc0pT\x04_K\xa2\'\xc0\x0cT \xd3\xca}&\xc03#\xbd\xcd\xf7\x1d+\xc0\xc5\x8e\xb42\xf4\xef*\xc0\x92q\xf21\xa08(\xc0/\xaf\x01^\x8cB+\xc0\x06J$\x94j\xe6*\xc0M\x97gj\xb3\xb3\'\xc0\x84\xc8K\x1fb\xae\'\xc0#\x87\x90\xb4\xca\xd5\'\xc0\rOJ*w4(\xc0\xf7*C\xb97\xef)\xc0\xd0B:r\x19\xa3\'\xc0\xe8\xfd\xc5\x971\xb5.\xc0\xc1\xae\x11\x87\xf4\x9f-\xc0u\x15\xe6\x0f\xcc\xa6\'\xc0\xa9\x1b\xf7\xb2\xb5s&\xc0:\xbe\xb8\xd95\x10(\xc0\xf0Z\x8f\xb0[\xb6%\xc0\xe3\x8a\x93\xc6\xe0y)\xc0\xe1\xd1\r\x8cQO,\xc0$O\x8a\x99<\x86-\xc0B\xb5Z\xd5&\x9f+\xc0Hm\\\x901\xaf#\xc0"O\xe1\x13\xc9\x9e)\xc0\xae\xdd\xc2\xd1\x12b&\xc0=\x00\xe0T\xb52(\xc0b_D1M/\'\xc0m!.\xd8\x15(\'\xc0\x93>\xfa\xe7b\r,\xc0Pdy<R\xee,\xc0\xed-\x9e\x18Fz\'\xc0\xe7xz\x14\t\xd9\'\xc0\xb6\x98\xd2\x18v\x1d)\xc0/r\x84\xb2\xf4\xc1*\xc0\xc1\xaa*?G\xf0*\xc0r\x0fQX\xff\xda)\xc0\xf3\xc1\xe9<X\xa7)\xc0\x15|QB\xa6{)\xc0\xc0\x8b\xb4$\xe8\xe6\'\xc0H\'2\xb4!6+\xc0X\x18\xa6\xdf\x98\xbe,\xc0s\x98\xe3\n>\xcc\'\xc0\xf1\x08\x9d\x14\xe4;%\xc0^4\x80\xa4[a.\xc0\xb5\xd6\xcf\xfc\x85\x9b$\xc0\xfdf\xfd\xc6\x07\xc3(\xc0\xb7(C\x98\xbb\x99)\xc0\xce\x82E\xedi\xe3,\xc0\x89\x8dU\xf4\xdc\'\'\xc0{\xdf S4|\'\xc0\x93\x18\xbb\x91\xf0W,\xc0\xbe\xc0-\x7f\x17\xc7\'\xc0\x01z^\xa5\x9d\xd9)\xc0\xdfy\x81\r`"$\xc0\xe0zE\xa0k\x9a,\xc0\xd1j\x1d\x06\xa1\x89-\xc05\x08^\x92\xb1\xa1-\xc0\xbe!)`\x08\xb7.\xc0\xafi,\xcf\xbe1*\xc0\xb5\x1c\xdd|<\xc6,\xc0\xcc\xc0.\x00\x82l+\xc0\xe9\x15TloR.\xc0\x7fS\xf1[I\xb6\'\xc0\xe4\xcf\xff*@\xe9)\xc0\x91\x19\xcf\x04\xb7\xb7\'\xc0\x81-\xaf\x05\xdd.\'\xc0\x81l\xd1*\xcf\xef%\xc0\x83\xa1\xa8\x04\x00\xa5)\xc0\xde\xc8\x12\xec.3*\xc0\xea-\xdfe\xbd\xa8$\xc0\xea/\x0bg\xc2\xe2*\xc0[\xe3y \xef\xa8*\xc0\xb5\x18\xa1fg\x92*\xc0JV\xe9Y\xad\x0e(\xc0\x19\x8a\x12\x7fd\x9c)\xc0Bj\x96|\x96\xb5,\xc0\x8f\xf7\x0c\x9fF\xdf*\xc0\x85\x844\x0f\x9d\xdd.\xc0 J\xfd\x89\xa1\xd6*\xc0\x00#6P\xfe\x03+\xc0\xf6\xeb\xef}Z\xf5+\xc0t\x88~!\xa5F(\xc0\x99\x8e\xcbX\xe4\x82)\xc0\x00j\t,|\xdd*\xc0:\xd1\xb2?\xc8\xb2*\xc0\x12.&\xbe2v+\xc0\xef\x8d`\x10\x1c\xe8*\xc0\x06\x94!\xe6\x90\xb2%\xc0\x9d#\x9d\x1eY\xf8,\xc0C\xed\x05\xf6\x0cx#\xc0]\xb0}G\xcb\xdb%\xc0D\x15\x16\xe7c\xde,\xc0\xc0@k\xfb/\xdc\'\xc0\xd0\xfe\x81\x87l1.\xc0\x1c\xab\xbd\x8d\x91\xe1\'\xc06f\x9b\xd0\xec\xc2.\xc0\xdeM\xf7N\xf2\xeb*\xc0\xedV\x84n.\xd7$\xc0\x83T\x99\nV\xb6\'\xc0bGn\xf9\xd4\xf3*\xc0X\x9d\x9b\xd7X\xec*\xc0\x98\x89\xbf\xb8\xbf\x1c-\xc0\x03\xc6\xc1\xd1\x8f\t,\xc0w\x98\xa1@f\x9d+\xc0\x8e\xa5]\x8aI\x95)\xc0\xb7\x99\x8f\xcc\xa6\xc5)\xc0\x02\xf0\xdf\x1b\x14\xad*\xc0a")\xb1\x142+\xc0*\xce\x08aN\r.\xc0\x93O,\xa7W5(\xc0Z(\rw\xe2\xba*\xc0\xe7\xa5k"[\xb8\'\xc0,\xd0\xd1]g\xed,\xc0Ci\x94v\xd6\xb4,\xc0\xcf\x9fa[\xac\xfd*\xc0\xca\x7f\xc6T\xfe5&\xc0\xcfg\xaa*0K%\xc0\xc3\x91Q\x8aB\x99#\xc0\xd7D\xd7\x90\r\xea$\xc0R8y\xab\xe0\xd9-\xc0\xb4\xd2\xd5\x18\xc6\xbd*\xc0\xd4\xe3h\x99\xc6\xcf*\xc0q\xc0\x96\xbf\x94\x9c)\xc0\x9b\x83X\xe2s\xf3*\xc0\x85ScY\xc6?%\xc0\x82&\x8dH\xb0\x10*\xc0l\x15yE\xadX&\xc0\xa3\xf3\xa1jw\x04*\xc0\xa52\x14F\x1fA*\xc0\x99\x7f\xc0\x9dJ\x99)\xc0\x9e\x07p&\xdaH.\xc0\x05\xbc\x9f\x9ao\x81&\xc0.18N\x04\x04*\xc08\xd6\x91\x17AV*\xc0\xe8\x89N9\x93\xd5$\xc0;\xae\xed_\x9fd&\xc0\xe0)\x84sa\xb2\'\xc01\xf8?f,\xd6\'\xc0/\xdfy\xca\xa7\xaa\'\xc0m\x96\xdf\xe9P\xb3\'\xc0\xcf\xa64\xa4\xef\xc8\'\xc0\x99\xefyX\xc1\x10)\xc0Dt\x9a6Y\xb5\'\xc0\x8a\xc8\t\x0ep\xaa*\xc08\x83\x9bY\x97\x17)\xc0\xbd\xe8%>q\x9d*\xc0\xed\xc9(\xe6\xcf\x9b\'\xc0\x8bZ\xf0\xbb\xf8m,\xc0\x00\xe3\xec\xfb=\x1a)\xc0\nU\n8\xd9\xe7*\xc0le\xc5\xe3\x17\xf5*\xc0\xfaoK\x9e\xb3\x04+\xc0\xaa\xbb\x82p\x9b0)\xc0*\xcf\x81\xa5\xfe\x10*\xc07D\x12\xf22\xa3)\xc0\x99\x8e\xcbX\xe4\x82)\xc0q\xc0\x96\xbf\x94\x9c)\xc0\xdc\xa7\xcf\x94\xa4p)\xc0D\x15\x16\xe7c\xde,\xc0%8\x14m\xec\xe7)\xc0y\x7fK\x8c\xaaF,\xc0\t\x9e\xd3\x83\n\xf5+\xc0\xf9\xa1 \xe0\xf6\xdc.\xc0\xd7n\xf2Q\xb7\x9e+\xc0!\x12\xaaXxg-\xc0i\xe1W\xb36$)\xc0\xb2yya\x9a\x8d-\xc0\xac\x9dV\x86\xee\xa2-\xc0\x1f\x10\xf4M\xa8\x1e.\xc0\xe6,\xdd\xf6\xa1H.\xc0\x00\xec\xf3\x02\xf0T.\xc02\x8fo\x1b!\x8a)\xc0\xb03\xff\xec~\xd4-\xc0\x87\x1b\xb4(\x07\x0f*\xc0\xc7\xa9\xec\xd8\xd8\xab+\xc0\xd28\xa9\x82M\xbe&\xc0\x8a\xcc\xc3\xc7\xac\x04+\xc0$\x04-X\x9c\xf4,\xc0JV\xe9Y\xad\x0e(\xc0\xef\x15\xe0{C\x1d&\xc0\x16\x8c\xf0\rPY,\xc0\xa6b\xe9\x10\xb3\xd3*\xc0\xb5j\xc6\xc6\xa5x#\xc0\x17k\x9f/\xe3\xc0*\xc0%\xbd\x0b\xe4{\x13*\xc0\xdb\xc9Zi\x14\xb6*\xc0\xa8\xdf-\x8b0\xd6$\xc0\xefp\xf9\xea\x920\'\xc0<\xbf\xcez\x89G*\xc0D1\x17\x82<\xe6,\xc0fU\xb4~Y\xfb#\xc0\x95\x1c2W\x7f\xcf.\xc0\xa3\x8c\xc8\xa3\xd3\x92$\xc0\x07\x07\x12H.\n*\xc0\x12%\xdfio\x01%\xc0'
p29
tp30
bg3
(g4
(I0
tp31
g6
tp32
Rp33
(I1
(I391
tp34
g13
I00
S'\x1a\xcb\x08\t\x87\x8bS@\xca\xcd\x7f\x86\\>S@\xca\xfe\xfdT\x8a\x8fS@\xc8\x9b\xae\xb3L\xacS@\xe9$\x01~\x99\xb1S@\x00\xefG\xcf@kS@\x97\x93\xb1\x14\xb6\xaaS@9\xb2\xbb|\xf6\x8fS@\x04\n\x04\x83\x95qS@\x06\x1a\xf8&\xd7\xe2S@+\xe8\xd2B\x1d\x91S@\xf1!&X\xb9\x8eS@\xea\xdb\x80\xdfV\xf3S@\x1dvM\xa5\x8e\x94S@^\xe8K5u\xf3S@ \nj\xa7\x1c\x90S@\x01Ztq\xe5\x91S@\x87!s\xd56\x87S@q\xe4\x95\xc3\x92oS@\xaba6\xee.hS@\x0b\x92\x81\xa6\xc8\xe2S@\x96\x90V\xe1\xb7\x9dS@\xb0i\x8a8\x1a\x98S@]\x0c\x1d\x94Y\xcbS@\x96@\xd0\xc4\xb9tS@!\xb2y\xc9-LS@\x00\xf3\xcd\xb0\x14\x8dS@\xf7\xee\xc0\x9et\x88S@\xdch\xc7>N\x8aS@\xcf\xcaQgl\x93S@pw\xe0\xff\xe7\x89S@UX\x07\x95\xc6\x8eS@I$\xe7\xa6\x11\x8dS@\xc6\xa3G^g\x87S@\x8dlC\x1d\xd2\x93S@\'\xfa\xe4\xfc\x8c\x86S@\x1b\x19DB\x0c\x97S@;\t\x0e=\x15\xabS@k\x95_jB\x87S@\xe9\xa6\xdc\xad\xc7\xadS@\xadB\xc5\nb\xbdS@O\x9bv\xea\x9epS@x\x06:;\xe0\xb6S@\x0f\xa9\x9fis\xcbS@\xdd\xbc\xb6\x84\x83\x9bS@\x80<\x05\x15\x81aS@`\xd0\x90Y\x03aS@$\x91\xc5|_\x99S@\xa5Oy\x1d\x06nS@\xab\xa99:\x9d\x9dS@\x1ba\x0c\xee\x97\x88S@\x10\x83\xe1\xef\xd6\x93S@\xb8\xe4O\xea\xef\x91S@Y\xa4az\xd4@S@\xe2\xec\xa3f\x18\x90S@n#\x0f\xe6\x18\x8dS@\x07SO\xfcQaS@2\xd3;\xed;\x92S@\xc3\x1e\x9f}\xeb\x84S@\x84Zf\x98\x04\x86S@O\xb5\xae\xf7ruS@\x93\xe9\x1a@\x8a\x86S@m\xad\xc1\x16\x1c\x9dS@b\x93\xfda\xb6JS@\xf1\xac\xdb\xdf\x97\x9bS@\xffA\xcfe\x91\x96S@\r\xa8\x0c\x9c\x0c\x86S@\xe4\x04\xa0\x18nqS@E\x98H\x84?\xaaS@]{\xe7\xe6\x06LS@\xf4\x8b}\x1eX\xaaS@S\x9d>\xae\xd6\x98S@\x95p\xf3\xe9\xd8=S@\x99A\xb8\xffU\x89S@\x81s\x00\x04\xd0\x8fS@\x90v{s\x17\xb0S@$\x91\xc5|_\x99S@M\xf2\xb4\x96\xbalS@\xa9\xeb=\x98\xe2\x91S@x\xcb\x06GU\x8bS@R|\xec\xb3\x91\x91S@Fu\x80\rT\x91S@\xb7\x8e\xc3C\n\x9bS@\x1a\xf4\x1b\x9bd\x88S@\xae\xa7\xbb\x86\x7f\x90S@=\x91\xa2I}DS@\xc5\x7fu\x91\x8c\xf4S@\x0cM\xca\xb4\x18\x90S@T\xe3\xde\x17\x8f\x8fS@\xa4B)\x05\xe2\x8dS@\'\xcd\xaf\xda\xe9\x8cS@Xk\x06\xc0U\x97S@\x19:\xfb\xc4\x98oS@\xdb\xa6k\xb9Z\xaeS@\xbeX\xea\xbe\xc5\x88S@tB\x92\xf6\x10\x98S@\xd5\xec\x04b*\x90S@\x81\x15\xf2\t\xdf\xb6S@\xc8K:\xf5\xaa\xa3S@\xa9\x0bo\xdc\x05\x85S@\xdc\'\xdc\x18\xd8\x90S@AX\xd1\x93\xad\x9cS@H\xc6\x01\x0f=\xc2S@\x06\xff<\x1e,tS@.\xdb\x02\x16\x18jS@\x17;\x01\\\x88uS@}a\xa7\x872\x89S@\xe7\xf4\xd4\xaa\xf7tS@\xda\xddAN\xf6qS@_ \xcf\x02\x98\xb1S@\\?7`n\x93S@w\x1a\xe6+7\x84S@\x9c\xa4\x11l\xeb\x94S@`_\xe4Eg\x83S@\x96\x94\xe53\xe0\x90S@}\xe4\xb0\xf0\x089S@\x92&\x93I=\x8fS@\xdc k~\x95oS@/\xc1\x9d\x00\xccoS@\xb8o\\\xe6/tS@\xdcd0\x1di\x83S@P\xe7z\xcfSeS@\x05l\xbeXp\x8aS@P\xa7c\x11\xf3JS@\xf2\x0c\x13\xa5\xfa\x89S@aX\xe3\x91\x05<S@\xedf@\xdf\xb2eS@\xd3H\xdc(\x1e\x94S@xl\xce9\x9a\x8fS@\xb7\x92\x0cv\xb6\x9bS@\xfb=\xfb\x9bn\x90S@\xd9\xa9u\xaa\xe5\x91S@\x87\x04\x9e\xb9\xb4\x92S@\xb9\x02\x9e\xa8V\xacS@\xf7\xf3j\xbe{\x9bS@\x05\'\xf1\xca\xcd\x91S@\xe8|\xf12\x97\x8aS@\x97\x18oZ\xfc\xaaS@\xf2\xc7K\x0b<\x87S@\xf6\xd6&\x88b\x8bS@\x0e*1iL\xdeS@\x80DRG\xaa\x9aS@l\x87v\xd2\xa0\x93S@G\x11^\x0c\xb7\xaaS@>\xdfgo\xb5\xe2S@\xbc\xc3tR\x0b\x8eS@\xf8z\xd9\xda\x0c\x89S@\xc1\xd1\xe0\'\x98\x83S@\xa8\x88\xed&\x00QS@\x1d\xa6\x96\x83n\x83S@{\x15q\xa9\xbctS@\tO`\xec?\x85S@\x91\x94T\xccH\x8cS@\xc8\xd5\xaa9\xa4\x97S@\xa0\x1ap\xea\x9b\x84S@58:\\\x8a\x96S@\xb0\x05Z\xbf\xf8\x84S@FX\x88\x01\x8a\x96S@\xc74K\xc2\xc6\xbdS@\x95j\x9b0\xd1=S@M\xdb\x18\xe1p\xc6S@\x14l\xe3f\x06\x8cS@\xda!\xc9\x08\xf7\x9cS@\xf7\xad\xfd\xa7\x8cMS@\xb4\xa8V\xe1\n\x98S@<\xa6XA\xa7\x98S@\xee\xf7f\xe9:\x92S@\\\x1b\x8e\x0f3\x85S@\'\x8aa\x9e\xc3\x8fS@k\x8f\xfe\x9d\xbb\x86S@\x0fF\xc5R\x04\x9bS@y\xc9fJ\xaa\xa3S@\xe3X\xb2\x9f\x02\xa3S@\xa3\xed\xfd[srS@U\xc2s^\x0bbS@\xa0K\xd3:\xbcMS@"W\x7f0$tS@\xd0\x81\xd2\xc6g\x9bS@e\xb9\xa3\xb2@\x87S@E\x9fJ\x93\xda\x97S@\xebA\x98k;\x92S@\x8b\xcf\xe2\x03\t\x92S@\xbf\xc4\x1a\xcdH\xacS@\xf8|\xa4\xdf\x0c\x8eS@\xf6r\xa1-,\x8fS@\xcb\xe3nWR\x91S@\xb6\xd8R\xad\xba}S@Vb\x05\xf2O\x8bS@_\x1bJ\xbf\xd1\x8aS@\xe3\xcbi)\xaf\x8fS@f\x02\x18&\xaf\xaaS@\xaeo\xb1FC\x87S@\x89\xbc6\xe2\xa1\x8aS@\xa4\x7fEz\x1dvS@\xbe\xc7\x03\xc7\xea\x90S@\xc9#_\xc2v\x92S@\xa1\x8d?\xfc1\x8eS@\xa0\xb9\x93\xa7\xca\x91S@\x92\x9d\xa1 a\x91S@\xcal\x88\x08\x99\x87S@+\xac\xe5\x93\xbb\x92S@\x830\xca\xd2\xe8\x91S@\xb8\x1f?\x8b\xfe\x90S@\xd8_1\x19t\x90S@*\xba\xe8z\xc0\x90S@\x06:\xe25\xf7\x89S@\xb1\xfc7\xa8\x96eS@@g\xe4\xd9\x7f\x89S@-q&\x1d\xc7qS@:\xeb\xde\xfbhoS@\xc5?\x15\x85}\x8bS@\xfaG\xc68\xf9\xe2S@\x98\x0biy\x17\x8dS@4\xc4\x8f\xb4\xef\xddS@\x1d.4\xe3\xfe\x84S@Bu/\x1b.\xafS@\xf4\xa4+@lcS@\xb2\x08\xbc\xb1\x89QS@v6\x81\xd59\xa5S@\x02\x83\xd5\x1b)\x9cS@D\xf8\xb4 t\x89S@>\x9e1\xc7s\x8aS@,v\xb5#`\x8dS@\xcd\xf1\xb41\xa7\x9bS@\x88\xd16\x0b-dS@\xdf\xce\xf3Y\x99\x97S@\xf5$D]A\x8fS@QH\t\xeay\x90S@\xcf\x90,\xe2\x97\x8cS@%R\xc8\xc7\xfe\x8cS@\xf4\xec>r\x13\x92S@F\xd9\x8b\x05z\x8aS@\x08pE\x08cqS@h\xe1_\xaa\x90tS@/\x95\xe6\x16H\x93S@\x10z\x13\xa5\xdf\x8fS@\xb0q\x859\x08\xabS@\x93\xbd\xb3\xa9\xe1\x93S@\xad\x88%&J\xe3S@#P/O\xc8hS@V\x84?\xf4\x9c\x98S@1\xc9=\xc4s~S@\xe5\xd1n\x9a\xb6\x88S@rS\x15\xaf"\x97S@\xfd2.\xe4\xab\x9bS@\x11\xff\x04\x97\n\x8aS@/\xf4\x80Xn\xafS@\x8d\xa8\x96\xa6\xbd\x90S@\x82\xebu\xb0\xb6\x9fS@\xd0\xa4\xbe\xbfO\xa4S@\xc0&\xee\xfcI\xacS@\xbb("\xec\x9apS@?\xa1\x18\xfeuoS@D$L\x8e\x10rS@\xfa\xa2\x1e\xe8V\x9dS@\xeb\xbf\x07?J\xaaS@\xaep[\xec\reS@D\xb7\xb1\xec\x1clS@\x10\x11\x8cN\xf9\x90S@r\x9c\xfc\x95srS@*\x8e\xc1\xdd\xa9\x8fS@\x08\xc7\x1f\x89i\x8dS@\xf2\x03j\x0eF\xc5S@\xf0\xe14\xb7\x8arS@prn\x8c\x10\x9eS@vF\xdf%P\xcaS@\xda\xa2\xe6\xf2\xf6|S@\x9f{\x1dFu\x95S@\xa2p\xb9:\xf2\x94S@\xa1[\xb0U9\x8aS@\xa7c!\x92M\x9cS@\xb24\x90\xc6\xaa\x96S@#\xa7.\xadr\x93S@\x10R|7\x97\\S@%\xb5\tP\x14\x92S@\xae\xfa\x16QQ\x91S@e\xcd\xdd \xfaPS@^\xea*Fb\x87S@4\x9c\xbf\xf0\x14\x8aS@z\xb0n\x8a\xf5\x8dS@\xb2O\xeb!0\x8dS@\xcd\xbd\'\xe7\x89HS@?7\x9f\xee\xf5\x8cS@\x12\xb4\xdc\xddI\xc2S@=\xed+0\xeb\x97S@\xdf\x00n\x9d]\xbeS@\x97\xd0\xfbR\x98\xc2S@\xe3q\x13\xb3\xc8\x96S@\x18\xb7\'?\x8a\x90S@\n8\x89\xf2\xd3dS@\x08\x0cQ\xb0\x7f\x8cS@\xca\x92\x082\x1eLS@\xbe]\x80Gd\x91S@\x9a\xb9\x91/0\xe3S@\x8c\x0e\xc1\xdb\x0b\x89S@\xe5\'\xea\xa4\x16\x91S@\x12\xf6\xe5\x15\xeb\x90S@BSw\xda\x9b\x96S@"M\xdb\x93DdS@c.\xa6\xe1\xa4QS@\xaa\xec7\xc3\xbf\x86S@\xcc\xbe\xea\xf4\x96qS@0\xcd\xf1\x1aw|S@\xdf9j\xad\xea\x90S@\x94\xf0a\x1bayS@E\xda\x1d\xfa}\x8aS@\x0bcKj\xcb\x93S@&\'k\xa7\x8e\x88S@\x02\xd4X\xeb\x9c\x97S@\x9d\xdbF\xc6\xbd\x96S@\xda(\xc64\xba\x8fS@[u\x10\xda\x1a\x95S@{C\x0c\x81v\xc6S@\x00\xa7Gme\xa4S@\x1c\x84L\x07\xc9\xc7S@.Y\x15\x17\xc5QS@\xdf\xdcq\x9e\x06\x8dS@Hw(\xeb\x81\x8dS@\xfc\x8ciPn\x89S@\xb6\xaaV{\xf1\x8eS@@\x95\x809\xdb\xa2S@.\x11=_!\x85S@~O\xc9\xcdr\x93S@\x0c_\x01\xb5\x90\x84S@\xdb\x85\xf7\x89\x84\x9eS@@d\x85l\xff\x9cS@?A\xd3h\xc0jS@\x14\xd1D$\xda\xb5S@\xf0\xaf\xca\x0b\xe0\x85S@\xf0!ab\x00fS@C0\x90\x06\'\xe3S@Ea\xfc\xee\xa0\x87S@9\x0c\x93\x18\xb8\x8fS@\x1d\xd0^(\xad\x8cS@\x11\xc0-\xbb\x9f\x8bS@P\x80\xaeL\x97\x90S@\xe0\x1f\x1c;l\x8bS@\xd8\xd2v\xf4s\x90S@\xe7Zu\t\xe5\x90S@\x87\xe1j\x01~\x95S@B|$\xa6Z\x8fS@V\xaf~S\x8b\x92S@%\xe8~-\x93\x92S@\x9b\xfc$@S\x9cS@\xd5\xf4\x06C\xa5\x8cS@\xc7P\x12\x04W\x91S@\x0e&e\t%\x91S@\xdd\x1d\xd5E@\x91S@\x00\x17\xde\xc9\xa7\x8aS@\xc0\xa2\x14F\xfc\x8cS@\xc1\xb7\xe5\xb0W\x8bS@4\x9c\xbf\xf0\x14\x8aS@\xfc\x8ciPn\x89S@d"\x92;e\x88S@\xe3q\x13\xb3\xc8\x96S@#\xde\xd1bt\x9fS@ v\xec#HOS@\xdf\xcdh\xff\xd4PS@\xeaO\xd5\xebw\\S@\xf6\xf2\xf4\xd5\xc5QS@u\xd3h\xd7FvS@\x171\xa4X\t\xb7S@\xfd\xc8\xa3h\x8fpS@\x89\x06\xf0]\xfdoS@\'\x05\xa9j\x87mS@\xdd\xda\xc1\xe5\xadjS@zt\xde^\xe8iS@Q\x0b\x07j\x9c\x90S@\xd8\xad5yFES@u\xb7\x14\x8a\x85\x84S@\xac\xe53=n<S@\xdeN\xf6\xdfM\x91S@\'\xd1\xe9\x11\xae\x8fS@N\xab19\xeb\x97S@\xa1[\xb0U9\x8aS@w\x86ri\xfe\x8cS@\x9esbdd\xafS@\xabAr\xa5|\x8dS@|\xc6o\x9b$\xa6S@\xef\x82{R\xee\x93S@j\xd3\xd8a \x85S@\xd9\t\xc0\xad#\x8dS@;\xcf\x96j\xae\xb9S@\xfe\xbb@\xecl\x8dS@\x85C;\xaa\x89\x9eS@\xf1\xba>\'\x1e\x97S@\xc9\x92\xc9!p\xcaS@\xfc\xe6\x7f\xf5tdS@s\x93a\x8e|\xa2S@\xde\xa7b\x05~\x86S@\xa8mK\xfd;\xe7S@'
p35
tp36
btp37
a.
