# Supplementary material for: Sea ice drift data for Fram Strait derived from a feature-tracking algorithm applied on Sentinel-1 SAR imagery
Source: Data Brief. 2018 Apr 19;18:1410–5. doi: 10.1016/j.dib.2018.04.034 (PMC5999601; doi:10.1016/j.dib.2018.04.034)
Supplement: Supplementary file 2 — Supplementary material [file mmc2.zip › fs_s1a_data/HH_filter200vec/FramStrait_HH_20141128T074427_20141129T163453.dat]

(lp0
S'S1A_EW_GRDM_1SDH_20141128T074427_20141128T074527_003479_004147_B473.zip'
p1
aS'S1A_EW_GRDM_1SDH_20141129T163453_20141129T163553_003499_0041B2_CF31.zip'
p2
a(cnumpy.core.multiarray
_reconstruct
p3
(cnumpy
ndarray
p4
(I0
tp5
S'b'
p6
tp7
Rp8
(I1
(I1184
tp9
cnumpy
dtype
p10
(S'f8'
p11
I0
I1
tp12
Rp13
(I3
S'<'
p14
NNNI-1
I-1
I0
tp15
bI00
S'\x7fg^x\xc8\x1c\xff\xbf:\x7f\x97\xe8\xc2\xf6\xf6\xbfT\xbf\xf6\xef]\x9f\x18\xc0U\xc3eO\x0b\x19\x15\xc0\x04C\xc1S\xcd\x0e\x14\xc0\x89\xa0\xfak\xc7?\x19\xc06\xd9\xb1<\x03\x12\x0f\xc0\xa1\x0f\x0b\x82\xe89\xac\xbf\x98t\xfc9\xa7\xba\x19\xc0\x92)\rkzW\x1d\xc0\xbd\x00\xb9\x88\x96g\xfb?\x1e\xeb\\\xad\n\xf4\x0b\xc0\x0eB\x0c*{"\xf7\xbf\x06n\xc4\xce\x01\xff\x10\xc0mgf\x9ew\xd4\x15\xc0\xf5Vc\x0b"\x10\xce?\xb2x\xe1\x1f\xd5\xbe\x07\xc0F0\x1e\xbdN\x0b\x02\xc03\x1f\xbd\xde\x8f+\x1d\xc0\xbc\xf3\x95K\xe7\xcb\xf4\xbf\xf9\xf1`\x97\x16\x89\x14\xc0\xa4pna\xce\xa1\x19\xc0\xed\xb6\x05b\x8e\xd3\x1a\xc0\x817H\xcd\x18\xdc\x02\xc0)\xa7\x12\x07\xc4\x13\x13\xc0f\xdf\xa3\xbb\x1e\xf6\x03\xc0\xdf\xf0\x92=HZ\x00\xc0~IQE#\x88\x16\xc0hOD\xbf9V\xb5\xbf\xa4>I\x07 \x19\x13\xc0\xd10R\x8f)M\x0c\xc0\x8fTy\x0f\xee\x19\xf7?\xba\x9c\xae\x8eM=\x13\xc0*\xfb\xb5\x07JT\x19\xc0\xeb\xa8\xf5\x94J\xab\r\xc0\x8fk\xff5\x1f\x1b\x00\xc0\xee\x934\xefb\x16\xf9\xbf\xd0C\xd7\xe0\xf9w\x02\xc0\xca\xf0L\xe8\xef\x95\x10\xc0[\x84\x8b\xff\xcf\x03\xce\xbf\x0ecuR\xa5\xe5\x01\xc0\xe3\x04I\xe9s\xd8\xe5\xbf6O/\x85\xb6\xc1\x16\xc0\x0b2\xa8\x98Z\xdd \xc0E\xa5S\x97$\x93\x16\xc0[\x85K\x15\xe9\\\x03\xc0\x0e\xc4\x02X\xeci\x11\xc0\xc4F\x1d\xa8\x9c\x02\x14\xc0\x9c\xb1\xdb\xc0\x08\xfc\x13\xc0\xb5\xe0\xe1M\xd69\xf0\xbf\xfa\x05\x81\xf1\xa0\xed\x06\xc0\xb8\xf6\xe71\xa5\xd5\x08\xc0\x98`\x01\xa8S\x19\x03\xc0\x85Ux\x1a\xbe\xe7\x04\xc0\xbb\x13n\xf8\xb1\r\x08\xc0\x88m\xd7\xf3\x03=\x11\xc0\xf8\x11\x1b\xfd\x9f\xa6\x03\xc0\xee\xa1;VG\xf1\x02\xc0E\xe9o*?a\x03\xc0@\x9a|\x81\xfd\x90\x1b\xc0\xf2\xe5\xda\xd0\x1a"\x12\xc0j\xc3g\xdd3\xd0\x15\xc0\x10:p\x1f\x0cY\x11\xc0n\x18>\x1b\x9a\xe3\xfe\xbf\xb0\x9f\xa0\x94-z\x03@\x13\xcb\x1c\x89\x0f\x85\x0c\xc0\xe9\xda\xc1x\x01\xb7\x10\xc0\xa2\x15\xc7qd\xbe\r\xc0FR\xba\xb4\xecf\x11\xc0Z\x92\x96\x02\xa6[\xd5?!\x06\xe4}\xfbX\x16\xc0\xe6S\x88A\xb10\xf9?f\xc8\xa1\xa0\xc1o\x1b\xc0\x14<{\x1f\x01^\x1b\xc0\x89\x98i\x88\xf9r\n\xc0}R\xe6j\x85\xfa\x01\xc0\xbeJ\xa6\xb8\x03\xc9\x02\xc09\xea\x85\x0b\x8e\x15"\xc0L\xf8CN\x1e@\x11\xc0qC\xd9\x04\xf0\xd7\x14\xc0\x98\'\x8c/\xdcG\xb3?y\x9aZ]z\x0b\t\xc0b\xd0\xf1\x02!d\x1a\xc0P\xfaFfYy\xf2\xbf\x93\xcbY\x12\xb5\xb1\x17\xc0\xa7\x89"\xb2\x8dI\x14\xc0\r\xf9g\x15V\x0b\x1a\xc0\xbd?0f7)\xe6\xbf#aM\x0e\x00V\x0b\xc0\xb2\x84\x87\xc7\xdc\xfa\x10\xc0\x8a\xe9\xa0\x8a\xf2\xc2\xe5\xbf\rx_\x97%\xfe\xea?\x9a\xe3\x02[N\xda\x0c\xc0#\x13U6\x81L\x10@\x93<\x1d>\x11\x1e\x1e\xc0\xd0\xb5\x8e\x84\x1eE\x1e\xc0\xfa#if\x10Q\x16\xc0q\xb2\xa7\x02t\xf1\xfd\xbf1\xba\x9a\x97\x1f\x7f\r\xc0d6t\x1b\x1f\xa8\xdd?\xec\xfb>\xbc\x1dy \xc0d\xbd\xcb\xddKk\x16\xc0N\x06\xe2/\xcfi\xfa\xbf\xbd\x0e\xf7\x085\xa1\x14\xc0\xce\xeb\xf3\xabK\xd5\xfb?\xd5\xbf=\xde\x07\x8a\xf1?\xc4\xc0\x12b[\x9c\xfe\xbf\xc5\x15u\xf9qi\x19\xc0\xa2\xc15\x86\x15n\x19\xc0\x07\xd1\xad!.+\x19\xc0[>\xb1\x08>\x97\x12\xc0\x82\xc7A\x88\xc0c\x03@\xbbV\x88!j\xb2\x11\xc0Z!4\xe1\xed\xee\xfc?\xee#\xba\xecjz\x1c\xc0\x8c\x9e\xe2Ln\xcb\x03\xc0!\x82\xe6\xc87\xaa\xea\xbf\x82}\xbd2\xact\xc3\xbf7z\x89NM\xae\x03\xc0|$\xff99\xc9\x0b\xc0\xa5\xb7\x8d\x16n\xf0\x11\xc0\xf3\xc8\'\xa5\xb6\x8f\x1b\xc0}8Rp~W\xa9?\x1aP\x10TCz\x1e\xc0\xf5[<W\xc1\xe5*?)\xa71\xff\xb2\xad\xfd\xbf\x1a\xc9PK\xa5\xec\x14\xc0K<\xf2\xa0\x1b\xf5\xea?\x9a"{\x1bQd\x1b\xc0\xa3Jz`2\x0f\x13\xc0\xb0\xabx\x8fXQ\x15\xc0\xcdl\x80\xd0\x1bn\x1c\xc0\x8aS\xf7\xfe\x99\xc0\r\xc0\xc5\x0f\x89\xa5\xe4\x17\x0e\xc0\xb8\xaa\x0cw\xba\x95\x19\xc0\xae\xc1\xf1\xf0\xbbY\x1c\xc0\x19\x01\xb8\x91CR\x1a\xc0\x0f\xa0\x0cO\x89\x1e\r\xc0,\x035\x89\xd2o\x1b\xc0\xa8y)Vp@\x17\xc06C\xda\x81{f\x1c\xc09\xfe\x92\xdf5\xc9\x16\xc0\x9c\x07\xa9\xbe \xf1\x1d\xc0n\xe9Y\xe4\xf8\x06\x1f\xc0\x80\x16~q\x9ae\x16\xc0\x948\xc5\xd4\x16G\xe7?\x92[\xefN\xb4\xc1\x1a\xc0\xab$\xae$UV\x18\xc0@\xd4\xa7\x88\x99\x1c\x17\xc0f\x18\xff\x9e7\x1e\x17\xc0\xb5\xb3b8\xf3\x1b\x17\xc0\x8c\x07\xc2\n%m\x06@\x90/\xec\xb9\xee\xe4\xfe?\xf3Se\x0fr{\xda?}UA\xea\x92\x94\r\xc0\x9a\x96lN\x1e\xf6\x14\xc0G\x9d\x0f8\x83O\x08\xc0\x8f\xd6\x11\xe6e\xfd\x07\xc0\xa4T\xe9g[V\x1a\xc0\xfab\xe0\xf5y@"\xc0k\xbc\xfc\xab+\x06\x03\xc0C\xd0P\xe0 n\xe8\xbf\xfa*\xb20\xbc\xdc\xf1\xbf\x81\x84%)\xa3:\x1a\xc0\xdf\x1fq\xfc\x0eZ \xc0cG\xe7J\xe9\x15\x00\xc0\x13v\x04D\xc2r\x1b\xc0\xff\xbe~\x88\x86\xa6\x1b\xc0\xa0\x83\xbd\x87*\x03\x18\xc0r"jg2\xa6\x1b\xc0P\xfd\xf7E}\x8f\xfa\xbf\x11U\x1f\x18*\xcd\x14\xc0\xaa\x07*o_Q\xe0\xbf\xde\xb8\x8e\xd7&J\x19\xc0\xd9\xe2`\xd3\xdd_\x19\xc0\xac\xff\x9f\xafY\xd0\x13\xc0}\x0c\x88\xf4\x9c<\x11\xc0\xc9\xee\x9e\xd7\xddY\x02\xc0\xf6\xd8Z{i;\x11\xc0\xf2\x8e\xd2{\xf6W\x11\xc0\xd7_\xcfbR=\x12\xc0\x0f\x9d8We\xba\xe8?-\xff\x1dPDF\x1a\xc0\x7fL\xd4\xb8\xc0\xc0\x02@\x9a\x9c\xbd\x1dIY\xfd?\xc7\xc6\xdf\x8f\xfb\xc0\x05\xc0\x06\xe1\x9f\xc3\xf9\xa8\x1a\xc0I\xf5)Ci}\x05\xc0\x8f\xde\xf0\xe7\xf1F\x14\xc0Z[vCdp\x15\xc08KI\xb0`\x0c\xf9?\x1cINd\xd5\xd9\x1d\xc0\x8d\xbdq\xb9\xe5\xf4\x02\xc0\'\x9a\x96\xe11\xe6\x02\xc0A\xcf\rG\x83\xf9\x02\xc0\x15\xf8\x8c\xf2\xea \x1d\xc0\x86\xef\'n\x17V\xf8\xbfC\x93Q\x805J\xfe\xbf\x93\x1ac\xe5\xe6\xeb\xe6\xbf\xde\xd7\xec\xad\xc2\xe3\x16\xc0\x85\xd0\x02\xa2\x9d\xff\x0c\xc0^\x1f\x02\xa7\xe2\xc6\xf8\xbf\xb6\'\xc2\x0f\xb6{\x1c\xc0\x10m\x17\xec\x12N\x1c\xc0\x0f\x1d\xab\xc3\xeb\xe1\x19\xc0$\x92&ON\x89\x15\xc0\x81\x12\x02\xab\n\x1d\x16\xc0\xf4\x94=\x89w\xb7\x1a\xc0\xec\x8c0Xo\xa9\xe5\xbf\xc1\xc3\xbb(R\xc5\xe4\xbfy\x98K\x18ez\xfe\xbf\xb7\xc6\nP\x9e\x81\xfd\xbfA\x94\xb2]_\x9a\xff\xbf\xac^\x88\x1faq\x1a\xc0\xdd\xd6\x8a\xff\xb7\x8a\x17\xc0\xbb\x0c\xdfe\x97\xb9\xfe\xbf7\xcd1"(\x0f\xfb?\x00\xaf\x9b\xd6\x8a\xb8\x00\xc0\xf57\xf5\rN\xf1\x8a?cWM\xef-\xc3\x0f\xc0\x7f\x14\xecN\xa2}\x17\xc0\x14\xce\xa3\x85\x9a\x8d\xfe\xbf\x00p\x91\xba\xd2&\x1a\xc0\x9f\xaa\xacH\x89f\x15\xc0\xda\xe3\xb3\xb2I\xf1\x10\xc0E)\x9d\xc5\xa8\xbb\x0b\xc0\x83B\xb6l%y\r\xc0v\x06uk\x08]\t\xc0\x0c\xf7\xa4\xf6;\xf9\x11\xc0\xfe\xc0Nis\xae\r\xc0\xb8\xeb}\x81\xd5!\x0f\xc0]Q\x99\xd1\x8d4\x11\xc0\xda\xef\xe0\xb6\x98\x8e\x01\xc0D\xdf\xf0\r)\x13\x04\xc0m\'\xac_@\x1c\x02\xc0\xf1\xb4\x98\xed\xdf\xe6\x01\xc0t\xdc\xc0\xba L\x18\xc0XK9\xff[\x81\x18\xc0\xb1\x1a3\x8d\x05\x1d\x18\xc0\n\xb0v\xe0\x8c\xcb\xf2\xbffd\x96I<\xc0\x07\xc0\x98\x1c\xa7\xeaf5#\xc0\x08\x8d\x99\x8fD\xd3\x1a\xc0U\xe4x\x0b\x0c\x93\x13\xc0\xe5k\x07%\xc7\xfc\xfd\xbfc\xa5\x0e\xd01\xe5\x13\xc0\x14hQ2\xf1\x11\x12\xc0V\xe4\x8b\xca\x15D\xab?3\xdfD\xdf\x10>\x13\xc0\xc9\x1b@\x1f\x89\x1d\x08\xc0\xc6\x0b\xf3>\xd5\xcb\x1a\xc0\x05\xe5V\x1c7\xde\x11\xc0\xe2\x991\x0e\x91\xb7\xe9\xbfv#\xb1\x0e\xd2\xf1\xf5?\x9a\xfc\xd1\xf52"\x04\xc0\x8f\xb0/\xfb\x9c\x8c\xfd\xbfR\xca\x90\xd46\xbe\x13\xc0\xa2^\x9aZ]\xda\x02@\x9dP\x91\xf3Y\x8c\xfe?\x19\xa7.\xc3\xe7\xd5\x15\xc0N8~\x98%j\xef\xbf\xa6\x98F\xd9T\xbb\x02\xc0\x11\xa6\xb7\xa2\xdc\x0b\x0e\xc0!\xa5}-s\x83\t\xc0\xe8\xef\x90\xc2{\x1b\xed\xbf\xca\x8cS\xed\x8b\xf7\xd4\xbf\xf6o\xde\xf2m\xc5\x14\xc0\x8a\xeb\xa2C\xe3y\x16\xc0\xae\xcdJ\xe36\xbf\x13\xc0\x1ah\xc0\x10\x94\r\xf1?\x82\x17\xaa,\xa1q\x12\xc0lUc\xaf\x96\xe4\xe0?,\xf6\xc9\xf4V\xf5\x06\xc0M,\rD\xefW\x08\xc0\x11\xb7x\'"\xf2\xfb?6\xb9\x95!\xd3\xa1\xfd\xbfB\xe3\xda\xa9N\xa1\x04\xc0/\x92\xeb\n\x86\xfc\t\xc0\xbe\xbeZD\xda\xbe\x02@\xb8\xf1\x95\x14\xc0`\x17\xc0E\x9aLq\xa9\xc8\x1a\xc0\x0f\x81\x81\xde\xc9\xc8\x1a\xc0\xbd\x1c\xf5\x13\xa4\xd1\x11\xc0\xe5\x1d\x17\xe0\x00U\xfb?\x97\x12\x13J\x86V\x11\xc0\xdd\xba\x19uxI\x11\xc0t;\xd1\xea\x10\xb4\x02\xc0A\x0ep\x06(\xa6\r\xc0\xaa\xbdl2\xfa,\r\xc0\x0f\x83\x0f\xf1\xc1\xe2\xf3?\x16\xf3\x9aG\xeb\x88\x06\xc05\xf3\xc9\x1f\xe5g\x1e\xc0p\\"\x93\xe5\xcd\x05\xc0X\xfb\x0b\x81\xb0\x16\xf4\xbf\xf1Up\xd8\xba\xf5\x0e\xc0\x16}K\xc9\x95\x83\x1f\xc0\xa4F\xd5\xdb\xa3\xf4\xeb\xbf\xe5\xb4\xc9\xd2\x82\x10\x00\xc0\x84~\x82\xbb\n[\t\xc0\xc4\x0c\r\xc4q\x8e\xff\xbfF\xb6.sJ\x1f\xfc\xbf"\n\x05\x19\x14\xd6\x1a\xc0$\xe9R\x1d\x04\x97\xf7\xbfo\x90\xadpI\x8a\xfd\xbf\x84\x11\xc8\xe3\x9b\\!\xc0}\xe7\x93x\xe2u\x12\xc0\xf7\x01\x91\xce\x05\x92\x03\xc0\x00\xa37\xc7U6\x11\xc0R\x1d\x1c\x08Z\xe9\x04\xc0\x17nK\x84k\xff\x08\xc0@r\x85HO\xe4\x17\xc0\xdaD\x00\x83\x8e\xf8\x11\xc0\xef\x17CR\xa71\xe5?\xb8\xfb\xe9\xfd\xaa\xe2\xfb\xbf!\xe8\x05\xa1\xa3\xfe\x1a\xc0s\xb8;\nx[\x05\xc0k\x82j\x82gu\x15\xc08\xdb\xed\x14\xe5\xf5\x06\xc0l7\x96\xa3M\x82\xf4\xbf\xbawe\xf0\xcf8\x0b\xc0\xd1N4\xec\x87v\x11\xc0\xf4w\xe9\xddq#\xe3?\x15\xaa\x14\xf6\xbf\xc7\xf5?4\xb0\x8e)\xb6\xc7\x1b\xc0\r\x9bZ\x15\xb8\xe9\x19\xc0\xe9\xc8\x94\xb3\x12I\xfe\xbf\xab\xccK\x8f\x07\xa5\xf8\xbf3F\x1f\x9e\xbb\xa7\x0b\xc0\\\x9b\xc2\x06\x03Q\x08\xc0\x10$_\x84\xaa+\x19\xc0\x85\xb4L\xe0\xb1\xa8\xf9\xbf\xa1\xe3\xd3\x1a\xa9 \x1a\xc0\xbf\x1d\xa2:bN\x1c\xc0\xb5\xb6\xd7)\xa6\x1c\xfe\xbf\x14+\xe6O\x8a\x9f\xfb\xbf\x10\xcd\x8evu\xf8\x14\xc0\x18\xc1q\xca\xcc\xcc\xcd?\x13\xe5V\x1f\xe6\x82\x11\xc0\x1c~]_^\xfd\xe5\xbf\xf3|RL=\xa5\x1f\xc0\xd0\xef\\\xc2n5\x02\xc0\xd5R_\x9cI\xeb\x13\xc0\x9f\x9f\xcd\x95\xe1\x97\xfe\xbfC\xba\x89\xb4\xc7\x8c\xfe?@?o\xed\x8co\x9c\xbf1\xc2\xa2\xfb\x9e\x19\x12\xc0(\xa8\xdc\x93\xae\x88\xee\xbf\xbb\xd0?\x9b}[\x11\xc0\xfb\xbf\xd0;*\x04\xed\xbff\xbaP\xb247\x11\xc0\x98\xa5\xc9\x1b\xe2\xdf\xb6\xbf\x93\xb1W\x90\x84\x94\x18\xc0\x80\xe0\x07\xcd,5\x11\xc0\xdb\xc9\xdf\xc6\xf8=\x13\xc0h\xe7&L\xd0\xf2\xe1?\x99\x18\xef\xdf\x86S\xfe\xbf\xbb\xdfs\xc7#E\x1c\xc0z\x15\xf0\xcfGR\xea?|\xe9\xa3\x05O\xec\x18\xc0\xa6\xc0\x16T\x10-\x14\xc0\xea\x13\x9a\x84\x9e\xfc\x10\xc0\x9e\x13Jr\xaa\xb9\x03\xc0eZ\x07\xcd;\xef\xe7\xbf\xa5Ys\x01\x81\xa1\xf0?Y\xdb\xd6\x83{y\xf0\xbf,\x11\xcd?c\xc4\x04\xc0\xaf]w\xb8&\xce\x05\xc0\x12l\x98 8}\xf8\xbf\n\xed1K\xbb\x95\x15\xc0\xae\r\xb43\xbb\xff\x15\xc0\x0f\xf0*\x04\xa3R\x18\xc0\x1b$I\x91m\xd4\x15\xc0\xc6}\xe3~\x07\xf8\x11\xc0\xc3)*\x84\n\xfa\x1d\xc0O\x1e\x88\xd6\x88\xd7\x15\xc0\xec$\xc8V\xc9\xe9\x18\xc0\xc6\x9a\xe7\xa8\xee\x10\x13\xc0\xe7\x81\x9a\x9e\xcfA\x1e\xc0\xa1\xdf!\xe8\x176\xe7\xbf\xf4\x03\t\'\x10\xa6\x15\xc0J\x1e\xc9q\x1d\xa4\x1b\xc0\xe5Q\xa9\x82\xc2\x1b\xdd\xbf\xb9;\xcbW\x1c|\x10\xc0)\xea\xbb\x97\x05z\x15\xc0`\xeb\x9c\xfa\x1d\xdc\xe3\xbf\xa8\xe6\x11\x03\x14\xc9\x15\xc0$\xf4\x89&\x86\x13\xeb?&\x94\xce}\x945\xc1\xbf\xde\x99\xee\xaf\x8e\xa5\x15\xc0\xb7\xea\xe8\xb9\xe2S\x1a\xc0gn\xe8\xa9-\xd3\xbd?\xf6e\xb5q\x81\xa9\x17\xc0\xba\xd8 l\x02i\t\xc0\x8c\x10t\x8ep\xe1\x1b\xc06\xaeq\xcf!q\x1b\xc0\xb0\x03\xfe\x18\xbd\xd2\x0c\xc0&M(\xcc\xcd|\x16\xc0n\xdb\xed\xf0,\xa4\x18\xc0>\x11E:\x0e\xff\x15\xc0\xf4iJ\x98\x7f\xb3\x19\xc0\xff\xef\x7f8\x00H\x02\xc0<\xb9/\xd0\x0b\x1b\x1d\xc0.\xf5\xa4\x11\x94\xe1\x1b\xc0\x1c\xff\xbf\x86\x9f\x14\x11\xc0T\xdd@ek*\x1b\xc0z\x15\x9d\xd6hp\xfd\xbf\x9e\xea=\xb8\xf1\x94\t\xc0\xb3\xcb\x8b\x1c\x1e^\r\xc0\xd4\x962\xb5\xfdk\xe7?\x8ejmc\xf6\'\x19\xc0lZ\xdf\xa5t\xc6\xfb?Zm\x02``\xd4\x19\xc0\xa8\xaa\xd1\xfeC_\x02\xc0\xd9\xd9\x96\x97gJ\x16\xc0\x1d\xfe\xadc\xaf\xfe\xf8\xbfwS\xc7\xc2/,\x0f\xc0\x92\xcdA\x9d\x05\x87\x15\xc0\xd6}\xc7)\x13>\x08\xc0%\xces\xad\x8c\x05\x18\xc0\x8c\xfbV\xd5\xdc\x9c\xf6\xbf\xa1\xe6\xaa\xeb\xbbV\x12\xc0\r^\xf82e?\r\xc0\x80\x88\x1f \x88\x95\x19\xc0\xd0\xc0\xc8\xe7\xc4\n\x12\xc0\xb1\x91uI\x08\xca\x17\xc0\xc6\xb1\xcfOce\x00\xc0\xbe=r.\x8e\x14\x18\xc0\x0b#\x8f\x12\x02j\xb2\xbf\x08\xca\x8d\xdfIs\x15\xc0\x05\\\x85-\x9e}\x15\xc0\xfb\xf8;[\xe7\x9f\x02@GU\xf5H\xb6y\x0c\xc0|\x8e\'\x80\x14$\x17\xc0\xf1w\xecNE:\x1a\xc0\xcd\xbeX P\x14\x05\xc0\xbf%\xbdVC\xbc\x0b\xc0\xe1\x8e<\xf5\xb1\x07\xfb\xbf\xf9\x19\xad\xa9)T\xf1?\xc5m\xdbtP\x88\x02\xc0%\xac\x82\xdd\xe2\x12\xf0?\xdfiZ\xca\xa2\x11\x17\xc0\xc8\xa0\xa6\xe8\x9c\xd6\xfd?\x10\x19\xfe\x8f\xdcI\x17\xc0O\xb8\xf5\x91\x8cD\xdf\xbf\xb3C\x0e\x86\xb9\x8e\x0e\xc0\xb7\x9e\xea\xa0\n\xb3\x01\xc0{\xd3\xc0\xf8\x7f.\x15\xc0:\x1d\x86\xae~@"\xc0\x9e\xd2\t\xa7\xa7\xe8\xfe\xbf\x98\x87\x8c\x1c\xc2\xb6\xba?/\xe6br\xa81\x00\xc0\x8cQn\xfd6\xa0\x1b\xc0\xf4\x86\xce\x9a\xcd\x1e\x1a\xc0!g\xce\x97\x04\x93\x17\xc0\x1c\xb2^\x1b5\x1b\x18\xc0\x98D2\x97\x8b,\xfa\xbfQ\x01\xa9\xfd\x8b\x16\x11\xc0\x0b,O*\xd6\xd7\x19\xc0\x17\x89\x02x?/\xfd\xbf\xc5\x9f\x84\x1e\x07\xff\x0b\xc08*\xf2\t6\xa6\x17\xc0rw\xe3\xfb\xd0.\x1c\xc0\x93{Ko\xa4\x1f\x11\xc0s\xed\x1bl\x0e\xce\x12\xc0X\xcf\x16\xa5\xdd\xa9\x1a\xc0no\xfb\x90N\xb6\x06\xc0~@\xd7\xe0\x0b>\x15\xc0\x1e\xff\xd5H\xa5k\x1c\xc04W\x98\xeb\xfet\x1c\xc0%\xfe\'2\x9eS\x07\xc0\x11\xba\xab\x04\xe3k\x1a\xc0\xee\xcb\xf2_\x9e]\xb7?\xd2\x17\r\xd1\x10\x91\x0e\xc0\x03\xed\x8bGH\xea\x14\xc0\xb1\xaaB\x1c\rO\xb9\xbf\xd1Ke\x0bm\xf4\x1d\xc0\xed\xbf\x96Yd\x04\xee\xbf\xa1\xe0\x9c\x94\x92\x8a\x15\xc0f\x1fI2\x01_ \xc0x\x8f\x1f\x06\x9f\xca\n\xc0\xa5\x11- 5\xec\x1b\xc0\xa4\xa1\xe7\xd5\xf4\x0e\x1b\xc0\x0e\x08\x95\x10$\xf7\x01\xc0%\x934\x0c\x10\xae\x17\xc0k\xc3\xf1\xe8\x17\x04\x02\xc0\x8c@!\xfb"<\x02\xc0\xea\xbb\xdd\x0by\x06\x06\xc0\x9a\xf1\xb4\xc3\x7f\xe9\x1b\xc0\x0eW\xfc8\x11j\x1a\xc0><\xa2\xac\x18_\x11\xc03\x1bc\xb0\x95\x81\x14\xc0\xb6\x86\x87`x\x83\x02\xc0:s\xea4\x18W\r\xc0\xc38\x03\x82so\x1b\xc0\xda\xd0$\x07\n\xb5\x1b\xc0\xdd?\x87\xcbU\x1b\x12\xc0\x95\x85\x98\x04\xa6\xbb\x11\xc0\x86o\xe4\xb1\xba\x88\x04\xc0\x1f\x9b\x93\x80<\xac\xe9\xbf_/b<>\x1c\xf3?\x05\x8b\xe0\xf9\x16<\x1a\xc0\xac\xf3Z\x98\xb5\x1f\x1c\xc0\x8a\x97\xc5\x0c\xd0A\x11\xc0V\x90U\x12\xb5\xb1\x1a\xc0(\x14\\p\xb1\x03\xf5?\xca\xdfz\x80N\xe4\x10\xc0$~\xdc{wq\x18\xc0\xc3\x102c\xfb\x17\x02\xc0\x7f\x96-\xc7\x19\xb8\x14\xc0;\xdf\xebW25\x14\xc0 I\xd5\xfa\xbc~\x02@\xdc%z.\xd4\x1a\x1b\xc0L\x04\x179\x14\xbd\x1a\xc0[\xe1\xdah\xa2t\x11\xc0\x1b\xad\xbf\xc6\x83\x80\xe3\xbf\xbe$q\xb6\x8a\x8e\x15\xc0\xf8+y\x1bv\xba\xd1\xbf\xb1\xb4$\xef7k \xc0\\\xafc\x81\xed\xd8\x14\xc0;9\xd0\xaf\xbe:\xec\xbf\x9b\xb6+\xa4y\xc5\x05\xc0BHAr#M\x1a\xc0S\x1c\xa1\xaeQ\xec\x08\xc0\x8f\xf0\x12\x0b\x1a6\x10\xc0\x02\xea3\xff\xa9/\x16\xc0~\x84\xb8Q\x87\xad\xe1?\xae\xef\xcd\x82\x81\xba\x15\xc0\xe5X\x11R1\xf5\x14\xc0\xd3\x16\x04\xf2\xb0Q\xe7?\xde\x9d\x0e\'RG\x1b\xc0\xear,\xf2\x8a\xf2\x0b\xc0w\xa5!,\xa0\x7f\x19\xc0<,\x97\xb5b,\x11\xc0w\xac\xbd\xbc\x1e\xf3\x19\xc0\xbd\x1d\xb0^x\xd3\x14\xc0b\x85\xb8N\xf6f\xfb?m`(\x8b\xffu\x16\xc0\xbd\xba\x9e\x11\xa6"\xd7?hP\xc3\xef\x17`\x16\xc0F5\x1fi\x19|\xee\xbf\xbe|F\xa4\xee%\xd7?\xa4\xe2\xb8\x8c\xf2\x03\x0c\xc05\xb8D\x81\xcf\xb8\x01\xc0\x90\xe1\xd9c\x1e\r\xf1?\xa0e\x12 \xbd\x99\x10\xc0\x12h\xa7$\x1b\xe7\xe4\xbf\x04f\x84\xb6-\xf0\x0c\xc0\xa2\xe6\xa5\xec;l\xe5?\x07\xe2\xe3\xf3\xb9\xe7\x0c\xc0\x93\x1aP\x08\x9ah\x07\xc0\x13\xf0\x0fUH \x1a\xc0O\xd0\xb2a\xa3-\x13\xc0\x98\xa19\xae\xd6O\x06@5bEyU\x9f\r\xc0\xa8\xab\x86\xb8\xb7\x9b\x17\xc0\x01\xcd\x03\x98~\x8b\x06\xc0\xe6H\x91\x08n\xe3\xf9\xbf6\xb5-iA\x16\xfc?\xcc&\xda6\xd0\x1e%\xc0\x1d\xb9\xb5\xe3\x93-\xe8\xbfw]\x87\xb3#\x8f\xf7\xbfE|\x1e~\xc8\xb1\xe2?\xd7\xb3\x87\xf6\xc6\xb4\xe7?3\x8d\x16Hh\xb3\x16\xc0%\xc6\x8a\x86\xe8"\x18\xc0\xcf!K\tJ\x04\xff\xbf\x85\xa0\x11\xabG\xc6\x01@\xdb\xd67vEa\xf0\xbf\xb5\xeb\xfd\xd8\x86\x10\r\xc0\x17\xb2\x8f\xc5\x95\xa5\x17\xc0\x81*\xed\xe0\xd6\xd87\xbf_4\xd2\x18\xbce\x06@:\x02O\xe2\x1fO\x07@&\xe5\xa9;\xb4\x92\x19\xc0\xe7\x92dB(7\x11\xc0-\xefo\xd48i\x19\xc0\xc8\xb9O0\x85\x89\xeb\xbf\x14\x92\x1d\xb8\xfbG\x0c\xc0@\xd0\xb6\xcf\xd5i\x1e\xc0\xcb\x8a\x0b\xe0\x15\xcc\x0c\xc02\xd6p\xdb\xd1G\x13\xc0\x06\x8b\x99k\x15\n\xd1?\x1d\xe70\x9b\xde&\x16\xc0\x85\x93I\xb8\x9f\xee\xf8\xbf+\x1c\xe5>2\x07\xe5?J.\x1c\xb0\x95\xff\x17\xc0I\x17\xefi\x03v\x11\xc0\x1fB\xa6\xfa\xbc\x96\x19\xc0\xcb\xfc\x17G\xa5R\x1a\xc0\x02\x88\xde;\x94\n\x03\xc0\x89\xaaa\x00\x98)\x1f\xc0^\xac}\x1c\xb9\xc8\xfa\xbf\xd2t\xdb\xbaa\x18\x04\xc0\xc8\xb6\xceny\xfb\x1a\xc0\x0c\xdc,\x9f0\xd9\x13\xc0\xf8\x05JwA\xe9\x1c\xc0\xa1Y2\t\x15\x03\x15\xc0\xca\xfa\x87f\x89t\xe7\xbf\xf44\x1f\xb2\xab\xff\xf9\xbf\x0b\x15\x85\xc5\xc0\xda\xf9\xbf\x88\xb8D\xb0\x0b\xff\xe6\xbf\x8b\xcd\xc8\xf5\xd9\xfa\xfb\xbf\x1c\xae\x9a.\x86v\xfa\xbf\x0e\xffQ\xaf\xd4\xf4\xf3?\x9f\xebg\x0b\xbb\x88\x0c@z?\xd0\xa0\xe17\xfe\xbfxN\xec%\xc9\xe9\xef\xbf\xccU6)@u\x0c\xc0z\x8a\xf9I\xd7\x10\x12\xc0\x9b\x94n,\x1f-\x1c\xc0\x13V*\xcd\x00o\xfa\xbf\xfe\xc9\x16\xa0\xd5\xef\xf9\xbf\xf6.gQ\xf7\xea\x07\xc0*\x920\xd8\xf0\xf8\x11\xc0\xed\x8f\xca\x02.\xab\xfd\xbf\xb4\xcb\x97h\xab\xd6\x15\xc0R}\xead\xb6\xe3\x15\xc0 FWI\x9b[\x1a\xc0`\xfd\x0c0\x7f\x88\x1c\xc0\xc7`j\xc6\xc3\x14"\xc0\x1b\xa9e\x7f\x1b\x97\x0c\xc0\x89wI\x19k\xce\x0c\xc0\x83\xce\xbb\xdc\x90#\xfb\xbf\xb6\x1f!\xf0\x0f\xa7\xf4\xbf<yff\xb2\xbb\xea\xbfo\x1d\xcdr\x19\xf5\xf4\xbfR\x18~p\xd5[\xfa\xbf8\xc5\xf6\xb1\x81\xc0\xfb\xbfe\x8aT\x18\xcb\x98\x03\xc0\xe1\x96\xed\xbaq\x95\xf3?\xff\x89LF\xe4e"\xc0\xb3p|Q*\xda\xea?\x1a\xcc\xf7\x97\xf0 \x16\xc0O\xd9\xe8\xa4\xf7R!\xc0\x0e]\xa3\xce0D\xf3\xbf\xed\x80\xa4\xe8\xd0c\x12\xc0\xd2[\x1d\xc0\xdd\x10\xfe\xbf@\xa7ELE\xe0\x1d\xc0Z\x93\x1a}%Z\xfc\xbfU\xc2]@}7\xf7\xbfq\x97\xfdC\xc7\x1f\x1b\xc0\xc9E\x10(+*\x02\xc0|\xec\xa9\xeaPm\x15\xc0\xc9:\xef\x92\x87\x13\xfc\xbf`\x97\xabl\x06?\xfd\xbf\xf7\xdf\\\x1d\x87D\xe0\xbfi\xc3g\xc3.\x19\x1d\xc0\xa0\xafS\xc0$\x8d\x83?\x9f\xb5N\xfa3\x9a\x03\xc0E\x0b]Qs\'\x01\xc0\x9b\xcb\x83\x9f\t\xed\x17\xc0\xb5\x16\xdbg\xd1\xf5\xc4\xbfr\x8eX;\x1f\r\x0b\xc0\xd6M\xe4\xaeg\xe6\xeb\xbf)i\xef\xc7i\xe5\x19\xc0\xf3V\xf1\x87\xf2\x9f\x14\xc0\xa2r\x14\x9f\x9f\x83\xfb\xbf\x85\x13\x9d\xdbS\x7f\xf8?\xf3\x18q\xc5Sa\x99?}\x138=\xd8\x0f\x06\xc0\x01\x16\x90K5\xf8o\xbf\x8d\xdb\x04\xa1\xff\x18\xf9\xbf-\xa4\xabT\xe9B\xb9\xbf\x08\xdbg:\xb2\xc5\x04@l\xf1\x95_L\x92\xf7\xbf\xfd\xc2\xae\x1a\x08\xb4\x16\xc0\x9b\x0c?V\xa1\x97\xed\xbf\x80\x8cS\x97\n\xc4\x11\xc0\xf6\x87\xcb\x0e\x86\x96\x17\xc0|a\x11\xa8\x12\x04\xff\xbf\x19mg\xbf\xbb\xc6\x01@\x11\x98\xd1\x9e\x0b<\x11\xc0\xaaH\x98Y\xc7\xe6\xf8\xbf\x1d\x9c\xa55@2\x13\xc0\x89\x06\x00\'\xe4K\x13\xc0#\xf2m\x02\xa7\x8f\x04\xc0\xdf\xea\x0bQ\x05\xbc\r@\x1c\x0e\xba\xa2\x05\x97\x19\xc0F\xdc\\}r\x02\xef?\xfbf\xc8E\x8b\x8f\x19\xc0\xcc\x8cH\x8aS\xd0\x1a\xc0\x8e\x06$\x8d;\x9a\x1c\xc0u\xc4J\x8bJ\x84\x1a\xc0\x8f\x173\xe1+\xb4\x0b\xc0\x7f@\xff\x05\xf1\x8d\x00\xc0t\x9bC\x7f\xf2k\x15\xc0*a\xc3\xb7\x99\x08\x13\xc0\xe8\x0e\x06I0\\\xfa\xbfF\xc7\xc3\xd1\x12\x1e\x0c\xc0\xbe\x99^\t>\xfc\x0c\xc0\x13\xed\'\xda\x00\x00\x17\xc0Y\xc7\xdd\xfeW\x00\x06\xc0k\xa9m\xa0\x14\x9c\x17\xc0x\xe0\x80Y\xee\xfe\x11\xc0/u\xec\xd7\x87_\xfd\xbf6\xdc\xfc\xd3\x99\x87\r\xc0\xbeeF\x0e\x02\x8a\x03\xc0~\xcf&gC\xd3\x0f\xc0v\xa08;\x85\xc7\x0c\xc0|\x04\xaf\rs\x97\x06@\xe5\xe1\x19\xb5\x96\xc2\xef\xbf\xe1\x14\xf8\x000o\x1a\xc0\x05!\xc2i\xa6\x9f\x15\xc0\xb4\xedG\xcbw~\xfa\xbf\xb3\xce-,\x88\x0f\xfa\xbf\x1c-\x06\x7f\xb0\x17\xf9\xbf\xf9\x82\xc58\xa6\xf2\xf9\xbfT\'!\x8a\r\xdd\xe3\xbf\x1b\x14a\x90u\x99\x1a\xc0P\xe42\xd5=j\xfa\xbf\xa7\xb8\xb9S^\xc0\x19\xc0w9\xb2\xdd7\xb4\x13\xc0\xf2\xe1\xb6h\xc7s\x81\xbf:\xe5fV\xf8\x85\xfc\xbf\xdc>\xf8\xbbg\x90\x1c\xc0\xac\xc3\x12\xce\xf4\xdb\x08\xc0\xa3`\n\x86\xb3(\xd3?\x86\xb5\x8d\xd2\xb3\xa0\xf9\xbfd\x82,\xc0\nF\xf2?V\xf0S\\\xb7o\xf7\xbf\xbb\xc2\x15\xa8%\xce\x16\xc0\xcb\x9f\x00\x9b\xc2\r\x05\xc0\x91+\xe1x\xd4\x9d\xf2\xbf\x1a@!\x96NT\xfc\xbfS\xaf\x05\xbah\xe9\xe3\xbfRtETc\xe1\x12\xc0\x10\xcb\xd9\xe0>\xd1\xf2\xbf=\x13\x1b\xfe\xbad\x16\xc0?\x96q\xe5rJ\x16\xc0\xd8\xf7\xf5\xfc\xff\xdd\x01\xc0\xe1O\x86h\xf0b\x07\xc0L\x8e\xdf?{\xf9\x1a\xc0\xd6\x06\x84\xe9M?\x07\xc0\xd1>\xaa\xa0\xb6^ \xc0\xa6\xce\tba(\xf7\xbf+uD\x96\xcaW\x01\xc0\xf6\xa5\x15\x8e\xa1-\x00\xc0\x94\xaa\xbcP\x17\x0e\xf5\xbfz\x13!}\xf1\xf9\xfd\xbf\r\xbe\x9a\xbd\x0f\x19\xf7?\x0c\x1bo\xb6\x9dp\x0c\xc0\xef\xf4H\xc1\xab\x02\x0c\xc0\xd9 H\x9d\xb8Z\x01\xc0\xdb\xac\x9a\x9dk\xba\x14\xc0J,\x91pw-\x16\xc0\x82\xa2z\xf2\xb0F\x15\xc0?+Z\x9f[P\x18\xc0\x0fA\xe6\x7f\xbe\xcc\xf9\xbf\x08\xb9\xe0\xd1o\x16\x08\xc0\xfb\xc5\xb4\xedo\x86\x1c\xc0\xfc\x0c\xfbZ)\xe3\xf7\xbfRQ3\xe4t}\xce?\xc8\xd6\xf5\x12)3\xf9?\xdf\x07\x1d\xd9\x00w\x1c\xc0\x12\x0b\xfc3\x91u\xc0?\x90\xe5\xda=\xb7\xcd\x19\xc0\xd4\x93R\x03f\x18\x1a\xc0\x16r\xbe6bi\x1a\xc0\xdc\x1b\x89Y\x8ev\xf8?\xd5\x13\x8c\xf6}4\xfa\xbf;k2\x8cF\xdc\x19\xc0X\x1b\x06\x90\x82o\xf8\xbf\x86\xd7B\x8d\x1a\xac\x1c\xc0y\x83\xb6\xe3\xc2l\x1e\xc0\xc8\xbe\xe0.\x95\xc6\x19\xc0u,R\xd5\x87=\xf5\xbf\x15\xaa\xe21\xe2d\x16\xc0\xf5\xc1G1\x18=\xf7\xbf\x91\x86\x0cA\xdc6\x18\xc0i\x15\x87G\x1fC\xf8\xbf\x8c\x863\xc2H\xf8\xf1\xbf\x07\x89\x97\xe3fl!\xc0\xd9\xac\x80\xeb5b\x1e\xc0vv\xbe?y\x10\xfb\xbf\xd3\xbeQ\x83\xbb\xc0\xfa\xbf\xbe\x19\x1c\xcc\xc0\x06\x19\xc0{\x13\xad^JZ\x16\xc0\xd9\x08\xf4:\xb5\x07\xfd?yx\xafR1r\x04\xc0iso.\x81g\x1a\xc0\x7fo(.\x0f\xde\xf9\xbfE\xa9\xba]\x1fd\r\xc0Pk\xe5oF\x8e\x0b\xc0\xfb\xff%\xe8\x12\xf1\xfa\xbf}\xd5\x16\xfed\xbb\x1a\xc0\xeb?.\xef\xa5\x8e\xf8\xbfe\xc95\xb8\x85j\x1d\xc0F:\xec\x1dW\xa8\xff?e\xcb\x89\xcb}j\xf2\xbf\xb4\rP\xef\x88D\x17\xc0Ez\x9b\x1b,\xbb\x18\xc0\x02\xa5I\x0e\x93\x9a\n\xc0\xb8\xdc4ye\x9d\x18\xc0\xb3\xce\x1aa\xec\x12\xf8\xbf$q\xafa7H\xf8\xbfs\xa4\xd4\x85\xcd\x91\n\xc0\xdb\xd67vEa\xf0\xbf\xdc\xf4\x8f\xb3%\x87\x1a\xc0\x12\xbc\xb7Ny\xb9\x1a\xc0#\xfc\xc1L\xebZ\x1d\xc0\x82\x7f\xb8vt\x16\x16\xc0\xdf3\x82h\xd3\x94\xd0\xbf,\xd1\x9c\xdf\xae\xeb\x02\xc0\xb8\xf6\xe90\xaa/\x1f\xc0!\xee\xab\xe4\xbc\xdf\x10\xc0\xdaE\x9f"\xba%\x12\xc0\x15e\x13\x82\x88\x05\xff\xbf\xf2\xe3\x92\x99f\xe2\xfd?\x12\xac\xf3\x8a\x9c6\x13\xc0\xb5\xe8\xc6n\xe0X\xde\xbf\xe8@\x80HC?\x14\xc0 F\xb4\xc2N\xbd\x19\xc0\xe0\x88\x10f\xb0\xe0\x1a\xc0J\xce\x10\t\xb7\x07\x14\xc0a,\x8b+[\xf1\x12\xc0\xea\xe0\xa37\xa6>\xea?\xabN\x9c\xbdd\x06\xd9?\x893)\xce\xfe\xf1\xf3?5f\xc5~\xd2\x9b\xea?\x1b\xd0B\xfd\x0cN\xf7?\xa9\xebT\x19\xb2*\x18\xc0\xa1r\x82-\xec\x0e\xef?,\xd0\xf6\xfeQ\xf6\x08@\xf4\x8dZ\x88\xdd\xf5\x1a\xc0\xc4\xfe\x85P\x1d4\x13\xc0\n\x02Q\xf2\xacu\x19\xc0\x8b\xb7rr\x10\x19\x18\xc0\xd3\xa9/\xf2\xe8\xdb\xdd?\\\xcf\xce\x8c\xf0v\x0c\xc0\xe5\x00D0ii\x17\xc0\xa8\xab^\xfe*g\x0c\xc0\xe6&\xdd$\xc35\xff?\xfap\xec\xa1]0\x13\xc0O]\xab\xd5\x0bS\xfc?\x90U*\xe1\xe7\xd1\xfb\xbf\xf8\xc37X;\xa9\xfe\xbf\x89[\xa7\xc9\x854\x19\xc0\x02Em\xe9\xdfe"\xc0M\xf1\x0f,\xcd\x06\x14\xc0\xa9\x94_"\xb2\xe8\x13\xc0\xbfbqB\xe8p\x1b\xc0\xa3\xed\x93>H\x86\x15\xc0\xaf-\xa4\xe4R9\x16\xc0\x1d\x9e\x0fE\xbfB\x01@ui\x82\x1b_\x01\x1b\xc0yf\xe8d\xb9\xd6\xe3\xbf>lg\xd0\xda\x91\x02@K\xea\xa1\x04\xf0\x93\x01\xc0F\xb1)\xa7\x7f\x9a\r\xc05u\x01\xb6\xf0S!\xc0\xbc/\xb5\x9e1\xfe\xe8\xbfz<\x0cp\xae\xbf\xf1\xbf\xc7\x07\x84\xd5\xf3\x9b\x1b\xc0\x04\xcf\xb1X8\x95\x19\xc0O\x13\x91G:W\x07@(\xff@\x082\xe8 \xc0\xd4Ix\x9e\x8a\x9a\r\xc0!Z(zw\x02\x03\xc0\x13\xd2\x03Wp\xdb\x15\xc0\xd7\x93\x7f\xd9Pi\x06@\xfb\xd2\x7f9\xde/\x08@\xe7Tt\xf2[/\x15\xc0\x9a\xaf\xf4\xeb\x88\xf0\x1b\xc00\xb8\x89\xf6\x18\x1c\x18\xc0%\x03\x8d2\x11#\x18\xc0\x81\xdf\xd1L\xbe\xb8\r\xc0\xb46-\x15\xa3\xa3\xfc\xbf\xd5r1m\xd3v\x16\xc0\x84\xa3\xdeH\xaf\x9d\xfe?\xfa\xf1V\x87&"\x05\xc0\x8a\x8a\x02\x17\x81!\x1c\xc0\xb6\x19\x96\xf1z\xba\x1a\xc0\xfd\xf9\xc9\xf1\x80\xb5\x18\xc0\xf5\x9e\x89\x9d\\-\x13\xc0\xf2\x10\xfd\xb8\xce\xad\x07\xc0\x1b\xfb4\xb4r\xa4\x12\xc0\xe0\xac\x12\xc5\xe7\x98\xee\xbf#m\x9ae\xa8k\x00\xc0\xd3\xe6\x82\xed|H\x15\xc0k\xa9\xe0J\xab\xa4\x15\xc0\x0f\xe6\xac\xf3}\x96\x16\xc0\x1c4a\xb0^\x13\xfd\xbf\x9e\xb7\xc9\xc4F\\\x16\xc0O\xdd\x81\xb4\xb2^\x19\xc0`4\xa8\x18\xdc\x8c\x15\xc0\xc3,\xbaE\xda\xd2\x00\xc0\xd7\xb6\xb7\xdf\xd8\x05\xfe?\x91h\x11\xf9q\x07\x13\xc0%V\xc0>0\x97\x15\xc0\xbd\x16\xc9\xa7\xc7\xf1\x05\xc0?\x9a\xa3c\xbeg\x0c\xc0\x0bJ\x15"\t\xa5\x82\xbf\xa7M\xccZ\x90n\xae\xbf\xfb\xd01fi=\x14\xc0\xbe\x87BN\x06\x90\x19\xc0z\xce\xb8\x99`\xf1\xf3?%\xea\x84\x1a\x80\x93\xf3\xbf\x7fj\xe2+\x97\x81\x1c\xc0\xd7\x0f%,\x88L\x0c\xc0\xde\xdeIr\xcb\xfa\x1a\xc0\x01gd\r\x0cv\x13\xc0\x9eh3S0k\x0c\xc0\xb7T\'/\xc6\x91\x19\xc0\xc3\x14z\xfb\xec\x8c\x1b\xc0s\xe2\xcc\xd7\x86\x15\xe0?JU\x9d\xff9\x81\x19\xc0\xb9\x040`\xefc\x13\xc0\x1eps\x85\x05`!\xc0\x17b\x89&\x92\xdc\x19\xc0\x8b\x13\x9e\x88(D\x1e\xc0\xa6\xf3\xbf4Ls\x1b\xc0\xb2 \xac\x13\xa1\x97\x1d\xc0\xb5\xa5\xefv\x12Q\xfc\xbf\n)=T6%\x93\xbf\xcf\xd6e-W*\xfa\xbfjfc;\xd5-\x1a\xc0\xa4\xa4\x8en\xc8\xf4\x19\xc0\xf2\xf3,\x8bm\xd1\xfd\xbf\xc4[\x1b1\x95\xca\x19\xc0}\x95\x80t\t%\x18\xc0M\xa9\xc7\x9fuI\xf9\xbf\xd9"ca\x03x\x1d\xc0\xbaj\x0f\xdb\xca\x9f\xf7\xbfYX\'\x90\xc3_ \xc0\xbc\x92\xbf>\x87\xbc\x1b\xc09\x90\xc5V\x82A \xc0g\xb83ZM5 \xc0\x88\xdf\x89\x01\xa1\xd6\x19\xc0\'\x01\x8e4\xb1\xb7\x17\xc06DC\x8c\x91\x00\xfb\xbfN\xc9\xf5]\x86m\x1b\xc0\xabMx\xe9\xbe\x18\x1a\xc0\x96\x95\xa5KYh\x0f\xc0\xd17\xb9_\x1d\xde\x18\xc0\\\x0f\x8f~\xe0\'\x1f\xc0~F\x86\xb5\xee\xf6\x1a\xc0\xa7\x9e\x93:\xf2\xf4\x1c\xc0l\x9a\xcbxs\x15\xcf?\xf8\xd0W*~\x14\x03\xc0/\x7f\xde\xa5\xc2\x13\x0e\xc0\x9b\xa9\x846u\x16\x16\xc0\x1d-.\xa4\r\x94\xf9\xbf\xa7n\x95>\xe8Z\xfd\xbf\xad\x9cTa\xdf\x88\x1a\xc0\xd5\xb3\xa3f\xad\xfc\x06@\xc9\x03N\x93X\xbd\x1c\xc0a\xf7z\xe5\x9b\x06\r\xc0\xee\x9c\xcaS6\xab\x16\xc0\x05z2\xd1\xd4Q\xe5\xbf\x0e\x08\x8d\xce\xd6"\x1c\xc0\x15\xf9\xff \x84|\xf8\xbf\x07l\xb0\xda!\x01\x15\xc0\xef\x90\n\x0b\xeau\xf2\xbf!_\xd4\x7f\xe0\x9a\x04\xc0F\x18\xf2\xd7\xd4]\x19\xc0-u\xbaQ$\x12\xe7\xbf\x96\n\xe2Z6\xe8\x1d\xc0\xb3w\xe85m\x8d\x19\xc0K\xc8\xd1\xff\xba\xa6\xf6\xbf>\xd3\x19J\x8cO!\xc0\x1a\x04J\xfd;Z\x14\xc0s\x9d\xa1\xda)\x04\r\xc0\x05t\x94\x88>+\x11\xc0\xd9\x0e\x9f\xab\xc5\xdc\x15\xc0`q\xeb\x88\x08-\xd8\xbf\x8b\xfc#\xcd\xe4\xdc\xe8\xbfsE\xad\x15\x95\xc7\xfa\xbf\x9c\xe9\xfa\x83\xe7\xc2\x15\xc0\xd1\x13\xed\x0b\xa09\x07\xc0\x08\x99#\xf2!\xd4\x15\xc0d\xb2)\xf2\x1b\xcd\xe9\xbf\xfb\xf7u\x03\x8fJ\x01\xc0.\x81\xe1\x82\xb2C\x1a\xc0\xea\x98\xd1w`\x9a\x1f\xc0\xdc\x96=p$\xf4\x0b\xc0\xf1P\x1bIFi\x19\xc0\xa1\xa1\xfa\xaaY~\xe9\xbfd\xf9\xe9\xc8:\xce\x01\xc0\x95\xb8E\xbffE\x1a\xc00?\x9a\x8c\x89k\x16\xc0\x04\xbe\xe3@H\xc6\x0c\xc0\xca|\xba\xfdiF\xf7?\xca0!&\xbc\xa1\x1a\xc0\xeb\xd8E-G{\xf8\xbf%\x00sY\xf4M\x16\xc0<\x08\xbb\xc2&\xb2\x01\xc0\xefr\x83\x1c}7\x11\xc0\xcf\x9f\x12\xe9\'i\x06@\xceB\xaf\xf4\xc76\x08@\xd3\x11\xbb\xe0\xf8%\x03\xc0}\xad\x03\xde>\xce\x1a\xc0\xe3ht@\xd0\xa1\x17\xc0O\xd0h\xd1\x01\x02\x15\xc0\x85\x1b?\x93\n\xce\x01\xc0\x10\x95V\xfa\xfd^\x02@o\x14\xecq\xe7\x94\xfc\xbf&\xf0A\xf9\xf0\xbf\x0e\xc0\x9c\x04\x19\x07Vk\x18\xc0\xd7uP\xa3\x0e\xfa\x0c\xc0Z\x12\x90\xf7y\xea\x08@\xf4/\xc9A\x1e\xb3\xf8\xbf\xc7\xce\xb1\x94w\xdc\xf9?"\xeeF]\x80(\x0c\xc0\x95\x9f\x14\x10\xa6:\xfe\xbf?G\xd9\x18\xa47\x0c\xc0\xc1\x0fj4\xd1\xbc\x13\xc0\x8aC\x97\x14\xf5\xfd\x10\xc0l\x02\xf1\xd8\x86\xe7\xfb\xbf-j\x01KS\t\xeb?o\x15}4E\x84\x12\xc0K\xce\xb4~\x12\xbf\xf9?Ek\xbd]\x8a\x03\x17\xc0\xd3\x0fq$]\x82\x11\xc0n\x00\x1c\xd8\x97)\xf8\xbf\xdb\x9b-\xd2|\xf6\x01\xc0*Q\xc3\x8bK\xc3\x11\xc0h`KTO\x87\x15\xc06\xfd"\x90\xc6l\x1a\xc0\xe0\x02\x96\x11\x8d\xda\x18\xc0\xea\x99\xfa\x9d_\x8d\x0e\xc0m\'z$\x9b$\xe7\xbf\x03\xb7\xf3c\x87. \xc0i\xd1\xd1A\x00e\x0c\xc0\x11\xe1v\x1f>\xb6\xfe\xbfjr\xe8\x11\xb4\xbe\x11\xc0\xa9 \xee3Qa\r\xc0\x1e\xc3#N~\x98\x18\xc0\x14b\xd1\xe8[\xe1\xe3\xbf\xfahH\xe71\x17\r\xc0\x14{\x06\xf3m\xc6\x02\xc0\xb0}84\xa0\x95\xe0\xbf\xb6jNr\xd0\x7f\xf0\xbf$\x05\xf3\x9a>\r\xf9\xbf\x1c\xfe\x8a\xd8]\xc2\x10\xc0\x8d\xd3\xf5u\rt\xf6?"\xa6~\xb0\xfc\xd8\x15\xc0\xe5\\G;\xee\xe8\x11\xc0ip"w\xb4\x19\xa9?\xea\xec\xb7\xacm\r\xd0?\xc4\xa8\x8d\xe9\xbd\x12\x02\xc0\xf7\x13\x1f;oW\x13\xc0o\x9a\xbe}\x87\xe4\xc0?Xl"\xdd=\xcd\xc4?\xc3\x1f\xb0\xecy\xdc\x18\xc0\x85NsDk\xae\xf9\xbf >\xb0\x18\x8bE\x13\xc0\xcaiG\xf9\x89b\x1d\xc0Q\xe3\xdd \x9e\xdf\xfb\xbf;\x0f\x9b_U3\x03\xc0\xcf\x92\xe6\xde\xa9\x93\x10\xc0\x92\xa0\xfa\xb9\xfa^\xfc?0eg#\x94\x05\x15\xc0\xdd\xf5\x8c\x96\x1fc\x1e\xc0\xa2|]\x0cT\xc8\x02\xc0bymk\x10\xf4\x02\xc0|\xb3h\xce\x18w\x18\xc0~\xc9\xb8^\x8f\xc7\xfb\xbf\xd7\x11`\xa5\xd8,\x02\xc0\xadY_\x96\x9f*\x05\xc0\x0b\xf3\xb6c\x9f\xea\x02@xcoo\xdc`\x19\xc0\xa0\xe9\xdca7F \xc0\xd2r\xdbJ\x19\x9a\x1b\xc0\xb6\xfc\x9f O\x90 \xc08\x0e\xad\xd6\xc7\xb4\x19\xc0\xae\x0c\xcf\x08\xc4\xba\x0e\xc0]\xef\x9e\xaf\xff\xff\x13\xc0\x1e\xc6\x00:\xf1\xfd\x1a\xc0\x10\xb4r6\xa4\xb5\x16\xc0XT\x96j\x06`\x13\xc0\x90=\x94I\xa1\x93\x15\xc0\xd9&\xd6\xd6*\x1e\x12\xc0O\xb5)\x99\x8f(\x13\xc0\xfb\xd7\xc7\x0b\xa4b\x03\xc0\xf3\xc3{B\xb2$\xe0?^\xcc\xc7\x88\xbaV\x05\xc0O\x1d^\xcb\xa1\x92\x19\xc0\x88\r\x91\rJ\x10\x1c\xc0/\x96os\xf2\x07"\xc0y\xaf\t@0\xa2\x05\xc0X\xdfi\xd2\x9a\x0f\x08\xc0\x1d\\\x7f4\x16u\x04\xc0\xb7 \xbbD6$\x08\xc07\x1a\xbc{\xc4d!\xc0\xdb_\xcb\xa4%\xad\x15\xc0\x9c\r\xa2v\x8d*\xe7\xbfX>\xc9\xf8[E\x13\xc0\x18\xf7\xdeP\xa36!\xc0\x9f\xd0%\xc9\xb3!\x1f\xc0\xde\x10\x1b\xbe\\\xf4\x1c\xc0\xc3Z\x1a\xca$\x1d\xe9\xbf\xa9b6\xf3a\'\x12\xc0#dR,\x98\x1a\x1a\xc0\xf3ZB?{d\x16\xc0\xaf\xefkAJ5\x1b\xc0\x06/\xbe\x1d\xaf{\x12\xc0\xee\xfd\xb2{\xabq\x15\xc07}<I\xf6\xad\n\xc0\x9c\x97\x8d\xee\xde\x19\x0b\xc0\xb0Q\xd5U\x1f\xa9\x0b\xc0\x1b\xbc\xd8\x19\xbaL\x1c\xc0\x0c"\x009\x15\x15\x18\xc0|\x0e/lO\xc3\xe9\xbf\xc2\xe8\x08\xd1Y|\x00\xc0u\x152\x15>\x8f\x04\xc0\xce\x9a%\xf3\x11?\x19\xc0U\x17\xc1\xaf\x9d\x00\xfb\xbf`^*\x84\xa2Q\x0c\xc0B\xd0w;R\xe8\x1b\xc0\x92\xc8\xa1\x90iy\xf9\xbf\xdelO\x06E\x08\x1b\xc0c\x19\xf5-\xd6\x13\xf8\xbf\x92\xc5~\xf8;\x1b\r\xc0\xcaZ/\xb0\xfex\x19\xc0i\xef\x92\xdb*\xd3\xf9\xbf\xc8\xaf\xc0h\x0e2\x0c\xc0\x13\x1d\xff\x19:\xf2\xed?\xa8%\xc4;G\x0c\x02\xc06\x9dDDW4\xf9\xbf5\xb5\xf5\xf6c\xaf\x18\xc0\xbb\xb5[t\x8d\x17\x03\xc0\x8d4\x80\xaf\xbdJ\x13\xc0\\\xd5&?\xc3\xe6\x18\xc0\xd1\xbbf\xaf\x81w\x05\xc0\x84\x19\x7f`\x93\x9e\x00@q\xa5\xcb\x8d\x89,\x11\xc0\xbb\xa1\xbd`\xcd\xce\x0c\xc0\x9378\x1b\x86s\r\xc0W\x19Fts\xe1\x0e\xc0\xdc8\x7f\xddsX\x16\xc0\xd7\x876\xd3\x979\x17\xc0\x18\xce\xd4x\xb7`\xff\xbf\x95N\xa1.\xa7X\x1e\xc0`2\x82pa\x9c\x02\xc0\xdaR\xa7\x8f~\xd0\x18\xc0LY\xf1+`w\x12\xc0G\xc3\xb1\xe6\x96=\x05\xc0\xd11F\xe7\xa43\x1f\xc0\x0e\xfd\x9b\x13j\x08 \xc0es\xe5\xfa\xfa\xd6\xbe?K\xbd\x91\xf2\x11\xd5\x15\xc0\xf4\x10\x13\xe4+\xea\x1d\xc0\xcbo\xfc\xd6\x94\xcd\x1b\xc0\xd2\x11nd\x05\x0b!\xc0H\xf1g\x93}r\xe5\xbfHxm\xbb\x11\xff\x07\xc0\xd0f\xc1\xb1\xe5\xfc\xe1?\x01\x99\xb1\x82\xbdu\x02\xc0\xc2}d&X\xe5\x18\xc0\x0bA\x7f\xe9\xb7\x98\x16\xc0\t\x17\xb2q{\xad\x0b\xc0\x9c\xfb-\x1c\x1b\xf5\x16\xc0\xb7\xa9\x9c\xcf d\x0b\xc0\xe2\xa4qQk\x1c\xf6?\x98I\xb9\x81D\xdb\xf9\xbf\xdf+j\x90\xe4m\x12\xc0\x8c\xf8eC\xc8\xa0\x16\xc0\x18\xd3\xddg\x88\xae\x16\xc0\xd4\x9bG[\xb7\xd1\x12\xc0BA\x07\xb4\x92W\x92\xbf\xd7LN\xe3\xecx\x1c\xc0Y\xa6\xdc\xa4`\x03\x12\xc0K\xee\xfd\xc0\xcf\x10\xf4\xbf\xa1\x7f\x14\x89\xfc\xde\xf9\xbf1\xfc\x9b\xceU`\x1a\xc0\xf5\x9b-\x1bxS\x03\xc0\x9c\x12\xd2\xb6@\xd9\x1c\xc0\xfb\xe0c\xe5\x00\xd6\x15\xc0\x10\x89I\x08m\x8d\x06\xc0\xce\x93\x89\xac\xb1e\x16\xc0\x02\xc0Y!Z\x95\xed\xbf\x97\x0e$\xba\xe9\xff\x14\xc0h)=\xa7\xadj\x01\xc0.\xdc\x9ae\xf9a\x11\xc0\x8by|.\x9fj\x13\xc0\x9e\x14\xb8 m!\x14\xc0\xb6\x04\x07\xcd\xaeY\xf9?\xd8\xa8_V\xa5}\x05\xc0\x8c\xb7\xfc\xb6\x1f)\x1b\xc0\'8Ab\x9d\xe7\x19\xc0;\x94\xae?\xf6\xff\x01\xc0\xb1-:\x9d\xd3\x84\xf9\xbf\xd5\xef\x8aiP;\x16\xc0q4\xdf\xb5\xc3\xb5\x1d\xc0'
p16
tp17
bg3
(g4
(I0
tp18
g6
tp19
Rp20
(I1
(I1184
tp21
g13
I00
S'\x9a\xf1\xcai7\x1aT@Xy:6\xb6\xe4S@\xc4\x92\xe9\x19\xe9.T@\x90\x91\x9e|\xd7xT@\x1b\xf6\xe7zY*T@\x14\x1e\x1b\\}\x1eT@*ya/\xbe&T@>\xb5x\x8c\xf50T@\x06\n\xd6\xfcx8T@+\x9b\x9dy\x90jT@<\nH\xa1\x8bST@t8}\xf6\x8e3T@8g6[\xab\xe4S@\xaf\x97\x11\xc0\x0e#T@\xd7qZK\xdb1T@\xf6\x94e$\x81\xf6S@-\xca\xfb\x17AlT@\xc1\xf7\xe1\x05\x0cpT@\xc3\xe0\x82w6:T@\xe1-u\xe3\x9bpT@4\xabX\r\x82\x0eT@\xa8\x04BX\xcb\x1dT@\x88\xb9\x1f}6\x1aT@\x00I\xc4\xff\x94rT@\xbe\x17@\xa6\xeb0T@Bc\xb5g~&T@\xd4\x10\xdfZ\xa8\xf6S@\x02\x7fu`V5T@ce\xd0h\x19\xb1T@\x0f\x9cb.\xd91T@\xcc1#\x13Z3T@\xd0T\xb6\xb4v.T@ _\xdc\xc5\x81TT@\xea\x1e!)\x1a\x02T@R\x00.\x84\xb5\x1dT@\x0f\xb7H4\xf4\xf6S@\xe0\xf0\xbba\xa5oT@]\x83\x16\x85%8T@\x91\xf8iz\xef4T@\x9dm\x16\xb0\xf2ZT@2\xee\x95K\x16\x0eT@#\x1c\x04Z\x88 T@\xcfR\x96\xe8\xafFT@\xac,\xc3\x06\xbaBT@r\xe2\xa1\x8etFT@\x86a\xa9V\x8brT@4\x953\x9c`hT@\xe6Z\xc3WX6T@\x852\x1al\x9e6T@*\xdfl\x11\xb9\xbaT@<\xc0bb\x04tT@\x1e\xc8h@\x01uT@zY\xb2n\xe4qT@~6\xbc\x8d\x82\x85T@\xf0\xb5\x19\x87\x12PT@\'h\x88\x1f\rhT@c\xa6\x11\x15T\x85T@\x02\xc8:\xfc1qT@ D\xd04\xc0\x85T@M\xac\x81\xcc3@T@\x10j\xfd\xf7\x97iT@\x90\x81\x86\xd5fxT@C\xf1{<\xf7hT@\x17;l\x9d\xa2\x07T@:[\x9e\x92j@T@\nmv?*\x16T@\xab9\xbc\xb3\xceRT@f\x8a\x1fW_;T@\xdeF0\xa8} T@\xdbE\xdf\x1f\xb4wT@\x83c\x86\x85\xa3=T@\x10\xbeZ\x1ea_T@\x0b\xeb\x11\xb0\xb8\'T@u\x87\x99\x98\x8d\'T@\xa2%\xe7\xb1\x1f\x9cT@\xb89q:\x9d\tT@\x053";\xcc8T@\xac\x0b7\x7f\x14LT@<\x8e2\xb4\xe1jT@\xc4\xa2\x83`\xc1yT@.\x0c\x02N\xed~T@>;}\x1a\x0f\xeaS@\xfa5\x1f2a%T@\x1c\xa5O\xf5\x01,T@2f\xb0mtqT@\xea@\x0c\x1e\xff)T@\xbeu\xae\x8au\xfdS@[\xa0t\xe0q\x14T@7\xb5Vb\xe2\x8eT@\xc0\x1d1_IST@\xad\xf8<2s>T@\xd4\x8b\xc5\xb8\x86"T@\x9f\x15/\xa6\x944T@\xbdXh\xad\x86ET@\x03\xbb\xa2!BiT@\xd1X6\x99{ET@T-\x85ST\xb6T@\x88Zr\xf8\xb5.T@\xea\x84o\x97\x18OT@\x7f\x18\xdb\xf2b\x85T@R9J(\x8c\x84T@\x0c\xec\x9b\xfb_/T@\xd3P0\x96\x07\x0fT@~\xf5X:V\x08T@?\xce\x95\xaf=\tT@]n\x969\xb4(T@\xa6\x0f\xc9\x86\xeatT@g\x94oR\xa9\x8aT@R\xce3\xf6\xa2.T@\x00\xe2[\xee\xea\x1bT@\x0b\x05\xd6\x0e\xe0=T@u\xf5i\xb9\xbcoT@\xc8\xfe\xfa\xe8\x10=T@[\xd4\xbd\x8d\xcd`T@ygU*\xa6\x95T@t\xc0T\x04\x0emT@\xaf,!.\x8d\xeeS@\x9c\xc6\x12eP\xfcS@\xaf\xeb\x02\xa4\x18fT@\\\xcc\x8a\xb7%\x06T@\xc0z\x0b&^5T@\xbcT\x93s(@T@r\x8f\xe7t\xf4\xb0T@\xd9\xc1|\xbf\x96DT@\xac(;\xeb\xc8\xb0T@$u\xe4\tt.T@\xb6-Jkt3T@\xe5\xaa;\xc6K!T@R\xfe\xc5\x19\x959T@(\xb3.A\xe90T@\x8d@\x92\xc3\x9b2T@\xa1w\x93\x07\nIT@\xec}_%p;T@\xcf\xd0\xf9\x88\xb0;T@\n<\xc2*\xc4FT@\xea\x0b\x1e\xd9\x8eIT@\x9dB\x80\x18\xfe6T@1\xe2\xcc!\xd9\x04T@\xc5\x1a\x8fD\xe77T@J\xc6\x9d\x02\xb1FT@\xfc\x88\xdbz\x8bIT@K\x03\x14\xedH2T@<\xab\x05\x94\xe4=T@\x01\x9e\xb7\'\x0fQT@]G\x19\t\xc8/T@\\wz\xfa \x0fT@\x04\xe4=\xffaPT@\xef\xb4\x13\x8f\xaaQT@S\x0b\xea\x1fF,T@I\x07\xefy\x80+T@O~\xd0\xc0\x88*T@%<\xe9[k*T@\x18g\x89a\xea,T@\x96\xc5.\x96\xac\xeaS@\x83\xed\xa1\xb1\xfaNT@Z\xdc\xbd\xad\x8dUT@)\xb0\x98\xa6CLT@\xc2lV>TLT@\xfc\xe5\x14\xcd\x84+T@<\xfd\xe5QJdT@g\xa6\xcej\xf7\x17T@x\x08\xb2\xd5\x9c\x0eT@_H\xae\xf5\xd2\xa0T@G5S\xe7\x19\x0fT@@\xba\xbc]\xf8eT@\x0e\x8a\x10\x93\xf8\xf6S@\x87{\xd1/\xdf\'T@\xbeT\xc8ok\'T@8O\xee\x1f\x85#T@\x1e\xacq\r\x1f\'T@\xc0\xc440W\tT@\xde^\xc0\x13\xba\x04T@\xaf\x1b\xe3\x9eg\x95T@(J\xaf^\x0b\x1eT@\x83\xe78\xf0y\x1dT@f;\x7fz\xfdiT@{`\x17L\x0fhT@h-\x05\x9c\xe8\tT@w\xffm\xa2\xc7hT@*\xe0i\t\x03iT@\xd8\x13\xec\x15\x05jT@,\x16\xb8O\xc0ST@\xe3\x85\xb8\x15\t&T@o\xa4:4\x91oT@\xf0\xd6EU\x94ST@\xc2hy\x00\xb0\x97T@T\xa8\xc0\xc0\x80\x9cT@\xc6\xea91`\x97T@\xea\xcf~\xf1`\x7fT@x\xa1\xf1u\xe5xT@3b\xd1#\x16>T@_<=\xa0\xd3\x82T@|H\xb9\xb0.qT@\x16\xd4\xb5\xb7\x94qT@\x10\xc6\xb2],rT@\xd4\x82\x1f\xe8?\x85T@d\xf0H\x00]pT@\xb5\x93\xf6>-sT@y\x17x\xc4pnT@:\xbe\xfaG\xce\x97T@\xebl\xaeJ\x9fTT@ \xa4\xe6%\x99\xf6S@V\xd969\xac\x95T@\xb5\xa2(N\x1e\x95T@\xcd\xfb!\x88W\x14T@q\x12(\xbc\xd62T@I\xc1\xca\x8dq3T@\xf3(\x1f\xe4:\xa2T@\xaf\x95\x1f\xc4% T@\x92\xc5-j\xff\x1fT@\xa3\xc3n\x91\xc0uT@ao\xa7\xdb\xfetT@\xbb7\xf3\x81\x90uT@"\xf5\xbc\x9a_\x0eT@\x0b%\x93\x82D\x03T@\xcb\xb6\x8b\x99KsT@\xe7J6U\xc3_T@\x9d\xfbi=`nT@\x06\xc5\xcczi\xf9S@\xa3\x002\xa5\x9a4T@\x00\xa0\xeb6\x9a|T@\x01\xb5]-\xe7\xf0S@\x0cq\xf0\x9dr~T@\x0c\x8b)\xcbaxT@\xd3\x1b\xa2\xf3jlT@I\xa3\xc3\xb9\x0b3T@\xea\xcfZ\xea!lT@\x041\xf5\x8c\xea\x9bT@\xac\xc8~TSkT@O\x9e\xc8\xb4\xe34T@Q\x0f\xdc\xe0|\'T@39I4\xf4bT@g\xcd\xb6LT\x0eT@%F\x02\xa5\xab\xeaS@2\xe1-]\xaeVT@\r\x8a\xac\x8epVT@s\xf0\xbeSe\x11T@\t\x11\xe6\xbf\x9e\x11T@4\x0b?\xdf\xbe#T@{\xc9|\x05\x91*T@q\xa1y\x9e\x14TT@\xc4\xd8\xf7\xf8\xa8MT@\x06\xf61nE\x1aT@]\xc1\t\xd1\xd8(T@\xaaM>N\xac.T@\xf2q\xd4O\xfb)T@\x8aL\xfb%!!T@c\x8a\xd2\x1d\xee>T@\xd7\x81\rh}TT@\xc5\xb2L\x8a\x85LT@DA\x9c[h\x19T@\xd3"y\xde\xc6"T@\x8e\x19_S\xc5@T@\x8f/;g\xa43T@\xca\xa6\x12S8BT@\xd9{\x83\x9a\xeb\xa8T@\xb0\xf1p5\x1a\'T@A>\xc2\x08\x96@T@\xe3\x88\xed\xd41.T@D\xae\xf3h\xdcQT@\x0b\xbeV\x89|\x16T@\xd1\x8b\x7fh\x07AT@\x8e\x9091f%T@{\x91~\x9b\x037T@i\xc3E,\xfe+T@\xb8\x83\xf4\xed\x8f1T@\xf5}\xa1\xa1\xd1-T@gV\xacC\xdd/T@$\x1a\xd6\xbe\x03-T@H\xe7NAV(T@8\xf8\xf1\x9a\xfcCT@\xe7"Iw\x99*T@t\xa3\x86\x19g8T@^U\xdbj\x898T@\r\x1a\xfa\xdf\xfb\\T@\xdf8P\x02j.T@\xf0\xe2\xd6Gw\xa4T@\xf0\xd7\x0f\x0c,\x80T@\xdf\xb31\x0b\x82oT@\xd3s\xc7G\xa3\x12T@9\xa5d\xa8d\x08T@\xe59\x1bp\\PT@\x1cYO\xfd\xcc4T@\xc8\xdf\x87\xac\xaf<T@\xf6\x10~\x12R\x1aT@W\xdf0\xe3\x0f#T@|\xaf\x9c\xad\xf9@T@\xd8\x0b\xddU\x1b%T@?\xa9\xd6sxkT@\x05\x8cL\x17/.T@-\xe8\x01\xbb\n,T@S\xc5P\xd3\xe9DT@\\\xd8\xcf\x14\x180T@\xf7\xbd(\xb6#,T@(\xc8\xdfCB5T@\x83\x98\x12\xbbFET@U\xa0R\xe6\xfd:T@\xa23s\xe5\xf4\xf6S@%\xa4\x93)\xa3`T@\t\xcd\xef\x8c\xef*T@\xd8\xf9\x85]\x0e/T@\xe1\xbbt\x95\x06\x0eT@\x9fY\xad\xc2QsT@\xf5\x9c\xaf\x9a\xf4tT@\x9c|s+juT@\xd4a:\xe13NT@\x91"\x03\x9d>\x10T@1\xba\xf0x\xbfhT@\xee\x07^s\xbc\x03T@Hef\xa4R\x0fT@\x9fHJ\r[\xa1T@#\x9a\xb2\x07g5T@\xd2\x0e\x00\x8eT\x1bT@\xde\xef\xddp\xa7rT@#\xe4g\x94g)T@\x93\xe3{z\xcf\x01T@\xaeF\x90\xa5\xbd\x89T@|\xd7\x1a\x19\x96vT@"h&\x02\x92\tT@q\xd7\r\xde\xb7eT@w\xe4\xd2{\xd3"T@7\xa8\xb1g\'8T@\x93kW\xee\xed3T@\xb6\x98\x18\xcab\xa2T@p\x91\x81RF\xa1T@\xfa"\x830\x05qT@\xd7\xb7\x9d\xb5*\xf6S@\xa1Dr\xa4\xb9[T@c\xb5U\x81\x9auT@\x82?\n\xc0\xb2QT@i\xce\x07\xa7N\xa5T@M\xe0\xefg\xc7\x0eT@\xf4]\x08i\x0c\x95T@\xb4\xdce\xe5(pT@\xb3\x12S\x8c\xdd/T@"\xa4\xc9\xa3\x02UT@\xd8Uj\xed"\xecS@YTVowhT@+xlv- T@?O\xc1=\x0blT@\xcb\x87=/\xed\nT@\xa7\x90\xa6\x90-4T@\xb1\xfbs.I\x0eT@WJD\x1ev\\T@\xbe\xce\xb2\xce">T@O6\x1f\x17\xa1iT@\xe8\x9c N\x05\x07T@\xe8*\xb7\x17\xf7hT@Fx\xb1_\xfa+T@8\xff\xb9s\xe5hT@\x01\x05\xfe.\xec\xaeT@Lf\x93\xc9[\x12T@\x92R\xbf\x15\x1biT@W\xf2\x9cS\x822T@]\xb2\xb7P~)T@j\x13\x82\xff\x80#T@+\xf102\x90GT@\xa1\xc8+\xe4\xc3\x15T@\xcb\x7f\xe6\xdb\xf8ZT@\x86\xael^C*T@\xcf\xa7\xfce1ST@x\xe4\xbf\xc0`\x93T@\x9d\xc4\xd6cT\x15T@\x0c\xb5\xa6\xdb\x1c\x87T@\xd6\x12*J\xfd\x06T@\xe5k\x1cQ\xcc\x17T@\xdc\x1b\xa3I\xb3\x97T@\x85\xf0EV^\x12T@N\x96\xd0\xa5#,T@\x01(;\xad\xc73T@\xfcQ5T\xf8\'T@\x15\xb3\xc3\x94\xf63T@l\xf0\xb6\xdb\x98=T@\xf1`\xe3F\x19\x86T@t\x1b\x93\x10JyT@\x152:\xfb\xcdLT@o5\xe5\xc7\xde0T@\xd4\x07\x1e\x07\x1diT@\x8b;\xe8\x96{\x1cT@\xe3\xd8\xbc"\x9cxT@\x8fNI\xc4\r\'T@\xa6"\xba\x84\xdc\x1aT@2\xf1w\xc7H-T@\xca\x98\xd6&*xT@\x86+j\x8b\x9d\x1bT@\x96\xf2\xc7O`xT@O3\xe9;\xd7\\T@cr}~\x90\x18T@\xa1\x99T\x10\xbfwT@-$\xd2\x80\xf36T@\xe5\xdcsn\x9aAT@\x9c\x08\xe6@|qT@5\xff\xd6\xfb\xe9\x9bT@\xa2\xc0\x86\x91d\xa2T@\xa6\xc6A\x85\xda\'T@\x81\xd2q\xf8dTT@\xa7n\xfcc\xfe2T@\xdd\x06\xaa\x839zT@"\x87eM\xe8fT@\xad\xbb\xaa\xa2\x07*T@\xdf!\xd1\xb9\x1c\x17T@\xe31\xa5\x0c\xdafT@\xe7\xd3i.\x14\'T@[\x9d\x99Q\x93\xacT@\xa8\xf5\x84sI,T@f\x81:x@\x9bT@\xf0R\x89\xba\xfe\x9bT@e\xc6\xaa\x00\xc2\x04T@K\x9f\x04\xfe\xfc\x0eT@Ph\x86\xd9\xdc\x1bT@\xb9\xff\xccjoST@\x085\x84\xf9\x11\xa0T@z\x87\xfe,\xd9\tT@:|\xce\xac\xb1/T@sn7[V\x83T@\xe0\x11\xf6Gs\'T@\xed\x81\x1f\xc7\xbe.T@["r\xc7\xce\x0fT@>\x92;\xce\xec`T@l\xb3\x19\xd3\xc2eT@\xe5\x85*i\xa5CT@\x8fu\xb3\x90O%T@i\xfb\xd6\x1f\xcdFT@}P\xa1\xd6"-T@7\x8fKr3^T@r\x94\xfb"\x19+T@\xd8\x88\x00\xc1Z&T@\xf4\xc5\xcf\xfc%:T@h""\xac\xcePT@\xd5\x84?\x80\x80rT@5\xd2\xb0\xfe\xa9oT@\x12\xe0R\xa0\x02UT@z\x08\xbb#(rT@fIXg\x10-T@\xb4f\xbc\xf9<2T@\xe0\x12\x92X\xe7TT@\xa2\xfeM\xbe\xc7\xa9T@I\xff\xbfPZ\x0fT@\xd6]\xfdY\xc4\nT@\t\xd5\x9a\xda\x9dzT@H]\x93\x0c\xbe\x97T@\x0b\xdf\xad\xb1\xd3,T@\x84n\xf5\xa7\xff\x97T@\x94\xc5\x8dRf\x95T@\x10\xe9\xa9A[\x1fT@\xda\xec\xab;=+T@z\xd3`p\xebpT@\x7fI\x81i8dT@\xcb\xb94\\\xa1CT@\x9c\xce\xaf\xb9.WT@\xbc\xc7 [\x12\tT@\xd2b\x89\xc0s\'T@=\x1eb\xc3\xc1\x0eT@\x19\x844\x82\t#T@\x1e\x88\xfd\xd4\x98#T@v\x9b\x05j\n\x0fT@s \nwYkT@\x84\x81\x06PJ\x0eT@9b\xbb\xc4\xf3\x18T@\xa60\xbaQ\x88\x9dT@L\xac\x15U\x14,T@\xccA\xed\x1d\x17(T@\xf9\xb5\xa4\x0b\x8fkT@\xb8\xb7a\xf6\xd3\x1fT@\xb4H\xf3\xe8\xe6\x0eT@\x12N\\\xbf\xdcTT@sP\x976\x18\x8aT@(24\x1a\xcbIT@\xa6j\xb5\r\xc1kT@!\xfbJ;\xcbBT@o\xe9\\+\xf56T@\xd8\x84\xde@\xf9\xb0T@\xe6fW\xa0\\\x1fT@\xb8\xbe\xea3\x14\x88T@\x18\x1d\x17\xe5\x97\xb0T@Q#7dplT@|6\xce(9vT@AMf\x8fhPT@\x18\x8ek\xfaqeT@\x9d\x88\xda|^\x80T@k\xbf\xa8\xdc\x16(T@\x04\x98\xd1\xbc\x8f0T@\x0e5\x9a\x11\xe1\tT@"\x13\xebU\xecGT@\x7f\x0f\x81\xb6\xbfDT@\'\xfc\x8d\x8c\xf1\nT@4\xa5\xfby\x90\x99T@\x94\xf7\xbds\r\'T@\xce\x95M\xc8\xa7qT@\x1d\xd4\xa2\xd0\x05iT@\x114C\xbd\x00)T@\x15\xf7\xc5\xd0%\nT@\xb0\x07\x16*\xe2+T@/\xd0I~\xdc\'T@*\x0b\x1fv\xad&T@5|w\xed\xe7\x1dT@K\xe3;_\xc4\'T@f9\x87$c\x03T@\x94\x102\xef\x81\x1cT@\xe7:\xdb\t\xea2T@O\x85\xfe\xc7\x0c\x0fT@j\xd2\xbaC\xb7(T@?\xdd\xc7\xfa\thT@p(\xea\x17\x89OT@\x1b\xcd3K\xfe)T@>4dn\xb8MT@\x13\xc9\xd2\xe0\x84#T@\x89I\xbdA\xb2\tT@p\xcd\xa0b4qT@%.3\xb2\xb8pT@\xccI\x94\x94ikT@d\x88\x98]\xb10T@\x0f\xe1\x87\xd9\x99\x9cT@|\xebgb=(T@\x92\xbeH\xebrgT@e3\x89%\xf1PT@\x80+\xf5\xba\xc21T@\xea\xd0\xbbO VT@\x9f\x81\xf53\xadjT@IA\x1e\xad\x9d\xb6T@\x8d\x83\x19\x10\xaf\x97T@\xc4\x9c\xa6\x9dJ&T@\x03uqg7?T@\x84F\xa9\x1f\xefzT@\xf3\xa0\x9a2\xe94T@Y\xcaU\xec\x9b\xfbS@\xdb\x02j\x06\xecwT@\x1d\x0eQ|CjT@\x14\xdd\xc6\xcf\x01\x0fT@V\xec\xbe\xda\xf13T@\xdfI\x15\x80\x1a%T@\xe0\xda&\xab\xb0FT@\xe1\x15\xfc-b#T@\x12\xe3\xfa\x86}\x1cT@\x8f\x90\xef\xfd\x97-T@C\xaaj\xba\x8bST@)\xbc\x14\xf7\xd7/T@\xc273H\r+T@\xf8\x00\xd7\x08\xc1/T@\xac0n\xef\xef\x06T@\xcd\xccL\x94\xa8wT@\x0c&\xee\x97\x85\x1fT@\xb7\xfe\xb2m5+T@\xb7\x81>\xb8\x1b7T@[\x94\x07\x10\xa24T@v\x9fj\xc7=\xf0S@\xb5\xfc\xb6f\x1b\x05T@I\x11\x15\xf4M\x1bT@A\x8d\xb5\xaa\xd2\x04T@7\xbe\xb9{\xa6KT@1\x8cG\xf3\x854T@\xf9R\\!h6T@\x0e5\xfe\x05\xddVT@}\x16\x1bemOT@\x02\xd5\xb5H\xf0GT@\xb0.\x9a\xa2\x9eVT@B\xa5\x9eYd\xf4S@>.\xf9{+\x14T@\x8e\\k8\xbd)T@q\x91\xb5\x05\xaa\x0eT@+\xc6 \xf6ZsT@5\x86\xcd.\xca\x1aT@\x7f\x12@\x8edZT@\xdf\xc0C\xf5\x16FT@i\xa0b&\xf4%T@=\xac\xb8\xeeOuT@\xc8Q\xf7\xd9\x9bRT@0\x80D\xbf\xf8\x06T@\xf9\xa0\xea\xcb:4T@\xa3\xb0%\xcd\xdd\x11T@|\x1d\xf3\xb3\x9b\x03T@\xaa\xd89\'\xd3WT@\xb0\xa2]\xa8/WT@\x92\xa9\xaa\xdd\xa4\xa1T@M\xf5y\xb8\xbb"T@\xa3\x03]m\xe4GT@\x94-\x08\xb7\xb7\x84T@\xc0\x9bD\xb8G\x16T@F\xa5\t\x1a\xfaDT@Qh\x05w\x9a4T@\x03B\xb0S^AT@\x93\xeb\xb07\xaf\x1bT@\xcb\xaaO\x8dZ\x18T@$\x1c]$\x0b\xf5S@\x07en\xf1q<T@Rm\xd4\xfd\xbdET@\xaa\x1ep\x9d\xd6"T@C\xd0<\xbc4GT@\xf3}\x94G\xf26T@i\x19r\xdd\xfeqT@r\x12\r\x1a\xd3~T@\xb5\xbd>6Y\tT@\xe9\xae\xdc\xc6\xc0VT@\xa5\xac\xf1\xc0`)T@\xd9\xd4u\x15\x8c;T@\xbe]\xfd\xe4\xbbIT@\xbboHR\x99\x0eT@%\xaf\x11\xa0{nT@\xc8\xd0M%\x10\x05T@Q\xd1\x99\xf87,T@<\xe3\x9c\xa8\x81\x1cT@x\x96\x1f\x93\xc7oT@\x1d\xfc\x1ep!\x05T@\xa0G\xcf\xe8&\\T@$\xac2\xe7\xaaWT@*\x8c1\x18%sT@\xcd\xd7\x97\x91X-T@\x1f\x8c\xe7\x8a\xedTT@\x89\xa6\xccq\xf2XT@\x9d`\xe5v\xaekT@Yc\xb9\xaa\xcboT@.\xe5\x9cY\xa8oT@\xa8\xd1\xbbE\xfcOT@\xba\x1d\\\xfb\x8a=T@\xb5qOSe.T@&\xb9\x94\x8c\xf13T@\xa3\xe3\xba\x929\x08T@$\xdf.\xeey\xa0T@\x86\x10\xae\x7f\xefGT@7\xcb\xbd",LT@\x02g\xee\x83\xf0\x15T@L\xbd\xb6u\xf8\x03T@\xfeU\xcc7\xda\xb2T@H_]\xe8\xf3fT@O\xf9\x12.t\x10T@\x05\x97a\x1d!gT@\x05\xbf#\xdd\xe4-T@\n\x19\xaf\xa2\xd8/T@\x1f8E\xf1B\x10T@\xd0\xbc\x1b\x93\xda\x12T@GV\xa5\x0f\x1diT@\x0f1S\xfe\xcc\\T@\xb8\xd1\xff\xe0\xd94T@\xf2mO\xd6\x98oT@yHY\xb1\xe7+T@\x97\x0eK\rb\xf4S@\x94\\(\x9c\xdcqT@\xb4S\xb6\x16\xe4GT@\xfbf\xdc\xbe\r/T@`\xd6\x07\xdb\xc9oT@E\xf6\x0f5\x9a,T@\xc2\xa6\xd5\xab\xf4kT@\xac1\xd9\xa2UxT@\xda\x93I|\x0e/T@\x83Y?\xbe\xc2\x9aT@C!\xe0$-\x1cT@{\x8d\xec\x10\xdcfT@\xe8Y\xc58?@T@G/\x84\xf9_cT@\xf4\x9b\x05\xbd\x14\tT@\x99\x1a\x04\xc3&\x0fT@\xe35+?O\xb1T@S\x9a\x9ct\xa6dT@\xd7~*\xcf\xf7:T@\x07\xb1B\xf87\xa1T@&K\xb2\x98^xT@\x0e\x87\x9c\xe7 \nT@\xb7\xc9\x90\xc9\xc0\x19T@\xe0\xb5\x07\x1b,?T@\xb9\xf8\xee\x7f\xab\x99T@\ty\xfb\x14\x86\xb0T@\x03\x14\x08\xbb\xd0oT@!\xf5iH\xb3\xb0T@\x87\r\xd5\xecsVT@\xa7o\xdeGWsT@\xbab\x0f*\x13FT@A9-\xfb?\x85T@\xf0R\x9f\xde\xc4\'T@t\xad\xe8\x84\xcc|T@\x9c&\xa0\xccFuT@\xf36\xef\xfd\xa4RT@zh\x039a\'T@\xd4\xc0%\xabc\x83T@\xcdw\xb3H\x8aAT@F"X\xf0oAT@`\xbdnW~\x03T@\x93|\x89\xb5\x02_T@]\xcd@\xd5\'GT@\x9a\xcb\x8d\xbcO\nT@y\x11\xa8\x97\xd1FT@\xe1&IB\xfc3T@\xb5\x06#rGIT@\xf6\xa8\xc5\x91\xef\x9cT@M\x12\xd6\x07\x1a\rT@\x16\x96\xc5{\xcflT@0\x99Z4]xT@\x05\'x\xeaRsT@\xa1+K\xa5\xd8oT@Pp+\xb9\xc3$T@~rB\xa5C\x15T@@\xb2\xe6\x0b\xaakT@\x97\xf1\x12Y\xe6VT@lr8\xf6\x04\xa0T@g^\xfe<r=T@m\x81\x86\xa31yT@\x11\xe3\t\x83\x02\x99T@\x85\x08\xed\xab\xf5=T@\xe4\x9e:\xb1\xb1\x17T@s\x04\x89\xb9\xe0\x15T@\x96b\x01\x060WT@\x05&\x86\xa7\xd6\xeeS@`FE/\x017T@\x08\x94\xd5yUFT@\xef\xf7\xd5\xb0(\x05T@\xd4\x96\x1f\xaa\x1e\x05T@\xa5\xb0\xc6\x14coT@\x90\xedq\x80L/T@\xe9\xdf^\xf7\xee4T@A\t+*\x154T@\x97\x11X\xc5\n\xe5S@\x00q\x99P\xa6\xa1T@\xe5L\x86\xceO\'T@\x84\x12\xaf\xce\xdd\xb0T@\x1a\xcaf^\x80.T@\xd8\xd5\xc6\xb8\xe9GT@!\xac\x084:\x02T@i\xfaq\x88\x1eGT@e;\xd0|\x82\x05T@\x06\x0f\x9e\xc7\x90\xf5S@,cwX`\xf9S@*\xb2/c\xff1T@O\x8a\x8f|\xe7jT@\xa3\xa6\x1a\x187,T@\xbd\x0b\n\xad\xf9.T@\x13\x12\xce\x17\xfe6T@Iu\r\x83\xaaBT@\xc6\x90\xf6\x15\xbe+T@\xcf\x91\xd5\xba\xce/T@\xfe\xfe\x860\xb3/T@-*\x92\x7f\xf0\tT@\xde\xbf\xe2\xe6\xbboT@\xbb/\n\x86\x9c\x0eT@a3ER\x15CT@\xaf\x9ai\xd3ueT@\xfb\x0e\xc7\xe1\xa1nT@W?\x07\x01\xa8rT@&\x15\xbc"\x0b\tT@\xd0\x07\x1bg1gT@\x02\xb8\xdeGP.T@\xa8\x17\xf4\xedh\x0cT@\xda~\xdc\x9d\xe5\x1fT@\xd4d\x8aT\x89\x1fT@b\x08\xd5ak\x1bT@\x18\xf6\x82%2qT@|\xee\xcd\x13i0T@\xe66\xef\xc6\x7f\xa8T@\xbe\xa1\xc3\xaa\xabQT@\x81.\xa5>A,T@\x0e5\xb0\x01\xa9\xfeS@\xabm\xc9\xc5\x83IT@\x86\\\xcd\x96\x8a+T@\x1fcY{6\xecS@\xe5O\x01\xb6B>T@\x8f\xcfHe\xeekT@S\xa3<\xa6\xf7\x1bT@^\xbb\xa8\xaaR4T@\xf7\xa3(\x91\xb6\x0eT@\xd2\xefD2pvT@\xa1\xe8{Fh>T@Q\xb0gh`oT@\xf0\x03=\xd8A\x0eT@\x10\xc7^\xca`pT@\x85\xff\x16\xa1\xce:T@\'\x05\x835\xa2ET@\xc5_\x13P\x10\x0eT@\xfd@\xcf\x0erpT@\xf1\x95\xb9\x14\x87PT@\x19\xea\x83,\x1bfT@\xf5\x05\xaf\xda\x85?T@N\xc80\x86\r\x08T@ \xf0Q\xc5\x97pT@"\xff\x89\xa7 cT@\x0b\xfa\x02\x00\x16ET@\xc7m\xe59Q\tT@|=\xad\xf5Q\tT@\xd5+\x14\x82\xcf?T@\x1b\x9b\x03\xb9Q1T@\xbd\x9a1XsQT@-M\xf1\x94#qT@\xe0U\xf7\x08\xb7qT@\x13\x12\xc9\xef\x98,T@)\x86fkX4T@\x7f\x0b\xd0\xb9\x08\xa4T@\xed\r^W\xeb\tT@9\x04\x04[\x9e\x9dT@\xbc\xfa\xc5\x03\xfe?T@\xc7L6a\x19\x94T@\xdah\x8eL&-T@\xf1\xbf\x1cG\x81pT@\xc0\xfcj\xfe\xe9ET@]hC\x19/\x0bT@s\xb4\x876\xe9\xa3T@\xbc\'\xb5D\xf4\nT@S,Y\x82b\tT@_\xae\xc4\xd9s+T@\xf6\xcb\x8d\x8dj\x80T@0\x80D\xbf\xf8\x06T@b\xba%.~\x0cT@)Z\xc5\xfa\x96\x9cT@WVq\x80\xc1jT@\x8b\xb0\x16\x96\xf91T@\xb4\xe5\xda.\xdd\x0cT@\x02\xe7+\xd9&\x18T@h\x08\xf7N\xe9~T@\xc2]\x05\x99\xb3MT@SI\xfa\x8d\xb3kT@\\\xc2y\xb4\xa7CT@\xdc\xba\xc6\xf9\x90/T@\x1e\xb07BX2T@\xb4\xfe\xb7\xde\xdc"T@\xca|\xab\xba\xb4QT@(E\xd1\x8a\xe6`T@\xa8 \xf9]$\x0cT@z\x8d\x86\xa4|QT@\x87\xc5\x01\xd1\x1a T@qo\t~\xd5\x15T@\xe3\x8d\x80`\x0f\xb0T@h~\xf9\x14\x8e3T@\xa6\xda}\x90\x07\x1bT@\xbb\x1d\xa6\xde\xd1ST@\xa9\x96f\xdd\xf7%T@&\x99J\x83\xd7\x01T@,\x19$\x15\xf8VT@\xac\xd7\xcfG5(T@>Sj\xcf\xea1T@\xc8\xb0o\xbd\x82\'T@\xf4\x13\xa9\xb0\xe5;T@\xe7\xdfz\x8fk\x18T@\x95\xb0\xc5\xee\xf2TT@\x92~Ie\x8e\'T@\xcd\xbc\x80\x90\x12\x16T@\xbcDsIw\x8fT@\xb1M\x96*b6T@<\xbf\x8a2\xb5]T@H0\x87\x7f\xb3rT@:\x02\x97\xf3A\x0eT@;\xe9\n\xd5\xb3\x08T@5R\x8f\xd86iT@n\xa6N\xd8B4T@l\xe0\xd4J=4T@\xef\xe8n\xf1\xdd\'T@nxkq\xbb2T@\x1d\xc7\xa2i\xe1\x04T@\xf0\xba\x0b\xe8\x81uT@\x83\x0eP\x94|)T@\xf0_\x97\n\xcd\tT@z1\xbev\xaeoT@\x99U\xfd\xa7x\x10T@ \xf8\x8e\xc2\x0e\x18T@\x8d\xb4\x01\x1f\xf9bT@\'~\xf6l\xf3\x1cT@\xb9fE\xb9J\x0cT@\xd5p\x93h\x85\'T@Pl\xeb2\xc5(T@]f\x97=8WT@\x88\r\x8e\xadqBT@\xf3g!\xb9\x0cOT@\xbb"0\x00\xf6qT@L\x8a\x7fB\xe93T@4\xba\xd0c\xc2WT@yu\xc3\x0b\x83VT@8\x19\xe9\xb8\x83\xaeT@j.\xdb\x91!\'T@0P\xcb\x1f\x88#T@)n(\x84Z#T@\xb26\xef\xa9mOT@B\x88\x1fE\x9brT@\xf3B\xacp)\xa2T@\x07\xc9\xebX\x15.T@\xac\xfbkb\xed;T@\x83\xb1\x88\xc9\xc1(T@zm\xa8\x80sOT@O\x91\xae\xb0H\x0bT@S\xc3\xca?^2T@_\x17\x00\xb1<AT@\x1b\xd9\x14\x08\xb0DT@\xce\x87\x11\xdc\x0c\x07T@L\xfb\xdd\xc2\xa5\xf6S@/\xa0g\x04@QT@LK\xebzjFT@\xbe\xbe\xfc\xb6mPT@\xa1\xb59\x9d\x06uT@m\x02B\xca\x93PT@\xcb\xc4\x00\x13a\x0bT@\x97"u\xb0EPT@\xbb\xdf\xd7\xd5\x0e+T@\xe8Y\xc5h\x0f-T@\x04\xeco0\x0e T@\xbe\xb1T\x1f\xefPT@\xe9"\xf7T:WT@\xda\xe5\x81\x7f(\x16T@\xbb|\xb7\x1f\x91\xb0T@\xe4\xaa\x0by\xc6\xb0T@<\xd4\x16\xdc\xb2QT@\x99#\xb7G\x11GT@\xd4\xb9|\xaf\xb53T@\xcc\xb4\xc6<\x02\xe6S@e?\x9a\x0czIT@5\x04+>y\x16T@\xe4l\x1d[\x93\x0eT@|\xb0B\x0c*!T@h\x8e$\x1f\xac\x16T@\xae\x81\x8e\r\x16FT@1\xa1M)\x14(T@\x83\xe8f\xfcv\x1aT@\x80\x9f"Y\xe6YT@m\xa5q\t\xd5TT@\xe6P\xddy\x07cT@\xd8r\xa5\xa3\xe1%T@*YN|SET@\x86R\xb5g|\'T@\xc0\x81\xcb\xa3\x87GT@\xd9\x05\xfa\x13\t/T@\x94L9\xa2\xbe%T@\xe8L\x17\xd0\xf9-T@\xcee\x06\xf7vCT@\xb3\x1b%\xbc\x00CT@\xafw\x05\x89Y.T@|T\x9bK\x0f\x0eT@\t\xbc\xb1\x12\x9c#T@\xad\xca\x97\xda\x8a,T@\xfaLW\xf2G\x95T@\x00\xf7\x1b\r\xa1+T@\xc8\x0b!\xf7geT@\rI\xdf\\\xc5\'T@\xdaS:\x06\xf1eT@\xd6FCb:fT@\xd6\xc4n\x80[\x0eT@\xf2}\x8b\xe2\xc6^T@\x9c\xb7][\\\tT@\xff&\xb1\xdb\xf4\'T@D\x94\x87|\xc1\x0eT@6\xe6\x02s\x105T@$/\x0b\xf6G[T@WY_?\x01gT@\xaf;\xe9\x9b;(T@gCY\x95\x15gT@b&\xd2\x9cE\xecS@\x02\xa9\xfdr%\x18T@(\xeb\xb2\xbf\xc7NT@;\xe8E\x95\xf91T@\n\xe1\xc5%\xaa\x05T@\x1f\x87\xbf4|uT@]L\x11\xf1%hT@\x9c\xe6g\xfc\xbf;T@\xfa\xcf\xe3\xbd\x91IT@^\xc6:I8\x9aT@\xf0\xe8\x1a\xe0\x81\xa1T@m:`\x8e\x8b T@J2\xee\x1f\x86kT@\x8a\xc9{\x82?\xf7S@\xf6D\xb2\xa2\x18QT@&\x9ed\xfe\x89pT@\x96\xf0y\x17\x8b\x03T@\x81\xd7\x9ar\xfdGT@\xff/\x19\xd7i\x1fT@\xf8\x02\xfdk\xe3=T@\x93K\xcdg\xc8wT@\xca\x1ck\xe3\xdd\xfaS@\xca\x01\xaa\xbf`uT@xVF\x98\x1aiT@_\xc2\xcc\xceB,T@|\xb7Q\xd4X#T@\xcb\x0f\x8c\x94\xfa3T@W;\x10N9qT@\xcf\x1d\xe7e\xfe\x1cT@\xcfC\xa0\xeb\xed\tT@1\xcchLXxT@1\x93-\xd2\x01CT@P\x85\x06\xd4\x19GT@w\x12n*\xa2\x1cT@\xd6\xc7\xc8*\xb1rT@\xc4\x18\x08\xfc\xf56T@\xcc\x11\xd1\xad\x87;T@\x94\x9b\xbf\x15\x9e\x9dT@\xe0\xefpp`\x1dT@\xa2\x8a\xcb\xa2\x03\x10T@>\xde\x95\xf4\x06\nT@\xaeM\x1d\xf7\x9b+T@]I\xd8L\xb31T@\x8b?\x92\r\x8d{T@\x86btUn\x0cT@\xbf\xa4\x8e\xe6<4T@?/\'\x15\x91\xf9S@\xf0\xd1\xbf\xdc\xb6/T@Kli\xebV\nT@\xe3b\xf3\xeb\xc5"T@V:\xaa\x04\xdfWT@#\x16^\xbf\x9aVT@\xdc\xb6\x8a>fqT@!\x1c\x98\xfe\t4T@\xd3g\xfdg!,T@!\xec\xcc\xe1\xca\xa8T@\xb5\xc9>\xad\xea\x1aT@B"\xdd3iRT@\xccuf\xf1\xb7rT@5|\x9c\xbd\xe2\x05T@\xf1\xbaAc\x8b\x11T@\x83\xfa\x9b\x84\xeb\x04T@\xaaJU\x93\xe9VT@\x05\x9d\x1bb\x07\xfaS@T\x04\xab\xc59_T@\x9d,\xba2\xc0\x1fT@N\x83\xbbj;pT@S\xf3\xde+\xd8$T@+2\n?Y\'T@\x81\x02SWE#T@\xbf\xa4\xae\xf6\xd8oT@\x07\xf2\x7f=\xc8\\T@\xe6+\xce\x9c (T@0*\xf5\xd1\xfa`T@\x8a\x82\x11\xb8\x9d*T@-\xdb\xda\xc8\xe0\'T@$\xc8D\x06\xd5oT@\x7f\xf1\xea\xd4\xe5\nT@Y\x9f\x99a\xc9\'T@\xab\x0b1\xd5\xc12T@\x82\xd9\xe0l\x0f\x7fT@l\xd7\xac{\x85,T@\xb7;\xf0\x8d>IT@\x8a\xda\xc1\xef\x0crT@ZF\x07\xba_mT@\xdc\xdd\xf5\x1d\xe4\x1fT@R\x8b\xb8,Q\x0eT@5\x15T\x96\'WT@\xaff;\\l4T@\xb1\x10\x17?\xaewT@mM\x8e8\xfb\tT@\xda\r\x92\xdc!4T@\x1dp\x8fj4BT@\xbf_\xd5\xdctpT@\xf2\x05\xdeF=pT@\x0e\x9dcN\x1c-T@M\xd7\xda\x00\xbaMT@\xb3P\xf1\xdb\x8e+T@\x18@\xe8\xd8\xf81T@\x1aW\xe3\xe1Z\x11T@*\xaf\x1f\x04\x18\x10T@\x9dBD9\x1d\xb3T@\xeb\xb6\xe7\x9cp\xeaS@\xb0\x9d\xc4\xec\x07!T@\xbfK\xe0\x15\t\x1cT@\xd5X\xbbt\xc2\xb0T@\xd3+T\x88;\x9fT@\xf3\x08\xaa\x19H,T@D\x94\x00XVTT@Z\xf3B\x8e\x1d\x94T@\x9c\x12\x0f\x08{\x03T@\x1ak\xec\x12\xfalT@5\x1a\x9a\xb6\r$T@?\xd7\x19R;ST@9\xa3A\x14\x1dQT@\x83\x8c*\x9e\x0ckT@\xc3\x8c\xbe\xa7nqT@n\xaeTO\xfbqT@\xb6\xe3\x93 \x0b\x0bT@\x82\xfev\xac\xd6oT@\xdeA>]X\nT@H\xbeh\x89]fT@\xb9x\xa3\xe0"gT@\xba\xd5\xb9k\xdaGT@1B\x14\xd2\xf8eT@\x1d\x98\xef\xdc\x89\'T@|\x19\xc82meT@\xaa\xe8Q\xcb\xc1\xa1T@\x9e\xab1B\xeb\x1eT@\xaf,\xc5\x11\xbbQT@\x92a1^}\x0eT@%\x0cr\x83\x8a\xa1T@|\xad\xb3/\r)T@\xbe\xfeF\xdb\x92.T@\xc6\t>V\x94.T@\x06\xc3bBl2T@oF\xb4\xe05\xebS@\xf7\x835 \xbe\x1aT@\x08\xb7\x84\x81\xda/T@6H\xb7\xd2\x00GT@ B>=\x15ET@\x8d\xebI@\xb6KT@S\xc7r\xe6U0T@\xc3\xe6\xb3\xb1tAT@Q\xebm\xf0g.T@\xbbV\x186\xf3,T@\xad\x91\x1c~\xfcbT@f#\x8b\xb7\xd95T@v\xce+\x08Z\x1fT@\x13\xf3_+\x182T@ARY-\xf1gT@\x1c\xbe\xdf\x03\xb1fT@\xef\xa0l\x86\x08gT@g\x1b=i\xe1\x1cT@\x99\x87\xd3t\x04.T@-\x10\xbf,\x8e4T@\xe3\xe8{*\x95/T@\x83\x85\xb1\x11\xb83T@\xc3F\xab$7(T@*\x8f\xf7\x142yT@\x18\xf3A\xc6v T@\xdf\xb8\xba[\x90 T@\x08O\x1f\xf4\x97 T@4\xe4\xd3\x1cw/T@\xa0\x99{j\x0c\x07T@\xb5\xbf\x0c\x1f\x16\x10T@\xb1\xbf\xd3f\x9d\xf6S@\xedLJqv\x03T@\x1c\x0c\x81hm\x1dT@\xafzN\x8ai\tT@sP\xbc\xee[\x16T@\x11H\xf3I#(T@\x80\xf4\xf0\xb9\xa7\x05T@\xca\x94\x0e\x1b|)T@\xed\xb2\xb1+\xe1\xf7S@\xa9\x1b\x8e\xf5Z\x1dT@E\x03f\x85\x06\rT@\xe2\xe5D<w\xf4S@1\x8f\xe5q\xb2\x1fT@y\x83\x0c\xa5|`T@\xc0\xd5\xb0\xb6\xd7kT@u\x9a\xa6\x87\x8c/T@l\xa7\x01}yzT@\x97\xa3\x0c\x14\xe2jT@\x1e&\xa6\x87\x8f)T@\xf8\xc0\x1deC[T@\x1c\x1e\xa0\xac|jT@\'@\xfe\xcb\x0cRT@\xdf\x01\xdbQ\xdb(T@/\x1c\xb2\x83w{T@\xfa9\xdfQ\xa2kT@\xc9k\xf7\x8bc_T@\xf0Me\xfbR1T@\x8d1\x86i\x02qT@\x07n\xcfNS\x07T@\xdat\t\xe7NkT@\xfc\xcf\xd72\xe3yT@\x15\xcfry\xf9\x1cT@\x82D-\x9bC/T@\x80\xee\xb8\x98P\xecS@)\x0bH&\x0bgT@r7"\xce\x91kT@@\xf1\xe0\x04v\x19T@\xae\xa7\xecX\xf5qT@\x9b\t\x10\xe3\x0fjT@\xc0L9\xe3\xd5_T@\x88\xedll%cT@\x91cI}v T@\xe8o*\xd2uKT@\x99\xe3\xa2\x84\xba\x1aT@\xafa\x1c\xff\x95*T@k\x1b\xd6\xae5\xa4T@I$\xdc\xe6oPT@\xb8\xf2\x88\x7f\x95\x9cT@\x86i\x83\x17\x90kT@!\xbd\x91\xbb\xe9@T@R\x9f\x96Mf\'T@i\x12`P\x84,T@\xbdJ\x00d\xa9CT@l\xcb\x811\xc9FT@\xed\x7f2@\x18FT@4\xf5]t\xe5sT@\xf8\xc8\x1d\x81\xa9%T@T\xb9\x1c\xe8\xd2GT@\xff6\x12\x0b\x05tT@2m\xad(_,T@\xf1&2\xccK/T@\xaf\xad\x80\x07\x99hT@S\xb1\x9e\xb0\xe3\x18T@\x80\x9d\xe8dw:T@\x88\xb9\xf6\x15\xfc1T@ZTT\xd3\xeeoT@\xe9p>\xfe\x89PT@;\x19C\x05\xb6\x15T@\x9d\x813\xe9\xaa*T@%_\xeeg\\\x1bT@\xd1\x1d*J(WT@\x0cV5\xf0\xb1&T@d7\x08\xe0\xac\nT@\xe6\xb7\xba8X1T@\rz\x1c?M\x03T@\x97\xb8}\xcf\xc2)T@\xe5\xad\xf3\xfcD\x0fT@\xd2tBY\xd8\nT@\xdea\xdc@\x9aDT@\xff\xf5\xda}\x17\x01T@t\x97\x9d\xcbg,T@'
p22
tp23
btp24
a(g3
(g4
(I0
tp25
g6
tp26
Rp27
(I1
(I1184
tp28
g13
I00
S'\xa8\xb8d\xe8\x8c\xcd\xf4\xbf\xc0\xdaI\x98\xcb\x15\xef\xbf\xa3s\xd62\xeb\xb9\x16\xc0\x07\x85q?\x05Y\x11\xc0V0\x8cC\xcf\xb6\x11\xc0\xdbl\xfb\x9a\x18>\x17\xc0.\xdae\x04\xad\xec\t\xc0\x83\xf5z\xf8!s\xe6?\xf9\x15.\x160\xf2\x17\xc0\x89\x7f#M\x10\x8f\x19\xc0?\x90O:\xee\xd3\x03@I\xae+l\x14\x9f\x05\xc0\x84\x1ex\x83\xd4\x99\xef\xbf\xa5\xd7L$\xaa=\r\xc0\xfa\xb2$\xc9O\x84\x13\xc0\x02\xc1\xe3\xaf\xca\xe2\xe8?G\xad\x04\x16\xb9\xfa\x00\xc0\xda\x1e\xd0\x02\x85\xd5\xf6\xbf/\xa2\xf22e\xe9\x1b\xc0\xcd\xd2E\xf0\xef\xd1\xde\xbf\xad\xaf\x0f\xae\x1cn\x12\xc0\x04\x8b\xfd\x82q\xa3\x17\xc0\x19\xab\x93\xac\x05\xd1\x18\xc0\xb9\xa2"\x02\xcdn\xf8\xbf%t\x9a~\xc9r\x10\xc0N\xb7\xde\xffR?\xfc\xbf\x19\\\tb1-\xf9\xbft\x07H\x9c\xa0\x01\x14\xc0\xcc"Q>\xa0&\xe8?\x169\xfe&\xcbq\x10\xc0\xa4L\x14Dz\x02\x06\xc0\xd7x\xe8\x91\x9a\xbf\x00@\xa9\x84L\r\x99\x9d\x0e\xc0\xd4R\xdfq\xa9t\x17\xc0\xde\x14\x8c\xe2A\xa6\x08\xc0|;3a\xdf\xb9\xf8\xbf\x1d\xe8\x81R\x91\xed\xe7\xbfP\xf0K\x19ZS\xf5\xbfk\x13x\xe2u\xc3\n\xc0\xe1\xa9^3HD\xe2?\x93\xbb\x1fQL\x10\xfb\xbfXa\x0c\x9a\x07E\x99?*\xf6tX\xda\xa7\x13\xc0s\xca\xce\t\xab} \xc0\xe5\x04\xc8\xa6\x88\x80\x13\xc0\x07y\xa0c:q\xf9\xbf\x9e\xa8\xaa+Mm\x0b\xc0\x08\x84eg\x1f@\x11\xc0\xb5\xa9\xd5:V:\x11\xc0F\xe3\xcf\x10\x029\xc7\xbf\x9dG\xf7\xddh/\x00\xc0\xb3\xe4\x96[\xb3\xc1\x01\xc0O\x06\xeb/(\xf5\xf8\xbf-\xc8\tp\x8eQ\xfc\xbf\xa2`\xac\xb7Jl\x00\xc0\x07d\x97\x88\x1c\x19\x0b\xc0f\x9a\x8d\xe9N\xca\xf9\xbf\xdf\xd5\xa3:{\xa9\xf8\xbfo%\xa3T\xc4K\xf9\xbf\x07\xc4\x7f$\xd3\xc9\x19\xc0$\xdf\xea\xd3\x19\xe0\x0c\xc0\x946\xc8\x81\xc7\x11\x12\xc0\xe4\'\xdd\xc8\x0fU\x0b\xc0\x05PK\x13\xe0~\xf6\xbf\x8c\xde\x05Z,7\n@\x08\x0f\xbc\x86\xba\xc0\x07\xc0r1\x80*u\x93\t\xc0\xe3\xb68\x08v0\x06\xc0\xbbB\xd5S(#\x0e\xc0\xe5\x8e\x13\xb8}B\xf1?\x90\xa5\xb0t\xc7U\x13\xc0\xc7Vo\xc9q\xdb\x02@q\xb3\x12\xbfov\x19\xc0Z\xc9M\xe6Qg\x19\xc0\xbd\x88~\xcaR\x10\x03\xc0\x99]\x16+u\x83\xfb\xbfv\x13\x95@+\xe7\xf5\xbf\xba\xdc\t)\xe3\x13!\xc0T\xdc\x0el\\\x18\x0b\xc0\x87U\x7f$M\x1b\x11\xc0\xbe(\xba\x97\x82S\xec?e\xf8\xf6O\x9aE\x05\xc0bTa\x08\xeek\x18\xc0\xc7\x9d\xa2\t\xe5\xfb\xd9\xbf\x90\x9c\xe9d\x90\xf8\x13\xc0\xd8gD\xd56\xf3\x11\xc01\x1et\x1e6\x94\x18\xc0t`\xc6\xcc\x03\xc5\x97\xbfU\x88\x9b\x82\x04\x8e\x03\xc0S\xdf\xd7\xfa)\x1a\n\xc0\x1d4G\x1fY\xb4\xcb?\xdf\xa6z\xe8\x14\xfe\xf8?\xa4\x16\xdb\xc9Bo\x06\xc0i\xb0}\xb9\xef`\x13@\x83\xbe\x86}\x98R\x1a\xc0j{hA;`\x1b\xc0\xfe\xda\xdc\xb7)n\x12\xc0\xcf\xea{\xef\xb1\xd9\xf1\xbf@\x0c\x86Z\x06\xaa\x05\xc0c|!\x14\xa9>\xf4?\xe8\xe6\xfaSn\xf4\x1c\xc0\xba\x1c\x1b\xd3\xab\x1c\x14\xc0\x0e \xd8\x7f\xc9\xaf\xf1\xbf\xb8\xb5\xf66\x87\x80\x12\xc0\x07_N(\xe9\x1d\x04@\xaf\xb0\xaf\xf2\xf3\xb1\xfa?\xca\x87\xcc\xcc]\x89\xf1\xbf\x02\x08O(\xb6s\x15\xc0y\xe9\xecW\x02\x8c\x17\xc0\xd17O}\xfc)\x17\xc0*\x14\x06[-\xee\x0e\xc0`g\x0ex\xad\x02\t@\x00\xc2\x9f\xa4^9\r\xc0\xf41\x19\x1d\xc6\xb8\x04@\xdc\xa1\x96\x9bm\x9f\x18\xc0\x83\xd9\xa0\xfd%C\xfa\xbf\x98\xcf*\xb3!/\xd7\xbf\x94\xc3\x1a\x8e\xbf%\xd6?\xe1K\x8a9\xb1\xcf\xf9\xbf\x9b\x1fN\x10\xd6\x80\x07\xc0\x08\xc7\xefPJ\x16\x0e\xc0\x87\xd1\x18p[\xc9\x19\xc0\x0b\x1f\xcdbdh\xec?X\xd5\x98A\xd3\x9a\x1b\xc0M\x18\xc1\x8b)\x11\xeb?Y\x0bQ\xd2W\xa0\xf1\xbf\xd0s*xk\x89\x12\xc0\xaa\x17xzu\xd1\xf8?\xef(\x1eb\xea\x1d\x1a\xc0\x08w:\xbf\xeao\x10\xc05\xf9Xc\x8d\xfe\x12\xc0m[\xa9z\xa0s\x19\xc0C\x19{\xe5\xe72\x06\xc0>\xde\xa9\xf5\xaf\x82\x06\xc0\xe1\x8am\x9a\xecn\x16\xc0T\xbch\x83Ca\x19\xc0\xb6Y\x1c$\xb3\xe7\x18\xc0[``\\\xbd\xd9\x08\xc0\x84\xa8\x07@\xf9\x07\x1a\xc0\x86\x05,L\x96%\x14\xc0T\xbch\x83Ca\x19\xc0yhL\x8f\x88t\x14\xc0sG\x91>\x98\xee\x1c\xc0!B\xd5)\x1b\x07\x1c\xc0\xba\xe9.\xb6\xa7\x11\x14\xc0\x84|\xd6\xcb\x93\r\xf8?\xa9\x89\xa8\x94=\xac\x17\xc0\xe6;\xc7\xe7#5\x15\xc0fNGz\xc01\x15\xc08\x83\xd1\xc6\xbd,\x15\xc0i\xd8>\xb7%,\x15\xc0\x11\x02\xa1\xcf\x0e;\x0b@\x81D\xfa\xae\xb1b\x04@PA\x176\xd4/\xec?\x1aQ\xb1\xe9\xc4\xc0\x05\xc0\x11\x97\x0c\xa5\xbf\x01\x11\xc0\x15$\xfaW\xba\xf7\x00\xc0)\x01\x8b\x8d1\xb4\x00\xc0\xc0\xba\xba\xcb\xedc\x18\xc0@\xbb\xa8\xc2XW \xc0\x12x\xe0\x0b\xb3\x9b\xfc\xbfF\xe9\xd8\xcc\x93\n\xcc\xbf&Msr\xd2\xed\xce\xbfX\x1b\x02\x81^\x16\x18\xc0\x7f\x11\ra\xf7\xd7\x1c\xc0\xf1\xf0y7\xf7\xb1\xf8\xbf\xea\xc7\x8d\xa5\x9e\x85\x19\xc07\x89t\xd6W\xb4\x19\xc0\xd3\xdcr\x07\x7f\xde\x15\xc0\xbeC\xb6\t\x1e\xb5\x19\xc0j\xe3\x81*\xe8\x1c\xf2\xbf\xb4\xbe\x9c\xd0\xae\xb4\x12\xc0\x1eZ\xe7!\x17\xc1\xd5?\x8cN\xd8\xbcNO\x17\xc0\xbd<*\xf1?g\x17\xc0\xd3\xf4\xf4{\x1b\x1d\x10\xc0i\x1djL\xa5\x1b\x0b\xc0\xa1\xd5@\x01\xf78\xfc\xbf\xf2\x83@\x7f\xe8\x08\x0b\xc0\xa4Lf\xfc\xabN\x0b\xc0\xb0t\x15Ga\x1d\r\xc0\x95W\x946%\x93\xf8?+R+^\xc5O\x18\xc0n\xe8*\x86\x9ae\x08@\xe9\x91>\x8f\\\xc1\x04@\x83\x14z\t[\xca\xfc\xbf\xf2\xea\xd2j\x8d\xbb\x16\xc0\xb0\xcc\xfd\xea\xc9\x17\xfc\xbf\x95\xf6R9u\x83\x10\xc0\xde\x0f\xc5\xc6L\xbb\x11\xc0\x19UbR\x1ci\x03@\xbdp\xfc6\xd2\xd5\x19\xc0\x9d\xd5\xa9A\x06\xa9\xf8\xbf\xccE\xd4Y\xf9\x96\xf8\xbf<\x1c$\xbd\xd3\xa9\xf8\xbf\xc4\xbd*AJ\'\x19\xc0l\xbe\x19*\xaf7\xe6\xbf\x87\xf0eJr\x14\xf1\xbf\x06\x90Zj\xf2\xb0\xb5?\xb5\xfc\x95\tM5\x13\xc0\x08s\x8d\x95\x86\x88\x05\xc0\xd4&\xa3\x1d\x95O\xf1\xbf_m\xbc\xafY\x9e\x18\xc0T*JQDo\x18\xc0Gz\x14x\x8e\xc5\x17\xc0DR\xdc!\xad+\x13\xc0\xd8\xeb]\x07`\xbd\x13\xc0\xc3\xf6\x92U\xcd\xcd\x16\xc0\xf8\xcf\xb6\x80\xa4\xe8\x9c?#)\xf3\x00\xb4y\xac?\xa9i\x81\xb3OA\xf1\xbf(\x14\x90%\xa0V\xf0\xbf\xe9\t\x1f"\xa4r\xf2\xbf5\x8c/\xf1uK\x18\xc0G6\x98\x11\xd3g\x15\xc0y\xfd\xccl]\x7f\xf1\xbf\xb4\x1f\x91\xf9\\\xce\x03@\xfam[\xc1\x07+\xf4\xbf\xf0\x16\xabn\x8b4\xe1?H\xbc2<\xc7c\t\xc0\x07m\xa8\x82\x0c\xae\x13\xc0\xee2\xd8\xd9c\xfd\xf6\xbf\xf8\xb4\xdf\x96\xcc.\x16\xc0\x90JH/r\xae\x11\xc0\x88\xbd&\xe4\xe9y\n\xc0O7h\x10\xaf\x87\x05\xc0\xddc\x8c\xd5J\x1a\x06\xc0;\xb2e<&\x00\x02\xc0mY\x1a\xff\xfc\x8c\x0c\xc0Q\xf8C\x99}A\x07\xc0\xcc\xa5E{b\x05\n\xc0\xd5\x88\x17\x05\xde\x11\x0b\xc0\xc9\x04g-\x8fk\xfa\xbf\xc6\xc8k\xd9\xaeV\x00\xc0\xff\x0c}\x02\x06\x12\xf6\xbf\xf4NgZ\x17\x97\xf5\xbf{%ee\xe5,\x16\xc0Dw\xce%Ma\x16\xc0[\xe4\x7f\x07\xff\x00\x16\xc0<\x97\xa8D[\xb5\xdb\xbf\xe1\xa9XD\xe5`\x00\xc0\xea\xa5izrH"\xc0gSeF\xeb\xcc\x18\xc0\xfem\xfdMX?\x11\xc0\xa9\xe5\x90\xd8]\xd6\xf1\xbf\x0c\xde#\xfb\x8e\x91\x11\xc0\x1f\x8d\xbc\xc4 y\x0f\xc0\xb7\ndZ\xb5\xd1\xed?\x18\xa8\xd5\xd6V\x9f\x0e\xc0\\G\xafI\xab\xdc\x00\xc0\x7fE\x87\xfe\xd2\xc8\x18\xc0\xe0tB\x82y\xf5\x0e\xc0c\xe2\xd8%\xb6\xaa\xb5?\xf1\x00D\x88<\xf0\x00@\x06\xf7\xc9\xef\xdc?\xf9\xbf\x9dv\xa7\xef\xa6\x1f\xf0\xbf=\x8f\xad\xae\xd8e\x11\xc0\xdd\x13\xa0R=\x97\t@E\xb8@\xea\x80c\x04@I\xc1e4q\x13\x12\xc0\x8dSB\t\xbd\xa7\xd3\xbf\xabWM\x03\x19m\xf6\xbf+YhW0\xa5\x08\xc0x\xc9%^\xc0\xfb\x01\xc09i$\x17\xa2\xb0\xc4\xbf\xcc\xde|:<\xd8\xdb?\xb0\xeb\xca\x1b\xe8\x82\x12\xc0\xadb\xbc\x8a\xa3"\x14\xc0c,\x85\xe6\xeb[\x11\xc0\xe73ap\xbf(\xfa?\xe9\xa2&j\xef\x8a\r\xc0^\xe7\x7f\xcd\xc2K\xf4?\xd3A\xc8\x89N\xa0\xfe\xbf\xf94<AR\xcf\x00\xc0\x15\xa0@\xf2\xf7P\x04@#7\xe2\xeb$\x99\xf1\xbf\x1f\x86.S\xbf"\xfb\xbf"FK8\x03\xca\x02\xc0|\x0c\xb3\xc6=V\x08@\x19\x85l\x84\xa9F\x15\xc0\xc18\xaa\xed\xd2\x8d\x18\xc0f~\x94\xa4e\xad\x17\xc0\xe6\xf10\x16%\xd0\r\xc0\xd2\x9c\xa8X\xdc\x8f\x04@\x8e\x99}w\x0e\xc9\r\xc0G\xa5\xfd\'\xae\xd3\r\xc0\x7f\xed\xb2u@S\xf6\xbf\x83bx\x88\xceB\x08\xc0\xd8\xaf\xc9\xb9\x12\xd2\x05\xc0\xe4R$\xec\x8eI\xfe?\xc1\x12\x96\xdd9\xac\x00\xc0\x012\x1d\xb5U\x83\x1b\xc0\xf8\x18\xf4\xb1\x86\xc4\xfe\xbf\x99Z\xa4\xa5\xa81\xe0\xbf\xb7\xba7\x06\x9d\x8c\x08\xc0c\xf7\x9a8\xb7\xa2\x1c\xc0f\xd8\x7fk\xce\xa7\xad?\xd7\xa7\x8f#9\xb2\xf8\xbf\x94\xcf\nr\xf5?\x02\xc0Pj\xa6&J\xae\xf3\xbf\x80\xd7A\xc59\n\xf0\xbf\x16\xe6\x7f\xe1\x82\xab\x18\xc0\xfeQy\xa1\xe4\xf1\xe4\xbfs=\xe0\x1b\xc2j\xf0\xbf\x0c\x89\xe7\xbb\x15\xad\x1e\xc0\xca\x03\xd8K\x05 \r\xc0r\x8e\x06W2L\xfe\xbfym\xc3\x19Z\r\x0b\xc0\xeb\xfd\xb5\xeb\x05\xac\x00\xc0"\xee\x086E\x90\x04\xc0\x9b:\x9c\xb8Y\xf2\x13\xc0q\xf4\x05\xf5)\x1e\x0e\xc0 \xbe\xbcM\xc2\xbc\xf5?\x8e\xc9\xeb\xceuv\xed\xbfc5p,\xb7\x0b\x19\xc0O\xba\x13l\xbf \x01\xc0\x16J\n\x83\x95\x91\x11\xc0\x1a\xf0\x99\x99\xde\x9d\xff\xbf\x98\xd5\x00+_\x18\xe8\xbf\x9f\x1e\x97w\x8a+\x04\xc0\xd2\xc7\x80\xce\xe2/\x0e\xc0\xf6\x1f\xba|"\xff\xf5?\x8f\xff\xd2\xaa\x8c\xd7\x00@q\x02gl\x88\xe2\x17\xc0\xac,\x13B\xf3\xfe\x15\xc0\x92z\x91\xca\xfa*\xf1\xbf\xf6TJ\x1e\xb2(\xf1\xbfT\x96\t\x15\x18\x11\x04\xc0\xcc\x14\xb8\x06.8\x01\xc0Z\xb8uh,\r\x16\xc0\xad9\x1d\xdf\x01\xef\xe7\xbf\xfd3\xb3\x98r\xf9\x17\xc0\xc9\xfc%\xcb\x9er\x18\xc0Q\xaeOI$\xe6\xf0\xbf\xec^GC\xb4\xe0\xee\xbf\xc8"\xaa\x97\xb4\x05\x11\xc0\x04=y\xcb\x97L\xe6?\xce\x05\x08\xd8\x19\x9d\x0b\xc0\r\x17\x17x\xb0\xcd\x9a?\xe2\xa8O\xfbO\xc1\x1b\xc03z\x92\xb4\xfd\xd5\xfb\xbf\x951aJ\x13=\x11\xc0\xba|F\x8c\xef\xfd\xf5\xbf\xc9l\xfe\xed\xf3\xa4\x05@\x85\xc7Nti\x9a\xeb?w;KF\xe3\xca\x0c\xc0\xf4p\x10\x9d\x1du\xdb\xbf6\x85\x9b5\x12a\x0b\xc0\xa0:*\xc7\x85\xab\xc4\xbf5\xe2\xe8\xdd\xd5\x0c\x0b\xc0\x02 \xa3\xc2d^\xe8?A\x9d\x10\xa4\x1fv\x16\xc0\x9e\x8d\xbe\xca\x9a\x12\x0b\xc0\xa9\x0c\xa7\xf6j\x91\x10\xc0\x07\x8f\x0c\x89f\xc2\xf4?\xa7x\xe4R<\xca\xf2\xbf\x84\xe1\xa3\x1f\xa7R\x19\xc0\xb1?\xb8\xdcP\xcd\xf7?/\xba\x97\xf4\xd4\x0e\x15\xc0J\x04\x82p\x86\xd2\x11\xc0\xe8\x80\'\xeb\xff\x19\n\xc0\xb9\x95I\xa6?\x83\xf8\xbf \xed/r\x12\xcb\xb3\xbf\xb9\xcb%c\xd4\t\xfd?E\xc4\xf76\xbd;\xe0\xbf\x06\n\xf8\x8e>\r\x00\xc0M\xa6\x07\xa0}\xdb\xfc\xbfm\xe67\xe4.6\xef\xbf\x19-\x8b\x879\\\x13\xc0\x01\xd21\xa4\x9a\x8c\x13\xc0[\xb3\x89\x95\xef[\x16\xc0\xf2^V\x85``\x13\xc0\x0c\xb8\xdb\x88,\xc5\r\xc0\nP\x0c^\xf3\xfb\x19\xc0Z\xdb\xe5\xd1\x10\x14\x12\xc0\xf0\xad\xb0b\x7f\x9e\x15\xc0\x1e\xeek&\xd1q\x10\xc0.\x96;F*v\x1a\xc0\x19\x15m\x1d\xe0e\x9b\xbf.\xcd\xaa6\xf1\xe6\x11\xc09\x9fO6\xbc\xb4\x19\xc0\xe8i\x03\x07\xec\x8e\xcd?\xb6\xb5\x11]\x85\xd0\x0b\xc07Q\xcah\x04\xc0\x11\xc0a\x13\x08dJ>\xb2?qF\x14\xf5\xbb\x0b\x12\xc0\xce\xbd\xa8\x80\xbb,\xfa?\xdb=\x1d\xd2\xe6\xad\xe1?<\x9f\xe8\x0b\x0f\xe5\x11\xc0\xdf\xb2\xba\x00\x9b\xe6\x18\xc0y*\xb9\xa7\xb1O\xee?\xd6$8+\x1a\xf3\x13\xc0z\x94\xf4\x9c\x03\x05\x02\xc0*\x05\xc54q\x00\x18\xc0\x92\x0f\xce\x93\x1a\x87\x19\xc0\xad`\\W\xadg\x05\xc0=\xea\x86\x0b\xba\x19\x14\xc0jj\xbd\xe67\xdf\x14\xc0\xecJ\x0be\xb6L\x12\xc0\xfe4\xed;\x7f\xba\x17\xc0?\xb8\x1e\x0f\xf5-\xfb\xbfJ\xffAE\x10H\x19\xc0\xe3&\xa1\xc0>\xf2\x19\xc0\xf2w\xca\xe5\x8c\xd2\n\xc0\x7f")\xdf\xd0?\x19\xc0}!\\\xc0t\xa1\xef\xbfmA\xb3\xd1\xb40\x02\xc0s\xd9\xda+\xdd\x1b\t\xc0\xa8\xc6a\xcc#\x0f\xf8?\xfe\xb4\xfc[\x1e&\x17\xc0\x80\xd1\xec\xa7y\xfd\x03@\x99=;N\xc8\xef\x15\xc0\xda\xf2\x8c\xce\xadD\xfc\xbf\xbe\x02O\x9f\xc1\xfb\x13\xc0\x13\x8bx\xa3\xea\xfe\xe6\xbf\x10Q\xad\xfd\x02\x12\n\xc0\x01\xc5\x1a\'\x0c<\x13\xc0}\xb42;\xa2\xd0\x03\xc0\\\xca\xe4\xe6\xf3B\x14\xc0:\x98K\xe7\x1f\xcf\xe2\xbf{6\xee\x06Zt\r\xc0\x89\xceSUL\xd4\x07\xc0\r\x0fm\x7fxn\x16\xc0\xb1\x17\xa5\xafp\xd2\x0c\xc0\xfcyZ\xa5\xba\x02\x14\xc0\x87qA\x80Y\xfd\xf4\xbf\x92\xc01\xef\x06\x1b\x16\xc0\xf3\x9f%\x9a\x12r\xe9?a5\xb2\xb2\x12\xae\x11\xc0\x82\x88\x8a<\xcf\xcb\x11\xc0|\x0c\xb3\xc6=V\x08@x\x8fVg\r\x01\x05\xc0"\xe3\x1e\xd5\xf7e\x13\xc0p\x802\xc2\x06O\x18\xc07Ob\xfcm)\xfc\xbfZ\xb7q\xae\xfc=\x04\xc0\x96\x8b\xc7\r\x1f\r\xeb\xbf\x9d{k6V\xb5\xfd?Hpc_\x92\x88\xfc\xbf\x96\xae\x97\xdd\x83\xf4\xfc?Q\xfb\xa8\xcb3^\x13\xc0>w\xd1\x8e\xd3\xe2\x03@\x89k\xacz\x10\x98\x13\xc0\xa96_%\xa4\x14\xd7?\x96i\x0b\xb33\x8b\t\xc0\xa5-\xb4\x8c\xb7r\xf7\xbf\xd7\x03V\xca\xe2~\x11\xc0\xcd\xbf8q\x16Z \xc0\xad\x86\xde5\x01\x02\xf0\xbf\xdf*\xd9\xe9\x9d\xe5\xec?|\xd35\x07@\xde\xf7\xbf\xc8\xa9\xfa\x85)\xb3\x19\xc0\x9d\xc5\x9a\x94\x99\xfc\x17\xc0\x07?\xf6%\x9f\x86\x15\xc0\xff\xefY\xc5\xaf\x02\x16\xc0\\\x08\xef\xd9d\x85\xf1\xbf[\x0bqZ\xec\xcd\n\xc0\xf6\x02\x7f\xdd\xdb\xb7\x17\xc0\xf9\x03E!\xc8\xf0\xf2\xbf\x90\x00\xfb]C\xbe\x04\xc0\xb1\xde\xbe`\xb0\xb9\x15\xc0\xef\x85Sm\x06@\x1a\xc0`\x11\xc3\xd2\xa6\xe4\n\xc0\xa9\xf1\x96)\x7f\x80\x10\xc0j\xbeB\x08f\x8a\x18\xc0\x98\xc2\xe9^\x88\xae\xfe\xbf\xea\x9a\xc3\xc8\xfb]\x11\xc0\xa2\xc3p\xfezq\x19\xc0\xfd`%Q,\xac\x18\xc0\xfaKpK\xb2\xaa\xff\xbf\xe6\xac\xc9E\x17\x06\x19\xc0\xf9\xd4[_\xc5H\xed?\x16S6\x86\xee\x88\t\xc0t7\xe93\x14\xfa\x10\xc0%\x10\xae\xa4\xe9\x9a\xe7?\xc7|Cz\x08\x1c\x1a\xc0\xa0\xf7\x06\xa5\x1a\xbd\xc0\xbf\x07\xe4\x9c\xb5n\xc3\x11\xc0\x04V@\xbbu\xf2\x1c\xc0\x13t\x80\x07\xf3\xa0\x03\xc0\xaf\xf3\\3\x04\xf9\x19\xc0\xaa\xfb/\x03\x8ej\x19\xc0\x99I\x1f\xf6:^\xfb\xbf\xb4\xb5\xf4\xcd\xfcu\x14\xc0S,*\x15%\x18\xf5\xbfpt)\xe4M\xe5\xfb\xbf\x84\xf2\xf4\x05\x8cH\xfd\xbf\xd6i\xc0\x08%\xfb\x19\xc0\x8eb\x91\x98\x81\xaa\x16\xc0\xf6\xaa\t\x83{Z\x0b\xc0$\xe9+\xb3 ;\x12\xc0\x1eX\xb72\xd2\x9a\xfc\xbf*\x851\xfd\xd0\x18\x08\xc0&T\xf7\x12V\x84\x19\xc0\xebNg@\xf9\xc0\x19\xc0\xc5e\xdd\xeb\x81\xaa\x0f\xc0\xd6\\\xfbd%\x9f\x0e\xc0\xc7\x7f\x05\xec\xa4Z\x00\xc0\x93\xb7\xa2\xc9\x05\x1b\xbe\xbf\x82x\x9f\xb9l\xf0\xfe?\xfd\xb8\xb80\x8b\x15\x18\xc0\xa2\xd8\xe3\xf4y-\x1a\xc0\x15\xd9YXq\x1f\x0b\xc0X\t\xfej0\xab\x17\xc0\xd1\'\x9e$iZ\xfe?G\xf31@\x9f\xf4\t\xc0\x89Y\xb8\x86\xc2R\x16\xc0";uu|\xbd\xfb\xbf3t6\xfb\x15\n\x11\xc0W\x80\nm\xda\x88\x10\xc0Sl\x08oI\xc2\x08@\xaa\xfb/\x03\x8ej\x19\xc0Z9\xfb\xfaW\xd0\x16\xc0a2\xdd\x06\xce\x05\x0e\xc0\x97\n\x8e\xaf\\\xd4\xc9?B\xa7\x8bpQ\xc0\x11\xc0bb\x01\x03\xeb\x0e\xdf?\xda\xcf\x08?\xd6\x91\x1d\xc0\xdbz\x1a\xcd8%\x11\xc0\xbf\xd9\xcd\xab\'\xd7\xb5\xbf\xa6\xd9\xd0r>\xc4\xfc\xbf@a6\x19\x1bZ\x18\xc0?\xe3\x81\x13\xe2Z\x01\xc0 \xfaD\x98\x8c5\t\xc0\xea\xcciP\xa0\xbb\x13\xc0\xfa\xc7;0)\x04\xf1?\x10\x86\x13B\xad\xf4\x11\xc0\x0f\x94\xa5\xeacH\x11\xc0-4DD\xe1\x05\xf8?%\x8f^\x99\x13\xb6\x19\xc0\xd2\xbbV\xc0\x83\x9c\x06\xc0\xcaN\xb4\x82\x17^\x16\xc0\xa8\x1a\x91\x0e\xe2\x90\r\xc0Qs_f\x06\xf4\x17\xc0\xfc#\x83f\xe2\x8d\x12\xc0Uf\xd2\xde\xd1\xcd\x03@2X\xaa\x9c\xcd#\x14\xc0 u\xd5\xf3\x07\x88\xf1?\xf6\x0bVLW\x0e\x14\xc0\xf3\xb2\xc6\xeat\xc7\xdb\xbf\x84"_"\x0b\x81\xf1?Lk+\xcc\xa7\xf9\x06\xc0\'\x18>\xafZ\x81\xf7\xbfiA\x1b\xb5\x92T\xfd?\x82\x9b\x9dn\xa5\xd7\n\xc0o\t\x141\xf6\x8e\xc7\xbf\x84\xcd\xad\x04%\xbf\x08\xc0\x91\xef\xbf\xcaU\xb3\xf5?\xc8;^M\xdb\xa4\x08\xc0\x14`\xd6\xe7\xd1\x0b\x00\xc0X\xf5\xa7\xba\\\xa1\x18\xc0\xa7M\xb8F\x14_\x10\xc0\xdf\x08<\'\xed\xa3\x0c@P\xc4>Vm\xeb\x05\xc0\xb4\xb5\xf4\xcd\xfcu\x14\xc0\xc6>.\xe9\xbb\x8c\xfe\xbf2\x91\xc2\x08\x1dr\xf2\xbf#\xcd:\xe9\xf4\x16\x04@\xdb\x06p\xe2\xd3\x86$\xc0\xc4"\x88/\xb6J\xcb\xbf \xcf\x0e\xa4\xc5\xfc\xe4\xbfH\xe5j\xc5\xb3Z\xf4?\xe4\xa6\xd1\xe5\xd5\x8e\xf8?4\xb0\x0f\x9f-\x9e\x13\xc0p\xbb\xbe&\x810\x16\xc0\xa7\xf4\x93\x9b\xa6\xf1\xf1\xbf?\x1c\x99F\xbc\xe1\x07@\xa9\x923\xda\xbc*\xe0\xbf+?\x94\xb4\xb9\xbd\x06\xc0ko\x00\x16\xc0\x8e\x15\xc0\xac\x85\x8a\x069a\xe0?\x997{\x11\xb8\xb5\x0c@|?\xa6T0\x9e\r@\xf9g\x0f\x13=\xb3\x15\xc0x\xfa\xa4\xf9\xcb\xb9\r\xc0\xc7\x89\xf4k\x07:\x16\xc0\xb6[\x91\x08\xe1\x80\xa0\xbf\x11lz\xf9z{\x07\xc0\x86\xfd\xd5\xc7\x96\x7f\x1b\xc0\xd8\xd7ln*`\x06\xc0\x0c]e\xee\xe8~\x0f\xc088aS\xc7\x8f\xee?`\x01\xb4\x02\xb0\xf2\x13\xc0r\xff\x90E\xbei\xf1\xbf\x81[FffM\xf8?\xdc\xf7\xc1\xb9\xfd\xec\x14\xc0\x85o\x0co\xe2/\x0e\xc0\xbc\xc4\x04\x91\xe0y\x16\xc0c\x9f5n\x1b\xed\x18\xc0\xd3\xbb\x92\x19!\xe3\xf8\xbfT\x8d\xa9)\x90(\x1b\xc0\xa6\x19C*{?\xf2\xbfL\x87\xda\xf9~\xeb\xf9\xbf\xe2\xd7l\x9a\xb5\r\x19\xc0\xbb\x7fC\xc1U\xd1\x10\xc0\xe9\xa1\xb8+b\xf2\x19\xc0\x0c\x9e\x91m\xc7\xe5\x12\xc057\xc2k\xc8\xd0\xb0?\xd7\xcc[C\xbd\xda\xf1\xbf\xf7l3\xd2B\xb7\xeb\xbf\xa2\x9a\xd4\x8eb\x10\x9c\xbfX\x82\xbc}2\xd3\xed\xbf\xee\xe7\xf7\x84\xb3^\xf2\xbf\x1dM\xaa\xc0\x92[\x00@\xd0\xa3K_?m\x11@\xdcB\xcc0\xe88\xf1\xbf\xa1\n\xac\x89c\xf7\xcf\xbf\x0f\xae\x85\xe0\xd5\x11\x05\xc0\xe7\x98B\x05\\\xa2\x0c\xc0\xe7\x95c\xf6\x87s\x18\xc0Hs\xa3\x14\x1bA\xea\xbfV~R\xa8\xfc\xc9\xe9\xbf\x17\xce9\x87\x94\x80\x00\xc0+3\x01;Q\xc6\r\xc0\x95\xba\xf3\x10D\x80\xf1\xbf\xb4\xf8\xaf\xc5\xc6m\x13\xc0_\x80\xd1\x91L\xc1\x13\xc0\xbd\xa8ME7w\x16\xc0rw\x1fbb\x95\x19\xc0\xb7\xee\xfc9r\x0e!\xc0\'\x11u\xee\'\xd4\x07\xc0\x08\x9d\xdaG$\x98\x08\xc0[O_\x0c5\'\xec\xbf.\x9c\x97f\x94\xef\xde\xbf\xadD\xb6\xe6\xedS\xd2\xbf\x9f\x04\x94P\x04\xdb\xdf\xbf\x0fy\xbd\xe5\xb5\xb2\xec\xbf\x0f\xb3*\xee\xb8J\xef\xbf\xb9\x94F\xfe\x0f^\xfe\xbfU\xbf\x18\xca\xe5\xe2\xff?\xed\x04&\xcf.r \xc0\xeb\x13\xdf\xae\x0b2\xfa?\xea\xcciP\xa0\xbb\x13\xc0\xb6\r\x9cw\t\xa5\x1e\xc0PX\xcd\x07u3\xdd\xbf\xd6\x91\x03S\x1cN\x10\xc08\xfa\xaaD\xaa\t\xf1\xbf\xb3\n\x9d\xfff\xec\x1a\xc0r\xf9f\xb9!A\xf0\xbf\x8c\xcd\x1c\x1fQ\x98\xe4\xbf\xc6\x8d\xe2\'\xdf5\x19\xc0\x1d\x067\x0cqi\xf7\xbf\x86\x93\xc5\xc1a\xbc\x11\xc0\xdfG\x90-{\xdb\xef\xbf\xd7\xb8\xb9\x19*9\xef\xbf\x10\xe1-\xdek\x16\xc8?!!\x11YAP\x19\xc0\x8a\xbaR\x06_\x90\xeb?\xcf\x04Sd\xdd\t\xfa\xbf\xc3\xfe\xe7a\xb2\xf1\xf9\xbf\x84\x84\xf0\x16"\xd4\x15\xc0\x0e\x98\x14\x16\xf9h\xe5?`\xef\xaaD\x96\xf6\x03\xc0\x9c\x88\x8f\xf9\xa1\x10\xac?~J\t\x99\xb4\x04\x16\xc0\xe7\xc8B\x19\xb6\xe9\x10\xc0U\x96\xfa\x17\x84\t\xf3\xbf\xb3\x7fQ\xdf\xb5\x8c\x02@\xd5]\r1\xbc\xbf\xec?>\xad\xa0c\x8f:\xfd\xbfg\xb6I\x1b\x88O\xea?\xe6\xd9\xb7."\xf8\xe7\xbfk\x97\x17\x04\\\xf1\xe7?\xf3p5\x80\xa1\x18\x0b@m\x87\xcf\xba\xe1z\xe4\xbfd\xc9o\xa2\x1e\x90\x13\xc0\x12\x8e4\xde\xec\x0b\xb1\xbf\x1c\x19\xfb\xda"\xa6\x0e\xc0\x0c\xc4\xfa\x1c\xcd\xc6\x13\xc0\xe9\x99X+\r\xcd\xf1\xbf\x9b\x12\xa3\n=\xf1\x07@\xa2\x91\x9a\x88\xc5\x90\r\xc0\xcc\x1c\xdf\xdd\x90\xd4\xe6\xbf\xa1\tU\xdc)L\x0f\xc0\x92W\xd3\xea~\x80\x0f\xc0^\xbeh\x98\x81Z\x00\xc0\xa8\x9c[\x10\x0c\xf2\x11@l\x18?\xba\xf1s\x16\xc07\xac\x14\x07L\xca\xfb?R\x85\xcc\x12Br\x16\xc0\xb8\x15V.YH\x19\xc0\xe0o1.X\xa2\x19\xc0\xb5\xc7\x87\xc0\xda\x8e\x16\xc0\x87\x0f\x91\xc2\xe8P\x07\xc0O\x828A+\x0b\xf4\xbf\x81*\xad\x12X\xb0\x11\xc0\x12\x8a\x9e\xa2\xf0\xab\x0e\xc0\xafi\'m\x99,\xea\xbfy\x87\xed\x8d\xe8\xb4\x06\xc0z\x82+\xcdW=\x08\xc0\x9f>\xfbS~G\x13\xc0\xec-0<\xd9\xb0\xfd\xbf\x1b\x18\x8bl\xd2\xae\x13\xc0s\xea|\xa5X\xb6\r\xc0IQf\xa9v\x02\xf0\xbf6>\x97h\xf7!\x06\xc0\x17\x12+nT\x14\xf8\xbf\xd8R\xf3\x9d\xfc\x01\x0b\xc0E9\x8d\x10\x97\xfb\x07\xc0\xe3\xbc\x1c^\x0e\xf7\x0c@\xae\x1b\x1d\xb2\x1d\xdf\xe0\xbf4|\xc0!H\x08\x19\xc08\xee\xb4\xb0Ru\x12\xc0\x16\xf3\xca\xcb\xc5[\xf2\xbfO.\xe6D\xab\xdd\xf1\xbfz\xdfY\x14\x8d\xe4\xe7\xbfa\xd8\xa3C]\x8a\xeb\xbf\xdc7\xe7\xf2&\x7f\xd7?qT\x9f\x84\xd7\x06\x19\xc0twq\x18\xa91\xf3\xbf\x1a\x1e\xc7\x895\xdf\x15\xc0\xbaD\xaa\xa8\xcdZ\x11\xc0}\xd4\x98VI\xc0\xea?\xcd\x9d\xe7\x19^U\xf0\xbfB#\xc8\xf8\x9f\x97\x19\xc0\xe5\x9fT\n\xb4\xb0\x04\xc0\xdc6Aj)\xd7\xf1?\xb0\xb0\x04\x84Nh\xf1\xbf[\xbd\xe0Q,7\xfb?\xfe\x05&\xaa0\t\xf0\xbf\x98\xdb\xbe\x8bhx\x14\xc0M\xd9\xcc>3\xcb\xfc\xbfqw\xe8\'\xf2n\xda\xbf\xdc/s\x19`;\xf0\xbf\x03\xe8\xe0\x91<a\xd5?\xbf\xfeM\xad\xc6\x8c\x0e\xc0\xf0\x96\xf1\xad\x8a\x1b\xdb\xbfHj\\\xcb"\x11\x14\xc0^\x89\x0b\xaa\xc6\xff\x13\xc0IHb\xa4"F\xfb\xbf\xee\x8a\xc4\xf35\xb6\x00\xc0\xc7#\xf1\xfc\xe9\xc8\x18\xc0q\xf5q\xb2\xf6m\xff\xbfP2\xe0\xe0G\xe9\x1c\xc0\xa5\x93\xefj\xe7\xdb\xe4\xbf\x06Z\x82Q(z\xf5\xbfj\x97\xf7\r\x03\xd3\xf7\xbf\xcd\xed\x163\xd7|\xdf\xbfd \x12\xad\xbd\xdc\xf1\xbf\x18j\xc5\xd0w\xc4\x01@4\xf8\x16<\xefR\x07\xc0\r\xca\x0b\xf2\xbc\xe7\x06\xc0x\xb5~\xf6 \xc3\xf8\xbf\x82d\x93\x7f\xc6\x07\x11\xc0\x1f\x1e\x85\x14q\xdb\x13\xc0\xed&\xc47\r\x89\x11\xc0\xb3\xd5\xdb\xc1\xec1\x15\xc0\xc9\xef\xff(\x82\x8e\xeb\xbf\x06\xf6a\xa98\x1b\x04\xc0\x88\x05\xe3\x92\xc1\x7f\x19\xc0\xd6\xc1y|\xb9\xf8\xe7\xbfD\xa3\xdb`\xc7\x84\xe6?\xb8\x89]\x12\xcdu\x03@\x1f#\x9e\x17;\xa9\x18\xc0\x94gg\x9f\xfbU\xea?\r\xab\x92\xd8^L\x18\xc04y\xb8\x7f\xfc\xf3\x17\xc0M?YO2\xa2\x16\xc0W^\x93:\xfd\x1e\x03@\x8a\x9f\x1b|$\xf8\xe9\xbf>\xe4\x83,\xa9\xb5\x17\xc0\x96\xcf\xa2x\xf4\xa6\xe6\xbf!\x06\xd4\x10\xbdd\x1b\xc0&\xdf\x1cee{\x1b\xc0_\x04\x11\x935\x9c\x17\xc0\xbc\xb3\x1dD\xe1h\xe0\xbf6Q\x1b\x9f\x1b\x99\x12\xc0\xa4h-\xac\xf9S\xe4\xbf\x0c;\xaa\x139=\x15\xc0\x1d\x13r\x9dF\xef\xef\xbfR\xc5P\xd2(\xef\xd4\xbf0n6\xa5_\x16\x1f\xc0\xe2\xa2m \xbc|\x1b\xc0\x18o\xbe\xce\x1c\xb2\xf2\xbf\x81\xc7\x00\xa3hb\xf2\xbf2\x98\xf6\x014\x07\x16\xc0d\xa2\xa5Ln\x04\x14\xc08;\xdc\t\xa1\xbc\x04@.x\x15 \xef\x9e\xfb\xbfg\x1c\xd4\x88\x85\x9f\x16\xc0\x9f{\xe67\x91\xc4\xeb\xbf5\xcb-\xee}\r\x07\xc0a\xed\xe6\xe8AM\x04\xc0o\xb4-\x81Vk\xf2\xbfE~\x0f\x83}\xd1\x16\xc0o\xfb\xca\xd8\x1b\x89\xe3\xbf\xfa\x11\xb4\xa5\xd3\x88\x19\xc0\x18\xc4\x1b\xf5\xf9\xd8\x04@R\xc5P\xd2(\xef\xd4\xbf\x8d\x83]\xe0\x8b3\x14\xc0R\xf0\xae\xfc\xe8\x8a\x16\xc0\xe9\xfdh\xb1\xd4[\x03\xc0\x8f\xf6\xbe\x005a\x16\xc0\xdbr\x10\xf8\xbdG\xef\xbfi\xea\\\x85\xff\xc6\xe8\xbf\x86\x84d\xf0$V\x03\xc0\xb6\x11\xb9\x06\xbcM\xe0\xbf\x95\xdc\xfd\x9d\xd4^\x18\xc0\xbc\x1aw\xfer\xc6\x16\xc0\x13\x1c\xf7\xf2p\x94\x19\xc0\x94\xfa\x94\x89*\xbd\x13\xc0\xcb\xdc\xe2\x00\xec\xeb\xd2?=\x15W\x16H:\xfc\xbf\xcb\xeb\x12qN\x1f\x1b\xc0\xeb~\xbb\\\xa3\xf4\t\xc0\x04@\xf5kL\xbb\x0c\xc0\xbb\xbdd\x82\x16I\xf0\xbfO\x7f\xe1:\xc7/\x04@\xe2\xadD\xf7x\x89\x10\xc0\xc9\xaa\xee\xe4t\x7f\xcf?\xcd\x1f\x1eb\x04V\x10\xc0~J\xbfH\xeb\xf8\x15\xc0\x92\x1b\xe5\xeb3\xad\x18\xc0\x86\xe5\x13+\xdc\x1f\x10\xc0\xf4\x17P\xe6i\xa1\x10\xc0\xaf\xe9rR5\xcc\xf7?5\x0c\xee\x8fd\xe3\xf3?\xd75MH\x9e\xb2\xff?8\xef\x83\xe5da\xf8?\xe9x\xd9\x14\x88\xcc\x01@\x06\x83\x10Qe\'\x16\xc0l[\xda|\xea\xae\xfa?\xb0\xe9\xd3\xc9\x90a\x0f@=\x13\x9a\x11*\xfb\x18\xc0\x99O\xdb\xa4\xd6\x84\x10\xc0y\x8eo\xe9\x91\x81\x17\xc0~{\xb6f\xa2>\x15\xc0c\xfez\xe03T\xf2?|M\xcb,1\x04\x05\xc0r>T,tx\x15\xc0u\x9b\xd5\xf0v\x91\x07\xc0\xd2\xba\xc9p\xd0\t\x06@\xa7r\x9ch\x14_\x10\xc01Z\xff#zw\x04@(aaL\x91@\xed\xbf\xaf~\x82\x94\x0f\x03\xf6\xbf\xbcp\xd4Y%\xf9\x16\xc0r\xd8\xfct\xdbq \xc0\xde\x8a\xf7\xd1\xe3P\x11\xc0-#\xd0`{;\x11\xc0\x1c\xd69h\xf9\x83\x19\xc0L)|\x18G-\x13\xc0#uB\x9e\xc3\x17\x14\xc0(Y\xec\xc1\xfd\r\x07@\xf7\xaa\x1e\x80\x99\t\x19\xc0\r\x06\x0f\xe5iq\xb7\xbf\xc8\x99H`u/\x08@o\xf0\x08\xe6:Q\xfa\xbf\x06\xd4\x96\xf5b\xbd\x08\xc0v\n\xbeW~\xe7\x1e\xc0;\xed7\x13\x1c\xc0\xb6\xbf\xf4or[Dm\xe2\xbf]\xea\xe5\x92A\xa8\x19\xc0\x83\x00\xef7\x0c\x9c\x17\xc0\x90M\xc0\xc3#\xb8\r@:\xac\xa7<\xff\x86 \xc0\xdf\xc8D4\x86\xb6\x05\xc0s\x90\xe8\xd0`\xce\xf8\xbf\xa9`\x14\x07\x82p\x13\xc0\xaaZ\xdc\xf1/\xbb\x0c@\xd1\x8d\xf5\x8b%\xa8\x0e@Y\xc2\xb4"(K\x11\xc0\xfb\xedY#\xa4\xfe\x19\xc0\xdf\xd40q\xa7\x07\x16\xc0\x7f\xb5\x89\x16\xe3\x06\x16\xc0W\xb2\x0b@^\xf4\x05\xc0\x15!\xf5\x11\x1b\n\xef\xbf\xdb}\x899\xc1}\x12\xc0\xbf\x16.\xa5Ll\x04@Rb\xa0\xffB\x1f\xfb\xbf\xd5"\xa4qj(\x1a\xc0e$\x04\xcf\xaf\xac\x17\xc0\xf8b\xe7Fq\x87\x16\xc02\xd0v9\x91|\x10\xc0R\x06d\xcaQ#\x00\xc0i\\\x02\xb9\xe5\n\x0e\xc0f\xb1\xe0\x86\xad{\xdc\xbf\xca\x9f\x95\xeb\xc6p\xf9\xbf\x10\xdb\xa1\xeb\x1ez\x11\xc0u\x0e\xf4\xab\xd6\x80\x12\xc0\x13sU\xf1\xab\xc7\x12\xc00\xb2\xa5\xc4C\x19\xf0\xbf\xd8\xfe|\xdbR\x97\x12\xc0G\x1d\xda\xc9\xdc/\x17\xc0\x04\xf3\x9b\x91\xff\xc9\x11\xc0#\xdd2W\x82\x01\xf6\xbfE\xb0\x15\xda\x9f\t\x04@\x84\xd2Z\x14\xc1\xbb\x10\xc0\x92\xbfh\xf4=\xd0\x11\xc0v\xd7\xb6\xfe\xf5\xc8\xfd\xbf\x17/P\x05\x97\xa6\x07\xc0g\xb6I\x1b\x88O\xea?\xe0\x1b\x9d\xf35\xf4\xe8?\xe6\xa7\xa1\xe1D\\\x10\xc0#\xb1\xc8\xb0\xcau\x16\xc0\xff\x1c\xdc\xf2\xd1\xb5\xff?\xdcoG\x03\x8dq\xe8\xbf\x9d\xec\xa5\x96q\x87\x19\xc0\x90&4\xd2\xfd\x88\x07\xc0]E\x88\x1b\'\xe3\x18\xc0\x1a\t\xe4Q/!\x11\xc0\xef\x0c\x1e\xc6\xf7\xa5\x07\xc0\xf4x\x97\xf8kw\x16\xc0\x15=\xea\x95h\xa3\x19\xc0\xe6\xa6I;\xed\xef\xf2?,\xc0M\x03\xdc\xb1\x15\xc0\x7f\'\xf7\xf8\xa4\x00\x0f\xc0\xc9q|\xd5c\xfe\x1e\xc0)x\n\xe0b\xec\x17\xc0\x99\xeb\x10\xcf\xd4`\x1b\xc0+A~\xd3\xc3}\x19\xc0\xd5e\xed\xb0\xd3\xbc\x1a\xc0\xb8^k\xb0\xc2(\xf0\xbf\x0b\x0es\n\x04\xbe\xe6?\xee\xa1\xdf\x7fN~\xec\xbf\x96\x8b0\x87Y\x1e\x17\xc0\xd6\x16\xbf\xe6\xe3\xee\x16\xc0\xfb7\x97\xa8g\xdd\xf1\xbf.d\xd0@\x16\x9d\x17\xc0b\x1f\xba\xa7\xbb\x11\x16\xc0\xbb4\xb8\xfa(\xf1\xea\xbf\n\xcf\xa8\xa0\x02\x8d\x19\xc0\x994@\x15\x84\x9b\xe7\xbf?\xb3\xe4u\x81\xf0\x1c\xc0\x8ch\x89~\xf0\xce\x19\xc0\xf3\x9c}\xbdR\xbb\x1c\xc0ta\xed\xca\xc0\x9a\x1c\xc0S\xb9P*[\xb6\x17\xc0\xcd\'g\xcd\xa8\xf8\x13\xc0\xe3\x90\x98L\'\xaf\xf2\xbf\xb4\xa0\xeb\xaa\x9f\x84\x19\xc04y\xb8\x7f\xfc\xf3\x17\xc0B\x85\xf0\x129\x14\t\xc0\x08 s\x85\xe5\x10\x15\xc0TH\xc9\xf2_Q\x1b\xc0\xc5\x97\xf2\xb6\xc7\x07\x19\xc0\xc8w\xd4\xa5\xb11\x19\xc0\xae\x98\x04\x8f1x\xe6?\x9f\xe8\xd1\x81\xb3\xd4\xfc\xbfm-R\x87\xb7O\x06\xc0\xa2\x02\x87\xba\xf7\xc9\x13\xc0\x90\x8d\x87\xaf%x\xf1\xbf\\I2y\xa0~\xf0\xbf\xdf\xddb\tM\xca\x16\xc0\xfc\xd0\xac\xd1\xe6\xbc\r@\x97\'\xf4)\x9b\xcc\x19\xc0z\xa2\x99+5\xa0\x05\xc0\xb8{\x9c\xc4\xed\xc4\x12\xc0~\x90\xa8F\x05\x1e\xa1?P`\x10\xa4\x17\x84\x18\xc0\x1f0XWI\xf8\xf0\xbf\xb5\xdc\xa1\xd8 9\x11\xc0\xe2qA\x08\xca\xbe\xd5\xbf\x0f\x85\xa3\xfbib\x00\xc0\x8bhd\xad\xbb.\x16\xc0\xaa^\x93\x8a\xaac\x88\xbf\xa6\x15\x99\xe7\xd4\xdb\x1c\xc0\xb9w\xa3\x0b4\xd9\x15\xc0\x1c2\x98D\xb6V\xee\xbf5[\x1a~Y\xb0\x1e\xc0X\x91\xea)\xb3\xa6\x10\xc0\x81m\x8bFh\xb9\x07\xc0_V\xfd\xf44\x8e\r\xc0\x15r\xc5\x8e{w\x13\xc0\xbb\xd8\t\xd4v\xae\xd9? `\xda\x89\xba\x97\xb7\xbfV\xfb,\xb6uo\xf2\xbf\xdap\x1d\xbd\xf3\r\x12\xc0=\xdb\x90\x97\xfc6\xff\xbf1Y{o\xb0\xb7\x12\xc0\x81\xa7Q\xa9p\x15\xbe\xbf\'\xa0\xcec]\x98\xf5\xbfi\x13\x94\xe9\xd5\xe4\x18\xc0\x92\t\x9d\xce4\x94\x1e\xc0\x81l\x87BH\xb1\x04\xc0\x13\xcbP\xdb\xe2k\x17\xc0k~\xc9^a\x80\xd0\xbfd\xf0\x9f\x81\xadB\xfb\xbf0GA\xa1\xf9V\x18\xc0\xb4`\x1b\x91\xf9*\x14\xc0\x81\xd2lB\x15\xa2\x05\xc0\'\xf8\xba\rv\xba\x01@J\xb7.E\x82\x1a\x19\xc0\x96xV["\xff\xf0\xbf_+Wg\xd0\x15\x14\xc0\x058\'\x05[\xf2\xfa\xbf\x08\xc1P\x06\x95\xbf\r\xc0\xc9\xe6\xee\x98\x96\xab\x0c@\x12\xf7\x9f\x9e\xcb\x9d\x0e@\xb0*\x86@\xf7/\xf9\xbf\xb8\x15V.YH\x19\xc06\x91\xc6\xeal\xb5\x15\xc0\xa7>J\xa1\x9dD\x11\xc0\x0c\xcb\x98\x81\xdd\xf4\xf9\xbf.E\xc8\x14\xd9;\x08@\x81q!`\x18\n\xef\xbf\x9b\xa6\xea\xdf(\x96\n\xc0\xccZ\x12\x90\xf8V\x16\xc0\xa3\xc0|:\x82\xc3\x08\xc0\x94\xdaNs/N\x0f@\x126\x1b\xf8MD\xf1\xbf\x8d\xcd?K\xb3\x1d\x03@\x03\x05)\x1e\x197\x07\xc0P~\xe7\x88\x032\xf1\xbf\xdd\xf2P\xae\x91\xde\x06\xc00/\xd4\x0f\x84f\x11\xc0h\xd72\\$R\r\xc0\xbd\xf2~V\x92\x81\xed\xbf\x08\xc6V\xe0Z\x16\xfa?\x81\xc8\x10\x1e\x1e\x11\x10\xc0$o\xffqV\x17\x03@\r\xb6\x1e\x81\t\x18\x15\xc0-\xdd\x1b\xde\xf1\x1f\x0e\xc0\xddVt_\x85\x15\xe6\xbf\xab~\xc7\xcf\x0b\x86\xfb\xbf}\xa4\x06\xb2\xc1\xac\x0e\xc0\xe5\x82}j\x8c1\x13\xc0\x8d\x95qx_v\x16\xc0\xa3\x8a\x90\x1b\xcd\xec\x16\xc0\xce\x14L\xde8\x1e\x07\xc0\x91\x94\xea\x0c\x86)\xb7?\x04%\x06\x17\x0c\x88\x1c\xc0X7\x11\xc4ah\x07\xc0\xe0\x0b\x0feC0\xf6\xbf\x1eG\xf7\x07\xdf\xf0\x0b\xc0H\xed\xb3\x91\x89\x12\x07\xc0e\x00aw\xd0\xe3\x14\xc0\x84\xfe\xe7G3T\xb8\xbf\x0f\x97\x07\x81\xda\xc0\x06\xc0_\xf8l\xdb\xfc\xdc\xf6\xbf\xa8@RKv@\xd1?\x00\xb4\xdb\xbbb\x19\xcf\xbf\x08F\xea\xb9\n\x15\xea\xbf$\xc5d\x8e\xd6\xb7\t\xc0\xbd\xd55>\x97\x00\x00@}\xd8m\x7f\xe3\x81\x13\xc0\xf4\xb8\xfc\xe7\x8d|\x0f\xc0\x9ft\xb5\xbe\x8d\xe0\xe5?\xc8\xaf}\x92\xd0&\xf1?\xc9o\xda\xe0\x0e\x9a\xfc\xbf\xdb\xeeQ\\\xe2\x07\x11\xc0R\x8db\xc7\x90\x1c\xea?\x05/\x0fk\xfb\xb5\xef?\xa0tu\x05(\xfb\x14\xc0p\xf4\x9a\x8e\x0f\xc4\xeb\xbf\x1c~Y\x98<\xbf\x0e\xc0u\xfa\xba\x162\x8c\x19\xc0\xa2\xab\xeaU\x82\xbb\xf3\xbf\r\x01G\xbcs \xf9\xbf4\xbff\xbaei\x0c\xc0M\n\x88\xd7"B\x04@\xaa^D\x83\xc64\x11\xc0It\xd4\x1a\xe2\x9a\x1a\xc0\x16Tv\x00Cc\xf8\xbfR7a\xa9\xa8\xc5\xf8\xbf\xad\xc3H\xa8\x15L\x16\xc0\xad\x14\x07!\xbb?\xed\xbf\x9f)\x98\x11\xbe\xfe\xfb\xbfL\x03\xc6j\xe2\x9b\xfc\xbf\x87jQ\x1bdW\t@\x15\xb5H\x82\x931\x16\xc0\x8e\x06\xd0\xcb:\xb2\x1c\xc0\xcd\xea#\xea\xa2\xa8\x19\xc0\x84\xd1;\xb9\xbcV\x1d\xc0\xc0\xf2j\x1c\x93\xca\x15\xc0\x03\xdc|\\+\xa9\t\xc0f\xbb\xab\xd9\x1e%\x10\xc0\xbc\xb6\x17\xd4W\xdd\x18\xc0\x90t\xf6\xca\xae\xbb\x12\xc0\xd35\rg)\x01\x11\xc0\xc1\xec\x05\x08>;\x13\xc0lz\x81\x1c\x0f\x1c\x0f\xc0\x82Vw\xfewz\x10\xc0P\x9e\x02\xcf\xfa$\xff\xbfHhbh\x05\xf4\xf2?5p\xcdd6\n\xfe\xbf]\xd6\x0b\xf3\xc9m\x16\xc0\xb2(K~\x94\x14\x19\xc0\xa6\x85\'\xbd}\x00!\xc0\xbe\xc9\x07a\xfd}\xfe\xbf\xbf\xa3\xfcn\xf0i\x00\xc0J\x02F\x9e\xdc\x95\xfc\xbf\xd20<\x1d\xd4W\x02\xc0\xc1p0Bz\x01\x1f\xc0\xb0\xd0\x1ch\x15!\x13\xc0\x81\xc5\xe1\x1e}\xa4\x86\xbf\x1a\xfcMl\xe3\x92\x10\xc0\xb1\xf9\x05\x11\x95\xa1\x1e\xc0\xaa7\x99o!@\x1b\xc0\xb0\xd2\x15\xe8\xb8\x1f\x19\xc0\x94?J0\x9e\x04\xb8\xbf\rb\xe4p\xca\'\x0f\xc0\xbe\x05\xe5\x8d\xf0\x98\x18\xc0\xaf\xbc#Tt\x14\x14\xc0xhF[l\xaa\x19\xc0\xb9[x\xbd\x07\x0e\x10\xc0\x10\x0e\xb1\xed"\xba\x11\xc0\xb1\xce\xfeUa\xa6\x05\xc0\xb0]\xc0\xf6^\x11\x06\xc0\xb3\xba\x16 \x05e\x06\xc0C\x05n\xfd\xe6\xba\x1a\xc0\x9b\xa3\xbdJ\xf5\x03\x16\xc0\xf9:\xc9\xf4~n\xd0\xbfF\x1c`?X|\xf9\xbfH\xb9\x073;d\x00\xc09\xbf\xfb\x16]=\x17\xc0aY+\xdb\x00\xb2\xf2\xbf;\xf5\xb3\xec\x10\x85\x07\xc0\xfd\t\xbc\xad\x1b\xf4\x19\xc0 \rp\xc0B\x8d\xf1\xbfJ\x07/\xce\xa1\x0e\x19\xc0\xcb?r\x15>\xb1\xf0\xbf\xaat~$\x1a"\x08\xc0\xa9\xeb\xa1-gM\x17\xc0\xfc\xe3e\xab7n\xf2\xbfY\xab\xa8\xa10%\x07\xc0T\xbb\xaeN\xa5\x85\xfb?\x0c\xd1k.\'f\xf7\xbf6\xd0\xa70X9\xea\xbf~^\xff\x1f\x02\xdd\x14\xc0=](8\x0eG\xf9\xbf\t>\x9f\xd1\x0e\x02\x11\xc0\xe1\xacT\x08\x01\x06\x15\xc0\xc5\xec\xf4Mk\x9f\xfd\xbf\x14Y[\x9do\xba\x06@\xb9\xc2\x8d\x98\x91w\r\xc0\xec\xb8\xca1\xae\x8e\x05\xc0\xf3\rOE\xc7&\x06\xc0\xf9?\xe6\r\x8c\x82\x07\xc0U\xb5\xf3\x9b\x8b\x19\x14\xc0\xd7\x99\xef[\x1d\x86\x13\xc0\x819\x92\xc3Z\x03\xf7\xbf3_\xc4|\xda\x99\x1a\xc0\x97\x87Y\x7f\xcc\x8f\xf7\xbf\n%\x19\xce\x8c\xdc\x16\xc0!\xac\xf2\x1f\xe1\xa1\x0f\xc0\xedD7\xde\x9f|\x01\xc0\xab2\xcf\xddu\\\x1b\xc0s\xa2\xff3\x1f:\x1c\xc0\xb1\xf0\x1f\xfc4F\xe9?f\xec\x8e"\x80\x1d\x12\xc0t\x18\xa4\x8a\xd9\x1e\x1a\xc0fRRO\xd5\x05\x18\xc0\xd5(\x19\xeb~H\x1e\xc0\xfb\xban\x04\n\xd9\xa1?\xc5\xcf\xc0\xc4\x1d\x8e\x00\xc0n\x89\xb4\x85;#\xf4?\xbeJf\xd9\xe4\xf9\xf8\xbfQz\xd2\x0c.\xfb\x14\xc0\xb62}\xa7r\xc5\x12\xc0\xceP\x0ex\xc4E\x04\xc0\x19\x07\x11\xc4\x89B\x13\xc0\x97\x0cJ\x86\xe8\xc3\x03\xc0\xa5+\x05\x18L\xf1\xfe?\xe6\x7f\x03\xba[\xc4\xeb\xbf!\xfd\xb8A\xe7\xa6\r\xc0\xe7&\xf7\xf05\x82\x13\xc0\xa3\xee\xe1\xafb\xa0\x13\xc0\xfe\xe3\'\xe3\xb2L\x0e\xc0\xbfK1\xc0\xb4\xaa\xe6?\xaf\x12\x95\xed\xb8\x8d\x19\xc0<\xea\x9e\x0f\xaf\xbf\x0c\xc0b}\xd1},<\xe0\xbf\xf8\xa2\x17\xe4\xbf\xc7\xeb\xbf4\xe1\x99\x82\xd6\xa8\x16\xc0\x89\xe1\x18z\x17\xfb\xfc\xbf\x0e\x84uh\xe9\xa5\x1b\xc0S\x08\xf4rf\x93\x13\xc0d\xd2\xf6\xd0\xab\xdc\xff\xbf\xbe\xde;\\E\x98\x12\xc0\xb9CV\x96\x95K\xd0\xbfY\xe5#\xc2\x9d\xbe\x12\xc0\xee_\t\x02\xcc\xea\xf8\xbf\x01~\xba\xe5\xaaB\x0b\xc0\xcb\x1d\xbf\xc0g"\x11\xc0\xe0\xc3\x83h\xfc\x06\x12\xc0\xa3\xc9\x95\x07C\xfc\x01@\xa7j%\xf0\x15I\x01\xc0\x02\xb8X\x96Q:\x19\xc0ymj\x9b\xe0\xda\x17\xc0\xce\x8d7\x15\x87\x85\xfb\xbf\x1a./\x04B\xc5\xe5\xbfA\t\x1aLm9\x14\xc0\xb6\xed\xd5\xaaj\x1c\x1c\xc0'
p29
tp30
bg3
(g4
(I0
tp31
g6
tp32
Rp33
(I1
(I1184
tp34
g13
I00
S'Mj\xfc\xd1^\x1aT@\xe9\xf8M\x8a\x99\xe5S@!u\x95\x14\x7f1T@\x0e\xd3\xa7\xc4ryT@7\xe1\xb0\xcf\xb5+T@\x15/\x99\xa1p T@oP\xf3\x1c\xfc\'T@\x07\xf1\xb5\xf6\xeb/T@\xe9M\n\x98\x04;T@"\x05\xe8\x92%kT@"Rz\x83sUT@\xfc}\x90\x80\x055T@\xd9Z\x85<\x91\xe5S@\x0c\xden\xf2W$T@\xbcG\xc2\x18\x083T@\xe3\x8dP\xffV\xf7S@\x89\xd0\x90\xf5\'mT@\xe4\xd0D\xee\xd2pT@\xa4E\x10M?<T@*\x0bqb{qT@\xf0\xff\x0b\xd37\x10T@\xed\x0b\xa6\xb1\xc0\x1fT@\xd6\xa7Q\x8f\x04\x1cT@5\xe5\xd3\xf3gsT@y\xb8\tx\xce1T@\x88\x90H\x84Y&T@\xb8E\xfa\x94G\xf7S@\xeec4\xeb\xc76T@\xc0\xfa\xac\xe4\x0e\xb2T@4<\xa6<\xb22T@\x04c\x87E\xe34T@}r\xc6\n\x000T@.=6\x9b>UT@\x83\xeb\x10>\xd2\x03T@H\xe7V\xd9\xd5\x1eT@\xdf\xde\xa9\xe9\x93\xf7S@\x0cC\xfb\x8bnpT@cW\x93\xce\xa88T@F\xce\xa3"\x0f7T@\n\xaeo\xd4,\\T@\xe8G\x10\xf7\xb9\x0eT@\xb1NOO\xbf\x1fT@mhg\t\xb3GT@\xb6\xc2\xcd\xeb<DT@\xd2\xa6\xe7\xbf_GT@n\x9bE\xaaYsT@\x10\xd5p\xc8MiT@zV\x1c\xf787T@\xc6"\x1c0\x837T@L\xe8\xc9A\x88\xbbT@\x7f@$s\xcftT@\x9e\x03\xafA\xabuT@\xfb+}\xab\xb6rT@k\x85\x80A\xdc\x85T@B\xf1q\x18\xb1PT@s]\x99h\xechT@\x16v.\x0e\xba\x85T@\x8d9kM\xfaqT@\x14\xc1\xbd0\'\x86T@\xa0\xfe\xaf HBT@\xc7\xe6$\xbf}jT@d\xc8Jc\xeexT@fnu\\\xd2iT@|$A<$\x08T@\xa9\x08\x8d$fCT@7y\xeb\x1aC\x17T@\x99E%b|ST@\xc0i\x9e:\xd2;T@\xf59\xb9\x8a\xc8!T@>v\xac\xe4\xdfxT@pu\xd1\xc7\xcb>T@\xa7c\xbe;\xf3`T@\xb6\xd9.\xdf,*T@\xa1;0\xa3\xfe)T@\x90\x88\xd0\xd1\xb9\x9cT@|\x858\xf1>\nT@/\xaf`\xd7[9T@\xa4\x9b{\xcb\x97NT@Fb\xa5\xd8\xcfkT@r\xc14\xbdXzT@\xecp\xad\xa7\xfd\x7fT@\x95\'|\xd5-\xebS@T\r\xe1\xa2\xd9\'T@\xf0In\xc5l+T@\x0e\x00=g\x01rT@\xbd\xe5y;e+T@\x0f)i\xcc\x80\xffS@\xbd7|\x8c\xf4\x13T@1\xc8\x04\x9a\xc8\x8fT@S\xf3\xa6\x1e\xf3ST@x\x07m\x89\x84?T@l\xf2\x8f\xcbN!T@\x1e\xd49\xa8\x1e6T@\t\xda\xc2\x83$IT@_\xca\xed\x83\xafiT@\xa5A\x97\x84\xacFT@\x9c\xa7\xf77\x0e\xb7T@K\xf2\xf59U.T@\xf8\x10YC\xcdOT@\xeb\xe9wc\x89\x86T@s\xba@&_\x85T@Xp\xf9w\xd00T@<\xfdq\x92w\x0fT@\x17\xa3v\x9dZ\nT@\x8c\xa2OF\xe0\x08T@\xbf\x8d9K\xd6*T@\xc4\xe2\x07\xeb\xa7uT@\xf0\xa3\xc4\xc3\x89\x8bT@\x05\xc4\xf23%1T@\x97Q\xd7\xda\xd7\x1dT@*\xd4\xa0\xb9q>T@\xbc\xcf\x9f\xcf\x9dqT@\xc6\xd3*|p=T@1\xed\xb1\x87gbT@\xe1\x92\xb84U\x96T@G\xd9\xb6\xe3\xdbmT@-5;l+\xefS@:\xae\n\xbf\xc2\xfcS@Bk\xa1\x9e\xfafT@\xd6N\xfa\xb5F\x07T@\xf61Y\x98\xf76T@\x95X6\x0eFBT@D\xdf\n4\xe8\xb1T@\xd6\x8a\xdb\x02\xcfET@\xfc\xed\xfe\xc3\xb6\xb1T@\xd1\xf9J/\x08.T@lc7\xb2P4T@Dab)\xf3\x1fT@kq\xb5n!<T@\xca\x90N\x89\xcf1T@\'\x1d9$\x953T@\x98\xfbZ\xfa\x10JT@\x1a\x11\xd8\xa6\xd8;T@\x0c\xf9\x8aI\x07<T@\x12\xfd\x94\xab\x08HT@\xf8\xa3\x07\xdb\x8bJT@\x07\xc1x\x12\xd09T@\x04\xba6t\xf3\x05T@\xc5\\\xc5;f:T@qW\x16T\xc1GT@\xf8\xa3\x07\xdb\x8bJT@\x8a=\x96\x84\xd33T@c\xf8\x14\xee\x9e?T@0\xd8\xc0\xeb\xc7QT@\xd5\xcc\xf8\x8b"1T@\xa4\x00\xd2\x84\xd9\x0eT@\x98m\x95\xc88QT@\xfb\xef<\x83YRT@M\x12eW\xd8.T@#\x9f\xf3\x0b\r.T@q\xdb\xdaX\x1b-T@j.\xcd\x9aR.T@\xe1\xc4#\x00\xcd-T@\x93\xa9\x08<\xc1\xebS@\xbd|\x90\x95\xb5OT@\x0b&\xef\x9blVT@\xf8\xf2\x83\xe7\x9dLT@\xbe\xfas\x82\xb4LT@\xbc\x1e@\xde\xfe-T@1\xa1\xc5\x17>eT@>\x8f\xcaof\x18T@\x92\xd2_7\xba\x0eT@\xab\x15\xa3x\xef\xa1T@s\x8e\xd7\xde\x04\x11T@\x9d\xf8\x05\x7f\x8afT@\x07%\xd7K\x9e\xf7S@\xef\xe1\x14\xe24*T@T= \x89\xd0)T@\x03\x13\x8f\x9bo%T@1\xf2\xd7\xa8})T@\x94\x16(\x1d\xc2\tT@\x8dDO\x05\xb8\x06T@\x01\x8ag\xa5\x95\x96T@a\xf6\x93J\xf6\x1fT@\xda\xeb<\xeca\x1fT@\xef@p\xe5\xedjT@\xb8\xfa\xb4+\xf8hT@\x1b<\xadV\x98\nT@t\xaa\xda\xff\xb0iT@\x00\xdc)\xa1\xd8iT@WV\xab0\xecjT@7\xd4F\x8eLUT@->\x1e\xb4\x81(T@\x04i(\x9bgqT@\xc9\xd4\xa7\xa0\x8cUT@9;\xb2\x8c\\\x98T@\x01\x18\xf0\xe4d\x9dT@\xaa.\xeb\x11\xfb\x97T@\xbf\x88\x82\xdc\x0e\x80T@\xd0\x15v\xdc\x81yT@\xd8\n\x14\xf8\xf0@T@\xd3\xaa[+\xbd\x83T@\xdd\xf6\xc6\x9d\xffqT@\xe5E\xef*RrT@S\x1e\r\xbf\xf8rT@\tk\r\xa9\'\x86T@\x96\xf7\xfc\x00+qT@b\x96V\xac\xebsT@\x81\xcaw3poT@\xa8\xb1\x05\xb9\x82\x98T@\x1e$r\x91`UT@kj\xae\xef7\xf7S@t\x17A\x0eQ\x96T@N&9p\xd5\x95T@6\xe72\x992\x16T@\xf1i\x81\xb5\xd93T@\xa4\x89S\xa2\xb94T@h\xd7\xda\x10\x0c\xa3T@CG\x0f\xa0T\x1fT@W\x86\xd2$6\x1fT@\xaeM\x18v\x8bvT@\xe7:T\x11\xbeuT@\xcf\xfd\x0f\xc8NvT@\xd1\xb7G\xf6<\x10T@&\xc1\xdb\x19p\x05T@\xabJ\x01\xff\x0etT@\x15\x882\x90NaT@p#\x04\x0b2oT@\x17o\x0c\xc3\t\xfaS@\xae\x92JP\x8f6T@\x88\xd5@\xef\x01}T@YFK)\x8e\xf1S@\x87\xb6M\xa6G\x7fT@@\n\xa1\xe1\x00yT@\xb0M\xcbcXmT@\xa9h\xa3&{4T@\xf0\xd2\x90\x95\x0emT@~\xab<&\x8a\x9cT@Ab<Y<lT@\xfc\xbc_b\x836T@N\xba8\x0c\xb8(T@\xa6\xc8EA\xcbcT@\x086Z\\\xe5\x0eT@\xa7\xb9\x17,\xaa\xebS@\xb3\xfb\xac\xeb\x96WT@B\xd9\x11qZWT@\xed\x15\x9f\x87c\x13T@\x07Y"\x15\x99\x13T@ye\x87O\xa0%T@\xc0]\x1a\xd8\xe6)T@\x81V\xc2\x81\xd9TT@\x98\x92\xd5\xc0\x0cPT@gv\x89\xc3\x12\x1cT@\xad\xa3s`.*T@b\x01\xc9.V.T@\x8d\xf2\xed\xbcQ+T@\xf7\xe5_,p"T@\xc8\x7fg\xfc\x95@T@p\xc1*\x8f=UT@K\xfe]P\xdcLT@\xd8E2:4\x1bT@\xe9e\x8f\x8a&$T@\x169\xd6\x9d\xd3AT@\xfbtX\xa6r5T@\xc7:M\xb1\xa8BT@Kdu\x9c\xc8\xa9T@H\xcb\xd8lj(T@\x83Z\xd3\x19\x95CT@\xc4\xf2\x0f\xc1\x0b/T@\xcbN8]\xfbRT@(\xfe\x1d~\x11\x16T@\xb1\xcd\x83\xc0pAT@\x91Ck\x8b\xae&T@\xe8\x89\xde\xcdi7T@Pq\x8aLJ+T@x\xdbe\xda\xa50T@(\xed\x15\xbc\xd3.T@2\xd7}\xbb81T@5O(\x84`.T@}v^.~*T@\x0e\xf1a\'~DT@]\x8f\xe7\xdaY)T@\x82\xad\xaaj\xbd8T@\xfd\x86\xab\xa0\xe78T@\xbf\x8d\xe5 \x93^T@/\x12\xf5\xc8\xfd-T@8g\x88+ \xa5T@\xdcR\xe8\xd7\xd0\x80T@\xd3]JK^qT@}\x92\x06\x93\xbd\x14T@\xf5+\xa8\x91\x91\nT@\xba\xc3\xd1=DQT@g\x9c\x1fOk6T@fN\xd12\x92?T@kZ\xf1\xc0\xb0\x1bT@\xe6\x02\xceoU$T@\xd9\x0f3fhAT@\xfc\xad@)n&T@\x88\xa1\x94\x9allT@g\x95p7\x040T@\xcfB\r\xa3\xbd,T@,xl\x0f\x14FT@\xf4\xff\x91\xdf\x860T@\xb6\x168\x15\x83+T@\x08\xe5\xf4\x84\x077T@\x12\xf6\x9d\x0f\x93FT@x?\xb2\xbd\xe4;T@\xdd\x83\x19\xf1\x97\xf7S@\xf0\xbeBdWaT@7\x08\x1fH\x8a*T@\x7f\x16\x0b\xf3\xa7.T@\xde\xa4{\x9e\xe4\x0fT@J\xe6\x8ae\'tT@<\x07\x06)\xbcuT@|\\\xf1\x10/vT@\xcd|\x13k\xdcNT@\x1b0\x0e\xbe\xf5\x10T@\xd89\x9a%\xa8iT@\xffFRx\x91\x04T@%\r2\xe5?\x10T@~\x92\x85\xf4&\xa2T@\xd1\xafd\xda\xe56T@\xff-\x91c&\x1aT@\x0c\xad\xdd\xe1vsT@\xff\xc0\xe0\x89\xe6+T@\x9ce(R\xa6\x02T@\x87\xa1\x8e\xad\x99\x8aT@\x9c\xf1\x94"4wT@\xab\x19\xf7\xc7\xe1\tT@\xc2+\xfc\xcdefT@\xaaJ\x04\xf4\x18$T@\xd3\xe2s2\x9d:T@\xdf\xcb\x04\xf1\xc45T@9\xcfU\xa7\x1a\xa3T@M\xa8*\xd6\x06\xa2T@v*\xab3\xd6qT@ \x0c\x10\x1c\xc4\xf6S@\xc5n#i[\\T@n(!\xa1?vT@\xea\x92\\whRT@\xba\x85M\xb6<\xa6T@\xff\x83xE\xb7\x10T@j\xd8\xa8\x11\xcb\x95T@;OkV\xf5pT@d\x9c\xdd2i/T@\t\xe7W\x91\xe1UT@I\xb0\x0c49\xedS@Gd\x12\x85ViT@\xb9s\x0e\xbaa\x1fT@\x7fx1lvlT@\rU;\xab\x9f\x0bT@Mn\xc3\x82$5T@/0\xe8\xff\xd4\x0eT@\xe5\xa7d#\x0e^T@$\x90\xd2\xdb\xa8?T@\x9f\xe9\x97*\x86jT@\x1c>\x0b\xef4\x07T@)[:\xb1\xd7iT@)\x8a"\x02;+T@)j\xa0q\xceiT@\x9dQ\x136\xba\xafT@w\xbc\x01\x94d\x14T@\xb1v[/\x04jT@X5\xd3\xb1c3T@\xb8\xc77Q=(T@TviK\x1f#T@\xe2\xe6g\xae\x92HT@\xd0\xd1\x98\xa7\x87\x14T@\xbe2`\x90\xb3[T@Y\xce\x1ef\xa8+T@\xc6\xfc\x18\x86\xefST@\x88\x87\xa7I\x05\x94T@\x9c&U~\xd6\x14T@\x0b\xc7\x08W\xaa\x88T@\x02\xe8@~2\x07T@\xd7v\xd8M\x92\x18T@\xd0AO\x17O\x98T@\xe6V-^\xbe\x12T@\xc5-\x1e\x84o-T@\x01\x1e\x10\xb6\x075T@\x93\xa5\xaf\\\x99*T@n\xc9H`/5T@\x19\xcb]5\xfc=T@c\xcf\x9e\xc6\xf3\x86T@N\x82\xb0\x86\xdbyT@\xa0Nr8\xf8MT@z\x16\xf8F\xc01T@r\xd8}O\x8ciT@\xb2PX\x94\xcf\x1bT@\xa43\xa6X)yT@\xe7\xa7\xf9\x97j)T@\x88\x81EC\x12\x1aT@2~\\\x7f\xc4.T@\x80\xc6\x93\xc4\xbcxT@\xa0n\x99*\xe0\x1aT@w\x00d\xc5\xebxT@\xe5\x83\x8c\x1a7^T@\x97\xa3\xec\xbc\xab\x17T@\xc4I"\x98XxT@\xca\xe5\x89\x14\xcb9T@\xa8{|{`CT@P\xec\xa0\xec\x07rT@\xf3\x8c\xfe\x88\x81\x9cT@\xff9u\xee\x1f\xa3T@\x9e\xd3\\\x016*T@N\x92\xab \x1bUT@\xf0\xf3+Vq4T@\xa0.\x02\x9c\xa7zT@\xc3\xc3\x12h\xc0gT@1\x00x\x19\x8e,T@5\x8a\xf1\xdb\x96\x17T@\x80\xe2K\xb0ggT@\x85\xfc\x98bs)T@\xdb\xfet\xa4\xe6\xacT@\xb7s\xb7\x11\xbf.T@\xaf>\xe2\xd4\x17\x9cT@PYm\xe2\x91\x9cT@N\xf0y\xb8\xe6\x05T@\xa1\xb7\xc9I\xb8\x0eT@>\xe3M\xc4\xd4\x1dT@\x99\xaf\x7f\x96PUT@\x97\xcc]\x8a\xe2\xa0T@s\xcc\xd1\x18\x88\nT@\xed3\x07\x8d\x0c1T@\xef\x83p\x08\x01\x84T@6\xd2\xab-\xb3(T@A\xc0\x1a\x99\xf1/T@\x8e\xf1!P\xbb\x10T@\xc4\x82\x11\x0c\xa4aT@\x87\x8a+v\xa3fT@\x80\xa4&D&DT@\x19s\xeb\x14\xa1&T@\xda\xeb\xcf\x82\x0cHT@\xd4V\xc3q\r0T@A\x88\xb23\xf9^T@2\x8c\xf0a\xd1*T@P\xf5h\x85\xd3(T@\x18\xba+\xf0\xb7;T@>%H\xff\xd8QT@\xe0\x93X\x907sT@\xd3]JK^qT@\xbf\xda_*\xc7UT@\x18\x9d\xea\xf9\xc2rT@U\xa0^\xb0\x8c/T@\xa5?\x82q\x1a2T@l\xbd\xa6\xef\xb1UT@\xc5\x80\xce!\xac\xaaT@\xd8S?\xe3\x12\x0fT@\x03\xb65B\x8d\x0bT@ju\x85\x97\r|T@\xb5\xf8#gl\x98T@\xc2\xa7\xb7\xd9\xb3-T@\xa4\xc8_E\xa0\x98T@R\x08,\xb5\x95\x96T@\x9f\xb4\n`\x8e T@\xa9M+b\xfa*T@\xfd\x16c\xab\x9eqT@m\xbbb\x84,eT@\xec\x10t,ADT@\x82\x88\xd2\xfasXT@\xcc\xdc\x052\xa5\tT@#\xccH\x0e\xcb)T@\xc8\xbc0\xc1\xaa\x10T@>\x8e\xa0\x96\xc3$T@\x93\x8c\x05&s%T@\xef\x86\\]v\x0fT@\xfd<\x8b\';lT@P!\xdc8U\x10T@o\xe9lg!\x19T@&~]\x17!\x9eT@\xe5\xffM\x1c\x98.T@\x01R\xdc\xf0\x8e*T@R\xf2\xfe\xbcrlT@\x9fj|\x94=!T@\xa9a\x9e\x06\xc2\x10T@\x8fU\x8f\xc5\xacUT@\xbc\x88\x1dz\xed\x8aT@\xab\\\xc0h\xc3JT@{m\xc3\x8eslT@\x9c\x89_\xe8\'CT@\xd1O\xd5q\xba9T@\xc1+\xd5\xeb\xf2\xb1T@\xad\xfe\x90\x9a\x80 T@\x01\xa3\xc3\x08\xf0\x88T@!\xcdR\xbfw\xb1T@\xbd\x9f\xda\xf5\xd4lT@\x18\xfe4l"wT@\x98\xc7**}QT@\xd6\xd1\xca\x00\xcceT@\x9f\x08\x99X\xf4\x80T@\x99\x1e\xa7\xc6h*T@\x9ce\xde<53T@\x06\x92\xd5\xab}\nT@m\xcc+\xf1\x0bIT@\x1e\x95.D,ET@\xa5\xdf\x94)\xa6\x0bT@\xac&\xf6\xcc"\x9aT@\xb4:\xeb\x13z)T@\xf9\xffm7\x11rT@\xbf\x8d\x10<\xdfiT@mq\xe8\xaf_*T@\x16\xef#\xee\xce\nT@\x96R\xfe3\xcf-T@\xf9fM\xee=*T@\xda\xba\xa80\x12)T@\x95tp\xb4*\x1fT@0\xae!i\xed(T@\xe5\xc5\xf2@I\x04T@\xc5\x82/\x1e\xd2\x1bT@\x10\xf9\xcdu\xdf4T@\x15\x12\x16\x03\xfb\x10T@S\xb5Y7\x08+T@Aqi\x0c\xefhT@\xd2\xf6\xde\x1fBPT@\x97\xd1"+\xbc+T@\xf8\x16\x0cZpNT@\xb5{\x81\xfcv%T@pd%)I\nT@\xf4\xce\x18\xfc\xd1qT@$\xdf\xfe\xb6jqT@!\x97\xc6F\x02mT@\x9ce\xde<53T@\x82U\xc9\xbcf\x9dT@\xa7\x12\x99JQ)T@\xf6\x86V>dhT@\x0b\xad\xbcI\xf4QT@\x8c>[\xdd\xc60T@\xad\xe3\x92\xe5\x11WT@\xf1c\x16\xb8\x97kT@\x13\xfb\n^P\xb7T@\xac\x93\x8c\xaaT\x98T@\x17UI\xbb\xb4(T@ \xac\\\x18\x8a?T@\x90\xa4\xaf\xd0m{T@\xfae5646T@\xee\x94/o\xbf\xfcS@\xc0\xde\xbaG|xT@h\xa2\xcbk)kT@\xbfG%\xcf\xb5\x0eT@/\x84\xc0(\x936T@|U\xb8p_&T@\xe9\xa6{\x9f\xf3GT@x>F\x1e\x98$T@w\xfa\x06\x8dH\x1eT@\x90\x1e\xc7\xc9\xba.T@J\x8d\xeeAcUT@\xab\xfba(71T@\xef3L\x9c\xed)T@\xa1\xeay\xbd%1T@w\x0e\xd7\x13+\x07T@_\xee\xa9\xa0\xcexT@:w\xba+\xa0 T@\xa7\x9dE\x97\xee*T@\\\xfa;\x95F9T@\r\xf4\xda\x0c\xcc6T@-9\xbb\xbc\xcd\xf0S@~\x87|\xf3;\x06T@\xd7\x92\xfc\xe5#\x1aT@\xe37\xdd(\xf2\x05T@q\xdb\xaa]\x07LT@\x83\xa9T\xb5o7T@(*\xc3\x1e\x177T@u\x99\xf2\xa9\xdfXT@\x9d\xcb*}\x18PT@m\xcc+\xf1\x0bIT@K\x15\x08bbWT@,\xdc\x8b\xa6\x15\xf5S@\xbaM\xf8\xb6\xda\x13T@\x8d\xe6\xcb\'E-T@\x8b*\x85\x93\xc0\x0eT@@\n\x95\x10&tT@\x10\xcc\x17o\x9c\x19T@mN\x9aU\xb3[T@\xd2y\x94\xa5\x03GT@\x11\'\x1c\x10{(T@\xd0%\xad\x7f\rvT@vB\x9fO\xa3TT@\xc8\x0c\xae\x93-\x07T@0\x11D\xd8\xda5T@\x13\x99\x9f"\xdd\x13T@Q\x1e&b\xee\x03T@x\xbaE \xd5YT@"\xb1\xe1\xad]YT@\x86\x8d\xa5:q\xa2T@\xb8Sj\x9d\xf3#T@C\x8e\x1a\xcf#IT@EJ\xfdj\x9e\x85T@\xc7\x88\x10\x00N\x17T@\x7f\x05=\xfe,FT@\x7f\xc6\x98\xb5*6T@\xa8\xe7\xb6p\x07BT@\xeb\xbd\xa5\xd9\x94\x1aT@?1?@@\x1aT@}\xc2\x86d\x96\xf5S@\x84\xb2k\xf7\x8f>T@\x0bY\xe3M\xdaFT@8O\xad\xf4\x18$T@P\xe5G\xf7qHT@\x89\xfd$\xe8\xc59T@\x0c\xcf-\xa0\xcerT@\xdf\xe5c|\xb2\x7fT@\x1c \xc8"\xcc\tT@\xb2\xe6,a\x89WT@\x9f\xff\x8b\x02\xd4+T@\xef\x95\xdc\xc2s<T@\xd7\xb0\xc8\xeb\xb7JT@\x13\x18\x1eLN\x10T@\xbe\xebe\x88eoT@q\xfa\x16\xe0\x86\x05T@P\xe5\xe13\xb4+T@\x93\x8e&\x1e\xcb\x1bT@\xeaO\x93\xb2\x86pT@6I\x17\'\x8b\x05T@\xf1\x01\xb3$\xa6]T@\x95\x81\xda\xeb&ZT@0\xfd\xdb\x0f\xe0sT@\xef_\xdb\xe9\xb9,T@=\xdc\x95"\xa3UT@\xf9\xa2\x8c\x06\x85YT@\xe7X\x0f)JlT@\x02\xb0\x0cD\x89pT@Aj\xa7zkpT@^\x16Q\x1f\x9fPT@X\xf2\xb9c\xe8=T@\xe0\xc9\xc4\xe0\x13.T@\xd1\xd6\xfd\xee\x115T@\xc8\x1e\xb2\xc72\nT@\xba\x19\xac]<\xa1T@,\x9f"\x8b\xebHT@\xbb\t&@\x93NT@l\x18\xcd\xa7\xfd\x16T@\xb8\xe7\xbd\x17\x16\x05T@cYj\xab\xad\xb3T@\xaa\xe6n|\xdegT@"\xaa\x9fU\x97\x10T@\x86\xadSQ\xfcgT@\xec<\xd4\xc9f-T@\xe6~n\xbe{/T@\x10\x7f\xcd\xb0\xf7\x10T@3\x9c\xc8u\x80\x12T@\xae\x18\xaa\xab/jT@4\xc7nS8^T@\xfae5646T@\x1d%\x06\xe0epT@\x95_\x9e\xd6H+T@mW\xc3\x1e\xe8\xf5S@\x8b\xf4\x93\x97\x9crT@\xea6\x8eH\x01IT@\x03E\x1e\x06\x9c.T@\xa1\xbeL\xa4\x8apT@\xd2\xeb\x02;\x00/T@\xcb7\x10\x1d\x9dlT@(\x02\xce\x1e\xebxT@\x85\xd9\xaf\xf9\x86.T@\xbe\x85\x04(\x8f\x9bT@z\xb7\xdf(u\x1bT@\x07\x03i=YgT@)e\xc9\xdc\xcbAT@-\x88\x14\xaaKdT@vB\xed\xcb\xb3\tT@\xb3Y~\xe5\x14\x11T@\xb1\x8d\xed#1\xb2T@\xd3\xe1\xd8\x8cMeT@\xb4\xeaT\xab\xdd;T@\x17\xce2\x7f\x00\xa2T@:\xac\xf7n\ryT@\xfdEI\x17\x9c\nT@\x88\xd4\x9b\x1dm\x1aT@\xceV\xdb\x88\xd7@T@\x88\xaez&&\x9aT@\xc9\x18\xdb\x18f\xb1T@\xb6?[/\x86pT@{\x86x\x9b\x8d\xb1T@\xd2\x9ba\nTXT@\xc4~;\xd0\x16tT@\xccnA\xa6\xfeFT@\xd3\xb3\xc5+\x19\x86T@M9\xc8q\xed(T@\xd4\xe6\xcc\xb0*}T@\xb8\x94\xd5\xcf\xfbuT@\xe3\xc7\x14\x1c\xb7TT@\xc52\xa8\xf8r(T@\x13k\xa3+\xfd\x83T@)*\xe3*>BT@\x07\x04\x97i\x1dBT@\x9a\x1dShR\x04T@\xb2A\xf3\xe2@aT@e\xf27\x84pHT@\x91 Q\x8e\xf9\tT@\x93\x8d\xb0\xd2\x02HT@\x82\xcc0Z\xce6T@ \r\x06\x17MJT@\x80m^\xc0\xb4\x9dT@\xf8Z\xcc\xfd$\x0eT@-\x94\xdd\xda\x8cmT@\xa8"\x98\x8e\xfdxT@>vw\x11\ntT@\x80\xba\xc5H\x90pT@\x93\xe3\xa6\x91\xf9%T@\'~%YY\x16T@q\xd8-[\x89lT@\xa3\t\\\xcd\x83WT@\x0e\x1b\x0c\x97\x9a\xa0T@V\xc1\x9ct\xdb=T@\xb1\x7f\xed?\xc3yT@\xf3Lh\x16\xa5\x99T@l\xcb#K\x98>T@R\x9dt\x1b\xee\x18T@\x18]\x98\xb9\xf1\x16T@\xa5\xc9\xf2\xfbKYT@\xb4\xf8\xd9\x97u\xefS@\xd7\xbd\xb4\x13\xbc9T@\x84\r-\xc1\x1cGT@!=L\x8e\x90\x05T@3\xdb\xcfy\x81\x05T@\x9f\xfa\xa5U8pT@\x1d\xa3\xb2h\xca.T@dz{\xa2\xa05T@\xc5pt \xc56T@\x91\xf0\xf7Z\xda\xe5S@\xc5S\x85/}\xa2T@\xd22\x02b\x9f(T@MR\x8a\x80\xd5\xb1T@)g\x19\xb7\x0f.T@\xdd\xb2\x98-\xedHT@\x9b\x7f\xd8r2\x03T@\xc3\xd5\x03\x92\xbbHT@\xa3F\xf0\x8a\xf6\x05T@\x9et\x95\xa6@\xf7S@\xa1\x8c}\xa5\xd9\xf9S@X\x8a[\x9b}3T@\xe92\xd6c\x98kT@\x16\xfc>\xa8\x90+T@\x84\x7f\xad\xaa\x9d.T@}\xbc9\xac\xab7T@\x9b\xa1E\xc1ZCT@@\x1a\xd7z\x19+T@\x93Vv\xf6!1T@S\x9c\xdb\xb4\x011T@y\xa5\x1d\xb7\x80\nT@\x9ct\xa2G\x7fpT@\x1a\xa7enr\x10T@\xca\xce\x9bs]CT@\xce\x0b\x1f\xd5\xceeT@)\x14\x15\xb0WoT@\xfbi<\'asT@#\x956\x16w\tT@&\\sc\xf0gT@8\x08\xb2_\xf0-T@\xf0H\xcf\xd5\x1d\x0cT@\x11\x0f\xa0t\xe2 T@NG/\xe3\x9d T@m\x1c\xd1\xc1\xc6\x1bT@39\x13\xe0\xc6qT@\xcf\xfa+\xfa\xbd1T@7\x91\xb5\x18\xd8\xa8T@\x0e\xf3\xad8DRT@[\xa1\xa7|\xbe+T@lG\xd0n\x87\xffS@K\xd6\xd3H|JT@\x9a\xc8y\x96\xfe*T@K\xd9\xf9\xe94\xedS@S\xd1\xe8y\x08AT@\xfa\x9b\x07\xc1UlT@\xfb;\xac\t\xed\x1aT@\xdbj\r\xc1Y7T@\xf8z\xaa\xe1\xb2\x10T@\xf7\xc5m\x8c\xd5vT@\xd2\xf4pZ\x14AT@\x0b\r\xd6\xb8+pT@\xe7=3iJ\x10T@q%)\x02\x1bqT@lK\xec\xbd"=T@\x8csm\x8b\xc0FT@\xa3g&\x9b\xff\x0fT@\xcb`}\x85?qT@\xdb\t\xea\xa1\xa7QT@\xe5=\x9cP\xf2fT@`\xbd\xe4\xc4\xa9@T@\x0c\x1e\xe1\xc1g\x08T@\xeec\x84\x17YqT@\xf4\x16\x18\xee\xdbcT@d\xa3y\xfe0FT@\xcau\xad|\xc8\tT@W\x123\xef\xc5\tT@=#\xd6l\xeb@T@\x906\x96\x19\xb92T@\xc7\x1e\x99OgST@16\x8d\xcd\xe8qT@8h]\x12\x0crT@\xd93\'K",T@\x94\x08,\x00\xfc5T@\xb6r\xf6\xccd\xa4T@\x90\xea1\x1dJ\nT@\x8d\x11\xb6\x16I\x9eT@\xc6P\x1b\x91\xab@T@\xbbp\n\xd5\xb8\x94T@\x83!\xcf^\xf1-T@\xeec\x84\x17YqT@\xc8\xc8\x9f\x85\xedFT@H\x08\xe3\x93\x13\rT@T<[6q\xa4T@m\xf2\xd0\xaa\xa8\x0cT@\xac:.\xa6\xc4\tT@i=\xf3L\xe1*T@\x0f\x96\xb0\x06\x00\x81T@\x1e\xd1+s\x16\x07T@\x95e\xbftl\x0eT@cI\xe7\x9dZ\x9dT@B\x07\x8fFFkT@`\xdc\x13\xc343T@8[\x90\x9e\xd5\x0cT@@\xb8\xf5\xf4\x9a\x18T@u\xd3}s\xc7\x7fT@"\xa5\x158gNT@\x8f\n9v\xaclT@\xe1\xfa\xda]=DT@\x04\xb8j\xc2}0T@\ro\x9e\x95\x193T@c\xc7N\xd8\xf6!T@.\xf7\xffEgRT@b\xaf\xb6\xa8\x9faT@\x15lV\xaa\xf6\rT@>\n\xee&;RT@Q\x7f\x87#\x97!T@@\x8b\x866w\x14T@%5\x00\xc1\x10\xb1T@\x04\xf2t\x17x5T@\xf3\x90\xdb"\xad\x19T@\xdeDM.\x8fUT@m\x9a\xa8\xd4y(T@\xe5M\xc1\x8f\x8f\x02T@\xd3\xe1\xff\xdd\x14YT@H\xf0\x125\x9c*T@&*W\xb7\xcc2T@\x9bL\xedt\xf7)T@\xd6\\l\xa5\x0e=T@\x8c\x85\x15)>\x17T@\n\xeftb\xa6UT@\x1c\xd9\xc8v\x1b*T@\x949\xa5?\x1b\x17T@\x04\xa0\xa3<\x01\x91T@\x12\x9fl\x1f\x177T@T\x1c\xfe\\;_T@PhdylsT@\xbb\xd2\x90j\xc7\x0eT@\xbdZ\xdd\xf4\xa9\nT@\xdcIDZ5jT@G\r\x87]\x1c5T@\xaa\xd65\x99\x1c5T@N\xf8\xf9\xa0+*T@c\x9c\x15\x95\xbd3T@8\xa7I\x8a\n\x07T@k\x99j\xb4BwT@\xd8^i\xe8\xd9+T@=t=e\xe6\tT@\xa6\x82\xea\x9e\x84qT@\xf6<I\x9e\x0b\x11T@4\xae\x8e\x1f<\x19T@\xe6\xa7h\x0f\xaacT@\xe6\x13\x0e\xc91\x1cT@\xce\x88\xc2J\x8a\x0cT@6H\xce\xdc\xda)T@s\x07\xe1H?+T@\x06L\xe1\x83NYT@.*\x05\x91\xf3CT@J\x08h\xfd\xb7OT@GM\xa5\x82\xbdrT@]Zp\x05\x055T@\xd2\x15B\xc2\xceYT@L\xda\x08\x94\xaeXT@,;iP\x00\xafT@Bq\x84\xb4y)T@ \xfe\xd9(z%T@o\x92n9C%T@C\xd4\xdbd\x1cPT@-\xe71\x14isT@\x92\nM\xdb\xc8\xa2T@\xc2wzf\xdd.T@"\xd0\x15\xe4$<T@\xc3\xea\x8cm\x01+T@Y\n\x10\xdc5PT@\xf2fz<\x02\rT@#[\xcd\xa9\x033T@\xf5\x88\x86\x9fmAT@\xba\xd8\xdf\x04HET@\xad\xfb*\xb6\x14\x07T@\xbe\x17\xd1\xbc(\xf7S@3\x11\xe4\x9b$RT@\x98\x99j\xaf\x1eGT@f\x98\xc1x\x8eQT@_T\xa1V\xa7uT@\xa6\xe9G\xdf\xa9QT@\x11H%\xd5\xf4\x0cT@\x13\x8f\x9c\xf3]QT@hT\xed\xc3\xac*T@+\x88\x16c\xdc-T@\xe9\x0e\xb7\xccs!T@\xf1\xb5\x14-\xfcQT@\x04\xbf\x90$\xf4WT@]\xcaV\xed(\x17T@\xc9\x18\xdb\x18f\xb1T@\x96\xa4%E\xa2\xb1T@\xca\xbe.\x1eZRT@\x14S\xf4\xb1;HT@\xb5\x9b\xa3\xe8\x8d5T@a\xfcO\xb1\xc0\xe6S@#\xf8\x8e*lJT@\x9a[(\xf9\\\x17T@\x82\xf2\\\xf6[\x10T@:K\xb3\x80\xbc"T@\xa5\x9b\xbd\xc0\xac\x17T@\xc9\x05\x9auNGT@N\xc3\x05\xd5c*T@:\x15\xf2g/\x19T@!\x1d]4cZT@\x19\x0f\x1a\xe7\x96UT@\xf8?C5\xa7cT@@\xd0H\r;(T@\x10\xfaZ\x14iFT@\xac\xd8\xe3\xd6\xf0)T@yx\xfa\x1f\x7fHT@\xdbF\x15\xb2\x82.T@\xcd\xa9R\xfc\x95$T@/s\xe8\xa8j-T@\xfdH[\x06\xa6DT@\x87{%;0DT@\xcb\x89.j\xe5-T@\xe1\xa1f\xef\x03\x10T@\xd7>\xc8\xd6N%T@>/\x06\xe2\xff+T@\xd1\xd7\xa8\xf1\xf3\x95T@\xad+\xbfT\xf6*T@_\xa8\xf4)\xc5eT@\x95\xaa\x87\xd9\x02*T@W-\x85_PfT@\x01\x93\xdd\xcf{fT@\xe4\x10\xe5\xbfC\x10T@L\x12\xb5.l_T@\xf6/\xcf\xff\xc3\tT@\xd9{\x8b\x94L*T@\xf8z\xaa\xe1\xb2\x10T@f\xec\xec}\xda6T@\t\xd5\xc1\xdb\xf7[T@\xdf[z\xb4cgT@\xd9\xac\xc6\xfe\x9a*T@4\xe3\x1a\x80\x81gT@a\x9f&\x0f3\xedS@2{\x80\x9b\x86\x18T@\x1b48toOT@\xb4\x90@H43T@AC\x03\x11\xf7\x05T@\xcc\x07V\xfd.vT@\x9f>\xa8\xa5\xd8hT@$\xd5h"\x08?T@\xd4\x1a\x8c;sJT@d2\xbf?\xc4\x9aT@\x05r\xaf\xe7\x19\xa2T@\x8e\x8b"\xed\xbf\x1fT@_\x9a\xd80\xedkT@p\xbd\xbb3\xd4\xf7S@\x0e\x03\xfdO\xf0QT@|QX\xd0aqT@\x8a\x00W\xc1R\x04T@\xf4\xf5\x87\x1a IT@\xca}r\x94\x8b\x1eT@\xb6\x88\xfd\n\x85?T@\xe7\xd2B<\x00xT@\x0b \xe11m\xfbS@RoK\x8c\xf9uT@\xe5\xc9\xfe4\xe8iT@\xc1Q<\xf2\x12.T@\x8d\x99s\xb9n$T@\xf2\x1d`\xf9\x115T@\xee\xff\xd7\xbc7rT@\xb7\xbc\x9f\xfa-\x1cT@S\x7f\x00\xaa8\nT@\x12\x95b\x0c\xd4xT@\xbd-+\xe1ACT@\x0c\xc5\xc6\xcf\xe2GT@1\x8b\xa7\x85\xf0\x1bT@\x1f\xb5\xa8>dsT@\xee\\\x84\xef\xba9T@n\xcd\xfe[\x858T@\x06ZF\x90&\x9eT@\x12X\xb7X2\x1fT@y\x19\x7f\x8f!\x10T@\xc3\xd7\xe78\x87\nT@\xcf\xab\xa7D\xf8-T@vj\xb5\x05\x163T@\x8c\x86\xc8\xff\x15|T@\x18\xca\xff\xa3\x18\x0cT@t\xa8z\x1b\xed6T@\xc4\xbe\xfd\xf0\x18\xfaS@\x91\x8c\xb65\xfa0T@Z9\x06t\xe1\nT@\xa6]\\<\xeb#T@\r6\xff\xd2\xd7YT@!\xe9x\xac\xb4XT@}\xeaVe\x18rT@\x82\xcc0Z\xce6T@\xa88\xf7\xcc\xa0.T@W\xbc\xcfU:\xa9T@\xa8\x81\xe0\x94.\x1bT@wB\xd7\x1bjTT@p\x92%\x16isT@A[\x0f0\xf0\x06T@]\xfdNJx\x13T@\xc9\xcd\xe2\xd4\xfa\x05T@iwnt\x1cYT@_\xa9E\xcb\x84\xfaS@\xf1\xcb\xfd\xa7\xbe`T@\x16^>\x0e\xad T@Z\xfa\xe7\xae\xfapT@\x085R\xa1\x05&T@j\x86\xfa\xd4\x9a(T@Q\x07\r\xe8S$T@\xa5\xa5\xb5H\x96pT@\xf5)>\xf1#^T@\xd4K\x80\xa1U)T@\xb4\x85\xc3rsbT@\x99\xbbo\xf1\x1d-T@z\xbc5\xbe\xf7(T@\xcb\xebj\xd3\x81pT@\xa1\x05$Rv\x0bT@\xffD\xb0\x18\xde(T@\x94}\xebs\xbd3T@$\x9a\t\x83\xe4\x7fT@*:I\x8d\xe8.T@\x8ezd2VIT@\xd9rue\xe9rT@\xe1a\x04\xf0\xc1mT@Z\xe3\x80(\xf0 T@\x0c@,Z\xc4\x0eT@+\xc0\xc6\xf7\xabWT@\xe2\xd8\x88N\t6T@"\xa1\x86(\xf9wT@F8\xa5\x04\xfd\tT@\n\xc8\n*\xb85T@\xb2tw\x8e\x95BT@\xa6(\xf9o9qT@\xf3\xff\x00\x14\x02qT@\x88&\xe7\xe1\x7f,T@\x868R\x97TNT@9\xe0\x81\x1f\x1f-T@\x80R`\\\x0f3T@Q\x1dc\xe1\xb8\x12T@!\x96\xc6sj\x0fT@\r\xc2\x12\xa3\n\xb4T@+\xc6\xa3\xbbp\xebS@\xb0BI\xd9z"T@\x9b\xa4>/\xf5\x1aT@\x1b\xd3`d\xb0\xb1T@\xea\xa4<\xa1\xd7\x9fT@\xbbb\xd2\x9c\xc1+T@\x15(\xa54\xf8TT@\x99y\xca\xb8\xc5\x94T@0\xa1\x13\xa9\xdf\x03T@\x10\x969\xfa\xb0mT@\xa9\xc4\x88\x8c\x01%T@\x88\x84\x84q\tUT@\x12K\xfdm\xe8QT@3\xa6\xac\x13]kT@<f\xeb\xcf\x12rT@\xbb\xb0&\xaa\x94rT@\xd6\xe4\x12\xc4\xd9\x0cT@z?\x91\xf0wpT@,\xce\x0cU\xe8\nT@\xd6\x9cv\x1f\x1dgT@Kb\x93p\xa9hT@\x10@L6\x08IT@!\xcftFAfT@C\xf6\xc8\xaa\xd4)T@R\x8by\xa1\xdfeT@Lp\x83bq\xa2T@\xda:#\xc3\x01 T@3KhzGRT@$d\xea\xb4\'\x10T@\xcb*c\xa0\x02\xa2T@\xb2Q\x99\x182*T@\xda\xaf\xa57\xa6/T@N\xd2\xf14N/T@\x82\xb77 \xf92T@\xf2\x8a{\xec\xf1\xebS@\xa0\xda\xb2-\x96\x19T@\xf1\xab\x99[\x180T@\xfe>\x1fP\x17HT@p\xf3\xc1y\x18FT@\x87\xa4\xfb\x97\xedMT@\n\x07\x930\xb90T@\x14#\xa4\xeb\x92AT@M\xa1\x1bwd.T@\xc9Me]B.T@\x9ej\x83\x1f\x9ccT@\xb1>\xd7s\xd26T@\x96t\xdf%\x86\x1eT@\xdb\xb2\x1cj\xd92T@owZ\xf7\x9chT@\xf4\x03\xc1\x1a\xe5fT@K\xf7\x9b\x1bpgT@,\x96\xef\xf9\x0b\x1cT@3\xa4\x0bp\x04/T@\x84\x03\xd4\x8f=7T@e\xc0\xbf\x9d\xda0T@\xe3\x0b/"66T@\x84\x98!\xcfE)T@\xfaf\xa4\xc7\xabyT@+\x1b,\x9eU!T@;\xa7z\x18\x88!T@\x1f\xd7i\x8fz!T@L,\xc4\x80\xd31T@9^\x0f\x02\xd9\x08T@\xa8\x91\x01J)\x10T@\x07\x0cc\x80\x1e\xf7S@G\xdc\x88\x1cX\x04T@\x11_\x12\xbd8\x1fT@\xc6\xad\x19\x8e\xd6\tT@:\xce`\x84_\x17T@\xbd\x83\xa5][*T@\x9d~\xa6j\x17\x06T@PO\x1aN\xcf+T@_:\xca\x94e\xf8S@\xd7\xda\xd1\xb4^\x1eT@\xee_\xe1\xfd\xff\x0eT@\xacq\x07_\x1d\xf5S@\x9b\x93\x16\xe3\xb1 T@\n<\x168\xbfaT@[\xf6\x9a\xd8\x92lT@\xa8\xbb\xd8\x1f\xec.T@\x14\xd7\xea\x88\xd8zT@\x0c\x81\x19\x9e\xa1kT@r\x1b\xbaK\xd0*T@\xd0\xda&7\xf8[T@\x90i\x96\n@kT@{\xc8S\xdc\x12TT@\x9f\xe9O\x9a\xc1)T@8\xab\x97\xa0\xf2{T@C@\xd4\xaa{lT@xw\xa0\xa1\xc5_T@6\x0b4)\xb52T@\x13\x98n\xe2XqT@\xb9=\x90b\xbe\x07T@\xf6V\xa6.ekT@\xa0\xf3\x90\x9bNzT@\xa1]q\\\xd1\x1eT@\'\xf6\x1dv!0T@#\x97\xd9\xe9C\xedS@\x80\xb5?\xb7bgT@\x82B\xb3\xcd\xd1kT@D|\x87_T\x18T@\x15\x97\xa0\x9f\x8arT@G\x06k\x0fnjT@EX\x81`{`T@\x86\x8c\xbe\xa7\xa2cT@v\xd7\xa3\x10{\x1fT@\x80\x1a\x0cJ\xb5KT@\x8e~H\xa2t\x19T@"J\xbf\xbdH*T@\xf9!\x81~\xbb\xa4T@\xfc6\x82\xf5\x83QT@C\xf3\xb5\xa1\x1c\x9dT@T\xdf\x92L\\lT@\xc1\xe2\x1b\x8f%AT@W\xcb\x7f\x85\x02)T@\xc5\x11\xdf\x9f\xfb+T@m\x0f}[BDT@\xca\x91\xd1Y\xadGT@\xd3b\xb2S\x0eGT@\t9\xeb\xdc\x8dtT@\xdf\x8d\xd2\xa6\x86$T@\x1a\x1a:\xda\xc6HT@\x1e\x7f\x1c~\xa7tT@\xb8\xbc\x7fE\xa6+T@3\x9f\x91\xbd\xb3.T@\x117\x1c\x81tiT@\xc85j\x08e\x19T@\x83\xbb\x13\x8bM<T@]\xbc\xbbI\x193T@\x08\xa1\x18f\x96pT@\xcf]%\xbb\x94QT@\xeas\xaa\xebJ\x15T@>\xc6\xad%\xc5+T@\xe7\xc5\xe8/\xb3\x1bT@\xd1\xbcx*\x9cWT@\xf0c\x9d\xa5\'(T@\x0b"\x95]A\x0cT@\xbb|\xe9\x81\x862T@\x13\xdf\xe8\xb2\x12\x04T@\x9c}\x85n\n,T@\x13\xcc\xbf\xfb\xde\x10T@\xfd\xe7\xe4~\x83\x0bT@\xac\x15\xf7\x88EET@\xb5\xf4\xee\xbd#\x03T@D\xa8w_`.T@'
p35
tp36
btp37
a.
