# Supplementary material for: Sea ice drift data for Fram Strait derived from a feature-tracking algorithm applied on Sentinel-1 SAR imagery
Source: Data Brief. 2018 Apr 19;18:1410–5. doi: 10.1016/j.dib.2018.04.034 (PMC5999601; doi:10.1016/j.dib.2018.04.034)
Supplement: Supplementary file 2 — Supplementary material [file mmc2.zip › fs_s1a_data/HH_filter200vec/FramStrait_HH_20141129T064724_20141201T063052.dat]

(lp0
S'S1A_EW_GRDM_1SDH_20141129T064724_20141129T064824_003493_004192_9F0B.zip'
p1
aS'S1A_EW_GRDM_1SDH_20141201T063052_20141201T063152_003522_004242_4724.zip'
p2
a(cnumpy.core.multiarray
_reconstruct
p3
(cnumpy
ndarray
p4
(I0
tp5
S'b'
p6
tp7
Rp8
(I1
(I6831
tp9
cnumpy
dtype
p10
(S'f8'
p11
I0
I1
tp12
Rp13
(I3
S'<'
p14
NNNI-1
I-1
I0
tp15
bI00
S'\x1b92\xad\x11\xf5,@)\x86\xa2\xc4\xcdW\'@B\xba>\xd4\x8c\xcf(@\x86y\xec\xb8\'\xcc0@M\xdf\x06\\\xbb\xab+@\r\xdf\x92 n\xa8\'@\x94\x01\x03\x11\xa5S&@\xe1\x1a\xfa\xa1\xb8@-@\x15\xcdZ\xaa[$/@(\x98\x0c\xd8\x8e\xf7(@\xc2\xaaF\xfb\xf6\xe4(@$\xf9\xc0\x8b\xfa"/@\x1f\x80\xdc\x86\xf2\xf8,@\xb9\x9b\x95\x88\x17\x07-@9\x8d\xc5\x15C\xe0%@\x85[z&\xbck-@i\x0e\xa3\xb5\x8b\xd1&@p\x9e\xc9gl\x89%@G\x84\xd9l\x8a\x010@\x91\xcd\x86\x15\x1e\xf40@\x00\xc0K\xff|\x8e-@C\xf0\xdd8\xb3|-@\xbc~\xb2[\x8a\x9a%@\xc4\xd6|gu\xeb0@\xe0\xc4\xc6-\xcc\xb6+@\xd9\xe7\x00\x9f\xd3\xc5&@hoSC\xba\x8f0@\xfe\x95\tW\xa4\x80*@\x016d\xf1"<,@s\xd5\xc0\x83\xe98,@}\xe7j?U",@\xb7\x8fPT\xa2K*@\xa1\x7f\xc2\x86\xa1\xd0(@@\xe0+\x1b\xc3o,@\xaef{\x91\xf5-(@\x8c\xc9\x142\xdbI.@\xcbKn\xac\xd7\xf9-@e3\xaf\x0f\x02W\'@\x02\x98\x95W\x81\xe0*@+Q\x97\xdd\xd8\xc5(@\x0c\xf7_\x84\x0bC(@ v\xe6\xccV\x0e&@%o\xf4<\x9eS\'@\x85\xe1\xb2\xdb\xa1\x9f&@\xbfq\xed\x850|%@B\xc34s\x8bv%@\xb2\xb6}\x1f\x7f?/@J\x9b{\r+((@\x1b\xfd\xd9\x96\x17\xc7\'@\x9cy\x86\xfdk\xf8(@\x02\x11\x03\x9c\x15\x0c(@x\xfa\xe0+}\x81+@G\xbf\xf3\x10\x1e\xfc-@\xb0e\x89=\xa6\x82)@\xb0O[\xfb_\x8a*@\xa7\xb0Z\xda\xe1l&@\xd5\x8f_\xcfM\xb60@\xa6VY:s[)@\x10I\xaaN\xb3e&@=\x17W\xc3\x1ab&@(\xedS$\xa4\xdc*@[\xf3j3\xe9\x9b%@l3A\xf6(\r(@\xdb\x0b\xf56\xdfA\'@"\x11$T&o(@/N@l\xa9\x13(@\xdc@\x00\r\xb6)(@q\xe1\xa8\xfdx\xd6*@\x94\x92\x07\xa0+*,@\xd4\x13\xe6\x1fz\x14+@tim\xb2I\xa5%@\xee#W\xb5\xc5\x9b-@\xe0\x0b\xae_py*@\xdb:K\xd3\x7f\x93(@\xf6\x94\xb5\xeb\x82\xe0\'@\xf7\xee>\x9b\xe8\xe7\'@\x0bM.k\xec4(@6d\x07\x84\xafE)@\xa6\xed\xd2\xf6+\x01.@\xe4\x0b8\x06c\xe2&@\xf1p~\xce\x1c\xf5&@\x1d\xf8hyC\xdc(@\xcc\xbe\x18\xa3\xb6\xad(@[\xa6\xcf\xbag\xd0%@\x16\xb9h1w\xfe(@m%\xbf\x1e(p,@\xdb\x04*\x97\xec\x1e(@F%\xcf\xe0e\x19(@\x03\xb9\xe4)\xe6\xaa+@\xb0\xd2\xf6\xa4d.\'@\xeaGh\xa5\x15\xf0\'@\xab\x05\xbe\x13\xd9:\'@\'\x9b\x13V\x9d@2@#l\n|\xc8.-@9\x16\xda\x97|\x8f&@\xf5\x8fb\xa0\x0e\xb21@\xa5\xdd,\xeb\xf9\x86&@\x90\x1b62n\x0e\'@\x90\xa4ay\n\x89\'@\xd3\x82\x81f\x89X,@\xa5\x89F)\x1b\xbb%@u\x86\xc3GVr%@z\x11\x05\xe8$\xb1)@-\x0f\xfb\xb3\xa4x)@\xaePX\x8b\x8f7(@g0\x9f2\x8bu.@\xfe\n\x08\x88\xc3U1@\x9f\x1e\x13\xda\x9a5&@\xd4)\x81\x8e\xc7t(@\x03p\xd6\x00{\xfe\'@\xaf\xbc}\x18\x80P\'@\xe4\xd8\x19\xf3qo)@\x11\x18\xfe\xf9\xea\xd3/@\xdf\x19\x11\x1b9o,@&6\xbc/\xf2\'&@K\xb6\x8e\xa0\x1cN\'@\x9d\r\xc3$\xd8Q\'@\xad{;#T\x8f*@\xe1\xe6\x03\x9c\xe5\xa0&@\xd6\xael\x18j\xde(@\x04\x9f\xdb\xc9\x0b\x93*@\xfb/\x137Y\xba*@\xe5\xba\x04\x11\xa5\xcb\'@\xe2.\t\x1f0h,@\xae\x02,\xd7\xa5\x93)@`|8\xe8"\x9e\'@\x19\xbc\x8bl\x19\xe0(@I\xc5\x8b\xfc\x9c\xa4\'@b=\xa6R\x94k.@g\x91\x1cq\x11k,@*\xd6\xdc\xba=\x94,@T,\xfb\xb9\x9c{1@G\x91\x05\xf0~02@*\x8e\xa99Q{,@[\xc4\x8dW\xdb"-@-\xc7B@|s0@\xf4\xd7zO\x80\xaf+@\xb8\x9e\x99;\x9e\x8d(@N?\n\x08\x9c\xf53@\xf6\xcd\x02@\xf3[&@\x0fq\x87a\x87\xc9\'@$v\xca\xc6\xce\xa2(@Y\xf3\xccU\xe8\xdd\'@ eo,H\xb0&@awl\x81\xf3\x0c.@/\xdf.\x92\xc3m)@\x7f\x95a\x14\x13\x0b-@\xe2\xe6\xdfx\x92\xf5+@\xde\xbf\xd89b&*@F\xceL\xea\x7f\xe2\'@m\x80\x16\xbd\x98\xeb%@0|t/`\xd10@\x19^:+\xf2\xcd,@\xa5\xe5O\xd5\xb4k(@\x84f\x0c0\xab\xc6+@\x83\xb9\x10\x1fK1,@m\x16\xfcX\xaa\xec\'@\xbc\xba6D\xe54,@k#\xfbD\'`(@\x9d\x10\xf4\xac0\xb0)@\x88\xaf\xe1L\xa2\x1f.@\xf6\xfes\xe9\xda\x85.@\xd4;\xadG\xeeh.@>\xd5c[D\x92)@\x8a\xc2\xee\x01\xd6x)@\x0ey\xce\xdc=\x07(@\xafA\xea6K?/@\x80\xd3\x88`\x8d\xd20@\xc8\xda\xf6I\xdb\x82)@F\xe9&hG\x01(@h\x8171(\xf2%@\x81\xbc8,W\x06*@U\xc5"\xe5\xd5\xe5%@8\xe4`\xa2\xb6\xae)@\n\xcfd8\n\xe2(@#\xec\xc8\x88h\xd8-@CvaRR\xae&@3\x87Z8\xbaA&@C\x15!\x89\xa8x-@DO\x88\x07\x87\t+@\xd3g\xc3\xc52F(@\xdd\xd8M\xe5\xd4\xec*@\x85\x10\xd7\xc2\x04\x85.@&2l\x94\xd6\xc8,@I\x0f\x10o\x9f\xac0@\x88\xab\xb1(\xa8\xe8*@q\xa8\x7fl\xdfU*@9\xf4\x01\x16\xae\xc1\'@\x10vwR\x90\x13,@\xbd\xf4\x0f2\xde +@Q\xb2e3\xbc\x8f)@\x1a\xbap\xdb\x81\xa9)@\x05v\xee\xb8\xcd\xbf\'@\xb8\xb6@\xe3D\xbb.@:\xab\xce\x9bz\xc3-@}\xdb\x90B\x7f\x1e)@\xaa()@@\xc9,@\xfb\x1cK\xb4N\xf6\'@GQ\xae;\xb2\xb2&@\x12\xf0Y\xc2%\xd6\'@~\xdd\x1c\xe1\xd5\xf9)@i\xcc\xb6\xf1\xa5/)@\xa2\xf1\xca\xe84I1@CY\xb6\xbf\x10z)@ir~\xda]\xa2%@\xa1\x8f\x81\\"\x9f,@\n\x95\x10\x00\xe9C-@\xb2\x0b"\r\xe0\xba&@\xb4\xfb\x9d\x05o\x95-@\xeb\x0c\xd0\xf0\xb3\x8f&@\xc9\xd0\xc8Ex\xde%@\x98`\x82B\xc0\xcd\'@3\xb02\xfc\x05\xfd(@\xd9\x93#\xb0\x00@(@\xa1\xc3\xef\x1b\xcf\xaf0@s7\x03\xaf~\x18,@\x0cV\xc5\xc0\xc5\xeb&@F\xdb\xaa\x98a5-@\r\xe2\xe5gUS,@\xacQ\xe6\xa0\x04\xd8\'@\xa6\x15=\x01w\x18\'@\x0f\xd8\xcdxC\xfe.@\t/\xe0\xbfT"\'@\x90-\xf7\xefv\x82-@\x8c\xdc~Gt\x93.@9\xc31>q\x901@\xdaD\xfb\xbfD\x9d&@\x10\xa1O#-\x14\'@\xbb\xdc$Q\xa4m1@\xef\xd4!q\xf7l(@@-\xcaN\xd3))@\xac\x9f\xa3\xd0F\x12\'@\xaf\xa3\xb266\xe9\'@\xe8l\xa3\x04\x97@-@\xb8\x9a=\xb7>*1@yP\x00q\xd9\x1f(@\x86h\xd9\xf1\xe8\xed,@&M\xf8\x80\xac\x1b)@P\x0e0\x02\x0e)&@\x97\xf9,y\xdd\x17&@\xaa\x15\x18g\xb9\xf3)@X5T\xf5FK,@\x0c`\xaeTo\xad0@0\xfa\xef\xbb\xc4G*@]\x1a\x98\xfb\r\x021@\xb6\xd2|d)\xf2&@\xe6\x80oP\xe3\x0b)@\xfa\xac\x8d\xa7\xe97(@\x131UM\x9cY1@X\x99$\x83Ti.@<1\x86\x15J4)@|1\x0e\xc6\x99\xc9,@\x99\xae\xa6ua\x13(@\xae\x13m\xbe\xfe\xa0\'@f\xfe\x19\x0e\xd7\xff/@\xb0\xd9\x05B2\x8b(@\xe4\x96\x87\xaa\xb5\x87\'@\xe7~\x1aH\xfa\x14)@R:\xf6\xb0#\x0c)@\x1f\x16\xd1/\xc68\'@\xb5\xd8\xb1\x9cN\xa91@\xed\x14\xf4\xe4!\\*@Tbt\xa5Q\x8e\'@\x17\x9f\xc6>\xa6\x86&@\xd2\xbe\xeb\x04\x87u-@\x11/\xf4@\xaf\r*@"\xc5\xfeT\x7f\x8b+@\xc5Oj\xa3A\xfb\'@M\xafS@Va-@Nh\xec\xac\xf5\x170@\xbc\xf7e\xf5\xb9E)@8d\xe5\xe2\x89s%@\xae"\x1f\xe6GA\'@?\xbem\xad\x7f\xe1-@\xa7\xd4\xe6}l}.@P\xfc\xcb\xd8\xe0\xc4)@x\xffL\x98J\xfc0@^\x82\x0c\xa0\x0b\xce&@\x08:L+\x0f\xc3*@Y\x01\x1d\x12\\\xc9%@\x87\xafH\x01\xfaS(@\xe6\xc7\x07\xe1\xde\xe9.@\x93\x92h\x8f\x94Y7@B\xac\x0b\xc6\xb3\xc61@\xc7\x13\xd2\xeek\xd30@\xd8\x12\xa8p\xceL.@i\xafWT\xe2\xaf&@\xc3T3C\x03\xe1.@\x12\x0c\x11h9c\'@H\x8e\xf5\x80}#&@\x93\x8e]O/D)@/h\xd3\xb5J2\'@\xd8t\xd7\x9b\xea\x931@\xbdEj\xdc\x1f$(@>\r9\x9b\x02`&@\xeb\x02\x91\xd0\xd0;.@\xa1\x000kA\xcb)@}\x00F\xaa\xacK&@*\x93\x97w,$\'@vM&-\x87\xe5(@3\x10\xa6LD\x17.@:\xa2\x83\xebr\xe8(@\x04C\r\xedQ\xf7(@T\xc5\xde0N=&@CKL\x15\x00\x83%@\x1c\xc3\x98\xea\x14V*@\xfc\x7f\xc3\x83\x8e\xd8\'@\xfc\x19Y+\x18M&@\x88i-\\^\x11)@_\x91\x04\xcd\xbf\xfe)@p\x8by\xf6\xd4\xe4,@@*T\xec\xf5\xaa&@(\xa8n~\x9c\x96%@T\xd0\x01\x02\xf9W&@\x16\xb7\xf0.\xe4\xee,@\xc6\xec(\xdcO\x8e%@c\xd9*Js\xf5-@\xbeG\xfa\xed\x17\xfc(@6j\xe6\x9f&\x921@\x13\xe9\x8cch\xc3&@9ow\x96\x83Z&@=\xad\x9b\xa5X\xa6+@\xfe\xfa\rP\xc0c(@\x1c\xad\x90U\x83&+@sK\xc9\x94_\n)@\xa0\x0e\xeb\x07\\\xd1)@*k\x1b\x91U\x1b\'@\xea\xb4\xc8\xa3e\xdc*@\xbc\xd3\x1c\x13]\xaf%@T2\tYK\x01)@\xb5\xc2^\xfdoB-@]\x8c\xfe\xd7\x1f\xf4,@\xcc\x01\xfdn\x16\xfc(@\xceY\xebb\xa1\xc0)@\x93\xbau\x8e\xdaS\'@\x91PJ\xe7{\x96%@\xbb\xb3 \x0e \xde-@cl\x87]\xaes,@ >\xfa\xbf=g(@\x10\xbe\xcer\x14()@"\xcc\x86P\x97\x87(@!w\x1c\xf40\xb6%@\xe6x\xc4`2\x85,@rW\xdbs=\xd3(@\xa20\x84n?\x8f,@\xc4K\x9a`\xd6\x1c\'@\xaa4\xc6\x0bI\xaa\'@\xcb\xb2\xf7s\x993-@\xd0\x92\xdf\xba\x063+@d\xc9r\xa5-\xcd)@\xc21Gh\x96\x98\'@\xdbX\x10}~\xfb\'@\xc9J\x18\x9b\x1aE0@P\x95(v9n(@\x89C\xf1q\x8b\xef,@~\x91\xae\xb6g#7@\xcd7\xa8\xa9\x1e\x94\'@1U[\xad\xcfd(@\x15R`\xc6\xaa\x92&@\xbd\x1a\xb6\xe8#\x11\'@\xf3\xf6\xcd\x849\xfc+@\xf0`\xde\xb6\x959)@_\xa0\x91J[\x07\'@\x91D\x88s\x98\x00*@v/lpB\xa2%@-,q\xe4j\x8e.@UO1\x00$\xaa-@\x15\xc4\x94\xc1T\x0e\'@\xdfCF\xd5e\x0b)@^y\xca\xc4\x1e91@\x10\xdep\x0f\xff\x02\'@R\xefYy\x00\xe4(@\xd1d+\x8cQ\x1c0@=\x9d\xdf\xd8]\xc7-@\x8ea\xfdn\xdf\xab1@\x93\xbc\xd3Y:\xb8+@t5\xfcS\x1c\x05)@;#\xb7K\x8d\xb9-@b\xfe\x89\xa3\x07q*@\xf7>\xfbl+))@jP)\t\xc9\xf1/@\xf8D_b2\xf4\x1e@\xb1,\xad\xc51\xf2+@-\x90\xb3\x7f\xcbA0@J\xa8\xe1\x838\xfe-@\xc9\xe9\xe6\xe6\xb4\x04(@\x16xO\xc1\xc7\x9d1@\xbc\x0192Hy(@q+\x84\xc5CJ+@}\x8cP\x85u\xeb/@ ,\xc4\xad\xcc\x8a(@\xb8\xaa\xa2M\x17\x08*@\xe8\x1c?\x08"\x94-@O\x89$\xc3\xa0F0@ZOh9.\xd3(@u\xabe\xeaXn,@\xdcJG\xb2\x15E0@+m\x835\xcb\xe1&@\xdf*\x98\xf9\x1e\x10&@\xa2\xb3?\x9e]\x04.@AE\xbc\x00\xd0\x8e(@\x0f\x96\xa7\xfb\xa2\xbf%@\xdc\xc8\xf4\xd5\x1b\x16-@?\xb6\x99a\xa90)@\xb6\x88\xc5n\x8b&0@\x93[\x96\xe0k\xad.@^\xbf\xe8\x93\x91\x16+@p\x96\xbc\x0c\xe5\xef&@5Z\x1c\x801\xc80@\xcf\xfe\xd1\xd0\x07\x1b+@\xa3\xa2\x9b\x18u\xe3/@R\xd3gS\n\xda,@\x01\x11\xc5;\xcb\xce(@\xfc\x07\xd4\x04\xf6\xfe+@U\xd6\xaeO9\x80-@\xea\xc76\x89\x97R)@\xa6B\x119I\x01.@\x81\x19G\r\xf8y,@r\xb2}\xd3T\x08+@\x9fg\xaa\x1e\x9b+)@\xf4\xf1\xb5\x84\x84\xc0(@kp88M\x88\'@\x91\x17\xa7\xb1\xe1\xa3/@l\xdb\xac\x91\\\x19+@\x160\xd7\x04\x8c{,@\xd6\x15\xaar\x00\xd5(@\x11\'\xe7\xea\x86\xc5\'@\x95\x1e\x16\x95\x9f\xce0@\x0fH\xd5\x03\x89D*@\xc4D\xcc\xa7\x9eM/@\x1dX\xf8OF\x1a&@\xd1\x9a.7\x19J&@c\xc0"J\xbds,@);L\xb8\xb9\n*@\xc0\xc4[\xb7\x97\xc0(@\xdc<\xe4\xa3\x81\xa9(@5X\x94\x0f\x9eI0@\xe8\x85+\xfeD\x16(@\x1dN\xc7@w\xdf,@\x9b\xd8\xe2\xeb\xe8T+@N\x12\x18U5\xf4,@\xf0F5\x85\xe9\x01-@Gp\x8d.;\x1b0@,\x81$.z\xf4,@\x99{\xf5\xd4\x97\xe1,@\x04!l\x1e\x0c\xc70@\xaa|GH\xdb6)@\xf3\x8e\x14\xe9!\xd0(@gi>bd\xd0\'@\xd9qJ"O\xe0,@\x9a\xfb\x17\xa3\xd5\xa4,@\xb5\xb2l\xae\x12\xb8*@\xb26\xad\xe0\xd7\xbb+@\x7f \x1e\xa1\\-.@\r&\xf6$Qs(@r\x8c\xd4\xbd;C.@\xd7O-\xf4\xbe\xf0%@\xba1\xc0C\xe5s)@\xa9x\xe94\xb2\x8c-@t@uP\x8e\xfd0@\r\xdc\xa4\x02+R)@\xe2_R\xf4\xef\x82-@\x0fZ\xefo\x0b\xda/@:\x92\xf4?\x97\xaa)@\xf80\xb6\x08\xee\xc20@#\xbd8mtP.@\xbfI\xb5\x02\xec\xd00@?\xb6\xa7\x8d\xf5I0@+0\\<\xe2!*@\x1b\x9e\x1fJ\xf3j*@\xe2\xe2{E\xe1\x8e(@\xc2\xee\xc08\xf8\x92-@\x99\xbaFt\xc9\xd1\'@\xc7#\xbe&\x08\xb7&@\xa3\xe1\x7fw\x02\xcb%@\x11\x8bo\x8eE\x9c.@\xedw\'\xbe\x03\x82-@\x915\x8d\x1eoo&@b\xee\xf4\xe1\xab12@k9,\x91\xec=)@\xf4\xda^-p\xd6*@\x95\xb93\xdc2\x8f\'@\xe1\x00\xfe<\x90\xc6&@\xd5\x10f\x97\x04\xf6.@\x9b\xf7\'i\xd9i(@G~AB\x99\xa0(@ \xcb|]\xb1W0@\x03R>\xe0\r\xba0@\xdc\xabK6_P,@\xcf\x90/\xd4\xbb[0@;\t\xb1\x9b\x97\xc9%@\x0c\xca\t\xb0\x94\xe6,@\xdc{8\xb4\xf0\xe2&@7wE\x83\xbaT&@\\\xfeoH\x9f\xd21@\xee\xbf6\xf2_\xe3&@,\x1b\xf2rea1@~\x84\x93\xce\xe5\x1d)@<\x1c\xba\xdb\x8e\xa3)@T\xe7\xc8tG\xde&@!o\xfa\xd5\xcd\x11*@\xd2u\x8c1\xf7x,@\x13\x00\x16L\xb3\xb8*@\xf7\x19\x10\x01\xc2\x91-@Np\x8e\xdf\x89\x1f0@\x1fn\xb5\xf2\xfb\xf1,@\x08-\x82_<d,@\xb3\xb3\x99\xe7\xff\x010@\x03M\'g\x89E&@v+\xe3\xc6\xcc\x95(@5v&\x05\x8e\xd4(@Zo\x7f\xd7\x88A-@!\n\xffu\xd9\x84(@`\x97I6\x869-@\x1c=\x8cQf\'1@\xd6O\x1b3\xca\xb9/@\xf1\x0f\xa9\xa0\x8a\xaa\'@\xb5$,\xf60\xca(@\n\xf3\x04\r\x87\xa50@\t+\x10b\xdc{*@\xb1\x99V{\xe3U(@*\xdd[\xb0Oz1@\x00\x88h\xc9\x19I-@\xb7\xda\x0e\xb3\xa0\xb6\'@\xa0\xe2\x9c\xb9\x96\x17.@<H\x81\xd0\x952-@\xb9B\xae9;\xea0@mX\x0eK\xbaw0@\xa0\x07\x16.\xf2\xbf(@\xb5}\xa7=p\xe6(@\x8e\xdc\xffu\xcd\xab\'@\xc3^\xaen\xddS.@v\x99\x9b\x13\xbf\xdc,@+z\x93\xae\xb2v*@\xb8\xdd\xefK\x14\x15+@p\xc4\xaeN\x04\xff0@J\xad\x07\x1a;\xcd0@A\x1b%\x15\xf2/%@\xb4S\xc7d\x92\x0c0@ \xde\xa1\x1c!\xa0\'@!F\xc0$\x8e\xd6-@ \x02\xfa\xb1P\xe50@N\xbc\\\xdazw,@\xc5,\xd9nb\xd7-@\xb6(\x11\x1fMq\'@\xa9\xa4\xd2\xe1-\xb3-@R\xd6\xc8<\xea\xe9.@\xe4o\r\x1e\x95\xd6(@X\x19(EF/-@B\n\xf0%\xb1\xd9\'@T\x01\xd8\xe3\xe7\xef%@>\x87N\xba\x8f\xec&@\'\x15>\xf8\x99 -@c\xbb\xe8\x05Z -@\x15\xca\x08\xb6\xd0\xaa(@A\xa4\xbb_i\xf7(@\x98\xfd\x13\x84\xcc/,@\x19(wr\xbf@-@%\x97\x0e\xe9\x01\xb3-@\xd3\x9du\x81\x8cC,@\x01\xd0\x87\xf0[\xe6%@Z\'5\x96\xcb\xc40@2\xd3\xaf\xa6*\x9f(@\xa8\xd8\xd8*Bu(@a\xa8i\x03\x1a\xce%@\xe5\nz\xe8\xe1\xe7%@\xe5\x1a\xdaF\x01\xe81@\xf3\xe8\xa8\x9b\xdaO-@\xe3\x9d\xd7\xe5T\x8f+@|mX~"\xaa&@\x8b\x96\x84Qf\x15+@\xb4\x00\x04tMd+@\xa6\xb7\xcdg\xd5\xb0-@\x13\xa7$\xb4RP3@Gr\x00J\x9fC7@%\x9c\'\x85\xa9\xe0*@n\xdc\xcf\x82\x05\xd6-@y\x9d\rr3`\'@r?\x81S\xc6A-@\x94\xbfr\x96\x06t-@*\x1e\x9ei\x1ed\'@Nn\x1d\xea\x15\xbc+@\x01\x1f\xb2C(I/@f\xf4&\x9e\xc4p-@\x94\x99Ne\xa0G(@^\x96n\xa3@\xd6(@\x85Y\x83\xd6\x089)@\xc7\x08C_\x82\x01&@K\xdc\xa8\x1aVP(@\x9e84\xaf\x08p-@u\xa9\xc4\xd9\x1c\xfe(@\xdd(\x92\x16)\x95(@"\xbal\xc1\xcc01@\xea\x9a\xb5\xbe\xd1M.@\xe4\xaa\x87\x96\x97\x13+@\xcb.\xb2\xff\xb3\xc6(@[\x8f\xc6\xd0u+(@-h7\x97c{(@\x17\xb4S\x95M\xa6(@\x0f\xfa\x88K/\x12(@\x1aB\xa0\xf8\xc1\x8d0@\x9a\xc3Og\x87\xcb/@\x87\xc6\x88C\xce\xcf0@\xd3\x9c-h\xa4M(@\x8a\xc8\x1eZ%\xbf(@c\xeb\xdb*|~(@y!bV \xb1)@\xd2Z\x9d\xa1\xe4\x19+@L0\x80c\xad#0@\x15\x01Hp\xd7I-@\xaf\xda\xcb#k\xe8%@\x17\xf3\x07\x00\n1,@q\xf3~\xaf\x8bP-@\x93\xde\x9f\r<\x1c1@d\x16m\x144\x91-@E\x88a\x8aC\x9d\'@\x06\x03\xa1\x08\xf89/@M\xd0)\xe8\x9f\x93/@\x0c\x18X\x13\x0e\xe00@\xcdP\xc6*\xa6d.@.h6b\x82,-@\x0f\xdcc\xac\x96\x9f,@ZJ\x1f\xe3a\x05(@\x04M\xb2\xaf9\xb30@#\xdb\x93\xe2C\x1a,@I\x06\\`%p-@\xa5nL\x03\x7fT.@\xcf8N\xa7\x9b\x1c)@O\xa8\xba\x97\xf7\xaf%@\x10L\xf6\x1f\xf77.@\xedo\x97z\x8d",@Jt\xe5\x9e\xd7,,@\xe9M U\x9d;*@A\xb6\xb9\x1deE/@\xd7e\xd3\xe8\x17P/@\x9c\x08\xa6H*\x021@l\xa4d\x0f\xcd\x1e)@\xb1{/s"\xf4(@\xdbgT\xa2Km.@2sf\x1b\x94\x8c,@\x0e\x9bEH31\'@\xcf\xe0\xd6\xd1\xf13&@1GM\xb2\xe1\xd7+@Bk\xb8\xcf\xd3\xf0%@)\x81\'"\xdac*@DB%\xe8T\xcf0@(.\xf1\xb9\xd1\xd2+@\x98\xe5\xeb\x89\xbd$,@S\xf6\t\xd7\x18\xf0\'@\x8f\xcb\xc0\xe6oV(@\xc1\xf2\xfd\x92\xce\xab-@\xcd\xe2\xb7\x02\xc0m,@\x1eWo\xd4 \x0b+@>p\x8ag\x13\x1f*@@\x1fU\xca\xfc\xee(@\x1b\xee\x9f\xe9>\xd51@p\xe3\xdb\xba\xbd\xfb+@\x8e\x8d\xeavwp1@\xc8\xf6\xd7\xe2\x87\x16,@Ho\x86iv+-@\xa85\x03W\xb2\xad-@#X\x82\xb3\x8b\x19+@\x02\xa6\xcc\t\xeb\xfc,@\xf3\xdd\x13\xb9_\x06\'@\xfa\xb1\xcd."\x1a)@\xe1\xe3R\xe4+\x140@\xa2\x88xfn\x03(@1\x10\xbd\x7f\\\xb7\'@zvw8\xc8n)@\t}\x8f\xc6\x07#-@;a,0\xd3\x90(@\x8c\xbf\xa7\x155\xa8,@\x1f]\xb5\x93\x9342@n8\xa8\xb8\xda\x9d,@\xc8\x81\x81~=\xf3,@/\xd3\xfc\xba\x92\',@\x11\x8f\xebn|@-@\xc3.\x93]\x1d\x0f\'@\x1e-\xf6y \x891@\xb1C\x11\x8a&p1@\xf5\x11\x9f\x8b\xd4\x951@\xbb]\xbaUR\x010@\xe5H\xe3\x8a\xdd\xc5)@\xe4-\xac\xff\x8c\x0e+@&}\x82z,\xc1&@\\T\xfbW]\xfc%@V\x06I\xca0u/@\xf66\x84\xefF6&@k\x7fp\xf7\x90\xdf%@\xac>\xdc^\xd7\xba&@\x88\xc77N\xe4\x1f\'@\xb3\x91#`\x9e\xd0\'@\r\x17D\xa7\x8e\xd6(@\x1d\xdfQ\xce\xcb;%@\xb2\x0bA\xb4\x9c?\'@\x84\x85\x97\x1d(Q-@{z\xbf\x86&;1@\xb5\xde\'6\xe0l1@\xfb\xfd\x148\xff\xf4(@w;Q\x0baF*@\xa4\xa3FI\x99\x1d)@\x1fz<\xd2\x08\xeb-@9\x03\x97\n\xe7~,@\x9a.x#Hn1@\xda\xaa\xeey\xcf\xa6,@P\xefp\xc3,A.@\xd9C\x8c\xf2?\xae,@\x8fg\xd1\xd3tz0@"\xfa\x12\x12\x17\xe91@\x1f\x16\x0bh\x95&+@]\xe5\x84\xcf\'\x82)@\xd8\x8d\xfdD\x82\xab&@\xa0\xb1\xc1k(%)@\x9d\x97M\x10\x10\x9f1@\xaa\xa4`y\xaf-+@\xc3-8\xdf@\x9c.@\x94p\xdd\x9754)@N=,\xe5\xed\xfe)@\x85\x93\x93O \xd4(@{&i3\x13G-@\x137\xeb{?\xdd-@\xa7Z}\x8e+\xd3-@Y\x1aKI\x83\xb5(@\xb6"nD\xa6\x060@J\xb2[\x7f\xe5\xdc/@0\x1ak~\xcbK*@\x81\xf5\x0c\xd5\xb1I(@>gC$\x88\xb1(@K\xe9\xe9U\xf4\x9d-@\tc\xe3\x92_\x81-@N\xb2+\x1a9\x0f-@\xd1Z;\xcaR+(@\x0b\x04\x96\x00F\xeb/@\x9c\xd0\xa9E\xf5\x06*@C\xb3\xa2\xab8\x1a)@m\x9e\xe5#\x19o-@\xc4\xdb\xd3\xf6\xf1%(@?\xff\x10\xab\xc4V)@\x9e\xf8\x8f\xba\xa3\x18,@t\x7f-w!\x12)@\x11\x05^gA()@\x8d\xc1;\x8a%\x00-@\xb5\xe9\x86\x18Lx&@Y\tp\x0f\xdf9%@\x89\xa83G\xe8\xb5)@;s\xae\x92G\x9d%@\x80\x9f\'\x9a0\x1f*@\xc1\xdeg\n\xc2\xc62@s\\3r\xef\xa60@Fl\xf6\xba\xbd\x8e,@\xf3\xf7\xa1\x19\xdb5-@\xa7b\xc1\x9b.\xeb%@\xcd\xf2\x95\xbd\xc8\xca-@\x14\xbd?\x07\x84e-@\xd2Shl\x87\x99+@\xf5-\xb6}\xe3\xe2-@ r\x9c\xc5\xa4\x94-@\xe6\x107\xe9\ty2@\xef\xb4\xb1\xf8j=-@\x1f\x17Z\x8f2b/@\x82\xf2kJ\\\x02-@\x00<\x1a\x19\xaf\xcb,@\x93\xdbL\x9a\xdb\x96\'@\x11{w\xdf\xa8\x9a+@$\xeb r\xd6\xc51@\xa1\xcf\xd8c"\x05&@x\xae\x01x\xd6(,@\xee\x81\x00o\xf3\xa1-@\xd9\x8f(\xa4\x01\xdf2@2\xaa\x86\xa6\x85c/@^Dz\xa3\xaaI/@\x12E\xa3bw\x1c+@\x8e\x97\x93\xff{<-@\xd6\xf0\x16\xf2\x13\x1e.@\x97\xc0\xbc\xeb\xb5?&@l\x0cR\xf2\xd25-@\xf9\x16N\xa4m)\'@\x99"\x19]U\xec1@\x0f/\xb5]\xffz,@C\x81\x06\xebk\xaa-@[zeDa\xd5,@\xb7j\xa6\x94\x89-)@,\xfa\x94\xf50\xa2+@j\xe3\x91T\x9c\xf9-@h\xdb\x1e)\x96),@\xe2\xb4\x91A\x1f\xe5-@\xf0\xc0\x9eg\xee^*@\xfc\xc2~\x10\x9e%&@\xef\xe1\x1a\xbf\xb6f0@9\x1bGH\xf7\x96)@0\xba (\xd1\xff)@f\xdag\x9e\xf5\x021@Q\x95X\x1c\xcf\x01-@u\x9d\xcc\x99\xf1i.@(\xdd\xe7\xcb\xa2\xda)@\x9f.Z\xea\xe3L1@[\xa0+\xc5\xb59&@\xe9\xf8\x080\x85\xcd,@y\xc1@\xfa\xb2\xf8%@\x0b\xb0\'RA|1@4LO\xe6\xbd\xbb(@\xcd@\xfd\xc9u\xad)@\x04j\xe1\x01,<\'@K\xfa\x1f\xca\xb9k*@\xf1w\xd3\x9b7\x05-@\xb0M\x81\xa3/\xc7&@\xbb`r\xaa9\xdf-@.!\xf0\xe0\xe2\x9d(@\xder\xf8|p\x04.@m\x18\xc4%n3*@\xb0/\x08\x13\xe7\x0f7@xW\xec\x08\xff2+@\x9aQ\xdc\x1f\x11\x980@b\x01g\x07of)@\xd8\x88T\x81\x89\xab5@\xb9\xfb\xa4t\xfc\xdc(@\x90@\x8eH\x19\xdf1@G(\xd4\'\xf8\x9d,@\xceH\x13\xc1\x1d\x0c-@\x05%GR\xa6\xbe0@2\xb3\x8a\xcc8~*@\x0b\xa7\xe9\xd5\x80\xed,@\xdei\xde\x87\xce\x9e-@\x8e\xeb\x9b\x8c\xffS/@\xaa4\x0b\xf7]!,@\xd4=\x07\xf4\xbe\x16)@\xd4\xbd\xad\x13\xd5\xff,@\x1a\xf2\xea\xff\x05\xa0(@!\x18+C\x05\x1d-@\xa1hwl\x99e*@\xa6\xea\x93F\xbd}1@_\xfa\xf7\xf2m\xaa,@[\xab\xe0\xbdV\xb20@\'\xb6\xfa\xad\x93\x91\'@\xc6\xb3Xs\xcf\xef)@\x0e%\xcf\x112n\'@K\xb8\xb7\x166!(@\x06i!\x86\xc5\x931@\x9d3\xbb\\\x92\x10*@P\xc7\x11\xb0\x96C\'@\xb4\x85\x16\xc5\xd8\x9b/@\x1d\xff\xe7IX\xc6/@b\x88D\x1c)\xa70@\xd6I\x15\xcb(\xc3(@f\x1fnq\x7f\xc41@\xbd5\xfb\rY\t(@\xd4w\x8fuO$.@\xb5rj\xc4\xf7\x06(@\x81\x12\xd6\x1e\x9a\x931@/\xfd%h\xbcc-@{\x15\xc3<\x7f\xe20@\xe1n\xf6\x9a\xbc\xf5(@\xd8p\x16\x001\xd4%@\xba`\xd00\xdf\x1f,@\xb8c\xef\xce\xe8\xbd(@m9\x17\x8a\xf8\xd7\'@\xc2\x92\x1b?l\xa4(@\xa2\x0f,\xae\xd4\x19(@\xcf\xb7\xb3\xd4<\x120@C\xb2\x0f\x03\x9c9(@\xfa\x91i\xbf\x97\xf00@&~\xf2\xa5\xf8\xa2)@u\x8cj\xcf\x8ce3@\x05q\x7fQ\xdai0@\xf1\xb2a\xb69I1@Ho{9<9,@\x17\xc3O\x16\xe5\x991@]9k\xad\xf2@\'@?-@\xf7\x10\xf5/@\xff\xadt\xe5\xc7\xfe)@\xe9\x08\xe8\x19\x89\xac0@Y\x89*\xc4\xfb\xf2.@\xa3\x17\xd1\x1b\xf6\xcd-@\x18\x1f<\xc7R\x8d\'@=\xa7\xc6[\x98\xf60@\x1d\xc4^\xb6\x81\xe8\'@\xa5\xec\xdfb\xb6\x1f-@p\xdcC\xbb\x04\xc5-@\xe8\x88]\xec\xcd\x10*@\x1e\x0b]\x17\x8f\x98/@\xf0\xddY\x83>\xcb(@Ks\xe1\x18q\xce(@)N\x0c\tn\xdc0@\xe00\xa9\xfc\xaf\xec0@\xf9}z\xba\x85\xaf(@4K\x15\xe0#\xfa(@\x9d\xf8KK\xee\x1c+@\x15\x01\x9c\x97\xbct)@*\x92\xb91U\x17.@}3S\x98f\xe9-@*YF8~2(@\xac\xa1\xf4=\xea\xbd(@^\xc9\x0b\x9f\xf5\x17)@BH\xc2\x0c\x7f21@\x18V\x04\x81m\xc2-@\xaf5\xb6Z\xb3\xd5+@\xe7@\xe9> X-@\xe5\x0f\xda\xe8\xa4D)@n\xd3\xf8&z|%@`\x10X\x9e\xe1`.@o\xdf\x89\xb5\xd7z,@\xce;\xaf7E\r,@\xb4FtFh\xde(@U\xf2\x91s\xcc).@-\xbd\n^\xc2\xd3(@|\xcb\x15\x85z\xbc1@\x050\xf4\xc4x\xd1,@\x82\x1d\x10A\x0c\xfa(@\xbd\xec%\x14\xee\xd6(@e\xc7, p\xd6*@C\xe0\xf8\xf7OO)@\xd2\x84L\xb3\x8du)@MB\xe0\x00\x12\x12,@=\x83\x18m\xe0\xb4(@\xd0\xd1\x19\xe0{\xb8(@b\xc6\xcd\xd9 M/@\x8dD\x15*\x14\x92&@\x94\xf2\x1fG\xf4\x0e-@r\x97S\x03\xe6C(@\xd8&+k{\xa90@\xf4\x0048Z\x1a-@\xeb\xcc\xe4n\xc7b(@\xe5\x80\xa5B\xb6\xf0%@5\xa6\xe3\xd7\x9e\xf2\'@\xc9\xb9\x94<\xa0s-@\xda\x92C%:\x08,@\xb2\x82\x7fe\xeb\xe5,@%\xc4\x00\xef\x0f\x81-@\xb0\xa3\xf9\xb8\xc181@\xb4\xa9\xa7\xa1\xd2\x011@1\xe5wW\x7f\xbc%@)\xc8\x99\x0fgw&@\xa0|3tf\xd0+@\xed\xb8\xa2\x16\xb7\x02)@G\xf8\xd6Z\x04\xeb/@\x8f\xba*\x8f\xf2\x13/@z\xf2M)j\xf2,@\x04\xd9s\xaa\x84M(@*\xb2x.aF(@\xefcy\xae\xfe\x08+@\x9a\xd2X$G\x911@S%7f\xa2\xe1\'@&\xf6\xb1\x82\xdb\x87*@\xd1_clq?-@\xbd-F\xea\xf512@\x97\xad\xde\xd5\x9e\xeb%@\xd8Iw\x81M\xf6*@:\x00\xca\x89\r\x160@\xcb\xd6\\\xcf\x13\xac+@p\xc3\x15\xc2\xecV/@B\xc4\xb9=\xd8\xe4&@k\x9035 O.@\x1d\xe4\x17O\xa5\x83(@A\xa4\xb6\xd9%\x1f0@v\x1d\x0c\x8a\xdfN.@j\xbf)\x11\xd7>+@\xbaXl\xf7\xea\x02&@\x97\xf5\xe8\xce\xaf\xee%@\xe8\xf5\xce\xf1&\x8e(@}\xd3OB"\x9d(@0.\xb6X\xe4\x89(@\x8c\xb9\x13\x1a\xfc\xb8-@:c\x84\xca\xc9M/@V\xb2$5[o/@\xf5[W\xce\x1ew)@59\xb6Th\x9d-@\xdcDU\xfb\xe5!(@\x19\x17\xe16\xad\x19&@T\xe3\x06NM\x05+@=\x19\x16A\xd4\xb3(@<\xa5\x01$-\xad(@\x88\xc9?\xc4\x90\x9b-@:\xf11\xd7"\xd6*@\x18\xbe\x9c\xd4\x11\xc1%@_\xda"{\xe2\xf1.@\x85\xd5\xc2c\xba\x97(@\xaa\xed\\\xe7\xeca(@\xd6il\x17\xbf\x96-@\xdeo:\xe9t\xf6%@\x0e\xd7\x0b\x80\xbe\xea%@\xde\xf7\xfd\xe2\xf5\xd32@\x88\x9f[9\xea\xce0@\x94\x10\'\xa4\xf9\xe8-@\x16\n\xde&B\x0b-@\xe5\xc2\xdbe|\xd2%@2\x99+\xbe\xd4\xa6,@t8\x0c3L\xa0-@\x9c*\xd0\x87\x9f\x00.@\xfe\x0b\xf7\xc3 \x060@\xc8&d\xd0\xb7@)@r\xea\xc46\x81\t(@\xc5\xf2\xde(\xb6\x9e,@i\x10\x9b\xc8\x8a\x87.@\xd3O\x8ce\x07\xe7-@\xd2\x8e\x98\xc8P\xde%@\x04\xdf\xe8-Cy,@\xbeX\xda\x1d\xd40)@<a}B\x0ef.@#\x97\x1e#\x01\xd2-@\xa6\x04U\xb6\xa2\xdf(@\xb9\xa6\xa1\xfd\x19\xf9(@]O\x03P\xbc\xed-@w*\xc062/.@4H46j/)@\xf2)Q\x9e\xac\xf5,@\xe7h<Z\x84\x130@\x9d\xae\x9ab\x02\xe4+@\xed\x7f7B<\xa5-@*]\x17\xccvX(@\xf1\xa0`k\xb3\x1b-@\x9e\'<\xbb`\x12+@&\xd2$\xc6i0-@\xe1\x0b\xb7(\xa1|(@_\xf8\x8c\xdaz\xc1%@Gt\xa2w\xc7v0@\xa7\x1b\x8e\x9b\x96.)@\xa5\x9b\xa8\xe3+*.@\x7f\xff\x82+fI-@\xc9je\xf9\xae((@j\xcc\x98\xb0\x10\xc4+@@\xd8\xbcf\xdb](@H\xfeXu\xd8\x9e4@\xf1hw\xf96!&@\xa4|\xe4d5\xfd-@8\xea&\x81\xd7I,@\xc6\x94\xd8,;1(@\xe5\xb58\xda\xba\x89,@\xec\xb6\xb6\xe2\xadF0@\x92s\xe6\xa9\x00N0@\xf3\xba$\xb6\x18\xba-@!\x82\r\xf7\xf9#/@&\x0eN\xcf\xe6,&@:I\xe4\xaa\xc9\xad.@#E\xb2\xbasQ-@N\xa0\x80M\xaa\xe1-@\xb9\xe8 \x03qF.@\xf7\xe6\xa3w\xeb\x1d)@\xfa\xde3\xfbVB(@\x05\x88\xf9\x1a\xc6d&@\xe5\xd0M\xe9uo-@>\x8b`\x0fQQ.@\x87\x8bJE\xac\xb0-@\xc8\xf4\xac\x16\x0c\xc7%@\xee`\xa6\x18"\xdd(@\xa9\xb7u\xb0/\xac0@\xd9\x16]\x13n\xbe0@M\x15\xcdP4\xa8(@\x82Z\x84\xe4xb*@\x04\x9e\xdc\x11;[&@:\'\xad\xe6\x05\xcc-@\x8bA\x9d\xbf\xec\x8c,@i\xe77Gb3(@\x0eA\xba\x11\x1by(@\rB\xc9\xdc)g)@\x01\x1d\x9e\x81\x1a\xa6(@\xd75\xd2\x8d7\x01-@\xa3\xbf\x14\xbb\x8aU(@\xc9\xc6I`\n\xf7-@\t\xf9\xd0\t\xde\xd2-@\xa0\xeeQ\x98{\xf8%@\xac\xb6L\xfd9\xa8(@\x8f5\x0f\xf9\x93\x89\'@KD3\x931\xea0@tp\xe4\xe7\xe7\xc6(@\xd6\x9e\xb2\x8e\xc6G(@\x85O\xb0\xf4\xb4\xef%@\xea\x17\xc8-\x1e\xc90@Hu\xec\x11T\xef0@\xc8&E\xf5\xb1\x860@\xc4\xe7\xe2\xa5\x05\x9d,@\xf3\xdb\x04\xfbg\xaa+@ \n\xf8\xa5M\xda/@\xac\xd2f\xc0\xd9\xce0@\xa4U\x98\xda4\xd1(@\x16\xcc_\x03\xb7E0@~\xb5\xedv7\x85-@A8|f\x84\x91-@\xbc\xf2\xdb\x1b\xaf\xb1,@v\xfc\x851G\xa0/@\x06\xcc\x0c\tbb,@3k\xf91\xdd\xef,@5 \xac\xa4\xf642@B\x8eUn\xc4W(@\x0c\xf7\xb9\xc0\x8e\x9d(@\xa8\xe0\xa9\x1f\x83\x07\'@pV\xba\xeb\x95\xad0@\xbe\xdd\xf0r\x90|%@\x96z\xe4%\xcd\xfd(@}\xa41\x04\xeb~0@,t\x03\xac\x03\x8d%@\x1f\xbfFY\xbbE&@\xf0G\xc4"\x0f\x97(@\x12P-)\x97"1@\x9b\xd5\x13\xcd\xf8\xdd.@\x10\x84\x9aa\xa2\x8c,@\xfd\xd7\xde\x05\xa1S&@\xb79\x17I\xec\xc00@9I2\xa4\xe6\x0c0@\xfdK\x9d\x05\xdd\xe7-@c\xd9-\xbe\x92A*@\xbcU o-e-@u";5\x80\xc6,@\x14\xd816\xee\xd70@\xbd\xe1\x03N\\F,@\xba\xae\xb3C\xde\xd8(@\x080\xf2\x04\xe7\xab0@N@\xc9\xda\xe4\x12.@?R\x1aK\x1b\x1b.@I\xcf\xa2C\xf3w\'@\x82\xb1&\xe6\xadi%@\xad*r\xe3\x0bd.@\xf8\x9c\xf8r\x14\x86(@\xb8\x9c\xad\xcb\xb9\x1e0@0)u\x0e\xfc\xc7(@\xe2\x07\x99i\xd9\xc50@\xc3Z\xe55\x91Z0@\x07\xa0\xd76NF2@\xf2\xa5\xfe?FP-@@1r\xb7\x7f\x14.@\xcd\x10!\x03\xac\x0f)@\x87)\xa3\x8c\xb5\xe32@)\xe5/\xdfm\xd6(@.\x15\xee\xf55\x80+@\xd3\x8c\x19\x98\x17\xdd(@\xd3\xe8y\x8e$?2@\x9a\xa3n\x94\xfd\xed)@\xe3\x9a\x80\x17\xadd*@\xc5\x98\x0f\x1c/\xb9-@;\xfb\xca\xe3\xc2\xfd(@\x13_(\xf3\xb38.@\x08\xa2\xfa\x0eg\x14,@\xad\xe9\xce\xd5"}-@\xd7]:\x06y\x11.@\x82\xd2ZRzZ.@h\xe4\x0e\xb6\xf5#.@\x04\x94\x81\xd9\'c-@z\x8c\x8eW\x06\x0b.@\xc3\xd3\xb6\x19]\xc1,@\x84\xb0W\x1d\x1160@\x06\x02\xb8\xb0\x01*,@\xcaa-\xe8\xe5o-@\xb6\xb4n\x92\xbb%)@@\\e9\xe650@V\xde\xa4\x8a\xee!\'@\x8aTJ?\x7f(&@\x883\x81\x1b\xd1u*@\xc85\xb5\x03n\x93(@\x115#$\x06\x91-@D9\xcf\x0b\xbb\x1f/@\xc3(\xd3\x83\x17Z%@\x1d\x89\xb3V\xdc$0@\xf9\x1e\xf5\xe8#60@\x0e\x87\xc3i\xc0\x82-@(\xc8A\xbd\x97\x9d-@\x8e\'6\x05\xd2@/@\xff9\xc7 bo&@\xcd\xc9\x18\xdb\xea/,@\t/\xbd\x15\xb9\x1a1@\x9e\x95\xab\xc2\xb5\xdd-@\x92\x8a\xa2\x94\xd4\xe1-@\xc0z\x15\x99\xd1\xc3(@\x13\t\x9b;$\xe40@\xe5r\ta20)@\x867,*\x98\xf30@\x84\xbe\x0f\x1e\xf7\x9f(@G\xec\x98\xccz:.@\xb4\xe9\xa5ex\xa9(@\xa6\xe5\xb8\x0f<*-@\x9d\x94\xb6C\x03U*@(\x02WB\x1d20@\x9d\xcd\x04\x1b\xc2^.@\x8b\xdb\xdc\xde\xf7\xf6)@*\xe6\x94\x95f\xa1(@o:\x9c?\x04\x17)@\x80e\\W\x813+@\x98xE\r\xd8\xe0/@\x02\xc6\x06\\\xdbq0@\xbb\x90\xa8\xa5v\xb5+@\xf6o\xe4Td\xa7(@\xd8\x15\xbf\x1d\xf6\xf40@-F\x1d\x12\x93\x1a0@\xe3w@\x98\xf8\x9e(@\xa9G\xd3\xcep3&@\xc9\xf4\xaby\xfb\xe7%@\x1f\xf4\x12\x8d\x8b\xb5\'@\xf2\x13#\xc1\xec\xe3%@Pp\x91jAs*@\xf0\x9c\xff\xee\xb3\xea/@\xf9\x93\x88\xe9\xbb\x86(@#\x13\x8c\xc5\xab\xe1-@!\xa4=\x9b4\xf00@\xdb\xb4\xf6SyV,@\xb4\xf8\xdc\x1a?}(@\xb1\xe4\xb1\x17\xfc\xb3,@\xd9\xfd}C\xe5*)@\xa8Z:\xf6f\xb5-@\x04!ox\xce\xfe(@\x02\xc1o(\xa6\xb7-@\x12c\xd1\xf3\xcd\x8f)@\xe9\xee\xbaa\xd9\xf0/@\x03\xd4f\xe4\xab1+@\x7fX\'\xc4k\xad(@\xe2\xc7\x16\xb9\xc7\xbc0@\x03Z2\x90T\x16&@:\xc1\x95\xa0\xb4\xaf0@r\xa8\x12\xe8\x02\x03)@o\x95#n`\xa5\'@\x92\xffO\xf2\x91\xee/@7\xc4\x00\xf9\x8cn(@\xe4\xd5\xb6L\xb1\x94\'@\xa1\x14\xfbPR\x9a7@(\xc1.)\x85\x9e1@\x8a\xd7\x0f\xac\xf9\xdc)@\xd1\xd9\nR\x93G-@Z \x99\xdfj,.@\x1b)[\xcc\xf5!/@%\xe8\xdek\x96$)@\xd9\x15KV\xfa\xe70@\x16\x11\xbe\xba`P&@\xc9\xef\xd2\xc9\xe0\x0e+@d<\x01\xbc\xac\x8e-@fQ\t\xda%\xbb1@\x86\xe9\x87L\xab\x8f+@\xb5\x8d\x99\xb8\xed\xc00@\x96T\xf7\xa5\x1e_&@\x00*a\xb6\xcfm&@\xb3\x1f\xad\xf4\x8b\xd8\'@\xbd\x95\xd9\x99\x83\x835@9\xad7\x19\xda\xe5-@\xed9G\xc3)\xf4/@\x8c\x961pz\xd0&@\x18M\xff\xe6o\xc6(@\xbf\xb0\xae\xd3/\n)@\x88\x84!.\x15\x86&@(\xb1\xb3\x00G\x0f-@D\xfa\xa69\xab\x7f-@M\xea\xbeU\xaf(\'@8\xccT2\xe0\xc5%@\xeb\xbb\x9cw\xd2))@\xc6\xdd\rL\x86V\'@\x90a\x1f\xfez\xf3,@\xa4\xd5\x9a\xb5{-&@9\x0f\xe5\x9f\xcb\xee\'@v\x01G\xb7X\xf4,@\x1d\xef?\xfd\xbf\x94(@Hew]\x07\xbd-@\xfc\xdf\x04w\xb4\x9e0@\xc8I\xdfC\x7f\xfc+@\xba\x03y\xda\xdb=+@5\x99|\x13\x8c\xa65@\xb5\xc5c\x88P\xaa5@g\x87\n\xd4\x17\xd9*@8|P\xad\xa1\xc2-@\xceJoO`\xf60@\x1c\xfe\xbd\x07\xa0\x1a)@\x95\xc5\xd5\xa3\x1c\xdb0@\x96\x0c?y\xd8d&@HCK\xee\xd6\xac%@\'\xfb8r\xe3q)@\xf1f{e\xc2\x1b(@x\x8eSx\xbf\x93\'@G\xac\xf5\xa4\x9e\x17)@\xd1IvL\xf0\x14)@k\x99K\x7f\xa4\x88(@\xbc\xc9\x0eh7B+@k`\xac\xdc\xc1N)@\x1cn\xb4\xabN\xb8*@\xf9j\x0c\xee[\xf5-@\x15\xceb\x92\xbfn)@i\x01L\xa4\xfb\x93*@\xf8\xb3\xd1y\xd8L*@\x9e\xa2\xf7\x00\x89\xbd-@\x01\xcfx\xaa\x08\xc8*@\x1bp\xff\xb3\xc1\xfe0@\xe3\xa7\xdd\x12g\xb6-@m\xca\xdb\x13\xf3\xba%@\x8c\x1cl/F\xdc\'@^p\xa2\xc9\x18M&@\x00\x15r\xce\xb4\x14,@\xff\xf5\xaf\x92\xa9\xd8(@\xdf\x96\xe7\xb6\xfe\xe2-@w\x0f\x93\x87\x87n-@\xab\xdd\xbc\xdb\x97\xb2%@\xf7\xff(/\xdd/\'@_\xe1<[A,0@\xad\n\t\x82\xfa\xea0@\x94\x1c)\x97\x81\xcd(@\xa5\xff6m(U-@\xa46F\xb6|\xaa/@o\x00\x9a\xdc\x9dN-@\x8do\x84$\x10\x0f\'@\xf3\xbe\xf0\x81*\x89-@\x1e\x00\x069\x05K0@\x7fNc\x89x\x85&@[-\xc9\xcb\xf7t)@_\xb2\xc1Q\x8b\xb4\'@2\xe3\xd2\xe2\xae\xe7\'@C\xcc\xd7gH#%@A\x08\xd2\xe2\xf2\xb4)@\x87\x1eK\x04s\x08*@\xf3\xe43Du\xc3&@q\xa5nQ\x8em-@\xe2\xd2\xbc\x03\xaa9/@\xc8\x83-\x06Nk,@\xe0:$\x1cR\x8e)@\xdc7\x9e\x82\xb8\xc5&@\xb7\x04\xb0d\xf0\xcc%@Z\x14\x8cvcH0@\x83\xcc\xe8\xf9\xd0\x95)@\x12j\x1d\x80\x04_*@\x97\x80\x01\xe7+B*@\xe4FI\xcfa\xaa+@\xc3\xa0\x14\\\xaa-2@\xa73~\xb7\x9b\xae&@\x8c\xbf\xf2X\x8c\n*@\xd7\xa3\xd5\r/\xb6%@&~\xe1\x87\r\x001@\xdc"t=t\x0f)@"\xf9\xb9\'6\xaf)@~3\xbd\x81\xa3\x88)@\x9b\x1c\xe5\x0f\x0ck+@\x91\xe0\x19g/\xeb-@5\x0b4]\x13\x93(@M\xa9\x07\xe7?L.@\xa6s\xe1\xec\xe6\xb5)@\xea\x90D\xbe\xddb.@H\xcb\x1b\x1f\xcce1@j\xf9\xe5\x98\xae\x93/@rc!\x8e\xf3\x01*@\xe5\xa5\xa5\x94\xb1M,@\x01\x0e\xff<\xe5\xd7-@\x8b\x1c\x02\xd3\xb2\x83/@\xa2Q\xef\xb0\r/(@\x12\t :s\xbe)@~\x8aQ\xa5\xf9m*@2\x85\x96_\x1d\xb3&@\xc7\xe1\x0cuO$/@je?\x18N\xc6&@\x1bQ\xdc\xda\xbc\xe0&@\x17$\x178;\x89(@\xd9DO\'\xeb\x1c)@:\x0c\xef\x0e\xd5\x1a-@S\x9f\x1eKBC,@\x8c\xc0\xd0\x13B\x1f-@\x9f\r\x06K\xa3~0@\xc0\xe6\x95i\x8eL+@Q\x10\xf3\x12\x08o*@\x92\x18\xf8\x8568.@`\xa7\x14\xda\xcaz*@}\xc2\xa8\xe6el,@E\xbfo\x8e\xe8\x17.@\xc4\xc29\xf8{P-@)\x9e\x07D\xe9\xe0,@o\xef\xd1\xf0\x85\xc4%@\x9e0Y\xb2\x91\xe2-@\x13x\'\xa3Yq\'@\x84F\xe6y\xccW/@\x15\x97P$\xa9\x1e-@\x8c\xf4I \xefe.@`\xa9\t\xf3\xd0`(@\t\x8f\xa9<\x97\xd2%@\xc1\x1f\xb7\xfb@\xb1-@\xb8\x9a\x84d\xc4R)@$\x95\xbe\xc9\x0f\x95/@\x06\xfbd\xf7\xf1\x85\'@\xa7\x14C\xe5\xb5\xc1(@F\x86/\xb6!\xb9,@o\xac\x7fk}H*@\xf5\xc3\x14\xc3C\x99(@l\x86\xa1@\xc7\x9b(@0@\xd2m\xec80@\x91\x7f\x8b\xb6V\xf1,@k\xde\xbb\xae\xc2$,@Qr\xd5\xdb\x82\xe9%@K\xf7:)\x15%)@\xe6EJ\xe2\xb9c\'@\xd1vK\xb5s\xfa,@x\x08\xf59q\xa4)@\xd1\xac\xcf\x03\xe79)@\xee\x8cJ\x0c<\xb0)@W\xcc\x05\xef\x9f\x97*@</-G\x9f\xff,@\x17("\xa5k\x0e(@\xac\xe1IZ\xfd\xe5*@+y\xf2GwP\'@\xb6\x81)|sp-@\x19\x7fB\x8d\x1d\xeb-@vj\x11\x8b-\xe8,@\xaf\x7f\xe9<\x13=.@\xc9\xc6\xa7\xaeo1&@\xa9?\xc6@4\x86-@\xdd2\x83\xb4]31@LY\x1d\xa0\x02|\'@\xfb&\xabAUY1@\xd5\xf2\xf3\xe3N\xfd(@\x19c\xd1\xfa\xa8\x97(@\xd1\xff\xb9\x84\x86\xcd%@\x14\x18u\xea:\x02.@\xe4=Qd\xb6O1@\x13\x99\x1c\xde\xaaS)@\xa3;\x9a\xc8T6(@)\xad\x1f|}\x07.@81"\x9bdo-@{\xb5\tD\xf5\xc40@SK\xab\xe4\xca\xf3,@\xbf\xd5@#\x9e\xf9,@J\xe9\xb3\xe6\xa8\x001@,\xc9\xacE\xe42*@\xc8\x1a\xd8\xfd\xa9\xec-@\xef\x12\xf7)\xdb?0@\xb9X|\xd6\xf3\x9c\'@\x894m\x11LW(@1\x19\xf8N~\x04&@\xdc\xf6\x9a\x80\x98\xa8\'@2\x9f<\xb0\xd5\x17.@G\xd4\xb8\xd4F;)@6Ydn\xe5\xd9,@\xdfaFH"\xdc(@?4\xcec\x85s)@G\xca.\x93\x94\x84,@\x07\n\xb1\x11_\xfa-@\x15B\xf4r{v)@[\t<c\x8e\xee\'@\x7f\xf9\xc04\xe8}\'@\xbb\xa8Y\x9a\xc7\xb1/@A\x10(|MB,@Y\xe2!\x9a|\x002@\xa5q\x16\xdb\xe7v-@\x05\xb1\xaa\x9c\xd9\x17.@\xdf;\xde\x87\xef\xf6.@\x13\xb3V\xa8w\x1b-@\xccAi9(\xfc1@ \xfb\x8b\x93\xe3\x0c0@\x98\xf2\x96\n\x13"-@\x8c\xf3D\xc4\xaf\xc7/@\xf5\xfdB\xf8\xba\xab(@\xe4\xec\xf0J1A\'@\xbaZ\xc8\xe6\x12>+@\x82\x01\xb5A\xac\x15+@\xe5#\xb7\xb0\n\xe1-@\xd89\xfc.\xd1D)@\x82\x87\x1a\x1dL\'(@bS\x8c\xeb\xd4\x1e7@\x01\xed\x1f\x08\x84\x14.@\xa8\xe3Y\x18\xf9\xea.@Q\x17`W\xddF\'@\x14\xde\xe9\x0b\xba21@\xc3\xff\xfd\xdd\x8b\xc9,@\xe8}\x99O\x0f\x9f\'@\xe4W\x9f\xfa\xf4:)@\xc8\x94\x08\x01\xd8\xdd)@\x02\xd8b\x9f\x91\xb5.@\xcf\xfd\xa7\x1eWY)@;\x86\x1b\x176\xca\'@1\x88\xde\xc9HO)@\\\xaee\xa9x\x170@8\x99\xacR\x11\xad\'@\xf4\xad\x87N\xc8\xca\'@T\xfd\xd3\x04.\xea0@\x99\x95G\\\xa4\xb4-@\xfe\r\x14\xf1A\x16,@SM\x8c\x83H\xd4\'@\xfcR\x05]\xac\xb5\'@\xc9Y{\x968\x83)@\n\r\xc0A\xb4i-@{\xbf\x8b\xebr\x9d\'@\xf6*\xd6\x16\xaf\n0@\x86\x9d\xa9\xcf\\m(@\xd8\xb5H/_\x93\'@\x96\x8a9"\xbah\'@FI.\xa9&\x95\'@c&\x1e\xec\\\xd2+@\xac4W\x00\tP,@l~U6J\xc1\'@!\xab\x08w\xc8\xaf,@\xdf\xf8_\xac\xbf\xad\'@\xd7\xff\x08\x94\x0e\xe7,@\xd1\x9d\x19\x87\xac\x14,@D>D\xe8M\xc1\'@\xac\x11\'2@\xae&@U/\xd8\x9cVk.@RQ\xef\x1b\x03\xe8-@\nf\x82\xe8\xc0\xef\'@`\xbf?\x9b\xb0\x1c.@J\x8fnKW\x19(@\xa4\xe7lKC\xdb,@\xdfE\xa4k(m.@\x8fK\x89\x08\x14\x010@\xcc\x95\xe2\xbc\x97@.@\xca!=\x9ae\',@\x8f\xc4\x88lf\x92-@\x18\xe8\xbc\xd3\xbfT)@\xabW\xaf\xae\xeby,@\xba?%Rf\xee3@\xce\xe7U\xdf\xd8\x0b2@\x88\xfc\r\xf4\x1an(@{\x0b\xd2\xcc,\xd1,@\xad\x7f\xce\x0f\xbd\x964@\x0f\x13\xa0\xdb\xa7\xf9/@i`\xcf&\xb6\xc9%@\xba\xe4\xc5l\xe2_.@\xff\xa0F+\xddg,@y\x88\xedW_\xe0(@r\x06\xaf\x7fr\xc9%@\x93\xe9m\xd6\x81\x91\'@\x17FB\xa4\xef\xad/@\xd4\xcfF\x8f\xc1\xa00@ex\xcf\xb1T\xba0@ucP\rP\xaf)@\x10yJ\xe1\xd5\xce\'@\x9c^\xc2\xc6`\x9f0@\x85|Hr\x90\x0b*@\x82\x15>\x11 \xe8%@\xca\x8f\'\x859\x9c1@\xfecG\xa8\x9eu+@7JX\xa5\x95\xdf(@b\r\xb8t\x807.@4\x19\x18\xbch\xa7,@\xb3\xec.\x8d\x8b\xd1,@k\x94W\xff\xf6\xd9,@\xbd\xa3p\x1e7g.@\xff\x1f\xc9\ta!.@\x18\x95\xb3(\xaa|%@\xff\xc9\x89\x0c\x18\xce%@\xad\xdf&\xd0n3,@\xdb\xad\xf6\x16!\xed)@\xba\x82\x12q\x88\xd0\'@\x1e2^5\xa1\xb7(@\xbc\xf1\x01c\x8c[(@\xdb\xe9&\x80\xfe\xd7)@k79\xf9\xf0\xbb\'@\x9a\xc5Y\x85\xdaL+@\xef\xb7%}\xf2\xfc\'@\xe8&Q\xf5t\x8c0@\xcb\xfe\n-\xd8&(@iZ\x9e\x8c\xdcO1@3c\xf2\x0b\x03\xce,@\x8c3\x99\x80\xa0\x81,@DH\x99\xe5e\x7f0@lD\x17\xdcM\x140@\xf4)\xb0\xb9\xa2}0@C\tb\xbe\x9f\x07+@\x83\x92t\xf8\x9cB+@\xfb1\x0bL\x0e\x8e0@\xb6\xa9H\xff4\xa8,@~N\xad&\x93\x14+@\xd0\xec\xf5\xd8>0%@i\xb6S\x03\x94\x1a0@\xe0q\xf1\x80P\xa0\'@\xd4@\x80\xca;x%@\x98\x14]~\xcb\t-@\xba\x18g\x0bh\x16-@3\xb9/\xc9&\'&@\xb0\xc5*\xab\xe8a\'@\x977\x90\xa9\x16\xd6/@\xcbP&\xec\x94\xc90@\x88\x03"\xca\xda\xbc-@"\xaa\xcd\x18d\x8a.@N*%\xfaP[0@F\x05\xe1\xa8\xa6O+@O\xc3\x92y\xdf\xe10@\xa08\xe0\xf9+\x94)@\x7f\x1f\x05n\xf9>\'@\xe30\xfe\x12\xd2\xa1,@z\xc5\xceD\x8a\xb31@\xed\x00\xd1\xa9\xd0\xe4(@Z~\xfbq\x8e\\(@\x83\x15\xcb#\xe7J,@\xbe\x12h\xfc\xef\x98-@aL~\xfd\xf5,.@\x85\xa2\xba\xf5\x9c&.@}\xb5\xf0\xb54{,@"\x9f\xc2t\x04#-@\xf1\xecq\xf2o\x80.@\x0b\x0eV\xe6\x92\xec1@k%\x11\xb7\xf1\xd5\'@\xf0^\xe8\xd5\x08G\'@[\xaf^\x8c\xbe\x04\'@\xac\x0e\xd7;\x14\xef.@\xb1\xf9L\x83\x0e\x1c+@n:\xccJ\xf4\xaf-@\xef\xc3Oh\x12R\'@\x96\xae_5w\x9f\'@\xec\xdf\x1f\x9a\xe6\x1f0@9\x86\x08\xd8T\x03\'@_\x1bV$\xef\xe6*@\xea\xa7\x05\x05\xdc\x12.@\xab\xfc\xe8U\x17C&@\x80\x80\xbf\xe0C\x824@\xfb\xc0\x03\x0b\xbc\x83\'@q\xb5v\xc4\xe9\xfa/@h/<\xc1\x10\xa0%@c\xcc3v\xf9\x8e.@\xce\x88t\xcc#\xd90@j\xf8\x1b\x1f\xaf\xe1*@/\x9d\xf3A?\xad&@+\x1d\x98"G2-@\xdb\xc8.\x13\xa9\xac!@UU2\x9en\xb1\'@\xdb\xfe#\xc1*\xd9\'@\xaf\xec\xbe\xe9\xee\xcb)@C\xe1\xe4\xcc\'\x16\'@\xc7\xce\xd3\xba\xcd\x03(@\xe1\x01\xf6"L\x84)@\x853v\r\xa9\xea.@\xf1\xf5\xd5ww\xae+@\x9f\xe1\x97\xca\xe3\x1a\'@o3\xbf:\x89\x0c,@\xd3\xeb\x16[I\x8f&@\xae\xddr\xb6)n,@\x03\t\xc2\xe3x\x87&@=s\xf1"\xb0\xb1+@\xae\'\x91R\x00O.@\n\xa8\xa4\xae\xc1\x02-@f\xf1I\xe8Q\xc43@mY5\xf1\x08\xf00@y1\x17\x9d\xb9U,@Q\xeb\xe5\x01\xe7\xa6-@\xf2\x10\xd17L\x1b+@D\x90\x8d\x9d-+/@)\x01\xf1\xb0\x93"\'@\xe4\x18\x11+\xbea\'@\x80\xda\xa3\xbat\x00-@\xa8\x13\xc3P\xbc\x0e*@I)\xcb<\x8d-,@\xdd\x98\xbc\x00\xbcS(@*(\x97X,\x901@\xd8\x15~Q\xb4v*@\x15\xdd\x0f\xceR:%@\x1e)}\xc7\x9b\x95.@\xea\x8f\xe5\xa5\x05\xd1)@Xb\xf6\xd3cj.@Ko}\xe9\x9e\xe1\'@_Y\xa7L\xadW-@\x9a\xf1\xad\x9d6\xd2)@\xbe\x07\xceb\x8b\n)@l\xae3\x189`.@\xea\xd6\x97T\x83p+@Dxc\x96\xfaq(@`P;\x9a\xb5^,@Y\xd5\x1fr\xc3W)@=\xef\xbeY\x99\xd6\'@\x83e\x14\xa46\x8d\'@\xd3Q\xa3\xe9X\xf2,@ \x11\r%%\x15.@\xd8^\xd0\x05\x8b\xd9&@K\xb5e\xbe\xc6A\'@\xbdJ\x00\x81~\',@\x8d\xc6\xfek\xa8\xd3+@\xd1>\xe8\xa7\xc6W\'@Wf\xb7\x1fZ>&@\xbf\xaaE(\x1d\x8b)@\x14K\xa8\xa8\xc5\xc3)@\x1d\xbaa!\xa2\xd0\'@O\xfe\xdb\x84\xaa\xfd,@K\x9d`\x8e\xc6\xa2%@\xe1S\xdd\xa1\x00\xc5\'@A\xec~\x8c\xd2\xcf(@\xe6\xab\x90\xd1\xe1K1@\xc5\x00\x83\xcaY{%@d!\xc8\xbc\xc3\xd9/@S\x17\x0cs=\xc51@~\xae\xb8\x8d\xae\xc2&@\x11\x84\xdf\xf5\xa5\x12\'@\xe1Y9/?",@}\x18>+]\x8a*@\xf4\x8f\xb0}\x03\xbd&@\xe6\n\x95N\xaf\n/@\xbe\xb9\xc0\xb9\x96%1@\x08X8|\xccy)@3\xc9\xd9\xcf\xed\xd51@\x98\xd3r\xc6\xa3Z1@\xef\x80I=!I0@E\xbe\xde\x11\xc3\xfb0@[N\xf2\xca\xe2\x87/@H\x80\xc6\xba\xa8%%@\xf1X\x98v\xf8g(@A\x00\xd6\xdbo\xae%@\xe2\x17\xa0M\xd6\xa70@\xa1 \x93?2|.@y\xc3\xc3{\xa6\xb00@-\xed\xbeY\xb0s-@U1L\xc1\x96\xd20@\xd2\xb4\xde\x81\x92\x94\'@\x80\xf5A\xe5\xe3\xaa0@l\x7f\x9a\x9f\x9f\n,@/=\xcd}\xa1\xb3/@\xfd\xeb\xc2\x98\xb1\x8e+@\xac\x18\x0b\xc7\x97d.@\x1b\xe4\x12|SA-@\xae\xd9\x8bs\xb6\x93-@\xe8\xf4c\xaa\xcbq-@@\x89\x8dv\xf6\x8e-@\xbe]\x7f\xdbF\x0c1@8\x8a(4\x8f\x11,@\xc3P2\xc0\xdd\x160@\xbcGq\x8f\x7f\x0c,@\xb9\x07\x98\xaa\x08\x9b\'@8\xefx\xdc[\xf70@\xad\x92\x03\xaeG\xd70@\xfb"\xcbU\xa2*2@N\x04cX}\x18,@1\x92\xc6\x0e\xc1\xb4*@}\x1a$\xd8\xed\x99)@M\xcc!\xda\xe5\xed*@\x12\x0f\xef\xed\xc2\xce%@\x13\xe6S\x8e\x0b\x98-@%\xd7E&\xdd\xda+@u\xb3\x7f\xa2Y\x11,@\xe2\xf5f\xb9K\xb9/@\x9d\xdd\x82\x03\x8d\xcc0@\xd6\n\xf8<XE\'@\r\xc2\x9c)K\x92\'@\x86\x00f\x9d\xfc4(@A\x83\x81[\xa1\xe1*@\xac\xb1d\xf1\xac\x9f\'@\xb8\x8b\xf8b\x0f\x90.@\x1e3H\x0f\x84H-@s\xe4\xf8\xf1\x8f\xa1&@\xbb\x1fm\xd0\x0fa.@lT\x85\x17\xc6+*@V\xea\xad*\x90\xf60@h\xf69%S\xe5\'@~\xb9) =3-@\xbb\xdfYK\xf8\xce/@U\xc14\x99\xe9\xe7-@\xf0\xd8\x975Ei-@0\x1e\xa7\x1b\x03\xbe%@\\+\x80\xae\x00P(@ \xf0\x8ak\xee\xf7,@k\x9a\xd99\xe4\x02(@\xb7\x08\xdaw\x11W)@R>\xb6\xb4\r\x8f&@\xf5z\xa8c\xd3\xdf)@ \xd4\xd2\x94\x9a\x9b)@v\xd8\xf8\x91W\xb1&@C#\xab\xae\x8b\xba.@\xbeG\xd2Ex\x8e)@\xbd\x9a\xc4\nH\xd6)@\xf8\xc8b\xe6\xdbd+@CN\x1d\x96\x04\xc83@\xac\x0f+@\xd6\xf1/@\x1b\x00z3$()@\xb0S7\xa6s\x82(@\xfb\xe9J\xd1\x1e\x01(@\xf0W\x07\xe3\xbf\xfc*@N_\xa0\xa9r\xab&@]j\xa8\xbcN-)@\xac\xb6\xe1\xbd\x92\xda)@\xf5\xda\x07\x94\xe7G-@\xfe\x1b\xabl\xf6\x15+@}\xcd3\xa0Sx-@\xe2bM\xb906,@\x17\xe9\xef\x97B\x81)@`Uu\xae\xf7(2@)\x1d\xe6\xa5\x98y)@\xa2\xbc\xd3S\xe0\x04*@$o\xa8\xa8\xd6^&@\xad!9\xce\x15\x89%@y\xb9\x82-<1-@\x06\xb2U\x86\xe8\xea-@\xc9\xbbz\xa2\xbb8)@\xac{\xd05\xc6\x1e$@`\x9c\xc4\xaa\xe3=)@\x19\xa5H\x0e?\xff0@&\x85\xbb\xc8\x98e-@V\x1c\x1dA\x16\x05)@\xa4p\xe4\n>\x921@-!\x827J\xff(@\xd2\xcb\x1e|,v-@S\x94b$\xc1\xff,@|\xe9j\xbd\x10\x81)@\xe6\x81\xac\x07\x15o,@9\x01^\x02\x7f\xe20@\x1f[\xdfu\x17.,@\xf5\xc2f!\x07=,@\x1b;\xb2\xe8p\xa4-@\xff>\xd9h\xbfF*@)\x1e\x8a\xa0\xdc\xf0*@\xcd\xde\xb0\x06\xab+(@\x96\xf4\x01;3\x03(@(\xad\xfe\x0cN\xf3)@\x8b\x99Se\xe9\x90(@\x8b\xad\x01\x96j\x15+@S\x05\xd8\x19\x8d\x961@6n\x87\xd3,\xf8\'@\xd15t>\xd6p1@\xcd\x1b\xa9\xd2\x1e\x01\'@*\xc7\x07\x0fU>-@x\x1d\x1c\xa0\xf7\x86\'@$\x13O4\xed!0@\x19\x06\xff\xaf\xaf\x84,@0N\r\xd4G\x8c-@\xb4>{\xdf\x87K,@\xad\x02\xbc\x88\xc4\xa0(@\x8dC\xd3\xe2jq%@D\xce\xba\x8b\xbb@\'@\x18\xc7\xaa\r\xc2\xdc)@\xc8\x8aYk,\x0f\'@\xce\x0b\x14\xd2\xf17(@\x19\xfdD\x84\\\x12(@\xc7\xc5T\th\xf6+@\x93\xe5F\xd9\x91\x1c+@ ;4\x17_\xb2&@\x01]?=\x08:.@\xc9\'\x7f\xff1{%@2|\xfb\xac\x0f\xe00@n\xfa\x1fI\xe0\x1f(@\xf8Q\xc2\xde\xe2\xe3)@@\xaeh-.\xe8)@!\xf9\x08\x9b\xdd\x15(@\xe0\xc2\xf7\x9a\xc7\xcf,@\x87\x91?\xa6_\xca+@\xc6bM<\x88\xff\'@b\xbe\xfd\t\x1b\xff0@\xf0L\xcd\xed,\xfd0@\x0e\xa4\xf6\xb8\xca\xc2(@\x9a}\xed\\\xc4n,@\xc5\x03\xa7\xdc\xb2?/@\\Eic/\xf8(@{X\x07*\xc7\xec.@_\xb1\xe02\x8aa+@\x9fLA\xcfQ\xc70@\xff\xb7`\x16\xcb\\,@\rS\x0f\x83\x06(0@\x16\xf2*Qu\x940@e\x86r\x8b\x1b\xd4-@\xa6\x85\x98}\xe3 3@\xe5s5x\xcd\xd90@+\xd0\xaeiW41@\x1b\xc2\x1d\x19$\x131@Q\xe0\xb0\x91\xfdQ-@\x80\xaf6\xc0*6-@\x1e\x15\xae\x01s\r-@\x1f\x84\xd5\xc5\x15\xac,@\xc4\xff\xf6\x138M&@\xc8bQ\xf6R\xe20@\xdb\xb60\x1b?\xa31@\x8bG+\xb5\xf6\xd2*@\xb5*34\xe0\xa5/@\xa1\xb7\xc2\xf6\xce\xde-@\xe2\xa1]\xb2;!.@\xffv\xdcrB\x06-@\xda$Z\x11\x1d\xb9/@\xbc7\xb4\x18\xd5O&@4\xf3\xb1\xf1lj*@\xd7\xc1\xc6\xc6\xb8\xbc)@0\xe0\x81kU\xe0\'@P\xae\xe1\x0f~\xcc\'@\x91{K\xfe\xca\xac/@\nln\x8a\x9a\x0c*@\xf4\x9f\xbf\x19\xa3\xd1(@h\xf2+\xdb1|*@&?C\xec]\x1b+@\xf8T\xc1\x85\xf6l1@D#\xe4\x7f\x84\xab.@f\xe9wm\xb1\x0b0@\x85O\x15\\\xb54*@\x1e49n\xc9\xb0(@\xdd\x84\xb0d?\x1f-@\xd0\xc9\x9d\x81\xdau&@\xd8R\xbc\xb5A\x1e-@\xbc\xc7\xe4\xf7\x08;\'@\xbc\xdc\x83\x9b\x01\xa1\'@=\xa5\x1e\x8d\x87\xee\'@\x85\x92\x97\xee|\xeb,@\x1b6\xb6`\xa6\xb7%@,\xdf\xa4nv\xde,@\xda#;\x17\xc3\x1e(@5\x96>Zb0\'@6\xb4\x06\xc0\xcce&@\x9a\xd9\xdf\xc1\x8a5\'@\xa0\xcf}\xa4U\xad,@\xd9\xb5\xabF\xa8\x96.@\xc8\x10\xe6\x02\x06\xd5\'@\xca\x9f\xf7\xd1\xf2i,@\xb8\xc1j\x0cly,@\x9bd\xd0\x81[P)@Y3\xa4\xee\x14\xab+@\xfea\x80\xd9$=\'@sS7Nb7.@\xdf\x8a\xc6\xa1\xbd6.@\xd4\x1d\x84\xa0\xa2x.@\x18\xa9a\xab\xb60&@\xe9\x88c\xd3\x8fg,@8\xd5\xa7\xc9\x13\x8e-@\xf4\xfe\xd8r\x18?-@\x95~\xd6\xf9\x13\xb5,@8]\xe4}\r\x950@!\xf9Jbq\'(@\xb6\\tT\x16\xc80@\xe1\xc3\xc2ki=\'@\x1f*j\x1a\xe3\x010@\x90\'"gE<1@\xd45\xd2\xffQ\xa3-@L\xc6z\x18/\xc9+@\x03\xb9#:\x92\xfe,@\xcc\x0by\x94,}&@G\xb3 >^\x1e\'@\x9e\xa4\x9b\xb1\xf8\x99-@\xa45\xfa\xf7\x86\x16-@\x18\xa0\x99\xc9\xc8\xc8-@R7E\xa7\xf0\x8e*@t%LL|I,@f\xe8I).-.@4\xd1\xd9\xc5\x8e\x92.@_\xb7e\xe0\xc5!)@\x9e\x1e\xf5_\xc3\xf2\'@\xa7\xe8\xd5\xdf\x0fb\'@\x03\x99\xcd\xf3\x0fp(@k)\x05O\x9e\x02-@\x9bP7V\x1f3,@\x0c\xc7Lq\xa3.,@+)\x1d\x0e\x12\x7f&@4Y\x9eR\x1d\xe8&@\xfe%$8\x02z&@\xc0R\x88\x96\xe5;%@\xbc\xb6;\xf0\x9an*@\x90\xe4\xbb\x8a\x1b\xa2)@\x0cG\x88\x0e\xec_(@\xa7\xc6\xc4\x11\xfe?\'@\xd7\xc8zu\x07\xd7&@\xa4\xd21o\x1d\xcd,@\xb0\xa2\xeb\xcf\x16\\(@\x04\xaf\x0czXg*@9\xb2\x96\x1c\xdcz,@\xe1\x82R\xbe\xca\xfc-@\x9f\xa0\x00\x89rN.@G@k\xd4\xc0\x16.@D2\xc5\x11\x97\xed,@\x8d{\xac\xff\x9631@\xda\xa8Dcf\xb1,@1\xd5\x00\xb3\xce\xa2.@\xbb\xd7H\xd0b\x0c-@\xef\xc1\xe2\xb8\xf9\xa1,@\x05\xfb\xa4\xf5\xc6~0@\xe4O\xed`\xe3\xc9\'@\x82\x8a\\\x99\n~-@\xdbr\\\x19\xc8#,@\x95J>\x98\xa7\xf6-@d\xc6|\x8eh\xf7(@2\xce\xa5\xc6\xc6\xe50@\xfd\xe1\xbdaE\xfa(@\xd9\xa4,]\x1b\xee(@>\xdf\xadz#\xa7\'@\xf0\xf4(\x98\n\xa80@`\xe9Xi\xa2\xc31@\xb2*\x97\x06\xc2\xda-@8\xe6s\x89\x99\xd70@\xa8\x9dD_$-,@\x92\xb2\xc4\xfc&\x8e-@.\x9f\xbd\x91\x02M-@\x99B\xd7\x9e\x80k,@0*w\xcc\x08\x1a\'@\xcf\x9d\xf1\x85\xcf\xcf-@j\xa5\xa2\xa0+\xa5.@\x00\xe9\x0f\x1e\xe4\xd70@*\x81\x80\x92\xe3\xb31@<\xd2\x93\x9cNl.@\xaf\x03\xde\x18-\xbf*@\x83u\x86\xa0\xe0\xc93@\xfb\x85>-=\x14+@\xfe\xed\xa8/\'\xff1@\xbe\xdcD\xa7\xe74(@\xf4P\xa7(\r\x99-@\xac!\xe5(\x1b\xed*@\xb7\x10\x7f\xa9\xcb\xf3+@\x14\'\xed\x81\xa4\xf2,@\xe6\x86\x7fyv\n-@\x93@Hc,\r(@y$H\xfe\xc3\x1e,@\xfd{\x1d\x86\xd7\x18-@\x7f^\xec\xc85\xc5*@-aM\xcf\xb7t\'@\xc7\xe6(s\xc7\x02&@\xf9J\xe7=\x87\xe8-@\xe9J\xf5\xae\x94\xa8-@\xa6\x88\xbb$\xa9\xcc&@cC\xbe\xf4\xa9--@\x93\xa4RH\x94\xf6,@\xbf\xc1\xc7\xe3 \x04-@\xc51oeR\xc1-@\xa5\x85\xc7\xff\xc9\xcd\'@\xe2\xeer\xee\xd7l,@<I\x82\x06\xb1\xba(@\x04>\t\x05sH\'@0\xf7\x81%C\xb4\'@!\x1e\x14\x8bq\xc5&@\xef\xe1G\xa1\xa4A\'@\x81N\xfaP\x0b\xf2-@\xa0\xebs @[*@\xa3\xcc\x91*\xd5\x99%@3\xbfdn\xb4:&@\x8f\xb9\x1f?\x8d\x81(@2c2\x9f\x1aO1@(\xc2=\x91+#-@\xd8\xf8\x84\x9c\xcb\xb10@rrn\x17_x-@S\x94b$\xc1\xff,@f\xd4VQ\xeaY\'@\x9bV\xdae:n,@\x16\x03f\xe2E[+@\x15\x04\xd5\xd4CA&@\xbd\x81\xab\xbf\xc3e1@A\x02\x89\xeb\xf4\x80-@\x85\xd6\xeb"\x86\xc7(@\x98=\xad\x10\xc3H0@S\x8f!#j5-@(j\x10\xd9\x90\xda,@(\xfc\xd6\x0c\x14\x18.@\xe2\x11q]\xacx%@\xad\xf8\xbbP\xa6{\'@5{\xd7\xb2\x90\x8b-@*\x10\xf5\xb7\x14\'/@I7\xb0\x10\xe8~0@u\x164\x93[1\'@\xc2\x85v\x06\x93\xcb0@\xef\xe0k6\xd1\xfd,@\\\x0b\xc0t\n\xe1)@m\x03\xac\xd2\xc2\xc2*@\x8d\x92\xd2\x06\xad\x8d,@\x82\x0e\x91\xa8\xf5\x8b0@\xcc\x83\xf1Q\xe3\x0b*@\xd4\x9c3DI\xc5)@\xec\x9b\x19\x02\xb2P.@\xa10{\x8b\x1b:(@\xa6N\'`\xec\xe5)@\x11\x14\xa9\x10\xe03-@\x0b\xa8$Eo\xac/@\xaf\xd2\x12\xaa \x8e-@\xfe\xd5\xe1\x85M\x03*@\x05\x11\xee\xc5\r8/@\xfa\xb34\x17\xbc\xf50@\x17B\xd8\xd6\xfb\xfc0@4<\x8ca+\x19(@?\xf3\xcf\xd7bT\'@\xe3\x93\x1c\xacS13@\xd6\xa9\x8f0t\xfb&@\x9e\x8dr\x06\xb2\x9a\'@n\xfa\x1fI\xe0\x1f(@\x01e+\xcd{k.@\xd3$\xc9SZY(@\xf2\xc9w\x0bb\xfe)@VO\x9e\xb3U\xd5*@\n\xc7\xfa\xa9\x11\x870@\x00\n\xf2\xca\x8c<\'@Xe=]\x86\xa0%@mi?\xe4\xfe<)@v\x98\xb5\xb7\xaa\xfe(@\xb8\x92\x1ao\x15\xc9%@\x9a\xa4<\xed\xb9t%@\xf1\xb0\x9b!\x87\xef*@\xf8h\xa8J\x1a\x13\'@e\xeb\x1b\x8aiw\'@\xeb\xd8K\x87\x18g(@\xab\x90\x884\xb8>)@oAq\xb9\xf1H-@\xd0\xafbW{\x98-@\x04\x03\xb5\xdf\x1e\x8a-@\x02\x91\xbd\xf5\xdc8,@8\xa6\x17\'\\\xcf%@p\x1bE\xb9\x15,)@\x9ah\x97\xfb\x13\x96(@\x11\x0e1\xedGB\'@v\x1bYH\xc3\xf4&@\x1b\x97?K\x03\x1c)@\r\x91\x8d\x0fH\xde*@b\xb7\xe1\x95m\xf8+@\xba\xe8\xa7\xe2\x1a\x9a(@^\x0f\xb9gj\xe6*@@l\x17\x1b\xc8\xfb&@\xcd\xe0R\r\x1ch%@\x1c\xab\xb5\xces\xd9(@\x87Q@\xe3\x88.\'@\xcb\xf7aC\xfde(@\x86\xa67\xea\x99<,@$\xdaX\x92n9-@\xbb/\x86\x9c k%@\xb7\x1d7\xbf\x8eo\'@\xd7\xf8UJ\xaf\xc0(@\x95`\xa9{\xa3\x97\'@f\x97\xf1\x7f5W\'@\x8c\x93\xcf\x88cc(@\xfa\xcf\xbd\x7fw\xe9-@}\xb3\x14\xc2\xf8e-@\x08\x04g\xbdd\xa6-@\x85\x1f}\xa4r.)@`\x04\xc5\xa0\x05\x07*@\xff7\x9e\xf2\xc2%0@\x91d\x94\xaa#\x970@t\xa0\xb8v-\x14,@\xcdj\x96\xa7.\x98\'@\xee\xad\xdd\x0e\xb2\xa5\'@g\xd8\xaf\xee5\xd2%@K$ZX;s\'@^\xaeu\x9b\xcd\xdd&@\xc0+\xf2\xb9\x07\xc3&@\x13R\xdaR\xaf\xa51@\x83^b\xb6\xeb\x81)@\xeb \xb6\xb3U#&@R\xcd\xf7R\x86\xf5\'@\xcc!\xa4\xfdl9.@\x0e$k\xb3\x133+@A\x83\x14\xcb\xd0/)@<8W\xb9\x1e\xd4)@K\x80b\xca<Q1@\xa2\xa5\xb3}j\xdd)@7\xdd\xcb\xf9\x98\xac0@\x99\xcc/\xcb\x88\n.@\x95\x8ek\x91=1\'@\xa4\xd5x\xf0\x00q-@huRhb\xd0*@\x80p\x1e\x89\xed\xd6)@\x82(\x9a0\xfd\x0c)@\xe8\xe5\xf9\xc2\x08\x9f\'@\xba)\x11\xb0\x10\xe7(@ \xb6}\xe0J\x01,@.\xd1\xef\xa2\xc7>,@wF\xb6\xb4\x06D*@\xd1\x84\x0bZ$b\'@\xfa\xdecr\xd6\x83(@\xfbwc\x96\x9ci(@.PS\xc3\xca\x83-@\x00\x04\xac\x8e\xe5\',@yj\xc01~v\'@2\xb5\x90\xe0\xcc\xb9%@~\xe0E\xefJ\xb8-@y\xe1\xdb\x95\x9e\xf7)@\xc9X\xbbwf\x87)@$\xec\xf72%8\'@\xc1\xe1\xaa\x8am\xba,@\xcaN\x8ar\xbd\x04)@\xe1j1.\xa1\xac%@\x91\xd9\xd2\x00U\')@\xef\xa6\xa2\xebB\xb8*@\x88\xd5\x91\x12\xae\xe0(@6\xa6\xe4\x13M,+@A(!1\x00\xc1%@-AP|8\xf6*@w\xb0<(\xaf\x7f(@~ \x0ebBY(@NK\xe6o\xab\x1f-@\x16\x1f,\xbe\x89\x16.@SK<\x9fI\x93)@i\xef\xbc\x061\xfb&@R\xc1\xc1\xff\xac\xe7+@\xe8T\x9c\xb0\x0ep(@G#\xa5\ne\x96(@1v0\xe1T6-@s\xa9%nm\xac&@\x18\xbb\tjQ\x957@fk\xa2\x99\xf1\xd60@\xfe\x7f\xcf\xe3\x17\x90.@Gw\x13Q\xe0)+@\xe3\xe1\xc9k(E2@\xf5>\xc0\xe7z\x98&@\x00\xc9\xa0}-\xc2(@\xfe\xed8\x98wA/@\xc7\xa2\xecXW\xf1)@!\x9cU\xfa\x91\xe40@\xee<\xe5N\xe3\xc8&@e\x85\xf7\x02\x7fa-@Ch\x9cl\xf1o)@\xaf\x7f\xfd\xfa-\xd5(@K\x97\x9e\x1c\xc7\xc9\'@K\xe3\xdbN\r\x80%@:\xcb\xc93\xfb\x041@,\x89w\x15\xbb\xe5)@\x85\xaa\xe6\xca\xa3=\'@\x91<\xa1{_y.@\xfa\xdaf\x07\xb9\xb0(@\x94\xe7K\x033g(@\t?\xc8\n\xae\x9b\'@\x05\xdd\x13\x112\x9f-@\xcc\xff\xc3\x12Hd7@\xb0\xa4\xb4\xa1\x1c\n)@\xa8\xf4ge\xcd\xd1)@\xc3\xd48\xe0\xe2\xe6-@\xfa\x18|\xb9\x85\xd7)@\xef\x15$\x95\x0fg-@\x87\x9b\x02{\xb4\xdd/@\x87\xdd-.\x94y(@~\x89HTt\x92(@B\xab\xe3\xbb\xfb\xea,@`V\x03D\xae\x13(@]\xd3\xdf\xe3\x12v-@\xfc\xfdK\x97{[&@\xd3G\x9cgJ|.@G\x04H\xa4\x91`-@"d"\x1e\xf6\x0f&@\x14f1\xaf\x8d\xe4(@\x05k#\xd5>\xb00@\xe5\xf8\xb0I\x17.(@a[BGH\xf7.@\xbf\xcdx\n\xe3i\'@O\xbbI,\xae\xb0%@\xdd#E\xad\xa3\xfa0@S>a\xed\x89\x7f(@Pzd\n\xd5\xd9\'@\x1evg\xbf\n\xec0@\xc9\xb3\x16(\xc8p-@{\x95Y\xfa]\x12\'@\xd6\x86\x98+\x9b\xb5/@\xf6[\x99m\xf7\x1b-@U\xee\xb7\xae\xb4\x160@\xfc=\x1bf\xb9\'\'@\xd0\xb9\xa6\x8e|\x001@\x8d\x84t\xbc\x85\xaa0@\r\\\x06\xc8\xd7M-@\xd8\x00\x04\x8f:\x8d,@\x16\x80\x80\xdfs\xbf-@\r\xd2\xfa\x90v\x1e\'@K\x00V\x82\r\xa5%@\xdf\x81l\xf1\xd9-)@9\x1f\xf3\xae\xbdk)@\xa4\x1d\xa3\xde\xc4\xac\'@\xd8\xb9\x19|\xfd\xb2-@\xbc\xa5Z\x1d[\xef(@\xaa\xc0\xa6\xf0\x07\\.@q\xd6\x8cB\x02_-@R\x9d\x8e&\x87#%@qysae\x90/@m\x8eK\xdd\xa8t(@\xa2\x8aI\x8c/\xaa-@\x85B\xe0JT\x061@\x00\xb3\x7f7@\xc6,@\x0c\x0c\xba\x9e\x92G*@\xa3$\x88^\x9c\xdf(@\xe6\xde]\x93,p-@a\x1e:\x1d\x93\xdd&@\xdd\x1c \xdf\xfb\x8a(@f\xf1\x87U6U/@\xc3\x12Y\xb7N\x98\'@i\x11\xaf\xad\xbc`+@\x15l\xd3-5\x9f-@Z\x0f\xc6j\xd2\x9e1@\xf4\xd70\x89\n\xde/@R\x19@\x97V\x08%@Y:;\xc2$\xc6(@f\x16\xac\xd1\xa6\xaa+@^\xd0l\xf1\xd0\t/@\xfb\xab\x0f\xca\xf0)-@\xfaWzK\x94\xad-@L\x97\x8e,\xbf\xfc\'@vp\xa7\x01H\x001@\x1e1?\x8d\x94\xe6%@\x98\xd0y%\xd9u0@\xe2\xcb\xdf\r\xbfq(@b\x7f\xe5\xd7\xa0\xc4&@\xaa\xe5m\x06\x9e\x90(@c\x83\x0fP\xbd\x836@D\xb8=J\xc0\xee,@\xf9}\xd8\xd5E\x804@m\xea\r\xbf\x91\x12*@#\xd5\xbd\xe7\x9b\xb2+@\xeb=-\xb6\x0c$-@Yr\xb5%i\x95.@\xcb\x80g\xcf^\xa11@\x95\x07a0LX-@TCX\xe0\xfa\xb0-@\xde\xbd\xd6.\xd1\xc4\'@\xa6`\x17r@\x9a(@\xf6\x8b\xbcyCw+@\xab\x13\t\xab\x8eK.@\x1f\x87\x1a\xf6-j(@\xd4F\x02b>\x99%@\xaf\xedX\xa1\r&/@\xa1\xcd\n\xc5\x923,@\xee\xe5\x0c8\xa7\x081@yz\xe4\xc8\x81\x90(@\xc2[\xab\xb6\x19\x08\'@{\xf3Z\x05:\x1d\'@`j\t=T\xb5(@=\xc5\xdf\x9eE\x99,@\xa8m(U\xc0\xe2\'@A\x81b\x08AN1@\xec\xb1\xcbv>\xc6)@\x17\xdd\x11\xefx\x06(@B7\x86\xd8\xff~%@\xe1\x97\x13\x07?\xff%@\xb2\xefA\xb3\xdf\xa65@\xcb\x9dZ\x91\xcb\xd7-@J\xe8^$\x8cT)@\xb8\xc0\x97c\n\x0b(@&c^C\xc9\xe6+@\xf6\x0bv\x14;\xf7%@~(\xb4K\xb6\x97\'@\x06\xbc\xce\xa0\x17\xb90@w\x9a\xe5\xca03(@Wu\xa1\xcf\xcf\xb50@Bco\xfcZ0-@\xeb8\xbee\xa9|(@/\xbf\x81\xf3\x94\xee)@\x96F\ru,P-@}\xcd0\x0f\xb5\xe2/@\xc9B?\x7f0\xee-@\xa5\xdd\xfan\xc8\xd8+@\xf5\xa3\xcf\x973\x0f0@h\x01\x8f\xb2\x99M,@]9\x80\xdf\x0c\xee0@\x9a\x00\xf9o\xbb;+@Y\x17)\xe4\xd3\xc7+@\x849\xac\x9b@\x03&@\xe8\x0fy\xb8\xfbV-@8xn\x89z\x07\'@\xc5\xf5o\x9a\xf2)(@;\xf9\'\xca\xcbR,@+Df\xff09+@\x89C\x88\x11\xd5\xd5/@r\xe4\x1e\xe0U\xac0@\x105o7\x11\xb2-@H\xdd2w\xd9\xfe-@!\x1b\x81\xb3\xbf\x85+@\xc6n1\x08\xfa\xd5*@k;\xbfV\x12\xb5-@\xf1\x08\xf2\x13%1-@\x05\x9fVh%_/@7\xcf\x9c[{I.@\xd9q\x97\xe8?k-@\\w\xe0H\xc4B0@:\xf0\xf2j\x96\xa4&@P\x02I\xee\x89P)@\xf6\x91\xee\xe3\xbe\x99-@\xd5\xc5\xa6\x10\x99\'.@\x01\xa7u{M\xa7,@?\x13b/\x18\xe7*@i\xce\x11\xebK\xc9+@\xe0\x1c\x11Fq\xf5%@\xce\xc6[]\xde\x95%@C\x0f\xa7\x92?\xd4/@\xef\xf6\xba.\xda\xd7*@\xd3\x85\xfa\xdepK-@\xff\xdfj\xe1_)(@g;J\xdao\xe6*@\x0f\xb9AEF40@4\x89\xd7\xa0+\x9e-@\xf8\xe4=?\xd4C0@#\xfa\x96\xbbk.&@7\xe6x\xf9+\xfe(@\x83\xb9\xed9\x93O/@4\xafbB\xbd\x991@\xac~M\x9b\xdf\xac.@\xc7m\x93\x8a\x0b\xbd,@]>\xb6\x9c\x92\xd9*@\xfb\xab\xe7F\x05Q-@E\xa2\xec\x91\xa5\x8a*@\x8c\xb9\x13\x1a\xfc\xb8-@\xf00\xd1\x1bF=(@o\xf9|\x08c\xb1)@\x922I\x8b\xa7+-@\xec\x1f\xef\xd7\x9c\xe90@\xdf1l\xba\x9a|*@\xd5k\x11\xf3\xceb&@B\x90|\xc3\xc3\xbd&@\xeb\xef*/\xbf\xe5-@\xa1\xf6\x9a\xf3\xedz,@\xa3\xf6:H\x90=)@\xf5\xfa\x98L\xdf\x920@\xc7\xdd&\xeb=\xd42@\x9dV\xf7\xb9"\xd3\'@\xfe\xc5O\x16\xe4 )@\x7f\x94\x1df\xdb\xdb(@\x9d5o\x11Nl(@\x08\xc6C[M\x98-@\xaf\xb7\xbb\xf8nJ0@\x1b\xd12\xb8$\xcf-@\x0f\xb74\xe5A\x9f\'@\x10\xc7\x90q\x7fQ.@\x02\xdd\xfcG\x1b\x1c/@\xa8\xc6p\xb5b\x8a*@S\x00\x15B\xe4\x99(@\xcbR\x14\xdd\x15\x1f-@.\x13\x1e\xf39\x03&@\x03\xbc\xfe\xe0hD0@A\xf7u$\x1a\xc9-@p\xc6\x8a\xfe\xbf!.@\x10\x10\xee\xc2\x80D*@%\x0eQ\xcc\x06\x04-@\xa0wZ\x00E\x8e1@\xf8}\x90\n\x94\xb4&@\xc9s\xce\xdfK/&@4\x8c[\x97\xfa\xc9\'@\xf1w\xf3\xddr\xf3&@\x88\x86\xe0\xa0\xd0\xef3@\xba\xa1\x0e\xe9\xec\x18+@\xfd\x15Jn\xfc")@\xa5M\xe3\x84*q%@\xee:\x13\xe3\xb9\x97-@#|*\xa7\x07\xec1@h\xe69Z8\x01)@\'\xe9\xe5`v\xf2%@}\xa1\xce\n\xb2\x1f0@\xa4\x99\x1bm\xea\xa90@\x82j^\xfc\xa9_%@\xb8Xw"y\xe81@ia\xf6\xc2Q\xcb)@\xdb\xd2\xe6\xaa^/0@+\xdc~\xcc\x14k)@\x97\xcc\x11\x02\xfa\x05.@|J)o/\x8a%@.eF\xd2\x89R&@Sd\t\xb4vx(@\x18Z\xd7\xe3\xab\xea0@\xde\xc2\x00,\x8e\xb2\'@g\x1a\xb8\xce\xbb:)@\xeby\xdc\xab\x0cc)@Z\x13y\x0c6s-@b\xe3\x06\x17?\xb7%@\x90\xe6\xd2(GO-@u\xe9\xbe\xa2\xd0\x91(@\r"\x05\xd9k\xe1)@6"\xa0u\\\xd52@w\x8b\xc6\xd9\xe7\xaf\'@8\xfc\x96\xcd~n-@\xfcg\xfaJ\x7fo)@|\x8e\xca\xcb\x8b\xdf+@\xba\xba\xe3\xb1L~0@Lc\xc6$J\xef,@\xc8\x0e\x8b3q\xc80@\x1c\x19\x18\xfa\xb1*(@\x00\x90\xe2V\xfd\xfe+@!\xa7\x0e\xe8{.\'@;g\x08\x8e\xc7\x17-@2b\xb7\xdb\xe8\x03.@\xcb\xce\x053RG%@\x97\xba\x03\xc9L\x90*@\x00\x16_\x85\xd0\x06(@\xca$x(I\\)@\xcc\xea\x838\x17\xc3\'@\x94\xaf\x08\xe7\x88X)@\xcd_\x81\xec\x8a\xc60@\x15\x8a\xa4V\x0c\x020@\n\xb2\xaa\xa5|\xce%@c\xc1/\xff\xcd~-@a\xf3\x8e\r\xd8\xd2-@)\x8e+\xff:\xdd0@\xa0\xe0\x8c\x04\xc3\xd9,@ \xbax\x10#\xe32@\x8c9\x19"<\xdd1@\xa7\xfdl\x96\xcb\x11)@AW\x99\xb0f\x7f-@z;\xa8?Z\xa0(@\x90\xbf\x01\x81>V-@\x08A#\xe2g\xdc\'@\x96\xa5\xb1\xfc,\x18)@\xc2xk\x10\xd4\x9a+@\xe9?N\xee\xc9.+@\x00\xa3\xc1\xa6\xd2\xea-@q\xdf\x8b\xe8LB-@\x1e\xf3\x16d\x13\xd2\'@)S\x02\x04\xc4\x0f7@.\x93\x19\xb0+K&@s"CTq\x02)@\xbfa\x90q/\xc2-@\xbd\x0e\xb9\xc8C\xfe%@y\x12X\xea>\xf2)@0\x11\x8f\x04e\x1b&@\xccIK}2\x84-@WA:\xe8\xcb\x80(@\xad\xf3\xfb\x8e\xbc\xe10@\xaf#\x84K\x06\xb00@\xf8\xcc\xfa\x1e\x88\x1e.@\xecFer\x11\x92)@\xe0|\xd1p\x07\x93\'@\x9e\x00\xe0\xb8\xb1\xf00@U\xf6\x0f\x86II,@\x15\x974\xefC\x13+@\xaaY8)P\xfd(@\x14(t\x12|\xc3&@\xd8\xe7\xf1\x16X\xf6%@X\xf2\xd9\xa7\xbe\x030@\xca\xf8?\x17\xe9\xc8%@X\x9a\xa7\xb5\xccx0@\xcc\xb7w\xe89w0@\xa5\x9e\xd0&\x82\xd2(@2\xe3\xd2\xe2\xae\xe7\'@e\x1f$\r\xdd_-@\x8e\x83\xdb\x8a\xadr)@\x05\x08#)\xde\xb1(@1\x08\x90\x8c[\xa2-@o\xb1\x1f-\xf7\xd6(@\xef\x9cq\xb2\xd2\xf6,@w\xa1>qeT-@{\x1b\x844J\xa9%@2\x01h\x04[\xea-@I\xe2\x00`\xab\xba%@\x7fL\x8d@\xc0L-@*\xd1\\\xcf\xb2\xe60@\xe1\xbf8;6Z/@\xb3\x9b\xd7GK\xe0-@\xebsM;L\xa2)@\xde\x0c\xc3\x1f\xd0v*@\xe7\xc6YdO|-@\xac\x7f\x98\xd6\x1d\x13.@\xdf\x00\xabg8\x17+@\x9d\xae\xd0,Z\xe2,@X\x90\xe0\xfe\x9a\xf4,@\x0e\x88,\x84\x0e&-@i\xec\xb72\x96\x1d+@%\xd1+J\x9b\xd41@\xe5\xf9\x85l\xbb\xfb(@"\x92\xc5\xfe\'..@E#\xdb\r\xca\x183@\xe4\xa2\x84\x17\t\x010@pXAM&\x0f,@\xb1\xfa\xe0\xc3e\xee0@Q\x89\xafx\n\xe7,@-\x91N\x8d\x1e\x8c,@e\xf4\xe6\x12P\x93\'@\xfb\xf3\'\xb2b\xb8\'@r\xf9\xb7\xbf)\xf5&@W\t\x800K\xf2)@tS=\xe0?@1@7\xa6\xf2\x93\xe8\xbc-@\xaf\x1d\x1f\xdd\xa3/2@7\xfaR\x8d\xff\t,@\xe5\xa24\xa1a\xeb(@<\x9dj\xbe\xf3\xd6(@\nX\xc6\x1a\x10\n,@R\x8f_\xc4\xb2\x91-@\xcf\x05\x88\x1d\x9b\x9b-@\\\xb8\xdc\xe3\xa8\x9b/@>9x\xcey\xb9-@\x18pd8\xb9\xee)@\r\xfbO\xcd\xe4\xdd,@\xdcV\xe3\x90\xce\xff,@g\'R\xb2>\x16+@\x1bp\x00[\xf5q(@/\xa0\xdc_[\xf6\'@X\xe4\x8a\xd5\xf6\xfb(@\x89\xca\x95\xe3\xb8\xdd0@\x9f\x1c\x89\x85\x05\x9f*@8@\xbf\xb7\xc1\x13,@E\x85\xcc!\x00a*@)=#\xee\xd5\xaf\'@\xa7uSG\xbdW/@3\xfd\xd4\xb4\r\x03-@\xc2E\xec\xc5\xc1\xdd-@|~\xb4l\xfd\xf3%@X\xe1\x99\xbd\xc2M/@v\x08\xd9\xdbF\xa9.@\x8dt1\xb4\xd2\xd3,@\x16?\x91\xa6Q\x87-@a\x83`u\xd7\xbd+@rtP\x99M\xb8.@\xa3\x04a\xaf\xd5,,@d\xc4\xd4\xae\xda\xe40@\xcd\xf0N)\x0b\xde)@\xccbr\xbc\x91\xcd\'@\xcd0\x90\xe5G\xad0@l\xb4\x08\xb4\xb8r)@APX\xeb\x84\xaf(@\x1c\xca\xf8\x8dd\xf1%@\x02e[\xa9"\xa9)@\x91\x1fi\xc3\x06\x9f\'@P\xb62\xa8\x9b\xc9%@_6\xbae\xdc\x830@\xbf\xbb\xdfT_\x1f1@k\xa4\r\xec\x04\xec.@]\xaa\xe1\xe5\xc5#)@\x93\x18U\xb2\xc4\x170@Z[f\xc3Y\xa2-@\xc7\xcd\xf7\xfb\xfa5,@>XH\xb0IA2@j\xa5\xd1\x0c\x86F2@\x8fm\xdb.m\x8e-@\x15\x8b7k\x92\xc9*@U\xab\x8e\xe3\x8c\xf5%@\xbc\xd7u\xe83=/@\xc0\xe3\x92\x01P*.@\xc9H\xaf\xad\x94\x03-@\x9b]IV\x8f\x85-@\x04\xc3\x87\x00\x98\xc0*@\xe1C\x9eJC\xaa/@\xec\xd1\xf1j\xc7\x88,@\xb13Y\x17\x0cn*@Ri\xd0\xd7HI)@\xa5\x9b\xc1\t\xdd\xa30@\x97\x1dy,@\xf9.@q\xd57\xc2\xfd\x150@\x05K!Q\xea9,@\x90f\xa9e\xfd\x1f)@3\xfcTx\xc4\xcf&@EM\xad\x19\x08d0@\xef\x19\x84M\x12\xcd/@\xeb\xc9,\x95V\x06)@$\x01\xddN b.@\xa6l\xbd\xdd\xf6\x8f0@\x14\x0e:\xcc\xf8\xf2(@\x89\xaa\x815\x13\x97(@1\xdc\x0b\x02\x13>(@\x0c\x96\xd9s\x144)@\xean\xdb\x91\x0c\xf1,@\xbe\xaf.G\xc10,@\xcd`\xdeu#[%@\xdc\x91\xca\xb9\x10U1@\x13\x95DN\xe9\xf9,@\xf2\xfa\xef\xde\\4,@aA\xd7\xbf\x0cp-@*X7\x9d\x1d5/@\xe3\xa0\x83M\xcf\xfb-@mO\xa5\xaa\x84\xd3,@\x8cj\xd5D_\x9d/@\xa2^\xa6s\x83\x961@\x0c\xaaH\xe0w\xb7%@\x99{!\xb6\x02p-@\x85\xfcW\xec.\xb4/@\x9f-\xe6\xac\x80\xc0+@\xc9y\x06vN\xf1*@\\\xf6\xee\xbb\xa8\xb3%@\xa6\t>Km\xc0/@\xa5\x1c\x838\xb6\xb7)@\xee\xee\xcc\xe8\xd0\xe8(@w\x92\xd3\xbc\x93\xfe&@?\xd2\r\xc0\xd2\xc2+@\xb4\xda\xd1\xfd\x0fY\'@\xb5\x84P\x81\xc7()@\x0b\'\x11|<\x08\'@\xe1\xd2\xe8\xdf\xabT&@<\xcf\xb3\x82\xf7\xb6-@$\xf3\x89\xf0\xae\xbd+@\x8co\xe2\xcf\x1c41@\xf3\n\xd9\x8e-\x031@\x8d\xf7\xe7I\xc9\x03*@Pa$q\xb8~(@\xdf\x1a\x06\xe1\xf0\xe6%@MH\xf9w\x0811@\x88\xbf\x0cJ\xaa\x031@\xa4\x87>\xde\xf15-@\xce+\xe0}\xb3^(@c\xbc\xfcc\x0eH.@\x967\\\xef\x00\x92(@\xaf\xfb2,E\x04)@\xa5\xc9\xd2\xd3l\x18)@AR\\T)[)@*\xa2\x1c\xdc*\xec-@1\xb2\xd2\xb1\xeb\xb0+@f7\x88\x7fMk(@.g\x85\xfaP+)@\xe7\xfa\x9e\xc3\xcb\x08)@\x92\xea\xb1\x08k\xdd/@\xb6(\x03S\xc6\x150@\xee\xbbh;J\x1c+@\x8a\xd1uU\x1d\x7f)@\x93>\x96\xe2\xd8\x921@q\x1a\x86\xd7\xbd\xb5(@\x89\x04p#\xae\x89(@\xf8\x85\x8dl\xe8e)@\t!Dh\x1c@/@\xe9i\xb7\xdfC\xaa(@\xfc\xb05f\xbdK(@\xe6&\x9e\x12\xd7f*@\xa2.z\xa0\xcd\xa10@m\xa7\x1fc\xe9\xc43@B\xa8\xeau\xd5r-@\x1cH\x02\xfe\x0bd(@\x1f>\xbf\n\x9d\xd2&@\xd1*\x7f\xd6J-0@\xd0\x9f\x18\x12\xe8\x98*@\x07\xd8L\xcc\x83\xb1)@\x86[\xb3\x12\x05\xa8(@\xefU\xb3\xe4\x8fQ)@0\xa8\xd7\xba\xdf\x011@\xcff\x9f\x93\x94\x1a&@\x91\xf5\x19X\xa2\x9f-@\xc3Qz\x18\x04Z*@a<\xc8\x0f\xf1\xa5)@\x86\xb6\x9d\x03\x995&@\n\xaa\x99\xbc\xe620@\x07\xabX\xde\xf6\x8e0@\x17;\xe3\x8e\x1d\x1f)@\x90\x9a\xce)\xf3\xf7.@\xca\xc7\xea1\xeaD.@\x91br\xb7\xef\x01)@\xb7\x8a\xed\xc4\x06\x9f1@\xc3&\xf8\xcb\xea\xa2(@\x11UHi\xff\x8f-@k\xad\x06\x9b\x8fQ.@\xb9\x01\xbcxX\xc6(@\xd4\xe1\xcf2\xff\x86\'@\xd8\xf5\xc3c\xb9$&@\xb1}\xca\x0eYP)@\x0f\xe2\xe5\xa4\x86\xca,@\x1c\xa1\xacz\xbe\x98(@\xa8\xe8\xad\xd8\xbe\x9d-@\xa3,3\x0e\xe0\xd3%@\x18\xd6\x8e\r\xa1\x940@\x13\x95\x8b!/\x94*@\x96\xb0\x80\xc8\x95\xff/@\xad\x18\xb1\x83\x06\xb2-@*\xff\x81;\x8dp-@\x9a\xef\xf3\xeb\xc4t\'@h\x1a<K\xda\x1d/@zx\xaa(A\x9e0@S{\x07k\x11\x8a.@Dx<\xfc\xfa\x121@P\xbaiF\xc3\xd2.@\x12C\x85,Rs-@\x9b\xb46\x92U\xc0%@\x0e\xc0QQ\x07&1@\n\xbf\xc54\xe8-/@\xaeG\xd3\xbe\x95\xc1,@B\xa3\x9f\x10\xcb\xf6,@}\xfb\x98\xdem\xe3-@q\x17\x18s)l,@\x1b\xb0\xef\xb4\xf8\xab+@J\xb5\x84\x19BN+@l\x14\x7f\x00\'z*@8\x02\xf8\x92\x0e\xed\'@\xcf\xaa\xbd\xffM\x08&@Mg\xa9?\x1c\xc8*@ \x86O\xf2VH-@\x17\xd9Adq\xfb(@\x14\xff\x9dn1\x12*@\xe4\xa7\xf1\xd39[(@\xb0\xf3`/\x91P&@<Mm\xb1\x90\x82*@&\xb1H\x87\xbej.@\xec\x943\xc5T *@_\xe1\xf8Y\x9e\xe1&@\xc2p>QU\xdc&@\xed\xcc\xc3\xb1/\xc7&@\x90`,T\x9f\xdf(@%\x80#B\x91!-@&\xa2#`/\xa8%@w\x95O\xfc\x9dn*@\x9d\x01\xb5\xad\xf4(&@^\xb9\x9dJ\xf7~(@\x9bW\x01\xab\xd1\xb0&@\xb9\xf0\x96%\xb990@3\xa7T.*\xd0,@\tB\x1f\x01\xc8\x1d*@\xfe\xe9\xf3\xf9\x89\xb9)@\x818|S\xe8\x83,@\x19\xd6\x02\x9f+\x0c1@/\x06\x04I\xad\x0f)@\x8cx\xcd\xee\x03\xf60@\xdd\x14\xdb\x0eS\xb6&@-\xbc\xb5\x19S\xe4/@\xe3\x080\xe07H/@v,\xa21\x9a\x070@.\xa8\xfb2\x99\xee,@}\x87\xde)d\x0e*@\x1fFe\xb4\xaeJ(@\xd7\x8a\xc9$\x08v\'@\xba\'\xf6\x00\xd0\xb5,@c\x00-\x9fG\xcf-@\x88Z*6c\r0@\x87\xd4Gb3L1@]j\x83\x8fai&@\x7f\x8d*\xe1\xdc\xc9-@d\xcb\xa8\xf5\xbf61@\x03\x98\xd0\xc4\xa4\x18&@\t.\xfaXGC+@\xe4.\x1bIz\x1e(@\xb1\xd8\'\xcf\xdd~/@\xc6\xbd\x91\xd8\xc1\x010@\xb9b\x1a?\x9f\x17/@\xf6\xd5,*p\xbd+@\xdc\x88o\xd3\xdb\x94.@\\\xe4\x8b\xc8\xc6\x92-@\xd5\x99\xf6\xc6~\x08(@\xb1?\xcf\xcc\xa3\xe2&@\xe6\x96o\x16\xf9Z)@D\xb2\xea\xceWw,@\xe5\xe1G\x80Lv*@\xf0\x9c\xf3Roe(@\xb2w\x9e\xc2\xd0\xbb-@C\x1b\n0\xbe[&@I\xad\x84Bo\x08,@\x96\x96x\n\x15Z(@\x8c*E\xb2\x9c\xee%@\xfc\xea\xd6Tc\x86&@{\xef\xfd\x02iH(@S\xc4\xa2O\xca\x82%@\xe5\xc6\xe0\x9b\xbdO&@\xe0\xfa\x9cA\x99\x1b(@x\x80>V\xee0-@\xf7\xc8\xcax\xe1E)@\xdc\x0c(\'\xeb\xdc&@4\xbb\xec\xb0JU-@\x19#\x0f@\x15\xc0-@-\xf7\xc7y\x1ez(@<\xab@r\xcf\xe1&@\x01\x8d\xe2\xb8\x9as(@\xb4mv\xc4\xa5\xd6-@\xdd$\x18\xf2\x7ff&@\xcf;\xf4o\xa32(@\tM7\x90\xc3](@\x94\xab_\x8d\t\xfd-@u\x11\x83\x14\xf2\x7f.@8\xb4\x86\xd1\xc1\xa00@yf\xc4i\xab\x1b,@v\xba\xc4v\xba\x8a0@\x839\xf9\xe6\x98[.@\x07\xf5\xa5:\t\x91.@\xc5\xe2l5\x82\xb01@\x84&^\xff6\x96-@\x83\xf4:\x1eRD*@\xb6\xbc\xe0\x9f(>+@"\x11\\eK~(@\x10\xde\xa3^j\t(@-\xef\xd3n\xef\x98\'@C\xc7\xb8\xbf\x02\xec/@\x01tj]\xfd\x920@\x12j\xc0\xc14D\'@\xe76\xd7\xbd\xce<*@l;_\xde\xd6[/@\xa2\xaeK\xa3\x11\xfb6@;\r9goP.@\xed\xb8\xbbJ\x12\xf10@\\\x9f}\xfb\xca\r-@\xb1\xad\xee\x9d\x1e\xe5\'@\xee\xe9\xc5\x0e\xb3\x9b,@\x04\xd3\xe02\xe1\xe40@\xc8Hx#\xdd\x06.@}\x1d\xc0Z2L&@&\x86\x89\xc13\x9d\'@\xcfnd\xd2\xb18\'@\xf9\x97K\xc0\x03\xb4-@\x07\xafa\'\x17$-@#t\x9a\x7f\xe1\xb70@.\x08o3\x9bT0@\x8a\xe4\x8fo\xc8\xe9*@\xb15:_*Y7@#\xf4\x14\xa3\xff\x8a)@m\xedb\x90\xa1\x14.@"\x92\xe4\x85\xa90*@,\xd7\xcc\xe6B\xe9,@\xe1u\xa40h52@-\xf7,\xca\xa77(@p\xcey\x1e\x8f27@\xa9|\xe7m\xa8\xb4(@\x8eY\xc7\xd8\x97P&@I<t\xadPJ,@J\x19\xb4\xd0i\x96)@F\xd8\x81n$\xa6-@\xaa\xcb6\x87\xdbB-@#Ds\xb8@\x18)@2\x89\xda\xe7J\x91,@\x0e\xd4pm\xf3$&@\x00\x8c\xef\xc1y\xc3/@\xce\xad\x8f\x0b\x0eU1@l\x14T\x0c(\xd9*@\xdf42\xc2\xdb\xe5%@\x97\xd3\xdb\x08\x88\xd4*@In\x8e\xe2o\x9d4@\xfe#\xafQ;F\'@2\x13\'\x89\x92\x94.@\x91\x8d\x8a\xac^(&@(\xd1\xe9\x1f\xbc\xff/@&\x8ce\x8b\x1b\xed,@ 2K\x19L\x95(@\xf8\xab\xe1\xe8x\xa1\'@\x0e`i\xa9Ti1@\x02\x7f\xfb\xa8ok&@B\x14\x1b\x10\xb7\xc20@\xbf\xb2\xbb\xc9\x9e\xc41@o\xc0\xdeu\xb8\'0@\xf27\xe6a\x9d.5@@f\x1d\xfbk\xe0/@\x05\x84\x94\xc4k51@\xfa\x92\xac\x871\xe42@\xa9\xfba\xcd\xc7\xc3(@.\x10#I)y2@\xe3\xcf\nu\x8cy&@\xf1C\xb7\xb9\xf72&@c4:\x03\xfa\x191@\xe0\xa0\xe7\xa4\x8aE-@\xbf\x86J\xec\x03\x0b0@\xfa{=\xb6\xf5\xfe,@S\xdd/\xc6\x87(1@\x18\xaa\xdf\x1d\xf5i-@z\xff`F$F)@\x8f\xaf\xe3B\xd1\x1c+@\xc4Si\x98\x8d\xbd)@=\xd1\x8a\xc0Z\x8c%@c\x9b\xe7~\xfa\x0f0@\n\x84$\xbd\\\xee+@\xf90\x00\x91^\x80*@\x89\xab\xe4IRX,@a\xbd\xc2\x10m\xcc0@\xd5J\xc8\xe2Y<+@z\x8b\xa9=\xfb\x15)@~\x15\xb8\xc3\xfc7-@Ans\xb7\xbb#&@e\xf6h\x8b<\xd7*@\xd7\x0bc\x03\xf3)1@\xd0\xbdM\x07:\x8e/@Zm\xd6\xa5"\xef,@\xe3\x19\xbauN\x1c\'@\x88O\xd5\xe1"\x921@O\xac\x10n\xf5\xea0@\x87\xcai\xce\x8c\xb4*@\x0c\xc4\x84\xbd8@/@\xe8\xa1m+\xde\xa60@;\xcd\xdf\x8d\x12\xf70@\x9d\xd3<:\x89\n,@/\xf5\x06\x1b\xe3\x11/@9\xe1\x99>co0@Q\xbc\xfe\xb6`\xb6\'@\xc7\nF\x8b\xd8o.@\xc6N\x8d-S-%@\x18*n8b\xb7&@\xd6\x14\xe3\x94\x1e\xa3+@BQ\xecu}\x0b.@*\xaeg[\x84E*@)\xa45\xa5?\xd4(@M\xc5\x9c\x96\r++@%\xc4\x03LS\x02(@\x06\xf4\x83=\xb3&)@H\xe9\xc9\xdf\xa7\xf8(@\x8eum\x98c\xf21@\x80iK!;7&@{\xa3n)\xac\xce,@\xed\x04t\xe8Hk\'@&\x02\x01<\xc8\x9a)@\xe8\xa9X\x85}_0@\xb7P\'\x1d\x9d\xe00@\t\xf4c\xd2O\xb9-@\xd1\x8f\xb6\x0f\xa2Y,@A\x01\xfe\x16\xc7\xe7&@\xaci\xe2W0t\'@\xc5\t"\xf1\xcap\'@w|\xe3\x03\x0f\x10-@\xcaO\xb3\xf4\xe7\x171@8\xe2H\xc0\x9ad\'@D\xcb\xdb\x97\x96\x10)@\xc1\xee\xe9~\x89\x84)@\xbaA\xf1\x8b\xf1\xb1\'@\x00\xc3\xa1\x94\xc3U/@\x11\xb9\xd8\xc3\xea8&@/\xba@\x90\xc3\x1a+@\xba\xab\xa2(h+.@\xa3r\x9a \x86?-@\x88~\xc4\xa4\xd2\x9a-@-\xfa\x84 ~e\'@\t\xdd"\xbd`@2@Z-8_ Z\'@\xe3"\x929\xdf\x7f&@\xde\xb8\xe8\x86\x16\x0c\'@\xe7\'\x8e\xdfu\x9d-@\xa4n\x11\xe7#&\'@p~O\xce\xc2\xa9-@\x17\xc7\x7fX\xaa\x01)@\xcbE<\xa8W\x99\'@\x92\xf2Q\x8d&h(@!}\x15\xac\xab\xb1-@a\x03\xc6:_c(@\xc1\xc6\x13QC\x0f)@yT\xa4\x9b\x08:,@\xfeh\xcc\xf8\x92\x8f,@\x1aT\xb8k\x82\xa6\'@\t\xc3O\xc6\xf0\xc8)@\xe7Rm\xeb\x0b\x81\'@\xa5J\xa8\xda\xcd\x18.@\xe1\x08\xaa\x05?\xd9,@n\xaf\xd3\x82\xe2\xa8+@`"S\x9a\xfe\xe5(@\xb4\x8f[:\xaf\xef/@v\x18!\xf2-Z\'@\xc7\x05\x9f\x95\nd\'@\xe71}*\xc4\x1e,@\x0e\x8a\x0b\xfb\xe5\xd2)@)\xc8>\x8e2\xb3,@\\\xc6;\xe6Tg\'@\xda\xb8d\xd1\xe5A\'@\x7f\x8a\xd1\x83i_.@\x8al86\xce\xe5(@xp\xafT\xd9\xd6-@XH\xac=\xcc\xb4\'@\xf76\x82%\xd2F\'@\xfc\xb1\xc2n6\xe6/@y\xdd\xf1\xec\x99u.@F\x06\x00\x17U\xef-@a~\xd3\xfde\xfb(@\xfd<\x9e\xc8J#-@\xe5\x11":y\xb8-@\xd6\xb9\xa5\xb3\x04\x83\'@4\xc0\xff%\xca\x1f\'@\r\xd12\xd1R\x17,@3@t@\x04\x9b\'@\xdb\xf3\xd6\x96\x10\x1b-@\xbf\x97\x9c[,\x1d.@\xfc\xb9\x82\xa2\xef\xf3-@\xacNm\xaby\x8f.@\x92t\xb9f\xb7g(@\x11\xc6\xb5\xbfJ\xe9-@\\7\xf65\xc2m.@\xa0\xdc\xf4\xf1\x1d\x03-@J\xf6\xa7R\xc0\t0@\xe2\x00r\xa8\xf4\xda-@\x10jL\xbd\xf0\x91(@J\x00X\x8b<\x99.@\x17O\x01\xcc\xb0].@r\xb5\x9e\xf7\xad\xf0+@\x89\x1d\x858\x8d\xe0(@\x8c\xa2Qb\xc6\xa10@\x93\'\x81JI+-@\x06\xd9\xfb\x8f]w.@\xcb.&\x96\x15\x8a(@\xae\xf7f\xaa\x07\x9e,@\xcf\x8a\xa5\x9e\x97\x9f-@j\xb7\x04?\xc8j.@\xa4\n(\xca\xd4t0@C\xfc\n\xe1Y\xc0\'@\x88\xe6\xb2h\xd5\xa9-@s)\xec\x80\x13\xca,@"7p\x86\x85\x92(@o^\xab\xa5\xfc\xf9(@\x88\xbc\x03\xeb]v0@\xa0\xfc\xf7\xfd\x9e\xf5+@^`\xde\xdd4\xaf-@\xab,EU#\xda\'@Og\x13<\xad\xbb\'@~\x01})#i*@\x19\xe6$\xffD$-@\xf9\xfa\x1c[\xad\xa21@\xed\xbb3\xfc\xe1\x890@1\xb7\x8e\x89G*-@\xe5\x16v`\xca\xcb\'@\xaf\x07n\x8a2\xb0-@\xa3\x95\xc8\x12{\x14-@\xd8\xf1qnd\x950@\x07>@\xb2:>\'@|!\x8ef\xd5*\'@\xcc\xe4.\x12\xfbx.@4y\xc1\xf2\x1c9.@\x96/\xbaZ\xd0\xd4/@$\xd3 \xf7\x85{,@\xb90\xcc\xba\xbf\xd8\'@\xfco\xbdg\x1a\xbf\'@\x999\xe6e\xad\xea/@\xd9=U\xe6\xf0\x96.@\xba\x90\x8cR=#-@4\xad\xa6\x91\x80\x97&@X\xb1:\xa5\x97\xc5,@\xfa\xf8\xd2\t\xf5\xa3\'@\x8d\xe4)\x1b@1-@2\xcf\x85z\xe9\x12\'@\xa0\xe8\xac\xcf\xb11\'@~ !BV\xaf\'@\xec3.\x9b\xeaA0@\xba\xab\xd4\x80\x90|&@\x95\x87.vA\xa2-@\xf3\x9f\x04\xaa\xaa\x0c,@b\x0b7~\x83\x8e&@4\xb3<Vt\xdb,@\xd6a\xb5\xef\xc4!)@\xd8\xbfY/#\xf9\'@0\xact\x08^L.@k\xf8\xbfd\xf8-.@S\x8b{\xafJ\xba-@\xa4\xe5:\xd3R\xe8-@\xf3\xc7\xa3\xc3\x81/-@\x19\xd0@m&\xf8&@\xa4\xd6\xdf\xfe\xb2\x18,@\xbb\x85\xd2\x15\xec\x04-@\t\xbbc\xe6\x9d\x8a-@pyA\x92^\xab0@\xb1\xb0\x07\xf2\xe4](@\xb4\xed\x0b\x08\xbbB\'@\xca\x9a\xab?\x18\x0f,@\xb8S`\x97\xdbe-@\x81\x8b\x9b\xca\x01\x07.@\x04\x97+\xef\x14\xcb+@\xf5\x9f\xa7D\xc3j(@t\xfb\tt=\x13-@\xe8\x80O\x10\xd1\xfd,@\x93\x7fD\xcb\xe0s-@\xe1\x074\x14\xd6B-@R\xf3\x92\xe5\\n-@\\_{T\xaa\xa6-@\xf2ygJ\xb2\xef,@\xb10\x0c^\x9b\xf3,@)T\xe8\xc0\t\x19-@\x02\xf8y`e\x81&@\x9d\x10\x85Z\x19d.@\x07j\x9b,\xf2\xb0.@\xe5G\xbbI\xac\x80.@3\r\xbdL\xd6\x8d-@yo\x1f\x11u\xf9,@\xd881#\xe8\xc7/@\x89k\x9a\xbd\xda\x0e(@\xff\xd7\xefi\x1e\xdf,@\x86\xe2ZY\xa2I.@\xc2\xa7%(\x102(@\x98\\\xabl:\xed,@yxi\x1eAu-@\x04E\xe9\xa9\xaf\xfd\'@1\x9c\x11r\xa2V-@Te\xc9\xbb\x85\xb00@u\xe1\x06\x90\x9fw-@\x8d\x8f\xfcL\x1c\x01-@\xf4\x86\x0c\x15\xb6\x84&@2\xde\x0b_Y\x83-@\xf3;\x95\xc1\xae\xff\'@\x00\xdb\xf0\x90E\x7f-@\xba\xc5\x9e\xf6\x95\x87%@\xc6\xbf\xbb\xdb\xd9\xff,@\xfb\xf5nWT\x8f-@=t5/\xc4&)@\xcbAw\xda\xd7\xa9%@\x9a\xb6\xefO\xb0\x84-@\x97\xeaH\xa5Fq(@\xbb\xdc=\xe5\xb2p-@R$\xf1(\xffu,@\xdf\xf5u\xa9[\x18(@\xc4\xa9{\xbb\xa4\xfd,@\x92\x94&\x02\xf7c-@\xae\x92\xcca\xd7y%@\x13g&\x8c\x88\x9a\'@\x1ev\xb2e\x82=*@W\xb5\xdf6pT\'@\x17ySq\xb3Y%@\xde\xf3\xa3\xab"v\'@7\x9b\xe2\xe3\xf2\xc0/@\x16RmFT\x96(@\xb2\xe0E\x9a\x10[0@Z$\x8f\xbdy\x8e(@\xc6\x91\xed\x1c\xe4\x0c-@\x1b\xebB\x15^N0@\x12\xe84\xd61d%@Z\x00\tP\'\xeb,@\xd2\x9c#\xdb\x9eF\'@\x0e\xbb\x8a\xe1\xaa\xaf-@\x95c\xb8\xcf\xcf\x1c*@P\xb2\'\xecW\x1a-@\xc0D=*\x96\x84,@\xdfn\xa8\xf5\x85\xd10@\x98\x8c\xac<\xa4\x94)@\xf2\xeb\xba\x8f\xf1e-@\xd8\xc2o\x0e\xf2\x9c,@\x80V\x07\x89\xe7\x81)@\xb6\xf2\xfe\xde\xe7\xc3&@\xabGHk\xf2t-@\x18k<KU\x93-@\xfe\xbf-\xe2=\xf5\'@\x14\x10\xbbO\x8a\x85-@\x1d\x8206\x06\xe0)@\xd1C\xc8\x16=\xd8)@g\xb1\x8d\x0f\xf9\xd0%@v\xe8TC\x9b\xf7)@RsQ*\xdc\x86)@\xa9\xa6\xd7\xcc\x0c\xa4%@\xd0\xb8\xcc\x19\x8e\xc7.@\x0bu\x02\xb3\x11\x7f)@>\t\n\xea\x0f\xe0%@d\x9fL\x8b\x17\xa9%@\x89\xa1\xf1\x0c\xe5\xdc0@\xba\xdd\x14|\x01\xc8%@\xac\x1d\xdb\xb9\xb5F-@J\xda\xa3Z\xfd\x91)@];76w\xd70@~S\xe5\xc8L\xba&@\xf9g\x1dU/\xa5%@\xbfF\xbd#\xe3\xc8&@\x9a\xde#D@>-@X\xc8:|\x04\xf20@Sg\xb7A\x1fW-@\x8c<\xab\x90\xb2\xc7%@\xe4\xca\xfd\x94\xe4\xbe0@\x17K\xae\xca\xc2\x9d\'@`\xfc\xcf\x82\xb9z\'@+]\xcc\xd6@\xd7)@\xb7\xa2\x19k@\xbc-@\xffY\xb4\xc8\x90g-@`\xf1n\xd7\x0cy%@\xee\xf4\x13p\x1du-@E=\x1f\x9b&D)@\xbc\xd1\x11\x07\xd9\x8d)@"e[\x00l~\'@~%\xdc\x98\xf4/-@\xd9m\x9e\xce\x85\xb00@\xf1\x0f\xbc\x1f\xfcz.@\xbc\x10\xcf\x81\xdc\n-@\x9f\x18\xbfoOK(@0\x8b\x18\x05\x08\xe2,@\xa4\x03a\x88ah\'@ST\x9a\xa7\xa5\xc8&@\xea\r(\xd5w\x01&@j#CH6\xd6-@\x90w\xb7b|\xaa0@$9\xb5.\xcaq-@\x8bO\xe4\xc0\xf6\x13\'@4U\x85_\xd4\x001@E\x8a\xa9\xd9\xf2\xcb.@\xd1XC\xff\xef\xfd.@\x83T\xe3w\xc8\x051@\x15\xb8J\xd9\xd0G*@ X\xb6\xf5\x8f\xbf-@d\x1f\x04\xb5}\xf7&@\xd8\x9a\'9\x81\x1c+@=\xf1\xd2c\x08m-@\xda\x8d\xeeZ\x1a\x80,@\x9aS4\xab\xae\x91%@\xa3\xcb\xa0C\x93W-@8\x1d\xb9w\xa8\x14*@\x8b\x9d!\x90\xc0\x19\'@\xcd\xfd_\xaes\xf10@?\xf8s\x14mj(@\xc3,\xcd\xe7\xf0\x98%@\x9d\x07\x822\x8a1-@!_\xfbOd"-@@\xd2\x93\xd0Y\x11+@\xae\xafK\x8f6\xdb+@;\x0e\xc0\xeep4-@\xfc}mnV\x93/@da\'\xda4\x07(@xYRb\xa3\xb0.@\xa0*J\xd2j\x1a-@#\xb2{&+\xca)@~L\xfd\xa9k\xef*@\xe1\xbb\xd6t\\/*@#\x08\xe4\x15\x1c\xdb\'@Yy\xf6\xb1U*/@B%k \xfcP-@\x8d5\xceA\xb2\x0c\'@\x1c\x08}\xf5\x03\x03&@o\xdf\xc4H\xc8\xa5/@\xe8\x96o}%\xf3.@\xc0P\x9b\x82h\xbc)@\xae\x1f+\xaf\x16\xfb0@\xbbn\x16\x10\xb7\x03\'@\x00b\x83y\x92P+@\x8b\x9cV"_\xe2&@\rB\x87\x12\xbc\xe9.@%\x9d\xa8_\xe1<-@\x14\x00{X\xcb\xe5%@\xb2\xeb\x10\xf1\x88\t1@-\xbe\x81\xde\\\xf4&@\x82B\x1dV\x8b\x120@\xf8\xa5\xbdp\xa4\x17+@\x84\xa9\x8a\xa3&\xdb&@\xf0MEj\t\xfb0@\xcf\xe7\xddSh\xef,@\xed\xb3\xd9p\xb7\x97%@\xbcs\x85\xa4\x06\xf0&@\xa0\x82j*H{.@\xe7\xe2\xf2\x82;\xb7,@`|uOT^*@\xa4\xad\xea \xb7\x130@Ghr\x1b\xe8\x15)@\xdf\x89H"0\x05+@\xa3\xb1\xbf\xc5\xc8\x020@\x91bp\xf3Z\xfc%@\xeeN\\\xc8\x89\xe40@\xa5D\x89=Th\'@\x1c>\x0e\x1a\xcb\xcf%@\x87V\x96f\xaf\xf1%@\xf6\x97[\x878\x9b0@\xac>\xee+\x95\xda\'@ \x12g\xce\xb6\x16&@\xb8\xf8E,\xca.+@\xd33\xd1i;\xf2)@\x17?\xac_\xb6\xb0(@\xb1\x84*\x05\x99\xe20@\xd2\x19-\xb65t)@x/\xa1\xde\\ (@\x0f\xe6Sx\x9f\n&@#\xf0shi\xf7%@\xce&\xfe\x04\xd3\xf00@r\x80\x8f\r\xe8\x9a*@\xf4-\rO\xc7d7@\xb7\xfb\x10\xb2\x19\xc9%@\xd8\xddt\x88\r\xbe%@@\xf4\xb9\x99\xd6B/@\xfc\x04A\x8au\x90,@O\x9cfl\xdb\xed)@a}Kc\xc7\xe6,@\xc7\xab\\\x8d\x8e\xaf\'@\x84\r\x12@p\x84)@\x123\x81\xf2\x83\xef)@4{O\x01\xad\xf4&@\x86\xcd\xe2\x93\xd060@\xbb-cH\\\x99,@\x85\xc4^y\x038+@C\x90\xfd?\x07\xf1%@@u\x10\xf1\xc2\xbc.@\xa5\xa8\xcd}\x03G-@/\x11\x05{\x1b\xe0)@K\xb9\xfc{\xa5 1@\xb47=\x17\x96\xed.@\x90\x0b\xc4\xea\xd0\xa6)@\x0f\x1b\x9fV\x81\xfa.@\x89\xc7?\xa2=*.@\xcc&>\x90\xa0"-@jRO\xd3\x1f\xdd%@\xcb\x98x,\x11\'-@>\xc4/.\xa0\x92&@\x0bf\x00\xd7\xc5\xe50@\xe4 \xadfa\x8e,@)q&FM\xa6&@\x15\xa7\xe7d]\x97,@\xcc`\xad\xb3\x10L)@\xd3y\xb3+%\x93(@\x1d<j:\'\x04.@\xa45\xce\xec\xea\x00*@a\x8f\xd4Y\x93\x05*@T\x85"9`}(@\xc4=1\xd3l1&@\x8eL\xfb,\x1e\xa1)@\x8bcx\x81\xb8\xc6%@\xd3\xdf\xfd\x93\x8b\x041@\xf0T\xec\x07n\xed-@\x829\xea\xdb\x83\x967@g\xaa\xee%E\xb5)@\x9d\xe6\xbf\x08\xa0\x1e&@I\xe6\x1a\xeb\x13\x8e/@1\xc4\xa2\xcc\xc3\xb6*@\xdb\xd1\xd3\x87\x9e\x081@`K\x18\x17\x9fX.@\xfc\xc8\x12\xa4_h*@\xde\x01\xc2v\x08\x021@j\x1e>l[=&@:\xae\x16P\x18M-@@\rq\xdc\xb9\xb0)@O\x10\x06\xfb0\xc0-@Y.;*\x11\\*@\x97\x01I\xc7TV+@\xe9\xdaGN\x88\x8e-@\xd4\xa7\x8b\xdbW\xf9.@,6\xe4\xc0\x05\xee%@\xc9\xff\xb2.<u-@\\\x85\xc1\xe3{$&@"\x00=\x81\xdf\xc4%@:\xef\x8a4\xd5\xb0-@5/l\x7f5\x8a)@Mv+\xbd\x15u\'@^\xaf\xe4h\x8a\xd2/@(\xba\xe8 \xff\x1d-@\x81m\xb59\xdfO&@\xd7\xbb\xabIay*@\xc9G\xc1N\xa0\x0b&@\xd6[\xbc\xdb&p*@\x1b\x99\t4\xc3\xe0&@1\xa9\x8c\xc0b\xc7&@\xc7b\xe6\xbc\xbd+&@r\xdfs\r\xfc\xd9-@Y\xa7\x9bb\x8f\xe1,@\x9fjJ\xe6\xea\xbe)@\t\xe5o\xaa\xc8\xb8)@G\xbd\x7f\xfb$\xe0.@\x9f?\xe2\xb1\x11\x93(@q`r\x8f\x1b\xf1&@\xd3\xb5G\x18C\x0b-@\xdb\xec\x90K[Y,@\xcc.\x83\x9d\x9aY1@.\x05\x11\x00\xb9\xb2)@\xea0\x8f\xdc\x97L+@\xa7`z\xf0^y*@\x84\xf5\xb0\xfe$\x0c*@\xd7\xcb\x12\x1c\xc6\x87&@\xe7\xf8`~\xe0\xa2,@y\x8d\x01\x0437+@\xa2\x179s\xb1d)@M\x81\xc2\xb3\xbe\xc0-@Jy2\x00j\xbf,@\xbcC\xb3\x92\x0c6-@\x1f\x18\xdd\x10\xc4>-@\xd3\xc6\xba\xaaI\xdf&@\x94q\xc4\x07\x17+(@7\xfa[@\xf9\x02&@}\xebP@\x93v,@\x1c\x89\xc9\xdb\xf1\x860@Jq}\xbb\xf1\xa20@\xd5\xe6\x8b\xbbVi&@\x04T\xb3\x82\x08\x1a&@\xef\xef[\xc9\xd9\xf60@Q\x94\xb9<\xacT1@\x85\xa7\xc1\x9f\xa7\xdd0@\xd6\xc8\x97\x12\xe1h.@\xdc\xc3\xb2\xd9\x96\xf60@n\x8b\x96\x82\xe8\xc0-@\x07\x96h=Y\x7f-@\xe2J\xfbq\xd3;*@\xa0B\xb9q\xb6(&@\x1c\xfc\\\xf6:\x9a,@\x8e\xf7\x9a\xb2\xdf\x161@\xc5\xa0f\x9bn\xc6/@\xcb#b\x1c\xea\xe60@\x05\xe2\xd5aMP.@V\xaaUk\xf0\xfc0@V\xe4\x1e\xd9\x02\xf7\'@\x15\xa04\xcf\xed\xd2&@\xcdU\x8eU\xd4\x11&@\x8ddG0\x1c%&@\xc8\xf7\xd8\x93a47@\xf0!\xfd\xc5a\xe7%@t\xfa\xdeg\xa3y,@\xb8JTc\xa9\xd1+@\xf0\x8ej\xd5\x18 /@\xab\x13\'\n_\xb3%@\x9bdq@\xb2\xb3/@\x9f\xec\x95\xbe\r\xea-@W\xe9\xdfn~\xe2-@"\xb8\xd9#\xc9\xd0&@\x89\xc4\x1d\x96\x0c-)@\x8d\xa0\xe8\x1d\xc0\x03*@\xbf\xa3?iw!&@\xe3\x01\x89*\x99\xe4-@\x16K\xef(\x91\xa3-@\xe7\x84\xacFh\r-@\x11\xb7\x8bX,9.@tD9,m\'.@\\\xb4c\x12<\\,@\xb7T\xe1VH\xca%@_]M\xff;\xa2/@\xacyr&W7.@}H4:\xf4[%@+\x18\xfa\xa7 |-@\xeba_{\x9cx*@$\xa8R\xdcM\xbb/@\xd0[mrT\xa2/@\xc8u\x9eOn\xd6(@\x8e\xf4wX@\x9f-@\x813\x94\x98\xa5\x9b(@\x98\xe3\xc2\xde/L&@z\x05\xb1\xebb\x9a-@\x80\xdc_\x1cs\xef-@j[poW\xed-@\r\x05:I\x15\x89*@\x89\t\xb8\x9d\xb1\x99%@\xf1\xbb\xa4\xe9\x8b\xc2.@,.v\xba\xf3\x0e.@\x00\xe0\x1b\x13\x89\xc90@Q|-\x17\xda\xd0.@\x919B\xb7\xb4\xc7&@\x05\x93I\xc9<o)@a\x81\xb45\x10\x9a/@\'~n\x8a\xfe".@\xa2\x159\x151\xd3-@E\xf9\xcf\x85\xd1\x06(@d\xf3}\x13XS&@\xe0\x0b \x81]\xcf+@\x98\x82\xcd\x0c=x(@\x98\xa5o?j /@\xd5}\x11\tc\xc8-@\xce\x91\xf3l\xe8\xe4+@\x07\xb7\x91\xa6\xb4[.@\xef\xb8\x08\x05k\xde(@\x13\x9cS\x8a\xf1\x14(@\x04p\x88A\xaaH.@\x83\xee\xc0\xe4\xa2\xcf-@u\x18q\xfc\xdf\xad.@\x1aK!\xa6\x8e\xa4-@^\xbca\x9f\xd6t,@\x05.yc\xbe\xe7+@V\x04`\xb3*\x95-@\xe2\xccf\xceK\xc9+@\xed\xabD\xe9\x1f\xc9+@\' 3\xaa\xc1\x91/@\xda\'\x90\xb1\xe6\x17(@\xe5\xf2\xc2\x19T\x8d-@\xe5\xc0n\x01\x18<(@\xca\xf44\xa9\xf9\xe2%@\xbaM\xa6\x06\xa5{(@\x95F\x1e?\xf45(@;[\xae&\xc7+&@czO\xce\xd8\xe6+@\x01UG\xf2j\xb70@\x02\xa12m\xb6r.@\xc9\xcd\x8d[\xeb\xf0-@:\xdbA\x0f\xc0\x90-@C\x14\x9fXt\xd7+@I!\xe25V<(@\xe0P\x94\xf5x\xad0@\xb46#\xc2\xe7_/@\x89\xde\xc99\xf7\xee-@>`\xcf\xf5\xd6\xa2,@K\x7f\xd0\xa3\xf5\x01.@\xbe\x95\x82\xae\x9d\x9d-@\xefl\xa8H\xebF.@2iS\xcf\xd7\xe5*@\xf6\xa8$\x8e\xab\x92-@\xed\xae\xbf#\x94{*@ttJ\x87\xa86.@\xb8\xbb\xd5\xe7wN/@\xb9\x80\xbc\xea\x87\xdf+@9\xe8\xf9\x92\x7f|,@\xc6\x1eU\x0c\x9a\xb6(@2KV\xd1\xe2\x88*@\xe1\x96Q|D\xf0%@\xc5(\xac\xff\xb9G.@v\x91f\x8dg},@.\x88\x00\xc1\xc4\x16*@\xd7\x17\x92\t\x01\xee-@\xda\x0e\x86\x9a\x12\x0c*@\'C%\xa2\xddt(@\x9bS\x04=s\x00)@\x95J\x94\xc9T\x92-@-\xbd\x8a\xc2\xa9}-@\x90FP\x8e\x12F(@\xb8s\x8b\xbe\xe7\xfe(@d\xe9\xf2\x0c\n\xda(@\x9d\x96{\xaan\\7@\xaa\xa0\x13MJ\x1c+@]\xfe\x1c \xfd\x9b0@\xc69\x1e\xc1\xfb\xd7+@\x16\x0e\x99;y\xdc0@5\x1a\xd3\xc4l>-@e\xf5;\x1dH\x11)@\xd1\x03\x14\x7fV\xe3.@)\xa5\xe9krT-@\xd4\x8f\xbf\x98@\x97+@\x1d\xd6\x0eG@{0@\xc5j\xa2\x1e\xd2\x15)@p4\xed\x04w\xba+@\xde\x9b\xc7\xe8Z\x12+@\r\x9aq\x80\x0c\xe9-@e\x8b\xe7\xcdi\xe6-@\x00\x97\x95e\x8b\xe1-@\xc2O\xaf\x8a\x1b3,@x\xed\x1b\xb0\xbb\x9d+@\xb5\xcfJ\xd6\xf9O,@nq\xcd\x99\xfe\xff*@-\xb2T\x9bqk(@M\x8f\xed\xcel &@O\xbd\xaap.`/@C\x92\x05\xea\xb5Q/@\xf0\x81\xd2\x16b\xf5*@\x0e\x06{\x9a\xe3A(@%\xf7\xa7\xac\xf8\xd3-@;\xb1\xddA\xa5{,@y\x90C\xe6\xf3\xd6(@\xe3\x9f\x92\xda\x8d\xc4(@(>c\xc0\xe0\x11,@\xaf#\xa4\xa0=\xfd(@\x82n\x18\xfe\x8a\xad(@\x10\xca\x04\xe4\x88\xd1/@\x06\xfap\xbch$7@,\xc6H\xdb\x9a\xe4*@\x82\x1b\xb1N{(-@\xbf\x10\xedq7u,@^pXt\xa1].@[\xa6\xdf$vh(@}pHv\x87\xd7/@D\xb7\xba\xe3\x7f\x89,@\x9f\xd4\xec\xcb\xeb\xe8%@\xf7\x96\xc3m\xac\xca(@\xa3\xa6\xba2\xa1\x99(@\xadJ\x94H(&0@\x88x\xf6\x95Ds(@\x92\xe3p\x1f\x11\xa4/@\x18\x9c\xbb\x994w,@\xe6\x8d\x1c\x07\xcbo&@\xba\xf1\xc7m\\\xf4*@\\GF\x94R3.@\xe6\xd5\x0e\xa2\x1b\x81(@\x98\x81\x96S\xf0\xb0-@}0X<\xdb\xc2+@\xa2\xb7?\xb1i8/@Ag\xbc1\xb4C(@ha\xf3\xbb)k7@\xea\xcbY$>W.@\xc6t\xa8Uz\xb6-@)\x10Q.\xa8\xdf&@A,+;\x01\x92(@\xcc\xa28\xd6\xb6\xf9%@\xd8\xaelx|K(@\x00\x97q\xa7\x0c\xa10@\xb9\xed\xe3\xd5X\xdc%@\xb0\x92K\x0c\xaa\xa0-@\xb8\xa1\xe40\xdd;&@\x1fG\x8f\xb5\x1c\xbb.@\xca\x92\x92\xd6\x9e\x94-@D\xab*[\xaa\x0f(@\xb9}K?\xb4Q(@\xc5\x9c\xd4\xcdw\x9b-@$P\x95b\xca\xad+@\xd7\xa0?F}_-@?\xae\xd3\xb4\xae\xd1,@\x8b\xf5f\x03\xe2\xc5,@~\xa5o\xf2\xa5\x84,@\xcfJ\xffdB\x81(@\xc9\xef\xcd\xc4Y\xef&@\xdec\x10\xe7\xf4\xe5/@\xd4\x8f\xbd\n\xac\x06(@\x82\x8e\xb1\x9d\t\xc3\'@\x9c\x90A\xcd\x80t\'@%\xa4\x8eI\x831/@\x7f{\x9e\x11\xa7D/@-\\Po\xbc.-@dM\xdd\x80\xea\x8a,@Xr\x9d\xc3L8/@\x8f\xf8\xf9\x92\tX(@\xd8B\x05\x83\xd6\x1d(@\xa2\xf6\xfeY\xdbb&@"\x03G\xc0\x90\x0b0@\xe1\xdf"nN\xb5,@wL\xbd\x92\xaf$-@\xd2\xfdU9\xaf\xd0(@{a\xec\x9dQ.\'@h]\xa1\x88}\x14-@4:&z\xca\x1f)@\x0e1\xd0\xd2\x1f\'/@6\xbe)w\xa5[&@"\x7f\x89\xcf\x89\xc6-@\xa0\xa7\x96\xa7\xdcE(@p\xd3\xcb\xa1F\r(@\xd1@"\x07\xb5`&@\x97iG\xb3>N&@F\xf3\xe9;\\?0@2\x08:_\xc6e-@U1j\xb6\x9c\x9e/@-7#1T\xc7-@\xfa\xba\x01\x98y\x86/@^j\xd7\xb6\x8a\x19)@\xc5\x94\xce\xe7\xb4Z0@\xa7\x9a\xa1\x19r\x1f0@gp\t\xc8\x1e\xf6&@<\x19\xf7\xd8W\x91/@\x82\xdek\xcf\xb4\xfc(@Z&g\xde\x18\xbf,@\xdc\xe8\x17\x8br\x15\'@9\xceZ\xe7k\'/@\x1e\xe9/:\xf0\x1b/@\xb5\x10#\x94\xdf\xc00@,\x0bD\xba\x93\xc4(@\xbdL[/\xb0\xa4(@\xd5\xf7\xec2\x03A-@\x91\x8b\xa2\xc5=\xa6(@\xb1\xe2\x9f\xafF.0@2\x0b\x04\x18,\x9a(@?\xba\x9f\t\x91\xc70@\xcer\xed\x12\x9e]1@\xa6\x00\x96\xc9\xe8\x87(@0\xc8\xcb\xbf\x95\x1b.@"Nv\xe5\xdd\xdb/@\xa7\xf6\x8d\xa0\x14-)@\xaeb\xf8\x81\x94l(@{\x8f\xcf\xfc.\xf2/@\xcf\xbc\xf2\x99\x04\x8b(@\ni\x8er\xc0o(@\x88\x03\x13\xee1\xef,@\xc4v\x15\xc0\x1e\\(@+\xd9\xcc\xc6\xece&@\xc6q\xdd\xd5\x0b-)@H\xecz\xe9\xb7E0@\xdd\xbe Y7\xca&@VgO\xcb\xfa\x1d)@\xf9\xc9\x97\xd6\x917\'@\x1d\xf4s\x84\xf2<6@^\xdb9\r\xfe\x17(@N\xe8\x01\xd3\x05$)@00\x07\xe3~\xc4)@\xe0\x8a`X\xdb\xa9,@A\x06\x1dO\xb6{(@v\xb3\xf5\xc5\xad\xc3/@,\xe1\r^\x15R-@\xdd\x0f\xfd\x13\xf3>2@.b\xd0\xb4t\xb14@(\xed\x99\xbb\xafN-@z\x18\x8b\xc0a\xf1&@\xeco\xd7\xd8L\x85-@\xcf/l\x8f-r)@6I\xd0\xfc%\xf3,@\x81\xd2\xb7\xfb\rz.@D\x0e\xc3W\xca\t,@\xcd]\xc8&\xf2\x041@\x0f\x8dJ\xf2v\xce0@\xce\x07\xc0\x03\x94\xb2)@V15\xfe\t\x0f0@q\xd6\xf8\n\xf9\x81%@\x9a\x11\xbb<8\x970@F\x89+\xe5u%.@\x10\x0eA\xa2D\xf8\'@\xc3\xf4m\xba\xba67@\xda\xccj[\xde41@\x90\x88J\xa2\xe3F)@Y\xe7+\x18\x92~-@\xed`\xa7\xd8\xe5\x9e\'@6\xadi\xba\xfe%)@\x9a\x9a\xa7<J\xb4\'@\xb4=[?\xfe:)@\x147\x1f\xcb\xb2\xe6)@\\\x1d0\x8e\xe2R-@\x8aT\x05r\xf0\xdd\'@C_\xca\x17L\xa4\'@\xb5,\xa6j\xfe\xb3&@\xf2\xb0\xcb\x060\xe8*@\xf0y*\xe5\x1f\xd2\'@\x834\xc0\xd8\xdf\xfa-@\xc9\xc5\x89\x9eH\x041@\xc2\xfa;>a\xb1)@\xf3w~:\xc1=(@\xf1L\xdd\xf0\xd8\xcc&@\\\xd0lP\xfeB)@\x84\'&\xe9\xe4((@\xd3\xce:c\x16X&@Y\xa5{\x1d-\xdf2@\x08\xf8s<@"*@\x9e\xce\xd9\x11@\xa0,@\'\x1e)\xf1)\x0c,@\x03\xa6\xe8t6#+@\xddxj\xec,I0@\x8fxV.FU)@!9u]\x93$+@\xb2)4\x1a\xe7\x9c)@\x9d\xd9\x03\xa0-\xcc\'@\x85\xce\xf9\xb4\xe7\xaa\'@\x1d*9!nE/@\x1f\x89m0\xae7)@\xffq&\xe1\xe9\x08(@"\xd8\x046Y\xa5&@\x8c\x99u\x8d\x07\x00(@\xd5)\xb9\xd8g\xbd(@\x8a23\xef\xdad)@Y\xa1\xe3n\x82\x98\'@3N\xe1>\xce\xd2-@R&\xdc\x14\x06\xab\'@\xfc\x05\x9e\x07\xe5\xbf-@G\xc2\x84m=\xd5-@\xf0\xc4\\R\xe4\x85)@\x1c6|\xd1/\',@s_NW\xab\xe0*@+\x90k\xadU6(@gFLt\x0e\x91)@\xcf\xe8\xe38\xcd\r0@$\xf0\xb0\xf3\xc7\xac(@\xe1C&hVw)@i\x14U\xf5\xf6u)@\'4S\xfb{M(@I\x89Sa\xa8\x7f*@<Q\xef\x92\x06))@\xa2\x0c)\xa3/\x7f(@\xecC\xa2\x1b\x0bO1@\xde\xa0\x9d\xbd\x0f\xb6*@\x9f\xeb\x8b\xf3nn\'@G\xec#\x07T\x1c.@\xa4a\x03\xe8\xe8<)@6\x8d\xb5B7\xb6-@)\xda\xf5kS\x16,@\x82\xd5\xd1K\x0f\xb41@Yo\xc5\xc0&&7@fT\x88\x9f}#(@\xe5>DYc\xb0-@-\xe2w.\xbb\xa51@\x903\x8d,:\x1e)@\x16\x10V]\x9f\xe5-@\xc5\xd4q,\xc2\x98)@\xdf\xb1\xf8&p@)@\xca\x84\\\xb0\xde\r&@4eI\x05j\xff(@\x02\x82x\xa5\xb5\x1d,@\xa8\x04\xd3\xe3\xa8\x10,@\xb2l\xd1#7-(@bW<\xccr\x0e)@\xcf?SR\x13\xd3\'@.\xb4\xd6\x0fy\x98*@\xc6\x04\xf6\x95_#*@\x86\xc8\r+_\xe30@\'\xfe\x8a\xde\x00#\'@n\xb0\xb6\x01s\xb1+@\xdc\xdeQ8\xde\xcf+@ge\xd4\xf1\xed]*@\x86%>\xc7\xa3\x1e/@\x0b\x1d\xf6\xe2\xae&/@\x997\x1f\x0e\xd3\xe8.@\x9c7\x91\xca\x86\xd70@.W\xae,\xaf~0@\xd2P\xef\x1eP\x1c)@B\xae=\xdbq.1@H\x02!\xc6\xe5\x9a*@\xd7\xd3\xda7\x17\xeb+@S-\x1fK\xfbu0@\xf9\xb8tvl\xe4(@\x17"\xe9\xed\x1bs)@7\x85H\xb2"\x89)@\x91\x9cB8\xe2\xc6/@M\xd9\xab\x1a\x9d\x08-@\x80\xe4\x8b\x8b\x95"+@\x0c\xde}\xf2\x18\x81\'@Hs\xafg\xd7\xc90@0\x9fAb)a(@\xdc/p\xdf\x86q(@ga\x8f\x076\xc8\'@z\x932\xd2\xed\xc3.@\x1b\x85!\x9a\x90a\'@0 \xa1\x12o\xb31@\xddi\xc6\xde\xa2\x17&@\xd5\xaa/<\xa2N*@\xfc,\xffVh\xaa+@`\x04*2\xa7$(@\xc8Q\xc2\xaa\xd7\x9d4@*\xa3\xd5!\x80j.@\x93O?\xfdT\xb3,@\xb4\xf6\xa9\xed\xad\x1f7@\x00\x124\\\xc5\x107@\x11\x02_Lp\xd4.@\xa5\xb2ZfXx,@\x1b\\\xef\xec\x8d\x92)@-\xbf\x9d\xf3\xc6\x8f*@m|\xd23\xb6\xb0,@\xb1\xe9\x94\x05\x99\xba/@6\xc8\xc2\xb5\xf2\x070@\x8d\xcc\x12[_\x03\'@\xd1\xca\xfb\xc9\xe6\xa6\'@\xd8\xa1\xc7\x84\x10k%@\xab\x07\x12 \x85q\'@@\x9b\xb4v:\'\'@\xba\x05\x95\x94\xa2\x960@\x1c\xc0\xc8z\x92~/@U\x13-\xb5\xceK1@\x15:\xe7\xd7y1)@\x9e)\xf2\x0fZ\xbe+@\x98\xbbMn\xa9\xc6+@\xca1\xa1H\x06\x1f,@\xa3\x95\xd6\xb3\xb7t\'@\x86\xabY\xf4\x1f52@?MEX7\x16,@l\nH<Hi&@>\xc0\x16\x91\xbc\x07,@1\x89\xd1"\xec!.@\x91\x96q\x7f\xcce2@\xe9v\xac\x066E)@\xe3g^\xbc\xaa\xbe1@\xf2\xc6\x1cv\x90\xa70@\xa9\x08\xbb\xb6\t\xd6*@+]8g\xd2\xf8(@;\x06F\xc3\xb7\xef*@I\xdd\x97\x11n\xdf*@)\x02\x0b\xc1\xfa\xe4*@\n\xb9\x8d\x05\xf2\xa2\'@\x12SeK\xcc\xab\'@\xb4\xe3FJ\x8f\xd3\'@\xbc\xda*{\xd0\n)@3\x0f\x01\n^\x8e\'@Z\xdfLb\x1e\xd6+@\x07\xb5\xef\xb1V0(@2\x00k\xa6\x89\xc4%@*S_\xa5\xda\x0c,@\x07\x81~\x94\xe9\xb10@Q\xbd\x02\xa6\\\xa4(@\xf5\x1a\x95F\x9e"+@\x8a^\xa8\xc6\xf0)(@9\xb7\x9d \x8d7%@>\xf3/9\xc1Z+@\xc9\xcf\xa3\xf2`\x94\'@\xfd\xf2\xe3\xa2\xc2a+@\x11G\xc8\xae\xf1\xcd+@~\xd2\xd3\xe4|\xd3+@\x18\xc1\xec\xf1\xa8\t(@\x12\xb3\xb9* \x1a+@_;`\xa4\xfe\xd9/@5\x18##\xfe\x14&@\xfdz_R\xe9\xa20@1K\xf3\xfc~\x080@\t|\x7f\xb8@K,@\xff\x0cs4W\x03)@P\x93\xd5\xb1\xbb9+@;\x17f"\x12\x83-@\x0e\x15<\xae\x80d+@2\xf9\xbf\xcb\xc0e.@c\xef*\x07\x9c\x8d0@\xf0\xab\xa5\x81\x82\xa9/@\x00}=\xa0)U+@\x99.H\xe2\xcb\x13+@R\xe0\xe0P\x94-%@\xf1L\xe4\x006\x98/@\x99\x0e^\xff*\xec1@\x9b\xabHX\xe6\xe71@\x89\x18\x02\x91\x03\xce0@\xc5(\x94r\x9d\x9f/@1\x85\xf8\xa1\x1b:%@\x9d\x07\x1b\x97\x82\x99)@\xeb\x8c\x07\xd8\xe1e,@"\xb5\xfe\x1b\x1f\x811@I\xd16z\xa5\x88\'@\x86\x9c\xcbJ_\xdd1@\x15s\xc3\x85?\xd6,@|\x8c\xec\xe0\x10\n+@0\'\xa8\xe0\xc4d1@\x04Q\x14\x7f>\x00)@<\x85\x85\xf9L**@e\xac\x94\xba5Q(@\x02\'y\xb4\xc3\x13+@\xd8 \x1a\xd3D\xd2(@\x8a\xa5\x84.Z\xc2(@\xd0\xd3Y<6\x84-@\xe68\x9c\xd3\xd3_1@\x15C\x98\xbaS\xeb\'@5\xef\x02\x05\x81?1@\xe86] j\xa4*@o\x87t}\xa0\xac(@\xef\xe7U\xea\x9a60@\t`\xc9\xa0gc,@\xcc_\xb4\xa8\xab\xfb(@\x9d\x8a\xba \xc6\xe21@\x9dc\xb7\xb2{G0@\xc8\x0e\x83\xaaL\xcf(@\xcb1\x9e\xcch\x94+@\xf3\x8b\xf4u\xe9Z)@6\xc2&.\xf5d)@\xb0k\x0c\xbfe\x81*@\x83fX\xce\xd8\x05%@n\xf8\xfb\xcbx\xb1*@\xc0\xa6\x15\xba\\\xad/@\xbd\xbf\xeawC\xa21@\x8eb2t\x02\xbe%@\xdc\xf2,\x9aF\xbc0@0\xe2*\xaa\xce\xc00@\xb6L\x08\xd8xX1@\t\r_\xea\xa9\xc3%@\x97\x9e\xd3\xb3n\x8e1@\xd7_@**\x05&@j\x0b\x83g0\x03*@Mh,\xf9\x8e\x920@\x7fO\\\xc8\xfb\xd32@\n\xa3VW\'\xba%@\xbb\xf1qo\xe9\xd52@\xeev\xe5\x83\xed\xb7%@\xc7\xd9zs\x90\xbb*@\xfa\x18o\x15\xd3P)@\xfe\xc2\x0f.\xb5A,@\x0b\x19\xd8\xb7\xa0q1@&\x85\x99\xb1\xeaK2@\xedu\x82\xdc\xb6!1@\'\xbe\x1207p*@\xd9]\x8c\xab\xb0\xd8(@\r\x141zT80@\x18\xee\xd5\x8a]\x120@0\x89\xe3>\x8e\xee%@)eyB\x11B/@\x84Vm/#\xc1.@\r\xe7o_B#,@\xdc\x97(z9P0@\xfd\x80X\x0e%\xe3*@\xa95\xfd\xde\xa9\xf5%@C\xb0\xc7\x86\x19\xdc*@n\x08\xa8\x95\xff\xed0@zN\xc3X\xf5<*@q#\xbb\xba5\xf6%@(\x15\x8a\x06\t\x9a/@G\xe1\x95\x9d\x01\xdb-@\x01[\x0bh\x84`*@DW\x0cew\x8f0@.g\xeb\x1e\x83\xfb/@n5\x93D\xc8a)@\xbf\xf4\x8d\xf3\xfc..@\t{6\xafC\x1b+@~mi\x9e\x81\xe81@c>\x05\x93$v-@\xcd\xf3\x04>\xab\x90)@\xe6k\x1a>\xd4\xa95@\x0c\xa5/\xc6A\x05(@\xc6\xfa\\f\xd7o0@\xa4\xfb]\xe1\xc8\xcc1@\x9b\xc4\x7f\xcf\xd4\xd1*@\x84Xm`\x13\x9a%@c\xa3\xe2o\xbe\xf0\'@W\xb0\x1c\r+\xc4(@\xce7\xe2J\xfdS\'@V\xb8\xaf@\xe5\x04.@\\\x8b\x9c\x89e\xed\'@\xc9\n:\x8a\xcf\xd2-@5\xb9\xf9\x88\'\x1c\'@\xafy\xd4\x9c\xaa6-@\x9b\xf2Fb\x07\xc20@\xa7\x98.\xe9\xbb\xad\'@ \x96\x16\x177:(@\xc1A:\xf4j\xc02@\n\xb9\x90F\xe1K(@\x9b\x17\xa43$M1@\xdb?\xa5]c\x945@\x9c\xb5\x15\xb7\x98\xed.@\xc9\xc0\xe8R\xeb2-@\xe6\x1b\x8b\xdfQ\x07(@\xadm3\x11\x04\xb4(@\'\xcc>\xec\x15\xff,@\x06>\xde\x17\xf9\xaf-@{\xa0:\x00U$-@i\xd3\xe3\xe2\xc8%1@\xfe\xda\x05\x05\x9b)1@\xf4\xeb\xf2\xb8\xc7\x9e*@\n\xef\xef\xbc|\xe40@4\xcf\xfb\xd2\xb0E+@\x8a\xd1uU\x1d\x7f)@\n\x8c\xe0\x88\x8cm1@\x84|\xd2}\x10\\1@\\\xcd \x1cGx\'@\xc9\x8f!V\x0cN.@\xbbQS\x87\x9f\xa50@^\xbb\xd5\xa5\xb4\xdb(@\x8cT\xdc\x81H\xe5-@GD[\xe8\xab\xfd,@\x1d\xa5l\xbe%\x88.@\xb9q?\x96y\xa8-@\xfa-\xb0\x98+1&@\xe6e\xa8\xbd\x84w&@}\x8b\xce\xe9\xe9\x020@\xf4q\xda\x8c\xba)(@\xbb\xe4\t\x1e\x11y.@\xdc\xc49\xb8\x10I/@\xed\nN\xd5\r\x811@u\x93\xd2\x1a\xe0T&@\xc4\xf1\xbc\xf4\x91%\'@\xb5\xb1F\x8cJ\x117@\xff\x8cC\xd0\x0f\xca\'@\xf3\xe7F\x11\xdf\x1f(@W\x08+\xf8\xc911@\x14\x06&\xa4\xe7\xc0)@\xa5jb\n\x0bS,@\x97:\xba\x07A\x8d,@\xc4x\x8e\x83\n\xa0/@\xca\xa73X\xc9\xf8)@}\xb2;\n\x00\xd5-@\xcc\x16\xd4e\x1dW1@=a{\xc4\x01f)@w\x82\x07\xf0n\x9f/@:\x966n.<)@F0\x849\x8fE(@r/_7\x02\x18\'@\x8a\x8a$\x9d\xbe\x02)@\xeb\x1d\x14\xab<"-@J\x88\'\xaa\'Y\'@\xb3\x03\xd1=\xff6)@u\xd0\rZ\xc4i*@K\x80\xde-w\xeb,@\xd1\xe9[\xf8\xa4\xf5&@D`\xc9\xd7\x1e<-@b;W`\xdf&(@\xeb\xdaP\xb1\xaa\xcf\'@\xfek2\x82\x8d\xb2\'@u\'\xd6\xc9\x1d\xf1/@\xe9\xc9:\x1dO>)@6\xf3R\x95\xc8<(@Z\xa6\'Y6\xaf,@\xc9\x81\t\xc9\x15\xb1)@7\xe26NPP-@u\\\xc9\xeb\xce\x9f-@\x0f<\xfd\x08T\x03)@\x9d\xd8\xb3\xd9\x8eB(@\x86iH\x10H\xe02@\x91\x9fj\xb6C\x85(@\x15\xca\xd9\xa6\xbc\xd0-@\x11\x06.S\xfdL-@`\x11z\x8e\xb85)@8\xe8\x11\xe1\xd3\x9b)@\xea\xf63u\xc7\xd2/@\x14\xf6.\xf2\xa5 (@\r\x8a\xf8\xca\x80\xe0(@81\x9bq~W.@\x84\xb9\xdcG\x19\xfb(@\xc8\xbav\xe1X\xec\'@C\x8di2\xc0\xcb\'@T\xc2$\n\xc1@)@t\xe8\xd7\x18\x17\x98(@M\x96\x17"\x01\xad\'@\xa8,\xd7Z-\x9a\'@\x1b~\x0cH\x86\xf4&@\x8c/\x9ay~\xd3/@\x06]phi\'/@\xde8P\xd5\xac\x0b(@\xef\xc7N\x83\x07.+@^\x92t5}v+@{\xd6\x15c~\xc5(@8\x9d\xb7]P\xbe(@\xc1\x12\xa5\x014\xd0,@*\x7f>P\x87\xc1-@\x8a-\xd22\xaa\x06(@P\xf3\x04?}\xc7(@\xe6:\xd3@\xcc\xfd\'@N\xea+\x1117&@\x05\xf2O\x18\xfc\xaa\'@\xa5;4\x82$\x81*@z\xeb\xb0\x03\xc6\xc0-@&\xe2\xd8{\xf4\xd6-@\xd1\xd2\xc8\xc1\xc6\x07-@_6\x85\x85\x08\xbd%@\x10\x111\xc0N\xa2(@`\xda(9\x86u)@\xf9\xa1\x8fN\x15\x0f/@k\xfcLP\xdd\x8f/@\x87|\xee]z\xd8%@>F\xeb\nX\xfe(@\xdd\x1fO\xe4Q$)@\x88i\xad\t\x86M\'@\xbd\xb0\xf4a\xfd\xef&@\xa7]\xbc\xb7t[-@\xca\xa5\xaaA\xe82/@\xa74]{\xdd\xd9-@\xd3\xaaW\x13\xaa\xad(@\xaa\xbc\x1fkF\x0c-@z\xb8\xb8\xc6\x8d\xeb-@\xa6\x94G\x9c\x12\x9a%@\x18\xb6\xe3\xd3\x7f")@\xc0}\xb2`\xdcu)@\xee{\xa6%\xca\xae/@\x92\xff\xdb!\xf3u)@2b\xb48\x1f\x1b*@\xd6%%\xf0\xf60)@W@[\x90\xd8\xd2,@\x8a\x15\xedk^\xf2,@AS\xfa\x00\xc8.)@\x8b,\x1e\xdf\xd6+/@\xcc\xad\xe6\x03\xa2\xf9/@?\xc3&}\xe9\xf6\'@\xb5\x93\xd2\x86|^*@\xdcb\xb8}\xf1d&@\xa7\xc5fi\xe4\x1f&@\x94\xadR\xd4\x1c\xba,@\r\xfb\x7f\x1eF_&@\xc0~\xc4$\xb46(@J+\xfd\'\x06\x81&@\xdb*\xf1o,r(@\x9c!7\xc6\xea\x0c\'@\xb7l\xcd\x97\xec\')@Rs\xfb\xc33m0@\xd4yN=l\x821@?\xd3\xb3\xf7\xe2\xce,@U20\xf2\x9b\x937@\x1b\x99\xa7v\x8f\xfd%@\x17\x87\x9c\xadnZ/@nL\x02\tw!(@g\xfc\x11\xb1\xbe\xe3-@\xb1X-\xc7x\x040@\x02I\xb8U]/2@K\xf8*QX\x99\'@3\ny8\xb8\x89(@;\xd8\'\xda3\xe8-@\xed7c\x9cO\x9c/@\xd2\xdfp\xca\xdb\xa6(@]\xd0zQ\x081)@\xf7\x84\xfaW\xf0=.@A\x9d\x7f\tp\x12,@\x9d\xc2\xf8d8\xff)@\x1c\xf4\xd2{\xab57@-\t\x1d7\xb65)@\xd7\x11](>\x12)@d\xad\xd6\x18\xb3\xe8%@S\x9d\x19\xc7\xc1\x0e/@z\xd8\xb6Vc\x97*@\xf5]R\xf1\x00\xe9,@Z\x9cr\x85m\xc9(@\xe8\xbc\x9b\x81qi.@\x8a\xb8LlM+*@M\x0f\xf2\x00\xcf\xe4)@\xbd\x1bJ\xb4\xc5\xd5+@{+\x86c<70@d%\xaf\xd7\x18\xb8,@X\x9b\xa3\xf7]\x18,@\xa1\x08\xb6`\xf2\xea,@\xc3\xe0D\xc5\x04()@\x103\xa5\xeck`&@a(oX\xe7.-@\xd9\xd7\x8f+\xc8\xce%@\xedIQ&+\xaa-@\xb4Z\x99\x14\xaf\xbf,@\xf8\x06\xa2\x1cON)@\xef\xce\xab\nB\x8a(@}Q:\x11\x975-@Z\xf1\x14ZX\xbc%@\x15\xd3\xd4u\n\xbe)@\xbaD\xe0\xe6\xfa\xd2)@\x9d\xdc\xab\x19\xac\x1b0@b\'\xcc\xb7\xe3\xc4)@p\xedK\xf6A 0@\x1f\xc9\xb6_\xba\x8b\'@_?\xb10c\x1f\'@\xd9\xc1\xc4\xf2b\xc9(@\x1cq\xf7nA\x12)@~\xf8"\x86\xce:0@\x86\xb9`\x0cr\xed.@\x16\x0ee\xcbVR-@\xcd\x82\xb3M\x19\xce2@\\\xf3\xd0Wt\xf8(@\xaf\x0f\x05\xa7\xf8\x81%@\xec\x08?\xe9\xb8\x96)@6\x9d\xaax\xa6|(@\x88\x81!\xca\x9e\xdb(@\xdf\xa6:\xf5\xac\x000@\xc34\xac\x06\x02h(@of\xf11\xbc\x1b)@\xf9n\xa3f\xbc\xf7%@\xb2\x16{\xc8\x93>&@\xaa\x84/\xb0\xfeP&@*\xf3%\x18\xd8\x16\'@\xb5\xfc\x98\x08S\xbd/@\xba\'\x17J\xe3\xad,@k\x85\xe35\x18@0@\x85e}1\xa5e)@\x92`\xc1q[\x860@\xee\x8eiYCa&@\n\xa1\xc3\xaa\xac\xef,@\xe9"\x86\xf2\xf8\x06&@\x19\xcfD\x80\x1a*-@ye\x93R\xc0\xb5%@\xf0C\xd4\xefI\xa5,@\x7fs\xe6\xb3\xc6\xba(@\x13\xea\xfe\x89\xe8\xd0,@k\x85\xbf\x9d\xa5b&@\x94\xf7x\xec\xba|\'@4\x99Y\xbfB1(@\xd2u\x1e\x7f\xfdk(@N\x18\x03\x0e\xf3\xef%@!\xc20{\xcf\x8e-@\x0b\xa8GR]\\7@\x1by+\x1b\x01W7@\x10\x98\x12w\x99l4@\x8b\xe8\xfe\t\x82*/@6{\xfd\n\xbbA(@\xf5Z\xd7%\x8f\xfe-@q\x06\xf0\xf9\xf1\r*@H\xba\xb4r\xdb\xb6,@h\xec\xa1\xe5E\x9e+@\xb5\xa4\xe4\x08\xec\x1c(@\x7fv+\xdf\xbbW(@\x7f\r\x10\xac \xd4%@l\xcb\xa2#{g-@\xa6\xe0\xf7\xee\xdc|(@\x1f\x16\xf7\xd7\x83 (@\xaaj0>!\xa5+@\xaaZu\xc7\x17\xb9,@\x90\xd8\xf58\xb4\xc3,@\x0e\xf9\xc3\xf4G\xb6,@\xf8\x81\x1fk\x0b\x0e,@$\x7f5o\xe3k(@\xf5\t\xee9Z\x81-@\xa1\xaeF\xe1\xd1t\'@aY\xb3\xa5\xe4o&@U\x8fv\xe6rp(@\xc9<tB\x12\xac(@\xe7\x8f[\x94\xdet.@\xb7`!\x8b\x86\xfc%@\x96\x12\xf0\xad\xdd\xfe0@\x8c`[\x10\xe2*\'@.\xf0\xa0\xdc\xa4\x1e-@\xfe\xc1_\xaf\x1bL2@6\xa2\xb6\x81-\x05(@~\x07b\xd0\x9b\xcf,@\xd0\xf8\x05S\xdak7@\xd2\xf5\xe9*E\xcf,@"Q\x90\x07]\x1b(@,\xb1\xa9\xba\x9fp\'@\xa0\x12\xacJ\x9c\x82.@\x15\xd3Y@\xe6\xad(@]\x9a8a\xd7\xef(@\x0f\x91\x00\x1at\xc8,@#w\x99\xb8a\xea+@:fo\x1b\xf2\x0e(@\xb5\'*\x9e\xea\x99%@\x8b\xa5\x1e\xb4\xcf\x8f,@bu\xbd\xa0\xc5\xcf(@\xea\xbb\xce\xe9\x82\xc8,@\xf3P\xff\xd5IL)@\xe7\xd3\x83\xb0A4&@\x11\x1f\xe6\xf87\xea0@-H\xf8\xbaX\xa3(@b\x08%\nU5)@}\xd3\x16F\xca\xad+@\x1e\xd6Nm\x85\xd1,@uJ13r-0@\x05\xd2\xf2\xdfV\x03,@~\x8e\x02y7\x0b-@\xe7\x02mP\x17Y-@.a~;\xe8\xa1/@3wL\x1a\xa8J(@:\xaf\xdf0\xda\x030@\xf9\x88\xc7\xd8\xa8\xb5%@\x06\xa2\xdd[\\,&@h\ra)BX)@h(\xd8\x17_@)@x\xe8\x11:[~-@\x1a\xc47\x02\xd0\x97-@N8+P\xb6\xc8-@y\x1c\x91\x07^9&@\xf8\x1f\x9f#\x8fl(@\x11\x0c\x9b_|E2@\xe1\xd5T\xc9c\xc5%@\x1d\xd5\xd3\xe4.\x82-@\x00q\xd3Y1f(@J3~\x8c.\xa1-@\x05\xd0]Qh\xa71@\xe5\xdc`\xce\xe2\xad(@\xa9\xa1\x12\xc7AP(@t\xa9m\x8a\xa3\x17-@\xeb\xeb\x99\xc8\x10\xe8,@p\xcf\xf0\x930\x94/@\xdf\xda9K\x14\xec-@\xfd\x05\x9c\xfb=\xba1@\xad\xaf\xf3w\xbb\xfc%@\x91\x88xs h/@\x9f\xb0\xdcc\xb6\x82-@\n\x95db\xf0D(@vQ\xa8L\xbf^(@\xd5$be\xc3\xe9,@[u\x95ut\xb7-@Q\xe5w]\xd1E-@q\x0b\x81\xa1\xb7\xa75@f\x18Km^h-@\xbe\xb8(\xa5\xdf;,@H\xea\r\xe7\xd49(@0\x9dU\xdb\x8f\x83(@\x92\x9ax\xce\xd3\xd0(@\xbf\xe8\xcat\xed\xd5*@Q\x95\xc7\xa9\xa4\xe9%@l\xdd9\xbc\x8c\x82\'@\xa5\xa7\xc3\x16\x9b\xc7(@\xad]\x86\x0f\xad\xf4*@\xc67c\xa7\x1a\xf60@\xc6\x86W1h\x9e\'@i\x94\xcb\xb0\x82\xd7%@<\xf5R\xdd\xad,)@\x96\xe7\x0b\xccbp&@2t\x8e\x83\x9a +@\x9a\xa1\x059X6-@\xb3a\xb8\x86f\x91/@\xca\xa9o\xff\x9c\xa7/@\xc3\x8f\xa3?\xb3\xfb.@#wW\x9fC\xa8+@\xd5\x9eX1\x15$0@\xb5\xaad/\x1b\xb1+@\xdeR8Nt\xd2%@\xa6n#uG\xe1(@\xa90\xee\xb2\x17\x8a,@r\xe1@\x18G_/@\r\xcb\xac3*\xd51@\xd3\xb33\x07\xa0\xb80@\xb5#f*4\x1f-@\x823\x02\xc9k2,@\x93\xc3\xb5\xabe\xb3(@\xc7\xc3\x91 Q\x9f\'@h\xf5\x8b\xbc\x01\x08,@\x0eAO\xa82\xd7-@\x93\x10\xd51\xb8\x8e-@Rb=\xc0\x00#+@"\x11t\x93\xdc\xf5%@\xd7Sy\xb6\x87\xf6+@\xb4\x0f\xb0\x03\xbf"+@B\xa3\x85\x86\x1eR/@:\xd2\xd6\xa0}!-@3\xbaP\xfb\xc5<-@\xf8\xda\xd0\x9e6\x06&@n\xaf\x96\xb0\x84w)@s\xd6h\xa5\\\xd4\'@{\x0e\xc4G\xd9\xad(@A\xf1F\xf9\x99\x11,@\x935\x0b\xc9T\xb6+@*\xabo\xc8\xf5\x94\'@\xfa\x03\xf0\x9e\x19{,@\xa0e\x12\xd4z\xee-@\xe2\xd0\xa7\x13=\x04&@n\x87\xf9\xb4Tr,@\xecMmmy\x91\'@\x88\x7f{\x98\x03b/@\xcaT\x11\x9f\xd6\xaa/@\xea\xa1\xb3\x80\x11\x91/@k\xd6\xde\x08\xbc\xe0/@\xa2P``s\xab\'@w\x16Ep\x08\xda(@\x8f\'1\x00\xd3\xfe(@9<l\xae\x98N-@\xb6m\xa2\tl\xa8\'@;\xe5\x91\x04\xa2*(@\x82-c\x16\x06A-@\xa1\xd1\x0c\x0b\x90;+@\x168\xbbY\xac\x0b-@Q\xb8E\xfd\x01\xfd(@H\xb3C\xa6\xbf\x16)@\x1b\xe9\x00\x9b\xc0\xfc\'@H\x96AW\xdcz0@\x17\xb1\xb8\xe2\t6%@\xe7|\x05e\xac\xf3(@s\xcd9\xc8\xcf\x1e.@\x13\x91;c\xdbC,@\x15\x14\xfex\x16\xcb,@\x0e\x0e&;:\x06)@9\x7fuhD\xfb(@\xb5JuTQ\x8c0@\x92\xa3_ &\x1d3@\x19O\rkYR-@\xdc<\xac\xe2T/%@\x1dassuj-@\x07\x92\nj\x1a\xce+@\x11\xad\xc8\xaeSb)@\xc0\xe5\x90F\x91/%@IG\x9c0\x03\x9d0@/j6\x13\xb5\xdc(@\x06~\xd3\x05r{.@\x1e\x1e^\xcdQ\xc8-@\xd3\xe0\xa2n>\x1b+@\xbd^+T-\x193@\xa9\x93\x98\xc9\xddx*@\xd6$\xb5\x13\x98\xe91@\xa2\xd0xS\'\x94+@\xff:)\x84\x08\x960@\xa9{L\x86\xa6\x890@R8\xf0\xd9\x93v-@\x13S\xf2\x0c\x0e\xce\'@\xe2s\xd1\x88\x11 \'@zO|\xddn\x1c+@\x955O\xfa1z.@\xe1\x15\xd1\x8a(<.@\x7f\xf7\x9e\x83\xba\xe7%@\xe9-\x8a\xec\xe8\x98.@\x1c\x86\xc7\x7f\x88\xc5-@\xb2u\xe5;)\xa0-@E\xbe\x8c\x05\xb7\xc0\'@lO\xd4b\'$*@\xf5\xb7\x01\xec\x12\x04-@\x9b\x94\x08\xe7\xbeI(@\xaav\xc72\xa2%-@&\xcd\x18\x14\x9a\x02)@\x19\xbeE\x1b\n\xd2-@\xb8\xdd\xc6\x89l\x14,@aVtH\xa3\xc5+@>\xe7Y\x1a\xd1\x0c(@\xed\xb0.LU\x85.@\xd6\x95~\xee*\xa6.@x\xc1\x9c.\xef\x870@\x1b\x8f\xb8\xaf\xce\xf0%@\xf7\xdfd\xaf\\\x99(@\x9fp\xb1\x01\xed"7@\x1d\x08~?\xdd\xa5\'@\x04\x90\xfcMA@1@f\xd4\xaf\x1d|\x8c0@\t\x9fYI\x1b\x7f,@i\x98\x9aHl\xe6-@C\xa8\x9a\xed\xf03\'@= I\xa4\x07\x11\'@\xc3)\xe0\xb9\xb2\x19+@w\x9a\x9ds[\xf7-@Y?WG\xd5\xb1&@\xe2\xabv\xdb\xaa\xaf\'@\xaf\x19\x86ZQ\x050@z\x88%\xb3\xa8<-@\xd6\xe1\xa8\x9d\xc3\xd7-@h\x9c\x85\xb6A50@\xa6\xb01k\x9a\x95(@l8d]\xad\x82+@[\x1b\xa0\xca_\xac*@\xd5(\xc5\x91\xd9\x92\'@"!\xbe\xda\xe0=\'@\xa3?\xbcKl\x7f&@t\xb5\xdfD\xda\x1b-@\xc2g\xaf\x0b0},@\x1cG\xf9\x83\xc3\x05\'@%9M\xd6\xe8\xf2\'@\x00\xfa6\xbc\x11\x91&@|\xfa\'MR\xb1(@\xa5\xe5\xf1\x04\x18\x9f-@\r\xfbWrB%)@M\xa9\xa00\xf2\xec-@+R\xae\x9d\xb9\xfa\'@\xd0\xe0uw\xe7\x061@\x8bZ\x81\x1f\xf8\xeb-@\x9f\xd0\xa1x\xac\x177@[;o\x94\xaf\xaf0@\xf2Q\xb3?\x8a\x7f.@:u\xe4\x9a\xfb\xe01@{\xaa\xc2\xa7J\xba-@\xebQx^\xf93-@\xa73[\x08\x0b\xa8-@\xb6\x9f\xa8\xc9\xed\xc6,@\r\xc3=&S\xfa&@9\xe2\xd8=?\x90-@BQn\xbc\x8cJ)@\xfb\xeb*G\xf1\x04-@\xfa\xc8\x05\xf1\x80\xeb\'@6$\x86\x89\xd6\x9a\'@3\xc0\x7f\xe0\xc0\xe9%@\x1d\xce\x05\xff?\x9b-@\x1b\xb7\x07\x87\xf5\x01.@-c\x82u\x8c-7@\x86\xc9H>\x8fH.@`\xca\xd3\x94\x83^(@iRwtKB\'@\x85\r^\xbd\xe6\x14.@\xae\xdb\xd1P\xf6\x88,@K/\t\xde\xb3\xee-@\xfc\x07\x83\x03?:)@\x97Kf!\xa6\x9f1@\x00\xf1\xcf,w:(@\xbc\xab\xd9/\xa0\xea,@\xc2C\xf1\x15\x06\x10-@j\xfc\x8f9?\xef-@\xc0\xd0\nX5\xd7+@\xdd\x1c\xc9\xf1\xe8\x92-@\x19\x1b\\\xfe\x15\xef-@H,Q\xf4\xbav.@\xa1\x12S\xd1\xcf\x854@\xd7b\xefs\x87~(@\xe2N\x08j\x88\x88&@ub\x0e\xc1c2\'@\xaf\x8cA\xf3EZ0@\xcd\xb6\xd2z\xbd\xef,@\xd9 \x99di0-@%\xfd\xc8XU-(@\xd3t`\x1a\xb8o-@$$H\xb0\xc2 ,@\xac)Z\x91\xdd\xb9,@\x0e+\x98BiW.@\xa1[\x15s\x996(@\xac\x89N\r\xb1\x0c0@\x96\xd8\xb4\nf\x9b1@\x81\x10\xc9~!\x160@\xc7]\xc4\x00\x8b\xf7\'@\x0645\x0e\x0c\x81&@\x8b\x98_&\xa8\xc90@\x95\xd6\x88\x1e$\xb7+@\xe7j\x95"f\x97\'@\xb9 \xe7D\xc8\xaa\'@\xcb\xf8\x9c\x04\xc6\xe6(@\xaa|\x94\xec\x94e.@`U\x90\x95\xe6\x8a-@!\x02.\xfa\xb72(@,@\xa2\xa5\xdbW,@;2\xfb\xb2\xf1?\'@x\xe6d\xe6\xcf%-@W\xd5\xe4\xec\xf9\x910@\xe6\xe2\x17\x9a\xdc\x97-@/ZA\x0f\xfeW1@\xa6\xf9)\xd7+\t(@\xc5\x11Qj2M*@\xfd\x88*\xc8R|)@_\x97\xbb\xd8\x06\xc4%@ \x857\x1b@5(@\x021\xba*\xff\x10(@\xefz\xb8\xcdD\xaa1@/\xc7\xdb\xea\x80\x93/@\x8a3F\x05\x7f\x920@8\x10\xe7\xb0\x1du,@\xfb\x81q\xce\x80\xbd%@\xb6\xc8\x10\xe4\xca`,@~O\xa6\xd1}y-@\xc1 e4\r\xfe\'@\x84J\xb2\xce\xd8\xf10@\xbb\x15,1\xa9/&@\xa4y-\xd59\xe5+@TS\xc1\x1f\xe3\x99&@\r\xa0\xbf\xc6]\xd3-@u\xed\xa1C\xcf\xf8-@\xcc\x18G\xc7\x98\xac%@\xb4l%\x8f\x07\xba)@~\xa3\x15\x10N\xa5%@/)\x85\xfeP;/@\xa4\x92\x12c\xf4\xc8*@\x8dh\xd2\xb4\xd4\x80&@\x02\xbe\x8d{:~*@\x15\xa5\xdf\xb5\x8c\x1d,@R\x83d\xd8{\xda,@sH0\x1a\xea\x83-@\x96\x91W\xf0p\xfe\'@R\xf7\xdd\x1f"\x86-@\x7fX.\xfcI\xb7%@\xe0\xf6\x0b\x8c\xd2x%@K\x0c\x0cv\x17\x11\'@?\x88(V\x04\x82\'@\xe8\x8a\xd1\xb1\xae\x86%@B!\x99\xd1\xac\xb70@\x0e[\x995\xe1~%@\x90{\xeeL\xee\xfe+@\x85m\xe1>\xf0\x89*@\xa5\x08\xf4m}p-@\x99\xd3\xb3\x1b\xda\xe4(@\xfa\xc9\x87y\xab\xa8(@s2>\x84\xc1\x87-@\xb2\xe2\xaf\xc1\xcc5.@\x89\xbd0\xfc\x8c4,@\x8eT\x92zA@)@\x7f\x87\xbc?h\x11.@\x8a632\xbd>)@]\xd2\xfb\x03\x19O(@9\xd4\xd7 S\xfc,@\x87\x03m\x19\xf8\x11(@\xd1\xc5D\xe49\xc9&@le\xea\x0e\x94\x9b0@\xb5\x9d?\xf1\xb0\xa20@\x1c\xf4J\x0b\x8bB-@\xdd\xd5\xc7\xc60:(@\xef5\xc6\xe6/a1@m\x8c\xe9\xe7\xa1\x7f-@\\4;%)\xcd\'@`\xcf\x03\xff\xa3\\1@&\xc38\xcc\x86+,@\xd0\xd5+<\xa4\xd7,@\rU@\x8bu\xde.@C\x03Cj\x00f*@\x8d\x97\xc8\xbd\xc7\xd60@\xb3\xf9\xff\xe3\xb7T\'@l\x1c\xac\xc9\x0c\xfb-@g\xfaB\xc8mg&@\x028#\xf1\xc6\xa0*@.\xb4.\xa1&\xb1/@\x8a!\xb7j\xae\xa1-@\xf2\x9c\x15\xc5\xfcT\'@R\x0fq\xaf\xc5A\'@\x04$[\x92\xa7\xfd,@\x1e\x15\x86\xc3\xb9[%@\xbdh\xfe\xa0\xbc\xad0@\xa3\x05\xc7\x0e\xa1R/@\xa5]\x81\xc8k\x9a,@\xbad\xde\xed\xe9\xb5)@(\x0e\xf5\x89\rB\'@p\xca\x9a\xb6\xb8\xf3,@\xd6C\xd76\xf3\x9a/@\xcb\xef\x9c\x0b\x88\xc6%@^\xd3\xaa\xa6\xdf\x8c(@h\xab\xb0Z0m+@\xdb\x19=D\xbb\xc03@\xd9\x0e\xed\x8c\xfe\xec0@a-\xc9\xf4\x17\xfd,@\xca\x06!\n\x94\x99-@\x18\xca\x81\xe4\xd2\x87%@\x9f\xb7\x8c\xd8&\xa7(@\xedR\x8b\x06\xf9_-@(cS\xd3\xc1\xe40@\x14\x02\xf1\xa2\xbb$.@\xe6\xe7\x1b\x94Lr)@\xcb\x0e\x8c+H\xe6&@w\xd5\x11\x0f\xcf\x16&@/\xfaq\x9a\x17\x08)@Z$\x98\xe8\xfc;.@\x07\nQ,\x08F0@\xf2f$\xec9\xec&@\xa3\x9e\xfd\xb1\xf8\x96-@\x7fZ\xbf-\x98\x07-@}\xb5\nq\x8a!.@\x86L\xc2\x15_h-@\xfb\x91\xe7\x90\xb8G1@\xd2h\x0b\xa3\xdd\xe3,@\x86\x10\xc2g]\xa5%@C\xc4\xd3\x14\xcf\xb0%@6\xbc\xfa3\xfd\xdf%@\xf0\x83\x99\xe3\xe2\xec0@\xdcm\x80\xd9\x89\x91+@;\r\xd3\x9c\xe4\x9d)@3\xa8\xb0\x0c|A,@\xdb\x9f<\xcb\xe0\xeb0@\xe2ntt\xe6\xd0%@U\t\xb9\x14|\x86%@8\xfd#+\x11\xc00@\x8d\xb1\x14\xaa\xed\x1e&@aP\xc3\xab@\x1f/@.\xd8\\\xb1\xa7A0@\x01]\xe4Z\xdc\xa7&@U@Z\xad+\xdf0@r\xcb$[\x90\xfd,@-C\x86\x96\x1b\xfa)@\x8al\xcd\x0fu\xd8*@xj\x84\xe0T\xba&@\x88\x01,\xbe\xcc\xf7%@4\xe9Ru\x14\x91&@V\xfb\x8bM\xb0\xac%@b\xc7\xf1Ow\xe3%@8[\xaf\x13?\xca-@e\xd9@\x11\xa4\xf0%@\xea\xa5\x01\xe7\x03\x1d-@\xe4\xd2\xa8\x1e\xc4\xe3&@\x945<\xd5#\xc6%@\xcb\x0f!\xc4\x07\xf3-@S\xc8<\xaaD8-@hcG`\xa8\x14&@\x8a\xf0\xa5{\x8f\xf8\'@\x009\xa51\xbc\x9b-@)}\xbcct\xa6-@2A\xd6g\xcb\xf2)@~\xe0\n.3w,@&\xaax\xc4\xa4\x990@\xc0\xf9\xbd\xb2\xfd\xfe0@.\xbd\xfc\xa2\x13\xe7\'@\x1c\xc8\xb0\x9d9\xbc&@``\xc7\xe4\xf2\xf4,@\xb4\xee\x81\xee\x80\xd0%@\x93\xc1 \xe3\xd4\xa5%@4\xef\x7f\xb5\xc9\x8d\'@\x04\xe0\t\xc7\x07\xc6&@g<9#\x16\x8c-@\x0ec\xa9\t3\xc9%@P\t\xb8d\xbe\x10-@\x8b\xdd\x90U\xc6V-@?\x7f\xf6\xb9\x95\x01&@C\xa0\x93\xd6\x85\xab-@F\x97\xed\xfd(\x0e&@\x91\x89\x01\xa4\x8f}.@d\xf4"\xec\r&0@\xf7\x88\xa9\xc3\x8f\x80\'@Y\xb7XT\x1a\x06)@\x1a\xcaVL\x90*&@\x8eY\xe2\x17il-@\xe7D\t\x9c\xfdd(@\x8a,\xe6\x8e\x9d\xfd(@D>\xd7\xf6fu-@\x07\xd4\x97,Z{.@\x8f\x00ix\x08E-@\x17`\x19\xbb\xd8\x10.@\xf0\x08\x0c\xba\x86T.@\x7f\xe2Qvy\xb20@2[r\t\x03\x1b&@\x18W\xf7\x82\xf8\xb6&@P\x9c\xf9\x03p\xfa0@\xb2\x86a\xb4p\xaf0@E\x08\x13e\x81\x99\'@\xcaj\xde\xc7V\xfd(@\x1eG\x97\xed\rK(@\xa79=ep\xaf%@\xb5%\xb6\xf1\x9d\x9a)@C\x90\xc5\n\xa9\xe7-@Y\x18 \xc4S*(@\x06\xd0Iz\x1e\x011@\xf1@\x8b\xd4\xe8=\'@q\x85\xdf$B\xa3\'@\x06\x1c\x98\tE^(@|\xb1k\x19\x80\xfb&@?\xe6!\xf2y\x04.@.\x9b\x1a\xe99\x05&@\x14\x1e,vS\x051@\x04\xb8:t\x84\xca/@R\x86\xed\xc4hI,@\xe1;r\xd70\x89.@\xbb\x0b\x860\xeb~,@\xae\xc1[\x10g\xd4/@~\xc2<\x91\xf3~-@\\\x1bU\xf9\xe2\x8e.@\xc0\xd6\xfdf\xd5n(@&\xb4\x99\xa3\x92\xb0,@ \x16\xfe\xa8\x14V-@\xd3&\xfbz\x85\xc1-@^\x1a\x99\xff\xfd\xdc,@\xc4\x1a\x8a\xcc\xa5\x150@\x8aK\xe5w\xde\xbf%@\x03\xb88\xc9\n<+@\xdb\x8d_?\r\xdd0@s\xf4\x1a\x8e\x8a\x93%@\xf3g\xec\xa8\x94\xe8-@E\xdf2\x8a\xa4f.@=\x98F\xf9\x15P-@\x14\xfaw\x10+\x88&@\x91T\xa0H\x90\xdf,@0E>\xf9\xf5k,@\x07]\xc47}\xc6&@\xa7*\xc1\xa0\xd1\xf3/@\xde\xfc!\x1aGK)@&Ywd\x1d\xda,@\x9f\x18V\xe8\xed\xd7-@\xc0\x06\xe7\x1b8{*@\xdd\xc9}_\xea\xe4&@\xce\xc0Nr0\x98,@,>\x17\x9f\x96D)@\x1a\x91l\x8d\xe5f-@\xbd\xc4\xc8RH:-@#^l\xa7\xd5\xa8-@\xfc\xa3 O\x8b\x1b\'@f\x80\xa2\x85\t\xc0+@:\x8e-\xf8\xb33)@\xd7\xdf%\xf7\xaah,@\x1d\xa4\xcc\xb7\xa6\xad.@g\x91\xa0\x98\x9bK1@\xef\xf2v\x96\x1aa\'@\xffq\x86~\xef81@\xa7\xb6\x1b\xd3\x7f1*@b\xf2\x9d\xbc\xeb\xc8)@%\xf5\x9b\xa3\xfc\xed&@\x88\xc4\x19\xd7F\xe2\'@\xb6\xdc\xf1O\xef],@\x88\x0e\x1ep\x97\xe8(@\xf0\xe7\xfd\x90\xa4Q-@U\xc5\xf5\xd3\x1ft-@`\x1c\xdb\xa5\xf3\xe2-@\xe0\xdf\xac/\x80\xef,@\xfa\x14p#1\x98\'@\xdfqxW\x84\x17&@;\x82B\xbd\xcc\xb0&@G\xdc\x16\x9e\xec\xba)@\x98\xa4\xc8\xcc\x95\xc5&@6\xaa\xbeU\x8b\x8c)@\xf6\xde.\xcaz\xe2,@\xdf\xa0\xa6\xb5W\xff,@\x90\xb4\x1e\'\x7f\xf10@MUW\xd8\xdc.&@\xdd\xa2\x9f"\xd8s*@%\x8e\x9d\xed\xaf\x9d%@\x03\xe8\xdc\xbd\xf4\xbd)@\x91\x1e\xef\xef\xf3.-@U\t\xbfV\x035.@\x0eC\x9f,\xa9n,@v\x17\x0b\xe2\xc3\xf90@\xa4\xe1;\xa3\xb3\xb4-@\xbb\xd5l\x11\xb2P+@\xb4\xa6R\xbe\x99\x930@D\xcb\xcbQ&\x02\'@\x19J\x9a1\xfd\x8c%@\x06x\x8a\x98\x9b+.@#\xaa\xe3\xc7\xc5N&@p\xa0\xf2\x97\xe8\xb1&@\xa3\x10\xfa2\xadu*@`\x9f\xd0d\x1a\xea,@\xc4\xaa?\xc8\xd4\xaf-@h\xb7:6h;-@\x9f:!\x94\x18\x82&@\xf8t\xfe\x84\xb9\xd5-@6\xbdt\x1e-\xc3-@\x18\x84\xff$\xe7\x01)@\x1a\xcaLI\xb7!/@\xc2\x06\xe0\xb0Q\xbf&@\xd1Y\xaen|\xa4&@NF|Jl$&@4\x8c\xa9\xa4um\'@\x08\x88\x96\xd9yG1@o\x17\xb2.a\x911@\x0f\xea\nt\\\xe6%@\x1f\xff\xdf/\xfb\x02*@[\xe6\xbaQK\xad+@\x88|\xb0\x0bJ\xf5&@\x03\xecp\xc6\x93\xe2*@\xf7yqGB\x9b%@8\xca\x07\xd5\x7f\x17-@\x80`\xb7#\xe1I-@\x85\xa2D\xfd\xc4\xc2,@Q\x82{\xf7\x16j-@\x15\xa4-\xb1h\x96/@Q|Uy \t/@\x1d\xf6d\x15\x88\xee%@-B\x8a\xbe\xec\xfd-@\xb9,\xe4\xa6\x8e *@\xd2\xc8#T\x06k.@\xa9\x0c\xe5s\xd6Z*@\xbdCx\xa1I\xee.@\xdcU\xc6\xa0s\x1a-@\x8c}Md\xa3\xa0)@1\x9e\x01\xe7\xbf\x98*@\x93F\xe8r\x1a\x16+@\xee^w\x96\xdc\xda&@\x82\x0e\xd6\x95\x06\x9b)@\xd8\xec\xa8+\xa2\x86(@\xe1\xf1\xf7\xebh\xfc(@\x82\xae\xb2z\xc3\x1d&@2|-|\x81n,@\x16(\x92\x7fI\xe8-@E\x82y\xe7\x85\xa3&@\x8a\'\x993\xa7\xb8)@\xcb4/)0\xa2/@\\\x11tA\xc3!\'@\x13\x89k\xc7\xf9\xfc-@\x1c\xca\'\xc0c\'-@\x05\xaa@\xd7x\x041@\x86\x07&\xcfK\xd8.@\xa7\x80a\xa7n\x9b&@\xa9\x075\x9a\xf8\xc7\'@ez\xb5\xcaw\xa0)@\xbc\x08+\x1d\xf62&@\xb5;\xdfXhO1@\xb9\xd2\xdcp\xc5\x02*@\xe3\x8f$\x80\xd8G+@\xad\x89>\x07g\x8d+@W["\x1b\x8b\xc0+@\x95M\xd1%\xc4v,@\xaa\x1e\xdd\xff\xc2\x80,@;\xac\xe4J\xc3c-@Y\xbc\x94\xe0b\xba)@Ni\x9fUn\xb0&@\xbd\xb7\x06\xecy\x05.@\x87&\x83}\x8e\x98-@\xc0s\xf9K251@\x17\xdf\xe4\xbd\xba\x9a,@\x18\x8f\xd4\xcf\x02\xc7%@\x90~x{\xc2\x1e.@\x929\xc8\xef\x88\x93(@?\x12O\x0ehQ\'@@\xb6\x17\xd0\x14\x1f.@q*\x12\xc4\x1ct)@tyd\xa2\x81\xdb\'@\xee\xdd\xb7\xd3\xf5(-@G4\xdc\xec>\x16.@\xef\xf6\r\x83\xe7\x940@\x8bu&h\xf3k(@\xc9q.4\xcb\xd6%@\x92\rc\xf2c\xb6)@\x99\xc8\x94\xfe\xdc1+@Z\x0e9}\x17*.@v\x04b\xb7\xd4\x9e\'@ \xfc\xa4\xeb\x97\xa5)@3\xf4\xe3#a\xac(@\xb4\xeat\x1a\xb73+@\xd0O\x1c\x18~\xa3-@\x8fG\xb7\xc3\x08\xbd.@\xe9\xc8\x82\x12\xb7\xe4)@Z \xcc.\x81\xf5)@\xd0\xb2\xfbh\xd0\xf0%@v\xaa\xd0\xce\x96\xed)@R :gp\xa0,@S\x7fQ\xe4\xb3\xf6&@{}\x10 \x0bI/@\xad-\xe6]\xd9\xf1&@\xe3\t\xe2\xa9\x1d\x0c&@\x17\x8a\xfaR\xbf\xfc%@q\x04q\x0b\xcb\x83)@\xe7C\\)r\xf10@8\n\xf6\x05nj-@\xdc\xe2V\x11\xa2^1@\x91\xad\x17\xb09\xdc3@\xdcRR\xb8\x82\xe6,@\x81\xfa\xd6\x0f\xfa\xd0,@\x9dC\xcdi\xaf\xef)@\xb1i\x19J\xddv(@\xa09p\xf29n-@\xae\xa3\tE\x9a\xea.@"r3E\x91i0@\x9c\xd4,:\x84\xe80@\xf9\x12\xc6\xa8\x9e\xbf%@\x8f\xa5\xb4\xa4\xb5\x04+@\xcc\xdf\xc3\x83C\x1b+@ke\xa2\x0eX\xc1+@`Q\x1c\x92\xf6\x8d-@s\x16\x9ck\xe1#7@N\x80v\xeeXM\'@V0Yk\xef\x801@Jn\x8b|1\xcb(@.\xbd\x8e\x82_\xc6/@\x85\xd8:F\xa5\t.@\xec\xc5\xe1{\xf1\xe9/@\xaf\xaeS\x9c\xc8\xb9/@\xe5Mmc\xe6\xa7&@D\xdb\xa8l\xb1\x11-@EE8\x1f\x90u(@\t\x10_+\n\xd2+@\xf00\xde\xce1](@p\xf3\xf0\xf6"\x1f5@k:\xda\xe2\xb0}1@w\x92\xbbN)\xc5(@;\x1bG\xa0\xc0n*@\xff2\xdf\xe0\xc1\x1a+@4u_\x0c\xfd\x9f(@\xb9Sj\x1d\x03g0@\xaf\xe17!\xaa\xda1@"\xc8\xe7\xadKy-@n\t\x98\xa1G\xbb-@\xb8\x8f.GgD\'@b\x05\x029\xc3\x1d&@1\xdcI\x9f\x1f=&@\xea\xfcD\r\xd1i(@<\xd2\x8b\x13\x86%.@\xf2O-\xe3\xa3\xc8.@on\xdf\x05\xb8\x040@E\xb3>\x81\xe7<0@\xe3.\x96\x13\x9c\xd9,@}\xc4\xbe+A\x14\'@\xe45\x8c9\xf6\xa0*@{\x9a[\x87{\xb5)@3.\xea\x937\x0f-@DU|@\x94\x8b1@,K\xbf@\xef\xda2@\x1c\x7f\x8d\xf2\xfa\xe1&@\xf4\x89W\xf7_\xb3)@\r\x0e\xd4\xc7l 0@aGa\\0\x9c4@ \xa8+\xf4\x9bw\'@jd\x8c\x91\xf0<0@\x1dP\x1c\x7f5\x011@~\xbd&lK\x1a+@/\x01$\x86<\x83(@O\x111h\xe1\xb04@\x87\xe4`5\x94\xb2)@U\x9aFQ`\n&@\xa9S\xfdM?3%@\xf7\x95\xcei(\xd7%@b\x99\x17\x87\n\xd5-@\x85!\x9d\x9b\xc2>/@\x7f\xc5{\x85\xa7Q/@\tE\x10\xb2\xa9F1@Es\xa15\x1d\xa41@\xd5\xcf(\xebu\x7f/@\x1dF|\x91\x95\xb2,@\xc8s\x16\xba\xe3F&@\n"\x1d\x1b\xc5Y.@\xd1\x16YS\xf2\x955@\x1eU\xbbwS\x00(@\x97~s\xe8\xd3\xf0*@.OA\x94\x14o,@\x0e\xb1\xda\xd4V#*@\xab73*\xbaR,@\x07\xd4\xb3r\x05\x8a2@9\r\x06\xd4\x85\xde(@\x91\x9d+\x03@\xad0@H\x8bv\r:B.@\x87\xa3\xb1\'iq1@\xd6\xaa\xef\xa7\xaf\xc51@v%(\xc4\xfa\xa0+@:\xde\xb4\xb9d\xf10@\xd2G\xf2\x02\xfd\xe30@\x13Rz\x87\xfc\xea,@ohX \xa1\x91)@\xe3k\\\xfbI6+@@_\xe8[\xbad6@:z17\x95\x1a\'@\x03E"\x850b(@)\xfb\xa3\xbd\x0c\x02-@\x1a7\x15\x08\xbf\xf1.@\x12\x8ff\xbe\x1ap&@>(\xeb\x88\x0291@\xfb\x83\xcc\xd7E\x98-@\x96\xa43a\x04\x9c\'@\xb0\x8e\xd6\x1f\xb4\xfa0@\xb1\x8dN\xf0y\x940@;\xa6^\xca\xb0\x99-@\x82\xcc3i\xcd\x89(@\xdf\xce;\x97-\x12&@\x01\xdc/\xb9;M.@YF\xd6\xf3\x9f\xe2,@\xccg\x05\xa8\x10\xed+@?\x82\xcbS\x8eH)@!j\xbc\xdf\x05f)@fo\xbc\x04\x9eJ0@\x9f\xc89\xf0\xbb\xea%@\x1fn\t:F4&@\xdd\xc3\xf9C\xe0\x9a-@\x96\xf8]\xf9G\xc4/@tne\xd0\xa6\xcc\'@K\xc1\xda\xf5\xa4K,@\x03LV\x9dN70@Gz\x06[\x15m&@\xa0R\xc4\xeb\x12\x011@?\x1do\xb1\x8c\x81(@\xc8\xbb{ \x1f\x98-@;\xf5\xc5U\x1f\xff,@\xe6\xbb\xc2\x1b\xbd\xb6/@1l\x15\xfb\x8a\x86)@\x8e\x01\xf0\x97QA-@_\xa7\x81\xcajU0@)\x11\rp\x12\x940@\t\\Wn\xb4a-@&\xb93\xad\x1fq(@\xe1\xf5\xc6\xce\x80\xe8&@c\xd0\xeau\x9bg0@\xbf5G\xa9K\xee-@`$\xd1*\xaa\xee(@5\xe8\x00pO\xbf,@\xb7\x04\xe4\x99$\x931@\xc1\x9ds.\x0e`(@\xcdG+\xb3E7-@\xa5+\xd0\xbbr\x08&@\x00\xe4N\xf4\xfc\x041@\xed\xba\xbf\x1f\x04\xac0@\xd6:\xfa\x7f\xb7\x8d-@ \xf2.q\xabJ(@\x1f\x96\x02D\x19\xac(@\xbf1a\x03&\xb62@I\x92~\x97t\x12.@\xa8OT\xb5E90@\xc1aE\x04 A\'@E)\xf7&\x18\xb4,@F/\x87\xc3\x00\x0b-@-\x02\xbb\x10N\xe3+@\xa9\x8c\x04\xf5\x07\'-@e&\xa0\x9cn.)@\xf9Q\xfc\x1e\xdb\x864@\x0e\x97\xb2\xb5\xb6\xaf-@\xdeH\x88|\xd0B)@\x03W\n\xbe\xb4\xd4/@\xc8\x82\xd3.\x11b&@\x07\xba\xaa\xfc\xfe\x96(@a$\xac\x15\xb7\x87&@Bv\xa2\xc8\x97@1@\x01\x1e\xb1\x05\x10:-@[\r\x11\xa6\x96\x1d,@\xc3\xfc\xd3p\xd6\x19+@\xb8\x84\xcbxv\x967@B|\xb7\xfe\xbf%)@\x07\xe9\xbbJ\xb3\x7f1@\x90\\K\xc2\xfa\x7f\'@%\tX)\x9f\xc2(@\xbc\xcb\x1bxG\x190@*\xba\x02\x17Zu-@\x9cqH]\xc1%-@\x99\x1eH+1=(@\xcc\x1ct\xa07<)@\xabgv\xb8=\xb8-@l\xc9\xd8D\xc3\x04-@\x95\x82G\x19x\xa2(@\xcd\xaa \xd4i!)@h\x91\xde\xd0\x16\xf5*@\xe4\t\x1fG@\x010@\xf2\xb0R\x1d\xb0\xd6-@\xf8Q\x0f>C(,@_\xefJ\x97\xa4\xfc(@\xee\x89b\xa7c\xfd(@\x9c\xa8-\x13\xc7\x9e(@R\xb7\xcd/\xcey*@\x004x\x8a\x0c\xd0\'@2sdR\xecE1@\x08\x94\xc6\x1e\x97\x87-@\x87\xa3\xb7\xa4l!/@\t=\xf2\x9f#\xb2-@\x97$\x9b\xec:\xac(@\xe5\x994\xc7!\xcd\'@\x82\x84\xccq\x02\xa5(@\x90t\x81\x06#\xa7/@\t-\xf0i\xd1\xfe,@~\xc5\x18\x9c\x88l&@\xee\xf4\xea!Pw-@\x11\xb7\xf0\to\\-@\x01\xcc\x14\x1a\xbc\x99\'@\x7f\xe1\xacd~/)@\x92\'\xfaF\xb7*.@\xdf\\\xa8\xe6\x8e&0@e\x1f\xd65\'\xca(@\x06\\\x08\xfb\xeah-@C\x8bn\xdb\xc8\xe7-@\xd2F\xcf\xa8>\x08-@\x0f\xa9\xbd\xa0\xff$)@)\xcc\x16<U[1@\x13\xfd\x89\xa7p\x80-@\x03\x01\x82\x1f\xce\xd0%@\x96\xb6~\xf2\xabL-@\xdb\t{\xc8\x82\xd5,@\x8fc\x88Y\x86F0@?\x13\x84\x18\xcf\x97(@\xa3\x1bG\x07h<+@\xbb\xab\xda>\xaa\x1f.@\xddp!\x15/=-@7\x92\x1b3x%-@\x9d\xb3\xd8`\xbdD2@\xfb\x9fl4\xd2\xe3(@\x98\xff\xeb!\x00H2@\xcf\xcf\x8c\x155\xf1)@\xa0\xa1\xdf\xf1~\x9c,@\x97\xac\xdb\xdd\xc5^-@\xa4?a\x80\xf3\x0c+@\x7f&\xf8\x0e\x97\xc6(@]\x93B2oO)@\xce@E\xa1><+@-0@\xd1\xa7\xd5,@\xe1e\x9d\xa8*h-@\x080$\x9ai\xdd,@<\xe5\xc7\xe2\x8b2/@\xfc\x98\xe7\x9e\xe3\x99\'@\xda\xb8\x81[V\t0@#0\xd0\x040\x8e\'@V\xe4\x15b\x81\xac\'@\x12\t\x86\xe6\xac\x1e\'@rN\xfdiN\xfd-@\xae+\xd2\xb8\xf1}-@\xba\xe253N<\'@/\xd8^T\xf1\xaa-@\x9d\x95\xb4Ep\xb4)@H\x02\x1e\xb8\x82\xf60@\xb048\xd6\xb8\x07)@\xb6|)\xe2I\xfd&@\x98.\r\xa5.\xe2(@o\xa9\xa7\x0e1\x1b\'@\xa9C\xb0\xf1\x17\xd3,@mc\xf8F\x98\x94,@n9\xc1n\x9c\x81/@\xd6\xb8>\x16\xb4\xa10@\xcf\xe4\xe3\xbd\'\xfd,@\x9cZ\xdd\xd3\xc6\x0e+@,\x0f\x0e\xbb\xea\x0f\'@\x99,\xf51\xae\x1f)@d\x8f+\xfe\xbeZ.@\x82\xf6\xa0\xd2\xa4\xa25@\xf4\x93\xa2\x1d\t\xf7/@\x19\x13x\x84\x93\x7f(@R#\xec\x9f\x9e\xdb(@\x13\xe1\xb2\xa3s\x97\'@,\x87\xff\xb9\xb7{(@\xce\x13\xa7\xd0\x9a\xa4.@C,\xe7+\xc7\xf1(@\xden\x94\xe3l\x001@\xfb\xa1\xf3\xf8\xc6\x1e)@\xaaZe\x1cK\xd3,@\xa4c\xde5K\t0@\x1cq\x8e\xd2k\x930@\xbaEK5\xb7\x8f1@_\x86\'\x8d\xf1\xdb(@\x8a7|\xd8\xfdn,@U\x9a\xf1\xca\xf8\xa3\'@I\xd8\x8f^\xca\xcf(@\'\xb2[u[\xad\'@MMk\xb1\x0e:-@\xca:]!e\x8f\'@\x92\x08_\x152\xfb1@\xc9\xe6\xeeI\xb3\x12,@\xe0\xe3\xe7\xc5\xe1*.@\xe9\x9c\xc6\xe1\xf3\xdb-@\x01\x0e\x9ah\x9b\xf9\'@\x03Mt\x07\x1e\xaf0@IP%A\x80\xb6-@\xeb3"b\xcf\x06-@n\x162\x1d5\x9b\'@\x98\x9e\x96\xcc\x9b\\(@\x90\xeb>\xa4\x19\x14.@ \x9eT\x8e\xb5\x15-@\x0f\xce\xe1\x7f;\xe7,@{9\xcc\\\x91\x92*@\x8f\x9d\xd8\x9bF\x1f,@\xf5"58-\x85&@\xb5\xf8t\xa4O\xa70@TU\xa5\xc5(\xb2.@\xc4f(\xf0\xf2\x97-@\xa6\xa0}\x9d\x90\x900@Q<p\xc1g\x08(@\x99\xe8\x87Z\xcf2/@\xe7%\x91\xe7\xc8\xc32@\xeb\x81\xa8\'\x8a\xfc*@k\x8b\xd9\xf6Ft-@\x9a[\t\xf6\x10\xfb\'@R\xf3\xb3\x189Z0@iVa\xe6\x14\xd3(@H\xf2y)_\xec\'@:\x88\xce\x04\x91\xc1)@\x00\xc8\xa9i\xeaR(@\x8b\xe6\x12Fj7(@\x07\xddU7\x85\x16+@vCJ[(\xf2%@\xc4QmO\'\x1e*@\x18(WQ\xf9})@BG\xa8\xcf\xd8\x04&@\x08\xb7\xf6C\x0fA0@\xbf\xb0\x15\xf0yL&@\x1b0V$A\xe1*@\xb0\x9c\xa2\\\xe8\x82)@\xe0W%\x9f\x16\xa7&@c&q\x86\x9b\xfa,@\x18\x96bv\xd0m\'@5\x9e\xd4b^b&@\xff\x18\xd7\x9f3\x9f0@\x8d\xba\x93\xfb\xd2\xd80@@\xf1j\xe6\xa3\xa2.@\xb4\xe0)\xd4!1&@\xd1|*]\x88%&@\xfd\x0c\xa9\xd6\x85\xbf&@@\x91\xda\xafn\xc40@\xcb\x8a\xbf\xe4\xc7\x9c\'@ \xc0\rAe,1@\t\xdb\x0c\xf9~r-@\x9c&M\xa6\xfa\x81-@\x08A+\x0ej\x89.@\xaf\xbd\xfdI:\xe4%@x\xe2\xd5\x7f\xa4\xc0%@H\xbd\x9c\xbe|\xce(@\x96\xfc-\x0b9\x92/@\x8f_IF\x8e\xcf&@KBCd[\xa7%@x\xd2\xbe\x91\x89\xf9-@\xa0\xe7\xc7}2\xc8)@32\x10\xc1J\xdf\'@\x99\x99\xc0\xe8\x93z%@\x19\x90o*D\xf80@\x94Cp\x0c\'L-@\xd1N\x0b\xea\x84\xad,@Ng\x0co_\xbf)@\x8e\xf5\x95/\x11\r\'@M\xf9^\x1f\xc5\x94)@\xa31\x8d\xf9n\x19-@<\'S\x8e\xa4\xb3,@Ic\r\xef\x94\x19)@\xd9;V\xa0\xb7d&@\x03\xb5\x1d\x85c\x171@\xdc\xcf\xc1\r\xd3\xd5.@-c\x00\x9d\x9a\x05)@\xc3\x1e\xe6\xfc\xde\x891@\xe2\x12\xddk7\xa5,@U\x8f\xdd\x92/\x1c(@\xc6\xb8\x87\xf7\x965&@\xd2\xe7w\xde\xe4\x17&@`\x12\x11\xfc\xe2w(@40g\x15R\xf0&@\xae\x19\x8ev\xf2\xc4(@U*\xed\n\xc2\xa5*@@\x80\xeb\xae\xd2i(@E\xb9\'\xe2\xaf\xbe)@\xf38\xfc\x8e:\xf8&@\x1b\xa7\xe2\xd5\xb1\xdc0@A\xfd\x9e\xcf*$+@xDC\xd8`\xb1\'@n\x14\xda\x1b\x90\r*@\xcc\xa4;\x14B\x81(@>\x85P8\xb3\xbe*@\xa99#R\xa5\xe6(@o\xe4|\'t\'.@\xd5\xcbs\r5\xa3)@|\xaf[3\xad\x94(@\x89\xc7\x9d\xb2A\x00&@Mi\xc1\x0b^_*@\xef\x9amTs\x051@`1\x97\x84(\xa0)@\x1a\x870\x84nq-@\xd7E\xd7\x8f\x15f*@\xbb\xaf\x99\xbc3s(@^{,/y\x92*@\xb8_\x89\x85_L-@z\x9b\xef\x8fg@*@\xbb/\xa3\xe4p\x96%@\x86\x85\x16&`\x82&@\xb9c|\xe5\xdc\x121@U\xb3\xf5\r\xb8s\'@#\x1d\xefV3w-@&\x0fx\x7f\xee\x85(@zp\xf8\xd0D\x051@\xdc&T\xee\xa1y*@:^\xbc\x03&\x00-@\xdc\x0f\xa9\x92ys*@\xc4\xaa)+\xa4+1@W\x1f\xb80\x81\xb6%@\xf3\tLN]\n,@\xf6\xea"ZqK+@\xa4\xb1\xba\xcfHW-@\x06\xa6\xfc\xe6\x92\xa2&@\x80\x8d\x8dck\xc0-@\xa6\xac7\xcc\xe9\xb0,@R@T\\\xe3a0@=\xd8\xc4\xd7\xa3\xbe&@\xac7m\xc8\xba\xe0*@E\x15\xecD"?\'@@\x03A\xa2\x1701@\xec\r]\xa1G\xcd%@\x93^^\x1aU\xab(@\xcdr\x0f\x989\x89-@\xee\x89\xa4#,D+@\x0e#\xa3 \xe6\xfd0@\x92\x87\xf1\xb6\xe6\xa6-@\x14\x1d\xeeo\xa3\xfc\'@Y\xff\xaa<\x12\x18)@nh\x06&\xc4\xe0%@\xefa[z\x11\x93-@\xf1"\x85\x1d\xf2^,@X\xaaY\xd1\xf1\x80%@\x8f\x9f\xe8=\x84\xed0@\xcc\x833\x8dv\x1e/@\x85\xa4\xb8\xa07\xaf%@\x13\xc6\x9d\x91\xbb*,@}\xd2I\xd4\x87\xe7-@\xcb\x90J\x16\xc2Y)@Fl\xbc\x80Ys\'@\xfc\xe3Q\xa5\xdc\xd70@\x0fX\xaa\xdeg\xd81@:g\xe5\x9c\x8c\xa1-@\x14\xb4\x06\x9b\xf4-+@\xfdm\xb0x\xd2\xb00@\x0e\xea^f\x19\x07.@h\x14\xb2pT\x8a)@4\x9e#\xf2\x82\xd5(@nJ\xf4\xc8\xb3N(@,\xe1\x1dS\\5.@\xdf\')\xa4\x13\x8d*@}^{t\x1b\x86*@)W\x9b\x91\xffn0@\x18yg\xe9P\x150@1\xc8\n\xb1Lw%@\x17\x8ca,\xad\xe4+@\xb1\x15ooD0&@\xb3\xe5\x1c\xf5\x97\x1a+@\x93~\xb7\x05\xe1\xd80@\xc0\xd2\xd7\xe2\x1c/)@\xbe\x8fBu8\xc6*@&\xe7\x7f\x8a\xfb\x12(@\x86\x12\xa5\x0e\x88>)@\xc0\xbb\n\xdd$\x96%@AX\x98\xbaIL)@\x10\xc9\x96r\xc6\x82(@"2[\xb8Tk(@Q\xd3\xfa\x8f\xa5\x11,@\xa5K\x801\xe7\xe9*@]\xb8\x9a\x02\x1b\xa2-@\x9f=H\xd9\xf4^/@\x15I\xb6\x97\x0f\x80.@%\x11\'\x03\xbd\xfe-@\xb7\xb1\xa80\xb9\xa0,@\x9am\xaaUh\x89\'@:\x03\x86\x85\xf0\x84*@\xdf\xd0\xa6\x93\t\xca0@\xb7~\xb8\xed\x08:&@2\x8c hu\x1f,@\x14\xa05Y\x91W)@?\x0e\x13\xb8\xba\xf6-@\xceeN\xbf\x07\x8d0@\xea\xde86,\x0e*@\xaf_\x05\x1db\x117@Uh9JM\x92-@\xae\x92\xbb\xbe*\x11,@\x08u99aI(@iM\x9aR\x08\xed,@T\xd6\x01\x99@=.@{\x93\xc2\xcf\xfe\xd0(@\x0c\x9cwke\x0c.@&\x9a\xc4\x88\x19)-@el|\x83t\xbf+@/\x0e\x89\xc5\xfd\n*@z\xb3L=3U(@\xa5<\xe3\xd2P`-@p\xf6\xa9JiM2@u|I\xf8\xdb\x82(@\xe0s\xcdY\xa1\x98%@\xc7\tn\x00\xf4u-@JeZ\x18#\xa6\'@y\xb8N6\xc9\xd3,@\xf7\x1b<CY\xd20@\xd1\xb3\xc4\xe7\xac\x0c-@Q\xf0\xd4\xc2\xa0\xfa(@>\xd4g\x07\xec$\'@\\\x8e\x9a4\x91\x84,@\x03\x17\xb8\xb3\x86\x8b-@eZ[O\\^-@\xe92\xc8\x0c/@-@!:m\xb2e:0@&\x1d\x181\x1f\\(@x\x9e)2\x02(,@\n7\xdbl \xb6+@zxS\xb2\x19\x1b7@7w\x85\x1f^C%@-#.\xacY\xab-@Y\xfa\x16>^\x7f(@6\xf9K\xc4\xd0\xd8.@\xd1\x1ff\xba\x94L1@\xc8\xf5\xbf\xa7i+)@\xf3\x9a\xbb\xc1\x01p,@\x88>P\xcew\x87*@4\xdb\xa8R\xb3\xdc\'@\x7f3\xbf"0\x0e)@\xdb\x15\xad\xe9\xcf\xd6-@\x04;\xef\x84\x06v,@\xfa\xb4I L5&@\xd5\xd3\xaa\xd5=\xb9,@I1\xc8x\x08\xb1*@\x80\xcc\x81\x035\xdf)@5\xd1I\xa4\x1c\xf1)@\\\xc0B\xbd\xeb\xa9\'@\x9d\xd1j\xa7\xed\t-@*\xb5\x92\xee`\xa0,@[\x91\xc4\xfe"\xec,@bu\x8d~\xf1\x98&@\xcd\xcb*\xae\xdf\x8f,@\'S^\x9cL\x14-@\xd3\'\x86\x107\xbb&@\xf2\xe2\x95\x8c\xd6\xf5)@c\xd6\xa5\xcd\x87\xfb*@ \xb8\x8e68\x02\'@\xb2\xa3\xf7o\'\xbd-@0s\x15\x00\xac\xc0*@\xf2\xaf\xbd\xaf\xe95-@~\x16\xb0\xf00\xb6,@\xf2kBK*\xc30@\xe5s\x8b\xfa}\xc4(@~l\xb8\\Z\x9a,@\x1a7\xfa:OT,@O\x9c}\x96\xfc@-@\x86\'\xe24\x8bx)@A7\xcaQy\xcd%@j\x8f\x85\xba\x16\xd5+@\xa4\xdch\x0e\x88O)@Bje\xf1\xb3\x9b%@\x0c /`\xde\'-@\xc9\x8a\xeb\x96\x92\x99/@#K\xaev\xa5\xfc/@\xf91\xc4\x8d\x1ct&@B\xd0\x1b\xf1\xd5\xcf,@yB\xe4\x95`\xcc-@\x1e\xbdQV\xb9V.@K\xad\xac\x87\xf9g.@<b\xe6*\x9de*@\xd3\x8d \xf6\xb2;-@,\xbecRn((@"\x1d\x1b\xf2\x8b\xfc-@}\xdd$\x7f\xb0\xd4-@\xc3b\xa4\x87.\xe91@\x8d\xf0sZ\xa3\xad*@\x89\xae*4\x83"-@\tnc\x9f\xd4\xe9.@\xa4\xd8\xf1i7\xf0&@\xe7m\xc7F\xfai-@\xa9\xd0f2\x04\x1a-@G\x95\x1e\x8c@\x12&@\x82\xe4b4\x00\xf2%@\xe6`q(\xb3\xe5/@y\xe7\xb2\x92\x02\xab0@\x0b\x1d\xb6\xd8\xd4\xfb-@&\xbc`t\xe7m-@\xd5\x8d(%\\\xc4,@\x9d\xe6\x86N\x8a\xa0,@$\xdc"\xbfgy\'@\xe0\xa6\xf9\xfcq"-@\xbb\x9a\xbc\xe7\xf4?*@\xea\xef\xaa(\x97f.@\xf0\x8e\xa6\x8e\xf9\xcc\'@\x7f\xd0.0{\xea-@E\x9d\xe5\x90\t\xa3%@V\xa7/l\x0e\x1a.@2\x0b\x08\xdcl\xee%@8\'\xef\xefq*1@\xdd\x8e\xe1Q\xdd})@T^\xd6f\xff@2@]\xf7H\xddR\xfe,@%\xf8\xda7K\x7f,@4gt\xe4-\x94%@8\x9f\xd9\xf1\xac\xbc&@\xfe\xa9[\xfa\xfa\x9a\'@\x0et\x94\xc0A0)@\xc7\x8b\xc6TY\xe6(@\x17\xc1\x86\xe5+?(@\x0c`n\x10 \xaa(@\x91\xee\xd4\x92\xa9\xfa&@\xd58\xa5\x12\x02\xb6)@p\rj\xe4\x91\xba,@S\xb1`p@\x950@\x17\xc9\x8dC_\xac+@\xc0yO\xfe\xb2_/@C\xd9\xbf\x85\xc1\xa4,@\x1e\x0f\xf7\xf0\xd8`-@\xb8s\xce4\xa4\xad0@\x87I\xc7\x80\xcex.@\xc2\x1d\x1c\xdaT\xdd-@\x18\x94\x04\xe0\x88\xd2,@?G\x1d\x0fzD)@\xdd\xe2\xde\x14\x8a)(@\xda\xd1\x19\xf1\xd6\xc7)@\x19\xe3z\\\x87\xbb-@l\x0f\x92\xd7\x83\x14\'@\xf5O\x80\xccy\xd2)@%cyrx\x89\'@^\xd0)\xf5J\xc9/@sNWD\xa5\xf90@\x18R\xb8>\xd2\xfd0@Ni\xae\xaa\x83\xe4-@V\x8e\xfb\x18r\xce%@\n\xb5\xaaW!q*@>\xf8\xbcN\xd1\x9a1@\xd0ThZ<[1@\xa4}\xa0WOi(@qB$if\xe9%@mO\xaf\xeeq\x88)@\x01uk\xd1A\xa1&@\xd5VNYD\xe7,@\xd2\x9b(\xa6\x17\x8e+@o\xcdNk\x90\xc9%@Z\xc7%1\x01\xe8-@\xe6#\xc4\x9d\xc4\xa9-@\xb0c\xa6\xcdp\xb6)@\xd2\x0b\xb8\xd7\xa31-@\x1aWl/\'\xf0(@~\xf3\xb6\xc3;f0@U\xfe\x94\xc3\xdd\x93&@\xd7\x99^\xad\xba\x1c&@\xf5w@c\xd1\xad+@\x1e\xcbk\xec\x12\x9b-@\xf2",\xc2-\xaa%@\x8ew\x84\x06\x14\xb2)@\xaei\x1f\xf3\x13\x9e)@\xd6\x00\xa6\xbdCc)@\xa7V\x93K{\xbe\'@E\x16qN<\x14-@g\x81\xf8\xf9z\xb1\'@\xeb\x08\xfd\xa7\x95\xfa&@\xd2\xbeA\xe9\xe0\xac%@\x7f\x07\xa0\xea\xad\x9b)@Z\x11\xf7\xa6HV&@\x0f\x0f"\x9e2\xe2*@\x84\x02Y\xa0-\xe70@.\x12\xe5\x1f\xde\xb1(@\\u\xeb\x0c4"&@2\xb8\x8e1\x1f\xba+@\xd7\x11\x170\x05\xd4)@QoN\xfa\x96\xf8(@\x0b\x9c\x84\xd4u*(@\xd0\x13z\x8c$\xa4%@l\xc8\xac\x1f\x87\x99+@t\xa1\xe3\x0f*\xc9&@F\x1a<@\x11\xff0@/\xb3q\x96&\x98,@r\x03\x06S\x83\xb0&@\xd31\xc2lN\x10&@\xdf\xe8\xc1\xe6\xabj-@\xf0\x86\xadXc\x9d-@n\x10;\x924\x0b*@\x9b\xe3!\xac\x84\xe4&@j\xb5\xb9J\xe22&@x\xfe\xdd\xf2,\xc3&@\xb3\xcc\xfe\n\xbe\xe4-@m\x10\xaf\xac\xe2\x90-@\x07\x8a\xc1\xb2\x92\n/@\\\xaaG\xfe\xec\xe5,@(\xb3\x96\x84\xb67,@\xfc\xa1\xdf\xadi\x88-@\xe0\xf60c\x18Q/@f\xda}\x97\xc0\x98-@\x95, \x96o\xe4-@\x7f\xa8\xdc\x94O\x0b*@B\xdb\x9d\x1c\xe2\x1d-@\xb2D\\\xde\xa57(@\x9d_\xcb\xf0\xd2Q*@\x0c\r\x9d+\xbe (@\xb8\x80q\x02XR&@\xda"t\x83\xf7o,@\xa5\xc4!YG\x89&@\xe6\xa7\x9d\xcc\x05\xc4,@\xde\xe0\x03\xaf\xe4_)@\x86\x1f$#m@+@d\t\x14\x95\x82\xa7(@Z*\xf4\xd6\xc2\x0b&@\xb6\xc6\xf4\x93\x1e\xf2/@\xe3\x15\'\xbb\xaf{-@\x88v\x7fS\xc3C-@\xf7\x10\xe6\xf4k\xe4/@\x1d\x86\x8fm\xaa\x1a1@\x19\x07\xd2\xfe\xcfn&@?\xa4R\x8aj\xf3,@\x04\xc6\xed\x12\xb7p&@[\x95\xb9\x11\x01\x03&@O\xc1h\xb4\xd92)@! >\x94y\x85-@\x1d\xdd\x8d\xb5(l-@\xc1\xbbiY\x9e\xa25@\xec.\x84\xae\xbf\xb10@p\x85`\xcd\xecT(@"\x18k\x1e\x9d\n\'@\xb06\x00\xa0jj&@j\xbb\xd2\x17K\xaa,@\\>\xfd\xe0\xf7\xbb,@\x9b\xc5\xc6\xe1\x19\xf01@3B,U\xee#(@\xc0\xaa\xc5\x99\xf3v-@^}\x16\xdd9\xff%@\x97w\x9d*;p*@:\xfc}6\xc8\x10.@?\xc6\x0f3iv-@4\xb0\xcc\xba%O-@\x82-\xcd/z\x8b\'@z4\xae\x07\xa9\xc81@F\xfb\xfa\x1b\xf0!(@:\x02Bn?\xcf%@>&\x006\xe0\x9c/@\x87\x00\xdc\xd7J|0@v\xa2\xbc\x1d1\x93-@\x8d\x14i5f\xc4(@\x03!C\xb148%@\xd2\x0f#\xf5c\x98/@\x86e7mU\r&@\x18\xca\xb2\x84F\xf1\'@jT\x01K\xb9l-@\x8du(^1S(@\x08]\xe5\xab\xcf\xf0%@cnTC\xa0\xce,@$\x9b\xce\x0e\xc9E-@\xc7\x02#\xe6\xfc\x8d-@\x92\x92\x9e\xb03\xe8-@\x85\xe0!\xabo\xa0,@\xb5\xa7\xa7n)\xde.@m;\x93\xcb\xc5\xd0-@\x18\x11\x1b\xccT\xc1%@\xa9k\xf3f\xf2\xf5-@#\x8b}g\xd51-@O\xe6\xb0m\x93:0@\'2\xb6\xa9\xba &@3\xe7\xeac\r\xf3%@\xc3@\x1d\\\x9a=-@\x95\xffa\xae\xb7\xb0,@A?c[\x0b\x831@\x94H\t-A\x0c0@\x8765\x10\xce\xb6,@\xad \xe5)\x01\xaa\'@\x893\xeb\xd1\xc9>\'@\xfa\xdb;\x06j\x8f&@\xcd~4Hj\x86/@4+\xb7\x02\xbe\x9f1@\xa8}*\xc9\xdb\xce,@R\x7fq\xe0\xdc\xd6+@ 8+\xf1\xd4\xa6\'@\x9b\xf1\xd6-\xa1\x0f(@#\x84\x86\xee^\xb7-@\xce\x04\x14\xc5\x08\x100@j02\x7f\xbb\x99\'@\xd7d77_\x807@\rLH\xce\x8c#&@F\x9f\x92\xd5~\x83%@!\x9a\\\xe4\x85\x83(@\x00\x19\x0c\xc9\xd40\'@\xfb\x07\xc7\xc5\x04\xd0/@O\x9at|\'\xbb-@\x8e\xdex\x80\xd9\xdb\'@h\xf1\x184\x82\x8e.@\x08\xbd\\)\xf8\xa3%@\xdd=\x1a\x87\x9c\x1e-@\xa1\xf6\x0e\xe7\xd6\xf8\'@\xe7\xb2\xd9\xfdr!)@\n\x97\xef\xad(\xf0/@\x05\x04\xdb|\x04\x1f.@Q\xfac\x11\xe7,0@i?Rxn%0@4B\xa4\x95Gw.@\xb7\x14\xcf\xeb\x00\xd60@\xb3\xfd{\x9e\xf5\xca\'@@\xd8U\x0c\xc6\x84-@\xeb\xb5\xcd\xe5\x02\xe3%@<g\xe3+\xd9".@\x87]\x90\xf3\xdf\x88*@\xe9\xec@\x9b\x8a\xe0,@\x17X#\x80\x87\x95*@\x04\xeb\x10X_M,@\x98yr\x15Fq,@|\x88\x0c,\x1b\x9c-@\xa7\x16\x08\xc5\xb4\xcf-@\xc5\xd0\xe8|\n\x96(@\xec\xaa\x19\xe6H\x8b\'@\xe8\x06\xa3\x82\xf6\xca+@-i\xde{!\xf3,@\xc4\xcf\x0bD\t/,@K\x0c~[\xb4\x18,@d\x93\xfer\xbeN,@`\xbfX\xdc\xfa\xae+@\xac1\xbf\r\xad\xb9%@\x8fC\xb1h\x07\xa6(@\xd1\x848\xed\xa6\xe6*@\xb2\xb4:*\x94\x81.@\xc3\x8d\xd2\x9aA0,@\xaa\xd5\xbc\x0c\xdan.@\xf5\xe1I\xa3\x0f5)@E\xba\x0b\xf4\x1b\xf4(@\x95\xc3\xba2\x11\x801@j\xf5;m\x18\'0@\xfc\xe3v\x18\x7fg0@\xa1\xeef\x99\x96\xd1\'@\xcd\x11cI\x18\xdd(@\xf4A\t\x0f\x8d!(@\xe9S\x11d3\xc8-@\xed\rY3c\x92-@\xfc\x10^\xaec\xa9.@\xb8\xfa\xfb`\x8e\x070@\xfe7.;X,\'@\x845\xe4]j\xa65@\xc8w?\x1d\x13\xd0.@\xa1V\x82\x98\xe6].@\xbd\x92f\x8d\n\x03\'@\xd9\xe3\xb0\x03#D)@\xdf\x03\xecY\xf0~*@\x08,\xc4\xc2V\x0f,@kQkj\xa4G0@\xedK\x04\xfb%7\'@G\x99\x14\xddh\x81,@\x1d\xa1\xab\xaa;\xbe-@.m\xd9>j\xe50@\x1eR}\x83\xa0>,@\xe0x\x04\xf0qp*@=\x1a\xd0\xe6\xd1\xe3,@\x88\x9c\x8d\xae`87@\xe5_\xe1\xe2\x0f\xb2-@\x91\xbf\xd5\xb4\'c1@\xe4\xcb\xf8s\x8c\xb7,@\xc3\xef\xea!\t\xc4.@\xe3\x1b\xf6\x01\n\x82+@\x13\xfe4\xfc\x8fV0@\'\xf8v\xd5\xa4\xeb-@\x06\x9d\x0b\x14\xfd\xdc(@\xfeg\x95wM</@5\x10\xa3\x9d(\xa3*@\x81F\xed\xe5\xfd\xbb-@~\x823\x8a\xf6e1@A\x8b\xbf\xae\xe4\xc8+@B\xa5Y\xbb\xd6\xdc-@\xeb\xf6#\x19\xb3h1@\xb5Uiz\x87\xff,@\x1aB\xd6B\xe8`1@\x83\xd9;\x14\x13\x87-@ubO"\x07\xd4/@(\xffK~e&)@\x93\xd7$\xacH&/@\x90+.\t\xe7r(@\x0b?q\xd5\x1c\x95)@"R\xa0;\xe3\xb1,@we\rr\x0e\xb30@ h\x90\x8b\x82\x965@g7\x90,\xd2\xd6,@\xa00\x92F\xa4\x08-@6@\xfb\x13c\xb8(@\x88\xc1*\x94\x8f?)@\x8cJR\xb8\xca\xa3-@n\xad\xd0~\x8d\xda+@\x7f1\xaa\x8a\xb0\xa20@\xc9_\xf3q}\x01)@P\x0f\x84\xe8\x17\x080@\x19 \x83R\x15\xd5(@\xa9s\x18\xfdr}.@\xa0Mk\x03a\x17-@YQ\x12\x96\x14\x040@*\xbb\x9e\x04\xbc\x9e)@y\xc1}4\x9a#)@-\\\xf6\xf2\x00\x8c0@\x8at\xe6\xd1sM*@\xcf\xa4\r\x08%6&@\xf8\x9a\xfc\xc7\x0e\x98\'@\xb0>\x02\xb0N\xd00@\xd4\x83\x9c\xaa\xac9(@\xc1\x01\xd9\xe0l\xf6/@d\xc8\xb3\xe6\t\x08*@\x8f\xfaq\xcb\x02\xc4/@\x7f\x19\xa5\xf2p\xd1,@\xfe\xd9\xc39\xea\xd6(@$j\xff\x13\\`*@\x85\xa26\x84\xf7\xd9,@V\xc3v\xaa\x9e\x1c1@\xbd.\xe2\xc8\x08P\'@ \xd6\xc6_eR.@\xda\x8e\x8b\x08\xe2\xe11@X\x9f\x0f\x9f\xe4\xe8+@Q\x1d6\xac4\xa2-@\xfft\xf5\x8d\xe17&@\r\xf5_\xbe\x80\x98-@\x96;\xec~\xd2n\'@g\xda\x9c&\x02"&@\xfbr\xf0\xa8\xed\xb1(@\x97\x011\xfb\xdc\xb70@\xa5\x81d3\xbe9\'@\x1a\xc2\x10"+\xa40@\x8d\xa4N\x98\xc0\x98.@\x95&} b\xa7-@\x81\xee\x19i@\xdd3@p\x00aX\xadn(@\xcdVe!e\xdd-@N\xfdiA\xe6\xc0&@Y\x19\x9d\xb8\xf2\xce,@\x9b\x87`[>\xeb1@\x0f\xe7\x04\xedt\xf9,@f\xf7\xa6\x84x\xcf(@\xd36\x86\xfb\x15j(@`U!O+j-@\xc7\x8eh\x9e\x135%@\xfe\xb3\x9d\xb8_\xb4)@\xab1V\xad\x82\x9e\'@\xb5\x10\xb4%@%1@\xa18k\xd3\xe5\xba,@+}\x7f\x9fU\x830@\xfe\xa2{M\xedQ1@\x14\xf6<\x7f\x9b\xa6%@\xf4\xf8\xa9o\xca\x98%@,\xe1V\x84\xc9\xce,@\x86*_\x89\xff\xc40@\x14\xf5{\'\xcc\xa3-@u\xa2\xc6\x14\xbc\x05-@\x85\x10p\x96\xcev.@\xd1\xec\xc1\x9a\xfa\x92,@$\xec\xc3\xce\xfe\x14+@FD\xa8\xe5\xec\x161@\x95"\r\xbbK\xef%@\xaa\x164\xc5\x8eL)@\xb6\xcbO 1Y.@\x9a\x92$\xdaO\xb7,@\xbe\x00\xa5\xac\xa4\xf5\'@6L\xb2\x07\xafj)@\xbd\xdf\x868D\xa3%@\x00yk/\xe2\x97-@MP\xf8\x85\xf4\x81(@;\x8c|z\x18f(@2\x92\xba\xb9T\x8c(@\xe1\xa6w4&h.@M\xf3\xeaf4J,@A\x8di\x1a\x85\xb8)@\x84P\xf6\xe0q\x06&@C@o\xf0\x8b\xb4/@\xb0Ji~\xe9p1@\x9e\xacQ\xed#\xcd)@\x1e\x97k\x11\xb1\x81-@<\x0e\x905\xd4B-@\xc5\xc9\xde\xec\xc9\x061@\xb9,\xba\t\xdf\xe0,@&\xe4\x98\xe3B\x12)@\x0b\xac2o\x1e4(@\xa4Oi\x80\x90\xe00@FL\x15\xfc/\x06&@\t\x08u\xddr\x00/@]@\x07\x17\x9f]1@\xd0\x90\x96\x98\xb6\x00(@\x7f:\xbd\xd5\xef4/@1\x8dw\x1fA\x12\'@6.\x05\x8dB\xd8,@#\xc2\xfbq\xbb\t/@p$aN\xe4\x9c4@4\x06o\xd6\x0e\xbe0@\xe4&^f\xa5\x171@_\xdcQ\xd1\xb9}&@i\xb7h3\xebi)@\x14\xb6k\xa2\x8e90@g~t\xd8\x14\xe50@d\xa2\xb1S\x86\x92\'@\x00\xbaE>\x9a\xff,@])\xb7\x18x\x86,@\xab\xe7\xe7\xf9I\x980@rG\xe5\xc5\xd0<(@\xea\xc4\x85C\x88\x86-@=\xa5\xe9\x01"\xc5(@c\xa9\xae\x84\xd6\xf1*@\r)xRx=/@_\xd9\xd4\xa2\x19\x0f1@\xed\x19}\xe2Z\xe9,@\x80\xccL\xdeF\x1a-@\x18\xa0\xb5\r\xccL2@Q\x99\xc3\x10\xe1\xac.@\x12-\x80s\x18\x1e1@g\xaf\x93\x1eT%%@K\xd8wx\x87\x1f0@,\xc0m\xfe\xb8r,@\xa7y\x95\x04\x1a\x191@\xbc\x16\xd8\x16\xdcX,@N\xecF\x0c\xae\x10.@\x19\x85j\x03\x1b\x7f(@@\x1dd~\x99\xd0,@Yp@\x82U\xc5\'@\x95x\xc1G\xc2\xa2/@\xd8\xa1T\xca\x82R.@!\xbc\xa7\xbf\x8b\x82-@\xbb\xfc\xb0\xc5rZ*@\xcc\x0b;\xae\x9a\xbb/@uQ8\xcf\x88~*@\xa6\x95\xe9\xef\x87w.@k}c!2\xf8-@\x9c\xc4\x93\x9e"\x1a1@\xe2\xd9\xd3\x9e\xa8\xc61@\xa0\x7f\x86\x9c\x8e\x9b,@q\xcd&,Tg/@\x18\x8a\xf8\xa8\x19\x071@<\x1f\x97\xc3v1*@\xb8\x97\xb6\xc5\xa8\x07-@\xda\xfbTb\x89\xdf,@7\x16\x89\x8c\xdf\x894@a\x8a\xdfb\x9f\x0b(@\xd0\xf5\x98\x9f\x95\x0c-@#_z\xd1z\xa6.@\x7f\xefIIs\xf6-@\x17\x8ae\xf6E\x8f-@\xa4tt\x15\xb4\x05)@I\xcb\x07;7k(@I\xccDX\x14\xbc*@\x18\x83L\xec[R-@\'\xcb\t\xbd\xf9C/@\xadm\xde\x98\x87 1@\xfe\xf5\xbf>\xb0a+@\x9e\xa5\xe1\x83\xb2\xac(@j\xb6G\\g\x051@\xae\xb2\xcb\x89*+%@\xd5\xc2\x182\xbd\xc5(@\xb3\x14\x8c\xa5\x95\xde&@\x0e\xc0\xe3\xa5\xca\x080@\x1di\xb6ml\xad,@t\x85n\xc9\x0f\xa2%@\x7fa\x90P\xad\xbe0@\xeeX\t\xb3\x0bJ+@T\x08\xf3\n\xe9;,@I\xdc%\xfb\x01\xfa/@\xe0\x04\xaa\xc0\xf8\x1b-@\xa3\x9aB\xf4\x89\n&@\x8b4\x98\xcd\xae\xd2*@?\x14\x10P\x96\x8c%@\x16\x1batpH(@\xd9cY_\xde\x83)@\x98\xcc\xc7y\xbc%-@\xfc\xf1\xecW\x8b31@\x11L\xe5\xb0=S.@\x07 \xba\x19\xca\xf4,@\xd1\xf2l~w$)@\x046;\xf2<q(@\xea\xe2\xf1\x0c\xe7\x985@\x1b\x8e#\x9c\x84R&@\x8fb\n\xf0iT\'@3,\x0e,,\xa9(@>\x8a\xdbOU\xaf,@\x97\x1fB\xe7\x03\x96\'@#\xc6\x9a\x8b\x83\xc6,@\xc6\xc7\xc0C\xde\xd61@Y\x95\x1a2\xeb\xa4/@\xcc2*\xb1\xdf]*@\xd3r\x9a#\x7f?(@&0\x00\xcb\xe2h7@\xbaDW\x7f\xe5=-@R\x01\x84\x8f\x14\xf2%@\n\x14\x1aM\x01p(@8D\xce\xdbN\x9c\'@L\x1an\x86NQ1@\x0c.\x9a\xf9\xaa\x97.@ \xf1hu<\xce/@E\x14\x80/\xbd\xef,@\x1e\x88\xf2\xa0\x17\x1b+@+4\x9d\xe3\xac\x1c1@eI\x9d\xa9\xc1.,@\x83n\xb1\xc5\xad\xb4/@\xe1\x81S\x05P\x9e&@Lh\x93\x03\x96\xc5\'@\x19\xb9\xd7c4\x81.@\xe0\xe1\xbc\xce\xfb\x81+@cX\xc9^\x01\xd9.@\xe6\x0e\x0e\xa5\xef\xa5%@\xb0g\xab\xf6\xd4\x12*@cW\xdc\xea\x0f\xa7%@\x83\xf0\xd1\xaaA{*@x\xfd\xb7\x12\xa8\x0f\'@\x9b^.\x9d\xa1\\1@\xc0\xd8z\xd4Co0@O\xe0\xe4)\xf9;-@\x1c\x83X \xa1d,@\xee\xf8v\xbbi\xd5&@\xb9\xcc\xa5\n/\x1b\'@\xb3\xb5\x9a\x8eo\xfa\'@\x13\x94\xd8UC\xc20@\x90\x15\xc6\xdf+}-@\xba\x7f$7\x0f\x8c,@_:\x9a\xf0\x18#*@\x1b\xc8$\\G\xc2%@\x00:qMB\xbc&@\xea\x93\\\xe1c\xa3(@)lb\xc0\x08\xf5-@\xe7L\x87\xbd\x8c\xd7/@A\x06zE5\xb9,@$\xa4\x9e<\x8b\x89.@\x06\x9b\xb5\x81\xe4\x86+@JWEH\\i.@<2\xc0\x86!]7@E\xb5#\xc2k\xb8-@!I\x10#\x15\x98%@\x8e\x94\xcc-\x95\xfb&@w\xc83r\xb9|,@\x88\xc3x\xd2@n-@\xc7\x99R\x87\xe7\x98(@\x0f\x8e\xaa\xce\xe8\xec%@\x81\xe9\x03\x10O\xb3%@D(\x05\xde\xfd\xd2-@\xed\xb1\x99ej\x060@\x8e\x15[h\x0fe,@\xa4\x03\x84\x02\x96K(@\xcc\x0c\xd0\x9e\xcd\xfd(@\xa4\x9a\xce\xa69\x8c*@R\xedj\xebB\x0b1@f\xc9\xfd\x90\x82G)@,\xbf\'X"\x07)@\xd5\xf9\x1d\xeaj\xa0%@-\xb8\x80\xb9\xf6\x06&@$\xdaPO\xff\x0e0@\xcaciD\xf8z0@aYP6\x85\x84%@\xbb\x8b\xb9\x0e\xe5\x90-@\xc5\xff]jy|\'@5@t\x1d\xe7\xce)@H\x0b\xae\xca@q-@\xb9\xa0\xba\x92g\xd5.@\x05F\x1f\xc2\xba\x1c/@\xa8i\x16\xc2KT.@\xb4\xc0\xe0s\\\x80%@\x86C;D\xcf.)@0\xa0*\x14x\x9f,@[\xb0=\xb3\xb1\x10\'@rtE\xb4/J)@\xcc`\xf8\x0f\x90@)@~\xe0\x85Q&\x92,@A8\x0f\x9c\xe8\t)@\'v\xd7\x91\xbe\xfc0@\x80\xc3\x8d\xec#\x02&@rJ\xcd\xb9\x06\x86,@\xef\x9a\xe9\x1e(\x9f\'@\xce\x1c\xed?A\xbc%@\xb4\x8fw{\xfb\xf4%@r\xc4n\xc1\x00\x062@\xbbKf\xb4\x86`*@\xa8f\x10\x82\xa2_-@\x90b\x96\x1f\xbd\x932@\xf3\xe0\x87\xb3\xc1\x9a+@v\x8b\x14;\x0e\xf20@\x15e\xab\x0f\x05\xf9.@\x81\xc7!\xdf\xb6/1@\xac\xa4\xb3\xe8\xe6\xdc0@\x02\xf1\xbd=b\xe2*@\xe3\xf0\x9b\xa9\x14\xc00@\rj\xc5\xa2\x1b\xda(@/\x9f\xb4\r|\x9a(@0\x08\xa2}\xa1\xfe&@D\xc4\xf9\x8d\x12\xe3&@\x9d\x1c\x85\x941\x860@N\xe2\xe7\xc6u\xbc&@p\\<\xf7\x9c\xe7(@\x179v\x9d\'\xc2.@d\x95}\x9dt\xf9.@\x0b\xad\xf8\x82\x89\xc9%@,t\xa3\xbd\xae\xcd0@s\xcd\xff\x87\xae\xbd,@\x97\xf9\x0c&W\xa3-@t\x1b\xc6C\xfe,1@\xf2g\xb8\xbb%\x8e,@\xeb}\x15\xf7|\x8a)@q|GQ\x92\xdb0@\x91\xdd\x95\xbb\x1bR-@C\xe1M>$\xc1+@yHlc_\x9e&@\xe4"\x13uG\\)@\x02\'.j\x9fr-@\x99\xe6\xa6\xc6\xd7\xa6\'@TFBFT\xd1&@g}\xde\xc4\xf0%+@j\xabF\x05\xae\xf0.@vV\np\xbdh-@To\x1f\xb2\xb5\xa5,@\xfa\xa7\x05\x12V\xf3)@\xcd\xc0\x88\x9e\x84\xe4&@>\xb5\x86\xd6=#2@T\x94\xa9\x08\xf5~(@7^eNQ\x7f)@\xa4-n\xb4x"(@\xd3\xb1\x7f\x9bL\xe1-@\xae\xb3\xe6\xa4\xca\xb6*@ \x14\xc2<\'\xb2(@\xf3\xbf\x1e~\x9b\xbd)@`\xef\x8b5\n\x1f*@\xce\xcbP\xce\xfd\x81,@\x99\x1f\x0f\x9e\xaf\x92-@\xa3\xc5*\x94j\x10)@ V\xfd"_\xd6%@\x1b\xf27:\x076%@\xd4{4`C))@\x86\xd7n\xb1\x05\x19)@\xcb\xc2\x12QzE/@\x0eg3\xf5\xfa11@;\x8dH\xbe\x18\xe1&@\xa8\x7f\x11\xb6\xd7\xbd(@\x01:\x10\xce%\x89(@\x8b\xcf\x8b\x0f\x08\xaa/@ \xad\xa1V\x11\xdf+@>\x98!\x8e\xac"/@\xe6u\xb4\xab\x1ft/@\x8b\xc0\x10\x9a\xae\xcc%@\xbc\xd7\x1d\xc49e&@\x8c\xf5\x89\x90C\xd50@\xb5En\x93\xbe\xf0%@w\xc5\x1b\x92\x02\r\'@4\x1d&_\tv(@\x02u\x9b&X?*@\x08\x13/:\x91O*@\xfc}\xbb[\x8d0+@\xf8]6@\xe4\xe9%@\x89g\x9a\x08 #7@\x98\xd0\x9bs\xe7_/@%\r\x00\xf2\x83z%@\xce\x19*\x0f\xb1 (@Z}\xfc2\x84H)@n[\xbcXP?)@.t\x8b\xde\\~&@\x1c\xda]\xf4\x00\xc40@\xe6\xd9[\xfeK9(@\xd8\x11\xddd\xcbT(@\x9c)k\xef\x02:/@D\xb9\x19U3\x03.@)\xf2\x86\xa2]\n+@\x12_\xe5^\xc3\xfa*@\x83\x04n\x81\x88\xd94@,\x1d\xf7\xe8\xa2.7@\x14>\xaf\x07w\x190@\xfbAEgv\x06)@\xbb"\x92z\x89.&@\x0bZi\xa1\xd6\xef-@~s,\xbetv,@\x03\x90\x1fom\xe8*@;\xf7\r\xd6\x13n%@\n\xbd\x90\xc3\x8f\x84%@\xcb\x1b\xea\xd8\xd4;(@\xe1\xc1\x10\x8e\xea\x127@{\x1a\t\x9f\x8c\xbf(@\xf9\xd2\xd0).\x1a,@\xca\xbf\xc8a\xeeK,@\x06\x04\xb7\xda&\x7f1@\xffY\'V\x97\xb2(@\x82\xf1\xe3\x8b\x85@,@a|\xe1\x8dWk.@\x9c\xd4\xb5\xa92L(@\xf7\xf8\xfa\xf8\xfb\xc6,@\x19\xa6\xd3\xceJ\xda%@!\xf1?.\xf1\x82)@\xa3\xael\x8fR\x9c)@A\x9f\x84\x0f\xe7\xb10@)\xb7,\x9d\x83\x92\'@\xd5\xdf{\x1f}\xff(@\'{(\x99F\xf9\'@\xcbEM\xd5[\x94.@\xe2\x12\xddk7\xa5,@\xb7\x91I[5m-@+f\x17\xd1N\x9a/@R\xf9\xb4\x82A\x0e-@\xc9\x0c:\x17\xab4&@\x01m+\x102E)@\xe6\xc4\xdcF\xe7\x9a/@\x04\xba\xcaI\xab\xab0@\x06h\x06\xe7\xb7&(@\xd4\xbe\xa2\x17p\xed%@J7>+~\xee(@\xf4\x90\xd5u\xa3\xd2(@\t\xe3r?\xe3\xf0-@\xd9\x1a\xc4\xcbdc-@\xd6tX\x94\xcf\x9b\'@\xff\x8c\xaaEy\xd5\'@]H\x1a[B\xca0@\xca\xf77\x0cv\r-@\x8dww\xda\xca\x0e(@h?\xe3&\xa7\xf0&@\xc6\xacSsx\xda(@\xe9\xd7\x19AO\xf10@\xe2\xb4e\xf0\xa1\x900@\xd6\xc6\x194\xc7\x00/@\xd9\xe0\xc78\x94\x1b-@1\x98\x1f\xa4Z\x90-@\xa6S\xac\x90\xc9\xa3(@;*\x0b*/h&@\x04\x97\xa9N\xb5\x0b&@\x93\x11&\xeeW\xcf(@\xcd\xb5\x0b\xec\xd7\')@\xdc\x89c\x1e\xc9\xcf/@j\x03\xdc3\xf5\x1c-@\xa3\xb81o\xab\x00(@\x9e\x12\x94\xf6}\x18,@w\xe0\nZF\xf7*@\xbbU_\x8d\xb3\xaa/@-\x92\x1c\xf3\xbd\x83&@\x05d\x98D"\xd2%@\xc1\xff5\x97~s)@\xb2E}\xc1r\xb3%@\xdbk\x16\xbf\xd6D2@\x91\x1bN\x9a\xe2\xe2*@k\x8d\xe4\xdac\x9a,@s\xa1\xf8l)\xe3,@~\xa4\xae\xc8\xd3\x9d/@\x1e\xeeWs\r\xf3,@7\xaf\xc2\xc4\xf1\xdc\'@\x8d\xc0\xa0\x1c\x88\xf3%@L\xdf\x7f>n<-@\x87\x08\xfc\xb7,%+@\xc1#\xb6\xf5\xa4\x9b,@\xa2!$\x97\xe2\xc6-@c \xa7\xd0\x01\r.@\xbc0\xcf\xb9\xeb\'.@U\';\xc2\xbe\xb0-@K\x8a\xcfF~\xf0(@\xf1\xbf\tC\xdb\xe6%@\xbf\xd6\xb5\xdbYb-@\xba\x05(\xe2\x06\xa9)@2(j\xce\x8e\xde)@oP\x82SV\xf2,@\'\xc8YM\x85\x01&@\x8b\r/x\xf0G.@\x12e\xee@\x93\x9c\'@\x82\xb9\xb3\x8coE2@#\xbc(A\xf3O)@\xdf7\xf1b\x01$,@\xd9l\xa2O\xb4.,@\x92qz\x06\xdf\'1@\xb6s!v\xca\xaf0@t4\x89\x1cd(/@y\x1f\x93\x1f\xdd\xb9-@\x0c\x97\xa1:\xab\xde-@\xc4DS\x0b\x9a-.@\xea\xb2\x16\x19\xc1\xb9*@\xdd\x80!\xc6\xb2\xc6%@\xdd?\xfd\xae\xfe\xc3)@\xbd\xec~\xc4\xb7\xbe-@9\\{)\\\x94/@f\x16\xc9\xcb+\x9e-@\xb1\xae\xe1^u\xb4\'@\xfe\xc2U\x10\xaf\x16)@\'y\x17\xb8\xd2\xac\'@\xb8~1\xde$\x1a\'@\r3\'\xfa\xa4\xd9\'@\xf6\xfd$\x14\xcf\xbe-@6\x9c\x80\xd4\x8a\xee,@>\x03\xba\xc66l(@\xdbXO\xb6\xa4\x7f-@\x872\xb4\xea\xb7\xcf0@\xa2\xdb\xf1Wb\xb4&@Y\xacs\x8bm\x08\'@<Y\x805P\xd1%@Z\x9d\xa9(\x1b+(@\xa1Bx\xd8\xfe\xec,@\x9ep\x86W\r^.@f\xd0\xa6\xb4\xfd\x860@w \xa0\xad\xcd\xc1*@\x0c\x8b\x19y\xfe\x9f\'@Q<\xc7\xe5\xcd{)@Jd\xbe\xc9q\x8b*@\xc09\xfeaO`)@\'d{\xb3\x89\xca&@\xe3N\xe6|\xb1\xdb\'@\xdf>0\'\xc2).@\x0e\xa8\x06\x1c\x8b\xc9%@\x91\xb3\x11\xa9&M0@\x0b\xa3\xb3\x90B\xf3.@\x83\x11\x06F\x7f\x0f.@\x84!\xfff\x97\xc8+@\x00\xc9x\r+\x930@\x95|>(T\x1e\'@\x9b\xc7\x95\xa8\x0cZ.@]\x8e\x86\xa7\x99\x95.@\xa0\x00a&\x7f\x8a0@\xaa\x938\xe0\xbb\xb7-@Pj\xa3\xe4\xf19*@8\x89v\x85\x8d\x8c\'@E\xb8\xb1\xc8 :)@7\xfc\'B}L(@\x8d\t\x9d\x9e8\xf4&@\xac\xdaH\x13`\x00)@\xc2\x00\x84\xb3<_%@\xebNo\xedb\x92-@\x14\x8cn3\x01\xd0-@\xd7\xc0W\x02\x10\xe4-@\xe1H\xe6[\x01\xd50@\xc4G\xe6j\x0c\n.@m\x8a\xda\xc2\x1b\xcd\'@\xc2\x8f\x00\xb4\xd8\xb9)@2\xde\xbe\xad\xe8\x96(@\xe2v\x14\xc4\x12\xfc%@\x06\x14\xb0\x962\x88%@\x07\x03\xd7ii\xae(@\xae\x07\x92\xc6\xf4.,@\xe4\xec+9_\x9f-@x:\xcfg\xa7\x930@;%;Lm\xf2,@\x868\x14\x8c ~1@>eGo\xb5\xf2(@\x83\xa8g\x087\xcd\'@\x8e\xec\xbd\xea\xf7\xa7\'@\xe7a\x0c\x0e\xb7i0@\xcbT#M\x1a\x160@`\x17h\n\x87\xd7-@b\xe5P\xb0\xd0\x93-@m\xfb`\x0f\x91\x17,@\x0b\xea\xccS\x8b\xe5-@|6\xdb\x1a\x86\xc3(@\xff\x91\xe5\x84q\x89(@\x99V=[g\xc5\'@\xfc\xb6\xca8S\x82.@\x94\xd7\x87\x8f\x14\x0b0@\x02>G\xdd\x14q-@\t\x14\xc0\xb6\xdc2,@G\xa2ye\xc3\xb8,@\x8f|\x96\xec\xecQ(@\xc2\x8em\xb0Z ,@\x8a\xb6t=\xaa\x15.@Jpo\xe2s\xd8\'@y\xc8\x81`\xac\xed(@L\x1c8\xd2~\xb5-@P\xcf\xee\x8e\xf8\x9d-@\xd3p\xcb\xc2(4-@\xcd\x98,|\x7f\xdd,@0\x05\xf5\xd3\xf8k6@\x82E\xb2\xc8|\xc7)@\x86i\x0b\x04\xa0\xb6\'@,%d\x8bKS)@\xa1\x1d\xb7LHD+@\x96\xaf\x05\xb2\x82\xef.@\xf1\xe8\x81\x10r\x84(@\xa7\xc1"V&~1@n\xd9`\xe3\xb7u\'@=)?\xfc\xddf.@A\x00\xb6\x9f\xb4\x18-@X\x19\x06\xaf\xeel)@\x05D\x92v\xff\x020@W6\xfd3\x07\x92*@E\x9f\xf1\xaa\x94A\'@K\xcfJ\r\x1d\xb2)@\xf3\x81\x8c3\x83].@U3\x1b\xe4\xc8I-@g;7cA\xb3,@\x0c<\xd4\xff\xd7D*@\n\xe9-\x86\xf3\xff+@\x9d\xa7\'P\x06\xb7\'@\xd7\x85|<\x1f\x98)@\x13\xad\x034\x1d\x9a)@\'>\x18~%\x16-@?\x02\xb7\xb4\xb6\x81&@tJK\xa3F$&@\xbb\x0f\xb8\xdf\'D\'@\x1d\x91m\xfd\xc9\x11\'@\nl\x07\xf6\xef\x81\'@yOc\x83\x06\xd9/@\xfd\x94\x1f\xf7\x16\x02(@\xc6\xd3\xb8\x05{\x151@\xa2\xa5\x7f\xc3\r[)@\xdf\x84\x0e\xaf\xc2z-@H\xf5\xe9z\x1eV+@\xd0*\xf9\xb6\xc0\xe1*@\xcc\xc2\xdcg\xf5\x97)@\x90Ps9j\xcb(@\xbeuSC\xc9\xc7\'@\x82T\x9e\x90>\xa30@dk0\x9e\xc6\xfe,@\x12\x9f\x92S\xb7Z\'@C\x85\xfdK\x17\xd4,@**|Sne&@a\xb3\xc6\xf4\x88\x8f.@\x14\x0c\xad\xe5L\x14&@\xd6\xc8\xda\x84\x902.@\x13B\x832-p)@ba\xa3\x86\x15\xb1(@\xdc\x0b\xa2Ok{,@\xc8w\xb4r\x1b`1@\xef%*F@-,@\xda\xfb\x8dD\x1d\n)@A\xb3\xd2\x16q\xc3,@\xa6_\x14\x16"\x9d.@g\xed\xf4\x87\x02\x9d-@\xf8B\xde\x07\xf9\x0c*@\x83\xcc&\x87K8&@\x92\xfd/$\xcb\xb3&@\xbd\x88s(\x10`(@\x17ob\xf3@\xa9)@8\xe8\xf7\x88\x10S&@\xcb\xe4\x036NO)@*|_Nj\xfb,@\x1f7\xd2ox\xff,@#\x82\x826H\x8a)@uS\xc6\xfd\x8e\xff\'@2 \xc6\xa1`A1@\xbbgf5\x82\xc4&@V\x1d\xfa\x9cQ\x1a&@\x8b\xfcH\xaf\x88\xa9*@f\x81\xff\xb3Q\xf9%@U\xd5\x89\xee\xdd\x89(@\x08\xde\xd7\xd8\xde\x01*@\xfa\x15]\xcas**@\xbef\x84k#\x11\'@\x9c\r\xcb\xaf\xcd*1@\x03\x80\xd4h\xafe+@<^\xf6\xa0\x0b9\'@A\x90\xcf:%u-@\xb8\xe1c\xf1I\xe6-@\xffE\x079\xa4\xe3,@\xb7\xeb\x8b\x13-\xf1-@\xeb\x03\xdd\x9c\xeb\x11(@\x7f\xc7\xd0 R\xfd(@\x85\xb8\xb9:\xc9\x1a(@\x80\xd5\xe7\xb6\xcfP&@\x19\xcc\r\x92Lt+@\xfb\xa8\t\x0c\xe2\x15)@\x80\xa6\nu\x99\xd4,@\xe9"^M\xf5"1@F\xc1\xff\x87\x88\xec0@cK\xc3"\xc4\xeb\'@W\xa9\xcd0\x8a\x1f+@\x94f\x92\xf5\x8c\xed)@\x8f\xd9\x9bP\xbb@1@\xc4\xd2\xd8\xd6\xf9\xff(@y\xd9\xd1\xd0#\x16)@}\x9e\xaeN*{,@\x14\t\x08i\xd2\xdf,@\xca\x83\x00e\xa2K&@\xe5\x85<\x07b\xed*@\xd6\xef\xfd\x04\x7fb-@ \x87\xcc\xc69U\'@2\xa794\x1d\x04.@|\x03ANZN(@F!y\xe2!\xd8,@\xeet\xb1\xa7\xaeR-@\r\x07S\xd4eO)@\x83G\x17\xc9\x90&.@\xc2\x8d E\xfe\xfe&@s\xfc$\xd3\x12_(@0Cx|\xca\x11-@\x95\xdb\x14\x97\xeep-@87\xd2\x07\xbe\x9e(@\x01o3.\xc3\xf7,@\xfc\xb7\x92\xf1\xba!\'@\xa4\xe8S\xb5z\xd3,@\xf7\xdc:\xa6\x07C-@e\xf5\x96\xa7\x0e\xe9-@\x0f?D\x96\x14\xde,@\xdb<\xae\xa7vo-@\xae\xf0\x8c\xc8\x8ax&@\x0fc(\x0e\xf3\xaa-@\xfe\x1e\x9c\xe0B,)@\x8e\xaf\xb6\xb7\x80\x00)@\xea\x97j\xe5\x96\x0b-@s\xe3\xde{\x0c\xc1,@\x9f69\xcb_l-@\xe3H\x8cu\xa7\xdb%@\x1d\xf6u\x8b\xc0\xf6-@J\xe3\xe41c\'*@uJ\xa8\x8a\x81r1@\xc5\x10\xe1\xf2p\xe4-@\xdb/w\x95\xb7\x806@Yz3(\xda\xa3,@\xc3\x8d\\\xbf/\x8e0@\xc2o\x87\xa0\xce\xb1%@9\x01\x90\xcc\xf1#)@\xc6\xb7Ul@P+@f\x7f,\x8e;\xb1-@|\xba\x1e9(d&@P\x87/ \xab\xe7-@2\x9e\xb1>\xee\xcb-@\xb5\x06\x97\xdam\xa2&@\xfcs\xd4/\xec\x1a-@W~\xb0\xd1Z\n)@\x8d\xa07\x8d\x16\xb1-@J\x8e\xe3\x94P\xbd,@t\x91\xf6\x8d\x13\xce(@\xd0\xa3\x18lJ\x94(@\x12\xbf\xff\xca\xbd\xb7,@E\xc0\xdemQ\x7f6@\x9a/p\x00\xb6*/@\x9f\xb7\xba\xc9\x82\x80-@\xfb%\xd0\xefl\xa40@~\xd6@\xc0)W)@/\x04C\x8a9\x89-@\x1e#\\\x15\xaek-@v\xbd\xcc\xff8W-@\x91\x8f\x1dd\xed\xf0-@\xce\x0eD\xe1\xca\xf5-@Z\x8a\xc1\x81\xbaG-@-\xb7\xb2\xad\x06\x88,@\n\xd2Zg\xd6#.@L\x88b\xd0]\xcb%@\xbd\xb1\x0bR\x84u,@\x7fw\x9c\x08=\xbd-@\x80"\xce\xe5\x14\x18)@a\xb2\xc3+/\xd7-@\x00\x16o\xdaU\x9e%@\xfcP\xb6&\xb3^)@\x87\x1f!`\x00!/@\xc4\xef7\xeeUo*@\x96m\xfea.\xd1&@\x17\x05\r\x8cJ\x9e,@\xdfN\x94\xd5\xce6)@\'\x93#@\xdd\xb5%@\x0fR{\xb75\xae+@9\xaf\x93O\xb8\xa2-@\xdb\x1fw\xd0\x08w&@T\x97\xeag\xbd\xd1-@Jw[\xe6\x94\xf5)@\x8a\x05b\xd4>\xf2+@\xc4\r\xafl\xd9!)@k\x9f\x99\xc8\x1d\x94/@\x1cs\x0e\xe1Y\xcf-@\xb7c\xffg.\x12.@\xa0\xa1U\x00\xfa\xad+@\xde(R\xe0\xa5\xfa(@V\x12+dM\xef/@\xe5Z\xf9oj\x9e/@\xe2\xfcS8\xe9\xbe(@\xab\x95\xc5c\x1a>%@\xdfy\xad\x8bb\xa9(@\xd5!)\x03\xe9\x1d1@\xc6\xb6\xfa\xa5\xca\xd4\'@\x84\x84Z\xe2\xac\x92-@r\xbf\xa8\x1a\x1b\xbc&@\xa4\x10\xa6\xc4\xaf\xa7-@\x91\xa9\x0f<m\x99+@\x8d|\x93\x91\xf7N\'@\x10\xaf\xb1.\xffG+@\xa7(\x9a>!\x19&@\xe9\xb0\x1fN\x84l&@`\x9c\xc7\xb1Y\x95%@\x00\xeaM\xf5B\xe5%@\xd8c\r\xe6\xb7\xf5%@M\xda\x8eG\xb8\x99-@m\xafH\x89\x7ft*@\x0f\xa3\xafq\xbb\xbd-@\xe1\x1e\xc8f\xd0\xfc,@\xffp\xbeb,W/@\x99<2l\'4)@\xe3\x85\xb7\xba\xfe>&@P\x99klA\x1f)@\xbe`\xe6r\x13*-@?\xd9u8+\xb7*@ad"\'j"*@\xe5k\xb7\x0b#h-@\x0b\xb4\xb2\x10\x14>-@\x940;\xee\xe7\x13/@\x8c\xca\t\xeb\x0f\x1c+@?S\x81f\x14\xda1@\xa3N\x9b\x96\xddT.@\xa1\x98-7*\xf3,@L\xfa\xe3*\xe0\x08)@\x82\xc0\xb7{N\xb4/@\x8a-X0:\xde)@@\x96MM\xad{0@\xfb\x92\x99W\xd1\xdd,@\x11)\xb8X\x90\xdd1@\xa0\xb8at\xd2\xdc(@R\xd2TJ\x951&@\x0c:\xf4\x8c\x1e\x84-@Fh\xee2\xd1\xd2,@\xf5\xd5\x15p\xca\xe7*@\x12@z\x90\x89o)@\xa6\xea\xe5\x93l"0@\xa3K@G\xe1\x15,@!?\xb1g3\x03+@\xd2\xbd\xce\xffwJ)@\xb1~\x82\x99\x9e-\'@\x83)\xb0\xa4\xd6D\'@Dn\xc4\xb5a,)@\xf7-\x95d\xd3X0@\xdf\x1c\x04\xa9\xa6\x1a-@\x1ds$\x1f\xbb\x87-@Y\x0ex\xce\xac\x86&@\x81\xe8\x98\x05\x82\xd1(@\xc2k*\xde\xb0r\'@\xa4\r3\x8d\xfa\xbe,@\xe1\x94p\x83b\xb15@(&f\x92/\x990@"\xb8\x02\x7f\x18\xda(@\xdd\x00\x1d,\x11\x84-@\xa7\xe5z\x08\x96\x0f)@\xbeR\x93\xc9\x99n*@:"\xad\xf4\x80-&@\xbd\xe5\xe6\xbb\xc9\x98/@\xaf\x98\xb1\xd5\xed\xaa\'@\n\x8d\x9f\\\xb12/@\x0b\xef\xf5\xa5No-@S\xa7\x8dVk%0@{\t\xee\xc6S\xa6\'@\xcee\xce\xf89\x9d-@@\xd89\x11\x9cn-@\x15c\xa5r\x1b[,@\x7f?\x0c\x92\xf8t,@D\xa2\x9f\n\xe3\x07&@\xc4!\xb0_63*@l#u\xc4m%\'@~\xa6\xc4_U9\'@\x86\x96em]\x12,@\x00\xc0\xe2\xcb=\xc9-@aUp\xd8[\x90&@\xf3\x9d\xb2\x98\xe0Y0@\x818\xfc\xf7\xca\x9a-@!Q\xf5aFJ*@\xbb\xa9\xb0\xa1>\x8d0@\xd3\x95z\x00\xc7\x15.@)\x83\xbc\xd8\x0c*(@\x07J\x1bs\xb1\xc5\'@\xecJzL\xeb\x04.@\x80\xd9w\xfb\x18\r-@\xe2\x1f\xd7d\xe5\x89,@\xd7\xf6\x0f\x1d\x04\x05.@+\xb0\x1c\x15G;0@\x083\xf8\xf1p\x8a4@\x1c\xef@!\xc0|,@\x11\xbd\x97\xeb\x91)-@\xdf\xf1Sp\xb5\xb1.@N\x8c\xda,ZW1@\x83\xd656\x92\x9c5@\xbf\xae\xbd\xc0\xcf\xe6,@\xc3\xe2>\x90,z(@W`\x95#\xcbK2@N3R\xf5]\xb8-@\x1a\x1b,IP\xe1\'@\x18\xbd*0:#(@\xfc\xda;\x9c\xd2\xbb-@\xe1\xb0\xcd\xd6t\xf5\'@qp\xe1\xde\xa3L(@A\\\xb6r@\x12+@h\x15\xf7\xcc>]/@\x96\xf2o\xb8n\x9d-@\x0ct\x05\x1eK\xd7,@&o\xf5p\x85>.@%\xccl~\x99i*@\xd6YBq\x10`\'@z|d7\x92V)@\xfc\x1a\x19\xb1R&1@\xf2\xef\xdbT\xbc\xa8)@N\xcfZ1\xcc\xe1-@\x8f\xa2\x1d\x8e\xf6.3@N\xe3\xb9\xbe\x86\x93/@\xa0)g\xfe\x85>,@_F\x156\x1d\xa9\'@@{&\x89-\x07-@\x0e\xf0\x11\xdf\xe0\x02-@\xe5<\x90\x8fFK&@\x7fap\xf4\x98\xb3&@S\xe5Q*]r&@\x12m\x96\x17,\x9a\'@\xf8\xbab\xeeM\xc4/@\xb0\xff!\x1b7%-@\x8e\xcc\x05M\xe9\xa70@\x0c\xd1\xd1\xd9\x9c\x92-@7?\x11 x\xe1\'@\x181\x9d\xe6.N-@\x00VA~\xa7&\'@*\xea\x082L 4@8\xb9\\\x12\x83w(@\xd5(\xcc\xe5`r,@\x04\xa7\x9b\x1f\x82\xe1%@\xb1\x04\x1c\x93\xdf\xfb,@|Qq\x93\xdc$)@\x90\x8a\xf8\x87\xcb\xec-@v\xfej\xdb\'\x10,@z1\xe9_\x11\xac\'@\x86\x82!|\x97\xf9%@\x8e\xf2p\xf3\xd1\x9c.@>\x88\xb4\x92l\xab)@\xd5\xe1\xee\x01\x9c\xc1-@\x08{\x8f\xe6:\xd6-@\xd5ZCVr\xb20@Q2\x19yS\xf21@!\xfcbCJ\xfe+@3\x8f\xa8\xb7<\xf0\'@1\xa3\x19\xc92\x01-@1\x9f3\x0f\x85\xa90@\x87\xff\x9eo\x1e\xb5,@9$S\xb8L\xbc-@\xfe`\xc9\xbd\xf7\x9d%@,\xe4\x0f{L\x10.@\x11O\x95\xe2\xc3\x1f&@\xa0\xa1\xf3m\xf7\xd9,@t\xdc\'nM\x84(@R\t\x98?T\x1d1@Z{\xe4\xaf?\xcf+@\x1a"\xf6\x9d\xee\x1a1@\xd9\x8f{\xde\xcb\xaf*@\x81\xbe\xe1\x1cr\x920@\xab\x01Rqf\x83)@; N\xe4\xf9\xff/@\xd2r\xc3kw7-@\xa3\'*\x10\xc8s.@\xa1\xff\xf7\xe9\xd0\xe0,@\xd1\x91\x1f\x05~\x851@7\xaf\x8f\x88\n\xad0@]\x80\xcd\xbfyB2@\xcaq\xa6\xfe\xcd\x85)@3\xb8u\xe8\xed 1@\x92\x1c\x02\xabh^\'@\x1a\x80\xf07\xca(.@\xfd\x8a\xecMF\x1d0@#\xe4\xd4`\x9d\x050@\x86`\x95k:\xd0,@\xd6\xd4\x1ai\x83X1@\x9cB\x05z\xa6\xf3\'@\xe5\x1a\xaa(\x8e\xb5,@\x81\xc8\x99\xc4\xfc\x9d1@H]\xe6V\xa5\x96%@\xd9\xabJ\xe2\r\xa7,@?\xc0\x89\xd5\x85\xca-@y\xe4D\x18\x98\xae(@1W\xa6\xb5\xaa\xb5)@5~\xe5\x0b\\v.@4\xeb\xfc\x03\xc5y.@\xf5kB\xcd\nd)@\xc8\x9a;\xac\x85\xef&@gUS[\xed\xe0/@@VA\n\xb9k-@\xdf1?\xcf]\xf0(@\x97\n\x9d\xd0Xy)@\xc5\xa7\x83\n\x9e\x011@oJ\x117\x00&(@\xb8\x1b\xa1y24/@[n\x80AA\x920@\xe8\xbc\xf2\xbc\x0fE)@\x15\x11\xda2MA(@\xaf\xa2\xfa4\'_+@\x80\xa5\x18L\x14\xa8)@q\xeb\x13\xbc\xec\xb6,@\xde\xb9\xc1\x80\xa3\x9e-@>4\r\xa1\xc3\xd9(@\xa8\x8d\xb0\xdd`21@\\\xa0\xfe\xca"\xe2,@0G}\x8b\t\xcd\'@\x12\xc4]D\xf4r&@H\xa3SIK\x8f-@>\xef^\x93Y\x9f%@\xd6\xab\xe2\x00\x90!.@5_\xd5\xc9\x14\xfa,@~\xe9I\x8e\xe9\xb2.@\xddp\xc1)t\x9c0@l\x83\x1d=}\x810@y/\x00`R\xcf-@V\t\xfd\x02c3/@\x89\x8b\xe5\x17\x86\x9a\'@rC\x83\xcb\xa5\xe11@ \xa3\xa0\xe6\xbex+@\\0xh\xafr/@T\r\xc8\xc1\xdf\xb1-@\xed\x1b\x07K\xfe\x051@\x1b\x94yJ\x95p-@\xae\x00x?4\xb7&@\xc9\x1f\xd8\xac\\\xe00@0\xc0\xd7\xeeo\x010@6Q4W\x1di1@|\xa7\xf1\x7f3;\'@_\x06k\xd4\xb1\x92,@\x0e\xf4C\xd5\xf9\x077@\xc15\xe2R4\xc3&@*f\x9fL\xa0y-@\xec\x8a\x9e\xe6e\xc0-@\xe2$\xe9E\x05:%@l\x80\xaa\xde\xe2\x15-@\x929\x83[C\xfe%@+\x15\x88\x13\x8cP/@\x8fj\x18m\xf3\xf1*@\x88x\xef\xd3\xfc\x890@_\x80\xdej\x8f\t0@\xee\r\x83\x00\x0cy1@\xe2\xa6b\x03\x8b\xb3\'@\xfd\xf4BO\x12\n0@\xe1>I\xc0(41@\xf37\xb1\x90\x02\xc2(@\x11-Z\x14\xddb*@?y\x9a\x08-\x915@\xd8\x80\xed\xdb\x17\xd7(@%\x9c{\xcb\xdd51@!\x8f<\xa8\xa0\xd9,@\xea\x10\xee\xec\x1e\x85)@\xeaJ\x1bY;c)@\xabX\x95\x0f\xb2\x97\'@\xc9\xb0\x15\x8e\xed\x7f*@\x82\xb5qZP\x9b/@\x18\x0eW\x1a\x94_*@a\x84\xa7\nz00@\x87O\xc6\x02\xe9g-@j\xc3\r\xfd\xea\xdf&@V\xcb\xab\x10\xd7=&@\x10:\xf0Uu*(@\xea\xa9\xcc\x9c\xfd\xcf.@8l\xa3\xdfz\xd10@\x872\xb3\x065\xe50@\xb9\x0b\x9c\xf3R\x08-@\xd9\xb2V\xa0\x8c\xff0@5\x1d\xed\x94\xe60.@\x0f#y\xd5%\xb1(@\xd6\xa3\nWD%-@s\x05\xf4\xaa&1)@\'\xa1\xa4"7\xc7,@\x91\xb2x\xb3\'\xe1,@7H\xe6\nY\x975@\x17\xde\x04u\xbd\\1@\xf9\x019\xd6:\xf0&@-u\xab\xc1\xb5\xa2)@:\xcf>\xba\xd6[,@\xbe/V\x82\x9c00@\xd1O\xdd$\xd8\x81)@a\xcb\x89\x80\xa5\x041@\xb8\xd5\xb47\x97))@\x17\x95\xce\x80s\x984@\x14\xf9\xf4\xdaA\x12)@\xdf\xeab5\t\x9d-@o\x9a\xaa\xc0w\x97)@\t\x91\xc7[l\xe0-@\x12\x8a\x1d\x96H\xdc.@\x14\xef\nq0u,@\xec\x83]q\xfc\x83(@\\!T\xd9\x1d\xde+@\x8dL3\xe8\x9c3/@\xebs\xa7\xe1\xff\xaa,@\xa2\xfb}G\x8a\x8e(@\xcbS\x83+-\x0b7@o\xa38,>\xd1\'@\xa1\x85o\xb8\x1c\xd4+@'
p16
tp17
bg3
(g4
(I0
tp18
g6
tp19
Rp20
(I1
(I6831
tp21
g13
I00
S'Xh#Z_\xecS@\x0bk\xb4\x95s\xf4S@56k#-\xceS@\xa8\x86\xf2;\xf2\xcaS@]Q\xd5\x9bP\xc8S@Q\x93I\xfeJ\xc7S@\xe0\xfbB{X\xe1S@"U\xb073\xe3S@\xe2O/bU\xbaS@7?\rm\xb4\xd1S@[\x90t\x93,\xd2S@\xa8u\x01\xfb\xed\xc6S@n$\xf9|\xbe\xdcS@.~\'\x90\x92\xdcS@\x11\nP!\\\xdeS@\xe4b\xf8Ds\xdbS@\x8bB`\x90\x90\xeeS@\x82u\xb4\xf8p\xf1S@\xea\xe0\xfdY\x0f\xb7S@\xf4\xbe\x06\xc0\xa8\xccS@\xcb\xe0\x9f>-\xccS@\xe0\xaf\x87\xd2\xb6\xdaS@\xd8\xa2@\x0c+\xf1S@\xe8\xe8 \xef\x0e\xcdS@w\x7f\x91]S\xaeS@\xf9<\xe8\xa1L\xe0S@\x16\x9d\xf0\xff\xbd\x86S@@\xf1\x8f\xe2\x02\xd1S@DC\xb7\xdf[\x98S@58\x01\xccf\x98S@u\x02\xcf0\xb3\x98S@I\x07\x85\x004\xe4S@\xd2\xa1\xd3\xe7t\xa3S@\xcfAD\xf8\xc3\xddS@\xb5cj\x90_\xc5S@\xdb\xf9\x1fy\x05\xc5S@@\x08t\xfb\x0c\xc6S@\x08|\xfb\xcd\x8d\xbbS@\x92\xce\xa8\x19\xbc\x91S@N;\x1b\xa8!\xceS@\xb3/C\x8d\x9b\xcfS@\x1c\xcf9+\xc2\xd5S@F\x01\xc8N}\xbbS@\xe2y\xa2\x9b\x82\xbdS@\xd4\xfb}\x8b\x1d\xf1S@U,\xb0\xfa+\xf1S@\xc9-\xd4\xd0\x12\xa3S@\x86\xa9csB\xd8S@F\xa1\xdb\xf9\x11\xbaS@\x1a\xecCZ\x88\xe9S@\x8b\x9e\x17\x05;\xeaS@\xb0\xab\xcf\x90\xf1\x8eS@N\xd2\x16\xd4\xdc\xc5S@a\xea\xf6\xe2*\xe8S@ ")+5\xe5S@\x1c;:rc\xe1S@\xaf\xe6\x9e\xa6\x9c\x86S@\xd4o\x9c\xf8\xba\xc5S@\xb5BEm\xc7\xd4S@\xc3\x03w@\xd1\xd4S@\x92\xa7\x89~\xaa\xcfS@?\xaf\xdc\x05\x07\xaeS@\xba\xd8\x9b\x8b\x10\xeaS@v\'`\x957\xecS@\x07\xda\x87{\xcd\xd6S@\x1d\x87\x97\x8d\xf1\xe9S@~mkND\xc5S@\xae\xb3:\xd6\xaf\xcfS@\xaff\x9b\x84\xcc\xe0S@\xf0iq\xc3\xa7DT@\xd5\xe7\xd5\xeaX\xf0S@E\xa2\x0e\x15F\xccS@\xd7\x99a\x80\xc8\xd0S@\xb5<\xa7,E\xcfS@V^\xe3)7\xedS@\xd6\x86C\x13#\xedS@!\x9b\xe5\xda{\xe9S@K\x1an\xa0\xf0\xc1S@\xb9\xb6\xc3\x84:\xd8S@k\xb6\xed1\xed\xefS@\xc0\xee\\\xa1\xbb\xefS@\xd36^\xed\xd2\xc7S@d\x0e^D\x00\xd6S@\xd5\xa9]\x94\xc7\xdeS@r\xb5;\xc5~\xc3S@\xccC\x9f\xf0\x13\xddS@q&*\xf1\x9d\xe9S@\xc9?\x9b\x1b\xad\xe9S@\x9f\xbad\xea_\xadS@\xfdf\xd7uY\xbdS@O\xe3\xec\xb1N\xedS@\xbbr\xdf\xa4\xfb\xebS@\x83\xbe\x9c\xf9f\xafS@\x07\xd51\xcd\x17\xdeS@\xe7\xa3o\x01\x16\xf1S@\x98KSn\x0c\x94S@kb-b9\xf1S@\xba\xd2\xad@X\xecS@\x8c\xa1\xab\xff\xa6\xeeS@\xce\x7f\xebJ\xee\xe0S@*Y\xdcd\xef\xadS@\xc4=\x89T\x80\xf0S@\x01\xa8$7\xae\x94S@\xba\\\xda4x\xe9S@"o\xce\xe1\x94\xcfS@f?l\xde\x17\xc5S@\x80g\x9f\xe2\xc2uS@bh\xc8|+\xe2S@\x0c\xd1:\xe8\x06\xb7S@\x12L\xd6\xd1f\xb8S@\xf5yq\xd7\x7f\xebS@\xb9\x10KvF\xc6S@P\x1dJ\xd2\x97\xa1S@1\xbaee\xec\xe0S@\x8b\xbe\xd0C\xf8\xddS@xmm\xd8\xa0\xefS@\xeaZn\xe0\x96\xefS@\xc0U\xb0\xcc\xca\x91S@f\xda\xac\xadF\xedS@m\xb2\x94\x8f\xae\xb5S@\x0f$\xe1\x04:\x9fS@&\xed\x11Z\xba\x9eS@\'\xce\x1c\x9f\\\xeeS@~\xc0\xc8\xb9\x1c\xe1S@\xe9\x9f\x9eH{\xb6S@\x10\x9e\x7f\x92\xe4\xeeS@L2\x8f\xf2\x8e\xb5S@8\x9c\x1dH\xe0\xeeS@\xca\x04\x97$\xed\xdaS@\x97\xd9FH<\xe1S@\x1c\xff\x85\xcb\xb1\xa9S@>\xdd\xc2\xa9\x9c\xcbS@\x8cP\xa4\x0eW\x06T@\x0b\x1a\x95\xa2%\xe1S@\x8a*\x0e9"\xdfS@}4\xd7@\xcbkS@\xe2\xe2B\xfe\xb8\xccS@\xbfDh\xd2\x0c\xd6S@\xa44\xe1\xee\xb1\x1dT@w\x89\x95\xc5\xba\xd4S@t\x86n?\x00\xefS@\x82\x8cD\xea\xdd\xb5S@\xe8\xe8\xecv\xe3\xeeS@_\xf9\x08?\xeb\x9fS@!ybI\x10\xc5S@K\x85p\x060\xe5S@\xc2\xc3y\xa7\xbd\xc0S@\xadz` A\xe3S@\xf5\xed\x94\xaa^\xd7S@bPG\x86\xfe\xeeS@&\x10X\x91+\xddS@KsZ\x1ab\x9bS@\xd8V\x1dz\r\xe1S@\x90\x0b\xc5\xc38\xd6S@\x8c\x0c\x84#g\x84S@\xc6\xe4\xbe^\xf8\xe2S@\xd0\xd8\x01\xa0\xa0\xb7S@n\x81\xc9\x8c\xbc\xdcS@;\x9bG\x12\x0e\xd0S@\x85\x01\xf5\x1c0\xe4S@\xe6\xac\xa4l\x17\xddS@;\x12\xe0C\xd1\xdbS@]\\dv;\xdcS@f.Ckx\xe4S@\xce\xe1\x0e\xf3\xc0\xe4S@N\x85\x8d/\xca\xe8S@\x06e?\x1bt\xbaS@5\xac\xb4F\xd3\xcaS@y\x83\xc3 \x97\xe4S@\x9f\x99\xaf\xcd.\xb7S@\x987\xa9\xda\xf2\xdcS@!Y\xbbg\x10\xe3S@\x90\'i\x07\x05\xaeS@\x92H`(W\xc4S@Ij\x99\x9c/\xedS@G\x81M"\x80\xdeS@\xab\x00B\x8a,\xf3S@\xa4\x83ce\xe4\x9eS@.q\xc8\xd9\x8b\xd8S@\\\xca\x16$L\xceS@[\xe4\xe4\xa6n\xd6S@W\x8fe;\x01\xb3S@\x80g\x00\xb2\x9f\xdcS@;\x1617\xd9\xa7S@\xb2\x0f\xae\xf1\x96\xcbS@1\x1b4\xda\x1b\xb3S@\xbc\x03\xb8\xa5\xce\x9dS@wREp\xba\xf0S@\xa8\x95\x01\xfak\xe4S@L\x80^\xe5\xb8\xbbS@w\xa8h\xc6"\xe4S@C\'\xab<L\xc4S@\xcf\xe4\xb6\xcc\xd9\xf0S@\x96\x85\x08\x16K\xd4S@=3K\xd8u\xccS@\x9b\xe8B\t\xc9\xc7S@\x17\xe8GM\x94\xa7S@\xb2\x8e\xe1\x0c\x82\xe8S@L\xce\xf0X\xea\xebS@6\xa3E>\xd2\xf0S@:\xbc\xfd,\xca\xe2S@\xc5\xc9\xa3\xfd\xda\xcdS@\x1fRl\xe90wS@i^2\x8f+\xe4S@m\x08\x98\t\x98\xeeS@\x1d2\r\xe54\xd0S@KE>\xe9*\xceS@4\x7f\xd6\xbc\x83\xa0S@\xe8\x8cNT\x02\xc6S@3_<\x92\x12\xecS@\x81\xd4o\x8c\xe2\xedS@\xe9\xc4\x9f\xfaD\xf1S@\x1asbU \xd4S@\xbf\xc4K=>\xd6S@H|B)g\xc0S@>\xdf\xf6\xe7s\xa9S@\x00\xc8\xa7\n\x11\xebS@\xeb\xf6\xa6t\xbd\xd8S@\x83\xdf8\xc9\xfc\xc9S@\x92\x0bFq\x85\xf1S@\xec\xe0UN\x13\x9cS@G\xe37o\xf2\xa5S@\x11\x80\x18\x89\x84\xf3S@gu\xa9\xf2$\xc6S@\x88\x8c\xc7\x0b7\xd4S@}L\xba#DuS@awR"\xa0\xebS@\xc5T\x80\x80\xeb\xf3S@\xe2\x85\xdf\xad\xd1\x97S@\x16o9\xb5Z\xf0S@\xaa\xb5\x10\xd0\xe9\xc7S@\x8f\xc5m\xbe\n\xf4S@\x87W\xed\x0c\x15\xe8S@\xd5N\xe9\xbfV\xd8S@\xceBr\x18$\xbdS@XT\x1e\x9dd\xd6S@n\xf3\xfb\xd4\x82\xe3S@\x10\x9a\xdf>\xa7\xc1S@\xa0:\xd2=\x92\xdeS@L\x17!\xd1X\xe3S@\xcaRLs\xd5\xb6S@\xe0W9-\xc4\xccS@M\xc1\x80e\xd0\xb8S@\xe6\x99T\xf9\xdd\xb5S@\x0cTy\xef\x81pS@\xb5@\x19\xda|\xeaS@\xb1![Z6\xefS@g\xa6J\x83\xfb\xc5S@`\x9a\x80\x84%\x83S@C&V\x88M\xdfS@\xa1pr\xdf\xff\xc7S@vc\xb7uA\xa6S@\x80\x06\xdf S\xd6S@\x04\xab\xed4|\xf3S@\xa0T\xe6\x1eT\xedS@\xa0s\x9b\x8a\xd1\xe5S@\x10D\xfdd\x01\xf4S@Q\x95\xb2\xa8c\xd3S@\xd0\xa3:\x1e\x91\xc8S@W\x1d\x0e\x18\xed\xf4S@\xf6:\x0c\x17\xfc\x8dS@\x9b\xfb\xca\x86\xee\xb5S@\xd4d}}1\xf4S@w3\xe5\xa4\xd1\xcfS@[\xcd>:\x00\xd7S@\x07\xd5@\x7f\xc1\xd3S@=\x88\xb5\xaf\xe6\xcbS@\xc0\x99\xae\xb8o\xd6S@-\xdd@\x812\xd7S@hs=\x08\xa6\xdaS@\x8di\xff\xf8\xad\xd2S@\x9c\x11\xc7\xa9\xca\xedS@\xe1\xc9\xb7\xbaL\xf5S@i\x11\x97?2\xe2S@\xd3\x08\x0c\xf9\x89\xd3S@8\xba)\xf9{\xeeS@\x00\xe40\xf2\xad\xc7S@\xfe\xcc\xc1\xa5\xb2\xe1S@\xe4e\xc9\xf1\x0c\xacS@\xe8\x84$.B\xafS@h\x00\xc2-\x96\xb3S@\x7f\xaf\xc9\xf6!\xa7S@\xe4\xe5T\xaeJ\x07T@f\x9a\xff/\x95\x8cS@Q\xe3\xaf\x08Q\xb7S@\x96\xfb\x85>\x93\xc6S@\xdc\x8f\xa6U\xc3\xdfS@\xec\xd8\xd8\x98N\xa7S@\x1c\x8bV\xee[\xf5S@b\x1ag\xe9V\xa3S@\x8b\x9d\x7f\r\xa9\xb9S@\xc4\x1bx\xc2\x11\xf6S@\xa0\x9bzM\xe1\x8dS@\x98Pe\x1cp\xd9S@|\x0c\x18\xb7,\xd4S@T[e\x8f:\xb5S@\x8f(\xddd\xde\x9eS@\x03b\xdc\xa1*\xe3S@K\x9d1L^\xf6S@\x8b\xb1\xb45\xa4\xf1S@p\x00\xa1\x1db\xe2S@\xb5\x8a\xab\xd2\xc3\xf1S@v\xd9\xfe\xd0\x9a\xf1S@\x1a\xdd\xe8a\x12\x9eS@\xd1L[\xb3>\xb0S@;\xa3\xe8|\\\xd5S@\x1fZ/\xcf]\xccS@L<~\xf9^\xd6S@+\xf0|9\xd1\xc8S@\xfc\x8eA\x7f\xb0\xb7S@\xab7\xcb\xd9Q~S@\x95\xe4\x05\x1a\r\xeaS@q\x8c\x93\xe6\xd3\xecS@Z\x8d\xfb\x955\xd4S@\xfb\x9c\xc7\xfe\xe0\xbcS@\x82\x83nH\xdc\xecS@\xac\x15\x8d\xd4n\xe3S@\xf7\xf0\xa7_\'\xd3S@LK"\xb8\x85vS@\xb7\x98\xbd\xa4\x97\xe9S@\xcck[\xf5\xa6\xd0S@\x1a\x9f\x00\\e\x92S@\x8a\x95\x0c\x82\xe7\xcaS@r\x12#\xbe-\x9fS@L\xfa\xa5^\x00\xc9S@1\xde\x0b\xe7\x10\xe1S@\xaas\xd3\'\x9f\xe8S@zM\xe0\xb5z\xaaS@u\ri\xbb_\xecS@\xff<\x9e\xdb\xf7\xbaS@3\x9c\xa5\x88\xf3\xc5S@U\xac\xae\x06\xb8\xc2S@s\xdex\xe6\x0c\xd3S@fb/\x01s\xf0S@\x0f\xf0\xe4N\xdf\xe7S@JE\x1f\xf5x\xecS@5=7\xc7R\xcaS@V\x95\x88\xe6\xb1\xe8S@\x1ey\x8c\xd2\xf7\xcaS@\x8a\xa1\r-\xc3\xc8S@\xe1l\x9c\xf0\xfc\xf3S@\x0er\xe5f\xf9\xaaS@\x8d\x00\xafl\xa5\xe8S@\x99\xfb\xab\x9bh\xd3S@\xc3\x18\x9c\x88\x94\xe8S@IXr=?\xe8S@\xd9\x0fH\xe3\xa6\xb3S@\xe6\x86\xbd\x08V\xd6S@\xc7\xd7\x17\x02|\xdcS@\\\x0f%\xd8\x8a\xe0S@nofv\xbb\xe6S@\xe5H\x11t\xb6\xd5S@f\xf9\xf1mP\xfeS@Y\x19\xbfp\x18\xcbS@q\xb9\x8e}\x1f\xe8S@\nr\x80r\xb0\tT@\x8b,B@\x99\xb3S@\xab"\x11\xa2L\xceS@\xf8@\xdf\x8b\xd5\xe2S@\xbe$]\t\x80\xe1S@\xf8\x87\xa0\xf8\xa9\xa5S@\xf5m\n\xb0\xd2\xbaS@k\xd7&\x06\x10\xe8S@L-\xe4\xd8N\xa3S@YF\xc6\xf9\xb0\xebS@\x17W\xee\xce\x9f\xd1S@\x83\xa2\xe48\x84\xe6S@L\x8b\xeb\xcb\x94\xe1S@6\x8c\x17D\xa2\x9bS@\xa1y\x1d9y\x7fS@A\xb0+a\xf4\xe7S@\xb8\xcf\xf9\x0c$\xafS@]\xc7D\xb5~\xdeS@\xebM&\xa3_\xe6S@\x01\x8e2\xe2\x93vS@3\x0b\xe3*\x00\x93S@\xb5\x9d\xe9j\x94\xc9S@Rx.\xf2\n\xd4S@\xa8\xa9y\x7f\x18\xaaS@\xc6\xf222a\xbbS@\r%\xd3\xbeG\xb3S@2\x81\xeb\xf1\x9b?T@D\x1fl6\x1c\xa5S@j3\xe3\xfc\xf3\xddS@\x0fm\xf8\x18!\xe6S@\xf7>\xcan\t\xc4S@(\xb17\xe7p\x82S@\x1f\xb5C\xf5\xf5\xd8S@\xc6h\xc17\x93\xd5S@\xebh\x1aYy\xb3S@\xe4(\xe1\x04\xcb\xc6S@g:d\xa6a\xd9S@b\xe4\xe8\xf9{\xceS@\xa0v\xa6OO\xdeS@\xfe\x81\x89%]\xa7S@j\x03\xde\xcd\xdd\xc7S@b\xa4z\x02u\xdeS@h\x83\xff0\xbd\xe7S@n1,\xe5\x18\xa5S@\x14\x823\xe2\xa2\xe6S@\xb8\xd1\xc2\xa8\x81\xd3S@e\x8as\xadiET@DcK\x97\xb7\xe9S@R\xca\xa4\xeb\x9e\xceS@\xb9t\xc9\xed\x83\xdfS@\xc4_M\x8dn\xd0S@\xe7G\x95\x0b\xab\xdbS@$[\xca\x07p\xe7S@:\xc8\xd9\x10\x01\xbcS@\r\xe1\xbdU\x90\xdbS@\x9b!\x18\x07\x08\xe1S@E\xd62\xc9\xf4\xd0S@\rzUs\x94\xd2S@,d\x7f\xe9\xb1\xceS@\xec\xa8!\xaa\x14\xe9S@\x1ax\xef\xab\x13\xa6S@\xdd*\x92]I\xc8S@\x7fw\xd2%h\xc7S@\xba\r\xa4j\x85\xdbS@\x8c\xad\xb1\xf2\x8c\xc9S@\x0f\x17\xff\xfc\xacGT@K\xad\x1fJ\x1a\xd6S@\xf4\x03\xf8\xb4\xd7\xbcS@,\xa1\xed`r\xa0S@:\xcf\x854H\xc7S@I\x0c\xc1\xcaZ\xd2S@\xb6w\xa5\xc9\xdc\xb0S@\xf2\xd0\x18\x86\xfc\xbbS@\x1a\x03[\x99h\x9cS@\xb1iTk\xf1\xbdS@~3\t_\xb3\xe4S@\xd07\xb9z4\xe4S@\x16%~\x88S\xc7S@\xa4\xe6\xef\t\xb7\xd9S@\xef\xba\x14\x8a\x88\xd2S@\r.\x11\x1d\xcb\xd2S@\xd8HJ\xad\xf3\xfeS@S\xd8\x8d\xf7\\\xdaS@-\x81\xb4\x9b\x19\xd1S@T\xf8,I\xb0\xb5S@\xfd\x96\x08\x8cT\xebS@\x81\\\xc0u8\xebS@^1\xc7<\xdf\xb2S@\x90\x1ds\xacn\xebS@\xcf#\xc6O\xb5\xebS@\xd6D,\xa0\xe8\xc5S@n2\xea\x88\xb4\xceS@d\xda\xc6\xbfZ\xd8S@\xfc\xf1m\xe4H\xe4S@\x0c<\x8d\x0e\xef\xebS@\xc8n\xa8\xda\xe9CT@\xba\xa6\xae\xca\xee\xdbS@A\xe2k\xc1m\xc9S@\xe1\x9d\xad\xd7\x8f\x82S@\xd3\xac\xd2+\xdd\xcbS@rn\xb28\xc6\xe7S@E\x1d\x9c\xd8\'\xdaS@\x01]\x160\xfb\xa5S@w\x03\x81\x862\xeaS@\x8b\x96f\x96f\x8dS@\xdb\x16\x88\x94q\xceS@\x1e\xaf\xaa\x02^\xeaS@\xa9#\x85O2\x90S@\xcf=\xf5F\xef\xd5S@%\x9a\xeb\x02\xe9\x89S@\x11\x1eeu\xc7\xbeS@\x9c\x0e\xd8\x87\x15\xbcS@\x80/\xca\xc8j\xf5S@\xcf\x08T>\xa8\xd9S@B|A\xa2\xd0\xd8S@\x9d\xf4\xb8\xec\x90\xadS@\x8a\x82\x99Np\xeaS@\x81\x8e\xe3\xe2\xe8\xe3S@\xbf+S\x9dR\xe3S@\x8a|>;J\xe9S@\nO\xf1\x1c\xdc\xbfS@v\xba\xff\x18\xf0\xd2S@Uu\x89L\x15\xe0S@\xeb1\xe3\xb0\xff\xe4S@J\xbc\x96R\xba\xceS@\xd7?\x9bBJ\x9aS@\xfd\x1c\xde\x15x\xe4S@\xdb\xa4\x1a\xed5\xe3S@\x08\x85\x03\xb9\xa7\xbcS@\xb3\xe3E\x84Q\xbfS@\xa5\xa6\x86>\n\xd9S@\xd2,<c\xde\xe0S@\xd8%\r>\xe1\x8eS@\xa4\x06\xbdj*\xd3S@\x1f\x9f E\xd1\xe0S@,p\xf1\xb8\x19\xe9S@\xeb\xb2\x7f\x91\xa5\xd4S@\xe8x7\x82\xf6\xe2S@t\xa1\xb0\xba\xcb\xd8S@\xccy\xc4)\xf1\xd6S@\x1a.\x04\xd5\xef\xddS@\x07\xb0\x95\xed\xc9zS@\xc8Yi\\{\xbdS@\x90\xb4\x00zP\xdeS@\xd3\xd0r5\x10\xe3S@\x00\x7f\xd0\xb2\x0c\xdaS@\x0be>6t\x9cS@\xd5>\xd7\x13\x9c\xb8S@\x87\xca^+\x86\xf1S@\xb0\x93V\xc0\x0e\x8fS@v"\x9c![\xedS@G\x0f\xca`\x85\xa0S@\xbd\xb3\xaa\xb2\x9e\xf6S@8C/.\xa7\xdfS@\xa9W\xa3pC\xd9S@\xf28\xed=\x90\xd8S@[H\x92\\\xad\xecS@\xd8\xe8|\x17\x14\xccS@\xaf\xf6\x9f6\xd3\xecS@F\xef\x14\xa3G\xbfS@\xf3\xdd\xa2\xc2\x07\xe5S@\xcfu\x9dx\x9c\xe3S@I\x06\xac\xfb\xe5\xddS@\xe9\xe7r\x94-\xb6S@\xa8\xfd\x87\xd1\xfb\xd8S@%\xdfyQ\xe6\xcdS@P*\xe7H\xcd\x84S@JJ\xce\xbf\x0f\xedS@\xdevs\xcbS\xe3S@\x15\x8e6\xdd-\x82S@\xbf\xf5:\xaba\xedS@\xd9\x7fR{\x88\xc3S@\x12x\xcc\xc4A\xc4S@\xa1\xbd\xdf\xeb\xae\xa8S@\xa4\x9aHpw\xd8S@\xae\x89\xe96W\xe3S@n\xc2\x1f\xac\xa2|S@n\xbc\xe1\xa0\x11\xc5S@9\x00hb\x83\xd4S@e\x1f\x90-\x1d\xa4S@UgwFq~S@\x00?J\x9c\x02\xf1S@\xf0\x84d\xfa\xd9\xb5S@\xae\xb3\xd2 \x9d\x92S@\x914\xec\xc7O\xe3S@\xd1\x02\xf7\xeai\xc9S@\xbd\xc9NDf\xc3S@\xf2j\xaf[:\xc6S@\x04I\xd6\xaf\x86tS@\x99G\xba^\xdc\xe1S@\x9e\xa8\xbf\x0c\x96\xecS@\x02r\xe2m5\xcdS@\xe4.=}V\xccS@\x91r\xb0uC\xeeS@\x83/\x86y\x9d\xc7S@\x8d\xc4[\xfc\x9c\xa7S@\x02\xd7\x8fm\x03\xe5S@s\xf0>\x84#\xd1S@\xae\x90\x87H\xd4\xd2S@\xe7\x98\x88\xfa\'\xe0S@q\xe7\x8ajn\xd8S@\xa1\xea\xf3<\xe4\x9dS@\xa3\xb3\x89\xf4\xca\xd0S@\xee|n\x91]\xcfS@\xefy\x15\xf5k\xd5S@\xf3\xaf\xcb\xf0\xdf\xa7S@8\xce#\x8b\xe8\xbcS@\x87\x11\xa8*!\xe0S@<\xc8P\xd1]\xd1S@\xd3\xf6)r3\xe1S@\xa6\xf69\xba\xf5\xa7S@c\xe5\xd3\xe8p\x83S@\x15\xef\xdc)\xdf\xd1S@Y\xaf\xccE\x9b\xa1S@p\x95\xd2\xdb?\xe5S@T*F\x06\xc1\xa1S@\xf6\xfe\x88\xef\x9a\xd1S@&\x9d\xb4_\x8e\xd0S@\x1c5\xd3\x9ee\x0bT@\x98\xdb\xff1\xe1\nT@\xe8\xd9\x0c\x0cm\xb9S@\x99\xa5\xb8#\x94\xb0S@%M7t9\xe3S@8g\x047\xf0\xd0S@\xfa\xb16\x0cP\xd0S@_\x85\xd1PO\xe2S@y\x84\xe5#\x10\xc8S@\xdf{s\x07\xb5\xb7S@\xb6+\xc3S\xf6\xeeS@UY.\xfa\x9f\xe0S@-o\xad=\xf5\xd8S@Pn\x81\xa9\xd9\xc3S@\xcff\xef)\x07\xa8S@\xd9\x92\x05\xa7i\xabS@\xa1\xdf\xf1\x8dd\xefS@f\xfd\x1e\x8ek\xcbS@f|\x1d\xc3k\xd1S@K\t\x1d\x07\'\xc0S@\xa4n\xcc\x17\x9c\xbfS@\xbcZK\xf6\x8f\xa2S@\xc1\xaer]\xd8\xa9S@\x86\x04\x01\x85\x8d\xd2S@T\x9f\xf4Z\x14\xc1S@n\xff\x13\xf4~\xc5S@zm\x81\xd5}PT@\x9e\x89\x80Q?\xc4S@\xc7\xbf\xa6Bo\xe8S@PM\xcf\x17n\xc2S@\xa1@[\xcb\xf0\xdfS@\x11h\x8cJ\xad\xa9S@\xe3E\\%\x82\xdfS@!\xbe\xf7\x80\xfb\xdbS@6\x07\x98\xfd*\xa2S@\xda\x9dg\xd3\x10\x90S@>\x08\xb7\x1b\x1a\xd1S@\xadtI\x8e\xab\xa8S@\xbe4\xce%\x1b{S@F\x1a\x16,8\xbeS@\xf5\xee\x8cQ\xcf\x82S@\x99\x99\xd1(\xa6\xc7S@\xc7\xc5$\x06^\xf1S@\xc2\xc8\x81\xf0\xcd\xb7S@m\xb1\x15\xdet\xe9S@s\x16A\xa6j\xbcS@_\x99LL"\xc9S@\xbd.\xaf{\x12\xb6S@\x12\xd5\xf7\x9b\x9f\xcaS@\xbe\xae\xe2\xd5\xef\xabS@\x9e\xaeP\xbc\xa5\xbaS@\xeah$r\xce\x98S@\x8fy&=\xa8\xdaS@\x18\x85\x1d&\x18\xd9S@*v\xc7y,\xb7S@\xe5\xbb*\xb4\x8b\xf0S@O\x1a9(\x03{S@\xc7\xd6\xc1X]\xe0S@h@9sL\xccS@\xeb\xae\xeawY\xdaS@\x06\xc0\x15\xaey\x81S@%\x89\xbc\xab7\xc1S@8m\xd8\x86\xf9\xc0S@\x87\xf7\x10\x1d\x0b\xeaS@\xc6-\x97i(\xd5S@\xeeU\x9dpm\xdaS@\x8d\x86u\xb9,\xcaS@:\x9a\xde\xce\xe0\xefS@OTq\xde\x1e\xe6S@i\x8e\xb3\xb6\x10\x84S@\xbf\x8d\xe2\xe0Q\xddS@\xd6\xdah\xf8\xfe\x9dS@\x9b\xfd\x1e\x9bc\x9bS@#W4\xb4\xd1\xe3S@3\xfe\xbdN\x1e\xe3S@\xf1O\xcdz\x96\xb7S@[X\x85\x01\xb0\xa6S@!c\xfe\xb39\xcbS@\x83\xd2\xf2\x18h\xbdS@}\x91\xfdJ}\x92S@\x99\xf2\xaf\xb9\x92\xdaS@\xfb\xfa\x04\xaa\x0b\xedS@\xe0\x17\xef`\xe5\x93S@K\x19\x83\x1bc\xe4S@\xbdY\x95\xf5\xd2\xcdS@i\x8aa\x9e\xc8\xdcS@F\x8aN@\xed\xe0S@\xce\xaf\x1bp\xe9\xc5S@\x1f\xbeH\xe4\xc0\xa1S@\xea</X\xdb\xe1S@w\xbb\x05\x85\xfc\xf2S@}\xec34\xe3\xc7S@Z\xa8\x89\x95\\\xf1S@\xa7L\x85[)\xe8S@ok\xf70\x81\xf1S@>\x91\x892\xf0\xb1S@\x9e\x00\x18\x1b0\xe2S@@\x87y\x83\xdf\xd7S@\x9c\xe9\xce\xd1r\xe4S@\x1c_\xa1|W\x8aS@\xc9\xc9N\'\xc8\xe4S@\x056*\xcdK\xbcS@\xd8\x15\x83\x86c\xe6S@\x88.\xe1\xf3\x18\xe3S@\xff\x81\'\x06\x08\xeaS@\xb1\xfe\x0f\x82\xe1uS@e\x16\x0b\xd8\x1f\x98S@q\xcb\xd9\\:zS@._\x9d\xc6n\xdaS@D\x90\x03BV\xe2S@\xc8\xcc\x96gi\xa3S@\xdf\xea\x7f\xac\xa1\xdfS@\x94\xd1\xbfM\x14\xe1S@\xfe\xa1D\x08\x98\x8bS@\xa1U\x10V\xeb\xa2S@\xc5\x80\xffU9\xe6S@h\xc1\n\xb4\xa5\xdfS@7\x1c\xbde0\xe9S@Y\xd7\xa6z1\xc5S@\x04\x85\xffI\xbc\xb1S@\x06\x05lK)\xb5S@\xaf|\xd7x\xa6\xe8S@\xe9d\x0bu\xde\xd6S@D\xe2Q\xe5\xdf\x9eS@\x90I\xd6C\xee\x98S@\xcc\x84~lV\xd3S@\x87\xa0\x1e\x04\r\xe0S@\xf12\x9e\x1c\xad\xc8S@\x03\x04\xad\x1d=\xb6S@\xd8`\xd6jF\xd9S@\r\x89\xd88\r\x99S@h#\x89X\xd9\xd0S@\xdeS\xaf\x8bY\xbfS@\x83\x97-M\x95\xe7S@\'\xc4\xb3\x89\x10lS@N\x92uE\xca\x83S@a\x819TH\x9fS@\x19\x9f\x98\xf1o\xe1S@\xe6f\x0c\xb7\x85\xe2S@4(\xf9L\xee\xaeS@\xc9#\x9a\x1d_\xd3S@7\xc7\x94\x82V\xdcS@\xa2\x8e)\xabr\xd1S@\xa4r\x8e\x1c\xa4\xc0S@\xa1j\x01\xbd\x9d\xdfS@\x1bs\xa2e\t\xd3S@\x1f\x9e\xf0\xa5<\xe8S@1\xa0\xb8\xd5J\xc3S@&\x19"\xaf\xb1\xacS@>%K\xac>\xe0S@[3C9\x10\xb3S@;\x1b\xf8\xc5\xc7\xb3S@\xd4\xf6\xd5\xe4\xb4\xd8S@l\x06}H\xcc\xe3S@\xb7\xb3\xe8J\x11\xd0S@\xed\xa9\xe8\x18\xb3\xd3S@\xcc\xef\xa3I\xee\xceS@\'\xfc\xa7\xdeE\xeaS@\xd9\xcah\x8f\xfb\xafS@F\x8d>\x87\xbe\xb3S@\\\x8d\xa2;(\xaaS@\x11S\xdcs%\xe1S@0o&P\x9a\xe9S@\xf8)CK\x91\xe3S@U\xaeD\x7f.\xa6S@\xbe h\x0cH\xb3S@<\x17\x08\xa7\x81\xd1S@\x12\xea\xb0\n\x86\x9cS@8|&"\x9c\xebS@^D\xffh\x0f\xd8S@S\x87\xd8\xd3\x87\xb2S@HR\xcd\xb2\xd6\xdaS@\x92\xbf3\xbb1\xe1S@\xa2\xe7\xfb\x15\xd8\xd9S@\xd9\x00\x931\x85\xadS@A\x90\xeb\xdc\xd1\xc5S@\xfdl 4\x82\xd5S@z\xbf\xc2\xf5\x7f\xecS@\xdeW\xfcp\xcc\xe5S@\x00\xeb\x7f\xce\x11\xbdS@\xe8\xcf_\xa7_\xbeS@\xa1\x0c\xff\x9fm\x9fS@\x99A\xda\xd1V\xceS@\x0eqhn\xaf\xebS@)\xda\xee\x84K\tT@X\xbc\x95Y\xe2\xecS@\x81\x82\xc2\xa9_\xbbS@3\x18\x95\xea\xd7\xe0S@\x18\x93y\xc3W\xe1S@\x9b\x023nh\xb8S@Pc\x99\xd9\x8d\x90S@J\xa9\xd4\'\x9a{S@\x91hW>\xaa\xd8S@\xb8@\xdbr\xe9\xb7S@X\x8ap&\xeb\x80S@\xd92\x07Z\xcb\x9eS@\x7f\x1a\x81\x88\xa4\xa3S@\x11\xe3\xce\xdcV\x83S@\xf2\x1a&\x05\x0c\xb2S@ \x14\xb8)\x84\xe4S@\xea\xae\x0f\x931\xe2S@^\xa3a\x14\x97\xe5S@|\xc8P\xd6!\xceS@cO\xd6OX\xebS@\xae\xe1\xf0\x9f\x17\x8eS@a\x08\x01\x83/yS@c\xa2\xbb\xb9\xcc\xbcS@\x94O~]\xf6\xd3S@j\x92\xd22\x7f\xcbS@o\xdb\xefv\xdf\x91S@\x886\x98#\xf4\xe1S@\xeb\xa9+}\xe6\xe3S@\x04\x1aN\xcd#\xebS@\xd7\x96\xb8\x93\xeb\xdbS@\xdf=\x02\xa9\x80\xe5S@\xf6\xdd\xc7\xd5\x03\xe1S@\xf7\xf5q\xd1\xce\xe9S@-\xe7\x17\xa1\xfb\xdaS@\xbb\x139#*\xa6S@\xc3\t}6\xe9\xc0S@%\x0eh\xad>\x8cS@\xd6\x1dx3\x04\xddS@\xf1\xf0\xd8\x8dxyS@\xe8"OSW\xa3S@\x907\xfc\x9ew\xc2S@(@ >\xe5\xa8S@\xe6\xd4?=|\xcbS@ \xd9\x94\xc7\x99\xd7S@B\x92{\x19a\xeeS@e\xe6\x82\x11k\xbaS@|\x7f\xe5<\xe1\xd6S@\x18c#\xc6\x00\xd1S@\xd0\xc9q\xd7 \xf1S@|Z\xc9(\xa9\xe5S@2#\x920\x86\xdfS@\x08\xd6\xf2\x8c\x9a\xc6S@\xe6\xb9\xe689\xdbS@7\xca\xdb\xb6\xfc\x07T@\\\x99\xbd\xc4<\xa8S@\x88\n\xae\xbc\x9d\xd5S@\x84\xf0t\xca\xec\xa2S@Q0\xdaUz\xf1S@\xaf\xd5o\xecP\xd2S@\x9e\x81g\x81Z\xb9S@\xd7iM\x8c\x10\xcaS@h\x9c\xad\x86\xa9\xbbS@\xb5\x84\xa0L\x12gS@\xf2X\xadrl\x93S@\xab\xfb!v\xef\xdcS@\xc5I\xfbw\xf8\xc0S@\xfeW\xa2C\xe6\x91S@Y\x13\xbc\x97\x83\xe6S@\xbc\xc1z\x86\xc9\xc6S@\xeeG\xc1\xd2#\xebS@\x7fp\xe9y\xc0\xccS@^3\x0e\x16\xe6\xeaS@\x8c\xf7\xda\x9f\xf0\xd7S@\x04 c\xbf\\\x8dS@`/\xb8p\x0f\xdeS@\x81Y60\xc0\xcdS@\tm?X\xb3\xe4S@5\xaf\xecP\xfb\xefS@\x90b\xc6\xf6q\xbbS@\xc2\xfb\x80\xc8\xb7\xd7S@\xce\x1a\'d\xdavS@\xf8\xe2]\xd9.\xccS@\xf9z\xc1e\xa2\xe9S@\x05\xff\xd3\xebinS@c\xf2\xcb\xcci\xb1S@YSJ\xfb\x08\x90S@:i\xedCN\xe8S@\xb7\'\xc7\x9d\xef\x92S@\xdc&J\x1a\x8e\xafS@\x84U\x97\x86\xc9\xdfS@PU\x00\xe3\x92\xd8S@(J\x80,\xd8zS@\x1b\xf1\x93\xa8\x87\xeaS@*\x14\x9f\xca\x11\xc6S@\xb0\x993\xd3\xd8\xf0S@\xefU\x82g\xa3\xdeS@fj#\x18L\xb1S@\x03/\x10#\xa6\xd3S@\x87\x82I\xd0\xd6\x91S@};\xcb\xeb\xc0\xccS@`p=\x18^\xceS@-\xbcWe\xc5xS@\x9d\xd0\xd6,\x12\xcbS@\x11\x04\x85l\x98\xacS@\xbeB\x08{\xf2\xc0S@&\xa7*\xa7\xc7\x07T@\xc4\xfd+\x97\xe8\xdcS@\xea&\xc2\xaf\xfa\x95S@P~L\xb9\xbazS@\xcb\xe9\x90\x19%\xa2S@\xbdM\xb2\x88\xd7\xeaS@\xdf\x98\xe3\xff\xa0\xa5S@%\xe7\xac\xf3\x90\xdbS@\x08`\x81\x86\x9d\xccS@\x16\x93\x88\x08\xa8\xd0S@\x19\t$\x04o\xccS@c\x04\n\xba\xe4\xf1S@\xe5k1\xa5\xcf\xbcS@\xba\xee\xc0\x13@\xeaS@1}\x9dO\xb9\xceS@\xe2\x13\xf7\xdd\xa3uS@5,\x93\xd6x\xd2S@;>N,\xe7\xb6S@\x06\x7f\xde\xb0R\xd3S@\xad\xd1P\x1by\xd3S@D\xe9W\xbb2\xb6S@\xe8\x98+\xceq\x81S@"8\xff\x17c\xd3S@G\xee:b*\xd3S@\x0c\x9eb2\xcd\xccS@@\xb5gN \xe2S@\xe4\xe2\xfe\xcd\x90\xc2S@f\xe6\xa2\x04\x18\xc3S@\x85Z\xc7F\x99\xd4S@~\x19Xy\xc9\xaeS@t*+\xa3\xf3\xd2S@\xec07\x02\x14zS@\xfc\x11.\x82w\xc3S@w\xca\xbe\x84\xc2\xcaS@"a\x98\x9a_\xeaS@o\xb9\xe4L\x91\xd2S@\xad\x0bH\xc7\x0f\xf1S@x\xc2\xd9\x01\xefyS@\xbd\x98\xcf\x10h\xc7S@Iw\x1d*\xc2\xc8S@\xbe}\xf1\xb1\\\xd2S@\xb2A\xe8\xa8\xe1\xc1S@\xc0w|\xbc[\xd2S@\xae\x95\x9c\xde\x16\x94S@P\x01(X^\xd5S@\x13\xd2h\xfb\xcc\xd1S@j\xf0w\xd4\xa3\xd1S@hI\xf0AJ\x9aS@\xb1>I\xd0\xb1\xd2S@{V*\xe5A\xd2S@\xf3L\xe5rb\xc8S@~\xa5;M\x85\xd2S@\xab\xf4\xc8/\xaf\xf4S@\t\x02\xe3w\xbc\xbdS@6kB\x84H\xecS@\xb3\x19\x7f\xba\xa4\xe7S@\xbcB]|\xeb\xd2S@\xe7\xf9\x80Uw\xb6S@4\x89Ig\xc7\xc4S@\x9b%\xca\xd9!\xd3S@\xc7\xbb\x82oU\xa9S@\x8a\xf3\xd2\xfc\x13\xafS@\x11\xbd\x0e{?\xc6S@\x86\xdbW\x84\x10\xc8S@\x13l\xf9\xd8!\xe8S@\xb1\xd9\xe7\x16$\xc6S@\xf8\xd8\x95\xe3~\x7fS@\x89\x94\x17\x1a\x13\x8eS@\x98]\xcc\xe2\xc7\xaaS@\xce\xdeI9\x0f\xd8S@\xf0*M\x83\xb4\xcbS@f`\x95\xa4/\xd4S@\xfa\xd8\x1e$J\xdfS@\xeaB\xfe(\xaa\xbdS@\xe0<\x14)\xa6\xc4S@\x15\xb8\xb4(\xc0\xd2S@NN|~k\xd6S@\xbd2\xb2\x16K\xceS@\xaa\x1fg\xcf_\xd4S@\xd9\xe7\xb6\r\x1b\xe6S@u}\x84q\x02\xd0S@\xf8\xa3\t\xb5\xe2\xe7S@\xb6\xdb\xcd\xc6(\xe2S@V\x1a\x92F&\xddS@\xb9P\x1c4\xc4\xceS@T\xf4&C\xeb\xe1S@)H\xf1\x87O\xc8S@\x9fF\xaa\x15\xfb\x92S@\x0ea\x02\xady\x9dS@\x08\x9ad\xc8\xbd\xbfS@5\x9f\xd4\x0e\xc3\xf3S@/\x0f;\\\x01\xb9S@\xda\xa1M\x03\x9e\xbfS@\xc4\xe4\xc19r\xc9S@\x19\xc5\xcf7\x8e\xd8S@\xbf\xf9\xd7"M\xddS@\x93\x1e)\xf0\r\xd6S@\x8a\x10\x98\xcd\x02\xd6S@:\xcf\xc0\xed\x7f\xf4S@\x07%\xfd\xbba\xc6S@\xb0gv\xb8\x1e\xc1S@y:\xd4\x1e\x9d\xbbS@\xfb\xb8\xe8gr\xbdS@)D5\xd1\xcb\xc6S@\x03M\x93\xb3n\xd2S@\x8a_S\xe4\n\xd3S@\r\xbb_\x10\xd3\xc9S@"\x89\xe0\xed\xbb\xd0S@hd\x84s\x04\xd6S@R\xd7XM\xf2\xc6S@\x13J\xd52\xb6\xcfS@\x17?\x1aA\xd1\xd8S@\xd1\x9dT\xdd\x94\xaeS@\xa7\xd0\xd9\x98a\xd6S@is\xf2Bx\xd1S@$\x02\xe2\xb22\xc7S@\x96f|\xc5\xd6\xa8S@\x81]\xa8\xc4\xe4\xddS@\x8a\xbb\xa1\xf6\x88\xfdS@\xfb\xbf#\x8d\xbc\x9bS@\x8fO\xa6\xfaF\xc6S@\x9d\xfd\x81\xa0\xa9\xbbS@\xda\xe8t\xacD\xdeS@\xa8H\xbb\x9ce\xcaS@W^hdD\xc7S@<Ak\xb8\t\xc6S@\xa7\x03f\xb5\xc9\xb8S@\xba\x04cI\x92\xceS@\\\xb8y\xff\x05\xd2S@/\xfc\x13\xb1\x9f\xcaS@j\xa7\xa2\x96l\xc4S@\xf3q.\xd9-\xe6S@s\t\xb5>T\xdeS@\xd4\xdb\t.i\x84S@\xe0Z\xbf+\x91\xceS@t\x99c\x11\xec\xc4S@\xed\x8c_\xed\xb2\xacS@j\x8a\xb6\xd3\x06\xf3S@\xe4\xe3L\xc3\xd8\xd5S@\x0e\xd4\x1a\x03\x99\xc6S@\t\xf4\x03\xf8\xc1\xc5S@\x9c\xec,\x8f\x1e\xbbS@g\x97 \xb8\xb5\xc2S@$U;\xd8\xb8xS@\xd4\xf8H\x9eJ\xcdS@\x1c\xc8"R\xb6\xc7S@1\xde\x93\x9f\xa5\xd0S@:$PPx\xd5S@\xea%\x98\xc9\xd3\xb1S@\x84\xe9\x17\r\x82\xe8S@\xdfNy\xe6\x1d\xd0S@1\x0b\xd2\x0bv\xabS@l\xea\x87\xbdL\x86S@\xe1\xc3\xbe\xcb\xd8\xcdS@`\x979\xfb>\xe2S@r\x06\xcd\xb6E\xe8S@\xc0\xdc\x126\xca\xd8S@\xe0\xc6\xf2z\x1e\xceS@\x06\x9c\x0fv\x07\xd0S@W\xe1\xb3 \x0b\xe8S@O.\xee]}\xdeS@l\x88\x05\xac)\xe6S@\xee\xd8y\xeb\xbd\xccS@\x98W\xa4\x14H\xd0S@`\xdcP\xe2\r\xc3S@\xe7-[*\xf7\xddS@\x84\x7fOf\xc6\xddS@\xf8(J\xbfE\xc8S@o\xd6\xfd9Q\xbaS@\xeflH\x90\xac\xdeS@/+|\'D\xc5S@h\x01\xba\x98]\xe8S@7\xda\x89\xff\x9f\xe6S@\xeb\xd4\xb4\xd6d\xe5S@\xc8\xd6-\xaep\xbdS@\xd0\xda\xa0J\x98\xcfS@\xd9\xd3\xc1\xd0\xd1\xd4S@=Y\xed\xcb\x88\xc9S@\x97\x8f\xf0\xad\xa7\xc6S@\xce\xe7\xe3}O\xe9S@z\xc7\xa3N\xc4\xabS@9\x8fo\xc7\x86\xd7S@Afy\x99W\xbcS@\x03{\xe3\xfeS\xf6S@\xb0\xf3\xe3\xb1R\xceS@\x00\xee\xf4Yv\x9eS@K\xcc\x81\xbc\xbc\xd4S@T\xb8\x88sc\xdeS@\x8c{\x82<\x9e\xe8S@\x1d\x93\xc0\xff\x08\xebS@\xc3 ^\xd0\xf3\xd8S@\x06\t\x8fBG\xd6S@\xbe,J\x8a\xf9\xcdS@|_|(\x18\xbbS@\x1fl@Q\xe2\xceS@\xb17\xb8m\xa1\xcfS@C\xd6#\xf2\xa7\xc8S@v[\xb5\xd4\x19\xe8S@hL\xa3\xa0\xd3\xcdS@\xef\x9a\x14\x864\xb3S@\x17uX[\xff\xbaS@\x85\x15@\x8fj\xcdS@\xd3\x84\\[\xda\xceS@\xc9\x96\xa74c\xd5S@\t&\xd17\xfd\xbbS@o,\x02\x98\xfb\xbaS@b\xe3HUh\x86S@|\t/u]\xe8S@\x8cC ^\xbb\xccS@X\xa4\x86\xc7\x93\xb6S@+\x902\xf3\x05\xbcS@R\x02\'\xacW\xd8S@\x8a\xc4/\xe5O\xdeS@\xa5\xa3\xb9W\x05\xcaS@\x8c_i\xc0@\xbeS@I\xf5j\x9f\x19\xc1S@\x07\xe2+\xfa\x08\xc3S@\x90\x88\xf8\x07\xf2\xe2S@\xd7\xbd\xb4\xc6\xcc\xd9S@\xed\xdd\xad;5\x05T@B\x04\xbda=\xceS@\x143\x0b\xfa\n\xd9S@q\xaf\x89Ms\x9cS@\x87(\xf6\x07_\x85S@\x10\x84u\x9e\xa9\xe1S@f \xf1\x11K\xccS@c\xc7o\xc6\xa1\xc8S@\x84g\xf3\x14\x8e\xe1S@T/\xd9\t\xa4\xdfS@\x19\xc5\x925=\xd9S@\xa2-\xd3!\xda\xc1S@\xeb\t\x8e\xdd\xd9\xc5S@W\xd2\x05\xd7~\xe8S@\xa2\x97\xf4\xa5\xb6\xd3S@v\xbeEY\xbc\xbcS@\x87\x14\xe2]2\x8aS@\xcb\x0f\xbd\x9a\xc1\xbcS@\xee\xb4C_t\xd4S@\xacvl\xc3`\xbeS@\xdf3g5e\xc0S@\x1f\xd8\x8a\t9\xbcS@\xa4J!&\xc9\xc5S@cS"\xa5g\xccS@\xae\xee\x154\x8d\x85S@\x04\xb1\xd2b\xaa\xc8S@\xe3\x1a-}\x8f\xc8S@\x04\xd0\xf4\xfcC\xc4S@ \xee]\x88\xf7\xefS@\xba\xd6(7\xbe\x8cS@\xd3\x1b\x83\xc6\xfb\xf3S@\x1b\x03\xdc|\x83\xdfS@\xe4\x13\xcd`Y\xccS@\xba\x84\xb9\x11\xec\xbcS@\xac\xa6\xf5\xbd\xa9\xb2S@\xe1\x9f\xbfm\x9a\x05T@\x05/\xc0\xe0C\xbeS@\xa4y\x9aw\x83\xe6S@U\xa7\xfd\xb2g\xcbS@\xf5\xfb\x05\xda\x86\x01T@YF\x83a\xf7\xd8S@k\xad\xed\xe2\xf5\x8eS@j\x12\x90-\xdc\xcbS@\xb1$\x02\xc4\r\x06T@WJ\x88\xc4\x05\xf0S@\xe3\xf5\x98\'\xc9\x94S@\xf9\xcae\xb4\x06\xd4S@\x03\xed\x17\x96l\xcbS@\x04)J[\x9f\x7fS@\xc2\x9c\xd8\xac\x89\xb1S@\xf30wx\xf2\xcaS@\xd5\x91\xef\xb7\x10\xc9S@\x1b\xcb\x9d<\xff\x83S@\xdb\xe2n/\xd4\xc8S@\xff\x82\xf0\n\xb9\xe8S@\xd96AP\xb1\xe6S@\xb9\xa2>\x91\xb3\xbfS@]]\x1f\xa39\xb3S@t\xb8\xe4\xae\x83\x98S@aX\x928Z\xbdS@\x06I\xeci\xb7\xcaS@\xb8\xe6\xe8\xd8\x19\xb3S@\x94\xcb\x8c\x92\x0c\xdeS@\x96\xba\x0fT!\xd3S@!\xe5\r\xae\x88\xd4S@\x17\xb0\xf4\xb8\xb7\xf3S@\x80Z\xa2\x01\xe3\xcaS@\x08\xd5\xee\x1d\x8f\xb7S@\xb6q\xa7\xd5\xde\xe2S@\x81\x94&O\x8c\xdfS@\x19c\xad\xab\xe6\xb2S@C\xfd\xad\x881\xcbS@"\xed7\xe0\xda\xcaS@\x97\xa5;)n\x8cS@1s)\xe8\x1f\xe0S@\xa3\xbd\x9e\x07\x90\x98S@\x96^\xc5M\xfd~S@!q\x83x+\xcaS@G\xc9\xe8\x10\x1e\xcaS@\x11.\x9a_g\xcbS@\xb8\x93\x92\xce\xc9\xbcS@\xe0v\xb6;\x19\xcaS@\x95nHok\xbcS@~\x85\xf2!\xb0\xcbS@\n\xa3N\xef\x1c\xc9S@\x8e\xd2\xed\x94\x84\xcbS@9\x9dN\xaa\x01\xb6S@\x06\xef\x8aUZ\xd5S@\x89y\x7f\xc9\x8f\xb2S@\xf3\xef\xcc\xc9\\\xdbS@\xe5\xaf\xd7(\xd0\xa3S@*\xb0\xe8\t]\xdaS@U\x0e\xe38\xde\xc2S@z\xc2\x99\xcc=\xa8S@\xdf:S\xa1\x05\xe1S@j\xd1\xf2\xc9%\xc6S@\xdd\x82\xc0\x9f\x96\x90S@y\xafz K\xcbS@\xbc\x1a\x8f\x08\xa4\xbcS@\x0c\x9d^\xdf\xe3\xb2S@\xb9\x08a\xe7C\xcbS@|A\xe4\xfb=\xe1S@Zf\x9d\xb7\xe5\xa7S@Ml\xabO!\xb3S@x\r\x99v\xf1\xa7S@\xd0\x93\xb6?\x90\x9eS@\x836\x9dM\xb8\xb3S@\x99\x12\xb2\xc8Z\xcbS@\x94\xd2\x99\xf5\xb0\xcaS@{\x9d\xe5\n\x9e\xacS@\xdb\xfd*\x8a\x12\xd2S@i&\xa4xf\xcbS@\xd1\xdf\xb2\x89\xaf\xd7S@X\n}\xffY\xc9S@\xfe$k\xd1P\xcbS@@\x8a\xc9,\xbc\xc9S@\xd1\x7fr\x0bj\xcbS@\xb7j\xcbx\xb0\xe3S@\\}\xfe\x82P\xb3S@\x05SO\xeac\xa8S@\xaa\xf0i\xb0\xfe\xbfS@P\xba]\x88U\x90S@\xfa\xed-\xa3\xe9\xe1S@\xeb1$\xd2\xb8\x90S@\x0f\xa6\xca\xfe\x8f\xc9S@\xea\xdd\xd02f\xc7S@\x9f\xe4j\x9c7\xb3S@U\xc3A\xee1\xcbS@\xea\xbcO\xe7\xea\xf4S@\rb\xd2\xec\xbe\x08T@\xa6t\xee\xe2\x9e\x81S@\xf0\xfb\x82\x1d\xe6\xefS@%\xa9\xe0\xb0k\xe8S@\xaf\x1b\xd8\xca\x1e\xcaS@\x8c\x8f6e\xf1\xc6S@_\xa2GS\xed\xc8S@39\x19\xc9\xeepS@\x9f[\x03\x01~\xe1S@+\xe5\x179\xfd\xd3S@C\xd8jY/\xccS@\xed\x17r\xda}\x92S@FH\xa6\xfc\x1a\xd7S@\'\x02_F\xe4\x85S@N\x83\x9a\xc6\xa4\xd0S@a\x1f\xc5U^\xe1S@a\xec4\x1cc\xccS@s\x0233\xc3\xebS@\xa6r\xf1\x82\xd8\xe3S@\xf6\x12\xdb\xdeK\xd5S@3\x8f\xb0\xfcs\xe0S@d\xdc\xa28N\xa4S@\xb0\xc4f\x97{\xa3S@\xb36p\x12\xdb\xcfS@4q4\x18K\xeaS@\xb2\xc9L@\xf3\xe8S@\xaf\xff\xa0\xf3\xbf\x9bS@\xef\xac\\\xbbE\xe7S@\xf9\xe2\xcd\xc9.\xc8S@n7M\xa3\xe2\xf4S@\xc9\xe4[\x85X\xbcS@^F.\xe0\x18\xdfS@\xbd\xd0_\x90O\xedS@\x82\xef\x15\x16\xad\xeaS@\r\x80\x1b\xf5\xc4\xc9S@\xfe\x19(\'<\xccS@3^z\xa6f\xc0S@@fedi\xdcS@Y\xca@\x85\xa3\x8eS@\xa9\x17\xab\xcd~\xf1S@\x89\x85\xd9\x86r\xf1S@\x85$\xb9\x82b\xaaS@\x97\x0f7K{\xccS@\xef\xb8\xa8\xa8I\xbeS@\x14\x109\xcc;\xafS@\xff"eX\x1d\xbfS@\x9c\xf0N\xf6a\xe2S@\\\xad\xdf\xd4[\xecS@)\\\xa7\xa9i\xc6S@\xf0\x00\xc8\xb0U\xcaS@I\xef\xe1\xa4\x13\xb4S@\x98\xe1\xb9\xf3T\xafS@\'+\xf9\xfam\xc7S@O\xed\xc4\xc3\x9e\xdcS@\x99Q\xaf\xaf\xa2\xd4S@\x96\x1e\x10\x9f\x14\xa3S@d\x97\xa8\xd0\x90\x9eS@\x9b3\x91=w\xe3S@\xe3\\\x86:C\xc6S@y\xa6\xd7\xe1\x16\x9fS@\x96\x92E\r\xb2\xd7S@\xd0\x1e,\xbay\xb8S@\x9d\xe1\x9e\xfc\xb1\xd2S@>#\x15R\x8c~S@\xff0N8\x81\xb8S@\xc6\x1d\xcd8\xed\xadS@\xe2\xff\xa3h\xb3\xb0S@\x0c`\x7fJ\x0f\xe3S@z\x84\xd1\xbc\xe2\xddS@\x8f\x00\xc4\xb4\x91\xd8S@A\xbd]wz\xeaS@\x89\'p[\x99\xe9S@\x16\x92\xe4\x7f$\xaeS@Z|T\xc0z\x9bS@\x07\xbcH\x07`\x84S@;q\r\xa3\x83\xcdS@\xfd\xf7\xf6\xcf\x99\xdcS@\xd0\xe4](\xef\xceS@\xa3O\\\x95R\xc7S@ \x8e\xb3S\x16\xb9S@\x13\x0e\xca\xce\x92\xe1S@\x9cv=\x13i\xceS@\xf7m>9E\xffS@],\x84\xbb\x15\xe3S@\x17\xb8\x97\xe4\xf1\xc4S@\xb04\x8a\xd7\x19\xb1S@\xc7\x901K\x8f\xc9S@\xe6Ha\x07z\xb8S@\xda\xf5|XO\xdaS@\xbb\xf0\x7fF[\xd9S@\xae\x7foi\xab\xccS@$\x11\xb5o\x14\xcbS@\xf0\x1a;*W\x80S@\xc50Wt\xf5\xe9S@\xf7\x98vk\xdf\xdaS@\xb8\x83"\x9a\x85\xccS@ \xadb\x9ag\xe6S@-$\xe76\xf3\xfeS@\x19\xbd\xec\x9c\xd9\xdaS@u\xde\x00tB\xa0S@ad\xafE\xf1\xd8S@\xda\xc4\x0f\x8ak\xa7S@\x1d\xf4\xd3\x02\xc1\xe1S@\x85\x08\x85\x1c%\xe3S@g\xa2I\xe5\xb4\xd9S@\x86\xb3\x8esx\xaeS@\x1a\xdf\x07\xf4[\xc7S@Y\xfd\xee$,\xd3S@n4\x89f\xc3\xc3S@\xc0\xb1\xeb\xa0\xfe\xdbS@O\xee5-\xa8\xd5S@\xda\xb5\xc1\xe49\xb6S@\x93\xc3\xdaH\xa6\xf4S@5\x18\x86\xbd\xdb\xd8S@\xe8\x10\x8b\x06\xdc\xdaS@\xf5\r\xd6\xbb\xf7\x87S@|\xd6\xd2?crS@(w\x8b\xc6\x1e\xf2S@\xa8]@\xf4\r\xdaS@-.\xd9\xe9\x1f\xd3S@\x86h\xa5\xba>\xceS@\xeb\xefv|\x95\xbdS@\x7f@\x8a<\xf5\xeaS@\x97\xae\x0f\t\xe3\xdaS@"\xd7\xd9\xa8\xdf\xd8S@zg\x1f\xfc\xc5\xe3S@\x01F\xf6\x1d\x96\x80S@\xb4S4\xbbC\xe3S@5\x91\xddt\xfc\xe2S@\xa1v\xfa\xf5\xcc\xc6S@\xd5\x1e\xd6\xf4o\xa4S@\x08%&\x9e\xea\xf0S@\xb0\xc2\xf6\x96`\xd3S@\xb6\x1f\x07G\xae\xd0S@\xa9I\x00\x01\xb0\x9fS@\x1f}<\x1cu\xd6S@\x94f\x00~,\xd9S@\xae\xfaD\xca\x03\xc9S@{\xaf\x0b\xa7\xf9\xd8S@t\xed#\x13\x11\xd3S@\xb60\xc5\xb1;\xadS@e\xf7d!d\xdaS@\xdc,\xcb\'\xb4\xd1S@\xe2)\xed\x01?\xe6S@\xdc\xff\x91E]\xceS@n\xf9\xb5\xb7\xd1\xe1S@\xc2\xc2T[L\xbeS@`\nA\x91!\xd1S@\x00\x12!CB\x83S@\xf3w$\xecF\xf2S@\xc17\xb5\x1dI\xe6S@^\xc1<\xca]\xcfS@\xdf\xb7l\xb7\xe9\xc3S@\xc7\xe3\x8f\x99\xd9\x86S@h4\x90\x97\xc8\xe1S@\x84\x04\x0fE[\xf2S@ \xe9,|K\xdcS@\xd2\xbd6H\xfe\xd9S@\xf7r\x99Y\xef\xc5S@\x02\x9c\x9c\xd1|\xcbS@\x98\x97R\xef\x82\xf5S@\x02\x8a\xac\xac\xa8\xebS@\xa0\xaa\xb4\x9e\x89\xb3S@\x05\xf3\xab\xee;\xe6S@\xe8W\xaaN2\xc4S@\xb6dA\xa5U\xe2S@\x9f\xf0Z\x12\xe5\xd1S@z\x10\x19\xb3\r\xdcS@6\xff\x95j\xd4\xc3S@\xb4\xa6\xd3n\xfb\xdbS@(\xd3\xb0\x16T\xd9S@\x8dk\xf3\x8d\x8d\xebS@#\x9f\xe6\x06\xfd\xc3S@\x0f3\xb9\r)\xaaS@C*\xb7#\xf6\xebS@T\x91S\x84\xbf\xd0S@\x1f\xf4\xeb\x1aV\xcfS@_ %Z\x1f\xbdS@\xf8\xc7y\x94\\\xceS@\xe9\xb9\xa4\x0b\x1b\xe6S@w\xe2\xa9#\x13\xeaS@J>\x96%%\xc0S@\xe3\xce\x06\xac\xaa\xf5S@\x0f\x9f\xa7Z\x1f\x83S@\xda\x17z\xf0\xb1\xd2S@\xe3\x05\x18\x12\xea\xcaS@\x07\xe4\xaa_A\xe7S@h\x19goL\xcfS@\xea9w&\xe4rS@\x1d\x9e\x08BT\xa4S@\x9b*\xa2\xc1\x02\xc6S@`\xaa\xb9\xadK\xcfS@\xb1\xfdM\x9b8\xefS@$\xe6\x95\x1c\xc0\xc5S@H\xf8!kP\xebS@\xb1N\xadG\xff\xd9S@v\x05\x8c\xa3\xbc\xf7S@n\xe35w=\xdbS@\xd3\x80E\xf2\xc2\xcfS@\xab\xc0\x02Vk\xcdS@\x7f\xbd\x98Y~\xc7S@\xd9q\xc00N\xf3S@,_\xfb\xc2\xef\xe6S@H\x92,\'M\xc7S@\x8b\xb2U\xaa\x8c\xdfS@pQ}\xc3\xa1\xc2S@F\xd4\xa4\xf4i\xe3S@\x18\xee$\xfe\xb9\xb0S@\x0b\xcf\xdd+\x10\xa4S@\xb2\xba\x00\x93i\xd4S@\x92?>v\xc7\xcfS@\x01\x07\xce\xee\xad\xb1S@\x860\x92v\x00\xafS@+\xc7Z\xdc\xb0\xf2S@\x11\x14c\x8f8\x95S@>3\x12\xbfg\xd5S@\x9a\xcb\x7f\xd8\x98\x8cS@%\xc2-\xf4\x82\xefS@a\xcd\xad\x05"\x82S@fT\xdch\xce\xccS@\xfe\xe0\x140\xb8\xf0S@bQ\xc37\xdd\x8cS@\x18\x08X7\xa8\xd8S@>\xfbU\xf6*\xe2S@\x18\xc7\xd6rs\xe8S@7(^\xc0"\xe0S@O(\x08\xd3\xf3\xf2S@\xbe\x1c\\E\x86\xa4S@\xfdz\x7f\xd3\x94DT@^\x0bS\x05\x01uS@\xaav\xc2\xe1\xf5\xc1S@\x86i\xa6\xc3@\xc5S@\xb8\x17\xcf\xda\x02\x07T@\xbd\xc1\x82\xa3b\xe2S@7\xc0\xb1`7\xcdS@\xb3\xb4\xce\x83\xb5\xf2S@\x9du\x11\x1e\xe5\xdeS@\xe5JH\xe8\x8d\xa7S@@HUsM\xe3S@\x92\x15\xe0\x19\xbd\xf0S@W\xb4\xc9\x80\x05\xddS@K\x85W$\x08\xceS@\x89\x83\x1a\x06\xb7\xb2S@%\xbf\xd3\x08\'\xf1S@\xfc\x14\x08\xcb\x96\xc1S@\x8e\x85\x82\xef\n\xe8S@\xfc\x97\x1c_V\xe3S@\xbbm\xaf\xf1\x85\xb7S@\x80X\xea\xc8}\xc3S@\xa7f\xd4\xf9\x81\xb3S@L\x0f\x8a\xc2\xb9\xe4S@\xba\xec\'\x88\xdc\xf0S@Y\x04\x19P^\xe3S@K\x88.\x87K\xdeS@\x9b\xbd\x15\xcez\xd2S@|\xa2\x19(`\xf1S@\r\xb5\xb0\xb8\xf1\xd7S@\xf5\xaa*ui\xf0S@\xcd?\xf2ak\xf1S@\xca>9Y\xdd\xf1S@\x9f\x83\x04\xe3b\xb8S@"\x99n\x8c\x8c\x93S@\x19\xfdf\x82\xab\xa0S@\xe3@\xb7R\xe0\xf0S@\xa5;\x93\xf2u\xa8S@/\xe5=u\xa3\xe3S@\x16\xb2PcH\xd4S@=\xb5z\x00n\xe4S@\xce0\xf9\xb5\xc0\xf0S@\x00\xaf\xad\x8e\xf6\x9fS@i\xddEF\x1d\xddS@\xfdnv\xfb\xbd\xdeS@\xa2\xb0\xce~\x97\xb7S@\xc9\xa0!d(\xe2S@A#1\x87\x8b\xc4S@i<\xbb\x9e\x0c\xe6S@[\x1d\x18\xe1\xf6\xdcS@K\x8f\x94\xd2\x0bzS@4Z\x87\x8d\x98\x80S@-2\xfb\xb3\x0b\xb8S@\x01P\xb3Zo\xeaS@\xd7\xfa\xe3#\xd7\xc0S@\n\xc9JPz\xa9S@\xf3\xa5\x9deU\x1dT@@\xf7\xd3L\x9f\x8dS@_^\x91\x1cO\xb6S@[\x90\xb2\xe4\xdd\xd4S@k\\\x8d3\xa9\x18T@\xb7\xec\xbe\x07\xba\xd7S@\xba\n\x80=!\xe9S@\xdf\xaf\x1b\x1b\xe0\xdcS@(\xab\xf0\x83\xf1\xe2S@w>\xb1\x971\xedS@]\xa8oAA\xe9S@\xca!\xcd\xec~\xe4S@@\xcf\x94\x95U\xebS@v{7L%\xd3S@nA\x08\x99\xd9\x8eS@a\x05?\xdee\x9aS@\xe1\x12*F\xf6\xe3S@\xe6\xf0\xde,\x9f\x90S@\xed\xc0\xfd\x87\xde\xa2S@\xa8T5\xc6/\xe9S@\x86\xd66f\xf4\x81S@\xf1\xa1\xd1\x81s\xb9S@~d\xa4\x8c\x88\xb5S@0\x1e\x8d\x8d&\x80S@t\xaeU\x07\x02\xd6S@\x9f\xc1<v~\xd5S@\'\x89,\x1bd\xd5S@fq;`F\xdcS@\x82\x87\xb3\xdc$\xddS@-\xdc]\xfd\xb3\xb0S@m"4\xc5\xa2\xe9S@\x06Bkq\x0f\xe3S@y\xcc\x8e\x9c]\xb2S@\xd4\x12(gP\xe4S@\x80\xf5\xa31\xad\xc1S@\x9dW+\xb1\xe3\xf2S@\xca{3\xa1"\x8fS@\x95L\xd1\xc9\xc2\xefS@\xed\x9f\x98i\xb4\xb9S@\xc8\xd3\xf6%^\xb8S@7\xa6\xe0&,\xd3S@\xb1\xed\xa9o\x91\xe3S@\x89\xb8IM\xadvS@\tu`\x0c\x18\xe1S@C\xa7\xf7k\xd8\xd6S@g\xa0\xb8J\x1a\xc8S@R\x83\x83\xc9\x91xS@2\xa6kP9}S@{JC~w\xdbS@\xcd\x87\xdc~\x94\xb9S@-\x03\xdam\xee\x8eS@\xe8e\xa7\xd1r\xe4S@\xa2[\xd8"\x1c\xa4S@\x0f\xca\x7f\x94\xe3\xb5S@\x17\x81%y?nS@{\xa9BX\x82\xe5S@\x03L<D\xff\xb0S@I\xb8\xben\xa0\xd5S@\xfe\xec;\xc7x\xd5S@\xb3,\xadJ\x04\xa2S@v\xb0\xcf\nb\xf5S@\xefN\x93\xc5\x9f\xecS@\x91*2\x17\x98\xc6S@\xcd\xcc\xf8P\x0c\xb1S@;\xe3e\xce\x01\xdbS@\xea\x8b\xf3\xc9\xd6\xe0S@d|L3;\xa3S@JD\xa2\xe8\r\xc6S@|\x9f|\x14H\xe0S@\x94\xac\xc4bT\xf0S@P\x7f\r\xee\xe6CT@\xba\x04h\xf7\x11\x92S@\xf1w~i<\xf1S@J`\xe2x\xb1\xf2S@a\x9c=\x8c\xd6\xe1S@\xaec\xdb p\x81S@)->p\xeb\xdbS@\x9a\xfd\xa3\xa4\xff\xdbS@c\xe3\xd6k3\xe1S@\xb8\xbe\x86\x06\x1f\xdfS@\xbf\xa4\xdb\xdf\x87\x89S@\x94,u[\xe3\x83S@Vw\x88!p\xeeS@sr\xb1!\xf0\xefS@\x81\xe9y\xb2\xc5\xe7S@\xa8|\xa3O:\xd0S@\xba\xe4of\x0e\xa0S@\xbc>\x9f\xe5T\xd4S@\x1e\x8a2(\x7f\xbbS@L\n\xbf\xd7\xd3\xeeS@\t0h\xc5\x8a\xa7S@{]\xd0\xb9\xf8\xe7S@W%#\xe8\x06\xabS@\x11\xe2\x9c\xd9\xdc\xdbS@}\x1a\xb4\xad\x96\xa0S@\xaa)\xe8\x16$\x16T@j\x9a\xfc\xb9\xe8\xf4S@1\xe86f@\xedS@o\\\x1cp\xb1\xebS@\x80\x9av%\xa6\xd1S@Z&B\xf9\x01\xc7S@\xa2V\x8e\x89t\xb9S@K\xf8V\x858\xf1S@\xfc(\xbcJ~\xdeS@|KcX\xb3ZT@,\xa1\xa8Id\xeeS@u\xb4\r\x18\xf3\xe5S@?@\xc9w\x86\xe0S@\xf9g\xe4\xc3\xfa\xf5S@\x82\xc06;\xad\xe5S@\xfaXljt\xe1S@{L\xda\xeb\xdb\xd0S@K\x89j\xf53\x93S@\xf0\xcdB[7\xe8S@=\xc3\xe3\xba\xa1\xe1S@7\xd3\xae%\x19\xf1S@\xf5\x00S\xdc\xd0\x84S@\xeb\xb8\xbf\xe8\x1d\xf1S@\xf3]1\xfd\xe3\x90S@\xaf\x1eITz\xdaS@\xa9\x8c\x8e>\x90\xdeS@\xd1\xa3\xc4#g\x1aT@\x04\xddj*\x06\xc7S@\xfe\x07\xb3}\x0f~S@\x83\xefA\x8d\x7f\xdcS@2=\x93Qa\xa0S@\x1f.\xd3\x17\xfb\xa2S@E\xc9p\x05p\xf4S@p\x15\xcb\xc2\xc8\xf3S@v[E\x02w\xdeS@\x8b\x890\x99D\xe0S@w\x82\xe8;\xed\xe0S@\x86\xd9\xebY\x0c\xecS@\xcf\x8c\xf8\xebKuS@Y\x0c\tHi\xa5S@\x96hg"\x1b\xb5S@\xaa\x8bYA\xe9\x88S@\x86n}?\x07\xe1S@\xc3\xd3\x86(J\xdfS@\xc2\xa8\x7f&4\xedS@A\xf1\xb8\x81`\xd6S@\xe7\xc3m@f\xeeS@&\xfcU=\xb2\x9bS@\x074\xac^"\xd3S@\xef\xedLa.\xa2S@vG\x92l\n\xe5S@\xcfK\xa5v\x89\xd9S@\x0eD\x9b\x10&\xa6S@A\xbc\xe4w2\xedS@-\r\x1c\xc6\xf8\xedS@|\x19f\x08Z\xedS@\xfb\xac\x18\xcc\xb0\xdaS@\x8c\x05\xc3\xeb\x83\xe9S@\xc5qK\x1al\xe8S@?\xfb\xec\x05Y\xe6S@\xd3\xee\xd0d\xb4\xaeS@\x97\xb8\x0e\xb7h\xeeS@\xa5\x13\xc2\x1a&\xa4S@4\x9b_5\xfb\xb5S@\x8em\xc5\x17\x7f\xeeS@\xf6 U\x82:\xbbS@\xe4\xa3\x927\xfe\xddS@\xd9\xf6\x9a\x11\xf3\xecS@\x90\xbc4\xfe"\xedS@Q\xee\x1f$\xec\xa7S@R\t\xc9VjyS@\xd4\xcf\xf9ah\xedS@}8\x12\x9d%\x90S@\'\xe5=\x92x\x84S@\x96Z\xba=\x1f\xeaS@Z\x9f\x85xI\xe9S@GD\xb7bn\xe0S@}D\x1f\x8a*\xe5S@\xb5\xbd\xae\x0c>\xeaS@E\xd70bQ\x85S@\x83\x9b\xc8D\xf3\xddS@\x80\x8c\xde\x08\x80\xb6S@2K\xf3W\xe1\x83S@\xedZ\xa3\x17\xe3xS@\xd6\xf9>\\m\xf5S@{2g(\xac\xc7S@%F\xf9_-\x85S@\x94\x0f\x1a\xc5\xd2\xb2S@yW\x96 O\xbfS@r\xdbT-#\xedS@\xfcV\xdf\x9bw\xcfS@\xaf+\xcd<\x8b\xd3S@]\xca\xa5\xa1\xcc\xc9S@\'I\x01\x02\xeb\xd6S@\xc4\x0b\x04\xa0\xd9\x9aS@p!\xe9\x0cm\xf4S@z\xf3c\xbf\xaezS@\x95\xceLu\xde\xb3S@j\x88\x94_\xd4\xf0S@\xa9m\x14sz\xa1S@+]\x95\xc3\xd0\x87S@\xc0\xb1\x07L\xab\xecS@\xc6p\x87\x95\xaf\xebS@\x00\xb6\xc4\xde1\xd7S@\x17\x97\xb4\x8d\x96\xdbS@\xbd\t` ;nS@(\xa8\xfd\x89\x97\xb3S@\xc3\xb1p[\x1a\xf6S@F\xaa\x04\xd1\x97\xb3S@\xb6q\xe4\x9dv\xe8S@\xef\xdc\xa4\x1cP\xc8S@\x84\x957\xf4\xca\xcdS@\x9eU\x1d7\xa4\xe1S@\x98~2\x9bP\xb3S@\xc8#\xa4\xe0\xbf\xb7S@\'\xe5\xcf0\x04\xe3S@+\x810KX\xa3S@\x97\xce\x12\x0cl\xedS@\xb4\xb1\xbf\xd3(\xdbS@\n8S\x02\x85\xe0S@_\xc1\xeb[7\xb3S@\x00Q \x17\x0c\xe5S@\xe4z\x8a\xd2\xfe\xf0S@M\xfe\xbbl\xad\xe9S@\x1eX\x8a\x94S\xf4S@[x\x075%\xaaS@\xb7\xbb\x84\t\xbb\x91S@\xee7\xb7\x95r\xf3S@6=9\n/\xd4S@\xef\xb5\xe3\x9f(\xe3S@R\x94\xce$\x92\xebS@\xbb\x8dCWx\xd8S@\xea\x04\xddj\xa8\xa5S@\xa8\x80\x9f\x1e\xeb\xc8S@\x00\xe9\x04\xd6I\xe8S@e)\xaf`\xb9\xd8S@\xb29\x8e\xa7\xe6\xe4S@`\x0772\xeb\xd9S@\xda!B\x00{\xdbS@P\xa7\x82\xac\x14\xeeS@\x89oR\x14`\xabS@\x13!\xf3l\xcc\xdcS@\xdbI\x953(\xe8S@\xa6Jc\x02r\xe4S@0\xf5\xef`!\xecS@\xc0f\xd1\xc5e\xb6S@\xc2\x9ceX\xde\xe3S@\x1d`]\xcb\xf5\xebS@\x1f\xd5\x0c\x00H\xd4S@S\x91\xbd\xbb#\xe4S@\x1c"\xd2\xdeU\xe3S@g8\xb3D\x83\xa1S@\x80\xf1\xd2\x15\x0c\x13T@X\xe8\x005\xa8\xf1S@\xae)\x9eLd\xbbS@\x13}\x7f\xbd\xa6\xaaS@w\xe9\x9f\xe3.\xacS@\x9a\x96\xf0\xa8\x19\xb3S@\xcde\x8c\x904\xecS@\xf5B\x97\xc6D\xbbS@\xee\xbb/hi\xe3S@\x9f\x8es\x98\x08\xedS@\x1b\x89\x01\x90\xd9\xb2S@)X\x85M\x92\xd8S@\xa0\xa4\x924\xb9\x9dS@_7\xb5\x1b\x89\xe4S@\xdb\x047l\x9c\x89S@x\xbe\xcb\xdd\xae\xe4S@\xa5\xfc&E\x1f\xe3S@~\x8do`C\xefS@\x01lC\x9fl\xf1S@\x98Z\xdd\xac]\xedS@\xa3\xe0ZP\xbb\xabS@\x9f\x03X\x9b\xd2\xbaS@-_nu:IT@V\xa1|\x13\xb3\xbaS@[=\xcf%\xe4wS@\xe2\xed 5\x0e\xd9S@\x04{\x8f\x06\x81\xb9S@`\xc0\x9b\xcayvS@\xfa\r\x802@\xbbS@\xcb\xb9\xc2\x18\xa0\xdaS@?{\rU\x12\xdcS@K\xa7\xdb)\xe9\xe4S@U\xe2\x05\xcf\xd0\xddS@q\x17ey\x01\x9cS@H\xe6\xe8|\x14\xddS@u\xdb\xa6\xdf\xe6\xdcS@*\xb8\xb2\xbc|\xe2S@\x9a6G{\xd6\xb5S@W\xcd\xf6\xdc\xbf\xb3S@\xed\x80i\xf9n\xabS@^\\\x162\xe9\xabS@\x15\x03\xca\x96\xd1\xe3S@\x88\x10?V\x95\xadS@\x98\xf8~T\xc6\xa1S@\r\xfaWG\xe1uS@D\x0c\xdbm\x9b\xabS@\xa26y\xc0\x17\x98S@}\x1cy\x11-\xecS@\xc8v\xe80\xa7\xedS@\xaf\xba\xe6#\x13\xf4S@\xe8\x99\xd9T\x18\x90S@\x8f\\\x85\x19|\xdcS@\xd1\xaf,\xe5V\xd9S@\xd2\x8f#\xab\xcc\xddS@\xfcqUx~\xe8S@\x12\xb0\xf8\x12\x80\xf0S@|\xf4\xe7\xe3?\xecS@Vm\xa0\xde~\xb7S@\xa2\x8a\xc3DV\xecS@\xfeA{\x8d\x90\xe9S@H\xbf\x92\xc0\xf7\xe9S@\xf5\x04\xf5\x17\x10\x9fS@\xf39\x7ff\xff\xa1S@\x97\xf9A\x9a\\\xedS@`1\x89\x8e^\xd7S@\xee\x82>\xf6\x95\xf0S@\xe8\x19\xe1j\xbd\xcbS@\x8fI<k\x93\xe9S@!\xf3\xb0\xcb\xb8\xb7S@\x16\xd4\x0f\xfa\xb0\xe4S@\x16\x83\xd4\xb3\xbe\xe9S@B\x1es]\x8f\xecS@k\xa1\xd3\xf1\x81\xaeS@s\x04\x91\n\x9d\xd9S@\xb5\xebe\xedH\xe2S@\x1b\xec\x01\x8f\xa4\xbdS@W\\RJO\xe8S@\n\xc7I\xd2d\xbdS@Gq\x9a&\xc3\x87S@&I\xfa\xc9\x9a\xb7S@\x92\x0f\xb4|\x8a\xbaS@\xba\xfd\xd2c+\xb4S@F\xf7V:+\xbcS@\xff\xad\'\xe4\xde\x9fS@\xe7\xdc@\xff\x90\x02T@X\x11\x82\x94\xb5\x7fS@`Q\x1bBD\xbdS@o\xb9\xc8\xac\x8e\xc0S@\x15\x156v\x00\xc2S@\x97\x80\xd8\xe8\xfe\x98S@\xe1\x08\xee>V\xc0S@\xaa\xd6rb\xad\xdeS@\xa6!5\xeau\xd5S@\xb5~\x7fxp\xd9S@\xb0,\x89\xbf\xa5\xd0S@(\xc3\xf2\n\x15\xe5S@\xef\xd0\xfc<n\xc6S@\x1c\n\x07\xd9\x97\x8dS@T\x01\x85\xe9F\xabS@\xbd\x17\xf5\x85\xbe\xf0S@\xe1\x06Q\x0b\xa5\xe5S@\x13\x9dKU\xf1\xb4S@C\x97\xd7y\xfd\xd0S@\xe4\xbebX)\xbcS@rQ\xb5M\xcf\xe4S@\x06(Q\xda\xbc\x9eS@:\\\xaa\xddJ\xc3S@\xf9u\xb2\xa1\x86\xedS@\xf4\xebA(\x1f\xe8S@\xcb\x05P\xf52\xbcS@\xf1\xc4\x04S\xb8\x94S@\x90u\x92\x0e\xdf\xd3S@\x04\xd2j\xe4\xc3\xc3S@\xc8\xe1\xce\x84\xe4\xa2S@\xfe\xae\xe1\xb7>xS@\xa5\xa5cK+\xd8S@\xe5\xd8p\x0f\x9f\xb3S@\x13\xb1|\x8dk\xd1S@ i\xafkx\xaaS@\xf2\xbf\xd1:\x08\xd9S@7~,k\xf2\xf1S@z\xba\x9c\xa0\xdf\xeaS@\xd7|?P\xea\xefS@\xc4N\xcb)\xd9\xeeS@\xb6\x92\xc5\x11|\xb8S@\xe9\x9bX\xd2\x93\xdfS@\x851\xa9,\x00\xacS@R.t0\x95\xdfS@\xf6\xf7\xc9H\xda\xb7S@\xf1qr\xe1\xe0\xefS@\xb2\x87\x02\xa1\xf6\xf1S@\xd8O\\\xbf\x1e\xf0S@\xac\x1dd\n\xcf\xa9S@6\xf7n\x8bx\xdaS@6\x7f\x17\x93\x85\xeeS@\xe5\xb9\xf2\x1d[\xe1S@;w\x19\xf4+\xe1S@-7&\\\r\xa6S@9i\xec\x05[\xadS@\xce\x95\xce\xc1\x07\xbbS@2\xef&/2\x82S@\xd1\x9a\xf8\xcb\xd2\xdbS@\xdc\xbe\x85\x1e\x00\xdbS@d?\x11Gh\xa3S@\x8fZ\xd8\x19\x89\xe1S@n\x8a\x14D\x83\xebS@\x152\xd0\x1a\x1c\xdeS@g\xbd\x88\xdb)\xaaS@\xff\x92\x1ag$\xd2S@\x18X\xbbl\x87\xb7S@\xcf\x0f7/\x96\xc5S@f\xd2OeU\xf0S@T\xb8\x83\x15\x1b\xd5S@Ge.\xabi\x87S@\xb1\xacu\xfd\xce\xdcS@\x80\x9c\xc3\xdb\x7f\xe2S@DK[H\x91\xeaS@\x08neg[\xf1S@\xd8\xd9\x8a\xd6\xba\xf0S@\x95\x97Q8r\xebS@L\xb54\xac\x96\xdfS@A/}\rS\xcfS@p^\x89\xfe\xa7\xa4S@\x0e\xdc\xec\x8e(\xd7S@i\n\xb3[?\xdcS@\x90\x9bE!\xfb\xdaS@\xc1\xb0\x84\xd7\x0c\xeaS@\xa3V\xafkQ\xedS@\xb4p\x9fL4\xbbS@\xed\x0f\xb4\xe0\x18\xb8S@j\\\x98\xc8v\xdeS@\xc4N\xd1\x03\x89\xe2S@H\xd9!)\xed\xe0S@\xda\xd1\x92\xf8s\xe4S@\xb5\x98\xaf\xed/\xe7S@GS\xd0\xc8[\xe4S@\x9f\xcbR\x88)\xb5S@\xbfg\x9e[\'\xd9S@\xf4\xec\xdd"Z\xeaS@\xff\xa6\xcbF\xa8\xb8S@\xf3q\x13\x88\xc1\xeeS@\x0b\xcf\x98\\\xd8\xefS@\xda\xfc\xaaV\x14\xe1S@p\xa1\xaa\x91\xac\xebS@\xac\x8a\x87r\x82\xddS@\xe9:\xc2fF\x84S@\x1dJg\xd2\x81\xcfS@*\x11\xcf\xcb\xec\xd9S@\xba\x8cY\xa9\x9e\xdaS@X"\xe2dC\xdeS@\xcf\xdf\xb3\x92\xfayS@\x11\'\x81\x06w\xa8S@G"\x16\xf4\xc9\xd8S@\xc0\xed\x82\xa8\x8b\xe0S@\x0e\xce5\x05\x19\xdfS@U\xc7n\xd7\x98\xc8S@\x10\xb5\x8c\xc1\x15\xedS@\x83\x8f\x05\x02K\xd4S@g\x1e\xd3es\xe0S@\xcf\x8b\x89.\xa9\xcfS@8<\xe0\xd1\xbe\xecS@O\xa3#\x03^\xc3S@D\x9c\xf0\xc2\x96\xe9S@\x15\xa7L\xb9\xeb\xecS@\xa0@zR\xf8\xb7S@x0\xaa2v\xcfS@\x1cn\xa0-\x0b\x86S@\x80\'M\x04\x90\xdeS@\xd1I%c\x04\xceS@\xc1\x1aMz\xd0\xe3S@\n\xf4\xc1\x97\x9f\xdbS@\x08\xday?Z\xcfS@\x00\xe03\xb2!\xd2S@\xd0\x0b\xc2=\xa4\xe1S@\x8f>~\xf4\xec\xdeS@\xe0\xf2\xbc\xb3F\xdcS@\x16\xb8\xf6\xb0\xc6\xcdS@\x8a\xb0\xa8`\xfc\x93S@\xb5\xf1\xf8g\x10\xddS@W\xf4\x84J;\xa6S@Lf\x9fM\x8e\x13T@\x9c\xe7jZ\xe4\xb1S@\x10}\xf4\xce\x9c\x8cS@k\xb7\x83Q\x0e\xebS@\x9d\xf6\x8f\xeb\x1b\xdbS@\xab\xf3\x88_*\xddS@8\xa1)O\x04\xe5S@\xfb_\x04!\x05\xacS@\x94&i\n\xfa\xbbS@e;\xc6*U\xebS@\xc26$t\x00\xa9S@\xe9/9\xe6\x9b\xe1S@v\xf5\x1f\x12N\xadS@\xe6\xd4\xd2so\xb7S@C\x1f\x8cA\xfa\xe3S@\xa2\xb5F\xfd\xe5\xd9S@\r\xd8\xca\x96@\xe6S@\'4\x06=\x8d\xeeS@\x00\xbe5h\x82\xe1S@\xfd\x9a\x1f\xb9?\xe2S@\xaa\xc2\x89\xaa\x8c\xdcS@2y \x87r\xccS@\x19$sY0\xf1S@\x1c\xd5)b:\xd9S@\x0b\x92\xee^\xba\xc1S@\xf5J\x8d\xda\xa7\xf2S@\xef\xd5L\xef\x87\xf1S@*L\x82\x08\xe1\x9eS@\x07\t\x0f\xa1\xf2\xf2S@\x02x\x1a\xb2R\xd9S@H\x8e\xe4\xdbL\xb5S@\xb3dev;\xf1S@&.37_\xd6S@\xc3\xb4\xbc\xab\xa0\xcfS@r\xca\xe8k\xecrS@\xf1\x83\x16\xd1*\xe2S@\x11\xaaEz\xb9\xcdS@Z\x8eS\xa6\xac\xdaS@?{\rU\x12\xdcS@\x12\n=\xcb\xfd\xf2S@Kj\xe6l\xd3\xddS@\xbe\x1b\x1a\x17\xc3\xa5S@\xdc\xbf\xd2\x8b:\xd6S@h\xe1\x08\xd1\\rS@\xf6\xe0\xed\xfbh\xcdS@I\xf1\xd9\x80n\xe8S@=\x9f]\xb8\xfa\xfeS@\x84\x8e,\xd2d\xd7S@S1##k\xe3S@\xf7P\xe3%\x8f\xdfS@p\x9d\x16\x862\xf1S@V\xcb\xf0\xb8\xdc\xf2S@\xb8\x83\x85\x12c\xe5S@\x19\x9bi\xad\xac\x80S@\xe5\xec:s\xb3\xc1S@1\x07\x112\x89\x9bS@a\x13\x88\xd2\xa2\xccS@\xf1nD29\xe3S@fQ\x1a\n\x88\xb7S@\xbb\xf0\xe8m\x0e\xacS@\x0c\tw>\xa3\xe4S@\xff\xcb2\x8bv\xd2S@\x93\xcb\xd3A=\xb7S@\x11\xaf\xb5\xecW\xe2S@\xca\x1c\xa5vx\xcaS@YF\x96B\x97\xe9S@\xba\x10\x14\xb1\xc5\xb7S@?\rL!\xbd\xc9S@\xd3\xa1\xe1\xbe\xfc\xe7S@\xa7i\xff8\xdd\xccS@\x85\xb7I\xbe\xb7\xb7S@Z\xb5\xec\xbd\xa8\x80S@\x94Dx~\xc2\xc8S@\xdazeS\x95\xbdS@\xde!\xab\xcd\xb8\xe9S@\xf2\x9c8;\xcf\xebS@\xa3\x02\x87O.\xc3S@\x17t\t\x1fe\x9cS@\xac\xde\x17,4\xf3S@\x8fI<k\x93\xe9S@\xad\x83y\xefI\xdfS@6\xcc\xdcnX\xf3S@\x92\x94\xf4\xad\x13\xb8S@\xe53\x89\xe58\xabS@\x14|\xef45\xa0S@\xdd\xda\x8bl\xe9\xebS@\xd38K\xeb\xcd\xadS@\xa7\r\xa2\xf7\xc0\xf0S@\xb1\x8f\x07AE\xbbS@\x02-\xe3\xd1\n\xeeS@\xa7\x96*\xfe\x80\xf0S@\x19\x05\x9cW\xbe\xaaS@%\xbb\x85\xa7C\x9cS@T\x12\\1%\xebS@\xfa7\xa4\x0e\xa5\xf3S@\x94;\xe80\xaa\xbaS@\x85\xbd\xddL\'\xe3S@`\xe0\x0fq0\xe2S@\xc4\x11\xb3\xbbP\xd9S@wy\xc1\xea\xa5\xb3S@u\x03H\xf22\xeeS@Y}\x03\x19B\xbbS@\x17\x99\xe7\xd3\xed\xe7S@\x91J\x85i\x8e\xebS@9\x1e\xb7\xbf]\xecS@\x92\x1f \xb1\x85\xbbS@\xb4\x1e\xa5\x0b\x82\xaaS@c\x8bO\xe9\t\xddS@\xe2\xac\x8f\x9b\xcf\xe7S@"1K\x1c.\xaaS@8/\x9cb\x12\xecS@\x06\x08;\xb30\xf0S@\xe9\x84\xfc\xf3\xf0\xd0S@\x8e\xcd\xda\x87\x10\xf5S@\xd6\xa8\xd91\xe0\xf1S@l\x00n-\xe8\xdcS@\xc5\x95\x88<\xdf\xe3S@W\xff\x9cv\x03\xf0S@=/\xcd*\x8a\xf4S@^t\x80\xe4\x04\xe7S@{\xf0\xba\xa8\x11\xb4S@\xf6#_\x94\xf0\xf4S@\xe5\xd5\xbbD\r\xf2S@\xcb\xc3_\x19\x91\xcaS@B\xb6c\x0e\x00\xd9S@\xe3\xd7(\xe5y\xe2S@\x9e\xe2\x18\r\xfe\xbdS@\x15\xd1\x018,\xe3S@\xfe\x04\x8eO\x9f\xb9S@\x89\xb8"\xfc\xf1\xfaS@\xe58\xb3\xa24\xb3S@\xc4\xc5W\xbci\xf4S@\xcb4Q\xaeE\xf4S@\xcb?\x9a\xf81\xe7S@b\xf0\xff`M\xeaS@\xd3\xb0\xd1\x12\xde\xebS@oj\x037%\xecS@\xa9\xd9\x07\xb7\x95\x98S@dw\x8b\n\x84\xe4S@\xe3\x9e.\x87I\xe1S@\xae\x98T\x00\xc5\xe8S@\x8eJ\xff\x9c,\x80S@\xe9X\x00\x94b\xa8S@\x06{ \xb8#\xbbS@\xfb\x0f\xa0\xba\x80\xeeS@}}\xb1\xa4\xf3\xf5S@\xe1\x81\xc5\xa8W\xe3S@h\x880\xe1\x89\xcbS@\xab\xf2)\x95!\xadS@\x01\x06\xfe\x04\x98\xf4S@j\ra\xfd{\xd8S@\xb1=\x876"\xabS@\xcf1\xd72W\xe3S@\xc7\xde\ro0\x9cS@\x861\xd5\x1b\xb6\xf4S@"\xb5)\x8e<\xf1S@2>\xe2\xe8q\xa5S@c\x8c+\t \xdcS@\x7f\xf0;\x93t\xe3S@\xce\xc9\xfd\xe0j\xf5S@\xc7>\x9a\xb4\x05\xd3S@Q{2\xa1P\xbfS@\t\xe3\xe6\x8d\xb0\xccS@IE\xe6U\xb6\xb3S@\rG:\x02\xd3\xe9S@\xb3\xe2\xdb\xb3j\xeeS@\r\x98Ez\xae\xe5S@\xb6<b\x8f\xbf\xe2S@\x06\xc9\xf6\xcb\x01\xe4S@.\xe2\x98\x98\x12\xf6S@\xa7\x06p\xf2M\xdcS@\xc9\x18J\xcb6\xf1S@\xab\xbd3$g\xeeS@\xb8ig\x96z\xbdS@(.\xa0\xe2\xab\xb8S@\x06@LU\xad\xf1S@Y\xd0=\xce\xca\xa7S@ \xb6i\xbb\x1f\xeeS@eo\xae89\xccS@\xae\xea\x93\xb0\x81\xbfS@\xbdf\xfc\xb42\xf3S@\xd0\xb3\x87\xe8\x06\xd9S@\x1f\x11b\x08f\xe2S@\xce6S\x83\xa6\xe3S@\xfc\xc1\x8e,o\xcfS@4\x01\xf8\xf8>\xa5S@\xe0\x14\x08\xc2n\xf0S@\xd2)4\xc1\xed\xcaS@e\xafB\xfe\x98\xd8S@\xa1Ph\xc9~\xebS@\x8bD\tw\x18\x08T@E\xf8M+\xaf\xc9S@O\xc8\xa9t5\xd4S@\x1e\x98\xd4/\xb3\x8eS@a7\x97\x84=\x05T@\x9b6\xf9\xc1\xa0\xebS@q\xdaIT`\xf2S@Z\xd9H\x88\xad\x81S@\t\xb3\xfd\xb4K\xe2S@\xf5w\x88\x7f\x02\x9cS@ _\xbd\x9b\xfa\xeaS@\xcd\xbd\xf34\x0f\xe5S@o\x9bE\xd0q\xbdS@P\xe4\xf1~\xce\xd8S@\xf8\x10\x8b63\xe8S@\x84\x8d\x9d\xc1C\xeeS@\x12a\x95w wS@\xdc\xeae\xd03\xe2S@[\x82\x84\x8b\xc4\xf2S@l\x90\xac\xa2\x96\xddS@(b\x9b?\xfb\xbfS@k+\xa5\xc3\xca\xf3S@\xec9/\x04x\xe8S@~Ab\n\xd5\xc9S@*\xc1\xb1m{\tT@\n7\x85\x00\x17\xbfS@\xf8\xca\x16\xbf\xd3\xeeS@\xbeTS\x07\xd2\xe3S@E\x91Cf#\xe2S@\x9ec\x9c\x89P\xd7S@\xaa\xa9\x15\x19\xd4\xa1S@\xbbx<\xb2\x10\xc1S@y\x18\x96\t\xa1\xf3S@\xc9\xf8\xc5T(\xddS@^\xf4\x96\xabF\xd6S@\x90\xb1N,\xfa\xd6S@w\x83z\x0c\x02\xdfS@\xc2\x04\xab\x7f\x9e\xd3S@\xd1w\xee\xa8*\xd7S@.\xc3\x13\x808\xecS@\xeb\x92\xa4O\xf9\xf2S@\x1a\xc4\xcat\xcf\xc9S@7z\xaa\x15\xde\xafS@H\\\xd4\x84W\xc1S@\x97\x004\x8c\x8d\xe8S@q\xfe\xf1_\x1d\xedS@\xf6\x17\xd3\xc8\xb0\xc7S@\xa9\xe6\x9d\\^\xc1S@\x9f.@^\xc7\xb0S@@\x12\xfc\x99\xc4\x8eS@8\x91\x89\r\xbd\xd6S@!\xf9D\xacS\xe9S@\xe2]\xd4\x8e,\xaaS@3Q\xfa&\xbd\xf0S@T\x05\xa1\x9e@xS@2u1G3\xb9S@\xda\x89y\x85_\xc7S@\xd8\xf6\xe0\xcb\xbb\xc9S@\x7f\t\xf4\xbe\xfa\xc6S@[\xd1\x16\x00\xa7\xe8S@\x82\x01\xfd\xd0\x06\xb1S@\x8aI\x96I \xe9S@\x8a\xa6\x84\x18\x03\xedS@\xd8\xf7\xc6\x05\xa4\xc9S@\x10\x0c\xa1m1\xe8S@\xb4\xc07(\x11\xc4S@p\xa2\x98\xa26\xe5S@\xafr7\xdeY\xadS@\xc8\xb1\xb6\x16\xcf\xdcS@@\xd1FL\xce\xd6S@"\xc2g\xf4o\xb8S@Z\xa4\xb0s\xd7\xaaS@\x90\xb7\'4\xc4\xd8S@-\xb1\x82se\xe5S@\xcegW8\x0e\xc7S@Y\x00i\x80\xe3\xa7S@\x12\xe9\x91\xd4\x1e\xe0S@\x18\x83\x19\x18y\xf3S@X\x12\x1f\xb9\x96\xc9S@\x8ew\x90x\x95\xe9S@\x8a{\x88ts\xf4S@\xfe\xeaC!{\x89S@V\x030\x02\x98\xc4S@\xe0e\xdd\xa2P\xa5S@\x8f\x9as\xe8\xc1\xe5S@W\xd0\xa8\xb0\x87\xc2S@1\xa9\xc6\x83q\xd7S@\x9f\xad\x1f7p\xb8S@\x1c|\x12\x139\xc1S@\xef\xb9>C\xc4\xccS@\xc5\xc4k2\x11\xadS@t\xbe"\xbf>\xe7S@(\xb4q\xcc\xa8\xe5S@0M\xee\x86\x9b\xc3S@\x80\xaf\x95\xed\xe5wS@\xce\x8d6\x02\x8f\xa9S@\xa5\x03\x15h\xc1\x9dS@\xa2/y=\x0e\xe5S@\xca\xb5\xa5e\x9f\xe9S@\x12I\x0b%\xb0\xf4S@;\x02C\x16\x9f\x02T@&\xaf\xb1\\\x1a\xe8S@\x8fL\x05\x9c\xe6\xe3S@h\x1eLaY\xe0S@\xc7\x9e\xfe|\x1f\xcdS@\xd1\xbf\xf9\x0b\x8b\xe7S@r\xc0\xca\x17\x19\xdbS@:N\xb9\xfeL\xd3S@\x8d\x14\xe0M[\xd6S@\xb8y\x15!\xec\xe5S@J\xb6\x96\x13#\xefS@\x7f`f\x0f\x9f\xadS@\xc8\xdc\xcd({\xb9S@9\x01\xf0\xa2*\xd3S@v\xfd\x17E\xd7\xe4S@\xeeQ\x17\xd4e\xecS@\x80X\xb7\xd9_\xadS@\x07\x13\x9a\xbb\x10\xa2S@a\xd7\x19f\xdfwS@\x11\x82y\x91\x96\xadS@7R\xe1"&\xf0S@\xac\x82\x1c\xd1@\xe8S@\x91\xa8V\xc6b\xc2S@\x0f\xba\'G%\xaaS@A`F\xd3\x14\xe6S@\x84\xdf-\x04\xc6uS@\x8ds\x92d\xb0\xe0S@\x1f\x11\x9e\x8c\x9f\xe5S@\xa3\xf7\x00|^\xecS@\xe2V,\xcet\xd5S@\x9c2\x96(\x98\xf1S@\xdb\x92\xad\xd7\xfb\xe5S@\xbezn\x8f\xd4\xc0S@r\xa2\xb0\xf8\x8c\x8fS@\x89\t\x9e\x17R\xcdS@\x10W\x96\xd1\xda\xa8S@\xdcd\x9bT\xa9\xe6S@\x9e\xb5~\x1a\xcf\x8eS@G\xb70\x86:\xd8S@\x84?\x15\x18\xc1\xbaS@J\x9f\xdb\x96\'\xe8S@\xe4y[$\xc9\xd7S@\x15\x0c\xb5\x80\x87\x9cS@$\xa6\xdam\xb2\xd5S@\xc7\x1c\xcc\xce{\x94S@\xb0~\xbf\x08\x9e\xc6S@M6\xeb\xa0C\xcdS@\xbf\xd6t\xcfx\xebS@\xe4E\xec\x05\x0b\xa1S@\xca\xd0\xd8M\xa9\x80S@_p^X\x94\xa4S@\xdav\xfe\xd2\x12\xceS@d\xa2\x8c\xdb\xbb\xeaS@\xf1\x83x\xf8\x90}S@\x0c|8\x07\xf7\xe7S@\xe8"@\xa4\xd9\xd8S@\x0fW\xeb\x9ct\xccS@\xe9>\x9c\x02v\xa4S@\x81\xfa\x92P\x9d\xecS@\xa1j0[\xa1\xbaS@Z\xf1\xb4\xa6T\xd4S@\'3\xa3N\x19\xc6S@k\xd9 V\xf7\xcdS@N\xe9\x1f+"\xddS@oH\xc4\n\x87\xb3S@\xbbJc\xddr\xe8S@b^jrm\xc1S@\xe9\x02l\xf2\x0f\xc5S@OOw\x01\x85\xdbS@<\x98E\xa3\xd2\xddS@\xcf\xa5\x11\xbe\x06\xdcS@p\xe6~\xa8\x8c\xc1S@\xae\x06\xd6r<\xc7S@\xeeg\xe3\x86=\xc9S@\x99\xb90\x03G\xcaS@\'%\x01\x12\xb6\xcfS@\xec\xc9d<H\xceS@\n\xc5[R>\xa9S@+\x8a\xb6;\x8d\xebS@\xc9\xdcv\x11\xf1\xecS@e\xb9\xfa\xd1\xbd\xcfS@\x8b0\x10+I\xe8S@\x8b\x16\x10\x0fA\xc5S@\xd2_;B\x0f\x9aS@\xfa\xfe\x03\xe9\x07\x89S@\x12bD\x15\xe0\xc6S@jZc\xd5\x06\xdeS@\x96\xac\xb1\xa2\xab\xdeS@@\xa6\xab?\xf5\xc2S@\xa5kyQ,\xc1S@#\x08/\xae1\x87S@\xef\x15\xb4!:\xc5S@k4l\x94!\xeaS@\xeb/+\xd3L\x9aS@\x97\xb9\x94\xeb^\xe8S@2\x8brLm\xd0S@\x07%\xfd\xbba\xc6S@o^L0S\xc5S@\xad\xaf\x19\xea\x01\xc1S@.\x0f/7\x00\xb6S@?4O\xdf\xa5\xbcS@\x88A\x9b\xe8]\xd0S@B\xce8\xb4D\xdeS@\x8d\x1b\xc4)K\xe8S@\xedj\xaf\xc8\xa6\xe6S@\xaaBG\x04%\xcaS@\xcf\xa5\xbb\xbd\x97\xc2S@\xef\xe8\xfd=\x1d|S@T\x8f*\x08\xc9\x00T@X\x90\xee\xd2\xd2\xc6S@NT\xabt\x00\xc3S@O\x8d\xb7bw\xd7S@\xb4jQ\'B\xd6S@\x1c\x14\x82\x14\xe5\xb4S@C\xc9T\x1a5\x86S@\xe8\t\x15CO\xc8S@\xbf\xe5\xe1\xe7z\xc7S@\xfbAB\xd2\xa3\xc6S@\x0f\xea\xe8>3\xcfS@\xcd\xeb<\xd5\xfa\xcfS@\xcd\x9e2L\xb6\xc4S@\x87\x89>\xfb1\xe9S@\x99C\x90<\x0e\xa8S@\xd84\xbb\xfcQ\xdeS@\x02\x87\xebrv\xc8S@i$\x1f\x91T\xc7S@\x1c\x82\xbapl\x9cS@\x01(\xb9\xd9\x97\xe9S@\x05\xcb\x18\x19\xd2zS@\x91\xff\x068L\xcaS@\xd7\xad\xffw\x07\xdfS@\x98UOz)\xe5S@o\xc8\x9c\xeeo\xe7S@\x0c\xb5\xf7wR\x1dT@\x0f\x80\xee_\x9a\xdbS@\x9b\xbf\x16vR\xe1S@\x90\xf6\x04\xc9$\xe1S@\x07\xa4\x95\x1c\x0b\xc6S@\x82\xd7\x8a\xc2\xe7\x83S@\xe9\xc4\xdc\x13$\xd4S@\xc2\x85\xf7=\xa6\xdcS@a\x1er`\x80\xdfS@|z\xd2\xc6]\xf5S@\xf1m\xac\xc3\xfd\xb4S@\xe0d\x1d)\xdc\x83S@X\x0c,\x00_\x9cS@r<\xd4\x0b:\x91S@\xab\x05\x0c\xb5p\x9fS@5!\xefP\xb7\xe6S@.0\xa2\xdc\xf5\xe0S@{9\xf4\x86\xe1\xdeS@5\xc8\x9fw\xf2\xd8S@\x9c\xcf6\xfe\xe7\xbaS@\xb9K\xf76M\xc8S@\x86\xd3\xa5\xef\xd1\xc3S@od\xa3ib\xe0S@@\xaf\xbd\xdf\xa4\xe8S@B\xb3\x9a"\xae\xaaS@\xa1m\x8b\x04~\xd4S@\xd2\xdc\xbe\xc0\xd8\xc5S@\xc0\xc6\'\xe0\xc4\x9fS@\xcf\xf7e\n\xfe\x00T@\xa8i\xa4\xc3z\xc8S@x\x00G\xa9/\xc6S@\x80\xe1T\x07R\xd6S@\xfc\x89\x04\x80\xfe\xceS@p"\x978%\xc8S@C\xd9\xfb\xab^\xeaS@\xb0\xbe\\]\x05\xbcS@\xcc\x97\xb2\xbd\x99\xe3S@\x14\xbd\xc35\xb0\xceS@\xdaOB\xf66\xcaS@\xeb\x97B\xfb\xf6\xe9S@\xfb\xe01\'?\xc8S@\xfe\xf2j*\xd1\xb4S@h\xa7\x0e`\xdd\xa4S@\x0e|\xd3\x9b\x05\xc8S@\x99-\x0b\xb9\x19\xc4S@\xc6\xeeh\xd3~\xe4S@,\xf7\x81\x0e8\xc4S@\xc7A\xd2\xb6\xdc\xc5S@b\xcc\x91q|\xaeS@\x93\x8f\xa3\x02\xa8\xe9S@\xa5\x82\x0b\xce\x16\xcaS@\x87\x8f\x96V\x06\xc9S@\xa6r\xbfJ\x15\xb7S@\x07\xdf\x13\xfag\xd5S@\x13\xd9o\x12\xcc\xfeS@\xb6\xea\x81.m\x83S@\xa4\xa5\x95*"\xd3S@\xff\xb6\n\xb0m\xb7S@$CW/\x06\xd9S@h\x08\xa2\xf1\xf5\xc5S@S\xf3\x1bR\x00\xe4S@\x15l\xb2\x8c\xfc\xd2S@Y\x91\xe6\xd9\x12CT@\x80\x897\x99^\xdaS@m\xd9`\x9fA\xb6S@T\xd4\t\x8c\x0f\xc6S@\xd4\xc7A\xd6\xf6\xe3S@\xf4L\x8f\x1fx\x07T@>S\x02\xe4\x9e\xdfS@\x90\xac\x80j\x02\xd3S@\\\x90\x01\xc3\xf0\xb6S@\xb5\x1cm\x86Y\xdbS@|\xd7\x19\xb6\xdf\xddS@\x1a\xbd\xcd\x84\x80\xe8S@\xf8;\xe3\x1b\xdc{S@$\xbc=wt\xc7S@\xdaFyG\xa5\xc4S@\x0e\x99\x0f\xf2\xe1\x84S@|\x91,\x8a\xf1\xc2S@NZ,\x04\xc8\x9fS@\x85\xd6Q\xeb}\xe4S@tC&>\'\xc4S@6\x81\xad\x06\xb5\xd6S@\x97vY\xe9\x87\xa2S@]-z\xff\xc4\xd2S@\xad\x8f\xf1\t\xa5\xccS@\x7fD\x9c.\xbc\xe8S@\x1cT66q\xafS@kj\xcf\xfd2\xe9S@_\xb8\xa9\x1f&\x86S@\xa8\x81\x01\x04F\x86S@\x9b\x9d\r\xf2\x97\xa9S@\xc7\x901K\x8f\xc9S@\x08n+\x03\xdd\xe9S@VZ\x1d\xaf\x08\xc5S@\xabI\x04\xdee\xd3S@G\x1aI\xc3?\xcaS@~\xe6K\xc6\xe7\xd2S@L\xe8|\x990\xebS@U\xc5\xe4\x8f\x13\xeaS@\xd9\x0e\xb3\xb1\xd7\xe2S@N\x02\x0fg(\xc3S@\xf72\xbc\xbf\x1f\xe9S@f\xad\x9c\xbe\x12\xb9S@\xcf\xc2\xc2\x8f\x1e\xc4S@WT\xfd\x1fD\xbeS@m\xea\x8bs"\xc3S@\xdeX\xf7\xa4T\xdeS@6q\xe1\xb5U\xd4S@\xbfD&"\xf5\xcaS@R\xaa-W\x0b\xc9S@!\xa7xW\x97DT@M\x0e\x92c\x95\xebS@\xb6+\x80\x1e^\xebS@\xa0\x93\xa1\xe1\xc7\xeaS@8\xc2\x18\xbb\x05\xa2S@\xe3\xd2\xef\xf3\xd4\x82S@{\x96#\x11\xf0\xc6S@w\x8f\xabR\xfa\xc1S@^\x7f\x83L\x85\xa4S@\x0f\x95\xfe\t#\xe9S@9\xa39|\xbf\xc8S@\x96Q\xb9\xe2\x1f\xbcS@\xe1&t\xf7A\xd4S@Q\xbe\x986^\xd5S@\xd7\xaf\xe1o\x0e\xd6S@\xc5(;\xb9\xc1\xcaS@i\x92\x11\x1b\x93\xe5S@:\x06\x81)\xee\x96S@\x92\xfa\xf0{^\x87S@F&\xd59K\xcaS@\x9dY\x19I\x13\xdaS@\'\xb0\xb4\xf7\xa8\xc8S@\xd1\xcb\x10&\x14\xd2S@S&\x8eRO\xd2S@\xd7\xc5nG\xbe\x9eS@\x87\xf6b\x92\xea\xcaS@(\x94O\x8f\xca\xcaS@f\x93\xb1\xfa\xa3\xf0S@\xd8\xee%\xbe\x80\xb8S@mK\xc7`\x17\xddS@\xb7*\xa8n\xf0\xebS@\xca\xf4\xc4\xc2\x89\xebS@\xcb\xb4\xf5}\xd0\xa1S@\x9f\xcd\xb2\x17\'\xaaS@(2?\xbc\x9d\xabS@\x1b_\xda\xf3\xd0\xd1S@;\x814\xc8\xe6\xc3S@J3 \xb3\x98\xc2S@Q\xf1\x97\x98c\xc8S@NJ\xefs\x04\x9eS@\xcb\x17X\x8f^\xe3S@~\xa2\xe6\xb2\xfe\x92S@\xd7\xc9\x99d\x15\xbbS@\xae\xd7\xb3\x99U\xcaS@pN=w\xf3\xe7S@\xb3t\xb7\x96\xbd\xbdS@Gi\xb3/\xea\xbfS@\xcb^M\xa05\xecS@r\x93\xb3\xf4\x12\xeaS@"v\xabS]\xc9S@q\xd6\xcf\xf2\x08\xceS@sA*\x04&\x98S@tp\xd5\x03\xc8\xbcS@\x03\x1ap~\x0e\xddS@-W8\xf6/\xcbS@p\x8c\xb8\xa9n\x85S@,\xc2\t\xcd`\xc6S@\xdf\x92\x1fz1\xa9S@\x10\xa5\xc3l\x16\xdaS@g\xc5\xd2\xd0\x94\xddS@\xcfX^\xdbS\xe3S@k\xa3\xd9\xd6<\xe8S@\xc9\x89\x97O\xc0\x86S@\x0c\xaa\x8c\xac\xc2\xc1S@N\xa8\xe9/7\xcdS@*\xb8\xfa\xe6\x84\xc7S@\x8a\x0eA\xb8\x05\xe8S@6\xb9\x107\x16\xcbS@6\xb07\xad\xb6\x9dS@\xf7q\x9e=\xbc\x05T@\xca4N\xf5\x98\x05T@\xea\xd2#y7\xeaS@U\x02\xa9\xc1\x1f\xdaS@V~j\xce\xd2\xd9S@\xe3P,\xb9\x93\xbdS@\xd6\xadc\x98\x8a\xcfS@A\xc7\xab\xbb\xf2\xebS@\x0e(\xa2*f\xeaS@\xf0\x95+E\'\xdaS@\xe7\xe2\x14\x07d\x83S@\xc1q\xcb\xa7i\xc6S@\xfd\x02&u:\x9eS@5\x93"$\t\xa7S@H\xcb\x80\x85I\xb6S@\x90\xa9)\x8d\xd0\xccS@\xf3\x04Q\xcf\x0f\xe2S@W\xa5\xfd\xc4Z\x98S@\xb54_\x95\xef\xc7S@\xfc`C\x04\x8d\xdfS@C\xf4\x827\x02\x88S@f\xd1\x85vY\xe3S@K\x83i\x8d\x8a\x9dS@V\xc5{\x0e\xdf\xc8S@YL\xed=\xc7\x86S@\xa0\x00\xf8E\x19\xd1S@bMV\x11#\xd2S@\x8e\xa06m\xbd\xcaS@\x1b\xae^~\x00\xc8S@s4\xb1r`\xbcS@\xec\x81l\x9a\xa0\x98S@sAL\x83\x91\xe3S@\xc5\xf5\x02|\x0c{S@\x03\xa4\xe4\xa0]\xecS@R<\x00\x16[\x9dS@\xa04\x93\xcc\x19\xccS@9\x1eqSH\xc6S@\xf6\xa11\x8f\xbf\xcfS@<\x1fh\xac\x19\xc5S@\x8f\xf9\xa2\xeb\x9d\xf1S@\xee\xf3\xef\xa6\xebuS@\xc3W\xcd\x84\xe2\xd9S@_\xa1\x98mY\xd1S@2\x8c\xe0\x02\xc2\xc4S@\x98\xa1Y\xd4Y\xc8S@\\\xce`\x83\xda\xcaS@\x8d\xc4[\x02\xe2\xe2S@\xbbC\xbd\xe4\xe4\xe3S@\x0e\xcf\x7f=\x98\xdcS@\x1e\xbc\x84\xef\xad\x9dS@b{p1\x7f\xdfS@`y\xad\xed+\xc8S@\xfb+\x87\x030\xe3S@7\xca\xc1\xd6\xcd\xc8S@!\xaa;\x11\xff\xceS@\xdd\x93v\x8a\\\xe1S@\x11\xd0\xdfY\xc2\xc1S@}y\x91X\x15\xc8S@1\x8dv\xbe)\xc0S@\xf0\xb4\x1a[\xe7\x87S@P}\xed@\x81\xdbS@\x82\xd7\x9a\xe2\xdc\xdfS@\x16\xb5\xa6*\x93\xe2S@\x1f\r|\x00,\xc0S@\xaa\nG\x08r\xc1S@g<\xffN/\xecS@#t-`i\xcbS@wp\x81>\xd1\xc9S@\xc6\xa4\xf0Ds\xd1S@\xdb\xa6\xf3\x02\x99\xc9S@~3\x9b\x9c]\xc9S@\x91\x92F\x02%\xa6S@n\xee\x95\xf5U\xcfS@yV\x81\xed\xef\xc7S@A\xdcP\xff\x90\xcbS@\x03\x0e\xcf\x1e_\xc9S@\xa4\xa6G\xbe|\xa3S@\x15\x04%\x86\xcc\xb3S@\rPq\xfa\xb9\xb2S@4T\xe5Ia\xa0S@Gx~O\xc9\xdcS@C\x06KJ\x82vS@f\xe0]\xec\xbf\xd0S@\xf6\xb4\xda\xea^\xcbS@c\xb0\xd7\xeb\xc9\xa5S@P\xb2\xbf4\xc8\x87S@\xbe\xedf\r\xce\xd0S@-\xf8"\xe0\xdd\xd1S@\xbf\xc7\xe57\xfe\xd9S@\xc1\xc6k\xa4\xf2\xb4S@\x85Q\x1byf\x1aT@\xd6\xe0\xf0\x04U\xefS@\x07\x18\xae3\x85\xd1S@\x0f\xfa_\xcbz\xe0S@\xc0\xc0\xae\x99v\xb2S@\x0fh\x94\xafV\xd9S@\xf8,c\x18\xfe\xdbS@z{\xc5\xd2R\xcbS@\xe3h\\`\xd2\xa2S@\xd6H\xe3<\x07\xc1S@M\xf7\x8cd\x97\xd2S@_\xeaz\xe2K\xc1S@\xc05\x8b\xb9\xfd\xd9S@\x81V)\x8a\x0c\xdcS@f\xff\x1fZ3\xe2S@\x94=\x8e5\x8a\xb2S@\x88\xd8\xba\xd3 \xc4S@\xb5\xc8\xaa\xa2\rJT@\xf8\x9b\xeb\xb5\xa7\xbcS@#\xe3\xbc\x14\x02\xbfS@\x07\xd1\xfce\xff\x9cS@\x8fM\xaf=x\x82S@\r)\x1c\xe4\xad\xcbS@,\xac\x7f\xbc\xb7\xebS@GU\x96\xf2:\xcaS@\xa6\x1eo\xb4l\xcbS@]\x91\xa8-\xcf\xe1S@\xc2\x1ej\xd2\x89\xe5S@\xc8U\xb1\xa0\x0f\xa3S@\xa2\xc9\xc4i9\xcfS@\xf9%o\xad\x17\xccS@\xb4\xf6%\x93\xf0\xc0S@\xbe\xc6;\x03L\xe6S@\x9a\xb3 \xc4\xa9\xc3S@\xec\xba\x87p\x19\x9fS@,?i\xf4\xb0\x84S@\x01\x87%PN\xcfS@\xbe\x1f\x9f\xc3\xfa\xeeS@\xa6r\x8eH\xdb\xe1S@\x02\xc1p\xbb\x8b\xb7S@\xdf&\xa6\xc1s\xc0S@\xe7\xb7\x7f\xa0\x89\x88S@\xe4\xcb\x95\xcf\xb1\xdfS@\xe4\x08&\xf9\xaf\xbcS@\xde\x17^\xb7K\xbdS@\xe5\x9av\xd9F\xe6S@\x12V\xa3\xd4c\xbfS@\x9f{\r\x9a\x8f\xb7S@\xc3\x85\xe0\x16\xb6\xbfS@\x8da\xaaM\xc2\xc2S@\xb8\xf6\xd3\xfe`\xceS@\xd5\x89\xcb\x1f\x08\xd3S@\x1c\xdbw\x9e\xdd\xc6S@\xb6q(av\xd6S@\x80\x9c\xfe\xf3\xf1\xd8S@o\x9bc7\xc7\x91S@mss\xfec\xe5S@\xa8L&+\x97\x9eS@zb\x96E\x07\xedS@\x87\xbee\xd8i\xcbS@\xcd\x1d\xfch\x11\xdaS@\xd3\x87|5\xa7\xd0S@\xc9Q\xbcU\\\xd6S@:JRH\x8c\x9fS@\xd7\xb8\xa4f"\x89S@\x1a\xd0c\xbb\xd4\xd9S@\x96\xc1\xf6\x13\xfa\xe2S@\xde\xfa\xb0X\x08\xe3S@sX\xaf[A\xe3S@\xce\x88\xb9}\xe1\xcbS@~J\xc1\xd8\xa3\xedS@)\xcc\xa8\x98a\xaeS@n\xe3A\x8f\xda\xd8S@\x9bG\x1a\xd0\xd8\xe2S@\x89\xf6\xd9V\x1a\xd0S@c\x84\xc7\xa6j\xe3S@\xa5Km\xac\x82\xb3S@\xf5d\xa9\xb7\xdd\xc2S@\x8b\x15\xcc\xe5\xb5\xd9S@%g{\x02\xdb\xdaS@\xee\x9b?R\xd2\xc3S@\x8f\xbc\x90\xa58nS@\xa1\xa88\xc5z\xcbS@Fp\xdf\xe3R\xbeS@P?;\x1c6\xe3S@\xfbN\xd8\xad{\xb8S@\xdc6\xf7\xd0\xbe\xb7S@2Ur~9\x83S@[C\xe8\x91\xfa\xd0S@\xa1\xe1\x07\xc7\xbc\xd9S@Kc\\\x93w\xd0S@N\x84\x0e\xdc\xd2\xd2S@\xa9g\xe6\x92\x02\xd0S@o\xe9\x0b\xe1\x7f\xccS@-({I\x96\xb7S@N\xb0d\xd1qyS@\x1c\x97\xc5\x8ae\xe2S@\x9e\xb6\xc4\x1c\x18\xbdS@\xceIZ3#\xbeS@\xc2\x8e]nO\xe3S@\xef\xd1\x9b\xac\xa2\xd4S@\x1cK\x8b\xf2\xce\xceS@=\xf0\x1b\xf5|\x85S@\xebX\x85Q\x1e\xe5S@X\x8a\x17\xbe\xc6\xbaS@\x85To\x1a\xe1\x92S@\xfc\x8b?\xfa\xeb\x88S@\xfd\n\xe8\x1aC\xbeS@\xa09\x84\xc2\x13\xdfS@&cXs:\xe2S@,\xcb\x14\x879\x9bS@\xfe\xdf\x110\x14\xd1S@\x972A\xdb\x03\xd8S@Z\xd4\xefK\xcd\xa6S@w\xdf\xa6\x0e|\xecS@&\xffN\xa0[\xd5S@\x8b\xaf{\t\xf6\x91S@\x04\xb9\xea0\xb3\xcfS@x=\x11Mi\xd5S@\x04\x9eu\xfd\x0c\xe3S@9\x02\xcf\xb3\xdb\xceS@\xa4\xcf\xe6\x0c\x0c\xb0S@_\x82*>\x08\xe3S@,%\x03B-\xd0S@\xd1\xc7\xc9B^\xeeS@*6-\xe7/\x9bS@\xa4\x9d,\xf2\x9f\xe1S@\xf0\x02_\x83\xde\xceS@@\xab\x89\xb3\n\xedS@\xbf!W+v\xddS@\xbd\xa9KB\xde\xe1S@\xe7\x10\x00\x97\x1d\xcfS@\x05\xe0mew\xecS@\x11\xdc\\\x19\xcd\xd4S@\xf6\xae}K\x9f\xcfS@c\xe8~\xd8~\xe5S@\xf7\t\x1a\x04\xec\xadS@j\xe6>\x94\xdb\xcaS@\x1b\xfb\x89\x83\x80\xc5S@\x95yxc\x85\xb1S@\xa7z\xe4\x06\xd6\x84S@g\x19\xb2)\xfb\x83S@\xcb\xa0\xdc:\xf9\xd2S@\x9f\xa9A\xab\x90\xd2S@7\'bK\x83\xbfS@\xea|T\xa7\x84\xd8S@8#\xc1`\xe3\xd9S@\x8ab\xae\xf2l\xcbS@I \x88\xe5\x8d\xafS@Q\x81\x99\x0b\xcb\xb2S@{\xcaf\xe0\xc0\xb3S@\xdeUh\x08\xdc\xcdS@D<0B\x1a\xf4S@\x8dB\x8a\x8e\xfc\xd2S@.O\xfc\xf2T\xa1S@W\xf6\x1c\x9a\x9e\x06T@\xb3\xe0]\x88\xe0\xdcS@\xb8P}x\x05\xc7S@\x01\xb6\xb7u\x84\xd0S@x\xfc\xc3<G\xe8S@!\xe2\x00\x90\xef\xd5S@\xd5yAa\xd4nS@z\xe3\x17\xc8F\xaaS@\xdbzc,\xca\xa4S@\xb85\xc2\x95\xb7\xe3S@8\xfaM#\x7f\xefS@\xe0\x88\xfc\xe8N\xe9S@\xc5y\xf1\xedj\xd4S@\x9a\xcffhH\xc8S@\x98_ 6%\xe2S@{\xa2\xb3\x9e\n\xabS@\xac.\xdd\x99>\x07T@\xef\xa1\xc9\xfc\xfa\xdbS@J\x08r\x9d%\xe7S@\x1f<\xecXU\xdfS@z\xc7\x10\t\xec\xdeS@\x0f\xdc#\x03C\x05T@\xd5y\xe4\xa3\xb8\xe4S@8\x811\x1dK\nT@\xdbgb\x17T\xcbS@$\xabH\xa8\x02\xe5S@\xbe\x80\x8fX\xc9\xccS@m)\x11\xc1_\xdcS@\xdb4\x02\nq\xc1S@S"{\xc2J\xd8S@Lq\x80\xe7\xe0\xc2S@\x17\x9a\x087\xde\xc9S@?\xe2\x9a\x83\x01\xe2S@\xb5\xb8#\xc1\x16\xe1S@\x0eVu\xcb\x98\xe2S@_\x81\xe3\x83\xcf\x90S@\xd3\x98\xdch_\xeaS@g3V\xe8\xde\x90S@g\xc6f\x83\xc2\xe8S@}\x97\xe0\x08\xab\xe9S@\xfd,\xdd\x06\xb6\xd0S@&\xd8H\x8f\xe9\xe4S@\xd7\xbf\x93\x86\x99\x92S@\xc6D7\x17\xda\xd5S@A|\xf4m\x1f\xcaS@\xb6\xe3L\xa1\xf4\xb3S@g\xb6\xda3\xac\x87S@L4\xf3~\xfd\xd7S@.W.\x84\x0b{S@\xaf6\xe3\xbf\xc0\x84S@\x06v\xbfn7\x91S@\xe1TR[x\xecS@\xd82p\x02\x07\xe1S@\x81-\x8c)C\xa5S@\x8c\xe9t>\x8a\x01T@\x91= \x05\x8f\xd1S@239\x8f\xb2\x13T@\xe4\xf2\xde\xaa\x0f\xd8S@\xee\xf1\xf1\x85E\xe1S@\x034\xfe\xc7\xad\x87S@+\xb3p+\xf4\xe3S@<\xc6=\xcd\xf2\xd7S@LN\xb4C\xc8\xc4S@\x94\xfe\x1c\xfc0\xc1S@\xd0\x1c\x7f$\x81\xc3S@|\x94\xd1\xd7\x9c\xd2S@\xe7c\xde\xdc\x02\xb2S@\xa3\xee \xf8A\xc3S@\xd4\xd0\xc7U\x11\xeeS@~t[\x88|\xaeS@@,\xb6\x82@\xe0S@\x8f5\x07Q\xca\xc3S@\xebBi\x11\xfa\xcdS@\xb3\xe8\xe3\x9e\xd3\xcaS@\x81\x92\xa2\xb2\x96\xd3S@?\xce\x03qt\xc7S@q~vP\xde\xd3S@$\xe79&\xfd\xe0S@m\xe2\xda\x07}\xa8S@\xf5\xac\xbc\xd1\x8e\x81S@\xb6\x9ex\x87\x8f\xa7S@K\x10\xc1\x96\xa8\xe6S@\xbe\xe1\x0e<K\xdeS@g\x81T\xb2\xfdyS@\x0eI\xef\xd7\x88\xc3S@W\xf7OO\xbd\xb7S@h\x06\xaa\xa0\xa1\x8cS@&\xb0\x10\x0f\x8c\xccS@\x94\xa6\x95tU\xc8S@\xb8.\xa3_\x1b\xc9S@lwu\xc0\xb4\xb7S@Kt\xe3\x05u\xd3S@{;\xa3\xe4\x1d\xb1S@v\x9dV\xdf\x7f\xdaS@\x95!#\x12\x07\xb5S@\x91\x8e\xba\xfd;\xebS@\xeb(\xf8\xc4\x89HT@\xfb\x8d2\x8c\xe3\xd4S@\xe8<Aa\xee\xd6S@L\xa8\xe1D}\xcbS@%r\xaf5\xe9\x8eS@\xac)\xa3\xf17\xacS@\xde:|\xab\x8d\xaeS@\r\xec\x1f\x036\xecS@Mf\x93Sp\xc0S@\x86\xea\x0b\x80\xf6\xe1S@\x1d\xcf\x91>x\xdfS@\xff\xf8\xca\x0b.\xe2S@C\xa4\xca\xf3\xe8\xeeS@\xf75\x86\xcd\xf0\xe1S@\xc8>\x0b\xf0n\xbcS@\x82\x10:dj\xcaS@y\x86\xff\xec\x0b\xd2S@r\x9f\xd3\x08\xde\xcfS@\x12CE\x14]\xd1S@fD\xeaUU\xbbS@ \xa7d\xf1\x8d\xe7S@\'\x07\xfe\x85\x11mS@\xc6\xa2\x88>S\xe2S@\x14\x9dI\xdcC\xd4S@\xe8\x97\x84Y\x97\xdeS@t\x1d\xa2\x06\xb4\xbbS@~ \xc6\x18\n\xf2S@\x82uI\xfc\xe7\xd6S@\x96\xf3\x97D\xe3\xa2S@\xc1\xa3\xa4g\xf6\xc8S@\x95\xf4\xbd\xf6\xfc{S@\x1c\x00\x1f\n-\xe2S@\xc6\xf6\x0ca\x11\xf4S@\xaf\xce\xedJW\x06T@\xbc\xdf\xb5\xdc\x18\xf4S@\x82\x8d]\xf0\xaf\xf6S@\xb8U\xf7\xbdA\xf5S@\x945\xcf\x17\xf6\xe1S@\xa0\xce\xc5\x18u\xf4S@\xfes\xc9Is\xe2S@\x15\xe6\xdc\xadW\xefS@g\x18\tn,\xf3S@\\\x8a\xab\xe6\xe1\xf1S@\n\xb0\xb5\xfaq\xe2S@\x02\xf8\xd8\xb6\x05\xf2S@A\xbd\xd3OD\xf0S@f=\xc0h6\xe7S@\xd8\xffz\x18\xa9\xe4S@T\xa0-KG\xf4S@\xdc\xd5\xa3\xa5\x98\xeeS@\xbf\x86fS\xce\xf2S@\x10\x90\xab\xf2\x88\xdfS@\x83\xae\x13Lk\xe3S@\xaai\xc7\xcb|\x90S@\xa3\x83{\x81?\xf1S@\xf8p\x97\x1a~\xd9S@\xa9m\x90o\x08\xf3S@\xbe\xdd?\xa0i\xf5S@aw\xae\xd3r\xe5S@\x02D\xeaK\xd8\xeeS@M(\x9d\xd1j\xe6S@\x7fe\xe9J\x8e\xf5S@X\xe1X\xda\x04\xf3S@\xab)\x8f\xbb3\xdeS@0\xc3i\xc9{\xeeS@\x9bH\xe2\xcbMzS@ &F\x12\x8e\xf1S@/\x03\x0c\xbd\xb3\xf2S@L}\xf3\xfd\xf7\xd8S@\x02\x02M\x97\xa6\xddS@\xa6Y\xcd\x8eP\xdfS@\xd9\xddPf\xa4\xf1S@iFJ\xe4\xb5\xe1S@HjD\xb5\xd2\xe3S@U\xe5\xc9\xd8;\xe4S@\xb9\xd3\x00.\xd3\xf6S@\xb3_\x01\xad\xcf\xe4S@\xb2\x9a\x02Xx\xf1S@~\x12~a\x89\xe1S@F\xccD\xa8\xdd\xe2S@U\x12\xf7~v\xe3S@xMJ\x8c\x12\x8aS@\xe1f\xd7\xc2\xc1\xf3S@\x9e4\xa3\xcb\xbf\xdeS@\xab\xffm\xf2\x03\xddS@e5\xfa\xc4^\xe1S@\xfa~\xb5%u\xd7S@\xefV\xc5\xc8\xa6\xdeS@\x97\xb0\x99\n\xaa\xf3S@cn\xebO2\xdcS@\xb8\xbd\xffl\xd9\xdcS@M\xf7\xbf\xf9[\xe4S@\x05\x9e\xf2\xa13\xedS@u\x87p5*\xd3S@G\xa0\x99\xef\x87\xe6S@\\\xf3\x88\xeao\xdcS@W!}\xdf\x03\xf4S@\x82\x18\xba~M\xe8S@r\t:t8\xe5S@\xb3\xbc1=i\xdcS@\x02\xb0P\x8a\xfc\x9dS@\x88\x08\x0b\x1c\xbf\xefS@\x8e\x1f5\x1ev\xe5S@\xbb\xdf\xc1l%\xe1S@\xae\xe3\x1f\xee^\xf4S@i\x86o\x1d6\xecS@\xfdV`\xf0|\xd3S@;2\xd0Ze\xe3S@\xbe\xa9\xfa\x88\xab\xe5S@\xd9\xb41\x85\x1e\xefS@\x85\xe3\x95\x0cZ\xefS@arR\xb0\x88\xddS@\xc1\x91"}\x86\xe7S@;\xa4\x80\xaa?\xd3S@Z@\xa3]\xb0\xd2S@\xff.bxv{S@0\\<\x15\x01\xefS@w?\x10\xec\x05\xe6S@\x7f]\xee\x01\x9d\xdfS@\xc7\xc5}\xef1\xd2S@\x02\x1d\xc9oO\xf0S@\x13\x8dt\x0c\x83\xf0S@\x81\x08\xe9\xbd\n\xdbS@\x9a\x7f\x9f\xf3\xd6\xdbS@O>\x0fX`\xdfS@%\x8c\xd8I-\xe1S@q%<\x12\x83\xeeS@\x17\xc3\xe7g\xc8\xeeS@S3\xab\xf8G\xdfS@\x90\x96\x16\x8b{\xdaS@\xa5\xbf\xf0\x07\x12\xdfS@\xd3\xef\x92\xe1\xc3\xf1S@\x12>S\x08a\xe9S@,\xec\tm\xcd\xeeS@\xd9\xfe\x86\x800\xe8S@\xd7O\xe19Q\xf0S@\xd9\xbc\xdd\xba\xe8\xefS@\xf3\xe0\x07\x92j\xeeS@G;K>\xdc\xddS@\xf9\x04I\x12l\xf1S@+\xa4\x1f\x8c\xca\xdcS@_\xe1\xe5\xed\xac\xe1S@\xcfv\xc3z&\xf1S@C}N\xa0\xc1\xe9S@\xf9\x89\x0bz\x14\xeaS@\x19\x14\x13\xacG\xedS@$J\x12&\x80\xdaS@\x00\xc4\xe9=\xe1\xdaS@\x0b\xb5\x9c\x19P\xdcS@`\xdb$\xc3\x9e\xe6S@\xb2\x9anq\xeb\xddS@\x9f\x1d\xa5:\xcc\xefS@\x15\xb4\xbc\xc4+\xe1S@a\x90K\xc4\xa0\xe9S@\x03\xd7\xdd7\x07\xe8S@\x99"@\xf1\x05\xd0S@\xaaZF3\xc2\xebS@+Y_\x17\xab\xeeS@\xe9\xb9B\x0e\xec\xe0S@\xcb\x95\xd0\x05\xa7\xe8S@jO\xcd\x19\xb4\xe6S@\x1b\xdd\x12$\xb9\xe1S@\x88W\x0e.q\xebS@Y\x19\xc3j\xb7\xddS@\x8b}\xcf\xdd\xf9\xddS@\x82m\x15\xca#\xf0S@$9\x00YX\xe9S@\xd9\x83|\xe3\xd2\xe8S@!\xb9\xbc1\xa4\xdbS@\xa3\xae\xd8\xb5\xdf\xddS@\t\xbe\x82\x16a\xeaS@\x88-\x8aC\xef\xe9S@\xbeQ;\xdb"\xf0S@E\xa6\x86)\x03\xd9S@\x19t\x82\xdf\xf3\xd7S@\x996\xdb\xc4\x8f\xd8S@\x8e\x94\x9f\xe6\x94\xdbS@\x1dc\xbf\xba\xc3\xeaS@U\xdfS|\xf0\xe1S@v\xef\xd8}\x89\xebS@\xb7e:\xd3*\xebS@\x86\xe2o\xd2\xe2\xd8S@z\x19\xae\x88\xfb\xeaS@U-\x7f\xba\x15\xddS@\xc4\x1b\xf1\xba\x8f\xe9S@\xeeXt\x8fF\xebS@\x04\xb1\xe5A\x1c\xeaS@\x07_Lx5\xceS@Y\xde\x07\xe1\x1f\xdbS@\x80\x1e\xf118\xebS@\xd6E\x0e*\xf4\xeeS@\xbb\xf1d\x91\x9d\xdaS@o\xe8(K\xcf\xeaS@W\x92\x96\x02C\xeaS@\x04\xbbp\xd4\xe6\xf0S@\xcc\xb7UF\xf6\xebS@\x0f\xf8\x87^@\xeaS@\x15\xed\xce\xaaq\xe1S@0%\xb0dx\xf0S@\xcb\xaa~fx\xeaS@\x84\x9anm\xf7\xe8S@\x1b%\xd8\n\xcd\xeaS@N\xfb\xfdl(\xddS@.\xb1\x9f\xd2\xbe\xe9S@\xd6]\x8b\x16Z\xecS@S\xe6\xfd\xc1\x16\xdaS@*\xbcxm\x99\xf0S@\xe6\x03\xd3\xea\x8b\xeeS@&n\xd9\xa6\x83\xe3S@\x0e{i\xc8\x8e\xebS@\xe3\x16\xc9\x8a\xbe\xf0S@\x0e\xcc\xb5H\x1d\xebS@F\x1e\xdb\xde\xf6\xe3S@\x91\xc1p\xee\xf0\xe7S@\xca\xd1\x8e\x97\xe9\xe0S@-e0\xf0\xef\xe7S@S\xa8\xe9P\xa0\xecS@p\xa6h\x8fU\xe1S@\xdb*\xb0\xb6I\xf0S@;U\xac%\xed\xdaS@p\xe6quB\xebS@*\x18:\xc6\xdd\xeaS@h\xab\xc8uA\xe3S@\x93\xdd\xba\xb1\xd4\xecS@\xa0\x1d@\xa6\xe4\xdbS@_j\xb2\x82\xfb\xcaS@\xd7k\xe8\x1a\x84\xe4S@\xc5\x88\x07\\\xf8\xd8S@C\xc6\xe0\x0bk\xdbS@\xd2Y\x1c\xba\x8b\xe4S@UF\xf2\x91\x17\xecS@Tv]^\x9a\xd8S@\x1c\xa4\x1f\x9d\xa9\xebS@\x7f\xdf^\x91\xc9\xe8S@c\x83\x8b\x9eN\xd8S@Q\xa8w%P\xe3S@Z\x00\x8a\x99O\xe3S@g\xd3\xf0\x97P\xeeS@lU\xd0@\xc7\xe2S@\x13\xe2\xb5\xfa\n\xe4S@\x8f\x8d\xb3\x8e\x97\xeeS@\xd5jD\xba\xe6\xd3S@\xacd\xf6J\n\xe4S@^\xe6\xa9\xd4\xe5\xedS@\xaa\x11\x95\x05t\xeeS@\x99\x14\xfa\xf5\xd4\xc9S@\xa9\x0f\x15\x9c\r\xeeS@Lp\xd8\xa7\x1f\xedS@B\xe7\xe5f\xa6\xe3S@\xde)\x1ev\xb3\xc9S@NB\xe1\x048\xebS@\x8a\xfc\xe9k\r\xeeS@\x04|^\x9b\xfa\xeaS@u\xb2\xb8\x9a\x96\xedS@\xac(u\xeb\xb0\xc8S@\xad\x00\xd5\xda\xc8\xd7S@r"\xc8\x92p\xedS@\x97?SN\xe8\xc9S@\xadL\\\xeey\xe8S@?\xbc\xe5\x0f\xd9\xe8S@\x15q\xd4\xff\'\xe2S@\x1dp\xa4\xedr\xecS@"\xbb\xaa\xf1N\xd7S@\x9eJ\x13\xeb\xf7\xedS@A\xe4q\xc6\x0c\xd7S@\x93\xc8/"\x9f\xe3S@\x83C\xae\xd4x\xe0S@\xed\xf9y,t\xe8S@\x0e\xb4V\xccM\xeeS@\xe9Q\x13w\xd5\xc9S@xv\x8e\xfe\x96\xd3S@\xb1\x9e\xcbd,\xd8S@\x85.1\xa6+\xe6S@wt\xa5\xe7|\xd6S@bs*|\x82\xe8S@\xbd\x840o/\xeaS@\x97\x1a\xc4x<\xecS@HG-\x87\x80\xecS@\xc0\xbc\x07\xe7\xcf\xc9S@\x11\xcd\x9c\xdc\xb9\xd6S@T\xf1-bO\xe9S@\xe6\xcdq\x1aY\xc7S@\x02\x07h\xccZ\xd0S@,\xef\x1e\x1a&\xceS@\xddP=\x0e\x1e\xc7S@\xd4p\x99\x9f)\xe0S@i\xd6\x8aL\x0c\xedS@,Ksan\xe9S@\xa2\rl\xf0\xa4DT@\xa2\x85\xd2\xd7\x82\xd6S@pfF\x84g\xd9S@\x07\xd3\xe1;\xd7\xecS@\x04\x1dVAi\xd6S@LZ\xb2\xa5K\xe0S@d\xa9\xa9\x18\xa1\xe8S@\x05i\x86\xc2\x06\xc7S@\x91W\x15b\xda\xe4S@\x81\x8f*]j\xecS@\xcf\t\x10)\x9b\xd6S@./o\xcd\xca\xd6S@\x03\xc2\xe9\xa2\x1e\xddS@\xdd!\x1f\xb7\xd1\x91S@0\xff\xd3]c\xd6S@\xbb&4\xc59\xe8S@\xf3\x82D\xe9\xa8\xe5S@%\x89\xc9\xdc\x87\xd1S@S\x11r\xa2\x03\xf0S@\xf3+\xde\x96\x99\xe0S@\xe1\xd3\xecU\'\xddS@\xf2@ \xf9\\\xdfS@\xf7\xd0\x00\xb6\xf4\xe5S@\x96\rr\xb1\xe4\xbbS@\xbb\xacaQ\xc3\xd5S@u\xa8\xbb\x1d\xf8\xe7S@\xc4\x8d\xcc\xb6\xb8\xeaS@p7\xddmt\xe8S@\x91\xae\x16\x078\xd0S@\x9f\xa4\xa2\x8aN\xe0S@\x9b.\x08\x85\xbb\xc5S@82^\x92\xb5\xe7S@\x8b\xa6\xde6c\xdbS@\x1c\xd5\x98`\xf8\xe7S@>\x91\x9b\xe2\xf8\xcfS@k\xfd\xe6n_\xd5S@\t\x89\xc7\x18g\xeaS@\xf1g\x83\x16\x11\xe1S@\xbb\xeb\xd9#\x84\xe7S@\x073\x95ucnS@c\xf2\xc9[\x9a\xdbS@#\xaf\x15o\x9a\xe7S@X\xaa\x95\x84\x14\xc5S@\x8e\x1ap\x87\xde\xd5S@\xb2\rX5\x8c\xebS@cS\x1c\xcaK\xe7S@T\xe5\xf1{\xa5\xdaS@\x1b[*\xdav\xd6S@\xf80\xcal\x91\xddS@\xe2l\xf1\xd2\xec\xe7S@\xcazh+/\xe1S@\xdexk&u\xdbS@1\x81.=\x91\x83S@\xe9\xc2\xf5\xfe`\xe9S@\xac#\x87\x1d\xd3nS@6\xf00\xcbg\xe5S@[\\\x17\\\xa8\xe9S@\xf5A\xf0:9\xe9S@L\x1d\xac\xdb\xe0\xc6S@\xf9\x01\x84\x8b\x01\xe4S@"vN\x84\xc1\xe8S@\xbe\x19\x05\xe5V\xdaS@\xd2\xddfh\xe7\xddS@\xeb\xb5\xde\xa2\x7f\xe1S@\xca\xc5((\xa3\xc4S@\xbf\n\xe3\xa8\xe3\xe9S@\xba6&\x8b\xe5\xe2S@\xd5`\x82\xf8\x86\xe8S@g\x15%b\xb9\xe8S@\x9f{\xbaj\x0e\xc4S@\xfeo\x04p\xb3\xdbS@\x00\xac-jw\tT@\xdb?P\xf1\x1b\xe9S@\x0e\xe0\xc23"\xe9S@\xd8\xbf\x9cc\x08\xa3S@\xf2\xb3j\x15d\xd5S@\xf9\x8b\x0bTS\xddS@\xbc\xa6\xba\xe7>\xd4S@\xf6\x94\xe2b\x94\xe3S@\xc5x\x82\xabV\xdeS@0@\xe3\x95\t\xddS@\x80\x84\xa3Mc\xe5S@:\xcc\xa8-\xb2\xe8S@\xde-bM\xeb\xd4S@A\xbcK\xdc%\xd9S@\x7f\xc1\xcf\xfe\xfe\xe7S@\xc6\xea\x14G\xfa\xcdS@c\x162\xe2\xb1\xd2S@\xdf? }\x08\xddS@P\xd9\x10}\xc9\xc1S@\xb4\x86\xad\xb1A\xcdS@`m\x03\xb3\x97\xddS@,\xb3+R\xd0\xccS@\x90Q/2{\xcfS@\x14;\x80\xcb\xc7\xd2S@Z\xd9_X\xc2\xe7S@\x88\x8d\xe3k\xa2\xd2S@\xc2"N\xc0f\xf0S@\x07\x01\xbd\x81\xf6\xc2S@Q[\x83\xb1j\xd4S@\xed\x8db\x83\x80\xe5S@\xe6\x8ab$ \xd4S@\xf3c\x04\x07|\x9bS@zz\x01|\xdc\xdfS@\xbaH\x1b\x93R\xcfS@w)B\x1c\xac\xdbS@\rcp\x82\x87\xdbS@`1\xd8\x12\xec\xdfS@\x16I\x87\xc8/\xe6S@\x9a\xb2l\xe1\x94\xdcS@UL\x97\xfa1\xe7S@\xf7"\xdb\xc8[\xc1S@6\xcb\n\xc9U\xcfS@p\xd7\xd0b\xb0\x07T@c\xc7!\x85C\xdcS@\x9e\xf2*M4\xe6S@\x93%\xc5\xff\x9d\xb2S@\xe6$\x14\x88\xd6\xdaS@\xc7\xefI\xc2\x0e\xc1S@\x1f1\xb4\xb3\xca\xcdS@f\xd1\xd2\x08\t\xdaS@x\xf1s\xfe%\xc1S@\x11\xf9\x03,c\xe7S@\x89\xe2\x8d\xb3\x11\xd1S@s\x16\x16\xdb\x0b\xdcS@\xa1Z\x8b\x05\x8a\xcfS@\xc0\rxW\xff\xd9S@\xb3\xe4\x02\xf4\xfb\xd6S@P\xe2\x8d`M\xc7S@^\x13\x0e\xb1R\xd0S@b\xfc\x83\x80C\xe6S@\xd7 |\xa3K\xd0S@\xef\xc8%\xb0\x86\xe5S@\x1b\xdb\x99`\x82\xe6S@P+D\xd8]\xcfS@\xa2\x91\x14\xbd\x08\xdcS@\x16\x7f\xee\x0e\xcf\xe1S@\xc6\xbf\xb3 \x98\xecS@\xa8\x94\xde\xeb\x03\xd1S@\xf6h\x0b\xd3\xcf\xe4S@\xd1\xf6\xb6o\x07\xd9S@i\xab\xc4\nn\xe5S@zi\xf1\xb7\xf4\xd8S@\xe7/\xce\xb7\x07\xe3S@\xdcB\x04%L\xe3S@\xa4\xfc\xcd\xeb\xeb\xe4S@Q\xf2\xc9\xc9L\xceS@.\xe8\xb5\xbce\xd1S@6\x10?#\xe6\xdaS@\xd8Kz\x13\xca\xdaS@\xd6\x0f[ \xbd\xd0S@\xf52D5\xfd\xddS@\x9e\xe4\xa5\xdf\x80\xe2S@0\xb4\x95\xb4\x84\xd0S@\xfa\xb9\xabX\xb3\xd2S@\xa6\xd0T\xc6\xfd\xbcS@\xba\x1f\x81\xffQ\xdaS@\x7fG\x994y\xd5S@\x1e7f\x0e\xf3\xd7S@\xb8\xcc\xa9\x9d\x1e\xd9S@^\x86\x80\xf5\xfd\xe2S@\x9d\xf8\xdd\xc2*\xd1S@.2,\xc9\x8b\xd5S@T\x01T\x1f\xa6\xe1S@\xc9B\x7fl\x85\xcdS@s\x95y\xca\xb9\xd0S@\x1f=$\xf3\x95\xe7S@\xce\xcf\xf9\x0c\x0f\xcfS@\xfe\xff\x11k\xce\xe1S@\x17RD\x9f&\xdeS@=\x9d"\x08\x05\xe4S@\x19\x87[\xb6\x12\xd1S@\xa1\xf0\xe4v\xc2\xc1S@\xd5\x81\xd4\x99\xe5\xc0S@\x8c\x92\xdb0m\xe2S@\xdb\xdazr@\xe3S@\xcd}M\xbdx\xbeS@\x80\xb9\x9c\xa7\x17{S@\xc1 \xae%\x15\xbfS@\x0b\xd7\x14Mw\xcaS@\xe0\xef2\xc9J\xbeS@\xad\x9c;w\x83\xccS@m\xfc\xc4\xc6V\xcdS@\xbc\xb8\xc3\x1ag\xd7S@\x12\xbe-\xb1\xd5\xe2S@\xf7\xc3\xf9^\x17\xd0S@.#>\xa3\x02\xbdS@\xe7\x9cd\xed\xe7xS@\xad\xca\x87\x95C\xbeS@M\xdbc*;\xcaS@\x01\xe2\x99\xab\x8d\xbdS@\x14\xca\xb7\xa0K\xddS@BA\x0f\x9cn\xe0S@\xcdf\x82Vt\xe2S@u\xb7%\xeb\x13\xe2S@\x10\r\xbePI\nT@V$\xe0\x0b\xa1\xe2S@\x84\xeb\x87\xc2}\xcfS@\xf9\x15\xdb\xd1\x8b\xe3S@S\x00\x80\xbd\xcd\xc6S@\x13\x10\xee\x85\xe6\xe2S@D?"\xaa\xc3\xc4S@#\xe9\xae\xcd\x9e\xcaS@\xc1\xb0\x08\xf9\x9f\xcaS@\xe7\xa1\x01\xcf\x91\xdfS@\x19\x8a\x03\xeb\xc8\xc7S@/y\xe4\xda\t\xe0S@\x00\x8aqDR\xe1S@\x87(n\x0f\x0euS@\x1c<\xeea\x0e\xcbS@\x00\xf7\xc42\xdc\xd2S@\xab\r\xda\x9f\x0f\xc9S@r\xcb\xd2\xcfI\xc9S@\xc4\xc9\x9a\xa1\x08\xcfS@Rl*\x8b\xc6\xe7S@@n\x0c>\x9e\xf1S@\xca\x86\x98\xeds\x7fS@w\xd1h2\xbd\xe2S@r\x01\xe0h\x01\xcbS@h:R\xdc[\xd4S@\x04Y\x8aov\xc3S@\x920%\xe0\xb3\xc3S@\xbd\x89^\xd5\xf4\xd8S@\xd2V\xb7l2\xcaS@L\xe0\xcbFA\xd9S@\xa2\xa41\xb3\xa3\xdfS@\x16\nA\xff\xfb\xc9S@9c\xaf[\xc4\xcfS@\xb2\t\rJ\xa7tS@\x98Qv9[\xd3S@\xde\x15$\x05:\xe1S@\xa5!z\xe5\xe8\xc5S@\xd9PjB:\xc8S@\xc2\xd1L\x86\x01\xbcS@\x1b\xda\xdf\x1d\x8a\xc5S@G\xde\x0c\x96\xce\xddS@\xe3\x96\xbf\xac?\xd6S@y\xa5\xa1v\xb4\xc2S@\x88\xcf\x12\xbf\x9a\xc7S@\x18V\xb3\xbb\x9f\xc8S@\x91"\x0c\xa7/\xdaS@\x97\xd7\xfb\x97\xdb\xdeS@\x8c\xfa\x94p8\xe1S@\xe8\xe4\x98x\xd8\xd8S@O\xf2=\x9a\t\xc4S@N-B\xae|\xc8S@\xfa\x87e\xc2}\xceS@\xf9\x93&\xcb\xe2\xd2S@\xaeT\x06\xe7\x86\xd7S@C#-\x97\xc3\xd9S@7\xd9\x11\xf5\xc0\xc6S@Eg\xfa\xa7M\xc8S@2k\x96\x12Z\xc5S@x\xd6.T\xc2\xc8S@\xfa\xe80N\x8d\xccS@\x92\x13\x82\x8fF\xceS@\x0f$=\xad\x96\xc8S@\xc8\xec\xe6;H\xceS@,\xad\ne\x1a\xceS@\xb8\x90??\xb5\xc1S@\x98\x19\xc4$\xe7\xd5S@;ei\xeci\xc8S@,\xb9\xfc\xf7\x87\xd8S@9\xfdi\xad\xf8\xdeS@b\x8b\x95\xd0\xbc\xd7S@\x1a\xa9\xec\xb7k\xd8S@\xcb\xc2\xa43\t\xdeS@\x1bu\xf9]a\xcdS@\xc7-Tn\xd5\xbaS@[\x81\xf5$\x1c\xc5S@\r\xad-\xff\x98\xc6S@\xb3X\xc6\x1d\xbb\xc7S@\xfdd\x1dm4\xcdS@\x03\xe72\xd2\xd0\xd7S@|\x8f\x16+\xa5\xbaS@\x04m\x87V\x8a\xc1S@\xcb\x01\xac\x1aY\xc6S@\x8b\x8e\xf4\x9c\x87\xcaS@C>Da\x03\xc6S@I$\xfc(K\xc7S@\xd7\x86\xe1\xc4\x08\xc5S@%\xc6\xcf\xb6\xbd\xcfS@|q\x8d\r\xfb\xc7S@WMU^\xd0\xd0S@\xd3\xee3@S\x83S@go\xb8W \xc1S@W\xb57]3\xccS@f\x8c\x0f\x91/\xcaS@\x94e\xe0\x08y\xd5S@\x97h\xa3\x07\x07\xd0S@\xd9\xa7F#\xfb\xdcS@\xefF\xdde\x9c\x81S@1\xa4\x07^\xb8\xc9S@X\xfe\xfd\x91\x17\xd1S@9\xe9P\xc7\xfc\xc4S@\xa6\xf0\xb8e \xd1S@e\\"N\xd6\xd1S@\xf9\xf2\x02\xdc\x1a\xd4S@\xca\xe0\x1e\x94\xf9\xc5S@\x95t\x8b\xc4<\xc6S@\x8bc\x18\x9e\x1a\xd6S@\xa4\x1e\xce\xab\xda\xd3S@\x89;@>E\xd4S@\xb1\xed\xba\x0b:\x08T@\xfe\x15I\xad2\xcdS@\x83\xa5\xe9\xb7\xe5\xb8S@\xfc\x19L\xbf\xd7\xcaS@\\\x08\x92\xe0\xfe\xb6S@\xa8\xf8\x85\xacN\xc6S@\x85t\x02\x06\x1c\xd3S@b\x91&\xab\xca\xc0S@\x10\x95+\x14\xf0\xc5S@\xad< p[\xcbS@\xe2\xb2\xd4\x8aW\xb9S@\xbf\te\x8dn\xd2S@\x13\xc6c\xa44\xcaS@\xd9\x7f\xca\xbc;\xccS@\xf8\x87p\xfc \xc3S@\x1a)\x1c\xf2MuS@\x99\x15\xe9="\xc3S@\xd0\xfb\x0e\x07u\xc8S@\xb2\xb4ywH\xcaS@\t\xf3\xc1B\xb1\xe2S@\x81D\xc1~\x17\xccS@\xec\xea\xef\xfa\xb9\xd3S@+\xe8]\x06\x18\xdaS@\xbbQ\xbe0\xd9\xbdS@\xa7nO\x94\n\xbeS@\xb5\x89X\xd4 \xccS@#]V\xcf\x19\xd4S@\xdcZI\x82B\x84S@\xa7\x11H\xb8I\xc7S@\x8b.\xc4\xf1V\xd2S@\xe4\xae\x0c!\x8c\xd2S@\xc4\x02;\xb9\x80\xc8S@\xde\xb7\x9f\x0e\xd1\xd1S@\xc7\xb9k\xa6\xb7\xd2S@R#\xa3\xea\x0c\xbcS@3\xf9\xc3T\xc9\tT@\xb96\x9d\xc5\x0e\xccS@\x00\x94\x15\xf1\xd9\xc4S@\xf2\x15\xc2\x12\x01\xc7S@\xc6\x96E\xcd\x9c\xc0S@\x82)\x02\xe0\x0b\xd3S@mX&\xc4\xf2\xf6S@{h\xffzc\xc6S@_\xd7\x98I\xcb\xd9S@\x9e\x04\x9a\xc1\x95\xd1S@\x16\xa5\xfeS#\xd2S@>\x1aZ\xb9\x8c\xb9S@\xfd\xf42\xbdz\xd2S@\x08\xa9\xa8=\xbd\xbbS@g\x11\xcb\x9c@\xc6S@\r\xab\x88\x7f\x04\xd8S@\x9e\x06\xdf\x8f\xe0\xcaS@\xa8N>\xcdm\xc0S@Z\xf0L}\x0e\xd2S@C\xe6\xd4\xf5\x04\xc2S@\x9f\xd8\xb8\x8d3\xc8S@)\x84C\xbb\xcf\xbcS@u\xfb\x8f\xc6\x90\xd2S@\x93n\xf5\x1f\\\x07T@\x00\x8e\x83\xc1\xaf\xbfS@\xdai*\xf4\xc3\xc1S@\xa8L\xbcu\x97\xe9S@2L\xd1\xa5k\xd1S@[\xd0\xa6%\x8f\xd8S@\xe4|\x01\xcc\xda\xd1S@8\x1c\'\x1b\xf0\xb4S@\xffG\xf2c\xc7\xaaS@Lh\nNP\xc1S@f@6\xd5T\xd7S@9\xb7\xbd\x94u\xbdS@\x8e/\x8a\x00I\xc1S@\x9e~\x8d}\x13\xd2S@\xc2z\xb2\x0e@\xd1S@\x04\xa7[X\xec\xc0S@\xfa]\xd8?\xeb\xc6S@\xa9C\xa8\xff\xc4\xd6S@\x8e0$\x126\xc3S@\xe17L\x06\\\xc3S@\xf0\xea$\x81\xfe\xc3S@\xd2\xf2\x9d\x88\x17\xd0S@\xd0X\x02\xd4\x9a\xe9S@\x02\xca<\rr\xb8S@4\xff\x1f$I\xd1S@\xd9\x0b%\x16\t\xd2S@\x02\xe1c\x91\xcf\xd2S@\xed\x1e\x10{^\x80S@\xf7\x98>\xa0o\xbaS@=\xb6\xa7cN\xc1S@\x0e\x8d\x18\xf5\x18\xc3S@\xdcdx\xe5\\\x80S@a\xafn\xad\xc0\xcfS@\x1d\xd1Zwg\xd0S@t\xf8\x05C&\xd5S@\x86\x8f\xc8\t\xbf\xf8S@\x94\x9b\xce\x16K\xc2S@1w\xa1;\xcf\x01T@\x12I\xa6"\x1f\xceS@\xddw\xcc\x06\x87\x9bS@\xa9G*\x8c\xd1\xc0S@\x16\x19 \x1e\n\xcdS@\x9dYWf\xb4\x80S@\x82\xd4D\x8a\x9b\xd4S@\x1d\x9d\x1c\xe1\xa0\xdeS@ta\xf7\x05\xe3\xceS@\xebVI`n\xcfS@\x7f\xb6\xe6\x8e\x1c\xd4S@\xf5\n\x8d\xbe!\xd4S@\xaf\rvf8\xb4S@\x89\x91\x06\xd7i\xbeS@S^\x7fx\xec\x8bS@t\xa6k\xe2\x10\xbdS@\x8a~\xeb\xbb\xf7\xb6S@\xe5i\x90!\x80\xcbS@\x0e\xfb\xbc\xf0\xb7\xb2S@\x90\xc7e6\xb0\x89S@jy\xda\x89p\xd1S@\xf8\x84\x85\xc7,\xc2S@\x83\xe7MRb\xcbS@\xc3\xea9[\xb6\xbfS@4\x9eT&D\x9cS@Pn\n\xe5j\xb7S@o\xcdFL\x92\xb7S@\xee\x81\x82\xcb<\xf6S@\xd6\x80\xd6mf\xcbS@\x1f\xb6!\x8b\xac\xcbS@\xc1\xaf\xf0l\xec\xc9S@XL\xe8nc\xcbS@\x16\xf3&\x8bw\xb2S@\x19\x16\xf9k\xfd\xcaS@\xa8\x8fc\xa9\xf9\xadS@\tFB\xefwsS@&\x98\xf6@`\xcbS@K,u\x18\xd8\xc2S@\r\x03\x07\xca\xdd\xb3S@\x0ec\xde\\e\xc9S@u\xb9A\xdf\x81\xcbS@\xd3\xe0t9`\xb3S@_]4\xcf\xfb\xcaS@]74\xa1\xef\xcaS@\xb5\x8cm]\xd3\xbcS@\xc3w\x97]\xb6\xcaS@\x7fL\xc8\xf0@\xd0S@\xc6\xa6"\x9b$\xc8S@\xfb\xb4\xc7H`|S@\xd6g\xcb\x0f\xaf\x9dS@T\x0c\xde\x86\xf5\xc7S@*\xba\xe1Oq\xcdS@\x0b\x0e?\xb8\x07\xf2S@o\x93\xe3\xd7\xad\xcaS@\xcc=\xe5\xfa\x87\xc7S@\xd4\xb0\xb4\x05^\xe2S@\xaa\xb6\xbfE\x9f\xe2S@C\xa0^]\xb1\xcbS@\xfb(\xa6\xad\r\xb1S@\xe9)\xdb\xa6^\xb9S@\xa2o\xa0\xf7&\x05T@VJ\xf5\xbf\xe6\xdcS@;p{Z\x0c\xb9S@\x10\xa0\xe5\xafJ\xeaS@\xdc\x81\xc8\x87s\xceS@aA\x0f\x87\x02\xc5S@\x9fQO\xca\xd4\xdcS@\x84&\x05f\x0f\xd4S@\xae\xab\xd0\xe2S\xc9S@]\x02\xb9\xbd\x18wS@\xe8\xc0I\x10q\x86S@\n\x8a\xa6[\xa0\xc3S@\xc4/\x141\x83\xaeS@NFP\x0f;\xeeS@\xf2\x86\x13L\x01\xfbS@\xa7\x1a\x07E\xf7\xb4S@\xcb/\xc8\x00\x02\xc8S@r\xff\x04\x17\xd0\x07T@C\x94\xd7OK\xa5S@\xd7\x8d\x10\xe9\xfd\xc3S@\xc6\xd6A\xe0\x9a\xc9S@\xf9\x9fWn\xbe\xc8S@v\xed\xf2"2\xc4S@\xf8D|\xa0S\xc8S@\xe8\xf8W\xb2\xc5\xc3S@\xc0\x08\xcfJW\xe2S@o\xacp<\x87\xb6S@"\x85\x9f\xd4\x0e\xc7S@\x96\xbc7\x8d\xb4\xc7S@N\t\xa5\xf7\\\xcaS@\xa0\xe4\xcc\xc8\xa7\x91S@\xcd\xcb\xfd\xbb\xd5\xc6S@!iV\x8d\x1a\xe3S@R\xc9\x94\x18\xaewS@4ng\x97\t\xc1S@\x1bbmdY\xc5S@>|\xed\xaa\xce\x9eS@\x866\x0f\x11\xfa\xc1S@\xba[\xf2\xd8:\xc5S@y\xa6>\xb9@\xa0S@/\xdb2w\xde\x95S@*H\xd9\x89\x90\x94S@\xeb?\x00S\xa6\xddS@\xb8\xee\xf0\x18\xe0\xb8S@\xfe6}\xfc\xad\xbbS@\x069}\r\xfc\xfeS@\xd8\x1d\x83\xd8\xdd\xc0S@\xce~G\x026\xbbS@\x00H\xda\xf0\xd7\xbfS@Q\xe6\xfb\xf65\xc5S@\xc3\xb6w\xdf\x95\xc5S@C\xa8\xe4V\xda\x82S@Xc\xec\x06\xad\xc0S@\xbe\xc3\xd6\xd1*\xc4S@*\xefK7\xb6\x9fS@\x02\xe1+\x05\x17\xc4S@]\x87\xf1\xc4\xbd\xc1S@N#\x84\xc6\xc8\xa4S@\xae\nv\xcf\xa2\xc4S@\xbf\x1d2\x0c\x04\xb1S@TI\x02e\x12\xc4S@D_0\x83\xfd\xb0S@\xdf6*\x0c\x9e\xb0S@+\x17BZ\xf6\xbdS@g2\x0e\x96\x9a\xc8S@\xc7\x1a\x11\xeb\x83\xb9S@\xaeOMj\x99\xc1S@\xbc\xe7|\xe5\n\xd6S@\xb0w\x9b\xf2\xb0\xa7S@\xde\x99M\xb0\xf7\xbfS@\xb8\xe4;\xbbj\xbdS@\xbf\x15\xaf\x01*\xbdS@\xf0A\xd6\xf5\x87\xc0S@\x8ar\xf5\xa9\\\x94S@W\xf8{\x99\x88\xbdS@Q\xce\xa9)\x83\xbfS@\xba\xd1!\x9a\xc0vS@\xc5\x15v\xec\xae\xb8S@\xd9J\xd0\xbc\xc6\xe9S@ua2\xa5\x1b\xadS@E\x9cvS\xaa\xf0S@\x04\xeb_n<\xe9S@\x90d%f\x92\xb3S@\x0c\xfe\xe1`7\x99S@{y\xd3\x9e\x88\x07T@\xf5\xd8\xdb\x80Q\xbfS@<\x7f\xbe\x83\x88\xadS@.\xdc\x05e\x9d\x98S@\xb1\x92\xec\xd5\x82\xbbS@\x90\xd5\x8dB\x18\xacS@Se\xa299\xd6S@\\\x8cr\xcf\xa8\xbaS@\xf2\x1ec[\x06\xe3S@\x0c\x8d\xb7.?\xbbS@\x8e\xcf\xacZL\xb1S@s\x10\xc4\x9c_\xb1S@s\x95\xf0\xbcr\xc5S@\x8b\x01\xcdc\x88\xbaS@N\x82.\xea_\xdbS@I\xaf\xb9\xdfA\xb5S@\x81poN\x81\xb6S@\xa4\x044m+\x9cS@\x01\x0c\x82\xaf\x9a\xf3S@\x00!\xe6\xb7v\x91S@)\x02|\x9f\x0f\x91S@\x96/\x1a\xa4@\xb5S@b\x81\xd4\x96Z\x85S@\x1b\x88\xb4\xea<\x85S@\xb5g$E\x90\xa5S@;\r4]M\x9bS@\xc5.$v\xe3\x9dS@\xa7\x87m/O\xb8S@\x9dUJ\x17/yS@\x12\x8bf{l\xb3S@]\xc8\x17o\xfa\xc8S@\x86\xfbCd\xc4\x9dS@n\xd03\xd9\xf1\xeeS@#\xa2\x19]\xa6\xb6S@\x85\x8f\xdf\xf1K\xb6S@.\xcc-\x86\xf7\xe2S@\x05\xe4\xdf\xc8.\xceS@\xdd\xd1\xd5\x0b(\xa8S@\xe9\xb5\x98&a\xb3S@\x8e\xa8\xce\x89`oS@J\x01\x93\xc5\xa0\xb8S@\xfc\xdc\x1c]+\xb8S@\x18\xb6\xb9\xbb \xbaS@\xf7\xeb,-\x95\xa3S@\xadK\x97\xbd5\xbbS@U\x9f\xf3\xc9\x10\x92S@\x0e=\x1d\xb1\x17\xa4S@\xdf\x11\x80\xf5\xf2\xe3S@X\xc0\x91\xd0h\xadS@\xb0\xb5\xaf\x12\xfe\xb7S@"\\\xf8\x86\xc3\xe8S@\x041\xebZ\x1f\x89S@\x89G\xfbgF\xa9S@\xed\xbaw\x8b\t\x07T@}\x7f\x1e\x1c\x81\x07T@v\xe44\x99(\xc8S@\xc0r\x122\x96\xa9S@\nSf\xe1\x03\xefS@\xc8\x7f+\xcb~\xa4S@\xb5\t\xdc5}\xa8S@w\x1c\x9f\xe1z\x84S@\xf0\xd4\xa0\xd8:\x83S@\xaaf5b\xf7\xb9S@\xb9MX\x9f\xed\xb7S@\xc9E\xc1\x1f\x0b\xf0S@o\xda\xe9u\\\xb8S@\x95\xfbJ\xb74\xb9S@\rm\xb5{7pS@\xa9h\xe83r\x85S@\xe8\xd0\x9e\xfe|yS@H\x87z\x7f/\x9bS@\xba\xd5AC\xd6\x92S@\xb3\xc4\xb9\'\xba\x92S@\x8f\xd7wy\x03\xa9S@&7#to\xb7S@1q\x0b<l\x8aS@\xb1m\x18\x01\xf2\xa8S@u\xbf\x06\xc5\xc6\xa3S@\x0c5\x87\x87\xf4\x91S@1\xc6c\xaf\xb7\xc8S@\x1c\xab3\xad\xc4\xfaS@\xf6\x81j\xe0\x1e\x9bS@\xcb\xea\xfe\xeb\x86\x8cS@\x8b\xb0\xc8H\x7f\xccS@;\xec\x14\xca2\xabS@\xe6\xa5\xc6m\x82\xf0S@N\x91@)\xb2\xaaS@\xdex\xcb\xcbr\xaaS@\xaeYK\xb82\xaaS@\x04}\xf4\xde\xf7\xb3S@\x99\xf6\x0b!\xb0\xb3S@Q\x01M\xe1\xf5\xb2S@\x03lHkJ\x9cS@\x105Q9#\xb3S@\xea\xa4\x98Uv\xb9S@\xb0sP\xaf\xa9\xcfS@\xcb\xed\x00bp\xdaS@\xba\xf5\xc1\x8fk\x82S@\xde\xcb\t\xb5\x03\x91S@8\x88VC\x1b\xd2S@\xa3\x95n\xdb\xfa\xa6S@\x86%\x16\xc1\xe6\xafS@\xd3:6\x129\xb6S@r\x08*\xd1\x8a\xa5S@\x8a\x9c\xcd\xc6I\xb1S@\x83\x95\xfa\xbf\\\xa5S@\x9a\xbaaN\xa1\x93S@`w3\x8e\x8e\x93S@\x93R\x82\xf7\x90\xafS@W\xd7qW\xe9\xa5S@*\x92\xe3\x8d\xaa\xb6S@v?#3\xb7\xa5S@\xf3s\xfd\x83\x97\x8fS@t\xef\xe1\x15\x9b\x84S@\tA\\\xe3\x12\xa1S@\xa4\x1e\xc2\xa0\x02\x9dS@|.\xab\xb0\x83\xa4S@\xac\x94\x84h\t\xebS@U\xaa4\xd2`\x95S@3\xae\xde\xe4g\xdfS@\xe1\xbb\xd5a\x02\x8fS@\xb3bJ\xb5 \xbcS@KJ\xf5EB\xa3S@R\xb0U\x97\x17\xa4S@\xe1\xacP \xe4\xb5S@\xd7\xe1\xa9:\\\xbcS@%\x90\xbf\xad\xea\x83S@\x91\xe4\xbb\xc1\xdc\x83S@u\xbf\r\xb7\x10\x7fS@\x82Pg9\xde\x93S@\xf1\xbe\x1a\xd09\xb5S@;\x07pp\x82\x9bS@x\x81\x06\xb4\xd4\xc6S@\rs\xf7:k\x86S@\x07k\xc5\xf1>\xb1S@\x89k\x07\x1bp\x83S@\xba%.\xc6\xb9\xdbS@w\xfd\xa9\x11\xf3\xa2S@\xd5\xc0ee~zS@Q[\xac0\xa0\xefS@\xef\xd9zw\xac\xa5S@\x8b\xeb\xce\xa7k\xabS@\xa6\x82\xcb\x00\x8e\xa2S@,7\r\x80\x9c\xa9S@\x17\xf06\x87\xb6\xa9S@\xe2\xde\xdf:\\\xcbS@\xa5\xb1\xadK\xd6zS@:Hnn\x16\xacS@\x93n[Wh\x87S@\xcai%\x1f>\xa3S@dX\xef\x15+\xa9S@\x9e&"\xc3,\x84S@"\x1a\xdc\xc1\xd7\x9cS@K\x94\x05-\x17\x9eS@\x83:B\x85/\x81S@\xdc\x9d\xc9\x17\xf4\x83S@\xa6\xeb\xc0 \t\xa8S@\'\x8bH\x98\x17\x9fS@e\xe7\x02\xa4\x12\xa6S@\xfc\xdc67\xdc\xa5S@\xd3\x94\x1b_=\xa2S@a\xe7\xa3\x00s\xb2S@\xe9\xa0S\x92E\xa1S@\x0e\x858\xe5\xa9^S@\xe7\xef\'\xcd\x15\x82S@$B\r\xf9\x10\xb0S@l\xb2vZL\x88S@\x97\xd5T\x91\x11\x88S@\xf0%+\xef@\x83S@f\xc0]\x1b\x08\xafS@\xa6o\x02\xfeOzS@\xfbkY\x9b\x93\xa7S@\x1c\x9a\x9b\xdeZ\x9bS@\xad\tO\xe3\xb4\x88S@\x0fh\xe2\xd2\xca\x00T@I:\xae\xfa\x84\xaeS@\xf9\xd4\x1d\x10\xee\x00T@\xe2\x86\x91\xac\x03\xaeS@\x1a\xda\x18V\x9d\x9eS@+I\xba \x0e\xa3S@\xa3\xeeF\x191\x99S@\xec\x92\x12\xc1~\x80S@\xd0\x02\xd8\x9ax\x05T@\x86K\x0e\xf4\x7f\x82S@,@\xb4ye\x9eS@\xa1\x10\xf0\xf1q\xa3S@z>\xeb\x12\r\x89S@)kR\xa0[\x86S@i\x89\xf0_F\xa8S@\x7f\x84B\xd3\xe1\x8cS@\xc7\x9fl\xb6\xca\x8dS@\xa3=8\xc2Q\x96S@\x04\x07\x97\xbd\xbd\x85S@\xd9\xccO\xa6\n\x9aS@\xcb\x17\xfcsA\xa9S@8\x9e`\xa8\n\x9aS@\xa7\xf5\x99\xb2\xb5\x80S@\xd7\xf7\x915\xcc\x9bS@q\xad\xffP\xe5\xa8S@\x82\x0b6F\xb6\x8bS@\np\x1f\r}\xe2S@6\xd25\x9e\xf6\x9dS@\x19!\xa4\xfd\xd6\x86S@\xccZP\xf0\xc4\xd7S@\x8e\x9a\xd3":\x9aS@\xbbg\x81\x82=\xdcS@\xc7\xbbAZ\xe9\xa2S@\x9ecB\xf1v\x83S@\xd2\x1f;\xe4b\xf0S@\xd0\x00_.\x93\xe9S@\xef\xa0J\x80c\xf1S@/\xf8\x9c\xe8\xeb\xc4S@\xb7\xfe\x88&=\xdeS@\x8b\x01c\xee\xe7\x84S@\r\x80\x0e\x8b\xfc\xa9S@\x8ec\x89\x97>\xf1S@\xdd\x81\xed\xef\x80\xb8S@\xe1\xd1(\x87N\xb6S@4%\x83\xc6\xea\xebS@:\x12n\xe4\xbe\xe9S@\xa7\xe6\x03J\xc8\xe8S@\xb9\x9e\xc1\xe7\x11\xacS@\xa0\xc1\x88*\x1c\xeaS@i\x7f\xa6\xfe\\\xd7S@X\xebC\xe9\x08{S@/|\xf4f>\xc7S@\x01[\x0c\xbc\xc0\xe4S@\x8bs>\xbb\x9b\x95S@\x17\xd7\x9aNK\xe4S@\xa5\x02\x11\xf4\xc6uS@\xa5?\xf1\xd69\xf3S@9\xa7\x11\x80v\xcfS@\x1f\xf6)88\xd4S@\xc2SE%\x04\xc8S@\x960h\xa5H\xe1S@\xf1\x04\x9e\x0f\xdd\xd8S@\xab/t\xbd\xe2\xb8S@\tt\x90s\xf2\xb6S@\xde\xdb-\x85\xbc\xc1S@\xd8j\xb44A\xc1S@\x16TYI\x9d\xc2S@`\xb4@/\x88\xc2S@\xcek\xec \xd0\xd7S@Gx~O\xc9\xdcS@th)~\xderS@\x9d\xddu\x84h\xe2S@!\xb0P\'Y\xd1S@\x8a\x83\x9dj\xdc\xdcS@\x01\xe6.\xd7g\xc2S@|\xbbK\x89\xfc\xecS@\xec\xba\xb5\xf8V\xc0S@\x81\xa0j\'z\xc3S@\xee\x1cUx\x01}S@\x81\xed\x17\xe3|\xc1S@\x10\x95\xf3\xfbs\xe3S@\xda\xd2\x87\x1a\x06\xd8S@7\xd3NW\xa7\xf6S@~)\x1b\r\xe6\xddS@.5\x0c\xd1\xd3\x81S@,\x04\xb7\xc4\x0f\xf1S@V\n@\xd1\x10\xe5S@O\xc2sLg\xe1S@\x8b\x82\xdd1\xab\xb9S@z>\xfeqH\nT@\xec#_\xa4.\xe8S@9|\xa6\x1eU\xceS@\xec\xe8\xde\x88.\xc0S@\x16\xc9\x9b\x1d\xe9\xacS@\x7f\x0e\xdc\tj\xd2S@\xaf\x9b\x89X@\xcaS@\xf3\xfc\xe1V\x0e\xaaS@.\xc1U\x82\xc0\xe3S@X\xca\x95\x84\xd1\xb2S@F/(\xc8\x9d\xe2S@\xbbl\x07\x8b\xd7\xa4S@h7\x98\x90{\xc3S@\xd9*\xa0Q\xcb\xc3S@\xa3\xbe\xb1S\xdf\xceS@M\xd9\xcf\x9ao\xcaS@\xa0\xbd C?\xc4S@\xd0\x1dJ\x0b7\xb8S@?\x8a\xcc 2\xf4S@\xc7 X0\x1a\xc3S@Fe<\xa1}\xddS@u\xe2|\xa9\xb1\xecS@\xa7D\xe2\xd4N\xe7S@\x1d\xfa\xfc\xf9 \xb6S@N\xb2\xf0\x97\xe9\xc5S@)\x91\xe1\xed\xe5\xc6S@\x8eCf\xac9\xc7S@\xacO\xd9\n\x14\xafS@y\xcf(E\x96\xc2S@m\xce7\rs\xc5S@k\xea[\xdc\x9c\xe2S@\xd16\xd6\xe2\x05\xc1S@\xe8i>\xfe\x82\xceS@\x1a\x87\xcf\xc0,\xb4S@\xb4\xc0?\xad\xbc\xc2S@\xf2\x94Y\x96\xe9\xeaS@\x9e\xe2X\xe2\xed\x95S@j\xcd<\xaf\x9d\xd3S@U\xfe\xa1X\xf1\xeaS@=\xff#\xee\xbe\xb9S@\x99\xf4\x0cN\xb8\xc1S@nYi\x12\'\xd6S@\xd5\xeb\xa7>\xaa\xecS@j\xbe\x1f\x1b\xb3\xc4S@\xc06\xeb\xca\xf3\xecS@\x02\x86\x87\r\xaa\xd2S@#\x8f\xd8\xda\xdb\xd1S@\xbfF\xecl\xac\xc9S@A\xb6\xfb\x18W\xc5S@~\xe0\xf4#\xf2\xc0S@z\x8d\xbf\x9b\xe7\xc2S@\x99\xa2Qb\x94\xc5S@5\x97\xd6\x9dw\xb2S@8,UYK\xeaS@\xebC}\x99\xe0\xecS@:\xe8\r|h\xadS@\x1e\x17\xbd\x19\x15\xc4S@5K \x06*\xddS@b\xf4\xfa\xf1]\xb9S@\x9c\xd9\xaa8\xa1\xc1S@^\xb0(\x80\xb6\xc1S@U\xea\xfbw\xb5\xe5S@\xa9\x11\x04n\xa5\xb1S@}\x83\xcfG\x18\xc8S@|\xc9\xd4\xe9H\xc1S@\xc7|\xad:\x99\xc3S@_M\xdf\xe7\xb2\xd7S@mc\xb2\x9d\x1b\xc4S@\x03\x13\x97\rL\xa2S@<\x96H<\xff\xb0S@\xc0\xb3\xe9@\x98\xb0S@R\tEc\x12\xbbS@\x9e\x0fC\xb8\xac\xadS@Q\xd56\xe4\xf6\xc0S@\x8cdE\xf4Y\xc6S@\xf5\x8f\xf8\x1a\xfe\xbcS@FCu9\xa1\xb2S@\x7f\xe80\x83\x15\xe7S@\x87\r\x95\xc4\xf2\xc7S@\x91\x8aT\x04\x9e\xc7S@\xc0\xe3\x9c\xbc*\xf5S@ \xe7\x8b\x1d\x99\xe9S@(\xbc\xb4\x0b\xb1\xd6S@<\xef\xdf|\xed\xaaS@\x9d\xea\x89\x85\x04\xb9S@#\x88j\xa4\xf9\xbfS@\x13\xb2\xf5\x04\xb7\xe1S@\xad\x11)\x93\xa0vS@<x\xe3vy\xecS@\xc7\x0c\xd3\xe6\xf5\xc7S@\xbf\x84\x14\x9cj\xbdS@o\xa5\xf3\xfc\xb7\xc4S@G\xe5K<3\xbdS@y\xa6Z\xef\xae\xdfS@\x03\xa6\xdc\x13\x02\xc8S@\xed\xdc+\xfc\xba\xbcS@Eh\xc0\\T\xbcS@M\x0c3\x01\xd3\xbdS@?\xe1{\xe6\xeb\xc0S@\xc0r\n\x1a/\xa7S@\x85\x90Rw\xfe\xdcS@n\x86\x9b@\r\xdeS@\xf8\xab\xbb9Q\xd0S@\x91\x8f\x915-\xd3S@DWi\xb3\xb3\xd6S@+\x0c\xc1\xfb{\xd0S@Y\xd0\xf1r\xbd\xbfS@X\xc1\xe9\x12k\xe8S@\xa0\xa2\x16\xbc\xf1\xcaS@:\x8e\x86k\xac\x9bS@\xf8\x84\xeaX\xdd\xc8S@\x12\\\xf96{\xc8S@\xe2\xa1\xb7@\xfezS@\x14\x19G\xaa\xc3\xbdS@\xa6\'\xeb\xa2\x94\x07T@\xec:\xb4\xad`\xdbS@X\x84\xb5U\xba\xa7S@\xf4H\xfc\xb7\xc5\xe9S@\xac\xb3\xcd\x14\xb0\xacS@~3iv1\xb3S@\x9a\x0e\xea\n\x12\xdaS@(M\xba\x815\xf3S@\x99\xd8\xfcEm\xcbS@1y\xf1)\x14\xacS@\xb9>\x0e\x93\x97\xe8S@\xc8M\x86XO\xcbS@U\xd7H\xf1\xb9\xc9S@(\x1a\xd8\x8b)\xaaS@w\xbfEkl\xb1S@9\x0c\x8a\xf9\x00\xb8S@\xf1]\x07YN\nT@4CJ\xdf1\xbaS@\x1bp;\t\x9d\xbaS@\xf6\xef4[r\xe7S@\x025\xebq\\\xb7S@r\x9da\x85"\xd3S@r|\x88+\xef\xdaS@\xa7\x16\xb0\xb5s\xcbS@um\xc5\xe2\xef\xd7S@+\xde\x80\x05\xb7\xb6S@Rfb!\x91\xb7S@\xa3|\x14fw\xe2S@\xbb\xcb\xec\xbc\xe7\xb2S@\x9d\x10P\xc4\xc7\xdfS@\xc0\xea\x83\xa8J\xe4S@\xc0$d\xebk\xc3S@M\xde\x10\x0c\x95\xcaS@\xc7\x13\xae\x97\xd7\xedS@h[\xdcPq\xd8S@?\xc6W\xe0m\xefS@\xfc\xcce\xf6m\xc1S@\xc6\x03\xeau\xb4\xbfS@\xe4p(\x8e\x8c\xbaS@%\xc3\xf1\xb9\xa1\xeeS@\xbf\xc0\xa8QQ\xbeS@\xff\xa6\xeb)\xbb\xd9S@\xf8\xf8&\xaa+\xb7S@\xf3\x96\xf7j\xea\xeeS@\x18e\x8aT\x97\xf7S@\xb7w\xbd\xda\xda\xe4S@i\xf5\x03\x125\xb4S@\xdfX\xb4\x1b\x08\xf3S@\xf4;\xac\xaa\x0f\xd1S@\x84\xabSpO\xccS@\xb41\xfd\x0fz\xcbS@\xb8\xd7\xa6\xe8\x95\xb3S@\x01%L\xec\x92\xa5S@\xec\xb5wjc\xbeS@\x05\xf4\xb4\xcd>\xa0S@b\xd8\x1a\xa4\x0c\xefS@;X\xce\xce\xd8\xe3S@\xe9cv\x1b\x8b\xe3S@\x12\x10CDe\xcdS@7\xc5\xcf\x1cQ\xccS@h(ID\xda\xedS@\xf1\xf1\x00\xbf\x1e\xe9S@\xbc\x00\xaf\x97>\xb8S@^\xa5\xf8V\x8e\xd4S@c\x11\xea\xcf\xcd\xd3S@\xb7Cb\xd4\xd1\xd3S@\x13J\xd0\x01\xbb\xf5S@/\x8f\x83!\xeb\xa1S@j\xabx\xec&\xacS@7Ek\xf27\xb4S@ \xb9@\xd1\x9e\xe1S@s\xb1I\x0bx\xc8S@\xe0\xed\xab#-\xd4S@J\xdd\xd1\xee\xa0\xc0S@\xef\xb7\x14\xa6@\xe9S@ Y\x86\xbb<\xd4S@oPdeW\xe9S@\x0e\xb8\xfa\x89\xda\xe7S@\xcd\xd4(\xeeX\xb7S@)\x9f\xb2\xf6\xf8\xdcS@+\xc1\x81&\xb1\xd4S@\x97\xa7\xa7\n\xa3\xd1S@\x15B\xa0z\xa2\xcfS@O,\x1a\xb0\xf9\xceS@\xa0\xbf\xd6;\x89\xe8S@m\xb0\xe0"c\xe5S@Z\xc7(\xb9?\x08T@#\x1d\xe2\x06k\x08T@\xa3\x1f\xe6Z\xa5\x17T@\xe5\x10\xf2_\x19\xccS@N\xc3Nd\xc5\xcfS@\xe3S\xcf\x02\xb9\xcfS@\x9e\xdb\x1d\xd7N\xdbS@\x13\xe3\x1f\x15T\xc2S@\x02F\xe1@_\x91S@]mg\x85e\xd0S@\xd5-\xac\xfb\xbc\xcfS@\x93\x08\x8dic\xe6S@o\xca\x988O\xc0S@\xab\xc92\xc5\xe4\xb6S@\xf1\xa1\xbe\x16\xf8\xb7S@CeF*\'\x92S@\x9f\xf6\xe0\xc5\xa0\xc2S@7q\t\xa4~\xc2S@T\xfeU9O\xa9S@&\xdcLr\xbe\x91S@=\xa2\xb92\xd5\xcfS@\xff\xaa\xb5+r\xceS@\xbd\xd9k!\xca\xd2S@[k\xdd\xdb\xde\xe2S@\x07\x1c\xfc\xddI\xb6S@\xf8NX n\xcfS@`J\xb7R\x96\xcaS@~. \x17\x8a\xe3S@\xc1\x11\x81o\x90\xc0S@\xd3R4\x14\xb7\xb9S@\x81\x10]\xda\x04\xf0S@1\x91@%|\x05T@\xb5!\x0eX\xc8\xebS@o\xeb\x04w\xaa\xa7S@\xfe\xe1\xa5\xeee\x07T@~\xefB:\x01\xc3S@\xd2\xaa\x93jl\xb6S@8\xfc7\xa1c\xb8S@\x9d\x8f\x14N\x9c\xd8S@\xdf-\x17!\xbb\xcfS@k\xc9Z\x92\xfb\xceS@<`Do\x8a\xa7S@\xb4J\x04\xa5j\xaaS@\xf2\xaa\xa3\xeau\xb6S@W\'\xcb\xcc\xf7\xe2S@tX\xa8\xb9\x04\xc4S@\x053\x86n\xd0\xe9S@\x97\xcf<\xe9N\xc3S@\xf90\x1b\x12\x81\xb2S@\x91c\xc9\xc7\xe1\xd6S@\x1d]2`\xc5\xbcS@\xcc\xb7\\|=\xdaS@\xcb\x94\xd3Og\xceS@:\xcdZ?\xeb\xc6S@l-\xa7\xe5M\xc3S@\xcb:JTg\xb7S@\x1e\xe8e3\x8d\xa9S@.\x94\x9d\x8d\x07\xf0S@\x9cj_\xb6L\xeaS@\x88\xd6\x957\xc8\xc3S@\xf7\xd27\x8eF\xd1S@Z\xbe\x92\xe4\xdf\xb8S@s0.\xa5\xac\xe0S@<A\xd5\xb5c\xd7S@q\xbf}Y\x12\xa3S@v\xbb\xae\xea\xb4\xceS@T-\x94\x98\xa9\xc9S@?\x05\x06\xdb9\xc1S@\x05\xccTM\x80\xc8S@jiX\x9a[\xd7S@\xa7\xae\xd9\x01\xc3\xb3S@\xff\xfa\xda\xae\xad\x06T@\x06\xea\x9e\x04G\xafS@\xc3\xeb5\xb9\xa0\xc8S@\x11\xb3Y\x8f\x80\xd1S@\xd8E\xf5]o\xc1S@\xff}\xd2\xb4\xa4\x8dS@R2\x86}\xcd\xd0S@\xf4\xa3\xf3<\xaa\xb3S@9\x06\x13C\x8e\xefS@\xa4\xc7\xf9#\xe5\xc3S@\xf2\xa2\xd7r\x1a\xbbS@\x9f\xcd\xad\'(\xe3S@\x98\xec\xdb\x8c~\x8cS@\x86\xccq!\xa2\xd8S@jC ~\x90\xc0S@cM/\x03\xad\xccS@\xaf\xb8\x13\x1e\x84\xd2S@\xa8X/G:\xd2S@\xbcu\xa8\x96\xe0\xefS@\x08\x1d\x17\xca\xce\xc1S@\xd6\xa2~\x07\'\xedS@\x1a\xd5\x95\x00V\xf1S@P\xf7<\x97\xed\xc2S@\xda\xca>1\xf7\xa0S@~\t!\x96\xda\xd2S@\xf8\x8b\xccn\x07\xd2S@c\xdd\x86\x97\xdf\xd2S@\xd1\x04\xa7\xe5\x01\xaaS@l\xf2DS\xd8\xdaS@\xf4\xf7\xd3\xef\xfb\xd4S@+e\x9b\x99^\xd1S@\x8c7N7\xe4\xcaS@\x859\x12\xf3\x8e\xbdS@"\xfc*ex\xeeS@\'\xf1uKf\xdaS@\x93K4\x1f\xe7\xaeS@\xf4%\x0f\xf0\x0b\xd8S@\x1d\xaeY\x163\xa8S@C[\x80\x9e\xa5\xeeS@\x87\x17:I#\xbcS@:~\x18{\xba\xbbS@\xba\'\xbb\x8f\xe9\xbdS@\x92+\x8d\xeb\x81\xc8S@\x8cfEz\xa9\xb9S@Z5f\x86J\xc8S@;\x0eYa\xec\xd9S@\xaeYN\xafD\xafS@\xc2<\x8d\x97a\xc6S@U\xab!\xd9^\xbbS@\x8a>\xb9d)\x89S@\xa2c\x0b\xfd\xd2\x91S@\x1b6\xef5\x83\xc4S@\xc9\x89s\x17\xfc\xe3S@\xc8\xc5\xa9b4\xd0S@\x00\xa6\'\xedm\xd2S@\x92\xcb|\x13\x19\xc8S@\x80\x81+*\x82\xecS@\x05\xad\xce\xe34\xc3S@F\xaff\xfcL\xa7S@\xb1\x0c\x88\xc3\xde\xd9S@C\x85\xa9\xc3x\xe4S@g\x0b\xc3;\x16\xa7S@\xe03]\r\xe8\xf1S@<\xb7P\xda\xcf\xc4S@$\x1d"D"\xeeS@5\rj\x94\xd3\xd4S@g\x00\xce\x07\xb9\xb6S@\xef\x06\xfc_\x0b\xb1S@\xc9\x9e\xa3V\xbb\xd2S@ \x1d<<\x86\xc8S@\x84\x9b[\xb1\xbf\xc9S@\xc0\xa58HZ\xb1S@W\x04b\xc2T\xc7S@\xbc\xee\xdb(\x8e\xabS@\x13\x1a;\xccZ\xdaS@\xd0\xdf\x10\x84\x8c\xc7S@R\xc8\xe6<\xf7\xb0S@N\xa6\xbbl\xfd\xbdS@\xc2~\xcf\xd5\x03\xbdS@5\xceD!j\xa8S@>\xe2\xd3`f\xbcS@#\xe5\xed\xf4\xac\xc3S@M:\x90m\xe0\xd2S@\xe0\x8d\x00\xd7u\xd2S@6\x94\xe5\xa4\xfa\xc6S@\x19\x81\xa0\xb2\xf3\xafS@\xd1\x87\x01\x82\xf2\xd4S@6B\x88\x84\x89\xedS@B|\xe1\x87\x99\xa4S@|\xc9\x84\x02\xf9\xb6S@$v\x1f\x83\xcd\xd2S@3\xbd\xc4\xc0\x82\xd2S@u\x16\xccR\x8a\xaeS@\xfb)\x96DG\xb9S@[a\x18\xcdA\xb6S@\x0c\xbf\xb4\x89\xbe\xecS@e\x1d\xa1-\x1d\xc3S@\xee\'4\xa0\x88\xa0S@\xd6E\rH0\xe1S@\x8e\xc3\xd8*\x05\xd3S@\xa0\xa4\xed\xb0;\xecS@\xf4\xcb[\xd3\xfd\x8eS@\xdf]~\x02N\xc0S@\x88\xab\x872\xf2\xc5S@g\xd1YA\xe8\xb5S@/Og%\xb3\xdfS@\x89\xe0\xa8\xc3\xf7\xe3S@\x89\xbc\x809\xe4\xeaS@V\xd5Jx\xb1\xb5S@C\xb0\xdd-\xe3\xb8S@4\xef\xe0\'5\xedS@\xef\x83\xfc\xefp\xdcS@d\xd4\x06r_\xebS@Y\xf2\xf5\xa6}\xa3S@\xcd\xae%Y:\xc1S@\xb0x\xd8\xa9n\xa5S@\xc0\x97\xd2\\\x86\x83S@\xd3f\xb4\xc3\xe6\xcbS@!l\xbf\xdaN\xd2S@j\xe7\xe3\xae\xa3\xd2S@\x82\x12\xbb?.\xf0S@\n\xda\xcaQ\xed\xeeS@\xb2\xa4\x00d\xbf\xf0S@K\xb8q\xce\xee\xa2S@*n\xa5\xd8\x06\xdbS@\xed,b>\xcd\xdbS@\'\xf5)\xf9\x8e\xdcS@\xd0\x12\x1a\xfe\x87\xdaS@\xf2\xe6\x90\xe7\x13\xebS@\x16+\xae\xe7\x86\xebS@\xca"c\x81\xbf\xeeS@b\xfa\x89\x14\x84\xa5S@`\xa2]z`\xe1S@I\xc0\xca\xae4\xd6S@\xbb\x1a\xc2F\x01\xdfS@\x02\xde\xe5\\"\xd4S@\xbc\x10\x91\xec\xde\xdeS@\xc5\xeb6l\xe2\xcaS@\xd7\xa2\xbd\xc92\xe3S@}u\x16\xcb\xe3\xabS@\xefe\xfc\xc4\xa5\xdcS@\xe9\xc8Hs<\xdcS@\x86\x17\xf9\xb8 \xd2S@\xc3 \xff\x03\xc8\xdcS@ \xfd\x96\xe9l\xd5S@Of\xe8\xf0\x88\x07T@r*\xb3`\xd1\xeeS@\x1c\xd0t\xe0p\x87S@s\xbfY*Z\xbaS@^\x9bm\n\xca\xe0S@\xa3\xbb\xd3\xcc\xba\xdeS@v\xd3*H\xe7\xefS@=\xe5\x1e\x16D\xf0S@+\x92\x96\xfc\xc5\xa1S@\xdc\xe9\xa0\x0e)\xc5S@\xa6\x18\xffK$\xf1S@\x9b\x87\xba!e\xeeS@na\x06#"\xd5S@\x98\xf8v\xcb-\xdeS@\xa9T\x82\xe1\xb4tS@\x01{s(\xc1\x8eS@\xb3=*U\xe5\xd5S@\xb7\xeed\xfe\xfd\x9fS@\xd5\xea\xc5\x15\xba\xa2S@9J|\x82\x97\xeeS@\x94a\x1f${\xefS@\xc6q!)r\xf1S@\xe5\r\xd8\xd8\xaa\xecS@\x92#\xaa\xfe?\xcaS@\x17q\xca.\xf5\xefS@-4\xb1\x82\x04\xabS@!\'\x0e\xd4(\xf1S@i\xdet.\xe8\xd5S@\xe1\xaf\xce\xca\xc1\xdcS@\xab5yC\x0f\xeaS@\xd9\x81\x0f\x90\xbbtS@|\x19;\xe7G\xedS@\n!\x96\xc2\x10\x88S@e\xedG\x05\xdb\xc5S@\x91T\xdf%\x87\x07T@\x13\xd0h\x08\x0b\xbaS@RH\x9e\xb5\x98\xd2S@X\xa8\xe6\x82/\x81S@\x0b\xcfH\x19P\xdcS@\xde\xd5k\x9dE\xecS@\x83uh\x97\x89\xdcS@\x1c\xfb\xb1\xce\xa9\xc9S@\x16=\x8f\x1f\xdd\xefS@?&\xb2s>\xc7S@>\xf5\xa5Qx\xa6S@\x93\xa9\xdd\xebj\xdeS@\x08\x03J\xac:\xedS@\xe59\x7f\xf2\x14\xeeS@\x9b|\x14\xe1\x04\xdeS@(\xd9\xb2\xd8R\xc7S@$\xb2\xc9`\x03\xc6S@\xc5\x97\x9a\xb8\xb8\x06T@Y*\xd8\xd0\x1a\xc5S@\xc3\xbfk\x9d\xc9\xebS@\x91mm\x04\xcc\xeeS@\xa0B\x80\xaa\xc0\xdaS@y\x8aI\xfd\x94\xdfS@\x98,\x86\xa6^\xc6S@k\xfcg\x06K\xe9S@\xc0\x1a\xd4;\x90\x82S@\xd5\x8d\xc1=\xdf\xd7S@\n\xd1]\x8fL\xdeS@\x97`<\xd2\x96\xecS@G\xd9\x19wG\xdfS@NCW\x1bC\xcdS@\xfa\x999$\xc2\xc7S@\x84\x87/\xa1\x95\xc6S@}\xdfH\x99\x99\xddS@\xcd0\x88F,\xe4S@\xf0M$*\x13\xa8S@\x1ca\x1a\xf1J\xf0S@V\xd6\xa7d\xe5\xf2S@&y\xf7\x1a\xea\xe0S@\x05\xce*\xe4\xe8\xddS@\x1c\xe9:u\xbdxS@?\xcfZzV\xd8S@\x8b\xae\xec?l\xc8S@\xde\xbc/\tc\xe0S@\xccIv\xb0?\xe3S@LK\x9f~_\xd9S@\xa8\xed\xda\xa5W\xd8S@\x9dG\xbe\xa5\xbc\xf8S@s\x18`i\x04\x82S@>\xaa\xd3\xf4\x80\xf8S@\x0e\xca\x15w?\xecS@\xe1\x15\xb1J(\xf0S@\x7f\xfd\xa1:X\x88S@\x06G\xea\xce\x15\xceS@\xa3\x94U\xdf\x0e\xf2S@[MM\xf1\xda\xf1S@K\xbek\xac}\xeeS@;\xa1\x86\xb4\xf9\xd8S@\xd4\xfc\x10oh\xc8S@\xc4\x88\x0c\x13\xd0\xd8S@(\no4t\xccS@J\x86J\x1b\x13\xf3S@:RS\xfb+\xe2S@\x81\xd2\x8eE\x84\xcfS@3{m\x9d\x92\xc8S@zE\rI6\x83S@Er\xa9\xcd\x86\xebS@\x0f\x1bJ\xef7\xa1S@sT\x0bU\xd0\xa3S@\xaes>\x80\xf9\xaeS@a\xd0\\\xc9\xf2\xeaS@\xbf\xe5\xdb\xc5:\xebS@\xb9\xb6\xe1\xc5r\xe6S@\r@\xcb\x973\xc2S@\xf84\xe7\xb0\xc3\x88S@\x16|\x1f\xc7\x87\xccS@?\x13\x0b\x97\x9f\xaeS@\x8c3\x05^\xa5\xdeS@\xbb\x1eMY#\xdbS@\xe3\xf4\x9f\xe77\xebS@\x0e\xb6a\\\xab\x85S@\t\xa5M\xf1\xfb\xdeS@q\x9e\xe3h\x81\xceS@\xbc0U\x9e\xd7\xeeS@\xa6\xa0L\x99]\xc8S@\x1cb\x1dyX\xd9S@\xe2\x8a\xf6_s\xe0S@7\xfc\xff\x870\xa2S@\x11\xdd]\x1ex\xaeS@\x83\x8a\xc8\x9d\x0f\xf4S@\xe2em\xdb\xad\x9eS@\xd9/A[\xfe\xeeS@\tl\x1cx\xa0\x9fS@*c\xe0@\xdc~S@\xfd\x16\xa3\x81g\xe3S@z4\xd2q\x92\xdaS@\\\x91\xca\x94\xc9\xeaS@\xbb\xc75\xa3\x86\xeaS@\xc9\xa2%\x8a\x0e\xaeS@\xbc\x95\x85/t\xf1S@\xd2\x1c5\xd7\xfb\xf3S@\x1d\xd1\x16G\xd0\xf2S@?\x01D\xb65\xf1S@\xe2\xe2\x83&\xc1\x86S@\x16\xc3d\xadI\xf1S@&\xd1\x86\xeb\xa0\xceS@\x9b\xd3\x92\xef\xef\x9eS@N\xe8\xaf\xe7\x05{S@\x8e\xb8\x00o;\xa5S@z\x96*3\xa2\xe8S@M|\x17c\xdf\xc9S@\xe8\xa1\x93\x05\xa8\xc7S@\x9fi\xba\xa3O\x99S@Yy\xbfk\xef\xa2S@\x1c\xc5\xb7ha\xd8S@\x15-\xd9\x14\xe2\xe6S@\x8f\x91Z\xdf~\xe9S@\xcf\x8e\xc2\x917\xe3S@!Q \xdf&\xeaS@\x10\x90;\xf36\xeaS@\xc6aN\x9d\x81\xd5S@,/\xee\xfeP\xd5S@\'\x12`(\x00|S@\x98\x80c\x1b\x9d\xe9S@;\xeaF\x1b\xab\x80S@\x08u\x9a\x91F\xeaS@%\x9c\x9f\xdck\xdbS@8\xf3\xb5\xefwyS@\x8dx\x9f\x86\xaa\x98S@\x08\x07\xc5\xed\xdf\xe3S@\xad\xab\x96"\x06\xc6S@\xf7\x9dS\xcej\x9eS@IB\xb0\xacN\xbcS@\xce\xe2\xde\xa8\xd6\xebS@\x8c\xf2]]8\xd8S@\x8d/\x0c\xb61\xeeS@\xc4#\x02\xb0\x90\xd3S@\xd07.\xc8!\xe3S@A\xe5e\xea3\xcaS@\x0c\x19\x84v\x9f\xebS@\xda\xa4\xe6\x16\xd3\xebS@o\xa5Z6\x7f\xebS@\xdf\x8b\xcd^\xb0\xf0S@9:u\xe2{\x85S@=7#4 \x8dS@\xfe\xf8\x8236\xdcS@S\xc1\xf4\xae\xce\xe4S@L\xcc<\xe1\x9b\xebS@\t\x03\x8b\xd2\xa5\xe3S@h(\xb1\x1d\xc1\x8bS@\xee\xee\xc0J\xdf\xabS@\xcfz\x8b\xf3\xf8\xe7S@y/$Y\x94\xd1S@z\x1c\\\xb8\xe5\x12T@wZ\x07\xb1>\xbcS@\\b\xb5\tI\xebS@\x1cX\x17w\xda\xcaS@\x0b\xcf[\xfa\x84\xe2S@ \xf0P\xd3\xfb\xd9S@\xf3_\xe1\xa9\xff\xe9S@&5\x003\xb3\xbcS@\x0c{P\xf1M\xc9S@\xba\x97\t\x98!\xe5S@\xbe\xc8gc$\xecS@Y\xbb+\xad9\xaaS@N7\xca\xffN\xefS@B\x1fJ\xd9\x1d\xc9S@\x83\xca\xf4\xd6;\x87S@s\x88\xfb^\xf9\xebS@D\xef\xa6\xf1\xe4\xe1S@u8\xaa\xd4\x1e\xcdS@\xe1\xec\xed\xac\x90\xc9S@\xb1\xfa\xae\xb6\xf0\xd8S@\xbb*\x1e\x01\xfa~S@\x89\x06!\xb0A\xebS@\xf90q\xbc\xd9\xe2S@aK\xce\xa5\xbb\xe2S@\x01\x86\x1e\xd8h\xeeS@\xbe\x8f\xf4\xd8o\x81S@\'\x99\x9d{.\x98S@4@9\xb3\x1b\xe4S@\x85\x05\x9e\x850\xdcS@f=\x0c\xe5H\xbdS@\xc5\x86)\xcdY\xeeS@\x83\xf7\xf7\xd4`\xe3S@^\xberK=\xf6S@%\x95@\x81\xce\xe1S@}tWH\xd5\xc6S@.\x1dR<?\x86S@u\x9c@\xe4\x0b\xecS@~Y\xf7\x9d\xc0\xbdS@\n-7\xeb\xbb\xeaS@F\xc2\xb9\x06\xc0\xe2S@\xf5\xb4\x07\x82$\x9aS@GU\xed\x1dd\xe0S@i\xac!\xe1\xfb\xa8S@\x17Nk\xd7\x11\xecS@v\x84\xfd;f\xeeS@\x98\x8b\xb8s\xbd\xe2S@\x03\xf2E\x18\x10\xe8S@\x92\x93\xee\xb3\xb5\xe2S@\xe6\x87\xa7Q\x19\xd9S@}\xc3\xb9M*\xe0S@\xf5\xc2\x9fj\t\xeeS@\x9aR\xa8\x93%\xcbS@\r\xcc\x0c\xe8\xa7\xd8S@O\xebbXq\xe2S@\xe3ji\xdbK\xddS@\x90\xd8\xb0j\\\xccS@q\x9c[\xd49\xccS@\x19m*\xe5f\xe2S@\xe1\xe37?\x1a\xd0S@\xee\xd2:\x03K\xcbS@n\xb6\xe5{\x88\xbdS@\xf0\xee\x17\xc7\x0c\xe8S@\xfb[\x04\xe82\xebS@-Q\xf8Rf\xeaS@\xce\xa0\xf6f\x9d\xedS@\xe6(\xc1\xc0\x0b\xeeS@N3\x9da.\xf4S@\xcb\xe5\xb8\xac\xfd\xeaS@(\xaab\x02\xe3\xccS@\xbe\xf3\x985z\xedS@\x94\x8d\x10\xe3\xf5\xe9S@\x852d\xf0\xbb\xd7S@\xae\xb6h\x9d\xcc\xecS@\x87\xfc\xd6(\x85\xe2S@_\x02K\x1a\n\xe3S@\x8e!\xa8=\xf1\xd3S@U6\x9bw\x99\xdfS@\xe9\x12\xcd\x0f\xb7\xe8S@\xb4\xca\xff\xe1(\x9eS@\x0b\xafc\xce\xd9\xe2S@\x02\x19s\xa4?\xd7S@\xb9\xd40\xdd\x05\xf2S@\xe2\x0b\xef\x02(\x9eS@\xae\xb1\xaa1\x07\xd7S@u\x0f\xb0\xe3\xa3\xd3S@\x1f\n?\xf36\xceS@\x18~\xdav\xa5\xcbS@\x7f\x92\xe95\xc8\xcaS@\x95\xde\x7ftV\xc0S@h\xc7\xe5T9\xe3S@\xad\xea5,\x98\xe1S@\x9d%\xc9\xc1\xbf\xc7S@\x0b\xc3X\xb7\xce\xc9S@\xbd\xc4T\xa6E\xf4S@\x13\xdb\x0c\x14\x7f\xf0S@vL\xdb\xad\x1e\xe6S@s\x95\xb5\x92\x1a\xedS@\xbc\xcd,P\x91\x9bS@\xf9\x9cGY\xf0\xe6S@\x91\xf6\x0b~\xed\xddS@[AG\x0cW\xc7S@<.f\x04T\xf5S@\xa5b\x8b\xe2F\xf4S@\xd8\xfd!\xa6\xb2\xe5S@\x0e\xf9\x90Nz\xe9S@\xa4\xf0\x80y\xf9\x7fS@\x9de\xa3\x8e\xfa\xe3S@*\x18\x91\x83\x1c\xc7S@\xaa\x99\xc4\x8f~yS@\xb6\xe3\x8f\x15\x16\xe7S@\x87\xb7y9\x06\xd3S@\x0b\r\xee\xc5}\xd9S@\xad\x92\x9b\xfa\x91yS@\xa8\xa7\x08|\xfc\xe7S@\xba\xb7\x9f?\x0b\x8aS@\xf8\x00A\x1c=\xf2S@Z\xe2X0\xd1\xd0S@\x1a\x1c\x9d\xa2\xc4\xceS@M\xcf\xbe\x82k\xcdS@\xf8\xa5\xb6\x83r\xe5S@4\x06-\xe3bxS@4f\xf5\xd1\x83\xecS@\xbc\xbd9\xa1j\xd5S@Zn\xc2,\xe0}S@el\x89r\xdb\xecS@\xda\xd5AH\x99\xe6S@@z\xa0\xe4!\xd3S@\xf3\xf84\x8ep\xe8S@\xea\xab\xcbR\xef\xe2S@\x89\x15W\xf5\xfd\xd7S@\xbd\xf9\xc4\xf0\xdf\xd1S@\xdd\xf9\x8c0\x9b\xe9S@}\xdc/\xf3\xe1yS@\xf9\xe9\x9aY^\x9bS@Th=a\xbc\xe9S@&\xecZ.\x99\xd4S@\xb3\xa1\xaa\xfe\xff\xd7S@\xc7\x08\x07/G\xe2S@\x91^\xba$\x88\xd8S@\xf8h\xdal<\x9bS@\x7f4\x96\x7f\x02\xe4S@!\xa9\xa8\xa0q\xd6S@\x86\x8cs\x14\'\xe7S@#\x10\xa2\xa1J\xe8S@\xf8\xa8\x84)\xe3\x92S@z\xb2\x8f\xd1:\x9bS@\xe56F\xceY\xd2S@\x85\xb6\x80\xa0\x91\xd1S@\x9a42%pyS@\xdc\xa1(\xcbc\xf5S@m\x9e\x7f\xf0$\xbeS@\xf1\xf0\xa6\xbbm\xdfS@\x90z\xe60\x9d\xe0S@\xd8\xb9J?\x80\xe2S@#\x96\xa0\xc8\xf7\xe5S@\x9c\x07L\t\xb3\xd2S@\xee\x0b\x14{A\xf1S@n\x0b\xad\xe9\xd3\xd5S@\x123\x16\x8c\xf5\xe3S@\x96\xfcQN\x9c\xe2S@\x98\xe4\xdez\x08\xd7S@p\x9e\xd1B\xa7\xe6S@:\t\x1c**\xa4S@F8\x00\x9b[\xe3S@\xb9<\x80\xcd\xda\xdaS@\x00gf\xde>\xe3S@7H\x01\xf5|\xdbS@\xcd\xf7\xf4~g\xd1S@\xb79\x13[\x0c\xd1S@\xado~\xf6\x99\xc0S@F/\x93\xaf\xec\xe4S@\x17\xb7z\xfd\xf2\xd8S@\xfak\x99\xd5\xb2\xebS@\n\xab\xd1\xaaN\xe0S@\xf7\xcb\xa0-J\xe8S@\xa92c/\'\x82S@\xbe\xf7\x95h\n\xd3S@`\xda\xa7!\xc0\xc5S@<\xbby\x17\r\xd4S@\x96\xb6\x0f\xc4\x94\xd6S@\x817\xb0~\x88\xc3S@\x11ON>\xb5\xe7S@\xa3RS\xea\x8c\xebS@u)\x96\xdf\x81\x82S@wa\xdfY\xe9\xe4S@\x83\xceM~\xe0\xe3S@\xc3\xc2\x08y@\xd9S@\xcb\xb8\xadN\xbf\xd1S@\xde\xa6N\xabI\xcfS@2?\xce\x14r\xd5S@r\xf1\x97\xb9{\xe4S@A\xfb\x9f\x88\x0f\xe6S@\xa8\xf8\xde2I\xe6S@\xa0\xdd\x0b\xdfM\xf1S@\xfa\x9c\xe7\xe2f\x85S@\xba\xe6N\x0cM\xe8S@\xe0\xfb=\x93\x94\xe8S@{\xaf\x8d\xe2\x8f\xe5S@$R\xc8\xc0\\\xe6S@\x84\x07\x96\xa2\x19xS@\x8f\xf4K\xdcO\xd4S@\x16\xe1B\xa4n\xeaS@\xfd\x0bfq\xc9\xdaS@\x92Xi \x80\x91S@\xfd\xbb\x01/\x86\xe7S@\xcd5\x8d1O\xd8S@\xaa|Z\xdf\x16\xebS@i\xb7\xa5\xcc\x83\xd1S@pbq\xe6\xe3\xd0S@\xb7\x84\t\xe6\x85\xe6S@\xbf{\xb1\xa3\x84\xe4S@\xec\xc8\xaf\xba`\x83S@6\xdc\ncl\x85S@\xbf\xb2\xd47T\xe6S@\xc5\xc5\xeb\x0c\xb8\xe2S@\x1c\xc4\x9f\xec\xa9\xdaS@W7D&(\x82S@]\xa4c\xb8\xe0\xddS@\x80l\x82\x0c\x87\xcfS@T\xac\xff\xf8i\xd5S@\xe4\xed\xee\x7f:\xdcS@\x0f\xfc\xf1\xabb\xd9S@f\xdb2W\x9a\xdbS@\xe1\xff!\xad\x96\xe7S@\x9a\x1b\xe7Gf\xdcS@~%\xdf\xcc\xe7\xe2S@p\xb0\x9bQ\xaf\xf1S@O\xad>\x05)\xe6S@\xdf\xe2 I\xea\xe9S@\x19\x99\x85WX\xcfS@WHp\x93\xbe\xa0S@\x85\xb9bxG\xdcS@\x91\x0e\xd3\x0c\x8a\x82S@~\xda\x06\xb26\x9bS@\xc6p\xd5G\x0f\xe3S@\xfdJ\xed\x8f\x9d\xe7S@\xc0\xb4\x00\xa9j\xc1S@@\x1f\xce\x87^\xcfS@\xf9Z\x1c>\x11\xe5S@\x9ep\x95\x7f\xa6\xe4S@R\xb6\x8a\x1c\xa9\xdcS@\x8b\x05\x1c\x1f\xe8\xe8S@\x1d\xbb\xbd\xd8\xb8vS@\xbe\xa8=\xb1\xa6\xdbS@\x9byk\xbd\xe0\xd7S@r{5\xf1\r\xd7S@r\x08[\x05r\xd6S@\x12\x1b\xc4\xf7?\xd4S@;~\x1b\x9e{\xe9S@K\xfaT4\x08\xe5S@\x8ck\xfb\x10\x95\xdcS@\xd5\x9c~\xdb\x0f\xa0S@\x12\xe7\x1ehj\xcfS@\xe7#\xd2B2\xd3S@R\xb5\x17h\x7f\xc0S@\x19\x8d\xda\xf6Q\xd6S@*\xdf#\xf2\x81\xefS@\xf9\xc2\xbdY\xdd\xe2S@\xb5O\xcd\xdai\xf4S@\xccu\xc6S\xc9\xe3S@>\'A\xf3\x87\xcfS@\xe00\x04\xe1\xa1\xdfS@\xcb\xa6\xba\x8d\x03\xe4S@\x94l\x8el\xb8\xd2S@\x81)\x8a\xb6\xc0\xcfS@\xfe\xe4\x16!e\xc5S@\x18\x94V\xee\xc3\xf3S@Cw\xce\x80\xf2\xe7S@n\\1\xe6E\xddS@\xfe\xb2\x92\xa9M\xdaS@\x9bn,\x80\x9c\xcfS@/\xc8\x86\x82G\xe3S@\xc8\xfb\x02\x0f\x92\xddS@\x04\xccx-u\xe0S@\xe7\x833\x10\x17\xd9S@_W\xda\t?\xe5S@\xb4S\x10\xad\xf4\xcdS@\xc6\x82w\r\x12\xddS@\xa4\xe2\x84\xf7%\xf0S@\xcb\xe1k\xa3\x1a\xe8S@\xbd\x85\xa3P\xf0\xddS@\xf3\xebv\xe8<\xe8S@\xf72\xf1\x92}\xe5S@\\[#+\xd7\x80S@\x85WO\xd8-\xe6S@\x87h\xec\x97\x90\xe8S@$\xff\xec\xee\xb8\xe8S@[\xeeC\xb2a\xdeS@^\x8d\x1c\x8f\x13\xc4S@\xb5J@\xc2\x90\xd2S@\x8f\xcd\x93\xce\x87sS@\x18\x84\xc6\xb0 \x1bT@\x19\xbdt\xb9M\xd4S@i\xecj\x0e\x01\xd5S@xW[b`\xddS@`ZP\xb6\xe6\xe1S@\xc6\xa1\x9a\xbd\xbc\xd2S@?p\x03\x13$\xceS@?4\x87\xac\x93\xc7S@w8\x9b\x9f\x19\xc4S@H\xde+\xa0"\xe9S@2]\x96/\xa6\xccS@\xa5_[\xcc\x91\xa9S@"\x9e"\xa43\xc8S@F\x1c\x95\x13\xc7\xc2S@#4\xc9q\xc8\tT@\x80\x92b\'\xe2\xbbS@\x12\xc8*\xbbH\x96S@\xda*\x1e\x1fx\xcdS@D\x00\x82\x83\x81\xe8S@\x02\xe8\x04$w\xd9S@\xb6\xf8\x19\x89\xceyS@c\x89b\x9e\xb9\xb1S@\xdd\x1de\x90c\xcaS@\x10o\xd6\xac\x8e\xe0S@\xda\x8a)\x99\xef\xabS@b\xd4\x1a\x8e\xcd\xcbS@\x8c\x8e\x83\x8f\x82\xaaS@\xef\xf7\xf8\x17\xb6\xecS@\x85\x94\xc3\xae\x82\x83S@\xf0\xe5:=n\xe8S@\xc8\xc1\xa7\xecG\x9fS@\xa3_\xa3J$\xa9S@\xa9\xe7\xd4\xe84\xd9S@\xde\xd2\xff)\xc7oS@G\xc7x\x95\xb5{S@\x14\xf3\x83\xf9y\xf0S@\x93G\x0eIQ\xcaS@I\xac\x99\xe0C\xebS@\xcfXI\rJ\xe1S@j\x86c\xb6\x08\xa2S@sC\xf1\xc5A\xc5S@P\xc4\xd9\xb5\xc0{S@\x155\xde\xaa\xe6\xcfS@@s-+\x85\xb0S@\xf3-\xceF\x0b\x84S@\xf59\xc2\x84I\xeaS@\xae\xaa\xb9#S\xe9S@\xa0\x1c\x07\xcd\xfe\xd3S@\x94z$\xeb`\xdaS@eB\x1f*\x86\xd0S@7\xd6US\xf3uS@f\xe5\xc9\xf16\x96S@\xd2\xc0\xa7~\r\xe3S@\x8d!\x02\xc9s\x98S@\xab0-\xf0\x15\xaeS@\x05\xdf-e\xbc\xe8S@t\xcbD#\xc8\xe1S@\x97p\xcfJ\x8f\xe6S@^\x80\xeeF\x1f\xc8S@8\xb6\x9b\xe6\xef\xb1S@\xaf\xe7\xff\xb6\x12\xc2S@\xcc\xfc\x98G\xeb\xdcS@\xe51\x9b\xbc\xb2\xc3S@{\xdb*:\x86\xe7S@\xe8*\x9b)=\xb7S@aqb\x10\x07\xd9S@]_\x14\xf0\x00\xacS@1\xad\x06\xff<\xbeS@\xcf)\xa1\xa2\xf9\xa2S@l\x177\xfe]yS@\xa7FG\x08\x15\x94S@\xe1\xd1\xde\x1d}\x85S@t1w\x07Y\xc4S@x\x14\xe7\xfex\xa4S@A\x81\xc2\xad\xd0\xcbS@\x94S\xca\xce\x1c\xecS@L\xc2L\xeb5\xb0S@\xc3\xf8\x90W\xa5\xaaS@\xba\x19\x11<\x0f\xccS@\x121k\xad\xa8\x94S@~\x06o_f\xd2S@\xad\xf7%\x13\xfc\xddS@\x8d\x1c84p\xecS@\x01\x8a@\xddJ\xc6S@Z\xa4\xf3&\x96\xc9S@;\xe8\xd4\xbaK\xd4S@^k|\xf6P\x84S@\x9f\x9a\xa6O\xb5\xb9S@\n\xd8\xc6\xe9PpS@\x9f\xee\xd3hT\xc3S@\x1d\x9d\xaf\x80\\\xb9S@\x18@\x8a6\x9e\xe9S@|b\x08ai\x97S@j\xf5re\xd2\x02T@\x9c\x95n\xd8\x1b\xeaS@\xfez=\x90\xf4\xb7S@G\xf3>\xf8#\xd0S@\xb4[\xcc\xcfC\xbeS@\xef$\xa2\xefc\xf1S@\xedO\x0e\xbb\x15\x86S@\x84\x05\x18\x11w\xbfS@\'\x0c\x15\t\xb4\xc4S@\xab\xd0zR\r\xc5S@\xab\x01#w)|S@\x1e\xf3\xb5\xcd\xe9\xb4S@\xa2\x02%X\xff\xcaS@\x06\x7f\xdd\x84w\xd9S@\x00\x91\xa6\xae\xf0\xd9S@\xd8\xa7\x1c\x1d\x94\xe0S@\xa7\t\xd1\xd26\xcdS@\xa6\x8e\xd4\x10\x1c\x9aS@jH\xd4\xa5\x0e\xa5S@\xa6\xfe\xa7\x815\xe1S@\xc0\xacb\xea\xbf\xdeS@\x08\xd4\xaaKD\xe1S@\x1c#vk*\xdbS@\xd9F\xf9E\xef\x89S@6q\x8d\x194\xcbS@:0:;\xee\xccS@j\xa2k\xb3\xb3\xe8S@\x8f>b\xeam\xd5S@\x1eS\xcdy\xae~S@fCZP\x85\xbfS@\xeeOZ$\xca\xd8S@\x13\xa7U\x99\xc3\xe1S@\x1fU\xbb\xb7WyS@\xf4K\x0b\xc3\x8a\xe2S@\x16\x98\x1do\x98\xb7S@Y?\xf2\x06\xac\x87S@\x92]p\xc0{\xd5S@\xbci\xd6\xcb\xad\xd9S@\xab\xcc#0s\xd2S@\x04\x1bE\t\x93\xceS@\xbf\xa5\x14Z=\xb5S@\xbd\x80H\xfbv\xd1S@\t\xbc\xc49\x96\x9dS@\x8b\xea&#\xfc\xdbS@\xb8\xb1NWX\x8cS@J\x99\\\xa9\xb8\xcaS@\xebN\n\x16[\xd7S@\xa0\x94\xe1\n\xe3\xd9S@c\xa8\xe1\x01"wS@\x9f/X\xe5G\xd3S@\xc4\xb5(\xdf-\xb5S@\xfd\n\xc5\x0cp\xc1S@\xdf\xec\x05\xb7[\xceS@\xfcrK4\xa3\x94S@\xb0\xfa-\x82\xf9\xa9S@\xe1\xb8tR\xa7\xe6S@\x85\xd1ABL\xf0S@Y=.\xf5\xba\xeaS@\x0fK\xfa\xb8\xdc\xbbS@\x91\x0bM\x9b\x93\xb9S@\xe7\xc6Ac\x8d{S@{\x06\xf0\x12\x04\xc8S@\x02;\xbb\x116\xe4S@E\xe6\xb83\xe8\xc1S@\xf6\xf7\xde\xad\xf9\xc1S@\xec\x02\xae\xbb\xa9\xecS@8\xbb\x83gC\xd0S@7E\xbeQ\xf0\xc2S@\x13U\xae;\xfc\xcfS@\xe8_\x81\xd4\xa8tS@\xed\xb6\xef\xbe\xe4\xcaS@W\x9b\xcd(x\xe4S@@(E\x1cw\xa3S@?\xaa\xa3\xed\xb4\x07T@\x1e\x12\\\xc5\xe3\xc8S@\xb3\xd872\xfeyS@\xf4#\xc5\xc1\xf2\xd4S@3\xe5\\\xbb\xa9\xc1S@\xccX\x1f\x05\xc2\xe7S@\xd5\xa4u\xcc\xb6\xefS@\x1f\xfd\xf0Q\x86\xf0S@\x80?\xf7ka\xc5S@$Y\xa3~p\xc2S@\xe1}M\xf5u\xb1S@\x88\xae\x8e\xf7x\xefS@\xe7\xe1&S\xda\xd1S@^\xc6r\x91t\xc9S@\xba\xfd\x8a\x94\xf3\xcaS@\xf9\xdc\x18v\xf9\xe5S@)*\x91\x08\xaa\xb0S@\xb6\x84\xc0i\r\x81S@n\xb1T\xc8\x18\xf0S@\xa1\x15D\x1f\xd2\xbfS@\xd4\xa0\xfd_\xeb\xc0S@\x88\x11H\x916\xf5S@\x96;\x08[\xdf\xc6S@\xda\xc7\xc1\x18&xS@6=\x12wV\xcdS@\x80\xdda\xa2m\x85S@\xd3xS\x14\xc9\xeaS@>\xb8\xa4\xe4\xfd\xbfS@\xb2\x12aJ\xe6\xadS@&\x92E\x1c\x86\xcbS@\xc3X\x01\xd1\xd2\xbbS@\x92F\xc5\'Z\xebS@\x9a\xea\xd4\x99\xc9\xd0S@\xcd\xaeMF\xa7\xe9S@\xeec\xee\xb4\xf9\xe9S@C\x8d&\xea9\xf3S@\xe7\xe1\xa5\xdb\xd0\xbdS@}\x94W\x88\xb3\xadS@\x85\xb0\xe8t\x90\xdfS@\xfd\xdf"\x91|\xcbS@Y\xdb]\x15\xa5\xe8S@\xd6\x18\x8d/\xfb\xe6S@H\x8c\xf5$\xab\xe9S@\xc8tG^\x8d\xbdS@\xed\x02Q\xa3\xf7xS@\x1b(\x01\xe5\xf7\xe7S@\x1b`DK\x11\xdaS@\xd9\xde1mu\xe8S@\x8bF\xc4*\xbf\xe9S@\x02\xe8\xb1\xb2\xcd\xddS@\xdeM$-0\xccS@q\x88f\x02\xcf\x8eS@\xac9\xe5.0\xadS@\xbfR3u\xdb\xe7S@V?,\xd8\x9d\xe7S@\x87\xb1\xbc[J\x06T@\xbf\xf1\xea\xa3\xb4\xf3S@\x9b\xdb\xbf\x8a\xbf\x06T@W\xe1>\x94!\xf0S@k\xa8\x08\x852\xe8S@\xc4\xfa.`\xdc\xc3S@\xd9\xc6W\xea\xa2\xb6S@\xef\x1exDz\xf2S@\xc7\xe8\x90\x0b\xdb\x9bS@Zu\xe0L\x97\xa4S@(\xbc\x9e\x89\x14\xe6S@\t\xe4Z^\x0f\xe4S@v\xbe\x87\xd0v\xe5S@\\\xbe\xb4g\xcf\xb7S@\xb6\xe9$,?\xf4S@\xd7\xab^\xe9\xb7\x84S@U\xa5\xdf\xa9=\xf4S@\x17\xe2\xe6\x07\xcc\xf3S@y^`\xc0\x06\xd1S@\xf1\x8ducS\xacS@\xa9\xd9r\x8d\\\xeaS@\tp\xac\xf8\xb4\xf4S@\x14\xdc&\n\x05\xdcS@\x02\xf3HL\xd5\xedS@\xafS\xfa\x81\x97\xbdS@V\x98\x9e\x82U\xefS@h\xcc7\x86\x84\xd1S@\xea\x9a\xfe\xf8\x1c\xccS@\x8e\x01xW\x13\xf0S@\xef\x0e\xbc\xab\xe2\xe3S@e@\xb5D\xa1\xe4S@d\xbcz\xe2\x02\xb7S@M\xf2\x9c,c\xd5S@\x14z\xc91@\xe3S@\xe4w8\xb4\xb1\xa2S@\xcb\xc0\x14`\x04\xf4S@c\xae3\x1bl\xbbS@\x98j_\x88R\xdeS@[\xe6\n\x11\xbb\xf3S@\xaa\xf0\x86\xaa\xca\x85S@^\x0f\x86\xcb\\\xcdS@\xe68w\x1cQ\xccS@\x90\xbfS\xca\x96\xf1S@m?.\x93\xc5\xadS@\xfd\xc0\xc316\xdcS@\xcaS\xfb:\xdf\xecS@pAtP\xe0\xcfS@H-\x86W<\xc1S@\xc6\xe7[\r`\xc0S@9s\xed\x99{\x94S@\xa2\xe2\xa2\xebI\xd2S@\xea\xd6#UMzS@J\xf7>\xe3\xe8\xb1S@\x9dw\xd0\xd0\'\xe1S@\x8a\x17\x83\x1c\xc6\xeeS@I#\xa6i\xc5\xe9S@i\x1d\xcf\\k\xeeS@Cs\xc5J0\xdeS@\xee\x80mY\x9b\xeeS@\xaf\xb7\r\x9eS\x94S@\\)\x03Z\x88\xc8S@\x93\xc0\xdaU\xf6\xdaS@[\xf5\xb2\x01\xf1\xdbS@\tt\xac\x8e:\xedS@\x85\x8d\xeex4\xd0S@^(7\x9aE\xdcS@\xba\xbb\x95\xb9j\xdeS@g\xb8\rg\x19\xeeS@!\xfepa\xc9\xebS@\xde C\xf8\xb7\xdaS@)\xbd\xc3\xd5\xd7\xddS@\x80\xe3\xd6GF\xdeS@\\\x1ezeH\xb5S@\xfe@\xd8\x88g\xe0S@%\xf8\xa2\x998\xf0S@qg\xbb\xfcW\xcfS@\x00 i\xa8\x13\xd8S@\xd2\x01B9C\xbeS@\x03f\x11\xfc\x8d\xcfS@`\x8d\xd8\xe4\x88\xebS@\xb8$%\xae]\x8aS@<\x93\x02(\xb1\x95S@\xa4@\xb9-\x08\xccS@M(\x98O\x1d\xdbS@q\xcd;3*\xebS@b[O\x9f\xbc\x84S@\xb5\x10\xba(\xa3\xa9S@~h\x9ci\xa1\xc9S@Ed\xd0\xdb+\xb7S@\xfc\x82oWt\xe9S@\xfbj\x98\x14\xc0\xe9S@\xd18{Z\xa7\x8eS@P\x85u\xe3\x0c\xefS@\xd0\x95\x8e\xfeZ\xe3S@\x86\xb6K\xdb\x05\xe5S@\xfc\xdf\xd6\xef\x12\xd5S@\xa5a\xc7*\'\x86S@\xa8\xf7S2P\xd4S@j\xaf@\xee(\x9aS@\xed^\x11\xc31\xe4S@\x08\xb4\xf4\xee\r\xecS@\xdb6~\xe9\x0c\xacS@F[K\xf7\xb8\xe9S@\xac/`\xbf\x96\xd4S@w*X\x04i\xcbS@\x13\xcf\x80l\xb4\xc9S@]\xc1\x9b\xaa\xc7\xd3S@\xd5d\x06;:\xe3S@\xe1\xca\xc4\n2\xdaS@\x9d\xbf\xf8\x89\t\xebS@\xba\x19\xcfD\xdc\xc9S@\xc4o\rRu\xe8S@a6s\xa9p\x7fS@%\x80?a\x10\xd7S@Rl\xe96\xf8\xeaS@\xb8\x1a\xa9O\xe9\xd2S@\xe4\x05\x1b\xbd\r\xaaS@\x8f\x83\xb1\xcf\x81\xecS@\xc6\xb7\x17\xc2\x02\xceS@l\x8e=\x90,\xbbS@\xc0\xe9\xef\xc0\x98\xe9S@\x10\xd8\x8d\xd5\xa2\xecS@b\xe0\x18\'V\xd9S@\x0bW\xc6A\x94\xe0S@Cb\xd2\r\xf5\xe5S@c\x84\x8a\xceS\xecS@[\xc2G\xfdH\xc6S@\x94?\xf6q\xd4\xd5S@C\x18\x02\x8c"\xacS@\x1b*\x88\x9fk\xe0S@\xc5\xdd\x10\xf4\xee\xe7S@:\xe6\xc9?\xc5\xe0S@f\x86\xb9(\x89\xd5S@\x7f\x0ft\xd2X\xc2S@\x05\xa8\xe0Y>\xe1S@\xf6\x8cp?\xab\xe8S@\xc8\x97\x08w$\x7fS@\x1b\xed\x83Ml\xcfS@\x0f\x9da>\x14\xe1S@3\x0e\xe0\xa1o\xc0S@\x85Fm9\n\xd6S@6\x83\x04\x9fg\xd0S@\xcf\x00\x11\x03\x85\xe8S@7S\xb2\xab\xb2\xe8S@\x16\x96B:\xff\xe1S@\x8d\xc0\r\xf41\xe6S@K\xe4\x87\xcc\xe4\xe0S@\x8d\x8a\x08\x1e\x1d\xa3S@\xd2N\x1c\x175\xe9S@nv\xec\x90\xb7\xddS@\n\xcfBvy\xe5S@\xf5-\x03\x10\xf5\xc3S@C\n\xeb\xbc\x1c\xa7S@\x83Vd\xfc`\xe3S@\x15\xff\x81+\x12\xd9S@\x0cOZ" \xd3S@oh\xbe\x8cd\xdaS@I\xc6\xa6\x1da\xceS@vp\x8f\xec\x88\xcfS@\xa3:\x91\x84\'\xd6S@\xb3\x10\xbc6\xe2\xdfS@\n\x1c[\x9e\xe8\xe6S@h\xd5t\xbd\x96\xdaS@X\xfe\xe4+X\xc1S@^5.w\x83\xdcS@\xecm\x97 \xc5\xd0S@k\x03\x1es\x1f\xdaS@\x8a\\\xa9u\xd9\xe8S@\xb0\x83\x96\xa6Y\xd9S@dJy[\xd6\xd0S@X6b*+\xdaS@\xdeM\xc3GE\xe1S@\x02\xe7\xf4C\x8b\xe4S@\xde\xe8\xcd5)\xc0S@\xf9\xa8\x06\xc3\xc7\xd2S@\xb7\xc2\x88x\n\xd0S@\xbbi\xacx\xbb\xcfS@ac\x90Nh\xc0S@D\xc1qh\xb8\xa1S@R$\xa2/ \xd1S@)\x89\x93\x8d\xee\xd8S@\x08\xb4\x852\xca\xbeS@\x9a\xcb\xe96\xad\xd7S@\xc6\xf8\n\x07\xce\x80S@\x18m\x02>]\xd5S@#Y\xfe\xcf\xdc\xceS@y\xa8\xacK\x8d\xe2S@2:\x8dsi\xcdS@\xa6?\xc5\x87\xca\xd0S@}\xf5\x99\xc4\xfe\x87S@8D\x8bH\xbf\xe1S@\xb8\x99\xe8<N\xaaS@(\xe0\xa4<\x8d\xbaS@N\x93n\xe8\x07\x82S@(2\xffX\xc0\xe3S@\xf7\xc2.\x19\xb2\xcfS@ \xbd\xbd6\xec\xccS@\xccXy\t\x05\xd4S@\x91rH\xda\x84\xbdS@bf\x06:I\xccS@\xf4\xa6\x89\xdeP\xddS@\xee\xca\x9c%\xce\xb4S@\x8d\xad\xe1\xff\xc9\xe2S@\xec\x81\x1e+$\xccS@wq\xc6\xfe\x93\xd2S@\xda\xc57\xe9\xd5\xadS@1\\\xfbXN\xbdS@\xcd\xd1\x85\x9d\xcc\xc6S@\xe6\xd9\\\xa8\xca\xe2S@\x1f1\xac\x97e\xddS@\xa8g\xea`H\xcaS@f\xfe*\x07\xb5\xc5S@\x9bB<<\x8d\xd3S@\xc7_\xf6\ro\xbcS@\xd8n\xeb4\x93}S@IA\xda\xe1\x1d\xcaS@o\xef\xe0\x8cJ\xa8S@JSd\xe1\xd9\xbcS@\xae\xe5\xa9uL\xc8S@\xb5\xc1\xa0[x\xdbS@\xcbv\xd2i\x94\xa4S@\x172\xc3p@\xd1S@y\xcb\x82\x91+\x82S@|\x84\xed\xc2"\x9fS@\xb5 \xf1\x85$\xd3S@\x96\x8b\xc5\x98\xf2\x88S@8"\x01\xc5z\xf8S@,\xc272\xe8\xefS@\xf2\xc1h\x01Q\xceS@9\x9f<~\xc9\xdeS@\xa7-X\xc4\x05\xa2S@\xb7\x9b\'9\xe5\xb6S@\xc5\x95i\x1f\xda\xaeS@\xce9P\xa8\xab\x9eS@*E\xe0\xdd\x0b\xd2S@\xfb\x8e*\xd0\xa9\xceS@:&\xd1\xf5\xe0\xdfS@\x17\xb3\x9a\x11\x81\xb2S@\xae\xc6&\xcd\x9a\xd7S@(\x9cX\xb0\x92\xd1S@(7kU\x90\xa9S@b\xf8:.i\xd0S@\x82R\xe9\xb3\xbd\xc7S@\xd2\xd4\x98F\x92\xc1S@N\xbb\x1d\x0e\x7f\xc4S@\'z\xa8R\x08\xc6S@\x8d\r%sq\xcaS@I\x9eF\x98\x80\xf2S@\xf5X\x02\xa9\xd2\xd0S@p\xf30\xc8`\x88S@>\xea\'\x7fo\xd7S@\xcd$\xc1O\xfe\xa8S@}\xa4F\x8b\x1f\xa3S@p\xe8"]6\xc5S@l\xe7~\x00\\\xbaS@v\xff\xa8\x8b,\xd1S@]\xf8k\xbd\x94\x07T@\xaaCw{\x19\xc6S@\xa9~t\x0c\xe7\xcaS@\xda\xc17>0\xd6S@;\x83\xdd@\xc1\xd1S@\x03|\xe0\xde\x99\x80S@U\x8eJ\x84\xb2\xa6S@v\xcc\x95y\x8f\xe4S@O\\:C\x04\xd9S@\x153\x056`\xceS@\x8f\x1f\x9esL\xdbS@wF\xc9\xe1\x13\xd2S@\xbcABv\x13\xc6S@\xd8\xf6\xb6Ox\x06T@\x99\xe9\x9a\x9c\xd2\xdfS@\xe1\xb7\xff\xc9-\xeeS@\xe4\xe7\x8b\xd8\xb1\xc8S@\xd7\xca\xfb\xf4\xa0\xc3S@W\xd3\xff\x1d\x1d\xd3S@R\x0b\xca\x8c{\xb7S@H\x02\xca9\xf0\xd2S@\x96\x92\x9b\x16\x81\xf0S@EzF\x94\xb6\xf5S@\xd1\x1a\xd6{\xf5\xc8S@\xb4\x93\xf8\xef<\xc7S@\xff\x1a\x9e\xde\xa7\xd6S@\x18\x88T\xcdY\xc6S@\xb1\xcc\x14\x03I\xb3S@\xb2+\xd8<\xd1\xcfS@\xaf\x00\xd9\xb5\x16\x7fS@\xb0\xf5\x93\xec\x93\xc7S@\x8e&\x96}\x90\x07T@7\xd9\xc0\xa3\xbc\xb4S@\xb4%1T\x01\xe6S@&\xaf/\xdd"\xf4S@\x86\x98\xe0\xd5\x0b\xd0S@0>\x1f\xfewsS@\x8d\xecq\x8eM\xe1S@\xdeAU\xc5\xe5\xe9S@A\x07#\x15%\xa4S@\xbc\xe8\x19\'>\xc7S@\x89|YAg\x9cS@\x9aa\xcc.K\xe4S@\x0c+\x807\x85\xe8S@\x96\xafFv\xbd\xd7S@\xdb\xc1u`s\xd6S@\x1cuqQ\xa0\xdcS@\xaa-v:I\xdfS@`(uK\x15\xdfS@\xd5\x83\xe76\x19\xc4S@\x99:\xd33U\xd5S@\xbe\x07\x87\xd3\xe3\xe7S@\xb6\xea\xe7\x9e\xe4\xefS@LS?f\x82\xe8S@\xa8\xad\xdb\x94X\xd7S@\x0f\xbb<\x90(\xefS@\xdd\xdd\xda\xb1G\xe8S@\xd9(\x18>\x83\xdeS@\xcfp%\xaf=\xa4S@\xe7\xbb++\xaa\xe7S@t\xa2\xba\xbd\x04\xedS@\xfb\x8f\xc0\\\x0e\xdcS@\x10?\x8aU\xa1\xeeS@\\\xbb\x1d\xbf^\xe7S@\xb5\xb5\x8e\x0c\x01\xc6S@-L\xa6\x07\xaf\xa9S@IBH\x8cM\xd6S@\xc8Q\x91\xb7&\xd7S@\x8e\'(\xe0\x92\xd5S@\x85\xafj(\xab\xdfS@fS~\x86\xb6\xe9S@\xc1T,\xc2\x9a\xf2S@\xa3I\x99Q[\xa7S@x!9`\xbd\xebS@\xda\x1c\x96d-\xd4S@\xa3\xf0\xfa\x9cg\xbcS@\x961\xd1\xa6}\xedS@\xa3\x88\x8d~\xd0\xcfS@r\xd5\xcc)|\xd7S@K\x7fe\xa5^\xd4S@\xc8\x9e\xefG\xa1\xd2S@<\x9d\x99Ri\xd2S@\x17\xb8\x86\x95u\xdcS@u\xe4\xf0\x1d+\xeeS@\x8e\xf1\xaa\xdd\xe2\xd4S@\xf7\x05\xc0\x01\x0b\xe3S@\xeb\xea^\xc4\x87\xe3S@&\x0c\xb8\xfd\xfd\x83S@mDG2\x98\xabS@\x7f[\xb9\xe5U\xeeS@v\x1c2S\x1b\xceS@\xa7\x9478\x00\xe9S@\xab\xb7\x9b\xa8L\xc0S@\x05\x1b<\xbd4\xc4S@\xc7a\x0e\xeb\x1e\xe8S@*\x10\xdc\x9as\xe8S@t\xfd\xac\x05n\xdfS@\xf6\xaft\x18\x98\xc5S@\x89\xe3\x87\xd9\xc9\xe2S@\xb4\xba\x02\n\x84\xe4S@]X\x149\x8c\xe6S@\x02b\xd8\x02\xf9\xe6S@\xd4\xef\xfb.\x9b\xf5S@\xfe\xefC*\xd5\xb6S@%x\x8a\x93>\xdcS@\xc0\xc4\xa5\xcb\x16\xd3S@\x189-l~\xb1S@T\x06\x9e\n\xa2\xc5S@\x90g\xe8\xcb\xda\xaeS@\xaf\xa2\x13q\'\xe2S@\xb6\x94$\xfc\xfa\xe7S@o\x03TI\xda\x80S@\xec\xda\x80\xa1\xb0\xb6S@\xd7\x8d\x00\xe2\x92\x05T@\\\xbfk\xc3\xd5\xd7S@*\xde\x90\xd0\x0f\xd5S@\x8e\\\x10G\x15\xedS@\xf5\x8a\x1cG\x0c\xeaS@\xac\x88d\xfa\\\xe3S@\xbe\x1c\xa8\x15\x91\xf0S@!~\xdc\x97]\xf1S@\xb7a\xccw\xcf\xd1S@\xb3y3[\xe8\xb7S@f\xfc\xe3m\x87\xe9S@h\x086\x83L\xddS@\xf1\x9e;4\xa7\xc2S@\x06\x118\xb2b\xc5S@\xaf\xb3\xaf{w\x90S@\xcaK\xaf\xb3\xee\x80S@\x12\xb7\x88BQ\xd9S@\xe9\xcb*\xe2\x04\xd7S@\xec\xb8V\xd2\xcf\xc9S@e\x80\xcb\x82\xa6\xd3S@S7\xbc\xfe\x80\xe2S@6\x06\xbc\x86\xb9\xe5S@\xe35\x91\x9f\x99\xe3S@\xf5\x08t\x10\xbe\xcfS@XU\xbe\xc2\xa6\xeeS@\xc5\xab*\xde\xa1\xd0S@eV\xc4e\x02\xf6S@\xa5\xb9\x06Q$\xe2S@\x1f\xb1J\x0b\n\xe3S@"S\xa7L\xd8xS@9\xddk\x94C\xc8S@K\x01\xb3\n&\xc8S@C\x8a\x08\x9a\\\xebS@\\O\x91B\x82\xedS@\xf6\xdb)Hb\xdaS@\xcd\xab\xdc\xac\xf7\x81S@v\xbb\x8d6\xe5\x84S@\\\x80a\x0f\xed\xcfS@i\x18\xaef\x00\xdeS@U\xbb\xf0y\xf3\xb6S@\x93Z\x95nz\xebS@E\xa9)P\xbe\xd2S@3\x89x\x81\xea\xd6S@Y\x1c\xb5)7\xe7S@\xc9\xac1\x1dj\xcfS@\xdc\xac\xfe]\x13\xe7S@\xbf\x89z\xdfB\xdcS@\x1d]\x04O\xa6\xd8S@\xae\xc57n\x97HT@.\xc9\xf7I\xf2\xccS@\xcd\x9f\xc8\xdb\xde\xe4S@8f\xa3|\x1b\xe6S@vV\xaf\xa4\xf0\xc7S@\xca<\x1c}o\xc7S@J \xa7W\x82\xeeS@R\x19)o\r\xdcS@>,\xaca&\xdcS@\xb9\xec\xd7\xe7\x8b\xe4S@\x81\x10\xd3\x8f\xaf\xadS@u\xa3y\x87\x88\xd1S@\xcb\xa2\x9fH7\xc7S@U\xbd\xbd\xd7?\xcfS@W\xd1\xe68T\xacS@\x9d78\x03\x0c\xe4S@\xac\x95 \xc1\x06\xd1S@\xa0\xbct\x8e)\xd8S@\xe9\x02\xb8X.\xb9S@\x01\xfb\xe2\xa6\x9b\xd3S@TGG\xe9\x8a\xe5S@\x80\xbd\xf0w9\xc9S@\xceB\x90z\x8b\xe3S@p\xbeDU\xcf\xd2S@\xf0a\xfd\xbc\xff\xc1S@W\xab6\xb2\xb5\xe6S@\xc5\xa5\xc6\x08r\xcbS@oCka\x15\xecS@\x9e\x16L\xbb\x94\xc0S@\xd1\x11\x1b[\xaa\xd2S@\x9fzu\x80\xce\xe3S@\x18\xd0o*y\xe5S@\xe3&\xa8Wq\xc8S@\xb5\x86\x0e\xc0~\xe2S@\xebHZ\x04C\xdaS@$\xc5\x1e\xe5\r\xecS@\x8e \xdd"\xfd\xe4S@\xa1\xffg\x19[\xe3S@\xf0\xa6\xe2\r\xa7\xacS@sse;\xec\xd8S@\x18w\xe9D\x17\xb6S@9\xf9\xcd\xe2/\xd1S@\'r1\xf3\r\xd3S@\x94\xc9}GJ\xd9S@\xe4\xbf&\xe7\x81\xbdS@;\xa4W\xec%\xc1S@\x0e\xcd\xcd\x91\xa0\xe6S@\x92=\xfd\x17|\xd9S@<C7R\x8e\xecS@\x9a\'\xe3c\x97\xc1S@\x87\xa8H\xb4j\xe3S@2\x1b\x18\xc4\xbc\xe9S@?\xad:B}\xa5S@U/0\x03\xd9\xd1S@L\xd8\xc9\xc6\xf1\xe2S@x\x97?Ea\xa7S@>\xfac]\xdd\xa5S@"\xe22X]\xd5S@\x8b\xe3E\xe6\xaa\xe8S@\xb1\xe9\xcb\x062\xd9S@\']\x8eO\xd7yS@\x0e\xd9+\xa4F\xceS@\n\xabF\x82\xf9\xceS@\xf6\xae\xa4\x91\xbe\x94S@\'\xbf\x9eM\x9bwS@\xf8=\xae\xf1%\xd8S@\x15x\x8d\x84\xdf\xc5S@\x1c\x1d\x04\xcc\xd1\xe2S@\n~\x12\x97\xf5\xe3S@f\xaa\xcf\x11\xc5\xc9S@\x89\xceu\xf4\xa3\xdaS@\xda\x0b\x05x\x13\xceS@\x0b\x80\x8f[Q\xf2S@\xa1\xa3%\x9f\x1f\xceS@\xf9<N\xc5\xe0\xd3S@[\xe7\x18j_\xd1S@\xb6/\xc4\xec\x80\xe2S@\x19\x8b=\xa2\xd4\xddS@\xfa<5,\x9e\xddS@\x80\x0c\xb7E\xaa\xd5S@S\x7f\x1c\xc9\xec\xa9S@/Ks\xcby\xdbS@\x82@\xf0\x86}\xe3S@\xcd\x95\x01\rv\x9eS@)\t\xe3k\x9a\xcbS@\xc8$\x0b\xa6\x8d\xcdS@\xe0\xd8)Ah\xbeS@\xcf\x83lf\x19\xb1S@\x84zW\xfc\xa1\xd6S@\x91-\x1d\xdc\xf3\xb7S@\x96\xf2>\xd8\xe3\xa8S@\xb8p\'\xe7<\xebS@\xee\xf4d[\xa6\xc1S@\xda\x85}#\x80\xeaS@\xd6\xe8x<\xc4\xe9S@\xee\x14\xf7P=\xb5S@\xd0/:\xf0"\xc2S@\xd1]9!\x17\xe3S@\xaa\xcf\xc5\xa8\xce\xabS@\xb8@k\x8c\xd4\xeaS@\xd2`[\x1a\xb0\xd0S@\xc0(9\x9e(\xd5S@|\xea\x1a|\x0e\xc3S@E\x00\xe4\\\xf5\xc9S@\xa1h\xbf\xe4L\xeaS@\x08\x82\xcc(\x14\xacS@\x9c\xb7Y` \xdfS@\x13C\x12\xf6L\xc8S@\xf3\xdb20U\xc8S@W\xc7\xfc\xb0\xf1\xd7S@\x7f\xaa\xedT\'\xcbS@\n+\xe2\xc9\xe7\xacS@P\x1a/\xec\xb6\x8fS@o\xe9\xafx \xe2S@dA%\xa6\x99\xe2S@\x9b\x04\x91\xe7R\xcaS@3\t\xd1\xd9\x95\xdfS@\x1c\x1dR;\xf9zS@\x03\x00\xa5\x11\xb4\xf8S@\xf0j\xd9\x1dp\xe3S@\x9a0\xa8\xee\xe7\xf1S@\x06\x1b\xa1\xd6\x05\xf3S@\xdc\xc3\x1a\xe0B\xf1S@\xce<\xc5;\x99\xbbS@\x1d\xd73\xf4\xf2\x81S@d\xdcS\xc5\xa1\xa7S@\x8b\x85E\x8fn\xe2S@\x9f\x8b\x8a\xf9\xa3\xc9S@\x1a_\xd4\xb7\xe4\xc0S@<\xcc\'\x88\xc9\xdcS@\x9f\x8f>\xe2\xf6\xd4S@\xf32\xfe\xd0\xf2\xf1S@O_\x19\xb4\xf9\x07T@!\x9e5\\\xb7\xe1S@\xaa\x8a\xbb\xd6]\xe3S@2\xa6\xf3rX\xefS@\xf6\x1aK\x85\xe9\xf2S@C\x04\xce\x15\xed\xc1S@n\x9f\x88\x8b\x19\xe9S@\xe6\x8dxz\xbb\xb2S@\xfb\xca-1`\xdaS@\xb8\xf2\xca\xc1\xc7\xe2S@Y`l\xbc\xcc\xe1S@\xb4\xad\x8b\x18U\xdcS@HJ\xc6m:\xcaS@J\r\xbf?\x95\xa4S@Q\x92\x18M\x93\xc9S@d\x9e[se\xb7S@\xe2}\xb4\x7f\xbc\xb9S@\xacY\xba1\x10\xdbS@r-<\x04\xf2nS@4t\x99\x98\x00\xefS@\xb4\xbcc\x93\xd2\xc9S@\xdb\x01\xb5=\xc8\xdbS@\xfd/\x1e:C\xc9S@\xb06VG\x89\xd4S@d_\x00UQ\xebS@,\x83\xb0~\x17\xd3S@\xa8\x1cF\x15\xd3\xcdS@\xe3\xa5\x05\xad\x11\xa0S@\x1d\xbb\xe0\xe7\xd7\xcaS@-\xf9\xda>\x01\xc9S@G\xd6\xb4\x92\x16\xdaS@\xc8\x81\x05uh\xb3S@\x18q\x94\xd0\xdf\xe3S@\x11c8mq\xeaS@C\xe3-\xbd\x00\xe4S@\xe4\x7f\xb3\x12D\xe4S@\xc38\x1f\xfcs\xe2S@\x8b\x1cFX\x03\xc7S@\xd7a\xa7\xc1\x95\xadS@\x90\xbc\x94\xe9\xe4\xc2S@\x86\xc2m\x85\x08\xccS@\x94\x14y\x85\xa6\xdcS@Y\xc8\xb9\xfdU\xe3S@\x02\x92\x81H[\xdcS@\x1a\x1d\x1f\x8d!\xcaS@\xca\xb4\xd8\xae\xd4\xd1S@\xa9G\xb8\xbc@zS@\x99\x12\xb1y\xe9\x84S@$m\x11\x9c\xa9\xd4S@\x06\xa2#e\x15\xf0S@p6\xd4\x8f9\xedS@UP.\x19\x1c\xabS@\x9d\x1bh\x9a\x05\xe8S@49\xc2A-\xcaS@Q\x86\xd3b\x9b\x88S@l>\xbf\xd6\xd5\x83S@\n"\xd0\x02\x9d\xb9S@\xda\x050>Z\xf1S@\x84\xd6\x92TU\xd3S@\xe9\xef\xc2\xff\xd4\xdcS@\xa9tE\x8d\xf3\xe9S@\x0f2\xa0^`\xb3S@A\xf5\x98W\xb4\x9fS@=\xadm\x8b[\xc9S@\xa1w\x98\xe0\xf2\x83S@\xc2\xa3/\xc4o\xcdS@\xd0a\x00\x83n\xe9S@\xc0ZQTg\xc0S@\x0b\xba7H0\xbcS@sf\x00\x9bL\xe6S@J\x93\xf0\xe7<\x9fS@\x8f\x9c\xa4\xb8A\xe5S@\x02\xc2>\x10\xf5\tT@\xd6\xc9\xcee\xa3\xbfS@\xf1j\x89t;\xceS@a\xc8\xdcEc\xd7S@@\xf2NG\xfe\xc5S@aTb<\x0b\xa0S@\x00\xa9\x9d\x0f\xa9\x87S@\x10\x93QM\x81\xabS@~zpvt\xecS@7r\xb9_\xa4\xbfS@\xb1\xf1E6\xf8\xd3S@V\xce\x15\xf9N\xcaS@\xcf\xee1\x13\xaa\xd1S@\xbf\xa2\xf6\xb9\xd3\xccS@\x8d\x99\xfbjN\xabS@i\x9f\x85C\xf4\x80S@P\xd8V\xbd \xc1S@\xf8q\xc1\xe1G\x82S@1\x16\xf8&_\xcbS@fngL\xb6\x94S@\x1e\xbc\xa9\x8b\x1c\xeaS@\x1e\xfaAk[\xadS@#\x0e\xae\x9d\xef\xcaS@\xfaw!&3\xbfS@E\x06J\x93i\xe4S@\x84\xaeu\xd6\xc8\xb1S@\xb8g\xccE\x0c\xecS@\xfb\xbf\xf75A\xeaS@\xbd.\x18\xe5\x15\xcdS@\xb8V\x89\xa5v\xd5S@j.\xf3\x97\xbc\xeaS@\x1d\xde\xb9\xbd\xc5\xc8S@C\xfeS\xa3\xea\xcaS@z\xaf\xe3\xda\xed\xb4S@\xa6\xf6/ \xff\xd3S@@\x10\x86C\xb4\xd5S@\xfe\x1a\x19\xeck\xa7S@\xe5\xb2\n\x9c\x14\xcaS@\xf6y\xea\x1e\xff\xb9S@\x08\x9c\xd0\xf6\x16\x8eS@\x1a\x8c\xebi\xb0\xd5S@\xe0\xe2\xb3#\x7f\xc7S@\x00\xa5\xc8 V\x8fS@\xf6cP9@\x9eS@\xda\xffo\xbaD\xe1S@\xf8\x85\xea\xe1}\xb2S@\xc9\xc2%L2\xb6S@y\xd3\xc8\x8aP\xedS@,\x8d\xfe\xb6\x9e\x94S@U\xbf\\\xd0h\xd2S@\xc4q5\xcb}\xe8S@Z\t\xfcO\x16\xbfS@r\x9b\x1bQn\xf2S@\x04\xc0\xe0W8\xa0S@\x17\x9cb\x7f\xc1\xe2S@\xc1t\x08\xf4b\x7fS@\xcf\xb3\xb6\xf8\x17\xdbS@t5\x97\x1f\xf0yS@\xe7\x81\xb4\xa59\x81S@\xacE#6Y\xaaS@\xf9\x02\xf752\xe5S@\xa1\x1d\xff^\xc0\xd2S@1\x11iN\x85\xc8S@f\xbb\xabFy\xb8S@\xedd\xe9\xcbq\xdfS@\x986\x04\x9bC\xd0S@y\xca\xc3p\xc5\x86S@\xcd\xcd.\x0f`\xefS@\xc86Q\xb3\x9b\x9eS@\xe6j\xd3\xd5\x06\xc6S@\x08\xf8\xd5\xe2\x96\xdcS@\xcf\x9fC/1\x1bT@\xac\xf9^\xaeI\xb6S@\xf4$[\xb0A\xafS@U\x7f\xb0\x1e_\xf0S@m\xb8\x07[H\xbdS@vZ\x1b\xa2\x84\x83S@\xd9\xcf\x18\x88\xc7\xc2S@[\xca\xc5\xbe\x92\xb2S@\xc2\xf8\x8b\xf2\xc4\xb3S@\xf4\xfb*T\xed\xc2S@(\xb9\xfdj)\xb6S@\xc5q=\xc7\x9c\xc3S@0\x95\xa0,\xc0\xb0S@\xb0\xfa\xab\xc2[xS@\xa1I\x1dTZ\xc4S@c^\xf6\xc3\xed\xd5S@]\x80\x8c\xa7\xf0yS@\x83Bt\xbf\t\xeeS@-\xc1\x169\x02\xebS@\xfa\xcc\xf20\xba\xbeS@\xfc\xc0\xee\xb24oS@\xba\x1a\xc8\x93\xb6\xdbS@\xb4\x7f\xa2\x84\xa5\xd5S@\x84\xb3\xd2\x1a\xb2\x82S@\x06\x05\x80\x82\xae\xd1S@\x0f\x0f*\x1c\x98\xdbS@l2)k\x15\xbdS@\xb6\xbf\x804R\xe6S@v\xf2\xc6V\x81\xbaS@\x86\\\x91&T\xd9S@t\x15\x0f\x80\xa0\xeaS@\xb7\xe6\xf2,?\xecS@\xac3\xf0\xedV\xe0S@\xd7\x08$\x043\xadS@\xaa\xff\xe7\xb9r\xbfS@Y\x88\xa7\xa6s\xbfS@\xd0%\xfeb\xee\xb7S@/:\xb2s\xdf\xd2S@\x03;\x07\xb3Z\xcaS@\xa0\xd8\x7f\xbe\xf2\xccS@\xb4\xdf\xb0\xfc\x9f\xdcS@\x87\xb2]\x0c\x83\xe9S@\xf2\x1bpCS\xb4S@W9\x9d6\xc4\x84S@\xf2\xaf;\xa6\xbf\xdfS@\x8f\x94 z\x10\xe5S@\xb6\xde\xd5\xc72\xceS@\xb4\xb0\xd85b\xc2S@\xa2\x11\xa1\xbb}\xd6S@\x07\x06W\x07\x90\xcbS@P\x14\xd4k\xf0\xeaS@0\x972`\x1e\xcdS@\x93\x9b5KE\xdaS@\x8fRbO;\x87S@\x06:\xa9\xfa\x9e\xe2S@\\"\xc7\xe9L\xd4S@-\x84\x1ea\xe6\xaaS@\xe6Rn\nv\x9bS@Nf\x1a\t?\xbcS@@)\x1b\xc5\xbe\xadS@)v\x93\xfa\xb6\xe8S@\x11K\xc4\x00\xfflS@\x1bT\xdc\x12q\xdeS@R\x81\x88\x81\x06\xefS@J\x06S\x1aa\xe1S@<-\xa7\xf2\xa1\xaeS@f\x05\x88e\xaa\xc4S@\xa7\xbd\xf3\xb7\x9a\xe4S@8U\xa1!%\xdcS@\xe8\xb6\xbc\xe3&\xd6S@?l9o\xaf\xc1S@\xdbI\xa3"\xd2\xe4S@hG\x96,\xd8\xe6S@e\xc6\x19Hy\xe8S@:\xa0&\x8a\x9c\xaaS@\x1c\xd0!\xb5L\xbeS@s% \xfa\xbe\xdfS@n9\xfd\x1d\'\xdcS@i\xe5?\xc6\x8e\xd3S@@4W\xe4\x88\x05T@2\x974\xdd\x88\xd1S@$\xc3\xf2\x14\xdaxS@Sp\x11\xab\xf7\xb6S@XS\xb9$\x15\xddS@\xcaJ\x00\xec\x0e\xccS@~\x9bD\xea\x9c\xdfS@~c\xbaP`\xccS@\xc7\xd8\xb6\xbac\xd8S@,\x1a%\xde\x81\xd2S@\x90?\xd5\xa4\xfc\xd4S@v\x17\xfd76\xe5S@%\xda\xb8\x87|\x82S@\xee)\xfe\xea\xd1\xcbS@X$7\xfc\x04\xdaS@\xb2\x82\xbc\x93\xb7\xdcS@\xaf~\xfag7\xe4S@v\x120\x8f\xe5\xd7S@\xae\x9d\xf53\x9c\xd2S@\xf7\x0b\x8c\xb4L\xd8S@?\xc6\xe7\x1f\x0c\xdfS@\x82\xe2Z\xbe${S@\xaa\x14_\xc7\xa4\xd8S@\x8a2\xf7\xdf\x87\xc0S@\xc2\xbfO^\xddlS@bfE\xe8\x83\xdfS@m>\x83[\xfc\xbaS@\xe3\'G\xdc\xf2\xd7S@xV\xa1\x98\xf0\xf1S@\xb2g\xd3\xaf@\xc8S@\xb4}\x1c\x85r\xd0S@\xfef0\x13\x1a\xbfS@\x97\xd3\x91\xe4\xc3\xd4S@n^\x93\x9e\x1c\xc3S@\xab\xcd\x043\x06\x9dS@\xc1\x8ag\x0b\x9a\xd2S@\xfd\xcaM\x89U\xa9S@A5\xe0\x08f\xceS@\r\xe5\x88&P\x8dS@\x00I\x90\xdd\xd1mS@\xab\xf5A\x91\xe1\xd5S@n\x12<\xb9\x84\xe0S@G\xac\xa7\x0f\xea\xdcS@R\x12/\x8d\xbb\xb3S@B@\xe4\x17O\xccS@\xc9\xb8\x0e8\x11\xe3S@\x1bv{\xcf\xd1\x8dS@\x87\xb9\xfbDn\xaaS@\x13\r\xf6\x19`\xdfS@K\xbab\xad\x18\xf6S@\x9el}\x17\xda\xd7S@}\xa6q\xb7%\xdcS@u\xb1\xd3b\xa4\xf1S@B\x02m_-\xd9S@\x8d;\xa4\x1ep\xe7S@\xc4\xafVM\xf4\xd7S@\x1e\x0f@*\x91\xefS@\x03/\xc5\xba#\xcfS@\xe5/W\xea\xa2\xe2S@j\xa2ad\x06\xe3S@\x03\xb9\xe4AU\xa5S@\x88\xb1r\xf4\xe2\xcaS@b\x0f\xaa\xf4\x9c\xe3S@\xeb\xe0\x8e#\x84\x9cS@;s\xf9\xe3\r\xf0S@\xaa\xd1\x90f|\xf1S@\xbd\xd9\x9e>\xea\xe4S@(^3"\xc7\xebS@\xdfW\xa3@N\xceS@E\xf5+\x96A\xe0S@Ls\xb2\x9e\\\xb1S@\x18Kp\xb3k\xc3S@\xde\xe9d^\x13\x80S@\xee\xe6\x89\xb6\xa6\xbcS@<p\x1bEG\xb5S@\xa7M\xf3\xfe\xf1\xeaS@\xc8\xd1\xca\x82k\x07T@(N\x85h]\xbeS@D\xeb \xae\xe8\xedS@\x87\x9c\x12c?\xf2S@\xd8]P\x96\xc3\xc4S@\x01Bt\xe2\x13\xf6S@\xad\x9b\x7fQ/\x8aS@\r\xb4T\xf3\xe8\xe4S@K\xfeS\xeb\xab\xc0S@s\xe8}1\xed\xcbS@\x9d\x03\x9a\x18J\xc0S@\tmfzQ\xc8S@\xcd\xcb\x93\xbfHyS@\xb2\x80V\xd0\xb0\xeeS@f\x07\xbf\x14,\xbaS@at\xc5S\xa5\xd2S@\xbc2\x11jX\xcdS@}-t\x96\x86\xd1S@\xc7\xdfQp\x91\xaeS@\xa6\xdcE\x05G\xe0S@\x11z& \x90\xecS@\xaaN\x8a\x98\xb9\x9fS@\xd1<9\x9c\xd9\xe8S@\x1f\xed\xfd\xe8\xf3\x81S@\xdc\x86=\xf0y\x89S@\xd4\x99\x84\xe5\x8d\xd6S@:\x1b\x00#-\xd9S@\xd1\xff\xe3\xb1\x9c\xe9S@/\xbbMAl\xe8S@[\xf8\x87\xbcq\xc3S@\xcc\xb8\xdaW\x12\x8fS@\xa5\xa2\xa0G\x91\xe4S@^\xc7X\x1d\x8b\xd8S@\x1a)\xc1C\xc8\xdfS@\x9fC.\x8b\x97\xecS@GO\x1b\xdd\x06\xeaS@tgx\xd6\x0b\xc1S@\x13\xf6\x13\xee;\xc5S@\xf9\x10\xee6\xae\xecS@2\xaa\x02\x14\xc8\xd8S@8\xf8\xdc\xf1\x03\xd3S@.\xdf\xd5;\xf9\xccS@Q9\xeb\x19y\xd2S@}|\x91\x03|\x08T@\xde\x9f\x19\xd8\x9d\xb1S@g\xcb!\xa5+\xedS@Y\xb5(\xf6\x84\xe9S@o\xd8\x9e\x99\xab\xd9S@;Xq\xe5\xb8\xd6S@\xd5\xe80\x8a\x88\xd5S@y\x044o\xec\xdcS@\x06w0\x17\xf6\xadS@\xed\xbf\xeeO\x1fzS@\x9c?\xe5P\x9b\xedS@\xa3\xf4\xbb\xbb\x1c\xdaS@\x92\xeb\x17\xaf=\xd6S@\xb3:O|\xd7\xbfS@\xfd^\xa1\xe6\n\x9fS@\xd4\xf9;\xf8`\x98S@\x87\xc8\x8ag\x16\xa3S@\xc9@n\xb7\xdf\xa3S@\xa2\x95\xeaE\xef\xaeS@r.\x01\xd4Y\xecS@\x88e*\x1eQ\xebS@\xb8.$\xdfR\x88S@\xed!+\xb4&\xecS@\xa0tM\xd9\t\xc6S@\x9c\x13\x0e@\x9f\xe8S@\x89\xbc\x93c!\xe2S@M\xb9\xc7|(\xd7S@Nf\xfc,\xc7\xd0S@/`\xa4P3\xb7S@\xa9\xc1cVl\xd2S@\xda\x7f\xedv\x04\xeeS@\x94\x1d\xcdq\x14\xa3S@4<>!|\xcaS@:J?\x16\xe9\xe9S@z\x9b\xa2\xc0\xc4\xe3S@\xb7e\xd7\x8f\xcc\x9aS@|\'\xf0 \n\xdaS@\xe2\xe6\xa7\xa9\x17\xc1S@\x91\xae,\xc6&\xc8S@\xd2\xd0\x93_\xb9\xeaS@\xa9\xc0\xf0]\x12\xc9S@\xb5\x8d\xdd\xd5\xa3\xb4S@5\xff\x8a\xf7\xc6\xaeS@\xeda\x9d\xad$\xedS@\xd2E\xb2xA\x90S@{\xe4o4\\\xa5S@\xc6\xdd\x0b\x970\xc6S@d)\xe8\x18\xfe\x94S@X7\xee\xa3\xcb\xcbS@\xc2G\x005\xee\xc8S@_:\xef\xb5\x00\xd0S@=\xf2+\xe3\n\x82S@\xc4\x8c=i\xac\xc9S@\x99B\x7f\xedH\xaaS@aZ\x98\x1e>\xc7S@\xc9\xe4\xed\xe8\xc6\xe5S@T\x98\xf7\xdc\xd8\xc2S@XA\x0f\xc1\xa6\xe7S@\xf8\xf0N\xb1\xf0\xe7S@E(+\xb8\xa4oS@\x8d\xe9z\xefW\xe8S@\xe1&\xb3{\xc8\xe5S@\x96\xe8\x9d4\n\xd4S@\x16\x01\xf1C\x94\xc0S@\xb2\x03\xdbIX\xeeS@\x11\xa9\x04D\xb5\xc6S@<W\x82\xc6\xe9\xd2S@\x8dI#\xf3\xb2\xc7S@\xf2\x05\xfcD\xcd\x81S@\x9c\xe7\xe7Uk\xd7S@\xeb\xad\xfaVJ\xe4S@\xb1mV\xa7\xd8\xb6S@Z\xc2\x8bF\xe3\xc5S@\x93\xdd\x0fL\xdc\xcaS@\x0e\xb6\n\xfe\x80\xe8S@\x1f\xae\xdc\x85\xf5\xe4S@we\xbf\xbd\xb7\xd8S@\xb3I}@\xc8\xb3S@}NW\xc8\x19\xecS@\x12o\x8bcg\xbbS@\x8e]\x8f.\xa2\xcfS@\xdc\\U<\x99\xc8S@\xebu\xe0\xee\xf9\xd6S@\xa5\xb8ts\x15\xdfS@\xe62q\xe4\r\xecS@\xd2^\xa9\xf7R\x90S@\x88\xd7\xd3~\xd9\xe7S@h[\xd9\xa0\x08\xe5S@\xe2\xd7*R\xd6\xc4S@Z\xf4\xdaL\xec\xd2S@\xf0{\xdbu\xb0\xdcS@\xd2oW?_\xe8S@\xfb\xb7\tG~\xe4S@409\xabe\xe3S@u\xe1s\xaf\x05\xc8S@\x12\xc5\xad\x00\xf4\xd8S@\x1d,W\xfa|\xd2S@\t\xbe y{\xdbS@\x13\xd9v3(\xb3S@n/\x80\xb62\xe1S@\x1b\xdeB\xe4`\xe1S@-\x85\x84\xee\xc6\xbeS@\xc2uc=)\x81S@KG\x9f\x87\x80\xe7S@s\x0cv2\xd0\xbfS@\xdb\xeb8\x00\xdc\xd3S@\xd7\x89\xd0\xbc\xa2\xbcS@\xd9VM\xce\x93\xb9S@\x0c\xbd\xf07\xae\xaeS@\xb6\xc5)\xec#\xc2S@\xf8\x87\x8c\xdc\x87\xefS@\t\xbarc\xa3\xe8S@\xc6\xc9\x8b\xed\xf7nS@\xb4cW\x87Q\xefS@\x97QT\xc2e\xecS@\x90\x9f;U\xb7\xe8S@\x14E\x8f\xfb\xa6\xe3S@r\x9a\xc8\xe2w\xe3S@\xff\x13\xed\xd1\\\xa8S@\xee\xba\x91<\xd2\xdaS@\x16At9\xb7\x07T@\xfe\x9a\xdc~\xf2\xbdS@\xd5\x98[\xe6\xcf\xf0S@h\xa4\xc7\x06\xca\xe9S@I\x9d\xc0\xb1\x91\xe6S@p\xd6I\xc9+\xc2S@w\xb9\xd7\xab9\xe8S@\x03\xcc\xa4=+\xc6S@\xf7s\x87\xc7\xad\xe9S@`W\x11\x07b\xe9S@\x8b\xa2\xe9\xe3J\xbeS@\xb9I:\xdb\n\xe7S@\n\xc9\x8e\x90\xd0\xcbS@\x91\xc3\x90M\x00\xccS@`\x07c\x1a\x15\xebS@\xb3\t\xeeF\x02\x07T@\x15\xd1\r\x0f\xdc\xe7S@\xf9I\xe7\xfb\x1e\xe1S@+\x0eg\xac\xe5\xe8S@fza\x13t\xc2S@\xba\xd4\xef\x0f9\xc7S@\x88\x8d\xb6f\x10\xccS@\x14i"N\x8b\xf1S@\x97\xbf\xb6\xd6Q\xf1S@-g\xed\x1by\xc5S@C\xaap\xa0\xb4\x07T@\x08Y\xb3P\xb0\xe8S@\xa7w\x19\xca\xec\xdeS@\x88\x92b@\xfe\xb8S@\x8cP\xb6\xa1\xf2\x8bS@\x16<d\x82\xe4\xe1S@s/# \x1c\xe4S@\x14#\x8a\xf7\xb1\xc0S@\xf4\xfd]a\'\xd3S@y\xfd;\x86\x03\xddS@\xf43\xef\xee_\xdaS@\ruQP\xae\xb6S@&\xe7y}`\xb6S@\xf7\xaf\xc4\xa7\xe7\xcdS@\x17\xf0<\x10\x18\xb3S@v\x87"<+\xf0S@\xedK\'\xfa!\xebS@\xff\x97~\x08\x8e\xc5S@\x85Fm9\n\xd6S@\xa6\xac\x0c\x10&\xdbS@\x01\x08\xc5\x1e\x87\xbcS@\xfa\x89\xd6l8\xf1S@Lo\xf6p\x87\xe8S@Q]_\x17\xc5\xb2S@GAo_\x1a\xc2S@\xea~\xc9\x84Z\xc6S@\xbe\x05}k\x05\xc6S@\xbb\xaa\xe0\x9f\x05\xdaS@\xcb\xea\x08b\xec\xe0S@$[\x05\x0c\xd5\xa6S@+\x0f\xf3\xce\xd6\xd9S@\xc8\x8e@\x9e\xc6\xc3S@7\xbe\xd0\x8f\xbd\xc7S@\\\xa6\xb8\xe8\x17\xc7S@\xed\xa1\x01p\x88\x88S@\xb3\x96lq\xff\xb6S@\xa8X_\x8e\x84\xebS@\x0b-0\xa4D\xe6S@\xfb\x10\x9b\x18R\xe9S@\xd3\xde\x1e\x8e\x1c\xc4S@\x0f>D9\x9b\xcfS@\x9f\x13E\xd0\x18\xbeS@\xe6\x96\x96\xbd^\xc4S@\xa8\xbbsc\x81\xdbS@\xa7\nb\x98\x04\xd2S@R\x1c4\xe3<\xf0S@QLM.?\xd9S@\x07\xce\xae\x13\xc0\xe9S@\x1c\xe2\x85s\xcd\xbdS@Q\xb4\x87r\xc6xS@w\x17&-\xa1\xd3S@S\x9a{\x1f!\xecS@\xdc\xf6\xf8\xb0Z\xe0S@\xc9W\x93\x8a\xf3\xcaS@@\xe1\xe5)6\xc2S@\xce@\xd1\xdfB\xf0S@\xfc\xb7\x18\xb4\xf3\xa9S@,\xfe\xdc%B\xe8S@-\\\x9d\xf6d\xe9S@\x99\xde}\x9aW\x06T@n\x0b\xb6\xe60\x9aS@\xc0\xd3\xb9 \x8b\xd5S@\xba\xe4\x01\xbe>\xdeS@\x14\xa3\xd3\xa5\xc6\xa2S@d\x97\xb1\x97\r\xdeS@0\x95,\x84x\xc7S@\xd9\xd2\xdf\x96\x96\xe8S@\xa6\xe2&\xd7j\xcaS@)\x98\xdc}A\xa7S@\x9c\x81v,C\xdfS@n\xda\xe3S\xab\xc8S@\xab8\xce\r\xc1\xdaS@\x9dr\xc6\nn\xc7S@\xdf\xc3\xe3\xc8\xff\xc1S@\x0c\x8e\xc4\xfe\xaf\xd0S@\xcb\xc5Z\xb7i\xa9S@\xb5\x8f\xc3\xd9\x03\xddS@\xae}\xe1\xa1\xb0\xb6S@<\x01t\x81\xdd\xa3S@\xd5\x9bme"\xf0S@d}\x98q\xbe\xd8S@>\xd5\xc9\x7f\xc2\x7fS@\xfeG\xbcB\x1c\xeeS@\\\x99\xd0\x0f\xa7\x06T@W\xb3\xcajl\xe9S@\xc9 \xb8U(\xe1S@\x99@\x97\xe7\x07\xe1S@9\xb9\xc8R\x8b\xdeS@\xca\x0ba\xae6\xd0S@\xf42\x95\x85A\xc4S@\x91\xbf\xec"j\xdcS@f\xcc\x83\xe3\xf5\xdbS@sN\xeb(\xfb\xdaS@\x97\x19\xacm\xf1\xdaS@\x80u\xc90Q\xa9S@w\xc9\xed\x9f\xc2\xddS@\x83\xaf\x86\x1f\x14\xedS@\xcd\xdf\xce\x02,\xbbS@\xc0\xba\xf5_\xc3\xc1S@B^\xcd+l\xe3S@\xd0"\x03\n\'\xf1S@;\x1a[\x87\x8d\xeeS@\x07\xf1<>A\xcaS@\xb2\xa5\x08\xdc\t\xb1S@R_\x80\xbf/\xc1S@\x88\xac\x89\xdd\xd5\xc3S@\xa2\xdd\x86&\x90\xd1S@l\x8b\x81&\xe3\xc9S@\x8e\xb4\xc5\x07\x13\xc4S@v\x8e\xa9 J\xf1S@\xd8\xce\xf1Ml\xf0S@\xe9\x12Nf\xe4\xa8S@\x18\x9f\xbe\xcb\x9b\xa9S@\xe0\xfdJ\x89\x8a\xdfS@\xa1\x04Fl\x02\xdbS@3\x93\x06\xe7\x1c\xd2S@\xcf\x84\x02\xf5a\xdaS@\xaa\xd6DG\xec\xc8S@+nRB\x1c\xdeS@\x8eC\xba\\<\xd3S@\xe5\xc1\x14\xad\xe2\xa5S@m\xbfq\x15^\xf1S@\xe8}\x08\xbd\x84\xeeS@3\xa7\xff4\xa3\xcfS@\xeb\xdbm\xb0\x91\xd8S@\x83j\xc6@\xb2\x84S@<\xa0i\x82\xaf\xbcS@GZ\x1a:`\xc8S@\x84\xdd\x1e\r\xf6\xccS@\xbdq\xe8\xccD\xd2S@\x8e\x14\x00\xe3\xce\xf0S@"R\xa0W\xb1\xdbS@\xc7:\xef<\xf2\xcdS@\xf3"!N\xa9\xd2S@\xcbH\xe7C\xc2\xd0S@\xf6\x17\x0c5|\xdbS@\xe6\xbe\x1f<\x15\xe3S@o\xf0\x9aU\x9c\xceS@ 5\x10ZM\xd1S@\xf48\xef\x8de\xf1S@a\x06RF\xfe\xebS@\xe1\xf5\x94\xfc\t\xe2S@\xbe\xa98i\xf7\xc0S@8C\x9c\xfd5\xb6S@\t)#f\x86\xebS@\x83T\x93X\x1f\xc3S@\xc1x8\xf9g\xcfS@|_e0i\xd2S@\xdf\x9eO\xbf\xa2\xdcS@\xd0\xa9+\x80\xe2\xdfS@\xbc\x05\xac\x1f\xfa\xe6S@\xb5yH\x98\xc5\xe1S@\x94\xf6\x12\xef\xbc\xcfS@\r\xf5\xd7\x99`\xe3S@\xa2g\x1c1\x1e\xcaS@\xd9\xd4[Ha\xd3S@\xfd\xf9\xb3\x1e\xef\xedS@\xe7u1>ezS@\xc3\xa4\xde\xce\xe9\xecS@10\r1\x1a\xd2S@\xc6 1i\x83\xd2S@\xa9\x01\xda;\xa8\xd4S@|\xc2e4\x8a\xf8S@ma\x02\x82\x0b\xebS@\xf5\t\xe9\x85\xb3\xebS@\x1b\x11 l\x1f\xe4S@\x1cy\xd0\x07\x8d\xcfS@Ua\x8c\xb40\xcfS@R\xf9\x17\xd0\xd8\xcfS@\x8f\xb4\xa50Z\xb4S@rW\x9e\xed\xc5\xdcS@\xdbm\xc4z\x97\x94S@\')\xf0n\xda\xd0S@\x8e\x87WH\x1d\xe4S@`\xd6tY\x86\xe2S@uf!#Q\xd0S@|)Q0}\xe4S@\x14NF\x15\xee\xc8S@\x0f\x10\xc5\x00\xdb\xf0S@^\x1c.\xfdf\xceS@@\xa2\x05\xed\xd2\xeaS@  \xf9\xd1\xec\xcaS@\xe7\xdc\xb6\xc6^\xecS@\xcf1x3e\xedS@\x19&?\xff.\x00T@\xf0\xed\xd4aA\xb7S@p\xfd%\xa1\r\xcaS@@\\m\xffW\xc5S@\xae\x8e\x8e|!\x8eS@\xe4o\xb1@M\xa6S@\xec\x07\xb7\xeaU\xefS@\xccI(\x90\x94yS@l*\xb6GL\xd2S@e\x9d\'\xcf_\xdbS@\xca\xef\x11\xae\xa2\xd1S@rO\x9f\xce\'\xe4S@\xbd/\\H\x1e\x85S@\r\x1f\x83\x9ba\xd9S@`\xea\xe7~\x0b\xf3S@C\x1d\xaa\xe4\xf2\xdbS@\xb1\xb6];W\xdeS@\x0eN\x1d\x98\xde\xd0S@J.\xa2\xc6`\xc2S@\xb7\x98\xc0\x16\x1e\xdaS@\x06%\x1e\xdf\xd5\xe2S@\x1f\xf4Y\xa2 \xf2S@\x0f\xcd\x9c\xc4\xfb\xe3S@\x00\xe0\'\xd4\x10\xdcS@q[\x8e\xfa\xf8\xc0S@`9D\x9d\xad\xe4S@\xb9\xeeU\xf5\xa5\xe5S@\x12=\x92,\xc0\xbaS@\xb2\x9a\xc7o\xff\xf3S@\xe6\x97\x8d\xef\xd5\xf2S@\xd6\x07\xf8V\xd3\x90S@V8\xfb\x91\x06\xafS@\xcc\r\xac\xf91\xc0S@\xe64\xb0\xc4\xb7\xc5S@#\x90\x18\x01\x1a\xd0S@!\xc3\xa4\xd3\xc5\xd6S@\xd4\xf8\x90=$\xd8S@\xf1P\xfbzK\xe4S@\xc9uR\x1c\x05\xceS@\x16[Y/B\xf2S@\xd2\xadp}_\xd5S@@\xeb\x00\x8d7\xecS@\xc9\xae@\xca\x8c\xf3S@`\xae\xf8\x05\xed\xe3S@\xc0\'|\xee\xa1\xd4S@\xfb\xc4\x89\xe4\x08\x8aS@2\x08\x86 \x82\xe5S@\x1b\xcf\x12\xf6\x08\xc9S@=\x8f\x84\xa7+\xeeS@\xaa\x8cx\x9e\x02\xceS@\xab5\xf7\x84|\xa0S@\x8c\x17\x98l\x87sS@U_\xd0\xf3\xe2\xd3S@\x97 1\xcbo\xefS@.\xfc%$v\xa9S@f\xf6\xf8\x18\x86\x89S@\x15R\xe1\\\xf9\xe1S@Kx\x8d\x13K\xdaS@\xf0R\xb4\xcd\xfb\xe4S@\x05\x06\x0bx\x91\xdfS@\xbd&EJ\x95\xbeS@\xb2\x08suE\x9aS@\x7f\xd3l\xca^\xd4S@\xf7\tw\x17\xa6\xb2S@>\xae\x88\xdc5\xd1S@d\x1e\x93Jl\xebS@\x8a.\xde\x1f\xa0\xdbS@%\x81\x1c\xd0\x97\xaeS@&VC\x0c\xd3tS@\x8cG\x85\x08^\xe3S@\x8d\x85\x93($\xe5S@\xe2\xf1e52\xa3S@N\x8c\xc5I{\xe5S@\xfe\xc3\x0f\x0b\xd5\xcbS@\n\xadt\x8f\x04\xb7S@\xf6\xf5\xd4\xc8\x86\xb6S@\xf4M\xbf\x81+\xd2S@\xbc\x9a\x84\xc2\xf2\xbeS@\x14\xbfl\xbe\xf6\xd5S@\x97\xa9W\x8d\x1f\xf5S@u\xdd\xa7\xa6\xb4\xe9S@\xb7\x94\xf5)S\xcaS@\xd6\xa3\x1c)p\xebS@{\xb0\xe6\x03\xbc\xe1S@\x83\xde\xc3\xc1\x8b\xb6S@\xb9\xb7\x0e\x92^\xccS@\x96\xf3<\xb5\xee\xceS@\xa4 \xc6\xa6\xef\xd3S@\x91j*\xcb`\x8fS@\x84\x01\r3<\xf0S@\xfc\xa9\n\x8bb\xc0S@\xdc\x0f\xc3\x99\xd8\xbeS@\x07\x92\x19T_\xc0S@?\xbc\x88@\r\xacS@!\x02\xcc\xf4\x02\xa2S@V\xeey\xe2\x92\xb7S@\xdf$%\x87\x86\x87S@\x96\xa6\x11\xde\xc7\xf0S@\xe9\xd5<\x82\x8a\xf0S@\xc2k)\xb0\xd9\xc6S@\x81\x94\x17\x91\x83\xe5S@X\x06\x9b\xae\xf3\xe2S@\xefo\xacs\xb1\xcbS@q\x00\\\xa8l\xacS@\x95\x9b\xa8\xd1q\xf5S@\xcd\xba\x94\xe1X\xe7S@y\xc8?"S\xbeS@8\x0b\x05B\xc3\xe5S@xt\x7f\x9aw\xbeS@\xaf\xd27\x03N\x9aS@)j\x14\xdf\xa9\xc9S@QIy\xec\x99\xd1S@\x1c\x9b\xf4\xf2\xcf\xf2S@<\xfel\xb2\xf2\xe9S@K\x17\x1d\xd7\x15\xe4S@\xd8q\x1fZ\xd4\xccS@=i\xa1\x01)\xbcS@J]\xe2\xd5\x11\xd1S@:\xf7T\xdf!\xe6S@\x82\xba\x80\x13Z\xbeS@\x89\x8f\x1b\x0f\xc8\xe2S@{\xfe#"\xc9\xd0S@"\xf1\xe2\xd8\xab\xe8S@\x06\x1dJ.\x02\xa3S@X\xf9\'\x9f*\xe7S@D\xc5\xc6M\x1e\xc8S@\xd6\xd9\xeabd\xf1S@\xd7\xbci\x15\xb5\xe9S@\x8f\xe9l2\x82\xe6S@g\x87\x86\x9bt\xe4S@\xcc\x90\xbd\x97C\xd4S@\x91,\x17\x90\xc5\xe2S@\x85G;\xfc\x9a\xa5S@\xb8\xe4W\xd2z\x86S@\xcf3Ca\xf1\xe6S@\xe2\xd2\x15\xd3\x9f\x02T@N\xc7\xea\r\x03\xe7S@zq\xa2\xd5\xd1{S@\x93\x83\x8c\xd2\xdd\xe2S@%\xc6\xa4>_\xbbS@j\'\xe3\xfdG\xd5S@\xaa\x85\x17%\x0c\xdcS@\xd4T\x1a@^\xd0S@\xaca\xcd\xaeE\xe3S@\xf4\x86-%\x15\xe7S@\xb0\xad\x84\xc3\xa7\xe2S@\xc5T\x1d\xdb5\xe9S@X\x0f\x88B\xf9\xc8S@\x8b9\xfc\x1fy\xcbS@\xa5c\xee\xf6\x9d\xcfS@\xaa\x8d[g\xac\xcbS@r\x168\xbaT\xccS@\xabE\xb0??\xe7S@*\x88\xd5\x99\x02\x03T@N1"J\x96\x85S@\xc2\x1d\x97[K\xceS@\x1fA\x08\x90p\xc0S@\xf4/\xf3\xaf9\xf1S@J"\xea6\xec\xccS@\xafvjc@\xe5S@\xfc\x9d\xaa\x8e\xcf\xceS@\x04d\xd1\xfa\xa1\xe3S@Cf=\x12B\xe6S@\xff\xf3h\x07\x01\xcfS@\r\x00\x93\x12 \xe8S@\xde-\xdf\xac*\xe3S@\xe4HDa\xd2\xe3S@P5_\x0f\x80\xe8S@\xe0\x19\xb5\x91\xc9\xe6S@\xf7\x86&S\xdb\xb4S@\x81KVIC\xe4S@d\x97y\xf27\xe3S@\x95]\xcc\x8b\x15\xb3S@W\xaa\xddah\x85S@\xce>\x00\xc8,\xa5S@A\xedz\xae\x02\xe2S@\xf7p\xb5\x16-\xe8S@T8\x0b\x98)\xcaS@rw\xfa\xf9\xbc\xe3S@<\xbbU\xa2o\x91S@#\xd9hW7\xe5S@\x8c\xee\x94\xeb\xcd\xe2S@\xa7\x8be\x1b9\xe6S@mix~C\xf0S@\xd0\xf6P\xf0g\xd2S@\xb0x\x02\xe1y\xc9S@\x96\x80\xea\x8dk\x83S@\x92\xcf\xae+\x83\xccS@M5\x00\x1d\xaa\xcbS@\xd2\x10\xc7o\x7f\x90S@\x93_\x106&\xdaS@\xd6+o\x8aN\xdfS@a\xc3\xf9Ix\x82S@\xfe\xc1\xcb\xd9[\xdcS@\x8a\xc9w\\\xe5\xb4S@\xdd\xce\xb7]y\xcbS@\x83\xf1\t\x18\x05yS@\xcdT\x89<f\xadS@t\x86\x0e+,\xccS@\xa8\x9e\x07\xfa\x9e\xe1S@H\xd5|79\xccS@^%\xdd\x10\xc9\xd3S@\xb4\xfd\xe9Pf\xb9S@\x00\xf4\x9a?\x99\xd4S@\xdbv\xb6\xb7h\xe2S@v?\x19\xe1\x9b\xe2S@Zu<^\xc4\xe3S@\x98L\xa6\x1e\xcb\xe2S@\xd5\xaa\xe9\x97\x9f\xe2S@\xbe\xc2\xe7\xb2\xf4\xe5S@\xb4!w\x08l\xa5S@\xdf\xfec\x1c\xfe\xe5S@\x06\x94M\xafO\xe8S@\xa7\x03\x91\xa4\xaa\x83S@\x87\xeeT\x9d\xba\xc9S@\xaeT\xfc\xd8#\xa2S@\x16O\xabO\xf8\xc9S@d\xd5\xfc)\x9d\xe7S@\xfas\xd7\x99\xbd\xa4S@\xc7\xd8~A/\xd8S@\xddd\x03\xca\xd8\xd8S@\xdf\xce8\xb7\xd8\xe7S@y\xa9\xe3\xb3z\x84S@\xea\x07\xa2\x8e\x9e\xa3S@\xa3\x97a9\xfe~S@x\x12\x85\x1b\xd0\xcaS@\xc5\xc4B,\xe4\xa7S@\x85\xc2Z\x92\t\xb5S@\x8f\xc2rL~\xa9S@\xab\xb5\xadJ\xd1\xe3S@\xacD[\xb9`\xd3S@\xf8}\xc5\xa3\x05\xd8S@\xeb-\xd1\xb7u\x83S@\xe8\t\x9b\x9b\x00\xb2S@\xfcKk0\t\xdeS@rJ\x9f!\x1d\xe5S@h\xf5\xea\xff%\xbfS@V`\xd4s\x80\xa3S@1\xe3L\x05j\xe0S@y\xf0y\x8e(\xa7S@\\\xf7o\x11[\xc9S@\xf4D\xcc\x1e\xae\xccS@\x9a\xed-\x96S\xb3S@\xe3\xf2\x86\xdc\x9f\xb9S@\xd0\x18\xe8\xe0\x81\xebS@t\xd4O\x93\x97\xcaS@\xb5e\xda7\xba\x87S@Sv>8\xe9\xe5S@f\xd5\x13K\xc9\xc6S@\x9c\xc4J>&\xd0S@A2\x95s\x9d\xdcS@<\xfblz\xcc\xe9S@E\xc3|\xbb\xb6\xbfS@p\xc0\xb5\tX\xf2S@\x8ci\xe7\xd7\xb6\xc1S@\xc4l\xae\t@\xeaS@\x94\xb4\x0e\xc7\x1b\xe8S@\x14\xa7d\xaa\x9a\xc8S@X\x03\xddR{\x9eS@\xb2\xbdB\x9eC\xdaS@h\xd9\x8e\x84\xab\x8bS@K\x03\xd9\xb3\x92\xc5S@9\xfa!<\xcc\xaaS@{\xfe(\xcf\x0f{S@\x04:{(\x91\xdfS@\x82\r\xa0P\x18\xb8S@\x1e\xd5U\xc4/\xb4S@\xe0\x9b\x806\x07\xdaS@\x08d"Vm\xccS@(c\x9b\xee\x1b\xccS@,\xdcA\xc1Z\xdaS@0\x98\x0eM\x99\xdfS@y\x1e\x9d\x95\xca\xbaS@\xe8\x84.(p\xcdS@&\x86\x1fx\x9d\xc8S@\x84\xfa5\xd7\x0f\xe8S@\xecd\xb7\x94\x14\xcaS@\xfe\xe9rO\xeb\xb2S@Ry\\\xa4T\xd3S@v\xbb\xd7\xf0\xcf\xd8S@;\xf1`~Z\x8fS@.\x07}P\xf2\xabS@\x10\xa0\xc1\\\xfa\xc1S@\xfc\x97P\x8e\x9e\xe4S@\x0c\x85\xb0\xd6\xd7\xd1S@\xb3\xea\xb1\n\x85\xd0S@i\xd1\xfc\x84\x97\xddS@\xdaY\t\xe2\xf4\xd8S@!\xd9?\x82\xad\xe6S@\xda\xe7b\x95\xfa\xf1S@7Y\xa6\t\xe8\xddS@\xae\x9b\'6\xfb\xc4S@2\x1c\xa9a\x8d\xd1S@\xd7p\xd3\x17VyS@\x98D\x9ew\xf7\xf1S@b\x97\xe2\x87\xf5\xe4S@=6\t\xbe\xa1\xb3S@\xd5\x8f$\xbf\x81\x05T@$\'\xa8\x19\x11\xd4S@\x842\xfb\xf6\x06\xb2S@Y.\xd3\x06\x17\xabS@u\xbe\xdb\xaa+\xe9S@y(\xef\xc3\xa2\xafS@O\xefs\xc0\x80\xc0S@\xbc\xa9\x0612\x90S@v\xf0\xdb|\x90\xb8S@L\xcf\xa9\x1b\xe1\xc8S@\xb3\x91\xdb\x1b\x0e\xecS@\x02\xe5\x011g\xdbS@x\x16\xb9\xbd}\xdcS@\x02k\xce\xb83\xbbS@\x80P$\xbb>\xa7S@\xaf1\xe0\xeae\xbfS@\x7f\xb7Q\xcb\x18\xefS@\xcf\x14\xbc{\xe0\xb7S@\xec\xb4;fQ\xc3S@\x05c\xfa\x99\x05\xacS@@\xee\x13f\x03\xe6S@6RZ?\n\xf3S@r8\x81\x9a\xa0\xc4S@\x1c\xfb\xd8f\xf3\xd3S@$\xb1\xebx\xf0\xe4S@\x0f\xd8/\xc8\xd9\xe3S@5\xb8\xb7P)\xd8S@\x1c\xc7\xb2O\x8b\xb2S@bx\x00\x81H\x91S@\xb7\x08\x80\x1d\x02\xd1S@\xbf>\xa4\xfaL\xcfS@&\xa2L L\xeaS@\x1f\x9d\xfa\xbb\x02\xe6S@\xfe\x88\x9fp\t\xcaS@\x8d/A\xe2\x12\xd6S@D\xcb5\x065\x19T@\xef\xf5\xe4\x8f\xec\xe1S@\xad\xa5\xfe_6\xa7S@M\xde\x04\x18/\xd6S@\x97\xdf\xd0\xd6J\xe3S@.y\x0f\x81\x89\x9cS@\xcd\x84S6[\xd1S@\xd9\x8bG\x96\xc4\xd3S@\xa8n<}\x07\xb0S@\x12\xca\x9b!\x15\xd6S@!\xa8Y\xa5\xcb\xd8S@\xdd\xe0\xabf\x05\x9bS@\x8eOQs4\xeaS@\xb8s\x95Zy\xc8S@Y(I\xd1\'\xcbS@\x08\xe3\xb2\x07\xbd\xd5S@\xcf]\xfa@J\xe1S@\x96I1\x1e\xb7\xc9S@\x8a\r\x02\xba\xc4\xd1S@\x93x.\xaf\x9b\xc5S@\xac\xac\x9b\xa9\x82\xe3S@\xcf\xd1;\xc09\xcaS@\xd2\xf3\xc8\x00\xbe\xebS@\xbd\x1c\x05\xb3F\xd0S@0\x1e8Gq\xdfS@o\x1b;\x7f\xc1\xe2S@\xb8\x84\xee\xea\x8d\xe2S@\xecy\xd2IL\xc0S@t\xff\xc2\xe0\xc8\xcbS@\x92\xc9`:\xe4\xdeS@\x81\xb6\x8b\x8cf\xa1S@R\xce\x9fR\x03\x81S@\x91\xc6%\xdb\xaa\xe2S@\xc7{\xe9j\xed\xedS@j:\r\xc2\xb0\xeeS@3\xbd\xc9\xbb\xca\x82S@\xa1\x91j86\xd4S@\xb5\xc1\xef\xf7\xc1\xe4S@-Hq\xde\xda\xc9S@vH\xce\xa0\x19\x05T@\x1bw\xf8\xd0\x1a\xe3S@\x01\xda\xb9_\x17\x7fS@C\xbfjl\xc9\xe8S@\xfcpyG\xe3\xddS@\x9e0\x82\x87\x18\x8fS@\xd5|\xd6@\xd8\xa6S@\x02\x96C\xd2f\xd7S@\x07\x03\xde\xc2\x97\x81S@\x97j\xe7e\xe1\xaaS@>^\x99\xbdE\xaaS@\xd5\xb8c\xe1U\x83S@\xdbjo#\\\xebS@,\xa5;\ny\xd9S@ikd\x04\\\xebS@\xa7\xd8\x90\x0fe\xe0S@\xdd\xfd\x87B\x92\xc3S@\x13I\xe3\x04J\xdcS@\x00\xe7Q0\xe9\x81S@\xcf4\xee\x80x\xe1S@n\x97\x8f\xdfA\xeaS@\xf3\xb7\x81`\xde\xe5S@t4\xe5P3\xb7S@.)I\xe2$\xcfS@\xd0Nx8\xfa\xeaS@\x8b\xc5\n\xa0\xec\xcfS@\xcc4z@\xfa\xa9S@\x9d)\x88\x80\xd2\xbbS@C\xb5\x8f\x16\xc2\x88S@x\xbf\xa2\x83\xc7\xeaS@\xbd\x9f\x17\xd2\xd2\xe4S@M\xa84\x90\x94\xa5S@\xaeTG\x17-\xd6S@\x05\xe7\x18\x90\x04\xe3S@\xb5]\x03\xf7\xb3\xd4S@\x1b\xb5\xd1\xaci\xecS@\xd4\x7fD\r\xad\xc0S@\x01P\xc7\xa6e\xd6S@\xc7\xa4\xb3\x8c~\xb3S@\xf9\x82:\x82n\xd1S@E\xad\x9a\xd34\xd8S@\xe2\xca\x1b\xa9\x1e\xebS@51w\xce_\xadS@\xc2U/\x1b\xe7\xc2S@\xc9>\xc0\x1fm\xd0S@\xacS\x1cl\xac\xbbS@\x15\x81t\xb8\xce\x87S@\xa2\x95\xda=\t\xc9S@\xbc\xac\x9d@\x0e\xb7S@\xe9\x89b\xe9t\xe8S@\xe3\x81\xe3\x934\x81S@kgA\xa6\xc4\xd7S@\x11Uue\x19\xb1S@\xefZ\xf8\xb9\xc5\xbfS@m\x8a|"\xdf\xdcS@\x1f\xe2\xbe\xbd \xccS@54\x13?\x03\xcfS@\xc0b\xc5\x0bI\xcdS@^\xd6\xc5y\x13\xe6S@\x0c\xf7?\xcbgzS@\x02\xc15\x92H\xefS@=\x9e\xdcM\xde\xd1S@\x9d\xb1\x80I8\x08T@ I\xe8\x90_\xf0S@\xc9>\xf8\x0e\xd4\xe0S@\xcbX\xf8\xe1\n\xb4S@\xd3\xf6t\x96O\xb6S@\x86\x14K\x90\xd1\xd4S@\xd2\xf4\xf8\xe2\xd3\xdbS@\xc9\xeb\x1e\xe9\xb0\xb9S@0(\xbd\xd3\xb6\xaaS@\xde\xed\xeb\xe8\xd7\x88S@\xca\n\x93\xe8\x92xS@\xfb\x8f\x10\xf3X\x83S@D\xdf\n\'R\xc7S@$$d\xbd\xc9\x83S@\xaee\x85\t^\xa7S@z\xc9\x9f\xdc\x1f\xe9S@d\n\x16+X\xa0S@\xf7U\xdc\x1cx\xf1S@\xc8\xa6\x95v6\xedS@<\xa6ktj\xc0S@B\x9c$\x13\x08\xe1S@\xd0\x84<\x18,\xe0S@\xd5\x9d\x82\xd5\xd1\xe7S@q\xd7\x10\x04\x7f\xb1S@\xc2\xff\xf3v\xf0\x91S@$I\xd1\xee\x82\xadS@\x94ao\xcbi\xb5S@6,=\xa0\x90\xa7S@\xfflm\x9e\xd3\xbeS@$w\x1f%\x14\xe3S@\xb4\xa16\x1b\xfa\xe7S@[\xc5n\x03&\xdeS@\xc5f{w{\x88S@vST\xfb\xf3\xcaS@\xa4\xae\x0e\x06\xc5\xc4S@d\xc1\x04>)\xbbS@\xbcT\xb2/\x7f\xcfS@\x979\xde\xa8\x03\xcdS@/\x18\x9f\xad\xc7\xefS@\xbd+\xdbM*\xe2S@\xca\xe2\xba\xdb"\xa4S@\xc9I"\xd8h\xe1S@\x18\xa8 \xea9\xe7S@\xb5z\x01\x9e\x05\xecS@`\xce\x05$\x01yS@D\x1c\xf1;\xbb\xf3S@nxA*\x9e\xd5S@0O\xefI>\xd7S@\xe5\t|\xfeu\xb2S@\xdenH\xe6\xcd\xdcS@\xb3\xdb$\xc1\x9d\xe0S@\x0c"YZ\'\xeaS@\xb2\x0c\xb1\xe5\\\xebS@F3\xcf\xd8\x82\xcbS@\xa4\xd1\xb9\xdc\x13\xe3S@\xfdF&\x7f\xbd\xe0S@\x8a\xe0}3Y\xafS@\xcey\xb6\xf9\xc8\x88S@\x95=,\xdcK\xc6S@\xe7)\xca\xad\xdd\xe2S@\xa2D9?\xfa\xcaS@X.\x8d[\xdb\xacS@C\x82\x9e\xf8H\xcbS@\xda\xeb\xac\xae\xdf\xd2S@+6\x1d\x90\xf2\x07T@N\x1f!\xadn\xdbS@\xc0U\x86e\x10\xc9S@'
p22
tp23
btp24
a(g3
(g4
(I0
tp25
g6
tp26
Rp27
(I1
(I6831
tp28
g13
I00
[truncated: 271,213 more chars]
