# Supplementary material for: Sea ice drift data for Fram Strait derived from a feature-tracking algorithm applied on Sentinel-1 SAR imagery
Source: Data Brief. 2018 Apr 19;18:1410–5. doi: 10.1016/j.dib.2018.04.034 (PMC5999601; doi:10.1016/j.dib.2018.04.034)
Supplement: Supplementary file 2 — Supplementary material [file mmc2.zip › fs_s1a_data/HH_filter200vec/FramStrait_HH_20141129T163453_20141201T161821.dat]

(lp0
S'S1A_EW_GRDM_1SDH_20141129T163453_20141129T163553_003499_0041B2_CF31.zip'
p1
aS'S1A_EW_GRDM_1SDH_20141201T161821_20141201T161921_003528_00426A_C787.zip'
p2
a(cnumpy.core.multiarray
_reconstruct
p3
(cnumpy
ndarray
p4
(I0
tp5
S'b'
p6
tp7
Rp8
(I1
(I545
tp9
cnumpy
dtype
p10
(S'f8'
p11
I0
I1
tp12
Rp13
(I3
S'<'
p14
NNNI-1
I-1
I0
tp15
bI00
S'S\xdf\xd7\xfa)\x1a\n\xc0R\x16\x1b\xdc%\x06\x04@\xfa\x7f\x08\xb0g\x04\x0b\xc0\xd1ES\xc1\x16a\xf5?J[pE\x03\xf0 \xc0rs3\xa3\xb6\x12\x04@\x12\x9fa\xea?_\xf5\xbf]z\x1aap\xd1\xda\xbf\x10\xaa@\xa3\r\x9e\xdc\xbfr\xef\xd9\x86\x1f>\x05\xc0C\xfd\x0e\x17c1\x08@+\xaa\x15\xedD\x94\xf3\xbf^\x8a\xf3\xe5%H\xd0?\xd7\x95\xfb\xae\xdb\x94\xea?\x10\x0f\x9a`\x89\x9b\t\xc0\xd8vN?\xe4\r\xb6\xbf\x94\xaa\xcd\xfb\xfd;+\xc0*~$t\x075\x04\xc0\x05W\xfb\xbew\xde\x18\xc0j\x8c#V^\x0e\x17\xc0\xbbg\xc8\r\xbb+\xea?\xa8F\xc5sR\\\xf6\xbf.uD\xcdG\xb1\xec?\x99#\x9b\x051\x0b\xe5\xbf\x92\xca\xf4\xb7\xb0\x8b\xe0?|;3a\xdf\xb9\xf8\xbf\xe4\'\xdd\xc8\x0fU\x0b\xc0M\tM\x85\xe7{\xfd?\xda\xb0<\xcf\xb0P\x0b\xc0T\xdc\x0el\\\x18\x0b\xc0N\xb7\xde\xffR?\xfc\xbf\x06\xef\x932\x1bF\xe0\xbf\xe6\xd8\xfd\xd3;,\xfc?\x01p*q\xba\xe1\xd5?`\x94u\x98\x89\x16\x19\xc0\xee\t\x97\x04K\x96\x0b\xc04\xe6\xc9[\xec\x17\xf3\xbf`\x0e\xf6\xf3\xb3\xc5\x14\xc0\xe4\x81\xab\x87a\xbf\x1a\xc0\x1a_\x96\xde]b\xe8\xbf\xb3\x12\xff\xcc\xd0s&\xc0XDu\xc0\xc56\xf4\xbfM\x967\xc7\x1bO\x19\xc0\x0cO_p&\xa8\xe2?\xd4^\xfb!\xda\xc6\xf2?V;\x0c\xed\x1d\xbf\x0e\xc0c\x15\x06O\xd7d\x13\xc0.\x97a\xfc\xc4\xa9\x18\xc0\x05\xe4\xe9\x0b\xed\xe1&\xc0\x18\xe7\xfcJR\x89\xbe?X\xccD\xa2\xf3\'\xc2\xbf\xf8\x9c\xfa\x8f\xa3\x05\xf4?\x0c\x8e\x89\x80\xa8\xee\x11\xc0\xc3l\xa3Z\xddb\x1b\xc0\xder;\xd0\xc4m\x11\xc0\x08E\xfa\x01s\x16\xf6?\xfe\xf6\x8f\x9fo7\x16\xc0\xc0\xd81\xb3\xdb\xb3\x02@\x01l\xcd\x80\xea\xa5\xe9\xbfIr\xeeY2\xae&\xc0<\xfc\xb8\x8c!A\t@\xb8\x96\xb6uj\x0b\'\xc0\x14\x9e\x05Fh\x15\xcd?\t\xfaO\xc5d]&\xc0z*\xcd8<<\xfd?-f\xf3\xf1\x8dN\xd0?\xb0\xe6\x15Ug\xc1\xe9\xbf\xf7\x0c\xeb\xbc\xbd \x16\xc0\x0b\xddh\xc1\xfb\xda\xf5\xbf\x85X\x0f\xb9\xd6\xa4\xf5?$\xd9\x0e\x94d[\x0c@\xf2\x9b\xc8\xea\xbf4\xb5?\x96i\xe6\x1c\x8c\xde\x19\xc0Q\xe2\xe8o\x99\xf8\xe9\xbfL\x1a\xc9\xd9\x9b\x14\n@\x9b\x95\x06\xc2\xef\xb0\xf1\xbfC\x19{\xe5\xe72\x06\xc02`3\xfb<J\xd5\xbf\x81!\x9aL\x1c\xca\xe8?\xb0\xd4\x1d"g\xa1\x07\xc0=\x19\xf1\x8c\x0e\x06\x17\xc0\x0c\xc2\\\x88(\xd1\xdf\xbf\x82<\xa1\xb1\xeb\xbf\xee\xbf\xf2\x83@\x7f\xe8\x08\x0b\xc0\xa4Lf\xfc\xabN\x0b\xc0\xc0\xcdh\xb5)\x7f\x0c\xc0\x82\x8a\x02\x90\x18S\x0b\xc0\xdebZ\xeb\xd5/\xe2\xbf\xd0\xbd\xa0\xf1\xae\xf0\xf1?\xac\x95`\x90\xb7,\x0b\xc0+\xa8_\x00r\xc4\xf2\xbf\xb2\xf9@\xb2\xdeE\xf2\xbf\xc3>Q\xc9FH&\xc0\xd6i6\xc6tY\n@\xba\xb5"\x93R6\n@F\x07\x86\xd9\',\x18\xc0\xe0\xb8\x8b\x9aK\x86\xcc?m[\xa9z\xa0s\x19\xc0\xbd%ib\x9c\xea+\xc0\xf7\xef\x8f^\x06?\xf1?\x139\xca\r\xe2\x1f\xaf?\x9c\xfb#\xcc\xfe\x01\xe0\xbf`\xae\xf7\xbc\xa8T&\xc0\x16\xca\xc5\x01\xdaT\x04\xc0\x1c\x12u\x98Cm\xc2?\xb4qLwlH\xea\xbf\xbc\x06\x88\xf7:r\x19\xc0Ca\xf5\xab\x88[\x07\xc0bB\x13\x98\xf7\x0f\xff?\xa5\xfa\xa6^\x88\xc1\x00@]+\x17\xd8HT\xf2?5\xe2\xe8\xdd\xd5\x0c\x0b\xc0\xf5V\x13s\xec\xd3\xf8?b\xb7\x1a^\x9bT\xe0\xbf7C\x00_8\xea\x14\xc0\xce\xf8X\x8d\x0b\x10\xc7?,\xf7Wz;\xcd\x0f\xc0\x8e*\xf2\xb9\xeb\xb7\xe9\xbfO\x19\xac\'\xde\x05\xce\xbf~\xc6\x89\xcc\xcc\x02\xf5?\xd9\xfa\xec\xa8\xa8\x8a"\xc0\xa0:*\xc7\x85\xab\xc4\xbf\xce\xdf\xfc\xd5\x84(\x13\xc0\x85yJH\n\xb4\xf1\xbf]q\xc6Z\\\x95\xf4\xbfT\x87\xa0\xed\xf5\xd3\x08\xc0\xf1-I\xb8\x83\xcf\xe7?\x1fv\xf3\xe5\xca?\xee\xbf\x0c\x89\xe7\xbb\x15\xad\x1e\xc0\xf9\xd8\xee\xec\x80[\x1b\xc0\xac\xd4\x7f@)\xb7\xae?\xb4.\x94nmy&\xc0\xac\xa0\xec\xda\x9b\xc0\xfb?\xad\xb2\xe5\x99\xba\x86&\xc0\xd5\xf9\x9d\xfd\x1cr\x16\xc0\x06J\x1d/\xba\xa5\x00@\x85\xc7Nti\x9a\xeb?\x95\xf6\x1ag\x97\xa4\x03\xc0\x84v\xffk\xa8\xe4\n@\xd27\xf6+\xaem\xdb\xbf\x1b5\xee\x89\x9a\xe1\xe6\xbf\xf3\xe3\x12\xf6\xdc\x8b\x11\xc0\xea-\xc0\xd2\xda\xf3\xe7\xbf\xef\xaf\x98\x95\x9d\x93\x17\xc0\xe6\xad\xad\xa5\xc5\xda\xf7?\x00b\r\xbf\xe0\x9e&\xc0\xc6p\x06\xeba\x02\xf3\xbf\x08\xda\x1c\x07a\xbfD\xbf<\x01\xcb\x99&a\xf1\xbfq\xcb\x94\xf2\xa5z\xf0\xbf\x17t2Y\x1fT\x0f\xc0-\x02C1\xa6\xdb\x0b\xc0\xee\xdc\x1b^\x8ei\xf1?!\x11\x85_\xae\xe5\xdb?u\xe5[\x8f\xe6y\x0e@\xdf\xa5BU\xe7\x80\n\xc0\x02\x16\xeb\xea\xe2\xf3\xee?\x04\x92\x7f(\xb7t"\xc0\x9e\xc5\xf1j\x17\x02\xee\xbf\xce\xbd\xa8\x80\xbb,\xfa?\x90"\x94\xf3\xc5\xea\x11\xc0B\xd3mrO\xea\xee\xbf\xe6\x8a\xdf$\xa5\xae\xe2?\x07RK7\xf0C\xde\xbf\x10nhM\xf7f\xd2?\x165\x9f\x1d\x8d\xe7\xfd?\xad\x04\xbcqe\xb9\x12@N\xc2@\xc2\xda\xbd\x05@+gY\xce\xbf\xd1\x15@\x03\xab\x1dR\x9d\xa2&\xc0Ha\x89}y\xb8\x05@,\xe4cV\xf1\xea\xf7?\roxI\x1c\xad\r@w\xf9\x95y\x14\x0f\xe6\xbf\x06\x938 y\x14\x17\xc0?rm@\xd84\xfc?6Gv.\x98\xd7\x07@\x1d\xdaQ\xba?\xc2\xdf\xbf\xb4\x89\x0b\xff]E\x03@4lZ\xdb\xaa3\x18\xc0\x8e\xc9\xeb\xceuv\xed\xbf"\xe3\x1e\xd5\xf7e\x13\xc0S\xfekYL\xab\x18\xc04\x15\xc0N\xb0\x81\xf3\xbf[\xfb\xb6ua\x19\xc9?\x11\xcc1\x9b\x03I\x05@9\xbb\x07b\x05\xa2\t\xc0)\xb74\x02\\ \xcd?\xee\xceCv\xc7\x01\xc4\xbf\x8d\xd9\xeb~\x06|\xc2\xbf\x14\xd1\xe0\xb8\x80$\xd8?\xb8\x96\xb6uj\x0b\'\xc0j\x01j-\xcbv\xe8\xbf\x10&"{1\xcb\x10@\xe2L%\x17\xa69\xed\xbf$\'Q\x14\xc3\xd4\t\xc0\xa3\x82\xf1\xa2J\xd7\x02@l\x98\xdb\xd5\xca\xb7&\xc0j8pe1\xe0\xfa?\xdd\x03be|\xda\t\xc0\xe1["\xa8\xcbJ\x0e@\xb9\xa8Y\x03\x18\x7f\x0c@j\xf4\x9e\xe6\xe1\x11\x16\xc0Vs\x94%\xdb\x85\x05@\xe5\x0b\xbe<\xed\xd4\x10@\xc1O\xc3kW \x05@\x1b\x14\x0c)\x97\x16\r@.\x03\xc5\xbfn\xbd\xdb?\x0buR\x1cY\xc7\x10@O\xffj\xac4\xf9\x03@\x18\xc0\xba\xd5cB\xf6\xbf\x1c\xf8Y\xf7\xb4\xf0\r@\xe1X\xd2\x14z7\x10\xc0\xd3\xc43>\x92S\x03@\xaeF\xd2\xcd\xbf\x1a\x04@\xa1\x11\xab\xc0\xd4H\xfc?\x06%\xc60\xcd\xb1\x18\xc0\rOiq8\xf1\x08@\x84\xcd\xad\x04%\xbf\x08\xc0\x99\xd7\x18\x92K\x05\xcc?\xea\xf8\x81\xddb\xde\xe9?\xbe\xcaz\x11d,\x13\xc0\x9c\xfc\xc1_l9\xc6?\x15uo\xe3\xa0\x17\t@?\x1a\xb0\x1e\x8bR\xb2\xbf\xad\xc3k9\xc0U\x04@h\x80\x8f\x9d\x93j\x13\xc0\xfd\x17\xa3\x7f*4\x13\xc0%Up\xadK8\xed\xbfH\xa80\x91\x8as\xf0\xbf\xda\xb8;\xd2\xf1\xfc\xee\xbf%\xea\xc4\xe6\x90M&\xc0\xdf*\xd9\xe9\x9d\xe5\xec?\x1d\x067\x0cqi\xf7\xbfg~\xb1\xa7v\x8d\x0b\xc0s\xd77\xe0\xd8\xe3\n@\xb9\xdcR\xd6\xbc\x88\xb9\xbfOI\x0f\xe0R|\x04@\xad\x9d\x8aLp\xbc\xfb?\xc0E\x84\xf4{\x1c\xfc?\xeb\x13\xdf\xae\x0b2\xfa?\xd1I\xdco&S\x13\xc0\x97\xea\xcc\'\xd8c\x1b\xc0Y\\\xcb\r}S\xe8?G\xf31@\x9f\xf4\t\xc0O\x0c\xd0{\x16\xfa\xe6?\x86\x96,\x9c\xa9\xd8\xff?\x82]2c\xb2\xa6\xae?\x85XK\xcb\x92A\xff?\x9b\xe1z\xd7\x89\x8e&\xc0"\xeb\xa4K\xb3\x95\x03@\x9f\x90\x042\xb8\xd3\x0f\xc0\xd9\x83+c\x1fO\n@\xa2\x88\x07F%\xd9\x10@c\xbd}\x06M_\x07\xc0\xa9n\xc4T\xb0\x15\xd7?\x16\x0cg\xda\t\xe8\x0b\xc0\xf49 \xba\x8a\xcb\x07\xc0\x96\xdf\x93\xb9\xa6\x04\x11\xc0\x1c\xee\xf5\xc2\x97\x11\x17\xc0\x1e\'xt\xd4`\x00@\xea\x8e\xef1\x1d\xca\xe1\xbf\xe8\x15\x98q\xf4\xe3\x17\xc0\x1c\xba\xf7WL\xaa\x17\xc035\xfaX\t\x18\xf4?|\ns\xe1\x17\xc0\x00@\xed0\x16\xa6\x81\x8b"\xc0"\xcch\x89\xdd\x18\xed?\x0f:\x07\xf5\x8d\t\xdf\xbf\x9b\xc6\x88W\'6\xcf\xbf\x1b\xc9\xf8\x97\x944\xe8\xbfV~R\xa8\xfc\xc9\xe9\xbfX\x82\xbc}2\xd3\xed\xbf\x13\xc3\x8b\x90\x9f\xea\xca\xbf\xea!Lj\xe8/\x10\xc0\xa7\xf4\x93\x9b\xa6\xf1\xf1\xbf\x93c}\xa3%\x87&\xc0\x9e\xd5"smy&\xc0\xdb\xaf\xc3\xbb\x9f\xfc\xeb\xbf"\x00\x81\x97H|\x0c\xc0U\x88\xb6\n\x05\xe6\x0b\xc0\x15\xd9YXq\x1f\x0b\xc0\xb4\xeb\xb1\x16\xecp\x10\xc0\xc9V\xaf\x133i\x08\xc0\xcd\xb5\x1b\xef\xbb1\xdc\xbf\x8b\\\x01T|\xba\x0f@K\xf6\xb5s^)\x11\xc0\xdf\x08<\'\xed\xa3\x0c@\x19u\xa34\xf0\x8a\xcf?v\xc07\xd8\x89\xb7&\xc0Uf\xd2\xde\xd1\xcd\x03@\xb8\x92\'\x84#\x00\xd2?\xf1m\x16~\x8b\xb7\xfa?\xcak\xc4\x14\xfa\xc3\xe1?\x93@#A\xe5\x1b\x17\xc0\xaa\x8eg{j\xd90\xc0\xab\r\xf1\x07\xe92\xfc?D\x1e!\xf6\xd8\xc6\x13@\xe7\xec\x7fr4d\xe4\xbf@`V+\xc1\x9b\xd3?q2q\xb3N\xa8\x1a\xc0[\xdb)\xb2\xed\xa3\xfc?\x1f7\xba\xbf\xf3L\xee?\x9c\x7f\xb5\xa1\x1e\xe0\xdf\xbf\xd6G\x00\x98^\xf1\x10@\x05\x98\xfaG^\x01\n@\xf8\xc4\xeb\xdd\xea\xc8\xe8\xbf\x1b\xdd/\x8f\x1fY\xd2?\xbf\x8a;\xb6V\xa7\x14\xc0\xfbE\x9e\x90\x9e\xe5\x10\xc0\x93\x13W2\x04*\t\xc03\x88F\xe1bx\x14\xc0g\x1c\xd4\x88\x85\x9f\x16\xc0\x032zm\x80\x82&\xc0\x9f5*\x0e\x85\x1c\xf2\xbf\xac\x1a\x1c\x0f\xb6\xc6\x07\xc0\x96\xcf\xa2x\xf4\xa6\xe6\xbfz\xdfY\x14\x8d\xe4\xe7\xbfO\x828A+\x0b\xf4\xbft\x84\xeb\xcc\xbd\xd2\xcd\xbfr\xb0 \x01_a\x03@\'\xa3~K}\xe2\x17\xc0\x8a\x9f\x1b|$\xf8\xe9\xbf\x8a\xad\xceU2\xd9\xe1\xbf_\xf7\x91\x83$j\x00@\\\x1a5\\&\x8a\x0c\xc0\xf0\xd7\x8d\x04\xcc\xec\t\xc0\xeb~\xbb\\\xa3\xf4\t\xc0\x02AY\x94=B\x14\xc00\xa7\x95U5N&\xc0d\xc9o\xa2\x1e\x90\x13\xc0\xb6\xb5\xe1H[m\x00@\xf9.5\x04\xa8\x0f\xfa\xbf::\xe1\xc3\xeb2\xe2\xbf\x88\x05\xe3\x92\xc1\x7f\x19\xc0:\x8566+(\xdc?\x92C<0_3\x00@\xf4h\xc6\x13\xba\x15\x00\xc0\xde\xb4\t:i9\xcc?\xf4\xa3\x14\xb2g\x99\xe7?\x91\xfeQ\xd9{\\\xe7\xbf7yD\xdcr\xdb\xff?\xcd\x9cw\xa8\xfdY\x19\xc0\xa4h-\xac\xf9S\xe4\xbf5\xdd\xf0\xef\xc6\xf6\xfe?\xcdt4\xf4\xe7\x0b\xfb?\xa1\xf3z\x9b\xe1\xcf\xf1?\r\x0f\x0f\xbe\xd6\xdb\xf2\xbfR\xdaz0W\n\x10\xc0\xcc\x1c\xdf\xdd\x90\xd4\xe6\xbfM\xbaB\xbaw\xfa\r@A\xd0\xb3\xe8\xb4\xce&\xc0\xb7\xd0\x87e@\xc3\xf1\xbf\x96\xa3\xf6A\x89\x1e\xd0?=r\xb8\xe7\x14\x0f\xea?\x14\x08I\xe5=9\x03@z\x88_\'\xdc\xf8\xe0?#\xe64\x80\x94\xdb\xf8\xbf,h\x01\xd0G\x0e\x0b\xc0x\xd4\x01\xfb\x89\xfa\x03@\xcd\x9d\xe7\x19^U\xf0\xbf\x13\xd0\x9c\xdc\xa7\x04\x0b@\xbeN"\x11|\xa7\x16@T\x98\xce\xa7.\xfb\x03@\x90\x9c,+\x9e8\x0b@-V\xbf\x16\xe64\xcf?\x90M\xc0\xc3#\xb8\r@\xf7\x8c|\x07\xadE\xc5?*e\xcfv\xec\xf5\x0b\xc0(\'\xc3\xc6\xc5\x0b\x04@\xd6G\x00\x98^\xf1\x10@\x10\xb8\xbc\xea\xefD\x0b\xc0\xb5\xd9u\xb7\x9f\xde\x0c@w\x13\xff\xb6\xcc^\xe5\xbfF\x85\xde\x11-+\xfb?u\x1e\xe7,8\r\x08@\xf8wc&\x19\x1b\r@I\x14\xcc|\x04\xce\xe7?\xa3>\xdb_*J\xca?Ti\xba\xd3\xb6\xa1\xde\xbf\xdd\xcf\xda\xda0\xc5\x10\xc0\xdd\xf6O\x06A\x84\xe1\xbfW\xf2%W\x0c\xba\xe1\xbf,\x19\xceP\xac\xc1\x84?\x89|a\xc0\x08\x8e\x05@\xb0W\xf4\x00\xf0\xc5\xfd\xbf\x9f\xc5\x11\xfdk\xda\xf5\xbf:\x93\r[\x8an\x02@\x80\xf4\xf1g\x85\xbd\xd8\xbf\xcd\xed\x163\xd7|\xdf\xbf\xe0o1.X\xa2\x19\xc0\xe3/;4-\xca\x03@.\x0e\x04\x02 \x07\xdd\xbf\xafi\'m\x99,\xea\xbf\xdf\xfe\'U~D\x17\xc0V\xb6\xee\xc7\x199\xe3\xbf\x17\xf5*\xcc\xf1>\xf9\xbf\x80>1*\x084\xe3\xbfl~\xb6\x0436\x10\xc0\x06\x17\xdeU\xc9\xed\x08@`3\x1a\xfd\xa1=\xf4?.E\xc8\x14\xd9;\x08@~\x90\xa8F\x05\x1e\xa1?Jcc\x8bj\xb9\t@\x13\xbbFS\x81\xf5\x03@\x85\x0cy\xfe\x84\xf8\x00@\xa4&\xe2}\xf5]\x00@\x02\xe9\x96\x16\xa7>\xd3\xbf<l\xeb{\xdcL\x00@}\xb7\x0e#Pi\x02@O\xa0\xb9v4\x9c\xe8\xbf\xb6\x99\tC\xea\x8a\xe0\xbf_\x15\xe1\xca\xac\x9c\xdd?V\x12\xae\x82\xf3\xeb\xe0\xbf"J\xb5\x1c\xb7\xb7\xe8\xbf\xda\x87\xc5\xcb\x1e\xcb\xe2?\xafF\x0b\xd8\x05\x11\t@\xb8^k\xb0\xc2(\xf0\xbfg2\xe8\xea\x17\x8a\xfb?q\xf1\x9b\xdd.P\x13@\xf7\xc6mD\x01\xcb\x13\xc0\xf2\xa4\xd0\x9a\xf8\xf9\xb2\xbfP`\x10\xa4\x17\x84\x18\xc0\x9f\xbd\x17}\x8bc\x10\xc0\xe9bn\xc5\x90\xa5\xe9?a\x16/\x82\x084\x00@\xc1\x16Lz\x9b\x00\'\xc0j\x02\xea\x80\x0b\x8e"\xc0x\xc4]\xa9di\xdb?\xd3\xa3\t\x90,\x04\t@G\x16\x86\xc9\x86b\x10@Q\x1f\xda\x8fp\xee&\xc0l\xc9hG\x97&\xf0?\xf1\xf5V2[\xa8\xf4?\x93\xc6\xf5\xfde\xf5\x07@In=\\\x8c\xd1\x05@O\xe3\xbd}\xc9\x9f\x04@:\xc1\xea\x91r\xf3\x0c@\x1b\xdb\xc8p\xaaS\x03@r\x89\xaa\xbb/\xde\xf2\xbf\xa1\x1c\xba\xbe\xc7}\xef\xbf\xa8\xcf#\xf4z\n\xee\xbf?\xa1\x8a\x19$y\x04@[~\xebF\'\x01\xfc\xbf39#\x0f=H&\xc0,\xac~%O\x84&\xc0\xf1\x94q\xfb\x8b{\x10@\x0f\xfc6\x92\x1a\x93\x05@\xe1 \x89\x80y\x07\'\xc0\xd1\xcf=q\x9f=\xed?N[\x03\r\x8e\xb5\xe0\xbf\x0e\xebU\xc0\x82\x0e\x04@\xe5\x86=\xcc\xd6\xf9\x06@P\xed\x19\xd2=\x1b\x0b@o56\x7f\xe0B\x04@\xdc\x8cr\xd1\xdb\x1e\xe8\xbf\x11\xaa*\x04\xe7\xfd\xe6?\'a\xbb\xd9\x1f\xcf\xfd\xbfV\xb21\xfb\xee^\xf4\xbfy\xe6-$\xa1\xa8\xe4\xbf\xefG\xb0\xf2\xa7\x94\x13\xc0\x00\xb4\xdb\xbbb\x19\xcf\xbf\xf2/;\xc80.\x14\xc0CF\t\x8f\xa8D\x14\xc0\xf0\x81\xee/U6\xfa\xbf\x12\x10U\x04l\xde\xed?\xfcW_7\xf8j\xfe\xbflR\xab+\x10\x9e\x0f@\xf7\xb8Rd0\xd3\xe0?\\\x98n\xb9\x87\x8c\xb5\xbf*\x01\x10m\x9d\xb3\x03\xc0\xecXzO\x141\'\xc0\xe3^\x1bV\xb2\x94\xd1?\r\x93\xdd\x94`\x8e\xf0?wp\xa9}d\x8a\t\xc0e$\x04\xcf\xaf\xac\x17\xc07\x89<\x0c\x97&\'\xc0Oi\xe0\xa0\xfbX\xcd?b0?<\x03\xc3\x10@c\x93\xed\xc7\xb7\x07\xe8?\x9f\xbf\x86\t\xee\x03\'\xc0\xd5\x1a\x93\x85o\x80&\xc0G\xbc\xa7\xa9\xf7\x8c&\xc0\xd7\x99\xef[\x1d\x86\x13\xc0{\x9f\x97\xec\xa4r\x10\xc0\xe7&\xf7\xf05\x82\x13\xc0\xe5\xc2D\x8e\x10W\x0b@\xa2\xe3iy\xec3\x14\xc0\xce\x1d\x17\x14\xd3\xbe\x14\xc0\xbe\xbd\x16X$a\xfd\xbf\xd2\xf6;\xf6~5\xee?\xa3\xee\xe1\xafb\xa0\x13\xc0>\xe9K\xb8\xf4\x1c\x0b@\xce4\xf6\x91{q\xf1\xbf1N\xb94#\xf7\xe4\xbf\xb0\x15\x19\xf2\xf25\x00@\xf908\x11\xd55\xe7?\x8ceymX\xda\xb3?\xfa\x87\xb3\\w\xde\xec?Wg&c\xe53\x02@u\x08\x9a\x7f_i\xe7?V4\xc5.\nK\xd1\xbf\x01\xc4\xefk?\xc6\xd7?\x97&\x12\xc2}\xd0\xd7?\xa4Ql\'\xd8O\x06\xc0\x84\xb9)\xb2\xbc\xc8\xf5\xbf\xabb\x87\x9d\xfc \xde?k\xb6\xc3B\x9b/\x06@\x9eR\xc6R\xdf\xa9\xdf\xbf*\x1a\r\xd5.0\x0e\xc0<\x90\x1d7\x94$\xe8?\xc9.E\xde\xa6*\xd9\xbf\x120\xc0\xc6\x0f`\xb4\xbf-\x85S\xc8\x89\x14\xd0?\xb4\x8f\xf1lB^\xb9\xbfd\xe1t\x90\xce,\xd6\xbfl\xa2\xfe\xed\xdd\xf6\x00@/\x8f{^=d\x02\xc0\x1fN\xafh! \x04@\xb8\xb1\xcc\xfa\rr\x05@\x9a\xe5_E\x86}\x04@\x17\x8bu\xc6\xbfu\x03@\xff\x8b\\\xb7\x12\xf3\x06\xc0G\x95\x9d\xd6\x18u\x08@\n]\x00\x9d:\xe0\x0c@\xaf\x7f\xf9\x91\xbe\xfa&\xc0\xb9\x83\xdeG\x989\x06@#|\xcb\xc6y\xe2\xe6\xbf\xf3\x19\x82@\xb8\xbc\t@\xb71e4zj\t@\'\xd1\xf1\xde\xed\xe8&\xc0N\x8a\x00D\xb8N\x14\xc0\xba\xb4L~\xb7\xff\x13\xc0_\x12\x18\x9e\xa5i\x00@R\x05.8\xbc\xc3\x03@}\xa9\xf3\xbd\xd4\x01\x08@\xf0{HiMp\xb1\xbf\xfb\x87\x9b\xd9\xaf\xf3&\xc0\xb2s<L\xd8e\x0f@\r\xadKp\x14\xc6\x08@J\xce\xae+\r;\x08@4\x8c\xba\xeb\x16\x9e\x04@M\n\x88\xd7"B\x04@\xd7\xa2\xcf:\x08N\x0e@\'\x93\xc8?\x7f\x1f\t@'
p16
tp17
bg3
(g4
(I0
tp18
g6
tp19
Rp20
(I1
(I545
tp21
g13
I00
S'S\xf3\xa6\x1e\xf3ST@pCb}WUT@\xc0\\\xd5\xe8\xb0iT@Q\x85\xfbm\x9c\x8eT@7gqX\xf4bT@\x95`\xa0g\xb5UT@\xad\xf3@O\xfdAT@\xa1N\x97\xde\xc4gT@q`\x02\xda\xafUT@\xf0\x9c\xa6l94T@6\xc01Qd^T@\xf3t\x02\xa6\x8b8T@\xfc\x16e\xcc\xe7qT@\xa91{W\xfe?T@\xdf\x9a\x9cO0TT@\x0c5\xe2\x86\x02\x86T@\x94\xab\xff \xc5\x14T@O\xe4\xcb\x9b\x8e\x8fT@\x87\xe1{\xcaqkT@,\xa1\xd1~\xe1OT@\x1a6\xa7\xbd\x17?T@\xa3\xbf\xbd*\x8apT@YgY\x81\x89tT@F4a\xad\x85nT@\xac\xcfS\xb8\xf0rT@\xdf\xde\xa9\xe9\x93\xf7S@fnu\\\xd2iT@bE\xdbB\x139T@\xb5\x15\xdb\x08,kT@Fb\xa5\xd8\xcfkT@\x88\x90H\x84Y&T@\xd2\x7fWO\x92+T@?\xcb$h\xe7_T@\x01l\xf7j\x97\x96T@\xbf?+\xb8\xcd[T@\x080\xbeD)iT@\x93\xa2\xc9\x18\xe5jT@\xb6"\xb0\xc0\x9cGT@\x8a\x8a\xed\x0f\xd7IT@\xd7\x89xL\x84IT@\xa9{\'\'\x10UT@vq\xee\xdc)oT@\xffl%\xae\xf3]T@\x932\xd0\x8b\xd5GT@\xde\xe0\xbf$\x88fT@\xd4\x1f\x1aD\xabcT@\xd9ak$\xd1rT@:\x8eF]\x0blT@\x85\xd8t,\x13NT@\x0e\xe5A\x8b68T@,\xd3\xbc\x13k\x87T@*\xc9\xd8\x0fZ\x87T@\xe4"\xd4\r\x87xT@t\x86\x81\x19\xf8:T@\xbd\x94sJ~\x8aT@\x96\xef\x92\xb9\x01;T@ \x01\x9dX\xa0\x80T@\x1ap\xa8\xfd]cT@\xee\xb2\x9c\x18apT@\xf0\xa8\xf3@\xc7ST@/\x8d\\u\xd9FT@\x14#\xbf\xfe\x01TT@\xa5A\xbc\x91\xf8MT@sR\xd1IGWT@\xf3\xc4\xe0Tn9T@\xd5\x0c\xbek\xf2qT@\x8e\t\x08\x11\x86kT@\xa8s\x93@wiT@QRV\xb2\xdb*T@C\xf5c\xc6\x9e$T@\xad97\xe8i\\T@Q\xbe\xd6\xe4\x18sT@V\xa91\x86\xab9T@"t\xe6\xc8upT@R.`\xda\x9fmT@Y\xfbra\x1d8T@\x1a\x11\xd8\xa6\xd8;T@\x9c\x1c\x0c\x9b?sT@\x99\xf0\xcc;\x01AT@\x00\xce\xe0\x05\xcd\x87T@{\xb8-\xa6\xfcOT@O\xa0\xdf\x89\nhT@\x15\xb6%\xf3PsT@t\xaa\xda\xff\xb0iT@\x00\xdc)\xa1\xd8iT@\xcf\x16v\xebJiT@\xf1\xec\x19R%jT@-\xcd\xa3`\x10fT@,\xe9\x06\x86\xcaHT@E.\x18\xea\xe8WT@\xed^0\x84\x97vT@\xd8a\xef\xae\xc6vT@h\xa67\xdd\xbcVT@\xe2Wz6UFT@[)\xf0\t\tDT@\x14\x91?\xf1\x82MT@\xed\x18i\xee\x8brT@\x98\xfbZ\xfa\x10JT@\xdd\x96\xc1\xa1DUT@\xec\xb6\xc2\x84\xa0tT@Z\x98\xbe\xae\xe1;T@\x07\x13"8<+T@\x1am\xf0\xbdaVT@9U\x7fbnVT@#\xcd\xb3B\x99\x1aT@\xa9\xe8?:\x97pT@\xeb\xe0\'\xcb>`T@\x9c;\x13\xd8\xb8\x87T@N@\xbc\xb2ubT@a\xd5Q\x19\xbe]T@;\xed\x9e)\xbd|T@)j\xa0q\xceiT@\xd1\xd6i\xe7\xe7[T@\xfa\x19M#LuT@\x92V_\'\xd0wT@\xbe\xf1\x01\xf7\xaf;T@\xdcj\xd1\xbbz|T@\x0cJ\xa8\xda^pT@R\x86kM\x03qT@\xb5\x94\xa6\xa3\xf7\x89T@\x8b\xc0\x86\'=\\T@)\x8a"\x02;+T@\x15\x17\xe6\xacwqT@\xa5\x85\xf9\x93\xdcCT@c\x08\xb8q\xe9)T@\x80\xeeY\xdc\xa4ST@\t.k\x1a\xa0%T@\xaei\x06A\xa8sT@|\\\xf1\x10/vT@\xb7\xd9\xf6V\xff:T@/\xed\xa2\xff\x93\x92T@\x0e\xcb\xb6\x7fsUT@\x9c\x07\xf2\xa0\x00`T@\xe8\xb6\xe5,\x9bUT@\x0b"\x8e\x96\xf6\x7fT@p8\x8eG\xebZT@$\x90\xd2\xdb\xa8?T@\xfb\x87l]TVT@\x02f5\xbd\x1a^T@\xb0\x01\x95\xac\xfc*T@\x8a\x86jo\xfd\x86T@I\xb787\x82$T@\x1aA\xf5\x05\x00+T@]s\xa0>XcT@5\xc3\x13\xb6 \x91T@\xad\x14\x83\xb5UTT@AyU1SvT@\xee\x9a1\x82\xc7rT@\xc5\xc7P\x87\x83vT@5\xe7\x15\xed\'vT@\xb9\xdd\x015x\x87T@>2\xc8%\x17jT@?-\xd6\xbc\xbeHT@^\x88\x19\xddxDT@HP\xf0\xaa@PT@\xd9M\xe3\xb5\x13iT@C4\xa3\x93\x0eIT@\x8dcw\xe18lT@\x17\n\x93\xe4RsT@\xe5\x83\x8c\x1a7^T@?h\x86g\xcdqT@\xd1\x88\x9a[rtT@\xacG\xa6%/tT@,\xe7\xecT\x15pT@#%\xa8\x16\x93rT@sv|\xb2\xb38T@\xc5.\x0e\xfb\xd7bT@\xef\xceH*\xd5RT@\xdb\xa7\x1e\xe9\\MT@\xf1\x19G\xe7rTT@T\xab\xfaY\x96-T@\xab\x0e\xa2t7\x8fT@\xf4~\x07\x18\x10^T@C\x1f\xc4s\x1dqT@o\xfc\x81\xcd\xe9PT@\xbar\x01=\x92>T@\xae\xcdZ\xb26XT@0\xc3\xdeH\x05hT@\x80\xb9b\x89\x8fUT@\xb9\xeb!h\x99MT@\x0c\xad\xdd\xe1vsT@\x18\x9d\xea\xf9\xc2rT@i\xe3\x9e\xad\xffkT@.\xb3\xf0\x8fz8T@\xbe\x0b.:\xd9JT@\xc7AEK\x14bT@\x01\xc4\x05: yT@\xb5\xef\x07\xdc\xe3nT@L\xb0B=\x88qT@\x90\xec:\x80b\x87T@p,u=/qT@\x14#\xbf\xfe\x01TT@\xd7\xd5\nGtcT@ZLG\xd9wAT@\xa7\xb3\xa7h\xbbpT@h\xddB9+TT@\x83\xcd\xfaApUT@\xebj\xda\xabWTT@}\xc0?\x80\xf3ZT@~\x1e\xf5\xed\xd0kT@\xa4\x06ku|NT@\xca\x84\xa7\xffC_T@\x19\xb8\xdcK\xb0aT@\xb0\x9a\xbf\xeb\xbfRT@\xef\x15v2+YT@GW\xc3.AOT@u\xa8T\xe8LXT@\x18t\x81JvDT@\xab\xf1\xa7\x97tAT@\x94I\x80\x0cKUT@H\x08T\xe4\xc3dT@a\xebw`\xbdXT@h\xc6\x0f\x86\x9djT@\xbbh\x07\x1cXUT@\x03)X\x05\xc7UT@t-\r\xd7r9T@\x07s(\xefXlT@\x11\x83\xe3\xf3\xfdNT@~\x87|\xf3;\x06T@\x13\xe7\x8bS\x81?T@\x90d\xc4s\xf1?T@\x0c\x91L\xdf\x91qT@\xfd\xd6\xc2\x98\xac;T@\xa0\xb5\xe8\xe8\xb7NT@x\x05ky\x14\x86T@{\\\x06&\xf1.T@\x1e\x834\xab\xb9rT@A\xdf\t\xd6\xb6qT@l\'\xcd\x07\xbbNT@\xa7\x80\x95\x83\x1d.T@~\x1b\xe2\xdfdtT@\x15\xa6\xd8Q\xadVT@\x82\x88\xd2\xfasXT@\xcb7\x10\x1d\x9dlT@\xc8\xdc\xb4\x94\x91WT@\x96\t7\xcdcXT@\x8f\x07\x82\x15\x10\x86T@>C\x99\xbetbT@N\x8b\xfa\xfb\x06`T@\xd8\x8c\xd4\xd1\x1c`T@4\xc7nS8^T@\x82\xeet\tyrT@\nVwK\xfb:T@3\x10\x0c\x18~%T@\xf8\x16\x0cZpNT@?\x9fzm\x9btT@\xb41n2`FT@N\xae\xcf }\x1fT@\x91\xde\xab\xfa\xa9FT@5j\x93O\x9aWT@\x08\xd0\xd8\x03\xbd1T@^s\x8b\x8e\x82|T@|X"\xcf\xb6lT@s\xeb\xad\xcf\xaeAT@\xc2P\xc27\xc2\x87T@\xeb~\xd1\x0e`ET@6\x8b\xa4\x92\xb7WT@\xa1*\x95\xbc\xa6\x86T@\x13o\x1b\x90]VT@\xd2\xa8\xb7@\xddOT@SD[\nfrT@\x88v\xacK\xe2hT@\x88\xb3\\\x97\x9aPT@nA*rDQT@\xe6\r$CW%T@\xef\xa0\xb4hcrT@\xe7\xc4\xc6\x9f6\\T@e\xbe\xbf,\xb4tT@+\xe9\xf90\xb0oT@\x91R\xb8\x17\xfapT@\xed\xd4\x91\xfdZpT@Aj\xa7zkpT@\xeaO\x93\xb2\x86pT@j\x1e\xecK\x9fsT@4\xe0b\xb4\x1cjT@\xd0%\xad\x7f\rvT@\xe89\xad\x94\x91UT@\xa67\x8d\x80sUT@>K\xa4\xa5\x19LT@jr\\\x02QiT@\x92\xc5\xcf\xdb\x18jT@Aqi\x0c\xefhT@\xe1\xaaAB\x14\x89T@M\x0c\x83\x0e1\x06T@W\xe1\x99FmqT@C\xf4F\xbb\xc9mT@\xed\x03\x85\'\xe6\x89T@u\x99\xf2\xa9\xdfXT@`5^\xa4\xe6qT@l\xfd\xa62/TT@J\x8d\xeeAcUT@\x9eS\x19\xfa\x9d\x82T@\xba\xf4\xa8\xe7\x89,T@N67\x17HrT@9@\x10\xd4\xe7PT@\xb3U~G\xd7"T@\xdd\x9f\xd0\xc8\xf9fT@M\xd0\xb2pzJT@X\xc3\xb2\xa4\xfdfT@\x0fF\x84\x1c\xa2fT@\x11\t%\x12\xa3HT@g\xb0j0\xdd^T@<VKH\x0bvT@\xea\x87\x04cvqT@\xb7W\x08\xec\x9aZT@4q\x85\xe5kRT@\xed\x8bh\xdeWdT@\xe8\xa0\xfd\'|rT@\xb1\x90\x96"#iT@\x95m8L\xafrT@\xa7\xde\xfa\x9ax{T@\xca\xdcm~StT@8h]\x12\x0crT@ZO\x1a\x96\x9bUT@\xb4\xa9\xdf\xf8\x06rT@\x93\xb9Y\xbc\xa4\x86T@q%)\x02\x1bqT@\x9f\xfa\xa5U8pT@-\x94\xdd\xda\x8cmT@\xf06\x01\xf9\xfbpT@\xf5\x8e\x8e\xf0YUT@\xd9\'\xab\x89\x9cPT@\x0b\r\xd6\xb8+pT@\x16ZV\x99p+T@l\xbc\n0\xd1qT@\xc0\xbb\xd4\x04\x81YT@\xa2J\xef\x90\x9aLT@"\xa5\x158gNT@H/)\x9aeGT@\x05\xd8\'\x18\xbaVT@\xccnA\xa6\xfeFT@\xe0\x8a\xd1\xed\x95+T@mv\xab\x8c\x8eWT@\xd0V\x08D\xc5\x87T@K\xd6\xd3H|JT@Y\x85\xab\xb1xDT@\x94\x8f\xeeI\xf0-T@\xef\xec\xfd\x0c\xbctT@\xdd\xbdV\xb3\x12\x85T@\xeb\xb5\xff\xa1\xa7%T@\xbby\xaa\x80\x99pT@\x07\xf9\xe3^rFT@\x1c\xc3\xc81?`T@\xe5=\x9cP\xf2fT@BE\xc4\xbd\x07FT@\x1a\xc9\xf9\x1b\x14bT@_ \x9a\x97G\x7fT@g\x1d\x9c\xa7\xa9vT@\xe4\xa1b"mjT@\x13k\xa3+\xfd\x83T@\\\x98\xe8u\xb4XT@$\xab\'\x1d\xacMT@\x8e\xb4\x16|L\x83T@L\xcb(z\xe7qT@\xebS\x91\x89\xe1?T@8@2\x0c\xbb`T@kZ\xe6InrT@\x17%\xe6\x1f\xacuT@\xf2\xf5\x89\x8f\xb2kT@\xedu\xd5@d0T@)g\x19\xb7\x0f.T@4\xe5JazXT@\xfe\x9dK\x8b\x94(T@\x9d\xfa\x19KPUT@\xdc\xea\x0fb\\XT@Ueh?D"T@\x06L\xe1\x83NYT@n\xe0\x1b\xc8\xbbZT@\xc6\x99\xdf\'yiT@\xdfq\xf4\xf4\xf6CT@\xb7W\x08\xec\x9aZT@\xce\xcb\xe0\xebTiT@\xf5E\x86\xc69^T@"\xa8~\x7fqnT@\x87o\x02]\xdckT@\xbcW\xa8\xf4\xe3[T@\xc2qi}=XT@\xcau[\x1dAtT@\xaa/\x9d\xd8\x93ZT@\x91\xa6\x99\x91\xb6oT@\x94\xfa\xec\xfdN\x89T@Q8\xe1g\xc1oT@\x936\xe3\xf0\xd6hT@)\xa4\x02\xe6UrT@\x8aM\x8b\x13\xa5RT@\x01-\xb9C;kT@\x85e\xd1\xde\x92dT@\x9a\xeb\x8d\xb0\x95WT@3\xc2h\xd6mqT@&\\sc\xf0gT@ \r\x06\x17MJT@g\x13\xa2\xed\x91`T@\x15\xd6\x03\x1a\x92gT@\x80\xba\xc5H\x90pT@\xca\xbb\xccz\x11|T@&\x8cz\xef\xaafT@.&f\x84urT@f\x98\xdd\x04axT@\xf8\xae9\xb2\xadjT@{\x8e2\x08\x1bTT@\xf6\x92\x92\xf4\xd0MT@wB\xd7\x1bjTT@\x8e\x8b"\xed\xbf\x1fT@L\xd4\x99d(VT@\x8aT\x8a\xd48UT@g\x19\xddOwrT@.\xf3\n\x91\x93+T@\xe2X\t\xb1hqT@X\xd2\xa0_d-T@T(\x8b\x94\x98WT@\xf33\xc6p\x91*T@\xc4S\xa1\xf6\xb4+T@\x14v.\xea\xb9\x81T@\x1d\x9b\xa5D!\'T@\xcd\xe6\xe97\xee*T@\xbc\x8f\xa2\xc0\xe4.T@\xecV>U\xa7TT@\xdbF\x15\xb2\x82.T@\x88\x8a\x1a\x8c\xb4_T@\x86\xd0/EXHT@E\x84\x83\xfdwqT@\x7fr\xa2\xb5\x1c\x86T@_\x9a\xd80\xedkT@\xe4\xd5\'\x14\xd4qT@\xd1P\xf52s@T@\xedR\xfe\xa4\x9cET@\xe0\xd89!\x02NT@\x14pc\xac\xe3[T@w[\xe4+gDT@\xb4\x93\xa8\x1c\xc5NT@\xa5\xb5\x85kGST@\x1a]A\xe9\xe4PT@4\xba\t \xf4tT@I\x80[\x07\xcbMT@\x19\xa6lG\xa9TT@\x85{c\xa4\x16TT@\x92\x11\x9b@\x07UT@m3\xae\xe7:YT@\x19\xbc\xeb\x8eNUT@\xa4\xe2.-\xb9vT@\x95Q\x01\x157IT@\xbf~;\xacmwT@W\x12i\xd8 YT@\x8f\x9a\xdd\xd7\xeajT@y9\xf7;\xc8UT@\xf9\xd2\xe8#rUT@\xf0H\x03\xee\xcaaT@\x07\xe5=\x91$^T@G\x02\x7fbRUT@fKu*zXT@\x17\xbfH\x11-uT@\xac\x84\xa7\xac\x03bT@{[\n\x16\x95`T@\xb4\xe9|t\x11lT@\x12a\xe71YbT@\x84\xfd\x16\t!pT@<\x80k\'\x81uT@\xbb\xbc\x1a\xdaSkT@1\x92\x9b\xcd\xa7mT@g\x8f)Y\xceoT@\xc8\xd8\xf1w\tGT@\xf3\xff\x00\x14\x02qT@5\xbdy[\xe9FT@\x8e\x14!\xc2QGT@\xcak"\xd2\xa9WT@\x97f\xcfZ,uT@\xff\x9f1]%WT@\xa8\xcc[J\xc0mT@\x00\xa0R5orT@\xb4\xb0\xd4\x97\x1fpT@\xd2\\\xf0\xdePeT@\xb1\xaa\xda@\xeb[T@1/\xa9\x86\xe9fT@=z\xcccSIT@EI\xf0\xf5{_T@Y\n\x10\xdc5PT@=\x84\xcdO%^T@\x9fD\x97\x07\xa9WT@\x16\x05\xb5\xac\x9eVT@\x8dg\xca{\xc3sT@\x9df<\xde+UT@\x00\xb3\n\xdaSUT@\x82\x91\x1e)\xabTT@\x13\x98n\xe2XqT@\xf1\x1a\xfd=\x87qT@\xca\x91\xd1Y\xadGT@L{\x86\xe8\x17jT@\xbeo&\x83gGT@:b\x9f\xab\x02GT@\xee\xae\xf7\x17\x1aWT@\rU\xd6\xd7sTT@\xd3b\xb2S\x0eGT@\xb4m\x94\xea\x0blT@\x05\xe00_fvT@\x1b#\xc3\xe9qpT@\xa3d\xac\xf1\x8btT@?\xc3\xe7\xd0guT@\xa7\xd7\xfdo\xd6rT@\xfb=\x985\'\x80T@\x06y\x87\xd5ZWT@8\x93\x1e\xb2I\x80T@-Y\xc3\xce3qT@;"\xd4\x9cMAT@9\xa5\x7f8<\xf3S@9.\xbd\x9fK`T@\rJ\x00\xcd\xc0zT@<Q\xca\t\xbb\x81T@\xf4e\x92\x11\xd2]T@\xb9\x9ct\x93\xb9oT@\xbd\x05\x18\xff_qT@kX\xfasRtT@\x86a\xaf\x11\xf9oT@\xb1\x1c\xa0\x1d$pT@\xff\x9aupgqT@\xaeL=\xe9\xf6pT@_\xd1\xdag\x01pT@L\x9e4\x1a\xd0/T@\x9f\xdfq\x14\xb67T@\xc6\xf8FB\xdcUT@\xd6\t\xe8\x94LVT@\xbb\xa3~\x93\x14bT@\xdc3\xd2\xb8DUT@\xcd\xbf&9s\x87T@\xb0\xf0e\x81\x1cOT@$@\x9f--XT@]\xb1\x05\x8a\xeaMT@\xa8P\xaf3O\x91T@\xbc\x12Y\xc8EfT@]%\x88Q\x1dVT@\xb4\xea6\xf6\xf9UT@\xd7H\xc8\x8e\xafVT@\xb1\xe3+MgaT@\xc9\xee\xbc\xe5\xc8aT@\xa8g\xc5\xbb\x8c+T@\xa6\xb0\xa5\x89\xa1-T@\xa9\x1b%/\xa2TT@\xc3\xea\xeb\x8b\x1e\x8bT@\xd1H\xb5z\xddRT@\x89\xce/vh8T@\x97\x89\x91Q\x16TT@\xba\xc7^{JTT@\xcb$\x05\xc6\x0cUT@\x88\x84\x84q\tUT@J1FN\x95VT@\x1cQJ\x15\x88TT@'
p22
tp23
btp24
a(g3
(g4
(I0
tp25
g6
tp26
Rp27
(I1
(I545
tp28
g13
I00
S'\x16\xf3\x95\xe5\xa7\r\x01\xc0\x84\xae\xef\x1e\x900\x0c@\xc3gV\xf2\xd2\xe5\x02\xc0\x8c\x89\xfb\xb2\x98\x93\x02@\xd9\x7f\xd2\x1eZO#\xc0\xab7?[S=\x0c@\xf4\xcb\xcf\xb8\x1b\xd3\xd2\xbfgp\x12\xe5fj\xe2?\x84\xb0}p\x8fN\xe1?\xa7#!ROw\xf4\xbf\x9a\x14\x9c\xd7S`\x10@4\x80\xc4\xaag\x82\xa5\xbf\xe7\xc9\xfd:V\xaa\xf3?l\x8e\xfe{\x94\xe4\xfc?\xd4\xea>;|\x8e\x00\xc0cd\xdc\xa2\xbbO\xec?e\x9b}\x03DG.\xc0\x02(]u\xd9Q\xfa\xbfe\xd4\xe1\xcc\x04#\x15\xc0\xb7\x00\xb3\xb4(H\x12\xc0\xd3\x066\x10[\xb9\xfc?\x80\xd3\xad\xed\xfa\x94\xde\xbf\x86.k\x82\x9e$\xfe?\xec-\x04\x0be\xc5\xd2?\x7f\x9be\xdan\xe5\xf7?\x93~\xfc\xa5\xf7\xb7\xf3\xbfZ)\x0b\x02\xa4?\x03\xc0R\x9fe\xd4%\xfe\x05@\xe4\x9b\xf2\xde\xdb>\x03\xc0\x82\x84`k\x94\x19\x03\xc0\xcfy\xf5\t\xffP\xe4\xbfe\xc2\xee\xdcG\x89\xe6?\xc5\xa1\x9e\x82\x8bV\x06@\xa2\xbf\xe3{\xe1A\xf4?(yo\xc8B\xd2\x14\xc0j\xa7q\x93\xdc\x82\x03\xc0\xdd\xd3\xe8\xbb\xab\r\xcf\xbf&\xe2\xee)\xb3\x18\x0f\xc0\xb2A\x8f\x1e\xc8\xf5\x15\xc0]\xe3W2\x9d\xf1\x06\xc0\x9a\xf5\xab\x81\x1e}&\xc0\xaa\x97\xce\x8d\xbc-\xd5\xbfgP\x07n.\x1c\x15\xc0\xe8m\xb9#l\x04\xf9?;X\xbe\xe7v\xa7\x01@c\xfc\x8b{}\x82\x06\xc0\xa3\xb3\x96#\x882\x0f\xc0\x14\xd3\x9e\x0c\xf9\xf8\x14\xc0\t\x86\xb4\xd1G\xf2&\xc0\xf1ks]}J\xf2?6\x8d\x15>\x07D\xea?\x97\x98\xaeOT\x1f\x02@_\xc1\x9b\xe1Z\xe9\x0b\xc0\xa0y\x1f\xd9B\x01\x19\xc0&\xf7\xaaic\xf3\x0b\xc0\x87N\xd9c\xd9c\x02@\x88\xcb6\xcd=\xa7\x12\xc0\x14\x04,#\xa9\x18\x0b@\xb4\xf5\x9bcL\x19\xc1?\x0b\x19(@\xf7\xba&\xc08q\x1d\xe9D\xcc\x10@\x1d\xa0\x821w\x16\'\xc0\xe6?\xd5\xec\x07\xab\xf3?s\xe6\xc7u\xe8g&\xc0D\xe6\xef\xd9\xbf\xd5\x05@X\xb0\xa2\xc8g\x9d\xf3?]\xe2\xb9\xf3\xa9\xec\xc3?t3\xaa\x8dE)\x18\xc0\x18!o\xccv\xa2\xc6\xbf\x90M\xe57^\x13\x04@\xd3\xda\xb2\xae\xc7{\x12@\xb7n\x99\x85\x9d\xb2\xf0?\xd4M\xf8\x97lD\x17\xc0\xa9\x1c\xb9\xadVZ\xbf?3\r{c\x1dr\x11@\xd1\x87\x84x\xb0\x10\xb4?i\x80\xc9OF(\xf9\xbfu\x1cmu\x0b\x93\xe3?\x07\xec\x1e\xcau\xd7\xfb?H\x91\x05\xdd\xa5t\x00\xc0\xb7\x00\xb3\xb4(H\x12\xc0\x8d\xdb\x13\xa3Ek\xdf?`d\x89\xcf\xc3\xd2\xa2\xbf\xb6\x19\xbe\xf2\xc4\xf8\x02\xc0\x8d\x13\x11"\xd3=\x03\xc0*qA\x86bz\x04\xc0|l\xc8`\x80;\x03\xc0\x1f_\x192\x15\x11\xdb?J\x91\x15\x88\xf6\xea\x00@z\xc3c\x99,\xc1\x02\xc0\x02\xa5\xb8\x01D\xba\xd1\xbf\x00\xe6\xe3\x83\xfa\x18\xce\xbfZ\xc3{\x12\xefV&\xc0\xa6\xf7\x1co7\\\x11@5F\x03q\xa5<\x11@\x04\xe9\xfdx)b\x13\xc0\xb6a\xbc\x84c#\xf3?X\x88\xef\x01\x98\xa8\x14\xc0\xcc\xcdu\xb7\x07\xf2+\xc0\xc6\x96:\x1bf\x89\x00@m\xddwy\r\x08\xf2?\xef\xdf0\xb5\xb9\x99\xe6?\x06\xefd;&`&\xc0\x83$\x90\x80#\xbe\xf7\xbf\xa1\xdc\xd8I\xc6\xf4\xe7?\xde\xaa\xb2^I|\xbe?\x9eC\xec\x06_A\x15\xc0\xbd\xe5\xabx*!\x00\xc0\r5\x07I4\xe7\x07@Z}\xf4s\xf8#\t@\xa8\x8bz\x91w?\x01@\xb5g/\xa3\x14\x00\x03\xc0\x06\xa7\xa4K\xab\x94\x04@\xdbi[Q\xe2\x17\xdb?\xb1\xfbQ8z:\x11\xc0\x85"\xe7\x07\xf8\x10\xf4?\xc8\xef\xec\xfc\xb3\xac\x08\xc0P\x7f\x03>U\x87\xc0?\xfa\\\xb4\xc2A3\xe7?\xd3\xd3p\x03\xb6\xa0\x02@O\x96!\x00\xe5\xc3!\xc0\x86\xf7\'\xca%\xb3\xf0?\'h\x04\x1b:\xa5\x0e\xc0;S\xedt>\x8a\xb5\xbfW\xe8\xa73=\x8f\xbb\xbfB\x18\x07\x85\xd5x\xff\xbf\x1b2\xb7\x93@v\xfe?\xc3Q\xb1lz\xc4\x99\xbf\x0b\x86\xa6\xd56Y\x1b\xc0\tw0\xfa\xbb\xf6\x18\xc0\xe6xc\xbe\x1a\x1d\xf0?\x87\x06\xe75\xdf\x85&\xc0\x10kX\xdf\x8d!\x06@\xc8\x11Bm\x0f\x91&\xc0&+\xe1\xec\x08\xe6\x12\xc0\xaf(\x99a?\x07\t@\x1cCc"\x88h\xfd?\xd3\x7f\xdc\x00\x19^\xf6\xbf\x8a\xb21\xe7\xe3\xbf\x11@&\\\t\xc1.\xb4\xe8?\x06\xc0v\x1a\xbe\xa1\xcc?\x8d\xf7\x9b\xc1\xb6\xe7\xf5\xbf\x0f\x972\xc3\xd4r\xdc?6\x94\x890\x03\x84\x13\xc0\xf7\x8e~X\xab\xd5\x03@\t\x9e\x96%\x16\xab&\xc0s\xd5\n7|\xb0\xd1\xbf\xf2\x19h\x9e\xad\x9e\xee?\x18\x90\\=\xbe\x17\xc6\xbfm<\r\xd7pS\xbf\xbf\x9a\xdb\x04\x16\x1f@\x08\xc0\xaa\x13\xf8\xeb\x9b\xd8\x03\xc0U;g\x97`\xa6\x00@\xf7O\xac9wg\xf6?\xfbI\x87m\x9fb\x13@#\xea\x03>\ns\x02\xc0\x13z(2SU\xff?:R\x84Vf\xd8 \xc0\xf8;\xa6\xe5\x93\xdf\x8e\xbf+\x0b"\xc6\xde_\x05@\x1bV\x82\xa5\xaf\x10\x0c\xc0\x19nk~0\x80\xa5\xbf\x99\x9fV\x87\xc4\xfe\xf8?(\xe0\xf3\r2\xd3\xde?\tO\x85\x86<:\xf4?\x96\xf8\xec\x0b\xad*\x06@\xd0\xe4\xe0E2G\x17@\xe2\x9e\xedt\xdf\xe2\r@a\xa1\xa6b:\t\x1a@\t\x9e\x96%\x16\xab&\xc0L&(\tB\xde\x0b@\xc3^\xd6\x86n\xe4\x03@\xb4J\x05\xec\xe4-\x13@\x02\xb23h\x9ah\xcf?n\xedb<\xf8G\x12\xc0\x14\xa9\xa6-P\x13\x06@\xea/s\xc8\xf60\x10@\xbec\xd1\xd95t\xdf?\xe5\xbaC\xde\xbe\x80\x0b@\x9f\xef\x88/\x0fi\x13\xc0\xa7v\xba\x88\x97\xe8Y?\xa3zV\x80h4\x0f\xc0+f\xb0\t(\xf5\x14\xc0F\xab\x1b(\xcd\xa3\xa1\xbf\x91(\xdc0\x16\xd6\xf2?\xc9\xb0E\x86V\xcd\r@\x88\xe3\xa0\xda*<\x02\xc0Z\xcf\xf8\xe7\xb8I\xf3?K\xd8\xd1fk\xe0\xe9?\xdc\xd2\xb9\x92&_\xea?\x07\xb2\xc09\xb3\xaf\xf5?\x1d\xa0\x821w\x16\'\xc0t\xc1d\xb1\x1b\xd5\xc7?=Y4\xe9p\x8e\x14@\x88gyj\xef\x91\x9a?\x9aE/\xfe\xee\xc8\x00\xc0-\x1a\x97\xdf\xea\xf7\n@\n\x14\x832\xfb\xc1&\xc0h\xed\xf6\x16\xde\xb3\x05@E\x94;\xfdU\xcb\x01\xc0\x0fY)\xea\xa9M\x13@Y\x04\xb6\xe1\x08\x9d\x12@\xb1\xd4\x1a\xa2\x85\xeb\x11\xc0\x86\xf3\x94\xb0c\xae\r@\xf6!L\xaa>1\x15@\x98\xb7\xd1\xa2=9\r@\xfb\xed\x10"\x97\xd9\x12@\x00d\xab\xdc\xb6Z\xf6?\x1b\x92)\xfd\x18\x8c\x14@\x0f\x99\xf1\xc2\xed!\x0c@\x15\xde\x1c\xe2\xf6\x10\xde\xbf\xdd\\\x01%sO\x13@J\xa4U%!\x8c\x08\xc0\xa3fkb\xed_\x0b@\xd5XL\xbc\xec>\x0c@\x8b\x15$Zoi\x05@\x9eD\xee\xf2\xf0\x01\x15\xc0\xb5\x82pc>\x87\x10@\xe6\x89\xc5\xe0\x8e,\x06\xc0\xefO\xdd\xf4\xe1\x14\xf3?\xc7a\xf5<b\xaf\xfc?\xf6\xa7Nn^\xa0\x0e\xc0A/;\xa5\xf9\xf0\xf3?\xdeC\xdb\x82\xa5\x94\x10@\xd6Y\xae}\xee\xb8\xec?`\xbe8\xbcK\x9c\n@\xea5\x0b7%8\x0f\xc0\xf6u\xfcX#\xbb\x0e\xc0\rU\xc59l\xea\xb1?\x19Z\x94\x0b\xd0|\xc9?\t\xd0\xae\x9746\xa7\xbf\xcd{\x17\x15\x0fX&\xc0 zZ\n\xff\xae\xfe?\xa3\xd9\x13\x01!\x81\xe0\xbfAC\x82\xc8(\x0f\x03\xc0\xd8\xd6\xa3!5\xba\x11@\x82CN\xff\xa1\xcb\xeb?\xc8\xb7\x9c\x8a\xfc\xeb\x0c@\xdew\x86\xe0\xb7#\x06@I_EQ\xebL\x06@$"\xa7N\x90N\x05@4+\r{\xba\x04\x0f\xc0\x90\xedB\x04\xbc\xf6\x18\xc0R*\xc6\x9dN\xc7\xfe?i%\xf4\xd1\xec\x15\x01\xc0\xa7\xa4E\xbd\xa4#\xfb?\xa4\x1f1\x9dY\xf4\x07@\xcd\xec:\x14\xe3X\xf2?\x99)\x10\xc5=\xb1\x07@\x1b\x01\x86\x84F\x96&\xc0\xd1H\x01&R\xf2\t@\xa5\xa4\x1c4\\\xb2\x08\xc0\x8d\xd2\xb8^\x99\x8c\x11@#\x11ETC\xa0\x14@rV\xbd\xaaY6\x00\xc0m\xf7\x9b\x89\x99\x13\xf5?07\x01q\x07}\x03\xc0\xe7\xa9\xf3O\xff\x95\x00\xc0\'\xa81\x91\x86W\t\xc0!)D\x97\x98L\x12\xc0G\x82\xccr\x03\x9e\x08@h\xf4\xbd\x84\xe0 \xdb?\xd8\xde\xdbu\xc9)\x13\xc0\x1a\x88}\x85\x83\xee\x12\xc0uo_\x0b\xf6P\x03@\xd8\xe5\xc3\xb2\x8b\xf7\x08@p\xa0\xf1nr\xc5!\xc0E\xfe\xe2JD-\xfe?\xb3|"\x17\xe5\x1e\xdd?\'\xa9\x12\xe46\x02\xe7?\x19\xe9b6g\x05\xc8?\x13\xa8\xa7:=\\\xc0?\xd4b\xd9\xc05P\x11?W\x86\xcc\xaf\xea\xf6\xe7?\xa4\xef\xc3\x9f\x0c}\x08\xc0\xe2\x8d\xc4\xe7\x9bg\xcb\xbfs(\x97\x17%\x93&\xc0\xb6\xe1\x16"\xb8\x85&\xc0.\xe4O\xcd%P\xc2?<Z.\xb8:t\x04\xc0gB%\xb0\x89\xd4\x03\xc0\x83Jc\xd7"\x08\x03\xc0\xef\x18\xe3\xcc\x07\x11\n\xc0;\'\xe5\x83\x1d\xd4\x05\xc0k*[\x1dG\x1a\xe0?Y\xfbm\x11VQ\x14@\x0b\xd9\xabD\xe0e\x0b\xc0\xda\xa8\xecA+\xa8\x12@\x19\xa9\xf5\xe8\xf5\x96\xf3?%\x88y\t\x16\xc3&\xc0\x10.\x07\xf58\xed\x0b@\x89\xc7\xda\x8b8i\xf4?\xfc\xd5\x04\xab\xbf7\x03@\xcb2\xc0\xca,\x8b\xf8?{\xb6\xee\xf2CR\x12\xc0\x0fd\xf6\x89a\x98-\xc0\xf0\x9f\x8c<\xcc\x83\x06@X\xbd\xf8\xc5I\xdf\x17@Ls\xa9\xa3\xb2`\xd6?K\x06\x0b\xc5u\x06\xf5?5\xcb\xbe\xc5,\xe3\x15\xc0\xa9\xb2b\t\xcb\x90\x06@\x06\xfeP\xe1\xbf\xd1\xfe?\x16v\xde\xfb\xf0\xe0\xdc?\xd5\x98\xb8u\x83Z\x15@{\xe8\x95\xaf\xc6)\x11@\xcb\xb8N\xdeT\\\xc8?\xa6\x93Y\x13\xa9\x1e\xf4?\xe9\x06\x08\xaf\xf1\xd0\x10\xc0\xf2\x88+\x12\xc6\x02\n\xc0\xf6\xb5r\xebY\xd3\x01\xc0\xd8\x17\x7fG\x9e\xc0\x10\xc0\x80\x19yF0\xec\x12\xc0\xca\xe2\t\xd9\xf6\x90&\xc0\xcf!\xb8\x08\xb2!\x06\xc0\xee\x13\x90\xfbZ\x8d\x00\xc0\xda3\xdb<\xf9\xf2\xce?%\x87x)\xc5\xd7\xc8?\x1c\xc2&eel\xd4\xbf\xfcI\n\x11p\xee\xe6?L\xe8&|ro\x0b@#\xa6\x9a\x1f\xe0&\x13\xc0@\xa2,U\xd9\x1b\xc2?\x01\xf7\xa6\xb6\xf0\x02\xe5?\xc2\xf1\xa5\xaf\xa0\x9a\x08@D\x0f\x82\xd4\xe1G\x04\xc0\xed\x04\xa0\x9b#\xe9\x00\xc0r\x0f\x82g\xee\r\x01\xc0\xe9\x15\x03`\xae\x1a\x0e\xc0\xbc7\xc5%\x0eV&\xc0\x97\x88@!h\xd5\x0c\xc0\xd5\xaf\x9dx\xd5T\x06@\x02\xc5Zy\x1c6\xe2\xbf\x8e\xcb\x8a\xa3A\x89\xd7?\xf5=F\x03\x18\xb6\x14\xc0M\x0c1\xc6\xbal\xf6?0\xa6\xe8I\x16;\x06@\x94\x19\x8eh3\xd0\xf1\xbf\x80 \xb6\x8d\xf9\r\xf3?)q\xdd\xa2.k\xfe?\x05\x8a\x8b\xf0mq\xc9?\xf9,\xd2#\x89\x04\x08@\'#a\xd4\xd7)\x15\xc0$\x90j\x80\xd9`\xd6?}\x17\xaa\xf2^p\x07@\xa4\xd8\xe4\xdd\x8a\xb0\x05@\xd2]\x11d\x1b\xda\x00@\xdb\xa7\xf0\xe28\xd2\xd1\xbf\xe6\xc3E7\xfb2\x08\xc0\x1cX\xcf\xe6\xca\x9c\xce?%\x99\x9cm\x86O\x13@O\xc2\xf6j[\xd1&\xc0\xb1\x02|]\xbf\xfa\xc3\xbf?\xe2\xac\x8b\x8a\xa0\xf3?H\xf3\x06\xf3I\xa3\xfc?U.\xf0\xa6\xda\xa4\x0b@\x07\x93v\\c\x08\xf8?+\x94&\xfc\xd4\x12\xe5\xbf\xb0aC\xe0\x84\x07\x03\xc0\xacey\x98\xa7J\n@(\x14 \xfc\x01\x08\xca?\x93!\xdc\xdbr\xc8\x11@\xf7<w\x87>\xf7\x0e@\xcee\xda}\xb0)\x0c@\xd2*\x97\xbd\xdb\xe3\x11@\xd7\xb6\x0b\xa3\xb8\xc7\xf5?\x02\x17\xf2\xfa\xfe)\x13@\x92\x01 \xad\x1e]\xf2?1\xac\x83B1\xeb\x03\xc0\'&\x15Cs-\x0c@n\xe6!\x93xS\x15@\xb4}\xae?\xfbE\x03\xc0\xe3=i\xdb\xd0\xd2\x12@H^\xca\xbc#+\xd2?\xe8\x95\x97\xc8\x17\xd9\x05@\x00C\x10;\xddB\x10@8k\xfa\x804\xdb\x12@!&\xac\xdd\x190\xfb?\xbb \x10a\xfc\x05\xf3?\x14^\xa3\xc7\x10F\xdd?h\xc6G\xba\x00\x9f\n\xc06\xa4\x844j\xcd\xd9?.\xaa\xfe\xc3i{\xdb?\xc8$\xf2\x0e\x08E\xef?\x92AK\x8e\x92\xc0\r@\x91P\xe5\xa2m\xf7\xed\xbf!(m\xd0\x91?\xdc\xbf\xabs2\'>\xcc\n@\xc6Z:M\xf9,\xe2?e|\x8b2{i\xdf?;E\xe4\x84\xe3\xdd\x14\xc0\x158\xd6\x87\x83D\x0c@UU\x18_\x13\x10\xe1?\x94/e}3\x99\xbb?\xae\x9d+)\xc0\xbb\x13\xc0\xa7[\xbeq-d\xd9?\xfb\x0c [}f\xe5\xbf\x97w\xfa];f\xd4?^\x1e\xc9\x99+y\x08\xc0\x0eFSf\x8c\xa3\x10@"\x1f\xc7\x1e\xc19\x02@a\t_\x15\xd8L\x10@\x932\x06\xd8*\xf3\xf1?\xf6\xad\xd0o%\x11\x11@\xec\x0e\xdd\xb8\x06-\x0c@rw|\x99\xadR\t@c\xef-\xa9\x03?\x06@k\xfa\x00\xb35\xc9\xe4?\xcd\x05w\xae"V\x06@\x94\n\x93\x17\xdf\xc8\n@\xce\x18\xb5\xc5w\xbf\xdb?\x9a\x85\xa4q-\xcb\xe5?\xa8\x12\'n\xab\x17\xf7?b\xc2\x8e\x85p/\xe4?\xc1\xe0\x1a\x12[j\xdb?m\x98\x14\x9a5\xf9\xfd?\nH\xc7\x15\xf6\xc2\x10@n\x0f\xf4\x92\xa8\x97\xcc?\xb4\x14O\x97\xb0\x0c\x06@\'}K\xb2\xf5\\\x17@\xe8\t\xc3\xb7\xd2\xeb\x0f\xc0\xac\xa5\xfa\x9d\x8a\xec\xec?d\xb3\xf3\x19\xfe\xce\x14\xc04>\xce\x86\xdd\xf3\x08\xc0LM\x07^\x96\x8e\xfc?\xd2\xc9r\\\xf01\x08@A\xf2V\xba\xac\t\'\xc0/Z\x8b\x8a\xef\xd2!\xc0\x12\\/g\xf4h\xf6?M\x90L\x99\xaa\x95\x10@%\xd4\xeb\xf2\x0f\x96\x14@o~~M\xb4\xfa&\xc05\r\xdc5i\x14\x00@\x1a<\xf0\x8e\xefp\x02@\x85F\x08\xde\xb1\x1b\x10@9\x89y\x08#\r\x0e@\xf4x\xe7\x84\x86\xe8\x0c@a\x87\xec=x\xd3\x12@\xa7\xf2\xadIW\x9c\x0b@\xb7B\x91\xaeO\x83\xd1\xbf\x11\xc0\xa6\xc4\xca\xcc\xae?u.\xdd\x11\x02E\x8a\xbf\x8d\x97\x0c\xa9\x0b\xeb\x0c@\xe5\xf5"\x83\xed\x0e\xea\xbfGO\xfb\xa8|S&\xc0h\xa4\x02o\xb6\x8a&\xc0\xcd\xa5\xaa\xe8I\xea\x14@\x9d\x03\x90\xe2R#\x0e@\xa1\xbb\xd9\xd3K\x11\'\xc0s\xc7CsX\xc1\xfe?\xb8\xac\xef\x17\xaa\x10\xd9?N\x1b\xa7J\xaa}\x0c@\xf0\x9e\x0e\xc1\xb9\x82\x0f@|\xfa\x17\xa45\xfb\x11@\xbb\xa4\x8b\xc6\x17\xbd\x0c@\xdb\xe1\x06\x07\xca;\xc8?\x13e\xd5\x9bzp\xfb?\xd6\x85\xbdl\x14\xe8\xed\xbf\x88\x8e\xc3\x14x\xd5\xd5\xbfN4"\xa6S\xc7\xd3?|\n\xdd\xf1~\xb0\x0c\xc0\x0ftB\xbfh\xfe\xe6?\t_$H\xc7\xf4\r\xc0\xfe\x96+\x9e\xaa\x11\x0e\xc0\x1dl\x0b\x9d\xf4\xc5\xe2\xbf\xaa\x90j\x9dc\xc7\xfe?m_\xa6N\xae\x99\xea\xbf\xbb\x1f\xd4 JQ\x14@\xf5\xcd\xfc\x8f\xa7+\xf8?0\xcf\xf1\xe5\xa9!\xec?\x97\x1cD \xcb\xe6\xf6\xbf\xbd;Q\x1f\xa0:\'\xc0\xef\xb9\x98\x88\xa4\x8d\xf4?z\xe3\xeb\xa7VQ\x00@\xac\xe0\xb7\xea\xd7Z\x01\xc0\x13\x0e\x03[\xba\xe9\x12\xc0\xdc\xb8\xe4\xd0\x85(\'\xc0\xc2M;\x9b&{\xf3?F\x1c.zj\x17\x15@\x07Z\xa0\xc5\xfb\xa6\xfb?\xd3\xcao\x91\xf8\x0c\'\xc0\x18]=\xd6,\x8b&\xc0A\x07\xecF\xb5\x90&\xc0\x10\x00\xdc\x9a|V\x0f\xc0\x91a\x05\xc8~3\t\xc0\xd6\xe8+l\xcau\x0c\xc0\x1dR\xbb\xbb\xe9\x0f\x12@2c\xaf\x9a:\xfb\r\xc0pD\xeeW\xbe\x08\x0f\xc0\xaf\xed\xd0\xe9\xb5w\xe8\xbf\x1bA)\xd0\xcc3\xff?`@<N9\xbc\x0c\xc0\xbfV\xec\'\xf6\xfb\x11@\xb7\xcaJ\x86\xd3\x0e\xc8\xbf\xce\xee\x91/\x98w\xd3?Uv\xb9\x99\xba\xa5\x08@\x08P\x11Z\x15~\xfb?\xdc$,\x83D\xf3\xf0?\t\x96\x97\xe4\xf2P\xfe?wSI\xbf\'\x93\n@\xd05\xf2>\x08\x9d\xfb?\x9a\xf7\xc9\xdc\xab\xaa\xe5?MP\x16\xf3\xe9k\xf5?\xe1\x94X=\xf5\x97\xe8?\xf7\xa1\xa8\x98x\x1f\xfc\xbf\xcb\x0f.\x1c8\n\xdc\xbf\xa8\x12\'n\xab\x17\xf7?:]\xfaa\xf3\xae\x0e@5\x18F\x1c\xdd\x9d\xdd?\xf7Q.\'\x923\x06\xc0\xaf\x83\xc5\xe8\x86\x8f\xfb?\xf3\xe1\xc8\xa6n\x1e\xe2?\x9cM;\xba\xc1\x0e\xec?\xf2\xb3T\x01\xda\xcc\xf3?\xba\xd5\xeb\xc2\x86i\xeb?\xc7a\x9bB\tq\xe3?\xe2:\xc4\xd2\x1d+\x07@$@jmZT\xf0\xbfA\xfb\n)pL\x0c@<\x9c7\x19\x97\xac\r@\xe9m\xf4W\x90\xea\x0c@\xfcBn\xa0\xc1\x97\x0b@x\xfdL\x18/{\xff\xbf\xf9\xb0W\xa9{H\x10@\x0c>\xed\x82A\xcb\x12@bu\xbd\x06S\n\'\xc0\xeaZ\x18\xc5^\xb7\x0e@>}\xa9\xeb\xb9\xa6\xd0?\xc7\x1f\xbb\xfc)\x0c\x11@"\xab\x0f3\xc7\xd4\x10@\xeeUG\x88\x0e\xf8&\xc0Mw~U\x0f\x1d\x10\xc08\xadD\x81M\xd1\x0f\xc0\x11\xa7(\x19|B\x06@*WZ\xb5\x9e\xd5\t@\x84\xda\xf2\x87\x18\x17\x10@\xef\x013\xb7\x06e\xec?\x8fs\xc1\xbc\xe9\x02\'\xc02\xbc\xa4f\xa3L\x13@n\r\xcf\xf4\xd6\x92\x10@\xc9\x1b\xc6\xf6GD\x10@\xd1\xd1\x9b\x18b\xd7\x0c@\x94\xa9xk\xd5\x84\x0c@\x07\xe0N\xeeFz\x13@\x99\x01\x8b\x9c[\xbe\x10@'
p29
tp30
bg3
(g4
(I0
tp31
g6
tp32
Rp33
(I1
(I545
tp34
g13
I00
S'R\xc0(~NbT@\xa0\x81\x00\xad\x08fT@\xd0\x00\xf2\xbe\x8bwT@y"\x7f\xbaq\x9eT@\xbc.\xe8\xe7>iT@\tV\xcbx\\fT@\x9c\x05\x1d\x1c\xcaQT@\xa0>\x03\xfb\xfawT@\xe1p5\xf5`fT@\x86\x93\xf5\xea\xfdBT@\x1b\x9f\x08\xa9\x03oT@\xd5\xff\x96\xdeRHT@\xa8nV\xa3C\x82T@G\x89\xfaG\x07QT@\xd2\x0c\x847\x93bT@\x7f\xd8]\xb0,\x96T@\x01^D5k/T@\x87&u\xd5&\x9fT@\xf3\r;q\xa0wT@\xd7\xa2\xa6X@\\T@\xb9\xe4#V\x0fPT@\'\xe4M\x0cZ\x80T@\x15"\xdc\x03\x08\x85T@\xfc\xda\xb7\xc2\xbb~T@J\xef\x98il\x83T@u\x93\x85n\xf9\x06T@\x8cT\x96l\xb2wT@?z>u>JT@\xaf\xcce]\x06yT@\xe6\xaa\xd5\x04\xb3yT@@\x1ak\xe5\t6T@\x1c\xd6\xf1\x98\xbe9T@\x8e\xd9\x1e\xb2\x8dpT@\xa1w\x8blN\xa6T@\x03~Q\x8a\xbbgT@\xb2J\xc4Y\x00wT@\x90\x7fI-\xd2zT@\xa1\xb1\xef\xec\x19TT@\xcd\xfb<\x87\xf1UT@>8\x93x\x97NT@a?\x1e\xf3\xd9TT@,\xedV\xec\xfd~T@\x8d\x0c\x9c\xaa\x9ciT@G\xeab\x1a\xc9XT@%A]\xd4!wT@P\x8aV\xdf]qT@9u\xb3~\xde\x7fT@\x91\xbd\x04\xf6BxT@\xac\x11iz\xf1MT@L\xee\xcf\xeccHT@\xa2z\x7fw\x9b\x97T@\xf1\x0eh\x93h\x97T@\x91V\x02\xf8\x0c\x86T@\xb0T\xfbOKJT@\xe9\x93)s\xa9\x98T@J\xb2\xb0\\\xadLT@\xed\xd0D\xc6\n\x8dT@\x88Yx3\xf8sT@-D\x85i\x7f\x80T@\xb1\xa6 \xda\xa6ST@\xbb\x84\x1aE\xa7WT@{v\xe9`\xddST@\xf7"\xf6\x8a\xdf^T@^n:\x8b2WT@\xb4\xa5\xe0\'\x90JT@\x88?\x9d\x9aR\x82T@\xaaC\xb5\xa0\x90{T@\x88z{\xb4\xd6dT@\xc4\xf3\xac\xa8\x05:T@\xb4\xdc\x87\xe4\xab0T@\x92va#\xcflT@-\x90\xce\xd6e\x83T@\xff\xd0\xef`\xdaIT@vx\xbb\x93\x92\x80T@\xfe\xbf\xad\xd0\xf2}T@\xc9\xe4\x83%\xedGT@$\xe4\xe5\x0c.JT@\xab\xae%\xf3u\x83T@\xdb\x8c\x10\xa4\xffQT@\xde~A.8\x97T@\xd7\xa2\xa6X@\\T@bo|T9xT@\xc64rch\x83T@\xf0\x8d\x8e\'}wT@\xfd7u\x90\xb3wT@\x90\x1d\x0c\xb0\x0cwT@\xb5\xc7\xe8}\x06xT@\x99\x86xN?vT@\xfc0\xc4\xa4\x9eYT@\xc6\xdd\xb5\xbb\xbdeT@`\xe5b?\x92\x86T@K\n\xb4\xf6\xd1\x86T@\xb5\xe7Y\xa4\xaaVT@\xaev ,"WT@t\xabl{\xd8TT@@{>\x07\xcdYT@f*]\xa7\xdf\x82T@\xdd\x8bS\xf6FVT@\xbeK:\xcc+UT@\xc1\xda j\x1f\x85T@\xfcwY\x14\x83LT@\x88\xd5\xdc\x85d9T@\xda\x1c\xde\x18@VT@v\x02}\x95\xdfdT@\xcbW\x0e\xb3\xda(T@oW\x9c?\xbb\x80T@|$\xfb2\xe1kT@|\xea\xfdd>\x97T@\xce\xd2@D\x18sT@\xda\x99P\xeegnT@\xdb$Ka\xe6\x8cT@\xc8\xc2\x05p\xa9wT@y\xda\xd4L\x95lT@9/{\xd1\x90\x85T@\x01x\x8d\x1b\xb1\x84T@!\xa3\x80\x98HLT@\xa3\x18d\xef\xa2\x8bT@\xb3Qwm\x8d\x80T@\xff.\xb8\x1bN\x81T@\xa5\xf4\x14\xe2\xda\x99T@;\xa9&\xb5\rjT@~\x05\xa5\xb7\xf78T@|\x94M\xde\x93~T@\x9e\xa8\xbf\xd5\x01TT@\xf3\x81\x9e\xcb\xfd8T@%>\xfdb\x19bT@\x02Vr\nj2T@\x02\xdd>\xd3\xbe\x83T@v\x9a\xa5\xac^\x80T@y\x98\xf1\xa0GJT@\x97\xb6\x11\x83\x82\xa2T@\xc3\x9d<qCUT@>\x0c4\xab\xaapT@\xa2\xdb\xfd\x93pUT@\x1c\xc4C\xdbP\x8cT@aU\x0e\xd3\x95kT@jL\xd6\xcb\xbfPT@\xd1fC[\xd6dT@\xf9\xb7\xe2\xbf\x8cnT@\xac.\x1d\x92\t9T@ \x7f\x9bx\x00\x97T@\xee]\x96G\x8a-T@\x1e\x83\xf7d|9T@Oh\xf6\xa8toT@\x85D\xeb\xab\xeb\xa0T@\xebjt\xd35TT@\xa4\xb4\xef\x89I\x86T@y)Bx\x1d\x83T@\x0e_\x12}\x86\x86T@xo\xf2\xb89\x86T@\x995-\x81\xcc\x95T@\r\xb7]\xf6\xe4wT@\xbd\x15$\x96\xa1YT@~\x13\x96\ndUT@\xce\xd0\xa4\x81\xb7`T@\xf64KA\xf0vT@n\xf3\x1b2\xf8YT@\x8bh\x8e\xed{tT@l\x87\x1f\xc8j\x83T@s@[x\xe4nT@\xaed\xa1\xa0\x18\x7fT@w\xfb\x98\xdb}\x84T@)<h\xe7\x9f\x84T@\x9aJ\x08\x1bR\x80T@;\xa2\x1fj\xf0\x82T@\xed\xd8<.\xd8IT@$\x91:\xa4\xf2rT@\x8a\x13\x07v\x82cT@"\x02"\xeb1]T@\xebjt\xd35TT@O\xc1\x9a\x83>>T@\x9a5t(\r\x9fT@B\xd5)\xe9\x86nT@j\xef\xeadJ\x81T@\x88\x1b\x1eH>]T@\xdc\xa8|2\x91OT@\xc2\xe2h\x96\xcbhT@\x8b\xc1\x0ch\x1dxT@\x87\xce\xd9+\'fT@\xb4yn\xf7\xccYT@;A\xcf\xd0\x90\x83T@\x89\xe2\xd2\xa6\xd6\x7fT@\x89=\xa7\xf2DxT@\xaeKq-FHT@o\x0bS\x80\xd6[T@\xec\n@=\xacrT@\xf4\x1f\xab\x12u\x88T@\x0e\xcds\x9aK\x7fT@\x17\xdd,l\xbd\x81T@K\x1b\xadQ\x92\x97T@uo\xfa_\x8d\x81T@{v\xe9`\xddST@\x03R\x91Y\x9dsT@\x08\xf3\xb7a2RT@\xa14!\xae\xc3\x80T@g\x82(\xac\x90bT@\x14\xc5\xb9\xa7\x19fT@>F\x1e,!TT@\xcb\x8c\x1a\x82\xa1kT@8\x17w\x1b\xb6yT@\xbfl\xd0\x12\xea^T@\xa7\x9f\x8e|\xcboT@?\xd5\\4RnT@\xd6|V\x99UcT@_\xa7\x8ak\x85iT@;\x93\x13 \xf9_T@\xab`\x1c\xef\xa0hT@\xb0u\xa1\x9b\\UT@0"\x1eu7RT@Zk\xff\xc2\xf2eT@\x10G\x1b\xdb\xbbtT@\xf4c\x1d.&iT@\n\x06o\x832xT@M\xe2\xd8E\x00fT@\x16g\xa9\xc6pfT@\xfe\xb9"\xfb\xb6JT@VK\x18\xbe\x97xT@\xe3\xaa`\xe4\xa2_T@\xed\x8en\x11\xa2\x15T@4v\x8e>UPT@\\>\xcf\x9a\xf8PT@\xeb \t\xfc\x9e~T@\x86\x80\x90(RLT@\x136\xd9oW_T@\xfc\xff\xc4\xeb>\x96T@2:\xc5g\xbd?T@\xfch\xc2;\xd0\x7fT@d\x15q\xd8\xd4~T@\x84c\x87\xeb4_T@\x19:\xe4\x1f\xdd<T@\x97\xd1\xe3\xe3}\x84T@KG\xbcH\x97VT@`\x04\xcfy\x01iT@\x0b\xf3\xef\x9cp|T@\xfcKF;eeT@\x8b\x84 \xc9\xf0hT@_\x0c\xe507\x96T@\xc2\xcf\xd8U\nsT@%\x908\xd7\x9cpT@\x1f\xec\xafC\xc8pT@W\xaa6M\xdfnT@L\x87a\xac\x92\x7fT@Z~\xc4\xa1GJT@}\x86\xea\x0c32T@\xc3Z$e\xc9\\T@<\x10\xe6\xc5\x16\x85T@M\x98\x17\x1aeWT@-\x1c~\xfa\x11-T@\xa0\xf5g\x9e\x84WT@\xf4k\xc3\n\x85WT@\xb3\xca\x11\x07\x9cBT@.\xe4\xb9N\xa7\x8bT@Zp\xec\x93\xfd|T@\xce\x00\x9e\x04aRT@th\xf6\xcd=\x97T@bf\x9e\xa8<VT@\x90\xa8\xba\xa2{eT@\x0f\xf3\n\xec\x1c\x96T@q}\xcc\xd5\x17dT@MT\xcdH?\\T@\x1b\xfdoE%\x83T@{\xbaj\xf4\x13yT@\xb3\x94\xf1%\xe0\\T@G"<d~]T@\x8b<\xd6ho1T@.8\x08\x9e\r\x83T@<\xdf\xff-\x00jT@\x12\xde\x9f\xa9?\x85T@%\x80M\xf9\xfe\x7fT@\xb3\xf2\xe6\xdfR\x81T@\xd1MN\x9a\x83\x80T@\xac7\xbeM\x84\x80T@;\x07\xcd\xef\xa9\x80T@\xfa\x1f\xd3\xaf\xda\x83T@8z\xc7\xe6\x96wT@&s\xbfX\x12\x86T@\xee6\xf3#mUT@BX|\xfb6UT@\xaf)\x97\xe8\x98\\T@\x0fa(g\twT@\x9c8H\x9c\xe3wT@\xa2\xe3\xfd\xb5\xbdvT@J\x82\xf9\xfcZ\x97T@m\xaf\xa6\x9b\x9e\x15T@\xdas\x07&\xa2\x81T@\xf0\xfb\xc3\x9a\xf2}T@8\x7f|\'\x1d\x98T@w\xb1\xa0\xf5NiT@\x16i@a=\x82T@\xe0\xdf\xca\x05\x1dTT@?\xe9\xf1\x0e\x1bfT@R\x00S\xce\xea\x92T@}\x1b1\xbd$>T@9\x939\xb2\xbd\x82T@\xfbAJy?]T@1\xfd]\x0f\xed.T@\x8d\xc68\x94\xa0wT@\xde\xed\x06w\xaaZT@<sp\xbe\x0cwT@\'\x83\xba\xec\x04wT@\x85\xfb\xd3p\xc5TT@Gp\x15{\x84oT@5x\x94{\x8e\x86T@\xf96\xf2\x87\xac\x81T@\xfd\xfc\x95\xea\xdejT@\x9fK\x91I\x08cT@\xa3\x16\xa6\x15ttT@\xef\x85W)\xe9\x82T@\xcd\xc8\x1416vT@\x10\xa7\xf7\xfa\x02\x80T@\x03\xdd\xbb1\xcf\x8aT@gW\xd6\x03)\x81T@\x81@\x00J\xb4~T@\xf2\x7fV\xa4eUT@\x02P\xf8\xd4!\x84T@\xc5M\xe8\xf0\x13\x96T@j8\x91\x01A\x81T@\xcd\x89DEf\x80T@\xf1I\xce\xcar}T@\x05\x0cA\xa5K\x81T@\xa3\xbe;5\xffeT@\x92=\x03b\xe4\\T@o\x9e\xb1\xfdE\x80T@V\xbco%\xa59T@Q\x01@\xd9\x82\x82T@\xa5F>lLgT@\x93\x9e\x9c\x7f\xdeZT@\xd2\xf5Y\x92\xc0\\T@:\xb6\xf2\xe3\xbbST@\xea~L\xb8\x9eVT@\x15\xa5\x7f\xe8.ST@G6WZ\xc4<T@`\xde\x97\x99\xe5fT@\xb9\xbem\xf9\xbf\x97T@%:\xd2d\xa2VT@\xb3\x99\xb1\xb1XUT@\xf4B\xbc\xc6!?T@\x05Ap\xac-\x84T@\x10\xc2E\x05c\x95T@;\xd4\xcfwd2T@\xc3\xc2\xc8\xf7\xbd\x80T@5\xfe\xe9NWWT@\xa3\x08\xd60\xfakT@\x022\xcb\x9c\x03wT@\xb8H\xffv\x08WT@\xea\xb9\xc3\xba\xb1rT@C\xf1\x9a\xf8k\x8fT@\x1cb\x8c\x93\xae\x86T@\x84\xaf\xac\x8b\xfawT@\x16gx-\xff\x93T@\xcb\xd7\xaa1\x10iT@\xa2jI\xcd\x98MT@\xc0t\xd2\x9e)\x93T@\x01\xa9\xd7M2\x82T@|\x1cu,\xf5PT@"\xd4\xc0\xedbqT@n\xc7\xa7\xf6\xd1\x82T@\x12\x91\x8e~\x82\x85T@i\xcd\xab\xf4\x99yT@V\xcc,\x14GAT@S\x8cNo\xd9<T@4GQ\x96\xf5hT@ZX\x1cTU\x14T@,.[7\xf2eT@\x98\xa9%\xbf\xdahT@\xab\x16\xcb\x15\xaa/T@\xa9\x9b\x9d7\xa6iT@`\x825\x89LkT@\xcd6JsHwT@\xd3\xadxw\xebTT@%l2v\xeejT@\xc5\r)\x9d#wT@\xaf\x9b\xd1\x15\x9bnT@%\xbbs\xed\x9d~T@}XC\xd4\x8a|T@\x92\xdf*4zlT@+,Wv\xa2hT@\x98L\xe7\x18\xb2\x84T@\'43\x93)kT@@\x9d\x06\xf6\xf3\x7fT@\x12\xd5_[\x92\x97T@g\xc9\x158\t\x80T@HP\'F\xfaxT@\x90\xf3\xb0\xad\xa0\x82T@x!\x94\xecLcT@\xfe\xfd\xf3y\xeazT@\xaa\x8c-\x12\x94tT@k\x1c\xda\x19/hT@ac\x0e\xd0\x9c\x81T@\xa4\x1b\xae\xc5\x12xT@\x8d\x8e\xd1\xfc\x83VT@\xf3\x1b\xf8\xf8+qT@\xe3\'\xf5\x11\xbawT@\x99\xbb\xea\x14\xa9\x80T@\xc9d\x17uQ\x88T@=O(\xec\xcbvT@_\xeb5\x7fC\x82T@\x94yUP\x99\x88T@#\xdc\xa6\x0f9xT@\xe7\x92=\xc3\xb1dT@.o\x07a\x92^T@\xa0k\xbeS\x1ceT@sn\xd0WX-T@5In\x99\xbbfT@\xbb\x06w4\xe9eT@+\xd4\x9d,\x1c\x83T@1\x19\xc7\xc8\xdd<T@uI6\x85\x8f\x81T@\xe83\xbaE\x8f>T@<T\x99\x1c8hT@\xe8\xac\x0fO\x109T@\xbc\x0c\xad\xc1\xea9T@d\xdc\x06\xf8\xe8\x91T@>\xc4\x120J5T@F\x99\x9c\xa2l9T@\xcb\xb2\xce\xb1\xb9;T@\xd6\xa6"K0eT@J3\xa5{K=T@\xbf\xf34\xae`pT@x\xabh\xcb\x9eXT@\xc2.\x85\xe8\x94~T@,\xd8\xbd\xb8W\x96T@,\xdc\xfc\xa2!xT@,\xf3\xc49[\x7fT@\x8c\xde\xcd\rwQT@\x1c\x86\xfaY\x88VT@W\xba\x90\xad\xf5MT@|\xcd\x9b\xd2\xe1iT@\x8c\xf4\xd7+RUT@\xee\t\x1d\xa6f_T@\rdH\x85\xc0cT@\rO\xb0\xc4\xd4PT@>\xcc\xea/z\x85T@\xb6:\xc4\xcd\x8f^T@V\x8dD\xd8KeT@;\xe4q\x01\xd9dT@\xebf\xd7\x15\xa7eT@i~6f\xa9iT@1\xde?\x80\x00fT@ki\xc2\x9f\xc4\x86T@\x95TG\xc1\x8cYT@\xceF\x07i\x89\x87T@]\x83\x8b`\xaaiT@O\xf8\x05\x14\x94zT@\xca\xed\x9f[\xc7UT@`{\xa9\xadDUT@s\xb4\xaeq)rT@\x01>\x1e\xce\xc5nT@\x9a\xfc\xc5\x12\x0fUT@\xf6\xb2\x08\xdf\x14iT@\x13\x04\xdb&r\x85T@\xfd\xacN\xb7\x98rT@B?Hp0qT@\xa2/\xef\t\x81|T@\xb4A\xaa\xed\x17sT@\xbc|LfP\x80T@\xb04\x91\xac\xec\x85T@\xa1\x98\xa8\xbc\xeczT@\x18\xd0Z\xc0\x8a}T@\xaa\x0e\xe3\xce\x0c\x80T@\xfe\x8cX\xd9_ST@\xcfb\xc4\xbeX\x81T@"\xc3\x8c\xd0GST@Ik\xee\x94\xbcST@y/1\xc9\x01gT@\xcf\n\xa3\xd2\xc2\x85T@e\x17\x10\xf45fT@\x02x\xe55\xdf}T@hLk\xdc\xca\x82T@-%=\xa8\x80\x80T@\x1d\xceg\x8a\x97sT@\x837#\xc9\xaa[T@\xcf\xfcxhcwT@y\x05\xa1\x83;ZT@1\xf6\xc7\x82mmT@\xd9W;\x93\x95\\T@\xc6J\x1b\x82\xb2]T@\xdf\x10\xa7\x00\x8bhT@\xfa\x81V\xcb\xf1fT@M\x17\xc8\x02T\x84T@\x93\xa5\x1cO\x10UT@\xb1?3\xf03UT@\xa3>\xa1\tkTT@\x89\xe0\xe4bY~T@\xfa\xdch{\xf5~T@\xa5f\n\xcc\xcdST@\x8d\xfev\xe1pzT@Q\x1c(\x11\xb1ST@\xf0-\xf6\xb5lST@\x07\x1e\xa7\xcc?fT@TW\xcf.*eT@\x85|\x0f\xdbIST@hv\xa5\xd3N|T@\xe9\xda \xafR\x86T@\x06\x0b\x82\xa8\x9d\x80T@\xb9]\xb0(\xeb\x84T@\x1f]\x0e\xa8\xdc\x85T@1\xcf\x99\x1b\x1d\x83T@P\xa1\x02ZQ\x90T@\xfa=6\xa8\thT@\xb6{\xd9\x88\x8e\x90T@`\x8e\xa2*R\x81T@\xee$\x08\xe0\x12RT@P\x97\xa1\xe8\x96\x03T@\x07\x12*\xb1\x86nT@\xb0\x18\xb4\xa6{\x8aT@d\xdc\x06\xf8\xe8\x91T@\x06\xde\xca\xfdInT@\x96\xbe\xb4\xd5\xec\x7fT@\xdf\x1f\x8d\xd6\x1a\x7fT@\xbf\xc4T\t\xd0\x84T@+\x1d`89\x80T@\xe23\xaa\x1d~\x80T@J\x97\xb37\xb9\x81T@\xfc\xad*v,\x81T@\xc5\xe1&\x88\x18\x80T@u\x84\xf7R\xeb@T@A5\xf2\xe7vFT@\xda\x0e+\xc8\x7ffT@\xb9t\x99\x8c\tgT@\xe5\xb0\xe0\xf5\xadrT@d\x82\xf3/\xfeeT@k\x9a\xab\xad\xec\x96T@l1\xe3A\xa0_T@\x8a\xa0\x1aD\xa3hT@\xcb&\x90\x95\xdcMT@\xbc\x11\xa7\xb4\xef\xa0T@\xcf\xc8\xa3^bvT@w4\x96\x00\xaafT@\xce]\t!tfT@\x80\xdd\xeeH\x9bVT@\x10\xc7\xcc\xd9vnT@\x13\x05&;\xbenT@u$H\xdd\xc5<T@\xc7\x195\xafv>T@\xd5\xe1\x8fPGeT@\xe0\xf6\xc7|;\x9bT@.\xec\x8d\xf9\xc4RT@\x8d9\xaeJ\x13IT@\xdc\xe6+\x8c\xb4dT@\x87\xce@\xbc\x00eT@\x18\xe1\x02#\xb8eT@S\xa5`\xa7\x8eeT@\xe0\xda2|\xe6fT@P$\x18\xcb+eT@'
p35
tp36
btp37
a.
