# Supplementary material for: Sea ice drift data for Fram Strait derived from a feature-tracking algorithm applied on Sentinel-1 SAR imagery
Source: Data Brief. 2018 Apr 19;18:1410–5. doi: 10.1016/j.dib.2018.04.034 (PMC5999601; doi:10.1016/j.dib.2018.04.034)
Supplement: Supplementary file 2 — Supplementary material [file mmc2.zip › fs_s1a_data/HH_filter200vec/FramStrait_HH_20141129T163453_20141202T071202.dat]

(lp0
S'S1A_EW_GRDM_1SDH_20141129T163453_20141129T163553_003499_0041B2_CF31.zip'
p1
aS'S1A_EW_GRDM_1SDH_20141202T071202_20141202T071302_003537_00429E_CA87.zip'
p2
a(cnumpy.core.multiarray
_reconstruct
p3
(cnumpy
ndarray
p4
(I0
tp5
S'b'
p6
tp7
Rp8
(I1
(I233
tp9
cnumpy
dtype
p10
(S'f8'
p11
I0
I1
tp12
Rp13
(I3
S'<'
p14
NNNI-1
I-1
I0
tp15
bI00
S'\xce\xcb\xa0\xa8\xbfk\xf5\xbf\x8f\xb91\xd5\x03\x05\x04@\xc0^\xde\xb6\xc4Q\xf8?)W\x86U\x1c\xdb\xf0\xbf\xb8C\xca\xcf3\x18\xef\xbf\xd7\x95\xfb\xae\xdb\x94\xea?==XV\xae\x83\xeb?5\x91#\xa9\xed"\xd9\xbf\x04\x83j\x03\xcaw\xdf?\x81\x81\x15\x88\xca\xe9\t@\xd8S\x0bOM\xe5\xaa?\xb1\x8b\xd6\x8f%d\xe1\xbf\xd2\xf9\xfe\x9c$m\xdd\xbflNT\x92\xd2m\xe8\xbf?\x90O:\xee\xd3\x03@\x8c\xfa\xca7\xff\x00\xb3\xbf,\xb8~8\xe4\xdc\xf8?\xbek\'\x94|\xbc\xf1\xbfP(9\xf3\xdb\x86\x00\xc0\xfeFF\xf9~\x03\xef\xbf\xb4\xc08\xfc\xb1\x7f\xed\xbfY\x0bQ\xd2W\xa0\xf1\xbf\xfa\x12p%\xfe\x1c\x04@\x8e\xad\xec\x98\xcd\t\x04@\x8b\xd6\x94xC\xf4\x05@E\xac\x1b\x06\xee\x93\x02@s\x10\x14\xbbz\x9b\xe1?\xff\xed\xdf\xde\xa3\xe6\x03@\xf1\xf0y7\xf7\xb1\xf8\xbfm\xb1\x99p\x9c&\x00@[Lvo\x10Z\xf8?7\r\x86\xe41\xbb\xe0?3\xfd\x8f=[\xea\xd4?\xe8\x99\x7f\x12!n\xf7?\x8fh3\x1a\xf0\xd8\xfb?\xc2\xbd!Z\n\x9b\x05@o\x05\xac\rIY\x13@\xcfB\x1e\xb0\x8f\xc4\x02@\x0b\xd4\x80\x1cb\xe3\x08@\x13\x9e>O\x82\x8c\xf7?+YhW0\xa5\x08\xc0\x18\x98R)\x97\x16\xfc\xbf\xdf\x1f\xf2%\x89\x9f\x04@\xc4\xe7d\xbc\x94D\xf6?\xa5O\xbc\xfenD\xe1?\x06\xc8\xc9\xef\xd0\xbe\xee?\x99Z\x1bD3d\xf0\xbfL\xa2\xdd\xe9*5\xfd\xbf\xeepo\xe2\xfa\x85\x00\xc0Jb\x1d\x1f\xe1\t\xdd?\xbcY-:\xfd\x9e\xdc\xbf\xe4\x7fH\xcb\x8f\t\xdf?\xf0\x8dk\xe1m\x19\x04@i\x87\xe6h\x14\x95\xe2?\xd27\xf6+\xaem\xdb\xbf\x80\xd1\xec\xa7y\xfd\x03@3z\x92\xb4\xfd\xd5\xfb\xbfp\xccp\xaaB\x18\xf4\xbf>^\x90\x02\xba\xcf\x04@M\xe50\x1e\x8d\x18\x0c@\x9b?\xb4kp\x8a\xfe?e\xad\xf7\xfc\xc4R\xc4?\x89\xceSUL\xd4\x07\xc0A\xdd\xcd\xf4}g\xfe?\xf7\xf3\x84\xa8\xaft\xfb?`z\xa7!\x897\xf0\xbf\x08\xe7r\x8bw\xae\xf0\xbf\x98\x17\x16\xa3i\xd5w\xbfi\x0c\x01/\xab\xe3\x05@\xde\x1a\xa1rU\x12\xfc\xbf\t\xd7<\xd1\x94\x06\x03@\xb4e\xc7\xe0\xc8#\x00@>w\xd1\x8e\xd3\xe2\x03@\x03\xaf\xe4\xcbj\\\x04@\xad\x86\xde5\x01\x02\xf0\xbf\xc9\xde\x9ch+\x12\xea\xbfL\x91\xfd\xabQ\x91\x04@\xdb=\x1d\xd2\xe6\xad\xe1?q\x0e\xc4\xda\xab$\xd3\xbf\xb6`\xf3\xb4\xa4\xd8\xde?\xebr[ond\x05@\xa9\xf4\x8e\xce<\xda\xcc?\x04|\xc3\x92a\xfc\x00@\x7f\x91%\x9e\xcd2\xf9\xbf\xa3\x82\xf1\xa2J\xd7\x02@0\xad\xe6\xcc\x91\xfa\xf2\xbf"\x17\xef\xe9)\xa5\x08\xc0\x8a9C0!>\x10@\xb4\xdc\xe2g\x80\xf8\xf5\xbfbb\x01\x03\xeb\x0e\xdf?\xb57\xe5\xe8;\x0f\xf0\xbf\xbd\xb4\xf0\x14C\xbc\xe1?\x0e\x15\xe7\x07\x1ek\xe0?\xc9S\x13\x16h\x89\x99?Kth\x8a\xe2\x0e\xe1?$V\x14\xda\x91\x19\xfc\xbf\xd3\xc43>\x92S\x03@\xaeF\xd2\xcd\xbf\x1a\x04@\x86L\xe6\xa0j\xd9\xe8?\xea\xf8\x81\xddb\xde\xe9?HT\x97\xc1\x94\n\xf4?\xcd\xd0\x07c_\xa9\xed\xbftQ\xe8\xd7\xfcr\xf2\xbfl\x1d\xcf\x0b\xa4\xd5\xe1?\x95\xba\xf3\x10D\x80\xf1\xbfH\xa80\x91\x8as\xf0\xbfzl\xa7\xe4\xb8\x07\xe8\xbf\xbe\x8c\x1e\xe88\xd4\xb6\xbf1\xc2\x00\xa6\x1b<\xff?\xcc\x9b\xb9\xf7PH\xc1\xbf\x99I\x1f\xf6:^\xfb\xbf\xd5\xa7g0\x9cz\xf3\xbf.K\x97G5\x02\xe1?\xfa\xafH\x00\xfd>\xee\xbf\xf0\x8e\x8f\xb1v!\xdc?\xc7\x7f\x05\xec\xa4Z\x00\xc0Z8\xd8\xcak\x94\x04@35\xfaX\t\x18\xf4?\x12`\x1b\xf7U\xa5\x0b\xc0S\x0bF\x89\xect\xf4?\xd0\xf3\xbb\x97\xb3N\xff?\x97\xff\x191\xc0K\x04@\xa6\xbd\xdbJ\xc1\xcf\x04@\xd9\xde\x92\xc7\xf5\x96\x0b\xc0?\x1c\x99F\xbc\xe1\x07@\\\xac\xa2\xba\n\xe1\xe4?\x03>4/\xfdN\xf6\xbf\x17\x85B\x13-\x1d\x05@a}\x18\xe2\xe6\xca\xc6?\xc3\x92v\x83\xadS\xf2\xbfa\xd8\xa3C]\x8a\xeb\xbfr\xb0 \x01_a\x03@\x1fE\xb1Z\x98\x17\x04@\xed\xe6b\x8b\xd3\x0e\xb6?\xbf\x92\x1fk\xa0F\xfe\xbf\x93\xf2e\xa8\xffE\xfd?-\x8e\xae\xf2\xb5\xe8\x00@\xaf\xf3\x86\x01\x0b\xc5\n\xc0`\xec\xe3\x89\xb9%\xa4?P\xbc\xc2J3\xb8\x06\xc02_\xf8{$\x9d\xf8\xbf\x07o\xa2\x17\xbc\x94\x0b@q3\xc7\xb6\x95\x0c\x11@L\x1eL\x07\x92s\x13\xc0G\xc1\x16\xb9;!\xf4?e\x92\xf2\x7f\xe0\x7f\xff?\x8a\x89\x01aO\x11\xe9?\xff\xa5\xdc\x9c%f\x02@\xf9\xd9\xbfEN\x98\xea\xbf=r\xb8\xe7\x14\x0f\xea?2/V\x1b}\xb3\xea?rU\xd1\x84O\x17\x08@\xc6\xfa*H\xdbR\xf1\xbfT\x98\xce\xa7.\xfb\x03@\xf3.Z\xef\xce\xd2\x01@\x87u\t\'x\x8c\xf0\xbf\x9d\xd8\xed\xfbW\xdb\xef?\x0e.;$k\xba\xf3?\xe9x\xd9\x14\x88\xcc\x01@\xa2\xb7T7\x1d\xa3\x04@\xfb\xab\xa42\xb3\xb6\xf2?2w\x9e\x0f\x0b\xd0\x04@\xdeO0\x98 \xde\x05@\x11\x8f\x15\xc1\xb3\x1d\xdc?+a\xc7l`\xd7\x0b\xc0Q\x98\xc3\xbd\xd1\xcc\xe1?\xd6\xc1y|\xb9\xf8\xe7\xbfi\xea\\\x85\xff\xc6\xe8\xbfaP\xc1m\x00\x84\xd6?8;\xdc\t\xa1\xbc\x04@\x9b\x12\xa3\n=\xf1\x07@{\xcf\xdc\xee+\x93\xf1\xbf\xd0MD\x08\x04\xc9\x06@;\xca\x90\x84\xfad\xf9\xbf\xc8O\xc8\x06\x1e\xb9\xf3?e\x06f[\xd8P\x04@\xf0\xb5\xc6\xa9O\xb8\xed?E-q|\x0c7\xe8?V\xbf\xcc\x08\x1c<\xcb\xbf\x13\xbbFS\x81\xf5\x03@\xd2\xad*\x08\'\xd7\x00@%|dz\x82\xfe\x00@\x86\x1emP\x87\x00\x02@h\xa58\x89\x89m\xfd\xbf\xff\x1c\xdc\xf2\xd1\xb5\xff?\x994@\x15\x84\x9b\xe7\xbfp\xf4\x9a\x8e\x0f\xc4\xeb\xbf\x1e\x95s\xe6\xc0z\xf5\xbf\xaf\x87\x08R\xe9\x89\xf5\xbf#\xdd2W\x82\x01\xf6\xbf\x9f\xe5\x0f#)m\xf0\xbf\xfb7\x97\xa8g\xdd\xf1\xbf\xb0*p\r\x1fl\xf2\xbfB\xe5I \x16\xa5\xce\xbf\'\x14tU\xd3l\x04@\xb7\xa9\x8c\xa3\xa2c\x05@\xb9\x9dI\xfa\xbc\xab\x05@\x9b\xef&\x80\xefS\x08\xc0a\x16/\x82\x084\x00@\xa7C\x08n\x9a\xf2\x02@\x7fs\xd1\xcb\xa4\xb7\xf0\xbf\x06\x1b\xfb\xc67\xb3\x04@O\xe3\xbd}\xc9\x9f\x04@\x8aj\xf4\xe1H \xef\xbf\x1b\xdb\xc8p\xaaS\x03@r\xb8\x90\x06\x83\xa5\xf0\xbf\xd1\xcf=q\x9f=\xed?Sl\x83\x82\xac\x12\xf1\xbf\xd9\x97f\x1a\x1b\x1a\xa1?\x8b\x05\xfd!H_\xf1\xbf\xef\xbal\xeag\xc8\xee\xbf\xf3\xa2\xe4\xb3\x91c\xf5\xbf,@nf\x9b\x92\xec\xbf-#/\xa5\xe9\x11\xab? \xd4\xf8\x99\xbb\xc1\xf4?\x1d^\xff\xa1y/\xfa\xbf0\x90\x9a\xf1\x92\xf5\xe9?\x86k\xd6&\xb2\x84\x00@\xd0\xe9\x86\xdd9+\x00@Y!_>VR\xf1\xbf\x03\xba\xb79\x81\xc8\x13@\xf8\xa2\x17\xe4\xbf\xc7\xeb\xbf\x97&\x12\xc2}\xd0\xd7?"(\xa6\x10\xe5m\xf9\xbf\x1fN\xafh! \x04@\\n\xba?\x1el\xf2\xbf\xbb\xbf\xcff/\x18\xf0\xbfr\xc5\x05\n\xd0\xb2\r@\xde\x9f[7\x1dd\x0e@\xab@Z\xb3>\x03\xef\xbf"j\\\x14\xfd\xd8\xfe?4\x8c\xba\xeb\x16\x9e\x04@M\n\x88\xd7"B\x04@'
p16
tp17
bg3
(g4
(I0
tp18
g6
tp19
Rp20
(I1
(I233
tp21
g13
I00
S'ch\xcc\xcbGBT@GV\x97\xc0\xe1UT@\x96\xa8v\xfd\xc07T@\xb7\x18\xcfz\xe6CT@\xc8\\\x12ue/T@\xa91{W\xfe?T@\x0b\xdb\xa0\x1d\xc3?T@\x87\xc2\x16\x18\xf95T@\xfa\x0ci\x1e!\xfbS@D\xfcsx5FT@,\xa9\xbe\xdc\xdd;T@\x9d\x92|)\x1f\'T@\xb43\x0f\x85\xfb*T@\x16\x9bGV\x82cT@"Rz\x83sUT@\xb3\x9ac]J\x16T@\x052\xe26\xf9[T@\xfd\xbdZ\x874DT@\xde\xf8\xbfU\x95TT@\x0e\xc6\x06\x97m/T@r*\xf6OG/T@\xd1\xf9J/\x08.T@\x84k\x18\x84\xbcUT@\xc5\x84Q\x1fYUT@\xd5E\xab{\x9bUT@\xfc\xa5\xbd\x7f\xe2ET@\xf4\xb4P\x1d\xc0RT@\xb2\x89\xf7\xc9\xbe-T@\x07%\xd7K\x9e\xf7S@\xb8\xde\xeb\x11\xdd,T@VW\x02Ks\\T@\xe6\x7f1\x14qKT@\xc8!\x8aa\x071T@\xc4\x8e\x8e\xc2\xdb>T@9Er\x18E>T@\x82?)?\xcbDT@\xc7\xa3\xd2B\xe5IT@\x1dGow\xfe)T@-\xff4H[VT@g\xda>A\x05@T@\x91Ck\x8b\xae&T@C\x8c\x1f\xb8\xd6\x0bT@\x02\x7f\xe4e\xfc-T@\xaeBx\x84\xf0\x1bT@\xcf2-o\x06LT@#\x84\x1c0\x9b\x1aT@|H]\xd80.T@\xe0rX\x89\xeeVT@\xdaC\x9ck\x8cTT@\xc4\xcb\xfef\x131T@\xa2\x0b\\VD+T@\xd2\xd6q\xe6\xfd0T@\x9f\xb1(\xe6\xb7UT@K\xc5\x83\xf6\x85RT@\xb0\x01\x95\xac\xfc*T@\x99\xaf\x7f\x96PUT@\rU;\xab\x9f\x0bT@\xf8\xdc\x08\x13\x058T@w\x85\xd6\x01\x1dUT@\x9dfs]\xbcOT@\xbb\xe4\xfe\xae\x94-T@\xf8\xb2\xe4\xdb\x07<T@\x19s\xeb\x14\xa1&T@\xdc3t+00T@\xde\xe3\xb5==-T@\x04\xaeu\x12.\x08T@,\x9e\xa1<\xf6-T@\x87\x0f\xe1\x9a\x0e<T@1\xaa\xaa\x16\xcbDT@\xf0\xee\x19\x8a\x153T@"LN\xbc\xc41T@\xc2~%\xb7\xde,T@\xc2\xa7\xb7\xd9\xb3-T@\xd4W\xd5|7RT@\xec\x10t,ADT@\\\x1ez\xa3\xe2,T@\xea\xa27\x8e%UT@\x97\xa3\xec\xbc\xab\x17T@\xba\xbd}7jVT@\x80,z\x1b%KT@\xc8MV"\x84AT@xKCt\xedMT@\xf1_\xd5kaUT@\x00\x90r\\\x84:T@\x83\xcd\xfaApUT@\xd6\xdfzt\xb38T@!;k\xe6\xb4&T@\x1c\xde\x9e\x16\xa8\x0bT@\xd2\xd8$\x87C+T@\x8c>[\xdd\xc60T@\xe7\x91\xc8Y2DT@\xb4\n&\xf3\xb80T@5u\x924EKT@<r\x88\xcd\xaeBT@v\x14g\xc6\nLT@\xcb\xe8j\xf4\xc2\x0bT@\xbbh\x07\x1cXUT@\x03)X\x05\xc7UT@\x99G\x9b\x89\xef@T@\x90d\xc4s\xf1?T@\xac\xf7z\x1f\xdd8T@\xd2\xfd\xec\xffF/T@\xa2\xb7!\xa0\xe4-T@\xef|\xfa\\\xe1KT@\xe0\xc9\xc4\xe0\x13.T@\xa7\x80\x95\x83\x1d.T@I\x9c(\xd5#,T@\x0b\\\xef\x8d\xa6*T@d\xad \xce\x0f3T@\'\x13\x88\xbc$)T@\x06\x92\xd5\xab}\nT@\x81\tc\xd3x8T@\rU\xd4\xa9\xb9\x1aT@\xc4^c\xfd\x18\x10T@O\'\x00U\xab0T@\xe5\xc5\xf2@I\x04T@{qP\xd5:/T@\xe6\r$CW%T@\xa6q\xd6\x12\x80NT@d\xd4\xf1"\xbf$T@\x91\xcf\xfd:?6T@\xc1\x80p\xa53RT@\x95Z\xf3\x0b\xfa-T@\xdd\x10\xe9\xf8\x08\xcdS@vB\x9fO\xa3TT@\xf2\xf8\x1c\xf4C\x19T@\x11U\x18M\xc1*T@\xec\x04}/\x9c-T@\x00\x90\xb0\x94\x8d5T@f<\x82#\xe9-T@\x1d\xa3\xb2h\xca.T@\xf5\x8e\x8e\xf0YUT@\xcc\xdb+\x9d\xc5UT@\xf9C\xa3zIOT@\xde\x86\xc1\x8b$WT@[\xdf\xc3{19T@\x0e$\x13|\xf9UT@}t\xba\xf0\xc96T@\xee"\x13\x08\xcc\x1fT@\x18\x83\xec\xe9\xc25T@\xaf\x0e\x8c\x9c\x9f\x05T@j{\x16\xfb\x822T@\x07\xc0(/\xc8OT@\xf6\x12\xc0\x00\xe6GT@\xc8,\xe0\x10^%T@\xa7\xd2\xf2r .T@NS\xb0\xf2\xe4@T@>\x80\x82\xa2\xa70T@\x8a\xd3\xd4vj9T@\xebS\x91\x89\xe1?T@QA,\\"?T@\xdf\xadoH!GT@8G\x7f\xeb\x17.T@\x9d\xfa\x19KPUT@\xb6\xdb\x8a\xd2\xbfCT@\xb5\xc6O=\xd7.T@\xae\x86\xc7\xf4\x8b5T@\r5:s\xe3\x1fT@\xdeDM.\x8fUT@\x07u\xecj\x18UT@0\xf6c\xbc\xee>T@\xb7G#B\x12UT@\x89\xaf\xed\xc8\xb2DT@\xc2\xfc\x827\xa20T@\x82\x8f\xc7\xf6\xeaGT@\xc0\xe1\xf6\xb4\xb60T@\x9a\xc8y\x96\xfe*T@i=\xf3L\xe1*T@Jg\xc6\xd0\x9f\x1aT@\xc7\x1e\x99OgST@\xe3\xc7\x14\x1c\xb7TT@\xfb\x86\x92?\'\xf7S@ p\x1f[\x1bTT@g\x97\xf1\x95 \x0cT@\xbf\xa1\'\x86\xd8\x1fT@\xd8\x82\xc5\xb6\xda.T@"\x8ao\x9c\xe7"T@\xfa\x0e-(\xa4@T@Ej\x06\x82\xb5\x0eT@\x8aT\x8a\xd48UT@\xb5Y\x00^*-T@3\xe4<\xea\xf8UT@\xedw\xe0\x91\x882T@\r\xd30\x84gVT@\xb5\x9b\xa3\xe8\x8d5T@\xad+\xbfT\xf6*T@\xbbb\xd2\x9c\xc1+T@\x1d{\x0062*T@*\'\x88\xec\x8e*T@hT\xed\xc3\xac*T@\xa0dCL\x0e.T@\xcb\x89.j\xe5-T@.\xd4\xdb\xb9\xdc-T@\xe8sjx\x04VT@\x93\xa4\xd1\xd4\xacUT@Cs\xdbP\xbeBT@D\x9a\xcf\x17\x19DT@k\xd6\xe7,I,T@\xedR\xfe\xa4\x9cET@sM\xdf\xce>HT@)\xabO-z.T@/\xba\x02\x08xST@\x92\x11\x9b@\x07UT@\xb7A\x96\xc0\xec\xfaS@\x19\xbc\xeb\x8eNUT@X\xf0\x91\xbdo\xf8S@fKu*zXT@\xde\x13\x02\xf0\xde-T@\xe9}[\x8b\x02NT@\xff\xa7A\xdcu\xfaS@\xf4\xbbv\xf9a\xfbS@\xe5O\x16\x14\x1f*T@$5\x8a\x85";T@\xadl\x8e\xcdy;T@e\xc0\xdf\xc9* T@h\x06\x89\xd3\x84WT@;\n\x98\xc0\xf7?T@.N\xcf\xdd\x9cET@\x7f@d}\x98ET@`H\xb9\x82`\xf6S@\x17\xb6\xc0\x07\xfdCT@3\x9f\x91\xbd\xb3.T@9\xa5\x7f8<\xf3S@\xa4\xef\xf8\xd0\x03\x0cT@\xc6\xf8FB\xdcUT@/\xe7~\xba\xdc-T@\x9f\'Im\x87.T@a\xf6\x0fB\xf7>T@\x19z\xa9\x8c\x929T@\xc4\x8a\xffU\xe4\xfaS@\x81\x0c\xff\x05\n;T@\xcb$\x05\xc6\x0cUT@\x88\x84\x84q\tUT@'
p22
tp23
btp24
a(g3
(g4
(I0
tp25
g6
tp26
Rp27
(I1
(I233
tp28
g13
I00
S'4\xef\xc0\xb7\xc5\x1a\xdc\xbf\xe3\xf7\xa7\xfe\xcd>\t@B\xb2\xf9|\x02\xaa\x02@|\x0e;\x9c\xa0\x12\xc7\xbf\x99\x0e\xe8\xd5T\xd9\xd9?|k%R\x10\x93\xfa?1$W\xb12\n\xfb?i*\x8e\x00|\xb4\xe3?+\xe1\xcb\x10\x92\xbc\xe4?\xa1^\xa6|\xcbv\x10@\xdb\xb3A\xc2\xd7\xc4\xf0?\xcf&\xd0\xfbtb\xe5?\xfb\xaa\x9e\xc0\x0c\x9a\xea?\xdbj\x02Oa,\xc3\xbf\xb3\xf4}\xc5)!\t@\x8e\x9b\x8b|\xbf\xd8\x0c@E\x88t\xf5\xbe\x9f\x01@\x0b}\xd4\x155\xa2\xce\xbf\xcd|\xfeb!\x9a\xf3\xbf_Yb\x1c\xc1\xfe\xd9?\x80\x86\xc3X/\xbb\xcd\xbf\x98\x89v\x94W\xc4\xcf?\x13\x02\x95\x84\x9fj\t@\x02!n\xc1`P\t@Gl\xa4`\xe9N\x0b@~X\xeb)e`\t@jkI\xb8\xbf\xbf\xf5?\xba&\xe35%\xfd\t@\xbeH\x01\xbf\xe8\x07\xfb\xbf9Z\x9e\xae\x8c\r\x06@\xe9\x13\r\x80\xcd_\x01@X\x83\xc4\xaaC@\xf5?\xff\xc8\xe9\x95x\xda\xfb?\xe4\xac\xf2*\xefu\x02@\x15\x16\xdd\x99h\xc5\x04@L\xeb\'d\xdcj\x0c@J\xa1\xcd$\xe84\x16@v0\xde\xab\xe0!\t@h\xad\x8e9\x02T\x0e@|iO\x13Vt\x02@~\xb5RF$\\\x01\xc0S\xcd\x9f\x8c\x12\xa7\xf9\xbf\x94\xf2\xed_\xcc\xb7\n@\xb8`\x14K5v\xf4\xbfC\xb3P\xc9\xa8\x87\xf5?\xc8v\xe3\xe6G\\\xf8?,\xec\x1425\r\xd5?\x14\x8a\x0b\x032\xcf\xef\xbf7\x14 <z\x92\xf3\xbf\x07a\xa6\x93\xe8\xea\xfd?\xc6\xd7\xbf\xdf_\xfe\xea?S\x19Gy\xa2\x81\xfe?\xf1d)*ch\t@GT\x9d\x81\xdaI\xf6?>vFf\xd1\xbe\xeb?v`"h\x1eT\t@,\x9f\x84.\x99u\xf9\xbf\xe3\xe2o+\xf38\xc3\xbf\\a\x14nWC\n@\xbdF\x8a\x8ez\xcd\x10@\x93\x8b\xb6\x90*-\x05@\xa2+,\xc8Q\x7f\xf2?\xc44p\xa97\x89\x00\xc0f\xcc`[H?\x05@\xf5\xd8\x93y\xc7\x99\x03@=\xcb\x968\x19\xda\xec\xbf\x11\x03\x9d\xc6+\xcf\xd3?\x8b\xca`\xb2%\xd9\xef?\xa3\xcd\x99D\x86\xc2\x0c@\x95\x8e\xb7Vp\x00\xcd\xbf5\xdc\xa0\x12\x1a4\t@\xc9\t"HJ\x17\x06@\x8e\xe1\xbf\x10\xf8\x03\n@\x85\xa8|)\xa0\xc2\t@(\xa6I#\x97%\xc0\xbf\\\xd0\xa7\xcc\x17\x85\xe0?T+\xa2\xc3\xe9\xf2\t@\xbe7\xc6\xee\xaa\xdb\xf0?>;\xe33\xe8r\xdc?\x93r\x80.\xca\xa7\xf4?\xfe\xb6\xe9\x04\x8bW\x0c@\x81\xb9[1\'v\xf0?\x83\n\x92X\xe61\x06@h\x1cv\xf8\xf9\x1b\xdd\xbfWZ\xe6\x8e\xf5\x12\x08@\xc4\x81\x88\x9c\xce\x17\xb5\xbfvZ\xb4\x94\x85]\x01\xc0\xaa\xc5\xa9\x13\x8eo\x14@d\xe4\x83U\x92.\xb5\xbf\xf0,m\xf3\x16e\xfe?\xea9\x86\x93\xcd\xd2\xc0\xbf\x00\x9d\xd3\x0eHb\xff?\xf3\xa2>\xaf\x9d\x1a\xf5?\xa6o\xce\xa4s\xfc\xea?C\xb3P\xc9\xa8\x87\xf5?!E\x86\xefb\x90\xf9\xbf\x85\xb0?\xed<\x97\x08@\x7f\xdbS\x8f\xd2d\t@\xe9\x833\xba\xc9\xa8\xf9?l{\xd9\xcd\xbbp\xfa?\xbc\xc0\xb7\x04\xd5\xbc\x00@\xeb\xab\xbd\xae%\xd8\xdc?ZI\xfbx\xcbk\xc8?m\xe33\xaeC\xfd\xf5?\x19\x1c\xeeSu\x08\xd1?\xa2\xf3k\xbfD\xb9\xd4?\xf0V\x12\x9bL"\xe2?}\xc6|\x94\x19E\xf3?\x93\xd9\xb5\x95G\xb0\x05@\x95\xd5\xf6\x8e\x12\r\xf2?G\xdc\xc1~m4\xf9\xbf`\x14\xd7\xc6\xa5\xdc\xbd\xbf\x04?\x06\xc6dU\xf1?\xea\xd2\x0f\xab\xf5u\xe6\xbfIn\xa0\x88\xc3\xa9\xfd?<\x1fH\xeb~\xc9\x00\xc0Mz\x8b\x0b\xe0\xc2\n@\xb5\xd1-\xc6\xc3\x95\x03@B\x12\xdaA.n\xf9\xbfKD\xed\xaf\xf8\xa4\x03@/\xfd\xa9\xa6\x99!\x06@\x1b\x87x\xc9\xf3\xaf\t@\xecb\xee\xc8O\xef\n@d\xd5\x1bx\xbb#\x13\xc0kd\xfd\x8c\xf2C\r@\x0b(3\x1c"\xec\xf2?\xe0\xce\xed\x17\x96\xf7\xbd\xbf\xfc\xe2\x98mxB\x0b@TQ\xe9!\xcb?\xf3?xhp\x90\x19\x8a\xca? \x1a\xaf\xe6\xf9#\xe0?\x86W\xd5O\x8d\xa6\x08@tx\x10\x93}n\t@\xc8\xd64S\x1e/\xec?H\x81\xa3k\x7f\xfc\xf0\xbfT\x0c\x17 \xe5b\x05@kf\xe5\x16\xcfE\x06@\x18\xee\ne\x1e\x0e\xe0\xbf\xe7\xd2zq\x9d\xda\xf1?\x99\xb3}\xc5\x01\xd0\xf8\xbf\xa8\xb8(K\xff\x1a\xf9\xbf\x86\xc13\xe9h;\x10@\xe3\xbc7s,\xe2\x13@\xb5.\xc0 a&\xfd\xbf\x1dM\x8a\xc0\x88\x95\x03@"\x08\x07=\xd3\xae\x05@\xcf\xd8}M\xca\xd0\xf9?h\xd1%\xb0\xaf\x80\x08@1\x80\x88j\xbf\xaf\xd2?\xa6\x92\x1a\xdc\xb2\x84\xfa? o\x8c\xf9\xf2\xd6\xfa?c]/\x11\xde\x08\x0f@\x96n@\xf1\x91W\xd1?R\x8e\x89\xa3\x0fF\t@\xab\xce\x95\x9c\x8e\x97\x08@@\xbf\xe6`\xb6l\xd4?\x17\xb2\xdbj\x92\x08\x00@a\xb88"\xb7\x99\x02@\xa7;~pZ\xfb\x06@\xaa<\xa8\x02\xfc\xfb\t@Q\xde\x84qf\x05\x00@a2\xe0\xc4\xb3*\n@\x80\\\xfa\x03\xef\xcb\x0c@\xed\x8c\xaf+A\xb8\xfd?8\x97\xc4\xd0ew\x01\xc0\xd0M^\xe7\xe3q\xff?\x9b\xb3\x01\xa9\xe6\x84\xe1?\xa7\x98\xa4T\xc3\x04\xe1?.Z\xc1\xf0\xc7\xbf\xec?:\xb2%\xe7\x198\n@\x04\xbawe\x0e^\r@w\xe7\xc31\x10~\xf3\xbfT\xeb\xd3\x96\x10;\x0c@a\xeaO\x92\xcd\xc4\xf6\xbf=\x1b\xd0\xf60\x9b\x02@\xa60\xe5\x1c\xb7\x8d\n@\x97\x8c\x99I\xab\x95\x00@"\x02\xaan\xdd\x7f\xf9?q\xd8>\xd6\xc8\xdf\x98?\x11"y\xc3aY\t@\xf2(\x9bp\x16\xf0\x06@kf\xe5\x16\xcfE\x06@\x9c\tH92;\x08@\xde\xc4u\xbd"\x10\xf0\xbf\x13\xb6){zk\x06@N%\xc2\x8av\x1b\xe2?$\xacO\x01\rZ\xdd?Q\xf6\xbd\x06\x04\xc0\xb0\xbf\xe7\xe6.1\xbbn\xb0\xbfq)\xe6\x0c\xe3\xe6\xb5\xbf\x02\xe5\x9aQ\xbb\n\xd5?a\xefI\xa3y\xf0\xce?\xdc\x7f>\xc4yO\xca?:\xfa\xf4I\x87>\xe0?\xdaj\x162\x0e\xc2\t@\x878\x17\xa3GR\x0c@+D\xdb-z\xaf\x0c@Y\x9b\x07Ew\xee\xfd\xbf\x14\x13K\xc6\xfa\x06\x07@j\x01\xa7\x0c5\x08\n@}\xdaC5\xacr\xd4?\xe9`\xb3pV<\n@47\xca\xf7\r\x0f\n@e\x03k8\x9c\xe9\xf0\xbf\xa6\xdd\x0e\x97\xd8\xba\x08@+\xc9\xe7\xc8\x1fr\xf2\xbf\x90\x96\xb5,\xdc\x0c\xf9?L\\\x14p\x16x\xd2?\xd6\x80\'<\xd2\x18\xeb?{\xdd\xac\xff\x19\n\xf3\xbf\x96\xe9\'4 \xae\xf0\xbf\x8f\x12\xca\x85\xabo\xb1\xbfnNz\xa2\xe2\xb2\xf0\xbfc\x8aV\x92h\xd2\xf0?\xa3\x83\xd7>\xee,\x03@\x88\x91\x9e\xec G\xea\xbf\x7f\xcf<zWd\xfa?\x0e*\x14;\xd81\x07@\x90\x84\xda\x9en\xf0\x06@\xab\xe0FI\x11\x16\xf3\xbf\x81\x7f\x04E"\xde\x16@bV\x19\xcd\xb4B\xe0?m\xfa\xad\x17T\x89\xd5?!\xfa\xf5u\xc8\xd5\xf6\xbfS"7%\x9dj\t@\xe8\xad\xaf\xf8.\x8d\xca?\x80\'\x8ep\x95\x8a\xd6?\x17\xdc^\xeaZE\x12@9\xec\xe0"\xffd\x12@Q\xbfx\x8b$\xef\xf0\xbf\xef\x9a\xa1\xb8\xd2\x1e\x06@p\x87)\xfbk\n\n@2\xdbo>T\xab\t@'
p29
tp30
bg3
(g4
(I0
tp31
g6
tp32
Rp33
(I1
(I233
tp34
g13
I00
S'M\xcd\xf3\xfePST@?\x99\xd4\xaf=iT@J\x82\xeb%\x17JT@+\xbb\xbfjHUT@=|r\xf2g@T@\x1a\tK\xd8\xd5QT@\xd2\x9b\xc2C\xadQT@=\x18{w!FT@\x12\xbaha\xdb\x0eT@[\x00[X#YT@\x85\x85\x84\xae\xfbLT@\xb9?B\xa0u7T@\xf9\xb3\xa0\xa3\x16;T@S\xb2\xe8C\xb2uT@\x81-\x18\xd6\xcbhT@[\x08z\xe10\x14T@A7|\\"oT@\xec\x12\xe5\xd3nUT@\x0b\xcfT\x94?dT@0\xfe\xf1qw@T@a\x8f\xcc\xdd\xcbKT@\x92\xfe\x18\xfdb?T@Dc\xd09\x19iT@P<\x97\xdc\xaahT@mc\xce\x8a\x15iT@\x98\xf9\x91XvXT@\x03`)T\x15eT@~\x1c\xde\xfc\xda?T@\xa4\xb6GW\xb0\rT@\xc2\xd8\r\x8e\x11?T@16\xe3\xe1\x9aoT@b\xdeQ\x10\xf6]T@\x1b$\x01q_?T@\n\xef\xf6\xae\x05QT@\xbd?6\xf5\x9cPT@\xb5=\xa9\xd3|WT@<\xd6\xaaA\xac]T@\xf7f0!\xca;T@!\xf9? \xe4iT@\xd9w#\x0c)RT@k5\xcb\\\x9b9T@\xd48n\x89\xdb!T@\x90\x01D\\\x16@T@\xe7\xbd~\xc7D0T@\xad\xbe\xb4\xe6\x83^T@l\x99\xaa\xed\x16*T@\x7fE\x14\xd6i?T@p~h6\xeafT@+&\x14\x12DdT@\xc5.H\xeb9?T@`\xb13Hd;T@\xe3\xf5\xad\xf3\x14?T@v\xa4iM\x1aiT@\x90O\x8eu\xe4dT@\xe8\xd3\xa6.\x17;T@\xa0\x99\x1b\\\xb5hT@\xb9T\xb8*\x9b!T@c\xa3@\x08\xcfHT@|\x872\xb1fhT@\xd1\xec\xd0\tLcT@6i\xdd\x9f\xc7?T@J\t&\xe84MT@\x1f_\xb3VA9T@\xdb\x11z\xc1gBT@\x93xd\xdd\x7f?T@E\xd7.\x9b\xee\x1cT@Y\xc0\xb7xE?T@Z\xf8\xb2\n(MT@UI\xf2\x05\x8eWT@\xe4&c\xb25DT@\x00\x91\xf5X\xe9CT@\xd0\xf2\x9d\xda\x18?T@}\xa4\xf3\xa9\xe0?T@\xddk}\xb4\x9deT@M\x8b\xc6\x80\xc4UT@iczB\xab=T@\xd7\xb5\x90\xa1\x8dhT@\xfbs95\xbe\'T@TX5{\x86hT@E\xb3\xf3$\xb7]T@\x8d{\xeb\xe1]TT@\xff\xab\xb3\x14H`T@\x05\xdc->\xb1hT@OT\n\x1d\x99LT@>gb`\xcehT@\xac\x98\x97\x8e}IT@A$\x95\xcc\xa79T@\xe2<\x03\xa7\x021T@I\x18\xfb\x177=T@\x08\xdd\xa4\xad\xe8>T@CS\x97@\xbeUT@\x9e\xfcLd\xc0>T@OsbM\xdb]T@\x97\x9e\x8e\xd18TT@\xad\xbe\xb4\xe6\x83^T@\x911!\xd4\xdd!T@\x81\xb4xZ\xc6hT@n\x8c\x8a\xc7*iT@Hk\x08V\xd0RT@\x97\x07\xbes\xdcQT@\xae\xcf\xdf\xaftKT@\xec\x01\x11\xd5I@T@h\xa2\x1f\xd4q?T@\x86S\x86AW^T@\xc4\xe8\x18\x92m?T@\x9d-\x81\xb6c?T@\xf2\xa1\x8bj\xe3<T@\xd8\xf29\x91\xfb9T@\x06\x1a\x9d\x90QET@\xfc\x00\xde"\xb88T@4!\x7f\x91\x87 T@TT\x8c\xb3AIT@\xc9X\xa5\xb7\xe6*T@\xe1_\xabz\x86$T@q\r~\xb2\xd4>T@\x17$\xbb\xd0.\x1aT@\xe9\x01\xd3\xa3RAT@\x07g\x9a>\x072T@T\x1aT\x0c\x8b+T@\xd5\xb2l\xd1d1T@&\x99tUJHT@\xd9\xcc\xc6\xc6\xa6eT@\xb1\tfD\x04@T@\xc1\x06T\xf9G\xc5S@\xc5\xf0\xfc\x9f;hT@\x91m@\xb1:)T@\xab\x0e(\x9f\xd0<T@o\x85\xde7\xc2?T@\xbaf\xd6w\xdcET@\xea\xcd(\xe2L?T@\x87-\xf5\x99\xa6?T@E\n\xe3\xbb\xb1hT@+\x8f\xe2\x1f&iT@\x8c\xccF\x9c\x9faT@\xcbFn\x7f\x19gT@\x08\x928\x99hKT@\xa7\x82\xbcEDiT@\xf7\x85b\xff\xedET@\xa3R\xf8\xa6!/T@\x82\xf3]\xe1\x7fFT@\x82\x1fE\xcbY\x1bT@\xeb\x9a\x86\x13\x08GT@\xc9\xb1\xa1\xdf\x93cT@\xb5\x08\xc3\x00|7T@\xcf$MB\x172T@\x86\xa6\xde\xe4a@T@\x80\x894g\xcbRT@\xdd6\xfa\x14\xe1BT@=1=\xd1LJT@Gt\xd8\x03\xcfQT@\xb7U<\x9b\x03QT@:\xba\x89o\xf9YT@\x926\xc6k`?T@\x10\x92\xee\xbf\xb4hT@\x9eB\x0c\x88[VT@\\\xaew\x9e\x1e@T@,]\xc3\xdaSGT@+\xe93\x82\xbe,T@\xa9\x81x\xec\xf8hT@\xd5m,\x85whT@\xa0\xcf\r\x889QT@\x87\xfdK~{hT@\xddK\x13!\x92WT@C\x16o\x8a\xd5>T@\xde0\x8c\xfeJ:T@\x9d^\x16&\xb8>T@{\xdc\xc1\xa2\xb7;T@=\xd6M$\x92;T@\x14t\x1d\xbf\x0e+T@;\x8a\xee \xe6fT@\xb5F\xbf\xf5DhT@\xf1\xf8I \xfa\x0cT@\xdbA]d\x94gT@\x84\x7f\x04\xf9\xcc!T@9DR\t\xc3,T@7\xa33\xad\x05AT@\x8eq\xa0\xc7G0T@\xb1m\xa9\xd9\x84RT@2\xb0?\xfc\xea!T@\xe8\x80\xb0q\xabhT@?cKoh?T@\xa7\x82\xbcEDiT@N\x98A\xf4\xb8DT@T,\x055\x7ffT@\x03te\x10\xa3GT@B\xe7\xb8\x81\xab;T@\xff\xe4\xcb\'\xad<T@\x86\xd1\x87\x9c?<T@\x1b\x94\xf8&\x9c<T@\x851\xf7\x9e\xaf<T@\xb7EJ\xe3Y?T@\x8e\xd42}L?T@M,\\\x87N?T@\x0b(\xa8,*hT@\x9e\x03\x0bP8iT@K+O\x8b\x9aUT@\xec\x1b\xd71\xebVT@j\xfb\xf1\x87F>T@\xa97ua XT@\xbbCb\x13\xbbZT@\x89|\x1bb\xc0?T@E\xe9t\xa9\xfefT@\xb6\x00S\x83\x93hT@\xd5Sf\x90\x9d\x10T@$\x89~\xed\xb7hT@\xa2\xc3\xb9\x89,\x0eT@/\xec\xd4\x1d`kT@\x10})\x80@?T@\xa6\x96(|E`T@\x00\xd0\xd3\xbbR\x10T@\xee\x9c:\x07>\x11T@\x97\xae\xed\x8bN<T@[\xe7\xf9X\x1d.T@\xce\x00\xfc\x85\xacLT@\xba1\x0f\x85\t-T@\xcd\xea\xf8\x03\xfcgT@\xefn\xca\xa1\xd7QT@y.\xa6\x891XT@\xd5\x8aWr+XT@\xdb\xd9@\xecA\x0cT@?\x1fC\x8d\xd1WT@\xc7\x88\xb6E\xa7?T@z\xf0\xa4\x13\xec\tT@\xba\xbd\xea?\xe3!T@F|\xf1\xb0UiT@\x99\x13D\x12l?T@N\xa1\xb8\xa7\xc7?T@\x8d\xeb\xed\xd4\x9fQT@I!\n\x0b\xa6LT@y\xef\xd7\xb0\xb7\x10T@`\xf0\x9a^BMT@e\xf52\xc1\x95hT@\x85e]o\x9dhT@'
p35
tp36
btp37
a.
