# Supplementary material for: Sea ice drift data for Fram Strait derived from a feature-tracking algorithm applied on Sentinel-1 SAR imagery
Source: Data Brief. 2018 Apr 19;18:1410–5. doi: 10.1016/j.dib.2018.04.034 (PMC5999601; doi:10.1016/j.dib.2018.04.034)
Supplement: Supplementary file 2 — Supplementary material [file mmc2.zip › fs_s1a_data/HH_filter200vec/FramStrait_HH_20141130T072821_20141202T071202.dat]

(lp0
S'S1A_EW_GRDM_1SDH_20141130T072821_20141130T072921_003508_0041EF_54C6.zip'
p1
aS'S1A_EW_GRDM_1SDH_20141202T071202_20141202T071302_003537_00429E_CA87.zip'
p2
a(cnumpy.core.multiarray
_reconstruct
p3
(cnumpy
ndarray
p4
(I0
tp5
S'b'
p6
tp7
Rp8
(I1
(I834
tp9
cnumpy
dtype
p10
(S'f8'
p11
I0
I1
tp12
Rp13
(I3
S'<'
p14
NNNI-1
I-1
I0
tp15
bI00
S'\xc8\xb0,\x8c\xb3\x1c&@\x16\x8d\xc1@RL\'@\x88\x11\n\x19UI\'@\x18\xff\xcc\xe9\xab\x9b\'@\xa0\x83eT\xc8y&@\xcd\xce\x13\xbcD\xaf(@8t)\xe0\xb3h&@\xa3.\x8a@\x8cU&@\x03!Q\x11\xaf\x7f&@$\xb8\xe7i\x91d\'@\x92.\x7fd1c&@m)(5:\xe8(@@y\x85\xe6\xb6E\'@\xb3~z{\xd6\xda&@S\x93\xaaq\xb2\x98(@\xd7\x1e\xbb\xc4J=\'@I\x1c\xd4S\xa1\x9c\'@\x92V\xed\xb3ai\'@?\xc8\xd3\x9b"\x9f&@`j\x074\x84d\'@\x82\xb4\x8c\x13/O\'@Q5@[%\x1b\'@\x1b\x96\xa6\x9e\x12\xb6&@\xf5\x90\xb5\xfe\x96.)@\x89\x8b\xef\x90\x86]\'@\xf0\xab"\x1a\x1c\x0f\'@\xc7\xa0\xbfT\xc3\xcb&@\xc5W\xcczDR\x10@`\n\xa7\x16*\x80(@&1`]iM\'@\xe0\xfcDt\xb4F\'@\xf8rm\x87\xc9\x11&@\xd2<h\xc6(^&@O7\xd1\x94,7&@\x884x(\x8f\x14\'@F\x9b2\xd90|\'@\xf2\x87\xf4@m\x1d\'@\x01>a\xe6\xb0\x1c\'@.\x04\xbc!G\x1a\'@b\xa1\rn\x81\xe5\'@k\'\xac\xd8Ws\n@\x8c\x8bs\xe9\x9f\x11\'@\xbd\x96\xeb\xca\xc8}\'@\x81n:\xc5,j(@}\xab;\td\xfb\'@\xb0MB\x98\xedM\'@\xfbwv?D\\(@\xfd}\xa3Gg\x8d(@@e]\x16\xaa&\'@\x93\xa6&%\x08\x01\'@\x1e\xd8\xa7\x18y\xfc&@>\xf2\xb6\x1bF$\'@\xcf\x17\x05\x8e\x0ca&@\x18[{\xb9N\xf4(@\xe6$A\xdb\xea\xeb&@{\xda#}Wk(@\xebC\x02\xd38Y&@\xda\xd1*}ER(@\x0bWc\xac\xfdZ&@6\xd9m\xd8\x9e\xa9\'@\xb1\xe2\xe0\xb5\x1eV(@\xde\t\x93\x04\xf5\xf6&@gh\xf4\xf9\x11\x9f\'@\xe0\xf9\xc0\xa0?y(@\xd0\xc3\x00\\\x9c\x9a)@\x0b\x99\x8el\x94\x91&@\x12\x1d<\xcbb\xa6)@\xd6S\x10\x86\xa5\xa0)@\xe4\xb9\xc1\x95)\x0c&@\xd0:\nA#L(@\xc9\xbc%\xe1\xa2\xd0&@x\xeb\xf6Y\xaf\xd1)@\xe7\x81\xb4\x80\x15\xdd)@M\xecT~\xa9>&@\x94\x0b\xf4\xac\xa0\xe4)@\xb3\xe6m\x12le&@\xde\xab\xc3\xc2\xcc\x19\xfc?C\x1e\x90\xa7b=&@\x1a]\x1d\xc7\xbb\x9b(@z\t\x18d\x82\x16&@3:\xf5\xee\x04\xa3\'@7\x9e\xf0\xa3\x97\xb6&@Y\xfcOtQ\xe4(@\x87^\xc4\x93-\xeb\'@\xb8\xfc"\xcct\x9a\'@\x18\x04}\xfc\x0b\x7f(@\xfa\x8a\xb1\x8a\xfd;&@\xa2\xc6v\x88\xd6\xd7&@V\x0c\x86\x18\xe2;(@\xe1\xa8h`\xc97&@\xc27B9\x0cE&@\xd1e\xa2Og\xaf(@\nup\x00\xb5)\'@\xcd\xc9\xe6~\x8e\xbb\'@\xdf\x1c\xe5\xd1\xbc\xb3\'@\x9f\x86\xf4\xa6\x83\xf1&@\x14NB\x95mp&@\xa6WAK-\xb8\'@~\xf8\xe1\xd0\x91\xc2\'@:\xce\x1b\x13\x01\x80(@\xcd0~\x98j\xea\'@ok5\x86\xd6\x85&@\xee\x90\xac\xbd\xb7\xb7&@D\x06S\xd5\x14\xe3\'@\xb7\xba\x99\x1f\x0e\x02(@m;\xd4\x82{\xcf&@\xa7zEx\x12\xce\'@\xd3\x82\xf2\xbb\x84^&@+\xff\xde\xdc\xb0\xdb&@\x93\x11\xd1\x93\xff\xe2\'@\x89]\x9e\x12\xa2\xf2&@\x08\xe28\x03b\xb8&@\x83\x99\xe1\xa7M\xf3&@\x13\x7f\xb3\xd4{\xe3&@\xf8\xba\x11c\xc8\xe6&@\xd3$\'\xad\x0c\xee&@\x93\xa5v\xe4\x84\xa2\'@\x08\xce\xeb\x08+\x10\'@\x9c\xe1E\'\x1f\xe8&@\x00\xbb\x8a\x16\xde\xce&@Kz4\x00\xffo&@\xec4^\x1c9\xf1&@7\xd7\xce\xb3\x06\xff\'@\x1d\x13x\xf5Q")@\xe9\xd5\\\xf0o\x0e\'@)\x19\xc5:[\x88(@f(\xa5\xcc\x17\x85(@\x93\x8f\xe7\x97b\t)@;<\xc1T\xb0\xbb\'@f\x0f%{\xe7\xeb&@\xbc\x1cb{\x97\x0e\'@\xe9#\xa1I\xf8\x1f\'@\xa94P\xa4`\x89(@\xbeO\xc2$\xb1\x01\'@\r)\x93\xc5\xe7\xa2\'@G\xf62\xdc\x1b"\'@\xd1\xde\xc9\x07\x03\xff\x08@\x97\xa8\x93$e_\x00@_\x1cMo\xbf\x1d\'@h\xc5\xe9[\xe5Y(@\x99\xa4\x96T\x1a\xfc&@$m\xee\xc8\x9fC(@WZ\x17\xc2O\xba&@\xc3\xc4QZ\xae>\'@|\x1d\xb7d\x95\x00\'@\xa8\x05r)\xeb\x02\'@m\xf82\xea\xed\xeb&@^\xf3\xdd=\x13a\'@\xb1\x14\x0b\xe6\x80\xf7&@\x89TO\x8c\x8c\xef\'@\x7f\x89\x06jB\x05\'@\xecr\xab\xf3\xf1|\'@\xd6O;T$\xc4(@\x85PS xt\'@\xb8_\x82{\x06\x88(@\x1b\x0emj\x18V\'@\xc0Ik\xcfB\x08)@}\x10H\x8a\xa8\xfc\'@\xdda%\xfeE\xda&@\r\x89&\xa83\xd3\'@]Uv\xf5\x99\xcd&@q\xcb\xa81\x06\xb7&@\x17\x82\xd8`k\xe0&@x\xc02f=!(@{\x1f\xb9\xd6\xc9\xbb&@\xdb<\xc5_\xc8\xe6&@"\n\xbe\x90\xfbx&@\xa9:\xc9\xda!\xec&@\xa4W\xf4\xce\xb2\xe1\x06@\x11\x88\xe9c\xff\xe6&@\xdd\xfe\xf7\xf52L(@\xfd\xfd\xc5\xc5\x86\xf0&@h\xd9\xbf\x13%\x81(@\x17\x0b\xf3~\x0em\'@\x0e-:8\xea\xd5\'@@\rZE\xb9\x1a&@\x90f\x10\x8f\xbd\x10(@\xc9\xd6\xef\x82\xf8X&@/\xce6\xdf\xa8\xb6&@F\xdc\xff\xec.V\'@$\x95\x14o\xf0\xe3(@\xda\x02\x95\x8a\xfb\xcc&@\xd8\xcc!\xd1\xfb\x1d&@@R\xdf\xf2\x94\x0f\'@-:\x06\xf0\x8f\xfe&@\xcfC\x0c\x19\xb7\x00(@\xf7\x91F\xb7\xa8\xd5&@X{D|{;&@\xb2\xf0H\xf9\x89\xeb&@\x06\x92x\xeb\xab\xf0(@\xdf\x19\xeeL\xfc\x16&@H\x90w\x0c)\xcd&@\xaa\x1a \xa8t"\'@\x06\xb4\xb8A98\'@p\xfc\xbe \xac.&@i/\xc0\xf8U4&@\x96\x1c\xba\xb8U$\'@b\x9d\xfe\xac\x8e&\'@\xe8\xd6\x12\xe5\x1a\xbc&@\xfdB8b#\xfd&@&\x1c\xedC\xcc\xd4&@\xa4\xb5\x91A\x82\xe7&@A:\']~\x1a(@[6Ub\x8f\x03\'@\xb9@\xcf\xe8zJ&@D\x87\xcd\r\xd4\xbd(@\xd9\xef\xcb+f\xaf&@N\xcdW\xc3\x7f\x04\'@\x87I\xe9\xefy\x08\'@Vy\x0e!.\xcc(@\xba/\xe7\xac\x11\r&@\x84\xc9)\xe8\xbc\xf7&@=9\x9f\xae\x0c\x18\'@\xab:\x15\x08\xf9\xf7&@M\xfbJ\xa9\xa4\x17&@\x0c\xdb"\xe1d6&@\xc7L\x15\xbf\x89=&@\xa5=\xbfho\xfc&@\x06En_\x01X\'@\xbd[c#\xf9X(@\x0e\xda&\x9c\x114&@k\xf9\x80\x1a\xd5\x11&@|\x88%\x18\x1c\x13\'@}\x98\xfc\x7f\xa7\x8a(@\x03\x8a\xf9\xc1\x1b\x9f(@0*\'\xac\x00\x88(@\xed\x92\x11\xa0\x8fg\'@\x0e\xc2\n\x8c\x9eD&@0\x0ef\xc1OO&@U\xba@\x05\xe76(@\xeb\x93D6\xc8\x80&@\xec4\xb0\xbdC@&@\xb1\x00"\xd2\x06\xc7\'@c\xc9\x99\x81vj%@\xc5"kG(g&@G\x00\xba\x13f\xae\'@\xe6\x8bZT\x13|\'@\x95\x84\x89\x8c\x80^&@\x91\x9b\x95y\xf6\xda\'@\x89\x8d\n\xb6nz&@ \xc6\xf7\xea\x0cl&@X\x1f\xd1o\xdeM(@\xcfX\xc5\xa6\xe1\x9a\'@\x963\xf1\xdb\x7fs&@J8D\xc4\x19I&@#\xcd\xc6\xa0\x08\xa6\'@\xb9\x16`\xf6\xe8d&@\xb3s\n\xe1\x0c_\'@G\xf8\xafzu\xe7\'@MAG6b\x12(@8_\xc7\xcdQ\x0f(@O\x8cBE\x8eL(@B\xca\x9ffC`&@\xee\x9c\x9c[\x1f%&@,6\xfd3u\x8f\'@\xf4\x12\x16\'\xc9z(@\xa5\xeb\x80\xbe\x86z&@\xd0O\x938Z\r(@\xf6\x80\x0f\x83v)&@\xfe\x03vZ7\xa1\'@#\xffPz\xfd\xa8\'@\r\xf2B\x93\x8bQ(@\xe1i\x1bL\x96)\'@\x8eq\xd9\xfa\xc0\xc7&@p\x9e\xca\xad\xdf\x93&@1Qf=|\xeb&@\x99V\x96\xff#\xde\'@\xd9\xa9J\xb0\xfe\xee\'@\xbf$\x1c\xac\x1dN\'@\xfd\x90\xf9\xec=\xfa\'@\n\xca\x17%\xbc\xef\'@:x\xfaw\x81\xfe&@\x94\x8by\xd2\x94\x08\'@u\x93\x07L`\x10\'@\xbe0qO5\x1c\'@\xc1\xa4\xce@\x17\x1d\'@\xd0(G\x18:\xfb\'@\xad\x01k\'3\x03\'@$o\x93+"G\'@\xa7\xa0:X(K\'@l\x8f\xa7\xde\\\xca&@\xe1\x89:F\x0e\x0f\'@\x9a\x91\xec!b\xb4&@RbiS\x85\x9f&@\tP\x11\xf0me\'@b\x82\x8a$\xed\xc6&@%\xdf.Ep\xbc(@\xab\xe3\x84\xac3\x8b)@\x18r[\xcd\x04\xaf(@\'\xc6G\xad\xfa\xf2(@h\xediq4\x97\'@@Zo6\xd0G\'@8\x9b\x0ej"Z*@\x91\xeeN\xfe\x1bE\'@\x92*\xb78\x12L\'@[k\xd3\x15\x8dT\'@\xa1|\xef\xd7\x1da\'@\x85\xce\x95\x9d\xb1\xbf(@\x0flfz\xf0\x9b)@\xe8\x9a\x9e\xac\xa4\xa1)@;\xf7\x81\xc4\x87\xd2)@\x92\xce\xdbN\x87\xa0(@E\xd0\x8f{\xc0\xb6)@\x828>\x7fb\xd9)@\xeb\x14\xaf$j>\xf4?4\x99\x85n\xfe\xcd,@\x1b.[Dhm\'@\x17\xc9\xff|*\r\'@\xe1\xab\xad,\xb9\xf0&@\xe6k\xaffN\x86\'@\xd4\xb5\x93\xb4,\xf8&@-F`\xce\x97X(@\xcaF\x02nU\x01(@\x02w\x01\xfb~\x96)@\x05\x9f\x8c,\x01\x00*@\x87A\xe6\xca\xf7\xe8(@u\xae\xc7\xdcp\xb5&@e/^a@V*@r\xa7#\xf9\xbd\xf6&@@\x8c\xf37\x86e&@\x17\')\xb5e8&@vi<\x1b3\x9f)@\xff:}\xa2\x8b\x95\'@AJ\x02\xbb7I\'@1 Hn\x7f\xb1(@\x8d\xb5\x80O<\xdd&@V\xf7R\xeb\xa6\x98(@\xa5?\x11\xbb\x94\xcd&@\x04\x92\xbd\xd8\x88\xc5&@\x1f\x94\xa86H\x8f&@\xd7\xef,H\xee\x19\'@\xd1E\x9d\xfe\xe4\xfd&@\x8f\x04\'l\x9f\t\'@\xfb$k\x13!\xfc&@_\x13\x8f\t\xd3\x0f(@\'T\x1b?\xda\x12(@\xac\xc0W\xc2\xfa\xec\'@\xcc\xf1m\xc9\xf4\xa2\'@\xee\xf5\xebtM\xaa)@ZH\x91\x13X\xa3)@\xc1\xc9a\xf5=\xc7\'@\x03i%\xdco\x15\'@\x18\x1ee\x80\xfa\x02\'@\xb6\xe4\xe8Q\x9c\xfd&@\xcf\xe7<%\x15Y\'@\x1d\xcc\x8b\xd7\xabd\'@\x92c\x08\x1cA\xf8&@[\xed\xb3Q6\xd2&@.w\x02t\xd2\xe9&@\x02g\x86\xc0\x01\xff&@_\xae{\x81/\'\'@\xe0Fj\xa7\x98\xea&@b\xe66e\x12\xe1&@\x88q6\xefv\xce&@*\x1e\x81\xb9h\xf0&@ 8\x18\te\xdd&@\x08!hg\x0e\xe8&@%\x1fd\xc0M\xbc&@\x14(~\x9b\xff\xf1&@\xd1\x1e\xb6\xce\xeey&@f\xff"\xe0hA&@\x11\xe8\xffh\xf18&@\xffrBUG\xb8&@\xe9x%\x97m<&@\xe5\x1bM\xb19l(@\xe3\x05`\xdb\xc2p(@\xff\x98B\xba\xf56&@\x9bS\xdd\xd8\xeb\xd3)@[\xd6qZg\x87)@2\xc4\xdd*\xd4G)@8\xda\xc4\x1a\xbb\xcb(@\xaeKc\xb8}}\'@LW\x99\x19\x89N\'@r{\xfc\x81\xdc\x0c\'@\xf82\xbe=E\xed&@\xfc+\x96\x95L)\'@J\xfc\xc4\xe0\x93S(@\xc7\x94\x8f\xe71\x89\'@\xceW\xedcl\\\'@\x9b1\x0b\x96u](@\xaex\x02\x85\xd3z\'@\xf4I\xdd\xfe\xd8\xdf\'@p\x102\x8b&n\'@_\x81\x06\xfb&\x9d(@\x85\xcclS\x16\xfb&@l,\xac@o\xc5(@\x89i\x18\xe5\xc8\xbe(@.\xf8\xac\x11\x82\x0f(@\xc6\x17\xb1\x08\xbc\x02(@\x7f\xa6#Q\xa7\x10\'@/0\xa9\x92)\x1c(@\xdeV<Fl&\'@. \xccfM\xb7&@L\xd2?\xae\xf6_&@\xa09\xb6\x10\xeb &@(YWR\xb2_&@\x9e\xc5\xbd\x9cyh&@Rd#:\xe6v(@\xf6\xb5a0\xf2\x10&@\x17hh\r\xce\x13&@\xd8f4\x86\x03\x1d&@\x815\xe2\xfb\x17\n&@u\x0e\xd6\x15\xa9\x9c(@\xdd?\xe5\x7f/?&@\xef\xa1\x187\x8c\xba(@&\x0b.\x14V\xb5)@\x06M\xa1\xdf\xbbj&@\x13\xe0\x17\x8eKL(@\'\n\xa2\xdeBC&@\xf1\xbd\xc5\xfe\x8c\xe9(@\x15\x98\xdf\x08&\xf9(@\x15FA\x8c!\x12(@5&\x14\x97\x9b\xfe&@\xaaX\xb7a\x9b&\'@\xc1\x8d{\xe8d\xfb\'@\xa1\xf6-yW3(@\x8d6\xd1\xaf \xdc&@\x0b\x95\xe4\xbe`\x9c\'@L\xe9\xa8W\xdf\xdb\'@\x0b\xe5\xd7\xc4\x16\x9b(@\xe5\xe1\xdd\x9fy\x8a(@\x83\x8a\xa5\xea\xed\x87(@j\xa3\xa6\xd0\xc8l\'@!\xb0\xe5l\xd3\xb5)@\'\x85`Qf\xc1)@f\x9f\xa5D~\xee\'@\x90e(\x9afo(@\x0f\xad\xfcC\xb8\x95)@EI\xfbd\x1a\xd5)@\xed\xc6\xb8\xf8.\xdc\'@\xbe\x06p\xd1\x94N\'@`+\xf4\x8e-T\'@\xb5\xcb+\x81R\xcc)@\x07\xf1\x1e\x06\x06\xe0)@2C\xf5\xdd\xcb\x02\'@\x10\xd9"\xcf\xaf\xd5)@\x9e\xb4\xa5\x0e\xc0\xd8)@|M\x014\xf5\xc0(@sq\xa5h&\xd5(@\xbcK\x08\xb1\xee\xa0(@\xa8\x17\x15S-\xf4(@\xd5\xab\x049zL\'@bn+\xac\x0cm)@\xa9\x97M\x11\xfao\'@\x96~\xbdE/\xe8)@\xe0\xc9\x82\x9b[\xb6)@\x19\x05\xbf\x92q-\'@\xa7\xbe\\\x19\x83\x0b)@\x93\xb72\x03\xe3\xa9\'@\x12\x9aJ\x91\xbc\x8b\'@\xf5\x07\xfav\x9f\xcf&@\xad6\x1bQ\x19\xd6)@\xb2T\x89_2\xcf)@MBm\x0f\x86\xda)@\xc4\x99%\r\xbc"(@:\x9a\xac\x04\x01\xa7)@a\xb5\xbc\x7f-\x9c)@\xa0\x96\xf0a\xc3\xd0(@\x88\x85\x93\x01\xad\x19)@\x95\xa1Rf\xc1\xff(@\xa4i\xd5\x90\rv\'@\xef^\x1f\x18\xa2\xf4(@\x89W\x89\x05\xc2Z*@k;\x0f\xfe\xd0\xdc(@\xac\xac)D\xa0G\'@%\xd0\xc0\xefD\x1b*@\xf3\x14\xe2\xad\'K\'@\x83d\xeb\xb0\xcb\xd4(@\xa8O ~\xa2\x07*@U\xc1\x10\x87^\x95(@\x0b\xce\\\xe6)\x96(@\xaf<\xe7\xc0\xa6b\'@\x84v\x96\x8a\xe3M\'@\xe4\x1c(2\x84\xa1(@;R\x97\xe5\xb8D\'@u\x8d\xf9\xce\x0c\x1a\'@\xc6\xf8U[\x84\xf4\'@v%p\x80\xe3\xf1\'@\x01\x8a-T\xc9\xec&@\xe0Kwy\xa1u\'@n\xc2:@U&\'@\x8a\x804$\xa3O\'@\xe7\xf0\xc2+1\x99)@%\xe7\x1a<\xcd\x0f(@\xc2}+pL\x8b\'@~\xf0\xd6\xf0\'\x13(@\xd7\x88tZ\xed\xc4\'@\xfew\x909@\xce)@\xfc\xa9Ua\xca`\'@\xe7\xab\x99\x961x(@0\x823\x94\xbfw\'@\x0b\x0f\x93Q\xf3o\'@\xa0"\x0b\x95\x95\xd6\'@\xbd\x0e\xbb\x89\x95<(@\xd1w0\xb2s\xab)@\xdf\xc8O\x7f\x1e\xe3\'@\xb7\x1e\x9f\xe0\x83o\'@\n\x8b\xd2&6\x89(@\x15\x13\x0c\xa0\xb1\x9d(@\xdf\xf8[\x14\xcd\x13\'@\xc6\x07\xf88s\xc2(@\x97\xa3\x8b\xc9\xb9\xd2(@\xb2R\x8b,\xe7b\'@T\x17\xa8\x16\xb8\xf7&@I&\xc5\xb8\x17\xd6(@.\xc6Y\xa0\xe3\xdc&@\xc4Dm\xf1\xb9\xc2&@:\xc2\xderP?(@\xd3)\xfe\t-\xd4&@\x804T\x8d\xb4\x05\'@\xf3})\xb8\xc6\xea&@K#M;\xb2\xd2&@S\x810\x8f\x9d\xfb&@\xed\rs@m\xf8&@\xc7\x88%\x84?!\'@\xdb\xee=\xb5e\xf4&@]\xac.X\xd30\'@R\xce\x17\xfb \x11\'@t~\x84K\x06\xec&@Q\xad\x8f\x13{\x19(@\xaf\x1c\x1a\xdf\xdc\xe7(@\xa3X\x909\xc7\x17(@\xf47E\x9d\xd5\x00(@\xee\x0c\x1f\xact\xee&@\xceYk\xdaW\xdd&@\n\xa2\x9f\x05\x86\xf1&@\xec\x14\xd5\x12G\xdf&@\x04vI\xc9\xfb?&@z\xb5\xd0\xf1z\xd4\'@\xc8\x84\xa2\xaf\xc5\xba&@H\x1a2/\xdd\x0c)@\xd7\xa0\xf7}\xa2\xb7&@\x16\xb1\x8b\x9aW\xdc&@>\x1b\'\x92\x9a\xd5\'@q\x8dH\x87=W&@\x99X\xb1\x1b\x96\xc9%@\xf7\x94\x08\xd9\xc0\xa0(@G\x04\xc5\x9f\xc1\x12(@\x8f\xf2\xf3y\x1bY\'@\x7f\xeezH\xcd\xec%@\x02\xd4\xbch3\xf7%@[\xdb\x93d\x03\x9d(@\xa0\xbex\xb9\xf0=&@\xceU\x89a?>(@x\x9cG\xe5gu(@d\xe8G\xae\xf6+&@\xfd\x1f\x12o@3&@H\x06\\\xc3\xdcw&@i\x97\xa0\x0f\x04`&@\xd1\xcc\xb8\x7f\xe1i&@\xd8\x90\x05\xfeX_&@\xa2\x81\x08K\xb5v&@\xcf\x19=%\x7fh&@|\xa7\xb0\xcd\x15\x99(@3\xac.\x14\xf5\x9f)@e\xe0\t-#E&@0z\x12u\x02N&@y\xc4Zq+\x8d&@\x9f5\xae\xb9 \x8c\'@J0T\xfa<l\'@\xe4\x11\xfa\xfb\x0eY(@\x04\x8b\xe2Un\r)@\xd2kK\xc3G\x03\'@\xb8\xf9`\xe2,S(@\xc7\xe8\xb4\xed\xf9\x1d&@sCT\x11Q\xff\xdc?R\x82\x17\xdfd\xfb\'@\xa1\xdd2\xbb+\x9b\'@\xcc\x8c\xf2\xb4i\x03\'@\x04"+\xb2x\xfa&@\xa7\x1f\x8c,2#\'@\xab;sm:\xf4&@;\xa3\xa4\xf1W\n,@H"`\xb6\x94\xeb&@=\x1c\r\xdbU\xcc&@\xba\xa1\xf5\x7f\x90\x01\'@\rP`\xbf\xe7\xf0&@\xb4U8wJ\xc5\'@\x1cbcn\xf1E(@\x8er\x94<\xcd@&@t@\xc9o\x1b\xef\'@\xc6\xb4]\x08\xe0\x00\'@\xa9\xa7\xb7\xd4xO\'@Q=E\x01\xd4/&@mv\xee\x9d8F&@NAK\x197j&@w4\xd0\xd50\x11)@\xed5\xa3\x15\xa1\xb3&@^\x08\xee\x94\xd8\xab\'@\x97\x00\x7f"\x7f\xe3&@@H-\xd3\xf3\xed&@\xb8\xd8=\x9e\xe2\x04\'@eY*#\x89M\'@=\xc7\xda{6\xd7)@\t\xd9\xf7p\x85\xdf(@\xa0\xd3\xfd\xdc\t\xa9)@@\xd6\xc4\xbd&\xa2)@\x85x\x82\xf1\xd0\x97)@\xaf\x9ft\xbe-\x14&@\x88\x85j14\x99*@\xffo\x1f\x90\xa6{\'@\xa5}\xf4\xab\x0bE\'@\xf2\xa1/0\xc2R(@\x00\xb8(\xf4\x1f\x0c)@\xf4\x9a\xcc{-\x87*@+-66\x96\x8d&@\xe7\xf8\x91A\xfau\'@\x8e\x94\xe7\x80\x19~*@\x0f!\x9c9\xa4\xf2(@\x01\x05\xc0\xad3B)@~\xbbD\x06\xf0l&@\xe8\xe2\x11\x89\'\xf3(@"\xf3\xe4%\xe6\xd0(@z\x11q\x80(?(@p]\x1d\xee\x83\xc5(@\x10\xdf\xba\xd9\xd6_&@\x88\xb6\x9a\xab!\xed&@\xa0\x9eS\x9c.\x9a\'@\xc6\xec\x7f(\x9f\xd7(@P\xe1\xf1\x144&\'@\xcdB\xd5iC\xc2(@i.\xe1\xe5\xd8\xf9&@\xec\xbby\xcc\xcfg\'@O\xd0\xfeVY\x05(@\x90\xd7\xdb~\xb5\xb2(@v]\xa0W\x82\x1b(@\xd5\xf7G9\xb0\x9a\'@\x12.\x90$\xe4\xb8(@\x85\x1a\x03\x87\x17\x16(@\xf8\xb4\x02B>\xdb)@\x12\x11\xb6\xe5\x9c\x9e\'@)\x97\x08\xf17\xc5(@\xe8QyP\x02@&@t\xe9g\x19_\xdc&@BX\x8465\xbe&@\xf73\xa0Y\x8e\xf2&@\xf2Z\x1cm\x9dn\'@b!,\x84^h\'@2\xc6\x06\x04\xbb\xd6\'@\xa8\x08{\\\x83C\'@\xe1A\xe1\xac\xb5l(@\xb3\xdb\x88\xed\rr\'@\xed<Z\xef>?&@\x95\x95\xef\x8e/\xe8\'@:\xcc\xf7\xc0[\x00\'@\xc1S<\xc3\\2(@\x90\x89&0Rx&@\x01\xab\xf7\x8f\xbc\xd1\'@\xc3\x9bR\x9b\xe2u\'@\x10\r\xfd\xbetz\'@\x9c\xb3,\x8d\r\x8b\'@\x80\xea\x14d\xacI(@\x82\xfa\x8e\xcb\xdc\x93)@U\xc7\xa6a\xd6\xd1\'@Q\xd7\xfc\xbc\xf2\x8d\'@M\xf2{/Wc\'@/\x9e\xab\xef\x08g&@\xdcc\xd8\x1e\xd1\x9d(@yz\'\xf2x:&@\xc7\x19*\xe6\xe9\x05\'@R\xc9\x8cI\x0b\x8f&@\x14\xb5_\x8f\x9e\xaa)@J\x15\xb6l\xd2\xca(@\x1c\x9d\x98\xb6\x18J&@\xb2\xdf;&\xff\x1d*@o\x95\xa7J\x7f\xea(@Va\xa9m\xf0\xd5(@0\n\xee\x04X\x1b(@\x06s=\xcb\x99\x0b*@\x885\xe4:\xf8\x81&@\xe8\x8cc\xa0iV(@\x0cQ7O\xe24\'@j\x8e]%\x0eQ\'@\t2\x1a\xf7\xbcb&@\xa0j#\xe3\xb4B\'@\x94\xa6\x84\x14a\xfc)@V\x19\xbf1:g(@\x11D\t\n\xc7O\'@\x96\xc3/m\xe1q&@~a\xa8\xf7\xb6\xf5\'@\xb6\xb2\xe4\x0e\xa6~\'@\x83V\x18|\xbbN\'@\x88\xd8\xa2\xcb\xa7x\'@\xe6\x0e\x08p\xb9\xda&@\xbd\x16p\xe9\xa8\x15(@\xad\x1d\xa6\xe7A}&@\xd7fN2\xc3\xa9\'@\xea\xc2B\x0b\x9a\x85\'@LW\xd1(\x17\x8c\'@\xdc\xaawy\x11\x8c\'@\xf3\x0b\xb38\xb14&@\x8fUa\x91\xbf\x17(@W5\xb8\xc0\xda\xed\'@\xc3\xb4W1\xa2\xc1&@\x0c\xb0\x13F\xae\x1f&@\x92ZK\xfb\xb80&@^\x1a\xc5\xb7Uu\'@\xfb<\xa3( \xf4&@\xc2\xc9\xe8\xed\x05^&@0cJ1Lu\'@W\x04\xfc$\xb9\x1a(@6.nG!\x88\x08@\xe9(\x82\xb0D\xf1(@P\xa9\xdb\x01M\xeb&@\xddE\xfe\xc4\xa7\x8b\'@e\xaa\x05a\x1ct\'@\n\xb00In\xc3\'@\xf9}\xea\xf6\x00\xa9\'@\xde\xf9b\xae\xea>(@g?\xbc^>\x08(@7\x95\xf8\xd8\x96\x00\'@\x16\xe5\xd0iL\x9a\'@\xc5tP\xfc\xca]\'@h\xf9\xeb\xbe\x1b\x8a*@\x80p\xd0y@\xfa&@\x9a\xc2\xec\xe3\xd0\x97)@(n\xe5[\xdd\x05)@:\xf2\x15\x81q\xd4(@\xc7\xebu\xc1Q\xe6&@\xbc\xd8\x83\xe3\x8c\n)@\xa8\xe0\xab\x83\x1d\x9e(@\x80\x89\x96C\x9dh&@\xc3\x15\x83\xe4\xe4\xab(@=u\x90A3\xb8&@\xb8B\xd0\x1dr<(@\xe8R\xfft\xa5\xd6\'@\xa6j\xdd\x10\xb7<(@:,}\x92F\xd0&@9\x0cs\xa4]\xd9&@\xaa[G\x9f\x94\xc3)@rH\x1a\xcc\x02D(@\xcaqa\x01o\xd8)@\xbaUaT+F&@}\xb4K;\xd1%\'@\xb4o\xde\x8e]\xf7&@\x99\xc3{Zj\x8c&@\xd0\xbb\x08?\xff\x8d\'@\xfe}\xd9\xf7^\x82*@Ir\xeb\xe2\xbb\xd9)@\x9e\xd1\xdd<x2&@\x11\xf6>\x9d\x16\xfe&@#{\x06\xc9\x80\x94\'@\nC\xa3\xbb\x1a\x07\'@:F\x96^\xa3\x04\'@\x08\x80\xb3\x11\xe3\xab(@\xd2w>g\xec\x89\'@}\xa1x8\xfce&@\x1f\xb3\x8d\xf9\xbb\xdd&@Oh\x8bQ\xbe\xd6)@pU\xc6\xebc\xba(@\xd1}\xe6^~\x1c*@\x14uS\xb1\xf8T*@\x14\xb62\xc4\x87\x98*@\xe9\xc0\x1a\x1d\xdf.*@\rq\x04\x1at\xbc)@6\xec1\xb4\xbcW\x10@K\xd8\x89T:\xe6(@\xed\xd2\x00\xa7\x93i\'@\x90p\xcc\\\x01\xf4(@1g\x11\x8cW\x82\'@%\xf9|\x9bp\xa0\'@c\xbf!\x04Pi&@\xa83\x958"^(@\x9c\x94!\xdc\x15R\x0e@\xfcK\xb9b\xa2\xc3(@\xbf\xc2\xc91\xa4\x9a)@{\x95\xcb\xdd\xefc&@{\xd7k!\xa3\x06)@C\x8a\x17\x8b~\x05*@\xf6\xc4\xbc\x8a\xc4\xc5\'@\x17R\xe0{\xa2\xd3&@\x19Q#\x1d\x9f\x9c\'@#Y\x12\xfd\xb5\x81&@b\x01c\xb8\x9b *@\xeen\x845\xbf\xeb)@\x9f\x1b1\xa9U\xeb)@\xb8i\x06\x1am\xc5)@B\x08V}\x92\xbf)@o\xcf\xd2\x04\xea~)@\xd5x#\xd7\xed\x13)@T\xc8\xd6\x02\xdd\x05)@\xf3ud34\\)@\xed5\xdf\x08\xe5\x18\'@5p\xfe\xbc`G\'@o\xf7TR\xbf\x84\'@ST\rG\xe8\x06\'@9\xbcz\xb1?\xdb\'@\xc4\xae\x97\x17\xa7\x88\'@\x8f\x06;M\x1b\x9f\'@\xc0\x91\xb3\xd4L\xd5\'@L \n\xa1\x825(@<\xb3\xabA\x02x\'@X?\xee\x8b\'\x92\'@\xa4~\xe0l\x89\x87\'@\xccdC\xf3%\xc4\'@\xa6\xbe\xf0\xb2+u\'@\x18(\x1b\x96\xc1\xaa\'@\x12\x14\x02\xf5*\xa0\'@\xcer\x11\xa5oa\'@7\x0b+b\xf2\xd0&@4\x88\xc9U[\xd5&@\x97)X\x0f\xf6\xf5&@\x9a9\xe5W\xd5#\'@R\x7fl7\xaf\xda&@\xe7\x91\xc4\x1a\xdb\x1a(@\xaa\xd6\xb5\xffW\xad(@o\xf0\xd6\x9a\xb8\xf1&@Z\xe8\x85\xd6\\\xc3&@\xfe\x11\xa5a\x15$(@\x7f1z\xc7\x13\x12(@\xb6\x17\x17\xb9\xe0\xc0&@\xcd\xf1\xdd\xdaK\xaa(@\xb1Y\xc5u\x0c\x8b&@\xeb\xbf{\\\x1f\x15(@v\xbc\x0e\xb7\x9c`&@H|(\x93\x03t&@\xba\xf0KtNt&@0\x04XGH{&@\xa3\xc4.\xfe~K&@\xee\x06\xf5\xcd\x14E&@\xa1>\n\x06\xa3:&@!p\x99>"\x99\x10@\x18vR\xd0\xa92&@\x82\xd0\xbb\xd8\xc4~&@(z\xb4\x8d\xd0M*@\xa1N\x9d\x15\xce\xf3(@\x12\xb5\xb4\xb5\xcag&@\xc2\xf4{\x1c \xf8(@\xec}%\x98\x95\xf1&@\xf1`#\x88\xa8\x05\'@7f\xedR\x86\x17(@\rh_\xd07\x89\'@\x87!\x1c9\xd7\xde\'@\xb2TNp\x9f\xd1)@'
p16
tp17
bg3
(g4
(I0
tp18
g6
tp19
Rp20
(I1
(I834
tp21
g13
I00
S'\xad\xf3\xb6kh\xd5S@w\xff\x1c\xd4.\xf2S@\x17g\xeb\xad\x85\xeeS@e\x01\xba7,\xf1S@iG\x0e7n\xd4S@g\x9b\xdbHO\xe8S@\xfc<\xf6\xb6(\xd5S@\xf3\x13\xba\xcc(\xd4S@Po\x8b\xb2!\xd5S@\x10Ko"\xd5\xf2S@\x9cFp\xe5\n\xd6S@\xe7\xf2\xa3\x181\xe8S@\x08\x9aLW\xd4\xf1S@\xe4\xe8\xc4\x95\xb4\xeeS@\x07n \x7fw\xe7S@\x1d\x1b\x93\xa4*\xefS@4\x0e\xb3\x86\xba\xedS@\xf1<L$\xe6\xf3S@i\xa7\xb0\xfe\xe3\xeeS@d\xe0\xb1\x8e\xc1\xebS@6\xdbw\xd1\x08\xecS@\xc5s8\x92\xd9\xecS@\xb7\xc2\xbc\x18l\xeeS@v\x9fR\xea\xc1\xe9S@L)\x83\xe1\xb1\xebS@7}d\xf5\xdd\xecS@Y\xdc\xf8\\\xea\xedS@\x9f\x0c\xba\r\xd1!T@\x86u\xb5U\x87\xe4S@\x8e_6\xb4\xa9\xebS@_\xcc\xb6\xad\xc4\xebS@\xbbBip,\xdaS@s\xa9(\x9e\xe2\xd2S@1W\xfb\x11\xcf\xd9S@\x898Z{S\xecS@U\xdb\xb3<\x86\xeeS@\x82\x03Oa!\xecS@\x7f?\x9c&\x07\xecS@\xac]\xee\xa4\xf3\xebS@\x11\xa4g\xee1\xccS@W\x82yt\xd3<T@%i\xc1\x8c\xea\xebS@\xd6\xf6\xdb\xe6\x19\xeaS@\xf53\xda\xf5\xe8\xd1S@\xbf.\xe3/\xd1\xe7S@\xa15\x84\x19\x92\xeaS@\xed\xbb\xbd\xa9|\xd2S@>\x18\xf2m\xb9\xd1S@\x06\x11z\xde\x12\xebS@P)R\x94\x8c\xebS@\xa2\xfe\x95>\x90\xebS@\x15\xd0\xc2\xfb\xfc\xceS@6\xba\xfe3(\xd2S@e\xb6\xa9,\xdc\xe8S@C\xa0\xa0%\x98\xebS@\xc2`\x86\xedp\xe5S@\xe1 \x9dT\xe1\xdbS@\x06\x7f\x90\x9a\xac\xe5S@x\xeeR\xc3\x05\xdcS@\x80\x13\xcd\xf4Q\xe8S@\xa6n\xca(S\xe5S@\xf5\xf0\xc2\xd1\xe8\xeaS@\x060\xd2\x0e%\xe8S@\x94\xd1\xd9\xeaw\xe4S@\xc8{$\xbd\xb3\xeeS@\xf2\x7f\xd6o<\xdcS@\xcbG\xe9\xde\xbd\xeeS@s\xd2%u\xf3\xeeS@,\xcd\xc4\xbf\xae\xdeS@\xfe\x99T\xbe\xda\xe4S@\x1d\x96\x0c\xc7\xe1\xeaS@t\x90\x1e\x17D\xeeS@\xd6\x04L\x80^\xeeS@X\xf1\xf2\xb8W\xdeS@\xa11\xfa\x8b\\\xeeS@\xab\x94\xfd\xe1\x03\xdeS@\x89\x1a\xfdz\x9a\x03T@\xb5\xfe\xd5\x91\xdf\xdeS@\t/*\xb7 \xf4S@h\'*\xe8\xef\xdfS@\xa1F\xb3\xcb]\xe6S@\xf2\xc1-\x1c\xcf\xddS@\x9a-\xf7\xf3\xc0\xe9S@R/\xb8\xf1\x18\xe5S@wq\x93\xd1T\xe6S@\x97s\xca\xd7\x82\xd6S@T\x0c&\x17\xf9\xdfS@\x18\xd5\x07\x1a\x9f\xddS@\x1a\xc3\x9fq\xf7\xd7S@xx\xe7\x94R\xe0S@\xeaA\xe5H\x1d\xe0S@\xd7\xe8\x03;\x1c\xd6S@\xc6\xb2/\x9ac\xe1S@\xd10[\tg\xe5S@:\x08\xaedx\xe5S@D\x92\x91\xec\xaa\xddS@~\xffF\xf9_\xd0S@\xe8\xc2\xd8T\x0e\xe5S@\x0b\x93\\\x17\xd5\xe4S@\xffm\x83w\x8a\xe1S@s\x9eW\xbb\xf6\xe3S@?\x0c\x0b+\xcd\xcfS@y\x1a\x11\x07\x8e\xdfS@\xb6\x1fT\x97\xf7\xe3S@\x94e\xff K\xdaS@\xff\xbem\xa2J\xdfS@\x06\x04nM?\xe4S@\xcc\xbf\xff\x08"\xe1S@j\x90O\x1e6\xdfS@\x87A\xe6F\x91\xe3S@\xe0\x9bl\xbb>\xdfS@\xd7?\xa9\x17:\xe0S@\xa4\xd2?+Y\xdfS@\x97\xe1\x08\xc2\xb6\xdfS@R\xb8\xe7T\xa9\xdfS@\xef\x86n\xe8\xa8\xdfS@\x86\x88\xe7y3\xe4S@K\x15\xbbT,\xdfS@\xb9\xba\xd73\xde\xdfS@\xdd \xe7kS\xe0S@{\x8f\x92Y\xe1\xe1S@\xfdC\xc9\x10\x02\xe0S@\xe9)[\xe7\xf2\xdbS@\xd6$\x18\xb6\xdc\xf4S@\xb8U^\x00\xd0\xe5S@ <\x15\xc5\xad\xdfS@\xc7SYq\xbb\xdfS@\xd9?*(>\xd8S@\xd5\x8f\x0c\x82\xf0\xe2S@b\xb7p\xe9I\xe1S@\xb4|x\xcb\xbc\xe0S@_\x99\xbb\xea\xbe\xe0S@\xa90I\x1fQ\xdfS@\x8f\x8eW\xd2\x8e\xe5S@\xe4\x1b\xdf\xc1\xef\xe2S@\xb6\x15\xda\x91\x16\xebS@\x86\x01vv\xec\x1cT@U\xef\xb5F\x0c9T@\xe6\xf6\xe2\xc3<\xe1S@\x08\xb4X\xcb\xb0\xdfS@\x11\x15\xe5\'"\xe5S@\x061\x945\xc4\xdfS@>S\x9c\x1a6\xe3S@6~T\x95\x1c\xe1S@\x1d\x1e\x8c\xc26\xe2S@u\x11=sJ\xe2S@F\xd6\x81v\xd3\xe2S@DL\x17\xe3\xf5\xe2S@\xab\x84tX\x94\xe4S@\xba|\x92\xea\xa6\xe3S@\x01\xae\xbe\x1cV\xe3S@d\xa3p\x9a\xf1\xe1S@\xf8;\x12\x7fd\xdcS@\xc6\xf7\x98r\xe8\xe1S@|\xe0\xef\xf7\xe0\xdeS@\x9c\x1d\x12\x19\xb1\xefS@\xa5\xa4\xe7?:\xe9S@\x19\xbf\xc0\n|\xe8S@r\x118\xcd>\xdfS@e\xc41\x90\x1a\xdbS@\x95\x8f~]O\xdfS@\x11\xc8\'\x1a\x88\xdfS@\xf3T\x1cCZ\xdfS@\xc64\xae\x95O\xdaS@h\xfd\xac\x7fF\xe0S@\xbd%\xf5T\xa9\xdfS@\xff\xa0\x97\r\xe6\xdfS@\x1f\x8c\x94\x0c\xa5\xdfS@\x9b\xe7\xd5\xfe*\x17T@\x06_M\xf1\xdc\xdfS@,)\xdb\x9b\x16\xd8S@\xef0~&\xfc\xdfS@~v:[#\xd3S@]\xeb\xac_\xb7\xf3S@:~g\x9bE\xd9S@!\xb9\xaf\xc8[\xe0S@\xb20\x9a\xc3\xae\xdbS@ \x9an\x1eP\xdfS@\x1eu\x08/\xc3\xddS@\xc8\r/a\xba\xdaS@\x8aP\xe9}\xc0\xd8S@\x97\x95Z\xe6\xa7\xdcS@ec\x07\x86I\xdfS@\x88Y\x1b\xc2\xb8\xe0S@=\xf9V\x12!\xe1S@/\x9e\xc4\xfd\xf9\xdcS@\xfd\xc9\xb1\x87\xf8\xdbS@\xb0\xc9DXj\xdeS@J\xb4\xfe`\x91\xe1S@\x16#.\xb7)\xd9S@\xb4\x0eiU\xda\xdeS@\x8f}\xe1\x02\x1e\xe2S@F\xae<_\xc3\xe0S@\x95E!uj\xe0S@b\xee\x84\xd3F\xdeS@\xd2o(y\xc7\xddS@\n\xb8\x9aX6\xe1S@\xdb\x8f\x17\xd8a\xe1S@V\xb5~\xb04\xe3S@\xbf\t\xab\xea>\xe2S@}\x9f\xe4\xe2\xf3\xe2S@\xbe\x11R!\xcb\xe2S@@\x87P\xf6\x85\xdbS@\xdc@=\xdd\x8d\xe2S@>,\xf8l\x11\xdcS@C|n\xe4\xdf\xdbS@\xa6Pb_\xa2\xe4S@\xe4\x01\xde\x1c\\\xe3S@\xa4\xb2\xf1\xfaK\xe3S@ \xd10^\r\xdcS@u\xfe\x12\xa9^\xe7S@\xde\xc5.P\x96\xe4S@\xdb\xb4\xa1A\x98\xd6S@w\x99\x83\xdb\xc9\xe4S@s\x98\x86+U\xd9S@pA^l\xcc\xd9S@1W\x9f\x91\x8c\xd9S@\xbe\x8f\x8f\xcf \xe5S@\xaf_\xcc\x13\xad\xe3S@\x82\xfagy\xbd\xdfS@\xf4\xd0\xe5\x009\xd9S@\x04\x03G\xf2\xa0\xd9S@g\xeb;\xa5b\xe5S@\xba\xc0\xd1\x8cW\xdfS@UT\x7f\x10%\xdfS@\xab\xa5q\x08\xbb\xdfS@\x8aE\xc8m\xa9\xe4S@_\xf3\x91\xab\xea\xd6S@D\x01\xe0+\xff\xd5S@\xcc\xde\\*\xa3\xe2S@\xc1\xa0\xa6\x01#\xd5S@-\xa4\x943+\xd6S@\x0b\xf2\xc6\xea\x93\xe4S@\x11%\x15\x0e\x10\xeeS@Nl\x17j#\xd5S@%\x18\x18\xb9P\xe5S@7\x8c\xcb\xac/\xe6S@{\x99\x80\xa3\xef\xd4S@\xfe\xe4\x9f2\xbd\xe4S@\xf9\xf29\x8bk\xd4S@x\x81\xba\xb3\x83\xd4S@\xec\xef\xff\x1e^\xe3S@S\xa1\xd0\'P\xe6S@\xae\xdb\xe7\xf9\xc7\xd3S@~\xdf\x9e60\xd4S@\xf2\xf7[|z\xe6S@\x86\xfcfMx\xd3S@\x92"\xbfO\xbe\xe7S@:\x05\xce\x03\xb5\xe5S@\xdc\x13F\x87\\\xe5S@t\xc8\x07a\x8c\xe5S@\xdb\x11P\x12\xd6\xe4S@i\xa8\xc6\xe4\x1c\xd2S@>\x8aO\xd7\xec\xd2S@\xeeO\xb1\'$\xe8S@\xe9A/?\x80\xe4S@\xda=\xd5\xe9$\xd1S@e\xff\x01<V\xe6S@!\xf1\xcc\ra\xd2S@\xab\xbb\xd6-"\xe8S@\xc5"\x06\xcfH\xe8S@\xa6\xa9\xb8\xc8\xa6\xe5S@q\x90aYo\xeaS@\xff^`\xdc\x19\xecS@\x14@ \xe4\xd8\xcfS@\x03S\x94\xc9\x9c\xebS@\x1c\x1a\xd3\xdb\xc7\xe7S@\x89\xcdG\x15\xa6\xe7S@s\xd7\xe0\x7f\x8b\xeaS@\x8b\xf1\x8f\x06\xd0\xe7S@\x01\xb4\\\xa6\x0c\xe8S@(\xbeK(\xee\xebS@\x05\x0cb\xd7\xc5\xebS@qH\xb5\xa1\xec\xebS@\xf5\xb3\xe7?\x03\xecS@\xdezp\xb9"\xecS@8\x1d\x04\xd8\xb0\xe8S@V\x8e{\xd2\xbe\xecS@`\xa8\x93\x08\xc0\xebS@ ir\xd9\xaf\xebS@\xca\xeb`0\xe7\xedS@\x1a9Sl\xd5\xecS@\xf9\xf1G\xcar\xeeS@Q\xcc\xc4\xd5\xd6\xeeS@\x99\xcf\xf3\xcc\xc0\xebS@\xb9re\xa6]\xeeS@<\x15\xab\xed^\xe7S@\xf8\xf3\x7fB\xfb\xe3S@\xd9\n\x08)Y\xe8S@\x0b\x8a\t\xe5\xd5\xe8S@"\xb1\x1eJ\x9a\xeeS@\xee\xa7,E0\xf0S@\xd6\xf8\x02\xbf\xdf\xe3S@\xa7PF\x82\xdf\xf1S@\xbf\xab?\xe7,\xf2S@f\x0c\x08\xcb\x85\xf2S@\xdf\xd7\xe2n\xce\xf2S@U\xac\xa9\xac\x9b\xefS@\x99\xd1\xd11\xae\xeeS@4zFL\xef\xeeS@xR\x1d{F\xeeS@\xe8I\xebNk\xf3S@\nf\xe5\xff\xa1\xefS@\xd6\x8e\xb0\x1b.\xf0S@$\x11\'\x0c\xf7PT@!|\x82\xe9T\xf3S@"-\x1c\xd5v\xf4S@i\xf4\x13\xd6/\xdfS@\xd3G\xd3Q\xa8\xddS@$\x94Ki\xa8\xe9S@*\x07_\xaac\xeaS@\xba\xf6XGL\xe0S@\xd5\xebh\x1ea\xddS@!\x02\x00\xff\xf4\xddS@\x07c3_\x1b\xe2S@\xdd\xb3\xa4\x0f+\xe8S@\x99\xfa\x7f\x9fH\xdfS@E\xe1\xe3\x93O\xe3S@\x948@\xabA\xecS@\x05\x9c!\x14\x94\xdfS@{\x1d-v\x88\xe0S@\xfd\x076\n\xbd\xeeS@3p\rYz\xeeS@\xf7\xfb<*\x9b\xeeS@;\xc3\xaeXK\xe8S@^{\xc3\xd0\xa5\xeeS@\xd4\xa5\xe2Z\x89\xe7S@*B\xc8\x08\xba\xeeS@\xf7\xbc-/\\\xeeS@R\x08\xceO\xb5\xeeS@\x0e\x0ei\xe39\xecS@\xec\x16v\x12A\xecS@\x92\xcc\xfc+\xd3\xebS@\x02\x1a22\xa0\xebS@\x00\xba\x01\xc7\x86\xe5S@\':\xa0*e\xe5S@\x99q\x02m\xac\xe5S@3\xc7\xd2\xb68\xe4S@\x8d\x03\xfb\xd2\t\xdbS@-x\xa0\xc7\'\xdbS@\xdah\xf1\x07\xfb\xe2S@\x1fC\xea;g\xe5S@V\xe3\xbe\xdf\x9c\xe5S@\xf6\xacp\x8f4\xe5S@\xfc\x9e]1\xac\xe3S@^\xed\xa8\xc0=\xe3S@\x04\xec\xfa7\xcc\xe4S@\xee\xf6\x89=n\xe3S@\x16\xa9\xd6\xc0\xcf\xe2S@c\xf2D\xd4:\xe2S@)\x06+FX\xe1S@\xf7\x19\x92\xb8R\xe1S@\xb0<\xc9ay\xe1S@#<\xc7\xe3p\xe1S@Z)\xc3 \x00\xe0S@\xd7v5wM\xe0S@\x15\xcc{$\xb9\xdfS@\xdf\x18\t\xea@\xe0S@9\xc6\xb0\xa6<\xdfS@/\xd2H2\xe9\xdfS@\xee\x05\xf4\xe7\xb7\xe0S@\xa2\x8ec\xa32\xe0S@\x85E/\x15\xc7\xddS@\x1c3\x15\x81m\xdeS@_v\xebL\xfb\xd1S@\xb9\n,pS\xd1S@\xee\xbbQ\x8e\xdb\xd9S@\x86\x82\x0c;\xcc\xf0S@\xbfd \xab\xa0\xe9S@\xd9\x16\x0f\x8b\x95\xeaS@\x18\x98\x89\x15\x87\xe9S@n\xc4\xd6\xdb\x86\xeeS@r@\xd2\xed\x0e\xecS@\x95\xf5i2\xd7\xecS@\x93"\xca\xa5\x9c\xebS@\xe8\xa1#\x01m\xeaS@\x1f\xf8\xa5%\x82\xe5S@2T<r\xaa\xe8S@JR\xef\xf8\xcf\xe7S@\x8d\x8e\xaa\x1ar\xe3S@\x8f\xaa\xaf\xcdB\xe6S@\xbdw\x128\xa8\xe3S@\xc07\xa9\xa4d\xe5S@\xa7\xf1\x9c\x1eA\xe0S@\xc7\xda\xf4\xbe\xd1\xe5S@\xdcF%\xbbp\xdcS@1/\xf5\xec\xe2\xdbS@\xbe\x81\x85\'\xf1\xdcS@Q\xd7\xbc$\xfc\xdcS@\xae=\x82\xe4\xb7\xe0S@u\x8e\xff\x89R\xdcS@Y\xb8U\x82\xa5\xdeS@\xe5\xfe\xf5\x8fD\xdfS@\xb5\x17n]\xaf\xdeS@*4\x04\xb4D\xdfS@\xeft^6\xf5\xd4S@\xff\t\x1a\xfe$\xd5S@\xd8\x9fHC\xcc\xd2S@\x11l?\xce6\xdaS@\xcc7I\xf6\x98\xd9S@\x96\xf8p@\xf6\xd8S@\xc9\xd1\xdc\xe6B\xd9S@n1\x10\xce>\xd3S@\xd00}\xfe\xcf\xddS@\xcelh\x85\xa8\xd3S@\xc7\x94\xec\xb6]\xe3S@\x94kQ,\x1b\xdeS@{\xbe\x9a\xd7z\xd7S@\x1a\xbcM\x1e\x04\xe1S@\x0c\xc3\xf1QE\xd8S@\x00\xd5\x85\xfc\x17\xd8S@\x91\x7f\\\x9b\x91\xdcS@\x99\x11\x80c+\xe1S@\xa5\xdb3{\xdc\xe0S@\xc0WbIo\xddS@L\x86\x7f3\xc3\xddS@IJp\xf5V\xe4S@\xfem\x04\xa9\\\xe1S@L\x81\x18C7\xe4S@\xf75\xaf\xa2\xb6\xdeS@p\x04i;Q\xdfS@\x1e\xb6\x97\xbc\xb0\xdfS@\xea\x87c\xed\x00\xe5S@`\xfb\xb5&\x83\xdbS@\x8cmL\xca\xa6\xdbS@\xf4;\xcbC\xab\xe3S@\xd1\xdb$C\xbf\xe1S@\xbd\xac\xa9Q\xf8\xddS@\x10\xaa\x9aU(\xddS@\x10\xe4d\xc9\xc1\xe7S@\xf1`\xf1#\x94\xeaS@K[\xc5\xcc\xfb\xeaS@ \xfd\x04\x13A\xf0S@\x18\xf3\x10^\xd9\xefS@\xa1\xf1*o\xc0\xecS@4tO\x80\xc4\xefS@\x9c\r\xd5\xd6\xb0\xe1S@m\x04\xc4\xbd\xe0\xe7S@\xcaXY8\x0c\xe8S@+2:\xaai\xf3S@\x8e\xe9\xdf\x13\xdf\xe8S@\xd8-)I+\xf2S@q\xeb\xdd\xfa\xb8\xedS@\xf2\xb0y\x95W\xf3S@T\xb0\xb2\xd2L\xf0S@r\xc7\x0ev\x16\xdcS@\x97\xd9\x02|\x81\xe0S@\xe9\xb2Q>=\xe9S@`q\x02X4\xe3S@;L\x8az\x93\xe4S@*\x98\x8e\x15\x14\xe0S@\xfb\x130\xaf\xcb\xf0S@Y\xd4\x8c\x115\xf0S@!\xaffi\xb8\xeeS@0R\x0e]P\xdaS@\x05\xfe\\D\xa9\xeeS@-\xc2\x92\xd8\xbc\xeeS@\x12w1y\xbb\xefS@\xd0\t\xb5\xd3w\xebS@\xc3\xf3\xf9`}\xebS@\xdc1\xbaX\xc0\xf1S@\x06g\xa5\xf9_\xeaS@\xd4I\xc8\x10\xdd\xe3S@`1\xb8d\xaa\xe9S@\xe4$sM\xd0\xefS@~\x85+\xbdk\xe3S@\x81&\x1ch\x93\xeeS@\xf0\xcd\xbco\x1a\xe8S@\xd8\x7fy\xd5q\xe2S@=\x0bkv\t\xe8S@y\xce\xc3\xf0\x86\xe7S@\x0e\x8c\xfe\xb5\xa4\xebS@\xb8\x85\xa6\x92\xac\xebS@\xea\xfe\xe1\xb0\xbd\xe7S@\x99\x82\x10\xbc\x85\xebS@\x11\xb1@\xcc\x17\xecS@\xbf\x15"a\x0b\xe8S@\xea\xda\\\xc2\xb0\xe7S@p\xc2\x8d\x94\x9e\xebS@1/M\xdb^\xe9S@\x7f\xef\xb0Ql\xeaS@\xaa\x90\xbb\xb2\xac\xe9S@\x115\xca\\\xe1\xdfS@L\x8a"\xccQ\xe6S@\xad\xadO\x7f#\xe8S@\xff\x0f\xd9\ry\xe5S@I.\xc9/"\xe6S@\xfce\xba\xc1c\xddS@\x86\xd0\x15\tU\xe7S@\xd0\x1a\x838\x8c\xe2S@\xb6\xf6i\xe7F\xe6S@\xe1 \xe7[M\xe6S@\xac\x1f\x84\xe2]\xe4S@#.\xbf\x8cl\xe2S@\xd9o.\xb9+\xdcS@\xb3B\xaf\xa4\xab\xe3S@/UssR\xe5S@\xfb\xaec\x9a\xaf\xdfS@D\xe2\xfe8@\xdfS@\x0br\x02se\xe5S@[\x87\x88\xa6?\xdeS@\xe2\x9fuy\xae\xddS@i\xe8\xc2\xc2@\xe3S@\x08\xeb1\xc8\xc1\xe4S@\x12\xc1m:n\xdcS@\x87\xe2\xd0|K\xe4S@\x8d\x87i\x83i\xe4S@\xbb]\xb4A\xb7\xddS@\xe2`\xe0\xe3r\xe3S@\xe9\'_\x0e\x91\xe2S@\xe6\xfe\xbb\xe2\xcb\xe2S@\xe7\xdcf\xfc\xfa\xe2S@L\x8b\xfb\xfe;\xe2S@\xb2*\\V\xfd\xe1S@;\xa3\xb8\x06>\xe1S@\xbc\x8c:L\xdb\xe1S@\x1b\xc0\x94H\x80\xe0S@\xb0\xb1\xa3\xf4\xb5\xe0S@\x00W\x9d\xebL\xe1S@\xde\xd4C\x84Y\xdcS@G\\\xaa\xd6\xa5\xd8S@\'$\xd1\xb5\xe1\xdbS@\x1aW\x18t\xf5\xdbS@\xfe\x95gz\xfb\xdfS@8\xcfC\x14A\xe0S@\xc9\xf6a\x95>\xdfS@`\x0f\x9a\x83V\xdfS@b 6\xec\xc0\xe1S@\x9e \x8d\x192\xdbS@\xa5^4,\x86\xdfS@\x8f\x18\x95\x10\xe0\xebS@~\x92\xb8gG\xdfS@\x1f\x9f\x12\xabj\xddS@<\x13\xd9\xd5K\xd9S@\xdd\x17\xbfim\xdfS@\x82\x90\xcf\x8er\xe1S@\xc5\xe5\xbe\x10\xa6\xd5S@\x83:\xfaT\xff\xd7S@\xba\xdb\xec\x85\xb9\xdaS@>\xfe\xdb\x0b\x82\xe0S@u\x81Nc&\xe0S@\xfc\x12M%\x1d\xd5S@O\xcc\xb5a\xdd\xddS@x]q\xc5\x99\xd4S@R q\xab\x98\xd1S@v\x8fn\xf5\xd5\xd9S@;(\\\xed:\xd9S@\xe3\xb53\xef\xbe\xd7S@\x9f(e\xaf\x10\xd6S@\x9a\x07i9\x1f\xd5S@\xa5\x95\x9c\xe3\xe5\xd4S@A\x04\x98\xe0l\xd4S@\xfb\xf0h\xd4[\xd4S@\xda\x924\xd04\xf3S@\x93\xaf\x02\xe3\xf9\xeeS@\xa8\x1e\xf8(\x8d\xd3S@\x02\xdbK\x8fm\xd2S@\xf5?kg\xeb\xd0S@\x94B\x04\xbb,\xe4S@\xe4#\xde\xfe\x13\xe5S@TG\x82\x85\xa2\xe5S@\xc6;\xcbBF\xe9S@\xf4\x90\xae\x7f\xbe\xecS@\xf8\xd3\x81} \xe6S@\xee4\xb5\x9eS\xe0S@\x84\xfe]\x8d*\x00T@\xfe\x03\x14Io\xddS@Vv\r,&\xeeS@\x07\x80\x144\xe4\xe5S@\x9d\x11\x80\xa3@\xe2S@(\x0e@,@\xe1S@5\x88\xa0\x05\xe1\xe1S@\xd5A1\xb5\x81\xf5S@\xd6^D\xf4l\xe1S@\xc7\x14\xb1\x02\x91\xe1S@\x8a\xf3(uT\xe5S@\xc8y\xf5v\xec\xdfS@k\xd3{\xa6\n\xe3S@\x00?G6\x07\xd8S@\xe05E\x16\x1d\xe0S@m\xb3\xf6\x0b\xb2\xe5S@\x13!\x87~\xf4\xebS@\xa6\x04\xc5aP\xebS@\xd5?\xack\xe9\xd9S@7\xc9\t\xcc\x15\xd7S@<w%\xdbc\xd4S@)\xf2x\x8d\x81\xebS@fq\xd7\xbdm\xe2S@\x1ba\x05m6\xe3S@\x0bd<iO\xdfS@TE~\xae\x03\xecS@\xdb\x05\xa6&?\xecS@v\x8e\x8d\xc0\x94\xebS@\x9f\xb8F\'\xc1\xeeS@|\xaaD\xdf\x8f\xe9S@5t\xcd\x03\xab\xeeS@\xf9\x16\xcd\xc3\xc7\xeeS@\x03\x8bs\xdf\xf2\xeeS@HO\xfc\xd1\xa4\xd9S@o\x91\xfd\x03\xe8\xe4S@\xd7\nDv\xbc\xeaS@ED\xd8Vz\xebS@\x963\xb6<\xec\xe4S@\xb6\xb3j\xd2\xd3\xebS@\xb8\x16\x11\xe6\xd8\xe4S@\x18]u\xcd\xfd\xd0S@\xae\xfd\x9c\xea\xc8\xe4S@\xec\xb6\xa4|F\xe4S@\xfc\xf3\x9aqr\xeaS@y\x8f\x11F\x08\xe9S@L\xba\xc2\xd2+\xd5S@\x0c\t.{\xe2\xe8S@\x18s\x0e\xcdp\xe9S@\xcfZ\x80\xfd\xbc\xddS@~\xe9&\xeb\x01\xdcS@\xdd\xb8`n\x16\xd6S@8\\\xfet\xd1\xe2S@\xb1\xc6\xaa\xc4z\xe1S@\x80\xc7\x17\xdal\xdcS@\xa5\xa4\x1d\x14\xd9\xe0S@Y\xf3!\xf5\xe2\xe7S@\xd2Ij7\xbe\xe4S@\xf9mh;\xff\xe2S@b}\xba\xd8\x03\xddS@\x93\x1e\xc0\xde\xed\xd9S@\xaa\x921lj\xdcS@\xea3\xd2G\xa8\xe2S@?\x89r\x0fq\xe7S@\xf8\xe0\xb2\xc2\xe8\xdbS@\xbb\xcc\xc5\x9dl\xe2S@Lj\x8aB\xf3\xe2S@3\xa4\xa0]H\xdeS@\xc7\x99\xf3B \xdaS@\x94\xb5.\xfd?\xe0S@\x92\xe9\xe7\x94A\xe0S@\xe2x\xed\x88N\xdfS@\'\xce\x8d\xf7\x8b\xe4S@\xe1Ms\xf2F\xebS@\x1b\xc5\xb4\xb8(\xdbS@\x7f\xb7\x15\xf1C\xebS@k\x96\xde\xe5\xda\xd2S@"\xc1J6R\xe5S@\xfaw1<\x14\xe1S@\x07k\xb9\r\xab\xe3S@\xfcR\x1f\xde\x9b\xebS@\xab\xf9\x91\xf4\x96\xe2S@h\x89\xcc6\xf2\xdfS@\xcc&M4D\xe4S@\xdfu\xbf\xeeg\xe9S@?\xdb\x10\xf0@\xe6S@\xe6u\xb7\xc9\x98\xe8S@\xcek\xb0q}\xd7S@\x8da\xda\xde\xc4\xdfS@Ba\x15\x81V\xd9S@\xf4]\xfb\x022\xe8S@\x0e\x17\x9a\xcaT\xe7S@\xf9\xa6\xcb\x19\xb0\xdeS@pH\x8f\xe8#\xd5S@\x050jO\xdc\xddS@\xbb\xecl"\t\xcfS@k\x0f\xad\xbe\x8e\xd1S@F\xeb\xcc\x0b%\xdcS@s\xb0\xf8\xd6v\xe8S@V\x0f\x04\xa0\xd8\xd5S@8\xf0\xff\xc0y\xe3S@8q\xcd\xe7N\xe8S@=a\xc6\x11*\xe8S@\x1c>2\xdd\x95\xdbS@\xb8\xed\xd1cu\xe2S@eR\xb1\xe1\xc7\xd7S@\n\x98\xee\x83,\xe6S@\x14\x1c\xfc\xd6~\xe0S@Y\x9a1\xf2C\xebS@\xc8\xffC\xd8\xfd\xd3S@i\rT\x045\xebS@\x8am\x08?\xba\xdfS@A\x00D\xb2_\xd2S@\xc2c\xfb\x00\x8d\xeeS@t\x9f\x8boP\xd4S@cC\xf3\xad\xcc\xe7S@\xe1a\xd96\x8d\xe9S@\x83F\xe5\xfd\x95\xebS@$\x90M\xb6\\\xe9S@[##\x97:\xe0S@a\xfb>-\x03\xdaS@~\x19U%\x1f\xd5S@\xb8\xcf\xf6\x0e(\xe8S@\xb2e\x96\xa5\x96\xe8S@\xa2:_\xc1\xc2\xeaS@\xd8~\xe9\x943\xe8S@\xb5\xe2\x05\xfc \xd7S@\xb9\xd7~\xaa\x8a\xe5S@\x88\x18,p\xc9\xe5S@\xb5m4\xaf3\xe0S@\x91U\xfc\xb8\xdf\xd8S@\x953W\xc4\xdf\xd9S@\xf1\x80\x19\xa5I\xe6S@+\x95O\x16B\xdfS@\xa5\xb8\x18\x86\xcb\xd2S@\\\xf4B\x0fK\xe5S@\xb1\xed1m[\xdcS@;\x94\x08\xe32:T@?\xbaJ$x\xeaS@6\xb1\x88\xfea\xe1S@\xfb\xbc=\xc99\xe4S@\xf0\xfdw\x8bu\xe4S@\x8a\xef\x018\x0c\xe3S@$ty\xdd/\xe3S@\xeaEQ\x0c\x9e\xd4S@M\t\xc5\xae\xf1\xdcS@]\xb2\xe7LL\xe5S@\x0e"\x9f\x05\xb6\xe2S@\xd5!\x99%\x89\xe3S@j\xd71\xd4\xde\xe4S@f\xfb%{\xb0\xe4S@\x9f\xaa5\xdf\xf2\xeeS@\xf8\xe3\xbfp\x96\xefS@y\xe9\xab/t\xdcS@"\xc1x\xf0o\xe4S@\x8f\x08\xaa\xfb\xc7\xebS@\xfd\x81*\xdc.\xd5S@\xda\x99w\xb0\xa3\xdeS@\xe7;\xbat=\xd5S@\x1d\xf8a\\\xa9\xddS@\x9c\xce\x15\x80\x84\xd7S@=\xd2I\xa7T\xd9S@\xd1\x18=\xb7\xa8\xddS@\xea~/\xa5\x82\xe3S@T\x86{\xfd\x8e\xddS@\xa2\xfbg\x8ee\xf0S@\xc5^\xee\xf6\xf6\xd7S@\xff2\xdf0\xc2\xeeS@\xc2+F3\xbc\xe0S@=/e\xb3M\xe1S@~\xde\xea\x00/\xe2S@\xecAV~\xea\xd0S@\x92B\xd2`\xe7\xe3S@\xddoU\xa2F\xe4S@\x1b\x00\xe07y\xe2S@\x85Ji\xcaz\xe0S@}\xed\xe0\xa2\xff\xebS@\xd0\xb0\xa5\xdc\x82\xe4S@\x10\x14\x0eG\x80\xe2S@\xf5\x9f\x9a\xdf\x9c\xebS@\r\xaapp\xf8\xd9S@\r|%\xec\xf6\xe4S@\x1f\xd7*\xda\xed\xd4S@\xc1T\x89Q\xbd\xe1S@\xde\xa6\x90\x08\xf3\xf0S@\x01!\xd8\xde\x0f\xe8S@\xdf\x07\xbc[\x86\xe3S@n\xb3=X\xe1\xe3S@F\x8c\xda\xea\xea\xe4S@\xc1\x1c\x15\x9f\x81\xe3S@\xaf5\xf4W\x12\xefS@\xa1\x8b\x8b\xda"\x1cT@C\xcbQ\x03\xb7\xd8S@\x13\x06\xf8\xe2\xeb\xe2S@\xfc\x1c\xfa\xd0\xd8\xe8S@\x98\xac\x1c\xd4\x0f\xeaS@V\x10;\xc1\xe2\xe5S@u\xdc\xb9\xe7y\xdfS@y3r\xe6B\xe3S@\xd8G%\x9b\xf3\xf9S@\x90K\xc5\xcd\xc4\xe7S@of)\x7fx\xeeS@C\xf0\xd2\xbf\x17\xd6S@u\xeb\x82(k\xecS@$\x04\xd3\xe3v\xe2S@\t\xda|GI\xe6S@\x07\x91\r%\xf3\xdbS@$\x1a\xf7\x97d\xe1S@\x10\xd1q\xdd\xbc\xd7S@\xdcC\xcdV\x92\xe3S@\x85/\xb8\x7fq\xf1S@\xa3\x90\xf5\xef\xc1\xf0S@)&6yV\xf0S@\xee\xc9y\xb0\x0c\xefS@\xed\x1b\x1cn\xdb\xedS@\x01+l\x05?\xefS@@\xb8\xa5\xb0\x9c\xeeS@\x89\xbe~T\xef\xe9S@\x9a\xf0\xb7\xc1,\xecS@\xfa\x93\x03\x8fF\xebS@j\xf3\x8f4#\xeaS@y&\xa4\x0b\x9b\xebS@\xbb\x16\x9e\xb1\xe8\xe7S@\n%.\x94^\xe8S@\xb5N\xf0\xe7y\xe6S@\xeb\xa9Q\xd8i\xe4S@\xbc\xb3@\x05\x85\xe2S@r\xc8\xf7\xba8\xe5S@s\x8b\x8dP\xa2\xe4S@\xe8\xf6\x8a\x9eJ\xe4S@\x95\xdb\xbap&\xe3S@\xae\x0e\xf4\xf0i\xe4S@>\xa9\x96\x84\x0b\xe3S@-f,\xcc\xb3\xe2S@\'B1\xd5\x88\xe3S@[\xa9t\xef\x9c\xe3S@\xaf\xdd&\x98\x08\xe3S@\xe6\x84\xa4q-\xe2S@\x07\xe5"BG\xe1S@\x16\xcf\x86m\xc2\xe1S@>\x0b\xec\xcdp\xdcS@F\x1c\xc8?\xdc\xd9S@+\xa8]\x0b\xdd\xdfS@J\xf2\xe8jB\xe0S@6\x01\x07\xe7\xe3\xd9S@\x0c\xae\xae\x93\x03\xdaS@X\xee\x96\x04s\xdfS@\xf0$\xd5ED\xd5S@#\xa8\xb2\xd5\\\xd1S@\xb2\x0f\xcab\x89\xd6S@\xb5\xa9q\x0c\x15\xd4S@\xbf\x13\xacU\xc5\xd3S@r\x9f\xdcwF\xd4S@H\xbfZ\x0c\x03\xd5S@\x99>\x16lM\xd7S@h\x1b\xa9\xf7\x92\xd7S@\xc3%\xbbBo\xd9S@\xcf\n\xc6\xea\x06\x0cT@\x02(\x1dZ\xe6\xd9S@\xd1\x83\x01b\xd7\xd7S@K<\x84\xa4U\xe3S@\x82\x80S\xfe\xe0\xe8S@\xe3VZ\x02\xa7\xdeS@C\xdc\xef\xe0E\xd8S@^X\x1d\xd3\xc1\xe2S@zs\xfbn?\xe1S@\x88\x04\x82\xe4\x92\xe5S@\xa1\x9bj\xd1\xbf\xeaS@\x8d\x11\xce|1\xdbS@\xed\xd0z\xf5\xca\xefS@'
p22
tp23
btp24
a(g3
(g4
(I0
tp25
g6
tp26
Rp27
(I1
(I834
tp28
g13
I00
S'\xbf\xc7\xafGn\x0e&@\xb2J\xec\xf3qF\'@K\xd2\xc1\xa7lA\'@l\x8aU\xd2\xac\x93\'@\x97=s\xac!l&@N\xa8q\xe8I\xa5(@\xcc\xf0I\xe1\xfaX&@\n\xae\xb6\xd7\xd5F&@C\xa4\xbf en&@\xfcL\xb2\xc8a[\'@\xab\xaf\x97\xf1\xb4S&@H\x80xd\xf5\xdc(@\xb1-~\x0f\xdb?\'@\x0e\x08P\xbc\xf8\xd1&@\xcc\xc4\xc25\x0c\x8d(@C\x82\t\x07\xad`&@\x98X\xd7Jp\x91\'@\x8f8\xf8\xb26`\'@\x18\xa1(~\xce\x97&@H\x9f*V\x89Y\'@J\x8d\xf3\xf3]C\'@Z\xee\xf9\xa1\x1a\x0f\'@p\x0bi\xe5z\xab&@q\xe7)\x1f\xa2&)@|\xec\xa0/\xb1R\'@\x06\xd4\x12\x03\xbd\x04\'@g\x0c\xb8\xe8\xa8\xc2&@\x90\xbaN\xcdQ\xbb\x04@\xe0\xac\xaeD\x98s(@\xd6\xc5\xa6\xd7\xf7A\'@\x86\xc4\xdd\n\x98;\'@J\xf1|\t\xbe\x02&@\x00\xc2`R\xdbL&@\x9c\xa9\xc9\r\xe0(&@\xc5]\x95\x1a\xf3\t\'@]\x89\x1bV:s\'@7\xa25\xcd\xa1\x11\'@\xd5]\xa6\xf9,\x11\'@\x06\x12\x19\xad4\r\'@f\x96y\x90=\xd8\'@u\xaf\x17\x16\x06Z\x08@\x1c\x8bc+\x83\x03\'@\x1e\xa1\xed\xff\x90p\'@\x9e\x88\xee\x829[(@>\xd4]L\x8b\xed\'@\xdd\\\xb1\x14~A\'@\xce\x10\xf6\xee\xe2N(@5\xa2\x99\xf5/{(@\xe7\x03\xf7\xf5Q\x16\'@\xdf\x1b\xc5\t\xf7\xf4&@\xdf\x1b\xc5\t\xf7\xf4&@v\xb4\xf0$(\x15\'@?\x05\xe5\xfapR&@\xd2\xd7\x7f\x19\x08\xe7(@\x1b\xbc\x85\xe9\xbe\xe0&@p\xf4\x7f\x01\xfb^(@\xc4\xebGx\x0fJ&@\xcc\xf5\x0c\xe6\xe5F(@\x00^\xa9\xfchK&@\x951\x97k\xae\x9b\'@<\xdb0GGH(@\x13f\\\x15q\xef&@\xae\xc0\xf7\xb7\x91\x91\'@\x94\x19\xcf\x92\x18k(@\xf3V\x9d\xb0J\x8f)@\x99\x01oK\xb2S&@\xc5[\xa1D3\x9d)@\xce%\x9a\xae3\x96)@=s\xdb\xacH\xfc%@\xb4T\x87A\xf3>(@&\xe1O\xda#\xca&@7JM\xa2^\xc6)@.\xea)?\xd6\xd4)@12\xfcT\xb6-&@\x007JHx\xd9)@~m\xd8\xc0&W&@%\xb8\xc3\xedB\xbd\x05@\xa8\x08f6\xe7,&@@\xf4\xa3\xbb\x93\x92(@\x84n\xe2\xc4\\\x07&@\xdd\x1beF\x91\x97\'@;3~\n\x82\xa7&@\x81\x10\x10 \x81\xd9(@a\x9d}\xb4\xc7\xdc\'@\x08d\xcb\xf2;\x8c\'@\x1eF\x17-Pl(@\xdf{\xe5\x94\xbd-&@\xbd\xe2\x872\xd9\xc5&@{\xa8\xf3+\x91)(@?\xc7\x08\r~(&@p\xdd6V\x9a3&@\x8c\x03\xd2\xdc\x88\x9e(@\xee\xa2\xd4\xb6\xbb\x1a\'@\xd5\xe5\x80+O\xae\'@2\x15\x94\xf9-\xa5\'@~1K\x14\xd2\xe2&@,\xa7\xc7\x8a\x98_&@\xa4\xc3\x04\x00\xf8\xa7\'@\x1a\x95\x88\x98J\xb1\'@\x18\xc3/\xca\x85m(@[\xc4\xffos\xdd\'@\x0e\x1cQ\xf8\x9fu&@\x8e\xe9Q\xc7\xf1\xa8&@kO\xe4\xbcB\xd3\'@. \x96\x1c\xe6\xf0\'@Q}\xad.\xb8\xbe&@b\xc7\x851\xdb\xc0\'@#z*w\xf3P&@Q)\xfe\xff)\xcb&@\x99\x01oK\xb2S&@wc\xde\xc8\x00\xe2&@\x0fu\xee\xddj\xab&@[&\x13\xa2]\xe2&@$@\x1c\xfd\xf4\xd5&@$@\x1c\xfd\xf4\xd5&@\xc8%z\xed\xf4\xde&@+\xa9\xd3\xbf\xe8\x92\'@\xc1#\xf9\xf8\xb4\xfe&@3gC/]\xd7&@\xa9\x82&0\x85\xbf&@B<F\xee1`&@\xd1\xd8\xa8\xa4\x0c\xe0&@\xaf\xa4\x88\x10\xba\xed\'@\x08"\xc3\xe1\x98\x1d.@\xf5\x9b\xdcR\xbc\x02\'@B\x07\xee\xde\xfcx(@B\x07\xee\xde\xfcx(@\x0b\xd5\x82|\xd2\xf6(@/\xd7\xfa\x95C\xac\'@\xb9\xcc\xcb\x98}\xdc&@\xcb\xc5\xeaF\xac\xfd&@[Aq\x10\x17\x10\'@\xb6\xc7\x82\xb7\xac{(@\x89p\xccR\xef\xf4&@\x14\\1\xeaW\x92\'@\xe7\x03\xf7\xf5Q\x16\'@\xc4%\xebv\x95J\x11@\xd0#"Z\x7f1\xe8\xbfhck\x86k\x0c\'@))0\xc1sK(@\xean\xfe\x9d\xdb\xef&@\xbcf>|F4(@S\x9a.\x90N\xaf&@t\x8eD\xac^-\'@$\xfa\xb2dB\xf1&@$\xfa\xb2dB\xf1&@$\xdb\xab\xf0w\xdb&@X\x10\xe1\x9e<U\'@"F\xba\x1b\x14\xeb&@AZ\x8a\xcab\xe2\'@\xf7\x07\xbcH&\xf6&@\xb8\x19l;\xc2l\'@\xbb\xfcec\xb1\xb5(@r\xb6}\x80\x19f\'@\xfc\x8c\xdf\xe1\'x(@\xe2\x1c\xf1N\xecL\'@\x1a\xed\xd1s1\xfc(@\xa4R\x82\xa7.\xf2\'@i<\xb6\x06\x10\xca&@\xea\xd9~_\xf8\xc1\'@<9xM3\xbd&@\xa4}\xc69J\xa9&@}{\xa9K\xe3\xcf&@j\xee7\xe5\xea\x0f(@\xf1C\xbd\xd8\xa8\xac&@\xee\xa7\x9a\x84T\xd5&@F\xa5\x89\x07\x97j&@I\'\xc6p\xcd\xdc&@E\xde\x9ct\xcc\xec\x10@; \xf6\xa5\x04\xd7&@\x05;\xa6b\x029(@(\xbaM\x7f/\xe0&@J\x99\xe9{+s(@\x02r%\xd3\x81d\'@A:\x13\xd7\xeb\xc6\'@m]\xb4\x14}\r&@\x82<\x10<\xc8\xfd\'@\xfcd\xafJ\x82K&@u\x12\x1ey\xd1\xa8&@C\xcf\xbel\xde\xb0*@\x0ft\xd3.\xb4\xd2(@y\xbb\x86\xf2\xcf\xbb&@\x17\xe9\x8c\x9b\xa2\x10&@$\xb4\x804\xf5\xff&@\xc3\x89.`\xe9\xec&@B\xb7\x01*J\xf1\'@\xb0\x16\xe3\t\x86\xc6&@E\xe1\xc0:-,&@\xb2\xfb{\xdfB\xdf&@\xf6pX\xae\x7f\xdf(@\xa0r\xf5V\xb5\t&@\xc4l\x94$>\xbf&@\xca\x0c\xe5z\xa5\x10\'@\xd2f\x7f\x06t\'\'@\x11"\xce\xfe\xf1\x1e&@z\x95h\xca\xdb$&@RKT\xccG\x13\'@\xdf\xec@\x94Y\x18\'@\x07\xc0\x9a\xa9S\xae&@\xcb1\xf1\xd3\xf8\xf0&@\xe6#\xc0\xcbo\xc4&@\x88\xcbe5^\xd6&@B\x8d\x08*\xda\n(@\x06\x19\xf6A\'\xf3&@\xce\xf9Y\xe3\x86;&@\xc8\xfe\x83\xa1x\xb0(@\xa2T\xfd\xe5\xd4\xa0&@\x1b\xe95V\x8c\xfa&@\x1b\xe95V\x8c\xfa&@\x19\xd3c\xe1\x14\xbf(@LG\xf9OY\x02&@\xf6U\x98x?\xea&@\xd0c\x8e^\xf1\xdd\'@\x0b\x9f\xd0H\xe9\xe9&@\x89\xac\x06\xcd@\x0b&@\x97\xcf\x9b%\xd8\'&@DE\x98\x88|.&@\xb8$\x99s\x82\xef&@\xd3\x93_%HJ\'@\xbc\x8b\xe5\xb2\xa3J(@\xd1\xd0\xe0\x1d\xe3#&@\xbd\xa7\xce\xa4\xd0\x05&@\xd3U\'GP\x06\'@\x04Hg\x1e\x0b}(@\t\xea\x9f\xf6\x10\x90(@B\x07\xee\xde\xfcx(@\xa2\xfdr\xfc\x87\\\'@R.5\x80q4&@\xe1\xfa\xd5\xfa\xae?&@D\x12\x16sC&(@C\xa4\xbf en&@\x1a\xd8\xc9/,2&@l\x80+\xd4\xdd\xb7\'@z7\x0c\xe1\x99m&@fI\xb5\xf5\xcfZ&@\x89Z\x98\x17*\x9f\'@\x89)\x95?\xd6l\'@\x90\xa0\xa8PDP&@\x07\xf6V\xf9W\xc9\'@\x94\xa7\xccm\xa9k&@\xad!\x93\x04\xfa\\&@\xb9\xb0M\x9ef?(@\\\xaf\xf7D\xb8\x8c\'@\xef\x14\x06\x02db&@+\x84&\x9a\xfe9&@\x82\xbb\xcf\xfd\xeb\x96\'@\x98>\x18\x1c\x9cT&@\xfc\x00b-RT\'@j)G\xdem\xd9\'@\x82\x1b\xdcr\xe2\x08(@\xca\xa8\x1eX\xa5\x02(@\x12t\xf7\x17\x86A(@?\x05\xe5\xfapR&@g\x01\xbbc\\\x19&@$\x9d\xa7\xcdS~\'@\x0b\xb70\x91!l(@\x1a\x97\x87\xecXo&@\xcd\xdc\xfb\x16P\x01(@qa\xb9\x87\xe9\x19&@5<\xf50D\x92\'@\x9d3az\x13\x9d\'@tQg\x80TF(@\x89\xf3"\'\xcd\x1e\'@,\xcb+\x9c"\xbe&@H\xab[\xff\xab\x84&@ba\xe2#s\xe5&@\xf0\xdaX^\x0f\xcf\'@\xc282J\x19\xe1\'@XL0\xb2\xd7A\'@p\x8a\x03\x12\xee\xeb\'@u\xd3\xc3\xea&\xe4\'@/\xeb\x13x?\xf4&@0"z\x0ex\xfd&@vaz\xc5\xe0\x04\'@\xd2&\x8d\xfa\x82\x10\'@\xd4g\xda\x14\x0f\x11\'@\xb7pp\x96\xe6\xed\'@\x1eel\x08\x7f\xf7&@\xa5\xef\x1b0\x17=\'@\xa5\xef\x1b0\x17=\'@\x07\xdc\xdd\xdf\xa8\xc2&@$\xa3/\x1a\t\x01\'@\xc7\x96\x05/\xf6\xa8&@\x1d\xd0\xa4\xd6/\x97&@R\x9c\xfb\xf0\tX\'@\xfa\xda\x03\x98\xb4\xbe&@\xb4\x88Cq\xd5\xb0(@\xea*\x9e\xe8,\x83)@\x8e\x05/\xbe\xae\xa4(@\xcb\xaet\xec0\xe5(@\xaa\t%\xcaq\x90\'@j\xe3^\x18\xb3C\'@=q&{\x1cO*@\x0c\x9c\'\xa55?\'@\x80\xdd\xa7\xf0\xaaH\'@\t[\x03\xd0\x86L\'@\x12\xf5\xea\x88\x9b[\'@\xe9\xc6$D2\xb6(@x\x06\xfe\xc1\x99\x91)@q\xf9\x85\x10!\x97)@\x9fE,\x19\x92\xc8)@1\xa4\xa9\xe9\xde\x96(@\xab\xc6\xaa\xd5\xf7\xad)@\xee\xa0\x95\x934\xcd)@\xf6\xb3\xa5\xd0DR\xf6?\x1df\xb8h\xfa\xaa(@s\x8ed\xe4\x7fd\'@\x07\xd0\x82t\xf1\xfd&@\x82\xaa\xefA\xad\xe0&@\x0e\xdf\xd6\xaf\xf7y\'@\x02#"\x1cT\xed&@)\x9c\x8f:\xf8I(@3\x8b\xf1\x8fp\xef\'@^\xb3\xbe\xfe\xe4\x85)@\xe0\xff\xe1\xda\xbd\xf2)@l\xc6yX/\xdd(@\xae\xcc9>3\xa7&@*\x95\x07<\xd7H*@\xe6\x13C\x92\xab\xed&@\x1c*K\xf7oV&@\xb8\xf9\x8a\xa2\xf6\'&@t\xcf\xe5\xeao\x92)@\xed\x9f\x9d,\xca\x8e\'@\x8a\'"\xc4\x10A\'@\xb8\xd3\x8f>\xbe\xa6(@*J\x96\x05\xd9\xd2&@;\x95\x95F\xef\x8b(@|\x91\xb9\xeax\xc5&@\x1eB_\x8cp\xbe&@P\xc0\nB\xb0\x87&@\'\xa5G&\xaf\x0c\'@\x9f\xce9\xcdw\xf0&@\xf5[\xaf\x87\x02\xff&@q@C\xd7\x01\xf2&@\xf6\xcb\xd3\x9c\x0b\x04(@l\x98\x12Hs\x07(@\xf0\xabf#\xaa\xdb\'@\xf3fL\xff\x05\x92\'@df:/\xc9\x98)@T\xd61\x08W\x92)@\xff\x12?\x99\xe2\xb5\'@\x82\x19\x87\'j\x05\'@\xaa\xd77\x84Q\xf4&@\x8f\xd8Mu\xa2\xef&@\xae\xde4\x97\rK\'@\xc71]$hU\'@\xd1\xacTtk\xeb&@\x81\x1b\xb9l9\xc4&@2<q\xf5$\xdc&@\xed\x00\xd7\xf5\x89\xec&@\xa5\xc8G\xa3[\x17\'@:\x03W\xc6J\xdc&@\xf59\xa3\xbbP\xd2&@\xe7\xc0!^F\xc3&@\xf8\x07\xbb=\x83\xe0&@\x12N\xe6\xcd\x16\xcf&@\x07\n\x7f/\x7f\xd6&@\x02b\xdd\xf5(\xad&@8%\xcd\t\xe3\xe1&@\xf3ia\x88Ul&@R\xad\xa87\xe76&@\x8e\x03X\xc9\x1c-&@\'\xff|=\x0f\xaa&@-\x15\x05\x9d\xd6,&@\x08\x00\xd1py[(@6?I\x15\xff`(@w\x02\x87\x9c\xeb\'&@\x06\x15\x992\xb8\xcb)@i\x83 \xa2\xe8{)@;)h31?)@\x0b_\xe0\xa0\xaf\xc0(@\x83\xda\x00\x80\x1by\'@k\x0e\x12\xf9wD\'@\xe8\xfa\x90e\xfd\x01\'@\x89\xe2\x15\xc5\x98\xe0&@_\xd3\x97(\xe7\x1c\'@\xdc\xce+\x9f\x1bH(@\x9f\xa3M>\x9bz\'@W\xfax\x92\x00U\'@\xaa0l\x14#M(@\x98~\xc9\x18\x19m\'@\x04\xdbl\x8a\xa3\xd1\'@e\xe0\xd3k\xceb\'@C^H\xcf$\x92(@jb-b\xe3\xed&@\x9d\xe9Ey\x15\xb7(@\xa2{\xb3\x81\x0f\xb2(@\x88L.l\x19\xfe\'@\x81\x0f\xe9\x96.\xf5\'@tz\xe2J!\x01\'@\xd6#u\x16\xa1\x08(@G}\xb2A\x8f\x16\'@\xdc\xbc\x9b\xcb\x9c\xa8&@&\xb70\x17\x94O&@\r\x91\xea`I\x14&@\x93=J\xa1\xdbO&@\x81r\xed*\x0e[&@z~IdGe(@\x1b\x96\x15\x16\xd0\x04&@\x99\xb3\xd5M\xf5\x06&@\x81G\xe8*\xfd\x12&@B2\xe2\xd25\xff%@\xe4\x94@>\xaf\x8d(@\xad\x08W\t\xf1.&@v=q$\xdd\xa8(@\xda.\xc5\x13U\xa8)@i\xe6\xdb\x97\x8f^&@\xc5ns\xe8\x8f;(@i[\xa8\x7f\xdf.&@\xec\n\x85<O\xd9(@0\xabS\xf7\x03\xe7(@\x14\xedj\xb4\xd6\x01(@)\xc7\xf4\xc6A\xef&@\x94\xd7<p\xad\x16\'@/\xd6\xd5\x8b\x81\xec\'@\x15-L6\x02"(@\x15\x86\t\n\n\xce&@DT9\x01\xe7\x89\'@B\xc4\xbeh\x14\xcc\'@\x07\xbf-C\x87\x8b(@\x17\xf9\xb1\x0c\'}(@-\xf0@\x87\x88y(@\x1b(^\x9d\x95a\'@\x12\xda\xb4*\xfa\xa6)@\xd1\xc3s\xcc\x97\xb0)@\\^\xe1\xd7L\xe0\'@S\x9a\xbc~Mb(@\x9d\xc3\xf99\xbb\x83)@\xa14N\x9c\x17\xc8)@`Cp}I\xcc\'@\xd4d@\xf7P@\'@\xb9\xeb\xab&\xf3H\'@\xbf\xf5\x89\xd7p\xc3)@>D\xb0\xe8\xb6\xd6)@P\x94\xb9\xde"\xf8&@\x03\xb8\x14\x062\xca)@{@8\xd9\xc5\xcb)@\xfaw\xb0m\xd5\xb5(@\xb2"\xf7m\x90\xc9(@\xa3q\xab\xcb\x99\x95(@\xf6o3\xc1\xa5\xe8(@\xfe\xc2\xb6S\xbcF\'@m\x11-\x01\x1cc)@\xcd\xd4=\xeaIf\'@\xdb=\n\xe4/\xde)@X\x80{4\xdb\xa5)@\x02\x15\'\x95\x90\x1e\'@-\xeb\x97\xd58\xfd(@\x1ekp\x1d|\x9c\'@\x88\x9f\xbc\xb89\x7f\'@[\x87\x99\xac\x9c\xbe&@tZ\x03\x0c\x0c\xcf)@c<\x9a\n\xf2\xc2)@\xc2\xd3\xd6\xbb(\xd0)@2\xce\xcfK\x8a\x11(@\xdd\x00\x1c\x81 \x9d)@\x0b\x1bk\xee\x1a\x92)@Y\x7f\\\x03t\xc9(@\x16f\xa4e\xf1\n)@\x1a\x0c\xdb\x15\x01\xf9(@\x88\xcc\x87\xfc\x0fl\'@~\xdb\xfd\xacp\xe9(@\x85Z:z\xb0K*@Q^\xc5\xb6\xd4\xd3(@\xe2\xdb\x04\xae\xf2?\'@\xb7\xc2\xcab\x83\x10*@\xde\xd4\xbc\xb77B\'@\x9e4\x1a\xfe\x90\xc8(@\x11\xaaAC\xd7\xfb)@\x07A\xbd\xd56\x8c(@;\x95\x95F\xef\x8b(@\x17(O\x8c)U\'@\x87? \x1c?@\'@Y\xfc\xa9\xbd1\x98(@P\x93u\x08w7\'@\x10W\xc6\xe8\xfb\x0c\'@\xefA\xdc\x10\xba\xe4\'@\xd3\xdc\xe6=\xfd\xe4\'@\x80\xd7\\\x89\xcf\xdd&@=r\xef\x98\x8cj\'@\xcc\xb2j\xb7\xda\x1d\'@\xdc\xcb\xed\xe6\x9bC\'@\xc7\xe1i\xa4\xc8\x86)@\x10\xd7\xbd\x08\xfe\x05(@\xc7\x0e\x96J\x97}\'@\x18\x14Sx\xb9\x05(@LOqlA\xb4\'@\xf0$\xe6\xaaR\xbe)@\xda\n\xe6>\x1aU\'@{hK\'\x92m(@H$\xe8\xcdGk\'@}\x89\xe5\xb3Ce\'@\xad\xb4`[\xe9\xca\'@`\xe94\xc6\x1a((@\x98Q?\x90\x13\x99)@\x1e\x8dG\x11\x92\xd4\'@\xb4q\x8f\xf8\xaeb\'@\x04^\x0b\xc0\x06z(@|o\x7f\xef\xef\x8d(@\x82\x19\x87\'j\x05\'@t\xc7C\x8e\xd2\xb3(@\x8c\x1a\xd9t\xcc\xc5(@h\x86U\xdb\xc2T\'@\xde\x80I@\xe2\xe9&@W\xb5w\xb6\xe7\xc9(@|8\xfaJ%\xcc&@C8b`\x99\xb1&@\xc6e\x1d\x9e\xa1.(@\xe7\x15=\'\x07\xc4&@\x1aRLk^\xf3&@\xce\xb8\xc8\xa4\x8e\xdc&@"\xcaO\xf0\xe8\xc3&@=]\x00\xab;\xed&@$\xfc\xb9\x92\x94\xec&@\xddXs\n\xff\x10\'@\xf3!T9 \xe1&@l8\xc2\x9e\xc3"\'@\x10$0\xb5m\x02\'@!\xce\x8c\xedb\xda&@\x13\x1c5\x95\xd9\t(@O\xd5l|\xb2\xd5(@\x80\'\x11\x9d\xd2\x01(@{.\xf6\x06]\xf2\'@y\xca\xb9\x16\xea\xde&@\x0b|\xc8\x0e\xfe\xcc&@\xe8\xa3\xa4z1\xe1&@\xc1K\x95\xaa\xab\xce&@\xde\x95A\xf5c2&@"\xe9\x87\x9b\x88\xc3\'@\xf5\xc0\xafTg\xae&@\x96\xee\x81\x88\xd6\x01)@\xedK;7\x03\xa9&@9\xd0\xc5\xa0|\xce&@\xdb`\x9eW\x83\xc4\'@\x1e\xb3\x18\xb8\x05G&@\xddc\xf9o\xc3\xbb%@\xf3T\xc1(\xc6\x8e(@\xeb\xec|\xda\xe1\x00(@.\xbc\x99\xca-\xf9)@\xc2\xed\x97N\xfb\xdf%@;\\\xf4\xf4p\xe8%@\xde\x97\x1e\xfa\xcf\x8a(@mS\x04Wl/&@\x83?y\x8b4.(@|k\xc0u\xe6e(@$\xcf\x05\xba\x89\x1e&@rZ\x1d>\xce%&@\xbf\xaei\'3k&@B\x12\x95\xc7\'R&@\xac3E0\xfbY&@U\\8d\xfcR&@w\xc5\xeb\xe9\x07g&@G\xca\x0fg\xf6X&@\x04M\xeage\x90(@\x920H\x84\x10\x95)@\x7f\x86,\xe6\xad8&@\xf6rrE\x11<&@\x88C\xc0p\x9d|&@:\x84MY\x9f|\'@\xb4q\x8f\xf8\xaeb\'@2n\x08\xec\x83L(@\x04qi\x1a\xb8\xfe(@\xaf\xa8,\xa21\xfb&@i\x90G\xeaKI(@\x05s_\x89\xa9\x0e&@\xabk\x11bpO\x08@\xbc\xf2\xdf\xfbM\xed\'@\x07f\xe1\x84\xbc\x90\'@\'I\x1aS\xa7\xf8&@\x01\x18\xf2-\x1a\xed&@n\xd3b\xe3\x9f\x11\'@\x1d\xc5\xb6;\x8a\xe6&@\xf3(\x85K\xe0\xde*@\x9b\xe6g<\t\xdd&@U\x90\xbe\xcd\x88\xbf&@W\xa3\xc5&\xc4\xf4&@\xcb\x89\x03i8\xe3&@\x8e\x88c"\xa0\xb1\'@\xa4i9\xc5\xf53(@\x8d\xd4\xc7G\xb9/&@F\xf7*\x07`\xe8\'@\xb8a\xd2R\xa4\xf3&@\xb2\xc6\x85\'\xa1E\'@\x12[\xf3\xb7\x13"&@+\xbe\xd7\x8c\xc08&@\x82LD?\x9a\\&@\xe2\x7f?\xf1\x88\t)@[?a\\r\xa6&@\xe7\xec<\xbd5\x9b\'@\xa3&\x89\xed\xe3\xd1&@\xed\xf0\x1d_!\xe4&@W\xe5\x01\xff\x82\xfa&@\xd3\xa8(\xd4\xf4B\'@\xc3\x8b\xc0q\x8e\xcd)@?6W\x05t\xd4(@\xcd*\x05\xe3\xee\x9f)@\xf8\x17P\x14\xb5\x92)@\xf0\xce\xd1\x86A\x90)@\r\x1c\x88\xa4.\x07&@QF\xce\xcd\x08\x8f*@\x84g\x01\x83\xf6i\'@}\xac@\xed\x147\'@\x82\xb6\xec\xf4\x18D(@j\\v\x16t\x03)@f\x08\xb7\x1a<}*@\xed\xc0\x99O%~&@}\xa0\x97\xa6\x8ef\'@\xee\xfd\xa1\n\x0ep*@vI\xb9\xeb\xd2\xe4(@_1\xd99\xfd9)@\xad\xaf]6*]&@\x1c\xd93(\xc8\xe7(@\xe8\x9f\xc9\xdb2\xc6(@o\x85/\xcdD,(@l\xce\x86\xb3\x9a\xb3(@~?.\xf1\xacQ&@_b\xe1U\x18\xde&@\x92EKN\xe1\x8a\'@\xc1\x0b\xb7\xfeF\xca(@\x15\x9b\x8d\xa6\xfc\x1c\'@\xaf\x86m>@\xb6(@\xe4\x91\xa2\x00\x16\xeb&@u\xd0\x12\xaa\xd9Y\'@&\xbc!\xa2\xf4\xf8\'@3\x05\xeaF\xc5\xa4(@V\xedCQ,\x0b(@Xb\x14P;\x8a\'@l\xcau\xab~\xb0(@\n\x82.\xf2\xbb\x03(@\xc8\xb9\x0bt\x82\xca)@\x95<\x9f\x92\xeb\x90\'@]e\xdf\xcb\xe8\xb5(@g\xe5\xe4\xc355&@\xc62\x9a\x0e\xb7\xcd&@]\x1d\n\xbdH\xb5&@\x8e\xac\xab\x10\xf5\xe0&@\xbf\x06\xa0\xe8\xd8_\'@?k}-h\\\'@p0An\xcc\xc8\'@\xb1~\xa2A\xd43\'@G\x94\x92\x9e\xa0\\(@wI\xb4k\xb6d\'@\x8b\x94\x93\xe1\xdf.&@\x8e\x18\xe9=\t\xda\'@\xb0\x96\x07\x03\x12\xf4&@7%WV9%(@\xadU\x92\xea)i&@\'\nRb\xd4\xc1\'@\xaaA\xf8\xf4\xbdl\'@\\F$\xe4\xc8l\'@1\xa6U\xf7\x8b\x80\'@\xef\x98\xd5\x18Q9(@\t\xda:%\xcf\x85)@:\x8e\x0e\x86:\xc7\'@\x8f\xb5\xe4J\xa3~\'@\x17\xd3\xe7\xf7}X\'@J\x8f2F\x11X&@\xf7\x87\\\xaa\x02\x8e(@>\xf1\x9e1\x01.&@v\xf0"\x9e\xfe\xf7&@N\x82\xb7\xa4*\x80&@\xe69g8k\x9b)@\x0f(\x9c\x9ft\xbf(@5[\x1aC\x049&@\xfdE\xf9\xd6N\x11*@\xdcdv\x0cL\xdd(@\xf2\xcc\xbc\xa9#\xc9(@\xbd\xca\x98\xafm\x06(@I\x13\xb7P\xdb\xfa)@\xd3{yN\x81p&@q\xb0\x7f\x14nK(@h9sK!)\'@`\xe2\x14\x1d\x87B\'@\xe3\x9f\x8d\xf7\xc2U&@\xe3\xb9\xe0\xaaI4\'@\x17\x84\x03O\xec\xf1)@\xe3(\xbdk#Y(@e\xeb91\xd5G\'@-6\x01\x91\x0fd&@\xff\t\x00+\xeb\xe8\'@\xf0fx\x80+r\'@\xf7\x07\xfb\x03\xafC\'@\xf9}\x8b\xca\xaal\'@\x19\xe9q&\x90\xcb&@T\xd1\x85P\xf0\x00(@/k\xcb\x85\xf1n&@y\x82\xf8\xe8w\x9e\'@r\x90\r\xb5\x16\x80\'@\xb3Sm\xcd]|\'@&\x98\x93r3|\'@\x1d\xc3\x99\x0b\xe9)&@\x04R\xac}H\n(@\xb9^\x92P\x8c\xdf\'@ta\x89\xf4\xda\xb6&@\xad\xb4P\xdd{\x12&@M:\xcd\xf95#&@$\x95E]\x9ej\'@\xd1\x0c\x82\xfa\xf4\xe0&@>:J\xf3@P&@k\x8e\xa0\x93Tf\'@~\rLG\x06\n(@\xfbL\x8fN\xda\x83\r@(j\x17\x04Z\xe4(@D\x8f$&\t\xdd&@\x0c=\x11p"w\'@\xd1\xed\xe6\x98,c\'@\xa9\xeb?\xde\x0b\xb4\'@\xa3G\n\x8a&\x99\'@\xc5iMEh.(@C\xb5u@\xac\xfc\'@\x1b\xc9]\x84R\xf2&@\xd1\x92t\xca\xc3\x8b\'@kl\xb5\x90mO\'@zbe\x1a\x01}*@\xd3\xcc\xc6\x1f\xb1\xed&@\xf5\xeb\xf3C9\x91)@\xeb\xe2\x19\xf8V\xff(@\x0bb?\xf4=\xcb(@b\x8d\xdd\xd3v\xd3&@\x83\x9cQ\xd1\xea\x04)@Q\x16j\xd6/\x90(@\x87;w\xbb\xa3U&@K\x142x\xcd\x9d(@\xadd@\x97\xd2\xa9&@\x92\x8aBB\xb3,(@U\xb1\xc5#\xf8\xc3\'@l\xd2\x0b\xe6q,(@\xcaG\xd7\xf5\xb1\xc2&@\xea\xcc\'Hi\xc4&@(\xce\xbc<c\xb9)@*:\xbb\xeb\xeb2(@\x14-sy\x1d\xd2)@Z\xfe^Pa6&@\xdb\xde\xfa\x166\x15\'@\xab\n\x1a\xe0\x11\xeb&@\xb7k\x17#\x80z&@\xe6\xbd\xa2\x94\xb6~\'@\xf0~\xbax*w*@\xb34\x1b\xfat\xcb)@\xdb\x87\x15Ot#&@\xd1\x05\x8b\x9a=\xfe&@\xb0]\x9f\x96\x88\x8a\'@(\xb5\xad8\x96\xf5&@\x9f\x02\xe4\x9f\xa0\xf7&@\xcdA\xc0\x80\\\x95(@\x8d\xf8\xcf\x13E\x80\'@\t\x8eT\x91\xaaZ&@h\xfd}lh\xce&@j\xb5\x93\x82G\xcd)@\t\x04z\x9fo\xb0(@l\xf7\xb6\x08\xab\x13*@\x05\xcc\x19z\x0cK*@\x02Z\xb2\x1f\x9f\x8c*@JEU\xd5\x9a\x1d*@\xa67!j>\xb5)@qMS\xf0\xdf\x87\x03@\xd7\xb5A\x96/\xd6(@\t2\xbd\x12\xb0X\'@\x1c\xd93(\xc8\xe7(@\xa5\xd3(\x82~t\'@#\xd7\xae\xea\xf6\x8f\'@t\x02\x04\xa5F]&@\xcf\xe1b>@P(@%\xb8\xc3\xedB\xbd\x05@y`\x87\x1e@\xb6(@I\x88\xce\x0co\x8e)@O\x18uR\x1fQ&@\xa6rN\xe5\xa2\xfa(@\x08\xc0\xf2\xff%\xfa)@\xe4\xbbx\xc3\xa6\xb8\'@\x83\x89\x9f |\xc3&@\xbc.\xba\xc8\xef\x8b\'@^" \xf5\x0fq&@siy2\xa7\x17*@\xc0J5-;\xe0)@\xda\xa8\xde\x11\xb2\xdb)@\xd8r\x86\x15\xd1\xba)@\xcaI\xceV\x15\xb4)@\xaf\xe1T\xa3\x93r)@\xe4\xa5\xa6\xa1-\x0c)@\xfb$*\xa7\x13\xfb(@\xc7\xb8AD"O)@\xc6\xa6w\x06\xcb\x0e\'@\xb2G\x91T]7\'@\x17\x08g\'\xbat\'@\x9c\xe4\xe6\xeb\x0c\xf9&@\xed\xdb\x11\x9bK\xce\'@\xe8\xb6 Ho}\'@\x17\xec-\xa1\xdd\x95\'@U\xf7\x90\\b\xc4\'@)\xf3\xa6|\xfb&(@\xdd\xb0\xfb\x82\xecl\'@\'E\x9bS\xce\x88\'@\xdc\xc4\xf3\xaf\xefy\'@g\xcf \xe8\x91\xb1\'@\x93kq\x83\xfba\'@\x18\xa5\xc9\x03\x9f\x9b\'@\x19\xc3\x8b\x15\x99\x89\'@g\xac\xeb\xa4\xb2P\'@\x96\xad*\xd6\xe1\xc2&@^j\xbd\xa9\xcb\xc3&@\x9ew\xa8*\xcb\xe3&@\x9fi\xad;\x81\x17\'@\xf5k\xb6\xc3\xdd\xcc&@\xcc\xe5\xdeI\x1a\r(@8\x9bT\x14!\x9c(@g\xa1\\RZ\xe4&@\x1at\xe8\xad\xf8\xb9&@_go\xdc\xb6\x10(@{\x89{:v\x01(@QH\xc0\xe3\x9f\xb1&@\xe2\xbb\x18\xa3x\x96(@\xfa\xc1\xe9}t|&@\x8b!\xd1\xa7\xbe\x08(@\x85\x18e[\x88R&@6W\xf1P\xdaf&@9\x87\x9a!\xc1e&@\xe5\x906L\xb4j&@5_\xdcZ{9&@K\x9a\x17`J2&@\xe2dV\xca\xb9-&@-\x8b\x10z\x95\x14\x12@\xe1\x85p?j$&@\xda\xcc\xda\x86Sn&@yd\xcb\xe6,B*@d\x7f\xe6\xbfX\xe8(@\x18$9\\\xe6X&@->\xef\xd1\x87\xe3(@\x0fk3;\xde\xe0&@0\xber#=\xf6&@3a.\xb7\xf7\r(@V\x9c\xb0\x19\xdcz\'@\x90e\x9d\xdf\xa0\xca\'@\xc1\x93\x96\xc0\xc1\xc8)@'
p29
tp30
bg3
(g4
(I0
tp31
g6
tp32
Rp33
(I1
(I834
tp34
g13
I00
S'\xbb\xa8>t\xb1\xd5S@g\xd4\xcf\xfbN\xf2S@D\x80\x12S\x9f\xeeS@)V\xe7\xfbS\xf1S@j\xc8\xd5\r\xae\xd4S@\t4\xb9Br\xe8S@\xcb\xcc\x90\x80`\xd5S@X\x10l"a\xd4S@>k4vh\xd5S@\xd2\xce\t-\xf4\xf2S@\xbe k-C\xd6S@KgE\x14p\xe8S@\xd2f\xb80\xe8\xf1S@\xe1\r\xe5\xe4\xce\xeeS@\xcc,T\xf9\xaf\xe7S@\x94s\x01\x0f\x14\xd4S@\xe9C\x14\xe9\xec\xedS@>H\xc1G\xfa\xf3S@\x99\xb3\'\xe3\xfb\xeeS@\x9c\x17\x11-\xf5\xebS@J\xef(\xd33\xecS@zBX\x8c\x03\xedS@X_\xebr\x8f\xeeS@\xc4\x02n\xde\xe0\xe9S@\xf5+\xfd\x08\xe3\xebS@\xe4\x00\xa6b\xfd\xecS@\x9bk(\xe7\x16\xeeS@\xa3\xb0\x1b|:\x15T@P\x1f>*\xc1\xe4S@\x04\xc9\xd3\x14\xe5\xebS@ \xcf\x18\'\xed\xebS@\x05\xb1\x98\xa9s\xdaS@\xad\x13\x8b\x90(\xd3S@\xd1q\x07\x06\x0b\xdaS@\x83\xc6\xd95|\xecS@\x95E|\xf9\xa8\xeeS@\xf5\xeb\xb0\xe6S\xecS@\x84\xd59\xa49\xecS@\re\xeau+\xecS@\x16\x01\xb6\xach\xccS@\xbb\xa8\xcf\xdf\x85YT@\x1f\x97\xf8\x1e\x15\xecS@\xa9Td\xe2H\xeaS@q\xd5$4!\xd2S@\xd0\xe3\xfcf\x08\xe8S@2\x8f\xda7\xc2\xeaS@\xf1\x93\xa8s\xb3\xd2S@\xf8~\x1f\xc6\x02\xd2S@\x17"\x8cKI\xebS@|\xd8\xcd\xfe\xbb\xebS@|\xd8\xcd\xfe\xbb\xebS@\xaf\xb8\xd3E;\xcfS@\xcf.\x9d\x95R\xd2S@\xc0\x8e\xc3\xd8\x1e\xe9S@\xa72\\\xbe\xc9\xebS@\x15l\xe2\xe7\xa4\xe5S@\x14\xca[z\x15\xdcS@\x9bZ\x94\x89\xd0\xe5S@\x99\xb2~e:\xdcS@\xab\xfc\xed\xbd\x8d\xe8S@M\xea\x93\x94\x85\xe5S@z\x89\x100\x1a\xebS@\xfd\x08IT]\xe8S@\xd3"Fq\xb5\xe4S@+\xd5\xd8|\xd9\xeeS@h\xce\xc2oH\xdeS@\x1c\xf01\xdc\xd1\xeeS@\xca%\xc9M\x15\xefS@xP\xf7\xc1\xdd\xdeS@\xe5\xf8}\xa8\x1a\xe5S@n\xca\x07(\x0f\xebS@\x89Ge%v\xeeS@\x0c\x8dI\x91\x88\xeeS@\xcb>\'\x84\x86\xdeS@V\xdd0\xf8\x85\xeeS@\x08y\x98v<\xdeS@\x85K\xbfZx\rT@n\xdc\xae\xc1!\xdfS@\x961\xa1GD\xf4S@\xd2\x8e6\xad\x1f\xe0S@\xbat\xff\xb6\x97\xe6S@6^\x00+\x03\xdeS@\x1b\xf2\xce\xc2\xe9\xe9S@B+\x0f\x85^\xe5S@2^\xa9\x95\x87\xe6S@\x0b@\xbaL\xd4\xd6S@Yp{\xe4A\xe0S@PbW\x98\xec\xddS@m\x9e#\x1fE\xd8S@Nt\x15?\x99\xe0S@56\xf4!e\xe0S@\x98\xa6w\xeep\xd6S@`\xc7\xef\xe0\xb5\xe1S@D\xf4\xc7V\xae\xe5S@\xa3@\xf8|\xb2\xe5S@\x8e\xd2 p\xf6\xddS@\xb5\xf3\xfce\x9f\xd0S@\xbe\x15\n\xf3F\xe5S@\xdb\xba\x952\x18\xe5S@\\\x8d\xe6\x99\xe1\xe1S@\xa1,:\x91D\xe4S@\xbeu)\xd4\x0b\xd0S@\x02n\x02\xa9\xc8\xdfS@ug\xee\xa3>\xe4S@\xad]\xbe\xa3\x8b\xdaS@\x86\xd3\x96\xb9\x8a\xdfS@D,\x1c\x9fq\xe4S@\xac\x8d\xb4\x91Z\xe1S@\x0c\\\xb5\x1f{\xdfS@h\xce\xc2oH\xdeS@\t\xf1C\xb5\x8c\xdfS@\xb9i\xbb\x91\x82\xe0S@Nz\xaaB\xa7\xdfS@O\xd0sQ\xfc\xdfS@O\xd0sQ\xfc\xdfS@\rEZ\xb7\xf8\xdfS@\xe9\xd3\x08\xcdk\xe4S@\x97\xb0=\xc1{\xdfS@^\x04\x9e !\xe0S@\x9f\xc2\xe0\x06\x90\xe0S@E\xfaS\xa8\x1f\xe2S@hU\xafZH\xe0S@\xe3\x1c\xdb\xc2H\xdcS@\xc8D\xbd\x86y\xe8S@\x8f"1\xb0\xf3\xe5S@\x1b\xdaV\x8e\xf7\xdfS@\x1b\xdaV\x8e\xf7\xdfS@\xc2\xdc\x86\x96\x86\xd8S@\xaa\xd83\x19A\xe3S@\x98\xa8\x9a\xa4\x94\xe1S@\x14^\xaa%\xf7\xe0S@\x10@GC\n\xe1S@2\xc6\x17\xac\x8b\xdfS@\xb0\x7fG=\xb4\xe5S@\xebuj\xc1,\xe3S@\x17"\x8cKI\xebS@U[\x7f\x06d+T@\x19\x00\xe65\xc4AT@\xa5\x1c%x\x86\xe1S@\x8bX\x18\xf1\xf2\xdfS@\xac\xc9\xb0\x8eV\xe5S@6$B\xf9\r\xe0S@1\rs2q\xe3S@\x8ccV\xc4X\xe1S@\xff\x1d/;\x8c\xe2S@\xff\x1d/;\x8c\xe2S@B\x1c8\xaa\x0f\xe3S@\xba.A12\xe3S@\x05\xaba!\xce\xe4S@\x10\xe5h6\xed\xe3S@\xad\xa5m_\x9f\xe3S@\x17\xed\x94F8\xe2S@\x86R=1\xa4\xdcS@\x85\x97\xff\xd8%\xe2S@\xa2\x99v\x1d(\xdfS@\xfa\xf3\x03\xf1\xe1\xefS@\xe4\xdbS\xbfm\xe9S@*q\xf1\xdf\x9f\xe8S@b\xbe\x0eO\x87\xdfS@\xa4]wuc\xdbS@!\x90\x9a\xcc\x92\xdfS@\xfet\xdct\xc7\xdfS@\x1f\xd2\x02\t\xa5\xdfS@]D\x15\x9a\x9f\xdaS@C(\xd0"s\xe0S@\x1cK\x1d)\xf6\xdfS@\x9b\xebMd,\xe0S@/\xb87\xc4\xec\xdfS@\xdf\xf1\xc2\xff\xf7"T@\xcc\xba\x19U"\xe0S@\x94\x90u\xaaw\xd8S@\x10\xfb\x9f\x18E\xe0S@\xc0bI\x80]\xd3S@\xa6w\xcb@\xe3\xf3S@\x06\xba\xd6\xc7\x8c\xd9S@;~\x83\x1c\x95\xe0S@Q+\x88-\x0f\xdcS@6(\x182\x9e\xdfS@\x99\xc8\xf6\xee\x06\xdeS@\xc4wj\xa0\xfd\xc8S@\xdd\xa4\x08?\xfa\xd8S@\\\xf7\x83\xc2\xeb\xdcS@\x1c\xb2\xf0b\x80\xdfS@\xa76\xbe\xf1\xf1\xe0S@\xf5\x97\xd1\x89f\xe1S@U`\x88\x9eH\xddS@|\xb0>\xc6@\xdcS@\xf8\x8a\xfbr\x9c\xdeS@\x89\xf4\xf6\xdf\xd8\xe1S@%3o\x1ft\xd9S@b\xb2_\xa6\x02\xdfS@\x1dm9\xddX\xe2S@L\x0e\x99\x19\x0b\xe1S@M\x05J5\xbb\xe0S@\x8c\x98g\x9a\x87\xdeS@\xd0\x0ce\xcc\xfe\xddS@\xc28\xb6\xd5v\xe1S@\xfeO^\xef\xa7\xe1S@\xd1\x16\x80@l\xe3S@\xecx%\xe2\x84\xe2S@\x97\xfc\x8aV0\xe3S@\x160\x82\xca\x02\xe3S@\'\x84`p\xcf\xdbS@\x9cf\xd0\xc2\xd0\xe2S@G\xe2ldB\xdcS@,\x98\x7f\xd3\x19\xdcS@mI\x93\x90\xd7\xe4S@\x03\xe3T\xc4\xa0\xe3S@\x03\xe3T\xc4\xa0\xe3S@\x0c8\xb0\xf98\xdcS@b\x96~\x8b\x8b\xe7S@\x12\xea\xdd\xca\xd3\xe4S@Z\xd3\xd8Oe\xdcS@\t\xba\x8f\x07\x07\xe5S@\x90\xa6q\x84x\xd9S@\xc4=\x8c\x9b\x0e\xdaS@.g\xe5\x99\xc5\xd9S@9\xcdc\xc3W\xe5S@\xd5)\xca\xca\xd8\xe3S@uh\xf7\xa8\xf8\xdfS@\x8d&\x00\x0bv\xd9S@\xb0Q\x0f\xe1\xcd\xd9S@\xa4\xf6\xc56\x8e\xe5S@).\x11\xbd\x86\xdfS@I\xf0\xb1\xd0c\xdfS@\x1b\xdaV\x8e\xf7\xdfS@r\x02L\xc3\xd6\xe4S@\xd0B}\xf4\'\xd7S@\xd8G\n\x8fI\xd6S@\xe4\x8f\xbe\xac\xe8\xe2S@>k4vh\xd5S@\xb1\xa9c8h\xd6S@\xb8\x16\x06[\xd4\xe4S@\r\xdbXaD\xd5S@\xc8<`)e\xd5S@Ajf\x03\x7f\xe5S@{\xaeL\x86a\xe6S@s4 \xa8\x15\xd5S@?\xff\xea \x0c\xe5S@\xfa>\xe4\x99\xa4\xd4S@\xa6w^\xff\xb6\xd4S@DF\x8b\x05\x9c\xe3S@\x1c\xb6Dk\x99\xe6S@\x98\x96\xd3\x04\x0e\xd4S@\xa3@\x18/j\xd4S@\x17Z\xaf\xee\xa7\xe6S@U\xb9\x9eS\xb9\xd3S@\x9dY\xd3\x1e\xe4\xe7S@\xa1\xd7N\x86\xf0\xe5S@y\x84\xf9\xa0\xad\xe5S@\x87=S\xb2\xc3\xe5S@\x9f\xaalL\x06\xe5S@\xcf.\x9d\x95R\xd2S@qe\xf6\x81\x1b\xd3S@~\x19\xa1\x82]\xe8S@\x82*\xe3\xbe\xb1\xe4S@\x18\x15tmo\xd1S@\xc8\x05\xc8Fp\xe6S@\xf3\x8cs~\x94\xd2S@.\x13\x8f\xe4Z\xe8S@Ls\xea\xdd\x88\xe8S@%\xd8\xb9\xc0\xcf\xe5S@\x10\xf0\xed\xa9\xa3\xeaS@S\x86\xdb\xf5B\xecS@\x86\xb5\x8c\xb5\x10\xd0S@\x1a\x98\xb7\x13\xcd\xebS@\x0c-\xa4\x17\x0c\xe8S@\xebh\xac~\xdd\xe7S@\xfdj\x7f\x01\xc1\xeaS@6\x9c\x84H\x0b\xe8S@\x80(j.H\xe8S@\xcd\xa25\xcc\x1f\xecS@/\xe0\x0fu\xef\xebS@[G\x96\xc6\x18\xecS@\xcb\xb7\x15\x933\xecS@{\x1fX\x16S\xecS@\x0b\x0b\xe0<\xef\xe8S@(\x00\x00\xe8\xdc\xecS@\xb1\x05\xcf\x8e\xed\xebS@\xb1\x05\xcf\x8e\xed\xebS@\x84v\xd7\xe6\x16\xeeS@\xe5\xb9\x0e\xf5\xfe\xecS@\x93\xd4FV\xa0\xeeS@:B\xf1U\xed\xeeS@\r\xd0\xae\xc7\xf4\xebS@\x03\x04\xd0\xb4w\xeeS@6~H\xcf\x9d\xe7S@OZ/\x90\x1f\xe4S@\xc6\x93Yt\x82\xe8S@NB\xd2\xce\x1f\xe9S@\x06\x8b\xfb{\xa8\xeeS@\xee\r\xf27G\xf0S@~\xf1"\xb6\x1c\xe4S@w\n\rR\xf8\xf1S@\x92\xcf{\xf4L\xf2S@R\xed\x8b\x08\xa4\xf2S@\xd8\x0f\x9e0\xf6\xf2S@\xa0\x8d\xdci\xc4\xefS@m\xbbk\xf1\xe4\xeeS@\xc9\xeb\xb3\xcb\x14\xefS@\x8ds2\xdbs\xeeS@\x1fd\x96\x02\x8d\xf3S@\x8f\x84\xda\xb8\xc0\xefS@:\x864\x86N\xf0S@\x16{\xde\xf1\xd8^T@\xc9W@O\x19\xf6S@k\xe4K/\x9b\xf4S@\xd1D\xd3\xdcx\xdfS@\xb4m[y\xea\xddS@zG\xb3\xe8\xdc\xe9S@\x18\xd5\xef\xb5\x85\xeaS@p\x8c\xe2k\x92\xe0S@Zs\x1c.\xa3\xddS@\x98H\xe6\xb2C\xdeS@\xe3\xd9\xde\x9fB\xe2S@F\x155\x14r\xe8S@\xc4\x07S^{\xdfS@N\xc3\x0c\xe8g\xe3S@f\x06\xd9ih\xecS@r\x90\x02\xf2\xd8\xdfS@\x1e?Y\x11\xc9\xe0S@lK\xc7\xf0\xe1\xeeS@\xac9e)\xa4\xeeS@\x07\x9c\xe91\xbf\xeeS@2\x00\x0f8\x85\xe8S@\xb6\xfc:\xcc\xcf\xeeS@7\x80\x9e\x9e\xb5\xe7S@\xc1\xeb\xc7W\xd5\xeeS@\x16}-Gu\xeeS@\x0c\xfb\\F\xdf\xeeS@\xce\xa4\xbdue\xecS@\x9a\xa8\xc6(b\xecS@{?\x845\x08\xecS@\xccl!\xb7\xd0\xebS@u\xfe\xd3c\xbb\xe5S@\x12\x1c\x952\x9b\xe5S@\xc4\xfcdJ\xe5\xe5S@gep\xf6x\xe4S@\x96\xa4\x18fX\xdbS@8\xd7\xa9\xee[\xdbS@MI$\xb2E\xe3S@\xddw|Z\x9b\xe5S@:Ha\xf0\xbb\xe5S@7A\xd9\xb2n\xe5S@\x8d<\xc1 \xe0\xe3S@h\xd4\xc9\xa9\x7f\xe3S@\x93\xa6\r#\x05\xe5S@\xc2\xb5V~\xac\xe3S@\x91\x10;l\t\xe3S@\x07q\xf0I\x80\xe2S@W\xec\xff\xbe\xae\xe1S@\x87\xf6qu\xa0\xe1S@\xaf\x1a\x1d/\xc3\xe1S@\x17\xf9Ze\x93\xe1S@y\x119G=\xe0S@d\x9a\x98\rz\xe0S@\x8d\xac\xee\x19\xfc\xdfS@\x98\xf1\xab\x10x\xe0S@\xcc\x97\xbe5\x84\xdfS@\xd1\xe0\xf4\x03-\xe0S@\xfb\x14\xd0m\xf9\xe0S@$O\x00\x99I\xe0S@E\x01W\x9a\x02\xdeS@\x84^\x8b}\x9d\xdeS@\x1d\xb9f\xa8#\xd2S@\x15\x00\xf5$\x96\xd1S@\xa3!\x08\xff\x14\xdaS@z\xafF\xbd\xef\xf0S@\x8f/\xefH\xce\xe9S@\x90\xc8\xecB\xbd\xeaS@\xd5\xe0\xf5\xe2\xa8\xe9S@<\xd6\xae\xb9\x9e\xeeS@9\x15^\xc0E\xecS@\x91,S\\\x02\xedS@\x08\xf6\xa4^\xd0\xebS@$l\xee\xd9\x9c\xeaS@\xa9\x9d\xbb(\xd0\xe5S@~\xb4\x86\xa4\xdf\xe8S@nd\xc8\x18\xe5\xe7S@L\xd8\x12\xd6\xc5\xe3S@\xc7\xb1\x81\xf5c\xe6S@\xd3\xf8\'>\xe9\xe3S@@b\x16\xe5\x82\xe5S@\xb2?\x84\x8ep\xe0S@\xa9\x97\xc4\xf3\x00\xe6S@\xa5R8\xbf\xad\xdcS@\xd7t*)\x1e\xdcS@\xb8\x19\x15U<\xddS@\xc5\x01 \x1eH\xddS@\xe7L\x05\xde\xf7\xe0S@8\x993\xa5\x9d\xdcS@\xafQ\x93\xbd\xf3\xdeS@P\x06\xb9\xca\x83\xdfS@HF\x02\n\xed\xdeS@\x87\xb7\xcc\xca}\xdfS@2\xbf\xfd\x17\x17\xd5S@\xa1wa\xa3g\xd5S@x\xf9\x9d[\x06\xd3S@j+"\xf2f\xdaS@\x86r\xae\xe3\xd3\xd9S@\xbf\'\x08w\x1e\xd9S@\xed\x1b\x1d\'c\xd9S@J\xd9\xeb\x05\x8d\xd3S@K*,\x85\n\xdeS@Z\xb1\xfeY\xf3\xd3S@F\xa0\x15B\x8a\xe3S@x\xa1\xcbDU\xdeS@GPy\xf0\xcc\xd7S@C\xe4_\xeeP\xe1S@\xcf:\xbb\xa8\x8d\xd8S@,\xc9J\x9do\xd8S@\xa6C"Q\xde\xdcS@v\xbe\xebcr\xe1S@\xd5\x87Z\xc6$\xe1S@Q\x99%\xbe\xb7\xddS@\x1b\x9b+M\x12\xdeS@P|\xdd\xb1\x8e\xe4S@v0\xe6\x8f\xaa\xe1S@m\xc3\xf1\x9eu\xe4S@\xbeW\xaa0\xf4\xdeS@\xc1\x06\xdd\x14\x8d\xdfS@iR\x93\xed\xea\xdfS@oKV\xdb6\xe5S@\xf2\xd7F\xda\xda\xdbS@\x91\xd3\\>\xf4\xdbS@\xbc\xb8A\xcb\xf1\xe3S@\xcb\xfd\xcc\xdc\x0e\xe2S@\xbdv\x03\xe3D\xdeS@\xa6\x94\xf5~\x85\xddS@\xe0\xe9\x94x\x12\xe8S@7?\xf2\xf0\xc2\xeaS@\xfbl\xb4\x801\xebS@E\xc5\xb1\xd9j\xf0S@\x192\x9a\xdb\xfc\xefS@ \x7fW\x10\xe8\xecS@Tkp\xea\xec\xefS@\xc9\x1ct\xce\xff\xe1S@\xb2\xc9\x84\xbe\x12\xe8S@\x8a\xc4V\x9aE\xe8S@\x9d\x06\x88s\x91\xf3S@\xc9\x8e\xa30\x1a\xe9S@\x18\xf0\x191F\xf2S@\x1dt;f\xe1\xedS@\x96B\xeb\x88\x7f\xf3S@W\xa9\xc8\xfa[\xf0S@\xe1(\x07]m\xdcS@\xe8\xe4\x93\xfe\xcc\xe0S@\xef\xcd\xdf\x7fr\xe9S@h^\x93\xea^\xe3S@C\x07`\xf0\xb6\xe4S@\xb6\xcbc_c\xe0S@\xd1\xa1\x9er\x0c\xf1S@\x12\xcf\x88n`\xf0S@3j\x17\xb5\xf3\xeeS@\x7f\x9c\x92\xe2\xa9\xdaS@\xfe\xd8B\xdd\xcf\xeeS@\x84\xf0\xc0\x11\xdf\xeeS@N|bl\xdb\xefS@\xb3\xa8j;\xb9\xebS@u\xfbV_\xb0\xebS@\xf8\x84\xaep\xda\xf1S@\x03\x1f\xea\xda\x93\xeaS@\xc8\x98v~\x1e\xe4S@\x9a\x11\x05\xe1\xd5\xe9S@\xa0\x1f>\xdf\x03\xf0S@\x82\x99\xe1\x1c\x8a\xe3S@\xec\r\xa0A\xc3\xeeS@\xc7\xd8\xd8*I\xe8S@\x01\x0fx\xfd\xb0\xe2S@\xcc\xf34\x97\x15\xe8S@7\x80\x9e\x9e\xb5\xe7S@ @\xbd\xf4\xdf\xebS@\xca+\xd5\xfd\xdf\xebS@]\xb0@\xed\xea\xe7S@s\xe1\x9a\x19\xb6\xebS@\xc3\x9a<aH\xecS@\xd6b=i9\xe8S@!\x91\xa7\x05\xf0\xe7S@\x0f\x85r\xe7\xc9\xebS@M\xce\xa2\xf2\x83\xe9S@m\xb8\xfa\x97\xa5\xeaS@\x12\xfd\x9f\xd3\xc2\xe9S@&\x05t#\x15\xe0S@\xfa\x9d\xcc\xdfq\xe6S@\x0e\x05\xd5\xc7h\xe8S@\x19\xb5\x9dk\xb1\xe5S@\xe1\x91\x02\xd2W\xe6S@_\x97p\xa8\xa9\xddS@\x16,ip\x8c\xe7S@\xe3\xf7\x95\x88\xbc\xe2S@\x9c\x08\x8bJf\xe6S@\xed\xae\xd9L{\xe6S@i\xf1~\xf6\x9d\xe4S@\xec\xedu\x86\xc2\xe2S@\xf6\xee\xbe\x18|\xdcS@x2\xd1\xf4\xea\xe3S@OH\xe7J{\xe5S@\x07-\x1f\'\xe9\xdfS@\xae\xf8\x1c\xe3p\xdfS@\xddw|Z\x9b\xe5S@\x1d%}\x8fn\xdeS@\xc9\xdfz\x80\xe4\xddS@\x03\xa07\x03\x9a\xe3S@\xef|\x15o\xf6\xe4S@z\x8eT"\xb2\xdcS@\x9e}\x8aA\x9d\xe4S@L\xc9\x9a\x04\xb1\xe4S@\x9a\x12^L\t\xdeS@\x81;\xa6,\xb1\xe3S@\x8f(v\xb2\xdc\xe2S@z__\x00\x14\xe3S@\xe6\xeb3\x809\xe3S@IF@\xddy\xe2S@V\xe5d\x0fL\xe2S@\x17\x94\xf1\xd5\x84\xe1S@"\xc1\xf5\xd5+\xe2S@\xf8\xf9$R\xce\xe0S@M\xe4\x96U\xf7\xe0S@k\xcf\xcc\x13\x9b\xe1S@\x9d\xd0ec\xa9\xdcS@nR\xf2\xe6\xeb\xd8S@U>\xf7\x125\xdcS@\x18\xc1;+<\xdcS@\x12\xad\xf4\xd7:\xe0S@[?UYy\xe0S@\x0ce\xc2\xa3\x8a\xdfS@\x0c\x85\xe4C\x9b\xdfS@\x96\x12\x91j\x00\xe2S@\x85\x13\x108a\xdbS@\x11A\x87\xaa\xc3\xdfS@\xe0\xd0\xaf\xa1"\xecS@\xe1\xc9\xe7f\x8e\xdfS@\xec\xc7\xe4Y\xbb\xddS@F\x15\xc2\xbc\x92\xd9S@\xc1G\xfb]\xaa\xdfS@\xeb\xe0\x1b\x12\xa0\xe1S@Z\xbc\x03\xd9\xf3\xd5S@1&=\xc0X\xd8S@\x8b\xf5_\xa9\xe2\xd3S@\xe5=\xa6\xe5\xac\xe0S@j\x1c\xab\x1c`\xe0S@\xcb\x01\x83\x80X\xd5S@\xa1P\x14\xd0\x1c\xdeS@\r\xbe0B\xde\xd4S@\xfd\xbe\xe3\xde\xcc\xd1S@!\xf6\xd2\xa3!\xdaS@\xd0\x1dh\xaex\xd9S@\xf6"R\x84\xf6\xd7S@l\xb3S\xb7V\xd6S@\\\\\xb9kc\xd5S@R\xdf\xa2\x15\x1c\xd5S@\xa4\x0f\xe7\x95\xa5\xd4S@{P\x9e)\x8f\xd4S@~B`\xceJ\xf3S@\x1d!\x10\x8f\x1d\xefS@\xc03\xbe\x08\xc5\xd3S@\x88\xe8\xe8x\x9d\xd2S@\xa2\x8b\x01fA\xd1S@\x98\r\xc0\xbew\xe4S@OH\xe7J{\xe5S@\xf3\x84\x9e\xb3\xd8\xe5S@e\xb9\xcc"m\xe9S@\xdb\xdd/\x9f\xfd\xecS@\x81\x8d\xeb\xc5,\xe6S@R\xb0Fa\x9c\xe0S@5\xce\xc3S\xf4\xffS@~n\x03\xea\xb8\xddS@\x98\xa3\xf7\x81S\xeeS@|\x90\r\x83\x00\xe6S@\xf7\xce\x0b\xb4p\xe2S@\x11U\xe8\xb1\x9a\xe1S@\xd5HP\x051\xe2S@\xe31\xf0\x1cI\xdfS@Z\xfe\x06\x13\xa5\xe1S@\xb7u\xa8\x06\xd2\xe1S@\xa2\x9f\x87\xc1}\xe5S@<\x7f\x85l5\xe0S@h\xdd\x96\xc5\\\xe3S@3\x8a;\xc2\\\xd8S@7\x1a6\x1fd\xe0S@m\xa9\x1b\xf1\xe3\xe5S@\xf7\xfd\'7\'\xecS@K\xe8\xf4`\x80\xebS@1\xa4\x1dK-\xdaS@gp\n\x15I\xd7S@\nb\xaa\xf0\x8b\xd4S@\x94n\xf7\x1e\xc3\xebS@j=\xc7\x16\xb9\xe2S@4\xa8\x90\xe1q\xe3S@ZqM8\x8b\xdfS@}Z\x12\xbd"\xecS@\xa7\x19,(f\xecS@\\\xdb\xfa`\xc3\xebS@\xe5\xcf\xe6S\xf3\xeeS@\x9a\xc7y\x17\xc5\xe9S@\x12\x86)\xa8\xca\xeeS@\xfa%w\xe8\xdc\xeeS@\x90\xdav0 \xefS@\x9a5kG\xde\xd9S@\xd9\x04\xdd*1\xe5S@\xc0\x855\x9e\x02\xebS@\x0c7#\x9c\xb2\xebS@\x11,\xe7\x0f\x13\xe5S@+\xdf\xfd%\x13\xecS@\xca\xac\x96\xf7\x1a\xe5S@YF4\xc3(\xd1S@\xa2s\x8cD\xf5\xe4S@\'\xd5\x9f\x00~\xe4S@-\x13\xcf\n\xae\xeaS@S\xd3$\x90B\xe9S@\x9fP%nS\xd5S@6\xda\x14\xf5\x1c\xe9S@\x9b;\xe4\x8e\xa0\xe9S@s\x89G\r\xeb\xddS@J\x9b\xc5&<\xdcS@*pk\xfca\xd6S@E\x94yn\xfb\xe2S@j\xf5\xea\\\xbf\xe1S@>\x81\x8f\xa2\xb5\xdcS@\xcagKQ\x1c\xe1S@s\x87N\x8c\x07\xe8S@\xbf\x01sC\xf2\xe4S@\x13\x85\xd1D6\xe3S@b>/\xb1F\xddS@u\xde~n\x0e\xdaS@sQ\x82P\xae\xdcS@\x9c\xf4\xe1\xfe\xff\xe2S@\xf7\xb5\xf0\xa4\xa7\xe7S@\x86C\xf6\xe27\xdcS@\xc3^2\'\xa3\xe2S@\xab\x13\\F?\xe3S@\xd94tjz\xdeS@\x1e}\xba\xc0]\xdaS@\x1bg\xb1p\x80\xe0S@\xd4\xe0\x15\x07\x7f\xe0S@\x81\xd6\tE\x90\xdfS@\xffu\xce\x02\xb6\xe4S@\x10\x86 ck\xebS@\x9e\xc3\xdd\x07u\xdbS@\xb7hI5g\xebS@W\x17\xabj \xd3S@\x963\xb8`o\xe5S@\xa8\x04\xa3\xeeL\xe1S@|\\\xba\xc9\xef\xe3S@\x05\x97.=\xcf\xebS@\x0e/%\xfb\xe4\xe2S@\xf7K \x98-\xe0S@\xa8\x07J8\x7f\xe4S@<\xf8W$\x81\xe9S@T\xde\x14Pt\xe6S@2\xee\xf1\x87\xc8\xe8S@mg\xae\x15\xd5\xd7S@\x83P\r\xd7\x13\xe0S@4\x91\xa9\xd2\x8d\xd9S@\x05\'\xcf|[\xe8S@\xb4\xcdjt\x85\xe7S@\x93\xbd\x89\xcd\xf2\xdeS@\x82\x97a1`\xd5S@\x9f\xce5\x8e\x0e\xdeS@\x96F\t0<\xcfS@B\xf5\x85o\xce\xd1S@\x83\xc8?os\xdcS@\x1c\x17\xfd\x83\xb2\xe8S@\x18\x00\r\x96(\xd6S@\xb3)bM\xae\xe3S@\xba\xd33"\x82\xe8S@\xb6h\xb9\xaeU\xe8S@=\xca1)\xf4\xdbS@\x91k\x1be\xbe\xe2S@\x98\xd2\x96\xe7\xfb\xd7S@\x98\xe7\x95\x8f8\xe6S@\x85\x07\x18\xe2\xd4\xe0S@\xb1n\x90\x89\x7f\xebS@\xda+\xe0i<\xd4S@\x19x\xd9ek\xebS@\x8b\xd9!P\xfc\xdfS@H>\xe9\x03\xb3\xd2S@\xaa\xbd2\x10\xad\xeeS@R\xd0\xc97\x94\xd4S@\xffV\xdc\r\x03\xe8S@!w\xbc\x02\xc5\xe9S@\xddt\x98\xdd\xc0\xebS@\x8e\xf9I\xbf\x92\xe9S@\x9eKZ\xef\x87\xe0S@\xd4\xff\x81QZ\xdaS@\xd0,E+=\xd5S@\xc9\xd9,LZ\xe8S@\x00\xd4\x00W\xc4\xe8S@\xff\x8d\xd6\x95\xfc\xeaS@\xe7 `\xc4i\xe8S@]I\xfenC\xd7S@\x149A\xf0\xc8\xe5S@=\xae)z\xf7\xe5S@t=\xe8Dh\xe0S@\x90\x97\xd2i\x10\xd9S@*\xed\x92\x18/\xdaS@\xd5\xdb\x8e\xe0{\xe6S@\xe9\x03\xe8D\x90\xdfS@>O#\xfc\xea\xd2S@\x955jHu\xe5S@\x02\xfe\xef\xa0\xac\xdcS@\xeeZ\xad\xb8iWT@/\x9au\xe5\xa9\xeaS@9D\xe5\x12\xa5\xe1S@h}w\xeb\x8c\xe4S@\xb0\xd1\x8f%\xb0\xe4S@(>moN\xe3S@58\x00\xc3g\xe3S@\x1e\x10\xc3\xfc\xce\xd4S@\xa9\xb7\xd8\xfbD\xddS@\xba\x8a\xdb\xfe\x8b\xe5S@\xe9F$;\xe9\xe2S@\x12\xf7\xea\x0f\xbd\xe3S@\x9d\xc3\x81\xb3!\xe5S@\xa2\x83\xc1\xfd\xee\xe4S@\x8b\x9e\xd0\xdd\x16\xefS@n\xb4X\xda\xc0\xefS@\x10\xce\x90J\xac\xdcS@K\x1a\x16\xe4\x9c\xe4S@\xeb6^m\xfc\xebS@S\xc2$Uu\xd5S@\xb1\xaer2\xe4\xdeS@\xa1\r\xccM\x89\xd5S@\xa0\x80\xee \xe2\xddS@\x82\xdc\xd3X\xd4\xd7S@\xd2C\x9a\xb7\x93\xd9S@\xd3\xa7\xe8\x08\xf6\xddS@\xfag\xc6F\xc2\xe3S@\xf9\x95Rj\xca\xddS@\x1c\x86\xee,r\xf0S@&$\xc8EI\xd8S@\xda\x96\xb5,\x00\xefS@,\xda\xbf\x9e\x10\xe1S@n\x18*&\x8e\xe1S@\xaeRUxf\xe2S@\xcc\x81\x13+*\xd1S@\xee1\xbe\xe6,\xe4S@\x13\x99\xbe\xe8\x86\xe4S@\x89Y\x97\xcf\x99\xe2S@~w\x01\xd0\xc7\xe0S@\xdb\xa4\x8a\rH\xecS@\x18\xc8\x88\xbb\xd3\xe4S@@\xe8\xe3P\xcc\xe2S@]6\xdcS\xd4\xebS@l=\x0e\x7f\x06\xdaS@\xa2\xe4\xeet\x1a\xe5S@\xb1\x8ac\xe5\x1c\xd5S@\xb3\x8aD\x92\xfa\xe1S@}^\xeaW\x03\xf1S@\xbcN\xa1<?\xe8S@\x84\xc7x\xba\x9f\xe3S@6Y\x9a6\x10\xe4S@O\x9a?\r\x0b\xe5S@\x8b\x8a\x8c\x7f\xc1\xe3S@FB\x15\x01E\xefS@{\x1c\xc4\x84\xe8\x15T@\xba\xd4]\xbe\xf6\xd8S@\n\xd1V\x8f4\xe3S@6\xda\x14\xf5\x1c\xe9S@X\xc3o\xb9G\xeaS@.e\xb2\xef\x1b\xe6S@\x97\x8b\xc9\xe4\xdd\xdfS@\xe2\x95v\xb8\x96\xe3S@\x85K\xbfZx\rT@\x13\xc4\xdf\x8b\x07\xe8S@a\x16.\x85\x94\xeeS@\xb5^\xd9\xa9R\xd6S@\x1e\xc5\xfe\x06\xad\xecS@\xc0>%\x01\xc1\xe2S@\xc5\x82\xe9]\x80\xe6S@.\xf5\xdf\x82.\xdcS@8g\x96\xc9\xd2\xe1S@\x02\x1b?8\x0b\xd8S@\xe5\x1b\xcdt\xd7\xe3S@G\x0bg8\x8c\xf1S@A\xd1@\xc6\xe5\xf0S@>\xf1\x86#\x89\xf0S@\xe1\x9a\xf02P\xefS@(\xf8\x98\xf4\x17\xeeS@\x87\xb7\xb4Q[\xefS@g\xe0\xa8$\xc6\xeeS@<t\xfbW\'\xeaS@\xdb\xea\xf2Z[\xecS@F\xc8\x87\x7f|\xebS@t\x0c\x03\xcbT\xeaS@\xdc\xfcv\\\xd6\xebS@@G\xb2\xfb!\xe8S@\x88\xc7\x85\x0e\x96\xe8S@\xe3@\xd4\x0f\xa0\xe6S@\x19\x1e\x15\xfe\xae\xe4S@\x1b\xf17C\xd4\xe2S@d\xf9r(e\xe5S@L\xb0R\xcb\xd9\xe4S@\xea\x13]\xfa\x90\xe4S@\x9bU\xde\xedy\xe3S@\x874\xe9A\xbb\xe4S@\xf6\x82\t\xe7s\xe3S@\xbb%\xf5\xa3\x0c\xe3S@\xedU\x04]\xd4\xe3S@\xd5\x1e\xdau\xcf\xe3S@\xa5V\x06\xccO\xe3S@e\xd3\xcb\x1bd\xe2S@\x8e^\xe4\xb3\xaf\xe1S@\x18\xcbG\xc4\r\xe2S@\xd0\xb9\x85\x8b\xa8\xdcS@c\xd3y\xc2%\xdaS@{0\xf8;F\xe0S@r\x96\x92\xec\x86\xe0S@|\x13\xf6t(\xdaS@\x84\xcbif_\xdaS@\xac\xcc\x94\x00\xab\xdfS@PC\xf3?z\xd5S@\xda\x86\xeb\x95\xa6\xd1S@\x9b\x14Ti\xad\xd6S@\xd3\xe3K\x97U\xd4S@\xfe\x08\xeb\x04\x0e\xd4S@\xbe7\xc1?\x8e\xd4S@2o\x11\x17L\xd5S@N\x03\xcc\xa2m\xd7S@\xff\xa5\xff)\xb0\xd7S@0#\xb2\xdb\xb0\xd9S@\xa7\x0f6(\xfb\x1bT@%\x11\xff\x03$\xdaS@\xa1\xe6\xb5\x89)\xd8S@\x93\\\xf6\xe5\x8e\xe3S@\xe0U\x8d\xee!\xe9S@\xf8\r\xbc\x9d\xed\xdeS@sa\xff\xce\xa2\xd8S@\xf4\xd6ce\x14\xe3S@QV\xeb\xab}\xe1S@#\x9c\x06\xd4\xc9\xe5S@W\xdf\x16\xb2\x0f\xebS@\x19v|\xc1w\xdbS@\xa8\r\xc4\xbd\x02\xf0S@'
p35
tp36
btp37
a.
