# Supplementary material for: Sea ice drift data for Fram Strait derived from a feature-tracking algorithm applied on Sentinel-1 SAR imagery
Source: Data Brief. 2018 Apr 19;18:1410–5. doi: 10.1016/j.dib.2018.04.034 (PMC5999601; doi:10.1016/j.dib.2018.04.034)
Supplement: Supplementary file 2 — Supplementary material [file mmc2.zip › fs_s1a_data/HH_filter200vec/FramStrait_HH_20141130T153648_20141201T161717.dat]

(lp0
S'S1A_EW_GRDM_1SDH_20141130T153648_20141130T153748_003513_00420A_94B1.zip'
p1
aS'S1A_EW_GRDM_1SDH_20141201T161717_20141201T161821_003528_00426A_69F8.zip'
p2
a(cnumpy.core.multiarray
_reconstruct
p3
(cnumpy
ndarray
p4
(I0
tp5
S'b'
p6
tp7
Rp8
(I1
(I348
tp9
cnumpy
dtype
p10
(S'f8'
p11
I0
I1
tp12
Rp13
(I3
S'<'
p14
NNNI-1
I-1
I0
tp15
bI00
S'+\xf3\x1c/z\x1b)@H\xdb5:W\xc6+@\xd8\x90\xa4\x05;\xdd&@\x82&\xfb\xdb\xda\x10\'@\xc8&\x07Nm\xe3(@+7:\x0e\x7f\x83)@\x89\xdez\xc0\x19\xee+@|\xf2\xee\xc3\x8e\x1c\'@\xfd\x84\xbf\x9a\'&*@\xe7\x06c\xde\x04\x15(@\x0b\xc8\x8b\xacO\xc1,@,\xac\x0c\x04({*@\xe9\x10\x0f\x9a4m(@\x9e\xd51q5\x1a+@\xf1\xc6&|\x1a\x13+@/%\xf5\xd5\x8b\xc9&@\xfa\x11\xb6W\xff\x99*@\'r\xfb\x0c\t\xb1+@)\x87\xa5\x19%\x97*@?\x7f\xe2\x82\xa0 )@Xs\xb6+\x17\xd8+@8G]\xbaQ\x1a,@\x1c\xf1\x01\x96c\x02,@&\xcc\xf0\xcd\xd2\t+@R\xe4\x0b\xf5\x07\n,@j\xf8\xa1\x06A\x0f,@\xb7"\xfb\xbb\xbf\x16,@\x95\xa0\xea\xd1\xd5--@l\x12\x15\xe8\xe6\x9f,@#5\xc4\xce\x9f\x15,@\xe8`\xa3%\xc2\xda(@\x8c\xc5\x9a,\xd2\xd4(@d3\x05\xd48>\'@\xb2=\x12/Cn*@\xfex\x7fz\xd8&+@\xdb\xf4}\x1dm/+@\xa6\xb0\x98tH\xc0,@/\x9d\xac.\x1fZ(@c[\xee\x7fK\x0b.@2qV3h\xcd+@\xab\xf6\x89\x9f\x1fq,@\xc4\xfer\xb1\xad\x92,@6\xb46\xc9\x0f\x17,@\xc5w\x98\xe4U\x8b,@\x88Y,\x0c\xaf\xd0*@O&\x0f\x9e\xea\xe5*@G\xcf\'\x8b\xab\x15\'@O\xba\x97\x11\x9c\x9e*@\x83\xc4j\xc4S\x1b,@\x95\xbc\x07\xe1\x8c\x15(@\x99\xe6\xec*\xa7a,@Vcg\xac\xd7\x1e+@R\xe3\xd2\xdf\xdb5-@\x81{\xd5\xdb\x1d\x14-@\x939\xc2\xbd=\x94,@\xdd\xc5\xc2\xc2?O-@\xce\xc6!\x0e\xb9\x00+@\x1c5\xb9\xf8\x11\xab,@i4\x08CZ\xf9\'@\x91\x07D\xe3\xca\x91)@\x9c$\xe9\xc3\xe9z(@\xe7\x8d\xd5(\xb4\xd2&@\xaaDu\x91H\xb2(@\xe4g6\x1bN\n+@jK8U{\x9e,@\x9e\xbd\x1dj\xf5Y(@\xb7\xa6\xd7\x15\x99()@k\x02\xe3GS\x97,@\xb6@\xff\xf8\xa7$+@\xa12\xd1\x07Y\xef%@!\x95\x82\xe9\xa7\xaa,@V\x03msH\x1f,@@\xaajCa\x15,@\xd2\xd1\xa6\x94\xb3\x0f,@\xa1\xa5!\x19\nm(@\x05\xe9\x10\xa0\x0c\xd3+@y\x0f\x9b\xf3y;-@\xb1\x07%\xe6\x1cT+@@oO[\x0cI+@\x1c\x9b\xe5\x16\xef\xb1,@\x94\xa0N$\x13\x11,@\xc0\xe8_Bi\x81+@\xc7\x05M\x08\xfc\x86*@\xd5f@VN\x17(@\'\xef\xe6!\xbd\xb2,@nb\xde\x9e\x05%-@Hl\x96YR\xf5+@\xb8\xa4\xfb#G\xe2(@zm\xa3\xdd\xb6\xcc(@\xcaD\xff\xc6\xf9K*@f\xae\xa9N\x16r(@sg\x19\xfd7@&@\xb2,\x87\xac\xed%,@\xf8\xd8\xb9\xff\x98b+@-\xf2\xb3\xb0\xed\xf8(@\xba\x9e\x177\xa7q(@6\xc4\x05+\xcbM(@\x05x9\x1a\xbcC-@>eD\x08\x80I,@z\xdfp\xb8f%)@E\x15Yd|\xe6*@\xb0M\x06LVT-@\xac\xde_+\x0b\xa0,@\\\xdc\x95T\xb6q&@\x1fN[\xe6\xe7\xa9,@\xbc\xa6\rk_\xae(@m<R\xe3\x8f\xc8,@\xb1\xbc\x90\xc8\x9c\x14\'@\xa8\x14\x11\xee\xc2<+@/\xd7\x88l\xee\x03.@\xe8\xf1\xea#\x16W)@\xb6R\xd8\x0b\x05\x13,@<\xab#i\xe0p,@\xe4+xG\xf7\xab*@\xe3\x1c\xdbFSE(@Q$Rel\x81)@Y\xd5\x8f\xaa\x01\xe0,@\xe5\x14\xd5}\x8d\xdb\'@\xfb%\xda\x80t\x87(@\xb3\xce"<\x88\x81+@\xda\x93\xb3\xeaN\x9d\'@\x9bqLQP\xd4+@}\xed\x05\xcc\xdd\xb8(@)\x81\x88\xbe\xa5(-@\n[+bm\xd4&@\x1b\xf0\xaaA.\x19,@\xa3\xa8\x9c\x0f5&+@\xc7\x1e=\x880\x07+@\xa1\x9d \x94\xac\x86+@\xad6Z\xe3\xe4\')@\x8d\x8blA~S+@\x92?\xd9\xb1l\xba(@\xffoR\xe2H6,@\x94\xa1~\xee\x91\x97+@7\x8dd\xd7o"-@d\xaa\x82\xc1\xeb\xe3&@\xc2\xb7K\x17|&*@\xe1{D\r\xd3\x1b\'@\x81in\xdb\x0e8+@\x91d\xa6\x8d\xc4\xe0%@\xec\xcbi\x9d\xabT+@\x8c\x86\xe1f\xd2#)@\xefb&\r\xd1\xd8\'@\xf1B&\xd3\xd5\x18,@U\x91\xd9]\x97$,@\xc8t\x9b*\x90#*@\x98\xcc\x07*\xf42*@Zk~\x158\xb7-@\xc8\x13\x04\xdc\xce\xe7)@C|\x9d\x90\xab?\'@\xe3\xd7\x02\x9c\xb99,@\x138E\xaf\x91)(@\x00q\xa03G9.@#\x80\xc0\xa1-\xbe(@\t0\xe2\r\xe5\xb8,@\xb7\xaf\x99\x15?\r&@$\xc1e!\x02\xdb\'@e\xb5\xba\x9bG\x1e)@\xda)\x9d\xf2J\xc5,@\x82\xcf\\t\x16\x17(@\xe8u\x8a\xb3\xaa@,@\x00\x059e6\xa7)@\xfd1\x87@\xbe\xa1\'@\x18\x96\x99\xd1\xb0\x9d,@\xfa\x0b\xdb@i\'*@\xa3fM#\x8e\x03)@\x93\x93\xcb\xb7\xc1\xa4-@\xb0\xf1\xf2}\xa1\xb8*@j`8Lg\xeb+@5\x0ffW\x1a\xc0+@\xa1\x9d\xe4\xd8\xe6p(@\x1c=\xd7\xc8\x94\r-@7j^\xea\xf8\xc7+@\xee\xd7"\x0f\x02\xa8)@\x94\x84)\ts\x9d,@\x87`\x8e6\xdd\xd9+@\xef\xb0nJKB*@{\x91\x15N$a*@\xbb@\xf7\x83\xee\x94+@\xd42\xe0N\xebN,@ln\x99\xb4\xfe\xc6(@97**\x12-,@\\q\xee\xac\x1c\xe5+@\x1a\xf6u\x01I\x04(@Y,^5\xcaP(@\xb7>?\xd4\x17$*@\xcc\x05\xfe\x1c\x144(@q\xe5\x89\xfd8p,@\xe8\x1f\x99\x04\x87\xac)@Ocb\xf0\x0e8+@zNshoQ*@63\xc4]\xe6\xed%@\x8a\xa7\xb5\xd4\xb7\xc9\'@\x9e\x9eH\xbf\x96\xe2)@\xd0#\xb3\xd9\x0f\x1f*@p\x98\x00\xf0<\xf3&@d\xa1^\xd7X\'*@M\xc7\x01*@\x80\'@)\x12\x86\xcc\xac\x02&@\x84\xea&\xc6R_)@!@c9\xe0\xce,@\xb1\xaa\x07d\xde\xd3*@\xc3j\x96\x81\xa8},@/\xa6\xce\'\xfb\xdb\'@\x0f\x80b\xd6m\xe7+@\x05\x9f\xd5SbW(@\x84\xda\x96\xe8\x88\xb3,@elS\xa9\xba\xa7,@\x0f\xb7\xd5X\xc9\x05-@\xb7\xa6q\xa0\xf0;+@\xce\x13\x14T_\x14(@\r\xd5\xc9\x16\xde\x11,@\xc0\x03V8\xc6\xeb+@\xact/\x99\xb5\xa5+@\xfa[\xb0\xfd\xb8\xfa+@\xca\n\x9dKZ\xde+@5\xaa\x93\xd4y\xdd+@\xfb\xf1U\xada\xd0+@0\xa3q\xe0\xca\xac+@rB\xba\x8a1\x81,@?\xd3\xc1\xb3\xc1\r-@T\x14\x7f\xc7\xad\x1c,@=\x1a\xe5\x9a\xcd\x04-@v\xad\x90\xaa\xed\x1f,@z\xc8d\x02\xe5\x10,@\xc3\r\xd5\xa5\xe9\xff,@\x84\xf5\x90u\xcda*@t1\x98\xf3\xfcm,@\xefO\xea\x13\x01E(@|5\x13\x8f\x91\xe6+@M\xedE\xa4\xd6\xdb+@\x10\xe2\xb7\xf5\xe52(@X\xb1$m\xcfT(@\xf4P\xc2h\xe4\xab,@\xc6cVUmc*@\x98\tL\xb0C\x89*@{\xd0w\x04o\xa2*@\x80\xadX\xa1\x83E)@\xfd\x84\xeb&\x0b\x83,@C\x0e\x9d\xbf\xd5\xb9\'@\x1d\x1e\x1fQY\x07,@\xf6\xd5c\'\xb67+@\x14L\x8eBSR(@\x06.\x14\x83\xf3\x0e-@\'\xa6K\x94N\xe2%@\x1e`\xa3\x0f\x94\x17-@\xb2\xf6\x01\xeb\xebn+@\xab\xcf\xf6\xab\xc2`,@Q\xee\x95Rl\x00*@\xa2YxI]B*@\x070\xb7\x15.h,@\xda\xbbcw\xdbH+@\xac~B;v[,@\x93\t\xe5Y\x12\n,@\x8a\xf4y\x80A\x99+@\xd4z$\x8d70(@~\t9\xec}C,@\xe4\xbalK\xcb\x13(@\x8eW0G\x08\x16(@S\x88KA\x18\x1c\'@+\xae-\xf75\xdd\'@3\xe3/9\x8b?(@\xe3\xcd\xa0?\x9a\xd0+@\xaaf\\\xfe\x90\xaa)@\x9e\xede\xf4y\xa1,@zO\xa4\xa9\x0eq*@\xd2i\x0f\x00\xfdm,@\xc1\x94a\xee\xd8)*@\xaa\x19\x185\x02\xd3*@V@\xb9\xb0{\xa6+@3c\x15A\xbaD+@\\|\xdfU\x01T+@\xc1\xb1C\x86&\xfb&@\x06qs\xf8L6+@|8\xf3\xc8\xbd\xac\'@@\xc3J\x9a\x8c\xf5(@ \\\xd0\xda\x92\x12&@\x10\xff\xaem\x14\x03-@$X\xa3\xbc\x97a,@V\xf9\x82\xb6\x07],@\x15\x8f\xa2V\xd4\x95,@W\x9e|\'\xc4D(@I\xdb\xb77\xa0\xbb\'@\xac\xa8q\xea\xe9f,@\xf9\xe5:l@d,@\xe2\x1ed\x9a\x97\x0f)@\xb2U\xc1\xb0\x7f\xd2+@zf\x1d\xdb\xe4\')@\x02\xa7\xd7\x91\x15\xba*@\x05\xb5\x12\x83\xa93(@\x92\x08\x81(\x0fe*@\x16\x81yRI0(@\x83x4\xce\xf8\x0f-@\xe9\xc7%\xa9Z3(@\x19Y\x99dd\x08\'@\xa3\x03chx\xda&@\x9d|\x80+\xc4R(@\x1d\xfd\xb3\x01\x1a\x13(@\xa8v\xbd\xf7\xf1/(@=B\x0b\x0fg\x1c\'@\xfd\x97\xb7x\xcc\xdf,@\xe9rH\x8cu\xc6\'@\xa7\x1d\\\x92\xedP*@A\x10\xad\x07Q\xa6+@\xcf\x12\xc0\x1c\xc5\x8c*@\xb6\x92\x88\xf0\x88\x9b*@\x95\xa0\x11\x1c\xf9\xd8\'@Y \xd4\xa9\xe8@,@t\x02\xb0\xb7\x8e\xe7,@P\x1a\xd2\xe1\x84\xfb&@\xd9\xe3`\x9a\xdf\xfa,@:I#\'\xd89-@\xea\xa22\x97\xf6\x18(@\xafG\x94\xae\xceI\'@\xddm\xf2/\xae\r\'@Ia\x8b\x9aI-\'@N\x98\xee\xed4@(@-\x87x\x19\xd0\x18(@_\x154\xad8\xcf\'@\xfbY`\xce\x05\xad\'@\xdc~\x9a\xccL\xce+@\x95\xd1\x8cI\xde\x98,@\xc4^$\niX*@4\xa1`\xae8\xfc%@\xa5\xd1\x1c\t\xe4}+@\xa9:$\x02\x1d1-@N\x00\xb6D/\x8d+@Tp\xf4Q\xe3\x99,@r\xb9\xc3D?\xd0)@\x08+\xf2o\x8f\x15-@\xfd\xd5\xf0\x95] -@\xd9\xc4\x90\x13\x15\xbd)@\x91i\x0f\x85\xe0\xdf,@\xe1\xbf\xac2\x9f\xe9+@\x80F\x1f\xc5\xea\x15,@\xaf-\xd3\x18\x12\xd9,@\xfeg)\xaa\x1c\x9d,@y\xea\xbc\x10S],@/h\xda\xd0W\xb8,@\xc5\x87\xa7\xa4p\xb5+@\xd4\xa6z#\xec\xd7,@hHM\xff\x88\xc4+@\x8f\xd1n\xb8\xe2\xf0,@^}o,\xf6\xf5\'@Q+\xffX\x17\x03(@=nS\xa1\x9aH,@\x05\x7f\x1c1\xec\xf3+@e\x02\xfbq\xda\xaa\'@'
p16
tp17
bg3
(g4
(I0
tp18
g6
tp19
Rp20
(I1
(I348
tp21
g13
I00
S'"\xfe,"\\\xbaS@kee\xf0,\xc6S@!c\xa5\xdf\x9c\xdaS@c\xe4\xdf}:\xcdS@"\x8b\xc7Nl\xd2S@\xa4J\x03\x88\x04\xafS@l\xdfC{\x97yS@x\xd18\x08\xf7\xceS@\xd5\x85\x1e\x0e&\x9fS@\xb8\x15\x1e0\xf7\xd3S@\x98\xae\x0e\x82\x88^S@9F\x9aZ=\xa1S@\x8e\x07\x8c\xfab\xdcS@K\x03\xfd\xce\x1a\xaaS@\xa9q\xf4\x9d\xd2\xa9S@\xf4\x0b\xc4P\x03\xdbS@3\x14\xfa\xde\xc0\xa4S@s\xdb\xbb\xa3\x97\x84S@M\xe1<Sw\xa4S@l\xa9}\xe7\xe3\x9cS@<D\xf5G{\x93S@23\xcbS\xad\x94S@\xd5R\xc6\x85\xe1\x98S@\x92(*\xc4\x98\x93S@yO:%\x8f\x98S@E\xc1a\xedB\x98S@\xa1\xaa\x19)a\x97S@x\xe1\xaa\x95\xf1}S@\x1c\xd2ie#uS@2\x84>\x0c\xbaxS@\xb7\xaeu\xf4\xcc\xa9S@0\x8ax1\xae\xa9S@\xddn4\x00}\xdbS@\xaa\xa7\x94\'\x07\xa5S@\x0e\xd9\x7f2J\xa7S@hj\x89\x19\xba\xa9S@4\x7fCq\xff\\S@\x9dRg\xedi\xddS@\'k\xb9\r\xaagS@\xcb\xad\xc9\x96\xb4\xc6S@-4^\x96\xf7xS@\xac\xc5c{\x19\x80S@\x06\xf4\x99D\xa4xS@\r_\x92\xa2\xd8WS@Ub-\xb2\xcc\x90S@0\xdd\x99\x9eI\xafS@\x19-(E\x06\xd0S@p\xc13\xbd\xd7\x8eS@\xf3\xe6\xe4\xb9\xe9\x9cS@E\xc7\xd4V\x81\xccS@u\x01\x84_\x9e^S@8\xcb\x96\xe5\xd0\xb5S@\x90\xbf\xf7\xac\xe8wS@7\xabk\x80\xbasS@]\xc9]\xc2\xeb|S@r|\xe1\x90\xd9|S@\xfa\xb7\xdfJ\xb0\xa2S@\xf7\xa9\xe10DuS@L\x8e1\xce\xa7\xc2S@F\xd0\x90\xe8\xc5\xa6S@$Z*\x1c\xf9\xddS@\xef~/\x90%\xdbS@\\\xc5D\x00q\xe1S@@\x19r\x8f\x97\x93S@F0}x[\x83S@\xbf\xc3\x9d\xc5d\xd0S@\x88\xa2\xf7\xfb8\xc2S@*\x13#\xa3\x10vS@\xbe\xe7\x0e\x9eF\xa7S@\x13\xf0\xefWp\xaaS@\xc9\xc3\xa6e7tS@\xe4\x14\x8a\x14*\x98S@\x7f\x98\xccI\xf5\x96S@\xdah\xf1d<\x98S@n\xc6\x99\xba/\xddS@\xdb\xa0\xa4L\xf7\x98S@\x93\xe2f\r\xa6^S@x\xf2\x00\xf3\x84\x9bS@\xc6\xb1\xbc;Q\x99S@>(\xefg\xcc^S@\xcc\xadk\xdd\x91\x95S@\xa2N\xa2P\xaf\xa7S@$&.\x83Y\x91S@(D\xb6\x15\x81\xccS@/\x19\x1d|\x8dtS@\x8c\x07|\x9d}uS@\x01\xbb\xcdoU{S@\xeb\x9c}\x84\xad\xc6S@\xdc\x0c{\xd9\xcb\xd8S@\t\xeeb{\x05\xa6S@*\xb2\x824:\xdeS@\xfdS\x08\xeeQ\xa0S@\xfbt\xb6l\x9a\x98S@-\x1e#\xaa\xe1\xa5S@\x9d}*5\xb6\xb7S@\xe0v\x9a\x93\x10\xdcS@\xee\x0f\x11\xeb\x05\xa9S@e"4a\xcfvS@\xf0pZ\xc2\x88^S@e8\x9cfF\xb8S@\xa9\x8d\xf0W6\xafS@\x19\xfc\xc3\xbc\x9awS@+j\xf96!uS@\xed\xa6A\xe7\xab\xcdS@hD\xc1\xe6\xa1WS@_4\xe1\xae\x9e\xb1S@\x19\x0c%\x0b\x1fdS@\x1a\xd6\xe2~\x08\xd0S@3\x9eaQk\x9cS@\xb6D\x97\xfa\xcf_S@\x92C\x82\x90\x8d\x99S@\x04\xc1Trb}S@\xffT>\xdd\xe9xS@\xf4\x8b\xee\x00\xef\xa2S@\xcf\xfd\x18\xbe\xe7\xcbS@t}\x05\xac\xc5\xc2S@(:\x0c\x9f\x0b\x7fS@yo&\x15\x15\xd2S@\x7f\x16\xcd\xc1!\xd9S@D\xd4+^\x16\x8eS@ \x12\x88\xc5z\xc7S@\x9f\x03\'\xbcj\x93S@\x1b\x16j4\xf0\xa7S@\x11*\xd8c>_S@?J\x82\x82*\xdbS@\x8b\xda*i\xb2\x94S@t\x1f\xea\xbbq\xa9S@\xffKklE\x92S@R\xdey\xf0\xa1\x8dS@\xd9P\xda\xed \xc2S@W\xcf\xa7\x0b\x80\x9bS@N}\xa4%\xa4\xc7S@bE\x07\nI\x97S@\xb9\xfb\x146\x16\x7fS@\x89\r\xbe\xbeIaS@\xbd\x0c}\xe9\xb3\xcdS@\xe3B\xb4\x14\xd3\xa4S@i\x14\xe5z\xc9\xceS@2\xd5|\xba\xda\xa6S@\xbe\x17Y\x03\x8c\xadS@Z~\xado\xec\xa5S@{\xac\xc10\xd9\xb8S@kU\xcb\xf5\xa7\xd1S@\xb8h\x049\xa4\x98S@\t\xa0[\x01\xa0\x98S@\x9f\x9bO\x07\xd3\x9eS@\xb1\xdb\xe6y\xc7\x9eS@0\xd5\xad\xa0\x9e]S@\xe5.I+h\xa4S@\xe1u\x87\x16e\xdbS@e\xc5nk\xe8\x97S@s/\x19a\x95\xcbS@Zl\xc2+\x9f_S@J\xb6B\xb5Q\xd8S@\x1bB\x04\x1a\xee]S@\xfeKj\xd3\xab\xa6S@\xcet\xefg\x11\xdcS@~.\xa35\x04\xc4S@\xdc\xeb\xad\xdf}]S@\xf9\x17\x07L}\xccS@\xa9\x1b\x0b\x96\xd6\x97S@4\xd6s9\xec\x99S@ro\xb1\x80\xd1\xd0S@9\xfexF\x02rS@i\x92\x00\xdf\x16\x9fS@D\x9f\x87\xc4k\xd2S@\xf2\xfa\x10\xab\xa1aS@\x87\xcc\xff\x8d\x13\x91S@\xedD\xf7\xb4\x88yS@\xb5 \xdb\x1d?\xa1S@\r\x16*L\xc5\xddS@IC \x90 yS@w=x\xe6\x80\x9fS@!VVp\xd1\x9aS@\x1e\xef\x13\x10&uS@<\xc4\x9a\xb4\xeayS@F\x9b7\xca\x10\xa5S@\xe5\xb0\xd7b \x92S@\x8c\x18<\x95J\x93S@\xfc\x13\xe2y\x9b}S@\x0c@\x9a\x9d\\\xa9S@\xf0\x91\xe1-[\x95S@\xb0\xea,&=\x93S@"(\xae\n\xd4\xccS@\xa9@@\x90G\xcbS@\xa2\x9bf\xaf\xd3\xa4S@W\xfe\x0b~g\xcbS@[\xefP9\xb9\x82S@\x1f?\xe7\x91\xee\xa2S@5H \xbb\xda\xa6S@\xc6\xc3\xbd\x9bG\xa4S@z\x87\xdeoC\xabS@\xb4\x81(G\xbc\xc6S@\xe4(\xeb>\xa8\x9fS@\x08c\xd1;,\xa0S@`\xfdQ+&\xbbS@g\xb7;o\x96\x9eS@}\xf6t\xb2\xf1\xd1S@\xd9\x0f\xa3.\xb8\xa9S@\x88G.&S\x9aS@n\xce\xbeR\xe2~S@\xd8\xe0fx\xb4\xacS@e\x9cF\x05\xca}S@\xf8c?-\xe6\xd1S@7\x03\xf4\x90\x19{S@Oc\xaf\xc56\xddS@X!5E!^S@\xde\x811=\xdd|S@\xe5\xd16\x87\\_S@\xbd\xe6\x8d7\xb0\x8eS@\x9f\x0e\xff\xc8\x8b\xd1S@\xdbh\xd7\xc1t\x91S@l\xd3d\xcdzyS@\x81W\xbc\x0c-\x92S@\xef\xc3#\x18\x99xS@h\xbc\x82\x93|\x99S@\xc0\x9cs4\xf3\x98S@\xbb\xd2,5r\x93S@\xf4\xa1 \x81"\x93S@\x05\xb0Y8IvS@\x1d\xc0\xbb:\xa5aS@"\x9f\x1d\x16\xaf\x98S@\xbf\x08\xb9\xc1\xcdaS@\xb4\x0f\x8f\x0f\x1b\x98S@dv\xfc\xa3\x0f`S@\x9b\x8b;A\xf5xS@x\x03\x01\t\x17\x92S@\x83$(\x9e0cS@Mg\xfb\x14\xdc\xcbS@f\x04\xf5g}\x99S@\x8c\xf7\x91\x01)\x99S@\xe9\xff\x1d\xb7\x12\xc0S@\xc39cz\xec\xbfS@\xa7T\x8b\xa7;tS@t\xb3T\xc1\t\x92S@\x0e\x80\xeaMO\x91S@\xfb\xd3$SH\x91S@\xceN\x16\xb7\x08\x9bS@\xaa\xd8e\xea\xd0xS@\x95\xbd\xae\x00\xee\xc6S@\x03\x97\x87\x08\xdexS@\x1e5\xc4[\xa8\x8eS@\x95\xea\xc7}P\xcbS@}\x80`:0_S@r\xf9$)\x13\xacS@\xeb\xe4 \xd5\x9a_S@\xdc\x98\xf57\xab\xa7S@\xcc\x8e\x8f\xbe\xa2~S@4\x9f\x9b\xf1\x8f\xb6S@\xeb\xeb\xb2a+\xa5S@\xe2\xd3>+$\x7fS@\x03@.~\xd5\xa8S@e\x11\xc6\x85]\x80S@\xda@Yj2\xacS@\xd8(\xa2\xf4\x15\x7fS@\x15\xe9\xaa\xd1j\xcfS@\xa5\x97f\x18\xc7\x81S@N\x14\xab\t\x06\xd1S@nCc\xb6\xcb\xd1S@\x7f\x0f7\x065\xcfS@\x06\xe3\xd2\xad\xe9\xd1S@\x8axE{\xbf\xd3S@\xfcv\x13\xfd\x8f\x99S@\xfec\x93\x89\xdf\x99S@\xb5\x87\x8a\xbf\xffWS@5- \'2\x92S@g\xdbM\x9e0cS@\xb7[g\x1f\x87\x9eS@2(\xc1\x8d\xb6\xacS@x\x0b\xd8\xc6!\x92S@\xa1\xb9\xc21b\x8eS@\x7f.\xd5N\xe5\xa5S@\x84yz\x1a\xd5\xceS@\xf5\xc3h\xc4\xd5\xa6S@\x8b\xde\'\xf7\xdf\xcfS@\xe3\xef\xab\x9b\x17\xafS@\xe4\x18@\xea\xbe\xadS@\xf7dH\x9a\xc8aS@\x9d\x15\xf3\xb3Y~S@\x1d\t3\xeaQ\x80S@\xfe\xea\x15{\x14\x80S@&\x15D\xd2\xc2\xcbS@\x13\x06\xd2\xc6\xe2\xc6S@\xa5iZC+\x7fS@\xf4\xc2\x07|\xc2~S@\xd8\xdc\xd9-P\xb9S@Ld{J]\x93S@\x9a)\xfa\xfb\x02\xc2S@\x0cB;:\x8f\x90S@s~\xe8\xcf*\xc0S@\xb8\x85\x04O\xfe\x91S@\xe4\xce\x99x\xbd\xabS@\xda\x9a >\x8eaS@\xa9\xbe(\'\xcb\xcfS@"1\x81\x02\xb0\xccS@\xec\xcd\x80sJ\xccS@jc\x03\xb5\xe8\xd0S@\xb0\x8e\x84\xf0\x19\xd1S@\xb5\x89\xefy\x8c\xd1S@fyr\x96\xd8\xceS@\xfc\x8b\xb3!AbS@d\x08\x08\x80\xea\xd1S@1f\xb0lV\xa4S@ \xec\xa0\x8a}\x7fS@\xfa\xfd\xd8ao\x91S@Z3D\xab\xfc\x91S@\xa0\xa9\xeb2e\xc4S@u\xa6R0\xfc^S@\xfc\x99\x8dcXbS@\xed%\r\xad\xdb\xceS@.\xf5\xe9loaS@<\xea\x11\x84\x85_S@c\xd4\xe3\xb3R\xccS@Iw\xed\xe2\xfd\xcbS@\xe0_Q^\x01\xcdS@\xc3#\xee\x90\xac\xcdS@\xb6!\x16\\\xc1\xd0S@\xfe\xda\xccx\x16\xd1S@\x12\xfe \xf3\xce\xd1S@O\xb7;d2\xd2S@1\xb7&LD\x93S@X=\xa1m\x03\x80S@\xaf\x8f\xc8\x08_\xa4S@\x13%\x1d\xdaq\xdaS@A\x81\xee\x17\x0c\x7fS@T\x16\xb7}\x17_S@\xd5A[J\xd5\x7fS@\\\x0c\xfe|\xe7}S@\xd6\x87\x92\xa6\xce\x97S@rU\xb8\xa4~aS@\x8b\x06\xfb\xa7*aS@\x1a\xd7\xe8B2\x98S@\xc77\x91\x1d\x14bS@J\xfe\xa7b\xc2yS@\xf1\x88\x17w\x8c|S@4\xe7\xe83l_S@\xe3\xc09.e~S@J\x1aV\xed\xca\x7fS@o\x17\x8e\x7f\xd4qS@C\x0c;2Q\x91S@\x0cQ\x15\xc6HqS@%\x15!\xe8G}S@\x16\xefpl^aS@\x8c\xf2\xcc4:\xb8S@\xc2\xe4\x98\x15&\xb9S@\xff&\xb7\x1bH}S@l\xf7\xc2\xb5\xd0xS@\xcfzw-\x1e\xb4S@'
p22
tp23
btp24
a(g3
(g4
(I0
tp25
g6
tp26
Rp27
(I1
(I348
tp28
g13
I00
S'\xbf\x80\x01\xf0\x17\x1b)@\xdc\xb9\x99\x8733)@\x1cY\x0e{\xa2\xe5&@[\xec%\xf6#\xc6(@\x0f&8\xbc\xe4\xee(@V\x14\xe5Sl\x8c)@\xd1\xe2\x91\xfdJ\xf2+@\xb6e\xfa\x99\xfd\x1c\'@\xa4;&q})*@Pv\xc2+.\x1b(@{\xf5OR1\xc5,@~\xa5\xc8\xb3/\x82*@\x04\xd2\x85\xb6`s(@S\xd2\xb4\xd0\x85 +@W\t\x91\xdb\xcc\x19+@\x12\xc2Z\x00\x07\xd2&@\xd6\xf7c~\x9c\x9a*@\x9d\xfa\xd8\x914\xb5+@\xab\x85\xb9\xf6\x93\x97*@S2"\xdc\x19&)@q\x86u\x1d\xc6\xd9+@b@\x1a0^\x1d,@{\xd0\xed\xd7\x03\x07,@\xde\xa1\xc6\xed"\x0f+@\xa9\xda8\xf3\xa3\r,@\xfaYy{\xb3\x14,@\xbe2-\x17\x1b\x18,@j3\xed\x93\x051-@\xdc\x89\xe2\xe2=\xa3,@\x9a\x8a\x1cH_\x1c,@T\x90\xca\xf4\xda\xe4(@\x99T+\xf8_\xde(@?\xe1c\xf4\xa4\x17\'@su\xe2i\x00H(@a\xf0\xd7~\xbe.+@\xf8\xf2\xba\xbd\'8+@xs*/\x9f\xc4,@\xa1Wh\xf8>a(@\x87\x90\xad~A\x0f.@\x11c\x8e\xaf\xd3\x10)@t9\x9dYXv,@<u[\xc71\x94,@\xe9+\xd0\xe4\xf3\x1b,@\x14\xf9\xa3KV\x8e,@\x9dy\x06\xc2l\xd5*@\x1b\x1a\x9e\xe8\x87\xee*@\x05\x80\x1fr \x17\'@\x8e\xf8U\x964\x9f*@|\x04\xb9D\xf0 ,@\xe6\x0f\xecwZ\x16(@\xfc\ty8\xe9e,@\x85K:\x8d\x19\'+@)wZ\rY;-@\xed\xaeJ\xc6\x0fE,@(+\xe0 \xf7\x94,@\xbf7\xa6\xbd\xc8U-@\xcf\xef\xacd\x9e\n+@\xd4O\xbd\xa5Z\xb0,@My\xd3\x80\xe8\xfd\'@\xd6w\x01)\xa5\x99)@\x8c\x8d\xbcgC\x82(@*J\x82\x13\xb1\xd9&@\xec\xfd\x84\xc3]\x92\'@@\x82+YQ\x0f+@m\x14\x1b\x07,\xa4,@\xef\xee\x00;X](@ME\x1aH\xa71)@\x06\xdd\xe9\xe9\x17\x9c,@\xdd\xc1Q\x90\xc1-+@\xd1b\xee\xad4\xf3%@\x93\xcdO\x1b\x9d\xaf,@\xc1JH[\x18 ,@,\x0e\xba\xc9\xf7\x15,@2_\\E\x7f\x15,@:\xc5\x1e`\xadu(@\x06\x0c\xa1\xcd\xf1\xd7+@@\xa1\'d\x01@-@\x8f\x9f\x1a\x076[+@\xba\x94\xb1\xc3\x8a7+@m\x02\xa5\xe4\x93\xb8,@2\xc83B\xfa\x16,@\x9d^\xc4\x14rT+@\xae]\xeb8\x8e\x8a*@D\x86)\xd5y\x19(@\xd7\x937\x15k\xb7,@4|\x934{)-@*\xcd\x98~\xde\xfb+@\xa2\xec\x082\xe4\xed(@\xe6\xfe<45\xd4(@\xf53#S\xb2M*@|[A\xe0\x08x(@\xc2\xbd^]\xf7D&@;rMb\x9d(,@K(\xe8\xfc\x95j+@5\x01w\x8e\x94\xf7(@M{\x98.\x9ax(@\xb3\xc5KL\xd9O(@\x91lfs\xdeG-@\xc9/\x10\x04\x95N,@\x99B\x11\t\xfe%)@~\xa9\xb62\x82\xef*@_\x85i"_V-@\xf0$\xf6\x1c\x92\xa2,@\x80 \x89S\x00u&@\xc1\x1e\x86\xd8\xa3\xaf,@w\xba{\xe1=\xb5(@\x97\x1a\xc1\x93z\xca,@\x05\x80\x1fr \x17\'@!\xe5\xcc3\x82B+@y"\xc2\xd4\xcb\n.@\x11\xa4b]\xcbY)@\xab\xfe\x84a\xdf\x16,@\xb2L\xfd\r\xc4v,@:\xe6\xa4\n\xd3\xaf*@\x01\xe01Q\xd3G(@d"o\x04g\x8e)@\xf5\x12\x91\xf0&\xe5,@Z\x8c\xf6\xba\xe6\xdb\'@\x9b|9\xc1f\x8f(@\xc86)\xf3\xb4\x85+@\x0b\xdf\xd3\\\xc8\x9c\'@%\x8a\xc4:w\xdb+@\x91g\xad]\x8d\xc0(@\xb4\xb7\x84gx*-@\x9cMRH\x04\xdc&@(\xe1M\xcd\xe9\x1d,@\xe4\xfaK>\x12%+@Vs\xf8i\xc4\x0b+@6\x89Y\xcd)\x85+@\xf6\x9c$\xe3#2)@\xc8r\xbe%\xadZ+@\xd3\xc7(\xcdu\xc5(@\xfdr\xbeU\x8d5,@`\xb9\x0b\xb3\xde\x9c+@\xfe_\x12~2$-@\x1bO\xa7\xc0\x13\xe5&@\x9d\x8eQ\xbd\x88%*@\xa8\xa2\xd0Y\x97\x1b\'@\x84\x0e\xb4k9A+@\xe5dz\xdd8\xe6%@o^V\x86%^+@\x07<\xb6Y\xac%)@2\x14\x0e\xbe\xf0\xd7\'@\x11\'U\x90x\x1d,@o^:\x89K(,@F;@\x9c\xfb**@Ls\xa2\xee"9*@r"P[*\xbe-@6\xc6\xce\x14\xb4\xee)@g?@\xfb\x8eS(@\xf3\xf2\x9a\x01\xc8?,@\x000P\xb1\xd80(@c\x01w\xea\xee;.@\x997j\x93g\xc9(@_0j\x94\x9f\xbc,@&\xaa\x08^\xe0\x12&@yX\x9b\x95\xb2\xe3\'@q\x81\xceG#))@M\x7fx\xcec\xc8,@\x12\x1d\xe8\xd3\xc9\x19(@\xf3\xf2\x9a\x01\xc8?,@iB]5\x92\xa8)@\xed\xb3\x19\\\x06\xa4\'@;\x8c\x95v\xe5\xa3,@\xa5q|5\xd2**@\xbc&\x88\x0e\xf0\r)@\xf2\x9269\xd6\xa6-@\x041\x10\x8d\xda\xba*@A[\xa4[\xb0\xf1+@B\x90\xf0\x94\xbd\xc7+@\xed\x9a!\x8b\xb8y(@\xe3{\x0b\xb6\xdb\x12-@d!\xb2\x8c\xe0\xce+@f\xb7\xf9\xbf\xc9\xa9)@X\xcdgZ\xda\xa1,@\xabq&M\x84\xe0+@\x00i\x1a\x96\xcfC*@\xca\x8d\xc3D\x85d*@"b\x19\xebr\x98+@\xa1\xec\x93\x11CQ,@4\xdb\xe1\x9d\x08\xcc(@\xe4\xd9\x95T\x87,,@\x88\x10\t\xfd\xa1\xe9+@\x97\xd6\xd3W"\x02(@XA1;\xf7U(@f\x1a~\rh"*@a\xc3\x8b\xca\x1c:(@\x98%\x19\xe5\xe1m,@\xec \x87*f\xb2)@\xb9\xb7\xab\xb9\x95@+@\xb39\xd4\x8b\x8fP*@\x9e\xd8\xa5P\xf2\xf1%@\x84J*D\x9d\xc9\'@\x10\x01:y_\xda&@\xec\x05\xd8\xd1\xd0\x1f*@\x12\x82}\x1d5\xf4&@\x99\xc9"\xc6E,*@\xc7\xc4\xdau\xbe\x85\'@/\xc3\x1aF\xef\x06&@\x8e\x1e\x9es\xb6`)@\xb6r3\x98?\xd4,@D\x96-\xe6\xea\xda*@\xcb\x8by\xfd!\x7f,@Q-\x0c^\x89\xda\'@\xa0\xaf\xcc\x0e\x01\xee+@\\\x8e\x93\xda\x96b(@\'\xc6)\x01\xbd\xb8,@P\x00\xa3\x9bi\xaa,@[\xa6\xd7\xe0\x8e\x05-@k\x1e\x8f\x86\x9bA+@]q\xea!\xd1\x10(@n\x9b\x97\xe6\n\x11,@JH\xbb\xe8\x14\xf1+@\xda$\x06sD\xa9+@\x01\xbb\xd3\x10\xd2\xff+@\xce\xfd\x99\x1b\xda\xe1+@\x892H\x03\xdc\xe1+@Q4o\xada\xd4+@\xa4\x87\n\x03\xf4\xac+@\t\x82\x8f\xd37\x87,@\x156\xf3}h\x0c-@\x95j~lK!,@\x1a\xc3^\xac\x9c\x04-@\xcc\x92:\x1e\xcb",@\x02\x89\xfbl\x1b\x16,@=vi\xec\x96\x05-@\x0e+\xde5Ad*@\x8d\x13\xbfD\xe1q,@\x84\xac\xf2\x99\xbcF(@\x04SA\x08\xb7\xec+@\x892H\x03\xdc\xe1+@\x98D\xc3\x0c_4(@\xf6\\\xe9LzR(@\xaa\xdc\x10p\xde\xb1,@W\x9f?\x9aQb*@\xdfu\x18?\xde\x88*@;\x07\xf4x|\xa2*@E\xc8C~\x92G)@8HR\x00\x94\x86,@\x05\xdc\x80!\x8a\xb7\'@.\x0c\xc0w\xdf\x07,@\xea;\xa4\xa5\xb0:+@Ya\x83\x11\xaaT(@\xafC\xe5\'\x8d\x0e-@\x99\xce\x8a9D\xe7%@94\xbc\xa4\xbe\x13-@\xae\xa6\xb3={o+@\xdb\xe5sl5`,@\xc4\x05\xff\x04q\t*@\xe0\xfd\xa1=\xfb>*@\xe6%\xcb\x04\x93e,@}%\x10D\xf7/+@\xa9cm\xef\x00[,@\xc0\xabX\x836o*@B/\x8f\x9d\xe6\x9e+@\xf3\x86\x97i\x154(@\xf7\x80\x8e\x84/B,@\x8b\xf3y\xd8d\x15(@Q\xd9\x1e\xfb\x86\x14(@\x93|\xae\'\x8c\x1c\'@\xb8\x92^r\xea\xdc\'@n#\xd7&\xccD(@\xc4\xa2\xc3X,\xd1+@\xde)\xf0FT\xa6)@bc\x86\xe9g\xa1,@~\\\xa8\x1e&n*@#\x80Af*r,@5\xb1R\xd3e,*@\xac\x985\x92\t\xd9*@${\xcc\xb2\xee\xa5+@\x98H\'RQH+@\x0f\x8e\t\x9czW+@\xb5P\x06R\x84\xff&@\x1b\xa3\xf2\x1e\x15>+@\xe8R\x0ce\r\xad\'@\xb8K\xaf\xcb{\x00)@\x17W\xa0\x9dm\x13&@L\xde\x88\xd9\xb2\xfe,@\xb4d\r4\xbac,@5\xd8\xad`}],@\xea\x83d|\x97\x96,@.\xd9~l\x0bD(@|\xf5\x10B\xdc\xba\'@w@\xee\x16\xccc,@\xa4\xa6;\xb6\xf6f,@\xc6\xac\x14\xf4\xe9\x07)@u\x04#\xac\x81\xd3+@\'\x82&\xc4\x8d1)@\xc9\xe1\x0b)\x90\xbc*@\xaa\xd0\xb4~h*(@\x92\'\xef\x14\xdab*@\xe4p\x87\xa5\xdb3(@\x87\x0f\xb8c\t\x0f-@\xb7\x01\xe2\x87*8(@r-\x9a];\x0c\'@\xa1\xaa\x14\xb4\x16\xdc&@\x18\xef\xaa\x13\\S(@h\xa0s\x91\x88\x13(@\x9f\xf9\xee"(1(@\x86\xf9\xdd\x92\x80\x1c\'@[\x9d\xb5\xc6\x01\xe1,@\xef\xc3\xdf\x0f\xf6\xbd\'@\x82\xf9\xe6\xc4\x01N*@\xde\xc4\xcf\x95\xdd\xaf+@\x16A\x9e\xd1D\x87*@\x1d\x8e\x93\x03\xa2\x9b*@V#\xf7\x1dH\xdb\'@\xa0\xc7\x96R5I,@[\x9d\xb5\xc6\x01\xe1,@\xdf\xe6\x10\x82\xf6\xfe&@\xc9Po\x8e\x7f\xf9,@\x02\x86\xfe\xbe\x856-@\xb1&\xcfQ\xc7\x16(@\x1b1\xfb\xf9oL\'@f)>\x93\x95\t\'@\xf7(V9g*\'@[\xcc\x93g\xe6L(@h\xa0s\x91\x88\x13(@\xfb\xc9\x96\xf9\xc0\xc6\'@hd\xf2d;\xab\'@w#\x05\x0e\xa2\xd2+@\xea\x83d|\x97\x96,@\x8e\xe5\xa5-\xc6S*@x_m\x1b\xb3=&@\x00M=\xc8\x06\x80+@\'\x02\x89\x86x0-@\x0f$B\xed\x06\x93+@K+^\x8a\x1f\x9a,@\xe5B\xa1\xb0C\xcd)@\x10*N\xd3\xdb\x0f-@\x8a!blQ\x1d-@\x93\r<\x1c\xd4\xb7)@&j\x15\x0f\xf8\xdf,@\xa4\x8a\xbf\xcfL\xee+@\xc1\x16\xf9\xd8Y\x19,@IW:\x8cl\xd9,@?\\\xbe\xeau\x9b,@\x85 \x19\xa3\x08],@#\x1c\xdd#K\xb9,@\xcf\xb6J1]\xb3+@\x023dn\xd4\xd9,@mA<\xb8\x12\xc9+@\x03\xc3\x94\xa0\x15\xf1,@\xf3t\xe0\xa5\xdd\xfc\'@Y\x08\xe3$\xf5\x03(@\xfa\x93\xf9T\x1fP,@\xd1Vy%A\xf7+@\xe3\x03\x95[S\xb8\'@'
p29
tp30
bg3
(g4
(I0
tp31
g6
tp32
Rp33
(I1
(I348
tp34
g13
I00
S'\xdd"\\\xbba\xbaS@\xbd\xc6\xf6\xb7\xaa\xd0S@\xae\xaf\xeas\xc8\xdaS@\xb4\xad\xae\xff\x89\xd7S@w<)\x92\xad\xd2S@\n4\xbf<*\xafS@n$I\x84\xb2yS@\xc4O"\xaf\x16\xcfS@\x16\x1c\xa7\x14/\x9fS@\xb5\xc1\x19\xcd\x1c\xd4S@m\x98>]\xa3^S@A\x82\xab\xe9<\xa1S@\x04vI\x1a\x92\xdcS@\x90\xd8m_J\xaaS@\x91\x1e\x82\xc1\x02\xaaS@\xa9\xa46\xa3.\xdbS@I{\xa0u\xbb\xa4S@\x1e\x0b) \xb9\x84S@|\xe6q{y\xa4S@\xa2?@\xa6\xfa\x9cS@\x9a\xa27\x0fk\x93S@9v\xee\x1e\xbe\x94S@\xebW\xf2\xd3\xed\x98S@w\x05z\xa8\xbf\x93S@\x86\x05\xc9"\xa3\x98S@\xa8p?\xf7L\x98S@\xd1\xd1\x1d\xbfW\x97S@\xfdx?b\x0b~S@\xc3R\x7f :uS@W+\tH\xe0xS@"\xa8z%\xfe\xa9S@\'\xd4I\xe5\xc6\xa9S@\xe1\x00i\xceC\xdcS@\x18\x19\xf8\x9a`\xa8S@waglm\xa7S@\xd0u\x81\x9f\xdd\xa9S@\'\x89-5)]S@\x97\xe4\xc6\xd7\x8e\xddS@\x14}.\xbf\xc3gS@\xf7\x95\xe9[+\xd1S@X\x9f\xa9\x01\x13yS@\x82;1\xbd\x0e\x80S@\x8d\xc2c\x0e\xbbxS@\xb1a\xf5\xb4\x0bXS@\xeej\x93\xed\xcc\x90S@\xb1\x8e\xca\xbft\xafS@\x19[\xbd\xfc\x0e\xd0S@\xab\x9fz\xb8\xd2\x8eS@HsL\x12\xfc\x9cS@-\xc1\x92\x9b\x82\xccS@G\x8a\xbe\xab\xc4^S@\xb4\x06\xf9\xa5\xf1\xb5S@\xb5:pM\xfdwS@\x8eR\xfe\xc3\xe7uS@\xe6\xd3\xb3f\xed|S@Fg!\x8c\xfd|S@\xcf\xdf@\xf6\xc5\xa2S@\x1b\x01U\xb2[uS@\xae\xb2\tb\xdb\xc2S@\x9c7\xc0-\xe3\xa6S@}3\x95J\x19\xdeS@%\xcf\x1a\xd7L\xdbS@>\x81\xee\xb0\xb6\xd4S@\xec\xa8H\x14\xbb\x93S@\xdaR\x02\x95v\x83S@\xd7\xcf\xda$w\xd0S@j\xf8\xb0\xbb`\xc2S@Cr\x15K0vS@\xae\xd7\xf2ii\xa7S@z\x9c\xdd\xd6\x85\xaaS@Qo\xebaQtS@\x81\xa1\x0b!"\x98S@\r\xa2\xaf\x93\xdf\x96S@dk`\xcaK\x98S@w\xdd\x1f\xf5O\xddS@;k\x9aE\x0e\x99S@\xaan\t\xda\xb9^S@Nw\xe8$\x96\x9bS@I\xd98\xc6\xc4\xa9S@\xad\xcem\x10\xfe^S@\xa5\xf8\xc1\x00\xa0\x95S@\x11\xcc\xf7\xa9\x05\xa9S@\xd1\xe5\x07\xc7`\x91S@\x1b\x8c\x05[\x85\xccS@S\xef\x00~\x98tS@\xb1\xbe\x12;\x8buS@\xf6\xab\x92TC{S@\xc6\xd7\x95\xa3\xd2\xc6S@\xd2\x00\x84\x1d\xf7\xd8S@\x1b\x13e\xf4\xf5\xa5S@x\\\x81I\\\xdeS@Q\xae\x1e\x8fZ\xa0S@\x11"\x8aQ\xa4\x98S@P\xc8\xca%\xf6\xa5S@X=O\xc7\x8e\xb7S@T\xc8\xf6_=\xdcS@\x03\x88\x08\x8b\n\xa9S@\xe41\xa8\xcc\xedvS@\x98\xcf\x9eK\xb0^S@\x17\x10\x8f\x11C\xb8S@\xa5\x86\xdc\xfeZ\xafS@\xcd`{\xaf\xb3wS@3C\xbc\xc2BuS@\x1e\xd3\x17\xe3\x84\xcdS@\xac\x0c\xf0\x1c\xb0WS@\x0cm\xa8\x02\xc7\xb1S@\xb9\x06\xb2u/dS@\x19[\xbd\xfc\x0e\xd0S@\xc7\xfd\xc2\x83u\x9cS@\xc5\xe0\x1f\xbc\xf7_S@[\xed\x1bf\x8c\x99S@\x94\\3ho}S@\x1d\xdaM\x87\x07yS@\x9e\x00:\xe7\xf5\xa2S@\x1e.\xda\xc9\xe6\xcbS@\xf4\x8f\xdce\x14\xc3S@\xab\xd8\x01=\x15\x7fS@?\xe2WbU\xd2S@\xab@\x12\xf2V\xd9S@A\nY\x9b(\x8eS@(r~c\x8e\xc7S@\xb9\x9bM\xb6J\x93S@\x0f\x89\xd3\xe2\x17\xa8S@*\'l\xfdB_S@c\x18\xf1\x18<\xdbS@\x96\xf5\x07\x95\xbb\x94S@cgrk\xd0\xa9S@\x1c\x0cv\nP\x92S@d\xad-\xe1\xac\x8dS@\xc7\xb1\xa4\xc7U\xc2S@n\xd2\xde4\x98\x9bS@\x85\xbb\x9f\x0c\xc5\xc7S@\xe0\x06\x87\xfbE\x97S@\x9e-\x93L(\x7fS@\xca\xd7\xdb4PaS@D\x1c.\x03\xba\xcdS@\x03\xec\xb9\xed\xce\xa4S@X\xeaq\x01\xc9\xceS@0\x8a\xbe;\xf3\xa6S@\xc7\x1et\xf4\xab\xadS@\xf3\xf5\xfbK\x0e\xa6S@\x82\xed8\r\xd6\xb8S@\x0f\x85\xc7\xb8\xaf\xd1S@\x07\x13\xe2[\xa1\x98S@@\x7ft\xe5\xa0\x98S@\x17F.\x01\xdd\x9eS@\xbc_7u\xd1\x9eS@}\xe4\x8b0\xca]S@MI=G\x85\xa4S@\xd7e\x10\xb37\xdaS@M\xb8J*\xe2\x97S@\xac\xb5z\xe8\x7f\xcbS@z\x83\x0e]\xbd_S@;\xde\xd9Mv\xd8S@~W\xb0\xb9\t^S@]\xd8j|\xb6\xa6S@\x86\xc3s~/\xdcS@\x1d\xa7\xce\xe6"\xc4S@zb\x95c\x91]S@\x8fEi5t\xccS@M\xb8J*\xe2\x97S@_\x94:\x00\xf1\x99S@\rN\x806\xdd\xd0S@\xda3i\xad\x17rS@T\x1aJ!#\x9fS@@a\x13\x0e\xa0\xd2S@\x14n\xfc2\x9aaS@\x03\xbf\xb5\xfc\x07\x91S@\xf1\x8d%\x13\x9cyS@\x19\xeex\x1eF\xa1S@h\x12\x98\x82\xe3\xddS@\x049\xed\xd41yS@\xdaa/+x\x9fS@\xa8\xac\xa56\xd8\x9aS@5Q;\xfe2uS@\x0c\xd9\x0b\xcc\x0bzS@\xc9\x1b=\x98\x12\xa5S@8\'e\xac\x1c\x92S@\xecy;\xe3G\x93S@\xeb\xc1\xca/\x83}S@@\xd4\x02\xdd\x8c\xa9S@0U\xc7`p\x95S@q\xbd\xdaU)\x93S@\xd4\xea\xd9\xae\xdd\xccS@f"\xb88l\xcbS@\x04\xd6\x04\xd3\xd7\xa4S@Eqqqh\xcbS@\n\x83\xbc\xe9\xb1\x82S@a\xf7T\x94\xf4\xa2S@\xed\xde]\xb1\xe7\xa6S@\xc6\x97\x00\xef;\xa4S@T\xd7\x9e\xd3G\xabS@fd@\xb6\xc6\xc6S@\xb1\x17M@P\xa0S@\xc1\xfcM\xc5\x1f\xa0S@\xc7\x89\xfc\x0c3\xbbS@!\xa3\x07T\xa3\x9eS@\xaa84\xa6\xb8\xd1S@*\x0e\xbc\xac\xc0\xa9S@]\xc8B\x00e\x9aS@\xb7\xb3\x86k\xf4~S@\xae\xedz\xc6\xda\xacS@\xf8\xb9\xe4J\xae}S@\xf9\x99\x93\x10\xe9\xd1S@\x15h\x98h0{S@\x16\xa2\x83N_\xddS@\x12zs\xbb0^S@\xc2)\xb6W\x11}S@\xc5\x16\xe0\xafY_S@#\x1e!\xec\xb8\x8eS@\xb3*\x012\x84\xd1S@\x03\x8f\xb2\xa5o\x91S@\xa6\x89\xeb\x89\x90yS@\xd0\x97\xa5h.\x92S@ikz~\xacxS@\xc0\xacjm\x85\x99S@\x07Y\x8fP1\x99S@m\xe47d[\x93S@\x17D\x9e\xe1\x1b\x93S@\x0cNB\xc1\x81vS@\x85\xe2nX\x9caS@\x93\xa7\x8be\xae\x98S@\nN1p\xceaS@\x8ck?\xa52\x98S@\x82\x9a+&&`S@\xe7\xfdr\x9d\xf2xS@\xd0}UD#\x92S@\x85S\xfeIOcS@G\x1c\'\'\xd2\xcbS@-}-\x0b\x8a\x99S@\x07Y\x8fP1\x99S@\x06\xc5\x00\xad\x1b\xc0S@@03\x8f\xe4\xbfS@\xed<\xb2+@tS@\xa4\x13fQ\x13\x92S@|\xab\x7f"W\x91S@nh\xbe\xb0T\x91S@\xa9\xa1m\x9b\x15\x9bS@\x18\x08i\x81\xe6xS@\xdc\rR$\x01\xc7S@U\x8cA\xc4\xdfxS@\xd9\xd9t\x11\xa5\x8eS@\x10}\x0f\x13j\xcbS@\xeb\x93B\xc0#_S@\xbe\x9d\xd1\x044\xacS@v\xf7M&\x87_S@G\x03\xc3\x95\xf3\xa7S@\x14\x8c\xc2\x8b\x91~S@\x91\x16K_\xcf\xb6S@qNb\xaa$\xa5S@\xc7e\x8f\xa01\x7fS@\xbc%\xa37\xa7\xa9S@\x80c\x911O\x80S@\nN\x90\xc8\x17\xbcS@\xa9>\xb7p\x19\x7fS@\xea\x0b\x83\x1c\x93\xcfS@\xc8\x94\x85\x91\xba\x81S@7\xfdv\x8f\x01\xd1S@\xa4\xf0$\xdf\xda\xd1S@\x00\xb9\x93O;\xcfS@J\x972rO\xd2S@\t>]k\xda\xd3S@\xf1\x92\xc8\xc7\x90\x99S@t\t\x96\xfa\xef\x99S@\xee\x01\xa35\'XS@\xd7\x83\xf9\x00\x0e\x92S@V\xdep[GcS@A#m6\xb0\x9eS@\x17;\x07\xc6\xd7\xacS@\xba\xceAn1\x92S@yhA\xb8o\x8eS@\xee1*\x00\x07\xa6S@p\x8b\xba~\xd6\xceS@\xd7\xa3\x9c\x8f\xf4\xa6S@\x1bkq\xc7\xe3\xcfS@g\xd6r\x1d@\xafS@s\xd3U\n\xc7\xadS@}\xde\x0e\x84\xdfaS@\x89I0\\2~S@\xd9\x07K$I\x80S@@\xdb\x14-\x14\x80S@\x1e\xa4\xe8\xc9\xd2\xcbS@\xd0r\xfb\t\xde\xc6S@\xa5C\x9d\xa7$\x7fS@\x94\xc3\xcc\xfb\xce~S@\xfd\x17\xaa\x983\xb9S@\xedw\xfe\x00J\x93S@\xf0\x06y\x00(\xc2S@\\\xcf\x1f?\x81\x90S@m\xcdr>\xfe\xbfS@>\xb7\xb1K\x19\x92S@\xd6\xa0\xbaL\xbf\xabS@rZ\xb1\x9d\x81aS@\x10\x15\xda\xb6\xcc\xcfS@\x85\xd8\xc4\xe2\x82\xccS@\xe9\x15\xbeNN\xccS@\xba\xd2\xb9}\xed\xd0S@!h\x9d7)\xd1S@St\x9cg\xa9\xd1S@dIW\x82\xe4\xceS@\x9f\x83\xc3fEbS@,\x99\xbb[\xfd\xd1S@\xa1\x883+@\xa4S@SB\xfd\x9b\x86\x7fS@\xd1\xc5\xcc=E\x91S@O3\x14\x81\xff\x91S@\x96`WZ\x93\xc4S@7\x19\xc0\x1d\xe7^S@\x9f\x83\xc3fEbS@\x85L\x03q\xd0\xceS@/j\xe4\x19|aS@E2wO\x84_S@\x1a%w\x0bQ\xccS@\x01\xd3\x97;\xfc\xcbS@\xe2#\xa1\xcc\xf8\xccS@1G\xb9\x1a\xc4\xcdS@E3\xf53\xf5\xd0S@!h\x9d7)\xd1S@\x92\x02H\x96\xf3\xd1S@.\xeaM\xa23\xd2S@\xef\x10\xc1\x99H\x93S@@\xdb\x14-\x14\x80S@r\x137\xd7U\xa4S@\xd1Z>\xeai\xd2S@w\xde{v$\x7fS@\x0c\x96\xd1^\x07_S@\xfd\xaf\x8dI\xfa\x7fS@\x0e\x93\xf0=\xf9}S@\xc3S\x0b\xfd\xe6\x97S@\xe8^b\xfb\x82aS@\xf5\x9f\xdaa,aS@\xcf~\x94gT\x98S@2\xa1=\x831bS@\xdc\xbe)S\xe4yS@mc\xc93\xba|S@\x1a>\\{t_S@\'n\xb6Sh~S@\xb1\x9b\x88k\xdb\x7fS@v\x80\xd42\xf9qS@\xe9\x9e\xfd\xdaa\x91S@\x1c\x92\xa0\x87TqS@)\xaf\x1a\xd03}S@\xfaj\x93%taS@\x03Kx\xf9=\xb8S@\x7f\xe5\xcb>&\xb9S@voUi8}S@\xf6\x00\x8c\x9e\xf4xS@\x00\x14\xf8\xb1\x0c\xb4S@'
p35
tp36
btp37
a.
