# Supplementary material for: Sea ice drift data for Fram Strait derived from a feature-tracking algorithm applied on Sentinel-1 SAR imagery
Source: Data Brief. 2018 Apr 19;18:1410–5. doi: 10.1016/j.dib.2018.04.034 (PMC5999601; doi:10.1016/j.dib.2018.04.034)
Supplement: Supplementary file 2 — Supplementary material [file mmc2.zip › fs_s1a_data/HH_filter200vec/FramStrait_HH_20141130T153648_20141201T161821.dat]

(lp0
S'S1A_EW_GRDM_1SDH_20141130T153648_20141130T153748_003513_00420A_94B1.zip'
p1
aS'S1A_EW_GRDM_1SDH_20141201T161821_20141201T161921_003528_00426A_C787.zip'
p2
a(cnumpy.core.multiarray
_reconstruct
p3
(cnumpy
ndarray
p4
(I0
tp5
S'b'
p6
tp7
Rp8
(I1
(I265
tp9
cnumpy
dtype
p10
(S'f8'
p11
I0
I1
tp12
Rp13
(I3
S'<'
p14
NNNI-1
I-1
I0
tp15
bI00
S'\xe5|\x80\xe9\xd1\x13\'@\x16"\x8e\xae\xd3 \'@p\xc4/{\x8b$\'@d\xd8\xca&\xc4\xfa&@\x0c\xe6\xd0\xa1\x84\xe9)@K\x92b\x88\xeej(@\xb9\xad\x8f\xb0^8(@\x0b\x87\xa6\x087\xc2&@\x08?hOe\x16\'@<\x11\xcc\xa7G3\'@\xb0\x03\n\xa3\xee\xb3&@:!*\xff-\x94\'@\xd6\xee\x00\xfb\x8c\x19\'@s\x9au>\xc11\'@B\x9f/Du\x98\'@\n\x8e\xfb\n\x85%\'@\x82\xe1{j\x08\xab\'@\xaf\xe4b\xd0H\xf0%@"\x0co\xe0Rc(@\x05*Q\xf2z\\(@ @\x88\xacx\xc3\'@\x99\x8d\x8c\x06\x81\xb3\'@29\xec&\xfa\xaa\'@ZT\xc0\xbd\xc4\x95\'@\x98\x92n\xd6:|\'@\xef\x80\xb7\t3\xae\'@\x0b\x07B\x04<\xde&@DQ\xaa\rk\xc6&@\xf5Z\xf4\xba\xe6\xba&@7\xf8\xc9Z\x90\x82&@M\xf6\xa0rg\xaf\'@\xa6\xa4\x9c|wU&@U\xdd\xfd\tb\xf2\'@\xc0wAR\x13\r\'@}\x0f\xea\x1b:*\'@\xdd\x1d\x9b\xf4\x9b\x19(@\xffT\xad\r:\xdb&@j(\x80t\xaf\x9a\'@(\xac\xdbF/\xdb&@_r=\xd4M\xe0%@1&\xeb\xc2\xa9\xaf&@\x0f\x98\xa6gu\x97\'@\xdd6\x9b#\xbe3\'@\xe2\x1et%\xd7\x18(@l\x92\xa4\xa05V(@A\xee\xd4\x1e\xfeF\'@\x98\r\n!]\xc1%@l\xf8\xbb\x9c\xb4\xe6&@\x95\x16\x93\x00\xf7X&@\xb2\nN\xbbf\xa2\'@\xf4\x0bm\x11\x02\xbd&@\x8ak\xf4\x8dg\xbb\'@S\xeb\xb8Lh\xcb(@\xe3\xc2\xfeK\x0c\xd2\'@\xe1E\x17e\xf3z(@\xffMd\x85]g&@.\x8c\xbe3\x88\xd0%@\xd0\n\x06\xe6\xd2\xfb)@]\xf7\xf3\x02L\xcb&@s.s\x12\xd4\\&@\x96Ad\xfb\x06\xa8&@*L\xe6@\x1b\xa2\'@z3\x1c\xefx\xc4\'@Y\x99\xe7\xebC\xb6&@\xbb\x07X\x1bZ\x06\'@T\x8a\xee\x98\x94*\'@l\x8a\x13LV\xb7\'@<\x98\xf7\xa3\xb1\x8c\'@05\xe0\xd3\xc3\xc1\'@\x05.5\xa1o\x14\'@\xb1\x8ck\xc56\xce\'@I}#\x86y\x90&@\x1f\xc0+\xc5<4\'@\x9f4u\xe6xh&@P\xd0A\x8b\xc7\x85&@\x0e\xe3p`\xae\xc4\'@\x81$\x8c/b\x0e\'@n=h\x9d\xa4\xf9%@\x01^\xec\xb8\x9a\x17(@+f\x8f,\xe4\x99\'@\xe2\xe9g\xcdhx&@cR\x8cC*g&@\x87>PJ\xc9\xb1&@\xa1\xea\x1fX\xde\x1b\'@,m(\x8f\x15f\'@\xde\xe9+\x84?\x9e\'@\xf1\xcc\x84\'\x0b0\'@\x17uEc8\xae&@i\xf8\x0e\x95\xc7\xa1&@\x1e\xa6a\x03\x96\x1a\'@v\xae`N\x801\'@)8\x10\xde\xae\x95\'@8\xa5d\xd50\xc3&@\x1d\xddc\xa6\xa2\x07(@PL\xdf\xab\xf7\x1e\'@c\x98\x1c\xda\xba\xa5\'@\xf8\x9f0\x9do>(@K\x8d$\x9f>\xa7\'@q\xae\x8b\xa2\xa6\xe2\'@\x9e\xd2\x9aY\xb4}&@\xf2\x9b\x84p\xe7\xc2%@\x83\x10\xc9\'\xf7\\&@k\x1f\xdc\x16EZ(@\xc8\xe0\xf0\x8a\xfbK&@2\xaa\xef\x8f\xb1h\'@P=_\xdc\xdc\xca\'@\xf5)<\xe06\x19\'@\x9e+\xccsa4\'@\xd8qE\xd8$\t\'@\xbdj\xb7\x9f\xd7/\'@J@o\x8b\x92\x1a(@\xa3\xadN\x97\x15H\'@~e|t\'\xee\'@ \xb9tk\x7f\xc0&@\xa3\xce\x97s3x\'@\x96R\xd4(\x1fj\'@\x89\xe4j4@\x1d&@\xd3"\x04\x89|`\'@\x1b\xac\xf5\x95C\x9a\'@\xb6)bV\xcb\x05\'@\xc1Z\xe6BDH\'@F\xb15E\xe6\xb6\'@\xc0\x07\xaf\xdc\xa6!\'@L\x7f\xdc\x96\xd3\xf7%@\xf5K\xf81&\xdf&@\xa6\x0ejO\xeb\xe6&@I4*o\xe6f&@V\x92\xff\xedt\x8e&@\xc1\x9e\x9d,\x89\x06(@v\xe9\x1a\xdc\xd3\xeb\'@\xf2\xab<R\x9a\xde&@8\xe6\x8f\xc4\xc8~&@m\x008K\x02\x9c\'@\x8fiB\xbd\xaf\xfc%@\x04\xb6\xf6\x1asp&@\xa2f\x93\xbc\x0c\xcd&@\xcf\xee\x07#\xaf\x07&@\xc2\xdel5:\xe2%@\xb7\xd4\xd8N\x08\x99\'@IaCa\x1e_&@\xe0\xf2_\x88\xa7\xb3&@mD\x94?E\xc6%@\x9dPN\'\xad\x99&@~\x0e\x1b\x9c\x06\xaa&@\xe9\xec:\x8fq\xe3\'@8s\xef {\xa3\'@[N\xc8\x14\\\\(@\xe0\xfe\xfb\xfb!\n\'@\x14^S\xee\xd1\x14&@H\xb2\xcd\xa2 \xcf\'@\xdfM\x05\x14\xfa\xb3&@\xb4GI[0\xad\'@N\x81\x10AA\x90\'@X\x864\xbd\xff\xa8\'@\xb4J*\xa0\xdb~\'@\xed(Q\xc5\x1b\x98\'@:"OF\xfe\xfc&@gx\xa7A\xc8\x88\'@\x0f\xff\xa0L0\x9c\'@\x18\x10\xe7c\xb8\x8b\'@.\xbe\x94r\xab\x89&@\xc3\xb1\xf1\xe3\xd4-\'@Cz;V\xe5-\'@\x8b\xb6\xa8\xf5m{\'@\xa4h\xc1%\xfcJ\'@Z\x1c\x9a\xa4\xcd3\'@6\x8a\xfe\x13\x18j\'@\'\xe3\x16\xc9n`\'@\xdfXd\xba\xb9w\'@\xfb\x85\x8b\xe6\xbe7\'@\xa0\xfb0\xdc\x98}\'@\x942\xa7\xdf\xbb\x87&@\x9d!\x9c\xc0\xdeT\'@\x0b\xed(\xa1\xec\x18\'@25\x81\xb7\xb6&\'@9\x0c"\x03\xc1p&@[\xb7\xda\x1b\xbc\xbc\'@\x85\x04f\x18\xab\xbb\'@&\x83\xb4\x19\xb7\xa4\'@\xfe~\xa3d\x9f\xa9\'@\x07TwI\x01\xb9&@\x12\x1fS\x1b;\xc6\'@r\xeb\x08\xa0I\xc6&@p\x1fc\xc1E\xb3&@\xfa\xd8)\xa8a\xca%@\x82+.W\xbc\xcb%@u\xe1\xba\xba\xee:(@`\x85\xe2\xf2\xa9\x07&@v<:\xa9\xbc\x06(@\x7f9\xd4>:\x06(@\x0e\xb6<\xc3m\xe2&@m\\\xae\xa2\xc5\xee\'@Ox\xdb\xdf\x00\x1e\'@,8\xd9\xf8:I\'@\xda/\x8d.\xfb\x89\'@|\x8d\xbf\xce\x9e\xbe\'@\x9ej\x85\xab\x1b\x07(@\xd9\xac\x1d2\x84\xc3%@\xe4[\xbd\x8d\xb2u\'@P\xfc\x9f\xb7\x9a\x08\'@\xfeQ\xe1\xe2E\x9c%@c!\x17~\xe2\x9f(@\xcc\x9b\x01\xefU.\'@\xc7\xb0\xfa\x10\n5\'@4\x18t\x93yG\'@\x90\x13@\xd7\x95+\'@J\x96q\xdfv\xf8&@\x9a\x91\xc3;l\x88\'@\xf9&\xa1\xe4\xb7&\'@L@\x05|\x84\xa6\'@\x06\xf8\x0b\xd1\xbc\x8c\'@y\xb5\xb6\xec\xed\x90\'@1\xf5\xd6\xce\xcb\x89\'@\x8d`\x94\xa4\x96\x8b&@\\\x1f\x8c\xfa/\xac\'@:\xf3\xd4\xbd\xe4\x9b\'@\x1a\x03\xa3\x00\x0fY&@\xd7\x80\xd3va\xa9&@p\x95D\x8e?\xc5\'@\xe6\rh\x0b@b&@\xb8w\xb1\xdb4\xc2\'@P(Qr\xca\x9d&@;P\xffri\xcf\'@\xd8e\x0e4$\x89&@qsF7\x9f\xcc%@Rc\t\x8fw\xcd&@\x9a\x02iz":(@r\xdb"\x16r\x14(@\xb81\xae5W\xf6\'@ym\x0c\x96p\x03\'@\x04\\\xb7\xe1K\xc5&@\x0b\x87\x99c*\x81\'@\xda\x15\xbd\xfe^\xc7\'@\x14\xd4\x1fb\x05E\'@O7u.\x8e\x03\'@V\x85\xe0\n~\xe0&@@\x85\xc2\n\r\x88\'@\x12O\xbf\xedX\xc9\'@c\xd9\x05Cy\xd6\'@\xc1\x9e\x8b\xaee9\'@\x95\xfblS\x9e\x17(@\xb7_\x19\x1fy\xc3&@4\xab^w*\xa3\'@\x9ej\xdb\xa0\x1b\xca\'@\xc6\xd2ssaf&@\xa3t\x94\xd29\xc7(@\xa0U\xba\x14\x04\xad\'@.\x97\x00\x8a\x98\xb5\'@\x01@\x8e\xcc6\xb6\'@g\x88U\xcc\x93\xf6&@\xc5\xb9\xe7\xf3:J\'@\xcd\xb8\xbe\xc4}|\'@\x94\xb3\xfe]Vn\'@k\x1b\xfc\xae\x16\x12\'@\x969\x1b\xcf\xe5u\'@\xe9\xe8\xa2\xf5\xb0\x06\'@%\xf7\xffnR\x9c\'@7|\x8dr\xb3\xba\'@\xf4\x9cZ!S\x8a\'@\xfb\x1c\xa3\xfe\x92\x84&@hE\xe1\x8cD\x92&@V\xae?\x00\xb7\x8c\'@j\x01\x10\xbb$\xc7&@\xa1\xa91\xd0\x00\xc6\'@\x94d\xa1u\xf1p\'@'
p16
tp17
bg3
(g4
(I0
tp18
g6
tp19
Rp20
(I1
(I265
tp21
g13
I00
S'n\xff\x13\xf7X\xf3S@6e\xc8\x9c\xa2\xf6S@u\x8dwT\x92\xf6S@\x1c\x97\xf9\x18\x8b\xf3S@\xca\xdf\xb8O*\xe5S@D\xf0\x9c>\xe1\xefS@\xc9\xf7\t\x9ar\xe2S@3\x1cm\x9e\x9b\xe4S@B\xf4V8\x0f\xf6S@\xa0\xea))\xe7\xf5S@\xb8\x02\xc7\xee,\xe8S@=u\xae:\x97\xf5S@\xea\xa7\x08\xd8\xec\xf3S@\xab\xc4\x0fG\xfa\xf3S@\xd5}\xd2\xa5\xc2\xf4S@"\xdd\xd4L|\xf3S@I\x8ex\xd1\xa5\xf4S@\x14x\xd5\xdeH\xe8S@\xeb^e4\xb4\xf5S@a\xe1N5X\xf0S@\n\xa7{!\x82\xf1S@\x12\xefN\xdd\x14\xf1S@\xc6\x0c\xfb\x88\xb9\xeeS@V\xecYK\xfd\xf4S@\x7f]f:\xd5\xf1S@\xcdr\xc2\xa0\xba\xedS@3A\xc3nP\xe3S@\xa8\xe8x\xb0\x08\xeaS@u\xf0|\xee\x1c\xe4S@\xfft\x11\xf2\x85\xe4S@\x91\xc3\xdfvb\xe8S@\x87\xb0\x81L \xeeS@>\xcc\xc7\x15q\xeaS@\xaf\xfc\xe9w\xd4\xe7S@Y\xb9\xc6\x805\xf6S@\xb7\xf9\xd8\nH\xebS@2\xef\x082\xe2\xf2S@\x18,A"\xbe\xf4S@D2/\x94\xa2\xf2S@\xdf&r6F\xeeS@\x95K\xf0t\xfa\xf1S@?\xf6\xb0\x82\x04\xf5S@\t\xfdo\x1ad\xf4S@\x15\xba\xe8\x03\n\xeaS@@)\xb44\xde\xefS@\xc9CJE\'\xf5S@qeT+\x13\xe6S@!\x01\xb3\x08\xd8\xe7S@@ZO\x9fL\xeeS@\x80\xa6\xfd\xea\x83\xf4S@R\xf5\xc6\xeb\xdf\xf1S@b\x15\x0b\xfa\xf2\xf0S@1\xeb@\x9b\xb1\xe6S@\xdc\x0c\xe0(\xa5\xefS@\xbf\xc2\xeap|\xe4S@\x85\xb5r\x0f\xc6\xedS@\xb7\x90\'\xa8\x9e\xe6S@\xf0d\x8f\r\xe5\xeaS@o]fi\xda\xe7S@\x12@\xafA\x16\xe3S@6U\xc1\x95\x9b\xe4S@\x0bJ \xe9\xe4\xf3S@\xcf\xb5\x03\xddJ\xf1S@\xe0\xce\xa9\xf5\x17\xe8S@z%\xc9vO\xf3S@\xadL\x99\xd5\x9f\xf3S@\x98\xb4\xbe\xaaC\xf1S@{\xc1\x9f;r\xf4S@P\xd3\xff(\xc8\xf0S@\xdeE\xdd-\xfd\xf5S@r{~]\x8a\xecS@\xe6Ig\x10\x97\xf1S@6\x03Z\x7f\x8b\xf4S@\xa2\x07\xd1B\xb9\xedS@\xfc\xac@\xf4,\xf1S@\x0c\xaf\x8b\xb6\xa9\xeeS@Tf\xf6n\xcb\xe7S@#*\xcb\xd9\x9a\xe3S@\x1bE\x8fm?\xebS@J\x80\x0f\x1b\xfe\xf3S@\xb0E>>\xf1\xeeS@9\xc0Z\\\xbd\xecS@:h\xbb\xc8\xfb\xf0S@wE]\x99\xb0\xf3S@\x0c\x80\xa9[&\xf5S@:k\xa59\xcb\xe5S@\'0\xb7\xe1\xfa\xf3S@1\xe5\x14 \xeb\xe5S@\xa0EDi\xf5\xf0S@\x93\xed\xeb*\xe6\xf3S@\x83\xa8\xd5\xf9]\xf4S@\x89\x8a\xe6\xbe\x93\xf3S@C&\xa2\xfb\xb3\xe5S@\xcbZ;\xef\x13\xebS@\x8cB\x93\xa35\xf5S@\x05?G\xd9\xb4\xf0S@#\nH_\t\xe4S@z\x84\xb6\xe8\x17\xf1S@\xce\xac@\xd6\x92\xedS@\xc7fX\xeb]\xe3S@\x97&^\x94\xfc\xe2S@\xd6\xe2\x8abk\xe4S@\xbe\x89`x\x8e\xe4S@\x12Y\xb3\x80\x01\xe4S@\x81\xa2C\xda\xe6\xedS@*\x9f\xe6\xca\xd4\xe5S@\xe0\x96V\xc5\xc7\xf3S@\xc0\xd5\xf6\xbbD\xf3S@\x87\x8ctY\xc9\xf3S@\xfcY\xe7e3\xf4S@\xa7b \xa2\x10\xeaS@\xbf\xeado\x8c\xf4S@Y\xd8\nV\xf2\xe9S@\xd5`\xeb\x91N\xf1S@6*\xdbc+\xf4S@\xf9\xd6J\x88-\xf5S@\x9b$`L\t\xe5S@\xfd\x0f\xbb\xf3@\xf5S@P%\x07/\xcc\xf4S@\xcb\xc5\x13\x177\xf3S@\xd3\x9f\xdc\xd4\x15\xf5S@\xb4\xf2\xd8)\xeb\xf0S@\xa0\x0b[^5\xf5S@\xf5\xc7\x97!\x8a\xe3S@\x02\xa5\x9c\xeb\x9e\xf2S@\xf4\xf0\xda\x1b\xcf\xe7S@\xbd~So\xc0\xecS@)I\xd9x\x0b\xe5S@\t\x8f\x15\xc5\x01\xebS@\xabf\\y\x96\xe8S@Q\xa6\xabcf\xefS@Dh<\xf4\x88\xeeS@/X\xa4\xa0\x9c\xf1S@\xdf\x1d\x8dp\xc9\xe2S@\x9c=-4\xf6\xebS@\x91\xf9w=z\xefS@%;\x87F\xa4\xe2S@.\xf8d\x11\n\xe2S@\xad}\xf7@\x1d\xf2S@d\x13qMu\xe8S@\x06\x16\xe5)\xfd\xf0S@\xd7\xdb\x04K\xd7\xe6S@($Efr\xeaS@\xf3c7\xa2\xb4\xf0S@\x99i\x1c4\x91\xedS@:\xcc-\xf1\xc2\xe5S@\xd2Of\x9c\x8c\xe4S@7\x96\xc9\x9e5\xf1S@\xb3\x06\xf7$\xca\xe2S@\xe3*9\x9b\xea\xeeS@\xca \xf4\xa2\x02\xf1S@\xb6\xe0\xdaE\x00\xf4S@\x99\x90\xf0\xdf\x03\xf4S@\xc0A\xfb\xe9P\xf3S@\xd0\x9a9\xfa\xef\xf3S@\xd8\xeeP\xddO\xf4S@N\x13\xca7(\xf1S@\xe7\x1d\xcf\xb0\x93\xf4S@\xbb \xfdH\xc8\xf4S@O\x1cs\xa9x\xf2S@\xca\x7f\xcd\x0b\xb1\xefS@Z\xc5A\xfc\xed\xf3S@2\xc6h\xf2$\xf4S@^\xe0D8\xf8\xf4S@\xb4z\x01\xc9\x8f\xf4S@\xf2c7E\x87\xf4S@,\x10R7\x1b\xf5S@\x9e\xbe^Q\x1c\xf5S@\x95\xf7\xae\x97[\xf5S@}\x06\xe9\xd0\xc8\xf4S@\x86\x9b\x06\xdf\x86\xf5S@\xafnP@"\xefS@\xce\xf9=\x993\xf5S@GT9\xef\x18\xf5S@k\x17Te\xfe\xf5S@\xaf\x9a\x11\x01\xcf\xedS@\xad\xce\xb1\xd0m\xf0S@-]\xf4?H\xeeS@\xd7\xc7\x9e \xb4\xe5S@k#\x92\xc9|\xecS@H\xa7\x80\x01\xe1\xe9S@\xe4\xae\xe8\x19y\xecS@z"\xa4\xed\xb3\xe9S@\xa2\x02+\x80~\xe9S@\xfd\x81\x11\'\xcc\xe6S@\xd8\x14\xe3>\xdb\xe1S@!\x13\xe4j\xf7\xecS@\x80\xd6[\xc6\xbf\xe2S@\x90\xf8\xb0M\xe1\xebS@\x96H>{\x05\xebS@\xcb\xb5\n\xb8T\xe7S@\x0b1\x01\xec\xea\xe9S@\xdb\xae\xb1\xd0y\xf2S@\xd6\xaa\x89\xe5\x13\xf5S@\x8c*{rd\xeeS@L"\x94)\xe1\xf1S@\xaa;\xfd\xda\xdc\xebS@|\x0f\xb3\xa8w\xefS@\xb6\xa8\xba\x9f.\xf4S@\x88\x9d\xd5<%\xf3S@(\xed\xf7\xb0\xef\xefS@\r\x00\xe0\xce\xaf\xe5S@8\x97\x07\xad\x9a\xf5S@\xadr2\xe8\xc6\xf4S@\x00\xe7+\xcau\xf4S@ z\x82\x96)\xf4S@\x9e\x06\xc7\x8a[\xf3S@\x16\xc5\xdb \xa3\xf4S@CF>\x03W\xf3S@NN\x8b;\x92\xf4S@\x9av(\xec\xe9\xf3S@\xe0\x16\xea\xc3\xee\xf2S@\xe5\xd28\xe6x\xf2S@\x0f\xd3\xda\xe7\xbb\xefS@W\xfaY\xb9\xf0\xf1S@\x97\x8c\xaa\x9c\xa3\xf1S@\xee\x17jb\xa2\xedS@a\xa3\x0c\x99b\xeeS@\xcf\xe0\xd7-O\xf1S@+\\#B\xf6\xecS@\x9b\xc8_/\xde\xefS@\x83\xce&\xb0\x95\xecS@\x0b\x99\x1b3\xba\xeeS@\x05g8\xfa\xf0\xeaS@i\xf5\xd4\xab\xe8\xe6S@\x12(@\xc2_\xe9S@\t\xd5\x0fZ\xea\xecS@\xe0\x90~\x99<\xebS@\xf8\xcf\xdb2\x88\xeaS@/\r\xb8\xdc\xc6\xf0S@\xd5\xa1\x1c.C\xf1S@Xn\xcdO\xeb\xf3S@\xed\xa8!\xc2v\xecS@Y\x10\x9e\x84\x0c\xf4S@\x92 V\xc8J\xf1S@\x07?C`x\xeeS@]\xa5\x1b\xb0Y\xeeS@\x11\x96w,\xd8\xebS@$\xc2\x16)\xb4\xeaS@\x90\xbfl/\xe6\xf3S@\x96\xa2\x1e\x951\xebS@\x1a\x00\xe7!\xad\xe9S@\x0e\x81\xe9\xd6h\xeeS@\xe8A+\xcf!\xefS@\x95\x13\x1d\x19\xac\xecS@2\xd5##\x8b\xf4S@\x8b\xb3W}\xbe\xf1S@r\x88\x84\xdeK\xf2S@\x0c\xd1if\x88\xf3S@B\x9b\xe9\xdd.\xf3S@\xd6\xba\x8e\x05c\xf4S@\xeb\xe2v\xc9\xeb\xf4S@\x95\xe1_$O\xf4S@\x93<\xb1\xc2>\xf2S@mfQ\x84c\xf2S@\xb7\x9a\x13\x94\xe3\xf0S@ \xd4A\x17\x91\xf1S@\xe0\xfe5\x94m\xf1S@\xdb:\x0e9L\xeeS@s\x94\x03\x81\xfe\xeaS@Y\xfc\xa5V\xae\xeaS@\xec6t\xbc\xdc\xf3S@\x95b\xfeMH\xf1S@\x8b];\x94y\xecS@\xde=\xf6\x06\xe0\xf3S@'
p22
tp23
btp24
a(g3
(g4
(I0
tp25
g6
tp26
Rp27
(I1
(I265
tp28
g13
I00
S'l\xff;\xda\xf5\x13\'@\xed\xe7\xb7\x16\xcb \'@E\xca\x97}\xf2#\'@o\x99\xbfP\xdc\xfa&@\xa2et\xb2\xebB(@.\xd8*\x7f\xc2i(@\xed\x1ej\x1e\xdf<(@\xbe\xa2-$\x9e\xc8&@w\\:y\x1d\x17\'@T\xa9i\x05\x932\'@5I\xec\xce\x06\xb3&@\xba\xdd\x8c\xecx\x93\'@+\xee\x1d\xc6r\x1a\'@L\xd7\xaa9\x891\'@\x0b \xdc\xb3=\x98\'@\x1c8Ch\xbd&\'@\x94\xe1>\x16\x7f\xac\'@\xdad\x0ej\x11\xf1%@\xd4\xc2k\xf6\x04 %@\x90~\xa6\x17\x9f\\(@V\xe60\x1b\xb0\xc5\'@\xcf/\x17P\xd8\xb6\'@(\xe2\x85g\x13\xac\'@\xe1O\xc9l\xd7\x96\'@\xff\xad4\x87\xaf|\'@\xd1=m\x88M\xb5\'@k\xaet\xca\xf1\xe3&@\x82\xcc\x89\xafi\xc6&@\x1cp\x11-2\xc3&@\xc8\xa9s\xcd\xc8\x87&@\xf8\xaa\xb3\xda\xbc\xb4\'@\x8c)Q\x8d\x7fU&@H\x8d\x8e_n\xf6\'@\xcdN\xe6\xc5\\\r\'@\\\xce\xccd\x8d,\'@\xd8\x97"V\xf7\x18(@\xa7dO\xb4\\\xdb&@\xf1\x97\xb5vw\x9a\'@\xc0\x82\xb2\xf3[\xd9&@\xac\xc1\xcc\xbcv\xe1%@Od\x86\x1c\xe6\xb0&@\x05\xb1\x9c]c\x96\'@\xf7f\x9bG\x144\'@J\xe5\xc9\x05/\x19(@X\xef\xb0\xb5\xb5W(@\x05\x8a\xca\x90\x93G\'@Cv\xe9\x9f2\xc5%@\xbe\x01\xb64f\xe7&@\xbd\x8e\xfb\x86\x0eW%@\xe9\xff\xb5\xfb^\xa6\'@\xcaH\xe3\xc96\xbd&@e\x02:\xc2\x81\xbc\'@\xf5\x08X"\x1d\xd0(@\xa99\xad\xbec\xd4\'@it\xe4\xc1\xfe~(@d"\xc1\xe6\x80j&@\x8d|t\xd1\x99\xd4%@6\x94h?Y\xc0\'@.aP&3\xcc&@\x02/M=\xff\\&@z\xf4_\xd2\xe6\xaf&@\xec\xec\x84\xe0\xda\x9f\'@\x7fz\x17N\\\xc3\'@\x9a\xac\xbe\xf6h\xb6&@? i\x93\xbb\x08\'@\x17\xf4\xfb\x10X*\'@-\x98\x9bs[\xb6\'@ua\xa1|x\x8c\'@Xp\xab\xf0*\xc4\'@R\x84\xf1&#\x13\'@\xe9\xe2\xe2\x99*\xd0\'@\xd3>\xcd\x0e\xd2\x8d&@\xe5\xb3@\x84\xba3\'@\xb3\x19\xb0\xcbrj&@lD\xa9\x12\x9a\x88&@\x1a\xee\xb1dL\xc6\'@\xcdN\xe6\xc5\\\r\'@(\x1c\\X-\xfa%@F]\xf9\x96\x18\x18(@O\t\xf9h\x9f\x9b\'@\xbf\xb8\xfb\x04}{&@\xfb\xc5\xde\x82\xcef&@%\xe9c\x92\x96\xb3&@ym\xe6\xeea\x1c\'@\xf8f\xc9<\x1bg\'@\x9e\x99h\xaco\xa7\'@\xa3\x9d\x86p\xd5.\'@\xb1\xe1\xb5@*\xb2&@\xd7D\x05\x8eN\xa5&@\xd3\xf1\x12\x02\xe7\x19\'@R\xc6L\x04\x812\'@\xe5+yH\x03\x95\'@\x8e\xea\xcc \x80\xc3&@~\x05B\xd8\xa4\x08(@_I\xaa\xefM\x1e\'@\xb9a\xb7\x0e\xee\xa5\'@l\x95\x1d\xb8\xe5D(@\xec\xe8\xdf\xd0\xa7\xa9\'@3\xd8\xda\xbd6\xe2\'@\x11lToO\x83&@\xd0\xda\x94U\xbe\xc3%@#\x145\xe3Z^&@\xa3\xf9\x8cx\xe7](@jq\x99E\xbcO&@\xbe\x1c\x05\xe7\xban\'@#\xcc\xec\x0e@\xd1\'@lo\x8e~u\x17\'@\x8a\x1e\xf0\'\x0f3\'@\xf4\x8b\x97@\xb1\x07\'@\xfb&E\x7f\x9e+\'@\x13\xa1vF\xf2\x15(@\xa0\x10J~\xafH\'@\x11\xfa\xc7\x86\x91\xef\'@+\xf8\r\x05`\xbf&@:\xee\xa8\x04\x8au\'@\xc4h\x17#\xbdi\'@^\x9aX\xa9\xcb\x1b&@\xb8\xdfT"\xdf_\'@\xd9\x9a4L\r\x9b\'@m\x1a\xa0;R\x04\'@y\xda\x18^8E\'@\xfb}\x84-)\xb5\'@\xd9\x96\xd3\xcb\xba\x1d\'@(\x1c\\X-\xfa%@\xc3P\x89U\x98\xda&@\xbf6Mc\x10\xe6&@\xfb\xc5\xde\x82\xcef&@k\xca\x9b@f\x90&@\x03\x8d\xcbG\xb1\x03(@-2\x15c\xde\xed\'@i\xac\x0b\x03$\xdf&@\xf6\xb8\xca:\n\x80&@\xccf\xca\x1f\xa9\x9e\'@\x87\xa8\x9f-0\xfd%@\x0c\xc46\x11qn&@"\x0c\xb2\x8av\xd0&@Vj\x89\x9e?\x0b&@\xe9$\xea\xed\xbe\xe2%@\xc9G\x94l\xdc\x96\'@\xa9\xe9U\x9e\xdd\\&@sp\xc5\xed\xa8\xb4&@\x17\xf6\x90P\xb3\xc9%@\xf2\xf9\x07\xd2Q\x97&@\xbc\xfe?\x8ea\xad&@\xe94\xca\xc3\x1a\xe3\'@\xe7\xce\x10\x7fx\xa6\'@]\xf9\\~\xc8_(@\xfd\xf8,\xe4\x85\x07\'@\xc1_\xa7\xe8\x08\x14&@C\x9a\xa4-\xa9\xd5\'@\xb2\xac\xba9\xf9\xb7&@\xe1\x0f\xea\xa8I\xa7\'@\x96\x93 \rE\x8d\'@\x9f\xd0\xcb<4\xa7\'@\xa5\xd9?\xbd\xac\x7f\'@\x82\x96\xc8\x90+\x96\'@\x8e\x069\xf1\xca\xff&@*\xecu\xee\t\x85\'@\x86\xb2\x00\xf9\xbb\x9c\'@\xf2D\xfe\xa4\x07\x89\'@m\xc0G\xbc\xac\x8b&@\xf2\x9e\xf9\x94G/\'@"}U\xef\xb6+\'@\x80\x97\x83B\x01{\'@\xe0p\'\x02\xa5K\'@N\xf7\xd0^\x9d1\'@\xc1\xc5q\x924l\'@\xa2Ia\x80\x8ca\'@\xea7\xa4+\x9d{\'@\x97\xd04\x0bU6\'@\xeb\xea\x10U\x93\x89%@oD\x86\x86}\x89&@\xf4\xc6\xbeF\x1cU\'@\x8c,\x87\xfea\x13\'@\xdb\x88\xc5\xe1\xaa%\'@\x1c\xc7\'\xa8}u&@\xda\x1bZ\x81\xd1\xbd\'@&\xc5\xb3\xe0\xa3\xc1\'@\x9d\x0eV-N\xa8\'@>\xf8u9\x8a\xb4\'@\x13;\x91\x14\x17\xb8&@\xe61\xf6\'=\xc7\'@\xb12##\xdd\xc7&@\xa8}\xca\xf0\x85\xb3&@E3ga\xa4\xca%@.c>\\\xbe\xcd%@\xfd\xbe\x0e\xdfS<(@\xc3\xb4~\x04a\n&@p\xf3\xc5\x0b\x0c\x05(@2\xe4K\x80\t\x06(@\x95s\xadk\x96\xe2&@5\xe3\xad\xd6\xac\xef\'@\x08vW\xd1\xab\x1d\'@-a\x81\xbc\x87D\'@\xc3\x15T\xb3\xe0\x8c\'@\x84\x00\xc4\'5\xc3\'@\x83T\x8e\x94\x84\n(@\xb3\xaa:\xb2\xb5\xcb%@\xd1\x9dz\xb6\xcft\'@T\xde\xfa.\xf0\x06\'@^\x05\xd8\xccA\xaa%@J\x7f\x04\xccZ\xa5(@x\xbacp\xe7*\'@\xbd[}\xaf\xc07\'@p\xae:9[L\'@\xf4\xe5\\\xed\xf9/\'@\x1b\x12\x95V)\xfa&@4\x02\x1f\xcb@\x8c\'@\xe7\x9d\xf3p\x11+\'@\x8e\x0fl\xf0\x86\xa6\'@\xb0\x0b\x02\x92U\x8e\'@\x85\x96\xcb\xc8\n\x96\'@\xbb\xf7`\xe5b\x8b\'@\x8a\xeb\xb4\x8fs\x8f&@h\xa4\xa7\xb2\x8b\xb1\'@\x01\xaf]\xea\x88\xa0\'@Y\x89\x92\x8bcY&@\x1c\x0b\xeb\x8a\xfe\xa9&@]\xbc\xd2n\xd7\xc3\'@\x05<\xba\x85\x14b&@\x04\xf6<4\xbe\xc5\'@\xdd\x08\xc9X1\x9d&@\x0f\xa5.e\x81\xd1\'@\xa5S$2G\x87&@\rv\xd0\x8a\xed\xce%@\xed\xf3\xc3^q\xd0&@\x89<\xc7\xb6\xeb;(@\x0fD\xbe\x85L\x16(@\xae\x10)\xf7t\xf9\'@v|\x829\xfa\x02\'@N\x91\x18\xd0\x0b\xc4&@VVU\x04\x05~\'@2\x84?;\x91\xcb\'@\xd1\x80\xfb\xc7CE\'@A\xabIy\xa2\x03\'@\xbfO\xc4\xfc\xf4\xe2&@\x04\xbb\xca\xa8\n\x90\'@1\xf5\x02\xf5\xf8\xce\'@9\xdcc\x95\xe7\xd7\'@\x85\x90\x90F\x157\'@\xdb\x01G\xdb\xcf\x18(@>n\xf7\x16\x8d\xc1&@\xc4\x02\xfc\rx\xa3\'@{w\xc5\xe7\xca\xcd\'@\xd0\x86\x80\x1b\x83g&@\xf5\xc6\xb1M\xd3\x0e&@in\r\x0e\x8e\xb0\'@in\r\x0e\x8e\xb0\'@\x06\xf50\xbc\xe8\xaf\'@E\xe4u\x0e\n\xf9&@i\x99\x12\\\x8bE\'@\x81ni\xd8\xd3w\'@\xea\x1a\x99\r\x06k\'@\x14\xc0uB\xa8\x12\'@\x06\xd0\xf3\xab\xdcv\'@\x93_C\xa2g\x04\'@%\xc6\x13bg\xa0\'@\xd1\x88\xdd\xfb\xe3\xbe\'@z\xce\x08%\xd2\x8b\'@\x97\xa19S\x9c\x85&@ZQ\x91\xad\xec\x8e&@\xb6J&kZ\x8b\'@\xdb\x91\xb1<\xbf\xc4&@k\xeb\xba`W\xc8\'@Q\xbe<\xd6(j\'@'
p29
tp30
bg3
(g4
(I0
tp31
g6
tp32
Rp33
(I1
(I265
tp34
g13
I00
S'\xf6\x14\x00\x81O\xf3S@\x1e\x99\x99\x82\xa7\xf6S@P\xef\xd2\xfc\x93\xf6S@o\xace\x97\x95\xf3S@%\xcd\xdcYG\xf2S@\x9e\xef\xe0c\xee\xefS@\x11\xf7<\xa7\x9f\xe2S@o\xd4\x1b\x19\xce\xe4S@P\xe9\xd3\xe1\x10\xf6S@\xebT/"\xf3\xf5S@\x90\x9d>\xdb\x1f\xe8S@1\x96 \xd2\xa3\xf5S@9\xc9=\xac\xf9\xf3S@\x8d\xa1\x9e/\x06\xf4S@\x00x\x8f?\xc2\xf4S@\xe1Z1M\x86\xf3S@.\x93(&\xb1\xf4S@-^KZW\xe8S@\x01\xb9\xd8\xb7\xfe\xf0S@Pn\xa3\x08h\xf0S@\xfei\x9am\xaf\xf1S@\xcd\xf2B\x91)\xf1S@\x0c\xdf\xc6\xa9\xcb\xeeS@Xt\x03\xa6\t\xf5S@%\x06\xfc\x0f\xdb\xf1S@\xdb\xa7\x12\x08\xe5\xedS@\x81\xb0\xb0U~\xe3S@8aBk\x13\xeaS@\xd2\xac\xe7\xb7=\xe4S@m\x0f\xef\xe0\xa8\xe4S@\xb7\xd9\xe0D\x86\xe8S@\xa2\x1bj\xce&\xeeS@n\'nO\x90\xeaS@\xdfg\x16E\xe4\xe7S@\xff\xe4\xa5{?\xf6S@\xd0Zk\xdcM\xebS@5\\\xdb\x8c\xec\xf2S@pP\x96\xdb\xc0\xf4S@\x8b\xfb\xbeG\xae\xf2S@\x7f<\xc2\x82H\xeeS@\xbf\xd3q\x02\x05\xf2S@/\xeaU\xbf\x12\xf5S@\xd8\x8d\xe9Xv\xf4S@\xb4\x15\x9d%(\xeaS@\x82o\xcb3\xdb\xefS@\xbc\xdd\xb6\xe3(\xf5S@\xa0\xb5q\xfd#\xe6S@\xb6\x13\'\xa7\xe0\xe7S@\xee\xcdRK-\xe2S@\x92\x87\xfc\x99\xa1\xf4S@\x01I.\x19\xde\xf1S@\xad\x8b.\xbd\r\xf1S@\xa1\xc2\xc5\xa1\xbe\xe6S@\x0b\xe4\x8e\x1d\xab\xefS@qL\te\xa4\xe4S@\xcfJ\x0eL\xc2\xedS@\xaaL\x88\xd1\xb4\xe6S@p\xa0Q\x01\xb9\xf1S@3\xae[\x1f\xd1\xe7S@\xcc\xda\xe3\xcf\t\xe3S@1\xb3x\x1a\xb1\xe4S@P\x0bw\x8c\xec\xf3S@=\x9d\xbdsS\xf1S@\xf6^\xa7\x11 \xe8S@\xa3\x92LO_\xf3S@S\x7f\x18\x1e\xa7\xf3S@\x1d\xb9\x86\x07k\xf1S@\x07\xfd6\xa9x\xf4S@\x16\xc7zG\xd0\xf0S@N\xbdW\x04\xed\xf5S@\x1a\xf0r\x1f\xae\xecS@\x89\xd6\xa04\x9f\xf1S@L\x0f\x13\x1b\x9c\xf4S@\xc5`NW\xb9\xedS@\xea\xd9\x96\xbdO\xf1S@}\xf3*3\xb0\xeeS@\xdfg\x16E\xe4\xe7S@\xa8\x80\xf1\xd1\xa0\xe3S@`f\xbaNU\xebS@\x9b\xbb\xa4L\x03\xf4S@\x07\xa9\x13\xf5\x02\xefS@\x07\x17\x97\xe4\xd3\xecS@\x80\xd9\xa2H\x1a\xf1S@\xa2w\xa7\xbe\xc5\xf3S@\xb0\x7f\xc8\xcc4\xf5S@&\xacmP\xf0\xe5S@Cc\xdc\xc3\x06\xf4S@7^\xf4?\x17\xe6S@_\xc2\x19\xe0\x02\xf1S@\xc2\x17E\xd4\xf6\xf3S@Bjq\xc5v\xf4S@\x98\xb5\xd7\xd4\x8e\xf3S@R\x1e\xc9K\xed\xe5S@\x14\xf9E\x90\x19\xebS@\x9f\xb12\x06N\xf5S@\xf1\x07a\xa8\xc3\xf0S@\xb9L\x0c\x8a<\xe4S@j\xd8\x12\x913\xf1S@[b\x88R\xb0\xedS@\xc2\xab\x92R\\\xe3S@\xd8\x0b\\]\xea\xe2S@\xe3\xa9\x04O\x92\xe4S@;\x98\x82\xd8\xaa\xe4S@\xb7\xf6X$\x0f\xe4S@z7\xfb\x91\x12\xeeS@\xf6}\xf1\xe0\xfe\xe5S@B\xe1\xff\xe5\xc4\xf3S@\xae\xdb;\xac\\\xf3S@\x95\x91\x8c\xf5\xd5\xf3S@\xf0\x13\x8d5:\xf4S@\x15\xc5i\x04-\xeaS@\x9a\x8e\x1d/\x93\xf4S@\xa4\xaf\xe87\x05\xeaS@\xed[\xdf\xb3b\xf1S@eb\xed%F\xf4S@\x8b\xe9\xac\xe91\xf5S@\xa8pY\xc5\x19\xe5S@,\\\x13\xdda\xf5S@\x88#\xabd\xd6\xf4S@<6\xeb\xdf;\xf3S@\x08\x86\x92."\xf5S@\xfd\xa1\'9\x06\xf1S@\xe6\x88F\x1aM\xf5S@\xa8\x80\xf1\xd1\xa0\xe3S@_\x0b(\x8d\xb8\xf2S@D\xb8\x00\xc6\xd6\xe7S@\x07\x17\x97\xe4\xd3\xecS@\xed\x96\x86X\x1f\xe5S@Z,n/\x0e\xebS@\xe0@\xd7\x91\xaf\xe8S@\xf3\x9a\xd6Z\x83\xefS@\xda\xab\x05\xf6\x91\xeeS@\xd5\x11\x14O\xa1\xf1S@\xe7\x86,\x87\xfb\xe2S@\xb9\x12\x12\x95\xf6\xebS@\xfa\xd1\xc8\x9b\x80\xefS@\xe8\xd1Yg\xbe\xe2S@\xff[m\xe78\xe2S@\x96\x85\xad\x88>\xf2S@\x1b\xe7\xfb#\x86\xe8S@c\xd56i\x11\xf1S@/ 8\x15\xe2\xe6S@\x0ctL\xaew\xeaS@\xa0D\xfe\xb6\xc5\xf0S@\xc3\\9\xac\xaa\xedS@\xce\x19\x1e7\xeb\xe5S@\xea\xa09\xfe\xc2\xe4S@\xc1R\xdedC\xf1S@U\x80 \xd4\x04\xe3S@\t\xa8\xbfM\xf9\xeeS@9\xec\xef\xd6\'\xf1S@\x12\xb8\xc7A\r\xf4S@\x16\xca)\x89\xfd\xf3S@\xf6\x8f5\x11[\xf3S@\xf7=\xc0j\x01\xf4S@\'\xa0\xcc\xf4W\xf4S@\xbb)\xbd`\x1d\xf1S@\xa9\xb0\xcf\x9a\xa2\xf4S@\x90l\xb3\x87\xe1\xf4S@\xdb\xc5\xad\x93\x92\xf2S@\x01Q\xa7l\xc6\xefS@\\c\xe7g\x00\xf4S@Y\x80\x04\x19G\xf4S@!\xc8\xe5\xee\x11\xf5S@\x90L\x97\xaa\x93\xf4S@\x9e\xfd \x7f\x83\xf4S@\xe2\xbb\xedX-\xf5S@Z\xa8zQO\xf5S@|\xc6\xd5=_\xf5S@\xbe\xfeit\xd7\xf4S@\xeb\x1dt\x18|\xe9S@\x19\xdd\xab8C\xefS@\x1c\x11\xaf\x85;\xf5S@\'\xd2M\xc5\x1e\xf5S@\xb4\\\xffY!\xf6S@D;l\xc9\xbc\xedS@G\xb9g\xd2\x83\xf0S@m\x08,\xd1s\xeeS@\x01\xd0\xf0m\xf2\xe5S@\xd0r\xab\x90\xae\xecS@\xf1\xfe\x01v\xfb\xe9S@\xa6\xf7!\x8b\x99\xecS@\xde\x90\x7f\r\xc9\xe9S@\x95\x92\xe6]\xa7\xe9S@\x9e\x00\x139\xec\xe6S@_\xf6N%\x0c\xe2S@p\rK\xcf\x1f\xedS@\xc7\xc9\xda,\xc1\xe2S@\x01\x83\xd3\x19\xe4\xebS@\x07\t\x9a_\x1a\xebS@\xe911J^\xe7S@\xb4\x7f\x18\x19\x12\xeaS@eD+\xf1\x98\xf2S@W\xfc\x91\x14!\xf5S@J&C\xf4k\xeeS@u\x1bUL\xeb\xf1S@\xba\xb4\xf8C\xce\xebS@\xc8\xb8\xe3\x9e\x8a\xefS@zWr\xc7K\xf4S@\x84\x88\xff\x19@\xf3S@\xf2\xa8\xb52\n\xf0S@\xd5\xff\xbd\xcb\x9d\xe5S@\xf6h\x00R\xdd\xf5S@\xe3\x94[\xd2\xde\xf4S@\x8fP\xd2\x86\x85\xf4S@8a\x95\x8e9\xf4S@\xd3,n\x9eh\xf3S@G\xb5\xe5\x7f\x8f\xf4S@d[\xb9\xb9[\xf3S@</\x19\x80\x9a\xf4S@[Qw"\xfa\xf3S@\xe0\x85K\x92\xf3\xf2S@A\x1fI\x0e\x87\xf2S@Lk\xd34\x19\xf0S@-D\x1ai\x0c\xf2S@\x9c\xc5\xc3e\xb4\xf1S@\xe9L\x1b\xec\xb6\xedS@\xd6\x0e@\xa9y\xeeS@gy&<r\xf1S@f\xa5\x08\x8e\r\xedS@2\xfe\xed\x0c\x07\xf0S@\x08ySF\x99\xecS@;\x800\x86\xab\xeeS@\xe9\x11&q\x05\xebS@\xe8\x1a\x8as\xee\xe6S@\x15\x15\xefTv\xe9S@\x87\xb2\xbfu\xf1\xecS@`\xdc\trH\xebS@\x9cn#\xc0\xa0\xeaS@s)\x89@\x13\xf1S@\xac\xf9lbd\xf1S@\xa5b(\xca\xfe\xf3S@7,=[\x9b\xecS@qU\xbf\x15=\xf4S@$\xc6\xea\x0fp\xf1S@\x89\x18\xbb\xed\x99\xeeS@\xf25c\xc0a\xeeS@\xd5\xd7\x05\xb3\xe9\xebS@\xf6\x12\xdb\xd3\xc6\xeaS@\xc8\xe1e\xb6\x01\xf4S@\xa1\x87\x1a9@\xebS@>C\xed\xde\xcb\xe9S@+\x9cx\xe8\x86\xeeS@\x04\x8a\xa2\x198\xefS@\x0e\x7f\x8f\x11\xcd\xecS@\xac\xc8\x94\xd3\x88\xecS@59\xb5\xd7\n\xf2S@59\xb5\xd7\n\xf2S@\xad\xe9\xd1\xb5\x9c\xf3S@B\xf2ytT\xf3S@\x18\x8d\x133b\xf4S@g\xa1\xff\x96\xfb\xf4S@\x1cWxMy\xf4S@wx\x87KX\xf2S@!Ul\t\x8b\xf2S@sZM\xfc\xf6\xf0S@\xa9i\xaf\x9c\xcc\xf1S@\x89W\x1fhj\xf1S@\x8f\xfb\x07\x1aa\xeeS@I{\xde\x8a\xfc\xeaS@\x98\x85E\x88\xc2\xeaS@\xc4\xdf\xfbh\xf5\xf3S@\xe5\xf2^\xa6k\xf1S@+\xd4\x83Q\x9c\xecS@[\xb1A\xf8\t\xf4S@'
p35
tp36
btp37
a.
