# Supplementary material for: Sea ice drift data for Fram Strait derived from a feature-tracking algorithm applied on Sentinel-1 SAR imagery
Source: Data Brief. 2018 Apr 19;18:1410–5. doi: 10.1016/j.dib.2018.04.034 (PMC5999601; doi:10.1016/j.dib.2018.04.034)
Supplement: Supplementary file 2 — Supplementary material [file mmc2.zip › fs_s1a_data/HH_filter200vec/FramStrait_HH_20141130T153648_20141202T152019.dat]

(lp0
S'S1A_EW_GRDM_1SDH_20141130T153648_20141130T153748_003513_00420A_94B1.zip'
p1
aS'S1A_EW_GRDM_1SDH_20141202T152019_20141202T152119_003542_0042B6_20E8.zip'
p2
a(cnumpy.core.multiarray
_reconstruct
p3
(cnumpy
ndarray
p4
(I0
tp5
S'b'
p6
tp7
Rp8
(I1
(I8320
tp9
cnumpy
dtype
p10
(S'f8'
p11
I0
I1
tp12
Rp13
(I3
S'<'
p14
NNNI-1
I-1
I0
tp15
bI00
S'\xa2!YA\xeed0@\xd87\x9f.\xb6\x821@\x19f\x95A\xb0\xa51@\xd1r\x90S\xd5\xef0@\xff\xff\t\xdc\x05\xa30@\xdd\xa5k\r`\x9f1@\xa6(\xe2L\xfc\xfa0@["\x8bcr\xf70@\xc4_\x88\x1d7\xa21@s<\x1a\x92\x8b\xa91@\xd4Ia\x86T\xd2.@\xd3\x0f\xfb\x1f\x11\xcc1@\x0c\x84\xcc3\x11G+@X P\x1e\x1cx1@a\x14\xc1\xa1Mx1@\xb4}w\xd8\xa2\xe80@\xba|;c\x11j0@\xaf\x8a?`G=0@\x9a\x94\x10\xeb<\xd31@\xb9&\xd4\x0e\xafw1@.\x0c\xf8L\xeeq6@\xd5\x12\xc8\xe2\xa5{+@g\x1e#\xfdF\xae5@\xf6\x8d\x9bW\xc2\x951@i\x0b\t\x1e\x9d\xed2@\x10\xee4\xfe\xfe81@\x98\xe6H\xe1\xb3\xf20@\x7fb\xb3\xd9\x0b9*@\xe3wa\xf3`92@*\xff{\x14\xfa\xf30@\t\x13\xa6\xb6\xc2W2@u\xb0\xbc\xbb\x88\xf35@Q\xd3\xe5\xac\xe3a1@\xf0u\xf4\xf7\x1b\x841@#\xc6\\\x97\xf2\x0f5@\x07\x00up3\xb01@\x0c\x7f&KF\xf31@?\xb8^\xf5Vv(@\xb3q\xe8u\xe9\xb20@\x14\xbf\x8e\xc6\xec5-@f\xc6@\x85!;0@\x92\xbd\xab\xa7\x9e\xc21@K\x0c\xd1.g\xba1@J\xce\x88\x1a\xfb\xa51@\xfc^"\x17\xa6\x890@\xd5\x93\xaba\xd1$+@4\xdd\x1a z=.@8H\x02`Tb-@\x1c\xc7}\x1c\xc4\xd00@\x9e\xe9\xe1\xfb\x94~1@\x98}O\xbdy\x1d1@\x9a<\x18\x1a.K5@\xac\xba\xb2\xd4\x1e\xd25@\xb2;\r{\xba\xd05@z\xc4\x80\x1ey\xdc5@U\xe9\x7fo\xdeL5@RS`s\rV1@\xdd7\xebr|H0@\x98\x16\xa9~\xd7\xc55@\x1a\x1b\xc8:@\x985@\xcc\x7f\x05Z\x95T+@n\xc8Q`Y\xc11@\x81\xc4-\xfe7[.@\xe9\xab\x90\xe1iw5@\x1aZ\xaf\x95\xc8(/@\xf4\xc4c\xd5\xa02/@P\xff\xc2\xbeiR5@_\xad\x7fA\x8b\xf50@Ad+)\xbf\x97,@\xe5;\xb2\x18R\xf51@5\xfd\x8a\xf2`<5@"\xf5\xbbj\xfa\xe11@\x91A\x7f\x1f^\x960@c\xe3\xeb\x1cId0@V\xd7\xd5\xc4\xa1\x915@\x03\xb1\xcc\xfe\xc1\xd0.@r\xd4\\\xad+m1@\xe3\xa6\xdc\x05\xcd21@\x93\x1e\x94\x1f}31@7\x0e\x0f\x82\xac\xe2+@\xd4\xd2Z\n\x95m-@@\xb4\x81\xc6\xd2\xa7-@\xd2\x0f\xa01s\x162@A\xf4\xe3?\x98\xbb5@U\xba\xcby.@1@\xe1\xf5\xfa\x9b#x1@\xaeh\xbah\x92B1@i\xc6\xaaC\xfc\x9c)@\x83\x18\x12\x05\xa4\x861@\xe9\xdef^\xc9+1@\x0e\x8a\x9dp\xc1f1@J\xa6\xc0\x9a\x87\x811@@ Z\xa6\xf6\xfe)@^\x92@\x88\x1eG.@\x06\xe1.U\x8b\x0b0@\xf2\xec\xaeS\xde81@\xb1\n\xcfy\x8d].@\x96\xdaAA\xd0\xb6.@\xca^\x89\xb5\xd9~-@\x1cF\xc7T\x9dn,@\x06_\xdb.\x12O.@\x89,\xc9+\xc1\xd6-@VtRO~S1@\xbb\xaa\x8c\x12\x03*2@\xf3\x01\xb0\xa4s\x17+@\x8e\xf2\x95Eo\xe6,@\x98\x11\xdb\x87\xd22+@g\xd9\xe2\x11\xa82+@\xd4|\x91\xc1\xd4&2@\xc5\xc7\x9e\xfe\\\x1a+@}\xa9\x99\xaa\xab\xfa/@r\xd9_\x9a$\xad.@N\x9f\xe0\xa5\xc3\xa11@\x0e\xe3\xbe\xc5:\xe50@\xd8\x86\xec\t\x95\xed-@\xacf\x1c<J\xbf-@)t29\xb1D,@\xe98I\xf9\x17\xac1@\xfc\x8f\x8aB\xcb\xcc1@\xf4\x06\xdd\xb9\xd5\x111@+\x9aV\x86\xce&0@\xea\x02\x1fd\x06\x9b-@:%/\xea\xac\\-@\x96\xddi\xc6D\x910@\xf1|\xf1\xbeB&.@n\x0f<\xd14\x05-@\xd7\xad\xe2uO\xa70@1G6\x03\x87\x9a-@F\x84m\xad\xc2\xba0@Q\xb3\xff\xba\xac\x0b.@\xd8`h\xc5\x9cx1@5\xe8ys\xac\xef0@\x04\x1bp\xb8\xc5`-@\x0e0\xb5\x05\xbe\x91.@\x88\xe8\xd2\xf0$\xc0*@\xff\x1c\xf7\xb8\xa4\x121@R\xe3\xac\xfb\xe3}0@;\xb3\xdd\xd9\xd9\'-@q\xf6B\xe6\x9e\xb41@F\xe0yj\x10\xcd2@\xe5\xeb^d\xf8\x990@\xb3\xac\x08\xe8G#1@\x8a\xd0\xde\xfcb=.@R[\xd4\x05\xbd\xbb1@\xccI\xf4\xe8\x9f\x1c/@\x1d\xd7\xbdB\x89\x17*@\x1c%[\xa7r\x9e.@~8*\x1dA\x1a*@Lu\x94\xf7(\xe01@\xf69\x13\x08\xac\x1e-@\xd5\xdf\xbd\xb5i\xb92@b\xeat\xaa_n2@\xc3&\xc1G\xac\x9a1@\xb8%\x10xe\x1e1@.\xedf\x97\x17\xa7-@\xcb*^q\x03\xc9-@T\xd1\xe7\x90\\\x93-@J\xa9O\x05\xde\xd11@b4\xad\xee\xc501@\xe6\x1do\xb4\x8d\x90-@\xb9X,\xf9U\x99*@\xe7\x05\xa7<\xe5-1@\xf7\xba\x91\x98\xab\xe0+@-Ug\x97\xb0K-@\x17\xacS~F\xca-@\xb3\x86&\xbfK20@\x88\x8c\x9e\xab\x82\xca-@\xf2\xd1\x90:vj0@\xf9(\xbd\xd3\xa5\x8c*@\xb6R\xb0\xac\x0770@\x7f\xee\x8ar\xed\xb51@c\xcb\xe4h*\xd02@Y\xce\xfb\xb4\xc7\xeb/@\xbc\x83\xcd\xbb\x98\xf1.@4c\x8b\xcbs\x8c1@\x924w\xf3\x9290@\x82(\xbdH0\xd21@\xcc7\xa8?\x15\xc8,@kl\x944\xfej,@\x9ct\x90O\x10\x8b1@+\x80{I@\xa7.@\xf6\xa6\x96\xc5ha,@\xb9\x7f\xad\x10\xe8\x0b2@B\xa2-iH\xd70@c]\xb0\xd9_\xea0@\xc0\xa3\xeb\xd5\xd4)1@\x94\xdfY\x02\xa9\xa2.@X\x05\x89\x00\xa4-1@R"2<\xe6\xb7(@\x96u\x93\x15)\xee0@X_Hu\xd6\x8b2@\xedb\x9a#\n\x902@:\x8fyR\x87\xae5@?\xd7+&1\xa7-@\xd9\xc7\xedI\x9e\xa25@\n\xae\xaf\x9a\xd5\x985@\t\xf5\x08\x9c[\xaf5@h\xcc\xd9x\x89\xcc2@jx\xec\x8e\x19\xab5@4\xed\xc1\xe7\xd8\xe0(@b\x00c`~\xb1,@\x86Z\xf7\xe1\xa0\xae0@\\\x08\xd6\xffF\x8e-@\xbc\x1a\xefC\xf7\xce2@\xe8S\x15\x19\x80\xd10@\xfc\xefT\xe5\x0b\xad5@\xba6\xb1G\x86\x961@0\x08"\xabY\x151@\xaeu\x8d1\xad\xf30@v\xe6\x9a\xe9\xf4\x98-@cPz\x85\xf7 ,@\xc2>\xc0\xd9O%1@\xb3\x9c\xa5\x18y\xbd-@\xca@\x9b\x82d\xab2@\xf2\x88\x16.;\xe14@\xc8s\xaa\x00\xd0\x9b1@\xdc\xc1\x0bh)\xab.@R\xfa/\xad\x87\x9d-@\xcc\xb1\'\xdb\xbd\xa4.@\xc7\xc2aeS\x94.@\x19\xaa\xff6\x94\xb7,@D\xdd]\xea/\x980@\x1a[\xae:\xd3\x8c1@\x0e\xa7EEz\xc81@\x8crK\xabw\x03/@K\x94\xb7\x8a&\x141@\x06\xcez\x1d=!5@\x0e\xa59\x18\xf2\xc91@\x87\xdd?m$\x94*@\x80\x8a\xb7J\xf9\xb31@]t\xed\xf4%\xde-@\xe5\x18:O\xf8\xf71@\x14bv\xa0\xe1c1@~\x13!lL70@\xbas8\xd7X\xeb,@7at\x0f^\x051@\x97v\xe4\xa1\x13\xa5-@\xb3G\xdc\xc7B\x975@W}:\x95\xee\x8f.@9\xfe\xd9\xa4~\x910@\x16R\x98\xba\x0bE2@\xd5\x05\xcb\xd8\xa5b1@\xa8\x8aJY\xfb\xad1@\xed\x92\xfe\xf5\xbc\xef0@\x03\xfewQ\x00q0@{|\x89\x8c\xee\xad1@\xe1Y[P\xb5u0@\x9cX{u1\x19.@\xeb\x04P\x98\xb0\xb01@\xd9\x98\xa5\x06K\xe50@W\xf2\xa3\xd7\xf4_2@5a\xf1<\xc3!5@yqJ\xf5\xbf\xae2@\x8e\xa2\xb0\xc1\xedw.@>\xc7p\xc8?\x05-@\xcf\xcd\x8dn\x9d\xeb0@\xdf\x9eI\xa6J\r0@\xc8\xbe\x03\xa0\xc0s,@9\\\xdfL{!1@ntn5\xb3U*@\x8e\xff\xb9na,/@\xef\x95&\x04\x91\x060@7\xfe\xe5\x99\nE2@N\xc9+\xc0d\x811@\xb8<j\xf0\xf5)/@+\xb6\xf4\xa5\xec/.@\x05\x977\xe8c^*@\x847\xfb\xdb\x16\xe3.@\x8d\xc4\x84\x07\nu1@\xdb\xa9\x05+\xa4W*@\x14\xb4]\xdc\x02Z.@ow\xe9\x19\xd8\x1b3@\\oF\xd0\xc9\xc3/@\xcf\x9d\xceA\xc6;-@%\xf7\xe5bL\xc65@_\x95\xcc\xaa\x92;1@\x0fzc\xa4\x93\x9b0@\xb4|\r\r\x9eB1@\x8a\x0f\x91\xd9e-+@\xba\x01\xf2\xc0\xa3\xc71@{0\xfe\xe8\xfeM-@\x8d\x02\x99F\x94-.@1J\xbc\x8d\x10;1@\x89i\x83^\xa6\xe40@1?\xad#>\xf80@*A\xd1\xab\xf9\xf7,@\xb1\xc2\x1c\xed\xc2[1@G\xcc\x91hWB.@5q\xd2X#\x0f2@\xaf\xf2\x03\xff\xc7\x831@\xc0\x91~\xc7\xb0Z0@\x90;\xb0Z4j-@&\x84\xa4\x17g)*@\x90k\xe9\xa7\xba\r.@\xd3\x9b4%y\x1d.@\xbb,\xb8\xfb>%0@\xef\x02\x80\xb3\xe9-.@<\xc5;\xda\x97b1@\xb8h\xe4r\x98\x1a1@\xd5\xb0\xb0:\x05=-@\x12\xb0G`\x94l*@k\xc3\xad\xafJ\x9e-@>EImC9-@4\xb7\x8c\xedEq.@&\xa2\xb3\x8b*\x88,@T\xd9]\x00`\xfd1@\x15\x9b\xae\x1a \xee0@\xeer\xec\x95:\xc40@\x88\x9f\xbf\xdf\xfe\x1b/@:w\x17\x0e\xa6\xe90@\x02\xba\x96\xd6\xfb\xed0@\xb0\xf5/\x10\xc1\xc00@\xe4\x91\x82w{\xbd0@\xa23-"\xba /@O\xecK\x9cv\xa0-@0\xb8\xc2a\'\xa4-@\x92:\xf2\xbao40@#\xac\xb2\x1e\xc3\x92-@\x8a}\xda\xff\xa5a0@`\xd3\xda\xe2)\x88.@\xb4\xbe]m.+.@\xc5\xcc:\xe6\xaeS+@\xe5|\x80\xe9\xd1\x13\'@l\x16\x98\xa4Y"2@\xcb\x17\xac\xe2\xd3\'0@\xe4W\x9d8\\\xc90@\x01z\xe0>\xe8\xc10@A\x05\x15jA&6@W\xf7\x0f\xd5\x91\xcb1@m\xfdM5\x14\xbc0@l\x97k\xa2\xa8f2@\x7f\x1b\xfe\xb4\xff\xba-@\xb6\x1f6fAN0@\xa0\'Oh*\xda4@m\xd0\xcau`\x021@J\xb6\xbc\xc1f\xcf0@\xda\x96\xc5\xd1\xef^.@\x8a\xa0\xc0\xc2\x18\xef.@\xbd\xa8:u\xc1Z.@\x92,5\x15\xd6\xf5,@\xc5$\xcdY \x85-@\x05}ZU@\xea0@\xdc\x04kL a+@\xbc\xc1JW\x16\x800@\xb0\x7f\x80<\x0eg.@+\x94\xa0\xa8\xb5\x94.@\xa6ZN\x97x\xf61@\xbb\xdb{\x97;\xad0@>\xb2\x9f\x1c\x14\x0c-@\xacu\x02qo\xb3-@VW\xaa\x95\xb2\x19,@^\x15r\x14\xc1\xde,@v7Ra+\xc30@\xc2\xdb\xdbB<x0@z\tC\xa92\xde,@ya\xe0f\xaa\xf2(@\x0c\x8b\xb3\x02\x0cy*@\xdd\x04*\xeep\x920@\x83#\xd9>\xc9\xa0/@yV\x14\xb0X\xe3,@\xa1@\x89m\x8f\x1c-@M\xd6\xd6\xd0\x08Z*@S\xe2\xd7%\x01:0@\xb6\xec\xf3\x01\xa1z0@\x02|Y\xd0Y\xb51@\x02\xf6:@\xfd:0@y-\xd8$\x90\xc2,@Eq|\xc9\xcf\x19/@"\x8b\x8b5v\x00-@&\xd8\xfa\xdcX\x1a-@\x88Z\xba\xe8U\xcb0@H\x83\xcd\x05\xfau*@T\xd9\xa3\x18.*.@\xc9\x89\x1924\xc5,@T\xe5\xc9\x162\xb01@\x0c\x08\x8e\xb4\x10b*@\xf5r\x8aO\xd471@\xc9\xd2\xef,\xc4V(@\x85\xf1\x881\xcb-/@\x93\x1d\xe9\x96{\x880@\x7fY\x0c\x93\xd3\x071@Q-\x90.\xd4\xbc1@\x1f\xecK\xe1\xb4\xed4@\xe9\xac$\xee\x9a\x0f-@\xebY\xddD\xfa\n+@=\x81^a~\xf7+@\xc9\xc6\x11x\xfbZ.@%\xad\xcfW*\x850@\xc2\xe5)>~P.@\xa98\xf7\x9f,\x0f0@\xd0\xb4\x925H\x07-@45\xf8J\x02\x8d/@\x11\xf9^\xd6{\x16.@eh\x7f\x9d\x0f0,@^\x95\x94~\xa3\x1e*@\x8c\xaa\xd0\x0b\x9c\xa10@\xe48&em\xe9/@\xdb5\xe0\x9c\x99;/@\xfb5\x04\x16\xa2\x05-@\xed\xa0-\x80\x89\xf5/@\x8a\xf9\x85\xf2Q\xb0-@\x04\x1d\xe9\xff\xc7\x0e/@t\xe6<\x02\xb4\x9c0@f\x9d5\xf5\x08E1@\rw/\xa9\x01\x930@\r\xfd\xd2^N`,@\xc5Q\xe4\x9b5}/@\xe8\xef\xb3\xacG\x8f+@\xb3\xcc\xad)\xc5\xe40@\xf9>\xb1\x9dLq,@\x14\xb9\xd3N\xa9)(@\xb8\xf2,\xd44\xeb0@\x98,19\xd5\xe3)@A>\x9a\x9dF\x1c,@G\x87_\x08@\x13,@\x14\xef\xf4\xcc\xe5\xa4)@\xd7\x0c\xc5N\xe7\x11(@\x15\xd4\x956\xc8`5@\x075\x12C=L2@\xcd\xaeg\x08\xc7\x0b1@O\r\x8d-\x13\xcd(@\xef/1\xd4\xc4/1@y\x91I\x017\xf8\'@#\x07t*\x7f34@\xbcM\xd5\xc7G\xa22@\xf1\x1bT\x80\x94\xc4*@V_.\xec\x0e\x191@\xccQ\xde\xf7\xbb\xc2*@f\x82\xfd\x05* /@\xb4:\xa8\xf7\x08\xd10@\x9aZ%\x0c\x92\x88(@\\UI&\x02\xc6*@\xfc\xae\xe4\xb6>\xfd)@\x1aR\x81\x1b\xfa,*@\x8f\xb8\x8c\xe0\x0bA1@\xc1x"]Y\x1d,@?\xf1\xbd\xd5\xfa\xe80@\xbf\xf0\x04h\xa9\x14*@3\xa7\xc6\xde\x05\xd4*@\x98\xe1\xd5\xb6\xf4),@\x18\xc0\x8d\x1a|\xfd)@\xacs&\x10\xbaP(@\xf7O\x10`{\x9f1@#`b-\xb1J2@\x9eo5j\x1b\xa41@\x8a\x1b\xc4\x0e\x9f\xf70@\xea\x1a\xec\xbe\xea\xa81@y\xa5\xcb\xa6\xa3\xe70@\xf8M\x98\xd6\xcb]/@\xca\xb2\x12~:m5@E\x0e\x83\xfa\xad\xdf*@\xb2\xb8W)N\xda0@A\xd4\x7f\x0b\x0c\xd40@i\xfd\xea\xbf\xca\x052@\xb6\x88~:)\x042@\xa4R\x86\xe3\xb9\xcf0@)\xc9\xe4\xec\xa7\x001@\xef\x05\xd8\\\xda\xa7,@\x0e\xe0\xe9<\x13\xd60@QYg\xbf\xc9\\-@\x9dk\xc9\xd6\xc6\x9d)@\xc5\xedX"\x83\xa5)@\xf2\x9dr,d\x131@\xe9\x10\x0f\x9a4m(@\xa1\xd8d\x8d\xeb\xcf0@\\\xc4\xca\xcc\x85\x8b1@1Oj\x9a\xdc_)@\'\xca\xcc\x88\x86\x111@\x19pN\xa0R\xc50@K\xd0\x1fB\x8b\x95-@j\x1eR\x03\xaf\x96/@r9\xb3\xe2\xc6O1@\x82|\xbe^\x8b\xe40@\xe3\xf3\x86\x89\xbb\x1b-@\x08\x16\x88\xd9\x83\x8c)@\xeb\xbe^\x7fo;3@\x1b\x19\xe3\x0e\xe8\xb3)@+\xef\xe4\xbf\xf5\x810@\x13\xf53\x00\x9ec1@\x936\x88\xe3\xfe\xcc1@\x0f\x08\x12L\xda\xc75@z\xb3x\x1a\xf4u.@PbEZ#a-@Ldy\xeb\x9b62@\x0e\xc1@\xbd\xdc\x1c+@.\xcb0\xd9\xc0\xa71@\xb0GO\xf1\x07i.@?\x1f>\x88ak,@\xae\x98\x04\xcboa,@\xb5\xc7\xad\x84:\xfb,@Qnz\'\xb9\xa53@\xee\x1fE\xdd\xcf{1@?b\x93or61@\xdd\xa3\xe9\xe2\xe6Q0@\xdc\xadF&\xb6|1@_\xaf\xd0 \x04\t0@\x9a\xa7\x838$k,@$2\xc3\xa8kT,@\xa1\x1f\xd4\x00\xa7d)@s<\xfb\xac\xa7\xab1@T\x8ca\xd5\x1f\x990@$\x97*\r\x0c\x8d(@y\xa5;m\x0f&\'@i\x89\xe6#\xbd\xd1(@*!vU\xff\x840@\xa6\x06\x13Dx,2@7\x19\xdc\x9f\xea\\)@=\x9f0`\xf3\x93)@\x8e5\x8aRn\xd95@\x05\xac\xd7\xaa\xe79.@\xb6\x8d\x15\x9fIE3@1?4\n\xb1\xd35@\xd1\xbaw\xe4Q\x9c1@\xfd\x9f\x00\xea\xd0\xcb0@f\xe6\xb1\xd70\xa03@\x94\xc3\x86\x8dK\x1e-@\xb0\x98\x19|y;0@\x17\x05\xcc+p\xa61@\x11\xeby\xf7\xeb\x180@\xac\x83\xbe\x90~)2@t@>\xf1\x1b\xa13@\xc7dc\x90\xf1\xf0.@\x99\xf9I\xc8\x08\n.@\x8e\x13R\x05)\xbb2@\xe1\xe0\xb4\'k\x1d(@\xdc\xd4\x7f\x03\xcc-+@\xd7\xf4\xdb\xfd\x98C1@\xe5%urlI0@\xe1}\xa5\xf5\xbcC(@\x13U\xd3\xc0\xb0\x85)@[\x1f\xa6\xf7[9+@\xe7x>\xc3\x01\xd61@\xfd\xf5\xdc\x8d\x17P2@\x91w\x0f\x12\xfb\x8f3@\xeb\x1c\xf2|\x93\xc6,@\x81\x08\xdft\x97!3@+$_\xf0\xc3@0@\xaf\xb6E\x81<h0@^\x1f\x7f#}\xcf1@Lk\x97\xa2\xa1.5@\xc8\xb6\xe3\xba\xe1\x170@d\xf6\xb1\xc1\x1c1-@\x08\xec\xc2Q\x1c\n0@\xd8Q\x1ey\x11\xe11@\\[d5b\xbb1@|\xfa]\x7f\xba\xe11@\rk=\xf94g(@\xd0\x9d\xdbd\xf9A(@Bj\xc1~\x86\x92,@\xd6L\xda\xcf5\xbf(@c\x14\xf2\xd6\x11a(@m\x92\xc4\xd6\xcc-0@]\xdc\xcf\xe4\xf5\x921@&V\xa7\xed)\x9a0@\xbf\x0b\x93\x9a\x03\xcb.@\xd9\x82\xc0\x02\xed--@\xe9\x02\xc7\xab\xfd\xa53@\xb9\xad\x8f\xb0^8(@\x12s\xdco7\xf3-@\xfcQ\xe5\x16\x10"0@\x91\xab$\x99\xf52(@\xba\x05-\xd3\x833-@\xc8\xb7\xfbG\x12"2@K\x9229\xd7\xbc1@\xc9F\x88\xe7\x03:-@\xd9E\xd9\x91\xcc\xec*@S~\xc0s\xdc\xbf\'@\xf4\x98=Q\xf0\x8a6@\xb3\xa6\x01\x82,\xa25@]~\x15D${(@\xf6)AD\x86D)@J&\xde\x80\xe1L)@\xa7\x0b.\xde\xd4\x88(@\x08S\xaf\x0e\xb2\xba\'@f-\xbdk\xa7c1@\xd6$\x89\x10g\xfb/@\ty\xbb\x90\xd8\x1b0@\x9a\xb5]\xb2\xd3\x170@\xfa\xe5\xd9\xe3\xe5\xee(@j\xaa\x99\x05\x0e\xfd+@\xf6\xa3]z\xe2\x0c1@\xedN\x8f3\xdaU2@\'/\x1f/E\n1@\xfb\xa3\xe4.\xa9M(@\xa7\xfcM\x92+\xa51@\xd4\xf8\xb0\xea `*@\xcd\xfa\x0c\xc4a\xd15@\x83\xa3^\x97\xd3\xb83@P(z\x97\xfe\x111@\x04\xe7\xe6mqY2@\xf5\x17\xf3\xe92\xb51@q\xdfO\xca\xd9p0@O\xa8U\xf1\x07z+@f\xa5\xe4>)~+@\xf7\xb6\xee-\xb7X)@\xdfT\xe6\t\x87\x854@\xaa\x1a(\xf3\xfb~1@7,y\xe5\xe6\xe9(@lSQ\x85\xae{(@2\xab\x1a\xfbP\xd9(@\xf7d\x96\x0b\xb9\xe0(@\xd5\xf2Vt\xe9\xfe1@\xf4H2\'O\x171@\xf9\xf1\xd3\x04T\x903@\xc5G\n\xe9\x83\xbc3@\xc6&\x83_\xbc\x9e4@\xdc\xe9\x07\xb5\xec\xe7\'@\x06\xf1\xc6Ij\xeb0@\xe1f;\xc6e\xb21@j:\x99\xcd`\x83+@\xe1i\xae\xd5\x8a 2@x)\xf4c\xc7#2@\xee\x83\x14\xadN\x1b3@H\xd5\xff"\xbf=2@\xf1\xb6\xf3\x9f\xb2\xcb3@ F\x14\xfa\xd3\xca+@\x87P\x85\xc1\x101(@8J\x1b-\x9d"+@\x02v\xdd"\x16a0@\x1c\x15\x94zc\x1a2@G\xc5A\xf1V\xd3\'@\xb2\xbf\x97\xa16\xa23@\x87\xa7\x95qU\xfa-@_@\xd0+\x98R0@\x14\xaf\x1eQ\x95\xe9+@\x8a\xf7]\x93\x7f\xcc3@\xbc=\xd1\xf3\x91g,@\xd2\x1cS\xb0e-/@-\xb2\xd7\xb8\x1a\xea1@\x1d_\x1az\xe5\xff\'@\x8a\xb5N\x18\x00>0@\x9cU\xa3,\xe8\x83)@O\xb4\x95Z\xd8\xd51@\xe4\xd6\xc7M\xa6\xbf+@T\xbeC0I\xd60@\xa9\x1ak\xe0"\xf40@\xf8\x16\xd8\xf24V+@\xc1E\xe9\xd1\x1e\xc9\'@"3>\x9a6S3@\x82.\xf1\xce\x84\xdc\'@Ro\xdb\x96\xbdP+@\r\xd8w\xbf\xec&0@\x7f5\r\xf0\x87\xc10@\xcff\xfa\xaf\xc6\x9b.@s82t\xae\xa91@V\x85\xe6"\x00?0@\xe5\xf9\xb1\xcao\',@3\x0f\xf6\xea}G0@\xe0\x07\'\x93{\xda1@\xe0\xc8&\x0e\\#1@\t\xaa\x92\x1fV\xae0@\xbd\xc2F;\xf2y1@@\xbc\xf1-\t\xf8/@\xf5\x91\xfb\xec\xc7T\'@\xbc\xe6e\xd2\xed-\'@\xad\xcb\xb4T\xc4\xa7,@),\xc4\x99\xd1\xde1@\xa0\xc9\xbb\xee\x83\xba\'@ I\xe2\xd7#\xfc(@\xfa\xb4W\x8d%\x161@t\x8cN:\x1a\xb91@\x96J\xa9A\xb2\x91\'@\x15\xab\xc4\xd4\xf7\xa9\'@\xb5y\x8b\x8e\x02\x80.@G\xaa\t&\t\x99\'@\xc1\x05J\xb3\xfb\xa31@\xa4\xb3\xb20\xd2F1@\x8fm\xb4\x81^\xbf\'@\xfeX*\xaf\x0402@\xf4?\xa2\x1b\xed\xcc&@8(}:\xe3\x97\'@u\xf1\x92\x1f\x16\xaf2@\xba)\x1d\x9aI]/@\xda,{}j\xb8\'@\xd6\xdd\xd2\xd7\xd7E.@33u\xa8\xba\xeb(@\x96\x1d\xcb\xed\xd1\xa5,@\xa0\xeebL\x11\t+@\xc3Q\xa7\xec\xad\x042@\x8e\xbb\xd2\x97C\xf7(@\x9b\x95\xbbg,\xe7+@\xc5\x1e\r\x1b\x91\xe5.@\x07\x1c\xf6\xd6j22@\x90\xbd\x80\xcb\xa7\x00,@\xbe\xde\x87&\xc3R0@\xd5\x97\xa1 \xa7\xfc1@\xc5\x9f\x0e\xd3\xce\xdd1@\xf8P\xfd*\x9912@\x95z616\xc3\'@\x9br\x16\xfd\x89]-@]V\xf5\xb0\xf2\x9d/@\x8fySE:\xc5\'@\x1b\x93\xc6\x8eg\xa9(@\xf3\xf3\xb1\x8c(\xa71@cX\x1dAl&,@r\x82\xed\x16\x0e\x884@\xaa\xff\x84\xbd\x16x\'@\x0b\xfco\xad\xc8\xca0@\xc7`\xf4\x0b\xbfK0@`L\xe9{_\xa6\'@\xbf\xa2pm;\x920@gC\xdb\n\xabd,@Zn\xf0A\xe7\x06,@\xbb\xa7zz-\xd01@Tq\x89QrB1@\xfck\x14\xc8yj0@7\x0bn\x17\xe5/-@@\x00\x110\x1cN2@8\x08\xc7\xf6\x89(2@n\xe8\x10&\xb4\x9c1@2\x83Z:\xd1(1@J\x83\x9a\xb5V^1@\xb0B\xb3\xf9\x86\xe1+@L\x83|\x0c5~1@u\xf3\x7f\xed\xd270@\xa5\x84\x9c\xee\xa9S1@\xdc\xb9\x1cw\xbb\x052@\x0f\xc21\x0c\x0f\xfb0@\xd56\xb4@j\xe71@\x8e\xcd\xd3\xf8\xb46/@g;$,\xde\x890@_\xaf\x89K\xfc\xff&@i\xf0\x1e\xd3\xe0\xdd1@E\\\xb0VS\xb0-@v\xe2@<G\n,@\xaf\xb6\x11gt{1@\xd9":\'V;1@ 90[\xb7s1@\n\x1c[\xc8l\x83(@\x83`J\xf2{\xf5.@\xc6\xe3]\xcb\xcan-@2\xe3\xee\x8b\r\xca&@z\xc3\xb0\xb7\x93\x8f.@\x96\xecr-n\xb21@N~\x94A][,@\x92\x9d\xde\x9a\x1b\xcc1@\x8flg\x10)\x90-@\xad\xe6wZ\x86\xce0@(\x837c\xe1,,@\xf4\xd3\x00\x16\xe0\x062@\xa0\x0f\xaa\xa1%\x081@\x01Y\xf0\xbb8-.@\xe0\x03n\xce\x83\xe70@,\x17f%\x9a8.@a=*\xca\x15H-@\x9ac\x96\xa9"\xe10@yWjk\'\xab1@\xd2\xb2\x18\xf7wn/@\xb2\xef\x8f\x042\xb70@\\\xcd\x1c\x8a\xd0\xb1)@\xb3\xecO\xf9\xfc\x07-@F\xb0\t-\x1d\xe9*@\xb4=\xf0\x86\x19\xc1\'@\xa7\xc3\xd5\xd5t\xdb1@Q]\xe1\x85\xff+0@v\xe2\x7fD\x11\x1e1@\x04\xbbU\x0c3\xc21@\xf2\xc8\xd6\xc1*v1@\xaf\x92\x16\x0bm\xea/@\x93\xb5\xa6[!)0@\x12\xd9\xde\xf3\xca\xaf0@^\xb2\xdfzn\x97-@E\xdc\xf2\xa5\xeb\xa5-@I\x92K\xc7\xdeU2@\xe77\x97\xa4\xf1\xfe,@s\xbfX\xdf\xed\x17.@T\xc5\x1dQ\x81\x001@\x04\xc3\xdbu\xdb\x94.@+Q->\xe8o-@S)7&\xf0\xbc*@\x89\x89\xca \x1e}1@\xda\xf5\xc6\x85p\xf9/@\xa5F\x81j\xd1\x950@\x8e\xf4\x95K\xa5\x881@\xc8\n\x8e\xeee\x9e(@\x8c\xdb\x88\xd2")*@\xf1\xe4\xae9\xbc@-@h V0\x85\xf62@\xda*S\xce\x0710@p\x07\xbdW/\x7f.@\x97\xb6\xeel\xff\xa2+@.X\x07\x80\xaf+/@\x05\x9a[\x86[V1@\xdf\xe8\xcda\xf7\x1a1@\xb9\xdaj\x06\xdd\x98-@T\x96\xe7\x96\x08w/@\x1b3\x03\xa2j +@\xf6\x8b\x98\xa0&y0@)F,\xbb\xc2\x17,@Q\tI\xd4\xd0\xc7-@\x19+\x18ad\xb9\'@Q\ng\xf9\x8c\x9e-@\xe0F\xad\x041\x04)@k^\x0e\x01\xc6w*@\xe3\x827\xca\x91\x7f,@A\x1f\xca\xca\xd6\xb32@\x90;\x07\x01P\x1f-@\x14\xd7\xb8\xa5,\x92+@,[Q\x17\xd0\xf7.@\x83\xa3\n\x1a\xec(2@s\xc6\xd4-\xf0[0@z\xb5\xe7\xb5\xba{,@\x10s\xe9nP~1@\xd2*7\xe7\xdaA,@\xf5~\x02\x876#0@\xf2\xe0\x13\xc5o\xbb1@*\xa9\x83_&\xac,@\xe04\x9a\xfeE.-@I\xec\xb5\x8d\xa6\x082@g\xa6\x95\xe7\xf5\x045@F\x96\xd9\xb1V\x8e2@\xae\xdaM\xc5u\x98-@N\xd5\r" \x9d1@1uu64\xd0-@\xe7\xa9\xa7\xa4Z\x1a1@k\xbfh\x81\x9a\x1e*@\x11\xf1\x80 2\xd01@.\xe6\xcd\x03L\x1d/@\x92\x1e\'\x90\x93\xea.@*]3\xe6\xcd_(@\xfb\xde\x9c\x05l\xb11@\x8d\x03\x08\xfd\xe7\x96-@Ave%\x1b\x890@\xd2\xc1\xf8\xf1\x12\xd1)@\xc9\x1b\xd8&t\x84*@\x8e\x0b_f\'x(@\xcbc\x1c\x1e\xc0?2@\xbe\xf1\xd2\x8dE\x0c-@\xfb\x87\xccf||1@\xcd9>\x0c\x86\xc0&@\xdb(\x8cXQ\xdc&@-UYN3\x166@\x96P\xf5;\xc9\xba0@\xff\r\x1b\xae\t\xa6-@\xda\x9dp9\xda\xd60@\x8d\xdf\xa7P\xf172@:\x03\xc5\xcf\xe2\x82\'@dw\xbc|\x12g.@\xe3\x18D\xb5\x05\x81\'@m\xd3~\xf6\xf4\xba/@\xeam\x9b\xdf`:(@oB#\x01\xc6\x130@\x15,b\x92C\x150@\x12\x7fH>d\x9f0@5P\'\x18\xa9\xf4/@h@\x1a\r\xab\\-@\xf4Ts\x17\x05\x911@+\x94\xfb[ \xa5\'@\xce\x92\xf2\xa2\xe7(2@\xf9\xc1\xe0\x91\x06\xc61@\x14\xc3E\x17\xee\xd91@C5*\xc0\xae\xd6/@\x9f\xbb\xf6\xe94\xd8*@\x97\x05\x03\x15\xe4\x000@h@.\x00\x96\r0@\x08\x14\xa4Xx](@G\xe6\n\x06\xbd)0@\x1d=\xf9e\x11\x86\'@\xb6{F\x1f\xec\'0@\xc2#\x0c1wa.@\xe2g3\xbdX\r2@o\x10\x82\x86\'\\2@\xb8$\xb34q%1@\xd3\xed\xce8\xc3c(@\x1e"a\xd0\xff\xa2.@&\x8f\xe8)2\xad,@\x0f\x1c\xebp\xacX2@2\xeb\xdb(:\xbf0@<;\xbe*\xec@,@\x80\x8a\xdc\xeb*?1@\xfa"\xd5J\xbb\x981@\xfc~\x01&\xf1\x03(@\xab\xa2\xfd\xf5;C0@\x17\xf9\xe8\xf5\x87\x0c0@X&\x1aM\xc3\xab1@\x8e\xb2\x02\xb9\xb7\xbc0@\xaf\x90y$\xc5\x0c(@\x1b)!\x85\xc4\x0b0@\xc6\x82\x82 Q\xfd-@,7d\x9eJ\xdc/@\xac\xd3\x9b\xec\x89\x0b1@X\xac\xb0.\xbf\x830@\xacRY1\xdf\xf10@n\x9a\xfa\xe5T\xc4-@\xaf[\xe2\xb5\xad%1@%\x0e\x9a\xd4\xb5N1@$\x02"R\xf9=/@\x13\x82.\xb81\x12-@ss\xc5\xc9;C0@\xbe*\xf7\xe5\xaa\x89+@C\xbb\xe3F\x10S(@\x8c\xd7S9sF.@\x99v>vC\xd80@\xb8\x0e"\xeagC0@<\x95\x04j\xe0\x130@\x1c\x17\xda\xf7F\xab1@\xa2\x87\xed<U\xf7,@\n3\x00\xae\xb6.1@\xc70\xaa\x82\xe082@G@\xd2\xb9\x08\r.@\xb2\xb8\xb0,\xc22-@\xab0_\xdc\xc5\x132@|\xc2\xab_@\xa60@\x15\n\xa6\x8c\xfc\x122@\xa8\xb8/`\xfeT1@\x90\x82\x15,\xd5\xe45@\x10<\x93{V\x9e)@,\xd1o\xf1\xc3\xdb0@*I\x95SE\xcb1@\xfex\x7fz\xd8&+@ZF;Py\n0@U#\x94\x92\x7f\xbf0@\xeb\x06\xb8X\xf0z0@\xb1\xb8\x9dd\x1aq*@\xdb\xf4}\x1dm/+@\xee\xeaq\xe8\xde\x89(@U\xa5\xd0\xf3\xcd\x000@\x8fVV\xcc\xab71@\xc6\x1dX\xc2\x00})@\x0f\x8f\xe9X\x93K+@\xd3t\xefQ\xd2\xf3/@\xca\xa6\x119\x87\\)@5[J\x91Z\x17/@\xbd0s\xf2\x02K0@\xdf\xdf\x91G\x0c\xf5/@\xe3\xce~z\x1ef0@\xc3\x05\xa5~\xaf:0@?t\xf8!\xa3`,@Ik\xa6\xa0O\xf11@Y\xe8\xd1n\x1d\xc8-@\x1e\xb2e\x94\xee\xf62@S\xd7\xb1[\x9b\xca-@\xb1\xbf\xee>\x06\xfa1@0\r\xa23U\xb31@\x01\xb9\xc7\x16\\\xaf.@\x1cc\xf3\xd0\x87\x080@\xe4\x06T\xcc\xc8\xf6.@c\x87\x1c\xf2#\x86-@9\x0fZ\x17q\xf91@\t\x0e\xae\xf1\x11\x89-@.4\x7f)\x1ac0@p\x0e )\x15S1@P\xbe/\xb0\xf0B0@\x99\xa1\xa5\x84\xd3\xfa0@ *\xbd2!\x82.@\x03\xed\x15\xdc\xd7E2@\xc4{\x0c\xc1\xd5\xde0@?\xe2\x176\x11A*@PmNZ\x9388@\x04\xc4\x10\xa2o\x0f0@@x9i\x8dV2@\xbc\x18\x90\x80\xe9\x8b(@h\xd0 z8e/@\xcb\xa9\xa2G\xbe\x052@\x05\x9e\xe1\x98[\xe14@\xb3T\x81\x04o\xf4/@:Y\xd4;R\xbf1@gmt\xc7\xaa\xc90@\xf8nA\t\x8c2+@)\x00\xd90\x0c\xa9.@7oyv;\xc71@\xceG4Q\x82p+@U\xc3,\xec\x1c\x811@z\xe2A*:\xc5.@\xc7\xd3\x88\r\xd7\x8f-@$ \xf7\xd7\xe8\xfe,@\xaf\x15\xcem\x94\xab,@\x13\x81\x08\xd730-@\x86{\x9b7T\xd4.@G\xf0Ah+\x191@\xcc\xefw\xe3\xdf\xf70@\x06\xf49h\xc8\xe9\'@{\x94\xa3\xca\xcd\xcb-@\x87hW-\xe2z-@DQ\xaa\rk\xc6&@Q\x0b\xe3\x00\x11\xda,@\x85\xa5{\x953\xbd,@\x7fk\xd6\x00\x152,@\x0e\x84\xd6\x02K\xec.@x\xc4.\xbe\x84\xe7(@!\xf5N\x83\'D1@\xa4Z\x14\x87\xe1\x0f\'@\x91u\x90\x96\x8f^,@|-\xe1\x834\xff.@\x04[%j\xa2\xa8(@\x8eQ\xf8/@\r.@\x96qK\xbd5d,@\xa8\xab46\xb6\xb4+@\xbc\x85\xbf\xdc\x1b\xb8(@\xe7\xef\x8f\xd6\x1470@:\xf0K]\xd2\xae1@\xd1\xd7\x1e\xd1\x7f\xfb,@\xb0\xff\xeb\x06\xf7X.@\x19H\x17\x8e\xdc\xf00@\xf6\xee\x9aC\x88))@\xf9\xc7\x12\x91\x12g,@\x90RS\xa4\x80d,@`\xb2\x1d*/K-@\x96\xcd\x02B\xfc\xb4-@\xcb\xc0_\xb9J\x12.@\xa6\x00@\xcdkP0@!OK~\xcf\xf9+@\r\xc1uap\r,@\xbd\t\x1e\xbf+\x19.@\xd9\xc5\x814\xc4?0@,\x90\xb1\xbe\x93u0@\x84B\x1a?\xbf\xd4(@GJ\x1c \xce\xec-@\xc5+\x02\x1b\xa6[0@\xabBFNP\x1d.@\xfd\x18\x1e5\x9c\xba/@\xc8\x7f/\x9f/\x1a0@\xc6-\xdc\xbfQ\t,@^\x1b\xc8\xbd6\xfc(@)\xa3#\n:\x861@\x1e"\xfb\xf7\xc2\xd35@ \r@\xaeO[2@0\x1ck\xb9\\\xad-@\x05\xfc\x82Pg\x140@\x1aI\xec\x90\x15\x87/@[\x96Z4\xe3\x060@\xac\\@]4\x970@\xbb\xf7\xae\x92Zc,@\x8b\xd8\xbc\xc4q|0@\xael\x8d\xa0@\x13(@\xe8\xcc\xf8\x9b\xa9\xaf/@\xebh\x1bS\x85\xec/@\x1d\xa9*h\xf5\xa54@\x83\xf1\xf4\xc7\x8ey+@Y\x8d\x90!\xc6B2@_@\xbdf\x93.0@\xa6\x7f\xa1\x1c\xe7\x00(@\x8a;\x0cG\xf0\x9d,@\x04!\x83\xa5\xba -@=\'\x80\xba\xa2\xee+@!\xb5\xd6xc\x82+@g\x86\xd9;p-+@\xabA\xf3\xf5\xd3\xe3-@y\x06[w\xca\xbb-@\xd0\xbc\xdb\xbaZx(@|~V\xbe\t\xa2-@\x7f\x14PL\xe7\x170@1\x83\xe7\x13\xc1\x162@N\xaf*\xcdU!6@\xdc\x16\x90\xa7\x1cw(@\xe84\xbf\t\xd5-/@\x9c\x9a*<\x08C-@7\xc7\x94\xf9\xfe7+@\xd4\xf5\xf7\xce\xf0m(@\x0f\x04\x9f\x8c\x12?+@\xe8\x11A\x91`\t-@\x19\x17 \x10\x87\xe3-@r\xaa\x19m\x11\xed0@G_:\xa6\xee<(@U\xe2\xe8\xc2-\x1e1@\x0f\xb4\x94[u\x19/@\xcf\xaaF\xb6\xb44+@\x154\xfbW\xc3\x8d-@\xd5\xd87\xcb\x06{0@\xc5U\x8bB\x1b\xd8/@p\x81<\xd8\xb7\xe20@\x04=\xfd\x13 q.@\x1a6\xc1"\x11\x9a2@*\xfc\x9c\xe7jy,@\xae\x1e\x0e\xd34\xe7(@b\x1b\x8d?i1+@\xbb-\xf0\xe6\x7f\x014@\xff\x8b\xa2\xd6\x12m(@\xd38\xbd\x04\xac?.@\xee?\x8e\xd6\x9eC.@$\xa6\xa5\x0f\xb7\xe7,@\x10\x04,\x12\xfc<0@\x9c\xe5\xc8\xc4\x07\xf7%@\xae\x05+[/\\0@\x14\x12\x15\nl\xc30@\xa3\xe9\n\xc9\xab\xa6.@k\xa9\x93d\xff\x92(@\xc9\x1c\x00)z\xf40@\xd2\xcf&\xc1\x02m*@\xfa\xa8\x8e\xc6\xfdZ1@\x065\xd6\xf4\xbe\xaa-@\xb9\xfd\x04(\x0e\x89(@]\xdbj\r\xd2\xb1(@\xe0[\x9f`S\xca0@ \xd8\x13\'\x04\x071@A\xed:\xc9\xe0\xdb+@eh\xe7fMA-@\x0f\xee\x80l\x94\xed0@q\\\xfeUD\xb7.@\xbb\x82w\xbc\x9a\x830@qk\xaa\x12\x8c\xb1-@?\xe7\xa1\x88\x04\x15/@\x7fh\x9e\xeb\xee\x920@U\x02m\x9a\xe1\xdc0@\xfa\x14\x8dw\x9d\t2@C\xdd\x0b\xf2\xca\xd1+@P>\xcb\x14\x15\xf10@\x07\xdf\xe33\xc0M0@\x17T\x15\xdc\x0e\x8f\'@\xc8A\x16\xd9\x08L0@\x19Jz[\x9c\x871@\x8c1S\x8e\x9a\x0c+@\xad)#\xb2=\xc4-@2\xfca\x14\xfa&/@h\xba\xfa\xf7\xf9\x97.@Q*\x82\x0b(\\1@\x94t\x08jw\x897@\xbb\x86\x01\xa3o=1@\x9c\xb2\xab\xfa(\x801@\xe9FJp\xb9K1@\x94\xd5GB\x99\x1e.@\xbb\x9d\xe8\x8b+|1@\xd5\xb9)\xeb$\xf41@\xee<u\xde\r\xaf(@\xfd\x17[d7v0@\xe9\xb5\x92\x8aI\x05.@\xe0\x83M\xee\x1f\x106@\xd8\x17\x03c\xff\xf20@4%\x92h\xbb\xa0(@f\x05\x11,\xc0\xca1@n\xe1\x08\xf5ql*@(\t\xe0\xc9u\xfc-@\xcd+Z\xa1H\x911@\xe5\xf5\xcb\xdf\xc8K*@\xa2!H\x12\xee:1@7/c\x11\xef\x92/@>\x1d\x98\xdc\xbe\xfc0@&%\x9d\xb7b\x8b0@\x15`\xeeg\xff\xbd1@Y\xaf\x1c\xce\xe7\xbb0@\xec1\x84T\xb0\x901@\xb95\xb5\xc9\x8b4.@\xff\xd7\x12d\x82w5@\x0f\xf5\xc1\x10\xcf/,@\xdc\xd509\x7f01@\xfb\x13xEJ\xe0-@|I\xa4\xeb\x1a\xa1(@\xdc+\xb2\x84)5+@\xc5"EPn\x810@.\x10Y?y\x98/@\x9a\x82\x14\xa5L*/@\x9f|\x06\xfc.\x000@\x90;\xd0e\xb2\xea&@\xdc\x18p\x0b\xa11.@\xd2\xda/\x01\xcc\x8d.@\xe4\x9c\xa9R\x17\xbd2@s\x80bwL\x010@7\xda\xc6\x15\xa0\xf4*@\x06\xa1L\x8eh\xfe5@\x1a\xb2\xc7\xf88F0@\xa0%<\'j^0@\xcc8\xd4\x99\xf1\xb51@\x80ZB!(\xc40@9\xb0\xebm%\x970@gz\x8c\xd2\xcd\x9a1@\xfe\x00#1*\xb91@^9C\xed\xefl0@\x9fR\x96\x7fFx0@\xc4\x13J4\xb2\\,@\xa2\x15\xcc\x90\xd0`.@\x7f\xf0_ou60@8-\xca\xc6\xfe|*@g\xfb\x04\x9dK!1@>\x97\xd0}\xc7\xb33@,\xe7\xf8\xba7L0@KU\x88e\x16\xa1,@\xfc\xa0\xa9f\x1e\xa8/@\xcdUty\x00U0@<\xd5l\xc0\xd5\x0c6@\x0c3\x83\xa2\x18\x7f0@y\xe2\\\x81h\x1a*@\xcb\x8e\xda\x00~\x81(@\x1d\xf5;+^\x82(@\x9dQ.\xa7:\xd40@r\xdf\xe3c<\x860@4\xdd\xefo\xae}-@\xf9\xaa\xd1\x95)\xcf-@4\xba\xdc\xfdR\xbd,@\x17\x1e\x0c\xcd-\x94/@]\xc8VI\x85`.@(\xfa3\xb2\xbb\xaf2@w\x8b\x1bZ{\xc51@\xd2_f\xa8q\xe10@\x9c\xfd\xd5\xf9\x12\xd8.@\\R\xea\xcd\x91\xf70@^\xeb\\\xe2\x80b5@I\x87\xe8>\xfc\xde+@\xbb\xe3\x1f3{\xfe1@\xc5\xf2ygH\x82)@\xb6\xa0X\xbc\xe5+0@\x82^\x8ac\x19\x05)@\xf2$\x17\xd7?\x8d-@\xd8j\x11\xce\xb7]1@\x8fdd\xe8\x01\x860@l\xbf\r]\xe2\xab-@\xd6\xf6\x18Q\x1b\x150@\xe2R\x87\xba\x8c\x8c-@=\x91\x1b\x0e\x9b\xb7(@R \xa8\x8e\x1d\x14.@\xd5\xd4\xba\x12\xae\xbf(@5\xff\x94\xfej\xde(@\xae\xeaUt\xe9\xb20@\xaa(\x91\xd5\x17\x9c-@\xf1\xc6%\x9e\x1b\xfe,@\xfb]\xff\x80-}1@k\xf4\xfde\x86,)@wl\xbd\xc8\xe5\xcb(@]C\x89\xe7e\xe16@E\xe6\xdbc\xda\x96/@Bd2<\x04\x945@\xdaL\xe5\xd0[\x970@\x00<%_\xdf\xc9-@\xfb\x97\xe2;\'\x880@\x17\xd4\xe2d&S,@--dq\x8a\xfe1@Ow\x13\xe1\x9b\xf5+@\xa5$\xd8\xbe\xd2\x9f1@\xde\xa5\xca\xc0\x9b-1@\x95\xfc\x0c\xaaK\xe2(@\xaf\xa9\x1a\x8dw\xbf(@\xe8\xe1\x11\xd9\xe0\x050@\x12\xad\xd0N>\x07.@\xe8!\r+\xa1\x0e6@\xa0\xbeVmA\xea0@P6\xa4\x97\xd3\x110@\xad\xff\xd6\xc6\x8f].@f\x8b\xb4\x1c1\xcb-@\x04\nA\x8f\n\xc74@\xd3u,\xad\x1eM+@U\xcb\xac]\xc2\r1@\xcc\x01*\x9d\x9d{.@\xaa\xcc\xcaQ\xef\xdf0@\x97\x08\xf0\x82C\xb4\'@\xcau\xb6h\x99\x1a6@\xba\x8f\x97\xd6\x16p5@j\xab\x87\xf8*\xa01@\x14Z,w\xcd\n2@/\xe7\x07\xf4\xc6\xb9(@U\x91m\xdf\xa8:0@3l\xd0\xc3\xf5D1@\xb0\xa2\xd9\xc0\x92Q2@\xcd\xb7~+^\xd30@}_\x9e\xc6\xa7:/@\x0e"fz\xc462@\xadT\xc1u\xf9\xb2/@\x80S>\x94\xac\xc6,@\x1c\x01\xbb\x82i\xac1@\x85\x0fjP\xf7\xcd(@U*\xbb6z\xb8(@\x8b\xeb\xb8\x8f\x1dl-@<cP\xa0y(-@\x82w`\x94x\xc7-@.\xc3\xe5\xe6\x011*@\xd0\x9d\xb7\xf4T\xd54@9#]\xda\xa4\x981@\xfa\'_f(\xb6,@\x10#\xc0\xbb\xeeq,@\xf7s\xb2pH\x0e0@\xb1\xee\x93|\x18\xa8*@X\xd2\xa2\xdb\xa3\x8b,@\xa7V\x82m\xfaJ0@\xd7\x80\xf2o\xf3\xd3(@\r\xaa\xa5\xe7\xee)-@5\xdeR\x8e1t,@\x944ePY\x9d1@=\xe02>9\xfc0@\xfc\x8b:_\x8c5)@\x10i\xd1\xb5\xcb\xad(@\xe6\xb1\x8c?\x90\x021@\x06{\x9dC\x80\xd30@\xd3\x8d!\x0c\x89\xa90@\x8d\xba\xf9L@\x8b/@W-\xae\x18\x88L0@U\xdd\x161m@-@\xb4VT\xef\xcd\x9e\'@\xa9\rL\n\xd7z1@\n\xeaEf:!/@\x9a\xa2\x0e\r\xb24-@#\xa5\xb6\xe4\x14\x12,@\xb3n\x87\xaf4\xe8,@G\x00\xf6\xdd>\x9c3@\xa3\x9d<\xf7\x7f\xa00@\xb6\xb0\x9b\xaf\xed\xf5,@\xd5\xd6\x8e\xa9\xcf60@\xfcTLo\xa0a1@\x19\xf1e\xecf\xdb0@\xa4\x9e\xd5\xd2\xba\x821@\x0e\x10\xbf\x10Q\xd94@xM\xd6s,\x7f+@\xf6\xa2B\xac\xb0#-@$:\xa5\xb6\x1a\xe01@\xfe\x06\x82U\xd4\xa6+@\xae\xc6\xb2\xdc\x14d1@\xc8\x9c("O!(@[\xedkWVn+@4n\xa2\xe4\xdf\x972@=2A\'920@\xeex\r\x7f\xd8\x8d&@\x1b\xc2\xd2\xc6xB0@5=7\xbc\xc9\x913@/aV=\x01\xcb3@\x1bC"\xc2\x7fe(@\xa6\x17>\x93\xaf\x1a1@\xc8\xf4\x96\xdb\x10\xdf(@\x17\x89~D\x96\xd20@[0\xce\xfe\x04\x061@\x0c_2\x0ey\x94-@\xf8\x83\x11~Y\x87)@\x8f\r\x80\xa9d\x91)@q\xf7\xa8}Y\x9f0@n]\xff\xfc\t/5@\xe3-%\xbaH\xde1@\x89\x90\x94\xe7\xea\xc9-@\r\xd9\xfa]6\xce-@\xa1:\x9en\xd2\xaa1@\x80\xc4\xaf\x13\xc7\x03-@\xe8\x854\xb1]\x971@\xbb \xae\xa7\xad\x01,@C\xae\xd0!\xfc\x9a,@\x90\x8dJ2\xc1\xd6)@K\\\xd5\xde\xfc\x11-@Z\xca\x96v\xb8\xaf2@\xa4\xdc\x8b\xa7X\xe5*@\x05\xc0a\xf6y\xe2+@\xadc9\xb6\xe762@e\xea0\x8e9t-@\x0b\xc2\x18\xb9\x9c\x831@\x0e\x1c\xf1\x1b\xd6\x8c/@\xca\x17\xf8\xfe\x8bk.@xW\xa5\xea\xa7\xec+@3\x18\xbd\xd1D~*@)+\xe9+\xacO.@\xe1\xb7\xca\xbf,90@)\xa1L[\x91\xe40@\xe2\xd0\x9e\xfc\x95s1@rE\xca\xfba 0@P\'\xc5\xf4`Q+@$0>\xaat\x881@\xf1>\x8ffg\xad,@\xa1d\xc89\xba\xef2@\x1ckh\xbc \xfa,@\x83\xd9C\xbc\xb9\xa3.@G}\xc3t\xad\x87)@\x1b\xa0\x11\x81\xe9\xfe1@\xe4k\xb9\xffH\x19.@\xef\xb6D\x10\x9b\xe60@\xc39\xb2;c\\/@U\xf5\xf6=!\x120@I\x0f\x80{\x8a\xec0@\xd8jmQ\t\xb6,@\x03\x11Y+\xa6\xaf.@\x91\x80\xb2\xd1h2-@\xaa\xf2\xcf\x85\xc4\xca0@\xb9\xedz\\\xfd\xcf0@O\xb3\x10\x1an\x111@\xb1K\xa5R)"2@[[4\x1aS\xc60@?4c^\xf4\x8f1@C\xb8)\x0ek\x131@t\xcf\xf9\x94\x1a\x95/@F\x01\x1e\xc9\xeeJ4@\xce\xa9uW\xdf\xb31@\x85\xef\xc8\xe6\xb4\x0e1@\xc8\xd3\xe4\x1b*\x9a2@d^e\x1f\xe4L0@\x1e\xb9\x84\xb3J\xa21@b4\xad\xee\xc501@+-\x97\x13f!2@!N_\xbd\x0c#-@k\x1c\xf4R?\x8b1@8}\x02\xc1\xb3K.@rG\xcd\xf0$\xaa+@z\x1b\xb4\x9b\x15:0@\x81\x96W&\x96\x18/@C\xe5\xb6\x01\x96e(@\t9\xdeV?^/@\xcf\x14\xd6\x95^\xbe0@\x1d\xec\x02\xfdh -@p#a\xc6=x1@\xaf\xae\xf1\x04yL0@3\x06\xa6%\x0e\xca2@T*\xf4\x9eyb1@\xe6\x04\xaa\xbd~z+@\x1f"\x81\xd8\xd7&0@\x96\xebJ\xd4\x0c\xe3-@\x01D\xe5N\x9e7-@\x88\x14q\x1f\x92#2@\xd5\x1f9\x1e\xc9\x86)@\x1c\xe9|\x8c\xaf\x080@&2Q\xd3\x86\xe6.@\x1awb\xfb@\xd15@\x1e\xe5\x82h\xa3\xed1@.C\xdbWA\xfd)@\xe6\xe6\xf7AJ\xdf5@\xdav\xfd\xd5$\xa30@\xe3t\x8a_\xde\xaa\'@d:a\xa2\xc2\x181@EEk\x93"\xc4(@\x85\xe7\xbb\xd5\xfd\xc53@D\xb8$\x1e\x04s5@o|wb^\xa11@6Q0v\x11\x933@\x93\xe9X\xabw\x85-@\xef\xbc\xaf\xfa\xf7\xe70@\x1cy\xd2\x7fQ\xf0\'@\xad\xcb0\x1d\xb0\xb51@\xe7\xeb\x03\x86\xb4\x8a(@k\xf6\xf84\x9d\x161@\xdd6\x9b#\xbe3\'@\xf9\xc4d\xd2x"/@\xc2rkF\x01\x16\'@\x99eg\xdc\xcc@0@$\xa6L\xc5\x96h\'@\x85\x96R\x84\xc6\x990@\xf9\xf7r|f50@\xa99\xe0vJb+@R\xdf\xe4\xb1\xdbB-@\x1c\xebT\x1d2\x14,@2jG\xd5\x83,2@\xfa\x9c\x18\xb7\xea\xcb0@\x03\xca\x18x\xa742@\x8ex\xd3\xb6\xae\x17/@\x1c?\xff]H\x864@\x97|p\xec\x82\xdb1@\x88Ky"3\xae-@\xb0\xd4]\xba\xfe\xe8/@\xd2\xfd\x99\xa9\xed\xaf5@\x1f\x1b\x11\x0e\xa7\xbd,@\x14\xbb\x01\xb7p\x170@\x0f6\r}i\x0b1@\xd0,]\x92\x9880@&\x86w&\xe7\x9c/@{\x8fc\x8b\xd0\xfb-@QeF`C\xd50@\x02\x81\x97\x01k62@\x11S\xb2?0I0@\xa8(N\xc7\x1c\x9c0@\xe9uk\x18\x06\xbb0@\r\x9b<^m@1@\xd2?\x0c\xf2m\xaf0@G\xc3\x91\xffx\xa7-@\x02\xf8i\xf0\xbf\x1e,@4;AR\xcc\xc5.@\xd3G\x80\x0c\xd3\'0@/\x00\xd9\xc9x\x8b*@\'\x97^Z\t:0@w\xee\x89\x11!\x8b/@d_\\/\xbe\xb6\'@q\xdb%W\x03\xb5,@\x16\xf9\x86\x10~2/@\x7f~\xb0g\x86z-@\xbd\xbdg\x1e\xefW-@\xe5\xf97\\c\x19,@-\xb9\x8f\x05\x8b\xcd(@\xda5\xc4 \x84\xcf0@H8\x0c\x96\x9b*1@\xb6}c\xa2\xcc\xf9+@b\xad\x1c{\x0cO5@\xc8\xa3\x7f\x84P\x95-@)m|fw;.@\xd5Y\xa0\x04\xa6\r0@\xc6.\x9b\xd0\x8e\xa61@H\x81I\x9eg\xef0@e\xbc\xab\x14\x9b\xfc,@\x1e[\xf7\xc8\x80\n+@\xb7\xa6\xd7\x15\x99()@L^P.\xa6\t*@\xf3G `\x99\x9d-@,\x01S"\xa2\x94/@\xf1\xfd\xdb\x02\t]0@\xa5\xd3-\x99\x8e_1@\x13?Nc\xd3\x00,@KM\x89\xac\xc3\'2@^\xf9\xb2\x99^\x193@\xbaU\xd6\xc0kT\'@T\xa0\xaa\xfc_e0@\xe9\xab\xc9\x0f\x06\xa51@\x80hyPt\x8b-@\xf1\xb0\x8d\xa4\xc7$2@\xb0E5\x87\xaa\x060@\xa1\xf7\xd7G\xd0\x160@\x1e\'\x91\xe8\x12[-@\xa1\xf9\xf4\xf5\x1fO1@"\x1am+\x059+@\x86\xad\x95\x81U\xe31@\x0e\x16(u;a-@B%\xdb\xe7E\xb21@\x92z\xc1\x03\xd1k2@\xad\xdc{\xfaU\xd10@Q\xd6\xc4\xee\xfeY-@\xd5\xbf\xca\x9dH71@\xbdb^\xf0\x11\x010@\x8c\x8d\xbc\xc62\xde,@W|s\xc2Nn6@A\xb6E\xe6:\x121@\xe5nV\x86\xf5U2@\xb6\xca\x87?S\xae1@/\x9b\x0e\xe5\xcf\x81-@\x10/\xb1d\xce\xd60@\xf4\xe7n\xaf^\xa80@\xf8\xef9~\xb0F-@kz\xe7`\xa3\xc6-@L.\xc4)R\x82-@\x83\xb0\x8c\xea7\xd20@\x1dI\x1a2\x1d\r1@\x82\xf9\xee\x9cZ\xbd/@W7\xe8\x1a\xdb\x85-@\x07\xb3\xca\xd0\x9242@\x0e\xbcu\xae\xf2\xdc0@SM\x8am\xdd\x0f\'@K\xcdd\xb4\x12\xa4-@\x04\x0bJ\x9e.:.@kt\x11\xf1\xe2\x010@\xb1\xa7qV\xbex+@\xb7\xbamn#</@\xf89F\xa1`9.@\xc6w\xe68!\xee,@\xce\xbd\x19\xde\x8f\x05,@Wm\x96)\xba\xad3@\xfas\x9eh\xd5\x8a0@\xedYfjH\x08-@3:\xb5\x1b\xa3\xb35@w-d\xa03\x19.@JG\x01TN\xa6-@\xe2\xa8\xbd@8\t2@Ju5K\x7fb-@p\xd5\xea\x86\x93/(@\xea)\xeeN\xd6\x08)@\xdf\xae\xado\x16\xaf0@dp\x85\xc8l-1@\x1b\xb6U\x93I.+@\xcb\xa8N\xcep\xfe+@*_\x83u?\xa7-@V\xcb\xd0p\x9b\xa6+@Rx\x9c\xee\xb7v1@\x1c\xe2\x1c\xbe\r\xce0@\xd0\xae\xa1\xae%y-@\x1bR\x1d\xf0S2/@l\x13\xd8 r@1@.)\xe5\xea\x94\x050@!i\xf7\xc0\xbe\xa81@\xe3u$\xa4\x82\xd6)@YGs\x84j\xf70@\xe2\xa0\xf1P\x8dt,@P\xe2\xb3t\xd6\xe31@+\x85\xb67Tm+@$:/P\xecR3@Y\x17\xf3<d\x9f0@s@\x96N\xd4L1@&\xfe`\xed\x0eT-@P\xea\xb9\x0cq\xb12@P,\x8bc\xc170@S\xc7z\x86m\x082@#g\xf0\xc0\x94\x980@W\xc2\xc3/\x87\xba/@0\x0b4\xe1\t//@\xac\\P\xb4/\xc9-@\x14\xc2\x08\xa1>\xf5(@\xc7\x84]\xadw\xdd4@\xf8\xe4\xefx\x02\xd61@\x93\x1a\xed)[<.@\xc2hw9\x1e\xd71@\xe3%\x8f\x07\xee\x90\'@\xc4\x84V\xdb\x9f\x98*@\xc6_\x98b\xbe\xc51@\x80\xed\xae\xbfl\xba+@Q\x93\xef@3\xd13@\xad\xf6v\xd3S\x14,@\x8dP\xdaSA6+@J&\xe2\xf9\x0b$0@U\x83\x9d\x08zG-@\xf9\xa4V\x9a\xe1\xbb1@\xcf\x87/m\xffC0@\x93\x00\xe1\x16y\xfc0@\xd9\xd8\x06]\x926-@e\x16\xd5\xd73:.@[;\xb43\xaf*0@\xb9\xa9\xe3@$\xb7)@\xe4rv}\xf1A,@\xb1\x15Ct\xb6\x8f,@\x12i\xa1\xe9`\x81.@\xbd\xd38.,\x87.@\xf1\xf5\x94\x93\xc7!3@\xb7F\\\\\x88:-@;\x04\xf4\xdf\r\xa34@\x13\x15\xf7\xf3L\xf02@\x12\x92,1\x80C0@\x03\xba\xc7s\xa7\x061@7\xc4\xc7{~\'-@\x19\xe8*\xf9\x11\x0e*@De\x0c\xe0\xa7v1@_\xf0\xbe\xc7\xe5\xa4,@\xb0\x9d\x97o\xf3\xc61@\xc4i\xa6\xbc\xfb)/@\xf2\xc4\xe2\xbc\xec\x980@~\xa3\x0e\xcc\xccl.@\x0bM\xa8\xac\x90\x891@\xd2\xc6\xbb\'\xdbs(@*\x98"\xac\xf5Q1@\x88&Gef\xd8(@q\xe2`\t7\xa53@\xfe-\x02\xee\xae\xa9\'@m\x89k\x84\x0c\xe7-@\xc1+\x17\xe0D\xd40@\xb3pP\x10\xf4\xc2-@/^\x89\xa7\xe4U*@\xc7\xb2\xa2~K\x010@\xa83\x10G{\xf42@#7dn\x96\xb10@\xcc\xa2d\xe2\x9c;1@\xbe\xdcs\x84\x91w1@UxF\x9b\xfb\x071@\x8d\xbf?\xa5\x1d\xda/@\x9aq\xde\xd3\xf2\xe4+@T\xbf\x90O\xd7u6@"T\xea\xea\x81\xbb/@!Q\x01\xe0\x04\xb00@<\x89[\xa1\xb1\xf5/@\xfdc\xb6\xf4\xffu0@E\x89\n*\x19\x0c0@%(!?\xf1,1@\xfe\x84\xce\xb2\xf2<,@\x8d3H\x94\xf7b,@M\xa2\xc0{\xa6<0@\x8d\x8cS\x14m\xaf3@\xe1,(\xa3\x0c]0@\\\x91\x8f\xba\xf2o/@\x1f\x8c6J\x98\x840@\xbcjePC{/@Ad\x0c8\x1bB1@Wg\xe3Y\xf8\xcb1@\x8b\r\'3\xb3\xe50@\x94d$\xc1\x00\xee-@I\xb0!\xabI\\.@}xyyS\xa40@\xe0\xd77\x8dvy\'@\x8f\x06\x9d\xa27\xb70@\xedy\xbb:\r\xb2(@\xf8\x89U\x1a\x9f\xa0(@\x07i\xe9\xc6}70@S\\\x91\xd1\xe6K0@\xc2\x0f9\x9f\x99\xdb/@\xad\x9dD\x01K\x1f0@\xacp>\xed^\xe4.@I\xc3i`\x04?1@\xe1\xee\xfe\xab\xd5\xc42@\xce\xd8\x96\xd1O\xff-@\xbf\xc0\x11\x9a\x9a\xd0\'@V\x8b\xb8X@\x130@\x94\x05\xb3\xfd\xb9\x1e2@\x8bw\xd9\x9a\x86\xb21@\xe9\xe0t\xe6MT0@p\xac\xdd\xe5Zc5@\xd7\xfdVd-u*@\x87\xe8\x96Y\xdd\xf30@\x97(1\xed\x8dd0@\n\x8bF1M\x87(@\xdb\xb4\xca-\x99;1@/\xc5=p\xc7\xf7)@\xdc\x9f\x9b3\x17e0@\x92\x07/\xb5\xc0\x83.@\xf3q\xb5\xb0\x01B-@\x11\xda\xad\x1b\x9d\x8f-@\x1c\xe3\xd3kO\xea(@*\x18E%\x80\xf5-@\xf0\xe4Y\x10\xd4\x006@@m\xe4<\x19\x981@n\xb6Uz\xd2\x020@\x9eA %\t\xea+@\x1d]\xd2\x0c\xa9\xb70@\x99i\xa5\xdfV\x0c.@\xea\x0eer7\x10+@\xe7G8\tK+2@@\x8d\xe8?\xb6\xa45@)>sk#)/@\xbe\x9d\x1b\xd3\xe9\xd53@i\x8bX\n\xf0\xea0@Q\x84\xb4U\x10Y)@w\xdb\xf9qm\x040@\xfb\x8f\xfa\xe32\x80-@\x1ds\x83\xb7L\xca0@\xe8}\x1eh\xdbq6@\xcd`m\\\x9c\xf2,@\x9b\xeb\xa69\xe8J0@g\x1a\xa4\x96Y~1@\xa1:\xf7`\xb2+(@\xcb\x1a\xdf\x8f\x88\xbf1@\xa0\x86\xfa\x17Bh+@o\xad\x85\xed\xf4\xf1,@\\\x0fyA\x8c\xd4/@d\xce\xa1\xb2\xba3+@K\x92\x02\x00\x81 .@\x89\x05\xea\xa3Yn*@\xd9\xa7b\xe4\xa1"1@\xf2\xec\xf2a7\xe90@\x07\xd1IM\xbd\xd44@\x80es\xe8^|+@\xe3%\x0eC\xc9\xb63@\x83\xac\xbb\xb6M\xe11@\xcd\xa8\xf04-\x871@\xee%\x8a__\xd10@\x8b\xeb\xf8 \xe0\n+@*\xfca\xe3l\xbb\'@I\x1d3\xbc:\x1b/@\xfcEx\x15\xbd<-@\xf5\xbb\xd7\x954\xd74@L\xb1\xbd\x81{s+@"\x1d\xe1:\xa8\t1@\xb7-8\xaa\xf1,/@%\x8a\xe5\x820j0@T\x14\xfd\x86\xb8\x150@\x83\x9eoo\xb0L4@u}\'\xdc\xc5\xc6\'@\x9b\x90u\x94;\x111@\xd1o\n\x18j\x931@\x0e\xa0\x9f\x823|1@P\xc0f\xd2\xfa\xf2)@\x84\x01\xbf\x98\xd5\xe3/@\x13\xef\xc0\x94:\xad2@\x82\xc7\x81\xbf\x11+1@n$\xbd%\xeeQ1@\xc6\x968N\xf80/@QZC\x8e\n\x950@\xe1\xd7\xbc\xb52\xa64@\x9d\t\x10~\x0f\x81\'@b(\xad9\xb0\xcc0@-[K78\xdc-@\xfe\x01\x90 \x04\xaf,@\xbd\x84\xbb\xb6#z1@\xd1\xcb\xb9\x02\xfab-@:\x81\xf6{W{0@\x05}ZU@\xea0@\n\x81\x1d\xda\xb9\x9d,@\xcey\xf3{M\x16.@\xd8b\xd3:@i.@0U\x86\x1c\x0b\xc11@\xac\xb9\x93\x03\xd7L*@\x1e\x02\xca\xe1\xfb\xa7/@*\xdc\xde8F+0@(\x04\x1d\xe8\x12:(@\x03l\xb2:\xd7**@\xec\xc5\xca\xe3\xe2\x04,@)\xbf\xe9\n\xcdG,@J\x84\x17\xe3\xf3a1@\x03\xac\xfdt\x84\xad0@\xf2\x0f\x15#\xf2X2@u\x02\xde\x13\xab\x821@\x82\x0b\xbc\x87\xfa\xe51@2\xc6Q\x1fS|+@\x08\xde}x\x85\x111@\x18\xf7=\x13Ei,@X\xf2\x9e[&\x9d1@\x03x\xef\xa8Q\xa10@\xd5\x12\xb7R\x12v0@\x98+d\xb4\xee31@\xd9WD6\x1f\xa1-@RG\xa68\xe3\x080@\x13+\xd8\x1aAd.@\x9cW\xf8\t\xbb6-@ot0\xa7\x15\xd83@|\xa1\xe3\xa7\xe550@\xbc\xb3N\x07\x98\xac1@\xb6T\x1c(\xf8{1@\xbd\xf9\x17\xe8\xbf84@\x1cF\x17\x8f\x9fk-@\xb3\x12\xda\xb2"\x02,@\xf0\xe9\x00Ni\xa62@#\xa4N\x05N\xe41@\x14\x12,\x97OH+@\xd2\xd1\xa6\x94\xb3\x0f,@!\xf1\xc8\xb5\xca\x15.@\x80\x92X\x03\x8dU(@\xb5\x00\xf8 \xa3O1@\x93\xdc6\xb3\xa7~-@\xe2\xc2\xdc"\x15\xef0@\n\xf9{\xbb\x8c_1@\x83+\x19\xaa.W1@Wf"\x17\x86b1@\x05\x10RZ\xe5\xf60@e\x99\x9ala\xad1@\xdbz\xbbp\xb8\t.@\x1aA\x9a\xd3=\x03*@\xf6\xed\x15\x8d\x94P/@M\x99<\xa22R3@\x0fE"]9k2@\xe9t\xbbs\xf8)1@"\xa0\xb2\x93\xb2k-@1{\xf0\xac\x82^*@\x1c\xdd\x1c\x10M\xec&@Tk\x167\xb2+\'@\xf0/@\xce\x15\x16-@\xda\xc8\xe3>\xc731@ `s\xc5e\x0e.@\xf1\xb2P\x80\xe6\xa01@\xe9/\xe6\xaf\xa7$2@\xe6G\xe9jN]0@k\x89\x9c\xd2j\xc4,@9\x9f\\\xc9\x08\x070@\xb378\xf7\xa6H.@\xdf\xc7\xa8\xed\x02a,@\x17\xfe\x1e))\xbc+@\xc8\xe6\xd6\xbb\x1f\x0c+@\xf6\xd1\xec\x04M`-@\n>\xa4q*\xb6,@\xb4>\x9f0\x1942@0T\xac\x16vI-@r\xcb\xb3a=\x18.@7\xb7\xb8\x01|\x975@\xde]\xbczsW1@\x14l\xf7\x13/\xd5-@^o\x9b\xff\xe7\xdd,@\x8a\r\x19\xbd`\x7f/@\xaaO\xf6\x0c\xd3\xe71@T\xb8e\x9av\xd01@G\xb51aL\x88-@\xe9A\xfc\xe4\x12F,@\x02\xfc\x97\x0f\xca\xd21@\xa1C\xb0\xff\x8fE5@d\x82$r\x96\xf7-@B\x93\x89\x9b\xcb\x93.@](?\'t00@\x80\xf0\xfcNK\xa3.@e\xc5\xc8\xa5\xbfy*@70\xb3\xe2Av.@m\xfb\xe0\xbe\xa7\x10)@\x8e\x16\xccj\xfbb1@l\xe7\xddV\x08\xc20@\xcf\x9d\xd7Z\xcd\xb9*@\x89 UQ:\xbd0@g\xfc\x08-S\xb70@\x89\xc4\x8e\\J\x0c0@\x10\x04\x04\xfdF\xb41@\x18\x05\x02\xda\x8cw.@\xde}\x1e%a\xe62@6s\x1b%q\xda1@\xac1\x9cx\xa3\xb01@{\x87\x08g3K0@T\x9bj\xd4{1,@\x9aq\x9a\xfe\xac\x080@\x88\xe1\xc7\xe7&h,@\xc2w\xe1u\x80\xc5*@?\xdaF\xeb,\xaa1@\x88\xe6\x0cf\x04\x1f1@x\xb2\x85\x90\xd6\xc0,@\x97\xbd\t\x11;\x96,@1EN\x9a\xc772@m\x05\xb4b.A.@\x16\x9d\xa5]\xdd\xd80@\xc8\x0f\x96\x83\xee\x8f,@y\xfa\x9b_\xe1\xd6)@\xbe\x19\nn\x00\x8e-@18\x97A\xf0\xad5@\xea\x95\xa9N\x1f\xf70@\xc7\xf1\xc7R\x95.+@\xcf\x9bL\x8e\x93z1@\xeb\x1f\x12\xc4925@\x02>\xe8N\xe8\xe0-@\x9b\n\x13\x98\x83O.@U\xea$9\xf6\xea/@^@\x91\xcd>\xce-@\x87\x05\xb8\xd6~@0@\xa5\x83\xa0\xb8\xedN0@\x1b\xe3-\x1d\xcf\x1c,@\xd8u`V\x8e\x9f1@\xce\x07\x084a\xd4-@C/5~K\x7f1@\xc4\xec\x06\x8fH\xf71@\xfb\x91\xc5\xe4\x0e\xb21@\x9f\xe9\xbd7e\x8b-@5\r\x1c\x0c\x04\xb71@)\xa8\xce\xb1\xc0:1@\xb5\xe2\\\xf0\xe6-.@`\xbd\x02\xa8\xbc:0@\x96\x92\xd9G\x8f\x1c.@\xa9\\^+`^/@\xdd\xec\x9c\x88\xaa+.@\x1d\xa5\x85\xf7\x96\x97,@\xcf\xfb\xd8\xac\xf2\x0e0@\xad\xc9\x850t\xc01@&\xd4\xa6^\x96\xdb1@\xa2\x88\xc2TZ-,@\xbb\xfe\xe2\xeaw\x05-@[;\xc0\x842\xbe&@\xe1E\x17e\xf3z(@\xbe\xe9\xc9\x01\xfd$1@_&f\xc0c60@\xa6 \x8a\xf4;\x1b-@[\xf1 JA2\'@\xd2 \xa6x\x9a<1@Fei\x92\xfa\xdb0@\x1c\x86\xe4\x04\xa2\x042@\t\xf5\xcc\x9f@D1@\x9e\xff\x0c\xa89\xaf1@8C=>\x14\xa21@C\x04\xba8S`(@N\xa1\x00\xc0\x1a]0@q\x8b\xf7\x9bc\xa9.@[\x90\xf1\x99c8-@k\xeeF\x8cI\x0e.@\x00b\xfb\x94\x18J*@8\xefp\xfe\x11\x0b/@\x01E\x98mXq,@\xffufG\x9a\\/@1\rh\xec\xce/2@\xfa\x08O;f\xb02@\xa8\x12\xdb\x87U\xc8/@\x0f%x\xf4\xda\xf1,@w\xa4\xd1\xb1q..@\xe3^\\\x0fD\x16,@\x14\xd4_B\x94\x9a.@\xcb\xe42\xa1&\x072@p]\xfe\xa2\xeaX1@\x94k\x0b?\xdc5-@:\xe0\xecH\xe5\xa6-@\xa4\xcaP\xed\xfe\xe9-@8k\xf9=\x9cP0@\x9d\x1f\xc5\x0f\x8bw\'@3\x11^\xa8\xd2\x001@\xb3]m1\xb2\xd95@\xe8e\xa1\xc4-U/@\x85\\\xce\xc9Lt0@X\xf3\xb4j\xb0\xc75@%\xe5i\xfaG\xa6(@\x00|\xd5E\xec\xce0@\xf2\x08\xce\xff\xaf9,@"\x95\xa3\x96\xb7\n1@\xdf\x12\xb9\x04\x87y0@QJ\x84g\xf0\x9e)@BW\x95\xdfH1/@\x0b\x10\xb4\x1b$M.@\x1b\xbfEw\xcey0@\x1c\x87\x9d\x1ee\xdd1@\x80\xda\xaaU\x99\xee.@\xeb\xbe\xbd\xfbm\x8b0@\x81\xa0\\\xc5\xb9\xa21@",EJ7\xfe.@Y\xfd~\xc2\r\x041@8\xc3\xf9\x85\xe9\xa01@\xd52\xa3k\xdc\xf70@Z\x0e%\xb2\xa8V/@\xb1\x07%\xe6\x1cT+@tM\x0b\xee)\xb51@\xc4Z\xe7\n\x96\x9c,@.\x14IX7\xbe-@\xc6\xccB\xa7*\xb83@n~\'\xe1\x13\xe1.@\xc8@\x96\x04\xb2k1@\x8dm\x15Vj,/@\xc43\xda\xade\x01.@*P\xfc\xce\x1a\x1c-@\x1d\x01\x1c\x1e\x8c\xa51@c\r\x15\xc1]\x061@y\xf89?j\xa8.@t\xbf\xf4\xb2\xe8\xc50@\xe31a\xd7\x9b\xd40@8O\xad\xd0\x01),@D\x05q}\x8c\xf31@6,\x84R\xfd02@\x03\xfbZ\xd2\x9e\x841@;\xedoK}\xa8-@\xb0\xad\xb7\x07\xa6\xd50@\xe9\xb6D\xecB\xaf-@\xda,\x03\x84\xf7\xef*@Z\xbc"\xc0C\x16*@/\xfe\xba\nV3+@\xa7]\xd1\xde\xdd%2@\xcdg\xf5@\xe8\xb41@(m\xdf\xae\xa8I0@:\x99Y\xfd\x05\x894@\xaf\x1f\x08\xf0\xe7\xeb(@-\xe3\xb3\x80\x82\xa7/@\x87\xf0\xa7\xf1\xf3\xf3,@\x00E\xbe\xcbg /@*\x02\xeah\x0b\x07\'@\x8e \xec|&//@\xb12f\xfb\xc7\xa6-@\xf1\x89\xad\x96/\xb30@c\x18\xfc\xf9[\xee.@1Z\xb8\x8a\x0c\xf80@\x84\xb8\xf1J\xc22-@\xc8\x82\x92\xedk\x8e2@\xf90\x95\xa0\xdd3(@\x05u\x10\xb2\x1f\x985@\xcf\xa1v\x9f>Q-@h\xde\xd8\xcb\xe3\x0e2@\x17\xd4\x02\xf8\xbd\xf4.@\x11\x9f\xe6\x1f\xe7e0@~\x9d\x1d\xc59\n,@`\xe34M{\xe7*@\x8e\xcd`l\xc9\xb8\'@\xd4\xd5\xee\x9c\xdb\xb51@\xe7\xae\x03\xa7\xad\xbc1@\xcf\xb0\x11\x1d\xc3r/@\xd4\x81\xae\xfc\xb0\xd51@\xe5\xdb\xae\xdcs\x07.@L4\xc4\x04\xedr,@\xb8\xea\x06\x88\xac\x0b5@\xe5\xe5j\xa3\xe0\xc21@\xafH\x065Up0@\x1f\\\xbcK\xb001@.l\xf9_\xd3%+@"7\x86u\xa5[0@\xf9P\xf4\x05\x1f 1@X\xa2\xa7\x87\x8a\xb6.@\xd1\x8e\xf1\xb0\xee9*@\xcf\x00PP+w/@\xc3\x82\xdd\x0b2L2@\td\x05\x08\x82\xfb.@\xe7!%K\xb9\xc9.@\'\xce\xfa\xd2\xc3s*@\xe1sq\xdc\x03\x8b1@\xd4\'\xa1\xf4G"1@\xceDM\xa7\xcc\xe80@\x9bNT\xf3\x98\xc2-@\xde\xa4X t\xb2,@\xef\xf7\x08\x82S\x94.@Jt\xdc\x06\x80\xfe0@)\n\xef\x910\xf30@\xfeN\xe5u1\xbe4@\x18\x11\x9b\x81\x86o/@\xab`\xcez9!1@\xd1\xf2\x0c\x8c\x9dC.@\xc5#\xa7\xf8\xd5\xd7,@\xb4\xad\xf6k}\x001@\xe1hs\x8a\xfbS(@\xbf\xaf\xfd\xa1\x1aC6@\xcaF8\x04\xc6\x851@\x8e\x85\x88-](0@\xfd\xe7\x81\xab\x02\x80.@\xcd\xb6\xe9F\xcc\x0c/@\xaf\xea\xe0\xffn\x9e.@\x11L`\xf4\xb2e2@\x0c\xea\xed\xfb\tw(@*e\x01\x0fk\x90-@e\x92\xf11\xf5J2@\x9a\xdb:\x83B"2@\x01\xf9\xf8\x85\x03\x04*@4U\x80\xd7\x1300@C\x85mz\x8a\xf00@\xcb\xe4\xd4\xdc`-*@\x86\xf8\x90{&\x8c1@\x1aR\xcf\x0e\x96\x836@\x01\x0f\xb6\x1a\xb8\x8f0@C\xdc}.\x9b`.@\xee\x1dd\xd5ob(@\n\x83\xfc\xb2\x8c\xcb1@lSF\xcb\x16\xca1@\x06 !\xb15\x04)@\xd8\x9f}{~\xca0@uQ\x07\xa2\xafK1@\xbc\xa3@\xddod0@\xe5\xc9n4kX-@\x01\xc2\xa5Z\x08\xa10@3aR\xb2\xdaD)@3\x84"\x81\xc16.@\x99\xe0:\xa8\x08q0@\xd7\x0c\xc5N\xe7\x11(@?\xa7O2jV(@\xb50O-\x95A(@\x14\x04s\x08&\x060@\xdcY>\xbe\x9b?0@\x0c(\x88\x01GA1@\x91\x96\xd6\xb3\xf4\xd6-@e\xf5\xf5\x0eN\x84)@Q\n\xda\x84j\xff,@mM\xad\x8b\xda:1@dC\x8e}\x13\x061@\x0b\xc8c\x84\x84\x051@t\xae\x03lW00@\x8e\xa3\x85\xb0\xdaT-@0\x00Y\x02\xf8(0@\xa0JO)\xce72@D\xb8\xb9gq\xfd.@\xbe\xf8\xfd!\x94\xca/@\xf8\xd3\x8a|\x88\xd31@7\xbc\x86\xbcQ\x9c/@\x05\xb7\xc0\xa7\xe8\xb53@\xdb\x83\x1b\xab\x87\xb3,@&\x92Q(\x8d\xb21@\xda\x98\xe3\xfe\x99\xca,@\x88{\xfd\x158\xec,@|\x93\x01N\xd9\x88(@)\x86~\x94\x80W1@\xf44{\x99(90@\x8e\xb0I\xe0{\xd7.@3&\x81v\x0b\xf40@S\x95\xc5\x0cE7-@\xbdNz\x0bEC0@\xd6\x94\xf5n\x08v,@\xe30\x97-S\xf90@\xc0\x9e\xc8\xf2\x87\xf1-@g$\xa4\xc1\x8a\xcd-@\x85a\\z\x07\r,@\x8e\xc0A\x90\x04\x0b-@\xe0\x81d\xba`\xf41@\xf8\xba \x11\xd440@\x12\x0cC\x80`#0@\x8e\x97t\xd5\xb8\x940@\'R\xdb\xb1#\xb01@[\xbd\xa4\x8cf\x951@\xa7\xf3S\xb8\xa0\x9d+@F\x91\xfd\xe2\xbd\x8f,@K#\xc7R\xda,2@\x9cy~3k\xa71@\xb9\xf7Te/X2@<\x92k\x01\xb5\xdc0@p\x94\xa8\x0c\t&1@\xe9Y\x18\xe7\xa8(2@\xdd\xe1\xb7\xff\x1e\xc12@\x993\xf3\xadf\xaf1@\xedb\x84\x1d\x03\x141@q\x15\xb2\x0fv\xcd*@\x1dR\x10\xb2d\x8a5@H\xc67\xe12n0@\xcc\xe1c\xe9C\x87.@\xc4)N\x93\x88\x01-@\x9d\x07NOm\x8b(@\xbcNO\xf5\xe1\xed0@\xb5\xf1a:\x8d\x9a3@3Y\x86 Fj,@\x03\xc1\x9a\xf1\x7fJ*@\xc1\x87\x9e\xf5Ju-@\xe5L\xca\xbcb\x850@\xcd\x1c?z\xd6\\.@\x17\xd1\x90\x8f\r=0@,MTELu-@>\x16\xbcxU\xf3-@\xd7\xa2\xc7\xfd\\\x1b.@\xeaO\xfaf\xf7\x921@\n\x13\xe3=\xec`.@Z~vPr\x0b1@`\xc4\x9bk\xb7U0@p^\xb1\xcf\x1a5/@\xcb\x94vrw\x1b.@\xe2\x8cP7\x8c\xf95@[]\xcb\xe1\xa2\xdb-@\xc6t]c\xb5\xce/@T\x04>\x05mR0@\tT\x88a\x8b\xa1\'@B\x82\xacz\x99)/@SK\xcc\xb5\xb4\xf5)@Z\xa8\xfa\xbe\x8b>1@\xe4\xf3,\x11E\x94/@*\x8a\x7f-\xdd\xe80@\xd1w\x88[\x12R.@\xaf\xae\x97\xa7\x9d\xa60@\xa9[F\xde!\x910@25f\xff\xbcj*@\xab:\x91\xfd\xd9\xa6\'@\xe1\xfcUoo\xd0-@\x8f\xd5\x14\x9b\xd0\xd64@\x90\xff@z[Y0@V\xd4\xd9K \xc5(@\x92\x99\xc7\x80g\r/@<\xd1\xba\x9e\xdf_1@\x1evN\xdf\xc7D-@\xe1\x99\x9f\xed\x1b\xa7(@\x82k\tv\xeb\x17.@\xce\xcb\xea[\xf3f-@\x8bO\xc9oC?0@\xbc\x94\xd8T,K+@\x14\x97%n\xbf\x8b5@{\x98,YI\xef.@\xbe\xe6\xce\x9a\xddb1@@W\x9d\xca\x8d\xc50@:TC\xdf\xa1R-@.\xef\xd6\xba\x1f\x961@\x99\x13\x85I\xfb\xc20@Kc\x05tu\x995@\xfeQ}@`\x172@\xca\x13\x82$\x91)/@\xd1E\xe3\xce\xc2C0@<\x16[\xd8\x9b\xa4/@\xe0\x14 \xdc\x97\x8f0@\x8az\xc55cV+@P\x1aG\x88|\xb23@\x8dZ\xdf`\x07 -@\xee\xfc\xb1\x93\xbb\xa33@\xc8\r\x02\xd6\xee\xd53@t \x14\xea\ni0@<\x01\xb9\xc7\x1d\x95.@\xc7v\x10\xc7z\x07*@~O\x03\xfb\xfc\xab,@EO\\\xbc\x8aU1@5b_\xc5\xe2A0@\xd4\x81U\x96#\x82-@\x16b3s1\x1a3@\xcd\xecM\x1e\xba;.@C\xfd\xb0}\xbd3,@\x9f\xdc\xd9\xaf\x82\x982@\xff\xa4\xd3e\xaf(*@r\xf1/^\xfa\xd41@\x83\xb7\xb8\x93`\xe70@\xd36\xfc\xe2\xeb\x18,@|\xf9\xe1I\x97\x110@\xea\xd1\x1f\xa5\xde\xbd0@\xa2M\x88\x9fm/0@R\xd2TI)\x810@=\x1e#\x02\xf3\x8e0@\xc5\xc73L\x8a\xbb/@\xc6x\x08\x1e\xa3\x191@\x8e\xf7`\xd7\xd1y*@\x00\x9f<\x7fM51@m\xf5\xa0n>10@R\xbe\x82\xcf\xbc\x1a2@8\xb8*C\xfdB0@Kk\x1a\x8a\xbe\xaa.@F.G\'\xdc\xff1@\x8c,\xe5\x88\xab\x120@\x92\x83\xe9\xfc\x8c\x14*@\x88\xb2(\xbfI|/@\xbeZ\xf5J\xef\x8a-@!\xc8N\xfa\x10\xaf,@J\x12G\x93y\xd12@3\x87=n)\xb5-@?\xe8\xf8\x03\x84\x920@+W\t\xa4/\x941@On\xc5na\xb4-@\x9e\xb9\xa2f\xbf\xda,@P7\x17\x80g\xbe(@\x8a\xef\xdb\r\x88\x9c(@\xe2tm\xe8\x1301@\x17c\x1f\x9f2\xc9-@bp\';\x8b\x800@\xa4\xfb\xb9_\'u.@\x9f\x199\xb5\x81-0@\xc8N\xd0\xbe\xc1\\0@\xa9v\xcf\xf4\xc5\x19+@\xae)\xf1_\x8e\x190@\x1a\x848\x17|+-@\x10\xf9m\x8d\xf7\x1e.@\x976 \x88\x0b\xe6)@\x02\xffX\'a|-@MG\x91\xfe\x11_/@zm\xa3\xdd\xb6\xcc(@,\xd0,B~\xfc0@V!\xcf\xf0v\xd7/@\x0f\x9d|\x19\x8a\xf55@<R\xa7G\x9cb2@\x9b\xbe\xc4\xb5+\xa5)@\xcf\xc2S\xfa\xb8E.@\xe5-G\xa2\xf8\xf8)@\xc0\x12R\x1d\'\x94,@\xd4\xed\xcf\xfc\xf9\xd7-@\x06\x88E-t\xc9,@@\x93\xc5\xecVv-@D\x89\xf6]\xd9\x901@\xc8\xc6\xd5\xaf\xb3\x970@\xae\xcc\xe4d\xd4z(@\xe7\xafM4\x11\x04-@\xf3\xa2\x9d\xfb\xe6\xc8-@M\xda\x0b\xbe\xa3\xf3,@\xce\xec7\xd3\xfc\xab1@-\xa9vCA80@0\xd8\x8c\xad,\xa9/@\x8c\xa9j\xb1\x02\x94-@\x85\xd7\xd8\xc5\xb71.@)TV\x90[x(@JZj\x93hB0@\x1c\x90\x91\xba\xa092@\xe5\xce\xc3\xe9\xfa\xf0.@\xe10?\xfaI\x9d1@\x94?m\xbf~\x951@s\xb1;\xbdVv1@M\xf6k\x8e{\x8c-@\xcb\xcd(\xb3W\xe1,@V\x92\xab\xeatk1@\xdb\xb2dp\x07(0@\xbf/]<\x8a?(@\x83z\x18l\xb3\xc5-@\xacn\x12+\xb1\x981@\xd5P\t\x01\x1c\r2@\xae|\xbc,\xa1\x1c1@\x06h\xd1\xfa\xebA.@\xb1lO{\xa4\xe71@\xf5,\x1ci\x81\xe21@\x16\xe9\x18\xbe\xa8\x1b-@<\n\xf8\xa6\xee\x9e,@\xf6H\x9d?\xc0\xd3,@_\xbc\x05eU&0@x\xb7\xf9\x82`S.@\xce\x19Z!\xc7\xbf(@E\x05\x0fD\\B,@!\xa2\x01G\xb2\xf8-@\xa0\xe9\xf6\xd6\xed\x7f0@`\xeeqU\x90\x080@_\xebv\xcbm-.@o\xc5\x01\x9d\xf6\xf0%@\x8fQ\xa1\x9f\xb5\x820@\xdc\t\x89\x99.\x9d-@\xb4\xd7C\x8f\xf2\xa31@\x87B\xd0qs\xbf-@*\x9e\x94L.\xd22@\x96\xbfl&3\xc20@Gw\xc8\xd5+\x97/@0\xa2]\x96\xb9\x80,@!\x96q\xb1\x04\xe2-@$o\x81\x9c7t.@%\x81\xac;\xac\xd50@\xb7^\x06\xae\x12\xc7-@\xca\x01\xc3\xd6G\xd5+@\x1f\'K\x0b><0@{\xdf\x1aN\xabd1@\xdb\xff\x9c\x97\x14\x890@\xdeT\x05\xe9\xa9\x95.@?8\xf3.\xf5(5@I\xd3\xf6I\x11\x93\'@\x7f\xa0\x86#M-/@\xb48\xe1%\xcc\x1e0@\xe4\xd3\x06\x90((5@\x0f\x01\x850\xb3\x190@\xe4\x88\x05~\xd9\xbd*@O\x14wh\x8fA-@\xe5\xa3@\xbf[\xa6,@\xba\x9e\x177\xa7q(@k\xbds\xf1\xd5M0@\x99^\\\xeb\xa6\x951@\x96\xd6\xea\xa4\xb5\x870@w\xe2\x05Ba\xc80@Wzj\x0f%\xac5@\xf3\x0c\xbao;f.@\x9e/\x9b\xb9\xb3\x1e1@]\xf3\xfbb\x1eR1@\xbb1\x92\xc1g\x0f-@\xfa\xfcS\x9b\xd5&5@\x1a\x94\xbc\xbf\x0c\xe5-@Fz_eG\xaf3@C?\xbf\xeb\x04\xd1+@\xb6\xd8g\xec\x1ca1@\xd8\x0f\xa1V\x91\x9e-@\x8d\x07\xd6\x04pY+@G^\xa8&\xd7A0@2/h\x0b\xa2s-@i)\xd9\xb7\xc9\xc2-@\xcf\xf6\xd2\xc2\x02\x8d,@\xe2:`\xb7}\xa82@\x1c_\xd8\x18\xdc\xae,@5\xc31\xe1$\xc81@\xe5\xb7?\x1d\x00\x9d1@\xee\xd9\x80\x8fGN3@G\x0c\x9cO\t\x11*@\xe3\x000\x1e\x83\x191@ Y/\xbd\xeb\x11-@\xa8\x9a\xe4).\xb7/@\xa8\xf2\xbeb\xd4\xbf0@FU\xea\xa4\xf4\xb60@z\x7f\xfd9\x90|2@0\'\xb1\xe9~-0@\x03\xaf\x83\xc2\xd0\xb2-@\xfa\x91\x1e7\x86\x8b5@\x7ff5 l\x8d-@\xa5\x91\x18x\xea)*@\xa6\xe2\xbe\xfc\xe8\x88-@*fiQ\xfe\xbb-@4\xd8\xfd\t\x16w(@\xaab\xdc1\xad\xa00@\x82\x06m"\xe5\x151@b\xc8m\\\xc2\x8a1@\x01\x0b\x07(\x17m*@3\xfc\x07+B\x1b*@\xc6\xce,\xb6j}(@\xa1\x93T7\xe3\xb1)@Y\xbfAI?\x03+@\xef\xab7_``(@B*\x89o\x084-@\xdfU\x1c\xd9\x17\x7f0@\x8a\xfd\xb8\xaa\xd4\xf1-@\x8b\xd1\xc4\\\x9d\x140@\xdc\xeb?W\xc2\xfb-@\xb6_\xb7)\x8f\xbf-@1\xab\xc2\xef\xebe+@\xee\r~\xe2\xe4\xb31@20\xedR\xe5\xb4+@\xbc\xf8z\xfa\x14F0@\xc2\xbcn\xb4\xc3\xd11@\xb5\x8b\xf83\x10E1@3\xc2\xcc\x1f\x1a\xe14@o\x00t\x83\xc8\xe2,@\xfd]\x05\xf3\xd9\xb1(@\xed\xfc\xd8It~0@R\xe2r\xcd\'S0@\x9c&\x91\x16<\xc41@\xf0\xd7b\xdb\xe6\x05/@h\xc0d>\x9840@)\x9c0#2\x9f0@0\xea^5,p+@3\x10\x8d\\x_0@\x9eMfa\x10[,@}|-\xc8kX0@\xac?\x0e\x97g\x0c0@\x81\xdcS\xa0\x1eK0@i\xa8>\x9bS7.@\xd0\xbe\xf0Ey}0@\x7fI\x0c\x8b(\xa11@\xa1;\xd2\xd9BN5@|\x0bO\xd9a\xa04@0\x94\x01Y\xc3\t*@\x9c\xa8\xabnM\x9a-@\xb0F\xb1ON\x911@%R\x17\xcb\xbfK1@\'\x0f#\xd0Q\x88-@8\x03f\xa6\xa5\xd41@6\xbc\xd7\x07\x1eD2@\x1a\xb3#\x0enl5@\xa1\xd5\xf0\xa0\xb6\xaa(@y^b\xc7m?,@\xaf\x8bN9\x94)1@\x84\xcfx\x0e*\xb8\'@\x0eJ-\x86u\x901@\x98\x1a\xd7@B\xce1@\xc98\xa5\xaf\xda\x052@\xc2\xa9\x1c"\xc7\x8f0@~\xf3\xd3Z\xf6\xf60@\xa5\xfb\xcfN^\x02/@t\x00\xca\\\xf2\xbd1@\xbb)g2\xa5\xe06@\xc9\xa1\xbc\xf0\xf0\x0e2@\xc0k\xd3\xf8\xefl0@u#\xb1\xde\xc4\x9b)@0_\x01P@\x9b0@\xff\x89\xc2\x9c\xda\xc41@\xf2\xe3x3EV2@\x04<\x98\x96\xb1\xe8\'@ !\xa5\x92\xdb:2@M\x9fre,;*@\x16]\x01\xa1\xce\x100@=\x1e\x10v\xa3J/@bJa1\x91\x000@(G\xd9\xf51:5@\x01\x90#\x0f\xa7\xfa0@\x19\xf1"\x05,\x146@\xaf*\xdf\xa2\xc5\x0e6@F\x19c{\x8d=/@\xaf\x1d\xe5\xcaH\xea0@/\xa5\xa1\x14\x1a\xdd-@u\xf5\x89\xfd\xd7\xf7.@}\xff\xe3\xa7\x98\x9b0@\x9b\x1a*\x87k\xca&@\x98\xfe_<$)(@\xfal\x10fr\xb01@\xdb&\xe1\x90\x173/@\xa5E\xf2\xd7\xac\xf2.@\xe6\n\xc1\xe1\xb8|1@\xee\x9dJ:o\xf2.@\xb3u\xcaI\xcb\x95/@)|\xd7\xa2}\xc4-@\xfa\xddY\xa8\xa6\x941@\xd5:~\xd0\xf0\x880@6\x86\xae\xdf\xf1y,@\xbcx-\xdd{\xb90@G\x17_\xa4#\xc4-@\xddp\xd9\x84\xc3\x921@\x12\xea`s.*1@E\x0c\xa1Z\x8f\x9c,@On*\x81*R1@*L\xe6@\x1b\xa2\'@\x05m\x13\xba\x14],@J\x0c\x18\t<Q-@\'\xae\xb4\xf7aj\'@\x8fve:\xb7\xa44@\x87\xbe\x06E\x81\xda.@\x1dqu\rY\x97-@\x06\x9c\x0e\x93\xf6\x95(@2\x8e\x00\xdd\x86j/@Qs\xc9\xa9\xc3\xab,@S\x10\xfd\x13u\xc10@\x9a\xb0\xc2f\xbf6)@\x04Ab\xc3\x1a1-@\xaaLwR\xd4\x06,@\xd27;[\xa3\x8f)@}\xf8\x9bd\xc8\x06.@\xfa\x85\x8b\xa9C\xdc)@\xf2\xb6\xc8\xe3\x9c\xa8-@Z\xf2\xbdb\xf1\xd60@\xfd\xcb%\x1e\xf6$2@\xef\xb2_\xbcV\xab0@r\x1eOQ\xfe6-@\x16\x7f.\xe3\x10\xac/@\xfc\t\xacm\xa1\xd60@\\\xa6\x95\x1br\x03/@\x07\xe2J\x07\xc4\r2@\x80\x1e\xe4\x88\xa5\xf5/@\xe9\xe2A\xbb\xaed\'@\xed\x89i3m\xf8+@\xffd\x177\x9bQ0@P\x0c8\x13\x9bd/@\x9aw}m\xf0\xa6.@\xd3\xa3a\x03}\x01(@\x0fS\xa6?n\x811@V\xc3R\x06\x9f\x1a)@\xef\xf3q\x86\xeb\xb65@\xa3\x83\xd7\x1cJ\xc1\'@\xc2\x86\x0f\xc0\x84q-@\x91\xe5Dl\xe8\x9e0@\xfa\x02\xf4\t>v0@C?)Q5\x922@\x8c\x14\xa3#R?1@i\xf4\x0f `\xca+@\x05\x91J,%\xb71@X\xfe\xfbA\xea1+@\xe9J\xc7\x01h\x1a2@X\xaa\x9bU\xcaQ,@\x84\xb8\x0c\x00\xb9\xba-@u&v\xd1>.0@-\xbe\xd0\'\x9f\xca1@\x9a\x88\x96\x83\xfc01@\x8a\xf13\x04\xd4\x150@({\x1el\xae=1@\xf4\x0b\x82\xe74\xa7.@\xa0\x0c\x01}\xe9\x8b+@\x01B\x04\xcbY\x90\'@\xca}B`\x06\x8d0@)Q\x0b\xb4\x11\xcc.@\xefg\xb6v+\xb8-@\xf2\xf0!W*\x160@p\xf2\x84\xfa?\t2@C\x90\xda\x11V\x062@\xec\xcb\x90\xc0\xed\x9d0@\xc5\xac\xb8\xc1P\xc01@\xa8\x9e\x87H\xda\x0f(@\xc64yR\xf7\x110@\xdc\xcc\xe4\xce}*/@\xc4\xe3\xbe=\xd5\xda+@\\\xfd\xc0\xff\x83\xf40@\x1dD\x1a\x01\xcd\x042@/\x8e\neI\x82/@_t\xa5\xa5m\xe71@\xcb\x0cG\x03\x18\x9e1@G\xdds)\xd9\xd4.@s\xe8+\x12\n3+@.PZ\x15B\x136@\xe6\x7f\x93\xb0\xd3\xec2@\x93*\x05F\xce\xfc-@\x1aN\xbf\x08,T-@@&xrM\x162@\'\xf1GAy40@\x87r\x89\x8c\xc5\xfe1@\x81\xa1\xe6u\x02\xa70@\xd6\xf4\xe1\xe1\x1c7-@\xa0\xdf\x87\x15C0+@\xdb5M9}d-@\xa1|\xaf\x93Q\xcf-@\xe2w\x10 \xa2Y0@_HE\xed\xc2\x82/@\x93!8\x96\xf4\x031@\x14\xa7\x8d\xf7\xabk(@\xad[3;T\x91.@\x10\x9f\xe7\xa5R\xde0@\xacj\xce|"P5@4\xdc\x1cIXG.@\x15\x84\x85V\x8a\x99/@\x85\x9e\xea\xbb\xb9\x14(@+\x86|\xca{\x1e0@~"\xf9\xe3\x89\xe1+@\x9f\xf5\x0c8\x9dG+@\x05\xa0:\x87M\xcd)@^\xc1\x8c\x1a\xb0\xdc*@p.\x18>\x9f\xa7+@\x81E&ZF\xdf1@/\xd6\x97B+\x17/@\x18\xb6\xf6\xb0$M,@\x96T\xeb\x11n\xe41@h\x93\xa6\x9a\xef\xaf2@\xdf\xa6\xa4\x15gj,@\x9d\xf8\xdc\xe4}\xcb-@\x0en\xe3\x98-\x82,@\xcf\x04\x95>J\xa9.@+|}6Sp/@3\x11-\xd4x\x9d1@uEk\xdd}[0@C0\xde\x86\x98K0@\x96\xa8\xeb\xd6\xb3\xee1@\xd3\xa4\x7f_\xf7\xb1(@\xa8\x8d\xceD\xc0\xe0/@\\\xa0-\x85\x88\xc70@+\x97\xbc%\xe6\x89+@\x16\xf1\xa1\xfb\x8a\x9d-@;\x1ee|\x9a0*@Vg\xb3\x18]\x1a1@B\xe2A\xf7\x8b2.@\xb9\x95\xeaP}\x8c1@\xb5J\xf0\xa5\xb1\x9f\'@}\x8a?\xec\xb7\xfc4@\xc3\xb8\x04&\x00\xdf1@\x0e\xad\xf9\x95\xe0\x8b/@0\xa1V+s\x9a1@Q$Rel\x81)@b\xc2\xac\x86\'h\'@\xb6\xb2A\xe2If-@\x06o\x13Ha\x055@\xdc4\x85\xf3\x9a\xad0@e\x97\xc9j\xe6.,@\x7fy\x8a\xbe\xe800@\xb3\xbf\x9bZf\x981@D\x01\x8dE\x8d\xc52@\x17\x07_+l\xdd0@6\xe5\x98r?%6@\x13\xe9L\xabv\xa2-@\x11(\x8f\x8c\xe3\x1f0@\x1aH-\xbe\xc5\x90(@\xc0\xad\xbe?\x94\x1d)@\xfa\xe7|\x11Uw\'@|C\xa5[\x1d\xe74@\x88F\xfdez@1@\xc6\x8cs`\x8a31@\x89\xd9e\xfd~\xf60@\x81\xd3\x91,+#0@\x8d\x91\xe2O\xad\x08*@\x1d\x8a\xab\xad6\x81-@8"\xf5i\x19Z.@=\xa45\xf5\xcd]0@\xa2\xa5,d\x91!.@\xb4\x9c8\xc7pg-@\n\xf6\x8d\xf0\tD0@\xb0\xd7\x9aF\xe1/0@\xdf\x0f\x9b\xc7P(/@\x89<\x1cII\xc30@\xe1\x96\xb0 \x9c\xf40@\xf5hN\x805&-@/qS\xdd\xf3\xeb1@)\x08\xae\xe5\xeah2@\xef\\\xe8\xa0y./@\x7f\n\xc78g\xf20@s"\xb1h)\x1f/@\xeaW\xb3-\xf9\x10.@\xc8\xffev\xd3v1@\xcc\xe4\xd1\x08\xac\x11(@\xf7\xc0\x94\xfa\x1e\x00&@r\xf1G\xbb\x1e00@\xf8\xfc\xccsI!2@\xf5\xd7]\xe9\xed\n1@#\xd8\xa5\xa6\xdei1@3\x1aOeA\x112@\nw\xe0\x80?\xf9/@\xce\x98r\xa0\x1a\xe4.@H\xec\x1d\x8f\xfd\x0b.@,\x19Z\xda\xec#/@\x1ao\x0b\x03\xf8\xc34@$\x8d\x1d\x80\x17d1@\x14\xe9+\x947c,@\xe0\xe5Pd\x9e\xfa1@\xfb\xd9&\'\x9f,*@in]v\xca\x135@%\x04\xb6L\x1d\xb63@\x99f\xd7qy\xde-@\xe4\n2\xcec01@\xe1\x10\xf4\x84-\xe20@\x078\x93\xef\xf7.-@Z\xafe\x97\xefJ)@1\xe0\x0b\xda2\xf9+@\xea\xb7\xa9\x8e\xfdJ.@\xe2\x8e\xbcN\x96\xdb/@K\xa2-\x17\x08\x1f,@cG\x94\xf0z\x15/@N\xff\xf0v\x87)1@c\xb3\xee\xf7C\x9c0@\xb8\x0b\x8d\x1d\x12\x056@\x11=\xce\x9b\xda\xad1@\xce\xd1\xd46\x1dW-@A\xdbn\xa2\xe9Q4@\xb6\xca\x82.\x183/@\x98\x86\xf5}m%1@l4\x91l[\x8a1@X\xd3\xc9c0\n,@8\xa3\x91\xb8\x02\x04,@\xb6\xa9t4E\'-@\xd4\xcb\x82\x99\xd1\x850@\xd7\x83\x17\x8a\xe3L1@gT\xf8\xd2]\x8f0@\xe1A\x0b\x02\xbc\x0c0@w\xaf\xfc\xf2v\xea.@\xf3\xc5\x1f\xd0$\xed,@\xb5\xdb\x82\x00`\xcd-@\x1bz\xf0\xac\xb9\x8c-@\x03l,LeB0@\x9dyl\xba)\x191@\xa7k\xf8\x1dr\x1d,@&.\xe0\xf9\xe3\x9c0@s\xe0\x13\x96\xf5\x0c)@\xd7\xed@\xef\x04\xc9-@e\x10M\xeeq\xc8/@\xadNI\r\x80v*@\xd5u\r\xc2\xe2I.@\xac6\x88\x9f\x84{/@"\xd7\x12c\xedh,@J\xfdb\xb2Yr/@y!\xd4\xbcP\xef1@/^\x89\xa7\xe4U*@n\x9b\xaf\xb3\xb0]-@1%Z\xe7\x97\xf9,@U\xf9\x14\xba\x89\x90/@\xe8d\x01\x95\xeeX0@\x0f\xae\xed\x18\xefE1@\xaf<A<\x81\x161@S\x9f\\\x96\xc3;1@\xf4\x93qk\xe4\xc1)@BL\x84\x92\xe3\xb9-@\xd5\xd2v\x8e\xd0\xfa0@\x02J\x97\x05\xd7_*@\r\xadMh\xd2\x1e2@\xf7\x1f\x14\x80\xddZ(@\xdaE\xc0k\xe9\x8f2@\xc7\xbc\'7\x1b\x0c/@0\x82\xf3c\xb4\xd6/@\xfbH\xab\xf5[\xc7/@\x91\xfdB\xcf\xecA1@Vq#<\x98\xeb0@\xd9\xdd\xae\xb3\xb9\x0c/@P}\x94*\x9c\xff.@\x8a9\x8cY\x88\x08(@(a\xe4iC\xc4-@\xb33\xe4\x8f+S,@\xdb;\xdcuo\xcd1@\xe2\xe4\x11r\xec/2@\xf0\x04\xe2\x7f\x94\xbb,@\xe7[63\xc6*.@\x8b\xed\xe4\x87\xaf\xdb,@\x1f\xe0\xf6\xb3\x87v.@\xcau\xa0\xbd\xf1\x80-@\xb0\xf8\xe9\xed\xa2e0@\x12\xff]r\xf9\x0b1@\r\xcd\xc0\xc7\xc0u/@g\xb93BB\x08/@p\x9e#\x90\xa9\xf11@\xf7+\x96D\xd7J0@\xbb\xcf\x9d\xf3\x82j,@\x01\xd8\xe2[\xb6\xbb/@\x88\xd2u\xa9sh,@\xed\xdc\xc9uYs.@\x1c4I\xa4\xd1\xe90@P(\xd9\x91#\xe71@\xc6l\x18\x08.*+@\xc9\xf5G\xb5B\xf6/@0|\xdc\x08\xd1\xbe,@\xbd\x08_\x00N\xc3-@li"\xbaX]0@7z{\xd6\x12\x12)@\x1e\x11\xf5\x11Uu.@\xf6 \xea\xaaR\x811@\r\x9f^\xa3:\xd81@\xa5\xb1\xc9=\xed\xb80@\x97H\xd4i\x84\xf5/@\x95\x1bQU\x1d9.@\xd0\xc4\xa2\xae8\x1f/@\x9c-hH:\xec,@~^,\xcb\x14R1@\x0es+\x15\xe6\xfd.@\xe6\xef~g\xc7\x041@\xaa\xceL\xe1u\xba2@\xa5\r7\xf6\\+1@\xe8\xc8\x0f\xe2\xb3~/@\x84\x1f\xd9*\xde\x122@\xb7\x99\xe9X\xf5:1@\xe9\x1f0\x1bcD1@\x12E\x085\xbd42@\xe4\x025\xca\xfc\x111@\xc7\t\xae\xcd\xb2\xdf(@\xc0\xc5\xb3\x8f\x05M-@\x0cE\x01&}>.@wh\x9fG\xfa\xbc-@[\x8f&\r\xf0\x9f-@\xfb\t\xbe\xa3o\xac0@&EE}Li,@\x7f\x01\x17d:4\'@\xc8\x08\xa3:\xebZ2@\x84H\xf5\xca\xc4\xf15@\xcd\x0c\xdel\x162-@v\x16l<\xe4\x0e0@\xc8m\x9e\xe3\xa1\xec0@\x86\xf8\x90{&\x8c1@T\xa4\x9b\x9b1~0@w\xbb\x15\r\xdf\x9d1@#}\xe3c(J(@ \xc6vs0\xa2-@\x8fjo\xe3\x82!/@\x91\x17^\xcd\xbf\xcd(@n\x83\xc4\xb4\xc8/,@\xde@\\\x96\xf3\xb6-@\xe8\xdb\x16\x1e\xf7h0@\xb1\x96\x82P$\x985@\x83\xa9\x0e\x9a\xb6\x07.@^\xad?n\xb0\xd54@\xbb\x07\xb5\xb1y\x070@\x86C\xd8\xa3\xd3\xf3(@\x1c\xd7\x9f\n\xf6\xee/@\x05B\xa2\x8a.42@t`\x963\x99X0@\x01;a\x16\x11\xd90@\xcf\x1e\xa9\xcbS\xe1-@&\xe0"@\xd0\xfd0@I\x988\x11[\xdc5@\xdcAW[\x10\xdd.@%\xdc\xf9\x1e\x0c\x1a.@\xb8n\xf3\xe03`1@\xa4$\xbf1\xb4\x1e-@\xb7\xbb\xb2\x8a(\xf90@\xbc\x07\xaf\xa5\x97/(@\xe1\x07\x8a\xa9=N0@\x8bkc/?\xdf-@T\xfaH\xbe\x14g2@\xa2\xf5\xa0\xe5\xa0a1@\xd8W\xf2DZ\xcf0@\xbe\x85 \xd3\x9e\xba0@\xf9b\xe8\x01\x0b\xfa+@>\xe7\xbf\x02\x83!/@\xcd\xbb\xf7\x80s\xc80@]*\xf5d\xf7\xea.@=SR\xbb\xe1\x92*@\x9d&\xbb\nF\xaf1@+\xb6o^\xd6\xcc-@\xa8-bH_\xc90@\xe5\xe6\xf7O\x8e\x881@\xb3\xeb\x1e\xd3\xb1C-@\xe4q\n)<\x0f2@[8\xc5I8\xb72@\xfe\xf0V\x01;\x01.@\n\xa3F\x15\x1a&/@\x83\x7fR\x08\xf4\xd00@`\xb1\xf9\xb9\x14"1@M;L\xe5MA*@\x81$\x94E\xc7\xc54@\\\xbe\x9c\x1e\x86 1@\\\xb4\x9f\xd2w\x7f/@\xc8\xbd\x98\xf0S..@\xeba\xd8C\x90&0@\x98}<\x94\xf0A.@\xaczX.f\xe80@\xbac\xe3ei\x940@\x07o\x80\xc4\x91b1@"\xa9#\xa8\x0f=-@\'W\xa2\xf4z\xe2-@2f\xf9\t#\xa2-@\x97Y=\x10\xc6\xa7\'@\xcb*\xfe\x14\xfa%+@.C\x9d\xbe\xc6\xa00@\xa5?\xfd\xe0\xf7\x01*@\x167:\xffj\xdd1@e\x90\x13\x9e\xd8\xb9\'@\xfbZ|\xb6Yy0@\xa3\xa9\x89\xef\x9c\x040@\xc5xN+\x86\xbc-@[M8\xaf[\xe7-@rX\xc2\xf9\x1a\xcd1@C\x9f\x8c\xdc\xaa\x111@\x00\x90\xbc\xbcWk.@\xa7w_":\x8d(@\x14\'\xf2B!\x8f,@\x11\x1eG\xc4)\xbe0@`&\x8f\x1d\xca:,@\xa2\xc1Q\x1b\x92\x160@#\xbe\x8f\x84\x98\xa12@L|{*H\xe75@yx7\xbao\xe7+@\xba\xb05\xd5h\x18/@(?\xb7\xf5\xef\x04.@D`\xbb\xde{\x1c/@\x05\x9b\xaf\xab\xdb/1@\x8e\xb1\xe3\xbb\xea\x1b/@\x05\xb3\xaf\x83?\x0f/@\xf7Y\xea\xe5\x82O1@\x0c\xa9\xa0\x98\xf5~0@\x03\x97\x07\x92\x14F1@\x9e\xf4\xc8T\x1c\xbf-@o\xcf\xe1\xe3\x82\xe00@\x00n#\x07@\x01+@S\xd7\xf1Va\x9f-@(\x93\xd8\xe2\xa9\xe24@4@\xc5\xdam\xe3+@7V\x1f\xbfH\xd8&@\xeas\xc0\x91\x9d]0@m\xceS\x8b\x07\x070@\xa3\xa8\x9c\x0f5&+@,<\xff\x83\xcd\xdb1@#?\x0ct~\xd0.@\x90%yh\xe2l.@t<\xc2&NQ/@\x18C\xcc\xe5\xd4D.@\x96~\xfcO\xeb\xf8(@\xcd\x83\xa7\xd4\xe6\xe9*@3Eu\xbb\xb60/@\xf8\xb4\xd7\xbeg\xd2+@\xf3\xef;=\t\xa31@\xa2B\xf4-\xeft/@\xb4\xc5\xcf\xd0\xd5\x840@\xc0>\x0f1\x8f\xbc&@\xcfb\x1d\xb3\x92#-@\xa7\x80\xad\xa1\x8c[.@\xfe\xba,\x87\x1b.2@\x1a\x08Q\xf6*\xb25@\x8c\xc1\x16B_\x061@dq\x02\xbf\\X-@\xb7\x0e\x82k\x9e\xf70@\xb4v\xbd\xa6\x19\xef*@=\x7f\x0f\x856\xb31@\xffl)\xfc+F.@O\xff\xf7\xcc\xbe\xa6-@C%\xdf\x8e\x87Y/@$\x0f\xb0Kn\x8f-@?\xc9\xdaU\x853(@\xd30D\x15\x0e\x07\'@|\':\xf8\xa7\xe6*@\x85\x13\x0b\x9a\x8e\xe60@\xae\x17]=\xe3\xb61@UJ\xb4\xb3\xf98(@\xebLL\xb9\x14Y/@\x13\xde\xfe\x89\xc6\x06&@Z\xf4\xf5\x9a\x0e\x8f-@2q.\x83\x194-@3\xfef }\xe62@^x4R\xeb\x9c.@#\xfb\x1c\xec\xa8\x04+@\xa2\x84\xe5\xbb\x0cy0@\xf8\x919d\x01+-@2\xe9\xa1\xd7\xfbO/@\xb5\xa1\xaa@\xe3\xa6+@\x7f\xac\xe9g\xed]0@\x8d\xc4s\xb7\xf5\x9a.@\xf7lpC\x01\x020@\xd4~n\xa2\xfa\xfb)@\\\x9f\xd7\'m#-@8\xa3WAj\xa9-@\xa4n$\xb1&\x9c0@\x01\xc3\xe6\xa7\x0f\xd7+@\x8aR+\x9ab\xec0@{\xbfP\xf8p\x8f.@\x8b\x94\xc2\xc6]\xd20@YX\x02\xdbU\xf5+@ 2\x82\x16\xd8\xbf,@6\xd3\xc1\xbc\xf3\x081@\xbc\t\xde\x11q\xe2*@f8\x93\xf9\xf5\xff0@\xe9\xc5\x0fp\xce\\/@\xbf\x05#\xd2\xf3\x8f5@p\x0f0uH\x1b.@\xff\x9f\x14W\xeb\xe20@\x8d\x93P\xfd\xb271@\rvh~\x1b72@L\xbb4#T\x9f.@\x1e\xd8\x8cy\xee\x0c0@\xbe\x1a\xf2n\xf4\x97-@N\xa5\xab\x86;\x0c0@m\xde8#\xe67-@\x18S\xc9 \xfc\xf30@\xb5\xb7\x99\xf8I\xd70@L\xf0{\x9a-\xd2.@\xdb\x83\x0b\x1c)\xa4-@\xc9\x1adip\xd60@\xbdL\n\xe4Tc.@\xfbf\x0c\xd4\xba\xe9+@+L*\xab\xfc\x9f.@}c\x10\x85Q\x051@xV@\x0f\x14\xde3@\x1e%u_\xa7\t.@\xd7/\xd9@\xa7\x84-@\xc5y:\x89\x8dd/@v\xd4QH7\xf20@\x02?\xc7v\xa6\x0b+@\xf5b\xd6\x10\x05W2@G\x14\x82\xbf\x16\xf90@\x03#\x7f\xa4\x0c\xf3-@\xbaln\xce\xa8\x980@g\xdd\xd0#K=.@\xb1$\x83o\xdbw-@\xf7\xa7}2ac.@5\xca)\\\xcd\x040@\xff\x83\x8fS\xc2_+@\x82\xf0\xb7[\x0b\xd91@.\xdd\x10\xf4\xcc\xa23@y\xfc\\\x8e\xb8A.@z)\xfb\xa1s\xc71@\xa6W9\x16t\x915@\xa6O\xe6,\xf8\xb51@\x8c(\xe3\x01.-.@\xee\xdf\xbd\x86\x1b\r1@\xf6\xb8\x82\xb1\xe7\x051@\xae\xc4\x13\xb5*\x88/@\xd9]!\xeb\xd191@\xa2F\x0c0\xd222@V\x95\xc0\x8c\xc9k.@\xcd\xcc\x89\xf1\xedY4@\xeb\xf4\x98e]55@[\xfc\xa8o\x96\xd30@\xde\x8f\xf3\xcc\x92\xce0@\x97\xe3;\xc4\x08\x0b0@"\xc1\xbb\x94!\xa01@\xd3\xffu\x9e\xa26-@<2\x9b\x8c\x98\xa61@\xcfu&\xd4\xed\xaf1@\x87L\xce\xee\x7f\x96-@z\x1c$\x0b8\x80-@.\xc0Hj\x84\x9c1@\xd1\xb5\ne\xa1\xa61@B K#\x12y.@%\xd9\xdb\xc4\xf0\xfa-@B\xf0\xda\x0c%\x86-@\xfcg\x85\x84\x96c0@\xe5\x81\xed4\x116-@\xc6s\xc0\x90.\xba1@(\xe0\x00!E)2@"\x06T\n\x8e\xa3.@.\x7f\xb8\x8c\x9f\xa8-@>\x9bHv\xe072@\xae\xc6Gg\x8dU+@>)\xae\xe7h\x975@\x04 \xbd\xb7\xfb\x990@4\xfe\xbbDO\x0c1@\x1d)S\xc3\xe3\xe70@\xa4+\xa6\xc0\xbe14@\xe6\xe3\x1bm\xb1C1@\xcc\x13\x9fs\xd9\x07-@\x05\xc6\xda\x9e\xb2\x9a3@\x15\x0cz\x08\xe1\x81-@e\xba\xd4\x1b\xd1\x152@\x0e\x1a\x03\x00\xc5\xa5-@;/w\x10\xd6/1@\xce\xe3\xec>d:-@\xa9?\x0e\xb3\x84`(@8\xdf\xfb\xa6\xdb\xda1@\xc9\xf2(\x8d\x81\xeb,@\xf4\xde\x7fc\xa9\xcc-@B\x87\xad\xa0p\'*@\x8c\x88\x1d1=\t-@\xf8\x04,\xead\x961@\xdd%\x1c\xf5\xb0\xa11@k\xa59\xf5aa.@\xed@\x19f\x99a1@-\xc9F\xba#\xa2(@|\x84\xf1\xe0\x9b\xcf0@\xc9\x87\x05Gc\xc9-@\xf4_\x8d8\x8ce-@#\x00t\xa9(K0@\xf7\x98zZgy1@Rtq\xd0\x9a)2@\xf5s\rx2h(@\x94!\x11ea\x0b4@\xcax\x96W\xbc\xf9-@\xbbQ\x99\xc9\x08C0@\xa3\x0bW\xb0\xf5E0@\xfe\x8b\xa9\xfd\x06\xee0@\xdfE\x1d\xa2\xa3|1@\xd7\xfb\xa4V\xbd92@3\xaf\x1c\xbfGH.@7Z\xf8\xea\xed\xfd0@0\x96h\x14\xd3\xf20@\xe2J\x16\xcbT\x92-@\x89\xe7\xadT\x8b\xea1@\xbe\x9c\x9c\xee\x81\x8b0@\x11\xe3\xad\xf7\xcd\xd71@\xebs\xd5\x04\xe5\x0b.@\xd8\xe71\xe2K4+@\xf5T\x03\xe6\xc6\x170@v\xa5?\xddve(@\x14\xfds\xe0X\x98-@$\xf8\xefG\x9ed1@\x1bq\xce6\x01\xcd3@^\x8eK\xe7\xd4y+@\xfe\xb9\xc21\xbfM4@\xe9\xec\xfb\x9e\xf0\x804@\nKf~:\x8e.@\x04)\xa1\x14\x06\xda4@\xab\xf8\xe7>\xf2\xdf4@q\x13G\xc0\xb1D,@\xb4\xdf\x86\xb3\xfc\xb30@u8mh7o.@\xce75\x10,\xcb1@\xd0b\x81\xde\xf7?1@\xd9!\xb9\xf4W\x851@-q\x88t2\xdd,@kS\x87\x97\x1d\x0e2@\xc7\xbe\x02g\xd0\xbd-@\xea%4\xad\xa3c(@-\xfd\x8eZMG0@P\x8b\x81\xfb\x06\x9d4@\xec\xcfFN\xd9\x910@\x99\x9dj~[\x91\'@\x0b\xaa\x9b6\xfd\xe8-@p\xb1\tt\xb4\xbe-@\\\x82\xf3l[\x854@\xe1\xe4[\xcc\xa8D*@\xa4\xf8\x80:Y\xcf-@7\x04_\xd2\xaf\xca/@\x96\x10\xb3\xc0d\x82.@\x93\x0fP^\xc7C0@Dk\xac\xbbC\xbf.@\x87\x1cY\xfc\xccC,@\xc2\x809~\x95\xd02@R\x9a},\xfer.@\x0b4\tp\xcaD.@\xd8\xdf\xe7E\xf0\x8b2@\xa2@\xed\xc9\x1f\x1d1@zi\xeb\x92h\x99-@0\x80\xd5\x05\x05\x08.@\xdf\xf0%\xa7\x8e\xbd0@\xf8\xfa\x93,\x96K.@\xcf\x91\xd2l\x11P+@Q\xd6\xd86fJ1@Un\xa3\x19\x1b9-@\x8b\x1cwa\xc7\x861@\x14n\x1e%\x86K2@j\xc4\xec\x8eu\xc90@\xa0kk\x05\x8b\x89\'@Q\x9b\x10{\xc1\xfd,@\xdco\xee\xd4\xe1\xf40@.\x16?<\xf6,2@Zl\xbeD?\xd34@\xe0uzi\tC1@\x0f=\xb3w~\xf00@*\x0b\x8c\xa1\x8b\xbf0@\x0f\x84\x9c\xe8\xc2\n2@\x1c>G:NX,@$*\x8f\xe6}|1@\x9b$Ob@Q0@D%\xf6h0\xdd/@5\xbf!\xbf\xbb\x1d.@\xa2\xb1\x84kX\xb61@d\xe2c\xf4`{1@\x9c\xdd\x17\x94Il*@)\x9f\xe6\xf8\x80\xae,@\xa3\xd9-\xecK\x0b1@\x96z\x7f\t\xe9=0@i\xd6Y\x8a\xb1\x8c5@\xd6U2hS\xbd2@f\x7fGRU8-@\x14\xd9v\x8d6I0@KJy\xb7o\xf60@\xa0g\xac{\x9f#2@\xb2\xb5\x01\x83,\x962@\xa6\xc0\xbam<\x9c3@9\xd48\xa1m\xcc1@\x94\x95\x85E\xf4\xe00@\xa8.:\x03\xc3\x0e,@\xa0*\xdb\xce\x10\x151@\x86IGZ\xbd\x970@}%I\x7fBb-@d\xa3\x03\x90rq0@\x0bN8\xc7z\xc23@\x1f\x07FA\xf9\xaa1@\xae*\xd3\x0f\xc1O/@`\xfeh+f\r0@\x82y\xec\x97\xfc\xa52@\xfc\xa9\xe3?EO1@\xf8\xd1D`\xecu0@n\xdd\xc4\x89\xcd\xef2@\t\xdd\x92\xfel\xec,@\x8a\xfaU\xca9c.@\xf9\x97U\x10\x9d\xd91@M\xe1wJ\xaf\r.@yo#\x81,\x14-@\x81\xb0\xf0e7Y/@\xd5\x19\\\x8a\x92\xf3,@\xa0\xa5\xab\x10\x1d\n+@\x16P3\xdc\xf6=1@\xc0y~\xd1Z\xc20@/Q\x12\xbc&\x89)@\xc41\xc9\xba\x9b\',@^,\x7fl\xa7\xfb,@{J\x1aOM\x122@$?\xf7\xae\x91\xf2+@r\x8d%\xf9\rv.@\x12\x8du\xf4\xec\x9c)@\x12\x01MQ\x9c\xfb0@\xf9\x85\xe9\xf2G\xe4-@\xceg\xb2xp\xf35@<{\xb3\x9av%.@\xb4\x1e\x1b\x1e\xc4%0@L\xab\xa4!\xb8\x94-@B\x0bT\x1d\xdev0@\x1b\xf2%\xa7}\x021@\x96$J\x0b\n\xe40@\xbe\x03\xb9H\xbf\xb01@Q=C\xe9\xf3\x1f1@Q\x89\x96\xaaa\xee+@\x9eE\xeb\xe1\x03l-@p\xe6\x06lEi.@\x07gr\xa2\xec\xa50@i\xfcm\xa5\xb0\x140@\x86\xf6\x1a\x8d\xbd\xed.@,m(\x8f\x15f\'@2\xc3\x97\n\xcf\xf9,@\x06\xab\x01\xa3F\xfb-@\xe1\xf1\xc1[r\xeb1@\x15\xaem\xa8\xaa\x02-@c\x08F\xba\nj.@\xbaH\xcc\x07X\x041@\xb8CG\x8b}c-@\xbe\x049-\x10\xf2.@?\xacZ\xf6\x13J0@k\x89\x1e\xd1\xa8\xdf0@<\x12dN\xe9\xa00@u\xbd_s\xcdK2@\xcf.\xfb\xdd:\x036@\x1eW\xa7\x0c6_0@\x9a\x1eo\x83*\xbc0@\xa7\xd8\xeaP\x9d\x112@\xcbb\x1a~\x91\x89-@!u\xc43,:.@\xea0\x90\xf6\xdd90@o\xd25\x98\x8d:1@\x11\x85\xd3\xa3ma1@\xa7\xea]\xa8\xa8\xa11@\xce\x86\xd9\x7f\xf2\x1a+@#\xab#\xb8\xd5*-@\x9d\xb98\x81\xf8\xaf-@\xafq\x16\xaf\x8f~1@\x8d\xbc$\xf5\x88\xfd,@\xf1\xcc\x84\'\x0b0\'@s\xd9\x93\xa2\x89V1@\xa9\x89[\xed\xecy0@Y{@_\x8452@-\xff\xf3\x1b\xea\x8d,@!|k\x0c\xad\xf3,@\x9e[\x9bttY,@\x07pM\x8f\x98`,@\xf6}_\xf4\xcd\x120@\x16\xa7\xf2\xbf\x8aF0@]8I\xfd\x82~/@F\x0fH\xbdE|0@\xe8p\xeb.\x9f-.@\xf1]]#\xd8o*@4\xea\xb6\xd9\xb6C-@\x1e\xa3\x1c\x0f\xee\x9c5@\xd6\xe2\xed\x1b\xad\x0f+@\xfd\x8c\xbc)\'P0@wJ\x86\xe4e%+@I\xc9\x9eE\xa5\xb3.@\xf0I\xb9\x9f&~0@\xe6\xfd\xa5V\xb3\x9c0@\x81\x96q\xe9\x13\xe2*@CW\xac\x9a?01@\xe7\x8d$H\xed\'*@\xaa\xd8\xe0\xe0H\x060@iohA\xb4\x9e)@\x04\xf8\xeeYS\xee1@B\xbb\x12\xaah\x80(@&2\x03\x8e:k2@\xe5}\x1f\xec\x1a\x841@U%\x9e\xed\x1c\xb6,@\xbfO\xf3\xf83\xd7,@A9\x931\xc3\xc8-@*\x8c\x12\x97\x94E-@`z\xab\xd7\xb0\x800@\xd6\xa85\xf1H\xef-@M\x94\xa9\x91T\x170@z\xa7\x94 /\x910@J\x86\x94#\xc5\x9e-@s~U]|\x83.@\x1e\xa6a\x03\x96\x1a\'@\x9c\xd6\x91&\x0c11@\x8dr\xd6I\x9b\xc00@>\xe69\xb1\x92\xea0@Y\xe8\x886\xb0\x11.@DE\x97\xae\xe8\xa71@\x83$\xb4\xfb\x8aT0@T\x97\x12\xe86?1@o\xd0\x10u\xb8+2@\xae\x9e\xa6V\x1e\x9b.@\xf7\x0cQ\x8c\x0c20@q\xa7\x13\x0bb}-@\x9dz\xa7U\x85\xae0@\x95\x1a\xf9+\xb9!2@Qo\xf24:\x9a1@\xa9\xedI \x1e\xc41@WHX\x00$\xb01@\xc0h\xf6\xebg\xfb)@\xda\x96ZY\xd6O,@\x07\x93\xa3\x06/\xbe.@tJ8S\xd1\x97-@=T\x96\xf8\xdfD-@D\xe7`\xef\x9f\xc7-@8\xc7\xa35\x05\x995@\x93\x8cG\n\xe3)6@\x9c\xd9.\x08\xe1 0@\xe5\xe2\xd3\x8b\x8dy1@\xcfng\xca\xc0V1@\x82\x02\xc4][\xa5.@\xd0i\x9aj!\xe3+@\x81in\xdb\x0e8+@\xe2jh\xf6\xe3\x94-@\xe8d\xb3\x8c\xdc\x90-@\n0\xb0\xda=\xa0-@P\xb4(\x97\xc7\x8f0@\xab\xe6\xa2R\xed\x8f-@\x13\xb9\xcd\x01\xa690@\xdb\xe1\xb9 \x91\xdd0@v\x8f>\xdcd\xd9,@\xaav\x9a\x94\x9c\xda1@O\x17\x13\x19\x12:0@\xd1<5$\xb6-0@\xf6\xe2\xdb\x14\x7f\xb4(@\xf3\xecf\t\x03\xde1@\x1a)\xdf\x85*\x941@\x04I\x80\xc9\x04\xe6-@\xd83\xaet-\x08-@~GM\xf3\x1e\x1b.@\x13\xa2\x86/U\xfc/@W\xddm\xf7\xfa!0@}n\x9f>\xb8\x980@y\xca\x7fW\xac?0@\xf4\x80\xd3\xae\xc1\xca1@v\xae`N\x801\'@.L\xcd\t\xb5\xd01@\xdb\xab\xf2?\xcb\xf1,@\xb3\xe4\xa7\xdb\xa8\xe9,@\t>:\xf0i\x86.@\x9c\xe3\x92j\xf6*+@\x8e\x85\x05\x9a7+0@"\x17Q\xe5\x16&0@`\x83Va:\x150@\xc1Tc{\x0bt*@\xd7\xf5\x11\x0f&r1@\x99\x151\xdbi\xa30@\x11\x9a\xd6pM\xa2,@\xe96\xab\xd9\xc3\x17-@\x81<t\xc2$\x9f0@\xd7\xffQ\xb9\x84\xd8/@\x94_\xc2\xba(\xbf0@P7\xb1\xff\x9b80@\xeeuz\x86\xe7H.@\x9c\xf9\xb6\x7f\x08\x08-@\x84\xd8\x95\xf0\xcf\x9c+@s0?G{\xcd1@\x0c\xd6\x05\xbcy\x191@\xf8\x87\x9a\xaaD\x0b2@Z\xcf\xf2:i\xd01@\x0f\x1e\xc9\x13\xb5\xf5/@\xef\xc3.#\xc930@\xc6OkN\x1f:0@\xbd\x9az\xf8`\xac1@%\xbcj3D\xc8-@\x87v\x8f\x8e\xd1\x07\'@\xab\xbf9\x1f\xf4(2@Q\xe6\x07X\xban.@b\xfa\xde\xc0\xed\xa81@E\xeb\xdf6\xf6h1@\x8a\'\xbc\xb7U\xa21@u\x99\xec\x88\xe3G.@)\xdc\x89\x98s]*@Vs]G\x11\xbe1@\x05\x15U\xdd\xeeH-@EQ\xcb\x9d\xb9\x1c1@\x03x\xb1\x0e\x9f40@b\xdb-x}m)@=\xf8[O\xff\x93,@\x1c\xad?\x9cVp-@\xbcl\x9f\n\t42@\x8a\x92n\x00\x92\xf1.@\xa3Gl\xa8\x83\xa54@\xae\x05\xb8Z\xc0Z)@r\xb5\xe5\xc0\x97\x1c.@\xd7(7\xa1U\x8f-@\xe7\xbc\x0f=D%1@\xd6C\r_\xf5g0@\xf8^\xdc\xb1\xd8\x94(@\x9dE8\x97\x84\x002@VQ\x1f\x05wv0@\xb1NZ\xac\x97.-@\xbb\x8b\x93}v\xa6-@\xda{\xf1\x04\xb0*1@eJ\xc6\xbf\xc5\x016@\x97\x1cu\xd1\xccF0@\xf1\x94\x8c\x89\xbap4@\x1b\xef\x97\xdd\xc9\xa80@\xb6GGZ\xc6\x8f3@\xb1\xa1\xbe5\x14}1@\xef\xccr\xcf#$1@\x00\xca\xe9/r\xe6-@\xf0\xc7\x02\t\xad^1@\xcb\x9e\x81\xa8\x1e\xbc+@\x0c\xc0\xb8Qky-@>\x12\x83\x1e\x82?3@\x9d\xd8\xc0\xc9\xef\xff1@\x9b\xaf\xb1\xdbG\x1f*@\x92\x9b\x84Z\x84S-@);\x81\x1cw\xfd.@ \xb9,\xba\xbfV1@\x1e*\xfdg/\x105@a?5\xba.\xd61@\xe6\xf3\x9a\x99\xa8\xfb,@\x92\x05\x9a\x12\xe6\xd8/@s(=m\xc18.@\x8eA\xb3+\x90\r/@T3\x85h\x8a{1@\xa2\xf8\x17rU.-@w\xeb\x97x\xba\xa5-@`\x1b\xec\xa3\xf0\xd30@\xc5G\xdc\xb8\x8c\xff5@\xed\xe2U\xd0\xda\xe7+@\x99}\xb3\xf4\xb0\xc6.@\x97\x88\xa55\x17\x02,@\x9bB\xbc\x89\xd4=-@\xefdP\xeeG\x1f3@t\x1e\x9e6\x8f&0@\xad\xaf\xb4)\x97\x030@\xb9\xa5\x9f%Q\x80-@\xcc\xd1\xaa\xe1\x9eY5@\xc5\xb6\xedaq\x1f,@\x1bVx\xee\xaf\xa31@\xf7\xb5\xa6gL\xd50@\xefK\x7f\x8c\xd6\xa61@\x93\x00\xdb\xfa/\xf9.@\x8b\xde\x95\x95(\x96/@4\xdb:\xbfp{/@\xb9\xf6j\xd4p\x04/@\xd9"\xe3Nu\x9f-@&tH\x91\xe7\xbb,@\xaec\x88:\xe6\x181@\x8d\x94\xfe[\\P0@\x0e*\xbaY\x7f\x8d+@p\xff\xcdw=u0@\x89\x7f\x17=D\xc21@Ps\xa6r\x0e\x99,@f\xe1\x02O\xfd\xcc*@\x1eO\x0e\xf0\xb1\x1d1@bE\xf0\x89\x17\x1d1@V\xc3B5\xa7\xf3,@\xe6S\xa3\xe4\x10\xbe1@\x96\x8b\x9bP_)0@\xe7,\x81\x8d\xe6\xfd/@\xdc&Z\x7f\xd8\xd9.@\x85\x1d.\xd3\x90I0@\xb5\xfd\xb2\xf83\xeb.@\x0e\xe0\xc9>\x01\xae1@\x9e\xfc\xf9\xfc8\xa7/@\x84\xda\xbf,\x06\xed2@\x0cg\x99\xb5\x8a\xde-@8\xd5\xc2`\x19\x0c2@>\x8a\xcfq]\x891@8\xce\x90\xd6H\xa5.@\x80\x83EF\xd4$-@d\x9c\n\xff\xce\x1e-@\x13\x1f*,&I0@\xceF\xca\xcc\xa6\xb4,@\xef\xc1\xc1\x9e\x87\xc3-@\xf0\xf2\xc0\x1e\x05\xc1.@\xd0\xa1\xdc\xb6\xdaF5@\xa46\xba\x11\x12\xa4-@\xae\xa5\xa1\xd8CK2@i"\xb5\x16\xc8\'5@\xcf\xf5\xf8\x99\x00\xa61@NLD\xb8\nd+@}\xf1\x90W\n\xad0@\xc4\xafY\x8e\xf1\x921@\x9daD-_\t.@EnV\x9a\xdc\x1d+@\xfa\x8b]>\xd8$2@\xff\xed|\xa5\x1a\x192@\xa3\x98\xad\xfb\x88\x10/@\xec\x86\x8b\x9d\xbe\x9d4@C\x08$U\x08\xef5@\x0e\xd6\x9e\x95\xf19/@\xd5\x99#\xc9\xf551@*\x17|\xac]$0@\xbd\xcfE\xed@\xe4)@\xff\xfd\xa8\x1fc\x850@6f\xec<\xef\x15,@\xfe\x93\x98\x83\xfd\xcb)@\xa0\x8f\xd8~\xd1\xb10@z0\xbeH\xb2\xa4(@\x1c\xd9M\xede#2@\xbc\xb4O\x08\x85\xd51@dj\xfdJ\'\xfc(@\xaa\xab3\xb6t\x7f-@Hw\x96\xc6\x92#5@\xf9\xbb8\x8dN\xda0@T,\xe6\x83\xee\x1a.@h\x82jN_\xc7/@\xa0%\xa0\xcd\xfc\xfc)@\xff5^&Z\xbc0@x\xda,\x85/\xf11@\xfa%\x05;\x87e+@\xb5\xf2J\x94P\x9d1@\xe9-k\xfb\xe4\'0@\x0cN\x1f{\xd0\xf8/@\xa1\xf12\xd0-\x94.@\xf8\xd7\xfa1L:*@\x15\x1d\xeb\x01\xd8E.@\xdbER\x94\xf8\x132@\x02A\xa7\xee\x9d\xc50@%"\xe4J\xc6!0@\xd1\xc6\xe4oS\x900@-\xef\x9c\x1e\xcf\x8d.@\xda\x81\xd3\x97|\x110@8\x9f{?T\x89+@\xc4B\xde\x1f\xc0\xfb+@\x93\x00\xe1\x16y\xfc0@\xb0\xfc\xf0\xd1\xf4\xde-@\xfa#h\x87P\xbc-@\xf3/W#\x04P*@\xe5\xcc\xc0\xba\xcd\x801@3\xe8p\xcc\xdf\xe0-@Ng\xe6\x9a\xf0\xfd&@\xfc6\xc8w\xae\xf35@Z\xc6\x8bt\xe6\xfc0@\x1f\xeb\x116)[.@lw\xff\x91)\xa71@\x84\x17\xb4\x14\xb1\xfe,@\x1e\x9d\xcf\x97\xdd4-@oC\xc2\xe6\x0e\xa50@\xec\xaf\x0b\xec\x1f+/@\xbf\xbd\xc4\x97\xb0\xcc(@\xb5\xad\xdb\x9f\x8c\xb5/@\xb4V@\x10ma2@\xae_\x1b\xe6\x85\xcc6@j\x82\xa7M\x1b\x820@\xc2z)E\x8b\x910@\x08\xec:N[\x120@\xa5\xc4\xe72\xed\x9d0@\xfb\xed\xcc\xfeW\x941@\xd1&\xab\xb7x{,@\x0eNl\x84CB0@\xe4E\xc4t\n\xd80@\x13\xfdM}\xba\xb5+@w\xbb\xa1\xc5`\xdd0@"?\xb6|\x92\xa6/@o\x07ym=\x9d0@6!\'\xaeGa2@C\x89\xc5\xc4\x18c0@-\xf6-^F\xc00@\x8e^\xc8+#*/@L\xc6\x00\xd9\xa6\x89/@\x90U6\x8f\xb2\xdd+@\x17\x9d9\xfcW\xb05@\x1f\x96\xf6\xd8\x7f\r1@\x9f\xa0\xeb\xb7\xe7\xa71@\xc5ce\xc1\x90\xdf2@\x85b\xd6\xbe\xcf\xff-@\x8bm\xaa\x1a\xdb\xce\'@F\x8d1W\x92\x924@\xdd\xec\x9d\x9d\x91\xfe.@F\xf13^fK0@\x88\xcc\xf1.Z\xb6,@\xa7kY\x0et\xe4-@0\x87\xae\x9e\x95\x8b,@Y\x01XE\xce_-@B\xbcS \xd8\x162@\xbc+\x04\xb3\xda\x9a+@\xe6\n\xc1\xe1\xb8|1@\xac\xc5\x88_\xc6\xdb,@\xac:\x8c\xc3\x7f\xc72@2\xdfr\xd14\x1e.@n\xadX\xbd\xd6\xbc0@4\xab\xc9\xe77\xcc,@5\xa16D\x80;0@\xc2A\x89q\x1e\xea5@W\x9a\xc2\xbf\xd5\xf70@l\x95\r\x0f\xb6\r1@f\x9fa\xa5\xa5B0@\xde\x03\x92\xb5\x15Z5@.\xe5\xc89\xd6\xa5.@\t\x8d\xa3/W\xf7,@\xa5G\x9ck\x8d\xf1(@=\xbb]\xf7\xb9S2@G\x9f\xa7\x1b\xd2&.@9\x8c\x0c!\xd6q1@\x98c2\xc7\xaa\xd9+@#\x17\xc6W\x00\x0b0@a~\xbe\x11\x81\xff1@&a\x19\xe6\xf2`1@\xf8\x8f\xdc\xd4\x14\x160@\xcf\xea\x87\xfc\xedX1@\x9e\x97=\xb1\t\x861@^\xeeWV7O(@\xfaU:-\xe2B.@4\\F\xd3b\xeb.@\x9c\xdd\x98\x95F\x03,@\xd1\xa9uOx\xf6.@9\xe0\xb1o\xbc\xa4,@\x1cZ\x18f?\'6@\xab\\(\xb0\xab\xa50@\xed\xb6\x007\xc8\xa90@c\x84q\xca\xff\xb40@\x17=\xddu\xf8\x871@\x13\xc5\xb9\x07\xed\xc10@F\xc7Mb\x15`(@\xf5\x16\xbd\x0e\x8b\x13,@8\x04\x015\x8b01@@Y\x85a\xa2\x891@\r\x1b6\x1d\xaf\xcf/@<NJ\xb3m\x9a0@\x89\xd5\xf0\xe2/)*@\x95d\xbb$\x8e\xc0-@\x99e\x1c\x87\xde\xe2)@\x8e\xc3\xd2\x88}\x1b(@\xd9F\xcb\x8a\xda\xa4.@R(\xa83\x8bT)@\xb2\xaa\xce\x85%\xf3-@>\x15\x81\x87IX-@\x83"\x81\xc3n\xc3-@\x19\xf8\xbb\xff\xc7@0@7Y\x19\t]i2@.\x17^)\x98S0@Z\xf2\xabbo\x040@\x85\xcaq\xed\xc4\xc11@\xe3\\b\x04#\\)@\nl\xdf0_N0@\xab[\xe9*\x7f42@\\a2\xae\xbf\xa41@G\xbf\xc6\xd1\x15\xd0/@L\xc2<\x1a\x10\xe30@I\xc9\xda\x00k\x8a0@\x96\xf39)\xe7\x96-@W\xe9\xb1\x02:\xc41@\xffa\x16\xf1\xfdJ0@\x9e\xc7\x81:\xc3}1@\xd0\xa9l\x93\x9c\xd1-@]\x1d{ \x91\x7f.@\x94\xa9\x93\\\xdb\xd80@\xf3*X\xd5|\xaa,@\x1c\xf78d\x1bO/@\xbag\xf2#~\x9a,@\'\t\xe6\xbb\xc6\x9e1@<\x9c\x8b\xdb\xf8\xae0@\x13\xd3M\x1a\xd1o0@\\\xb5\x10E\xf6\x94/@\xaeH\xf0\xc1\x05\xa81@17\xd4wo\xe0/@\xd99\xefT\x95E,@1\xb2<h\xcc\xd81@X\xa2\x0f\xfd\xfdY2@%\xe3@\xdf#5/@n\xee\xf0"5+5@#\xdfdB\xd4\xa8/@\xdeL\xf7\xda\x83\xc80@\xff\xf3\xa7Y\x1e\xa3-@\xf6%\xbcy\x1eu/@9B\x8d!\xc3\x041@\x8f<\xa0\x9e#\x9f*@,\xc7\x010b\x7f/@\x99\xfb\x83Yg\xbb-@@oz\xfeQ{/@=\xd53\xd0g\x1e-@=#e\xe9[m(@\xc6\x83\x99\x90\xfb\xec-@\xbcv\xf7L\xbb\xd1*@\x85\xce\x18FS\xad+@\'\x11\xa1k2\x7f0@yH\xc2W\x169-@%A"y\t\xcb0@~\xd5\x86\xc4\xf1%.@$\xee@R`&0@\x04Y\xc33\x0e\x9d0@\xcb\xc9\x0f\xdc\xfc%0@\xf7I\xf3\xf4\xbd\x020@$#\xf0\xe2\xd5W1@g\x00\xc0\xf3$\x951@i\xedL&\x0292@C@Ym\xb9\xd24@t{\x12\xdby(+@\xc6H\x1b\xec\xd7\xa3/@\x14\xf1?\x94$\x9f0@\x0f\x88\xcb\xee\xd9",@`\xf03\xee\x83r1@O\xa1\x1e\xa0\x07u\'@\xb1\xaf\xb25\x98\x00(@\xf2\xa8\xb8\xdbQ\x141@\x83\x8f\xf0\\\xca\xcc+@@\x0b\x9c\xea\x8e\xb01@\x8f\xa0\x08h\x06\x1a.@r\xf1\xd8\xcax\xfd-@\xbe\tt\xc6\t\xf11@\xfd\x1cK\xb7\x0e\xb31@]~\xea\x91\xed\xd31@\x86\xfeVh!"2@\xa1j3\x12\xe9\x971@\xf3y\xd9`*\xeb2@,Ir6\x99\x051@\x02\t_\xf6\x0b 1@S\xcb\x81\x85\xfc\x1a2@W%\'Pz\x181@\xa1!\xe9+\x80\x02/@\xc6\xe4\x89\x84\xf6F0@?3T\x0c8\xcb,@\xd7\xa4%\x81]T+@.\x15\x8e\xffh\xb9(@a9\x0f\xdd\xb1f-@_\xc9\x17\xfd\x0e\x95,@.\xbc\xc2{\xab\x7f,@G\x10\xa70HF-@\x0b\xa6\x06VT(0@\xb0\x86\x1bcO\x942@\xa3fM#\x8e\x03)@b\xa8\xc0\xe0\xd4\x9f1@\xea\xb2\x93S\x91\xb1-@\x83\xfc\xc3\xde\xb0R0@\xb2\x9eo\xff\xd4+1@\xd2\xc5E\x80\xb9\xc8/@B\xbf:wi\xd25@MGA\x81\x9f\xc7-@\x8f\x06\x13\xa3\xdbZ-@4\xf62\'#o.@\xc4\xd1\xc4!#\xfe-@\x1c\x84oV%\x88(@(\x85\xbe[4\x891@\xbe\x96\x06q(<.@\x1a\x15\xef\xfeK\x141@\xb0\x1c\x13\xdaA\x12+@y\x01\x90\xe2\xf1\xe51@\xf8\x04\x14\xda\xd4\xd3-@\xdd\xbf\x18\x9d\xba\x80/@\xabW\xc2\\i\xaa0@\xe1L\x17\xebi>0@\'(|\xeb\x9f\xcd+@\x00\xcadJb\xf70@\xdbht09I)@\x86#\xa5\x93~w\'@m\x9e\xe6\x0eX$1@\x9d\xf7\x0b\xca\xcc\xa7.@\xbd\xcc\xd2\x10\xeb\n0@\x1eC\xa0\x99\xa8\xd5+@\x9d.!\xe2\xab\xaa.@\x14\xd7\x8b&\n8,@\x1e\xfe`\xde\\\xea-@\xc9%\xae\xady?,@I\x97\x1b\x9d\xa2q,@\xdb\x9d\x13o\x9b\x94,@\xce\xec7\xd3\xfc\xab1@\x1d#\x80]\xebf.@\x90\x1cw,\x82R2@\x1e\xaaz\xa1\xf1\x9d0@\x97\xd4A\x08\x8b\xb8-@\xf7$S\x83R/.@\xe6(\xf3\xb9\xf3\xab,@\xff\x15\xbd\x8d\xf2\xa40@\xc2\xfe\x14bF~(@>\x07\xeb\xf8\x03*.@\x18\xb2\xf2\x99\xa7\xeb0@6\xe8`\x01\xf1\n.@\x12cp~\r\xbc-@\x8e\x89\xeb+d\xb4(@\xdd\xff\xc4\xccF_/@\xbf\xb0\xf1\xec.J6@\xca\xf4\xb8\xb7\x84\x050@\xeb\xb9\xe2\xebg\xd5/@H\xc6Y\xc0\x9a\xca2@\xbb\rs\x86v\xd2)@QV\xf2V\xfaF2@5\xc1\x95\x8d\x9a\xfe0@\xef\xe5\xb5\xa0\xd6\x9a,@f1\xde\xe7\xf0\xd32@k\xd7Y\xb1:\xd3.@e\x04\x8a\xc9\x91\xa21@QA\\\xb2MN2@O\x00\xe5&\xf6\x9a1@\xbeK\xf0\xec\xe0\xb51@Z\x9eA\xe2\xbf\x11.@\xb8\xe5\xaaMH\xf60@S\xb3"\xe9\xa9\xe8+@\\\xecn\xf1\xcbn4@\xd1\x90\x0f3\x86\xaf0@\x06\r\x03\xc3VG5@\xcbtYiV\r.@<\x13_]A{.@K\x115\x1da\x07-@\xb5\x86\xb7\x06\xd2~.@\xf8\x99\x9d9\x8f\xc01@\xf0\xd6n\xca]\xa61@\x13\x94\xe6\xe7\x13S.@\x8f\x1f\xfe\x8er\x91/@\xeb\x86%\xd9\xe4G1@\xfc\xab\xe3\xec=\xaf1@\x11X\xdd\xae[\xbe-@\xf26\xfd\x14IP2@^\x9b\xa8M=d.@\x800#Y\xc0\xc3*@%\xb3\xd2\xa1\x16\xf8-@\xc8\x8c\xd1\xca\xe8\xda5@\x15O\xedi\'\xed1@(\xd70\x8a\xa4{-@H\\\x06\xd2n\x14*@\x8a<\xdb\x1fM\xfb-@\xe5j\x88\x16\xee\xc60@\x1ah\x11\x98?\x02-@Yz\x7fc^\xe50@"\xffT\xa7{\x7f.@fVi**\xf00@\xa6\t\x06\x86%M0@qvNX\x89V1@H\xa5v\xc2\x9f2-@Lw\xc27\xde\xb6.@O\xa4S\xcf\x81H,@>\xf9\x8a\xf6\x17\x9b0@\xe4\xfa\x83\x8c\x84F.@\xa4\x10\xc7\x17\x85D.@_+\xad\xa5\xb8\x901@ev\x86x\xf3\x130@@a\xa2\x83d50@\xcd;\xf7\xe6\x11\xe3.@\xec\xbc\x89\xcb\'\xd53@(\xe6\xda\x1de\x80,@R\x18\x98U\xdf\x8a1@t"G\xad\xef@0@\xff\x94\xed\x11T\xc70@\x06D\xbe\'Xd1@F\x17\'\x0b=\xe3,@Q\xdb\xf9\'\x83I0@\x94j\xd7\t\xc4i0@\xb0\x1d8\x1cN\xf2/@\xa0%\x06w\xd4\xf3/@r\x95"Lv\xaf1@\xc3\xd0\xdcljY/@\xcd\xe1\xceY\xae\xb9.@\x8eS\x05?\x18\xf6(@S\xfe3\xa6\xd5\x180@J\xbc?`kB*@\x02\xe8\x93\x8d\xe3\xb01@\x91\xd8H\xff\xb3\x16.@Le\x0f\'\xee\xcc6@|\xa8[\xc6\xf2\x8f-@|\xf6t\xbf\x913,@+\xf1\x04\xae\xa0e2@\x0c\x83\xa3\xa8j\r2@=\xd5\xe0\x00\x8a:5@\x1cV\xfd\x17\x92-1@\x15\xe6\x1c\x03\xabu(@\xd4\t;\xc5;Q2@\xa6\x98\x03\xa9(\x911@\x86\xc0\x84\xb9\x92\xac0@p\xea*\xa1t8-@\xa7\xc8Wl\x04~5@C\xde\xfe\x98\xea\x19(@6&\x7f\xdf\xa3V2@h\xcd\xeebO$1@\xd1F\xce\xfdv\\0@\x90\xe8q2\xacd/@\x062\xf6\x96s\x88-@-\x9b\xa8a\xdb\x13-@\xe2"Co\xa0\x0f(@\xafoXZ\xbe\x800@y\x19o\r\x97\xb0/@\x12@\xf9\xd4\xea\x02.@U$\x97,\xbc\x0c1@m\xa73@\xbd\x076@\xa9\x04\x15^7<.@y\x9e\xf6\x03B\xbd0@\xc4\x97S\x93\x03x-@M\'\xff\x95\x04\xae,@\x1b\xd6\x93\x0c\x89\x151@\xfc\xe6\xa6\xd6.\xef4@\x95\xdf\xf6!Ya,@\x17\xec\xb3\x84;\xd32@\xd1\r\xe5j\xa2\x97/@\xaa\xd5\xe9\xdbJ\x8c1@6\xf6 \xb3\xe1\xa64@M\xd2f\xf8\xdd\x1c/@\x83\xfc\x94sY\xb90@\x18\x9aH\xc5\xef93@\xb3*\xa1pR\x980@M;\xaf\x11\x89H+@\x94\x01\xc9%\xbfa+@\x0b\x887-yJ,@` \xf3w\x1c\x14.@Z\r\xc7\xf5\xde\xee.@\xb0\x88u\xa7\x96\x7f1@\x1f.A\x98Q\xb4-@?@\x86\xc3h\x042@\xd2\xdfe\xf7D\x8c2@\x00\xbb\xc6\xdbd\x080@\xe8\x112\xb1\xc7O,@j\xac5\x87\x14\xf53@\x03^\xdd\x93\x9eR4@/\t@\xd7j\x020@8\xd4$\xaee\xd41@\xb6\x10\xa1S\x83b-@B\x9b\xc3O\xdd\t1@\x93c\xc02Yx0@\xf6p)e\x02{,@\x02\x03s\r\xd4\xe43@o\x9f>\xfbV\x9b2@\x9b{\xbd\x8f\xd3\xdc0@\xab\x14C\x83\xc1!2@\x08\x12\x0e\xf6\x01m5@\xd1i\x00\xf09\x1b)@][/\xf1\xa3F+@\xac\xb59\xe0\xba\xe20@\xa2E\x99\xbf\x8b62@\xd7\x03\x9f\xeaP|2@\x81\x11\xa4F\xad\xaf1@Ve\x8bK\xb5\xbe(@\xfc8\x13\x80\xbd\x171@Va\xbc\xf4g\xde0@]\r\xd4=@O-@\x8b\xef\x1e\xbe\x10_2@yh\x0cV1\xc30@3|\x92\xb8`\xa3,@\xd6\xc4Z\xa9uX.@B\xbd\x07\xf5a\xca1@\xf6\xb7\xb1\t\xa1\xf10@a\x11\x16\x17\xb4\xbf)@\xda\x1b\xb8\x8d3H0@[-\xb3\xda\xc6n*@X!\xdc\x98W0,@(L\xbe\xfd3\x00(@.6x{\x83b0@\x1b`U\xe0g\xfb2@E$K\xc8\xa3\x132@\xe2PO\xa0\xa6\xd52@\x02[\x88\xa2e#1@/\xd9\x16nM\x126@,\x1e#\xa0\x82\x052@\x99\x86\xce-\xa7\xdc*@3vK\xbfj\x8a,@,\xae\xe4i\x99c0@\x10w\xccd\xf5{/@\xe2\x02\x91\x87\xb0k1@q#\x1d\xe3\xd5\xca,@\xba\xf9\xfa\xb290+@LH\x91[\x14\x18,@\x04?\x10\xd3\x91\xef,@6\xbfS(\xb2\x131@\x914\xc4V\xfa\xf4,@m0\xaa\x00\xf4\x1a.@\xc9\xc3\xd5\xbc\xa1\x1c,@\xa5\x86\x06JK(*@c\xc9\xb4\xc4\xcd?0@K\x82\n\xb1\x1c\xa92@ \xa30\x02\xbe\x8e-@\xad\x94\xa1\x8d\xa5L1@,\xc8\xc6\xa8\x89=+@R\xb0\x0b%xv0@t\x8d \xf8\xff(2@\xa8i,\x15\xff\xac-@z\x9f\xd8~\xb1L0@\xc3Z\xbc\xff\x07c,@\x99~\x96C\x05\xcf-@\xe5\x9d\xb3\xc0\xdd<5@9&~g\xff\x91.@\x9f\xda+\n\xe4L*@\x88\xc6\xbf\x91\xb6{0@\x1f\xfc\xd6Q-90@?bK\x83\xb3,1@@\x07\xb4h0u\'@\xd2\x83\xff\xa7"\x1a1@\xdc\xa0C\x1eYm.@\x82`X\xdc\xcbJ0@&)\xa1hZA0@\xcf\x9c\xb6\x82\xfa22@\x19\xce\xf3\x17\xb1\x9d0@q\xf2\x15* t.@q\xad\xc7\x0b\xcc\xcd6@ \x14\x83\xda\xb4A.@\xc7s\x8f\x9a\xae\xfe.@\xf5)<\xe06\x19\'@\xeen\x84\x19|n,@\xd8\xf7\x9b\x0c\x90,\'@\xb6\xcdR"`\xd65@C\xcf^<\xc7\x86(@\xbe.^\xbf\xf772@R[)\xbe!82@\xdb\xe6\x19\x87\xc0`1@\xf5B\x8d\x08\xc7e0@\x13\xcd~Gv\xfa1@\n\xba\xec{\x97\x132@\xb8\xe3\xfa\xde\x8d\xf6.@1\xff\xc6\x00/\xf4&@\x8b7\x96\n\xa0\xe9,@\x12\x15+\xc0\x11W0@~-\x7f\xd1\xd8\xc4-@JB\x85\x9d~\x93-@>a\xee\x94\x89\xed1@(\xfd\xb5\x84\xb9E.@\x87\xd3\x81p{\x030@Y`\xea(\tw1@\xca\x1e\xc6\xc6\xafr.@\x14\xa8\x0c\xbd\xd3\x830@\xbah\xa6\x8f@;-@\x93`1\x87\x95`5@\x80\x1fN\xb3\xcbA,@\x9e]J\xb5ZD1@`\xd4\xf5\x14\xa9u.@\xd8qE\xd8$\t\'@f\x05\xb3<5 -@%j\xd2.0[*@\xf8\xacH\xe3\x92\xa91@B[\x83\x0b\xbcM.@QC\x07\x98\xd3I0@\xf7\x1f\xfb\xf2\x98\xa1)@\xf9\xba\xa4\xf3dv-@\xe8d\x1d\xc1\x18\x88/@y\xa0\xc7\x81X\x1f1@\xfe\xfb/\xa9\\\xdf.@2\x1eT\xba\xc6i.@\xefd*\xe6i\x171@\xe3\x93\xb4=\x8e\xf3.@\t;_|\xee\xca,@\xdd\xe7e\xa3.4.@,\xba\x85\xf1\xddn\'@\x985y\xe0\xcd\xec0@\xb6G\xaf~\x85\xc1-@\xd7 "oh.*@;\x16`\x90W\xc8-@^"\xae\x9c\xa9\x010@\xe2\x0b\x80t\xcc\xdc-@t1\xdf%\xaf\xb05@\x07IJ\xc1 \xa7.@\xb83\xd5\xff\x9a +@j)\xce/j\xc62@\xbc\x82\x16\xcb\xaf\xd7.@j?BVkO0@x\xfc\xfc\xc4\xeb70@\xb5\x8f+\x14\x91F.@6\xec\xd4\x0eB\x041@Nt\xa7;\xb1z1@\x05\x83\x8e\xf4\xf9\xe92@\xb0(\xce\xbd\xd0\xd8&@\x11\xedZ\xfcR\xdc1@0U2m\x91\x152@fL%@\xa1\xd31@L\x1d\xa6\xb6m\xf6.@\x19\x11\xcc\xd1"J0@p\xe5\x99\xfeq\x1a1@\xae\xf0\xe3\xcf\x05\x871@L[)\xd9\xc3w0@Z_B<|62@\x8c\x9c:\xd3\xbe\xd2.@\x95*n$\xd1\x985@\xb2/sV-U.@H*ReTE0@\xa0Fyq\xc4\xed-@L\x0f<S\xcaK.@(\xfar\x1bNu.@\xe1]s\x8b7\xc20@\x035X\xac\xf8\x0c2@\xec7\xe6R\xf1R-@}\xfc\xf3\x19\xd6>.@x\xac\xee(\xf8+/@\x97X\x02\x01R\xcf.@\x89\xa4Ys\xa241@K\xaf\x14\xbd\xc0\xc9-@\x18\x13(\x9f,\xd95@\xc4m\xae\xce\x9az2@\xf6\x9c\xfa\r\xe0\x961@(Dq\xe2l\xe01@.*P\x04\xb6\xa91@\xb6\xa1\\\x8f=\xc4,@`\xf1\xa0\xbdf&1@.p@\x82\xcaG.@\xf00\xaa\xa5\xc7+0@@\xa2\x9b.}[*@\xd6\xfb!\xe0\x88\x7f1@\xd0\xec3\xd0\xfa\xc31@i\xb5\xb4W\xe7\xad1@?\xc0\xa0S\xe0\x130@\x0bLo\xc4\xc9K0@\x18^\x1e\x9e\x9c\xe91@\xc2\xcf`\x9f\xc4j+@Ap@\xa1\x8aT.@qG~\xf56#0@\xed\xe7Y1\xfeK0@\x17!SH\xc8\x901@\x0b\xe8\xe6O\xf4\xc50@\x19\xe4M\x15B!+@5^\xad\xae\xb2\x0f.@)G\x199\x82s.@\xb6X\xe3\x83\xea\xd50@\\\x88\xb6\x94\x9a^)@\x14\xf7\xe5t\n\x1a\'@\xef\x8a\xb8F\xf6\xdf\'@\xcb\x81\xc8D\x90\xe41@q\xc10\xf9\x14\x14,@\xb6EanIt.@Y\x07\xbc\xab\x97\x1a2@\xe8\xc9\x8e\x0e\xde\x83,@\xf2J,t/\xa1)@x\xcc.\xfe\xb2(0@\xcc<\x90\x95A>1@TI\xc8\xa1\xbe\'2@\xe43\xd1\xdf!\x1b1@_\xda\x11\x0fc}-@\xda|z\xa6W\x9d1@\x8d\x13 g|Z4@^\x84\xcf\xbc\x8e)1@\xd7\x1ah\x0cCe1@\x16\xa5\x95\t\xa9\x894@P\x86\xb6\x8fNx.@\xd5\xf8\xa6\xfd\xd6C5@\x05\n\xdex;\x142@Y\t\xf3w \x83/@pg$\x87\xd7\xa60@l\xbbY1\x91\x7f.@O\xaeMZ\xad\x98,@\xbf}WYO\x18*@3:\x07sm\xc9(@\x00c\xa6\xcf\x00_1@\xcbN\xd7\xedF\xa51@(\x10\x15\xce\xb7=0@8\xb0Z\xb6\xbc\x94/@b\x82\xd8\x8e\xc7X1@\xba187\xc6\xa2-@\xfe\xb7\x94\xccC\xa9.@Y(\xaf\xdd\x92\x96-@\xa5\x7f\xc6\x87d\xc3/@;Y\x16\x87s>,@\xea]\x0b$\xfa\xf5.@\xa2\xc5\x06\x10+\x0f0@\xc6#\xcd\x03\xc3\xda0@X%\'\x84&\xbd.@\xa1:\x03\x9eS\xe3)@  Y\x91\x1d(.@\x11\x11\x9e"\x1ei+@\x1eh\xd2[\xa4//@\x9d\x01\xaf\xf6\x07\xf9,@\xfa\xc4)\x8fnl,@H\xc7\x94\xbf\x8b52@\xcf\xd7\xd8\xefC\xf1,@\x10D\x9b\x95\x93\xfa+@\xb2\x088\xf9G!*@T\xcb\x1d\xba\xfeJ+@\xb0\xee^\x0e\x91\xbe1@\xe8}\x1fO\xf8t(@\xc4x\xc7_T?0@w\x99\x92E;\xcf.@y\xba\xacVz\xd7/@\n[pm\\\xcb/@{\xa1\x18\x87\x99\x9d-@\x1b\xdc\xd73\np+@b\xa0\xc6\xf4\xe3)0@\xafQ\x90\xda\xbb\xfc/@\xd2|\x98\xc1Lr-@A\xf0\xad\xe2\xbf\xef1@(\x1d\xb4\x96*F.@\x11\x0c\'\x19\x92I.@=\'\xa8\xd8?_1@\xc6\xfc\xf8\xde\x80\xe31@\xeb\x14;\x188\x82-@\xe8;\x8d\xdd>12@\x110\x81cs\x861@\x06\x82T1\x96\x0f2@z\x9dI\xd8\x96\xd31@\'\x95_W_\x0c,@\x0f\xd1u\x19]\xb4,@\xcb\xc2\xad\xdf\x82\x870@\tK\x97\x15\xb9\x810@\xbc\x87I\xde\x1f>(@iD\xca\x86(\x13.@\xd8<\x94\x89p\xab1@\xbf\xd5\xb4b\xa8\xc60@\xb9\x8e\xbeu\xaf00@1)\xfd\xc4k\xf00@\x82f\xe3\xab)\x95.@\xa8\x01\x9a\xf8U\x8e1@fg\xf6Q8\xfb-@U \x00\xdd\xf1\xbe-@\xc7\xb7\xfe*=>+@\x02Y\t\xef\r\xa6-@\xcf\x02\xa7\xb4B\xc0,@\'\xff\xdf\x1bq\x88-@XW\xae\xe8\x81H2@\xf1\xb4\x89^o\xee1@Z\x13S`\xf9\xad/@\xff\x9788l\xab0@\xb9\x9c\xbfn\xb8[.@\xbf\xbd\xe6\xd9\xf7\xfe/@\xd7\xc0\xa9\xdf\x0cm(@m~P\x15\x9b\xb71@\xd6]\x85\xc18\r5@h\x81~l\xf9\xde.@\xd8\xd6$X\xe5\xd1.@\xfeYs\xc9W70@\x83\xb9\x9d#\x06\x051@\x1e\x8a_\xa4P\xd3-@\'G\xe1\xf3\x9c\xa0-@\x1c\xaa\x1bN\xf5\xd2,@\x97b\x8d\xf8G*0@m8\x87\xbe\x9d\xb90@\x99\xdd\xd3p\xd4\xf4\'@\x88\\3\x99\x92i-@\xc8\x10\x8a\x038|1@\xdc\xd6\x14\xd7\xa6\xe80@\r\xd7Hpc_0@y\xf6\xc6\xc4\xa4\x060@v\xee*\x03\xd5\x821@\x1aC7\x19\xdb\x975@\x04$D-\xe1\xd00@^\xeex`\xe7\xeb,@\xf4\x84z\xee\x87\x8a,@\x16\xa5Yv\xb4\x010@X\xb0\xffikA2@\xd3\xf5H\x88n90@E[6\x81\x88\xf9/@7\x90R\x0e\xa1\x8e+@\x12\xaff\xf0t\x1f2@\xd5\x12\xd5:\xab^,@\xbc\xb2\xaeU8`1@!_U\x8a\x80\xbb\'@[_\xe7\xe7u\xef.@\xd2\x91\xf5Sp 0@\x1b\x8e1UJX1@K\xa7rtc\xa45@\xbc\x8a+\xb6\xc7R.@\xefk\xf3j\xe9\xc7+@\xa7W5\xee\xdf).@\xc9\xc0\x872\x83\n,@|\xd8!\xa9+\x80,@\x9d?\x18\x9fu\x920@9.\xd7\x91\x88\xd62@\x89`\xdfn\x16\xba3@\x8c\rM\xa7E\xf51@\x1c\xffDY\xe5\xbd(@\x06\x19\xdf\xde\xc5\x171@;\xf0s\xf5\x8e\x18,@\xa4\xb0rj\x19\x150@\xba\xa2X\xdc6\x1a.@G\x87>\xda\xd9\xb2-@\x9c\xde\t(p\x11/@\xdf\xbcZ\xf9\x0fL0@\xc1C\xc5\x01q{1@\xeb\x8bb\x003\x9b0@\xc8|\xa9F8+0@\xb6S2|Y\x92,@\xdf\x8du\x16\xaf*1@\xb9M\x010]/0@~\xfci\x84\xac\x12.@6stpE\x8a,@\xc3u\xe7q@e1@hqJSj\x82-@U\xb1"+\xd4p,@\xe7\xf2\xd9\xa2\xae\x9f.@\xbd\xee\x9e2\t\x006@"k\x00\xbf\'\x821@\xa0A\x87+\xda\x07.@P\xd5\xa1\xbf\xb4\x8a)@\x8an\xf2^\xd6\xab-@\xde\x1a6"\\U.@\xc9\x81\xfdq\x1f\xb8-@3\x97\x8d\x07\x15o-@w\xdelt\xf0\xfc0@\x15\xb9\x0cE\xf8\x07.@PQ\xf0\x00\x8f\xde-@\xf6\xad\xfbLyi-@\x1dpZi\x19\x91*@\x1b\xa9y\x86\xad\xc91@\xfb\xa5!8,81@\x90Y\x9d\x16C\xfa0@\xcb\x9eZ\x1a\xf3\xed+@\xb9\x8f\xf9\xae\xc2"-@\x01\xd4\xb1\xed\x04\xab,@\x18\x99Z\x1cr\xfb,@m\x07\x9d\xf5\x08\xff5@\x11Y\n\xc4^<(@\xaf\xf1\x93\x12\x89\x951@~\x9ai\x1az\xd5&@[U:\xe1\x8f=,@VK\x1df\xbeA1@Z\xec\x89\xd2bF-@\x1f\x83\x070]\x99-@\x830\x94\x1c\x13\x89(@.\xa0\xfc+y\xe4)@\xf1\x9f*\x0e|\xd2.@(\xbd0M\xc9.(@\x06`\xaa\x99\x8a\xa71@/!\x06.Q.0@\xf4\x90\x8c\x1c\x16\xea0@\x05\xc3\x0e\x11\x7f\x00-@\xef\x14`\x82M\xfb-@$\xdah\xcb\xdc\x82-@#\x9a\xdc&\xb9\xae3@\\\x15g\x91\xbfu0@[r\x14\x11\xc8\xed0@=\xfc\xca\x01%\xbb0@y\x84\xfe\xb8NL0@\xa4\xe0\xa2\xf5X=(@\x94yY\xa4\x9c\x1b+@\x81\x18\x95]\xf1\xd6+@\xdbl\xcc\xb2O\xc51@\xba\x8e\xd55\x0c\xf80@\xe2\x82F\xc8zQ2@\x90\xeb\xa3\x89\x08\xa2.@ \x02\xb2C\xb8\x18+@;G\xa8\xd3>\xaa/@\xd8\x1b\xa7J80-@\x1dkk\x7f\xb6B2@\x84mA\xd5N\xae/@^\nK#W90@\xa1w$\x06\xf6\xbc,@}^2+\xe4\xa11@gZ\xab\x03\xdb),@\xa2\x00H\xf3\x8b\xf1,@\xaf*\'\xcd\xd1],@0N.\x0es\xb7\'@\xef=\xc8R\xce\x01.@\x96\n`\x9a\xb2\xc2-@\x9e\xb24\xd8\xba\xa10@\x7f\x94{\x01 \x101@\xcf@\xd8\xdd"m-@\x161\xf5Y5\x17.@1\xf4\xfc\xcd\x8aF0@M2\x8c\xc7\x03L4@\x80\x97yq\xdd\xbc&@UBe\xbfG\x0e1@v\x14a\xd7$\x160@\xfe\xb5\x84\xaa\xb2K0@\x10\xf1\x81\xac\x99\xb2.@{:\xd5\x8b\xea}0@CW\xac\x9a?01@z\xe2m\x90*\xb13@M\xf86\x10Y\xdf,@I\xf0\x85\xbe\x8a\x88-@\x1cq\xcf\x14\x1a\xbd,@\xfbCl_\xe1\x8d.@\x18f\x18>F\xbe0@v\xe9\x1a\xdc\xd3\xeb\'@D\xa8\n\xdc\xf6\xd9\'@\xff\x82G\xc3~\x0f.@\x12\xdd\xf3\x87>\xfb2@\x93$\xe7A\xceG2@\x7fo\xe3\xfc\xb88+@\xf5\xb0Hi\xb9\xd4+@\xfa\xd3>\x8a|M1@cI0\xdc1\x121@x\x05\xbe\x01\xf0\x910@\xa7\xf4\xd1\xaebx-@\xb9=\n\xc1\x86\x8f\'@n\x04\x0cn|I+@\x8b\xf8Y\xef\t\x1f*@\xc0\x8c\xcbs\xc5m.@\x0c9V@\xe2\x17,@\xca\x82\x1b\xaa<\xc1,@<B\x04\x972\xab-@?\x81i\xef\x11\xe21@\xe5\xdd\xaf\x10\n\xd2\'@\xb0\x9a;]\xc7\xeb2@\xeb?&\xa53$-@l\xf4\xc0\x11\r\x9b1@C\xd2\x8aX\x17\xa5/@\x1a\x0bc$\x02\xe43@\xd6n\xb1K\xb8\x980@^\x04\x16?\x87\xf70@\x80\x032$=)1@=\xf0\xa7l\xb9D0@Sw\xa5\x8dL\xe00@R\xf01\x1db\x900@\xffQ\xcc\x82-I,@[&_L\xca\xcd,@oM\xbd7k\x98/@\xf9\xb9\xf35\x1e}.@qo\x98\xdc\x01\x186@\xca\x95\x9c\xb7D\xff*@(\xf3e\xde\x1a\x8b1@\xad(W\x97\x1b 0@upa\xabP\x07-@\xd8\x03\x89;\xe5\xc9,@\x80"\xa1\x9f(\x1e-@\xdc\xeaN\xcb\xb1\r-@\x12\xb8\rm5\xfb/@M\x03\x19&\x81Y.@\xbe\x9e\xc6\x87T\xcf0@\x8f:\x90V\xc8\x8c1@+\x8e\x10\xd9{\xb25@-\xb5\x04\xf1\xa8\x87,@\x0b\x89\x8a\xd4\xf5\x9a.@\xb7\x04\xf2:pq,@\xeb\xdd\xba\xf9im1@\xdf\xda?\x8b\xe3\xd51@\xf4D\x86\xef&?\'@\xbafXt8\x8f/@\xc6\x9d\x9d`\x87\xd90@\xce\xc6\xd7lQ\xc3-@\xfd\xf7\x95\xeb\xba\x90-@{\x94\x91\xe4\xf8\xc04@\xfe|\xf1\xec\xe1\x941@u\xdc\x904~)0@\xb4\xd3\xdc1x&0@-\xff\xe9\xd4\x1e\x8b1@-|\xa0\xb8O\x8a/@W"\xdb\xbf{.0@\r\xe8a\x00X\xa9+@4\x06l\xec\xfe\xdb1@\x82\xe5\xf0}\x0e\xf70@\xd7\xac[\x0bM4(@D\xd0-\x968,0@2M\xb05;2.@O*W\x1f\xb5\x1c.@L$\xfa\xed3\xbd,@\x88W\xfeT\xedk,@\xdb\xef\x99\x98x\x1d*@\xcf\x96\x89\xdd\x96\x04*@\xea.\xf6-L\x89\'@\xb4<\x9c3\xc2\x95-@\x91\xc6\xd4~\x9dT2@\xe5r\xc5<"\xcc(@ \xfb\x9a\xba\xd8\xd91@K\xc4\xed\t\x1an1@\xffz\xc1t\xe0@1@\xafU\x17\xbe\xf1\xaa1@\xa0y\xf2\xa7\xf8\xcf+@{]\\=\xcau.@\xd2=\xadq\xc5\x8b.@\xc7\xac4\'5\xbf3@\x16t\xa5,\n\xfe1@\xec\x9e\xabG\x8f\x051@\xd9\xce\x95"i\x92-@\xcfF\xafg\x00\x000@\x85\xe3\xaf\x82Q\xe23@I\x04t^uE.@\x8e\xf0+]\x04\xee1@=\x11?\xd8\xd4\xe7*@X\x94\xabk+\xef2@2\xec\xbb\xce\xf6\x03+@\x967\x81r\x91V,@\x16,\xad\xf5\x8dA1@\x1cJ\xdbq\xff\xcc1@\x9br\xa0\xcf\x9f\xfc+@\x9bN\x9d9\x88\xbd0@7Xx\t\x1d\x9d.@Om\x98\xc6\xb7\x081@\'\xa1h\xc0\xa8\x9b1@\x9a\x0e\tY\x15\x19+@\xd4\x8c\xc4\xcd\x97)-@\xb3\x00\xa3\xa9\xcb\xd00@\xd2\xcfQ\x03\xb9\xc5-@\xa8\x8b5o=\x00.@\x10\x1f\x0c\xf2\xa7\x0e0@.\x1a\xfbI}.0@X\x19\xb3-\xce\xbf0@\x81\x9eRNn11@\xb4\xf62C\x8cq0@o\xdc\xc8,\x94{+@\xa3\xd9~\xe7\x7f\xdf-@#m=p\x02\xa43@\xef2@\x91\x07X.@q_\xc3\x1e\xa8e/@\xd9\xfb\xed\xa6+\x9e-@\x87\x1eE\xd5\x824)@\xe2[\xad\xce:\x146@\xc4\xb1m\'m\x900@\xbc\x98\xa7\x17\xbf\x9a/@h\xe9\xf2\xf1\xc0\xda.@m\x9dS\x9f2\x0f,@w\x0c-\'A\x91,@\xd7y\xeby\x9af.@\x81:\x1d(\xd4\x07-@\xc6O3\xe7Y\xe60@\xff\x9b\x1b\xad\x17?1@(V\xf8\x0c\x915.@\xd5\xd5\xc1\x8c\xfb\x1e2@\xf10\x05\xd2uD1@\x15(\x18\x97\xe5k5@&8\x9e\x83\xce\x061@\xa6\xd1\x12\x15\xb5D4@\x8a\x0b\x1d\xa2\x05\x95.@&+\x04\\\x14\x800@\x00\xfca\xca:\xb2,@\xfe\x8eZ\xdbp\xbb,@\xff\xfa\x10IS0-@\xdb\xbfq\xa2Os0@<$p\xfc\xe9j-@\xaajF\x90\xc8](@a\xa6\x13X\x9f\n-@\xaa\xff\xb6\x15\xce\xdf1@\x7f\xfa\x8bm\xe33/@PRV\x8fu\xe4*@\nj\xa4\xd9\x7f\x11,@^\xe8\x90\x01\xdd^/@\xa9w\x1e-w\x89/@,,\x05\xb8\xb5+-@Fh\xcdQ\xf3\r0@o \xc4c\xf4\xef0@8C\x0e\x8a$5-@\x82\x00\x94$\xab\xd50@(\xfaoXz\xf30@\xb7\xd8\xf5\xc0\xbc\'5@\xdbAC\xd6-\xdb1@!\xec\xc8i\xa4r/@:\x15)ua\xf50@c\xc2}I\x95@(@\xf9\x05\x84\xb7\xda\x0f0@\xe4{\x17S\xd6\xd5(@D\x14.\xdb\x89\xd30@\xe1\xca\xc0k\xd4\xfe0@\xf7mi\x83i=.@\xa9\xbf\xf15\xe3\x1d-@\x81\x7f\xd5\xf1\xc2\xb80@\x93j.\x00\xfc\x961@&l\x92;\xb4i,@\x92"\xf2\xec\x0b\xdf*@ \xea\xbeF]d1@P\x8e\x81tG\xae0@\xe0o\xcd\x859+,@}\xb0r\x86q\xa9+@\xee\xf3\xc3s\x1bh1@\xdf2\x92\xef#\xfb0@\xcaj\xa0\x8b\xc9\x0c2@\xe7\xf6K\xe7\xf1%1@N9C\xfdd\x131@R\xe6K\xc0F\xcb-@g\x04\x05\xc9Y\xd10@\xe3\xe8\x08\x91\x95Y0@\x90#aW\xa7\xab/@\xf4\xc3\xd2\x9d\xe9\x80-@7\xd7vv7y.@\x7f0\xcfW\x88\xd21@\xef\x16$7zO/@\xb1\xa0\x14\x1e\xb0j.@I\xdbeKjX(@\xa8\x87\xfa\x80\xb8\xc20@j\x1da\x08\xc7\xac1@\xe9i2=P\x185@\xe4N2\xaeSb.@\xfd\xfdgWXk-@\xca\xb8`T\xd2&0@\x1c\xe1\xe4\xbfm/1@\xd2~~\xca0\xfe0@\x18\xe2\x07J\xac\xc21@]~\xb5\xc2Q\x8d.@\xa8R#\xf9\x91+,@!IFr\xfb\x8f-@\x0b`\x06\xf2\xfew0@\x80\xae4\x00\x16W1@A\xfe\xa9!/\xe21@\xbd\x9f\x86\xb1\x08W4@\xc2\x90N\x10\x83P0@\r\xda\x17B\xe29,@\xf8b\x17\x81\xdd\xf11@\x0e\xf4\xe3{{\xca,@ns\xc43\xaa\x9a0@R\xd2I\x8f\xc1\xb8/@\x87\xdd\x90\xc3-\x1e2@\xc0TOa\x8a\x16-@{\xbeR\x14hx&@K\xd6@\xf0\x9a\xee4@\xc0P\xa9\xa6]\x150@!\xc7\xc9\xbeo\x000@\x1d\x01V\xfe\x18\xf64@4I\n+B\x081@\xb2kG\xb2\xbf\x072@?\xffq\x82\xf6\xf60@\xa7\x1b\x9f g\xa7/@\xc5\x93\xb2\xe9/\xbc0@\xad\xe1M\x82Z\x141@\x0f\xc2\x0e\x01\x1d\x921@\xd3K\x06\x13\xafU+@\xdb\xa0\xe4Se\x975@\xa4 \x1af\x04\xdf0@\x918\xd1\xaf!\'0@\xbd\xef\x8bM\x1a81@\xad\n\xda<Y\xa11@\x81qL\xa1\xf7\xbd2@<=\xd6\xdf\x93\xac,@\xb4\xe9D\r\xd7.,@e3\xca\xeb5,1@|\xae\xe25\xca\xd4-@e!L\x84Ck.@^\xd0\xa0\x9f\r\x8f.@\xaf\xb6%Ts_-@i\x1f@e[\xe0-@O\xbef\r\xb6s2@\xde4QGg\xb11@\xc8&_Fx\xc7-@V\x12g\x989\xc00@&\xc7\x9f\x8e}\xf70@\x1e\x88\x9a\xb4\xdf\xd61@\xd3\xeb\x87b\x82\xfd-@\x89\xf3\xed\x90\xf6\xac5@=\xe9\x19\xadu\\(@\xf3\xa1\xee\x91\xd1\xf61@\x1bQ ^S],@\xbe\xc3\xb5\xe8\xdf\xbe-@\r\xd6%\xe1\x17\xbf-@q\x14\xc5\x8fN\x851@S\x7f"sM<0@\xbeol\xe6_O,@^\xeck\xad\xdd\x011@r"\xd3Vk\x161@\xe6\xf5\xd1\x88u\x8c2@|\x9f\xaa\xbd\x15\x1e.@85Z;\xa2\x1c/@\x82\xc9\xe2\xe0\x95\x9d1@i\x11\x8aG\xefB0@\xc8\xdf8\xdfr\x02/@\xab(\x18\x8f\xbb\xa7.@\xc11m\xd7H\xd02@:@Z\xb7w\xbf-@>\x8f#Ksn.@t\x192&6\x0f/@\x19c\nf;F,@\t\x92Za\xf5k+@\xf8\n!\xaa\x95_1@?\x00\xfd\r\xe3\xc1,@N\xec=\xa1\xb1"0@;D\tct\x03.@U\xf61*B\x0f-@\xd7\xc7\xfeD\xe9\'-@6Ou\xba)\xca.@\x07\xa7\xa0\x03\x8f\xf10@\xfb\x93g\xb3\x12$/@\xc3\xb4D\xa6"n.@MH\x10\x01\xd0,0@\xc9\xba&\x8d\x13\xad-@!@c9\xe0\xce,@$\xd2?\xc8\x87@0@-\x02\xb8\x0c\x15`,@\x1bZ\xca\xfb2d-@\x99\xd49\x00\x00\xd7/@L\x0eu,+12@@\xeb\x17t\xad\xb40@V\xe0\xc4 G\x00.@\x81j`\x84x\x0e/@\xa3b \x9cpQ/@\xd0\xd5k\x1a\xd7\x18.@\xef\xe4\x8a\xffx\x925@\x81}\xb5\xfd;\xa3-@\xbeA-g@\x101@\xb8\x88\x97*\xe7H5@\xe1\xa1f\x0e\xc5\xd91@o\xec8VZ\x9f1@p\x0cF\xa3\xbd:-@\xce\xd5\xd9\xa76*+@)t\x9bu3w-@u\x9c!\x8d\xfc\xed0@@\xf0\xff>_\x995@L\x90\xb9\xee\x11x1@\x86\xa8m\x1f\x1a\xd9,@h\xcb\xe3\x05\xb8\x0e0@\xd9!Ma\xae&*@7\x8f\xfa\xa4I\x1d*@\x8fjN\x01a\x07*@\x00l>\xb5\x07\xb75@\xc7@\xcbZ\x06\xe40@\xaf\xd1\x04\x90\xef\x88.@\xb8\x97\xf4\xb2\xd9\x141@\x98\x11\xa4\xc2\x04\xbb1@\xee\\\xf0\xbd\x15i,@I\xa4\xf5\x16\xd5b,@\x91$\xcf\xec\xd3\x03.@\\w\x17-3\xc23@\xa4|\xd6\x80\xfa\xf0-@\xcf\x1cH\xc1q\x111@a\xdf\x15\xfb\xfcN0@\x1b\x9c\xd5\xa7,L,@\x14{O\xadfW2@\x1dZ2\xd8\xd9o/@[\xc6p&\x15\x9d/@\xe81\x05J\x8f\'/@IvgY}\xd60@\xbeS\x1eS\xe2++@\xf1\x87\x19+q\x971@\x91u\xb4u\x8a\x040@\xcc\xd0\xbc\xd0]P5@y8cf\xd0V0@f\x7f\x7f\xebqX,@6\xc5\xa3\xaa\xbai/@\x94\xf4\xf7\xde\xc7\xd00@\xb7\xd37\xf7*z5@g\xbbo\x9c\x92\x1f/@\xa6\x9c\x9cd:\x13/@\xa8fH\xe7\x17\',@\x8fA\xf1)L\x980@\xeb\xd4\xff\xc8\x8f\x0c1@\x96(\xe1\xaa\x8a\x9d1@\x91\xb2\n4M\xba1@!\xa2\xb3v+\x1c-@N\x9f\xb7\xb1\x1cM,@\xa3\xce\x9d\xe4U\xc0-@\xd1,\xadL\x8bX2@\xf3\xea{\x9b2r(@\x15M\xe9\x1a\x97\xfd-@J\xed\xa7\x8a\xfe\xca/@\xeaB\x8d\x9c\xba\xa5/@\xa8I[\x95\xd5#/@\x8d\xac\n\xfdb\xe0/@\x89eo-i\xd10@\xb9\x95|Zu\x9c1@\xaa\x97\xa4\x1c\x10n-@\xc0\xb7\xbfv\xc541@k\xd0Y\x8cf\xee,@^\x8bH6E#+@\x11\x0e?\x95@\x1c(@\xc2T\x83\x8b1S0@\xd3k\x93\xeeL\xb8-@u\x97K\xda\xa3\x021@4\xf0kN[-.@\x87\x91I\x8a\x1bK,@\x92{\xcaJ\x01T.@\xa6\x11PR3\xd1-@*\x15\x13\xb6\xad\x91-@\x9b\x96%\xf0\x03\r1@b\xc4\x0c\xe4;\xac+@\xbc\x9a\xf0\xcb\t\x9c0@\xca\x8e+C9\x1f/@?\xf7\xfc\xb1\x97\xa9/@\x10/\xc8\xfa\x84\xd9)@+\x93\xe3\xaf:\xa0.@\xdaR\xd7\xe9\xb6\x8a.@\xe6l\x98t\xc1\x970@\xc7,R\x85\xc0\x061@2\x9d<\xa45?0@/\x06\xd7\xfd\xe8\xa3(@\xdc\x0c7:\x8e\xe3-@v\xa4 \x1a{\xd44@U\x8c\x1b\xa4\xf5\xd84@\x96\x11\xa30\xf2\xdb4@\x91\x92\xff\xe4\xbb11@\x0f\xa9?\x99(O0@\x86\xc1uQ\xb1\xa01@\x86^\x1d\x19\x97\xf50@Wi\x15|S\xd20@3\xcfv\xf8\xcf3-@P\xdf,\x9f\x89\x960@\xe9\xd4\xc3Y\xc9\xe3/@(\x82\xe9\xffl\x90.@6\x13\xde\xab\xd3\x0f(@\x07,\x16\xa2\xa9C1@\xdfYk+\xbe\xdf,@64;\xa69\x930@ymz\xcb\xcb\x141@\x88\n\x0f\xda\xf0r.@\xe1\xf8m#\xcc>.@\xb6\xdd\x9f9\x14d.@\xb9\xcfk/\x80\xaa\'@\xdd%.\x02l\x9b0@\xf3Z\\\tJ\'0@\x963\x83u{\x9a\'@S*#\xdf\x8e\xa51@\x18\x01\xc3[\x7fS-@\xbb\xbe\xf64\xba\xe6,@\xee-\x07:\xbf\xbc-@\x7f\xafQ\xb47\xfe/@\x15\xbfm\xca\xb90+@gW1\xcb\xb3d0@\x93!%\x1c\xe8\\0@\xe8\x91\x95e?\xa91@\xd0\x00\xa7\xb4\xeb\xd40@zj\x0c:\xe9c(@\xfc&\x8fL\xab\n0@m\x1d\x10\r\xe3g)@\xc2{&\x1dI\x9d4@&O=8\xf7\x02/@>\xafh4J$1@\xcf_\x9b/8\x871@GB\x86!\xe2\xa20@\xf4Fs4\\l.@$\x94\x9e\n\xc7\xff1@P\xb8\xfd\xe4\x88\xd2\'@t\xc5?\xeb1\xa01@\r\xf7\x0e8\x0c\xd4-@\xffR\xd6&\xed\x891@\xefp\x9e\x97nA6@\xa2\xaa\xf2\x15\x9c\xb71@\xb8\x8e\xb6q_\n0@\xe6J\xcc\x8f\xf0\xf31@l\xfe,W\xd4\x9d1@W\'e\xeev\xed+@\xc0\x99\xab|\xc6\x991@\x17\x9b/M;H,@\x0ei5\x16\x0c\xe3)@\x8d\xc0\x94k\x07\x89-@\x86\xbe\x18\xf5\xf7\xb71@\xff\xe75\xff\x04e,@\xc7\x925086.@/\xaf\\c\xb4\x01+@\x99\x0ef\xa3\x8c\x030@m\x98\xdfz\x9d\xc44@P\xd1\xdc\xb9\x1c\xc7-@\x9c\xf2\x8f\xbb\xba\x801@1\x07z\x8e:E.@\xab\xee\x1e\x81\xa1\xcc/@&\x8dE1\xb7\x99-@\x8d\xac\xcdZ\xf6,+@\x8e\x15\xf56[R+@\x0b^`\xa9\xc1G.@\xc5\x0ee\x92_D0@[\x1e\xe8GS^-@\x17\x97n[\xb13-@\x16[G\xff} 1@S\xe5\xf02\'(/@\x00q\xe4\xb5mc.@\xacw[)\xca\xb71@b\xfe\xc3s6:0@\xbe\xaeQ\x97=20@~\x14\x90\x82\xe6\xb61@f\xb2*\x13\x1c\xbb1@3\xa1v&\x8882@!\x01\xa5T\x9f\x8d0@/\xdd\x88[\xb455@\xdc\xe9\x1e\x89\xee\xbe0@4G\x89W\xc8\x97,@\xf7\x03F\x90\x99\xd9-@\xbeu\x9d\xe2\xee\xde+@\x91\xacS\x9e\x9cf,@\xdb\x8d\x1b\xd3`\xf8-@<\xfa6\x88O\xd10@\xa05\x0e\x10\xf6+.@5\x19\x86\x88\xad;.@\x12\xe4\x92_\x9b\xba-@\xbf\xd95\xb8\x8a\xa61@\xc5b\x11\xdc![.@\xb2\x8d\xc3\x8a3\xe30@\xc8\x0f\xde\n\x07J4@S\xc2\xc3\xd4\xb2b1@\xc9U\xfa\x87P+2@"\x80\x90\xecJ\x1b/@)67\xb5>$0@oaE\xb8f\xcd5@\xf4X\x93\x15gT(@\x92\x91\xbd)Q\x81-@\xa5\xaaR%\x92\xec/@\xa2\xd6\xb8\xe45\xa41@\xe7\xd3\xbe\x00\xdeM0@\xe6\x90\x11\xd4\xd5\xac-@\x84\x91\x94\xa8\t\xde-@]\xad\xfa"\x00\x851@\x1c=\xf5\xdaW\x0c2@\xf7\x80\xdfI9\xbc/@,\xc4\xa4\xd0\xe8\x151@y\r\xffS\xc2g0@%\x86de\xfc\x14,@\x9e+\xf4-=3-@\xedAz\xa3\xb1\xa44@\x88T<\xe2X\x062@\x1d\xb6\x00\xd4\x92\t/@\x084\xc8\xf1\x16 -@\x8fNl\x8a\x95w/@\xd9\xdd\x1eP\xd1g,@h\x8eF\xc0\x91\x052@\x97\xf4t\x97\x8b.0@\x8ec\xf8\xd2\x99\x950@\xf0\x1db\xd0\xa8b5@5"\xfe\xef\xa3\xbb-@\x1c\xdf\x81\x1c\xfc\'.@\xa9\x95\xc9\xc6\xab\xab1@\x88\xb6\xf9Kl\xa7-@\x036\xfd\xb7%\r/@3\x02\xbf\x1f"\x950@\x8b\xd05b\x05\x9e0@\x16\xcb\xbe\xe5\x06\xa5/@\x12J\xff\x81\xf8f0@\xd4\x93\xaa\xd1\xdc\xb71@\x17\x1b>\xfd 10@\xa4^\xb5\xc4+\xdf/@\x16\xc3\xcf\x85Q\x9b,@7\xce6\x1c\x9dc,@5\x9a\xcd\x07\x10}1@\xf9k\xd9\xb4o\xc7,@9F\xec>\xc2\x130@\x98V\xd2\x0cbE,@_\xac\xa8\xc5@\x94/@\x85kC\x1f\x88b5@\xac\x0bl\xa7\xa8\xd4/@\xea\xb3\xa1\xb8\x13f.@\x1e\xc1\x10*a\x191@\x96}\xc5\x08pa0@=\xad.\xc6\xa7\xfb\'@\xef\xdd\xadi\xc8k0@\xbf&\xc1\xee\xcb\xce-@$}\xad\xf5g\xb6-@r\x92\x82\x85:\xd65@\x12\xe3\xf2:\x1e11@&\x06\xbfj\xde\x1b1@\xa7=8\xde\x07\xa3-@\xa3\xa2|\xa2g\x0c/@\xfcZ\xb9PY\xbb/@{"\x9b\xc9\x11\xa0.@\xba&\xe2\x0c\x1cA.@z\xef\\\xa2|S1@1J\xf5\xf1\x9a\xed(@:N}\xf9\x19h0@~\x0c\xfa\xd7C\xb1+@\xe4\x9a\xd3\xc1\x9d%+@Lw\x0e\xf2D\xca-@\xfd\x88:\xfb\x1d_-@\xed\xcb\xadj\xdc\xc5-@\xfa\xee\x999\x85\xdd.@<;\xb4\xb0\xbb\xb70@\x14e\x98+H\x87/@,s\x19\xbdM\xfc/@\xec+\xa4\xb6P\xb03@\xebz\x13N};+@\xf0\x1d\x9e\x9a\x8a\xd81@<P\xf5\xf9\xe9\x036@\xbe\xba\xdct\xef~0@\x80Z\xd7\xfb^\xb4,@\xafk\xcfb\xbbc0@RL.\xe4`",@/\xcao\x87)\x8c1@\x9fX\xb6\x99\xe56-@6\x93t\xb4\x8f\\+@t\t\xd7\xd9X\x8a0@<\xdb\x1f\x1f\x13\xfc(@\x93;\xbb\xf1\x950.@\xa3AX\xf4; 5@\x7f\xf8H6g\xa41@\xae\x85\x87\xefWj1@\x81\xc7"\xe0\x06\xf9)@\x1bQ\'\x93\xa1m0@\x8a\x84\xbb+\xa4\x130@&6V\x80\xc4B-@\xea\x83\x97\xb0\x8d\x05/@\x8a~\x86x\xfa\x82/@\xa4>\xf02\xca\x102@!\xb4_\x06\xa7~1@\x17\x95Rd\xa30-@\xdb&\x9b\x06F\xa60@46?S\x88"*@\xd2\xfc\xaa\x9e\x1d15@Y\xcc\xbd\x8f7\xae1@\xa2|\xef\x0erk1@i\xdf$\xaa\x0c\x91/@\x16\xd3\xb8\xa3+\x9a0@\x03\xb7\xa7\xe2\xcf\x05-@\xca>\'\xd3\x0f\xb9-@.\x1aU\x99+\x130@b\xde\xbf\xa5\xa9\xcc1@\xec\xd3o\xb40\xf6+@\xfa\x97\xbd\xac\r|0@\x92\x8cou\x13\xed.@\x03\xa9\x91\x156\x7f/@\x10\xcf\xd9\x05\xb3\xc0-@\xd8\xcd\xb7\xe9\x82s/@,\x91\x87\x1fRF0@=\xe4\x7f/4\xa30@4s\xe2@\x88\xd9-@\x19\xbd\x98d\xcf\xfe,@\xd4\x99\xc8Jt\x85,@#TV\xf2\xf0+1@\xe8\x9dN\x8c\x16\xd70@\xf2K\xe2e\xd4$2@\x88\x98\x96\xf6z\xe9,@kH\xa9\x8f^\xcd-@\x18\rW\x84\x95\xaa1@=\x15\xb2\xe3\xa4\x111@\x9c3(\xd7\xc4\x92-@\x9e\x87\x8a\x90\xd5[.@\x93\x1ay\x82A]0@\xf3\x07\x81T?\xd91@\xcfH\xd1r\xb0|1@\x087\x11^<W(@\xce\xe6\x1f\xb8\xe9>0@\xb1?\xd4*\xb4f-@I\xed\x9d\x9c\xca\x02,@\x11^K\xdf\xd2H-@i\x1d\x9a\xf1\xe5N+@,\xf8\x95\xaddV1@\xab\xecF\x8f+\xf20@:\x1b&\x0f\xa8)/@]\xcbAz\xb5\xe3.@\xbd\x91o_\x01\x7f/@\r@\x17\x8fa\xf45@\xac \xd2\\$\xfa+@k~V\x870Y.@\xdf\x8eT\xe1\xab\xbd-@\xf5\xbb\xf1\xec\x8270@\x82\xdb\x7f9\x9d\x045@\xb4\xecr7]n.@3\xda%4\xf0\xd9/@$t\x0c\xb7\xbc\xb6/@\xc1\x99\x94\xb5\xe7f0@\x00r\xefd:\xb90@\xaf\xf1\xab\x1d\x8f\xce-@D\xed\xa3\x01\xba\x0e+@,"\x19\xfc\xf1,5@\xa6\x99\x0ffp\x04*@\xd7\x0b\x1a\xdb\x88\xc65@(Ji\xcal\xc0,@\xebE:\xd5\x86~-@\x17\x08%\'\x1f\x87/@g\x16\xfa\n2\x1a.@\x0b\xc9\x10\x1c\x17\xa2\'@\xc6m\x90B\xf2\x891@\x03\xe9\xefI\x1d\xc95@\xc3\xe1\xfa`7\xa7-@OQ\xb9\xde\xa3;1@u\xbd\xbb\xfcT5/@\xc6S\xbb\xeb\x95\xf3,@X^\xa17\xb38.@\x1b?\x81\x19\xae\x861@a\xf5\x86\xa6\xa4*5@\xbd\xd0\xdd3F\xa70@cH\xc9\t\x14#1@\xb97\x0b\x12\xa1\xe5.@\xb2\xcef\x15\xc1\x8f-@\x95\x9c\x0e{\x90\xaf,@;\x9f\xdcxw\xa80@\xe6J\x14pc\xfb0@D8\xbb\xd37E0@<[\xcf \xd9>1@ +)c\x08\xce/@R_|f}#/@j>\xefc-t0@{ \x1a\xb8F\xf3.@\x92R\xb6\xe17\x8d0@\xbcm=\xe1\xd5\xe1+@\xc1\x14,\xfe\x90v.@\xd3\xf6\xe71a\x8d5@\x8c\xd8+\xf5Wc-@\x04?T\xdb\xe1\xc01@\x03\n\xa6D\x0e\x142@Q\x8bxax\xfc0@\x8e\xdc\xe7\xd2N\xef0@\x10\xe7\xdc\xfaXw1@(\xc8y\xf0\xb4\xae0@\xe7\xe0\x9b\xa1i\r)@x\xfdKw\x9a\x04)@\xfd\x11^\xce\rV0@\xea\x9c\xcdKF\xd11@:~!\xd8/\\/@\xd5\xa8?h\x15\'/@pd\xe7\xe6\xcac+@\x08hI2\x7fT-@\x02\x16MwM\t-@\xc8\xf1<:\x0b\x9d+@ \xa9F[\xc3])@\xf5\xd9\xc2l\x08\xab/@\xf2z\xee\x18-\x9c,@B\xfb\xb9\xfe\x86\x930@\xa78\xfc\t\x1e\xf10@[\x92\xc3\xd9\x015.@t\xf9\x82\x8dN\x841@\x84A\n\xb1\xd8\xfa(@C.\xeab\xd1A0@\\\xdbG0\xc5\xdd4@\x02\x16\xecu\xf3\xc25@D.\xf52\xea\xf5.@\xda\xf6q4\xb4\xa31@\xd2\xd0XD\x86\xcb0@\x8a\xf6\x92\x869\r.@\xff5s\x016\xe34@\xd3\xaax-\x99\xf80@i<&+\xd8\xaa1@\xbd\xb8L\xd0co.@\xc4\xe7\x950\x97_.@\x96&\x8d,\xa7J-@9\x06\x05+=\xc7,@\x01F\x0e\x05\x0c\x1f1@x@gghV-@I\xaa\x8d\xda\xef1+@\x9fCx\xfc<\xed0@\x87\xd5\\Il3-@\xad\xc6\x1cp\xd3\xd34@w\xfb\xe4,\xab\xda/@t\x80\xa1p\x12\xce\'@\x12\xef\x1c\xc6\xad[-@\x1d\xc1K\xcf`\xc6+@g\xbb\xf1\x15\xce\x041@}F\x17\xa0\x8d\xcf0@Q\xf1\x98\xc6&80@VU\xca\x19\xa9*.@\x82\x89\x07+%\xf7.@"\xa3x\x036\x1c/@\x9c\xb2b\x9cp\xa30@\x9eb\x02\xc2/;.@\x88\xf4\'\xa1\x06\xbe,@\x03r)\x12\x80\x87.@i/n\x11\xd6\xd80@T\xa5}\xfb\xdfK-@\x9a{\xd5\xfd= .@\xeb\r\xf4\x90d\x97-@\x05gW\xa6[V1@\x06+!^\xcc\xc7-@|\xe2\xe92\xfbW2@\x80\x96!#\xe091@\xbd\x19!*\x9f\xec4@\xb1\\Av\xa1\xb6+@5\xc6\x81\x83\xfa\'/@\x02*\xea\xa7.\xc3/@d/\xcc`\xaex*@\xf4\x0f\x899&\xea.@CR\xdd\xe1i\'/@\x8b\xcc*\xe5p\xd04@Q\xfc\xce\xff\xc0\x96,@\x12S\x9e\x07\x9d\xd00@\xc5p\xe7\x99\xbe\x93\'@\x0b\x88<\xd5C\x950@n\x02\x8a\x9c\xc6\xa2.@<*\x13\x18\'\x08-@\r\x10\xa0\x88\\X0@zX\xed\x8d\xce*0@E\x8d\xed#;\xe1,@]\xd3\xbe\xfa\xd3T-@\x1bTFdL\xa45@U\r\xea\x15~\xe34@\xa8\xe7\xd5\x80\xe8\xfa-@Zd\x9c](\r.@\xfbf\x0f\xba\xa6v1@\x91\xbasa\x1f\xf5.@r\xc3~\xc8\xf0"1@=\xebf\xa8V50@\xa8\xbd\xb2\xdd\x1co6@\x80\xc1\xf9"&\xc51@\xae\xe7\x89\x9e\x94b(@7\x88L%\xf2\'/@\x90\x91\xe5\xea\xd0J,@h\xb5\xd6\x01\x95\xf85@\xff\xe6\x87B}\xa7+@\xf4a\xcdu\xd8\xf8-@\x8a\x02\'\xd7\x9d 1@p\xf1\x98\x83\xb9\xef0@\xc8H\xe9\x18\x0c*,@\x98RN\xe3\xd0\xda/@\x05\xc7\xfai\xec(/@\xcd\xc1\xce68b1@\xa9\xe8\xbf\x08\xe7<0@%h\xcf\xa7\xe1z0@\xeb\xf1\x0c\xf5DS.@4!;u\xdeC0@\xf4\xb1\x81\xaax;-@\x8b+\xa9\xa9\xe7\x8b,@\x91\x8b\x1e\x90\x17\x0f/@U\xc3\x92\xa8\n\xaa5@\x98y<d\xe5\\)@\xcb\xd9Z\x7f\x03\x13/@\xca!\xf2\xb6Z\xde0@\xf2\xdb\xc9C\xd1h1@\'\x98+\x1c\xcd\xd00@fWJS\xcf\x9f0@UF\xb5\xe6\x9b%2@r\x94)\xde\xd3\x02.@\x13\xc5\x0f\xc7*y0@\xf4\r\xff\xae\xde\xc9-@\x9c\x05YU\xb3\x97,@\x9c:\xd1&\x02\xcc/@\xcc\xaf\xa1\t|z.@8\xa5\x99~\xf4\xa21@\xe3,\xf8\x82\x92\n+@\xf4\xa5\xac\x9f\x15C-@dJ^K\x03\x11-@\xd8\x87\x17\x18\xda/1@6(\x02\x97_\xb90@\xc67\xd7o\x08e0@\xfe\xdc\xb7&\xfc\xe10@w\x7fi_\xc7\xaf1@r\x07A@S\x91,@}-\xa0Q\xd1*1@\x0fC\x1aO\xbbm)@U\r\x08\xd1\xe1\x132@!\x92\xee\xe1W\n/@P;\xdf\x11\xb2\xb15@\x10\x1bB\x1f\xc5\t-@d\x1e\x98xD\x89-@\x8a\x8a\xd8\xc73\x062@b,\x93]\xc0%2@\\c\xc7Z\'\\1@\x15\x96\xf6\t\x1ca/@7N\xfe>\xabX0@\x92\xfe\xb4\xf9\xae<.@\xbe\x8es\x99\x95\xec0@+\x12}@_\xef0@\x06\x03\xce\xa33\xfd0@\xb6AA<:\x11*@\x1a\xb6\x01\xec\x87&2@N\xde\x93\\\xb4e0@5\x9f\xf0\xff\xa5J0@\xf8IQ\xd0Y\x93/@\x0el=\xa0"\x040@\xd3\x9c\x86\x91\x02\xe6/@\x7f\xc5\xbeu\'\x04/@\xd4\xf2\xa3\x13w\xa00@0y\xd1\x19\x9f\xa01@@\x12\xd4\xcc\xa6\x900@\x80\xe2\x8e\xaa\x94\xff1@\xa3q0U\x91\xd43@\x99\xbe\x83a\xd0\xf10@>\x96\xdd\xdeP\xc81@\xc7/pa\xdas0@\',\x90\xc5)\xb9(@\xa5rY\xe6\x9c\x84,@\xae\xbc\x04i\x90\x7f2@\xa7\x9d\xd2\x0e\x03+3@@j\xf4\x85\x9d\xbd0@\x1e%\xe0\x96\xa5\xb53@\x0f\xbd\x0c\xc4!\xd7-@\x11w\x88\x983\x88/@C\xc9\r\xe3\x86\x9b-@\xff\x03\xd8\xae\xd2\x1b)@6Y\xc2b\x05s1@;\'a\xf9l7-@\x9b\xfbsL\xe1`/@\xee\x05.W\x02\x11-@g0\xcafp71@\xdcqz\x16\x92\xb2/@\x9d\xff\t\x87i\xb2-@\\c\x8e\x02\xec\t2@\xc7\x84o\x16!\x161@\xe5qioO$1@y\xd8\xc7?PX,@S)Jq\'\xf70@\x9c\x16\xa3Ywy+@XQ\xe0\x0eN7.@\x9c\xe4\x93\xb2\xd3\xb73@S\xfa\xd4:~~0@\x98\xbfa\xc9\x054/@w\x94\xbb\x1a\xd1C-@X\x87\xfd\xfd\xb9\x132@T\xc0\xfd6V\x88+@^\xbc\x8d\x03\xf1\x8b1@c\x18\x1b\x83m\x001@\x81v\xba\xd3\xa3\x07\'@c\xc4;~\xc0h1@\xa1F\x00\xe1@\xa8-@\xdb_U@\xfe\xee.@\x89\xf8\xdb\x8d\x91\x1a0@\xc7\xb4\xcb\xd41\x03/@e\x16\x18\xb6X?,@\xb0>\xb3\xe6\x18w,@\xc8\xba\xd2\x91i\x9e,@\x81\xfd1\x14G\xac(@\x97\x8a\x12j-o0@\xd4\xc7\n* \xbe0@J{7\xe8\xf2Q.@/\x8d\x82\xedg@/@r\x08\xf0q\x00\x8b,@CQ\xc5\x9e\x8a=0@:=\x18L\x7f:(@3Q\xd5\xa7h\x8f4@`\xf29\xf6#n,@=\x1d\xb9\xe6})/@\xf1\xe4C\xde\x82\xd92@)\x18\x00p\x18L+@_D\xb7[p\xb31@\xba\x81\x02>\xafI1@\xa3\r\x03R\xb9b5@\xf0\xcf\xd0\xe9}\xe0/@\xbf\xbd\xd09\xa3\x010@\xea\xa6y=\xea:2@\x8c\xf5\xca=6\xbc1@\x8d\x1d\xaez\xde\x8d(@\xb4\x808\xaf\x18\xab-@\x1bj\x0bu\xef\x1b0@\xd5Y%cS\xb15@"qf\x0c\xaaq1@\x85\xa0Z*\x1c2+@\x9e\xe7\x07\xc0\x9c\x020@v}\xa9\xf5I\xf1/@\x99\x17\x12\xb7\xffW/@B\x1eF=\x8f\x9e5@\x91\xb3\\\xb4{41@\x85.s\x88~6-@#N\x80{\x9e\x9e1@u\x90\x86\xbef\xe4.@F\x14\x9e\x9f\x86\xd2/@\x83\xba\x93\xe2\xc4\xad/@\xbe\xaea-\xa6\x0c0@z\xdd\xfa\x08\x82\x8e1@7}IEnL/@\xaa\x05\xf3\x02~\x1d(@k\xc9\xee\xd1\xec5.@|\x98\xb6\xb8[?2@\xb06\xe45M9-@\xfeY\x8a\xdf{X1@\x9d\x82\xfau\xae\x0e1@9B\x97\x92m\xba/@\xfd\x92S\xe3\xf0\xc60@=\xc7\x95\x18\xfe&.@ \xc2\na\x1a\xde0@7\x98\xe8LS\x14\'@=\xe5\xc3\xa5\xf2\xca0@\x1f,\xa3\xee\nY.@\xc2\x0f\xec(\xeb\xe35@\x84<\xffme\x930@\xee\x8f\x8c\x10\xcd\xd00@\xf3/\xc2]3~.@-T6\x17`\xc9-@\xf6\x00\xf4\xc3\x1a2(@\xcc<i\xee{6.@\xf2L\xdem\xa3O,@\xa8\xe7ZS\x08\xb2/@\xea\x92c\xb6+\x99/@\x9b\x06)\xffX\xff/@\x04\xdc\x10.\xdb\n.@o\xe0E)\x8a\xa91@\x8b\xcc\x86g\xf9\xe30@%>\xcd\xa2[\x171@M\x10N1\xe2\x9b1@.?\xaa\xe8\xdf\x881@Y\xd2q\xc3\x94((@\x7fa\xf8Kw\xbd-@p/@\xec\xc0\xa14@\x1f\xb9xD\xeb\xcf/@\xc0MPV\r\x92.@\xd4\x8c\xd2\x06\xd1\xa50@\x8e\x98\r\x06\x14\xcd0@\x96\xa5pR:\xc11@\xff\xc8\xec\xd5;\xb01@!\xfc\xc0~\xafO.@\xa3$X\xd8\xc9\xd30@\xfc\xfbb\xee\xa2\x0f,@\x80\x0bW\x0f\xaf\xbd&@\xb6L\xab\xde\xa9\x93-@\xff\xc7Ff\x84\xba1@\xebx\x0b\xfc.\x9d1@\x98\xc4Xz\xda\x181@\xcbJ\x01\xcd\'\x0b1@\x1a\xfa\xc8\xc6H\xb71@H\xcc\x10\xa2=\xfc-@z\xca(s5\xd74@\x8e\xef\xea;\xf9>6@\xfd\xa4\x1b\x02\xa3}1@<\xfc\x98\xe9H\x040@a?\x0fE\xb6\x89/@bO\xa1\xb2J\x80,@\xc6\xd7\xad)\xf0\x961@\xcb!\xbc\x85KX.@\xa1\xa3\x04\x85\x0c\x01.@& f\xb1 \xd9-@D\x7f\xfc\x84;D.@{\x12\xf8\xdb\xae\x0c0@\x93~g*\xcf\xcd0@\xb8_@\xe0Ta.@GGX\xc8\xe2M,@\xf9\x01t+\x96\x17.@I\x99\x1b\xea\x81\xd44@\xb6\xacB.8\xe3%@\x8e%\xe9\x01.\x1a1@s\xd4\x998Q[0@\x8b\x1e\x07\r\x1f\x9a-@\x08\x9eG\x90\r\x97.@\x05\xc6?\xa3\xfb\x0e0@\x04\x93\xe3\x86y\xf6+@\x8fB\x99\xd2bq.@\xcd\xb8\xd2$\xbb\xba1@c\x83\x03Z\x0e\xd30@\x7fu\xb8\xb3\xab3/@)\x984h$\x05\'@L\xfc\xe7R\xf0\xed+@5gh{\xa2\xd20@$\x16y\xb0\x8c\x8b/@\rX\xcd\xf0\xc9+2@\xb2\x8e\x81\xf8lk.@\x8c\xeb\x97h\xf6\xd4-@\x9az\xb2\xaa\xc2))@\xbf\xc7\xa19<\x111@\xbe\xc66\x1b\x1a\x0c1@\x0e\x1d\xf3\xf9@\xde.@\xf0\xf1\xc17\xbf\x8c.@H\x85\xe0f\xe15.@.\xc4V\xb6b^-@\xf0\x07\xe3\xb5\x8a\xdb-@U\xe5\x9a\x96\x94s\'@0Ae57\t-@\xa2\x8c\xdbi\x05h.@\xc7d(\xf1\xfb\x91-@\xc7\xbf~k\x8eH4@\xa4\x13\xd9[\xc8\xf5&@\x11(\x9ea\x94\x18\'@_\xc2\x94\xc6\x94i.@\x96"w\xb4\xeeg-@h\xfb\x04U\\\x9e.@\x9d/\xc25\x82\x8b.@\xf9\n\xfb\r8\xc41@3\x07\xdb\xcf9\x131@\x97\xc1\xb1\xee\xfe}1@\xaf\xd9\xd6\t\xb4\x166@E\xf2\xd9\xd5BH4@\x86r\xee1\xf6S(@\xac%\x8c\x01\x93\xaa+@S\x8a\xc8\xa8ty/@\xe3\x7f#\xaaB\x932@\x95{\x1a\xf5w\xff&@\x1d\x05\xa3\x90\x11\x0b\'@\x03x\x9b\xa8>\x07.@\x90T\xbd\xa3\xb6\xa7(@\xee\x1a\xd0\xc1\x8b\xc9,@\x1d\xf3Z\xe3\x94]1@Cz;V\xe5-\'@\x98\x17(\x8a\xc9o\'@u}\xccz3j0@s6\x1d\x0f\x98\x8a0@\xaf\xb1D\xdf\x98\x831@^\xce\x8dK\xf3\xa2,@\xd5\xe7*\xb6A`2@\x88\xa7\x17kB\xb5+@\x1eP\xb9\x10\xf0\xd00@\xf1\xe99\xc24Q.@GT\xa6\xfd\x95\x8b1@\x19q\x086\\\xb3*@+)\x00\xd7\xb8\x11-@\xb1\xe4\xd3\xbd\x04[(@\x1d\xcf\xc9\xe0\xcb\x8b2@\xc3\xc0\xc3\xe3\xec\x161@7\xc2/\xbf\x15\x101@?\x80CT{\xd3.@\x92\xdb\xaf\x00t\xa2.@<j\xe2-\xf590@P5\x97\xf6\'X.@+\xec\x84\\s\x99-@6\x8a\xfe\x13\x18j\'@\x7f]\x1f\x1b\xa2\x811@\xbaK\x97O\xf0\x12.@\x80(\xf9\xbfC\xba,@)\xce\x8d\xe6\xca{1@\xe7Sr \x9c\xbf2@\xc8\xeb\x9fX\x06\xe21@\x19\x96f\xb4\xeb\xd2+@-\x89\xb3\x8e\xa012@\xe5\xa9\x0b4k\x81-@\xfe\x03\x7f\xa1\xdd01@J!F\xe6\xcc\xea0@\xcb1\x90\x88\x0b\xd80@\xfb\xc2\x12\x87\xb6q.@O\t\x9f\xc2-\xd1,@\xb4\xea>\xb0`e0@\xb7{E-\xbf%1@\xe2\x86|\x8c=\xc33@\xf9\xfb\xec\xdf\xfa\xa2+@=\xdeoC!\xae+@\xaa\x9b\x87\xd2\x16\xe01@=\xd9\x0b\x0c\x9f\xb7+@:.Vp\xc78-@\xdf\xf2\xed\xf6\xee\x89(@\xc5\xc9B*v\xc3,@\x9eZ\x95\xc7\x89\x06,@8\xc2\tU\xf2\x1b1@\xf5g\xba\x00\x12C(@\xa8e\x10\x13\x81,1@\xe1\xd3\xfe\xffP\xb73@\xd1\x7f/\xd8\x14\xbe.@lLq*\xd5\x94,@\x84\xa1\x059C\x13,@\x0c\x9b \x19\x83\xad,@\xef\xe7\x91U\xec\xe2,@\xda\xfdev\x10\xb63@\xa5\xe0\xd5\x14\x96y1@\xd7\xa2\xbb^\xb9,1@\xac7\xf4\x83-o-@\xacN\xfa\x81\xf6\xa14@\xccZ\xd1\xb2I\xd31@\xe4\x1c\xd7\x0e\xc3a1@\'\xec!\xc8*\xe7,@a\xe1\x12c\xe2\xc20@~\xb8u\xc6\xdd[(@A\xdfk3\xd1;1@G>g\x9bi\xd3.@\xd0\xa0\xb6\x0e\xa8\xc8+@\xc5\xf7\xec\xaf\xe3\xd6/@\xc9\xa5\x16\xc2\x9a>1@?\xe8z!\x0c_0@2f]L\xfb]1@\x0e\x80\xa3g\x9f/2@O\xa8\t,Y`(@\xbf3r\xf0\xc1\xf9,@~\xba\xa7\xbaI\xe5*@\x9df\xdcs\xdf\xd2+@6\xae\xd7l\xc4\xfa0@\xe3\xcbI\xeb:u1@\xed`\xbeO\xaf\x0f6@q\x00&f7h1@\xa0\xab\x93\x16\x81\xf00@\xf6\xce\x15\x06l\xbd0@\x96T\xa0\x18\xe9|0@\x14\x02C\xf8C\x90+@\x95\x84\xe1Jz\xb5+@\x85\xf8\x90wc\x1b1@\xcc\xa9\x05\xbbI\xc5,@\x00\x11N\x14\x0fb0@\x9e\x08\xc4\xab;\x971@+S\xe7=\x97\xc51@\xe38*\x95a$1@\x17P\xa7\x1d+\xf7,@\x94\xea\x8d\x07\xa6\x90+@V\xadh\xea\x92\x8e,@\x06?tH\x0e\xb5(@}n\xbc5\xc9\xa11@]\xfe\x8b%\xd7n&@&\xec\x16\xe8\x0b0/@\xdb/u-\x0eC0@\x00\x95\xf6\x83JJ0@fF\x10\xc8=q,@)D\xd8\xff\xa3`1@\xe96\xc7\x81\xf4\xde2@\xad~\x10\xd3\x9aa1@\nL \xc6\x1e)1@\xd4\xf5B\x7fs\x1b1@\x9eq\xdf\xaa?\xd70@\x9a\x0e\xaa\xfa\x90i,@\xeci\xe8\x14?_.@\xd9\xdc\xfd\xd5!\x9c1@z\xbeD\x953\x96-@\x98\tL\xb0C\x89*@H\xef\xfe\x8cS\x81.@\x8c\xa0m\x8a\xfa\x0b6@M\xec \x03\x83\x8c4@A\x9aZ\x0c\xd9\xd14@\xb0G\xe8\x1d\x14\x8c-@\x81s\'\xeb\x06\xf70@\x80Q;\xbcWd0@\xba\xde\xb08K\x91.@\xed\xae\xc5z\xef11@\xfb \xd6\xc0\xec\xe2-@\x7f\xcf\x0f\x93\xbc/1@\xa3}\x9c\x90\x04\xbd0@\x96\xea\xd9\xf5\xceO2@\xe05I%\xe4\xe53@.\xe0\x9dE*\x051@\x1a\xc4z\x92_\xc2-@\x19\x9f\xef\x80I*1@\xefXn\xf5\xf7X1@\xd9\xc5V%oX,@qH\xe9_\x00-,@\'\x13 \xe4\xfcE,@!\xaf\xcc\xd8[#1@`\x92\xd8)\xcc%/@v\xfa\xf2\xe0*&1@N\xe0bp\x8bC1@\xfa\x9f\x07\x8ci\x082@0\\\xac\xc6!D0@\xb7\xa3gE\xbf\xb13@\xc0[\x8b\x9e\x02;0@\x06C2\xc1C40@\x9d\xc4\xde\xea\xeb\xeb0@n\xb6\x01Nbh,@\xee\xc7\xceG\\\xee0@\xd27\x1dF\x1d\x98)@8\xd6T\x8a\xb4F.@g/8\xa7\xb5I-@1\x93\xca\x88<\x0f/@<H\x13\\\xb6\xa40@\xf9{\xae\xc4\xde\xec1@\x98=,Xc\xd51@\xb3]n8\x86C0@\xbf\xbb\xa0!?\x920@^/8dX\xec1@wc3\xd6\x04\xe70@\xadx\x9f\xba\xde<.@\xff\x90\xd2\x95T!-@?\x1c\x82\x88\x83\xa1)@K\xa1\xe7\xbd\x1f\xf00@J\xf6\xf5\x0e\xb1\xab5@\r\t\x81G\xce\xaf5@\xc0\xa4A\xecRI,@\xadK\x00\xc63\x086@\xe9\x01p\xcd<3.@\x993.\xc0n\x80.@\x90\xb5\xdb\x8e\xdd\xf50@\x0cVh\xc9W\x1f1@\xfc@\xb0w\x01\x990@\xaash\xc3\xc8"0@w\xe0\xb1*160@\xa6\x7f\xda*\x80!1@\x1d\xfd\xf9$\xfb\x975@\xd0\xa5\xd8Ua00@92Y\x02*C0@\xe7"%6o\x95.@\xfb\xdaz\x14\x11\xa3(@\xf3\n\xee\x9a\x8a7/@\x94\xa3R\xa1\xc0\xd03@v\x0e\x13\xe3\xaam/@\x9c\xf0\x03\xe0\x10\xcc2@\xff\xf2a\x9eH\xe21@7mR\t\xfb/1@\xeaD\xf8\xe4\x7f\x8e0@\xf1n\xb4\x0f\xe4\x9a5@\x14\xc7a@\x07j.@\xf3\xe3/\xe15\xf00@\x15\xbc\xff\xd8I"1@\xd3\xfb\xfd\xae\xe7\r1@*\x89\x85)\x93\n/@\xd0\x895V,\xba0@\x80o5\x7f%\x1f-@H\xd2\xcf\xfbC\x19.@?\xfe\x08\xe5\xfb\x96.@\xc6\x82N\x06\x08\xf60@$\xe7\xd1\xc6Y\xcb0@0<\x81\x18?\x041@\xfe&.\xe2\xf3\x18.@f*0\x08\xee\xc45@5\x16Y+\x1d+/@i\x9c\x91\xa6?01@\xb0\xfa\x92\x97\xea}0@\xcdb~x\x82_0@c\xbc:\xcf]\x7f0@\x9bL1\xea\xe7|.@T+\xf2\xae\xec\x10.@\xc6\xe9\xbe\x16\xeap/@\x13/\xae\xb4I\xad1@2w\xc3\xff\xa5\x0f1@a\xebG\xf4}\xd52@\x85\xc1i\xa93\x0f0@\x01+\xccd\xb8"-@\x8cMz\xb6\nY5@\x95\xfcB\xcd\x1f\xa20@#<\xd2G\x0b\x9d0@\xa399\xf3\xb1m0@\x9f\xff:\x1bqk.@\x99>\xe6c\xad\xb0-@\x92\r\x93^\x92\xee0@0\xdc\x8c\xda\xe2\xfc+@\xb4M\x01\xbbn 1@\xb6\x17U\xf8)O/@o\x07\x9cFf\xdf-@\x139g\xd7\x80E0@\xdd\x08\xed\x01s\xed0@\x1f\x98\xdep\xc8N1@\xed\xcf\xc8\x7fps0@\xef\xadg\xdb"\x8f3@\xd0\x14:\xb8\xec\xcf2@\xbd4@\x15\xa9\x953@\xd5\xf3\xa3\xb8N\xa80@\xea\x0b\xeb\xea\xb6\xea0@#\x8d6\xae9\xed0@\xb5\xd9\x13\x80\xc9<-@\x99\xfe\xaa8\x19\x90-@\x88\x9c\x88u7\xc5-@8\x00\x87D\x9f\xbe.@\xc1\xb4b\xfee\xd1,@\xe9\xe0\x93m\t^.@\xc1\x89\xb6\xd7\xa7\xf60@\x9f0F\xc8\x96\xb20@\xf0Li?\x16\x8f0@\xd0\xb7\xd5\x1f)z4@\xa2\xf1\x0b\x8d\x02@0@\xe6\x89\x03*\xc8m1@\xeb\xe8\xa2\xd7\x83a,@\x08\x1bt\xc1\xcf\xa40@\x13@\xfd\x1f:\xca,@O\x16"m\x84o.@{\x9d3@\xa4\x080@(\xb2\xebu\x109*@\xbc\x0f$\xafn+0@\xaa\xa3\xac\xf1+\x88(@\xdbk\xfca\x11\xf90@\xc3\x12{\xca5k.@\x8a\xe2\xc0\x1e\xc9o,@\x91\xf3!\xba\xa0>0@{\xa4\xde\xa5! 1@r\x02\x0b\x05\x13\'0@\x19\xa7\xd4\xfd\x19#+@\xd7^\xd0\x11\x1c|1@\xb3\xa0:\xca\xd90-@\x12\xc0\xa8(\xf0\xcc3@\'\x99\xe3P\xa6\xb3,@\x1b\xb7\x1a\x1e\xc1r1@\xf6\xe5T@\xaf\xb61@\x16\xad\xc8\x1b\x0e\xcf,@\xed\x85\x9f|"\xdd0@}\xdd\xe4\x86D\x002@<\xce3\xd0+ 0@\x9f^Ty\xefI0@\xa2tq\xf4\xb7\xe01@\xad(e|\xee\x8a1@\xe2 R<$t5@\xba+j\xa7?c0@\x07C\xbb8\x17\x18.@\x06\xd5\xfd\xb9\xb4D-@\xf0\xf1\t\x13 \x1e1@>\x0fo\xe4N\x88,@\xdfA\xf3\x15\xc7d-@p\xcajH}\xaf1@\xe3A\xfa\xd6P\x1c2@\xff\xe9\'\xbc\x84\xc9-@y^K\xf3b\xbf,@XrZ\xd9\xdf00@\x13{ \x80zj,@Hv\xe7\xa0\xeb\xce/@\xa7\x96\xc5\xbfC++@(e_\xcb\x9cA\'@>0ecv`1@\xd2sTU\x92C.@^\xf6\xb1\xbb=\x060@\xa2\x10\xac\x94\xd9.0@\xba\x19\xd9B\xde~-@\xa0\xcf\x988}\xa64@DsG\xc9P7-@\xceO\x8b\xc3\x8c\'-@\xffG&\xcf\xf7\xc82@!\n\xd0AC\xa55@J\x91\xbbg\xef\xb80@\'\xa2\xe7\xf3:\xae-@\x8f\xd3L\xfa^j.@\xfdb|\xfa\x1d4.@;\xc4\xdb\xb6\xd1\xa1/@\x07\x9bfe}\xfa/@\xc1f\xb7\x06\x17\t.@\xa5\t\xa1\x85\x9c\x18.@I\x97\xfb\x06\x99*0@\\\x82\xe8\xed\xe6r(@\xc9r\xae\x96\xfbP0@ \x10\xd4rO:0@\xb4\xf8t\xa7\xc2\xd7,@S\x8f\xfdv&b,@kjW\xe6\xa9F0@C\xb3\xb2Y\x1fL0@%"\xdf#=\xc7,@k\x196\x84\xca"1@\xad\xfe\x9b\xe0Q\xfc-@\xbfZK\x11\xf4M0@\xee}\xb8\xa6\xf4).@gT\x16@\xff\xdb-@2tC\x0eW\xb50@\x8a\xff(\xf8\xa4\xa8\'@\x19\x81\x95\xba&\xa9,@\x83\xee5\x84x\xc0.@z\xcd\xd1A\x08\xd4+@u\x0b\x12@\xfb\x010@\x16 \xb4\no\xa01@:Y)\x88\xe1\xb81@\xf2\xcd\xd8[\x8f\xc04@2sy^X@0@\xfeR_B\xd3\xe3/@\xa1\x9ce\xc0\xbe\xad1@\x13#\xda\xcf\xd2\x1d0@\xe3^T\x05\'!1@hU\xa3t\xf7\x92-@\xa6$\xb1\x8cuX,@\xcdny]]\x1e1@;\x00\x15V\x87_)@\xfd\x0fK\xe5\x94M0@\xa5\x0e\xe5S\xd7\x151@\x18cW($\xb81@+\xf6s\x16\x00\xb31@\xc3\xf5\xbb\xbe\x87\xe20@\x97r\x1ak\x12K/@\xc4\x1d\xf9\xd4Q\xcb,@\xf7>!\xf2\xfaj2@\xef\xbd\xef\xb1\x8e\xdd,@-\xa9\x8di\xdd\xd2\'@v\xf9\x8c7\xa6Q*@\xc6(\xa4\xaat\x1e+@\xe5\xb4\x10\xdac\xa21@\xe4\xf64\x89\xf5Q0@z\xd6\xa7\xda\x1e\n.@o\xe8\xf0&\xba12@0\xb7\xaa)\xdc&0@\xb7\x94\x01\n\x93\xeb0@\xf4\x02\x89\n)\x88(@7\xc6\xb1\xc6\xf1q.@\xbc^\xe1\t\xb0\xe44@\xf2r\x97e}H.@\x19\xb1\xef\xaaC\x801@\xa0\xed\x13)\xa092@Y\xd2\x98\x87\x81y,@Qx\xd7\xc3\xf5\x8c.@\x0b\xc7\xe7\xf8\xcf\xe3-@h\x9f\xeb\xc3\xae\xf2(@\x97;\xc9\x96Bc(@M\xdd\xfc\xce\xe8\xee-@\x93\xfd\xcb\x9f\x9f\xa4\'@\x19\xdd6;\x14\xb11@_\x0c\x1fV\xdc\xdc1@l%\xb2\xa9S%1@@k\xa2\xad\x82P*@\xdcO\xcf\xee\xe9\x91-@\xcb]\x91\xbfF\xc61@Q\xca\xbc\x9e+\xda-@OD\xf1?\xd8U0@\xf7\x7f\x1a\x17\xbfL0@e\xb3\x9a\xbf\x83\x110@\xd5\rR\x04\x1f20@}\xe3\xb9\x9f\x9d\xf31@\xe02\x84\xe2\xe3\x1a1@5\xf8\nA\xbc\xfe,@_\xfe\xd6\x96\xae!/@\x9c\x83\xb44\xa0\x991@;\x9e1l\xf2\xeb1@\xb2z\xe8\x9a\xa6-*@\xdc\xc5\xf1M\xf7w.@\xea\x80\x848\x04/0@\x89\xddnp\xbe%0@\xb9\x95+\x94\x95\x9c4@\x8eU\xee\xd2Q\xf3,@&\x83\xb4\x19\xb7\xa4\'@<\xa5\xa1x\x02U0@\xf2\xfb;\xfc\x86\xbf.@\xfc\xf6\xc0\x11\t\x92+@(\xf3\xcc\x91\x86\xd2\'@\xb0\x17\x9f\x96R\x980@m\x7f>\xaaP\xab0@X\x85\nB<\xcc.@\xafS#\xc3\x8e5.@(\x01O=\x0682@\x8d\x1b\xf5Y&!1@BX\x10\x18\xba\xa1-@\xcc\x1d\xe4\t\xc5\xa7,@\xe6d\xa2F;70@\xb7\xbd>\xae\x9e\x0b1@\xc1rZ\xcb\x82\x11.@cp\xee.\x19\xed.@5\xb4\r\xbf\xbf\x89,@\x94\x18Z)]\xb4,@m\xd1\xbd%D\xf2(@\xbf\xef"\x96\xecA0@\xde^$:\x04j.@{\x16\x7f\xe1{\xb9\'@\xfa\xc2\xa1\x02jb\'@\x1cl\xc5\x1a\xb6\xbe-@\x81\xb9\\X\x9e\xda,@1\xc41B\xf3\x8b1@\xa8I\xe9\x18.\x8d4@\x07\xe4\xd8K`y1@\xae\xdc:,z?1@\xd4?{Lb)1@\xc85>\xdaX\xc6-@\xe3F\x8f\xf3}H0@C\xeav\xd0{\xba-@\r\xf0?C\xd2\xf3,@\xdfb%E\x81\xe3,@4\t\x98=\xf22.@\x9d\xdf\xef\xc3lA2@}3\xca\x07\x9d60@\xfbbCc\xdf\xcd1@\x0c~\xef\x9e\xa0\x95\'@\xe5<\xe2Kj\xea,@B\xe9\xaa\xd6\xaa\x970@J\xcb\xfb\\~\xfe/@\xd6k\x92c\xbeV.@7\xd7#`F`4@\xaax(\x9a\x84o/@\xb8BlT?`0@\x078!6s\xf4-@\x9a\x9c\xa8I\x00\x943@\x0f5\xe29\xa9\xa80@\xce\x1a\xf0\x86\x86\x81/@`\xf6q\x00R\xb8-@\xcd\xb38\xdfnD0@\xb3d\xca\x8b\xfa\xc0(@\x10`\xc14\xf0"-@D\xde\xf8\x17>60@\xff\xee\xc9\x1c\\\x06.@\xd3L\xb8MO\x85-@\x01CE\xf7\xf8\xa71@\x80Y+=?\x905@v\x01\xb0G\xdc\xd1-@\x10\xde\x0f\xfe+62@\xcePaL\n\xbb1@i?\xd6\xc7\xf3e,@k\n\xb5\x04\xdau0@v\'\xe6[\x11\xfa/@\xe8Tu\x88\x8b\x03/@\x07\xd0T`\x13:/@\x95\xc6p\xb2\xad\x82-@b\xd2\xbbZ\xd4\x841@\xaab\xb8p\x9c\x8a/@\xb2\xf6\x01\xeb\xebn+@q\xac\t\xedd\xfe/@X\xe5u\x9f\xb9N4@\x8e\xea\xccd\x11i1@\xf1L\x82\xf0\r\xae/@\x95-5\x91=\xa81@\xbe\xc7\x8fr\xcao-@\x04\xb5j\xe5\xce+,@\x1e\x84t\x05\xc1:\'@!\xb9{N\xab\xf41@\xbbt\x935\xed\x1e3@$\xee\xdav)\x171@R\xb8gi\x04\xd30@\xb9\x90\x05\xf1?\x9f\'@\x90\x89\x89\x12\x81k0@\xfc\n\xa8w\xb7\xab4@T\xbf\xd96w*1@\xd5dM\x9f5h+@\x9b\'\xb6>Mv+@f\x10\x0fd\xec%0@\x14\xce\xafx\xf1\x8c-@\xf8V\x0c2\x89X.@xT\x9d\r\xba\xa6/@\xe1Z\x8e?/=,@_\x90\xbc\x9e,g,@ci\x98\xf9>\x81(@\xd8\xfb\xc5\xae\xe2,1@.\xfb!\xbd\xde6\'@\xc8\x81\x9c\xb3\xe4\xc04@\xdd\xa40\xcf\xf7\'0@\xfa>@\x1b\xfem+@k\xfc)\xce\x10k5@p\x86*y\xd4\x0f2@3\xdc\x9a\xeaL^+@\xaa\xbb]-+\x94-@L\xab\xbd\x9dS\xe1\'@wK\x89\xae\xf1\xbe/@y\n"\xc4\xb5\x032@\xb8\x89\xa2\xa8\xa4\x9c1@\x937\x00b\x17\x061@\xb0\x7fJ\x1e\xf9\x9c-@6\xcdxY[\xfb0@\xa9s/\xaf0&1@\xbd\x87\xc4K\x0cA1@\xc7\xd1\x99_C:1@WK\xf4\x03,X.@\xeb\xccQu\xd7A-@\xa2\xc8W\xe5\x0f\xbe/@1H@\x1aW\xe00@\x02B\xa1\x9f\xcf2.@wb\x0b\x99|\xb93@\xc2l<\xe2|\x191@Fi\xe3\xf1[\xef4@f\xe4\xec\xc3\xc8\x1a1@\x97\x90\xaa.\x8a\x121@\xb0\xda\xf3\xcc\xcf\xfa(@Bq\x0b\xc6\xf6o-@\xe0L\xf5z1H-@&N\xf6\xac%\xa5-@\xeb\xf5\xf2\xeclI2@r\xf9\xe0:\x9da.@\x91\x8a\xbc7\x9c\xf60@J\x04\xb6&$*,@\x94\xda\x80#\x1d\x921@Ei\xc4X@\xb8/@$\xa8\x99\x1d\xe6<.@#{\xc9r~\x851@\xdc-5\x03\x00 -@\xb7\xbd\xee\xf4\x94\x92-@\xac\x13\xe5\x9f?\xe00@\xb9\x9dCY\xdb\x981@\xa6\xe6\xa1\x86\x8a\x891@\xa0.)\xe5\xaa\xa8/@\\\xae\xf4\xb1\xc2\xd80@i\x0e1~\x85D-@\x1a\x9d\xee}\xf9c.@\x81\xf3\xe5!\x89\xe41@\x9b\x96\xffpU\t1@\x8d\x9c\xbfK\xdf\xf01@]\xf5\x8eU\x92\xd7+@\xdd\xec\x1e\xa3\t\x951@.F\x16*\xc0\xc8-@\x0f\x9dH\xa3R\xd63@?\xef\x7f\xf5\xcb\xb7-@\x82/{\xf8,\x0c.@\x1ff\xa8\xe5\xedC.@\xbb\xf5\x14\x8b\xedc-@\x9b`\xaf\xae\xe8\xaa1@\xdd~\x07\x13\x04\xc61@\xef\x8b\x1e\xd6m\x9b1@\xff\xa4\xd2\rqA1@9\x8b\x90\xf4_\x101@3\xb3\x8d@y{-@T\xc5K\x16d\x935@\xe6\x19v@8\x071@\xdao0\x18\x1ba-@eZ7\xa0\xff\xcd1@\xc25\xca\x07 \xdc1@}\x8e8\xf8\xb815@\xe3\xcc\x9b\x1eD\xee1@\x7f\xbcl\x9cm2+@B\xe3"~}j/@\x92B\xbe\x12\xdc\x90,@M\xbc\x7f%0\x18.@\xb9\x1d\xe50r ,@\xbf.N\xd6<\x161@g\x11?\xc9;\xa5/@\xbeO\xce/Oy1@\x9f\x89\x8f\x1b\xcf/.@\xe8\x85\x05\xa5\rG,@AF\r\xe6\xcb\x83,@\x86\x8f@\x80\x9c\xa9-@$v\xbd\xdd\x0f\xf0)@KF\x14\x05\xf4\xc9)@\x83\x84V\xa6l\xd4)@\xa0AM\xa9Q\x1c0@&[?5\xf5\x9b0@\xb7\x9d*"j\xa1.@\xd2\xed\xfc\x1f\x9a\x87.@\xcf%\xe3\xf7\xc5y1@t\xbe\xac\xf6\xc2\xda(@+ \x80\xdai2-@k\x19\x84\xab\x04;,@U@\xcbyA\xaf-@\x93\xfeO7\xdc\xbd0@Lp\x92\xfb\x9d;5@\x19\xad\x0b<\x97P0@\xf6P\x07\xe4\xb7]0@\x88\x80=>\xd1\xf5+@\xf8aV\xc1\xe8\x07-@>\xad\xad<\xd8\xfd(@Q\x8d$o\xde}0@9\xf1o\x0f\xdd\xec*@9Ox\x1f\x13?/@\xf3\x07\xa1\xaa\xda90@?\x88\xc2\x9a\xf0\x80,@\xd9~n\xf5\xe9\xa6-@`6\xc3\\\x84\\,@\xd3WR\xddE\xcd-@%\xc6\xff\xa8\x0f\xd7)@\xef\xe3d\xe0\x88x2@\x0c_\x05\xa1i\x05/@\xf27\xed S\x8f.@Q\xfa\x06F\xcf\xef+@\x94#\x1c\xda6\xae1@"6\x08_\xf4Q-@#\xf8%\x8d\xaf`0@\xafC3f\xfcu/@\xa4X\xd7/)g/@C\xc9\x83\x11\xba\x0e+@v\xa27\r\xdf\xbf0@\x04\xdd\xbc\x94\xd1\xf82@\xca\xe9\xc4\xdb\t\xf2,@\x81\xae\xc1"\x8a\xf21@.H\xf0/\xe2\xc4/@\xb0\xec\xc2,\x04h/@\x94b\xa1\x87\xde\xbc-@"\xe0(t\n\xba-@\xb6\x9a<1[\x13-@\x88\xa2\xf3\xd4R1-@\'\xc9\xce\xaeS./@5\r?\xa7\xb1\xc20@\xfb\xe6(G\xc5\xa5.@\x0b\xe8\x17 \xca\x1b0@\xf2\xb8Q\x84d\x16,@\xfaw\x02\x9f\xa5\x1a*@r\xf14\xfa\xa9(5@\x0e\x1a\xf4Q\x91\xb70@\'^\x1e\xcd\x07\xf51@\x9c_\xc8<N\xca0@]|\x8a\xcf\xd9\xf71@\xd7\xf1)\xdf,R/@V!\xd1\xd8\x1a\xce-@\xb8\xe8\xd4 ~\xb4-@WnN\xde\xb5\x8b/@\x13]\xa9E\xdb\xce0@\xbf\xe8z\xfcb\x132@\x17\xb3\xdc+\x01\x9c2@U\x9d\x82\xd7\xde\x16/@\xdb[\xb1y,O/@/:\xbfn\x03\xa12@\xe8\x0cL\xb1\xbc+-@C\xaa\xe5#\xbe\x9e.@2|\xc0\x92%\xc51@\x88oD\xef\x92\xea0@\x18\xf2\xf9\xf3-\xa31@\xf2M\xdd\x80\xdc\xbf1@\xae\x03\xcf\x9a\x1d\xed1@9\xa1\x81\x0f \x11-@\x18\xd9\x16\x8d\xff8/@\xffn\xe6\xb6Y\x96,@_Po\xfdU\xcc-@\xdce\xe6B\xf4\xc0-@ev\x1f\xba\xee\x860@\xee\x8c\x11\x95\x8a12@\x15\x06\xc4\tj:2@-k\x13\xdc\xf7\x0b,@K\xb7\x1dt\xcf\x8a/@w\x14\xb5\x03P\x1e0@#o\xbb>\x92\xed.@\xa3\xa0\x06v\xcb"0@%\xe7\x88\x85\x9d`.@\x00\xd0#\x8d\xf0G.@\x1f\x02\x01\x96\xf6\xcd0@\xd0\x85\x8b\xd5\xdb4+@!\x81\x983\xe3\xc80@5\x93\xd3\x10\xe8\xd70@\xe9\x95\x08\xd8\xday.@K\xd0\xcd\xd7B//@\xcdXs\t\xb8n.@F*\xb3\x05\xdf\xf6-@\xfbI\x1b\xe5\xd2M-@PT>\x0c\xd572@V}q.\xab\xdf-@\xbbzo\xc8uy5@\xd5\xa8 T\x8bc,@1B\x16\x91\x13Y.@\x93Rk\x9b:\x1a-@L\x15\xb7\x95\x8f%/@\x90"3\xec\x92\xa50@<C\x9e\xf6\x82\xc0.@3\xc8\xa8\xd6\xaf\xff-@\xf6\x1ct#\xbf\r)@\xc7\x9e)\x01\t\x8b-@1\x88\xd9\xb8Cn6@1\xb8\xe39\xc2\x7f.@O\xaf\xe4H\xf56.@\xfcE\xd0pX\xe41@\x93\xe1\xc4\\a\x08)@\x08\xb5\xd8\t\xaa\xfd0@\x1b09\xdf\xb0\x116@W,\x04\xc6\x04V.@nLRo\xf4\xef0@\x19V$\xd5\x99|-@\xad\xfa\x168U\xac,@\xdfq@\xb7A\x000@J\xa9\xc1\x94\x03\xae1@\xc1~\x9aM\xe4\xa1,@\xd0\xe9\x813\xa5d*@\xd8m+\x96RX2@\xd8y=\x89S\xd5-@\xb7\xc3;o\xdd_/@\xcfmx\xa5p\xa11@qw\xb3i\xfe72@\xa1\x905\x90\x92\xa10@a \xe9\xadL\xdf0@\xce8\x07f\\\xf30@\xa5a\n<V`5@\xf9Br\xcd\xf6\xa90@\xeb\x1cU\x03H?2@\x08\x150}\xa6H.@\xdcQ\xc7L)R/@A\x97!\xcf\xf1\xee0@\t1\xa8\x841\xec-@\xd5d\x02|\x08e0@*~\xfbF\x05\x19-@\xae\xc4\xfe\xcb\xc6T1@\xbdj\x85\xed\x08q,@-\xbf.v1\xaf0@u\x9b\xc3\xc8\xc2]/@p^\xd6.Aa-@\xd1\x88\xebW\x15\xe60@\xdf]\xeb\xe1sc0@\xa0\xfd\xe3.\x94\xa30@\xac\xb6?\x89\xa1\xd50@u\xea\xb4\xb2\x19_1@<\xb9\xeeh\xb6l,@\nJ\xbf\xd4l\x89,@\xac\x9b\xa5\xb2\xff,2@O,\xb5Va*+@%\xa2@\xde\xe7\xc7(@q\x12|\x9d}\'(@\xc0\'{\xd1o<-@U\xe1\xd5\xac\xf5\xf0.@#y\x0e\xdfVh5@\xd7\xd6&\x154\xa7-@\xa2:d\x93B\xba0@B\xd3J\x90A\xf4.@\xc5S\xa1\xca\x9a\x8c,@\\\xb91z\x89\x830@t\xe9\x81\xb5\xe1\xa90@b\xdav\xf4\xc2\xea.@\x96\xeb\x13%,8+@\x9c\xf8\xf6\xf75\x1f.@-\xe8\xcb}6\x08/@,\x12\xd9\xb5\xaf\x9f1@,\xe0~t\t\x9e0@>\xdd]\x82\x1c\xc9.@\x1cy\xff\xc7\x0f(.@<T\x89wYF-@\xc1s\x15\x0f<|0@\xefy\xca\xa3*\xd20@r\xf9\x96S\xe7_0@dC\xa6Mo42@\x98\xca\xd2\xc8\x0e\x93)@/\x8b\xcc5j=.@\x13\xd5\xf3N\x8e\xdd,@N\xd5\xbae\x16\x0f0@\xa2v\xf7\xb4DH/@\xe9D\xa6l\xcb 0@\x95\x86\xccbBM0@\xf3i\x81F\xcf\xf4\'@4\xa5\xe90.%/@a\xb5\xfc\x92\\\xe5+@\xf6K\xe8\xe5&\xc6.@\x88\x01y\x0c\x1c\xfd.@\x00\x0b\xd8\xe4\x08\xc2,@\x02\x8c\xaaO\xf9x,@/^\xe6B\x06\x19,@\xc5\xa3u\\\x16\xaa1@)\x1b\x9ek\xea\xe11@\x8b\x05`\xeb\x0c\xe7.@@\x06\xe1A\x96S(@\xd8s*\x80>\xcd,@~\xbb V\xb3\x88-@G\x1a\x97\xfd\x96u0@\xc0-%\xc8=3/@\xa0\x1d\xb3\x9ax\x0e/@\x01!$\x0e\n\xf8/@\x1fe\x8b\xfe\xe2\'*@\xf1{\xd8\xd4#u1@\xd1\xa21\xb43\xdc1@\x93c\xc4\xa5\xd6\x12-@\x98\xe1f\xd6g-0@\x8fgx\xbf\xa7C1@\x02\xec2\xfaQ\xf9/@\x8e<~\xa9\xef\xfe+@y\xa8\x1a-,\xf4+@\xa9\x08|\xd7>\xb1,@T\n\xd4\x84\xdfL1@\x10\xf9\x0e\xd3\xd7\xdf.@i.\xe4\xb5+\x9f0@\t\x8f\xf2$S\x040@\xabZ+\x8f\xadg(@3O\xc8\x87\xf32,@s\x14\x04&N\xd3/@\xa4\xc2z\x18762@\x08a\xc1\xb9\x18\x030@#\xf7\xb1\x02\x86\x81/@\r\xec\xc3\xc0\xcfr/@\x86h\xb9\xed\xd8\xb2-@\x8fN\x8bd\xf0\xa30@\xd3\xfa\x05!R\r0@\xf3\x0e.\xb5\xcb\xa41@\xe0rm\x80\xa2\xa6,@\x91w\x15\xf1\xb8d-@\x99\x99{\x86\x13\xd8.@\x1eY\xe0\xcb\x13\x91/@o[4\x02\x86>1@]\x11\n\x14\x0b\x86/@\x96\xd9\r\xb8\x8f}6@\xb0(\x18n\x92\xef.@<Up\x8b\xf6A,@P\x82\xbdI\x82`,@\xbd\xbb3\x95o\xd9/@\xde\x91\x1b<k\xe3\'@\x88\x89\xc9Y$\x03*@Sq\xe7\xfb:\x12-@\xa9\xd3\xc4\xde\xea\x81-@\xcd\xf7\x9eyDf2@u\xfe\x82\xc6\x9f\x120@\xfb18\x9fg\xc2-@\x18\xe9\x15\x1a>#,@[\r9\xef\xd9\x862@\xccz\x8d\xb3\xf3\x1b.@\xfc\xe1\xe1\x8bvO1@\xb5m\x15y\x10\xbe/@ejOY\xc6\r/@\xf9\xa6o\xd6\xb9\xd7)@\xb8C\xa9\xe9G\xaa1@(R\xc3Lc\x130@\xa5\xf3\xa5\xe8\xedT.@\x89\xf4,\x1d\x8ar1@hs\xc5A\x8c%2@2\x80\n\rq\x100@\x19\xf5(y\xc0\x0c0@\xeb\x15\x0bp\x05\xe5-@\x82V\xb6\xe7\xbd\x07-@\x06b\xeb\xb1\xf6\x070@\x11\x962Y\x07y/@\xff*\x01\xf7<\xbf(@\xa1\xd5?eW\x07/@\ti\xb7\x832\x8b,@\xc0?\xfc\x8b\xb3\x94-@\x8f\xba>:\xc8\xd2/@\x9fS\x12\xfaw\t.@\xe4\xef#!f\xdc5@\xeb\xb4\x83\xe0\xc2e/@\x8f\x15\n\x1bpK0@\xf4\xf95\x03\x8f\x150@U=\xaf\x19\x9d\x87,@\x11F\xeb\xccq\xd5(@\tm\xa1\x93\x83\x060@]gB\xda\xca\xf0)@\x08\xedL\x85\x90\xbd,@p\x02\x8a\xd8\xa0\xd11@3\xfc\xf2\x10\xf0\xa20@\xa2\xc9\xaa\xb8\xe2\xda-@\xeb\x8b\x13\xe7\x8bE0@\xc4\xbb_\xd8{\x911@\xf0\x7ff\xf9*%0@D5\xa8\xbf\xd8\xf9-@`\x12a\xf3\xe0\x0e0@g,\xf1{\xecO/@\x16\x1a\x85\xfeK\xa70@n<\xcd\xf6\xc8\xdc0@\x16\x05S\x83\x89\xe10@\xe1\x92A\xcet\xe6)@\x8da\xbd\xd4\xb6t(@%p\nWi\xd2-@\xd4\xbe\xf3\x9d\xa9\xd9-@$\x00\x9f\x90\xc9\x0b0@\x96]\x81/`\xbf1@\xc9\x07\x82\xbeT\x9c1@.]eh\x03\xa30@\xc3\x0c\xe7:\xa0\xa10@\x0f\xf7-:Vd1@M\xc9X&GF5@\xc8G\x9e\xe0\xf3\x162@\xcf\xd9\xf3b<\x9f1@\xd1\xf0H\x87T\x0f.@\x86\x9f\x10\xab\xeb>0@;\xe2\x8cl\x08\xb91@\xc8\xc8\x99K[R+@\x92\xa4.[|\x141@\x1d\xfe\xeeoj^-@\xa7\xd53~\xc5d1@\xff@\xa8\xecb41@\xe6\xf6\xba\xc6\xdd\xe40@\xf3\x11kj+h.@\x9e\t\xeec\x01\x082@\xc3\x04,1\xb4+1@\xa8\x8dM\xf7\xdf\x080@\'S\x1a\x1e\x17:0@\xba\xeb\xd8\xca\xe1c-@\xdd\xb6\x94\'\xee^1@\xa9\x80\x85j\xdeZ1@\x83_\x8dG\xcb\x851@$\x18]O\x7f\xb42@\x9fE\xf0\xeaR\xc70@\x1c\xbc\x13\xb63\x7f2@6\x9a\xfb\xed\xff\xfb/@\x9f=\xf9\xabZ\xfd/@\xbb\x89\xab@\xa9\x92\'@h\xc1v\xc8\xe2g1@\x0b\x00%\xd0M\xa11@C\x1b\r\x10t\xa22@X=\xde\x10\x18\xed1@\xe6\x9fV\x8b\xae\x07.@U\xdd9\xbf\xd2\xd93@\xb0+\x91\xeb\xbb\x9d/@J\x9c(;O?0@\xc6\xd4\xce\x8a\x15\x190@_\xe31f-\x175@`\xf9%1\xf4\x872@1x\x9e\x91kw1@\xc4\xe2\x03\xd6\xf3\x11/@$\xd5\xe4\x87\x00^(@\xbe\xa1\x17\xa5\xb7Z4@\xbadg\x00\x99 5@h\xa7AikT.@\xfc;\xa1-_\xdd,@\xa1n\xd8(\xbb\xe7)@\xc76)\xbe\x1b\xd44@^B\xb8jlK4@\xd6\xc0\xcf\xa0\x19\x1b6@\xc6\xa9\x88[\x86\x8a-@y\x9f:\x95\xfd\xf6+@Y0\xc3C\xb9 2@\xab\x8e\x01Rq\xf95@\xcd\x8b\x7f\xcf\x99\xee+@Q\xb7#0\xa0l1@\xce\xddb=\xc2\\1@a\xb9\x13\x14\x1c!2@f\xfa([\x99\x92)@,\x18\xc3\xb3\xc0\xfa0@\xa9\xdc\xfe\xc7\xa30-@\xc2\x92_\xff\xa3\xac0@se\x9d\x9apc1@\xa9!\xd7\x8c\x03^0@\x00\x06]\x8bHV0@\xf7\t\xf8\x10\xceH1@\xd1\xaf\x01\xba\x13\xf4.@\x94\x1b\xe7\x90F\xe85@\xa5\x02\x85\t\xe1D-@\x01\xe6\x07\xbfD\xc31@c\x08\xc4\xc0\x9cI0@\\\x9aK$\xd5L,@\x10H\xb4y\x10\x8e.@*\x15\x17\x91r\xc7-@-_\x144\xeal0@\xcc\x94\x97\xab\xa2\xfb\'@)\'\r\xb0\xdb00@Emt\xc3\xcd\xbd2@I\xd2\xb2\xef\x17\xec.@\x91\xdf\xf6S\x08c5@\xca\xbb\x8e0:\xa4-@\xe4\xfd\xff\xf0\x84r)@!I\x15\xc4\x97\xa7.@\x9b\t#\xa9\xa601@]{\xb4\xee\x07\x8d0@*\xd3\xd5\xa4%G0@\xe5\xe0H\x86\x9d\x042@\xb3\x06\xd1\xc6\x89\x14-@\x8f=\xcfw\xb8v0@2=\xfdt&\xb01@\x85\x0f\xd9\x97C(.@W\x14\'7^o.@\xa4Kv\x94\xa5r.@V\x8d\x85V[B1@y\x1d\x8e{\x04\x9a,@\xb5b\x01#\x9d\xac2@\xae\xb1&\x7fi%1@w\\3\xd2E8,@\x82\xd1\n\x93\xec\x07.@\x95(\x04M]\xf3/@L\x1a\xd4\x8b\xb0L1@E\x8f\xb36\x0b\x89,@\t\x17\xc8\x82\xb7\x99/@\xc1\x10\xec}\x03T0@\x9d\xc3\x00\xb3bm0@\x17\x91\xad\xab\xc0[.@\xeeaU(u\x160@;`\x1d\xee4\x9a,@\xfa\x89\xae\x80\xcf\x88)@\x97\xdfH\x89\xe5\n-@\xee\xbdU\xb8\x8f\xd60@\\\n\x81tI\xbe)@")e\xc1xY,@\x1f6M\xbdH\xc94@\xac\x08\x16e\x19\xe01@xs\x97\xb6|v,@chMz\x83\xa61@2w\xe1\xdaa\xf54@\xd5\xdc\xeb\x15\x16t1@\xc4\x036\xb0\xe1\xe31@\x11\x9dDO\xbc\xb8,@\xdd\xe1\x95m\xab\xa3-@\x10Oi\xdcf8+@\xfcrr\x05\x90\x90/@\x87\xa4\xe6\xecS\xf40@\xb74oVG\xe3+@\xb7\xf6{Y:\x15/@\xe8,\xac\x98\xe5\x050@o\xc8\x81U:\xf31@\xde\x92:)\xc3\xfd0@\xa4\xbajqCH2@\x0e1)\xb3\\\xf3/@\xa47&\xe1\\\xb92@\xeb\n\x0e\x82m\xc8-@\xa4\x9d\xdc\xa6\xe2T*@\xc1\xce\xd1\x99\xe1M,@W<\xf7S\xc580@\x1e\x88h\xe9\x03\xf80@\xe1\xff \xf8[j0@\xd9\x07\xac\xa4Ti.@0^\xb3\x85\x8f\xdb/@\x97\x99F\xff\x97\x96/@\xa8\x8a\xd3\xb8\xcc`-@\xe0\xa3\xbfh\xba\xef\'@\x86\x17uY\xe3!1@Ix\xa6\x90P\xb9-@g\x1e8C\xf4\xcc/@k\xcb\xb8\x08O\xc94@\xb3;j\xe2\xb3\x161@iH^\xb1\x1c\x972@\xa9-y8\x96n-@+7B\xdd\xbd\x952@t\xb4\n\x97\xa9?,@\xac,]\xc3#\xd91@fI\xbe\xef\xa1\xa2.@@\xc3J\x9a\x8c\xf5(@gA+r\n\x08*@\xda2I\xbaSr/@\xabmN\xbf\xa4\',@\x90\xc7z\x9f\x9dg-@i\x02]\x19\x0cR4@\x81?\x94\xe5\n\xa2.@J\xd2hm\xc7\x951@}\x96\x12\xab\x03\xa50@\x8ag\x8at\xb4\x9d1@<\xfb\x81C\xa4\\4@\xd8\xdb\x17$\x9c#0@@B\xfb\xf1\xad\x12*@=a\x7f8\xd6\t*@$\xe3\xf6\xdfM\x1f1@\xf3\xd8\x0f7%\x0c-@*\x19\xd3\xb5\xd4A1@d/.1`\xa35@\xa2\x93\r\x87\xec\xd4&@\xa4FAos\xcb,@\xcc.\xd9l\xbe#1@\xd7i=ux\x95,@6ST4\xbf\x0c-@\xf3_W?r\xc5+@t\x8fwKR\xdf,@\x0f\x05q\xc5\xd7\xa8(@6\x00\x84\xbd9\x000@\xebW\x8dN\xfc\xc10@\x00n\xe64\xdc\x000@\r\x978om\xe20@\xef\x8bD\xca#\xd50@\xe3}m\xd7G\xc60@Of\xe9i\xd4\xe1.@\x0f\xa3\xf5KE\xf45@\x03\xe3\xd8\x85\xb5\xf31@\xea\x1a\xb9\xd0\xe1\xef5@\x9ej\x85\xab\x1b\x07(@\x12\xd9Vq\xb8\x7f6@\x91\x14\x8b\xad+t6@#67i+_2@\xd1\xf40\xa7\x1d\xed1@\xee\xe4\xff\xc3\\\xe15@z\xdc\xf8\xb9\x99\xe90@~\xde\xe2\x15K-0@\xbb\x1e\xc1|\xb8\xc81@\x95\x1c\xfd\\\x85\r5@v\x91+\x97\xea\xe7.@I\xf9\x80\xf6\xc3\xf60@\xf7\xb6n\x9d<\xce0@pM\x12#\xf2\xeb.@?C^\x1b\x1bX5@\xca\xf3j/\x15\xe6\'@\xb2g\xd4\x8c\x8a62@j\xbc\xce\xc3\x83Z,@\xb4\xb4\xd1k\x10\xf20@\x07\xf2\xe3O\xb515@\xa9\xfe\xe8\xe1\xe310@\'\xb8\xd1L\xf2\xc50@i\xef\x86P\xd0-0@\xc6\xb3\xcf\xb3i\x1f/@\x9a<\x02\xd8\xe5\xae1@]\xd6n\x17\x9a\xa01@\xf8ADS\x8272@H\xee\x8e\xdbJ\x8c-@n\xbf]\x8e\xf8\x8d0@E,\x88\xa19-2@\xdc\x0f2\xd9g0-@G>\t\x95nr5@\xf9\x049\x1b\x91\xa0,@/.X\x1bP\x97,@\xdd\xd4\xe24\x1f\x830@\xe3\x7fJ\x1f4\xbe.@\x8a\xa3\x8c\xe5\xe4\x7f,@#\xb7]\x82\xca42@\x94\x0e>\x93MO0@\xc9C"\xa6U)2@R\xf3jv\xb0\x036@tX\x9c\xf9\xe1\x156@\x1bZ\xdd\xa9\xa4\x1f0@JB\x0e3u@2@\r\xe3\xa7\x8c\xcb\xe1.@:\xd0;\xf6\x90=0@\xd6\x11`\xe8\x1d20@\x04\x07]\xc7y\xd8.@\xb9-}\xda\x08?0@\x1bs\x9e\x14\x0b\x07-@9\xf5\x89PO\xf9,@\xb3\x0ec]|g,@\xd3\xe8S<\xf6\x951@X\x0b\x9a4B\x132@\x13\x12\x03GB\x8e1@\x1d\xbd\xfe\xe9&\x1a.@js\xa8\n\xa5\x941@\x93\xcc\xfd\xd3\xe20.@\x97\xfa\xe1\x16\xcd8.@a)\xda\x98\x1c%0@\x16U\xf6\xb9u\xbf1@\xefB\x05\xfee\n0@#h\xbe\x8f\xf4\x0e0@\r\x13\xf3;\x00\x9b1@B\x8f\xde\x16\xeb\x040@\xc7\xfcI\x04\x06?,@\x1b\x95\x9e\xb7y\t0@\xcc\xe2\r\x1f:\x7f.@\xb6\x8f\xedE\xcb\x941@\x14\x93\x18g\x01\xc51@\xc0\xee\xa2\xdc\x82q.@P\xa0\xf8\xa7\t\n1@t\x84\x1b\x02\xa2\x97.@32\xea\xa2V\x0c0@\x0e\xdbE\x97\xc2\xf9/@%8Z\x08:\x050@\xd7\xfdU\xa6\x1b 2@o\xff\x1ae\xef\xca/@\x11CSt\xed\x1f0@\xac\xc8w\x04\xc7\x12,@\xe8\xa7^f\xd7T0@*\x96I\x10U\xa7-@T\x13f\x83\x18\xb60@C\x8ek\x80\xbaM0@\x8aW\x08\xeby\xb4.@\xa4\xcei\xe9\x1d\x9a0@f\xde\x10\xd4)\x070@\x8e\xd2Tl%$0@\x89\xf0B\x00\xad4/@\xb4+{`\x15K.@_\xc9\x05U6\x13/@\xd3f\xec\xd7k\x13.@q:\xc3D\xe9\x812@\xd4\r\x14\xd6m\x012@pUSc\xac&1@s\x93\xd8\xdc\x82\x181@\x1e\x1b1?\xcce0@\xb2\xec\xf7\xc0t\xd80@\xe5\xeb\xd1\x1d\xf9\xd4/@\xf3$\xd6S{b.@\xb5.h\xab\x04\xd9-@\x84\xce)&\xf4\x1f1@\xd8\x15o\x03\xd2\x960@\n\x02p\xb1\xb8(0@\xc3\x94\x84\x14.T,@\xed\xfb\xb50\xce 1@`_`\xff#\xeb1@=\x8a\xd3\x8e\x08\xe91@\xeb\x14\x86\x0e\xd7\x191@wW\xa3\xbc\xff\x1b1@\xd7U\xc3\x91\xfa\x151@\xadV`\xe0f\xc9/@#\xa1\xb1\x9a\x19a1@k\xd3\xdfl:\xf82@\xa8C\xcf\x99\x9b\x1a.@\x93};\x95>\x921@\xae\x1a\x11\xae\x0e\x13.@%\xab=\xdbm\x02.@{\xcc\xe5\xd7>\xbb,@\xfe\x15\x02\'\x8a:0@\x8ddS\x16\xfc@1@7#\x83\x07\x8b\xcb1@=t\xc2\xc6\x96B-@\xb8GO\x14\xd1\n.@j\xf3i)Lk0@\xbag_\x14\x8e\x9f-@\xd0\xa3j%\x8b\x92-@\x97\x7f\xbb\xca|\xcd,@\xe4\xd5G\x0f\xa2h-@\x00\xf2{3j\xd3-@\xb4\x97\x0b\x0f\x83\x121@\xd2]}\x17L\'.@6\x113O\x17\xaf,@\xc4"\xd3DGA-@\x86#B\xa2\xb4\xc6-@\xbe\xed\xcaOn\xc30@\xe2\xc0\x97\xcd\xc5\xd30@\x94\xdf4N-\xde1@\x90<\x9b\x8b\x97&1@rg\x1cS\xb7\x1f1@\x91]\xe4\xa7\xd7\x181@\xae["\x85\x18\xdb1@\x87$\x88o\xb1\x1d.@6\x00a\xf2\xcf\x93-@ZRG\xd0\xeb?.@W\xc3?\xe7%\xea-@YIn\x9f\x92\xc6-@\x9cg*\xdaU(1@\x1e\xba%\xb7\xbe7.@|\xc6K0\x0e\xcc,@\xe4m\xa0\xfa\x98\'1@/\x92%\x99\xc8\xd70@\x0c\xaa\xcf\x83z\xcc-@d:e\x8e\xd0\xc7-@\x97*\xc7\x0fW\xee0@\xcb\x14\xd0T\x88\xbb,@\xea\xb3\xea\x89\x86\xda-@/\x12\x0e\xd3\x1dn.@\xa0d\xfbr\xd0\xd10@z\xa4\r\xcd\x15\x0f1@\xdc\')\x13\x8a-.@\x9a\xc2b\x02gv0@J\xecMK\x88\xac1@:9\xcc\xd8\xbe7/@\x8c*\x1b\x81\x05C.@q\x08J\xc8\xd8\x1e1@4\xdc\xdd\x0f\xdb#1@\x84\xc2<\\k\x181@3\x04/e\xb2K0@\xbe\x8dJV\x14\x95-@\x89\xbe;\xe0\x82\x06/@KA\xd7Vo31@]\xe1\xf7*\x8f\xf30@\xe9\xb6@\xdb\x8a\xd90@\x88<\xc0\x1e\xe4\x121@\x97\x7fQx\xa2\xed0@J\x16H.\t\x1b1@\xa4|\xae\xb3\xea\x91-@\x05\x87`\xa6X\x05-@&\xe8`\x8fy10@\x16S5\xa2\x9f\x1a.@W\xb4P\x0c\x081.@\xf7\x7f\x19\xc7\xdb\x031@\xae\x05\xa2\xf9\x97\xa24@\r\xa8\x00\xb1II-@|I\x8e#\x9dU0@\xe5\x17\xb6\x01\xd8d,@\x12-\xbdr\xd8\xbe.@\xd0t\xe0\x07bD.@\xc7\x99\x10o\\\xa2-@s}g\xa7*\x1b1@UMc\xf0/90@iV39\xe4\x062@\x11-&`mD,@\x0c\xf9\xf8-\xe7\xa01@W$\xb0t\x1a\xd3-@\x0f\xee\xc4>\xc1\xe40@\xac\xbdM\x0fiU3@w\x94\x00\x92\xc2#0@!G\xd7d\xfcB,@\xa2\xc2\x91\x13V\xc6-@\x86\x12\xcd\xf8i\xbd.@|9\xd2\xf7&\x15.@\'\xb1zC\x8e\xc4.@K\xab{\xa7\x99\x8c.@\xb5)aS9l0@\xfa\xb3\xb4c\xe8\x8a-@\xbel\xa5\x14\xd8]1@\xa4\xf6|k\xf2\x12.@\xca\xffY5\x86\x07.@\x11\xfe\xcb\xd23\x87-@\xf0-OS\xb7\x970@\x15\x87\x94;d!1@X\x00)\xa0Y%/@"3\x0e\x18?\xcb2@m\x07"i]\x8e0@\x10\xa8|\xcer\xc6,@\xb1\xa3\xe7\xdc\x1b\x8f,@\x11\x18\xba\xb5\xe9\xdc0@\xec\x95&\x10\x16 .@\xdf\xf5\xd5B\xb0s-@\x84\xbb\x88\x99\xd6F1@\x94,W\x89X21@\xdf\xc7s\xec\xc5\xe8.@\xe8\x9f$\x9a\x82g.@\x91h\xb3\x98N\x0e1@\xe0\x8ew\xf0M_0@(\xa2\xa5\x91l\x111@"D9\x9d[x1@\xfe\xdbA.\xde\x11,@{\xe9\xa2\x0c\xb1\xc3,@\xeb\x9b\x14\xe5p\xba.@u\xeaP\xee\xd1\xd52@9L\xe6#\x99\x02,@\x1aEv\xe3g\xa01@f\xc1\xe3\xf4J8.@\xa3\xba\xec\xd6\xf3\xbf1@:\xca0B\'\xd4,@\xb9\xd8\x1a\xc7\xe1\xb20@`f\x998\x82\x99-@iCMV\xc9\x9d0@\xcc\xa3\xbcn\x1do0@\xdc#tMo*/@\x13\x8b\xce\x9dX$.@0\x8a\x87\x11N70@\xc5y:\x0b\xf1\x92/@"\x8a\xee\xbc\xaf ,@sD\xbb\x13\xbe\x97-@\x15\xc7*\xe9\x00\xd6.@\xd2\xb4o\x92\xe5\xb10@[\xaf\xd8c.\xa61@\x1d\x08\xc6\x17:\xc6-@Tq\xa9h\xcb\xd1+@\xb3\x95\xe8:t\x8c.@\xb0\x169\x90\x11\x971@j\x9c\x068\xe3\x0c1@Db4\xe9\xf5B1@\x86=-\x0e<\xb5,@m\xda\x7fe\x8c\xf2,@-ET8\x7f),@\x92R*\xa2\xe3\xa5,@]\r\xe9\xb7\xb0].@\x96\xa3.\xd7\xde1-@Y\xd5\x9a\xa0\xfd\xc71@\xbc\x16\x80\x13\x83\xba/@\xfb\xfb\xf9\xe2\x13$.@\x94_\x1a\xcf\x04\xe2/@\xfe\xca\x03\x04/\xc4-@\xc4\x95\x1c,+V+@\xc50\xe8\x8a\x00o.@\x04\x10+\x94"\xce.@\x15\x86\x1cj\xd0\xa7/@\x04\x9a<i\xe0\xd5+@\xab\x03z&\xac\x8a1@\x89\xf1\x81c\xc0\x0e0@~K\x0e\xd4\xef\xa40@v\xc2\xe7\x07\xc7\xba1@\x05\xaeL=\x9f\n0@YX\xd3j\x9eC.@\xc2\'\xcb\x83\xe1b-@c\xff\xb0\xac\x9b\xe70@\xe0\x8ah\xd3\x9d!1@\x8cPF\xccW\xda1@_\xa5\x7f\x86$p.@>\xe0\xf6\xf9\xde\x81,@\xd0/4\xb9Y\xfc,@\r+t\x13\xe8\x935@p&m\x19\x8a\',@\xd4\xd8xO\xfc\xe1+@\x80\xd2\x0c\x0f\x17_.@8\x18\x1b\x13\'\xa01@T~\xce\r\x06\xdc1@\x93X\x99\x01\x10\x9f/@\xdcK*j\x90\x93.@\\\xb6s\xea\xbb\xae1@4;=\x1c\xdf\t.@h\x8d\xbc\xae\n\xc9/@C\xe2\x11!\x08%/@\xc8\xe6\xe2D\x18\x16.@\x88\xf0\xe8\x00c\xd20@j-Hv\xa2\xdc0@Z\xf8\xf58q\xfc/@V(N\xf0\x06..@[\x1a\x13\x1b\xe9M,@( \xff\x9c\xe6I.@\xe8Z\xe5R\xe35.@\xe5\xeb\xc6 \xad\xd92@\xd3\x8d3\xb2\x95U.@\xf3E\xcd\x93x\xc2.@pn\xb5\xe5&f/@|\x12"\xc2\r\\.@"\x94\x0e\x94\xbfF-@\xc3Ps\xb5\xff\x8c,@M\xbd\xc2~\x9a\x9a0@\xc6\x08&\xb9\xe39,@\xa11\xa0co\xcb0@\x01\x108\x08\x1a\r1@\x1b"[L\xdeu.@\xa1\xad\xbcpC\xc0/@\xf5\xe8\xdd&\xbbb/@M\xb0W};\xf8+@\xf0\x05x\x1d"\xd3+@\x7f\xba\xa5\x07\xba\xb91@\xdd`S\xbc\xb9s/@\xe9\xaf\xab\xea\x1e\xcb-@\x86\xb5}\xa9l\xf3+@\xc0(\xd0Se\x920@*v\x04\xb7\x16\x1a/@/T+F\xabp0@\x19\xda\x8f[\x10\xdc-@\x0f~M\xce\'\xb71@\x1d\xf4V\xd9\xed\xa20@0\xc0\x18\xa3\xab3-@\x00\x85\x8dQ\xbb3.@\xf7 {\xd5\xcd$1@\x82+\xb2\x95g.2@\x85\xab\x16\\Y\xb3+@\xba\x1d\xbd\x95\xb7\xc0+@\x8a\xdd\xd55\x16\xb1.@\x83\x1bm-\xc2\xb11@\x11\xc9[\x87\x8a\x990@\xe1X\xa3\x8c\xce\x930@\xfd\xac\xc6\x94m\x82.@\xcf\xff([\xf0\x990@Tj\xfe]7\xd10@\xb96\xf1\xf1g\x8a/@\x84\xf8\xca\x85\xbf\x8e1@\x15`\x96\xcf;e.@\x89\x91UKr\xc70@\x01@\x95\xa8\xd3\x1c1@\x91T\x99\x13\xff\xa11@\xc9\xc2\x85~\x88^/@1\xb4*\xc8=\xb3-@\xb0u1\xa7\xa3\xbf1@\x87?\xdd\x91\n\x9f.@G\x14gm\xdf\\.@R\xb6\xbc\x11t\xc8,@\x9d\x1cab\xd3\x891@\x0b\xd3`\x17\xe9\x861@\x86:w\xcd\xceo.@\x8f\xe3\xa8\x90d\xa1+@\xd2C\xdfX\xb3\xb7+@\x99\xb3nB\x87\x9e0@\xe6\x94XH\x13\xe2,@\xed\xcad\x93\xe9!1@\xf1\r\xd1`\x04o0@R\xdc\x06)\xc0\x13,@\x80\xff,\xa7\xbc\xb01@\xe1\x0b\x12\xb4\x17,1@V\x96\xfck.91@ \x14\x0b!\x03\r,@\xbc\n\x83\xd8*\xe7,@\x19\xfe\x95S\xfe\xcc+@\x120\xa7-!a/@i\r\xc7\xb2\x08,2@\x16\xa9g\xb4\xf2\xd1+@\xd4\xd2\x17\xf8\xa9\xc01@\x85\xb1\xe9\xf5e\xbe0@:Q\xd9\xa0\x0c\x821@\xb5\xe1k*\xc7\xb2/@uD\xca\x9a\xcfZ.@/\x9f\x1a\x9d\xc4\x89/@fq\x18\xe6\xd3n.@\xcaaM\x99u\x97/@\xd3\xa8\x96t\x83\xff0@\x9dGP\x19\xe4}.@\xeb\xd3\x0cf\xa2\x82-@\x0b\x0fcoi21@N\xe3\xdb\xbd\xbd\xac1@}C\xf6r\xb0g1@\xd4\x85\x86\\\xde\xc2-@\x80\xd3:>\x05p.@\n\xde\xf6CH\xed0@\x13)\xc7\x18[\x993@\'V\xf5\x04\xa4\xa85@ah\xcb\x9f\'H,@R\x00RM\x81\xf20@\'\x05J$W|1@\x0b\x0eZ\xa34\xb95@\xc3\x96\xaa5\x80\xca5@K\xc4T\xa0\xab\xd33@?Fy\n\x96\xb8/@+\xca\xeb9\x01\xdf/@\xf0\xb2\x83\xf6.92@\xc9\xfa\x95\xd6O\xa63@Ze\x19\xc7U\xb2.@/\xf7\xaa\x85k\xab5@R\x1e\xf9\xb5\x8d(-@\xa1\x82\x01\xab\xa5\xa33@\xf3\x11\x00\xf5\xd1\x9b3@\x05\xeas\x07\x03\x925@c\xc7\xa5\xe2\x9e\x97.@\xd4\xf3\xd3\x9d\x82\xcc3@Y\x9dkoe\xb23@\xaab\x88\xd4\x04\xf8-@&4>\xba\xf0\xf50@\xca\x957RB\xe5*@R\xc5\xed>\x02\xe0/@\xe2\x95\xa0\x85\xd9\xa15@\xe5\xa4\x90\\<\xaf5@\xa7\xbff\xd4`w1@/0Ls+>1@\'\xfc\xbe\x94;\xd1/@\x9b\xf6d\x02\x078-@\xe5%\xb8f:\x191@]v\xaf2^\x8e-@\xfd\x84$T<\x97.@\x1f:\xa5\xd9)\x10/@c\x0e\xfa\xf3\x93?2@\xe8\xd6>\x90\xf6c-@\xe70\x00\n\xc1n.@\x8d\x19\x96k\xb0\xf60@scB\xeb\xf5"+@\xdf\xa8=\xfe\'2-@\xa7S \xd0`g-@\x8a\x8a|{\xa5{1@&\x07Y\xb3\xc1,+@%e4.\x13\xd7/@\x04\xd1\xd2\x85[\xf2.@\xb2\x94\x10c\xa2).@\xde\'\xefi\x13.0@\xb9\xdaH\x1f )/@B\xb8\x18[\xeb\x1f1@\xa8{\xb4\xa5HZ/@RC\xe8\x07\xe9e.@\xccrL\xeb\xbe\xf20@3&P\xb0\x91\xd90@\x97\xfd\rE\xfbA.@\x90\xba\x9a\xa4\xdeG1@\xe0C\xc8A\'91@{e@%v\x121@w\xdf\xebv\xdc\x84.@\xe8\xd2\xb6\xd2\xd2\x1d0@P\xf3\n\xf0B\xe0.@\x03=T\xaf(\xfd&@\x1d\x15m-\x07`5@\x7f!\x81\x94\xa6\x16\'@J\x96q\xdfv\xf8&@^\xf9\x19\x88462@\t\x01\xe9x\x7f\x03.@\xc2\x08\t\xaeaE+@L\xbc\x980\xa6\x861@\x94\xe8[T\xef<.@\xf9&\xa1\xe4\xb7&\'@ /\xe5\x19W}1@\xa9=?\x06\x86c1@\x9fJ\x18\xf8-~0@\x83\xe8-&\x98\x08.@\x08\xcd\xd5G[M.@1\x96`\x92\xe4\xed0@\x97\x99J\x16\xd6r.@\x17w\xb8P#_1@EP\xb9s\xef\xb80@c\x9a\xb1f.\xa1/@\x8d\xfb6GV[-@\x169e\xea}\x0e2@\x0c\x17\x04%f\xe4+@\xb47\xf8.ch1@Y\x1f\x14a\xa2\x060@{U\xbe\x9f62+@\x99\xa6e\xbc\xd3&/@!\x96\xf3\x08\x81\xf41@KUk\x97\x9e\x151@\xf2\x19\x11r\xf06-@\x01L\x19//\x860@\xb2\x15L;\x9eY1@b\xb6\xb7\x8b4\xeb.@\xa6\xde)(\xcaI.@T\xc7\x9fLl\xbc0@\x1a9:\xc2(k1@\x1d\x95\x89\xe6\x05\x0f2@(\xe4\xaa\x1d\xed\x19.@\xe1\xdf\xa5\x10\r\xfc/@\xef\xda\x03\x04iE4@\xbb=\xd2\x06\xb7\xd1-@\xdcu\xe1\n\xf0\x871@?\xde\xec\x9e\x80z-@\xde\xd2\xfa\xb5\x08\xb5-@\xd6\xec\x90\xd2;\x8c4@p\xedTk\xe3M4@\xef\xd9\xe6\xbc,\x082@Y?i\xdfVc1@\xbf\x86u=\xef\n.@\x8c!\xf03G4.@\x8a\xe8V\x9b\xef\xce\'@\x13\xeb\x83\xe1\x1d\x860@\xad\\\x1f\xe1\xf6\x9a-@\xcfA\xb9\'\xc8\xfe+@\xedk\x1c\x8d\xe2&+@c\x1cd\xd8w\xb7\'@\xf7\x19p\xd4\xed\xb01@7J\\=\x8e\xa81@\x1f\xb6\x86G`\x0e+@+\xda\xb6\xba\xb3\x801@N+\x8a\x8d+\x80-@\xf5\xec\x15\xfe\x81\x020@p\x95D\x8e?\xc5\'@:\x86\x0f\xaf\x178/@\xc9\xd7\xeb\xc8L\xf3/@\xb9\xe8\xb8\xdf>\x804@\xd1x\x9c\x17;\xee.@Qi\xfbV2\xcf3@ab\xf28F\x1b2@\xaf\xc1\x15=\xebp1@\x94^\xc8\xa5\x9b\xb8(@\xbc5 6S\x18-@\xa0\xec\x15\x0b\xd6\xac(@\xfe\xd1x\xb1,\'0@QC~\xd04",@\xfb\x9a\xb5\xec\xda\x8c1@"\xack\xad\xaf\x0f2@B\x7f=\xf8\xfe@1@\xb7\xdc\xb7z\x98\xba(@\xcc\xe1\xb8^A\xc10@\xfa\xa6|Z\'\x142@\x0e\xe0\x15\xbax\xfa/@i\x07\xe9s2\xed/@\xad\xd8\x17\x81\xear*@\xfe+\x17\xea6\x92/@kq\x9c(\x14\x0e/@\x89|^$\xf2\xf2/@2\x1c\xaaF\x04\x8e1@h,\ni\x8fm5@rx\xaa\x13\xf5v/@\xa9\x9e\x8e\x8a\x89\x04/@\xb7\x7f\xbd"\x94\x06.@\xb9\x85r\x9e\x0c\xe8-@\x9a\x8a\xcf\xbe\xc7\x1c2@ n\xc1_\xb4\xef,@\x8b\x18+\xcf%:.@\xf1\xd4\\#\x95\x92-@#P\x11\xc5\xbca.@W\x14\xe6\xa6\xaaB-@\xc8\x1e\xad\xc6\x87\x88(@|Al\x9c\xb1\xd70@\xf7"n\x1a\xcd\xc5-@\xa5y\xd4\xfc\xe2\x95-@)\x08b\xbc\xf0\xc2/@\x04\x9b)\xd3C\x010@\x054\x9c\xf6\r\x8f,@\xaa\\F\x8b\\\x8d1@3G`\\\xf2\xb7\'@\x1f\xf4\xd4?\xe3\xc80@wa\xf7r\xe5\xd00@L=I-\xfdH2@\xb2\xf3\xb2\xddM!1@"\x9cfW\x0c\xfa-@t\xb4\xf8{\xd0\x1d/@d\xda8 \xa3\xd6(@\xc8\'\xcb\x92\x95\xab-@\xfc$\xd2U\x1d\xe91@\xa9\x076\xd4G\x991@\xf0\x0e\xfdl\xdc\x841@\xac\xbc\xfc\xf2\xadO.@p5\xcc\xf1\x8d\xb0/@7\xb6\xa2L\xe5\xf8(@\xd9\xde\x88n_\xcb-@\x19\xa3x!\xb5\xa5-@E\x01\xf9M"\xcf-@\x97<\xb9,H\xda-@6\xf1\xbb\xaa\xe1\x0c+@\xc5\x9e\x1f4\x8e\x070@\xa4\xae5\x93`\xf1,@\x91\x997<\x1a\xdf1@PF\x10\x0bEO.@/\x02\x8a-X\x7f1@ln\xef\x96P\xcd-@\xd5\x883\xce\xf1\x0f*@\x17C-\xa9\xaf@1@\xc8z8@\x0e\xe6-@\xcf\x87xA\xbb7+@\x9b\x98\xcf\xcd\xd4e0@\xcf\xf3|\xc6\xc1\xd70@t \xdb\x167\x13-@\xf86v^\xc3m2@\xdd\xc1\x9d!)\xd7.@\x8a\xe6\x15\xd6\xc0O.@8\xb7\xaa\xd8F\xaa,@\x15\xc4Fu\x16\xef,@D\xd7\xd5\x9dC\x10.@x\x82\\D\x81\xa21@\xaa1"\xe5\x1b\xeb1@\xfb4f<\xa6\x9f1@\x02\nC8\x03!.@P\xa8{/\x05\xe9.@k\xad\x9c\xe0\xb8*+@G7\xd24\x89\n-@\x9bjP7\x96\xd5-@\x8a\x89\x18\xd5i\xbd,@\x95w\xc7\t\xb9\x04/@\xb81\xae5W\xf6\'@r\x1b\x10\xcc \xba0@W[V\xd6L\xa80@\xfdW\x96\xc2\xeeP-@@\xae\xf3\xad\\[(@\xe1g\x12\xbc\xa9\x0f/@\x9d\xf6\x04n0\x1d.@\x96\x85l\xc9M/-@\x96U\xff*\xe9O(@\xd1U\xda\x04/\xaa5@\xa4\xec\xb7\x94\xd6#*@\x13\xf0\xae\xde\x02r(@a\x90\xdc\x06\x8d&0@K\xb25B\xf941@9\xb2\xd9\xd3\xca^/@y\xeb2\xcdx\x82-@\xa3\xa5b\xd0\x11O/@w\x8b\xdc\xc9\xf5\xf01@\n\x9b\xa1P\xf0\x87,@#\xe8\xc1y\xeet1@\x86)\x07\xe9\x8c\xa71@\xfd\xd0\xc5\x1dT\xdc1@S`\x1ac\x93C2@7\xfb\xdfb8T0@\xe9\xb6gXQM0@/\x82~b)\xbb,@\x0b\xc9\r\x07\xde\xee0@up\x9a}\xec\xb2\'@\xac8V0P\xff)@`\xea\x8e\x8d\x0b\x97-@\xc2\xb42\xd6\x9a\xf0\'@\xef\'\xd7\x92\x93\xd00@\x80\xd50\xd2\x1d\x100@\x0c\x83\xcbV\x87P.@\x0b=jR\x8a\xdd5@\xe0\x1fTQ-),@\xa7\x14a\x10\x93\xf61@\x7f1\x93\xd3\xc2w1@?i:\x80\xcc\xd4-@J\xcdc\xa9@\xf1&@\xb8m{\x97K8.@\xb2\xa22)\\\xa25@\x1d\xe6~\xf0\r\xd5(@\xfb\xcb\x8b\xf7\xa1\x83,@\xd4N\x8e\xb9QZ0@\x91\xf7!\x9a\xa9\xdc(@i\xe0e\x9c\x18*,@\'\x98]\x91[\xc3(@*\xb6\x88\x80#\xa20@e\xde\xdf\x95\xb4\x0f,@\x9dHj/|4,@5\x1eV\x90\xdet(@\xc3\x8e,\xf3\x1e\xc85@\x02\xfe\xa9b\xde\x8c/@G\xbai\xf0^\x15,@\xd6,\xab\xbd\xfd\x9f\'@\x1a\x06\xd7\x89\xbb\xc6(@q\xd5\x1f\xbbA\xa02@\x8al\x94q\x15\'-@*ch\x96\xa1P/@\x9an\xf2\xba8\x92\'@\xee\xc2\xc6+\xce\xa6-@\xaa\x04\rY\x9ap,@\x18D]\xf6\t4/@\xa5$\xa1\xcd\x84\xcb(@\xe2\xa0^\xb8\x8a\x9a0@\xf5\x10\xbf\xb1]\x9d,@\x81\t\xe4\x11n|5@jnV\n|\x15,@\x80\x0e\xbdU\x0ez-@\x96\xcc\xec\xe6_\xcd5@k!I,\xd1],@\xff\xc8y8\x1bk/@\x9f\xd6/\xe6\x83\xfd+@;y\xdb\x96a\xcd-@FbjT\x8eW1@\x92W\x91$\x9b>,@\x92\xf04\x03 l-@\xce\xe2?\x1bUw5@\xa9\xaaj\xd9[\x14-@\xfd\xf8T\x84%\r-@\x12\x08\x14\xaa\xae\xc21@\x8f_\xcc\x87\x8f90@\xc3\xe0B\x90\xf6\xa60@\xed\xf6%L\x05s1@\x97\xa9\x1e\x8e\x1eD0@\xc6\xfbU \xd2$6@\xf1z#\r.N-@\xbf\xbf\xcc\xb7,\x180@\xa8n\xd5\x8f]3/@\xf5l@z(\xa00@&\x81\x80\xfe\x17\xbe1@\n\xda\xc4\x9f\x9a\xfd-@:\x18&\xbc9\x1c-@\nP\x90\xf6\x05\x02*@WE\r\xden\x190@+\xf4q\xa8\x8d_1@P/\x83\xf7\xa4@,@\xf1\t\xe0\xbb\xef\xb25@\xde\xa37\x82B!0@$u1K\xf5\xbc,@\xecV\xefV\x95u-@\xa5\x08\x19GB\xb4,@a\x86\xa5\r\x00\x905@\xc1\x1d^\x84\x86\x965@\x93\xd6w\xf2\x9bG0@\xca\xb8\xc5n\x9f\n-@\x14\xdc\xb6\x18J\xc3/@\xf3\xb9\x8aKv\x086@[/a\xe9\x8e\x9a0@5?\xab\x87\xc8\xac1@+Q\xd0\n\xca&*@\xa5\xe9~\xaa\xf7\t-@i\x14\xb71\xd9\xdd4@\xe7\x99,\x06\xb7{/@\r?\xd6K\x18\x9d0@Y\xd6\xf5\xef:\xdc1@\xdb\xd9\xf4j\x0b\x94,@7\xf4;fVa(@\xaaU$[B\x086@,\x1c``H\xf1+@\x94\x81h\x1b\xf0},@J711\x93\x90,@\xf6\x0eD\xb5b\\1@\x85\n/]\xdc\xa33@\xa7\x8e\x97\xc8c\x1d3@\xc4\t\x8fF\xe1\x895@\xdd\xb5\x94\x8b\x8f\x910@q\x1d\x1c\xaa]\x84,@\xdf\xd6\xf4~*=(@\xf5gGD\x86C0@\xabc\xe8a\x96\xad1@\xb43\xf4\x8f}\x1a0@~\xc9\xfae\xe2\x995@`\xbckK\x0701@\xea\x88\x9aH\xacW,@\x06\xab\x93\x7f\x07\xa30@\x7f\xce\xa65|r(@f\xd0)0_\x0b.@\x05\xe2Q\xc9OM1@xg\x94\x8cf\xce2@V\xb2NN\x99\t0@\x05\xb6\t\xd4}\r/@eg\xaaf\xb4_0@C\x16|\xcdO\xfc/@\xac\xb0i.\xdb\x9a)@v\x1e\x93]\xbb\xb11@@\x0f\xc7m\xaa50@,\xdf\xb02\xc0=*@\xc8\x9a-?\x1fS5@\xea7Hl\xd8\xd82@\x1cd\xef\x90ed1@\xb4yEa\xdfU1@W\x03j\x18\xddN-@h|o\x1bJ\x180@\xebQ\xf8\xba\x00M1@\xfeL\n*\xb6\xab,@l\xfd\xe6m\x9f](@\xcfjX\x14\xfdR5@\x87p\xb0\xd4\xac\x160@\xcb|\x03\x13T`0@\xdfl\xb6\xad\rK2@\xa0\xb2z\xeb[\xc20@\x16<r\\<\xc7,@\xb9~\x04E\xa4\xaa0@K\xe9\x00\x18SI2@\xfd\xdbs\x08\xc3\x9e1@v\t\xf1\x85\xad\xff\'@\x1b=\xa3Y5=(@\x1e\xa5Z\xdc\x95\xba,@\x02\xed\x86d\xcdy4@M|\xd9Z\xef\x165@f[\n[]\x062@\xfe\xfb\xe3\x8bA\xa00@kW\xa4?\xe1\x84/@\xa5\x9c\x08\xefT20@!\xa8\xd0\xac\x8dY(@\xe8\xe0I\xd1Nu1@B\xa5:y\x98\xae0@\x05\xfdf\x12\x86\x9d1@\xa8\xbd\xd0\xc0\xb5\x1c(@_P0\xfc\xd8\x150@|\xb6\xeb\xd1a\x105@\xf5\x19\x90F\xfe\x8e(@\xbb\x85\x8dj\x82G/@\xa5\x00:T\x97k1@\x9b\x06\x9e`\xeeZ0@\x06\xd09\xc9\xe3\x010@\xbe\xee\xb1CP\xe7/@\xce\xc3\xd8=Y\x911@:\x19"\xd1\xd0\x980@\roz\x89on*@1,s\x03\xf6\\0@\x84BS\xa9q\xba-@W\xd8\x96D\xe0\xcf0@g*\x0f\xcb#\xcc0@\xe4\x0f\x87\xee\x9c\\2@\xe0u\x86\xf2<p*@\xa9\xd5\xd92S_+@\x1e\x9b\xce\x1e\x97\xe4.@#\xf0\xe3\xbe\xeb\xe31@\x88\x92[\xab\'81@\xce\x87\xd0\x16:=1@\xe6\x14\xa3\x1e\xe2\n-@\xd9\xba\xfah_\xf7-@\x97\x8a\xee\xe1\x8f\x13.@\xf90#\x99\xf1\x81,@J\x1a/s\xd2\xfd0@q\xa0\x1b\x84\xaa\x8c\'@\x90\x88Q\x17Z\xe3-@\xbd\x13*\nw5)@ \xe9\xc7\xbf\r\x19-@\x88\xa5\x86LEE0@\x07\xb4\xec\xb4wf.@%\x80(\xcb\x0091@\xc56\xec>\xe5\x911@\x90\xca4\x11\x852+@ZG0\x84\xdb-0@\xd6$\x95c\xe7\x8c-@0\xac\xaf\xfd/n-@\xcf\xcd\xe6\n\x9f\x92.@\xd7\xdf\xd8:\xa0b.@<\x83\x05\xd1\x0b\x9c,@b\xc9\xd0X\xa1\x1a6@\x16v\x12\x9b\x1d\x106@\xf1\xe8(\x1bG\xbb0@M\x1a\xa0\xdcB\xeb/@b#\xf7S\xe260@\xdc\xc1\x0c\xe8w\xa6.@X\x99\xcd\xcb\x1c)0@\x0c\xa3\xdaef\xd01@\\\xd9\x0ea\xbcb2@TJ\xb4\x0ef^)@\xc3\x18\xad\x93\x12\xa51@\xac\xb2\xde\xa6X\xd31@\xd0\xca\x90\x1a\xed\xaa/@#`\xbaA\xbb\xc20@\x99\x81L\xdf\x95\xf3,@\x81\xb5\x83o3\xd5-@H\xf4mJ\x1c"1@\xab\xc3\x90f\xf8\x98-@\x9a\xd1;\xf9\xa9S.@^\xf0\x83\x11jb\'@\x11\x01&\x85&\xa01@\xfc\xb5\x8c\xfe:\xaf2@\x1c;d\xd2S\xde,@]\xe4l?\x19u1@2Tn)\xc3\xa8/@On\xca\x90\x9c\x84-@\x92\xcb8\x95\xfd]/@\xd7\xcf\x90\x00\x8c /@\x16\x1e\x0eokE,@\xfd+9\x16\xf6A1@\xd2\n\xf91\xee"0@\xfa\x95\x85u\x00d1@\\\xda\xbc\xfa\xca\xa1-@\xfey\x8e\xb3\xbc\xd4-@:R\xf3\xbe\xfe\x87/@\xb1\xfb\xf3&\'\xff,@\xc4\x95q\x0e\xfe\x0c1@\x15\xa8\xd3\xeb7\x080@\x85\x87\x96.\xcf\x9b0@\xc7\x7f\x03\x8f\xeb\xae/@\x9d\xe7\xcfE\xd1\xd8-@X<E\xde\x84\xfe0@;G\x1a\'\x08\xf2-@\xdd\xefV\xb6\xa7$-@e\xb3\xa6\x1cNW(@T\xf5\xa3\x1a\xf1\n-@\r\x08<\xc2\x92(,@\xba\x14\x02l\x14J+@\x90\xbd\xd2\x02\x10d-@\xc6\xf8\x19\xfcf\xaa0@\x10\x944\xac\xf7\xf25@\x82n\x08\xf8\xb2\x92,@\xbd\xec\xf3\xb6\x10Y,@@\xc7\xcbH\xb4\x9c,@\r\xf3)Zv\x19.@\x97}\xc3\x80\xa2\n1@6\xbb\xcfG\xac\xdf/@(\xc58\xc3\xb6\xe50@\xfe\xa3\xcfC1\x8e-@f\xc4\x16\x9b\xd5h1@N= \xd3\x06o1@\xac\xf6\x9a}~\x9c1@\xb8\x0fR\xf8\x10:,@\xa0\xe6_\xc3\x16\x04,@\x07\xec!`\x16\xdf1@I\x08\xb6&d\xe40@p\xdcH\xfd\xa181@\xda\x13u\x1c7\xd4.@ \xf0\xff\x88\x86\x94,@dP\x986\x10\x90,@4\xcd\xe8\xe3\xc4\xca-@\x8e\xf5O&\xfc\x021@\x0b@\xe8\xbe}X.@`V\x03~\x8b\xf21@\x91}(\xb6&s/@\x90\x92{\x938\x161@\xda\xd0-\x82\xaa\x05-@<\xa6\xc9\xedY\x8e1@C\xb3\xbd\xfa(i/@q:\xb4\xb90\xad/@D\xe0\xcf\x9b?\x83-@\xaa\x1c\x9b\xa3\n\x91-@\xa1+\x17`\xbb\xcf/@\x18)p?t\xa02@\x9dQ\x8aR\xc5\xc83@\x9d\x1b9\x11k\xea-@\x89\x16\t\xb2\xed\xf6(@\xa8\x0b\xba\x8b\xdfD+@\xfa\xfd\x07\xadYv/@\xfc-/\x93\x9a\xcf5@]\x9dU\xc3\x9fA1@\xac\x857N]\xcc/@u\xd9\x86r\x05/*@;\xb1k[\x87\xc61@%~/\xd10[1@=g\xfa\xec\x17\xe5\'@\xa7\xe2\xb0\x1e \xe90@q\xffgH\xfe\x1c-@\xb1\xe84[=M1@\x89\nrk\xa4\xe51@\xeb\xc4HTB:-@\xd1L[\xb6\x80\x026@D\x86\x02\\\x07\x900@U\xc8\xfa\x1b\xed\xdc/@\x99\xe6\xe7s\x08\x0f2@\xbby\x1f\xbf\xcf\xf31@J\xc6\x15\xd5\x0b,.@\xe8T\xb3\x8a99\'@N\xf0k\xcb\xb1\xec/@ \xfd\x7f$\x07\xad,@\xfeB\xcd\xaf=\xbc/@\x88t\x0c?\x98\xfc&@\x03\xec\xf7F*\xd41@r\xf4\x9e\xc1\xfa\xb01@\xbd*\x83\x8c\xfdJ4@4\x12\xc1G\x13\xa06@s\x95$\xe3\xe1K4@\xf2\x04\xbb*\x18\xc2-@h\xa6\\\x95`Y.@\\\x0f\xfb\x99E\t-@\xd8>FK\xaf\xb61@\x1e\xa1\xec\xfa\x8dw1@{k\x91g\x8f?/@Ie\xb1%]a5@?,\xbf\x0ck++@y\xc1c\x11\xa0Z0@d\xe0\xb8\n\x1e\xa70@\xdcD\x1b\xcb6\x9d5@\xa6&_\x15p\'1@\xa8\xf4\xc2o\xb6\xe01@\x87\xceF\x08{\x8a.@\x86\x0eSU\xc5\x150@\xfe\x03\x83R\x02\x042@\xd8\x93qq>\xe3-@\x0f\xa1\xa1I?\xad4@\xadZ\'\\\x9b\xeb2@\xfb\x92\xe5\x81\xe7\x1f2@j`c\xae\x82\x82/@\xffe\xb9+J\xbc-@9=\x04$`\x89,@\xf8\xfe\xd7&Km-@0ry\xb2\x04+1@)\x90\x86\xf0CZ6@\xb3\xce\x80\xec\xa0\xd2/@I\xc2\xaa\xf0\xaf`.@8\xa2erX!0@x|\xe8\xb7z\xfb0@\xb6\xa6u\x9e\xd6v,@\xcb1\x8aw@\x161@\xb8oP$\x10\xda*@\xe4\x1ds\x17\xd3\'(@\xc39\xb9\x07^*,@3\x11\x072Tx.@J\xb7g~\x84\x00/@\x13V\x1c\xb3\x06\x8d/@V\xbeS<\xceN1@N\x08\x1bi\xa1\xd8/@E7\xa9\x87\xa2Q4@\x00\x8a\xfe\x85\xce\x01*@\xf9@\'3\xe5\x1a6@]\xed\x998)\x80(@S\x9bN\x82\xe3*,@\x81;\xc2\xa8\x82\xdd/@\x17\xf1\x08\x19d\xe65@\xf0\xc0\x14A\x85\xfc,@\xa5\xd4\xbfM\xbf|6@0\xbc\x834\xfcg1@}\x12\x82\xfa\x9aO-@8\xf99\xc0\xc8\xe3-@\x10rW\xf0;\x170@\x92\x1e\xc9\x0bR31@\xd2\x1a3\xee\xa6\xc94@\xa8\x1es|\xbcT-@3\x1c\xe1D\xf2\xa5,@\x96\xdb8\xaa\x8b\xe4+@\xba\x14\x0ck\xab\r-@\xae=\xf3\xa3?,5@\xf6\xb7\xba"\x8f\xe9,@N\x9f\xee\xcc\xa7\xdf0@\xb9\x14\xfe\x90\xb0\x961@\xa0j\x02>_\xdd,@Oy\xedi\xd9x*@lEd\xf1Z\xd40@f\xdb\xb1\xed\x0e\xbc1@\xceI\xfa\xb1\x95T)@W\x17\xfd\xea9\xbc0@|e\xef\xc1\xcd:.@\x83\x9b\xa8i$X4@\x18\x8fS\xab\x98\xff,@\x9a]\xd4\xc4\x97z,@\x03\xd7\xb7\xfa\xd5\xea.@K\xc57\xc9\t\x9c1@\x87\xfblkAL(@\xbf\x83\xc6+\x82\x850@\xffl\xacl\x8cE5@\xa3\x1a\x1bz\x8a\xc50@\x13\xf6y\xed@3(@\x8d\xff\x07\xf1\xc5\xa8,@\xee_\xea\x07\x17\xec0@tbu\xd6\xa6M.@ig_\xf43\x915@ w\x98_\x0cT.@s\xbe\xee\xcfs\x08.@M\x90\x9b\x8f\xccJ.@(\xb06m:\x13/@\xf5\xed:\xaf\xa1\x94-@\xd5\x17\x9f\x08\x12\x1a.@\xc6\x91\xfe@\xfc .@\\\x9cXc\xd28.@UH\xc0v\x8b\x1d0@\x18\x81M>B\x01.@^N\x1b\xb5\xed\xe7.@\x08\x95\xf5\xfb3\xa51@fA\xfd\xc3.\xa35@\xf8(\x1d\x13\xa0\x1f/@\xa73P\xa0\x1c`.@\xe4i\x03\xb1\xddz4@4|;\xec\x1e\xaa4@z\xd2\xa7%\xe7\x995@O\x81|I7k1@\xd0V7\x1c\x1f\x9a-@\x1e\xff\xa3c\x92\xf50@w@\x0e\x12\xc4\xee0@\xbc\xcd\x18\roc.@\x82b\x11\x18\xe4\xaa/@\xb8y@x\xdf\x87-@\xa3v\x12R#\xc31@\x08\xcd7\xbem\xd20@Y\xa3\xa0\x86\xa0c/@\xcc8\xfe\x18\xea\x8d,@U\xad\xef\xf2\x9d\xc1-@\x83\x9d\xcb\xf3\x8fg.@\xbap\x1c\x02\x19$0@\x17\x87\xdft\xc0\x13/@\xd2aZ\x15w\xd10@-\xae\xf6\xac\xd9\xa6-@u\x86\xb0T\x91\x17.@\xb8\x86\xd1\xaa\x00H-@:p\xe5\xa9\x15),@\xc4r\x98\\k\xe8*@bX\x9c+}\xce-@OR\xc3\xf0\xb4\xdc0@_[=\\\xcf>1@\xd7\x06\x0ct\x9dp1@\xcb\x1c\x10\tt\x846@\xcc\xe1\xd3\xcb\x04x1@\xf3\xf4\xb0\x96\x86s.@_8o\x13\xdc11@*\x0b\xaa\x82V6.@\xb5\x080F\xa3\x9d2@s\xabr0\xfd\n0@oR\xf1\x8c$\x1a1@H\xa1\xb7\x95\xbf\x121@7\x08\xfdWf\xaa0@\xc4\xf4\xb71v{1@\x9b\x88"\x14\x88$1@V\xfd\xa0\x85\x94\xc3-@z\xc8\x866r#1@#N=\xe0\x13\xdc0@2/EV\xf8\xf80@\xdf\x7f\xd81\xe7\x81,@i\xd0\xa0\xc9\r\x01*@\x16p\xa9\xc4"%1@Tc\xc2S_Q1@Q\xc4P\xf8\xa5\xd3(@k\x12\xde\xfa\x8f(1@\x94;[\xc4\xeb\x0b0@#2\xa7\x98\xbc\x01.@\xbc\x98\xbd\xb6\xe5`1@j\xd9\xabD\xf4\x131@\xd7\xabK\x8a\xaa\xe0,@~\xff\x89\xfe\xc1\xfc/@Ubv)-\xbb+@\xaa\xf2\x9aS_s,@\xce\xcd\xc4\xe1\x87\xd40@Q\xe8\n\x92B_,@BJ\x8f\x06Y\xc40@\xf0h\x98\xbd\xb4\xc7+@%`{\x83\xa4\xca-@\x9dR!\xb6\xc4\x9a-@h\xc1\x92\x13y\xd8)@\x08i\'\xccoV-@-\xbf\x1eu\xab\xe30@\xf6\x1c\xc7\x82u\x80.@#/\x9a\xe1\xc0\x0c.@\x11\x95\x94\xaf`80@\xadF\x01\xf2s\xb3,@k\xe1}g\x99\xc3+@[L\x80\xf3\x9d\xb3-@\xec\x80>+Z*1@\xa7\x98\xc8\x9b\'\xa4,@Zo\xc1\xb3\xc5\x96.@\xab\'\xb0\xa4a\x071@|\x1b7\xa6*\r.@\xd2\xc0P9Sc1@ \xee\xdc\xf0\xb6*1@\xbd\x0f-%=\x9a0@\x15\xb0\x8a\xa0\xff\x9f0@#\xb4\xbcP\x86\x8d,@\xb3\xffb\xbb=\x1a1@\x19\x02t\x81\xca\xf10@}v;\x94\x9d\x80,@\x98?\x95\xd2:_1@\xe6\xe1\x07z\xfc\xf1+@\x1ebx\n\x03\xb4(@\xfd+Y\xe2\xa4\xe65@\xd0\x96j8\xe6Z(@+*\xd7\xcd$v(@\x80\xc8\x87`\x8f`(@\x86\xb6\xb4\x83w\xe9/@\r0\x04\x9f\x15\x99.@\xc4i\xbc\xcf.g0@\x99,\x8cs<\x06)@2\x14\xbd(\xb2\x080@|:\x9f5\xf2\xad.@\x8e\x0cI\xfbJ\x180@\xa7\xcf\x01\x1f\xfa\xa20@xQu\x87\x87;0@\xfe\x17i\x13\x8c\xf5+@\r\xb8\x9a\xcbc>1@\xc6\xc3\x9d\xd7\xec%1@M\x00\xe8i"\x020@\xb0a\xe8tu$.@;\\I\xe4t?0@p;i\xb4\xad(\'@/\x8e$\x10\xbf\x1c2@\xccm\x11\xc5\xee81@\xf8\xf8\x18\xf2{ 1@\xcdI5=]\x12/@\x91\xb2S\xc1\x1e\xc20@\x10=w\xd6\xc5g/@\x88\xd0,\xc8\x98\x031@\xd5\nI\xc7\x81\xd9(@\x81\xf9\x0e\xc2\xc0E-@\x84\x85\x19\xc1@5,@\x02S\xed<\x7f\xd9/@1\xc5\xd3\x88\xf7A1@\x8d\x8b\xa5\xf3$p0@A\xbc\xfb\xaa\xc1E2@\xeb\xb5\xef\x18\xff&(@\x1c0u\x8c\xfa\xc7-@\xe2\x08\xbc\x9d\xa3I2@\xe4\xab\xf0\xcc\xf5>1@\x8cz\xdc\xfc\xf0\x9f0@\xa6\x0c{\x97!\xd7.@\x13\xf0\xae\xde\x02r(@\x18.*\x0f\x89\xba.@\xa0:\xc1\xf0\xf2\x01\'@P\xac\xd7\xcfX\x12\'@\xb81\xae5W\xf6\'@\x95\xfblS\x9e\x17(@%\x96\xa0m\xad\x851@VV\xe5\xae\xb4K.@Ti\xf7Q\xe3\x860@\x96f\xb9\x9f\x1a\n1@\xe3Y\xc8\xc5\n\xba0@S\xf6\xc6jU\xe21@\x9fBp\xc3\xdeu/@\xd8\xd7\xa1\xb0\x9b\x991@\xb1_\xd4V\xdfZ,@\xf4\xc3&\xd0G\x130@(\xa1B\xf0\x8c\xa1.@\xc8\ri\xc1\xd2\xeb1@(\xa7?\xfa&q1@\x1b\x8fN\xca\xc0\xd3(@\xeb8\xe4\'Y_.@#=m\x84?\t)@\xe0\tF\xc3\tF0@\xe0v\x06\xa8?\xf0(@\xc3\xd0\xb4\xbe\x05X/@Q\xec7\xcc_\xaf.@\xa9\x07F\xc2T\xcf\'@\x07\xa08G[\xc4,@4\xab^w*\xa3\'@zQ6hj\xa9,@\x04F\xe9\x9b\x0f\xba(@x*\xcd\xd9\xf3\xd30@U\x1b\x9f\x89u\xb21@2G\xc8\x18\xf5\xaf(@Ts\xa2\xe0\x8fF0@\xbae\xab\x96S^-@\n.\x1c\xca\x0bm1@6&\x04n\xb9\xa61@\xa0U\xba\x14\x04\xad\'@\x9f\xaar\\IK4@\x03U"\xecv\xad\'@\x0e(\x83\xa67E4@\xaf*\x82\xddY\x8a.@\x1cW\xdd\xb5\x82\n0@0@\xae\x82\x01#1@\x11\x16\xf8n\xe7\xd10@5\x1f\x89BK\xc31@\xc8\x87\xee\xc2v\xd43@=\x04F\x19\x9f^1@g\x88U\xcc\x93\xf6&@\x92N\xa1\xf4\xa7\x0f\'@\xf4\x8f\x00\xb6W.\'@\x86\xf52-\xe1\x014@\xe0\xee|\xfcMk.@\xa7\x98\xa0Z\r\xb6.@`\xfa\x07@]\x87-@\x90\xe3c\x8aI\xb83@\x0c\r\xa1\x19\x04\xc30@\xccQ\xad\xe0J\x800@\xa9Er3m)1@q4\x91\x8c!!/@\x1e<\xf0N|\t)@y\x1a\xa3W\xe1"1@UI\xe5y\x1fN1@\xe8\x0c\xe3\x01\xd4\\,@ \xe8f\xbe#\xb90@\xda\xef]\xedya/@G\x1b\x85VPX0@mSH\'~N1@1R\xd5z>\x031@\x1d(\x88\xfa\n\xda/@\xed\xa7\x19lT\xa10@\xa17]\x10-U0@#B\xf0\x10\xbb\xb50@\xdf\x94!\x86\xdac,@X\x94\xa1\x03\xc5n0@\x1b+\xf9\xe1qg0@\x80"\xcf(\xbd\xa01@\xe7\x14\x9d)\x08\x0e/@{\xc15\x82)\xa3,@\x17\x08\xc71\x9f\x1b.@X\xcf\x93\x85\xa4"0@\xfe\x03\x96G\xfc\x1a.@\xc0\xb7\x9f\xcb\xd2\t-@\xc0\x83\x8a\xff\xf6\xcc0@\x166\xa4E|\xe90@X\x95\xf9\xd4\xef\xa71@_~\xb3\xb2\x0c)/@\xa4\xf3\xf4\xe9\n(0@\x9e\xb9N\x04\xdd\x0e1@f\x92\xb7\xbb\xb8\x1c1@@\xfb7\xe8/\x83-@\rfs\x81\x9d\xec0@\xb5\xdf@ys\xa21@\x9f\xc5\xaa\xbd\x08\x9c0@R\x06\xcd@>\xd80@\xcd\'\xbc\xac\xfd\xa00@\x87\xc2\x16x\x9d\xdf-@~,\xc0\x97D\xe61@\x05P\xe0\xa1\xd5\xc3-@h\x9a\x83\xf4!\xa51@\x9b\xcc\xb4\xa9\xd5\x9b1@\xee\x10\x05\xf4\xde--@\x7f\xd3M\xf4/\xaa1@\xd15#\x93\xa5\xbf0@\x16\xfb\x90\x89\xa1\x91,@sI\xfbpM\n.@\x1d~\x01c\x95\xba,@\xab\xc0\x110l?-@\x86\xa8\x96\x97\xff\x9a5@\xdbZN\xea\xd2\xbc,@\xe9[;\xf28t.@?\x9c\xde\x0fR\xa41@\xa6\xecb\xa3\x9e\x15/@\xc6\xf4E\xae~-.@\xbfx_\x9b\xc0\x17+@h^8$\xcbY.@\xb8b\x1e\xa7\xbeg-@\xab\xcfnV-\xcd-@-\x80\x02\xcf\x1f6+@\x1a\x11\xf4\xcdC\xe60@p\x7fV\xe8\xa8\x04.@\x00\xfc\x1e\xd4\x132*@\\g\xb0\xae\xf19.@\x8c\xc9q\x85\x9f\xb10@\xcd\xaa\x1b\xbbY\x851@\xf6\x86\xc1\xaa\xe7\x7f6@\xe6il\xe3\xed\x9f0@\x8fnU#\xacZ/@x\x82s\x10y\x980@\x03`E\xd9P\x1e/@z\x99W4\xfb\x170@7\xbd\xcb\xce\xe0\xf3/@\x9d\xf6\x04n0\x1d.@{\x84Jn\x7f\\,@\xcak\x85gI\x102@\xc2\x91\xe6%100@^"g\xd3\x19\xe40@\x9d\xc3gp)\xcd4@W\x11\xaehLl+@\xbd\xfb\xe8\x86\xde&+@\xb7+\xbf\x06\xc7\xd7.@I\xed\xb8T0"/@@\xaaZ\x15S\xb05@U[\xdb\'\x19\x840@J\xe84~\xe2\xf4-@\x8a\xa7\x96\x11\'^4@\x8e,)g\xa4\x9f/@T\x1f\xdc\xa1\xad\x1e0@\x14\xe3FY\x84d-@\x9c\xa6\x03\xa6B\xba,@\x93F\xe5\xbf\xe6G.@\xd9\xb8}\x07\xac\\-@\xd4Y\x9e\x97\x14\x86,@s\x8b\x82%\xc7-.@hv\xc2\xf4\xc4\x861@\x9b?&O\x86$.@"jw\x12(//@t\x9c\x03GF\x0e1@\x98R\xc8\xf9q\xba0@B<\x7f\x81\xa7*0@%\xfa\xd5\xb0\x88\x990@|\xf8\x0b\x9dRy.@\x88=\x86\xeb\xd2\x1e1@f\x18\xcd\xce\xe3\x0c0@\xb6\\\x17v\xaf}1@\x8d\x1am\x1c\x7f\xab5@Uc}\xae\x05\xab1@-\x13y\xee\xfe\xf20@\x0c\xfa\xd3\xe7\xa3\x9c1@\xe0:R\x8d\x04\xb21@\x186\x8f\x89\xd88.@P\xa6\x19\x9f\xe6\xdd-@\xcd \xfb\x8d\xc8\xbf0@\xe3rH\x137\x1c+@\xfc2wkN62@\xa9\x07\xe1\xda\xcf\xa25@\x13*K_\x80\x98,@K\xa1D\xf8\xde\r1@\x1d\xd1z\x81\x15\xe10@\x99\x82A\xbd\xf6^/@\x96\xfdc\x91~e/@\xf5_+\xf8uP/@\xdb5Bv9\x0f.@\x00\xcc\xefs\x10\x1b-@\xd0\xdc\xd0|LZ.@\xc4\xe2\x1e\xebG(+@\xc6&\xbc\xb3j\xa30@\xea\xf5\x06\xc5^\x0b-@\xb7\xc4\xcct\x8aG.@\xbc\xef,F[1-@\xf3\t\xf1\xdd\x03\x970@\xd8\xf1\xd8\x9b\x93\xa9,@\xfa\x97\x1c\xe6`H1@.\xec\xef\'q!1@\\\x888\xd39\x8e*@G\x98\xbf3|Y1@\xe1\xaa\xa6\'\xadL-@-\xcd\xe0\xd1zp-@{M\x92N\xe8\xd10@\xe6"/n,\xa9.@)]\x88J\x12\xd6,@\x8c\xacO\x8c\xa4\xe5-@ueX\xa9\x9e\xd11@n\x13\xf5\xc9Wl.@z\x13\xf82\x9cN.@\xd3\xee\xcee-\x01.@ \x83\x8c\xd9\xdd%6@@F\x86\xe1\x81#1@\x1c\xe2\x89}\xde\xd6.@\xf2\xba\xb1\x12\xb2\xe40@\x14\x81\xfekW\xc2/@\xce\x98m\xfe9A0@\xd9?\\b\xe3$1@\x8b\xea\x87\xd9\x8c\r0@\xb6\t(?\x92\x18-@`-Kx\xce\xfe0@G:0%<\x9c0@\x0cz\xe7j0=0@\x08H\xdeN"p.@p\xc9\xeb\n\xdd\x12.@\x8f\xb2\x01\xdf\xddn2@\xd3;_\x10ks.@+;\x18;\xefb.@6\x82~\xdaj\xa8.@\xe3\xe3\xdaN\xf4c,@\xc8\xa1\x1e\x93\x06I-@\xe5\xa1\x18\xc8\xf9\xbe1@\x9d\xe9G\x08%B-@\x9b\x1a;\xa9B51@\t\x0cX\xc0<\x06.@7\xea3\xeea+0@\xdczA\xb40\x052@\xea\x16\xc2\xa3\x9fc0@\xd5x\xdd\xecz\x9d/@Y\xe8\xc4\x15\xaaT+@\xe1(>{h\xd7-@\x9e}|*x\x945@\x97y\xb01\x1e\'2@\xdc0k\xbe\x8d\xf5-@m\xaa\xce_\xd7\x8c,@Q\xc6\x04p\xf5\x052@B\xb8zt\x16L.@\xaaJ\xa9\xc9\xfb\x945@\xc1C\xab\xc5J6.@\xbc\x12q3\x1a-0@YL\xc4\xcbn\x14/@,a\xef\x7fkC.@W\xc0\xab\x99Tg1@\xbd\xb7\xb2\x1e\xc7\x1e1@\x18\x08\x9c\xd9\xbd\x9e5@^"\xbfC\xb5\x0e2@\x85W\xb2\xd3\xfa\xcb-@>Mo\xef\xaf\xe4-@B\xe6\x1a\xde\xa9\x915@\xad\x0fMy\xda\xf4.@\xbe\xf5\x82\xa6\xe8\xc23@<e\x1ed\xb7l,@\x9a\xee\x8b\xef\xd8*,@\x1c#\xadUA1-@\xe8\x94\xc3\x087\xd0-@\xae$H\x85\xe36.@\xce\x94\x02#\xe5\x9a1@\x9a\x9a\x8bv\xe7&0@\xe53>\rj\x9b5@\x1f\xf5\x82\xe2\x19\xd1.@\x05\xf0\x18\xd8\x13\x081@\xc6\xa9iB\x87\xca0@\xb2\x9e3\xd9\xca\x8b/@\x82\xbf7\xf8\xc4w1@\x80gW\xe3`\xa83@\xa8\x8dO\x10d_2@\t\x7fo{\xf5\x8d.@ \x17\xd8\r\xe3\x9f-@\xcf\xcd\x1a\x1dq\x900@`\xdc\xf3j\xef}/@\x8b\xcf\x98\xe1]\x151@KD\xfb\xbd\xe8\xcd3@\xb4qk+Z\x8a5@\xfb\xb0\x1e\xff+\x12,@\x03\x1c?\xffA=,@\x81\x9e?\xcaq\xfc0@\x8b\xa3\t8\xa3\x8f,@r\x83\xb7\xb7w\x11.@"H\x08C\xae:+@l\xf3\x04q/\xb71@b|^\x10zl-@giU\xc7\xb2\xcd1@\x19\xca\xa8\n\x98\x041@\xfe@G\xe2\xe281@\x9d\x8f\xb0\xbd\t\x150@\x89\xa4\x18\x8ev..@\xfd\xceF\x19K\xa2.@\xd0\xd6\x9e\xd1\nG,@\xd3P9\x99a\xa11@\xff8"J\xb8v1@\xafQ\x0cX\xfd\xac1@Z\xc8\xdfx\x9a\x99,@\xfd\xaf9\x95\xc0\xb51@\xe9k\xfc\xefH\x94-@\x7fv=\n1\xad,@\xa0J\xd1`\xe7\xe8-@\xf3\xdb\x7f\'dL/@\x88\xb2P\xa2s\xa70@ZNH\x1b\x1b\x871@+\xd2!\xaa.\xbe.@.\xfe\xc9\xa2\x9e\x17-@\xd2\xc3k$\x91\x030@\xd6@\xe8.\x87\xf1-@L\x0e\x1a\x90\x9a\x04,@\xa9\xcc`S(\xd05@ui\xf6t\xe25-@\xba\xb2\x06\x01IJ5@So\x83\x9f\x9611@4\xc9q\xfby\x0f1@IX\xa3\xb5\x17\x93,@\xf7\xcaM\xa7\xac\xca,@\xb6F\x0c\xdb\xe4\xa9-@kr?\xb4\x12\xbf1@\xcc?,\xab\x8c\xbd0@\xc8\xa3\xf6\xe9PP0@\xe1ex\xd0\x9b\x190@\xda\xc6a\x03\xed\xa11@\xd7\xcf5\xb6f82@\xe2)D\x97\x9c\x8d,@D\x06&\xb4>\xdc5@\x16}T%\x8d\xd4-@\xa9:[)\xecA4@\x02\xe3\xde"8\x96-@\x8aL\xdbv \xef1@%\xf7\xffnR\x9c\'@\xe1\xd9DW\xaaI0@j\xa2\x8d0\x95~1@\xdb\xb0\xa7B\xcaJ0@\x1b\x0e\xe7\x06&Y.@7|\x8dr\xb3\xba\'@{\xd7\xed#\xe1\xff.@\xbb\x0e\x93\xa7\x0f\xc61@\xfdW\x96\xc2\xeeP-@G`\xa0mv\xc3.@\xe7F\xc9F%\x90-@\x84\x86I\xce\x1e\xde\'@k2\x01\x9a\x8a\x031@A5\xc9\xcc\xd1\xbd5@Ka\xde*.\xc2\'@L\xb7\xae\xe0\xe9\xc90@\xc4\xa5\xf4vw\x806@\xc8jA\xc5L\xf51@\x81$Uc\x10u.@\x01\xb7K[_\x18.@7Dw\x95B\x94,@\x83\xc5\x89\xe5\xdb\xd30@\xc2\xde\x96\xe2j\x89(@\xe0K\xae \'\xed1@\x97\x1f\xc5\xa0S\xc2-@\xc6\x9f\xad\tzi-@\x89\x9d\xafh\xd2\x97/@\xf76)\x06\xe2\xff)@\xfd\xee\x94\xd1\xad\xb71@\xb8\xe6\xc7`\x91\x9e1@\xb8\xdf8&y\x150@\xc8\t\x0cH|\x80-@+l\x85\xe3\x01\x02,@\x8d\x07\xd1S\x8f\xbb\'@*\xc0\x81\x05\xe8\xfc,@\x95nv\xc4T\x00.@kv\xdc\xb3Y\xe7-@\n\xb6\xf1\xe6\x07\xe2/@|5\x85p\x02a0@j\xfa\x9d\'\xd2\xf10@\xbb\xeb\xc3m\x9a\xa1-@fA\xf5\x8b@].@\xa3\xcd\xec\xe7\x1e\x1b0@\x83^/j\x93\x1f,@\xff\\\xe3UL\x05-@\xc5\xd8\x1a\xcet"1@\x83\xf9|\xe7\x0c\xc0,@f\x82T\xc0\x13\xf50@\xd3\xa9\xd4x\xad\xfd1@\xd4U\xc6\xb5\xc1n/@y\x07\x8d*7\x031@ueM/\xfcl.@pD\x1fC,\x9c2@W\xf8\x1b\xadw\x190@n\xe3H9A\xd6/@X\x11mlS\x8c,@\x02\xab\x96\xe3\x0480@^ \xf1vd\xa52@\x1e\xad\xb3\xe4\x85E,@\xed\x0e\x19\xe9\xf0\xd4-@\xba\x9fF\xa3\x84P/@\x05\x14\x15A\x8a`,@\x11KI\x04\xf4\x0c(@\x1emz1\xd7\x131@:\x8d\x08\x14\\\x85,@`\xedB\xeaQi1@\xdd\xdez\xdfaY0@\x94\xc5\xbcS\xe4\x1b1@\x10\xe5Y\xb9\xdd\x92.@\xe9\xc3Kg0\xdf,@VR\xeb\xf1\xe3d,@\xd4g\xca\xf2\x05\r1@\xe1f-\x89_\x11.@T\x844\x13&#,@K\x06\xa2c\xdc3,@.~i\xdf\x8b\xc41@\xcfC\xbd\x90\x92w1@]#\xe4I\xbcj0@g0S\xf0?]1@\xa1\x0fsx\x18%1@;\xc7\r)$\x88,@\xc1\xf2\xbbz;]1@\x9c\x05\xa6\x187\x8e1@)\xae\x8a\x9a\xe3\x90,@T\xf1g!\x08\x120@\xec\x8cZ\xae\xef\xc20@6-b\xbeS\xc30@\xf1\x8a)1\xd5 /@!\x1eg\xfcN(0@\x9e\x98\xd75\xa5\x941@V\x8c\xf4\x84\x18\x19,@\x9f v\xcdAM1@\xfb\xb9u\' \xa90@\xe1\xfcW\x1eT\x16-@0W\x08\xb4!\x01.@G%\xc8\xa1q\xdd.@\xcd\xb5N\xd3\x18\x801@e\xa0)%b\xb24@L\xd3Vt\xef\xee,@\xb7K\x8d\xa8i\n,@\xfd`\xd0\xcc\xa5C,@\x9b\xd2P\xce\x0c\x0e-@W\x8f\xaak\x15S1@\xc4y\xd4Z\xc4a1@X<\x0eC\xa3\x1c0@\xad6v\xc7"\xfc-@)G\xee\x83\x9a\xb0\'@u\xc0I\xf0\x9c:1@\xa8\xfa\xc6Y\x06\xb8-@B\xd6=\xbe\x0e4,@u\xf6C:N 2@\xc2\xd1\x90K\x82\xd1+@\xffL\x8b\x11m\xa0,@\xed7\x86\xd5Dy-@9\xb2\x9aY\x9e\x160@p9U\xe1\x8cX1@L\x8d\xc3\x96=\xc4-@\xbd\'\x97\xc3IJ2@\x8aK\xccOZ\x1c1@\x01\x06x\xf1\xf3m0@&\x8d\x02\xd0\x9f\xb80@>X\x8fy\xb6|-@v\xd21\x06p\xfb-@%{\xecU\xea\xf41@\xcbq^3\x10\xa31@G\xdc\'\xaeI3.@\xa3\x00\xa6\xb6\x8e<0@\x03\x9bL1\xb8\xcc,@\xafZY\x1b\x07\xd0+@E\xf0\xb6n\xaa\xe71@Ds\xb2N\xc8\x89/@M\xeb\xee\x06\x1e\x83-@j\x86\xa3\x8f"\xc1/@\x0c\x850\xd4od1@\x9b\xa5\xeb\xf0=*0@K\x83\xa8\xb0\x90\xcf.@\x17s\x8c\x1f\xe7\xd80@\x1e4\xf0k\xda\xbc/@Q\xab&\x94\xffe\'@\x95s\xe1^\xed42@\x88\xda\xabgm\x13.@\x9a\xa7\xafwt\x8b/@\xf7\x01\xd6\xe1wg1@$\x8a\xbd\x93\x1b\x1e2@1\xe4]c \x192@a\xb1W\xb6(8/@`\x01-z\xe4w1@b\xb6\xe6\xfa"d1@:tbz\xc4\x171@W\xfd5f\xbd\xfc0@e\xf5\xac\xe2\x1a{,@\tL\xa11\xe6Z\'@\xc6\xdc\xfdi\x84\x02,@-l\xf3\x1b>#1@\xb6\xe6O\x15\xc1L0@3\x08u\xc5N\xe40@\x1aD4`ea5@\x16@\x91/2\xc2/@\xf6C\x13\x93;r/@f\xce\x97\x11\xfaW.@\x0b\xc6F\x81\xd0\xd6,@\x19r\xd3G\xb2=2@\xc8\x82\x86{\xa801@T\xbd\x98\x8a\x06\xf7)@%fJ\xcd\xdb\x031@\xf7FK\x12?O-@\x01S\xc5\x94\x80\x110@\x14@~\xa9\' 1@\xc5p\xb0\xec\xf1)/@b`\x83p\xbe\xb9.@\x05\xa3R\xa6\xc6~.@\x99\x04\x92\x18\xe1O(@\x06MW5\xfa\x152@\xb6\x8aWi7\xdf1@VUShO\x080@X4w;m\x9d,@\x88\xe3\x88\x12O70@\x94\xab\xb3\xbb\xdf\x9d,@\xe5\xaae1\xbe\xb8-@\x076\xc3\x87\xfd\x0b-@1\x17\xa0\xe8p\xd24@e+l\xde\x06h-@N\x15jt\xa6\xdf4@!\xd6\x12\x14Z\x010@\x91\xc5\xdfx\xde\x950@\xea#O\x95=\x9b0@\xff\x92l\xc7\xc550@S\x8a\x07<x\x10.@.\xb4\x9d\x15\x91w.@x\xe8\xd8\xbb*I1@1\xd2\xe2\xdc.;1@\x89\xc4N\x92\x0f\xd4.@\xdb\xd3\xac7\xe7\xb45@\xb6\x8a\xdcx\x93\x1b1@\xd6S\xd5\x82\xb5=6@D\x82\xd4T9\xb01@n\x83\x16\xa1r>(@\xf5\xbdo\xeeh\x7f,@C\x99#\xb3\xff\x056@\x08\x89\xc1<\x81w-@\x9f\xf1\xffj\xe8\xd92@5\xda\xef\xcb\xe8|-@\xee\xc8;\xaf/\x9e+@\xf7\xd6\xdeu\xd3\xa1-@E@\xb2\xda\xd67.@S;\xd7Z\xb8u-@\x94\xb2\xfbY3!/@>--\x08\x0b\x12,@\xcf\xe9\x9dh:50@(\xf9\xedL\xb6b.@\xd0f\x17\xf9\x9fc1@[\x00/\x10\xd4$0@1P\xf71\xc9\x000@\x8a\xbb\\D\xd1\x00.@b\xf6h\xb4\x98\xee.@q\x9bG%\x10\x80,@\xf7\xca\x871VB-@@\x95\xba\x14s\xb11@\x82\x7f\x1a\xfd}\t2@\x98\xcc\x83\x8c\x1e\xfa-@\xabf\xd7|E\x97,@r\xce\xce\xab\x1e\x94.@JN8yL=1@w\x1f\xfb\x02\xe3\x05/@\xf4ca.\xbf\xdd-@\xbe\x85f5x\xb91@\x0c\xfbC\xf4}\xf41@U\x89\x0f\xe4m*0@b\xe7.\xef(\n6@\x06\xd5\xb9\xa2{P,@\x84\xacUF}\x8b(@\x11\x81\x13\x19\xa6w/@\xc5\x1f\xce\x0c\xcaY0@\xc4\xc5\xf0x<c/@\x85\xcd\xcdn\x9ab(@\xc0\xa8T/L\xc6,@\x81&\x06{)>0@\xc9\xce\xdb\xc8\x17\xaf1@\xc4\x9d\x97MT~/@\xfb\x04\xd2e\xad\xb4,@\xef\xa9\x06\xe65\\.@\xac\xef\x7f\x8b\xed\x940@\xcb\xbc\x99\xf3Y\xea0@\xf6\xe0s\x8e\xa8G1@\xc5\xb4\x1a\xf0Z\xd40@U\x05\x17\xd6L_0@\xaa<O\xde\x11t/@1\x1e>\xd2\xa58/@y+\xc5\x97\x03x5@\xcc\xf5\xa0\xca\xff\x05-@\xa7\x1d\x1b\xfe\x97\x8b-@\x05?\x92\xddT\xdd1@\x9a\xb7\xeb\xf5\x19m-@i\x8e\x07\xc1\x1a\x8c,@k\xa2\x11\xb7d.,@\x9f\x9b\n\xfa\xa5\r1@\xb1\xbf\xed\xa3\t\xf8,@\x92\x94DPN\xe6-@\x8d\xea\x02\x10\xca\x98)@\x81\xfc\xa37\xbe\xa71@\xf1m\xc55\x80"1@\xb7c\x93c\xe0=1@|\x06\xc5 \x8e]+@29\xf0\xc59w-@\xe8\xe7\xb1O\xc2^)@@p\x86\xb4\xa0D1@Y\xa2\xec\xc1@\xb05@\xc3\x8b\xc8\x86\xbd\xaf5@\x9aW\xf0\xa3\xbe\xfd,@\x9e\xd4Xd\xaf\x122@\xdc\xac\x89\x15\xb6\x9b2@\x8d\x84\x072\xe1\x18/@;\xd2\xf5fN\xcd1@\xe8\xa3\xfa.e\x9a5@\x89]]\x19\x8aA1@\x17m\xe1(p\xd0-@\xfbV\xbd\x97%V.@ \tl?\xc3\xa55@\xa2\xed\xe1\xb1"\x92,@\x18\x1cl1\x9av-@\x7f.\xf1lK=1@-\x0e\x9ae\x14\x1f5@\x02b\xf14[\xb8/@\xbc\xc6\x10$\xf7\xf1,@\x11\xe0\x7f\xa0n\x84/@\xf4\xf9\xbc\x1a\xac^.@j\x97A\xa2\x8e\xcf6@\x80\x96\xdeg\xeeX-@\xb8\xefo\xa7\xf6\xc4/@\xe6\xf3\xf0^\x19;0@\xbb.\xbd\x00_\x811@\xd8]|\xa46\xe3,@\xc6$F\xf8C\xfe0@\x8128Y\x1a\x134@\xa4\x7f\xdb\x80\x19\xa35@\xd3\xa4\x991\xd3\xd16@\x84\r5r\xf2\x9f5@wl\xad\xb5K91@\xe5\xfd;\xf8\xb1\x95(@\\\xd7l~\x92-1@\x84\x91\xba\xba\x16\xda-@\xd2\xef\x96\x0c\xb3\x8f0@P\x8c\xcd\xe2Vl,@\xb0\xbfx\xc4\x9cN1@^6\xda\xc8O\xa50@J\x06\x98\xdcT\xdc.@\x07\xaa\xe5\x11\xdb\xb81@\xa0\x01\xb5Du\xb51@\x18\xb2\xf2kBT.@\xc1\xb6\xa0\xf3\xf6F/@;\xb6\x01az\x161@L\xf7@\r"\xbb5@\xf6@\x8bN\x15M1@\xee19\x86\xca\x90/@\x9d\xf1\x89\x85\x91\x81-@\x9c`>\xf6H\xd0\'@+\x9a\xfa\xae4\r+@>W\x1b\xb2%,1@\xd5\xac\xb9\xd3\x83\x000@\xed\xa1 \xd7\xe9\xaf-@w\xe5\x9c\xa0Z\xf7+@\x9d\x7f\x94}\x86c1@>\x85\xd0n\xf7Z3@i\x83%\xad\xdd\x052@j\xbe\x8c+\x7f\xa5,@{\xa4\xf2\xf8\xa1\xef\'@E\xd5\xc4s\xec\x1a0@1\x97\xa8>\x99s0@H\xad\xe3E\x19$2@zO\xe7\xd6\x9d\x1b0@\\\xa2\xaeBH\x100@\x91\xf1\xe6g\xf4\xbb1@\xd4\xdf\xf3\x83a\x121@\xac\xa7\xe7\x11\x9a\x19/@\xdd\x00eW\xbd\xbd0@\xd6T\x02\xeb\x0c\xa2-@\x04\x85\x8d\x05\xa2\xe3.@\x99\xac\x04\xa1C\xe3+@\x80Q\xd4\x99`\xa40@\x8d\x9fTs\x05\xee.@\x0c\xee\xac\xffT\x91/@\xf8i\xe4\x9ar\x18,@\x9b\x06\x8c\xaa\x13\xa9-@\xa0\xa2\xd5\xac\\\x06-@5\xf2tJ]\xbe,@\x04{\x92\x84\xd8k1@\x87\x1eE\xb9\x8281@V\xb4\no\x1a\x861@\tB\xce\'\\@6@\x9eY\x84\x06\x16\xd8+@\x15N\xd8R\xf3"-@)\xa22\'\xc7I1@\x1b\xa1\x94L\xdc\x8d-@\xe1\x8b\xa8~\x01t4@\x16Z\x86J\xd531@";\xc5\x11\xa5\x8e/@\x0e\x18\xd4\x91>u0@\xf5$C\x8aY\xa8-@\xb6\xb6\xb4\xf3M\xa0-@\xa4:\x1a\x19\xceD/@\xafx\x85\x14\xa4\xf5(@\xc5:U\x94\xcco-@\xa2\x9a\x8fl\x94\x80,@p{\x16"\xb8\xc0-@2T\x8bBD7.@\x08\x86\xb1\x86\x04}.@\xfaa\x97\xea\x9f\x1c1@\xefJ&\x16\x01\x82/@0/\xea\x85\xe4\xfa0@4\x17\x14\xce\x15\x02+@A\xe2\xda/\xa5\x8f2@&\xf1-\xc6\x98P5@\x93\xc0\xb3v)P,@\x07\x9f\x7fq\x992-@\x8e$\xd7\xe7\x99\xf00@\xae\x7f\xe1\x02\xa1e5@\\+\x05\r\x1c\x931@\xe6\x98y1 \xab-@\x11\xcbI\x85\xeeJ4@\x17\x13\xa5\x17zj5@\x0cFp\xac\xc4\x9f6@\xd2h\x93\xd4Y\x112@3vO^sr-@~\xe8K\xfb\xcd\\(@W\x90\xd4^g\xa84@'
p16
tp17
bg3
(g4
(I0
tp18
g6
tp19
Rp20
(I1
(I8320
tp21
g13
I00
S'\x16I\xfb\x9a\x05mS@l*\x0b\xca\xf1rS@\xc9\xd41\xb2\xa1sS@\x16\x84\xa3a\x0cpS@\x0ez\xc7\xbf\x84nS@\x08\xef\x8af\x9bsS@_H\xa2\xac\xb0\xdfS@\x9a\xde\x81\x08gpS@R\xb9\xebV\xdcsS@\x83\x19\xef\t\x01tS@t6\x90w\x87\xc6S@n\xe7\x01\x9a&iS@\xc5B\x10\xdb\xa6\xd1S@"\x8f\x85\xb5!sS@ea\xfb\x10<sS@\x95\x02\x013fpS@(\x00\xf4\x84\xd4lS@ 3\xa9N\xe2kS@OR\xb3\xe6\x0fuS@\xd5^\xf7ORsS@\x96>\xce"\x0c\x89S@ \xdaQF\xda\xd2S@\xcd9\x10\xbb\xc3\xf0S@\xee\xf2\'VOtS@\xcb\xdc\xda\xe4e\x87S@\x06Tgg7zS@\x12\x81\xe1\xf8[\xdeS@\x84\x11\xb0?4\xd0S@[\x0f6s\xdawS@$\xa0\xdc\x0bw\xcaS@\xda\x16\x86\xf8\x12\x7fS@O\xcb\xeah\xb9\x94S@-\x06\xb6\xefD\x81S@\xcdV\xa4\xd7~\xe6S@\xdb\xb2\x0f\x97\x0f\x85S@|\xe4\xe9Ow\xe7S@\xb75\xfd\x0c\x82{S@\x86\xff\x8a\x99\x87\xc4S@\xf0\xf6E\xf8#qS@6\x1a\xe1\xb74\xbdS@|\xd0zQ\x96\x86S@\xa0\xa0b:\x10iS@t=\x07<\xda\x84S@b^\x11\x85\x9bvS@I\xad\xb9\xf9q\xc0S@\xe2\xb7M\xbac\xb6S@oj\xa1\xd7p\xd2S@\x07\xd8U\x06B\xd0S@\x9c\x9a\xdb-\x15\x82S@R\xf3=\x9d\xc9\x85S@E\x8d\xa8\xa2\xb6\xd3S@\xd0\xb0>\xbe\xc6\x87S@o\xb2\xb2\xec1\x99S@\x97\n(`E\x99S@\xdb\xe2U\xdc\x89\x99S@\x13\x998\xfd\xcf~S@\xec\xfb\x8e\x02jqS@\xbe\xe8Q!\xdfkS@>\xf4\xe4\x91\xd5\x99S@\x96<\xdc\xea\xba\x89S@\xba\xd0\xcb\x8c\xd1\xb4S@(\x857/9\xdcS@_\x9d!\xd3j\xd0S@\xa3=\xd3p>\x8aS@6\xad\x1a5\xcb\xbcS@\xff\x16V\xe9\'\x80S@\x87\xd7\x92\x8f\xde\x89S@\xdf\x13\xf6h"vS@\x86\x1e7\x10\xa4\xc9S@3\xfcptY{S@\xeb\x9cN\xbb\xf6\x89S@h\xb8Q\x8d-{S@X\xc7Z\xd0\x87\xc0S@\x11}\xab\xb6\x1bmS@\xf7+\xb8\xe7\x82\x8bS@V\'\x97r\xc9\xcfS@\x81\x84\xbe\'6yS@\xe9\x9e\x8f\x8b\x1bxS@\x89\x06+.ExS@\xa6\x9c\xb0uK\xc8S@\x9e7\x1c\xbc<\xccS@\x1c\xec\xb8\xa2]\xcdS@|\xb7\x87\xc9h\xdbS@\x0f\xec\x1as\xd1\x8cS@\x9a\x91\xf5\x0e\xf8xS@:\xe9\xa4\xeejzS@\x84z\x1c\xd2iyS@\x86\xf6f0 \xc3S@\xa4\x8f\x82\xc0\x17kS@\xf9\xb7\xa70uyS@\x14RjW\x9fzS@\xd6hz\x142{S@q\xd9\xe8\x9c\x13\xdbS@\xcb\xeb,I\xdf\xcfS@\xce\x18\xff\xbdb\xd4S@\x12\xefJ\xe1\\zS@v/\xf0\x84\xfa\x7fS@7W\x9e\x8f\xe2\xcdS@\x99X\xa5\xfb\xb1\xcaS@\xec\x95EM\xf5\xc7S@\x8e\xb71M\x80\xd0S@4\xb4\x01b|\xcfS@+\xa2\xdeT\xbb{S@\xce\xb7i\xdd\xfe\x7fS@\xff\xe0\x9f\x87v\xc8S@\xfb=M\xb7\xd1\xc8S@\x01\x11Y\x92S\xc4S@\x9b\x99\x17\x169\xc4S@\xb6Nb\xbd.\x80S@W\x17\x00m\xa5\xc8S@h,\x9fL\xec\xd4S@\x16\x00Xr\xfd\xccS@\xfe\xa3\xaa3\x9drS@j\x86\xe5\x19\xd6nS@\x11\x9e&\xad\xc7\xcaS@\x88]\x82\x86,\xcaS@\xa1\x07\xc8\x966\xc6S@X\x8d\x96\xb9&\xddS@+\x10\x90\xacJ\xd7S@\xd7\n\xc4\xd4\x1a\xd4S@\xbaA\x98\xe5\x1e\x86S@\xdd*\x90j\xf5\xcfS@\x89L\x18\\e\xcfS@\xe2\x88D]\xacyS@\x06\x9fx;T\xcaS@\xf4\xbb.\xb1\\\xc7S@\xc8\xd7\x1bF\x9fzS@\xb6\xf2\xab\x0cu\xd0S@\x88\xa7\xa3\xbe*{S@\x08\x8aO\x00\x91\xc9S@\xf2\x8f\x1a:\xfc\xd4S@R\xaeA6\x88|S@(\x95\xc3\xe5W\xd0S@\xac\x8b\x1e\x01Y\xd3S@X<\x873\xae\xc9S@\x12\x82#&\xd8iS@4\x8a\xf4m\x9fzS@\xf4\xf6&\xde\x7f\xc6S@\xa3\x1b\x93\x84\x9f\xdeS@7\x19F\xcc\x14\x86S@x\xe4h\xa4e{S@f\x96\xdfpz\xd2S@\xce\x10%\xe2\n\xd3S@)\xb5\xa4&\t\xd5S@\x1dU&\xa9\xd0\xb7S@\xf3\'x\xabq\xc8S@\x1e\x01\x16(\xbd\xc9S@z7L9\x86\xc8S@JW\xa1\'\t\x90S@`\x05T\xbe\xcc\xd0S@\xca\x99\x89I\xa2\xd8S@m\xa0\x1a*\xa5\xc4S@C}\x95s`\x81S@\'\x19\xaa\xa0\xa6\xd1S@\x9b\x18\xdd\xec\x97\xd2S@\x0f\x83j\x13\xcc\xc6S@4\x7fv\xb2C\xc6S@\xb0\xf3\xf0\x89\xf0\x85S@\x07\xb4\xb8\xf9v\x7fS@V\xcc;\xa4/\xc6S@V\x98\xa9E\xb2\xcaS@\xfc\xf044A\x8dS@m.\x89\xaf4\xceS@\xbc\x0b\x02e\xd9\xd1S@\'\xc1l\xbc\x9b\xc6S@h\xae\x0f*\xb9\xccS@C\xf2\xb2\xe8[\xc6S@\xb9\xda\x8e\x10\xd2{S@\x92\x96!J\x05\xcbS@\x9f*p5\xa9\xccS@T\xd8\xbcqq\x82S@f\xdcE\x15\xb5\x87S@5\xb6+\x9b\xe0\xd8S@`\xd5\xb3\x16\xd1fS@\xdcc+\xaf\\\xd2S@\xa7$"\xea[\xccS@\xc08VR`\x83S@\x1bV.]\xf4\xc2S@q\x0c\xad.\xf3\xc1S@\xb92W9\x98\xe0S@\x9ca%\xed\xb5\xd6S@!\xc1wz\xa3\xd1S@D\xd2\x07\xcb_tS@\xfa\x86H\xbe\xed~S@G\x14\xf0\x07i\x7fS@\xe5v9\x1f\xab\x80S@Zi\xd1\xcf\xf7\xd6S@O(\xb2\x04\xcb\x80S@`\xc4\xd1\xfa\x92\xc7S@6\x8f\n\xb7\xc6\xdeS@\t\xb9\xbd6\xc1\x87S@\xb4?\xfe\xb3\xd4\x87S@2n\rU\x0e\xf1S@\xba\xd8\xc5N\xc1\xb1S@\xc5%\x8abt~S@H\xd6\xe07\xec\xf0S@\x1d\xd2{9B\xf1S@\x92Io\x8c6\x89S@1\xf7\x87\x9f@\xf1S@C\x84\xac\xc2\xa4\xc8S@\x990D\xefN\xc1S@\xaa\xb1\xe9^\x0e\x7fS@&c\xebG~\xc3S@\'\xc9R\x05\x8d\x89S@&\xcb\x82\x16\xf5\x7fS@\x0c\x06\xb5\x0e\x9d\xf1S@\x83)H\x94\xeb\x83S@\xd41\xc4\xb89\xceS@`\xe2M\xe0\xa9\xdfS@\xfb\xd5/Y?\xc3S@8\r^\xf05\xadS@+\xb3\xb0\xb5t\xceS@\xff\x8c7\x05\xcc\xeaS@hf\x07.[\x89S@\xbdUb\x05\xda\x92S@\xc4>\xc31^\x84S@\xa6\x85\x88\xf3\xa5\xc5S@\xd0ch\xae\xfd\xc2S@\xee\xa6\x01$\x89\xc5S@\xd5\xd4\xe0\x90F\xc5S@\x92d\x96\xe0\x82\xc0S@G\xc7q\xf5\xa5\x7fS@\xf9\xe7\xd3\x05z\x84S@<"\xfe\xc8\xa9\x85S@\xde\x14\x05\x11\xc0\xc5S@\x17\x1e^\xb4S\x82S@\xcc\x13\xaa\xa6\xfe\x81S@\xbe\xa8\xed\xce\xfc\x85S@\n\xdc\x087\x13\xcfS@\t\x9erh\x86rS@\xd1T\x00\x88\x9a\xd7S@\xc7\t$\xc7\x9ajS@\x9a\xa0\x0f\xb0\xe6\xe2S@Od\xa5\x8e\xbf\xddS@\xdfIU\xa8\x14\xc0S@\xee\xb6\xf2\'\x88\x82S@\x05AH\xedM\xd7S@3m\xfb\x0f\xf8\xf2S@N\xa9\xdc\xef\xb2\xd9S@\xf3qY\xc1\xa8\x80S@8\x1b~\x13\xf6\xe6S@\x8b~H\x99\xcd\x84S@\xad\xa0\xf6\xc2\x10\xe5S@\xa6\x89\xe7\x9bm\xe1S@\xf29\xf4!~\xc9S@;\xd9\xe4\xaa\xab\xe4S@|!\x8e\xf4m\xc9S@p87\x86\x82\xc2S@\xbdd\x17\x16\xdd\xe4S@\xba\xa3#\x9d>\xcbS@\x7f\xf5\x90b\x1c\x96S@\x96\xb2\xdd\xfe\xe7\x81S@\xd9\xaaS}\xe2\xc1S@\x1b\x9bH\xfc\x12\xdaS@\xf8\xef\xae\x9c>vS@\x1d\xca\t\xfd\x0c\xe2S@VQp#=\xdeS@!\xa5\x13\xd0\xe8\xc7S@\xc9\xc6,z^fS@\xacb\x8b\x10\xd8\xcfS@)\x1d\x18Y\x97\xc4S@Xm\x8cZD\xdeS@\x19\x04~\xe5\xb9\xd0S@\xf8\x00\xe8\x9b\xf8\xe4S@\xa4\xc1Y\x1e^\xc4S@\xad\x1a(%\xee\xc1S@*\xf0\xf0\x10e\xd0S@-\xa3:&\xa2\xc3S@Z\x85\x8a/)\xe5S@\x90js+\xa1\xd0S@e@H\x1c\xe5\xdaS@b\x02]\x1f\xe0\xc2S@.}\xd8}b\xc5S@o\x82\x1e\xbd\xa0\xbeS@;0\xd0\xed\x14\x9aS@\xd5@\x91$`\x86S@}5@\x85!\xc8S@\xea{^\xfd\xb5\x86S@=\x04||\xc6\xd3S@\xf4O\x8f\x96Z\x89S@\xc6K\x1e\xf1N\xbeS@|\xb0V\'f\xc0S@\xf3\x83\x17\x04\xf6\x86S@\xa4ps\xe7\x9f\xe2S@h2\x04\xaa\xb3\x85S@\xd0cH\x88N\xecS@\x9b \x17\x82\xb1\x87S@\xc7\x9d\xafJg\xc0S@\\\x98\xcc\x86\ntS@\x8c\xc4\x92\x11\xef\xe6S@"\xca\xd0\x81%\xc6S@\xc5;\xc8O(\xdaS@\xc9\x03\xc2\x0e\xc6\xd1S@%\x7f#\xce\xe0\xdbS@%7G\x0e\x89\xbfS@\xec\xe9\xad\xae5\xe1S@\xcaB\x199\x8c\xbfS@P\x99\'\x15R\x88S@<\x0b\x16\x16\xf9\x86S@\x15\x96\x0b:\xb7\xedS@ BB\xd7\xfd\xd2S@\xd6F\x16\xcc6\xdbS@\xd4R\xce\'\xc9\xbcS@\x1c\x07^\xaa\xdc\xbfS@\xa3"\x110\x0e\xaaS@Q\x02\xf1\x0c\x12rS@#\x9e\xb7\xc6\x8b\x86S@L\xd9\xe9\xef\xfa\xc6S@\xaf)\xc5\x8b-\xc1S@\x08D\x1e\xdc\x81\x86S@\xdbL\x19>\xb1\x86S@&vO\xbd\xc4\xc6S@\x0b\xdck\xe1\xa8\xc6S@\n\xecC\xf9\x05\xc1S@\x08\xb6\xf7:\n\xdcS@\xf4EgN\x13\xdcS@+\x86,W@\x83S@b\xfc\x04c\xf5\xdbS@1\xd6\xbfN\xee\xc4S@\x92!\xa2\xb9V\xdeS@s4\n\xe1\x83\xbeS@r\xbf\x13Zg\xd6S@n\xff\x13\xf7X\xf3S@]W\xb3\xb4\x10\x8dS@\xd9\xe6\xa0\xed\xfe\xb2S@\x8fz2/z\xc6S@\xf8\x87Y\xfev\x86S@S\xa4\xa4z\xca\xf9S@O\xfd~\xd7\x96rS@\x19\x14\xf2n\xf0\xc5S@?\xad\xad\xcc@\xcdS@\xff\x7f\x0b\x1e\xbd\xbcS@\xe4!&\xdd\xba\x84S@\xaa\x9e\xec\xd3\x91\x99S@Y\x94\xc54\x01\xc7S@\xeb\xdb\xff~\xb6gS@\xebg\xb8\'\x0e\xdfS@\x82Ih\xafp\x80S@\x91=\x7f\x83\xee\xbdS@+\x15.S\xbf\xdbS@\xb4n\x90pI\xddS@hf>\xad5\x88S@\x14b_t\xf6\xd7S@\xa6\x0c\xce\xd9\xe0\xb3S@\xbe\xf4\xd4\xa8\xb3\xbdS@\xe3\xd7D^\xb3\xbdS@\t\xad\xfc\x8c\xd2jS@\x98\xa6\xc6\xf9&\x92S@\x94\xc1\xbdf\xc5\xdcS@YS\xd7_o\xdeS@\x19IH\x91\x12\xb7S@\xacQ\xa3\xbe\xa1\xdcS@\n\xe7Z\xebm\xc4S@.\n\xd8\x12\xbb\x86S@\xd5\x9c\x11\x1b\xc7\xdcS@\x89MS\xcf\xa3\xd2S@\x96{\xba\xb2\xca\xd6S@\tW[\xc6\x8e\x87S@\n.\xd0\xd6\xd3\x83S@\xa6\xa0\xa2\xf9n\xddS@\xe5\xa0\xeej\xfd\xddS@\x82\xb1\xc7L\xed\xd6S@\x1cU\xaeI\x1d\x86S@\xea\xb2\r\x92#cS@\xf0`\xf96\x9b\x8dS@\x8c\xb4\xfa\x07<\x86S@\xd8BC\x1c\xab\xddS@\xa7\xad\x1a\xc0\x8c\xbdS@T\x94I\xdc\xac\xdeS@\x1d\x8d\x17\x1d\xed\xdeS@\xe2\x1c\xa9\xe7\t\xc3S@\x07\xed1\xfac\xd8S@\xdacGr\x88\xbaS@O\x905\xff\xcd\xdeS@\x18\x9e\x1e\xe0r\x8eS@`\xcb,\x91\xd8\xd8S@\\?\xe53N\x8cS@\xad}[A\xce\xe5S@\xee\xee+\n\xbe\xbcS@\x1f\xef=,8\xc1S@\xe3\xdd\xb4\x1e|\xc3S@\x8d\x99\x00\x00\x0erS@\xbb\x95\xbcF\xb4\x0bT@\x161\xf0[C~S@\xc0{O\xe9\x80\xdbS@\xee\x04.\xc2\xb7\xb3S@u1?\xa0D\x82S@)\xae"\xc7\\\xc0S@\xa9k\xfdr4\x82S@\x95\x80*^/\x87S@\xd9\x1d\x9ev\x1c\xe1S@}\x10\xd2\xfa\\\xbcS@l.T\x87\xe0\x81S@k\x93<\xae\x8e\xb3S@o\xc1\xe7~\xed\xd9S@\xff\x00\xdf9J\xc0S@?%M\x14\x00\xbdS@$Rx\xf6R\xbbS@0\xff\xea\x8b\x8c\xe1S@\xe6&\x19\x19\x04\xbdS@;\xc5\xe5iU\xe3S@N\x9f\x08\xab\xaf\xbaS@6\xc9\xf3\x9a\xc0\xbfS@\x118\x9b\x8a%\x8eS@\xd0\xee\xda\xaal\xbfS@\x0fh\xa7\xbd\r\xb3S@\xe3\xc7\xa7I\x90\x86S@\x19_\x10\n\x10\xa1S@\xf5\xf8]\xd4\x85\xc0S@\xac\xaf\x82VD\xe1S@\xe3\xb8D^\xf1\xd5S@\x99\xa4H\x96}\xc0S@\x95P\xb2\xff\xe4\xdaS@Ca\xea\xba\xe2\xe0S@\xce\x1fh\xce\xe5\xe0S@Q\x05\xbbS\xbe\xdaS@\xf4\xf3J,t\xd6S@j\xb3\x01b\xf3\x86S@\xb2\x87\xec\xb3\xe4nS@/\x07q\xb5\xd5\x8dS@\xb7\xa9E\xd8\xcc\xd8S@\x9b2R\x13\xae\x8eS@Y%\xde\xca\xbc\xd6S@\xe1\x97\x15\xfcT\xbeS@\n\x9d\x99u\xec\xc6S@\xe3y\xf0\xd7\x15\xadS@Ns\xe7\xfc\xe2\x8eS@|\xd9\xa0\x83\xf6\xacS@\x14\xf5\x15Z\x17\x87S@\xe4C\x9a\x1f\xa0\xbeS@\x1d\xfa\xea\x92=\xd9S@\xd1\x00\x83\xa8\xe5\xacS@\xfb\xb9\xef\xf4@\xddS@Q@\xf6G\xf4\xddS@S\x15j\xb8ugS@b\x8b\xa4]\x1f\xe3S@\xee\xbb\xfb\xd2\xb6\xbeS@\xbfJH\xf3\xf4\xddS@\xa2\xd5\x12\xe0\xb1\xacS@38]\xda\x7f\xe3S@6\xc6q\xce\x18\xaaS@\xb5\xc94\x98\x05\xdaS@\xf9\xb7\xf1\x888\xc1S@1\xf3TL\xb7nS@\xe2\xfc\x8cF\'\xc1S@\xf8\x00\xdd\x9d\t\xbeS@\x95\xc4\x06H\x02\x93S@\nK\x113\x99\xbdS@\x87\x13\xed\xfc\x99\xb7S@\xc4\xa6\xdd\xd9\xe5\x7fS@\xf0\x85~[e\xabS@\xfb:#V\xf5\xbcS@\xfb\x89\\\x0c\xd8\xbcS@\x99\x94\xd0\x10\x1fsS@M\xf8\xde\x0b\x17sS@a\x1d\x1e\xad\x9d\xbcS@a\xda_\xff(\xbdS@\x8a\xd8> \xd9\xe6S@T\x82\xa4\xc5U\xbcS@\xe9\xc2\xa4\x1f\xa1\xe8S@\x85\xb2\xf5|\x1d\xa7S@\xd2\x1ev\x862\xdfS@\x96\xc3\x93P@\xbdS@\x8e\x07\x8c\xfab\xdcS@\x05d*>\xd3\xbbS@\x1a\x0b^\x8a\x98\x93S@\xf1\x84\xe60\x07\xdfS@\xe5-5C\xf8\xbcS@}\x9dvo\xe3\x8fS@\x9d\x8a\nS\xf8\xe9S@\xeb\x08\x13\x80\xa7\xb6S@\xb8\xcf\x87\x1e\xaa\x92S@\xe9\xa5?9\xce\xbbS@\x0e\x18\x1eP\x8e\xafS@\xb6\xe1\xdb\x89\x88\xa5S@=&R\xab\x1f\x0cT@\xe8$\xaf\xa1\xd4\xa5S@\xf0\xde\x17O0\xb9S@\xf2\x1c\xed\xb5\xa2\x93S@\xca\xd1>/\x9b\x95S@R#\x17\xab\x96\x06T@\xaa>\x19\x07\x8d\x88S@\xd2-c\'\xa2\xeaS@\x8c\xe9\xf70\x95\x97S@\xcf\x98M\xe4\x9f\xa9S@\x19\xfaN\x9a\x03\x95S@\'`\x87d\x83\x88S@\xceT\x15Tb\xe8S@\xa5\x8f\xe2tp\xe8S@\xcdX\x86\x17\xeb\xe9S@1\ni\xaa\xda\x1aT@\x9b\x94h\x8f<\xbdS@mXO\rq\xf6S@\x1c3O-p\xb7S@\r\xab=q\xdb\xbcS@\x9c\x08]i\xff\xb5S@\x14\xc8Z\xcc\x16\xe9S@\x1a*)\xbc\x14\x9dS@\x1c]gm\xa3\xa3S@st\xaeZ>oS@\x81\x86$7\x9c\x90S@\xf5\x080jY\xdfS@\xf3\xd1\xdd\xbb\xc9\xdbS@\xad\x1a<\x94\x8b\xe0S@\xcc\'\x9b\xa0\xb5\x90S@[\xb0\xdd\xcb\xba\x98S@\x89~\xe2\x888\xe2S@\x88`\xdb\xe5\xcb\xe2S@L\xd24\xdf\x9f\x08T@c\x0b\xe9\x99\x9e\x89S@u\x05\x0cgJ\xacS@\x86g\x85\xa2\xa6\x08T@\xa0\x18?\xe3\xee\xbbS@\x88\xbar\x04 \xb8S@\x88\xae\xf1CU\xc4S@# 2\x9d*\xecS@\xd4\x03%:Q\xb5S@\x16r:\xf5`pS@4\x9c_pI\x8fS@ACG3j\x99S@Y\xff\xa1\x843\xc4S@%85\x91\x11\x8cS@\xdc\x06\xf5\xcd\xd7\xdbS@\x98\x95z:S\xc0S@\xd1\x81\xd4\x86\xca\xdfS@\x83\xae\xfc\x7f\xe8\xa6S@\xf6\xe8\xa6S\xda\x95S@=\xc6%#\x04\x91S@\xcb\x85e#i\xe0S@\x8f$>\xda\xd2\xe3S@\xc8F\x1a\x04\xd5\xa6S@=\xb9\xbe\xdb+pS@e\x9eQ\xef\x83rS@\x95.\xc7\xffL\xc3S@\xaa\xf6\x01\xfcp\xecS@\xfe\x08\xa5y\x80\xc1S@\xad\xbb.\xc1k\xb4S@\x9e\xf1\x99\xab\xa5cS@:\xa8\xbcE\x7f\xbbS@\x00\xf2\x9c\xf6\x9a\x89S@\x99\xc7\xbd\x03D\x91S@~\x0b\xbce\x1b\xeeS@\xd9\x9f\x0eHI\x91S@xg&:u\xbbS@##\xe4\xf8\xcc\xbaS@`yd\xee^\xbbS@\xa4\xae\xda{\x06\xe2S@\xdc\x8c\x0f\xf1\xe1\xe1S@\xbb\x1d5\x04[\xa9S@\xbev\x8b\xa1E\xe3S@\x88\xf72\xb7Q\xe2S@uE\x1b\xbc\x02\xb3S@\xb1\x9e\x8dh\xf4nS@\x8c\'\x10F(\xf8S@\x06\xb5\xe2\xc0\xe2\x8eS@\xf1v7\x0e\x84\xecS@\xa6\xede\xdc.\xc2S@\xc9\xf7\t\x9ar\xe2S@\x08+$;\x8a\xacS@U\x0fE\x04V\xb2S@\xd7\x95\xfe\x07~\xe2S@\x1d\xf7\xcaqc\xefS@\x1am\x97\x84\xe0\x9cS@^%\xa6dCqS@\x97\xba\xc0j\xc0\xefS@\xdc\xcb\xde\xd6\xe4\xa3S@\x97C\xe0\xc2\xdf\xefS@\xe3\xee@\xb2\xff\x85S@\x87\xdc\x84r\x8c\x82S@\xbaI+\x97\x7f\xe4S@\xa8\xfb\xe5g\xac\xe6S@\xd3\xcbJ\xd2\xcf\xe6S@\xcc~\x87d\xcf\xf4S@\x109\xbe\x99\xa4\xf0S@Bm\r\xfcIwS@h\xda\xdf\xa6\xef\x94S@`\x8a\x8fh\x9e\xb0S@\xdf\xf5p\xbc}\xb0S@\x16\x11M\x05\xcd\xe6S@\xa6V5Z\xc1\xa4S@\xbc\xced{c\x81S@W\xa7\xec\xa4InS@>`\x9a\x99hlS@\xca\x81\xab\xb0\xcf\xe5S@\rB\xccR\xa5\x84S@\xd5\xb4\xd5x\xf6\xd2S@!\xcd\x0b\\\x85\x0eT@e5>g*\xbfS@l\xe0W\x9c\x9dlS@[\xb3\xab}\tsS@\x17:7\xbfw\x83S@o\x999\x0b\xd4\xfbS@\x86n\xca\x1e<\xa1S@\xb7\x04\xf6\xc8:\xa1S@4\xd5%l(\xeaS@V\xc3ko\xce\x0bT@:\xe6b\xcau\xe6S@\x17\xc9\xf6\x91O\xe9S@\x0c\xbdS_\xde\xe8S@\xb0*\x83\xa26\xeaS@Az\x1f|J\xeaS@\xa6\xf2\x96\x8f?rS@\xda\xf0-\x17\xabmS@(_\n@\xd9\x1cT@b\xcd\xf3\xf1J\x1dT@\xcf\xcd\xa5[.\xafS@>e\x8b\xbf\x10\xe8S@\x95l\xca\\@fS@\x89\xa8+\'\xac\x82S@M\xaa\xd8\x97@\x9fS@m\x00\x95\xa3mlS@\x00n\xd1\x9b}lS@\xa92\xae\xab\x19\xa9S@N\x0e\x10\xa8~\x05T@\x8bQR\xbd;\x1cT@K\xe0Nm\x88\x9fS@J>\xe5\xf5\x83\xe9S@s;\xe4\xf9[\x9dS@\xba\x10e\xa0\xfecS@i\xb6,\xfa[\xa5S@\xfc_\x97\xf2\xec\xe8S@\xa8\xab\xf4\xc4\xb5\x1aT@\xa5V\xbdc\x8ezS@\xf2\x10l\x82\\\xc2S@\x07s"\xe6(\x9fS@\xbd\xad;\x93\x14\x1bT@\xf0\x97\x17\xdcT\xa0S@\xb3\x1aM\x07\xb1\xa7S@7\xbcQ\xe2kkS@\xef\xed\x0b"\x05\xeaS@(;7+3\xa7S@i\\\xe7\x97.\xeeS@\xc9\xd0g\xa9\x91kS@\x9f\xa4/\xa1=\x9eS@s\xe7,s:\xa0S@[\xc7\x8f\x89\xde\x85S@\xd0\xc0\xd4M\r\x9cS@dT=\xb0v\xeaS@M\x8cv\x8eF\xacS@\x8e\x04T\x06\xb9\xeaS@\x1bq\xb6o\xaf\x9bS@\xed\xc3\xb4K\xb2\xa8S@lH!\xc5/\xf1S@\xaa\xe5\xf3*(\xa4S@i\x89\\EqpS@O\xd1x\xdc\xd0\xa8S@qS!\xae?\x9dS@E\x9az\xa9\xa1\xa8S@\x96;\xb7\x99\x8fkS@Ii\xf9\x13\xe6gS@\xef\xba.mM\xa1S@\x0c\xf6L_\x05mS@>f\x1d\x92\xb4\xa6S@q\xb0\x1b\x85\xe9\xeaS@\xec\xa3\x19\x8c\xa0\xf3S@7\xcdc\xfc\xeb\xc6S@\t\x89,\xab\x98kS@\xd5\xd3<\x86\x85\xecS@\xe1\xc2\xe5\x8c\xe7\xefS@\xcb\xd6\x0b$rmS@\xbdT8RYpS@$\xa0\xb2\xa39\xf4S@O\x03\xc1\xf0\x8c\xecS@\xc5(\xef1\xe8\xccS@8\xe6\x1cl\xfe\xf3S@\x0fK\t\xcf\x14\xa7S@t\n\xb7\xdb\xc2\xabS@\x07|\xfcr\t\xedS@88{\x14\x89\xafS@\xdf%\xdc\n\xc7\xeaS@_\x05\xf6\xa0\x84\xf3S@\xaa\x1fg2E\xacS@\xff\xec\x8e%v\xa3S@\xc4\xc0\xaa\xbc\xe3\xedS@n\xa4\x9f,J\xcbS@4\xa3\x7f"\x1e\xf1S@u\x98\x9d\x98\xbc\x9bS@\xadj\xab?j\x92S@\xac_\xdb=\xcd\xa9S@\xa8^CP\x8b\xf1S@&L\x17\xf5\xed\xe1S@P\xe9\xb4Mp\x80S@\xf3\x85\xa5V\x00\xabS@-\xe5\x9c\xac\xfa\xe1S@\xa9Kt\xa8#iS@\xf4\xa6\xe6\x8d\xe8qS@M\xec\xb7IzkS@\xc3\xb8\xa4\n<\xaeS@\xe9\x8a=\\0\xefS@\x8a\xb0x\xff\x0f\xe5S@\xac\x9c\x0c\xd7\x8e\xa2S@8Z5\xed\x84\xefS@\x9e\xc2Z{\xa2\xf2S@Xc\x1d5%pS@\x99\x04]pj\x98S@\xaay\x11Z\xe2\x15T@\xb9\x80i\x05\xc2\xf0S@\x11\x11\x02\xac\xc0kS@\xa2\x13\x17\x1d\x17iS@\x10\x16\xa4f\xbc\xf0S@\x91\xcd\xf09\xe6\xc9S@ _-\x9c\xec\xd1S@0\xf9G\xd33\xa4S@u\r\xe5\r\x1auS@\xde\x15\xbbu4zS@\xc2aR\t\xe3nS@\xa6&RU\x14\xd2S@tZ\x8d\x02\xc3}S@Od\x04VFxS@{{#y\x14vS@\x16\x15\x18\x05a\x83S@\xe8\xf3x\x9b\xb6yS@s\xa2\n\xc4V\xccS@\x0b0r\xa3/\x85S@\xdc\xd4\x8f\x00\x85\x86S@\xb4\xa4\x88u\x97tS@Z\xa1\xdd\x1c\xdfzS@\x9a\xd8}o%vS@U\xe8c\x9e\xefzS@\x8d{\xfe%\x80\x80S@\x00\xda`!\xcc\xc0S@o\xba\xa9\\\xf2\xf1S@\xc2\xdd\xf6\xac~{S@\xe8]"z?\xcdS@\xea\x14K\x0fs\xc8S@\xaa\xddP\x0c\x16zS@\xc2\xd1\x0f\x01\x1fyS@$\xdcs\xf5R\x8bS@`\xe6\xce\xaaq\xf0S@^\x19\x12\x9c\xc8\xceS@\'`}\x82\xde\xceS@\x91&\x95r\xc3\xe9S@\x1e\xe9\x90N\x81\xccS@\xcb\xc4\xc0S\xb7~S@\x14\x7f\xa0\xa8j\xe2S@<\x8c\xa1\xf5`\xd7S@\xf1Q\xb4_4\xd0S@p\xf2\xc0TEnS@}fl\x10\x99\x9cS@^\x19\xa9?]mS@\x9an0\x89+}S@,W\x1c|W\xc9S@\x91\x92\x1b\xd1\x0e\xdfS@#\xf5\xd8\x00\xb3\xc8S@\xba\x01p\xfcu\xd1S@O}\xc3\x1cj\x81S@\x050\xbc\x01\x11\xd4S@\x93\xe6\xef\xb9v\xb7S@\xad\x10\xc8\x1b\x89}S@\xdd\xa5\xaa\xd4\xea\xdeS@4\x97\x9d\x9f\x9a\xc3S@ce3\x85\x03\xcdS@\xbe\x00\x0c\xb2\xf1\xeaS@Z1\xb7{\xcc\x83S@\x95vm\xcbF\x89S@\x87\xc2A\x9c\xfb\x80S@\x19\x83\xdd\x00)\x84S@\x8eE\x85\xb9\xe6\x82S@o\x15H\x81\xcf\xdaS@\x06\x14\xcb\x8f\xc4\x89S@\xf2W\xfehG\x7fS@"\xdf\x8f<U\xc3S@N!\xdf\xd49\xc3S@\xb2\xbb\xc8\xe6\x0c\xe6S@3\x11\x83-\xbc\xc0S@\xd1\x13\x93\x91u\xd8S@_\x9d\xe7\xc6\x9d\xe1S@\xe0q\x7f\x06\xed\xc3S@\xe3\xb7i\x8c\xf8\xc0S@&I"X~\xb9S@\x84#_\xc4\xdb\x85S@gi/\xa9fiS@G\xecm\xf4\xd7\x81S@\xbe9\xc4\xcf\x9f\x86S@0@\xf7\xbb\r\xb2S@\xfd\x85\x81\x12\x91\xd1S@\xfb\x8c\x93\xb9j\xbdS@}\x8d\xab\x11\xf1\xf0S@\xbag\xbc\xd2\x94\x82S@\x02\xdb\x85\xdaZ\xdeS@\xe6Rz\x1b]\xd7S@\x05\xf2,\x91;\x80S@\x88\xbal\xb4\x85jS@\x84e\xb5\x7fbfS@\xe8\xeb\xdc\x1a\x92\xdcS@`\xae*\xf4a\x81S@\xea\x9f\x8b0\xbb\xb5S@\xbbUH\x95\xf8\xc3S@\xc1\xc2\x951h\xb7S@y\xd5H+\xa1\xdeS@4\xaaY\x11<\xe8S@9\xe5\xf1\xdeb\xdeS@J\x99Ank\xd2S@\xc2{\xd6\x11\x86\xd6S@d\xa5\x06*\xe6\xdbS@\xf6\xcf3$\x80\xccS@l;\xaa\x91\xf8|S@\xafP\xe5r6\x9fS@\xa9L\xb26\x1e\xbdS@1$\x0c\x0c\x96\x90S@\xe3\xac\x9f\xc3\xc8gS@"\xdcn\xf4r\xdfS@,^\xf9\xd7\xd7\x8eS@\xc0ms\x12\xd7\xdfS@\xa9p@\x03\x0c\x89S@\x81\x8c\x13\x9e\x86\x91S@\xd2\xcd\x08\xcc\x9b\xe3S@)7\xa0\xaaw\xe5S@6\xc8\xad\x13\xb5pS@\xec\xce\xc3\xd9w\xa0S@\xa0\xc2y\x07\x02\xc6S@\x89\xb6\xe4\xe0\x1f\xb4S@W\xd30u\x86\xc1S@\xcbG\x06\xe3I\x84S@\xc1\x89\xa3\x82\x86nS@\t\x8b0\xe3U\xdfS@s\x89f\x92\xd6\x93S@F\r\xf0\x93+\xb7S@P\x00\x0c\x94\xfc\x88S@\xe6\xb3\xf7\xa8\x7f\xdcS@\x154\x9cP\x8f\xbfS@IqC9"\xeaS@/\xe1\x13*\xcc\x8eS@L\xddm\xe0\xe0\xe0S@<\x1fll\x80\xb7S@\xdb\xde\xe4Y\xe4\xddS@\xf5Rc\x10\x04\xc1S@6\xe8zw\n\xafS@\xe0\xcc P&\xbdS@\x81\xf2\xfbY\x15\xdaS@s\xa1d\x84r\xdaS@\xed\x9bsP\xf4~S@B\xf7\x1c\xf3\x85\x9bS@\xbcsC{\xa3\xecS@\xb9\x13\x06\x8d\x89\xa0S@\x93y>*\xe7\xb0S@\x7f.\xbe\x91X\xe4S@\xb7#\x99`\xb3\x89S@\x90"\x9f\xf88\xe4S@\t\xe5\'\x8dA\xb3S@1\xaf\xc5\xfe\xe5\xdfS@\x07\x19\x1c\xadn\x90S@\xc7\xf1?\xd3\x9c\x90S@\xeb\xf9\xa3\xa6\x92\x93S@_\x96\x8d\x82\xf7\xb2S@\x8f;=\x13*\xeeS@\x94\xd3\xa94\x7f\x98S@a\x98\xedM\x0b\xeeS@\x8b{;[\x10\x9cS@\x95\x04\x19\xccjjS@\x05\xcd\x8e\xab\xca\xbaS@\x9d\xd4\xd6\xf9l\xb3S@z\xa5Sb\x05\xa4S@\x0f`\x1b\x12s\x92S@\x98\x19\xd8\xd2d\xafS@X\xb3\xa4\xfd\xaa\xe3S@"B\x92\xb6\xec\x94S@\x830\x04\x9c$\xe3S@\xec:\xb8\x84\xc0\xb0S@Q\xea\xe4F\xd4\xc4S@\xfd\xc1\x05\xca\xa2uS@A\xf6\xd7R=\x96S@\xc1bKIO\xceS@\xea\x89|\x8d\xdd\xe4S@\xa3\x81\x84\x8cP\xc4S@\xf1H\x90S\x9d\xa7S@[\x9f\x8e\x81A\xcbS@\xa5\xd4\xb2\xa0GfS@\xf8\xe3k\xbf|\xd3S@"\x1d\xa91n{S@\x9b\xa5\xa6\x82\x05tS@\x0f\xf2/\xae\xb4\xe2S@\x85\xea\xf0\x88\x9f\xb2S@\xff\xbaD\xf1\x9e\xb1S@\x15\xdd`\x86\xbdtS@:=U\xae\x0c}S@\x99R\x99YI\xe2S@\xadwY\x99\xeb\x92S@\xc0:\xa9\xfc\x8a\xacS@]A\xdd\x18\xde\x91S@\xa6\x0eu WkS@\x90\xad0\xb4h\xb1S@\x0e3\xe4\xfb\x1a\x89S@\xd0\x91&\xb7\xa4\xc5S@X\x00 \xc2}\xd0S@\xa0)\x0e\xbe\xb1fS@y?\x856\xa0jS@Y\xea3q\'\xbeS@t\x85j\x97\xbf\xe0S@\xb0\x9e\x9f\xb4\xd1\xcdS@8\xae6\xd9\xb4\xe1S@\x15\xa2z%\xa5\xc0S@\xa6\xd3\xbf\x07\xec\xcfS@\x12\x8e\xcd\xd38\xb4S@\xe2i\xb9\xd2\x08\x91S@\xfb\x88c\xae\xe9\xbaS@\x1c\\\x1dR(\xedS@\xd2\xb9\x18\xcfUgS@\xb8\xf8\x00$\xec\x9aS@\xdf\x87\xb1\xd5\x85\xbfS@hx\xdb\x1dQ\xedS@:z\xdd\x93]qS@\x99\xfe\t{\x0f\x93S@Iv2\x104mS@|\xf2T?\x8diS@\xaf\xa0A^\xb6\x88S@\x02\xbe\x96L\xed\xe3S@;\x8e\xbbZ\x9c\x80S@\xd6\xa7U\xe0\xd1sS@\x0e\xd9\x7f2J\xa7S@\xed`K]NnS@\xbe7\xd5\xb7\x85jS@\xa6\xdc\x97\x0e\x02\x91S@(\x84\xfc\xe8\x07\x9fS@hj\x89\x19\xba\xa9S@\x80T\xd2q\xee\xdfS@8y\xa7\x7f\x0b\x8eS@\x8f\xfa\xc25\xb1\x93S@\xd1*%B\xd1\xe9S@\xb34\xe7\x90\xf7\xa8S@d\xd1\x99,\x94\xf1S@\xe2\xd2\x0e=\xda\xa3S@V:ft\xe9\xa4S@\xd4Ay\x15\xa8\xb7S@\x95:\x83\x9eD\xb6S@\xbf\x9bw4\xcddS@\xd1^\x01\xa1\x92\x8dS@\x183\xfco\xac\xe7S@K1\x9e\xcd\xed\x95S@\xeaf\x15\xb2\x13\xc5S@\xe9\xad\x18\xa9U\x9aS@\x91\x1a)\x8c\x91\xcfS@\xb7\xcbD\xe2\xca\x95S@\xb8\xdb\x95\xfc|\x94S@\xaaw8,1\xa1S@>\xbeL\xb7\xda\x91S@w\x98\xb7}c\xa6S@\xd1\t\x8c.\x05\xe9S@mF\r\x82V\x95S@,\x0f\x06\xfe\xbe\xe8S@\xcf\x92\x99\\\xd6dS@\x06~\xa9G5jS@\xb0\xb2joY\x83S@\xc0e+\x9c\x16\x90S@\xf5\x03\xf5\xce\xc5\xbeS@M\xb8\x99\x82\xfc\x95S@\x13\x8c\xed-Q\x9cS@i\xa9T\x04\xf2\xaeS@\xfa(\xcac\xd9\x8eS@iy\xd97*\xbaS@\xc6\xe5\x11M>rS@E\x9d\xd0b&\xdaS@f\x90NQ\r\xa9S@\xcd\x00v\x03/\xb6S@\x98\x86\xd5\xbc|\x99S@ix{\x8b4\xbdS@\x0e\xd8f\x1f%nS@\x9blH\xa9\xdd\x9aS@\xc8U\x022W\x98S@\x85l\\\x17\x82\xcfS@0\xc7.\x8c\xa3jS@H\x00\xd0\xc4j\xa0S@\x96\x81\x14\xf0\xf2yS@\xe2b\xbf\xfdy\xcfS@\x00\xf3\xa8\xe2G\xcdS@?6r5\xbb\xcaS@Q\xaa\x87&\xc1\xe3S@\x862\xa8\x8fm\xe4S@\xb0\xd7\xa0C\x9e\xceS@\xb5\xe5X\xab/yS@B(\xc0T\x9exS@\xb4\xfb\x1eQ_\xd6S@\xd9\xe2o\xb6\xac\xceS@\xd7)\xbd\xc1\xc9\xe4S@\xa8\xe8x\xb0\x08\xeaS@\xf0\xd2\x01U\x0b\xe3S@vg\xb5\xaa\xc1\xc8S@]\xaa\xa7?\xcb\xa2S@\x00\xc6-/I\x85S@-j\x81\xe8]\xd8S@\xb85\x8f\xe8\xc6{S@\xc8fW!\xa1\xeaS@xd\xf9j\xfb\xe0S@M[Vl/\x85S@qz\xf5\xca\x8c\xa8S@C\xdf\xc2\x1e^\xd0S@\xc1t\x90\xc0$\xc7S@\xb8\xb2B\x1fh\xcaS@[\x0c\xc6\xf6"\xd7S@J_\xba\x86P\xa7S@\xa6P\xed\xebL~S@\xf5\x979\xbe\xda\xe1S@(\x8c\x18\xe1\xc9\xb8S@\xebL\xee\xcd\xb2\x9eS@;8\x1d\xa8\xe7\xc3S@\xa6d=\xedi\xc6S@\x12D\x1b\x9e\xfa\xdfS@\xf2\xa0\x83\x02+\xe2S@6\x1a\xc7\xa3\x91\xc9S@\xe8k9\xec\xc7\x81S@\xb8N\xcfok\x88S@\xbf^L\x1a\x97\xb3S@:|c\xb1u\xe2S@\xa4\xc9\xd8\x19Z\xcaS@\xb36k\x95\xde\x92S@\x03\xe4\x12>\x1azS@\xd8\xd4\xc7\xfd\x15\xd5S@\xe1p\xab(\r\xd9S@k\xbf2Q\x92\xcfS@j\x89\x96eI\xc9S@K\xa0\xd1\xaeY\x85S@3\x06J\xe6\x82\x86S@\xba\xb3\xfd\x7f\xa2\xa4S@\xdf<\xe9\xda\x08\xefS@\x93\xf5\x1eY\xa4\x98S@\xd1\xb0\x99y*\x0eT@\xe7<\x05\x81`oS@\xddF"\xbcF\xb9S@\xac\x91ii\xb6\xf8S@\xb5\xfd\xf5w6\x85S@I6\x8f\xe0\xeb\x92S@\xc1\xd9\xc1\xc7\xa3{S@W\x11e\xbfc\xddS@\x1d\xa8i|\xb5qS@\xc5\xa5\xfb\xfc\xae\xe8S@~\xf4\xc9n\xb3wS@Q\xd0`\x82exS@A\x87\xfd\x9bo\xafS@w\x82\xa2r\xf8\x9aS@\x03\xa8\x90\t\x92\x05T@\xdd\x99\x8d\xea:\x86S@;\nm\x1e\x97\xe8S@\xba\xe3\xab\x16i\xddS@\xb7\xb8\x8e\xc7\xeb\xd0S@\\-\x8f*\x90\xa5S@3\xbe<\x82/\xcdS@\x08h\x8c#\xcc\xa3S@5\xfc\xe2\xc8\xb5\xc6S@\xb5\xc6.\x04\xc1\xbdS@>\x1b\xbc\xd6j\xe4S@\xb5\xdf\xa1\x95\xd4\xe8S@\x86\x7f\xa6\x8aj\x8fS@\xf4\xc1\xf0\xf2m\x8eS@#\xd9G\xd8\xa0\x95S@\x07!Z\xd4\xc5\xc5S@\xd3\xa5\xa4e\xa9\x81S@\x96\x9a\xd9*\x06\xd3S@C\xd3\x1b\xda\x04\xb5S@P$\x9eS)\xd0S@\xc9W\x02u2\xb5S@\x01\xcb\x92A\xa8\xd2S@7.\xfb\xf7p\xbcS@\xceRo\x18C\xdeS@\xc9\x9c\x18\xdf\\\xcfS@5F\xb2\xbb\xecjS@8\xcf\x89.\xc0\xbfS@/P_\x1c\xa5\xb5S@\x7f\x14\x92\xf1\xfd\xc3S@\xe6\xcd\x8bq\xc0\xc4S@\x0e\x90\xa9\xf9UgS@D9?\xf2\xcd\x7fS@,\xc7\x87]\x87~S@\xdd2\xb0\xe0(\x88S@\xabX\x9c\xf2\xea\xd9S@-\xca\x17\x81\xb3\xafS@\xd7L\xda]E\xb6S@\xd2\xc5b\xdd\xbe\x19T@\xc2zc\xa5\xd0\xceS@\x86\xa9\xb7~3\xc5S@\x81G\xdd\xa8\x0b\xdeS@=\xe5\x0f\xb8\xce\xecS@\xfe\xe1\xcf|\xa0\x83S@\xd75\xe1\xb5\x00\xa7S@\xb2Y\xfcC\xcacS@8\'\xca\x8b\x91\xc6S@ `5\xd7\xe7\xc5S@\xd0\x87\xb7\x8f\xdf\xceS@\x04a\nn\xd3\xdfS@\xbf\xd0\xc5d\x8a\xcdS@P\xf4(\x9a\xf7\x88S@g)\x9c\x98\x12\xc3S@x@\xc7\x97\x9c\xddS@%+-;\xda\xceS@\x0f\x83\xb3\'i\x80S@\xe8/x\x85\xab\x81S@A1\xc2\xab\xc0\xb8S@_E?\x8e9\xd5S@}\xcf\xac|\x1c\xbdS@\xc1\xd5"xP\xc5S@I\x9d\xc6\xf5]\x84S@\x9af\'r\xb3\xdbS@T4\xee\x10#\x7fS@\x1e\xfcol\x97\x7fS@\xcf\x1f[\x0b\xc2\x9fS@\xa8[\x9e\x8a\xc2\x93S@\x01E\xe6N\xd9\xb8S@k\x9f\xbb\xd0g\x86S@\xcb=\xf9\xc69~S@\xdd\x96\xc5\xbf\xc9\xe9S@\x93Jc\xff\xc8\xb4S@\xf3\xb1\xa4o\xac\x84S@\t\x83\xc6\x1fZ\xd4S@~[h\x01\x9b\xd7S@\xcblpT<\xc2S@$^"[\x1b\xc4S@\xc2\xabD6\xe6\x87S@\xd1\xeb\xa3\x9d/\x9eS@\x8d\xcb\x92\xe9\'\x87S@.\xa2b\xfd\x91\x85S@\xf4\xb0\x95\xc4H\x87S@\x8c\xef\xf7\xbd\xec\xd8S@\xc2\xd8\xc5#\xfd\x85S@\x8e\xfeWn\x89\x95S@4\xf6\xb1\xaf\xa0\xb1S@\xd4\x1f\xc2\x9e\x00\x81S@lX\x08,\xdc\xc1S@ \x9e\x9czK\x9bS@\x15\x9e\xa3n\x00\x85S@\xde\xb0^h\xb8\xb1S@\xc10\xac\xc4\x9dnS@\xb5\x99M\xcbV\xd0S@\xf5\xa2eV^yS@\x1e\x0b&\xcf"\x87S@&\xd6\x05\xf0Y\xd0S@\xd2\xdd~;\xd1\x85S@{$\xca?\xd2\xc4S@\xc3\x07\xc6\xaeOpS@\x98\xd6\xd3e\xb4xS@\x95\xdfj\xdb\x8a~S@\x99\xcd2\x8f\x9a\x8fS@\x03\xcc\xa2\x82n\x86S@\xe5\xbc\x85*\x98\xc5S@n\xbf\xc2\xec\xda\xa2S@\xb4\xb4\xcb\x98]\xd3S@\xf8A\x07J\x1a\x87S@\x13\xf6p$L\xc2S@i\x1b[\xd2\xb3\xf2S@ni\x9a@s\xbbS@\xc7A\xd7<\x95cS@\xa1pV\xd6\xd2\xc6S@ni\xab\x95O\x8aS@\xae)S{a\xb2S@/\x1b\xd7\xa9.\xf2S@\x82Sxb\x98\xc1S@fo\xa7F\x08\x8dS@t\xb5\xfd\xbf&\x88S@\xf8\xf2{\x00\xa2zS@\xad\x11\x91\xd2\xa1\xb6S@w\xc2\xc2\x1dc\x9cS@\xc2H\x99\xe9\x9f\xb4S@\xc9<\x97\xfc\x11\xc5S@\x8c\x0bk/\xeepS@E\xbb\x12\xf2N\x91S@s\x1c\xed5\xe1\xb0S@\x87\xd9.7u\x83S@\xa7\x8e\xd4\xdf\x9b\x86S@VX\x02\x941\xc4S@\xb6\xb6~\xefVbS@\xb732\xc6\xb9\xe6S@\xc7\x0c\xae\xe4\n\xb4S@\xe9\xe2p\xa3\xd7\x84S@\xa5\xdb\xd4R\xd0\xd5S@\x966>\n6\xa0S@\xeb8O(n\x1bT@\x1bMVM\xed\x8dS@\xf3s6Z\x8e\xc2S@:\xc7\xdb59\xb6S@l\xcd\xc4UIbS@\xf8\xce\xf3C\x89\x9bS@\xf3S\x02.\xe4\x9fS@\r\xc1\xccMJ\xd5S@r\xc1\x85\xe3\xae\xc5S@J\x82s\xd1\x13\xddS@!\xaa93\x12~S@\x90#G\xecc|S@\x11\x14\xbcC\x98\xc5S@zt\x1bS\x84\xb2S@A\x18\\h6\xc9S@\x01\xdf\x83g6\x8aS@\xda6\xc1\xdc\xe4\xb4S@\xd1\xb5\xed\xbd\xf7\x9fS@\x14\xf3\xb1\xab\x80oS@8\x99\xd8\x96\x9d\x9cS@n\xdbR\x8e(\xbdS@w\xe6M\xe1\xfegS@\x9e\xef\xc9\xba\xae\x7fS@\xb3r\xac2D\xe3S@\xb5\xcfQ>`sS@K\x82\x8c\x9e\xc6\xc6S@\x95v\xe5;\x93\x86S@\xea\xcc\xa1p\xbe\xedS@\xbd+\x9f~?\xccS@\xfc#Y\x1b\x06\xa3S@3\xc2-\x9c\x85\xc1S@-z~\x912\xccS@?\x825\tW\xafS@\xf9\xd0\xfb\xc6\xdf\xd0S@\x83\xdbM\xa3\x0b\xc1S@\xa2D\xdd\xafr\xc9S@~\xfe\x81\xb4\xfe\xa7S@\x01\x8c\x95\x8d*\xd8S@\x97p\xc2g<\xa2S@\x921\xa3i\xb9\xd0S@(\x87\xe9\x06Q\xe0S@\x7fO\x1a\xce\x00kS@\xab\x92\x17[\xe0\xeaS@ \xe1\xd6\xc4Y\xd7S@\xaeY\x94\x99\x04\xd8S@<\xe9\xe7\xf8\xca^S@\xba\xd6\x9cw\xd2\xf1S@\x1d 2\t\xe7\xbfS@\x10\x18\xfb\xf5I\xafS@\xe1\xb1 \xda\xde\xbfS@;\x87\xc0YP\xe0S@?[\xe1:\xc5\x7fS@v\x03V\xbf#\xb3S@\x84\x89\x11\x19\xcbpS@\xf9\x1a\xa1\xe2\x97yS@\x01S.\xde\x95\xcbS@\x98\x92-\xeak\xd7S@\t\xa1\x07H\x0c\xaaS@\xe7:7\xbe\x1b\xd0S@\x93?\xe7L\x06\x01T@"9\x9c\x9a\xb7\xa6S@\x16\xebvI<\xa6S@\xba\xfc\xdb?-\xcdS@\x1dq\xc8\xc49\xb9S@i\x07\xb5\x18\xcf\x9cS@i>u\xd8\xe1\xa8S@\n\xf5\xf4Kn}S@\xe1k\xb5\xf2\xf9\xc2S@\x8d\xc5\x95\xa6\xca\x9bS@\xfe\xbf\x1b\x12\xeb\xecS@\x0c\xfc\x85\x18\xfe\x93S@\xab\xab\xda\x90\xed~S@~<|\x1fKlS@\xb9\x05\x1d}1mS@\x9eNio\xe3\xceS@\xe7\x9c\xfa\x8ezlS@\\\xc9g\x15\xecwS@\xca\x88\x82$\xfd|S@LJ\x96\xcc\x8bgS@\xf9\xfaT\t~\x80S@\x82\xcc\xfa@/\x80S@\xa5\xf8g}VxS@\xdd\x8frj=\xa8S@\x03\xd9Y\x1b\xd4\x89S@r\x9eR\xfe\xe9\xecS@*\xdb\x8ef\x80\xb0S@\xee\xc1\xbf\xf4\xd4\xc0S@*b\xc6\xa9\x87yS@\x19Sic\xd7\xb2S@\x15T\x851\x7f\xd1S@\xa2F\x11P\xc6\xa1S@\x81Q\xa8\xaf\x86\xa2S@\xda\x99\xe1\x84T\xe6S@H\xb5\xf3\x06\xda\xe8S@\x17\xb7\x9c=Y\xb6S@\xbf\xc66\x14\xd2\xcbS@4\tCV\x8c\xaaS@\xa2\x17\x1bk\xdfdS@\x84Q\xb4\xc8O\xe8S@\x8b\xf7\xbe|\x1a\xdcS@13\x19\xa8\xca\xc1S@\xb2\xe1\x01O\xec\x81S@\xd6\x7f\xcb\x9d=hS@H\xc2\xf6c\x1b\xd3S@\x18\xea\xa1O\xdc\xc1S@\x7f\xa5\x01~XmS@R\x02+c\x85\x85S@i\ndYX\x8eS@\x8e\xadL\x9f\xd2\xa3S@\xdf\x07\xce\xb7\x9a\xb1S@\x88*\xc5&\x89\xc5S@\xbeJ}F\xb0\xecS@r\x89\xf11\x99yS@!\xedz\x1f+\xcfS@n"\x8b#\xa3\xedS@\x07_\xdaF\xfd\xe1S@\x89#\x84\xac\'\xedS@\x99\xa2\xce\xc9\xf0\x1aT@7c^\x7f\xa6\x8fS@\xb6X<[\xb9\xc0S@[\xa8\xd3\x13\xa3\xccS@\x9al\xc8~\xd6\x80S@\xb8\xb6K\x94O\xbbS@\xcd\xed`)\x88\xe6S@y\xc3\x12L\x0c\x97S@b\xe6\xdd\xc7\xd8\x9fS@\xe9t\x83\xa0\x7f\xf0S@\x10,Jws\xbbS@\xb0]\x88\xafU\xc8S@\x1aRt\xa1\x1f\x81S@\x7f\xc2\x9b$\x83\xe9S@\x8aOy\xb3\xa8\xa7S@\xe7\x8d\xab\x0eH\xcfS@\xaf\x16\'`\xbb\xccS@8q;\x19\x10\xe5S@\xfa+\xb0\xacu\x83S@\x86\xef\xf8s\x08\x1bT@&\x81\x91QC\x1cT@\xe38\x1d \xea\xe1S@M\x0f\xd4V^\xd0S@,\xc9\x0b\xacH\xeaS@\xf8\xd0 \xea\x02\xc3S@4\xf2O\xbc~\x82S@\n{\xacO\xa6\xd0S@\xf0\xcex2|\xe4S@\x16\x83\xae\x1a\xbb\xe3S@\x9d\xcb\xc8\x93g\x90S@\xb4p\xd8\x89\xa1\x89S@\x04\x9d_\x1c\xe3\xbaS@\t\x82=\xd4\x9a\xc6S@\xdd\x08\xde\xb6\xa5\xc6S@\x80\x1b\xe9\xe6\x86\x8dS@t\x17\x1f\x02Y\xc7S@\xa2dmH\xa6\x82S@\xdd\xe4\x13\x9b\x8b\x94S@\xf88\x88\x06`\xb2S@\xf8G\x9a\xba\xb6\xaaS@\x99\xba\xf2\xa5N\xe0S@\xf1\xd1\x9d\x01R\xacS@\xdfH\xe3E\x0c\xccS@y\x0c\xaaWH\xc8S@\xee8\xf2\x83\x91\x97S@\\d\xae\xed8\xccS@L\xfbA\xc8\xe6\xe6S@\x8c\x1d:\x83\x8e\xa2S@G\xf1\x7f\xbf\xb4\xbdS@\xd4f\xe3\x0ea\xa5S@\xc6\x9dK\x1a\xb4\xd6S@\x11\xf9N1\xc7\xd0S@\x8cs\x0b\xbc%\x86S@\xb5\xac\x01\x80\xee\xbeS@\xb9zL\xbam\x87S@\x81\xbf.g>\xb2S@\x9f\xe9\x01\r\xac\x9bS@Uu\xecZ\xa0\xe6S@\xf5aS\x9eA\xc1S@\x84\x8f\x01\x7f\xbb\xbcS@\xd5!\x00\x83[\xecS@\xdf\xc2h\xc0\x8b\xc5S@.\x00\xdcM\xd0\xe3S@\xd9U\xe2\x8f?rS@<\xa4\x06\xfa\x8a\xc6S@\x0e\xf7\xa0v\x99\xbdS@\xca\xcbDx\x96\xb7S@\xc7\x9f\x91HO\xb1S@m\xed\x0b;\x99\x87S@\x87s\xaa\xfe\xaf\xdcS@\xa9,\'\xa2\xf1\xccS@3U\x94\xf1\xcb\xbcS@\x07\xf3\n\x0e\x1emS@\xe7`8\x07\xd1\xbbS@g\x02[\xf8\x01\xbdS@Zv\xb0\xe5Q\xa5S@m\x18_\xbc\xdb\x8fS@\xe3\x01\x97\x7f\xba\x93S@\xf5M\x16\xd48\xbdS@\xdeV\x8b*\xfb\xbbS@\x8d\x82\x86\xf8\x15\x17T@X\x8f\xf8]\x83rS@\x8d\xe2\xe4C2\xbdS@\xa2+|b$\xcfS@\xa5\xbei\xf4\xdc\xccS@\x92\xbe\x9d\xeb\xa4rS@\x07\xb4\xb8\xf9v\x7fS@\xaf\xdc\x8a\xb0l\xa5S@\xf3\xf2\xa44@\xf0S@-UA\xaf\x94\x93S@\r\xa1\xec_\n\xdbS@0a\xb0\x15n\xc8S@\x98\xd1\xd6\xf8e\xccS@\x85\x9f\xed\xee\xf6\xc0S@\x08\xfc\xd9\xed\t\xe2S@\x8d\xa8)u/\xb7S@\xcb\xafN\xc3S\xbcS@\xeac\x9c\x80\xf3\xf0S@\'\xbc\x84J>sS@H\xe9F!Z\xb8S@pp\xba\x83u\xc3S@\x98\x0e\x96g\x08\x81S@\x12\x85qFR\xa1S@w} \x83\xf3\x88S@\xd8j\xfe\xa2\x9c\xc6S@}\xa6\xba\xca{\xedS@\xdb\x03\x91m\xddwS@p\x01\xb0\n\xfd\xe3S@\x90\xf29@)\xb6S@U\xf9\xdd\xea`\x80S@8\xcf\xf0VG\x99S@\x9d\xd7\xa1-\x19\x93S@\x83\xe4e\x97o\xdaS@\xd6\xd0>q!\x89S@\xe7\xef`\xc9\xc6zS@ \x18\x909\x82\xecS@\xc1\x9br\x98\xe6\x8eS@<\xb1|G\xb5\xe0S@\xa22\xa7\xfc^\x1cT@8*?P\x1d\x89S@\xffl\t\xa9\x08\xa7S@fZ\xf4\x9a9\x1bT@\x16\xca\x08\x10\xd3\xe5S@\xfc\x1c\x80\x99\xd0\xbeS@\xb0\xe9\xbc _\xe8S@bM(\xd6\x9c\x8dS@9\xb7\x02\xdfZ\xdfS@\x9d\xa4v\xbc\x8e\x80S@\t\xfdo\x1ad\xf4S@\xa5\x8b\xfd_U\xbdS@\x9e\xf2\xb7K\xfe\xf5S@w\x9cT\x8f\x8a\xb4S@\xaa\xda\xa2UC\xf5S@\xa1\xe0\x89Hl{S@\xac\xf1\xf3\xdc$\xb4S@\xae\xd2\r\xe4\x03\xd8S@\x7f\x11\xc9d\xae\xc5S@\x84S\xfd\xca\xea\xe0S@\xf3\x8a\xaf\xc9\xdb\x98S@}z4\xb0\x11\xc3S@S*\x1cz{\x9aS@Wj3r\x87\xbdS@\xb5\x00\xecN\xf0\x15T@\xe3\xd1\x9e9\x92kS@C\x1b\x17z\xe8\xe5S@\xd3\x064\xb2\x06\xbdS@HD\xab\xb5<\xf1S@\'Q\xebL>\xe3S@GC\xe5}\x83\xb0S@}k\xe0S\xc4\x81S@\xf9\xa4\xf4\xc7\x85\xddS@]\xf9\x1a\xfa\x98\xa2S@o=\xc4\xf6\x9a\xcfS@&jS\xaf^\xc4S@\xf7\xedd{\xc4\xadS@nf\x14|\x05\x91S@\xff\x13\xb1\x97\x1c{S@gB\xa5\x94\x84\x9bS@\xdc\x92\xa2\xd3_iS@*\xd7\xf7\x85C\xa1S@Z\x15\\n[\x80S@\xfen=\xba_\xb3S@\x86\\;\xea\x16\xbdS@\x87HI\'\x97\xb0S@\xf4\xd1\xd2\x04N\xcaS@b\xaf\xb6\xdb\xbf\xd3S@\x13\xd6+]\xa3\xa1S@\x85E\x11\x17>\xeeS@\x88\x9e\xe4m\x19\xcbS@\x8fs\xd1\x8c\xd9\xbdS@e\xaa\xe9\x9e^\xeaS@pb\x94\xe0M\xe4S@\x06#|\xec\x16\xb7S@\xbe\x1eCR\x7f\xd8S@r\xff\x1b\x11I\x9dS@\xf0\xc1\xc9\xfb\x7fgS@\n&\x84\xd4\xc5\xb3S@CU\xc3\x9cg\xecS@#foS\xf9\xd5S@g\xa4\xf8\xdf\r\xd3S@\xee,e&|\xafS@&\xda\x8d2RmS@%\x1d\xa67q\xe1S@\xa7\xf8\xc3\xdb\xa5\xdeS@\x19\xbf\xc8mS\xdbS@\x88\xa2\xf7\xfb8\xc2S@\xbbb\xba\x0bb\xddS@\x05\xd8\\\x88t\xdcS@ZR\xc2\xde\xdf\xb6S@\xacm\xd9B\x83\xc5S@\xef\x1a\x80\x97(wS@bV\r\xd7\x0f\xe2S@EA\\?\x9d\x90S@C\xc0&\xe1\x82\x18T@\xe3\xee\x82),\xf5S@\xa6\xeaB\x1c\x16\xd2S@\xf1u\xa0E\xb1\x84S@9\xbc0\xe0\r\xc2S@\xde\r\xe1\xc3\x8e{S@\x94\xce\x90\x19<\x8eS@.\xa3\x81;4\x91S@9bK\xbdL\xbeS@\x8fE\x9fT\x9f\x92S@\xd0#n\x0f\xd4\xa6S@\x94i\x82\x02%{S@\xfb\x8f\xe4\xa7\xce\xefS@\t\xf0\xf3\x9b\xb0\x82S@M\xa3\x1e\xac{\xbcS@y(N>\xf4\x7fS@r\xc8\x1c\x12\xf5\xbcS@n\xa1\xc2\x97\xb4\xa2S@\x8bZ}s\x0f\x8eS@\x07U[\x1b\xc7\xdcS@\xf5\xc1\xec\xde\r\x88S@\x04\x19\x134N\x81S@\xdek \x82\x16\xceS@Z|\xf5\x9b#\xddS@\xde\xa5m\xc8\xb6\xceS@\xc4\x02\x10\x84w\xa0S@\x8b\x8c\xce7\xfc\x8fS@\x1b\x8c\xd7\x8fe\xd1S@\xb4\xe8\x95\xc0\xc7\xc7S@\xf8Vx\x87B\xdaS@\x1c\xc6\xb1\x87\xbf\x80S@\x0b\x97\x9b\x19b\x81S@\xbf\x81w\x06\x95\xc7S@\x91!\xfd\x0b"{S@k&\xa4\x16\xc2\x96S@i\xa33$Z\xd0S@\xc4bA$\xe2\xf3S@\x16\x88nA\x16\xdeS@\xf2\x16\xf6\xcd\xae\xbaS@/\xdc\xdb\xfb\xf4\x8dS@\xbc]\x18\x04\x88\x9fS@\xf800\xcdM\xbeS@\xe9\x07\xc7\x16\xba\xc8S@\x14\x8a\'\x00d\xdaS@\xc53\xe6\x93\x14\xb4S@\x9eW\xa7+M\x1aT@\xa6\x87\xa6\xe8\xa7\x90S@\x15\x9cE\xb1\xc3\xdcS@X.p\x93w\x85S@\x88\x88\x97-\xb0\xc7S@\xb5\x16\x9f#t\xb1S@|l{\xban\x81S@\x060\xa1\xc0\x08\xefS@y\x9bs\xa4z\xe9S@A\xbc\x19\xcb\x9b\xedS@\x89\xb3\xf3>~iS@T\xa2E\\BgS@yPZ\xf6\x03\xa7S@\xd2\xb8\xe2\xb9I\xa9S@fc\xd8\xbc\x95\xd2S@\x89;"\xea5\xc8S@\x0c\xdd\x85M\xeb\xbcS@\xea\x02\x91\x96\x8b\x80S@\x1d`\xafG\x07\xe9S@s\xf7\x95\x179\x80S@\xa9o\xb9\xf0\xfbxS@i\xda"\xf8\r\x92S@\xb2a\xe7\xf7\xaa\xbbS@\xa0M\xbb\xcb\xf3\xddS@\xa3\xcb1\x87\xc3wS@\xf9\x9d\xe8B\xf5\xc7S@mF\x99\x18\xd8jS@\r!d\x80\xba\xaeS@\x92\x81?U;\xacS@\x97@\xd0\xa6\x92\x93S@\xb7\xe3\x11\xe9IyS@,>q:\xa6\xd1S@\xa4\t\xc3\x99\xd1\xc6S@\xb9\xc9\xf2\x1c\x88\x8fS@g\xf5\xcb\x81\xb6pS@\x9b.\xd2s\xa5\x7fS@\x04\xcc *H\xb3S@i\xd5\xc3R\x9b\xc4S@\x84\xf2!k\x16\xc5S@\xa5\xf4M\x8f;\xf0S@<m\xd1\x118\x93S@\xf1\x89\xc8\x8c\xadvS@4R\xe1\xfeM\xd8S@H\xd8\x1a\xb5\xf7\x81S@\xb5\xbb\'f\x13\xe3S@G\xde\xdbW\xb0\xcaS@g=EqnjS@\xf1U\x81\xafj\xa6S@\xcf\xfe\xd6K\xd2\x1bT@\xf9\x13\x11\x1d\xa7\xa4S@\xcdkF6\xd7\xc4S@1j"\x95\x03\x89S@\x96\x1e\x80\xccl\xc5S@vP\xe8\xc4\xd4\x84S@"2\x80,\x05\xaeS@\xfcz\xe3\xc0\xafwS@-\x17MSC\xbdS@\x9ax^\xcb\x92\xdaS@\xed6\x8a\xd8\xde\x83S@\xd0\xa6u?\x17\xdcS@\x96\xbc\x88K\x02\xe5S@w\xbb~b\xdb\xdeS@mu\x95\xdc\x1f\xceS@$\xc7\xd0\x9d^\xdeS@\x89\x85U\xbey\xc1S@\xce\xa1\x00\xb2\xc0\xedS@\x9a\'\xb0x\xad\rT@\x87Q\xeb\xa4\x12\x9bS@\x83\xf0m&\xbb\x8dS@24\x96\n\xafuS@\xa3\xbd\x00\xf3~\xc6S@6\x81\xc0T\x19\xd5S@\\z\x1b\xf4%\xe5S@\x1d\xfc\xc8.\xac\xa9S@Ti\xf2\xed\x92jS@q\x9f\xfcZQ\xc4S@\xd3\xff3\xdb\xa2\x90S@x\xfaV\x9e\xee\xdaS@:\xab!.\x9a\x86S@\xbdd(X\xe3\xb5S@\xc2\xe5\xd6\x9actS@&\xf3\r\xce6\xeaS@vR\xe15}\xc4S@k.\x1a\xa4\xb8\xeeS@{<\x85&y\xa9S@\x86\x08\x81\xeab\x81S@#\xee\xd6\xc60\xd2S@d\x8f\x853\xdb\xcfS@!\xfb\x80\x9cr\x92S@m\xfe:\xe8\xca\x99S@e\x00\x8f\xf0\xe7\x86S@g\xd7\xe1\xa7/yS@\xd4k0\xed]zS@\\\xa5\xe9\xb2*}S@[\xb9\xab\x19\xf4\x82S@\xd2\x8b\xc2\xa4\xb9\xe1S@C\x83@\x99P\x89S@\x0f\xd9\xad\xfe\x0c\xbcS@f\xf2\x18\xa5\x8bdS@u\xc7\xc9j`\x92S@\xb7\x1f\xd7\x02RcS@3 v\x93X\xd4S@\'nik\xc2\x80S@\x15\xca\xf2~*\xe0S@\x12b \xeb%\xe3S@\x8d\x08\xa1\xd2\xa8\x84S@\xd6\xeb\x19\xb0\xf1\x1cT@1/\'#+dS@m>[\xa7\xc0\x85S@j^\xf8!\xb6\x90S@\xff\xdc\xd1\xa6C\xb3S@\xac\xf7\xb1\xd6_yS@\xe2\x89\xf94\xb1\xbbS@\x16c\xa7\x8cE\xcbS@\x19QK\xe1\xfe\xc5S@w\x0b\xb0w[\xd0S@\x95L?\x94\xebzS@[\xb4\x8f\xd4m\xe4S@\xf5\x14e@pqS@\x8f\xfa<\x8e\x1e\xf2S@\xd5_\'\xeaB\xf1S@7\x82\xc9\xcb\xbb\x84S@\x95\xde\xdf\xc2$iS@5\xb3Yq\xad\xbdS@\x9c\x10\xe23<\x93S@S\xf5\xae:\xa8\x80S@\xc0\xc1Zz\xf1wS@\xee#\x10\xfe>\xccS@\t\x97\x85\xb2\x17\xe7S@\xbb[\x88\xee\xbf\xeaS@\xff\x00\x18\x98\xcc\xaaS@\xe4E\xc2%\x0b\x9dS@\x1f\xdd\x1b(0\xbbS@\xf3\x7f\xcd\'\x00\xacS@\xa7\xde\x94\xf6\x04\x87S@\x9c\x1b#YN\xd3S@+\xaf\x81\xffs\xcaS@f\xd6\xee\x9c\xc9\xcaS@otnl7\xd9S@ngM\xa6X\x86S@\xea\xa2\x0e\x99v\xdfS@\xff:|\xf1\xcb\xf4S@-X \xe95\xc4S@\x800\x81\xa3\x95\xd5S@\x0c\x1e\xf4\xd6;\xdbS@\x18\x9d&)[\xe9S@\x10\x01\x14\xca\xdc\xc4S@\xa4\x18\xc4Z\x83\x89S@k}"\x1c\x05\x83S@\xd6\xa9\xca\xa8\x8dnS@\x0b\xaf\x89^"\x9fS@:k\xfd\xebHrS@\xf0\xfar\x85\x8d\xc9S@\x14f<\x0c\xfe\xd6S@;\x9c\xc5\xee0\x99S@\xa7\x0f\xd2X\xef\x85S@\xd8\xee\xc6\x17\xcc\xbcS@\xf8\xaa\xa4\x87\xdd\xa7S@\\i\xfb\x12\xeb\x8fS@\xdb\xbb\x04\x1c$\xeaS@W\xb6@e\x9c\x91S@\xa9\xa1e\x07\xb3\xc1S@\xf9\x7fw\x10C\x82S@\xdeh\xb2\xf2\x06\x89S@\xc4\xcb\x85\xac\xd3\xdbS@\xba\x11S\xee\xe9\xadS@\xf7\x02\xf9\x03\xfbuS@\xa8X\xed\xd3\xcf\xdfS@\xcd^bO4\x8dS@\xed\xc6r\x8fC\xa8S@\xbe\xf7\x9aj\xd1\xddS@JU\x15\xf2\xac\xabS@l7\x88\xd1\xe5\xa3S@\x8e\xb8w\x92 \xcdS@\x8e\x82\xf6`\xfd\xd2S@v\xb0:\xc02\x8eS@b\x0c\xa9\xaf\xa8\xbeS@\xe4\x1c\x18\x88\xd3\x94S@HC\xbf+\xdc\xd2S@Yx\x1a\xbf}\x19T@=\x13\xbb.\xe1\x83S@\xee\x14\x9e9\xb6\xe4S@P\x96\n\xc3\x94~S@\x99\x95,\x9b\xff\xd6S@\x18Re\x1b\x80\xecS@\xa5\xae\x1e\x186\x8cS@\xc1\x8d:\xea\x98\xbeS@\x08qY%\xfb\x94S@IW\xa8\xa6\xa5\xd2S@\xf07\xa2\x85\xc7kS@\xd8\x86\xd2#\xfc\x7fS@\x8b0m\xa2\xfa\xc4S@&\x83r\xc6\xc7\x88S@\xa8\xab\x93\xe0K\x16T@\\F\xf4\xbbp\xf1S@\x97A\x96%&wS@:\xd9\xf7&\x1a\xd3S@@\xd1\x8c\xf5WuS@\xbf\x19\xb0\xb2\x88\xdcS@FBHm\xad\x84S@\xd2\x9f\x8e\x96\xde\xc1S@\x00\x8a\xe7\x14tyS@UK\xc5\x8c\x8e\x92S@o\xfah<`\xbeS@\xef\xe8\x87\x1b\x84\xc0S@Bw7l\xab\x9aS@\xaf3\x16|S\xe4S@_\xd1\x17\xc3\nfS@x\xdd\x89\xe5@\xcbS@\xfb^\xf3\x07\xfd\x9bS@\xb0\xd8\x1a\xfcS\x94S@/\x9e+\xd0\x00\xc6S@\xc2\x04}\x8e\x01\x91S@hf>\xad5\x88S@z\x80\x18\xc18\xb2S@\xa9dr\x07"\xcaS@\xb4vBc\xed\xd1S@\xfe\xa1\xf5\xa4\xa5\xd5S@@\xc86!\xb5\xe3S@\x12$Z&kwS@m\xb1\xf4\xe6\xe3\xb3S@@\xb4\xae\x90F\xe0S@\x1f\xc4!\x0e\xf9\xddS@^\xde\xe5>\xb5\xb3S@\xf1\xea\xd7\x10\x06\xacS@ex\xe0\xb6B\x81S@\xd0f\xc8\xd8\xbf\xa0S@~\xe2C\'\x8aqS@\xc2\x89\xabf\xc4\x86S@\xf0.\xbe8\xa6\x88S@\x82\x88\x9518\xa1S@AG0\x00\xd5\xd3S@\xe7\x8eS\xc6\xe8\xe8S@\x04\x90U]\xee\x8eS@\xa4*\xcb\x19TpS@C\xf3\x96\xa7o\xc9S@+\xe0\xd0\x98\x14xS@\xffpB\xd6\xf8\xdcS@\x9f\xae$\xedH\xb6S@n\rlYH\xdeS@\xc9m\x07\xc7;\xbeS@3\x84+\x96 \xa9S@~\xa38.\xcd\xb0S@(\xce"\xdd\xd8\xbaS@oR\x13\xa00\xbdS@V\xda\xa7\xc2-\xbeS@\xf0\xc4\x81\xb88\xdaS@\xc6\xaa\xaeBP\xb3S@3Z\x1a\xeet\xadS@\xfe\xc6\xf9\xa0\xdc\x81S@\t\n$\x8a\xa7\xd1S@\xdah\xf1d<\x98S@S\xc8UZ\xb8\xd8S@\\\xb7,\xd8\xa0\xe5S@s\xc3\x14_B\x86S@\x96\t\xe8\xea}\xe4S@!]?\x92\xc2vS@\xfc\xfbE\x871kS@\x9f\x0c\xa6R\xdf\x80S@x\xcd~s\x93\x87S@\x87\xe1_\xf0\xeavS@\x84E\x12\xc9\xa1\xe4S@G\xec\xa6\x89\xb0\xcdS@\xaaE\xdfQp\xddS@\xf6l\xa4\x8fi\xb7S@\xebr\x85JV\xacS@\xf5\x1fI\xd3x\x0bT@\xff\x06\x04s\xb3\x80S@#S\xcc{i\xe1S@v0\xca*\xbe\xd0S@<\xe0$\xfes\xe1S@w\xa6\'\xb8\x9f\xf3S@83\xaf6\xa6\xe0S@\x8ch\xf4\x91AxS@q\x1c?\x12\xdb\xcdS@[\xd7\xcf:\x8elS@\xbe\xac~\xebZ\xa3S@\x1d\x93\x83\xb16fS@\'\xfc\xee\xc8\xb4\xc4S@\x86\xa6]S\xb9\x91S@\xb6@\xf4\\\x10\x80S@\xa1\xc7\x16^\xad\xe7S@\xc3\xb3k\xcd\xdc\xa6S@ :\xca\xaf\xd6\xd3S@\x8c\x0e\x9ceJ\xcfS@\x80\xe0\x17+\x7f\xc0S@[\xf9H9I\x98S@7\x9d5b`\xeeS@\xfa\x10\xa8/q\xd8S@\xf9\xfa -\x00\xf3S@R\xba\xdfC\xff\xa7S@\xd6T\xe8\xf8\xdb\xd7S@)P\x0c`\xa7\xdcS@29\xf2p\xa1\xbaS@D*(s>nS@A\xa7\x1bh\x16uS@\xb5!\x94\xf6\x8f\xb5S@5\xb7d\t5\xc6S@\n\x8d\xf6\xbd\x12uS@1\xc6\x94\xf9\xaa\xaeS@\xe3\xc5\xb6\x88\xdc\xb1S@\x1f\xa3\n~\xae\xbdS@\xc5\xb7\x85/\xa5\x8dS@\xc9\xa0\xcb\x83;\xcfS@\x7fo\x9a\xbb\x88\xd6S@\xde\xc7\xfb\xd6\xce\xd6S@m\xf8S\xbb\xbc\xaeS@`\xf6\n\xc2\x1f\xe6S@(V\xf8\xcae\x86S@\xf7V\xfan=\xcdS@U$s8\xa3}S@-@\xc6\xad\x84}S@\xa5\x0b\x82\x8d\xfc\xb8S@]\x08\xc1\x9f;\xdcS@\xd7\x80\xe8>\x8c\x88S@\x14\xb2\x0f\x1e\x8b\x86S@\x8b\xa4j}\x06\xd9S@\n\xaf:\x89w\x8eS@\xa6\x01\xb3\xe6\x81\xb8S@a\x0ei\xe3\x16\x9eS@\xe1\x8a\x14\xbdZxS@\x95\x93j\xd7i\xe8S@)\xffWFM\xcdS@Z\xaap\xcb\x0btS@F\x0e\xee0\xf6jS@\xeaYD\xc7\xbb\xcaS@K\xd0\xac\x03\x15\xc3S@\x87\xdb.\xbe\xc9\x90S@^*7\x13l\xc0S@\xf1\xc2gmP\xbfS@\xff\xf3\xc8\xf0p\xb2S@9\x95\x05\x8d\xd6\xaaS@\xa5\xa7\x9fHu\xebS@"\x04T*\xc0\xf0S@k\x10\xaa\xc4N}S@xS\xaa\xbc\x82\xd1S@as\x02\xe5\xfblS@%J\xa5\xcc\xd1\x83S@;,u5\xdc\xb5S@\\\xd8\t\xbc1\x82S@BZ*[\xe6\xd8S@(@"\xd0T\xcaS@\xa5?\x14\x9a\xab\x8dS@\x8a\xef2\xadc\x88S@\x8e\x8a\x04}\xe1\xe0S@\x1c(\xa7\xfb\xa8sS@>\x13N\xe8\x85\xcfS@\x08M\x08\xa2y\xe6S@\xf0\xf2\xadJ\x92jS@\xa2\x9fr\xb1\xc4~S@\x92\xa27\xa75\xccS@\x8e1\xce\x0e\xdd~S@\xae\x8a\x17\xb7&\x86S@\xcfa]&p\x80S@\xfd\xa4\xb2\x05\x8a\x86S@e\xff\x81(\x84\xbfS@Hqj=\xe2~S@\x86@\x1f\xf0J\x80S@\xba/??\xa6\xc9S@\xe7&\x7f\xed#\x87S@\xc2\x02\xc3\x92f\xd5S@\x1ci\xb8\xc4^oS@\xba*\xa6}\xe8\xb7S@\xf0J\xc4\xd3|\xc3S@\xc4\xf7\xa4\xe7\x1b\xdaS@\xbf\xc2\xeap|\xe4S@\xda\xa07Tx\xceS@\xdb\x1f\xa4\xd75\x86S@\xa1\xf6o\xda<\xf0S@\xf90S\xde\x84\xebS@\xdabo\xc5#\x87S@\xb3\'\xfd\x07~\x9fS@\x8f3gz\xa9sS@-\x9ey6\x95\xdaS@Rs\xf6\xa7b\xdcS@\xe9\x17\xdeO/\xa2S@\xc3\x05\x94iJ\xe2S@{\x12\xf6^,\xcaS@\x0f\xab\xf4\xe0?\xc8S@\xc4:\xd9b\x14\xe9S@\xd6cv\x82\xbc\xc6S@\x08\xa8\xa9\x86\x03\xdaS@\xa9\n\xef\xb1\x94\xd0S@\x01\xaaN\xa1I\xe1S@-\xc8\xdfat\xa3S@|\xc6y\x8c{\xafS@\xb0\xd1\x07\x18\xa0\xc6S@\x10\x06Z[\xcf\xa0S@\x8fx\xc2 @\xebS@w\x88\xa2\x8e]\xdbS@\x9e$\x89\xf7\xf6\xc7S@W\xd5\xcb8\xa3\xc5S@>H\xc4b\x05vS@\xd3\xc1e\x94\xdf\x8dS@9\xcd\xa2\xd7\xc9|S@Y\xcb\x96\xa0\xb3\xb1S@\xd8`\x85\xb7{\xcaS@\xe7Y\xbcd\x1aeS@\xdeL\xc3r\xc8\xf0S@\xe9\xbd\xe5\x17x\xbcS@X2\x18=\x9e\x08T@\x18U:P\x99\xb8S@\x15\x170\xdd\x94\x9fS@\x85\xca\xaa\xce\x83\x08T@\x0c=]\x91\xac\xf2S@\xf3\xd4\x02\xf4\xb3gS@c\xa6,\xe9_\xb0S@\x19!\x05\xd7elS@\xbd2\xd6\xa5\xbc\x86S@\xc7PP~2\xe3S@\t\xc9\\x\xe9\x84S@\x91 \xc6\x8cu\xc4S@\x98c\xb5\xfb\x19cS@"\xc9s\x16\xbf\x93S@\x02\t\xf3;O\x81S@\x89;\xb35FyS@\x1e\xee\xe1J\xd7sS@\x9c\xf7\x18\xf8u~S@\\l\xec\xef\r\xc7S@h\x8d\xdccW\xa2S@\xc4j\x8a\x00_pS@\x9d\xaf]\xd4\xd0\xa3S@x\xf2\x00\xf3\x84\x9bS@\xaa\x10\x8c \xa9\x94S@\xb7\xdf\x00WX\xe7S@\x15{/\xdb;\xcaS@\x18\x92\xe8\x88w\xbfS@M\xc6\n\xfb\xdc\x80S@t\x95\x93 \xc5nS@\r\x0ftB\x9b\x81S@\xe3\xeb~\xc7\xd5{S@4\x95\xfb\xd4\xcd\xddS@D|\x95b\x99sS@\x96p\x15\xa3\xd8lS@JL\xf2\xe0\xbd\xd6S@\x9f\x15\\CE\xc4S@3\x95=qioS@\xb2Ia~4\x9dS@\x92N\x0c\x8e\xcbjS@Fr\x99U\x8e\x92S@\xdfH\xe2\x9b\xb1\x93S@y\x8c\x05\x1eH\xcdS@\x1f\x06\xcdPV\xbcS@\x13.\xd3\xaf\xca\xbcS@\xf8\x97w\x81\x97\xb6S@\xfe03a\xf1\xddS@DU;[R\xc4S@[\xe1s,\xad\x8cS@"\xf2\x85H\x00\x7fS@\xc4\xe9B\xe3A\xb2S@\x8dCL\x8b\xcb\xf1S@\x15\xf6*\x88\x9b\xd2S@\xa3;P=\xcc\xc1S@TJJm\x8a\xecS@\xb3\'\xb800\x7fS@p/P\xed}\xeaS@z\x7f8J\xbc\xbcS@e0\xb09\xfb\xd8S@{\xb8\xbah\xff\x86S@\xe8T\xf1bv\x80S@\x1aLB\x10\t\xbeS@\x92\x8e$\x1eQ\xedS@. I\xee\x08\xa5S@\x97w\x1e\xe5}\xe2S@\xa6\xbc\xf4\xce\xee\xf0S@pZ\x1e\x19 \xe2S@z\xa0An\xb2~S@\x96\x8aS\x8bY\x80S@Pk\xa1I\x7f\xc5S@Z\xb4\xbd\xcde\xe2S@@I\xa7\xa4`\xb6S@\xef\xe9\xd0\xc0\xe4\xedS@br\xb1n qS@\xe0t\xba\x94BqS@.\xf8K\x14\x82\x81S@\x03\x94\x05\x17;sS@ad)\xbfa\xd0S@\xafI\xfb./\xc8S@s\x89\x9e&\xda\xa2S@\\\xfb\xab@\xb2sS@\x1f\xd5\x11/\x0c\xc6S@\xf4e\x04\xa74\x87S@\xe7|@Ma\xb6S@\xd2%\xf2VGbS@1\x90Fp\xab\x88S@V\xad\xb11\xda\xcdS@\xc7\xf2p\x02\'\xd1S@\xedI\x9a\xc0_\x81S@\xf4\xb3\x00q\xdfnS@\xcb\xb4\xdc\xa8\xa7fS@=@\x8df\x1a\xd1S@\x84\x10a\xb2\xd6\xd6S@\x87F\xd6\xf7\x92\xe0S@^f\x93w\x88\x88S@H\xc1\xb4\x8dZ\x90S@p\xcc2\x88\xa6\xb2S@\x9c\xa3\xd3\x83\xe2\xecS@pC(\x91F\xc5S@\xe9\x0b\xff1\xc4\x9dS@\xb7\n;\x0b\x8d\x9dS@\x8c\x14\xfb\xf7\xa8\x98S@\xe59U]y\xb7S@\xf0\xa5\xae\x95ZfS@\xa53\x81\x05\x06\xd1S@\xf4+\x8aW\xb8\xc0S@\x809/\xe9\x97\xbdS@v\xd0]\x02\xba\xe1S@\xc2\x86(\x1c\x06\x87S@\'\x11\x0e\x8e\x89\x93S@\xdf\xa27]H\x83S@B\xa362\xe8\xccS@\xdf\xe6TW\x89\xbaS@dI\xa1\'3\xcdS@\xec\xb8nT\xc5\x9bS@v,\xc5\xb1\x0f\xdcS@\xd6\xc3\xff4\x8c\xe2S@FjA\x1e\xbbnS@\xe0\x0b\xae/\x06\x8dS@j\x94\x944\xd5\xd9S@\x12h\xe9SR\x83S@@<$\x1e \xbdS@\xbc\xb0w\xe6w\xd0S@\xba\x13N\x13U\xe6S@4\xb0;\x18\xce\x86S@\xa2N\xdf\xb3\x06\xc6S@\x9bi\xf4\xd1\x96\xd8S@\xac\x1d\x85\nO\xf4S@\xceI\xb5V\x9erS@\xc0\xf8\x18\xf0\xc6sS@n\xfa\x05\xbcp\xd2S@1\x8d\x993\x17\xa7S@\xbf\xa5B\xd3\xba\x87S@(\xe5sG\xcedS@\x92\xb9\xbe\x06\x00\xefS@\x945plB\xc0S@9\x1e]\tN\xc1S@\x10)\xe2\xfbq\xc5S@\xd1 \xeb\x85\xfecS@\xf4\xf3J,t\xd6S@\x9dw\x85\x16@\xddS@\xa0\x95\x84V\xd6\xe1S@\xaa\xa1P[\xff\xd3S@\'4xF\x84\xadS@\x98\x1a\xbb\xb0gxS@\x08\xf9\x1c\xed)\xc5S@4m}\xdf4\xeeS@\x94\xf4P\x00\x04yS@\x8c\xb0\x02^\x88gS@E\xb4\x07\xe4\xed\x8cS@&6\x1ea\xba~S@\xe5\xe7\xda\x11\x8c\x82S@b\xe4\x122\xf7\xbcS@\xdf_\xc7\xeb\xb6\x89S@DpQ\xc2\xf9\xc2S@\xab~\xe9\x05\x91\xbaS@\xc5\x15\xde\xb52\xb3S@\xd8\xbf\x02\x8a\xd7zS@\xcf\x9bt\xac\x19\xaaS@\xfc\xd6c\x8a\xa0\xbcS@*\xb8PH{\xd4S@\xf0\x06\xf1\xe6\x03\x7fS@\x10e\xb1\xa1\x03\xd1S@c\xb2\x1c5~\xdaS@\x04\x11\x98\xb1\xd4\xf4S@\x8b\xdf^iQ\x83S@Y\xfc\x1a\x92D\xb7S@\xb7!\x0eV\xef\xc8S@\r\xee\xcb\x90\x15vS@\x90y\xd4\xcb\'\xdfS@\xa3\xf9Y*[\x83S@\xd0\x11\xbf\xc0\x0e\xdcS@8-+\xfa\x80wS@R&~x\x87\xc2S@\xf0\xb50\xf2\xf9\xc5S@\xb7r0u\x9a\xe0S@+\x02g\x0b\xde\xd0S@\x1a\xaa\x84\x00\x88\x95S@\xc0\xf3_\xa4L\x83S@~\x92\xb9\xc3\xb7\x92S@Hj\x88\xb56\xa4S@\x9c\xfa\x87\xf5\xb9\x84S@m\x96\x81Wn\xe7S@aG\xe7\x1f,\xcdS@\x01\x03\x83dk\xb7S@IX\xaeR\x0e\x9cS@Yxc\xf9\xff\xbbS@\xee<\x98\x02\x94\xc3S@\xc6OU\x85\x04\x81S@j\xce\xdfpx\x82S@\xec\xff\xf5\xdeAxS@9\xc8\x1e\x9a\xb3\x86S@Pk \xec\xfe\xd4S@\xee\x12V`K\x82S@\xcd\xdd|\x9d\xa7\xd4S@\xd5\x10\xd1\x92~\x80S@\x97u\x19\xf7\xdd\x86S@_?v\xf3\xe7\xc9S@@\xd8\xea\x10\x06\xe2S@*\xc3\xec\r\xc4\xe1S@\x15j|\xe0\x9c\xbdS@\xd1\x17\x05$\xcd\x1aT@\xc6\x16\x05\xdar\xc2S@T\x9d\x91\xbe\x14\xafS@\x92\xd5\x01\xca;\xe9S@\xec\x1a0\x8bH\x84S@\xa6\x12@u+\xcdS@\x92\xa6%\xdb\xf9\x91S@f\xad\xb65\x9f\xc0S@,\x8cW3\x0b\xdbS@\xd8}\x1a\x16G\xc9S@;2\xd3\x00\xa2wS@\xdcr\xff\xba\x1c\xd3S@#U\xe5\n}\xd3S@\x10\xb8w\xb7t\xcaS@\x14w\xbd\xee\x90\xc5S@\xc1g\xfb\xf4\x8c\xcfS@ys\x96G,\x9cS@\xfc\xec\r\xf9\xab\xd2S@\xa5m\xfb\xc6\x89\xb3S@\xae\x19\xb7\x86\x15\xacS@\xbf\r\xbf[Y\xe6S@\xd7\x98\xfe\xaa\xa4\xbdS@\xfd\x91\xa6\x06k\xdaS@\xd7\x13\r\x80\x0b\xd7S@\x0b\xd1\xcaY\xe8\x8bS@\xd7\xa0G\xeeX\xa1S@\x95\xeb4\x18\x83\xd3S@\xc5\xaa"\xbc\xb0\x9dS@\xbdH\xb6\xc4\xa1\x80S@\xffq\xb3\xdaa\xd0S@$8\xe7>\xf9\xe5S@\xd8\xe1\xa1IR\x84S@|\xcb\xc7\xcc}\x0cT@V7\x1c(\x81\xc5S@F\xc3\x0f\r\\\xd7S@YWE\xd7\t^S@\xe4\xfd\x80\xbb\x08\xa2S@d&F\x1c\xec\xd1S@G\xbd:}\x1d\xdaS@\x06\x14\x9f\xb9|\xc2S@\x1eY\x191\\\xe3S@\xcd\x0bA\xe9#\x92S@\xfd\xb7\x15\x03\xec\xa8S@V\xb7-\x99\xcf\x0eT@\xbb\xa7\x8f\x1a\r\x8cS@T)\xdeL\x80\x85S@\xd4I\xc7\xb8\xa0gS@C~\x168\xb9\x81S@.\x8b\xf1\n\x17vS@\xfb\xcc\xe0S;~S@\x1a\x136z\x1f\xf1S@u0E\xdf\x9dlS@q\xcb\xf6)!hS@\x03\xb9\x00\xe1\xae\xb2S@"}\xa5-x\xc4S@\x8c\x06\xdf\xcc\xbc\x81S@\x90\xe8\x8cjH\xb9S@\xdd\xcbP\x0b\xa0\x1dT@#\xfbK\x05\xab\xd9S@H\x89U\xabk\xc2S@\xe3\x00c>d\xa8S@+rB\x8f\xd1lS@L\xc7\xea\xc7\xb3\xcaS@(\'\xb4sV\xd8S@\x8e$\x7f\xfb\x9d\xe3S@n\xad\xa1\x7f\x13\x86S@t\xaf\x07b\xc6\xafS@Gk\x07d\xa2\xbeS@|\xef\xd1\xd7\xe0\xc2S@\xc7\x94\xac@\xbd\xcaS@H\xe3\x86\x17\xb0\x9dS@;\x88\r\x87\x93\xdeS@\x86\xa6O\x1d\xc4\xd1S@P\x96\xb2\xd7\x8fkS@\xee\xea\xb4\xa5hqS@y\xb2J\x8ac\xb7S@\xf3]\xb4\xf2\xb4\xaaS@-\xb8\x0e:\njS@\x19l~\xf6\x08gS@4R\x1e\x85}\xc7S@\x04p\xd7\x03hyS@*\t\xdc\x08W\x85S@\xea1\x17\xfd\xdf\xcfS@I\x0c\xbc\x15G\xceS@\xc2;{\x91\xce\x85S@\xcdT\xbd$\xfc\x85S@C\xa17\x90]\xa5S@\x8c\xcf\xc0\xb6\xba\x84S@\xe2~&\x0b\xb0\xd0S@\xbc\x9ahc\xb7\x7fS@\xda\xcf%af\x90S@\xee\xed\x86\x1e\x1b\xb5S@\x83\x873}\xb6\xa3S@\x14PJ\xb2k\xbeS@\xba\xca\xd9)\xb7\xa7S@\x1e\xe2\x1c\xb4\x90\xcdS@t\x81t\xf8?\xe5S@\x95a\x94\x0e\t{S@\x9a`&g{lS@G\xd96\xc9\xef\xbbS@\x07#\x0b\xef\x19\xe3S@`\x12\x8f|U\xd8S@\x96\xc1@\xf3\x00\xf3S@C\xc8\xa0\x98\xe9\xa6S@#\xbc\x7f\xb0\xf7\xd4S@\x91I2\xaaE\x89S@?\xc5\xfa}p\xbdS@\x0f7>6W\xb0S@\x822\xdf\x8e\xd7eS@\xde\xc3o\x9f&\xaaS@\xb7\xc9\r\xb4\x84\x86S@p#\x01\xf8\xff\xe3S@\xf7\x02Z\xa4\xed\xd8S@\xd6\t\xb4S\x96\xe2S@\xce.>\xd0\xd5\xb4S@\x0b\xe1\xa4\xd9\xc4\x83S@\xdc\x0c{\xd9\xcb\xd8S@\xcd\xef\x98\x8eXpS@6z\x15\xc9\xb9\x8fS@T@\xe0\xa1\xdd\x9cS@x\x9ea\x8b\xbd\xbcS@\xa6iv\xd86\xdfS@\xd9\x08\x1f\x90\x16\x82S@m\xddO\xfe\xe0\xd7S@1mL\xf7\x16\xc2S@\x9c\xf3\xef\xae\\\xe6S@8\x92\xba\x95b\xe6S@\x8c5\rH\xc8\xceS@\xbc_od~\x98S@\x1a\xa9\xc3\x8a*hS@\xdf\xb4\xd1\xcc\xdc\xdfS@\xb7.\xae_:\xafS@\xe0\xfd?\x97\x97\xcfS@\x85&*EZ\xdbS@\x86\xdc\x05\x1d\xbctS@j\x87\xf8KIjS@\xcf\xb80\xd6;\xb6S@\xfc2/\xf0-\xcaS@\xea\x9b_\xc7)\xcfS@\xe5(\x19\xce\xec\xddS@\x1b?3c\xbe\xe0S@$\x1e\xdb\x10\xed\x9aS@&[\xfc*\xad\xb7S@Qj\xed\xe4G\x8eS@m\xb9\xb4yKtS@\xa5\\\x1f\xd7\xbarS@\xfd\xb9+Q2\xd4S@Lh+K\x96yS@\xbd\xb6_7\x08\x98S@\xaa\xf9\xfb\xcf\xa4\xddS@\x07c\xac\xa5d\xe5S@\xb7u.\xbb\x82\xe2S@\xc6r\xa5=\x00tS@\x9e\x1dYNa\x93S@Z\xf7\xfd\xe3\xea\xe1S@\xa6}\x00\xfd\x04\xdeS@\xf2+\\,\x85lS@\x7fo\x7f\x90\x12\x83S@\x9by\x8a\xeaL\xd4S@(ny;\xaa\xa7S@\x83\xcau\x9b\xc5\xd1S@\xb5t\xcc\xbbzfS@\xc5\x00\x81:\x18\xbfS@\x8f92\x02]\xd7S@\x10\x90\xd9\xff\xac\xe1S@v\x98\x9c30\xb7S@\xa5R\x85^\xa9\x8fS@yMCLj\x92S@E@HYh\xc0S@-}\xe2|\xa5\xa8S@WLR5\xb3\x8eS@kN\x15$\xbc\xd0S@_|\xd9j\xe8\x98S@,\xe6\xc0\xc9\xe7\xb8S@\xdbr\xcd\xea^\x92S@\xa0\x9d\xd9iG\x82S@\x90L\xd2\x95\x0e\xb3S@L\x97\xc7\\\x9d\xd7S@\xb7s\xc7\xd2t\xbcS@d=\x9a\x8a\x8d\xdeS@B\xf4\x81\xec\xe7\x8eS@l\xdf\xb60\xd1\xb2S@4\x04\xd9\xec\xbb\xa5S@u\xfaH>\xd4\x87S@I\xd1\xf4\x07\xb0\x88S@\x80\xebn\x90\xfcxS@\x85\xec`U\xe7\xc3S@\xea\xd5nf\x0f\x1aT@\xeb\xac\x83\xaf\xf9\xe2S@\x13\xdd\xaf;\x06gS@\x7f\xd7.f\xae\xb8S@\xe3\xd3\xfd\x8cS\x82S@-\xdb^\xe8\x8a\x90S@\xf2\x1d|\xb4\x88\xb9S@M\xdbQ+4\xccS@\xdd\x1c\x04n\xd5\xe6S@\xe0v\x9a\x93\x10\xdcS@E\xa5\xa1\xa4gkS@\xcd\xc1\xde\x95\x8cjS@\xaa\x96\x1f\r\xb8xS@\xdd\x9d\x83\xac\x16gS@\xfd4\xba\xaa\x9e\x91S@\xf5\xc1\x88\x8b\xc0\x89S@\xf9\x83\xa7\xb2\xea\xddS@\xcb\x94!%\xaciS@\xb4C\x1a\xa91\xc4S@r\xf6\xa6\xd6\x80\x89S@\xaf\xecd]\x03\xd1S@\xb9V\xa7\xb7\x90\x19T@\t?zm \xceS@\xaf6B}\xa7qS@\xff\xbcf\xfep\xe9S@\x1c\xc3\x01\x1ch\xa8S@\x81\'\xbb\x97&\x93S@\xa6\x1c\xfe9c\xc3S@n\xb7]gr\xc5S@\x08\xe8t(\x01\xd1S@\x87\x1a\xb0\xdc\xf8\x89S@\xfb\x0f\x05\tt\xc1S@+A%+\xa8\x85S@\xaan\xec2\xf4lS@\x03\xceV\xcec\xacS@\xd8\xd6d\xef\xc3\xdaS@\x084t\r}nS@\xa9g,\xcc*\xd9S@\xb1\xe5Ci\xc9\xc2S@\x18\xaa\x19\x8bJ\x82S@#\xb4\xb6\xd0\xc6iS@\xe5R?rj\x13T@7\xe7\xee\xcc\xa3\xb0S@*\xe5\xfc\xdcO\xb0S@X^w=\x1b\x80S@\xe5&\xb0\x13\xcc\xe8S@\xa1\xefHw?\xd0S@\xd2\x8f\x12/\xc1\xe8S@\xcb#\xf7\x1d\xc4\xbdS@\x06T}9\xbb\xc5S@\x17,\xbe\xdd\xb1\x9dS@\x80t\xda\xa5\xaa\x8eS@\xa4\xa91L%\xd5S@iL\xcdUx\xcdS@\xf9\xa5\xdd\x86\x13\xe0S@o\xfa\xe1\x93\xec\xe1S@j?e\xba\xfa\xdeS@\'\x17\xa3\xbd~\xb6S@\x14wtT\xcc\xceS@&\xaf\x99J\xa7\xe5S@"\xb9\x7f\xde\xec\xcfS@\x06=n\xc7\x8f\xbaS@\xc9\xc3\xd7\x18\n\x91S@%\xb1n{k\xbaS@s0VdB\xcfS@\xefe\xcb\x16\xd3\x8eS@\xc2r\x83.N\x82S@\x9d\x07vf\xbb\x9eS@a\xd4\x06U\xa4\xb4S@\x1bx\xfe}l\x85S@\xf9\xcf\xbaU\xc1{S@\xc0\xe2B\x96\xcf\x92S@=\xef\x0c\x92\xf9\xdbS@\x12iG\xd6\xe4\xceS@F9C>q\x84S@9\xd9\xd0\xf1U\xb3S@\x03\xceF8\xfb\x83S@\x1d\x08\xf4\xf9\x1e~S@h6:\xdcs\xb2S@\x1a"6\xbbp\x8bS@\xab\x10\xf5\xd0i\xa0S@\xafM\x95(\xbd\xc9S@\xc7B\xed2\x7f\xe5S@\x16\xfa\xefQ\x07\x84S@\x91PM\xce\xd2\xacS@\xa1\xa7\xccq\xc4kS@\xb2\x84\xb5\\\x11\x89S@\xea\'\xf2C-\x8eS@\t\xces\xc5p\x84S@\nm\xb8M\x94\x92S@\xf4\x0c\x96M\xbb\xe7S@f\xa52\x84M\xdeS@qU\x9e\xf6\x1c\xb4S@V\xc5\xdaP\x1b\x87S@LsUFA\x87S@\x9bL\xbb\xdfZ\xceS@\x94\xa5\x93\xa5vnS@\x18\x0bw\xb4.\x83S@l5~:_\xf6S@VP\xa5\xb2\xd6\xe2S@\xde\xc8\xcd=1\xb0S@Ji\xb85\xac\xa6S@\teR\x1c\xf4\xe7S@\x11\x07\x84\xebo\x86S@w3\x99H9|S@\xc0p\xa1\xa6\xdazS@$\xc1{\xf7\x86\x86S@\xa0\x11\xca\x05\xee\x7fS@0\xfd\xd28\xacmS@\xfc\x04~\x15\x14nS@{\x0f\x93r\xf8\xd7S@\x9aW\xe3\xf1+\x7fS@\x82\xe4\x9e\x941\xc4S@\xd6\xb3\xaff\x1f\xc3S@\xec\x14\xc5\x1c\x9f\x85S@\xf3\r\x93\xeduoS@\x9b\x06?\xfbArS@\xb9k\x9e\xa2y\xe8S@\xca\x86d\xf2=\x82S@\x83\x94fN\xb7\xd7S@\x81!\x9b\x98(\xd2S@\xb1J-v\xdb\xadS@\\?\x18\x80h\xb2S@\x08B\xf3\xeb5\x11T@\xabK\xc4EL\xddS@\xa7H\xdf\x16\xe4\x84S@\xa9\xa8\xf67\xe1\xd8S@\xc6h%\xbd\x94jS@\xf9>\xa2\xa2\x18\x9eS@\xad\xaa\xb5\x196\xb7S@\x13\xc1\x8fcY\xa6S@W(W\xe20\xbeS@\xe9\xf9\x1a{\xc4\xe9S@\xfdi\xef\xcf\xf7\xd5S@\x83\x17\xf0\xfc\xa9\xd5S@\xc15$\xb3\x9d\xaaS@8\xee\xaa`\xcfkS@\x19\x0e\xd3\xebX\x8bS@C\xacQ\x90\x1c\xc8S@Vi\x92F\x86\x84S@l\x9e\xc5\xcf\xc7\xb6S@\x1a\x82\x97\x97\x19tS@"\xa0\r\x08\xe0\xbfS@ZJ\x88\xb2\xe9\xd9S@2\xef\xed\xcay\xbcS@%>\x97D6\xc7S@\xb4jup\x80\x82S@\xd6\x99UL.\xdfS@\xec\x12P\x8c\x84\xc9S@&O\x8c\xf3\xa7{S@\x0bJ \xe9\xe4\xf3S@"b\xba\xb2\xf7\xe0S@A\xc1\xa1\xec\x1e\xedS@\xc5na\x18*\xe8S@\xbe\xd5\x98<c\xebS@\x1cGy\x01l\x82S@hp\xc4zE\xbfS@@9;jy\xf4S@F \xafD\xb1\xadS@]I;L \xb2S@\xbc\xa8\xf5"\xbd~S@\xec\xc2\x8e?\x98\xc0S@\x1b\x87\xc14\xaf\xc5S@+ U\xd7\x98\x9eS@\x90\x82s\xcao\xc2S@\x08\xb6 R"\xd0S@\xc5\x8f\xaf\xf0z\xdcS@\xf1u\xdc\xe7\x06\xbdS@7\x87s\x9a\xb8\x90S@)\x95\xee\xea\xda\x9bS@\x01\xdc\x0bDr\x8fS@Th-\xdd\x07wS@\xf4\xcd\x86\n\xab\xa1S@\x9e9\x81t\xa4\xa0S@\xe9\x97\x95\x8eF~S@m\xde\xc3\xaar\x9dS@\xc0\xf58\xd7\xf4\xb2S@\xfe\xcf\xc4\xaaC\xe4S@\x17\x9d\xe7U\x93\xb3S@\x92Q\xb3\xef\x00bS@\xd3\xcc\x97\xfd\xfb\x82S@\xeb\x01\xd36\xf0\xc5S@Y\x1d\xe3\xee\xc6\xe5S@\x9f\xa1F\x1a\xf1\x8eS@\xee\xc8}\xeci\xeaS@$\xd3i-\xdd\x85S@\xce\x12\xf2\xda\xf4\xeaS@k\x9d\xd6\x9d\x10\xe4S@ \x858\xd7>|S@\xd9w/\xad\x0fhS@\xa3\x06\xdb\xf5\x1c\xaeS@\x93\x11\x81\x02\xb7\xa0S@\xd23I\x91\x92\xc6S@\xb5\t\x1e\x00\xbd}S@\xce\xdc)\'D\xb6S@G\xa3F\xc6\x9f\x7fS@\xbdE\xe9\x19>\xdaS@Q\xf4\x16\x80.\xd7S@\xb70\xb6.9\x86S@\x1f\x9b\xf1\x1c\xf7\x88S@/\x80\xf5\xaaNnS@\xc1a4\x14\x86\xafS@\x94y45\xa7uS@Mb\x8b;p\xbfS@\x07"R\x85\x06\xa1S@\x11\xfb4\xf5\xcf\xe9S@\xf6;=\xd40\xbcS@\x1e\x16G \x1e\xc6S@t{~M\xd0\xb3S@t\xbd\x06\x98\x10nS@\x9b\x91k\x7f;mS@\xf9\xf6\xf7\x0e-mS@\xf7\xb4\x92\xa0\x82\xc5S@Ts\x03\xb7\x1csS@\x9ed\x85\xf7I\xe2S@\x85_\x08\xe07\xa6S@\x85\xf9\x194\xaf\x8aS@\xab5^\xd7\xbd\xb8S@bg\xe7\x86\xa1vS@~\x84XW|{S@\x16\x90\xe9\x92\xd8\xacS@z6\xd2\x07\\\x96S@:4\xa5H\x11vS@:\xdfnV\xe1\xb7S@\x17\xd2\xda\xed\xaa\xb5S@)\xc8\xe4S\xe9\x7fS@\x91\x0e6\\\x12\x9bS@\x16\xce"X\x85\xdcS@X\xfe$\x1b?\xc7S@\x0bz/\x89\xb9vS@\x16\x96\xa0\x91\xa1\xa8S@\x98\x176\x99\xe4\x94S@J\x81\x1e\x97|hS@\xee\xfa\xaa\xac\x8b\xd1S@\x85MW\xd8\xb9\xa9S@\x15x\x86\xba\xfc\xd3S@\x0b\xbdB\x1e\x84\xafS@\x18\xec\xa7>F\x83S@\xeb\x9b\x8f\xaa\xa0\xc7S@N*\x165L\x88S@=\x83\xbf!a\xaeS@z\x00\x91\xe6\xfe\xd3S@\x82l\xd1\x87\xdd\xbdS@\xc5\x1fmb*\xa4S@\xe8Ia\xdb\xc8\xc0S@\xe9\xe4\xe88\xe2\xc6S@T\x1f\xa5\x04\xb3\xe8S@e\xfc\xb3\xb5\xc0xS@\x90\xda\xf0zE\xe3S@Eo\xcbM\x84\xb0S@\xf4\xfb\xe5\xfd|\xddS@\xece$\x91\x14\xb3S@5\x83\x8bd\x81\xaeS@s\xf06l\xd1\x80S@\xc6=3W\xb4\xbdS@\xc5\x1cf\xc4\xf0\xd1S@\x1c2\xa9\xbepjS@\x16\x05\xf5\xf8\x0b\x8aS@g\xb3\x7f\xf93\xd1S@\x9c\xa8\xa5c5\xb9S@q\x0c\x10\xdd\xb8\xdaS@\xe8\x11\xb9\xc2[\xd2S@=\xc8\x17/a\xb5S@(\xb5\x9d\xac\x96\x82S@_\xb9\xe2t\xcbgS@\xbf\xfc<4O\x91S@EU\xb9v\x97\x93S@\xc7*t\x02\xe3\xc1S@\x16\xcf\x9a\xbdE\x89S@\xe9y\xec\xfc\xe0\x9bS@~p0\x19\xf9\xc7S@\xa9V\xb6o\xf9\xe2S@g\x04\xbc\xdc<\xdaS@K\x1e\xa4mdfS@\x82@G\xb4m\xdcS@QP\x8d\xdc\xe4zS@\x7f{\xd0*\xad\xeeS@_\xbf\xd1\xcf\xbd\xe2S@{]\xcb\xda\xbfjS@j\x05\x14\x9e\xb0\xb7S@S\xb8i\x14{\x83S@t}\x05\xac\xc5\xc2S@\x87\xdfP\x1b%\xf4S@\x9b\xe7.\xd0\xfd\xccS@5W\x8dn~\xa0S@f\x87\xeb\xf2-\x92S@l\x14\xbf\xc7\x14\xdcS@>\xd6\xce\xe0\tzS@~\xba\xc9\x17\xb8\x81S@\xd6zf\x9f\xd7\xceS@K\x8b\xea\x98\xab\xbdS@\x0c\xbb\x1aV\xc7\xf9S@;\xe6`\xb5\xa8\xe9S@\xb9\xc7\xa8\x1c)fS@\xe1\xa2\xf2\x968\xe0S@\xa9,k t\xaeS@\xb7\xd3\x198\xaa\xf4S@n8\x86F\x01\x99S@`\t\xcdbTxS@\xdcY\xf2\x99\x12xS@c\xd3s\x98\xd9vS@\xfd\xe1\x9d\xd7a\x91S@\x9f\x1c\x06\xa4L\xddS@\x1b\x88O\xc7w\xe4S@\xcc\x1b\xe5/\xe0\xdaS@)[\x1fq_bS@\x84bhA\x1f\x80S@K\x99\xe2.r\xd6S@\x83\xd2\x82K\xbb\x83S@\xde\x9ajIQ\x83S@\x84\xb4j\xa7\xba\xbcS@lD\xb6]!~S@\x87K\xd1\x84\xbdvS@\xf7\x07=\xa4{\xc6S@B\t5\xe0\x8a\x95S@\xdd\xe9\xb8&\x85\x0bT@\'\xc5\n\x88\xb7\xbcS@\nf\xed\x9c\xb3\x9cS@\x003d^\x91\xbcS@\xd1\x19\x0b\x1aR\xc9S@\x95\xe7\x7f\x9d \xe5S@\x07\x14\xd3\x05\x00\xe8S@\x0e\x05E\x1do\xa6S@\x17Be=!\x86S@\x0e+\x8eo\xef\x8cS@M\'\xb4\x80\x85lS@X\x89\x8a\xbb\xeexS@\x19\nmPR\x9dS@\x11\xc4\xd0\xa0s\xbeS@vA\x97\xda\xb3\x80S@\xa1\xc0^\x18\x92\xbaS@[\xc7\x92\xeaU\xbdS@\xb7,\x8d\x98\xdd\x0eT@\x15\xf4\xb4Q\x07\x81S@)F\t\xa7)\xe3S@\x9d3o\xdc\xa8{S@\xff\xb0\xdf\xe5_\xd0S@L@\xbb\x85\x03\xe2S@:\xca\xe5vx\x19T@\xaew\x04\xb42\xb6S@s\xbb\xb3\x13\xa9\x80S@u\xf0fcg\xe2S@\rWb/\xa4\xe5S@\xd9\xf3\x81@\xcd\xe6S@\xfc\x9f\xd2O\xc7\xb3S@\xdcPFS\x9c\x87S@\x1e\xd6\x12\xc2\xbc\xbdS@\x18\xbbU\x8b\x13\xe3S@7S{\xcc{\xbdS@&g\xbb\x1f\xab\x80S@\x1f\xe0\xcb\x99N\x85S@)\xacG\xe1}\x9aS@:\x7fU5}\x8dS@\x8e\xd0_\x16\xad\x81S@\x8d\x0czu\xc0\xe4S@x\xeb\x0e\xf8\xd7\xbdS@ \\\xd6\xaf\x85\x87S@>\xffW\xc4\x97\x91S@\xb2M\x98\xaa\x1a\xa4S@\xcb\x83"\xa1\xac\xb3S@\xf58I|\xb6\xe5S@>\xf7K\xe3`\xc0S@\x88z\xe6\xeb7yS@p0\xef\xaa{\xc0S@F\'w\xa0n\xdeS@e\xfe\xd9\x964\x8cS@\xc3\xfdw\x1e\x99\xc0S@\x04\xb3\xea \\\xe7S@\x0c\x9d\xe8"\\\xe4S@\xcd\xc4\xc9\xfeh\x83S@\x89\x12e\x1c}\x80S@m\xd9d\xca*\xa4S@\x8c\xdc\r\x0b\xac\xc6S@\xdd`\xe7\xe6I\xf1S@\tG\x93\xc8\xc5\xc9S@\x98\x83\x97#m\x85S@\x99\xf0?W\xce\xd6S@\xb7"\x11c\x15\xdbS@\x8c[F\xe9a\xbcS@\xb0\x9aD 3\xe2S@\x822u\xc78\xbcS@\\\x83CLv\x95S@d\x8f\x853\xdb\xcfS@r\x9c\x93W.\xbeS@\xfe\x92\xf4\xe86\xddS@\xf8M\xb0\x85^\xbcS@\x91\xc1}n\xd5\xafS@\x8c\xa6\x17\xd5\x82\x88S@h\xd9\xc4\x04\x86\x8eS@\xa8\\\xecR*yS@,3\xb6E\xd9\xafS@\x90\xfb\x04\xb8\x04\xe6S@p\x8f\xd9\xe0\x13vS@\x14=\xf4\xea\x8a\xddS@JD\x82z\xff\x9cS@\xcd\xa9\xcdL&\xe9S@\xee\xed\xd1\xac\xdd\x87S@\x17\x93M\xe0\xb8\xbaS@\xa3$"\x88\x9c\xbcS@\x00\xd9\xb5\xe3v\xbcS@\xba\xffi*nyS@E\xdfY]\\|S@\x04#I\x00\x83\xbaS@\xec\x0er\x8d1\x85S@\xc8L+\xe3\x1f\xe8S@\xfch\x16\n4\xd2S@\x10\xd9\xf9\xc2`\xc6S@\x0e)Q?\xd5nS@\xf8/\x14"\xec\x96S@UV\x1e$\xa9\xc7S@d\xa5m\xe5\xf3\xd0S@\xa7:|\x17\x91\xc4S@\xe3\x8b\x10\x1d\xfd\xd9S@\xa3[a:L\xcfS@\xa5\xa0\xee&\x0e\xd2S@o\xcd9\xd9\xcc\x80S@U\xfe\x06hQ\xbbS@2Y\xb4_@\xbaS@\xe8\x06\x1c\xbd\xa2zS@\xd4\x0f\xcf\x9d\xa6\xb2S@\xe4\xf4I\x96v\xc2S@\xf0\xf20\xb7\xeb\xbbS@7\x1aT\xffd\xe1S@\x11\xa6\xdb2\x8c\xdbS@\xab\xde\x19\xa6~\x86S@\xae\xf0\xb8\xcaY\nT@\xd4\x11\x00\x95j\xd1S@\x0cI\xa6\xd1^\x92S@K\xae\x02\x96.\xe3S@\x9e\xc0~N\xfc\xdcS@\xd8\x0c\xd3\xb2-fS@u\xf3\x8c\xba\xbd\xaeS@\x9cd\xba\xdbm\xbdS@\xe8\x04D\xba\x1a{S@\x1d&\xd7\xa3/oS@\xed#\xeeP\x1d\xa2S@\x974Z\xbc\xab\xeaS@\x88=\xa2&\xe6\xd2S@\xff\xf6\xbe\x97\xc0\xc0S@(\x91W\xa1+\xc9S@\tm\xc9\xe4\xf4\x8dS@\xeb]F\xc4\x82\xbaS@N\x8e`Q\xa2uS@\xa1\xa8\x8a\x12Q\xc9S@X/<\xa9tgS@\x13\xcb}\xb1\x9c\xbaS@\tw\xaa9\x0elS@\xe342\xb4|gS@\x85io\x7f\x9b\xa0S@\xbaI\x8b\xda8\x97S@\x89\xcc5\xdfF\x81S@\xfd\xe3\xa5\xeb@\xeaS@\x1dN\xeb*\xbe\xbaS@.\x1f\xee~\xb5\xd0S@8\xb7Y\xe0\xb5\xd7S@E\xde\x1f\x06n\xd7S@\xc7\x9fTCHiS@it\x86\x1e\xd3\xe8S@T\x90\xf8zz\xebS@\x1e\xd6\xfb\x94Z\xcbS@\x16\xde\x94I\xa0\xa1S@\x96\x83Qp\xa8\xc5S@%\xe5\xd6\x16/\xdeS@\xcc\r\x93\x83\x15\xe2S@\xba\x13N\x13U\xe6S@\xfdh\xbc\xb4\x08\xc4S@cE\x11\xe0#\x84S@\xcd\x07\xd5>.\xf3S@hE\xc6\x80N\xd7S@>\xa5\xf2\x81\x1f\xcfS@\xbd\xce\xf5\xbc|\xd8S@\x82\x99{\xee\x8d\xb3S@\xdak\xae9\x9c\xb7S@\x1b\x89v6\xd4lS@i\x0e\xfb\x9c\xf0\xf2S@\xf6\xc9\xc216\xd8S@e\xe1\xbb\xf0D\x9aS@\xa1\x03I\xb7g\x92S@\xdc\x0c>\xec$\xf0S@\xcd\x11K\xbd\xf7\xa6S@~\x8dS3\xb7\x96S@e\xfa\xf8\xc6P\x87S@\x91\x8c\x8b\x1fB\xbfS@\x9c\x15\x7fL\xdd\xb5S@\xa1\xc4\xb2\x07\xdauS@J|G\x9b|\x99S@\xcd\x00\x8b<\xdc\x8cS@x\x18\x81\x13\xa1\xdaS@\xc7\x93\xcb\x92\x19wS@\xfa\xc9\rk\x02\xe7S@\x18\xe7\x1d1\x07\x90S@\xf0/\xac\x00\x81\xe9S@\x87.\xc7\xe7\x18iS@\xe3\xe3f\xa5\x88\xd7S@d\xb1\x1f\xe2\x1b\xcdS@D\x88i\xb62{S@\xc7\xe0\x9f\x05\x86\x80S@L\xee@\x1c\xc8\xc5S@\xb6Iu\x80\x91\xb3S@\xd3\xbc\x9a\x03E\xc0S@U\x08\xb7\x7f\x1a\xc6S@\\]>\xa6\xb9\xa4S@\x9e\xf5\x8c5\xf5\xceS@\xf5\x17\xa4\xe8nxS@\xb2\x1d\xcc\n\xfb\xbcS@d\x1d\xaf\xe5\x18\x90S@I\x04\xe8\xf9\xa6\x87S@\x04\xa9\\c\x94\xe7S@P\xa1i\x08\xae~S@m\xc7\xdf#\xe8\x83S@\xeb\xa6\xcch\xd8{S@P_\x1cx\xfc\xbbS@\x9e\xe27/\x9c\xbeS@\xe2\xc5\xf3w\x87\x88S@\xd0S\xa1\x9a~\xe4S@\xe1\x18\x90D\xbe\x93S@\xde7\xa9\x97\xff\x87S@sw\xa7\xaf\xac\x85S@\x03\xb8P\x87f\xdbS@`V\x91\x1e\xf5\x88S@\x92\xb0c\xdc\xde\xb3S@uu\xf6\x99\xd2\xbeS@\xc8\x123\xf3\x83\xc5S@\x86\xeb\xd1\x93Y\x88S@\xa1\x1b~\x1f\x9e\xb8S@\x81\x8e:\x0c%\xe3S@f\xce\xa66Y\xd0S@\xe9~\xf2\x11\x80\xecS@\xca-\xa8VX\xb6S@\x96&\xa6\x89\x95\x8fS@N\x08\xce\x0b\x19\xdbS@\x11U\xf0\x18\xb6\x93S@\x93Z\x1e<@\xeeS@n\xebz\x92\x1acS@g\xfb\xdf\x13\x0f\x92S@\xdf\xa5!\x90e\xbdS@}\x9a\x06\x8c\xd6\xb4S@\x97\x81\x19v\x10\xe4S@\x83\xc7K|.wS@\xfe\xce\xb5\xaa]\xd8S@\xdd\\\xb4\xab\xfc\xf4S@\n\\\x12\xc0i\xcaS@\x1a\x07\x1a\xde\xa1\xc6S@\xd5\xb9\x1a9P\xb0S@~%I\xa7X\xd4S@\xe0\x12\xe9\xd8\r\xc3S@6\'\xa6\xd6d\x8aS@\xda[\xb2\xdd\x19\xb4S@\xbb\x12\xe1\x92\xf9\xc0S@\r\xa4\xbb7E\xceS@\xf37\xc3"\x16\xc1S@P\xb7\xaa\xa89\x87S@\xc9\x8a\xcd\xaf\xb3\xb7S@\xac\xc8s\xd1\x93\xb7S@~\xc4P\x17\xe2\xa2S@N\x19Z\xcb1\x8eS@\xf3a\xeaZ\x15\x8eS@qnVv\x92\xd6S@@{\xb7/\x94\x9fS@\xe5\x0e\x81Mc\xb6S@@\x1cR\x8e-\xdaS@\xea!\x98\xf8\xb4\x93S@\x01\xb0{\xe8\x0c\xe2S@\xcf\xeb/Z\xfc\xdaS@\xaa!6\xd5\x14\xc5S@\xe4\\9\xda7\x8eS@t\x1f\xea\xbbq\xa9S@\x93\x9a\x9b\xd6\x9fkS@?\xbaLu\xf3\xd0S@\x948\xee\xb6\xff\xcfS@\x81\x8c\x1a\xd00\x7fS@\x9bD=\x9d\xac\xdaS@:\xe0/\xe3\xe6\xefS@\xd8\x88\x90\xd8Z\xb6S@0\xad\xcc\x89D\x8aS@\xe2\xf7\x11\xe4\xd8\xb8S@\n\xde\xcb\xb87\xc1S@:^\x89\xd2\x84\xa3S@\xe4\xd8\x0f+\xae\x90S@q\xe0\xc8R\xd8\xf1S@\x06\xc5\x02\xfe1\xf0S@\xc14\xadg\xef\xdeS@\x94\x9dy\xcc\xbb\x98S@\x87s\x06c\xd2|S@9\x01\x15jz\x82S@\xf3\x83W\x05\xf7\xbcS@\x87\x16!\x11\x07\xbeS@\xed\x9eF\xd7\x8e\xb6S@\xa2\xd6 \x13W\xdbS@\xbf\x7f\x8a\x00\x1e\x82S@\xdb:\x93\x95_\x80S@\x92\xc2md\xba\xb7S@\x9b\x85\x1ft{\xcdS@\x02\xc7\x96\xc4S\xe3S@\x8a\x06\xe1\xa6\x8a\xeaS@\xaa\xd52\xde\xf4\xceS@\x95\x81\x02$\x93\xbdS@\xa8\x0c\x81j\xf8\x85S@\xfe3\xdb\x92\xae\xe3S@\n\xfbs[\x94\xb7S@l@\xedg*\xa8S@\xe4\xfa,bU\xcdS@\x8a\xa6\xd9Z\xd0\xbcS@\xef?\tc\x0e\x9cS@\x13$X\xaf\xe1\xcfS@\x7f\xd3\x89\xf3\x9f\xc6S@\xec\x8b9\xeb\xad\x86S@\x82\x86\xaa\xa1\xf9\xefS@\x1f\xce\x11%k\xb7S@/\xb5\xa5\x03@\xc8S@\xf2\xeb\x04\xd4\x1a\xcaS@\xd0Y\xd8k\xa5\xcfS@\xc6e\x8f\xad\xf8\x8dS@\x06EIqr\xdaS@\x91\x90\xd2\xd4\x1e\xd9S@V\xfc\xc0\xfa:\xcdS@j\xaa\x12\xdf\xf1\xc6S@\xb0\x1aJ\xeet\xc8S@\xbd|\x8e\x8d\x9e\x87S@\xc6\xd3\xed\x10\x94\xc0S@\x9e\xe6\xba\x06\xc7\xbcS@\n\xac\xc7\xa1\xe7\x9eS@`\xb7s\x86\xc2\xcaS@\xd8n\xcd\x80\xb1kS@\t\x92kN\xb1\xceS@\x0eJ:F\x89\xbdS@7\xeeB\xee.\xb7S@\x93E\xe8=E\x04T@<\x9a\x1c\xe9\x80\xbfS@\xac%\x16o\xa1kS@M\xee\x03\x8f\x17\x87S@%\x83\xa4\xa5\xe7\xc2S@\xfb\xfbN-f\xcfS@\xc7\xa8\xceZ\xf0\xb8S@\xc3#\xccP\xd7\xccS@v,\x87\xf3L\xd4S@\x8f\x05\xe7g\xce\xefS@\xea\xdd\xea\xe5\xb6\xdfS@\xb9m@\x8eg\xa0S@V~8\xfd\xcf\xcfS@q\xe3\xe9\x1d\xfa\xdcS@\x7f\xeaz5\xa3\xbcS@^\x8b\xe5\xdf{\xc4S@\xa8\xa1\xd6\xe7\x11\x9fS@u\x07\xbdS0\xcfS@\x99\xce7Ik\xbdS@\xed\xcaj\xd7\xfa\x1aT@\x8f\x03\xf01\xaa\xcdS@}|\x9b\x9dS\xddS@\x9fZ\xd7\x04\xe6\xb6S@\x91\xc6\x83(3\x9eS@\x1dzr/\xcf\xd3S@\xc8\xb0\xcb<\t\xcfS@Tz\xf4\xd7\xa8\xdfS@\xf9\x19\x18\xf5$\xb3S@\xd5\xd3\xb0\xcb\xa2\x7fS@\x8a^M\xca\xa3\x89S@\xb11\xa7`:\xbeS@M\x911e\\\x82S@\x9dLK\x9as\xd4S@G\xe8q\xc3\t\xd8S@\x1e\xed\x9b\xf7\x13\xcdS@\xdf\xd3\xb41\x19\x1bT@\xc1\'\xc5-d\xc0S@I\x90\xfc\xaa\xa3pS@;6u\xc3\x1f\xf1S@\xfeO(W\xd6\x92S@\x19[^\x07\x03]S@\xfb\x92\xbc\xb2\xc0\x81S@\xdbx\x12I\xd9lS@/\x02\xd2\xa4\xe2\xb6S@\xe4>\xae\x89\xfd\x86S@M4\xa7t>\x99S@F\xc2\x9a8\x86\x82S@\xcd\xdfe\xb5\xd1\xe3S@\xd5\x91:y\xa4\x86S@\x9a~\xf7>f\x9dS@^\x1e\x0eT\xc7\xbbS@\xe5\x06X\xc9KnS@\xe7\x0c\x0c:)\xa2S@[\xdb\x7f\x10\xcc|S@\xdb\x01\x82\xa45pS@\tZ\xb0\x0c#\xdcS@#\xf4\x0e\xf6\xf4\xe9S@\xb8/\xf3Ar\xcbS@\xbc\xb8[\xf7S\x84S@\xfd\x99\xc0G\xa0vS@:)T9\x8a\x88S@c\x1d\xb9\xa4\x0c{S@n\xf4q\x8eI\xcbS@ 5\xb5\xa8\x9a\x86S@d\xe0g\xf26\xbeS@z\xb0\x9cY\xc0\x84S@\xd9\xb4c\xba6\x99S@\xbb\xa8(\xc2\xd5\x82S@p\x06\xf7\xad\xa8\xb1S@\xea\x92\x9d\xf2\x8f\x97S@\xab\xb8\xe3 F\xb9S@\xae&\xc6v\xec\xf0S@\xed\xf052\x1f\xc8S@\xc1Ii\xc3N\x81S@\x02\x9e\xb6\x80\xef\xdeS@\x95\xe1C\xe0\x80\xbeS@\x98\\\xd1\x9f\x86\xdaS@pX\x19\xe5}\xe1S@\xe0\xd51\xe3\xa3\x1aT@\x8c\x8c\x9doA\xdaS@<\xa9 f[\x8eS@\xf5\xcc!\x05|\xb1S@\x91g\xd4\xcd\xa7\x8eS@\x04w\xe5\x01z\xbeS@\'~\xf8xA\xe2S@\x9a\x9a25aoS@\xf8\xa4\x97\x99\xa4\x81S@R\x86%\xe6L\xe3S@\xcb\xad7d>\xd5S@v\xd1\x99\x95\xb6\xdcS@tJ\xd7\xb8\xda\x83S@F\xae\x0c\xf7T\xa2S@jba\xdf\x7f\xc1S@\xb1\x92N\xd8\x8b\x87S@\xd0\xd7\n37\xf1S@\x13\x0cNl\xaf\x84S@\xf0\x80\xbaH\x10\xc0S@\x9d(\xe2\x0f\xee\xeeS@\x97\x7f:\xe2\x8a\xb8S@S\xc2\x06m\'\x83S@\xc7\xab}\x96\\\x99S@X\x1e\xb9\xc7\n\xe2S@\xe9\xfe\xbd\xa1\x9f\x19T@; dQ\xe8\xb1S@\xfaI\xd0\xae\x0c\xaeS@\x06\xc3\xc6\xd2a\x7fS@l$\x7f\x90\xc1\xdeS@\xd8\xfduA`uS@\x98\x93_\x06.\xc1S@\xe9\x1d~.\x05\xd1S@\xfa\xcaw\x84\xc7\x9dS@\xc2\xa5N]\x91\x9dS@2\xd0\xe8\x98\x87\xe2S@\xa5\xfe)9\xf9\x8fS@6\xda\xf0\x8dCyS@N\t,\x8c\xd5\x7fS@\x19s\xc4\xad\x04{S@(}ATE\xc4S@\xc3bW\x94G\x8fS@\xab\xbfig\xdd\xe1S@\xda^n\xccm\xdcS@1\xd2d\xb4\x02\x98S@\x02\xde\x8be\x08\x1bT@N\t\xa1\x04G\xa1S@\x85J\xd3\x80\xdf\xf1S@\xf0\xe2z\xfe\x93\xf2S@\x96<\xcf\xf6\x8f\xccS@K\xf9{\x85\xa2\nT@\xc9\xcf\x9d\xf8\xb5\nT@\x81m|\xbb\xaa\xc6S@+\xe0\xd4\xeb\x1eqS@-\xe3\xb9\xb8\x98\xd6S@V\x0eCH\xa6\x95S@\xabDd\x7f`iS@\xa4|I\x81\xc5jS@\xd0`\xb13\xb8\xdcS@\x82G<@\x04pS@\x8av\x01\xc0g\xb8S@\x89\xed\xb4\xe3T\xddS@\xd6k\xde\x0e#\xafS@9\x14\xfe\x8f;\xafS@\xdc\x9d\xc2b\xaeyS@\xfe\xc9\xa4A\x0e\xe3S@l\xe7\xa9\x13_\xdfS@\x08\xec\xde\xa0-\xcaS@\xb4R\x00M\xea\x15T@-[\x95o\xcf\xd9S@\x14\x1fh\nE\xcaS@P\xc0\xa9Wm\xb3S@\xe3}\xa3\xe1\x8f\xd6S@P\xb3\xac~6\xafS@1\x0e\x17\x96[\xc3S@\xfb\xe2\xe7d8\xc6S@\xaf\x8c\xa5\x1a\xf5\x88S@[jw[\x81\xdeS@\xc1s\xe7\x7f3\xcbS@\xfe\x95\xd8\xff\xa6\x87S@\xfb\xc5"$\x1akS@W\xfe\xe8+Z\xdbS@p\xf7\xaa\xf9"\xc2S@1\xf2\xfcy\xad\xb9S@\x8b\x1eD\xfe\xea\xddS@\xaf\x95a^j\xd6S@\xe0\xc2\x8a\xbc\xfc\xabS@*\xa4\x02\x11\xb7\xedS@\x0b\x1a\x1c`\xf1jS@\xee K\xf7\xc6nS@\xef[\x9dD\x1dmS@\xb0x\xe1w\x1e\xe3S@wbG\xe0S\xddS@\x82\x8d)\xc1M\xdeS@\xc7\xed\x83\x0c\xff\xabS@\x95^WC\xe2\x96S@C\x8fr`\xab\x86S@\xd3\xce\x9b5\r\x85S@1\x1boH\xe7{S@<K7\x00\x94sS@eT\xcf\x97\xc6\xdbS@[\x84;w\xec\x85S@TB\xc3\x16p\xb7S@(\xfb\xd4\xe3\xa1\x84S@"K\xd3iP\xcaS@C\x98D\x12\xa6\x8dS@\xc6j\xc3\xe0\xd2\xbcS@\xc9\xfe\x04\xa8\xd8\xd6S@p\xf4\x88\xcb\xb2\xdcS@\xad\x9d\x86\xaa\x91\xd3S@\xe4\xb5\xe4i\xed\xb6S@\x80Z\x17\x01\xf3\x0eT@\xf0-\xe4_0\x88S@\x9a\xa0\xfc\xf4j\xedS@\xfeC\xf9\x85\x8axS@\xd6\xbc&\xd8\x1d\xdeS@\x98\x1f>\xbe\xe3wS@Hj^[b\x99S@\xadq\xc4\xdc\xde\x1aT@\x80w\xd9\x8e\x96rS@P\xa4\x9e\x14\x95\x9cS@t\xe0\x06[\xaa\xa4S@T\x99!!\x1f\x80S@\xd2\xce\xf5\x8b!hS@\xe2HQC\xb2\xeaS@"\x16\xd7\x1eN\xb1S@\rL\x96\xa3\xaf\x1dT@\xd9y\xa7\x8e\x81\x8dS@\x01\x87%\x92v\xadS@\xb3T\x08\xc6t\xafS@\x98\xb9(\x14s\xadS@6n^`*\xa2S@p\x96\x89:\xd8|S@:\xe7\xea\xcd\xb8\xbcS@\x1f\x86y\xede\xdaS@\x04\xb9\xf7A\x04zS@\x9168\x1d\xc8\x83S@y9\xb7s\x81\xc9S@1\x97\xe2\xc7\xaa\xe0S@q\xd3\xf1\xe4t\xa3S@53g\x04z\xecS@K\xa9\x07\x03{\xdbS@\xd7\xe1\xfa\x92m\x86S@\x95\x00zEA~S@\x115\xf6\x87\xc4\xe3S@W\x02\xa2N\x8a\xbdS@\xc0\x96S2\xde\xe9S@\xc8?\x1eZ8tS@\x96Ph$}\xb3S@\x9a\xd2(\xa3\xb9\x88S@.*\x00f\xe6\xe3S@\xa8eA\x96\x82\xd2S@kRq\x83H\xd1S@St\nvA\x9eS@\xee\x9e\xa9>e\xb0S@\x02\xa1\xcc\x1f\x93\xb0S@\xaa\x08\x9f^\x94\xd0S@A\xda\xe6\x1a\x08\x81S@\xf8\xa9Au\x8dhS@v\t\xf0\x1aQqS@\xf7\xed\xc3\r\x8crS@:\xaa\xb6r\xa1\x88S@\xc1\xad\xf6CV\xa5S@*\xb6\n\xe4]\xe1S@~\xb1h/\xf8\xdcS@\xdc\xff\xf1\x917\xf6S@\xdb)\xb0\xc6\x16\x91S@=\xae<\x9aq\x80S@\x0c\x80\xa9[&\xf5S@\xcd\x0f(rQ\xecS@\x85\xea\x8a\xbb\xa7\xe2S@\xe9\x13\x8f\xc3\xd7\x81S@\xab\x1c\x99\xeeMvS@\xfe\xb6"V\x9c\xc9S@\x17\x08\xe2\x88\xa9hS@+N\xd9\xba=\xd0S@\xc1nMbX\x80S@\x0c\xfav\xbb\xd8\xb1S@V\xbe\x14#3\x9cS@\x97\x7f}\xbb\xb8oS@\xd2\xa6gt|pS@k\xf6z\xc0\xcf\x9aS@\xf5\xd8\xa1\x1d\xc5\xc9S@[^:\xca\xa0}S@_\xc2q\\\xb4tS@\xddI\x03u\xf6\xc1S@\xb9\x80p\xe7\xb5\xc8S@~\xe5\x000y\x86S@\x05[w\xb8%\x86S@?\t\xb0\x81\xd5\x80S@\x13*\x9d\xa8\x9brS@\xf6\x9d\xe9\x88|\xa7S@l9\xee\x84\xc0\xeaS@\'7\xe6n\x01\xecS@\x04\xe1\xdd,d\x86S@\xf0\x8a\x8eD\xb1\xc0S@\'0\xb7\xe1\xfa\xf3S@\xbeVy\xedyjS@\xd4\xb6\xbd\xdf"|S@\n\x86\x9dJm\x9aS@\x93\x9fC\x98\xec\xdeS@\x10U\xf6\xc9\xbc\xc0S@\x8b\x0f\xce\x10\xd1\xe8S@\xa5\n\x07\x9dr\xa7S@\x10w\x84kI\xb1S@\xcd\x9f\xa8\x14H\xb2S@\xbeL\x89.\x1c\xa3S@\xb3\xec\x9bOczS@O\xa2\x80\x13f\x80S@\x13\xb6\xacB\xfe\xd2S@\xb3u\x1b\x98\xb0\xc5S@\xf5\x83\xc8\xf1\xd9\x06T@\x0cW\xfa\x1e}\xdcS@\x17\x9dU\xf7\x1aeS@\xcd\x05\x922<\xa7S@\xbbH\xdc^i\xc5S@>$\xe0\x95\x7fzS@O\xf5\xfc\xa9\x1f{S@\xb36\xfc\x1a\xfa\xcbS@\x13j?\x94\x15~S@\xc5\x0bF,\x8e\xd8S@\x90\xa3\xff\xcf\x01\xb6S@\xd92\x1c\xba.\xe3S@\xa0j\xebb\x19\x93S@|b5\xe5J\xc5S@x\xf7\xd6+\x7f\xbcS@J\x8b\xe0\xfd\xf3sS@\x08\x8dQ\xd1x\xc0S@\x04\x8f\xa4\x85\xcf\xc0S@\x0e\x86\x0f\xeb\xb9\xc6S@X\x9c\xc7\x05k\xc5S@\xefT\xba\xcf\x97\x8fS@&q\x1b\xa8\x1b\xe2S@\x14\xf3\x7f\xad\x81xS@\xc4\\(7\x08{S@\xaa\r\xd2\x1e\xf9\xc2S@\x03T\x14c;\xc5S@\x93\xed\xeb*\xe6\xf3S@\x01\xbd\xf7Nu\x7fS@\xa70\xc0<7}S@\xceG\x1b[:\x88S@\xbc\xbc\x9fs:\xc7S@-\x8b\xbc\x1c\x9e\xbbS@w\x00\x9c\x8d\x81\xcaS@\xdaX\x95?\x17\x96S@}[r\'P\xaeS@\xe3\x05\x1cQ\x9b\xc5S@6>\xcf\xfb\xcf\xccS@|\xf1[\xc1\xaf\xc5S@$\'\xe0\x7f6\xccS@j\xba\x0c\xfcX\xa5S@\xd8\x01\xa2\xfbn\x81S@\xe1\xab\xd7\xc0\x82mS@|\x04\x9c\xe6\xb0\xbbS@\x8d\xa4\x08\xf6\xf0\xd7S@\xcc\xf4~\x1dj\xd8S@\xb3\x97\xec\xf3\x04\xc6S@\x93\xfc\xf7\x991\xc3S@MF:\xd7\xbc\xd0S@\xdeSa\xb4G\xc6S@\xdf\xe2\x16\xcb\xcd\x92S@\xfd\x84*B\xc5~S@\x8f\xa9\t\xc8k\xb2S@<\xb1ya\x14\x87S@\x8e!O\xb1h\x86S@\xb0V\xb2\x8bN\xc8S@\xa2\xd4D\xdd3\xceS@2\xd5|\xba\xda\xa6S@\xd6\x06z\xef\x8e\xc5S@\xef\xc1\x1a\x13j\xc3S@\x8e\xa6\x0bo\x91\xc3S@\x9c\xcf\xb6\x048{S@8x\xd8=0\xdbS@\x85~\xef8s\xccS@G\x10\x03\xccvoS@\xa6\xa1\x9fe\x86\xc3S@K\x8d|\x87\xba\xbaS@\xbcJS3\xfb\x86S@\x85N\x02\x8e?\xb4S@\xbeF\x9f\xbe]\xf2S@\xbb\xda\xd1\xd7\xdb\xbaS@\x98\xf3\xcf\x14llS@\xa0\xb0\x955\r\x80S@j\xf84.\xf4\xdeS@\x0b\xd3\xf3S\x86\xc6S@\x84\xda\xb2\xceB\xb3S@1F87\x98yS@\xb2L"&y{S@\xa6G\x8c!F\xccS@\x95q\xc3\xc2\xa8\xbbS@\x83\xa8\xd5\xf9]\xf4S@Ng:c\x05uS@\x14\xbe\xc2\xc89\xebS@\x85\xd3Y\xf0%\xebS@xr \xbbE\xc6S@\xbe\xd3\xd7mG\xdaS@\xa5\xa12n\x1f\xb3S@\x93w) [\x86S@\xe7%(\x87\xc5\xb2S@5x\x04\xeaA\xd3S@dM\xb9\\\x19sS@U;\xcf\x13{nS@]\xf1js\xae\xa9S@\xcb\t\xb5\t~~S@wJ\xf3;W\x90S@\x10\xc3\xfa8\xff\x82S@\x89\xd2\xa1\xa0\xf0\x9eS@\xa08\x88`+\xb4S@9\xdfR\xf4\xd0\xc5S@:\x0bx\xaa\xdc\xd0S@\xa9X,50\xcdS@\x87\x84\xe0d~\xbbS@\xf9LK\xf0\xdd\x8eS@5\x1aWC\x01vS@\xcf\x12\xd5v\xdftS@\xd51\xad\x0f|\xb3S@\xc5u\x00z\x94\xb4S@\xa8+\xf2w\xb3\xb4S@S\x17\x7f\xe5\xd7\xbaS@e\x0cD\xe5\r\xc5S@\'&\xa0\xbe\xd8\xf3S@N+\xe3\xd9\xecvS@VYU+5\xd4S@#Fh\x99\x08tS@SI\x9f\xf0\xb3rS@\x8c\x03\x88U\xd5sS@K\xac\xa9\x91\x16\xddS@=\xe2\xffp\xbe\xd0S@G){2\'\x8dS@Bw\xe6\xbc[\xd1S@-k\xae|^fS@\x041#Cj\x83S@\xc7(\x04\x96\x84\xe9S@]^\xb2\xe9\x03\xc2S@\xa4\xc3Q5\x08\xe5S@\xc58\x86N\xf6\xadS@\x1e\xb8\x0fp\x1a\xc8S@~\x12\x13\x99\xb4\x9aS@#&&\xe4\xf4\xe1S@%\x0b3\xc6\xa1\xcdS@F4\x9c=L\x82S@\xaf\x8c\x845?\xcfS@\xd0\xf0m\xce\xa7\x80S@p\xee\xd0\x9ay\xf4S@\x94\xe1\xc7i\xa1\x89S@\xb1\xa3\xe4+\x13\x8aS@W\x0c\xdc\x1f~\xe5S@\xd5\xecK*\xf1\xd8S@\xef\xd3\x7f\xa4\x8d\x87S@\xff}\x19\xe6\n\x80S@@\xab\x00u\x95\xb4S@M\xf7\x82\x9fZ\x13T@\xc9Wk9,\x90S@m\xb3y78\xc3S@\xfb\xbec\xf2\x98\xe3S@\x12|\xa3\x8a\x82\xd0S@XR\xe2\xc8`\xe7S@\x9c\xfe\xb8\x9eZ|S@\x1c\x91\xbaq\xd6\xa6S@7\xd35\x11\x1c\x81S@M\x11\x98\x99\xb5\xacS@yX\xfb\xedy{S@)\x83\x98\r\xd5\xd8S@\xb6\xa8\xac\xb9\xe1\xbaS@\xfdv\x13#$\x8eS@\xe1U\xbc\xda\x8d\x81S@\x94\xe2\x819E\xa2S@\xd1K\x88\x8f\x12\x84S@\xe7\xb7_N\x9d\xdeS@\xd9\x19\x9c\xfaF\xb3S@T\xc6\x0f\x0b?\xd8S@A\'\xaf<{\x7fS@\xaa\xb7VZ\x9e\x86S@\xe4\x8a\xe2\x81\xab\xd5S@\x12\x13\x95\x9fB\xc3S@px\x93(F\xf6S@\xd7\x7f[\x0f\xcd\x94S@\xd8\x9f\x03!\xa8\xe1S@\xb8\xf6\x1eu\x0f`S@\x0e\xce\xb1\xe7I\xb3S@\x10W\xa1\xbdF\xbdS@?!\xb4\x8e\xed\xc1S@\\\x0c\xab@T\x94S@B\x7f\x84\xdd\x91nS@FZ\x88g\xdc\xc5S@\xdf\xb3\x11\xad\\\x89S@+-\x9d\xeaN\xb3S@\xb4j\xed\x91(\xe5S@!\xb0\xdc\xb3U\xc4S@L\x8a\xc6\x11\xae\xd3S@\xb3\xc7~\xea\xcb\x81S@\xbb+\xf9\x1f\x0f\xb3S@=\x12\xe1)(\xbbS@+\xa7\xc6\xeb\xcd\xa1S@\xff;\xaem1\xdbS@\xde\x92a=\xcf\xc7S@\xb6\xfcBC\x07\xd0S@\xc0\xc7\x19l\x18\xafS@#\xbe\x1e\x95\xd5\xcdS@Z\xd7\xa2\xe0McS@\x8dd\xecm1\x84S@\xfce_\x04\xd2\xb1S@\xff<\x9e\x1b\xa0\xd4S@=\xc1\xdf#\xae\xd1S@2\x0ch\xc4\xec\xddS@p4M\xa7-\xdaS@\x03\xbb<JNsS@\xd8\xa2\xac\xac\xa9\x89S@\xa1\xbcHn\xc6\xd4S@\x86Bw\xc4\x98\xc8S@\x8b\x04\xed\x02\x14jS@Z\xe3,\xb7\x7f\xa3S@Em}q\xb5\x8cS@l,\x14\x83#\xc3S@\xd1U_C\x1c\x9bS@\xa0\'\x13\xbd6\xb7S@KST\xfd\x86\x8fS@\x03\r\x043\x99\x86S@\x1a\x1cO\xe7}\xbfS@\x10\x08\xc3H\xe3\xc5S@\x05c\xaf\xba\xdf\xd9S@YF\xc9%\xff\x90S@\xd5[\xb9C`\xdfS@tQL\xef\xb8\xb6S@Yo\x17\xa4\x04\xcaS@!\xc4\x04J\xc5\x91S@}\xbb\x82@\xf6\xdbS@\xac\x12\xb0\xc2\'\x05T@\xf0\xacS\xddc\x82S@\xce\xb0ACFmS@&\xcdK\x16\xea\xd3S@b\xdc\xd41\xb8\x86S@4\\Q2!\xd3S@g\xde\xbe~DvS@\xc2,\xdc\x0f\x1e\xd0S@\xddL\xf0\xd3n\x8cS@\xc8S\xa8L\xb2\xaeS@+\xa0*\xc6*\xbfS@\xbd\xde\xd0|f\rT@=\xd4\xbfn\xd6\x94S@\xf74\x8b\x07SjS@g#~O\xb1\xa2S@T\xc4\xb1\xf9?mS@\x969\x93y\x84\xabS@C\x18\x05\xdfW\x84S@\xca\xaa\x9b\xb6\xc1\xb8S@P5~yy\xddS@\x89\xe1P\xa4\xd0\x86S@mi>5\xa5\xf2S@\x01\xcf(\x8c\x8b\xabS@,\xf6\xd3\x1f1sS@\x16\xd2{\xc5\x1f\xefS@4\xa5\x92\xf0\xb3\xceS@\xdb\xe0\xb3\xb6\xf9\x81S@\xb5%\x10\xc74\xb9S@\xe7\xa0K\x01F\xc9S@1\xca-\xc9\x94\x80S@\xb4\xef\x00\x8aR\xe2S@d\x96\x90\xde\x0e}S@\xd4X\x9a\xd4\xc7\x95S@KYu\xaac\xd8S@\x01S\xc3\xe6>\x8eS@\xcd\xd79"\xa1\xddS@*\xb8|<]iS@\xc2\xed\xa0L\xab\xcaS@\x15\xa8gu\x1b\xd1S@\xc6\n](\xc1\xbdS@1*;\xb0\xe8\x8bS@\xb1\xa9=u\xf4\x90S@bne\xac\xb3\xbaS@\xffM\xb3\x0e-\xb2S@5U\xc71\xb1\xd8S@\xd4:8\x90\x89\xa5S@g\x97Nz\xda\xd6S@\xf1kiR\xc0\xa4S@\xfcz\xe3\xc0\xafwS@\xdd\xb4F$\xee\xcaS@\'\xd0)\x1a\x06\xd5S@\xaf\xb2\xc3k\xc9\xaeS@>\xa7\xc8\x94Z\x8bS@\xc4\x84\xad\xe2\xf5\xd0S@7\xb1\xbet\x95\xf1S@\xd6\xf3\xfa\x87\xf9\x94S@d\xf1\xdd\xa19\x85S@\xfb\xfe\xafE\xe7|S@`\x16\xbbp\r\x95S@\xffe\xe8 \x08yS@N/\xb1\x11#\xd4S@z\x89EW{hS@\xae(;\xe2\xd9\xb7S@\x9bI}w\xa8\xe6S@=\xf8\xf6\x82\xc3\xc1S@\xf0en\\/\x8dS@8\\\xca\x11\xdd\x84S@#J\xed!\xb0\x8eS@\xe9s\xd8Z\x17\x85S@\x00$\xb8PR\x90S@\xaa\x0b\xd0\xb99|S@\xef\xc9\xb63\xd1\x82S@D\x9e\xb2\xe3e\xdfS@\x13\x1f\x08\x1d\xc2\xafS@]:\xfe\x80|mS@\xe8^\xedV\xe3\xcaS@\xd4\xf8\xfb\xe4\x04\x81S@\xf7<\xaa\xce\xc3\xc1S@P\xceQ\x92\x88\xc5S@\xe5\xa8h\xc5\t\x96S@\x9b\xacF\xda\x86\xc1S@\xf0\x91Q\t\xb7~S@\x81\x1b\x04Q\xee\x7fS@\xd9\xe1/\xde3\xa1S@x\xa5\xce\x0fX\xcdS@D8*Kr|S@\tQ\xbb\x92\xb7lS@y\xa5\t\xcd%xS@KZh\xb1\xda\x9cS@q\x81\xefw\t\xe7S@y=\xdf\xce\xf2\xe5S@s\x98\xe9\xa8\xa7\xaeS@\x18\xa3\xa3`\x86~S@ \x1b\xb75\x9d\xb7S@\x0c_?%\xd6\xb1S@ \xbb\xf0CJ~S@\xe2?R^\xf4\xc6S@p\xa8m\xf4B\xcfS@\xbc2KO\xa1lS@\x8a\xa4\xfc\xeb\xae\xcaS@\x19\x0e\xd3\xebX\x8bS@!\xe2\xb4\x81\x0c\xedS@\x8b\xb8M\xa7\xc8\xcbS@\xcf\xfd\xc9W\x8f\xc1S@N+\x89T\xf3\xb9S@\x9c\x9d\x19"D\xd4S@f\xbf\x11q\x18\x93S@\xfeu\xbc\xdf]\x8aS@\x95\xc9E\xb8\xd2}S@\xf9\xbeF\x96h\x82S@\x01\xf7}-u\x7fS@\x0c\xf4\x8c\x95:\xb0S@Z\xd0\xf4\xe6\xb8\xc6S@\x94\x96\xa2\xb9t\xedS@w6\x849\xc0\xe6S@?\x9d.\x93\x8c}S@\x0bbC\x954\xc6S@\xfcCO\x96K\xbdS@\xcb\x92[\'\xc7\xb8S@f1D\x99@\x91S@3\xc4\'|\xba\x80S@\xd7\x81\r\x8a\xafjS@9\xe1$\x86\xc3\x88S@E\x97\x93\x91\xd5\xa7S@\xfa\xa7\x9c\xdelnS@y\x83\xb7\xc3\xb2\xe3S@\x93iEz\r\xdeS@\xac\xd3\x86\xf2\x05\xc6S@P,\x9cw\xdc\xc9S@\xd9\xe3\xe7\x7fI\xa6S@\xf3\xae\xeb\x86\x11\xcbS@\xdd\x9b\xe7S\xbe\x89S@G\x1e6\xfe\xa8\x9dS@\xc4t\xebHQ\xbcS@Y\xd3\x81@wjS@\x14\x0f\x90\xd6\xb7\x84S@\xb1\xf2rx\x9e\xbcS@bY\xa3E\x82\xe3S@\xd6\x05@\x15\'\xc9S@\x00\xbd\xe0\xe6\xf1\xa6S@\'\xb5\x87\x08\x8fvS@Yf\x8dP\x0f\xacS@\xb1%Q\\\xd2\xa3S@\xe2\xea\xb6@\xa9\xd1S@\xa0O\xc7\x01x\xb1S@\xab\xdcx\x89\xf6\xd9S@I\x93<\xe7y\xe2S@\xd8dy\'/\xc4S@\xf9\xa5\xa2\xef\x12\xd3S@\xfc]|\xd4\r\xdbS@\xa6\x1a\xf8W\xf3\xeeS@[;\x88\xb7\xa8\xb2S@\x10\xb5\xe5{n\xadS@:\xe4~Nw\x96S@{\x87:\xb8\xff\xabS@\x82\xcdx\x11\x8d\x91S@\\\xb7\xdf\xb7,oS@\xb12=\x14\x02\xd3S@\xbe\xadO\\\xdb\xb1S@\xbd\xb8\xfa*\x15\x81S@[\xfe\xe0\xf7\xb2\x84S@&\xde\xc48\x1a\x88S@e\xde\xae\xde\xcb\xbbS@ \xbb\xac\xc38\x91S@\xa8\xfbV\x02\x1b\xeaS@B@4\xf5\xde\x84S@\x01\x86L\xdf\x16zS@S\xd9Q\x0f\xf8uS@\xc3)\x0c\x94U\x84S@O\xd9\xd6;\x15\xceS@\xae\xaeq\x90\xf7\xbbS@\xb5|\x95\xc3\x13\xd8S@,\xec\xceG\xe5\xb5S@\x99C\xfcs\x9b\xd2S@\x18\x04\xcf\x1fklS@"#\xcb\x90ziS@\xba\x96\xef\x86b\xd3S@U\xb1MJ\xa6\xb6S@i\xb7\x07\x8c\xbatS@Y\xc2rc7\xabS@\xb9\x05\x95\xc9\xbd\xdfS@\xf8C\xfa\xb5\xac\x88S@qj17_\x88S@E\xc5$\xca+\xc0S@.\xcb\x03\x1a\xbe\x84S@\x03\xad\xa6\xe0s\xa2S@\x8d\x89q\xa9\xf0\x90S@\xea\x8b\x1c\xbc\r\xdeS@I]\xeb\x16~\xb7S@\xea\xaeH\xa4\xc4\xa0S@fEU\xa2M\xb7S@\x15e|Fh\xa3S@\xd7\x1cQ\x8aJ\xcfS@V\x83\xf0\xb1\xa7\xa3S@4\x87_\xe7\xd7\xd3S@\x07]R\x90f\xdcS@e;\xcee3\xc5S@\xa2q\x05\xa9a\xd4S@q\x17\xf6\xfb\xd2\xcbS@\xe3\x9c\xb4z\xda\x9fS@N\xc8&\xde\xba\xeeS@\xc45\x81\xe3\x1c\xa7S@\xa4\xc1\xab\xaam\xd8S@{\xe0Y\xbdqfS@\xf7\x1f\x90\xcd\x84\x91S@A@E\x10o\x87S@nN.\x02w\x83S@;\xfd4\xe27\x81S@P^\x1a#\x12vS@9\xb8:9\xea\x9aS@\xb0\t\xca3\xf8\x92S@\xa9\xe6\x0e\xfe\xfb\xb7S@\xb7+9T\xfc\xc5S@\xc2\xfb\xa0\xe1\xa6\x85S@\x8d\x84\xb7\xe85\xadS@\xda\xc6\xc8\x15\x9ayS@k\x85\xcbo;\xe4S@<\xaa\xe5&\xbe\xe5S@\x92x\xb0\xb8@\x82S@\x04\xeb\xa28\'\xb9S@\x08\x88OY0\x9fS@\xe8\x02\x10\x08}\xcfS@a\x863\xab\x83\xdbS@y\x9c!\t\xb9\x92S@C\x9cO\x17?\xdeS@\x10\xc8\x7fz\xd9zS@\x00~&[\x91\x9bS@\xf8n&Q\xfcsS@\xf1\x17\x80\x02\xc6\xbdS@I\xb6\x01\xbd\xe5\x85S@t\xb8\xec\x1b\x1e{S@\x97\x053\x8aL\xa5S@K\x0e\x0fJy\x7fS@\xd0$d\rG~S@\x1f\xd3\xce\x15\xa1eS@\xfe\x81\x16\xc8\x03\xdfS@k*a\xb8\x18\x9cS@\r\r\x10\xad(\xd7S@\xf9`NyX\xe3S@\xc5G\xb2^\x1e\xc3S@\xe7\x0c\xe6\xbez\xaaS@\xf1R\xf9\x1e\xd7\xd1S@\xb2\x8a\xd5\xd2\x02\xd1S@\xd6\xfc\x8c\xd8\x01\x89S@D\x9f\x87\xc4k\xd2S@\xcb\xd0\x16\xcb\xad\x83S@)&\x11\x95L\xb0S@A\x1ba\x8eM\xb3S@\xd9\x15\x114\x8f\xd5S@p\xa5r*1\xb3S@\xe3E\xed\xc0\x8c\x99S@o2\xe3m\xb3\xcaS@=S\xf0\xc1c\xd1S@\x7f<\n\x8ao\xdbS@\xee\xeag\xac\xf6\xc6S@\xaa)\xf8L\xe0\xdbS@\xdc\x8a\xd3\xc1\xed\xe5S@l\xe59\xa9\x12\xd3S@\x9a f\x9f\xa9\xcfS@e\x06\x18Z\xcf\x91S@X\xac\xfa\x93<\x82S@C\x14Kv\xd7\xe6S@\x89\x98\x0c\x1dO\x8aS@\xfdP\x8c\x84j\x8fS@\xae\x84b\x13M\xb8S@\x08\xab\xa3$\xcc\xc8S@\x16n\x16\xee\xe4gS@/\x0f\xe3\x0b\xab\xe7S@8\x9c\x1c\xab\xc5\xf1S@\x86\x1b\xfa\xb2\xda\x82S@b\x99\t}:\x82S@\xdd>\xcd\x84]\xa9S@\xb2"C\\l\xb4S@>f`\xb4\xa9\xd0S@\xee\xe0\x18\xe2\xa6\xa3S@_\xfd_uv\xcaS@\xa7}\xfd\x987\xb0S@\xbf8\x80\xc7/\xcaS@\xab\x13\xf7:\x9d\xcaS@\x86\xdc\x05\x1d\xbctS@\x92\xfdm\x19\xc0\x86S@\x8cp\x04\x8f@qS@\xa4B\x07h\x8chS@\xb7<\x0c\xb5\xca\xbdS@\xde"z\x945\xcbS@Ua\xdc\xf9\x81\xe3S@\xd1\xa2\x8bs\x05\xc0S@o\x16\x04\x9e\xe8\xe1S@\xb1%Q\xd3}\xbeS@y5\xa0\xc3-oS@z\x03rL\xc6\xdaS@\x10\r\xbd\xed\xb2\xdcS@x\xc8\xa5\xa9\xe5\xceS@\xd5\th\xadC\x85S@\xb5\x8a_\xc7\x11\x87S@\xa2\'\xa2\x91\x93\xadS@7im\xdf \x85S@I\xa4\xe8\xe5o\x87S@\xc7\xe4\x1e\xfcw\xddS@BZ\x8c\xfa\xa2\x95S@\xee\xe9\xc5u}\x8fS@\x10\x0c\n\x81\x93\xe8S@\x8f}{~\xdd\x89S@\x95\x98QN\xbe\x8bS@\xf4\xc6\x04\x19i\xe7S@#l8\x99\xb9~S@0\xe3\xf7\x99\x88zS@\x02\x96\xad|\x92\x8cS@\r\x1d\xf0\xc9v\xc3S@\xa1\xe9\xa6V\xde\x7fS@L\x1b}\xda\x1e\xcbS@\xd7<p\x1a\xca\xe2S@\x9e\x19\xfc\xc1\x81{S@\xcf80\xf5\xe9\xaeS@\x03\xf0\x82\xd6)\xe7S@3g\x83\x06\x92\xd0S@\xe9\xd2\x03P\xca\xd9S@\xfc\x9f\x07\x14"\xd3S@\xba\xce\xae\x02$sS@\xd1\xd1\x91\x8a\xa2\xe4S@\xa4\x06x\x02\t\xc4S@^\xfa\x12s\x84\xb3S@`>#n\x1ewS@|T\xca]\xe1\xd5S@\x042\x15\x07\xcc\x81S@\xe2j\xebf7pS@zt2\x15%\xcbS@\xd83_C\x97\xb3S@=\x81\x98\x13\x1c\xb7S@\xed\x1c\xe4\x89\xd9\x93S@\xa0\x01\xcdc\xa5\x93S@}\xb6>?\xf2zS@9\xa8Y\x83\xc8\xefS@\x7fcY\xd9a\xd8S@\x1a;\x992\x1bgS@\x8a\xb3\xe5\x8e\xf5}S@\xb0\xad\xcd\xf7\x1f\xc0S@@DwhU\xdeS@;\xf5\xbcT*\xd3S@\xd3\x1c\xaf\xd5`kS@\xa7D\xe4wC\x83S@\xf6\xa5\xab\x00\xae\xdcS@V\x95\x86<\xe4\xcdS@f\xf1\xac{\xdb\xd1S@(\xa0\xc1l\xa4\x85S@\xe3Qf\x1dD\x82S@]\x98\xa60\xef\xccS@\xc8\xbdb\xbez\x98S@T\x07\xc5\x15^\xafS@H\xadM\xc3\xcd\xb0S@o\xfeI:3\xc3S@m\x89\x82\x07g\xa8S@\xf0\xc2\x8d\xf2\xa8\xd7S@y^\x82T\x8f\xe0S@\x9dOt\xb0\xf4\x83S@\x17\x1c\xfa\xf9\xdf\x9bS@9*Bc\xab\x88S@\xa6KL\xcd]\xd5S@\t\xb8\xe0U\x8e\x83S@\xd0~\x9bp\x84\xc4S@: \xc1\xb0\xc4\xb7S@\xcdZ\x96\x83*iS@\xde`nvG~S@\x88\xf6\xbe\xd8\x80\x86S@,\xe9\xe2\x93\x06\xc4S@\xc0mga\x16\xd3S@{\x8e{"\x88\xbaS@e\xf6{\x8cN\xd5S@\xfd\x0er\x89\xb7\x84S@\xdb\xd4G\xd2\x7f\xc2S@$gt\x8aH\x85S@\x96\x88\xe1#7\xd3S@\xcc"x\xe1w\xd3S@\xdd\x10QK\x88\xb6S@A{\xf2}\\~S@\x8f\xb7\xfc\x96o\xa4S@\xc42q\xcc\xe7\xc9S@\xadH=P\xa1\xe2S@\xac\\8j\xef|S@\xbf<\xeaY\x08\x87S@:\xc4\x08\xbdP\x8fS@\no\x13\xe7\x94\xe0S@\xad\x83\x99\x93\xe0\x88S@\xad\x04\xc3\xd4\xca\xdfS@\xd9\xba\xc2\xcc\xc6\x95S@\xc4\x85N\x1bF{S@\xb6L\xb0Q\x86\xcfS@\xe4\xc7$V\x02\x83S@\x85M\xcfp\xaa\xe8S@\xd5\xae8\x06\xd1\xdcS@,=x.F\xe2S@\xf4\xb02\xb1F\x89S@\x80\x10\x1d\xc6\x88wS@\xad\xb1Y"\x95\xe2S@\xec=\xfcra}S@\xc9R\x9cw\xe2\x9cS@nt\x1f\xdf1\xd7S@\x01\x93o)\x10jS@\xabK\x80P\xc6\xceS@y\xe0\xad1\xb1\xa7S@}G\x96\x8f\x19oS@0P\x10\xb2\x17\xf3S@Lu\xfd \xf1\xdfS@\x0f\xa7\x83I\xf7\x85S@\xe8IG\xab\xe0\xc6S@\xe0\xe3$\xe1\xe3zS@\xaa\xca\xd3\x84\xef\rT@\x17\xf2\xc8\xc9G\xa3S@\xa3?\xd5\xf7\xa6\x93S@V\x07\x90\x05\x8f\x14T@\x82\xfe\x81\xabj\x8fS@d\xe6\xa4\xfcX\xb3S@\xb9\xc0\xa2\x03\xd9\xa5S@\x8d\xad\xae\xc6\xb1\x9cS@$uY\x18\xc9\xd4S@LOK\xe2\xe3\x80S@\xba?B\xe5\xf7\x8dS@?\xed\x8e\x80\x91\xc9S@\xa1\xa2y\xd9\tqS@XF\x82\xed<\x96S@\xb35\xe10\x05\xb2S@\xda\xda\xd5\x97\xd4\xe6S@\xef\x84O|\xa8\xaeS@{\x10Bm\x87\xe5S@;ae\xdf\xa6\xb6S@\xa4\xa3k\xed\x8ckS@\xcc\xd4\xf3f\x11\xbdS@\x03\x88\x87\x9b\xfb\x86S@\xd16)\x9fvfS@\xa1RCG\xd8\xc9S@\xadl\x01+\xd6\x1bT@\xc9\x8e\x1b\xcdM\xc3S@9G^\xe9\xae\xbdS@\x9d\x9b\xa2\x15\x02\xa3S@\x9d#\x85\tg\xf6S@\xa7I\xcd\xce[\xeaS@\x0b\xbe\xe0\xf9\x8a\xb0S@\xc2\xec\xab\x0e\xe7\x9cS@\xefRJw\xc2\x81S@\xc6E$\x87i\x13T@\x8e\xc9\x07\xb0`\x8eS@\xd5\xf5\r3]\xd7S@QH\xe7\xe2\x9a\x81S@\xd5!\xcf\xde\xda\xbdS@\xf1\x8b\x15\xe5N\xbdS@\xef\xc1\xe2i&\x8cS@\xd3(\xec\xb3\xe6\x8eS@`\xb3\xf1\xeb\x9f\xd6S@\xe7*eAj\xd9S@;$P\x8d\xd4sS@\xb54\xd6L\xd8~S@\xe2\xee\xfb\xb7s\xe3S@\xfap"\xa1\xea\xc8S@n\xca\x84]\x9f\xcdS@\x12\xc1\xe80\xda\xb3S@\xfe\x7fEN\xb3\xe2S@\\n\x8b\x07x\xc8S@\x03\x01O\x8e\xd1\x98S@\x9e\t\xe3\xd5TqS@\xc5\x973^\x02\x86S@i\xeb\x0e\x15f{S@\x84\xa0u\x8a+\xffS@\x8aSc\x0b\xdfzS@\xa1\xce\x0c5\x0e\xb3S@\xda\x1f\xcd\x91\x1f\xd8S@#\x8cA\xc9\xccdS@\xf7pDfB\x8aS@\x12\x9d\xa95\x00\x98S@\x10\x8eV])\xcbS@\xe0\x8c9|\xb3\xa9S@\x80\xa4&\xae(\xa3S@\x9f8;\xc8\xb4\xd5S@\xb0\xa6\xc7\x03\xd6iS@\xbe}v\xecG\xdbS@\xbc\xf5\x89\xb3\xbe\xc1S@m\xdds0\\\xbaS@B\x17\xaa\xe5\xce\xd9S@\x9c-m\xd3\xb7hS@%\xf7\x89\xa9\xf2\x89S@;\xfaQ ;\xd0S@I\\\r\xbeL{S@(\xbb\x80\xc3\xc5\xd2S@_\xc8vLccS@!X@`@\x99S@\x9e\xb7\x9b`^\xecS@\x1df\xcb\x0c\xbe\xccS@\x89\x18~\xadW\xc2S@\xa85\x1f\xdb\xee\xc5S@\xa6\xe40D\x8b\x89S@\xf6!\x89I\xf7\xcaS@&\x04\xd1FY\xd0S@\xc0\xdd\xa4\xbc\x07\x91S@\xcfj\xa8Yx\xccS@\xc6\xfc,\xb0DgS@J\x87\x9d\xff\xab\xf4S@By\x05\xe5?\xd0S@\xb5{\xb2\xc7\xe9\xdaS@\xcc\xf5P\x18\x89\xccS@FN\xac\xb9\\\xccS@\xd0B\xe6\xcfB\x99S@EIN\r\x9e\x91S@\xa9y\x9aTP\x8aS@\x87\xcb\xbfG\xec\x84S@D\xfb\xc9\xd6\xd8\xdaS@\xcc\xd6\x1fcM\x8cS@\xe0\x96V\xc5\xc7\xf3S@\x81\xf9\xb2\x93{\xc6S@B\xb1\x1c\xc6\xfc\xf3S@w\x9a}.\xb3\x08T@\xe4\xe7\x06\xfcA\xdeS@sQ\x91\xffC\x99S@9!\x15\xc8\xa0\x9eS@g\x80Uu^\x8bS@\xe9<\xfa\xaaJcS@\x82\xb0\xc3\x15\x8akS@w;\x8f\xe3\x06lS@\x1e\xdb\xdc\xf6c\x8cS@\xff?J\xe3x\xf3S@~AO\xd1\x9e\xdbS@\x85\x98\x8e\x95\x96\xccS@T\xf6\xce\xf7{\xc5S@\xc1\xa1\xd4=\xfe\xc4S@\xbep\xca\xda\xd2\x93S@\x81\x8c`\xfb\x9f\xdaS@"\xbbm\xefY\xdeS@\'\rGT7\xe5S@\xf3$t\xee\x9d\xdaS@_d\xd2\xd0\xd8\x90S@s\x1f0\xfc&zS@}\xdb\x11\x9e\x9f\xa3S@\x13x\x9d\xe9F\xe4S@\xdf\xad\xcd\xfa\xb3\x95S@\xbe\xd7\x10k\xd0\xcdS@\x87\x8ctY\xc9\xf3S@J=\xa9d\x16\xecS@\x98F\x06\x9d\xc3\xd0S@\xa5D\xf9\xdb\xd0\xe6S@\xf5\x18\xa5\x8a\x92\xc6S@\xd1\xb7\x01E\xfb\x90S@\x06\xc6Q\xac2\xe3S@@B\x06\x8a,}S@\xafxg\xa3\xa1\x86S@\xb8 \xd1%\xef\x89S@\xe1\xa3\x05\xa0\x94\x8cS@\x13\x19\xbd\xcc\x8b\x82S@\x1b\xe1\xb5N\xb0\xcfS@\x15|-\xef\x17\xc8S@y\xd9\x87\xf7\x9e\xc2S@\xd1\x8e>H\x1b\x89S@mB\xf4\x04\xf6\xf4S@`\x91kcI\xe2S@\xdf&\x92\x13\xd5}S@\xcaZ\xa6\xfb`\xd0S@\xcc?$\x83\x15\xc5S@\xfc\xc3\x16\xe0\x8e\x90S@_ \xa8\xc9\xce\xbdS@\xeb\x06X\xbfz|S@\xc8\xb4}<O\xc8S@a\x96Ha\xf2\xd1S@y\xd2<\x05"\xccS@\xad\x07\xb5\xda\xd8\x8cS@\xd4Jy;r\xb7S@\xcd\xdd$\x83\x9e\xccS@\x17q+\xb0\'\xc6S@\x82\xbb\xd9\x12onS@q95\x9fi\x97S@\xb72\x83B\x8d\x9bS@\xa7\xa0\xa6\x07$\xdbS@7\xf1v\x93\x8ckS@<d,\x8f\xa9lS@\xbb\x96\xe7g\xe5\x83S@\xbc3\xb1_\xbd\x8aS@\xbco{up\x83S@t\x84\xafiP\xcfS@\x1c[)\xf9\xa0\xe4S@\t\x1d\x98\x81\xf4\x86S@\xb4\xd5\xdd\x92M\x98S@\xc6\x1db\xe2\x89\xb4S@\'*\xa4\xeb^\xf1S@;\xd7\xa5+I\xddS@\xbe\xc48\xa3\x95\xb4S@\xdd\x880+\x05\xc5S@j\xd4\xcf\xb4\x1d\xdbS@\x97\xd8#!\x82\xdbS@\xe0\x18\x8a\xc27\x91S@\x0e$\xc0\xc5\x11lS@VT\xd0\xc9\xd8\xbaS@\xd3^\xe6\xb8\x81\xcaS@\xad^\xef\xc6\xd8\xc0S@\xf9\x0b\xe6q!\xc9S@.>\xf4\xd6_hS@\xe9M{\x8d:\xc6S@[\x9f\x03n\x91\x08T@\x95\xde\x04Cv\x96S@\x01\x03%\xba]\x98S@\xf0\xb3\x95\xca\xa4\x92S@\xb6\x0f\xff\x1a\x89\xbbS@\xfe\x1aFB\xde\xecS@\xf6U=f.\xcfS@\xe4\xad+^\xcc\xb4S@!w%\xceO\x93S@=TJ\xb9\xd9\xe4S@}\xbfp\x03w\xe6S@\t\xb6HF\xdf\x95S@\xceU\x92sv\x95S@\xb4Y\xff\xcd\x03\x91S@\xf9>KY\x17\x93S@\x80{\x17v\xd5lS@n\xbc\x0f7\\\xd2S@\xabvW\xd1\x0e\xb4S@\xd3B\xa9si\x91S@\xd1\x97\xd0>\x18\xcbS@l\xdaAT\x82\x98S@\x8b\xcf\x18|\xf2\x90S@\xd2\xb8\xacjE\xd3S@?\xdf7\xfb\xb7\xdaS@>\x8eTw\xde\xd1S@\xc0\xabC\xadnnS@\xadT#\xf8$\xe2S@\x0f\x87\x95\x88\xde\xdbS@G\x85X\xc6\x0f\xeaS@D\xb8\xbd\x857\x96S@z\x07\x8fh\x01\xc8S@\xa7\xe9\xa7\xa9\xa9\x88S@~\x90\xce\x9b\x9a\x7fS@\xfc~\x1d:7\xe2S@7;>\xb6\xb6\xdaS@\xcb,\xbf#\xc8\x91S@\xa2\x00\xbb\xe8E{S@\xe0\xb6\xb5\xe2\x86\x9bS@\x19\xf3\xcdi\x8e\xceS@\x00J\xb9\xf4\xb4\xe4S@C\x8d\x0f"\x00\xbcS@\xaeP\x84\xba\xd3\xe3S@\xd5\xefr\xff\xc6zS@\xf4\xf6@t\t\x98S@\x95\x1b\x84=\xc7\xf1S@2`\x04\xd5\xe3\xd9S@\x1f\xf5\x07\xde\x9e\xa8S@\x943C\xaeQmS@q\xd0<\x1b\x13\xb3S@\x05\x0f\x0c\xac\xfd\x8fS@\xe3\xee\xcd<\x15\xceS@d\x0b*\xc9\xcb\xc0S@kR\xdel\xc9\xdbS@]\xebL\xd6;\xd8S@\x01\x03?\x9bX|S@\xaaZgU\xe2\xbbS@\xcb\xcfi\x10M\xb5S@\xb5s.\xf2\x12\xb3S@\x93({KO|S@\x7f\xd3\xa4\xfe%\xe5S@\xf9\xe3\xea3\xe7\xc5S@\x87\xc1\xa3!2\xc3S@A\xad\x0cMq\xb3S@L\x06\xd8\xf1E\xe1S@n\x10^(v\xb2S@\xf3\xf9\x1bQ\x9c\x91S@\x14t\xd1\x99/\xb9S@\xa7$\x9ed\x02\xc6S@G\x9e\xd1\xb1\xb5\xa4S@\xb2\xa8\'\xfbz\xb0S@\xed?\x9fp\xd5\xa7S@pa\x94\xc3L\x8aS@\xfa2zES\xecS@\xaa\xa41\xa2?\xe2S@~\xa4c\xd7C\x97S@G\xca\xe9z\x1e\xebS@\xf2\xe6\xc8?T\xa9S@\x8ef\xf7k\xdb\xd0S@\xa1\x98\xcf\x02\xe9\xa8S@\xf4\x7f\xabH\xa0~S@\xfb(\xce\x86|\xdfS@\xdf\x9dg\x19\xb7\xe0S@\xd7\xe8\xb7\xd7\x02\xc6S@\\9d\xd1J\xb3S@}\xd7Q\xac,\xb3S@\x88c\'D\x01\xc3S@di\xb3Z\xa5\xa7S@}u\x1eo\x02\xdeS@\x9f\xbc\xe1\x8f9\xddS@\xee\x13\xa5`\x14\xe4S@\x80\xcf8G\xd3\x95S@\x13\x9b\xeb\x96\'\xd9S@V\xb4\xb4j\x98\x87S@\xf5I\xc8\x11.jS@9\x9a\x00\xd6\xcclS@B\xa7\x95\xe5o\xcbS@u\t\x97\x9d\xee\x96S@\xf8\x17u\x02\xc9\x93S@ \x08\xa2-\xa1~S@L\xf7\xf7\xa1}}S@\x80_ E\x84\xe0S@*y=\xf4w\xc0S@\x04\xa5\xb8d\xda\x8eS@\x06\xa8{\xe0\xbc\x8eS@h\xbbO\x91\xf5\xe3S@\xfc\xc4\xc2\xbc6\xc7S@ T\x04bO\xbbS@\xe3\xa26\xc5$gS@+\xdd\x82\x93\xd4\xccS@S\x8c\x8fKh\xe1S@N\xaa\xd0\xfd/\xc5S@\x8eC\xca\x05\xd9\x93S@\x02\t\x92=Z\xd8S@\x8c\x9d8\xdd\xc5\xd7S@\xcf\xb5d\xf9_\xd1S@\x18\xd9^\xf4\xbc\xecS@\xf8zHU=\xe3S@\x87;\xca\x9e\x1b\xccS@\xf9a\x1cU.\x97S@\xb1\xf6\x8e\xa0\x8b\x95S@\xaa\xc5\xaeW\xcb\xc7S@\xc2<f\x9ed\x8fS@V\xbc\xd0\x1c\x8a\xc4S@\x0e\xa5\x98I>\xb3S@ C\x9a\xffO\xdfS@\xd4\xe4\xdf\x80\xeb~S@9G\xf7\xed\xcb\xa2S@?\x18B\xed\xba\xc5S@)\xc9\x99\xa2\x9c\xceS@\xa3\x03].%\xb4S@\xf2\xe7\xa4\xc4\x9ahS@wPa\xdf\xe1\xd7S@w\x1a\xe4\x91d\xd7S@-\xb6\x11\x92b\xcaS@\xedLu\x16\xcf\xb3S@\xf1\'\xfd=\x80\x8fS@V&\xfe*\x8d\xeaS@,\xa4\xe7\x04\xf4\xe4S@\xdcg^\xf8\xdd\xbcS@#B\t\'V\x90S@\x1c\xe8q\x02\x13\xcaS@\x8c\x15]\x85y\x92S@\xf3O\xde\xf5\x84\xe6S@\xd2\x9bo\xad\xef\xf2S@+W\xd1T\xb3gS@q\xdf5\x9b\x99\xc0S@8+\xc2\x10\xbc\xa9S@\x9c\xccu\xf9u\x92S@\xc5:\x9d\x95\xf2\x81S@\xfb\xe6\xaau\x1d\xb7S@z\x95\x8dhr\x92S@6\xffj$\xed\xa6S@@\xa5\x05\xfa\xe8\x9cS@g\xfegs\xfa\xe0S@,\xfc\xfa\xc3\xb6jS@\x9fI\x0f\xcb\x85\xf0S@xI\x8f\x91\xce\xceS@\x11\x81\xe4\x81A\x93S@o\x98\xa9\x0e\x96zS@\xa6 e\\\x03\xf3S@\x9e\xe7_\x8f\x04\xc4S@\x9dH\x11\xde\xc7\xc6S@\x9f\xcb\xac\x90s\xd8S@l~,\x1d\x85\xc8S@\x1b\x90Szp\xd7S@\xca\xde\xcbC\xb5yS@\xd3\xf0\x1c|\xd6\x84S@\xb8\xc8\x99-\xd1\x19T@\x9e{\'\xe6\x88}S@&%s\x99O\xd7S@?\xb5\xed\xb58yS@\xb2\x86\x97\x84\xdc\xe1S@\xa6\xc7\x1a\x1a3\x93S@\xa3tp\xa9\x0e\xe5S@\xd4\tn\xacS\xb0S@R\x9b\xf7\xb6\xda\x88S@\xf4\xfc\x16\x19\xa4\xb7S@\xf0/;\xe11\xbdS@\x95\x9b\xfb\'\x0fzS@o\x9b\x04\r\r\xb3S@\xa3G\xac\xfbJ\xa9S@G\xce\xd84\x83yS@\xbd\xb0\xa3d\x97\xddS@\x84\x12*}\xcf\xcdS@:%^\xf1N\xd4S@\x89\x80\xd2s\x95zS@\xddX\x9d\x0f\xb0\xc1S@\xd9W\xd3\xc3\xd0\xe2S@p\xc1_\xe2+\xcfS@X\xc3x\xbc\x14\x02T@\xbe\xa0\xeeE\x10{S@\xf3\xb0\x0f~\xee\xc2S@\xa8<?$\xc1\xe3S@\xd9\xe7R\t\xd8\xe3S@\xffYT\xc0\'\xcdS@\xf9A\x9e\x93\x0b\xe6S@\t\xa6\xd9\xdbJ\xccS@\xf2\x04&\xe9\x05\xe1S@\xb54u\x0f\xcb\xcdS@\x8a!) x\xd7S@\xd0\xb0B\xd6U\xd6S@ \x8f\xd3)\xf4\xceS@\xa5\xe5f\x10RmS@\xf6\x8f\xc2\xedoyS@\n\xc4\x1a\x08\xfe\x8fS@v\xc1\xed\xdb\xb3\xe1S@\xee\xe8\xe0\xaer\xe2S@\x99:\xc8\x8c\x8e\xe3S@b&\xff\x95U\xe4S@\xd0\xa1%\x07<\x02T@\xb4\\\xae\x87\xac\xe3S@}Pm\xc5`lS@v\xb2\xc0zV\xf2S@]$\xb2\xdc \xe0S@\x0f\xb5\xb5\x90tyS@7M\'\xd0p\xc5S@y\x90\x82\x05\xcc\xccS@\x9ck53B\xdfS@\x12\xb7gb\x02\xdaS@\x13Jao\xd4\xcfS@0\xf3\xf0\x04{\xe9S@\xd1l\xf1\xbf\xb4\xd3S@]!K-|\x94S@\x04$\xe0IX|S@\xdf5\xafSx\xe4S@\x96\x93\x84\xd8\xd9\xb1S@B\xefcr<\xdaS@\xe8>\xef|@\x1aT@\xa1P\xb6 \x11zS@5/\x1cB\x81|S@\x00\x1a\xec\xd3}\xbaS@eJJo\xa6\xb2S@a\x92\xa7\xf9N\xe0S@_\xb0\x82\'b\xc6S@\xbb\xd2m\x069\xa6S@>\x05\xc1\xcd}mS@\xb3\xa8r\xf3\xcfwS@\xd4\xb1(N2pS@\xb2&\xf62t\xcfS@\xd4\xa1l\x05\x1e\xaaS@\xf4b\xbb\xf78\xb6S@\xb0q\xf8\xf1\x99\xd5S@-\xb1!\xdc)\x83S@\x12"\xcc\x8f\x80\xc6S@e\xdfl\x14\xca\xd3S@F\xdd\x9a\xffc\xd8S@\ri\xf9$\xe1lS@\xd3[\x19\x93\x8c\xbdS@Vga\xf4\x83\xecS@\xa2+\x94g\x81\xa7S@\xbcZ)/\x1d\xe8S@Q\xbd\x06p\xff\xe6S@JB\xbazr\xb1S@\xa8\xcf\xd2\xdc#{S@\x8d\xfd\xc7\xb9\\}S@\xb8<^\x84\xea\xc5S@\xba\x17\x84\xe0\x99\xc7S@\x08V\xed\x14H\xb2S@i+U\xf0\xc3\xf1S@\xd0q\xe3\x85\x1c\xdaS@\xc7\x0f`H\x16xS@\x1d\xc3\xab\x04k\xf8S@\xb4\xc4\x0c?K\xb2S@Tc\x8d\xda\xe9\xc3S@\x95\x0f\xfeY~zS@\x13j?\x94\x15~S@\x81\xa6\xd9\xc8s\x1aT@\xb8\xdd"\x1c\xdf\x81S@\'\xf6\xd3e\xf1\xe5S@\x1axl\x9f\xc6\xcaS@l}\x18\xf5X\xcfS@\xbb\xf3s^\xe4{S@\xabf\\y\x96\xe8S@\x15\xd2\xed\x83\xb5\xeaS@\xd6\xb6A"\xc2\xdbS@\xb7\x00\x17;\xcd\x98S@\x1b9\xd4*\xa3\x95S@\xea\xceg?\xd8\xc4S@\xa1\x14T}\xc2\xa5S@f\xe1$P,yS@L\x8b\xa1b\xfewS@\x9c.d\x83\x13{S@-\x00\xf9\xfa\xa0\xc0S@\xca\x89\x8c\xf3\x0c\xe3S@\xb6D\xdeH\xd4\xbaS@\xeb3\x10\x10[\xddS@\xc3%2Cg\xd8S@\x15\xcc,\xc1.\xc9S@!P\xbdH\xfb\xe0S@\xbc\xa8c\xc1;\xcdS@KV\xa4T\xdd\x81S@\xf3\xd3-\x94\xb6\xeaS@\xda\x9b\xb1\xf8\xc4\xbdS@\x84\x8f\xef\xf1 \xf0S@\xec\xb3\x99e\x85zS@\xcf\xa2\x9b\xac\xfb\xc5S@V\xda[\x14a\x1bT@\xbc\x92f&y{S@Z\xa2\xbd,c}S@\x0e\xe7\xdb\xf6_~S@4\xb7\xf0\xc8\xa4\xb1S@\xebx\x074n\xd0S@%\x9c\x7f\x8c\x0c\x8dS@\xaf=g\xf2\xb7\xdfS@\xb6\x14\xeb\x1fH\xd4S@s\x8a\x8a\x84\xa7\xb6S@\xb9\xa7\x8dd\x0b\xc3S@\x8d&\n\xc6\xf0\xf7S@\xd9\xf5\xae\x8b\x8a\xaaS@/\x94\xa4+\nzS@\t\x07\xf0s\xc4\xb0S@2y\xde\x92|\xe1S@\xb9\xe6\x1bR\x14\xcbS@\xba\xc4\xf62\x9b\xd9S@\x94\xab\x07DF\xb0S@\xd5"\x07r\xe2\x94S@"\x942\x0f\xa2\xdcS@VO\xbf\x94\xb8\xbbS@^\xb5\xacr]\xe7S@P\x91\xb0\x8aG\xf2S@bv\xa2\xb9h\xe9S@[\xa6\x1fl\xa5\xcfS@S0\xcdg\xe9\xc7S@\x0c\xc5\xe5\xd1\xf7\x7fS@K\x03\xf3\xa0\xf9\x81S@\x1d\x8eE\x9ec\xdbS@\xcd{\x88\xc9\xb2\x88S@\xc6\x05Z_\xfe\xbbS@\xbcA\xce\xe9\x82\xd6S@\x18r\xccn\x05\xd6S@\x02\xdb\xa9ug\xdaS@C\xb2\x03F\xd1\x80S@\x8f\xfb\x13\x8f\xb0\xb0S@\x95\x89D\xa3\xa1\xb0S@\xef\x15\x08\x81\x90\x91S@{\xbe\xb1\xeb\xdc\xb6S@\x8c\xda\xeduN\xcdS@\x05\xa5V\x937\xc8S@\x1b\x19\xe4\xfdB\x82S@\xa3\x88\x8b\xd2\xd8vS@\xb9*\xd4\x1fR\xe3S@S\x91\x8c\xdd\x91\xb0S@\xd3\x95\xe3\xef\xf5\xc1S@R\xe9\xcep\xbf\xc1S@\x88\xbf\xc8\xeb\x97\xe0S@\x8c\xd4+\xc8\r\xe9S@1\xf3\x82\n\xd0\xd9S@\x05\x83&RX\xddS@\xef\xcd+1)\xe3S@\xa7\x91\x9f\x8e\xc2\xcaS@\xdez\x18\x8c\x89}S@\x7f&\xbag\x9f\xe6S@\n\xe4:\x01\xdd\x92S@\xdb}\x98@!yS@3\xa5w\xcb<xS@\xcex\x9c\xa7\xfd\x91S@y\xf1\rp\xb4\xc8S@Y\xc9`\x87v\xcfS@\xa1\xa2\xaa\x8b\xac\xcfS@\xe7#-rL\xc0S@7\x1b|\xfc\xd2{S@\xa4\x8a\xa2\xb5Z~S@\x01\xff\x1e6\x8f\xe2S@\xe6\xc5\xdc\x83\x92\xf6S@\xc3d/\xfc\xdb\x1bT@_\x8a\x98\xf0\xe7\xb3S@W\x94\xfe\xa7\x10\x93S@\xf4\xdf\xb4@\xe5\xceS@\xe3a\x15h\xcf\xbcS@\xb1\xd5HT\xa9\xc6S@\x8b\xc6\xe4\xe2i\xdfS@\xf3\xe51\xcd\xe5kS@T\x8dU\xf1\xaanS@\xd4\x1bf\xc8\xb3\xa4S@D\x86\x08\xfa\x14}S@\xf6\xaa\xf3w=\xcdS@o\x8f\x80\xc1\x96~S@\x08t\xb1\x07v\x81S@\xe9\x9f~\xbb;\xdcS@n\x85\xed\xa5\xc8\xeaS@\xab&=\xb5\x8c\x8dS@\xb7t\x0fl\xb2\xb2S@b\xdaMf\xed\x83S@\xdb\xd2D\x05{\xafS@\xa7\xf3\x98\x06;zS@N\x037\xc46}S@zc\xbc\xe6z\x7fS@F\xc9W\xf0J\xb1S@Vy\xbc*\xc7\xd5S@\x02ko\x04\x0c\xb3S@6qXX\x1d\x1bT@QI\x9eED\xb4S@\xff\xa2n)\xf0\xb6S@k\xe1\x8a\xf71\xdbS@\xdb\xc1H\x98\xbc\xc1S@\x1c\xfb2/C\xffS@T\xf4G;\xbc\xc8S@s\xc8\\\x88\x1b\xc5S@hAi\x89C\xc3S@>\xa2\xa4\x15\xa4\xa4S@>\xd0\xa29\xf9\xc7S@\x1f*\xba\x8a}\xcfS@3\xb3\xe4T\x0e\xe1S@\xbf\x1c\xac\xc05jS@G\xf5\xc3\x03\x05lS@\xe9\xf3\x00\xa7\x01\xb4S@X\x96\xcf\x191|S@X8\xaa*\xf7wS@\x85\xe6\x1e\xbe1\xf6S@<\x88\xce\xdfj\xbdS@0X\xe0\xd0\x1b\xe5S@\x01\xad\xcb\xe5\x14\xd8S@69\x08`9\xb1S@\xd9\x95D\xb9`\xc4S@\xc1\xb9\xb3\xc0x\xc4S@\x0f\x974\x9f\xa7\xc5S@\xb7d\x14o\xe5gS@\x83a\xe1\x03>\xc6S@0R\xfb\xd1\xa6\xf3S@\xff\xbc\x9a\xde\xd9\xd9S@\xc7\xf5{!\x1a\x83S@\xc7*$\x9b\xf3\xc3S@\x82\xfa\x1d4\xaf\xceS@\x008\xe6\xadP\xa4S@oT=\x9e!\xb7S@\x9f\xf2\x0e\xe1\x8b\xb7S@_xd0\xf0\xefS@\xeb\xc3\xb7X\xf5\xb8S@\x7f\xfaD\xa0,\xbdS@b\x95-\xaej\xedS@x\xe2\t\x9d\xff}S@\x16\xce\xbfk\x98~S@\xca\xb6\x18\x93L\x89S@\xebP\xbd)_oS@?\xa92\xd9\x1d\xadS@\xf7*\x8b\x16\xb2\xdfS@\xbdI\x9afQ\xe5S@\xccr\xb2\xb0=\x89S@Q"h\xf3\xe6\xe6S@\x0e\xeaj\xe1\xbd\xbcS@\x02?>\xaf\x87\xbdS@\xa9\t<\xb0)\xd7S@\xc5\x81\x1b+`\xd4S@\xa2J\x82|\x80}S@\x1ba\x00d\xe2\x81S@\x1b5\xf79\xc5\xe8S@\xafH\xdf\xa3T\xabS@\xdc\x9a\xa3\xb6\xfd\x80S@\xf3y(|diS@\xd9\x9f\x85V>\xa4S@\xbe\xf4 I\xa1\xadS@:\xf0\xa3C&\x81S@\xb2\xdd\xd9\xe4\x11vS@/4-\xbe\xf2\x92S@@+\xc9\x8d\x9b\x8eS@\x96R%\xce\x92\x7fS@\x87y[\x8eD\xe7S@Z\x9fv\xc6d\xc9S@t\x89b\x8e\xb7\xafS@\x82W\x93\xf8\xbf\xc4S@V\xe1\\\xf5\xde\xe1S@7\xc5q\xf3\x8e\xd7S@*zk\xee\\\x83S@W2\x11\xe1i\xb7S@\xbf%z\xc4\xd9\xc8S@1\xe1\xd4M\xa9\xe5S@3\tf\x1e"~S@\xf8\xaf\x87\xc0n\x9fS@\xf7\xcf\xb0\xe3\xa3\x88S@\xba\xeck\xd9z\xc1S@\x07,\x05r\x03\xeeS@\xdd\xc0\x7f\x8fG\x89S@fP\xc1j\xdcvS@\xf1w\xca\xa4\xdfuS@ \xfa\xf70<oS@\x04\xe1\x9e|5\xd0S@-\xee\xbb3\xa2\xa3S@\x80\xb2\xc7\x88D\xcaS@\xadYgY\xc9|S@\xaa\x90W\x1c?\x81S@z\xad~K\xea\x83S@\x9c\xb7\xf4\xf8\xb1\x16T@\x7f(B\xd7\x1c\xafS@\x9fh~\n\x9d\xa3S@\x15\xec\xc4\x85\x91zS@\xf4"\x14H\x87\xe9S@\xf6\xf2b\x08&\xc8S@\xe7\xc0\xb0x\x9d\xc4S@\x8c\xa4\xd8\x12 \x85S@}!F\xeb\xac\xe0S@Z\xcf\xc9\xe3\xa4\xeeS@\x02\xfa\xad]p\x91S@?\x8d\xad\xc3\xbf\x88S@\x9e`\x99K\xc8\xd3S@C\x103\x17\xd0\xadS@\x1b\xa3\xc7\xe0\xadkS@\xdf\xf1\x89K\xbfpS@\x14\x1d\xae\xa5\x12\xbeS@\xfa"\x172]\xc4S@\xdf-\x97\x8ej\x9bS@\tN\xdd\x85\x1b\x80S@\xe9\ri|\x8f\x82S@\xd6\xa1O\xbe3\xb9S@\xc3\x0c\xe78\x05\xf1S@L\'\xc0Q,\x9cS@\xed\xae\x83\xd6\x06\x89S@Vg\xab\xc4\xc6vS@V\xa9\xb0;\xf0\x82S@\xc6\x94\x89\xf06\x88S@\x81\xaf\x15\x1bK\xecS@\xd6+\xc20\x0e\xa3S@\xd1%\x17\x0fp\xd5S@\xff!r\xf4\x98\xceS@\xce\x94\x07;\x0e\xd0S@\xf8q\xa1\xb2\x95\xccS@|\x9enq\x82\xe6S@\x1eZ\x02\xd4\xe2\xcaS@\xa7\xadGP!\x94S@\x92\xa4/\xb0s\xdbS@\x10GB4\xa4\xcaS@<)\xdeo\xaf~S@\x02.\xfc\xf27\xdfS@@U\x90\xd6 \x84S@\xfc2\xa3\x87\xb4\xe2S@\x0b\x83\x83S!\xf1S@)\xc1\xed\xa0*\xe9S@\x87\x1b\x95PRzS@w\x8d\xf1\x82n\xb0S@\xbdUIf\x1b\xb4S@F[\xad\xd1\xd1\x81S@\xc3)r\x1etnS@\x82"@\xd5\xf2\xadS@Eh-ep\xd8S@\x82\xf4\xe5\xaaO\xdfS@f/m\xe1}\x80S@\x85\x97\xc9\xaa\x93\x87S@s\x91-\xff(\xb5S@&\x01X\xcb\xb1\xb7S@4\xe7#\xb9v\xc1S@\xe1\x13\xec{\xfd\xadS@q,\xc0C9\x85S@\x9a\xb8\xda\xa7A\x84S@\xd9\xf5\x87\xa5\xe1\x88S@\x08w\x8f\xc4y\xcaS@\xe0\xc4j\xdd\xfd\xc0S@Sm04\xa6\xb7S@_6Y\xc5\xae\xc6S@\x80\x9e\xb9\x99M\xa0S@\x85A\xcf\xe8\x18\x82S@BM\x95\xe1\xc0\xb1S@Nb0\xd3\xbb\xbaS@\x8fx\xe1n\x96\xe2S@\xda\xa2N\xb3A\xe0S@n\x9bM:\xeb\xc5S@1\xe1\xa3\xdc"\xd1S@\xc5\xf8\x1f\xda2\xc9S@T&9H\x15\xaaS@?9\xe6\xdd\xee\xd6S@\xa8\xc3\xef\x0c\x03\xbbS@\x00\x8d\x993\x14\xd5S@n\xce\xbeR\xe2~S@\x15\x88\xed>m\xadS@_wO\xea\xc9\xd1S@O\xaco\xa9\xba\xeaS@E\n\xf6m\xaf\xabS@\x9a\x8f\xff>\x81\x92S@\x9e `7yjS@3d\xe5N\xb7uS@\xb4,,\xdb\xe6\xb7S@\x1a\x88\x1a\xbf\x8e\xb8S@\xa2\xb2\x985\x85\xcfS@\x8ch\xd6\x02p\xdbS@\xb5&\xf5|\xf0\xdbS@\xc9TN\x84\xe2\x80S@ M\xef\xe4\x08\xb0S@\xe9\xef\x9b\xd8\x0f\xcdS@\xca}\xbdr\xab\x83S@\xa8Q\xc2\x02\xbb\xedS@d\x90J\xabZ\xdbS@J\xcfQ\xd5C\xbeS@QH\xeeV\xcc\xdeS@BS\x1b\xe2\xb5\x89S@8\xfe\xd8\xf6\xff\x82S@\x12u\xa1@t\xccS@\xdayY\xb4y\xd4S@\xb8\x87\xec\x1e\x96\xd8S@\x9f\x83?\xf0|\xd8S@ \xd1\xf0\x1bB\xd8S@\xc1\\\x12j\x02\xf1S@\\\x98\xc2\xe9\x9fkS@\x01T\xf7\xb3}\x83S@4UN\xbd%\x81S@|?mZ^\x84S@\xc4\x138V\xb4\xd1S@\x8aIg>\xa4\xd1S@\xf6\xdcH\xb4\x1avS@h`\xcf\xc8N\xbcS@\xcb\xa4Q)\'\xe2S@\x04X0|*\x81S@\xb1\x10)\x00\xee\xacS@\x0c\xb7\xba\xfc\x1d\xcbS@&\x88\xad]\xfc\xceS@\xb2\x06\x9f\x83\xdb\x85S@\xca\xa5>\x0c}\xc3S@k\xa1\xe6\xa4\\\xc2S@B\x8f"0\x14\x80S@\xa3\xc0d`\xf6\xb7S@\x96\xddk7\xdc\x83S@\xf6i;\xfd_\xd4S@\x9e\t\xcc\x12m\x88S@\x06n\xd1]\xd2\xacS@g\x1d\xdc"\x1f\xdeS@\x1c\x1f\xfdY\xe9\xc2S@\xac\xedL\x1d\\\x9dS@K\xf9T9\xfc\x88S@n\\e\xc02\xc2S@Q\x18\xd05\x14\xc2S@)\x1a\xec\xf6\x8a\xbaS@\xa0\t\xcczG\x8aS@\x8eY\xe8Y\xa0lS@hM\xaf\xe8%\x84S@H\xfc\xefY\xb2\x84S@\x08\xbd\xa1t\xdf\xe9S@l\xd8\x1c\x1f\xec\xddS@\r\x00\xdc)9\xcaS@HJ\n\xbe\xd5\xceS@\t\x97\x95\x16\xc5\xddS@\xb3\x08[p\x9a\xcfS@\x8cJm\x81\xc0\xc3S@\xdc2\x01\xfa\xd0\xa9S@\xdc\xb7\xb9\xd7\xcb\x84S@\x9fR\xc8Q,\xd4S@z\xcbJ3R\x80S@[(\xa4aL\x84S@\xdd\x0b5\xa1\xa5\xe0S@\x15R\xa1\xbe\xaa\xdfS@{\xdap\x00\\\xdaS@\x9b\xdb\x94\x83a\x9dS@\x8d\xbd\x87\xa1p\xe2S@wU\x9c\x11\xfa\xabS@\x82\xf2\'\x89\xaa\xd4S@l}n\xa6\xd3\x9eS@g\x93Q2\x91\xbfS@h\xd2\xb0Px\xa0S@Y\xe7\xfc\x8f\x94\xcbS@S\x00\xaajM\xcaS@\xfc\xa2\x85S\xdd\xb4S@\x85\xd76\xe5\xc3\x81S@\xd8\xd4\xf4Q\xd3\xc9S@g"-\xb1\xe2\xc6S@\xcf\xde\x9eM\xde\xa7S@w\t8\xf9,\xc3S@\xec\xb5\x13\n\xb4\xaaS@\xad\xa2\x89\xe8\x9c\xc0S@\xc6\xe2\xc0\xe0f\xc0S@N\x1b\xf6\xb2\x80\x7fS@\xdb\xb8N)\xba\x81S@\xab\x08\x1d\xe5\xb0hS@\xbc\x11\xca\xe2\x19\xf1S@\xae\xa4W_\xdf\xb5S@+ i\xf6\t\x93S@O\x1f\xd5\xe8\x1b\x93S@,I\x98\xdd\'\x93S@\x1c\x89\xc1\xef[\xdfS@I\xfeV\xe5\x1diS@\xea=\xca$3\xa2S@\x16\x06\x86\x87T\xdeS@\xbf\x9at\xfd\xda\x80S@\xa66\x81\xe2\xcb\xbcS@J\xa6y+\xa4\x89S@\xd2\xa4J\x95I\x86S@Y\xa7\xfd]G\xd1S@ \xe0\xb6\xc4\xfe\xe7S@|(\xe6Et\xdaS@\xa5\xba\xbe\x05\x0b\xedS@r=^R\xab\x7fS@T\xfb\x8d C\x82S@@%\xe9a\xe8\xbfS@VW\xcd\x83d\xbfS@\x83:\xe2\xa1\x1e\xdeS@$\xa3\xc0Cb\xeeS@\xea\x1bj\x1f\xa7\x89S@\xc8\x9b\xf4XM\x87S@\r\tgt6\xeeS@\xc5\x81\xec\xa0u\xa2S@\xbe\x15tB\x0b\xe0S@\'\x08&\xf8\xfd\xdeS@q\xcaf\x9dQ\xcfS@\x96W\xd2\xda\xca\xd4S@\x93@&c\xa1\xdaS@ll\x94\x13\x87\xc5S@\x0f\xad\x95;b\xc5S@\x8e\x13\xf6\x88\\pS@\x8c\xc0\xa2S*\x81S@\x8a\xeeEnY\xddS@\xe5[\xcfD\\\xa9S@\xff\t\xefh9\xe9S@\xd0)\x1d\x91<\xafS@a#\x1aj$\xc1S@\xfbUQ\x1b\xd3\x82S@\xa5\x9a\xe1\x18\xbf\x84S@jeWN\x98\xbeS@\x0c\xbf\xc8\xbeH\xdeS@\\\x14\x00<!rS@8\x8fZ\xac\xb8\xeeS@\xf6\xdc\xce\xe9t\x8eS@t\xaa\x11{&\xb6S@\xe5\xc6\xa1\xcd\x97vS@\x7f\xfe\xe6&\xfe\xf1S@\x1c\xfa\x01m\xd0pS@f\x06\xa3[\x10\xf6S@\xfcU\x84$\xef\x8fS@ \xd9\xd4\x9eS\x8eS@\xad\x8cg\xff\xf8\xb8S@/\xadA\xc6\xab\xa2S@\x92k\x19\xa5-\xc6S@#\x92\xcc\xc3\x84\xabS@%\xc8Bf\x8f\xb5S@\xb3\x92\xc3\x16\xef\x85S@\xfb\x97\xbe\x9fu\xddS@K%yg\xc2\xd0S@JiE\x0e]\xb6S@#\xf96\xe8!\xd5S@\x13/\xa4\xdb\xff\x9bS@\xe5\xd8p\xb2G\xb6S@\xeaK\x00\xc9\xf6\x84S@\x1a\xe5\x1a/-\xcbS@^\x144\xe8p\x85S@\xea~\xf2\xe0t\xdcS@"Bs\xab=\xdaS@el\xe1\r\x88\x9bS@{\xc3\xff\xe3\x03\xd1S@_\x056\x13~iS@\xb5\xbb2\x9e\xb7\xefS@\x0b\x0106Q\xefS@\x88\xde[\xe5\x0fnS@\x94\x8b\xa9\xcb\x11\xc1S@\xfb\x95\x1c\xaf%\xbfS@\xa6?H\xd6/\x86S@\xa2\xc5\xf6\xa0\xff\x86S@\xc9\xc5\x1a\xc1\xc0\xa8S@$z\x8bp$qS@\x88\x8f\t\x849qS@\x99|f+\xc4\x90S@\t\xa1\xe9\xcb\xcd\xbeS@u\xc1\xdb\xf5\xac\x86S@L\xcc} \x93\xc6S@5h\xf5-+\xe8S@\xb0\x94\xbf\x8a\t\xcaS@\x0ft\x05\xba\x0c\xcbS@\x04\xa49\x93P\xc6S@\xbc\x99\xab\x89 \xb7S@\xc1V:\xf9\xdd\x81S@)\xdc\x10\xb8\xeb\xd0S@\xcfL2\x88\x12\xd1S@\xf3\x93\xdc\x95\x96\xb6S@\xe8\xe6\xe9|\xa3vS@:\xf1\xdd\x02`\xd1S@\xe6]\xe2\xf1\x8a\xc0S@\x0f\xf9\xa9w\x1c\x17T@\x8a\xba\x86\x15\xd0\x84S@<G\x02&\x9b\x88S@\xb4\xbe\x15\xa1\xc5\xc0S@\x0f\xda\x1b\xef3\x86S@\x0bh\x82\xc7!\xf0S@\x08&\x89e\xc9\xceS@\xdd\x0b\x83NX\xcfS@*\x88\n\x12\xf9\xa6S@\x91\x04\xad\x81\xad\x8dS@\xb0\xed\x89\x9a{oS@\xd0\x84\xcf\x90\x10\xbdS@G\x18\x10o5\xb7S@m\xc2\xba\x05\xbb\x85S@+\x16\xa6#\x88\x8fS@\xdf"\xa7\xf9\xec\xbbS@\x10\x87w\xa0k\xa1S@\xd9\xb9\xf4V\xb9\xc4S@ZE4\xa2\xc6\xb8S@\x86\xcc\xf6\\h\xd2S@L\xe9\xe0\x9b\xbf\x9aS@\x14e\xff/\x06sS@D\x008^G\xbaS@\xd3\xcf\x93\x86\t\xe7S@\xc2J\x7f\xa2Y\xbbS@Tg4va\xd0S@\xc4\x8a\xebbR\x8fS@\xcd\xf2!\xb7\'\x86S@\xa9\x8f\xad\xdaz\xc5S@\xc8M\xb6\x90\xf4\x86S@\xb3w\xfa+\n\xbdS@\xfb\xef\xdd\x8e$\xd1S@\xc6V\xc2\xda\x8f\x8dS@\x80x\xe7\x94\xef\xdcS@\xc1\xc7\xce\xab|\xbaS@F\xf7KG\xa1\xbfS@Y\x0eq8\x8c\xc5S@\xee4\xbc\x08\xc0\xc1S@\xe7\xb1\xa0\xaaQ\x80S@\xba\xfd3\xa7\xb4\x8dS@\xcd\xb3\x88\r\t\x86S@\xab\xd3\x85\x8d\xae\x84S@\xa4\xb2\xed\xfca\xddS@\x91lT\xb9\xb4\x9cS@\xe7tu\x9f\xeb\x85S@s2G\x0cF\xe6S@\x07\x89\xc2EX\x85S@W\xd5\xbf-\x90\xd9S@\x9fj5\x11\xf9\xbbS@\x85Q\xba\xf4\xb3\x86S@\xc1\xdc\xc0\x84\x97\xbcS@}\xc0]\xab\xf9yS@\xfbR\xaa\xe7\x9anS@\xd7\r,\x17\xd9\x86S@\xdf!\xe0\xb4\xd2\xe5S@\x15\xaf?It\xc4S@&\xce\x9d\xa8\xf8\xbcS@\x91;\xde\xd6\xb9\xbcS@\xba\xb8\xb4t\xe9\xefS@\xc1y\xc0(\xe1\x8aS@\x82ys\x00\xf6\xddS@#\xe6\xea\xe1G~S@\x9b\xfc\x00R\xbd\xbaS@#if-\xb4\xc1S@\x84`k\xb2\xf6\xbeS@\xc40t\xa6\x06\xbeS@\xa0\xde\x95\xc4QtS@*\x06\x9f#(\xf1S@\xda7\xa1\xd5\x99\x80S@H\xf8\x15\xceB\xceS@H(\xf5\xbd\xc8\xb5S@E\xf8m@h\xd0S@\xaa\x00\xdf~\x86\xb6S@\xbb.\x0b\xac\x92\xb7S@\x1a\xe2\x9a6\xde\xa2S@ao\x91\xf3R\x88S@H\x1d\xc7\x81T\x83S@\xa5\x9e\x9bq\xdahS@\x88\xa8e\x8f[\xcdS@\x0f\xaf\x04\xd0\xaf\xd9S@\xbd\xb6`\x99\xd6vS@={\x9e\xde\xd0\x84S@\xaf7\x84\xb7\x8f\x9fS@\x8b\xec\xad\x1b\xe4\xecS@\x94\xb9\x19\xb0\x8c\x86S@\xe8\x9b\xe4hO\xb3S@[\xb5 \\\x8d\x86S@@\x19\xe8\x8b\xd0|S@\xdd9\xc22d\xd7S@\xc9\xdb\xa0K\xdc\xbfS@\xb8\x1b\xb8\xbe7\xf1S@\xa6f\xb1v|\xd1S@\xafH\xc2\x93k\x85S@`\xff\xf2\xc8\xbd\x8cS@\x9e\x17=d\xa3\x8bS@f\xc8@\xd7@\xdfS@\xab\x95b\xf9:\xc4S@Jo\xa7#\xe9\xa5S@b\x95\x9f\xfb\xa0\xe7S@c\x8e\xba\xa9\xee\xbaS@\xf1\xc9\x19\xe6&\xbcS@$\xb1\xb0#\xad\x8eS@u:\x06\xf9`\x86S@j\xc1\x08n2\xe9S@:\x03\xed\xf8\x8cpS@{i\xa2\xd38\xd4S@",\xe5\xc2\xc1\x81S@9\xebFg\xc1\x8cS@]g!\xf6|\x8bS@\x00$F\xc9_\xbcS@DN?\xfaR\xc0S@1\xeb\xd6\xa6\xb8\xdbS@\xf9\x86\x02\x102\xd3S@\xc0\x97\xb9Q\xe3\xbdS@x\xa6\x94\xb9\x97rS@H\x90(\xf90\xb3S@\x04\xf5[Z\x9c\x86S@\xf3[\xe0\xcc,\x81S@>[\xa4\xfa_\xbcS@\xd4\x0es\xcf.\xd3S@\x95$\xe7\x04\x9b\xa3S@8\x83\xed\xd6n\x85S@\x85\x8b\x93\x9aPpS@\xadJ:\xcf\x1fyS@\x1a]\xf5u`\xc6S@\x18\\\xbf_\x8c\xdaS@\x83x\xe4\xe1\xce\xddS@j00r\xcf\xc5S@\x9a\xa8\x04\xb0\xdewS@E\xcc\xc0\xe1\xfa\xd0S@a\'\xb1\xbc\xbb\xddS@jW\x96aX\x8cS@\x99\xb0K\xcdO\xa3S@\x8f\xb5\x06c6\xd0S@\x18G\xd2\x94)\xd2S@!\xbb/\x01\x8a\xcfS@\x9cr^\xa9\x9c\x88S@\xc0Pq\xb6c\x8bS@\xed\xaeF+\xa7\xe1S@?\x9e0\xd8\x1b\x85S@$X\xd6[\xaa\xeeS@\xa2\x19;\x0e\xad\xb3S@c\x9d\xc0\x18\xd6\xd1S@\xf2\x88\xee\xe0\x83\xd7S@\xff;9\xf9\xb0sS@i;\xce\xbb$\xd3S@\x94b\xc6\xa9)gS@I\'\x1c/\xba\x80S@\x11\xc3\xaas\x1d\xa3S@\xccw\xabxH\x9eS@\x95?`f\xc2\xb3S@\x04X;\x7fO\xd2S@\xf2)\xf1\x85r\xb8S@\xbfY\x95\xcc\xc8\x84S@\xdb\xf7\x917f\x84S@\x86\x1a\xb4c\xb1\xbdS@U\t\x1b\xc7\xc3\xbdS@\'\xa5\x9d\xee\x7f\xa3S@\x9fq\xff\xb3\xb6nS@&\x848!&\xa2S@\x9d\xf2H\x92\xb4\xb8S@\xb4&G\x01\xf2\xd6S@\x8dGAX1\x82S@D\xc4\xbb\xed\xa2\xdfS@XS\n\x8b\xb5\x99S@\xd7\xda\xd7X\xa4\xe6S@\x87/\x98\xc3\xfa\xb7S@\xa2\xb4\x16=W\xc0S@\x9f\xd1\x03\xdeG\xc9S@\xb1\t5\x131\xe6S@\xc6z\xcdH\x89\x87S@\x8c\xda\x91\x81\xd4\x99S@\x1d\xf2"\x7f\x04}S@xy\x7f\x81\x1c\x86S@S\x0fc"\x86\xbcS@\xf9\'>^\xe4\xdbS@\xee^\xe5s\xf5zS@\x9aa\xd5\xed&\x8bS@\x1e\xc1\xfcf\xbf\x84S@\xdd\xc3\x13g\xca\x86S@\xab\xf2a\xf8J\xa9S@<~\xe1|f\x80S@Y\xf3\xb9\x7fg\xddS@\xfau\x9eu\xb5\xdcS@@\xaaI\x0f\xd2oS@\xa8\x0c\xef\x05\x06\x85S@\xf2 \xa1E\xb8\x84S@\xa8;(_X\x86S@2@\x8cr \xa3S@\'\x95m\x00\x86\xbcS@\xd4\xeb\x03h\xd3\xc0S@3\x9e\xbbi_\x80S@\xca\xdc\xb2G+oS@\xb6+\x04O\x1d\xb4S@\xc9\xbavGm\xbdS@\x9a\x12\x95\x9b\xf1\x0eT@\xce+\x8a\x80.\xd0S@0u\xec\xf8!sS@;\x8a\xf1\xa9\xbctS@\xed\xfb\xa5\xc0\x8d\xd2S@\xe4\xdb\xbe\x9c\xf6\x87S@\xec\x85\xc1\x9a\x9b\x87S@?\xe4]]\xae\x86S@\x88uvK\xac\xaeS@\xee\x0bs{\x92\xaeS@\x86\xfd\xd3\x1e\xe4\x84S@-\x94)_\x96uS@\xbcd\x83\xaaRjS@r\x12dG\xbb\xbcS@\xab\xdd\n\xd4\xfd\xd7S@\xfb\'\xc0T\x9a\xd1S@2\xd7\xe0+\xdc\xd0S@\x95@Z\x14-\xcdS@\xa3\x8b\x1bn\x17\xeaS@\xc7\xd6E\xb0\x01\xbeS@\xb3\xb6\xe9\xb5V\xe7S@,\x01\xbc\x8d\x93\xc1S@\xf7\xe2W\x08\x14\x85S@\x1awl\xc2<\xcaS@4\\\xdb\xf7\xffsS@\xf1\x1c\xe9R\xf7\xefS@\xbc\xb78\x0bN\x84S@M\x15\xb1\xc0\xdd\x96S@O\x86,\x93R\x9aS@"\x18\x99\xfc2gS@\nng\xd3\xbbrS@\n\xd7\'\xef\x0c\xa7S@\xc0\x91\x8c\xfd\x00{S@\xc0\x85\xd0\xe4u\x99S@>\xaa\xb1\xdbe\x85S@\xac\xd7lt\xabtS@n\xfa\x13\xb1+\xd4S@\xe6{\xbe\r\x05\xd4S@\x8f|;\xeeT\xd1S@]\x90\xa9%\x07\xd0S@\xb7\xd6[?\xa4\x88S@\x04\xaf\x1e\x8f\x81{S@\xbcX$\xa6\x9f\xd8S@\xd3\xfc\xe32\x94\x87S@\xc2B\xf8\xc3\x06{S@\xe6\xd6\x05\x00\xe1\x96S@t\xa9x\xa1\x8f\xa2S@ (\xeep\xf4\xe5S@\x0cxi\x8ai\xd1S@\xe3J\xc8\xa2V\xcdS@\xf3\x81L\xe6\xf4\x87S@\x13\x1c|U\xa5nS@Xj\xc9\xf6\xd8\x83S@\xb3yx\x8d\x96\xbaS@\xb5\x07\x1d8\x9c\xbcS@\x87\x90\xcd\xf2I\x80S@\x91O\x8b\x103oS@\x96%,\xfc\x8a\xd2S@h\xbd=\xea\x97\xedS@\xce.\x81G\x9a|S@\x86\x02\x15\xc8\x06\x85S@\xa5\xc1\xeb\xaek\xb8S@9\xdf\x9a\x1d\x92\xbaS@\xbd\xafP\xff\xf7{S@\x16\x9f]#vqS@c\x9f\xaa\xeea\xd2S@/\x84G\x06Y\xcbS@2<f!\x05\x87S@\xfd\x8e pE\x99S@\xf2>\x8dZ6\xccS@\x19F\x92\x98\x19hS@;1\x0c\xc8%\x80S@\xc6%\x9c\x04\x89\xd6S@\xf7\xbb\xfa2\xbe\xbcS@\x9fYA7W\xbdS@\x1d\xf5\xc65)\x97S@A\xa2 d\xf2\xb7S@$\xad\xad\xddJ\xc3S@\xe4\xbco\xe1\xc4\xe5S@-o\xf1\x9d\xbbnS@\xe9\xed\xcb\xd3(}S@\x11\xba\x97\x16\xb7\xcfS@R\x8b\x99^)\x84S@^\x89\xd88:\x83S@\x03\x9d!\xf9\xab\xdcS@H/E\x12\x7f\xe8S@\x92\xa6\x00\x1b\xe0\x85S@\xc2\xb5\x05\x18\xe1\x98S@Y\x08;\x0bu\xbaS@\xb3\xf3\xcc\xed\xa3\xbaS@\xbd\xe7Ew7sS@}\xc6\x9e\xdb\xef\xbcS@\xabW&\xf6\x1d\x88S@\xe7{\xc7\x9c[\x83S@\xd5\x05\xca\xe1\xf6\x87S@.4\xdd\x08k\xd6S@\x0c"\xf2\xfa7\xe2S@\xea\x02h\xdb\x84\xbdS@\xf1\xd4D\x86\xaa\xdaS@\xbe[\xaa\x82\xd9\x9bS@\x8a|?H;\xccS@L\xc9T\x9bd\xbbS@\x1dPDe\xfc\x87S@\xb4\xfdC\xcf\x06\x87S@\xd8\xdc\xee\xef\xa1\xb6S@\x82\x811\xd7\xbd\x80S@\'\xfd\xc2M\xe7\x7fS@\x83I\x87`\nrS@\xd6\x91\xa9M\x9elS@X\xd1\xe8\xc9\x9a\x84S@FR>\xd8w\xd3S@\xfc\xec\x04\xaee\x83S@_\x0c!\x19\xbf\xd0S@\x15N\x19\x8e\xf5\xb6S@\x9d\xeb[Nt\x7fS@-\xab\x95q\xb6\x85S@&\xca\x12e\x00\xd3S@g?\x1e\n}\xbdS@ Z\x19AwoS@\xcap\x0e\x8d\xafrS@,xsE\'\xc4S@\x9c\xc7<k\x9bnS@R\x82(\x91\xac\x8cS@\xab\x86\n1\xd9{S@J\x9e-\xc3e\x84S@\x82\xc8e\x12\xbe\xdeS@\xbb\x82P\xaa\xc6\xdbS@\x84\xb3\x80\xa3\xd8\x80S@o\x06\x87\xa0\xc1\xd3S@m_\xf1\xe3\xbesS@\xf7\xaa\xe5u\x96\x93S@\xc6\xcd)\t\xbc\xd0S@\xd8\x89\x0e4=\xd0S@|\x98{\xeb\xf5\xa6S@l\xd25\xca\x0coS@\xc4\xb6\xe5\xb6\x08mS@\xc9\xd0\xd3L\xa0oS@ \xa1\x90\xad\xe3\xd5S@\x86\xa6\x0f\xfas\xb7S@t\x87\xa6\xa7\x7f\x87S@\x1e\x19\x19W\xc4\xdeS@9\x02b\xe7\xeb\x8bS@\xd4\xc1\x1a\xbf\x93\xbdS@\x1f\x047\xda~\x85S@\x9fPD\xe8\xb7\xdcS@\xb6E\x1d\x81*\xe9S@a\xac\x0f\xc0\x94uS@\xfc\x06N\xd4k\x8cS@\x97\x80\xa8A\xa0\x88S@Ls\x00\xa9\xe4\x7fS@\x8dK\x12Dz\x83S@[\x83\xe7\xf4\x13\xd3S@\xa4\xe7i\xc2\xedoS@\xd1\xc2YQ\xfcoS@"\xca"\x8b/\xa6S@\x0fI\x07\x13\x19\xd5S@M\xaf\xb3\xfe\x95\xabS@\xe5\x11\x17\x00\xef\xc1S@n\xa7\xd3\xd7`\x92S@\xf5j\x96G\x94\xb3S@\xbc4\n%TiS@\xd8P\xb1-\x8azS@\xf8J z\xc9\xa1S@\x8d\t\xd5\xbe\xa6\x93S@\xe0\xb4\xe08D\x83S@&\xefAG\x82\x86S@\xef\x83\xac\xb7\x10\x85S@j\x9f\x11I\x93\xa8S@\xb8\x93\x93\xe9\xd1~S@\xdbF \xcf\x1b\x84S@\x1fuL\xd7\xa5\xc0S@[N\xf9\xc6+\xd7S@ [\x91\xdf\xda\xc9S@}\xf3Mg\x80\x13T@/\x8f\'\x13\xae\x0cT@d\x82\xb08\xbb\x89S@\xf8-\xff\xb1\x9d\xbcS@\x15a\x00T}\xcfS@\xcf!\x9e\xe6\xde\xa0S@\x81\x892\x99\xa4\xcaS@2\xe6\xe2\x9b{\xaeS@\xca|\x07\xa9\x91yS@\n|?\xa4"\xf0S@\xc7\xf5t\xa2\x90\xa9S@Y\xe2L}\xc6\xc5S@\xe2e^\xf8W\x85S@wJ2#-xS@|@\xf2kv\xb7S@\xcd\xbc\x92\x824mS@\xe4\xa7Z\xfb\roS@\xe5e\xa7\x1bF{S@\xc6 \xf1\x87\xfb\xbcS@4\x05\xd9\xb7\xe3gS@\xcb!\x077\xbd\xd3S@\xa94m1\x02\xdbS@\x08yI\xe4\xd8\xbfS@I\xf8\xe9 \x93|S@\xa7\\\x9f\xd7\x96\xaaS@\xe4\xb6\xe2g\xd5}S@)\xb9a\x9fQqS@\xd7I\xc5`\xdf\xd6S@\xb9Tt\x86\xd3zS@\xa4\xe4\x06 \x8dwS@L\xed\xbfn7\xf4S@\xe3\xcc\\\x06.\x8bS@\xb8\xe6[\x9a\xcd\xebS@\xfb!\xd4\x19\xd9\x80S@\xc8a\xf8\xa8\xa5\xb7S@H~A\x99\x97\xa5S@x*\x89\x05k\xe2S@\x8d\xc5e\x1b\x86\xd7S@\xd0HF\x17\xcf\xa8S@Ui\xdb*\xa5\xb1S@F/\x89\xc5\xa4\x87S@\x8a&m\x0f~oS@a\xf2t\x18\xc4\x81S@*\xd0\x87\xb4O\xa2S@\xbf[\x92\x16l\xaaS@\xf7^\x98R\x97\xb4S@\x8f\xa9w{\xb0\xe3S@\xce> +\xff\xc5S@\x8e{s3v\xc6S@\x85\x12\x0c\xd9\xc2\xaaS@\x16\xe0t\xa5\xd4\xadS@b3\x11s\x8f\x99S@ljS\xe1\x0e\xe6S@7be\x93\xcd\xabS@\rY\xb8\xb9\xe3\x86S@\x8f\xc0\x0f26\xa5S@y\xc9\xd6\x8fb\xa6S@f7Wu\xec\xb0S@\x08\x8d1\xfc\xf4~S@\xb9eG\x00^\xe4S@\x80\x86\xffcS\xbdS@\x0b-h\xee\x1f\xf7S@?\xfdg\xe1\x96|S@X\xc7\xa4Y\x97|S@w\xf0\x94O\x9e\xd1S@\x19\x18BO\x95\xf6S@H\xa1:\xcd\xb9\xa6S@\x82j\x1b\xcdn\xa3S@\xed\xd4\x82\xba4\x8bS@4\x06d\xa2phS@\x8f\xa0XQ\xc7\xefS@\xa2\xc8LkXmS@6u!\x10\xc9\x89S@H$#1\t\xa4S@\xa6\xde\x16\xb0\xc0\xc4S@\xc3O\xa0\xb4=\xf6S@\x0f\xb8\xb3\x8cJ\xe7S@3\x1b6ra\xc5S@\x90Of\xf3j\xe2S@<O\xfa\xb0\xe7\xc5S@\xecs>\x08\xa3\x81S@\xa2\xd0\xce>\x1e\xf0S@\x0e\xbd\xdc\xb1K\x83S@X\xc3\xe0\x82\xd9\x81S@\xab\x16\x95\x13|\xa3S@\xe4\xba.\xb9~fS@\x9e\xc1\xa1\xa9\x1d\xd1S@\x81\xa4l\xdd\xfc\x80S@0\x94\xe8\xcfC\xf2S@\xf1\xe5,\xdee\x80S@\x81\xef\xba\x1bI\xd1S@pE+\xae\x0f~S@\x84+P\x9f\xb0\x7fS@\xa3\x93\xaa\x97\xed\x80S@\x91\xa7\x9f\x0fo\xd1S@\xb3\x1c\xebxj\xd0S@0u\x10\xe0Q\xe2S@];\xae\x9d\xbe\xd0S@\x94i\xe7\x08\xec\xcbS@`\xb9\x8f[\xfc\xa2S@\xf7\xf1=\xb0\xbc\xa2S@\xe68j\xd1\xf0\xd4S@d\x88\xb9\xec7\xd0S@:\x93+FP\xddS@n\xa3\xc8{\x84\x81S@y\x17=/\x89\x82S@\x08\xf3\x96\x90I\x84S@dD?y\xbe\x84S@\x14\xb9KS\x1c\xe2S@\xe7\xf8\x85Q\\\xcfS@$\x92\xccp\xc4\xe7S@]\x0f\xd1\x1b.\xa3S@\x8a\xff\x13\xc9O\xd1S@EO\x81\x85_\x80S@[\x80\x0c\xc4)\x81S@\xe4/\x9e\xf0\xeb\x85S@\xc9\xf3\x8e\xe12\xdcS@\xf4\'\x14+\x92\xd0S@vnQ\xfaC\x80S@\x8fL\xcdS\xd9\xcaS@\xc7l^\xbb\xdd\xf1S@\xa3\xe2\xe8-4\xd0S@\xe7 \xff\xa6\xaa\x84S@h\xc9\x10f\x1b\x84S@!\xa4\x82\x12\x89\x81S@th$\xcaC\x81S@\x9a\x1d;#\xf0\x85S@\xe6\xde\x990\x8e\xcfS@2j2\x99\xc4\x93S@[\xd0\x0bK\xc8\xecS@ S#R\xf0\x84S@\xbd\xfdB\x9dg\xd4S@\xfeI\x1a\xad*\xa2S@\xd8I\xafi\xae\xcbS@\x0e\xc2K\x80\xe2\x83S@\xbdj\x12\xbeQ\xd2S@\xf2\x8c\xbe\x102vS@\xa7\xab\x83b\xc0uS@\xef\'N}\x9cxS@\xeb\xff\xe8\x91t\xd4S@\x92\xe3^3\x97\x81S@\xc9W\xd0\nS\xd0S@\xcc{Y\x8a\x10\xcbS@\xf89 \x19\x82\xcfS@\xb6>\\*b\nT@\x92%\x05\xbb.\xeeS@\xf6\xde\xdd\t[\x81S@\xc7\xda(8\x82}S@\x18\xb2\xb6\x8d\x94\xd0S@\xda\x1b\xef\xf7\x05\xd3S@\x9b\xfc\x88\xf2/\xd4S@s\xf1q\x94\xee\x9eS@\xc4G\x14\x9c*\xd0S@R\xa6\xfe\xf3\\\x84S@E\xf3~\x8b\xd6\x7fS@A\x04F\x00\xa4\xa7S@\xf5\x12\xdc),\xf3S@h\xb2\xfe\x8c\xf1\x9eS@si\xee*\xff\x81S@\xcaA\r[\x9f\xa8S@+\x1dT\xc0\xa1\x88S@s\xc0uO\x01\xd0S@\xf7\x8c\x88\t\x8c\xceS@\xd1\xbb\xe6\x9c\x18\xc2S@\xaf\x82\x10\x14\xf9\x80S@\x9c,o\x14\xdf\x80S@f\xd1\xcf\x7f\xff\xd0S@\xe9M>\xe5\x1d\xd0S@\x17\xa3\x0f]\x82\xd2S@.\xfd$\x88\xe6\xeeS@=\x9d\xb6\n\\uS@k\xd7R0\xac\xf4S@\xd2\xd7m/\xc7\xcfS@+\xfc6\xb6s\xcfS@^\xf3\x1c@^\xcdS@1\x04\'{\x19\xbdS@\n]\xcf\x93o\xf3S@:\xf4\x02*\xcf\xf3S@ \xa0\xbe\x1b\xf6yS@\xbca\xa6\xb8\xe2\xeeS@\xfc^\x88\x90\xde\xcfS@/\x1f-W\xb0\xcfS@\x15\xca\xe0#"\x84S@\xae\x89#\n\xb4\x80S@\xb8\x0b\xfc\xf9\xf8\x85S@\x0bL\xf3"\x86\x7fS@_$\xbbB0\x17T@\xc6\xb3\x08e"\xe5S@\x1bPC\xd8:\xc8S@\xcd\xf1\xb2,\xf6\xa8S@\xe4\xaa|\xb2\xde\x87S@\xa0\x8f\xa2\xa2\xa5\xf3S@\x1d\xec?\x80\xc5\xf3S@k\x8ch\xfd3\xceS@+\xea@k\x06\xe6S@\xb3\xa7\xcf\xf3\x0e\xcbS@\x18\xf7\x15\xf1\x0e\x82S@2\xc6h\xf2$\xf4S@b\xff"\x9a\xd8\xf4S@\xde\x17u|\xb6\x80S@\x84\xa8\x84U_\x81S@\xd7\xa9\'\x12I\x86S@\x98\xc65!\x12\xcfS@+\xf4SPi\x8aS@\x8d\x19`Y!\xc8S@s\x84\xd5t\xbcgS@w;\xd3\x0b\x02zS@\xe8":\x89\x8a\x86S@\xd9\xdc`a\x11\xcaS@\xf7\x14\x11\xefG\xd0S@|\x8b\xc3\x90\xb1\xe1S@e\xdc[\xe4\x87\x87S@i\x92\xed\xa6w\x80S@Q\x15\xad\x03U\x80S@\xaf\xab\xebL\xdb\xcfS@\x98\xb4\x04|c\xcfS@\x08\x9a~1\x94\xf5S@}$J\'\x91\xd3S@F\x85\x08\xf7\xb5\xccS@,\x10R7\x1b\xf5S@\x14: H\x8e\x86S@F^\x15\xb4\xcb\xcdS@\x1d\xd2\x16F\xd3\xecS@\x1e\xc9\x1d\xe0\x8b\x86S@\x87\xd9\xa6\xd1B\x88S@d\x030\x8e|\x88S@b\xfbt(a\xcdS@\x98\xba\x16\x04F\xacS@\xec\xad\x94\x17\xb2\xd1S@:3\xcfx\xab\x80S@\x1dw9\x11H\x7fS@\xd1"\xb2\xf9\xe7~S@\x8fo\xb3\x9c\x1f\xd4S@\xe8/i\xecf\xcaS@7|\xc4\xad\xc9eS@3\xf5x\x89V\xa7S@\xf2kZ\xe2\'\xbcS@4\x0bq\xd3\x18\xcdS@\x95\xad\xd796\xcdS@\xbd\x97"\xe8\xc1\x88S@1T\x8c\'j\xcdS@\x9e\xce\xf4G\xb6\xedS@\xb9\xee]\xe3\xa9\xe1S@L*\xbb\x11\xf3\xc9S@\x86\x9f\x1f\x14\x06\xc8S@\xfa<\xef7\r\x80S@\xcc\x06l\x05F\xe5S@\xba\x0c\x0c\x194\xd7S@\x94\xdauw_\xbcS@O\xb6\xbf2\xd2\xceS@\xf0\xf1-y_\xc9S@\xc4\xa85\xb3\x0c\xc8S@\x9b\x96\xb1\xeeH\xecS@\xb6\xb6\xb8/\xa7\xd0S@\xe0\x0f\x96#\x8e\xbcS@ ;\xec\xc4\x1e\x87S@\xd8\xa8\xb6\xed\xaa\xddS@N\xf6\x03\xbe\x03\xeeS@m$)CG\xebS@\x12D\xee\xf7d\x83S@\x0b*>\xec6\x81S@2\xefq\x98\xe7\xd0S@/-[W\x11~S@G\xce\x07\x17\xa5\xe5S@\x8a\xbb \xc7!\x86S@l\xff>\xe8\x9b\xceS@\xc8\x8a\xb2\xcc\xdb\xc6S@mT\xd0M\xa6\xabS@\xee0;\xfeI\x86S@&\xab\'\xf5\x0f\xd3S@\xde\xe9\x1d2\xb5\xdeS@\xf6\xb4\x8c\x0fl\xabS@\\\r\x1d\x95\xa4\xf3S@\xbd6\xd4$\xde\xc9S@\n\xf8zv\xdc\xcbS@\xe4b\tFS\xceS@\x89{n\x13\x10\x85S@C!\x93\x86r\x87S@\x11\xd6\xbb\xab&\x9bS@\x12\x84/l"\x81S@E\x00\x07\xd2\xc6~S@b\xf7\xeb@\xc0}S@\x06\xca\x1cXp|S@c\xfa\xd8\xe6\xd9\xcdS@\xd8\xa8j\xef;\xceS@\x91uZe\xe2\xddS@=1\xe5:!\xc9S@\x8c\xaemI<fS@E\x83\x8a\xc0\xf0\x81S@\x94\x8a\xf54\x7fmS@\x1b\x18c\n\xb4\x7fS@\x86$8\x16\x87\xc9S@\xcf\xd2\xaa\xcc\x10\xceS@\x9dg\x86\xe4\xa5\xd0S@\xf7?`w\x97\xe1S@\x9c:?\xfe\xe4lS@\xd6\x15\xf0\x1a\x1c\xeeS@\xfa\xf1\x86h\x9e\xaaS@\xban \xab\xf9\xadS@3\x17\xf6N\x1d\xaeS@\x19\xe8\xf2Q\xf6\xc7S@\x1al\x9b\x9d\x90\x87S@\x10\x1f?@\x9e\x8eS@\xb2?\x07\x92\xb2\x80S@\x0c\x1c\xc4A\x97\x7fS@\xed\x0c\x1d&R\x7fS@\xc5\xa7\x9d \xf6}S@\x00ngX|\xd0S@b\xf6elg\xd5S@5\xb53\xa7\xe2lS@\x9c\xd2R\xdb\xb1\xcaS@\x0e\x80\xeaMO\x91S@\xfeoa-\xc8\xccS@\xbf\xc1\x16\xc0\xcb\x9bS@\x9f\x0f\xa9\xf1(\xe3S@q\xbd\xd6\x1a3\x97S@\xa1\x8c\x7f\x02H\xcaS@\xf8=\x06|\xfa\xddS@4<\x8b\xd4\xb2fS@\xaa\x92d\xa9\x9f\xccS@ \xd3`\xa9t\x7fS@B\xa3\x15\x07\xd3\xcaS@k\x1c*\xfb;\x87S@\xa4i\x8f\x18\x05}S@|G}\x00\xadpS@]\x18\xc3\xac\xb7\x1aT@\xbd>\xdf\x18]~S@\xad\xa1\xd6\xf20\xcaS@j\x87\xda\xd5o\x87S@u\xf2\x9a\x88W\x88S@p\xe2\x0c\x0es\xc6S@\xc1|p\xb0\xa1\xa3S@\xfb\xd9g\xa0B\xc6S@\xfa\xad\xd1\xcf<\xa5S@\x9f\xf8\xa5Y:\x7fS@t\x86x\x9eu\x87S@\xb2\xb0\xba\xd4\x07\x88S@\xa8\x1d\xdf\xd9\x8d\xd8S@\xeeC\xc2,"\xafS@\x1aU\xa4oS\x1aT@\xd7a\xc7\xcc\nzS@\xda\xf2\xa7\xd2\xe6yS@\xfd\x02!\x9f\x85\x86S@\xb9v\xa3CL\xc6S@\xa9\xcb\xa3\xd8\xc0\xdeS@;\xf10o"\xe3S@\xd2~r\xd9\x85\xd6S@\x07g\xe9\xf6]\xc8S@W\xe4\x88]g\x7fS@px\xa1\x7f\x92hS@~\x98a\xf6\x96\xd7S@\xc2Zc\xf0\xff\x81S@(\x9c\xed!q\x83S@\xc4\xbcC\xcf\n\x85S@s\xc1\xb3~`\xd7S@\x01\x88\x7f\x03\xd5\xdeS@\x9a}\xad\xees\xcaS@P\xe9\x19J\x07\xecS@\\\x1cI] \xe3S@\x0e)\xdfm\x04\x87S@\x00\xf3\xfe\xec\x18\xf1S@!@\x1b[&\xf1S@>]U\x04\xbc\xd1S@\n\x05XF#\x9dS@\xf6\xbah;A\xcaS@7i\xe8\xb6G\xd7S@\xb4[\x85\xcb0\xdfS@J+\x92c\xb1\xd3S@\xb2{\x0c\xb3\x90{S@\xd8\xb8\xdc\x1a\x1fyS@\xf6V9\x1b`\x83S@\x99B\xe4\xc5\x16\x88S@S\x9c\x8ae\x0b\xf1S@\xc8\x04X\x08\\\x83S@\xd6\xdbV\xcf\xbe\x83S@\x9cR.&\xe5\xcaS@\x8c\xa4\x99\x9e\xbd\xf2S@\xab\x88\xa1\xa9Z\x80S@\xd1\xfb\x8b\xc52\x13T@b\x05\'\xaf4\xadS@\xe5P\xbe\x95$\x86S@Gu\x14\xa0\xd5\x81S@\xe8,\xf1Hc~S@\xb5z\x95\xd0${S@\x97\x10\xa9\xf6G\xf1S@\xb5SK\x8bZ~S@#<\x16\xd0\x88\x87S@]\x01\xf3\x1c\x84\x88S@Q\xbd\xff<\xe0\xd2S@5q\x0e\xfd\xb4\xcbS@\x15\x8c\xd2\x90\x1d\xa2S@\x1aL\x19Xc\xd4S@\x02|\x894\xd1\xd6S@\x0em\xcew\x03\xd8S@!T4\xf4\xb4\xdfS@\x88i\xabp\xe8\x86S@=\xb3\x88\x12\x08\x88S@1/\xb8\xc0D\xc9S@\xdc\x0bL\xfd\x03\xf2S@\x7f\x98\rv\xa3\x80S@\xf8W\xae\x94\x15~S@\xd8\xe4nZ~zS@]9\xb1\xee\xddyS@\xda\xc4k]f\xb1S@1\xd7\xdc\x88\xf9\xd7S@\xf3X\x84@\xfb\xc8S@\xc6\xfb\x0b|{\x81S@R\xbe\x1c\x10\x19\xd5S@h7,\x9fd\xd2S@#i\x08\x97\xe7\x85S@{\xe4!\xe5t\xafS@\x8e\xb2\x10?h\xc6S@\xec\xeffX\x06\x7fS@\xba\x10\x8d\x82!{S@\x1eji\xfe\x06{S@\xff\xde\xddg\x0ezS@\xda\xc0AP\x8d\xc9S@\xdc>h\xd1\xd7|S@zk\xdb}\x04\x88S@.f\xac\x05\xb0\xa4S@\xcez \x02{\xd2S@=iw\xcd\x86\xadS@\x81LO\xd3\x13\xc8S@\x9a7\x16\xc4\xb9\x84S@\xcfsc\xc1\x8c|S@\xb7\x1a%\xec\xfe\x89S@\xb9\x90\xe74\x12zS@\xc1\xb2\xdb\xb1\x11\x1bT@\xb2$\xb4\xa6\xb5\xfdS@\xab>\xa2*(\x1bT@7B\xdc\x1a\xd4\x86S@\xa1\xfc\xe8Pd|S@\xdeE\xd9z2\x88S@\xbeGh\xb33\xd5S@\x13\x89\x9a\xdc\x03\xd6S@\x8e\x9e\xf8\x9b\x87\xd6S@\x08\xad\x0cM\x0b\xcaS@6\xed\xc5k?\xd4S@\xfc#\x91\xb83\xd8S@\xd5b3\xb0o\xe0S@@\xba~\x81?\xa1S@\x8a\x9f\xb4\xe6P\xb2S@\x97\xa0@\x08,\xc3S@\xa3\r\x0c\x8c\xec\x84S@\xb3c\x88@\xe6\x8aS@\x02\xfcxS\xd0\xc3S@\xb9\xc2+\xb0\xc5zS@\x059\xa2\x83\xc7\xc4S@\xc1\x9f\xb2\xd1x\xd8S@s7;\x18\xe3\x83S@\xf1\x9a\xdf\xa7\xd8\xe3S@\x04\xf1\x15\xa3\x9f\xb0S@\xb9\x93wZM\xdfS@\x8f\x7f\x14\xd9\xae\xe0S@\xc2\xaf\xe3/\xd2\xc8S@M\xac\xaf \xc0\xc3S@)\xec\xc6Y\x1a\x85S@\xd0"n9\x9b\x89S@\xb6[\xf2\x9f\xa4\xb0S@\x15\x1d\x1b\xb7M\xd0S@\xd3X\x7f\xe2`\x8bS@\xc1\xd8~\x87\x9b\xd5S@&\r)\xc3e\x1cT@\xa0\xe1\xdf\x03W\xc4S@%\x88\x1ewM\x8bS@D\x1c\x07\x19\x97\x8cS@Jl\xb7\x9c\x83\xc4S@ \xf6\xa9\xf8\xc6jS@<cg\x01\x96pS@\xf9}\x9d\x84\xb7\xb0S@%pe\xf7\x84\xb1S@]W\\\x94\xad\x80S@\x12\x1d\x19\xb7\x08\x7fS@\xcc\xd7\xb2\xaf\xf2\x7fS@6\xa2\x1b\xa3\x1dyS@lT\x06\xa6\x97\xc7S@\x86$4X~\xc5S@\xde\xffFH\xe0\x89S@\xb6\xaazSj\xe9S@/Y6\xc5m\xd6S@\xc6\x8b\xde)\xc3\x8cS@/\xe1\x1cL:qS@\xf7\xf2\xc4\xec\x9b\xc6S@\x84N\x94{\xef\xc3S@0\x9d\xa1\xe0\xd9\xccS@\xfdMqA\x07\xa7S@\xe42\x1e\xf7\xd1\x83S@>\xd3\x03P\xcf\xd0S@\x9f\xd3}2O\xdbS@\xee"\xac\t]\x8bS@\x17\x9b\x1d\xce\xad\xd8S@=\xab\xce]\xeb\xdcS@\xfax\x83\xa7\xa6\xddS@_\x9d\xf0h\xa8\xc5S@h\xbf\xad\xa3\xba\xc4S@\xbe\xadJ\xd6\xbf|S@\x00\xc8Q\xc6\xba\xeaS@1\x9e\x12~\xca\xa9S@\xa4pgw\x1b\xf3S@w|\x00\xddK\x88S@5JM\xd0\xe4\xebS@*k\xb1`A\xd9S@\x85\xaa\xec\xec=\xc7S@\x99\x05\xba\x16\xa9\x83S@\xb3\xc4&\xbc\x95\x84S@\r6\xe7\x13\xb7\xc6S@\xcfCI\xe9\x94\xd8S@\xc1Fyo\xe2\xddS@\x10\xe1\xcc\xf0S\xdeS@\x82\xad\xc2\x96\xec\xccS@\x90>\xba\x18\x82\xccS@J\xc8\xdd\x10\x8e\xc3S@\xb1N\x82\xd5Y\xc2S@\xc8\xc6\x046.\xb2S@\x98\xf6\xc5\xe9H\xb2S@s\xa1\xa6R\x7f\xe9S@\xf4\x98\x13h\x92\xd0S@\xe3S\x12Gj\xd8S@\x1ah\x90\xf5\xc3\xccS@&\xd4\x11d\xd4\xc6S@YT\xbc\xbf\x0f\xc6S@3,\xb8TxjS@\x84\xc9Q\xa7\x81\xeeS@\xeb\x98\xfb\xaa5\xd5S@\xde<\xe3\xc10\xc8S@j\xdc]w\x08\xa6S@\tUs\x98\xfe\x84S@D\xd0\x0cA2\x8dS@\xdd\x13\x13\x0e\xa8\x8dS@(d[\xdb\xf2\x9aS@\xf5\xd6s,O\xccS@;~{\xcd\xc3\x84S@\xec\xa0h\xb9\x8c\x8dS@\xd5\x9d\x81v\x11\xdeS@\x91\x00\x03E<\xd0S@\xb8Ii\xce\x05\xc5S@t\x8f\xf2\x0f\x92\xa7S@\x1c#u\xff\xe8\x8aS@b\xbbq\xe9\xf7\xe9S@2\xd1\xd5m\x9f\xb2S@h\xd0;\x85b\xa1S@7\xa7\x8fB\xfb~S@\x9e\xb3\x11\x01\xe2~S@\xbd\xce\xd9r\x9ckS@{N[7_\x83S@\x0c|\xd5\xb0\xcc\xc2S@\x16[\xc6\xdb\x8b\xbcS@k\xb2~\xf8J\xe9S@\xec?`!\xbe\xeeS@D\xd1\xda\xb5\xcc\xcfS@\\\x08&/\xf1\xd1S@\xce$\x86\xf9\xbe\x8dS@\xed\x91/\xa1\x1e\xb3S@r\x1c\xd6va\xd9S@D\x17\xe5\x93\x13\x81S@\x08\xf3\xb8\xa6`\x86S@\xd3\xe5\xa6\xc0L\xe2S@\xc0\x81[\x8bp\xf0S@\xc5\x7f\x18C\x93\xdaS@>\x8b\xeeNx!T@\x81\xecAJ\x16\xc6S@\xea\x81\x8c\xac\xe8\xe4S@f\xc3\xfd\x8c\xc0\x90S@\xb0k7\x1c\x8e\xa8S@\xac\x17\xf9\xb3\xa6\xc6S@\xee\x15\x95D\x06\x80S@0\xb8\xab{p\xf1S@\x97\xb7\x83\x8aN\xddS@:\xf3\x06)\xff\xc4S@f\x1c\x9d(}\xe5S@\x18\xa8\x17BU~S@\xd4\xb5\x1f\xa6\xb9\xbaS@F[6\xf8-\xcfS@\x19\x95i\x04Q\xd0S@~)]\xf2\xdc\xc3S@\x15\xae\xd1\x14\xa3~S@?\xc7\xf7\xc0 \x80S@\r\x9c\x15Z\xc0\x87S@\xe6N\xa3b\x17\xcbS@@4?\x1f\x81\xb2S@j0\x0b\xf6:\x87S@\\\xf3\xf3\xb4\xfa\x8fS@Sr\xbc\x15\x96\xceS@\xf6\xfc\xc7\x1c\x01~S@\xdd\xd19\x9e\xf9\x83S@\xc5\xefX\x95\x99\xa2S@z\x1f\xdd\x96\xf0\x8fS@.\x88g\xd6C\xd0S@Z\xafN1\x9d\xc5S@\xe6\xd2\xa1\xc2_\x87S@f\x9b\xc5\xa8I\x87S@\x07\x8b\xc8\xfcJ\xafS@\xdf\x98<\xef\xb8\xd7S@\xd7\xc7\x9e \xb4\xe5S@\x88e\x04\xa5\x9f\xcaS@\xaa\xbbGj\xff\xc5S@\xbf\xfb\xf7\xb0\xe4\xa6S@.B C\x19\xeeS@\x81 \x03 \xb6\x89S@Q@V\x1e\x17\x8aS@n\x80\xe0K\x04\xc6S@\x10\x96\x04\xa0\xf0\xdaS@\xbf\x04|\xfd+\x80S@LO\xf2\x86\x14\xceS@"\x0f#\x01\xfa\xc2S@\xdf\x11\xbc\xb6q\xc0S@=\x96\xaaZ\xda\x87S@O\r2\xfe\x16\x8cS@2\xe4\xf0\x84\xb3\xdaS@\xce\xfc?Y \xc6S@\xcdC\xf7_\xc7\xa9S@CG6\xf5w\xc0S@&\xfe\x91\x9f\x02\xf1S@K\xd9\xa6\xea\r\xb4S@\xed\xdca\x02\x88\x82S@]\xb9\xbe\x9a\xb9\xedS@/f?\r\x17\xe5S@\xf8hG\x9b\x0e\xc3S@\x984-\\\xc1\xc0S@&\xcbe\x10:\xe6S@eUYG\xcf\xf1S@\x95R\x8d\xa5T|S@\xbe\xffi\xbd1{S@\xfaf\xe2\xb8\xc1zS@\xc0\x18\xa2/\xda\x80S@GE\xa3pH\xb4S@:T\xe4[\xce\xc2S@\xf5\xe2\x08\x8e\xcd\xc0S@\x08m\xa4\x0c\x17\xd8S@\xd6{\x94\xe1T\xdbS@\t\\\x832\xf0\x7fS@\x82]\xd9\x05&\xb4S@(u\xd4\xad\x96\xbbS@s\xc7\xbb\xfc\xc0\xe5S@\x04\xced0\x9a\xc0S@w\xbd\x9c{Q\x8aS@\xed\xdfU\xda/\xb3S@\xbb\xe8\xbc\x13\n\xc4S@\xa7\xd0\x83f~\xf1S@\xdc.\x9b.\xd6\x85S@q\xa5\xb9/\xcc\xc9S@\xa6%\xe1\x1d\xf7\xc2S@)\xc3\xf5IK\xc3S@\xe3\xf1\xc4\x02\x03\xcbS@`\xf5\x9f\x9c\x99fS@\xc3\x9d\x0b\xba8\x81S@\x1d\xf1\xd4\x1fqiS@\xe3\x7f\xf8\xa7\x0e\xe9S@*\x8c|\x91\x06\xd9S@tU=\xa3s\xb4S@\xd9\x92\xdf(\xef\xc2S@\xc8\xe6t\xab\xa5\xc1S@&\n\xb0\xbf2\xe7S@\x90\x1b6/F\x04T@\xc5\x9f(Z\x9b\x81S@\xbc\x1bZ\xd1Q\x7fS@\xa5\xe0\x9di0qS@\x0ec\n\xd3!\xaaS@\xa2-\x0f\xcf\r\x8aS@G\xa56st\xb3S@\xe8\x81W \x1d\x85S@\x13L\x8c\xce\xb0\x85S@~`\x8a-*\xdaS@P\xe7q4\xd3\xe6S@|\xa5\xa5\xee\xa3\x86S@\xdc\x98\xf57\xab\xa7S@\xd3\x1fK4\xb4\xb3S@\x96.8\xb6\xc0\xf1S@eE\xa2C\x16{S@\x11\xad\xc3^\x84\xc6S@\xba}O:\x8b\xbbS@3\x19\xc4y\xe8\xc0S@x\x110`{\xbdS@\\;z\xb8\xb8\xebS@\x98\x0b\x82\x13\x93}S@\xcbJ\xa5\xdd\xf1\xc1S@\x8c\x94\xa6\xc6ByS@\xa53\xd5\x84U\x9dS@\xfc\x026\xc4-\xe6S@rOJ\xe3\\\x8aS@-\xfaC\x17:\xf3S@B\xe1\x0b\xe2\x8ayS@\xce\xa9\xf0c\xce\xa7S@\xc9G\xdd\xed\xf5\xa7S@\x1e\x0f\x17\xc8\r\x89S@\xbf\xeb\xc0\x1f\xc4\xe8S@\x04\xb9\xf9Z\xba\xdcS@yC\xe7\xf4\xed\xc5S@y\xba3*>\xbdS@\xfe\xcc\xe9\r\x03\xd8S@T1\xf4\xe7\xfb\xeeS@"\x8e\xc3~\xa1\x9eS@\x86\xd29(w\xebS@\xba\xc2DHx\xdaS@\xe2\xa7\xa2\x8fM\x89S@K9\xee\xa3/\xa8S@\x13{l\x80&\xf6S@S0\xac\xae\x93}S@&\xe1\x97\x9a\x1e\xa8S@?C\xdb\x1f+\xdbS@K\x0f\xb1`0\xedS@\xc2\xf3"\xda\xb5\xb3S@\x1b/]\x11\xbb\x92S@\x1f\x97\x19@\xf4\xbbS@\xa5.\xc8\xd1\x17nS@\x15mpKQ\xc0S@p\xb6Xfb\x9dS@\xdaY\xcc\xef\xa9\x8eS@\x8f\xd2\xd4y_yS@O\xc6L\x0e=yS@\xc6\xd8\xcf\xa4>\xddS@\xa1\xceR/\xa3\xe7S@=\x90QTR\xc5S@0\xf5*\x84\xa9\x9cS@\x90\x0bV\xa8d\xc1S@\xd4\xd7Dp0\xc5S@\x1f\xb3\xb1\x11\x97nS@\x99\x95fR!\xaeS@dI\x95\xe7\xda\x8eS@\xccf\xaa\xf2\x08xS@\xeb\x80\x7f+\xee\xefS@\x17*K\xca\xdd\xe7S@\xf4j\xa3J\xf9\x81S@/X\x062\xf5\xdbS@\xb6:T\x16\xf1}S@\x7fL\x91*p\xc1S@\x04B\xcf\x14\xad\x9cS@\xe8\xfc\xec\x9d\xad\xbbS@$\xc1\xc5HV\x91S@\x8c\xe2s\x16\xa5\xc4S@\xdf\x02h\xf2\x81\xddS@9\xe8\xf1\xfa\x19zS@\xfb\xa2Hd\x00\xe7S@-\xc7\xd5\xec\xfc\xdbS@h\xbf\xc4-%\x9cS@\x1a2\xb24`zS@\xc9\xe5\xf3\xe4\x13zS@\x92\x02B)J\xc4S@X\xbf\xc7\xaeymS@K\xc5\'\x96V\xdbS@\x0c\x85l\x81\x15\xdeS@\x81\xad\x89#\xbb{S@x\x0f6(pwS@\xec\x8b\xe7Sh\x93S@\x90\x15\xb4\xd7H\xbaS@\x1b\xc7\xf1\xa1\x18zS@\xba\x1f\x84W\xb7\xdcS@d:D\xfa,\xa9S@MG\xa0\x7f\xa8\xdcS@\xa5\xb5\xebsv\xddS@\xf0\xbdO\x83j\xc0S@%\xde@\xad,\xbeS@5\xc9\xa6\x96P\x92S@\xe37\x04\xaa\xd6zS@\x9b\xc9Q\xe0\x03zS@\xe6#\xba\xa9?xS@Z\x0e`*EwS@T :\xe3N\xbeS@M\xfa:\x9cY\xdbS@K\xe9\x8e>\x83\xbaS@\x19\xf7\xcd\r\xe1\x82S@\xc8\xd2M\x9f\x95rS@\xd3\xde\xc1\xc0\xe5\xccS@\xe5\x00\xc3\n\xd1\x81S@\xed\x95\n\xd3\xc4\x93S@\x05\xa8Ue\xff\xb7S@\xc9;\x83\xf0\xdd\xc2S@\x1c\xaf\x06-\x1a\xdaS@\xa4\xec\xc0\x12v\xbfS@6\x0f5\xc3P\xbaS@\x80\xf8h%\noS@|k\xfcv8\xc3S@\xe8j\x8b#\xf8\xbcS@C\x7f\xd4l\x97\xbfS@P\xbc\xe7\x95y\xd9S@\xe0\xe6\xb4\xee\x13\xdaS@\x87\x9e\xf4\x80\xf0\xdcS@\x90\xa3r\xadT\xdeS@\x13<\x05\x02\x80\xa5S@\xc4\n\xcf\x94\x9e\xa5S@\xc5\xf8\xa3H\xefiS@\\z\x08\x8b\xc3\xc6S@B\xdc\xd8\xcd\x80\xc0S@\n\xfb%\xf6?\xc0S@(E\x0c\xb3.\xbdS@\xc5\xa7\xdd\xdaH\xeaS@\xe9\xde\xaf\xa1\xd5\xbcS@\x89\xd9\x16XG\xbaS@\x0c\x12\noi\xb0S@\xb6N)\xa6\xe3\xb9S@\xb5B\xb7j\x97\x89S@\x17\x13i[\xf3\xb7S@:\x0cBzj\xc5S@B~f`W\xb9S@@\x9d\x16\x80\xb0\xdbS@\xb0 \x00\xb6\x1c\xefS@_f%\x9ak\x8dS@\xa9\x17\xb1\xd4f\xb6S@\xe9\xe1\x18\x9c\x9e\xc1S@G\x03\x11u\x9f\xb7S@\xb8\xf9\x7f\x01x\xdaS@\x8b\xd2!\xb3T\xddS@\x16\xbe\x1f\xb8F\xe4S@~\x8f\x1c\x9b\xb2\xddS@\xf0\xd2c\x8d\xc0\xddS@\xe3\xc6\xb4r\x16\x97S@U\xd8\xd2J\xf5\xc0S@Ep2%\xce\xbfS@\xdb\xee\x87\\\xf6\xb8S@]UJ\t\x81\x93S@oS\x83\xad\x89\xe6S@\xee\xf8e\xce\x0e\xc5S@P_\xa5\x92\xf0\xc1S@p\xd2\x99,\xcc\xc1S@:+A\x02\xf2\xd6S@(\xd9\xbaz\x97\xc6S@\xe0Q0\xe8\xa3\x99S@\xdba\xfe\xf6\xe4\xdbS@\xdcj\x16r\x90zS@\xf24Qy\xc7\x8aS@\xbd\x90/\x98~\xc1S@\xf4/\x16\xb8K\xbdS@7\xb5/\x08A\xb1S@&\xe9\xe4-\xbb\xe5S@\xce\xa5Ug\x9d\xdcS@\x8e\x80\xed\xbf\xd5\xc0S@t-S\x87g\x8fS@N\x08\xb4X\x81\xbfS@\xf0h8\xa3\xab\xb7S@\x86x\xed\xf7\xbc\xb8S@k\xa3\xe6r\x08\xdeS@\x8f\xa0\xefI`\x82S@\xf6J\x15\xe0I\x8fS@\xb3\xe7\xc5KS\x95S@y\xac\xb0[^\xc6S@\xf0\xe3\x8c\xb8[zS@\x8a\xb8\x82N\xa8\xb5S@\x9a\xa9z\'\r\xbdS@\xfd\\!0\xcb\xbcS@\xdf\xb5a\x87\xb0hS@\xf9\xaf\x13\xefMnS@\xd7\x054\xc2\xbdtS@Z!Y\x9f]\xc3S@\x02\xd8TD1\xc0S@h\xe9\x9a\xf1\xd5\xb5S@,\x94]\xc6\x8c\xc3S@!\x8b\xcb\xad\xa6\xe5S@\xdfXA{\xea\xbeS@\xf1\x0fp\x00\xc0\x94S@\x9c\xa4\xf0\xdf\xf9nS@\xbc~\x9a\r\xacrS@?Yl\x85;sS@V<\x04\xe4\x96\x95S@\x02\xd9\t\x8b=\xb0S@\xa5\xf1(\x146\xc0S@\xc6\xc8lS\xba\xdbS@\xa2o\xfe1\xbb\xdeS@W@\x94Y\xf6\xe6S@\xa9g\xe6q\xd7\x8eS@\xa2\xdb\xdd\xfb\xef\x96S@G\xee\xbe\xf6\x18\x97S@\xae\x9a\xcan\xe4\xb7S@\xc0\x91\x89O\xd5\xb6S@\x80\x9c\xa1\x83\xd6\x8cS@\xc6R\xa2*w\x89S@\xd0\x9d\xd2j\x08\x8dS@I\xed3W\xc8\xbdS@u\xa7n\x19\xd8\xb3S@T\xd6\x10\xd3\x8d\x90S@\x94\xbcq\xc7\xb4\xd8S@\xd4<\x82C\x98nS@\xcc\x94oI\xe7nS@\x05\xe5B\xa6q\x88S@+/\xc5\x81]\x8aS@\x16H\x8f\xbb\xb6\xbdS@$j\xbb\xcc \xb3S@\xf7\xe7}\xe3\xcf\xbaS@f\xc0\x93\x9au\x97S@\xc06\xb2\x17\xff\xb2S@\xa1\xe8?\xe9\xf0\x88S@\n\x045.1\xe3S@\x00\n\xf1NT\xb4S@\x9a]\x04\xa5\xda\xddS@z\xca\xbf9\x17hS@\xf1\x81\xb4\xb1\x11\x90S@\re\x1c\xf94\xbeS@}\xb5\xe6\xb1\x07\xe7S@q\x99\xf6\xe7\xba\xaeS@\xe2\x9a"\x8c\xee\xe5S@\xab\xfdM\xc2\xe2\x87S@\xbf\x96\x84\xf7\xd1\x88S@\x8d\x1fw\x0b\x17\xb4S@\xf4\xa7\xda:?\x96S@\x9b>]\xeb\x8f\xaeS@\x92\xa0\r\x07R\xbdS@\xef\xd1i\xef\x05\x8bS@[eJ\xce\x81\xb4S@\x8cX\xe0\xa0,\xbdS@\xabP\xaf`{\xe5S@<^s_3\xddS@\xd4\xcdfQ6\x94S@w\xe1\xce\x9ar\x95S@\x9d\\|\xb7F\xe3S@fh\x93\xd9\x87\xddS@9T-pM\xcbS@p\xd7A\xa3\x1c\xe6S@\x99H\x0f-\x0biS@NF\rf\x85\x95S@\xa2q\xdatG\x98S@&\xc1l\r2nS@a1\xc5\xcdwoS@W)o\xb5\xe0oS@\xcb\xdbI^\xf4\x87S@G\xcd)\xfd\x18\xbcS@D\xcf\x0b\xdf\xe5\x05T@\xf8\xda|"\xca\xb4S@\xd3T\xb1*l\xb7S@\x81\xd5.>\x91\xbdS@\xdf?\xd17\xd9\xbaS@#\xd2@\xb7\x08mS@\x1c\xd6g>\xe3\xdeS@\xb15b\x87}\x94S@qE\xfcV|\xe2S@;m\x02\xd4\x80\xbcS@:\x8eGR\xbe\xb7S@Hi\x1cg;\xb9S@%d\xb7\xa3\x9c\xbdS@R\x1c,n\x99\xc1S@\x86A\xff\xa8qnS@\xd1O\xd4\xf2yoS@ \xba\xcf\xb7@rS@\x0e\x17\x14\xde;\xe2S@\xa5\xa0\xef\xf7\xe5\xb6S@s\xa2\x9a\x99\xb1\x98S@1\x92\xac\xef-\xdaS@\x87&\x0b\x99\xa4\xd8S@s\x01.\xcat\xe9S@\x7f\x86\x87j\xa5\xb8S@\x14\xc0\xea%\xe2\xb6S@A2\xbd\xb6\x93\x87S@EM\xc3\xd3\'\xe5S@B\xb2\xc4>\x04oS@\xbb\xaf2 \xf2\xbcS@08?\xbd\xb8\xb6S@g\xa33W\xd7\x90S@\xb5\xeb}\x7f\x99\x91S@\x14\x14#\xbc\xbf\xbcS@\xdfN\xd5\xd4\xa2\xdaS@>\xbc\x11F\xa1\xbaS@\x0eM\xfc:\x7fhS@.7\x0epT\xc1S@\xac\xe4\xe1\x93\x92\x91S@\xfa\'\xf0\xff5\xbcS@\x10\xf4D?\x9d\xbaS@$\xb8%DT\xb8S@c\xaa\x15\x92\x01\x91S@D\x0c\\\n\x03\xc3S@\x8cd\xd6\xd5\x08pS@B<\xb3\x96V\x99S@\xed\xf3\x0f_\xf3\xeeS@~-\x92{\x9e\xbaS@\\\x91\xa0\x80\x04\xe3S@+ p\x958nS@\xfd.\r\xa9B\xb8S@\xfb=\xbe\xc1\xa9\xbaS@\x1a\\\x1d{ooS@\xe1\xce\x13\x03\x84\xeaS@xsx\x83\x97\xbcS@\xc8S&\xf1\x1d\xb4S@\xc9\x1d\xfa\x8a\xa7\x8bS@\xc5\x11?\xd3;\x8cS@\xabp\xb6-\xd3\xb1S@V\xb1Xu\xd4\xe1S@\xa101\xfd\xe2\xe0S@N\xce\xd0J$tS@\xd7\xf5\x90\xb59uS@8[b\x16\x1b\x8cS@\xd6\xc0\x11]o\xd3S@\xaa\xc2\xe6MM\xdfS@\xc0\xdc\xf7IX\xe4S@\x98{\xa1{\xb2\xc0S@\x86[\xbd\\\x85\xbcS@:\xfe\xca\xdb\xe6\xb7S@\xec\x1b\xc5\x8cO\xbeS@\'p\x82S\x90\xd8S@\xd4\xbc644sS@{\xb2d\xb87uS@\x1d!\xd9\xcd/\xe0S@].\xfd\x99\\\x93S@\xe1\xa1\xa3\xf7\xb4\x95S@(\xa9\x96%`\x92S@\x1a\xce\x18\x0e\xa7\xb3S@\xf4\\\xde\xbe\x89\xb3S@[\x9c\xf0\xc0W\xdfS@\xfa\x84\xd3\xa8AtS@+Q\t\x08\x8d\x8cS@8\xa5\x8b\x1d\xbb\x92S@\xdd\x9b\xf1wm\x92S@\x8d/\xa1\x8d\x85\xebS@\xde2L\x13\xb9\xe0S@\x1d\xb59g/\x8fS@D?\x80K~\x9aS@\x91\xd9\xef{\xb8\xbdS@\x9cYc\xf9r\xbcS@(pr\x95N\xbcS@\x0f\xf1WU\xc3\xb7S@\xb5EG\xe3,oS@\x11\x15Y|\x04\x90S@\xf7\xbc\x08\xa7XtS@+\xf6+\xc5*\xb2S@D\xa5\xf2\x83d\xe1S@\xa8?\x82\x1e\xc8\x8cS@\x14Z\xff\xbaI\xbcS@(\x91\xb5\x95\x1f\x96S@A\xf3\xf9y.\xbcS@\xfb\x00\r\xdeL\x89S@o\xdc\r\x80\xb7\xbaS@lY0j\xbb\xb3S@\x99l\x9b!\xf6\xe0S@,\xda\xda7\x8f\x8fS@\xfc\xa1Uz\x02\xeaS@,iVJ\xd0\xd8S@\x05\x1b\x1a\x19\xb4\xe0S@\x8b\xd2\xce\xb3\xc6\xe1S@vc\x10!\xa8\x9bS@\xe9\x9f\xcf\x10h\x92S@\xf5\xc7\x7f\x86\x9b\xb7S@\x00mcEM\xb3S@\xecX\xf8\x02+\x9eS@\tu\xe0\x0f\x01\xe5S@\xda\\\x15|\xe5sS@F\x06\xc4\xe7h\xbcS@\xf0\xc1\xa2s\xb3\xbaS@\xc70\x98\xc9\xa5\xaaS@B\xf8\x99\xa3\xa8tS@@\x8e\xf2@N\xbdS@\x12\xadH\xf0\xc4\xb8S@B\xe5\xae-\x84\x97S@\xe4\r\xfb\xa0\xf3wS@\xc0;\x11p%\xbdS@\x0f\xda\xa7|\x13\xbdS@v\xee\xca\xb8\xde\xb5S@x\xef!2\x05\xe1S@\xfd\xae#\xab\xe1\xbcS@$\xea\x1b\xecn\xbbS@\x8f\x14\xb43\x0f\xd7S@\xeb\x9d\xd6\x81S\xbaS@\xe3\x93\xb6\xbf\xe9\xdfS@\xfe\x84\x0c\x17z\xe2S@\x10\rY\xa81\xbcS@\x10\xf6\xea\x12\xb3\xb7S@\xd5V\xddi\xd6\x87S@(\x01k)\xcb\xb9S@.=\xfc\xcd"\x93S@\xed\xaf\xdd\xb1\x03\x91S@\xc1 \xff\x1c\xd2\xe0S@6\xbb\xc90\x16\xd7S@\x9dxKm\xa4\x91S@Zh\x88\xf2Z\xabS@X\x1e4J\x9d\xe0S@\x98\xf5D\xdf\xa0uS@\x1d\x12$_\x8b\xbeS@\xc8\xfa\xa9\xd3Y\xe3S@\xc6=\xb8\x10\x16\x92S@\xeb\x7f\x08L\x81\x98S@\xb1\xedj\x89WmS@\xb2\xe2\r\xe2\x1f\xb7S@\xb9*!\xd0\x9a\x91S@\x17\xf2p\xe5SjS@\x08\xf8\xc0\n\xc3oS@h\xabN\xa3\xdcpS@\xaa{F\x8cN\xc0S@\xf9\xe4"qs\xabS@\xd1\xfc\x11z \xebS@W\xba\x80\r4\xb6S@x\x87\x92\xe2F\xb6S@\xa9\xe6\xe5\x19;\x91S@\xb01K\x89\xa9\x99S@\x05*.)8\x99S@c\x04\x1d\xa5\x0f\xbfS@`\x8b\x9fv\xbfoS@\xcf\xfbb%\x12\x98S@\xd7\x80\xb3B\x9b\xa8S@3iw[0\x8aS@\xff\x0c\x1bbF\x95S@e;\xdb\xc0\xc7\xcbS@\xc6=\xb2\x05)\x92S@\xcfX\x88\x9d\t\x95S@\xac\xda\x84\x0e\x88\x9bS@\xf0.\t{\xdc\x81S@7\xd76\x94\xa1\xefS@\xf0\x04\xb3\xcc9\x83S@\\\xc0\xad\x97u\xa9S@\xd5\xc5\xbbd\x9b\x80S@\x82+\x12G\xfa\xcaS@\xb8\n\xd9\xdc@mS@,U\xc0\x10\xe8\x81S@O\xd9\xadCS\xa9S@L\x18\x96\xf0\xb2\xaaS@\xf0\xb1\xb7\xf1&\xd0S@bN\xd1\x989jS@\xa0\xbd\x1f\xd9\xeasS@!\xe6\xdf(\xb6\x85S@\x9da(\xfdQ\x8bS@\x1d\xe8\xdc\xf49gS@\xaapsk=\xdeS@\x08_\x8c\xeb%\xaaS@\x8d\xdb\x18\xbc\xd4lS@$!f\x93\x0c\xe3S@X\xa4\x9e,B\x82S@\\p\xbf0C\x83S@\x81\xc0Y\xc9\xf0\x87S@\xc52Zm\x97\x88S@\nR\xf0\xa8\xaf\xcdS@\x1b4\xa5qn\x15T@\xa3\xdaZi\x0c\xaaS@\x13\x05\xf6\xf1V\x91S@\xc6\xde\x9dK\x91\x90S@/\x1d\xb9\xab\xb4\x83S@\x9b\xc6\xd4\x89\xf3\x86S@\xed\xd4\x8b\xce\xbc\x81S@${\xca\xb0N\xcfS@\\Y-"P\xebS@M\'\xf0A\xa0\x16T@--\xd3\xea[\x85S@\xb5\x06\\Y\x93\xb6S@Z\x80zpo\xd1S@\xf1\xe9z\xc5\xa4\xdaS@\xf5\x81sE\xd5\x96S@\xe9U\xa9t \x16T@.\x81\xecq\xc9\x80S@\xe1\x99Z\xd7|\xcfS@\xe5U8\xb0%\xb3S@\xddis\x9d\x98\x8bS@f\xc7;\xb5\xed\x9bS@c\xc3\xa6\x9f_\xb3S@b\xfap\xaa\xfc\x7fS@0@\xc1\xc8\n\xe1S@\x02\x96\xa0K\xeblS@\x15\xca\xc1\x0f\xc1\xe9S@\\ \x00m\x8a\xd2S@\xfa\xf5\x05\xc3\xfezS@\x1f\xfb\x036\x8d{S@\xd12\xa2\x1d\xe1\x89S@/e\xaf!\x89\xcfS@\x1aeo{\xdc\x84S@+d\x89\xf4v~S@Hs\xcf(]\x80S@;\x89\xbb]\xc2\xf2S@\x0f\x85\xf7\x81}\xd5S@\'\x0f3\x0b2oS@w\x0f\xb3\x15\xe5xS@\x1a]\xcd\xe3\xef\xddS@\xed\xa1\xa1\xd2\xc2\xd8S@\xd9\xda\xdd\xfb6\xc7S@\x9a5e\x8b\x19pS@\x92\x11\xc1\x8c\xc9\xe5S@\xff!\xd4\xf8\xf2\x93S@E\xda\xe2\x026\xaaS@Z^\xa8\xc4\x1c\x81S@p\xda\xd9\xe1\xf9\rT@\xb8"\xad\xb7[\xd7S@\xac\xda*\xee\xf3\xe9S@Ao\xc5\xb3]\xc8S@\xe1\x0b/t\xda\x8aS@\xc3\xf4\x8eY\x9e\xb3S@\xcey\xe3\x95\x89\xccS@U\xb9/(E\x8fS@V\xda\xac\xe8\xe5\xd6S@\xde\xed\x11\xa7\x94\xccS@\x17,\xfb\x02P\x8eS@\x96\x0ck\\0\xdaS@\xace\x8f\x8a\xf7\xdaS@\xcdP9y\xff\x81S@aDyZ\xde{S@\x0f\x82\xed\xef\xb8\xc0S@TQ\x85\x89\xa1\x93S@u;D0\\\xceS@\xe7hZ$\xe8\xa8S@\xder^Mw\x81S@m\xb2\xa9\xc9\x9c\xbfS@\xb96\x8f\xca?{S@H\x82~\xbfg\xd7S@\x18\xd2pA\xf2\xc6S@NqC5\x15\xcdS@a\x8c\xd1\xb7\x85\xc9S@-g\x89\xdb\x8c\xdcS@\xf5h\xee\xa6\xbc\x88S@MH\x10\x12q\xddS@\xf2\xbc\x89Yf\xd5S@N\xfd\x7f\x18\xd6\xd9S@\xc2(\x08\x80S\xc4S@cf\x1e\xb2\xd0\xefS@\xbbG1\xf9\x1d\xbdS@_9u\xcd/\xdaS@\xee.\xc9Y\xb0\x92S@\xd4KT>y\xbcS@s96b\x1a\x95S@\xe3V\xc1\xa3\xd1\xadS@\x88R?<\x8eyS@\xdc\x00\xb9?E\x93S@\x02Lo\xe6\x92\xd5S@\x9ax\xce\xb0\n\xe8S@{P0\xbe\xb0\xd9S@\x97\xcd\xa0\x1b\xc8\x88S@\xf4v\x9dR\x9avS@\x13Rk\xce\xe1\xb9S@\xe3\x10\x8d\xdd\x0b\xc2S@\xba\xaa\x18lYiS@[\xf4\xb7SK{S@LLz1\x87\x8fS@\x1dV\xbe\xb2\xb6\x95S@\xed\xe6\x13\x9d0iS@\x0bN\r>\xd3\x97S@n5\x8c\x06Z\xbeS@2cy\xfb\xe8\xd4S@\xaf\x1f\xa4:\x11\xdaS@l\x10U\xd7\xbd\xa6S@%I\xec(\xc4oS@\xec\xadG\xd2\xd5lS@\x0f\x04\x93\xb8\x03\xbfS@\xdb>>\xf9\x1d\x8bS@\xebW=\xfa\xa2\xb6S@\x9d\x07\x97\x9f\xd7}S@\xe1\xd6\x99\x96\xa2\xebS@\x1fK\xb9\xd5\xa9uS@\xe0\xb1\x02\x1d/\xc0S@\xa5\xaf\x85\xf2\x1e\xb3S@\xaf5<&\xb2\x9dS@\xea\x03\xdd[\xa4\xcfS@9\xbc\x0b\xc5\xdc\x12T@U\x96\x13=f\xdfS@\xe6\xa7*\x19\xef\x88S@sV\xb8\xcf:\xb6S@s2|\x83\xa0\x88S@3\xda`\xe5\xe6\xc7S@\xe3\xef\xab\x9b\x17\xafS@\x83\xaa\xb4\xc0c\xe2S@!g\xfe\xf9\x97\xa3S@v_xs\x9b\xb6S@\xe7\x98\xb2\x91\xeb\xd0S@\x8a\x18|{\x83\x16T@\x88\xe9j\xfb\x14}S@L\n\x80\x8e\xc8\x80S@\xa5/\xd4\x1d\xd4\x88S@\x92\xf6\x82S\x1e\x94S@\xf5\x02\xb9\xdf\xfe\xe4S@I\xf7\x8d\xecA\xd1S@\xb4I#\x05\xd3\xefS@\xa6\xb4\xc3\xaf?\xd8S@\x909\xd6E\x12{S@\x84\xd1\xde\xfb\xab\xdcS@\x15\x03\x01\xd3\xccyS@\xb3T\x8dC\xb0\xf1S@6\xb7\x03\x80\x14\xd1S@\xdc>\x85\xfa}\xd6S@\xed\xdcV:C{S@3y\xf5\x9a+\xeaS@\x890c\x88y\xf1S@-\xd1\x96]\x08\xcbS@\xf7\x11I3\xa7\xdcS@>B\xdf\xf3.\xf3S@\xe2\xc3\x8c\x04\xffiS@e\xac}\x8cI\x8fS@\x1ay\x17\x08\xa5\xa9S@\x97\xe8.\x7f@nS@\xb3J\xa6\x94\xe6\x9cS@\xa3\x8a\xae3{fS@-2\x8eM\xa7\x88S@8\xe5j;0\x9eS@S#\r\x92W\x95S@\x1a\x8cl\x15 \x9eS@\xaa;\xfd\xda\xdc\xebS@\x14s\xad\xf7\x14\x87S@\xd3\xaa\x96cY\x88S@\xbc\x93\x80Zn\x96S@\xf8\xf0p\xe4\x96\x95S@\xf7\x98\xf4\xe0\n~S@\x0c\x0f\xd7\xd2q\x8fS@O\x9dn\x81\x14\x89S@ \x92\x1eq\x11\x8cS@\x0b\x1eS.1\xa3S@"\xc6\x80\xdfw\x89S@)\x8c\xa3\xde\xa9\x87S@~\xb8\xb7\xa2\x84\x90S@\xc7\xcf\xbc\x0f\x81\xa3S@-dq\xde#\x0eT@mx\x1a\\\xbf\xe5S@i\x14\x81kj\x97S@\xec\xfe%\xd0\xed\xa7S@\x03qt\x81\xb4\x86S@\x81\xe0\xd0\xa2\xc9\x85S@\xfe\xd7\xf8\xfd\x05\x8eS@\xe5\xd8[}\xf9\x90S@h\xe8\xb1\xed6\xb3S@\xd0\x0b\xa7\x83\xcd\x8aS@\x8d\x1d.\xcd\x8b\x95S@\xde\x8aZ\xa6\x86\x95S@\x1c\xda\xc0sJ\x98S@\x83\xd4~\x9e\xf2\xe8S@\x14\x08\x02\xfc\xbc\x90S@\xd1\xd8\xd9\xdf\xb7\x98S@\xee\x97L\x19h}S@\x14\x94\x82 \xf4\x88S@~\xfd8\xa2\xae\xe3S@o\xe4\xe8\x9a\x97\xe3S@A%J\x1b\xe5\x90S@\x8e)\xd7B\'\x8bS@\xa8\x9ac\x99;\xe2S@.\xb9\xca:X\x99S@\x00\xef+\r\xf7dS@\xe9aP\xcbB\x99S@\xe1|7\x17\xb3\x9aS@\xdd\x9a\x08\xe0\xab\x7fS@\x9a\xb31\xd2\xe1\x91S@\xebzJ\\i\x9aS@mr\xfc\x9f\x87\x8cS@\x04-\xa7C\xad\x86S@Ir\xcd[\xc3\x90S@\x18y\x83\x88\xce\x8cS@`\xfd\xdb\x9fE\x91S@D\xb7\x96\xa2\xa3\xdbS@\xd5\x80\x88S\x81\xdbS@\x9c\xcacu0\xd9S@\x8e\xca\xdf\xe0G\x98S@\x10\xe8\'\xb7@}S@nn\xd5DD\xe7S@(\xe5\xb5\x89\xa8\xdbS@c\xd2u\x03)\x86S@_\x00\x04\xed\xff\xdaS@h\x7f`\x90\xf2\xb9S@+\xb9F\xc4~\x91S@\x18\x07Px\x8a\x99S@F)\x9b\xe03\x91S@\x9b\xfc\xe3H\x8b\x91S@y\xcacW<\x99S@\xd4\xba<\xd0\x96\x91S@\xbc\x02E\xdaC\xb6S@\xec\xc0\x08>\xee\x91S@\xc7\x0f\xd3w?\xd7S@\x127\xa8GilS@\x12\xef>\xc0\\mS@\x83\xdc\xac$\x1e\xd7S@y\x84\xdd\xf5\x87\xdeS@wdf {\xd6S@\x03\xb1E\x8c|\x92S@\xab\x83\xf5\x0bL\x92S@~\xbf\\xw\x92S@\x9f\xf9\xea\xff\xe4\x9cS@X\x13r\x7f1\x92S@\x16_x\\a\x93S@\x05\xdc5:\xb3\xb8S@\xd8\xd1\xed\x9c\xd5dS@,UQ\xfc>\xbdS@\xe5\xa5S\x9e(\x91S@\xf2\xfd\x15)\x15\x8fS@\xd4\x08\xe9>\xc3\xd2S@\xbc\xa6\x99^v\xc6S@B \x13%\xc0\x93S@om\xa9\xb6\xa3\x89S@\xb6\xbcn`\xc7\x86S@\x96\x88-{\xa1\xd0S@\x83 \x04\xbf6\xc2S@\xe7\xcd\xf5\xc5\x97\xcfS@?\x1a.\x88\x18\xdfS@\x0ettL\xc5\x92S@\xf8\x98\xb0\x0e\xa7\x8eS@\xed\xce:X\x87\x81S@\xc8j\xc9\xf9\xb4yS@\x07x\xb1\x17\x02\x80S@\xe1\xfc\x9d\x18\xb6\x85S@\xac\xd9G\xcc;\xcdS@S\xf3\xa0/\xc5\xcbS@\x90\xa7i\x93\xab\x8cS@2\xe1\xa0\x8d\xf8gS@\xb3\x04Q\x1e\\\x89S@[:Id}\xc6S@\xf18\xb3B-\xceS@\x12"\xca\x86\xa4\xd7S@\xe7\x95\xde\x8b=\xd7S@\x13\xe9\xd8a\x12\x80S@s/2L\xa6\xd2S@I\xe5?\xe5k\xd2S@S\'\xbe\x1b\xd7\x85S@\xa6\x0e\xc6\x00\x9b\x80S@\x19\x9a\x8a\x19\x9c\x99S@\xca\xca*\x85\xe8\xc6S@\x16\xd1\xcd5\xed\x81S@\xe6\xef\xfa\x9fU\xc7S@}\x8d\xd8\xa9\xcb\xc6S@\xb2\x08\xb1\xe0\x04\xc4S@\xa1\xd0\xbf\xe9\xa2\xccS@\x96\xc5D\xf2\xf7kS@\xdd\xc6\xf4\xaa\xb8nS@Z\xe8\xe2\x9c\x83\xc5S@\x9er0\xf2\x80\xc7S@\x9d\xfb\x86\x86V\x8aS@\x85/KA\xa9\x81S@\x9a7\x05\xb2o\xc5S@\xcd\x84\xd3\xcdt\xc4S@x\xb7\xf9W\x05\xc6S@6\xd9\xae+\x15\xc7S@\xe7\xc2tFD\xd0S@w\\\xc4a\xc8\xc6S@\x9ee\xd4\xf3e\xc4S@YR\x9e\xa0\xe0\xc5S@\ry\xb1\x1a5\xc7S@\xb3\xc0*s\x19~S@m\xb8h\xa2m~S@n\xc2\xa3\x1b!\x83S@;\xaen\x17_\xd0S@\xea\xe6\n[@\xd0S@\xc9J\xbb\x94!\xd0S@\x02\xbb\xcf\x0f\x90\x83S@\x96\xc6\xbf1p\xc6S@0\x01,\xaa\x12\xc5S@\x9ajB4\xa6\xc8S@\x90\x9d\xfb\x16\xce\xc5S@\x0e\xa0\x88\xe2s\xc5S@{f\xa8\xd6\'\xd0S@y\x9e\xff\xa2q\xc6S@\x8e\x98O\x9d\xce\xc2S@4\xcb\xbc{z\x7fS@\xa4LO\xbe\xe3}S@\xfe_\xf1\xf5\xc3\xc7S@\xed\x9a`\xd9\x16\xc5S@\x83\xac \t\xc1\x9dS@Q~\xe0c\'\xc5S@:B\x93\x92\'\xc8S@u\xc0\xbfJ\x99\xc9S@Y\xc69\xe2T\x9dS@\xc6\x962\x14M\xd2S@\n1\xbeC\x18\xc9S@\\\xa2k\r\xc8|S@d\xc1D\xad?\xd5S@lV\x84\xd8\xaf\x85S@\xef:\xdc\xe6\xcd\xc5S@\x08\x00\xbf\n\xf2\xd2S@\xf0\x90\xca\x9f\x17\xcfS@\xb2\xc2\xafW\xe4\xceS@\x84;\xbcu7\xcbS@\xc6\x93?\x01\xd5\xc3S@\x1d5\x07c\xb0\xcbS@\xe5\xca\xd8\xf2v\x7fS@x\x99\xa9\rY\x9eS@\x0f\xb9Qa\xea~S@\x96\xbfa\xd7\x0e\x80S@H\xfc\xf2k{\x9eS@qiO|\x91\xceS@pA\xe7\xa1l\xc3S@\xdbq\xc2u(\xc7S@\xefr\xa4\xf3\x1czS@\xbd\xed=\x11)\xcaS@{\x8f\xa9\x11a\xcaS@\xd2|\x95\x9cF~S@\xca\xf2&\xe7.\xafS@\xd1\x11\xca\x88W\xc8S@\x14\x0c\xca\xc5\xa7\xcaS@\x8e\x1e\n!(\xc6S@\x7f\xa7\x8d\x1b\xe3\xc5S@,l\x1eO\x11\xcbS@\xcf\x92\xac^\x16\xc3S@(\xd39i\x9d~S@\xcdB\x16d\x06zS@i\x08\xbb\xcaw\xd8S@\x03\xa6{\xc63\xc6S@\xc7U3 \xf0\xa2S@\xa5\xaao\xc6U\xcaS@\xbb\x19W4h}S@q\\w\xda\xc2\xaaS@,\x80F\x03tyS@\xc2\xb8\x8b\xbf\x90\xc6S@9\x04=\xb8u\xcaS@~\x95]B\xdc\xccS@\x82a\xb4\x08\x12\x82S@_\xf1\xc0\xb5\r\xcdS@w\xb1>\x12\xa4\xccS@\xb7W"\x911}S@\n\x971\xb2?\xcaS@\x0e\x9d\xf2\xb8\x05\x82S@\xd2E\x0bl4\xc3S@\xd2\x97\xc8s\xf7\xc2S@\x12\x96\xe5\xe2\xaf\xc1S@\xf1\x02X\x15z{S@\x01\x93T[\xf6\x80S@\x84U\xc6-\xbe\x84S@\x8b\x8bZ\t&\x86S@r\x9c\xcfg){S@m=\x93\x98)\xc9S@/\xd5\x81I\xba\xc8S@b\x94\xc0\xd7\xb9\x7fS@\xe1\x9f\xd9{u\xc2S@\xdfT\x8e\x02\xbd\xc0S@%\x0cb\x14\xbc~S@o\\#\xe0T~S@\xf30IJ\xe5\xceS@\x9a.ww\x96\x82S@U\x13\xa2\x8e~}S@\xe1z\x8e\x0e\xf2yS@\xe3d\xf6\xef\xe4\x80S@\xf0\x802\xf8\xe7\x82S@\xc9e\xdb\xc9\x13\xc8S@+y&\x93\xe3\xc9S@\xc4H\'\xf0\xd3\xceS@\x004F\xb9\xf8\x85S@\xf3/\x0f\xd6\x0b\xc8S@\xe0\xd2\xf03\x00\x8fS@\xbb\x9d\xa40\xd3\xcdS@\\o\xe3\x9df\x84S@\xaa=@\x98n\xcaS@Q\x94u\xcaP\xa1S@\x8d\xd2\x94\xc8]\xc0S@\x91\x97\r\xfe\xfazS@\xd3\xdf\x8c\xff\x05zS@YSl\xbc.\xc4S@v\x86<\x18\xa0\xc1S@\xcd\t\x9f\xd2\xca\x87S@\xc0\xfa-\xbc\x0e\xc5S@\xf6vP`\xfc\xc8S@\x83N\x86\xb2\xc1\xccS@\xaez\x08\xba\xf6\xcfS@\x16\xb2y\xc3\x85jS@\x05t\xe1\x04\xdd\x8eS@\xf45\xd7!0\xc0S@\x94!\x88\x99\xad\xc8S@\xab\x05\xca\xaf\xa2\xcfS@\x8ex7\xe3\xdd\x83S@\x16\x7f`\x03\x85lS@2]~X\x9dmS@\xadL?{@\xcbS@\xeb\xcbz[\xcb\xbdS@\xa6}x\xa7\xb6\xbbS@<8}\x089\xcbS@c\x10k\xf2P\xc1S@\xfe\xa2)\xa3P\xbeS@\xfd\x98\xfe \xec\x84S@Nx\xd9\r\x90\xc4S@\xcf>\x8c\x11A\xcfS@\xe19\xd4\x95\x18\x86S@)\x9e\x97\x13N\x80S@\x0b\'\xab.\x19\xb9S@\x01\xdb\x96\x18\x1a\xd0S@\x91M\xa1\xdb\x02\xd1S@\xf4\x14\x1b\xf1"\xc4S@R\xfe%lT\xbaS@\x1dVG\xf2\x11\x7fS@\xeb\xd5t\nD\xd4S@\xb7\x85\xd5\xb9W\x7fS@\xdb{9j\xcb\x84S@\xd0\xd6\x002p\xd4S@\xe2\x8d<\x10o\xc0S@\xa8\xf4\x1eQ/\xbeS@\n\x00\xba\xdb\xf3\x8aS@\xd9s\xfd\xb0$\xa5S@qu\xa6T\x12\xcdS@V\xc2\x91\xef\r\x82S@\x88B\xf1>\xbd\xcbS@\xcf\xa5\x9c\xdf\xf4}S@\x8dD\x93CV\xdbS@\xcd\x110$\xaf\xbaS@\xde\x1e\xdc\xdc\xf3\xb9S@\xb7P\x18\xc8\xb2\xd0S@\xb1x\x13ua\x8eS@\xd3`\xe2\xdb\xda\xccS@\x9f\x15\xdcjn\xc3S@\xb6R\xd7|S\xd1S@t\x065\xa7F\xdcS@\xf7\xc1\x87# \xd0S@)^\n\xb3\xb4\xc3S@tn\xfea\xdd\x83S@jq\xf5l{\xbfS@\xbe\xc7~z\x81\x80S@\xfc\xddi\xf8\xb5\x80S@\xf1\xbf\xca\x95\xf4\xd4S@\xe5\xd3\x8b=\x98\xbfS@s\xff\x0e\xa9\xf7\xcbS@Z]\xb2\x84\xfe\xd0S@\x15y\x05$\xed\xd0S@\x9d\x9c\xa9\xf3\xb0\xadS@\x0e\x17\xb6F;\xd1S@s\xe3P\xa5E\xd2S@Z\x9c\xfe\x9e\x83\xc2S@GuB\xd2\xec\xbfS@UCAn%\xbdS@\xd2\x07\xa5\xba\xdb\xccS@3\x9e9\xf4\xb7\xc6S@R\xe67\xf1>\xbaS@\xc0\n\xb8\x82}\x80S@?\xa3\xbb>\xcc\x81S@A\xa7\x98\xfd\xed\xbfS@O\xcf.<\x00\xc3S@\x92\xbc\x9c\x99\x1b\xc2S@\xc8\xacO\xbeM\xb9S@P\'\xdb\x0e\xc9\xb8S@\xb2\x92\xd1M\\\x7fS@\xa3\xf3\xed\x95\x05\xc2S@\x97 fN\xdb\xbdS@I\xf6e"\x00\xb9S@\xfb\x002\xa7\xd3\xc5S@\xf3\x831\xc3\xe8\xc0S@\x01$\x94l\x16\x88S@\xfa\x1b\xfc\xab\xc6\xbdS@7\\\xd9\xac\x10\x7fS@x\xd2\x13\r\xec\x7fS@E\x8a\x1e\xa8\x12~S@\xa3=W\xbd\x87\xd2S@\x9e\xd8\xad\xc8L\xa7S@\\eD=\x18\xacS@\xa0\x88\x99\xd6F\xccS@\xa7\xd8\x9a\x13j\xccS@\xb3Jkd\xda\xd3S@v\x9d\xcd\xa5\xd6~S@\xacU%\x13\x96\xc5S@\x95\x9f\xe6W\xbd\x7fS@\xef\xadx\x99\xc8\xd3S@>\x92\x180\xdd\x7fS@Q\xd5\nJ\xfa\x80S@\x92H\xccK\x1d\xa1S@0\xeekH\xb1\x84S@l\x92\xa23\xa1\xd3S@\x18\n\x9f\xdeK\xc6S@\xab\x96\x04\xd7\x03\xa8S@>\x1c\x11\xd4\xcc\x8dS@\xa1\xcd\xb8\x0e\xd9\x83S@Vq\x83Z\xdd\xbcS@6\xf6\x9a\xcb\xdb~S@G\xc8\r\xfa\xce\x81S@\x12X\xf0\xab\xcc\xd3S@\xbd\x1a;b\xf8\xcfS@\\\x00\x13\xa3\xb8\x84S@\xc2h"E\xa4}S@\xeaX\xfd\xeb:\xd4S@N2\x94Z:\xcdS@\xba\xa9\xd7"u\xcdS@\xeb\x83\xe6\x11\xa3\x88S@g\xf4\x84N\x9a\xd0S@tf\x15X\x0fnS@\xacW\x91\x89\xae\x87S@8\xbe7\\\x14\xb8S@\x15\xd7B\x93S~S@\x99\x02>\xed\xa2\xddS@@\x83\xbaX(\xa9S@\x80\xa1\xef\xde\xe1\xb7S@\xaejj\x99\xe7\xd0S@\x81\xa2:\x9fN\xceS@\xebs\xf2\x17\xd2\xa1S@\xd2:\x02\x7f\xc4\xadS@\x03{06\x9c\xceS@\x0b\xd4\x0c\xd3b~S@\x05\xaa\xf9\xc9\xf8\x80S@\x8a\x9b\x96x\xd1\x84S@\xe0\x7f\xa5\xb2\xe3\xa2S@Q\xab\xf2?g\xd5S@n0"\x05\x1e\xc0S@\xcd\x9ej[\\\xbdS@Wc\x17\x9e\xbd\xa2S@\xd5Gsk\xbbmS@\xa4\xd5@}b\xbdS@\x04\x0f\x9bE\x11\xd4S@\x12\xa8\x02bw\xdfS@\xb2\xbf\xae"\xa2\x8dS@\x85f\xc6\xdbR\x8cS@\x8d\xe6\x87F\xf1\xd4S@\xb0dQ\xaf\x9a\xd6S@_\x068\x9b\xc6\xdeS@\xfb\x99\x85\xe0\xba\x1bT@\xda\xa3\x95\xc2\x04\xf1S@\x8c\x18\x14\xa2\xb3\xd1S@2Vj\xbd\x1c\xdfS@\x14\x14\x94s\xf4\x84S@\xb5t\xb3aY\xf1S@,\xb7\xf0\x85\x91\xf1S@"-r5\x06\x1cT@^\x92\xd8\x0fr\xa3S@\xa9\x9d\xb2\xfa\xd3\xa3S@|p\xb6J,\x80S@\xfd5g\xd5-\x1bT@\xa1\xb7\xf2\r\xfb\xd7S@.\xa13\xa4i\xf1S@R\xb7\xa26P\xd4S@o\xb8q\xf3\xc7\x1aT@\x1aL\x19\x0e\xad\x1aT@%\x1a\xd5\x055\xf1S@\xa5\x98\x18]\xfa\xd7S@\x88\x98\x98\xbc\x15\x1bT@\xc9}\xa3\xad\xbc\x1aT@\xba$\xff\x1dM\xbbS@\x9e\xe1k\n\xaa\xdfS@\x96)_s\xb0\xceS@\xa3=2T\xb4\x84S@f7d-\xa6\xf1S@pS\xca\x13\x0f\xf2S@\xa5\xa8\x04\xe4:|S@$\xd7\xb5Q\x1b{S@\xd78\x16\x86\x10\xa4S@\xc5SQ\xcf7\xd5S@?\xe0\xd8F\xa0nS@\x91r\xde\x97\x0f\xd6S@2\x93\xd2\x1e\x99\xd8S@?\xb5\xe9N\x92\xbdS@\x0b\x08\x82\x9f\xec\x7fS@~\xd1\xe0\x0f-\xb9S@W>X\xf8v\xd8S@\x7f\xc0\xb5\x1f\x8a\xe0S@\xce&\xd6\xc17\xd0S@\x9f[yg\x89\xd5S@\xc3\xc5\x03\xean\xd6S@\xea\xc3\x98\x10G\xe3S@\xa5\xbbVE\xd3\xd0S@3\x89P\xd7\x9e\xa4S@O.\x9d\r\xe8\xbcS@\xa7\xd18\x8an\xd8S@tTk\x1a\xa3\xddS@O_\xf5\xd7P\xbdS@[Pk\xd0"zS@C/\x03-\xbf\xa3S@\x8cE\x917A\xd9S@u\xc8U\x98U\xe1S@\xa0\xad\xea\x15\x93mS@N\x00\xf2\xd7)\xd9S@O\x00B\r\xc5\xabS@)\x90\xa0q\x83zS@\xcb\x83\xc8u\xbeyS@(\xb3[\x00\xec\xd9S@\x01\x8c\xb4\x04\xf7\xddS@\xb4C\xa8\xae\x02\xa3S@\xf6y\xfbA\xaa\xf3S@\xe1(\x9e\xc2^\x96S@\x1e\x1d\xcd\\\xcf\xf3S@\x9e\x06\xc7\x8a[\xf3S@m\x7f?GB\x7fS@\x8b\x86NJ\xf1\xd9S@9m\x82\x1aa\x99S@\x04\x8e\x18\x90\x90\xe4S@\xbaN\xd3r\xbd\xd9S@CF>\x03W\xf3S@\x17\xde\xf0\x90w\x85S@\x9dm%\x04\x1a{S@MaG\xfa\xeckS@R\xa7\xd3\xbb]\xd9S@|\xf1\xf2V\x05\xdaS@\xc2G\x08\xa5<\xe2S@\x1cf\x1b\x12\xa0\xdaS@!4H%\x8b\x8bS@\xee\x92p\xddK\x88S@X\xcf\xb1\xc4\x8c\x83S@\x1a\x19J\x915\xb8S@\xed\x02\x9a\x94D~S@SY+|+\xb4S@1\xb4\xd2\xd9\x12{S@\xaf\xe4\xe5\x1b\x8d\x84S@\xf6\x19YX\xc7\xd2S@}\x9b"\xaa\x8b\xbcS@\x89 \xad>\xa7}S@ \xb6\xd8\xfdOyS@%\xe6\x9bb\xb9|S@a\xf3\nQ\x06\xc1S@\xb1\xd3Mp\x89zS@\xaf=r\xdc\xbe\xa4S@\xac]\x8ei\x1c\xdbS@y\xe4\x14?xmS@\xf6N\xab\xf4\x86\x8bS@\x87\xfe\xd9\x1a5tS@S\xbef\n\xc8\xdaS@&\xeb\x15\x849\xbeS@\xbe\x82\xa0r@\x17T@\xca\xdb\xf47\xc9\xb8S@\xf5\x06\xd0\xf1\x0e\xe6S@\xd7\x13\xf4p\xe6\xb7S@\xa2\x91\x8b\xc8^\xb8S@\xe6D\x05\x1b\xd1\xf1S@xCIr\xe1\x16T@Z\n\xa1\xfa2tS@\x87+},{zS@#\x1foy\x03\xdbS@\x19H\xf5\x1bh\xdbS@Y\xc2y*.\xf2S@D\xd9\xef\x94g\xc0S@\xf9\xe8\xa6\xb4\x10\xdaS@\xb2r\x95\x17\x91\xb3S@\x94\x86\x82.\xed\xd3S@(\x1d\x82[k\xf1S@\xef\x89E[\xba\x8cS@\xed\xd2\x90\xf6\x91\x8cS@\x82\x88$\xcf\xcc\xd3S@N\xf7y\xb8\xeezS@\xabp\'\x99\x0e\xdaS@l\xb7$Q\xb0\xbdS@\xcf\xe0\xd7-O\xf1S@\xa0\x91\x89M\x11\x82S@\x8a\xbc\x98\x1e\x85\xbdS@\x80\xea\xc0\xf0_\xf2S@\x8f%K\xc7\xbe\xbaS@x#\xec(G\x13T@\x16\xd7\xd4\xad\xc5}S@\x11\xb1\xc7\td\x8bS@\xa0Z\x01x\xb5\xf2S@\xeb\xd2?\x9e\x8c\xd9S@\x97\xf1\x17\x92u\xf2S@\xc7\x8a?$;\xe1S@\tm\x0e\xd8O\xb3S@?I\xbf\xecA\x86S@\xef\xaf\xdfPn}S@\x01\xed"\x05oyS@qLL\xc5X\xf2S@\xbd\x91\xd9\xc6\x10nS@$~\x9a\xfd\xcbtS@\xef#d_\x17\xbdS@\x03$\x10\xf3\xf6\xbcS@\xac\xf8\\\xf61\xd3S@\x9f\xd8\xb9\x93\xf7\xbbS@\xf1\x9e\t\xe5\xae\xbaS@\x9e\xeb\x86\xb2\xf9iS@\x89WU\xed\xb2zS@Y-\r\x91\xb8\xf6S@Kx\x19kt\xbbS@\x8bP\\\x1eW\xbaS@\xef1\xc2\x04\xd1\xb7S@\xe4\xd8\xd3$\x82\xb7S@\x19\xe0\xec\x96e\x0bT@\x14\xee\xf9\x10H\xdaS@\x964\xf1\xf7u\xddS@\xa9C\x16\xee\xfc\xdbS@R\xf9\xb7~\xf5\xddS@\x89\xd8@UW\xdbS@\xa1$\x82\x16l\xf0S@\xe0/\xa1r\xc6nS@\xb0\x9b\xac\xcc\xba\xdcS@\xeas\x92:e\xdcS@\xe4\xd8\xc2c\xd0\xbbS@p\x1en\xbc\xe6\xa9S@\xa6Pjl\xf5\xd9S@\x94\x12Nx\x83\x86S@\xdb\\"i\xb5\xedS@\xfd;\xdcC\x98nS@\xcc\x11\x89o\xc2nS@}2\xca\x8a\xe4}S@\xfd\xd0\x81\xcc\x9b\x89S@\x99,%`\x10\xb7S@\xad\tM\xd5\x00\xa8S@\x0c\x98\x90\xd96\xf0S@\x9a\xb6\x89\xb0\xfa\xdcS@\x8f\xc2\x8d9\xf6{S@!\xd7\xa0\xd3lzS@j\xb3\x9b\n\x07zS@\x91\xdbF\xd1\rzS@M\xf2\xd8F\xb7\xa9S@y\x83a\x89\xee\xefS@\xa8\xdcY&7\xb6S@Q\xab\xc5fL\xddS@{\xb5\x1c\xd1\xb1\xddS@\x08Y\xac\xcd=\xb6S@\x92\xda\x8d\x8d\xf2\xd6S@\x9b\xa2`\xb4\xd2\x83S@i(:\x07\xee\xdbS@\xfc\x89\x98\xdaf{S@l5>\x92+\xb7S@\xa8\x8c\xde\xc8}\x86S@\xc9;\xfe\x92\xad\xdeS@\xcaN{m3\xd5S@\xdff\xefI1xS@\x91+\x1d\x10\xdc\xb5S@\x1f\x12\xa5\xb8\xa6\xd8S@\xa5\ry\xb5\x07mS@\x88jBceoS@?\x10p\xfd\xe3\xddS@"m\xeaF\xe0\xc5S@\xfe \xb0\xbc\xe5\xb7S@\x81\x844\xb6\x8c\xb6S@\x91Q\r!\x1e\xddS@h\n?R\xca\xddS@\xe0A\x13"\xc9\xb5S@|\xd0<6\x95sS@\x04P\xe59\x04{S@\xf3\tM\xf6#\x8dS@\x89\n\x1fM\xb4\xb5S@\xd8\x86\x1d#s\xb7S@\xcb\xa8\xfbo)\xdaS@\x94\x9a\x1b|\xef\xdeS@x\xbb\xce\r\xe2\xe0S@\xeb\x8f\x0f(\xcc\xb1S@\xa1\xb9\xdd\xff_hS@\xf8\xcf\xdb2\x88\xeaS@\xcfH\x12\xd7\x08oS@\xe7\x85\xeb\x9f\xb9\x86S@\x97Wt\xe7\x1d\xe0S@/\x8bv[Y\xebS@\xcd\x9c\xf0\xb7\x94\xb7S@\xd7\xdf)3\n\xb5S@\x8egeD+\xe0S@9A\xc7\xf2o\xd3S@=7\x00\xb4\xb8\x85S@W\x0eL\xbb\x95\xd8S@\xcc\xb5,\xbb\x13\xebS@\xdf\xbe\xc5\xa4F\xbaS@\xe7=\x0e^\xab\x85S@\xdfY\x1a\x96\xbb\xb7S@\x05\x8cR\x17\xd8\xe1S@\xedknat\xb7S@`?\r}\x83zS@\x80\x8c\x16 \xcc\xdfS@\x02\xaf\xf9\xe2-sS@$\x8e\xd7\x9f,tS@\xde\xc3L\x193uS@\xfed\x02\xd2\x00\x06T@lb\xec\x83\x1c\xafS@\x8f\xb7\xad\x07\xa3\x84S@y\x0e\xdf\x94\x8c\xe0S@\x11N\x86\xe5A\xbdS@\xe7\xa4\xbb \xe3\xe7S@e(\xd0f\x99\xd9S@\xf1\x97>\x93\xca\xe2S@D\xa0L\tl\xe8S@w\xf3\xe1\xc5\x94\xbcS@\t\xff\xa1\xa7\xfa\xb8S@\x1e\xf0\xc3Vn\xb4S@\xd62\xdb[J\x8bS@\xff&eu\x9c\xa3S@\r\x7f\xa4\xfa_zS@\x98dtY5\x87S@5s\xef\x80\xe0\xe3S@D;S\x8bd\xe5S@n.s\xd2\x0f\xb4S@\x9a\xb7\xbc\x84H\x8aS@B\x81\xa0\xaa\x0f\xd7S@j7\xd2\xf5\xe2\xe0S@\xc12\xa8\xa5\x99\xafS@\x98U\xa6\x82H\xeaS@\xa9\x84\x8aG \xa4S@\x03\xbea\x11 \xd7S@\xf1\xb8\xca\xa1(oS@\x19\xd1/\xf1_\xe0S@\xf3v/\xf3\xbc\xe0S@`\x85\x8f\xb9\xce\xe8S@\x84\xdf\xe1\x94\xf4\x99S@GU\xf5\xd0\xcf\xb6S@H\x1a}=\xef\xe0S@J\x92\xf2\xe1$\xe6S@,\xdd\t\x04\x91\xd8S@<-\x19\x96\x89\xc3S@\xe5\r\xac%\x1a\xe4S@\\\xf0\xfe\x99\xd9\xb5S@\x04\x0e\xfe\x01\xbd\xe5S@\x92S\x16M\x94\xb1S@\xaf}2\xe6u\xe2S@\x05i\xb2q\x86\x80S@4\x9dc\x94\xf4\xe8S@F\x1b\xbd\xd7?oS@\xd1\x07\xb2,F\xe3S@\xb4;\x03\t:\x89S@6\x7f\xfa\xa4\x11\xe2S@U2\xba8\x85\xe5S@\xc4o\xa0\x94E\x9aS@i\x82\xe55(\xe3S@\xbe2\xaay|\xb5S@s\xb6\xbb\xfe\xa6\xa4S@C\x97\xca\xec\xee\xe6S@t\xbd\x05\xcb\x14\x87S@=\x89\xf0\xc1Z\xe3S@V\x9c*\xc1C\xe6S@"\x848\x94\xe8\x88S@\x8d\x05"\x97\xad\xe5S@Kl\x84S]zS@\xfb\xd3~\xad\x84xS@\x92}\x7f\x9e\xa8\xb7S@ \x9cbF\xc1oS@C>\xd1\xd1I\xbdS@|tbm\x9c\xb7S@\x8cn\x02\xe1\x82\x88S@L2\xeen\xfb\xe6S@\xbc+l\xf9\xc5\xb6S@DL\t\xa2D\x80S@\xa0\xbf\xb9\xf9\xbcoS@\x9a\xad\xed\xf4.xS@\xd63\xc2\xb4\x08{S@\xc6\xd0\x8d\xdc\x01\xe7S@\'\x18`^7\xdfS@i\xbfFdv\xb0S@7\\\xdd\x08\x9b\x87S@\x863\xd0\xbe\xf0\xabS@\x94X\xfe\xb2\x06\x04T@x\\\x95\xe6\xbc\xb0S@\x9a\x12\xd1\xcc\x18\xe7S@\x00yO\xda\xfb\xe8S@\x01\xde\x8f\x9fC\xe7S@\x0c\xab\xb3\x99O\x04T@\x1c\x08\xceM\xbe\xf1S@\xb6{\xefU\x99\xb1S@\x06F\xdb\xef>\xf1S@\xe5Q\xec\x80*\x80S@\xb7\xf6^U)\x9dS@ua\xde\xce\xdeoS@\t\xb9\xad\xf6ZwS@j\x02#R\x80\xe1S@\'+y,\xfd\xf0S@j\xd8\xcd\x87q\nT@\xac\xfb\xf6AH\xb3S@\x1c\x9d\x11sb\x85S@\x84\xa1\x8f\x18X\x8aS@\xc1,#p\x15\xe8S@\xe0%\xc4\xdb8\xddS@>\xa2\xf3A\xf6\x9bS@\xe3+\xff\x91\x92\xa9S@\xbdv\xc0i_\xe8S@\x06\xc5\xe3\x83\x8d\xe8S@\xfe\xd9\xbf\xae\t\x88S@\x08\xaf\xe2\xe4*\xc4S@u\xcf\x9b\xac\n\xc2S@\xcc\x9e\x84c\x1c\x88S@*V\x9bE\x07\x85S@\xa6\xb1\xe2V0\xe9S@\xa7\x97\nF\xbd\xe3S@<\xf8^"q\x83S@\x1a\xdc\x1d\x05\x9e\xbbS@%\xea\xa8\xaf.\xf7S@\xff\x862U\xf1\x06T@\xde\xd9\x16>M\x87S@\x968\x98#\x85\xa7S@\xf0\x06\t\xee\x88qS@\xc5\xf5l&S\xdfS@\xc58\xf5^\xf0{S@S\xa1\x8d\xca\xdfsS@3\x04\x9b?\xba\xfdS@\xf5*\xcePE\xf6S@;\xe8\xe2A]\x7fS@\xc2\x1d\x8bv\x02pS@am;s*\xb3S@q*\xbb\x07:\xe3S@W\xac\x0cx\x13\xbbS@"W\x1d\x17\x1c\xb4S@\xd4\xaf\xf06\t\xe5S@ F\x92\xe6\xc9\x86S@i\xa8\x98\xd7\xf4\xbfS@\xf5\\\xf0\xe1\x8f\x88S@%(\xbf\x96JtS@\x8b\xeb\x9c\x91`\xedS@\xb6C\x0ee nS@6\xdci\r=tS@\x92\x8d\x81\x99T\xecS@;F\x92[\xa8\xe1S@E\xd8\xbe\xfa\xcf\x08T@a\xd3K7\xa5\xb2S@*\x0b\xcbd5dS@\xb6\xa9jY\x8f\x96S@\x93\xe8TV\xec\x8eS@*?\xde\xaaW\xecS@g\xe4\xf3\xda2\x8fS@\xb5\xe8n($\x97S@\x10\xf6lb#\x94S@<\x90\xa4<\xe3\xeaS@\xa0RF#I\xe0S@\xc0\xbcaR\xd8\xebS@+\xa7\xbcP\xae\xa0S@\xe3\xc0\xf5\x8d\xae\x83S@\x01\x13\xff\xff(mS@P\x9bP\xe4\x9c\x8fS@e\xd0(i?\x86S@\xa8\xbd\xd3\xcb\xa8\x8dS@X\xf6\x87\xde\x93\xe5S@\xb1\rY9\x17\x8cS@\x82y\xdf\xefHpS@s6\xf9lrmS@%~\xd5\xdf]\xe2S@x\x85\x8f\xc3rnS@\xb2\xaep^\xc8\x84S@\x91]\x8c\x9d[\xe4S@\xb5\xa4\x19\xba\x99\x88S@\x7ftU\x18?|S@J\xf4n~ioS@\x92!D=\x82\xf6S@I\x8f\x8b\x066\xb3S@\x81\xb13\xd6SvS@\xd9\xb6\x11\xc4\x94\x90S@1\x9d/\x0cD\xe4S@\x89w\x1c?\xd5nS@V45\xfd\x00\xe5S@0)H<\xacgS@w\x96\xf4H\r\xb8S@l\xd0rI\x9c\x8bS@%0\x04|o\xd4S@\xd5R\xd9\x14\x1c\xa8S@\x04\x9f\xbc\x1e\x0f\x8cS@\xbey\xec\xb65\x93S@(\x99\xf6\xd0<\x85S@V\x15i\x1f>\x96S@\xd2\x81\xc6\xd4M\xdcS@\x01\xa5\xcc\xe7s\xdeS@\x02\xcb\x02\\\x18\xdeS@d\xba\xe7\x9b\x14\xdaS@\xe2\xe6\x92\x8cywS@\xe6\xe9\x07\xb3\x1c\xe3S@\xc2\xfc(\x06\xe3\xdcS@\xbd\xc4\xcf\xb8\xe5\xe7S@\xa2\xe7\xac\xd7\xed\xd8S@\xf8\x16%\xbf\x04\x92S@4\x8b\xc0 G\xbaS@L\x81\xe8\x93\xe4yS@\x809P\xfbO\x91S@\xf2\xdb\xb5\xca\xa4\xd1S@\xae\x0e\xd9\x9f\xeb\x91S@`\x99[\xe4S\xe8S@c\x92\xa5\x84\xe9\xe7S@\xba\x8c\x80\x0c\xaa|S@q9\xac\xcfY\xd7S@1Z]\x01\xa6\xe5S@\x9e\xbb@\xebu\x80S@\xd6f\x87\xcb\xf5\x8aS@j\x12\xfdq\xd7\xb9S@J\xacg\xdf%gS@;\xcf\xbf\x0e\x00\x8eS@\xd5\x84\xb8EB\xd0S@>\r\xe2\xd9\x9d\x89S@\x98\xae}\x8a\x95uS@\xf2g\x80\xd6\x16\x8cS@0\x14\xa6Y\xfa\xe9S@\xf8\xab}\x83YmS@\xfc\xe1>-BnS@\t\xc3\x92\x8c;\xb6S@\x8b\xa7\xbd\xc4\xa7fS@\x17\xa7\x9aZ\xde\xc9S@\xf9xs\xb1\xfb\xcbS@~\xfc\xdb\xc4\xb8\xccS@\x0f)\xe8z\xa3\xcaS@\xd3}u\xac\xf7\xc3S@\xf5E<\x0e\x17\xe5S@\x8c\xde\x1e\xbc\xee\x82S@~k\xce\xb6\xb4\x98S@r\xc0|j\x06\xe3S@{\xfa[\xd2\xbb\x81S@\xb2\xc4\xf7\x9a\x94\xb7S@\xa4/\xae^^\xe4S@\x97\xbb\x02\xc4\x96\x86S@<\x18\xf4\x12\xf1\x85S@\xb2\xdc\x11JH\xe1S@\x1f:"\x0c^\x80S@\x08\xac!\x99\x01fS@\x0es\xa9#\xe9\x89S@n\xd0Z%E\xe4S@\xfb\x94\xc5\xbc\x98\xc7S@BS\x13\x94\xa7\x86S@LU\x18\x86W\xc6S@\xa3,Wj\xe1\xd2S@Z\x02\x11\x97_yS@\x07KP?.|S@F&\\\xaa\x17xS@\xf4,\xfc\x03\x04\xcaS@\x9eMM\xb9\x0b~S@\xfe\x94\x83\xff\x00\xc3S@\\G\x03\xfdQ\xe1S@ \xca\xb1\x90\xab\xd4S@Z\xb6\x01[\xf2\xe0S@\xf2\xe9\x13\x1ex\xbdS@\x8e\xab\xd8\x02\xde\xbaS@2\x94\xe9\x96m\xe1S@\\\x05\xadE|{S@\xcbB\x8d.H\xa1S@h\x16\xc4\xabd\xc9S@\x19\xb0\xa9\x84\x17\xbdS@\xf5\x1c\xect\xff\xc9S@\x08*\xb5\x99\xc6\xcdS@#JLC\x02\x8cS@vN\x8b\xffefS@O\x1b\xea\x10\x98kS@\xb2Xt\xde?\xbfS@\x93?\x1eW\x19\x83S@\xca/\xe3\x068\x83S@O\x98\\\x05\x18\x84S@\xe7\x0c\xb9\x06I\xb0S@5t\xa2\xfb\xf3\xc9S@\'8\x19%\xb0\x80S@7\'Y?\x9e\x80S@\x8c\x8aG\x98H\x82S@\x82\xc0yS\x91\xd1S@Z\x11\xa1&h\xddS@\x1c=\xbeBD\xcdS@\xb5@AEc\xd0S@a\xc4\x98\xbc\xeflS@(c_=B\xd2S@\xeb\xc2\x06\xffG{S@C4\\a\xf1\x81S@\x8a\x1d\xf3\xa8smS@$\xbao\x96\xd3\xcfS@\x1c\x06\x84R\x8d\x8dS@\xa7\x16\xc7d\x07\xa1S@\xb2\x18\xe0p\xb6\xa1S@\x16z\xddV\xb1\xd1S@3\xc5sV\xde\xb4S@\xb2E\x1f\xc3\xc7\xc1S@\x9c\x19\xb4|.\nT@\xd1\xed\xaf-C\xbcS@\x8e,9|t\xdfS@\x180\x0f\xbf\x10\xafS@J\x9a\x9c\\\x88\xd8S@\x1ar\x84T\xd9\x83S@a\xe7&\xc8A\xd9S@!\x8b\x8eu\xea{S@n\xa2\xdf\x0b%\xa3S@1\xa2Z+F\xd5S@\x88\xa7i0\xeezS@\'\xa70\x0b\x04\xe1S@IA;\x91e\xecS@\x95\x1f\x92\x992\x82S@\xb2Kbw\xb7\xd8S@^\x9a<\xd5G{S@\x18\xf0\xd3\xb6\x1b~S@7\xd5\x19\xb4\x9f\xb8S@a\xb1<\x88\xc5\x84S@\xf3\x9b=\xf5\xb9\x87S@\x8f\xe0\x9c%-\xa5S@\x9e\x921\x0f\x86~S@\x1az\x01\x84X\x8eS@8i`B\x14\xdaS@\x8e\xe9\x91|\xb4\xebS@\xfe/z\x1a\x97\x83S@\xe4\xd2K^(\xb6S@\xa95\x90\\\xbd\xbdS@n\xcaW\xab\x16\xf1S@\xdc`\xf9\xc6\x12sS@\xcf\xea\x93\xda\x82rS@H\x19\xfa\x04\x1f\x16T@e\x17\x90\'\xe7\x87S@8\xee=\x0b\xc6\xf1S@\xd6f\xe1\x11\xa0\xb7S@JBW\xc1\xa1\xdcS@d\xa3\x1eS\xc7\xd9S@\x9b\x08\xa1\x19\x97\x8cS@\x11N\x8a\xb9BzS@\x00\x1e\x08\x9b\xe5\x81S@l\xe7\x8c\xeb\x03\x0eT@\xf6Fv\xef\x90\xa9S@\x10\xeb\xe0\x076\x90S@\xd8\xa7P\xda\xda\x91S@u\xf2Y\xd4\xf2\xf1S@\x92\x80\xe7a\xad\xcdS@\xb4\x87\xbb\xc5\xa8\x92S@\x17\x88\xa4\x86_\xcaS@\xabN(\x0b\xb9\x88S@^\xa8\'d\x16\x84S@\xc4\x9c\x98\xe8|\xc6S@\xe6\xd2\'\x03\x95\xddS@7"\xc5\xaa\xb4\xbdS@[\x9cg\xfe\xd3\x8cS@l\xf9\x16l\xb7\x89S@\'>,w\x18\xc3S@\xd8\x04h:c\xd7S@\x8eQ\xde\xbe\xa3\xe0S@R/e\x9e\xe4\x81S@\xbb\x82\xd2i\xf1\x85S@\xd4\x9c\xebl\xb3\x80S@a\x95\x9a\xc4\xe7\x88S@\xf9\x96*\x92\xcb\xa7S@\xcf\x03c4\x9f\x88S@\xfb\xa6\x18S\x9c\xa8S@jW\x05\x0fy\x82S@\xfd\xae\xbb\xa6\xa8\xcbS@DO\xcc>\x1a\xe2S@\xf4\xca]G\x8d\xb6S@[\x0e\xe8n\xee\xd7S@\x7f\xb6\x01\xa3v\xa3S@\xd6V\x91\xed\xb6\x82S@\xf7\xb0\x0e\x87\x10{S@\x9237\xbd0jS@{6.&\x90\xe5S@\xa1\x95\x7f\x18O\xddS@\x7f\xbb\xb0\xe1\xd2\x80S@)\x9a{\xa5\xaa\xe2S@co\nn\x14\xb9S@\xe9\xae\x89*`\x94S@G;\x9e\xdb\xa2\xf2S@\x88\x01\xa5\xc2\x17\x7fS@\xbdf\xd3\xf9N\x89S@\x06\xa8;1l|S@\tF\xe4\xe1z\xe0S@,\x0fh\xdf\xdf\xcaS@\xaah\x9cs\x94\xaaS@\xcc\x86\xffE\x97tS@\xd4aF\xbc!\xdaS@\x19\x12]\xec\x94\xc8S@\x11\xe4\xd1\xd3\xd6\xb6S@\xe3\xad,\xab=\xc8S@\xa0]Fk8\xe0S@E\xb3\x852|\xbaS@\xb4\x05\xef\x0f\x95\xbeS@\xc3\xbe\xc8\xc9l\x8aS@\xcf;\xb1,\x1d{S@6\x03sqo\xd1S@\x15\xb3\xb6\x9eE\xd4S@\xeb\x10\xceXu|S@\r\x90\xa86\xf9\x82S@\xaf\x99\x90\x81\x9a\xefS@\x14\x0e\xd1p]jS@|\xd6@\x96\x96\xe1S@ p\x83\x1d\xa7\x16T@\xdbF\xbc9\xd7\xe1S@\xb8\x1f\xc0\x0ff\xa8S@\xbax\x92\xc2]\xa5S@\xe2\x16(I\xec\xbbS@`\x95pM\xad\xd4S@\xc1\xaa\xda\x07\xfe\xc2S@^\rx\x87\x15\xb2S@\xd7W\xa2\xbf5gS@\xc0\n\xf9\x80Z\xe2S@\x0b\xa4\xcf\xedD\xe5S@\xc3\x89\xc6\xd3s\xe2S@?\xc4\t\xa2\x1f\xdaS@\xe3+\xe4\xc3/\xf4S@\xd9\xd0]\xe0{\xdaS@\xb5R\xa3\x95P\xd9S@\x04\xae\xd7\xe4\xfe\xdaS@I\xe8\xd5\xc3}\xb7S@\xd4\x07D\xbch\x80S@o+\x940\xd5\xdaS@qg\x01_\x87\xb5S@M\x06p_F\xdbS@D\x81\xa1c\xef\xddS@\x99\x92!W\xa5\xd8S@\x966\x14\x8c\x83\xb7S@i@\xd9\xc2\x07\xe7S@\xd2\x98\xccZi\xf3S@L\xad\x8cV\xe3\xc0S@%s~\x93\x19\xd9S@\xff\xc8_\x8f_\xf2S@j\xf7\x0eZ\x04\xf3S@>ja\xdf\xdc\xf2S@Qvj\x88o\x87S@\x8c\xdfE\xe3\x1b\xdbS@\x8f\x9b\x9a\x85\x8b\xe0S@\x8c\xb8\x96\xc94\xbdS@\x9f\xf6]\xcc\xec\xddS@\x15\xcb+9\x04\xc4S@Xu\xdf\x80\x1f\xd6S@\xb9G\x15\x11\xdd\x85S@\xe1\xfb\xb6{\x8a\xbcS@\x05\xd1\xb5\x14\x15\xb7S@F\xb5y\xca\xd8\xd9S@\xa7\xfe\x10\xfe\xd6\xdcS@\xd5|\x92\xc3i\xdeS@\xa3F}\xb9\x9f\x91S@t\x1f\xffA\x8b\xb8S@\xe8*\xe0\xe7\x01\x81S@a\x96\xd8@\xe2\xdcS@]\x8el-\x0f\xd7S@\xcbJ\x07l\x0c\xd5S@\x10\xaeNu\x99\xbaS@\xc7&\xcdc\xbf\xceS@\x0c\xf3\x829\x9d\xdeS@\xd8\x9e\xe1R\xa3\x80S@T\x93\xda\xef!\x86S@I@|E\xce\x82S@\\\xbbJ[\xc0\x81S@\xfb\xfd\x0c\xed<\x87S@.\xb20o\x96\xd6S@\xd1\xa4P\x1e\xbb\x81S@bSC\xb4g\xc6S@\xf5x2\x983\xc3S@\x13\xa8\t\x9f\xdc\x91S@\xe9Gg\xaf\x1d\x81S@\xc7HuL\xf8\x80S@6\xaaj#\xb6\xc8S@\xb2eq\x12\xde\x82S@\x93\xe3,\x11\xf3\xa6S@{\xbe\xd6Z)\xc0S@\xf4+\xa9\xb8\x00\x81S@\xc5m:\xde\x95\x7fS@\x06\xc3,n5\x85S@?7\xb7\x8dO\xdfS@\xdd0\xa7\x10\x91\xd9S@o\x1e\x00\xbcA\xa7S@\x85\x84\xc5\xc2\x15\x87S@\x02\x13\xaf*\xf8\xd6S@\\\x01\x81\x1b\xdf\xddS@E\xd9\xefaz\x92S@jNh:!{S@\xb7\x07\x8dK\xae\x87S@\xf3P\x82\xa1\xa8\x7fS@;\x85\x93H\x90\xd0S@=\x18}9Z\x92S@\x93\x11k\\q\xcdS@D\r\x9a\xd4|\xe2S@\x9b\xa1O\xb7\xf2}S@b\xc7\xe7C2\xe3S@\xa6\xc7#>y}S@V\xb5=\x02\x1e\xcdS@i8\xf8\xeb\x9b\xb6S@\xbc\x80\xef\x9aZ\xc0S@\x88_\x0eG\x90\xddS@\xe5\xb1M\x02|\xe6S@\xd3\x8f\x82b\xce}S@Kz\x9f\x03\xb7\xd3S@p\\O\x8d\xda{S@\'6:\x13\x02zS@I\xf1\xff\x9b\xba\xe6S@\'\xee\x00\\Q\xccS@\xfe\xf4\xad\xe7\xd7\xbcS@K\x8b\xff0]\x87S@`\xb92"/\xe7S@\xe7\xc5\x00\xc1-\xd3S@\xa7\x93\xa1\xe9\xec}S@,\xcfz\x8b\xbb\xb7S@v\xc8\xe3\x88\x96\x7fS@IuE:z~S@\xebb\x9a\xf6\x93{S@\xf5~p\xed\xb6\x91S@\xc8\x83\xeeP\x05\xe8S@\x15<\xe7\x06\xe8\x8eS@m\xefW \x8d\x86S@\xeb$\'-Y\xe8S@\xcbT\x98?\xaf\x88S@em\x82\xc8\xe2\xcbS@1\xe9\x1f\x1a\x82\xe1S@\xdd\xca\xbd\xdd\xff\x80S@\xaa"\x99\xe0\xa0\xe1S@Y\x9dM\xa5\xeb\xe1S@\xdbx\xcd\xfb\xfe\xe1S@\xb8\xa9\x0e\xec\x00\xbdS@\x90\xa7\x98\nA\xd1S@\'\xfc\x044\r\xb5S@\x02\x10l\xeb\x97\xe5S@\xc8\xfd\xbb7z\xd4S@/&\xe4X\'\xd1S@\x9e\x80\x1b\xdc\xdc\xf7S@\x98\x9fO\xc4S\x91S@\xf6\xddQ\xaa\xec\x83S@4K2h\xff\xb8S@\x8e\x06\xfd#\x03{S@\x99+\xc2\x01\x87zS@=\xe8\xbb\xdf\xc2\xd3S@\xc3\xe9f\x9c;\xcfS@\xbb.\x9e|\'\x84S@s\xddYo\xb8\xf3S@k\xbdss\'qS@!\xa8K\x9f\x9bzS@OtK]\x1fzS@\x08!F\xd5}\x80S@Sr[z\xca\x91S@8"\x1e\xdaz\xc2S@a\xe3\xab\xa6\x19yS@\xf2\xca5\xa5S\xeaS@\xec\xfb\xf2\xfb\x15\xbdS@\xc9~m\xe1E\xbaS@\xad\xf0\x883\xec\xa3S@%\x15w\xd0\xbfyS@\x14\xe5\xef\x89\x15\xc4S@\x80\x13\xbc\xf8\x02\x06T@\x967 \xd2\x83\xe9S@0\xf5\xe7\xd0\xcc\xbdS@\xe9D\xdb\xcc\\\x06T@\xc7\x8e\xd5\xb2dyS@\xb3\r\xecI\xf8\x90S@?\x03\xafR\xe6\xcfS@\xcc\xb5,\xbb\x13\xebS@T\xb4*\xd7K\xc5S@\x98b\x02\x8dm\xe7S@\x8f\x1c;{\x9b\xe7S@\xf8\xcf\xdb2\x88\xeaS@\x96\xa2\x1e\x951\xebS@3\x97\xc2\x1e\x0bzS@F1@K)\xbaS@\xbcH\xc5K\xf0\xc0S@\x99\xa5j\x0fswS@or\x82\xd5U\x91S@\xe1=\xca\x8d\x89{S@\xe4G2y\x04\xc2S@\x05\x1d\xaa\xeb\xfcyS@[4\x0e\x1bt\xa7S@\x1f\xb22\x936\xb1S@\xcc\x17\x9b\x1a\xa7\xc5S@y\xf2G!\xfbzS@\x7fN\xc6\xaew\xd8S@\xebdY\x13\x15\xf0S@\xeb\xafsT\xa8\xbdS@d\xfa\xe89\x18\xf1S@\x81c\x1eU\n\xb2S@\x13\x1f\x8cJ\xfd\xf0S@\xb1\xb3\x91\xe3\xd2\xa3S@\xc9}\x9e\xd1\xef\xc5S@\xf2\x94\x1a\xa2\x92\xeeS@9\xbc>\x8c\xcb\xc9S@\x0e\x81\xe9\xd6h\xeeS@_\x8a\xc2\x13\xeb\xc0S@*\xde}\xc2C\xf2S@>"\xca\x905\x90S@_#\xb52\xd8xS@\xc1\xf6\xcd{b\xf3S@v\xb7\xfb\x8e\x9a\xb1S@\xe6\xa3-\xf86\xb8S@\x1c\xbf!\xf3v\x8bS@\x04\xe7Uk\x8f\x8cS@\x8b\xb3W}\xbe\xf1S@s\xbe\x8d\xcc\xd8\x16T@\xab\xb1\x95\xe4\xab\xf2S@\xe4|\xd7|3\x17T@\xefa\xb3\\.\xc0S@\xa5\xc5wO\x85\x8dS@\xe4~J\xe7\x00\xcfS@+\xc0Z\x06\x92\x80S@\xb1n\xd6\x7fnxS@\xd7\xe9\xbd\xae/\xa9S@\xcb\xe5\x1f\xfc{\x8bS@B\x9b\xe9\xdd.\xf3S@\xc1\x90\xb9H\x9b\xf3S@\x13~l\xd5\x16\xf4S@\xd7\xc6\x19\xf8\xa7\x1aT@\x99\xb4\x14oS\xbdS@\xcd\xcf\x03i\xbd\xccS@-oE\xb7\xdd\x80S@uY\x8b\xf2\x93\x1cT@\xbc\xa6\xfc\xc6\xea\x90S@f9$\x85\xb4\x8eS@\x8fz\xceh&\xd0S@\xe1\x94\xd8%\xb2\x8aS@(\xe9\xd0\x85\xa3\xaeS@CDQ\xfb.\xd0S@S`\x16\x1d6tS@\xd9%\xf2Gz\xc6S@q\xeagG\x0cqS@\xa9o\xbd\xe4\x1e\xc2S@\xff\x92\x13\xbbi\xafS@xW\x1a3\xc6sS@Azj\xee\x1anS@sp\xc0}\xd7\x84S@\xf3j\x86\xfa\x84\x88S@\x96m\x1e\'\x0e\xafS@\xf2\xb5%\xeaapS@\x0c\x03f\xa3\x18\xc6S@6G\x98\xe6\xa6\x87S@\x9d`L\x04\x9bnS@\x16\xe6)\xc2\xc6\x8dS@}aA`\x93\xbdS@e\xe5k\x9d\xed\xe7S@1\xe1\x83\x8c\x0b\xcaS@\x03F\xf1\x14f\x86S@\xa3\x97%\x11\xe3\xc6S@\x14c,\xfd\x06\xc7S@\xa5\x9aL\x92^\x90S@\'nE\x8c!\x9eS@\x85g\xcfW\x90\xd5S@\xc9\xbc\x94~\xbb\x83S@\x1c\xa6\xb5\xe7\xce\x86S@\x1f\x15vv\xc9nS@\x91\x8b\x94D\xe2\xd2S@\xb6\x9e\xa0\xa7\x88\xc5S@\x19"\x06\xc6|\x9eS@\x83\xcf|\xdd\xa7sS@\xfbO\x06\xa2\xab\xc6S@\x1aa\xd8\xa0toS@\xfe. \xdaPnS@\x96P\xc6\xc8\x1a\xc8S@\xa7\xf0\x9e\x03\x01\x96S@B\x18\xf2\x86S\x80S@\x96\xbc\x1f\xc5\xbe\x8eS@\xa1U(A\x80\xa2S@\xea@\x00\x8e\xbb\xc5S@\x0eqY&\xb0\xd3S@o\x8f\xaf\x88\xe8mS@\x14_{b\xe9\xb7S@\x9c\xc7e?y\xc7S@\x85\x85\xc0\xe8\x1c\xc4S@\x87r\x95\x0bu\xc5S@\x98m^\x06+\xf4S@\x9d\xdc\xe9=\xb7\xb1S@\xa7\xab \x15}\xdaS@*z\x11p\x8b\xe5S@\x8a$\x15\xa6\xf9\x89S@\x8e\xb1\xab/\x1e\xdaS@l\xc3\x12U\xf9\xd1S@.0\x94d\x8d\xbcS@ju\xb8\x11\x03\xc6S@\xe7\xf3\xa6`\x05\xc7S@\xbb\xdfE@\xbe\xd2S@1U\xf2(\xef\x8eS@\x95\xab\xf4\xed\xe0\xd9S@PG\xcb+-\xd0S@\x8cH][\xc9\xd9S@,\xecC\xe5\xda\x81S@~\xaf\x97\x9f\x97\xe4S@\x7fsk\xe0!\x87S@\x1e\x07H\x8f\xd4\x89S@8r|"W\xb8S@j\x90Rn\xae\x89S@O\xf7A\x83\x08\xa8S@\x92G\xd8>?\xbaS@\xecj\xe0\n\tjS@\xd7\xdf)3\n\xb5S@cq\xa7\xf9\xc0\xc3S@_\xb3\x9dm(tS@\x99_\xae\xdf\xd2\x90S@J\x03\x87?6nS@\xad\xdb\x12\xda\x9f\xf2S@\xa8F.\xc1\xe5\xa7S@\x9a\x8e*\xf3\x85\xd1S@\xd2\x85\xae\xa6~\xbdS@\xc60\x16\x153hS@\xddA\xa6\xf96\x85S@]\x18-\xb1\xf9\x88S@kby\xa7>\xbbS@4\x91\xectf\xf1S@\xcaz\xec\xb2G\x85S@\xa3kQU\xediS@$\x02\x98\xb5&\xbeS@\xf2en\x84*\xc5S@R\xcb^\x18m\xc0S@\xc7\',?\xb4\xb9S@\xf7]\xde{\x81\xd7S@\xd5<\x1a\xa8\x05\xc9S@S\x98<O\x99\x85S@o\x8a~9\xd5\xd8S@\x90\xf2n\xee\xcahS@\xa3\x8b8\x12V\xd2S@\x05\xb5\xde\xd0\xfdnS@\xd0\xe07\xd5(\x91S@\xd3\xc5\xf6#b\xbcS@(\xd2\xb8\t}\xd9S@(^j\xfa\x9f\xd2S@\x1f\xea\xb7\xc0\xbc\xb9S@\xfc\x8e\x0c\xa2u\x86S@Xzj\xcc\x92\x85S@\xd8\x15\xfb\x99,\xd5S@F\x04Gu=\xe1S@J{\\[\x04\xd3S@a\xae=\xe0F\x86S@\xb1\xd4\xb0sT\xc7S@\x1b!|co\xc6S@\xca\x14g\xee\xf6\x9eS@\x0f3\x030\x15\xd3S@X\xe6{N\x8c\x9aS@\xdez\xb9\xf9\xf9\xf2S@\xdb]s\xac\x87\xb7S@\x9e\t\x15\xce\xc5\xd2S@\xd7\xbcG6\x9a\x9fS@J\x7f\xb8IM\x84S@5\xa1\xae\xcf\xb2\xb7S@\xd1<N>~\xb7S@\x1f\x14\xff\xcaR\xc9S@\xb0Vrx\x93\xd9S@\x14\xf5\xed\xfb\xa3\xdcS@{\xecUh\xc7\xd0S@\xc1/\x10Z\x1coS@M.sM\xb9\xd9S@\xaa\x94\xf8C\xb7\xb4S@\xb2\x91x\xed\x18~S@|\xc9\xf6U?\x8aS@\xe6\xe3\xcds\x10\xd9S@&`\x00\xb9\xb8\x8dS@\x13n\xb7\xdf\xbf\xd0S@\x8f\xf0\xd0\x9eL\x91S@\xb6\x7f6\xd2\x91\x8cS@S\x00\xfa\x88\x9awS@M\x8f\xb4\xb3X\xd6S@\x15\xfd\t\x02b\x9dS@9\x8cIV\x11\x82S@\x89\xee\x1fk\xa3\xc3S@\xfb\xfc\xa1\x8fT\xd7S@{\x99\xaf\x94\x9buS@\xab\xfd\xe0\xaa\xd4\xcaS@Y\x88P)p\xb6S@\x83;un\xa8wS@\xfe\x81*,h\x88S@\xc9\xf6\x82j\'\xa5S@\xfah\xd4o\xcb\xb7S@+\x95\x0f:A\xe0S@\x01\xef\x9d\xe3\xe4\x84S@\xba\x1d\x0cd\xde\x90S@\xa3\xf2/55\xd4S@\xe1\xa0\xd2~"\x8dS@\xb8-\x16\x92\xc1\xdaS@M\xcf\xa1U\x7f\xbdS@9\xf1x\xde\xb4oS@1\x07j\xf1K\xaeS@\xcaj\xfa\x0b\xf9\xc0S@\xca0\xe5\xc4\xf1\xbaS@\xa3\x11\x05\xf4\xcb\xc5S@\x8f?/Ub\xd8S@\x07x<N:\xd8S@1\\NT\xc2\x81S@\x1c\x94f\xb2Q\xc2S@e\xa0m#j\xc8S@\x1e\r\x0f\xb9h\x99S@}M\\\x9eO\xdbS@\x02\xad\xfc\x8b\x80\x85S@\x01\xe3\x1a\x06X\xddS@W<\\Z8\x88S@=\x8f\x8as%\xd8S@>\xd60zy\xc1S@\xfb\xb2\xda4\xa5\xb7S@\x89\xfc\xb3\xaa\xf4\xb8S@I)\xcd\x0e\xfa\xc9S@\x1d\xc5\x90\xab?\xdbS@\xee\x1c\x9b\x9es\x9bS@d;\xaf\x07\x80\xbaS@\xe0\x0b3\xcb\xcd\xb6S@\x8dY7\xdds\xd8S@E\'\xd5\xf8\xb5\xd7S@-\x01\xbd\xe0\xa6\xf1S@\\5F\x05\xf1\xb3S@\x84\xd28u\xf4\x91S@\xf1\x8c8\xf2\x9c\x88S@\xd4b\x1fuz\xd7S@\xaa\xef&+>\x8cS@K\x15\xd9\x14\xd8\x8aS@\x85|a \xa2\xf1S@\x0cKsbH\xa9S@\xde\xd1\xa1\x84\xb0\xddS@T\x15C\x19\xd2\xb5S@Np\x82\xc1-\xf1S@\x8d\n\xef\x86\xe1\xbcS@\xef\x1e}hq\x1dT@\x8e\xf3s\x1c\x93\xdaS@`\x9d\x10\x9f\x86\xbbS@\xa01^\xbf;\xbeS@[M]\x19\xab\x81S@;\xd6\xde\x18\x01\xbbS@\x87\xbb[=/\x99S@\xb7\xbf`Qm\x88S@)hq\x08)\xf1S@I%`\xbf\xff\xccS@\x14X\xd5%\xa6\x81S@\xd9\x1e\x91+l\x80S@[\x04NB\xe0\xb6S@)\xf2q\xea\x11\x8fS@d\x14(\xd3\x0f\x1bT@\xc32T\x87j\x8bS@\x92\x06\xab\x12\x81\xccS@`\xadP\xb9Q\xdeS@\x96\x9f\x14\x15\xbc\x87S@N\x94n\xf1m\x83S@F\xe9Nf\xc3\x81S@\xed\xbd`\xab \x1bT@\x08N\xd21\xf3\x87S@\xd1=\xf8\x96e\xa4S@~\xa2g\xe6\xc8\xb7S@\xe2\xf5\x87\x1bU\xdfS@y!\xb6;\xd3\xdbS@\xf8\xfa\x84\x7fl\xb6S@\xafd \x13\x8e\xd8S@\xf8VB\x02\x1bqS@\x04D\x85\xa4\xcf\xb8S@\xf7\x16.\x94-\x85S@\x8f\xae!\xe3\x89mS@\x99\x8a\x150P\x82S@\xb7b\xa0Ph|S@Q;M\x96\x1f\xe0S@\xe4T\x89V\x84\xbfS@\xe7\x984\xf9\x96\xd1S@%\xb5z\x04\xe7\x8cS@\x93P\xf5\xce\x17\x8cS@R=&\xc5BwS@\xa21\xa6m\xad\xdcS@.\xcb\xedr\x93\x84S@\x8dH\xb7\x97\xbd\xd4S@\xd0\xc6`H\x05\xddS@9\xea\xbe\xd2g\xb2S@\xcfG\xe8\x08\x95\xadS@\x04\x97\xfcLsgS@\x9f\x91\xe6\x9c\x1c\x99S@\xc1\x81\xe3M\xb7\xcdS@C\x11\xce\x11F\xbeS@\xa7"\x96\x1c\xbe{S@\xa6\x05\xba\x0b\xfa\xc4S@mT\x06\xa9(\xa5S@\xd0\xdd\xcc*+\xd9S@\x95\x84\x9b\xb4\xc9|S@,\xed\xaa|\xf9\x87S@~\xfe\x14f\x80\xdfS@\x7f\x82{\x99\xcb\x81S@\xe9\xa2\x9d\x1c^\xddS@\x8fl"\xc7\x1a\xc9S@\xbfC\xa4\xe2u\xb1S@qj\xfb;u\x84S@\xcac\xde\xa00\x88S@;p\x83\x9b\xef\x8eS@\xb1\xe3\xca\xe6p\xb0S@\xf7\xc6+\x12z\x95S@\xce\xeet\xbe;\x98S@\xb5f\r\x11\xa3\xc8S@\x14\xe1`\xbd\x9f\x8aS@[\xb0}\xd5\xe6\xcbS@\xae\xcc\xfb\x9d\xb9\x16T@/\x84\xf9\xaa\xc4\xc3S@\xf9W\xa1\xc4\x93\x95S@ \xd4A\x17\x91\xf1S@\x0e\x14c\x15 \x93S@\x9a.\x11\x9e\xcc\x8bS@\xe7\x8a\x82@I{S@\xa2\x0e\xf6\xdfW\xcdS@\xe0\xfe5\x94m\xf1S@\xe8A\xa0\xcca\xa3S@{\xd8\xfbZhmS@\x97Wt\xe7\x1d\xe0S@\x9b\t\xf7\xa8\x94\xc6S@\xb2\xe1h\x19h\xc3S@.\xab\xbd\x94k\xf0S@m\xa6FN\xeclS@+\xf9\xe4\xf8N\xf0S@\x9a\xe0\x9d\xff\xd0\xefS@t$\xd64\x03\x90S@>\xdeF\xf9\xfa\x81S@\x88\'F\xa2lzS@\xb1\x83\x9f\x97\xe9\xcdS@h\x08\xc2\x9d\x01\xc1S@\xc9\xc6\xcb\xf5N\xc9S@\xfa\xcb\xab\x0cy\x84S@\xff\xe1(ca\xf0S@\xa4l9\x19\xe6\x89S@\xf0dR\xec\x1b\xb1S@\x87"1$A\xe1S@U{\x86\x89\xd1yS@y\xe8\xf5\xc2\xa3\xd8S@\xbd\x1c\xb8\x96\x95\x8cS@\x9b?\r\x07\xc7lS@\x17\xacyz_\x92S@\xa11\xe8i\xc6\xe1S@\x00\x80\xbf\xe8\xf6\xc7S@\x8a\x7f\xbc\xeb\x97\xedS@x\xc4\x10\xcd\x83\xcaS@\x92\xc1\x052\xb6\xbcS@\xae84\x87\'~S@-\x8cN(\xd9fS@\xdf[\xf07\xca\xcaS@\x98]8\xea\x85\xddS@\x89U\xffC!\xc3S@\xef\\2\xa3S\xd5S@\x81\x00\xdaZ]\xb1S@\xd7/\xe2{k\xc8S@\x9e\xbe\x86\xeb\xbf\xcaS@\xef2#\xe4\x94\x89S@Ld\xe4z\x85\xe0S@:\x19\xfc\x9c\xa3\x7fS@\x9c%\x8b\xae\x9d{S@"\xee\xcd\x9a8\x82S@-\xd6\x94\x9d\xddvS@\xe1\xdaxE\xf1\xbdS@\x8b\xc2\x01\xb8\\\nT@z\xfe\xfba\x9a\x92S@\xeb\x03\xd8\xe4|\xa4S@\x1d\xb5\xfb\x1e\xa0\xd0S@\xe4\xe1rp\xbf\x84S@\xb1\x1a\xce*\x0f\nT@\xe5s\xbfN\x13\xe0S@B\xb2\'\xa7\xed\xe3S@73\xa7\xa9\xa8\xc1S@\xe5lH*\xd1\xa7S@\xed\xf5\x14\xcc\xb1\xebS@\xea#\xbc\t\xa5wS@/\x94\xb0j\xda\xe0S@g\xff\x8c\xf0\xb1\x87S@\x17>\'J4\xcaS@sq\xf8\xc2\x1c\x80S@\xde\x14\x82s\x0f\xc5S@\x08n\x02\xc9\xb6\xc0S@\xd0\xcb\xff6\xd6\xe0S@\xad\xc4\x00\xb5_lS@\xad\x86Js\xd9\xd3S@\xddN\xbc\x07\xe9\xc8S@\x87\xf9\xe7\n\xa8\xe0S@\xd4\xe7\xe8\x1eb\x8cS@x\xf0\xccN\x10zS@\x07X\x06\x9e_\xcaS@\x91\x81\xde_x\xdeS@\x88\x04\xb2\x9a\xbe\xceS@\xafh\xdfK\x16\xe2S@\x1en7\xc7\xd7yS@\xd3GK\'\xcdzS@\x82\xfbq\x1c.\xcaS@1\x87\xbf\x1d\xe5\x88S@Bea5\n~S@\xfe\xfd<\x8f\xb6\xa5S@~\x90\t\xfb\x1c\xbcS@\xc0\xe1v\xf5Y\x89S@\xaa\x10\xa0\x02\x13{S@\xbf\xc1\x8d\x12\x1c\xc9S@o\xdbUd\xf7\x89S@\xfe\xf2\xd3\xda\xbd\x86S@\xdd\xe7\x06\xea\x1f\xc1S@q\xa9\xe8\x9f\x02\xb7S@\xb2\xad~ 5\xb9S@j\xef\xb7s\xd2zS@\xdb\xf6#6\xce\x0eT@L`\x91wG\xcbS@\xea\xf6\xea\xd9\xda\xb7S@\x06P\xe7\xfet\xb8S@b\x12d\xcb\xe3\xc0S@\xd9\xbf\xe6Y\x16zS@\xd3\xa4SQ`zS@\x1d\xbb\xf9\xccI\xb2S@\xa3\x94\x8dJ\x10\xb9S@\xb3y{\t\xc9\xe7S@\x97\x8a"\x7f\x16\x87S@U\x84\x9a!`\xb8S@\xa9\x0fN\x85\x04\xe2S@\xa9R=\xce\xcc\x9cS@h\xb7\xd7\x13\x86\xc8S@\xff\xc6\x9d~:\xe3S@i\x0c\x91\xac\xbc\xb7S@]\x1b\xe6\x96X\xb6S@L[\x00\xbe}zS@\x00\xb6\x05,]\xbeS@\x96R\xda\'\xf0\x96S@mB\x12\x00\x1d\xcdS@jk\xb5\x95\xfc\xc9S@D\xb5\x7f\xc4\x88}S@\x0ftI\xdc~\xe5S@\x14\xebz0\x9f}S@\x81\x1do>\xa9}S@\xf6\xa5\xebZOmS@\x85\x86\x11\xc4x\xbfS@\xda6\x99\xeb\xeb\xb6S@\xac\x1c?\x8e\xe9\xcfS@\x06\xc0\x19\xa4Z\xcdS@\xe4QF\x87\x8e}S@\xd89\x88\xea\xd4\xbcS@\xf8\xa3\x9eV\xdb\xe5S@\x18\xb3\xf4@>\x80S@\xe9\x055<+{S@\x15Y\x1d\x1a\xd9\xb2S@\x94\t\x10\x91\xbc\x8aS@\xf3\xd5C\xe4P\x85S@\xc8\x9a8\xf5|\xa3S@\xa1\xcbB\x9f\xf9\xe4S@\xc7\xa0[\x01O\x7fS@\x11\xa5\xf63\x0f\xc3S@6\xd2\x14\xdb\x0c\xa1S@\xddue=\x86{S@ 2\x03\xbc.\x84S@\x9e)\xa6\xf2\x16\x84S@\x10\xd3\xa1\x95\xbd\x86S@\xbb I\x03\x06\x81S@I\xfa\xfc\xd1\xa3\x80S@\x17\x9c\x96\x10$\x7fS@\xba\xce%\xa7\x9a~S@\xc4&M,\x04\xcbS@/\xf3\x04\xd8<\xe4S@\xeek\xb2\xde\x87\xb3S@\xc6\xc8\xe4$\xb5\x88S@\xdc\xe4WF\x07{S@\x00{\xaa^1\x8fS@c\xcd\xa5(\xd9\rT@wB\x89\xfb\xb9\x8aS@^]Ob\x97\xa2S@^\xedgUz\xd3S@\x83IN(\xb6\xcfS@)\x00\xe2\x98\x0f\x80S@I\x1eh\x05\xd2\x88S@\x1b\x88\x00\xfeV\xdeS@\x81.\x9b\x14\xf2\x87S@F\x12-\xf5\xdd\xe6S@\xb9\x1e\xd1-1\xd4S@v\xd8\xc8{\xe7\xa7S@sj\xb4Zq\x80S@\xec\x1dz\xdb\xa7\x8aS@S3\xfdQM\xd1S@\xf8>W\xb4X\xe5S@\x92\x8d\xbc|\xbc\x83S@\x9b\x15\xc1\xfeG\xbbS@\xab\x7fq\xf2LyS@\x1dh\xd5\xf8u\xe5S@\t\x1b\xd9e-\x8fS@p:\x02\x92\xfd\xceS@\x91\x81{\xe0\x93\xb6S@/\xa9q\xe3\x0e\xf1S@\x93FA&R\nT@\xa7\xae\x1aZ\xd9\xd0S@~\xfa\xf0\xbdX\nT@\xe3b\xe5\xe6\xa7\xb2S@\xd40\xfe\xcc\xf9gS@\x8c`\x00\xa21|S@\xb6\x80\x873\xbe\x8fS@]\xbf\xc4\xa7\xa3\xcfS@c\xd6\x8a8\xa2\xd0S@\x9d\xfb\x12\x85\xd0\x87S@\x1f\x9e\xf5\x8d\xd6{S@\x8b\xf0\x97/\x84\xd1S@\x05Ma\x8e\xfa\x03T@\x1e\xcf\xba|\x9f~S@\x17\x91\x0eA\xc2\xecS@\xe4\xab\xf1qD~S@\x01<\xc5\x0c\xa0\xe3S@\xed\xe3\xe2\xa3\xd0\xcbS@\x86\x9d\xc2qW\x9dS@\xa5ZtF\xb3\xd0S@\x81\x9d\xae\x0e\xf3\xbfS@{\x90\xf0\x01\xa7\xe8S@\x9f\xf7\xae\x9f\xee\xcbS@\xd4\xa3\xd5\x85&\xe9S@f\xa9Gwk\xd2S@\x9b7\x1d\x01\t\xe9S@\x00[\xa9$\x19\x87S@\x7f\xe1wC\xda\xcaS@$\xd8\x04\xf3\x19\xb4S@\xe00Z\xb1\xbb\xd0S@\xaa\xbf\x80$y\x88S@\x08L\xf9\xce\xf3\x8eS@\x07\x8b\x97\xf4%\x93S@\xf1\x85L~\x8a\xd6S@\x951\x96O\xb9\xbaS@\x16\xa8\x89\xa6\x1f\xccS@2\x86\xbc\xb7\xe9\x81S@1\x86\xb5\xbb\xe1~S@*M\xf8g\x1d\x93S@\xc4;N-\xf3{S@\x90\xecU\x0b\x83\xe7S@W\xdb\x0f3u\xd0S@&\xfeJt\xe1\x87S@\x91\xaasr\xcd\xbaS@\x8b\xe1UY\xfe|S@\x82=\xf9\xbdT\x7fS@pZ\xcc\xd1;\x95S@\xd2\x972\x93#\x94S@f\xba\xf8,\x1d\x9dS@b\x14Nv\xf1\xcbS@)k\xb0\x14\x89\xe1S@1\x10\x96\xdd\xe5\xa1S@\xe9\xe2\x00\x88Q\x90S@\xc0/R:\xb1\xa1S@\xf3\xb1`\x9f\x1b\xddS@=#\xbc`U\xecS@\xc1B&\x02\x00\x92S@\x16U\xc3~\x9e\xbbS@\x98\xdf\xb1\xd0N\xb3S@\x08\'X#\xdd\xebS@\xa5\xe9Ff+\xd2S@0Y\x0eH\xce\xc9S@{\xb7\x01\x82g\x86S@m\x19i3\xc0~S@\x99e\xfaXu|S@\x82\xafi\xd9\x11zS@\x1c\xc4,J\xab\x87S@\xad"\xe4\x05\xde\xc4S@\xe2>o\\\xd2\xebS@\xe0\xc7\xb2\n\x9a\xbfS@\xa9\x9ejN>\xcfS@4]\xd0\x05\x9b\x80S@\x03\x83\x0b\xa6\x02\xedS@\xc2\xbf\xedj\xd9\xccS@p\xd6y\xed`\xbdS@\x85f\x81\xdft}S@\x912\x00\x97\xd2\xcbS@r\xd5\xc1\xa1}\xb7S@\xf8_\x12l\x00\xe3S@6\xdf~\xeb\xc8\xbbS@\xc6\x80\xaa\xd1\xa7\x87S@B\x86\x1f)0\x88S@\xe7X\xc4$\n\xa8S@\x81=\x1a-\x99\xc0S@\x19K\xe2\xca\xef\xe1S@BcP\x1ee~S@{\xde"\xc8\xa5\x07T@\x13\xf6\xbb\x93\x05\x80S@8"\xf5\xe2]\xbfS@*\xd0\x90d7\x8cS@\xbeRG\xfcM\xa0S@g=\xfd\x805\x8bS@K\xc3\xd50\xbbnS@R\xcf\xbb\xf2\xf2\x06T@\xf6\x99j|\xf4kS@\x16e\x1e1^\xd0S@\xa0\xe30~\xf7\xbfS@\xd7<\xa8u;\x07T@\xdc\xa8\x01J6\xcdS@\xad\x8e\x0e\x05/\xbeS@>\xc6\xf8\xe1\xb0\x92S@\x0b\xc4\xb9\xa0J\xe1S@\xf3\x8b7\xc1\xc1\xc1S@\x99\xd2\x84\xfc\x17\xebS@\xd7?\x03\x00Z\xc3S@+-\xc0\xc2\xbf\xc8S@\xfc\xc7\xd6x\x1d\x84S@\xd0\x83\x19\xa3\xab\xecS@xm\xfd\xaa\xd1\x85S@\xcb\xdc\xd3\xe4\x8d\xaeS@s@\xe2\x8c\xdbrS@\x99\xcc\xf7\x03\xe9\xecS@m\xe0\x90\xe1n\xe1S@\x0fBv-|\xbdS@\xda5\xdd\xfc\x96\x85S@\x8c\xf7\xdd3\xb8\x84S@_U.n&\x04T@,^S\xe4\x18|S@\xd3@}\x16@\xe4S@\xf3p\\L\xea\xd3S@\xd2RJ\x9f\xaa\x7fS@p\x0c#\xd2\x13\x8dS@\xe1\x03\x0c\x7fx\xcbS@\n\x9d\x05\nw\x93S@N^\xf9l\xbf\x88S@\'\n\xa8\xb3[\xccS@\x95n\xee\xaa\xd7}S@G/\x91\xe2\xbc\x89S@\x9f\xf9\x06qr\xbbS@\xf5\x90\xb3\xd6\xb1\x88S@\xea\xd6L\xe3`\x82S@k\xae\xf0k\xea\x80S@\xb2\x99V]M{S@(\x16!p\xab\x87S@xz\xfc\x0b\x8d\xd1S@\x94X@\x8e\xaa\xe5S@\tV\xf1\xf9\xdf\xd6S@\xb3E\x1e\x14\x82\x82S@h+\xbd;\xa0jS@\x04\xbe\xe8h\x83\xbfS@\xc9\xads\x837\xc9S@\x13\x92\xde\xa7p\x83S@\xe0\x92\xfb\x8bP\tT@\xd6\xc4r\'\x06\x84S@\xcb?\xcd\x05\xae\xb2S@\x80E]%O\xe8S@N\x9a\x15\r:\x89S@\xca\x99ZQQ\xccS@\xa6R\xac&\x1c~S@\x90\xac\xed\xfcszS@\xde\x88\x04\xa2]\xafS@HB\xe6\x1b\xec\x82S@\x91\x96\xed\x88E\x8dS@\xbc\x96\x17&O\xb5S@8v\xb7\xc4\xc9\xb9S@\x10z\xc5\x8c2\xe4S@\xf3a\xe7\xbb\xff\x8bS@\xc7\xbaM\xbe@\xc8S@\xb0e\x06\xc6\xe4\xc4S@\x1eP\x13\xee\r\x82S@a\xc7\x1b!\xb9\x88S@\xa6\x0f:ap\xc7S@\x98P\x98!\xaf\xbbS@\xafk\xa6\xb8\xa7\xe1S@\xdcY\xf7\x06\xf5\xe0S@D\xcd\x97\x9c\xd9\x8aS@\xfa\x0eR\xf7\xd2\x80S@\x81-\x08@\xf1\x8bS@<\x9c\x8et\xf0\xf1S@\xb1\xfd\x15\xedG\xa5S@\xdd\xfa=\xae-\xe1S@\x89\xf6\x92\xb5\xc7\xabS@#W\xa9\x19\xf5\xcbS@-mt\xac0\x13T@\xb8\x96\x97Z\xb1{S@"\x8d\xef\xd1\xcc\xb7S@\xa1\to@\xf0\xb2S@p\xf5\xf0\xed\x88\xbeS@0(E1\xfd\xcbS@\xcej\xd2+m\x83S@\xf2\x98|l\x06\xafS@h\xdc\x8b=\x90\xe0S@+6H\xa5\xdd\xd9S@y\x83p\xc5#\xc3S@T.P\x00*\xd3S@\xc1]\xde,>\xcaS@\xb0\xfd\xff\xd5H\x8cS@\xe7&h\xea\x83\x87S@\'\xdd"\x0e\xa2\x8fS@\x86\xb6P\xe8`\xaaS@\xb9!\xf1\xf9\xe4\x9dS@\xf6W\x14\nx\xb3S@l\xd4f\xe6e\xa8S@\x15\xcd\x9b\x1d\xe1yS@g\xcc4+0\xd0S@\x8dZ\xacn\xdf\x07T@\xfb%\x1bQ6\x91S@^\x16\xdf\xd8%\xcdS@yl\xf5\xdc\xf9\x15T@\xb9\xa5)\x81!\xf6S@2\xa3\xb4\xec\xdf\x87S@\xc5\x0f\x82L\x9a\x8bS@m\x15$b\xcd\xe7S@\xbf\xbf\xcfy\x14\xecS@\xef\x84?\xde@\x0fT@'
p22
tp23
btp24
a(g3
(g4
(I0
tp25
g6
tp26
Rp27
(I1
(I8320
tp28
g13
I00
[truncated: 325,570 more chars]
