# Supplementary material for: Sea ice drift data for Fram Strait derived from a feature-tracking algorithm applied on Sentinel-1 SAR imagery
Source: Data Brief. 2018 Apr 19;18:1410–5. doi: 10.1016/j.dib.2018.04.034 (PMC5999601; doi:10.1016/j.dib.2018.04.034)
Supplement: Supplementary file 2 — Supplementary material [file mmc2.zip › fs_s1a_data/HH_filter200vec/FramStrait_HH_20141201T063052_20141202T071202.dat]

(lp0
S'S1A_EW_GRDM_1SDH_20141201T063052_20141201T063152_003522_004242_4724.zip'
p1
aS'S1A_EW_GRDM_1SDH_20141202T071202_20141202T071302_003537_00429E_CA87.zip'
p2
a(cnumpy.core.multiarray
_reconstruct
p3
(cnumpy
ndarray
p4
(I0
tp5
S'b'
p6
tp7
Rp8
(I1
(I585
tp9
cnumpy
dtype
p10
(S'f8'
p11
I0
I1
tp12
Rp13
(I3
S'<'
p14
NNNI-1
I-1
I0
tp15
bI00
S'\x13(\'\x96,\xc4(@H\xdb\xcd\xf2\t\xbd(@]J\xe4\xaeu\x1c+@\xde\xb9\x1bd\xc7\xa9+@\x84\xab\xa4\x9d\xa4\x0f+@v\xbf\xdb<\xde\x12+@\xcd\xc9:\xed)\xf5*@\xf1H\xd7i(\r)@$\x00\x1fm&\xb5*@\x11"Y\xc6\x81+)@\x16\x05\x0f\xf0|\xb8*@\x86\xf5\x8b+@0)@F\x8c\x97\xbf2\xb9(@\xe3\x88\xefV{\xe0(@\x870\xa3\xd6(\xd8,@8\xd9&\x10S\x83(@y\xc7\x0e/j3)@\x84\x1d\xef\x18\x9cT)@\xb0g \xfa8\xe6(@\xe1\x9e7c\x8f\xb0(@\xd3"\x83dPE-@F4\x0e\xd5\x82\xeb-@\x14[\xba/\x99\x12)@\xfa\x81\xfd\xd3\x14+(@el,\xb7h\x8d\'@\x08\x7f\x8a\x81\xf9q(@\xdb\x96\xca\x9cJ.-@Q\x1a\x05\x06O\x00)@t\x86\xb8\x13\xd2\x8d\'@5\xf7x\x13Q\x82(@WO\x97\xa3g*.@\x17R\x19Ry_\'@\x9f\xd0\x89\xe4\xf9q\'@\xb9[\x99O\x8c\xdb(@\xcd\x8f\xe8\xbd\xee\xda\'@C\xdaTw\xe6**@\xb8R\xfb\x7f\x7f\xb7-@\xe8W4\xd0\x1b\xaf\'@Q)\n\x02G\xf9-@\x04\xacC\x83t&*@\xc8\x1a\xb3\xa0R6,@4\x13JQ9A\'@6\x80A\xbda\x16\'@y\xa94\xbd\x8c\xe2&@L\xab\x12c\x9f\xe5&@\xcaM\x05\xd8\x8dm*@$S\xbb\x8c\x1eI\'@\xe7\xc2\r\xb3\xee\xb5%@\x1eQp\xae[\xd6\'@\xaf\xe2\x1d\xc9\xb2I\'@\xcc\xc2P\xba\xa8,(@*T\xfc\xcb\xd43(@\xe7B\xa0\x1eaB\'@\xc2\x8b\xfd\x0b\x11R(@\x9a\xbf\xba\xd8\xbf\x9b.@\xd9\x99&\xf0\x06\xfa&@\xe2\xbf\x84!\xc6\xb9(@\x07|\xb2\xbf\xcbV*@\xf9%\xb0\x071o(@F\xd7K\x83\x05\xe3(@8{_\xf3\xac\x9f-@\xe3F\x15\xce\x90\x03*@\x94@1W)\xcd%@\xdf\xf2\xd1~\xc8\xd1\'@\xeb\xd9\x8e4:\xbb%@E/\xef\x92Y\xe1%@\xb3G\xd5\x8d\xa0\xfa\'@\x9f\x17\xc5\x90\xda\xec)@;\xe8\x02r\xbd\xb1&@\xe2\x0e\xc2\x04\xa5\xfd\'@\xf9\x9d\x01\x1a\xe2\xe4\'@\x84\xc8\xdf\x83w\xa9)@\xdb\x10\x83dV\x97\'@0\xde`\x19\xc0\xfe&@\xb0#\xe2+~\x0f\'@\xed\xb2\xc0y\xd2Y,@4Z@ho\xba)@\xcf\xb4\x99\xad\\\xa1(@\xb2}\xf1R\x80\xd6(@\x95f\xcd\xae\x9cK(@\\\xf8\'\x9e%,&@\xd6\xd3\nz\x90\x00.@*\xfb1ks*0@\x8e\xc2yC\x13O-@\x06\xe5\xf3\xa7\xc3Y&@\xb2\xb5\x1f\xdfJ|-@:\x83\xc3>\x9b\xd8(@*\xa1+\x02\xa4.)@\xdbN{g\xa0\x17\'@\xed\xe4\xda8]\x99)@\xec\x01\x10\xd1\\E)@\x07\xe1\xb3O\x10\xd2(@\x9d\xeb\x9b\x86\xcc>.@\xdb%\xf9\x89\x95A)@#\xe0\x92\xd1\x87\xe5(@\xa8\xc5\xfb\xa2\xf7t(@G\x16\xa3\\\xba\xe1(@\xa1\xc4\xackr\xda*@ID0b\xbaa&@1\xe1\x1as\x8fc(@\xc8Vv\xd3\xecH*@L\x869H\xf7\xf9-@\xa7d|\xfe\xa9(*@\xcbfPo{\xb4*@\xc2\xa4\'\xd2s\x85(@\xb7\'\x9a\xdcJ\x97(@\xb5\x8d\x1e\xeb\x0e\xb0%@%\xc0X\xd7\xdb\x03+@\x16_)8-\xe8&@c\x9e\xcd\xee,g&@\x988\xae~\x04\xf6&@Y\x0f\xfa\xa0@4)@\xfeO\xdbC\x9fr\'@\xc5\xb0\x9fN~]&@\xa3\x86\xdf\x9d/#+@\xe2P\xff\xab\x11\x12+@\x10\x1b=O[I-@O\xd71\xb8B\x88,@\xb88\xf8\x9e\x1ax(@h_\x87\x9b\x99\x86-@\x08\xf3\xca\xe7\xdb\xd9,@t=\xb0\xb9\xf7%)@\x8a\xed\x84\x80hr&@\x909\x16\x9b\xdf\xfb,@\xca\x84R;\x05\xb4\'@\xbe\x8e\xdds\x9e9-@o\x0e\xb1\xc3\xc6\xff(@\x82V\xecN\xc5\x94\'@nBsHV\xd7\'@\x86\x12\x92X\xe0[-@\n\xe81!\xc2\x86-@9\x0f\xf1\xc0a\xec-@\xefu\x82\xa1N\xd5(@p\xce\x11\x90\x0b\xd1\'@\xc0\xae\xe4 $\x1c)@E\xe3\xccS\x1e\x06.@\xe3\xa3\x001o\xc4.@\x1f\xc14\xb9\xc5\xdf\'@\x0bL\x0e\x90A\xea\'@E"x\xc0Z\x06)@o\x05\xcc2\xc4\xb8%@rY9\x14\x0bt)@\n\x8c\xf9O\xe1\x10*@\x89\xb7\x97\xa0x\xb7-@\x10\x92\xbf\xf3Jr\'@\xdc\xdc\xaf{H\x9c\'@>\x0c\xfd\x84\r\x9e&@\xb0\xff&\xe3\xe3\x00*@\xf0~\xc2u\xfb\xa3&@M\xfb\x92\xa0\x89\xa5(@/\xf9\x99\x02 \x91&@\x10\xf1\xbaPt\xd8(@\xaf\xa9}\x1e0\xa0-@\xdfm\x8a\x14\xaa\x8e.@\xfd\x97t=\x8f\xca&@\xbd\xf8\x18\xcc\x845&@\x83h7\xdc\xc4A\'@\xc38\x0c]\xf1\xd7-@\xc2\xac\xf8\xdb=6)@o\xc0\xee\x87\x004\'@x<\xb1\xdew\xba(@J\x7f\xd3w\xb6<\'@\x9e\xef\x17\x18\\\xa9\'@\xf3\x98\xae\xfc\xa27,@\x81\xea.\x92\x17\x18\'@\x1b_+\xc6p\t\'@\xd3\x00h\x9aF9*@8\x1e.\x14~Z\'@\xe09\x81vV\xe2(@\xae\xd7I\xc8\xad\x00)@h*\xd6f\xc79)@.l2\xaeD\xd8&@\xcc\x04g\xeaWI)@\xd67\x9a\xa9w\x92%@\xf8\x95\xf8V\xb2\xa5%@v[K\xc3Q\x1f\'@\xca!\x90\xb5\x12\'0@7\x7f\xcf\xc52\xd6(@\xd1\x86\x8fH\xf6\xb0)@\x19p\xde/\x1d9)@\n\x95\x079\x03\xf7&@\xca\xb8Z\x93\xa8~)@\xef\xc6\xba\xa6\xa1\xf1\'@h\\Y\x18\xb0x)@\xd1\x12\xaa\xf0\x8f\xf2,@\x82\x8a\xa9\x06J\x17+@c\xc4\xcd\xe0\x9f\xe7-@\x11l\x88\x19\x0b\x19\'@0#s\xb6\xc3F-@\x90\xfc\\2^\xe9\'@.\x19\x9b\xc7\x92\xfa*@\n\x9f\xca&[\xe5\'@\xe5}\x05\xffi\xeb)@66f\xcb\xe3%0@\xf3\xa5\xa9\xa9\x06\xe5&@\x8e\xd1k\xa9[\xbf)@},\x06\xf7l\xa6)@;QV\xd9\xda\xb6)@\x8d\xaf6\x01Xl*@sL\xba\x0ePh\'@\x9f\xea5\xd8\x06\x11(@\xa9M/p\x92\x13\'@Q\x11\xc4h\xe0\x16*@\'\x16\xa1]+\xfd-@L\x8a\xe2\x8c\xe5\xa6-@v\x9b\x8c\xf0-\x16(@\xea\x8bl\xfd^\xb2(@\xedY\x08\x15\xaa\xdd-@\x9e\xd6\xfc\xe0\xbf\xe5,@$\x92\x05\xd9?\xd5&@\x96{Q\xf1*(\'@\xd3\xe9\x94\xccy\x9f\'@\x8b\xa3\xf2\xbdo\xd2-@?\xd4\x957\xc5\xcb\'@\xdf\xbfJ\xdcN\x97\'@\xbcK\t\x19\xd7\xe2\'@C\x8e \xd54]-@\x0c\x9e\x98\x1e\'4*@\xc6\xaf\x9c\x85sk-@\x9eC\xad\x0c?\xda,@\xc9o\x1ay\xde\xcf\'@]F\xd1\x19{\x9e(@W\xd2\xbaJ>S(@\xff\x88-\xa9\xad~*@v\xf6>z\xe2\x98.@)\xbb\xeb\xfc\xf1H)@\x12 \x9d\xca\xe5J)@\xab\x00\xe1\x04i\xff(@\xdc\x18\xfa\x1cz\xb1(@\xbc\xe3\x1fr\x8a\x9d(@\xb2\xc0v\x18\xfb\xe5\'@f\x00\x93\xaf\x90\x83(@\xf8\x94\x13hY\x8b-@e\x8b\x16\xa9\xcd\xe7)@\x87t\xa2\xa6\xf2\x10*@!\xa6\x98\x9c"\xcf%@+\xf4Hl\xbf0)@\xccsI\x1d.\x96-@\xc8\xb4y\xe3q\x1a)@GA\x1c"\r\xb3-@n\xd5\xe4\xbf\x89\x17\'@\'\xa7\xc3\x9c\xe5K\'@i9\x8b)\x9b<)@S\x85\xf8\xae\x86\xa7%@\x7f\xcd\xcf6\n\xed(@\x14\n\x8d+\xd2x(@FX\x99t\xa2\x0c(@\x8d\xac\x8b\xf4\xf1\r)@u\xc7\xc0\x17\xe9\xe3-@\x06[\xf9\x82\xb4I\'@<\xeda\xc0\xfdQ\'@!\xa0\xc0P/>,@\x12\x9e\x8dU\xa4\x04\'@\xc3\xcc\xf7\x16\x12<,@\xec\x9a\xc1A\xfc\xad\'@\xfd0\x90\xe7\x0b--@\xdb7\x9f\x03\xc1H-@\xfff@\xbf{\xbf)@1\xbf\x8a\x7f\xa7\x01+@\xd1\xf6\xb2\x1b\xef\xa6\'@\xce\xbes\xd1X\x95\'@t\xa1/\xa7\xbfQ\'@o-\xa1oAF-@\xe7\x80\xe1\xe2\x0c\x95\'@\x9c\x9d\xb94n\x90\'@\xd9K\xb3\xad+7-@\xaa\xee\xd4\xc5\xc7F-@\x9e\xff\xa8\xca\t\xef-@)\xc1o\x15\x1e\xdc\'@f1;=OR-@\xde6\x90e<\xc2,@\xc7\x936\xd7\xe1\xc6)@X"\x88k\xc4\xe6-@G\xd6v\x1eF\x89-@\x0f\x1c\xdd\xe7\x1a\x17-@0\xce\xaa\xaf\xb7#-@\x1cm"\xae\x0e\n-@O\xce\xd8\x7f\xed\x8b-@\x86y\xe6\x83\xdf\x0b-@\xddc\xfbv4\x17-@\x93\xbe\x92t\xdeW+@\x07\x14\xb4^\x1d\xb0-@\x99\xda:\x12\xf6\x82%@\xc7\r\xacz\xc7"+@\x14\xf4\xf1Yi\x1e-@\xe6\xd0Z\xcdhf(@\x89\xea\x18Az\xeb-@4i\xa2\xbb\xf2\x1f\'@&\x9aA\xbcB\n\'@\xef\xf0_\r\x19\xfe-@Z\x96\x0b\x0e\xff\x9b(@\xa8\xfe\xb5\xbb\xb3\xd9(@\x11\xcb\x83\r_;)@\xb2w\x13f\x0cL\'@\xeb\x93\xb0\x1bn#*@]\xc8\xb8E\xd2)(@\x1f\xf5S>\xca!)@[\x9d\xf6bCg-@\x8a|\xab\xabG\t.@\x1c\xf8\xb4\x0b-\xb0-@\xae\x89M\xafn\xee-@\x9b\xb6\x07\x0b\x9f\x0f&@\xba\x9a\xe0\xac;;)@\x185,$\x9e`*@dA\xca\xb7\x1c\xe1)@\xcbZw\xfc\x1f\xcc%@\xfen\x02\x8a\xcb\xf0-@\x14\x82\xa2\x05\x07%-@e\xb0|J(\x1d-@b\xbcls\xdc\x01(@\xe0\x16&K|\xdc+@?\x10T\xfdl\x96-@#\xa5-*\x10\x03-@qX\x0bN\x88R-@\xa2\xe2\xdfk\x020)@\x1cm/\x00Ox\'@\xda\xf2\xe9kG\xd7,@b.\xe7t\xe64-@\xa2\xe4\xc9\x9d\r\x16-@9\xf6\x16\xbc\x9d\xec-@\x19L\xb0\xda\xd7\x8d(@\xe3\xe1\xa5)\xdf\xa3-@\xe0\xd9(\x1e|\xf7\'@\xad\xb7\x02\xa2\xf2\x96(@V\xa2\xfe\xbd\x10\xc9(@,\xde\xe2\x01\x15\xee-@\x00\xca]d)<,@\xf1\x84\x85(\xb7\xf4)@\x1eyl%#\x87.@\x12\xba\x90\x1b\xa5\xa7-@\xcej$\x08b!+@E\x17<\xb06\x9b(@L\xf6\x91\x96\xd0\xe9.@0I&\xa3\xfa\xda(@\x9c\xabl\x9e\x19k)@N\xc7)\x16\xd9H\'@?3\x8bP`>-@\xaf)\xae\x85\xf5(\'@\xaem\xa36\xee\xb3-@bV\xef\xcaV\xb6&@pV\xc6}\xac\xb1%@:\xf9\xfe\x9b\xdc\xf8(@\x99e-1\xd5\xe3-@9\xeeb\x97\xf9m-@==\xc13T\x05)@\xa3\xdc\x85L\xd2i.@@\x93\x8c\xb5\xc7\xa5-@\xf4\xba\xca|\x91$(@\xb5M8\'N\x06(@\x06\'y\x88\x90\x8d\'@\xa2\xd3Q\xa3\x1e\xb2-@\x82\xe6S\x88*\x92-@\xdf\xbfJ\xdcN\x97\'@\xa7\x87\xa2\xb7\xcb\xef(@\xa8\xff\x13\xe65?-@\x94I\xc94jk)@9\xc2\xea\x8d\xcf\xa2-@\xdf\xd8\t@\x99[-@L\x04\xcd\xa4\x97K\'@;\xc7\x13\x8f~\xa9-@\x1eo\xa1r\x15\x8b\'@\x87d\xd8\xa9\x11\x83.@\tK\xf5/\xcc;)@\xb5\xfb\x91\xd0\x80\x10.@\xa6\x81\x1c\x05&C\'@RAF\x15\xe9\x05.@\x85M\x83f~\xeb+@\x0e\x04\xcd\x91\x1e\xdc(@\x81\xc6\x1e\xf0\xf0\xf9-@`\x1f\r\xee\xd3f,@M\x807\xa6\xdf\xae-@52\x0ef\xe5B)@\xef\xb5|[\xdd\xdc-@54\xa7\x95]\xec\'@\x028\xa5\x95\x0eE)@\xd0\xba\xa4>\x10\xc3,@a\xbf]\xcc\xe9\x8e(@G_\x94\x8d\x8b\x04)@w(Sc\xa1\xeb\'@\x05.|\xeae\xf5%@\xf5T\xd3\xdb}y(@{OxM4?-@\xe9\xf7Qs\xe8\xa6\'@=/\x98\x1e-\xb7&@\x7f\x9bb\xea\x87D\'@\xdc\xc5\xcb \x14;\'@\x89)\xce\xe45\xe4,@\xf6\xbf\r\xe2\xb4{-@C\x8d\'\x81\xb8\xa4-@\xf7\xce\xa2#\x80)\'@\x06\xe4\xa8\x03\xc7K\'@\x88\xc8\xbf\xf9\x1eR\'@=\xc7\xb9\xde\xe0J\'@J\x809\xcf\xa7?\'@\xb1\xfe\xf0\x8d\x1cE\'@L\xe8`\xc4FS,@\x86\xc8U\xf2\xec\xe1,@\xd8\x12\xbc\xc7\x81\xd8,@\xbf\xc4\xd1\x9f\x19\xd2\'@m=\xa8\xf4\x83\xc2-@\x9c\xd7\xd0`\x06\xe1-@\xdc\xe5\x83\xb1\xd0\xb2-@\x96\x87\x93\xcc[\x88-@y\xda\x92\xe6FH\'@\xdeu\xdc\x9c\xf69\'@\xe3x\n2\xb0\xea&@!\xf9\xfc\xb5\x19\xb1-@}\xc0c\xc3\x97d.@\x9e\xe5\xa0\x7f\x06p.@\xfd"D\xdf\x98\x96&@\x99\x1c\xea\xdd\x8f\xed-@{\x81r\x05x:-@Y\x17\x1b\x8c\x84\x0b&@<\xbc\xa3\xcdCU-@q\xac@,=\xef-@\x04\xd8\x9b\x8e6\x89-@\x85\xc4]M\x19\xa8%@\xebJ6\xa5Xm-@\xd4\x1b\xc1G\x92\x15\'@\x17\xcb@\x95\xe8\xf0%@\xdd\xb5E\x96\xcc]0@Z]\x02\x90\xd9f-@\x07_a\'\x80N(@^Z\x90\xbb4\xce\'@{;\xf0Y\x92\xcc\'@C\xc0\xb4\xef\xfa\xdc\'@\xf3\xea\xec\xde\xb5+)@$\xe2\x1a\xc7\xdc\x1c+@\xb1\xaa\xf9u\xe9\x9b-@+3w\x06\x7f@-@\xea\x96\x9b\xb0\xd0\'(@Y~\x8ai\x13B-@a\xb7Z\'\x1a\x91\'@.i\xee\xf4\xe6\x1e-@\x84\x85i"p\x8c\'@q")&9\xe6)@\x88E\xdc\x88\x00\x8b\'@\x8fxDi\xc5\xb4)@\x8d\xb0\x15\xac\xb5\r(@{\xceaHS\x14&@\xbdd\xc4\n\xa9,(@u\x90s\x00\xbb/(@\xe4\x0f:\x12\xf0\xef-@\x82\x1dq\xec\x8d3(@\xaaJ\xb7\x10G\x01(@\x90Y\x1b\xdc\xa6\xc6-@\xac\x8d\xb0\xbe1\xd2\'@\x05B\xddC\xf9\xa4(@\xb6\xc2\xda\xb5\x91\xeb-@\xa3Db)\x1e\xa2-@Q%\x82 \x87\x94-@dlZ7\x80\xd4-@\xe3\xc0G\x95i\x91-@\th\x14\xd6W!(@\xb3\xae\x8e\x88\x96\xa9,@x\x9c\xdaBt\xdb(@\x03\xe1\xee\xd2\xd4\xec(@\xebe2J\x8e{,@\xc0!\x84\xb3B&)@\n\xee\xc8 \x9dv(@\x02\xdeb\xc59\xaa(@C7\x83>\x98\xa9(@\x16x\xf1K\x8c\xce(@r\x17\x8a\xbc\x8d\xc0&@\xa8G\xc6\x1f\xa8\xbd)@\x82\x19\x15\xbd\xf7\x10-@{Zz\xb5\xf5\x0b.@\xda\xb9\xdb\xfcY0(@\r\xd2\xf7\xa4\x8f\x10-@\xaaY\x10\xa1\xe7\x9d\'@\xe4\xbc\xd0\xe4L\xb7%@\x191u\xa8:\xb7\'@\xff\xe0M\xb7\xb3\xeb,@\xc40\xf3g\x8dP-@\xd58\x87\xc5\x89\x85-@\x18\xba\xa6\xec%\xc4-@\x0b\xb1`s\xfd\x9d(@[`\xe3\xd2-\x80-@G\x1e\xbd\xf0\xca\xaa(@\xbe\xa9\xa9\xd3\xd4\xcd\'@u^@\x14\x9e\xe4\'@O\x04\xc3\x17\x8f\x9e(@_y\x81\xacl\xd3-@\x81\xf15\x92~\xa4-@\xc3\xebz\xcdB\t&@F\xa7\x06]X\xd8%@\xd6ws\xae\xca\xb2(@G\xe3\xbd\x1e\x05\xee&@*\xab\x17x\xc72.@\x8a\xae\xad\xd6\xba\xd7-@\x9a\xe1\xea\x02\xdf}-@\x86\x15o;\xc79,@\xf7\xcb\x90\x1b\xf9)\'@\x8ac\xac?\xc3\xdd,@"\xd1\xfe*\'<)@\xa5$(\x8e\x1e\xfb(@\xb5F\x95\xd3\x06q-@w\xf2$\x12O_\'@\xb2\x13\x84o\x1eb(@|\x05\xfa\xe7\x12\x97-@\x08\x9b\xddi\xa0<&@\xeed\x12:\x95\xa6)@\xd2\x04\'X\x98\x9d.@\xcf~\xc5b/\x8b\'@\xc7\x8e\x8e&HB-@z_\x8aZ\x03\x9b)@A\xee\r\xb0\x01\xcc\'@]\x97<\xbc\xfa\x86-@\xd6z@\xf81\xe1&@$\xdb\x87\xb7\xdc#-@\xe3\xf6\x93~\x80\xb6(@\xfd\xb88c=\xc8-@\xec\xdbf\xf2\xbbr-@g\x9f\xf7X*--@\xe6\xf2\xcbwr\xde+@\x81\xea\xdd\xf7\x1b\x8e,@\xdf\x02`\xee|C\'@*\xad\xfe\xd2\\\x97,@\xfe\xb9N\xa3\xc6\xfc%@~fHs\x11\xf5%@\xce\x19\x8c\xceMz,@\xebe\x1e\xc6K\xc5-@\x91\xe09\xfc\xf9\x03\'@\x86sJ\xa3\x1d:\'@5\xd3o\xdb\xad\xb9%@\xab\xdb\xa8\xc5t|\'@\xfau!\rA\x8e-@2\xd2&\x01<\xbe-@S\xf7Vg\xef\x87-@\xd4C\n\xcbn/(@\r\x90m\x99\xe4u-@\xe7R\x04|Zu-@\x14h-Zg\xae(@\xc9px\xfc\xf3\xfc(@\x91\xe6V#\x07\x9f\'@H\tO\xd2\xca\xb7\'@\\\x17E\x89\xd9\xfe%@J\x81\x00\xa1p\xa4-@\x10\x89\xac\xda\x17\x08&@\xb7U8[\x0e\x9e&@\xb6\xd9\x0es\xbf\x13\'@\xf5\xb2\n\x8f\xcd9.@\x1e\xb7\x93\xae\xdc\xea-@\xe1\xc72b\\\\&@\x0b\x8f\xe8\xa6\xb4\xaf(@\x13~;\xc9\xc2C(@\xf8e\x9b3\x1et-@\xd3\x0f\x1f\xf2"\xf0-@$\x8f\x86e\x9c\x1c.@\x98\n~\'\x99\xef&@\xd5\x7f!\xc4f\x1c\'@\xd7|\x9c\x8ej\x05\'@\x97*o\\M\x03(@\xee\x01X*=?&@d\xb2\x1e\xc0\xba\x05)@\xa7\xab)\xafl$&@\xbcc\xea;\xa0\x15&@\xae8\x1b\x19\x92e-@y_\x1aC\x00\xa8(@F\xc3\nB\xd7\xa4-@=\x9e\xadV\xed\r-@]\xe5\x00Lt!&@\n\x9c\xf6*\xd7-\'@\xf0X2\xe0\x05+,@w\xbe[\xe5\xcc\x8a\'@\x87~90N\x14)@\xf6L\xa8\xf8\xc7\x12*@[\x00wh\x0bI\'@;\x84\xbaI8\x89-@\x9b\x89\xd5\x97\x14\x89-@\xfe\xdb\xe7\x96l)&@\xf7\xee\xb9r\xc7\xe4-@\x1e\x9e\'\xaf\x95\xa8-@\x87b\xda$ \xb6(@\xd9]J\xf8\x15$.@_\xf4\xd1}\x94\xb4.@\xca\x9bKN|\x92,@\xe5\xf0\xff\xefj\xa6%@\xeb\xb9\xe3\xa0}\xe1\'@\xdeA\x97\x16b\t(@C\xa8\xb2g\x17\xa9%@an\xfc\xb6i\x16,@J\x95p\x1e\x08P(@\xa8\xb2\xe7\x0e\x16\x05-@3\xfc\xb2\xba\xf1\xc9\'@'
p16
tp17
bg3
(g4
(I0
tp18
g6
tp19
Rp20
(I1
(I585
tp21
g13
I00
S'\x15Ht\'\x9b\xa9S@\xf8\x02\xe6o\xfc\xaeS@p\rF\x11\xb5\xa1S@z9\x1f\xc4i\xadS@S=\x8d \xea\xb1S@5\x88)j\xfb\xb1S@EJV$\x19\xb3S@\xff\xde\x01\xf4\xff\xc8S@\x99rR\x1b\xe7\xc4S@V\x8cP9\xcf\xc8S@7\x9e\xe0\\\xf8\xc4S@\x01k3\xacP\xc9S@\x12\xa5\x89\x8dL\xcbS@\xf1eoN\xba\xcbS@*l\xba\xe1\x1d\xecS@\xb3\x1d\xa5\xc4\r\xd0S@=gpp\x98\xceS@\x0e\xf5v\xfcm\xceS@\x8eqJ2\x07\xd2S@\xcd\x85\xee\xf6\xba\xd2S@\xa7L=p\xd4\xe7S@\'\xb3\x16\xcdB\xc6S@b\xf5\x1f\xe3)\xd4S@/\xdb\xa1\x82\x8f\xd6S@\x94\xc3\xc5\xa3\xfe\xf3S@8_#m5\xd6S@K\nb)\x14\xe6S@\x8ez\x95X\xc9\xd5S@\xa1\x84.\x93K\xf3S@\xfb\xbe\xbb\x8c\xc1\xd7S@\xb0\x12\xb4B]\xc9S@\xce\x7f$#\xd9\xf2S@\x16U\xe9\x87\xcb\xf1S@V\xf6\x94$\xee\xd8S@\xde\x97\x95)9\xdcS@we%\x93x\xd7S@\xfeqN\xf7b\xcfS@8\x08\xfc\x90\xd4\xeeS@>\x7f\xeb\xfb\xa8\xcfS@\xcc\xb1~\x87\xb9\xd9S@\xa9ke\xc6\xad\xe3S@\x85[\xd8\xdba\xefS@z\xfc\xa8\xe6\x7f\xe1S@\x19\xe7tb\xcb\xefS@\x84\xda\xb1\xfe\xb7\xefS@6~.\xba\xf2\xd9S@\x1f\xbb\xde\xe4\xb7\xeeS@J\xe7\xf0V\xe8\xe5S@-"\xd7+\xef\xe3S@\xe9\x8f\x88\x0c.\xecS@\xf1\xce\x08K\x83\xe3S@%\x194[\x8c\xe3S@\x8b\x9d\x109\xe5\xebS@\x0e<e\x82\xc6\xe3S@%\xf2\nL\x1d\xd4S@%\xe3+\xa0N\xe7S@Zgb[\x08\xe8S@\xa1\xda\xe0\x12\x12\xe4S@\xd7LY\x0e\xe9\xe4S@\xbc\x8d\x8a\x93\xb5\xe8S@\x7f\'#@\r\xdbS@vx\xaf\x92\xbf\xe3S@\x97\xb7w\x9a9\xedS@=\xca\xfau\x1b\xe8S@\xc7\x8e\xca\xd1\x13\xedS@\nQ\xe4Ed\xeeS@t\xden\x10\x8b\xe8S@\xa7\xb2\xe7\x07N\xe2S@\xe8\x8f\xd0}1\xecS@CS\xe2yw\xe8S@V\xbd\xb8\xdb?\xe5S@^\xb4\x84\x8d\xad\xe0S@Y\xb5\x90\xf0\xb0\xe4S@\x97\xf7\xa2\x0c\x8b\xe3S@\x82P1\x02\x00\xe3S@\xbbO\xac\xa2\xc8\xe3S@\xb1.\x82\x13\xcd\xdaS@\xb9\xaf\xd7&\xeb\xd8S@\x12\x89e\xe8F\xd8S@\xfc\r\x0f?v\xd6S@\xae\xf0\xc9\xd2\x18\xe6S@\xc5\xbf\xc1\r{\xcfS@\xe9\\\x03\x1a\x94\xdfS@\xa9\x86\xe0y0\xe8S@<Q\x12q\xac\xd3S@:\x05|\xdb\xc0\xebS@\xdfr\x8d\xeef\xcbS@KU!\xc1\x94\xc9S@\xa6\xb2\xfc\x7f\xf5\xecS@\x906t\x14\x0c\xc7S@\xc7\x84\xa9;\x81\xceS@\x0f\x9cr\xaf(\xafS@\xb4\xa7\x96\xb3k\xc9S@\xd4\x19r\x9f\xb8\xceS@\x00#\xb5\xe9\xcb\xe8S@\xf8!\xc6\xfe\xd1\xd6S@Z\x85^\x00\xbb\xe9S@\x1c\x18\x17wI\xaaS@\xb0\xedz\xa0\xac\xd4S@\x97\xd4\x15J\xa4\xf2S@\xf8\xaf}|\xe9\xd8S@(\x01\x0cW\xac\xcfS@\xd1m0\x1f\xb4\xd9S@\xa5B\x8a\xa7\xe3\xc4S@;\xdc\x05\xb8\xee\xd1S@\xc9\xb6\xd4\x050\xcfS@n*\xe9\x89O\xaeS@\xd5no@0\xb3S@\xed\x05\r)$\xe2S@\xf1l\xcdP\x17\xd4S@>\x87\xbeK\x7f\xe2S@\xf2I\xfat\xfe\xc7S@\x01\x85\x95\r.\xe2S@\xb8\xed\x97\xbb\xd1\xd3S@\xe8\x12\xc4b\xf0\xa1S@\xb4\xfd\xb5\xab\xe3\xb1S@\xc5t\xe2\xf5\xa0\xecS@\xcf\x91\xb3\x04\xbf\xd6S@\xc0\xf9o\xbf~\xd3S@x\x87\xbb\xdd\xee\xceS@\x11\xd8\xd5\xfb\x16\xecS@\x8c-\xb2Dx\xc7S@\x00EvC\x11\xe0S@\xf67gl\x82\xebS@\x99\x99\xde\xf5\xb0\xe3S@\xac\'T:U\xd6S@\xe4\xde?\xd2\xc4\xd2S@\xa6G\xc9\xf5q\xe4S@\x00\xfc\x88d\xea\xe3S@z\xb8\x85aX\xd6S@\xc9\xdb5p\x15\xe9S@\x95\xd8\x9e\x04C\xc6S@\x00\xd4\xa8:h\xd3S@\xd3%5\x11s\xe4S@p\xd7v!\xec\xd2S@\x1e\xc4K\xb0\xa8\xc6S@d`\x9c\x803\xd4S@\x1a1\x8bY\xdf\xe5S@$\xces\xbf\x04\xe6S@\xe0\x80G\x00&\xd4S@\xe9\xf1\xc8\x90D\xecS@\x8f\x1b\xdf\x06\x08\xc5S@\x9cf\x90\xed\x07\xe3S@\x18H\xb5\xf8:\xd4S@WD\xe6\xeb\xcf\xf1S@\xdf\x19\x17\xbcT\xf1S@8qZ\x87Y\xebS@:p\xd1#\xb9\xe3S@&x\x82\x83\x89\xebS@\xec\x98\xfd\x8b\x02\xd9S@#\x12\x00\x02\xd1\xebS@\xec \x82\xbcd\xcbS@.\xdf\xbf\xb7\x13\xdbS@\xc2=\xa6\x91\xa4\xd8S@\x12>\xc9\x8d\x07\xebS@:\xfe\xc3\xde\x0b\xdfS@\xc3(\xc8Q\xfd\xdbS@&A\x87\xbdk\xc9S@\xcf\xb0GK\xec\xc2S@\xb3\xd1\xfduP\xebS@6\xd8\x03\xde\x0b\xe8S@3\x86\xaf\xc5\xc4\xefS@/\x82\x1d\x0f\xb6\xeeS@\xe6L2\xdc\xa7\xe3S@\xc5/t\x18E\xecS@\xae\xb6\xf7\x8d\xee\xecS@m\xa0\xfd\x01\xa2\xd3S@\xfb\tYV,\xdbS@\xe3\xe7\x89\xa3|\xd7S@?0\x1f=_\xcbS@T\x13s\xe4\xd9\xc3S@@ C\xba{\xeeS@\xcck\xe9\x82\xe1\xc3S@;.\xa3\xb7\xca\xf0S@`\x14\xae\x118\xf0S@\xcf\xe7\xd3(\xb8\xe1S@;\xe8U\x0c\x88\xdaS@\xa8\xbeN\x81B\xd8S@Ic\xe4f\xc6\xc3S@u\xa3C\x93\xa7\xc2S@\xca\xfaBs\x01\xebS@\x92\xdc"J\xe3\xcaS@{*\x1b\x87\x0b\xe8S@w\xecM\xc7\xf8\xa3S@vhw\xa8\xe7\xd5S@\x03\x1d6c\xf1\xd3S@!\xf4\xe7.V\xceS@\x85s\x0f\xa2\x06\xe3S@\xbb\xeb\xd9Eg\xd5S@\xff\xc5y\n\xe1\xe7S@P\x10\xc5\xf4\x86\xb1S@q\xe0\x8f\xf6z\xe6S@}O2XL\xe2S@\xce\x11\xcc\xe5T\xd8S@\xf2\x810\xba\x06\xe3S@\xbe\xa6\x1f\x80\xa1\xdcS@\xed\x9f\xee\xa6I\xdcS@=^0\x16\xfd\xdbS@\x8c\xa8\xfb\xcb\xf8\xd9S@\xe3>\xa0}N\xe2S@?(\xe1\x1dq\xdfS@\xbc\xd3\x8bL\x8c\xe1S@\x87\x8dv\xfd\x10\xdaS@{P\xc8\xc6\xa6\xcfS@\xa3\xdf\xa7\x8e\x0e\xcbS@8\xd1C\xb5^\xdaS@,\xa3\xda\xb4c\xd2S@V\xd9\x18\t\x84\xceS@S\xaf\xff\x1a\x1c\xd1S@3M\xa9\xde\x84\xdfS@2\xe6\x91L\x01\xdeS@\x87\x0b\x87\x94\xae\xe3S@\x0fMG\x17\x81\xccS@\xf6\xb0\xd9\x07B\xdbS@2\x8d\xcdtx\xe4S@Z\x06Q\xdf\xf1\xe3S@\xdd\x0e\x17Bw\xd6S@\x9d\r\xaaS\xa2\xd3S@\x9eJ-Ad\xd6S@N\xd2(z"\xecS@\xa6\xd9\x18\xccx\xe4S@\x0bf\x86"Q\xd6S@\xb2Q<\x9a\xba\xe3S@\x17\x04\xf3^r\xd0S@\xcb\x1d\xa0\xfc,\xd4S@V\xc8\x9d0\x8f\xd2S@$y\xf7\x0bS\xd2S@\xc2\xe0\x87\x8d\xbf\xd2S@}\xbc\xc6\x8e\xaf\xd2S@\xed\xd4Gx\x14\xd2S@@\xbd\xb2Nm\xe6S@2\xf4[l\x17\xd0S@iTx?n\xceS@p\x9d+iB\xe3S@\x94\x07\x8b0\x17\xe3S@p\xbaBz;\xedS@\x00(1\xa2V\xc9S@b\xa1\xe3\xcd\x85\xdbS@\x01\x90\xacUc\xc7S@\'\x14\xbe\xc2x\xdcS@\x8b\xedO*=\xecS@\xe7\xc0\xce\x1c%\xecS@\xa5>\x02\xcf\xcf\xc3S@\xba\x1d"bC\xf0S@b\x14GJ\x07\xe9S@\xeeD\xb0\x16\xc0\xd8S@**\x11R\x1e\xc4S@\xa4\x89(#\x98\xe9S@X\xeax*\x89\xdeS@\xbe\n\xef\xe6\xaa\xeeS@P\xc4\x13\xa2\x98\xeeS@\x9d\x86\x18i\xf2\xe2S@\x94\x07J\xf9\x9d\xefS@\xf41\x95nz\xe3S@\x96H@\x0c\xbb\xeeS@\xb0\xb0\x0c\x97\x17\xe2S@\x11\xa38\\b\xd6S@~Ip\x0b\x1b\xb7S@\x7f\xd9\xb5\xc9,\xb3S@\x1c\x80\xb4pL\xf1S@\x9dK\x86\xa8\xbc\xf1S@\xf9\xc61\xa5\x9a\xf2S@\xa7FZPf\xe4S@\xd5\xb6\xe8\x9b=\xf2S@\x87)\x1f\xf4\x11\xf4S@\xef\xd6|\x8f\x8d\xe7S@\xd2\xa4e\xdf\xd5\xe7S@\xca\xf8\x02]!\xe6S@Fs=\xa3\xbe\xb0S@m\x19\xdfk;\xe8S@q\x1a/\xbf\x08\xeaS@\xca$\xee`\x1d\xadS@E\xdd\x0f\x83X\xceS@?\x9b\xf9O\xff\xe8S@Cv\xb4\x087\xeaS@B\xdcD!\xd2\xeaS@\xd4\xd2t8&\xebS@\x8e-:\xe8\\\xeaS@\xa5(/\xce\xdc\xebS@+V?\x80h\xecS@\xab\xc0\xf9\xa12\xa3S@\xed\xcc\x14W\x8c\xdbS@f{m\xb3\xa5\xb0S@\x07A\xf5~\xf1\xa1S@\xc4%\xd3\xb2\x80\xd5S@\xcdC\xef\x0e\x7f\xe5S@ \n\x16K\xd1\xe3S@oO(\xcd\xb9\xe1S@\x94\xc5lTl\xeaS@\x17\x01k\xc3\x13\xdaS@o\xbe\xa1\x86\xe5\xcaS@\xad9|\xec5\xeaS@\xe59sA\x86\xc2S@\x82G"\x95K\xf2S@LE:\xc0\xba\xd9S@\xce)\xcb\x93A\xdeS@\x82\x83\xfb\xb8\xe8\xc7S@I\\c\xb5\xd2\xe9S@\xdf\xc4~(Q\xcfS@\xd7\xac\xd02[\xcaS@\xe7\x97\x13\x18W\xc6S@\x81Y\xbc)I\xe5S@\x03\xd2Bm\xc4\xc3S@v\xca\xd6\x18\x03\xdaS@+0\xd2\xd44\xe3S@ \xc5\xb3\x8en\xecS@\x16\xc84\x87f\xcfS@\x86g\x96\xbf\xe0\xd4S@\x1e\x1c#m\x12\xe9S@+q*\xb8@\xe0S@*\x1d\xe57\xd5\xcaS@X{\x9c\xe8\x88\xdbS@\x91\xa9\x08\xc5P\xecS@N;t\x17F\xe8S@oa\xf7\xbfT\xc9S@~\x0e4]\xd2\xe1S@\xdd~\xd4+\xff\xe0S@\xeb99k\x15\xecS@%\xa1\x80gz\xecS@p\xabfk\x89\xe6S@\x83)\x17\xabM\xcbS@~\xe1\xf5ki\xebS@\xe6\xc3Wq6\xdcS@\xed\xb4\x91\x84\xd2\xcbS@v\xd4$wY\xcbS@\xe8EJ|}\xcaS@\xf6\xff\x99\xdd\xc4\xe3S@+\xbb\xfe\xdb\x1f\xddS@\x01\x9f\x99\x8aT\xd1S@\xeb\x11[H\x10\xcbS@\xd0\x91\xcc\xf0\x07\xa2S@\x9b\xf6rU\x16\xd2S@\x01=\xc2\xf1q\xd0S@\x80\xd5\xe2s\xc4\xe9S@\xb7\xa2\xd0\x0c\xd0\xa5S@8\xaeZ\xf6;\xf0S@\xfd\xf6\xb08h\xd5S@\xba|R\xe2\x97\xf0S@\xa9\xb34\xc5V\xcfS@\x85 \xd2\xed\xe9\xebS@qW\xd9=h\xf0S@"\x1c8\x9a\xc7\xecS@v\xdc\x82\xcd\x91\xe5S@\xbam\xa5\xec\xf5\xd8S@\xb7M\xf3\x9e\x1e\xd4S@L\xf3\x14\xb0\x0e\xd3S@\xfc\xda\xe1\xcb3\xcaS@w\xd6v\xaf\xde\xe2S@\xcc\xf7~\xdfH\xddS@\x95\xfe\x11\xe3]\xf4S@3\xd0\xde\xbfw\xe2S@3m\xa2j%\xcaS@2\x8d\xcdtx\xe4S@p\xad\xbbPT\xeeS@\xc3\xf8\xdd\xd6\xcf\xe3S@\x9e\xc5koQ\xe0S@~_n\xb6\x9d\xe5S@\xa6\xa7\xc8\x04\x83\xd6S@>\xe1NBE\xf2S@\x7f\xdfr\x8e\xa8\xdcS@S\x10\x1a\x9c\'\xf2S@\xa6\x0b\xb1\xe2\xef\xd3S@\x1d\x13\xbd\x95\x8c\xc2S@\x93^Y\xb0D\xc8S@E\xc9\x81\xe4\xe7\xebS@\x042\xf1;K\xc8S@s\xc6\x86Yd\xcdS@\xf2g\xfe\xb5\xe9\xd8S@\xbf\x04\x88)~\xe3S@\xe3\xa3\xdc\xf7\xde\xc6S@sf\xf9\x90\xfc\xdbS@\x80"\x08\x1d\xb1\xceS@\xfc\xca2\xd4Q\xe4S@\xf22\xf2&1\xe8S@\t\xf1,\xbcN\xd2S@3\x91Y\x8a)\xe7S@\x10\x03F\xa6\xf2\xcaS@\x95\xc3?\x16\xde\xd3S@4i&\xb9\xf0\xe7S@\xea\x9c\x15z\xb6\xe3S@\xf40c?\xf8\xf2S@\x85\xfa\x99d\x92\xe7S@\xf6%\xb5\x82h\xeeS@\xad\xe7\xc1\x99\x87\xebS@\x80\xef\x9e\x1dY\xf2S@g\xdd|:\xd7\xf2S@\xc9\xde\xac\xc0m\xe5S@`\xf3u\xfb\x01\xe4S@\xaa\x83\xd3\xd2\xa3\xe2S@y\xbb\x98{\x9f\xf0S@\x90\xb6s\xea9\xf0S@\x96\xce\x97\x98\x11\xf0S@\xeer\x82\xca\xec\xefS@a\xccH\xbb\xd0\xefS@-6fF[\xefS@\xfa.\xc9\xd8\x15\xe3S@I\xda\xb0\xae\x07\xe1S@\xfb\xd64\xfd\x04\xe1S@\xbfMi\xf8\xff\xecS@\xe8\xf1\x157\x9c\xe5S@\'VG\x99\x82\xe5S@\xc8\xed\xdfJ1\xe6S@?]\xba\x99\xd5\xe6S@\xc9\x040a\xb9\xebS@\xbe\xfb\x17\x95o\xebS@\xd8\x05 ,\x1e\xecS@UQ\xc6\x86\xa5\xdbS@\x8b\xeb\x8f;>\xd9S@\xb8\xa8Y\x14\xe9\xd8S@\xa5\x04N7\x03\xecS@\xf4\xdf[t\x8b\xe6S@LD\xc6kv\xe8S@L\xdfg\xff\xab\xecS@@\r\x0f\x8dg\xe8S@\n\xc7\x87A\xd8\xe6S@ \x06\xc3\x91\xfc\xe7S@v\xeb\xfe\xca\xa7\xebS@\x02o1\x95\xf7\xd8S@S\x1c\xbem\xd6\xe7S@D\xf8\xeb\xbbT\xeaS@\x1c;\xe0C\xdb\xe0S@n\x1edD\xea\xe9S@\xd5+YY@\xe4S@*\xfcVo0\xe5S@\x1f\xe8\'\x92\x95\xe4S@\x03Z(l;\xe4S@\xe6\xf6G\xd5\x9a\xaeS@2\xb2\xf7B\x81\xa9S@\xdc6\xb7\xbao\xeaS@\xd1w\x1c\xb0y\xd6S@\x14\x9f2:\xd7\xe2S@\x9b:\x1bng\xd5S@\x94\x8a\x89\xc4@\xe3S@0\xfb\x1fgs\xd5S@\xd4\xa3\x04\x18\xfc\xe2S@\xe5\x1cv\x13\x12\xddS@$\x01\xde\xdc\xdc\xe1S@|\xf8\x97\x98\x14\xdcS@\xf7TI=\x0b\xdfS@^U\x0e\x90\x0e\xe3S@\xe5\xfb\xb8j?\xdeS@\x83QG\xe3\xe8\xddS@}\xc3\xdaN[\xcfS@\x01"\xf6\xa4[\xddS@\x14BH\xa9K\xddS@{5\xc8yw\xcdS@e\x1dY\xf1W\xdbS@0\xe8[\xae\x1c\xd9S@8\x02S\xadR\xcaS@\xa7@m\xa5\xe4\xcaS@\xaelZ\x0b1\xcaS@\x9a\xe1\x03\xees\xc8S@\x05\xf4L\x80m\xc8S@\xc3\xa6\xc7\xb3\xb1\xc4S@rj\xf5\xe5p\xcaS@\xbfd\xec\xa8b\xd2S@,$F]\x1e\xd2S@r\xca\x9c\xf8V\xc7S@\xe91y\xa7\x80\xc7S@\xf2y\xf1>\xef\xcaS@\xcai\xea\xaca\xcbS@\x82\xca\xe0H\x98\xcbS@-;i\x04t\xcbS@9s\x18>\xd5\xd1S@z\t)\nD\xddS@\x0b\xff1,b\xd5S@\x98\xa1\xd6!v\xcfS@A\x8c\xd0\x08\xf2\xddS@\x10Ew\x04\xa4\xd5S@\xe5,\xd7Ox\xe3S@\x00\xbb\x10\xcb\xbc\xe2S@\xe1\xd8\x1a\x9d^\xe3S@\xb1\xb9\x0b\xeb6\xd1S@3\x9f\xb6\xc1\xdd\xd5S@z\x9bE-X\xceS@|\x1b\xb5\x03n\xcdS@\x91F:\x8c\x16\xdaS@\x8a\x1c\x08m\x83\xcdS@\xd8;\x10\xdf\x98\xd9S@\'\xe8\x87\xd9\xa7\xe4S@\n\x92\x98\xc3\xf0\xe5S@\xc3\x87\xf6\x0c\xdb\xd5S@\x1b\'(tq\xc8S@?\xb5\x9c\xc3\xac\xc7S@\xf0\xef\xb3\x94\xc0\xecS@\xfePF\x00h\xedS@\xe5}a9\xb1\xd0S@\xe4\x8cxS\x0c\xecS@w/\xb1E\xde\xdaS@\xe0\xa5\xfa+\xbc\xdeS@\xee\x14\xe0\x8c\x8b\xe0S@,\xc3^\xee\xec\xe3S@\xaa\x9fQ,\x99\xf0S@Czg\x18\xcf\xe3S@&I\xb4\x89m\xc2S@\xd7\xd8\xad\xb6\xc0\xeeS@\xa8&8\x90y\xe4S@i?\x08\xbc\x18\xf4S@`\xd4\xc7b\xb8\xf2S@!\xe3{\x92K\xeaS@\xa8\x11\'F\xee\xe4S@3\x89\xfe\x8b{\xddS@\x8d\x88%\xc9\xd4\xd0S@\x94\x12\x034\x04\xe3S@\xc8\x11q+\x85\xd6S@\x7f\x99\xc1\xb6\xb5\xe0S@%\x1bW\xd9*\xe5S@\xa9P\xa9\xba\xec\xe7S@\xb6\x99\n \x97\xe7S@qd#}\x1c\xd9S@\xeb?\xf4\xb3\x01\xd6S@\x10i\xc4\x8c\xb0\xc8S@\x03\xf9\x071\x17\xe5S@\x0fixX\x13\xb7S@\x9e\xd3\xe1\xcd\xe3\xcaS@U\xd6*\x1b\xf5\xc8S@\x10F\xc2zD\xefS@p&\x9d\x7fQ\xddS@\xa6\x90\xd5\xcb\xfa\xecS@l\xaaN\xc3*\xedS@\x14\xe0v\x18B\xc6S@K\xd6\x07\xed\xc4\xdcS@\x0b\xa6\xdb\xa3\xf8\xecS@\xe3\x13\x88\xb1d\xebS@(\xba\xbf\x8f\xf0\xebS@\x16<o\x053\xeaS@\xf3\xd0\xd8\x9a\xdb\xccS@\xa3\xccE\xcc^\xcaS@\xd6\x08\xe7\x92\xe1\xc9S@a5\x94\xed\x13\xdeS@n\xb0\'\xc2\xea\xd0S@\x1f\xe5\xb3`\xa2\xe8S@V\xe2\xa3\xb3\xc9\xcfS@\xf9{\xc1\xb2[\xccS@\xb9@G\xc9\x88\xe3S@\xa5t\xc5\xb3v\xe3S@pi\xf4B\t\xedS@\n\xfb\xee\xb6\xec\xe1S@gy;\xae\xcf\xecS@\x9b\x8f\x18\x82\xfd\xebS@\x00=:.Q\xecS@`\xaag\x7f\x0c\xdbS@\xfd\x7fZQ\x06\xdcS@\xb8\x86\xa2\xd1\x9d\xeeS@|q\xbeD\xcc\xe7S@\x9cx\xab\xb0\xbe\xe4S@\xe4\xf0\xf1\xc6\x16\xe4S@d\x9d\n\x8e\xab\xe2S@=\x03G\x91\x97\xdaS@\x99\xf5\n\x0eK\xe7S@o\x06\xd9\xc4\x18\xf0S@F\xb6\xd3\x02K\xf0S@\xbf\xc1\xb17\xf9\xeaS@REa1\xf5\xe4S@\xc4xu\x86\x8d\xd2S@J\xd00\x11\xf8\xe2S@\x93\x15\xa6)>\xe3S@0\xaa\x1eD#\xc6S@\x0c\xca\x02\x04\xf0\xd1S@\xcd\xb9\xbfN\xbf\xc7S@\xafb\x80$\x8b\xd1S@\xa8kk4g\xe2S@_*LT\xb0\xf0S@:\xff\xc2jU\xcaS@IK\x8al\x1e\xe3S@&&\xd0\xc0\x89\xcbS@\xe4\x19JC/\xd1S@\x92\xd0o\xe7D\xefS@T\x97\xc2b\xfa\xe7S@Kl\xb5\x8a\x17\xe5S@_Cr7\x96\xe5S@~9F\x0b\xf3\xd2S@^\x15J\xef\xec\xc8S@\xed{9:\xfc\xd5S@?N\x05\xacF\xdbS@\x8f!\xf0u\xa7\xd1S@\x87\xf5\x17\xbf\x91\xddS@\x1e!\x1e\xcd\xb4\xebS@\xb9\x02JG\xfc\xe3S@\xaeF\x1a\x80\xa8\xd9S@\xc8\xce\x1a\x15\x18\xebS@\x19\x1f)\x03\x94\xc8S@GH\xc4>V\xe4S@\xc8\xf6\x9c\xbf<\xe3S@\x05=\x055<\xe5S@'
p22
tp23
btp24
a(g3
(g4
(I0
tp25
g6
tp26
Rp27
(I1
(I585
tp28
g13
I00
S'f0\xc6E\xad\xc9(@\x8f\xc6\xc6F\x1b\xc3(@(%\x0c\xbd\xa7!+@\xdaJR\x05\x03\xbe*@\x86L\xee\x15\xb1\x18+@\x86L\xee\x15\xb1\x18+@C\x97\x17\x1c\xc0\xfb*@B7Ss"\x11)@\xde\xd8?\xb9\x02\xbb*@Z\xc90\x15Z1)@\x10\xaf\x96f\x8b\xbf*@\x15e<\x93\x844)@\xd3U\xad\x8d\xc9\xb9(@\xfd\xdfg\x0b>\xe0(@ty\xa2\x16o\xd5,@\xcc \x12\x05\xe8|(@\xe0\xa1\xe8\xda\xfa3)@\xb7o\x01\xdf"W)@\xd9\xd0\xf9\xb8\xf0\xe9(@\xef>\x95i"\xac(@\xa8\xa0K#\xbdG-@.\x97\xe34^\xec-@\xff.:\xa4+\r)@\x8d\x00\xc7Y-#(@\xbc\xb9h\x0fh\x88\'@(\x9fe\xd4\xa3m(@\xe4f\x11w\x8c0-@]\xfc\x85\xdei\xfa(@\x9f\x8ek\xfd\xa1\x85\'@\xdat\x04j\xa5{(@\xe6J\xc5j*\x0f.@\xfcL\xb2\xc8a[\'@C\xeb\xcc\xde\xddi\'@N~\xcb\xb1\xee\xd3(@P$74 \xd7\'@\xdd\x12\xa6\xc9\xc0\t*@\xc8@X*U\xb8-@\xe5\xf7<\xa7\t\xa6\'@W\t\x9b.b\xfb-@]\xd4\x8c\xb3\x98!*@!Ge\xad\x8a1,@\x19\xa0\xd3\xb5\x845\'@hck\x86k\x0c\'@\xe6D\x8a\x13\x88\xda&@\xe6D\x8a\x13\x88\xda&@\x04\xdc=\x08\x00f*@2\xc6\x8c~AA\'@"\xc6]t\x93\x13&@\x92\xa3\x1c^\xed\xd1\'@J\x8d\xf3\xf3]C\'@\xfe\xc8\x15`\x1e)(@|\x834\xc3\xa9-(@\x86\xc4\xdd\n\x98;\'@\x1e\x888\x84\xcbM(@<\xca\x8e\xc5/\x9c.@\xa1\x98\xb8\xad\x84\xed&@\xf4\xee\x87\xf2\xb2\xb6(@!\x9a\xaa\xc1`Q*@n\xda\x05\x95\x83g(@\x96\xee\xf8/w\xe0(@\x9c\xac\xb6\x16\x86\xa3-@\x01\xff\n3\xaf\xfa)@\r\xd5\xa3t\xad\xbf%@,\xe05mN\xcc\'@\xfd\xe1\x13\n0\xae%@q\\\xef4\x1b\xd0%@\xa4R\x82\xa7.\xf2\'@\xa5\xe0\xc00;\xe6)@\xa2{z\x8c\xbb\xa3&@=\x9e\xd2\xb6J\xf6\'@\xa0\xd2gm\xca\xdf\'@\r?\xee\x07L\xa5)@\xe6f\x04AM\x90\'@\xf7\x07\xbcH&\xf6&@\xa9}\xc3~\x03\x07\'@TJ]\x89\x15Y,@\x94|m\xf2L\xb4)@\xb4p\xf05[\x9b(@\xd1/U\xb8@\xd0(@\xb2c\x93!\x83D(@(\x97J&~!&@\x11\xa4\x82\x8b\xd3\xff-@\x823\x96\xffR-0@\'\xd3G(\xc0P-@5\tW\xfc\x90U&@\x11cT\xf1\xdev-@\xba$*\xe4\x80\xd6(@\xa1\x18\x0e\x02\x122)@Z\xee\xf9\xa1\x1a\x0f\'@\x00W\x12\x1b\x9d\xb9*@[\xd8{\xd2\x0bF)@\xa0\xd8\xef\x1ak\xd9(@\xeb(\xdc\x17&?.@\xedX\xd1\xf2\xd0@)@\x96\xee\xf8/w\xe0(@y\x82\xc2\x11xn(@\xd6\xda\xab\'G\xdb(@\x10\xfd\x99\xf8\x82\xe2*@\x91\xb2\x07\xbc}c&@\x0b\x1c\x7f\x93\\](@c\x0c\xde\xcb\x84A*@W\t\x9b.b\xfb-@\x9f\x84\xec\xf0{ *@\xde\xd8?\xb9\x02\xbb*@\xf3\xbe\xab\xbf\xa9}(@\x9e\xdc\xbb\x19\xcd\x95(@8\xcd\x0e"\xfa\xb4%@\x8d+OW\xf5\x0c+@h\xad\x05q\xc3\xe4&@\xef\x14\x06\x02db&@\xcb1\xf1\xd3\xf8\xf0&@B\x83)\xb7\xd9;)@in\xc0r^m\'@z\x95\xe2\x9a\x7f[&@\x11.9r\x8e(+@\xb2\x92b\x1d\xd5\x1a+@\xe5\'I\xa14F-@\xcd\xff\xbe\xb2\xaf\x85,@@y\x93>_p(@\xa4@\xd9\x1f\xf5\x84-@p\x08\xfd\xe8\x0f\xd5,@\x11n\xaa\xddy+)@F\xa5\x89\x07\x97j&@\x90z^\x81\x12\xfb,@2\xedM\x03v\xae\'@~\x9cK\xed\x16:-@\x9a\x90\x853X\xfe(@^\xc3\xd2?\xbf\x8e\'@\xf8\xb7w\x1d\xd6\xd2\'@7B\x9b\xe5\xe6`-@\xca|\x02\x10c\x86-@3g>\xc4h\xeb-@\xc9\xa7\x01\x10\x0e\xce(@\nqn\x16o\xcd\'@\xc4,\\s\x8f\x1c)@Yoh\x95\x8c\x07.@\x9a\xde}\xce/\xc0.@j)G\xdem\xd9\'@\xad\xd45\x1d\xde\xe2\'@E\xbdW4\xff\xff(@\x86\xb4\x16i|\xab%@\xa4z{LQx)@\xaf\x15o\x7f\xef\t*@\xfe\xb5[\x8b1\xb9-@C`I\xec\xabj\'@\xe1]\xb9NZ\x94\'@\xd1g\xc9b\xa6\x91&@\x01\xb2N\xcd,\xf8)@>\x80sp\xe3\x96&@\xb2)\xb4\x86"\xa2(@\xe51\xc9\x97J\x87&@\xab\xb3\x1fA\xdd\xd8(@\xd1\x87\x10\x99a\xa3-@\xb1\x8c\xb2L\x96\x8a.@\x9bX\xc5\x02\xc9\xbf&@\x96\x91\x8cq\xbc-&@\xe5\x9c\x05 \xd1\x8a\'@o\x03\x99\xce\xd5\xe7-@\xd4,\xa7* <)@\xd4q $\xea-\'@(\x19\x15\x9a\x10\xb4(@\xfc1\x1ceb3\'@\xb5Z\xa9\x10\xff\xa0\'@8\xc8\xbfIF2,@\xd4g\xda\x14\x0f\x11\'@$\xa3/\x1a\t\x01\'@\xb4\x85~\xc5K8*@"F\xba\x1b\x14\xeb&@-\xb2i\x00\xf3\xdc(@\x9c\xc0b\x8f\xe2\x03)@\x9b\xceq0\x8a@)@k\x88\x84\xa11\xd4&@\x1f\xbdhN\xb2O)@r\xfb\x03\xdbR\x85%@\xdd.>\x02\xc2\x99%@\xdf\xec@\x94Y\x18\'@\xa4\xf2\x97\xef$(0@\xb5x\xb91\xd0\xce(@\xf0\xaeB\xe2\xdb\xb6)@O\xcd\xd4&\x11=)@6Y{%:\xeb&@\x08\xd2\xa7\xd7\xd5\x80)@p\x8a\x03\x12\xee\xeb\'@\x8f\xa4;\xbeq\x80)@\x18\xd3/\x1d\x96\xf0,@\t6\xd0 E\x10+@o\x03\x99\xce\xd5\xe7-@\xca.\x1eN\x84\x10\'@\x8f\xe5eoVH-@\xc282J\x19\xe1\'@\xca\x11\x10v\xb7\xff*@\r2\xb8WJ\xde\'@\x93\x90\xf6\xb2\xc7\xe5)@\xaeX\xe7\x87\x1e".@2<q\xf5$\xdc&@\x02\xfd\xc67\xfa\xb9)@\xed\xd2\xaa2\xf6\x9f)@\xd1\xc3s\xcc\x97\xb0)@\r!=\xa15g*@\x01^c\x7f\xcfa\'@\x99:\x9e\xfaO\xe4(@PQ\xca\x1c\xd0\r\'@M\xeew\xe3p\x10*@\xf5{\xb5\xa4\x8c\xfc-@Xk\xbf!\x0e\xa6-@\x95VO\x13%\x10(@)\xb1\xb3\xa8\xe6\xb2(@g\xf3\xe5\xca\xbe\xdd-@\xa8\xaa\x8cE\x97\xe2,@\x1a\x12\xf2S\xfa\xcb&@\xb7b\xc8N\xbc#\'@\x7f\xc0\xe9\xa5\x07\x9c\'@\xc0\xb9\x06\xad\x9a\xd3-@\xf3ia\x88Ul&@\xf3fL\xff\x05\x92\'@\\^\xe1\xd7L\xe0\'@\xbbq\x80S\xc6`-@J\xc1\xd9?\x013*@\x8e\x8e\x8a*\xf8o-@FiVW\xad\xd7,@B\xc4\xbeh\x14\xcc\'@g\xe2M\x08q\x9b(@\xaa0l\x14#M(@\n\x94ay\x91}*@\x9f\x10r\xb8-\x99.@/\x1d\xba\xf8\xfdG)@\x03\x86A\x1c"I)@\xfdT\xeb$O\xff(@\x81c{%\xd9\xac(@\n\x1c\xb7\x8ca\x98(@K\xde\x9b\xc6\xea\xdf\'@\xcb?\xebc\xce}(@K\x15\xc8\xce\xde\x85-@\xb5a\xa4fK\xdf)@@\xee\x16\x81\xc1\n*@\xf9\xd31\xc4J\xc3%@\xa7\x88\xc7\xdc%5)@x\x95\xb6\xb11\x99-@\x8b\xcbO{]\x1e)@\x0f\x0e\xcc\xa9*\xb6-@\x10W\xc6\xe8\xfb\x0c\'@k\x0e\x12\xf9wD\'@\x9b\xceq0\x8a@)@\xc3\xf2\xf1\x82\xec\x99%@\xf6o3\xc1\xa5\xe8(@F\x83U\xd8\xder(@\x02\x85\x94\x04s\x0c(@\x0b\xfdb\x81\xc4\x08)@ \xa12\x1a\x03\xe6-@\x8a\'"\xc4\x10A\'@x^\x8b\xf7\xf3C\'@\x9ei\x05\x19,:,@E\xc3u\xc1\xf2\xf8&@\t2\x1b\xaa\xb16,@\xd9\x8c\xf7\tT\xa5\'@C2\x1d\xda!.-@\xf5\x88\x84\xd4\x8aL-@\xec\x1f),\x17\xbd)@*=\x9c\x99\r\x0c+@\xc4\x07\xb3\x0bi\xa0\'@\x89\x1f\xca97\x90\'@I\xb0\xf5\x12\xbeI\'@k\xccZ\xb8\xb7G-@\xe6\x9a\x1d7=\x8d\'@\xf0\x1d\xb8\x84\xda\x89\'@\xbc\xf45\xea36-@P_\x9a\xea\xc2G-@ZJ@",\xef-@\xae\xca\x94\x8b\x9e\xdc\'@#\x03\xf0/\xbfS-@\x01`c\xe4\x01\xc6,@\x8f\xcc\x1f\xc7\x1a\xcd)@\x91t\xec\x16c\xe9-@*=\xf5 \x14\x87-@\xf1D\x0f\x86!\x17-@Q5\x16\xf4]#-@\x97\xab\xf73\xe8\n-@\xb2\xa8>\xc6\xf3\x8b-@\xbf5k\xb4-\t-@~\x0b\xfa\x15@\x11-@nW\x94\xe1\xf6a+@(\xb0\'\\\xc0\xb4-@)\xc0Rrk\x88%@\x11.9r\x8e(+@u\x99%\xd6I#-@\xbcf\xfbM\xec\\(@\'\xa8\x18/\x91\xed-@\xa5\xc8G\xa3[\x17\'@\x03\xb2\x83\xba\xae\x02\'@\x83\xc2\xbaL\xb2\x01.@\xe5\xcc=XF\x9d(@\xfc\xca%\xad)\xd5(@O\xcd\xd4&\x11=)@\xfe\xc2\xb6S\xbcF\'@\xe63\x86\x1b\xd1\x1f*@\x8a?W\xba\xa6$(@c\x89\x18Y\x08()@\xf3@\xcd\x96\x0ci-@\xee\r\x1e\x95\x9a\t.@n\x9a\xfc\xfe\xdc\xae-@I\x1dDq\xc5\xf0-@kD}\xa3\xce\t&@\xf4\xe4\xb0J<>)@\xde\xeb\n\x12aY*@\\;T1m\xd7)@\x86\xc5\x16w\xf0\xbc%@\x84\xad\xbd9\xda\xf0-@\x89\x8aC\xea\xb6*-@Lu}^\xd0\x1c-@/\xc54Y;\xff\'@\xb7\x06.~G\xdc+@\xe1\xed\xb0q%\x9a-@\xbb\x1d!\xfcH\x03-@+\xc4\xf4\xc9WT-@k\xc1\xf5\x88\x993)@/\xd4\xb6\xbc\xe0q\'@\xcfy\x98.\xe8\xd6,@\x12\xfd\xeb\xb0\xdc5-@\xff\xb4l\x95t\x13-@`M\x9bha\xec-@\n\xf9\xe8\xb85\x8b(@\xb9L\xdb\xd6\x82\xa2-@{.\xf6\x06]\xf2\'@\xe1\x1a\x031\xe8\x95(@\x9d\xe0\xa5\xda(\xc9(@\xac<\xaa\xae\xda\xf1-@\xa9JHVb5,@\x02(N\x1a\x18\xf0)@\xc6n\xe2P\xdb\x86.@Kc\xfc\xc3\x06\xa7-@\x92^\x7f\xf2s(+@\xb6$\x91\x06{\x9c(@\xc1\xc0\x0c\xcc\xca\xe3.@Q^\xc5\xb6\xd4\xd3(@\xe5<\x07\xa7\xd7r)@\x96F\xfa\xe8\xa8?\'@6*\xe5\xc8>C-@9\xa7\xa4X\x0c\x1e\'@\x88\x96\xa1\xc9\x07\xb1-@\xfa\xf4\xc2\x0e\xda\xaf&@=F\xe3\xdf\xa1\xa0%@\xf3y\xfe\x02\x9e\xf5(@\xfbN\xba\xfd\x1c\xe2-@7\xef=\xf5\x96p-@[\xea\x92\xecr\xff(@b\x8eT\xd6@h.@~\xa6-7l\xa5-@SZ\xd7a\x08$(@#Dj"V\xfe\'@o\xdb8\x8e\x1f\x8b\'@\x0b\x9e\xb3ee\xb5-@\x9e\x88\xe6\xcb\x9d\x90-@\x9b\x1b\xffJ6\x91\'@h\x12\xfd\xeb\x12\xed(@\x13SKH0D-@\xaa\xa9\xe6\xba0g)@U\x9b\xef\xdf\xfb\xa6-@\xedWjw\x93`-@\x1a\xe9\x16\xf5\xb6E\'@\xc7[\xc3\x1bc\xad-@B\xa7\xf1wF\x86\'@e\x1bT\xcea\x7f.@\xe1I\xca\xbeLB)@\x84\x94j \xa5\x0c.@\x87? \x1c?@\'@\xc6\'*0\r\t.@\x92\x06!W\x87\xe8+@O\xd5l|\xb2\xd5(@\xe5s\x89]s\xfd-@\x00\t\x89\xd4\x8ce,@\xf1\x04\xd9\x07C\xb2-@\xcf.\x99?WB)@_i\x1elO\xdf-@\xefA\xdc\x10\xba\xe4\'@l+\x81\xc3\x10D)@\xad\x90\x15\x95\xd0\xbf,@\xff\x0cG\x06\xb1\x8c(@\x1aU\x90Z\xc8\xff(@\xd3\xdc\xe6=\xfd\xe4\'@\x0e%\xff85\xe5%@e3\xdb\xb60t(@\xe5\xc0\x8cW\x7f?-@\xa1\xb4\xbd\xf2\xac\xa2\'@\xf2\x0fj\xdd\xb8\xa5&@\xec\xa8)\x16?=\'@\x12\xd7\xdf~\x8a5\'@\xd5\xe9]=\xcd\xe0,@\xfeI\x7f\xd1r}-@ro\x81\xab6\xa6-@\xd5\x0b\xa0\x9e\xa8\x1f\'@"\xcbf\x93RD\'@"\xcbf\x93RD\'@E;5l\xaaD\'@\x9e\xf8\xb2\xff\x065\'@\x9f\x08\xe5g\xb3<\'@\x19\xdf\xe6\xac\x8dO,@&\x88\x9f\x03d\xde,@\xfe\x84,p\xff\xd4,@`+ht\xef\xce\'@\tC\xe3\x87\x92\xc6-@\xf0Ks\x99\xe8\xdc-@\xb6\xebPl"\xb2-@N\xa3\xe5]H\x88-@\xd3\xa8(\xd4\xf4B\'@\xe3\xb9\xe0\xaaI4\'@\xed\xf0\x1d_!\xe4&@\xf2G\xc8\xa6\xb4\xb3-@Sn\x96\x11y`.@L\xb7\xfc\xc1\x8cl.@\x02\x19\x84$\x0c\x8d&@Z\x05\xd7\x96/\xf0-@k\x03F798-@\xc6\xe7\x13\x82\xf7\xf9%@\x85\\\xec]&X-@\x93^\xbf\xee-\xee-@\x10\x8e\xc1\xad\x14\x87-@\x8c\x98K\x95z\x9b%@\xf1\x0e\x01@\xb7n-@\x02\xd1\xb7e~\x08\'@\xcf\x19\x0e\x8b\n\xe4%@\x92\xed\xa1<\xb1_0@M\xde\x11\xf1\x1eg-@[\xff\xca\xa2\x93I(@\xe4\x033A\x9a\xc4\'@\xa8C\x1b\xab\xef\xc9\'@\xf7k\xd4N8\xdd\'@c$\'\xc3\x010)@@B\r\xfaY"+@\xc0\x9f\xac\x93\xeb\x9a-@C\x81\x90\xa6\x18F-@7%WV9%(@\xd7q\x91q\xd9D-@\x95<\x9f\x92\xeb\x90\'@\xad\xd0{\x14\xf8\x1f-@Xb\x14P;\x8a\'@\xb9\xc4\xdb7\x18\xe2)@\x92EKN\xe1\x8a\'@\xd8uW\xedG\xb6)@\x18\xbc\x94i0\t(@\xacZ\x8b\xa80\t&@\x1fV^\xcb\x9a)(@o\x85/\xcdD,(@\xe4\xdf\x84T\xcf\xf1-@\xa9\xee,9c/(@&\xbc!\xa2\xf4\xf8\'@\xbd\xab+hE\xc4-@p0An\xcc\xc8\'@\x92pL\xf1\x00\x9f(@\x0fY\x96\xb8\xd3\xeb-@EP\x19\xdd\xbf\x9f-@\xc3\x8e\xd5<~\x90-@\xfaavY\x91\xd3-@\xd3\x17\x99\x98%\x8f-@:\xe2Q\x01!$(@\x15n\x02\xd6\x01\xa6,@\xb4}\xdaw\x05\xdc(@\x1f\xa90\xc4\xae\xee(@L\x04eo\xf0|,@\x14\r\xd0\x07z+)@\xfe\xdd\xd7\xa0\x17w(@\x8e2`\xb3%\xaa(@)q\x92\x05\x8c\xa7(@\x86$\xdf\x9d\xf3\xcc(@\xbb\xc7\xd6\xba\x97\xbe&@{h\x10\xbc\xab\xba)@t\x04\xea\xa6W\x11-@\xa9\xa7Z\x85\x87\n.@l\xd2\x0b\xe6q,(@\x8a\xf3(\x9c\xe9\x0e-@\xa3G\n\x8a&\x99\'@\x06  \xb8\x91\xad%@\xa9\xeb?\xde\x0b\xb4\'@\x8a\xbd\xcd\x8b\x8c\xe5,@\xa0\xb9\xe1\xca\x1cW-@\xf2\xac\xdb\xfaH\x83-@\xae\x98\xc9+\xb9\xc3-@\xcdA\xc0\x80\\\x95(@\xbd \x0bj\x9aw-@S\x83b\x1c-\xa5(@\x01-\xe6\xc7\xcd\xc4\'@\xb9^\x92P\x8c\xdf\'@\xce>\x0eh\xd5\x93(@\x98Uz\xb5~\xd4-@\xdb\xfe\x05\xc7\xcc\xa4-@\xf1k\x13?&\xfb%@\xd0?9\xc1\xa4\xca%@\xdcI\xaf<Q\xb0(@\xf3\xb7\xe2\xe4\xc1\xe1&@\xcbz\x1c\x04\xe26.@\x81\x9d\xcco.\xd2-@W\xbb\xf1\x0bv\x83-@\xaa7\xdeo\xff8,@#\x9b8\x102 \'@d\xb3I.\xca\xd7,@\xc7\xddz\x90\xcdB)@\x05GOR\x97\xf5(@V\xb6\x1b\xfc\xddr-@\x92\xabPH&X\'@\x07\x86h\xcc9](@\xb0T \x1e\x8e\x99-@\xd1a]Z9/&@\xb0`\xe6#\x91\xa5)@H\xb2\x06C:\x9d.@\xd1\x92t\xca\xc3\x8b\'@B4\xd4\xf7*C-@\x93\xf6\xf9\xcem\x93)@9\x00\x9b-\xbe\xc9\'@M.\x0f\xb9\'\x8b-@\n\xb3\xed\xeb\xfd\xd3&@\x0c\xdf\xa1\x00\xcb -@\xb0L1|H\xb3(@\xea\x8cL\x90O\xc7-@l\x892\x03\xefp-@\x80\xf8z\x04\xd72-@\xb1\x82\x89\xe7\x00\xde+@D\xb9\xcdK2\x89,@:\xfcW\x98\t=\'@\xfbS5\nK\x91,@\x0b\x1a\xe8\xb46\xec%@\x0b\x1a\xe8\xb46\xec%@\\\xbd\xf9\x0f\xe7\x8c,@"\xcf_\x1d\x9c\xc1-@\xdc\xf7gV@\xfd&@\xe3\xb9\xe0\xaaI4\'@\xd2LE\x17\x06\xae%@\xa5\xd3(\x82~t\'@6\x1c\xb5\xc8H\x8d-@\x03\x91\xfcNT\xc2-@\xfbwc\x87\xe8\x85-@=cF>\xf4*(@9_\xfc\xc9\x98x-@\x8f\xbc"L\x80w-@@\xf2l|\xbe\xac(@Js\x8dk\x8e\xfd(@\x18\xa5\xc9\x03\x9f\x9b\'@g\xcf \xe8\x91\xb1\'@\x18w\xe7\xfb\x10\xec%@\xc1\xc0\x03i"\xa2-@\xe3gW\xba\xb3\xf8%@\x9b\xcf.\xbe\xc6\x88&@\xc6\xa6w\x06\xcb\x0e\'@\r\xecH\x14@;.@^\xe6\x9f+\xe2\xed-@\xb3O\x06\xf9\xc9M&@\x07I\xe7F\xc3\xa7(@\x80\xd7\xa4\x19\xec<(@@\xbd\xa1\x17\x16|-@\x80\x14\xb9\xfc\x15\xec-@\x87J\xf6\xd4Q\x1e.@\x13\x12\x86\x0f\xc2\xe3&@@\x82\xc6\xf2\x9d\x0f\'@\xb5\xc5\x1d\x07\xc5\xff&@\xbd\xa1\x9aZ\xdc\xf7\'@\xee\xd5Y.D4&@\xb6\x8a\x07b\xac\x06)@h!\xe3\xe9\x87\x1f&@/[\xe4H\x84\x06&@Bv5\x83\x93d-@x\xcf7T\x1d\xa5(@p\xf6\x12\xbf\xcf\xa7-@\xab\x9a\x1e,\r\x06-@\x81\xc94\xb2m\x1b&@?x\xa8\xb4\xa0%\'@L\x06\xcf\xf0[),@\x19\xc3\x8b\x15\x99\x89\'@<%|a\xd6\x1b)@\x1f\xf3&fj\x14*@\x88\xed\x90\xba\xad=\'@nmM\xf3\x93\x89-@ZS\x9fe\xe7\x8a-@\'\xd3&\x1fs &@\xe7\'L\xa1\t\xea-@\x89\x92z\x9d"\xa7-@0\xd3\xae\x03>\xb0(@\x0f&\x97\xaeK!.@;[\xeb\xc6\xfe\xb3.@]e\xcc\xc0\xb7\x8f,@\xa7\xe9k\xea\x02\x99%@\xb7U\x96\x12\xe7\xdc\'@\xf9|\xaf\xa3\x1a\x06(@\xbc+8\x10\xe2\x96%@\xf5\x0bC\xcc6\x14,@\x9e\xca\xc3[<G(@\x89\xddl!^\x07-@\xc0\x17\xb7\xb1\xf9\xc8\'@'
p29
tp30
bg3
(g4
(I0
tp31
g6
tp32
Rp33
(I1
(I585
tp34
g13
I00
S'\xd7\x85\x84I\x8e\xa9S@S\x804\xa1\xe2\xaeS@\xee\x88\xe0\xd5\x86\xa1S@!\xae\xf1vo\xb7S@1i\xac\xb5\xaa\xb1S@1i\xac\xb5\xaa\xb1S@\xa7@\xdce\xea\xb2S@\xc5\xf1,\x18\xd4\xc8S@s\x98.\xf8\xb0\xc4S@"\xdf\x08R\x8a\xc8S@B\xa4\xbc\xc0\xa7\xc4S@)\x0biy\x19\xc9S@\xa1g,E*\xcbS@\xd4\x94\xc9\xa0\xa8\xcbS@*^\x8a\xcd)\xecS@p\xe0\xb7\xd9!\xd0S@H\xa8\xb3[\x81\xceS@9\xe6U\xddC\xceS@\xad\xd3OC\x01\xd2S@\r\x87u\xaf\xbb\xd2S@\xc6@\x0f\x1b\xbe\xe7S@\xc6\xc0\xbaN+\xc6S@_\x04$\x9dL\xd4S@\xd5&\'\xf2\x9b\xd6S@\x8f\xde\xba\x0f\x18\xf4S@\xcfo\xeb!C\xd6S@_\x17\x1d\xcd\xf4\xe5S@2\xdb\xd2\xbb\xc7\xd5S@\xb3@(mP\xf3S@.S\x15\x16\xc3\xd7S@t\xab\x17\x1e\x89\xd0S@\xd2\xce\t-\xf4\xf2S@\xa23\x92\xb5\xd5\xf1S@;\x10\xfc\x8e\xf8\xd8S@\x0cF\x80Sg\xdcS@kA6\xacr\xd9S@I\x9d\x01\x954\xcfS@\xdb\xf2\xf5\x85\xe6\xeeS@+\'\xac\x84\x81\xcfS@&\x80\x8d\x13\xb5\xd9S@{~\xe6V\xb0\xe3S@H\x11\xad6}\xefS@\xa5\x1c%x\x86\xe1S@\x9cM\xcfm\xe3\xefS@\x9cM\xcfm\xe3\xefS@k\x80\rx\xf1\xd9S@\x96\xb9\xb7\xae\xc9\xeeS@Z\xe8\xe9_\xeb\xeaS@\x81\xbb\xe5}\xef\xe3S@J\xef(\xd33\xecS@\x1c\xe2\xd2#\x8c\xe3S@\xd9\xb7\xc9\xf7\x89\xe3S@ \xcf\x18\'\xed\xebS@C\xae\x1d\x91\xbf\xe3S@\xceD.\xe5\xf3\xd3S@S4\xcd\xfe\x8a\xe7S@\xc9\x98$\n\n\xe8S@p\xb4\xe5&\x06\xe4S@p\x04fI\xec\xe4S@3\xbe\nc\xdc\xe8S@b\x02\xab\xf2\xe2\xdaS@\xd4\xc9\xf4D\xe4\xe3S@C2\xd0Er\xedS@(\xc5\xab_\r\xe8S@\x9fx\x11;>\xedS@\x81\xdb\xac\xcf\x94\xeeS@*q\xf1\xdf\x9f\xe8S@&\x9e7\xf0\\\xe2S@\xebv\x88hZ\xecS@\xec\x85lp\x83\xe8S@&\x04\x9e\xef7\xe5S@\x82V\xca\xd4\xb3\xe0S@K?k\xca\xac\xe4S@\xad\xa5m_\x9f\xe3S@\x82\x03\xc3>\x03\xe3S@\x94E\x13q\xef\xe3S@am\x1b\xa3\xcd\xdaS@=\xce\xb3\x9e\xf4\xd8S@m\x14\xcb?O\xd8S@\xae8\x18\xe1v\xd6S@\xd6I*>6\xe6S@\xf9\x00\xd0\xf6]\xcfS@E/gOi\xdfS@\xfa_W\xc9\x1c\xe8S@>g)h\xb0\xd3S@ \xe9-\xa5\xd0\xebS@\t6\xedC2\xcbS@d\xa0?"[\xc9S@zBX\x8c\x03\xedS@RU\xcd\xbf\xb0\xc4S@\xe4\x07V\xd2k\xceS@\nlxh\n\xafS@\x9a)\x95\xc3?\xc9S@\xc7\x0b\xbf\x9b\x89\xceS@3\xbe\nc\xdc\xe8S@\x88\x1dl\xa0\xc9\xd6S@W0W#\xca\xe9S@\xc7,\x8d[+\xaaS@\xa7\xac\x89a\xc1\xd4S@\x02\xeezg\xb1\xf2S@u\x15\x00}\xf3\xd8S@+\'\xac\x84\x81\xcfS@;\x90\xf5\x94\xb3\xd9S@s\x98.\xf8\xb0\xc4S@\xa5\xfeY\xda\xf6\xd1S@\xbb\x8a\x14!.\xcfS@\xef\x0f\xde\xf4.\xaeS@\xa1^d\x0e\xdb\xb2S@\x90\xd2\x0c\xdb)\xe2S@\x98\x96\xd3\x04\x0e\xd4S@\xecx%\xe2\x84\xe2S@\x1aP\x05#\xbc\xc7S@\xddE\xcc\x8c0\xe2S@2\x9b\x80\xad\xe3\xd3S@\\-\xc9\n\xd1\xa1S@,\xd9`t\xa5\xb1S@\xd5\xf9XP\x98\xecS@P\r\xc1\x12\xc8\xd6S@\x03s\xce\x8e\x93\xd3S@K\xf8\x9a\xe9\xcf\xceS@\x91(n\x9a"\xecS@R\xd83\xf1P\xc7S@\x9b\xebMd,\xe0S@\x9d\r\xb7Jn\xebS@7\xbd\x03I\xa6\xe3S@(6\x9f\xe76\xd6S@w\xc0m)\xa3\xd2S@\xaf\x06\x85lz\xe4S@\xc1\x07\xda\x12\xef\xe3S@\xc4\xa3\x9eK&\xd6S@w\xea\xfb\xb3\xfc\xe8S@I@\x87F/\xc6S@:pR\xf8p\xd3S@V@\xf6\x8cw\xe4S@_\xb2`(\xd5\xd2S@\x07\t\n\nz\xc6S@,\xd9\xbc\x81.\xd4S@\xa1\xd7N\x86\xf0\xe5S@\n\xcd\xefX\x12\xe6S@-\x0ce\xbf+\xd4S@\xc0\x1bQ\x8dr\xecS@\xac\xf2r\xb2\xea\xc4S@\x86\xe2\x86\xa3\r\xe3S@<WP\xe3\x15\xd4S@\x86\xa0\x8c\x85\xd8\xf1S@\xf2\xb9\xef\x04Z\xf1S@\x93\xb1\xe7\xe4|\xebS@&9\xce\xdf\xd6\xe3S@\x91\xfbF\xa7\xad\xebS@\xec\xccdZ\xf2\xd8S@\x01\xc5\xa4p\xf3\xebS@\xe2\xa3[\x04N\xcbS@2I[\xbc\xdd\xdaS@\xc7d\x15\xd3\xa6\xd8S@\x1c\x19\x1bF\x11\xebS@\x86\xdb\x1b\x1c\x1c\xdfS@I\xdc\rx\xc5\xddS@\xdc\xa8\xb200\xceS@\xe1\xb5\x17s\xb4\xc2S@\xaeA\xf8\xb0H\xebS@\xe2\x02\xf95\x08\xe8S@*/\xc0\xbd\xde\xefS@\x05"\xe1\xaf\xd3\xeeS@\x0c\xb64\xb7\xbe\xe3S@{\x1fX\x16S\xecS@\xe5\xb9\x0e\xf5\xfe\xecS@\x06\xe9\xd9\x93\x81\xd3S@\x05\xaba!\xce\xe4S@8\x07 \x04\x94\xd7S@:\xadt\xcdD\xcbS@:\x83\r\x95\xa1\xc3S@\x87\xbft\xd8\x81\xeeS@\xcf\xcc\xabv\xab\xc3S@M\xc7)#\xe4\xf0S@h\xaad!^\xf0S@\xfeO^\xef\xa7\xe1S@\x89\xbd\xfb\xfas\xdaS@k\x90\x0c\xe7N\xd8S@Q\xac\x11m\x87\xc3S@\xeff\xd1\x1fm\xc2S@\xd4\x87Sj\x12\xebS@\xfb^\xae\xe2\xae\xcaS@6\x9c\x84H\x0b\xe8S@\xb9\x7f\x96\xae\xc8\xa3S@9\x03\xc4\xe3\xcd\xd5S@\xb0<\x9e\x87\r\xd4S@\xdc\xa8\xb200\xceS@!\xc6\xf2n\x11\xe3S@\x93\x9br\x96?\xd5S@\xebh\xac~\xdd\xe7S@\x8c\xde8\x93S\xb1S@4g\x18!\x87\xe6S@\x17\x8c\xe5uP\xe2S@\x0c\xd4\xec\x0ec\xcfS@\x91\x10;l\t\xe3S@\xe0\x19\xdc\x8f\x88\xdcS@\xe7r\xba;J\xdcS@\x91\xd3\\>\xf4\xdbS@Ce\xb2\xe9\xec\xd9S@\'s\x1b#O\xe2S@t\x8b\x16\x9aQ\xd9S@a\xcd\xae\xf9\x93\xe1S@\xb1)\xe1\xad\x00\xdaS@\xa7\xde\xbd\xc0|\xcfS@\xeeL\xed\xad\xd7\xcaS@\x10\x8eZ!N\xdaS@_\x7f@\xd1M\xd2S@\xf7\xa7toY\xceS@\xf6\xee\xe0\xd7\x03\xd1S@|wo\xa5\x94\xdfS@\x0e\xf7W\xc9\xe8\xddS@\xbf[\xde\xf4\xb4\xe3S@o\xec\x82\xc4d\xccS@\xd1\xe0\xf4\x03-\xe0S@gep\xf6x\xe4S@\xbc\xb8A\xcb\xf1\xe3S@\xba\x82\xfc\x83B\xd6S@\xb5\xe0D\xa1\x84\xd3S@\xcf\x8dJA/\xd6S@\x93\x1c;}\x1f\xecS@m\xc3\xf1\x9eu\xe4S@w\x7fq\x1c[\xd6S@L\xd8\x12\xd6\xc5\xe3S@\xeal\x89iU\xd0S@7\xaa\xef\xd2\x00\xd4S@\xf2.4\x8d\x84\xd2S@m\xac\x97\x10/\xd2S@\xa5sw\x94\x9f\xd2S@Z>\xe6\x1d\xb5\xd2S@\xfas\xc8\xc8\r\xd2S@\x15\x0c\x94v\x8b\xe6S@Y>\xfaD%\xd0S@m\x9f\x8ehH\xceS@\xec\xbc\xe7cc\xe3S@\x03\xd3\x86\xcc\x14\xe3S@\xd7{\x1e\xc1w\xedS@nS\x85\xdc\x1d\xc9S@\xfd)\xbb\x01d\xdbS@n\x13P\x87;\xc7S@\xe0\x8eOKR\xdcS@\xc3\x9a<aH\xecS@9\x15^\xc0E\xecS@:\x83\r\x95\xa1\xc3S@\xf7\xc3*DZ\xf0S@\xc9\x8e\xa30\x1a\xe9S@\x9f_\xe5;\xc0\xd8S@\x89\x8d\xa7[\n\xc4S@\xb1\xd6\x07%\x9a\xe9S@\xfa\xb3\xf5wl\xdeS@\x07\x9c\xe91\xbf\xeeS@\x95\x11\xe6\x8e\xa4\xeeS@\x07\x97\x91\x11\xf1\xe2S@\xd8\xa2\xf3*\xca\xefS@U\xe6Ys\xa3\xe3S@t-E\xc7\xd6\xeeS@&\xed\xefB\xfe\xe1S@\xa2\xa6\x81\x86+\xd6S@e6%\xed4\xb7S@\xf3\xdaCj\xec\xb2S@\x14\xb8\xbb\xcbv\xf1S@W\xe4\xfb\xa2\xc2\xf1S@\xea\xaaq-\xa0\xf2S@q\xb3\xda42\xe4S@\xe3>\x89]E\xf2S@\x91\xc1\x16\xd1\x1e\xf4S@]-\xfa\xef\x8a\xe7S@\xb6\x10\xa94\xc3\xe7S@\xca&\xf4\xa3\x03\xe6S@\x98\x1a\x8c9\xe0\xb0S@\x80P\xe2\xe4%\xe8S@\xfcy\x854\x0b\xeaS@\xc0\x0c\xa0|\xe3\xacS@\x15h\xce\xd7)\xceS@\xa6A\x99x\xfd\xe8S@\x9f\r\xb2S\x1e\xeaS@\x02\x93\xb7d\xbe\xeaS@\xe9\x15\xa6\xaa\x1c\xebS@\x07%\xa7\xc6K\xeaS@g\xc6 \xc7\xdd\xebS@\xaf\x1em8y\xecS@\xf6\xf4dy\x00\xa3S@\x9e\x04\xaf\x1e^\xdbS@w\xa4\xf0\xa5\x96\xb0S@\\-\xc9\n\xd1\xa1S@\x15`\xa9\xb8E\xd5S@\xed\x8cA\xecq\xe5S@\x05p\xd5\xbf\xad\xe3S@W\xec\xff\xbe\xae\xe1S@\xdb\x17\xc2\xf6j\xeaS@\xcch\x91i\xc1\xd9S@5\x9f\xf7v\xde\xcaS@\x17\xabr_>\xeaS@\xeff\xd1\x1fm\xc2S@\x18\xf0\x191F\xf2S@"\x15c\xaf\xb2\xd9S@\xcfj\xe9QE\xdeS@\xe5\xe3Dy\xc1\xc7S@)\xcc%N\xde\xe9S@\xf5>#"*\xcfS@\\Y\xf1\x1d*\xcaS@\xd2+\x19\xe6D\xc6S@9\x84H?q\xe5S@\x91@\xa3-\x9e\xc3S@\x00\xf5\xfb$\xf8\xd9S@\xdb\xb12uO\xe3S@aJ\xda?\x9e\xecS@\x95\xafP2+\xcfS@\x99\xbc\xdf \xbc\xd4S@m(\xca\xc8\x13\xe9S@\xf4\xf1\x03\x036\xe0S@<\xf4\xe4j\xb5\xcaS@\x93\xf2\xb35`\xdbS@c\xbe3IG\xecS@\x94\xee\xe0{<\xe8S@\x97&\xb2\x96\x1b\xc9S@lU\x15O\xca\xe1S@\xf2\x08\x864\x02\xe1S@Y\x8f\xc7\xe4\x19\xecS@\xfb\xb43w\x85\xecS@\xcb|6&\x7f\xe6S@\xf5\x94\x89;J\xcbS@\xb1rkVn\xebS@\x18\xc1;+<\xdcS@\x08\xd3\x0e\x1b\xb4\xcbS@\x05UI\xcb=\xcbS@&\xd2q@\\\xcaS@\xb6\xc0uY\xa4\xe3S@E\xf1o\x10\xf1\xdcS@&*6F\x13\xd1S@=4\xcb3\xe0\xcaS@\x10\x94\xba6\xd4\xa1S@\xc94\xab\xd9\x0e\xd2S@\xe8@\xbc\xae\x8e\xd0S@\x9a\x11\x05\xe1\xd5\xe9S@\x17\xe4U\xa1\xa1\xa5S@\xeb\x85r\x0bM\xf0S@\xd4A\x96i!\xd5S@\x0f\xb0\xe9\r\xc0\xf0S@q\xb8H>\x1c\xcfS@>K\x9c\x14\xef\xebS@\x1c\xd5Pp\x9f\xf0S@\x19,\xff\xef\xdf\xecS@\x05\'\xdd\xa8{\xe5S@\xa4\xb9\xb3_\xce\xd8S@\xb8\xa5\x7fP$\xd4S@k6\xa8\x99\t\xd3S@\xc5\xecO\xcb\x1e\xcaS@({!9\xe9\xe2S@\xbcx8\x9aK\xddS@oE\xf5\xeb\x8e\xf4S@\x81\x03\n\xd2D\xe2S@\xc8\x1c\xd0\x00\xf7\xc9S@-\x19\xef\xcaw\xe4S@\xc1\xa0\x08to\xeeS@\xfc\xf6M\x04\xb7\xe3S@\xa7\x0cS\xd6f\xe0S@\x9a\x9f\x91\x90\x83\xe5S@>n\x08\xff:\xd6S@\xef%\x08\xaeI\xf2S@_\xbel\x1b\x8a\xdcS@\x8a\x00g\x18-\xf2S@\xe8\xbfE5\xf1\xd3S@)L\xb0\x0ej\xc2S@\xbd0\xcb\xb8\x11\xc8S@\xca+\xd5\xfd\xdf\xebS@\x1e\xe0\xf5\xa59\xc8S@G\xb6\x93ZR\xcdS@nR\xf2\xe6\xeb\xd8S@\x8d\xb5\xdcv4\xe3S@Vj?a\xd3\xc6S@\x03f\xca\xcc\xe0\xdbS@\xc9^\xf9\xd9\x81\xceS@\xa7l\xb0\xcb(\xe4S@\xd6b=i9\xe8S@\xb6zB\xbd1\xd2S@\x9d\xe1\x08\xda-\xe7S@\x86\xc1;\x9a\xe3\xcaS@\xea]8\x18\xda\xd3S@!\x91\xa7\x05\xf0\xe7S@\xab\x06\x8c\xcf\xdf\xe3S@56\x0b\x8d*\xf3S@#\xf3p\x92{\xe7S@\xe6\xc7\xcd6l\xeeS@]\xbfo\xb4\x81\xebS@\x12\x9f\xda\xaa~\xf2S@*\x17j\x8f\xef\xf2S@zj\xcc\x8ek\xe5S@:\xd4r\xd8\xd9\xe3S@\xa0Ej\xc2\x85\xe2S@6\x12n\\\xbf\xf0S@\xecW\x89\xdfA\xf0S@\xecW\x89\xdfA\xf0S@\xfe\xc2\x8e\x10\xea\xefS@\xba};\xf0\xe5\xefS@2\x82\x8b\x03u\xefS@\x12;\x81\xf70\xe3S@\x97f\x9e\xd2\x07\xe1S@\xee|\xfd\x9c\x0e\xe1S@K\xba\x05\xd3$\xedS@\xb3\x95\xe26\x89\xe5S@\xf1\x1c\xd70m\xe5S@\xa4\xc5ft3\xe6S@\xf0\xe5\x7fp\xd7\xe6S@\\\xdb\xfa`\xc3\xebS@\x19x\xd9ek\xebS@}Z\x12\xbd"\xecS@n,\x91\x1fh\xdbS@\x1a\x11\x94\x12G\xd9S@\x06\x93\xea\xd7\xd9\xd8S@=\xf3\xb9e\x0f\xecS@\xbaN\xe8&\x89\xe6S@D\xe7\xc0\xeeh\xe8S@4\xef\x0c\xcc\xe1\xecS@p\x1fa\x97F\xe8S@!MN\x0f\xcd\xe6S@\xf6_B\x8e\xcb\xe7S@\x83e\xe3\xda\xc4\xebS@\x81.Z\xd6\xda\xd8S@\xb0\x87\xe6\xae\n\xe8S@AV\xb0\xed\x97\xeaS@E=\x97\xf9\xae\xe0S@w\xc0#\xc6\xea\xe9S@\xc9cS04\xe4S@\xfe\xd7\xe8E#\xe5S@*1 \x93\x9c\xe4S@ga\x9d~;\xe4S@\xf0c4\xb2x\xaeS@\x06\xe2;4K\xa9S@\x99\x9b6{j\xeaS@1:v&7\xd6S@\x0e/%\xfb\xe4\xe2S@~qx\xef.\xd5S@\xab\x13\\F?\xe3S@\xeb\xc4\xd3\xa8J\xd5S@\x9c\xf4\xe1\xfe\xff\xe2S@\xd5I\xa5\xc0\x07\xddS@j\xf5\xea\\\xbf\xe1S@\x9c \xf6F-\xdcS@\xc9\xa3\xbb\xee\xf9\xdeS@\xe6\xa6p\x1e\n\xe3S@\xab,\xf9\xb4.\xdeS@s\x89G\r\xeb\xddS@L\x89\xf7I,\xcfS@\x95\x9e\x07\x9bN\xddS@b>/\xb1F\xddS@\xd9\xbf\x1a\xc0Q\xcdS@\x9e\xc3\xdd\x07u\xdbS@U\xbabT\x1d\xd9S@\x91q$\xdf\xfc\xc9S@\xc3\x8d9\xfc\xbc\xcaS@k"\x80~\x0b\xcaS@\x9b\xd8\xf0\x10&\xc8S@\xa9\x88\xdcDO\xc8S@\x0e\xe6$\xa2\x9a\xc4S@\x05\x7f\xd3tF\xcaS@\x85\x19fCQ\xd2S@\x19_\xeb\xe5\xee\xd1S@-\xdfu\xe9,\xc7S@\xc2\x18\xc4\xd6W\xc7S@\x1b[+.\xc9\xcaS@[R\xf9\x89K\xcbS@M\x04B\x8a\x8f\xcbS@\xfe\x15\x16`[\xcbS@J\xac\xe5?\xd7\xd1S@\xa9[\xd4B6\xddS@"\xcf\xa6B=\xd5S@\xa6w\xd9]3\xcfS@\xd3\xa7\xe8\x08\xf6\xddS@&?\x8a\xa3\x8e\xd5S@58\x00\xc3g\xe3S@\xc6i\xdc\x15\xc2\xe2S@(>moN\xe3S@\x8c\x94U\x99)\xd1S@>\x06\xc7c\x8d\xd5S@\xf7\xe8FkB\xceS@\xfbY\xc4\xf9;\xcdS@l=\x0e\x7f\x06\xdaS@!\xa4_-v\xcdS@\xfe ~\xf6\x86\xd9S@\xd1\xa51\xb3\x91\xe4S@=\xae)z\xf7\xe5S@\x83Q\x98\xce\xd0\xd5S@<\x1b.A.\xc8S@\xba\x0cid\x8a\xc7S@\xcb\xbd\x12\x8e\xe3\xecS@\x03a5O\x86\xedS@\xe2C\x95,\xc3\xd0S@\n(\\V\x1f\xecS@\x17\xfb3\xd2\x9d\xdaS@\x1c\xbcs+r\xdeS@\x12\xd2\x08\x02\xa6\xe0S@\xfe\x07\xfa\xcc\xda\xe3S@\xdd\xcb\x9b\xfb\xb1\xf0S@\xb9\n\x17>\xd5\xe3S@\xfc\xef\xf6\xe3I\xc2S@\\\xb7\xb9\x9f\xcb\xeeS@\\\xf2\x18/E\xe4S@\x178\x95\xd2$\xf4S@\x8f\xb0\xbd\\\xcc\xf2S@\x0f\xa7\x84\xe2E\xeaS@\x00\x8bg!\x11\xe5S@\xd0\xf8KM\x84\xddS@\x81\xf2\x03\xfb\xa7\xd0S@\xe9F$;\xe9\xe2S@R\xb5\x0b\xd3H\xd6S@]\xe8\xb0\xd2\xa8\xe0S@0\x84T!.\xe5S@E\xdcp\x96\xd3\xe7S@Z\xa8\x06\xa4\xb6\xe7S@\xb92\xf6\xbb\xeb\xd8S@WZ\xfeE\xe9\xd5S@\xd6\x9d&\x95\x88\xc8S@:\x80\x83B\x00\xe5S@\xf8\x15F\xfa\xfa\xb6S@b\x943G\xcb\xcaS@\x83\xe6bh\xd2\xc8S@\xaf^\xd9\xc1\\\xefS@H(D\xd9\\\xddS@\xbe9Z*8\xedS@\xbe9Z*8\xedS@\xe9P,\x828\xc6S@\x91\x1e\xd4c\xbc\xdcS@\x03\xb6Q\x18\x1b\xedS@\x19x\xd9ek\xebS@\x9d\xd5\t\xcc\x04\xecS@X\xc3o\xb9G\xeaS@\xeb\xf5\x1f\x7f\xc0\xccS@\xf5~\t\xb77\xcaS@L\xa0g\xa5\xd5\xc9S@\x93c\x16T\t\xdeS@\xc6\xcc`\x94\x9e\xd0S@\x0e\x8f\x11\xf6\x8b\xe8S@\xfa\x83\x13\x94\xbf\xcfS@\x9f\xf5\x1eAF\xccS@\xf6\x82\t\xe7s\xe3S@\x9bU\xde\xedy\xe3S@\x81\xff\x9dNM\xedS@\xa0\xa7\xe1\xf0\xd4\xe1S@\xbc\xfd\xee\x8d\xf9\xecS@\xed\x8d\xaf\xcc3\xecS@\xdb\xea\xf2Z[\xecS@\x1f\xd92\x80\xb7\xdaS@qHZ_\xc3\xdbS@4\xb7\xdd\x1b\xc3\xeeS@\xeb\xa6\x13i\xe7\xe7S@\x03\xbbL\xcd\xa5\xe4S@\xa5!\x10\xc0\xee\xe3S@\x97\x07&:\x8b\xe2S@\xb5A\x91\xfd~\xdaS@\xfe\x8e\x15\x7fk\xe7S@\x9a\xfd\xe8\x84=\xf0S@\xe2\x8a\x0b\x9as\xf0S@\xff\xef\x0e.\xa9\xeaS@k\x0c\xf8\x92\x14\xe5S@m\x99Y*b\xd2S@\xe2\xb3\xa4\x08\xef\xe2S@\xcb\xdd\x90P\x97\xe3S@\xed\xb5\x178\xfc\xc5S@\xfe\\Ug\xd3\xd1S@\xdcwD\xcf\x9a\xc7S@\xd43\xf2\x12\x94\xd1S@\xa6H\xa3\x02\x81\xe2S@\x1e2d\x0b\xc2\xf0S@\xe6\x8d\x96( \xcaS@\xbb%\xf5\xa3\x0c\xe3S@[\x8b.^V\xcbS@\x0c|\xf5\xe0\x0f\xd1S@I{b\xb2L\xefS@[T-K\xef\xe7S@\xe8S\xbaK\xe2\xe4S@\x14\x8aQ\xff\xaa\xe5S@\xc0\xda\x183\xb4\xd2S@\xdc6^\xfe\xcb\xc8S@\x0b\xf2\xf8q\xed\xd5S@\x0f\xf7\x89fK\xdbS@u\xe9\xabV\x81\xd1S@\xae\xd7|mx\xddS@p\x83\x16e\xcf\xebS@Q\xad\x9b\xf4\x04\xe4S@\xf3\xa7"\xad}\xd9S@\x91\xa3\t\x991\xebS@K\xe3\x83\x92\x9d\xc8S@z\xf0V\x17\x81\xe4S@B_\x8d\xbb\x06\xe3S@\xe1\xbd\x15\xf9\x1b\xe5S@'
p35
tp36
btp37
a.
