# Supplementary material for: Sea ice drift data for Fram Strait derived from a feature-tracking algorithm applied on Sentinel-1 SAR imagery
Source: Data Brief. 2018 Apr 19;18:1410–5. doi: 10.1016/j.dib.2018.04.034 (PMC5999601; doi:10.1016/j.dib.2018.04.034)
Supplement: Supplementary file 2 — Supplementary material [file mmc2.zip › fs_s1a_data/HH_filter200vec/FramStrait_HH_20141201T081006_20141203T173954.dat]

(lp0
S'S1A_EW_GRDM_1SDH_20141201T081006_20141201T081106_003523_00424D_5EF1.zip'
p1
aS'S1A_EW_GRDM_1SDH_20141203T173954_20141203T174054_003558_00431F_233B.zip'
p2
a(cnumpy.core.multiarray
_reconstruct
p3
(cnumpy
ndarray
p4
(I0
tp5
S'b'
p6
tp7
Rp8
(I1
(I272
tp9
cnumpy
dtype
p10
(S'f8'
p11
I0
I1
tp12
Rp13
(I3
S'<'
p14
NNNI-1
I-1
I0
tp15
bI00
S'\x81;\x88P\xd6\x912\xc0V\xdf=j\xabF3\xc0\xff\x94G\xa2]\xc24\xc0\xd4K\xa3+\x89\x812\xc0swT\x94\xd4!3\xc0\xc7\x7f\xa9k\xea\x9a2\xc0\x1e\xa0\xf7\xfd\x95\x972\xc0~\x8a\x1e\xa5\x00\xad2\xc0\xf5D)\x90\x92h2\xc0\x16\xc3\xcf\xcc\xc3\xf82\xc0\xd1\xb5\xd8\xbd\x8d\xc33\xc0\xe0\xfc[\x8a\x15)3\xc0\x14\xac\x94\r\xb0\xe92\xc0\xdb\xbf-\xb0\x03\xe72\xc0\x17 v\x1e\xe913\xc0_\x8c\xc6\xc3\xcfx2\xc0\xeb\xea\xde\xa5\xe4]4\xc0=\x0e\x84S"\x882\xc0|<.\xaa\xb6O4\xc0Kn\xce\xde=\xec3\xc0\xc2\xadW\x83\xd4d2\xc0\x972\xef\xa0\xda\xe62\xc0h@\x0eD\xe9X4\xc0\x80\x196qHJ4\xc0\x8dAt\xbc\xd1\x1b3\xc0\x1d\xe9\xbfW\x16\x902\xc0\xdfb=D%\xed2\xc0\xb7T\x93\x99\x80,3\xc0\x01\xea\x91T\xb1\\3\xc0UN\n\x00vN3\xc0[V\xd2\xabgR4\xc0\x19\x80\xfc\xbd\xfa\x7f2\xc0\x90\xf6j\xc5\x99\xf92\xc0\x05\x03\x17p\x88-4\xc0\x05\'\x85\xd50n4\xc0\xd4\xa6\x9d\x0bj\x942\xc0\x90\x9f\xf2\x95\xedw2\xc0\xb3\x7f\xaa\xdf6%4\xc0\x08\xe4l\x11\x88\xc04\xc0)T\xf7w]\x902\xc0f\x01\t/\xae\x174\xc0r\x02\x07L\x1b\x073\xc0w\t`\xbc\xc6\x972\xc0\x03\xed\x14!}P4\xc0\xff\xc4i5X\xb02\xc0\x154s\x92+\xf42\xc0\xe5\xb4\xd6\xad\x06\xab2\xc0\xa8\xdb(\xdd/\x9c2\xc0\x9ep|rd\xac2\xc0u39\xba=#3\xc0"v&I\xa4\x033\xc0P\x99RN%\xa32\xc0\xf7k\x88\xfc\xc7\xe92\xc0\xc26^2\xdbL3\xc0\x16\xfec\xcc\xa1x1\xc0\xd2\x980\xc6eS4\xc0C\x91q!?~3\xc0\x02\x9b\x0c\x07\xb1\xf62\xc0\'6b\x8b\xb0h2\xc0\xd8\xc9\xb3\t\x9c\xe12\xc0\x1f\xc8KE\xf9=2\xc0)g\xe39\xee<2\xc0Cf\x12\x14\xecf4\xc0\x83\xb6VF\xc5?2\xc0\x19\xc8\xae\xbe\x8fC3\xc08S\x15R\x15O3\xc0\xdb\x16\x1c\xce\x05\x9c2\xc0\x96T:~\xd7,3\xc0\xdaq\x056\xb7!3\xc0\xf4\xe4\xad;D\xee2\xc0\xe5%^-D&4\xc0q\xb0h-\x08\x902\xc0p\x9d\xe5c\xa6\x1f3\xc0\xa5s\xc0\x89NH3\xc0\xcb\x93 \xf9k\x982\xc0\xb3;(\xbc\xbf\xe22\xc0\xf1RI\xb3}\n3\xc0\xd6:\x05\x11\n\xe72\xc0.\x16\x0e\xd0-\x7f2\xc0n\xc5\xe6\x1b)\xfe2\xc0\x81\xa9\xf2is\xb11\xc0j\x1dWO\x04\xa62\xc0\x95Y\xb8!*\xa32\xc0z\x8dT\xa7\xa6\x962\xc0\xe2\x83G\xfd\xa4}5\xc0\x9ep|rd\xac2\xc0\x03\x81b\xf8\x90\xd10\xc0\xf5\x04\xfc\xaf\x14\xab2\xc0;\x05\x1aH#y1\xc0\xb4\xf2\x16\r\x8d\x192\xc0\x12\x87\xf6b\xe0W4\xc0\x9c\xf5\x00H\x06\x122\xc0\xb0[\xbd\x93\x19\t3\xc0\xac\xf3\x8f\xce\x93\xc21\xc0\x9d\xa7\xc0\xa3\x13U2\xc0\xcc7\xdbq\x92O3\xc0]\x17\xd0\xe4\x9233\xc0\x91\x01\x0e\xcf\x90\x073\xc0\xe6\x94\x19\x11\xa3\x7f1\xc0JX\xf9\xe2,F5\xc0\x8f4\x07Gq\xe22\xc0]d\xa0|l\x7f1\xc0P2\x10j\x1c\x073\xc0g\t}C\xad{1\xc0\xa5\xe5\\\xe3\xc8\xda2\xc0\x80\xef\x81<\xa773\xc0\x02\xefL0\xbf\xa12\xc0\xe3~\xa9\xae\n\xac2\xc0\xadX\x10\x8a\xcf\xec3\xc0\xba\xa6(\xbd\x94\x812\xc0{\xa7\xb2\x9d\xba\xf12\xc0\xc7\x07\xd6\x9aj\x971\xc0\x02\x10c\x05l\x982\xc0y\x99\x0eZ\xc5\x8a2\xc0\x03\xcd\x8a\xab\xe2\x972\xc0\x12\xf2\\\x9d\x90x2\xc0\xe9\x14I \xaaT4\xc0\xeel\x84\x99ov2\xc0\xb4#\xf4\x0eq\x872\xc0]%\xeb\xe8\xad53\xc0\xcc\xb1\xad\x12X\xc22\xc0@Z\\\xb93?4\xc02\x86\xc5_@(4\xc0\xf0\r\xd7K\x04D4\xc0\xee\xad\xb4\xb0\xe5-4\xc0~\x9e\xe4\x05\x8a~5\xc0t\x18\x8d\xb7\xdb\xda2\xc0(\xa0\xce\x96C\xe42\xc0#\xa4\xad\x1e\x14\xe22\xc0"\x90\x90\xda\xc1\x1a3\xc0\xfb\xff\xbe\x9aA\x1e3\xc0\x03\x8e#6\xc8\xec2\xc0.jD\x15-\xef2\xc0\x94\xef0\x19\x0b73\xc0\x9c\xc6\xf4Md\xd92\xc0\xe7Uu\xbf|\xe52\xc0\xbbo \x15\xa7\xe92\xc0\xd8\xe69\xf93^2\xc0\xce\x81\x95\xe9\x82\xe92\xc0\x044\xc5l\xd5X2\xc0#\x04\x12\xe3W\x7f1\xc0+K\xab\x0b\x92\xdf2\xc0\xdb6\x80\xb1\x0c\xe02\xc0\x07c\xc0\x83\x93\\2\xc0\x14\x12+\xf2I\x8a4\xc0c\xe2\x88=\t\xbc3\xc0-\xc1\xde1\x84\x0e4\xc0\x9c\xcf\x92\xd5(@2\xc0\xed\n\xf9\xc3\xd1S2\xc0^&\x912\xb8\xe53\xc0K\xb2\xb5\xcc0)3\xc02\xec\x01\x16\xb5=2\xc0s\xee\x0fh9g4\xc0d\xaaP\x1b\xca85\xc0D\xeaI\xd6\xfe\xa12\xc0H\x9f\xe4S\xc3\xc95\xc05\xc7\x80\x83s53\xc0\xd2|\x7fk\xb8\x9c2\xc0\xd0\xc7\nps;2\xc0h\x9f+\x02\x83\xa02\xc0\x95\xd5\x1b\xf3v\xef2\xc0\nb\xd9\r\x98T4\xc0\xa0\x93<\x82\xad83\xc0\xe5\r\xba\xe4L94\xc0\xac\x1ae\xa8\x7f54\xc0\xee\xad\xb4\xb0\xe5-4\xc0.0\xe8\x11x\xa12\xc0pA\xd65N%4\xc0\x951\xd1N\xbd\xa52\xc0OY\xd5\xed\x97\xab2\xc0\x8d&\xd30\x1f\'4\xc0\xe04\x99~2\xeb2\xc0h~\xe0\xd5\x95\x962\xc0\xde\xaa)\xcf\xec\xea2\xc0*,\xbd\xa8)\xf42\xc08\xa1bF\xc1.3\xc0:\xf9\x88\t\x81\x8d2\xc0e?\xea\xf0\xd8\x194\xc0k\x84m\xa5^\x902\xc0\x9ey\xfdi\xe1-3\xc0**\x15xt~2\xc0\xac\x17}\x05\xd7\x972\xc0\xaeQ\xc2m\x87y5\xc0\x0b!\x90\x15\xad\'5\xc0jz\xe6\x13\xb6%3\xc0\xb0\xb5\xff\xec\xf8|5\xc0\xcd\xc8\tOb\xe22\xc0\x0e\xd8\xef<?\x892\xc0\xd8?\x916m\x043\xc0\xff\xf7\x15\xcf\xac\x835\xc0T\x96\x9a\xe3u\xf53\xc0\xed\xc1\xf7\xd1\xf6\xff2\xc0~\x83(\xb4x$2\xc0_\xf5|\xce;"2\xc0\xb6\x9aG6\x0b?3\xc0L\xf3t\xaeX\xec2\xc0\x84\xbf\xd7l\x96\xe43\xc0h\xf0n\xcff\xf52\xc0%\n9KE\xd65\xc0\xf4\xc2\x0cG\xe2\xe82\xc0\xd1\xce\xb7\xd7\xa0\xea2\xc0\xbd!\x9a\x14\x99V2\xc0\x9e;\x85\x07\x0f\xa12\xc0@\x86`|\xbf\x0f4\xc0\xa5\x17\xc18W\xb62\xc0\xb7\xcf!h\xd7\xac2\xc0\xfb\xe7\x14CYQ3\xc0\xfd\xd3q|\xf9\xeb2\xc0\xb3\xbc.\x11\xec\xe22\xc0\x16\x0bR\x08\x98\x921\xc0 o{\xf27#3\xc0\xa1<a\x1f\x05\x0e3\xc0w\xbdW\xcey$3\xc0\xa9\x86\xa2\xc2\xd1%4\xc0\x12\x142\x1e\xcb\xe92\xc0\xd7[&D\x10\x083\xc0j#I.\x1583\xc0<g\xed\x9e\xd7\x892\xc0\xbf\xd6\xbb:\xae\xa22\xc0\x15\xea\x1a$\xee\xe03\xc0\xb7%B\xd3e\t3\xc0\x00K\xaa\xaf\xd2\x962\xc0\xe4\xdfa\xce\x03\x972\xc0_\xdb\xf79n\x8e2\xc0P\xf7\xdc\xeax\xdf2\xc0\x02k\xe0\xab\xc8\x862\xc0\x17\x1f\x19\xa83u2\xc0\xe2\xf1q\xb7H\xa85\xc0?v\xc1\xb3\xa7\x073\xc0w\tz;\xfb\\4\xc0\xa7\x0b\xc3\xe5\x7fU4\xc0m\x9a]O3\x194\xc0\xe4\xfc\x06\xb0\xa9L3\xc0v\xce@tO\xab2\xc0 \x18\x87\xc8\x0f84\xc0i\xd3I\xae\xb7%4\xc0D\xc2n\xd5\xb2\xb82\xc0\xc8\xd9\xdf\xd2\x0e\x193\xc0^\xda\x01\x81\x13\xb63\xc0\xcdE\xaa\xa1\xa9\xa13\xc0\xbf\xd9@Z\x9d74\xc0\xbe;\xd6\\f\x132\xc0!\xfe1\xc5\x03\xae2\xc0lrr\xef\xd4\xfe2\xc07\xa9&@t\xb62\xc0n\xde\x94\xc2X\xbd1\xc0\xb1\x82\x8c\xbc/\xe32\xc0\xd7\x19pqxY2\xc0\x03\n\xfd\xcf~\xe52\xc0\xaboC\xc6\xb9\xfa2\xc0zO%G][2\xc0\x9e\xea\xdc\x17&\xff2\xc0\xe3X\x9c\xe7\xed\xf52\xc0\xcb\xa4S\xfab 3\xc0\xfdM\x19\xec\xda\xf52\xc0\xb7\xaf\xf3\x15j\x8a2\xc0\xf3i \xb3\xff\x8e2\xc0\x81\xfa\x1co\xba\x942\xc0\x13\xfc\xde4\x82\xcb3\xc09\xbd\x08M\x85\xfa2\xc0\x81\x83dO\xf1\xf22\xc0+S\xfa\xcb\xae\xb62\xc0\xc0\x84\x00*\xbc\xe22\xc0\xb2\x7f\x91/{03\xc0\x16\xbf\xde\x89"\x822\xc0\xb9\x18\xc9x\x87H3\xc0\xdew\x84 \'25\xc0B\xff\xa9\xdaa\x114\xc0M\xe1Y9\x87&3\xc0u\xb0\xfbi\xf9\xc45\xc0\x1e\x9bh\xa6|\xe32\xc0MTY\x0c\xef\x9b2\xc0'
p16
tp17
bg3
(g4
(I0
tp18
g6
tp19
Rp20
(I1
(I272
tp21
g13
I00
S'\xb2\xed\x023//S@\xed\xa1\x8f*7rS@\xe2\x0b\xda\x9e\xd3|S@iu\x14\x88\x841S@B#\xc6\xb2\xc5wS@}\x87\xecR\xfb&S@\xf7=m\x92\x8e.S@m\xbb\xb7\x05<*S@:7X\x16pOS@\r\xc5\x07h\xdd\x95S@\xe9l\xa1\xb7\xe7\xc9S@C\xb6I\xb3\xd5\x9dS@\xbcm\x85\xf43TS@7\xaf\t\xd2\x8bTS@\xaf\xad\xc2Z\x8d\xa1S@\x1aa\xf0\x19/+S@\xd9~E\xff\x04\xb8S@\xbd^\xabo\x8e,S@\xa1\xdfi\x8e\xe3\xa7S@\xa3X#\xff\x8c\xccS@\n\xbaO\x19TOS@-\xf5X,\x8bTS@\r\xdf\xf5g\xbd\xb5S@\xeb\xd5\x12\xef\x12\xb4S@U\x92\xa8\xe0\xbf\xa0S@\xcb\x0fR\x11\xb7/S@\xcb\xa0K\xdbA\x9eS@\x16\xbc\n\x03\xcb\x9eS@:Jh\xa8\xb1uS@a\xab\x87L\xdb\x9eS@\xe3\x9f\xadf\xf9\xb4S@\x06\x83T\xe4\x7f+S@\xcdA\x04\xe7\xb2\x9fS@B\xbc0\xe7\xa1\xb4S@\xd7Y\xc0m|\xb5S@\xd4m|8D/S@\xe0\xa8\xf8U!+S@\xbc\xd4Y>\xdf\xb4S@\xd9\xb0d\xce\xd4|S@N\x88\x18\r\x15/S@:7\xef8\xfd\xb4S@\xd7Pw\x00\xff\xa2S@\xd7\x0c\xc3\xff\x1f\xa2S@\x92\xb4aB\xaa\xb6S@VGC\xef\xcf*S@\xcbo\x886cUS@\x89\x8f\xe8\xa3}*S@{9\xd6\x92\xbb(S@\xfb\x1e\x89b9*S@{\xb7\xb5\xcb\x9boS@\xc8B\xb1z9US@6\xd8\xfd\xda\xe4)S@>z\x19f/TS@z\x03\x9c\xac\xe0MS@\xb0k\x908\xcc;S@\x96\xbbM\x0fJ\xb8S@%\xc8\x82u\xb8\xd0S@\x07\x8b`\xb68\x96S@4\t\xc3\xe802S@\x14E\xe7\x0f\xc2\x98S@\x91Z7\xd4\'NS@\xe7\xb7\x8a\xe1XNS@\xa2m\xb9\xd6@\x84S@\xb7\xdf\xe9\xf7\xbdNS@\xa53\xe92<\x9dS@b\xa0\xc6O\xe0\x9dS@\xb7\x92\xd7\xc3\xc3(S@\xad\xd4\\\xf0\xda\x9eS@s\xfa\x0f+\xcbwS@D\x93}\xeeB\x9eS@6\xe07\xd0\xd9\xb4S@\x8e\xfe\x94\xcc\xb9/S@\xcf\xd3\xaf4\xfc\x9fS@\x04\xbc\xe5M\xf0uS@\x00\xda\xcaVV.S@=\x9a4\xa2}TS@\t\t-#\x02\xa3S@\x11\xd5a\xa0\xa0TS@\x1c*\x80=l-S@\xc6k^]yUS@Ao\xa1\xb3\x0f)S@\xb7\x1ex\x97\xd6)S@\xa3>\xc6\xd5\xed)S@\x06\x92i\xf7E*S@\xbc\x12\xb2\xb4XbS@\xfb\x1e\x89b9*S@_I\x99t\xfc?S@\xa3\x1bM\xe8z*S@\xeb\xa10u\xda;S@g{\xe9\xde\xbe\xafS@\x13\xcdP\xb1-\xb7S@\xc9\xa3r\x81\xbf\xb0S@\x88\xfcb,\\\xb5S@\x9b\xfd\xda\x1bp)S@\x18Yx\xd7\xa3RS@\xc6j;\xa3\xc7\x9eS@\x95i\xcc\x01\xe1\x9eS@\xf9\\Tx\t\xa3S@b^\xfc\xfd ;S@BZC\xe3j{S@\x08\x19\xd4\xce\x19\xa0S@R\x85J"\xd3;S@\xdd\xcbTM*\xa1S@J\xa4\x9fS\x9e;S@hL\x8b8z\xa0S@)\x92\xd9},\x9cS@\rw\x0bP\xe7(S@1\xa6\x0f\xfc>*S@\xe1q\x99\'P\x95S@T9Uv\x87+S@u"\x98\xb9T\x96S@\x88\x18\xe8\x12\x90;S@\x98\xce\xffVV.S@\x97\xa7@\n\xdc/S@\xbbA\xb8\x1d\xc28S@0m\x06L#1S@\x86I\xd5~C\xb8S@\x88\x7f\x88\xd0D1S@Q\xa2\xd11\x0e1S@\x81U<\xe2\xe9\xb7S@\xb5v\x0f\xe2t-S@\xf5\x84\x0f\xf3\x9c\xb5S@\x000s\xef)\xb5S@\x1cA\xd4\xe0W\xb5S@g\xaf\x18j\xbd\xb4S@\xb4N:&_bS@QEu\xf1v\xa0S@\xe6\xfc\x93\xbfC\xa0S@t\xef\x0bk\x11\xa0S@\x15x\xc7[\xdb\xa0S@\xd4\xff\x82\x81\xd2\xa0S@x{\xd1s\x0e\x9fS@\x85\xa3A\xe4W\x9eS@1-\xce?W\x9fS@\xfe\xe1\x1d>\xf5\x9cS@\xc5\xaf\x99\xd6\x96TS@\xe4D\x7f\x90\xa7TS@5\x96\xcd\xefWRS@\xf2Z\x01\xfb\xf3\x98S@\xd0\xe4\xd8\xf9\xabQS@Db\xd5<#;S@r\xcd\x03\xe6\xd0\x97S@c\x91\xc0\xbeVSS@\x06\xa3\xf7K\xfbPS@p\xd0\xa4T\x10rS@[\x1c\x7f\x05x\x97S@;\xbf\xeb\x8b>\x97S@\xe3\xde\xe7*\xc3NS@7\xe4\xb0\x80\x00OS@\x1b\\\x92S\x0b\x96S@d\xf5M\xe0\xa1oS@O-\x1aIcNS@\xc5L\x9fgL\x84S@\x18\xc9B\xe1\xb9|S@\x84\xf3h\xf4\xaa0S@\x82vj_mbS@\xf4E\xf9;\'\x9fS@\x01b\xce\xa7\xc4(S@\xdb\xc7\x9f\xdcjNS@:<\x08h\x08)S@a\x97.+}\x9cS@P\xb2B?\xef\xb3S@\xa0\xc2\xbc[\x15\xb1S@\xad;\xf5\xa5\xe1\xb4S@\x92\xd5\xec\x94\xd5\xb4S@g\xaf\x18j\xbd\xb4S@\xcf\xee{\xa9\xd9)S@\xb99\x05\xa3\xd4\xb4S@\xcf(\x85\xce\x05*S@\xa6\xc5}\xc48*S@\xf7\xda\xf1\xa2?\xb5S@\xdbcK\x04?TS@\xaay?\x91>\x92S@5\xac\x14&\xa4TS@\xf4L/\x18[\x9cS@\xb9\x19\x19\x7fZ\xa0S@\xea\x0f|\xd6\xb8/S@\xe9\x08\xf6\xaba\xa3S@A\xe4ga+/S@S\xb6x\\r\x9fS@\x13\xba\x1e\\\xf6,S@\xaf[\xf4\xe8d.S@\xde.A\xfc#{S@\xb8\x85\x17\xc8;NS@\xa4\xcf\x96/\xec\xb1S@z\xf7\xfdbbbS@\xd7\xcb\x84@0\xa0S@\x9dj\x0ci\x8b,S@\xed\xde\xd7A\xbazS@$\xf3\x88!\xb19S@-\x00\x98\xe8\xde\xa6S@\xf4s\x16\x1b\x1d\x9eS@\xf9\xfaaw\x1eHS@\xe3\xd7\xc0_/IS@\x15H\xb0Q\x01\x9cS@\xeeC\x1c!"\x9fS@\xa1\xb0\xee<\x03\x96S@\xed\x9dQ\xbevUS@\x84\x82}7\xacbS@\xac\xbb\x04\x9e\x8cTS@\xae\xab\x18\x9e7TS@\xce\xfc[c\xc4PS@\x96\xb2x\x00\xdd)S@:\x0e\x9c\xf8\xd6jS@\x1a\\h\x89\xf1*S@|\xef-\x8f\xc8*S@3\xd9kA\xa6\xcbS@(\xc8 \xb2J\x9eS@*\xfdE_\xc9\x98S@\x18\xe3_~\xe0:S@C\xdb\x1c\xf0 \xb5S@B\xc3\xe2e\xad\xa0S@P0j\x08\xed\xb1S@\x13\xfc\x90\xba\xa8\xb4S@\x93\xa0\xdf\x9a\xbb\x96S@c\x94\xf0\xa2O\xa1S@\xea\xb4\xc5y\x17\xa2S@z\x8f\x9e\xee\xf5/S@\xcb\xa3\x8e\x01a0S@h\xa2I\xf1\x8e\x96S@6\x87\xc4\x1e\xc3\xa2S@\xe2\x00\xe7\xbeA.S@\xf53\xd4\xdf\x9e.S@^[\xce\x9a\x13/S@;\x00H\x1cHTS@\xe3zQ?&0S@4\xed\xfb"U0S@%\x18\x96\x99\xfcTS@\x9c\xf2\x8c\x93F\x9fS@\xd3\xb1\x0chD\x7fS@\x84Z;\x91g\x7fS@\xdf|O*{\xa4S@\x0c\xd7D\x0f\xf6\x9dS@(\x91\xea\xebF*S@\x10\xc7\x90\xc5\xe2\xb4S@\x7f\xf4v\xdb!\xb5S@G\x91v\x9c\xe7,S@_\x89\xdd~\xd4\xa0S@\xab\xad\x04CK@S@\x96\xe8\xbd\x83\'\x85S@D\xde\xb7`@\xb7S@:\xe0x\xb9H\xb0S@$e@\x91\xa2*S@m\xa8\xbd\x13\xd2TS@\xdb\x1e\xf5\xde\xeb*S@\xbf\xd5\xfa\x01=@S@\x8b\xe6|\x11\xbd\x97S@c\x8f\x80g\xc0QS@\xec\x11\xdd$]|S@~\xc5\x07\xe4\x9cTS@\x973I\xfe[RS@\x8f4\xeb\xb0AUS@c8\xa2\xc5r\x9cS@SH\xd0\xef\x0c\xa1S@\xa5\x96\x03\x0bm\x96S@\xf8\xd2\x01,\x170S@\x7f\x9e9\xfb*0S@4U$\x1e\x8b/S@\x1c\x86NS\x82\x97S@7Z\x05z\xaa\x9fS@\xc4h\xc0\xb8\xfb\x9dS@9\x1a\xd3\x91\xb00S@]\xc2\xd6BU\x9fS@9o*jO\xb9S@\xac\xe4.\x87\xae1S@\xe7\xfc4\xc9X\xcbS@\x08j\xb7F\xb0\x82S@\x0c\xf47^\x94\x97S@\x7fv\x02]\xbb\xadS@]2Vm\xf3bS@\xee\x1b+54\xa0S@\xee\xaa\x84yi\x93S@'
p22
tp23
btp24
a(g3
(g4
(I0
tp25
g6
tp26
Rp27
(I1
(I272
tp28
g13
I00
S'\xdc\xd0\x1d\xb8\x91\x912\xc0\xb9\x8f\xb2\xafLL5\xc0]\x17\xde\x99\xb7\t3\xc0}\x1b2GD\x822\xc0\x02\x13\x94\xaa@\x1e3\xc0\x14\xd7\xc5\x9b\x19\x9b2\xc0\xc5O\xb2\x8b\xde\x982\xc0$\x8e\x9c\xe6\xa4\xad2\xc0<\x1b\xa5nXf2\xc0\xe5\xfeH\x95\xe0\xf32\xc0\'R#!#\xb83\xc0\x8c\xa1\xb7\xd0\x94!3\xc0q\x88w\xa8\x04\xe82\xc0g>o\xf2\xa2\xe42\xc0\xc0\x1b\n\nb(3\xc0\xe8^m\x1e\xbcy2\xc03@\xeb\x84\xeaN4\xc0 \x83C\xf6z\x882\xc07\xd9!\xe4\xc2\xb52\xc0\xce\xb0\xfa\xd39\xf43\xc0\x16\x8c\xa0\t\xa2b2\xc0\x82\xbd\x9f\xbc\xdc\xe42\xc0\xfac\xd1J\xe3I4\xc0\x19\xb9\xc7\xca;<4\xc0\x9en\xce\xaf\x17\x133\xc0\t\xc4\x8d\xae\xca\x902\xc0N\xb6l\x84O\xe52\xc0\xb5-^\xa2@$3\xc0-\x01\xbf\xe8\x04\xc44\xc0J!\xd1\x80\x03F3\xc0\xfd\x80\xc0\x9e\x10C4\xc0\xa9\x0b8\x99c\x812\xc0c\xaev\x1e-\xf22\xc0 \x85\x11\x85\xd9\x1f4\xc0\xb1\x06\x13\xa9;_4\xc0(\xc6\xab`o\x952\xc0mF\x8a\x00\xc0y2\xc0+\xbe\x1e\xe1\xbc\x174\xc0]\x17\xde\x99\xb7\t3\xc0W\xb7)X\xf1\x902\xc0kg%D;\x0b4\xc0<K(.\xc6\xfd2\xc0~/\x80\r\x93\xc94\xc0!\xe8\x11\x9b\xfaB4\xc05\x83s\xfd|\xb12\xc0h\x0cs\x9d\xdc\xf22\xc0\x02, \xa9\x8e\xab2\xc0\xd3B\x04\xa5\xc8\x9c2\xc0G\xdd?\xfeJ\xad2\xc0d\x9b\xa8\xa0\xcc!3\xc0J\xc9Q\xed5\x023\xc0\xc52\x8c7X\xa42\xc0\xe0\x95\x87\x93\xeb\xe82\xc0tB\x88}WK3\xc0\xc8\xf8\xff$\xfby1\xc0\xb5\x0btQND4\xc0\x19~\x8cu\xefD3\xc01\xa1\xefZ\xd0\xf02\xc0l\xae\xdd]Gi2\xc0VP#V\xef\xd82\xc0\xf6\x0b\xb1\x90\xf1;2\xc0\xe52v\xdf\xd2:2\xc0\x9d\xa2E\xfa\x87a4\xc0\xfa\xbesoc=2\xc0\xc0\x1c\xfb\xbc~:3\xc06\x02\x18(XE3\xc0\xd3B\x04\xa5\xc8\x9c2\xc0\x12d\xe5\x0f\xa0$3\xc0\x95\x82\x03KW\x1f3\xc0\xe0\x1d\xe01g\xe52\xc0\x9c\x9f\x1cmn\x174\xc0\x9b\x8bzP\xb5\x902\xc0\x91\x02\x07\xc8\x14\x173\xc0\x99L9t!>3\xc0\xc5\x83\xef\x99J\x9a2\xc0.\xf0w\x12\xb6\xe02\xc0&\xb7\xa7\\\x12\x023\xc0\xfd\xdc\xf6"-\xe42\xc0\xc0+\xbew=\x802\xc0\xd9\xeb6\xa4\xe3\xfc2\xc0\x01\xed.\xf5?\xb21\xc0\x84V\xfb\xe4\xec\xa62\xc0\x11jo\x12\xd5\xa32\xc0\xe6\x92\xc5#\xf3\x962\xc0uhkSCz5\xc0\xab\x17\xab\x92\x08\xad2\xc0+\xb1J\xd9\x88\x0f3\xc0[\xa5$\xc5|\xac2\xc03a\xd8S\xbdy1\xc0\xd1\xeb\xdb\x04\xfd\x0f2\xc0\xcc\x18m\x9f\x8aI4\xc0\xd8b~\r\xa3\t2\xc0\x81(\xf9\xae\x9e\xfc2\xc0\xd5\xd3\xf2\x07%\xc41\xc0\xca\x0bf,\xa2R2\xc0\xbd]\x83\x9a\xb3F3\xc0V\xa8tG\xb1+3\xc0O\xcf\x00y\\\xfd2\xc0\rm\xfa\xec\xea\x7f1\xc0\xde\x18\x1e(8>5\xc0_\xfa\xd6\xc2/\xd92\xc0\\\xb1u1y~1\xc0\x9dL\n:V\xfe2\xc0yr\xa9\x19\xf6{1\xc0/\x93\x9c\xe7_\xd12\xc0\x8e\xb9\xf3\x1a\xac.3\xc0\xd4\x08\xfd>\xe7\xa12\xc0\xd2\xd7\x1d)q\xad2\xc0dDz\x8e\xef\xe33\xc0t\xa3\\\x14\xae\x822\xc0\xce\x8eL\x7fU\xee2\xc0\xac\x1a\xdf\xb00\x991\xc0\xc5\x83\xef\x99J\x9a2\xc0\xf0\x1d\x92\xd2>\x8c2\xc0\x9e\xf2\xf7o\xc4\x9c2\xc0v\x15\xf1QUy2\xc0x\xe0"\x1a.E4\xc0\x91\xf3\x1e@\x08x2\xc0\x16\x1d\x96H8\x882\xc0u\xd0\x9e\xd6\x8a)3\xc0\x06\xdci\x17X\xc62\xc0\xe8\x952\xe2`14\xc0\xf0\x8a\xb4}H\x1b4\xc0P\xd9=\x08\xb854\xc0\xc0(U\t\x99\x1f4\xc0\xc1\xc3m\xf6\xd3z5\xc0\x11(\xfdd[\xd12\xc0\xd4i{\xc3\x0f\xdc2\xc0\x9a(\xa2\x1eL\xd92\xc0\xee\x92e\xb8\xc7\x103\xc0z\xaf\xfa-\xa5\x133\xc0\x9c7\x0b\x9b\x7f\xe42\xc0\x88\xbd,\\\xa8\xe52\xc0\x8e\xd8_g\xbf-3\xc0y\xc9\xf7\xda\xa1\xd22\xc0\xfd\xdc\xf6"-\xe42\xc03\x06\x8d\xe0_\xe92\xc0\xa1>F\xd4\xba\\2\xc0g\x05$\xce\x1a\xe42\xc0i\x80^\x92QX2\xc0\xe8\x1c\xccx\x13\x811\xc0\xa4\xb4\xd2\x9b\xf9\xd72\xc0}T\xd9\xf2\xae\xdd2\xc0I\x90I\xfcaZ2\xc0\xb9c2\xde|\x145\xc0g\x8fh?\x02\xb43\xc0\x9d\xc4m\xcc!\x054\xc0\xad\xd5\xfc\x08\xd4=2\xc08/\xfe\x08.O2\xc0\xa1\x8f&h\xd6\xdc3\xc0\x89\xe5EQ\xe7\'3\xc0\xbbs\xf3\x04\x00<2\xc0\xf4\x9a5}\x85`4\xc0V\x81\xf9\xb5\xd6/5\xc0!l\x14\xef\x9e\xa32\xc08\x0f\xa6\xff\xc2\xc35\xc0YH\xd4\x01\xed,3\xc0>\xc7~\x94\x9b\x9d2\xc0\xd6N-\xbd];2\xc0\x02?\xf8sG\xa12\xc0\xd3\xac\xf1\xf4\x0e\xe82\xc0&\xda\x112\xb8G4\xc0wA!\x0b\x0633\xc09$(\x8f\xad,4\xc09$(\x8f\xad,4\xc0\x9d\x1bC\xbdT 4\xc0\x96\xcd\'M\xa8\xa22\xc0\xd1\xc3\xbbBm\x184\xc0\x19"HU\x15\xa72\xc0\xc2\xde\x96\xbc\xb1\xad2\xc0\xdb\xb1\x81\xd2A\x1a4\xc0!]\x12\xf6^\xe92\xc0c\x90uJ\x14\x912\xc0L\x9dA\xd0_\xe92\xc0wQ\x04\x1a1\xed2\xc0f\x85\x7f\xe2C\'3\xc0`To$\xfc\x8f2\xc0\xae\xb2\xe0\xf0\x8f\r4\xc0\x94\xc7\x17kg\x912\xc0\xa8\xc5\xe55)%3\xc0\x15U@\x9bX\x7f2\xc0\xd9<$Cv\x9a2\xc0\xad\x9cY\x87\xa4t5\xc0)ME\xdaPu4\xc0\xcfi\xfc\xae\xb3\x1e3\xc0\r\x83\xa0e\x8cz5\xc0`\x8d\x9f\xae\xf4\xda2\xc0ti!-\xec\x892\xc0\x14\x8e\xba^T/3\xc0\xfd/S\x05}b4\xc0\x03B\x98\xcaO\xe83\xc0K\x7f\x04\r\xb1\xfa2\xc0\xce\xe8\xae\xcb\x84"2\xc0\'\xd5\xcbq\x1c"2\xc0\x87v\x86\xb4\xa473\xc0\x1a\x1a]*\xf5\xe42\xc0\x0c\xfa\xbc\x14\xb7\xdb3\xc0\x8f/^W\xed\xf42\xc0\xe8\xd7\x8c\xba\xdc\xd75\xc0\xd6\x06\xa9\x18\xc0\xe82\xc0\x15f\x97\xb9\xae\xe92\xc0\xf3\x9b\xd6\xdf\x81V2\xc0\x8e\x1aM\xdf\xb5\xa32\xc0M\x97)j\x84\x8b2\xc0\xd6\xb3%\x9b\xda\xb82\xc0\x06GWZ\x1a\xaf2\xc07\x14\x0e\xf3\x1bI3\xc0\x93\xcd&u\xac\xe42\xc0\xc1\x96A\xc8V\xdc2\xc0\xde-T\xf8\xb0\x931\xc0\x95\x9b\xe1\xe4\x7f\x1c3\xc0\xb9\xa3X\x05\n\x063\xc0\xf4\xcc{\xf4\t\x1e3\xc09\xafW\xe1`\x1b4\xc0+\xdb\x8b\xf7>\xe32\xc0?\x87\xc8\xed\xa2\x013\xc0IR\xc7\xa1#23\xc0\xcd\xa9\x1e{)\x8d2\xc0\xf49.o\x19\xa62\xc0@5\xf5n\x18\xd93\xc0\xfd\xce\xd4\xf2\xc3\x013\xc0\xaa\xb7\xe3\xd0\x04\x9a2\xc0ov\x1bL\xd4\x9a2\xc0|\x05H\n\xde\x912\xc0\xf2\x04_\x88T\xe02\xc0Y\xbck\xb8\xa3\x882\xc0\x132a\xab\x89x2\xc0\x03\x0c\xc2\x18{u4\xc0c\xb0\xd7|\xb1\x033\xc0P7\xd3\xb6Nc4\xc0\x97\xfa\xbe\xea\xa5T4\xc0\xe1\xe6\x8a\xd3O\x0f4\xc0\xe9wq,dG3\xc0\x9c}\xf9\x88\x84\xac2\xc0\xb3)k\x90D+4\xc0\x11m\xac\xaae\x1a4\xc0\x02\xb7G-\x05\xbd2\xc0\xc9D\xcb\x92\x1e\x0f3\xc0\xa9Z\x9c\x8f\xf0\xbe3\xc0\xca\'\xf4\x9bTv4\xc0GE\xe0\xb6\xa8)4\xc0f\xb4\x12\xe17\x0b2\xc0\xf2B\xbb{w\xaf2\xc0\x15\xe3\xb5\x82\x84\x003\xc0\xed\xd9i\xf5\xfa\xb72\xc0\xea\x8d\xd5\x9d\xab\xbd1\xc0\x0e\xb6\x9a\x0b\xa1\xdc2\xc0\x15\x02\x0f\x99\x94X2\xc0\x10\xff{z\x04\xe62\xc0Z\x8b;B\xe5\xfa2\xc09E\x0e\xf4\xb7Z2\xc0\xdc\xedI\x90h\xff2\xc0]4\xd3\x04\x16\xef2\xc0g\x0e\x19\x9e\xfc\x1a3\xc0\xe0m\x9a\xeb.\xf42\xc03\xb8]\xfbA\x8c2\xc0\xca)\x88\x1d\xcc\x942\xc0\xf4\xbd\xed\xd7\xe8\x932\xc0\x16P]\x94\x8e\xc23\xc0\x10/\x91\xca\xb1\xf42\xc05H\x85j\xbf\xf02\xc0\x81\xd8\xcb\n\'\xba2\xc0W\xa8R\xafx\xdc2\xc0\xe1\x97e\x17z$3\xc0\x0c\x8e\r4U\x842\xc0\xa7\x9a\xdc;lB3\xc0\x94\xc4\xa78G*5\xc0jJ\x9aD\xdc\t4\xc0\xda\xe7%N\xf4\x1e3\xc0\xc5\x89n\\g\xc15\xc0\x98\xa4\xf5\xd5\xca\xda2\xc0\xec\xbe\xf4\xc9\xf8\x952\xc0'
p29
tp30
bg3
(g4
(I0
tp31
g6
tp32
Rp33
(I1
(I272
tp34
g13
I00
S'J\x8e\xce\xcc$/S@x\xf6\xddj\x8feS@\x13\x16\x84\x8fD\x98S@\xff\x14\x8a\x97z1S@]{\x19i\xcewS@\x90\xc3\xb0\x17\xf5&S@\x1a\x8b19\x87.S@\xb0\xf1\n\xf58*S@\xb8\xf9\xac@\x86OS@\xa1\xf1&\x19\x02\x96S@=\xc27HA\xcaS@\xbc\xd9\xa6\xf7\x0c\x9eS@\xd2<s,7TS@g\x95\x16\x90\x90TS@\xb3\xa2Vh\xc4\xa1S@*\xb5\x82\x192+S@#\xa8\x9d$G\xb8S@\x16v\xb1B\x8c,S@B\x8cbN\xe7\xb1S@\xc1\x93\x05\xdb\x9c\xccS@\x00\xd1\xc7UjOS@!\n\xe1\x98\xa1TS@\xece,j\n\xb6S@a\xe0\x1f\x1e_\xb4S@\xb4B7\x04\xed\xa0S@\xdew;p\xb1/S@\xcbE_Nn\x9eS@\x93\xf5\xd3p\xf5\x9eS@\xaax9\x8c+\x87S@\x12\xcfh\xd4\x11\x9fS@\xfa\xaeR\xc0D\xb5S@\xc5\xf3\x97\xc1\x85+S@\xbd8\xadM\xd8\x9fS@\xa7\xa3\x85h\xf1\xb4S@\xdb2\x94\xe7\xc3\xb5S@\x93`6BT/S@\x8c\x19\x0f\xce\x1c+S@\x02E\xad2$\xb5S@\x13\x16\x84\x8fD\x98S@j4\xa7^\x11/S@\xae4\xf5\xb6H\xb5S@\x17u\x14\xfb\x1c\xa3S@*\xf58\xaa$\xb1S@_\x03\xe3b\xf6\xb6S@\xc5R8Q\xcf*S@\x85\xcb\xfd\xacpUS@\xe7D/iZ*S@*\xa3Q\x85\xb6(S@\xdaQ.2.*S@\\\xfb\xe3{\xc5oS@\xa1\xa6)\x89GUS@o\x14\xfa\xbb\xde)S@\xe9\xc8\xe0S6TS@\xb6n\xcce\xf1MS@M#\xc3\x10\xd5;S@\x88\x1f[\xe0\x8b\xb8S@\xea\xad2\xdc\x86\xb5S@\xaf\x99\x91\x8aZ\x96S@1u\xdc\xb5-2S@\x14\xfa\xca\xfe\xf0\x98S@\xc8;w\xd37NS@X\x13\xf8MeNS@\x01\xe6\x13RH\x84S@\xd27\x11.\xd9NS@\xe2T\nnl\x9dS@YE\x87\xe4 \x9eS@*\xa3Q\x85\xb6(S@\xe5\xa2\xed\xd8\xff\x9eS@\xd4:\x8f\xf3\xd2wS@\xf1\xf0\x01\xe9p\x9eS@\xde\xd6v\xe9"\xb5S@-\x98\xcf\xd8\xae/S@\x0cX\x81\xa88\xa0S@u\xb95\xeb\xd9tS@\xe2U\x0f\x02`.S@\xc6\xf5\xfd\x91\x84TS@\x98\x8f3\x11/\xa3S@\xe8n\x8d\xcf\x9aTS@\xf8\xed\\%a-S@\xa3\x89\xb9\xf8\x8eUS@\x18\x97\xed~\x05)S@\xc5\xd4\xc2\xf9\xc5)S@\rt\xbe\x04\xdc)S@\xf8\x8f\xf2\x96$*S@\xc3\x9a\x18k^bS@\x93\x1a\xf4:3*S@\xb4o>\xd5\x96/S@\xde\xf6\x03op*S@R\xdb\x927\xcd;S@\xba@@\t\xdb\xafS@\xf2,\x95\xc4p\xb7S@=2\x8a0\xf5\xb0S@>G\x8b[\xaf\xb5S@\nA\xb1+\x81)S@\xceb@\xc5\xacRS@k\xdd\xb7\xb7\x10\x9fS@\xd0\xcd\x1b\x18\xfa\x9eS@`\xfa\xbc\xdc%\xa3S@\x93\x0c\xa9\x00 ;S@r\xcc\x13\xe0\xcc{S@\xb7=U\x8bK\xa0S@\xd6\xc5\xd3\xc2\xc0;S@\x13P\xdf\xabV\xa1S@\xe7\x80\xbc\xb6\x98;S@\xa3\xd6\x98V\x8e\xa0S@\x8c\xb6\xbd\x8dK\x9cS@n\x92\xec\xc4\xd6(S@e\xa0\xbe\xf57*S@\x84\xdf\xb7\x14w\x95S@\xec\x0c\xaf\x89~+S@\xa9P\xe4\xcem\x96S@\xe4#\'\xca\xa2;S@\xe2U\x0f\x02`.S@\xc6r\x84z\xca/S@&\xb4\x86v\x9a8S@|\x05sq\x061S@xt?\xa5\x99\xb8S@\xe07lP=1S@\x82\xea\x07|\xf90S@\x85\xbd\xc16\x1e\xb8S@\x8bv\xdf\xe0\x92-S@}C\x96\x98\xd6\xb5S@\x87\xc5\xbbKz\xb5S@\x9d\x80\x1a+\x8d\xb5S@L\xc1\xa9\x02\x03\xb5S@\xea\x99\xfc\xf1ebS@/<\xaa\x0e\x96\xa0S@\x8b6\\lk\xa0S@v\xb8M\xacN\xa0S@t~G^\x07\xa1S@w:\xe3\xae\xf5\xa0S@\xac\x00it<\x9fS@\xa1\xc8\x0c\xbbg\x9eS@7\xe4\xb1\xe3\x9c\x9fS@\xf6\x93\x02\xe3\x13\x9dS@\xe8n\x8d\xcf\x9aTS@\x19_\xcd:\xa5TS@V\xae\xd1\xfc]RS@N4\xcau\x16\x99S@\r\xc3~\x15\xaeQS@c\xec\x0c\x19\x1c;S@\xf4\x1c\x90\x11\xf4\x97S@>yLSXSS@\xb3.\x80\x8c\x00QS@\xf2\x8bA@T{S@\xc8\xcaZ\x87\x8b\x97S@m\xd5\x9e\x9ey\x97S@\x89\x93\xe0\xa4\xceNS@uZ\xdfG\xfaNS@\r$m\xcc\'\x96S@\xad\x7f\xac@\xacoS@B}\xbb\xd9hNS@\x88\x06\xf0\x7fb\x84S@B\x84\x80\x87\xf1|S@cL"3f0S@\x1b);\x81\x83bS@V\n$\xd1A\x9fS@36k\xa6\xb0(S@g\xfd\xa8g_NS@w\ry\xf8\xe8(S@W\xd2g\xdc\x86\x9cS@\x1a_F\xf9&\xb4S@\x9c\x94\x19xZ\xb1S@\x01\xcf\x16\\$\xb5S@\x01\xcf\x16\\$\xb5S@\xbe\xa9%\x08\x03\xb5S@to\xc4#\xbb)S@\xa5\xdff\xd8\x18\xb5S@\xd0\xce\x1f\x9a\xd2)S@\x1f\x11\xd6\xfd,*S@\x85\x89}\x1a|\xb5S@T%\xb4\x08.TS@\x85_\x05+R\x92S@O\xd7\xa2\x0f\x9cTS@\xb61\xdb,g\x9cS@\xe3\xbd\n\xb9w\xa0S@1\xcdS!\xb0/S@\xe5\x99\n\x82\xa1\xa3S@\x10Q^\xf3\xee.S@f\xe7\x08\x85\x8d\x9fS@t<z\x9f\xbf,S@\xda\x8f\xad\x06A.S@k\x13o\xe04{S@\xbdaDw\xd9[S@\xf5\x12b\xa8\'\xb2S@\xa62\xbf\xa4^bS@I\xc8\xd8\xec_\xa0S@\xe6\xcd\xc7\x07^,S@\xdb\x8byy\xf1oS@\x88?\x91p=\x1dS@\xae\x059[\x0b\xa7S@~(%\xf8\x1c\x9eS@Uf#\xd0\x13HS@e\x04\xdc\xfa\'IS@\xddW\x15\xd4\x18\x9cS@A\'/\xee+\x9fS@X\xb4*\x14/\x96S@\x13\xa0\x17nkUS@\xca\xa9>\xb5\xb8bS@`N<P\x95TS@"\xd3\xdc\xe8+TS@>\x8b\xcb\xaa\xd9PS@\xb0Ag#\x98)S@\x8ft\x08\xde\x16\x85S@\xa6P\xafw\xcf*S@\xc0\x91\xe6\xfe\xb1*S@]\x9e\x92=\xcd\xcbS@3@\x8dEs\x9eS@\t+\xb0`\xde\x98S@_\xda\x11\x08\xcb:S@R\xf9\x1a\xfb=\xb5S@`H\xcf\xcd\xbb\xa0S@\n\xe1\xd0\xba\n\xb2S@\x00\x8a\xfb\x9e\xdf\xb4S@@}\x17\xec\xe6\x96S@\xdexh\x9eZ\xa1S@\xd6\x93>h>\xa2S@\xedC\x93(\xe3/S@\x87\x7fv\t\xf9/S@\x9a\xa2\xcfG\xbf\x96S@\x0e\x8en\xd2\x05\xa3S@31q\xaa>.S@\x9bq\x17\xe2\x9b.S@8W,2\xdb.S@\xf2\xf1b\xaakTS@\x81\x00U\xf5#0S@\xc09:.S0S@&g(\xb6\x95fS@\xc9B_\x0b`\x9fS@\xac\x0f\xd6\x88 \x7fS@\xac\xbf\xdacc\x7fS@\x07\xafZ\xbf\xb0\xa4S@\xdd,\'U\xfd\x9dS@\x03\x9b\xb6`\x1f*S@\x1b\x85\x05#"\xb5S@[\xc2\xb0iI\xb5S@\xca\x8a\xc8\x17\xa1,S@\xaao[\x9d\xe6\xa0S@\x0b\x12\xb9\xc6\x84-S@6\xf4\x1ef\xefeS@\xb0\xcd\x82d\x82\xb7S@\xf1\x0f\xa3\xc1o\xb0S@W\xe3H2\xa2*S@P\x7f\xee\x80\xb2TS@\x03\xb6,\xaf\xb4*S@\x1b>\x96W\x16@S@K\x81\x1c\xab\xc1\x97S@\xde~\x13c\xb8QS@\xe8\x17z\xab\\|S@y\xfb\x9c\tbTS@\xee&r\xd3GRS@&\xb3\r\t1US@\t\xadOsf\x9cS@"\xab\xb5\xe34\xa1S@\xeb7\x82\xb9i\x96S@\xdbN\xd9\x1e\xf0/S@\\#\xd3\x12\x030S@\x97\xc0.}C/S@\x92\xf3\x11\x1a\xa7\x97S@\xf8_\xe6\xbb\xa8\x9fS@\x178\xa8\x1f\xe7\x9dS@\xf0\x1a#A_0S@\xba\x03\xf7\xabP\x9fS@=NE\xfe\x87\xb9S@\x8d\x90\xc4\xcb\x8b1S@\x14\n\'F5\xcbS@\xad\xc4>\xc2\xc3\x82S@\xbfZ\x01B\x8f\x97S@\xfe\x8c\xfea\xc6\xadS@{\xb8|y\xc9bS@F\xc7\xf8C \xa0S@\x16\x8ei1M\x93S@'
p35
tp36
btp37
a.
